# Supplementary material for: Absolute quantification of cohesin, CTCF and their regulators in human cells
Source: eLife. 2019 Jun 17;8:e46269. doi: 10.7554/eLife.46269 (PMC6606026; doi:10.7554/eLife.46269)
Supplement: Figure 1—source data 1. [file elife-46269-fig1-data1.xlsx]

## Sheet: Experiment 1
Accession	Gene ID	Description	Coverage	# Peptides	# PSMs	# Unique Peptides	# AAs	MW [kDa]	calc. pI
Q14683.2	SMC1A	RecName: Full=Structural maintenance of chromosomes protein 1A; Short=SMC protein 1A; Short=SMC-1-alpha; Short=SMC-1A; AltName: Full=Sb1.8	50.6083	63	422	63	1233	143.144	7.64
Q9UQE7.2	SMC3	RecName: Full=Structural maintenance of chromosomes protein 3; Short=SMC protein 3; Short=SMC-3; AltName: Full=Basement membrane-associated chondroitin proteoglycan; Short=Bamacan; AltName: Full=Chondroitin sulfate proteoglycan 6; AltName: Full=Chromosome-associated polypeptide; Short=hCAP	50.4519	58	393	58	1217	141.454	7.18
P35579.4	MYH9	RecName: Full=Myosin-9; AltName: Full=Cellular myosin heavy chain, type A; AltName: Full=Myosin heavy chain 9; AltName: Full=Myosin heavy chain, non-muscle IIa; AltName: Full=Non-muscle myosin heavy chain A; Short=NMMHC-A; AltName: Full=Non-muscle myosin heavy chain IIa; Short=NMMHC II-a; Short=NMMHC-IIA	54.949	99	326	87	1960	226.392	5.6
P62805.2	HIST1H4A; HIST1H4F; HIST1H4D; HIST1H4J; HIST2H4A; HIST2H4B; HIST1H4H; HIST1H4C; HIST4H4; HIST1H4E; HIST1H4I; HIST1H4B; HIST1H4K; HIST1H4L	RecName: Full=Histone H4	51.4563	6	233	6	103	11.36	11.36
Q8N3U4.3	STAG2	RecName: Full=Cohesin subunit SA-2; AltName: Full=SCC3 homolog 2; AltName: Full=Stromal antigen 2	39.5613	45	229	34	1231	141.235	5.43
P04264.6	KRT1	RecName: Full=Keratin, type II cytoskeletal 1; AltName: Full=67 kDa cytokeratin; AltName: Full=Cytokeratin-1; Short=CK-1; AltName: Full=Hair alpha protein; AltName: Full=Keratin-1; Short=K1; AltName: Full=Type-II keratin Kb1	47.6708	34	169	29	644	65.999	8.12
P11388.3	TOP2A	RecName: Full=DNA topoisomerase 2-alpha; AltName: Full=DNA topoisomerase II, alpha isozyme	30.9602	48	168	35	1531	174.276	8.72
O60216.2	RAD21	RecName: Full=Double-strand-break repair protein rad21 homolog; Short=hHR21; AltName: Full=Nuclear matrix protein 1; Short=NXP-1; AltName: Full=SCC1 homolog	54.8336	27	165	27	631	71.645	4.65
P60709.1	ACTB	RecName: Full=Actin, cytoplasmic 1; AltName: Full=Beta-actin; Contains: RecName: Full=Actin, cytoplasmic 1, N-terminally processed	62.1333	16	143	6	375	41.71	5.48
P35527.3	KRT9	RecName: Full=Keratin, type I cytoskeletal 9; AltName: Full=Cytokeratin-9; Short=CK-9; AltName: Full=Keratin-9; Short=K9	54.7352	26	116	25	623	62.027	5.24
P35908.2	KRT2	RecName: Full=Keratin, type II cytoskeletal 2 epidermal; AltName: Full=Cytokeratin-2e; Short=CK-2e; AltName: Full=Epithelial keratin-2e; AltName: Full=Keratin-2 epidermis; AltName: Full=Keratin-2e; Short=K2e; AltName: Full=Type-II keratin Kb2	46.9484	28	115	19	639	65.393	8
P46013.2	MKI67	RecName: Full=Proliferation marker protein Ki-67; AltName: Full=Antigen identified by monoclonal antibody Ki-67; Short=Antigen KI-67; Short=Antigen Ki67	22.6966	49	113	49	3256	358.474	9.45
P68032.1	ACTC1	RecName: Full=Actin, alpha cardiac muscle 1; AltName: Full=Alpha-cardiac actin; Flags: Precursor	40.3183	12	113	2	377	41.992	5.39
Q8WVM7.3	STAG1	RecName: Full=Cohesin subunit SA-1; AltName: Full=SCC3 homolog 1; AltName: Full=Stromal antigen 1	18.601	25	103	14	1258	144.336	5.59
P13645.6	KRT10	RecName: Full=Keratin, type I cytoskeletal 10; AltName: Full=Cytokeratin-10; Short=CK-10; AltName: Full=Keratin-10; Short=K10	40.411	26	98	23	584	58.792	5.21
Q02880.3	TOP2B	RecName: Full=DNA topoisomerase 2-beta; AltName: Full=DNA topoisomerase II, beta isozyme	22.1402	33	95	20	1626	183.152	8
Q9NR30.5	DDX21	RecName: Full=Nucleolar RNA helicase 2; AltName: Full=DEAD box protein 21; AltName: Full=Gu-alpha; AltName: Full=Nucleolar RNA helicase Gu; AltName: Full=Nucleolar RNA helicase II; AltName: Full=RH II/Gu	32.9502	24	85	24	783	87.29	9.28
P21333.4	FLNA	RecName: Full=Filamin-A; Short=FLN-A; AltName: Full=Actin-binding protein 280; Short=ABP-280; AltName: Full=Alpha-filamin; AltName: Full=Endothelial actin-binding protein; AltName: Full=Filamin-1; AltName: Full=Non-muscle filamin	32.7541	62	82	58	2647	280.564	6.06
O75643.2	SNRNP200	RecName: Full=U5 small nuclear ribonucleoprotein 200 kDa helicase; AltName: Full=Activating signal cointegrator 1 complex subunit 3-like 1; AltName: Full=BRR2 homolog; AltName: Full=U5 snRNP-specific 200 kDa protein; Short=U5-200KD	18.5861	33	79	33	2136	244.353	6.06
P02538.3	KRT6A	RecName: Full=Keratin, type II cytoskeletal 6A; AltName: Full=Cytokeratin-6A; Short=CK-6A; AltName: Full=Cytokeratin-6D; Short=CK-6D; AltName: Full=Keratin-6A; Short=K6A; AltName: Full=Type-II keratin Kb6; AltName: Allergen=Hom s 5	34.3972	19	67	8	564	60.008	8
Q00839.6	HNRNPU	RecName: Full=Heterogeneous nuclear ribonucleoprotein U; Short=hnRNP U; AltName: Full=Scaffold attachment factor A; Short=SAF-A; AltName: Full=p120; AltName: Full=pp120	19.7576	17	66	17	825	90.528	6
Q9UIG0.2	BAZ1B	RecName: Full=Tyrosine-protein kinase BAZ1B; AltName: Full=Bromodomain adjacent to zinc finger domain protein 1B; AltName: Full=Williams syndrome transcription factor; AltName: Full=Williams-Beuren syndrome chromosomal region 10 protein; AltName: Full=Williams-Beuren syndrome chromosomal region 9 protein; AltName: Full=hWALp2	21.9825	28	66	28	1483	170.796	8.48
Q13813.3	SPTAN1	RecName: Full=Spectrin alpha chain, non-erythrocytic 1; AltName: Full=Alpha-II spectrin; AltName: Full=Fodrin alpha chain; AltName: Full=Spectrin, non-erythroid alpha subunit	29.6521	58	64	58	2472	284.364	5.35
Q01082.2	SPTBN1	RecName: Full=Spectrin beta chain, non-erythrocytic 1; AltName: Full=Beta-II spectrin; AltName: Full=Fodrin beta chain; AltName: Full=Spectrin, non-erythroid beta chain 1	30.4569	56	63	52	2364	274.439	5.57
P28370.2	SMARCA1	RecName: Full=Probable global transcription activator SNF2L1; AltName: Full=ATP-dependent helicase SMARCA1; AltName: Full=Nucleosome-remodeling factor subunit SNF2L; AltName: Full=SWI/SNF-related matrix-associated actin-dependent regulator of chromatin subfamily A member 1	21.2524	23	58	14	1054	122.527	8.09
P09874.4	PARP1	RecName: Full=Poly [ADP-ribose] polymerase 1; Short=PARP-1; AltName: Full=ADP-ribosyltransferase diphtheria toxin-like 1; Short=ARTD1; AltName: Full=NAD(+) ADP-ribosyltransferase 1; Short=ADPRT 1; AltName: Full=Poly[ADP-ribose] synthase 1	23.2742	21	51	21	1014	113.012	8.88
Q6P2Q9.2	PRPF8	RecName: Full=Pre-mRNA-processing-splicing factor 8; AltName: Full=220 kDa U5 snRNP-specific protein; AltName: Full=PRP8 homolog; AltName: Full=Splicing factor Prp8; AltName: Full=p220	12.591	26	51	26	2335	273.427	8.84
Q562R1.2	ACTBL2	RecName: Full=Beta-actin-like protein 2; AltName: Full=Kappa-actin	24.734	7	50	2	376	41.976	5.59
O60264.1	SMARCA5	RecName: Full=SWI/SNF-related matrix-associated actin-dependent regulator of chromatin subfamily A member 5; Short=SWI/SNF-related matrix-associated actin-dependent regulator of chromatin A5; AltName: Full=Sucrose nonfermenting protein 2 homolog; Short=hSNF2H	18.9163	20	49	11	1052	121.828	8.09
P35580.3	MYH10	RecName: Full=Myosin-10; AltName: Full=Cellular myosin heavy chain, type B; AltName: Full=Myosin heavy chain 10; AltName: Full=Myosin heavy chain, non-muscle IIb; AltName: Full=Non-muscle myosin heavy chain B; Short=NMMHC-B; AltName: Full=Non-muscle myosin heavy chain IIb; Short=NMMHC II-b; Short=NMMHC-IIB	14.4231	21	49	9	1976	228.858	5.54
P11142.1	HSPA8	RecName: Full=Heat shock cognate 71 kDa protein; AltName: Full=Heat shock 70 kDa protein 8; AltName: Full=Lipopolysaccharide-associated protein 1; Short=LAP-1; Short=LPS-associated protein 1	26.6254	14	48	11	646	70.854	5.52
P13647.3	KRT5	RecName: Full=Keratin, type II cytoskeletal 5; AltName: Full=58 kDa cytokeratin; AltName: Full=Cytokeratin-5; Short=CK-5; AltName: Full=Keratin-5; Short=K5; AltName: Full=Type-II keratin Kb5	28.8136	19	48	10	590	62.34	7.74
O75367.4	H2AFY	RecName: Full=Core histone macro-H2A.1; Short=Histone macroH2A1; Short=mH2A1; AltName: Full=Histone H2A.y; Short=H2A/y; AltName: Full=Medulloblastoma antigen MU-MB-50.205	44.3548	14	46	14	372	39.592	9.79
P52272.3	HNRNPM	RecName: Full=Heterogeneous nuclear ribonucleoprotein M; Short=hnRNP M	28.3562	18	45	18	730	77.464	8.7
P36578.5	RPL4	RecName: Full=60S ribosomal protein L4; AltName: Full=60S ribosomal protein L1; AltName: Full=Large ribosomal subunit protein uL4	22.9508	8	44	8	427	47.667	11.06
P17844.1	DDX5	RecName: Full=Probable ATP-dependent RNA helicase DDX5; AltName: Full=DEAD box protein 5; AltName: Full=RNA helicase p68	26.5472	16	43	10	614	69.105	8.92
P0C0S5.2	H2AFZ	RecName: Full=Histone H2A.Z; Short=H2A/z	31.25	4	43	2	128	13.545	10.58
P02533.4	KRT14	RecName: Full=Keratin, type I cytoskeletal 14; AltName: Full=Cytokeratin-14; Short=CK-14; AltName: Full=Keratin-14; Short=K14	35.1695	16	43	3	472	51.529	5.16
Q6FI13.3	HIST2H2AA4; HIST2H2AA3	RecName: Full=Histone H2A type 2-A; AltName: Full=Histone H2A.2; AltName: Full=Histone H2A/o	54.6154	5	43	3	130	14.087	10.9
Q15424.4	SAFB	RecName: Full=Scaffold attachment factor B1; Short=SAF-B; Short=SAF-B1; AltName: Full=HSP27 estrogen response element-TATA box-binding protein; Short=HSP27 ERE-TATA-binding protein	22.623	19	42	11	915	102.58	5.47
O43795.3	MYO1B	RecName: Full=Unconventional myosin-Ib; AltName: Full=MYH-1c; AltName: Full=Myosin I alpha; Short=MMI-alpha; Short=MMIa	31.162	29	42	29	1136	131.902	9.38
P62701.2	RPS4X	RecName: Full=40S ribosomal protein S4, X isoform; AltName: Full=SCR10; AltName: Full=Single copy abundant mRNA protein; AltName: Full=Small ribosomal subunit protein eS4	41.8251	10	42	10	263	29.579	10.15
P08779.4	KRT16	RecName: Full=Keratin, type I cytoskeletal 16; AltName: Full=Cytokeratin-16; Short=CK-16; AltName: Full=Keratin-16; Short=K16	37.6321	16	41	6	473	51.236	5.05
P06748.2	NPM1	RecName: Full=Nucleophosmin; Short=NPM; AltName: Full=Nucleolar phosphoprotein B23; AltName: Full=Nucleolar protein NO38; AltName: Full=Numatrin	29.2517	9	40	9	294	32.555	4.78
Q9NV79.2	PCMTD2	RecName: Full=Protein-L-isoaspartate O-methyltransferase domain-containing protein 2	39.6122	13	37	13	361	41.046	6.11
Q15029.1	EFTUD2	RecName: Full=116 kDa U5 small nuclear ribonucleoprotein component; AltName: Full=Elongation factor Tu GTP-binding domain-containing protein 2; AltName: Full=SNU114 homolog; Short=hSNU114; AltName: Full=U5 snRNP-specific protein, 116 kDa; Short=U5-116 kDa	17.5926	14	36	14	972	109.366	5
P06899.3	HIST1H2BJ	RecName: Full=Histone H2B type 1-J; AltName: Full=Histone H2B.1; AltName: Full=Histone H2B.r; Short=H2B/r	46.0317	6	36	1	126	13.896	10.32
Q00610.5	CLTC	RecName: Full=Clathrin heavy chain 1; AltName: Full=Clathrin heavy chain on chromosome 17; Short=CLH-17	21.1343	27	35	27	1675	191.493	5.69
P46940.1	IQGAP1	RecName: Full=Ras GTPase-activating-like protein IQGAP1; AltName: Full=p195	25.0453	32	35	32	1657	189.134	6.48
O75533.3	SF3B1	RecName: Full=Splicing factor 3B subunit 1; AltName: Full=Pre-mRNA-splicing factor SF3b 155 kDa subunit; Short=SF3b155; AltName: Full=Spliceosome-associated protein 155; Short=SAP 155	14.2638	14	35	14	1304	145.738	7.09
Q14151.1	SAFB2	RecName: Full=Scaffold attachment factor B2; Short=SAF-B2	18.468	17	34	9	953	107.408	6.16
O60814.3	HIST1H2BK	RecName: Full=Histone H2B type 1-K; Short=H2B K; AltName: Full=HIRA-interacting protein 1	46.0317	6	33	1	126	13.882	10.32
Q9NQX3.1	GPHN	RecName: Full=Gephyrin; Includes: RecName: Full=Molybdopterin adenylyltransferase; Short=MPT adenylyltransferase; AltName: Full=Domain G; Includes: RecName: Full=Molybdopterin molybdenumtransferase; Short=MPT Mo-transferase; AltName: Full=Domain E	25.6793	14	33	14	736	79.698	5.43
P16403.2	HIST1H1C	RecName: Full=Histone H1.2; AltName: Full=Histone H1c; AltName: Full=Histone H1d; AltName: Full=Histone H1s-1	23.4742	5	32	5	213	21.352	10.93
P07437.2	TUBB	RecName: Full=Tubulin beta chain; AltName: Full=Tubulin beta-5 chain	36.7117	13	32	3	444	49.639	4.89
P22061.4	PCMT1	RecName: Full=Protein-L-isoaspartate(D-aspartate) O-methyltransferase; Short=PIMT; AltName: Full=L-isoaspartyl protein carboxyl methyltransferase; AltName: Full=Protein L-isoaspartyl/D-aspartyl methyltransferase; AltName: Full=Protein-beta-aspartate methyltransferase	38.326	7	30	7	227	24.621	7.21
Q04695.2	KRT17	RecName: Full=Keratin, type I cytoskeletal 17; AltName: Full=39.1; AltName: Full=Cytokeratin-17; Short=CK-17; AltName: Full=Keratin-17; Short=K17	23.6111	11	29	3	432	48.076	5.02
P38159.3	RBMX	RecName: Full=RNA-binding motif protein, X chromosome; AltName: Full=Glycoprotein p43; AltName: Full=Heterogeneous nuclear ribonucleoprotein G; Short=hnRNP G; Contains: RecName: Full=RNA-binding motif protein, X chromosome, N-terminally processed	24.0409	9	29	9	391	42.306	10.05
P67936.3	TPM4	RecName: Full=Tropomyosin alpha-4 chain; AltName: Full=TM30p1; AltName: Full=Tropomyosin-4	41.9355	12	29	4	248	28.504	4.69
P05787.7	KRT8	RecName: Full=Keratin, type II cytoskeletal 8; AltName: Full=Cytokeratin-8; Short=CK-8; AltName: Full=Keratin-8; Short=K8; AltName: Full=Type-II keratin Kb8	15.735	9	28	2	483	53.671	5.59
O43707.2	ACTN4	RecName: Full=Alpha-actinin-4; AltName: Full=Non-muscle alpha-actinin 4	33.809	25	28	15	911	104.788	5.44
O43143.2	DHX15	RecName: Full=Pre-mRNA-splicing factor ATP-dependent RNA helicase DHX15; AltName: Full=ATP-dependent RNA helicase #46; AltName: Full=DEAH box protein 15	12.8302	9	28	9	795	90.875	7.46
Q15393.4	SF3B3	RecName: Full=Splicing factor 3B subunit 3; AltName: Full=Pre-mRNA-splicing factor SF3b 130 kDa subunit; Short=SF3b130; AltName: Full=STAF130; AltName: Full=Spliceosome-associated protein 130; Short=SAP 130	12.7362	12	27	12	1217	135.492	5.26
Q9Y5B9.1	SUPT16H	RecName: Full=FACT complex subunit SPT16; AltName: Full=Chromatin-specific transcription elongation factor 140 kDa subunit; AltName: Full=FACT 140 kDa subunit; AltName: Full=FACTp140; AltName: Full=Facilitates chromatin transcription complex subunit SPT16; Short=hSPT16	12.7985	12	27	12	1047	119.838	5.66
P68371.1	TUBB4B	RecName: Full=Tubulin beta-4B chain; AltName: Full=Tubulin beta-2 chain; AltName: Full=Tubulin beta-2C chain	33.9326	12	26	2	445	49.799	4.89
Q92841.2	DDX17	RecName: Full=Probable ATP-dependent RNA helicase DDX17; AltName: Full=DEAD box protein 17; AltName: Full=DEAD box protein p72; AltName: Full=RNA-dependent helicase p72	15.6379	10	26	4	729	80.222	8.27
Q08945.1	SSRP1	RecName: Full=FACT complex subunit SSRP1; AltName: Full=Chromatin-specific transcription elongation factor 80 kDa subunit; AltName: Full=Facilitates chromatin transcription complex 80 kDa subunit; Short=FACT 80 kDa subunit; Short=FACTp80; AltName: Full=Facilitates chromatin transcription complex subunit SSRP1; AltName: Full=Recombination signal sequence recognition protein 1; AltName: Full=Struct…	15.0917	10	26	10	709	81.024	6.87
P68363.1	TUBA1B	RecName: Full=Tubulin alpha-1B chain; AltName: Full=Alpha-tubulin ubiquitous; AltName: Full=Tubulin K-alpha-1; AltName: Full=Tubulin alpha-ubiquitous chain; Contains: RecName: Full=Detyrosinated tubulin alpha-1B chain	31.2639	9	24	9	451	50.12	5.06
Q08211.4	DHX9	RecName: Full=ATP-dependent RNA helicase A; Short=RHA; AltName: Full=DEAH box protein 9; AltName: Full=Leukophysin; Short=LKP; AltName: Full=Nuclear DNA helicase II; Short=NDH II	10.0787	11	24	11	1270	140.869	6.84
Q9Y2X3.1	NOP58	RecName: Full=Nucleolar protein 58; AltName: Full=Nucleolar protein 5	26.465	11	24	11	529	59.541	8.92
O14950.2	MYL12B; MYL12A	RecName: Full=Myosin regulatory light chain 12B; AltName: Full=MLC-2A; Short=MLC-2; AltName: Full=Myosin regulatory light chain 2-B, smooth muscle isoform; AltName: Full=Myosin regulatory light chain 20 kDa; Short=MLC20; AltName: Full=Myosin regulatory light chain MRLC2; AltName: Full=SHUJUN-1	52.3256	7	23	3	172	19.767	4.84
Q9ULV4.1	CORO1C	RecName: Full=Coronin-1C; AltName: Full=Coronin-3; AltName: Full=hCRNN4	32.4895	15	23	15	474	53.215	7.08
O75369.2	FLNB	RecName: Full=Filamin-B; Short=FLN-B; AltName: Full=ABP-278; AltName: Full=ABP-280 homolog; AltName: Full=Actin-binding-like protein; AltName: Full=Beta-filamin; AltName: Full=Filamin homolog 1; Short=Fh1; AltName: Full=Filamin-3; AltName: Full=Thyroid autoantigen; AltName: Full=Truncated actin-binding protein; Short=Truncated ABP	9.53113	18	23	14	2602	277.99	5.73
Q14980.2	NUMA1	RecName: Full=Nuclear mitotic apparatus protein 1; Short=NuMA protein; AltName: Full=Nuclear matrix protein-22; Short=NMP-22; AltName: Full=SP-H antigen	8.55792	14	23	14	2115	238.115	5.78
P23396.2	RPS3	RecName: Full=40S ribosomal protein S3; AltName: Full=Small ribosomal subunit protein uS3	36.214	8	23	8	243	26.671	9.66
Q86YZ3.2	HRNR	RecName: Full=Hornerin	10.807	8	23	8	2850	282.228	10.04
P45973.1	CBX5	RecName: Full=Chromobox protein homolog 5; AltName: Full=Antigen p25; AltName: Full=Heterochromatin protein 1 homolog alpha; Short=HP1 alpha	36.6492	7	22	6	191	22.211	5.86
P19338.3	NCL	RecName: Full=Nucleolin; AltName: Full=Protein C23	9.57746	6	22	6	710	76.568	4.7
P67809.3	YBX1	RecName: Full=Nuclease-sensitive element-binding protein 1; AltName: Full=CCAAT-binding transcription factor I subunit A; Short=CBF-A; AltName: Full=DNA-binding protein B; Short=DBPB; AltName: Full=Enhancer factor I subunit A; Short=EFI-A; AltName: Full=Y-box transcription factor; AltName: Full=Y-box-binding protein 1; Short=YB-1	23.7654	5	22	5	324	35.903	9.88
P06753.2	TPM3	RecName: Full=Tropomyosin alpha-3 chain; AltName: Full=Gamma-tropomyosin; AltName: Full=Tropomyosin-3; AltName: Full=Tropomyosin-5; Short=hTM5	19.6491	8	22	2	285	32.93	4.72
O00571.3	DDX3X	RecName: Full=ATP-dependent RNA helicase DDX3X; AltName: Full=DEAD box protein 3, X-chromosomal; AltName: Full=DEAD box, X isoform; AltName: Full=Helicase-like protein 2; Short=HLP2	16.1631	10	22	9	662	73.198	7.18
P62249.2	RPS16	RecName: Full=40S ribosomal protein S16; AltName: Full=Small ribosomal subunit protein uS9	39.726	6	21	6	146	16.435	10.21
O00567.4	NOP56	RecName: Full=Nucleolar protein 56; AltName: Full=Nucleolar protein 5A	18.5185	9	21	9	594	66.009	9.19
P39019.2	RPS19	RecName: Full=40S ribosomal protein S19; AltName: Full=Small ribosomal subunit protein eS19	39.3103	6	21	6	145	16.051	10.32
P62277.2	RPS13	RecName: Full=40S ribosomal protein S13; AltName: Full=Small ribosomal subunit protein uS15	30.4636	4	21	4	151	17.212	10.54
P05388.1	RPLP0	RecName: Full=60S acidic ribosomal protein P0; AltName: Full=60S ribosomal protein L10E; AltName: Full=Large ribosomal subunit protein uL10	29.0221	7	21	7	317	34.252	5.97
P07951.1	TPM2	RecName: Full=Tropomyosin beta chain; AltName: Full=Beta-tropomyosin; AltName: Full=Tropomyosin-2	26.7606	9	21	2	284	32.831	4.7
P68431.2	HIST1H3F; HIST1H3C; HIST1H3D; HIST1H3G; HIST1H3H; HIST1H3B; HIST1H3A; HIST1H3E; HIST1H3I; HIST1H3J	RecName: Full=Histone H3.1; AltName: Full=Histone H3/a; AltName: Full=Histone H3/b; AltName: Full=Histone H3/c; AltName: Full=Histone H3/d; AltName: Full=Histone H3/f; AltName: Full=Histone H3/h; AltName: Full=Histone H3/i; AltName: Full=Histone H3/j; AltName: Full=Histone H3/k; AltName: Full=Histone H3/l	40.4412	4	21	4	136	15.394	11.12
O00159.4	MYO1C	RecName: Full=Unconventional myosin-Ic; AltName: Full=Myosin I beta; Short=MMI-beta; Short=MMIb	21.0724	18	21	18	1063	121.606	9.41
P30050.1	RPL12	RecName: Full=60S ribosomal protein L12; AltName: Full=Large ribosomal subunit protein uL11	54.5455	6	21	6	165	17.808	9.42
Q86Y46.1	KRT73	RecName: Full=Keratin, type II cytoskeletal 73; AltName: Full=Cytokeratin-73; Short=CK-73; AltName: Full=Keratin-73; Short=K73; AltName: Full=Type II inner root sheath-specific keratin-K6irs3; AltName: Full=Type-II keratin Kb36	5.18519	4	20	1	540	58.887	7.23
P43243.2	MATR3	RecName: Full=Matrin-3	17.2373	12	20	12	847	94.565	6.25
Q8IUE6.3	HIST2H2AB	RecName: Full=Histone H2A type 2-B	34.6154	3	20	2	130	13.987	10.89
P11940.2	PABPC1	RecName: Full=Polyadenylate-binding protein 1; Short=PABP-1; Short=Poly(A)-binding protein 1	15.566	8	19	5	636	70.626	9.5
P19013.4	KRT4	RecName: Full=Keratin, type II cytoskeletal 4; AltName: Full=Cytokeratin-4; Short=CK-4; AltName: Full=Keratin-4; Short=K4; AltName: Full=Type-II keratin Kb4	9.92509	5	19	2	534	57.25	6.61
P22087.2	FBL	RecName: Full=rRNA 2'-O-methyltransferase fibrillarin; AltName: Full=34 kDa nucleolar scleroderma antigen; AltName: Full=Histone-glutamine methyltransferase	23.3645	8	19	8	321	33.763	10.18
Q9NVP1.2	DDX18	RecName: Full=ATP-dependent RNA helicase DDX18; AltName: Full=DEAD box protein 18; AltName: Full=Myc-regulated DEAD box protein; Short=MrDb	17.0149	9	19	9	670	75.359	9.5
P09493.2	TPM1	RecName: Full=Tropomyosin alpha-1 chain; AltName: Full=Alpha-tropomyosin; AltName: Full=Tropomyosin-1	28.169	9	18	4	284	32.689	4.74
P07910.4	HNRNPC	RecName: Full=Heterogeneous nuclear ribonucleoproteins C1/C2; Short=hnRNP C1/C2	18.9542	5	18	5	306	33.65	5.08
P61247.2	RPS3A	RecName: Full=40S ribosomal protein S3a; AltName: Full=Small ribosomal subunit protein eS1; AltName: Full=v-fos transformation effector protein; Short=Fte-1	32.197	8	18	8	264	29.926	9.73
P60660.2	MYL6	RecName: Full=Myosin light polypeptide 6; AltName: Full=17 kDa myosin light chain; Short=LC17; AltName: Full=Myosin light chain 3; Short=MLC-3; AltName: Full=Myosin light chain alkali 3; Short=Myosin light chain A3; AltName: Full=Smooth muscle and nonmuscle myosin light chain alkali 6	46.3576	6	18	4	151	16.919	4.65
Q96EN8.2	MOCOS	RecName: Full=Molybdenum cofactor sulfurase; Short=MCS; Short=MOS; Short=MoCo sulfurase; Short=hMCS; AltName: Full=Molybdenum cofactor sulfurtransferase	9.23423	8	18	8	888	98.058	6.7
Q15369.1	TCEB1; ELOC	RecName: Full=Elongin-C; Short=EloC; AltName: Full=Elongin 15 kDa subunit; AltName: Full=RNA polymerase II transcription factor SIII subunit C; AltName: Full=SIII p15; AltName: Full=Transcription elongation factor B polypeptide 1	66.0714	6	18	6	112	12.465	4.78
Q13185.4	CBX3; C15orf57; CCDC32	RecName: Full=Chromobox protein homolog 3; AltName: Full=HECH; AltName: Full=Heterochromatin protein 1 homolog gamma; Short=HP1 gamma; AltName: Full=Modifier 2 protein	36.612	6	18	4	183	20.798	5.33
Q8IX12.2	CCAR1	RecName: Full=Cell division cycle and apoptosis regulator protein 1; AltName: Full=Cell cycle and apoptosis regulatory protein 1; Short=CARP-1; AltName: Full=Death inducer with SAP domain	9.82609	10	17	10	1150	132.739	5.76
Q02218.3	OGDH	RecName: Full=2-oxoglutarate dehydrogenase, mitochondrial; AltName: Full=2-oxoglutarate dehydrogenase complex component E1; Short=OGDC-E1; AltName: Full=Alpha-ketoglutarate dehydrogenase; Flags: Precursor	9.48192	9	17	9	1023	115.861	6.86
P07355.2	ANXA2	RecName: Full=Annexin A2; AltName: Full=Annexin II; AltName: Full=Annexin-2; AltName: Full=Calpactin I heavy chain; AltName: Full=Calpactin-1 heavy chain; AltName: Full=Chromobindin-8; AltName: Full=Lipocortin II; AltName: Full=Placental anticoagulant protein IV; Short=PAP-IV; AltName: Full=Protein I; AltName: Full=p36	39.233	12	17	12	339	38.58	7.75
P08729.5	KRT7	RecName: Full=Keratin, type II cytoskeletal 7; AltName: Full=Cytokeratin-7; Short=CK-7; AltName: Full=Keratin-7; Short=K7; AltName: Full=Sarcolectin; AltName: Full=Type-II keratin Kb7	9.59488	5	17	1	469	51.354	5.48
P39023.2	RPL3	RecName: Full=60S ribosomal protein L3; AltName: Full=HIV-1 TAR RNA-binding protein B; Short=TARBP-B; AltName: Full=Large ribosomal subunit protein uL3	15.3846	7	17	7	403	46.08	10.18
P08865.4	RPSA	RecName: Full=40S ribosomal protein SA; AltName: Full=37 kDa laminin receptor precursor; Short=37LRP; AltName: Full=37/67 kDa laminin receptor; Short=LRP/LR; AltName: Full=67 kDa laminin receptor; Short=67LR; AltName: Full=Colon carcinoma laminin-binding protein; AltName: Full=Laminin receptor 1; Short=LamR; AltName: Full=Laminin-binding protein precursor p40; Short=LBP/p40; AltName: Full=Multidr…	21.3559	5	17	5	295	32.833	4.87
Q9BQG0.2	MYBBP1A	RecName: Full=Myb-binding protein 1A	5.64759	7	17	7	1328	148.762	9.28
Q02878.3	RPL6	RecName: Full=60S ribosomal protein L6; AltName: Full=Large ribosomal subunit protein eL6; AltName: Full=Neoplasm-related protein C140; AltName: Full=Tax-responsive enhancer element-binding protein 107; Short=TaxREB107	19.0972	6	17	6	288	32.708	10.58
P62906.2	RPL10A	RecName: Full=60S ribosomal protein L10a; AltName: Full=CSA-19; AltName: Full=Large ribosomal subunit protein uL1; AltName: Full=Neural precursor cell expressed developmentally down-regulated protein 6; Short=NEDD-6	29.4931	5	16	5	217	24.816	9.94
Q7Z5K2.1	WAPAL; WAPL	RecName: Full=Wings apart-like protein homolog; AltName: Full=Friend of EBNA2 protein; AltName: Full=WAPL cohesin release factor	12.8571	11	16	11	1190	132.863	5.44
P62263.3	RPS14	RecName: Full=40S ribosomal protein S14; AltName: Full=Small ribosomal subunit protein uS11	36.4238	4	16	4	151	16.263	10.05
P62910.2	RPL32	RecName: Full=60S ribosomal protein L32; AltName: Full=Large ribosomal subunit protein eL32	32.5926	4	16	4	135	15.85	11.33
P0DMV8.1	HSPA1B; HSPA1A	RecName: Full=Heat shock 70 kDa protein 1A; AltName: Full=Heat shock 70 kDa protein 1; Short=HSP70-1; Short=HSP70.1	15.1326	8	16	6	641	70.009	5.66
P18621.3	RPL17	RecName: Full=60S ribosomal protein L17; AltName: Full=60S ribosomal protein L23; AltName: Full=Large ribosomal subunit protein uL22; AltName: Full=PD-1	27.1739	4	16	4	184	21.383	10.17
P15880.2	RPS2	RecName: Full=40S ribosomal protein S2; AltName: Full=40S ribosomal protein S4; AltName: Full=Protein LLRep3; AltName: Full=Small ribosomal subunit protein uS5	17.0648	4	16	4	293	31.305	10.24
Q16576.1	RBBP7	RecName: Full=Histone-binding protein RBBP7; AltName: Full=Histone acetyltransferase type B subunit 2; AltName: Full=Nucleosome-remodeling factor subunit RBAP46; AltName: Full=Retinoblastoma-binding protein 7; Short=RBBP-7; AltName: Full=Retinoblastoma-binding protein p46	13.6471	6	15	2	425	47.79	5.05
Q16643.4	DBN1	RecName: Full=Drebrin; AltName: Full=Developmentally-regulated brain protein	29.584	15	15	15	649	71.385	4.45
P38646.2	HSPA9	RecName: Full=Stress-70 protein, mitochondrial; AltName: Full=75 kDa glucose-regulated protein; Short=GRP-75; AltName: Full=Heat shock 70 kDa protein 9; AltName: Full=Mortalin; Short=MOT; AltName: Full=Peptide-binding protein 74; Short=PBP74; Flags: Precursor	13.6966	7	15	7	679	73.635	6.16
Q09028.3	RBBP4	RecName: Full=Histone-binding protein RBBP4; AltName: Full=Chromatin assembly factor 1 subunit C; Short=CAF-1 subunit C; AltName: Full=Chromatin assembly factor I p48 subunit; Short=CAF-I 48 kDa subunit; Short=CAF-I p48; AltName: Full=Nucleosome-remodeling factor subunit RBAP48; AltName: Full=Retinoblastoma-binding protein 4; Short=RBBP-4; AltName: Full=Retinoblastoma-binding protein p48	11.2941	5	15	1	425	47.626	4.89
P07900.5	HSP90AA1	RecName: Full=Heat shock protein HSP 90-alpha; AltName: Full=Heat shock 86 kDa; Short=HSP 86; Short=HSP86; AltName: Full=Lipopolysaccharide-associated protein 2; Short=LAP-2; Short=LPS-associated protein 2; AltName: Full=Renal carcinoma antigen NY-REN-38	12.5683	7	14	3	732	84.607	5.02
P61353.2	RPL27	RecName: Full=60S ribosomal protein L27; AltName: Full=Large ribosomal subunit protein eL27	27.9412	3	14	3	136	15.788	10.56
P62987.2	UBA52	RecName: Full=Ubiquitin-60S ribosomal protein L40; AltName: Full=CEP52; AltName: Full=Ubiquitin A-52 residue ribosomal protein fusion product 1; Contains: RecName: Full=Ubiquitin; Contains: RecName: Full=60S ribosomal protein L40; AltName: Full=Large ribosomal subunit protein eL40; Flags: Precursor	34.375	4	14	4	128	14.719	9.83
P18124.1	RPL7	RecName: Full=60S ribosomal protein L7; AltName: Full=Large ribosomal subunit protein uL30	18.5484	5	14	5	248	29.207	10.65
P98175.3	RBM10	RecName: Full=RNA-binding protein 10; AltName: Full=G patch domain-containing protein 9; AltName: Full=RNA-binding motif protein 10; AltName: Full=RNA-binding protein S1-1; Short=S1-1	9.24731	9	14	9	930	103.469	5.97
Q05682.3	CALD1	RecName: Full=Caldesmon; Short=CDM	19.1677	12	14	12	793	93.175	5.66
P62424.2	RPL7A	RecName: Full=60S ribosomal protein L7a; AltName: Full=Large ribosomal subunit protein eL8; AltName: Full=PLA-X polypeptide; AltName: Full=Surfeit locus protein 3	29.6992	7	14	7	266	29.977	10.61
P11021.2	HSPA5	RecName: Full=78 kDa glucose-regulated protein; Short=GRP-78; AltName: Full=Endoplasmic reticulum lumenal Ca(2+)-binding protein grp78; AltName: Full=Heat shock 70 kDa protein 5; AltName: Full=Immunoglobulin heavy chain-binding protein; Short=BiP; Flags: Precursor	14.526	7	14	5	654	72.288	5.16
Q96T23.2	RSF1	RecName: Full=Remodeling and spacing factor 1; Short=Rsf-1; AltName: Full=HBV pX-associated protein 8; AltName: Full=Hepatitis B virus X-associated protein; AltName: Full=p325 subunit of RSF chromatin-remodeling complex	5.89868	7	14	7	1441	163.72	5.01
Q1KMD3.1	HNRNPUL2	RecName: Full=Heterogeneous nuclear ribonucleoprotein U-like protein 2; AltName: Full=Scaffold-attachment factor A2; Short=SAF-A2	11.5127	7	14	7	747	85.052	4.91
P46776.2	RPL27A	RecName: Full=60S ribosomal protein L27a; AltName: Full=Large ribosomal subunit protein uL15	20.2703	3	14	3	148	16.551	11
P24844.4	MYL9	RecName: Full=Myosin regulatory light polypeptide 9; AltName: Full=20 kDa myosin light chain; Short=LC20; AltName: Full=MLC-2C; AltName: Full=Myosin RLC; AltName: Full=Myosin regulatory light chain 2, smooth muscle isoform; AltName: Full=Myosin regulatory light chain 9; AltName: Full=Myosin regulatory light chain MRLC1	40.6977	6	14	2	172	19.814	4.92
P26373.4	RPL13	RecName: Full=60S ribosomal protein L13; AltName: Full=Breast basic conserved protein 1; AltName: Full=Large ribosomal subunit protein eL13	22.7488	5	13	5	211	24.247	11.65
P68104.1	EEF1A1	RecName: Full=Elongation factor 1-alpha 1; Short=EF-1-alpha-1; AltName: Full=Elongation factor Tu; Short=EF-Tu; AltName: Full=Eukaryotic elongation factor 1 A-1; Short=eEF1A-1; AltName: Full=Leukocyte receptor cluster member 7	12.1212	6	13	6	462	50.109	9.01
P22626.2	HNRNPA2B1	RecName: Full=Heterogeneous nuclear ribonucleoproteins A2/B1; Short=hnRNP A2/B1	16.7139	5	13	4	353	37.407	8.95
P46783.1	RPS10	RecName: Full=40S ribosomal protein S10; AltName: Full=Small ribosomal subunit protein eS10	18.1818	3	13	3	165	18.886	10.15
P09651.5	HNRNPA1	RecName: Full=Heterogeneous nuclear ribonucleoprotein A1; Short=hnRNP A1; AltName: Full=Helix-destabilizing protein; AltName: Full=Single-strand RNA-binding protein; AltName: Full=hnRNP core protein A1; Contains: RecName: Full=Heterogeneous nuclear ribonucleoprotein A1, N-terminally processed	14.5161	4	13	3	372	38.723	9.13
Q96I25.1	RBM17	RecName: Full=Splicing factor 45; AltName: Full=45 kDa-splicing factor; AltName: Full=RNA-binding motif protein 17	16.4589	7	13	7	401	44.934	5.97
P62753.1	RPS6	RecName: Full=40S ribosomal protein S6; AltName: Full=Phosphoprotein NP33; AltName: Full=Small ribosomal subunit protein eS6	15.6627	3	13	3	249	28.663	10.84
Q14244.1	MAP7	RecName: Full=Ensconsin; AltName: Full=Epithelial microtubule-associated protein of 115 kDa; Short=E-MAP-115; AltName: Full=Microtubule-associated protein 7; Short=MAP-7	11.6155	8	13	8	749	84.002	9.61
Q9Y3U8.3	RPL36	RecName: Full=60S ribosomal protein L36; AltName: Full=Large ribosomal subunit protein eL36	35.2381	4	13	4	105	12.246	11.59
P50914.4	RPL14	RecName: Full=60S ribosomal protein L14; AltName: Full=CAG-ISL 7; AltName: Full=Large ribosomal subunit protein eL14	15.3488	3	12	3	215	23.417	10.93
P62269.3	RPS18	RecName: Full=40S ribosomal protein S18; AltName: Full=Ke-3; Short=Ke3; AltName: Full=Small ribosomal subunit protein uS13	21.7105	4	12	4	152	17.708	10.99
Q9P209.2	CEP72	RecName: Full=Centrosomal protein of 72 kDa; Short=Cep72	18.238	9	12	9	647	71.673	6.52
Q09666.2	AHNAK	RecName: Full=Neuroblast differentiation-associated protein AHNAK; AltName: Full=Desmoyokin	8.26825	10	12	10	5890	628.699	6.15
Q9Y230.3	RUVBL2	RecName: Full=RuvB-like 2; AltName: Full=48 kDa TATA box-binding protein-interacting protein; Short=48 kDa TBP-interacting protein; AltName: Full=51 kDa erythrocyte cytosolic protein; Short=ECP-51; AltName: Full=INO80 complex subunit J; AltName: Full=Repressing pontin 52; Short=Reptin 52; AltName: Full=TIP49b; AltName: Full=TIP60-associated protein 54-beta; Short=TAP54-beta	12.743	5	12	5	463	51.125	5.64
P46782.4	RPS5	RecName: Full=40S ribosomal protein S5; AltName: Full=Small ribosomal subunit protein uS7; Contains: RecName: Full=40S ribosomal protein S5, N-terminally processed	15.1961	3	12	3	204	22.862	9.72
P08670.4	VIM	RecName: Full=Vimentin	12.0172	6	12	4	466	53.619	5.12
P12814.2	ACTN1	RecName: Full=Alpha-actinin-1; AltName: Full=Alpha-actinin cytoskeletal isoform; AltName: Full=F-actin cross-linking protein; AltName: Full=Non-muscle alpha-actinin-1	13.565	11	12	1	892	102.993	5.41
P16401.3	HIST1H1B	RecName: Full=Histone H1.5; AltName: Full=Histone H1a; AltName: Full=Histone H1b; AltName: Full=Histone H1s-3	17.2566	3	12	3	226	22.566	10.92
P35625.2	TIMP3	RecName: Full=Metalloproteinase inhibitor 3; AltName: Full=Protein MIG-5; AltName: Full=Tissue inhibitor of metalloproteinases 3; Short=TIMP-3; Flags: Precursor	18.9573	4	12	4	211	24.129	8.72
O14979.3	HNRNPDL; HNRPDL	RecName: Full=Heterogeneous nuclear ribonucleoprotein D-like; Short=hnRNP D-like; Short=hnRNP DL; AltName: Full=AU-rich element RNA-binding factor; AltName: Full=JKT41-binding protein; AltName: Full=Protein laAUF1	16.4286	6	12	4	420	46.409	9.57
Q9P031.2	CCDC59	RecName: Full=Thyroid transcription factor 1-associated protein 26; Short=TTF-1-associated protein 26; AltName: Full=Coiled-coil domain-containing protein 59; AltName: Full=TTF-1-associated protein BR2	26.971	6	11	6	241	28.652	9.88
P05387.1	RPLP2	RecName: Full=60S acidic ribosomal protein P2; AltName: Full=Large ribosomal subunit protein P2; AltName: Full=Renal carcinoma antigen NY-REN-44	39.1304	3	11	2	115	11.658	4.54
Q96MG8.2	PCMTD1	RecName: Full=Protein-L-isoaspartate O-methyltransferase domain-containing protein 1	15.9664	5	11	5	357	40.65	5.66
P62750.1	RPL23A	RecName: Full=60S ribosomal protein L23a; AltName: Full=Large ribosomal subunit protein uL23	25.641	4	11	4	156	17.684	10.45
P62266.3	RPS23	RecName: Full=40S ribosomal protein S23; AltName: Full=Small ribosomal subunit protein uS12	20.979	3	11	3	143	15.798	10.49
O76021.3	RSL1D1	RecName: Full=Ribosomal L1 domain-containing protein 1; AltName: Full=CATX-11; AltName: Full=Cellular senescence-inhibited gene protein; AltName: Full=Protein PBK1	9.79592	4	11	4	490	54.939	10.13
Q9NYL9.1	TMOD3	RecName: Full=Tropomodulin-3; AltName: Full=Ubiquitous tropomodulin; Short=U-Tmod	35.2273	9	11	9	352	39.57	5.19
P50750.3	CDK9	RecName: Full=Cyclin-dependent kinase 9; AltName: Full=C-2K; AltName: Full=Cell division cycle 2-like protein kinase 4; AltName: Full=Cell division protein kinase 9; AltName: Full=Serine/threonine-protein kinase PITALRE; AltName: Full=Tat-associated kinase complex catalytic subunit	10.2151	4	10	4	372	42.75	8.79
P46777.3	RPL5	RecName: Full=60S ribosomal protein L5; AltName: Full=Large ribosomal subunit protein uL18	20.202	5	10	5	297	34.341	9.72
P60866.1	RPS20	RecName: Full=40S ribosomal protein S20; AltName: Full=Small ribosomal subunit protein uS10	25.2101	3	10	3	119	13.364	9.94
Q9Y265.1	RUVBL1	RecName: Full=RuvB-like 1; AltName: Full=49 kDa TATA box-binding protein-interacting protein; Short=49 kDa TBP-interacting protein; AltName: Full=54 kDa erythrocyte cytosolic protein; Short=ECP-54; AltName: Full=INO80 complex subunit H; AltName: Full=Nuclear matrix protein 238; Short=NMP 238; AltName: Full=Pontin 52; AltName: Full=TIP49a; AltName: Full=TIP60-associated protein 54-alpha; Short=TAP…	17.7632	6	10	6	456	50.196	6.42
Q13310.1	PABPC4	RecName: Full=Polyadenylate-binding protein 4; Short=PABP-4; Short=Poly(A)-binding protein 4; AltName: Full=Activated-platelet protein 1; Short=APP-1; AltName: Full=Inducible poly(A)-binding protein; Short=iPABP	9.00621	4	10	1	644	70.738	9.26
P46781.3	RPS9	RecName: Full=40S ribosomal protein S9; AltName: Full=Small ribosomal subunit protein uS4	13.4021	3	10	3	194	22.578	10.65
P62241.2	RPS8	RecName: Full=40S ribosomal protein S8; AltName: Full=Small ribosomal subunit protein eS8	16.3462	3	10	3	208	24.19	10.32
Q9NTI5.1	PDS5B	RecName: Full=Sister chromatid cohesion protein PDS5 homolog B; AltName: Full=Androgen-induced proliferation inhibitor; AltName: Full=Androgen-induced prostate proliferative shutoff-associated protein AS3	5.45957	7	10	7	1447	164.563	8.47
P62857.1	RPS28	RecName: Full=40S ribosomal protein S28; AltName: Full=Small ribosomal subunit protein eS28	46.3768	3	10	3	69	7.836	10.7
Q13435.2	SF3B2	RecName: Full=Splicing factor 3B subunit 2; AltName: Full=Pre-mRNA-splicing factor SF3b 145 kDa subunit; Short=SF3b145; AltName: Full=SF3b150; AltName: Full=Spliceosome-associated protein 145; Short=SAP 145	9.05028	6	10	6	895	100.165	5.67
P62913.2	RPL11	RecName: Full=60S ribosomal protein L11; AltName: Full=CLL-associated antigen KW-12; AltName: Full=Large ribosomal subunit protein uL5	20.2247	3	9	3	178	20.24	9.6
O94906.1	PRPF6	RecName: Full=Pre-mRNA-processing factor 6; AltName: Full=Androgen receptor N-terminal domain-transactivating protein 1; Short=ANT-1; AltName: Full=PRP6 homolog; AltName: Full=U5 snRNP-associated 102 kDa protein; Short=U5-102 kDa protein	6.90755	6	9	6	941	106.858	8.25
P83731.1	RPL24	RecName: Full=60S ribosomal protein L24; AltName: Full=60S ribosomal protein L30; AltName: Full=Large ribosomal subunit protein eL24	19.7452	3	9	3	157	17.768	11.25
P62158.2	CALM3; CALM2; CALM1	RecName: Full=Calmodulin; Short=CaM	26.1745	3	9	3	149	16.827	4.22
O15042.2	U2SURP	RecName: Full=U2 snRNP-associated SURP motif-containing protein; AltName: Full=140 kDa Ser/Arg-rich domain protein; AltName: Full=U2-associated protein SR140	8.06608	5	9	5	1029	118.219	8.47
P61254.1	RPL26	RecName: Full=60S ribosomal protein L26; AltName: Full=Large ribosomal subunit protein uL24	16.5517	3	9	3	145	17.248	10.55
P80723.2	BASP1	RecName: Full=Brain acid soluble protein 1; AltName: Full=22 kDa neuronal tissue-enriched acidic protein; AltName: Full=Neuronal axonal membrane protein NAP-22	51.9824	9	9	9	227	22.68	4.63
P31943.4	HNRNPH1	RecName: Full=Heterogeneous nuclear ribonucleoprotein H; Short=hnRNP H; Contains: RecName: Full=Heterogeneous nuclear ribonucleoprotein H, N-terminally processed	9.1314	3	9	3	449	49.198	6.3
P08238.4	HSP90AB1	RecName: Full=Heat shock protein HSP 90-beta; Short=HSP 90; AltName: Full=Heat shock 84 kDa; Short=HSP 84; Short=HSP84	8.9779	5	9	1	724	83.212	5.03
Q92522.1	H1FX	RecName: Full=Histone H1x	17.8404	4	9	4	213	22.474	10.76
P40429.2	RPL13A	RecName: Full=60S ribosomal protein L13a; AltName: Full=23 kDa highly basic protein; AltName: Full=Large ribosomal subunit protein uL13	22.1675	5	9	5	203	23.562	10.93
Q86U86.1	PBRM1	RecName: Full=Protein polybromo-1; Short=hPB1; AltName: Full=BRG1-associated factor 180; Short=BAF180; AltName: Full=Polybromo-1D	3.5524	6	9	6	1689	192.825	6.89
Q9NXH9.1	TRMT1	RecName: Full=tRNA (guanine(26)-N(2))-dimethyltransferase; AltName: Full=tRNA 2,2-dimethylguanosine-26 methyltransferase; AltName: Full=tRNA(guanine-26,N(2)-N(2)) methyltransferase; AltName: Full=tRNA(m(2,2)G26)dimethyltransferase	5.76631	3	9	3	659	72.188	7.64
Q14839.2	CHD4	RecName: Full=Chromodomain-helicase-DNA-binding protein 4; Short=CHD-4; AltName: Full=ATP-dependent helicase CHD4; AltName: Full=Mi-2 autoantigen 218 kDa protein; AltName: Full=Mi2-beta	3.29498	5	8	5	1912	217.867	5.86
O60832.3	DKC1	RecName: Full=H/ACA ribonucleoprotein complex subunit 4; AltName: Full=CBF5 homolog; AltName: Full=Dyskerin; AltName: Full=Nopp140-associated protein of 57 kDa; AltName: Full=Nucleolar protein NAP57; AltName: Full=Nucleolar protein family A member 4; AltName: Full=snoRNP protein DKC1	11.4786	5	8	5	514	57.638	9.42
P07814.5	EPRS	RecName: Full=Bifunctional glutamate/proline--tRNA ligase; AltName: Full=Bifunctional aminoacyl-tRNA synthetase; AltName: Full=Cell proliferation-inducing gene 32 protein; AltName: Full=Glutamatyl-prolyl-tRNA synthetase; Includes: RecName: Full=Glutamate--tRNA ligase; AltName: Full=Glutamyl-tRNA synthetase; Short=GluRS; Includes: RecName: Full=Proline--tRNA ligase; AltName: Full=Prolyl-tRNA synth…	3.30688	4	8	4	1512	170.483	7.33
P62851.1	RPS25	RecName: Full=40S ribosomal protein S25; AltName: Full=Small ribosomal subunit protein eS25	22.4	3	8	3	125	13.734	10.11
Q8WWQ0.2	PHIP	RecName: Full=PH-interacting protein; Short=PHIP; AltName: Full=IRS-1 PH domain-binding protein; AltName: Full=WD repeat-containing protein 11	1.86711	3	8	3	1821	206.56	8.85
Q99729.2	HNRNPAB	RecName: Full=Heterogeneous nuclear ribonucleoprotein A/B; Short=hnRNP A/B; AltName: Full=APOBEC1-binding protein 1; Short=ABBP-1	11.4458	4	8	3	332	36.202	8.21
Q14498.2	RBM39	RecName: Full=RNA-binding protein 39; AltName: Full=CAPER alpha; AltName: Full=Hepatocellular carcinoma protein 1; AltName: Full=RNA-binding motif protein 39; AltName: Full=RNA-binding region-containing protein 2; AltName: Full=Splicing factor HCC1	7.54717	3	8	3	530	59.343	10.1
P62244.2	RPS15A	RecName: Full=40S ribosomal protein S15a; AltName: Full=Small ribosomal subunit protein uS8	29.2308	4	8	4	130	14.83	10.13
Q13242.1	SRSF9	RecName: Full=Serine/arginine-rich splicing factor 9; AltName: Full=Pre-mRNA-splicing factor SRp30C; AltName: Full=Splicing factor, arginine/serine-rich 9	13.1222	3	8	3	221	25.526	8.65
P25398.3	RPS12	RecName: Full=40S ribosomal protein S12; AltName: Full=Small ribosomal subunit protein eS12	24.2424	3	8	3	132	14.505	7.21
P84103.1	SRSF3	RecName: Full=Serine/arginine-rich splicing factor 3; AltName: Full=Pre-mRNA-splicing factor SRP20; AltName: Full=Splicing factor, arginine/serine-rich 3	18.9024	3	8	3	164	19.318	11.65
Q9H6F5.1	CCDC86	RecName: Full=Coiled-coil domain-containing protein 86; AltName: Full=Cytokine-induced protein with coiled-coil domain	17.5	4	8	4	360	40.211	10.33
P61513.2	RPL37A	RecName: Full=60S ribosomal protein L37a; AltName: Full=Large ribosomal subunit protein eL43	29.3478	3	8	3	92	10.268	10.43
Q9BWJ5.1	SF3B5	RecName: Full=Splicing factor 3B subunit 5; Short=SF3b5; AltName: Full=Pre-mRNA-splicing factor SF3b 10 kDa subunit	45.3488	3	8	3	86	10.129	6.35
Q14690.3	PDCD11	RecName: Full=Protein RRP5 homolog; AltName: Full=NF-kappa-B-binding protein; Short=NFBP; AltName: Full=Programmed cell death protein 11	4.86371	6	8	6	1871	208.57	8.87
Q8NC51.2	SERBP1	RecName: Full=Plasminogen activator inhibitor 1 RNA-binding protein; AltName: Full=PAI1 RNA-binding protein 1; Short=PAI-RBP1; AltName: Full=SERPINE1 mRNA-binding protein 1	12.9902	4	8	4	408	44.938	8.65
Q15269.2	PWP2; LOC102724159	RecName: Full=Periodic tryptophan protein 2 homolog	5.54951	5	8	5	919	102.387	6.15
Q49A26.3	GLYR1	RecName: Full=Putative oxidoreductase GLYR1; AltName: Full=3-hydroxyisobutyrate dehydrogenase-like protein; AltName: Full=Cytokine-like nuclear factor N-PAC; AltName: Full=Glyoxylate reductase 1 homolog; AltName: Full=Nuclear protein NP60; AltName: Full=Nuclear protein of 60 kDa	8.86076	4	7	4	553	60.518	9.17
Q9UNX4.1	WDR3	RecName: Full=WD repeat-containing protein 3	4.24178	4	7	4	943	106.032	6.64
O96019.1	ACTL6A	RecName: Full=Actin-like protein 6A; AltName: Full=53 kDa BRG1-associated factor A; AltName: Full=Actin-related protein Baf53a; AltName: Full=ArpNbeta; AltName: Full=BRG1-associated factor 53A; Short=BAF53A; AltName: Full=INO80 complex subunit K	11.8881	4	7	4	429	47.43	5.6
Q9UHB6.1	LIMA1	RecName: Full=LIM domain and actin-binding protein 1; AltName: Full=Epithelial protein lost in neoplasm	11.1989	6	7	6	759	85.173	6.84
O43290.1	SART1	RecName: Full=U4/U6.U5 tri-snRNP-associated protein 1; AltName: Full=SNU66 homolog; Short=hSnu66; AltName: Full=Squamous cell carcinoma antigen recognized by T-cells 1; Short=SART-1; Short=hSART-1; AltName: Full=U4/U6.U5 tri-snRNP-associated 110 kDa protein; AltName: Allergen=Hom s 1	7.25	4	7	4	800	90.2	6.13
P62888.2	RPL30	RecName: Full=60S ribosomal protein L30; AltName: Full=Large ribosomal subunit protein eL30	33.913	3	7	3	115	12.776	9.63
P52292.1	KPNA2	RecName: Full=Importin subunit alpha-1; AltName: Full=Karyopherin subunit alpha-2; AltName: Full=RAG cohort protein 1; AltName: Full=SRP1-alpha	5.86011	3	7	3	529	57.826	5.4
P62917.2	RPL8	RecName: Full=60S ribosomal protein L8; AltName: Full=Large ribosomal subunit protein uL2	10.1167	3	7	3	257	28.007	11.03
P62829.1	RPL23	RecName: Full=60S ribosomal protein L23; AltName: Full=60S ribosomal protein L17; AltName: Full=Large ribosomal subunit protein uL14	32.1429	3	7	3	140	14.856	10.51
P83881.2	RPL36A	RecName: Full=60S ribosomal protein L36a; AltName: Full=60S ribosomal protein L44; AltName: Full=Cell growth-inhibiting gene 15 protein; AltName: Full=Cell migration-inducing gene 6 protein; AltName: Full=Large ribosomal subunit protein eL42	7.54717	1	7	1	106	12.433	10.58
Q14103.1	HNRNPD	RecName: Full=Heterogeneous nuclear ribonucleoprotein D0; Short=hnRNP D0; AltName: Full=AU-rich element RNA-binding protein 1	8.4507	3	7	1	355	38.41	7.81
P35637.1	FUS	RecName: Full=RNA-binding protein FUS; AltName: Full=75 kDa DNA-pairing protein; AltName: Full=Oncogene FUS; AltName: Full=Oncogene TLS; AltName: Full=POMp75; AltName: Full=Translocated in liposarcoma protein	8.93536	3	7	3	526	53.394	9.36
O15020.3	SPTBN2	RecName: Full=Spectrin beta chain, non-erythrocytic 2; AltName: Full=Beta-III spectrin; AltName: Full=Spinocerebellar ataxia 5 protein	2.21757	5	7	1	2390	271.157	6.11
P99999.2	CYCS	RecName: Full=Cytochrome c	10.4762	1	7	1	105	11.741	9.57
P40939.2	HADHA	RecName: Full=Trifunctional enzyme subunit alpha, mitochondrial; AltName: Full=78 kDa gastrin-binding protein; AltName: Full=TP-alpha; Includes: RecName: Full=Long-chain enoyl-CoA hydratase; Includes: RecName: Full=Long chain 3-hydroxyacyl-CoA dehydrogenase; Flags: Precursor	7.20839	4	7	4	763	82.947	9.04
Q9NY12.1	GAR1	RecName: Full=H/ACA ribonucleoprotein complex subunit 1; AltName: Full=Nucleolar protein family A member 1; AltName: Full=snoRNP protein GAR1	13.3641	3	7	3	217	22.334	10.92
Q07020.2	RPL18	RecName: Full=60S ribosomal protein L18; AltName: Full=Large ribosomal subunit protein eL18	19.6809	3	7	3	188	21.621	11.72
Q29RF7.1	PDS5A	RecName: Full=Sister chromatid cohesion protein PDS5 homolog A; AltName: Full=Cell proliferation-inducing gene 54 protein; AltName: Full=Sister chromatid cohesion protein 112; Short=SCC-112	3.51533	4	7	4	1337	150.734	7.91
P32969.1	RPL9	RecName: Full=60S ribosomal protein L9; AltName: Full=Large ribosomal subunit protein uL6	22.3958	3	7	3	192	21.85	9.95
Q02543.2	RPL18A	RecName: Full=60S ribosomal protein L18a; AltName: Full=Large ribosomal subunit protein eL20	15.3409	3	7	3	176	20.749	10.71
O95347.2	SMC2	RecName: Full=Structural maintenance of chromosomes protein 2; Short=SMC protein 2; Short=SMC-2; AltName: Full=Chromosome-associated protein E; Short=hCAP-E; AltName: Full=XCAP-E homolog	5.59733	5	7	5	1197	135.572	8.43
Q96DI7.1	SNRNP40	RecName: Full=U5 small nuclear ribonucleoprotein 40 kDa protein; Short=U5 snRNP 40 kDa protein; Short=U5-40K; AltName: Full=38 kDa-splicing factor; AltName: Full=Prp8-binding protein; Short=hPRP8BP; AltName: Full=U5 snRNP-specific 40 kDa protein; AltName: Full=WD repeat-containing protein 57	12.605	4	7	4	357	39.286	8.1
P84090.1	ERH	RecName: Full=Enhancer of rudimentary homolog	17.3077	2	7	2	104	12.251	5.92
P62280.3	RPS11	RecName: Full=40S ribosomal protein S11; AltName: Full=Small ribosomal subunit protein uS17	22.7848	3	7	3	158	18.419	10.3
Q9NX58.2	LYAR	RecName: Full=Cell growth-regulating nucleolar protein	13.9842	4	6	4	379	43.588	9.54
Q9UNZ5.1	C19orf53	RecName: Full=Leydig cell tumor 10 kDa protein homolog	16.1616	2	6	2	99	10.57	11.55
Q9NTJ3.2	SMC4	RecName: Full=Structural maintenance of chromosomes protein 4; Short=SMC protein 4; Short=SMC-4; AltName: Full=Chromosome-associated polypeptide C; Short=hCAP-C; AltName: Full=XCAP-C homolog	5.20186	6	6	6	1288	147.091	6.79
P05386.1	RPLP1	RecName: Full=60S acidic ribosomal protein P1; AltName: Full=Large ribosomal subunit protein P1	28.9474	2	6	1	114	11.507	4.32
P01860.2	IGHG3	RecName: Full=Immunoglobulin heavy constant gamma 3; AltName: Full=HDC; AltName: Full=Heavy chain disease protein; AltName: Full=Ig gamma-3 chain C region	2.12202	1	6	1	377	41.26	7.9
P51532.2	SMARCA4	RecName: Full=Transcription activator BRG1; AltName: Full=ATP-dependent helicase SMARCA4; AltName: Full=BRG1-associated factor 190A; Short=BAF190A; AltName: Full=Mitotic growth and transcription activator; AltName: Full=Protein BRG-1; AltName: Full=Protein brahma homolog 1; AltName: Full=SNF2-beta; AltName: Full=SWI/SNF-related matrix-associated actin-dependent regulator of chromatin subfamily A …	2.61081	4	6	4	1647	184.53	7.88
Q12906.3	ILF3	RecName: Full=Interleukin enhancer-binding factor 3; AltName: Full=Double-stranded RNA-binding protein 76; Short=DRBP76; AltName: Full=M-phase phosphoprotein 4; Short=MPP4; AltName: Full=Nuclear factor associated with dsRNA; Short=NFAR; AltName: Full=Nuclear factor of activated T-cells 90 kDa; Short=NF-AT-90; AltName: Full=Translational control protein 80; Short=TCP80	7.94183	5	6	5	894	95.279	8.76
Q9UKM9.1	RALY	RecName: Full=RNA-binding protein Raly; AltName: Full=Autoantigen p542; AltName: Full=Heterogeneous nuclear ribonucleoprotein C-like 2; Short=hnRNP core protein C-like 2; AltName: Full=hnRNP associated with lethal yellow protein homolog	13.0719	4	6	4	306	32.444	9.17
Q14444.2	CAPRIN1	RecName: Full=Caprin-1; AltName: Full=Cell cycle-associated protein 1; AltName: Full=Cytoplasmic activation- and proliferation-associated protein 1; AltName: Full=GPI-anchored membrane protein 1; AltName: Full=GPI-anchored protein p137; Short=GPI-p137; Short=p137GPI; AltName: Full=Membrane component chromosome 11 surface marker 1; AltName: Full=RNA granule protein 105	4.93653	3	6	3	709	78.318	5.25
P10809.2	HSPD1	RecName: Full=60 kDa heat shock protein, mitochondrial; AltName: Full=60 kDa chaperonin; AltName: Full=Chaperonin 60; Short=CPN60; AltName: Full=Heat shock protein 60; Short=HSP-60; Short=Hsp60; AltName: Full=HuCHA60; AltName: Full=Mitochondrial matrix protein P1; AltName: Full=P60 lymphocyte protein; Flags: Precursor	6.1082	3	6	3	573	61.016	5.87
P52597.3	HNRNPF	RecName: Full=Heterogeneous nuclear ribonucleoprotein F; Short=hnRNP F; AltName: Full=Nucleolin-like protein mcs94-1; Contains: RecName: Full=Heterogeneous nuclear ribonucleoprotein F, N-terminally processed	9.87952	3	6	3	415	45.643	5.58
P27635.4	RPL10	RecName: Full=60S ribosomal protein L10; AltName: Full=Laminin receptor homolog; AltName: Full=Large ribosomal subunit protein uL16; AltName: Full=Protein QM; AltName: Full=Tumor suppressor QM	17.757	4	6	4	214	24.588	10.08
Q9Y383.2	LUC7L2	RecName: Full=Putative RNA-binding protein Luc7-like 2	10.9694	4	6	4	392	46.486	10.01
P62891.2	RPL39; RPL39P3	RecName: Full=60S ribosomal protein L39; AltName: Full=Large ribosomal subunit protein eL39	19.6078	1	6	1	51	6.403	12.56
Q9H2G2.1	SLK	RecName: Full=STE20-like serine/threonine-protein kinase; Short=STE20-like kinase; Short=hSLK; AltName: Full=CTCL tumor antigen se20-9; AltName: Full=STE20-related serine/threonine-protein kinase; Short=STE20-related kinase; AltName: Full=Serine/threonine-protein kinase 2	0.566802	1	6	1	1235	142.607	5.15
P62899.1	RPL31	RecName: Full=60S ribosomal protein L31; AltName: Full=Large ribosomal subunit protein eL31	18.4	2	6	2	125	14.454	10.54
Q5SSJ5.1	HP1BP3	RecName: Full=Heterochromatin protein 1-binding protein 3; AltName: Full=Protein HP1-BP74	3.79747	2	6	2	553	61.169	9.67
P49207.3	RPL34	RecName: Full=60S ribosomal protein L34; AltName: Full=Large ribosomal subunit protein eL34	12.8205	2	6	2	117	13.284	11.47
P14649.1	MYL6B	RecName: Full=Myosin light chain 6B; AltName: Full=Myosin light chain 1 slow-twitch muscle A isoform; Short=MLC1sa; AltName: Full=Smooth muscle and nonmuscle myosin light chain alkali 6B	17.7885	3	5	1	208	22.75	5.73
P62854.3	RPS26; LOC101929876; RPS26P25	RecName: Full=40S ribosomal protein S26; AltName: Full=Small ribosomal subunit protein eS26	20.8696	2	5	2	115	13.007	11
P47914.2	RPL29	RecName: Full=60S ribosomal protein L29; AltName: Full=Cell surface heparin-binding protein HIP; AltName: Full=Large ribosomal subunit protein eL29	9.43396	1	5	1	159	17.741	11.66
Q15370.1	TCEB2; ELOB	RecName: Full=Elongin-B; Short=EloB; AltName: Full=Elongin 18 kDa subunit; AltName: Full=RNA polymerase II transcription factor SIII subunit B; AltName: Full=SIII p18; AltName: Full=Transcription elongation factor B polypeptide 2	14.4068	2	5	2	118	13.125	4.88
P63167.1	DYNLL1	RecName: Full=Dynein light chain 1, cytoplasmic; AltName: Full=8 kDa dynein light chain; Short=DLC8; AltName: Full=Dynein light chain LC8-type 1; AltName: Full=Protein inhibitor of neuronal nitric oxide synthase; Short=PIN	20.2247	2	5	2	89	10.359	7.4
P62081.1	RPS7	RecName: Full=40S ribosomal protein S7; AltName: Full=Small ribosomal subunit protein eS7	11.8557	2	5	2	194	22.113	10.1
Q15007.2	WTAP	RecName: Full=Pre-mRNA-splicing regulator WTAP; AltName: Full=Female-lethal(2)D homolog; Short=hFL(2)D; AltName: Full=WT1-associated protein; AltName: Full=Wilms tumor 1-associating protein	13.6364	4	5	4	396	44.217	5.19
Q16531.1	DDB1	RecName: Full=DNA damage-binding protein 1; AltName: Full=DDB p127 subunit; AltName: Full=DNA damage-binding protein a; Short=DDBa; AltName: Full=Damage-specific DNA-binding protein 1; AltName: Full=HBV X-associated protein 1; Short=XAP-1; AltName: Full=UV-damaged DNA-binding factor; AltName: Full=UV-damaged DNA-binding protein 1; Short=UV-DDB 1; AltName: Full=XPE-binding factor; Short=XPE-BF; Al…	4.03509	4	5	4	1140	126.887	5.26
P63220.1	RPS21	RecName: Full=40S ribosomal protein S21; AltName: Full=Small ribosomal subunit protein eS21	27.7108	2	5	2	83	9.106	8.5
Q8IWX8.3	CHERP	RecName: Full=Calcium homeostasis endoplasmic reticulum protein; AltName: Full=ERPROT 213-21; AltName: Full=SR-related CTD-associated factor 6	2.72926	2	5	2	916	103.637	9.04
P78527.3	PRKDC	RecName: Full=DNA-dependent protein kinase catalytic subunit; Short=DNA-PK catalytic subunit; Short=DNA-PKcs; AltName: Full=DNPK1; AltName: Full=p460	1.06589	4	5	4	4128	468.788	7.12
P62318.1	SNRPD3	RecName: Full=Small nuclear ribonucleoprotein Sm D3; Short=Sm-D3; AltName: Full=snRNP core protein D3	7.14286	1	5	1	126	13.907	10.32
Q92769.2	HDAC2	RecName: Full=Histone deacetylase 2; Short=HD2	5.7377	3	5	1	488	55.329	5.91
P35268.2	RPL22	RecName: Full=60S ribosomal protein L22; AltName: Full=EBER-associated protein; Short=EAP; AltName: Full=Epstein-Barr virus small RNA-associated protein; AltName: Full=Heparin-binding protein HBp15; AltName: Full=Large ribosomal subunit protein eL22	30.4688	3	5	3	128	14.778	9.19
Q9BR76.1	CORO1B	RecName: Full=Coronin-1B; AltName: Full=Coronin-2	14.3149	5	5	5	489	54.2	5.88
P83916.1	CBX1	RecName: Full=Chromobox protein homolog 1; AltName: Full=HP1Hsbeta; AltName: Full=Heterochromatin protein 1 homolog beta; Short=HP1 beta; AltName: Full=Heterochromatin protein p25; AltName: Full=M31; AltName: Full=Modifier 1 protein; AltName: Full=p25beta	17.8378	3	5	2	185	21.405	4.93
P62136.1	PPP1CA	RecName: Full=Serine/threonine-protein phosphatase PP1-alpha catalytic subunit; Short=PP-1A	9.39394	3	5	3	330	37.488	6.33
Q13547.1	HDAC1	RecName: Full=Histone deacetylase 1; Short=HD1	6.0166	3	5	1	482	55.068	5.48
P14866.2	HNRNPL	RecName: Full=Heterogeneous nuclear ribonucleoprotein L; Short=hnRNP L	4.9236	3	5	3	589	64.092	8.22
Q9NX24.1	NHP2	RecName: Full=H/ACA ribonucleoprotein complex subunit 2; AltName: Full=Nucleolar protein family A member 2; AltName: Full=snoRNP protein NHP2	30.0654	3	5	3	153	17.19	8.22
O60506.2	SYNCRIP	RecName: Full=Heterogeneous nuclear ribonucleoprotein Q; Short=hnRNP Q; AltName: Full=Glycine- and tyrosine-rich RNA-binding protein; Short=GRY-RBP; AltName: Full=NS1-associated protein 1; AltName: Full=Synaptotagmin-binding, cytoplasmic RNA-interacting protein	5.45746	3	5	2	623	69.56	8.59
P55769.3	NHP2L1; SNU13	RecName: Full=NHP2-like protein 1; AltName: Full=High mobility group-like nuclear protein 2 homolog 1; AltName: Full=OTK27; AltName: Full=SNU13 homolog; Short=hSNU13; AltName: Full=U4/U6.U5 small nuclear ribonucleoprotein SNU13; AltName: Full=U4/U6.U5 tri-snRNP 15.5 kDa protein; Contains: RecName: Full=NHP2-like protein 1, N-terminally processed	25	3	5	3	128	14.165	8.46
P23528.3	CFL1	RecName: Full=Cofilin-1; AltName: Full=18 kDa phosphoprotein; Short=p18; AltName: Full=Cofilin, non-muscle isoform	31.9277	4	5	4	166	18.491	8.09
Q9NW13.3	RBM28	RecName: Full=RNA-binding protein 28; AltName: Full=RNA-binding motif protein 28	7.77339	5	5	5	759	85.685	9.22
P12956.2	XRCC6	RecName: Full=X-ray repair cross-complementing protein 6; AltName: Full=5'-deoxyribose-5-phosphate lyase Ku70; Short=5'-dRP lyase Ku70; AltName: Full=70 kDa subunit of Ku antigen; AltName: Full=ATP-dependent DNA helicase 2 subunit 1; AltName: Full=ATP-dependent DNA helicase II 70 kDa subunit; AltName: Full=CTC box-binding factor 75 kDa subunit; Short=CTC75; Short=CTCBF; AltName: Full=DNA repair p…	8.04598	4	5	4	609	69.799	6.64
P14678.2	SNRPB	RecName: Full=Small nuclear ribonucleoprotein-associated proteins B and B'; Short=snRNP-B; AltName: Full=Sm protein B/B'; Short=Sm-B/B'; Short=SmB/B'	9.58333	2	5	2	240	24.594	11.19
Q13123.3	IK	RecName: Full=Protein Red; AltName: Full=Cytokine IK; AltName: Full=IK factor; AltName: Full=Protein RER	8.61759	4	5	4	557	65.562	6.64
Q9UM54.4	MYO6	RecName: Full=Unconventional myosin-VI; AltName: Full=Unconventional myosin-6	4.71406	5	5	5	1294	149.596	8.53
Q2TAY7.2	SMU1	RecName: Full=WD40 repeat-containing protein SMU1; AltName: Full=Smu-1 suppressor of mec-8 and unc-52 protein homolog; Contains: RecName: Full=WD40 repeat-containing protein SMU1, N-terminally processed	6.62768	3	4	3	513	57.507	7.18
P08708.2	RPS17; RPS17L	RecName: Full=40S ribosomal protein S17; AltName: Full=Small ribosomal subunit protein eS17	30.3704	3	4	3	135	15.54	9.85
Q9Y5J1.3	UTP18	RecName: Full=U3 small nucleolar RNA-associated protein 18 homolog; AltName: Full=WD repeat-containing protein 50	6.11511	3	4	3	556	61.964	8.76
Q9UHP3.4	USP25	RecName: Full=Ubiquitin carboxyl-terminal hydrolase 25; AltName: Full=Deubiquitinating enzyme 25; AltName: Full=USP on chromosome 21; AltName: Full=Ubiquitin thioesterase 25; AltName: Full=Ubiquitin-specific-processing protease 25	2.8436	3	4	3	1055	122.142	5.34
Q96GD4.3	AURKB	RecName: Full=Aurora kinase B; AltName: Full=Aurora 1; AltName: Full=Aurora- and IPL1-like midbody-associated protein 1; Short=AIM-1; AltName: Full=Aurora/IPL1-related kinase 2; Short=ARK-2; Short=Aurora-related kinase 2; AltName: Full=STK-1; AltName: Full=Serine/threonine-protein kinase 12; AltName: Full=Serine/threonine-protein kinase 5; AltName: Full=Serine/threonine-protein kinase aurora-B	10.4651	3	4	3	344	39.286	9.29
Q86V81.3	ALYREF	RecName: Full=THO complex subunit 4; Short=Tho4; AltName: Full=Ally of AML-1 and LEF-1; AltName: Full=Aly/REF export factor; AltName: Full=Transcriptional coactivator Aly/REF; AltName: Full=bZIP-enhancing factor BEF	3.89105	1	4	1	257	26.872	11.15
P00338.2	LDHA	RecName: Full=L-lactate dehydrogenase A chain; Short=LDH-A; AltName: Full=Cell proliferation-inducing gene 19 protein; AltName: Full=LDH muscle subunit; Short=LDH-M; AltName: Full=Renal carcinoma antigen NY-REN-59	7.22892	2	4	2	332	36.665	8.27
P54136.2	RARS	RecName: Full=Arginine--tRNA ligase, cytoplasmic; AltName: Full=Arginyl-tRNA synthetase; Short=ArgRS	3.33333	2	4	2	660	75.331	6.68
P62314.1	SNRPD1	RecName: Full=Small nuclear ribonucleoprotein Sm D1; Short=Sm-D1; AltName: Full=Sm-D autoantigen; AltName: Full=snRNP core protein D1	20.1681	2	4	2	119	13.273	11.56
Q07666.1	KHDRBS1	RecName: Full=KH domain-containing, RNA-binding, signal transduction-associated protein 1; AltName: Full=GAP-associated tyrosine phosphoprotein p62; AltName: Full=Src-associated in mitosis 68 kDa protein; Short=Sam68; AltName: Full=p21 Ras GTPase-activating protein-associated p62; AltName: Full=p68	3.16027	1	4	1	443	48.197	8.66
P04899.3	GNAI2	RecName: Full=Guanine nucleotide-binding protein G(i) subunit alpha-2; AltName: Full=Adenylate cyclase-inhibiting G alpha protein	10.7042	3	4	3	355	40.425	5.54
Q9Y3B4.1	SF3B14; SF3B6	RecName: Full=Splicing factor 3B subunit 6; AltName: Full=Pre-mRNA branch site protein p14; AltName: Full=SF3b 14 kDa subunit; Short=SF3B14a; AltName: Full=Spliceosome-associated protein, 14-kDa; AltName: Full=Splicing factor 3b, subunit 6, 14kDa	20.8	2	4	2	125	14.576	9.38
P63244.3	GNB2L1; RACK1	RecName: Full=Receptor of activated protein C kinase 1; AltName: Full=Cell proliferation-inducing gene 21 protein; AltName: Full=Guanine nucleotide-binding protein subunit beta-2-like 1; AltName: Full=Guanine nucleotide-binding protein subunit beta-like protein 12.3; AltName: Full=Human lung cancer oncogene 7 protein; Short=HLC-7; AltName: Full=Receptor for activated C kinase; AltName: Full=Small…	9.77918	3	4	3	317	35.055	7.69
P55884.3	EIF3B	RecName: Full=Eukaryotic translation initiation factor 3 subunit B; Short=eIF3b; AltName: Full=Eukaryotic translation initiation factor 3 subunit 9; AltName: Full=Prt1 homolog; Short=hPrt1; AltName: Full=eIF-3-eta; AltName: Full=eIF3 p110; AltName: Full=eIF3 p116	5.28256	4	4	4	814	92.424	5
P63010.1	AP2B1	RecName: Full=AP-2 complex subunit beta; AltName: Full=AP105B; AltName: Full=Adaptor protein complex AP-2 subunit beta; AltName: Full=Adaptor-related protein complex 2 subunit beta; AltName: Full=Beta-2-adaptin; AltName: Full=Beta-adaptin; AltName: Full=Clathrin assembly protein complex 2 beta large chain; AltName: Full=Plasma membrane adaptor HA2/AP2 adaptin beta subunit	4.69584	4	4	4	937	104.486	5.38
Q53HL2.2	CDCA8	RecName: Full=Borealin; AltName: Full=Cell division cycle-associated protein 8; AltName: Full=Dasra-B; Short=hDasra-B; AltName: Full=Pluripotent embryonic stem cell-related gene 3 protein	9.64286	2	4	2	280	31.304	9.86
Q9UPQ0.4	LIMCH1	RecName: Full=LIM and calponin homology domains-containing protein 1	4.70914	4	4	4	1083	121.792	6.47
P46087.2	NOP2	RecName: Full=Probable 28S rRNA (cytosine(4447)-C(5))-methyltransferase; AltName: Full=Nucleolar protein 1; AltName: Full=Nucleolar protein 2 homolog; AltName: Full=Proliferating-cell nucleolar antigen p120; AltName: Full=Proliferation-associated nucleolar protein p120	2.95567	2	4	2	812	89.247	9.23
P26368.4	U2AF2	RecName: Full=Splicing factor U2AF 65 kDa subunit; AltName: Full=U2 auxiliary factor 65 kDa subunit; Short=hU2AF(65); Short=hU2AF65; AltName: Full=U2 snRNP auxiliary factor large subunit	3.78947	2	4	2	475	53.467	9.09
Q9P2J5.2	LARS	RecName: Full=Leucine--tRNA ligase, cytoplasmic; AltName: Full=Leucyl-tRNA synthetase; Short=LeuRS	4.33673	4	4	4	1176	134.379	7.3
Q9Y3C1.2	NOP16	RecName: Full=Nucleolar protein 16; AltName: Full=HBV pre-S2 trans-regulated protein 3	11.7978	2	4	2	178	21.175	9.94
P61981.2	YWHAG	RecName: Full=14-3-3 protein gamma; AltName: Full=Protein kinase C inhibitor protein 1; Short=KCIP-1; Contains: RecName: Full=14-3-3 protein gamma, N-terminally processed	8.09717	2	4	2	247	28.285	4.89
Q5T280.3	C9orf114; SPOUT1	RecName: Full=Putative methyltransferase C9orf114	5.85106	2	4	2	376	41.982	7.43
P62861.1	FAU	RecName: Full=40S ribosomal protein S30; AltName: Full=Small ribosomal subunit protein eS30	16.9492	1	4	1	59	6.644	12.15
P14868.2	DARS	RecName: Full=Aspartate--tRNA ligase, cytoplasmic; AltName: Full=Aspartyl-tRNA synthetase; Short=AspRS; AltName: Full=Cell proliferation-inducing gene 40 protein	6.18762	3	4	3	501	57.1	6.55
Q8WWI1.3	LMO7	RecName: Full=LIM domain only protein 7; Short=LMO-7; AltName: Full=F-box only protein 20; AltName: Full=LOMP	3.38681	4	4	4	1683	192.576	8.09
Q6PK04.1	CCDC137	RecName: Full=Coiled-coil domain-containing protein 137	14.1869	3	3	3	289	33.211	10.93
Q12874.1	SF3A3	RecName: Full=Splicing factor 3A subunit 3; AltName: Full=SF3a60; AltName: Full=Spliceosome-associated protein 61; Short=SAP 61	4.19162	2	3	2	501	58.812	5.38
P13987.1	CD59	RecName: Full=CD59 glycoprotein; AltName: Full=1F5 antigen; AltName: Full=20 kDa homologous restriction factor; Short=HRF-20; Short=HRF20; AltName: Full=MAC-inhibitory protein; Short=MAC-IP; AltName: Full=MEM43 antigen; AltName: Full=Membrane attack complex inhibition factor; Short=MACIF; AltName: Full=Membrane inhibitor of reactive lysis; Short=MIRL; AltName: Full=Protectin; AltName: CD_antigen=…	9.375	2	3	2	128	14.168	6.48
O75607.3	NPM3	RecName: Full=Nucleoplasmin-3	6.17978	1	3	1	178	19.331	4.63
P51116.2	FXR2	RecName: Full=Fragile X mental retardation syndrome-related protein 2	1.18871	1	3	1	673	74.178	6.23
Q14978.2	NOLC1	RecName: Full=Nucleolar and coiled-body phosphoprotein 1; AltName: Full=140 kDa nucleolar phosphoprotein; Short=Nopp140; AltName: Full=Hepatitis C virus NS5A-transactivated protein 13; Short=HCV NS5A-transactivated protein 13; AltName: Full=Nucleolar 130 kDa protein; AltName: Full=Nucleolar phosphoprotein p130	2.71817	2	3	2	699	73.56	9.47
P62879.3	GNB2	RecName: Full=Guanine nucleotide-binding protein G(I)/G(S)/G(T) subunit beta-2; AltName: Full=G protein subunit beta-2; AltName: Full=Transducin beta chain 2	12.6471	3	3	3	340	37.307	6
P46779.3	RPL28	RecName: Full=60S ribosomal protein L28; AltName: Full=Large ribosomal subunit protein eL28	8.0292	1	3	1	137	15.738	12.02
P31327.2	CPS1	RecName: Full=Carbamoyl-phosphate synthase [ammonia], mitochondrial; AltName: Full=Carbamoyl-phosphate synthetase I; Short=CPSase I; Flags: Precursor	1	1	3	1	1500	164.835	6.74
P61978.1	HNRNPK	RecName: Full=Heterogeneous nuclear ribonucleoprotein K; Short=hnRNP K; AltName: Full=Transformation up-regulated nuclear protein; Short=TUNP	4.53564	2	3	2	463	50.944	5.54
Q5D862.1	FLG2	RecName: Full=Filaggrin-2; Short=FLG-2; AltName: Full=Intermediate filament-associated and psoriasis-susceptibility protein; Short=Ifapsoriasin	0.920117	2	3	2	2391	247.928	8.31
O94880.2	PHF14	RecName: Full=PHD finger protein 14	3.6036	3	3	3	888	99.991	5.33
Q8NI36.1	WDR36	RecName: Full=WD repeat-containing protein 36; AltName: Full=T-cell activation WD repeat-containing protein; Short=TA-WDRP	1.89274	2	3	2	951	105.255	7.53
Q15233.4	NONO	RecName: Full=Non-POU domain-containing octamer-binding protein; Short=NonO protein; AltName: Full=54 kDa nuclear RNA- and DNA-binding protein; AltName: Full=55 kDa nuclear protein; AltName: Full=DNA-binding p52/p100 complex, 52 kDa subunit; AltName: Full=NMT55; AltName: Full=p54(nrb); Short=p54nrb	6.36943	3	3	3	471	54.197	8.95
Q99459.2	CDC5L	RecName: Full=Cell division cycle 5-like protein; Short=Cdc5-like protein; AltName: Full=Pombe cdc5-related protein	3.2419	2	3	2	802	92.194	8.18
Q6NZI2.1	PTRF; CAVIN1	RecName: Full=Polymerase I and transcript release factor; AltName: Full=Cavin-1	4.61538	1	3	1	390	43.45	5.6
P46778.2	RPL21	RecName: Full=60S ribosomal protein L21; AltName: Full=Large ribosomal subunit protein eL21	13.125	2	3	2	160	18.553	10.49
Q12905.2	ILF2	RecName: Full=Interleukin enhancer-binding factor 2; AltName: Full=Nuclear factor of activated T-cells 45 kDa	3.58974	1	3	1	390	43.035	5.26
P63173.2	RPL38	RecName: Full=60S ribosomal protein L38; AltName: Full=Large ribosomal subunit protein eL38	24.2857	2	3	2	70	8.213	10.1
Q16527.3	CSRP2	RecName: Full=Cysteine and glycine-rich protein 2; AltName: Full=Cysteine-rich protein 2; Short=CRP2; AltName: Full=LIM domain only protein 5; Short=LMO-5; AltName: Full=Smooth muscle cell LIM protein; Short=SmLIM	20.7254	3	3	3	193	20.94	8.62
O43390.1	HNRNPR	RecName: Full=Heterogeneous nuclear ribonucleoprotein R; Short=hnRNP R	5.84518	3	3	2	633	70.899	8.13
Q7Z7K6.1	CENPV	RecName: Full=Centromere protein V; Short=CENP-V; AltName: Full=Nuclear protein p30; AltName: Full=Proline-rich protein 6	3.63636	1	3	1	275	29.927	9.73
Q13045.2	FLII	RecName: Full=Protein flightless-1 homolog	2.99448	3	3	3	1269	144.659	6.05
Q14152.1	EIF3A	RecName: Full=Eukaryotic translation initiation factor 3 subunit A; Short=eIF3a; AltName: Full=Eukaryotic translation initiation factor 3 subunit 10; AltName: Full=eIF-3-theta; AltName: Full=eIF3 p167; AltName: Full=eIF3 p180; AltName: Full=eIF3 p185	1.95369	2	3	2	1382	166.468	6.79
P62316.1	SNRPD2	RecName: Full=Small nuclear ribonucleoprotein Sm D2; Short=Sm-D2; AltName: Full=snRNP core protein D2	7.62712	1	3	1	118	13.518	9.91
P05109.1	S100A8	RecName: Full=Protein S100-A8; AltName: Full=Calgranulin-A; AltName: Full=Calprotectin L1L subunit; AltName: Full=Cystic fibrosis antigen; Short=CFAG; AltName: Full=Leukocyte L1 complex light chain; AltName: Full=Migration inhibitory factor-related protein 8; Short=MRP-8; Short=p8; AltName: Full=S100 calcium-binding protein A8; AltName: Full=Urinary stone protein band A; Contains: RecName: Full=P…	31.1828	3	3	3	93	10.828	7.03
Q9NP66.1	HMG20A	RecName: Full=High mobility group protein 20A; AltName: Full=HMG box-containing protein 20A; AltName: Full=HMG domain-containing protein 1; AltName: Full=HMG domain-containing protein HMGX1	2.59366	1	3	1	347	40.119	6.49
O95400.1	CD2BP2	RecName: Full=CD2 antigen cytoplasmic tail-binding protein 2; Short=CD2 cytoplasmic domain-binding protein 2; Short=CD2 tail-binding protein 2; AltName: Full=U5 snRNP 52K protein; Short=U5-52K	9.09091	2	3	2	341	37.623	4.61
P31689.2	DNAJA1	RecName: Full=DnaJ homolog subfamily A member 1; AltName: Full=DnaJ protein homolog 2; AltName: Full=HSDJ; AltName: Full=Heat shock 40 kDa protein 4; AltName: Full=Heat shock protein J2; Short=HSJ-2; AltName: Full=Human DnaJ protein 2; Short=hDj-2; Flags: Precursor	8.31234	2	3	2	397	44.839	7.08
Q15459.1	SF3A1	RecName: Full=Splicing factor 3A subunit 1; AltName: Full=SF3a120; AltName: Full=Spliceosome-associated protein 114; Short=SAP 114	3.27869	2	3	2	793	88.831	5.22
P10599.3	TXN	RecName: Full=Thioredoxin; Short=Trx; AltName: Full=ATL-derived factor; Short=ADF; AltName: Full=Surface-associated sulphydryl protein; Short=SASP	20.9524	2	3	2	105	11.73	4.92
P62847.1	RPS24	RecName: Full=40S ribosomal protein S24; AltName: Full=Small ribosomal subunit protein eS24	20.3008	2	3	2	133	15.413	10.78
P18077.2	RPL35A	RecName: Full=60S ribosomal protein L35a; AltName: Full=Cell growth-inhibiting gene 33 protein; AltName: Full=Large ribosomal subunit protein eL33	8.18182	1	3	1	110	12.53	11.06
Q04637.4	EIF4G1	RecName: Full=Eukaryotic translation initiation factor 4 gamma 1; Short=eIF-4-gamma 1; Short=eIF-4G 1; Short=eIF-4G1; AltName: Full=p220	1.4384	2	3	2	1599	175.382	5.33
P09234.1	SNRPC	RecName: Full=U1 small nuclear ribonucleoprotein C; Short=U1 snRNP C; Short=U1-C; Short=U1C	7.54717	1	2	1	159	17.381	9.67
Q9NV06.2	DCAF13	RecName: Full=DDB1- and CUL4-associated factor 13; AltName: Full=WD repeat and SOF domain-containing protein 1	1.79775	1	2	1	445	51.369	9.19
Q9BVP2.2	GNL3	RecName: Full=Guanine nucleotide-binding protein-like 3; AltName: Full=E2-induced gene 3 protein; AltName: Full=Novel nucleolar protein 47; Short=NNP47; AltName: Full=Nucleolar GTP-binding protein 3; AltName: Full=Nucleostemin	2.73224	1	2	1	549	61.954	9.16
P55265.4	ADAR	RecName: Full=Double-stranded RNA-specific adenosine deaminase; Short=DRADA; AltName: Full=136 kDa double-stranded RNA-binding protein; Short=p136; AltName: Full=Interferon-inducible protein 4; Short=IFI-4; AltName: Full=K88DSRBP	2.12072	2	2	2	1226	135.981	8.65
Q7KZ85.2	SUPT6H	RecName: Full=Transcription elongation factor SPT6; Short=hSPT6; AltName: Full=Histone chaperone suppressor of Ty6; AltName: Full=Tat-cotransactivator 2 protein; Short=Tat-CT2 protein	0.695249	1	2	1	1726	198.949	4.91
Q07955.2	SRSF1	RecName: Full=Serine/arginine-rich splicing factor 1; AltName: Full=Alternative-splicing factor 1; Short=ASF-1; AltName: Full=Splicing factor, arginine/serine-rich 1; AltName: Full=pre-mRNA-splicing factor SF2, P33 subunit	8.87097	2	2	2	248	27.728	10.36
Q0ZGT2.1	NEXN	RecName: Full=Nexilin; AltName: Full=F-actin-binding protein; AltName: Full=Nelin	2.66667	2	2	2	675	80.609	5.33
P08133.3	ANXA6	RecName: Full=Annexin A6; AltName: Full=67 kDa calelectrin; AltName: Full=Annexin VI; AltName: Full=Annexin-6; AltName: Full=Calphobindin-II; Short=CPB-II; AltName: Full=Chromobindin-20; AltName: Full=Lipocortin VI; AltName: Full=Protein III; AltName: Full=p68; AltName: Full=p70	3.8633	2	2	2	673	75.826	5.6
P61289.1	PSME3	RecName: Full=Proteasome activator complex subunit 3; AltName: Full=11S regulator complex subunit gamma; Short=REG-gamma; AltName: Full=Activator of multicatalytic protease subunit 3; AltName: Full=Ki nuclear autoantigen; AltName: Full=Proteasome activator 28 subunit gamma; Short=PA28g; Short=PA28gamma	3.54331	1	2	1	254	29.488	5.95
P19387.2	POLR2C	RecName: Full=DNA-directed RNA polymerase II subunit RPB3; Short=RNA polymerase II subunit 3; Short=RNA polymerase II subunit B3; AltName: Full=DNA-directed RNA polymerase II 33 kDa polypeptide; Short=RPB33; AltName: Full=DNA-directed RNA polymerase II subunit C; AltName: Full=RPB31	5.09091	1	2	1	275	31.422	4.92
Q8TDN6.2	BRIX1	RecName: Full=Ribosome biogenesis protein BRX1 homolog; AltName: Full=Brix domain-containing protein 2	3.11615	1	2	1	353	41.375	9.92
Q8TED0.3	UTP15	RecName: Full=U3 small nucleolar RNA-associated protein 15 homolog	1.9305	1	2	1	518	58.379	9.11
Q12788.2	TBL3	RecName: Full=Transducin beta-like protein 3; AltName: Full=WD repeat-containing protein SAZD	2.72277	2	2	2	808	88.978	6.9
Q14684.3	RRP1B	RecName: Full=Ribosomal RNA processing protein 1 homolog B; AltName: Full=RRP1-like protein B	3.0343	2	2	2	758	84.375	9.76
Q96EU6.1	RRP36	RecName: Full=Ribosomal RNA processing protein 36 homolog	10.0386	2	2	2	259	29.805	10.17
Q15149.3	PLEC	RecName: Full=Plectin; Short=PCN; Short=PLTN; AltName: Full=Hemidesmosomal protein 1; Short=HD1; AltName: Full=Plectin-1	0.384287	2	2	2	4684	531.466	5.96
P07195.2	LDHB	RecName: Full=L-lactate dehydrogenase B chain; Short=LDH-B; AltName: Full=LDH heart subunit; Short=LDH-H; AltName: Full=Renal carcinoma antigen NY-REN-46	4.49102	1	2	1	334	36.615	6.05
Q9Y2K7.3	KDM2A	RecName: Full=Lysine-specific demethylase 2A; AltName: Full=CXXC-type zinc finger protein 8; AltName: Full=F-box and leucine-rich repeat protein 11; AltName: Full=F-box protein FBL7; AltName: Full=F-box protein Lilina; AltName: Full=F-box/LRR-repeat protein 11; AltName: Full=JmjC domain-containing histone demethylation protein 1A; AltName: Full=[Histone-H3]-lysine-36 demethylase 1A	1.0327	1	2	1	1162	132.708	7.58
Q9H9L3.1	ISG20L2	RecName: Full=Interferon-stimulated 20 kDa exonuclease-like 2	3.68272	1	2	1	353	39.13	9.94
P52756.2	RBM5	RecName: Full=RNA-binding protein 5; AltName: Full=Protein G15; AltName: Full=Putative tumor suppressor LUCA15; AltName: Full=RNA-binding motif protein 5; AltName: Full=Renal carcinoma antigen NY-REN-9	3.31288	2	2	2	815	92.097	6.28
Q9NQS7.3	INCENP	RecName: Full=Inner centromere protein	3.05011	2	2	2	918	105.365	9.44
Q4G0J3.1	LARP7	RecName: Full=La-related protein 7; AltName: Full=La ribonucleoprotein domain family member 7; AltName: Full=P-TEFb-interaction protein for 7SK stability; Short=PIP7S	3.2646	2	2	2	582	66.857	9.55
Q9P0K7.2	RAI14	RecName: Full=Ankycorbin; AltName: Full=Ankyrin repeat and coiled-coil structure-containing protein; AltName: Full=Novel retinal pigment epithelial cell protein; AltName: Full=Retinoic acid-induced protein 14	2.34694	2	2	2	980	109.973	6.21
Q9P275.3	USP36	RecName: Full=Ubiquitin carboxyl-terminal hydrolase 36; AltName: Full=Deubiquitinating enzyme 36; AltName: Full=Ubiquitin thioesterase 36; AltName: Full=Ubiquitin-specific-processing protease 36	1.24888	1	2	1	1121	122.575	9.67
Q9Y4I1.2	MYO5A	RecName: Full=Unconventional myosin-Va; AltName: Full=Dilute myosin heavy chain, non-muscle; AltName: Full=Myosin heavy chain 12; AltName: Full=Myosin-12; AltName: Full=Myoxin	1.50943	2	2	2	1855	215.269	8.48
Q9Y3A4.2	RRP7A	RecName: Full=Ribosomal RNA-processing protein 7 homolog A; AltName: Full=Gastric cancer antigen Zg14	4.64286	1	2	1	280	32.314	9.58
Q9UBI6.3	GNG12	RecName: Full=Guanine nucleotide-binding protein G(I)/G(S)/G(O) subunit gamma-12; Flags: Precursor	41.6667	2	2	2	72	8.001	8.97
Q13283.1	G3BP1	RecName: Full=Ras GTPase-activating protein-binding protein 1; Short=G3BP-1; AltName: Full=ATP-dependent DNA helicase VIII; Short=hDH VIII; AltName: Full=GAP SH3 domain-binding protein 1	6.43777	2	2	2	466	52.132	5.52
P47756.4	CAPZB	RecName: Full=F-actin-capping protein subunit beta; AltName: Full=CapZ beta	6.85921	2	2	2	277	31.331	5.59
Q9H2P0.1	ADNP	RecName: Full=Activity-dependent neuroprotector homeobox protein; AltName: Full=Activity-dependent neuroprotective protein	0.998185	1	2	1	1102	123.485	7.34
Q15003.3	NCAPH	RecName: Full=Condensin complex subunit 2; AltName: Full=Barren homolog protein 1; AltName: Full=Chromosome-associated protein H; Short=hCAP-H; AltName: Full=Non-SMC condensin I complex subunit H; AltName: Full=XCAP-H homolog	3.23887	2	2	2	741	82.511	5.06
Q68CP9.2	ARID2	RecName: Full=AT-rich interactive domain-containing protein 2; Short=ARID domain-containing protein 2; AltName: Full=BRG1-associated factor 200; Short=BAF200; AltName: Full=Zinc finger protein with activation potential; AltName: Full=Zipzap/p200	1.19891	2	2	2	1835	197.268	7.42
O60884.1	DNAJA2	RecName: Full=DnaJ homolog subfamily A member 2; AltName: Full=Cell cycle progression restoration gene 3 protein; AltName: Full=Dnj3; Short=Dj3; AltName: Full=HIRA-interacting protein 4; AltName: Full=Renal carcinoma antigen NY-REN-14; Flags: Precursor	3.39806	1	2	1	412	45.717	6.48
Q86U42.3	PABPN1	RecName: Full=Polyadenylate-binding protein 2; Short=PABP-2; Short=Poly(A)-binding protein 2; AltName: Full=Nuclear poly(A)-binding protein 1; AltName: Full=Poly(A)-binding protein II; Short=PABII; AltName: Full=Polyadenylate-binding nuclear protein 1	6.86275	2	2	2	306	32.729	5.06
Q2VIQ3.2	KIF4B	RecName: Full=Chromosome-associated kinesin KIF4B; AltName: Full=Chromokinesin-B	1.86386	2	2	2	1234	139.947	6.18
Q9Y3Y2.2	CHTOP	RecName: Full=Chromatin target of PRMT1 protein; AltName: Full=Friend of PRMT1 protein; AltName: Full=Small arginine- and glycine-rich protein; Short=SRAG	5.24194	1	2	1	248	26.38	12.23
Q96T37.2	RBM15	RecName: Full=Putative RNA-binding protein 15; AltName: Full=One-twenty two protein 1; AltName: Full=RNA-binding motif protein 15	1.3306	1	2	1	977	107.124	10.08
Q1ED39.1	C16orf88; KNOP1	RecName: Full=Lysine-rich nucleolar protein 1; AltName: Full=Protein FAM191A; AltName: Full=Testis-specific gene 118 protein	3.05677	1	2	1	458	51.557	9.86
P61313.2	RPL15	RecName: Full=60S ribosomal protein L15; AltName: Full=Large ribosomal subunit protein eL15	10.2941	2	2	2	204	24.131	11.62
P81605.2	DCD	RecName: Full=Dermcidin; AltName: Full=Preproteolysin; Contains: RecName: Full=Survival-promoting peptide; Contains: RecName: Full=DCD-1; Flags: Precursor	12.7273	1	2	1	110	11.277	6.54
P41252.2	IARS	RecName: Full=Isoleucine--tRNA ligase, cytoplasmic; AltName: Full=Isoleucyl-tRNA synthetase; Short=IRS; Short=IleRS	1.42631	2	2	2	1262	144.406	6.15
Q9H9B1.4	EHMT1	RecName: Full=Histone-lysine N-methyltransferase EHMT1; AltName: Full=Euchromatic histone-lysine N-methyltransferase 1; Short=Eu-HMTase1; AltName: Full=G9a-like protein 1; Short=GLP; Short=GLP1; AltName: Full=Histone H3-K9 methyltransferase 5; Short=H3-K9-HMTase 5; AltName: Full=Lysine N-methyltransferase 1D	0.847458	1	2	1	1298	141.377	5.76
P49902.1	NT5C2	RecName: Full=Cytosolic purine 5'-nucleotidase; AltName: Full=Cytosolic 5'-nucleotidase II	1.24777	1	2	1	561	64.928	6.14
Q6WCQ1.3	MPRIP	RecName: Full=Myosin phosphatase Rho-interacting protein; Short=M-RIP; AltName: Full=Rho-interacting protein 3; Short=RIP3; AltName: Full=p116Rip	2.82927	2	2	2	1025	116.461	6.21
Supplementary Table 2. LC-MS identification of proteins in SCC1 immunoprecipitates.

## Sheet: Experiment 2
Accession	Gene ID	Description	Coverage	# Peptides	# PSMs	# Unique Peptides	# AAs	MW [kDa]	calc. pI
Q14683.2	SMC1A	RecName: Full=Structural maintenance of chromosomes protein 1A; Short=SMC protein 1A; Short=SMC-1-alpha; Short=SMC-1A; AltName: Full=Sb1.8	51.7437	57	466	57	1233	143.144	7.64
Q9UQE7.2	SMC3	RecName: Full=Structural maintenance of chromosomes protein 3; Short=SMC protein 3; Short=SMC-3; AltName: Full=Basement membrane-associated chondroitin proteoglycan; Short=Bamacan; AltName: Full=Chondroitin sulfate proteoglycan 6; AltName: Full=Chromosome-associated polypeptide; Short=hCAP	44.4536	50	433	50	1217	141.454	7.18
P62805.2	HIST1H4A; HIST1H4F; HIST1H4D; HIST1H4J; HIST2H4A; HIST2H4B; HIST1H4H; HIST1H4C; HIST4H4; HIST1H4E; HIST1H4I; HIST1H4B; HIST1H4K; HIST1H4L	RecName: Full=Histone H4	55.3398	9	380	9	103	11.36	11.36
Q8N3U4.3	STAG2	RecName: Full=Cohesin subunit SA-2; AltName: Full=SCC3 homolog 2; AltName: Full=Stromal antigen 2	30.9504	36	240	29	1231	141.235	5.43
O60216.2	RAD21	RecName: Full=Double-strand-break repair protein rad21 homolog; Short=hHR21; AltName: Full=Nuclear matrix protein 1; Short=NXP-1; AltName: Full=SCC1 homolog	45.0079	24	196	24	631	71.645	4.65
Q6FI13.3	HIST2H2AA4; HIST2H2AA3	RecName: Full=Histone H2A type 2-A; AltName: Full=Histone H2A.2; AltName: Full=Histone H2A/o	54.6154	5	129	2	130	14.087	10.9
P46013.2	MKI67	RecName: Full=Proliferation marker protein Ki-67; AltName: Full=Antigen identified by monoclonal antibody Ki-67; Short=Antigen KI-67; Short=Antigen Ki67	20.2703	43	114	43	3256	358.474	9.45
Q8WVM7.3	STAG1	RecName: Full=Cohesin subunit SA-1; AltName: Full=SCC3 homolog 1; AltName: Full=Stromal antigen 1	14.6264	19	112	12	1258	144.336	5.59
P04264.6	KRT1	RecName: Full=Keratin, type II cytoskeletal 1; AltName: Full=67 kDa cytokeratin; AltName: Full=Cytokeratin-1; Short=CK-1; AltName: Full=Hair alpha protein; AltName: Full=Keratin-1; Short=K1; AltName: Full=Type-II keratin Kb1	35.7143	23	109	19	644	65.999	8.12
Q00839.6	HNRNPU	RecName: Full=Heterogeneous nuclear ribonucleoprotein U; Short=hnRNP U; AltName: Full=Scaffold attachment factor A; Short=SAF-A; AltName: Full=p120; AltName: Full=pp120	16.3636	14	109	14	825	90.528	6
P35579.4	MYH9	RecName: Full=Myosin-9; AltName: Full=Cellular myosin heavy chain, type A; AltName: Full=Myosin heavy chain 9; AltName: Full=Myosin heavy chain, non-muscle IIa; AltName: Full=Non-muscle myosin heavy chain A; Short=NMMHC-A; AltName: Full=Non-muscle myosin heavy chain IIa; Short=NMMHC II-a; Short=NMMHC-IIA	25.9694	41	104	41	1960	226.392	5.6
O75367.4	H2AFY	RecName: Full=Core histone macro-H2A.1; Short=Histone macroH2A1; Short=mH2A1; AltName: Full=Histone H2A.y; Short=H2A/y; AltName: Full=Medulloblastoma antigen MU-MB-50.205	45.1613	13	103	13	372	39.592	9.79
P0C0S5.2	H2AFZ	RecName: Full=Histone H2A.Z; Short=H2A/z	31.25	4	91	2	128	13.545	10.58
P11142.1	HSPA8	RecName: Full=Heat shock cognate 71 kDa protein; AltName: Full=Heat shock 70 kDa protein 8; AltName: Full=Lipopolysaccharide-associated protein 1; Short=LAP-1; Short=LPS-associated protein 1	32.3529	18	74	14	646	70.854	5.52
P60709.1	ACTB	RecName: Full=Actin, cytoplasmic 1; AltName: Full=Beta-actin; Contains: RecName: Full=Actin, cytoplasmic 1, N-terminally processed	33.8667	10	69	3	375	41.71	5.48
Q9UIG0.2	BAZ1B	RecName: Full=Tyrosine-protein kinase BAZ1B; AltName: Full=Bromodomain adjacent to zinc finger domain protein 1B; AltName: Full=Williams syndrome transcription factor; AltName: Full=Williams-Beuren syndrome chromosomal region 10 protein; AltName: Full=Williams-Beuren syndrome chromosomal region 9 protein; AltName: Full=hWALp2	24.6797	30	68	30	1483	170.796	8.48
P28370.2	SMARCA1	RecName: Full=Probable global transcription activator SNF2L1; AltName: Full=ATP-dependent helicase SMARCA1; AltName: Full=Nucleosome-remodeling factor subunit SNF2L; AltName: Full=SWI/SNF-related matrix-associated actin-dependent regulator of chromatin subfamily A member 1	24.4782	28	67	17	1054	122.527	8.09
O60264.1	SMARCA5	RecName: Full=SWI/SNF-related matrix-associated actin-dependent regulator of chromatin subfamily A member 5; Short=SWI/SNF-related matrix-associated actin-dependent regulator of chromatin A5; AltName: Full=Sucrose nonfermenting protein 2 homolog; Short=hSNF2H	23.8593	26	65	15	1052	121.828	8.09
P09874.4	PARP1	RecName: Full=Poly [ADP-ribose] polymerase 1; Short=PARP-1; AltName: Full=ADP-ribosyltransferase diphtheria toxin-like 1; Short=ARTD1; AltName: Full=NAD(+) ADP-ribosyltransferase 1; Short=ADPRT 1; AltName: Full=Poly[ADP-ribose] synthase 1	28.8955	25	63	25	1014	113.012	8.88
Q9P209.2	CEP72	RecName: Full=Centrosomal protein of 72 kDa; Short=Cep72	31.8393	15	61	15	647	71.673	6.52
P35527.3	KRT9	RecName: Full=Keratin, type I cytoskeletal 9; AltName: Full=Cytokeratin-9; Short=CK-9; AltName: Full=Keratin-9; Short=K9	28.0899	14	59	13	623	62.027	5.24
O60814.3	HIST1H2BK	RecName: Full=Histone H2B type 1-K; Short=H2B K; AltName: Full=HIRA-interacting protein 1	40.4762	5	56	1	126	13.882	10.32
Q9NV79.2	PCMTD2	RecName: Full=Protein-L-isoaspartate O-methyltransferase domain-containing protein 2	38.5042	15	56	15	361	41.046	6.11
Q08211.4	DHX9	RecName: Full=ATP-dependent RNA helicase A; Short=RHA; AltName: Full=DEAH box protein 9; AltName: Full=Leukophysin; Short=LKP; AltName: Full=Nuclear DNA helicase II; Short=NDH II	17.2441	19	56	19	1270	140.869	6.84
Q9NR30.5	DDX21	RecName: Full=Nucleolar RNA helicase 2; AltName: Full=DEAD box protein 21; AltName: Full=Gu-alpha; AltName: Full=Nucleolar RNA helicase Gu; AltName: Full=Nucleolar RNA helicase II; AltName: Full=RH II/Gu	30.5236	21	53	21	783	87.29	9.28
Q9NQX3.1	GPHN	RecName: Full=Gephyrin; Includes: RecName: Full=Molybdopterin adenylyltransferase; Short=MPT adenylyltransferase; AltName: Full=Domain G; Includes: RecName: Full=Molybdopterin molybdenumtransferase; Short=MPT Mo-transferase; AltName: Full=Domain E	29.0761	16	51	16	736	79.698	5.43
P13645.6	KRT10	RecName: Full=Keratin, type I cytoskeletal 10; AltName: Full=Cytokeratin-10; Short=CK-10; AltName: Full=Keratin-10; Short=K10	25.8562	14	50	11	584	58.792	5.21
P68032.1	ACTC1	RecName: Full=Actin, alpha cardiac muscle 1; AltName: Full=Alpha-cardiac actin; Flags: Precursor	24.9337	8	50	1	377	41.992	5.39
P06899.3	HIST1H2BJ	RecName: Full=Histone H2B type 1-J; AltName: Full=Histone H2B.1; AltName: Full=Histone H2B.r; Short=H2B/r	40.4762	5	50	1	126	13.896	10.32
P35908.2	KRT2	RecName: Full=Keratin, type II cytoskeletal 2 epidermal; AltName: Full=Cytokeratin-2e; Short=CK-2e; AltName: Full=Epithelial keratin-2e; AltName: Full=Keratin-2 epidermis; AltName: Full=Keratin-2e; Short=K2e; AltName: Full=Type-II keratin Kb2	26.6041	16	48	9	639	65.393	8
Q96EN8.2	MOCOS	RecName: Full=Molybdenum cofactor sulfurase; Short=MCS; Short=MOS; Short=MoCo sulfurase; Short=hMCS; AltName: Full=Molybdenum cofactor sulfurtransferase	20.045	16	48	16	888	98.058	6.7
P22061.4	PCMT1	RecName: Full=Protein-L-isoaspartate(D-aspartate) O-methyltransferase; Short=PIMT; AltName: Full=L-isoaspartyl protein carboxyl methyltransferase; AltName: Full=Protein L-isoaspartyl/D-aspartyl methyltransferase; AltName: Full=Protein-beta-aspartate methyltransferase	38.326	7	47	7	227	24.621	7.21
P35625.2	TIMP3	RecName: Full=Metalloproteinase inhibitor 3; AltName: Full=Protein MIG-5; AltName: Full=Tissue inhibitor of metalloproteinases 3; Short=TIMP-3; Flags: Precursor	37.4408	7	45	7	211	24.129	8.72
P67809.3	YBX1	RecName: Full=Nuclease-sensitive element-binding protein 1; AltName: Full=CCAAT-binding transcription factor I subunit A; Short=CBF-A; AltName: Full=DNA-binding protein B; Short=DBPB; AltName: Full=Enhancer factor I subunit A; Short=EFI-A; AltName: Full=Y-box transcription factor; AltName: Full=Y-box-binding protein 1; Short=YB-1	34.2593	7	42	7	324	35.903	9.88
Q8IUE6.3	HIST2H2AB	RecName: Full=Histone H2A type 2-B	57.6923	5	41	3	130	13.987	10.89
Q96MG8.2	PCMTD1	RecName: Full=Protein-L-isoaspartate O-methyltransferase domain-containing protein 1	28.5714	9	39	9	357	40.65	5.66
Q14980.2	NUMA1	RecName: Full=Nuclear mitotic apparatus protein 1; Short=NuMA protein; AltName: Full=Nuclear matrix protein-22; Short=NMP-22; AltName: Full=SP-H antigen	12.9078	21	37	21	2115	238.115	5.78
Q86V81.3	ALYREF	RecName: Full=THO complex subunit 4; Short=Tho4; AltName: Full=Ally of AML-1 and LEF-1; AltName: Full=Aly/REF export factor; AltName: Full=Transcriptional coactivator Aly/REF; AltName: Full=bZIP-enhancing factor BEF	26.07	5	36	5	257	26.872	11.15
Q02218.3	OGDH	RecName: Full=2-oxoglutarate dehydrogenase, mitochondrial; AltName: Full=2-oxoglutarate dehydrogenase complex component E1; Short=OGDC-E1; AltName: Full=Alpha-ketoglutarate dehydrogenase; Flags: Precursor	14.6628	13	33	13	1023	115.861	6.86
P16403.2	HIST1H1C	RecName: Full=Histone H1.2; AltName: Full=Histone H1c; AltName: Full=Histone H1d; AltName: Full=Histone H1s-1	22.5352	4	32	4	213	21.352	10.93
P17844.1	DDX5	RecName: Full=Probable ATP-dependent RNA helicase DDX5; AltName: Full=DEAD box protein 5; AltName: Full=RNA helicase p68	15.798	10	31	9	614	69.105	8.92
P11388.3	TOP2A	RecName: Full=DNA topoisomerase 2-alpha; AltName: Full=DNA topoisomerase II, alpha isozyme	8.09928	11	30	9	1531	174.276	8.72
Q9P031.2	CCDC59	RecName: Full=Thyroid transcription factor 1-associated protein 26; Short=TTF-1-associated protein 26; AltName: Full=Coiled-coil domain-containing protein 59; AltName: Full=TTF-1-associated protein BR2	32.7801	7	30	7	241	28.652	9.88
P38159.3	RBMX	RecName: Full=RNA-binding motif protein, X chromosome; AltName: Full=Glycoprotein p43; AltName: Full=Heterogeneous nuclear ribonucleoprotein G; Short=hnRNP G; Contains: RecName: Full=RNA-binding motif protein, X chromosome, N-terminally processed	30.6905	12	30	12	391	42.306	10.05
P0DMV8.1	HSPA1B; HSPA1A	RecName: Full=Heat shock 70 kDa protein 1A; AltName: Full=Heat shock 70 kDa protein 1; Short=HSP70-1; Short=HSP70.1	18.4087	10	29	7	641	70.009	5.66
P11021.2	HSPA5	RecName: Full=78 kDa glucose-regulated protein; Short=GRP-78; AltName: Full=Endoplasmic reticulum lumenal Ca(2+)-binding protein grp78; AltName: Full=Heat shock 70 kDa protein 5; AltName: Full=Immunoglobulin heavy chain-binding protein; Short=BiP; Flags: Precursor	16.208	8	29	6	654	72.288	5.16
P68431.2	HIST1H3F; HIST1H3C; HIST1H3D; HIST1H3G; HIST1H3H; HIST1H3B; HIST1H3A; HIST1H3E; HIST1H3I; HIST1H3J	RecName: Full=Histone H3.1; AltName: Full=Histone H3/a; AltName: Full=Histone H3/b; AltName: Full=Histone H3/c; AltName: Full=Histone H3/d; AltName: Full=Histone H3/f; AltName: Full=Histone H3/h; AltName: Full=Histone H3/i; AltName: Full=Histone H3/j; AltName: Full=Histone H3/k; AltName: Full=Histone H3/l	40.4412	4	29	4	136	15.394	11.12
Q02878.3	RPL6	RecName: Full=60S ribosomal protein L6; AltName: Full=Large ribosomal subunit protein eL6; AltName: Full=Neoplasm-related protein C140; AltName: Full=Tax-responsive enhancer element-binding protein 107; Short=TaxREB107	23.9583	7	28	7	288	32.708	10.58
Q9UHP3.4	USP25	RecName: Full=Ubiquitin carboxyl-terminal hydrolase 25; AltName: Full=Deubiquitinating enzyme 25; AltName: Full=USP on chromosome 21; AltName: Full=Ubiquitin thioesterase 25; AltName: Full=Ubiquitin-specific-processing protease 25	14.3128	13	28	13	1055	122.142	5.34
P62701.2	RPS4X	RecName: Full=40S ribosomal protein S4, X isoform; AltName: Full=SCR10; AltName: Full=Single copy abundant mRNA protein; AltName: Full=Small ribosomal subunit protein eS4	41.8251	10	28	10	263	29.579	10.15
O00571.3	DDX3X	RecName: Full=ATP-dependent RNA helicase DDX3X; AltName: Full=DEAD box protein 3, X-chromosomal; AltName: Full=DEAD box, X isoform; AltName: Full=Helicase-like protein 2; Short=HLP2	11.4804	7	27	6	662	73.198	7.18
Q1KMD3.1	HNRNPUL2	RecName: Full=Heterogeneous nuclear ribonucleoprotein U-like protein 2; AltName: Full=Scaffold-attachment factor A2; Short=SAF-A2	12.9853	8	26	8	747	85.052	4.91
P08779.4	KRT16	RecName: Full=Keratin, type I cytoskeletal 16; AltName: Full=Cytokeratin-16; Short=CK-16; AltName: Full=Keratin-16; Short=K16	32.7696	13	26	10	473	51.236	5.05
Q8N884.2	MB21D1; CGAS	RecName: Full=Cyclic GMP-AMP synthase; Short=cGAMP synthase; Short=cGAS; Short=h-cGAS; AltName: Full=2'3'-cGAMP synthase; AltName: Full=Mab-21 domain-containing protein 1	23.1801	10	26	10	522	58.777	9.48
Q562R1.2	ACTBL2	RecName: Full=Beta-actin-like protein 2; AltName: Full=Kappa-actin	14.0957	4	25	1	376	41.976	5.59
Q15369.1	TCEB1; ELOC	RecName: Full=Elongin-C; Short=EloC; AltName: Full=Elongin 15 kDa subunit; AltName: Full=RNA polymerase II transcription factor SIII subunit C; AltName: Full=SIII p15; AltName: Full=Transcription elongation factor B polypeptide 1	58.0357	5	25	5	112	12.465	4.78
P07437.2	TUBB	RecName: Full=Tubulin beta chain; AltName: Full=Tubulin beta-5 chain	20.7207	7	24	7	444	49.639	4.89
P02538.3	KRT6A	RecName: Full=Keratin, type II cytoskeletal 6A; AltName: Full=Cytokeratin-6A; Short=CK-6A; AltName: Full=Cytokeratin-6D; Short=CK-6D; AltName: Full=Keratin-6A; Short=K6A; AltName: Full=Type-II keratin Kb6; AltName: Allergen=Hom s 5	17.3759	10	24	4	564	60.008	8
Q8ND56.3	LSM14A	RecName: Full=Protein LSM14 homolog A; AltName: Full=Protein FAM61A; AltName: Full=Protein SCD6 homolog; AltName: Full=Putative alpha-synuclein-binding protein; Short=AlphaSNBP; AltName: Full=RNA-associated protein 55A; Short=hRAP55; Short=hRAP55A	15.1188	6	24	6	463	50.499	9.52
Q96GD4.3	AURKB	RecName: Full=Aurora kinase B; AltName: Full=Aurora 1; AltName: Full=Aurora- and IPL1-like midbody-associated protein 1; Short=AIM-1; AltName: Full=Aurora/IPL1-related kinase 2; Short=ARK-2; Short=Aurora-related kinase 2; AltName: Full=STK-1; AltName: Full=Serine/threonine-protein kinase 12; AltName: Full=Serine/threonine-protein kinase 5; AltName: Full=Serine/threonine-protein kinase aurora-B	26.4535	8	24	8	344	39.286	9.29
Q9Y2W1.2	THRAP3	RecName: Full=Thyroid hormone receptor-associated protein 3; AltName: Full=Thyroid hormone receptor-associated protein complex 150 kDa component; Short=Trap150	16.1257	11	23	11	955	108.601	10.15
P68363.1	TUBA1B	RecName: Full=Tubulin alpha-1B chain; AltName: Full=Alpha-tubulin ubiquitous; AltName: Full=Tubulin K-alpha-1; AltName: Full=Tubulin alpha-ubiquitous chain; Contains: RecName: Full=Detyrosinated tubulin alpha-1B chain	15.9645	5	22	5	451	50.12	5.06
P43243.2	MATR3	RecName: Full=Matrin-3	12.0425	8	22	8	847	94.565	6.25
Q96T23.2	RSF1	RecName: Full=Remodeling and spacing factor 1; Short=Rsf-1; AltName: Full=HBV pX-associated protein 8; AltName: Full=Hepatitis B virus X-associated protein; AltName: Full=p325 subunit of RSF chromatin-remodeling complex	8.74393	10	22	10	1441	163.72	5.01
P09651.5	HNRNPA1	RecName: Full=Heterogeneous nuclear ribonucleoprotein A1; Short=hnRNP A1; AltName: Full=Helix-destabilizing protein; AltName: Full=Single-strand RNA-binding protein; AltName: Full=hnRNP core protein A1; Contains: RecName: Full=Heterogeneous nuclear ribonucleoprotein A1, N-terminally processed	22.043	6	19	5	372	38.723	9.13
Q9NYF8.2	BCLAF1	RecName: Full=Bcl-2-associated transcription factor 1; Short=Btf	11.413	10	18	10	920	106.059	9.98
P50914.4	RPL14	RecName: Full=60S ribosomal protein L14; AltName: Full=CAG-ISL 7; AltName: Full=Large ribosomal subunit protein eL14	20.9302	4	18	4	215	23.417	10.93
O14979.3	HNRNPDL; HNRPDL	RecName: Full=Heterogeneous nuclear ribonucleoprotein D-like; Short=hnRNP D-like; Short=hnRNP DL; AltName: Full=AU-rich element RNA-binding factor; AltName: Full=JKT41-binding protein; AltName: Full=Protein laAUF1	18.5714	7	18	5	420	46.409	9.57
P07910.4	HNRNPC	RecName: Full=Heterogeneous nuclear ribonucleoproteins C1/C2; Short=hnRNP C1/C2	21.8954	6	17	6	306	33.65	5.08
P26373.4	RPL13	RecName: Full=60S ribosomal protein L13; AltName: Full=Breast basic conserved protein 1; AltName: Full=Large ribosomal subunit protein eL13	24.1706	5	17	5	211	24.247	11.65
P62750.1	RPL23A	RecName: Full=60S ribosomal protein L23a; AltName: Full=Large ribosomal subunit protein uL23	25.641	4	16	4	156	17.684	10.45
Q00610.5	CLTC	RecName: Full=Clathrin heavy chain 1; AltName: Full=Clathrin heavy chain on chromosome 17; Short=CLH-17	6.56716	8	16	8	1675	191.493	5.69
P46782.4	RPS5	RecName: Full=40S ribosomal protein S5; AltName: Full=Small ribosomal subunit protein uS7; Contains: RecName: Full=40S ribosomal protein S5, N-terminally processed	16.1765	3	16	3	204	22.862	9.72
P11940.2	PABPC1	RecName: Full=Polyadenylate-binding protein 1; Short=PABP-1; Short=Poly(A)-binding protein 1	17.1384	9	15	9	636	70.626	9.5
P38646.2	HSPA9	RecName: Full=Stress-70 protein, mitochondrial; AltName: Full=75 kDa glucose-regulated protein; Short=GRP-75; AltName: Full=Heat shock 70 kDa protein 9; AltName: Full=Mortalin; Short=MOT; AltName: Full=Peptide-binding protein 74; Short=PBP74; Flags: Precursor	11.9293	6	15	6	679	73.635	6.16
Q08945.1	SSRP1	RecName: Full=FACT complex subunit SSRP1; AltName: Full=Chromatin-specific transcription elongation factor 80 kDa subunit; AltName: Full=Facilitates chromatin transcription complex 80 kDa subunit; Short=FACT 80 kDa subunit; Short=FACTp80; AltName: Full=Facilitates chromatin transcription complex subunit SSRP1; AltName: Full=Recombination signal sequence recognition protein 1; AltName: Full=Struct…	10.0141	6	15	6	709	81.024	6.87
P31943.4	HNRNPH1	RecName: Full=Heterogeneous nuclear ribonucleoprotein H; Short=hnRNP H; Contains: RecName: Full=Heterogeneous nuclear ribonucleoprotein H, N-terminally processed	26.7261	8	15	7	449	49.198	6.3
Q14498.2	RBM39	RecName: Full=RNA-binding protein 39; AltName: Full=CAPER alpha; AltName: Full=Hepatocellular carcinoma protein 1; AltName: Full=RNA-binding motif protein 39; AltName: Full=RNA-binding region-containing protein 2; AltName: Full=Splicing factor HCC1	14.9057	6	15	6	530	59.343	10.1
Q9H6F5.1	CCDC86	RecName: Full=Coiled-coil domain-containing protein 86; AltName: Full=Cytokine-induced protein with coiled-coil domain	18.6111	5	15	5	360	40.211	10.33
P62979.2	RPS27A	RecName: Full=Ubiquitin-40S ribosomal protein S27a; AltName: Full=Ubiquitin carboxyl extension protein 80; Contains: RecName: Full=Ubiquitin; Contains: RecName: Full=40S ribosomal protein S27a; AltName: Full=Small ribosomal subunit protein eS31; Flags: Precursor	16.0256	2	15	2	156	17.953	9.64
Q13185.4	CBX3; C15orf57; CCDC32	RecName: Full=Chromobox protein homolog 3; AltName: Full=HECH; AltName: Full=Heterochromatin protein 1 homolog gamma; Short=HP1 gamma; AltName: Full=Modifier 2 protein	35.5191	6	15	4	183	20.798	5.33
Q99729.2	HNRNPAB	RecName: Full=Heterogeneous nuclear ribonucleoprotein A/B; Short=hnRNP A/B; AltName: Full=APOBEC1-binding protein 1; Short=ABBP-1	11.4458	4	15	3	332	36.202	8.21
P62277.2	RPS13	RecName: Full=40S ribosomal protein S13; AltName: Full=Small ribosomal subunit protein uS15	36.4238	5	15	5	151	17.212	10.54
P50750.3	CDK9	RecName: Full=Cyclin-dependent kinase 9; AltName: Full=C-2K; AltName: Full=Cell division cycle 2-like protein kinase 4; AltName: Full=Cell division protein kinase 9; AltName: Full=Serine/threonine-protein kinase PITALRE; AltName: Full=Tat-associated kinase complex catalytic subunit	7.52688	3	15	3	372	42.75	8.79
P22087.2	FBL	RecName: Full=rRNA 2'-O-methyltransferase fibrillarin; AltName: Full=34 kDa nucleolar scleroderma antigen; AltName: Full=Histone-glutamine methyltransferase	10.2804	3	15	3	321	33.763	10.18
P05388.1	RPLP0	RecName: Full=60S acidic ribosomal protein P0; AltName: Full=60S ribosomal protein L10E; AltName: Full=Large ribosomal subunit protein uL10	21.1356	6	15	6	317	34.252	5.97
Q15424.4	SAFB	RecName: Full=Scaffold attachment factor B1; Short=SAF-B; Short=SAF-B1; AltName: Full=HSP27 estrogen response element-TATA box-binding protein; Short=HSP27 ERE-TATA-binding protein	9.39891	9	14	5	915	102.58	5.47
P36578.5	RPL4	RecName: Full=60S ribosomal protein L4; AltName: Full=60S ribosomal protein L1; AltName: Full=Large ribosomal subunit protein uL4	19.6721	6	14	6	427	47.667	11.06
Q14151.1	SAFB2	RecName: Full=Scaffold attachment factor B2; Short=SAF-B2	8.9192	8	14	4	953	107.408	6.16
P62913.2	RPL11	RecName: Full=60S ribosomal protein L11; AltName: Full=CLL-associated antigen KW-12; AltName: Full=Large ribosomal subunit protein uL5	12.9213	2	14	2	178	20.24	9.6
P83731.1	RPL24	RecName: Full=60S ribosomal protein L24; AltName: Full=60S ribosomal protein L30; AltName: Full=Large ribosomal subunit protein eL24	24.8408	4	14	4	157	17.768	11.25
Q9NXH9.1	TRMT1	RecName: Full=tRNA (guanine(26)-N(2))-dimethyltransferase; AltName: Full=tRNA 2,2-dimethylguanosine-26 methyltransferase; AltName: Full=tRNA(guanine-26,N(2)-N(2)) methyltransferase; AltName: Full=tRNA(m(2,2)G26)dimethyltransferase	6.98027	4	13	4	659	72.188	7.64
Q15326.2	ZMYND11	RecName: Full=Zinc finger MYND domain-containing protein 11; AltName: Full=Adenovirus 5 E1A-binding protein; AltName: Full=Bone morphogenetic protein receptor-associated molecule 1; AltName: Full=Protein BS69	8.80399	5	13	5	602	70.917	8.53
Q8WYP5.3	AHCTF1	RecName: Full=Protein ELYS; AltName: Full=Embryonic large molecule derived from yolk sac; AltName: Full=Protein MEL-28; AltName: Full=Putative AT-hook-containing transcription factor 1	3.66284	7	13	7	2266	252.342	6.6
Q14103.1	HNRNPD	RecName: Full=Heterogeneous nuclear ribonucleoprotein D0; Short=hnRNP D0; AltName: Full=AU-rich element RNA-binding protein 1	16.9014	6	13	4	355	38.41	7.81
P46783.1	RPS10	RecName: Full=40S ribosomal protein S10; AltName: Full=Small ribosomal subunit protein eS10	18.1818	3	13	3	165	18.886	10.15
Q12906.3	ILF3	RecName: Full=Interleukin enhancer-binding factor 3; AltName: Full=Double-stranded RNA-binding protein 76; Short=DRBP76; AltName: Full=M-phase phosphoprotein 4; Short=MPP4; AltName: Full=Nuclear factor associated with dsRNA; Short=NFAR; AltName: Full=Nuclear factor of activated T-cells 90 kDa; Short=NF-AT-90; AltName: Full=Translational control protein 80; Short=TCP80	6.04027	4	12	4	894	95.279	8.76
Q9BQG0.2	MYBBP1A	RecName: Full=Myb-binding protein 1A	2.48494	3	12	3	1328	148.762	9.28
Q8WWQ0.2	PHIP	RecName: Full=PH-interacting protein; Short=PHIP; AltName: Full=IRS-1 PH domain-binding protein; AltName: Full=WD repeat-containing protein 11	3.62438	6	12	6	1821	206.56	8.85
P84090.1	ERH	RecName: Full=Enhancer of rudimentary homolog	47.1154	3	12	3	104	12.251	5.92
Q14789.2	GOLGB1	RecName: Full=Golgin subfamily B member 1; AltName: Full=372 kDa Golgi complex-associated protein; Short=GCP372; AltName: Full=Giantin; AltName: Full=Macrogolgin	1.99448	5	11	5	3259	375.79	5
Q09028.3	RBBP4	RecName: Full=Histone-binding protein RBBP4; AltName: Full=Chromatin assembly factor 1 subunit C; Short=CAF-1 subunit C; AltName: Full=Chromatin assembly factor I p48 subunit; Short=CAF-I 48 kDa subunit; Short=CAF-I p48; AltName: Full=Nucleosome-remodeling factor subunit RBAP48; AltName: Full=Retinoblastoma-binding protein 4; Short=RBBP-4; AltName: Full=Retinoblastoma-binding protein p48	8.23529	4	11	1	425	47.626	4.89
P61353.2	RPL27	RecName: Full=60S ribosomal protein L27; AltName: Full=Large ribosomal subunit protein eL27	27.9412	3	11	3	136	15.788	10.56
P62424.2	RPL7A	RecName: Full=60S ribosomal protein L7a; AltName: Full=Large ribosomal subunit protein eL8; AltName: Full=PLA-X polypeptide; AltName: Full=Surfeit locus protein 3	14.2857	3	11	3	266	29.977	10.61
Q92522.1	H1FX	RecName: Full=Histone H1x	25.8216	4	11	4	213	22.474	10.76
P62910.2	RPL32	RecName: Full=60S ribosomal protein L32; AltName: Full=Large ribosomal subunit protein eL32	22.963	3	11	3	135	15.85	11.33
P61513.2	RPL37A	RecName: Full=60S ribosomal protein L37a; AltName: Full=Large ribosomal subunit protein eL43	18.4783	3	10	3	92	10.268	10.43
P83881.2	RPL36A	RecName: Full=60S ribosomal protein L36a; AltName: Full=60S ribosomal protein L44; AltName: Full=Cell growth-inhibiting gene 15 protein; AltName: Full=Cell migration-inducing gene 6 protein; AltName: Full=Large ribosomal subunit protein eL42	23.5849	3	10	1	106	12.433	10.58
P53999.3	SUB1	RecName: Full=Activated RNA polymerase II transcriptional coactivator p15; AltName: Full=Positive cofactor 4; Short=PC4; AltName: Full=SUB1 homolog; AltName: Full=p14	25.9843	3	10	3	127	14.386	9.6
P16401.3	HIST1H1B	RecName: Full=Histone H1.5; AltName: Full=Histone H1a; AltName: Full=Histone H1b; AltName: Full=Histone H1s-3	17.2566	3	10	3	226	22.566	10.92
P35637.1	FUS	RecName: Full=RNA-binding protein FUS; AltName: Full=75 kDa DNA-pairing protein; AltName: Full=Oncogene FUS; AltName: Full=Oncogene TLS; AltName: Full=POMp75; AltName: Full=Translocated in liposarcoma protein	8.93536	3	10	3	526	53.394	9.36
Q16531.1	DDB1	RecName: Full=DNA damage-binding protein 1; AltName: Full=DDB p127 subunit; AltName: Full=DNA damage-binding protein a; Short=DDBa; AltName: Full=Damage-specific DNA-binding protein 1; AltName: Full=HBV X-associated protein 1; Short=XAP-1; AltName: Full=UV-damaged DNA-binding factor; AltName: Full=UV-damaged DNA-binding protein 1; Short=UV-DDB 1; AltName: Full=XPE-binding factor; Short=XPE-BF; Al…	4.64912	5	10	5	1140	126.887	5.26
P22626.2	HNRNPA2B1	RecName: Full=Heterogeneous nuclear ribonucleoproteins A2/B1; Short=hnRNP A2/B1	12.1813	4	10	3	353	37.407	8.95
Q9Y3Y2.2	CHTOP	RecName: Full=Chromatin target of PRMT1 protein; AltName: Full=Friend of PRMT1 protein; AltName: Full=Small arginine- and glycine-rich protein; Short=SRAG	16.9355	3	10	3	248	26.38	12.23
P62318.1	SNRPD3	RecName: Full=Small nuclear ribonucleoprotein Sm D3; Short=Sm-D3; AltName: Full=snRNP core protein D3	15.0794	2	9	2	126	13.907	10.32
Q49A26.3	GLYR1	RecName: Full=Putative oxidoreductase GLYR1; AltName: Full=3-hydroxyisobutyrate dehydrogenase-like protein; AltName: Full=Cytokine-like nuclear factor N-PAC; AltName: Full=Glyoxylate reductase 1 homolog; AltName: Full=Nuclear protein NP60; AltName: Full=Nuclear protein of 60 kDa	9.40325	4	9	4	553	60.518	9.17
Q86Y46.1	KRT73	RecName: Full=Keratin, type II cytoskeletal 73; AltName: Full=Cytokeratin-73; Short=CK-73; AltName: Full=Keratin-73; Short=K73; AltName: Full=Type II inner root sheath-specific keratin-K6irs3; AltName: Full=Type-II keratin Kb36	3.51852	2	9	1	540	58.887	7.23
Q16576.1	RBBP7	RecName: Full=Histone-binding protein RBBP7; AltName: Full=Histone acetyltransferase type B subunit 2; AltName: Full=Nucleosome-remodeling factor subunit RBAP46; AltName: Full=Retinoblastoma-binding protein 7; Short=RBBP-7; AltName: Full=Retinoblastoma-binding protein p46	8.23529	4	9	1	425	47.79	5.05
P60660.2	MYL6	RecName: Full=Myosin light polypeptide 6; AltName: Full=17 kDa myosin light chain; Short=LC17; AltName: Full=Myosin light chain 3; Short=MLC-3; AltName: Full=Myosin light chain alkali 3; Short=Myosin light chain A3; AltName: Full=Smooth muscle and nonmuscle myosin light chain alkali 6	27.1523	4	9	4	151	16.919	4.65
Q9Y265.1	RUVBL1	RecName: Full=RuvB-like 1; AltName: Full=49 kDa TATA box-binding protein-interacting protein; Short=49 kDa TBP-interacting protein; AltName: Full=54 kDa erythrocyte cytosolic protein; Short=ECP-54; AltName: Full=INO80 complex subunit H; AltName: Full=Nuclear matrix protein 238; Short=NMP 238; AltName: Full=Pontin 52; AltName: Full=TIP49a; AltName: Full=TIP60-associated protein 54-alpha; Short=TAP…	11.6228	4	9	4	456	50.196	6.42
P06748.2	NPM1	RecName: Full=Nucleophosmin; Short=NPM; AltName: Full=Nucleolar phosphoprotein B23; AltName: Full=Nucleolar protein NO38; AltName: Full=Numatrin	14.966	4	9	4	294	32.555	4.78
P62266.3	RPS23	RecName: Full=40S ribosomal protein S23; AltName: Full=Small ribosomal subunit protein uS12	20.979	3	9	3	143	15.798	10.49
Q02543.2	RPL18A	RecName: Full=60S ribosomal protein L18a; AltName: Full=Large ribosomal subunit protein eL20	11.9318	2	9	2	176	20.749	10.71
Q9Y3U8.3	RPL36	RecName: Full=60S ribosomal protein L36; AltName: Full=Large ribosomal subunit protein eL36	29.5238	3	9	3	105	12.246	11.59
Q9NQS7.3	INCENP	RecName: Full=Inner centromere protein	4.24837	3	9	3	918	105.365	9.44
P62269.3	RPS18	RecName: Full=40S ribosomal protein S18; AltName: Full=Ke-3; Short=Ke3; AltName: Full=Small ribosomal subunit protein uS13	11.1842	2	9	2	152	17.708	10.99
P49207.3	RPL34	RecName: Full=60S ribosomal protein L34; AltName: Full=Large ribosomal subunit protein eL34	20.5128	3	9	3	117	13.284	11.47
Q6NZI2.1	PTRF; CAVIN1	RecName: Full=Polymerase I and transcript release factor; AltName: Full=Cavin-1	11.2821	3	9	3	390	43.45	5.6
Q9Y5B9.1	SUPT16H	RecName: Full=FACT complex subunit SPT16; AltName: Full=Chromatin-specific transcription elongation factor 140 kDa subunit; AltName: Full=FACT 140 kDa subunit; AltName: Full=FACTp140; AltName: Full=Facilitates chromatin transcription complex subunit SPT16; Short=hSPT16	6.20821	5	9	5	1047	119.838	5.66
P52272.3	HNRNPM	RecName: Full=Heterogeneous nuclear ribonucleoprotein M; Short=hnRNP M	5.47945	3	8	3	730	77.464	8.7
Q02880.3	TOP2B	RecName: Full=DNA topoisomerase 2-beta; AltName: Full=DNA topoisomerase II, beta isozyme	1.96802	3	8	1	1626	183.152	8
P62861.1	FAU	RecName: Full=40S ribosomal protein S30; AltName: Full=Small ribosomal subunit protein eS30	16.9492	1	8	1	59	6.644	12.15
Q07020.2	RPL18	RecName: Full=60S ribosomal protein L18; AltName: Full=Large ribosomal subunit protein eL18	13.8298	2	8	2	188	21.621	11.72
P18124.1	RPL7	RecName: Full=60S ribosomal protein L7; AltName: Full=Large ribosomal subunit protein uL30	16.129	4	8	4	248	29.207	10.65
P62753.1	RPS6	RecName: Full=40S ribosomal protein S6; AltName: Full=Phosphoprotein NP33; AltName: Full=Small ribosomal subunit protein eS6	15.6627	3	7	3	249	28.663	10.84
P37108.2	SRP14	RecName: Full=Signal recognition particle 14 kDa protein; Short=SRP14; AltName: Full=18 kDa Alu RNA-binding protein	31.6176	2	7	2	136	14.561	10.04
Q969Q0.3	RPL36AL	RecName: Full=60S ribosomal protein L36a-like; AltName: Full=Large ribosomal subunit protein eL42-like	23.5849	3	7	1	106	12.461	10.65
O14950.2	MYL12B; MYL12A	RecName: Full=Myosin regulatory light chain 12B; AltName: Full=MLC-2A; Short=MLC-2; AltName: Full=Myosin regulatory light chain 2-B, smooth muscle isoform; AltName: Full=Myosin regulatory light chain 20 kDa; Short=MLC20; AltName: Full=Myosin regulatory light chain MRLC2; AltName: Full=SHUJUN-1	25	4	7	4	172	19.767	4.84
P46776.2	RPL27A	RecName: Full=60S ribosomal protein L27a; AltName: Full=Large ribosomal subunit protein uL15	13.5135	2	7	2	148	16.551	11
Q14244.1	MAP7	RecName: Full=Ensconsin; AltName: Full=Epithelial microtubule-associated protein of 115 kDa; Short=E-MAP-115; AltName: Full=Microtubule-associated protein 7; Short=MAP-7	8.41121	6	7	6	749	84.002	9.61
Q9BXS6.1	NUSAP1	RecName: Full=Nucleolar and spindle-associated protein 1; Short=NuSAP	12.6984	5	7	5	441	49.422	9.91
P61254.1	RPL26	RecName: Full=60S ribosomal protein L26; AltName: Full=Large ribosomal subunit protein uL24	16.5517	3	7	3	145	17.248	10.55
Q6PK04.1	CCDC137	RecName: Full=Coiled-coil domain-containing protein 137	14.1869	3	7	3	289	33.211	10.93
P68104.1	EEF1A1	RecName: Full=Elongation factor 1-alpha 1; Short=EF-1-alpha-1; AltName: Full=Elongation factor Tu; Short=EF-Tu; AltName: Full=Eukaryotic elongation factor 1 A-1; Short=eEF1A-1; AltName: Full=Leukocyte receptor cluster member 7	8.87446	4	7	4	462	50.109	9.01
Q15370.1	TCEB2; ELOB	RecName: Full=Elongin-B; Short=EloB; AltName: Full=Elongin 18 kDa subunit; AltName: Full=RNA polymerase II transcription factor SIII subunit B; AltName: Full=SIII p18; AltName: Full=Transcription elongation factor B polypeptide 2	14.4068	2	7	2	118	13.125	4.88
P83916.1	CBX1	RecName: Full=Chromobox protein homolog 1; AltName: Full=HP1Hsbeta; AltName: Full=Heterochromatin protein 1 homolog beta; Short=HP1 beta; AltName: Full=Heterochromatin protein p25; AltName: Full=M31; AltName: Full=Modifier 1 protein; AltName: Full=p25beta	23.7838	3	7	2	185	21.405	4.93
Q8IW35.1	CEP97	RecName: Full=Centrosomal protein of 97 kDa; Short=Cep97; AltName: Full=Leucine-rich repeat and IQ domain-containing protein 2	2.31214	2	6	2	865	96.921	5.02
P62829.1	RPL23	RecName: Full=60S ribosomal protein L23; AltName: Full=60S ribosomal protein L17; AltName: Full=Large ribosomal subunit protein uL14	25	2	6	2	140	14.856	10.51
Q7Z7K6.1	CENPV	RecName: Full=Centromere protein V; Short=CENP-V; AltName: Full=Nuclear protein p30; AltName: Full=Proline-rich protein 6	8.72727	2	6	2	275	29.927	9.73
P30050.1	RPL12	RecName: Full=60S ribosomal protein L12; AltName: Full=Large ribosomal subunit protein uL11	33.9394	4	6	4	165	17.808	9.42
P62249.2	RPS16	RecName: Full=40S ribosomal protein S16; AltName: Full=Small ribosomal subunit protein uS9	6.84932	1	6	1	146	16.435	10.21
Q7Z5K2.1	WAPAL; WAPL	RecName: Full=Wings apart-like protein homolog; AltName: Full=Friend of EBNA2 protein; AltName: Full=WAPL cohesin release factor	3.52941	4	6	4	1190	132.863	5.44
P62917.2	RPL8	RecName: Full=60S ribosomal protein L8; AltName: Full=Large ribosomal subunit protein uL2	4.28016	1	6	1	257	28.007	11.03
P32969.1	RPL9	RecName: Full=60S ribosomal protein L9; AltName: Full=Large ribosomal subunit protein uL6	15.1042	2	6	2	192	21.85	9.95
O00567.4	NOP56	RecName: Full=Nucleolar protein 56; AltName: Full=Nucleolar protein 5A	6.90236	3	6	3	594	66.009	9.19
P62273.2	RPS29	RecName: Full=40S ribosomal protein S29; AltName: Full=Small ribosomal subunit protein uS14	32.1429	2	6	2	56	6.672	10.13
Q9UNZ5.1	C19orf53	RecName: Full=Leydig cell tumor 10 kDa protein homolog	16.1616	2	6	2	99	10.57	11.55
Q9Y230.3	RUVBL2	RecName: Full=RuvB-like 2; AltName: Full=48 kDa TATA box-binding protein-interacting protein; Short=48 kDa TBP-interacting protein; AltName: Full=51 kDa erythrocyte cytosolic protein; Short=ECP-51; AltName: Full=INO80 complex subunit J; AltName: Full=Repressing pontin 52; Short=Reptin 52; AltName: Full=TIP49b; AltName: Full=TIP60-associated protein 54-beta; Short=TAP54-beta	10.7991	4	6	4	463	51.125	5.64
Q5T280.3	C9orf114; SPOUT1	RecName: Full=Putative methyltransferase C9orf114	5.85106	2	5	2	376	41.982	7.43
P61247.2	RPS3A	RecName: Full=40S ribosomal protein S3a; AltName: Full=Small ribosomal subunit protein eS1; AltName: Full=v-fos transformation effector protein; Short=Fte-1	6.81818	2	5	2	264	29.926	9.73
Q29RF7.1	PDS5A	RecName: Full=Sister chromatid cohesion protein PDS5 homolog A; AltName: Full=Cell proliferation-inducing gene 54 protein; AltName: Full=Sister chromatid cohesion protein 112; Short=SCC-112	1.3463	2	5	2	1337	150.734	7.91
P63173.2	RPL38	RecName: Full=60S ribosomal protein L38; AltName: Full=Large ribosomal subunit protein eL38	24.2857	2	5	2	70	8.213	10.1
P62316.1	SNRPD2	RecName: Full=Small nuclear ribonucleoprotein Sm D2; Short=Sm-D2; AltName: Full=snRNP core protein D2	14.4068	2	5	2	118	13.518	9.91
P27635.4	RPL10	RecName: Full=60S ribosomal protein L10; AltName: Full=Laminin receptor homolog; AltName: Full=Large ribosomal subunit protein uL16; AltName: Full=Protein QM; AltName: Full=Tumor suppressor QM	6.07477	1	5	1	214	24.588	10.08
Q5BKZ1.2	ZNF326	RecName: Full=DBIRD complex subunit ZNF326; AltName: Full=Zinc finger protein 326; AltName: Full=Zinc finger protein interacting with mRNPs and DBC1	5.84192	2	5	2	582	65.613	5.15
Q9UNX4.1	WDR3	RecName: Full=WD repeat-containing protein 3	2.33298	2	5	2	943	106.032	6.64
P62906.2	RPL10A	RecName: Full=60S ribosomal protein L10a; AltName: Full=CSA-19; AltName: Full=Large ribosomal subunit protein uL1; AltName: Full=Neural precursor cell expressed developmentally down-regulated protein 6; Short=NEDD-6	19.3548	3	5	3	217	24.816	9.94
P14678.2	SNRPB	RecName: Full=Small nuclear ribonucleoprotein-associated proteins B and B'; Short=snRNP-B; AltName: Full=Sm protein B/B'; Short=Sm-B/B'; Short=SmB/B'	6.25	2	5	2	240	24.594	11.19
Q13619.3	CUL4A	RecName: Full=Cullin-4A; Short=CUL-4A	3.95257	3	5	3	759	87.624	8.13
P62888.2	RPL30	RecName: Full=60S ribosomal protein L30; AltName: Full=Large ribosomal subunit protein eL30	9.56522	1	5	1	115	12.776	9.63
Q99590.2	SCAF11	RecName: Full=Protein SCAF11; AltName: Full=CTD-associated SR protein 11; AltName: Full=Renal carcinoma antigen NY-REN-40; AltName: Full=SC35-interacting protein 1; AltName: Full=SR-related and CTD-associated factor 11; AltName: Full=SRSF2-interacting protein; AltName: Full=Serine/arginine-rich splicing factor 2-interacting protein; AltName: Full=Splicing factor, arginine/serine-rich 2-interactin…	1.70882	2	4	2	1463	164.551	8.41
O43143.2	DHX15	RecName: Full=Pre-mRNA-splicing factor ATP-dependent RNA helicase DHX15; AltName: Full=ATP-dependent RNA helicase #46; AltName: Full=DEAH box protein 15	1.50943	1	4	1	795	90.875	7.46
P62263.3	RPS14	RecName: Full=40S ribosomal protein S14; AltName: Full=Small ribosomal subunit protein uS11	22.5166	3	4	3	151	16.263	10.05
P99999.2	CYCS	RecName: Full=Cytochrome c	10.4762	1	4	1	105	11.741	9.57
P46781.3	RPS9	RecName: Full=40S ribosomal protein S9; AltName: Full=Small ribosomal subunit protein uS4	9.79381	2	4	2	194	22.578	10.65
P62241.2	RPS8	RecName: Full=40S ribosomal protein S8; AltName: Full=Small ribosomal subunit protein eS8	6.25	1	4	1	208	24.19	10.32
O96019.1	ACTL6A	RecName: Full=Actin-like protein 6A; AltName: Full=53 kDa BRG1-associated factor A; AltName: Full=Actin-related protein Baf53a; AltName: Full=ArpNbeta; AltName: Full=BRG1-associated factor 53A; Short=BAF53A; AltName: Full=INO80 complex subunit K	6.06061	2	4	2	429	47.43	5.6
Q14690.3	PDCD11	RecName: Full=Protein RRP5 homolog; AltName: Full=NF-kappa-B-binding protein; Short=NFBP; AltName: Full=Programmed cell death protein 11	1.54997	2	4	2	1871	208.57	8.87
Q86U42.3	PABPN1	RecName: Full=Polyadenylate-binding protein 2; Short=PABP-2; Short=Poly(A)-binding protein 2; AltName: Full=Nuclear poly(A)-binding protein 1; AltName: Full=Poly(A)-binding protein II; Short=PABII; AltName: Full=Polyadenylate-binding nuclear protein 1	6.86275	2	4	2	306	32.729	5.06
P27482.2	CALML3	RecName: Full=Calmodulin-like protein 3; AltName: Full=CaM-like protein; Short=CLP; AltName: Full=Calmodulin-related protein NB-1	5.36913	1	4	1	149	16.88	4.42
E9PRG8.1	LOC102288414; C11orf98	RecName: Full=Uncharacterized protein C11orf98	17.2131	2	4	2	122	13.79	11.69
P35354.2	PTGS2	RecName: Full=Prostaglandin G/H synthase 2; AltName: Full=Cyclooxygenase-2; Short=COX-2; AltName: Full=PHS II; AltName: Full=Prostaglandin H2 synthase 2; Short=PGH synthase 2; Short=PGHS-2; AltName: Full=Prostaglandin-endoperoxide synthase 2; Flags: Precursor	2.15232	1	4	1	604	68.952	7.39
O43390.1	HNRNPR	RecName: Full=Heterogeneous nuclear ribonucleoprotein R; Short=hnRNP R	6.00316	3	4	2	633	70.899	8.13
P42766.2	RPL35	RecName: Full=60S ribosomal protein L35; AltName: Full=Large ribosomal subunit protein uL29	8.13008	1	4	1	123	14.543	11.05
O43303.3	CCP110	RecName: Full=Centriolar coiled-coil protein of 110 kDa; AltName: Full=Centrosomal protein of 110 kDa; Short=CP110; Short=Cep110	2.86561	2	4	2	1012	113.353	8.65
Q53HL2.2	CDCA8	RecName: Full=Borealin; AltName: Full=Cell division cycle-associated protein 8; AltName: Full=Dasra-B; Short=hDasra-B; AltName: Full=Pluripotent embryonic stem cell-related gene 3 protein	5.35714	1	4	1	280	31.304	9.86
Q12905.2	ILF2	RecName: Full=Interleukin enhancer-binding factor 2; AltName: Full=Nuclear factor of activated T-cells 45 kDa	5.64103	2	4	2	390	43.035	5.26
P45973.1	CBX5	RecName: Full=Chromobox protein homolog 5; AltName: Full=Antigen p25; AltName: Full=Heterochromatin protein 1 homolog alpha; Short=HP1 alpha	12.0419	2	4	1	191	22.211	5.86
Q14157.2	UBAP2L	RecName: Full=Ubiquitin-associated protein 2-like; AltName: Full=Protein NICE-4	2.11592	2	4	2	1087	114.465	7.11
Q13838.1	DDX39B	RecName: Full=Spliceosome RNA helicase DDX39B; AltName: Full=56 kDa U2AF65-associated protein; AltName: Full=ATP-dependent RNA helicase p47; AltName: Full=DEAD box protein UAP56; AltName: Full=HLA-B-associated transcript 1 protein	6.7757	3	4	3	428	48.96	5.67
Q9NTI5.1	PDS5B	RecName: Full=Sister chromatid cohesion protein PDS5 homolog B; AltName: Full=Androgen-induced proliferation inhibitor; AltName: Full=Androgen-induced prostate proliferative shutoff-associated protein AS3	2.90256	4	4	4	1447	164.563	8.47
P52597.3	HNRNPF	RecName: Full=Heterogeneous nuclear ribonucleoprotein F; Short=hnRNP F; AltName: Full=Nucleolin-like protein mcs94-1; Contains: RecName: Full=Heterogeneous nuclear ribonucleoprotein F, N-terminally processed	10.3614	3	4	2	415	45.643	5.58
O60506.2	SYNCRIP	RecName: Full=Heterogeneous nuclear ribonucleoprotein Q; Short=hnRNP Q; AltName: Full=Glycine- and tyrosine-rich RNA-binding protein; Short=GRY-RBP; AltName: Full=NS1-associated protein 1; AltName: Full=Synaptotagmin-binding, cytoplasmic RNA-interacting protein	5.77849	3	4	2	623	69.56	8.59
Q9Y3C1.2	NOP16	RecName: Full=Nucleolar protein 16; AltName: Full=HBV pre-S2 trans-regulated protein 3	15.7303	3	4	3	178	21.175	9.94
P35268.2	RPL22	RecName: Full=60S ribosomal protein L22; AltName: Full=EBER-associated protein; Short=EAP; AltName: Full=Epstein-Barr virus small RNA-associated protein; AltName: Full=Heparin-binding protein HBp15; AltName: Full=Large ribosomal subunit protein eL22	18.75	2	4	2	128	14.778	9.19
Q9Y224.1	C14orf166; RTRAF	RecName: Full=UPF0568 protein C14orf166; AltName: Full=CLE7 homolog; Short=CLE	7.78689	2	4	2	244	28.051	6.65
Q9UKM9.1	RALY	RecName: Full=RNA-binding protein Raly; AltName: Full=Autoantigen p542; AltName: Full=Heterogeneous nuclear ribonucleoprotein C-like 2; Short=hnRNP core protein C-like 2; AltName: Full=hnRNP associated with lethal yellow protein homolog	6.86275	2	4	2	306	32.444	9.17
Q15365.2	PCBP1	RecName: Full=Poly(rC)-binding protein 1; AltName: Full=Alpha-CP1; AltName: Full=Heterogeneous nuclear ribonucleoprotein E1; Short=hnRNP E1; AltName: Full=Nucleic acid-binding protein SUB2.3	6.17978	2	4	2	356	37.474	7.09
Q5SSJ5.1	HP1BP3	RecName: Full=Heterochromatin protein 1-binding protein 3; AltName: Full=Protein HP1-BP74	3.79747	2	3	2	553	61.169	9.67
P47914.2	RPL29	RecName: Full=60S ribosomal protein L29; AltName: Full=Cell surface heparin-binding protein HIP; AltName: Full=Large ribosomal subunit protein eL29	9.43396	1	3	1	159	17.741	11.66
Q9H0D6.1	XRN2	RecName: Full=5'-3' exoribonuclease 2; AltName: Full=DHM1-like protein; Short=DHP protein	2.42105	2	3	2	950	108.513	7.47
P10809.2	HSPD1	RecName: Full=60 kDa heat shock protein, mitochondrial; AltName: Full=60 kDa chaperonin; AltName: Full=Chaperonin 60; Short=CPN60; AltName: Full=Heat shock protein 60; Short=HSP-60; Short=Hsp60; AltName: Full=HuCHA60; AltName: Full=Mitochondrial matrix protein P1; AltName: Full=P60 lymphocyte protein; Flags: Precursor	4.71204	2	3	2	573	61.016	5.87
P62857.1	RPS28	RecName: Full=40S ribosomal protein S28; AltName: Full=Small ribosomal subunit protein eS28	17.3913	1	3	1	69	7.836	10.7
P10599.3	TXN	RecName: Full=Thioredoxin; Short=Trx; AltName: Full=ATL-derived factor; Short=ADF; AltName: Full=Surface-associated sulphydryl protein; Short=SASP	12.381	1	3	1	105	11.73	4.92
Q9BRK5.1	SDF4	RecName: Full=45 kDa calcium-binding protein; Short=Cab45; AltName: Full=Stromal cell-derived factor 4; Short=SDF-4; Flags: Precursor	8.83978	3	3	3	362	41.78	4.86
O00410.4	IPO5	RecName: Full=Importin-5; Short=Imp5; AltName: Full=Importin subunit beta-3; AltName: Full=Karyopherin beta-3; AltName: Full=Ran-binding protein 5; Short=RanBP5	3.91978	3	3	3	1097	123.55	4.94
O94992.1	HEXIM1	RecName: Full=Protein HEXIM1; AltName: Full=Cardiac lineage protein 1; AltName: Full=Estrogen down-regulated gene 1 protein; AltName: Full=Hexamethylene bis-acetamide-inducible protein 1; AltName: Full=Menage a quatre protein 1	6.12813	2	3	2	359	40.598	4.89
P62847.1	RPS24	RecName: Full=40S ribosomal protein S24; AltName: Full=Small ribosomal subunit protein eS24	11.2782	1	3	1	133	15.413	10.78
P42224.2	STAT1	RecName: Full=Signal transducer and activator of transcription 1-alpha/beta; AltName: Full=Transcription factor ISGF-3 components p91/p84	3.33333	2	3	2	750	87.28	6.05
Q04637.4	EIF4G1	RecName: Full=Eukaryotic translation initiation factor 4 gamma 1; Short=eIF-4-gamma 1; Short=eIF-4G 1; Short=eIF-4G1; AltName: Full=p220	0.68793	1	3	1	1599	175.382	5.33
Q8ND82.1	ZNF280C	RecName: Full=Zinc finger protein 280C; AltName: Full=Suppressor of hairy wing homolog 3; AltName: Full=Zinc finger protein 633	3.25645	2	3	2	737	83.042	9.11
Q9H2D6.3	TRIOBP	RecName: Full=TRIO and F-actin-binding protein; AltName: Full=Protein Tara; AltName: Full=Trio-associated repeat on actin	0.338266	1	3	1	2365	261.217	8.48
P40429.2	RPL13A	RecName: Full=60S ribosomal protein L13a; AltName: Full=23 kDa highly basic protein; AltName: Full=Large ribosomal subunit protein uL13	9.35961	2	3	2	203	23.562	10.93
Q9NVP1.2	DDX18	RecName: Full=ATP-dependent RNA helicase DDX18; AltName: Full=DEAD box protein 18; AltName: Full=Myc-regulated DEAD box protein; Short=MrDb	3.43284	2	3	2	670	75.359	9.5
Q9NWB6.1	ARGLU1	RecName: Full=Arginine and glutamate-rich protein 1	8.42491	3	3	3	273	33.197	10.35
Q96L73.1	NSD1	RecName: Full=Histone-lysine N-methyltransferase, H3 lysine-36 and H4 lysine-20 specific; AltName: Full=Androgen receptor coactivator 267 kDa protein; AltName: Full=Androgen receptor-associated protein of 267 kDa; AltName: Full=H3-K36-HMTase; AltName: Full=H4-K20-HMTase; AltName: Full=Lysine N-methyltransferase 3B; AltName: Full=Nuclear receptor-binding SET domain-containing protein 1; Short=NR-b…	0.37092	1	3	1	2696	296.464	8.03
P33992.5	MCM5	RecName: Full=DNA replication licensing factor MCM5; AltName: Full=CDC46 homolog; AltName: Full=P1-CDC46	2.58856	2	3	2	734	82.233	8.37
Q6ZN55.2	ZNF574	RecName: Full=Zinc finger protein 574	1.22768	1	3	1	896	98.837	8.07
P08670.4	VIM	RecName: Full=Vimentin	5.5794	2	3	2	466	53.619	5.12
Q86X02.2	CDR2L	RecName: Full=Cerebellar degeneration-related protein 2-like; AltName: Full=Paraneoplastic 62 kDa antigen	5.37634	2	3	2	465	52.978	6.01
P25205.3	MCM3	RecName: Full=DNA replication licensing factor MCM3; AltName: Full=DNA polymerase alpha holoenzyme-associated protein P1; AltName: Full=P1-MCM3; AltName: Full=RLF subunit beta; AltName: Full=p102	3.46535	2	3	2	808	90.924	5.77
P18621.3	RPL17	RecName: Full=60S ribosomal protein L17; AltName: Full=60S ribosomal protein L23; AltName: Full=Large ribosomal subunit protein uL22; AltName: Full=PD-1	14.1304	2	3	2	184	21.383	10.17
O14686.2	KMT2D; MLL2	RecName: Full=Histone-lysine N-methyltransferase 2D; Short=Lysine N-methyltransferase 2D; AltName: Full=ALL1-related protein; AltName: Full=Myeloid/lymphoid or mixed-lineage leukemia protein 2	0.180603	1	3	1	5537	593.017	5.58
Q86W54.2	SPATA24	RecName: Full=Spermatogenesis-associated protein 24; AltName: Full=Testis protein T6441 homolog	6.34146	1	3	1	205	23.572	7.99
Q14807.5	KIF22	RecName: Full=Kinesin-like protein KIF22; AltName: Full=Kinesin-like DNA-binding protein; AltName: Full=Kinesin-like protein 4	3.7594	2	3	2	665	73.217	9.45
P62851.1	RPS25	RecName: Full=40S ribosomal protein S25; AltName: Full=Small ribosomal subunit protein eS25	7.2	1	3	1	125	13.734	10.11
O75319.1	DUSP11	RecName: Full=RNA/RNP complex-1-interacting phosphatase; AltName: Full=Dual specificity protein phosphatase 11; AltName: Full=Phosphatase that interacts with RNA/RNP complex 1	6.66667	2	3	2	330	38.915	9.41
Q9NY12.1	GAR1	RecName: Full=H/ACA ribonucleoprotein complex subunit 1; AltName: Full=Nucleolar protein family A member 1; AltName: Full=snoRNP protein GAR1	10.1382	2	3	2	217	22.334	10.92
Q9H9L3.1	ISG20L2	RecName: Full=Interferon-stimulated 20 kDa exonuclease-like 2	3.68272	1	3	1	353	39.13	9.94
P00338.2	LDHA	RecName: Full=L-lactate dehydrogenase A chain; Short=LDH-A; AltName: Full=Cell proliferation-inducing gene 19 protein; AltName: Full=LDH muscle subunit; Short=LDH-M; AltName: Full=Renal carcinoma antigen NY-REN-59	4.51807	1	3	1	332	36.665	8.27
P06753.2	TPM3	RecName: Full=Tropomyosin alpha-3 chain; AltName: Full=Gamma-tropomyosin; AltName: Full=Tropomyosin-3; AltName: Full=Tropomyosin-5; Short=hTM5	6.66667	2	2	2	285	32.93	4.72
P39023.2	RPL3	RecName: Full=60S ribosomal protein L3; AltName: Full=HIV-1 TAR RNA-binding protein B; Short=TARBP-B; AltName: Full=Large ribosomal subunit protein uL3	3.97022	2	2	2	403	46.08	10.18
Q93034.4	CUL5	RecName: Full=Cullin-5; Short=CUL-5; AltName: Full=Vasopressin-activated calcium-mobilizing receptor 1; Short=VACM-1	2.17949	2	2	2	780	90.897	7.94
Q9H8H2.2	DDX31	RecName: Full=Probable ATP-dependent RNA helicase DDX31; AltName: Full=DEAD box protein 31; AltName: Full=Helicain	1.17509	1	2	1	851	94.029	9.99
O94880.2	PHF14	RecName: Full=PHD finger protein 14	1.35135	1	2	1	888	99.991	5.33
Q13428.3	TCOF1	RecName: Full=Treacle protein; AltName: Full=Treacher Collins syndrome protein	0.94086	1	2	1	1488	152.015	9.04
P35251.4	RFC1	RecName: Full=Replication factor C subunit 1; AltName: Full=Activator 1 140 kDa subunit; Short=A1 140 kDa subunit; AltName: Full=Activator 1 large subunit; AltName: Full=Activator 1 subunit 1; AltName: Full=DNA-binding protein PO-GA; AltName: Full=Replication factor C 140 kDa subunit; Short=RF-C 140 kDa subunit; Short=RFC140; AltName: Full=Replication factor C large subunit	0.958188	1	2	1	1148	128.175	9.36
Q9Y2X3.1	NOP58	RecName: Full=Nucleolar protein 58; AltName: Full=Nucleolar protein 5	4.53686	2	2	2	529	59.541	8.92
P51991.2	HNRNPA3	RecName: Full=Heterogeneous nuclear ribonucleoprotein A3; Short=hnRNP A3	2.6455	1	2	1	378	39.571	9.01
Q13151.1	HNRNPA0	RecName: Full=Heterogeneous nuclear ribonucleoprotein A0; Short=hnRNP A0	5.2459	1	2	1	305	30.822	9.29
P62854.3	RPS26; LOC101929876; RPS26P25	RecName: Full=40S ribosomal protein S26; AltName: Full=Small ribosomal subunit protein eS26	20.8696	2	2	2	115	13.007	11
Q13523.3	PRPF4B	RecName: Full=Serine/threonine-protein kinase PRP4 homolog; AltName: Full=PRP4 kinase; AltName: Full=PRP4 pre-mRNA-processing factor 4 homolog	2.28401	2	2	2	1007	116.916	10.26
Q13330.2	MTA1	RecName: Full=Metastasis-associated protein MTA1	1.67832	1	2	1	715	80.735	9.26
P19338.3	NCL	RecName: Full=Nucleolin; AltName: Full=Protein C23	3.94366	2	2	2	710	76.568	4.7
Q15397.3	KIAA0020; PUM3	RecName: Full=Pumilio homolog 3; AltName: Full=HBV X-transactivated gene 5 protein; AltName: Full=HBV XAg-transactivated protein 5; AltName: Full=Minor histocompatibility antigen HA-8; Short=HLA-HA8	2.62346	2	2	2	648	73.538	9.64
Q96EU6.1	RRP36	RecName: Full=Ribosomal RNA processing protein 36 homolog	3.4749	1	2	1	259	29.805	10.17
P14866.2	HNRNPL	RecName: Full=Heterogeneous nuclear ribonucleoprotein L; Short=hnRNP L	3.39559	2	2	2	589	64.092	8.22
P46778.2	RPL21	RecName: Full=60S ribosomal protein L21; AltName: Full=Large ribosomal subunit protein eL21	9.375	1	2	1	160	18.553	10.49
O60884.1	DNAJA2	RecName: Full=DnaJ homolog subfamily A member 2; AltName: Full=Cell cycle progression restoration gene 3 protein; AltName: Full=Dnj3; Short=Dj3; AltName: Full=HIRA-interacting protein 4; AltName: Full=Renal carcinoma antigen NY-REN-14; Flags: Precursor	3.39806	1	2	1	412	45.717	6.48
Q52LJ0.1	FAM98B	RecName: Full=Protein FAM98B	3.33333	1	2	1	330	37.167	6.29
P61978.1	HNRNPK	RecName: Full=Heterogeneous nuclear ribonucleoprotein K; Short=hnRNP K; AltName: Full=Transformation up-regulated nuclear protein; Short=TUNP	2.59179	1	2	1	463	50.944	5.54
O75531.1	BANF1	RecName: Full=Barrier-to-autointegration factor; AltName: Full=Breakpoint cluster region protein 1; Contains: RecName: Full=Barrier-to-autointegration factor, N-terminally processed	21.3483	2	2	2	89	10.052	6.09
P78527.3	PRKDC	RecName: Full=DNA-dependent protein kinase catalytic subunit; Short=DNA-PK catalytic subunit; Short=DNA-PKcs; AltName: Full=DNPK1; AltName: Full=p460	0.484496	2	2	2	4128	468.788	7.12
O95235.1	KIF20A	RecName: Full=Kinesin-like protein KIF20A; AltName: Full=GG10_2; AltName: Full=Mitotic kinesin-like protein 2; Short=MKlp2; AltName: Full=Rab6-interacting kinesin-like protein; AltName: Full=Rabkinesin-6	1.23596	1	2	1	890	100.215	6.92
P62081.1	RPS7	RecName: Full=40S ribosomal protein S7; AltName: Full=Small ribosomal subunit protein eS7	6.18557	1	2	1	194	22.113	10.1
Q86WX3.1	RPS19BP1	RecName: Full=Active regulator of SIRT1; AltName: Full=40S ribosomal protein S19-binding protein 1; Short=RPS19-binding protein 1; Short=S19BP	9.55882	1	2	1	136	15.424	10.74
O76021.3	RSL1D1	RecName: Full=Ribosomal L1 domain-containing protein 1; AltName: Full=CATX-11; AltName: Full=Cellular senescence-inhibited gene protein; AltName: Full=Protein PBK1	5.5102	2	2	2	490	54.939	10.13
P62280.3	RPS11	RecName: Full=40S ribosomal protein S11; AltName: Full=Small ribosomal subunit protein uS17	10.7595	2	2	2	158	18.419	10.3
Q15751.2	HERC1	RecName: Full=Probable E3 ubiquitin-protein ligase HERC1; AltName: Full=HECT domain and RCC1-like domain-containing protein 1; AltName: Full=HECT-type E3 ubiquitin transferase HERC1; AltName: Full=p532; AltName: Full=p619	0.349722	1	2	1	4861	531.891	6.04
Q4G0J3.1	LARP7	RecName: Full=La-related protein 7; AltName: Full=La ribonucleoprotein domain family member 7; AltName: Full=P-TEFb-interaction protein for 7SK stability; Short=PIP7S	1.71821	1	2	1	582	66.857	9.55
O60563.1	CCNT1	RecName: Full=Cyclin-T1; Short=CycT1; Short=Cyclin-T	1.23967	1	2	1	726	80.634	8.78
Q6ZRS2.3	SRCAP	RecName: Full=Helicase SRCAP; AltName: Full=Domino homolog 2; AltName: Full=Snf2-related CBP activator	0.464396	1	2	1	3230	343.343	5.96
P52292.1	KPNA2	RecName: Full=Importin subunit alpha-1; AltName: Full=Karyopherin subunit alpha-2; AltName: Full=RAG cohort protein 1; AltName: Full=SRP1-alpha	2.83554	1	2	1	529	57.826	5.4
P0DME0.1	SETP18; SETSIP	RecName: Full=Protein SETSIP; AltName: Full=SET pseudogene protein 18; AltName: Full=SET similar protein; AltName: Full=Similar to SET translocation protein	3.31126	1	2	1	302	34.861	4.31
Supplementary Table 2. LC-MS identification of proteins in SCC1 immunoprecipitates.
Proteins identified by at least two spectra are listed and sorted in order of number of peptide-spectrum matches. Two biological experiments are shown.
