# Supplementary material for: Absolute quantification of cohesin, CTCF and their regulators in human cells
Source: eLife. 2019 Jun 17;8:e46269. doi: 10.7554/eLife.46269 (PMC6606026; doi:10.7554/eLife.46269)
Supplement: Figure 2—source data 1. [file elife-46269-fig2-data1.zip]

Archive with 198 entries (159 files):
- Figure 2 - source data 1/
- Figure 2 - source data 1/20150120_STAG2gfpcf2_G2G1/
- Figure 2 - source data 1/20150120_STAG2gfpcf2_G2G1/2c_opt_time_col.res
- __MACOSX/
- __MACOSX/Figure 2 - source data 1/
- __MACOSX/Figure 2 - source data 1/20150120_STAG2gfpcf2_G2G1/
- __MACOSX/Figure 2 - source data 1/20150120_STAG2gfpcf2_G2G1/._2c_opt_time_col.res
- Figure 2 - source data 1/20150120_STAG2gfpcf2_G2G1/2c_opt_time_col_cf_Ch1.txt
- __MACOSX/Figure 2 - source data 1/20150120_STAG2gfpcf2_G2G1/._2c_opt_time_col_cf_Ch1.txt
- Figure 2 - source data 1/20150120_STAG2gfpcf2_G2G1/2c_opt_time_col_ic_Ch1.txt
- __MACOSX/Figure 2 - source data 1/20150120_STAG2gfpcf2_G2G1/._2c_opt_time_col_ic_Ch1.txt
- __MACOSX/Figure 2 - source data 1/._20150120_STAG2gfpcf2_G2G1
- Figure 2 - source data 1/20150130_STAG2gfpcf2_Prometa/
- Figure 2 - source data 1/20150130_STAG2gfpcf2_Prometa/2c_opt_time_col.res
- __MACOSX/Figure 2 - source data 1/20150130_STAG2gfpcf2_Prometa/
- __MACOSX/Figure 2 - source data 1/20150130_STAG2gfpcf2_Prometa/._2c_opt_time_col.res
- Figure 2 - source data 1/20150130_STAG2gfpcf2_Prometa/2c_opt_time_col_cf_Ch1.txt
- __MACOSX/Figure 2 - source data 1/20150130_STAG2gfpcf2_Prometa/._2c_opt_time_col_cf_Ch1.txt
- Figure 2 - source data 1/20150130_STAG2gfpcf2_Prometa/2c_opt_time_col_ic_Ch1.txt
- __MACOSX/Figure 2 - source data 1/._20150130_STAG2gfpcf2_Prometa
- Figure 2 - source data 1/20150212_STAG2gfpcf2_G2G1/
- Figure 2 - source data 1/20150212_STAG2gfpcf2_G2G1/2c_opt_time_col.res
- Figure 2 - source data 1/20150212_STAG2gfpcf2_G2G1/2c_opt_time_col_cf_Ch1.txt
- Figure 2 - source data 1/20150212_STAG2gfpcf2_G2G1/2c_opt_time_col_ic_Ch1.txt
- __MACOSX/Figure 2 - source data 1/._20150212_STAG2gfpcf2_G2G1
- Figure 2 - source data 1/20150213_STAG2gfpcf2_Prometa/
- Figure 2 - source data 1/20150213_STAG2gfpcf2_Prometa/2c_opt_time_col.res
- Figure 2 - source data 1/20150213_STAG2gfpcf2_Prometa/2c_opt_time_col_cf_Ch1.txt
- Figure 2 - source data 1/20150213_STAG2gfpcf2_Prometa/2c_opt_time_col_ic_Ch1.txt
- __MACOSX/Figure 2 - source data 1/._20150213_STAG2gfpcf2_Prometa
- Figure 2 - source data 1/20150331_STAG1gfpch8_G2G1/
- Figure 2 - source data 1/20150331_STAG1gfpch8_G2G1/2c_opt_time_col.res
- Figure 2 - source data 1/20150331_STAG1gfpch8_G2G1/2c_opt_time_col_cf_Ch1.txt
- Figure 2 - source data 1/20150331_STAG1gfpch8_G2G1/2c_opt_time_col_ic_Ch1.txt
- __MACOSX/Figure 2 - source data 1/._20150331_STAG1gfpch8_G2G1
- Figure 2 - source data 1/20150410_STAG1gfpch8_Prometa/
- Figure 2 - source data 1/20150410_STAG1gfpch8_Prometa/2c_opt_time_col.res
- Figure 2 - source data 1/20150410_STAG1gfpch8_Prometa/2c_opt_time_col_cf_Ch1.txt
- Figure 2 - source data 1/20150410_STAG1gfpch8_Prometa/2c_opt_time_col_ic_Ch1.txt
- __MACOSX/Figure 2 - source data 1/._20150410_STAG1gfpch8_Prometa
- Figure 2 - source data 1/20150416_STAG1gfpch8_Prometa/
- Figure 2 - source data 1/20150416_STAG1gfpch8_Prometa/2c_opt_time_col.res
- Figure 2 - source data 1/20150416_STAG1gfpch8_Prometa/2c_opt_time_col_cf_Ch1.txt
- Figure 2 - source data 1/20150416_STAG1gfpch8_Prometa/2c_opt_time_col_ic_Ch1.txt
- __MACOSX/Figure 2 - source data 1/._20150416_STAG1gfpch8_Prometa
- Figure 2 - source data 1/20150417_STAG1gfpch8_G2G1/
- Figure 2 - source data 1/20150417_STAG1gfpch8_G2G1/2c_opt_time_col.res
- Figure 2 - source data 1/20150417_STAG1gfpch8_G2G1/2c_opt_time_col_cf_Ch1.txt
- Figure 2 - source data 1/20150417_STAG1gfpch8_G2G1/2c_opt_time_col_ic_Ch1.txt
- __MACOSX/Figure 2 - source data 1/._20150417_STAG1gfpch8_G2G1
- Figure 2 - source data 1/20150708_gfpSORORINcd3_G2G1/
- Figure 2 - source data 1/20150708_gfpSORORINcd3_G2G1/2c_opt_time_col.res
- Figure 2 - source data 1/20150708_gfpSORORINcd3_G2G1/2c_opt_time_col_cf_Ch1.txt
- Figure 2 - source data 1/20150708_gfpSORORINcd3_G2G1/2c_opt_time_col_ic_Ch1.txt
- __MACOSX/Figure 2 - source data 1/._20150708_gfpSORORINcd3_G2G1
- Figure 2 - source data 1/20150708_gfpWAPLch3_G2G1/
- Figure 2 - source data 1/20150708_gfpWAPLch3_G2G1/2c_opt_time_col.res
- Figure 2 - source data 1/20150708_gfpWAPLch3_G2G1/2c_opt_time_col_cf_Ch1.txt
- Figure 2 - source data 1/20150708_gfpWAPLch3_G2G1/2c_opt_time_col_ic_Ch1.txt
- __MACOSX/Figure 2 - source data 1/._20150708_gfpWAPLch3_G2G1
- Figure 2 - source data 1/20150709_gfpSORORINcd3_Prometa/
- Figure 2 - source data 1/20150709_gfpSORORINcd3_Prometa/2c_opt_time_col.res
- Figure 2 - source data 1/20150709_gfpSORORINcd3_Prometa/2c_opt_time_col_cf_Ch1.txt
- Figure 2 - source data 1/20150709_gfpSORORINcd3_Prometa/2c_opt_time_col_ic_Ch1.txt
- __MACOSX/Figure 2 - source data 1/._20150709_gfpSORORINcd3_Prometa
- Figure 2 - source data 1/20150709_gfpWAPLch3_Prometa/
- Figure 2 - source data 1/20150709_gfpWAPLch3_Prometa/2c_opt_time_col.res
- Figure 2 - source data 1/20150709_gfpWAPLch3_Prometa/2c_opt_time_col_cf_Ch1.txt
- Figure 2 - source data 1/20150709_gfpWAPLch3_Prometa/2c_opt_time_col_ic_Ch1.txt
- __MACOSX/Figure 2 - source data 1/._20150709_gfpWAPLch3_Prometa
- Figure 2 - source data 1/20150715_gfpSORORINcd3_G2G1/
- Figure 2 - source data 1/20150715_gfpSORORINcd3_G2G1/2c_opt_time_col.res
- Figure 2 - source data 1/20150715_gfpSORORINcd3_G2G1/2c_opt_time_col_cf_Ch1.txt
- Figure 2 - source data 1/20150715_gfpSORORINcd3_G2G1/2c_opt_time_col_ic_Ch1.txt
- __MACOSX/Figure 2 - source data 1/._20150715_gfpSORORINcd3_G2G1
- Figure 2 - source data 1/20150715_gfpWAPLch3_G2G1/
- Figure 2 - source data 1/20150715_gfpWAPLch3_G2G1/2c_opt_time_col.res
- Figure 2 - source data 1/20150715_gfpWAPLch3_G2G1/2c_opt_time_col_cf_Ch1.txt
- Figure 2 - source data 1/20150715_gfpWAPLch3_G2G1/2c_opt_time_col_ic_Ch1.txt
- __MACOSX/Figure 2 - source data 1/._20150715_gfpWAPLch3_G2G1
- Figure 2 - source data 1/20150716_gfpSORORINcd3_Prometa/
- Figure 2 - source data 1/20150716_gfpSORORINcd3_Prometa/2c_opt_time_col.res
- Figure 2 - source data 1/20150716_gfpSORORINcd3_Prometa/2c_opt_time_col_cf_Ch1.txt
- Figure 2 - source data 1/20150716_gfpSORORINcd3_Prometa/2c_opt_time_col_ic_Ch1.txt
- __MACOSX/Figure 2 - source data 1/._20150716_gfpSORORINcd3_Prometa
- Figure 2 - source data 1/20150716_gfpWAPLch3_Prometa/
- Figure 2 - source data 1/20150716_gfpWAPLch3_Prometa/2c_opt_time_col.res
- Figure 2 - source data 1/20150716_gfpWAPLch3_Prometa/2c_opt_time_col_cf_Ch1.txt
- Figure 2 - source data 1/20150716_gfpWAPLch3_Prometa/2c_opt_time_col_ic_Ch1.txt
- __MACOSX/Figure 2 - source data 1/._20150716_gfpWAPLch3_Prometa
- Figure 2 - source data 1/20151202_gfpNIPBLcf1_G2G1/
- Figure 2 - source data 1/20151202_gfpNIPBLcf1_G2G1/2c_opt_time_col.res
- Figure 2 - source data 1/20151202_gfpNIPBLcf1_G2G1/2c_opt_time_col_cf_Ch1.txt
- Figure 2 - source data 1/20151202_gfpNIPBLcf1_G2G1/2c_opt_time_col_ic_Ch1.txt
- __MACOSX/Figure 2 - source data 1/._20151202_gfpNIPBLcf1_G2G1
- Figure 2 - source data 1/20151202_SCC1gfpc_G2G1/
- Figure 2 - source data 1/20151202_SCC1gfpc_G2G1/2c_opt_time_col.res
- Figure 2 - source data 1/20151202_SCC1gfpc_G2G1/2c_opt_time_col_cf_Ch1.txt
- Figure 2 - source data 1/20151202_SCC1gfpc_G2G1/2c_opt_time_col_ic_Ch1.txt
- __MACOSX/Figure 2 - source data 1/._20151202_SCC1gfpc_G2G1
- Figure 2 - source data 1/20151202_STAG2gfpcf2_G2G1/
- Figure 2 - source data 1/20151202_STAG2gfpcf2_G2G1/2c_opt_time_col.res
- Figure 2 - source data 1/20151202_STAG2gfpcf2_G2G1/2c_opt_time_col_cf_Ch1.txt
- Figure 2 - source data 1/20151202_STAG2gfpcf2_G2G1/2c_opt_time_col_ic_Ch1.txt
- __MACOSX/Figure 2 - source data 1/._20151202_STAG2gfpcf2_G2G1
- Figure 2 - source data 1/20151203_gfpNIPBLcf1_G2G1/
- Figure 2 - source data 1/20151203_gfpNIPBLcf1_G2G1/2c_opt_time_col.res
- Figure 2 - source data 1/20151203_gfpNIPBLcf1_G2G1/2c_opt_time_col_cf_Ch1.txt
- Figure 2 - source data 1/20151203_gfpNIPBLcf1_G2G1/2c_opt_time_col_ic_Ch1.txt
- __MACOSX/Figure 2 - source data 1/._20151203_gfpNIPBLcf1_G2G1
- Figure 2 - source data 1/20151203_SCC1gfpc_G2G1/
- Figure 2 - source data 1/20151203_SCC1gfpc_G2G1/2c_opt_time_col.res
- Figure 2 - source data 1/20151203_SCC1gfpc_G2G1/2c_opt_time_col_cf_Ch1.txt
- Figure 2 - source data 1/20151203_SCC1gfpc_G2G1/2c_opt_time_col_ic_Ch1.txt
- __MACOSX/Figure 2 - source data 1/._20151203_SCC1gfpc_G2G1
- Figure 2 - source data 1/20151203_STAG2gfpcf2_G2G1/
- Figure 2 - source data 1/20151203_STAG2gfpcf2_G2G1/2c_opt_time_col.res
- Figure 2 - source data 1/20151203_STAG2gfpcf2_G2G1/2c_opt_time_col_cf_Ch1.txt
- Figure 2 - source data 1/20151203_STAG2gfpcf2_G2G1/2c_opt_time_col_ic_Ch1.txt
- __MACOSX/Figure 2 - source data 1/._20151203_STAG2gfpcf2_G2G1
- Figure 2 - source data 1/20151204_gfpNIPBLcf1_Prometa/
- Figure 2 - source data 1/20151204_gfpNIPBLcf1_Prometa/2c_opt_time_col.res
- Figure 2 - source data 1/20151204_gfpNIPBLcf1_Prometa/2c_opt_time_col_cf_Ch1.txt
- Figure 2 - source data 1/20151204_gfpNIPBLcf1_Prometa/2c_opt_time_col_ic_Ch1.txt
- __MACOSX/Figure 2 - source data 1/._20151204_gfpNIPBLcf1_Prometa
- Figure 2 - source data 1/20151204_SCC1gfpc_Prometa/
- Figure 2 - source data 1/20151204_SCC1gfpc_Prometa/2c_opt_time_col.res
- Figure 2 - source data 1/20151204_SCC1gfpc_Prometa/2c_opt_time_col_cf_Ch1.txt
- Figure 2 - source data 1/20151204_SCC1gfpc_Prometa/2c_opt_time_col_ic_Ch1.txt
- __MACOSX/Figure 2 - source data 1/._20151204_SCC1gfpc_Prometa
- Figure 2 - source data 1/20151204_STAG2gfpcf2_Prometa/
- Figure 2 - source data 1/20151204_STAG2gfpcf2_Prometa/2c_opt_time_col.res
- Figure 2 - source data 1/20151204_STAG2gfpcf2_Prometa/2c_opt_time_col_cf_Ch1.txt
- Figure 2 - source data 1/20151204_STAG2gfpcf2_Prometa/2c_opt_time_col_ic_Ch1.txt
- __MACOSX/Figure 2 - source data 1/._20151204_STAG2gfpcf2_Prometa
- Figure 2 - source data 1/20151211_gfpNIPBLcf1_Prometa/
- Figure 2 - source data 1/20151211_gfpNIPBLcf1_Prometa/2c_opt_time_col.res
- Figure 2 - source data 1/20151211_gfpNIPBLcf1_Prometa/2c_opt_time_col_cf_Ch1.txt
- Figure 2 - source data 1/20151211_gfpNIPBLcf1_Prometa/2c_opt_time_col_ic_Ch1.txt
- __MACOSX/Figure 2 - source data 1/._20151211_gfpNIPBLcf1_Prometa
- Figure 2 - source data 1/20151211_SCC1gfpc_Prometa/
- Figure 2 - source data 1/20151211_SCC1gfpc_Prometa/2c_opt_time_col.res
- Figure 2 - source data 1/20151211_SCC1gfpc_Prometa/2c_opt_time_col_cf_Ch1.txt
- Figure 2 - source data 1/20151211_SCC1gfpc_Prometa/2c_opt_time_col_ic_Ch1.txt
- __MACOSX/Figure 2 - source data 1/._20151211_SCC1gfpc_Prometa
- Figure 2 - source data 1/20151211_STAG2gfpcf2_Prometa/
- Figure 2 - source data 1/20151211_STAG2gfpcf2_Prometa/2c_opt_time_col.res
- Figure 2 - source data 1/20151211_STAG2gfpcf2_Prometa/2c_opt_time_col_cf_Ch1.txt
- Figure 2 - source data 1/20151211_STAG2gfpcf2_Prometa/2c_opt_time_col_ic_Ch1.txt
- __MACOSX/Figure 2 - source data 1/._20151211_STAG2gfpcf2_Prometa
- Figure 2 - source data 1/20181114_CTCFgfpcf2_G2G1/
- Figure 2 - source data 1/20181114_CTCFgfpcf2_G2G1/2c_opt_time_col.res
- Figure 2 - source data 1/20181114_CTCFgfpcf2_G2G1/2c_opt_time_col_cf_Ch1.txt
- Figure 2 - source data 1/20181114_CTCFgfpcf2_G2G1/2c_opt_time_col_ic_Ch1.txt
- __MACOSX/Figure 2 - source data 1/._20181114_CTCFgfpcf2_G2G1
- Figure 2 - source data 1/20181115_CTCFgfpcf2_G2G1/
- Figure 2 - source data 1/20181115_CTCFgfpcf2_G2G1/2c_opt_time_col.res
- Figure 2 - source data 1/20181115_CTCFgfpcf2_G2G1/2c_opt_time_col_cf_Ch1.txt
- Figure 2 - source data 1/20181115_CTCFgfpcf2_G2G1/2c_opt_time_col_ic_Ch1.txt
- __MACOSX/Figure 2 - source data 1/._20181115_CTCFgfpcf2_G2G1
- Figure 2 - source data 1/20181116_CTCFgfpcf2_G2G1/
- Figure 2 - source data 1/20181116_CTCFgfpcf2_G2G1/2c_opt_time_col.res
- Figure 2 - source data 1/20181116_CTCFgfpcf2_G2G1/2c_opt_time_col_cf_Ch1.txt
- Figure 2 - source data 1/20181116_CTCFgfpcf2_G2G1/2c_opt_time_col_ic_Ch1.txt
- __MACOSX/Figure 2 - source data 1/._20181116_CTCFgfpcf2_G2G1
- Figure 2 - source data 1/20181122_CTCFgfpcf2_Prometa/
- Figure 2 - source data 1/20181122_CTCFgfpcf2_Prometa/2c_opt_time_col.res
- Figure 2 - source data 1/20181122_CTCFgfpcf2_Prometa/2c_opt_time_col_cf_Ch1.txt
- Figure 2 - source data 1/20181122_CTCFgfpcf2_Prometa/2c_opt_time_col_ic_Ch1.txt
- __MACOSX/Figure 2 - source data 1/._20181122_CTCFgfpcf2_Prometa
- Figure 2 - source data 1/20181123_CTCFgfpcf2_Prometa/
- Figure 2 - source data 1/20181123_CTCFgfpcf2_Prometa/2c_opt_time_col.res
- Figure 2 - source data 1/20181123_CTCFgfpcf2_Prometa/2c_opt_time_col_cf_Ch1.txt
- Figure 2 - source data 1/20181123_CTCFgfpcf2_Prometa/2c_opt_time_col_ic_Ch1.txt
- __MACOSX/Figure 2 - source data 1/._20181123_CTCFgfpcf2_Prometa
- Figure 2 - source data 1/20181124_CTCFgfpcf2_Prometa/
- Figure 2 - source data 1/20181124_CTCFgfpcf2_Prometa/2c_opt_time_col.res
- Figure 2 - source data 1/20181124_CTCFgfpcf2_Prometa/2c_opt_time_col_cf_Ch1.txt
- Figure 2 - source data 1/20181124_CTCFgfpcf2_Prometa/2c_opt_time_col_ic_Ch1.txt
- __MACOSX/Figure 2 - source data 1/._20181124_CTCFgfpcf2_Prometa
- Figure 2 - source data 1/FCS_conc_Nprot_G1.txt
- __MACOSX/Figure 2 - source data 1/._FCS_conc_Nprot_G1.txt
- Figure 2 - source data 1/FCS_conc_Nprot_G2.txt
- __MACOSX/Figure 2 - source data 1/._FCS_conc_Nprot_G2.txt
- Figure 2 - source data 1/FCS_conc_Nprot_Prometa.txt
- __MACOSX/Figure 2 - source data 1/._FCS_conc_Nprot_Prometa.txt
- Figure 2 - source data 1/QCfailed_FCS_conc_Nprot_G1.txt
- __MACOSX/Figure 2 - source data 1/._QCfailed_FCS_conc_Nprot_G1.txt
- Figure 2 - source data 1/QCfailed_FCS_conc_Nprot_G2.txt
- __MACOSX/Figure 2 - source data 1/._QCfailed_FCS_conc_Nprot_G2.txt
- Figure 2 - source data 1/QCfailed_FCS_conc_Nprot_Prometa.txt
- __MACOSX/Figure 2 - source data 1/._QCfailed_FCS_conc_Nprot_Prometa.txt
- Figure 2 - source data 1/README.md
- __MACOSX/Figure 2 - source data 1/._README.md
- Figure 2 - source data 1/Summary_nrofexperiements_QCs.xlsx
- __MACOSX/Figure 2 - source data 1/._Summary_nrofexperiements_QCs.xlsx
- Figure 2 - source data 1/Thumbs.db
- __MACOSX/._Figure 2 - source data 1
