# Supplementary material for: Absolute quantification of cohesin, CTCF and their regulators in human cells
Source: eLife. 2019 Jun 17;8:e46269. doi: 10.7554/eLife.46269 (PMC6606026; doi:10.7554/eLife.46269)
Supplement: Figure 2—source data 1. [file elife-46269-fig2-data1.zip › Figure 2 - source data 1/20150120_STAG2gfpcf2_G2G1/2c_opt_time_col.res]

General								Correlation								Corrections
No	File name	Full path	Format	Clock	Duration	Channel mode	Annotation	Channel mode.1	Selection	1st	2nd	Frequency	Eval frequency	Mode	Detrend frequency	Offset Ch1	Amplitude Ch1	Rate Ch1	Offset Ch2	Amplitude Ch2	Rate Ch2	Xtalk Ch1	Xtalk Ch2	Labels Ch1	Labels Ch2	Interval1 1st	Interval1 2nd	Interval1 Ch1	Interval1 Ch2	Interval2 1st	Interval2 2nd	Interval2 Ch1	Interval2 Ch2	Bleaching Ch1	Bleaching Ch2	Bleaching Cross	BG Ch1	BG Ch2	BG Cross	Xtalk Ch1.1	Xtalk Ch2.1	Xtalk Cross	Total Ch1	Total Ch2	Total Cross	G0ave Ch1	G0std Ch1	G0ave Ch2	G0std Ch2
0	TR1_2_W0001_P0001_T0001_R1_P1_K1_Ch2-Ch1.zen	20150120_STAG2gfpcf2_G2G1\MitoSys2\Calibration\mEGFPC1H2B_G2\DE_W0001_P0001\DE_2_W0001_P0001_T0001\TR1_W0001_P0001\TR1_2_W0001_P0001_T0001_R1_P1_K1_Ch2-Ch1.zen	FA/ISS	20000	30.0	3		7	0	0	29.94	100000	2000	Scale	0	1.5	0	0.01	1.5	0	0.01	0.040999999999999995	0	1	1	0	1	327.61400000000003	404.856	0	1	327.61400000000003	404.856	1.0171	1.9574	1	0.9909	0.992	0.9915	1	0.9301	0.9644	1.0079	1.8382	0.956	0.021713	0.0010245999999999999	0.0014732999999999999	0.0017847999999999998
1	TR1_2_W0001_P0001_T0001_R1_P2_K1_Ch2-Ch1.zen	20150120_STAG2gfpcf2_G2G1\MitoSys2\Calibration\mEGFPC1H2B_G2\DE_W0001_P0001\DE_2_W0001_P0001_T0001\TR1_W0001_P0001\TR1_2_W0001_P0001_T0001_R1_P2_K1_Ch2-Ch1.zen	FA/ISS	20000	30.0	3		7	0	0	29.94	100000	2000	Scale	0	1.5	0	0.01	1.5	0	0.01	0.040999999999999995	0	1	1	0	1	315.95099999999996	372.12	0	1	315.95099999999996	372.12	1.0179	1.6679	1	0.9905	0.9915	0.991	1	0.9277	0.9632	1.0083	1.5571	0.9543	0.023013	0.00093265	0.0010515000000000001	0.0014135
2	TR1_2_W0001_P0001_T0001_R1_P3_K1_Ch2-Ch1.zen	20150120_STAG2gfpcf2_G2G1\MitoSys2\Calibration\mEGFPC1H2B_G2\DE_W0001_P0001\DE_2_W0001_P0001_T0001\TR1_W0001_P0001\TR1_2_W0001_P0001_T0001_R1_P3_K1_Ch2-Ch1.zen	FA/ISS	20000	30.0	3		7	0	0	29.94	100000	2000	Scale	0	1.5	0	0.01	1.5	0	0.01	0.040999999999999995	0	1	1	0	1	307.60400000000004	240.696	0	1	307.60400000000004	240.696	1.0021	1.3601	1	0.9903	0.9873	0.9888	1	0.8962	0.9467	0.9924	1.2215	0.9357	0.023423	0.0019012	0.00040512	0.0020346
3	TR1_2_W0001_P0001_T0001_R1_P4_K1_Ch2-Ch1.zen	20150120_STAG2gfpcf2_G2G1\MitoSys2\Calibration\mEGFPC1H2B_G2\DE_W0001_P0001\DE_2_W0001_P0001_T0001\TR1_W0001_P0001\TR1_2_W0001_P0001_T0001_R1_P4_K1_Ch2-Ch1.zen	FA/ISS	20000	30.0	3		7	0	0	29.94	100000	2000	Scale	0	1.5	0	0.01	1.5	0	0.01	0.040999999999999995	0	1	1	0	1	223.079	12.972000000000001	0	1	223.079	12.972000000000001	0.7806	0.9683	1	0.9865	0.7817	0.8782	1	0.0888	0.2948	0.7685	0.0547	0.1777	0.031874	0.0046398	0.0086416	0.032393
4	TR1_2_W0001_P0001_T0001_R1_P5_K1_Ch2-Ch1.zen	20150120_STAG2gfpcf2_G2G1\MitoSys2\Calibration\mEGFPC1H2B_G2\DE_W0001_P0001\DE_2_W0001_P0001_T0001\TR1_W0001_P0001\TR1_2_W0001_P0001_T0001_R1_P5_K1_Ch2-Ch1.zen	FA/ISS	20000	30.0	3		7	0	0	29.94	100000	2000	Scale	0	1.5	0	0.01	1.5	0	0.01	0.040999999999999995	0	1	1	0	1	225.685	13.293	0	1	225.685	13.293	0.9021	1.0843	1	0.9867	0.7867	0.8809999999999999	1	0.0936	0.3017	0.8894	0.0646	0.1874	0.032869999999999996	0.0030206	0.027218	0.022994
5	TR1_2_W0001_P0003_T0001_R1_P1_K1_Ch2-Ch1.zen	20150120_STAG2gfpcf2_G2G1\MitoSys2\Calibration\mEGFPC1H2B_G2\DE_W0003_P0001\DE_2_W0003_P0001_T0001\TR1_W0001_P0003\TR1_2_W0001_P0003_T0001_R1_P1_K1_Ch2-Ch1.zen	FA/ISS	20000	30.0	3	x	7	0	0	29.94	100000	2000	Scale	0	1.5	0	0.01	1.5	0	0.01	0.040999999999999995	0	1	1	0	1	1770.402	456.439	0	1	1770.402	456.439	1.0149	1.9612	1	0.9983	0.9929	0.9956	1	0.6874	0.8284	1.0132	1.4571	0.8241	0.0033286	0.00015014	0.00086949	0.0013816
6	TR1_2_W0001_P0003_T0001_R1_P2_K1_Ch2-Ch1.zen	20150120_STAG2gfpcf2_G2G1\MitoSys2\Calibration\mEGFPC1H2B_G2\DE_W0003_P0001\DE_2_W0003_P0001_T0001\TR1_W0001_P0003\TR1_2_W0001_P0003_T0001_R1_P2_K1_Ch2-Ch1.zen	FA/ISS	20000	30.0	3	x	7	0	0	29.94	100000	2000	Scale	0	1.5	0	0.01	1.5	0	0.01	0.040999999999999995	0	1	1	0	1	1739.3239999999998	389.444	0	1	1739.3239999999998	389.444	1.0128	1.8368	1	0.9983	0.9919	0.9951	1	0.6528	0.8074	1.011	1.3066	0.8026	0.0033986999999999993	0.00020865	0.00071208	0.0012281
7	TR1_2_W0001_P0003_T0001_R1_P3_K1_Ch2-Ch1.zen	20150120_STAG2gfpcf2_G2G1\MitoSys2\Calibration\mEGFPC1H2B_G2\DE_W0003_P0001\DE_2_W0003_P0001_T0001\TR1_W0001_P0003\TR1_2_W0001_P0003_T0001_R1_P3_K1_Ch2-Ch1.zen	FA/ISS	20000	30.0	3	x	7	0	0	29.94	100000	2000	Scale	0	1.5	0	0.01	1.5	0	0.01	0.040999999999999995	0	1	1	0	1	1240.789	342.04	0	1	1240.789	342.04	1.0234	1.5994	1	0.9976	0.9908	0.9942	1	0.7134	0.8443	1.0209	1.1999	0.8387	0.004642	0.00018178	0.0010374	0.0013309
8	TR1_2_W0001_P0003_T0001_R1_P4_K1_Ch2-Ch1.zen	20150120_STAG2gfpcf2_G2G1\MitoSys2\Calibration\mEGFPC1H2B_G2\DE_W0003_P0001\DE_2_W0003_P0001_T0001\TR1_W0001_P0003\TR1_2_W0001_P0003_T0001_R1_P4_K1_Ch2-Ch1.zen	FA/ISS	20000	30.0	3	x	7	0	0	29.94	100000	2000	Scale	0	1.5	0	0.01	1.5	0	0.01	0.040999999999999995	0	1	1	0	1	1111.557	49.463	0	1	1111.557	49.463	1.1502	1.1614	1	0.9973	0.9398	0.9681	1	0.0062	0.0786	1.1472	0.0034	0.048	0.0039856	0.00066352	0.006375199999999999	0.008848100000000001
9	TR1_2_W0001_P0003_T0001_R1_P5_K1_Ch2-Ch1.zen	20150120_STAG2gfpcf2_G2G1\MitoSys2\Calibration\mEGFPC1H2B_G2\DE_W0003_P0001\DE_2_W0003_P0001_T0001\TR1_W0001_P0003\TR1_2_W0001_P0003_T0001_R1_P5_K1_Ch2-Ch1.zen	FA/ISS	20000	30.0	3	x	7	0	0	29.94	100000	2000	Scale	0	1.5	0	0.01	1.5	0	0.01	0.040999999999999995	0	1	1	0	1	1329.5339999999999	59.663999999999994	0	1	1329.5339999999999	59.663999999999994	1.0361	1.0913	1	0.9977	0.9501	0.9736	1	0.0088	0.0864	1.0338	0.0075	0.0611	0.0048631	0.0005987	0.005138899999999999	0.007815899999999999
10	TR1_2_W0001_P0007_T0001_R1_P1_K1_Ch2-Ch1.zen	20150120_STAG2gfpcf2_G2G1\MitoSys2\Calibration\mEGFPC1H2B_G2\DE_W0007_P0001\DE_2_W0007_P0001_T0001\TR1_W0001_P0007\TR1_2_W0001_P0007_T0001_R1_P1_K1_Ch2-Ch1.zen	FA/ISS	20000	30.0	3		7	0	0	29.94	100000	2000	Scale	0	1.5	0	0.01	1.5	0	0.01	0.040999999999999995	0	1	1	0	1	46.505	365.404	0	1	46.505	365.404	1.0290000000000001	2.4054	1	0.9365	0.9909	0.9633	1	0.9886	0.9943	0.9645	2.3686	0.9578	0.13442	0.015333000000000001	0.0009586999999999999	0.0013723
11	TR1_2_W0001_P0007_T0001_R1_P2_K1_Ch2-Ch1.zen	20150120_STAG2gfpcf2_G2G1\MitoSys2\Calibration\mEGFPC1H2B_G2\DE_W0007_P0001\DE_2_W0007_P0001_T0001\TR1_W0001_P0007\TR1_2_W0001_P0007_T0001_R1_P2_K1_Ch2-Ch1.zen	FA/ISS	20000	30.0	3		7	0	0	29.94	100000	2000	Scale	0	1.5	0	0.01	1.5	0	0.01	0.040999999999999995	0	1	1	0	1	25.581999999999997	160.262	0	1	25.581999999999997	160.262	0.9775	1.251	1	0.8859999999999999	0.9811	0.9323	1	0.9868	0.9934	0.8647	1.215	0.9261	0.2408	0.014195	8.0119e-05	0.0016598
12	TR1_2_W0001_P0007_T0001_R1_P3_K1_Ch2-Ch1.zen	20150120_STAG2gfpcf2_G2G1\MitoSys2\Calibration\mEGFPC1H2B_G2\DE_W0007_P0001\DE_2_W0007_P0001_T0001\TR1_W0001_P0007\TR1_2_W0001_P0007_T0001_R1_P3_K1_Ch2-Ch1.zen	FA/ISS	20000	30.0	3	x	7	0	0	29.94	100000	2000	Scale	0	1.5	0	0.01	1.5	0	0.01	0.040999999999999995	0	1	1	0	1	42.798	363.32800000000003	0	1	42.798	363.32800000000003	0.9891	2.3448	1	0.9312	0.9908	0.9605	1	0.9893	0.9946	0.9207	2.3102	0.9553	0.14304	0.0085771	0.0015128	0.0029781
13	TR1_2_W0001_P0007_T0001_R1_P4_K1_Ch2-Ch1.zen	20150120_STAG2gfpcf2_G2G1\MitoSys2\Calibration\mEGFPC1H2B_G2\DE_W0007_P0001\DE_2_W0007_P0001_T0001\TR1_W0001_P0007\TR1_2_W0001_P0007_T0001_R1_P4_K1_Ch2-Ch1.zen	FA/ISS	20000	30.0	3	x	7	0	0	29.94	100000	2000	Scale	0	1.5	0	0.01	1.5	0	0.01	0.040999999999999995	0	1	1	0	1	29.218000000000004	5.79	0	1	29.218000000000004	5.79	1.0767	1.2739	1	0.8994	0.5318	0.6903	1	0.6162	0.7843	0.9718	0.3845	0.4858	0.13530999999999999	0.042584	0.018058	0.079987
14	TR1_2_W0001_P0007_T0001_R1_P5_K1_Ch2-Ch1.zen	20150120_STAG2gfpcf2_G2G1\MitoSys2\Calibration\mEGFPC1H2B_G2\DE_W0007_P0001\DE_2_W0007_P0001_T0001\TR1_W0001_P0007\TR1_2_W0001_P0007_T0001_R1_P5_K1_Ch2-Ch1.zen	FA/ISS	20000	30.0	3		7	0	0	29.94	100000	2000	Scale	0	1.5	0	0.01	1.5	0	0.01	0.040999999999999995	0	1	1	0	1	34.583	5.008	0	1	34.583	5.008	1.0281	1.2441	1	0.9149	0.4864	0.6668	1	0.5105	0.7142	0.9418	0.2646	0.3934	0.19626	0.023596000000000002	0.062224	0.042095999999999995
15	TR1_2_W0001_P0009_T0001_R1_P1_K1_Ch2-Ch1.zen	20150120_STAG2gfpcf2_G2G1\MitoSys2\Calibration\mEGFPC1H2B_G2\DE_W0009_P0001\DE_2_W0009_P0001_T0001\TR1_W0001_P0009\TR1_2_W0001_P0009_T0001_R1_P1_K1_Ch2-Ch1.zen	FA/ISS	20000	30.0	3	x	7	0	0	29.94	100000	2000	Scale	0	1.5	0	0.01	1.5	0	0.01	0.040999999999999995	0	1	1	0	1	2436.967	423.63199999999995	0	1	2436.967	423.63199999999995	0.9890000000000001	1.7374	1	0.9988	0.9926	0.9957	1	0.57	0.7536	0.9878	1.1061	0.7495	0.0020277	0.00015351	0.00057998	0.00089296
16	TR1_2_W0001_P0009_T0001_R1_P2_K1_Ch2-Ch1.zen	20150120_STAG2gfpcf2_G2G1\MitoSys2\Calibration\mEGFPC1H2B_G2\DE_W0009_P0001\DE_2_W0009_P0001_T0001\TR1_W0001_P0009\TR1_2_W0001_P0009_T0001_R1_P2_K1_Ch2-Ch1.zen	FA/ISS	20000	30.0	3	x	7	0	0	29.94	100000	2000	Scale	0	1.5	0	0.01	1.5	0	0.01	0.040999999999999995	0	1	1	0	1	3145.952	473.611	0	1	3145.952	473.611	1.0036	1.7262	1	0.9990000000000001	0.9934	0.9962	1	0.512	0.7143	1.0027	1.0119	0.7107	0.0015094000000000002	4.7489e-05	0.00088377	0.0013073
17	TR1_2_W0001_P0009_T0001_R1_P3_K1_Ch2-Ch1.zen	20150120_STAG2gfpcf2_G2G1\MitoSys2\Calibration\mEGFPC1H2B_G2\DE_W0009_P0001\DE_2_W0009_P0001_T0001\TR1_W0001_P0009\TR1_2_W0001_P0009_T0001_R1_P3_K1_Ch2-Ch1.zen	FA/ISS	20000	30.0	3	x	7	0	0	29.94	100000	2000	Scale	0	1.5	0	0.01	1.5	0	0.01	0.040999999999999995	0	1	1	0	1	2196.828	444.024	0	1	2196.828	444.024	0.9635	1.8304	1	0.9986	0.9928	0.9957	1	0.6123	0.7814	0.9622	1.2452	0.7772	0.0020632	9.672e-05	0.0013235999999999999	0.0024886
18	TR1_2_W0001_P0009_T0001_R1_P4_K1_Ch2-Ch1.zen	20150120_STAG2gfpcf2_G2G1\MitoSys2\Calibration\mEGFPC1H2B_G2\DE_W0009_P0001\DE_2_W0009_P0001_T0001\TR1_W0001_P0009\TR1_2_W0001_P0009_T0001_R1_P4_K1_Ch2-Ch1.zen	FA/ISS	20000	30.0	3	x	7	0	0	29.94	100000	2000	Scale	0	1.5	0	0.01	1.5	0	0.01	0.040999999999999995	0	1	1	0	1	2598.1279999999997	117.12700000000001	0	1	2598.1279999999997	117.12700000000001	0.9395	1.0389	1	0.9988	0.9745	0.9866	1	0.0084	0.0899	0.9384	0.0132	0.077	0.0022074	0.00044826	0.0031613	0.0038159
19	TR1_2_W0001_P0009_T0001_R1_P5_K1_Ch2-Ch1.zen	20150120_STAG2gfpcf2_G2G1\MitoSys2\Calibration\mEGFPC1H2B_G2\DE_W0009_P0001\DE_2_W0009_P0001_T0001\TR1_W0001_P0009\TR1_2_W0001_P0009_T0001_R1_P5_K1_Ch2-Ch1.zen	FA/ISS	20000	30.0	3	x	7	0	0	29.94	100000	2000	Scale	0	1.5	0	0.01	1.5	0	0.01	0.040999999999999995	0	1	1	0	1	2578.304	113.229	0	1	2578.304	113.229	1.0208	1.0219	1	0.9988	0.9737	0.9862	1	0.0044	0.0663	1.0196	0.0029	0.053	0.0023185	0.00012917	0.0031081999999999998	0.0025664
20	TR1_2_W0001_P0010_T0001_R1_P1_K1_Ch2-Ch1.zen	20150120_STAG2gfpcf2_G2G1\MitoSys2\Calibration\mEGFPC1H2B_G2\DE_W0010_P0001\DE_2_W0010_P0001_T0001\TR1_W0001_P0010\TR1_2_W0001_P0010_T0001_R1_P1_K1_Ch2-Ch1.zen	FA/ISS	20000	30.0	3		7	0	0	29.94	100000	2000	Scale	0	1.5	0	0.01	1.5	0	0.01	0.040999999999999995	0	1	1	0	1	451.69	310.138	0	1	451.69	310.138	1.0368	2.0963	1	0.9934	0.9896	0.9915	1	0.8755	0.9356	1.0301	1.8757	0.9273	0.015658000000000002	0.00093614	0.00043984	0.0012235
21	TR1_2_W0001_P0010_T0001_R1_P2_K1_Ch2-Ch1.zen	20150120_STAG2gfpcf2_G2G1\MitoSys2\Calibration\mEGFPC1H2B_G2\DE_W0010_P0001\DE_2_W0010_P0001_T0001\TR1_W0001_P0010\TR1_2_W0001_P0010_T0001_R1_P2_K1_Ch2-Ch1.zen	FA/ISS	20000	30.0	3		7	0	0	29.94	100000	2000	Scale	0	1.5	0	0.01	1.5	0	0.01	0.040999999999999995	0	1	1	0	1	322.289	227.66400000000002	0	1	322.289	227.66400000000002	0.9934	1.8828	1	0.9907	0.986	0.9884	1	0.8801	0.9381	0.9842	1.6840000000000002	0.9267	0.022019	0.0010586999999999999	0.00040279	0.0016012
22	TR1_2_W0001_P0010_T0001_R1_P3_K1_Ch2-Ch1.zen	20150120_STAG2gfpcf2_G2G1\MitoSys2\Calibration\mEGFPC1H2B_G2\DE_W0010_P0001\DE_2_W0010_P0001_T0001\TR1_W0001_P0010\TR1_2_W0001_P0010_T0001_R1_P3_K1_Ch2-Ch1.zen	FA/ISS	20000	30.0	3		7	0	0	29.94	100000	2000	Scale	0	1.5	0	0.01	1.5	0	0.01	0.040999999999999995	0	1	1	0	1	389.548	334.996	0	1	389.548	334.996	1.0102	2.6593	1	0.9923	0.99	0.9911	1	0.8963	0.9466	1.0025	2.4372	0.938	0.017523	0.00092443	0.0008098	0.0015975
23	TR1_2_W0001_P0010_T0001_R1_P4_K1_Ch2-Ch1.zen	20150120_STAG2gfpcf2_G2G1\MitoSys2\Calibration\mEGFPC1H2B_G2\DE_W0010_P0001\DE_2_W0010_P0001_T0001\TR1_W0001_P0010\TR1_2_W0001_P0010_T0001_R1_P4_K1_Ch2-Ch1.zen	FA/ISS	20000	30.0	3		7	0	0	29.94	100000	2000	Scale	0	1.5	0	0.01	1.5	0	0.01	0.040999999999999995	0	1	1	0	1	293.85900000000004	15.544	0	1	293.85900000000004	15.544	1.0290000000000001	1.2226	1	0.9898	0.8140000000000001	0.8976	1	0.0477	0.2158	1.0186	0.0367	0.1174	0.03413	0.0017012000000000002	0.021771000000000002	0.013715999999999999
24	TR1_2_W0001_P0010_T0001_R1_P5_K1_Ch2-Ch1.zen	20150120_STAG2gfpcf2_G2G1\MitoSys2\Calibration\mEGFPC1H2B_G2\DE_W0010_P0001\DE_2_W0010_P0001_T0001\TR1_W0001_P0010\TR1_2_W0001_P0010_T0001_R1_P5_K1_Ch2-Ch1.zen	FA/ISS	20000	30.0	3		7	0	0	29.94	100000	2000	Scale	0	1.5	0	0.01	1.5	0	0.01	0.040999999999999995	0	1	1	0	1	348.776	17.25	0	1	348.776	17.25	1.056	1.0545	1	0.9914	0.8335	0.909	1	0.0293	0.1709	1.0471	0.0077	0.0835	0.023504	0.001104	0.022022	0.011285
25	TR1_2_W0001_P0011_T0001_R1_P1_K1_Ch2-Ch1.zen	20150120_STAG2gfpcf2_G2G1\MitoSys2\Calibration\mEGFPC1H2B_G2\DE_W0011_P0001\DE_2_W0011_P0001_T0001\TR1_W0001_P0011\TR1_2_W0001_P0011_T0001_R1_P1_K1_Ch2-Ch1.zen	FA/ISS	20000	30.0	3		7	0	0	29.94	100000	2000	Scale	0	1.5	0	0.01	1.5	0	0.01	0.040999999999999995	0	1	1	0	1	815.525	357.519	0	1	815.525	357.519	1.0223	1.9533	1	0.9963	0.991	0.9937	1	0.8105	0.9	1.0186	1.6433	0.8939	0.0082256	0.00079866	0.0010226	0.0014020999999999999
26	TR1_2_W0001_P0011_T0001_R1_P2_K1_Ch2-Ch1.zen	20150120_STAG2gfpcf2_G2G1\MitoSys2\Calibration\mEGFPC1H2B_G2\DE_W0011_P0001\DE_2_W0011_P0001_T0001\TR1_W0001_P0011\TR1_2_W0001_P0011_T0001_R1_P2_K1_Ch2-Ch1.zen	FA/ISS	20000	30.0	3		7	0	0	29.94	100000	2000	Scale	0	1.5	0	0.01	1.5	0	0.01	0.040999999999999995	0	1	1	0	1	784.418	313.684	0	1	784.418	313.684	1.0073	1.9045	1	0.9962	0.99	0.9931	1	0.7963	0.8921	1.0035	1.5812	0.8854	0.0084256	0.00084993	0.00041751	0.001286
27	TR1_2_W0001_P0011_T0001_R1_P3_K1_Ch2-Ch1.zen	20150120_STAG2gfpcf2_G2G1\MitoSys2\Calibration\mEGFPC1H2B_G2\DE_W0011_P0001\DE_2_W0011_P0001_T0001\TR1_W0001_P0011\TR1_2_W0001_P0011_T0001_R1_P3_K1_Ch2-Ch1.zen	FA/ISS	20000	30.0	3		7	0	0	29.94	100000	2000	Scale	0	1.5	0	0.01	1.5	0	0.01	0.040999999999999995	0	1	1	0	1	761.645	359.259	0	1	761.645	359.259	1.0125	1.9924	1	0.9961	0.9913	0.9937	1	0.8267	0.9091	1.0086	1.7094	0.9029	0.008951700000000002	0.00073747	0.00083278	0.0014044
28	TR1_2_W0001_P0011_T0001_R1_P4_K1_Ch2-Ch1.zen	20150120_STAG2gfpcf2_G2G1\MitoSys2\Calibration\mEGFPC1H2B_G2\DE_W0011_P0001\DE_2_W0011_P0001_T0001\TR1_W0001_P0011\TR1_2_W0001_P0011_T0001_R1_P4_K1_Ch2-Ch1.zen	FA/ISS	20000	30.0	3		7	0	0	29.94	100000	2000	Scale	0	1.5	0	0.01	1.5	0	0.01	0.040999999999999995	0	1	1	0	1	667.847	30.596	0	1	667.847	30.596	1.0575	1.082	1	0.9955	0.904	0.9487	1	0.011000000000000001	0.1047	1.0529	0.0047	0.0554	0.011687999999999999	0.00078685	0.0078464	0.0079641
29	TR1_2_W0001_P0011_T0001_R1_P5_K1_Ch2-Ch1.zen	20150120_STAG2gfpcf2_G2G1\MitoSys2\Calibration\mEGFPC1H2B_G2\DE_W0011_P0001\DE_2_W0011_P0001_T0001\TR1_W0001_P0011\TR1_2_W0001_P0011_T0001_R1_P5_K1_Ch2-Ch1.zen	FA/ISS	20000	30.0	3	x	7	0	0	29.94	100000	2000	Scale	0	1.5	0	0.01	1.5	0	0.01	0.040999999999999995	0	1	1	0	1	224.149	10.684000000000001	0	1	224.149	10.684000000000001	1.1032	1.0986	1	0.9865	0.7368	0.8525	1	0.0199	0.1407	1.0889	-0.0	-0.001	0.015459	0.0015048	0.014633000000000002	0.026177
30	TR1_2_W0001_P0101_T0001_R1_P1_K1_Ch2-Ch1.zen	20150120_STAG2gfpcf2_G2G1\MitoSys2\LSM\STAG2-EGFP_G1_14_20h_afterRelease\DE_W0001_P0001\DE_2_W0001_P0001_T0002\TR1_W0001_P0101\TR1_2_W0001_P0101_T0001_R1_P1_K1_Ch2-Ch1.zen	FA/ISS	20000	30.0	3		7	0	0	29.94	100000	2000	Scale	0	1.5	0	0.01	1.5	0	0.01	0.040999999999999995	0	1	1	0	1	209.56	166.555	0	1	209.56	166.555	1.2282	1.6567	1	0.9856	0.9817	0.9836	1	0.8983	0.9478	1.212	1.4852	0.9318	0.037018	0.0065979	0.00089515	0.0027346000000000002
31	TR1_2_W0001_P0101_T0001_R1_P2_K1_Ch2-Ch1.zen	20150120_STAG2gfpcf2_G2G1\MitoSys2\LSM\STAG2-EGFP_G1_14_20h_afterRelease\DE_W0001_P0001\DE_2_W0001_P0001_T0002\TR1_W0001_P0101\TR1_2_W0001_P0101_T0001_R1_P2_K1_Ch2-Ch1.zen	FA/ISS	20000	30.0	3		7	0	0	29.94	100000	2000	Scale	0	1.5	0	0.01	1.5	0	0.01	0.040999999999999995	0	1	1	0	1	223.015	209.202	0	1	223.015	209.202	1.3046	1.6722	1	0.9864	0.9854	0.9859	1	0.9136	0.9558	1.2889	1.524	0.9420000000000001	0.037174	0.0052575	0.0024801	0.0019062999999999999
32	TR1_2_W0001_P0101_T0001_R1_P3_K1_Ch2-Ch1.zen	20150120_STAG2gfpcf2_G2G1\MitoSys2\LSM\STAG2-EGFP_G1_14_20h_afterRelease\DE_W0001_P0001\DE_2_W0001_P0001_T0002\TR1_W0001_P0101\TR1_2_W0001_P0101_T0001_R1_P3_K1_Ch2-Ch1.zen	FA/ISS	20000	30.0	3		7	0	0	29.94	100000	2000	Scale	0	1.5	0	0.01	1.5	0	0.01	0.040999999999999995	0	1	1	0	1	129.936	128.58700000000002	0	1	129.936	128.58700000000002	1.1179999999999999	1.1101	1	0.9768	0.9767	0.9768	1	0.9188	0.9586	1.0934	0.9961	0.9358	0.042765	0.0088323	0.001907	0.0038789000000000002
33	TR1_2_W0001_P0101_T0001_R1_P4_K1_Ch2-Ch1.zen	20150120_STAG2gfpcf2_G2G1\MitoSys2\LSM\STAG2-EGFP_G1_14_20h_afterRelease\DE_W0001_P0001\DE_2_W0001_P0001_T0002\TR1_W0001_P0101\TR1_2_W0001_P0101_T0001_R1_P4_K1_Ch2-Ch1.zen	FA/ISS	20000	30.0	3		7	0	0	29.94	100000	2000	Scale	0	1.5	0	0.01	1.5	0	0.01	0.040999999999999995	0	1	1	0	1	1.915	1.639	0	1	1.915	1.639	1.0083	1.0246	1	0.0472	0.0073	0.0178	1	0.9062	0.9519	0.0488	0.0019	0.0074	0.14118	0.077638	0.05839199999999999	0.060383000000000006
34	TR1_2_W0001_P0101_T0001_R1_P5_K1_Ch2-Ch1.zen	20150120_STAG2gfpcf2_G2G1\MitoSys2\LSM\STAG2-EGFP_G1_14_20h_afterRelease\DE_W0001_P0001\DE_2_W0001_P0001_T0002\TR1_W0001_P0101\TR1_2_W0001_P0101_T0001_R1_P5_K1_Ch2-Ch1.zen	FA/ISS	20000	30.0	3	x	7	0	0	29.94	100000	2000	Scale	0	1.5	0	0.01	1.5	0	0.01	0.040999999999999995	0	1	1	0	1	11.039000000000001	18.412	0	1	11.039000000000001	18.412	0.8174	0.7307	1	0.7447	0.8404	0.7911	1	0.9509	0.9751	0.5853	0.557	0.7696	0.071507	0.091907	0.0014027	0.014588999999999998
35	TR1_2_W0001_P0201_T0001_R1_P1_K1_Ch2-Ch1.zen	20150120_STAG2gfpcf2_G2G1\MitoSys2\LSM\STAG2-EGFP_G1_14_20h_afterRelease\DE_W0001_P0001\DE_2_W0001_P0001_T0003\TR1_W0001_P0201\TR1_2_W0001_P0201_T0001_R1_P1_K1_Ch2-Ch1.zen	FA/ISS	20000	30.0	3		7	0	0	29.94	100000	2000	Scale	0	1.5	0	0.01	1.5	0	0.01	0.040999999999999995	0	1	1	0	1	101.085	416.67199999999997	0	1	101.085	416.67199999999997	1.4703	1.7486	1	0.9696	0.9923	0.9809	1	0.9797	0.9898	1.4324	1.705	0.9709	0.062953	0.011023999999999999	0.0014809	0.0023659
36	TR1_2_W0001_P0201_T0001_R1_P2_K1_Ch2-Ch1.zen	20150120_STAG2gfpcf2_G2G1\MitoSys2\LSM\STAG2-EGFP_G1_14_20h_afterRelease\DE_W0001_P0001\DE_2_W0001_P0001_T0003\TR1_W0001_P0201\TR1_2_W0001_P0201_T0001_R1_P2_K1_Ch2-Ch1.zen	FA/ISS	20000	30.0	3		7	0	0	29.94	100000	2000	Scale	0	1.5	0	0.01	1.5	0	0.01	0.040999999999999995	0	1	1	0	1	88.04299999999999	383.712	0	1	88.04299999999999	383.712	2.2327	2.6658	1	0.9633	0.9911	0.9771	1	0.9807	0.9903	2.1719999999999997	2.6008	0.9676	0.091783	0.022553999999999998	0.0029561	0.0043353
37	TR1_2_W0001_P0201_T0001_R1_P3_K1_Ch2-Ch1.zen	20150120_STAG2gfpcf2_G2G1\MitoSys2\LSM\STAG2-EGFP_G1_14_20h_afterRelease\DE_W0001_P0001\DE_2_W0001_P0001_T0003\TR1_W0001_P0201\TR1_2_W0001_P0201_T0001_R1_P3_K1_Ch2-Ch1.zen	FA/ISS	20000	30.0	3		7	0	0	29.94	100000	2000	Scale	0	1.5	0	0.01	1.5	0	0.01	0.040999999999999995	0	1	1	0	1	42.025	287.957	0	1	42.025	287.957	1.4082	1.1728	1	0.927	0.9895	0.9577	1	0.9882	0.9941	1.3179	1.1464	0.9520000000000001	0.03451	0.020059999999999998	-0.00016494	0.0012622999999999998
38	TR1_2_W0001_P0201_T0001_R1_P4_K1_Ch2-Ch1.zen	20150120_STAG2gfpcf2_G2G1\MitoSys2\LSM\STAG2-EGFP_G1_14_20h_afterRelease\DE_W0001_P0001\DE_2_W0001_P0001_T0003\TR1_W0001_P0201\TR1_2_W0001_P0201_T0001_R1_P4_K1_Ch2-Ch1.zen	FA/ISS	20000	30.0	3		7	0	0	29.94	100000	2000	Scale	0	1.5	0	0.01	1.5	0	0.01	0.040999999999999995	0	1	1	0	1	2.023	1.984	0	1	2.023	1.984	0.9867	0.9524	1	0.0676	0.0617	0.0644	1	0.9184	0.9583	0.0639	0.0324	0.0536	0.11799000000000001	0.081582	0.097322	0.066104
39	TR1_2_W0001_P0201_T0001_R1_P5_K1_Ch2-Ch1.zen	20150120_STAG2gfpcf2_G2G1\MitoSys2\LSM\STAG2-EGFP_G1_14_20h_afterRelease\DE_W0001_P0001\DE_2_W0001_P0001_T0003\TR1_W0001_P0201\TR1_2_W0001_P0201_T0001_R1_P5_K1_Ch2-Ch1.zen	FA/ISS	20000	30.0	3		7	0	0	29.94	100000	2000	Scale	0	1.5	0	0.01	1.5	0	0.01	0.040999999999999995	0	1	1	0	1	4.176	5.476	0	1	4.176	5.476	1.2538	1.1532	1	0.4032	0.5246	0.4597	1	0.9389	0.9690000000000001	0.5617	0.5808	0.44	0.36464	0.13582	0.058169000000000005	0.028998000000000003
40	TR1_2_W0001_P0102_T0001_R1_P1_K1_Ch2-Ch1.zen	20150120_STAG2gfpcf2_G2G1\MitoSys2\LSM\STAG2-EGFP_G1_14_20h_afterRelease\DE_W0002_P0001\DE_2_W0002_P0001_T0002\TR1_W0001_P0102\TR1_2_W0001_P0102_T0001_R1_P1_K1_Ch2-Ch1.zen	FA/ISS	20000	30.0	3		7	0	0	29.94	100000	2000	Scale	0	1.5	0	0.01	1.5	0	0.01	0.040999999999999995	0	1	1	0	1	156.814	177.399	0	1	156.814	177.399	1.1502	1.6130000000000002	1	0.9808	0.9826	0.9817	1	0.9272	0.9629	1.1295	1.4885	0.945	0.056790999999999994	0.0094568	0.0017376999999999998	0.002318
41	TR1_2_W0001_P0102_T0001_R1_P2_K1_Ch2-Ch1.zen	20150120_STAG2gfpcf2_G2G1\MitoSys2\LSM\STAG2-EGFP_G1_14_20h_afterRelease\DE_W0002_P0001\DE_2_W0002_P0001_T0002\TR1_W0001_P0102\TR1_2_W0001_P0102_T0001_R1_P2_K1_Ch2-Ch1.zen	FA/ISS	20000	30.0	3		7	0	0	29.94	100000	2000	Scale	0	1.5	0	0.01	1.5	0	0.01	0.040999999999999995	0	1	1	0	1	83.02799999999999	192.872	0	1	83.02799999999999	192.872	1.2797	1.7930000000000001	1	0.9637	0.9835	0.9736	1	0.9635	0.9816	1.2382	1.7124	0.9555	0.020559	0.0048966	0.00066355	0.0014714
42	TR1_2_W0001_P0102_T0001_R1_P3_K1_Ch2-Ch1.zen	20150120_STAG2gfpcf2_G2G1\MitoSys2\LSM\STAG2-EGFP_G1_14_20h_afterRelease\DE_W0002_P0001\DE_2_W0002_P0001_T0002\TR1_W0001_P0102\TR1_2_W0001_P0102_T0001_R1_P3_K1_Ch2-Ch1.zen	FA/ISS	20000	30.0	3		7	0	0	29.94	100000	2000	Scale	0	1.5	0	0.01	1.5	0	0.01	0.040999999999999995	0	1	1	0	1	25.842	104.09700000000001	0	1	25.842	104.09700000000001	1.5291	1.2682	1	0.8828	0.9711	0.9258	1	0.9799	0.9899	1.3766	1.208	0.9163	0.07665599999999999	0.062751	0.0014047	0.0034338000000000003
43	TR1_2_W0001_P0102_T0001_R1_P4_K1_Ch2-Ch1.zen	20150120_STAG2gfpcf2_G2G1\MitoSys2\LSM\STAG2-EGFP_G1_14_20h_afterRelease\DE_W0002_P0001\DE_2_W0002_P0001_T0002\TR1_W0001_P0102\TR1_2_W0001_P0102_T0001_R1_P4_K1_Ch2-Ch1.zen	FA/ISS	20000	30.0	3		7	0	0	29.94	100000	2000	Scale	0	1.5	0	0.01	1.5	0	0.01	0.040999999999999995	0	1	1	0	1	6.53	5.881	0	1	6.53	5.881	1.5154	1.2138	1	0.5837	0.551	0.5669	1	0.9116	0.9548	0.9702	0.6181	0.5322	0.18517999999999998	0.079623	0.007927199999999999	0.041716
44	TR1_2_W0001_P0102_T0001_R1_P5_K1_Ch2-Ch1.zen	20150120_STAG2gfpcf2_G2G1\MitoSys2\LSM\STAG2-EGFP_G1_14_20h_afterRelease\DE_W0002_P0001\DE_2_W0002_P0001_T0002\TR1_W0001_P0102\TR1_2_W0001_P0102_T0001_R1_P5_K1_Ch2-Ch1.zen	FA/ISS	20000	30.000999999999998	3		7	0	0	29.94	100000	2000	Scale	0	1.5	0	0.01	1.5	0	0.01	0.040999999999999995	0	1	1	0	1	11.894	4.1339999999999995	0	1	11.894	4.1339999999999995	1.1052	1.0997	1	0.7617	0.4043	0.5549	1	0.7779	0.8819	0.8525	0.3134	0.4518	0.63568	0.055840999999999995	0.069151	0.050818
45	TR1_2_W0001_P0202_T0001_R1_P1_K1_Ch2-Ch1.zen	20150120_STAG2gfpcf2_G2G1\MitoSys2\LSM\STAG2-EGFP_G1_14_20h_afterRelease\DE_W0002_P0001\DE_2_W0002_P0001_T0003\TR1_W0001_P0202\TR1_2_W0001_P0202_T0001_R1_P1_K1_Ch2-Ch1.zen	FA/ISS	20000	30.0	3		7	0	0	29.94	100000	2000	Scale	0	1.5	0	0.01	1.5	0	0.01	0.040999999999999995	0	1	1	0	1	146.471	449.10400000000004	0	1	146.471	449.10400000000004	1.5937	2.3303	1	0.9792	0.9929	0.986	1	0.9724	0.9861	1.5664	2.263	0.9723	0.050572000000000006	0.011923999999999999	0.00046207	0.0012766
46	TR1_2_W0001_P0202_T0001_R1_P2_K1_Ch2-Ch1.zen	20150120_STAG2gfpcf2_G2G1\MitoSys2\LSM\STAG2-EGFP_G1_14_20h_afterRelease\DE_W0002_P0001\DE_2_W0002_P0001_T0003\TR1_W0001_P0202\TR1_2_W0001_P0202_T0001_R1_P2_K1_Ch2-Ch1.zen	FA/ISS	20000	30.0	3		7	0	0	29.94	100000	2000	Scale	0	1.5	0	0.01	1.5	0	0.01	0.040999999999999995	0	1	1	0	1	48.005	287.16700000000003	0	1	48.005	287.16700000000003	1.351	1.392	1	0.9369	0.9892	0.9627	1	0.9862	0.9931	1.276	1.3602	0.956	0.055077999999999995	0.018955	0.0010107	0.0010393
47	TR1_2_W0001_P0202_T0001_R1_P3_K1_Ch2-Ch1.zen	20150120_STAG2gfpcf2_G2G1\MitoSys2\LSM\STAG2-EGFP_G1_14_20h_afterRelease\DE_W0002_P0001\DE_2_W0002_P0001_T0003\TR1_W0001_P0202\TR1_2_W0001_P0202_T0001_R1_P3_K1_Ch2-Ch1.zen	FA/ISS	20000	30.0	3		7	0	0	29.94	100000	2000	Scale	0	1.5	0	0.01	1.5	0	0.01	0.040999999999999995	0	1	1	0	1	166.69099999999997	479.923	0	1	166.69099999999997	479.923	1.4893	2.1059	1	0.9816	0.9933	0.9874	1	0.9707	0.9852	1.4662	2.0419	0.9728	0.046744	0.00775	0.0015206	0.0013402999999999998
48	TR1_2_W0001_P0202_T0001_R1_P4_K1_Ch2-Ch1.zen	20150120_STAG2gfpcf2_G2G1\MitoSys2\LSM\STAG2-EGFP_G1_14_20h_afterRelease\DE_W0002_P0001\DE_2_W0002_P0001_T0003\TR1_W0001_P0202\TR1_2_W0001_P0202_T0001_R1_P4_K1_Ch2-Ch1.zen	FA/ISS	20000	30.0	3		7	0	0	29.94	100000	2000	Scale	0	1.5	0	0.01	1.5	0	0.01	0.040999999999999995	0	1	1	0	1	1.814	1.5730000000000002	0	1	1.814	1.5730000000000002	1.0105	1.0614	1	0.0292	0.0023	0.0074	1	0.9077	0.9527	0.0309	-0.0002	-0.0007	0.2214	0.096485	0.1513	0.08104700000000001
49	TR1_2_W0001_P0202_T0001_R1_P5_K1_Ch2-Ch1.zen	20150120_STAG2gfpcf2_G2G1\MitoSys2\LSM\STAG2-EGFP_G1_14_20h_afterRelease\DE_W0002_P0001\DE_2_W0002_P0001_T0003\TR1_W0001_P0202\TR1_2_W0001_P0202_T0001_R1_P5_K1_Ch2-Ch1.zen	FA/ISS	20000	30.0	3		7	0	0	29.94	100000	2000	Scale	0	1.5	0	0.01	1.5	0	0.01	0.040999999999999995	0	1	1	0	1	5.3389999999999995	4.914	0	1	5.3389999999999995	4.914	1.548	1.281	1	0.4953	0.4735	0.4841	1	0.9147	0.9564	0.8703	0.5796	0.4533	0.26627	0.080399	0.067799	0.027541000000000003
50	TR1_2_W0001_P0103_T0001_R1_P1_K1_Ch2-Ch1.zen	20150120_STAG2gfpcf2_G2G1\MitoSys2\LSM\STAG2-EGFP_G1_14_20h_afterRelease\DE_W0003_P0001\DE_2_W0003_P0001_T0002\TR1_W0001_P0103\TR1_2_W0001_P0103_T0001_R1_P1_K1_Ch2-Ch1.zen	FA/ISS	20000	30.0	3		7	0	0	29.94	100000	2000	Scale	0	1.5	0	0.01	1.5	0	0.01	0.040999999999999995	0	1	1	0	1	112.671	351.86699999999996	0	1	112.671	351.86699999999996	1.5823	1.8888	1	0.973	0.991	0.982	1	0.9732	0.9865	1.547	1.8283	0.9686	0.06300800000000001	0.01481	0.00037474	0.0014752
51	TR1_2_W0001_P0103_T0001_R1_P2_K1_Ch2-Ch1.zen	20150120_STAG2gfpcf2_G2G1\MitoSys2\LSM\STAG2-EGFP_G1_14_20h_afterRelease\DE_W0003_P0001\DE_2_W0003_P0001_T0002\TR1_W0001_P0103\TR1_2_W0001_P0103_T0001_R1_P2_K1_Ch2-Ch1.zen	FA/ISS	20000	30.0	3		7	0	0	29.94	100000	2000	Scale	0	1.5	0	0.01	1.5	0	0.01	0.040999999999999995	0	1	1	0	1	116.99799999999999	356.32800000000003	0	1	116.99799999999999	356.32800000000003	1.6091	2.249	1	0.9739	0.9911	0.9825	1	0.9724	0.9861	1.5747	2.1801	0.9688	0.056152999999999995	0.012593	0.00064239	0.0014808
52	TR1_2_W0001_P0103_T0001_R1_P3_K1_Ch2-Ch1.zen	20150120_STAG2gfpcf2_G2G1\MitoSys2\LSM\STAG2-EGFP_G1_14_20h_afterRelease\DE_W0003_P0001\DE_2_W0003_P0001_T0002\TR1_W0001_P0103\TR1_2_W0001_P0103_T0001_R1_P3_K1_Ch2-Ch1.zen	FA/ISS	20000	30.0	3		7	0	0	29.94	100000	2000	Scale	0	1.5	0	0.01	1.5	0	0.01	0.040999999999999995	0	1	1	0	1	106.1	322.73400000000004	0	1	106.1	322.73400000000004	1.425	2.0828	1	0.9714	0.99	0.9807	1	0.9719	0.9858	1.3901	2.0167	0.9667	0.067959	0.012762	0.0016061	0.0014711
53	TR1_2_W0001_P0103_T0001_R1_P4_K1_Ch2-Ch1.zen	20150120_STAG2gfpcf2_G2G1\MitoSys2\LSM\STAG2-EGFP_G1_14_20h_afterRelease\DE_W0003_P0001\DE_2_W0003_P0001_T0002\TR1_W0001_P0103\TR1_2_W0001_P0103_T0001_R1_P4_K1_Ch2-Ch1.zen	FA/ISS	20000	30.0	3		7	0	0	29.94	100000	2000	Scale	0	1.5	0	0.01	1.5	0	0.01	0.040999999999999995	0	1	1	0	1	69.374	6.805	0	1	69.374	6.805	1.0188	0.9793	1	0.9569	0.6058	0.7613	1	0.3392	0.5820000000000001	0.9753	0.1191	0.3524	0.14445	0.012114	0.03949	0.043262
54	TR1_2_W0001_P0103_T0001_R1_P5_K1_Ch2-Ch1.zen	20150120_STAG2gfpcf2_G2G1\MitoSys2\LSM\STAG2-EGFP_G1_14_20h_afterRelease\DE_W0003_P0001\DE_2_W0003_P0001_T0002\TR1_W0001_P0103\TR1_2_W0001_P0103_T0001_R1_P5_K1_Ch2-Ch1.zen	FA/ISS	20000	30.000999999999998	3		7	0	0	29.94	100000	2000	Scale	0	1.5	0	0.01	1.5	0	0.01	0.040999999999999995	0	1	1	0	1	50.144	5.724	0	1	50.144	5.724	1.0922	1.2349	1	0.9409	0.5342	0.7079	1	0.4012	0.6314	1.0302	0.1955	0.3504	0.12222999999999999	0.011542	0.05475	0.044794
55	TR1_2_W0001_P0203_T0001_R1_P1_K1_Ch2-Ch1.zen	20150120_STAG2gfpcf2_G2G1\MitoSys2\LSM\STAG2-EGFP_G1_14_20h_afterRelease\DE_W0003_P0001\DE_2_W0003_P0001_T0003\TR1_W0001_P0203\TR1_2_W0001_P0203_T0001_R1_P1_K1_Ch2-Ch1.zen	FA/ISS	20000	30.0	3		7	0	0	29.94	100000	2000	Scale	0	1.5	0	0.01	1.5	0	0.01	0.040999999999999995	0	1	1	0	1	105.155	255.696	0	1	105.155	255.696	1.4272	1.4349	1	0.9708	0.9879	0.9793	1	0.9665	0.9831	1.3914	1.3723	0.9627	0.05018	0.011332	0.00052973	0.0010684000000000002
56	TR1_2_W0001_P0203_T0001_R1_P2_K1_Ch2-Ch1.zen	20150120_STAG2gfpcf2_G2G1\MitoSys2\LSM\STAG2-EGFP_G1_14_20h_afterRelease\DE_W0003_P0001\DE_2_W0003_P0001_T0003\TR1_W0001_P0203\TR1_2_W0001_P0203_T0001_R1_P2_K1_Ch2-Ch1.zen	FA/ISS	20000	30.0	3		7	0	0	29.94	100000	2000	Scale	0	1.5	0	0.01	1.5	0	0.01	0.040999999999999995	0	1	1	0	1	137.894	351.861	0	1	137.894	351.861	1.7491	2.4475	1	0.9776	0.9906	0.9841	1	0.9664	0.9831	1.7179	2.3586	0.9673	0.058549000000000004	0.012866999999999998	0.0018088000000000002	0.0017690000000000002
57	TR1_2_W0001_P0203_T0001_R1_P3_K1_Ch2-Ch1.zen	20150120_STAG2gfpcf2_G2G1\MitoSys2\LSM\STAG2-EGFP_G1_14_20h_afterRelease\DE_W0003_P0001\DE_2_W0003_P0001_T0003\TR1_W0001_P0203\TR1_2_W0001_P0203_T0001_R1_P3_K1_Ch2-Ch1.zen	FA/ISS	20000	30.0	3		7	0	0	29.94	100000	2000	Scale	0	1.5	0	0.01	1.5	0	0.01	0.040999999999999995	0	1	1	0	1	101.417	305.288	0	1	101.417	305.288	1.8974	2.0615	1	0.9690000000000001	0.9894	0.9791	1	0.9724	0.9861	1.8519	1.9895	0.9655	0.066115	0.016741	0.0017301999999999999	0.0028695
58	TR1_2_W0001_P0203_T0001_R1_P4_K1_Ch2-Ch1.zen	20150120_STAG2gfpcf2_G2G1\MitoSys2\LSM\STAG2-EGFP_G1_14_20h_afterRelease\DE_W0003_P0001\DE_2_W0003_P0001_T0003\TR1_W0001_P0203\TR1_2_W0001_P0203_T0001_R1_P4_K1_Ch2-Ch1.zen	FA/ISS	20000	30.0	3		7	0	0	29.94	100000	2000	Scale	0	1.5	0	0.01	1.5	0	0.01	0.040999999999999995	0	1	1	0	1	3.61	3.472	0	1	3.61	3.472	0.9488	1.1206	1	0.3361	0.3204	0.3266	1	0.9161	0.9571	0.2997	0.3363	0.3015	0.73931	0.32293	0.078427	0.1107
59	TR1_2_W0001_P0203_T0001_R1_P5_K1_Ch2-Ch1.zen	20150120_STAG2gfpcf2_G2G1\MitoSys2\LSM\STAG2-EGFP_G1_14_20h_afterRelease\DE_W0003_P0001\DE_2_W0003_P0001_T0003\TR1_W0001_P0203\TR1_2_W0001_P0203_T0001_R1_P5_K1_Ch2-Ch1.zen	FA/ISS	20000	30.0	3		7	0	0	29.94	100000	2000	Scale	0	1.5	0	0.01	1.5	0	0.01	0.040999999999999995	0	1	1	0	1	3.784	3.736	0	1	3.784	3.736	1.0518	0.9706	1	0.3626	0.3585	0.3599	1	0.9186	0.9584	0.3904	0.2927	0.3347	1.0390000000000001	0.25782	0.045354000000000005	0.065027
60	TR1_2_W0001_P0104_T0001_R1_P1_K1_Ch2-Ch1.zen	20150120_STAG2gfpcf2_G2G1\MitoSys2\LSM\STAG2-EGFP_G1_14_20h_afterRelease\DE_W0004_P0001\DE_2_W0004_P0001_T0002\TR1_W0001_P0104\TR1_2_W0001_P0104_T0001_R1_P1_K1_Ch2-Ch1.zen	FA/ISS	20000	30.0	3		7	0	0	29.94	100000	2000	Scale	0	1.5	0	0.01	1.5	0	0.01	0.040999999999999995	0	1	1	0	1	186.35299999999998	254.47	0	1	186.35299999999998	254.47	1.6158	2.4133	1	0.9836	0.987	0.9853	1	0.9366	0.9678	1.5942	2.2575	0.9533	0.0514	0.010451	0.0022008	0.0016772000000000002
61	TR1_2_W0001_P0104_T0001_R1_P2_K1_Ch2-Ch1.zen	20150120_STAG2gfpcf2_G2G1\MitoSys2\LSM\STAG2-EGFP_G1_14_20h_afterRelease\DE_W0004_P0001\DE_2_W0004_P0001_T0002\TR1_W0001_P0104\TR1_2_W0001_P0104_T0001_R1_P2_K1_Ch2-Ch1.zen	FA/ISS	20000	30.0	3		7	0	0	29.94	100000	2000	Scale	0	1.5	0	0.01	1.5	0	0.01	0.040999999999999995	0	1	1	0	1	48.143	218.24200000000002	0	1	48.143	218.24200000000002	1.1582	1.3482	1	0.9381	0.9859	0.9617	1	0.9817	0.9908	1.0911	1.3085	0.9528	0.063928	0.020511	0.0010017000000000001	0.00079353
62	TR1_2_W0001_P0104_T0001_R1_P3_K1_Ch2-Ch1.zen	20150120_STAG2gfpcf2_G2G1\MitoSys2\LSM\STAG2-EGFP_G1_14_20h_afterRelease\DE_W0004_P0001\DE_2_W0004_P0001_T0002\TR1_W0001_P0104\TR1_2_W0001_P0104_T0001_R1_P3_K1_Ch2-Ch1.zen	FA/ISS	20000	30.0	3		7	0	0	29.94	100000	2000	Scale	0	1.5	0	0.01	1.5	0	0.01	0.040999999999999995	0	1	1	0	1	112.209	330.838	0	1	112.209	330.838	1.2734	2.0145	1	0.9731	0.9903	0.9817	1	0.971	0.9854	1.2425	1.9506	0.9672	0.042251	0.012038	0.0004781000000000001	0.0012974
63	TR1_2_W0001_P0104_T0001_R1_P4_K1_Ch2-Ch1.zen	20150120_STAG2gfpcf2_G2G1\MitoSys2\LSM\STAG2-EGFP_G1_14_20h_afterRelease\DE_W0004_P0001\DE_2_W0004_P0001_T0002\TR1_W0001_P0104\TR1_2_W0001_P0104_T0001_R1_P4_K1_Ch2-Ch1.zen	FA/ISS	20000	30.0	3		7	0	0	29.94	100000	2000	Scale	0	1.5	0	0.01	1.5	0	0.01	0.040999999999999995	0	1	1	0	1	5.662999999999999	4.2669999999999995	0	1	5.662999999999999	4.2669999999999995	1.5067	1.6737	1	0.527	0.3993	0.4584	1	0.8925	0.9447	0.8881	0.6973	0.4183	0.48557	0.17811	0.094775	0.045926999999999996
64	TR1_2_W0001_P0104_T0001_R1_P5_K1_Ch2-Ch1.zen	20150120_STAG2gfpcf2_G2G1\MitoSys2\LSM\STAG2-EGFP_G1_14_20h_afterRelease\DE_W0004_P0001\DE_2_W0004_P0001_T0002\TR1_W0001_P0104\TR1_2_W0001_P0104_T0001_R1_P5_K1_Ch2-Ch1.zen	FA/ISS	20000	30.0	3		7	0	0	29.94	100000	2000	Scale	0	1.5	0	0.01	1.5	0	0.01	0.040999999999999995	0	1	1	0	1	1.8969999999999998	1.758	0	1	1.8969999999999998	1.758	0.9835	0.9619	1	0.0443	0.0233	0.0315	1	0.9135	0.9558	0.0406	0.0068	0.0222	0.25501	0.13277	0.14074	0.1531
65	TR1_2_W0001_P0105_T0001_R1_P1_K1_Ch2-Ch1.zen	20150120_STAG2gfpcf2_G2G1\MitoSys2\LSM\STAG2-EGFP_G1_14_20h_afterRelease\DE_W0005_P0001\DE_2_W0005_P0001_T0002\TR1_W0001_P0105\TR1_2_W0001_P0105_T0001_R1_P1_K1_Ch2-Ch1.zen	FA/ISS	20000	30.0	3		7	0	0	29.94	100000	2000	Scale	0	1.5	0	0.01	1.5	0	0.01	0.040999999999999995	0	1	1	0	1	74.306	376.783	0	1	74.306	376.783	1.2825	1.97	1	0.9597	0.9916	0.9755	1	0.9832	0.9916	1.2362	1.9294	0.9672	0.06301	0.022580000000000003	0.00024448	0.0010151
66	TR1_2_W0001_P0105_T0001_R1_P2_K1_Ch2-Ch1.zen	20150120_STAG2gfpcf2_G2G1\MitoSys2\LSM\STAG2-EGFP_G1_14_20h_afterRelease\DE_W0005_P0001\DE_2_W0005_P0001_T0002\TR1_W0001_P0105\TR1_2_W0001_P0105_T0001_R1_P2_K1_Ch2-Ch1.zen	FA/ISS	20000	30.0	3		7	0	0	29.94	100000	2000	Scale	0	1.5	0	0.01	1.5	0	0.01	0.040999999999999995	0	1	1	0	1	127.068	418.54	0	1	127.068	418.54	1.8237	2.3565	1	0.9759	0.9923	0.9840000000000001	1	0.9742	0.987	1.7892	2.2879	0.9712	0.056139	0.013883000000000001	0.0012173	0.0016256
67	TR1_2_W0001_P0105_T0001_R1_P3_K1_Ch2-Ch1.zen	20150120_STAG2gfpcf2_G2G1\MitoSys2\LSM\STAG2-EGFP_G1_14_20h_afterRelease\DE_W0005_P0001\DE_2_W0005_P0001_T0002\TR1_W0001_P0105\TR1_2_W0001_P0105_T0001_R1_P3_K1_Ch2-Ch1.zen	FA/ISS	20000	30.0	3		7	0	0	29.94	100000	2000	Scale	0	1.5	0	0.01	1.5	0	0.01	0.040999999999999995	0	1	1	0	1	102.68799999999999	377.814	0	1	102.68799999999999	377.814	1.4548	1.9643	1	0.9705	0.9918	0.9811	1	0.9774	0.9886	1.4183	1.9129	0.9699	0.06957200000000001	0.016724	0.0025326	0.0019923
68	TR1_2_W0001_P0105_T0001_R1_P4_K1_Ch2-Ch1.zen	20150120_STAG2gfpcf2_G2G1\MitoSys2\LSM\STAG2-EGFP_G1_14_20h_afterRelease\DE_W0005_P0001\DE_2_W0005_P0001_T0002\TR1_W0001_P0105\TR1_2_W0001_P0105_T0001_R1_P4_K1_Ch2-Ch1.zen	FA/ISS	20000	30.0	3	x	7	0	0	29.94	100000	2000	Scale	0	1.5	0	0.01	1.5	0	0.01	0.040999999999999995	0	1	1	0	1	3.866	4.146	0	1	3.866	4.146	1.103	1.1457	1	0.3651	0.3959	0.3791	1	0.9243	0.9614	0.4142	0.4224	0.3558	0.18811	0.19357	0.031177999999999997	0.11603
69	TR1_2_W0001_P0105_T0001_R1_P5_K1_Ch2-Ch1.zen	20150120_STAG2gfpcf2_G2G1\MitoSys2\LSM\STAG2-EGFP_G1_14_20h_afterRelease\DE_W0005_P0001\DE_2_W0005_P0001_T0002\TR1_W0001_P0105\TR1_2_W0001_P0105_T0001_R1_P5_K1_Ch2-Ch1.zen	FA/ISS	20000	30.0	3		7	0	0	29.94	100000	2000	Scale	0	1.5	0	0.01	1.5	0	0.01	0.040999999999999995	0	1	1	0	1	1.8419999999999999	1.6869999999999998	0	1	1.8419999999999999	1.6869999999999998	1.0043	1.0279	1	0.0347	0.0121	0.0204	1	0.9123	0.9551	0.0353	0.0059	0.0121	0.13342	0.10522999999999999	0.12846	0.073851
70	TR1_2_W0001_P0106_T0001_R1_P1_K1_Ch2-Ch1.zen	20150120_STAG2gfpcf2_G2G1\MitoSys2\LSM\STAG2-EGFP_G1_14_20h_afterRelease\DE_W0006_P0001\DE_2_W0006_P0001_T0002\TR1_W0001_P0106\TR1_2_W0001_P0106_T0001_R1_P1_K1_Ch2-Ch1.zen	FA/ISS	20000	30.0	3		7	0	0	29.94	100000	2000	Scale	0	1.5	0	0.01	1.5	0	0.01	0.040999999999999995	0	1	1	0	1	135.43	312.379	0	1	135.43	312.379	1.2925	2.2577	1	0.9777	0.9897	0.9837	1	0.9627	0.9812	1.2668	2.1723	0.9651	0.055837	0.013982	0.00038633	0.0015265
71	TR1_2_W0001_P0106_T0001_R1_P2_K1_Ch2-Ch1.zen	20150120_STAG2gfpcf2_G2G1\MitoSys2\LSM\STAG2-EGFP_G1_14_20h_afterRelease\DE_W0006_P0001\DE_2_W0006_P0001_T0002\TR1_W0001_P0106\TR1_2_W0001_P0106_T0001_R1_P2_K1_Ch2-Ch1.zen	FA/ISS	20000	30.0	3		7	0	0	29.94	100000	2000	Scale	0	1.5	0	0.01	1.5	0	0.01	0.040999999999999995	0	1	1	0	1	147.095	233.635	0	1	147.095	233.635	1.5698	2.865	1	0.9793	0.9856	0.9824	1	0.9444	0.9718	1.5430000000000001	2.7079	0.9545	0.065376	0.0099478	0.00084933	0.0023459
72	TR1_2_W0001_P0106_T0001_R1_P3_K1_Ch2-Ch1.zen	20150120_STAG2gfpcf2_G2G1\MitoSys2\LSM\STAG2-EGFP_G1_14_20h_afterRelease\DE_W0006_P0001\DE_2_W0006_P0001_T0002\TR1_W0001_P0106\TR1_2_W0001_P0106_T0001_R1_P3_K1_Ch2-Ch1.zen	FA/ISS	20000	30.0	3		7	0	0	29.94	100000	2000	Scale	0	1.5	0	0.01	1.5	0	0.01	0.040999999999999995	0	1	1	0	1	191.94799999999998	290.154	0	1	191.94799999999998	290.154	1.3601	1.7255	1	0.9841	0.9890000000000001	0.9865	1	0.9448	0.972	1.3412	1.6244	0.9588	0.040524	0.0056441	0.0018375	0.0020178
73	TR1_2_W0001_P0106_T0001_R1_P4_K1_Ch2-Ch1.zen	20150120_STAG2gfpcf2_G2G1\MitoSys2\LSM\STAG2-EGFP_G1_14_20h_afterRelease\DE_W0006_P0001\DE_2_W0006_P0001_T0002\TR1_W0001_P0106\TR1_2_W0001_P0106_T0001_R1_P4_K1_Ch2-Ch1.zen	FA/ISS	20000	30.0	3		7	0	0	29.94	100000	2000	Scale	0	1.5	0	0.01	1.5	0	0.01	0.040999999999999995	0	1	1	0	1	2.4090000000000003	2.135	0	1	2.4090000000000003	2.135	1.1599	1.189	1	0.1372	0.0836	0.1062	1	0.9092	0.9535	0.1934	0.0987	0.0891	0.37951999999999997	0.37471	0.14052	0.083659
74	TR1_2_W0001_P0106_T0001_R1_P5_K1_Ch2-Ch1.zen	20150120_STAG2gfpcf2_G2G1\MitoSys2\LSM\STAG2-EGFP_G1_14_20h_afterRelease\DE_W0006_P0001\DE_2_W0006_P0001_T0002\TR1_W0001_P0106\TR1_2_W0001_P0106_T0001_R1_P5_K1_Ch2-Ch1.zen	FA/ISS	20000	30.0	3		7	0	0	29.94	100000	2000	Scale	0	1.5	0	0.01	1.5	0	0.01	0.040999999999999995	0	1	1	0	1	5.983	4.68	0	1	5.983	4.68	1.3864	1.345	1	0.556	0.4562	0.5035	1	0.8978	0.9475	0.8405	0.5885	0.4644	0.2534	0.08723099999999999	0.05210599999999999	0.059426
75	TR1_2_W0001_P0107_T0001_R1_P1_K1_Ch2-Ch1.zen	20150120_STAG2gfpcf2_G2G1\MitoSys2\LSM\STAG2-EGFP_G1_14_20h_afterRelease\DE_W0007_P0001\DE_2_W0007_P0001_T0002\TR1_W0001_P0107\TR1_2_W0001_P0107_T0001_R1_P1_K1_Ch2-Ch1.zen	FA/ISS	20000	30.0	3		7	0	0	29.94	100000	2000	Scale	0	1.5	0	0.01	1.5	0	0.01	0.040999999999999995	0	1	1	0	1	149.514	196.338	0	1	149.514	196.338	1.213	1.9545	1	0.9799	0.9837	0.9818	1	0.9352	0.9671	1.1906	1.8256	0.9492	0.058182000000000005	0.010077	0.002431	0.0023147
76	TR1_2_W0001_P0107_T0001_R1_P2_K1_Ch2-Ch1.zen	20150120_STAG2gfpcf2_G2G1\MitoSys2\LSM\STAG2-EGFP_G1_14_20h_afterRelease\DE_W0007_P0001\DE_2_W0007_P0001_T0002\TR1_W0001_P0107\TR1_2_W0001_P0107_T0001_R1_P2_K1_Ch2-Ch1.zen	FA/ISS	20000	30.0	3		7	0	0	29.94	100000	2000	Scale	0	1.5	0	0.01	1.5	0	0.01	0.040999999999999995	0	1	1	0	1	28.62	134.403	0	1	28.62	134.403	1.3718	1.5894	1	0.8948	0.9768	0.9349	1	0.9822	0.9911	1.2441	1.5330000000000001	0.9264	0.086735	0.028564	0.00056378	0.0020778000000000003
77	TR1_2_W0001_P0107_T0001_R1_P3_K1_Ch2-Ch1.zen	20150120_STAG2gfpcf2_G2G1\MitoSys2\LSM\STAG2-EGFP_G1_14_20h_afterRelease\DE_W0007_P0001\DE_2_W0007_P0001_T0002\TR1_W0001_P0107\TR1_2_W0001_P0107_T0001_R1_P3_K1_Ch2-Ch1.zen	FA/ISS	20000	30.0	3		7	0	0	29.94	100000	2000	Scale	0	1.5	0	0.01	1.5	0	0.01	0.040999999999999995	0	1	1	0	1	136.852	229.56	0	1	136.852	229.56	1.685	2.6755	1	0.9775	0.9857	0.9816	1	0.9491	0.9742	1.6544	2.5337	0.9561	0.061028	0.013271999999999999	0.0012979	0.0022114
78	TR1_2_W0001_P0107_T0001_R1_P4_K1_Ch2-Ch1.zen	20150120_STAG2gfpcf2_G2G1\MitoSys2\LSM\STAG2-EGFP_G1_14_20h_afterRelease\DE_W0007_P0001\DE_2_W0007_P0001_T0002\TR1_W0001_P0107\TR1_2_W0001_P0107_T0001_R1_P4_K1_Ch2-Ch1.zen	FA/ISS	20000	30.000999999999998	3		7	0	0	29.94	100000	2000	Scale	0	1.5	0	0.01	1.5	0	0.01	0.040999999999999995	0	1	1	0	1	2.1830000000000003	1.98	0	1	2.1830000000000003	1.98	1.0948	1.2096	1	0.0952	0.0568	0.0727	1	0.9112	0.9546	0.1207	0.07	0.0588	0.1926	0.097702	0.07032100000000001	0.071376
79	TR1_2_W0001_P0107_T0001_R1_P5_K1_Ch2-Ch1.zen	20150120_STAG2gfpcf2_G2G1\MitoSys2\LSM\STAG2-EGFP_G1_14_20h_afterRelease\DE_W0007_P0001\DE_2_W0007_P0001_T0002\TR1_W0001_P0107\TR1_2_W0001_P0107_T0001_R1_P5_K1_Ch2-Ch1.zen	FA/ISS	20000	30.0	3		7	0	0	29.94	100000	2000	Scale	0	1.5	0	0.01	1.5	0	0.01	0.040999999999999995	0	1	1	0	1	11.933	36.343	0	1	11.933	36.343	0.9681	1.1626	1	0.762	0.9183	0.8364	1	0.9731	0.9864	0.7328	1.046	0.8246	0.047055	0.045810000000000003	0.0012562	0.012922
80	TR1_2_W0001_P0108_T0001_R1_P1_K1_Ch2-Ch1.zen	20150120_STAG2gfpcf2_G2G1\MitoSys2\LSM\STAG2-EGFP_G1_14_20h_afterRelease\DE_W0008_P0001\DE_2_W0008_P0001_T0002\TR1_W0001_P0108\TR1_2_W0001_P0108_T0001_R1_P1_K1_Ch2-Ch1.zen	FA/ISS	20000	30.0	3		7	0	0	29.94	100000	2000	Scale	0	1.5	0	0.01	1.5	0	0.01	0.040999999999999995	0	1	1	0	1	204.58	512.806	0	1	204.58	512.806	1.4463	2.3221	1	0.9852	0.9937	0.9894	1	0.9657	0.9827	1.4282	2.2448	0.9723	0.038846	0.0076066	0.00040242	0.00091952
81	TR1_2_W0001_P0108_T0001_R1_P2_K1_Ch2-Ch1.zen	20150120_STAG2gfpcf2_G2G1\MitoSys2\LSM\STAG2-EGFP_G1_14_20h_afterRelease\DE_W0008_P0001\DE_2_W0008_P0001_T0002\TR1_W0001_P0108\TR1_2_W0001_P0108_T0001_R1_P2_K1_Ch2-Ch1.zen	FA/ISS	20000	30.0	3		7	0	0	29.94	100000	2000	Scale	0	1.5	0	0.01	1.5	0	0.01	0.040999999999999995	0	1	1	0	1	150.96200000000002	462.654	0	1	150.96200000000002	462.654	1.2711	1.8849	1	0.98	0.9932	0.9866	1	0.9724	0.9861	1.2483	1.8305	0.9728	0.047387	0.0086509	0.0010395	0.0017484000000000002
82	TR1_2_W0001_P0108_T0001_R1_P3_K1_Ch2-Ch1.zen	20150120_STAG2gfpcf2_G2G1\MitoSys2\LSM\STAG2-EGFP_G1_14_20h_afterRelease\DE_W0008_P0001\DE_2_W0008_P0001_T0002\TR1_W0001_P0108\TR1_2_W0001_P0108_T0001_R1_P3_K1_Ch2-Ch1.zen	FA/ISS	20000	30.0	3		7	0	0	29.94	100000	2000	Scale	0	1.5	0	0.01	1.5	0	0.01	0.040999999999999995	0	1	1	0	1	53.798	269.47700000000003	0	1	53.798	269.47700000000003	1.1107	1.1429	1	0.9446	0.9889	0.9665	1	0.9837	0.9918	1.052	1.1127	0.9585	0.019804	0.015287	0.0005478	0.0011585999999999999
83	TR1_2_W0001_P0108_T0001_R1_P4_K1_Ch2-Ch1.zen	20150120_STAG2gfpcf2_G2G1\MitoSys2\LSM\STAG2-EGFP_G1_14_20h_afterRelease\DE_W0008_P0001\DE_2_W0008_P0001_T0002\TR1_W0001_P0108\TR1_2_W0001_P0108_T0001_R1_P4_K1_Ch2-Ch1.zen	FA/ISS	20000	30.0	3		7	0	0	29.94	100000	2000	Scale	0	1.5	0	0.01	1.5	0	0.01	0.040999999999999995	0	1	1	0	1	5.777	3.516	0	1	5.777	3.516	0.9926	1.0882	1	0.5451	0.3239	0.4199	1	0.8687	0.932	0.5372	0.295	0.3696	1.0178	0.084721	0.06955499999999999	0.031804
84	TR1_2_W0001_P0108_T0001_R1_P5_K1_Ch2-Ch1.zen	20150120_STAG2gfpcf2_G2G1\MitoSys2\LSM\STAG2-EGFP_G1_14_20h_afterRelease\DE_W0008_P0001\DE_2_W0008_P0001_T0002\TR1_W0001_P0108\TR1_2_W0001_P0108_T0001_R1_P5_K1_Ch2-Ch1.zen	FA/ISS	20000	30.0	3		7	0	0	29.94	100000	2000	Scale	0	1.5	0	0.01	1.5	0	0.01	0.040999999999999995	0	1	1	0	1	1.931	1.9269999999999998	0	1	1.931	1.9269999999999998	1.0498	1.0827	1	0.0496	0.0488	0.0491	1	0.9194	0.9588	0.0605	0.0459	0.0399	0.10017999999999999	0.068971	0.060575	0.078802
85	TR1_2_W0001_P0109_T0001_R1_P1_K1_Ch2-Ch1.zen	20150120_STAG2gfpcf2_G2G1\MitoSys2\LSM\STAG2-EGFP_G1_14_20h_afterRelease\DE_W0009_P0001\DE_2_W0009_P0001_T0002\TR1_W0001_P0109\TR1_2_W0001_P0109_T0001_R1_P1_K1_Ch2-Ch1.zen	FA/ISS	20000	30.0	3		7	0	0	29.94	100000	2000	Scale	0	1.5	0	0.01	1.5	0	0.01	0.040999999999999995	0	1	1	0	1	190.28400000000002	353.728	0	1	190.28400000000002	353.728	1.5008	2.1778	1	0.9840000000000001	0.9909	0.9874	1	0.9544	0.9769	1.4807	2.0769	0.9646	0.044318	0.0080821	0.00073342	0.0012845999999999999
86	TR1_2_W0001_P0109_T0001_R1_P2_K1_Ch2-Ch1.zen	20150120_STAG2gfpcf2_G2G1\MitoSys2\LSM\STAG2-EGFP_G1_14_20h_afterRelease\DE_W0009_P0001\DE_2_W0009_P0001_T0002\TR1_W0001_P0109\TR1_2_W0001_P0109_T0001_R1_P2_K1_Ch2-Ch1.zen	FA/ISS	20000	30.0	3		7	0	0	29.94	100000	2000	Scale	0	1.5	0	0.01	1.5	0	0.01	0.040999999999999995	0	1	1	0	1	175.25	459.11800000000005	0	1	175.25	459.11800000000005	1.526	2.3193	1	0.9826	0.993	0.9878	1	0.9678	0.9838	1.5039	2.2443	0.9717	0.047622000000000005	0.009791	0.0015815	0.0013809
87	TR1_2_W0001_P0109_T0001_R1_P3_K1_Ch2-Ch1.zen	20150120_STAG2gfpcf2_G2G1\MitoSys2\LSM\STAG2-EGFP_G1_14_20h_afterRelease\DE_W0009_P0001\DE_2_W0009_P0001_T0002\TR1_W0001_P0109\TR1_2_W0001_P0109_T0001_R1_P3_K1_Ch2-Ch1.zen	FA/ISS	20000	30.0	3		7	0	0	29.94	100000	2000	Scale	0	1.5	0	0.01	1.5	0	0.01	0.040999999999999995	0	1	1	0	1	170.795	421.13599999999997	0	1	170.795	421.13599999999997	1.4292	2.0362	1	0.9822	0.9924	0.9873	1	0.9657	0.9827	1.4074	1.9634	0.9701	0.049177	0.008471600000000001	0.0012032	0.0013644
88	TR1_2_W0001_P0109_T0001_R1_P4_K1_Ch2-Ch1.zen	20150120_STAG2gfpcf2_G2G1\MitoSys2\LSM\STAG2-EGFP_G1_14_20h_afterRelease\DE_W0009_P0001\DE_2_W0009_P0001_T0002\TR1_W0001_P0109\TR1_2_W0001_P0109_T0001_R1_P4_K1_Ch2-Ch1.zen	FA/ISS	20000	30.0	3		7	0	0	29.94	100000	2000	Scale	0	1.5	0	0.01	1.5	0	0.01	0.040999999999999995	0	1	1	0	1	2.1430000000000002	2.045	0	1	2.1430000000000002	2.045	1.1196	1.1512	1	0.0878	0.0693	0.0774	1	0.9156	0.9569	0.1213	0.0756	0.0647	0.15837	0.082565	0.11650999999999999	0.095886
89	TR1_2_W0001_P0109_T0001_R1_P5_K1_Ch2-Ch1.zen	20150120_STAG2gfpcf2_G2G1\MitoSys2\LSM\STAG2-EGFP_G1_14_20h_afterRelease\DE_W0009_P0001\DE_2_W0009_P0001_T0002\TR1_W0001_P0109\TR1_2_W0001_P0109_T0001_R1_P5_K1_Ch2-Ch1.zen	FA/ISS	20000	30.0	3		7	0	0	29.94	100000	2000	Scale	0	1.5	0	0.01	1.5	0	0.01	0.040999999999999995	0	1	1	0	1	3.5389999999999997	2.451	0	1	3.5389999999999997	2.451	1.3542	1.1293	1	0.32299999999999995	0.14800000000000002	0.2181	1	0.8858	0.9411	0.5136	0.1395	0.1845	0.10941	0.07585	0.060337	0.073514
90	TR1_2_W0001_P0110_T0001_R1_P1_K1_Ch2-Ch1.zen	20150120_STAG2gfpcf2_G2G1\MitoSys2\LSM\STAG2-EGFP_G1_14_20h_afterRelease\DE_W0010_P0001\DE_2_W0010_P0001_T0002\TR1_W0001_P0110\TR1_2_W0001_P0110_T0001_R1_P1_K1_Ch2-Ch1.zen	FA/ISS	20000	30.0	3		7	0	0	29.94	100000	2000	Scale	0	1.5	0	0.01	1.5	0	0.01	0.040999999999999995	0	1	1	0	1	70.686	261.49	0	1	70.686	261.49	1.8476	1.9585	1	0.9559	0.9877	0.9717	1	0.9776	0.9887	1.7834	1.8968	0.9607	0.021738999999999998	0.008065899999999999	0.0010485	0.0011234
91	TR1_2_W0001_P0110_T0001_R1_P2_K1_Ch2-Ch1.zen	20150120_STAG2gfpcf2_G2G1\MitoSys2\LSM\STAG2-EGFP_G1_14_20h_afterRelease\DE_W0010_P0001\DE_2_W0010_P0001_T0002\TR1_W0001_P0110\TR1_2_W0001_P0110_T0001_R1_P2_K1_Ch2-Ch1.zen	FA/ISS	20000	30.0	3		7	0	0	29.94	100000	2000	Scale	0	1.5	0	0.01	1.5	0	0.01	0.040999999999999995	0	1	1	0	1	125.057	240.097	0	1	125.057	240.097	1.3187	1.7371	1	0.9756	0.9868	0.9812	1	0.9562	0.9779	1.2903	1.6515	0.9593	0.06573899999999999	0.006453199999999999	0.0028621	0.0034592
92	TR1_2_W0001_P0110_T0001_R1_P3_K1_Ch2-Ch1.zen	20150120_STAG2gfpcf2_G2G1\MitoSys2\LSM\STAG2-EGFP_G1_14_20h_afterRelease\DE_W0010_P0001\DE_2_W0010_P0001_T0002\TR1_W0001_P0110\TR1_2_W0001_P0110_T0001_R1_P3_K1_Ch2-Ch1.zen	FA/ISS	20000	30.0	3		7	0	0	29.94	100000	2000	Scale	0	1.5	0	0.01	1.5	0	0.01	0.040999999999999995	0	1	1	0	1	160.204	303.04200000000003	0	1	160.204	303.04200000000003	1.5855	2.1378	1	0.9809	0.9895	0.9852	1	0.9557	0.9776	1.5606	2.037	0.963	0.046006	0.010231	0.00069218	0.0018168
93	TR1_2_W0001_P0110_T0001_R1_P4_K1_Ch2-Ch1.zen	20150120_STAG2gfpcf2_G2G1\MitoSys2\LSM\STAG2-EGFP_G1_14_20h_afterRelease\DE_W0010_P0001\DE_2_W0010_P0001_T0002\TR1_W0001_P0110\TR1_2_W0001_P0110_T0001_R1_P4_K1_Ch2-Ch1.zen	FA/ISS	20000	30.0	3		7	0	0	29.94	100000	2000	Scale	0	1.5	0	0.01	1.5	0	0.01	0.040999999999999995	0	1	1	0	1	5.7989999999999995	5.625	0	1	5.7989999999999995	5.625	1.3643	1.7412	1	0.542	0.5186	0.5298	1	0.9151	0.9566	0.8038	0.9296	0.498	0.27618000000000004	0.14755	0.037035000000000005	0.053278
94	TR1_2_W0001_P0110_T0001_R1_P5_K1_Ch2-Ch1.zen	20150120_STAG2gfpcf2_G2G1\MitoSys2\LSM\STAG2-EGFP_G1_14_20h_afterRelease\DE_W0010_P0001\DE_2_W0010_P0001_T0002\TR1_W0001_P0110\TR1_2_W0001_P0110_T0001_R1_P5_K1_Ch2-Ch1.zen	FA/ISS	20000	30.000999999999998	3		7	0	0	29.94	100000	2000	Scale	0	1.5	0	0.01	1.5	0	0.01	0.040999999999999995	0	1	1	0	1	2.125	2.408	0	1	2.125	2.408	1.043	1.2482	1	0.0865	0.1412	0.1093	1	0.9287	0.9637	0.0938	0.1908	0.0988	0.10455	0.2468	0.004477	0.21056
95	TR1_2_W0001_P0120_T0001_R1_P1_K1_Ch2-Ch1.zen	20150120_STAG2gfpcf2_G2G1\MitoSys2\LSM\STAG2-EGFP_G1_14_20h_afterRelease\DE_W0011_P0001\DE_2_W0011_P0001_T0002\TR1_W0001_P0120\TR1_2_W0001_P0120_T0001_R1_P1_K1_Ch2-Ch1.zen	FA/ISS	20000	30.0	3		7	0	0	29.94	100000	2000	Scale	0	1.5	0	0.01	1.5	0	0.01	0.040999999999999995	0	1	1	0	1	142.952	365.851	0	1	142.952	365.851	1.4679	2.3992	1	0.9787	0.9912	0.9849	1	0.9666	0.9831	1.4415	2.3176	0.9683	0.051817999999999996	0.010364	0.00038867	0.0016053
96	TR1_2_W0001_P0120_T0001_R1_P2_K1_Ch2-Ch1.zen	20150120_STAG2gfpcf2_G2G1\MitoSys2\LSM\STAG2-EGFP_G1_14_20h_afterRelease\DE_W0011_P0001\DE_2_W0011_P0001_T0002\TR1_W0001_P0120\TR1_2_W0001_P0120_T0001_R1_P2_K1_Ch2-Ch1.zen	FA/ISS	20000	30.0	3		7	0	0	29.94	100000	2000	Scale	0	1.5	0	0.01	1.5	0	0.01	0.040999999999999995	0	1	1	0	1	89.859	324.982	0	1	89.859	324.982	1.0909	1.5359	1	0.9667	0.9905	0.9785	1	0.9767	0.9883	1.056	1.4928	0.9670000000000001	0.027946	0.017230000000000002	0.00091477	0.0012745
97	TR1_2_W0001_P0120_T0001_R1_P3_K1_Ch2-Ch1.zen	20150120_STAG2gfpcf2_G2G1\MitoSys2\LSM\STAG2-EGFP_G1_14_20h_afterRelease\DE_W0011_P0001\DE_2_W0011_P0001_T0002\TR1_W0001_P0120\TR1_2_W0001_P0120_T0001_R1_P3_K1_Ch2-Ch1.zen	FA/ISS	20000	30.0	3		7	0	0	29.94	100000	2000	Scale	0	1.5	0	0.01	1.5	0	0.01	0.040999999999999995	0	1	1	0	1	171.822	338.974	0	1	171.822	338.974	1.3292	1.879	1	0.9822	0.9903	0.9862	1	0.9563	0.9779	1.3083	1.7932	0.9643	0.046301	0.0062981	0.0034558	0.0051494
98	TR1_2_W0001_P0120_T0001_R1_P4_K1_Ch2-Ch1.zen	20150120_STAG2gfpcf2_G2G1\MitoSys2\LSM\STAG2-EGFP_G1_14_20h_afterRelease\DE_W0011_P0001\DE_2_W0011_P0001_T0002\TR1_W0001_P0120\TR1_2_W0001_P0120_T0001_R1_P4_K1_Ch2-Ch1.zen	FA/ISS	20000	30.0	3		7	0	0	29.94	100000	2000	Scale	0	1.5	0	0.01	1.5	0	0.01	0.040999999999999995	0	1	1	0	1	2.471	3.248	0	1	2.471	3.248	0.9084	0.8136	1	0.154	0.2882	0.2105	1	0.9385	0.9687	0.1162	0.1593	0.1984	0.19924	0.27644	0.028513	0.051739
99	TR1_2_W0001_P0120_T0001_R1_P5_K1_Ch2-Ch1.zen	20150120_STAG2gfpcf2_G2G1\MitoSys2\LSM\STAG2-EGFP_G1_14_20h_afterRelease\DE_W0011_P0001\DE_2_W0011_P0001_T0002\TR1_W0001_P0120\TR1_2_W0001_P0120_T0001_R1_P5_K1_Ch2-Ch1.zen	FA/ISS	20000	30.0	3		7	0	0	29.94	100000	2000	Scale	0	1.5	0	0.01	1.5	0	0.01	0.040999999999999995	0	1	1	0	1	133.338	43.427	0	1	133.338	43.427	1.3808	2.1186	1	0.9773	0.9282	0.9524	1	0.7558	0.8692	1.3536	1.5743	0.8231	0.073418	0.0092693	0.0060627	0.0077937
100	TR1_2_W0001_P0119_T0001_R1_P1_K1_Ch2-Ch1.zen	20150120_STAG2gfpcf2_G2G1\MitoSys2\LSM\STAG2-EGFP_G1_14_20h_afterRelease\DE_W0012_P0001\DE_2_W0012_P0001_T0002\TR1_W0001_P0119\TR1_2_W0001_P0119_T0001_R1_P1_K1_Ch2-Ch1.zen	FA/ISS	20000	30.0	3		7	0	0	29.94	100000	2000	Scale	0	1.5	0	0.01	1.5	0	0.01	0.040999999999999995	0	1	1	0	1	25.988000000000003	82.11399999999999	0	1	25.988000000000003	82.11399999999999	1.4227	1.192	1	0.885	0.9635	0.9234	1	0.9743	0.9871	1.281	1.1192	0.9112	0.10585	0.04514	0.0030182	0.0035226
101	TR1_2_W0001_P0119_T0001_R1_P2_K1_Ch2-Ch1.zen	20150120_STAG2gfpcf2_G2G1\MitoSys2\LSM\STAG2-EGFP_G1_14_20h_afterRelease\DE_W0012_P0001\DE_2_W0012_P0001_T0002\TR1_W0001_P0119\TR1_2_W0001_P0119_T0001_R1_P2_K1_Ch2-Ch1.zen	FA/ISS	20000	30.0	3		7	0	0	29.94	100000	2000	Scale	0	1.5	0	0.01	1.5	0	0.01	0.040999999999999995	0	1	1	0	1	91.309	133.23	0	1	91.309	133.23	1.335	1.5917	1	0.9669	0.9772	0.972	1	0.9442	0.9717	1.296	1.4809	0.9442	0.076516	0.015788999999999997	0.002172	0.0039494
102	TR1_2_W0001_P0119_T0001_R1_P3_K1_Ch2-Ch1.zen	20150120_STAG2gfpcf2_G2G1\MitoSys2\LSM\STAG2-EGFP_G1_14_20h_afterRelease\DE_W0012_P0001\DE_2_W0012_P0001_T0002\TR1_W0001_P0119\TR1_2_W0001_P0119_T0001_R1_P3_K1_Ch2-Ch1.zen	FA/ISS	20000	30.0	3		7	0	0	29.94	100000	2000	Scale	0	1.5	0	0.01	1.5	0	0.01	0.040999999999999995	0	1	1	0	1	138.184	251.91	0	1	138.184	251.91	2.2783	2.5865	1	0.9773	0.9871	0.9822	1	0.9546	0.977	2.2402	2.4507	0.9595	0.046100999999999996	0.013711000000000001	0.0018184999999999998	0.0020645
103	TR1_2_W0001_P0119_T0001_R1_P4_K1_Ch2-Ch1.zen	20150120_STAG2gfpcf2_G2G1\MitoSys2\LSM\STAG2-EGFP_G1_14_20h_afterRelease\DE_W0012_P0001\DE_2_W0012_P0001_T0002\TR1_W0001_P0119\TR1_2_W0001_P0119_T0001_R1_P4_K1_Ch2-Ch1.zen	FA/ISS	20000	30.000999999999998	3		7	0	0	29.94	100000	2000	Scale	0	1.5	0	0.01	1.5	0	0.01	0.040999999999999995	0	1	1	0	1	2.128	1.834	0	1	2.128	1.834	1.0422	1.0391	1	0.0865	0.0324	0.0528	1	0.907	0.9524	0.0985	0.0222	0.0388	0.11900999999999999	0.11199999999999999	0.052538999999999995	0.074414
104	TR1_2_W0001_P0119_T0001_R1_P5_K1_Ch2-Ch1.zen	20150120_STAG2gfpcf2_G2G1\MitoSys2\LSM\STAG2-EGFP_G1_14_20h_afterRelease\DE_W0012_P0001\DE_2_W0012_P0001_T0002\TR1_W0001_P0119\TR1_2_W0001_P0119_T0001_R1_P5_K1_Ch2-Ch1.zen	FA/ISS	20000	30.0	3		7	0	0	29.94	100000	2000	Scale	0	1.5	0	0.01	1.5	0	0.01	0.040999999999999995	0	1	1	0	1	5.058	3.845	0	1	5.058	3.845	1.3109	1.3882	1	0.48100000000000004	0.3547	0.413	1	0.8946	0.9458	0.6938	0.4912	0.3754	0.14948	0.07609500000000001	0.044180000000000004	0.031649000000000004
105	TR1_2_W0001_P0117_T0001_R1_P1_K1_Ch2-Ch1.zen	20150120_STAG2gfpcf2_G2G1\MitoSys2\LSM\STAG2-EGFP_G1_14_20h_afterRelease\DE_W0014_P0001\DE_2_W0014_P0001_T0002\TR1_W0001_P0117\TR1_2_W0001_P0117_T0001_R1_P1_K1_Ch2-Ch1.zen	FA/ISS	20000	30.0	3		7	0	0	29.94	100000	2000	Scale	0	1.5	0	0.01	1.5	0	0.01	0.040999999999999995	0	1	1	0	1	201.96	497.983	0	1	201.96	497.983	1.1687	1.6648	1	0.985	0.9936	0.9893	1	0.9654	0.9825	1.1524	1.6063	0.972	0.042973000000000004	0.0039069000000000005	0.0030786	0.0027198
106	TR1_2_W0001_P0117_T0001_R1_P2_K1_Ch2-Ch1.zen	20150120_STAG2gfpcf2_G2G1\MitoSys2\LSM\STAG2-EGFP_G1_14_20h_afterRelease\DE_W0014_P0001\DE_2_W0014_P0001_T0002\TR1_W0001_P0117\TR1_2_W0001_P0117_T0001_R1_P2_K1_Ch2-Ch1.zen	FA/ISS	20000	30.0	3		7	0	0	29.94	100000	2000	Scale	0	1.5	0	0.01	1.5	0	0.01	0.040999999999999995	0	1	1	0	1	215.489	506.89599999999996	0	1	215.489	506.89599999999996	1.3201	2.1251	1	0.986	0.9937	0.9898	1	0.9638	0.9817	1.3038	2.0513	0.9717	0.041644	0.0067805999999999995	0.0011085000000000001	0.0011869
107	TR1_2_W0001_P0117_T0001_R1_P3_K1_Ch2-Ch1.zen	20150120_STAG2gfpcf2_G2G1\MitoSys2\LSM\STAG2-EGFP_G1_14_20h_afterRelease\DE_W0014_P0001\DE_2_W0014_P0001_T0002\TR1_W0001_P0117\TR1_2_W0001_P0117_T0001_R1_P3_K1_Ch2-Ch1.zen	FA/ISS	20000	30.0	3		7	0	0	29.94	100000	2000	Scale	0	1.5	0	0.01	1.5	0	0.01	0.040999999999999995	0	1	1	0	1	56.791000000000004	403.745	0	1	56.791000000000004	403.745	1.0772	1.5819	1	0.9473	0.9924	0.9696	1	0.9883	0.9941	1.0221	1.5563	0.9639	0.048786	0.020137000000000002	0.00019251	0.0010512
108	TR1_2_W0001_P0117_T0001_R1_P4_K1_Ch2-Ch1.zen	20150120_STAG2gfpcf2_G2G1\MitoSys2\LSM\STAG2-EGFP_G1_14_20h_afterRelease\DE_W0014_P0001\DE_2_W0014_P0001_T0002\TR1_W0001_P0117\TR1_2_W0001_P0117_T0001_R1_P4_K1_Ch2-Ch1.zen	FA/ISS	20000	30.0	3		7	0	0	29.94	100000	2000	Scale	0	1.5	0	0.01	1.5	0	0.01	0.040999999999999995	0	1	1	0	1	3.9589999999999996	5.126	0	1	3.9589999999999996	5.126	1.0957	1.0692	1	0.3836	0.4982	0.4366	1	0.9374	0.9682	0.4391	0.4989	0.4169	1.0045	0.1559	0.045076	0.032133999999999996
109	TR1_2_W0001_P0117_T0001_R1_P5_K1_Ch2-Ch1.zen	20150120_STAG2gfpcf2_G2G1\MitoSys2\LSM\STAG2-EGFP_G1_14_20h_afterRelease\DE_W0014_P0001\DE_2_W0014_P0001_T0002\TR1_W0001_P0117\TR1_2_W0001_P0117_T0001_R1_P5_K1_Ch2-Ch1.zen	FA/ISS	20000	30.0	3		7	0	0	29.94	100000	2000	Scale	0	1.5	0	0.01	1.5	0	0.01	0.040999999999999995	0	1	1	0	1	2.105	3.28	0	1	2.105	3.28	1.0242	0.9945	1	0.0816	0.2925	0.1544	1	0.948	0.9736	0.0884	0.2611	0.1469	0.20625	0.1463	0.026064999999999998	0.063079
110	TR1_2_W0001_P0116_T0001_R1_P1_K1_Ch2-Ch1.zen	20150120_STAG2gfpcf2_G2G1\MitoSys2\LSM\STAG2-EGFP_G1_14_20h_afterRelease\DE_W0015_P0001\DE_2_W0015_P0001_T0002\TR1_W0001_P0116\TR1_2_W0001_P0116_T0001_R1_P1_K1_Ch2-Ch1.zen	FA/ISS	20000	30.0	3		7	0	0	29.94	100000	2000	Scale	0	1.5	0	0.01	1.5	0	0.01	0.040999999999999995	0	1	1	0	1	183.52900000000002	397.88599999999997	0	1	183.52900000000002	397.88599999999997	1.3446	2.4226	1	0.9835	0.9918	0.9876	1	0.9602	0.9799	1.3251	2.3309	0.9677	0.047439	0.011418000000000001	0.0013944	0.0012825
111	TR1_2_W0001_P0116_T0001_R1_P2_K1_Ch2-Ch1.zen	20150120_STAG2gfpcf2_G2G1\MitoSys2\LSM\STAG2-EGFP_G1_14_20h_afterRelease\DE_W0015_P0001\DE_2_W0015_P0001_T0002\TR1_W0001_P0116\TR1_2_W0001_P0116_T0001_R1_P2_K1_Ch2-Ch1.zen	FA/ISS	20000	30.0	3		7	0	0	29.94	100000	2000	Scale	0	1.5	0	0.01	1.5	0	0.01	0.040999999999999995	0	1	1	0	1	191.446	489.348	0	1	191.446	489.348	1.6167	2.5989999999999998	1	0.9841	0.9933	0.9887	1	0.966	0.9829	1.5957	2.5122	0.9717	0.041742	0.006727299999999999	0.001121	0.0014737
112	TR1_2_W0001_P0116_T0001_R1_P3_K1_Ch2-Ch1.zen	20150120_STAG2gfpcf2_G2G1\MitoSys2\LSM\STAG2-EGFP_G1_14_20h_afterRelease\DE_W0015_P0001\DE_2_W0015_P0001_T0002\TR1_W0001_P0116\TR1_2_W0001_P0116_T0001_R1_P3_K1_Ch2-Ch1.zen	FA/ISS	20000	30.0	3		7	0	0	29.94	100000	2000	Scale	0	1.5	0	0.01	1.5	0	0.01	0.040999999999999995	0	1	1	0	1	166.747	456.405	0	1	166.747	456.405	1.1312	2.392	1	0.9819	0.9929	0.9874	1	0.9679	0.9838	1.1119	2.3205	0.9714	0.043404000000000005	0.0094996	0.0012572000000000002	0.0012537000000000002
113	TR1_2_W0001_P0116_T0001_R1_P4_K1_Ch2-Ch1.zen	20150120_STAG2gfpcf2_G2G1\MitoSys2\LSM\STAG2-EGFP_G1_14_20h_afterRelease\DE_W0015_P0001\DE_2_W0015_P0001_T0002\TR1_W0001_P0116\TR1_2_W0001_P0116_T0001_R1_P4_K1_Ch2-Ch1.zen	FA/ISS	20000	30.0	3	x	7	0	0	29.94	100000	2000	Scale	0	1.5	0	0.01	1.5	0	0.01	0.040999999999999995	0	1	1	0	1	35.435	128.675	0	1	35.435	128.675	0.7581	0.7508	1	0.8893	0.9747	0.9307	1	0.9788	0.9893	0.649	0.7138	0.9205	0.10361	0.051997	0.010232	0.0050597
114	TR1_2_W0001_P0116_T0001_R1_P5_K1_Ch2-Ch1.zen	20150120_STAG2gfpcf2_G2G1\MitoSys2\LSM\STAG2-EGFP_G1_14_20h_afterRelease\DE_W0015_P0001\DE_2_W0015_P0001_T0002\TR1_W0001_P0116\TR1_2_W0001_P0116_T0001_R1_P5_K1_Ch2-Ch1.zen	FA/ISS	20000	30.0	3		7	0	0	29.94	100000	2000	Scale	0	1.5	0	0.01	1.5	0	0.01	0.040999999999999995	0	1	1	0	1	1.9569999999999999	2.168	0	1	1.9569999999999999	2.168	0.9994	1.069	1	0.0549	0.0945	0.0716	1	0.9272	0.9629	0.0538	0.091	0.0629	0.18871	0.16230999999999998	0.0653	0.076032
115	TR1_2_W0001_P0115_T0001_R1_P1_K1_Ch2-Ch1.zen	20150120_STAG2gfpcf2_G2G1\MitoSys2\LSM\STAG2-EGFP_G1_14_20h_afterRelease\DE_W0016_P0001\DE_2_W0016_P0001_T0002\TR1_W0001_P0115\TR1_2_W0001_P0115_T0001_R1_P1_K1_Ch2-Ch1.zen	FA/ISS	20000	30.0	3		7	0	0	29.94	100000	2000	Scale	0	1.5	0	0.01	1.5	0	0.01	0.040999999999999995	0	1	1	0	1	258.652	500.73699999999997	0	1	258.652	500.73699999999997	1.1576	2.0346	1	0.9884	0.9936	0.991	1	0.9559	0.9777	1.145	1.9521	0.9688	0.032780000000000004	0.0062518	0.00085702	0.00086969
116	TR1_2_W0001_P0115_T0001_R1_P2_K1_Ch2-Ch1.zen	20150120_STAG2gfpcf2_G2G1\MitoSys2\LSM\STAG2-EGFP_G1_14_20h_afterRelease\DE_W0016_P0001\DE_2_W0016_P0001_T0002\TR1_W0001_P0115\TR1_2_W0001_P0115_T0001_R1_P2_K1_Ch2-Ch1.zen	FA/ISS	20000	30.0	3		7	0	0	29.94	100000	2000	Scale	0	1.5	0	0.01	1.5	0	0.01	0.040999999999999995	0	1	1	0	1	109.62	368.156	0	1	109.62	368.156	1.7343	1.7395	1	0.9718	0.9916	0.9817	1	0.9758	0.9878	1.6949	1.6862	0.9697	0.030233	0.0099149	0.00044825	0.0011142
117	TR1_2_W0001_P0115_T0001_R1_P3_K1_Ch2-Ch1.zen	20150120_STAG2gfpcf2_G2G1\MitoSys2\LSM\STAG2-EGFP_G1_14_20h_afterRelease\DE_W0016_P0001\DE_2_W0016_P0001_T0002\TR1_W0001_P0115\TR1_2_W0001_P0115_T0001_R1_P3_K1_Ch2-Ch1.zen	FA/ISS	20000	30.0	3		7	0	0	29.94	100000	2000	Scale	0	1.5	0	0.01	1.5	0	0.01	0.040999999999999995	0	1	1	0	1	203.378	362.32	0	1	203.378	362.32	1.0616	1.249	1	0.9853	0.9917	0.9885	1	0.9541	0.9768	1.0464	1.1866	0.9654	0.032793	0.0058233	0.0006392	0.0012391
118	TR1_2_W0001_P0115_T0001_R1_P4_K1_Ch2-Ch1.zen	20150120_STAG2gfpcf2_G2G1\MitoSys2\LSM\STAG2-EGFP_G1_14_20h_afterRelease\DE_W0016_P0001\DE_2_W0016_P0001_T0002\TR1_W0001_P0115\TR1_2_W0001_P0115_T0001_R1_P4_K1_Ch2-Ch1.zen	FA/ISS	20000	30.0	3		7	0	0	29.94	100000	2000	Scale	0	1.5	0	0.01	1.5	0	0.01	0.040999999999999995	0	1	1	0	1	7.597	8.091000000000001	0	1	7.597	8.091000000000001	1.3046	1.2904	1	0.6379	0.6579	0.6478	1	0.9243	0.9614	0.8788	0.8111	0.6169	0.77284	0.1018	0.02348	0.021974
119	TR1_2_W0001_P0115_T0001_R1_P5_K1_Ch2-Ch1.zen	20150120_STAG2gfpcf2_G2G1\MitoSys2\LSM\STAG2-EGFP_G1_14_20h_afterRelease\DE_W0016_P0001\DE_2_W0016_P0001_T0002\TR1_W0001_P0115\TR1_2_W0001_P0115_T0001_R1_P5_K1_Ch2-Ch1.zen	FA/ISS	20000	30.000999999999998	3		7	0	0	29.94	100000	2000	Scale	0	1.5	0	0.01	1.5	0	0.01	0.040999999999999995	0	1	1	0	1	6.032	5.03	0	1	6.032	5.03	1.0384	1.0376	1	0.5639	0.4903	0.5257	1	0.9035	0.9505	0.5916	0.4466	0.4885	0.7892899999999999	0.07914199999999999	0.039485	0.033138
120	TR1_2_W0001_P0114_T0001_R1_P1_K1_Ch2-Ch1.zen	20150120_STAG2gfpcf2_G2G1\MitoSys2\LSM\STAG2-EGFP_G1_14_20h_afterRelease\DE_W0017_P0001\DE_2_W0017_P0001_T0002\TR1_W0001_P0114\TR1_2_W0001_P0114_T0001_R1_P1_K1_Ch2-Ch1.zen	FA/ISS	20000	30.0	3		7	0	0	29.94	100000	2000	Scale	0	1.5	0	0.01	1.5	0	0.01	0.040999999999999995	0	1	1	0	1	229.08900000000003	521.305	0	1	229.08900000000003	521.305	1.3327	2.2022	1	0.9868	0.9937	0.9902	1	0.9620000000000001	0.9808	1.3171	2.1223	0.9711	0.039998	0.0056387	0.0013120999999999999	0.0015825
121	TR1_2_W0001_P0114_T0001_R1_P2_K1_Ch2-Ch1.zen	20150120_STAG2gfpcf2_G2G1\MitoSys2\LSM\STAG2-EGFP_G1_14_20h_afterRelease\DE_W0017_P0001\DE_2_W0017_P0001_T0002\TR1_W0001_P0114\TR1_2_W0001_P0114_T0001_R1_P2_K1_Ch2-Ch1.zen	FA/ISS	20000	30.0	3		7	0	0	29.94	100000	2000	Scale	0	1.5	0	0.01	1.5	0	0.01	0.040999999999999995	0	1	1	0	1	116.73899999999999	488.401	0	1	116.73899999999999	488.401	1.2817	1.8453	1	0.9739	0.9934	0.9836	1	0.9795	0.9897	1.2517	1.8033	0.9735	0.053573	0.0066274	0.0014751	0.0021579
122	TR1_2_W0001_P0114_T0001_R1_P3_K1_Ch2-Ch1.zen	20150120_STAG2gfpcf2_G2G1\MitoSys2\LSM\STAG2-EGFP_G1_14_20h_afterRelease\DE_W0017_P0001\DE_2_W0017_P0001_T0002\TR1_W0001_P0114\TR1_2_W0001_P0114_T0001_R1_P3_K1_Ch2-Ch1.zen	FA/ISS	20000	30.0	3		7	0	0	29.94	100000	2000	Scale	0	1.5	0	0.01	1.5	0	0.01	0.040999999999999995	0	1	1	0	1	206.955	560.695	0	1	206.955	560.695	1.3323	1.9143	1	0.9854	0.9944	0.9899	1	0.9690000000000001	0.9844	1.3152	1.8548	0.9744	0.040319	0.0077599999999999995	0.0010827	0.00094155
123	TR1_2_W0001_P0114_T0001_R1_P4_K1_Ch2-Ch1.zen	20150120_STAG2gfpcf2_G2G1\MitoSys2\LSM\STAG2-EGFP_G1_14_20h_afterRelease\DE_W0017_P0001\DE_2_W0017_P0001_T0002\TR1_W0001_P0114\TR1_2_W0001_P0114_T0001_R1_P4_K1_Ch2-Ch1.zen	FA/ISS	20000	30.0	3		7	0	0	29.94	100000	2000	Scale	0	1.5	0	0.01	1.5	0	0.01	0.040999999999999995	0	1	1	0	1	4.633	2.37	0	1	4.633	2.37	1.0854	1.1052	1	0.457	0.1336	0.2467	1	0.8454	0.9194	0.5126	0.1076	0.1922	0.5529	0.10287	0.06179400000000001	0.078776
124	TR1_2_W0001_P0114_T0001_R1_P5_K1_Ch2-Ch1.zen	20150120_STAG2gfpcf2_G2G1\MitoSys2\LSM\STAG2-EGFP_G1_14_20h_afterRelease\DE_W0017_P0001\DE_2_W0017_P0001_T0002\TR1_W0001_P0114\TR1_2_W0001_P0114_T0001_R1_P5_K1_Ch2-Ch1.zen	FA/ISS	20000	30.0	3		7	0	0	29.94	100000	2000	Scale	0	1.5	0	0.01	1.5	0	0.01	0.040999999999999995	0	1	1	0	1	2.61	3.8289999999999997	0	1	2.61	3.8289999999999997	0.9385	0.8831	1	0.18100000000000002	0.3702	0.2585	1	0.9449	0.972	0.1541	0.2694	0.2466	0.17107999999999998	0.12047000000000001	0.050578	0.07546
125	TR1_2_W0001_P0113_T0001_R1_P1_K1_Ch2-Ch1.zen	20150120_STAG2gfpcf2_G2G1\MitoSys2\LSM\STAG2-EGFP_G1_14_20h_afterRelease\DE_W0018_P0001\DE_2_W0018_P0001_T0002\TR1_W0001_P0113\TR1_2_W0001_P0113_T0001_R1_P1_K1_Ch2-Ch1.zen	FA/ISS	20000	30.0	3		7	0	0	29.94	100000	2000	Scale	0	1.5	0	0.01	1.5	0	0.01	0.040999999999999995	0	1	1	0	1	187.19099999999997	386.06199999999995	0	1	187.19099999999997	386.06199999999995	1.2502	1.8544	1	0.9838	0.9916	0.9877	1	0.9587	0.9791	1.2318	1.7769	0.9670000000000001	0.040975	0.0039394	0.0015617	0.0021571
126	TR1_2_W0001_P0113_T0001_R1_P2_K1_Ch2-Ch1.zen	20150120_STAG2gfpcf2_G2G1\MitoSys2\LSM\STAG2-EGFP_G1_14_20h_afterRelease\DE_W0018_P0001\DE_2_W0018_P0001_T0002\TR1_W0001_P0113\TR1_2_W0001_P0113_T0001_R1_P2_K1_Ch2-Ch1.zen	FA/ISS	20000	30.0	3		7	0	0	29.94	100000	2000	Scale	0	1.5	0	0.01	1.5	0	0.01	0.040999999999999995	0	1	1	0	1	179.922	418.215	0	1	179.922	418.215	1.3868	2.5113	1	0.9832	0.9921	0.9876	1	0.9621	0.9809	1.3666	2.4196	0.9687	0.047684	0.009978299999999999	0.00069411	0.0013310000000000002
127	TR1_2_W0001_P0113_T0001_R1_P3_K1_Ch2-Ch1.zen	20150120_STAG2gfpcf2_G2G1\MitoSys2\LSM\STAG2-EGFP_G1_14_20h_afterRelease\DE_W0018_P0001\DE_2_W0018_P0001_T0002\TR1_W0001_P0113\TR1_2_W0001_P0113_T0001_R1_P3_K1_Ch2-Ch1.zen	FA/ISS	20000	30.0	3		7	0	0	29.94	100000	2000	Scale	0	1.5	0	0.01	1.5	0	0.01	0.040999999999999995	0	1	1	0	1	61.777	336.213	0	1	61.777	336.213	1.4129	1.7876	1	0.9511	0.9907	0.9707	1	0.9847	0.9923	1.3534	1.7499	0.9632	0.043931	0.01731	0.00084457	0.0014708
128	TR1_2_W0001_P0113_T0001_R1_P4_K1_Ch2-Ch1.zen	20150120_STAG2gfpcf2_G2G1\MitoSys2\LSM\STAG2-EGFP_G1_14_20h_afterRelease\DE_W0018_P0001\DE_2_W0018_P0001_T0002\TR1_W0001_P0113\TR1_2_W0001_P0113_T0001_R1_P4_K1_Ch2-Ch1.zen	FA/ISS	20000	30.0	3		7	0	0	29.94	100000	2000	Scale	0	1.5	0	0.01	1.5	0	0.01	0.040999999999999995	0	1	1	0	1	6.767	6.388999999999999	0	1	6.767	6.388999999999999	1.4109	1.3093	1	0.5958	0.5789	0.5872	1	0.9155	0.9568	0.9058	0.7197	0.5538	0.10989000000000002	0.054572	0.030343000000000002	0.037603
129	TR1_2_W0001_P0113_T0001_R1_P5_K1_Ch2-Ch1.zen	20150120_STAG2gfpcf2_G2G1\MitoSys2\LSM\STAG2-EGFP_G1_14_20h_afterRelease\DE_W0018_P0001\DE_2_W0018_P0001_T0002\TR1_W0001_P0113\TR1_2_W0001_P0113_T0001_R1_P5_K1_Ch2-Ch1.zen	FA/ISS	20000	29.998	3		7	0	0	29.94	100000	2000	Scale	0	1.5	0	0.01	1.5	0	0.01	0.040999999999999995	0	1	1	0	1	1.969	1.7009999999999998	0	1	1.969	1.7009999999999998	1.0056	1.0722	1	0.0569	0.0142	0.0277	1	0.9071	0.9524	0.057999999999999996	0.0094	0.0164	0.17822000000000002	0.13502999999999998	0.10998	0.13699999999999998
130	TR1_2_W0001_P0112_T0001_R1_P1_K1_Ch2-Ch1.zen	20150120_STAG2gfpcf2_G2G1\MitoSys2\LSM\STAG2-EGFP_G1_14_20h_afterRelease\DE_W0019_P0001\DE_2_W0019_P0001_T0002\TR1_W0001_P0112\TR1_2_W0001_P0112_T0001_R1_P1_K1_Ch2-Ch1.zen	FA/ISS	20000	30.0	3		7	0	0	29.94	100000	2000	Scale	0	1.5	0	0.01	1.5	0	0.01	0.040999999999999995	0	1	1	0	1	145.579	480.274	0	1	145.579	480.274	1.4216	1.6516	1	0.9788	0.9934	0.9861	1	0.9748	0.9873	1.3958	1.6038	0.9736	0.038976	0.0031731999999999997	0.0012082	0.0022329
131	TR1_2_W0001_P0112_T0001_R1_P2_K1_Ch2-Ch1.zen	20150120_STAG2gfpcf2_G2G1\MitoSys2\LSM\STAG2-EGFP_G1_14_20h_afterRelease\DE_W0019_P0001\DE_2_W0019_P0001_T0002\TR1_W0001_P0112\TR1_2_W0001_P0112_T0001_R1_P2_K1_Ch2-Ch1.zen	FA/ISS	20000	30.0	3		7	0	0	29.94	100000	2000	Scale	0	1.5	0	0.01	1.5	0	0.01	0.040999999999999995	0	1	1	0	1	213.49400000000003	527.065	0	1	213.49400000000003	527.065	1.1417	1.7206	1	0.9858	0.9939	0.9898	1	0.965	0.9824	1.1265	1.6612	0.9723	0.038451	0.0042661999999999995	0.0037665	0.0042032
132	TR1_2_W0001_P0112_T0001_R1_P3_K1_Ch2-Ch1.zen	20150120_STAG2gfpcf2_G2G1\MitoSys2\LSM\STAG2-EGFP_G1_14_20h_afterRelease\DE_W0019_P0001\DE_2_W0019_P0001_T0002\TR1_W0001_P0112\TR1_2_W0001_P0112_T0001_R1_P3_K1_Ch2-Ch1.zen	FA/ISS	20000	30.0	3		7	0	0	29.94	100000	2000	Scale	0	1.5	0	0.01	1.5	0	0.01	0.040999999999999995	0	1	1	0	1	223.672	632.893	0	1	223.672	632.893	1.2957	2.1356	1	0.9865	0.9949	0.9907	1	0.9695	0.9847	1.2802	2.074	0.9755	0.0408	0.0062978	0.0016006	0.0012425999999999997
133	TR1_2_W0001_P0112_T0001_R1_P4_K1_Ch2-Ch1.zen	20150120_STAG2gfpcf2_G2G1\MitoSys2\LSM\STAG2-EGFP_G1_14_20h_afterRelease\DE_W0019_P0001\DE_2_W0019_P0001_T0002\TR1_W0001_P0112\TR1_2_W0001_P0112_T0001_R1_P4_K1_Ch2-Ch1.zen	FA/ISS	20000	30.0	3		7	0	0	29.94	100000	2000	Scale	0	1.5	0	0.01	1.5	0	0.01	0.040999999999999995	0	1	1	0	1	5.082	2.807	0	1	5.082	2.807	1.1419	1.1401	1	0.4936	0.2141	0.3248	1	0.8568	0.9256	0.5902	0.19899999999999998	0.2726	0.9611700000000001	0.14403	0.049108	0.078091
134	TR1_2_W0001_P0112_T0001_R1_P5_K1_Ch2-Ch1.zen	20150120_STAG2gfpcf2_G2G1\MitoSys2\LSM\STAG2-EGFP_G1_14_20h_afterRelease\DE_W0019_P0001\DE_2_W0019_P0001_T0002\TR1_W0001_P0112\TR1_2_W0001_P0112_T0001_R1_P5_K1_Ch2-Ch1.zen	FA/ISS	20000	30.000999999999998	3		7	0	0	29.94	100000	2000	Scale	0	1.5	0	0.01	1.5	0	0.01	0.040999999999999995	0	1	1	0	1	1.8780000000000001	1.746	0	1	1.8780000000000001	1.746	0.9979	1.0151	1	0.0405	0.0198	0.0281	1	0.9137	0.9559	0.0396	0.0106	0.0193	0.19205	0.13625	0.084876	0.10534
135	TR1_2_W0001_P0111_T0001_R1_P1_K1_Ch2-Ch1.zen	20150120_STAG2gfpcf2_G2G1\MitoSys2\LSM\STAG2-EGFP_G1_14_20h_afterRelease\DE_W0020_P0001\DE_2_W0020_P0001_T0002\TR1_W0001_P0111\TR1_2_W0001_P0111_T0001_R1_P1_K1_Ch2-Ch1.zen	FA/ISS	20000	30.0	3		7	0	0	29.94	100000	2000	Scale	0	1.5	0	0.01	1.5	0	0.01	0.040999999999999995	0	1	1	0	1	258.04200000000003	542.948	0	1	258.04200000000003	542.948	1.3559999999999999	2.1381	1	0.9883	0.9941	0.9912	1	0.9594	0.9795	1.3421	2.0556	0.9708	0.030610000000000002	0.004647999999999999	0.00056568	0.00092012
136	TR1_2_W0001_P0111_T0001_R1_P2_K1_Ch2-Ch1.zen	20150120_STAG2gfpcf2_G2G1\MitoSys2\LSM\STAG2-EGFP_G1_14_20h_afterRelease\DE_W0020_P0001\DE_2_W0020_P0001_T0002\TR1_W0001_P0111\TR1_2_W0001_P0111_T0001_R1_P2_K1_Ch2-Ch1.zen	FA/ISS	20000	30.0	3		7	0	0	29.94	100000	2000	Scale	0	1.5	0	0.01	1.5	0	0.01	0.040999999999999995	0	1	1	0	1	235.90400000000002	505.81800000000004	0	1	235.90400000000002	505.81800000000004	1.2529	1.9238	1	0.9872	0.9938	0.9905	1	0.9607	0.9801	1.2384	1.8508	0.9707	0.031761000000000005	0.0052233	0.00071788	0.00097136
137	TR1_2_W0001_P0111_T0001_R1_P3_K1_Ch2-Ch1.zen	20150120_STAG2gfpcf2_G2G1\MitoSys2\LSM\STAG2-EGFP_G1_14_20h_afterRelease\DE_W0020_P0001\DE_2_W0020_P0001_T0002\TR1_W0001_P0111\TR1_2_W0001_P0111_T0001_R1_P3_K1_Ch2-Ch1.zen	FA/ISS	20000	30.0	3		7	0	0	29.94	100000	2000	Scale	0	1.5	0	0.01	1.5	0	0.01	0.040999999999999995	0	1	1	0	1	234.963	525.565	0	1	234.963	525.565	1.2561	2.1209	1	0.9872	0.9940000000000001	0.9905	1	0.9621	0.9809	1.2416	2.0458	0.9715	0.034418000000000004	0.006630199999999999	0.00090374	0.0012588
138	TR1_2_W0001_P0111_T0001_R1_P4_K1_Ch2-Ch1.zen	20150120_STAG2gfpcf2_G2G1\MitoSys2\LSM\STAG2-EGFP_G1_14_20h_afterRelease\DE_W0020_P0001\DE_2_W0020_P0001_T0002\TR1_W0001_P0111\TR1_2_W0001_P0111_T0001_R1_P4_K1_Ch2-Ch1.zen	FA/ISS	20000	30.0	3		7	0	0	29.94	100000	2000	Scale	0	1.5	0	0.01	1.5	0	0.01	0.040999999999999995	0	1	1	0	1	8.074	10.579	0	1	8.074	10.579	1.3036	1.2237	1	0.6561	0.7346	0.6940000000000001	1	0.9385	0.9687	0.897	0.8587	0.6686	0.38069000000000003	0.14595999999999998	0.02046	0.030503
139	TR1_2_W0001_P0111_T0001_R1_P5_K1_Ch2-Ch1.zen	20150120_STAG2gfpcf2_G2G1\MitoSys2\LSM\STAG2-EGFP_G1_14_20h_afterRelease\DE_W0020_P0001\DE_2_W0020_P0001_T0002\TR1_W0001_P0111\TR1_2_W0001_P0111_T0001_R1_P5_K1_Ch2-Ch1.zen	FA/ISS	20000	30.000999999999998	3		7	0	0	29.94	100000	2000	Scale	0	1.5	0	0.01	1.5	0	0.01	0.040999999999999995	0	1	1	0	1	2.017	1.7590000000000001	0	1	2.017	1.7590000000000001	1.0062	1.0114	1	0.0657	0.0214	0.0374	1	0.9079999999999999	0.9529	0.0673	0.0109	0.0253	0.20895	0.10559	0.11058	0.08116
140	TR1_2_W0001_P0121_T0001_R1_P1_K1_Ch2-Ch1.zen	20150120_STAG2gfpcf2_G2G1\MitoSys2\LSM\STAG2-EGFP_G1_14_20h_afterRelease\DE_W0021_P0001\DE_2_W0021_P0001_T0002\TR1_W0001_P0121\TR1_2_W0001_P0121_T0001_R1_P1_K1_Ch2-Ch1.zen	FA/ISS	20000	30.0	3		7	0	0	29.94	100000	2000	Scale	0	1.5	0	0.01	1.5	0	0.01	0.040999999999999995	0	1	1	0	1	206.139	206.294	0	1	206.139	206.294	1.3171	2.4088	1	0.9854	0.9843	0.9849	1	0.9148	0.9564	1.3001	2.217	0.9416	0.039798	0.008699	0.00093318	0.002473
141	TR1_2_W0001_P0121_T0001_R1_P2_K1_Ch2-Ch1.zen	20150120_STAG2gfpcf2_G2G1\MitoSys2\LSM\STAG2-EGFP_G1_14_20h_afterRelease\DE_W0021_P0001\DE_2_W0021_P0001_T0002\TR1_W0001_P0121\TR1_2_W0001_P0121_T0001_R1_P2_K1_Ch2-Ch1.zen	FA/ISS	20000	30.0	3		7	0	0	29.94	100000	2000	Scale	0	1.5	0	0.01	1.5	0	0.01	0.040999999999999995	0	1	1	0	1	218.229	191.217	0	1	218.229	191.217	1.4534	2.131	1	0.9861	0.9834	0.9848	1	0.905	0.9513	1.4363	1.9309	0.9364	0.036982999999999995	0.0066063	0.0014054	0.0023263999999999997
142	TR1_2_W0001_P0121_T0001_R1_P3_K1_Ch2-Ch1.zen	20150120_STAG2gfpcf2_G2G1\MitoSys2\LSM\STAG2-EGFP_G1_14_20h_afterRelease\DE_W0021_P0001\DE_2_W0021_P0001_T0002\TR1_W0001_P0121\TR1_2_W0001_P0121_T0001_R1_P3_K1_Ch2-Ch1.zen	FA/ISS	20000	30.0	3		7	0	0	29.94	100000	2000	Scale	0	1.5	0	0.01	1.5	0	0.01	0.040999999999999995	0	1	1	0	1	34.788000000000004	97.435	0	1	34.788000000000004	97.435	1.37	1.2581	1	0.9131	0.9690000000000001	0.9406	1	0.9712	0.9855	1.2652	1.1857	0.9267	0.012798	0.014336000000000002	0.0013616	0.0029500999999999998
143	TR1_2_W0001_P0121_T0001_R1_P4_K1_Ch2-Ch1.zen	20150120_STAG2gfpcf2_G2G1\MitoSys2\LSM\STAG2-EGFP_G1_14_20h_afterRelease\DE_W0021_P0001\DE_2_W0021_P0001_T0002\TR1_W0001_P0121\TR1_2_W0001_P0121_T0001_R1_P4_K1_Ch2-Ch1.zen	FA/ISS	20000	30.0	3		7	0	0	29.94	100000	2000	Scale	0	1.5	0	0.01	1.5	0	0.01	0.040999999999999995	0	1	1	0	1	4.612	2.585	0	1	4.612	2.585	0.9941	1.1175	1	0.4545	0.1736	0.2806	1	0.8583	0.9264	0.4497	0.1576	0.2309	0.78672	0.1082	0.076409	0.073942
144	TR1_2_W0001_P0121_T0001_R1_P5_K1_Ch2-Ch1.zen	20150120_STAG2gfpcf2_G2G1\MitoSys2\LSM\STAG2-EGFP_G1_14_20h_afterRelease\DE_W0021_P0001\DE_2_W0021_P0001_T0002\TR1_W0001_P0121\TR1_2_W0001_P0121_T0001_R1_P5_K1_Ch2-Ch1.zen	FA/ISS	20000	30.0	3		7	0	0	29.94	100000	2000	Scale	0	1.5	0	0.01	1.5	0	0.01	0.040999999999999995	0	1	1	0	1	5.806	3.883	0	1	5.806	3.883	1.338	1.5018	1	0.5416	0.36200000000000004	0.4416	1	0.8799	0.938	0.7879999999999999	0.5382	0.3961	0.42058	0.12832000000000002	0.041361	0.067137
145	TR1_2_W0001_P0123_T0001_R1_P1_K1_Ch2-Ch1.zen	20150120_STAG2gfpcf2_G2G1\MitoSys2\LSM\STAG2-EGFP_G1_14_20h_afterRelease\DE_W0023_P0001\DE_2_W0023_P0001_T0002\TR1_W0001_P0123\TR1_2_W0001_P0123_T0001_R1_P1_K1_Ch2-Ch1.zen	FA/ISS	20000	30.0	3		7	0	0	29.94	100000	2000	Scale	0	1.5	0	0.01	1.5	0	0.01	0.040999999999999995	0	1	1	0	1	99.835	348.44199999999995	0	1	99.835	348.44199999999995	1.6443	1.8172	1	0.9689	0.9909	0.9798	1	0.9763	0.9881	1.6024	1.7629	0.9681	0.074786	0.010895	0.0010936	0.0013706
146	TR1_2_W0001_P0123_T0001_R1_P2_K1_Ch2-Ch1.zen	20150120_STAG2gfpcf2_G2G1\MitoSys2\LSM\STAG2-EGFP_G1_14_20h_afterRelease\DE_W0023_P0001\DE_2_W0023_P0001_T0002\TR1_W0001_P0123\TR1_2_W0001_P0123_T0001_R1_P2_K1_Ch2-Ch1.zen	FA/ISS	20000	30.0	3		7	0	0	29.94	100000	2000	Scale	0	1.5	0	0.01	1.5	0	0.01	0.040999999999999995	0	1	1	0	1	181.86700000000002	503.13599999999997	0	1	181.86700000000002	503.13599999999997	1.4042	2.1964	1	0.9833	0.9935	0.9884	1	0.9691	0.9844	1.3840000000000001	2.129	0.9729	0.040326	0.007798899999999999	0.0015669	0.0012593
147	TR1_2_W0001_P0123_T0001_R1_P3_K1_Ch2-Ch1.zen	20150120_STAG2gfpcf2_G2G1\MitoSys2\LSM\STAG2-EGFP_G1_14_20h_afterRelease\DE_W0023_P0001\DE_2_W0023_P0001_T0002\TR1_W0001_P0123\TR1_2_W0001_P0123_T0001_R1_P3_K1_Ch2-Ch1.zen	FA/ISS	20000	30.0	3		7	0	0	29.94	100000	2000	Scale	0	1.5	0	0.01	1.5	0	0.01	0.040999999999999995	0	1	1	0	1	163.075	436.665	0	1	163.075	436.665	1.3292	1.9043	1	0.9813	0.9927	0.987	1	0.9686	0.9842	1.3073	1.8423	0.9713	0.051961	0.010348999999999999	0.0020709	0.0030781
148	TR1_2_W0001_P0123_T0001_R1_P4_K1_Ch2-Ch1.zen	20150120_STAG2gfpcf2_G2G1\MitoSys2\LSM\STAG2-EGFP_G1_14_20h_afterRelease\DE_W0023_P0001\DE_2_W0023_P0001_T0002\TR1_W0001_P0123\TR1_2_W0001_P0123_T0001_R1_P4_K1_Ch2-Ch1.zen	FA/ISS	20000	30.0	3		7	0	0	29.94	100000	2000	Scale	0	1.5	0	0.01	1.5	0	0.01	0.040999999999999995	0	1	1	0	1	3.428	4.033	0	1	3.428	4.033	1.0082	0.9676	1	0.314	0.3942	0.3507	1	0.9314	0.9651	0.3143	0.3321	0.331	1.1637	0.32042	0.061719	0.07611799999999999
149	TR1_2_W0001_P0123_T0001_R1_P5_K1_Ch2-Ch1.zen	20150120_STAG2gfpcf2_G2G1\MitoSys2\LSM\STAG2-EGFP_G1_14_20h_afterRelease\DE_W0023_P0001\DE_2_W0023_P0001_T0002\TR1_W0001_P0123\TR1_2_W0001_P0123_T0001_R1_P5_K1_Ch2-Ch1.zen	FA/ISS	20000	30.0	3		7	0	0	29.94	100000	2000	Scale	0	1.5	0	0.01	1.5	0	0.01	0.040999999999999995	0	1	1	0	1	5.672999999999999	4.494	0	1	5.672999999999999	4.494	1.3744	1.2049	1	0.5314	0.4368	0.4816	1	0.8997	0.9485	0.8001	0.48100000000000004	0.4441	0.21811999999999998	0.11532	0.057822000000000005	0.044889
150	TR1_2_W0001_P0124_T0001_R1_P1_K1_Ch2-Ch1.zen	20150120_STAG2gfpcf2_G2G1\MitoSys2\LSM\STAG2-EGFP_G1_14_20h_afterRelease\DE_W0024_P0001\DE_2_W0024_P0001_T0002\TR1_W0001_P0124\TR1_2_W0001_P0124_T0001_R1_P1_K1_Ch2-Ch1.zen	FA/ISS	20000	30.0	3		7	0	0	29.94	100000	2000	Scale	0	1.5	0	0.01	1.5	0	0.01	0.040999999999999995	0	1	1	0	1	48.553000000000004	39.85	0	1	48.553000000000004	39.85	1.3625	1.886	1	0.9384	0.9229	0.9306	1	0.8997	0.9485	1.2892	1.6103	0.8807	0.060262	0.026026999999999998	0.0036738	0.0117
151	TR1_2_W0001_P0124_T0001_R1_P2_K1_Ch2-Ch1.zen	20150120_STAG2gfpcf2_G2G1\MitoSys2\LSM\STAG2-EGFP_G1_14_20h_afterRelease\DE_W0024_P0001\DE_2_W0024_P0001_T0002\TR1_W0001_P0124\TR1_2_W0001_P0124_T0001_R1_P2_K1_Ch2-Ch1.zen	FA/ISS	20000	30.0	3		7	0	0	29.94	100000	2000	Scale	0	1.5	0	0.01	1.5	0	0.01	0.040999999999999995	0	1	1	0	1	185.203	92.74600000000001	0	1	185.203	92.74600000000001	1.5675	1.8787	1	0.9833	0.9658	0.9745	1	0.8394	0.9162	1.5458	1.5517	0.8914	0.03925	0.005633699999999999	0.0018995999999999998	0.0027294
152	TR1_2_W0001_P0124_T0001_R1_P3_K1_Ch2-Ch1.zen	20150120_STAG2gfpcf2_G2G1\MitoSys2\LSM\STAG2-EGFP_G1_14_20h_afterRelease\DE_W0024_P0001\DE_2_W0024_P0001_T0002\TR1_W0001_P0124\TR1_2_W0001_P0124_T0001_R1_P3_K1_Ch2-Ch1.zen	FA/ISS	20000	30.0	3		7	0	0	29.94	100000	2000	Scale	0	1.5	0	0.01	1.5	0	0.01	0.040999999999999995	0	1	1	0	1	164.396	82.48299999999999	0	1	164.396	82.48299999999999	1.7525	2.0507	1	0.9813	0.9617	0.9714	1	0.8396	0.9163	1.7264	1.6847	0.8885	0.039262	0.0090289	0.002113	0.0039367
153	TR1_2_W0001_P0124_T0001_R1_P4_K1_Ch2-Ch1.zen	20150120_STAG2gfpcf2_G2G1\MitoSys2\LSM\STAG2-EGFP_G1_14_20h_afterRelease\DE_W0024_P0001\DE_2_W0024_P0001_T0002\TR1_W0001_P0124\TR1_2_W0001_P0124_T0001_R1_P4_K1_Ch2-Ch1.zen	FA/ISS	20000	30.0	3		7	0	0	29.94	100000	2000	Scale	0	1.5	0	0.01	1.5	0	0.01	0.040999999999999995	0	1	1	0	1	4.266	2.329	0	1	4.266	2.329	1.1716	1.1249	1	0.4135	0.1228	0.2248	1	0.8552	0.9247	0.5182	0.1049	0.1763	0.57653	0.18545999999999999	0.022633	0.09056399999999999
154	TR1_2_W0001_P0124_T0001_R1_P5_K1_Ch2-Ch1.zen	20150120_STAG2gfpcf2_G2G1\MitoSys2\LSM\STAG2-EGFP_G1_14_20h_afterRelease\DE_W0024_P0001\DE_2_W0024_P0001_T0002\TR1_W0001_P0124\TR1_2_W0001_P0124_T0001_R1_P5_K1_Ch2-Ch1.zen	FA/ISS	20000	30.0	3		7	0	0	29.94	100000	2000	Scale	0	1.5	0	0.01	1.5	0	0.01	0.040999999999999995	0	1	1	0	1	7.096	6.098	0	1	7.096	6.098	1.0749	1.0243	1	0.6203	0.5676	0.5933	1	0.9068	0.9523	0.6777	0.5117	0.5557	0.22939	0.085413	0.030473	0.048072000000000004
155	TR1_2_W0001_P0125_T0001_R1_P1_K1_Ch2-Ch1.zen	20150120_STAG2gfpcf2_G2G1\MitoSys2\LSM\STAG2-EGFP_G1_14_20h_afterRelease\DE_W0025_P0001\DE_2_W0025_P0001_T0002\TR1_W0001_P0125\TR1_2_W0001_P0125_T0001_R1_P1_K1_Ch2-Ch1.zen	FA/ISS	20000	30.0	3		7	0	0	29.94	100000	2000	Scale	0	1.5	0	0.01	1.5	0	0.01	0.040999999999999995	0	1	1	0	1	203.053	516.276	0	1	203.053	516.276	1.2866	1.7335	1	0.9851	0.9940000000000001	0.9896	1	0.9674	0.9835	1.2695	1.6756	0.9732	0.043819	0.0051386	0.0024300999999999997	0.0014022
156	TR1_2_W0001_P0125_T0001_R1_P2_K1_Ch2-Ch1.zen	20150120_STAG2gfpcf2_G2G1\MitoSys2\LSM\STAG2-EGFP_G1_14_20h_afterRelease\DE_W0025_P0001\DE_2_W0025_P0001_T0002\TR1_W0001_P0125\TR1_2_W0001_P0125_T0001_R1_P2_K1_Ch2-Ch1.zen	FA/ISS	20000	30.0	3		7	0	0	29.94	100000	2000	Scale	0	1.5	0	0.01	1.5	0	0.01	0.040999999999999995	0	1	1	0	1	201.482	523.243	0	1	201.482	523.243	1.2349	2.3608	1	0.9851	0.9938	0.9894	1	0.9665	0.9831	1.2181	2.2874	0.9726	0.043548	0.007840399999999999	0.00075431	0.0012159
157	TR1_2_W0001_P0125_T0001_R1_P3_K1_Ch2-Ch1.zen	20150120_STAG2gfpcf2_G2G1\MitoSys2\LSM\STAG2-EGFP_G1_14_20h_afterRelease\DE_W0025_P0001\DE_2_W0025_P0001_T0002\TR1_W0001_P0125\TR1_2_W0001_P0125_T0001_R1_P3_K1_Ch2-Ch1.zen	FA/ISS	20000	30.0	3		7	0	0	29.94	100000	2000	Scale	0	1.5	0	0.01	1.5	0	0.01	0.040999999999999995	0	1	1	0	1	194.467	558.344	0	1	194.467	558.344	1.2894	2.394	1	0.9845	0.9942	0.9893	1	0.97	0.9849	1.2716	2.327	0.9743	0.050894	0.0085161	0.00090842	0.0010260999999999998
158	TR1_2_W0001_P0125_T0001_R1_P4_K1_Ch2-Ch1.zen	20150120_STAG2gfpcf2_G2G1\MitoSys2\LSM\STAG2-EGFP_G1_14_20h_afterRelease\DE_W0025_P0001\DE_2_W0025_P0001_T0002\TR1_W0001_P0125\TR1_2_W0001_P0125_T0001_R1_P4_K1_Ch2-Ch1.zen	FA/ISS	20000	30.0	3		7	0	0	29.94	100000	2000	Scale	0	1.5	0	0.01	1.5	0	0.01	0.040999999999999995	0	1	1	0	1	1.798	1.6640000000000001	0	1	1.798	1.6640000000000001	1.0336	1.0271	1	0.0274	0.0101	0.0165	1	0.9134	0.9557	0.0327	0.0043	0.0092	0.13359000000000001	0.089434	0.18571	0.14235
159	TR1_2_W0001_P0125_T0001_R1_P5_K1_Ch2-Ch1.zen	20150120_STAG2gfpcf2_G2G1\MitoSys2\LSM\STAG2-EGFP_G1_14_20h_afterRelease\DE_W0025_P0001\DE_2_W0025_P0001_T0002\TR1_W0001_P0125\TR1_2_W0001_P0125_T0001_R1_P5_K1_Ch2-Ch1.zen	FA/ISS	20000	30.0	3		7	0	0	29.94	100000	2000	Scale	0	1.5	0	0.01	1.5	0	0.01	0.040999999999999995	0	1	1	0	1	5.855	9.81	0	1	5.855	9.81	1.2644	1.1287	1	0.5455	0.7159	0.6243	1	0.9518	0.9756	0.7338	0.7749	0.6062	0.38416	0.20673000000000002	0.020102000000000002	0.043731
160	TR1_2_W0001_P0126_T0001_R1_P1_K1_Ch2-Ch1.zen	20150120_STAG2gfpcf2_G2G1\MitoSys2\LSM\STAG2-EGFP_G1_14_20h_afterRelease\DE_W0026_P0001\DE_2_W0026_P0001_T0002\TR1_W0001_P0126\TR1_2_W0001_P0126_T0001_R1_P1_K1_Ch2-Ch1.zen	FA/ISS	20000	30.0	3		7	0	0	29.94	100000	2000	Scale	0	1.5	0	0.01	1.5	0	0.01	0.040999999999999995	0	1	1	0	1	118.91799999999999	210.34	0	1	118.91799999999999	210.34	1.6334	2.1066	1	0.9742	0.9849	0.9795	1	0.9529	0.9761	1.599	1.9934	0.956	0.06005800000000001	0.011937999999999999	0.0013332	0.0017305999999999997
161	TR1_2_W0001_P0126_T0001_R1_P2_K1_Ch2-Ch1.zen	20150120_STAG2gfpcf2_G2G1\MitoSys2\LSM\STAG2-EGFP_G1_14_20h_afterRelease\DE_W0026_P0001\DE_2_W0026_P0001_T0002\TR1_W0001_P0126\TR1_2_W0001_P0126_T0001_R1_P2_K1_Ch2-Ch1.zen	FA/ISS	20000	30.0	3		7	0	0	29.94	100000	2000	Scale	0	1.5	0	0.01	1.5	0	0.01	0.040999999999999995	0	1	1	0	1	136.246	311.107	0	1	136.246	311.107	1.5776	2.7117	1	0.9775	0.9893	0.9833	1	0.9621	0.9808	1.5482	2.6074	0.9644	0.052697	0.012943999999999999	0.0011468	0.0018487000000000002
162	TR1_2_W0001_P0126_T0001_R1_P3_K1_Ch2-Ch1.zen	20150120_STAG2gfpcf2_G2G1\MitoSys2\LSM\STAG2-EGFP_G1_14_20h_afterRelease\DE_W0026_P0001\DE_2_W0026_P0001_T0002\TR1_W0001_P0126\TR1_2_W0001_P0126_T0001_R1_P3_K1_Ch2-Ch1.zen	FA/ISS	20000	30.0	3		7	0	0	29.94	100000	2000	Scale	0	1.5	0	0.01	1.5	0	0.01	0.040999999999999995	0	1	1	0	1	61.833999999999996	221.075	0	1	61.833999999999996	221.075	2.2978	2.2466	1	0.9491	0.9854	0.9670000000000001	1	0.9769	0.9884	2.2111	2.1693	0.9557	0.036614999999999995	0.01615	0.00079745	0.0020415
163	TR1_2_W0001_P0126_T0001_R1_P4_K1_Ch2-Ch1.zen	20150120_STAG2gfpcf2_G2G1\MitoSys2\LSM\STAG2-EGFP_G1_14_20h_afterRelease\DE_W0026_P0001\DE_2_W0026_P0001_T0002\TR1_W0001_P0126\TR1_2_W0001_P0126_T0001_R1_P4_K1_Ch2-Ch1.zen	FA/ISS	20000	30.0	3		7	0	0	29.94	100000	2000	Scale	0	1.5	0	0.01	1.5	0	0.01	0.040999999999999995	0	1	1	0	1	2.161	1.65	0	1	2.161	1.65	1.0158	1.0297	1	0.0923	0.0083	0.0272	1	0.8956	0.9464	0.0968	0.0023	0.0109	0.17707	0.14045	0.20628000000000002	0.17125
164	TR1_2_W0001_P0126_T0001_R1_P5_K1_Ch2-Ch1.zen	20150120_STAG2gfpcf2_G2G1\MitoSys2\LSM\STAG2-EGFP_G1_14_20h_afterRelease\DE_W0026_P0001\DE_2_W0026_P0001_T0002\TR1_W0001_P0126\TR1_2_W0001_P0126_T0001_R1_P5_K1_Ch2-Ch1.zen	FA/ISS	20000	30.0	3	x	7	0	0	29.94	100000	2000	Scale	0	1.5	0	0.01	1.5	0	0.01	0.040999999999999995	0	1	1	0	1	5.1	3.617	0	1	5.1	3.617	1.3153	1.3159999999999998	1	0.4817	0.3177	0.3882	1	0.8841	0.9402	0.682	0.3771	0.3466	0.2171	0.16912	0.076237	0.10684
165	TR1_2_W0001_P0127_T0001_R1_P1_K1_Ch2-Ch1.zen	20150120_STAG2gfpcf2_G2G1\MitoSys2\LSM\STAG2-EGFP_G1_14_20h_afterRelease\DE_W0027_P0001\DE_2_W0027_P0001_T0002\TR1_W0001_P0127\TR1_2_W0001_P0127_T0001_R1_P1_K1_Ch2-Ch1.zen	FA/ISS	20000	30.0	3		7	0	0	29.94	100000	2000	Scale	0	1.5	0	0.01	1.5	0	0.01	0.040999999999999995	0	1	1	0	1	198.47799999999998	442.978	0	1	198.47799999999998	442.978	1.3785	2.1892	1	0.9848	0.9927	0.9887	1	0.9614	0.9805	1.3603	2.1061	0.9694	0.039484	0.007650100000000001	0.0014307	0.0016420000000000002
166	TR1_2_W0001_P0127_T0001_R1_P2_K1_Ch2-Ch1.zen	20150120_STAG2gfpcf2_G2G1\MitoSys2\LSM\STAG2-EGFP_G1_14_20h_afterRelease\DE_W0027_P0001\DE_2_W0027_P0001_T0002\TR1_W0001_P0127\TR1_2_W0001_P0127_T0001_R1_P2_K1_Ch2-Ch1.zen	FA/ISS	20000	30.0	3		7	0	0	29.94	100000	2000	Scale	0	1.5	0	0.01	1.5	0	0.01	0.040999999999999995	0	1	1	0	1	187.333	426.374	0	1	187.333	426.374	1.5445	2.219	1	0.9837	0.9924	0.9881	1	0.9627	0.9812	1.5236	2.1344	0.9694	0.040822000000000004	0.008797	0.00025133	0.0013636
167	TR1_2_W0001_P0127_T0001_R1_P3_K1_Ch2-Ch1.zen	20150120_STAG2gfpcf2_G2G1\MitoSys2\LSM\STAG2-EGFP_G1_14_20h_afterRelease\DE_W0027_P0001\DE_2_W0027_P0001_T0002\TR1_W0001_P0127\TR1_2_W0001_P0127_T0001_R1_P3_K1_Ch2-Ch1.zen	FA/ISS	20000	30.0	3		7	0	0	29.94	100000	2000	Scale	0	1.5	0	0.01	1.5	0	0.01	0.040999999999999995	0	1	1	0	1	102.787	388.914	0	1	102.787	388.914	1.3082	2.1159	1	0.9706	0.9919	0.9812	1	0.9777	0.9888	1.274	2.0642	0.9701	0.056116	0.014985	0.00077743	0.0012318
168	TR1_2_W0001_P0127_T0001_R1_P4_K1_Ch2-Ch1.zen	20150120_STAG2gfpcf2_G2G1\MitoSys2\LSM\STAG2-EGFP_G1_14_20h_afterRelease\DE_W0027_P0001\DE_2_W0027_P0001_T0002\TR1_W0001_P0127\TR1_2_W0001_P0127_T0001_R1_P4_K1_Ch2-Ch1.zen	FA/ISS	20000	30.0	3		7	0	0	29.94	100000	2000	Scale	0	1.5	0	0.01	1.5	0	0.01	0.040999999999999995	0	1	1	0	1	4.7589999999999995	5.204	0	1	4.7589999999999995	5.204	0.9471	1.0163	1	0.4654	0.5025	0.483	1	0.9259	0.9622	0.4249	0.4584	0.4572	0.42196000000000006	0.20790999999999998	0.016566	0.061092999999999995
169	TR1_2_W0001_P0127_T0001_R1_P5_K1_Ch2-Ch1.zen	20150120_STAG2gfpcf2_G2G1\MitoSys2\LSM\STAG2-EGFP_G1_14_20h_afterRelease\DE_W0027_P0001\DE_2_W0027_P0001_T0002\TR1_W0001_P0127\TR1_2_W0001_P0127_T0001_R1_P5_K1_Ch2-Ch1.zen	FA/ISS	20000	30.000999999999998	3		7	0	0	29.94	100000	2000	Scale	0	1.5	0	0.01	1.5	0	0.01	0.040999999999999995	0	1	1	0	1	1.849	1.786	0	1	1.849	1.786	1.0133	1.0238	1	0.0353	0.0258	0.03	1	0.917	0.9576	0.0374	0.0163	0.022000000000000002	0.14744000000000002	0.1052	0.14553	0.17444
170	TR1_2_W0001_P0128_T0001_R1_P1_K1_Ch2-Ch1.zen	20150120_STAG2gfpcf2_G2G1\MitoSys2\LSM\STAG2-EGFP_G1_14_20h_afterRelease\DE_W0028_P0001\DE_2_W0028_P0001_T0002\TR1_W0001_P0128\TR1_2_W0001_P0128_T0001_R1_P1_K1_Ch2-Ch1.zen	FA/ISS	20000	30.0	3		7	0	0	29.94	100000	2000	Scale	0	1.5	0	0.01	1.5	0	0.01	0.040999999999999995	0	1	1	0	1	72.828	189.019	0	1	72.828	189.019	1.2011	1.8299	1	0.9588	0.9834	0.971	1	0.9676	0.9836	1.1555	1.756	0.955	0.018111000000000002	0.0079881	0.0010699000000000001	0.0016293
171	TR1_2_W0001_P0128_T0001_R1_P2_K1_Ch2-Ch1.zen	20150120_STAG2gfpcf2_G2G1\MitoSys2\LSM\STAG2-EGFP_G1_14_20h_afterRelease\DE_W0028_P0001\DE_2_W0028_P0001_T0002\TR1_W0001_P0128\TR1_2_W0001_P0128_T0001_R1_P2_K1_Ch2-Ch1.zen	FA/ISS	20000	30.0	3		7	0	0	29.94	100000	2000	Scale	0	1.5	0	0.01	1.5	0	0.01	0.040999999999999995	0	1	1	0	1	171.933	258.20599999999996	0	1	171.933	258.20599999999996	1.3198	2.1578	1	0.9822	0.9871	0.9847	1	0.9420000000000001	0.9706	1.2991	2.0329	0.9555	0.05185599999999999	0.0064492	0.0025148	0.0033898000000000005
172	TR1_2_W0001_P0128_T0001_R1_P3_K1_Ch2-Ch1.zen	20150120_STAG2gfpcf2_G2G1\MitoSys2\LSM\STAG2-EGFP_G1_14_20h_afterRelease\DE_W0028_P0001\DE_2_W0028_P0001_T0002\TR1_W0001_P0128\TR1_2_W0001_P0128_T0001_R1_P3_K1_Ch2-Ch1.zen	FA/ISS	20000	30.0	3		7	0	0	29.94	100000	2000	Scale	0	1.5	0	0.01	1.5	0	0.01	0.040999999999999995	0	1	1	0	1	57.699	205.81099999999998	0	1	57.699	205.81099999999998	1.3818	1.7852	1	0.9475	0.9845	0.9658	1	0.9764	0.9881	1.3187	1.7255	0.9543	0.021847	0.0064884	0.00063873	0.0014532
173	TR1_2_W0001_P0128_T0001_R1_P4_K1_Ch2-Ch1.zen	20150120_STAG2gfpcf2_G2G1\MitoSys2\LSM\STAG2-EGFP_G1_14_20h_afterRelease\DE_W0028_P0001\DE_2_W0028_P0001_T0002\TR1_W0001_P0128\TR1_2_W0001_P0128_T0001_R1_P4_K1_Ch2-Ch1.zen	FA/ISS	20000	30.0	3		7	0	0	29.94	100000	2000	Scale	0	1.5	0	0.01	1.5	0	0.01	0.040999999999999995	0	1	1	0	1	10.061	5.566	0	1	10.061	5.566	1.1225	1.0737	1	0.7212	0.5321	0.6194	1	0.858	0.9263	0.8249	0.4717	0.5568	0.3932	0.066477	0.021334	0.034475
174	TR1_2_W0001_P0128_T0001_R1_P5_K1_Ch2-Ch1.zen	20150120_STAG2gfpcf2_G2G1\MitoSys2\LSM\STAG2-EGFP_G1_14_20h_afterRelease\DE_W0028_P0001\DE_2_W0028_P0001_T0002\TR1_W0001_P0128\TR1_2_W0001_P0128_T0001_R1_P5_K1_Ch2-Ch1.zen	FA/ISS	20000	30.000999999999998	3		7	0	0	29.94	100000	2000	Scale	0	1.5	0	0.01	1.5	0	0.01	0.040999999999999995	0	1	1	0	1	2.178	1.844	0	1	2.178	1.844	1.0187	1.0457	1	0.0979	0.0353	0.0582	1	0.9052	0.9514	0.1024	0.0244	0.0431	0.29725999999999997	0.40143	0.30263	0.48322
175	TR1_2_W0001_P0140_T0001_R1_P1_K1_Ch2-Ch1.zen	20150120_STAG2gfpcf2_G2G1\MitoSys2\LSM\STAG2-EGFP_G1_14_20h_afterRelease\DE_W0031_P0001\DE_2_W0031_P0001_T0002\TR1_W0001_P0140\TR1_2_W0001_P0140_T0001_R1_P1_K1_Ch2-Ch1.zen	FA/ISS	20000	30.0	3		7	0	0	29.94	100000	2000	Scale	0	1.5	0	0.01	1.5	0	0.01	0.040999999999999995	0	1	1	0	1	133.81799999999998	447.97900000000004	0	1	133.81799999999998	447.97900000000004	1.9268	2.3131	1	0.977	0.9928	0.9849	1	0.9749	0.9874	1.8926	2.2468	0.9724	0.053264	0.014339	0.00037034	0.0011572000000000002
176	TR1_2_W0001_P0140_T0001_R1_P2_K1_Ch2-Ch1.zen	20150120_STAG2gfpcf2_G2G1\MitoSys2\LSM\STAG2-EGFP_G1_14_20h_afterRelease\DE_W0031_P0001\DE_2_W0031_P0001_T0002\TR1_W0001_P0140\TR1_2_W0001_P0140_T0001_R1_P2_K1_Ch2-Ch1.zen	FA/ISS	20000	30.0	3		7	0	0	29.94	100000	2000	Scale	0	1.5	0	0.01	1.5	0	0.01	0.040999999999999995	0	1	1	0	1	53.21	304.65	0	1	53.21	304.65	2.1334	2.2727	1	0.9412	0.9895	0.9651	1	0.9855	0.9927	2.0379	2.2233	0.958	0.05740599999999999	0.018216999999999997	0.00020164	0.0012896
177	TR1_2_W0001_P0140_T0001_R1_P3_K1_Ch2-Ch1.zen	20150120_STAG2gfpcf2_G2G1\MitoSys2\LSM\STAG2-EGFP_G1_14_20h_afterRelease\DE_W0031_P0001\DE_2_W0031_P0001_T0002\TR1_W0001_P0140\TR1_2_W0001_P0140_T0001_R1_P3_K1_Ch2-Ch1.zen	FA/ISS	20000	30.0	3		7	0	0	29.94	100000	2000	Scale	0	1.5	0	0.01	1.5	0	0.01	0.040999999999999995	0	1	1	0	1	124.009	342.288	0	1	124.009	342.288	1.7765	1.7257	1	0.9746	0.9908	0.9827	1	0.9706	0.9852	1.7405	1.6617	0.9681	0.0513	0.010931999999999999	0.00088479	0.0016832999999999998
178	TR1_2_W0001_P0140_T0001_R1_P4_K1_Ch2-Ch1.zen	20150120_STAG2gfpcf2_G2G1\MitoSys2\LSM\STAG2-EGFP_G1_14_20h_afterRelease\DE_W0031_P0001\DE_2_W0031_P0001_T0002\TR1_W0001_P0140\TR1_2_W0001_P0140_T0001_R1_P4_K1_Ch2-Ch1.zen	FA/ISS	20000	30.0	3		7	0	0	29.94	100000	2000	Scale	0	1.5	0	0.01	1.5	0	0.01	0.040999999999999995	0	1	1	0	1	4.09	6.142	0	1	4.09	6.142	1.4027	1.2346	1	0.3825	0.565	0.4643	1	0.9472	0.9733	0.6238	0.6859999999999999	0.4478	0.18634	0.079547	0.026356	0.029814
179	TR1_2_W0001_P0140_T0001_R1_P5_K1_Ch2-Ch1.zen	20150120_STAG2gfpcf2_G2G1\MitoSys2\LSM\STAG2-EGFP_G1_14_20h_afterRelease\DE_W0031_P0001\DE_2_W0031_P0001_T0002\TR1_W0001_P0140\TR1_2_W0001_P0140_T0001_R1_P5_K1_Ch2-Ch1.zen	FA/ISS	20000	30.000999999999998	3		7	0	0	29.94	100000	2000	Scale	0	1.5	0	0.01	1.5	0	0.01	0.040999999999999995	0	1	1	0	1	1.85	1.7590000000000001	0	1	1.85	1.7590000000000001	0.991	1.0532	1	0.036000000000000004	0.0217	0.0275	1	0.9155	0.9568	0.034	0.016	0.0193	0.10006	0.1104	0.066564	0.12272999999999999
180	TR1_2_W0001_P0139_T0001_R1_P1_K1_Ch2-Ch1.zen	20150120_STAG2gfpcf2_G2G1\MitoSys2\LSM\STAG2-EGFP_G1_14_20h_afterRelease\DE_W0032_P0001\DE_2_W0032_P0001_T0002\TR1_W0001_P0139\TR1_2_W0001_P0139_T0001_R1_P1_K1_Ch2-Ch1.zen	FA/ISS	20000	30.0	3		7	0	0	29.94	100000	2000	Scale	0	1.5	0	0.01	1.5	0	0.01	0.040999999999999995	0	1	1	0	1	172.804	347.351	0	1	172.804	347.351	1.3535	2.1736	1	0.9825	0.9908	0.9866	1	0.9576	0.9785	1.3328	2.0823	0.9653	0.048989	0.0080006	0.0017971	0.0016628
181	TR1_2_W0001_P0139_T0001_R1_P2_K1_Ch2-Ch1.zen	20150120_STAG2gfpcf2_G2G1\MitoSys2\LSM\STAG2-EGFP_G1_14_20h_afterRelease\DE_W0032_P0001\DE_2_W0032_P0001_T0002\TR1_W0001_P0139\TR1_2_W0001_P0139_T0001_R1_P2_K1_Ch2-Ch1.zen	FA/ISS	20000	30.0	3		7	0	0	29.94	100000	2000	Scale	0	1.5	0	0.01	1.5	0	0.01	0.040999999999999995	0	1	1	0	1	49.532	152.007	0	1	49.532	152.007	1.208	1.1314	1	0.9396	0.9803	0.9597	1	0.9736	0.9867	1.141	1.0799	0.9468	0.078476	0.016954	0.001517	0.0010720999999999999
182	TR1_2_W0001_P0139_T0001_R1_P3_K1_Ch2-Ch1.zen	20150120_STAG2gfpcf2_G2G1\MitoSys2\LSM\STAG2-EGFP_G1_14_20h_afterRelease\DE_W0032_P0001\DE_2_W0032_P0001_T0002\TR1_W0001_P0139\TR1_2_W0001_P0139_T0001_R1_P3_K1_Ch2-Ch1.zen	FA/ISS	20000	30.0	3		7	0	0	29.94	100000	2000	Scale	0	1.5	0	0.01	1.5	0	0.01	0.040999999999999995	0	1	1	0	1	66.544	293.007	0	1	66.544	293.007	1.4114	1.8122	1	0.9543	0.9892	0.9716	1	0.9809	0.9904	1.3558	1.766	0.9623	0.058152999999999996	0.011742	0.0010405999999999998	0.0020132
183	TR1_2_W0001_P0139_T0001_R1_P4_K1_Ch2-Ch1.zen	20150120_STAG2gfpcf2_G2G1\MitoSys2\LSM\STAG2-EGFP_G1_14_20h_afterRelease\DE_W0032_P0001\DE_2_W0032_P0001_T0002\TR1_W0001_P0139\TR1_2_W0001_P0139_T0001_R1_P4_K1_Ch2-Ch1.zen	FA/ISS	20000	30.0	3		7	0	0	29.94	100000	2000	Scale	0	1.5	0	0.01	1.5	0	0.01	0.040999999999999995	0	1	1	0	1	3.04	4.333	0	1	3.04	4.333	1.123	1.1911	1	0.2543	0.4214	0.327	1	0.943	0.9711	0.3065	0.486	0.3126	0.56391	0.18742	0.044907	0.054828999999999996
184	TR1_2_W0001_P0139_T0001_R1_P5_K1_Ch2-Ch1.zen	20150120_STAG2gfpcf2_G2G1\MitoSys2\LSM\STAG2-EGFP_G1_14_20h_afterRelease\DE_W0032_P0001\DE_2_W0032_P0001_T0002\TR1_W0001_P0139\TR1_2_W0001_P0139_T0001_R1_P5_K1_Ch2-Ch1.zen	FA/ISS	20000	30.0	3		7	0	0	29.94	100000	2000	Scale	0	1.5	0	0.01	1.5	0	0.01	0.040999999999999995	0	1	1	0	1	2.639	3.037	0	1	2.639	3.037	1.2372	0.9679	1	0.1829	0.2588	0.2141	1	0.9304	0.9646	0.2696	0.2048	0.1988	0.17786	0.24401	0.0013544	0.07387200000000001
185	TR1_2_W0001_P0137_T0001_R1_P1_K1_Ch2-Ch1.zen	20150120_STAG2gfpcf2_G2G1\MitoSys2\LSM\STAG2-EGFP_G1_14_20h_afterRelease\DE_W0034_P0001\DE_2_W0034_P0001_T0002\TR1_W0001_P0137\TR1_2_W0001_P0137_T0001_R1_P1_K1_Ch2-Ch1.zen	FA/ISS	20000	30.0	3		7	0	0	29.94	100000	2000	Scale	0	1.5	0	0.01	1.5	0	0.01	0.040999999999999995	0	1	1	0	1	215.32299999999998	864.9739999999999	0	1	215.32299999999998	864.9739999999999	1.2394	1.9192	1	0.986	0.9963	0.9911	1	0.9788	0.9894	1.2236	1.8795	0.9806	0.037249000000000004	0.0052588	0.00075613	0.00064288
186	TR1_2_W0001_P0137_T0001_R1_P2_K1_Ch2-Ch1.zen	20150120_STAG2gfpcf2_G2G1\MitoSys2\LSM\STAG2-EGFP_G1_14_20h_afterRelease\DE_W0034_P0001\DE_2_W0034_P0001_T0002\TR1_W0001_P0137\TR1_2_W0001_P0137_T0001_R1_P2_K1_Ch2-Ch1.zen	FA/ISS	20000	30.0	3		7	0	0	29.94	100000	2000	Scale	0	1.5	0	0.01	1.5	0	0.01	0.040999999999999995	0	1	1	0	1	206.01	798.2289999999999	0	1	206.01	798.2289999999999	1.3273	2.2262	1	0.9854	0.996	0.9906	1	0.9778	0.9888	1.3102	2.1790000000000003	0.9796	0.034876	0.006139100000000001	0.0010167	0.0010204
187	TR1_2_W0001_P0137_T0001_R1_P3_K1_Ch2-Ch1.zen	20150120_STAG2gfpcf2_G2G1\MitoSys2\LSM\STAG2-EGFP_G1_14_20h_afterRelease\DE_W0034_P0001\DE_2_W0034_P0001_T0002\TR1_W0001_P0137\TR1_2_W0001_P0137_T0001_R1_P3_K1_Ch2-Ch1.zen	FA/ISS	20000	30.0	3		7	0	0	29.94	100000	2000	Scale	0	1.5	0	0.01	1.5	0	0.01	0.040999999999999995	0	1	1	0	1	31.183000000000003	372.556	0	1	31.183000000000003	372.556	1.8469	1.2427	1	0.9034	0.9919	0.9466	1	0.9932	0.9966	1.7064	1.2232	0.9433	0.02967	0.027354000000000003	0.00036412	0.001103
188	TR1_2_W0001_P0137_T0001_R1_P4_K1_Ch2-Ch1.zen	20150120_STAG2gfpcf2_G2G1\MitoSys2\LSM\STAG2-EGFP_G1_14_20h_afterRelease\DE_W0034_P0001\DE_2_W0034_P0001_T0002\TR1_W0001_P0137\TR1_2_W0001_P0137_T0001_R1_P4_K1_Ch2-Ch1.zen	FA/ISS	20000	30.0	3		7	0	0	29.94	100000	2000	Scale	0	1.5	0	0.01	1.5	0	0.01	0.040999999999999995	0	1	1	0	1	6.382000000000001	39.783	0	1	6.382000000000001	39.783	1.5392	1.3119	1	0.5768	0.9241	0.7295	1	0.9868	0.9934	0.9791	1.2044	0.7245	0.18350999999999998	0.13257	0.0039996	0.010091
189	TR1_2_W0001_P0137_T0001_R1_P5_K1_Ch2-Ch1.zen	20150120_STAG2gfpcf2_G2G1\MitoSys2\LSM\STAG2-EGFP_G1_14_20h_afterRelease\DE_W0034_P0001\DE_2_W0034_P0001_T0002\TR1_W0001_P0137\TR1_2_W0001_P0137_T0001_R1_P5_K1_Ch2-Ch1.zen	FA/ISS	20000	30.0	3		7	0	0	29.94	100000	2000	Scale	0	1.5	0	0.01	1.5	0	0.01	0.040999999999999995	0	1	1	0	1	1.92	2.351	0	1	1.92	2.351	0.9937	0.9818	1	0.0488	0.1337	0.0807	1	0.9343	0.9666	0.047	0.1028	0.0733	0.16876	0.098691	0.052225	0.051582
190	TR1_2_W0001_P0136_T0001_R1_P1_K1_Ch2-Ch1.zen	20150120_STAG2gfpcf2_G2G1\MitoSys2\LSM\STAG2-EGFP_G1_14_20h_afterRelease\DE_W0035_P0001\DE_2_W0035_P0001_T0002\TR1_W0001_P0136\TR1_2_W0001_P0136_T0001_R1_P1_K1_Ch2-Ch1.zen	FA/ISS	20000	30.0	3		7	0	0	29.94	100000	2000	Scale	0	1.5	0	0.01	1.5	0	0.01	0.040999999999999995	0	1	1	0	1	189.174	435.32599999999996	0	1	189.174	435.32599999999996	1.4808	1.9809	1	0.9840000000000001	0.9927	0.9883	1	0.9635	0.9816	1.4608	1.9053	0.97	0.038282	0.0075233	0.00091402	0.0012374
191	TR1_2_W0001_P0136_T0001_R1_P2_K1_Ch2-Ch1.zen	20150120_STAG2gfpcf2_G2G1\MitoSys2\LSM\STAG2-EGFP_G1_14_20h_afterRelease\DE_W0035_P0001\DE_2_W0035_P0001_T0002\TR1_W0001_P0136\TR1_2_W0001_P0136_T0001_R1_P2_K1_Ch2-Ch1.zen	FA/ISS	20000	30.0	3		7	0	0	29.94	100000	2000	Scale	0	1.5	0	0.01	1.5	0	0.01	0.040999999999999995	0	1	1	0	1	191.81599999999997	511.278	0	1	191.81599999999997	511.278	1.4674	2.1863	1	0.9841	0.9937	0.9889	1	0.9683	0.9840000000000001	1.4476	2.1171	0.9731	0.039051999999999996	0.0084479	0.00095492	0.0010765
192	TR1_2_W0001_P0136_T0001_R1_P3_K1_Ch2-Ch1.zen	20150120_STAG2gfpcf2_G2G1\MitoSys2\LSM\STAG2-EGFP_G1_14_20h_afterRelease\DE_W0035_P0001\DE_2_W0035_P0001_T0002\TR1_W0001_P0136\TR1_2_W0001_P0136_T0001_R1_P3_K1_Ch2-Ch1.zen	FA/ISS	20000	30.0	3		7	0	0	29.94	100000	2000	Scale	0	1.5	0	0.01	1.5	0	0.01	0.040999999999999995	0	1	1	0	1	27.598000000000003	155.773	0	1	27.598000000000003	155.773	1.3446	1.075	1	0.8925	0.9808	0.9356	1	0.9856	0.9928	1.2171	1.0379	0.9287	0.046791	0.042185	0.00052904	0.0026306
193	TR1_2_W0001_P0136_T0001_R1_P4_K1_Ch2-Ch1.zen	20150120_STAG2gfpcf2_G2G1\MitoSys2\LSM\STAG2-EGFP_G1_14_20h_afterRelease\DE_W0035_P0001\DE_2_W0035_P0001_T0002\TR1_W0001_P0136\TR1_2_W0001_P0136_T0001_R1_P4_K1_Ch2-Ch1.zen	FA/ISS	20000	30.0	3		7	0	0	29.94	100000	2000	Scale	0	1.5	0	0.01	1.5	0	0.01	0.040999999999999995	0	1	1	0	1	3.045	6.197	0	1	3.045	6.197	1.0767	0.9868	1	0.2557	0.5755	0.3833	1	0.9603	0.98	0.2936	0.5346	0.3732	0.3166	0.21147	-0.0036119	0.031564
194	TR1_2_W0001_P0136_T0001_R1_P5_K1_Ch2-Ch1.zen	20150120_STAG2gfpcf2_G2G1\MitoSys2\LSM\STAG2-EGFP_G1_14_20h_afterRelease\DE_W0035_P0001\DE_2_W0035_P0001_T0002\TR1_W0001_P0136\TR1_2_W0001_P0136_T0001_R1_P5_K1_Ch2-Ch1.zen	FA/ISS	20000	30.0	3		7	0	0	29.94	100000	2000	Scale	0	1.5	0	0.01	1.5	0	0.01	0.040999999999999995	0	1	1	0	1	5.66	5.122000000000001	0	1	5.66	5.122000000000001	1.4655	1.2901	1	0.5274	0.4926	0.5096	1	0.9123	0.9552	0.8585	0.6054	0.47700000000000004	0.37017	0.11739000000000001	0.035417000000000004	0.030737999999999998
195	TR1_2_W0001_P0135_T0001_R1_P1_K1_Ch2-Ch1.zen	20150120_STAG2gfpcf2_G2G1\MitoSys2\LSM\STAG2-EGFP_G1_14_20h_afterRelease\DE_W0036_P0001\DE_2_W0036_P0001_T0002\TR1_W0001_P0135\TR1_2_W0001_P0135_T0001_R1_P1_K1_Ch2-Ch1.zen	FA/ISS	20000	30.0	3		7	0	0	29.94	100000	2000	Scale	0	1.5	0	0.01	1.5	0	0.01	0.040999999999999995	0	1	1	0	1	180.237	291.995	0	1	180.237	291.995	1.2238	1.8940000000000001	1	0.9831	0.9892	0.9862	1	0.9487	0.9740000000000001	1.2048	1.7971	0.9604	0.044333	0.0079899	0.001025	0.0017358
196	TR1_2_W0001_P0135_T0001_R1_P2_K1_Ch2-Ch1.zen	20150120_STAG2gfpcf2_G2G1\MitoSys2\LSM\STAG2-EGFP_G1_14_20h_afterRelease\DE_W0036_P0001\DE_2_W0036_P0001_T0002\TR1_W0001_P0135\TR1_2_W0001_P0135_T0001_R1_P2_K1_Ch2-Ch1.zen	FA/ISS	20000	30.0	3		7	0	0	29.94	100000	2000	Scale	0	1.5	0	0.01	1.5	0	0.01	0.040999999999999995	0	1	1	0	1	173.81900000000002	357.63699999999994	0	1	173.81900000000002	357.63699999999994	1.4696	2.1545	1	0.9826	0.9911	0.9868	1	0.9587	0.9791	1.4480000000000002	2.0633	0.9661	0.046168	0.0092625	0.0010152000000000002	0.0011698000000000001
197	TR1_2_W0001_P0135_T0001_R1_P3_K1_Ch2-Ch1.zen	20150120_STAG2gfpcf2_G2G1\MitoSys2\LSM\STAG2-EGFP_G1_14_20h_afterRelease\DE_W0036_P0001\DE_2_W0036_P0001_T0002\TR1_W0001_P0135\TR1_2_W0001_P0135_T0001_R1_P3_K1_Ch2-Ch1.zen	FA/ISS	20000	30.0	3		7	0	0	29.94	100000	2000	Scale	0	1.5	0	0.01	1.5	0	0.01	0.040999999999999995	0	1	1	0	1	190.725	360.656	0	1	190.725	360.656	1.5019	2.2698	1	0.9841	0.9911	0.9876	1	0.9552	0.9773	1.4818	2.1683	0.9651	0.040429	0.0073291	0.0011898	0.0014916999999999999
198	TR1_2_W0001_P0135_T0001_R1_P4_K1_Ch2-Ch1.zen	20150120_STAG2gfpcf2_G2G1\MitoSys2\LSM\STAG2-EGFP_G1_14_20h_afterRelease\DE_W0036_P0001\DE_2_W0036_P0001_T0002\TR1_W0001_P0135\TR1_2_W0001_P0135_T0001_R1_P4_K1_Ch2-Ch1.zen	FA/ISS	20000	30.000999999999998	3		7	0	0	29.94	100000	2000	Scale	0	1.5	0	0.01	1.5	0	0.01	0.040999999999999995	0	1	1	0	1	1.8319999999999999	1.6119999999999999	0	1	1.8319999999999999	1.6119999999999999	1.0008	1.0239	1	0.033	0.0047	0.0123	1	0.9088	0.9533	0.0329	0.001	0.0039	0.21886	0.1102	0.23217	0.12649000000000002
199	TR1_2_W0001_P0135_T0001_R1_P5_K1_Ch2-Ch1.zen	20150120_STAG2gfpcf2_G2G1\MitoSys2\LSM\STAG2-EGFP_G1_14_20h_afterRelease\DE_W0036_P0001\DE_2_W0036_P0001_T0002\TR1_W0001_P0135\TR1_2_W0001_P0135_T0001_R1_P5_K1_Ch2-Ch1.zen	FA/ISS	20000	30.000999999999998	3		7	0	0	29.94	100000	2000	Scale	0	1.5	0	0.01	1.5	0	0.01	0.040999999999999995	0	1	1	0	1	4.663	6.165	0	1	4.663	6.165	1.4948	1.7218	1	0.4507	0.5615	0.5026	1	0.9383	0.9686	0.7733	1.0131	0.4815	0.59283	0.21413000000000001	0.044311	0.05234199999999999
200	TR1_2_W0001_P0134_T0001_R1_P1_K1_Ch2-Ch1.zen	20150120_STAG2gfpcf2_G2G1\MitoSys2\LSM\STAG2-EGFP_G1_14_20h_afterRelease\DE_W0037_P0001\DE_2_W0037_P0001_T0002\TR1_W0001_P0134\TR1_2_W0001_P0134_T0001_R1_P1_K1_Ch2-Ch1.zen	FA/ISS	20000	30.0	3		7	0	0	29.94	100000	2000	Scale	0	1.5	0	0.01	1.5	0	0.01	0.040999999999999995	0	1	1	0	1	178.97099999999998	335.524	0	1	178.97099999999998	335.524	1.3174	1.3949	1	0.9831	0.9908	0.987	1	0.9564	0.9779	1.2976	1.3245	0.9651	0.032283	0.0060344	0.00036136	0.00080807
201	TR1_2_W0001_P0134_T0001_R1_P2_K1_Ch2-Ch1.zen	20150120_STAG2gfpcf2_G2G1\MitoSys2\LSM\STAG2-EGFP_G1_14_20h_afterRelease\DE_W0037_P0001\DE_2_W0037_P0001_T0002\TR1_W0001_P0134\TR1_2_W0001_P0134_T0001_R1_P2_K1_Ch2-Ch1.zen	FA/ISS	20000	30.0	3		7	0	0	29.94	100000	2000	Scale	0	1.5	0	0.01	1.5	0	0.01	0.040999999999999995	0	1	1	0	1	231.44	476.805	0	1	231.44	476.805	1.5899	2.4566	1	0.9868	0.9933	0.99	1	0.9589	0.9793	1.5727	2.3598	0.9694	0.030958	0.0073128	0.0007832000000000001	0.0010892
202	TR1_2_W0001_P0134_T0001_R1_P3_K1_Ch2-Ch1.zen	20150120_STAG2gfpcf2_G2G1\MitoSys2\LSM\STAG2-EGFP_G1_14_20h_afterRelease\DE_W0037_P0001\DE_2_W0037_P0001_T0002\TR1_W0001_P0134\TR1_2_W0001_P0134_T0001_R1_P3_K1_Ch2-Ch1.zen	FA/ISS	20000	30.0	3		7	0	0	29.94	100000	2000	Scale	0	1.5	0	0.01	1.5	0	0.01	0.040999999999999995	0	1	1	0	1	196.375	387.05800000000005	0	1	196.375	387.05800000000005	1.3654	1.7438	1	0.9845	0.9919	0.9882	1	0.9579	0.9787	1.347	1.6665	0.9671	0.039047000000000005	0.0048777000000000004	0.00083353	0.0012769
203	TR1_2_W0001_P0134_T0001_R1_P4_K1_Ch2-Ch1.zen	20150120_STAG2gfpcf2_G2G1\MitoSys2\LSM\STAG2-EGFP_G1_14_20h_afterRelease\DE_W0037_P0001\DE_2_W0037_P0001_T0002\TR1_W0001_P0134\TR1_2_W0001_P0134_T0001_R1_P4_K1_Ch2-Ch1.zen	FA/ISS	20000	30.0	3		7	0	0	29.94	100000	2000	Scale	0	1.5	0	0.01	1.5	0	0.01	0.040999999999999995	0	1	1	0	1	4.413	4.249	0	1	4.413	4.249	1.0215	1.1154	1	0.4333	0.4165	0.4243	1	0.9162	0.9572	0.4445	0.4318	0.3961	1.0955	0.1761	0.069436	0.060457000000000004
204	TR1_2_W0001_P0134_T0001_R1_P5_K1_Ch2-Ch1.zen	20150120_STAG2gfpcf2_G2G1\MitoSys2\LSM\STAG2-EGFP_G1_14_20h_afterRelease\DE_W0037_P0001\DE_2_W0037_P0001_T0002\TR1_W0001_P0134\TR1_2_W0001_P0134_T0001_R1_P5_K1_Ch2-Ch1.zen	FA/ISS	20000	30.0	3		7	0	0	29.94	100000	2000	Scale	0	1.5	0	0.01	1.5	0	0.01	0.040999999999999995	0	1	1	0	1	1.784	1.515	0	1	1.784	1.515	1.0315	1.0524	1	0.0248	0.0005	0.001	1	0.9056	0.9516	0.0296	-0.0004	-0.0066	0.22596	0.10509	0.12864	0.16234
205	TR1_2_W0001_P0133_T0001_R1_P1_K1_Ch2-Ch1.zen	20150120_STAG2gfpcf2_G2G1\MitoSys2\LSM\STAG2-EGFP_G1_14_20h_afterRelease\DE_W0038_P0001\DE_2_W0038_P0001_T0002\TR1_W0001_P0133\TR1_2_W0001_P0133_T0001_R1_P1_K1_Ch2-Ch1.zen	FA/ISS	20000	30.0	3		7	0	0	29.94	100000	2000	Scale	0	1.5	0	0.01	1.5	0	0.01	0.040999999999999995	0	1	1	0	1	157.95	209.797	0	1	157.95	209.797	1.2324	1.4592	1	0.981	0.9855	0.9832	1	0.9385	0.9687	1.2111	1.3582	0.9522	0.042617	0.007784699999999999	0.00067741	0.0020041
206	TR1_2_W0001_P0133_T0001_R1_P2_K1_Ch2-Ch1.zen	20150120_STAG2gfpcf2_G2G1\MitoSys2\LSM\STAG2-EGFP_G1_14_20h_afterRelease\DE_W0038_P0001\DE_2_W0038_P0001_T0002\TR1_W0001_P0133\TR1_2_W0001_P0133_T0001_R1_P2_K1_Ch2-Ch1.zen	FA/ISS	20000	30.0	3		7	0	0	29.94	100000	2000	Scale	0	1.5	0	0.01	1.5	0	0.01	0.040999999999999995	0	1	1	0	1	144.918	194.93	0	1	144.918	194.93	1.3065	1.5242	1	0.9791	0.9841	0.9816	1	0.9393	0.9692	1.2822	1.4177	0.9511	0.047833999999999995	0.006211199999999999	0.00096926	0.0013751
207	TR1_2_W0001_P0133_T0001_R1_P3_K1_Ch2-Ch1.zen	20150120_STAG2gfpcf2_G2G1\MitoSys2\LSM\STAG2-EGFP_G1_14_20h_afterRelease\DE_W0038_P0001\DE_2_W0038_P0001_T0002\TR1_W0001_P0133\TR1_2_W0001_P0133_T0001_R1_P3_K1_Ch2-Ch1.zen	FA/ISS	20000	30.0	3		7	0	0	29.94	100000	2000	Scale	0	1.5	0	0.01	1.5	0	0.01	0.040999999999999995	0	1	1	0	1	199.667	288.155	0	1	199.667	288.155	1.3241	2.0163	1	0.9847	0.9885	0.9866	1	0.9403	0.9697	1.3063	1.896	0.9565	0.040195999999999996	0.0049872	0.0027402	0.0018004000000000002
208	TR1_2_W0001_P0133_T0001_R1_P4_K1_Ch2-Ch1.zen	20150120_STAG2gfpcf2_G2G1\MitoSys2\LSM\STAG2-EGFP_G1_14_20h_afterRelease\DE_W0038_P0001\DE_2_W0038_P0001_T0002\TR1_W0001_P0133\TR1_2_W0001_P0133_T0001_R1_P4_K1_Ch2-Ch1.zen	FA/ISS	20000	30.0	3		7	0	0	29.94	100000	2000	Scale	0	1.5	0	0.01	1.5	0	0.01	0.040999999999999995	0	1	1	0	1	4.687	3.397	0	1	4.687	3.397	1.508	1.7852	1	0.455	0.3008	0.3675	1	0.888	0.9423	0.789	0.5886	0.3285	0.4659	0.3138	0.055344000000000004	0.14039000000000001
209	TR1_2_W0001_P0133_T0001_R1_P5_K1_Ch2-Ch1.zen	20150120_STAG2gfpcf2_G2G1\MitoSys2\LSM\STAG2-EGFP_G1_14_20h_afterRelease\DE_W0038_P0001\DE_2_W0038_P0001_T0002\TR1_W0001_P0133\TR1_2_W0001_P0133_T0001_R1_P5_K1_Ch2-Ch1.zen	FA/ISS	20000	30.0	3		7	0	0	29.94	100000	2000	Scale	0	1.5	0	0.01	1.5	0	0.01	0.040999999999999995	0	1	1	0	1	3.8360000000000003	2.41	0	1	3.8360000000000003	2.41	1.0739	1.1796	1	0.3657	0.1371	0.2223	1	0.8726	0.9341	0.4067	0.1422	0.1824	1.0829	0.28863	0.08975599999999999	0.10549000000000001
210	TR1_2_W0001_P0132_T0001_R1_P1_K1_Ch2-Ch1.zen	20150120_STAG2gfpcf2_G2G1\MitoSys2\LSM\STAG2-EGFP_G1_14_20h_afterRelease\DE_W0039_P0001\DE_2_W0039_P0001_T0002\TR1_W0001_P0132\TR1_2_W0001_P0132_T0001_R1_P1_K1_Ch2-Ch1.zen	FA/ISS	20000	30.0	3		7	0	0	29.94	100000	2000	Scale	0	1.5	0	0.01	1.5	0	0.01	0.040999999999999995	0	1	1	0	1	166.518	247.81400000000002	0	1	166.518	247.81400000000002	1.41	2.5521	1	0.9817	0.9864	0.9841	1	0.9411	0.9701	1.3878	2.405	0.9544	0.051306	0.008668200000000001	0.0017214000000000003	0.0018336
211	TR1_2_W0001_P0132_T0001_R1_P2_K1_Ch2-Ch1.zen	20150120_STAG2gfpcf2_G2G1\MitoSys2\LSM\STAG2-EGFP_G1_14_20h_afterRelease\DE_W0039_P0001\DE_2_W0039_P0001_T0002\TR1_W0001_P0132\TR1_2_W0001_P0132_T0001_R1_P2_K1_Ch2-Ch1.zen	FA/ISS	20000	30.0	3		7	0	0	29.94	100000	2000	Scale	0	1.5	0	0.01	1.5	0	0.01	0.040999999999999995	0	1	1	0	1	186.53	275.409	0	1	186.53	275.409	1.5007	2.2986	1	0.9836	0.9884	0.986	1	0.9432	0.9712	1.48	2.1691	0.9575	0.042472	0.008244	0.0012362999999999999	0.0018469
212	TR1_2_W0001_P0132_T0001_R1_P3_K1_Ch2-Ch1.zen	20150120_STAG2gfpcf2_G2G1\MitoSys2\LSM\STAG2-EGFP_G1_14_20h_afterRelease\DE_W0039_P0001\DE_2_W0039_P0001_T0002\TR1_W0001_P0132\TR1_2_W0001_P0132_T0001_R1_P3_K1_Ch2-Ch1.zen	FA/ISS	20000	30.0	3		7	0	0	29.94	100000	2000	Scale	0	1.5	0	0.01	1.5	0	0.01	0.040999999999999995	0	1	1	0	1	40.525999999999996	172.315	0	1	40.525999999999996	172.315	1.3995	1.261	1	0.9249	0.9824	0.9532	1	0.9811	0.9905	1.3084	1.2159	0.9440000000000001	0.086353	0.022529	0.00090725	0.00089765
213	TR1_2_W0001_P0132_T0001_R1_P4_K1_Ch2-Ch1.zen	20150120_STAG2gfpcf2_G2G1\MitoSys2\LSM\STAG2-EGFP_G1_14_20h_afterRelease\DE_W0039_P0001\DE_2_W0039_P0001_T0002\TR1_W0001_P0132\TR1_2_W0001_P0132_T0001_R1_P4_K1_Ch2-Ch1.zen	FA/ISS	20000	30.0	3		7	0	0	29.94	100000	2000	Scale	0	1.5	0	0.01	1.5	0	0.01	0.040999999999999995	0	1	1	0	1	5.16	4.34	0	1	5.16	4.34	1.1345	1.1044	1	0.5011	0.4268	0.4623	1	0.9048	0.9512	0.5938	0.4239	0.4277	0.24231999999999998	0.060483	0.062048	0.051479
214	TR1_2_W0001_P0132_T0001_R1_P5_K1_Ch2-Ch1.zen	20150120_STAG2gfpcf2_G2G1\MitoSys2\LSM\STAG2-EGFP_G1_14_20h_afterRelease\DE_W0039_P0001\DE_2_W0039_P0001_T0002\TR1_W0001_P0132\TR1_2_W0001_P0132_T0001_R1_P5_K1_Ch2-Ch1.zen	FA/ISS	20000	30.000999999999998	3		7	0	0	29.94	100000	2000	Scale	0	1.5	0	0.01	1.5	0	0.01	0.040999999999999995	0	1	1	0	1	2.5660000000000003	2.74	0	1	2.5660000000000003	2.74	0.9470000000000001	1.0384	1	0.1677	0.2039	0.1813	1	0.925	0.9618	0.1292	0.1827	0.1656	0.84257	0.4542	0.080442	0.10462
215	TR1_2_W0001_P0131_T0001_R1_P1_K1_Ch2-Ch1.zen	20150120_STAG2gfpcf2_G2G1\MitoSys2\LSM\STAG2-EGFP_G1_14_20h_afterRelease\DE_W0040_P0001\DE_2_W0040_P0001_T0002\TR1_W0001_P0131\TR1_2_W0001_P0131_T0001_R1_P1_K1_Ch2-Ch1.zen	FA/ISS	20000	30.0	3		7	0	0	29.94	100000	2000	Scale	0	1.5	0	0.01	1.5	0	0.01	0.040999999999999995	0	1	1	0	1	149.69299999999998	262.535	0	1	149.69299999999998	262.535	1.4152	1.8769	1	0.9794	0.9877	0.9835	1	0.9521	0.9758	1.3902	1.7792	0.9596	0.047273	0.007731999999999999	0.0022734	0.0026164
216	TR1_2_W0001_P0131_T0001_R1_P2_K1_Ch2-Ch1.zen	20150120_STAG2gfpcf2_G2G1\MitoSys2\LSM\STAG2-EGFP_G1_14_20h_afterRelease\DE_W0040_P0001\DE_2_W0040_P0001_T0002\TR1_W0001_P0131\TR1_2_W0001_P0131_T0001_R1_P2_K1_Ch2-Ch1.zen	FA/ISS	20000	30.0	3		7	0	0	29.94	100000	2000	Scale	0	1.5	0	0.01	1.5	0	0.01	0.040999999999999995	0	1	1	0	1	140.75	202.11900000000003	0	1	140.75	202.11900000000003	1.5413	1.7315	1	0.9784	0.9848	0.9816	1	0.9432	0.9712	1.5136	1.618	0.9531	0.047932	0.009540799999999999	0.0014445999999999999	0.0025089
217	TR1_2_W0001_P0131_T0001_R1_P3_K1_Ch2-Ch1.zen	20150120_STAG2gfpcf2_G2G1\MitoSys2\LSM\STAG2-EGFP_G1_14_20h_afterRelease\DE_W0040_P0001\DE_2_W0040_P0001_T0002\TR1_W0001_P0131\TR1_2_W0001_P0131_T0001_R1_P3_K1_Ch2-Ch1.zen	FA/ISS	20000	30.0	3		7	0	0	29.94	100000	2000	Scale	0	1.5	0	0.01	1.5	0	0.01	0.040999999999999995	0	1	1	0	1	143.637	261.231	0	1	143.637	261.231	1.2542	1.2278	1	0.9790000000000001	0.9884	0.9837	1	0.9553	0.9774	1.2305	1.1598	0.9614	0.044967	0.0087169	0.0011448	0.0010865
218	TR1_2_W0001_P0131_T0001_R1_P4_K1_Ch2-Ch1.zen	20150120_STAG2gfpcf2_G2G1\MitoSys2\LSM\STAG2-EGFP_G1_14_20h_afterRelease\DE_W0040_P0001\DE_2_W0040_P0001_T0002\TR1_W0001_P0131\TR1_2_W0001_P0131_T0001_R1_P4_K1_Ch2-Ch1.zen	FA/ISS	20000	30.0	3		7	0	0	29.94	100000	2000	Scale	0	1.5	0	0.01	1.5	0	0.01	0.040999999999999995	0	1	1	0	1	1.814	1.511	0	1	1.814	1.511	1.0439	1.0531	1	0.0297	0.0004	0.0008	1	0.9038	0.9507	0.037000000000000005	-0.0002	-0.0077	0.17245	0.13831	0.21143	0.16199000000000002
219	TR1_2_W0001_P0131_T0001_R1_P5_K1_Ch2-Ch1.zen	20150120_STAG2gfpcf2_G2G1\MitoSys2\LSM\STAG2-EGFP_G1_14_20h_afterRelease\DE_W0040_P0001\DE_2_W0040_P0001_T0002\TR1_W0001_P0131\TR1_2_W0001_P0131_T0001_R1_P5_K1_Ch2-Ch1.zen	FA/ISS	20000	30.0	3		7	0	0	29.94	100000	2000	Scale	0	1.5	0	0.01	1.5	0	0.01	0.040999999999999995	0	1	1	0	1	73.311	170.13400000000001	0	1	73.311	170.13400000000001	1.2334	2.2047	1	0.9587	0.9811	0.9698	1	0.9625	0.9811	1.1868	2.1068	0.9513	0.089196	0.024103	0.0023277	0.003249
220	TR1_2_W0001_P0141_T0001_R1_P1_K1_Ch2-Ch1.zen	20150120_STAG2gfpcf2_G2G1\MitoSys2\LSM\STAG2-EGFP_G1_14_20h_afterRelease\DE_W0041_P0001\DE_2_W0041_P0001_T0002\TR1_W0001_P0141\TR1_2_W0001_P0141_T0001_R1_P1_K1_Ch2-Ch1.zen	FA/ISS	20000	30.0	3		7	0	0	29.94	100000	2000	Scale	0	1.5	0	0.01	1.5	0	0.01	0.040999999999999995	0	1	1	0	1	152.466	360.12300000000005	0	1	152.466	360.12300000000005	1.51	2.484	1	0.9801	0.9909	0.9855	1	0.9633	0.9815	1.4848	2.3916	0.9671	0.048963	0.012865000000000001	0.0012223	0.0014134
221	TR1_2_W0001_P0141_T0001_R1_P2_K1_Ch2-Ch1.zen	20150120_STAG2gfpcf2_G2G1\MitoSys2\LSM\STAG2-EGFP_G1_14_20h_afterRelease\DE_W0041_P0001\DE_2_W0041_P0001_T0002\TR1_W0001_P0141\TR1_2_W0001_P0141_T0001_R1_P2_K1_Ch2-Ch1.zen	FA/ISS	20000	30.0	3		7	0	0	29.94	100000	2000	Scale	0	1.5	0	0.01	1.5	0	0.01	0.040999999999999995	0	1	1	0	1	34.324	133.914	0	1	34.324	133.914	2.3564	1.831	1	0.9077	0.9766	0.9415	1	0.9794	0.9897	2.1934	1.755	0.9316	0.0071706	0.014889	0.0010494999999999999	0.003163
222	TR1_2_W0001_P0141_T0001_R1_P3_K1_Ch2-Ch1.zen	20150120_STAG2gfpcf2_G2G1\MitoSys2\LSM\STAG2-EGFP_G1_14_20h_afterRelease\DE_W0041_P0001\DE_2_W0041_P0001_T0002\TR1_W0001_P0141\TR1_2_W0001_P0141_T0001_R1_P3_K1_Ch2-Ch1.zen	FA/ISS	20000	30.0	3		7	0	0	29.94	100000	2000	Scale	0	1.5	0	0.01	1.5	0	0.01	0.040999999999999995	0	1	1	0	1	150.878	344.54900000000004	0	1	150.878	344.54900000000004	1.5257	1.8133	1	0.9797	0.9909	0.9853	1	0.9638	0.9818	1.4998	1.7395	0.9673	0.046782	0.010981999999999999	0.00088158	0.0012481
223	TR1_2_W0001_P0141_T0001_R1_P4_K1_Ch2-Ch1.zen	20150120_STAG2gfpcf2_G2G1\MitoSys2\LSM\STAG2-EGFP_G1_14_20h_afterRelease\DE_W0041_P0001\DE_2_W0041_P0001_T0002\TR1_W0001_P0141\TR1_2_W0001_P0141_T0001_R1_P4_K1_Ch2-Ch1.zen	FA/ISS	20000	30.0	3		7	0	0	29.94	100000	2000	Scale	0	1.5	0	0.01	1.5	0	0.01	0.040999999999999995	0	1	1	0	1	2.455	2.61	0	1	2.455	2.61	1.2716	1.2591	1	0.1447	0.17300000000000001	0.1579	1	0.9243	0.9614	0.2401	0.231	0.1433	0.1492	0.14295	0.068896	0.079614
224	TR1_2_W0001_P0141_T0001_R1_P5_K1_Ch2-Ch1.zen	20150120_STAG2gfpcf2_G2G1\MitoSys2\LSM\STAG2-EGFP_G1_14_20h_afterRelease\DE_W0041_P0001\DE_2_W0041_P0001_T0002\TR1_W0001_P0141\TR1_2_W0001_P0141_T0001_R1_P5_K1_Ch2-Ch1.zen	FA/ISS	20000	30.0	3		7	0	0	29.94	100000	2000	Scale	0	1.5	0	0.01	1.5	0	0.01	0.040999999999999995	0	1	1	0	1	5.125	9.116	0	1	5.125	9.116	1.0633	1.0659	1	0.496	0.6972	0.5875	1	0.9544	0.9769	0.5374	0.7115	0.5712	0.30051	0.17795	0.0061644	0.029123000000000003
225	TR1_2_W0001_P0142_T0001_R1_P1_K1_Ch2-Ch1.zen	20150120_STAG2gfpcf2_G2G1\MitoSys2\LSM\STAG2-EGFP_G1_14_20h_afterRelease\DE_W0042_P0001\DE_2_W0042_P0001_T0002\TR1_W0001_P0142\TR1_2_W0001_P0142_T0001_R1_P1_K1_Ch2-Ch1.zen	FA/ISS	20000	30.0	3		7	0	0	29.94	100000	2000	Scale	0	1.5	0	0.01	1.5	0	0.01	0.040999999999999995	0	1	1	0	1	75.655	102.598	0	1	75.655	102.598	1.8319999999999999	2.2285	1	0.9594	0.9690000000000001	0.9642	1	0.9388	0.9689	1.7735	2.0524	0.9337	0.052756	0.01739	0.0011674	0.0041888
226	TR1_2_W0001_P0142_T0001_R1_P2_K1_Ch2-Ch1.zen	20150120_STAG2gfpcf2_G2G1\MitoSys2\LSM\STAG2-EGFP_G1_14_20h_afterRelease\DE_W0042_P0001\DE_2_W0042_P0001_T0002\TR1_W0001_P0142\TR1_2_W0001_P0142_T0001_R1_P2_K1_Ch2-Ch1.zen	FA/ISS	20000	30.0	3		7	0	0	29.94	100000	2000	Scale	0	1.5	0	0.01	1.5	0	0.01	0.040999999999999995	0	1	1	0	1	159.724	117.324	0	1	159.724	117.324	1.5242	2.1279	1	0.9808	0.9725	0.9767	1	0.887	0.9418	1.4998	1.8732	0.919	0.049106	0.011081	0.0027241	0.0024027
227	TR1_2_W0001_P0142_T0001_R1_P3_K1_Ch2-Ch1.zen	20150120_STAG2gfpcf2_G2G1\MitoSys2\LSM\STAG2-EGFP_G1_14_20h_afterRelease\DE_W0042_P0001\DE_2_W0042_P0001_T0002\TR1_W0001_P0142\TR1_2_W0001_P0142_T0001_R1_P3_K1_Ch2-Ch1.zen	FA/ISS	20000	30.0	3		7	0	0	29.94	100000	2000	Scale	0	1.5	0	0.01	1.5	0	0.01	0.040999999999999995	0	1	1	0	1	173.56099999999998	109.71600000000001	0	1	173.56099999999998	109.71600000000001	1.6136	1.8746	1	0.9824	0.9715	0.977	1	0.8721	0.9339	1.5904	1.6089	0.9114	0.040299	0.0091178	0.0013422	0.0034856
228	TR1_2_W0001_P0142_T0001_R1_P4_K1_Ch2-Ch1.zen	20150120_STAG2gfpcf2_G2G1\MitoSys2\LSM\STAG2-EGFP_G1_14_20h_afterRelease\DE_W0042_P0001\DE_2_W0042_P0001_T0002\TR1_W0001_P0142\TR1_2_W0001_P0142_T0001_R1_P4_K1_Ch2-Ch1.zen	FA/ISS	20000	30.0	3		7	0	0	29.94	100000	2000	Scale	0	1.5	0	0.01	1.5	0	0.01	0.040999999999999995	0	1	1	0	1	2.335	2.084	0	1	2.335	2.084	1.0113	1.026	1	0.1281	0.0771	0.0994	1	0.9099	0.9539	0.132	0.0594	0.0828	0.18008	0.09947	0.08353300000000001	0.05972
229	TR1_2_W0001_P0142_T0001_R1_P5_K1_Ch2-Ch1.zen	20150120_STAG2gfpcf2_G2G1\MitoSys2\LSM\STAG2-EGFP_G1_14_20h_afterRelease\DE_W0042_P0001\DE_2_W0042_P0001_T0002\TR1_W0001_P0142\TR1_2_W0001_P0142_T0001_R1_P5_K1_Ch2-Ch1.zen	FA/ISS	20000	30.0	3	x	7	0	0	29.94	100000	2000	Scale	0	1.5	0	0.01	1.5	0	0.01	0.040999999999999995	0	1	1	0	1	3.7889999999999997	2.764	0	1	3.7889999999999997	2.764	1.2169	1.1628	1	0.354	0.1728	0.2363	1	0.882	0.9390000000000001	0.4706	0.1368	0.2004	0.40376	0.25635	0.088133	0.1193
230	TR1_2_W0001_P0143_T0001_R1_P1_K1_Ch2-Ch1.zen	20150120_STAG2gfpcf2_G2G1\MitoSys2\LSM\STAG2-EGFP_G1_14_20h_afterRelease\DE_W0043_P0001\DE_2_W0043_P0001_T0002\TR1_W0001_P0143\TR1_2_W0001_P0143_T0001_R1_P1_K1_Ch2-Ch1.zen	FA/ISS	20000	30.0	3		7	0	0	29.94	100000	2000	Scale	0	1.5	0	0.01	1.5	0	0.01	0.040999999999999995	0	1	1	0	1	155.093	359.366	0	1	155.093	359.366	1.4427	1.9727	1	0.9803	0.9911	0.9857	1	0.9635	0.9816	1.4184	1.8961	0.9675	0.062175	0.014847999999999998	0.0017832	0.0012730999999999999
231	TR1_2_W0001_P0143_T0001_R1_P2_K1_Ch2-Ch1.zen	20150120_STAG2gfpcf2_G2G1\MitoSys2\LSM\STAG2-EGFP_G1_14_20h_afterRelease\DE_W0043_P0001\DE_2_W0043_P0001_T0002\TR1_W0001_P0143\TR1_2_W0001_P0143_T0001_R1_P2_K1_Ch2-Ch1.zen	FA/ISS	20000	30.0	3		7	0	0	29.94	100000	2000	Scale	0	1.5	0	0.01	1.5	0	0.01	0.040999999999999995	0	1	1	0	1	168.545	492.404	0	1	168.545	492.404	1.8169	2.7526	1	0.9817	0.9931	0.9874	1	0.9701	0.9849	1.7908	2.6676	0.9725	0.047954000000000004	0.013193	0.0016997	0.0014972000000000002
232	TR1_2_W0001_P0143_T0001_R1_P3_K1_Ch2-Ch1.zen	20150120_STAG2gfpcf2_G2G1\MitoSys2\LSM\STAG2-EGFP_G1_14_20h_afterRelease\DE_W0043_P0001\DE_2_W0043_P0001_T0002\TR1_W0001_P0143\TR1_2_W0001_P0143_T0001_R1_P3_K1_Ch2-Ch1.zen	FA/ISS	20000	30.0	3		7	0	0	29.94	100000	2000	Scale	0	1.5	0	0.01	1.5	0	0.01	0.040999999999999995	0	1	1	0	1	160.741	486.64099999999996	0	1	160.741	486.64099999999996	1.4557	2.0421	1	0.9809	0.9934	0.9871	1	0.9722	0.986	1.432	1.9824	0.9733	0.045663	0.0094675	0.00098413	0.0012228
233	TR1_2_W0001_P0143_T0001_R1_P4_K1_Ch2-Ch1.zen	20150120_STAG2gfpcf2_G2G1\MitoSys2\LSM\STAG2-EGFP_G1_14_20h_afterRelease\DE_W0043_P0001\DE_2_W0043_P0001_T0002\TR1_W0001_P0143\TR1_2_W0001_P0143_T0001_R1_P4_K1_Ch2-Ch1.zen	FA/ISS	20000	30.0	3		7	0	0	29.94	100000	2000	Scale	0	1.5	0	0.01	1.5	0	0.01	0.040999999999999995	0	1	1	0	1	2.272	4.586	0	1	2.272	4.586	1.0659	0.8836	1	0.114	0.4519	0.2267	1	0.9598	0.9797	0.1355	0.34600000000000003	0.2199	0.11218	0.084101	0.023548	0.04075
234	TR1_2_W0001_P0143_T0001_R1_P5_K1_Ch2-Ch1.zen	20150120_STAG2gfpcf2_G2G1\MitoSys2\LSM\STAG2-EGFP_G1_14_20h_afterRelease\DE_W0043_P0001\DE_2_W0043_P0001_T0002\TR1_W0001_P0143\TR1_2_W0001_P0143_T0001_R1_P5_K1_Ch2-Ch1.zen	FA/ISS	20000	30.0	3		7	0	0	29.94	100000	2000	Scale	0	1.5	0	0.01	1.5	0	0.01	0.040999999999999995	0	1	1	0	1	2.194	2.5580000000000003	0	1	2.194	2.5580000000000003	1.0752	1.2382	1	0.0994	0.1684	0.1291	1	0.9306	0.9647	0.1215	0.2253	0.11800000000000001	0.16036	0.10159	0.032125	0.096978
235	TR1_2_W0001_P0144_T0001_R1_P1_K1_Ch2-Ch1.zen	20150120_STAG2gfpcf2_G2G1\MitoSys2\LSM\STAG2-EGFP_G1_14_20h_afterRelease\DE_W0044_P0001\DE_2_W0044_P0001_T0002\TR1_W0001_P0144\TR1_2_W0001_P0144_T0001_R1_P1_K1_Ch2-Ch1.zen	FA/ISS	20000	30.0	3		7	0	0	29.94	100000	2000	Scale	0	1.5	0	0.01	1.5	0	0.01	0.040999999999999995	0	1	1	0	1	119.617	228.77200000000002	0	1	119.617	228.77200000000002	1.838	2.2364	1	0.9741	0.9859	0.98	1	0.9565	0.978	1.8006	2.1232	0.9583	0.050631	0.015059999999999999	0.0012443	0.0020454
236	TR1_2_W0001_P0144_T0001_R1_P2_K1_Ch2-Ch1.zen	20150120_STAG2gfpcf2_G2G1\MitoSys2\LSM\STAG2-EGFP_G1_14_20h_afterRelease\DE_W0044_P0001\DE_2_W0044_P0001_T0002\TR1_W0001_P0144\TR1_2_W0001_P0144_T0001_R1_P2_K1_Ch2-Ch1.zen	FA/ISS	20000	30.0	3		7	0	0	29.94	100000	2000	Scale	0	1.5	0	0.01	1.5	0	0.01	0.040999999999999995	0	1	1	0	1	123.17	201.115	0	1	123.17	201.115	1.9204	2.3961	1	0.9749	0.9842	0.9796	1	0.9495	0.9744	1.8831	2.259	0.9543	0.051102	0.013413999999999999	0.00048554	0.0024656
237	TR1_2_W0001_P0144_T0001_R1_P3_K1_Ch2-Ch1.zen	20150120_STAG2gfpcf2_G2G1\MitoSys2\LSM\STAG2-EGFP_G1_14_20h_afterRelease\DE_W0044_P0001\DE_2_W0044_P0001_T0002\TR1_W0001_P0144\TR1_2_W0001_P0144_T0001_R1_P3_K1_Ch2-Ch1.zen	FA/ISS	20000	30.0	3		7	0	0	29.94	100000	2000	Scale	0	1.5	0	0.01	1.5	0	0.01	0.040999999999999995	0	1	1	0	1	124.6	222.838	0	1	124.6	222.838	1.6461	2.1898	1	0.9753	0.9855	0.9804	1	0.9532	0.9763	1.6128	2.0745	0.9570000000000001	0.049949	0.013944999999999999	0.0011152999999999998	0.0023546
238	TR1_2_W0001_P0144_T0001_R1_P4_K1_Ch2-Ch1.zen	20150120_STAG2gfpcf2_G2G1\MitoSys2\LSM\STAG2-EGFP_G1_14_20h_afterRelease\DE_W0044_P0001\DE_2_W0044_P0001_T0002\TR1_W0001_P0144\TR1_2_W0001_P0144_T0001_R1_P4_K1_Ch2-Ch1.zen	FA/ISS	20000	30.000999999999998	3		7	0	0	29.94	100000	2000	Scale	0	1.5	0	0.01	1.5	0	0.01	0.040999999999999995	0	1	1	0	1	5.553	5.205	0	1	5.553	5.205	2.4497	3.1337	1	0.4977	0.4261	0.4576	1	0.9058	0.9517	1.4739	1.4666	0.4239	0.4763	0.30489	0.036047	0.08520499999999999
239	TR1_2_W0001_P0144_T0001_R1_P5_K1_Ch2-Ch1.zen	20150120_STAG2gfpcf2_G2G1\MitoSys2\LSM\STAG2-EGFP_G1_14_20h_afterRelease\DE_W0044_P0001\DE_2_W0044_P0001_T0002\TR1_W0001_P0144\TR1_2_W0001_P0144_T0001_R1_P5_K1_Ch2-Ch1.zen	FA/ISS	20000	30.000999999999998	3		7	0	0	29.94	100000	2000	Scale	0	1.5	0	0.01	1.5	0	0.01	0.040999999999999995	0	1	1	0	1	2.26	2.074	0	1	2.26	2.074	1.1249	1.0568	1	0.1104	0.0756	0.0912	1	0.9129	0.9555	0.1506	0.0644	0.0765	0.16945	0.12230999999999999	0.08759700000000001	0.084974
240	TR1_2_W0001_P0145_T0001_R1_P1_K1_Ch2-Ch1.zen	20150120_STAG2gfpcf2_G2G1\MitoSys2\LSM\STAG2-EGFP_G1_14_20h_afterRelease\DE_W0045_P0001\DE_2_W0045_P0001_T0002\TR1_W0001_P0145\TR1_2_W0001_P0145_T0001_R1_P1_K1_Ch2-Ch1.zen	FA/ISS	20000	30.0	3		7	0	0	29.94	100000	2000	Scale	0	1.5	0	0.01	1.5	0	0.01	0.040999999999999995	0	1	1	0	1	196.845	351.606	0	1	196.845	351.606	1.1909999999999998	1.6304	1	0.9847	0.9911	0.9879	1	0.9533	0.9764	1.1741	1.5519	0.9644	0.03648	0.0049207	0.0011570999999999999	0.0012005999999999998
241	TR1_2_W0001_P0145_T0001_R1_P2_K1_Ch2-Ch1.zen	20150120_STAG2gfpcf2_G2G1\MitoSys2\LSM\STAG2-EGFP_G1_14_20h_afterRelease\DE_W0045_P0001\DE_2_W0045_P0001_T0002\TR1_W0001_P0145\TR1_2_W0001_P0145_T0001_R1_P2_K1_Ch2-Ch1.zen	FA/ISS	20000	30.0	3		7	0	0	29.94	100000	2000	Scale	0	1.5	0	0.01	1.5	0	0.01	0.040999999999999995	0	1	1	0	1	184.00099999999998	385.751	0	1	184.00099999999998	385.751	1.4393	2.2208	1	0.9835	0.9917	0.9876	1	0.9596	0.9796	1.419	2.1317	0.9674	0.035526	0.007554300000000001	0.00041268	0.0011969
242	TR1_2_W0001_P0145_T0001_R1_P3_K1_Ch2-Ch1.zen	20150120_STAG2gfpcf2_G2G1\MitoSys2\LSM\STAG2-EGFP_G1_14_20h_afterRelease\DE_W0045_P0001\DE_2_W0045_P0001_T0002\TR1_W0001_P0145\TR1_2_W0001_P0145_T0001_R1_P3_K1_Ch2-Ch1.zen	FA/ISS	20000	30.0	3		7	0	0	29.94	100000	2000	Scale	0	1.5	0	0.01	1.5	0	0.01	0.040999999999999995	0	1	1	0	1	161.254	353.20300000000003	0	1	161.254	353.20300000000003	1.3824	2.246	1	0.9812	0.9909	0.986	1	0.961	0.9803	1.3599	2.1584	0.9665	0.060421	0.010883	0.0017204	0.0017323
243	TR1_2_W0001_P0145_T0001_R1_P4_K1_Ch2-Ch1.zen	20150120_STAG2gfpcf2_G2G1\MitoSys2\LSM\STAG2-EGFP_G1_14_20h_afterRelease\DE_W0045_P0001\DE_2_W0045_P0001_T0002\TR1_W0001_P0145\TR1_2_W0001_P0145_T0001_R1_P4_K1_Ch2-Ch1.zen	FA/ISS	20000	30.0	3		7	0	0	29.94	100000	2000	Scale	0	1.5	0	0.01	1.5	0	0.01	0.040999999999999995	0	1	1	0	1	2.984	3.06	0	1	2.984	3.06	0.9014	0.9279999999999999	1	0.24	0.2597	0.2473	1	0.9219	0.9602	0.1833	0.1883	0.2275	1.0977	0.47801000000000005	0.084326	0.11847
244	TR1_2_W0001_P0145_T0001_R1_P5_K1_Ch2-Ch1.zen	20150120_STAG2gfpcf2_G2G1\MitoSys2\LSM\STAG2-EGFP_G1_14_20h_afterRelease\DE_W0045_P0001\DE_2_W0045_P0001_T0002\TR1_W0001_P0145\TR1_2_W0001_P0145_T0001_R1_P5_K1_Ch2-Ch1.zen	FA/ISS	20000	30.0	3		7	0	0	29.94	100000	2000	Scale	0	1.5	0	0.01	1.5	0	0.01	0.040999999999999995	0	1	1	0	1	2.1109999999999998	1.9480000000000002	0	1	2.1109999999999998	1.9480000000000002	0.9902	1.0037	1	0.0845	0.0536	0.067	1	0.9129999999999999	0.9555	0.0813	0.0351	0.0541	0.22079000000000001	0.12532000000000001	0.14605	0.10101
245	TR1_2_W0001_P0146_T0001_R1_P1_K1_Ch2-Ch1.zen	20150120_STAG2gfpcf2_G2G1\MitoSys2\LSM\STAG2-EGFP_G1_14_20h_afterRelease\DE_W0046_P0001\DE_2_W0046_P0001_T0002\TR1_W0001_P0146\TR1_2_W0001_P0146_T0001_R1_P1_K1_Ch2-Ch1.zen	FA/ISS	20000	30.0	3		7	0	0	29.94	100000	2000	Scale	0	1.5	0	0.01	1.5	0	0.01	0.040999999999999995	0	1	1	0	1	146.904	336.98699999999997	0	1	146.904	336.98699999999997	1.4684	1.6856	1	0.9791	0.9906	0.9849	1	0.9639	0.9818	1.4424	1.6152	0.9668	0.054680999999999993	0.009629200000000001	0.00065616	0.00096337
246	TR1_2_W0001_P0146_T0001_R1_P2_K1_Ch2-Ch1.zen	20150120_STAG2gfpcf2_G2G1\MitoSys2\LSM\STAG2-EGFP_G1_14_20h_afterRelease\DE_W0046_P0001\DE_2_W0046_P0001_T0002\TR1_W0001_P0146\TR1_2_W0001_P0146_T0001_R1_P2_K1_Ch2-Ch1.zen	FA/ISS	20000	30.0	3		7	0	0	29.94	100000	2000	Scale	0	1.5	0	0.01	1.5	0	0.01	0.040999999999999995	0	1	1	0	1	119.75399999999999	264.899	0	1	119.75399999999999	264.899	1.6619	1.7613	1	0.9747	0.9884	0.9815	1	0.9628	0.9812	1.6280000000000001	1.6811	0.963	0.05822000000000001	0.011778	0.00096174	0.0017170000000000002
247	TR1_2_W0001_P0146_T0001_R1_P3_K1_Ch2-Ch1.zen	20150120_STAG2gfpcf2_G2G1\MitoSys2\LSM\STAG2-EGFP_G1_14_20h_afterRelease\DE_W0046_P0001\DE_2_W0046_P0001_T0002\TR1_W0001_P0146\TR1_2_W0001_P0146_T0001_R1_P3_K1_Ch2-Ch1.zen	FA/ISS	20000	30.0	3		7	0	0	29.94	100000	2000	Scale	0	1.5	0	0.01	1.5	0	0.01	0.040999999999999995	0	1	1	0	1	144.887	451.19699999999995	0	1	144.887	451.19699999999995	1.5115	2.1612	1	0.9789	0.9927	0.9858	1	0.9724	0.9861	1.4848	2.0976	0.972	0.051566999999999995	0.0079345	0.0027443000000000003	0.0027754000000000003
248	TR1_2_W0001_P0146_T0001_R1_P4_K1_Ch2-Ch1.zen	20150120_STAG2gfpcf2_G2G1\MitoSys2\LSM\STAG2-EGFP_G1_14_20h_afterRelease\DE_W0046_P0001\DE_2_W0046_P0001_T0002\TR1_W0001_P0146\TR1_2_W0001_P0146_T0001_R1_P4_K1_Ch2-Ch1.zen	FA/ISS	20000	30.0	3		7	0	0	29.94	100000	2000	Scale	0	1.5	0	0.01	1.5	0	0.01	0.040999999999999995	0	1	1	0	1	4.158	4.529	0	1	4.158	4.529	1.1132	1.0897	1	0.4077	0.4459	0.4263	1	0.9259999999999999	0.9623	0.479	0.4498	0.4022	0.54873	0.1398	0.067692	0.037979
249	TR1_2_W0001_P0146_T0001_R1_P5_K1_Ch2-Ch1.zen	20150120_STAG2gfpcf2_G2G1\MitoSys2\LSM\STAG2-EGFP_G1_14_20h_afterRelease\DE_W0046_P0001\DE_2_W0046_P0001_T0002\TR1_W0001_P0146\TR1_2_W0001_P0146_T0001_R1_P5_K1_Ch2-Ch1.zen	FA/ISS	20000	30.0	3		7	0	0	29.94	100000	2000	Scale	0	1.5	0	0.01	1.5	0	0.01	0.040999999999999995	0	1	1	0	1	2.355	2.384	0	1	2.355	2.384	0.9829	1.0793	1	0.1323	0.1361	0.1338	1	0.9202	0.9593	0.1259	0.1332	0.11900000000000001	0.19695	0.10612	0.038632	0.07357999999999999
250	TR1_2_W0001_P0147_T0001_R1_P1_K1_Ch2-Ch1.zen	20150120_STAG2gfpcf2_G2G1\MitoSys2\LSM\STAG2-EGFP_G1_14_20h_afterRelease\DE_W0047_P0001\DE_2_W0047_P0001_T0002\TR1_W0001_P0147\TR1_2_W0001_P0147_T0001_R1_P1_K1_Ch2-Ch1.zen	FA/ISS	20000	30.0	3		7	0	0	29.94	100000	2000	Scale	0	1.5	0	0.01	1.5	0	0.01	0.040999999999999995	0	1	1	0	1	216.433	402.26099999999997	0	1	216.433	402.26099999999997	1.3952	1.8435	1	0.986	0.9923	0.9892	1	0.9555	0.9775	1.3784	1.7596	0.9668	0.040086000000000004	0.007518	0.00080055	0.0012874
251	TR1_2_W0001_P0147_T0001_R1_P2_K1_Ch2-Ch1.zen	20150120_STAG2gfpcf2_G2G1\MitoSys2\LSM\STAG2-EGFP_G1_14_20h_afterRelease\DE_W0047_P0001\DE_2_W0047_P0001_T0002\TR1_W0001_P0147\TR1_2_W0001_P0147_T0001_R1_P2_K1_Ch2-Ch1.zen	FA/ISS	20000	30.0	3		7	0	0	29.94	100000	2000	Scale	0	1.5	0	0.01	1.5	0	0.01	0.040999999999999995	0	1	1	0	1	199.74200000000002	494.236	0	1	199.74200000000002	494.236	1.6093	2.5503	1	0.9847	0.9935	0.9891	1	0.9659	0.9828	1.5892	2.4667	0.9721	0.042487	0.008724299999999999	0.001957	0.0013917
252	TR1_2_W0001_P0147_T0001_R1_P3_K1_Ch2-Ch1.zen	20150120_STAG2gfpcf2_G2G1\MitoSys2\LSM\STAG2-EGFP_G1_14_20h_afterRelease\DE_W0047_P0001\DE_2_W0047_P0001_T0002\TR1_W0001_P0147\TR1_2_W0001_P0147_T0001_R1_P3_K1_Ch2-Ch1.zen	FA/ISS	20000	30.0	3	x	7	0	0	29.94	100000	2000	Scale	0	1.5	0	0.01	1.5	0	0.01	0.040999999999999995	0	1	1	0	1	173.65	489.153	0	1	173.65	489.153	2.6882	2.8038	1	0.9738	0.9919	0.9828	1	0.9718	0.9858	2.6077	2.7127	0.9687	0.043397000000000005	0.021359	0.0018445	0.001873
253	TR1_2_W0001_P0147_T0001_R1_P4_K1_Ch2-Ch1.zen	20150120_STAG2gfpcf2_G2G1\MitoSys2\LSM\STAG2-EGFP_G1_14_20h_afterRelease\DE_W0047_P0001\DE_2_W0047_P0001_T0002\TR1_W0001_P0147\TR1_2_W0001_P0147_T0001_R1_P4_K1_Ch2-Ch1.zen	FA/ISS	20000	30.0	3		7	0	0	29.94	100000	2000	Scale	0	1.5	0	0.01	1.5	0	0.01	0.040999999999999995	0	1	1	0	1	1.8840000000000001	1.661	0	1	1.8840000000000001	1.661	1.0231	1.0925	1	0.0428	0.0099	0.0193	1	0.9087	0.9532	0.0448	0.0059	0.0097	0.25301999999999997	0.22604000000000002	0.11068	0.18921
254	TR1_2_W0001_P0147_T0001_R1_P5_K1_Ch2-Ch1.zen	20150120_STAG2gfpcf2_G2G1\MitoSys2\LSM\STAG2-EGFP_G1_14_20h_afterRelease\DE_W0047_P0001\DE_2_W0047_P0001_T0002\TR1_W0001_P0147\TR1_2_W0001_P0147_T0001_R1_P5_K1_Ch2-Ch1.zen	FA/ISS	20000	30.0	3		7	0	0	29.94	100000	2000	Scale	0	1.5	0	0.01	1.5	0	0.01	0.040999999999999995	0	1	1	0	1	2.572	3.659	0	1	2.572	3.659	1.0567	1.1522	1	0.1694	0.3457	0.2407	1	0.9433	0.9712	0.1882	0.3917	0.2289	0.37325	0.34846	0.016253999999999998	0.032968
255	TR1_2_W0001_P0148_T0001_R1_P1_K1_Ch2-Ch1.zen	20150120_STAG2gfpcf2_G2G1\MitoSys2\LSM\STAG2-EGFP_G1_14_20h_afterRelease\DE_W0048_P0001\DE_2_W0048_P0001_T0002\TR1_W0001_P0148\TR1_2_W0001_P0148_T0001_R1_P1_K1_Ch2-Ch1.zen	FA/ISS	20000	30.0	3		7	0	0	29.94	100000	2000	Scale	0	1.5	0	0.01	1.5	0	0.01	0.040999999999999995	0	1	1	0	1	159.624	167.007	0	1	159.624	167.007	0.96	2.5026	1	0.9812	0.9806	0.9809	1	0.9167	0.9574	0.9415	2.3166	0.9386	0.060314	0.008937	0.0018719000000000001	0.0027094000000000003
256	TR1_2_W0001_P0148_T0001_R1_P2_K1_Ch2-Ch1.zen	20150120_STAG2gfpcf2_G2G1\MitoSys2\LSM\STAG2-EGFP_G1_14_20h_afterRelease\DE_W0048_P0001\DE_2_W0048_P0001_T0002\TR1_W0001_P0148\TR1_2_W0001_P0148_T0001_R1_P2_K1_Ch2-Ch1.zen	FA/ISS	20000	30.0	3		7	0	0	29.94	100000	2000	Scale	0	1.5	0	0.01	1.5	0	0.01	0.040999999999999995	0	1	1	0	1	207.06799999999998	187.78099999999998	0	1	207.06799999999998	187.78099999999998	1.1819	1.9448	1	0.9854	0.9828	0.9841	1	0.9059	0.9518	1.166	1.7686	0.9362	0.041977999999999994	0.0032255	0.0034313000000000004	0.004036400000000001
257	TR1_2_W0001_P0148_T0001_R1_P3_K1_Ch2-Ch1.zen	20150120_STAG2gfpcf2_G2G1\MitoSys2\LSM\STAG2-EGFP_G1_14_20h_afterRelease\DE_W0048_P0001\DE_2_W0048_P0001_T0002\TR1_W0001_P0148\TR1_2_W0001_P0148_T0001_R1_P3_K1_Ch2-Ch1.zen	FA/ISS	20000	30.0	3		7	0	0	29.94	100000	2000	Scale	0	1.5	0	0.01	1.5	0	0.01	0.040999999999999995	0	1	1	0	1	197.28099999999998	192.74	0	1	197.28099999999998	192.74	1.2155	2.2099	1	0.9847	0.9835	0.9841	1	0.9137	0.9559	1.1986	2.0316	0.9403	0.042852999999999995	0.0069566	0.0019921	0.0021476
258	TR1_2_W0001_P0148_T0001_R1_P4_K1_Ch2-Ch1.zen	20150120_STAG2gfpcf2_G2G1\MitoSys2\LSM\STAG2-EGFP_G1_14_20h_afterRelease\DE_W0048_P0001\DE_2_W0048_P0001_T0002\TR1_W0001_P0148\TR1_2_W0001_P0148_T0001_R1_P4_K1_Ch2-Ch1.zen	FA/ISS	20000	30.0	3		7	0	0	29.94	100000	2000	Scale	0	1.5	0	0.01	1.5	0	0.01	0.040999999999999995	0	1	1	0	1	7.801	13.696	0	1	7.801	13.696	1.3896	1.0609	1	0.6443	0.7923	0.7143	1	0.9545	0.977	0.9545	0.7971	0.6958	0.12804000000000001	0.049326	0.008642799999999999	0.013727000000000001
259	TR1_2_W0001_P0148_T0001_R1_P5_K1_Ch2-Ch1.zen	20150120_STAG2gfpcf2_G2G1\MitoSys2\LSM\STAG2-EGFP_G1_14_20h_afterRelease\DE_W0048_P0001\DE_2_W0048_P0001_T0002\TR1_W0001_P0148\TR1_2_W0001_P0148_T0001_R1_P5_K1_Ch2-Ch1.zen	FA/ISS	20000	30.0	3		7	0	0	29.94	100000	2000	Scale	0	1.5	0	0.01	1.5	0	0.01	0.040999999999999995	0	1	1	0	1	4.073	7.821000000000001	0	1	4.073	7.821000000000001	1.1195	0.9345	1	0.3955	0.6521	0.5074	1	0.9577	0.9786	0.4692	0.5643	0.4939	0.30338000000000004	0.10255	0.010361	0.01236
260	TR1_2_W0001_P0150_T0001_R1_P1_K1_Ch2-Ch1.zen	20150120_STAG2gfpcf2_G2G1\MitoSys2\LSM\STAG2-EGFP_G1_14_20h_afterRelease\DE_W0050_P0001\DE_2_W0050_P0001_T0002\TR1_W0001_P0150\TR1_2_W0001_P0150_T0001_R1_P1_K1_Ch2-Ch1.zen	FA/ISS	20000	30.0	3		7	0	0	29.94	100000	2000	Scale	0	1.5	0	0.01	1.5	0	0.01	0.040999999999999995	0	1	1	0	1	179.855	404.965	0	1	179.855	404.965	1.4284	1.6534	1	0.9831	0.9924	0.9877	1	0.9636	0.9816	1.4077	1.5871	0.9695	0.041237	0.007747700000000001	0.001411	0.0013628
261	TR1_2_W0001_P0150_T0001_R1_P2_K1_Ch2-Ch1.zen	20150120_STAG2gfpcf2_G2G1\MitoSys2\LSM\STAG2-EGFP_G1_14_20h_afterRelease\DE_W0050_P0001\DE_2_W0050_P0001_T0002\TR1_W0001_P0150\TR1_2_W0001_P0150_T0001_R1_P2_K1_Ch2-Ch1.zen	FA/ISS	20000	30.0	3		7	0	0	29.94	100000	2000	Scale	0	1.5	0	0.01	1.5	0	0.01	0.040999999999999995	0	1	1	0	1	189.071	378.996	0	1	189.071	378.996	1.4335	1.8519	1	0.9840000000000001	0.9919	0.9879	1	0.9591	0.9793	1.4139	1.7728	0.9674	0.034658999999999995	0.006789	0.00089801	0.0013315
262	TR1_2_W0001_P0150_T0001_R1_P3_K1_Ch2-Ch1.zen	20150120_STAG2gfpcf2_G2G1\MitoSys2\LSM\STAG2-EGFP_G1_14_20h_afterRelease\DE_W0050_P0001\DE_2_W0050_P0001_T0002\TR1_W0001_P0150\TR1_2_W0001_P0150_T0001_R1_P3_K1_Ch2-Ch1.zen	FA/ISS	20000	30.0	3		7	0	0	29.94	100000	2000	Scale	0	1.5	0	0.01	1.5	0	0.01	0.040999999999999995	0	1	1	0	1	45.552	279.82	0	1	45.552	279.82	1.6163	1.7523	1	0.9325	0.9888	0.9602	1	0.9866	0.9933	1.526	1.7141	0.9537	0.032202999999999996	0.022742	0.00038088	0.0013188
263	TR1_2_W0001_P0150_T0001_R1_P4_K1_Ch2-Ch1.zen	20150120_STAG2gfpcf2_G2G1\MitoSys2\LSM\STAG2-EGFP_G1_14_20h_afterRelease\DE_W0050_P0001\DE_2_W0050_P0001_T0002\TR1_W0001_P0150\TR1_2_W0001_P0150_T0001_R1_P4_K1_Ch2-Ch1.zen	FA/ISS	20000	29.999000000000002	3		7	0	0	29.94	100000	2000	Scale	0	1.5	0	0.01	1.5	0	0.01	0.040999999999999995	0	1	1	0	1	1.9269999999999998	1.6969999999999998	0	1	1.9269999999999998	1.6969999999999998	1.0521	1.0508	1	0.0482	0.0145	0.0254	1	0.9092	0.9535	0.057999999999999996	0.0074	0.0153	0.19655	0.14526	0.09966599999999999	0.14032
264	TR1_2_W0001_P0150_T0001_R1_P5_K1_Ch2-Ch1.zen	20150120_STAG2gfpcf2_G2G1\MitoSys2\LSM\STAG2-EGFP_G1_14_20h_afterRelease\DE_W0050_P0001\DE_2_W0050_P0001_T0002\TR1_W0001_P0150\TR1_2_W0001_P0150_T0001_R1_P5_K1_Ch2-Ch1.zen	FA/ISS	20000	30.0	3		7	0	0	29.94	100000	2000	Scale	0	1.5	0	0.01	1.5	0	0.01	0.040999999999999995	0	1	1	0	1	5.987	9.999	0	1	5.987	9.999	2.4659999999999997	3.1965	1	0.5361	0.6892	0.6076	1	0.9494	0.9744	1.5824	2.3441	0.589	0.43011000000000005	0.21477	0.018923	0.034095
265	TR1_2_W0001_P0160_T0001_R1_P1_K1_Ch2-Ch1.zen	20150120_STAG2gfpcf2_G2G1\MitoSys2\LSM\STAG2-EGFP_G1_14_20h_afterRelease\DE_W0051_P0001\DE_2_W0051_P0001_T0002\TR1_W0001_P0160\TR1_2_W0001_P0160_T0001_R1_P1_K1_Ch2-Ch1.zen	FA/ISS	20000	30.0	3		7	0	0	29.94	100000	2000	Scale	0	1.5	0	0.01	1.5	0	0.01	0.040999999999999995	0	1	1	0	1	87.725	418.05300000000005	0	1	87.725	418.05300000000005	1.7932	2.0263	1	0.9646	0.9925	0.9784	1	0.9827	0.9913	1.7426	1.9817	0.9699	0.031635	0.0098227	0.00022117	0.0011454
266	TR1_2_W0001_P0160_T0001_R1_P2_K1_Ch2-Ch1.zen	20150120_STAG2gfpcf2_G2G1\MitoSys2\LSM\STAG2-EGFP_G1_14_20h_afterRelease\DE_W0051_P0001\DE_2_W0051_P0001_T0002\TR1_W0001_P0160\TR1_2_W0001_P0160_T0001_R1_P2_K1_Ch2-Ch1.zen	FA/ISS	20000	30.0	3		7	0	0	29.94	100000	2000	Scale	0	1.5	0	0.01	1.5	0	0.01	0.040999999999999995	0	1	1	0	1	178.172	514.261	0	1	178.172	514.261	1.5497	2.1526	1	0.9827	0.9936	0.9881	1	0.9703	0.985	1.5274	2.0858	0.9733	0.040504000000000005	0.006118899999999999	0.0015849	0.0020336
267	TR1_2_W0001_P0160_T0001_R1_P3_K1_Ch2-Ch1.zen	20150120_STAG2gfpcf2_G2G1\MitoSys2\LSM\STAG2-EGFP_G1_14_20h_afterRelease\DE_W0051_P0001\DE_2_W0051_P0001_T0002\TR1_W0001_P0160\TR1_2_W0001_P0160_T0001_R1_P3_K1_Ch2-Ch1.zen	FA/ISS	20000	30.0	3		7	0	0	29.94	100000	2000	Scale	0	1.5	0	0.01	1.5	0	0.01	0.040999999999999995	0	1	1	0	1	157.056	498.17800000000005	0	1	157.056	498.17800000000005	1.6495	2.5171	1	0.9806	0.9934	0.987	1	0.9729	0.9863	1.6236	2.4471	0.9735	0.0425	0.0086741	0.0004041	0.0012216
268	TR1_2_W0001_P0160_T0001_R1_P4_K1_Ch2-Ch1.zen	20150120_STAG2gfpcf2_G2G1\MitoSys2\LSM\STAG2-EGFP_G1_14_20h_afterRelease\DE_W0051_P0001\DE_2_W0051_P0001_T0002\TR1_W0001_P0160\TR1_2_W0001_P0160_T0001_R1_P4_K1_Ch2-Ch1.zen	FA/ISS	20000	30.000999999999998	3		7	0	0	29.94	100000	2000	Scale	0	1.5	0	0.01	1.5	0	0.01	0.040999999999999995	0	1	1	0	1	2.178	2.056	0	1	2.178	2.056	1.1302	1.2064	1	0.0958	0.0729	0.0826	1	0.9147	0.9564	0.1345	0.0904	0.0692	0.12013	0.095579	0.046748000000000005	0.075018
269	TR1_2_W0001_P0160_T0001_R1_P5_K1_Ch2-Ch1.zen	20150120_STAG2gfpcf2_G2G1\MitoSys2\LSM\STAG2-EGFP_G1_14_20h_afterRelease\DE_W0051_P0001\DE_2_W0051_P0001_T0002\TR1_W0001_P0160\TR1_2_W0001_P0160_T0001_R1_P5_K1_Ch2-Ch1.zen	FA/ISS	20000	30.0	3		7	0	0	29.94	100000	2000	Scale	0	1.5	0	0.01	1.5	0	0.01	0.040999999999999995	0	1	1	0	1	5.027	4.522	0	1	5.027	4.522	1.0636	1.0039	1	0.4893	0.4442	0.4655	1	0.9105	0.9542	0.5318	0.3834	0.4334	0.51656	0.13655	0.047898	0.053689999999999995
270	TR1_2_W0001_P0159_T0001_R1_P1_K1_Ch2-Ch1.zen	20150120_STAG2gfpcf2_G2G1\MitoSys2\LSM\STAG2-EGFP_G1_14_20h_afterRelease\DE_W0052_P0001\DE_2_W0052_P0001_T0002\TR1_W0001_P0159\TR1_2_W0001_P0159_T0001_R1_P1_K1_Ch2-Ch1.zen	FA/ISS	20000	30.0	3		7	0	0	29.94	100000	2000	Scale	0	1.5	0	0.01	1.5	0	0.01	0.040999999999999995	0	1	1	0	1	178.528	351.532	0	1	178.528	351.532	1.2659	2.046	1	0.983	0.9906	0.9868	1	0.9559	0.9777	1.2465	1.9563	0.9647	0.043541	0.0054389	0.002228	0.0028511
271	TR1_2_W0001_P0159_T0001_R1_P2_K1_Ch2-Ch1.zen	20150120_STAG2gfpcf2_G2G1\MitoSys2\LSM\STAG2-EGFP_G1_14_20h_afterRelease\DE_W0052_P0001\DE_2_W0052_P0001_T0002\TR1_W0001_P0159\TR1_2_W0001_P0159_T0001_R1_P2_K1_Ch2-Ch1.zen	FA/ISS	20000	30.0	3		7	0	0	29.94	100000	2000	Scale	0	1.5	0	0.01	1.5	0	0.01	0.040999999999999995	0	1	1	0	1	170.49200000000002	300.274	0	1	170.49200000000002	300.274	1.6286	2.6859	1	0.9821	0.9889	0.9855	1	0.9505	0.9749	1.6048	2.5533	0.9606	0.04709	0.009552600000000001	0.00093193	0.0017054000000000001
272	TR1_2_W0001_P0159_T0001_R1_P3_K1_Ch2-Ch1.zen	20150120_STAG2gfpcf2_G2G1\MitoSys2\LSM\STAG2-EGFP_G1_14_20h_afterRelease\DE_W0052_P0001\DE_2_W0052_P0001_T0002\TR1_W0001_P0159\TR1_2_W0001_P0159_T0001_R1_P3_K1_Ch2-Ch1.zen	FA/ISS	20000	30.0	3		7	0	0	29.94	100000	2000	Scale	0	1.5	0	0.01	1.5	0	0.01	0.040999999999999995	0	1	1	0	1	172.34799999999998	299.779	0	1	172.34799999999998	299.779	1.5624	2.0345	1	0.9822	0.9896	0.9859	1	0.9526	0.976	1.5394	1.9327	0.9621	0.045531	0.0088977	0.0015161	0.0019706
273	TR1_2_W0001_P0159_T0001_R1_P4_K1_Ch2-Ch1.zen	20150120_STAG2gfpcf2_G2G1\MitoSys2\LSM\STAG2-EGFP_G1_14_20h_afterRelease\DE_W0052_P0001\DE_2_W0052_P0001_T0002\TR1_W0001_P0159\TR1_2_W0001_P0159_T0001_R1_P4_K1_Ch2-Ch1.zen	FA/ISS	20000	30.0	3	x	7	0	0	29.94	100000	2000	Scale	0	1.5	0	0.01	1.5	0	0.01	0.040999999999999995	0	1	1	0	1	5.13	4.471	0	1	5.13	4.471	1.3551	1.2613	1	0.4911	0.4324	0.4599	1	0.9073	0.9525	0.7291	0.5131	0.4265	0.43721000000000004	0.25833	0.032178	0.10302
274	TR1_2_W0001_P0159_T0001_R1_P5_K1_Ch2-Ch1.zen	20150120_STAG2gfpcf2_G2G1\MitoSys2\LSM\STAG2-EGFP_G1_14_20h_afterRelease\DE_W0052_P0001\DE_2_W0052_P0001_T0002\TR1_W0001_P0159\TR1_2_W0001_P0159_T0001_R1_P5_K1_Ch2-Ch1.zen	FA/ISS	20000	30.0	3		7	0	0	29.94	100000	2000	Scale	0	1.5	0	0.01	1.5	0	0.01	0.040999999999999995	0	1	1	0	1	3.845	5.1160000000000005	0	1	3.845	5.1160000000000005	1.5958	1.6834	1	0.3546	0.48	0.4122	1	0.9388	0.9689	0.6957	0.8682	0.3938	0.43191	0.19068	0.037007	0.033901
275	TR1_2_W0001_P0158_T0001_R1_P1_K1_Ch2-Ch1.zen	20150120_STAG2gfpcf2_G2G1\MitoSys2\LSM\STAG2-EGFP_G1_14_20h_afterRelease\DE_W0053_P0001\DE_2_W0053_P0001_T0002\TR1_W0001_P0158\TR1_2_W0001_P0158_T0001_R1_P1_K1_Ch2-Ch1.zen	FA/ISS	20000	30.0	3		7	0	0	29.94	100000	2000	Scale	0	1.5	0	0.01	1.5	0	0.01	0.040999999999999995	0	1	1	0	1	167.59599999999998	403.68699999999995	0	1	167.59599999999998	403.68699999999995	1.4609	1.7302	1	0.9819	0.9923	0.9871	1	0.9657	0.9827	1.4385	1.6645	0.97	0.043078	0.0082933	0.00091987	0.0010798
276	TR1_2_W0001_P0158_T0001_R1_P2_K1_Ch2-Ch1.zen	20150120_STAG2gfpcf2_G2G1\MitoSys2\LSM\STAG2-EGFP_G1_14_20h_afterRelease\DE_W0053_P0001\DE_2_W0053_P0001_T0002\TR1_W0001_P0158\TR1_2_W0001_P0158_T0001_R1_P2_K1_Ch2-Ch1.zen	FA/ISS	20000	30.0	3		7	0	0	29.94	100000	2000	Scale	0	1.5	0	0.01	1.5	0	0.01	0.040999999999999995	0	1	1	0	1	178.757	586.86	0	1	178.757	586.86	1.459	2.2968	1	0.9829	0.9945	0.9887	1	0.9740000000000001	0.9869	1.4378	2.2373	0.9757	0.040315	0.0084902	0.0005415	0.0012472000000000002
277	TR1_2_W0001_P0158_T0001_R1_P3_K1_Ch2-Ch1.zen	20150120_STAG2gfpcf2_G2G1\MitoSys2\LSM\STAG2-EGFP_G1_14_20h_afterRelease\DE_W0053_P0001\DE_2_W0053_P0001_T0002\TR1_W0001_P0158\TR1_2_W0001_P0158_T0001_R1_P3_K1_Ch2-Ch1.zen	FA/ISS	20000	30.0	3		7	0	0	29.94	100000	2000	Scale	0	1.5	0	0.01	1.5	0	0.01	0.040999999999999995	0	1	1	0	1	173.55599999999998	603.09	0	1	173.55599999999998	603.09	1.4605	2.2687	1	0.9825	0.9946	0.9885	1	0.9752	0.9875	1.4388	2.2121	0.9762	0.042018	0.008476899999999999	0.0011639	0.00079913
278	TR1_2_W0001_P0158_T0001_R1_P4_K1_Ch2-Ch1.zen	20150120_STAG2gfpcf2_G2G1\MitoSys2\LSM\STAG2-EGFP_G1_14_20h_afterRelease\DE_W0053_P0001\DE_2_W0053_P0001_T0002\TR1_W0001_P0158\TR1_2_W0001_P0158_T0001_R1_P4_K1_Ch2-Ch1.zen	FA/ISS	20000	30.000999999999998	3		7	0	0	29.94	100000	2000	Scale	0	1.5	0	0.01	1.5	0	0.01	0.040999999999999995	0	1	1	0	1	6.712000000000001	5.061	0	1	6.712000000000001	5.061	1.6146	1.3592	1	0.5895	0.4868	0.5356	1	0.8954	0.9463	1.0524	0.6203	0.4943	0.22513000000000002	0.10725	0.032079	0.056489
279	TR1_2_W0001_P0158_T0001_R1_P5_K1_Ch2-Ch1.zen	20150120_STAG2gfpcf2_G2G1\MitoSys2\LSM\STAG2-EGFP_G1_14_20h_afterRelease\DE_W0053_P0001\DE_2_W0053_P0001_T0002\TR1_W0001_P0158\TR1_2_W0001_P0158_T0001_R1_P5_K1_Ch2-Ch1.zen	FA/ISS	20000	30.0	3		7	0	0	29.94	100000	2000	Scale	0	1.5	0	0.01	1.5	0	0.01	0.040999999999999995	0	1	1	0	1	2.153	2.3480000000000003	0	1	2.153	2.3480000000000003	0.9897	0.9935	1	0.0911	0.1297	0.1085	1	0.9262	0.9624	0.0877	0.1015	0.0972	0.12122999999999999	0.10599000000000001	0.077827	0.072135
280	TR1_2_W0001_P0157_T0001_R1_P1_K1_Ch2-Ch1.zen	20150120_STAG2gfpcf2_G2G1\MitoSys2\LSM\STAG2-EGFP_G1_14_20h_afterRelease\DE_W0054_P0001\DE_2_W0054_P0001_T0002\TR1_W0001_P0157\TR1_2_W0001_P0157_T0001_R1_P1_K1_Ch2-Ch1.zen	FA/ISS	20000	30.0	3		7	0	0	29.94	100000	2000	Scale	0	1.5	0	0.01	1.5	0	0.01	0.040999999999999995	0	1	1	0	1	135.385	332.58099999999996	0	1	135.385	332.58099999999996	1.4925	1.6875	1	0.9774	0.9907	0.9840000000000001	1	0.9666	0.9831	1.464	1.6214	0.9674	0.042226	0.0088691	0.00045558	0.0014944000000000001
281	TR1_2_W0001_P0157_T0001_R1_P2_K1_Ch2-Ch1.zen	20150120_STAG2gfpcf2_G2G1\MitoSys2\LSM\STAG2-EGFP_G1_14_20h_afterRelease\DE_W0054_P0001\DE_2_W0054_P0001_T0002\TR1_W0001_P0157\TR1_2_W0001_P0157_T0001_R1_P2_K1_Ch2-Ch1.zen	FA/ISS	20000	30.0	3		7	0	0	29.94	100000	2000	Scale	0	1.5	0	0.01	1.5	0	0.01	0.040999999999999995	0	1	1	0	1	45.403999999999996	250.267	0	1	45.403999999999996	250.267	1.4005	1.4285	1	0.9335	0.9877	0.9602	1	0.9851	0.9925	1.3197	1.3923	0.953	0.021033	0.014697	0.00057065	0.00097552
282	TR1_2_W0001_P0157_T0001_R1_P3_K1_Ch2-Ch1.zen	20150120_STAG2gfpcf2_G2G1\MitoSys2\LSM\STAG2-EGFP_G1_14_20h_afterRelease\DE_W0054_P0001\DE_2_W0054_P0001_T0002\TR1_W0001_P0157\TR1_2_W0001_P0157_T0001_R1_P3_K1_Ch2-Ch1.zen	FA/ISS	20000	30.0	3		7	0	0	29.94	100000	2000	Scale	0	1.5	0	0.01	1.5	0	0.01	0.040999999999999995	0	1	1	0	1	102.167	366.70099999999996	0	1	102.167	366.70099999999996	1.7503	2.0998	1	0.9694	0.9911	0.9802	1	0.9766	0.9882	1.7077	2.04	0.9686	0.060283	0.018769	0.0012003	0.0023895
283	TR1_2_W0001_P0157_T0001_R1_P4_K1_Ch2-Ch1.zen	20150120_STAG2gfpcf2_G2G1\MitoSys2\LSM\STAG2-EGFP_G1_14_20h_afterRelease\DE_W0054_P0001\DE_2_W0054_P0001_T0002\TR1_W0001_P0157\TR1_2_W0001_P0157_T0001_R1_P4_K1_Ch2-Ch1.zen	FA/ISS	20000	30.0	3	x	7	0	0	29.94	100000	2000	Scale	0	1.5	0	0.01	1.5	0	0.01	0.040999999999999995	0	1	1	0	1	6.834	6.053999999999999	0	1	6.834	6.053999999999999	1.3645	1.2491	1	0.6009	0.5531	0.5762	1	0.9087	0.9533	0.8769	0.6371	0.54	0.15616	0.090539	0.032902999999999995	0.057298
284	TR1_2_W0001_P0157_T0001_R1_P5_K1_Ch2-Ch1.zen	20150120_STAG2gfpcf2_G2G1\MitoSys2\LSM\STAG2-EGFP_G1_14_20h_afterRelease\DE_W0054_P0001\DE_2_W0054_P0001_T0002\TR1_W0001_P0157\TR1_2_W0001_P0157_T0001_R1_P5_K1_Ch2-Ch1.zen	FA/ISS	20000	30.0	3	x	7	0	0	29.94	100000	2000	Scale	0	1.5	0	0.01	1.5	0	0.01	0.040999999999999995	0	1	1	0	1	1.964	2.127	0	1	1.964	2.127	0.9840000000000001	0.915	1	0.0573	0.0901	0.0708	1	0.9252	0.9618	0.0518	0.0394	0.0618	0.27581	0.20626	0.12179000000000001	0.15047
285	TR1_2_W0001_P0156_T0001_R1_P1_K1_Ch2-Ch1.zen	20150120_STAG2gfpcf2_G2G1\MitoSys2\LSM\STAG2-EGFP_G1_14_20h_afterRelease\DE_W0055_P0001\DE_2_W0055_P0001_T0002\TR1_W0001_P0156\TR1_2_W0001_P0156_T0001_R1_P1_K1_Ch2-Ch1.zen	FA/ISS	20000	30.0	3		7	0	0	29.94	100000	2000	Scale	0	1.5	0	0.01	1.5	0	0.01	0.040999999999999995	0	1	1	0	1	200.40200000000002	512.373	0	1	200.40200000000002	512.373	1.368	2.0517	1	0.9849	0.9938	0.9893	1	0.9670000000000001	0.9833	1.3499	1.9843	0.9728	0.040614	0.0081048	0.00067599	0.0010433
286	TR1_2_W0001_P0156_T0001_R1_P2_K1_Ch2-Ch1.zen	20150120_STAG2gfpcf2_G2G1\MitoSys2\LSM\STAG2-EGFP_G1_14_20h_afterRelease\DE_W0055_P0001\DE_2_W0055_P0001_T0002\TR1_W0001_P0156\TR1_2_W0001_P0156_T0001_R1_P2_K1_Ch2-Ch1.zen	FA/ISS	20000	30.0	3		7	0	0	29.94	100000	2000	Scale	0	1.5	0	0.01	1.5	0	0.01	0.040999999999999995	0	1	1	0	1	73.218	376.94	0	1	73.218	376.94	1.2116	1.7733	1	0.9588	0.9917	0.9751	1	0.9838	0.9919	1.1656	1.7373	0.9671	0.02475	0.012699	0.00029617	0.00091032
287	TR1_2_W0001_P0156_T0001_R1_P3_K1_Ch2-Ch1.zen	20150120_STAG2gfpcf2_G2G1\MitoSys2\LSM\STAG2-EGFP_G1_14_20h_afterRelease\DE_W0055_P0001\DE_2_W0055_P0001_T0002\TR1_W0001_P0156\TR1_2_W0001_P0156_T0001_R1_P3_K1_Ch2-Ch1.zen	FA/ISS	20000	30.0	3		7	0	0	29.94	100000	2000	Scale	0	1.5	0	0.01	1.5	0	0.01	0.040999999999999995	0	1	1	0	1	168.41099999999997	324.035	0	1	168.41099999999997	324.035	1.2467	1.5824	1	0.9822	0.9906	0.9864	1	0.9573	0.9784	1.2266	1.5095	0.965	0.043649	0.01026	0.0012412	0.0015478
288	TR1_2_W0001_P0156_T0001_R1_P4_K1_Ch2-Ch1.zen	20150120_STAG2gfpcf2_G2G1\MitoSys2\LSM\STAG2-EGFP_G1_14_20h_afterRelease\DE_W0055_P0001\DE_2_W0055_P0001_T0002\TR1_W0001_P0156\TR1_2_W0001_P0156_T0001_R1_P4_K1_Ch2-Ch1.zen	FA/ISS	20000	30.0	3		7	0	0	29.94	100000	2000	Scale	0	1.5	0	0.01	1.5	0	0.01	0.040999999999999995	0	1	1	0	1	4.144	5.078	0	1	4.144	5.078	1.0952	1.0338	1	0.4047	0.4946	0.4469	1	0.934	0.9664	0.4621	0.4679	0.4255	0.98634	0.18604	0.050137	0.037335
289	TR1_2_W0001_P0156_T0001_R1_P5_K1_Ch2-Ch1.zen	20150120_STAG2gfpcf2_G2G1\MitoSys2\LSM\STAG2-EGFP_G1_14_20h_afterRelease\DE_W0055_P0001\DE_2_W0055_P0001_T0002\TR1_W0001_P0156\TR1_2_W0001_P0156_T0001_R1_P5_K1_Ch2-Ch1.zen	FA/ISS	20000	30.0	3		7	0	0	29.94	100000	2000	Scale	0	1.5	0	0.01	1.5	0	0.01	0.040999999999999995	0	1	1	0	1	2.106	2.53	0	1	2.106	2.53	1.0261	1.0635	1	0.0834	0.1667	0.1177	1	0.9329	0.9659	0.0906	0.1624	0.1079	0.27689	0.1424	0.034134	0.073854
290	TR1_2_W0001_P0155_T0001_R1_P1_K1_Ch2-Ch1.zen	20150120_STAG2gfpcf2_G2G1\MitoSys2\LSM\STAG2-EGFP_G1_14_20h_afterRelease\DE_W0056_P0001\DE_2_W0056_P0001_T0002\TR1_W0001_P0155\TR1_2_W0001_P0155_T0001_R1_P1_K1_Ch2-Ch1.zen	FA/ISS	20000	30.0	3		7	0	0	29.94	100000	2000	Scale	0	1.5	0	0.01	1.5	0	0.01	0.040999999999999995	0	1	1	0	1	34.346	267.672	0	1	34.346	267.672	1.505	1.4327	1	0.9104	0.9884	0.9486	1	0.9896	0.9948	1.3912	1.4032	0.9436	0.034096	0.011209	0.0010534000000000001	0.0012058
291	TR1_2_W0001_P0155_T0001_R1_P2_K1_Ch2-Ch1.zen	20150120_STAG2gfpcf2_G2G1\MitoSys2\LSM\STAG2-EGFP_G1_14_20h_afterRelease\DE_W0056_P0001\DE_2_W0056_P0001_T0002\TR1_W0001_P0155\TR1_2_W0001_P0155_T0001_R1_P2_K1_Ch2-Ch1.zen	FA/ISS	20000	30.0	3		7	0	0	29.94	100000	2000	Scale	0	1.5	0	0.01	1.5	0	0.01	0.040999999999999995	0	1	1	0	1	63.56100000000001	309.703	0	1	63.56100000000001	309.703	1.8071	2.2617	1	0.9520000000000001	0.9897	0.9706	1	0.9827	0.9913	1.7385	2.2087	0.9622	0.089312	0.023023	0.00070759	0.0019090999999999997
292	TR1_2_W0001_P0155_T0001_R1_P3_K1_Ch2-Ch1.zen	20150120_STAG2gfpcf2_G2G1\MitoSys2\LSM\STAG2-EGFP_G1_14_20h_afterRelease\DE_W0056_P0001\DE_2_W0056_P0001_T0002\TR1_W0001_P0155\TR1_2_W0001_P0155_T0001_R1_P3_K1_Ch2-Ch1.zen	FA/ISS	20000	30.0	3		7	0	0	29.94	100000	2000	Scale	0	1.5	0	0.01	1.5	0	0.01	0.040999999999999995	0	1	1	0	1	59.076	308.107	0	1	59.076	308.107	1.5383	1.8769999999999998	1	0.9475	0.9893	0.9681	1	0.9837	0.9918	1.4706	1.8329	0.9602	0.11202999999999999	0.030648	0.0025561	0.0033851999999999997
293	TR1_2_W0001_P0155_T0001_R1_P4_K1_Ch2-Ch1.zen	20150120_STAG2gfpcf2_G2G1\MitoSys2\LSM\STAG2-EGFP_G1_14_20h_afterRelease\DE_W0056_P0001\DE_2_W0056_P0001_T0002\TR1_W0001_P0155\TR1_2_W0001_P0155_T0001_R1_P4_K1_Ch2-Ch1.zen	FA/ISS	20000	30.0	3		7	0	0	29.94	100000	2000	Scale	0	1.5	0	0.01	1.5	0	0.01	0.040999999999999995	0	1	1	0	1	1.962	2.309	0	1	1.962	2.309	1.025	1.0282	1	0.0552	0.1222	0.0819	1	0.9315	0.9651	0.0608	0.107	0.0737	0.10082	0.11822	0.0048161	0.11684000000000001
294	TR1_2_W0001_P0155_T0001_R1_P5_K1_Ch2-Ch1.zen	20150120_STAG2gfpcf2_G2G1\MitoSys2\LSM\STAG2-EGFP_G1_14_20h_afterRelease\DE_W0056_P0001\DE_2_W0056_P0001_T0002\TR1_W0001_P0155\TR1_2_W0001_P0155_T0001_R1_P5_K1_Ch2-Ch1.zen	FA/ISS	20000	30.002	3		7	0	0	29.94	100000	2000	Scale	0	1.5	0	0.01	1.5	0	0.01	0.040999999999999995	0	1	1	0	1	1.849	1.733	0	1	1.849	1.733	0.9957	1.0221	1	0.0364	0.0187	0.0257	1	0.9143	0.9562	0.0346	0.01	0.0174	0.1098	0.1541	0.074732	0.13396
295	TR1_2_W0001_P0154_T0001_R1_P1_K1_Ch2-Ch1.zen	20150120_STAG2gfpcf2_G2G1\MitoSys2\LSM\STAG2-EGFP_G1_14_20h_afterRelease\DE_W0057_P0001\DE_2_W0057_P0001_T0002\TR1_W0001_P0154\TR1_2_W0001_P0154_T0001_R1_P1_K1_Ch2-Ch1.zen	FA/ISS	20000	30.0	3		7	0	0	29.94	100000	2000	Scale	0	1.5	0	0.01	1.5	0	0.01	0.040999999999999995	0	1	1	0	1	205.174	436.629	0	1	205.174	436.629	1.3488	1.9024	1	0.9851	0.9926	0.9889	1	0.9601	0.9799	1.3313	1.8254	0.9689	0.038644	0.005042100000000001	0.001301	0.0018254999999999999
296	TR1_2_W0001_P0154_T0001_R1_P2_K1_Ch2-Ch1.zen	20150120_STAG2gfpcf2_G2G1\MitoSys2\LSM\STAG2-EGFP_G1_14_20h_afterRelease\DE_W0057_P0001\DE_2_W0057_P0001_T0002\TR1_W0001_P0154\TR1_2_W0001_P0154_T0001_R1_P2_K1_Ch2-Ch1.zen	FA/ISS	20000	30.0	3		7	0	0	29.94	100000	2000	Scale	0	1.5	0	0.01	1.5	0	0.01	0.040999999999999995	0	1	1	0	1	183.458	401.36800000000005	0	1	183.458	401.36800000000005	1.4368	2.555	1	0.9835	0.9919	0.9876	1	0.9606	0.9801	1.4165	2.4586	0.9679	0.04521	0.010425	0.00087933	0.0013311
297	TR1_2_W0001_P0154_T0001_R1_P3_K1_Ch2-Ch1.zen	20150120_STAG2gfpcf2_G2G1\MitoSys2\LSM\STAG2-EGFP_G1_14_20h_afterRelease\DE_W0057_P0001\DE_2_W0057_P0001_T0002\TR1_W0001_P0154\TR1_2_W0001_P0154_T0001_R1_P3_K1_Ch2-Ch1.zen	FA/ISS	20000	30.0	3		7	0	0	29.94	100000	2000	Scale	0	1.5	0	0.01	1.5	0	0.01	0.040999999999999995	0	1	1	0	1	188.518	429.779	0	1	188.518	429.779	1.4209	2.3406	1	0.9838	0.9922	0.988	1	0.9615	0.9806	1.4012	2.2523	0.9687	0.041368	0.005313399999999999	0.0015991	0.0028933
298	TR1_2_W0001_P0154_T0001_R1_P4_K1_Ch2-Ch1.zen	20150120_STAG2gfpcf2_G2G1\MitoSys2\LSM\STAG2-EGFP_G1_14_20h_afterRelease\DE_W0057_P0001\DE_2_W0057_P0001_T0002\TR1_W0001_P0154\TR1_2_W0001_P0154_T0001_R1_P4_K1_Ch2-Ch1.zen	FA/ISS	20000	30.0	3		7	0	0	29.94	100000	2000	Scale	0	1.5	0	0.01	1.5	0	0.01	0.040999999999999995	0	1	1	0	1	4.843999999999999	5.557	0	1	4.843999999999999	5.557	1.0181	1.0077	1	0.475	0.5323	0.5026	1	0.9296	0.9642	0.4851	0.4861	0.4778	0.57799	0.20172	0.010568000000000001	0.035894
299	TR1_2_W0001_P0154_T0001_R1_P5_K1_Ch2-Ch1.zen	20150120_STAG2gfpcf2_G2G1\MitoSys2\LSM\STAG2-EGFP_G1_14_20h_afterRelease\DE_W0057_P0001\DE_2_W0057_P0001_T0002\TR1_W0001_P0154\TR1_2_W0001_P0154_T0001_R1_P5_K1_Ch2-Ch1.zen	FA/ISS	20000	30.002	3		7	0	0	29.94	100000	2000	Scale	0	1.5	0	0.01	1.5	0	0.01	0.040999999999999995	0	1	1	0	1	2.01	2.278	0	1	2.01	2.278	1.0723	1.0490000000000002	1	0.0639	0.11699999999999999	0.0864	1	0.9291	0.9639	0.0811	0.1066	0.0773	0.13093	0.0713	0.08710599999999999	0.050011
300	TR1_2_W0001_P0153_T0001_R1_P1_K1_Ch2-Ch1.zen	20150120_STAG2gfpcf2_G2G1\MitoSys2\LSM\STAG2-EGFP_G1_14_20h_afterRelease\DE_W0058_P0001\DE_2_W0058_P0001_T0002\TR1_W0001_P0153\TR1_2_W0001_P0153_T0001_R1_P1_K1_Ch2-Ch1.zen	FA/ISS	20000	30.0	3		7	0	0	29.94	100000	2000	Scale	0	1.5	0	0.01	1.5	0	0.01	0.040999999999999995	0	1	1	0	1	166.90099999999998	327.35	0	1	166.90099999999998	327.35	1.2586	1.7964	1	0.9819	0.9904	0.9862	1	0.9575	0.9785	1.238	1.7168	0.9649	0.045527	0.010409999999999999	0.00049556	0.0013483
301	TR1_2_W0001_P0153_T0001_R1_P2_K1_Ch2-Ch1.zen	20150120_STAG2gfpcf2_G2G1\MitoSys2\LSM\STAG2-EGFP_G1_14_20h_afterRelease\DE_W0058_P0001\DE_2_W0058_P0001_T0002\TR1_W0001_P0153\TR1_2_W0001_P0153_T0001_R1_P2_K1_Ch2-Ch1.zen	FA/ISS	20000	30.0	3		7	0	0	29.94	100000	2000	Scale	0	1.5	0	0.01	1.5	0	0.01	0.040999999999999995	0	1	1	0	1	174.31599999999997	322.884	0	1	174.31599999999997	322.884	1.3786	1.7556	1	0.9826	0.9903	0.9865	1	0.9553	0.9774	1.3578	1.6713	0.9641	0.041839999999999995	0.009087999999999999	0.0010923	0.0010825
302	TR1_2_W0001_P0153_T0001_R1_P3_K1_Ch2-Ch1.zen	20150120_STAG2gfpcf2_G2G1\MitoSys2\LSM\STAG2-EGFP_G1_14_20h_afterRelease\DE_W0058_P0001\DE_2_W0058_P0001_T0002\TR1_W0001_P0153\TR1_2_W0001_P0153_T0001_R1_P3_K1_Ch2-Ch1.zen	FA/ISS	20000	30.0	3		7	0	0	29.94	100000	2000	Scale	0	1.5	0	0.01	1.5	0	0.01	0.040999999999999995	0	1	1	0	1	156.374	369.985	0	1	156.374	369.985	1.3759	2.354	1	0.9805	0.9911	0.9858	1	0.9636	0.9817	1.3525	2.2688	0.9676	0.051986000000000004	0.011183	0.00080087	0.0014134
303	TR1_2_W0001_P0153_T0001_R1_P4_K1_Ch2-Ch1.zen	20150120_STAG2gfpcf2_G2G1\MitoSys2\LSM\STAG2-EGFP_G1_14_20h_afterRelease\DE_W0058_P0001\DE_2_W0058_P0001_T0002\TR1_W0001_P0153\TR1_2_W0001_P0153_T0001_R1_P4_K1_Ch2-Ch1.zen	FA/ISS	20000	30.0	3		7	0	0	29.94	100000	2000	Scale	0	1.5	0	0.01	1.5	0	0.01	0.040999999999999995	0	1	1	0	1	2.476	3.213	0	1	2.476	3.213	1.21	1.1017	1	0.1531	0.2831	0.2077	1	0.938	0.9685	0.23199999999999998	0.2971	0.1954	0.10767	0.13765	0.043347000000000004	0.11782999999999999
304	TR1_2_W0001_P0153_T0001_R1_P5_K1_Ch2-Ch1.zen	20150120_STAG2gfpcf2_G2G1\MitoSys2\LSM\STAG2-EGFP_G1_14_20h_afterRelease\DE_W0058_P0001\DE_2_W0058_P0001_T0002\TR1_W0001_P0153\TR1_2_W0001_P0153_T0001_R1_P5_K1_Ch2-Ch1.zen	FA/ISS	20000	30.0	3		7	0	0	29.94	100000	2000	Scale	0	1.5	0	0.01	1.5	0	0.01	0.040999999999999995	0	1	1	0	1	4.705	6.171	0	1	4.705	6.171	1.6244	1.4253	1	0.4468	0.5608	0.5001	1	0.9384	0.9687	0.8535	0.8045	0.4791	0.27798	0.15832000000000002	0.03712	0.027356000000000002
305	TR1_2_W0001_P0151_T0001_R1_P1_K1_Ch2-Ch1.zen	20150120_STAG2gfpcf2_G2G1\MitoSys2\LSM\STAG2-EGFP_G1_14_20h_afterRelease\DE_W0060_P0001\DE_2_W0060_P0001_T0002\TR1_W0001_P0151\TR1_2_W0001_P0151_T0001_R1_P1_K1_Ch2-Ch1.zen	FA/ISS	20000	30.0	3		7	0	0	29.94	100000	2000	Scale	0	1.5	0	0.01	1.5	0	0.01	0.040999999999999995	0	1	1	0	1	171.31799999999998	276.061	0	1	171.31799999999998	276.061	1.23	1.2308	1	0.9825	0.9891	0.9858	1	0.9497	0.9745	1.2103	1.1571	0.9605	0.036927999999999996	0.0094384	0.00081539	0.0016010999999999998
306	TR1_2_W0001_P0151_T0001_R1_P2_K1_Ch2-Ch1.zen	20150120_STAG2gfpcf2_G2G1\MitoSys2\LSM\STAG2-EGFP_G1_14_20h_afterRelease\DE_W0060_P0001\DE_2_W0060_P0001_T0002\TR1_W0001_P0151\TR1_2_W0001_P0151_T0001_R1_P2_K1_Ch2-Ch1.zen	FA/ISS	20000	30.0	3		7	0	0	29.94	100000	2000	Scale	0	1.5	0	0.01	1.5	0	0.01	0.040999999999999995	0	1	1	0	1	164.489	272.41200000000003	0	1	164.489	272.41200000000003	1.3791	1.2871	1	0.9817	0.9889	0.9853	1	0.951	0.9752	1.3572	1.2094	0.9607	0.037336	0.0085286	0.00048549	0.0016545000000000002
307	TR1_2_W0001_P0151_T0001_R1_P3_K1_Ch2-Ch1.zen	20150120_STAG2gfpcf2_G2G1\MitoSys2\LSM\STAG2-EGFP_G1_14_20h_afterRelease\DE_W0060_P0001\DE_2_W0060_P0001_T0002\TR1_W0001_P0151\TR1_2_W0001_P0151_T0001_R1_P3_K1_Ch2-Ch1.zen	FA/ISS	20000	30.0	3		7	0	0	29.94	100000	2000	Scale	0	1.5	0	0.01	1.5	0	0.01	0.040999999999999995	0	1	1	0	1	179.71599999999998	358.97900000000004	0	1	179.71599999999998	358.97900000000004	1.6191	2.0165	1	0.9829	0.991	0.9869	1	0.958	0.9788	1.5964	1.9249	0.9659	0.041655000000000005	0.009987399999999999	0.0010405999999999998	0.0016034000000000003
308	TR1_2_W0001_P0151_T0001_R1_P4_K1_Ch2-Ch1.zen	20150120_STAG2gfpcf2_G2G1\MitoSys2\LSM\STAG2-EGFP_G1_14_20h_afterRelease\DE_W0060_P0001\DE_2_W0060_P0001_T0002\TR1_W0001_P0151\TR1_2_W0001_P0151_T0001_R1_P4_K1_Ch2-Ch1.zen	FA/ISS	20000	30.000999999999998	3		7	0	0	29.94	100000	2000	Scale	0	1.5	0	0.01	1.5	0	0.01	0.040999999999999995	0	1	1	0	1	1.814	1.6130000000000002	0	1	1.814	1.6130000000000002	1.0118	1.0259	1	0.0301	0.0062	0.0121	1	0.9099	0.9539	0.032	0.0011	0.0041	0.20661	0.12480999999999999	0.16064	0.15728
309	TR1_2_W0001_P0151_T0001_R1_P5_K1_Ch2-Ch1.zen	20150120_STAG2gfpcf2_G2G1\MitoSys2\LSM\STAG2-EGFP_G1_14_20h_afterRelease\DE_W0060_P0001\DE_2_W0060_P0001_T0002\TR1_W0001_P0151\TR1_2_W0001_P0151_T0001_R1_P5_K1_Ch2-Ch1.zen	FA/ISS	20000	30.0	3		7	0	0	29.94	100000	2000	Scale	0	1.5	0	0.01	1.5	0	0.01	0.040999999999999995	0	1	1	0	1	10.215	23.103	0	1	10.215	23.103	1.2465	1.0668	1	0.7256	0.8728	0.7958	1	0.9639	0.9818	0.9352	0.8955	0.7803	0.08521000000000001	0.042384	0.0044004	0.0097981
310	TR1_2_W0001_P0161_T0001_R1_P1_K1_Ch2-Ch1.zen	20150120_STAG2gfpcf2_G2G1\MitoSys2\LSM\STAG2-EGFP_G1_14_20h_afterRelease\DE_W0061_P0001\DE_2_W0061_P0001_T0002\TR1_W0001_P0161\TR1_2_W0001_P0161_T0001_R1_P1_K1_Ch2-Ch1.zen	FA/ISS	20000	30.0	3		7	0	0	29.94	100000	2000	Scale	0	1.5	0	0.01	1.5	0	0.01	0.040999999999999995	0	1	1	0	1	187.97099999999998	485.25	0	1	187.97099999999998	485.25	1.4255	2.2585	1	0.9839	0.9934	0.9886	1	0.9669	0.9833	1.4059	2.1847	0.9721	0.042485	0.0093915	0.00054756	0.0011394
311	TR1_2_W0001_P0161_T0001_R1_P2_K1_Ch2-Ch1.zen	20150120_STAG2gfpcf2_G2G1\MitoSys2\LSM\STAG2-EGFP_G1_14_20h_afterRelease\DE_W0061_P0001\DE_2_W0061_P0001_T0002\TR1_W0001_P0161\TR1_2_W0001_P0161_T0001_R1_P2_K1_Ch2-Ch1.zen	FA/ISS	20000	30.0	3		7	0	0	29.94	100000	2000	Scale	0	1.5	0	0.01	1.5	0	0.01	0.040999999999999995	0	1	1	0	1	56.599	315.82599999999996	0	1	56.599	315.82599999999996	1.5686	1.567	1	0.9465	0.9903	0.9682	1	0.9853	0.9926	1.4991	1.5315	0.961	0.067441	0.022056	0.00021987	0.0012839000000000001
312	TR1_2_W0001_P0161_T0001_R1_P3_K1_Ch2-Ch1.zen	20150120_STAG2gfpcf2_G2G1\MitoSys2\LSM\STAG2-EGFP_G1_14_20h_afterRelease\DE_W0061_P0001\DE_2_W0061_P0001_T0002\TR1_W0001_P0161\TR1_2_W0001_P0161_T0001_R1_P3_K1_Ch2-Ch1.zen	FA/ISS	20000	30.0	3		7	0	0	29.94	100000	2000	Scale	0	1.5	0	0.01	1.5	0	0.01	0.040999999999999995	0	1	1	0	1	193.899	488.221	0	1	193.899	488.221	1.396	2.0789	1	0.9843	0.9935	0.9889	1	0.9666	0.9832	1.3769999999999998	2.0096	0.9722	0.039096	0.0078428	0.00076159	0.0010251
313	TR1_2_W0001_P0161_T0001_R1_P4_K1_Ch2-Ch1.zen	20150120_STAG2gfpcf2_G2G1\MitoSys2\LSM\STAG2-EGFP_G1_14_20h_afterRelease\DE_W0061_P0001\DE_2_W0061_P0001_T0002\TR1_W0001_P0161\TR1_2_W0001_P0161_T0001_R1_P4_K1_Ch2-Ch1.zen	FA/ISS	20000	30.0	3	x	7	0	0	29.94	100000	2000	Scale	0	1.5	0	0.01	1.5	0	0.01	0.040999999999999995	0	1	1	0	1	6.245	31.326	0	1	6.245	31.326	0.7314	0.6061	1	0.5613	0.8896	0.7057	1	0.9822	0.9911	0.3522	0.5011	0.6991	0.27307	0.16959000000000002	0.007601600000000001	0.017246
314	TR1_2_W0001_P0161_T0001_R1_P5_K1_Ch2-Ch1.zen	20150120_STAG2gfpcf2_G2G1\MitoSys2\LSM\STAG2-EGFP_G1_14_20h_afterRelease\DE_W0061_P0001\DE_2_W0061_P0001_T0002\TR1_W0001_P0161\TR1_2_W0001_P0161_T0001_R1_P5_K1_Ch2-Ch1.zen	FA/ISS	20000	30.0	3		7	0	0	29.94	100000	2000	Scale	0	1.5	0	0.01	1.5	0	0.01	0.040999999999999995	0	1	1	0	1	4.026	5.052	0	1	4.026	5.052	1.2113	1.0838	1	0.3866	0.4884	0.4337	1	0.9354	0.9672	0.5098	0.49	0.4133	0.47945	0.22004	0.031945	0.060323
315	TR1_2_W0001_P0163_T0001_R1_P1_K1_Ch2-Ch1.zen	20150120_STAG2gfpcf2_G2G1\MitoSys2\LSM\STAG2-EGFP_G1_14_20h_afterRelease\DE_W0063_P0001\DE_2_W0063_P0001_T0002\TR1_W0001_P0163\TR1_2_W0001_P0163_T0001_R1_P1_K1_Ch2-Ch1.zen	FA/ISS	20000	30.0	3		7	0	0	29.94	100000	2000	Scale	0	1.5	0	0.01	1.5	0	0.01	0.040999999999999995	0	1	1	0	1	155.282	396.065	0	1	155.282	396.065	1.4933	1.6844	1	0.98	0.992	0.986	1	0.9677	0.9837	1.4681	1.6218	0.9698	0.043983999999999995	0.0088815	0.0019999	0.0013899000000000001
316	TR1_2_W0001_P0163_T0001_R1_P2_K1_Ch2-Ch1.zen	20150120_STAG2gfpcf2_G2G1\MitoSys2\LSM\STAG2-EGFP_G1_14_20h_afterRelease\DE_W0063_P0001\DE_2_W0063_P0001_T0002\TR1_W0001_P0163\TR1_2_W0001_P0163_T0001_R1_P2_K1_Ch2-Ch1.zen	FA/ISS	20000	30.0	3		7	0	0	29.94	100000	2000	Scale	0	1.5	0	0.01	1.5	0	0.01	0.040999999999999995	0	1	1	0	1	151.96	403.439	0	1	151.96	403.439	1.7451	1.9409999999999998	1	0.9794	0.9921	0.9857	1	0.9689	0.9843	1.7165	1.8714	0.9702	0.045623000000000004	0.007393600000000001	0.0019872	0.0023348
317	TR1_2_W0001_P0163_T0001_R1_P3_K1_Ch2-Ch1.zen	20150120_STAG2gfpcf2_G2G1\MitoSys2\LSM\STAG2-EGFP_G1_14_20h_afterRelease\DE_W0063_P0001\DE_2_W0063_P0001_T0002\TR1_W0001_P0163\TR1_2_W0001_P0163_T0001_R1_P3_K1_Ch2-Ch1.zen	FA/ISS	20000	30.0	3		7	0	0	29.94	100000	2000	Scale	0	1.5	0	0.01	1.5	0	0.01	0.040999999999999995	0	1	1	0	1	37.898	221.46	0	1	37.898	221.46	1.1716	1.1077	1	0.9216	0.9865	0.9535	1	0.986	0.993	1.0858	1.0776	0.9467	0.01942	0.018358000000000003	0.00087417	0.0015142999999999999
318	TR1_2_W0001_P0163_T0001_R1_P4_K1_Ch2-Ch1.zen	20150120_STAG2gfpcf2_G2G1\MitoSys2\LSM\STAG2-EGFP_G1_14_20h_afterRelease\DE_W0063_P0001\DE_2_W0063_P0001_T0002\TR1_W0001_P0163\TR1_2_W0001_P0163_T0001_R1_P4_K1_Ch2-Ch1.zen	FA/ISS	20000	30.000999999999998	3		7	0	0	29.94	100000	2000	Scale	0	1.5	0	0.01	1.5	0	0.01	0.040999999999999995	0	1	1	0	1	3.3	3.517	0	1	3.3	3.517	1.2407	1.0816	1	0.295	0.3271	0.3103	1	0.9245	0.9615	0.4231	0.3229	0.2894	0.73155	0.1579	0.06463200000000001	0.040214
319	TR1_2_W0001_P0163_T0001_R1_P5_K1_Ch2-Ch1.zen	20150120_STAG2gfpcf2_G2G1\MitoSys2\LSM\STAG2-EGFP_G1_14_20h_afterRelease\DE_W0063_P0001\DE_2_W0063_P0001_T0002\TR1_W0001_P0163\TR1_2_W0001_P0163_T0001_R1_P5_K1_Ch2-Ch1.zen	FA/ISS	20000	30.0	3		7	0	0	29.94	100000	2000	Scale	0	1.5	0	0.01	1.5	0	0.01	0.040999999999999995	0	1	1	0	1	2.092	2.612	0	1	2.092	2.612	1.1789	1.0533	1	0.0758	0.1782	0.1159	1	0.9357	0.9673	0.1233	0.1681	0.1069	0.16972	0.16897	0.006291399999999999	0.092146
320	TR1_2_W0001_P0164_T0001_R1_P1_K1_Ch2-Ch1.zen	20150120_STAG2gfpcf2_G2G1\MitoSys2\LSM\STAG2-EGFP_G1_14_20h_afterRelease\DE_W0064_P0001\DE_2_W0064_P0001_T0002\TR1_W0001_P0164\TR1_2_W0001_P0164_T0001_R1_P1_K1_Ch2-Ch1.zen	FA/ISS	20000	30.0	3		7	0	0	29.94	100000	2000	Scale	0	1.5	0	0.01	1.5	0	0.01	0.040999999999999995	0	1	1	0	1	205.077	351.235	0	1	205.077	351.235	1.3366	2.0247	1	0.9853	0.991	0.9881	1	0.9509	0.9751	1.3193	1.9267	0.9634	0.04147	0.0071698000000000005	0.00094195	0.0013323
321	TR1_2_W0001_P0164_T0001_R1_P2_K1_Ch2-Ch1.zen	20150120_STAG2gfpcf2_G2G1\MitoSys2\LSM\STAG2-EGFP_G1_14_20h_afterRelease\DE_W0064_P0001\DE_2_W0064_P0001_T0002\TR1_W0001_P0164\TR1_2_W0001_P0164_T0001_R1_P2_K1_Ch2-Ch1.zen	FA/ISS	20000	30.0	3		7	0	0	29.94	100000	2000	Scale	0	1.5	0	0.01	1.5	0	0.01	0.040999999999999995	0	1	1	0	1	206.04	400.07199999999995	0	1	206.04	400.07199999999995	1.399	2.5327	1	0.9853	0.9918	0.9886	1	0.9556	0.9775	1.3812	2.4274	0.9663	0.039309	0.0088744	0.00056448	0.001422
322	TR1_2_W0001_P0164_T0001_R1_P3_K1_Ch2-Ch1.zen	20150120_STAG2gfpcf2_G2G1\MitoSys2\LSM\STAG2-EGFP_G1_14_20h_afterRelease\DE_W0064_P0001\DE_2_W0064_P0001_T0002\TR1_W0001_P0164\TR1_2_W0001_P0164_T0001_R1_P3_K1_Ch2-Ch1.zen	FA/ISS	20000	30.0	3		7	0	0	29.94	100000	2000	Scale	0	1.5	0	0.01	1.5	0	0.01	0.040999999999999995	0	1	1	0	1	180.88299999999998	369.209	0	1	180.88299999999998	369.209	1.1092	1.2767	1	0.9834	0.9918	0.9876	1	0.9596	0.9796	1.0917	1.2189	0.9674	0.040792	0.007500100000000001	0.0010344000000000002	0.0013663
323	TR1_2_W0001_P0164_T0001_R1_P4_K1_Ch2-Ch1.zen	20150120_STAG2gfpcf2_G2G1\MitoSys2\LSM\STAG2-EGFP_G1_14_20h_afterRelease\DE_W0064_P0001\DE_2_W0064_P0001_T0002\TR1_W0001_P0164\TR1_2_W0001_P0164_T0001_R1_P4_K1_Ch2-Ch1.zen	FA/ISS	20000	30.0	3		7	0	0	29.94	100000	2000	Scale	0	1.5	0	0.01	1.5	0	0.01	0.040999999999999995	0	1	1	0	1	1.895	1.699	0	1	1.895	1.699	1.0111	1.0270000000000001	1	0.0434	0.0135	0.0241	1	0.9105	0.9542	0.0455	0.0068	0.0146	0.14187	0.073696	0.10444	0.10904000000000001
324	TR1_2_W0001_P0164_T0001_R1_P5_K1_Ch2-Ch1.zen	20150120_STAG2gfpcf2_G2G1\MitoSys2\LSM\STAG2-EGFP_G1_14_20h_afterRelease\DE_W0064_P0001\DE_2_W0064_P0001_T0002\TR1_W0001_P0164\TR1_2_W0001_P0164_T0001_R1_P5_K1_Ch2-Ch1.zen	FA/ISS	20000	30.0	3		7	0	0	29.94	100000	2000	Scale	0	1.5	0	0.01	1.5	0	0.01	0.040999999999999995	0	1	1	0	1	6.638999999999999	4.595	0	1	6.638999999999999	4.595	1.9137	1.5307	1	0.5796	0.4436	0.507	1	0.8871	0.9419	1.2589	0.6544	0.4626	0.1374	0.10037	0.05821799999999999	0.064025
325	TR1_2_W0001_P0165_T0001_R1_P1_K1_Ch2-Ch1.zen	20150120_STAG2gfpcf2_G2G1\MitoSys2\LSM\STAG2-EGFP_G1_14_20h_afterRelease\DE_W0065_P0001\DE_2_W0065_P0001_T0002\TR1_W0001_P0165\TR1_2_W0001_P0165_T0001_R1_P1_K1_Ch2-Ch1.zen	FA/ISS	20000	30.0	3		7	0	0	29.94	100000	2000	Scale	0	1.5	0	0.01	1.5	0	0.01	0.040999999999999995	0	1	1	0	1	102.49799999999999	266.62	0	1	102.49799999999999	266.62	1.344	1.195	1	0.9702	0.9887	0.9794	1	0.9690000000000001	0.9844	1.3088	1.1435	0.9640000000000001	0.044417	0.0080061	0.00031248	0.0009103999999999999
326	TR1_2_W0001_P0165_T0001_R1_P2_K1_Ch2-Ch1.zen	20150120_STAG2gfpcf2_G2G1\MitoSys2\LSM\STAG2-EGFP_G1_14_20h_afterRelease\DE_W0065_P0001\DE_2_W0065_P0001_T0002\TR1_W0001_P0165\TR1_2_W0001_P0165_T0001_R1_P2_K1_Ch2-Ch1.zen	FA/ISS	20000	30.0	3		7	0	0	29.94	100000	2000	Scale	0	1.5	0	0.01	1.5	0	0.01	0.040999999999999995	0	1	1	0	1	113.45100000000001	433.215	0	1	113.45100000000001	433.215	1.9099	2.4052	1	0.9728	0.9925	0.9826	1	0.9779	0.9889	1.8696	2.3434	0.9716	0.038456	0.013596	0.00037098	0.0010451
327	TR1_2_W0001_P0165_T0001_R1_P3_K1_Ch2-Ch1.zen	20150120_STAG2gfpcf2_G2G1\MitoSys2\LSM\STAG2-EGFP_G1_14_20h_afterRelease\DE_W0065_P0001\DE_2_W0065_P0001_T0002\TR1_W0001_P0165\TR1_2_W0001_P0165_T0001_R1_P3_K1_Ch2-Ch1.zen	FA/ISS	20000	30.0	3		7	0	0	29.94	100000	2000	Scale	0	1.5	0	0.01	1.5	0	0.01	0.040999999999999995	0	1	1	0	1	108.934	310.209	0	1	108.934	310.209	1.7237	1.7034	1	0.9717	0.9899	0.9808	1	0.9712	0.9855	1.6846	1.6399	0.9664	0.054361	0.013753	0.00068512	0.0010207
328	TR1_2_W0001_P0165_T0001_R1_P4_K1_Ch2-Ch1.zen	20150120_STAG2gfpcf2_G2G1\MitoSys2\LSM\STAG2-EGFP_G1_14_20h_afterRelease\DE_W0065_P0001\DE_2_W0065_P0001_T0002\TR1_W0001_P0165\TR1_2_W0001_P0165_T0001_R1_P4_K1_Ch2-Ch1.zen	FA/ISS	20000	30.0	3		7	0	0	29.94	100000	2000	Scale	0	1.5	0	0.01	1.5	0	0.01	0.040999999999999995	0	1	1	0	1	3.375	3.812	0	1	3.375	3.812	1.0772	1.0028	1	0.3031	0.36700000000000005	0.3315	1	0.9285	0.9636	0.3365	0.3238	0.3112	1.0952	0.34709	0.045101	0.086359
329	TR1_2_W0001_P0165_T0001_R1_P5_K1_Ch2-Ch1.zen	20150120_STAG2gfpcf2_G2G1\MitoSys2\LSM\STAG2-EGFP_G1_14_20h_afterRelease\DE_W0065_P0001\DE_2_W0065_P0001_T0002\TR1_W0001_P0165\TR1_2_W0001_P0165_T0001_R1_P5_K1_Ch2-Ch1.zen	FA/ISS	20000	30.0	3		7	0	0	29.94	100000	2000	Scale	0	1.5	0	0.01	1.5	0	0.01	0.040999999999999995	0	1	1	0	1	4.729	6.848	0	1	4.729	6.848	1.0948	1.0519	1	0.4578	0.6066	0.5261	1	0.9439	0.9715	0.5157	0.5986	0.5067	0.2955	0.23113000000000003	0.0093039	0.06487899999999999
330	TR1_2_W0001_P0167_T0001_R1_P1_K1_Ch2-Ch1.zen	20150120_STAG2gfpcf2_G2G1\MitoSys2\LSM\STAG2-EGFP_G1_14_20h_afterRelease\DE_W0067_P0001\DE_2_W0067_P0001_T0002\TR1_W0001_P0167\TR1_2_W0001_P0167_T0001_R1_P1_K1_Ch2-Ch1.zen	FA/ISS	20000	30.0	3		7	0	0	29.94	100000	2000	Scale	0	1.5	0	0.01	1.5	0	0.01	0.040999999999999995	0	1	1	0	1	101.604	377.548	0	1	101.604	377.548	2.1433	2.7678	1	0.9694	0.9911	0.9802	1	0.9767	0.9883	2.0941	2.6915	0.9687	0.077298	0.022195	0.00071653	0.0014616
331	TR1_2_W0001_P0167_T0001_R1_P2_K1_Ch2-Ch1.zen	20150120_STAG2gfpcf2_G2G1\MitoSys2\LSM\STAG2-EGFP_G1_14_20h_afterRelease\DE_W0067_P0001\DE_2_W0067_P0001_T0002\TR1_W0001_P0167\TR1_2_W0001_P0167_T0001_R1_P2_K1_Ch2-Ch1.zen	FA/ISS	20000	30.0	3		7	0	0	29.94	100000	2000	Scale	0	1.5	0	0.01	1.5	0	0.01	0.040999999999999995	0	1	1	0	1	107.402	423.847	0	1	107.402	423.847	1.8245	2.6831	1	0.9715	0.9924	0.9819	1	0.9784	0.9891	1.7837	2.6189999999999998	0.9712	0.081012	0.016125	0.00074011	0.0013876
332	TR1_2_W0001_P0167_T0001_R1_P3_K1_Ch2-Ch1.zen	20150120_STAG2gfpcf2_G2G1\MitoSys2\LSM\STAG2-EGFP_G1_14_20h_afterRelease\DE_W0067_P0001\DE_2_W0067_P0001_T0002\TR1_W0001_P0167\TR1_2_W0001_P0167_T0001_R1_P3_K1_Ch2-Ch1.zen	FA/ISS	20000	30.0	3		7	0	0	29.94	100000	2000	Scale	0	1.5	0	0.01	1.5	0	0.01	0.040999999999999995	0	1	1	0	1	99.163	549.105	0	1	99.163	549.105	1.6993	2.0884	1	0.9679	0.9940000000000001	0.9808	1	0.9848	0.9924	1.6548	2.0498	0.9733	0.04888	0.0082926	0.0018957999999999998	0.0027662
333	TR1_2_W0001_P0167_T0001_R1_P4_K1_Ch2-Ch1.zen	20150120_STAG2gfpcf2_G2G1\MitoSys2\LSM\STAG2-EGFP_G1_14_20h_afterRelease\DE_W0067_P0001\DE_2_W0067_P0001_T0002\TR1_W0001_P0167\TR1_2_W0001_P0167_T0001_R1_P4_K1_Ch2-Ch1.zen	FA/ISS	20000	30.0	3		7	0	0	29.94	100000	2000	Scale	0	1.5	0	0.01	1.5	0	0.01	0.040999999999999995	0	1	1	0	1	5.417999999999999	5.77	0	1	5.417999999999999	5.77	1.7842	1.2542	1	0.5092	0.5437	0.5258	1	0.9256	0.9621	1.0599	0.6454	0.4987	0.35831	0.20087	0.038513	0.042574
334	TR1_2_W0001_P0167_T0001_R1_P5_K1_Ch2-Ch1.zen	20150120_STAG2gfpcf2_G2G1\MitoSys2\LSM\STAG2-EGFP_G1_14_20h_afterRelease\DE_W0067_P0001\DE_2_W0067_P0001_T0002\TR1_W0001_P0167\TR1_2_W0001_P0167_T0001_R1_P5_K1_Ch2-Ch1.zen	FA/ISS	20000	30.000999999999998	3	x	7	0	0	29.94	100000	2000	Scale	0	1.5	0	0.01	1.5	0	0.01	0.040999999999999995	0	1	1	0	1	2.355	4.173	0	1	2.355	4.173	0.9851	0.9081	1	0.1322	0.4046	0.231	1	0.9536	0.9765	0.1265	0.3164	0.2225	0.063621	0.048409	0.018047	0.052333000000000005
335	TR1_2_W0001_P0168_T0001_R1_P1_K1_Ch2-Ch1.zen	20150120_STAG2gfpcf2_G2G1\MitoSys2\LSM\STAG2-EGFP_G1_14_20h_afterRelease\DE_W0068_P0001\DE_2_W0068_P0001_T0002\TR1_W0001_P0168\TR1_2_W0001_P0168_T0001_R1_P1_K1_Ch2-Ch1.zen	FA/ISS	20000	30.0	3		7	0	0	29.94	100000	2000	Scale	0	1.5	0	0.01	1.5	0	0.01	0.040999999999999995	0	1	1	0	1	332.18300000000005	438.038	0	1	332.18300000000005	438.038	1.1791	2.0779	1	0.9909	0.9927	0.9918	1	0.9358	0.9674	1.1692	1.9591	0.9594	0.025128	0.0041633	0.00081361	0.0012808
336	TR1_2_W0001_P0168_T0001_R1_P2_K1_Ch2-Ch1.zen	20150120_STAG2gfpcf2_G2G1\MitoSys2\LSM\STAG2-EGFP_G1_14_20h_afterRelease\DE_W0068_P0001\DE_2_W0068_P0001_T0002\TR1_W0001_P0168\TR1_2_W0001_P0168_T0001_R1_P2_K1_Ch2-Ch1.zen	FA/ISS	20000	30.0	3		7	0	0	29.94	100000	2000	Scale	0	1.5	0	0.01	1.5	0	0.01	0.040999999999999995	0	1	1	0	1	270.473	307.675	0	1	270.473	307.675	1.3751	3.0694	1	0.9888	0.9887	0.9887	1	0.9206	0.9595	1.3617	2.8572	0.9484	0.036039999999999996	0.0055725	0.0028587	0.0024184000000000002
337	TR1_2_W0001_P0168_T0001_R1_P3_K1_Ch2-Ch1.zen	20150120_STAG2gfpcf2_G2G1\MitoSys2\LSM\STAG2-EGFP_G1_14_20h_afterRelease\DE_W0068_P0001\DE_2_W0068_P0001_T0002\TR1_W0001_P0168\TR1_2_W0001_P0168_T0001_R1_P3_K1_Ch2-Ch1.zen	FA/ISS	20000	30.0	3		7	0	0	29.94	100000	2000	Scale	0	1.5	0	0.01	1.5	0	0.01	0.040999999999999995	0	1	1	0	1	297.0	403.444	0	1	297.0	403.444	1.3403	2.1369	1	0.9898	0.9921	0.991	1	0.9379	0.9685	1.3284	2.0138	0.9596	0.028377	0.005078899999999999	0.00093162	0.00141
338	TR1_2_W0001_P0168_T0001_R1_P4_K1_Ch2-Ch1.zen	20150120_STAG2gfpcf2_G2G1\MitoSys2\LSM\STAG2-EGFP_G1_14_20h_afterRelease\DE_W0068_P0001\DE_2_W0068_P0001_T0002\TR1_W0001_P0168\TR1_2_W0001_P0168_T0001_R1_P4_K1_Ch2-Ch1.zen	FA/ISS	20000	30.0	3		7	0	0	29.94	100000	2000	Scale	0	1.5	0	0.01	1.5	0	0.01	0.040999999999999995	0	1	1	0	1	6.0329999999999995	6.169	0	1	6.0329999999999995	6.169	1.0378	1.006	1	0.5638	0.5718	0.5677	1	0.9212	0.9598	0.5914	0.5158	0.5375	1.0154	0.095448	0.058681	0.031334
339	TR1_2_W0001_P0168_T0001_R1_P5_K1_Ch2-Ch1.zen	20150120_STAG2gfpcf2_G2G1\MitoSys2\LSM\STAG2-EGFP_G1_14_20h_afterRelease\DE_W0068_P0001\DE_2_W0068_P0001_T0002\TR1_W0001_P0168\TR1_2_W0001_P0168_T0001_R1_P5_K1_Ch2-Ch1.zen	FA/ISS	20000	30.0	3	x	7	0	0	29.94	100000	2000	Scale	0	1.5	0	0.01	1.5	0	0.01	0.040999999999999995	0	1	1	0	1	6.558	6.279	0	1	6.558	6.279	1.412	1.1782	1	0.5796	0.5608	0.5692	1	0.9144	0.9562	0.8767	0.5965	0.5358	0.53432	0.24070999999999998	0.058880999999999996	0.05545599999999999
340	TR1_2_W0001_P0169_T0001_R1_P1_K1_Ch2-Ch1.zen	20150120_STAG2gfpcf2_G2G1\MitoSys2\LSM\STAG2-EGFP_G1_14_20h_afterRelease\DE_W0069_P0001\DE_2_W0069_P0001_T0002\TR1_W0001_P0169\TR1_2_W0001_P0169_T0001_R1_P1_K1_Ch2-Ch1.zen	FA/ISS	20000	30.0	3		7	0	0	29.94	100000	2000	Scale	0	1.5	0	0.01	1.5	0	0.01	0.040999999999999995	0	1	1	0	1	132.41299999999998	523.651	0	1	132.41299999999998	523.651	1.6454	2.2377	1	0.9767	0.9939	0.9852	1	0.9788	0.9893	1.6141	2.1856	0.9747	0.038558999999999996	0.0072618	5.311e-05	0.00099632
341	TR1_2_W0001_P0169_T0001_R1_P2_K1_Ch2-Ch1.zen	20150120_STAG2gfpcf2_G2G1\MitoSys2\LSM\STAG2-EGFP_G1_14_20h_afterRelease\DE_W0069_P0001\DE_2_W0069_P0001_T0002\TR1_W0001_P0169\TR1_2_W0001_P0169_T0001_R1_P2_K1_Ch2-Ch1.zen	FA/ISS	20000	30.0	3		7	0	0	29.94	100000	2000	Scale	0	1.5	0	0.01	1.5	0	0.01	0.040999999999999995	0	1	1	0	1	192.64700000000002	494.755	0	1	192.64700000000002	494.755	1.5105	2.5115	1	0.9842	0.9934	0.9887	1	0.9664	0.9831	1.4905	2.4299	0.9719	0.039883999999999996	0.0075494	0.0010146	0.00199
342	TR1_2_W0001_P0169_T0001_R1_P3_K1_Ch2-Ch1.zen	20150120_STAG2gfpcf2_G2G1\MitoSys2\LSM\STAG2-EGFP_G1_14_20h_afterRelease\DE_W0069_P0001\DE_2_W0069_P0001_T0002\TR1_W0001_P0169\TR1_2_W0001_P0169_T0001_R1_P3_K1_Ch2-Ch1.zen	FA/ISS	20000	30.0	3		7	0	0	29.94	100000	2000	Scale	0	1.5	0	0.01	1.5	0	0.01	0.040999999999999995	0	1	1	0	1	52.662	309.73400000000004	0	1	52.662	309.73400000000004	1.2877	1.2621	1	0.943	0.9903	0.9663	1	0.9861	0.993	1.2219	1.2335	0.9596	0.053242	0.025041	-1.1089000000000002e-05	0.001167
343	TR1_2_W0001_P0169_T0001_R1_P4_K1_Ch2-Ch1.zen	20150120_STAG2gfpcf2_G2G1\MitoSys2\LSM\STAG2-EGFP_G1_14_20h_afterRelease\DE_W0069_P0001\DE_2_W0069_P0001_T0002\TR1_W0001_P0169\TR1_2_W0001_P0169_T0001_R1_P4_K1_Ch2-Ch1.zen	FA/ISS	20000	30.000999999999998	3		7	0	0	29.94	100000	2000	Scale	0	1.5	0	0.01	1.5	0	0.01	0.040999999999999995	0	1	1	0	1	1.8030000000000002	1.5330000000000001	0	1	1.8030000000000002	1.5330000000000001	1.0443	1.0942	1	0.0284	0.0014	0.0038	1	0.9059	0.9518	0.0354	-0.0018	-0.0043	0.20397	0.16033	0.16013	0.14604
344	TR1_2_W0001_P0169_T0001_R1_P5_K1_Ch2-Ch1.zen	20150120_STAG2gfpcf2_G2G1\MitoSys2\LSM\STAG2-EGFP_G1_14_20h_afterRelease\DE_W0069_P0001\DE_2_W0069_P0001_T0002\TR1_W0001_P0169\TR1_2_W0001_P0169_T0001_R1_P5_K1_Ch2-Ch1.zen	FA/ISS	20000	30.0	3		7	0	0	29.94	100000	2000	Scale	0	1.5	0	0.01	1.5	0	0.01	0.040999999999999995	0	1	1	0	1	4.704	5.6160000000000005	0	1	4.704	5.6160000000000005	1.5073	1.2581	1	0.4507	0.5288	0.4878	1	0.9329	0.9658	0.7772	0.6405	0.4649	0.33119	0.16166	0.054022	0.050241
345	TR1_2_W0001_P0170_T0001_R1_P1_K1_Ch2-Ch1.zen	20150120_STAG2gfpcf2_G2G1\MitoSys2\LSM\STAG2-EGFP_G1_14_20h_afterRelease\DE_W0070_P0001\DE_2_W0070_P0001_T0002\TR1_W0001_P0170\TR1_2_W0001_P0170_T0001_R1_P1_K1_Ch2-Ch1.zen	FA/ISS	20000	30.0	3		7	0	0	29.94	100000	2000	Scale	0	1.5	0	0.01	1.5	0	0.01	0.040999999999999995	0	1	1	0	1	45.953	175.773	0	1	45.953	175.773	1.4106	1.2578	1	0.9343	0.9828	0.9583	1	0.9787	0.9893	1.3306	1.2103	0.9479	0.080817	0.018931	0.001047	0.0014380999999999999
346	TR1_2_W0001_P0170_T0001_R1_P2_K1_Ch2-Ch1.zen	20150120_STAG2gfpcf2_G2G1\MitoSys2\LSM\STAG2-EGFP_G1_14_20h_afterRelease\DE_W0070_P0001\DE_2_W0070_P0001_T0002\TR1_W0001_P0170\TR1_2_W0001_P0170_T0001_R1_P2_K1_Ch2-Ch1.zen	FA/ISS	20000	30.0	3		7	0	0	29.94	100000	2000	Scale	0	1.5	0	0.01	1.5	0	0.01	0.040999999999999995	0	1	1	0	1	194.74200000000002	412.418	0	1	194.74200000000002	412.418	1.496	2.573	1	0.9844	0.9921	0.9883	1	0.9594	0.9795	1.4765	2.4735	0.968	0.03878	0.0078494	0.00073021	0.0013078
347	TR1_2_W0001_P0170_T0001_R1_P3_K1_Ch2-Ch1.zen	20150120_STAG2gfpcf2_G2G1\MitoSys2\LSM\STAG2-EGFP_G1_14_20h_afterRelease\DE_W0070_P0001\DE_2_W0070_P0001_T0002\TR1_W0001_P0170\TR1_2_W0001_P0170_T0001_R1_P3_K1_Ch2-Ch1.zen	FA/ISS	20000	30.0	3		7	0	0	29.94	100000	2000	Scale	0	1.5	0	0.01	1.5	0	0.01	0.040999999999999995	0	1	1	0	1	187.67700000000002	403.099	0	1	187.67700000000002	403.099	1.5446	2.5239	1	0.9838	0.992	0.9879	1	0.9604	0.98	1.5238	2.4269	0.968	0.040854	0.0091797	0.0010038	0.0015857999999999998
348	TR1_2_W0001_P0170_T0001_R1_P4_K1_Ch2-Ch1.zen	20150120_STAG2gfpcf2_G2G1\MitoSys2\LSM\STAG2-EGFP_G1_14_20h_afterRelease\DE_W0070_P0001\DE_2_W0070_P0001_T0002\TR1_W0001_P0170\TR1_2_W0001_P0170_T0001_R1_P4_K1_Ch2-Ch1.zen	FA/ISS	20000	30.000999999999998	3		7	0	0	29.94	100000	2000	Scale	0	1.5	0	0.01	1.5	0	0.01	0.040999999999999995	0	1	1	0	1	4.797	4.059	0	1	4.797	4.059	1.136	1.1209	1	0.4677	0.3947	0.4294	1	0.9055	0.9516	0.5562	0.3997	0.3963	0.43471000000000004	0.23739000000000002	0.056452999999999996	0.07089
349	TR1_2_W0001_P0170_T0001_R1_P5_K1_Ch2-Ch1.zen	20150120_STAG2gfpcf2_G2G1\MitoSys2\LSM\STAG2-EGFP_G1_14_20h_afterRelease\DE_W0070_P0001\DE_2_W0070_P0001_T0002\TR1_W0001_P0170\TR1_2_W0001_P0170_T0001_R1_P5_K1_Ch2-Ch1.zen	FA/ISS	20000	30.0	3		7	0	0	29.94	100000	2000	Scale	0	1.5	0	0.01	1.5	0	0.01	0.040999999999999995	0	1	1	0	1	2.6510000000000002	2.6639999999999997	0	1	2.6510000000000002	2.6639999999999997	0.8943	0.9833	1	0.1868	0.1897	0.1873	1	0.92	0.9591	0.1384	0.1491	0.1696	0.60874	0.26643	0.06801	0.10643
350	TR1_2_W0001_P0180_T0001_R1_P1_K1_Ch2-Ch1.zen	20150120_STAG2gfpcf2_G2G1\MitoSys2\LSM\STAG2-EGFP_G1_14_20h_afterRelease\DE_W0071_P0001\DE_2_W0071_P0001_T0002\TR1_W0001_P0180\TR1_2_W0001_P0180_T0001_R1_P1_K1_Ch2-Ch1.zen	FA/ISS	20000	30.0	3		7	0	0	29.94	100000	2000	Scale	0	1.5	0	0.01	1.5	0	0.01	0.040999999999999995	0	1	1	0	1	134.753	279.291	0	1	134.753	279.291	1.6548	2.1328	1	0.9771	0.9884	0.9827	1	0.9595	0.9795	1.6239	2.036	0.9625	0.059515	0.01799	0.00059709	0.0018224
351	TR1_2_W0001_P0180_T0001_R1_P2_K1_Ch2-Ch1.zen	20150120_STAG2gfpcf2_G2G1\MitoSys2\LSM\STAG2-EGFP_G1_14_20h_afterRelease\DE_W0071_P0001\DE_2_W0071_P0001_T0002\TR1_W0001_P0180\TR1_2_W0001_P0180_T0001_R1_P2_K1_Ch2-Ch1.zen	FA/ISS	20000	30.0	3		7	0	0	29.94	100000	2000	Scale	0	1.5	0	0.01	1.5	0	0.01	0.040999999999999995	0	1	1	0	1	144.416	253.93900000000002	0	1	144.416	253.93900000000002	1.6623	1.8779	1	0.9788	0.9877	0.9832	1	0.9534	0.9764	1.6337	1.7769	0.9599	0.047711	0.011279	0.0004277	0.0019682000000000002
352	TR1_2_W0001_P0180_T0001_R1_P3_K1_Ch2-Ch1.zen	20150120_STAG2gfpcf2_G2G1\MitoSys2\LSM\STAG2-EGFP_G1_14_20h_afterRelease\DE_W0071_P0001\DE_2_W0071_P0001_T0002\TR1_W0001_P0180\TR1_2_W0001_P0180_T0001_R1_P3_K1_Ch2-Ch1.zen	FA/ISS	20000	30.0	3		7	0	0	29.94	100000	2000	Scale	0	1.5	0	0.01	1.5	0	0.01	0.040999999999999995	0	1	1	0	1	147.719	316.509	0	1	147.719	316.509	1.4283	2.1338	1	0.9792	0.9895	0.9843	1	0.9597	0.9796	1.4029	2.0433	0.9641	0.043533999999999996	0.0088445	0.002618	0.0035798
353	TR1_2_W0001_P0180_T0001_R1_P4_K1_Ch2-Ch1.zen	20150120_STAG2gfpcf2_G2G1\MitoSys2\LSM\STAG2-EGFP_G1_14_20h_afterRelease\DE_W0071_P0001\DE_2_W0071_P0001_T0002\TR1_W0001_P0180\TR1_2_W0001_P0180_T0001_R1_P4_K1_Ch2-Ch1.zen	FA/ISS	20000	30.0	3	x	7	0	0	29.94	100000	2000	Scale	0	1.5	0	0.01	1.5	0	0.01	0.040999999999999995	0	1	1	0	1	5.296	7.3229999999999995	0	1	5.296	7.3229999999999995	1.5243	1.2462	1	0.5022	0.6206	0.5575	1	0.9407	0.9699	0.8588	0.7351	0.5361	0.19663	0.08899	0.04458	0.05491
354	TR1_2_W0001_P0180_T0001_R1_P5_K1_Ch2-Ch1.zen	20150120_STAG2gfpcf2_G2G1\MitoSys2\LSM\STAG2-EGFP_G1_14_20h_afterRelease\DE_W0071_P0001\DE_2_W0071_P0001_T0002\TR1_W0001_P0180\TR1_2_W0001_P0180_T0001_R1_P5_K1_Ch2-Ch1.zen	FA/ISS	20000	30.000999999999998	3		7	0	0	29.94	100000	2000	Scale	0	1.5	0	0.01	1.5	0	0.01	0.040999999999999995	0	1	1	0	1	1.8	1.524	0	1	1.8	1.524	1.0133	1.0261	1	0.0276	0.0005	0.0024	1	0.9054	0.9515	0.0297	0.0003	-0.0056	0.13567	0.094586	0.16821	0.1533
355	TR1_2_W0001_P0179_T0001_R1_P1_K1_Ch2-Ch1.zen	20150120_STAG2gfpcf2_G2G1\MitoSys2\LSM\STAG2-EGFP_G1_14_20h_afterRelease\DE_W0072_P0001\DE_2_W0072_P0001_T0002\TR1_W0001_P0179\TR1_2_W0001_P0179_T0001_R1_P1_K1_Ch2-Ch1.zen	FA/ISS	20000	30.0	3		7	0	0	29.94	100000	2000	Scale	0	1.5	0	0.01	1.5	0	0.01	0.040999999999999995	0	1	1	0	1	104.914	92.818	0	1	104.914	92.818	1.5515	1.8684	1	0.9706	0.9657	0.9682	1	0.9074	0.9526	1.5136	1.6592	0.9214	0.067031	0.01996	0.0013544	0.0018512999999999997
356	TR1_2_W0001_P0179_T0001_R1_P2_K1_Ch2-Ch1.zen	20150120_STAG2gfpcf2_G2G1\MitoSys2\LSM\STAG2-EGFP_G1_14_20h_afterRelease\DE_W0072_P0001\DE_2_W0072_P0001_T0002\TR1_W0001_P0179\TR1_2_W0001_P0179_T0001_R1_P2_K1_Ch2-Ch1.zen	FA/ISS	20000	30.0	3		7	0	0	29.94	100000	2000	Scale	0	1.5	0	0.01	1.5	0	0.01	0.040999999999999995	0	1	1	0	1	138.499	92.441	0	1	138.499	92.441	1.5873	2.2778	1	0.978	0.9658	0.9719	1	0.8772	0.9366	1.5585	1.9805	0.9092	0.051155	0.011378000000000001	0.0031823	0.00592
357	TR1_2_W0001_P0179_T0001_R1_P3_K1_Ch2-Ch1.zen	20150120_STAG2gfpcf2_G2G1\MitoSys2\LSM\STAG2-EGFP_G1_14_20h_afterRelease\DE_W0072_P0001\DE_2_W0072_P0001_T0002\TR1_W0001_P0179\TR1_2_W0001_P0179_T0001_R1_P3_K1_Ch2-Ch1.zen	FA/ISS	20000	30.0	3		7	0	0	29.94	100000	2000	Scale	0	1.5	0	0.01	1.5	0	0.01	0.040999999999999995	0	1	1	0	1	64.8	89.736	0	1	64.8	89.736	1.9349	1.5385	1	0.9514	0.9658	0.9586	1	0.9425	0.9708	1.8611	1.3974	0.9301	0.017256	0.011503	0.00021185	0.0042799
358	TR1_2_W0001_P0179_T0001_R1_P4_K1_Ch2-Ch1.zen	20150120_STAG2gfpcf2_G2G1\MitoSys2\LSM\STAG2-EGFP_G1_14_20h_afterRelease\DE_W0072_P0001\DE_2_W0072_P0001_T0002\TR1_W0001_P0179\TR1_2_W0001_P0179_T0001_R1_P4_K1_Ch2-Ch1.zen	FA/ISS	20000	30.0	3	x	7	0	0	29.94	100000	2000	Scale	0	1.5	0	0.01	1.5	0	0.01	0.040999999999999995	0	1	1	0	1	3.4530000000000003	3.083	0	1	3.4530000000000003	3.083	0.9259999999999999	0.8299	1	0.3177	0.2601	0.2867	1	0.9098	0.9538	0.2743	0.1335	0.2608	0.14701	0.07831	0.010812	0.058063
359	TR1_2_W0001_P0179_T0001_R1_P5_K1_Ch2-Ch1.zen	20150120_STAG2gfpcf2_G2G1\MitoSys2\LSM\STAG2-EGFP_G1_14_20h_afterRelease\DE_W0072_P0001\DE_2_W0072_P0001_T0002\TR1_W0001_P0179\TR1_2_W0001_P0179_T0001_R1_P5_K1_Ch2-Ch1.zen	FA/ISS	20000	30.000999999999998	3		7	0	0	29.94	100000	2000	Scale	0	1.5	0	0.01	1.5	0	0.01	0.040999999999999995	0	1	1	0	1	4.809	2.459	0	1	4.809	2.459	1.1726	1.1632	1	0.4682	0.1495	0.2635	1	0.8461	0.9198	0.5835	0.1369	0.2085	0.51389	0.19783	0.094618	0.13147
360	TR1_2_W0001_P0178_T0001_R1_P1_K1_Ch2-Ch1.zen	20150120_STAG2gfpcf2_G2G1\MitoSys2\LSM\STAG2-EGFP_G1_14_20h_afterRelease\DE_W0073_P0001\DE_2_W0073_P0001_T0002\TR1_W0001_P0178\TR1_2_W0001_P0178_T0001_R1_P1_K1_Ch2-Ch1.zen	FA/ISS	20000	30.0	3		7	0	0	29.94	100000	2000	Scale	0	1.5	0	0.01	1.5	0	0.01	0.040999999999999995	0	1	1	0	1	152.924	72.492	0	1	152.924	72.492	1.4035	1.8502	1	0.9801	0.9566	0.9683	1	0.8297	0.9108	1.3794	1.5079	0.88	0.053738	0.011284	0.0010302999999999998	0.0034281999999999997
361	TR1_2_W0001_P0178_T0001_R1_P2_K1_Ch2-Ch1.zen	20150120_STAG2gfpcf2_G2G1\MitoSys2\LSM\STAG2-EGFP_G1_14_20h_afterRelease\DE_W0073_P0001\DE_2_W0073_P0001_T0002\TR1_W0001_P0178\TR1_2_W0001_P0178_T0001_R1_P2_K1_Ch2-Ch1.zen	FA/ISS	20000	30.0	3		7	0	0	29.94	100000	2000	Scale	0	1.5	0	0.01	1.5	0	0.01	0.040999999999999995	0	1	1	0	1	139.401	69.087	0	1	139.401	69.087	1.5819	2.0672	1	0.9778	0.9532	0.9654	1	0.8357	0.9141	1.5529	1.6911	0.8805	0.054865	0.0096064	0.0043048	0.0032354
362	TR1_2_W0001_P0178_T0001_R1_P3_K1_Ch2-Ch1.zen	20150120_STAG2gfpcf2_G2G1\MitoSys2\LSM\STAG2-EGFP_G1_14_20h_afterRelease\DE_W0073_P0001\DE_2_W0073_P0001_T0002\TR1_W0001_P0178\TR1_2_W0001_P0178_T0001_R1_P3_K1_Ch2-Ch1.zen	FA/ISS	20000	30.0	3		7	0	0	29.94	100000	2000	Scale	0	1.5	0	0.01	1.5	0	0.01	0.040999999999999995	0	1	1	0	1	118.28200000000001	62.39	0	1	118.28200000000001	62.39	1.8879	3.1721	1	0.9739	0.9456	0.9597	1	0.8383	0.9154	1.8497	2.6264	0.8762	0.070676	0.018167	0.0042287	0.005473899999999999
363	TR1_2_W0001_P0178_T0001_R1_P4_K1_Ch2-Ch1.zen	20150120_STAG2gfpcf2_G2G1\MitoSys2\LSM\STAG2-EGFP_G1_14_20h_afterRelease\DE_W0073_P0001\DE_2_W0073_P0001_T0002\TR1_W0001_P0178\TR1_2_W0001_P0178_T0001_R1_P4_K1_Ch2-Ch1.zen	FA/ISS	20000	30.0	3		7	0	0	29.94	100000	2000	Scale	0	1.5	0	0.01	1.5	0	0.01	0.040999999999999995	0	1	1	0	1	2.293	1.84	0	1	2.293	1.84	0.9905	0.9815	1	0.1186	0.0334	0.0628	1	0.9004	0.9489	0.1148	0.0148	0.0452	0.15845	0.057465999999999996	0.085751	0.057297
364	TR1_2_W0001_P0178_T0001_R1_P5_K1_Ch2-Ch1.zen	20150120_STAG2gfpcf2_G2G1\MitoSys2\LSM\STAG2-EGFP_G1_14_20h_afterRelease\DE_W0073_P0001\DE_2_W0073_P0001_T0002\TR1_W0001_P0178\TR1_2_W0001_P0178_T0001_R1_P5_K1_Ch2-Ch1.zen	FA/ISS	20000	30.000999999999998	3		7	0	0	29.94	100000	2000	Scale	0	1.5	0	0.01	1.5	0	0.01	0.040999999999999995	0	1	1	0	1	5.175	2.609	0	1	5.175	2.609	1.7442	1.4434	1	0.4882	0.1749	0.2894	1	0.8451	0.9192	0.9871	0.2259	0.2329	0.41386000000000006	0.17715999999999998	0.055747000000000005	0.13224
365	TR1_2_W0001_P0177_T0001_R1_P1_K1_Ch2-Ch1.zen	20150120_STAG2gfpcf2_G2G1\MitoSys2\LSM\STAG2-EGFP_G1_14_20h_afterRelease\DE_W0074_P0001\DE_2_W0074_P0001_T0002\TR1_W0001_P0177\TR1_2_W0001_P0177_T0001_R1_P1_K1_Ch2-Ch1.zen	FA/ISS	20000	30.0	3		7	0	0	29.94	100000	2000	Scale	0	1.5	0	0.01	1.5	0	0.01	0.040999999999999995	0	1	1	0	1	167.52700000000002	146.967	0	1	167.52700000000002	146.967	1.4524	1.8648	1	0.9819	0.9786	0.9803	1	0.9062	0.9519	1.4299	1.6763	0.9326	0.043683	0.01065	0.00063117	0.0037411000000000002
366	TR1_2_W0001_P0177_T0001_R1_P2_K1_Ch2-Ch1.zen	20150120_STAG2gfpcf2_G2G1\MitoSys2\LSM\STAG2-EGFP_G1_14_20h_afterRelease\DE_W0074_P0001\DE_2_W0074_P0001_T0002\TR1_W0001_P0177\TR1_2_W0001_P0177_T0001_R1_P2_K1_Ch2-Ch1.zen	FA/ISS	20000	30.0	3		7	0	0	29.94	100000	2000	Scale	0	1.5	0	0.01	1.5	0	0.01	0.040999999999999995	0	1	1	0	1	140.38299999999998	160.61700000000002	0	1	140.38299999999998	160.61700000000002	1.0927	1.9	1	0.9785	0.9795	0.9790000000000001	1	0.9237	0.9611	1.0703	1.7530000000000001	0.9405	0.050331	0.010773999999999999	0.004255	0.0054048
367	TR1_2_W0001_P0177_T0001_R1_P3_K1_Ch2-Ch1.zen	20150120_STAG2gfpcf2_G2G1\MitoSys2\LSM\STAG2-EGFP_G1_14_20h_afterRelease\DE_W0074_P0001\DE_2_W0074_P0001_T0002\TR1_W0001_P0177\TR1_2_W0001_P0177_T0001_R1_P3_K1_Ch2-Ch1.zen	FA/ISS	20000	30.0	3		7	0	0	29.94	100000	2000	Scale	0	1.5	0	0.01	1.5	0	0.01	0.040999999999999995	0	1	1	0	1	149.998	165.01	0	1	149.998	165.01	1.6401	1.993	1	0.9793	0.9805	0.9799	1	0.9251	0.9618	1.6124	1.8259	0.9421	0.042751	0.0075439999999999995	0.00076434	0.0023030999999999998
368	TR1_2_W0001_P0177_T0001_R1_P4_K1_Ch2-Ch1.zen	20150120_STAG2gfpcf2_G2G1\MitoSys2\LSM\STAG2-EGFP_G1_14_20h_afterRelease\DE_W0074_P0001\DE_2_W0074_P0001_T0002\TR1_W0001_P0177\TR1_2_W0001_P0177_T0001_R1_P4_K1_Ch2-Ch1.zen	FA/ISS	20000	29.999000000000002	3		7	0	0	29.94	100000	2000	Scale	0	1.5	0	0.01	1.5	0	0.01	0.040999999999999995	0	1	1	0	1	2.089	1.9969999999999999	0	1	2.089	1.9969999999999999	1.0814	1.1102	1	0.0775	0.0605	0.0683	1	0.9159999999999999	0.9571	0.0989	0.0609	0.0565	0.11160999999999999	0.07119199999999999	0.11925999999999999	0.07526000000000001
369	TR1_2_W0001_P0177_T0001_R1_P5_K1_Ch2-Ch1.zen	20150120_STAG2gfpcf2_G2G1\MitoSys2\LSM\STAG2-EGFP_G1_14_20h_afterRelease\DE_W0074_P0001\DE_2_W0074_P0001_T0002\TR1_W0001_P0177\TR1_2_W0001_P0177_T0001_R1_P5_K1_Ch2-Ch1.zen	FA/ISS	20000	30.0	3	x	7	0	0	29.94	100000	2000	Scale	0	1.5	0	0.01	1.5	0	0.01	0.040999999999999995	0	1	1	0	1	20.967	49.184	0	1	20.967	49.184	1.1873	1.1202	1	0.8603	0.9391	0.8988	1	0.9653	0.9825	1.0333	1.0162	0.8826	0.023548	0.024482	0.0024543000000000004	0.0091352
370	TR1_2_W0001_P0176_T0001_R1_P1_K1_Ch2-Ch1.zen	20150120_STAG2gfpcf2_G2G1\MitoSys2\LSM\STAG2-EGFP_G1_14_20h_afterRelease\DE_W0075_P0001\DE_2_W0075_P0001_T0002\TR1_W0001_P0176\TR1_2_W0001_P0176_T0001_R1_P1_K1_Ch2-Ch1.zen	FA/ISS	20000	30.0	3		7	0	0	29.94	100000	2000	Scale	0	1.5	0	0.01	1.5	0	0.01	0.040999999999999995	0	1	1	0	1	220.87900000000002	311.421	0	1	220.87900000000002	311.421	1.4936	1.9419	1	0.9858	0.9893	0.9876	1	0.94	0.9695	1.4758	1.8209	0.9573	0.042960000000000005	0.008828399999999998	0.003088	0.0041159
371	TR1_2_W0001_P0176_T0001_R1_P2_K1_Ch2-Ch1.zen	20150120_STAG2gfpcf2_G2G1\MitoSys2\LSM\STAG2-EGFP_G1_14_20h_afterRelease\DE_W0075_P0001\DE_2_W0075_P0001_T0002\TR1_W0001_P0176\TR1_2_W0001_P0176_T0001_R1_P2_K1_Ch2-Ch1.zen	FA/ISS	20000	30.0	3		7	0	0	29.94	100000	2000	Scale	0	1.5	0	0.01	1.5	0	0.01	0.040999999999999995	0	1	1	0	1	100.559	277.591	0	1	100.559	277.591	2.4547	3.4012	1	0.9674	0.9867	0.977	1	0.9679	0.9838	2.3957	3.2698	0.9611	0.085509	0.028216	0.0027196	0.0014582
372	TR1_2_W0001_P0176_T0001_R1_P3_K1_Ch2-Ch1.zen	20150120_STAG2gfpcf2_G2G1\MitoSys2\LSM\STAG2-EGFP_G1_14_20h_afterRelease\DE_W0075_P0001\DE_2_W0075_P0001_T0002\TR1_W0001_P0176\TR1_2_W0001_P0176_T0001_R1_P3_K1_Ch2-Ch1.zen	FA/ISS	20000	30.0	3		7	0	0	29.94	100000	2000	Scale	0	1.5	0	0.01	1.5	0	0.01	0.040999999999999995	0	1	1	0	1	169.922	236.96599999999998	0	1	169.922	236.96599999999998	1.5445	1.9513	1	0.9818	0.9863	0.9840000000000001	1	0.9403	0.9697	1.521	1.8247	0.9540000000000001	0.055302	0.010565	0.0017832	0.0021877
373	TR1_2_W0001_P0176_T0001_R1_P4_K1_Ch2-Ch1.zen	20150120_STAG2gfpcf2_G2G1\MitoSys2\LSM\STAG2-EGFP_G1_14_20h_afterRelease\DE_W0075_P0001\DE_2_W0075_P0001_T0002\TR1_W0001_P0176\TR1_2_W0001_P0176_T0001_R1_P4_K1_Ch2-Ch1.zen	FA/ISS	20000	30.0	3	x	7	0	0	29.94	100000	2000	Scale	0	1.5	0	0.01	1.5	0	0.01	0.040999999999999995	0	1	1	0	1	35.594	3.688	0	1	35.594	3.688	7.8549	2.4275	1	0.7653	0.2837	0.4263	1	0.5045	0.6906	5.8426	0.048	0.1393	0.13187000000000001	0.094002	0.080709	0.1135
374	TR1_2_W0001_P0176_T0001_R1_P5_K1_Ch2-Ch1.zen	20150120_STAG2gfpcf2_G2G1\MitoSys2\LSM\STAG2-EGFP_G1_14_20h_afterRelease\DE_W0075_P0001\DE_2_W0075_P0001_T0002\TR1_W0001_P0176\TR1_2_W0001_P0176_T0001_R1_P5_K1_Ch2-Ch1.zen	FA/ISS	20000	30.0	3		7	0	0	29.94	100000	2000	Scale	0	1.5	0	0.01	1.5	0	0.01	0.040999999999999995	0	1	1	0	1	13.289000000000001	2.481	0	1	13.289000000000001	2.481	0.6952	0.9288	1	0.7687	0.1549	0.3421	1	0.6174	0.7844	0.4938	0.0299	0.1516	0.09842200000000001	0.067727	0.058830999999999994	0.16919
375	TR1_2_W0001_P0175_T0001_R1_P1_K1_Ch2-Ch1.zen	20150120_STAG2gfpcf2_G2G1\MitoSys2\LSM\STAG2-EGFP_G1_14_20h_afterRelease\DE_W0076_P0001\DE_2_W0076_P0001_T0002\TR1_W0001_P0175\TR1_2_W0001_P0175_T0001_R1_P1_K1_Ch2-Ch1.zen	FA/ISS	20000	30.0	3		7	0	0	29.94	100000	2000	Scale	0	1.5	0	0.01	1.5	0	0.01	0.040999999999999995	0	1	1	0	1	112.035	83.58200000000001	0	1	112.035	83.58200000000001	1.6875	1.5315	1	0.9725	0.9632	0.9679	1	0.8931	0.945	1.65	1.3149	0.9137	0.053347000000000006	0.015585	0.00070606	0.0037106
376	TR1_2_W0001_P0175_T0001_R1_P2_K1_Ch2-Ch1.zen	20150120_STAG2gfpcf2_G2G1\MitoSys2\LSM\STAG2-EGFP_G1_14_20h_afterRelease\DE_W0076_P0001\DE_2_W0076_P0001_T0002\TR1_W0001_P0175\TR1_2_W0001_P0175_T0001_R1_P2_K1_Ch2-Ch1.zen	FA/ISS	20000	30.0	3		7	0	0	29.94	100000	2000	Scale	0	1.5	0	0.01	1.5	0	0.01	0.040999999999999995	0	1	1	0	1	54.913999999999994	111.06200000000001	0	1	54.913999999999994	111.06200000000001	2.2157	2.031	1	0.9405	0.9706	0.9555	1	0.9602	0.9799	2.117	1.9018	0.9359999999999999	0.069221	0.021381999999999998	0.0022084	0.0041842
377	TR1_2_W0001_P0175_T0001_R1_P3_K1_Ch2-Ch1.zen	20150120_STAG2gfpcf2_G2G1\MitoSys2\LSM\STAG2-EGFP_G1_14_20h_afterRelease\DE_W0076_P0001\DE_2_W0076_P0001_T0002\TR1_W0001_P0175\TR1_2_W0001_P0175_T0001_R1_P3_K1_Ch2-Ch1.zen	FA/ISS	20000	30.0	3		7	0	0	29.94	100000	2000	Scale	0	1.5	0	0.01	1.5	0	0.01	0.040999999999999995	0	1	1	0	1	120.959	92.111	0	1	120.959	92.111	1.9089	2.0177	1	0.9742	0.966	0.9701	1	0.8948	0.9459	1.8705	1.7609	0.9167	0.053552999999999996	0.013078	0.00073213	0.0036446999999999994
378	TR1_2_W0001_P0175_T0001_R1_P4_K1_Ch2-Ch1.zen	20150120_STAG2gfpcf2_G2G1\MitoSys2\LSM\STAG2-EGFP_G1_14_20h_afterRelease\DE_W0076_P0001\DE_2_W0076_P0001_T0002\TR1_W0001_P0175\TR1_2_W0001_P0175_T0001_R1_P4_K1_Ch2-Ch1.zen	FA/ISS	20000	30.0	3		7	0	0	29.94	100000	2000	Scale	0	1.5	0	0.01	1.5	0	0.01	0.040999999999999995	0	1	1	0	1	4.263999999999999	2.9939999999999998	0	1	4.263999999999999	2.9939999999999998	1.2303	1.0944	1	0.4151	0.2486	0.3209	1	0.8873	0.9420000000000001	0.5604	0.2284	0.2834	0.86251	0.13077	0.086412	0.056613
379	TR1_2_W0001_P0175_T0001_R1_P5_K1_Ch2-Ch1.zen	20150120_STAG2gfpcf2_G2G1\MitoSys2\LSM\STAG2-EGFP_G1_14_20h_afterRelease\DE_W0076_P0001\DE_2_W0076_P0001_T0002\TR1_W0001_P0175\TR1_2_W0001_P0175_T0001_R1_P5_K1_Ch2-Ch1.zen	FA/ISS	20000	30.0	3		7	0	0	29.94	100000	2000	Scale	0	1.5	0	0.01	1.5	0	0.01	0.040999999999999995	0	1	1	0	1	6.507000000000001	3.964	0	1	6.507000000000001	3.964	1.2793	1.1973	1	0.5851	0.3803	0.4716	1	0.8703	0.9329	0.7959	0.3989	0.4202	0.2512	0.10499000000000001	0.019729	0.048284
380	TR1_2_W0001_P0174_T0001_R1_P1_K1_Ch2-Ch1.zen	20150120_STAG2gfpcf2_G2G1\MitoSys2\LSM\STAG2-EGFP_G1_14_20h_afterRelease\DE_W0077_P0001\DE_2_W0077_P0001_T0002\TR1_W0001_P0174\TR1_2_W0001_P0174_T0001_R1_P1_K1_Ch2-Ch1.zen	FA/ISS	20000	30.0	3		7	0	0	29.94	100000	2000	Scale	0	1.5	0	0.01	1.5	0	0.01	0.040999999999999995	0	1	1	0	1	135.791	461.6	0	1	135.791	461.6	1.6428	1.7602	1	0.9775	0.9933	0.9854	1	0.9758	0.9878	1.6127	1.7094	0.9733	0.049961	0.012787	0.00086739	0.0011761
381	TR1_2_W0001_P0174_T0001_R1_P2_K1_Ch2-Ch1.zen	20150120_STAG2gfpcf2_G2G1\MitoSys2\LSM\STAG2-EGFP_G1_14_20h_afterRelease\DE_W0077_P0001\DE_2_W0077_P0001_T0002\TR1_W0001_P0174\TR1_2_W0001_P0174_T0001_R1_P2_K1_Ch2-Ch1.zen	FA/ISS	20000	30.0	3		7	0	0	29.94	100000	2000	Scale	0	1.5	0	0.01	1.5	0	0.01	0.040999999999999995	0	1	1	0	1	103.30799999999999	434.407	0	1	103.30799999999999	434.407	2.097	2.4388	1	0.9697	0.9924	0.981	1	0.9799	0.9899	2.049	2.379	0.9711	0.047312	0.011472	0.00073403	0.0012413
382	TR1_2_W0001_P0174_T0001_R1_P3_K1_Ch2-Ch1.zen	20150120_STAG2gfpcf2_G2G1\MitoSys2\LSM\STAG2-EGFP_G1_14_20h_afterRelease\DE_W0077_P0001\DE_2_W0077_P0001_T0002\TR1_W0001_P0174\TR1_2_W0001_P0174_T0001_R1_P3_K1_Ch2-Ch1.zen	FA/ISS	20000	30.0	3		7	0	0	29.94	100000	2000	Scale	0	1.5	0	0.01	1.5	0	0.01	0.040999999999999995	0	1	1	0	1	77.296	353.353	0	1	77.296	353.353	1.6256	1.8733	1	0.9597	0.9911	0.9753	1	0.9821	0.991	1.5716	1.8289	0.9664	0.057972	0.017872	0.00090713	0.00098176
383	TR1_2_W0001_P0174_T0001_R1_P4_K1_Ch2-Ch1.zen	20150120_STAG2gfpcf2_G2G1\MitoSys2\LSM\STAG2-EGFP_G1_14_20h_afterRelease\DE_W0077_P0001\DE_2_W0077_P0001_T0002\TR1_W0001_P0174\TR1_2_W0001_P0174_T0001_R1_P4_K1_Ch2-Ch1.zen	FA/ISS	20000	30.0	3		7	0	0	29.94	100000	2000	Scale	0	1.5	0	0.01	1.5	0	0.01	0.040999999999999995	0	1	1	0	1	1.8030000000000002	1.5519999999999998	0	1	1.8030000000000002	1.5519999999999998	1.0018	1.0645	1	0.0293	0.0011	0.005	1	0.9062	0.9520000000000001	0.0294	-0.0009	-0.0032	0.18136	0.12705999999999998	0.06565399999999999	0.073087
384	TR1_2_W0001_P0174_T0001_R1_P5_K1_Ch2-Ch1.zen	20150120_STAG2gfpcf2_G2G1\MitoSys2\LSM\STAG2-EGFP_G1_14_20h_afterRelease\DE_W0077_P0001\DE_2_W0077_P0001_T0002\TR1_W0001_P0174\TR1_2_W0001_P0174_T0001_R1_P5_K1_Ch2-Ch1.zen	FA/ISS	20000	30.0	3	x	7	0	0	29.94	100000	2000	Scale	0	1.5	0	0.01	1.5	0	0.01	0.040999999999999995	0	1	1	0	1	6.416	13.522	0	1	6.416	13.522	1.1901	1.0015	1	0.5829	0.7883	0.6777	1	0.9613	0.9805	0.7265	0.7516	0.6628	0.15448	0.062041	0.010854	0.010381
385	TR1_2_W0001_P0173_T0001_R1_P1_K1_Ch2-Ch1.zen	20150120_STAG2gfpcf2_G2G1\MitoSys2\LSM\STAG2-EGFP_G1_14_20h_afterRelease\DE_W0078_P0001\DE_2_W0078_P0001_T0002\TR1_W0001_P0173\TR1_2_W0001_P0173_T0001_R1_P1_K1_Ch2-Ch1.zen	FA/ISS	20000	30.0	3		7	0	0	29.94	100000	2000	Scale	0	1.5	0	0.01	1.5	0	0.01	0.040999999999999995	0	1	1	0	1	150.721	295.71299999999997	0	1	150.721	295.71299999999997	1.345	1.4632	1	0.9798	0.9896	0.9847	1	0.9583	0.9789	1.3212	1.3916	0.9638	0.041433	0.0073842	0.00042906	0.0010103
386	TR1_2_W0001_P0173_T0001_R1_P2_K1_Ch2-Ch1.zen	20150120_STAG2gfpcf2_G2G1\MitoSys2\LSM\STAG2-EGFP_G1_14_20h_afterRelease\DE_W0078_P0001\DE_2_W0078_P0001_T0002\TR1_W0001_P0173\TR1_2_W0001_P0173_T0001_R1_P2_K1_Ch2-Ch1.zen	FA/ISS	20000	30.0	3		7	0	0	29.94	100000	2000	Scale	0	1.5	0	0.01	1.5	0	0.01	0.040999999999999995	0	1	1	0	1	189.697	344.506	0	1	189.697	344.506	1.4555	2.1378	1	0.9838	0.9905	0.9872	1	0.9532	0.9763	1.4355	2.0366	0.9637	0.042587	0.007243899999999999	0.0017690000000000002	0.0028255
387	TR1_2_W0001_P0173_T0001_R1_P3_K1_Ch2-Ch1.zen	20150120_STAG2gfpcf2_G2G1\MitoSys2\LSM\STAG2-EGFP_G1_14_20h_afterRelease\DE_W0078_P0001\DE_2_W0078_P0001_T0002\TR1_W0001_P0173\TR1_2_W0001_P0173_T0001_R1_P3_K1_Ch2-Ch1.zen	FA/ISS	20000	30.0	3		7	0	0	29.94	100000	2000	Scale	0	1.5	0	0.01	1.5	0	0.01	0.040999999999999995	0	1	1	0	1	57.125	253.787	0	1	57.125	253.787	1.291	1.6049	1	0.9475	0.9878	0.9675	1	0.9813	0.9906	1.2305	1.5617	0.9583	0.04821	0.014958	1.202e-05	0.0016745999999999998
388	TR1_2_W0001_P0173_T0001_R1_P4_K1_Ch2-Ch1.zen	20150120_STAG2gfpcf2_G2G1\MitoSys2\LSM\STAG2-EGFP_G1_14_20h_afterRelease\DE_W0078_P0001\DE_2_W0078_P0001_T0002\TR1_W0001_P0173\TR1_2_W0001_P0173_T0001_R1_P4_K1_Ch2-Ch1.zen	FA/ISS	20000	30.0	3		7	0	0	29.94	100000	2000	Scale	0	1.5	0	0.01	1.5	0	0.01	0.040999999999999995	0	1	1	0	1	1.911	1.959	0	1	1.911	1.959	1.0051	0.9988	1	0.0462	0.055	0.0503	1	0.9216	0.96	0.0472	0.0374	0.0417	0.11721	0.088562	0.055001999999999995	0.07245700000000001
389	TR1_2_W0001_P0173_T0001_R1_P5_K1_Ch2-Ch1.zen	20150120_STAG2gfpcf2_G2G1\MitoSys2\LSM\STAG2-EGFP_G1_14_20h_afterRelease\DE_W0078_P0001\DE_2_W0078_P0001_T0002\TR1_W0001_P0173\TR1_2_W0001_P0173_T0001_R1_P5_K1_Ch2-Ch1.zen	FA/ISS	20000	30.0	3	x	7	0	0	29.94	100000	2000	Scale	0	1.5	0	0.01	1.5	0	0.01	0.040999999999999995	0	1	1	0	1	5.8260000000000005	9.96	0	1	5.8260000000000005	9.96	1.8458	1.705	1	0.5349	0.6888	0.6056	1	0.9487	0.9740000000000001	1.1371	1.15	0.5867	0.31828	0.19795	0.013465999999999999	0.031566000000000004
390	TR1_2_W0001_P0172_T0001_R1_P1_K1_Ch2-Ch1.zen	20150120_STAG2gfpcf2_G2G1\MitoSys2\LSM\STAG2-EGFP_G1_14_20h_afterRelease\DE_W0079_P0001\DE_2_W0079_P0001_T0002\TR1_W0001_P0172\TR1_2_W0001_P0172_T0001_R1_P1_K1_Ch2-Ch1.zen	FA/ISS	20000	30.0	3		7	0	0	29.94	100000	2000	Scale	0	1.5	0	0.01	1.5	0	0.01	0.040999999999999995	0	1	1	0	1	213.051	382.4	0	1	213.051	382.4	1.2273	1.6875	1	0.9859	0.9919	0.9889	1	0.9539	0.9767	1.2115	1.6086	0.9657	0.036108999999999995	0.0057542999999999995	0.00075334	0.0013679
391	TR1_2_W0001_P0172_T0001_R1_P2_K1_Ch2-Ch1.zen	20150120_STAG2gfpcf2_G2G1\MitoSys2\LSM\STAG2-EGFP_G1_14_20h_afterRelease\DE_W0079_P0001\DE_2_W0079_P0001_T0002\TR1_W0001_P0172\TR1_2_W0001_P0172_T0001_R1_P2_K1_Ch2-Ch1.zen	FA/ISS	20000	30.0	3		7	0	0	29.94	100000	2000	Scale	0	1.5	0	0.01	1.5	0	0.01	0.040999999999999995	0	1	1	0	1	130.657	429.509	0	1	130.657	429.509	1.5433	1.8563	1	0.9761	0.9925	0.9842	1	0.9745	0.9872	1.5121	1.8022	0.9716	0.060247	0.012166	0.001967	0.0023026999999999995
392	TR1_2_W0001_P0172_T0001_R1_P3_K1_Ch2-Ch1.zen	20150120_STAG2gfpcf2_G2G1\MitoSys2\LSM\STAG2-EGFP_G1_14_20h_afterRelease\DE_W0079_P0001\DE_2_W0079_P0001_T0002\TR1_W0001_P0172\TR1_2_W0001_P0172_T0001_R1_P3_K1_Ch2-Ch1.zen	FA/ISS	20000	30.0	3		7	0	0	29.94	100000	2000	Scale	0	1.5	0	0.01	1.5	0	0.01	0.040999999999999995	0	1	1	0	1	218.135	425.914	0	1	218.135	425.914	1.2408	1.6792	1	0.986	0.9924	0.9892	1	0.9564	0.978	1.225	1.6041	0.9673	0.041304	0.0027381999999999997	0.0031526999999999996	0.0033884
393	TR1_2_W0001_P0172_T0001_R1_P4_K1_Ch2-Ch1.zen	20150120_STAG2gfpcf2_G2G1\MitoSys2\LSM\STAG2-EGFP_G1_14_20h_afterRelease\DE_W0079_P0001\DE_2_W0079_P0001_T0002\TR1_W0001_P0172\TR1_2_W0001_P0172_T0001_R1_P4_K1_Ch2-Ch1.zen	FA/ISS	20000	30.0	3		7	0	0	29.94	100000	2000	Scale	0	1.5	0	0.01	1.5	0	0.01	0.040999999999999995	0	1	1	0	1	3.853	5.5	0	1	3.853	5.5	1.0631	1.1420000000000001	1	0.3694	0.5246	0.4395	1	0.9429	0.971	0.4035	0.5786	0.4219	1.2283	0.23006999999999997	0.07011	0.091818
394	TR1_2_W0001_P0172_T0001_R1_P5_K1_Ch2-Ch1.zen	20150120_STAG2gfpcf2_G2G1\MitoSys2\LSM\STAG2-EGFP_G1_14_20h_afterRelease\DE_W0079_P0001\DE_2_W0079_P0001_T0002\TR1_W0001_P0172\TR1_2_W0001_P0172_T0001_R1_P5_K1_Ch2-Ch1.zen	FA/ISS	20000	30.0	3		7	0	0	29.94	100000	2000	Scale	0	1.5	0	0.01	1.5	0	0.01	0.040999999999999995	0	1	1	0	1	2.4290000000000003	2.6489999999999996	0	1	2.4290000000000003	2.6489999999999996	1.4981	1.7991	1	0.1373	0.1686	0.1515	1	0.9242	0.9614	0.2803	0.3413	0.1382	0.58368	0.51853	0.061746	0.086162
395	TR1_2_W0001_P0171_T0001_R1_P1_K1_Ch2-Ch1.zen	20150120_STAG2gfpcf2_G2G1\MitoSys2\LSM\STAG2-EGFP_G1_14_20h_afterRelease\DE_W0080_P0001\DE_2_W0080_P0001_T0002\TR1_W0001_P0171\TR1_2_W0001_P0171_T0001_R1_P1_K1_Ch2-Ch1.zen	FA/ISS	20000	30.0	3		7	0	0	29.94	100000	2000	Scale	0	1.5	0	0.01	1.5	0	0.01	0.040999999999999995	0	1	1	0	1	153.407	499.24199999999996	0	1	153.407	499.24199999999996	1.5083	2.1341	1	0.9801	0.9935	0.9868	1	0.9738	0.9868	1.4831	2.0747	0.9737	0.043058	0.010297	0.0006709	0.0009467000000000001
396	TR1_2_W0001_P0171_T0001_R1_P2_K1_Ch2-Ch1.zen	20150120_STAG2gfpcf2_G2G1\MitoSys2\LSM\STAG2-EGFP_G1_14_20h_afterRelease\DE_W0080_P0001\DE_2_W0080_P0001_T0002\TR1_W0001_P0171\TR1_2_W0001_P0171_T0001_R1_P2_K1_Ch2-Ch1.zen	FA/ISS	20000	30.0	3		7	0	0	29.94	100000	2000	Scale	0	1.5	0	0.01	1.5	0	0.01	0.040999999999999995	0	1	1	0	1	43.068000000000005	238.04	0	1	43.068000000000005	238.04	1.4148	1.1666	1	0.9298	0.9874	0.9581	1	0.9853	0.9926	1.3287	1.1342	0.951	0.046279	0.023849000000000002	0.00042538	0.0018253
397	TR1_2_W0001_P0171_T0001_R1_P3_K1_Ch2-Ch1.zen	20150120_STAG2gfpcf2_G2G1\MitoSys2\LSM\STAG2-EGFP_G1_14_20h_afterRelease\DE_W0080_P0001\DE_2_W0080_P0001_T0002\TR1_W0001_P0171\TR1_2_W0001_P0171_T0001_R1_P3_K1_Ch2-Ch1.zen	FA/ISS	20000	30.0	3		7	0	0	29.94	100000	2000	Scale	0	1.5	0	0.01	1.5	0	0.01	0.040999999999999995	0	1	1	0	1	86.294	423.474	0	1	86.294	423.474	1.9672	1.9459	1	0.963	0.9925	0.9777	1	0.9835	0.9917	1.9101	1.9026	0.9695	0.018186	0.01242	0.00043321	0.0011151
398	TR1_2_W0001_P0171_T0001_R1_P4_K1_Ch2-Ch1.zen	20150120_STAG2gfpcf2_G2G1\MitoSys2\LSM\STAG2-EGFP_G1_14_20h_afterRelease\DE_W0080_P0001\DE_2_W0080_P0001_T0002\TR1_W0001_P0171\TR1_2_W0001_P0171_T0001_R1_P4_K1_Ch2-Ch1.zen	FA/ISS	20000	30.0	3		7	0	0	29.94	100000	2000	Scale	0	1.5	0	0.01	1.5	0	0.01	0.040999999999999995	0	1	1	0	1	6.305	5.149	0	1	6.305	5.149	1.0951	1.022	1	0.5783	0.502	0.5387	1	0.9023	0.9499	0.649	0.4449	0.5005	0.8204600000000001	0.13938	0.02427	0.031570999999999995
399	TR1_2_W0001_P0171_T0001_R1_P5_K1_Ch2-Ch1.zen	20150120_STAG2gfpcf2_G2G1\MitoSys2\LSM\STAG2-EGFP_G1_14_20h_afterRelease\DE_W0080_P0001\DE_2_W0080_P0001_T0002\TR1_W0001_P0171\TR1_2_W0001_P0171_T0001_R1_P5_K1_Ch2-Ch1.zen	FA/ISS	20000	30.0	3		7	0	0	29.94	100000	2000	Scale	0	1.5	0	0.01	1.5	0	0.01	0.040999999999999995	0	1	1	0	1	6.495	6.906000000000001	0	1	6.495	6.906000000000001	1.3872	1.3843	1	0.5806	0.5994	0.5899	1	0.9238	0.9611	0.871	0.8064	0.5603	0.3692	0.15219000000000002	0.028814999999999997	0.026273
400	TR1_2_W0001_P0181_T0001_R1_P1_K1_Ch2-Ch1.zen	20150120_STAG2gfpcf2_G2G1\MitoSys2\LSM\STAG2-EGFP_G1_14_20h_afterRelease\DE_W0081_P0001\DE_2_W0081_P0001_T0002\TR1_W0001_P0181\TR1_2_W0001_P0181_T0001_R1_P1_K1_Ch2-Ch1.zen	FA/ISS	20000	30.0	3		7	0	0	29.94	100000	2000	Scale	0	1.5	0	0.01	1.5	0	0.01	0.040999999999999995	0	1	1	0	1	50.382	294.872	0	1	50.382	294.872	1.4759	1.2562	1	0.9395	0.9897	0.9643	1	0.9862	0.9931	1.3998	1.2258	0.9576	0.048227	0.01746	0.00047692	0.0010697
401	TR1_2_W0001_P0181_T0001_R1_P2_K1_Ch2-Ch1.zen	20150120_STAG2gfpcf2_G2G1\MitoSys2\LSM\STAG2-EGFP_G1_14_20h_afterRelease\DE_W0081_P0001\DE_2_W0081_P0001_T0002\TR1_W0001_P0181\TR1_2_W0001_P0181_T0001_R1_P2_K1_Ch2-Ch1.zen	FA/ISS	20000	30.0	3		7	0	0	29.94	100000	2000	Scale	0	1.5	0	0.01	1.5	0	0.01	0.040999999999999995	0	1	1	0	1	149.632	398.668	0	1	149.632	398.668	1.8343	2.543	1	0.9794	0.9918	0.9856	1	0.9683	0.9840000000000001	1.8045	2.4573	0.9698	0.047833	0.013066	0.00084219	0.0017597000000000001
402	TR1_2_W0001_P0181_T0001_R1_P3_K1_Ch2-Ch1.zen	20150120_STAG2gfpcf2_G2G1\MitoSys2\LSM\STAG2-EGFP_G1_14_20h_afterRelease\DE_W0081_P0001\DE_2_W0081_P0001_T0002\TR1_W0001_P0181\TR1_2_W0001_P0181_T0001_R1_P3_K1_Ch2-Ch1.zen	FA/ISS	20000	30.0	3		7	0	0	29.94	100000	2000	Scale	0	1.5	0	0.01	1.5	0	0.01	0.040999999999999995	0	1	1	0	1	56.714	338.159	0	1	56.714	338.159	1.8767	1.484	1	0.9447	0.9909	0.9675	1	0.9865	0.9932	1.7946	1.4503	0.9609	0.030486000000000003	0.018054	0.00052078	0.0011103
403	TR1_2_W0001_P0181_T0001_R1_P4_K1_Ch2-Ch1.zen	20150120_STAG2gfpcf2_G2G1\MitoSys2\LSM\STAG2-EGFP_G1_14_20h_afterRelease\DE_W0081_P0001\DE_2_W0081_P0001_T0002\TR1_W0001_P0181\TR1_2_W0001_P0181_T0001_R1_P4_K1_Ch2-Ch1.zen	FA/ISS	20000	30.0	3		7	0	0	29.94	100000	2000	Scale	0	1.5	0	0.01	1.5	0	0.01	0.040999999999999995	0	1	1	0	1	227.32	510.45300000000003	0	1	227.32	510.45300000000003	1.2245	2.06	1	0.9866	0.9936	0.9901	1	0.9613	0.9804	1.2096	1.9847	0.9707	0.039278	0.0043863	0.0027892	0.004427899999999999
404	TR1_2_W0001_P0181_T0001_R1_P5_K1_Ch2-Ch1.zen	20150120_STAG2gfpcf2_G2G1\MitoSys2\LSM\STAG2-EGFP_G1_14_20h_afterRelease\DE_W0081_P0001\DE_2_W0081_P0001_T0002\TR1_W0001_P0181\TR1_2_W0001_P0181_T0001_R1_P5_K1_Ch2-Ch1.zen	FA/ISS	20000	30.0	3		7	0	0	29.94	100000	2000	Scale	0	1.5	0	0.01	1.5	0	0.01	0.040999999999999995	0	1	1	0	1	6.311	4.927	0	1	6.311	4.927	1.3639	1.6141	1	0.5727	0.4659	0.5162	1	0.8953	0.9462	0.8433	0.7631	0.4755	0.53293	0.22985	0.050575999999999996	0.045969
405	TR1_2_W0001_P0182_T0001_R1_P1_K1_Ch2-Ch1.zen	20150120_STAG2gfpcf2_G2G1\MitoSys2\LSM\STAG2-EGFP_G1_14_20h_afterRelease\DE_W0082_P0001\DE_2_W0082_P0001_T0002\TR1_W0001_P0182\TR1_2_W0001_P0182_T0001_R1_P1_K1_Ch2-Ch1.zen	FA/ISS	20000	30.0	3		7	0	0	29.94	100000	2000	Scale	0	1.5	0	0.01	1.5	0	0.01	0.040999999999999995	0	1	1	0	1	184.00599999999997	239.065	0	1	184.00599999999997	239.065	1.2797	1.9537	1	0.9836	0.9867	0.9851	1	0.9354	0.9671	1.2609	1.8274	0.9526	0.042838	0.0077928	0.0012369999999999998	0.0018124000000000003
406	TR1_2_W0001_P0182_T0001_R1_P2_K1_Ch2-Ch1.zen	20150120_STAG2gfpcf2_G2G1\MitoSys2\LSM\STAG2-EGFP_G1_14_20h_afterRelease\DE_W0082_P0001\DE_2_W0082_P0001_T0002\TR1_W0001_P0182\TR1_2_W0001_P0182_T0001_R1_P2_K1_Ch2-Ch1.zen	FA/ISS	20000	30.0	3		7	0	0	29.94	100000	2000	Scale	0	1.5	0	0.01	1.5	0	0.01	0.040999999999999995	0	1	1	0	1	187.36700000000002	190.08	0	1	187.36700000000002	190.08	1.3655	1.8074	1	0.9838	0.9835	0.9836	1	0.9188	0.9585	1.3462	1.6536	0.9425	0.043039999999999995	0.0077320999999999996	0.0018019000000000002	0.0025936
407	TR1_2_W0001_P0182_T0001_R1_P3_K1_Ch2-Ch1.zen	20150120_STAG2gfpcf2_G2G1\MitoSys2\LSM\STAG2-EGFP_G1_14_20h_afterRelease\DE_W0082_P0001\DE_2_W0082_P0001_T0002\TR1_W0001_P0182\TR1_2_W0001_P0182_T0001_R1_P3_K1_Ch2-Ch1.zen	FA/ISS	20000	30.0	3		7	0	0	29.94	100000	2000	Scale	0	1.5	0	0.01	1.5	0	0.01	0.040999999999999995	0	1	1	0	1	177.623	246.02200000000002	0	1	177.623	246.02200000000002	1.3971	2.1589	1	0.9829	0.9871	0.985	1	0.9398	0.9694	1.3764	2.0295	0.9547	0.042555	0.0080489	0.00075239	0.0021311999999999998
408	TR1_2_W0001_P0182_T0001_R1_P4_K1_Ch2-Ch1.zen	20150120_STAG2gfpcf2_G2G1\MitoSys2\LSM\STAG2-EGFP_G1_14_20h_afterRelease\DE_W0082_P0001\DE_2_W0082_P0001_T0002\TR1_W0001_P0182\TR1_2_W0001_P0182_T0001_R1_P4_K1_Ch2-Ch1.zen	FA/ISS	20000	30.0	3		7	0	0	29.94	100000	2000	Scale	0	1.5	0	0.01	1.5	0	0.01	0.040999999999999995	0	1	1	0	1	2.077	1.808	0	1	2.077	1.808	1.1415	1.0833	1	0.0771	0.0293	0.0472	1	0.9081	0.9529	0.1124	0.0239	0.0342	0.18807000000000001	0.15879000000000001	0.11077000000000001	0.17215
409	TR1_2_W0001_P0182_T0001_R1_P5_K1_Ch2-Ch1.zen	20150120_STAG2gfpcf2_G2G1\MitoSys2\LSM\STAG2-EGFP_G1_14_20h_afterRelease\DE_W0082_P0001\DE_2_W0082_P0001_T0002\TR1_W0001_P0182\TR1_2_W0001_P0182_T0001_R1_P5_K1_Ch2-Ch1.zen	FA/ISS	20000	30.0	3		7	0	0	29.94	100000	2000	Scale	0	1.5	0	0.01	1.5	0	0.01	0.040999999999999995	0	1	1	0	1	4.137	3.9389999999999996	0	1	4.137	3.9389999999999996	1.4193	1.4252	1	0.3952	0.3677	0.3794	1	0.914	0.956	0.6422	0.5245	0.3517	0.37484	0.35026	0.037578	0.12869
410	TR1_2_W0001_P0183_T0001_R1_P1_K1_Ch2-Ch1.zen	20150120_STAG2gfpcf2_G2G1\MitoSys2\LSM\STAG2-EGFP_G1_14_20h_afterRelease\DE_W0083_P0001\DE_2_W0083_P0001_T0002\TR1_W0001_P0183\TR1_2_W0001_P0183_T0001_R1_P1_K1_Ch2-Ch1.zen	FA/ISS	20000	30.0	3		7	0	0	29.94	100000	2000	Scale	0	1.5	0	0.01	1.5	0	0.01	0.040999999999999995	0	1	1	0	1	200.11599999999999	465.724	0	1	200.11599999999999	465.724	1.4042	1.3263	1	0.9849	0.9935	0.9892	1	0.9651	0.9824	1.3859	1.2711	0.9717	0.036054	0.0064897999999999996	0.0010942999999999999	0.0010984999999999999
411	TR1_2_W0001_P0183_T0001_R1_P2_K1_Ch2-Ch1.zen	20150120_STAG2gfpcf2_G2G1\MitoSys2\LSM\STAG2-EGFP_G1_14_20h_afterRelease\DE_W0083_P0001\DE_2_W0083_P0001_T0002\TR1_W0001_P0183\TR1_2_W0001_P0183_T0001_R1_P2_K1_Ch2-Ch1.zen	FA/ISS	20000	30.0	3		7	0	0	29.94	100000	2000	Scale	0	1.5	0	0.01	1.5	0	0.01	0.040999999999999995	0	1	1	0	1	184.30900000000003	484.13800000000003	0	1	184.30900000000003	484.13800000000003	1.7627	2.2578	1	0.9833	0.9933	0.9883	1	0.9679	0.9838	1.7393	2.1809	0.9723	0.039383	0.0091381	0.00056857	0.0010463
412	TR1_2_W0001_P0183_T0001_R1_P3_K1_Ch2-Ch1.zen	20150120_STAG2gfpcf2_G2G1\MitoSys2\LSM\STAG2-EGFP_G1_14_20h_afterRelease\DE_W0083_P0001\DE_2_W0083_P0001_T0002\TR1_W0001_P0183\TR1_2_W0001_P0183_T0001_R1_P3_K1_Ch2-Ch1.zen	FA/ISS	20000	30.0	3		7	0	0	29.94	100000	2000	Scale	0	1.5	0	0.01	1.5	0	0.01	0.040999999999999995	0	1	1	0	1	173.229	452.702	0	1	173.229	452.702	1.3364	1.9207	1	0.9825	0.993	0.9877	1	0.9677	0.9837	1.3158	1.8566	0.9716	0.041967000000000004	0.006996	0.0016038	0.0011228
413	TR1_2_W0001_P0183_T0001_R1_P4_K1_Ch2-Ch1.zen	20150120_STAG2gfpcf2_G2G1\MitoSys2\LSM\STAG2-EGFP_G1_14_20h_afterRelease\DE_W0083_P0001\DE_2_W0083_P0001_T0002\TR1_W0001_P0183\TR1_2_W0001_P0183_T0001_R1_P4_K1_Ch2-Ch1.zen	FA/ISS	20000	30.0	3	x	7	0	0	29.94	100000	2000	Scale	0	1.5	0	0.01	1.5	0	0.01	0.040999999999999995	0	1	1	0	1	4.746	7.024	0	1	4.746	7.024	1.7180000000000002	1.2336	1	0.4542	0.6139	0.5269	1	0.9456	0.9724	0.92	0.7305	0.5082	0.54938	0.27613000000000004	0.032445	0.056728999999999995
414	TR1_2_W0001_P0183_T0001_R1_P5_K1_Ch2-Ch1.zen	20150120_STAG2gfpcf2_G2G1\MitoSys2\LSM\STAG2-EGFP_G1_14_20h_afterRelease\DE_W0083_P0001\DE_2_W0083_P0001_T0002\TR1_W0001_P0183\TR1_2_W0001_P0183_T0001_R1_P5_K1_Ch2-Ch1.zen	FA/ISS	20000	30.0	3		7	0	0	29.94	100000	2000	Scale	0	1.5	0	0.01	1.5	0	0.01	0.040999999999999995	0	1	1	0	1	1.974	2.238	0	1	1.974	2.238	1.0163	1.1921	1	0.0596	0.1071	0.0778	1	0.9277	0.9632	0.0602	0.1274	0.069	0.45419	0.4867	0.12145	0.06994299999999999
415	TR1_2_W0001_P0184_T0001_R1_P1_K1_Ch2-Ch1.zen	20150120_STAG2gfpcf2_G2G1\MitoSys2\LSM\STAG2-EGFP_G1_14_20h_afterRelease\DE_W0084_P0001\DE_2_W0084_P0001_T0002\TR1_W0001_P0184\TR1_2_W0001_P0184_T0001_R1_P1_K1_Ch2-Ch1.zen	FA/ISS	20000	30.0	3		7	0	0	29.94	100000	2000	Scale	0	1.5	0	0.01	1.5	0	0.01	0.040999999999999995	0	1	1	0	1	188.752	687.679	0	1	188.752	687.679	1.8497	2.3693	1	0.9837	0.9952	0.9895	1	0.9766	0.9882	1.8262	2.3105	0.9778	0.036594999999999996	0.0059683	0.00049501	0.00079069
416	TR1_2_W0001_P0184_T0001_R1_P2_K1_Ch2-Ch1.zen	20150120_STAG2gfpcf2_G2G1\MitoSys2\LSM\STAG2-EGFP_G1_14_20h_afterRelease\DE_W0084_P0001\DE_2_W0084_P0001_T0002\TR1_W0001_P0184\TR1_2_W0001_P0184_T0001_R1_P2_K1_Ch2-Ch1.zen	FA/ISS	20000	30.0	3		7	0	0	29.94	100000	2000	Scale	0	1.5	0	0.01	1.5	0	0.01	0.040999999999999995	0	1	1	0	1	190.477	751.08	0	1	190.477	751.08	1.4386	1.9287	1	0.9838	0.9957	0.9897	1	0.9784	0.9891	1.4187	1.8851	0.9790000000000001	0.037502	0.0065976	0.002127	0.0037876
417	TR1_2_W0001_P0184_T0001_R1_P3_K1_Ch2-Ch1.zen	20150120_STAG2gfpcf2_G2G1\MitoSys2\LSM\STAG2-EGFP_G1_14_20h_afterRelease\DE_W0084_P0001\DE_2_W0084_P0001_T0002\TR1_W0001_P0184\TR1_2_W0001_P0184_T0001_R1_P3_K1_Ch2-Ch1.zen	FA/ISS	20000	30.0	3		7	0	0	29.94	100000	2000	Scale	0	1.5	0	0.01	1.5	0	0.01	0.040999999999999995	0	1	1	0	1	50.536	407.374	0	1	50.536	407.374	1.5389	1.43	1	0.9395	0.9925	0.9656	1	0.9899	0.9949	1.4606	1.4058	0.9607	0.014419999999999999	0.011337	0.00030315	0.00070303
418	TR1_2_W0001_P0184_T0001_R1_P4_K1_Ch2-Ch1.zen	20150120_STAG2gfpcf2_G2G1\MitoSys2\LSM\STAG2-EGFP_G1_14_20h_afterRelease\DE_W0084_P0001\DE_2_W0084_P0001_T0002\TR1_W0001_P0184\TR1_2_W0001_P0184_T0001_R1_P4_K1_Ch2-Ch1.zen	FA/ISS	20000	30.000999999999998	3		7	0	0	29.94	100000	2000	Scale	0	1.5	0	0.01	1.5	0	0.01	0.040999999999999995	0	1	1	0	1	1.932	1.798	0	1	1.932	1.798	1.0169	1.0762	1	0.0494	0.0275	0.0365	1	0.9138	0.956	0.053	0.0234	0.0267	0.11575999999999999	0.09916799999999999	0.094003	0.08776
419	TR1_2_W0001_P0184_T0001_R1_P5_K1_Ch2-Ch1.zen	20150120_STAG2gfpcf2_G2G1\MitoSys2\LSM\STAG2-EGFP_G1_14_20h_afterRelease\DE_W0084_P0001\DE_2_W0084_P0001_T0002\TR1_W0001_P0184\TR1_2_W0001_P0184_T0001_R1_P5_K1_Ch2-Ch1.zen	FA/ISS	20000	30.0	3		7	0	0	29.94	100000	2000	Scale	0	1.5	0	0.01	1.5	0	0.01	0.040999999999999995	0	1	1	0	1	8.166	36.736999999999995	0	1	8.166	36.736999999999995	1.1329	0.9927	1	0.6648	0.9199	0.7819	1	0.9819	0.9909	0.7716	0.8944	0.7745	0.18436	0.10589000000000001	0.002829	0.009004799999999999
420	TR1_2_W0001_P0185_T0001_R1_P1_K1_Ch2-Ch1.zen	20150120_STAG2gfpcf2_G2G1\MitoSys2\LSM\STAG2-EGFP_G1_14_20h_afterRelease\DE_W0085_P0001\DE_2_W0085_P0001_T0002\TR1_W0001_P0185\TR1_2_W0001_P0185_T0001_R1_P1_K1_Ch2-Ch1.zen	FA/ISS	20000	30.0	3		7	0	0	29.94	100000	2000	Scale	0	1.5	0	0.01	1.5	0	0.01	0.040999999999999995	0	1	1	0	1	143.844	557.135	0	1	143.844	557.135	1.7138	2.1428	1	0.9786	0.9943	0.9864	1	0.9784	0.9891	1.6844	2.0912	0.9757	0.043209	0.0114	0.00066813	0.00084497
421	TR1_2_W0001_P0185_T0001_R1_P2_K1_Ch2-Ch1.zen	20150120_STAG2gfpcf2_G2G1\MitoSys2\LSM\STAG2-EGFP_G1_14_20h_afterRelease\DE_W0085_P0001\DE_2_W0085_P0001_T0002\TR1_W0001_P0185\TR1_2_W0001_P0185_T0001_R1_P2_K1_Ch2-Ch1.zen	FA/ISS	20000	30.0	3		7	0	0	29.94	100000	2000	Scale	0	1.5	0	0.01	1.5	0	0.01	0.040999999999999995	0	1	1	0	1	157.49	584.9159999999999	0	1	157.49	584.9159999999999	1.781	2.2647	1	0.9804	0.9945	0.9874	1	0.9774	0.9886	1.7533	2.209	0.9762	0.042356	0.011522	0.00031795	0.00088438
422	TR1_2_W0001_P0185_T0001_R1_P3_K1_Ch2-Ch1.zen	20150120_STAG2gfpcf2_G2G1\MitoSys2\LSM\STAG2-EGFP_G1_14_20h_afterRelease\DE_W0085_P0001\DE_2_W0085_P0001_T0002\TR1_W0001_P0185\TR1_2_W0001_P0185_T0001_R1_P3_K1_Ch2-Ch1.zen	FA/ISS	20000	30.0	3		7	0	0	29.94	100000	2000	Scale	0	1.5	0	0.01	1.5	0	0.01	0.040999999999999995	0	1	1	0	1	88.148	479.199	0	1	88.148	479.199	1.9225	2.0089	1	0.9648	0.9934	0.9790000000000001	1	0.9849	0.9924	1.8699	1.969	0.9715	0.02541	0.0094666	0.00042878	0.0009265
423	TR1_2_W0001_P0185_T0001_R1_P4_K1_Ch2-Ch1.zen	20150120_STAG2gfpcf2_G2G1\MitoSys2\LSM\STAG2-EGFP_G1_14_20h_afterRelease\DE_W0085_P0001\DE_2_W0085_P0001_T0002\TR1_W0001_P0185\TR1_2_W0001_P0185_T0001_R1_P4_K1_Ch2-Ch1.zen	FA/ISS	20000	30.0	3		7	0	0	29.94	100000	2000	Scale	0	1.5	0	0.01	1.5	0	0.01	0.040999999999999995	0	1	1	0	1	5.278	8.123	0	1	5.278	8.123	1.2021	1.1062	1	0.5057	0.6629999999999999	0.5789	1	0.9479	0.9736	0.6472	0.6995	0.5601	0.62557	0.17068	0.026945999999999998	0.027793
424	TR1_2_W0001_P0185_T0001_R1_P5_K1_Ch2-Ch1.zen	20150120_STAG2gfpcf2_G2G1\MitoSys2\LSM\STAG2-EGFP_G1_14_20h_afterRelease\DE_W0085_P0001\DE_2_W0085_P0001_T0002\TR1_W0001_P0185\TR1_2_W0001_P0185_T0001_R1_P5_K1_Ch2-Ch1.zen	FA/ISS	20000	30.0	3		7	0	0	29.94	100000	2000	Scale	0	1.5	0	0.01	1.5	0	0.01	0.040999999999999995	0	1	1	0	1	2.385	4.886	0	1	2.385	4.886	0.9979	0.9221	1	0.138	0.4812	0.2576	1	0.9604	0.98	0.1371	0.401	0.2502	0.12617	0.068873	0.035318	0.028806000000000002
425	TR1_2_W0001_P0186_T0001_R1_P1_K1_Ch2-Ch1.zen	20150120_STAG2gfpcf2_G2G1\MitoSys2\LSM\STAG2-EGFP_G1_14_20h_afterRelease\DE_W0086_P0001\DE_2_W0086_P0001_T0002\TR1_W0001_P0186\TR1_2_W0001_P0186_T0001_R1_P1_K1_Ch2-Ch1.zen	FA/ISS	20000	30.0	3	x	7	0	0	29.94	100000	2000	Scale	0	1.5	0	0.01	1.5	0	0.01	0.040999999999999995	0	1	1	0	1	128.096	259.155	0	1	128.096	259.155	1.0195	1.2898	1	0.9757	0.9882	0.9819	1	0.9599	0.9798	0.9945	1.2307	0.9619	0.032661	0.012816999999999999	0.0012362999999999999	0.0015424000000000002
426	TR1_2_W0001_P0186_T0001_R1_P2_K1_Ch2-Ch1.zen	20150120_STAG2gfpcf2_G2G1\MitoSys2\LSM\STAG2-EGFP_G1_14_20h_afterRelease\DE_W0086_P0001\DE_2_W0086_P0001_T0002\TR1_W0001_P0186\TR1_2_W0001_P0186_T0001_R1_P2_K1_Ch2-Ch1.zen	FA/ISS	20000	30.0	3		7	0	0	29.94	100000	2000	Scale	0	1.5	0	0.01	1.5	0	0.01	0.040999999999999995	0	1	1	0	1	263.022	373.81300000000005	0	1	263.022	373.81300000000005	1.3529	1.9916	1	0.9885	0.9917	0.9901	1	0.9420000000000001	0.9705	1.3393	1.881	0.9608	0.026588999999999998	0.0063896000000000005	0.0013692	0.0013284
427	TR1_2_W0001_P0186_T0001_R1_P3_K1_Ch2-Ch1.zen	20150120_STAG2gfpcf2_G2G1\MitoSys2\LSM\STAG2-EGFP_G1_14_20h_afterRelease\DE_W0086_P0001\DE_2_W0086_P0001_T0002\TR1_W0001_P0186\TR1_2_W0001_P0186_T0001_R1_P3_K1_Ch2-Ch1.zen	FA/ISS	20000	30.0	3		7	0	0	29.94	100000	2000	Scale	0	1.5	0	0.01	1.5	0	0.01	0.040999999999999995	0	1	1	0	1	50.917	223.882	0	1	50.917	223.882	1.7748	1.9874	1	0.938	0.9858	0.9616	1	0.9814	0.9907	1.6852	1.9309	0.9525	0.018726	0.020516	0.00068107	0.0017852999999999999
428	TR1_2_W0001_P0186_T0001_R1_P4_K1_Ch2-Ch1.zen	20150120_STAG2gfpcf2_G2G1\MitoSys2\LSM\STAG2-EGFP_G1_14_20h_afterRelease\DE_W0086_P0001\DE_2_W0086_P0001_T0002\TR1_W0001_P0186\TR1_2_W0001_P0186_T0001_R1_P4_K1_Ch2-Ch1.zen	FA/ISS	20000	30.0	3		7	0	0	29.94	100000	2000	Scale	0	1.5	0	0.01	1.5	0	0.01	0.040999999999999995	0	1	1	0	1	1.9609999999999999	1.776	0	1	1.9609999999999999	1.776	1.0249	1.0201	1	0.0555	0.0249	0.0358	1	0.9115	0.9547	0.0584	0.0135	0.0252	0.17228	0.20357	0.12208	0.19734000000000002
429	TR1_2_W0001_P0186_T0001_R1_P5_K1_Ch2-Ch1.zen	20150120_STAG2gfpcf2_G2G1\MitoSys2\LSM\STAG2-EGFP_G1_14_20h_afterRelease\DE_W0086_P0001\DE_2_W0086_P0001_T0002\TR1_W0001_P0186\TR1_2_W0001_P0186_T0001_R1_P5_K1_Ch2-Ch1.zen	FA/ISS	20000	30.0	3		7	0	0	29.94	100000	2000	Scale	0	1.5	0	0.01	1.5	0	0.01	0.040999999999999995	0	1	1	0	1	9.477	16.097	0	1	9.477	16.097	1.558	1.5579	1	0.6979	0.815	0.7542	1	0.9521	0.9757	1.1621	1.2493	0.7339	0.15628	0.038613	0.0083521	0.017563
430	TR1_2_W0001_P0188_T0001_R1_P1_K1_Ch2-Ch1.zen	20150120_STAG2gfpcf2_G2G1\MitoSys2\LSM\STAG2-EGFP_G1_14_20h_afterRelease\DE_W0088_P0001\DE_2_W0088_P0001_T0002\TR1_W0001_P0188\TR1_2_W0001_P0188_T0001_R1_P1_K1_Ch2-Ch1.zen	FA/ISS	20000	30.0	3		7	0	0	29.94	100000	2000	Scale	0	1.5	0	0.01	1.5	0	0.01	0.040999999999999995	0	1	1	0	1	117.965	117.31200000000001	0	1	117.965	117.31200000000001	1.2903	1.8111	1	0.9743	0.973	0.9737	1	0.9162	0.9572	1.2607	1.6419	0.9314	0.068064	0.011788	0.003988599999999999	0.0036374000000000003
431	TR1_2_W0001_P0188_T0001_R1_P2_K1_Ch2-Ch1.zen	20150120_STAG2gfpcf2_G2G1\MitoSys2\LSM\STAG2-EGFP_G1_14_20h_afterRelease\DE_W0088_P0001\DE_2_W0088_P0001_T0002\TR1_W0001_P0188\TR1_2_W0001_P0188_T0001_R1_P2_K1_Ch2-Ch1.zen	FA/ISS	20000	30.0	3		7	0	0	29.94	100000	2000	Scale	0	1.5	0	0.01	1.5	0	0.01	0.040999999999999995	0	1	1	0	1	111.038	78.735	0	1	111.038	78.735	1.5807	1.656	1	0.972	0.9606	0.9663	1	0.8875	0.9421	1.544	1.4240000000000002	0.9092	0.060074	0.008165100000000002	0.0010604000000000002	0.0033179000000000004
432	TR1_2_W0001_P0188_T0001_R1_P3_K1_Ch2-Ch1.zen	20150120_STAG2gfpcf2_G2G1\MitoSys2\LSM\STAG2-EGFP_G1_14_20h_afterRelease\DE_W0088_P0001\DE_2_W0088_P0001_T0002\TR1_W0001_P0188\TR1_2_W0001_P0188_T0001_R1_P3_K1_Ch2-Ch1.zen	FA/ISS	20000	30.0	3		7	0	0	29.94	100000	2000	Scale	0	1.5	0	0.01	1.5	0	0.01	0.040999999999999995	0	1	1	0	1	50.791000000000004	98.73700000000001	0	1	50.791000000000004	98.73700000000001	1.0874	1.5484	1	0.9414	0.9686	0.9549	1	0.9567	0.9781	1.0261	1.4503	0.9337	0.039067000000000005	0.009005899999999999	0.0012698	0.0027244
433	TR1_2_W0001_P0188_T0001_R1_P4_K1_Ch2-Ch1.zen	20150120_STAG2gfpcf2_G2G1\MitoSys2\LSM\STAG2-EGFP_G1_14_20h_afterRelease\DE_W0088_P0001\DE_2_W0088_P0001_T0002\TR1_W0001_P0188\TR1_2_W0001_P0188_T0001_R1_P4_K1_Ch2-Ch1.zen	FA/ISS	20000	30.0	3		7	0	0	29.94	100000	2000	Scale	0	1.5	0	0.01	1.5	0	0.01	0.040999999999999995	0	1	1	0	1	2.6710000000000003	2.02	0	1	2.6710000000000003	2.02	1.1552	1.1738	1	0.188	0.0647	0.109	1	0.8945	0.9458	0.2539	0.0694	0.0856	0.14968	0.083325	0.1189	0.1089
434	TR1_2_W0001_P0188_T0001_R1_P5_K1_Ch2-Ch1.zen	20150120_STAG2gfpcf2_G2G1\MitoSys2\LSM\STAG2-EGFP_G1_14_20h_afterRelease\DE_W0088_P0001\DE_2_W0088_P0001_T0002\TR1_W0001_P0188\TR1_2_W0001_P0188_T0001_R1_P5_K1_Ch2-Ch1.zen	FA/ISS	20000	30.0	3		7	0	0	29.94	100000	2000	Scale	0	1.5	0	0.01	1.5	0	0.01	0.040999999999999995	0	1	1	0	1	2.428	2.169	0	1	2.428	2.169	0.9728	1.0064	1	0.1477	0.0959	0.1188	1	0.9101	0.9540000000000001	0.1359	0.0708	0.1012	0.22435	0.084912	0.050779000000000005	0.099848
435	TR1_2_W0001_P0190_T0001_R1_P1_K1_Ch2-Ch1.zen	20150120_STAG2gfpcf2_G2G1\MitoSys2\LSM\STAG2-EGFP_G1_14_20h_afterRelease\DE_W0090_P0001\DE_2_W0090_P0001_T0002\TR1_W0001_P0190\TR1_2_W0001_P0190_T0001_R1_P1_K1_Ch2-Ch1.zen	FA/ISS	20000	30.0	3		7	0	0	29.94	100000	2000	Scale	0	1.5	0	0.01	1.5	0	0.01	0.040999999999999995	0	1	1	0	1	152.817	303.09	0	1	152.817	303.09	1.3433	1.8796	1	0.9802	0.9896	0.9848	1	0.9577	0.9786	1.3199	1.7952	0.9637	0.052339	0.0090914	0.0015220000000000001	0.0012628
436	TR1_2_W0001_P0190_T0001_R1_P2_K1_Ch2-Ch1.zen	20150120_STAG2gfpcf2_G2G1\MitoSys2\LSM\STAG2-EGFP_G1_14_20h_afterRelease\DE_W0090_P0001\DE_2_W0090_P0001_T0002\TR1_W0001_P0190\TR1_2_W0001_P0190_T0001_R1_P2_K1_Ch2-Ch1.zen	FA/ISS	20000	30.0	3		7	0	0	29.94	100000	2000	Scale	0	1.5	0	0.01	1.5	0	0.01	0.040999999999999995	0	1	1	0	1	68.859	292.10200000000003	0	1	68.859	292.10200000000003	2.3357	1.6352	1	0.9536	0.9894	0.9713	1	0.9811	0.9905	2.2551	1.5842	0.9621	0.024954	0.020099000000000002	0.00056497	0.0016829
437	TR1_2_W0001_P0190_T0001_R1_P3_K1_Ch2-Ch1.zen	20150120_STAG2gfpcf2_G2G1\MitoSys2\LSM\STAG2-EGFP_G1_14_20h_afterRelease\DE_W0090_P0001\DE_2_W0090_P0001_T0002\TR1_W0001_P0190\TR1_2_W0001_P0190_T0001_R1_P3_K1_Ch2-Ch1.zen	FA/ISS	20000	30.0	3		7	0	0	29.94	100000	2000	Scale	0	1.5	0	0.01	1.5	0	0.01	0.040999999999999995	0	1	1	0	1	157.82399999999998	364.966	0	1	157.82399999999998	364.966	1.5293	2.3846	1	0.9806	0.991	0.9858	1	0.9629	0.9813	1.5045	2.2947	0.9672	0.051725	0.0088356	0.0016390999999999999	0.0018137000000000001
438	TR1_2_W0001_P0190_T0001_R1_P4_K1_Ch2-Ch1.zen	20150120_STAG2gfpcf2_G2G1\MitoSys2\LSM\STAG2-EGFP_G1_14_20h_afterRelease\DE_W0090_P0001\DE_2_W0090_P0001_T0002\TR1_W0001_P0190\TR1_2_W0001_P0190_T0001_R1_P4_K1_Ch2-Ch1.zen	FA/ISS	20000	30.0	3		7	0	0	29.94	100000	2000	Scale	0	1.5	0	0.01	1.5	0	0.01	0.040999999999999995	0	1	1	0	1	4.58	4.268	0	1	4.58	4.268	1.4179	1.1351	1	0.4428	0.4153	0.4279	1	0.9137	0.9559	0.7103	0.4266	0.3984	0.57453	0.26258000000000004	0.026008	0.088224
439	TR1_2_W0001_P0190_T0001_R1_P5_K1_Ch2-Ch1.zen	20150120_STAG2gfpcf2_G2G1\MitoSys2\LSM\STAG2-EGFP_G1_14_20h_afterRelease\DE_W0090_P0001\DE_2_W0090_P0001_T0002\TR1_W0001_P0190\TR1_2_W0001_P0190_T0001_R1_P5_K1_Ch2-Ch1.zen	FA/ISS	20000	30.000999999999998	3		7	0	0	29.94	100000	2000	Scale	0	1.5	0	0.01	1.5	0	0.01	0.040999999999999995	0	1	1	0	1	1.9080000000000001	1.781	0	1	1.9080000000000001	1.781	1.0337	1.063	1	0.0458	0.0263	0.0341	1	0.9141	0.9561	0.0527	0.0195	0.0247	0.18639	0.13166	0.13392	0.10507999999999999
440	TR1_2_W0001_P0100_T0001_R1_P1_K1_Ch2-Ch1.zen	20150120_STAG2gfpcf2_G2G1\MitoSys2\LSM\STAG2-EGFP_G1_14_20h_afterRelease\DE_W0091_P0001\DE_2_W0091_P0001_T0001\TR1_W0001_P0100\TR1_2_W0001_P0100_T0001_R1_P1_K1_Ch2-Ch1.zen	FA/ISS	20000	30.0	3		7	0	0	29.94	100000	2000	Scale	0	1.5	0	0.01	1.5	0	0.01	0.040999999999999995	0	1	1	0	1	48.262	323.465	0	1	48.262	323.465	1.3228	1.8408	1	0.9379	0.9903	0.9637	1	0.9875	0.9937	1.25	1.8069	0.9577	0.011444	0.014671	0.0003904	0.0012423
441	TR1_2_W0001_P0100_T0001_R1_P2_K1_Ch2-Ch1.zen	20150120_STAG2gfpcf2_G2G1\MitoSys2\LSM\STAG2-EGFP_G1_14_20h_afterRelease\DE_W0091_P0001\DE_2_W0091_P0001_T0001\TR1_W0001_P0100\TR1_2_W0001_P0100_T0001_R1_P2_K1_Ch2-Ch1.zen	FA/ISS	20000	30.0	3		7	0	0	29.94	100000	2000	Scale	0	1.5	0	0.01	1.5	0	0.01	0.040999999999999995	0	1	1	0	1	186.106	424.241	0	1	186.106	424.241	1.3772	2.2827	1	0.9837	0.9924	0.988	1	0.9623	0.981	1.3577	2.199	0.9692	0.043024	0.0057418	0.0012008	0.0012640999999999998
442	TR1_2_W0001_P0100_T0001_R1_P3_K1_Ch2-Ch1.zen	20150120_STAG2gfpcf2_G2G1\MitoSys2\LSM\STAG2-EGFP_G1_14_20h_afterRelease\DE_W0091_P0001\DE_2_W0091_P0001_T0001\TR1_W0001_P0100\TR1_2_W0001_P0100_T0001_R1_P3_K1_Ch2-Ch1.zen	FA/ISS	20000	30.0	3		7	0	0	29.94	100000	2000	Scale	0	1.5	0	0.01	1.5	0	0.01	0.040999999999999995	0	1	1	0	1	154.769	473.074	0	1	154.769	473.074	1.4867	2.3209999999999997	1	0.9803	0.9932	0.9867	1	0.9721	0.986	1.4619	2.2551	0.9728	0.050225	0.011497	0.00068773	0.00097729
443	TR1_2_W0001_P0100_T0001_R1_P4_K1_Ch2-Ch1.zen	20150120_STAG2gfpcf2_G2G1\MitoSys2\LSM\STAG2-EGFP_G1_14_20h_afterRelease\DE_W0091_P0001\DE_2_W0091_P0001_T0001\TR1_W0001_P0100\TR1_2_W0001_P0100_T0001_R1_P4_K1_Ch2-Ch1.zen	FA/ISS	20000	30.0	3		7	0	0	29.94	100000	2000	Scale	0	1.5	0	0.01	1.5	0	0.01	0.040999999999999995	0	1	1	0	1	3.188	8.367	0	1	3.188	8.367	0.8953	0.7344	1	0.2759	0.6626	0.4267	1	0.9685	0.9841	0.2154	0.4209	0.4185	0.079661	0.071543	0.0034779000000000003	0.015907
444	TR1_2_W0001_P0100_T0001_R1_P5_K1_Ch2-Ch1.zen	20150120_STAG2gfpcf2_G2G1\MitoSys2\LSM\STAG2-EGFP_G1_14_20h_afterRelease\DE_W0091_P0001\DE_2_W0091_P0001_T0001\TR1_W0001_P0100\TR1_2_W0001_P0100_T0001_R1_P5_K1_Ch2-Ch1.zen	FA/ISS	20000	30.0	3		7	0	0	29.94	100000	2000	Scale	0	1.5	0	0.01	1.5	0	0.01	0.040999999999999995	0	1	1	0	1	4.149	3.574	0	1	4.149	3.574	1.1038	1.1092	1	0.4046	0.3335	0.3671	1	0.9067	0.9522	0.4659	0.3346	0.3366	0.53477	0.14243	0.050135	0.05785
445	TR1_2_W0001_P0200_T0001_R1_P1_K1_Ch2-Ch1.zen	20150120_STAG2gfpcf2_G2G1\MitoSys2\LSM\STAG2-EGFP_G1_14_20h_afterRelease\DE_W0091_P0001\DE_2_W0091_P0001_T0002\TR1_W0001_P0200\TR1_2_W0001_P0200_T0001_R1_P1_K1_Ch2-Ch1.zen	FA/ISS	20000	30.0	3		7	0	0	29.94	100000	2000	Scale	0	1.5	0	0.01	1.5	0	0.01	0.040999999999999995	0	1	1	0	1	62.316	367.861	0	1	62.316	367.861	1.9114	1.5524	1	0.9491	0.9916	0.9701	1	0.9864	0.9932	1.8346	1.5182	0.9634	0.014551	0.013112	0.00048527	0.0014307
446	TR1_2_W0001_P0200_T0001_R1_P2_K1_Ch2-Ch1.zen	20150120_STAG2gfpcf2_G2G1\MitoSys2\LSM\STAG2-EGFP_G1_14_20h_afterRelease\DE_W0091_P0001\DE_2_W0091_P0001_T0002\TR1_W0001_P0200\TR1_2_W0001_P0200_T0001_R1_P2_K1_Ch2-Ch1.zen	FA/ISS	20000	30.0	3		7	0	0	29.94	100000	2000	Scale	0	1.5	0	0.01	1.5	0	0.01	0.040999999999999995	0	1	1	0	1	138.67700000000002	409.295	0	1	138.67700000000002	409.295	1.5859999999999999	2.0186	1	0.978	0.9923	0.9851	1	0.9718	0.9858	1.5572	1.9552	0.971	0.048931	0.010979000000000001	0.0005367000000000001	0.0010866
447	TR1_2_W0001_P0200_T0001_R1_P3_K1_Ch2-Ch1.zen	20150120_STAG2gfpcf2_G2G1\MitoSys2\LSM\STAG2-EGFP_G1_14_20h_afterRelease\DE_W0091_P0001\DE_2_W0091_P0001_T0002\TR1_W0001_P0200\TR1_2_W0001_P0200_T0001_R1_P3_K1_Ch2-Ch1.zen	FA/ISS	20000	30.0	3		7	0	0	29.94	100000	2000	Scale	0	1.5	0	0.01	1.5	0	0.01	0.040999999999999995	0	1	1	0	1	136.995	402.105	0	1	136.995	402.105	1.8253	2.5756	1	0.9771	0.9917	0.9844	1	0.9712	0.9855	1.7921	2.4953	0.97	0.051302	0.016035	0.00098498	0.0013464
448	TR1_2_W0001_P0200_T0001_R1_P4_K1_Ch2-Ch1.zen	20150120_STAG2gfpcf2_G2G1\MitoSys2\LSM\STAG2-EGFP_G1_14_20h_afterRelease\DE_W0091_P0001\DE_2_W0091_P0001_T0002\TR1_W0001_P0200\TR1_2_W0001_P0200_T0001_R1_P4_K1_Ch2-Ch1.zen	FA/ISS	20000	30.0	3		7	0	0	29.94	100000	2000	Scale	0	1.5	0	0.01	1.5	0	0.01	0.040999999999999995	0	1	1	0	1	4.361000000000001	3.741	0	1	4.361000000000001	3.741	1.205	1.3915	1	0.4246	0.3533	0.3867	1	0.9063	0.9520000000000001	0.5518	0.5011	0.3554	0.42111000000000004	0.19214	0.046364999999999996	0.090946
449	TR1_2_W0001_P0200_T0001_R1_P5_K1_Ch2-Ch1.zen	20150120_STAG2gfpcf2_G2G1\MitoSys2\LSM\STAG2-EGFP_G1_14_20h_afterRelease\DE_W0091_P0001\DE_2_W0091_P0001_T0002\TR1_W0001_P0200\TR1_2_W0001_P0200_T0001_R1_P5_K1_Ch2-Ch1.zen	FA/ISS	20000	30.002	3		7	0	0	29.94	100000	2000	Scale	0	1.5	0	0.01	1.5	0	0.01	0.040999999999999995	0	1	1	0	1	2.35	2.397	0	1	2.35	2.397	1.0703	1.1504	1	0.1297	0.1382	0.1336	1	0.9209999999999999	0.9597	0.1531	0.155	0.1191	0.2419	0.1223	0.074653	0.090126
450	TR1_2_W0001_P0099_T0001_R1_P1_K1_Ch2-Ch1.zen	20150120_STAG2gfpcf2_G2G1\MitoSys2\LSM\STAG2-EGFP_G1_14_20h_afterRelease\DE_W0092_P0001\DE_2_W0092_P0001_T0001\TR1_W0001_P0099\TR1_2_W0001_P0099_T0001_R1_P1_K1_Ch2-Ch1.zen	FA/ISS	20000	30.0	3		7	0	0	29.94	100000	2000	Scale	0	1.5	0	0.01	1.5	0	0.01	0.040999999999999995	0	1	1	0	1	75.797	359.916	0	1	75.797	359.916	1.2937	1.6197	1	0.9604	0.9914	0.9758	1	0.9825	0.9912	1.2481	1.5827	0.9672	0.050972	0.012498	0.00045243	0.0010562000000000002
451	TR1_2_W0001_P0099_T0001_R1_P2_K1_Ch2-Ch1.zen	20150120_STAG2gfpcf2_G2G1\MitoSys2\LSM\STAG2-EGFP_G1_14_20h_afterRelease\DE_W0092_P0001\DE_2_W0092_P0001_T0001\TR1_W0001_P0099\TR1_2_W0001_P0099_T0001_R1_P2_K1_Ch2-Ch1.zen	FA/ISS	20000	30.0	3		7	0	0	29.94	100000	2000	Scale	0	1.5	0	0.01	1.5	0	0.01	0.040999999999999995	0	1	1	0	1	58.082	235.947	0	1	58.082	235.947	1.2501	1.5474	1	0.9485	0.987	0.9676	1	0.9795	0.9897	1.1918	1.5018	0.9575	0.012846999999999999	0.009136	0.0014532	0.0019961
452	TR1_2_W0001_P0099_T0001_R1_P3_K1_Ch2-Ch1.zen	20150120_STAG2gfpcf2_G2G1\MitoSys2\LSM\STAG2-EGFP_G1_14_20h_afterRelease\DE_W0092_P0001\DE_2_W0092_P0001_T0001\TR1_W0001_P0099\TR1_2_W0001_P0099_T0001_R1_P3_K1_Ch2-Ch1.zen	FA/ISS	20000	30.0	3		7	0	0	29.94	100000	2000	Scale	0	1.5	0	0.01	1.5	0	0.01	0.040999999999999995	0	1	1	0	1	201.986	506.273	0	1	201.986	506.273	1.4325	1.969	1	0.985	0.9938	0.9894	1	0.9668	0.9833	1.4140000000000001	1.9025	0.9728	0.032698000000000005	0.0060494	0.00034175	0.0011084
453	TR1_2_W0001_P0099_T0001_R1_P4_K1_Ch2-Ch1.zen	20150120_STAG2gfpcf2_G2G1\MitoSys2\LSM\STAG2-EGFP_G1_14_20h_afterRelease\DE_W0092_P0001\DE_2_W0092_P0001_T0001\TR1_W0001_P0099\TR1_2_W0001_P0099_T0001_R1_P4_K1_Ch2-Ch1.zen	FA/ISS	20000	30.0	3		7	0	0	29.94	100000	2000	Scale	0	1.5	0	0.01	1.5	0	0.01	0.040999999999999995	0	1	1	0	1	2.384	3.218	0	1	2.384	3.218	0.8747	0.8031	1	0.1364	0.2801	0.1934	1	0.9398	0.9694	0.0812	0.1447	0.1823	0.58781	0.4493	0.081381	0.091764
454	TR1_2_W0001_P0099_T0001_R1_P5_K1_Ch2-Ch1.zen	20150120_STAG2gfpcf2_G2G1\MitoSys2\LSM\STAG2-EGFP_G1_14_20h_afterRelease\DE_W0092_P0001\DE_2_W0092_P0001_T0001\TR1_W0001_P0099\TR1_2_W0001_P0099_T0001_R1_P5_K1_Ch2-Ch1.zen	FA/ISS	20000	30.0	3		7	0	0	29.94	100000	2000	Scale	0	1.5	0	0.01	1.5	0	0.01	0.040999999999999995	0	1	1	0	1	4.946000000000001	6.358	0	1	4.946000000000001	6.358	1.5443	1.3203	1	0.4744	0.5776	0.5232	1	0.9376	0.9683	0.8432	0.7486	0.5014	0.2886	0.18622	0.044715	0.045205
455	TR1_2_W0001_P0199_T0001_R1_P1_K1_Ch2-Ch1.zen	20150120_STAG2gfpcf2_G2G1\MitoSys2\LSM\STAG2-EGFP_G1_14_20h_afterRelease\DE_W0092_P0001\DE_2_W0092_P0001_T0002\TR1_W0001_P0199\TR1_2_W0001_P0199_T0001_R1_P1_K1_Ch2-Ch1.zen	FA/ISS	20000	30.0	3		7	0	0	29.94	100000	2000	Scale	0	1.5	0	0.01	1.5	0	0.01	0.040999999999999995	0	1	1	0	1	224.204	635.623	0	1	224.204	635.623	1.3928	2.2528	1	0.9865	0.9949	0.9907	1	0.9698	0.9848	1.3765	2.188	0.9756	0.033789	0.0075464	0.00021618	0.00081674
456	TR1_2_W0001_P0199_T0001_R1_P2_K1_Ch2-Ch1.zen	20150120_STAG2gfpcf2_G2G1\MitoSys2\LSM\STAG2-EGFP_G1_14_20h_afterRelease\DE_W0092_P0001\DE_2_W0092_P0001_T0002\TR1_W0001_P0199\TR1_2_W0001_P0199_T0001_R1_P2_K1_Ch2-Ch1.zen	FA/ISS	20000	30.0	3		7	0	0	29.94	100000	2000	Scale	0	1.5	0	0.01	1.5	0	0.01	0.040999999999999995	0	1	1	0	1	190.236	640.94	0	1	190.236	640.94	1.5344	2.5965	1	0.9840000000000001	0.9949	0.9895	1	0.9743	0.9871	1.514	2.5321	0.9766	0.035332	0.006577199999999999	0.00056866	0.0010429999999999999
457	TR1_2_W0001_P0199_T0001_R1_P3_K1_Ch2-Ch1.zen	20150120_STAG2gfpcf2_G2G1\MitoSys2\LSM\STAG2-EGFP_G1_14_20h_afterRelease\DE_W0092_P0001\DE_2_W0092_P0001_T0002\TR1_W0001_P0199\TR1_2_W0001_P0199_T0001_R1_P3_K1_Ch2-Ch1.zen	FA/ISS	20000	30.0	3		7	0	0	29.94	100000	2000	Scale	0	1.5	0	0.01	1.5	0	0.01	0.040999999999999995	0	1	1	0	1	187.965	528.211	0	1	187.965	528.211	1.2416	1.8447	1	0.9839	0.9941	0.9890000000000001	1	0.9701	0.9849	1.2235	1.7892	0.9740000000000001	0.040931999999999996	0.0080117	0.00078077	0.00090825
458	TR1_2_W0001_P0199_T0001_R1_P4_K1_Ch2-Ch1.zen	20150120_STAG2gfpcf2_G2G1\MitoSys2\LSM\STAG2-EGFP_G1_14_20h_afterRelease\DE_W0092_P0001\DE_2_W0092_P0001_T0002\TR1_W0001_P0199\TR1_2_W0001_P0199_T0001_R1_P4_K1_Ch2-Ch1.zen	FA/ISS	20000	30.0	3		7	0	0	29.94	100000	2000	Scale	0	1.5	0	0.01	1.5	0	0.01	0.040999999999999995	0	1	1	0	1	6.415	8.349	0	1	6.415	8.349	1.5068	1.0705	1	0.5799	0.6722	0.6241	1	0.9385	0.9688	0.9618	0.6652	0.6002	0.24588000000000002	0.15061	0.0027897	0.032105
459	TR1_2_W0001_P0199_T0001_R1_P5_K1_Ch2-Ch1.zen	20150120_STAG2gfpcf2_G2G1\MitoSys2\LSM\STAG2-EGFP_G1_14_20h_afterRelease\DE_W0092_P0001\DE_2_W0092_P0001_T0002\TR1_W0001_P0199\TR1_2_W0001_P0199_T0001_R1_P5_K1_Ch2-Ch1.zen	FA/ISS	20000	30.0	3		7	0	0	29.94	100000	2000	Scale	0	1.5	0	0.01	1.5	0	0.01	0.040999999999999995	0	1	1	0	1	1.8359999999999999	1.6540000000000001	0	1	1.8359999999999999	1.6540000000000001	1.0379	1.0746	1	0.033	0.0102	0.0163	1	0.9109	0.9544	0.0396	0.0049	0.008	0.22863000000000003	0.13727999999999999	0.1676	0.12772
460	TR1_2_W0001_P0098_T0001_R1_P1_K1_Ch2-Ch1.zen	20150120_STAG2gfpcf2_G2G1\MitoSys2\LSM\STAG2-EGFP_G1_14_20h_afterRelease\DE_W0093_P0001\DE_2_W0093_P0001_T0001\TR1_W0001_P0098\TR1_2_W0001_P0098_T0001_R1_P1_K1_Ch2-Ch1.zen	FA/ISS	20000	30.0	3		7	0	0	29.94	100000	2000	Scale	0	1.5	0	0.01	1.5	0	0.01	0.040999999999999995	0	1	1	0	1	79.28699999999999	428.977	0	1	79.28699999999999	428.977	1.3495	1.8873	1	0.9618	0.9926	0.9771	1	0.9844	0.9922	1.3042	1.8509	0.9694	0.083057	0.017852	0.00034718	0.00077698
461	TR1_2_W0001_P0098_T0001_R1_P2_K1_Ch2-Ch1.zen	20150120_STAG2gfpcf2_G2G1\MitoSys2\LSM\STAG2-EGFP_G1_14_20h_afterRelease\DE_W0093_P0001\DE_2_W0093_P0001_T0001\TR1_W0001_P0098\TR1_2_W0001_P0098_T0001_R1_P2_K1_Ch2-Ch1.zen	FA/ISS	20000	30.0	3		7	0	0	29.94	100000	2000	Scale	0	1.5	0	0.01	1.5	0	0.01	0.040999999999999995	0	1	1	0	1	120.24600000000001	351.764	0	1	120.24600000000001	351.764	1.2448	1.4194	1	0.975	0.9913	0.9831	1	0.9718	0.9858	1.2167	1.3711	0.9691	0.057742999999999996	0.0098896	0.00076661	0.001008
462	TR1_2_W0001_P0098_T0001_R1_P3_K1_Ch2-Ch1.zen	20150120_STAG2gfpcf2_G2G1\MitoSys2\LSM\STAG2-EGFP_G1_14_20h_afterRelease\DE_W0093_P0001\DE_2_W0093_P0001_T0001\TR1_W0001_P0098\TR1_2_W0001_P0098_T0001_R1_P3_K1_Ch2-Ch1.zen	FA/ISS	20000	30.0	3		7	0	0	29.94	100000	2000	Scale	0	1.5	0	0.01	1.5	0	0.01	0.040999999999999995	0	1	1	0	1	134.464	474.97	0	1	134.464	474.97	1.4295	1.8047	1	0.9775	0.9934	0.9854	1	0.9763	0.9881	1.402	1.7564	0.9736	0.05474299999999999	0.008674600000000001	0.00069622	0.00094973
463	TR1_2_W0001_P0098_T0001_R1_P4_K1_Ch2-Ch1.zen	20150120_STAG2gfpcf2_G2G1\MitoSys2\LSM\STAG2-EGFP_G1_14_20h_afterRelease\DE_W0093_P0001\DE_2_W0093_P0001_T0001\TR1_W0001_P0098\TR1_2_W0001_P0098_T0001_R1_P4_K1_Ch2-Ch1.zen	FA/ISS	20000	30.000999999999998	3		7	0	0	29.94	100000	2000	Scale	0	1.5	0	0.01	1.5	0	0.01	0.040999999999999995	0	1	1	0	1	3.679	4.49	0	1	3.679	4.49	1.0941	1.0555	1	0.3481	0.4422	0.392	1	0.9339	0.9664	0.4014	0.4315	0.3721	0.73931	0.17318	0.052064	0.040859
464	TR1_2_W0001_P0098_T0001_R1_P5_K1_Ch2-Ch1.zen	20150120_STAG2gfpcf2_G2G1\MitoSys2\LSM\STAG2-EGFP_G1_14_20h_afterRelease\DE_W0093_P0001\DE_2_W0093_P0001_T0001\TR1_W0001_P0098\TR1_2_W0001_P0098_T0001_R1_P5_K1_Ch2-Ch1.zen	FA/ISS	20000	30.002	3		7	0	0	29.94	100000	2000	Scale	0	1.5	0	0.01	1.5	0	0.01	0.040999999999999995	0	1	1	0	1	2.242	2.353	0	1	2.242	2.353	1.0469	1.0090000000000001	1	0.1092	0.1347	0.121	1	0.9239	0.9612	0.1233	0.10800000000000001	0.1083	0.20724	0.098741	0.086421	0.051522000000000005
465	TR1_2_W0001_P0198_T0001_R1_P1_K1_Ch2-Ch1.zen	20150120_STAG2gfpcf2_G2G1\MitoSys2\LSM\STAG2-EGFP_G1_14_20h_afterRelease\DE_W0093_P0001\DE_2_W0093_P0001_T0002\TR1_W0001_P0198\TR1_2_W0001_P0198_T0001_R1_P1_K1_Ch2-Ch1.zen	FA/ISS	20000	30.0	3		7	0	0	29.94	100000	2000	Scale	0	1.5	0	0.01	1.5	0	0.01	0.040999999999999995	0	1	1	0	1	46.593	246.498	0	1	46.593	246.498	1.1977	1.5487	1	0.9359	0.9875	0.9614	1	0.9843	0.9921	1.1269	1.5108	0.9537	0.014134	0.0088766	0.00081257	0.0014244000000000001
466	TR1_2_W0001_P0198_T0001_R1_P2_K1_Ch2-Ch1.zen	20150120_STAG2gfpcf2_G2G1\MitoSys2\LSM\STAG2-EGFP_G1_14_20h_afterRelease\DE_W0093_P0001\DE_2_W0093_P0001_T0002\TR1_W0001_P0198\TR1_2_W0001_P0198_T0001_R1_P2_K1_Ch2-Ch1.zen	FA/ISS	20000	30.0	3		7	0	0	29.94	100000	2000	Scale	0	1.5	0	0.01	1.5	0	0.01	0.040999999999999995	0	1	1	0	1	216.56799999999998	392.07599999999996	0	1	216.56799999999998	392.07599999999996	1.3086	2.0394	1	0.986	0.9919	0.9890000000000001	1	0.9536	0.9765	1.2924	1.9477	0.9657	0.040388	0.008451799999999999	0.00063128	0.0013828
467	TR1_2_W0001_P0198_T0001_R1_P3_K1_Ch2-Ch1.zen	20150120_STAG2gfpcf2_G2G1\MitoSys2\LSM\STAG2-EGFP_G1_14_20h_afterRelease\DE_W0093_P0001\DE_2_W0093_P0001_T0002\TR1_W0001_P0198\TR1_2_W0001_P0198_T0001_R1_P3_K1_Ch2-Ch1.zen	FA/ISS	20000	30.0	3		7	0	0	29.94	100000	2000	Scale	0	1.5	0	0.01	1.5	0	0.01	0.040999999999999995	0	1	1	0	1	206.013	498.066	0	1	206.013	498.066	1.173	1.8115	1	0.9854	0.9937	0.9895	1	0.9652	0.9824	1.1571	1.75	0.9721	0.042117	0.005435499999999999	0.0017340999999999997	0.0017245000000000001
468	TR1_2_W0001_P0198_T0001_R1_P4_K1_Ch2-Ch1.zen	20150120_STAG2gfpcf2_G2G1\MitoSys2\LSM\STAG2-EGFP_G1_14_20h_afterRelease\DE_W0093_P0001\DE_2_W0093_P0001_T0002\TR1_W0001_P0198\TR1_2_W0001_P0198_T0001_R1_P4_K1_Ch2-Ch1.zen	FA/ISS	20000	30.0	3		7	0	0	29.94	100000	2000	Scale	0	1.5	0	0.01	1.5	0	0.01	0.040999999999999995	0	1	1	0	1	2.3480000000000003	3.389	0	1	2.3480000000000003	3.389	0.9436	0.9064	1	0.1304	0.308	0.2001	1	0.9436	0.9714	0.1094	0.2264	0.1898	0.13652999999999998	0.077114	0.047070999999999995	0.056297
469	TR1_2_W0001_P0198_T0001_R1_P5_K1_Ch2-Ch1.zen	20150120_STAG2gfpcf2_G2G1\MitoSys2\LSM\STAG2-EGFP_G1_14_20h_afterRelease\DE_W0093_P0001\DE_2_W0093_P0001_T0002\TR1_W0001_P0198\TR1_2_W0001_P0198_T0001_R1_P5_K1_Ch2-Ch1.zen	FA/ISS	20000	30.0	3		7	0	0	29.94	100000	2000	Scale	0	1.5	0	0.01	1.5	0	0.01	0.040999999999999995	0	1	1	0	1	5.185	8.921	0	1	5.185	8.921	2.2702	2.4796	1	0.4797	0.6666	0.5647	1	0.9519	0.9756	1.3268	1.7447	0.5479	0.43068	0.21575	0.028597000000000004	0.040202
470	TR1_2_W0001_P0097_T0001_R1_P1_K1_Ch2-Ch1.zen	20150120_STAG2gfpcf2_G2G1\MitoSys2\LSM\STAG2-EGFP_G1_14_20h_afterRelease\DE_W0094_P0001\DE_2_W0094_P0001_T0001\TR1_W0001_P0097\TR1_2_W0001_P0097_T0001_R1_P1_K1_Ch2-Ch1.zen	FA/ISS	20000	30.0	3		7	0	0	29.94	100000	2000	Scale	0	1.5	0	0.01	1.5	0	0.01	0.040999999999999995	0	1	1	0	1	248.19	359.54	0	1	248.19	359.54	1.3467	1.9444	1	0.9878	0.9911	0.9895	1	0.9419	0.9705	1.3322	1.8336	0.9602	0.033224000000000004	0.0063949	0.00082325	0.00080904
471	TR1_2_W0001_P0097_T0001_R1_P2_K1_Ch2-Ch1.zen	20150120_STAG2gfpcf2_G2G1\MitoSys2\LSM\STAG2-EGFP_G1_14_20h_afterRelease\DE_W0094_P0001\DE_2_W0094_P0001_T0001\TR1_W0001_P0097\TR1_2_W0001_P0097_T0001_R1_P2_K1_Ch2-Ch1.zen	FA/ISS	20000	30.0	3		7	0	0	29.94	100000	2000	Scale	0	1.5	0	0.01	1.5	0	0.01	0.040999999999999995	0	1	1	0	1	233.824	373.67800000000005	0	1	233.824	373.67800000000005	1.4067	2.2808	1	0.987	0.9914	0.9892	1	0.9468	0.973	1.3909	2.1655	0.9624	0.035671	0.006606100000000001	0.00054364	0.001323
472	TR1_2_W0001_P0097_T0001_R1_P3_K1_Ch2-Ch1.zen	20150120_STAG2gfpcf2_G2G1\MitoSys2\LSM\STAG2-EGFP_G1_14_20h_afterRelease\DE_W0094_P0001\DE_2_W0094_P0001_T0001\TR1_W0001_P0097\TR1_2_W0001_P0097_T0001_R1_P3_K1_Ch2-Ch1.zen	FA/ISS	20000	30.0	3		7	0	0	29.94	100000	2000	Scale	0	1.5	0	0.01	1.5	0	0.01	0.040999999999999995	0	1	1	0	1	168.477	246.697	0	1	168.477	246.697	1.1793	1.189	1	0.9822	0.9878	0.985	1	0.9447	0.972	1.1599	1.1104	0.9572	0.035622	0.0041269	0.0013069000000000002	0.0011355
473	TR1_2_W0001_P0097_T0001_R1_P4_K1_Ch2-Ch1.zen	20150120_STAG2gfpcf2_G2G1\MitoSys2\LSM\STAG2-EGFP_G1_14_20h_afterRelease\DE_W0094_P0001\DE_2_W0094_P0001_T0001\TR1_W0001_P0097\TR1_2_W0001_P0097_T0001_R1_P4_K1_Ch2-Ch1.zen	FA/ISS	20000	30.0	3		7	0	0	29.94	100000	2000	Scale	0	1.5	0	0.01	1.5	0	0.01	0.040999999999999995	0	1	1	0	1	22.774	79.074	0	1	22.774	79.074	1.2958	1.1647	1	0.8703	0.9612	0.9146	1	0.9763	0.9881	1.1447	1.0931	0.9035	0.08837	0.046916	0.0035858000000000005	0.0067262
474	TR1_2_W0001_P0097_T0001_R1_P5_K1_Ch2-Ch1.zen	20150120_STAG2gfpcf2_G2G1\MitoSys2\LSM\STAG2-EGFP_G1_14_20h_afterRelease\DE_W0094_P0001\DE_2_W0094_P0001_T0001\TR1_W0001_P0097\TR1_2_W0001_P0097_T0001_R1_P5_K1_Ch2-Ch1.zen	FA/ISS	20000	30.0	3		7	0	0	29.94	100000	2000	Scale	0	1.5	0	0.01	1.5	0	0.01	0.040999999999999995	0	1	1	0	1	10.743	10.55	0	1	10.743	10.55	1.2732	1.3923	1	0.7375	0.7319	0.7347	1	0.9178	0.958	0.971	0.9705	0.6986	0.060922000000000004	0.040504000000000005	0.013580000000000002	0.021016
475	TR1_2_W0001_P0197_T0001_R1_P1_K1_Ch2-Ch1.zen	20150120_STAG2gfpcf2_G2G1\MitoSys2\LSM\STAG2-EGFP_G1_14_20h_afterRelease\DE_W0094_P0001\DE_2_W0094_P0001_T0002\TR1_W0001_P0197\TR1_2_W0001_P0197_T0001_R1_P1_K1_Ch2-Ch1.zen	FA/ISS	20000	30.0	3		7	0	0	29.94	100000	2000	Scale	0	1.5	0	0.01	1.5	0	0.01	0.040999999999999995	0	1	1	0	1	162.577	456.519	0	1	162.577	456.519	1.6156	1.8573	1	0.9812	0.9931	0.9871	1	0.9704	0.9851	1.5906	1.7954	0.9724	0.043483999999999995	0.010759000000000001	0.00043041	0.0010297000000000001
476	TR1_2_W0001_P0197_T0001_R1_P2_K1_Ch2-Ch1.zen	20150120_STAG2gfpcf2_G2G1\MitoSys2\LSM\STAG2-EGFP_G1_14_20h_afterRelease\DE_W0094_P0001\DE_2_W0094_P0001_T0002\TR1_W0001_P0197\TR1_2_W0001_P0197_T0001_R1_P2_K1_Ch2-Ch1.zen	FA/ISS	20000	30.0	3		7	0	0	29.94	100000	2000	Scale	0	1.5	0	0.01	1.5	0	0.01	0.040999999999999995	0	1	1	0	1	170.271	540.768	0	1	170.271	540.768	1.7842	2.1502	1	0.9818	0.9940000000000001	0.9879	1	0.9735	0.9867	1.7584	2.0873	0.9747	0.038183999999999996	0.0089461	0.0012869000000000001	0.0013586
477	TR1_2_W0001_P0197_T0001_R1_P3_K1_Ch2-Ch1.zen	20150120_STAG2gfpcf2_G2G1\MitoSys2\LSM\STAG2-EGFP_G1_14_20h_afterRelease\DE_W0094_P0001\DE_2_W0094_P0001_T0002\TR1_W0001_P0197\TR1_2_W0001_P0197_T0001_R1_P3_K1_Ch2-Ch1.zen	FA/ISS	20000	30.0	3		7	0	0	29.94	100000	2000	Scale	0	1.5	0	0.01	1.5	0	0.01	0.040999999999999995	0	1	1	0	1	144.078	412.916	0	1	144.078	412.916	1.5876	1.9602	1	0.9788	0.9924	0.9855	1	0.971	0.9854	1.5598	1.8969	0.9711	0.042906	0.012408	0.00030314	0.0010181
478	TR1_2_W0001_P0197_T0001_R1_P4_K1_Ch2-Ch1.zen	20150120_STAG2gfpcf2_G2G1\MitoSys2\LSM\STAG2-EGFP_G1_14_20h_afterRelease\DE_W0094_P0001\DE_2_W0094_P0001_T0002\TR1_W0001_P0197\TR1_2_W0001_P0197_T0001_R1_P4_K1_Ch2-Ch1.zen	FA/ISS	20000	30.000999999999998	3		7	0	0	29.94	100000	2000	Scale	0	1.5	0	0.01	1.5	0	0.01	0.040999999999999995	0	1	1	0	1	2.005	2.254	0	1	2.005	2.254	0.9984	0.9420000000000001	1	0.0634	0.1129	0.0844	1	0.9285	0.9636	0.0627	0.0714	0.0752	0.11165	0.12176	0.043931	0.086892
479	TR1_2_W0001_P0197_T0001_R1_P5_K1_Ch2-Ch1.zen	20150120_STAG2gfpcf2_G2G1\MitoSys2\LSM\STAG2-EGFP_G1_14_20h_afterRelease\DE_W0094_P0001\DE_2_W0094_P0001_T0002\TR1_W0001_P0197\TR1_2_W0001_P0197_T0001_R1_P5_K1_Ch2-Ch1.zen	FA/ISS	20000	30.0	3		7	0	0	29.94	100000	2000	Scale	0	1.5	0	0.01	1.5	0	0.01	0.040999999999999995	0	1	1	0	1	6.435	5.082	0	1	6.435	5.082	1.5379	2.1544	1	0.5766	0.4613	0.5152	1	0.8938	0.9454	0.9821	1.0746	0.4738	0.25879	0.11032	0.052280999999999994	0.044929000000000004
480	TR1_2_W0001_P0096_T0001_R1_P1_K1_Ch2-Ch1.zen	20150120_STAG2gfpcf2_G2G1\MitoSys2\LSM\STAG2-EGFP_G1_14_20h_afterRelease\DE_W0095_P0001\DE_2_W0095_P0001_T0001\TR1_W0001_P0096\TR1_2_W0001_P0096_T0001_R1_P1_K1_Ch2-Ch1.zen	FA/ISS	20000	30.0	3		7	0	0	29.94	100000	2000	Scale	0	1.5	0	0.01	1.5	0	0.01	0.040999999999999995	0	1	1	0	1	65.605	188.875	0	1	65.605	188.875	1.3733	1.6581	1	0.9543	0.9836	0.9688	1	0.971	0.9854	1.3189	1.5916	0.9546	0.047093	0.014005000000000002	0.00076218	0.0015032000000000001
481	TR1_2_W0001_P0096_T0001_R1_P2_K1_Ch2-Ch1.zen	20150120_STAG2gfpcf2_G2G1\MitoSys2\LSM\STAG2-EGFP_G1_14_20h_afterRelease\DE_W0095_P0001\DE_2_W0095_P0001_T0001\TR1_W0001_P0096\TR1_2_W0001_P0096_T0001_R1_P2_K1_Ch2-Ch1.zen	FA/ISS	20000	30.0	3		7	0	0	29.94	100000	2000	Scale	0	1.5	0	0.01	1.5	0	0.01	0.040999999999999995	0	1	1	0	1	224.202	252.74	0	1	224.202	252.74	1.1575	2.4183	1	0.9866	0.9871	0.9869	1	0.9231	0.9607	1.143	2.2518	0.9479	0.036150999999999996	0.0062505	0.00074862	0.001941
482	TR1_2_W0001_P0096_T0001_R1_P3_K1_Ch2-Ch1.zen	20150120_STAG2gfpcf2_G2G1\MitoSys2\LSM\STAG2-EGFP_G1_14_20h_afterRelease\DE_W0095_P0001\DE_2_W0095_P0001_T0001\TR1_W0001_P0096\TR1_2_W0001_P0096_T0001_R1_P3_K1_Ch2-Ch1.zen	FA/ISS	20000	30.0	3		7	0	0	29.94	100000	2000	Scale	0	1.5	0	0.01	1.5	0	0.01	0.040999999999999995	0	1	1	0	1	89.95200000000001	246.717	0	1	89.95200000000001	246.717	1.2822	2.1631	1	0.9666	0.9869	0.9767	1	0.9686	0.9841	1.2438	2.086	0.9611	0.023843	0.010731999999999998	0.00084239	0.0015255999999999998
483	TR1_2_W0001_P0096_T0001_R1_P4_K1_Ch2-Ch1.zen	20150120_STAG2gfpcf2_G2G1\MitoSys2\LSM\STAG2-EGFP_G1_14_20h_afterRelease\DE_W0095_P0001\DE_2_W0095_P0001_T0001\TR1_W0001_P0096\TR1_2_W0001_P0096_T0001_R1_P4_K1_Ch2-Ch1.zen	FA/ISS	20000	30.0	3		7	0	0	29.94	100000	2000	Scale	0	1.5	0	0.01	1.5	0	0.01	0.040999999999999995	0	1	1	0	1	1.83	1.587	0	1	1.83	1.587	1.0135	1.0521	1	0.0323	0.0027	0.0091	1	0.9073	0.9525	0.0345	0.0001	0.0006	0.28498	0.12069	0.24168	0.10479000000000001
484	TR1_2_W0001_P0096_T0001_R1_P5_K1_Ch2-Ch1.zen	20150120_STAG2gfpcf2_G2G1\MitoSys2\LSM\STAG2-EGFP_G1_14_20h_afterRelease\DE_W0095_P0001\DE_2_W0095_P0001_T0001\TR1_W0001_P0096\TR1_2_W0001_P0096_T0001_R1_P5_K1_Ch2-Ch1.zen	FA/ISS	20000	30.0	3		7	0	0	29.94	100000	2000	Scale	0	1.5	0	0.01	1.5	0	0.01	0.040999999999999995	0	1	1	0	1	4.865	3.6069999999999998	0	1	4.865	3.6069999999999998	1.4876	1.2744	1	0.4682	0.3365	0.3964	1	0.8931	0.945	0.7929999999999999	0.4028	0.3587	0.64188	0.26757	0.043111000000000003	0.08713
485	TR1_2_W0001_P0196_T0001_R1_P1_K1_Ch2-Ch1.zen	20150120_STAG2gfpcf2_G2G1\MitoSys2\LSM\STAG2-EGFP_G1_14_20h_afterRelease\DE_W0095_P0001\DE_2_W0095_P0001_T0002\TR1_W0001_P0196\TR1_2_W0001_P0196_T0001_R1_P1_K1_Ch2-Ch1.zen	FA/ISS	20000	30.0	3		7	0	0	29.94	100000	2000	Scale	0	1.5	0	0.01	1.5	0	0.01	0.040999999999999995	0	1	1	0	1	203.726	158.638	0	1	203.726	158.638	1.1614	1.3583	1	0.9852	0.9807	0.9829	1	0.8964	0.9468	1.1454	1.2049	0.9301	0.042912	0.002961	0.0019344000000000002	0.0012184000000000001
486	TR1_2_W0001_P0196_T0001_R1_P2_K1_Ch2-Ch1.zen	20150120_STAG2gfpcf2_G2G1\MitoSys2\LSM\STAG2-EGFP_G1_14_20h_afterRelease\DE_W0095_P0001\DE_2_W0095_P0001_T0002\TR1_W0001_P0196\TR1_2_W0001_P0196_T0001_R1_P2_K1_Ch2-Ch1.zen	FA/ISS	20000	30.0	3		7	0	0	29.94	100000	2000	Scale	0	1.5	0	0.01	1.5	0	0.01	0.040999999999999995	0	1	1	0	1	212.713	189.637	0	1	212.713	189.637	1.3159999999999998	1.8537	1	0.9858	0.9833	0.9846	1	0.9067	0.9522	1.2995	1.6784	0.9371	0.03487	0.0069536	0.00030449	0.0025663
487	TR1_2_W0001_P0196_T0001_R1_P3_K1_Ch2-Ch1.zen	20150120_STAG2gfpcf2_G2G1\MitoSys2\LSM\STAG2-EGFP_G1_14_20h_afterRelease\DE_W0095_P0001\DE_2_W0095_P0001_T0002\TR1_W0001_P0196\TR1_2_W0001_P0196_T0001_R1_P3_K1_Ch2-Ch1.zen	FA/ISS	20000	30.0	3		7	0	0	29.94	100000	2000	Scale	0	1.5	0	0.01	1.5	0	0.01	0.040999999999999995	0	1	1	0	1	189.101	269.939	0	1	189.101	269.939	1.2570000000000001	2.2593	1	0.9839	0.9877	0.9858	1	0.9389	0.9690000000000001	1.2387	2.1275	0.955	0.049082	0.0064441	0.0019627	0.0025163
488	TR1_2_W0001_P0196_T0001_R1_P4_K1_Ch2-Ch1.zen	20150120_STAG2gfpcf2_G2G1\MitoSys2\LSM\STAG2-EGFP_G1_14_20h_afterRelease\DE_W0095_P0001\DE_2_W0095_P0001_T0002\TR1_W0001_P0196\TR1_2_W0001_P0196_T0001_R1_P4_K1_Ch2-Ch1.zen	FA/ISS	20000	30.0	3		7	0	0	29.94	100000	2000	Scale	0	1.5	0	0.01	1.5	0	0.01	0.040999999999999995	0	1	1	0	1	3.971	2.785	0	1	3.971	2.785	1.334	1.2875	1	0.3796	0.2058	0.2791	1	0.8863	0.9414	0.5792	0.2571	0.2431	0.49856999999999996	0.10715	0.051168	0.050698
489	TR1_2_W0001_P0196_T0001_R1_P5_K1_Ch2-Ch1.zen	20150120_STAG2gfpcf2_G2G1\MitoSys2\LSM\STAG2-EGFP_G1_14_20h_afterRelease\DE_W0095_P0001\DE_2_W0095_P0001_T0002\TR1_W0001_P0196\TR1_2_W0001_P0196_T0001_R1_P5_K1_Ch2-Ch1.zen	FA/ISS	20000	30.000999999999998	3		7	0	0	29.94	100000	2000	Scale	0	1.5	0	0.01	1.5	0	0.01	0.040999999999999995	0	1	1	0	1	1.774	1.5	0	1	1.774	1.5	1.0144	1.026	1	0.0237	0.0003	0.0002	1	0.9055	0.9516	0.0257	0.0011	-0.0072	0.16474	0.12517	0.16847	0.12687
490	TR1_2_W0001_P0095_T0001_R1_P1_K1_Ch2-Ch1.zen	20150120_STAG2gfpcf2_G2G1\MitoSys2\LSM\STAG2-EGFP_G1_14_20h_afterRelease\DE_W0096_P0001\DE_2_W0096_P0001_T0001\TR1_W0001_P0095\TR1_2_W0001_P0095_T0001_R1_P1_K1_Ch2-Ch1.zen	FA/ISS	20000	30.0	3		7	0	0	29.94	100000	2000	Scale	0	1.5	0	0.01	1.5	0	0.01	0.040999999999999995	0	1	1	0	1	99.26	345.788	0	1	99.26	345.788	1.253	2.2825	1	0.9695	0.9905	0.98	1	0.975	0.9874	1.2183	2.2205	0.9675	0.09399199999999999	0.017304	0.0015136	0.0012710999999999998
491	TR1_2_W0001_P0095_T0001_R1_P2_K1_Ch2-Ch1.zen	20150120_STAG2gfpcf2_G2G1\MitoSys2\LSM\STAG2-EGFP_G1_14_20h_afterRelease\DE_W0096_P0001\DE_2_W0096_P0001_T0001\TR1_W0001_P0095\TR1_2_W0001_P0095_T0001_R1_P2_K1_Ch2-Ch1.zen	FA/ISS	20000	30.0	3		7	0	0	29.94	100000	2000	Scale	0	1.5	0	0.01	1.5	0	0.01	0.040999999999999995	0	1	1	0	1	122.18	463.51300000000003	0	1	122.18	463.51300000000003	1.2795	2.4267	1	0.9753	0.993	0.9841	1	0.9772	0.9885	1.2512	2.3708	0.9728	0.060272000000000006	0.011987000000000001	0.00082474	0.0012230000000000001
492	TR1_2_W0001_P0095_T0001_R1_P3_K1_Ch2-Ch1.zen	20150120_STAG2gfpcf2_G2G1\MitoSys2\LSM\STAG2-EGFP_G1_14_20h_afterRelease\DE_W0096_P0001\DE_2_W0096_P0001_T0001\TR1_W0001_P0095\TR1_2_W0001_P0095_T0001_R1_P3_K1_Ch2-Ch1.zen	FA/ISS	20000	30.0	3		7	0	0	29.94	100000	2000	Scale	0	1.5	0	0.01	1.5	0	0.01	0.040999999999999995	0	1	1	0	1	25.79	300.038	0	1	25.79	300.038	1.5137	1.1801	1	0.8842	0.99	0.9356	1	0.993	0.9965	1.3656	1.1598	0.9323	0.048735	0.030379000000000003	0.00082601	0.0010642999999999998
493	TR1_2_W0001_P0095_T0001_R1_P4_K1_Ch2-Ch1.zen	20150120_STAG2gfpcf2_G2G1\MitoSys2\LSM\STAG2-EGFP_G1_14_20h_afterRelease\DE_W0096_P0001\DE_2_W0096_P0001_T0001\TR1_W0001_P0095\TR1_2_W0001_P0095_T0001_R1_P4_K1_Ch2-Ch1.zen	FA/ISS	20000	30.0	3		7	0	0	29.94	100000	2000	Scale	0	1.5	0	0.01	1.5	0	0.01	0.040999999999999995	0	1	1	0	1	6.0329999999999995	7.442	0	1	6.0329999999999995	7.442	1.4278	1.1868	1	0.5563	0.6352	0.5937	1	0.9346	0.9667	0.8656	0.7141	0.5688	0.11417999999999999	0.15491	0.016359000000000002	0.057849
494	TR1_2_W0001_P0095_T0001_R1_P5_K1_Ch2-Ch1.zen	20150120_STAG2gfpcf2_G2G1\MitoSys2\LSM\STAG2-EGFP_G1_14_20h_afterRelease\DE_W0096_P0001\DE_2_W0096_P0001_T0001\TR1_W0001_P0095\TR1_2_W0001_P0095_T0001_R1_P5_K1_Ch2-Ch1.zen	FA/ISS	20000	30.0	3		7	0	0	29.94	100000	2000	Scale	0	1.5	0	0.01	1.5	0	0.01	0.040999999999999995	0	1	1	0	1	1.899	2.9019999999999997	0	1	1.899	2.9019999999999997	0.9637	0.8536	1	0.0438	0.2302	0.1002	1	0.9465	0.9729	0.0357	0.1337	0.0946	0.07990900000000001	0.092636	0.029992	0.062148
495	TR1_2_W0001_P0195_T0001_R1_P1_K1_Ch2-Ch1.zen	20150120_STAG2gfpcf2_G2G1\MitoSys2\LSM\STAG2-EGFP_G1_14_20h_afterRelease\DE_W0096_P0001\DE_2_W0096_P0001_T0002\TR1_W0001_P0195\TR1_2_W0001_P0195_T0001_R1_P1_K1_Ch2-Ch1.zen	FA/ISS	20000	30.0	3		7	0	0	29.94	100000	2000	Scale	0	1.5	0	0.01	1.5	0	0.01	0.040999999999999995	0	1	1	0	1	118.024	316.98	0	1	118.024	316.98	1.577	1.5828	1	0.9742	0.9903	0.9822	1	0.9695	0.9846	1.5434	1.5217	0.9670000000000001	0.057335000000000004	0.015104	0.00075597	0.0015267000000000002
496	TR1_2_W0001_P0195_T0001_R1_P2_K1_Ch2-Ch1.zen	20150120_STAG2gfpcf2_G2G1\MitoSys2\LSM\STAG2-EGFP_G1_14_20h_afterRelease\DE_W0096_P0001\DE_2_W0096_P0001_T0002\TR1_W0001_P0195\TR1_2_W0001_P0195_T0001_R1_P2_K1_Ch2-Ch1.zen	FA/ISS	20000	30.0	3		7	0	0	29.94	100000	2000	Scale	0	1.5	0	0.01	1.5	0	0.01	0.040999999999999995	0	1	1	0	1	144.121	414.19699999999995	0	1	144.121	414.19699999999995	1.7645	2.1794	1	0.9782	0.9922	0.9851	1	0.9711	0.9854	1.7337	2.1091	0.9707	0.052205999999999995	0.012681	0.0010698	0.0016773
497	TR1_2_W0001_P0195_T0001_R1_P3_K1_Ch2-Ch1.zen	20150120_STAG2gfpcf2_G2G1\MitoSys2\LSM\STAG2-EGFP_G1_14_20h_afterRelease\DE_W0096_P0001\DE_2_W0096_P0001_T0002\TR1_W0001_P0195\TR1_2_W0001_P0195_T0001_R1_P3_K1_Ch2-Ch1.zen	FA/ISS	20000	30.0	3		7	0	0	29.94	100000	2000	Scale	0	1.5	0	0.01	1.5	0	0.01	0.040999999999999995	0	1	1	0	1	56.148999999999994	386.94599999999997	0	1	56.148999999999994	386.94599999999997	1.9198	2.187	1	0.9443	0.9917	0.9677	1	0.988	0.9940000000000001	1.8361	2.1486	0.9618	0.012697	0.0095058	0.00074694	0.0011603
498	TR1_2_W0001_P0195_T0001_R1_P4_K1_Ch2-Ch1.zen	20150120_STAG2gfpcf2_G2G1\MitoSys2\LSM\STAG2-EGFP_G1_14_20h_afterRelease\DE_W0096_P0001\DE_2_W0096_P0001_T0002\TR1_W0001_P0195\TR1_2_W0001_P0195_T0001_R1_P4_K1_Ch2-Ch1.zen	FA/ISS	20000	30.000999999999998	3		7	0	0	29.94	100000	2000	Scale	0	1.5	0	0.01	1.5	0	0.01	0.040999999999999995	0	1	1	0	1	2.78	2.699	0	1	2.78	2.699	1.0718	1.0663	1	0.2088	0.1961	0.2013	1	0.9174	0.9578	0.2379	0.1853	0.1819	0.53752	0.21519000000000002	0.094338	0.087518
499	TR1_2_W0001_P0195_T0001_R1_P5_K1_Ch2-Ch1.zen	20150120_STAG2gfpcf2_G2G1\MitoSys2\LSM\STAG2-EGFP_G1_14_20h_afterRelease\DE_W0096_P0001\DE_2_W0096_P0001_T0002\TR1_W0001_P0195\TR1_2_W0001_P0195_T0001_R1_P5_K1_Ch2-Ch1.zen	FA/ISS	20000	30.0	3		7	0	0	29.94	100000	2000	Scale	0	1.5	0	0.01	1.5	0	0.01	0.040999999999999995	0	1	1	0	1	6.159	6.002999999999999	0	1	6.159	6.002999999999999	1.7999	1.9778	1	0.5566	0.5365	0.5454	1	0.9147	0.9563	1.1353	1.0849	0.5128	0.26056	0.20815	0.027096	0.086603
500	TR1_2_W0001_P0094_T0001_R1_P1_K1_Ch2-Ch1.zen	20150120_STAG2gfpcf2_G2G1\MitoSys2\LSM\STAG2-EGFP_G1_14_20h_afterRelease\DE_W0097_P0001\DE_2_W0097_P0001_T0001\TR1_W0001_P0094\TR1_2_W0001_P0094_T0001_R1_P1_K1_Ch2-Ch1.zen	FA/ISS	20000	30.0	3		7	0	0	29.94	100000	2000	Scale	0	1.5	0	0.01	1.5	0	0.01	0.040999999999999995	0	1	1	0	1	83.499	402.57199999999995	0	1	83.499	402.57199999999995	1.5935	2.1767	1	0.9623	0.9921	0.9771	1	0.9827	0.9913	1.5427	2.1313	0.9686	0.08504099999999999	0.019198	0.0010181	0.0010965999999999999
501	TR1_2_W0001_P0094_T0001_R1_P2_K1_Ch2-Ch1.zen	20150120_STAG2gfpcf2_G2G1\MitoSys2\LSM\STAG2-EGFP_G1_14_20h_afterRelease\DE_W0097_P0001\DE_2_W0097_P0001_T0001\TR1_W0001_P0094\TR1_2_W0001_P0094_T0001_R1_P2_K1_Ch2-Ch1.zen	FA/ISS	20000	30.0	3		7	0	0	29.94	100000	2000	Scale	0	1.5	0	0.01	1.5	0	0.01	0.040999999999999995	0	1	1	0	1	83.212	354.97	0	1	83.212	354.97	1.3427	2.3194	1	0.9637	0.9909	0.9772	1	0.9799	0.9899	1.2999	2.2663	0.9673	0.08169	0.014001	0.00072956	0.0015316
502	TR1_2_W0001_P0094_T0001_R1_P3_K1_Ch2-Ch1.zen	20150120_STAG2gfpcf2_G2G1\MitoSys2\LSM\STAG2-EGFP_G1_14_20h_afterRelease\DE_W0097_P0001\DE_2_W0097_P0001_T0001\TR1_W0001_P0094\TR1_2_W0001_P0094_T0001_R1_P3_K1_Ch2-Ch1.zen	FA/ISS	20000	30.0	3		7	0	0	29.94	100000	2000	Scale	0	1.5	0	0.01	1.5	0	0.01	0.040999999999999995	0	1	1	0	1	93.56200000000001	381.721	0	1	93.56200000000001	381.721	1.3430000000000002	2.1421	1	0.9677	0.9915	0.9796	1	0.9788	0.9893	1.3049	2.0907	0.9691	0.086502	0.012991999999999998	0.0016405999999999999	0.0021699
503	TR1_2_W0001_P0094_T0001_R1_P4_K1_Ch2-Ch1.zen	20150120_STAG2gfpcf2_G2G1\MitoSys2\LSM\STAG2-EGFP_G1_14_20h_afterRelease\DE_W0097_P0001\DE_2_W0097_P0001_T0001\TR1_W0001_P0094\TR1_2_W0001_P0094_T0001_R1_P4_K1_Ch2-Ch1.zen	FA/ISS	20000	30.0	3		7	0	0	29.94	100000	2000	Scale	0	1.5	0	0.01	1.5	0	0.01	0.040999999999999995	0	1	1	0	1	4.599	13.745999999999999	0	1	4.599	13.745999999999999	0.9864	0.9168	1	0.4508	0.7929999999999999	0.5971	1	0.9726	0.9862	0.4384	0.6956	0.5878	0.35413	0.18234	0.011545999999999999	0.02331
504	TR1_2_W0001_P0094_T0001_R1_P5_K1_Ch2-Ch1.zen	20150120_STAG2gfpcf2_G2G1\MitoSys2\LSM\STAG2-EGFP_G1_14_20h_afterRelease\DE_W0097_P0001\DE_2_W0097_P0001_T0001\TR1_W0001_P0094\TR1_2_W0001_P0094_T0001_R1_P5_K1_Ch2-Ch1.zen	FA/ISS	20000	30.000999999999998	3		7	0	0	29.94	100000	2000	Scale	0	1.5	0	0.01	1.5	0	0.01	0.040999999999999995	0	1	1	0	1	1.7469999999999999	1.464	0	1	1.7469999999999999	1.464	1.0754	1.0078	1	0.0179	0.0007	-0.0032	1	0.9055	0.9516	0.0278	0.0049	-0.0096	0.21405	0.078985	0.0743	0.09354
505	TR1_2_W0001_P0093_T0001_R1_P1_K1_Ch2-Ch1.zen	20150120_STAG2gfpcf2_G2G1\MitoSys2\LSM\STAG2-EGFP_G1_14_20h_afterRelease\DE_W0098_P0001\DE_2_W0098_P0001_T0001\TR1_W0001_P0093\TR1_2_W0001_P0093_T0001_R1_P1_K1_Ch2-Ch1.zen	FA/ISS	20000	30.0	3		7	0	0	29.94	100000	2000	Scale	0	1.5	0	0.01	1.5	0	0.01	0.040999999999999995	0	1	1	0	1	186.421	341.668	0	1	186.421	341.668	1.2673	2.0954	1	0.9838	0.9906	0.9872	1	0.9537	0.9766	1.2488	2.0005	0.9639	0.047769	0.010583	0.0010953	0.0017858000000000001
506	TR1_2_W0001_P0093_T0001_R1_P2_K1_Ch2-Ch1.zen	20150120_STAG2gfpcf2_G2G1\MitoSys2\LSM\STAG2-EGFP_G1_14_20h_afterRelease\DE_W0098_P0001\DE_2_W0098_P0001_T0001\TR1_W0001_P0093\TR1_2_W0001_P0093_T0001_R1_P2_K1_Ch2-Ch1.zen	FA/ISS	20000	30.0	3		7	0	0	29.94	100000	2000	Scale	0	1.5	0	0.01	1.5	0	0.01	0.040999999999999995	0	1	1	0	1	139.838	291.624	0	1	139.838	291.624	1.4626	2.4053	1	0.9783	0.9890000000000001	0.9837	1	0.9591	0.9793	1.4357	2.3051	0.9632	0.071103	0.010579	0.0021811	0.0022053
507	TR1_2_W0001_P0093_T0001_R1_P3_K1_Ch2-Ch1.zen	20150120_STAG2gfpcf2_G2G1\MitoSys2\LSM\STAG2-EGFP_G1_14_20h_afterRelease\DE_W0098_P0001\DE_2_W0098_P0001_T0001\TR1_W0001_P0093\TR1_2_W0001_P0093_T0001_R1_P3_K1_Ch2-Ch1.zen	FA/ISS	20000	30.0	3		7	0	0	29.94	100000	2000	Scale	0	1.5	0	0.01	1.5	0	0.01	0.040999999999999995	0	1	1	0	1	51.155	269.855	0	1	51.155	269.855	1.5175	1.3712	1	0.9411	0.9888	0.9646	1	0.9845	0.9922	1.4425	1.3356	0.9571	0.029626	0.016301	0.00057096	0.0018039999999999998
508	TR1_2_W0001_P0093_T0001_R1_P4_K1_Ch2-Ch1.zen	20150120_STAG2gfpcf2_G2G1\MitoSys2\LSM\STAG2-EGFP_G1_14_20h_afterRelease\DE_W0098_P0001\DE_2_W0098_P0001_T0001\TR1_W0001_P0093\TR1_2_W0001_P0093_T0001_R1_P4_K1_Ch2-Ch1.zen	FA/ISS	20000	30.0	3		7	0	0	29.94	100000	2000	Scale	0	1.5	0	0.01	1.5	0	0.01	0.040999999999999995	0	1	1	0	1	6.519	13.940999999999999	0	1	6.519	13.940999999999999	1.1757	1.0203	1	0.5844	0.7917	0.6797	1	0.9618	0.9807	0.7121	0.7701	0.665	0.34595	0.17018	0.011611	0.037751
509	TR1_2_W0001_P0093_T0001_R1_P5_K1_Ch2-Ch1.zen	20150120_STAG2gfpcf2_G2G1\MitoSys2\LSM\STAG2-EGFP_G1_14_20h_afterRelease\DE_W0098_P0001\DE_2_W0098_P0001_T0001\TR1_W0001_P0093\TR1_2_W0001_P0093_T0001_R1_P5_K1_Ch2-Ch1.zen	FA/ISS	20000	30.0	3		7	0	0	29.94	100000	2000	Scale	0	1.5	0	0.01	1.5	0	0.01	0.040999999999999995	0	1	1	0	1	3.6719999999999997	4.688	0	1	3.6719999999999997	4.688	1.2935	1.1845	1	0.3432	0.4583	0.3947	1	0.9363	0.9676	0.5061	0.525	0.3756	0.90056	0.29105	0.065545	0.11016
510	TR1_2_W0001_P0193_T0001_R1_P1_K1_Ch2-Ch1.zen	20150120_STAG2gfpcf2_G2G1\MitoSys2\LSM\STAG2-EGFP_G1_14_20h_afterRelease\DE_W0098_P0001\DE_2_W0098_P0001_T0002\TR1_W0001_P0193\TR1_2_W0001_P0193_T0001_R1_P1_K1_Ch2-Ch1.zen	FA/ISS	20000	30.0	3		7	0	0	29.94	100000	2000	Scale	0	1.5	0	0.01	1.5	0	0.01	0.040999999999999995	0	1	1	0	1	175.237	802.8760000000001	0	1	175.237	802.8760000000001	1.3985	2.021	1	0.9827	0.996	0.9893	1	0.9815	0.9907	1.3775	1.9828	0.9801	0.04122	0.011489	0.00027169	0.00060669
511	TR1_2_W0001_P0193_T0001_R1_P2_K1_Ch2-Ch1.zen	20150120_STAG2gfpcf2_G2G1\MitoSys2\LSM\STAG2-EGFP_G1_14_20h_afterRelease\DE_W0098_P0001\DE_2_W0098_P0001_T0002\TR1_W0001_P0193\TR1_2_W0001_P0193_T0001_R1_P2_K1_Ch2-Ch1.zen	FA/ISS	20000	30.0	3		7	0	0	29.94	100000	2000	Scale	0	1.5	0	0.01	1.5	0	0.01	0.040999999999999995	0	1	1	0	1	150.755	751.559	0	1	150.755	751.559	1.5533	1.6892	1	0.9798	0.9959	0.9878	1	0.9834	0.9917	1.5273	1.6565	0.9795	0.039007	0.0082869	0.00028994	0.00054293
512	TR1_2_W0001_P0193_T0001_R1_P3_K1_Ch2-Ch1.zen	20150120_STAG2gfpcf2_G2G1\MitoSys2\LSM\STAG2-EGFP_G1_14_20h_afterRelease\DE_W0098_P0001\DE_2_W0098_P0001_T0002\TR1_W0001_P0193\TR1_2_W0001_P0193_T0001_R1_P3_K1_Ch2-Ch1.zen	FA/ISS	20000	30.0	3		7	0	0	29.94	100000	2000	Scale	0	1.5	0	0.01	1.5	0	0.01	0.040999999999999995	0	1	1	0	1	52.506	665.2760000000001	0	1	52.506	665.2760000000001	1.869	1.3906	1	0.9419	0.9954	0.9683	1	0.9936	0.9968	1.784	1.3748	0.9652	0.027826999999999998	0.02168	0.00014467	0.00061501
513	TR1_2_W0001_P0193_T0001_R1_P4_K1_Ch2-Ch1.zen	20150120_STAG2gfpcf2_G2G1\MitoSys2\LSM\STAG2-EGFP_G1_14_20h_afterRelease\DE_W0098_P0001\DE_2_W0098_P0001_T0002\TR1_W0001_P0193\TR1_2_W0001_P0193_T0001_R1_P4_K1_Ch2-Ch1.zen	FA/ISS	20000	30.0	3		7	0	0	29.94	100000	2000	Scale	0	1.5	0	0.01	1.5	0	0.01	0.040999999999999995	0	1	1	0	1	2.835	8.527000000000001	0	1	2.835	8.527000000000001	1.0273	1.0531	1	0.2187	0.6785	0.384	1	0.973	0.9864	0.2288	0.6990000000000001	0.3776	1.1738	0.21611	0.0454	0.022961000000000002
514	TR1_2_W0001_P0193_T0001_R1_P5_K1_Ch2-Ch1.zen	20150120_STAG2gfpcf2_G2G1\MitoSys2\LSM\STAG2-EGFP_G1_14_20h_afterRelease\DE_W0098_P0001\DE_2_W0098_P0001_T0002\TR1_W0001_P0193\TR1_2_W0001_P0193_T0001_R1_P5_K1_Ch2-Ch1.zen	FA/ISS	20000	30.000999999999998	3		7	0	0	29.94	100000	2000	Scale	0	1.5	0	0.01	1.5	0	0.01	0.040999999999999995	0	1	1	0	1	1.923	2.633	0	1	1.923	2.633	1.053	1.1288	1	0.0463	0.1786	0.0901	1	0.9403	0.9697	0.0571	0.1985	0.0836	0.5745899999999999	0.23761	0.11184000000000001	0.084021
515	TR1_2_W0001_P0092_T0001_R1_P1_K1_Ch2-Ch1.zen	20150120_STAG2gfpcf2_G2G1\MitoSys2\LSM\STAG2-EGFP_G1_14_20h_afterRelease\DE_W0099_P0001\DE_2_W0099_P0001_T0001\TR1_W0001_P0092\TR1_2_W0001_P0092_T0001_R1_P1_K1_Ch2-Ch1.zen	FA/ISS	20000	30.0	3		7	0	0	29.94	100000	2000	Scale	0	1.5	0	0.01	1.5	0	0.01	0.040999999999999995	0	1	1	0	1	211.597	673.058	0	1	211.597	673.058	1.4471	2.2474	1	0.9856	0.9952	0.9904	1	0.9732	0.9865	1.4294	2.1884	0.977	0.033559	0.007616199999999999	0.00054936	0.00081036
516	TR1_2_W0001_P0092_T0001_R1_P2_K1_Ch2-Ch1.zen	20150120_STAG2gfpcf2_G2G1\MitoSys2\LSM\STAG2-EGFP_G1_14_20h_afterRelease\DE_W0099_P0001\DE_2_W0099_P0001_T0001\TR1_W0001_P0092\TR1_2_W0001_P0092_T0001_R1_P2_K1_Ch2-Ch1.zen	FA/ISS	20000	30.0	3		7	0	0	29.94	100000	2000	Scale	0	1.5	0	0.01	1.5	0	0.01	0.040999999999999995	0	1	1	0	1	173.53099999999998	484.371	0	1	173.53099999999998	484.371	1.4938	1.7719999999999998	1	0.9822	0.9934	0.9878	1	0.9703	0.985	1.4714	1.7138	0.9729	0.041773000000000005	0.005897100000000001	0.0022848000000000005	0.0029668000000000003
517	TR1_2_W0001_P0092_T0001_R1_P3_K1_Ch2-Ch1.zen	20150120_STAG2gfpcf2_G2G1\MitoSys2\LSM\STAG2-EGFP_G1_14_20h_afterRelease\DE_W0099_P0001\DE_2_W0099_P0001_T0001\TR1_W0001_P0092\TR1_2_W0001_P0092_T0001_R1_P3_K1_Ch2-Ch1.zen	FA/ISS	20000	30.0	3		7	0	0	29.94	100000	2000	Scale	0	1.5	0	0.01	1.5	0	0.01	0.040999999999999995	0	1	1	0	1	137.672	484.6	0	1	137.672	484.6	1.511	2.2406	1	0.9778	0.9933	0.9856	1	0.9759	0.9879	1.4828	2.1834	0.9736	0.049855000000000003	0.011119	0.00047091	0.00096898
518	TR1_2_W0001_P0092_T0001_R1_P4_K1_Ch2-Ch1.zen	20150120_STAG2gfpcf2_G2G1\MitoSys2\LSM\STAG2-EGFP_G1_14_20h_afterRelease\DE_W0099_P0001\DE_2_W0099_P0001_T0001\TR1_W0001_P0092\TR1_2_W0001_P0092_T0001_R1_P4_K1_Ch2-Ch1.zen	FA/ISS	20000	30.0	3		7	0	0	29.94	100000	2000	Scale	0	1.5	0	0.01	1.5	0	0.01	0.040999999999999995	0	1	1	0	1	3.588	6.0489999999999995	0	1	3.588	6.0489999999999995	1.2583	1.1209	1	0.3249	0.5619	0.4267	1	0.9527	0.9761	0.469	0.6097	0.413	0.48789	0.15227000000000002	0.015169	0.017181000000000002
519	TR1_2_W0001_P0092_T0001_R1_P5_K1_Ch2-Ch1.zen	20150120_STAG2gfpcf2_G2G1\MitoSys2\LSM\STAG2-EGFP_G1_14_20h_afterRelease\DE_W0099_P0001\DE_2_W0099_P0001_T0001\TR1_W0001_P0092\TR1_2_W0001_P0092_T0001_R1_P5_K1_Ch2-Ch1.zen	FA/ISS	20000	30.002	3		7	0	0	29.94	100000	2000	Scale	0	1.5	0	0.01	1.5	0	0.01	0.040999999999999995	0	1	1	0	1	1.815	1.831	0	1	1.815	1.831	1.0175	1.0386	1	0.0299	0.0333	0.0309	1	0.9203	0.9593	0.0325	0.0238	0.0239	0.13825	0.14195	0.071425	0.14247
520	TR1_2_W0001_P0192_T0001_R1_P1_K1_Ch2-Ch1.zen	20150120_STAG2gfpcf2_G2G1\MitoSys2\LSM\STAG2-EGFP_G1_14_20h_afterRelease\DE_W0099_P0001\DE_2_W0099_P0001_T0002\TR1_W0001_P0192\TR1_2_W0001_P0192_T0001_R1_P1_K1_Ch2-Ch1.zen	FA/ISS	20000	30.0	3		7	0	0	29.94	100000	2000	Scale	0	1.5	0	0.01	1.5	0	0.01	0.040999999999999995	0	1	1	0	1	151.471	436.881	0	1	151.471	436.881	1.4546	2.074	1	0.98	0.9927	0.9863	1	0.9706	0.9852	1.4299	2.0097	0.9717	0.045147	0.009193600000000001	0.00060109	0.0011196
521	TR1_2_W0001_P0192_T0001_R1_P2_K1_Ch2-Ch1.zen	20150120_STAG2gfpcf2_G2G1\MitoSys2\LSM\STAG2-EGFP_G1_14_20h_afterRelease\DE_W0099_P0001\DE_2_W0099_P0001_T0002\TR1_W0001_P0192\TR1_2_W0001_P0192_T0001_R1_P2_K1_Ch2-Ch1.zen	FA/ISS	20000	30.0	3		7	0	0	29.94	100000	2000	Scale	0	1.5	0	0.01	1.5	0	0.01	0.040999999999999995	0	1	1	0	1	48.298	359.356	0	1	48.298	359.356	1.7013	1.6145	1	0.9368	0.9915	0.9638	1	0.9891	0.9945	1.6144	1.5854	0.9585	0.019759	0.016741	0.00030392	0.0013164000000000001
522	TR1_2_W0001_P0192_T0001_R1_P3_K1_Ch2-Ch1.zen	20150120_STAG2gfpcf2_G2G1\MitoSys2\LSM\STAG2-EGFP_G1_14_20h_afterRelease\DE_W0099_P0001\DE_2_W0099_P0001_T0002\TR1_W0001_P0192\TR1_2_W0001_P0192_T0001_R1_P3_K1_Ch2-Ch1.zen	FA/ISS	20000	30.0	3		7	0	0	29.94	100000	2000	Scale	0	1.5	0	0.01	1.5	0	0.01	0.040999999999999995	0	1	1	0	1	131.316	387.064	0	1	131.316	387.064	1.6445	2.0757	1	0.9764	0.9916	0.9840000000000001	1	0.9715	0.9856	1.6127	2.0089	0.9698	0.053858	0.012896000000000001	0.0011687999999999998	0.0021944000000000004
523	TR1_2_W0001_P0192_T0001_R1_P4_K1_Ch2-Ch1.zen	20150120_STAG2gfpcf2_G2G1\MitoSys2\LSM\STAG2-EGFP_G1_14_20h_afterRelease\DE_W0099_P0001\DE_2_W0099_P0001_T0002\TR1_W0001_P0192\TR1_2_W0001_P0192_T0001_R1_P4_K1_Ch2-Ch1.zen	FA/ISS	20000	30.0	3		7	0	0	29.94	100000	2000	Scale	0	1.5	0	0.01	1.5	0	0.01	0.040999999999999995	0	1	1	0	1	5.455	5.881	0	1	5.455	5.881	1.3857	1.169	1	0.5163	0.5517	0.5335	1	0.9262	0.9624	0.7885	0.6049	0.5064	0.81894	0.15475999999999998	0.055663	0.042898
524	TR1_2_W0001_P0192_T0001_R1_P5_K1_Ch2-Ch1.zen	20150120_STAG2gfpcf2_G2G1\MitoSys2\LSM\STAG2-EGFP_G1_14_20h_afterRelease\DE_W0099_P0001\DE_2_W0099_P0001_T0002\TR1_W0001_P0192\TR1_2_W0001_P0192_T0001_R1_P5_K1_Ch2-Ch1.zen	FA/ISS	20000	30.0	3		7	0	0	29.94	100000	2000	Scale	0	1.5	0	0.01	1.5	0	0.01	0.040999999999999995	0	1	1	0	1	5.319	15.41	0	1	5.319	15.41	1.0442	0.9518	1	0.5146	0.8137	0.647	1	0.9718	0.9858	0.5459	0.7444	0.6368	0.055951	0.043881	-0.00046767	0.014497999999999999
525	TR1_2_W0001_P0191_T0001_R1_P1_K1_Ch2-Ch1.zen	20150120_STAG2gfpcf2_G2G1\MitoSys2\LSM\STAG2-EGFP_G1_14_20h_afterRelease\DE_W0100_P0001\DE_2_W0100_P0001_T0002\TR1_W0001_P0191\TR1_2_W0001_P0191_T0001_R1_P1_K1_Ch2-Ch1.zen	FA/ISS	20000	30.0	3		7	0	0	29.94	100000	2000	Scale	0	1.5	0	0.01	1.5	0	0.01	0.040999999999999995	0	1	1	0	1	237.768	524.887	0	1	237.768	524.887	1.3677	1.9486	1	0.9872	0.9939	0.9906	1	0.9615	0.9805	1.3525	1.874	0.9712	0.039362	0.0065127	0.0009362999999999999	0.0011117000000000002
526	TR1_2_W0001_P0191_T0001_R1_P2_K1_Ch2-Ch1.zen	20150120_STAG2gfpcf2_G2G1\MitoSys2\LSM\STAG2-EGFP_G1_14_20h_afterRelease\DE_W0100_P0001\DE_2_W0100_P0001_T0002\TR1_W0001_P0191\TR1_2_W0001_P0191_T0001_R1_P2_K1_Ch2-Ch1.zen	FA/ISS	20000	30.0	3		7	0	0	29.94	100000	2000	Scale	0	1.5	0	0.01	1.5	0	0.01	0.040999999999999995	0	1	1	0	1	244.50900000000001	577.74	0	1	244.50900000000001	577.74	1.3468	2.2189	1	0.9876	0.9945	0.9911	1	0.9641	0.9819	1.3323	2.1445	0.9731	0.030894	0.0059857	0.00038476	0.00095574
527	TR1_2_W0001_P0191_T0001_R1_P3_K1_Ch2-Ch1.zen	20150120_STAG2gfpcf2_G2G1\MitoSys2\LSM\STAG2-EGFP_G1_14_20h_afterRelease\DE_W0100_P0001\DE_2_W0100_P0001_T0002\TR1_W0001_P0191\TR1_2_W0001_P0191_T0001_R1_P3_K1_Ch2-Ch1.zen	FA/ISS	20000	30.0	3		7	0	0	29.94	100000	2000	Scale	0	1.5	0	0.01	1.5	0	0.01	0.040999999999999995	0	1	1	0	1	233.43900000000002	659.2539999999999	0	1	233.43900000000002	659.2539999999999	1.4023	2.439	1	0.987	0.995	0.991	1	0.9690000000000001	0.9844	1.3866	2.3686	0.9755	0.034767	0.0056085	0.0011780999999999999	0.0021943
528	TR1_2_W0001_P0191_T0001_R1_P4_K1_Ch2-Ch1.zen	20150120_STAG2gfpcf2_G2G1\MitoSys2\LSM\STAG2-EGFP_G1_14_20h_afterRelease\DE_W0100_P0001\DE_2_W0100_P0001_T0002\TR1_W0001_P0191\TR1_2_W0001_P0191_T0001_R1_P4_K1_Ch2-Ch1.zen	FA/ISS	20000	30.0	3		7	0	0	29.94	100000	2000	Scale	0	1.5	0	0.01	1.5	0	0.01	0.040999999999999995	0	1	1	0	1	5.511	6.6739999999999995	0	1	5.511	6.6739999999999995	1.3488	1.1901	1	0.5196	0.5975	0.5571	1	0.9343	0.9666	0.7682	0.6779999999999999	0.5329999999999999	0.43109	0.12155	0.035434	0.028374
529	TR1_2_W0001_P0191_T0001_R1_P5_K1_Ch2-Ch1.zen	20150120_STAG2gfpcf2_G2G1\MitoSys2\LSM\STAG2-EGFP_G1_14_20h_afterRelease\DE_W0100_P0001\DE_2_W0100_P0001_T0002\TR1_W0001_P0191\TR1_2_W0001_P0191_T0001_R1_P5_K1_Ch2-Ch1.zen	FA/ISS	20000	30.000999999999998	3		7	0	0	29.94	100000	2000	Scale	0	1.5	0	0.01	1.5	0	0.01	0.040999999999999995	0	1	1	0	1	1.859	1.901	0	1	1.859	1.901	0.9844	1.0105	1	0.0376	0.0448	0.0408	1	0.9213	0.9599	0.0341	0.0305	0.033	0.12737	0.14889000000000002	0.074821	0.17679
530	TR1_2_W0001_P0015_T0001_R1_P1_K1_Ch2-Ch1.zen	20150120_STAG2gfpcf2_G2G1\MitoSys2\LSM\STAG2-EGFP_G2_6_8h_afterRelease\DE_W0003_P0001\DE_2_W0003_P0001_T0002\TR1_W0001_P0015\TR1_2_W0001_P0015_T0001_R1_P1_K1_Ch2-Ch1.zen	FA/ISS	20000	30.0	3		7	0	0	29.94	100000	2000	Scale	0	1.5	0	0.01	1.5	0	0.01	0.040999999999999995	0	1	1	0	1	171.261	281.935	0	1	171.261	281.935	1.2475	1.716	1	0.9824	0.9890000000000001	0.9857	1	0.9495	0.9744	1.2277	1.625	0.9603	0.04152	0.0071091999999999995	0.0010691	0.0018926
531	TR1_2_W0001_P0015_T0001_R1_P2_K1_Ch2-Ch1.zen	20150120_STAG2gfpcf2_G2G1\MitoSys2\LSM\STAG2-EGFP_G2_6_8h_afterRelease\DE_W0003_P0001\DE_2_W0003_P0001_T0002\TR1_W0001_P0015\TR1_2_W0001_P0015_T0001_R1_P2_K1_Ch2-Ch1.zen	FA/ISS	20000	30.0	3		7	0	0	29.94	100000	2000	Scale	0	1.5	0	0.01	1.5	0	0.01	0.040999999999999995	0	1	1	0	1	166.745	242.46099999999998	0	1	166.745	242.46099999999998	1.4436	1.5902	1	0.9816	0.9871	0.9843	1	0.9435	0.9713	1.421	1.4868	0.956	0.042673	0.0086036	0.0015358	0.0010472
532	TR1_2_W0001_P0015_T0001_R1_P3_K1_Ch2-Ch1.zen	20150120_STAG2gfpcf2_G2G1\MitoSys2\LSM\STAG2-EGFP_G2_6_8h_afterRelease\DE_W0003_P0001\DE_2_W0003_P0001_T0002\TR1_W0001_P0015\TR1_2_W0001_P0015_T0001_R1_P3_K1_Ch2-Ch1.zen	FA/ISS	20000	30.0	3		7	0	0	29.94	100000	2000	Scale	0	1.5	0	0.01	1.5	0	0.01	0.040999999999999995	0	1	1	0	1	55.233000000000004	166.16400000000002	0	1	55.233000000000004	166.16400000000002	1.2004	1.2741	1	0.946	0.9818	0.9637	1	0.9728	0.9863	1.1406	1.2199	0.9504	0.07747000000000001	0.015372	0.0010894	0.0014199999999999998
533	TR1_2_W0001_P0015_T0001_R1_P4_K1_Ch2-Ch1.zen	20150120_STAG2gfpcf2_G2G1\MitoSys2\LSM\STAG2-EGFP_G2_6_8h_afterRelease\DE_W0003_P0001\DE_2_W0003_P0001_T0002\TR1_W0001_P0015\TR1_2_W0001_P0015_T0001_R1_P4_K1_Ch2-Ch1.zen	FA/ISS	20000	30.000999999999998	3		7	0	0	29.94	100000	2000	Scale	0	1.5	0	0.01	1.5	0	0.01	0.040999999999999995	0	1	1	0	1	4.856	4.769	0	1	4.856	4.769	1.528	1.296	1	0.4701	0.4661	0.4678	1	0.9186	0.9584	0.8262	0.5849	0.4392	0.52003	0.14855	0.027263	0.079874
534	TR1_2_W0001_P0015_T0001_R1_P5_K1_Ch2-Ch1.zen	20150120_STAG2gfpcf2_G2G1\MitoSys2\LSM\STAG2-EGFP_G2_6_8h_afterRelease\DE_W0003_P0001\DE_2_W0003_P0001_T0002\TR1_W0001_P0015\TR1_2_W0001_P0015_T0001_R1_P5_K1_Ch2-Ch1.zen	FA/ISS	20000	30.000999999999998	3		7	0	0	29.94	100000	2000	Scale	0	1.5	0	0.01	1.5	0	0.01	0.040999999999999995	0	1	1	0	1	3.2689999999999997	4.099	0	1	3.2689999999999997	4.099	1.1545	1.1695	1	0.2892	0.3989	0.3389	1	0.9356	0.9672	0.3671	0.4562	0.3213	0.21980999999999998	0.13499	0.031152	0.05179500000000001
535	TR1_2_W0001_P0004_T0001_R1_P1_K1_Ch2-Ch1.zen	20150120_STAG2gfpcf2_G2G1\MitoSys2\LSM\STAG2-EGFP_G2_6_8h_afterRelease\DE_W0004_P0001\DE_2_W0004_P0001_T0001\TR1_W0001_P0004\TR1_2_W0001_P0004_T0001_R1_P1_K1_Ch2-Ch1.zen	FA/ISS	20000	30.0	3		7	0	0	29.94	100000	2000	Scale	0	1.5	0	0.01	1.5	0	0.01	0.040999999999999995	0	1	1	0	1	165.407	393.225	0	1	165.407	393.225	1.4576	2.4443	1	0.9816	0.9917	0.9866	1	0.9638	0.9817	1.4349	2.3566	0.9685	0.046551	0.008655	0.00084784	0.0012431
536	TR1_2_W0001_P0004_T0001_R1_P2_K1_Ch2-Ch1.zen	20150120_STAG2gfpcf2_G2G1\MitoSys2\LSM\STAG2-EGFP_G2_6_8h_afterRelease\DE_W0004_P0001\DE_2_W0004_P0001_T0001\TR1_W0001_P0004\TR1_2_W0001_P0004_T0001_R1_P2_K1_Ch2-Ch1.zen	FA/ISS	20000	30.0	3		7	0	0	29.94	100000	2000	Scale	0	1.5	0	0.01	1.5	0	0.01	0.040999999999999995	0	1	1	0	1	175.051	513.61	0	1	175.051	513.61	1.633	2.1975	1	0.9823	0.9936	0.9879	1	0.971	0.9854	1.6094	2.1301	0.9734	0.044716000000000006	0.0086459	0.001697	0.002199
537	TR1_2_W0001_P0004_T0001_R1_P3_K1_Ch2-Ch1.zen	20150120_STAG2gfpcf2_G2G1\MitoSys2\LSM\STAG2-EGFP_G2_6_8h_afterRelease\DE_W0004_P0001\DE_2_W0004_P0001_T0001\TR1_W0001_P0004\TR1_2_W0001_P0004_T0001_R1_P3_K1_Ch2-Ch1.zen	FA/ISS	20000	30.0	3		7	0	0	29.94	100000	2000	Scale	0	1.5	0	0.01	1.5	0	0.01	0.040999999999999995	0	1	1	0	1	160.067	500.819	0	1	160.067	500.819	1.8092	2.4498	1	0.9809	0.9935	0.9872	1	0.9729	0.9863	1.7821	2.3793	0.9737	0.038487	0.010128	0.00042846	0.0010686
538	TR1_2_W0001_P0004_T0001_R1_P4_K1_Ch2-Ch1.zen	20150120_STAG2gfpcf2_G2G1\MitoSys2\LSM\STAG2-EGFP_G2_6_8h_afterRelease\DE_W0004_P0001\DE_2_W0004_P0001_T0001\TR1_W0001_P0004\TR1_2_W0001_P0004_T0001_R1_P4_K1_Ch2-Ch1.zen	FA/ISS	20000	30.0	3		7	0	0	29.94	100000	2000	Scale	0	1.5	0	0.01	1.5	0	0.01	0.040999999999999995	0	1	1	0	1	7.228	14.690999999999999	0	1	7.228	14.690999999999999	1.2842	1.11	1	0.6248	0.8032	0.7083	1	0.9598	0.9797	0.847	0.8562	0.6922	0.14981	0.10021000000000001	0.0080213	0.026761
539	TR1_2_W0001_P0004_T0001_R1_P5_K1_Ch2-Ch1.zen	20150120_STAG2gfpcf2_G2G1\MitoSys2\LSM\STAG2-EGFP_G2_6_8h_afterRelease\DE_W0004_P0001\DE_2_W0004_P0001_T0001\TR1_W0001_P0004\TR1_2_W0001_P0004_T0001_R1_P5_K1_Ch2-Ch1.zen	FA/ISS	20000	30.0	3		7	0	0	29.94	100000	2000	Scale	0	1.5	0	0.01	1.5	0	0.01	0.040999999999999995	0	1	1	0	1	1.85	1.615	0	1	1.85	1.615	0.9826	0.9673	1	0.037000000000000005	0.0064	0.0139	1	0.9082	0.953	0.0319	-0.0002	0.0049	0.26187	0.29028000000000004	0.09335399999999999	0.10377
540	TR1_2_W0001_P0016_T0001_R1_P1_K1_Ch2-Ch1.zen	20150120_STAG2gfpcf2_G2G1\MitoSys2\LSM\STAG2-EGFP_G2_6_8h_afterRelease\DE_W0004_P0001\DE_2_W0004_P0001_T0002\TR1_W0001_P0016\TR1_2_W0001_P0016_T0001_R1_P1_K1_Ch2-Ch1.zen	FA/ISS	20000	30.0	3		7	0	0	29.94	100000	2000	Scale	0	1.5	0	0.01	1.5	0	0.01	0.040999999999999995	0	1	1	0	1	112.62799999999999	343.845	0	1	112.62799999999999	343.845	1.659	2.1854	1	0.9728	0.9906	0.9817	1	0.9723	0.9861	1.6225	2.1157	0.9679	0.062060000000000004	0.013843000000000001	0.00054955	0.0011511
541	TR1_2_W0001_P0016_T0001_R1_P2_K1_Ch2-Ch1.zen	20150120_STAG2gfpcf2_G2G1\MitoSys2\LSM\STAG2-EGFP_G2_6_8h_afterRelease\DE_W0004_P0001\DE_2_W0004_P0001_T0002\TR1_W0001_P0016\TR1_2_W0001_P0016_T0001_R1_P2_K1_Ch2-Ch1.zen	FA/ISS	20000	30.0	3		7	0	0	29.94	100000	2000	Scale	0	1.5	0	0.01	1.5	0	0.01	0.040999999999999995	0	1	1	0	1	117.76899999999999	314.368	0	1	117.76899999999999	314.368	1.6855	2.1276	1	0.9738	0.9898	0.9818	1	0.9687	0.9842	1.6498	2.0508	0.9662	0.055985	0.015465000000000001	0.00071901	0.0014253
542	TR1_2_W0001_P0016_T0001_R1_P3_K1_Ch2-Ch1.zen	20150120_STAG2gfpcf2_G2G1\MitoSys2\LSM\STAG2-EGFP_G2_6_8h_afterRelease\DE_W0004_P0001\DE_2_W0004_P0001_T0002\TR1_W0001_P0016\TR1_2_W0001_P0016_T0001_R1_P3_K1_Ch2-Ch1.zen	FA/ISS	20000	30.0	3		7	0	0	29.94	100000	2000	Scale	0	1.5	0	0.01	1.5	0	0.01	0.040999999999999995	0	1	1	0	1	114.55799999999999	338.217	0	1	114.55799999999999	338.217	1.537	2.2595	1	0.9733	0.9905	0.9819	1	0.9715	0.9856	1.5027	2.1888	0.9677	0.054916	0.013475	0.0010431	0.0018409000000000003
543	TR1_2_W0001_P0016_T0001_R1_P4_K1_Ch2-Ch1.zen	20150120_STAG2gfpcf2_G2G1\MitoSys2\LSM\STAG2-EGFP_G2_6_8h_afterRelease\DE_W0004_P0001\DE_2_W0004_P0001_T0002\TR1_W0001_P0016\TR1_2_W0001_P0016_T0001_R1_P4_K1_Ch2-Ch1.zen	FA/ISS	20000	30.0	3		7	0	0	29.94	100000	2000	Scale	0	1.5	0	0.01	1.5	0	0.01	0.040999999999999995	0	1	1	0	1	4.841	4.883	0	1	4.841	4.883	1.1222	1.0106	1	0.4671	0.4698	0.4679	1	0.9196	0.9590000000000001	0.5451	0.4169	0.4398	1.0594	0.1244	0.057117999999999995	0.072791
544	TR1_2_W0001_P0016_T0001_R1_P5_K1_Ch2-Ch1.zen	20150120_STAG2gfpcf2_G2G1\MitoSys2\LSM\STAG2-EGFP_G2_6_8h_afterRelease\DE_W0004_P0001\DE_2_W0004_P0001_T0002\TR1_W0001_P0016\TR1_2_W0001_P0016_T0001_R1_P5_K1_Ch2-Ch1.zen	FA/ISS	20000	30.000999999999998	3	x	7	0	0	29.94	100000	2000	Scale	0	1.5	0	0.01	1.5	0	0.01	0.040999999999999995	0	1	1	0	1	5.4879999999999995	6.812	0	1	5.4879999999999995	6.812	1.2313	1.0205	1	0.5169	0.5972	0.555	1	0.9343	0.9666	0.6742	0.5529999999999999	0.5309	0.69968	0.21831	0.037611	0.056218
545	TR1_2_W0001_P0005_T0001_R1_P1_K1_Ch2-Ch1.zen	20150120_STAG2gfpcf2_G2G1\MitoSys2\LSM\STAG2-EGFP_G2_6_8h_afterRelease\DE_W0005_P0001\DE_2_W0005_P0001_T0001\TR1_W0001_P0005\TR1_2_W0001_P0005_T0001_R1_P1_K1_Ch2-Ch1.zen	FA/ISS	20000	30.0	3		7	0	0	29.94	100000	2000	Scale	0	1.5	0	0.01	1.5	0	0.01	0.040999999999999995	0	1	1	0	1	71.81	326.357	0	1	71.81	326.357	1.4366	1.4403	1	0.9576	0.9906	0.9740000000000001	1	0.982	0.991	1.3844	1.403	0.9652	0.058101	0.014315000000000001	0.00055633	0.00093178
546	TR1_2_W0001_P0005_T0001_R1_P2_K1_Ch2-Ch1.zen	20150120_STAG2gfpcf2_G2G1\MitoSys2\LSM\STAG2-EGFP_G2_6_8h_afterRelease\DE_W0005_P0001\DE_2_W0005_P0001_T0001\TR1_W0001_P0005\TR1_2_W0001_P0005_T0001_R1_P2_K1_Ch2-Ch1.zen	FA/ISS	20000	30.0	3		7	0	0	29.94	100000	2000	Scale	0	1.5	0	0.01	1.5	0	0.01	0.040999999999999995	0	1	1	0	1	159.371	375.599	0	1	159.371	375.599	1.5235	1.8371	1	0.9808	0.9916	0.9862	1	0.9648	0.9822	1.4991	1.7654	0.9686	0.046606	0.0077241	0.00058832	0.001121
547	TR1_2_W0001_P0005_T0001_R1_P3_K1_Ch2-Ch1.zen	20150120_STAG2gfpcf2_G2G1\MitoSys2\LSM\STAG2-EGFP_G2_6_8h_afterRelease\DE_W0005_P0001\DE_2_W0005_P0001_T0001\TR1_W0001_P0005\TR1_2_W0001_P0005_T0001_R1_P3_K1_Ch2-Ch1.zen	FA/ISS	20000	30.0	3		7	0	0	29.94	100000	2000	Scale	0	1.5	0	0.01	1.5	0	0.01	0.040999999999999995	0	1	1	0	1	153.868	411.839	0	1	153.868	411.839	1.4257	2.1546	1	0.9803	0.9922	0.9862	1	0.9681	0.9839	1.4016	2.0836	0.9703	0.051463999999999996	0.0094814	0.00084961	0.0011929
548	TR1_2_W0001_P0005_T0001_R1_P4_K1_Ch2-Ch1.zen	20150120_STAG2gfpcf2_G2G1\MitoSys2\LSM\STAG2-EGFP_G2_6_8h_afterRelease\DE_W0005_P0001\DE_2_W0005_P0001_T0001\TR1_W0001_P0005\TR1_2_W0001_P0005_T0001_R1_P4_K1_Ch2-Ch1.zen	FA/ISS	20000	30.0	3		7	0	0	29.94	100000	2000	Scale	0	1.5	0	0.01	1.5	0	0.01	0.040999999999999995	0	1	1	0	1	4.418	5.644	0	1	4.418	5.644	1.5245	1.6124	1	0.4264	0.5272	0.4737	1	0.9364	0.9677	0.7584	0.8818	0.4527	0.4021	0.25945	0.019382	0.069604
549	TR1_2_W0001_P0005_T0001_R1_P5_K1_Ch2-Ch1.zen	20150120_STAG2gfpcf2_G2G1\MitoSys2\LSM\STAG2-EGFP_G2_6_8h_afterRelease\DE_W0005_P0001\DE_2_W0005_P0001_T0001\TR1_W0001_P0005\TR1_2_W0001_P0005_T0001_R1_P5_K1_Ch2-Ch1.zen	FA/ISS	20000	30.0	3		7	0	0	29.94	100000	2000	Scale	0	1.5	0	0.01	1.5	0	0.01	0.040999999999999995	0	1	1	0	1	3.405	3.366	0	1	3.405	3.366	1.12	1.0201	1	0.3095	0.3065	0.3076	1	0.919	0.9587	0.3743	0.27	0.2846	0.76746	0.22255	0.09624500000000001	0.066361
550	TR1_2_W0001_P0017_T0001_R1_P1_K1_Ch2-Ch1.zen	20150120_STAG2gfpcf2_G2G1\MitoSys2\LSM\STAG2-EGFP_G2_6_8h_afterRelease\DE_W0005_P0001\DE_2_W0005_P0001_T0002\TR1_W0001_P0017\TR1_2_W0001_P0017_T0001_R1_P1_K1_Ch2-Ch1.zen	FA/ISS	20000	30.0	3		7	0	0	29.94	100000	2000	Scale	0	1.5	0	0.01	1.5	0	0.01	0.040999999999999995	0	1	1	0	1	100.855	216.73	0	1	100.855	216.73	1.0369	1.1421	1	0.9702	0.9862	0.9782	1	0.9622	0.9809	1.0065	1.0865	0.9594	0.050102	0.010740000000000001	0.0015044000000000001	0.0012639
551	TR1_2_W0001_P0017_T0001_R1_P2_K1_Ch2-Ch1.zen	20150120_STAG2gfpcf2_G2G1\MitoSys2\LSM\STAG2-EGFP_G2_6_8h_afterRelease\DE_W0005_P0001\DE_2_W0005_P0001_T0002\TR1_W0001_P0017\TR1_2_W0001_P0017_T0001_R1_P2_K1_Ch2-Ch1.zen	FA/ISS	20000	30.0	3		7	0	0	29.94	100000	2000	Scale	0	1.5	0	0.01	1.5	0	0.01	0.040999999999999995	0	1	1	0	1	286.60900000000004	435.827	0	1	286.60900000000004	435.827	1.3691	2.4466	1	0.9895	0.9925	0.991	1	0.9428	0.971	1.3566	2.3193	0.9621	0.027221	0.0056308	0.00080267	0.0013054
552	TR1_2_W0001_P0017_T0001_R1_P3_K1_Ch2-Ch1.zen	20150120_STAG2gfpcf2_G2G1\MitoSys2\LSM\STAG2-EGFP_G2_6_8h_afterRelease\DE_W0005_P0001\DE_2_W0005_P0001_T0002\TR1_W0001_P0017\TR1_2_W0001_P0017_T0001_R1_P3_K1_Ch2-Ch1.zen	FA/ISS	20000	30.0	3		7	0	0	29.94	100000	2000	Scale	0	1.5	0	0.01	1.5	0	0.01	0.040999999999999995	0	1	1	0	1	279.42	488.14	0	1	279.42	488.14	1.3053	1.889	1	0.9891	0.9935	0.9913	1	0.9517	0.9755	1.2927	1.8007	0.9669	0.027761	0.0035123000000000003	0.001754	0.0015257
553	TR1_2_W0001_P0017_T0001_R1_P4_K1_Ch2-Ch1.zen	20150120_STAG2gfpcf2_G2G1\MitoSys2\LSM\STAG2-EGFP_G2_6_8h_afterRelease\DE_W0005_P0001\DE_2_W0005_P0001_T0002\TR1_W0001_P0017\TR1_2_W0001_P0017_T0001_R1_P4_K1_Ch2-Ch1.zen	FA/ISS	20000	30.0	3		7	0	0	29.94	100000	2000	Scale	0	1.5	0	0.01	1.5	0	0.01	0.040999999999999995	0	1	1	0	1	6.9479999999999995	5.39	0	1	6.9479999999999995	5.39	1.0385	1.0047	1	0.6125	0.5203	0.5645	1	0.8973	0.9473	0.6416	0.449	0.5231	0.93415	0.09781000000000001	0.056071	0.028748000000000003
554	TR1_2_W0001_P0017_T0001_R1_P5_K1_Ch2-Ch1.zen	20150120_STAG2gfpcf2_G2G1\MitoSys2\LSM\STAG2-EGFP_G2_6_8h_afterRelease\DE_W0005_P0001\DE_2_W0005_P0001_T0002\TR1_W0001_P0017\TR1_2_W0001_P0017_T0001_R1_P5_K1_Ch2-Ch1.zen	FA/ISS	20000	30.0	3		7	0	0	29.94	100000	2000	Scale	0	1.5	0	0.01	1.5	0	0.01	0.040999999999999995	0	1	1	0	1	6.346	6.075	0	1	6.346	6.075	1.2123	1.295	1	0.5791	0.5633	0.5710000000000001	1	0.9159	0.9570000000000001	0.7384	0.7016	0.5383	0.73138	0.16219	0.043719	0.033541
555	TR1_2_W0001_P0006_T0001_R1_P1_K1_Ch2-Ch1.zen	20150120_STAG2gfpcf2_G2G1\MitoSys2\LSM\STAG2-EGFP_G2_6_8h_afterRelease\DE_W0006_P0001\DE_2_W0006_P0001_T0001\TR1_W0001_P0006\TR1_2_W0001_P0006_T0001_R1_P1_K1_Ch2-Ch1.zen	FA/ISS	20000	30.0	3		7	0	0	29.94	100000	2000	Scale	0	1.5	0	0.01	1.5	0	0.01	0.040999999999999995	0	1	1	0	1	65.53399999999999	278.45599999999996	0	1	65.53399999999999	278.45599999999996	1.4242	1.7833	1	0.9528	0.9883	0.9704	1	0.9802	0.99	1.3663	1.7345	0.9607	0.082197	0.016614	0.0025502	0.0034306
556	TR1_2_W0001_P0006_T0001_R1_P2_K1_Ch2-Ch1.zen	20150120_STAG2gfpcf2_G2G1\MitoSys2\LSM\STAG2-EGFP_G2_6_8h_afterRelease\DE_W0006_P0001\DE_2_W0006_P0001_T0001\TR1_W0001_P0006\TR1_2_W0001_P0006_T0001_R1_P2_K1_Ch2-Ch1.zen	FA/ISS	20000	30.0	3		7	0	0	29.94	100000	2000	Scale	0	1.5	0	0.01	1.5	0	0.01	0.040999999999999995	0	1	1	0	1	113.891	295.98	0	1	113.891	295.98	1.5759	1.8157	1	0.9734	0.9895	0.9814	1	0.9682	0.9840000000000001	1.5412	1.7466	0.9656	0.054404999999999995	0.012459999999999999	0.0011059000000000002	0.0017664999999999998
557	TR1_2_W0001_P0006_T0001_R1_P3_K1_Ch2-Ch1.zen	20150120_STAG2gfpcf2_G2G1\MitoSys2\LSM\STAG2-EGFP_G2_6_8h_afterRelease\DE_W0006_P0001\DE_2_W0006_P0001_T0001\TR1_W0001_P0006\TR1_2_W0001_P0006_T0001_R1_P3_K1_Ch2-Ch1.zen	FA/ISS	20000	30.0	3		7	0	0	29.94	100000	2000	Scale	0	1.5	0	0.01	1.5	0	0.01	0.040999999999999995	0	1	1	0	1	110.98	301.793	0	1	110.98	301.793	1.5538	2.4503	1	0.9726	0.9894	0.9809	1	0.9689	0.9843	1.5183	2.3683	0.9655	0.06426799999999999	0.014613	0.00095697	0.0017932000000000002
558	TR1_2_W0001_P0006_T0001_R1_P4_K1_Ch2-Ch1.zen	20150120_STAG2gfpcf2_G2G1\MitoSys2\LSM\STAG2-EGFP_G2_6_8h_afterRelease\DE_W0006_P0001\DE_2_W0006_P0001_T0001\TR1_W0001_P0006\TR1_2_W0001_P0006_T0001_R1_P4_K1_Ch2-Ch1.zen	FA/ISS	20000	30.002	3	x	7	0	0	29.94	100000	2000	Scale	0	1.5	0	0.01	1.5	0	0.01	0.040999999999999995	0	1	1	0	1	1.828	1.547	0	1	1.828	1.547	1.0206	1.0334	1	0.0323	0.0011	0.0052	1	0.9053	0.9515	0.0358	-0.0003	-0.0035	0.16373	0.14196	0.19616	0.10980999999999999
559	TR1_2_W0001_P0006_T0001_R1_P5_K1_Ch2-Ch1.zen	20150120_STAG2gfpcf2_G2G1\MitoSys2\LSM\STAG2-EGFP_G2_6_8h_afterRelease\DE_W0006_P0001\DE_2_W0006_P0001_T0001\TR1_W0001_P0006\TR1_2_W0001_P0006_T0001_R1_P5_K1_Ch2-Ch1.zen	FA/ISS	20000	30.0	3		7	0	0	29.94	100000	2000	Scale	0	1.5	0	0.01	1.5	0	0.01	0.040999999999999995	0	1	1	0	1	5.447	8.177	0	1	5.447	8.177	2.2717	2.2127	1	0.4986	0.6442	0.5662	1	0.9459	0.9726	1.3595	1.4884	0.547	0.16042	0.11912	0.024339	0.041178
560	TR1_2_W0001_P0018_T0001_R1_P1_K1_Ch2-Ch1.zen	20150120_STAG2gfpcf2_G2G1\MitoSys2\LSM\STAG2-EGFP_G2_6_8h_afterRelease\DE_W0006_P0001\DE_2_W0006_P0001_T0002\TR1_W0001_P0018\TR1_2_W0001_P0018_T0001_R1_P1_K1_Ch2-Ch1.zen	FA/ISS	20000	30.0	3		7	0	0	29.94	100000	2000	Scale	0	1.5	0	0.01	1.5	0	0.01	0.040999999999999995	0	1	1	0	1	162.00799999999998	424.298	0	1	162.00799999999998	424.298	1.3537	1.9461	1	0.9812	0.9926	0.9869	1	0.9681	0.9839	1.3314	1.8815	0.971	0.043882	0.009159700000000002	0.0011104	0.0010581
561	TR1_2_W0001_P0018_T0001_R1_P2_K1_Ch2-Ch1.zen	20150120_STAG2gfpcf2_G2G1\MitoSys2\LSM\STAG2-EGFP_G2_6_8h_afterRelease\DE_W0006_P0001\DE_2_W0006_P0001_T0002\TR1_W0001_P0018\TR1_2_W0001_P0018_T0001_R1_P2_K1_Ch2-Ch1.zen	FA/ISS	20000	30.0	3		7	0	0	29.94	100000	2000	Scale	0	1.5	0	0.01	1.5	0	0.01	0.040999999999999995	0	1	1	0	1	80.087	363.37300000000005	0	1	80.087	363.37300000000005	2.0265	1.8430000000000002	1	0.9602	0.9912	0.9756	1	0.9821	0.991	1.9647	1.7954	0.9668	0.029232	0.016875	0.00085018	0.0010735999999999999
562	TR1_2_W0001_P0018_T0001_R1_P3_K1_Ch2-Ch1.zen	20150120_STAG2gfpcf2_G2G1\MitoSys2\LSM\STAG2-EGFP_G2_6_8h_afterRelease\DE_W0006_P0001\DE_2_W0006_P0001_T0002\TR1_W0001_P0018\TR1_2_W0001_P0018_T0001_R1_P3_K1_Ch2-Ch1.zen	FA/ISS	20000	30.0	3		7	0	0	29.94	100000	2000	Scale	0	1.5	0	0.01	1.5	0	0.01	0.040999999999999995	0	1	1	0	1	161.72899999999998	438.056	0	1	161.72899999999998	438.056	1.8198	2.3749	1	0.981	0.9926	0.9868	1	0.9688	0.9843	1.7927	2.2951	0.9712	0.041782	0.011128	0.00063959	0.001175
563	TR1_2_W0001_P0018_T0001_R1_P4_K1_Ch2-Ch1.zen	20150120_STAG2gfpcf2_G2G1\MitoSys2\LSM\STAG2-EGFP_G2_6_8h_afterRelease\DE_W0006_P0001\DE_2_W0006_P0001_T0002\TR1_W0001_P0018\TR1_2_W0001_P0018_T0001_R1_P4_K1_Ch2-Ch1.zen	FA/ISS	20000	30.0	3		7	0	0	29.94	100000	2000	Scale	0	1.5	0	0.01	1.5	0	0.01	0.040999999999999995	0	1	1	0	1	2.764	2.5469999999999997	0	1	2.764	2.5469999999999997	1.1213	1.2186	1	0.2066	0.16699999999999998	0.1849	1	0.9129	0.9554	0.2586	0.2091	0.1646	0.22439	0.12155	0.065438	0.090405
564	TR1_2_W0001_P0018_T0001_R1_P5_K1_Ch2-Ch1.zen	20150120_STAG2gfpcf2_G2G1\MitoSys2\LSM\STAG2-EGFP_G2_6_8h_afterRelease\DE_W0006_P0001\DE_2_W0006_P0001_T0002\TR1_W0001_P0018\TR1_2_W0001_P0018_T0001_R1_P5_K1_Ch2-Ch1.zen	FA/ISS	20000	30.0	3		7	0	0	29.94	100000	2000	Scale	0	1.5	0	0.01	1.5	0	0.01	0.040999999999999995	0	1	1	0	1	2.0180000000000002	1.831	0	1	2.0180000000000002	1.831	1.0878	0.9994	1	0.0635	0.033	0.045	1	0.912	0.955	0.0852	0.0171	0.0337	0.1289	0.13030999999999998	0.10995	0.10914000000000001
565	TR1_2_W0001_P0030_T0001_R1_P1_K1_Ch2-Ch1.zen	20150120_STAG2gfpcf2_G2G1\MitoSys2\LSM\STAG2-EGFP_G2_6_8h_afterRelease\DE_W0006_P0001\DE_2_W0006_P0001_T0003\TR1_W0001_P0030\TR1_2_W0001_P0030_T0001_R1_P1_K1_Ch2-Ch1.zen	FA/ISS	20000	30.0	3		7	0	0	29.94	100000	2000	Scale	0	1.5	0	0.01	1.5	0	0.01	0.040999999999999995	0	1	1	0	1	109.257	290.83099999999996	0	1	109.257	290.83099999999996	1.3577	2.1063	1	0.9722	0.9888	0.9805	1	0.9676	0.9837	1.3248	2.031	0.9644	0.072032	0.012361	0.0015274000000000002	0.0018194000000000003
566	TR1_2_W0001_P0030_T0001_R1_P2_K1_Ch2-Ch1.zen	20150120_STAG2gfpcf2_G2G1\MitoSys2\LSM\STAG2-EGFP_G2_6_8h_afterRelease\DE_W0006_P0001\DE_2_W0006_P0001_T0003\TR1_W0001_P0030\TR1_2_W0001_P0030_T0001_R1_P2_K1_Ch2-Ch1.zen	FA/ISS	20000	30.0	3		7	0	0	29.94	100000	2000	Scale	0	1.5	0	0.01	1.5	0	0.01	0.040999999999999995	0	1	1	0	1	113.01700000000001	248.865	0	1	113.01700000000001	248.865	1.2981	1.7589	1	0.9731	0.9875	0.9803	1	0.9625	0.981	1.2669	1.6837	0.9616	0.058735	0.011598	0.00031814	0.0013725
567	TR1_2_W0001_P0030_T0001_R1_P3_K1_Ch2-Ch1.zen	20150120_STAG2gfpcf2_G2G1\MitoSys2\LSM\STAG2-EGFP_G2_6_8h_afterRelease\DE_W0006_P0001\DE_2_W0006_P0001_T0003\TR1_W0001_P0030\TR1_2_W0001_P0030_T0001_R1_P3_K1_Ch2-Ch1.zen	FA/ISS	20000	30.0	3		7	0	0	29.94	100000	2000	Scale	0	1.5	0	0.01	1.5	0	0.01	0.040999999999999995	0	1	1	0	1	119.971	272.844	0	1	119.971	272.844	1.2828	2.2233	1	0.9748	0.988	0.9814	1	0.9620000000000001	0.9808	1.2539	2.1346	0.9624	0.063847	0.010306000000000001	0.0011533	0.001596
568	TR1_2_W0001_P0030_T0001_R1_P4_K1_Ch2-Ch1.zen	20150120_STAG2gfpcf2_G2G1\MitoSys2\LSM\STAG2-EGFP_G2_6_8h_afterRelease\DE_W0006_P0001\DE_2_W0006_P0001_T0003\TR1_W0001_P0030\TR1_2_W0001_P0030_T0001_R1_P4_K1_Ch2-Ch1.zen	FA/ISS	20000	30.000999999999998	3	x	7	0	0	29.94	100000	2000	Scale	0	1.5	0	0.01	1.5	0	0.01	0.040999999999999995	0	1	1	0	1	1.77	1.4909999999999999	0	1	1.77	1.4909999999999999	1.0235	1.0023	1	0.0231	0.0003	-0.0011	1	0.9051	0.9513	0.0265	0.003	-0.0084	0.13024000000000002	0.08325700000000001	0.1562	0.14670999999999998
569	TR1_2_W0001_P0030_T0001_R1_P5_K1_Ch2-Ch1.zen	20150120_STAG2gfpcf2_G2G1\MitoSys2\LSM\STAG2-EGFP_G2_6_8h_afterRelease\DE_W0006_P0001\DE_2_W0006_P0001_T0003\TR1_W0001_P0030\TR1_2_W0001_P0030_T0001_R1_P5_K1_Ch2-Ch1.zen	FA/ISS	20000	30.000999999999998	3		7	0	0	29.94	100000	2000	Scale	0	1.5	0	0.01	1.5	0	0.01	0.040999999999999995	0	1	1	0	1	4.934	5.47	0	1	4.934	5.47	1.676	1.5019	1	0.46399999999999997	0.5127	0.4875	1	0.9281	0.9634	0.9056	0.7769	0.4626	0.16408	0.082234	0.02395	0.029543
570	TR1_2_W0001_P0007_T0001_R1_P1_K1_Ch2-Ch1.zen	20150120_STAG2gfpcf2_G2G1\MitoSys2\LSM\STAG2-EGFP_G2_6_8h_afterRelease\DE_W0007_P0001\DE_2_W0007_P0001_T0001\TR1_W0001_P0007\TR1_2_W0001_P0007_T0001_R1_P1_K1_Ch2-Ch1.zen	FA/ISS	20000	30.0	3		7	0	0	29.94	100000	2000	Scale	0	1.5	0	0.01	1.5	0	0.01	0.040999999999999995	0	1	1	0	1	64.755	365.395	0	1	64.755	365.395	1.6148	1.7375	1	0.9523	0.9915	0.9717	1	0.9855	0.9927	1.5509	1.7014	0.9646	0.028600999999999998	0.01245	0.00056168	0.00088082
571	TR1_2_W0001_P0007_T0001_R1_P2_K1_Ch2-Ch1.zen	20150120_STAG2gfpcf2_G2G1\MitoSys2\LSM\STAG2-EGFP_G2_6_8h_afterRelease\DE_W0007_P0001\DE_2_W0007_P0001_T0001\TR1_W0001_P0007\TR1_2_W0001_P0007_T0001_R1_P2_K1_Ch2-Ch1.zen	FA/ISS	20000	30.0	3		7	0	0	29.94	100000	2000	Scale	0	1.5	0	0.01	1.5	0	0.01	0.040999999999999995	0	1	1	0	1	125.458	485.278	0	1	125.458	485.278	1.666	2.06	1	0.9755	0.9934	0.9844	1	0.9784	0.9892	1.6329	2.0091	0.9737	0.047786	0.009750100000000001	0.00062929	0.00096841
572	TR1_2_W0001_P0007_T0001_R1_P3_K1_Ch2-Ch1.zen	20150120_STAG2gfpcf2_G2G1\MitoSys2\LSM\STAG2-EGFP_G2_6_8h_afterRelease\DE_W0007_P0001\DE_2_W0007_P0001_T0001\TR1_W0001_P0007\TR1_2_W0001_P0007_T0001_R1_P3_K1_Ch2-Ch1.zen	FA/ISS	20000	30.0	3		7	0	0	29.94	100000	2000	Scale	0	1.5	0	0.01	1.5	0	0.01	0.040999999999999995	0	1	1	0	1	130.80200000000002	479.56300000000005	0	1	130.80200000000002	479.56300000000005	1.49	2.1414	1	0.9766	0.9933	0.9849	1	0.9769	0.9884	1.4606	2.088	0.9734	0.051476	0.013612	0.0010012	0.0015614000000000001
573	TR1_2_W0001_P0007_T0001_R1_P4_K1_Ch2-Ch1.zen	20150120_STAG2gfpcf2_G2G1\MitoSys2\LSM\STAG2-EGFP_G2_6_8h_afterRelease\DE_W0007_P0001\DE_2_W0007_P0001_T0001\TR1_W0001_P0007\TR1_2_W0001_P0007_T0001_R1_P4_K1_Ch2-Ch1.zen	FA/ISS	20000	30.0	3	x	7	0	0	29.94	100000	2000	Scale	0	1.5	0	0.01	1.5	0	0.01	0.040999999999999995	0	1	1	0	1	7.534	17.016	0	1	7.534	17.016	2.371	1.9725	1	0.595	0.8153	0.6951	1	0.9652	0.9825	1.6004	1.6127	0.6816	0.070507	0.024625	0.025833	0.014348
574	TR1_2_W0001_P0007_T0001_R1_P5_K1_Ch2-Ch1.zen	20150120_STAG2gfpcf2_G2G1\MitoSys2\LSM\STAG2-EGFP_G2_6_8h_afterRelease\DE_W0007_P0001\DE_2_W0007_P0001_T0001\TR1_W0001_P0007\TR1_2_W0001_P0007_T0001_R1_P5_K1_Ch2-Ch1.zen	FA/ISS	20000	30.0	3	x	7	0	0	29.94	100000	2000	Scale	0	1.5	0	0.01	1.5	0	0.01	0.040999999999999995	0	1	1	0	1	1.891	1.9580000000000002	0	1	1.891	1.9580000000000002	0.9825	1.0859	1	0.0432	0.0539	0.048	1	0.922	0.9602	0.0389	0.052000000000000005	0.0398	0.097331	0.10304	0.037732	0.10035
575	TR1_2_W0001_P0019_T0001_R1_P1_K1_Ch2-Ch1.zen	20150120_STAG2gfpcf2_G2G1\MitoSys2\LSM\STAG2-EGFP_G2_6_8h_afterRelease\DE_W0007_P0001\DE_2_W0007_P0001_T0002\TR1_W0001_P0019\TR1_2_W0001_P0019_T0001_R1_P1_K1_Ch2-Ch1.zen	FA/ISS	20000	30.0	3		7	0	0	29.94	100000	2000	Scale	0	1.5	0	0.01	1.5	0	0.01	0.040999999999999995	0	1	1	0	1	52.714	331.539	0	1	52.714	331.539	1.8132	1.8664	1	0.9413	0.9906	0.9656	1	0.987	0.9935	1.7280000000000002	1.8287	0.9592	0.036419	0.022478	0.00048201	0.0016425
576	TR1_2_W0001_P0019_T0001_R1_P2_K1_Ch2-Ch1.zen	20150120_STAG2gfpcf2_G2G1\MitoSys2\LSM\STAG2-EGFP_G2_6_8h_afterRelease\DE_W0007_P0001\DE_2_W0007_P0001_T0002\TR1_W0001_P0019\TR1_2_W0001_P0019_T0001_R1_P2_K1_Ch2-Ch1.zen	FA/ISS	20000	30.0	3		7	0	0	29.94	100000	2000	Scale	0	1.5	0	0.01	1.5	0	0.01	0.040999999999999995	0	1	1	0	1	118.916	384.955	0	1	118.916	384.955	1.5883	1.7727	1	0.9741	0.9918	0.9829	1	0.9744	0.9871	1.5544	1.7177	0.9702	0.058024	0.0081502	0.00065596	0.0016710000000000002
577	TR1_2_W0001_P0019_T0001_R1_P3_K1_Ch2-Ch1.zen	20150120_STAG2gfpcf2_G2G1\MitoSys2\LSM\STAG2-EGFP_G2_6_8h_afterRelease\DE_W0007_P0001\DE_2_W0007_P0001_T0002\TR1_W0001_P0019\TR1_2_W0001_P0019_T0001_R1_P3_K1_Ch2-Ch1.zen	FA/ISS	20000	30.0	3		7	0	0	29.94	100000	2000	Scale	0	1.5	0	0.01	1.5	0	0.01	0.040999999999999995	0	1	1	0	1	119.16799999999999	383.791	0	1	119.16799999999999	383.791	1.4971	2.2441	1	0.9745	0.9915	0.983	1	0.9734	0.9866	1.465	2.1791	0.9698	0.06157000000000001	0.013924	0.00097862	0.0013539000000000001
578	TR1_2_W0001_P0019_T0001_R1_P4_K1_Ch2-Ch1.zen	20150120_STAG2gfpcf2_G2G1\MitoSys2\LSM\STAG2-EGFP_G2_6_8h_afterRelease\DE_W0007_P0001\DE_2_W0007_P0001_T0002\TR1_W0001_P0019\TR1_2_W0001_P0019_T0001_R1_P4_K1_Ch2-Ch1.zen	FA/ISS	20000	30.0	3		7	0	0	29.94	100000	2000	Scale	0	1.5	0	0.01	1.5	0	0.01	0.040999999999999995	0	1	1	0	1	6.972	12.765	0	1	6.972	12.765	1.5596	1.3466	1	0.5913	0.758	0.6689	1	0.9551	0.9773	0.995	0.9877	0.6515	0.061401	0.08504500000000001	0.025642	0.03507
579	TR1_2_W0001_P0019_T0001_R1_P5_K1_Ch2-Ch1.zen	20150120_STAG2gfpcf2_G2G1\MitoSys2\LSM\STAG2-EGFP_G2_6_8h_afterRelease\DE_W0007_P0001\DE_2_W0007_P0001_T0002\TR1_W0001_P0019\TR1_2_W0001_P0019_T0001_R1_P5_K1_Ch2-Ch1.zen	FA/ISS	20000	30.003	3		7	0	0	29.94	100000	2000	Scale	0	1.5	0	0.01	1.5	0	0.01	0.040999999999999995	0	1	1	0	1	1.85	1.912	0	1	1.85	1.912	0.9944	1.0489	1	0.0359	0.048	0.0411	1	0.9223	0.9603	0.0347	0.0392	0.0336	0.19587000000000002	0.11277000000000001	0.054876999999999995	0.10274000000000001
580	TR1_2_W0001_P0031_T0001_R1_P1_K1_Ch2-Ch1.zen	20150120_STAG2gfpcf2_G2G1\MitoSys2\LSM\STAG2-EGFP_G2_6_8h_afterRelease\DE_W0007_P0001\DE_2_W0007_P0001_T0003\TR1_W0001_P0031\TR1_2_W0001_P0031_T0001_R1_P1_K1_Ch2-Ch1.zen	FA/ISS	20000	30.0	3		7	0	0	29.94	100000	2000	Scale	0	1.5	0	0.01	1.5	0	0.01	0.040999999999999995	0	1	1	0	1	183.701	127.98899999999999	0	1	183.701	127.98899999999999	1.2119	1.6251	1	0.9836	0.976	0.9798	1	0.8834	0.9399	1.1937	1.4269999999999998	0.9202	0.045801999999999995	0.0054155	0.00092088	0.0028351999999999995
581	TR1_2_W0001_P0031_T0001_R1_P2_K1_Ch2-Ch1.zen	20150120_STAG2gfpcf2_G2G1\MitoSys2\LSM\STAG2-EGFP_G2_6_8h_afterRelease\DE_W0007_P0001\DE_2_W0007_P0001_T0003\TR1_W0001_P0031\TR1_2_W0001_P0031_T0001_R1_P2_K1_Ch2-Ch1.zen	FA/ISS	20000	30.0	3		7	0	0	29.94	100000	2000	Scale	0	1.5	0	0.01	1.5	0	0.01	0.040999999999999995	0	1	1	0	1	166.692	155.964	0	1	166.692	155.964	1.2432	2.8717	1	0.9819	0.9788	0.9803	1	0.9071	0.9524	1.2228	2.6293	0.9331	0.044445	0.008416400000000001	0.0012759	0.0034311
582	TR1_2_W0001_P0031_T0001_R1_P3_K1_Ch2-Ch1.zen	20150120_STAG2gfpcf2_G2G1\MitoSys2\LSM\STAG2-EGFP_G2_6_8h_afterRelease\DE_W0007_P0001\DE_2_W0007_P0001_T0003\TR1_W0001_P0031\TR1_2_W0001_P0031_T0001_R1_P3_K1_Ch2-Ch1.zen	FA/ISS	20000	30.0	3		7	0	0	29.94	100000	2000	Scale	0	1.5	0	0.01	1.5	0	0.01	0.040999999999999995	0	1	1	0	1	112.55799999999999	116.302	0	1	112.55799999999999	116.302	1.0191	1.1984	1	0.9733	0.9740000000000001	0.9737	1	0.9215	0.9599	0.9921	1.0832	0.9341	0.06451599999999999	0.0095113	0.00045096	0.0021969000000000003
583	TR1_2_W0001_P0031_T0001_R1_P4_K1_Ch2-Ch1.zen	20150120_STAG2gfpcf2_G2G1\MitoSys2\LSM\STAG2-EGFP_G2_6_8h_afterRelease\DE_W0007_P0001\DE_2_W0007_P0001_T0003\TR1_W0001_P0031\TR1_2_W0001_P0031_T0001_R1_P4_K1_Ch2-Ch1.zen	FA/ISS	20000	30.0	3		7	0	0	29.94	100000	2000	Scale	0	1.5	0	0.01	1.5	0	0.01	0.040999999999999995	0	1	1	0	1	3.275	2.228	0	1	3.275	2.228	1.1674	1.1228	1	0.2896	0.1053	0.17300000000000001	1	0.8827	0.9395	0.374	0.0965	0.1403	0.87384	0.37169	0.046948000000000004	0.089014
584	TR1_2_W0001_P0031_T0001_R1_P5_K1_Ch2-Ch1.zen	20150120_STAG2gfpcf2_G2G1\MitoSys2\LSM\STAG2-EGFP_G2_6_8h_afterRelease\DE_W0007_P0001\DE_2_W0007_P0001_T0003\TR1_W0001_P0031\TR1_2_W0001_P0031_T0001_R1_P5_K1_Ch2-Ch1.zen	FA/ISS	20000	30.0	3		7	0	0	29.94	100000	2000	Scale	0	1.5	0	0.01	1.5	0	0.01	0.040999999999999995	0	1	1	0	1	5.981	4.811	0	1	5.981	4.811	1.7404	1.8607	1	0.541	0.445	0.4903	1	0.8993	0.9483	1.0736	0.8636	0.4524	0.19289	0.11590999999999999	0.04805	0.030527999999999996
585	TR1_2_W0001_P0008_T0001_R1_P1_K1_Ch2-Ch1.zen	20150120_STAG2gfpcf2_G2G1\MitoSys2\LSM\STAG2-EGFP_G2_6_8h_afterRelease\DE_W0008_P0001\DE_2_W0008_P0001_T0001\TR1_W0001_P0008\TR1_2_W0001_P0008_T0001_R1_P1_K1_Ch2-Ch1.zen	FA/ISS	20000	30.0	3		7	0	0	29.94	100000	2000	Scale	0	1.5	0	0.01	1.5	0	0.01	0.040999999999999995	0	1	1	0	1	142.796	329.82099999999997	0	1	142.796	329.82099999999997	1.5395	2.1071	1	0.9785	0.99	0.9842	1	0.9628	0.9812	1.5119999999999998	2.0212	0.9657	0.055335	0.013050999999999998	0.0016997	0.0014168
586	TR1_2_W0001_P0008_T0001_R1_P2_K1_Ch2-Ch1.zen	20150120_STAG2gfpcf2_G2G1\MitoSys2\LSM\STAG2-EGFP_G2_6_8h_afterRelease\DE_W0008_P0001\DE_2_W0008_P0001_T0001\TR1_W0001_P0008\TR1_2_W0001_P0008_T0001_R1_P2_K1_Ch2-Ch1.zen	FA/ISS	20000	30.0	3		7	0	0	29.94	100000	2000	Scale	0	1.5	0	0.01	1.5	0	0.01	0.040999999999999995	0	1	1	0	1	120.572	379.411	0	1	120.572	379.411	1.5006	1.8757	1	0.9745	0.9916	0.983	1	0.9734	0.9866	1.4685	1.8177	0.9698	0.053720000000000004	0.01121	0.00073626	0.0011779000000000002
587	TR1_2_W0001_P0008_T0001_R1_P3_K1_Ch2-Ch1.zen	20150120_STAG2gfpcf2_G2G1\MitoSys2\LSM\STAG2-EGFP_G2_6_8h_afterRelease\DE_W0008_P0001\DE_2_W0008_P0001_T0001\TR1_W0001_P0008\TR1_2_W0001_P0008_T0001_R1_P3_K1_Ch2-Ch1.zen	FA/ISS	20000	30.0	3		7	0	0	29.94	100000	2000	Scale	0	1.5	0	0.01	1.5	0	0.01	0.040999999999999995	0	1	1	0	1	160.872	475.93199999999996	0	1	160.872	475.93199999999996	2.1318	2.5459	1	0.9806	0.9932	0.9869	1	0.9717	0.9858	2.1008	2.4663	0.9728	0.036514	0.0092934	0.00072049	0.00095768
588	TR1_2_W0001_P0008_T0001_R1_P4_K1_Ch2-Ch1.zen	20150120_STAG2gfpcf2_G2G1\MitoSys2\LSM\STAG2-EGFP_G2_6_8h_afterRelease\DE_W0008_P0001\DE_2_W0008_P0001_T0001\TR1_W0001_P0008\TR1_2_W0001_P0008_T0001_R1_P4_K1_Ch2-Ch1.zen	FA/ISS	20000	30.0	3		7	0	0	29.94	100000	2000	Scale	0	1.5	0	0.01	1.5	0	0.01	0.040999999999999995	0	1	1	0	1	4.552	4.109	0	1	4.552	4.109	1.6845	1.3398	1	0.435	0.3969	0.4145	1	0.9117	0.9548	0.8632	0.5167	0.3845	0.22557	0.18604	0.038035	0.10008
589	TR1_2_W0001_P0008_T0001_R1_P5_K1_Ch2-Ch1.zen	20150120_STAG2gfpcf2_G2G1\MitoSys2\LSM\STAG2-EGFP_G2_6_8h_afterRelease\DE_W0008_P0001\DE_2_W0008_P0001_T0001\TR1_W0001_P0008\TR1_2_W0001_P0008_T0001_R1_P5_K1_Ch2-Ch1.zen	FA/ISS	20000	30.000999999999998	3	x	7	0	0	29.94	100000	2000	Scale	0	1.5	0	0.01	1.5	0	0.01	0.040999999999999995	0	1	1	0	1	1.8359999999999999	1.838	0	1	1.8359999999999999	1.838	1.0125	1.0197	1	0.0336	0.0336	0.0328	1	0.9196	0.9589	0.0352	0.0223	0.0253	0.12458	0.20698000000000003	0.08848500000000001	0.1391
590	TR1_2_W0001_P0020_T0001_R1_P1_K1_Ch2-Ch1.zen	20150120_STAG2gfpcf2_G2G1\MitoSys2\LSM\STAG2-EGFP_G2_6_8h_afterRelease\DE_W0008_P0001\DE_2_W0008_P0001_T0002\TR1_W0001_P0020\TR1_2_W0001_P0020_T0001_R1_P1_K1_Ch2-Ch1.zen	FA/ISS	20000	30.0	3		7	0	0	29.94	100000	2000	Scale	0	1.5	0	0.01	1.5	0	0.01	0.040999999999999995	0	1	1	0	1	53.229	237.796	0	1	53.229	237.796	1.2233	1.156	1	0.9435	0.9874	0.9652	1	0.9817	0.9908	1.1598	1.1208	0.9562	0.0595	0.0272	0.00091894	0.0018133
591	TR1_2_W0001_P0020_T0001_R1_P2_K1_Ch2-Ch1.zen	20150120_STAG2gfpcf2_G2G1\MitoSys2\LSM\STAG2-EGFP_G2_6_8h_afterRelease\DE_W0008_P0001\DE_2_W0008_P0001_T0002\TR1_W0001_P0020\TR1_2_W0001_P0020_T0001_R1_P2_K1_Ch2-Ch1.zen	FA/ISS	20000	30.0	3		7	0	0	29.94	100000	2000	Scale	0	1.5	0	0.01	1.5	0	0.01	0.040999999999999995	0	1	1	0	1	26.526	101.60799999999999	0	1	26.526	101.60799999999999	1.3673	1.0271	1	0.8877	0.9704	0.9281	1	0.9788	0.9894	1.2323	0.9722	0.9181	0.005475	0.021709	0.00012941	0.0042194
592	TR1_2_W0001_P0020_T0001_R1_P3_K1_Ch2-Ch1.zen	20150120_STAG2gfpcf2_G2G1\MitoSys2\LSM\STAG2-EGFP_G2_6_8h_afterRelease\DE_W0008_P0001\DE_2_W0008_P0001_T0002\TR1_W0001_P0020\TR1_2_W0001_P0020_T0001_R1_P3_K1_Ch2-Ch1.zen	FA/ISS	20000	30.0	3		7	0	0	29.94	100000	2000	Scale	0	1.5	0	0.01	1.5	0	0.01	0.040999999999999995	0	1	1	0	1	164.472	400.93199999999996	0	1	164.472	400.93199999999996	1.4351	1.9577	1	0.9815	0.992	0.9867	1	0.9654	0.9826	1.4123	1.8861	0.9695	0.034879	0.006370399999999999	0.00097733	0.0015237999999999999
593	TR1_2_W0001_P0020_T0001_R1_P4_K1_Ch2-Ch1.zen	20150120_STAG2gfpcf2_G2G1\MitoSys2\LSM\STAG2-EGFP_G2_6_8h_afterRelease\DE_W0008_P0001\DE_2_W0008_P0001_T0002\TR1_W0001_P0020\TR1_2_W0001_P0020_T0001_R1_P4_K1_Ch2-Ch1.zen	FA/ISS	20000	30.000999999999998	3		7	0	0	29.94	100000	2000	Scale	0	1.5	0	0.01	1.5	0	0.01	0.040999999999999995	0	1	1	0	1	2.519	3.4960000000000004	0	1	2.519	3.4960000000000004	1.1154	1.261	1	0.1594	0.3206	0.2244	1	0.9417	0.9704	0.1966	0.4198	0.2126	0.21978000000000003	0.28433	0.046696	0.13062
594	TR1_2_W0001_P0020_T0001_R1_P5_K1_Ch2-Ch1.zen	20150120_STAG2gfpcf2_G2G1\MitoSys2\LSM\STAG2-EGFP_G2_6_8h_afterRelease\DE_W0008_P0001\DE_2_W0008_P0001_T0002\TR1_W0001_P0020\TR1_2_W0001_P0020_T0001_R1_P5_K1_Ch2-Ch1.zen	FA/ISS	20000	30.0	3		7	0	0	29.94	100000	2000	Scale	0	1.5	0	0.01	1.5	0	0.01	0.040999999999999995	0	1	1	0	1	5.81	9.279	0	1	5.81	9.279	1.2975	1.0546	1	0.5439	0.7028	0.618	1	0.9499	0.9746	0.7608	0.6992	0.5993	0.17825	0.040427	0.026118000000000002	0.014184
595	TR1_2_W0001_P0032_T0001_R1_P1_K1_Ch2-Ch1.zen	20150120_STAG2gfpcf2_G2G1\MitoSys2\LSM\STAG2-EGFP_G2_6_8h_afterRelease\DE_W0008_P0001\DE_2_W0008_P0001_T0003\TR1_W0001_P0032\TR1_2_W0001_P0032_T0001_R1_P1_K1_Ch2-Ch1.zen	FA/ISS	20000	30.0	3		7	0	0	29.94	100000	2000	Scale	0	1.5	0	0.01	1.5	0	0.01	0.040999999999999995	0	1	1	0	1	52.968	274.151	0	1	52.968	274.151	1.3698	1.3535	1	0.9427	0.9888	0.9655	1	0.9842	0.9921	1.3013	1.3187	0.9578	0.035171	0.008102199999999999	0.00089176	0.0007964
596	TR1_2_W0001_P0032_T0001_R1_P2_K1_Ch2-Ch1.zen	20150120_STAG2gfpcf2_G2G1\MitoSys2\LSM\STAG2-EGFP_G2_6_8h_afterRelease\DE_W0008_P0001\DE_2_W0008_P0001_T0003\TR1_W0001_P0032\TR1_2_W0001_P0032_T0001_R1_P2_K1_Ch2-Ch1.zen	FA/ISS	20000	30.0	3	x	7	0	0	29.94	100000	2000	Scale	0	1.5	0	0.01	1.5	0	0.01	0.040999999999999995	0	1	1	0	1	32.056	124.40100000000001	0	1	32.056	124.40100000000001	1.3074	1.5433	1	0.9021	0.9735	0.9371	1	0.9785	0.9892	1.1891	1.4765	0.9268	0.021236	0.024491	0.0026084	0.004496899999999999
597	TR1_2_W0001_P0032_T0001_R1_P3_K1_Ch2-Ch1.zen	20150120_STAG2gfpcf2_G2G1\MitoSys2\LSM\STAG2-EGFP_G2_6_8h_afterRelease\DE_W0008_P0001\DE_2_W0008_P0001_T0003\TR1_W0001_P0032\TR1_2_W0001_P0032_T0001_R1_P3_K1_Ch2-Ch1.zen	FA/ISS	20000	30.0	3		7	0	0	29.94	100000	2000	Scale	0	1.5	0	0.01	1.5	0	0.01	0.040999999999999995	0	1	1	0	1	165.338	365.376	0	1	165.338	365.376	1.3086	1.9788	1	0.9817	0.9913	0.9865	1	0.9618	0.9807	1.2874	1.9015	0.9674	0.041566000000000006	0.0068509	0.00066665	0.0010257999999999999
598	TR1_2_W0001_P0032_T0001_R1_P4_K1_Ch2-Ch1.zen	20150120_STAG2gfpcf2_G2G1\MitoSys2\LSM\STAG2-EGFP_G2_6_8h_afterRelease\DE_W0008_P0001\DE_2_W0008_P0001_T0003\TR1_W0001_P0032\TR1_2_W0001_P0032_T0001_R1_P4_K1_Ch2-Ch1.zen	FA/ISS	20000	30.0	3	x	7	0	0	29.94	100000	2000	Scale	0	1.5	0	0.01	1.5	0	0.01	0.040999999999999995	0	1	1	0	1	2.1830000000000003	2.7060000000000004	0	1	2.1830000000000003	2.7060000000000004	1.0115	1.0286	1	0.096	0.195	0.1366	1	0.9348	0.9668	0.0987	0.17800000000000002	0.1264	0.13924	0.11787	0.039976	0.065322
599	TR1_2_W0001_P0032_T0001_R1_P5_K1_Ch2-Ch1.zen	20150120_STAG2gfpcf2_G2G1\MitoSys2\LSM\STAG2-EGFP_G2_6_8h_afterRelease\DE_W0008_P0001\DE_2_W0008_P0001_T0003\TR1_W0001_P0032\TR1_2_W0001_P0032_T0001_R1_P5_K1_Ch2-Ch1.zen	FA/ISS	20000	30.0	3		7	0	0	29.94	100000	2000	Scale	0	1.5	0	0.01	1.5	0	0.01	0.040999999999999995	0	1	1	0	1	4.652	6.906000000000001	0	1	4.652	6.906000000000001	1.1096	1.0024	1	0.4579	0.6128	0.5295	1	0.9455	0.9724	0.5306	0.5699	0.5107	0.22605999999999998	0.0784	0.010077	0.04156
600	TR1_2_W0001_P0009_T0001_R1_P1_K1_Ch2-Ch1.zen	20150120_STAG2gfpcf2_G2G1\MitoSys2\LSM\STAG2-EGFP_G2_6_8h_afterRelease\DE_W0009_P0001\DE_2_W0009_P0001_T0001\TR1_W0001_P0009\TR1_2_W0001_P0009_T0001_R1_P1_K1_Ch2-Ch1.zen	FA/ISS	20000	30.0	3		7	0	0	29.94	100000	2000	Scale	0	1.5	0	0.01	1.5	0	0.01	0.040999999999999995	0	1	1	0	1	96.771	290.086	0	1	96.771	290.086	1.6633	1.814	1	0.9673	0.9889	0.978	1	0.9727	0.9862	1.6188	1.7505	0.9645	0.049443	0.0086076	0.0014755	0.0025521000000000003
601	TR1_2_W0001_P0009_T0001_R1_P2_K1_Ch2-Ch1.zen	20150120_STAG2gfpcf2_G2G1\MitoSys2\LSM\STAG2-EGFP_G2_6_8h_afterRelease\DE_W0009_P0001\DE_2_W0009_P0001_T0001\TR1_W0001_P0009\TR1_2_W0001_P0009_T0001_R1_P2_K1_Ch2-Ch1.zen	FA/ISS	20000	30.0	3		7	0	0	29.94	100000	2000	Scale	0	1.5	0	0.01	1.5	0	0.01	0.040999999999999995	0	1	1	0	1	134.046	268.575	0	1	134.046	268.575	1.6808	1.9841	1	0.9769	0.9881	0.9825	1	0.9587	0.9791	1.6495	1.8896	0.9619	0.05706	0.011323	0.0010632	0.0016881
602	TR1_2_W0001_P0009_T0001_R1_P3_K1_Ch2-Ch1.zen	20150120_STAG2gfpcf2_G2G1\MitoSys2\LSM\STAG2-EGFP_G2_6_8h_afterRelease\DE_W0009_P0001\DE_2_W0009_P0001_T0001\TR1_W0001_P0009\TR1_2_W0001_P0009_T0001_R1_P3_K1_Ch2-Ch1.zen	FA/ISS	20000	30.0	3		7	0	0	29.94	100000	2000	Scale	0	1.5	0	0.01	1.5	0	0.01	0.040999999999999995	0	1	1	0	1	131.463	245.585	0	1	131.463	245.585	1.7446	2.0808	1	0.9765	0.987	0.9818	1	0.9557	0.9776	1.7118	1.9747	0.9596	0.054241	0.013436000000000002	0.00061753	0.0015886
603	TR1_2_W0001_P0009_T0001_R1_P4_K1_Ch2-Ch1.zen	20150120_STAG2gfpcf2_G2G1\MitoSys2\LSM\STAG2-EGFP_G2_6_8h_afterRelease\DE_W0009_P0001\DE_2_W0009_P0001_T0001\TR1_W0001_P0009\TR1_2_W0001_P0009_T0001_R1_P4_K1_Ch2-Ch1.zen	FA/ISS	20000	30.0	3		7	0	0	29.94	100000	2000	Scale	0	1.5	0	0.01	1.5	0	0.01	0.040999999999999995	0	1	1	0	1	4.843999999999999	4.1339999999999995	0	1	4.843999999999999	4.1339999999999995	1.8102	3.1172	1	0.4577	0.3536	0.4014	1	0.8997	0.9485	0.9984	1.3901	0.3666	0.50589	0.26327	0.046635	0.062864
604	TR1_2_W0001_P0009_T0001_R1_P5_K1_Ch2-Ch1.zen	20150120_STAG2gfpcf2_G2G1\MitoSys2\LSM\STAG2-EGFP_G2_6_8h_afterRelease\DE_W0009_P0001\DE_2_W0009_P0001_T0001\TR1_W0001_P0009\TR1_2_W0001_P0009_T0001_R1_P5_K1_Ch2-Ch1.zen	FA/ISS	20000	30.0	3		7	0	0	29.94	100000	2000	Scale	0	1.5	0	0.01	1.5	0	0.01	0.040999999999999995	0	1	1	0	1	4.508	4.618	0	1	4.508	4.618	0.9857	1.0828	1	0.4411	0.4486	0.4444	1	0.9207	0.9595	0.4297	0.4465	0.4175	0.6228	0.14936	0.057505999999999995	0.061132000000000006
605	TR1_2_W0001_P0021_T0001_R1_P1_K1_Ch2-Ch1.zen	20150120_STAG2gfpcf2_G2G1\MitoSys2\LSM\STAG2-EGFP_G2_6_8h_afterRelease\DE_W0009_P0001\DE_2_W0009_P0001_T0002\TR1_W0001_P0021\TR1_2_W0001_P0021_T0001_R1_P1_K1_Ch2-Ch1.zen	FA/ISS	20000	30.0	3		7	0	0	29.94	100000	2000	Scale	0	1.5	0	0.01	1.5	0	0.01	0.040999999999999995	0	1	1	0	1	161.058	399.861	0	1	161.058	399.861	1.4217	1.7485	1	0.9812	0.9922	0.9867	1	0.9665	0.9831	1.3989	1.6839	0.97	0.042768	0.010195000000000001	0.00055717	0.0008781
606	TR1_2_W0001_P0021_T0001_R1_P2_K1_Ch2-Ch1.zen	20150120_STAG2gfpcf2_G2G1\MitoSys2\LSM\STAG2-EGFP_G2_6_8h_afterRelease\DE_W0009_P0001\DE_2_W0009_P0001_T0002\TR1_W0001_P0021\TR1_2_W0001_P0021_T0001_R1_P2_K1_Ch2-Ch1.zen	FA/ISS	20000	30.0	3		7	0	0	29.94	100000	2000	Scale	0	1.5	0	0.01	1.5	0	0.01	0.040999999999999995	0	1	1	0	1	169.674	360.3	0	1	169.674	360.3	1.9088	2.333	1	0.9818	0.9912	0.9865	1	0.961	0.9803	1.882	2.2344	0.9670000000000001	0.039189	0.011667	0.00053366	0.0014399
607	TR1_2_W0001_P0021_T0001_R1_P3_K1_Ch2-Ch1.zen	20150120_STAG2gfpcf2_G2G1\MitoSys2\LSM\STAG2-EGFP_G2_6_8h_afterRelease\DE_W0009_P0001\DE_2_W0009_P0001_T0002\TR1_W0001_P0021\TR1_2_W0001_P0021_T0001_R1_P3_K1_Ch2-Ch1.zen	FA/ISS	20000	30.0	3		7	0	0	29.94	100000	2000	Scale	0	1.5	0	0.01	1.5	0	0.01	0.040999999999999995	0	1	1	0	1	87.39	438.181	0	1	87.39	438.181	1.9176	2.2068	1	0.9643	0.9926	0.9784	1	0.9834	0.9916	1.8645	2.1599	0.9702	0.021902	0.011283	0.00030195	0.0011186
608	TR1_2_W0001_P0021_T0001_R1_P4_K1_Ch2-Ch1.zen	20150120_STAG2gfpcf2_G2G1\MitoSys2\LSM\STAG2-EGFP_G2_6_8h_afterRelease\DE_W0009_P0001\DE_2_W0009_P0001_T0002\TR1_W0001_P0021\TR1_2_W0001_P0021_T0001_R1_P4_K1_Ch2-Ch1.zen	FA/ISS	20000	30.0	3	x	7	0	0	29.94	100000	2000	Scale	0	1.5	0	0.01	1.5	0	0.01	0.040999999999999995	0	1	1	0	1	2.035	2.8	0	1	2.035	2.8	0.951	0.909	1	0.0699	0.2146	0.1223	1	0.941	0.97	0.0563	0.1457	0.1145	0.09987599999999999	0.11684000000000001	0.045263	0.090831
609	TR1_2_W0001_P0021_T0001_R1_P5_K1_Ch2-Ch1.zen	20150120_STAG2gfpcf2_G2G1\MitoSys2\LSM\STAG2-EGFP_G2_6_8h_afterRelease\DE_W0009_P0001\DE_2_W0009_P0001_T0002\TR1_W0001_P0021\TR1_2_W0001_P0021_T0001_R1_P5_K1_Ch2-Ch1.zen	FA/ISS	20000	30.0	3		7	0	0	29.94	100000	2000	Scale	0	1.5	0	0.01	1.5	0	0.01	0.040999999999999995	0	1	1	0	1	5.268	6.39	0	1	5.268	6.39	1.1803	1.1761	1	0.5071	0.5822	0.5433	1	0.9337	0.9663	0.6335	0.6532	0.5193	0.42405	0.06808	0.026135000000000002	0.031332
610	TR1_2_W0001_P0033_T0001_R1_P1_K1_Ch2-Ch1.zen	20150120_STAG2gfpcf2_G2G1\MitoSys2\LSM\STAG2-EGFP_G2_6_8h_afterRelease\DE_W0009_P0001\DE_2_W0009_P0001_T0003\TR1_W0001_P0033\TR1_2_W0001_P0033_T0001_R1_P1_K1_Ch2-Ch1.zen	FA/ISS	20000	30.0	3		7	0	0	29.94	100000	2000	Scale	0	1.5	0	0.01	1.5	0	0.01	0.040999999999999995	0	1	1	0	1	96.86399999999999	386.02	0	1	96.86399999999999	386.02	1.6929	1.9335	1	0.9685	0.9919	0.9801	1	0.9792	0.9895	1.65	1.8833	0.9698	0.0637	0.013886	0.00090143	0.0010348
611	TR1_2_W0001_P0033_T0001_R1_P2_K1_Ch2-Ch1.zen	20150120_STAG2gfpcf2_G2G1\MitoSys2\LSM\STAG2-EGFP_G2_6_8h_afterRelease\DE_W0009_P0001\DE_2_W0009_P0001_T0003\TR1_W0001_P0033\TR1_2_W0001_P0033_T0001_R1_P2_K1_Ch2-Ch1.zen	FA/ISS	20000	30.0	3		7	0	0	29.94	100000	2000	Scale	0	1.5	0	0.01	1.5	0	0.01	0.040999999999999995	0	1	1	0	1	148.276	422.282	0	1	148.276	422.282	1.3585	1.9263	1	0.9794	0.9923	0.9858	1	0.9699	0.9849	1.334	1.8645	0.9708	0.05082	0.007091199999999999	0.0020713000000000003	0.0025844
612	TR1_2_W0001_P0033_T0001_R1_P3_K1_Ch2-Ch1.zen	20150120_STAG2gfpcf2_G2G1\MitoSys2\LSM\STAG2-EGFP_G2_6_8h_afterRelease\DE_W0009_P0001\DE_2_W0009_P0001_T0003\TR1_W0001_P0033\TR1_2_W0001_P0033_T0001_R1_P3_K1_Ch2-Ch1.zen	FA/ISS	20000	30.0	3		7	0	0	29.94	100000	2000	Scale	0	1.5	0	0.01	1.5	0	0.01	0.040999999999999995	0	1	1	0	1	90.836	454.983	0	1	90.836	454.983	1.6132	1.7915	1	0.966	0.993	0.9794	1	0.9834	0.9916	1.5681	1.7527	0.9712	0.031180000000000003	0.007708400000000001	0.00093345	0.0010902999999999998
613	TR1_2_W0001_P0033_T0001_R1_P4_K1_Ch2-Ch1.zen	20150120_STAG2gfpcf2_G2G1\MitoSys2\LSM\STAG2-EGFP_G2_6_8h_afterRelease\DE_W0009_P0001\DE_2_W0009_P0001_T0003\TR1_W0001_P0033\TR1_2_W0001_P0033_T0001_R1_P4_K1_Ch2-Ch1.zen	FA/ISS	20000	30.0	3		7	0	0	29.94	100000	2000	Scale	0	1.5	0	0.01	1.5	0	0.01	0.040999999999999995	0	1	1	0	1	3.8560000000000003	4.32	0	1	3.8560000000000003	4.32	1.0631	1.2075	1	0.3719	0.4227	0.3961	1	0.9277	0.9632	0.4056	0.4967	0.3736	0.53657	0.21553000000000003	0.056554999999999994	0.042988
614	TR1_2_W0001_P0033_T0001_R1_P5_K1_Ch2-Ch1.zen	20150120_STAG2gfpcf2_G2G1\MitoSys2\LSM\STAG2-EGFP_G2_6_8h_afterRelease\DE_W0009_P0001\DE_2_W0009_P0001_T0003\TR1_W0001_P0033\TR1_2_W0001_P0033_T0001_R1_P5_K1_Ch2-Ch1.zen	FA/ISS	20000	30.000999999999998	3	x	7	0	0	29.94	100000	2000	Scale	0	1.5	0	0.01	1.5	0	0.01	0.040999999999999995	0	1	1	0	1	2.12	2.952	0	1	2.12	2.952	0.9781	0.8886	1	0.0847	0.2413	0.1428	1	0.9420000000000001	0.9706	0.0779	0.1612	0.1343	0.17412	0.10705	0.029642	0.07070499999999999
615	TR1_2_W0001_P0010_T0001_R1_P1_K1_Ch2-Ch1.zen	20150120_STAG2gfpcf2_G2G1\MitoSys2\LSM\STAG2-EGFP_G2_6_8h_afterRelease\DE_W0010_P0001\DE_2_W0010_P0001_T0001\TR1_W0001_P0010\TR1_2_W0001_P0010_T0001_R1_P1_K1_Ch2-Ch1.zen	FA/ISS	20000	30.0	3		7	0	0	29.94	100000	2000	Scale	0	1.5	0	0.01	1.5	0	0.01	0.040999999999999995	0	1	1	0	1	140.20600000000002	242.554	0	1	140.20600000000002	242.554	1.3656	1.8159	1	0.9783	0.9871	0.9827	1	0.9521	0.9758	1.3397	1.7206	0.9587	0.048775	0.0068471	0.00059684	0.0016746999999999999
616	TR1_2_W0001_P0010_T0001_R1_P2_K1_Ch2-Ch1.zen	20150120_STAG2gfpcf2_G2G1\MitoSys2\LSM\STAG2-EGFP_G2_6_8h_afterRelease\DE_W0010_P0001\DE_2_W0010_P0001_T0001\TR1_W0001_P0010\TR1_2_W0001_P0010_T0001_R1_P2_K1_Ch2-Ch1.zen	FA/ISS	20000	30.0	3		7	0	0	29.94	100000	2000	Scale	0	1.5	0	0.01	1.5	0	0.01	0.040999999999999995	0	1	1	0	1	160.747	392.551	0	1	160.747	392.551	1.6679	2.4359	1	0.981	0.9917	0.9863	1	0.9651	0.9824	1.6423	2.3478	0.9689	0.04367	0.010083	0.00050808	0.0011765
617	TR1_2_W0001_P0010_T0001_R1_P3_K1_Ch2-Ch1.zen	20150120_STAG2gfpcf2_G2G1\MitoSys2\LSM\STAG2-EGFP_G2_6_8h_afterRelease\DE_W0010_P0001\DE_2_W0010_P0001_T0001\TR1_W0001_P0010\TR1_2_W0001_P0010_T0001_R1_P3_K1_Ch2-Ch1.zen	FA/ISS	20000	30.0	3		7	0	0	29.94	100000	2000	Scale	0	1.5	0	0.01	1.5	0	0.01	0.040999999999999995	0	1	1	0	1	95.779	285.802	0	1	95.779	285.802	1.6561	2.0973	1	0.9679	0.9887	0.9783	1	0.9718	0.9858	1.6130000000000002	2.0257	0.9643	0.042898	0.011334	0.00063311	0.0018208999999999999
618	TR1_2_W0001_P0010_T0001_R1_P4_K1_Ch2-Ch1.zen	20150120_STAG2gfpcf2_G2G1\MitoSys2\LSM\STAG2-EGFP_G2_6_8h_afterRelease\DE_W0010_P0001\DE_2_W0010_P0001_T0001\TR1_W0001_P0010\TR1_2_W0001_P0010_T0001_R1_P4_K1_Ch2-Ch1.zen	FA/ISS	20000	30.000999999999998	3	x	7	0	0	29.94	100000	2000	Scale	0	1.5	0	0.01	1.5	0	0.01	0.040999999999999995	0	1	1	0	1	2.015	1.942	0	1	2.015	1.942	1.0255	1.159	1	0.0662	0.0561	0.0579	1	0.9161	0.9571	0.0684	0.0538	0.0471	0.14590999999999998	0.25577	0.16794	0.14235
619	TR1_2_W0001_P0010_T0001_R1_P5_K1_Ch2-Ch1.zen	20150120_STAG2gfpcf2_G2G1\MitoSys2\LSM\STAG2-EGFP_G2_6_8h_afterRelease\DE_W0010_P0001\DE_2_W0010_P0001_T0001\TR1_W0001_P0010\TR1_2_W0001_P0010_T0001_R1_P5_K1_Ch2-Ch1.zen	FA/ISS	20000	30.0	3		7	0	0	29.94	100000	2000	Scale	0	1.5	0	0.01	1.5	0	0.01	0.040999999999999995	0	1	1	0	1	4.541	4.212	0	1	4.541	4.212	1.251	1.1024	1	0.4418	0.4124	0.4261	1	0.9135	0.9558	0.6016	0.4116	0.3966	0.20347	0.13784000000000002	0.030805000000000003	0.080113
620	TR1_2_W0001_P0022_T0001_R1_P1_K1_Ch2-Ch1.zen	20150120_STAG2gfpcf2_G2G1\MitoSys2\LSM\STAG2-EGFP_G2_6_8h_afterRelease\DE_W0010_P0001\DE_2_W0010_P0001_T0002\TR1_W0001_P0022\TR1_2_W0001_P0022_T0001_R1_P1_K1_Ch2-Ch1.zen	FA/ISS	20000	30.0	3		7	0	0	29.94	100000	2000	Scale	0	1.5	0	0.01	1.5	0	0.01	0.040999999999999995	0	1	1	0	1	120.90299999999999	386.38199999999995	0	1	120.90299999999999	386.38199999999995	1.2948	1.3987	1	0.975	0.9921	0.9835	1	0.9743	0.9871	1.266	1.3545	0.9708	0.04713	0.0075959999999999995	0.00053874	0.00074374
621	TR1_2_W0001_P0022_T0001_R1_P2_K1_Ch2-Ch1.zen	20150120_STAG2gfpcf2_G2G1\MitoSys2\LSM\STAG2-EGFP_G2_6_8h_afterRelease\DE_W0010_P0001\DE_2_W0010_P0001_T0002\TR1_W0001_P0022\TR1_2_W0001_P0022_T0001_R1_P2_K1_Ch2-Ch1.zen	FA/ISS	20000	30.0	3		7	0	0	29.94	100000	2000	Scale	0	1.5	0	0.01	1.5	0	0.01	0.040999999999999995	0	1	1	0	1	154.52	562.06	0	1	154.52	562.06	1.3432	1.8306	1	0.9802	0.9943	0.9872	1	0.9767	0.9883	1.3199	1.7848	0.9756	0.045828	0.006882200000000001	0.0019725999999999997	0.0022508000000000003
622	TR1_2_W0001_P0022_T0001_R1_P3_K1_Ch2-Ch1.zen	20150120_STAG2gfpcf2_G2G1\MitoSys2\LSM\STAG2-EGFP_G2_6_8h_afterRelease\DE_W0010_P0001\DE_2_W0010_P0001_T0002\TR1_W0001_P0022\TR1_2_W0001_P0022_T0001_R1_P3_K1_Ch2-Ch1.zen	FA/ISS	20000	30.0	3		7	0	0	29.94	100000	2000	Scale	0	1.5	0	0.01	1.5	0	0.01	0.040999999999999995	0	1	1	0	1	116.24700000000001	502.62699999999995	0	1	116.24700000000001	502.62699999999995	1.6303	2.2716	1	0.9736	0.9936	0.9836	1	0.9804	0.9901	1.5952	2.222	0.9739	0.047702	0.01381	0.00038013	0.00098027
623	TR1_2_W0001_P0022_T0001_R1_P4_K1_Ch2-Ch1.zen	20150120_STAG2gfpcf2_G2G1\MitoSys2\LSM\STAG2-EGFP_G2_6_8h_afterRelease\DE_W0010_P0001\DE_2_W0010_P0001_T0002\TR1_W0001_P0022\TR1_2_W0001_P0022_T0001_R1_P4_K1_Ch2-Ch1.zen	FA/ISS	20000	30.0	3	x	7	0	0	29.94	100000	2000	Scale	0	1.5	0	0.01	1.5	0	0.01	0.040999999999999995	0	1	1	0	1	8.083	22.359	0	1	8.083	22.359	1.1687	0.7466	1	0.6597	0.8681	0.7566	1	0.9702	0.985	0.7959999999999999	0.6046	0.7444	0.19824	0.092672	0.0062261	0.007012100000000001
624	TR1_2_W0001_P0022_T0001_R1_P5_K1_Ch2-Ch1.zen	20150120_STAG2gfpcf2_G2G1\MitoSys2\LSM\STAG2-EGFP_G2_6_8h_afterRelease\DE_W0010_P0001\DE_2_W0010_P0001_T0002\TR1_W0001_P0022\TR1_2_W0001_P0022_T0001_R1_P5_K1_Ch2-Ch1.zen	FA/ISS	20000	30.0	3		7	0	0	29.94	100000	2000	Scale	0	1.5	0	0.01	1.5	0	0.01	0.040999999999999995	0	1	1	0	1	6.132999999999999	5.369	0	1	6.132999999999999	5.369	1.2064	1.1642	1	0.5670000000000001	0.517	0.5413	1	0.9085	0.9532	0.7190000000000001	0.5542	0.506	0.22816999999999998	0.10038	0.042447000000000006	0.07709099999999999
625	TR1_2_W0001_P0023_T0001_R1_P1_K1_Ch2-Ch1.zen	20150120_STAG2gfpcf2_G2G1\MitoSys2\LSM\STAG2-EGFP_G2_6_8h_afterRelease\DE_W0011_P0001\DE_2_W0011_P0001_T0002\TR1_W0001_P0023\TR1_2_W0001_P0023_T0001_R1_P1_K1_Ch2-Ch1.zen	FA/ISS	20000	30.0	3		7	0	0	29.94	100000	2000	Scale	0	1.5	0	0.01	1.5	0	0.01	0.040999999999999995	0	1	1	0	1	61.18	112.175	0	1	61.18	112.175	1.2608	1.319	1	0.9511	0.9731	0.9620000000000001	1	0.9554	0.9775	1.2052	1.2307	0.94	0.08834299999999999	0.018728	0.0017546	0.002559
626	TR1_2_W0001_P0023_T0001_R1_P2_K1_Ch2-Ch1.zen	20150120_STAG2gfpcf2_G2G1\MitoSys2\LSM\STAG2-EGFP_G2_6_8h_afterRelease\DE_W0011_P0001\DE_2_W0011_P0001_T0002\TR1_W0001_P0023\TR1_2_W0001_P0023_T0001_R1_P2_K1_Ch2-Ch1.zen	FA/ISS	20000	30.0	3		7	0	0	29.94	100000	2000	Scale	0	1.5	0	0.01	1.5	0	0.01	0.040999999999999995	0	1	1	0	1	165.762	204.364	0	1	165.762	204.364	1.854	2.8343	1	0.9815	0.9839	0.9827	1	0.9308	0.9648	1.8273	2.6357	0.9478	0.045094	0.010097	0.0012238	0.0025135
627	TR1_2_W0001_P0023_T0001_R1_P3_K1_Ch2-Ch1.zen	20150120_STAG2gfpcf2_G2G1\MitoSys2\LSM\STAG2-EGFP_G2_6_8h_afterRelease\DE_W0011_P0001\DE_2_W0011_P0001_T0002\TR1_W0001_P0023\TR1_2_W0001_P0023_T0001_R1_P3_K1_Ch2-Ch1.zen	FA/ISS	20000	30.0	3		7	0	0	29.94	100000	2000	Scale	0	1.5	0	0.01	1.5	0	0.01	0.040999999999999995	0	1	1	0	1	162.905	202.903	0	1	162.905	202.903	1.6182	2.5892	1	0.9813	0.9840000000000001	0.9826	1	0.9321	0.9655	1.5934	2.4134	0.9484	0.043352999999999996	0.010516	0.00091196	0.0022890000000000002
628	TR1_2_W0001_P0023_T0001_R1_P4_K1_Ch2-Ch1.zen	20150120_STAG2gfpcf2_G2G1\MitoSys2\LSM\STAG2-EGFP_G2_6_8h_afterRelease\DE_W0011_P0001\DE_2_W0011_P0001_T0002\TR1_W0001_P0023\TR1_2_W0001_P0023_T0001_R1_P4_K1_Ch2-Ch1.zen	FA/ISS	20000	30.0	3		7	0	0	29.94	100000	2000	Scale	0	1.5	0	0.01	1.5	0	0.01	0.040999999999999995	0	1	1	0	1	5.575	7.444	0	1	5.575	7.444	1.122	1.0242	1	0.5306	0.637	0.5812	1	0.9398	0.9694	0.6185	0.6048	0.5589	0.17189000000000002	0.045433	0.011064000000000001	0.018238
629	TR1_2_W0001_P0023_T0001_R1_P5_K1_Ch2-Ch1.zen	20150120_STAG2gfpcf2_G2G1\MitoSys2\LSM\STAG2-EGFP_G2_6_8h_afterRelease\DE_W0011_P0001\DE_2_W0011_P0001_T0002\TR1_W0001_P0023\TR1_2_W0001_P0023_T0001_R1_P5_K1_Ch2-Ch1.zen	FA/ISS	20000	30.0	3		7	0	0	29.94	100000	2000	Scale	0	1.5	0	0.01	1.5	0	0.01	0.040999999999999995	0	1	1	0	1	5.478	4.043	0	1	5.478	4.043	1.3318	1.2561	1	0.5214	0.3914	0.4515	1	0.892	0.9444	0.7546	0.4555	0.4113	0.17849	0.12994	0.015402	0.083439
630	TR1_2_W0001_P0012_T0001_R1_P1_K1_Ch2-Ch1.zen	20150120_STAG2gfpcf2_G2G1\MitoSys2\LSM\STAG2-EGFP_G2_6_8h_afterRelease\DE_W0012_P0001\DE_2_W0012_P0001_T0001\TR1_W0001_P0012\TR1_2_W0001_P0012_T0001_R1_P1_K1_Ch2-Ch1.zen	FA/ISS	20000	30.0	3		7	0	0	29.94	100000	2000	Scale	0	1.5	0	0.01	1.5	0	0.01	0.040999999999999995	0	1	1	0	1	214.71900000000002	321.593	0	1	214.71900000000002	321.593	1.3859	2.2303	1	0.9859	0.99	0.9879	1	0.9432	0.9712	1.3689	2.1081	0.9593	0.038499	0.00747	0.00085598	0.0015034
631	TR1_2_W0001_P0012_T0001_R1_P2_K1_Ch2-Ch1.zen	20150120_STAG2gfpcf2_G2G1\MitoSys2\LSM\STAG2-EGFP_G2_6_8h_afterRelease\DE_W0012_P0001\DE_2_W0012_P0001_T0001\TR1_W0001_P0012\TR1_2_W0001_P0012_T0001_R1_P2_K1_Ch2-Ch1.zen	FA/ISS	20000	30.0	3		7	0	0	29.94	100000	2000	Scale	0	1.5	0	0.01	1.5	0	0.01	0.040999999999999995	0	1	1	0	1	213.357	317.347	0	1	213.357	317.347	1.3128	1.9451	1	0.9858	0.9899	0.9878	1	0.9432	0.9712	1.2962	1.8351	0.9592	0.039912	0.0072144999999999996	0.001131	0.0013935
632	TR1_2_W0001_P0012_T0001_R1_P3_K1_Ch2-Ch1.zen	20150120_STAG2gfpcf2_G2G1\MitoSys2\LSM\STAG2-EGFP_G2_6_8h_afterRelease\DE_W0012_P0001\DE_2_W0012_P0001_T0001\TR1_W0001_P0012\TR1_2_W0001_P0012_T0001_R1_P3_K1_Ch2-Ch1.zen	FA/ISS	20000	30.0	3		7	0	0	29.94	100000	2000	Scale	0	1.5	0	0.01	1.5	0	0.01	0.040999999999999995	0	1	1	0	1	224.422	383.276	0	1	224.422	383.276	1.3988	1.9945	1	0.9865	0.9917	0.9891	1	0.9508	0.9751	1.3825	1.8967	0.9643	0.03518	0.006645	0.00097102	0.0011098
633	TR1_2_W0001_P0012_T0001_R1_P4_K1_Ch2-Ch1.zen	20150120_STAG2gfpcf2_G2G1\MitoSys2\LSM\STAG2-EGFP_G2_6_8h_afterRelease\DE_W0012_P0001\DE_2_W0012_P0001_T0001\TR1_W0001_P0012\TR1_2_W0001_P0012_T0001_R1_P4_K1_Ch2-Ch1.zen	FA/ISS	20000	30.000999999999998	3		7	0	0	29.94	100000	2000	Scale	0	1.5	0	0.01	1.5	0	0.01	0.040999999999999995	0	1	1	0	1	3.847	4.54	0	1	3.847	4.54	1.0496	1.0854	1	0.3729	0.4466	0.408	1	0.9313	0.965	0.4026	0.4536	0.3867	0.867	0.19493	0.068497	0.031574
634	TR1_2_W0001_P0012_T0001_R1_P5_K1_Ch2-Ch1.zen	20150120_STAG2gfpcf2_G2G1\MitoSys2\LSM\STAG2-EGFP_G2_6_8h_afterRelease\DE_W0012_P0001\DE_2_W0012_P0001_T0001\TR1_W0001_P0012\TR1_2_W0001_P0012_T0001_R1_P5_K1_Ch2-Ch1.zen	FA/ISS	20000	30.0	3	x	7	0	0	29.94	100000	2000	Scale	0	1.5	0	0.01	1.5	0	0.01	0.040999999999999995	0	1	1	0	1	6.915	11.450999999999999	0	1	6.915	11.450999999999999	1.8003	1.6336	1	0.6034	0.7358	0.6659999999999999	1	0.9485	0.9739	1.2164	1.1856	0.6457	0.10165	0.092399	0.013580000000000002	0.033973
635	TR1_2_W0001_P0024_T0001_R1_P1_K1_Ch2-Ch1.zen	20150120_STAG2gfpcf2_G2G1\MitoSys2\LSM\STAG2-EGFP_G2_6_8h_afterRelease\DE_W0012_P0001\DE_2_W0012_P0001_T0002\TR1_W0001_P0024\TR1_2_W0001_P0024_T0001_R1_P1_K1_Ch2-Ch1.zen	FA/ISS	20000	30.0	3		7	0	0	29.94	100000	2000	Scale	0	1.5	0	0.01	1.5	0	0.01	0.040999999999999995	0	1	1	0	1	192.135	334.944	0	1	192.135	334.944	1.4719	1.8087	1	0.9840000000000001	0.9905	0.9873	1	0.9522	0.9758	1.452	1.7157	0.9633	0.036821	0.0070863	0.0010683	0.0013161
636	TR1_2_W0001_P0024_T0001_R1_P2_K1_Ch2-Ch1.zen	20150120_STAG2gfpcf2_G2G1\MitoSys2\LSM\STAG2-EGFP_G2_6_8h_afterRelease\DE_W0012_P0001\DE_2_W0012_P0001_T0002\TR1_W0001_P0024\TR1_2_W0001_P0024_T0001_R1_P2_K1_Ch2-Ch1.zen	FA/ISS	20000	30.0	3		7	0	0	29.94	100000	2000	Scale	0	1.5	0	0.01	1.5	0	0.01	0.040999999999999995	0	1	1	0	1	198.43099999999998	359.245	0	1	198.43099999999998	359.245	1.3941	1.9184	1	0.9844	0.9908	0.9876	1	0.9525	0.976	1.3754	1.8243	0.9638	0.040431	0.006848100000000001	0.0033499000000000003	0.0050847999999999996
637	TR1_2_W0001_P0024_T0001_R1_P3_K1_Ch2-Ch1.zen	20150120_STAG2gfpcf2_G2G1\MitoSys2\LSM\STAG2-EGFP_G2_6_8h_afterRelease\DE_W0012_P0001\DE_2_W0012_P0001_T0002\TR1_W0001_P0024\TR1_2_W0001_P0024_T0001_R1_P3_K1_Ch2-Ch1.zen	FA/ISS	20000	30.0	3		7	0	0	29.94	100000	2000	Scale	0	1.5	0	0.01	1.5	0	0.01	0.040999999999999995	0	1	1	0	1	78.643	240.68400000000003	0	1	78.643	240.68400000000003	1.8524	1.7695	1	0.9605	0.9869	0.9736	1	0.9733	0.9865	1.7954	1.7027	0.9604	0.053561000000000004	0.012798	0.00062156	0.0018713
638	TR1_2_W0001_P0024_T0001_R1_P4_K1_Ch2-Ch1.zen	20150120_STAG2gfpcf2_G2G1\MitoSys2\LSM\STAG2-EGFP_G2_6_8h_afterRelease\DE_W0012_P0001\DE_2_W0012_P0001_T0002\TR1_W0001_P0024\TR1_2_W0001_P0024_T0001_R1_P4_K1_Ch2-Ch1.zen	FA/ISS	20000	30.0	3		7	0	0	29.94	100000	2000	Scale	0	1.5	0	0.01	1.5	0	0.01	0.040999999999999995	0	1	1	0	1	6.4270000000000005	6.942	0	1	6.4270000000000005	6.942	1.5961	1.8243	1	0.5732	0.5901	0.5813	1	0.9237	0.9611	1.0133	1.0896	0.552	0.29761	0.17540999999999998	0.034439	0.025901
639	TR1_2_W0001_P0024_T0001_R1_P5_K1_Ch2-Ch1.zen	20150120_STAG2gfpcf2_G2G1\MitoSys2\LSM\STAG2-EGFP_G2_6_8h_afterRelease\DE_W0012_P0001\DE_2_W0012_P0001_T0002\TR1_W0001_P0024\TR1_2_W0001_P0024_T0001_R1_P5_K1_Ch2-Ch1.zen	FA/ISS	20000	30.0	3	x	7	0	0	29.94	100000	2000	Scale	0	1.5	0	0.01	1.5	0	0.01	0.040999999999999995	0	1	1	0	1	2.415	2.314	0	1	2.415	2.314	1.0101	1.0446	1	0.1453	0.1229	0.1335	1	0.9158	0.9570000000000001	0.1488	0.1079	0.1171	0.056214	0.085725	0.06742999999999999	0.078965
640	TR1_2_W0001_P0003_T0001_R1_P1_K1_Ch2-Ch1.zen	20150120_STAG2gfpcf2_G2G1\MitoSys2\LSM\STAG2-EGFP_G2_8_9h_afterRelease\DE_W0003_P0001\DE_2_W0003_P0001_T0001\TR1_W0001_P0003\TR1_2_W0001_P0003_T0001_R1_P1_K1_Ch2-Ch1.zen	FA/ISS	20000	30.0	3		7	0	0	29.94	100000	2000	Scale	0	1.5	0	0.01	1.5	0	0.01	0.040999999999999995	0	1	1	0	1	148.506	239.00099999999998	0	1	148.506	239.00099999999998	1.2655	1.5822	1	0.9797	0.9871	0.9834	1	0.9488	0.9741	1.2425	1.4919	0.9577	0.043942	0.009445799999999999	0.00065405	0.0020128
641	TR1_2_W0001_P0003_T0001_R1_P2_K1_Ch2-Ch1.zen	20150120_STAG2gfpcf2_G2G1\MitoSys2\LSM\STAG2-EGFP_G2_8_9h_afterRelease\DE_W0003_P0001\DE_2_W0003_P0001_T0001\TR1_W0001_P0003\TR1_2_W0001_P0003_T0001_R1_P2_K1_Ch2-Ch1.zen	FA/ISS	20000	30.0	3		7	0	0	29.94	100000	2000	Scale	0	1.5	0	0.01	1.5	0	0.01	0.040999999999999995	0	1	1	0	1	135.386	215.861	0	1	135.386	215.861	1.2363	1.4899	1	0.9777	0.9859	0.9818	1	0.9488	0.9741	1.2112	1.4026	0.9562	0.049067	0.0086468	0.00074462	0.0016684
642	TR1_2_W0001_P0003_T0001_R1_P3_K1_Ch2-Ch1.zen	20150120_STAG2gfpcf2_G2G1\MitoSys2\LSM\STAG2-EGFP_G2_8_9h_afterRelease\DE_W0003_P0001\DE_2_W0003_P0001_T0001\TR1_W0001_P0003\TR1_2_W0001_P0003_T0001_R1_P3_K1_Ch2-Ch1.zen	FA/ISS	20000	30.0	3		7	0	0	29.94	100000	2000	Scale	0	1.5	0	0.01	1.5	0	0.01	0.040999999999999995	0	1	1	0	1	56.123999999999995	175.487	0	1	56.123999999999995	175.487	1.2941	1.2347	1	0.9461	0.9827	0.9643	1	0.9741	0.9869	1.2318	1.1828	0.9516	0.078936	0.013662	0.0012066	0.0008880000000000001
643	TR1_2_W0001_P0003_T0001_R1_P4_K1_Ch2-Ch1.zen	20150120_STAG2gfpcf2_G2G1\MitoSys2\LSM\STAG2-EGFP_G2_8_9h_afterRelease\DE_W0003_P0001\DE_2_W0003_P0001_T0001\TR1_W0001_P0003\TR1_2_W0001_P0003_T0001_R1_P4_K1_Ch2-Ch1.zen	FA/ISS	20000	30.0	3		7	0	0	29.94	100000	2000	Scale	0	1.5	0	0.01	1.5	0	0.01	0.040999999999999995	0	1	1	0	1	6.006	6.077000000000001	0	1	6.006	6.077000000000001	1.7032	2.4858	1	0.5519	0.5431	0.5469	1	0.9176	0.9579	1.0648	1.473	0.5156	0.48068999999999995	0.19161	0.02436	0.050873
644	TR1_2_W0001_P0003_T0001_R1_P5_K1_Ch2-Ch1.zen	20150120_STAG2gfpcf2_G2G1\MitoSys2\LSM\STAG2-EGFP_G2_8_9h_afterRelease\DE_W0003_P0001\DE_2_W0003_P0001_T0001\TR1_W0001_P0003\TR1_2_W0001_P0003_T0001_R1_P5_K1_Ch2-Ch1.zen	FA/ISS	20000	30.0	3	x	7	0	0	29.94	100000	2000	Scale	0	1.5	0	0.01	1.5	0	0.01	0.040999999999999995	0	1	1	0	1	1.845	1.6469999999999998	0	1	1.845	1.6469999999999998	1.0358	1.0519	1	0.0337	0.0077	0.0159	1	0.9104	0.9541	0.04	0.0036	0.0075	0.18470999999999999	0.095095	0.0015285	0.10814000000000001
645	TR1_2_W0001_P0039_T0001_R1_P1_K1_Ch2-Ch1.zen	20150120_STAG2gfpcf2_G2G1\MitoSys2\LSM\STAG2-EGFP_G2_8_9h_afterRelease\DE_W0003_P0001\DE_2_W0003_P0001_T0004\TR1_W0001_P0039\TR1_2_W0001_P0039_T0001_R1_P1_K1_Ch2-Ch1.zen	FA/ISS	20000	30.0	3		7	0	0	29.94	100000	2000	Scale	0	1.5	0	0.01	1.5	0	0.01	0.040999999999999995	0	1	1	0	1	190.828	258.994	0	1	190.828	258.994	1.3256	1.9616	1	0.9842	0.9878	0.986	1	0.9384	0.9687	1.3071	1.84	0.9549	0.040751	0.0080138	0.00039738	0.0019265999999999999
646	TR1_2_W0001_P0039_T0001_R1_P2_K1_Ch2-Ch1.zen	20150120_STAG2gfpcf2_G2G1\MitoSys2\LSM\STAG2-EGFP_G2_8_9h_afterRelease\DE_W0003_P0001\DE_2_W0003_P0001_T0004\TR1_W0001_P0039\TR1_2_W0001_P0039_T0001_R1_P2_K1_Ch2-Ch1.zen	FA/ISS	20000	30.0	3		7	0	0	29.94	100000	2000	Scale	0	1.5	0	0.01	1.5	0	0.01	0.040999999999999995	0	1	1	0	1	73.917	240.012	0	1	73.917	240.012	1.5896	1.7314	1	0.9579	0.9868	0.9722	1	0.9748	0.9873	1.5344	1.6715	0.9598	0.043985	0.011245999999999999	0.0013633	0.0033385999999999997
647	TR1_2_W0001_P0039_T0001_R1_P3_K1_Ch2-Ch1.zen	20150120_STAG2gfpcf2_G2G1\MitoSys2\LSM\STAG2-EGFP_G2_8_9h_afterRelease\DE_W0003_P0001\DE_2_W0003_P0001_T0004\TR1_W0001_P0039\TR1_2_W0001_P0039_T0001_R1_P3_K1_Ch2-Ch1.zen	FA/ISS	20000	30.0	3		7	0	0	29.94	100000	2000	Scale	0	1.5	0	0.01	1.5	0	0.01	0.040999999999999995	0	1	1	0	1	198.269	264.134	0	1	198.269	264.134	1.4493	1.7707	1	0.9847	0.9883	0.9865	1	0.9385	0.9688	1.4305	1.655	0.9555	0.038756	0.004737600000000001	0.0028855	0.0029449000000000003
648	TR1_2_W0001_P0039_T0001_R1_P4_K1_Ch2-Ch1.zen	20150120_STAG2gfpcf2_G2G1\MitoSys2\LSM\STAG2-EGFP_G2_8_9h_afterRelease\DE_W0003_P0001\DE_2_W0003_P0001_T0004\TR1_W0001_P0039\TR1_2_W0001_P0039_T0001_R1_P4_K1_Ch2-Ch1.zen	FA/ISS	20000	30.0	3		7	0	0	29.94	100000	2000	Scale	0	1.5	0	0.01	1.5	0	0.01	0.040999999999999995	0	1	1	0	1	5.933	6.3420000000000005	0	1	5.933	6.3420000000000005	1.4459	1.466	1	0.5434	0.5683	0.5557	1	0.9248	0.9617	0.8631	0.8226	0.5275	0.31854	0.15632000000000001	0.035223000000000004	0.030172000000000004
649	TR1_2_W0001_P0039_T0001_R1_P5_K1_Ch2-Ch1.zen	20150120_STAG2gfpcf2_G2G1\MitoSys2\LSM\STAG2-EGFP_G2_8_9h_afterRelease\DE_W0003_P0001\DE_2_W0003_P0001_T0004\TR1_W0001_P0039\TR1_2_W0001_P0039_T0001_R1_P5_K1_Ch2-Ch1.zen	FA/ISS	20000	30.0	3	x	7	0	0	29.94	100000	2000	Scale	0	1.5	0	0.01	1.5	0	0.01	0.040999999999999995	0	1	1	0	1	1.9769999999999999	2.092	0	1	1.9769999999999999	2.092	1.0015	1.0168	1	0.0584	0.0788	0.0678	1	0.9237	0.9611	0.0587	0.0624	0.0584	0.13188	0.07460499999999999	0.058245000000000005	0.089531
650	TR1_2_W0001_P0041_T0001_R1_P1_K1_Ch2-Ch1.zen	20150120_STAG2gfpcf2_G2G1\MitoSys2\LSM\STAG2-EGFP_G2_8_9h_afterRelease\DE_W0005_P0001\DE_2_W0005_P0001_T0004\TR1_W0001_P0041\TR1_2_W0001_P0041_T0001_R1_P1_K1_Ch2-Ch1.zen	FA/ISS	20000	30.0	3		7	0	0	29.94	100000	2000	Scale	0	1.5	0	0.01	1.5	0	0.01	0.040999999999999995	0	1	1	0	1	125.961	354.31199999999995	0	1	125.961	354.31199999999995	1.4157	2.2756	1	0.976	0.991	0.9834	1	0.9698	0.9848	1.3865	2.2036	0.9684	0.067764	0.014394999999999998	0.00068968	0.0012547
651	TR1_2_W0001_P0041_T0001_R1_P2_K1_Ch2-Ch1.zen	20150120_STAG2gfpcf2_G2G1\MitoSys2\LSM\STAG2-EGFP_G2_8_9h_afterRelease\DE_W0005_P0001\DE_2_W0005_P0001_T0004\TR1_W0001_P0041\TR1_2_W0001_P0041_T0001_R1_P2_K1_Ch2-Ch1.zen	FA/ISS	20000	30.0	3		7	0	0	29.94	100000	2000	Scale	0	1.5	0	0.01	1.5	0	0.01	0.040999999999999995	0	1	1	0	1	156.99	301.918	0	1	156.99	301.918	1.2656	1.7211	1	0.9808	0.9898	0.9853	1	0.9571	0.9783	1.2438	1.6427	0.9638	0.043983	0.0075333	0.00059529	0.0014212
652	TR1_2_W0001_P0041_T0001_R1_P3_K1_Ch2-Ch1.zen	20150120_STAG2gfpcf2_G2G1\MitoSys2\LSM\STAG2-EGFP_G2_8_9h_afterRelease\DE_W0005_P0001\DE_2_W0005_P0001_T0004\TR1_W0001_P0041\TR1_2_W0001_P0041_T0001_R1_P3_K1_Ch2-Ch1.zen	FA/ISS	20000	30.0	3		7	0	0	29.94	100000	2000	Scale	0	1.5	0	0.01	1.5	0	0.01	0.040999999999999995	0	1	1	0	1	63.815	327.492	0	1	63.815	327.492	1.7574	1.9405	1	0.9511	0.9903	0.9705	1	0.9840000000000001	0.992	1.6883	1.8965	0.9627	0.053876	0.016875	0.0006547999999999999	0.0012055
653	TR1_2_W0001_P0041_T0001_R1_P4_K1_Ch2-Ch1.zen	20150120_STAG2gfpcf2_G2G1\MitoSys2\LSM\STAG2-EGFP_G2_8_9h_afterRelease\DE_W0005_P0001\DE_2_W0005_P0001_T0004\TR1_W0001_P0041\TR1_2_W0001_P0041_T0001_R1_P4_K1_Ch2-Ch1.zen	FA/ISS	20000	30.000999999999998	3		7	0	0	29.94	100000	2000	Scale	0	1.5	0	0.01	1.5	0	0.01	0.040999999999999995	0	1	1	0	1	4.114	5.2379999999999995	0	1	4.114	5.2379999999999995	1.3552	1.3432	1	0.3976	0.5046	0.4473	1	0.9365	0.9677	0.6154	0.6814	0.4269	0.53689	0.29662	0.030519	0.06323
654	TR1_2_W0001_P0041_T0001_R1_P5_K1_Ch2-Ch1.zen	20150120_STAG2gfpcf2_G2G1\MitoSys2\LSM\STAG2-EGFP_G2_8_9h_afterRelease\DE_W0005_P0001\DE_2_W0005_P0001_T0004\TR1_W0001_P0041\TR1_2_W0001_P0041_T0001_R1_P5_K1_Ch2-Ch1.zen	FA/ISS	20000	30.0	3		7	0	0	29.94	100000	2000	Scale	0	1.5	0	0.01	1.5	0	0.01	0.040999999999999995	0	1	1	0	1	3.576	4.098	0	1	3.576	4.098	1.0184	1.0375	1	0.3348	0.4004	0.3655	1	0.9295	0.9641	0.341	0.3779	0.3446	1.3327	0.19699	0.059315	0.05387
655	TR1_2_W0001_P0034_T0001_R1_P1_K1_Ch2-Ch1.zen	20150120_STAG2gfpcf2_G2G1\MitoSys2\LSM\STAG2-EGFP_G2_8_9h_afterRelease\DE_W0010_P0001\DE_2_W0010_P0001_T0003\TR1_W0001_P0034\TR1_2_W0001_P0034_T0001_R1_P1_K1_Ch2-Ch1.zen	FA/ISS	20000	30.0	3		7	0	0	29.94	100000	2000	Scale	0	1.5	0	0.01	1.5	0	0.01	0.040999999999999995	0	1	1	0	1	134.126	347.88199999999995	0	1	134.126	347.88199999999995	1.5183	1.993	1	0.9772	0.9908	0.9840000000000001	1	0.9676	0.9836	1.4892	1.9207	0.9678	0.049854	0.01436	0.00056269	0.0014062
656	TR1_2_W0001_P0034_T0001_R1_P2_K1_Ch2-Ch1.zen	20150120_STAG2gfpcf2_G2G1\MitoSys2\LSM\STAG2-EGFP_G2_8_9h_afterRelease\DE_W0010_P0001\DE_2_W0010_P0001_T0003\TR1_W0001_P0034\TR1_2_W0001_P0034_T0001_R1_P2_K1_Ch2-Ch1.zen	FA/ISS	20000	30.0	3		7	0	0	29.94	100000	2000	Scale	0	1.5	0	0.01	1.5	0	0.01	0.040999999999999995	0	1	1	0	1	133.454	363.099	0	1	133.454	363.099	1.6917	2.485	1	0.977	0.991	0.9840000000000001	1	0.9687	0.9842	1.6603	2.4019	0.9684	0.048172	0.014297999999999998	0.0008946	0.0014719000000000002
657	TR1_2_W0001_P0034_T0001_R1_P3_K1_Ch2-Ch1.zen	20150120_STAG2gfpcf2_G2G1\MitoSys2\LSM\STAG2-EGFP_G2_8_9h_afterRelease\DE_W0010_P0001\DE_2_W0010_P0001_T0003\TR1_W0001_P0034\TR1_2_W0001_P0034_T0001_R1_P3_K1_Ch2-Ch1.zen	FA/ISS	20000	30.0	3		7	0	0	29.94	100000	2000	Scale	0	1.5	0	0.01	1.5	0	0.01	0.040999999999999995	0	1	1	0	1	127.59200000000001	350.00800000000004	0	1	127.59200000000001	350.00800000000004	1.5359	2.2461	1	0.976	0.9906	0.9833	1	0.9688	0.9843	1.5051	2.1698	0.9678	0.051716	0.014174	0.00085272	0.0013349
658	TR1_2_W0001_P0034_T0001_R1_P4_K1_Ch2-Ch1.zen	20150120_STAG2gfpcf2_G2G1\MitoSys2\LSM\STAG2-EGFP_G2_8_9h_afterRelease\DE_W0010_P0001\DE_2_W0010_P0001_T0003\TR1_W0001_P0034\TR1_2_W0001_P0034_T0001_R1_P4_K1_Ch2-Ch1.zen	FA/ISS	20000	30.000999999999998	3	x	7	0	0	29.94	100000	2000	Scale	0	1.5	0	0.01	1.5	0	0.01	0.040999999999999995	0	1	1	0	1	1.785	1.6230000000000002	0	1	1.785	1.6230000000000002	1.0416	1.0422	1	0.0252	0.0056	0.0118	1	0.9118	0.9549	0.0314	0.0019	0.0046	0.17327	0.10736	0.064201	0.12417
659	TR1_2_W0001_P0034_T0001_R1_P5_K1_Ch2-Ch1.zen	20150120_STAG2gfpcf2_G2G1\MitoSys2\LSM\STAG2-EGFP_G2_8_9h_afterRelease\DE_W0010_P0001\DE_2_W0010_P0001_T0003\TR1_W0001_P0034\TR1_2_W0001_P0034_T0001_R1_P5_K1_Ch2-Ch1.zen	FA/ISS	20000	30.0	3		7	0	0	29.94	100000	2000	Scale	0	1.5	0	0.01	1.5	0	0.01	0.040999999999999995	0	1	1	0	1	2.861	2.656	0	1	2.861	2.656	0.9685	0.9886	1	0.2268	0.1888	0.2063	1	0.9132	0.9556	0.2095	0.1479	0.1851	0.3267	0.22234	0.09610700000000001	0.062812
[truncated: 101 more columns]
