# Supplementary material for: Absolute quantification of cohesin, CTCF and their regulators in human cells
Source: eLife. 2019 Jun 17;8:e46269. doi: 10.7554/eLife.46269 (PMC6606026; doi:10.7554/eLife.46269)
Supplement: Figure 2—source data 1. [file elife-46269-fig2-data1.zip › Figure 2 - source data 1/20150120_STAG2gfpcf2_G2G1/2c_opt_time_col_cf_Ch1.txt]

tau_us	Ch1	Ch1_std	Ch1_fit	path
10	2.151897e-02	1.045319e-03	2.119200e-02	20150120_STAG2gfpcf2_G2G1\MitoSys2\Calibration\mEGFPC1H2B_G2\DE_W0001_P0001\DE_2_W0001_P0001_T0001\TR1_W0001_P0001\TR1_2_W0001_P0001_T0001_R1_P1_K1_Ch2-Ch1.zen
20	2.002231e-02	1.140197e-03	2.026100e-02	20150120_STAG2gfpcf2_G2G1\MitoSys2\Calibration\mEGFPC1H2B_G2\DE_W0001_P0001\DE_2_W0001_P0001_T0001\TR1_W0001_P0001\TR1_2_W0001_P0001_T0001_R1_P1_K1_Ch2-Ch1.zen
30	1.950333e-02	1.217020e-03	1.939600e-02	20150120_STAG2gfpcf2_G2G1\MitoSys2\Calibration\mEGFPC1H2B_G2\DE_W0001_P0001\DE_2_W0001_P0001_T0001\TR1_W0001_P0001\TR1_2_W0001_P0001_T0001_R1_P1_K1_Ch2-Ch1.zen
40	1.846311e-02	1.314950e-03	1.859600e-02	20150120_STAG2gfpcf2_G2G1\MitoSys2\Calibration\mEGFPC1H2B_G2\DE_W0001_P0001\DE_2_W0001_P0001_T0001\TR1_W0001_P0001\TR1_2_W0001_P0001_T0001_R1_P1_K1_Ch2-Ch1.zen
50	1.776054e-02	1.210235e-03	1.785500e-02	20150120_STAG2gfpcf2_G2G1\MitoSys2\Calibration\mEGFPC1H2B_G2\DE_W0001_P0001\DE_2_W0001_P0001_T0001\TR1_W0001_P0001\TR1_2_W0001_P0001_T0001_R1_P1_K1_Ch2-Ch1.zen
60	1.730909e-02	1.094737e-03	1.716900e-02	20150120_STAG2gfpcf2_G2G1\MitoSys2\Calibration\mEGFPC1H2B_G2\DE_W0001_P0001\DE_2_W0001_P0001_T0001\TR1_W0001_P0001\TR1_2_W0001_P0001_T0001_R1_P1_K1_Ch2-Ch1.zen
70	1.615503e-02	1.107347e-03	1.653400e-02	20150120_STAG2gfpcf2_G2G1\MitoSys2\Calibration\mEGFPC1H2B_G2\DE_W0001_P0001\DE_2_W0001_P0001_T0001\TR1_W0001_P0001\TR1_2_W0001_P0001_T0001_R1_P1_K1_Ch2-Ch1.zen
80	1.637627e-02	8.892209e-04	1.594300e-02	20150120_STAG2gfpcf2_G2G1\MitoSys2\Calibration\mEGFPC1H2B_G2\DE_W0001_P0001\DE_2_W0001_P0001_T0001\TR1_W0001_P0001\TR1_2_W0001_P0001_T0001_R1_P1_K1_Ch2-Ch1.zen
90	1.520693e-02	1.123781e-03	1.539400e-02	20150120_STAG2gfpcf2_G2G1\MitoSys2\Calibration\mEGFPC1H2B_G2\DE_W0001_P0001\DE_2_W0001_P0001_T0001\TR1_W0001_P0001\TR1_2_W0001_P0001_T0001_R1_P1_K1_Ch2-Ch1.zen
100	1.490727e-02	9.473768e-04	1.488200e-02	20150120_STAG2gfpcf2_G2G1\MitoSys2\Calibration\mEGFPC1H2B_G2\DE_W0001_P0001\DE_2_W0001_P0001_T0001\TR1_W0001_P0001\TR1_2_W0001_P0001_T0001_R1_P1_K1_Ch2-Ch1.zen
120	1.393935e-02	6.776042e-04	1.395700e-02	20150120_STAG2gfpcf2_G2G1\MitoSys2\Calibration\mEGFPC1H2B_G2\DE_W0001_P0001\DE_2_W0001_P0001_T0001\TR1_W0001_P0001\TR1_2_W0001_P0001_T0001_R1_P1_K1_Ch2-Ch1.zen
140	1.336456e-02	7.249400e-04	1.314400e-02	20150120_STAG2gfpcf2_G2G1\MitoSys2\Calibration\mEGFPC1H2B_G2\DE_W0001_P0001\DE_2_W0001_P0001_T0001\TR1_W0001_P0001\TR1_2_W0001_P0001_T0001_R1_P1_K1_Ch2-Ch1.zen
160	1.262953e-02	8.172223e-04	1.242400e-02	20150120_STAG2gfpcf2_G2G1\MitoSys2\Calibration\mEGFPC1H2B_G2\DE_W0001_P0001\DE_2_W0001_P0001_T0001\TR1_W0001_P0001\TR1_2_W0001_P0001_T0001_R1_P1_K1_Ch2-Ch1.zen
180	1.160066e-02	8.289446e-04	1.178200e-02	20150120_STAG2gfpcf2_G2G1\MitoSys2\Calibration\mEGFPC1H2B_G2\DE_W0001_P0001\DE_2_W0001_P0001_T0001\TR1_W0001_P0001\TR1_2_W0001_P0001_T0001_R1_P1_K1_Ch2-Ch1.zen
200	1.155428e-02	9.148578e-04	1.120600e-02	20150120_STAG2gfpcf2_G2G1\MitoSys2\Calibration\mEGFPC1H2B_G2\DE_W0001_P0001\DE_2_W0001_P0001_T0001\TR1_W0001_P0001\TR1_2_W0001_P0001_T0001_R1_P1_K1_Ch2-Ch1.zen
220	1.090560e-02	6.955679e-04	1.068600e-02	20150120_STAG2gfpcf2_G2G1\MitoSys2\Calibration\mEGFPC1H2B_G2\DE_W0001_P0001\DE_2_W0001_P0001_T0001\TR1_W0001_P0001\TR1_2_W0001_P0001_T0001_R1_P1_K1_Ch2-Ch1.zen
240	1.025849e-02	8.101734e-04	1.021400e-02	20150120_STAG2gfpcf2_G2G1\MitoSys2\Calibration\mEGFPC1H2B_G2\DE_W0001_P0001\DE_2_W0001_P0001_T0001\TR1_W0001_P0001\TR1_2_W0001_P0001_T0001_R1_P1_K1_Ch2-Ch1.zen
260	9.893408e-03	8.923641e-04	9.783900e-03	20150120_STAG2gfpcf2_G2G1\MitoSys2\Calibration\mEGFPC1H2B_G2\DE_W0001_P0001\DE_2_W0001_P0001_T0001\TR1_W0001_P0001\TR1_2_W0001_P0001_T0001_R1_P1_K1_Ch2-Ch1.zen
280	9.744633e-03	7.897747e-04	9.389600e-03	20150120_STAG2gfpcf2_G2G1\MitoSys2\Calibration\mEGFPC1H2B_G2\DE_W0001_P0001\DE_2_W0001_P0001_T0001\TR1_W0001_P0001\TR1_2_W0001_P0001_T0001_R1_P1_K1_Ch2-Ch1.zen
300	9.270930e-03	6.169567e-04	9.026700e-03	20150120_STAG2gfpcf2_G2G1\MitoSys2\Calibration\mEGFPC1H2B_G2\DE_W0001_P0001\DE_2_W0001_P0001_T0001\TR1_W0001_P0001\TR1_2_W0001_P0001_T0001_R1_P1_K1_Ch2-Ch1.zen
340	8.353476e-03	5.852115e-04	8.380700e-03	20150120_STAG2gfpcf2_G2G1\MitoSys2\Calibration\mEGFPC1H2B_G2\DE_W0001_P0001\DE_2_W0001_P0001_T0001\TR1_W0001_P0001\TR1_2_W0001_P0001_T0001_R1_P1_K1_Ch2-Ch1.zen
380	7.848954e-03	8.073282e-04	7.822000e-03	20150120_STAG2gfpcf2_G2G1\MitoSys2\Calibration\mEGFPC1H2B_G2\DE_W0001_P0001\DE_2_W0001_P0001_T0001\TR1_W0001_P0001\TR1_2_W0001_P0001_T0001_R1_P1_K1_Ch2-Ch1.zen
420	7.368439e-03	5.936331e-04	7.333500e-03	20150120_STAG2gfpcf2_G2G1\MitoSys2\Calibration\mEGFPC1H2B_G2\DE_W0001_P0001\DE_2_W0001_P0001_T0001\TR1_W0001_P0001\TR1_2_W0001_P0001_T0001_R1_P1_K1_Ch2-Ch1.zen
460	7.022784e-03	7.127507e-04	6.902200e-03	20150120_STAG2gfpcf2_G2G1\MitoSys2\Calibration\mEGFPC1H2B_G2\DE_W0001_P0001\DE_2_W0001_P0001_T0001\TR1_W0001_P0001\TR1_2_W0001_P0001_T0001_R1_P1_K1_Ch2-Ch1.zen
500	6.550064e-03	5.902104e-04	6.518300e-03	20150120_STAG2gfpcf2_G2G1\MitoSys2\Calibration\mEGFPC1H2B_G2\DE_W0001_P0001\DE_2_W0001_P0001_T0001\TR1_W0001_P0001\TR1_2_W0001_P0001_T0001_R1_P1_K1_Ch2-Ch1.zen
540	6.226423e-03	7.912713e-04	6.174300e-03	20150120_STAG2gfpcf2_G2G1\MitoSys2\Calibration\mEGFPC1H2B_G2\DE_W0001_P0001\DE_2_W0001_P0001_T0001\TR1_W0001_P0001\TR1_2_W0001_P0001_T0001_R1_P1_K1_Ch2-Ch1.zen
580	5.746775e-03	6.043017e-04	5.864100e-03	20150120_STAG2gfpcf2_G2G1\MitoSys2\Calibration\mEGFPC1H2B_G2\DE_W0001_P0001\DE_2_W0001_P0001_T0001\TR1_W0001_P0001\TR1_2_W0001_P0001_T0001_R1_P1_K1_Ch2-Ch1.zen
620	5.851325e-03	5.236617e-04	5.582900e-03	20150120_STAG2gfpcf2_G2G1\MitoSys2\Calibration\mEGFPC1H2B_G2\DE_W0001_P0001\DE_2_W0001_P0001_T0001\TR1_W0001_P0001\TR1_2_W0001_P0001_T0001_R1_P1_K1_Ch2-Ch1.zen
660	5.294367e-03	6.078232e-04	5.326800e-03	20150120_STAG2gfpcf2_G2G1\MitoSys2\Calibration\mEGFPC1H2B_G2\DE_W0001_P0001\DE_2_W0001_P0001_T0001\TR1_W0001_P0001\TR1_2_W0001_P0001_T0001_R1_P1_K1_Ch2-Ch1.zen
700	4.956735e-03	6.520738e-04	5.092600e-03	20150120_STAG2gfpcf2_G2G1\MitoSys2\Calibration\mEGFPC1H2B_G2\DE_W0001_P0001\DE_2_W0001_P0001_T0001\TR1_W0001_P0001\TR1_2_W0001_P0001_T0001_R1_P1_K1_Ch2-Ch1.zen
780	4.480455e-03	5.846413e-04	4.679500e-03	20150120_STAG2gfpcf2_G2G1\MitoSys2\Calibration\mEGFPC1H2B_G2\DE_W0001_P0001\DE_2_W0001_P0001_T0001\TR1_W0001_P0001\TR1_2_W0001_P0001_T0001_R1_P1_K1_Ch2-Ch1.zen
860	4.272216e-03	7.563041e-04	4.326700e-03	20150120_STAG2gfpcf2_G2G1\MitoSys2\Calibration\mEGFPC1H2B_G2\DE_W0001_P0001\DE_2_W0001_P0001_T0001\TR1_W0001_P0001\TR1_2_W0001_P0001_T0001_R1_P1_K1_Ch2-Ch1.zen
940	4.069362e-03	5.158985e-04	4.022200e-03	20150120_STAG2gfpcf2_G2G1\MitoSys2\Calibration\mEGFPC1H2B_G2\DE_W0001_P0001\DE_2_W0001_P0001_T0001\TR1_W0001_P0001\TR1_2_W0001_P0001_T0001_R1_P1_K1_Ch2-Ch1.zen
1020	3.821589e-03	6.220571e-04	3.756600e-03	20150120_STAG2gfpcf2_G2G1\MitoSys2\Calibration\mEGFPC1H2B_G2\DE_W0001_P0001\DE_2_W0001_P0001_T0001\TR1_W0001_P0001\TR1_2_W0001_P0001_T0001_R1_P1_K1_Ch2-Ch1.zen
1100	3.585887e-03	6.694043e-04	3.523200e-03	20150120_STAG2gfpcf2_G2G1\MitoSys2\Calibration\mEGFPC1H2B_G2\DE_W0001_P0001\DE_2_W0001_P0001_T0001\TR1_W0001_P0001\TR1_2_W0001_P0001_T0001_R1_P1_K1_Ch2-Ch1.zen
1180	3.445857e-03	6.195196e-04	3.316400e-03	20150120_STAG2gfpcf2_G2G1\MitoSys2\Calibration\mEGFPC1H2B_G2\DE_W0001_P0001\DE_2_W0001_P0001_T0001\TR1_W0001_P0001\TR1_2_W0001_P0001_T0001_R1_P1_K1_Ch2-Ch1.zen
1260	3.091500e-03	8.657306e-04	3.132000e-03	20150120_STAG2gfpcf2_G2G1\MitoSys2\Calibration\mEGFPC1H2B_G2\DE_W0001_P0001\DE_2_W0001_P0001_T0001\TR1_W0001_P0001\TR1_2_W0001_P0001_T0001_R1_P1_K1_Ch2-Ch1.zen
1340	2.982856e-03	7.593977e-04	2.966600e-03	20150120_STAG2gfpcf2_G2G1\MitoSys2\Calibration\mEGFPC1H2B_G2\DE_W0001_P0001\DE_2_W0001_P0001_T0001\TR1_W0001_P0001\TR1_2_W0001_P0001_T0001_R1_P1_K1_Ch2-Ch1.zen
1420	2.918701e-03	6.447074e-04	2.817400e-03	20150120_STAG2gfpcf2_G2G1\MitoSys2\Calibration\mEGFPC1H2B_G2\DE_W0001_P0001\DE_2_W0001_P0001_T0001\TR1_W0001_P0001\TR1_2_W0001_P0001_T0001_R1_P1_K1_Ch2-Ch1.zen
1500	2.738748e-03	5.495747e-04	2.682300e-03	20150120_STAG2gfpcf2_G2G1\MitoSys2\Calibration\mEGFPC1H2B_G2\DE_W0001_P0001\DE_2_W0001_P0001_T0001\TR1_W0001_P0001\TR1_2_W0001_P0001_T0001_R1_P1_K1_Ch2-Ch1.zen
1660	2.520664e-03	6.279375e-04	2.446900e-03	20150120_STAG2gfpcf2_G2G1\MitoSys2\Calibration\mEGFPC1H2B_G2\DE_W0001_P0001\DE_2_W0001_P0001_T0001\TR1_W0001_P0001\TR1_2_W0001_P0001_T0001_R1_P1_K1_Ch2-Ch1.zen
1820	2.286647e-03	6.356991e-04	2.248900e-03	20150120_STAG2gfpcf2_G2G1\MitoSys2\Calibration\mEGFPC1H2B_G2\DE_W0001_P0001\DE_2_W0001_P0001_T0001\TR1_W0001_P0001\TR1_2_W0001_P0001_T0001_R1_P1_K1_Ch2-Ch1.zen
1980	2.144447e-03	4.758122e-04	2.080200e-03	20150120_STAG2gfpcf2_G2G1\MitoSys2\Calibration\mEGFPC1H2B_G2\DE_W0001_P0001\DE_2_W0001_P0001_T0001\TR1_W0001_P0001\TR1_2_W0001_P0001_T0001_R1_P1_K1_Ch2-Ch1.zen
2140	1.994050e-03	6.412209e-04	1.934800e-03	20150120_STAG2gfpcf2_G2G1\MitoSys2\Calibration\mEGFPC1H2B_G2\DE_W0001_P0001\DE_2_W0001_P0001_T0001\TR1_W0001_P0001\TR1_2_W0001_P0001_T0001_R1_P1_K1_Ch2-Ch1.zen
2300	1.807027e-03	5.289823e-04	1.808300e-03	20150120_STAG2gfpcf2_G2G1\MitoSys2\Calibration\mEGFPC1H2B_G2\DE_W0001_P0001\DE_2_W0001_P0001_T0001\TR1_W0001_P0001\TR1_2_W0001_P0001_T0001_R1_P1_K1_Ch2-Ch1.zen
2460	1.816692e-03	5.525610e-04	1.697200e-03	20150120_STAG2gfpcf2_G2G1\MitoSys2\Calibration\mEGFPC1H2B_G2\DE_W0001_P0001\DE_2_W0001_P0001_T0001\TR1_W0001_P0001\TR1_2_W0001_P0001_T0001_R1_P1_K1_Ch2-Ch1.zen
2620	1.667522e-03	5.631020e-04	1.598900e-03	20150120_STAG2gfpcf2_G2G1\MitoSys2\Calibration\mEGFPC1H2B_G2\DE_W0001_P0001\DE_2_W0001_P0001_T0001\TR1_W0001_P0001\TR1_2_W0001_P0001_T0001_R1_P1_K1_Ch2-Ch1.zen
2780	1.618045e-03	4.311435e-04	1.511400e-03	20150120_STAG2gfpcf2_G2G1\MitoSys2\Calibration\mEGFPC1H2B_G2\DE_W0001_P0001\DE_2_W0001_P0001_T0001\TR1_W0001_P0001\TR1_2_W0001_P0001_T0001_R1_P1_K1_Ch2-Ch1.zen
2940	1.542899e-03	4.878403e-04	1.432900e-03	20150120_STAG2gfpcf2_G2G1\MitoSys2\Calibration\mEGFPC1H2B_G2\DE_W0001_P0001\DE_2_W0001_P0001_T0001\TR1_W0001_P0001\TR1_2_W0001_P0001_T0001_R1_P1_K1_Ch2-Ch1.zen
3100	1.454484e-03	4.897532e-04	1.362200e-03	20150120_STAG2gfpcf2_G2G1\MitoSys2\Calibration\mEGFPC1H2B_G2\DE_W0001_P0001\DE_2_W0001_P0001_T0001\TR1_W0001_P0001\TR1_2_W0001_P0001_T0001_R1_P1_K1_Ch2-Ch1.zen
3420	1.409398e-03	4.175096e-04	1.240000e-03	20150120_STAG2gfpcf2_G2G1\MitoSys2\Calibration\mEGFPC1H2B_G2\DE_W0001_P0001\DE_2_W0001_P0001_T0001\TR1_W0001_P0001\TR1_2_W0001_P0001_T0001_R1_P1_K1_Ch2-Ch1.zen
3740	1.176374e-03	4.368718e-04	1.138000e-03	20150120_STAG2gfpcf2_G2G1\MitoSys2\Calibration\mEGFPC1H2B_G2\DE_W0001_P0001\DE_2_W0001_P0001_T0001\TR1_W0001_P0001\TR1_2_W0001_P0001_T0001_R1_P1_K1_Ch2-Ch1.zen
4060	1.063351e-03	4.487336e-04	1.051700e-03	20150120_STAG2gfpcf2_G2G1\MitoSys2\Calibration\mEGFPC1H2B_G2\DE_W0001_P0001\DE_2_W0001_P0001_T0001\TR1_W0001_P0001\TR1_2_W0001_P0001_T0001_R1_P1_K1_Ch2-Ch1.zen
4380	9.680524e-04	5.114438e-04	9.776900e-04	20150120_STAG2gfpcf2_G2G1\MitoSys2\Calibration\mEGFPC1H2B_G2\DE_W0001_P0001\DE_2_W0001_P0001_T0001\TR1_W0001_P0001\TR1_2_W0001_P0001_T0001_R1_P1_K1_Ch2-Ch1.zen
4700	8.692462e-04	6.215322e-04	9.135200e-04	20150120_STAG2gfpcf2_G2G1\MitoSys2\Calibration\mEGFPC1H2B_G2\DE_W0001_P0001\DE_2_W0001_P0001_T0001\TR1_W0001_P0001\TR1_2_W0001_P0001_T0001_R1_P1_K1_Ch2-Ch1.zen
5020	8.544277e-04	6.173457e-04	8.573500e-04	20150120_STAG2gfpcf2_G2G1\MitoSys2\Calibration\mEGFPC1H2B_G2\DE_W0001_P0001\DE_2_W0001_P0001_T0001\TR1_W0001_P0001\TR1_2_W0001_P0001_T0001_R1_P1_K1_Ch2-Ch1.zen
5340	9.252414e-04	6.095884e-04	8.077800e-04	20150120_STAG2gfpcf2_G2G1\MitoSys2\Calibration\mEGFPC1H2B_G2\DE_W0001_P0001\DE_2_W0001_P0001_T0001\TR1_W0001_P0001\TR1_2_W0001_P0001_T0001_R1_P1_K1_Ch2-Ch1.zen
5660	8.664656e-04	5.576908e-04	7.636900e-04	20150120_STAG2gfpcf2_G2G1\MitoSys2\Calibration\mEGFPC1H2B_G2\DE_W0001_P0001\DE_2_W0001_P0001_T0001\TR1_W0001_P0001\TR1_2_W0001_P0001_T0001_R1_P1_K1_Ch2-Ch1.zen
5980	9.495276e-04	6.726897e-04	7.242100e-04	20150120_STAG2gfpcf2_G2G1\MitoSys2\Calibration\mEGFPC1H2B_G2\DE_W0001_P0001\DE_2_W0001_P0001_T0001\TR1_W0001_P0001\TR1_2_W0001_P0001_T0001_R1_P1_K1_Ch2-Ch1.zen
6300	8.840537e-04	5.464168e-04	6.886600e-04	20150120_STAG2gfpcf2_G2G1\MitoSys2\Calibration\mEGFPC1H2B_G2\DE_W0001_P0001\DE_2_W0001_P0001_T0001\TR1_W0001_P0001\TR1_2_W0001_P0001_T0001_R1_P1_K1_Ch2-Ch1.zen
6940	6.611213e-04	4.662557e-04	6.271500e-04	20150120_STAG2gfpcf2_G2G1\MitoSys2\Calibration\mEGFPC1H2B_G2\DE_W0001_P0001\DE_2_W0001_P0001_T0001\TR1_W0001_P0001\TR1_2_W0001_P0001_T0001_R1_P1_K1_Ch2-Ch1.zen
7580	4.981360e-04	3.548395e-04	5.757500e-04	20150120_STAG2gfpcf2_G2G1\MitoSys2\Calibration\mEGFPC1H2B_G2\DE_W0001_P0001\DE_2_W0001_P0001_T0001\TR1_W0001_P0001\TR1_2_W0001_P0001_T0001_R1_P1_K1_Ch2-Ch1.zen
8220	4.536475e-04	4.286988e-04	5.321200e-04	20150120_STAG2gfpcf2_G2G1\MitoSys2\Calibration\mEGFPC1H2B_G2\DE_W0001_P0001\DE_2_W0001_P0001_T0001\TR1_W0001_P0001\TR1_2_W0001_P0001_T0001_R1_P1_K1_Ch2-Ch1.zen
8860	4.267460e-04	3.941679e-04	4.945800e-04	20150120_STAG2gfpcf2_G2G1\MitoSys2\Calibration\mEGFPC1H2B_G2\DE_W0001_P0001\DE_2_W0001_P0001_T0001\TR1_W0001_P0001\TR1_2_W0001_P0001_T0001_R1_P1_K1_Ch2-Ch1.zen
9500	3.845067e-04	4.357686e-04	4.619200e-04	20150120_STAG2gfpcf2_G2G1\MitoSys2\Calibration\mEGFPC1H2B_G2\DE_W0001_P0001\DE_2_W0001_P0001_T0001\TR1_W0001_P0001\TR1_2_W0001_P0001_T0001_R1_P1_K1_Ch2-Ch1.zen
10140	3.735784e-04	4.576920e-04	4.332000e-04	20150120_STAG2gfpcf2_G2G1\MitoSys2\Calibration\mEGFPC1H2B_G2\DE_W0001_P0001\DE_2_W0001_P0001_T0001\TR1_W0001_P0001\TR1_2_W0001_P0001_T0001_R1_P1_K1_Ch2-Ch1.zen
10780	3.335673e-04	5.259071e-04	4.077500e-04	20150120_STAG2gfpcf2_G2G1\MitoSys2\Calibration\mEGFPC1H2B_G2\DE_W0001_P0001\DE_2_W0001_P0001_T0001\TR1_W0001_P0001\TR1_2_W0001_P0001_T0001_R1_P1_K1_Ch2-Ch1.zen
11420	3.715678e-04	4.091039e-04	3.850100e-04	20150120_STAG2gfpcf2_G2G1\MitoSys2\Calibration\mEGFPC1H2B_G2\DE_W0001_P0001\DE_2_W0001_P0001_T0001\TR1_W0001_P0001\TR1_2_W0001_P0001_T0001_R1_P1_K1_Ch2-Ch1.zen
12060	2.480479e-04	3.539452e-04	3.645700e-04	20150120_STAG2gfpcf2_G2G1\MitoSys2\Calibration\mEGFPC1H2B_G2\DE_W0001_P0001\DE_2_W0001_P0001_T0001\TR1_W0001_P0001\TR1_2_W0001_P0001_T0001_R1_P1_K1_Ch2-Ch1.zen
12700	2.856454e-04	3.382715e-04	3.460800e-04	20150120_STAG2gfpcf2_G2G1\MitoSys2\Calibration\mEGFPC1H2B_G2\DE_W0001_P0001\DE_2_W0001_P0001_T0001\TR1_W0001_P0001\TR1_2_W0001_P0001_T0001_R1_P1_K1_Ch2-Ch1.zen
13980	3.175466e-04	3.463002e-04	3.139200e-04	20150120_STAG2gfpcf2_G2G1\MitoSys2\Calibration\mEGFPC1H2B_G2\DE_W0001_P0001\DE_2_W0001_P0001_T0001\TR1_W0001_P0001\TR1_2_W0001_P0001_T0001_R1_P1_K1_Ch2-Ch1.zen
15260	2.423791e-04	4.808180e-04	2.868600e-04	20150120_STAG2gfpcf2_G2G1\MitoSys2\Calibration\mEGFPC1H2B_G2\DE_W0001_P0001\DE_2_W0001_P0001_T0001\TR1_W0001_P0001\TR1_2_W0001_P0001_T0001_R1_P1_K1_Ch2-Ch1.zen
16540	1.991663e-04	6.012696e-04	2.637700e-04	20150120_STAG2gfpcf2_G2G1\MitoSys2\Calibration\mEGFPC1H2B_G2\DE_W0001_P0001\DE_2_W0001_P0001_T0001\TR1_W0001_P0001\TR1_2_W0001_P0001_T0001_R1_P1_K1_Ch2-Ch1.zen
17820	1.555341e-04	4.193732e-04	2.438200e-04	20150120_STAG2gfpcf2_G2G1\MitoSys2\Calibration\mEGFPC1H2B_G2\DE_W0001_P0001\DE_2_W0001_P0001_T0001\TR1_W0001_P0001\TR1_2_W0001_P0001_T0001_R1_P1_K1_Ch2-Ch1.zen
19100	1.965477e-04	3.878017e-04	2.264100e-04	20150120_STAG2gfpcf2_G2G1\MitoSys2\Calibration\mEGFPC1H2B_G2\DE_W0001_P0001\DE_2_W0001_P0001_T0001\TR1_W0001_P0001\TR1_2_W0001_P0001_T0001_R1_P1_K1_Ch2-Ch1.zen
20380	2.097813e-04	4.097765e-04	2.110800e-04	20150120_STAG2gfpcf2_G2G1\MitoSys2\Calibration\mEGFPC1H2B_G2\DE_W0001_P0001\DE_2_W0001_P0001_T0001\TR1_W0001_P0001\TR1_2_W0001_P0001_T0001_R1_P1_K1_Ch2-Ch1.zen
21660	2.772466e-04	3.404140e-04	1.974700e-04	20150120_STAG2gfpcf2_G2G1\MitoSys2\Calibration\mEGFPC1H2B_G2\DE_W0001_P0001\DE_2_W0001_P0001_T0001\TR1_W0001_P0001\TR1_2_W0001_P0001_T0001_R1_P1_K1_Ch2-Ch1.zen
22940	2.253444e-04	3.714183e-04	1.853200e-04	20150120_STAG2gfpcf2_G2G1\MitoSys2\Calibration\mEGFPC1H2B_G2\DE_W0001_P0001\DE_2_W0001_P0001_T0001\TR1_W0001_P0001\TR1_2_W0001_P0001_T0001_R1_P1_K1_Ch2-Ch1.zen
24220	1.899602e-04	5.429842e-04	1.744100e-04	20150120_STAG2gfpcf2_G2G1\MitoSys2\Calibration\mEGFPC1H2B_G2\DE_W0001_P0001\DE_2_W0001_P0001_T0001\TR1_W0001_P0001\TR1_2_W0001_P0001_T0001_R1_P1_K1_Ch2-Ch1.zen
25500	1.287443e-04	4.528080e-04	1.645500e-04	20150120_STAG2gfpcf2_G2G1\MitoSys2\Calibration\mEGFPC1H2B_G2\DE_W0001_P0001\DE_2_W0001_P0001_T0001\TR1_W0001_P0001\TR1_2_W0001_P0001_T0001_R1_P1_K1_Ch2-Ch1.zen
28060	5.611318e-05	2.957976e-04	1.474700e-04	20150120_STAG2gfpcf2_G2G1\MitoSys2\Calibration\mEGFPC1H2B_G2\DE_W0001_P0001\DE_2_W0001_P0001_T0001\TR1_W0001_P0001\TR1_2_W0001_P0001_T0001_R1_P1_K1_Ch2-Ch1.zen
30620	4.144216e-05	4.012993e-04	1.331900e-04	20150120_STAG2gfpcf2_G2G1\MitoSys2\Calibration\mEGFPC1H2B_G2\DE_W0001_P0001\DE_2_W0001_P0001_T0001\TR1_W0001_P0001\TR1_2_W0001_P0001_T0001_R1_P1_K1_Ch2-Ch1.zen
33180	-1.151876e-07	3.692695e-04	1.210900e-04	20150120_STAG2gfpcf2_G2G1\MitoSys2\Calibration\mEGFPC1H2B_G2\DE_W0001_P0001\DE_2_W0001_P0001_T0001\TR1_W0001_P0001\TR1_2_W0001_P0001_T0001_R1_P1_K1_Ch2-Ch1.zen
35740	-3.254861e-06	4.299946e-04	1.107300e-04	20150120_STAG2gfpcf2_G2G1\MitoSys2\Calibration\mEGFPC1H2B_G2\DE_W0001_P0001\DE_2_W0001_P0001_T0001\TR1_W0001_P0001\TR1_2_W0001_P0001_T0001_R1_P1_K1_Ch2-Ch1.zen
38300	8.294379e-05	4.033507e-04	1.017600e-04	20150120_STAG2gfpcf2_G2G1\MitoSys2\Calibration\mEGFPC1H2B_G2\DE_W0001_P0001\DE_2_W0001_P0001_T0001\TR1_W0001_P0001\TR1_2_W0001_P0001_T0001_R1_P1_K1_Ch2-Ch1.zen
40860	9.552555e-05	4.337393e-04	9.393500e-05	20150120_STAG2gfpcf2_G2G1\MitoSys2\Calibration\mEGFPC1H2B_G2\DE_W0001_P0001\DE_2_W0001_P0001_T0001\TR1_W0001_P0001\TR1_2_W0001_P0001_T0001_R1_P1_K1_Ch2-Ch1.zen
43420	1.103549e-04	2.222256e-04	8.705700e-05	20150120_STAG2gfpcf2_G2G1\MitoSys2\Calibration\mEGFPC1H2B_G2\DE_W0001_P0001\DE_2_W0001_P0001_T0001\TR1_W0001_P0001\TR1_2_W0001_P0001_T0001_R1_P1_K1_Ch2-Ch1.zen
45980	4.775517e-05	2.651671e-04	8.097100e-05	20150120_STAG2gfpcf2_G2G1\MitoSys2\Calibration\mEGFPC1H2B_G2\DE_W0001_P0001\DE_2_W0001_P0001_T0001\TR1_W0001_P0001\TR1_2_W0001_P0001_T0001_R1_P1_K1_Ch2-Ch1.zen
48540	7.824887e-05	4.014434e-04	7.555300e-05	20150120_STAG2gfpcf2_G2G1\MitoSys2\Calibration\mEGFPC1H2B_G2\DE_W0001_P0001\DE_2_W0001_P0001_T0001\TR1_W0001_P0001\TR1_2_W0001_P0001_T0001_R1_P1_K1_Ch2-Ch1.zen
51100	7.684306e-05	2.131581e-04	7.070400e-05	20150120_STAG2gfpcf2_G2G1\MitoSys2\Calibration\mEGFPC1H2B_G2\DE_W0001_P0001\DE_2_W0001_P0001_T0001\TR1_W0001_P0001\TR1_2_W0001_P0001_T0001_R1_P1_K1_Ch2-Ch1.zen
56220	-2.846794e-05	3.078821e-04	6.240400e-05	20150120_STAG2gfpcf2_G2G1\MitoSys2\Calibration\mEGFPC1H2B_G2\DE_W0001_P0001\DE_2_W0001_P0001_T0001\TR1_W0001_P0001\TR1_2_W0001_P0001_T0001_R1_P1_K1_Ch2-Ch1.zen
61340	1.218385e-04	3.095367e-04	5.557900e-05	20150120_STAG2gfpcf2_G2G1\MitoSys2\Calibration\mEGFPC1H2B_G2\DE_W0001_P0001\DE_2_W0001_P0001_T0001\TR1_W0001_P0001\TR1_2_W0001_P0001_T0001_R1_P1_K1_Ch2-Ch1.zen
66460	4.967472e-06	2.914658e-04	4.988500e-05	20150120_STAG2gfpcf2_G2G1\MitoSys2\Calibration\mEGFPC1H2B_G2\DE_W0001_P0001\DE_2_W0001_P0001_T0001\TR1_W0001_P0001\TR1_2_W0001_P0001_T0001_R1_P1_K1_Ch2-Ch1.zen
71580	-4.611046e-05	2.192408e-04	4.507600e-05	20150120_STAG2gfpcf2_G2G1\MitoSys2\Calibration\mEGFPC1H2B_G2\DE_W0001_P0001\DE_2_W0001_P0001_T0001\TR1_W0001_P0001\TR1_2_W0001_P0001_T0001_R1_P1_K1_Ch2-Ch1.zen
76700	-5.706762e-05	3.320584e-04	4.097100e-05	20150120_STAG2gfpcf2_G2G1\MitoSys2\Calibration\mEGFPC1H2B_G2\DE_W0001_P0001\DE_2_W0001_P0001_T0001\TR1_W0001_P0001\TR1_2_W0001_P0001_T0001_R1_P1_K1_Ch2-Ch1.zen
81820	1.187163e-04	3.765124e-04	3.743300e-05	20150120_STAG2gfpcf2_G2G1\MitoSys2\Calibration\mEGFPC1H2B_G2\DE_W0001_P0001\DE_2_W0001_P0001_T0001\TR1_W0001_P0001\TR1_2_W0001_P0001_T0001_R1_P1_K1_Ch2-Ch1.zen
86940	1.722769e-04	3.919778e-04	3.435900e-05	20150120_STAG2gfpcf2_G2G1\MitoSys2\Calibration\mEGFPC1H2B_G2\DE_W0001_P0001\DE_2_W0001_P0001_T0001\TR1_W0001_P0001\TR1_2_W0001_P0001_T0001_R1_P1_K1_Ch2-Ch1.zen
92060	1.404075e-05	2.623735e-04	3.166900e-05	20150120_STAG2gfpcf2_G2G1\MitoSys2\Calibration\mEGFPC1H2B_G2\DE_W0001_P0001\DE_2_W0001_P0001_T0001\TR1_W0001_P0001\TR1_2_W0001_P0001_T0001_R1_P1_K1_Ch2-Ch1.zen
97180	5.696293e-05	2.982252e-04	2.929900e-05	20150120_STAG2gfpcf2_G2G1\MitoSys2\Calibration\mEGFPC1H2B_G2\DE_W0001_P0001\DE_2_W0001_P0001_T0001\TR1_W0001_P0001\TR1_2_W0001_P0001_T0001_R1_P1_K1_Ch2-Ch1.zen
102300	2.524015e-05	2.913133e-04	2.719800e-05	20150120_STAG2gfpcf2_G2G1\MitoSys2\Calibration\mEGFPC1H2B_G2\DE_W0001_P0001\DE_2_W0001_P0001_T0001\TR1_W0001_P0001\TR1_2_W0001_P0001_T0001_R1_P1_K1_Ch2-Ch1.zen
112540	6.601652e-05	2.696626e-04	2.364900e-05	20150120_STAG2gfpcf2_G2G1\MitoSys2\Calibration\mEGFPC1H2B_G2\DE_W0001_P0001\DE_2_W0001_P0001_T0001\TR1_W0001_P0001\TR1_2_W0001_P0001_T0001_R1_P1_K1_Ch2-Ch1.zen
122780	4.681423e-05	3.259338e-04	2.077900e-05	20150120_STAG2gfpcf2_G2G1\MitoSys2\Calibration\mEGFPC1H2B_G2\DE_W0001_P0001\DE_2_W0001_P0001_T0001\TR1_W0001_P0001\TR1_2_W0001_P0001_T0001_R1_P1_K1_Ch2-Ch1.zen
133020	-8.266110e-05	3.115641e-04	1.842100e-05	20150120_STAG2gfpcf2_G2G1\MitoSys2\Calibration\mEGFPC1H2B_G2\DE_W0001_P0001\DE_2_W0001_P0001_T0001\TR1_W0001_P0001\TR1_2_W0001_P0001_T0001_R1_P1_K1_Ch2-Ch1.zen
143260	-6.349822e-05	2.769814e-04	1.645700e-05	20150120_STAG2gfpcf2_G2G1\MitoSys2\Calibration\mEGFPC1H2B_G2\DE_W0001_P0001\DE_2_W0001_P0001_T0001\TR1_W0001_P0001\TR1_2_W0001_P0001_T0001_R1_P1_K1_Ch2-Ch1.zen
153500	-7.112316e-05	2.985974e-04	1.480200e-05	20150120_STAG2gfpcf2_G2G1\MitoSys2\Calibration\mEGFPC1H2B_G2\DE_W0001_P0001\DE_2_W0001_P0001_T0001\TR1_W0001_P0001\TR1_2_W0001_P0001_T0001_R1_P1_K1_Ch2-Ch1.zen
163740	2.189250e-05	2.494899e-04	1.339200e-05	20150120_STAG2gfpcf2_G2G1\MitoSys2\Calibration\mEGFPC1H2B_G2\DE_W0001_P0001\DE_2_W0001_P0001_T0001\TR1_W0001_P0001\TR1_2_W0001_P0001_T0001_R1_P1_K1_Ch2-Ch1.zen
173980	9.132850e-05	2.608772e-04	1.218100e-05	20150120_STAG2gfpcf2_G2G1\MitoSys2\Calibration\mEGFPC1H2B_G2\DE_W0001_P0001\DE_2_W0001_P0001_T0001\TR1_W0001_P0001\TR1_2_W0001_P0001_T0001_R1_P1_K1_Ch2-Ch1.zen
184220	-2.769750e-05	2.925619e-04	1.113200e-05	20150120_STAG2gfpcf2_G2G1\MitoSys2\Calibration\mEGFPC1H2B_G2\DE_W0001_P0001\DE_2_W0001_P0001_T0001\TR1_W0001_P0001\TR1_2_W0001_P0001_T0001_R1_P1_K1_Ch2-Ch1.zen
194460	-4.756849e-05	3.229622e-04	1.021700e-05	20150120_STAG2gfpcf2_G2G1\MitoSys2\Calibration\mEGFPC1H2B_G2\DE_W0001_P0001\DE_2_W0001_P0001_T0001\TR1_W0001_P0001\TR1_2_W0001_P0001_T0001_R1_P1_K1_Ch2-Ch1.zen
204700	2.007359e-06	3.112663e-04	9.414200e-06	20150120_STAG2gfpcf2_G2G1\MitoSys2\Calibration\mEGFPC1H2B_G2\DE_W0001_P0001\DE_2_W0001_P0001_T0001\TR1_W0001_P0001\TR1_2_W0001_P0001_T0001_R1_P1_K1_Ch2-Ch1.zen
225180	2.815753e-06	2.468716e-04	8.074800e-06	20150120_STAG2gfpcf2_G2G1\MitoSys2\Calibration\mEGFPC1H2B_G2\DE_W0001_P0001\DE_2_W0001_P0001_T0001\TR1_W0001_P0001\TR1_2_W0001_P0001_T0001_R1_P1_K1_Ch2-Ch1.zen
245660	1.210526e-05	2.477730e-04	7.009000e-06	20150120_STAG2gfpcf2_G2G1\MitoSys2\Calibration\mEGFPC1H2B_G2\DE_W0001_P0001\DE_2_W0001_P0001_T0001\TR1_W0001_P0001\TR1_2_W0001_P0001_T0001_R1_P1_K1_Ch2-Ch1.zen
266140	9.526580e-07	2.790783e-04	6.146100e-06	20150120_STAG2gfpcf2_G2G1\MitoSys2\Calibration\mEGFPC1H2B_G2\DE_W0001_P0001\DE_2_W0001_P0001_T0001\TR1_W0001_P0001\TR1_2_W0001_P0001_T0001_R1_P1_K1_Ch2-Ch1.zen
286620	3.405340e-05	2.299030e-04	5.437000e-06	20150120_STAG2gfpcf2_G2G1\MitoSys2\Calibration\mEGFPC1H2B_G2\DE_W0001_P0001\DE_2_W0001_P0001_T0001\TR1_W0001_P0001\TR1_2_W0001_P0001_T0001_R1_P1_K1_Ch2-Ch1.zen
307100	-9.895799e-05	2.250954e-04	4.846900e-06	20150120_STAG2gfpcf2_G2G1\MitoSys2\Calibration\mEGFPC1H2B_G2\DE_W0001_P0001\DE_2_W0001_P0001_T0001\TR1_W0001_P0001\TR1_2_W0001_P0001_T0001_R1_P1_K1_Ch2-Ch1.zen
327580	1.109097e-04	2.532514e-04	4.350100e-06	20150120_STAG2gfpcf2_G2G1\MitoSys2\Calibration\mEGFPC1H2B_G2\DE_W0001_P0001\DE_2_W0001_P0001_T0001\TR1_W0001_P0001\TR1_2_W0001_P0001_T0001_R1_P1_K1_Ch2-Ch1.zen
348060	-1.583406e-05	2.475263e-04	3.927800e-06	20150120_STAG2gfpcf2_G2G1\MitoSys2\Calibration\mEGFPC1H2B_G2\DE_W0001_P0001\DE_2_W0001_P0001_T0001\TR1_W0001_P0001\TR1_2_W0001_P0001_T0001_R1_P1_K1_Ch2-Ch1.zen
368540	-5.887844e-05	1.844196e-04	3.565600e-06	20150120_STAG2gfpcf2_G2G1\MitoSys2\Calibration\mEGFPC1H2B_G2\DE_W0001_P0001\DE_2_W0001_P0001_T0001\TR1_W0001_P0001\TR1_2_W0001_P0001_T0001_R1_P1_K1_Ch2-Ch1.zen
389020	-7.044269e-05	2.726748e-04	3.252500e-06	20150120_STAG2gfpcf2_G2G1\MitoSys2\Calibration\mEGFPC1H2B_G2\DE_W0001_P0001\DE_2_W0001_P0001_T0001\TR1_W0001_P0001\TR1_2_W0001_P0001_T0001_R1_P1_K1_Ch2-Ch1.zen
409500	-7.815698e-05	1.515189e-04	2.979900e-06	20150120_STAG2gfpcf2_G2G1\MitoSys2\Calibration\mEGFPC1H2B_G2\DE_W0001_P0001\DE_2_W0001_P0001_T0001\TR1_W0001_P0001\TR1_2_W0001_P0001_T0001_R1_P1_K1_Ch2-Ch1.zen
450460	-2.828534e-05	1.707621e-04	2.530600e-06	20150120_STAG2gfpcf2_G2G1\MitoSys2\Calibration\mEGFPC1H2B_G2\DE_W0001_P0001\DE_2_W0001_P0001_T0001\TR1_W0001_P0001\TR1_2_W0001_P0001_T0001_R1_P1_K1_Ch2-Ch1.zen
491420	-3.061429e-05	1.948372e-04	2.178000e-06	20150120_STAG2gfpcf2_G2G1\MitoSys2\Calibration\mEGFPC1H2B_G2\DE_W0001_P0001\DE_2_W0001_P0001_T0001\TR1_W0001_P0001\TR1_2_W0001_P0001_T0001_R1_P1_K1_Ch2-Ch1.zen
532380	2.719117e-05	1.554182e-04	1.896000e-06	20150120_STAG2gfpcf2_G2G1\MitoSys2\Calibration\mEGFPC1H2B_G2\DE_W0001_P0001\DE_2_W0001_P0001_T0001\TR1_W0001_P0001\TR1_2_W0001_P0001_T0001_R1_P1_K1_Ch2-Ch1.zen
573340	-8.428575e-06	2.350250e-04	1.666700e-06	20150120_STAG2gfpcf2_G2G1\MitoSys2\Calibration\mEGFPC1H2B_G2\DE_W0001_P0001\DE_2_W0001_P0001_T0001\TR1_W0001_P0001\TR1_2_W0001_P0001_T0001_R1_P1_K1_Ch2-Ch1.zen
614300	-7.097262e-05	1.845329e-04	1.477600e-06	20150120_STAG2gfpcf2_G2G1\MitoSys2\Calibration\mEGFPC1H2B_G2\DE_W0001_P0001\DE_2_W0001_P0001_T0001\TR1_W0001_P0001\TR1_2_W0001_P0001_T0001_R1_P1_K1_Ch2-Ch1.zen
655260	-1.550318e-05	2.002887e-04	1.319800e-06	20150120_STAG2gfpcf2_G2G1\MitoSys2\Calibration\mEGFPC1H2B_G2\DE_W0001_P0001\DE_2_W0001_P0001_T0001\TR1_W0001_P0001\TR1_2_W0001_P0001_T0001_R1_P1_K1_Ch2-Ch1.zen
696220	-3.372206e-05	1.886836e-04	1.186700e-06	20150120_STAG2gfpcf2_G2G1\MitoSys2\Calibration\mEGFPC1H2B_G2\DE_W0001_P0001\DE_2_W0001_P0001_T0001\TR1_W0001_P0001\TR1_2_W0001_P0001_T0001_R1_P1_K1_Ch2-Ch1.zen
737180	-4.626716e-05	1.647086e-04	1.073300e-06	20150120_STAG2gfpcf2_G2G1\MitoSys2\Calibration\mEGFPC1H2B_G2\DE_W0001_P0001\DE_2_W0001_P0001_T0001\TR1_W0001_P0001\TR1_2_W0001_P0001_T0001_R1_P1_K1_Ch2-Ch1.zen
778140	2.117376e-05	2.619605e-04	9.758500e-07	20150120_STAG2gfpcf2_G2G1\MitoSys2\Calibration\mEGFPC1H2B_G2\DE_W0001_P0001\DE_2_W0001_P0001_T0001\TR1_W0001_P0001\TR1_2_W0001_P0001_T0001_R1_P1_K1_Ch2-Ch1.zen
819100	-1.825634e-05	1.857119e-04	8.914800e-07	20150120_STAG2gfpcf2_G2G1\MitoSys2\Calibration\mEGFPC1H2B_G2\DE_W0001_P0001\DE_2_W0001_P0001_T0001\TR1_W0001_P0001\TR1_2_W0001_P0001_T0001_R1_P1_K1_Ch2-Ch1.zen
901020	-3.230901e-05	1.409888e-04	7.533700e-07	20150120_STAG2gfpcf2_G2G1\MitoSys2\Calibration\mEGFPC1H2B_G2\DE_W0001_P0001\DE_2_W0001_P0001_T0001\TR1_W0001_P0001\TR1_2_W0001_P0001_T0001_R1_P1_K1_Ch2-Ch1.zen
982940	-6.826403e-06	1.204442e-04	6.458700e-07	20150120_STAG2gfpcf2_G2G1\MitoSys2\Calibration\mEGFPC1H2B_G2\DE_W0001_P0001\DE_2_W0001_P0001_T0001\TR1_W0001_P0001\TR1_2_W0001_P0001_T0001_R1_P1_K1_Ch2-Ch1.zen
1064860	3.132561e-05	1.334183e-04	5.604700e-07	20150120_STAG2gfpcf2_G2G1\MitoSys2\Calibration\mEGFPC1H2B_G2\DE_W0001_P0001\DE_2_W0001_P0001_T0001\TR1_W0001_P0001\TR1_2_W0001_P0001_T0001_R1_P1_K1_Ch2-Ch1.zen
1146780	-3.780624e-05	1.302006e-04	4.914400e-07	20150120_STAG2gfpcf2_G2G1\MitoSys2\Calibration\mEGFPC1H2B_G2\DE_W0001_P0001\DE_2_W0001_P0001_T0001\TR1_W0001_P0001\TR1_2_W0001_P0001_T0001_R1_P1_K1_Ch2-Ch1.zen
1228700	6.394372e-06	1.544187e-04	4.348000e-07	20150120_STAG2gfpcf2_G2G1\MitoSys2\Calibration\mEGFPC1H2B_G2\DE_W0001_P0001\DE_2_W0001_P0001_T0001\TR1_W0001_P0001\TR1_2_W0001_P0001_T0001_R1_P1_K1_Ch2-Ch1.zen
1310620	-3.935362e-05	1.588163e-04	3.877200e-07	20150120_STAG2gfpcf2_G2G1\MitoSys2\Calibration\mEGFPC1H2B_G2\DE_W0001_P0001\DE_2_W0001_P0001_T0001\TR1_W0001_P0001\TR1_2_W0001_P0001_T0001_R1_P1_K1_Ch2-Ch1.zen
1392540	-1.816457e-05	1.280120e-04	3.481300e-07	20150120_STAG2gfpcf2_G2G1\MitoSys2\Calibration\mEGFPC1H2B_G2\DE_W0001_P0001\DE_2_W0001_P0001_T0001\TR1_W0001_P0001\TR1_2_W0001_P0001_T0001_R1_P1_K1_Ch2-Ch1.zen
1474460	-2.276701e-05	1.434819e-04	3.145100e-07	20150120_STAG2gfpcf2_G2G1\MitoSys2\Calibration\mEGFPC1H2B_G2\DE_W0001_P0001\DE_2_W0001_P0001_T0001\TR1_W0001_P0001\TR1_2_W0001_P0001_T0001_R1_P1_K1_Ch2-Ch1.zen
1556380	-2.512732e-05	1.574115e-04	2.856900e-07	20150120_STAG2gfpcf2_G2G1\MitoSys2\Calibration\mEGFPC1H2B_G2\DE_W0001_P0001\DE_2_W0001_P0001_T0001\TR1_W0001_P0001\TR1_2_W0001_P0001_T0001_R1_P1_K1_Ch2-Ch1.zen
10	2.335432e-02	1.274814e-03	2.298700e-02	20150120_STAG2gfpcf2_G2G1\MitoSys2\Calibration\mEGFPC1H2B_G2\DE_W0001_P0001\DE_2_W0001_P0001_T0001\TR1_W0001_P0001\TR1_2_W0001_P0001_T0001_R1_P3_K1_Ch2-Ch1.zen
20	2.188227e-02	1.114934e-03	2.201600e-02	20150120_STAG2gfpcf2_G2G1\MitoSys2\Calibration\mEGFPC1H2B_G2\DE_W0001_P0001\DE_2_W0001_P0001_T0001\TR1_W0001_P0001\TR1_2_W0001_P0001_T0001_R1_P3_K1_Ch2-Ch1.zen
30	2.120140e-02	1.295409e-03	2.111000e-02	20150120_STAG2gfpcf2_G2G1\MitoSys2\Calibration\mEGFPC1H2B_G2\DE_W0001_P0001\DE_2_W0001_P0001_T0001\TR1_W0001_P0001\TR1_2_W0001_P0001_T0001_R1_P3_K1_Ch2-Ch1.zen
40	1.992444e-02	8.621102e-04	2.026900e-02	20150120_STAG2gfpcf2_G2G1\MitoSys2\Calibration\mEGFPC1H2B_G2\DE_W0001_P0001\DE_2_W0001_P0001_T0001\TR1_W0001_P0001\TR1_2_W0001_P0001_T0001_R1_P3_K1_Ch2-Ch1.zen
50	1.913462e-02	1.170451e-03	1.948900e-02	20150120_STAG2gfpcf2_G2G1\MitoSys2\Calibration\mEGFPC1H2B_G2\DE_W0001_P0001\DE_2_W0001_P0001_T0001\TR1_W0001_P0001\TR1_2_W0001_P0001_T0001_R1_P3_K1_Ch2-Ch1.zen
60	1.875031e-02	1.121699e-03	1.876600e-02	20150120_STAG2gfpcf2_G2G1\MitoSys2\Calibration\mEGFPC1H2B_G2\DE_W0001_P0001\DE_2_W0001_P0001_T0001\TR1_W0001_P0001\TR1_2_W0001_P0001_T0001_R1_P3_K1_Ch2-Ch1.zen
70	1.848429e-02	1.166721e-03	1.809500e-02	20150120_STAG2gfpcf2_G2G1\MitoSys2\Calibration\mEGFPC1H2B_G2\DE_W0001_P0001\DE_2_W0001_P0001_T0001\TR1_W0001_P0001\TR1_2_W0001_P0001_T0001_R1_P3_K1_Ch2-Ch1.zen
80	1.718589e-02	1.219323e-03	1.747100e-02	20150120_STAG2gfpcf2_G2G1\MitoSys2\Calibration\mEGFPC1H2B_G2\DE_W0001_P0001\DE_2_W0001_P0001_T0001\TR1_W0001_P0001\TR1_2_W0001_P0001_T0001_R1_P3_K1_Ch2-Ch1.zen
90	1.689278e-02	1.206969e-03	1.689000e-02	20150120_STAG2gfpcf2_G2G1\MitoSys2\Calibration\mEGFPC1H2B_G2\DE_W0001_P0001\DE_2_W0001_P0001_T0001\TR1_W0001_P0001\TR1_2_W0001_P0001_T0001_R1_P3_K1_Ch2-Ch1.zen
100	1.636615e-02	7.918362e-04	1.634800e-02	20150120_STAG2gfpcf2_G2G1\MitoSys2\Calibration\mEGFPC1H2B_G2\DE_W0001_P0001\DE_2_W0001_P0001_T0001\TR1_W0001_P0001\TR1_2_W0001_P0001_T0001_R1_P3_K1_Ch2-Ch1.zen
120	1.563034e-02	1.012058e-03	1.536700e-02	20150120_STAG2gfpcf2_G2G1\MitoSys2\Calibration\mEGFPC1H2B_G2\DE_W0001_P0001\DE_2_W0001_P0001_T0001\TR1_W0001_P0001\TR1_2_W0001_P0001_T0001_R1_P3_K1_Ch2-Ch1.zen
140	1.447878e-02	9.370104e-04	1.450400e-02	20150120_STAG2gfpcf2_G2G1\MitoSys2\Calibration\mEGFPC1H2B_G2\DE_W0001_P0001\DE_2_W0001_P0001_T0001\TR1_W0001_P0001\TR1_2_W0001_P0001_T0001_R1_P3_K1_Ch2-Ch1.zen
160	1.392961e-02	7.758011e-04	1.373900e-02	20150120_STAG2gfpcf2_G2G1\MitoSys2\Calibration\mEGFPC1H2B_G2\DE_W0001_P0001\DE_2_W0001_P0001_T0001\TR1_W0001_P0001\TR1_2_W0001_P0001_T0001_R1_P3_K1_Ch2-Ch1.zen
180	1.297782e-02	8.565922e-04	1.305600e-02	20150120_STAG2gfpcf2_G2G1\MitoSys2\Calibration\mEGFPC1H2B_G2\DE_W0001_P0001\DE_2_W0001_P0001_T0001\TR1_W0001_P0001\TR1_2_W0001_P0001_T0001_R1_P3_K1_Ch2-Ch1.zen
200	1.245155e-02	8.709174e-04	1.244300e-02	20150120_STAG2gfpcf2_G2G1\MitoSys2\Calibration\mEGFPC1H2B_G2\DE_W0001_P0001\DE_2_W0001_P0001_T0001\TR1_W0001_P0001\TR1_2_W0001_P0001_T0001_R1_P3_K1_Ch2-Ch1.zen
220	1.187520e-02	7.816546e-04	1.188800e-02	20150120_STAG2gfpcf2_G2G1\MitoSys2\Calibration\mEGFPC1H2B_G2\DE_W0001_P0001\DE_2_W0001_P0001_T0001\TR1_W0001_P0001\TR1_2_W0001_P0001_T0001_R1_P3_K1_Ch2-Ch1.zen
240	1.132954e-02	9.746779e-04	1.138400e-02	20150120_STAG2gfpcf2_G2G1\MitoSys2\Calibration\mEGFPC1H2B_G2\DE_W0001_P0001\DE_2_W0001_P0001_T0001\TR1_W0001_P0001\TR1_2_W0001_P0001_T0001_R1_P3_K1_Ch2-Ch1.zen
260	1.087998e-02	6.729843e-04	1.092300e-02	20150120_STAG2gfpcf2_G2G1\MitoSys2\Calibration\mEGFPC1H2B_G2\DE_W0001_P0001\DE_2_W0001_P0001_T0001\TR1_W0001_P0001\TR1_2_W0001_P0001_T0001_R1_P3_K1_Ch2-Ch1.zen
280	1.056464e-02	7.562802e-04	1.050000e-02	20150120_STAG2gfpcf2_G2G1\MitoSys2\Calibration\mEGFPC1H2B_G2\DE_W0001_P0001\DE_2_W0001_P0001_T0001\TR1_W0001_P0001\TR1_2_W0001_P0001_T0001_R1_P3_K1_Ch2-Ch1.zen
300	1.011575e-02	6.528836e-04	1.011000e-02	20150120_STAG2gfpcf2_G2G1\MitoSys2\Calibration\mEGFPC1H2B_G2\DE_W0001_P0001\DE_2_W0001_P0001_T0001\TR1_W0001_P0001\TR1_2_W0001_P0001_T0001_R1_P3_K1_Ch2-Ch1.zen
340	9.444434e-03	8.349218e-04	9.412900e-03	20150120_STAG2gfpcf2_G2G1\MitoSys2\Calibration\mEGFPC1H2B_G2\DE_W0001_P0001\DE_2_W0001_P0001_T0001\TR1_W0001_P0001\TR1_2_W0001_P0001_T0001_R1_P3_K1_Ch2-Ch1.zen
380	8.974802e-03	6.942676e-04	8.807400e-03	20150120_STAG2gfpcf2_G2G1\MitoSys2\Calibration\mEGFPC1H2B_G2\DE_W0001_P0001\DE_2_W0001_P0001_T0001\TR1_W0001_P0001\TR1_2_W0001_P0001_T0001_R1_P3_K1_Ch2-Ch1.zen
420	8.296633e-03	7.474729e-04	8.275200e-03	20150120_STAG2gfpcf2_G2G1\MitoSys2\Calibration\mEGFPC1H2B_G2\DE_W0001_P0001\DE_2_W0001_P0001_T0001\TR1_W0001_P0001\TR1_2_W0001_P0001_T0001_R1_P3_K1_Ch2-Ch1.zen
460	7.968349e-03	7.134213e-04	7.803100e-03	20150120_STAG2gfpcf2_G2G1\MitoSys2\Calibration\mEGFPC1H2B_G2\DE_W0001_P0001\DE_2_W0001_P0001_T0001\TR1_W0001_P0001\TR1_2_W0001_P0001_T0001_R1_P3_K1_Ch2-Ch1.zen
500	7.403881e-03	7.464106e-04	7.381000e-03	20150120_STAG2gfpcf2_G2G1\MitoSys2\Calibration\mEGFPC1H2B_G2\DE_W0001_P0001\DE_2_W0001_P0001_T0001\TR1_W0001_P0001\TR1_2_W0001_P0001_T0001_R1_P3_K1_Ch2-Ch1.zen
540	7.041646e-03	8.492171e-04	7.000900e-03	20150120_STAG2gfpcf2_G2G1\MitoSys2\Calibration\mEGFPC1H2B_G2\DE_W0001_P0001\DE_2_W0001_P0001_T0001\TR1_W0001_P0001\TR1_2_W0001_P0001_T0001_R1_P3_K1_Ch2-Ch1.zen
580	6.746333e-03	7.596026e-04	6.656700e-03	20150120_STAG2gfpcf2_G2G1\MitoSys2\Calibration\mEGFPC1H2B_G2\DE_W0001_P0001\DE_2_W0001_P0001_T0001\TR1_W0001_P0001\TR1_2_W0001_P0001_T0001_R1_P3_K1_Ch2-Ch1.zen
620	6.030418e-03	6.653012e-04	6.343600e-03	20150120_STAG2gfpcf2_G2G1\MitoSys2\Calibration\mEGFPC1H2B_G2\DE_W0001_P0001\DE_2_W0001_P0001_T0001\TR1_W0001_P0001\TR1_2_W0001_P0001_T0001_R1_P3_K1_Ch2-Ch1.zen
660	5.968048e-03	8.400178e-04	6.057300e-03	20150120_STAG2gfpcf2_G2G1\MitoSys2\Calibration\mEGFPC1H2B_G2\DE_W0001_P0001\DE_2_W0001_P0001_T0001\TR1_W0001_P0001\TR1_2_W0001_P0001_T0001_R1_P3_K1_Ch2-Ch1.zen
700	5.707318e-03	8.089697e-04	5.794600e-03	20150120_STAG2gfpcf2_G2G1\MitoSys2\Calibration\mEGFPC1H2B_G2\DE_W0001_P0001\DE_2_W0001_P0001_T0001\TR1_W0001_P0001\TR1_2_W0001_P0001_T0001_R1_P3_K1_Ch2-Ch1.zen
780	5.343889e-03	7.379701e-04	5.329100e-03	20150120_STAG2gfpcf2_G2G1\MitoSys2\Calibration\mEGFPC1H2B_G2\DE_W0001_P0001\DE_2_W0001_P0001_T0001\TR1_W0001_P0001\TR1_2_W0001_P0001_T0001_R1_P3_K1_Ch2-Ch1.zen
860	4.988396e-03	9.529608e-04	4.929500e-03	20150120_STAG2gfpcf2_G2G1\MitoSys2\Calibration\mEGFPC1H2B_G2\DE_W0001_P0001\DE_2_W0001_P0001_T0001\TR1_W0001_P0001\TR1_2_W0001_P0001_T0001_R1_P3_K1_Ch2-Ch1.zen
940	4.529609e-03	8.960121e-04	4.582900e-03	20150120_STAG2gfpcf2_G2G1\MitoSys2\Calibration\mEGFPC1H2B_G2\DE_W0001_P0001\DE_2_W0001_P0001_T0001\TR1_W0001_P0001\TR1_2_W0001_P0001_T0001_R1_P3_K1_Ch2-Ch1.zen
1020	4.156297e-03	7.387747e-04	4.279600e-03	20150120_STAG2gfpcf2_G2G1\MitoSys2\Calibration\mEGFPC1H2B_G2\DE_W0001_P0001\DE_2_W0001_P0001_T0001\TR1_W0001_P0001\TR1_2_W0001_P0001_T0001_R1_P3_K1_Ch2-Ch1.zen
1100	3.996695e-03	7.960156e-04	4.011900e-03	20150120_STAG2gfpcf2_G2G1\MitoSys2\Calibration\mEGFPC1H2B_G2\DE_W0001_P0001\DE_2_W0001_P0001_T0001\TR1_W0001_P0001\TR1_2_W0001_P0001_T0001_R1_P3_K1_Ch2-Ch1.zen
1180	3.598377e-03	8.787072e-04	3.774200e-03	20150120_STAG2gfpcf2_G2G1\MitoSys2\Calibration\mEGFPC1H2B_G2\DE_W0001_P0001\DE_2_W0001_P0001_T0001\TR1_W0001_P0001\TR1_2_W0001_P0001_T0001_R1_P3_K1_Ch2-Ch1.zen
1260	3.485181e-03	6.623029e-04	3.561600e-03	20150120_STAG2gfpcf2_G2G1\MitoSys2\Calibration\mEGFPC1H2B_G2\DE_W0001_P0001\DE_2_W0001_P0001_T0001\TR1_W0001_P0001\TR1_2_W0001_P0001_T0001_R1_P3_K1_Ch2-Ch1.zen
1340	3.441024e-03	6.854833e-04	3.370600e-03	20150120_STAG2gfpcf2_G2G1\MitoSys2\Calibration\mEGFPC1H2B_G2\DE_W0001_P0001\DE_2_W0001_P0001_T0001\TR1_W0001_P0001\TR1_2_W0001_P0001_T0001_R1_P3_K1_Ch2-Ch1.zen
1420	3.141054e-03	7.478584e-04	3.197900e-03	20150120_STAG2gfpcf2_G2G1\MitoSys2\Calibration\mEGFPC1H2B_G2\DE_W0001_P0001\DE_2_W0001_P0001_T0001\TR1_W0001_P0001\TR1_2_W0001_P0001_T0001_R1_P3_K1_Ch2-Ch1.zen
1500	3.019955e-03	7.096257e-04	3.041300e-03	20150120_STAG2gfpcf2_G2G1\MitoSys2\Calibration\mEGFPC1H2B_G2\DE_W0001_P0001\DE_2_W0001_P0001_T0001\TR1_W0001_P0001\TR1_2_W0001_P0001_T0001_R1_P3_K1_Ch2-Ch1.zen
1660	2.757337e-03	7.010787e-04	2.767700e-03	20150120_STAG2gfpcf2_G2G1\MitoSys2\Calibration\mEGFPC1H2B_G2\DE_W0001_P0001\DE_2_W0001_P0001_T0001\TR1_W0001_P0001\TR1_2_W0001_P0001_T0001_R1_P3_K1_Ch2-Ch1.zen
1820	2.622578e-03	5.815522e-04	2.537100e-03	20150120_STAG2gfpcf2_G2G1\MitoSys2\Calibration\mEGFPC1H2B_G2\DE_W0001_P0001\DE_2_W0001_P0001_T0001\TR1_W0001_P0001\TR1_2_W0001_P0001_T0001_R1_P3_K1_Ch2-Ch1.zen
1980	2.376536e-03	6.490958e-04	2.340200e-03	20150120_STAG2gfpcf2_G2G1\MitoSys2\Calibration\mEGFPC1H2B_G2\DE_W0001_P0001\DE_2_W0001_P0001_T0001\TR1_W0001_P0001\TR1_2_W0001_P0001_T0001_R1_P3_K1_Ch2-Ch1.zen
2140	2.248524e-03	7.016514e-04	2.170300e-03	20150120_STAG2gfpcf2_G2G1\MitoSys2\Calibration\mEGFPC1H2B_G2\DE_W0001_P0001\DE_2_W0001_P0001_T0001\TR1_W0001_P0001\TR1_2_W0001_P0001_T0001_R1_P3_K1_Ch2-Ch1.zen
2300	1.960411e-03	6.520131e-04	2.022200e-03	20150120_STAG2gfpcf2_G2G1\MitoSys2\Calibration\mEGFPC1H2B_G2\DE_W0001_P0001\DE_2_W0001_P0001_T0001\TR1_W0001_P0001\TR1_2_W0001_P0001_T0001_R1_P3_K1_Ch2-Ch1.zen
2460	1.978833e-03	6.810911e-04	1.892000e-03	20150120_STAG2gfpcf2_G2G1\MitoSys2\Calibration\mEGFPC1H2B_G2\DE_W0001_P0001\DE_2_W0001_P0001_T0001\TR1_W0001_P0001\TR1_2_W0001_P0001_T0001_R1_P3_K1_Ch2-Ch1.zen
2620	1.830096e-03	6.202391e-04	1.776700e-03	20150120_STAG2gfpcf2_G2G1\MitoSys2\Calibration\mEGFPC1H2B_G2\DE_W0001_P0001\DE_2_W0001_P0001_T0001\TR1_W0001_P0001\TR1_2_W0001_P0001_T0001_R1_P3_K1_Ch2-Ch1.zen
2780	1.645328e-03	6.897655e-04	1.674000e-03	20150120_STAG2gfpcf2_G2G1\MitoSys2\Calibration\mEGFPC1H2B_G2\DE_W0001_P0001\DE_2_W0001_P0001_T0001\TR1_W0001_P0001\TR1_2_W0001_P0001_T0001_R1_P3_K1_Ch2-Ch1.zen
2940	1.664111e-03	6.477408e-04	1.581900e-03	20150120_STAG2gfpcf2_G2G1\MitoSys2\Calibration\mEGFPC1H2B_G2\DE_W0001_P0001\DE_2_W0001_P0001_T0001\TR1_W0001_P0001\TR1_2_W0001_P0001_T0001_R1_P3_K1_Ch2-Ch1.zen
3100	1.533699e-03	5.894629e-04	1.498800e-03	20150120_STAG2gfpcf2_G2G1\MitoSys2\Calibration\mEGFPC1H2B_G2\DE_W0001_P0001\DE_2_W0001_P0001_T0001\TR1_W0001_P0001\TR1_2_W0001_P0001_T0001_R1_P3_K1_Ch2-Ch1.zen
3420	1.406963e-03	5.897922e-04	1.355100e-03	20150120_STAG2gfpcf2_G2G1\MitoSys2\Calibration\mEGFPC1H2B_G2\DE_W0001_P0001\DE_2_W0001_P0001_T0001\TR1_W0001_P0001\TR1_2_W0001_P0001_T0001_R1_P3_K1_Ch2-Ch1.zen
3740	1.260090e-03	5.984205e-04	1.235200e-03	20150120_STAG2gfpcf2_G2G1\MitoSys2\Calibration\mEGFPC1H2B_G2\DE_W0001_P0001\DE_2_W0001_P0001_T0001\TR1_W0001_P0001\TR1_2_W0001_P0001_T0001_R1_P3_K1_Ch2-Ch1.zen
4060	1.062331e-03	6.635885e-04	1.133600e-03	20150120_STAG2gfpcf2_G2G1\MitoSys2\Calibration\mEGFPC1H2B_G2\DE_W0001_P0001\DE_2_W0001_P0001_T0001\TR1_W0001_P0001\TR1_2_W0001_P0001_T0001_R1_P3_K1_Ch2-Ch1.zen
4380	9.767569e-04	6.390979e-04	1.046400e-03	20150120_STAG2gfpcf2_G2G1\MitoSys2\Calibration\mEGFPC1H2B_G2\DE_W0001_P0001\DE_2_W0001_P0001_T0001\TR1_W0001_P0001\TR1_2_W0001_P0001_T0001_R1_P3_K1_Ch2-Ch1.zen
4700	1.157042e-03	4.843180e-04	9.709000e-04	20150120_STAG2gfpcf2_G2G1\MitoSys2\Calibration\mEGFPC1H2B_G2\DE_W0001_P0001\DE_2_W0001_P0001_T0001\TR1_W0001_P0001\TR1_2_W0001_P0001_T0001_R1_P3_K1_Ch2-Ch1.zen
5020	8.792720e-04	4.479521e-04	9.048000e-04	20150120_STAG2gfpcf2_G2G1\MitoSys2\Calibration\mEGFPC1H2B_G2\DE_W0001_P0001\DE_2_W0001_P0001_T0001\TR1_W0001_P0001\TR1_2_W0001_P0001_T0001_R1_P3_K1_Ch2-Ch1.zen
5340	7.448301e-04	5.089291e-04	8.464600e-04	20150120_STAG2gfpcf2_G2G1\MitoSys2\Calibration\mEGFPC1H2B_G2\DE_W0001_P0001\DE_2_W0001_P0001_T0001\TR1_W0001_P0001\TR1_2_W0001_P0001_T0001_R1_P3_K1_Ch2-Ch1.zen
5660	7.531139e-04	5.444334e-04	7.946000e-04	20150120_STAG2gfpcf2_G2G1\MitoSys2\Calibration\mEGFPC1H2B_G2\DE_W0001_P0001\DE_2_W0001_P0001_T0001\TR1_W0001_P0001\TR1_2_W0001_P0001_T0001_R1_P3_K1_Ch2-Ch1.zen
5980	7.890267e-04	4.821538e-04	7.482000e-04	20150120_STAG2gfpcf2_G2G1\MitoSys2\Calibration\mEGFPC1H2B_G2\DE_W0001_P0001\DE_2_W0001_P0001_T0001\TR1_W0001_P0001\TR1_2_W0001_P0001_T0001_R1_P3_K1_Ch2-Ch1.zen
6300	7.453591e-04	4.051902e-04	7.064300e-04	20150120_STAG2gfpcf2_G2G1\MitoSys2\Calibration\mEGFPC1H2B_G2\DE_W0001_P0001\DE_2_W0001_P0001_T0001\TR1_W0001_P0001\TR1_2_W0001_P0001_T0001_R1_P3_K1_Ch2-Ch1.zen
6940	7.168021e-04	4.154500e-04	6.342600e-04	20150120_STAG2gfpcf2_G2G1\MitoSys2\Calibration\mEGFPC1H2B_G2\DE_W0001_P0001\DE_2_W0001_P0001_T0001\TR1_W0001_P0001\TR1_2_W0001_P0001_T0001_R1_P3_K1_Ch2-Ch1.zen
7580	5.887403e-04	5.052853e-04	5.741100e-04	20150120_STAG2gfpcf2_G2G1\MitoSys2\Calibration\mEGFPC1H2B_G2\DE_W0001_P0001\DE_2_W0001_P0001_T0001\TR1_W0001_P0001\TR1_2_W0001_P0001_T0001_R1_P3_K1_Ch2-Ch1.zen
8220	6.188688e-04	4.759326e-04	5.232000e-04	20150120_STAG2gfpcf2_G2G1\MitoSys2\Calibration\mEGFPC1H2B_G2\DE_W0001_P0001\DE_2_W0001_P0001_T0001\TR1_W0001_P0001\TR1_2_W0001_P0001_T0001_R1_P3_K1_Ch2-Ch1.zen
8860	4.416397e-04	3.361396e-04	4.795600e-04	20150120_STAG2gfpcf2_G2G1\MitoSys2\Calibration\mEGFPC1H2B_G2\DE_W0001_P0001\DE_2_W0001_P0001_T0001\TR1_W0001_P0001\TR1_2_W0001_P0001_T0001_R1_P3_K1_Ch2-Ch1.zen
9500	3.130464e-04	4.594540e-04	4.417500e-04	20150120_STAG2gfpcf2_G2G1\MitoSys2\Calibration\mEGFPC1H2B_G2\DE_W0001_P0001\DE_2_W0001_P0001_T0001\TR1_W0001_P0001\TR1_2_W0001_P0001_T0001_R1_P3_K1_Ch2-Ch1.zen
10140	3.675501e-04	4.840740e-04	4.086800e-04	20150120_STAG2gfpcf2_G2G1\MitoSys2\Calibration\mEGFPC1H2B_G2\DE_W0001_P0001\DE_2_W0001_P0001_T0001\TR1_W0001_P0001\TR1_2_W0001_P0001_T0001_R1_P3_K1_Ch2-Ch1.zen
10780	3.638125e-04	5.318113e-04	3.795300e-04	20150120_STAG2gfpcf2_G2G1\MitoSys2\Calibration\mEGFPC1H2B_G2\DE_W0001_P0001\DE_2_W0001_P0001_T0001\TR1_W0001_P0001\TR1_2_W0001_P0001_T0001_R1_P3_K1_Ch2-Ch1.zen
11420	4.259451e-04	6.362286e-04	3.536600e-04	20150120_STAG2gfpcf2_G2G1\MitoSys2\Calibration\mEGFPC1H2B_G2\DE_W0001_P0001\DE_2_W0001_P0001_T0001\TR1_W0001_P0001\TR1_2_W0001_P0001_T0001_R1_P3_K1_Ch2-Ch1.zen
12060	2.396653e-04	5.864250e-04	3.305500e-04	20150120_STAG2gfpcf2_G2G1\MitoSys2\Calibration\mEGFPC1H2B_G2\DE_W0001_P0001\DE_2_W0001_P0001_T0001\TR1_W0001_P0001\TR1_2_W0001_P0001_T0001_R1_P3_K1_Ch2-Ch1.zen
12700	1.993972e-04	5.017260e-04	3.098000e-04	20150120_STAG2gfpcf2_G2G1\MitoSys2\Calibration\mEGFPC1H2B_G2\DE_W0001_P0001\DE_2_W0001_P0001_T0001\TR1_W0001_P0001\TR1_2_W0001_P0001_T0001_R1_P3_K1_Ch2-Ch1.zen
13980	2.186480e-04	3.836983e-04	2.741100e-04	20150120_STAG2gfpcf2_G2G1\MitoSys2\Calibration\mEGFPC1H2B_G2\DE_W0001_P0001\DE_2_W0001_P0001_T0001\TR1_W0001_P0001\TR1_2_W0001_P0001_T0001_R1_P3_K1_Ch2-Ch1.zen
15260	2.938926e-04	4.658157e-04	2.445800e-04	20150120_STAG2gfpcf2_G2G1\MitoSys2\Calibration\mEGFPC1H2B_G2\DE_W0001_P0001\DE_2_W0001_P0001_T0001\TR1_W0001_P0001\TR1_2_W0001_P0001_T0001_R1_P3_K1_Ch2-Ch1.zen
16540	2.852899e-04	4.900068e-04	2.198000e-04	20150120_STAG2gfpcf2_G2G1\MitoSys2\Calibration\mEGFPC1H2B_G2\DE_W0001_P0001\DE_2_W0001_P0001_T0001\TR1_W0001_P0001\TR1_2_W0001_P0001_T0001_R1_P3_K1_Ch2-Ch1.zen
17820	3.442695e-04	4.277761e-04	1.987800e-04	20150120_STAG2gfpcf2_G2G1\MitoSys2\Calibration\mEGFPC1H2B_G2\DE_W0001_P0001\DE_2_W0001_P0001_T0001\TR1_W0001_P0001\TR1_2_W0001_P0001_T0001_R1_P3_K1_Ch2-Ch1.zen
19100	1.582686e-04	4.625347e-04	1.807600e-04	20150120_STAG2gfpcf2_G2G1\MitoSys2\Calibration\mEGFPC1H2B_G2\DE_W0001_P0001\DE_2_W0001_P0001_T0001\TR1_W0001_P0001\TR1_2_W0001_P0001_T0001_R1_P3_K1_Ch2-Ch1.zen
20380	1.733269e-04	4.101505e-04	1.651800e-04	20150120_STAG2gfpcf2_G2G1\MitoSys2\Calibration\mEGFPC1H2B_G2\DE_W0001_P0001\DE_2_W0001_P0001_T0001\TR1_W0001_P0001\TR1_2_W0001_P0001_T0001_R1_P3_K1_Ch2-Ch1.zen
21660	1.597381e-05	5.300360e-04	1.516000e-04	20150120_STAG2gfpcf2_G2G1\MitoSys2\Calibration\mEGFPC1H2B_G2\DE_W0001_P0001\DE_2_W0001_P0001_T0001\TR1_W0001_P0001\TR1_2_W0001_P0001_T0001_R1_P3_K1_Ch2-Ch1.zen
22940	9.235425e-05	4.809259e-04	1.396900e-04	20150120_STAG2gfpcf2_G2G1\MitoSys2\Calibration\mEGFPC1H2B_G2\DE_W0001_P0001\DE_2_W0001_P0001_T0001\TR1_W0001_P0001\TR1_2_W0001_P0001_T0001_R1_P3_K1_Ch2-Ch1.zen
24220	1.318925e-04	3.871182e-04	1.291900e-04	20150120_STAG2gfpcf2_G2G1\MitoSys2\Calibration\mEGFPC1H2B_G2\DE_W0001_P0001\DE_2_W0001_P0001_T0001\TR1_W0001_P0001\TR1_2_W0001_P0001_T0001_R1_P3_K1_Ch2-Ch1.zen
25500	1.634975e-04	3.808083e-04	1.198600e-04	20150120_STAG2gfpcf2_G2G1\MitoSys2\Calibration\mEGFPC1H2B_G2\DE_W0001_P0001\DE_2_W0001_P0001_T0001\TR1_W0001_P0001\TR1_2_W0001_P0001_T0001_R1_P3_K1_Ch2-Ch1.zen
28060	1.701692e-04	4.262956e-04	1.040900e-04	20150120_STAG2gfpcf2_G2G1\MitoSys2\Calibration\mEGFPC1H2B_G2\DE_W0001_P0001\DE_2_W0001_P0001_T0001\TR1_W0001_P0001\TR1_2_W0001_P0001_T0001_R1_P3_K1_Ch2-Ch1.zen
30620	8.332297e-05	6.089477e-04	9.132400e-05	20150120_STAG2gfpcf2_G2G1\MitoSys2\Calibration\mEGFPC1H2B_G2\DE_W0001_P0001\DE_2_W0001_P0001_T0001\TR1_W0001_P0001\TR1_2_W0001_P0001_T0001_R1_P3_K1_Ch2-Ch1.zen
33180	-1.776110e-05	4.400781e-04	8.083500e-05	20150120_STAG2gfpcf2_G2G1\MitoSys2\Calibration\mEGFPC1H2B_G2\DE_W0001_P0001\DE_2_W0001_P0001_T0001\TR1_W0001_P0001\TR1_2_W0001_P0001_T0001_R1_P3_K1_Ch2-Ch1.zen
35740	-5.067338e-05	5.253390e-04	7.210400e-05	20150120_STAG2gfpcf2_G2G1\MitoSys2\Calibration\mEGFPC1H2B_G2\DE_W0001_P0001\DE_2_W0001_P0001_T0001\TR1_W0001_P0001\TR1_2_W0001_P0001_T0001_R1_P3_K1_Ch2-Ch1.zen
38300	9.337907e-05	4.863541e-04	6.475200e-05	20150120_STAG2gfpcf2_G2G1\MitoSys2\Calibration\mEGFPC1H2B_G2\DE_W0001_P0001\DE_2_W0001_P0001_T0001\TR1_W0001_P0001\TR1_2_W0001_P0001_T0001_R1_P3_K1_Ch2-Ch1.zen
40860	1.451563e-04	4.780334e-04	5.850000e-05	20150120_STAG2gfpcf2_G2G1\MitoSys2\Calibration\mEGFPC1H2B_G2\DE_W0001_P0001\DE_2_W0001_P0001_T0001\TR1_W0001_P0001\TR1_2_W0001_P0001_T0001_R1_P3_K1_Ch2-Ch1.zen
43420	1.572418e-04	3.534525e-04	5.313600e-05	20150120_STAG2gfpcf2_G2G1\MitoSys2\Calibration\mEGFPC1H2B_G2\DE_W0001_P0001\DE_2_W0001_P0001_T0001\TR1_W0001_P0001\TR1_2_W0001_P0001_T0001_R1_P3_K1_Ch2-Ch1.zen
45980	1.463283e-04	3.413684e-04	4.849600e-05	20150120_STAG2gfpcf2_G2G1\MitoSys2\Calibration\mEGFPC1H2B_G2\DE_W0001_P0001\DE_2_W0001_P0001_T0001\TR1_W0001_P0001\TR1_2_W0001_P0001_T0001_R1_P3_K1_Ch2-Ch1.zen
48540	1.263320e-04	4.122509e-04	4.445500e-05	20150120_STAG2gfpcf2_G2G1\MitoSys2\Calibration\mEGFPC1H2B_G2\DE_W0001_P0001\DE_2_W0001_P0001_T0001\TR1_W0001_P0001\TR1_2_W0001_P0001_T0001_R1_P3_K1_Ch2-Ch1.zen
51100	7.409034e-05	3.987037e-04	4.091100e-05	20150120_STAG2gfpcf2_G2G1\MitoSys2\Calibration\mEGFPC1H2B_G2\DE_W0001_P0001\DE_2_W0001_P0001_T0001\TR1_W0001_P0001\TR1_2_W0001_P0001_T0001_R1_P3_K1_Ch2-Ch1.zen
56220	3.455432e-05	4.179920e-04	3.501700e-05	20150120_STAG2gfpcf2_G2G1\MitoSys2\Calibration\mEGFPC1H2B_G2\DE_W0001_P0001\DE_2_W0001_P0001_T0001\TR1_W0001_P0001\TR1_2_W0001_P0001_T0001_R1_P3_K1_Ch2-Ch1.zen
61340	9.140590e-05	2.759580e-04	3.034000e-05	20150120_STAG2gfpcf2_G2G1\MitoSys2\Calibration\mEGFPC1H2B_G2\DE_W0001_P0001\DE_2_W0001_P0001_T0001\TR1_W0001_P0001\TR1_2_W0001_P0001_T0001_R1_P3_K1_Ch2-Ch1.zen
66460	1.540972e-05	3.333044e-04	2.656300e-05	20150120_STAG2gfpcf2_G2G1\MitoSys2\Calibration\mEGFPC1H2B_G2\DE_W0001_P0001\DE_2_W0001_P0001_T0001\TR1_W0001_P0001\TR1_2_W0001_P0001_T0001_R1_P3_K1_Ch2-Ch1.zen
71580	5.331262e-05	4.706601e-04	2.346800e-05	20150120_STAG2gfpcf2_G2G1\MitoSys2\Calibration\mEGFPC1H2B_G2\DE_W0001_P0001\DE_2_W0001_P0001_T0001\TR1_W0001_P0001\TR1_2_W0001_P0001_T0001_R1_P3_K1_Ch2-Ch1.zen
76700	-1.010965e-04	2.730581e-04	2.089900e-05	20150120_STAG2gfpcf2_G2G1\MitoSys2\Calibration\mEGFPC1H2B_G2\DE_W0001_P0001\DE_2_W0001_P0001_T0001\TR1_W0001_P0001\TR1_2_W0001_P0001_T0001_R1_P3_K1_Ch2-Ch1.zen
81820	-5.736590e-05	2.498974e-04	1.874100e-05	20150120_STAG2gfpcf2_G2G1\MitoSys2\Calibration\mEGFPC1H2B_G2\DE_W0001_P0001\DE_2_W0001_P0001_T0001\TR1_W0001_P0001\TR1_2_W0001_P0001_T0001_R1_P3_K1_Ch2-Ch1.zen
86940	-5.804979e-05	3.136767e-04	1.691000e-05	20150120_STAG2gfpcf2_G2G1\MitoSys2\Calibration\mEGFPC1H2B_G2\DE_W0001_P0001\DE_2_W0001_P0001_T0001\TR1_W0001_P0001\TR1_2_W0001_P0001_T0001_R1_P3_K1_Ch2-Ch1.zen
92060	-3.854928e-06	3.134797e-04	1.534300e-05	20150120_STAG2gfpcf2_G2G1\MitoSys2\Calibration\mEGFPC1H2B_G2\DE_W0001_P0001\DE_2_W0001_P0001_T0001\TR1_W0001_P0001\TR1_2_W0001_P0001_T0001_R1_P3_K1_Ch2-Ch1.zen
97180	-1.458703e-05	3.717762e-04	1.399200e-05	20150120_STAG2gfpcf2_G2G1\MitoSys2\Calibration\mEGFPC1H2B_G2\DE_W0001_P0001\DE_2_W0001_P0001_T0001\TR1_W0001_P0001\TR1_2_W0001_P0001_T0001_R1_P3_K1_Ch2-Ch1.zen
102300	-1.107576e-04	2.901474e-04	1.281700e-05	20150120_STAG2gfpcf2_G2G1\MitoSys2\Calibration\mEGFPC1H2B_G2\DE_W0001_P0001\DE_2_W0001_P0001_T0001\TR1_W0001_P0001\TR1_2_W0001_P0001_T0001_R1_P3_K1_Ch2-Ch1.zen
112540	-8.770370e-05	2.908953e-04	1.088500e-05	20150120_STAG2gfpcf2_G2G1\MitoSys2\Calibration\mEGFPC1H2B_G2\DE_W0001_P0001\DE_2_W0001_P0001_T0001\TR1_W0001_P0001\TR1_2_W0001_P0001_T0001_R1_P3_K1_Ch2-Ch1.zen
122780	-4.701550e-05	3.966368e-04	9.372600e-06	20150120_STAG2gfpcf2_G2G1\MitoSys2\Calibration\mEGFPC1H2B_G2\DE_W0001_P0001\DE_2_W0001_P0001_T0001\TR1_W0001_P0001\TR1_2_W0001_P0001_T0001_R1_P3_K1_Ch2-Ch1.zen
133020	2.085608e-05	3.493951e-04	8.165900e-06	20150120_STAG2gfpcf2_G2G1\MitoSys2\Calibration\mEGFPC1H2B_G2\DE_W0001_P0001\DE_2_W0001_P0001_T0001\TR1_W0001_P0001\TR1_2_W0001_P0001_T0001_R1_P3_K1_Ch2-Ch1.zen
143260	4.747880e-05	3.065324e-04	7.186800e-06	20150120_STAG2gfpcf2_G2G1\MitoSys2\Calibration\mEGFPC1H2B_G2\DE_W0001_P0001\DE_2_W0001_P0001_T0001\TR1_W0001_P0001\TR1_2_W0001_P0001_T0001_R1_P3_K1_Ch2-Ch1.zen
153500	5.135396e-05	3.016041e-04	6.380800e-06	20150120_STAG2gfpcf2_G2G1\MitoSys2\Calibration\mEGFPC1H2B_G2\DE_W0001_P0001\DE_2_W0001_P0001_T0001\TR1_W0001_P0001\TR1_2_W0001_P0001_T0001_R1_P3_K1_Ch2-Ch1.zen
163740	-5.613712e-05	2.924317e-04	5.708900e-06	20150120_STAG2gfpcf2_G2G1\MitoSys2\Calibration\mEGFPC1H2B_G2\DE_W0001_P0001\DE_2_W0001_P0001_T0001\TR1_W0001_P0001\TR1_2_W0001_P0001_T0001_R1_P3_K1_Ch2-Ch1.zen
173980	-2.951545e-05	3.060467e-04	5.142500e-06	20150120_STAG2gfpcf2_G2G1\MitoSys2\Calibration\mEGFPC1H2B_G2\DE_W0001_P0001\DE_2_W0001_P0001_T0001\TR1_W0001_P0001\TR1_2_W0001_P0001_T0001_R1_P3_K1_Ch2-Ch1.zen
184220	1.378310e-06	3.269480e-04	4.660300e-06	20150120_STAG2gfpcf2_G2G1\MitoSys2\Calibration\mEGFPC1H2B_G2\DE_W0001_P0001\DE_2_W0001_P0001_T0001\TR1_W0001_P0001\TR1_2_W0001_P0001_T0001_R1_P3_K1_Ch2-Ch1.zen
194460	-2.754170e-05	2.718796e-04	4.246100e-06	20150120_STAG2gfpcf2_G2G1\MitoSys2\Calibration\mEGFPC1H2B_G2\DE_W0001_P0001\DE_2_W0001_P0001_T0001\TR1_W0001_P0001\TR1_2_W0001_P0001_T0001_R1_P3_K1_Ch2-Ch1.zen
204700	-1.218416e-04	2.550823e-04	3.887600e-06	20150120_STAG2gfpcf2_G2G1\MitoSys2\Calibration\mEGFPC1H2B_G2\DE_W0001_P0001\DE_2_W0001_P0001_T0001\TR1_W0001_P0001\TR1_2_W0001_P0001_T0001_R1_P3_K1_Ch2-Ch1.zen
225180	1.108933e-05	2.484445e-04	3.300600e-06	20150120_STAG2gfpcf2_G2G1\MitoSys2\Calibration\mEGFPC1H2B_G2\DE_W0001_P0001\DE_2_W0001_P0001_T0001\TR1_W0001_P0001\TR1_2_W0001_P0001_T0001_R1_P3_K1_Ch2-Ch1.zen
245660	1.817640e-05	2.507621e-04	2.843400e-06	20150120_STAG2gfpcf2_G2G1\MitoSys2\Calibration\mEGFPC1H2B_G2\DE_W0001_P0001\DE_2_W0001_P0001_T0001\TR1_W0001_P0001\TR1_2_W0001_P0001_T0001_R1_P3_K1_Ch2-Ch1.zen
266140	3.774091e-05	2.280418e-04	2.479700e-06	20150120_STAG2gfpcf2_G2G1\MitoSys2\Calibration\mEGFPC1H2B_G2\DE_W0001_P0001\DE_2_W0001_P0001_T0001\TR1_W0001_P0001\TR1_2_W0001_P0001_T0001_R1_P3_K1_Ch2-Ch1.zen
286620	-1.884765e-05	2.094843e-04	2.185200e-06	20150120_STAG2gfpcf2_G2G1\MitoSys2\Calibration\mEGFPC1H2B_G2\DE_W0001_P0001\DE_2_W0001_P0001_T0001\TR1_W0001_P0001\TR1_2_W0001_P0001_T0001_R1_P3_K1_Ch2-Ch1.zen
307100	4.354141e-05	2.657574e-04	1.943000e-06	20150120_STAG2gfpcf2_G2G1\MitoSys2\Calibration\mEGFPC1H2B_G2\DE_W0001_P0001\DE_2_W0001_P0001_T0001\TR1_W0001_P0001\TR1_2_W0001_P0001_T0001_R1_P3_K1_Ch2-Ch1.zen
327580	-1.485594e-05	1.971352e-04	1.741300e-06	20150120_STAG2gfpcf2_G2G1\MitoSys2\Calibration\mEGFPC1H2B_G2\DE_W0001_P0001\DE_2_W0001_P0001_T0001\TR1_W0001_P0001\TR1_2_W0001_P0001_T0001_R1_P3_K1_Ch2-Ch1.zen
348060	-1.102406e-04	2.118778e-04	1.571200e-06	20150120_STAG2gfpcf2_G2G1\MitoSys2\Calibration\mEGFPC1H2B_G2\DE_W0001_P0001\DE_2_W0001_P0001_T0001\TR1_W0001_P0001\TR1_2_W0001_P0001_T0001_R1_P3_K1_Ch2-Ch1.zen
368540	-7.022264e-05	2.709698e-04	1.426300e-06	20150120_STAG2gfpcf2_G2G1\MitoSys2\Calibration\mEGFPC1H2B_G2\DE_W0001_P0001\DE_2_W0001_P0001_T0001\TR1_W0001_P0001\TR1_2_W0001_P0001_T0001_R1_P3_K1_Ch2-Ch1.zen
389020	-1.901619e-04	2.796934e-04	1.301900e-06	20150120_STAG2gfpcf2_G2G1\MitoSys2\Calibration\mEGFPC1H2B_G2\DE_W0001_P0001\DE_2_W0001_P0001_T0001\TR1_W0001_P0001\TR1_2_W0001_P0001_T0001_R1_P3_K1_Ch2-Ch1.zen
409500	-8.964529e-05	3.063216e-04	1.194000e-06	20150120_STAG2gfpcf2_G2G1\MitoSys2\Calibration\mEGFPC1H2B_G2\DE_W0001_P0001\DE_2_W0001_P0001_T0001\TR1_W0001_P0001\TR1_2_W0001_P0001_T0001_R1_P3_K1_Ch2-Ch1.zen
450460	-2.625465e-05	1.711202e-04	1.017200e-06	20150120_STAG2gfpcf2_G2G1\MitoSys2\Calibration\mEGFPC1H2B_G2\DE_W0001_P0001\DE_2_W0001_P0001_T0001\TR1_W0001_P0001\TR1_2_W0001_P0001_T0001_R1_P3_K1_Ch2-Ch1.zen
491420	-7.102614e-05	1.684795e-04	8.790900e-07	20150120_STAG2gfpcf2_G2G1\MitoSys2\Calibration\mEGFPC1H2B_G2\DE_W0001_P0001\DE_2_W0001_P0001_T0001\TR1_W0001_P0001\TR1_2_W0001_P0001_T0001_R1_P3_K1_Ch2-Ch1.zen
532380	-5.134505e-05	1.619812e-04	7.689700e-07	20150120_STAG2gfpcf2_G2G1\MitoSys2\Calibration\mEGFPC1H2B_G2\DE_W0001_P0001\DE_2_W0001_P0001_T0001\TR1_W0001_P0001\TR1_2_W0001_P0001_T0001_R1_P3_K1_Ch2-Ch1.zen
573340	1.531197e-05	1.908740e-04	6.795500e-07	20150120_STAG2gfpcf2_G2G1\MitoSys2\Calibration\mEGFPC1H2B_G2\DE_W0001_P0001\DE_2_W0001_P0001_T0001\TR1_W0001_P0001\TR1_2_W0001_P0001_T0001_R1_P3_K1_Ch2-Ch1.zen
614300	1.022453e-05	1.799564e-04	6.058300e-07	20150120_STAG2gfpcf2_G2G1\MitoSys2\Calibration\mEGFPC1H2B_G2\DE_W0001_P0001\DE_2_W0001_P0001_T0001\TR1_W0001_P0001\TR1_2_W0001_P0001_T0001_R1_P3_K1_Ch2-Ch1.zen
655260	-5.201136e-05	2.248993e-04	5.442400e-07	20150120_STAG2gfpcf2_G2G1\MitoSys2\Calibration\mEGFPC1H2B_G2\DE_W0001_P0001\DE_2_W0001_P0001_T0001\TR1_W0001_P0001\TR1_2_W0001_P0001_T0001_R1_P3_K1_Ch2-Ch1.zen
696220	1.277774e-06	2.458823e-04	4.921900e-07	20150120_STAG2gfpcf2_G2G1\MitoSys2\Calibration\mEGFPC1H2B_G2\DE_W0001_P0001\DE_2_W0001_P0001_T0001\TR1_W0001_P0001\TR1_2_W0001_P0001_T0001_R1_P3_K1_Ch2-Ch1.zen
737180	-9.003095e-05	2.185458e-04	4.477600e-07	20150120_STAG2gfpcf2_G2G1\MitoSys2\Calibration\mEGFPC1H2B_G2\DE_W0001_P0001\DE_2_W0001_P0001_T0001\TR1_W0001_P0001\TR1_2_W0001_P0001_T0001_R1_P3_K1_Ch2-Ch1.zen
778140	4.333497e-05	2.060098e-04	4.094900e-07	20150120_STAG2gfpcf2_G2G1\MitoSys2\Calibration\mEGFPC1H2B_G2\DE_W0001_P0001\DE_2_W0001_P0001_T0001\TR1_W0001_P0001\TR1_2_W0001_P0001_T0001_R1_P3_K1_Ch2-Ch1.zen
819100	1.086607e-05	1.611100e-04	3.762500e-07	20150120_STAG2gfpcf2_G2G1\MitoSys2\Calibration\mEGFPC1H2B_G2\DE_W0001_P0001\DE_2_W0001_P0001_T0001\TR1_W0001_P0001\TR1_2_W0001_P0001_T0001_R1_P3_K1_Ch2-Ch1.zen
901020	1.302553e-05	1.887408e-04	3.215900e-07	20150120_STAG2gfpcf2_G2G1\MitoSys2\Calibration\mEGFPC1H2B_G2\DE_W0001_P0001\DE_2_W0001_P0001_T0001\TR1_W0001_P0001\TR1_2_W0001_P0001_T0001_R1_P3_K1_Ch2-Ch1.zen
982940	-3.719950e-05	1.501301e-04	2.787300e-07	20150120_STAG2gfpcf2_G2G1\MitoSys2\Calibration\mEGFPC1H2B_G2\DE_W0001_P0001\DE_2_W0001_P0001_T0001\TR1_W0001_P0001\TR1_2_W0001_P0001_T0001_R1_P3_K1_Ch2-Ch1.zen
1064860	-4.424504e-05	2.085078e-04	2.444400e-07	20150120_STAG2gfpcf2_G2G1\MitoSys2\Calibration\mEGFPC1H2B_G2\DE_W0001_P0001\DE_2_W0001_P0001_T0001\TR1_W0001_P0001\TR1_2_W0001_P0001_T0001_R1_P3_K1_Ch2-Ch1.zen
1146780	-3.715402e-05	1.639110e-04	2.165100e-07	20150120_STAG2gfpcf2_G2G1\MitoSys2\Calibration\mEGFPC1H2B_G2\DE_W0001_P0001\DE_2_W0001_P0001_T0001\TR1_W0001_P0001\TR1_2_W0001_P0001_T0001_R1_P3_K1_Ch2-Ch1.zen
1228700	7.944154e-06	1.535349e-04	1.934100e-07	20150120_STAG2gfpcf2_G2G1\MitoSys2\Calibration\mEGFPC1H2B_G2\DE_W0001_P0001\DE_2_W0001_P0001_T0001\TR1_W0001_P0001\TR1_2_W0001_P0001_T0001_R1_P3_K1_Ch2-Ch1.zen
1310620	1.851890e-05	1.251025e-04	1.740700e-07	20150120_STAG2gfpcf2_G2G1\MitoSys2\Calibration\mEGFPC1H2B_G2\DE_W0001_P0001\DE_2_W0001_P0001_T0001\TR1_W0001_P0001\TR1_2_W0001_P0001_T0001_R1_P3_K1_Ch2-Ch1.zen
1392540	-6.916764e-06	1.283134e-04	1.576800e-07	20150120_STAG2gfpcf2_G2G1\MitoSys2\Calibration\mEGFPC1H2B_G2\DE_W0001_P0001\DE_2_W0001_P0001_T0001\TR1_W0001_P0001\TR1_2_W0001_P0001_T0001_R1_P3_K1_Ch2-Ch1.zen
1474460	2.252505e-05	1.332592e-04	1.436700e-07	20150120_STAG2gfpcf2_G2G1\MitoSys2\Calibration\mEGFPC1H2B_G2\DE_W0001_P0001\DE_2_W0001_P0001_T0001\TR1_W0001_P0001\TR1_2_W0001_P0001_T0001_R1_P3_K1_Ch2-Ch1.zen
1556380	2.105306e-05	1.556831e-04	1.315700e-07	20150120_STAG2gfpcf2_G2G1\MitoSys2\Calibration\mEGFPC1H2B_G2\DE_W0001_P0001\DE_2_W0001_P0001_T0001\TR1_W0001_P0001\TR1_2_W0001_P0001_T0001_R1_P3_K1_Ch2-Ch1.zen
10	3.264432e-02	2.713458e-03	3.218900e-02	20150120_STAG2gfpcf2_G2G1\MitoSys2\Calibration\mEGFPC1H2B_G2\DE_W0001_P0001\DE_2_W0001_P0001_T0001\TR1_W0001_P0001\TR1_2_W0001_P0001_T0001_R1_P5_K1_Ch2-Ch1.zen
20	3.001775e-02	2.116450e-03	3.057100e-02	20150120_STAG2gfpcf2_G2G1\MitoSys2\Calibration\mEGFPC1H2B_G2\DE_W0001_P0001\DE_2_W0001_P0001_T0001\TR1_W0001_P0001\TR1_2_W0001_P0001_T0001_R1_P5_K1_Ch2-Ch1.zen
30	2.915544e-02	2.235300e-03	2.913100e-02	20150120_STAG2gfpcf2_G2G1\MitoSys2\Calibration\mEGFPC1H2B_G2\DE_W0001_P0001\DE_2_W0001_P0001_T0001\TR1_W0001_P0001\TR1_2_W0001_P0001_T0001_R1_P5_K1_Ch2-Ch1.zen
40	2.767748e-02	2.168306e-03	2.783700e-02	20150120_STAG2gfpcf2_G2G1\MitoSys2\Calibration\mEGFPC1H2B_G2\DE_W0001_P0001\DE_2_W0001_P0001_T0001\TR1_W0001_P0001\TR1_2_W0001_P0001_T0001_R1_P5_K1_Ch2-Ch1.zen
50	2.686059e-02	2.444117e-03	2.666600e-02	20150120_STAG2gfpcf2_G2G1\MitoSys2\Calibration\mEGFPC1H2B_G2\DE_W0001_P0001\DE_2_W0001_P0001_T0001\TR1_W0001_P0001\TR1_2_W0001_P0001_T0001_R1_P5_K1_Ch2-Ch1.zen
60	2.560998e-02	1.516591e-03	2.559900e-02	20150120_STAG2gfpcf2_G2G1\MitoSys2\Calibration\mEGFPC1H2B_G2\DE_W0001_P0001\DE_2_W0001_P0001_T0001\TR1_W0001_P0001\TR1_2_W0001_P0001_T0001_R1_P5_K1_Ch2-Ch1.zen
70	2.459996e-02	2.227475e-03	2.462400e-02	20150120_STAG2gfpcf2_G2G1\MitoSys2\Calibration\mEGFPC1H2B_G2\DE_W0001_P0001\DE_2_W0001_P0001_T0001\TR1_W0001_P0001\TR1_2_W0001_P0001_T0001_R1_P5_K1_Ch2-Ch1.zen
80	2.347117e-02	2.621052e-03	2.372800e-02	20150120_STAG2gfpcf2_G2G1\MitoSys2\Calibration\mEGFPC1H2B_G2\DE_W0001_P0001\DE_2_W0001_P0001_T0001\TR1_W0001_P0001\TR1_2_W0001_P0001_T0001_R1_P5_K1_Ch2-Ch1.zen
90	2.301099e-02	2.430766e-03	2.290400e-02	20150120_STAG2gfpcf2_G2G1\MitoSys2\Calibration\mEGFPC1H2B_G2\DE_W0001_P0001\DE_2_W0001_P0001_T0001\TR1_W0001_P0001\TR1_2_W0001_P0001_T0001_R1_P5_K1_Ch2-Ch1.zen
100	2.201350e-02	2.084120e-03	2.214100e-02	20150120_STAG2gfpcf2_G2G1\MitoSys2\Calibration\mEGFPC1H2B_G2\DE_W0001_P0001\DE_2_W0001_P0001_T0001\TR1_W0001_P0001\TR1_2_W0001_P0001_T0001_R1_P5_K1_Ch2-Ch1.zen
120	2.089407e-02	1.980376e-03	2.077700e-02	20150120_STAG2gfpcf2_G2G1\MitoSys2\Calibration\mEGFPC1H2B_G2\DE_W0001_P0001\DE_2_W0001_P0001_T0001\TR1_W0001_P0001\TR1_2_W0001_P0001_T0001_R1_P5_K1_Ch2-Ch1.zen
140	1.967120e-02	1.749863e-03	1.959100e-02	20150120_STAG2gfpcf2_G2G1\MitoSys2\Calibration\mEGFPC1H2B_G2\DE_W0001_P0001\DE_2_W0001_P0001_T0001\TR1_W0001_P0001\TR1_2_W0001_P0001_T0001_R1_P5_K1_Ch2-Ch1.zen
160	1.873628e-02	1.852346e-03	1.855000e-02	20150120_STAG2gfpcf2_G2G1\MitoSys2\Calibration\mEGFPC1H2B_G2\DE_W0001_P0001\DE_2_W0001_P0001_T0001\TR1_W0001_P0001\TR1_2_W0001_P0001_T0001_R1_P5_K1_Ch2-Ch1.zen
180	1.787709e-02	1.750502e-03	1.762800e-02	20150120_STAG2gfpcf2_G2G1\MitoSys2\Calibration\mEGFPC1H2B_G2\DE_W0001_P0001\DE_2_W0001_P0001_T0001\TR1_W0001_P0001\TR1_2_W0001_P0001_T0001_R1_P5_K1_Ch2-Ch1.zen
200	1.691651e-02	1.666653e-03	1.680500e-02	20150120_STAG2gfpcf2_G2G1\MitoSys2\Calibration\mEGFPC1H2B_G2\DE_W0001_P0001\DE_2_W0001_P0001_T0001\TR1_W0001_P0001\TR1_2_W0001_P0001_T0001_R1_P5_K1_Ch2-Ch1.zen
220	1.624505e-02	1.921449e-03	1.606500e-02	20150120_STAG2gfpcf2_G2G1\MitoSys2\Calibration\mEGFPC1H2B_G2\DE_W0001_P0001\DE_2_W0001_P0001_T0001\TR1_W0001_P0001\TR1_2_W0001_P0001_T0001_R1_P5_K1_Ch2-Ch1.zen
240	1.527506e-02	1.596204e-03	1.539500e-02	20150120_STAG2gfpcf2_G2G1\MitoSys2\Calibration\mEGFPC1H2B_G2\DE_W0001_P0001\DE_2_W0001_P0001_T0001\TR1_W0001_P0001\TR1_2_W0001_P0001_T0001_R1_P5_K1_Ch2-Ch1.zen
260	1.480269e-02	1.570032e-03	1.478500e-02	20150120_STAG2gfpcf2_G2G1\MitoSys2\Calibration\mEGFPC1H2B_G2\DE_W0001_P0001\DE_2_W0001_P0001_T0001\TR1_W0001_P0001\TR1_2_W0001_P0001_T0001_R1_P5_K1_Ch2-Ch1.zen
280	1.415909e-02	1.431138e-03	1.422600e-02	20150120_STAG2gfpcf2_G2G1\MitoSys2\Calibration\mEGFPC1H2B_G2\DE_W0001_P0001\DE_2_W0001_P0001_T0001\TR1_W0001_P0001\TR1_2_W0001_P0001_T0001_R1_P5_K1_Ch2-Ch1.zen
300	1.391274e-02	1.574613e-03	1.371300e-02	20150120_STAG2gfpcf2_G2G1\MitoSys2\Calibration\mEGFPC1H2B_G2\DE_W0001_P0001\DE_2_W0001_P0001_T0001\TR1_W0001_P0001\TR1_2_W0001_P0001_T0001_R1_P5_K1_Ch2-Ch1.zen
340	1.253942e-02	1.625744e-03	1.279900e-02	20150120_STAG2gfpcf2_G2G1\MitoSys2\Calibration\mEGFPC1H2B_G2\DE_W0001_P0001\DE_2_W0001_P0001_T0001\TR1_W0001_P0001\TR1_2_W0001_P0001_T0001_R1_P5_K1_Ch2-Ch1.zen
380	1.189767e-02	1.400293e-03	1.200700e-02	20150120_STAG2gfpcf2_G2G1\MitoSys2\Calibration\mEGFPC1H2B_G2\DE_W0001_P0001\DE_2_W0001_P0001_T0001\TR1_W0001_P0001\TR1_2_W0001_P0001_T0001_R1_P5_K1_Ch2-Ch1.zen
420	1.113452e-02	1.658151e-03	1.131300e-02	20150120_STAG2gfpcf2_G2G1\MitoSys2\Calibration\mEGFPC1H2B_G2\DE_W0001_P0001\DE_2_W0001_P0001_T0001\TR1_W0001_P0001\TR1_2_W0001_P0001_T0001_R1_P5_K1_Ch2-Ch1.zen
460	1.042982e-02	1.441136e-03	1.069800e-02	20150120_STAG2gfpcf2_G2G1\MitoSys2\Calibration\mEGFPC1H2B_G2\DE_W0001_P0001\DE_2_W0001_P0001_T0001\TR1_W0001_P0001\TR1_2_W0001_P0001_T0001_R1_P5_K1_Ch2-Ch1.zen
500	1.001404e-02	1.286182e-03	1.014800e-02	20150120_STAG2gfpcf2_G2G1\MitoSys2\Calibration\mEGFPC1H2B_G2\DE_W0001_P0001\DE_2_W0001_P0001_T0001\TR1_W0001_P0001\TR1_2_W0001_P0001_T0001_R1_P5_K1_Ch2-Ch1.zen
540	9.844470e-03	1.483383e-03	9.653500e-03	20150120_STAG2gfpcf2_G2G1\MitoSys2\Calibration\mEGFPC1H2B_G2\DE_W0001_P0001\DE_2_W0001_P0001_T0001\TR1_W0001_P0001\TR1_2_W0001_P0001_T0001_R1_P5_K1_Ch2-Ch1.zen
580	9.294114e-03	1.478607e-03	9.205500e-03	20150120_STAG2gfpcf2_G2G1\MitoSys2\Calibration\mEGFPC1H2B_G2\DE_W0001_P0001\DE_2_W0001_P0001_T0001\TR1_W0001_P0001\TR1_2_W0001_P0001_T0001_R1_P5_K1_Ch2-Ch1.zen
620	8.793076e-03	1.201965e-03	8.797500e-03	20150120_STAG2gfpcf2_G2G1\MitoSys2\Calibration\mEGFPC1H2B_G2\DE_W0001_P0001\DE_2_W0001_P0001_T0001\TR1_W0001_P0001\TR1_2_W0001_P0001_T0001_R1_P5_K1_Ch2-Ch1.zen
660	8.262091e-03	1.234974e-03	8.424100e-03	20150120_STAG2gfpcf2_G2G1\MitoSys2\Calibration\mEGFPC1H2B_G2\DE_W0001_P0001\DE_2_W0001_P0001_T0001\TR1_W0001_P0001\TR1_2_W0001_P0001_T0001_R1_P5_K1_Ch2-Ch1.zen
700	8.069865e-03	1.168132e-03	8.081000e-03	20150120_STAG2gfpcf2_G2G1\MitoSys2\Calibration\mEGFPC1H2B_G2\DE_W0001_P0001\DE_2_W0001_P0001_T0001\TR1_W0001_P0001\TR1_2_W0001_P0001_T0001_R1_P5_K1_Ch2-Ch1.zen
780	7.364419e-03	1.164364e-03	7.471400e-03	20150120_STAG2gfpcf2_G2G1\MitoSys2\Calibration\mEGFPC1H2B_G2\DE_W0001_P0001\DE_2_W0001_P0001_T0001\TR1_W0001_P0001\TR1_2_W0001_P0001_T0001_R1_P5_K1_Ch2-Ch1.zen
860	7.108733e-03	1.003625e-03	6.946100e-03	20150120_STAG2gfpcf2_G2G1\MitoSys2\Calibration\mEGFPC1H2B_G2\DE_W0001_P0001\DE_2_W0001_P0001_T0001\TR1_W0001_P0001\TR1_2_W0001_P0001_T0001_R1_P5_K1_Ch2-Ch1.zen
940	6.609603e-03	1.201164e-03	6.488400e-03	20150120_STAG2gfpcf2_G2G1\MitoSys2\Calibration\mEGFPC1H2B_G2\DE_W0001_P0001\DE_2_W0001_P0001_T0001\TR1_W0001_P0001\TR1_2_W0001_P0001_T0001_R1_P5_K1_Ch2-Ch1.zen
1020	6.195710e-03	1.008710e-03	6.085800e-03	20150120_STAG2gfpcf2_G2G1\MitoSys2\Calibration\mEGFPC1H2B_G2\DE_W0001_P0001\DE_2_W0001_P0001_T0001\TR1_W0001_P0001\TR1_2_W0001_P0001_T0001_R1_P5_K1_Ch2-Ch1.zen
1100	5.679753e-03	1.171301e-03	5.728900e-03	20150120_STAG2gfpcf2_G2G1\MitoSys2\Calibration\mEGFPC1H2B_G2\DE_W0001_P0001\DE_2_W0001_P0001_T0001\TR1_W0001_P0001\TR1_2_W0001_P0001_T0001_R1_P5_K1_Ch2-Ch1.zen
1180	5.379886e-03	1.095760e-03	5.410200e-03	20150120_STAG2gfpcf2_G2G1\MitoSys2\Calibration\mEGFPC1H2B_G2\DE_W0001_P0001\DE_2_W0001_P0001_T0001\TR1_W0001_P0001\TR1_2_W0001_P0001_T0001_R1_P5_K1_Ch2-Ch1.zen
1260	5.042343e-03	8.927018e-04	5.123900e-03	20150120_STAG2gfpcf2_G2G1\MitoSys2\Calibration\mEGFPC1H2B_G2\DE_W0001_P0001\DE_2_W0001_P0001_T0001\TR1_W0001_P0001\TR1_2_W0001_P0001_T0001_R1_P5_K1_Ch2-Ch1.zen
1340	4.891264e-03	9.682148e-04	4.865200e-03	20150120_STAG2gfpcf2_G2G1\MitoSys2\Calibration\mEGFPC1H2B_G2\DE_W0001_P0001\DE_2_W0001_P0001_T0001\TR1_W0001_P0001\TR1_2_W0001_P0001_T0001_R1_P5_K1_Ch2-Ch1.zen
1420	4.438644e-03	1.051987e-03	4.630400e-03	20150120_STAG2gfpcf2_G2G1\MitoSys2\Calibration\mEGFPC1H2B_G2\DE_W0001_P0001\DE_2_W0001_P0001_T0001\TR1_W0001_P0001\TR1_2_W0001_P0001_T0001_R1_P5_K1_Ch2-Ch1.zen
1500	4.336251e-03	8.837394e-04	4.416200e-03	20150120_STAG2gfpcf2_G2G1\MitoSys2\Calibration\mEGFPC1H2B_G2\DE_W0001_P0001\DE_2_W0001_P0001_T0001\TR1_W0001_P0001\TR1_2_W0001_P0001_T0001_R1_P5_K1_Ch2-Ch1.zen
1660	4.278626e-03	1.071257e-03	4.039700e-03	20150120_STAG2gfpcf2_G2G1\MitoSys2\Calibration\mEGFPC1H2B_G2\DE_W0001_P0001\DE_2_W0001_P0001_T0001\TR1_W0001_P0001\TR1_2_W0001_P0001_T0001_R1_P5_K1_Ch2-Ch1.zen
1820	3.990612e-03	1.089201e-03	3.719500e-03	20150120_STAG2gfpcf2_G2G1\MitoSys2\Calibration\mEGFPC1H2B_G2\DE_W0001_P0001\DE_2_W0001_P0001_T0001\TR1_W0001_P0001\TR1_2_W0001_P0001_T0001_R1_P5_K1_Ch2-Ch1.zen
1980	3.592190e-03	8.944624e-04	3.443800e-03	20150120_STAG2gfpcf2_G2G1\MitoSys2\Calibration\mEGFPC1H2B_G2\DE_W0001_P0001\DE_2_W0001_P0001_T0001\TR1_W0001_P0001\TR1_2_W0001_P0001_T0001_R1_P5_K1_Ch2-Ch1.zen
2140	3.350011e-03	9.954091e-04	3.204000e-03	20150120_STAG2gfpcf2_G2G1\MitoSys2\Calibration\mEGFPC1H2B_G2\DE_W0001_P0001\DE_2_W0001_P0001_T0001\TR1_W0001_P0001\TR1_2_W0001_P0001_T0001_R1_P5_K1_Ch2-Ch1.zen
2300	3.189712e-03	1.037001e-03	2.993500e-03	20150120_STAG2gfpcf2_G2G1\MitoSys2\Calibration\mEGFPC1H2B_G2\DE_W0001_P0001\DE_2_W0001_P0001_T0001\TR1_W0001_P0001\TR1_2_W0001_P0001_T0001_R1_P5_K1_Ch2-Ch1.zen
2460	2.893737e-03	9.609182e-04	2.807300e-03	20150120_STAG2gfpcf2_G2G1\MitoSys2\Calibration\mEGFPC1H2B_G2\DE_W0001_P0001\DE_2_W0001_P0001_T0001\TR1_W0001_P0001\TR1_2_W0001_P0001_T0001_R1_P5_K1_Ch2-Ch1.zen
2620	2.557889e-03	9.870037e-04	2.641400e-03	20150120_STAG2gfpcf2_G2G1\MitoSys2\Calibration\mEGFPC1H2B_G2\DE_W0001_P0001\DE_2_W0001_P0001_T0001\TR1_W0001_P0001\TR1_2_W0001_P0001_T0001_R1_P5_K1_Ch2-Ch1.zen
2780	2.437220e-03	7.793804e-04	2.492700e-03	20150120_STAG2gfpcf2_G2G1\MitoSys2\Calibration\mEGFPC1H2B_G2\DE_W0001_P0001\DE_2_W0001_P0001_T0001\TR1_W0001_P0001\TR1_2_W0001_P0001_T0001_R1_P5_K1_Ch2-Ch1.zen
2940	2.234421e-03	8.502791e-04	2.358600e-03	20150120_STAG2gfpcf2_G2G1\MitoSys2\Calibration\mEGFPC1H2B_G2\DE_W0001_P0001\DE_2_W0001_P0001_T0001\TR1_W0001_P0001\TR1_2_W0001_P0001_T0001_R1_P5_K1_Ch2-Ch1.zen
3100	2.144075e-03	7.570212e-04	2.237200e-03	20150120_STAG2gfpcf2_G2G1\MitoSys2\Calibration\mEGFPC1H2B_G2\DE_W0001_P0001\DE_2_W0001_P0001_T0001\TR1_W0001_P0001\TR1_2_W0001_P0001_T0001_R1_P5_K1_Ch2-Ch1.zen
3420	1.912850e-03	7.392314e-04	2.025800e-03	20150120_STAG2gfpcf2_G2G1\MitoSys2\Calibration\mEGFPC1H2B_G2\DE_W0001_P0001\DE_2_W0001_P0001_T0001\TR1_W0001_P0001\TR1_2_W0001_P0001_T0001_R1_P5_K1_Ch2-Ch1.zen
3740	1.835203e-03	6.393277e-04	1.848100e-03	20150120_STAG2gfpcf2_G2G1\MitoSys2\Calibration\mEGFPC1H2B_G2\DE_W0001_P0001\DE_2_W0001_P0001_T0001\TR1_W0001_P0001\TR1_2_W0001_P0001_T0001_R1_P5_K1_Ch2-Ch1.zen
4060	1.707369e-03	7.525201e-04	1.696700e-03	20150120_STAG2gfpcf2_G2G1\MitoSys2\Calibration\mEGFPC1H2B_G2\DE_W0001_P0001\DE_2_W0001_P0001_T0001\TR1_W0001_P0001\TR1_2_W0001_P0001_T0001_R1_P5_K1_Ch2-Ch1.zen
4380	1.474616e-03	8.264147e-04	1.566200e-03	20150120_STAG2gfpcf2_G2G1\MitoSys2\Calibration\mEGFPC1H2B_G2\DE_W0001_P0001\DE_2_W0001_P0001_T0001\TR1_W0001_P0001\TR1_2_W0001_P0001_T0001_R1_P5_K1_Ch2-Ch1.zen
4700	1.509363e-03	7.333625e-04	1.452700e-03	20150120_STAG2gfpcf2_G2G1\MitoSys2\Calibration\mEGFPC1H2B_G2\DE_W0001_P0001\DE_2_W0001_P0001_T0001\TR1_W0001_P0001\TR1_2_W0001_P0001_T0001_R1_P5_K1_Ch2-Ch1.zen
5020	1.463982e-03	8.711895e-04	1.353100e-03	20150120_STAG2gfpcf2_G2G1\MitoSys2\Calibration\mEGFPC1H2B_G2\DE_W0001_P0001\DE_2_W0001_P0001_T0001\TR1_W0001_P0001\TR1_2_W0001_P0001_T0001_R1_P5_K1_Ch2-Ch1.zen
5340	1.044023e-03	7.709146e-04	1.265100e-03	20150120_STAG2gfpcf2_G2G1\MitoSys2\Calibration\mEGFPC1H2B_G2\DE_W0001_P0001\DE_2_W0001_P0001_T0001\TR1_W0001_P0001\TR1_2_W0001_P0001_T0001_R1_P5_K1_Ch2-Ch1.zen
5660	1.173275e-03	8.495778e-04	1.186800e-03	20150120_STAG2gfpcf2_G2G1\MitoSys2\Calibration\mEGFPC1H2B_G2\DE_W0001_P0001\DE_2_W0001_P0001_T0001\TR1_W0001_P0001\TR1_2_W0001_P0001_T0001_R1_P5_K1_Ch2-Ch1.zen
5980	1.036236e-03	1.043261e-03	1.116600e-03	20150120_STAG2gfpcf2_G2G1\MitoSys2\Calibration\mEGFPC1H2B_G2\DE_W0001_P0001\DE_2_W0001_P0001_T0001\TR1_W0001_P0001\TR1_2_W0001_P0001_T0001_R1_P5_K1_Ch2-Ch1.zen
6300	9.733286e-04	8.692077e-04	1.053500e-03	20150120_STAG2gfpcf2_G2G1\MitoSys2\Calibration\mEGFPC1H2B_G2\DE_W0001_P0001\DE_2_W0001_P0001_T0001\TR1_W0001_P0001\TR1_2_W0001_P0001_T0001_R1_P5_K1_Ch2-Ch1.zen
6940	8.532756e-04	9.302392e-04	9.446200e-04	20150120_STAG2gfpcf2_G2G1\MitoSys2\Calibration\mEGFPC1H2B_G2\DE_W0001_P0001\DE_2_W0001_P0001_T0001\TR1_W0001_P0001\TR1_2_W0001_P0001_T0001_R1_P5_K1_Ch2-Ch1.zen
7580	9.928605e-04	6.753224e-04	8.540800e-04	20150120_STAG2gfpcf2_G2G1\MitoSys2\Calibration\mEGFPC1H2B_G2\DE_W0001_P0001\DE_2_W0001_P0001_T0001\TR1_W0001_P0001\TR1_2_W0001_P0001_T0001_R1_P5_K1_Ch2-Ch1.zen
8220	8.347333e-04	6.629694e-04	7.777300e-04	20150120_STAG2gfpcf2_G2G1\MitoSys2\Calibration\mEGFPC1H2B_G2\DE_W0001_P0001\DE_2_W0001_P0001_T0001\TR1_W0001_P0001\TR1_2_W0001_P0001_T0001_R1_P5_K1_Ch2-Ch1.zen
8860	7.282626e-04	7.173192e-04	7.125600e-04	20150120_STAG2gfpcf2_G2G1\MitoSys2\Calibration\mEGFPC1H2B_G2\DE_W0001_P0001\DE_2_W0001_P0001_T0001\TR1_W0001_P0001\TR1_2_W0001_P0001_T0001_R1_P5_K1_Ch2-Ch1.zen
9500	5.928246e-04	5.350519e-04	6.563700e-04	20150120_STAG2gfpcf2_G2G1\MitoSys2\Calibration\mEGFPC1H2B_G2\DE_W0001_P0001\DE_2_W0001_P0001_T0001\TR1_W0001_P0001\TR1_2_W0001_P0001_T0001_R1_P5_K1_Ch2-Ch1.zen
10140	4.686684e-04	7.662231e-04	6.074600e-04	20150120_STAG2gfpcf2_G2G1\MitoSys2\Calibration\mEGFPC1H2B_G2\DE_W0001_P0001\DE_2_W0001_P0001_T0001\TR1_W0001_P0001\TR1_2_W0001_P0001_T0001_R1_P5_K1_Ch2-Ch1.zen
10780	4.240395e-04	8.068746e-04	5.645600e-04	20150120_STAG2gfpcf2_G2G1\MitoSys2\Calibration\mEGFPC1H2B_G2\DE_W0001_P0001\DE_2_W0001_P0001_T0001\TR1_W0001_P0001\TR1_2_W0001_P0001_T0001_R1_P5_K1_Ch2-Ch1.zen
11420	3.760595e-04	5.860862e-04	5.266500e-04	20150120_STAG2gfpcf2_G2G1\MitoSys2\Calibration\mEGFPC1H2B_G2\DE_W0001_P0001\DE_2_W0001_P0001_T0001\TR1_W0001_P0001\TR1_2_W0001_P0001_T0001_R1_P5_K1_Ch2-Ch1.zen
12060	3.672163e-04	7.849466e-04	4.929400e-04	20150120_STAG2gfpcf2_G2G1\MitoSys2\Calibration\mEGFPC1H2B_G2\DE_W0001_P0001\DE_2_W0001_P0001_T0001\TR1_W0001_P0001\TR1_2_W0001_P0001_T0001_R1_P5_K1_Ch2-Ch1.zen
12700	4.482775e-04	6.732818e-04	4.628000e-04	20150120_STAG2gfpcf2_G2G1\MitoSys2\Calibration\mEGFPC1H2B_G2\DE_W0001_P0001\DE_2_W0001_P0001_T0001\TR1_W0001_P0001\TR1_2_W0001_P0001_T0001_R1_P5_K1_Ch2-Ch1.zen
13980	1.910696e-04	7.234887e-04	4.112400e-04	20150120_STAG2gfpcf2_G2G1\MitoSys2\Calibration\mEGFPC1H2B_G2\DE_W0001_P0001\DE_2_W0001_P0001_T0001\TR1_W0001_P0001\TR1_2_W0001_P0001_T0001_R1_P5_K1_Ch2-Ch1.zen
15260	2.617951e-04	7.123584e-04	3.688400e-04	20150120_STAG2gfpcf2_G2G1\MitoSys2\Calibration\mEGFPC1H2B_G2\DE_W0001_P0001\DE_2_W0001_P0001_T0001\TR1_W0001_P0001\TR1_2_W0001_P0001_T0001_R1_P5_K1_Ch2-Ch1.zen
16540	2.259144e-04	7.286820e-04	3.334300e-04	20150120_STAG2gfpcf2_G2G1\MitoSys2\Calibration\mEGFPC1H2B_G2\DE_W0001_P0001\DE_2_W0001_P0001_T0001\TR1_W0001_P0001\TR1_2_W0001_P0001_T0001_R1_P5_K1_Ch2-Ch1.zen
17820	4.639312e-04	7.401775e-04	3.034900e-04	20150120_STAG2gfpcf2_G2G1\MitoSys2\Calibration\mEGFPC1H2B_G2\DE_W0001_P0001\DE_2_W0001_P0001_T0001\TR1_W0001_P0001\TR1_2_W0001_P0001_T0001_R1_P5_K1_Ch2-Ch1.zen
19100	2.922258e-04	5.430614e-04	2.778800e-04	20150120_STAG2gfpcf2_G2G1\MitoSys2\Calibration\mEGFPC1H2B_G2\DE_W0001_P0001\DE_2_W0001_P0001_T0001\TR1_W0001_P0001\TR1_2_W0001_P0001_T0001_R1_P5_K1_Ch2-Ch1.zen
20380	3.176415e-04	6.919779e-04	2.557700e-04	20150120_STAG2gfpcf2_G2G1\MitoSys2\Calibration\mEGFPC1H2B_G2\DE_W0001_P0001\DE_2_W0001_P0001_T0001\TR1_W0001_P0001\TR1_2_W0001_P0001_T0001_R1_P5_K1_Ch2-Ch1.zen
21660	2.675502e-04	7.788602e-04	2.365000e-04	20150120_STAG2gfpcf2_G2G1\MitoSys2\Calibration\mEGFPC1H2B_G2\DE_W0001_P0001\DE_2_W0001_P0001_T0001\TR1_W0001_P0001\TR1_2_W0001_P0001_T0001_R1_P5_K1_Ch2-Ch1.zen
22940	3.194899e-04	7.431024e-04	2.195900e-04	20150120_STAG2gfpcf2_G2G1\MitoSys2\Calibration\mEGFPC1H2B_G2\DE_W0001_P0001\DE_2_W0001_P0001_T0001\TR1_W0001_P0001\TR1_2_W0001_P0001_T0001_R1_P5_K1_Ch2-Ch1.zen
24220	3.279517e-04	7.251771e-04	2.046500e-04	20150120_STAG2gfpcf2_G2G1\MitoSys2\Calibration\mEGFPC1H2B_G2\DE_W0001_P0001\DE_2_W0001_P0001_T0001\TR1_W0001_P0001\TR1_2_W0001_P0001_T0001_R1_P5_K1_Ch2-Ch1.zen
25500	3.044185e-04	6.713538e-04	1.913600e-04	20150120_STAG2gfpcf2_G2G1\MitoSys2\Calibration\mEGFPC1H2B_G2\DE_W0001_P0001\DE_2_W0001_P0001_T0001\TR1_W0001_P0001\TR1_2_W0001_P0001_T0001_R1_P5_K1_Ch2-Ch1.zen
28060	2.513594e-04	7.576084e-04	1.688100e-04	20150120_STAG2gfpcf2_G2G1\MitoSys2\Calibration\mEGFPC1H2B_G2\DE_W0001_P0001\DE_2_W0001_P0001_T0001\TR1_W0001_P0001\TR1_2_W0001_P0001_T0001_R1_P5_K1_Ch2-Ch1.zen
30620	4.132003e-04	6.934531e-04	1.504400e-04	20150120_STAG2gfpcf2_G2G1\MitoSys2\Calibration\mEGFPC1H2B_G2\DE_W0001_P0001\DE_2_W0001_P0001_T0001\TR1_W0001_P0001\TR1_2_W0001_P0001_T0001_R1_P5_K1_Ch2-Ch1.zen
33180	3.207625e-04	4.920758e-04	1.352300e-04	20150120_STAG2gfpcf2_G2G1\MitoSys2\Calibration\mEGFPC1H2B_G2\DE_W0001_P0001\DE_2_W0001_P0001_T0001\TR1_W0001_P0001\TR1_2_W0001_P0001_T0001_R1_P5_K1_Ch2-Ch1.zen
35740	2.464018e-04	5.455027e-04	1.224700e-04	20150120_STAG2gfpcf2_G2G1\MitoSys2\Calibration\mEGFPC1H2B_G2\DE_W0001_P0001\DE_2_W0001_P0001_T0001\TR1_W0001_P0001\TR1_2_W0001_P0001_T0001_R1_P5_K1_Ch2-Ch1.zen
38300	3.027883e-04	5.090639e-04	1.116300e-04	20150120_STAG2gfpcf2_G2G1\MitoSys2\Calibration\mEGFPC1H2B_G2\DE_W0001_P0001\DE_2_W0001_P0001_T0001\TR1_W0001_P0001\TR1_2_W0001_P0001_T0001_R1_P5_K1_Ch2-Ch1.zen
40860	3.635321e-04	4.971152e-04	1.023200e-04	20150120_STAG2gfpcf2_G2G1\MitoSys2\Calibration\mEGFPC1H2B_G2\DE_W0001_P0001\DE_2_W0001_P0001_T0001\TR1_W0001_P0001\TR1_2_W0001_P0001_T0001_R1_P5_K1_Ch2-Ch1.zen
43420	2.312667e-04	5.725428e-04	9.426200e-05	20150120_STAG2gfpcf2_G2G1\MitoSys2\Calibration\mEGFPC1H2B_G2\DE_W0001_P0001\DE_2_W0001_P0001_T0001\TR1_W0001_P0001\TR1_2_W0001_P0001_T0001_R1_P5_K1_Ch2-Ch1.zen
45980	5.623350e-05	5.439480e-04	8.722500e-05	20150120_STAG2gfpcf2_G2G1\MitoSys2\Calibration\mEGFPC1H2B_G2\DE_W0001_P0001\DE_2_W0001_P0001_T0001\TR1_W0001_P0001\TR1_2_W0001_P0001_T0001_R1_P5_K1_Ch2-Ch1.zen
48540	5.454250e-05	6.925072e-04	8.103600e-05	20150120_STAG2gfpcf2_G2G1\MitoSys2\Calibration\mEGFPC1H2B_G2\DE_W0001_P0001\DE_2_W0001_P0001_T0001\TR1_W0001_P0001\TR1_2_W0001_P0001_T0001_R1_P5_K1_Ch2-Ch1.zen
51100	1.166557e-04	6.297660e-04	7.555800e-05	20150120_STAG2gfpcf2_G2G1\MitoSys2\Calibration\mEGFPC1H2B_G2\DE_W0001_P0001\DE_2_W0001_P0001_T0001\TR1_W0001_P0001\TR1_2_W0001_P0001_T0001_R1_P5_K1_Ch2-Ch1.zen
56220	6.889038e-05	5.087640e-04	6.631400e-05	20150120_STAG2gfpcf2_G2G1\MitoSys2\Calibration\mEGFPC1H2B_G2\DE_W0001_P0001\DE_2_W0001_P0001_T0001\TR1_W0001_P0001\TR1_2_W0001_P0001_T0001_R1_P5_K1_Ch2-Ch1.zen
61340	1.969567e-04	5.349325e-04	5.883800e-05	20150120_STAG2gfpcf2_G2G1\MitoSys2\Calibration\mEGFPC1H2B_G2\DE_W0001_P0001\DE_2_W0001_P0001_T0001\TR1_W0001_P0001\TR1_2_W0001_P0001_T0001_R1_P5_K1_Ch2-Ch1.zen
66460	1.673567e-05	5.632634e-04	5.268800e-05	20150120_STAG2gfpcf2_G2G1\MitoSys2\Calibration\mEGFPC1H2B_G2\DE_W0001_P0001\DE_2_W0001_P0001_T0001\TR1_W0001_P0001\TR1_2_W0001_P0001_T0001_R1_P5_K1_Ch2-Ch1.zen
71580	3.938959e-05	5.386051e-04	4.755400e-05	20150120_STAG2gfpcf2_G2G1\MitoSys2\Calibration\mEGFPC1H2B_G2\DE_W0001_P0001\DE_2_W0001_P0001_T0001\TR1_W0001_P0001\TR1_2_W0001_P0001_T0001_R1_P5_K1_Ch2-Ch1.zen
76700	-3.615326e-05	5.767119e-04	4.321500e-05	20150120_STAG2gfpcf2_G2G1\MitoSys2\Calibration\mEGFPC1H2B_G2\DE_W0001_P0001\DE_2_W0001_P0001_T0001\TR1_W0001_P0001\TR1_2_W0001_P0001_T0001_R1_P5_K1_Ch2-Ch1.zen
81820	-4.271093e-05	5.817238e-04	3.950700e-05	20150120_STAG2gfpcf2_G2G1\MitoSys2\Calibration\mEGFPC1H2B_G2\DE_W0001_P0001\DE_2_W0001_P0001_T0001\TR1_W0001_P0001\TR1_2_W0001_P0001_T0001_R1_P5_K1_Ch2-Ch1.zen
86940	-3.348829e-05	4.495961e-04	3.630800e-05	20150120_STAG2gfpcf2_G2G1\MitoSys2\Calibration\mEGFPC1H2B_G2\DE_W0001_P0001\DE_2_W0001_P0001_T0001\TR1_W0001_P0001\TR1_2_W0001_P0001_T0001_R1_P5_K1_Ch2-Ch1.zen
92060	-3.137127e-05	4.553553e-04	3.352500e-05	20150120_STAG2gfpcf2_G2G1\MitoSys2\Calibration\mEGFPC1H2B_G2\DE_W0001_P0001\DE_2_W0001_P0001_T0001\TR1_W0001_P0001\TR1_2_W0001_P0001_T0001_R1_P5_K1_Ch2-Ch1.zen
97180	1.359124e-04	5.062227e-04	3.108600e-05	20150120_STAG2gfpcf2_G2G1\MitoSys2\Calibration\mEGFPC1H2B_G2\DE_W0001_P0001\DE_2_W0001_P0001_T0001\TR1_W0001_P0001\TR1_2_W0001_P0001_T0001_R1_P5_K1_Ch2-Ch1.zen
102300	-2.157223e-05	4.953050e-04	2.893200e-05	20150120_STAG2gfpcf2_G2G1\MitoSys2\Calibration\mEGFPC1H2B_G2\DE_W0001_P0001\DE_2_W0001_P0001_T0001\TR1_W0001_P0001\TR1_2_W0001_P0001_T0001_R1_P5_K1_Ch2-Ch1.zen
112540	-5.084422e-05	3.419027e-04	2.531300e-05	20150120_STAG2gfpcf2_G2G1\MitoSys2\Calibration\mEGFPC1H2B_G2\DE_W0001_P0001\DE_2_W0001_P0001_T0001\TR1_W0001_P0001\TR1_2_W0001_P0001_T0001_R1_P5_K1_Ch2-Ch1.zen
122780	3.246353e-05	4.578721e-04	2.240000e-05	20150120_STAG2gfpcf2_G2G1\MitoSys2\Calibration\mEGFPC1H2B_G2\DE_W0001_P0001\DE_2_W0001_P0001_T0001\TR1_W0001_P0001\TR1_2_W0001_P0001_T0001_R1_P5_K1_Ch2-Ch1.zen
133020	-5.342507e-05	4.549153e-04	2.001300e-05	20150120_STAG2gfpcf2_G2G1\MitoSys2\Calibration\mEGFPC1H2B_G2\DE_W0001_P0001\DE_2_W0001_P0001_T0001\TR1_W0001_P0001\TR1_2_W0001_P0001_T0001_R1_P5_K1_Ch2-Ch1.zen
143260	-3.056072e-05	4.984128e-04	1.802700e-05	20150120_STAG2gfpcf2_G2G1\MitoSys2\Calibration\mEGFPC1H2B_G2\DE_W0001_P0001\DE_2_W0001_P0001_T0001\TR1_W0001_P0001\TR1_2_W0001_P0001_T0001_R1_P5_K1_Ch2-Ch1.zen
153500	-4.021500e-05	3.769535e-04	1.635400e-05	20150120_STAG2gfpcf2_G2G1\MitoSys2\Calibration\mEGFPC1H2B_G2\DE_W0001_P0001\DE_2_W0001_P0001_T0001\TR1_W0001_P0001\TR1_2_W0001_P0001_T0001_R1_P5_K1_Ch2-Ch1.zen
163740	-5.602452e-05	3.555859e-04	1.492800e-05	20150120_STAG2gfpcf2_G2G1\MitoSys2\Calibration\mEGFPC1H2B_G2\DE_W0001_P0001\DE_2_W0001_P0001_T0001\TR1_W0001_P0001\TR1_2_W0001_P0001_T0001_R1_P5_K1_Ch2-Ch1.zen
173980	-1.453909e-04	3.459583e-04	1.370000e-05	20150120_STAG2gfpcf2_G2G1\MitoSys2\Calibration\mEGFPC1H2B_G2\DE_W0001_P0001\DE_2_W0001_P0001_T0001\TR1_W0001_P0001\TR1_2_W0001_P0001_T0001_R1_P5_K1_Ch2-Ch1.zen
184220	-1.151439e-04	4.864605e-04	1.263500e-05	20150120_STAG2gfpcf2_G2G1\MitoSys2\Calibration\mEGFPC1H2B_G2\DE_W0001_P0001\DE_2_W0001_P0001_T0001\TR1_W0001_P0001\TR1_2_W0001_P0001_T0001_R1_P5_K1_Ch2-Ch1.zen
194460	2.321327e-05	4.243107e-04	1.170200e-05	20150120_STAG2gfpcf2_G2G1\MitoSys2\Calibration\mEGFPC1H2B_G2\DE_W0001_P0001\DE_2_W0001_P0001_T0001\TR1_W0001_P0001\TR1_2_W0001_P0001_T0001_R1_P5_K1_Ch2-Ch1.zen
204700	-1.077955e-04	3.833484e-04	1.088100e-05	20150120_STAG2gfpcf2_G2G1\MitoSys2\Calibration\mEGFPC1H2B_G2\DE_W0001_P0001\DE_2_W0001_P0001_T0001\TR1_W0001_P0001\TR1_2_W0001_P0001_T0001_R1_P5_K1_Ch2-Ch1.zen
225180	-1.124329e-04	5.000190e-04	9.503600e-06	20150120_STAG2gfpcf2_G2G1\MitoSys2\Calibration\mEGFPC1H2B_G2\DE_W0001_P0001\DE_2_W0001_P0001_T0001\TR1_W0001_P0001\TR1_2_W0001_P0001_T0001_R1_P5_K1_Ch2-Ch1.zen
245660	2.556861e-06	4.525400e-04	8.397700e-06	20150120_STAG2gfpcf2_G2G1\MitoSys2\Calibration\mEGFPC1H2B_G2\DE_W0001_P0001\DE_2_W0001_P0001_T0001\TR1_W0001_P0001\TR1_2_W0001_P0001_T0001_R1_P5_K1_Ch2-Ch1.zen
266140	-2.389192e-04	4.161889e-04	7.493600e-06	20150120_STAG2gfpcf2_G2G1\MitoSys2\Calibration\mEGFPC1H2B_G2\DE_W0001_P0001\DE_2_W0001_P0001_T0001\TR1_W0001_P0001\TR1_2_W0001_P0001_T0001_R1_P5_K1_Ch2-Ch1.zen
286620	-1.079063e-04	3.943621e-04	6.743000e-06	20150120_STAG2gfpcf2_G2G1\MitoSys2\Calibration\mEGFPC1H2B_G2\DE_W0001_P0001\DE_2_W0001_P0001_T0001\TR1_W0001_P0001\TR1_2_W0001_P0001_T0001_R1_P5_K1_Ch2-Ch1.zen
307100	-1.166136e-04	4.370346e-04	6.111500e-06	20150120_STAG2gfpcf2_G2G1\MitoSys2\Calibration\mEGFPC1H2B_G2\DE_W0001_P0001\DE_2_W0001_P0001_T0001\TR1_W0001_P0001\TR1_2_W0001_P0001_T0001_R1_P5_K1_Ch2-Ch1.zen
327580	-1.432175e-04	3.435068e-04	5.574100e-06	20150120_STAG2gfpcf2_G2G1\MitoSys2\Calibration\mEGFPC1H2B_G2\DE_W0001_P0001\DE_2_W0001_P0001_T0001\TR1_W0001_P0001\TR1_2_W0001_P0001_T0001_R1_P5_K1_Ch2-Ch1.zen
348060	-8.576532e-05	3.966593e-04	5.112200e-06	20150120_STAG2gfpcf2_G2G1\MitoSys2\Calibration\mEGFPC1H2B_G2\DE_W0001_P0001\DE_2_W0001_P0001_T0001\TR1_W0001_P0001\TR1_2_W0001_P0001_T0001_R1_P5_K1_Ch2-Ch1.zen
368540	-1.052382e-04	3.219206e-04	4.711600e-06	20150120_STAG2gfpcf2_G2G1\MitoSys2\Calibration\mEGFPC1H2B_G2\DE_W0001_P0001\DE_2_W0001_P0001_T0001\TR1_W0001_P0001\TR1_2_W0001_P0001_T0001_R1_P5_K1_Ch2-Ch1.zen
389020	-1.255515e-04	2.785793e-04	4.361500e-06	20150120_STAG2gfpcf2_G2G1\MitoSys2\Calibration\mEGFPC1H2B_G2\DE_W0001_P0001\DE_2_W0001_P0001_T0001\TR1_W0001_P0001\TR1_2_W0001_P0001_T0001_R1_P5_K1_Ch2-Ch1.zen
409500	-2.434452e-05	2.784566e-04	4.053400e-06	20150120_STAG2gfpcf2_G2G1\MitoSys2\Calibration\mEGFPC1H2B_G2\DE_W0001_P0001\DE_2_W0001_P0001_T0001\TR1_W0001_P0001\TR1_2_W0001_P0001_T0001_R1_P5_K1_Ch2-Ch1.zen
450460	1.693835e-05	2.504045e-04	3.537100e-06	20150120_STAG2gfpcf2_G2G1\MitoSys2\Calibration\mEGFPC1H2B_G2\DE_W0001_P0001\DE_2_W0001_P0001_T0001\TR1_W0001_P0001\TR1_2_W0001_P0001_T0001_R1_P5_K1_Ch2-Ch1.zen
491420	-8.275239e-05	3.028024e-04	3.123300e-06	20150120_STAG2gfpcf2_G2G1\MitoSys2\Calibration\mEGFPC1H2B_G2\DE_W0001_P0001\DE_2_W0001_P0001_T0001\TR1_W0001_P0001\TR1_2_W0001_P0001_T0001_R1_P5_K1_Ch2-Ch1.zen
532380	-1.629202e-06	3.414796e-04	2.785400e-06	20150120_STAG2gfpcf2_G2G1\MitoSys2\Calibration\mEGFPC1H2B_G2\DE_W0001_P0001\DE_2_W0001_P0001_T0001\TR1_W0001_P0001\TR1_2_W0001_P0001_T0001_R1_P5_K1_Ch2-Ch1.zen
573340	-7.850239e-05	1.956655e-04	2.505100e-06	20150120_STAG2gfpcf2_G2G1\MitoSys2\Calibration\mEGFPC1H2B_G2\DE_W0001_P0001\DE_2_W0001_P0001_T0001\TR1_W0001_P0001\TR1_2_W0001_P0001_T0001_R1_P5_K1_Ch2-Ch1.zen
614300	4.429697e-05	2.761627e-04	2.269400e-06	20150120_STAG2gfpcf2_G2G1\MitoSys2\Calibration\mEGFPC1H2B_G2\DE_W0001_P0001\DE_2_W0001_P0001_T0001\TR1_W0001_P0001\TR1_2_W0001_P0001_T0001_R1_P5_K1_Ch2-Ch1.zen
655260	8.808415e-06	2.810343e-04	2.069100e-06	20150120_STAG2gfpcf2_G2G1\MitoSys2\Calibration\mEGFPC1H2B_G2\DE_W0001_P0001\DE_2_W0001_P0001_T0001\TR1_W0001_P0001\TR1_2_W0001_P0001_T0001_R1_P5_K1_Ch2-Ch1.zen
696220	9.423218e-06	1.838712e-04	1.897000e-06	20150120_STAG2gfpcf2_G2G1\MitoSys2\Calibration\mEGFPC1H2B_G2\DE_W0001_P0001\DE_2_W0001_P0001_T0001\TR1_W0001_P0001\TR1_2_W0001_P0001_T0001_R1_P5_K1_Ch2-Ch1.zen
737180	-2.494464e-05	3.113673e-04	1.747800e-06	20150120_STAG2gfpcf2_G2G1\MitoSys2\Calibration\mEGFPC1H2B_G2\DE_W0001_P0001\DE_2_W0001_P0001_T0001\TR1_W0001_P0001\TR1_2_W0001_P0001_T0001_R1_P5_K1_Ch2-Ch1.zen
778140	-7.171109e-05	3.227874e-04	1.617500e-06	20150120_STAG2gfpcf2_G2G1\MitoSys2\Calibration\mEGFPC1H2B_G2\DE_W0001_P0001\DE_2_W0001_P0001_T0001\TR1_W0001_P0001\TR1_2_W0001_P0001_T0001_R1_P5_K1_Ch2-Ch1.zen
819100	-1.404041e-05	2.404296e-04	1.502900e-06	20150120_STAG2gfpcf2_G2G1\MitoSys2\Calibration\mEGFPC1H2B_G2\DE_W0001_P0001\DE_2_W0001_P0001_T0001\TR1_W0001_P0001\TR1_2_W0001_P0001_T0001_R1_P5_K1_Ch2-Ch1.zen
901020	-9.247949e-05	2.277075e-04	1.311000e-06	20150120_STAG2gfpcf2_G2G1\MitoSys2\Calibration\mEGFPC1H2B_G2\DE_W0001_P0001\DE_2_W0001_P0001_T0001\TR1_W0001_P0001\TR1_2_W0001_P0001_T0001_R1_P5_K1_Ch2-Ch1.zen
982940	-6.058703e-05	2.381697e-04	1.157200e-06	20150120_STAG2gfpcf2_G2G1\MitoSys2\Calibration\mEGFPC1H2B_G2\DE_W0001_P0001\DE_2_W0001_P0001_T0001\TR1_W0001_P0001\TR1_2_W0001_P0001_T0001_R1_P5_K1_Ch2-Ch1.zen
1064860	4.931682e-05	1.772201e-04	1.031700e-06	20150120_STAG2gfpcf2_G2G1\MitoSys2\Calibration\mEGFPC1H2B_G2\DE_W0001_P0001\DE_2_W0001_P0001_T0001\TR1_W0001_P0001\TR1_2_W0001_P0001_T0001_R1_P5_K1_Ch2-Ch1.zen
1146780	-6.157521e-05	2.515775e-04	9.276700e-07	20150120_STAG2gfpcf2_G2G1\MitoSys2\Calibration\mEGFPC1H2B_G2\DE_W0001_P0001\DE_2_W0001_P0001_T0001\TR1_W0001_P0001\TR1_2_W0001_P0001_T0001_R1_P5_K1_Ch2-Ch1.zen
1228700	-4.589889e-05	2.100758e-04	8.402600e-07	20150120_STAG2gfpcf2_G2G1\MitoSys2\Calibration\mEGFPC1H2B_G2\DE_W0001_P0001\DE_2_W0001_P0001_T0001\TR1_W0001_P0001\TR1_2_W0001_P0001_T0001_R1_P5_K1_Ch2-Ch1.zen
1310620	3.626695e-05	1.945144e-04	7.659500e-07	20150120_STAG2gfpcf2_G2G1\MitoSys2\Calibration\mEGFPC1H2B_G2\DE_W0001_P0001\DE_2_W0001_P0001_T0001\TR1_W0001_P0001\TR1_2_W0001_P0001_T0001_R1_P5_K1_Ch2-Ch1.zen
1392540	-2.598902e-05	1.613443e-04	7.021400e-07	20150120_STAG2gfpcf2_G2G1\MitoSys2\Calibration\mEGFPC1H2B_G2\DE_W0001_P0001\DE_2_W0001_P0001_T0001\TR1_W0001_P0001\TR1_2_W0001_P0001_T0001_R1_P5_K1_Ch2-Ch1.zen
1474460	1.038976e-04	1.683914e-04	6.468500e-07	20150120_STAG2gfpcf2_G2G1\MitoSys2\Calibration\mEGFPC1H2B_G2\DE_W0001_P0001\DE_2_W0001_P0001_T0001\TR1_W0001_P0001\TR1_2_W0001_P0001_T0001_R1_P5_K1_Ch2-Ch1.zen
1556380	4.273425e-05	2.499559e-04	5.985600e-07	20150120_STAG2gfpcf2_G2G1\MitoSys2\Calibration\mEGFPC1H2B_G2\DE_W0001_P0001\DE_2_W0001_P0001_T0001\TR1_W0001_P0001\TR1_2_W0001_P0001_T0001_R1_P5_K1_Ch2-Ch1.zen
10	1.341314e-01	1.306741e-02	1.325000e-01	20150120_STAG2gfpcf2_G2G1\MitoSys2\Calibration\mEGFPC1H2B_G2\DE_W0007_P0001\DE_2_W0007_P0001_T0001\TR1_W0001_P0007\TR1_2_W0001_P0007_T0001_R1_P1_K1_Ch2-Ch1.zen
20	1.246793e-01	1.047559e-02	1.264100e-01	20150120_STAG2gfpcf2_G2G1\MitoSys2\Calibration\mEGFPC1H2B_G2\DE_W0007_P0001\DE_2_W0007_P0001_T0001\TR1_W0001_P0007\TR1_2_W0001_P0007_T0001_R1_P1_K1_Ch2-Ch1.zen
30	1.213122e-01	8.077553e-03	1.208000e-01	20150120_STAG2gfpcf2_G2G1\MitoSys2\Calibration\mEGFPC1H2B_G2\DE_W0007_P0001\DE_2_W0007_P0001_T0001\TR1_W0001_P0007\TR1_2_W0001_P0007_T0001_R1_P1_K1_Ch2-Ch1.zen
40	1.152405e-01	9.361914e-03	1.156500e-01	20150120_STAG2gfpcf2_G2G1\MitoSys2\Calibration\mEGFPC1H2B_G2\DE_W0007_P0001\DE_2_W0007_P0001_T0001\TR1_W0001_P0007\TR1_2_W0001_P0007_T0001_R1_P1_K1_Ch2-Ch1.zen
50	1.109792e-01	7.762649e-03	1.109200e-01	20150120_STAG2gfpcf2_G2G1\MitoSys2\Calibration\mEGFPC1H2B_G2\DE_W0007_P0001\DE_2_W0007_P0001_T0001\TR1_W0001_P0007\TR1_2_W0001_P0007_T0001_R1_P1_K1_Ch2-Ch1.zen
60	1.075294e-01	9.837837e-03	1.065500e-01	20150120_STAG2gfpcf2_G2G1\MitoSys2\Calibration\mEGFPC1H2B_G2\DE_W0007_P0001\DE_2_W0007_P0001_T0001\TR1_W0001_P0007\TR1_2_W0001_P0007_T0001_R1_P1_K1_Ch2-Ch1.zen
70	1.020261e-01	8.582201e-03	1.025200e-01	20150120_STAG2gfpcf2_G2G1\MitoSys2\Calibration\mEGFPC1H2B_G2\DE_W0007_P0001\DE_2_W0007_P0001_T0001\TR1_W0001_P0007\TR1_2_W0001_P0007_T0001_R1_P1_K1_Ch2-Ch1.zen
80	9.940185e-02	6.833618e-03	9.879400e-02	20150120_STAG2gfpcf2_G2G1\MitoSys2\Calibration\mEGFPC1H2B_G2\DE_W0007_P0001\DE_2_W0007_P0001_T0001\TR1_W0001_P0007\TR1_2_W0001_P0007_T0001_R1_P1_K1_Ch2-Ch1.zen
90	9.640251e-02	8.968280e-03	9.533900e-02	20150120_STAG2gfpcf2_G2G1\MitoSys2\Calibration\mEGFPC1H2B_G2\DE_W0007_P0001\DE_2_W0007_P0001_T0001\TR1_W0001_P0007\TR1_2_W0001_P0007_T0001_R1_P1_K1_Ch2-Ch1.zen
100	9.138580e-02	9.176312e-03	9.212800e-02	20150120_STAG2gfpcf2_G2G1\MitoSys2\Calibration\mEGFPC1H2B_G2\DE_W0007_P0001\DE_2_W0007_P0001_T0001\TR1_W0001_P0007\TR1_2_W0001_P0007_T0001_R1_P1_K1_Ch2-Ch1.zen
120	8.322468e-02	6.442904e-03	8.634900e-02	20150120_STAG2gfpcf2_G2G1\MitoSys2\Calibration\mEGFPC1H2B_G2\DE_W0007_P0001\DE_2_W0007_P0001_T0001\TR1_W0001_P0007\TR1_2_W0001_P0007_T0001_R1_P1_K1_Ch2-Ch1.zen
140	8.202187e-02	6.859205e-03	8.129500e-02	20150120_STAG2gfpcf2_G2G1\MitoSys2\Calibration\mEGFPC1H2B_G2\DE_W0007_P0001\DE_2_W0007_P0001_T0001\TR1_W0001_P0007\TR1_2_W0001_P0007_T0001_R1_P1_K1_Ch2-Ch1.zen
160	7.540122e-02	9.020875e-03	7.684000e-02	20150120_STAG2gfpcf2_G2G1\MitoSys2\Calibration\mEGFPC1H2B_G2\DE_W0007_P0001\DE_2_W0007_P0001_T0001\TR1_W0001_P0007\TR1_2_W0001_P0007_T0001_R1_P1_K1_Ch2-Ch1.zen
180	7.230849e-02	7.599738e-03	7.288200e-02	20150120_STAG2gfpcf2_G2G1\MitoSys2\Calibration\mEGFPC1H2B_G2\DE_W0007_P0001\DE_2_W0007_P0001_T0001\TR1_W0001_P0007\TR1_2_W0001_P0007_T0001_R1_P1_K1_Ch2-Ch1.zen
200	6.918500e-02	7.565069e-03	6.934100e-02	20150120_STAG2gfpcf2_G2G1\MitoSys2\Calibration\mEGFPC1H2B_G2\DE_W0007_P0001\DE_2_W0007_P0001_T0001\TR1_W0001_P0007\TR1_2_W0001_P0007_T0001_R1_P1_K1_Ch2-Ch1.zen
220	6.787500e-02	6.725642e-03	6.615200e-02	20150120_STAG2gfpcf2_G2G1\MitoSys2\Calibration\mEGFPC1H2B_G2\DE_W0007_P0001\DE_2_W0007_P0001_T0001\TR1_W0001_P0007\TR1_2_W0001_P0007_T0001_R1_P1_K1_Ch2-Ch1.zen
240	6.300679e-02	6.709476e-03	6.326300e-02	20150120_STAG2gfpcf2_G2G1\MitoSys2\Calibration\mEGFPC1H2B_G2\DE_W0007_P0001\DE_2_W0007_P0001_T0001\TR1_W0001_P0007\TR1_2_W0001_P0007_T0001_R1_P1_K1_Ch2-Ch1.zen
260	6.107298e-02	9.815175e-03	6.063000e-02	20150120_STAG2gfpcf2_G2G1\MitoSys2\Calibration\mEGFPC1H2B_G2\DE_W0007_P0001\DE_2_W0007_P0001_T0001\TR1_W0001_P0007\TR1_2_W0001_P0007_T0001_R1_P1_K1_Ch2-Ch1.zen
280	6.096023e-02	7.193486e-03	5.822000e-02	20150120_STAG2gfpcf2_G2G1\MitoSys2\Calibration\mEGFPC1H2B_G2\DE_W0007_P0001\DE_2_W0007_P0001_T0001\TR1_W0001_P0007\TR1_2_W0001_P0007_T0001_R1_P1_K1_Ch2-Ch1.zen
300	5.676426e-02	6.222621e-03	5.600200e-02	20150120_STAG2gfpcf2_G2G1\MitoSys2\Calibration\mEGFPC1H2B_G2\DE_W0007_P0001\DE_2_W0007_P0001_T0001\TR1_W0001_P0007\TR1_2_W0001_P0007_T0001_R1_P1_K1_Ch2-Ch1.zen
340	5.209979e-02	5.699171e-03	5.205400e-02	20150120_STAG2gfpcf2_G2G1\MitoSys2\Calibration\mEGFPC1H2B_G2\DE_W0007_P0001\DE_2_W0007_P0001_T0001\TR1_W0001_P0007\TR1_2_W0001_P0007_T0001_R1_P1_K1_Ch2-Ch1.zen
380	4.915614e-02	5.809099e-03	4.863700e-02	20150120_STAG2gfpcf2_G2G1\MitoSys2\Calibration\mEGFPC1H2B_G2\DE_W0007_P0001\DE_2_W0007_P0001_T0001\TR1_W0001_P0007\TR1_2_W0001_P0007_T0001_R1_P1_K1_Ch2-Ch1.zen
420	4.494410e-02	5.718176e-03	4.564500e-02	20150120_STAG2gfpcf2_G2G1\MitoSys2\Calibration\mEGFPC1H2B_G2\DE_W0007_P0001\DE_2_W0007_P0001_T0001\TR1_W0001_P0007\TR1_2_W0001_P0007_T0001_R1_P1_K1_Ch2-Ch1.zen
460	4.378077e-02	4.952694e-03	4.299700e-02	20150120_STAG2gfpcf2_G2G1\MitoSys2\Calibration\mEGFPC1H2B_G2\DE_W0007_P0001\DE_2_W0007_P0001_T0001\TR1_W0001_P0007\TR1_2_W0001_P0007_T0001_R1_P1_K1_Ch2-Ch1.zen
500	4.057787e-02	6.619837e-03	4.063400e-02	20150120_STAG2gfpcf2_G2G1\MitoSys2\Calibration\mEGFPC1H2B_G2\DE_W0007_P0001\DE_2_W0007_P0001_T0001\TR1_W0001_P0007\TR1_2_W0001_P0007_T0001_R1_P1_K1_Ch2-Ch1.zen
540	3.820063e-02	5.616987e-03	3.851200e-02	20150120_STAG2gfpcf2_G2G1\MitoSys2\Calibration\mEGFPC1H2B_G2\DE_W0007_P0001\DE_2_W0007_P0001_T0001\TR1_W0001_P0007\TR1_2_W0001_P0007_T0001_R1_P1_K1_Ch2-Ch1.zen
580	3.665415e-02	4.981095e-03	3.659300e-02	20150120_STAG2gfpcf2_G2G1\MitoSys2\Calibration\mEGFPC1H2B_G2\DE_W0007_P0001\DE_2_W0007_P0001_T0001\TR1_W0001_P0007\TR1_2_W0001_P0007_T0001_R1_P1_K1_Ch2-Ch1.zen
620	3.572552e-02	7.184172e-03	3.484900e-02	20150120_STAG2gfpcf2_G2G1\MitoSys2\Calibration\mEGFPC1H2B_G2\DE_W0007_P0001\DE_2_W0007_P0001_T0001\TR1_W0001_P0007\TR1_2_W0001_P0007_T0001_R1_P1_K1_Ch2-Ch1.zen
660	3.217514e-02	5.100072e-03	3.325700e-02	20150120_STAG2gfpcf2_G2G1\MitoSys2\Calibration\mEGFPC1H2B_G2\DE_W0007_P0001\DE_2_W0007_P0001_T0001\TR1_W0001_P0007\TR1_2_W0001_P0007_T0001_R1_P1_K1_Ch2-Ch1.zen
700	3.127376e-02	5.655576e-03	3.179800e-02	20150120_STAG2gfpcf2_G2G1\MitoSys2\Calibration\mEGFPC1H2B_G2\DE_W0007_P0001\DE_2_W0007_P0001_T0001\TR1_W0001_P0007\TR1_2_W0001_P0007_T0001_R1_P1_K1_Ch2-Ch1.zen
780	2.896894e-02	5.954337e-03	2.921400e-02	20150120_STAG2gfpcf2_G2G1\MitoSys2\Calibration\mEGFPC1H2B_G2\DE_W0007_P0001\DE_2_W0007_P0001_T0001\TR1_W0001_P0007\TR1_2_W0001_P0007_T0001_R1_P1_K1_Ch2-Ch1.zen
860	2.601539e-02	5.383773e-03	2.699900e-02	20150120_STAG2gfpcf2_G2G1\MitoSys2\Calibration\mEGFPC1H2B_G2\DE_W0007_P0001\DE_2_W0007_P0001_T0001\TR1_W0001_P0007\TR1_2_W0001_P0007_T0001_R1_P1_K1_Ch2-Ch1.zen
940	2.367366e-02	4.327984e-03	2.507900e-02	20150120_STAG2gfpcf2_G2G1\MitoSys2\Calibration\mEGFPC1H2B_G2\DE_W0007_P0001\DE_2_W0007_P0001_T0001\TR1_W0001_P0007\TR1_2_W0001_P0007_T0001_R1_P1_K1_Ch2-Ch1.zen
1020	2.287537e-02	5.871217e-03	2.339900e-02	20150120_STAG2gfpcf2_G2G1\MitoSys2\Calibration\mEGFPC1H2B_G2\DE_W0007_P0001\DE_2_W0007_P0001_T0001\TR1_W0001_P0007\TR1_2_W0001_P0007_T0001_R1_P1_K1_Ch2-Ch1.zen
1100	2.194051e-02	4.265786e-03	2.191700e-02	20150120_STAG2gfpcf2_G2G1\MitoSys2\Calibration\mEGFPC1H2B_G2\DE_W0007_P0001\DE_2_W0007_P0001_T0001\TR1_W0001_P0007\TR1_2_W0001_P0007_T0001_R1_P1_K1_Ch2-Ch1.zen
1180	1.998396e-02	5.131593e-03	2.060100e-02	20150120_STAG2gfpcf2_G2G1\MitoSys2\Calibration\mEGFPC1H2B_G2\DE_W0007_P0001\DE_2_W0007_P0001_T0001\TR1_W0001_P0007\TR1_2_W0001_P0007_T0001_R1_P1_K1_Ch2-Ch1.zen
1260	1.978657e-02	5.667871e-03	1.942400e-02	20150120_STAG2gfpcf2_G2G1\MitoSys2\Calibration\mEGFPC1H2B_G2\DE_W0007_P0001\DE_2_W0007_P0001_T0001\TR1_W0001_P0007\TR1_2_W0001_P0007_T0001_R1_P1_K1_Ch2-Ch1.zen
1340	1.957564e-02	4.156986e-03	1.836600e-02	20150120_STAG2gfpcf2_G2G1\MitoSys2\Calibration\mEGFPC1H2B_G2\DE_W0007_P0001\DE_2_W0007_P0001_T0001\TR1_W0001_P0007\TR1_2_W0001_P0007_T0001_R1_P1_K1_Ch2-Ch1.zen
1420	1.736030e-02	4.037190e-03	1.741000e-02	20150120_STAG2gfpcf2_G2G1\MitoSys2\Calibration\mEGFPC1H2B_G2\DE_W0007_P0001\DE_2_W0007_P0001_T0001\TR1_W0001_P0007\TR1_2_W0001_P0007_T0001_R1_P1_K1_Ch2-Ch1.zen
1500	1.666270e-02	3.901804e-03	1.654200e-02	20150120_STAG2gfpcf2_G2G1\MitoSys2\Calibration\mEGFPC1H2B_G2\DE_W0007_P0001\DE_2_W0007_P0001_T0001\TR1_W0001_P0007\TR1_2_W0001_P0007_T0001_R1_P1_K1_Ch2-Ch1.zen
1660	1.504258e-02	3.257564e-03	1.502600e-02	20150120_STAG2gfpcf2_G2G1\MitoSys2\Calibration\mEGFPC1H2B_G2\DE_W0007_P0001\DE_2_W0007_P0001_T0001\TR1_W0001_P0007\TR1_2_W0001_P0007_T0001_R1_P1_K1_Ch2-Ch1.zen
1820	1.351023e-02	3.537630e-03	1.374700e-02	20150120_STAG2gfpcf2_G2G1\MitoSys2\Calibration\mEGFPC1H2B_G2\DE_W0007_P0001\DE_2_W0007_P0001_T0001\TR1_W0001_P0007\TR1_2_W0001_P0007_T0001_R1_P1_K1_Ch2-Ch1.zen
1980	1.133926e-02	4.077433e-03	1.265400e-02	20150120_STAG2gfpcf2_G2G1\MitoSys2\Calibration\mEGFPC1H2B_G2\DE_W0007_P0001\DE_2_W0007_P0001_T0001\TR1_W0001_P0007\TR1_2_W0001_P0007_T0001_R1_P1_K1_Ch2-Ch1.zen
2140	1.153127e-02	4.213870e-03	1.171000e-02	20150120_STAG2gfpcf2_G2G1\MitoSys2\Calibration\mEGFPC1H2B_G2\DE_W0007_P0001\DE_2_W0007_P0001_T0001\TR1_W0001_P0007\TR1_2_W0001_P0007_T0001_R1_P1_K1_Ch2-Ch1.zen
2300	1.060214e-02	3.057454e-03	1.088600e-02	20150120_STAG2gfpcf2_G2G1\MitoSys2\Calibration\mEGFPC1H2B_G2\DE_W0007_P0001\DE_2_W0007_P0001_T0001\TR1_W0001_P0007\TR1_2_W0001_P0007_T0001_R1_P1_K1_Ch2-Ch1.zen
2460	9.799577e-03	3.500922e-03	1.016200e-02	20150120_STAG2gfpcf2_G2G1\MitoSys2\Calibration\mEGFPC1H2B_G2\DE_W0007_P0001\DE_2_W0007_P0001_T0001\TR1_W0001_P0007\TR1_2_W0001_P0007_T0001_R1_P1_K1_Ch2-Ch1.zen
2620	9.825369e-03	2.890304e-03	9.520800e-03	20150120_STAG2gfpcf2_G2G1\MitoSys2\Calibration\mEGFPC1H2B_G2\DE_W0007_P0001\DE_2_W0007_P0001_T0001\TR1_W0001_P0007\TR1_2_W0001_P0007_T0001_R1_P1_K1_Ch2-Ch1.zen
2780	9.522367e-03	3.032712e-03	8.948700e-03	20150120_STAG2gfpcf2_G2G1\MitoSys2\Calibration\mEGFPC1H2B_G2\DE_W0007_P0001\DE_2_W0007_P0001_T0001\TR1_W0001_P0007\TR1_2_W0001_P0007_T0001_R1_P1_K1_Ch2-Ch1.zen
2940	9.090348e-03	4.104626e-03	8.435600e-03	20150120_STAG2gfpcf2_G2G1\MitoSys2\Calibration\mEGFPC1H2B_G2\DE_W0007_P0001\DE_2_W0007_P0001_T0001\TR1_W0001_P0007\TR1_2_W0001_P0007_T0001_R1_P1_K1_Ch2-Ch1.zen
3100	8.671142e-03	3.845342e-03	7.972800e-03	20150120_STAG2gfpcf2_G2G1\MitoSys2\Calibration\mEGFPC1H2B_G2\DE_W0007_P0001\DE_2_W0007_P0001_T0001\TR1_W0001_P0007\TR1_2_W0001_P0007_T0001_R1_P1_K1_Ch2-Ch1.zen
3420	6.550247e-03	4.148465e-03	7.171700e-03	20150120_STAG2gfpcf2_G2G1\MitoSys2\Calibration\mEGFPC1H2B_G2\DE_W0007_P0001\DE_2_W0007_P0001_T0001\TR1_W0001_P0007\TR1_2_W0001_P0007_T0001_R1_P1_K1_Ch2-Ch1.zen
3740	6.660157e-03	3.570132e-03	6.502800e-03	20150120_STAG2gfpcf2_G2G1\MitoSys2\Calibration\mEGFPC1H2B_G2\DE_W0007_P0001\DE_2_W0007_P0001_T0001\TR1_W0001_P0007\TR1_2_W0001_P0007_T0001_R1_P1_K1_Ch2-Ch1.zen
4060	6.265627e-03	3.270080e-03	5.936500e-03	20150120_STAG2gfpcf2_G2G1\MitoSys2\Calibration\mEGFPC1H2B_G2\DE_W0007_P0001\DE_2_W0007_P0001_T0001\TR1_W0001_P0007\TR1_2_W0001_P0007_T0001_R1_P1_K1_Ch2-Ch1.zen
4380	6.210044e-03	3.740091e-03	5.451000e-03	20150120_STAG2gfpcf2_G2G1\MitoSys2\Calibration\mEGFPC1H2B_G2\DE_W0007_P0001\DE_2_W0007_P0001_T0001\TR1_W0001_P0007\TR1_2_W0001_P0007_T0001_R1_P1_K1_Ch2-Ch1.zen
4700	5.488160e-03	3.843603e-03	5.030400e-03	20150120_STAG2gfpcf2_G2G1\MitoSys2\Calibration\mEGFPC1H2B_G2\DE_W0007_P0001\DE_2_W0007_P0001_T0001\TR1_W0001_P0007\TR1_2_W0001_P0007_T0001_R1_P1_K1_Ch2-Ch1.zen
5020	5.562821e-03	3.176989e-03	4.662800e-03	20150120_STAG2gfpcf2_G2G1\MitoSys2\Calibration\mEGFPC1H2B_G2\DE_W0007_P0001\DE_2_W0007_P0001_T0001\TR1_W0001_P0007\TR1_2_W0001_P0007_T0001_R1_P1_K1_Ch2-Ch1.zen
5340	4.919073e-03	3.146806e-03	4.339000e-03	20150120_STAG2gfpcf2_G2G1\MitoSys2\Calibration\mEGFPC1H2B_G2\DE_W0007_P0001\DE_2_W0007_P0001_T0001\TR1_W0001_P0007\TR1_2_W0001_P0007_T0001_R1_P1_K1_Ch2-Ch1.zen
5660	4.344978e-03	2.959452e-03	4.051600e-03	20150120_STAG2gfpcf2_G2G1\MitoSys2\Calibration\mEGFPC1H2B_G2\DE_W0007_P0001\DE_2_W0007_P0001_T0001\TR1_W0001_P0007\TR1_2_W0001_P0007_T0001_R1_P1_K1_Ch2-Ch1.zen
5980	4.547582e-03	3.211707e-03	3.795000e-03	20150120_STAG2gfpcf2_G2G1\MitoSys2\Calibration\mEGFPC1H2B_G2\DE_W0007_P0001\DE_2_W0007_P0001_T0001\TR1_W0001_P0007\TR1_2_W0001_P0007_T0001_R1_P1_K1_Ch2-Ch1.zen
6300	3.866075e-03	2.821066e-03	3.564600e-03	20150120_STAG2gfpcf2_G2G1\MitoSys2\Calibration\mEGFPC1H2B_G2\DE_W0007_P0001\DE_2_W0007_P0001_T0001\TR1_W0001_P0007\TR1_2_W0001_P0007_T0001_R1_P1_K1_Ch2-Ch1.zen
6940	2.870235e-03	2.497390e-03	3.168400e-03	20150120_STAG2gfpcf2_G2G1\MitoSys2\Calibration\mEGFPC1H2B_G2\DE_W0007_P0001\DE_2_W0007_P0001_T0001\TR1_W0001_P0007\TR1_2_W0001_P0007_T0001_R1_P1_K1_Ch2-Ch1.zen
7580	2.296529e-03	2.562070e-03	2.840200e-03	20150120_STAG2gfpcf2_G2G1\MitoSys2\Calibration\mEGFPC1H2B_G2\DE_W0007_P0001\DE_2_W0007_P0001_T0001\TR1_W0001_P0007\TR1_2_W0001_P0007_T0001_R1_P1_K1_Ch2-Ch1.zen
8220	3.409682e-03	2.700735e-03	2.564600e-03	20150120_STAG2gfpcf2_G2G1\MitoSys2\Calibration\mEGFPC1H2B_G2\DE_W0007_P0001\DE_2_W0007_P0001_T0001\TR1_W0001_P0007\TR1_2_W0001_P0007_T0001_R1_P1_K1_Ch2-Ch1.zen
8860	3.115485e-03	2.345727e-03	2.330400e-03	20150120_STAG2gfpcf2_G2G1\MitoSys2\Calibration\mEGFPC1H2B_G2\DE_W0007_P0001\DE_2_W0007_P0001_T0001\TR1_W0001_P0007\TR1_2_W0001_P0007_T0001_R1_P1_K1_Ch2-Ch1.zen
9500	2.100190e-03	3.382598e-03	2.129100e-03	20150120_STAG2gfpcf2_G2G1\MitoSys2\Calibration\mEGFPC1H2B_G2\DE_W0007_P0001\DE_2_W0007_P0001_T0001\TR1_W0001_P0007\TR1_2_W0001_P0007_T0001_R1_P1_K1_Ch2-Ch1.zen
10140	9.443468e-04	4.252248e-03	1.954700e-03	20150120_STAG2gfpcf2_G2G1\MitoSys2\Calibration\mEGFPC1H2B_G2\DE_W0007_P0001\DE_2_W0007_P0001_T0001\TR1_W0001_P0007\TR1_2_W0001_P0007_T0001_R1_P1_K1_Ch2-Ch1.zen
10780	1.297093e-03	3.802060e-03	1.802400e-03	20150120_STAG2gfpcf2_G2G1\MitoSys2\Calibration\mEGFPC1H2B_G2\DE_W0007_P0001\DE_2_W0007_P0001_T0001\TR1_W0001_P0007\TR1_2_W0001_P0007_T0001_R1_P1_K1_Ch2-Ch1.zen
11420	7.633345e-04	3.913824e-03	1.668400e-03	20150120_STAG2gfpcf2_G2G1\MitoSys2\Calibration\mEGFPC1H2B_G2\DE_W0007_P0001\DE_2_W0007_P0001_T0001\TR1_W0001_P0007\TR1_2_W0001_P0007_T0001_R1_P1_K1_Ch2-Ch1.zen
12060	4.007519e-04	3.002611e-03	1.549900e-03	20150120_STAG2gfpcf2_G2G1\MitoSys2\Calibration\mEGFPC1H2B_G2\DE_W0007_P0001\DE_2_W0007_P0001_T0001\TR1_W0001_P0007\TR1_2_W0001_P0007_T0001_R1_P1_K1_Ch2-Ch1.zen
12700	3.169217e-04	2.566249e-03	1.444400e-03	20150120_STAG2gfpcf2_G2G1\MitoSys2\Calibration\mEGFPC1H2B_G2\DE_W0007_P0001\DE_2_W0007_P0001_T0001\TR1_W0001_P0007\TR1_2_W0001_P0007_T0001_R1_P1_K1_Ch2-Ch1.zen
13980	7.709355e-04	3.178912e-03	1.265300e-03	20150120_STAG2gfpcf2_G2G1\MitoSys2\Calibration\mEGFPC1H2B_G2\DE_W0007_P0001\DE_2_W0007_P0001_T0001\TR1_W0001_P0007\TR1_2_W0001_P0007_T0001_R1_P1_K1_Ch2-Ch1.zen
15260	1.924828e-03	2.862786e-03	1.119600e-03	20150120_STAG2gfpcf2_G2G1\MitoSys2\Calibration\mEGFPC1H2B_G2\DE_W0007_P0001\DE_2_W0007_P0001_T0001\TR1_W0001_P0007\TR1_2_W0001_P0007_T0001_R1_P1_K1_Ch2-Ch1.zen
16540	1.031572e-03	3.015953e-03	9.991500e-04	20150120_STAG2gfpcf2_G2G1\MitoSys2\Calibration\mEGFPC1H2B_G2\DE_W0007_P0001\DE_2_W0007_P0001_T0001\TR1_W0001_P0007\TR1_2_W0001_P0007_T0001_R1_P1_K1_Ch2-Ch1.zen
17820	8.886908e-04	3.297337e-03	8.983900e-04	20150120_STAG2gfpcf2_G2G1\MitoSys2\Calibration\mEGFPC1H2B_G2\DE_W0007_P0001\DE_2_W0007_P0001_T0001\TR1_W0001_P0007\TR1_2_W0001_P0007_T0001_R1_P1_K1_Ch2-Ch1.zen
19100	2.965839e-04	3.151512e-03	8.131000e-04	20150120_STAG2gfpcf2_G2G1\MitoSys2\Calibration\mEGFPC1H2B_G2\DE_W0007_P0001\DE_2_W0007_P0001_T0001\TR1_W0001_P0007\TR1_2_W0001_P0007_T0001_R1_P1_K1_Ch2-Ch1.zen
20380	8.508539e-04	2.376684e-03	7.402000e-04	20150120_STAG2gfpcf2_G2G1\MitoSys2\Calibration\mEGFPC1H2B_G2\DE_W0007_P0001\DE_2_W0007_P0001_T0001\TR1_W0001_P0007\TR1_2_W0001_P0007_T0001_R1_P1_K1_Ch2-Ch1.zen
21660	1.275334e-03	2.304004e-03	6.773300e-04	20150120_STAG2gfpcf2_G2G1\MitoSys2\Calibration\mEGFPC1H2B_G2\DE_W0007_P0001\DE_2_W0007_P0001_T0001\TR1_W0001_P0007\TR1_2_W0001_P0007_T0001_R1_P1_K1_Ch2-Ch1.zen
22940	6.006717e-04	2.083667e-03	6.226800e-04	20150120_STAG2gfpcf2_G2G1\MitoSys2\Calibration\mEGFPC1H2B_G2\DE_W0007_P0001\DE_2_W0007_P0001_T0001\TR1_W0001_P0007\TR1_2_W0001_P0007_T0001_R1_P1_K1_Ch2-Ch1.zen
24220	1.634739e-03	1.344534e-03	5.748500e-04	20150120_STAG2gfpcf2_G2G1\MitoSys2\Calibration\mEGFPC1H2B_G2\DE_W0007_P0001\DE_2_W0007_P0001_T0001\TR1_W0001_P0007\TR1_2_W0001_P0007_T0001_R1_P1_K1_Ch2-Ch1.zen
25500	1.400982e-03	2.054496e-03	5.327000e-04	20150120_STAG2gfpcf2_G2G1\MitoSys2\Calibration\mEGFPC1H2B_G2\DE_W0007_P0001\DE_2_W0007_P0001_T0001\TR1_W0001_P0007\TR1_2_W0001_P0007_T0001_R1_P1_K1_Ch2-Ch1.zen
28060	6.103824e-04	2.588091e-03	4.620900e-04	20150120_STAG2gfpcf2_G2G1\MitoSys2\Calibration\mEGFPC1H2B_G2\DE_W0007_P0001\DE_2_W0007_P0001_T0001\TR1_W0001_P0007\TR1_2_W0001_P0007_T0001_R1_P1_K1_Ch2-Ch1.zen
30620	2.363197e-04	1.967476e-03	4.055300e-04	20150120_STAG2gfpcf2_G2G1\MitoSys2\Calibration\mEGFPC1H2B_G2\DE_W0007_P0001\DE_2_W0007_P0001_T0001\TR1_W0001_P0007\TR1_2_W0001_P0007_T0001_R1_P1_K1_Ch2-Ch1.zen
33180	3.737110e-04	1.891849e-03	3.594300e-04	20150120_STAG2gfpcf2_G2G1\MitoSys2\Calibration\mEGFPC1H2B_G2\DE_W0007_P0001\DE_2_W0007_P0001_T0001\TR1_W0001_P0007\TR1_2_W0001_P0007_T0001_R1_P1_K1_Ch2-Ch1.zen
35740	8.531519e-04	1.569752e-03	3.213000e-04	20150120_STAG2gfpcf2_G2G1\MitoSys2\Calibration\mEGFPC1H2B_G2\DE_W0007_P0001\DE_2_W0007_P0001_T0001\TR1_W0001_P0007\TR1_2_W0001_P0007_T0001_R1_P1_K1_Ch2-Ch1.zen
38300	3.655579e-04	1.777150e-03	2.893500e-04	20150120_STAG2gfpcf2_G2G1\MitoSys2\Calibration\mEGFPC1H2B_G2\DE_W0007_P0001\DE_2_W0007_P0001_T0001\TR1_W0001_P0007\TR1_2_W0001_P0007_T0001_R1_P1_K1_Ch2-Ch1.zen
40860	-7.753303e-05	2.210448e-03	2.622900e-04	20150120_STAG2gfpcf2_G2G1\MitoSys2\Calibration\mEGFPC1H2B_G2\DE_W0007_P0001\DE_2_W0007_P0001_T0001\TR1_W0001_P0007\TR1_2_W0001_P0007_T0001_R1_P1_K1_Ch2-Ch1.zen
43420	5.872439e-05	1.599082e-03	2.391300e-04	20150120_STAG2gfpcf2_G2G1\MitoSys2\Calibration\mEGFPC1H2B_G2\DE_W0007_P0001\DE_2_W0007_P0001_T0001\TR1_W0001_P0007\TR1_2_W0001_P0007_T0001_R1_P1_K1_Ch2-Ch1.zen
45980	-3.282234e-04	2.022599e-03	2.191300e-04	20150120_STAG2gfpcf2_G2G1\MitoSys2\Calibration\mEGFPC1H2B_G2\DE_W0007_P0001\DE_2_W0007_P0001_T0001\TR1_W0001_P0007\TR1_2_W0001_P0007_T0001_R1_P1_K1_Ch2-Ch1.zen
48540	-5.425331e-04	2.468785e-03	2.017400e-04	20150120_STAG2gfpcf2_G2G1\MitoSys2\Calibration\mEGFPC1H2B_G2\DE_W0007_P0001\DE_2_W0007_P0001_T0001\TR1_W0001_P0007\TR1_2_W0001_P0007_T0001_R1_P1_K1_Ch2-Ch1.zen
51100	-1.713543e-04	1.904508e-03	1.865000e-04	20150120_STAG2gfpcf2_G2G1\MitoSys2\Calibration\mEGFPC1H2B_G2\DE_W0007_P0001\DE_2_W0007_P0001_T0001\TR1_W0001_P0007\TR1_2_W0001_P0007_T0001_R1_P1_K1_Ch2-Ch1.zen
56220	4.678674e-04	2.136997e-03	1.611400e-04	20150120_STAG2gfpcf2_G2G1\MitoSys2\Calibration\mEGFPC1H2B_G2\DE_W0007_P0001\DE_2_W0007_P0001_T0001\TR1_W0001_P0007\TR1_2_W0001_P0007_T0001_R1_P1_K1_Ch2-Ch1.zen
61340	1.008978e-03	2.180563e-03	1.409800e-04	20150120_STAG2gfpcf2_G2G1\MitoSys2\Calibration\mEGFPC1H2B_G2\DE_W0007_P0001\DE_2_W0007_P0001_T0001\TR1_W0001_P0007\TR1_2_W0001_P0007_T0001_R1_P1_K1_Ch2-Ch1.zen
66460	-1.040562e-04	2.200910e-03	1.246600e-04	20150120_STAG2gfpcf2_G2G1\MitoSys2\Calibration\mEGFPC1H2B_G2\DE_W0007_P0001\DE_2_W0007_P0001_T0001\TR1_W0001_P0007\TR1_2_W0001_P0007_T0001_R1_P1_K1_Ch2-Ch1.zen
71580	2.746937e-04	2.109911e-03	1.112200e-04	20150120_STAG2gfpcf2_G2G1\MitoSys2\Calibration\mEGFPC1H2B_G2\DE_W0007_P0001\DE_2_W0007_P0001_T0001\TR1_W0001_P0007\TR1_2_W0001_P0007_T0001_R1_P1_K1_Ch2-Ch1.zen
76700	4.864949e-04	2.987616e-03	1.000200e-04	20150120_STAG2gfpcf2_G2G1\MitoSys2\Calibration\mEGFPC1H2B_G2\DE_W0007_P0001\DE_2_W0007_P0001_T0001\TR1_W0001_P0007\TR1_2_W0001_P0007_T0001_R1_P1_K1_Ch2-Ch1.zen
81820	2.068452e-05	2.051844e-03	9.055600e-05	20150120_STAG2gfpcf2_G2G1\MitoSys2\Calibration\mEGFPC1H2B_G2\DE_W0007_P0001\DE_2_W0007_P0001_T0001\TR1_W0001_P0007\TR1_2_W0001_P0007_T0001_R1_P1_K1_Ch2-Ch1.zen
86940	-1.057396e-04	1.838020e-03	8.248300e-05	20150120_STAG2gfpcf2_G2G1\MitoSys2\Calibration\mEGFPC1H2B_G2\DE_W0007_P0001\DE_2_W0007_P0001_T0001\TR1_W0001_P0007\TR1_2_W0001_P0007_T0001_R1_P1_K1_Ch2-Ch1.zen
92060	1.677407e-04	1.835421e-03	7.553000e-05	20150120_STAG2gfpcf2_G2G1\MitoSys2\Calibration\mEGFPC1H2B_G2\DE_W0007_P0001\DE_2_W0007_P0001_T0001\TR1_W0001_P0007\TR1_2_W0001_P0007_T0001_R1_P1_K1_Ch2-Ch1.zen
97180	-2.649996e-04	1.979716e-03	6.949300e-05	20150120_STAG2gfpcf2_G2G1\MitoSys2\Calibration\mEGFPC1H2B_G2\DE_W0007_P0001\DE_2_W0007_P0001_T0001\TR1_W0001_P0007\TR1_2_W0001_P0007_T0001_R1_P1_K1_Ch2-Ch1.zen
102300	-4.458620e-05	1.823965e-03	6.421100e-05	20150120_STAG2gfpcf2_G2G1\MitoSys2\Calibration\mEGFPC1H2B_G2\DE_W0007_P0001\DE_2_W0007_P0001_T0001\TR1_W0001_P0007\TR1_2_W0001_P0007_T0001_R1_P1_K1_Ch2-Ch1.zen
112540	-1.852732e-04	1.629008e-03	5.543900e-05	20150120_STAG2gfpcf2_G2G1\MitoSys2\Calibration\mEGFPC1H2B_G2\DE_W0007_P0001\DE_2_W0007_P0001_T0001\TR1_W0001_P0007\TR1_2_W0001_P0007_T0001_R1_P1_K1_Ch2-Ch1.zen
122780	3.078304e-04	1.711388e-03	4.848100e-05	20150120_STAG2gfpcf2_G2G1\MitoSys2\Calibration\mEGFPC1H2B_G2\DE_W0007_P0001\DE_2_W0007_P0001_T0001\TR1_W0001_P0007\TR1_2_W0001_P0007_T0001_R1_P1_K1_Ch2-Ch1.zen
133020	1.432248e-04	1.893936e-03	4.285400e-05	20150120_STAG2gfpcf2_G2G1\MitoSys2\Calibration\mEGFPC1H2B_G2\DE_W0007_P0001\DE_2_W0007_P0001_T0001\TR1_W0001_P0007\TR1_2_W0001_P0007_T0001_R1_P1_K1_Ch2-Ch1.zen
143260	1.838856e-05	1.328266e-03	3.822700e-05	20150120_STAG2gfpcf2_G2G1\MitoSys2\Calibration\mEGFPC1H2B_G2\DE_W0007_P0001\DE_2_W0007_P0001_T0001\TR1_W0001_P0007\TR1_2_W0001_P0007_T0001_R1_P1_K1_Ch2-Ch1.zen
153500	4.422249e-04	1.926983e-03	3.437000e-05	20150120_STAG2gfpcf2_G2G1\MitoSys2\Calibration\mEGFPC1H2B_G2\DE_W0007_P0001\DE_2_W0007_P0001_T0001\TR1_W0001_P0007\TR1_2_W0001_P0007_T0001_R1_P1_K1_Ch2-Ch1.zen
163740	-2.347944e-04	1.779796e-03	3.111500e-05	20150120_STAG2gfpcf2_G2G1\MitoSys2\Calibration\mEGFPC1H2B_G2\DE_W0007_P0001\DE_2_W0007_P0001_T0001\TR1_W0001_P0007\TR1_2_W0001_P0007_T0001_R1_P1_K1_Ch2-Ch1.zen
173980	1.695161e-04	1.647390e-03	2.833800e-05	20150120_STAG2gfpcf2_G2G1\MitoSys2\Calibration\mEGFPC1H2B_G2\DE_W0007_P0001\DE_2_W0007_P0001_T0001\TR1_W0001_P0007\TR1_2_W0001_P0007_T0001_R1_P1_K1_Ch2-Ch1.zen
184220	-6.754160e-05	1.513087e-03	2.594800e-05	20150120_STAG2gfpcf2_G2G1\MitoSys2\Calibration\mEGFPC1H2B_G2\DE_W0007_P0001\DE_2_W0007_P0001_T0001\TR1_W0001_P0007\TR1_2_W0001_P0007_T0001_R1_P1_K1_Ch2-Ch1.zen
194460	1.146738e-04	1.637634e-03	2.387200e-05	20150120_STAG2gfpcf2_G2G1\MitoSys2\Calibration\mEGFPC1H2B_G2\DE_W0007_P0001\DE_2_W0007_P0001_T0001\TR1_W0001_P0007\TR1_2_W0001_P0007_T0001_R1_P1_K1_Ch2-Ch1.zen
204700	4.173375e-05	1.245758e-03	2.205700e-05	20150120_STAG2gfpcf2_G2G1\MitoSys2\Calibration\mEGFPC1H2B_G2\DE_W0007_P0001\DE_2_W0007_P0001_T0001\TR1_W0001_P0007\TR1_2_W0001_P0007_T0001_R1_P1_K1_Ch2-Ch1.zen
225180	-1.420268e-04	1.302788e-03	1.904200e-05	20150120_STAG2gfpcf2_G2G1\MitoSys2\Calibration\mEGFPC1H2B_G2\DE_W0007_P0001\DE_2_W0007_P0001_T0001\TR1_W0001_P0007\TR1_2_W0001_P0007_T0001_R1_P1_K1_Ch2-Ch1.zen
245660	1.725627e-05	1.287052e-03	1.665000e-05	20150120_STAG2gfpcf2_G2G1\MitoSys2\Calibration\mEGFPC1H2B_G2\DE_W0007_P0001\DE_2_W0007_P0001_T0001\TR1_W0001_P0007\TR1_2_W0001_P0007_T0001_R1_P1_K1_Ch2-Ch1.zen
266140	-4.811111e-05	1.489060e-03	1.471700e-05	20150120_STAG2gfpcf2_G2G1\MitoSys2\Calibration\mEGFPC1H2B_G2\DE_W0007_P0001\DE_2_W0007_P0001_T0001\TR1_W0001_P0007\TR1_2_W0001_P0007_T0001_R1_P1_K1_Ch2-Ch1.zen
286620	-2.488342e-04	1.560432e-03	1.312700e-05	20150120_STAG2gfpcf2_G2G1\MitoSys2\Calibration\mEGFPC1H2B_G2\DE_W0007_P0001\DE_2_W0007_P0001_T0001\TR1_W0001_P0007\TR1_2_W0001_P0007_T0001_R1_P1_K1_Ch2-Ch1.zen
307100	2.204098e-04	1.315398e-03	1.180100e-05	20150120_STAG2gfpcf2_G2G1\MitoSys2\Calibration\mEGFPC1H2B_G2\DE_W0007_P0001\DE_2_W0007_P0001_T0001\TR1_W0001_P0007\TR1_2_W0001_P0007_T0001_R1_P1_K1_Ch2-Ch1.zen
327580	-1.260014e-04	1.663355e-03	1.068300e-05	20150120_STAG2gfpcf2_G2G1\MitoSys2\Calibration\mEGFPC1H2B_G2\DE_W0007_P0001\DE_2_W0007_P0001_T0001\TR1_W0001_P0007\TR1_2_W0001_P0007_T0001_R1_P1_K1_Ch2-Ch1.zen
348060	4.283310e-05	1.601166e-03	9.729100e-06	20150120_STAG2gfpcf2_G2G1\MitoSys2\Calibration\mEGFPC1H2B_G2\DE_W0007_P0001\DE_2_W0007_P0001_T0001\TR1_W0001_P0007\TR1_2_W0001_P0007_T0001_R1_P1_K1_Ch2-Ch1.zen
368540	-1.653356e-04	1.560262e-03	8.907700e-06	20150120_STAG2gfpcf2_G2G1\MitoSys2\Calibration\mEGFPC1H2B_G2\DE_W0007_P0001\DE_2_W0007_P0001_T0001\TR1_W0001_P0007\TR1_2_W0001_P0007_T0001_R1_P1_K1_Ch2-Ch1.zen
389020	-2.556599e-05	1.805689e-03	8.194700e-06	20150120_STAG2gfpcf2_G2G1\MitoSys2\Calibration\mEGFPC1H2B_G2\DE_W0007_P0001\DE_2_W0007_P0001_T0001\TR1_W0001_P0007\TR1_2_W0001_P0007_T0001_R1_P1_K1_Ch2-Ch1.zen
409500	-4.238676e-04	1.609105e-03	7.571000e-06	20150120_STAG2gfpcf2_G2G1\MitoSys2\Calibration\mEGFPC1H2B_G2\DE_W0007_P0001\DE_2_W0007_P0001_T0001\TR1_W0001_P0007\TR1_2_W0001_P0007_T0001_R1_P1_K1_Ch2-Ch1.zen
450460	-3.705030e-04	1.304791e-03	6.535300e-06	20150120_STAG2gfpcf2_G2G1\MitoSys2\Calibration\mEGFPC1H2B_G2\DE_W0007_P0001\DE_2_W0007_P0001_T0001\TR1_W0001_P0007\TR1_2_W0001_P0007_T0001_R1_P1_K1_Ch2-Ch1.zen
491420	-3.238877e-04	7.797322e-04	5.714000e-06	20150120_STAG2gfpcf2_G2G1\MitoSys2\Calibration\mEGFPC1H2B_G2\DE_W0007_P0001\DE_2_W0007_P0001_T0001\TR1_W0001_P0007\TR1_2_W0001_P0007_T0001_R1_P1_K1_Ch2-Ch1.zen
532380	-1.680409e-04	1.000532e-03	5.049800e-06	20150120_STAG2gfpcf2_G2G1\MitoSys2\Calibration\mEGFPC1H2B_G2\DE_W0007_P0001\DE_2_W0007_P0001_T0001\TR1_W0001_P0007\TR1_2_W0001_P0007_T0001_R1_P1_K1_Ch2-Ch1.zen
573340	-1.468812e-04	1.279200e-03	4.503900e-06	20150120_STAG2gfpcf2_G2G1\MitoSys2\Calibration\mEGFPC1H2B_G2\DE_W0007_P0001\DE_2_W0007_P0001_T0001\TR1_W0001_P0007\TR1_2_W0001_P0007_T0001_R1_P1_K1_Ch2-Ch1.zen
614300	1.353143e-04	1.401613e-03	4.048700e-06	20150120_STAG2gfpcf2_G2G1\MitoSys2\Calibration\mEGFPC1H2B_G2\DE_W0007_P0001\DE_2_W0007_P0001_T0001\TR1_W0001_P0007\TR1_2_W0001_P0007_T0001_R1_P1_K1_Ch2-Ch1.zen
655260	1.281653e-04	1.398313e-03	3.664700e-06	20150120_STAG2gfpcf2_G2G1\MitoSys2\Calibration\mEGFPC1H2B_G2\DE_W0007_P0001\DE_2_W0007_P0001_T0001\TR1_W0001_P0007\TR1_2_W0001_P0007_T0001_R1_P1_K1_Ch2-Ch1.zen
696220	-5.161048e-04	1.316597e-03	3.337200e-06	20150120_STAG2gfpcf2_G2G1\MitoSys2\Calibration\mEGFPC1H2B_G2\DE_W0007_P0001\DE_2_W0007_P0001_T0001\TR1_W0001_P0007\TR1_2_W0001_P0007_T0001_R1_P1_K1_Ch2-Ch1.zen
737180	2.866960e-04	1.173034e-03	3.055200e-06	20150120_STAG2gfpcf2_G2G1\MitoSys2\Calibration\mEGFPC1H2B_G2\DE_W0007_P0001\DE_2_W0007_P0001_T0001\TR1_W0001_P0007\TR1_2_W0001_P0007_T0001_R1_P1_K1_Ch2-Ch1.zen
778140	-7.276566e-05	1.028732e-03	2.810500e-06	20150120_STAG2gfpcf2_G2G1\MitoSys2\Calibration\mEGFPC1H2B_G2\DE_W0007_P0001\DE_2_W0007_P0001_T0001\TR1_W0001_P0007\TR1_2_W0001_P0007_T0001_R1_P1_K1_Ch2-Ch1.zen
819100	-2.070804e-04	1.047689e-03	2.596400e-06	20150120_STAG2gfpcf2_G2G1\MitoSys2\Calibration\mEGFPC1H2B_G2\DE_W0007_P0001\DE_2_W0007_P0001_T0001\TR1_W0001_P0007\TR1_2_W0001_P0007_T0001_R1_P1_K1_Ch2-Ch1.zen
901020	-3.011402e-04	7.753806e-04	2.241000e-06	20150120_STAG2gfpcf2_G2G1\MitoSys2\Calibration\mEGFPC1H2B_G2\DE_W0007_P0001\DE_2_W0007_P0001_T0001\TR1_W0001_P0007\TR1_2_W0001_P0007_T0001_R1_P1_K1_Ch2-Ch1.zen
982940	-1.538546e-04	7.496782e-04	1.959100e-06	20150120_STAG2gfpcf2_G2G1\MitoSys2\Calibration\mEGFPC1H2B_G2\DE_W0007_P0001\DE_2_W0007_P0001_T0001\TR1_W0001_P0007\TR1_2_W0001_P0007_T0001_R1_P1_K1_Ch2-Ch1.zen
1064860	1.063214e-04	7.027480e-04	1.731200e-06	20150120_STAG2gfpcf2_G2G1\MitoSys2\Calibration\mEGFPC1H2B_G2\DE_W0007_P0001\DE_2_W0007_P0001_T0001\TR1_W0001_P0007\TR1_2_W0001_P0007_T0001_R1_P1_K1_Ch2-Ch1.zen
1146780	2.241345e-04	1.015302e-03	1.543900e-06	20150120_STAG2gfpcf2_G2G1\MitoSys2\Calibration\mEGFPC1H2B_G2\DE_W0007_P0001\DE_2_W0007_P0001_T0001\TR1_W0001_P0007\TR1_2_W0001_P0007_T0001_R1_P1_K1_Ch2-Ch1.zen
1228700	-1.651978e-04	8.816416e-04	1.387800e-06	20150120_STAG2gfpcf2_G2G1\MitoSys2\Calibration\mEGFPC1H2B_G2\DE_W0007_P0001\DE_2_W0007_P0001_T0001\TR1_W0001_P0007\TR1_2_W0001_P0007_T0001_R1_P1_K1_Ch2-Ch1.zen
1310620	1.397616e-04	6.803362e-04	1.256100e-06	20150120_STAG2gfpcf2_G2G1\MitoSys2\Calibration\mEGFPC1H2B_G2\DE_W0007_P0001\DE_2_W0007_P0001_T0001\TR1_W0001_P0007\TR1_2_W0001_P0007_T0001_R1_P1_K1_Ch2-Ch1.zen
1392540	8.079726e-05	9.198128e-04	1.143800e-06	20150120_STAG2gfpcf2_G2G1\MitoSys2\Calibration\mEGFPC1H2B_G2\DE_W0007_P0001\DE_2_W0007_P0001_T0001\TR1_W0001_P0007\TR1_2_W0001_P0007_T0001_R1_P1_K1_Ch2-Ch1.zen
1474460	1.131938e-04	8.493418e-04	1.047100e-06	20150120_STAG2gfpcf2_G2G1\MitoSys2\Calibration\mEGFPC1H2B_G2\DE_W0007_P0001\DE_2_W0007_P0001_T0001\TR1_W0001_P0007\TR1_2_W0001_P0007_T0001_R1_P1_K1_Ch2-Ch1.zen
1556380	9.159714e-05	8.455422e-04	9.631500e-07	20150120_STAG2gfpcf2_G2G1\MitoSys2\Calibration\mEGFPC1H2B_G2\DE_W0007_P0001\DE_2_W0007_P0001_T0001\TR1_W0001_P0007\TR1_2_W0001_P0007_T0001_R1_P1_K1_Ch2-Ch1.zen
10	2.437246e-01	2.045917e-02	2.406600e-01	20150120_STAG2gfpcf2_G2G1\MitoSys2\Calibration\mEGFPC1H2B_G2\DE_W0007_P0001\DE_2_W0007_P0001_T0001\TR1_W0001_P0007\TR1_2_W0001_P0007_T0001_R1_P2_K1_Ch2-Ch1.zen
20	2.335019e-01	1.911274e-02	2.345400e-01	20150120_STAG2gfpcf2_G2G1\MitoSys2\Calibration\mEGFPC1H2B_G2\DE_W0007_P0001\DE_2_W0007_P0001_T0001\TR1_W0001_P0007\TR1_2_W0001_P0007_T0001_R1_P2_K1_Ch2-Ch1.zen
30	2.297529e-01	1.448813e-02	2.288600e-01	20150120_STAG2gfpcf2_G2G1\MitoSys2\Calibration\mEGFPC1H2B_G2\DE_W0007_P0001\DE_2_W0007_P0001_T0001\TR1_W0001_P0007\TR1_2_W0001_P0007_T0001_R1_P2_K1_Ch2-Ch1.zen
40	2.234768e-01	1.698014e-02	2.235700e-01	20150120_STAG2gfpcf2_G2G1\MitoSys2\Calibration\mEGFPC1H2B_G2\DE_W0007_P0001\DE_2_W0007_P0001_T0001\TR1_W0001_P0007\TR1_2_W0001_P0007_T0001_R1_P2_K1_Ch2-Ch1.zen
50	2.167858e-01	2.178298e-02	2.186400e-01	20150120_STAG2gfpcf2_G2G1\MitoSys2\Calibration\mEGFPC1H2B_G2\DE_W0007_P0001\DE_2_W0007_P0001_T0001\TR1_W0001_P0007\TR1_2_W0001_P0007_T0001_R1_P2_K1_Ch2-Ch1.zen
60	2.143906e-01	1.703631e-02	2.140300e-01	20150120_STAG2gfpcf2_G2G1\MitoSys2\Calibration\mEGFPC1H2B_G2\DE_W0007_P0001\DE_2_W0007_P0001_T0001\TR1_W0001_P0007\TR1_2_W0001_P0007_T0001_R1_P2_K1_Ch2-Ch1.zen
70	2.084988e-01	1.948209e-02	2.097000e-01	20150120_STAG2gfpcf2_G2G1\MitoSys2\Calibration\mEGFPC1H2B_G2\DE_W0007_P0001\DE_2_W0007_P0001_T0001\TR1_W0001_P0007\TR1_2_W0001_P0007_T0001_R1_P2_K1_Ch2-Ch1.zen
80	2.018019e-01	1.816962e-02	2.056400e-01	20150120_STAG2gfpcf2_G2G1\MitoSys2\Calibration\mEGFPC1H2B_G2\DE_W0007_P0001\DE_2_W0007_P0001_T0001\TR1_W0001_P0007\TR1_2_W0001_P0007_T0001_R1_P2_K1_Ch2-Ch1.zen
90	2.022236e-01	2.026946e-02	2.018100e-01	20150120_STAG2gfpcf2_G2G1\MitoSys2\Calibration\mEGFPC1H2B_G2\DE_W0007_P0001\DE_2_W0007_P0001_T0001\TR1_W0001_P0007\TR1_2_W0001_P0007_T0001_R1_P2_K1_Ch2-Ch1.zen
100	1.965225e-01	1.527275e-02	1.981900e-01	20150120_STAG2gfpcf2_G2G1\MitoSys2\Calibration\mEGFPC1H2B_G2\DE_W0007_P0001\DE_2_W0007_P0001_T0001\TR1_W0001_P0007\TR1_2_W0001_P0007_T0001_R1_P2_K1_Ch2-Ch1.zen
120	1.905526e-01	1.598798e-02	1.915300e-01	20150120_STAG2gfpcf2_G2G1\MitoSys2\Calibration\mEGFPC1H2B_G2\DE_W0007_P0001\DE_2_W0007_P0001_T0001\TR1_W0001_P0007\TR1_2_W0001_P0007_T0001_R1_P2_K1_Ch2-Ch1.zen
140	1.889564e-01	1.823704e-02	1.855300e-01	20150120_STAG2gfpcf2_G2G1\MitoSys2\Calibration\mEGFPC1H2B_G2\DE_W0007_P0001\DE_2_W0007_P0001_T0001\TR1_W0001_P0007\TR1_2_W0001_P0007_T0001_R1_P2_K1_Ch2-Ch1.zen
160	1.816706e-01	1.455494e-02	1.800700e-01	20150120_STAG2gfpcf2_G2G1\MitoSys2\Calibration\mEGFPC1H2B_G2\DE_W0007_P0001\DE_2_W0007_P0001_T0001\TR1_W0001_P0007\TR1_2_W0001_P0007_T0001_R1_P2_K1_Ch2-Ch1.zen
180	1.733103e-01	1.482976e-02	1.750700e-01	20150120_STAG2gfpcf2_G2G1\MitoSys2\Calibration\mEGFPC1H2B_G2\DE_W0007_P0001\DE_2_W0007_P0001_T0001\TR1_W0001_P0007\TR1_2_W0001_P0007_T0001_R1_P2_K1_Ch2-Ch1.zen
200	1.705302e-01	1.625597e-02	1.704600e-01	20150120_STAG2gfpcf2_G2G1\MitoSys2\Calibration\mEGFPC1H2B_G2\DE_W0007_P0001\DE_2_W0007_P0001_T0001\TR1_W0001_P0007\TR1_2_W0001_P0007_T0001_R1_P2_K1_Ch2-Ch1.zen
220	1.688430e-01	1.741868e-02	1.661900e-01	20150120_STAG2gfpcf2_G2G1\MitoSys2\Calibration\mEGFPC1H2B_G2\DE_W0007_P0001\DE_2_W0007_P0001_T0001\TR1_W0001_P0007\TR1_2_W0001_P0007_T0001_R1_P2_K1_Ch2-Ch1.zen
240	1.638332e-01	1.646790e-02	1.622200e-01	20150120_STAG2gfpcf2_G2G1\MitoSys2\Calibration\mEGFPC1H2B_G2\DE_W0007_P0001\DE_2_W0007_P0001_T0001\TR1_W0001_P0007\TR1_2_W0001_P0007_T0001_R1_P2_K1_Ch2-Ch1.zen
260	1.606175e-01	1.634416e-02	1.584900e-01	20150120_STAG2gfpcf2_G2G1\MitoSys2\Calibration\mEGFPC1H2B_G2\DE_W0007_P0001\DE_2_W0007_P0001_T0001\TR1_W0001_P0007\TR1_2_W0001_P0007_T0001_R1_P2_K1_Ch2-Ch1.zen
280	1.536838e-01	1.452632e-02	1.549900e-01	20150120_STAG2gfpcf2_G2G1\MitoSys2\Calibration\mEGFPC1H2B_G2\DE_W0007_P0001\DE_2_W0007_P0001_T0001\TR1_W0001_P0007\TR1_2_W0001_P0007_T0001_R1_P2_K1_Ch2-Ch1.zen
300	1.513988e-01	1.463015e-02	1.516900e-01	20150120_STAG2gfpcf2_G2G1\MitoSys2\Calibration\mEGFPC1H2B_G2\DE_W0007_P0001\DE_2_W0007_P0001_T0001\TR1_W0001_P0007\TR1_2_W0001_P0007_T0001_R1_P2_K1_Ch2-Ch1.zen
340	1.448497e-01	1.266325e-02	1.455800e-01	20150120_STAG2gfpcf2_G2G1\MitoSys2\Calibration\mEGFPC1H2B_G2\DE_W0007_P0001\DE_2_W0007_P0001_T0001\TR1_W0001_P0007\TR1_2_W0001_P0007_T0001_R1_P2_K1_Ch2-Ch1.zen
380	1.402820e-01	1.544600e-02	1.400400e-01	20150120_STAG2gfpcf2_G2G1\MitoSys2\Calibration\mEGFPC1H2B_G2\DE_W0007_P0001\DE_2_W0007_P0001_T0001\TR1_W0001_P0007\TR1_2_W0001_P0007_T0001_R1_P2_K1_Ch2-Ch1.zen
420	1.345209e-01	1.828809e-02	1.349700e-01	20150120_STAG2gfpcf2_G2G1\MitoSys2\Calibration\mEGFPC1H2B_G2\DE_W0007_P0001\DE_2_W0007_P0001_T0001\TR1_W0001_P0007\TR1_2_W0001_P0007_T0001_R1_P2_K1_Ch2-Ch1.zen
460	1.309196e-01	1.465879e-02	1.302900e-01	20150120_STAG2gfpcf2_G2G1\MitoSys2\Calibration\mEGFPC1H2B_G2\DE_W0007_P0001\DE_2_W0007_P0001_T0001\TR1_W0001_P0007\TR1_2_W0001_P0007_T0001_R1_P2_K1_Ch2-Ch1.zen
500	1.247777e-01	1.273204e-02	1.259600e-01	20150120_STAG2gfpcf2_G2G1\MitoSys2\Calibration\mEGFPC1H2B_G2\DE_W0007_P0001\DE_2_W0007_P0001_T0001\TR1_W0001_P0007\TR1_2_W0001_P0007_T0001_R1_P2_K1_Ch2-Ch1.zen
540	1.212878e-01	1.482773e-02	1.219200e-01	20150120_STAG2gfpcf2_G2G1\MitoSys2\Calibration\mEGFPC1H2B_G2\DE_W0007_P0001\DE_2_W0007_P0001_T0001\TR1_W0001_P0007\TR1_2_W0001_P0007_T0001_R1_P2_K1_Ch2-Ch1.zen
580	1.183989e-01	1.325518e-02	1.181500e-01	20150120_STAG2gfpcf2_G2G1\MitoSys2\Calibration\mEGFPC1H2B_G2\DE_W0007_P0001\DE_2_W0007_P0001_T0001\TR1_W0001_P0007\TR1_2_W0001_P0007_T0001_R1_P2_K1_Ch2-Ch1.zen
620	1.134953e-01	1.470093e-02	1.146100e-01	20150120_STAG2gfpcf2_G2G1\MitoSys2\Calibration\mEGFPC1H2B_G2\DE_W0007_P0001\DE_2_W0007_P0001_T0001\TR1_W0001_P0007\TR1_2_W0001_P0007_T0001_R1_P2_K1_Ch2-Ch1.zen
660	1.124880e-01	1.647136e-02	1.112800e-01	20150120_STAG2gfpcf2_G2G1\MitoSys2\Calibration\mEGFPC1H2B_G2\DE_W0007_P0001\DE_2_W0007_P0001_T0001\TR1_W0001_P0007\TR1_2_W0001_P0007_T0001_R1_P2_K1_Ch2-Ch1.zen
700	1.086518e-01	1.506350e-02	1.081500e-01	20150120_STAG2gfpcf2_G2G1\MitoSys2\Calibration\mEGFPC1H2B_G2\DE_W0007_P0001\DE_2_W0007_P0001_T0001\TR1_W0001_P0007\TR1_2_W0001_P0007_T0001_R1_P2_K1_Ch2-Ch1.zen
780	1.027416e-01	1.320381e-02	1.023900e-01	20150120_STAG2gfpcf2_G2G1\MitoSys2\Calibration\mEGFPC1H2B_G2\DE_W0007_P0001\DE_2_W0007_P0001_T0001\TR1_W0001_P0007\TR1_2_W0001_P0007_T0001_R1_P2_K1_Ch2-Ch1.zen
860	9.609655e-02	1.430919e-02	9.722100e-02	20150120_STAG2gfpcf2_G2G1\MitoSys2\Calibration\mEGFPC1H2B_G2\DE_W0007_P0001\DE_2_W0007_P0001_T0001\TR1_W0001_P0007\TR1_2_W0001_P0007_T0001_R1_P2_K1_Ch2-Ch1.zen
940	9.186840e-02	1.553957e-02	9.255300e-02	20150120_STAG2gfpcf2_G2G1\MitoSys2\Calibration\mEGFPC1H2B_G2\DE_W0007_P0001\DE_2_W0007_P0001_T0001\TR1_W0001_P0007\TR1_2_W0001_P0007_T0001_R1_P2_K1_Ch2-Ch1.zen
1020	8.853493e-02	1.381366e-02	8.831600e-02	20150120_STAG2gfpcf2_G2G1\MitoSys2\Calibration\mEGFPC1H2B_G2\DE_W0007_P0001\DE_2_W0007_P0001_T0001\TR1_W0001_P0007\TR1_2_W0001_P0007_T0001_R1_P2_K1_Ch2-Ch1.zen
1100	8.386453e-02	1.391847e-02	8.445300e-02	20150120_STAG2gfpcf2_G2G1\MitoSys2\Calibration\mEGFPC1H2B_G2\DE_W0007_P0001\DE_2_W0007_P0001_T0001\TR1_W0001_P0007\TR1_2_W0001_P0007_T0001_R1_P2_K1_Ch2-Ch1.zen
1180	7.959281e-02	1.440941e-02	8.091600e-02	20150120_STAG2gfpcf2_G2G1\MitoSys2\Calibration\mEGFPC1H2B_G2\DE_W0007_P0001\DE_2_W0007_P0001_T0001\TR1_W0001_P0007\TR1_2_W0001_P0007_T0001_R1_P2_K1_Ch2-Ch1.zen
1260	7.747931e-02	1.445859e-02	7.766500e-02	20150120_STAG2gfpcf2_G2G1\MitoSys2\Calibration\mEGFPC1H2B_G2\DE_W0007_P0001\DE_2_W0007_P0001_T0001\TR1_W0001_P0007\TR1_2_W0001_P0007_T0001_R1_P2_K1_Ch2-Ch1.zen
1340	7.523237e-02	1.412305e-02	7.466800e-02	20150120_STAG2gfpcf2_G2G1\MitoSys2\Calibration\mEGFPC1H2B_G2\DE_W0007_P0001\DE_2_W0007_P0001_T0001\TR1_W0001_P0007\TR1_2_W0001_P0007_T0001_R1_P2_K1_Ch2-Ch1.zen
1420	7.227730e-02	1.385224e-02	7.189500e-02	20150120_STAG2gfpcf2_G2G1\MitoSys2\Calibration\mEGFPC1H2B_G2\DE_W0007_P0001\DE_2_W0007_P0001_T0001\TR1_W0001_P0007\TR1_2_W0001_P0007_T0001_R1_P2_K1_Ch2-Ch1.zen
1500	6.917699e-02	1.345767e-02	6.932200e-02	20150120_STAG2gfpcf2_G2G1\MitoSys2\Calibration\mEGFPC1H2B_G2\DE_W0007_P0001\DE_2_W0007_P0001_T0001\TR1_W0001_P0007\TR1_2_W0001_P0007_T0001_R1_P2_K1_Ch2-Ch1.zen
1660	6.461958e-02	1.392760e-02	6.469500e-02	20150120_STAG2gfpcf2_G2G1\MitoSys2\Calibration\mEGFPC1H2B_G2\DE_W0007_P0001\DE_2_W0007_P0001_T0001\TR1_W0001_P0007\TR1_2_W0001_P0007_T0001_R1_P2_K1_Ch2-Ch1.zen
1820	6.373666e-02	1.342814e-02	6.065300e-02	20150120_STAG2gfpcf2_G2G1\MitoSys2\Calibration\mEGFPC1H2B_G2\DE_W0007_P0001\DE_2_W0007_P0001_T0001\TR1_W0001_P0007\TR1_2_W0001_P0007_T0001_R1_P2_K1_Ch2-Ch1.zen
1980	5.817573e-02	1.222442e-02	5.709000e-02	20150120_STAG2gfpcf2_G2G1\MitoSys2\Calibration\mEGFPC1H2B_G2\DE_W0007_P0001\DE_2_W0007_P0001_T0001\TR1_W0001_P0007\TR1_2_W0001_P0007_T0001_R1_P2_K1_Ch2-Ch1.zen
2140	5.400473e-02	1.093380e-02	5.392700e-02	20150120_STAG2gfpcf2_G2G1\MitoSys2\Calibration\mEGFPC1H2B_G2\DE_W0007_P0001\DE_2_W0007_P0001_T0001\TR1_W0001_P0007\TR1_2_W0001_P0007_T0001_R1_P2_K1_Ch2-Ch1.zen
2300	5.088197e-02	1.187501e-02	5.110000e-02	20150120_STAG2gfpcf2_G2G1\MitoSys2\Calibration\mEGFPC1H2B_G2\DE_W0007_P0001\DE_2_W0007_P0001_T0001\TR1_W0001_P0007\TR1_2_W0001_P0007_T0001_R1_P2_K1_Ch2-Ch1.zen
2460	4.694232e-02	1.052760e-02	4.855800e-02	20150120_STAG2gfpcf2_G2G1\MitoSys2\Calibration\mEGFPC1H2B_G2\DE_W0007_P0001\DE_2_W0007_P0001_T0001\TR1_W0001_P0007\TR1_2_W0001_P0007_T0001_R1_P2_K1_Ch2-Ch1.zen
2620	4.542900e-02	1.043709e-02	4.626100e-02	20150120_STAG2gfpcf2_G2G1\MitoSys2\Calibration\mEGFPC1H2B_G2\DE_W0007_P0001\DE_2_W0007_P0001_T0001\TR1_W0001_P0007\TR1_2_W0001_P0007_T0001_R1_P2_K1_Ch2-Ch1.zen
2780	4.304973e-02	1.115050e-02	4.417400e-02	20150120_STAG2gfpcf2_G2G1\MitoSys2\Calibration\mEGFPC1H2B_G2\DE_W0007_P0001\DE_2_W0007_P0001_T0001\TR1_W0001_P0007\TR1_2_W0001_P0007_T0001_R1_P2_K1_Ch2-Ch1.zen
2940	4.185789e-02	1.016973e-02	4.227000e-02	20150120_STAG2gfpcf2_G2G1\MitoSys2\Calibration\mEGFPC1H2B_G2\DE_W0007_P0001\DE_2_W0007_P0001_T0001\TR1_W0001_P0007\TR1_2_W0001_P0007_T0001_R1_P2_K1_Ch2-Ch1.zen
3100	4.000056e-02	1.067503e-02	4.052600e-02	20150120_STAG2gfpcf2_G2G1\MitoSys2\Calibration\mEGFPC1H2B_G2\DE_W0007_P0001\DE_2_W0007_P0001_T0001\TR1_W0001_P0007\TR1_2_W0001_P0007_T0001_R1_P2_K1_Ch2-Ch1.zen
3420	3.926706e-02	1.143582e-02	3.744400e-02	20150120_STAG2gfpcf2_G2G1\MitoSys2\Calibration\mEGFPC1H2B_G2\DE_W0007_P0001\DE_2_W0007_P0001_T0001\TR1_W0001_P0007\TR1_2_W0001_P0007_T0001_R1_P2_K1_Ch2-Ch1.zen
3740	3.556772e-02	1.243022e-02	3.480700e-02	20150120_STAG2gfpcf2_G2G1\MitoSys2\Calibration\mEGFPC1H2B_G2\DE_W0007_P0001\DE_2_W0007_P0001_T0001\TR1_W0001_P0007\TR1_2_W0001_P0007_T0001_R1_P2_K1_Ch2-Ch1.zen
4060	3.251234e-02	1.210382e-02	3.252500e-02	20150120_STAG2gfpcf2_G2G1\MitoSys2\Calibration\mEGFPC1H2B_G2\DE_W0007_P0001\DE_2_W0007_P0001_T0001\TR1_W0001_P0007\TR1_2_W0001_P0007_T0001_R1_P2_K1_Ch2-Ch1.zen
4380	3.084950e-02	1.313342e-02	3.053000e-02	20150120_STAG2gfpcf2_G2G1\MitoSys2\Calibration\mEGFPC1H2B_G2\DE_W0007_P0001\DE_2_W0007_P0001_T0001\TR1_W0001_P0007\TR1_2_W0001_P0007_T0001_R1_P2_K1_Ch2-Ch1.zen
4700	3.000601e-02	1.148354e-02	2.877300e-02	20150120_STAG2gfpcf2_G2G1\MitoSys2\Calibration\mEGFPC1H2B_G2\DE_W0007_P0001\DE_2_W0007_P0001_T0001\TR1_W0001_P0007\TR1_2_W0001_P0007_T0001_R1_P2_K1_Ch2-Ch1.zen
5020	2.818801e-02	8.504573e-03	2.721200e-02	20150120_STAG2gfpcf2_G2G1\MitoSys2\Calibration\mEGFPC1H2B_G2\DE_W0007_P0001\DE_2_W0007_P0001_T0001\TR1_W0001_P0007\TR1_2_W0001_P0007_T0001_R1_P2_K1_Ch2-Ch1.zen
5340	2.525504e-02	7.810621e-03	2.581800e-02	20150120_STAG2gfpcf2_G2G1\MitoSys2\Calibration\mEGFPC1H2B_G2\DE_W0007_P0001\DE_2_W0007_P0001_T0001\TR1_W0001_P0007\TR1_2_W0001_P0007_T0001_R1_P2_K1_Ch2-Ch1.zen
5660	2.336264e-02	9.032511e-03	2.456400e-02	20150120_STAG2gfpcf2_G2G1\MitoSys2\Calibration\mEGFPC1H2B_G2\DE_W0007_P0001\DE_2_W0007_P0001_T0001\TR1_W0001_P0007\TR1_2_W0001_P0007_T0001_R1_P2_K1_Ch2-Ch1.zen
5980	2.179226e-02	8.232532e-03	2.343100e-02	20150120_STAG2gfpcf2_G2G1\MitoSys2\Calibration\mEGFPC1H2B_G2\DE_W0007_P0001\DE_2_W0007_P0001_T0001\TR1_W0001_P0007\TR1_2_W0001_P0007_T0001_R1_P2_K1_Ch2-Ch1.zen
6300	2.270023e-02	7.039473e-03	2.240100e-02	20150120_STAG2gfpcf2_G2G1\MitoSys2\Calibration\mEGFPC1H2B_G2\DE_W0007_P0001\DE_2_W0007_P0001_T0001\TR1_W0001_P0007\TR1_2_W0001_P0007_T0001_R1_P2_K1_Ch2-Ch1.zen
6940	2.196788e-02	9.067198e-03	2.060200e-02	20150120_STAG2gfpcf2_G2G1\MitoSys2\Calibration\mEGFPC1H2B_G2\DE_W0007_P0001\DE_2_W0007_P0001_T0001\TR1_W0001_P0007\TR1_2_W0001_P0007_T0001_R1_P2_K1_Ch2-Ch1.zen
7580	1.917901e-02	8.888850e-03	1.908100e-02	20150120_STAG2gfpcf2_G2G1\MitoSys2\Calibration\mEGFPC1H2B_G2\DE_W0007_P0001\DE_2_W0007_P0001_T0001\TR1_W0001_P0007\TR1_2_W0001_P0007_T0001_R1_P2_K1_Ch2-Ch1.zen
8220	1.799019e-02	9.110961e-03	1.777800e-02	20150120_STAG2gfpcf2_G2G1\MitoSys2\Calibration\mEGFPC1H2B_G2\DE_W0007_P0001\DE_2_W0007_P0001_T0001\TR1_W0001_P0007\TR1_2_W0001_P0007_T0001_R1_P2_K1_Ch2-Ch1.zen
8860	1.755521e-02	1.026067e-02	1.664900e-02	20150120_STAG2gfpcf2_G2G1\MitoSys2\Calibration\mEGFPC1H2B_G2\DE_W0007_P0001\DE_2_W0007_P0001_T0001\TR1_W0001_P0007\TR1_2_W0001_P0007_T0001_R1_P2_K1_Ch2-Ch1.zen
9500	1.509704e-02	1.206403e-02	1.566000e-02	20150120_STAG2gfpcf2_G2G1\MitoSys2\Calibration\mEGFPC1H2B_G2\DE_W0007_P0001\DE_2_W0007_P0001_T0001\TR1_W0001_P0007\TR1_2_W0001_P0007_T0001_R1_P2_K1_Ch2-Ch1.zen
10140	1.421986e-02	1.211582e-02	1.478700e-02	20150120_STAG2gfpcf2_G2G1\MitoSys2\Calibration\mEGFPC1H2B_G2\DE_W0007_P0001\DE_2_W0007_P0001_T0001\TR1_W0001_P0007\TR1_2_W0001_P0007_T0001_R1_P2_K1_Ch2-Ch1.zen
10780	1.321324e-02	1.125433e-02	1.401000e-02	20150120_STAG2gfpcf2_G2G1\MitoSys2\Calibration\mEGFPC1H2B_G2\DE_W0007_P0001\DE_2_W0007_P0001_T0001\TR1_W0001_P0007\TR1_2_W0001_P0007_T0001_R1_P2_K1_Ch2-Ch1.zen
11420	1.096544e-02	1.185199e-02	1.331300e-02	20150120_STAG2gfpcf2_G2G1\MitoSys2\Calibration\mEGFPC1H2B_G2\DE_W0007_P0001\DE_2_W0007_P0001_T0001\TR1_W0001_P0007\TR1_2_W0001_P0007_T0001_R1_P2_K1_Ch2-Ch1.zen
12060	1.140858e-02	1.105938e-02	1.268400e-02	20150120_STAG2gfpcf2_G2G1\MitoSys2\Calibration\mEGFPC1H2B_G2\DE_W0007_P0001\DE_2_W0007_P0001_T0001\TR1_W0001_P0007\TR1_2_W0001_P0007_T0001_R1_P2_K1_Ch2-Ch1.zen
12700	1.076076e-02	1.072841e-02	1.211300e-02	20150120_STAG2gfpcf2_G2G1\MitoSys2\Calibration\mEGFPC1H2B_G2\DE_W0007_P0001\DE_2_W0007_P0001_T0001\TR1_W0001_P0007\TR1_2_W0001_P0007_T0001_R1_P2_K1_Ch2-Ch1.zen
13980	1.018072e-02	9.612912e-03	1.111400e-02	20150120_STAG2gfpcf2_G2G1\MitoSys2\Calibration\mEGFPC1H2B_G2\DE_W0007_P0001\DE_2_W0007_P0001_T0001\TR1_W0001_P0007\TR1_2_W0001_P0007_T0001_R1_P2_K1_Ch2-Ch1.zen
15260	1.080588e-02	9.344892e-03	1.026700e-02	20150120_STAG2gfpcf2_G2G1\MitoSys2\Calibration\mEGFPC1H2B_G2\DE_W0007_P0001\DE_2_W0007_P0001_T0001\TR1_W0001_P0007\TR1_2_W0001_P0007_T0001_R1_P2_K1_Ch2-Ch1.zen
16540	1.023058e-02	7.999262e-03	9.538000e-03	20150120_STAG2gfpcf2_G2G1\MitoSys2\Calibration\mEGFPC1H2B_G2\DE_W0007_P0001\DE_2_W0007_P0001_T0001\TR1_W0001_P0007\TR1_2_W0001_P0007_T0001_R1_P2_K1_Ch2-Ch1.zen
17820	9.218804e-03	8.587521e-03	8.901300e-03	20150120_STAG2gfpcf2_G2G1\MitoSys2\Calibration\mEGFPC1H2B_G2\DE_W0007_P0001\DE_2_W0007_P0001_T0001\TR1_W0001_P0007\TR1_2_W0001_P0007_T0001_R1_P2_K1_Ch2-Ch1.zen
19100	9.763300e-03	8.413505e-03	8.339300e-03	20150120_STAG2gfpcf2_G2G1\MitoSys2\Calibration\mEGFPC1H2B_G2\DE_W0007_P0001\DE_2_W0007_P0001_T0001\TR1_W0001_P0007\TR1_2_W0001_P0007_T0001_R1_P2_K1_Ch2-Ch1.zen
20380	9.663676e-03	8.440947e-03	7.838200e-03	20150120_STAG2gfpcf2_G2G1\MitoSys2\Calibration\mEGFPC1H2B_G2\DE_W0007_P0001\DE_2_W0007_P0001_T0001\TR1_W0001_P0007\TR1_2_W0001_P0007_T0001_R1_P2_K1_Ch2-Ch1.zen
21660	8.072905e-03	9.722428e-03	7.387900e-03	20150120_STAG2gfpcf2_G2G1\MitoSys2\Calibration\mEGFPC1H2B_G2\DE_W0007_P0001\DE_2_W0007_P0001_T0001\TR1_W0001_P0007\TR1_2_W0001_P0007_T0001_R1_P2_K1_Ch2-Ch1.zen
22940	7.718692e-03	1.123676e-02	6.980300e-03	20150120_STAG2gfpcf2_G2G1\MitoSys2\Calibration\mEGFPC1H2B_G2\DE_W0007_P0001\DE_2_W0007_P0001_T0001\TR1_W0001_P0007\TR1_2_W0001_P0007_T0001_R1_P2_K1_Ch2-Ch1.zen
24220	7.000586e-03	1.214226e-02	6.609000e-03	20150120_STAG2gfpcf2_G2G1\MitoSys2\Calibration\mEGFPC1H2B_G2\DE_W0007_P0001\DE_2_W0007_P0001_T0001\TR1_W0001_P0007\TR1_2_W0001_P0007_T0001_R1_P2_K1_Ch2-Ch1.zen
25500	6.454580e-03	1.088510e-02	6.269100e-03	20150120_STAG2gfpcf2_G2G1\MitoSys2\Calibration\mEGFPC1H2B_G2\DE_W0007_P0001\DE_2_W0007_P0001_T0001\TR1_W0001_P0007\TR1_2_W0001_P0007_T0001_R1_P2_K1_Ch2-Ch1.zen
28060	6.356737e-03	1.174561e-02	5.667800e-03	20150120_STAG2gfpcf2_G2G1\MitoSys2\Calibration\mEGFPC1H2B_G2\DE_W0007_P0001\DE_2_W0007_P0001_T0001\TR1_W0001_P0007\TR1_2_W0001_P0007_T0001_R1_P2_K1_Ch2-Ch1.zen
30620	6.030805e-03	1.007230e-02	5.151900e-03	20150120_STAG2gfpcf2_G2G1\MitoSys2\Calibration\mEGFPC1H2B_G2\DE_W0007_P0001\DE_2_W0007_P0001_T0001\TR1_W0001_P0007\TR1_2_W0001_P0007_T0001_R1_P2_K1_Ch2-Ch1.zen
33180	5.058511e-03	9.169464e-03	4.704100e-03	20150120_STAG2gfpcf2_G2G1\MitoSys2\Calibration\mEGFPC1H2B_G2\DE_W0007_P0001\DE_2_W0007_P0001_T0001\TR1_W0001_P0007\TR1_2_W0001_P0007_T0001_R1_P2_K1_Ch2-Ch1.zen
35740	4.039846e-03	9.906048e-03	4.312000e-03	20150120_STAG2gfpcf2_G2G1\MitoSys2\Calibration\mEGFPC1H2B_G2\DE_W0007_P0001\DE_2_W0007_P0001_T0001\TR1_W0001_P0007\TR1_2_W0001_P0007_T0001_R1_P2_K1_Ch2-Ch1.zen
38300	2.989243e-03	8.227351e-03	3.966400e-03	20150120_STAG2gfpcf2_G2G1\MitoSys2\Calibration\mEGFPC1H2B_G2\DE_W0007_P0001\DE_2_W0007_P0001_T0001\TR1_W0001_P0007\TR1_2_W0001_P0007_T0001_R1_P2_K1_Ch2-Ch1.zen
40860	1.663046e-03	8.150594e-03	3.659800e-03	20150120_STAG2gfpcf2_G2G1\MitoSys2\Calibration\mEGFPC1H2B_G2\DE_W0007_P0001\DE_2_W0007_P0001_T0001\TR1_W0001_P0007\TR1_2_W0001_P0007_T0001_R1_P2_K1_Ch2-Ch1.zen
43420	2.241113e-03	7.986992e-03	3.386600e-03	20150120_STAG2gfpcf2_G2G1\MitoSys2\Calibration\mEGFPC1H2B_G2\DE_W0007_P0001\DE_2_W0007_P0001_T0001\TR1_W0001_P0007\TR1_2_W0001_P0007_T0001_R1_P2_K1_Ch2-Ch1.zen
45980	4.377466e-03	7.389125e-03	3.142100e-03	20150120_STAG2gfpcf2_G2G1\MitoSys2\Calibration\mEGFPC1H2B_G2\DE_W0007_P0001\DE_2_W0007_P0001_T0001\TR1_W0001_P0007\TR1_2_W0001_P0007_T0001_R1_P2_K1_Ch2-Ch1.zen
48540	4.144479e-03	7.079715e-03	2.922400e-03	20150120_STAG2gfpcf2_G2G1\MitoSys2\Calibration\mEGFPC1H2B_G2\DE_W0007_P0001\DE_2_W0007_P0001_T0001\TR1_W0001_P0007\TR1_2_W0001_P0007_T0001_R1_P2_K1_Ch2-Ch1.zen
51100	4.417101e-03	7.263855e-03	2.724400e-03	20150120_STAG2gfpcf2_G2G1\MitoSys2\Calibration\mEGFPC1H2B_G2\DE_W0007_P0001\DE_2_W0007_P0001_T0001\TR1_W0001_P0007\TR1_2_W0001_P0007_T0001_R1_P2_K1_Ch2-Ch1.zen
56220	3.022751e-03	6.737594e-03	2.383100e-03	20150120_STAG2gfpcf2_G2G1\MitoSys2\Calibration\mEGFPC1H2B_G2\DE_W0007_P0001\DE_2_W0007_P0001_T0001\TR1_W0001_P0007\TR1_2_W0001_P0007_T0001_R1_P2_K1_Ch2-Ch1.zen
61340	9.624330e-04	7.004683e-03	2.101000e-03	20150120_STAG2gfpcf2_G2G1\MitoSys2\Calibration\mEGFPC1H2B_G2\DE_W0007_P0001\DE_2_W0007_P0001_T0001\TR1_W0001_P0007\TR1_2_W0001_P0007_T0001_R1_P2_K1_Ch2-Ch1.zen
66460	1.014980e-03	4.683558e-03	1.865400e-03	20150120_STAG2gfpcf2_G2G1\MitoSys2\Calibration\mEGFPC1H2B_G2\DE_W0007_P0001\DE_2_W0007_P0001_T0001\TR1_W0001_P0007\TR1_2_W0001_P0007_T0001_R1_P2_K1_Ch2-Ch1.zen
71580	8.774391e-04	5.819308e-03	1.666900e-03	20150120_STAG2gfpcf2_G2G1\MitoSys2\Calibration\mEGFPC1H2B_G2\DE_W0007_P0001\DE_2_W0007_P0001_T0001\TR1_W0001_P0007\TR1_2_W0001_P0007_T0001_R1_P2_K1_Ch2-Ch1.zen
76700	1.499145e-03	5.921678e-03	1.498300e-03	20150120_STAG2gfpcf2_G2G1\MitoSys2\Calibration\mEGFPC1H2B_G2\DE_W0007_P0001\DE_2_W0007_P0001_T0001\TR1_W0001_P0007\TR1_2_W0001_P0007_T0001_R1_P2_K1_Ch2-Ch1.zen
81820	-7.007490e-04	6.440368e-03	1.353900e-03	20150120_STAG2gfpcf2_G2G1\MitoSys2\Calibration\mEGFPC1H2B_G2\DE_W0007_P0001\DE_2_W0007_P0001_T0001\TR1_W0001_P0007\TR1_2_W0001_P0007_T0001_R1_P2_K1_Ch2-Ch1.zen
86940	1.941934e-05	6.434231e-03	1.229400e-03	20150120_STAG2gfpcf2_G2G1\MitoSys2\Calibration\mEGFPC1H2B_G2\DE_W0007_P0001\DE_2_W0007_P0001_T0001\TR1_W0001_P0007\TR1_2_W0001_P0007_T0001_R1_P2_K1_Ch2-Ch1.zen
92060	-9.217611e-04	6.171065e-03	1.121400e-03	20150120_STAG2gfpcf2_G2G1\MitoSys2\Calibration\mEGFPC1H2B_G2\DE_W0007_P0001\DE_2_W0007_P0001_T0001\TR1_W0001_P0007\TR1_2_W0001_P0007_T0001_R1_P2_K1_Ch2-Ch1.zen
97180	1.109731e-03	5.568503e-03	1.027200e-03	20150120_STAG2gfpcf2_G2G1\MitoSys2\Calibration\mEGFPC1H2B_G2\DE_W0007_P0001\DE_2_W0007_P0001_T0001\TR1_W0001_P0007\TR1_2_W0001_P0007_T0001_R1_P2_K1_Ch2-Ch1.zen
102300	1.677377e-03	4.776487e-03	9.443900e-04	20150120_STAG2gfpcf2_G2G1\MitoSys2\Calibration\mEGFPC1H2B_G2\DE_W0007_P0001\DE_2_W0007_P0001_T0001\TR1_W0001_P0007\TR1_2_W0001_P0007_T0001_R1_P2_K1_Ch2-Ch1.zen
112540	2.541715e-03	6.030248e-03	8.065800e-04	20150120_STAG2gfpcf2_G2G1\MitoSys2\Calibration\mEGFPC1H2B_G2\DE_W0007_P0001\DE_2_W0007_P0001_T0001\TR1_W0001_P0007\TR1_2_W0001_P0007_T0001_R1_P2_K1_Ch2-Ch1.zen
122780	1.269470e-03	6.207751e-03	6.973000e-04	20150120_STAG2gfpcf2_G2G1\MitoSys2\Calibration\mEGFPC1H2B_G2\DE_W0007_P0001\DE_2_W0007_P0001_T0001\TR1_W0001_P0007\TR1_2_W0001_P0007_T0001_R1_P2_K1_Ch2-Ch1.zen
133020	4.951959e-04	6.318944e-03	6.092300e-04	20150120_STAG2gfpcf2_G2G1\MitoSys2\Calibration\mEGFPC1H2B_G2\DE_W0007_P0001\DE_2_W0007_P0001_T0001\TR1_W0001_P0007\TR1_2_W0001_P0007_T0001_R1_P2_K1_Ch2-Ch1.zen
143260	1.544303e-03	6.433650e-03	5.372300e-04	20150120_STAG2gfpcf2_G2G1\MitoSys2\Calibration\mEGFPC1H2B_G2\DE_W0007_P0001\DE_2_W0007_P0001_T0001\TR1_W0001_P0007\TR1_2_W0001_P0007_T0001_R1_P2_K1_Ch2-Ch1.zen
153500	-5.516264e-04	7.983681e-03	4.776400e-04	20150120_STAG2gfpcf2_G2G1\MitoSys2\Calibration\mEGFPC1H2B_G2\DE_W0007_P0001\DE_2_W0007_P0001_T0001\TR1_W0001_P0007\TR1_2_W0001_P0007_T0001_R1_P2_K1_Ch2-Ch1.zen
163740	-1.973667e-05	8.489404e-03	4.277500e-04	20150120_STAG2gfpcf2_G2G1\MitoSys2\Calibration\mEGFPC1H2B_G2\DE_W0007_P0001\DE_2_W0007_P0001_T0001\TR1_W0001_P0007\TR1_2_W0001_P0007_T0001_R1_P2_K1_Ch2-Ch1.zen
173980	-1.873618e-03	7.902900e-03	3.855800e-04	20150120_STAG2gfpcf2_G2G1\MitoSys2\Calibration\mEGFPC1H2B_G2\DE_W0007_P0001\DE_2_W0007_P0001_T0001\TR1_W0001_P0007\TR1_2_W0001_P0007_T0001_R1_P2_K1_Ch2-Ch1.zen
184220	-2.809592e-04	7.757907e-03	3.496100e-04	20150120_STAG2gfpcf2_G2G1\MitoSys2\Calibration\mEGFPC1H2B_G2\DE_W0007_P0001\DE_2_W0007_P0001_T0001\TR1_W0001_P0007\TR1_2_W0001_P0007_T0001_R1_P2_K1_Ch2-Ch1.zen
194460	8.530226e-05	8.224381e-03	3.186700e-04	20150120_STAG2gfpcf2_G2G1\MitoSys2\Calibration\mEGFPC1H2B_G2\DE_W0007_P0001\DE_2_W0007_P0001_T0001\TR1_W0001_P0007\TR1_2_W0001_P0007_T0001_R1_P2_K1_Ch2-Ch1.zen
204700	-1.322831e-03	7.418571e-03	2.918700e-04	20150120_STAG2gfpcf2_G2G1\MitoSys2\Calibration\mEGFPC1H2B_G2\DE_W0007_P0001\DE_2_W0007_P0001_T0001\TR1_W0001_P0007\TR1_2_W0001_P0007_T0001_R1_P2_K1_Ch2-Ch1.zen
225180	-6.159941e-04	4.273272e-03	2.479700e-04	20150120_STAG2gfpcf2_G2G1\MitoSys2\Calibration\mEGFPC1H2B_G2\DE_W0007_P0001\DE_2_W0007_P0001_T0001\TR1_W0001_P0007\TR1_2_W0001_P0007_T0001_R1_P2_K1_Ch2-Ch1.zen
245660	-6.875193e-04	3.432008e-03	2.138000e-04	20150120_STAG2gfpcf2_G2G1\MitoSys2\Calibration\mEGFPC1H2B_G2\DE_W0007_P0001\DE_2_W0007_P0001_T0001\TR1_W0001_P0007\TR1_2_W0001_P0007_T0001_R1_P2_K1_Ch2-Ch1.zen
266140	2.631856e-04	4.399484e-03	1.866500e-04	20150120_STAG2gfpcf2_G2G1\MitoSys2\Calibration\mEGFPC1H2B_G2\DE_W0007_P0001\DE_2_W0007_P0001_T0001\TR1_W0001_P0007\TR1_2_W0001_P0007_T0001_R1_P2_K1_Ch2-Ch1.zen
286620	8.170139e-05	4.346080e-03	1.647000e-04	20150120_STAG2gfpcf2_G2G1\MitoSys2\Calibration\mEGFPC1H2B_G2\DE_W0007_P0001\DE_2_W0007_P0001_T0001\TR1_W0001_P0007\TR1_2_W0001_P0007_T0001_R1_P2_K1_Ch2-Ch1.zen
307100	1.439899e-03	4.633791e-03	1.466800e-04	20150120_STAG2gfpcf2_G2G1\MitoSys2\Calibration\mEGFPC1H2B_G2\DE_W0007_P0001\DE_2_W0007_P0001_T0001\TR1_W0001_P0007\TR1_2_W0001_P0007_T0001_R1_P2_K1_Ch2-Ch1.zen
327580	-1.183393e-04	5.847247e-03	1.316900e-04	20150120_STAG2gfpcf2_G2G1\MitoSys2\Calibration\mEGFPC1H2B_G2\DE_W0007_P0001\DE_2_W0007_P0001_T0001\TR1_W0001_P0007\TR1_2_W0001_P0007_T0001_R1_P2_K1_Ch2-Ch1.zen
348060	1.919148e-03	6.841858e-03	1.190700e-04	20150120_STAG2gfpcf2_G2G1\MitoSys2\Calibration\mEGFPC1H2B_G2\DE_W0007_P0001\DE_2_W0007_P0001_T0001\TR1_W0001_P0007\TR1_2_W0001_P0007_T0001_R1_P2_K1_Ch2-Ch1.zen
368540	4.825559e-04	6.372515e-03	1.083300e-04	20150120_STAG2gfpcf2_G2G1\MitoSys2\Calibration\mEGFPC1H2B_G2\DE_W0007_P0001\DE_2_W0007_P0001_T0001\TR1_W0001_P0007\TR1_2_W0001_P0007_T0001_R1_P2_K1_Ch2-Ch1.zen
389020	4.685131e-04	5.642512e-03	9.911000e-05	20150120_STAG2gfpcf2_G2G1\MitoSys2\Calibration\mEGFPC1H2B_G2\DE_W0007_P0001\DE_2_W0007_P0001_T0001\TR1_W0001_P0007\TR1_2_W0001_P0007_T0001_R1_P2_K1_Ch2-Ch1.zen
409500	1.624157e-04	4.549909e-03	9.112500e-05	20150120_STAG2gfpcf2_G2G1\MitoSys2\Calibration\mEGFPC1H2B_G2\DE_W0007_P0001\DE_2_W0007_P0001_T0001\TR1_W0001_P0007\TR1_2_W0001_P0007_T0001_R1_P2_K1_Ch2-Ch1.zen
450460	1.435481e-03	4.765280e-03	7.803600e-05	20150120_STAG2gfpcf2_G2G1\MitoSys2\Calibration\mEGFPC1H2B_G2\DE_W0007_P0001\DE_2_W0007_P0001_T0001\TR1_W0001_P0007\TR1_2_W0001_P0007_T0001_R1_P2_K1_Ch2-Ch1.zen
491420	7.407510e-04	5.078716e-03	6.781200e-05	20150120_STAG2gfpcf2_G2G1\MitoSys2\Calibration\mEGFPC1H2B_G2\DE_W0007_P0001\DE_2_W0007_P0001_T0001\TR1_W0001_P0007\TR1_2_W0001_P0007_T0001_R1_P2_K1_Ch2-Ch1.zen
532380	3.931534e-04	4.674271e-03	5.965000e-05	20150120_STAG2gfpcf2_G2G1\MitoSys2\Calibration\mEGFPC1H2B_G2\DE_W0007_P0001\DE_2_W0007_P0001_T0001\TR1_W0001_P0007\TR1_2_W0001_P0007_T0001_R1_P2_K1_Ch2-Ch1.zen
573340	-1.684922e-03	3.257384e-03	5.301100e-05	20150120_STAG2gfpcf2_G2G1\MitoSys2\Calibration\mEGFPC1H2B_G2\DE_W0007_P0001\DE_2_W0007_P0001_T0001\TR1_W0001_P0007\TR1_2_W0001_P0007_T0001_R1_P2_K1_Ch2-Ch1.zen
614300	-1.327278e-03	4.786813e-03	4.752600e-05	20150120_STAG2gfpcf2_G2G1\MitoSys2\Calibration\mEGFPC1H2B_G2\DE_W0007_P0001\DE_2_W0007_P0001_T0001\TR1_W0001_P0007\TR1_2_W0001_P0007_T0001_R1_P2_K1_Ch2-Ch1.zen
655260	-8.770405e-04	5.406415e-03	4.293100e-05	20150120_STAG2gfpcf2_G2G1\MitoSys2\Calibration\mEGFPC1H2B_G2\DE_W0007_P0001\DE_2_W0007_P0001_T0001\TR1_W0001_P0007\TR1_2_W0001_P0007_T0001_R1_P2_K1_Ch2-Ch1.zen
696220	-2.113546e-03	4.084016e-03	3.903700e-05	20150120_STAG2gfpcf2_G2G1\MitoSys2\Calibration\mEGFPC1H2B_G2\DE_W0007_P0001\DE_2_W0007_P0001_T0001\TR1_W0001_P0007\TR1_2_W0001_P0007_T0001_R1_P2_K1_Ch2-Ch1.zen
737180	-3.283711e-04	4.002247e-03	3.570200e-05	20150120_STAG2gfpcf2_G2G1\MitoSys2\Calibration\mEGFPC1H2B_G2\DE_W0007_P0001\DE_2_W0007_P0001_T0001\TR1_W0001_P0007\TR1_2_W0001_P0007_T0001_R1_P2_K1_Ch2-Ch1.zen
778140	-4.129211e-04	4.055411e-03	3.282000e-05	20150120_STAG2gfpcf2_G2G1\MitoSys2\Calibration\mEGFPC1H2B_G2\DE_W0007_P0001\DE_2_W0007_P0001_T0001\TR1_W0001_P0007\TR1_2_W0001_P0007_T0001_R1_P2_K1_Ch2-Ch1.zen
819100	-5.299689e-04	4.330772e-03	3.030900e-05	20150120_STAG2gfpcf2_G2G1\MitoSys2\Calibration\mEGFPC1H2B_G2\DE_W0007_P0001\DE_2_W0007_P0001_T0001\TR1_W0001_P0007\TR1_2_W0001_P0007_T0001_R1_P2_K1_Ch2-Ch1.zen
901020	-9.429265e-04	3.486886e-03	2.615800e-05	20150120_STAG2gfpcf2_G2G1\MitoSys2\Calibration\mEGFPC1H2B_G2\DE_W0007_P0001\DE_2_W0007_P0001_T0001\TR1_W0001_P0007\TR1_2_W0001_P0007_T0001_R1_P2_K1_Ch2-Ch1.zen
982940	-1.304902e-03	4.714627e-03	2.288100e-05	20150120_STAG2gfpcf2_G2G1\MitoSys2\Calibration\mEGFPC1H2B_G2\DE_W0007_P0001\DE_2_W0007_P0001_T0001\TR1_W0001_P0007\TR1_2_W0001_P0007_T0001_R1_P2_K1_Ch2-Ch1.zen
1064860	-5.799824e-04	4.136732e-03	2.023900e-05	20150120_STAG2gfpcf2_G2G1\MitoSys2\Calibration\mEGFPC1H2B_G2\DE_W0007_P0001\DE_2_W0007_P0001_T0001\TR1_W0001_P0007\TR1_2_W0001_P0007_T0001_R1_P2_K1_Ch2-Ch1.zen
1146780	-2.060676e-04	3.468278e-03	1.807300e-05	20150120_STAG2gfpcf2_G2G1\MitoSys2\Calibration\mEGFPC1H2B_G2\DE_W0007_P0001\DE_2_W0007_P0001_T0001\TR1_W0001_P0007\TR1_2_W0001_P0007_T0001_R1_P2_K1_Ch2-Ch1.zen
1228700	-1.887029e-04	5.811610e-03	1.627000e-05	20150120_STAG2gfpcf2_G2G1\MitoSys2\Calibration\mEGFPC1H2B_G2\DE_W0007_P0001\DE_2_W0007_P0001_T0001\TR1_W0001_P0007\TR1_2_W0001_P0007_T0001_R1_P2_K1_Ch2-Ch1.zen
1310620	4.397614e-04	5.677021e-03	1.475000e-05	20150120_STAG2gfpcf2_G2G1\MitoSys2\Calibration\mEGFPC1H2B_G2\DE_W0007_P0001\DE_2_W0007_P0001_T0001\TR1_W0001_P0007\TR1_2_W0001_P0007_T0001_R1_P2_K1_Ch2-Ch1.zen
1392540	-3.109367e-03	5.282015e-03	1.345400e-05	20150120_STAG2gfpcf2_G2G1\MitoSys2\Calibration\mEGFPC1H2B_G2\DE_W0007_P0001\DE_2_W0007_P0001_T0001\TR1_W0001_P0007\TR1_2_W0001_P0007_T0001_R1_P2_K1_Ch2-Ch1.zen
1474460	-3.130199e-03	4.776571e-03	1.233800e-05	20150120_STAG2gfpcf2_G2G1\MitoSys2\Calibration\mEGFPC1H2B_G2\DE_W0007_P0001\DE_2_W0007_P0001_T0001\TR1_W0001_P0007\TR1_2_W0001_P0007_T0001_R1_P2_K1_Ch2-Ch1.zen
1556380	-1.176410e-03	4.839088e-03	1.137000e-05	20150120_STAG2gfpcf2_G2G1\MitoSys2\Calibration\mEGFPC1H2B_G2\DE_W0007_P0001\DE_2_W0007_P0001_T0001\TR1_W0001_P0007\TR1_2_W0001_P0007_T0001_R1_P2_K1_Ch2-Ch1.zen
10	1.972289e-01	2.445296e-02	1.957800e-01	20150120_STAG2gfpcf2_G2G1\MitoSys2\Calibration\mEGFPC1H2B_G2\DE_W0007_P0001\DE_2_W0007_P0001_T0001\TR1_W0001_P0007\TR1_2_W0001_P0007_T0001_R1_P5_K1_Ch2-Ch1.zen
20	1.831466e-01	2.018535e-02	1.842700e-01	20150120_STAG2gfpcf2_G2G1\MitoSys2\Calibration\mEGFPC1H2B_G2\DE_W0007_P0001\DE_2_W0007_P0001_T0001\TR1_W0001_P0007\TR1_2_W0001_P0007_T0001_R1_P5_K1_Ch2-Ch1.zen
30	1.738798e-01	2.103010e-02	1.744800e-01	20150120_STAG2gfpcf2_G2G1\MitoSys2\Calibration\mEGFPC1H2B_G2\DE_W0007_P0001\DE_2_W0007_P0001_T0001\TR1_W0001_P0007\TR1_2_W0001_P0007_T0001_R1_P5_K1_Ch2-Ch1.zen
40	1.653824e-01	2.019443e-02	1.659400e-01	20150120_STAG2gfpcf2_G2G1\MitoSys2\Calibration\mEGFPC1H2B_G2\DE_W0007_P0001\DE_2_W0007_P0001_T0001\TR1_W0001_P0007\TR1_2_W0001_P0007_T0001_R1_P5_K1_Ch2-Ch1.zen
50	1.578925e-01	2.136712e-02	1.583900e-01	20150120_STAG2gfpcf2_G2G1\MitoSys2\Calibration\mEGFPC1H2B_G2\DE_W0007_P0001\DE_2_W0007_P0001_T0001\TR1_W0001_P0007\TR1_2_W0001_P0007_T0001_R1_P5_K1_Ch2-Ch1.zen
60	1.540914e-01	1.890424e-02	1.516500e-01	20150120_STAG2gfpcf2_G2G1\MitoSys2\Calibration\mEGFPC1H2B_G2\DE_W0007_P0001\DE_2_W0007_P0001_T0001\TR1_W0001_P0007\TR1_2_W0001_P0007_T0001_R1_P5_K1_Ch2-Ch1.zen
70	1.453010e-01	2.087897e-02	1.455600e-01	20150120_STAG2gfpcf2_G2G1\MitoSys2\Calibration\mEGFPC1H2B_G2\DE_W0007_P0001\DE_2_W0007_P0001_T0001\TR1_W0001_P0007\TR1_2_W0001_P0007_T0001_R1_P5_K1_Ch2-Ch1.zen
80	1.375167e-01	2.141114e-02	1.400500e-01	20150120_STAG2gfpcf2_G2G1\MitoSys2\Calibration\mEGFPC1H2B_G2\DE_W0007_P0001\DE_2_W0007_P0001_T0001\TR1_W0001_P0007\TR1_2_W0001_P0007_T0001_R1_P5_K1_Ch2-Ch1.zen
90	1.359517e-01	1.846758e-02	1.350100e-01	20150120_STAG2gfpcf2_G2G1\MitoSys2\Calibration\mEGFPC1H2B_G2\DE_W0007_P0001\DE_2_W0007_P0001_T0001\TR1_W0001_P0007\TR1_2_W0001_P0007_T0001_R1_P5_K1_Ch2-Ch1.zen
100	1.305116e-01	1.593972e-02	1.303900e-01	20150120_STAG2gfpcf2_G2G1\MitoSys2\Calibration\mEGFPC1H2B_G2\DE_W0007_P0001\DE_2_W0007_P0001_T0001\TR1_W0001_P0007\TR1_2_W0001_P0007_T0001_R1_P5_K1_Ch2-Ch1.zen
120	1.213599e-01	1.592635e-02	1.222000e-01	20150120_STAG2gfpcf2_G2G1\MitoSys2\Calibration\mEGFPC1H2B_G2\DE_W0007_P0001\DE_2_W0007_P0001_T0001\TR1_W0001_P0007\TR1_2_W0001_P0007_T0001_R1_P5_K1_Ch2-Ch1.zen
140	1.143380e-01	1.552084e-02	1.151500e-01	20150120_STAG2gfpcf2_G2G1\MitoSys2\Calibration\mEGFPC1H2B_G2\DE_W0007_P0001\DE_2_W0007_P0001_T0001\TR1_W0001_P0007\TR1_2_W0001_P0007_T0001_R1_P5_K1_Ch2-Ch1.zen
160	1.105736e-01	1.703756e-02	1.089900e-01	20150120_STAG2gfpcf2_G2G1\MitoSys2\Calibration\mEGFPC1H2B_G2\DE_W0007_P0001\DE_2_W0007_P0001_T0001\TR1_W0001_P0007\TR1_2_W0001_P0007_T0001_R1_P5_K1_Ch2-Ch1.zen
180	1.046576e-01	1.434239e-02	1.035700e-01	20150120_STAG2gfpcf2_G2G1\MitoSys2\Calibration\mEGFPC1H2B_G2\DE_W0007_P0001\DE_2_W0007_P0001_T0001\TR1_W0001_P0007\TR1_2_W0001_P0007_T0001_R1_P5_K1_Ch2-Ch1.zen
200	9.924280e-02	1.268682e-02	9.874100e-02	20150120_STAG2gfpcf2_G2G1\MitoSys2\Calibration\mEGFPC1H2B_G2\DE_W0007_P0001\DE_2_W0007_P0001_T0001\TR1_W0001_P0007\TR1_2_W0001_P0007_T0001_R1_P5_K1_Ch2-Ch1.zen
220	9.553023e-02	1.387302e-02	9.441100e-02	20150120_STAG2gfpcf2_G2G1\MitoSys2\Calibration\mEGFPC1H2B_G2\DE_W0007_P0001\DE_2_W0007_P0001_T0001\TR1_W0001_P0007\TR1_2_W0001_P0007_T0001_R1_P5_K1_Ch2-Ch1.zen
240	9.127882e-02	1.423454e-02	9.050000e-02	20150120_STAG2gfpcf2_G2G1\MitoSys2\Calibration\mEGFPC1H2B_G2\DE_W0007_P0001\DE_2_W0007_P0001_T0001\TR1_W0001_P0007\TR1_2_W0001_P0007_T0001_R1_P5_K1_Ch2-Ch1.zen
260	8.534038e-02	1.304142e-02	8.694400e-02	20150120_STAG2gfpcf2_G2G1\MitoSys2\Calibration\mEGFPC1H2B_G2\DE_W0007_P0001\DE_2_W0007_P0001_T0001\TR1_W0001_P0007\TR1_2_W0001_P0007_T0001_R1_P5_K1_Ch2-Ch1.zen
280	8.280697e-02	1.578303e-02	8.369300e-02	20150120_STAG2gfpcf2_G2G1\MitoSys2\Calibration\mEGFPC1H2B_G2\DE_W0007_P0001\DE_2_W0007_P0001_T0001\TR1_W0001_P0007\TR1_2_W0001_P0007_T0001_R1_P5_K1_Ch2-Ch1.zen
300	8.112075e-02	1.409456e-02	8.070600e-02	20150120_STAG2gfpcf2_G2G1\MitoSys2\Calibration\mEGFPC1H2B_G2\DE_W0007_P0001\DE_2_W0007_P0001_T0001\TR1_W0001_P0007\TR1_2_W0001_P0007_T0001_R1_P5_K1_Ch2-Ch1.zen
340	7.587818e-02	1.222989e-02	7.539600e-02	20150120_STAG2gfpcf2_G2G1\MitoSys2\Calibration\mEGFPC1H2B_G2\DE_W0007_P0001\DE_2_W0007_P0001_T0001\TR1_W0001_P0007\TR1_2_W0001_P0007_T0001_R1_P5_K1_Ch2-Ch1.zen
380	7.168249e-02	1.284490e-02	7.080600e-02	20150120_STAG2gfpcf2_G2G1\MitoSys2\Calibration\mEGFPC1H2B_G2\DE_W0007_P0001\DE_2_W0007_P0001_T0001\TR1_W0001_P0007\TR1_2_W0001_P0007_T0001_R1_P5_K1_Ch2-Ch1.zen
420	6.724518e-02	1.304039e-02	6.678600e-02	20150120_STAG2gfpcf2_G2G1\MitoSys2\Calibration\mEGFPC1H2B_G2\DE_W0007_P0001\DE_2_W0007_P0001_T0001\TR1_W0001_P0007\TR1_2_W0001_P0007_T0001_R1_P5_K1_Ch2-Ch1.zen
460	6.397464e-02	1.283354e-02	6.322800e-02	20150120_STAG2gfpcf2_G2G1\MitoSys2\Calibration\mEGFPC1H2B_G2\DE_W0007_P0001\DE_2_W0007_P0001_T0001\TR1_W0001_P0007\TR1_2_W0001_P0007_T0001_R1_P5_K1_Ch2-Ch1.zen
500	6.071781e-02	1.264765e-02	6.005200e-02	20150120_STAG2gfpcf2_G2G1\MitoSys2\Calibration\mEGFPC1H2B_G2\DE_W0007_P0001\DE_2_W0007_P0001_T0001\TR1_W0001_P0007\TR1_2_W0001_P0007_T0001_R1_P5_K1_Ch2-Ch1.zen
540	5.714084e-02	1.068356e-02	5.719400e-02	20150120_STAG2gfpcf2_G2G1\MitoSys2\Calibration\mEGFPC1H2B_G2\DE_W0007_P0001\DE_2_W0007_P0001_T0001\TR1_W0001_P0007\TR1_2_W0001_P0007_T0001_R1_P5_K1_Ch2-Ch1.zen
580	5.385261e-02	1.270109e-02	5.460600e-02	20150120_STAG2gfpcf2_G2G1\MitoSys2\Calibration\mEGFPC1H2B_G2\DE_W0007_P0001\DE_2_W0007_P0001_T0001\TR1_W0001_P0007\TR1_2_W0001_P0007_T0001_R1_P5_K1_Ch2-Ch1.zen
620	5.111825e-02	1.136270e-02	5.224900e-02	20150120_STAG2gfpcf2_G2G1\MitoSys2\Calibration\mEGFPC1H2B_G2\DE_W0007_P0001\DE_2_W0007_P0001_T0001\TR1_W0001_P0007\TR1_2_W0001_P0007_T0001_R1_P5_K1_Ch2-Ch1.zen
660	4.979095e-02	1.175340e-02	5.009100e-02	20150120_STAG2gfpcf2_G2G1\MitoSys2\Calibration\mEGFPC1H2B_G2\DE_W0007_P0001\DE_2_W0007_P0001_T0001\TR1_W0001_P0007\TR1_2_W0001_P0007_T0001_R1_P5_K1_Ch2-Ch1.zen
700	4.731780e-02	1.023399e-02	4.810700e-02	20150120_STAG2gfpcf2_G2G1\MitoSys2\Calibration\mEGFPC1H2B_G2\DE_W0007_P0001\DE_2_W0007_P0001_T0001\TR1_W0001_P0007\TR1_2_W0001_P0007_T0001_R1_P5_K1_Ch2-Ch1.zen
780	4.277024e-02	9.054612e-03	4.458000e-02	20150120_STAG2gfpcf2_G2G1\MitoSys2\Calibration\mEGFPC1H2B_G2\DE_W0007_P0001\DE_2_W0007_P0001_T0001\TR1_W0001_P0007\TR1_2_W0001_P0007_T0001_R1_P5_K1_Ch2-Ch1.zen
860	3.981883e-02	8.481857e-03	4.153400e-02	20150120_STAG2gfpcf2_G2G1\MitoSys2\Calibration\mEGFPC1H2B_G2\DE_W0007_P0001\DE_2_W0007_P0001_T0001\TR1_W0001_P0007\TR1_2_W0001_P0007_T0001_R1_P5_K1_Ch2-Ch1.zen
940	3.829663e-02	8.359264e-03	3.887400e-02	20150120_STAG2gfpcf2_G2G1\MitoSys2\Calibration\mEGFPC1H2B_G2\DE_W0007_P0001\DE_2_W0007_P0001_T0001\TR1_W0001_P0007\TR1_2_W0001_P0007_T0001_R1_P5_K1_Ch2-Ch1.zen
1020	3.554564e-02	7.965449e-03	3.652900e-02	20150120_STAG2gfpcf2_G2G1\MitoSys2\Calibration\mEGFPC1H2B_G2\DE_W0007_P0001\DE_2_W0007_P0001_T0001\TR1_W0001_P0007\TR1_2_W0001_P0007_T0001_R1_P5_K1_Ch2-Ch1.zen
1100	3.428010e-02	8.839281e-03	3.444500e-02	20150120_STAG2gfpcf2_G2G1\MitoSys2\Calibration\mEGFPC1H2B_G2\DE_W0007_P0001\DE_2_W0007_P0001_T0001\TR1_W0001_P0007\TR1_2_W0001_P0007_T0001_R1_P5_K1_Ch2-Ch1.zen
1180	3.259987e-02	9.219407e-03	3.257900e-02	20150120_STAG2gfpcf2_G2G1\MitoSys2\Calibration\mEGFPC1H2B_G2\DE_W0007_P0001\DE_2_W0007_P0001_T0001\TR1_W0001_P0007\TR1_2_W0001_P0007_T0001_R1_P5_K1_Ch2-Ch1.zen
1260	3.080155e-02	7.351483e-03	3.089900e-02	20150120_STAG2gfpcf2_G2G1\MitoSys2\Calibration\mEGFPC1H2B_G2\DE_W0007_P0001\DE_2_W0007_P0001_T0001\TR1_W0001_P0007\TR1_2_W0001_P0007_T0001_R1_P5_K1_Ch2-Ch1.zen
1340	3.024746e-02	8.221188e-03	2.937700e-02	20150120_STAG2gfpcf2_G2G1\MitoSys2\Calibration\mEGFPC1H2B_G2\DE_W0007_P0001\DE_2_W0007_P0001_T0001\TR1_W0001_P0007\TR1_2_W0001_P0007_T0001_R1_P5_K1_Ch2-Ch1.zen
1420	3.011582e-02	9.071973e-03	2.799200e-02	20150120_STAG2gfpcf2_G2G1\MitoSys2\Calibration\mEGFPC1H2B_G2\DE_W0007_P0001\DE_2_W0007_P0001_T0001\TR1_W0001_P0007\TR1_2_W0001_P0007_T0001_R1_P5_K1_Ch2-Ch1.zen
1500	2.693170e-02	9.159215e-03	2.672600e-02	20150120_STAG2gfpcf2_G2G1\MitoSys2\Calibration\mEGFPC1H2B_G2\DE_W0007_P0001\DE_2_W0007_P0001_T0001\TR1_W0001_P0007\TR1_2_W0001_P0007_T0001_R1_P5_K1_Ch2-Ch1.zen
1660	2.431156e-02	7.519431e-03	2.449400e-02	20150120_STAG2gfpcf2_G2G1\MitoSys2\Calibration\mEGFPC1H2B_G2\DE_W0007_P0001\DE_2_W0007_P0001_T0001\TR1_W0001_P0007\TR1_2_W0001_P0007_T0001_R1_P5_K1_Ch2-Ch1.zen
1820	2.273688e-02	7.663638e-03	2.258900e-02	20150120_STAG2gfpcf2_G2G1\MitoSys2\Calibration\mEGFPC1H2B_G2\DE_W0007_P0001\DE_2_W0007_P0001_T0001\TR1_W0001_P0007\TR1_2_W0001_P0007_T0001_R1_P5_K1_Ch2-Ch1.zen
1980	2.058499e-02	7.147616e-03	2.094300e-02	20150120_STAG2gfpcf2_G2G1\MitoSys2\Calibration\mEGFPC1H2B_G2\DE_W0007_P0001\DE_2_W0007_P0001_T0001\TR1_W0001_P0007\TR1_2_W0001_P0007_T0001_R1_P5_K1_Ch2-Ch1.zen
2140	1.964269e-02	6.893056e-03	1.950700e-02	20150120_STAG2gfpcf2_G2G1\MitoSys2\Calibration\mEGFPC1H2B_G2\DE_W0007_P0001\DE_2_W0007_P0001_T0001\TR1_W0001_P0007\TR1_2_W0001_P0007_T0001_R1_P5_K1_Ch2-Ch1.zen
2300	1.761840e-02	5.872996e-03	1.824300e-02	20150120_STAG2gfpcf2_G2G1\MitoSys2\Calibration\mEGFPC1H2B_G2\DE_W0007_P0001\DE_2_W0007_P0001_T0001\TR1_W0001_P0007\TR1_2_W0001_P0007_T0001_R1_P5_K1_Ch2-Ch1.zen
2460	1.850163e-02	5.612795e-03	1.712200e-02	20150120_STAG2gfpcf2_G2G1\MitoSys2\Calibration\mEGFPC1H2B_G2\DE_W0007_P0001\DE_2_W0007_P0001_T0001\TR1_W0001_P0007\TR1_2_W0001_P0007_T0001_R1_P5_K1_Ch2-Ch1.zen
2620	1.602410e-02	5.655616e-03	1.612200e-02	20150120_STAG2gfpcf2_G2G1\MitoSys2\Calibration\mEGFPC1H2B_G2\DE_W0007_P0001\DE_2_W0007_P0001_T0001\TR1_W0001_P0007\TR1_2_W0001_P0007_T0001_R1_P5_K1_Ch2-Ch1.zen
2780	1.712839e-02	6.644037e-03	1.522400e-02	20150120_STAG2gfpcf2_G2G1\MitoSys2\Calibration\mEGFPC1H2B_G2\DE_W0007_P0001\DE_2_W0007_P0001_T0001\TR1_W0001_P0007\TR1_2_W0001_P0007_T0001_R1_P5_K1_Ch2-Ch1.zen
2940	1.517515e-02	6.437924e-03	1.441300e-02	20150120_STAG2gfpcf2_G2G1\MitoSys2\Calibration\mEGFPC1H2B_G2\DE_W0007_P0001\DE_2_W0007_P0001_T0001\TR1_W0001_P0007\TR1_2_W0001_P0007_T0001_R1_P5_K1_Ch2-Ch1.zen
3100	1.478672e-02	6.380591e-03	1.367700e-02	20150120_STAG2gfpcf2_G2G1\MitoSys2\Calibration\mEGFPC1H2B_G2\DE_W0007_P0001\DE_2_W0007_P0001_T0001\TR1_W0001_P0007\TR1_2_W0001_P0007_T0001_R1_P5_K1_Ch2-Ch1.zen
3420	1.307973e-02	6.553447e-03	1.239400e-02	20150120_STAG2gfpcf2_G2G1\MitoSys2\Calibration\mEGFPC1H2B_G2\DE_W0007_P0001\DE_2_W0007_P0001_T0001\TR1_W0001_P0007\TR1_2_W0001_P0007_T0001_R1_P5_K1_Ch2-Ch1.zen
3740	1.111338e-02	4.827087e-03	1.131400e-02	20150120_STAG2gfpcf2_G2G1\MitoSys2\Calibration\mEGFPC1H2B_G2\DE_W0007_P0001\DE_2_W0007_P0001_T0001\TR1_W0001_P0007\TR1_2_W0001_P0007_T0001_R1_P5_K1_Ch2-Ch1.zen
4060	1.043571e-02	5.756352e-03	1.039100e-02	20150120_STAG2gfpcf2_G2G1\MitoSys2\Calibration\mEGFPC1H2B_G2\DE_W0007_P0001\DE_2_W0007_P0001_T0001\TR1_W0001_P0007\TR1_2_W0001_P0007_T0001_R1_P5_K1_Ch2-Ch1.zen
4380	1.098665e-02	5.707520e-03	9.595800e-03	20150120_STAG2gfpcf2_G2G1\MitoSys2\Calibration\mEGFPC1H2B_G2\DE_W0007_P0001\DE_2_W0007_P0001_T0001\TR1_W0001_P0007\TR1_2_W0001_P0007_T0001_R1_P5_K1_Ch2-Ch1.zen
4700	8.774904e-03	4.688801e-03	8.902900e-03	20150120_STAG2gfpcf2_G2G1\MitoSys2\Calibration\mEGFPC1H2B_G2\DE_W0007_P0001\DE_2_W0007_P0001_T0001\TR1_W0001_P0007\TR1_2_W0001_P0007_T0001_R1_P5_K1_Ch2-Ch1.zen
5020	8.434508e-03	4.637788e-03	8.294400e-03	20150120_STAG2gfpcf2_G2G1\MitoSys2\Calibration\mEGFPC1H2B_G2\DE_W0007_P0001\DE_2_W0007_P0001_T0001\TR1_W0001_P0007\TR1_2_W0001_P0007_T0001_R1_P5_K1_Ch2-Ch1.zen
5340	6.525921e-03	4.541812e-03	7.756100e-03	20150120_STAG2gfpcf2_G2G1\MitoSys2\Calibration\mEGFPC1H2B_G2\DE_W0007_P0001\DE_2_W0007_P0001_T0001\TR1_W0001_P0007\TR1_2_W0001_P0007_T0001_R1_P5_K1_Ch2-Ch1.zen
5660	7.334366e-03	3.966569e-03	7.276800e-03	20150120_STAG2gfpcf2_G2G1\MitoSys2\Calibration\mEGFPC1H2B_G2\DE_W0007_P0001\DE_2_W0007_P0001_T0001\TR1_W0001_P0007\TR1_2_W0001_P0007_T0001_R1_P5_K1_Ch2-Ch1.zen
5980	7.195372e-03	4.678570e-03	6.847500e-03	20150120_STAG2gfpcf2_G2G1\MitoSys2\Calibration\mEGFPC1H2B_G2\DE_W0007_P0001\DE_2_W0007_P0001_T0001\TR1_W0001_P0007\TR1_2_W0001_P0007_T0001_R1_P5_K1_Ch2-Ch1.zen
6300	6.491436e-03	4.710723e-03	6.460900e-03	20150120_STAG2gfpcf2_G2G1\MitoSys2\Calibration\mEGFPC1H2B_G2\DE_W0007_P0001\DE_2_W0007_P0001_T0001\TR1_W0001_P0007\TR1_2_W0001_P0007_T0001_R1_P5_K1_Ch2-Ch1.zen
6940	5.729070e-03	5.355928e-03	5.793500e-03	20150120_STAG2gfpcf2_G2G1\MitoSys2\Calibration\mEGFPC1H2B_G2\DE_W0007_P0001\DE_2_W0007_P0001_T0001\TR1_W0001_P0007\TR1_2_W0001_P0007_T0001_R1_P5_K1_Ch2-Ch1.zen
7580	5.270369e-03	5.866858e-03	5.238400e-03	20150120_STAG2gfpcf2_G2G1\MitoSys2\Calibration\mEGFPC1H2B_G2\DE_W0007_P0001\DE_2_W0007_P0001_T0001\TR1_W0001_P0007\TR1_2_W0001_P0007_T0001_R1_P5_K1_Ch2-Ch1.zen
8220	4.447037e-03	4.656834e-03	4.770100e-03	20150120_STAG2gfpcf2_G2G1\MitoSys2\Calibration\mEGFPC1H2B_G2\DE_W0007_P0001\DE_2_W0007_P0001_T0001\TR1_W0001_P0007\TR1_2_W0001_P0007_T0001_R1_P5_K1_Ch2-Ch1.zen
8860	3.150021e-03	5.124587e-03	4.370200e-03	20150120_STAG2gfpcf2_G2G1\MitoSys2\Calibration\mEGFPC1H2B_G2\DE_W0007_P0001\DE_2_W0007_P0001_T0001\TR1_W0001_P0007\TR1_2_W0001_P0007_T0001_R1_P5_K1_Ch2-Ch1.zen
9500	3.360359e-03	4.399401e-03	4.025300e-03	20150120_STAG2gfpcf2_G2G1\MitoSys2\Calibration\mEGFPC1H2B_G2\DE_W0007_P0001\DE_2_W0007_P0001_T0001\TR1_W0001_P0007\TR1_2_W0001_P0007_T0001_R1_P5_K1_Ch2-Ch1.zen
10140	1.924479e-03	4.848177e-03	3.725100e-03	20150120_STAG2gfpcf2_G2G1\MitoSys2\Calibration\mEGFPC1H2B_G2\DE_W0007_P0001\DE_2_W0007_P0001_T0001\TR1_W0001_P0007\TR1_2_W0001_P0007_T0001_R1_P5_K1_Ch2-Ch1.zen
10780	2.107344e-03	5.390241e-03	3.461700e-03	20150120_STAG2gfpcf2_G2G1\MitoSys2\Calibration\mEGFPC1H2B_G2\DE_W0007_P0001\DE_2_W0007_P0001_T0001\TR1_W0001_P0007\TR1_2_W0001_P0007_T0001_R1_P5_K1_Ch2-Ch1.zen
11420	1.627183e-03	4.685040e-03	3.229000e-03	20150120_STAG2gfpcf2_G2G1\MitoSys2\Calibration\mEGFPC1H2B_G2\DE_W0007_P0001\DE_2_W0007_P0001_T0001\TR1_W0001_P0007\TR1_2_W0001_P0007_T0001_R1_P5_K1_Ch2-Ch1.zen
12060	2.096287e-03	4.680213e-03	3.022000e-03	20150120_STAG2gfpcf2_G2G1\MitoSys2\Calibration\mEGFPC1H2B_G2\DE_W0007_P0001\DE_2_W0007_P0001_T0001\TR1_W0001_P0007\TR1_2_W0001_P0007_T0001_R1_P5_K1_Ch2-Ch1.zen
12700	1.857375e-03	4.549746e-03	2.836900e-03	20150120_STAG2gfpcf2_G2G1\MitoSys2\Calibration\mEGFPC1H2B_G2\DE_W0007_P0001\DE_2_W0007_P0001_T0001\TR1_W0001_P0007\TR1_2_W0001_P0007_T0001_R1_P5_K1_Ch2-Ch1.zen
13980	1.991864e-03	4.303501e-03	2.520300e-03	20150120_STAG2gfpcf2_G2G1\MitoSys2\Calibration\mEGFPC1H2B_G2\DE_W0007_P0001\DE_2_W0007_P0001_T0001\TR1_W0001_P0007\TR1_2_W0001_P0007_T0001_R1_P5_K1_Ch2-Ch1.zen
15260	2.825042e-03	3.756744e-03	2.259900e-03	20150120_STAG2gfpcf2_G2G1\MitoSys2\Calibration\mEGFPC1H2B_G2\DE_W0007_P0001\DE_2_W0007_P0001_T0001\TR1_W0001_P0007\TR1_2_W0001_P0007_T0001_R1_P5_K1_Ch2-Ch1.zen
16540	3.074809e-03	3.696633e-03	2.042500e-03	20150120_STAG2gfpcf2_G2G1\MitoSys2\Calibration\mEGFPC1H2B_G2\DE_W0007_P0001\DE_2_W0007_P0001_T0001\TR1_W0001_P0007\TR1_2_W0001_P0007_T0001_R1_P5_K1_Ch2-Ch1.zen
17820	2.558135e-03	3.696944e-03	1.858700e-03	20150120_STAG2gfpcf2_G2G1\MitoSys2\Calibration\mEGFPC1H2B_G2\DE_W0007_P0001\DE_2_W0007_P0001_T0001\TR1_W0001_P0007\TR1_2_W0001_P0007_T0001_R1_P5_K1_Ch2-Ch1.zen
19100	2.495502e-03	3.348826e-03	1.701500e-03	20150120_STAG2gfpcf2_G2G1\MitoSys2\Calibration\mEGFPC1H2B_G2\DE_W0007_P0001\DE_2_W0007_P0001_T0001\TR1_W0001_P0007\TR1_2_W0001_P0007_T0001_R1_P5_K1_Ch2-Ch1.zen
20380	1.853308e-03	4.171788e-03	1.565700e-03	20150120_STAG2gfpcf2_G2G1\MitoSys2\Calibration\mEGFPC1H2B_G2\DE_W0007_P0001\DE_2_W0007_P0001_T0001\TR1_W0001_P0007\TR1_2_W0001_P0007_T0001_R1_P5_K1_Ch2-Ch1.zen
21660	1.671260e-03	3.787458e-03	1.447500e-03	20150120_STAG2gfpcf2_G2G1\MitoSys2\Calibration\mEGFPC1H2B_G2\DE_W0007_P0001\DE_2_W0007_P0001_T0001\TR1_W0001_P0007\TR1_2_W0001_P0007_T0001_R1_P5_K1_Ch2-Ch1.zen
22940	7.408127e-04	3.115380e-03	1.343800e-03	20150120_STAG2gfpcf2_G2G1\MitoSys2\Calibration\mEGFPC1H2B_G2\DE_W0007_P0001\DE_2_W0007_P0001_T0001\TR1_W0001_P0007\TR1_2_W0001_P0007_T0001_R1_P5_K1_Ch2-Ch1.zen
24220	2.339119e-03	3.788303e-03	1.252100e-03	20150120_STAG2gfpcf2_G2G1\MitoSys2\Calibration\mEGFPC1H2B_G2\DE_W0007_P0001\DE_2_W0007_P0001_T0001\TR1_W0001_P0007\TR1_2_W0001_P0007_T0001_R1_P5_K1_Ch2-Ch1.zen
25500	1.536967e-03	3.528303e-03	1.170600e-03	20150120_STAG2gfpcf2_G2G1\MitoSys2\Calibration\mEGFPC1H2B_G2\DE_W0007_P0001\DE_2_W0007_P0001_T0001\TR1_W0001_P0007\TR1_2_W0001_P0007_T0001_R1_P5_K1_Ch2-Ch1.zen
28060	9.480782e-04	3.766199e-03	1.032300e-03	20150120_STAG2gfpcf2_G2G1\MitoSys2\Calibration\mEGFPC1H2B_G2\DE_W0007_P0001\DE_2_W0007_P0001_T0001\TR1_W0001_P0007\TR1_2_W0001_P0007_T0001_R1_P5_K1_Ch2-Ch1.zen
30620	1.703316e-04	3.618598e-03	9.197600e-04	20150120_STAG2gfpcf2_G2G1\MitoSys2\Calibration\mEGFPC1H2B_G2\DE_W0007_P0001\DE_2_W0007_P0001_T0001\TR1_W0001_P0007\TR1_2_W0001_P0007_T0001_R1_P5_K1_Ch2-Ch1.zen
33180	6.660172e-04	3.802912e-03	8.266000e-04	20150120_STAG2gfpcf2_G2G1\MitoSys2\Calibration\mEGFPC1H2B_G2\DE_W0007_P0001\DE_2_W0007_P0001_T0001\TR1_W0001_P0007\TR1_2_W0001_P0007_T0001_R1_P5_K1_Ch2-Ch1.zen
35740	-2.451681e-04	2.761143e-03	7.484400e-04	20150120_STAG2gfpcf2_G2G1\MitoSys2\Calibration\mEGFPC1H2B_G2\DE_W0007_P0001\DE_2_W0007_P0001_T0001\TR1_W0001_P0007\TR1_2_W0001_P0007_T0001_R1_P5_K1_Ch2-Ch1.zen
38300	4.472210e-04	3.419960e-03	6.820900e-04	20150120_STAG2gfpcf2_G2G1\MitoSys2\Calibration\mEGFPC1H2B_G2\DE_W0007_P0001\DE_2_W0007_P0001_T0001\TR1_W0001_P0007\TR1_2_W0001_P0007_T0001_R1_P5_K1_Ch2-Ch1.zen
40860	4.548325e-04	2.756836e-03	6.251600e-04	20150120_STAG2gfpcf2_G2G1\MitoSys2\Calibration\mEGFPC1H2B_G2\DE_W0007_P0001\DE_2_W0007_P0001_T0001\TR1_W0001_P0007\TR1_2_W0001_P0007_T0001_R1_P5_K1_Ch2-Ch1.zen
43420	7.809258e-04	3.405559e-03	5.758700e-04	20150120_STAG2gfpcf2_G2G1\MitoSys2\Calibration\mEGFPC1H2B_G2\DE_W0007_P0001\DE_2_W0007_P0001_T0001\TR1_W0001_P0007\TR1_2_W0001_P0007_T0001_R1_P5_K1_Ch2-Ch1.zen
45980	1.876337e-04	3.444982e-03	5.328400e-04	20150120_STAG2gfpcf2_G2G1\MitoSys2\Calibration\mEGFPC1H2B_G2\DE_W0007_P0001\DE_2_W0007_P0001_T0001\TR1_W0001_P0007\TR1_2_W0001_P0007_T0001_R1_P5_K1_Ch2-Ch1.zen
48540	-1.134499e-03	3.192270e-03	4.950200e-04	20150120_STAG2gfpcf2_G2G1\MitoSys2\Calibration\mEGFPC1H2B_G2\DE_W0007_P0001\DE_2_W0007_P0001_T0001\TR1_W0001_P0007\TR1_2_W0001_P0007_T0001_R1_P5_K1_Ch2-Ch1.zen
51100	-1.831711e-04	2.744151e-03	4.615500e-04	20150120_STAG2gfpcf2_G2G1\MitoSys2\Calibration\mEGFPC1H2B_G2\DE_W0007_P0001\DE_2_W0007_P0001_T0001\TR1_W0001_P0007\TR1_2_W0001_P0007_T0001_R1_P5_K1_Ch2-Ch1.zen
56220	2.931228e-04	3.474121e-03	4.050900e-04	20150120_STAG2gfpcf2_G2G1\MitoSys2\Calibration\mEGFPC1H2B_G2\DE_W0007_P0001\DE_2_W0007_P0001_T0001\TR1_W0001_P0007\TR1_2_W0001_P0007_T0001_R1_P5_K1_Ch2-Ch1.zen
61340	-6.571589e-04	3.578312e-03	3.594600e-04	20150120_STAG2gfpcf2_G2G1\MitoSys2\Calibration\mEGFPC1H2B_G2\DE_W0007_P0001\DE_2_W0007_P0001_T0001\TR1_W0001_P0007\TR1_2_W0001_P0007_T0001_R1_P5_K1_Ch2-Ch1.zen
66460	-2.909137e-04	3.505696e-03	3.219400e-04	20150120_STAG2gfpcf2_G2G1\MitoSys2\Calibration\mEGFPC1H2B_G2\DE_W0007_P0001\DE_2_W0007_P0001_T0001\TR1_W0001_P0007\TR1_2_W0001_P0007_T0001_R1_P5_K1_Ch2-Ch1.zen
71580	7.247577e-05	3.276479e-03	2.906300e-04	20150120_STAG2gfpcf2_G2G1\MitoSys2\Calibration\mEGFPC1H2B_G2\DE_W0007_P0001\DE_2_W0007_P0001_T0001\TR1_W0001_P0007\TR1_2_W0001_P0007_T0001_R1_P5_K1_Ch2-Ch1.zen
76700	2.363223e-04	3.510030e-03	2.641700e-04	20150120_STAG2gfpcf2_G2G1\MitoSys2\Calibration\mEGFPC1H2B_G2\DE_W0007_P0001\DE_2_W0007_P0001_T0001\TR1_W0001_P0007\TR1_2_W0001_P0007_T0001_R1_P5_K1_Ch2-Ch1.zen
81820	-7.796485e-05	3.635708e-03	2.415700e-04	20150120_STAG2gfpcf2_G2G1\MitoSys2\Calibration\mEGFPC1H2B_G2\DE_W0007_P0001\DE_2_W0007_P0001_T0001\TR1_W0001_P0007\TR1_2_W0001_P0007_T0001_R1_P5_K1_Ch2-Ch1.zen
86940	-3.103604e-04	3.401583e-03	2.220800e-04	20150120_STAG2gfpcf2_G2G1\MitoSys2\Calibration\mEGFPC1H2B_G2\DE_W0007_P0001\DE_2_W0007_P0001_T0001\TR1_W0001_P0007\TR1_2_W0001_P0007_T0001_R1_P5_K1_Ch2-Ch1.zen
92060	-1.661012e-04	3.136108e-03	2.051200e-04	20150120_STAG2gfpcf2_G2G1\MitoSys2\Calibration\mEGFPC1H2B_G2\DE_W0007_P0001\DE_2_W0007_P0001_T0001\TR1_W0001_P0007\TR1_2_W0001_P0007_T0001_R1_P5_K1_Ch2-Ch1.zen
97180	-4.798789e-04	3.555120e-03	1.902600e-04	20150120_STAG2gfpcf2_G2G1\MitoSys2\Calibration\mEGFPC1H2B_G2\DE_W0007_P0001\DE_2_W0007_P0001_T0001\TR1_W0001_P0007\TR1_2_W0001_P0007_T0001_R1_P5_K1_Ch2-Ch1.zen
102300	-3.658431e-04	2.674509e-03	1.771400e-04	20150120_STAG2gfpcf2_G2G1\MitoSys2\Calibration\mEGFPC1H2B_G2\DE_W0007_P0001\DE_2_W0007_P0001_T0001\TR1_W0001_P0007\TR1_2_W0001_P0007_T0001_R1_P5_K1_Ch2-Ch1.zen
112540	-1.075721e-04	2.342452e-03	1.551000e-04	20150120_STAG2gfpcf2_G2G1\MitoSys2\Calibration\mEGFPC1H2B_G2\DE_W0007_P0001\DE_2_W0007_P0001_T0001\TR1_W0001_P0007\TR1_2_W0001_P0007_T0001_R1_P5_K1_Ch2-Ch1.zen
122780	-5.419409e-04	2.941110e-03	1.373600e-04	20150120_STAG2gfpcf2_G2G1\MitoSys2\Calibration\mEGFPC1H2B_G2\DE_W0007_P0001\DE_2_W0007_P0001_T0001\TR1_W0001_P0007\TR1_2_W0001_P0007_T0001_R1_P5_K1_Ch2-Ch1.zen
133020	-1.211742e-03	3.213048e-03	1.228200e-04	20150120_STAG2gfpcf2_G2G1\MitoSys2\Calibration\mEGFPC1H2B_G2\DE_W0007_P0001\DE_2_W0007_P0001_T0001\TR1_W0001_P0007\TR1_2_W0001_P0007_T0001_R1_P5_K1_Ch2-Ch1.zen
143260	-8.414517e-04	3.037827e-03	1.107200e-04	20150120_STAG2gfpcf2_G2G1\MitoSys2\Calibration\mEGFPC1H2B_G2\DE_W0007_P0001\DE_2_W0007_P0001_T0001\TR1_W0001_P0007\TR1_2_W0001_P0007_T0001_R1_P5_K1_Ch2-Ch1.zen
153500	5.618792e-04	2.972170e-03	1.005300e-04	20150120_STAG2gfpcf2_G2G1\MitoSys2\Calibration\mEGFPC1H2B_G2\DE_W0007_P0001\DE_2_W0007_P0001_T0001\TR1_W0001_P0007\TR1_2_W0001_P0007_T0001_R1_P5_K1_Ch2-Ch1.zen
163740	2.732896e-04	1.821471e-03	9.183600e-05	20150120_STAG2gfpcf2_G2G1\MitoSys2\Calibration\mEGFPC1H2B_G2\DE_W0007_P0001\DE_2_W0007_P0001_T0001\TR1_W0001_P0007\TR1_2_W0001_P0007_T0001_R1_P5_K1_Ch2-Ch1.zen
173980	1.039273e-04	2.453210e-03	8.435500e-05	20150120_STAG2gfpcf2_G2G1\MitoSys2\Calibration\mEGFPC1H2B_G2\DE_W0007_P0001\DE_2_W0007_P0001_T0001\TR1_W0001_P0007\TR1_2_W0001_P0007_T0001_R1_P5_K1_Ch2-Ch1.zen
184220	8.272009e-05	2.734269e-03	7.785800e-05	20150120_STAG2gfpcf2_G2G1\MitoSys2\Calibration\mEGFPC1H2B_G2\DE_W0007_P0001\DE_2_W0007_P0001_T0001\TR1_W0001_P0007\TR1_2_W0001_P0007_T0001_R1_P5_K1_Ch2-Ch1.zen
194460	-5.323674e-04	3.151994e-03	7.217100e-05	20150120_STAG2gfpcf2_G2G1\MitoSys2\Calibration\mEGFPC1H2B_G2\DE_W0007_P0001\DE_2_W0007_P0001_T0001\TR1_W0001_P0007\TR1_2_W0001_P0007_T0001_R1_P5_K1_Ch2-Ch1.zen
204700	-1.159437e-04	1.856238e-03	6.716000e-05	20150120_STAG2gfpcf2_G2G1\MitoSys2\Calibration\mEGFPC1H2B_G2\DE_W0007_P0001\DE_2_W0007_P0001_T0001\TR1_W0001_P0007\TR1_2_W0001_P0007_T0001_R1_P5_K1_Ch2-Ch1.zen
225180	8.190656e-05	1.803370e-03	5.875100e-05	20150120_STAG2gfpcf2_G2G1\MitoSys2\Calibration\mEGFPC1H2B_G2\DE_W0007_P0001\DE_2_W0007_P0001_T0001\TR1_W0001_P0007\TR1_2_W0001_P0007_T0001_R1_P5_K1_Ch2-Ch1.zen
245660	-4.868420e-05	1.821300e-03	5.199500e-05	20150120_STAG2gfpcf2_G2G1\MitoSys2\Calibration\mEGFPC1H2B_G2\DE_W0007_P0001\DE_2_W0007_P0001_T0001\TR1_W0001_P0007\TR1_2_W0001_P0007_T0001_R1_P5_K1_Ch2-Ch1.zen
266140	4.982367e-04	1.954176e-03	4.646700e-05	20150120_STAG2gfpcf2_G2G1\MitoSys2\Calibration\mEGFPC1H2B_G2\DE_W0007_P0001\DE_2_W0007_P0001_T0001\TR1_W0001_P0007\TR1_2_W0001_P0007_T0001_R1_P5_K1_Ch2-Ch1.zen
286620	2.771806e-04	2.356417e-03	4.187400e-05	20150120_STAG2gfpcf2_G2G1\MitoSys2\Calibration\mEGFPC1H2B_G2\DE_W0007_P0001\DE_2_W0007_P0001_T0001\TR1_W0001_P0007\TR1_2_W0001_P0007_T0001_R1_P5_K1_Ch2-Ch1.zen
307100	4.857036e-04	3.191160e-03	3.800700e-05	20150120_STAG2gfpcf2_G2G1\MitoSys2\Calibration\mEGFPC1H2B_G2\DE_W0007_P0001\DE_2_W0007_P0001_T0001\TR1_W0001_P0007\TR1_2_W0001_P0007_T0001_R1_P5_K1_Ch2-Ch1.zen
327580	-4.136223e-05	2.289906e-03	3.471300e-05	20150120_STAG2gfpcf2_G2G1\MitoSys2\Calibration\mEGFPC1H2B_G2\DE_W0007_P0001\DE_2_W0007_P0001_T0001\TR1_W0001_P0007\TR1_2_W0001_P0007_T0001_R1_P5_K1_Ch2-Ch1.zen
348060	-8.973870e-04	1.694513e-03	3.188000e-05	20150120_STAG2gfpcf2_G2G1\MitoSys2\Calibration\mEGFPC1H2B_G2\DE_W0007_P0001\DE_2_W0007_P0001_T0001\TR1_W0001_P0007\TR1_2_W0001_P0007_T0001_R1_P5_K1_Ch2-Ch1.zen
368540	-4.581080e-04	2.583014e-03	2.942100e-05	20150120_STAG2gfpcf2_G2G1\MitoSys2\Calibration\mEGFPC1H2B_G2\DE_W0007_P0001\DE_2_W0007_P0001_T0001\TR1_W0001_P0007\TR1_2_W0001_P0007_T0001_R1_P5_K1_Ch2-Ch1.zen
389020	-4.992009e-04	2.440594e-03	2.726900e-05	20150120_STAG2gfpcf2_G2G1\MitoSys2\Calibration\mEGFPC1H2B_G2\DE_W0007_P0001\DE_2_W0007_P0001_T0001\TR1_W0001_P0007\TR1_2_W0001_P0007_T0001_R1_P5_K1_Ch2-Ch1.zen
409500	-4.060170e-04	1.976881e-03	2.537400e-05	20150120_STAG2gfpcf2_G2G1\MitoSys2\Calibration\mEGFPC1H2B_G2\DE_W0007_P0001\DE_2_W0007_P0001_T0001\TR1_W0001_P0007\TR1_2_W0001_P0007_T0001_R1_P5_K1_Ch2-Ch1.zen
450460	1.307696e-04	1.451599e-03	2.219600e-05	20150120_STAG2gfpcf2_G2G1\MitoSys2\Calibration\mEGFPC1H2B_G2\DE_W0007_P0001\DE_2_W0007_P0001_T0001\TR1_W0001_P0007\TR1_2_W0001_P0007_T0001_R1_P5_K1_Ch2-Ch1.zen
491420	-3.212469e-04	1.753681e-03	1.964400e-05	20150120_STAG2gfpcf2_G2G1\MitoSys2\Calibration\mEGFPC1H2B_G2\DE_W0007_P0001\DE_2_W0007_P0001_T0001\TR1_W0001_P0007\TR1_2_W0001_P0007_T0001_R1_P5_K1_Ch2-Ch1.zen
532380	-6.619059e-04	1.773758e-03	1.755600e-05	20150120_STAG2gfpcf2_G2G1\MitoSys2\Calibration\mEGFPC1H2B_G2\DE_W0007_P0001\DE_2_W0007_P0001_T0001\TR1_W0001_P0007\TR1_2_W0001_P0007_T0001_R1_P5_K1_Ch2-Ch1.zen
573340	-5.207843e-04	2.084537e-03	1.582200e-05	20150120_STAG2gfpcf2_G2G1\MitoSys2\Calibration\mEGFPC1H2B_G2\DE_W0007_P0001\DE_2_W0007_P0001_T0001\TR1_W0001_P0007\TR1_2_W0001_P0007_T0001_R1_P5_K1_Ch2-Ch1.zen
614300	-3.404868e-04	1.868206e-03	1.436300e-05	20150120_STAG2gfpcf2_G2G1\MitoSys2\Calibration\mEGFPC1H2B_G2\DE_W0007_P0001\DE_2_W0007_P0001_T0001\TR1_W0001_P0007\TR1_2_W0001_P0007_T0001_R1_P5_K1_Ch2-Ch1.zen
655260	-2.652015e-04	1.714128e-03	1.312000e-05	20150120_STAG2gfpcf2_G2G1\MitoSys2\Calibration\mEGFPC1H2B_G2\DE_W0007_P0001\DE_2_W0007_P0001_T0001\TR1_W0001_P0007\TR1_2_W0001_P0007_T0001_R1_P5_K1_Ch2-Ch1.zen
696220	-6.726017e-04	2.528864e-03	1.205000e-05	20150120_STAG2gfpcf2_G2G1\MitoSys2\Calibration\mEGFPC1H2B_G2\DE_W0007_P0001\DE_2_W0007_P0001_T0001\TR1_W0001_P0007\TR1_2_W0001_P0007_T0001_R1_P5_K1_Ch2-Ch1.zen
737180	-1.042024e-03	1.461465e-03	1.112300e-05	20150120_STAG2gfpcf2_G2G1\MitoSys2\Calibration\mEGFPC1H2B_G2\DE_W0007_P0001\DE_2_W0007_P0001_T0001\TR1_W0001_P0007\TR1_2_W0001_P0007_T0001_R1_P5_K1_Ch2-Ch1.zen
778140	-7.350391e-04	1.623880e-03	1.031100e-05	20150120_STAG2gfpcf2_G2G1\MitoSys2\Calibration\mEGFPC1H2B_G2\DE_W0007_P0001\DE_2_W0007_P0001_T0001\TR1_W0001_P0007\TR1_2_W0001_P0007_T0001_R1_P5_K1_Ch2-Ch1.zen
819100	-2.257411e-05	1.236880e-03	9.595600e-06	20150120_STAG2gfpcf2_G2G1\MitoSys2\Calibration\mEGFPC1H2B_G2\DE_W0007_P0001\DE_2_W0007_P0001_T0001\TR1_W0001_P0007\TR1_2_W0001_P0007_T0001_R1_P5_K1_Ch2-Ch1.zen
901020	5.094300e-04	1.283121e-03	8.396300e-06	20150120_STAG2gfpcf2_G2G1\MitoSys2\Calibration\mEGFPC1H2B_G2\DE_W0007_P0001\DE_2_W0007_P0001_T0001\TR1_W0001_P0007\TR1_2_W0001_P0007_T0001_R1_P5_K1_Ch2-Ch1.zen
982940	-5.054361e-04	1.728681e-03	7.433100e-06	20150120_STAG2gfpcf2_G2G1\MitoSys2\Calibration\mEGFPC1H2B_G2\DE_W0007_P0001\DE_2_W0007_P0001_T0001\TR1_W0001_P0007\TR1_2_W0001_P0007_T0001_R1_P5_K1_Ch2-Ch1.zen
1064860	1.152030e-04	8.029982e-04	6.645300e-06	20150120_STAG2gfpcf2_G2G1\MitoSys2\Calibration\mEGFPC1H2B_G2\DE_W0007_P0001\DE_2_W0007_P0001_T0001\TR1_W0001_P0007\TR1_2_W0001_P0007_T0001_R1_P5_K1_Ch2-Ch1.zen
1146780	-9.099830e-05	1.597479e-03	5.990700e-06	20150120_STAG2gfpcf2_G2G1\MitoSys2\Calibration\mEGFPC1H2B_G2\DE_W0007_P0001\DE_2_W0007_P0001_T0001\TR1_W0001_P0007\TR1_2_W0001_P0007_T0001_R1_P5_K1_Ch2-Ch1.zen
1228700	-1.489046e-04	1.446945e-03	5.439600e-06	20150120_STAG2gfpcf2_G2G1\MitoSys2\Calibration\mEGFPC1H2B_G2\DE_W0007_P0001\DE_2_W0007_P0001_T0001\TR1_W0001_P0007\TR1_2_W0001_P0007_T0001_R1_P5_K1_Ch2-Ch1.zen
1310620	-3.365326e-04	1.330748e-03	4.970100e-06	20150120_STAG2gfpcf2_G2G1\MitoSys2\Calibration\mEGFPC1H2B_G2\DE_W0007_P0001\DE_2_W0007_P0001_T0001\TR1_W0001_P0007\TR1_2_W0001_P0007_T0001_R1_P5_K1_Ch2-Ch1.zen
1392540	2.584005e-04	8.919899e-04	4.566300e-06	20150120_STAG2gfpcf2_G2G1\MitoSys2\Calibration\mEGFPC1H2B_G2\DE_W0007_P0001\DE_2_W0007_P0001_T0001\TR1_W0001_P0007\TR1_2_W0001_P0007_T0001_R1_P5_K1_Ch2-Ch1.zen
1474460	-4.666247e-05	1.259337e-03	4.215700e-06	20150120_STAG2gfpcf2_G2G1\MitoSys2\Calibration\mEGFPC1H2B_G2\DE_W0007_P0001\DE_2_W0007_P0001_T0001\TR1_W0001_P0007\TR1_2_W0001_P0007_T0001_R1_P5_K1_Ch2-Ch1.zen
1556380	-1.569708e-04	1.503514e-03	3.909000e-06	20150120_STAG2gfpcf2_G2G1\MitoSys2\Calibration\mEGFPC1H2B_G2\DE_W0007_P0001\DE_2_W0007_P0001_T0001\TR1_W0001_P0007\TR1_2_W0001_P0007_T0001_R1_P5_K1_Ch2-Ch1.zen
10	2.196838e-02	1.064881e-03	2.172600e-02	20150120_STAG2gfpcf2_G2G1\MitoSys2\Calibration\mEGFPC1H2B_G2\DE_W0010_P0001\DE_2_W0010_P0001_T0001\TR1_W0001_P0010\TR1_2_W0001_P0010_T0001_R1_P2_K1_Ch2-Ch1.zen
20	2.083901e-02	9.880513e-04	2.100800e-02	20150120_STAG2gfpcf2_G2G1\MitoSys2\Calibration\mEGFPC1H2B_G2\DE_W0010_P0001\DE_2_W0010_P0001_T0001\TR1_W0001_P0010\TR1_2_W0001_P0010_T0001_R1_P2_K1_Ch2-Ch1.zen
30	2.044058e-02	1.277545e-03	2.033800e-02	20150120_STAG2gfpcf2_G2G1\MitoSys2\Calibration\mEGFPC1H2B_G2\DE_W0010_P0001\DE_2_W0010_P0001_T0001\TR1_W0001_P0010\TR1_2_W0001_P0010_T0001_R1_P2_K1_Ch2-Ch1.zen
40	1.920226e-02	1.287294e-03	1.971300e-02	20150120_STAG2gfpcf2_G2G1\MitoSys2\Calibration\mEGFPC1H2B_G2\DE_W0010_P0001\DE_2_W0010_P0001_T0001\TR1_W0001_P0010\TR1_2_W0001_P0010_T0001_R1_P2_K1_Ch2-Ch1.zen
50	1.909965e-02	1.523149e-03	1.913100e-02	20150120_STAG2gfpcf2_G2G1\MitoSys2\Calibration\mEGFPC1H2B_G2\DE_W0010_P0001\DE_2_W0010_P0001_T0001\TR1_W0001_P0010\TR1_2_W0001_P0010_T0001_R1_P2_K1_Ch2-Ch1.zen
60	1.887523e-02	1.111849e-03	1.858800e-02	20150120_STAG2gfpcf2_G2G1\MitoSys2\Calibration\mEGFPC1H2B_G2\DE_W0010_P0001\DE_2_W0010_P0001_T0001\TR1_W0001_P0010\TR1_2_W0001_P0010_T0001_R1_P2_K1_Ch2-Ch1.zen
70	1.818663e-02	1.032007e-03	1.808100e-02	20150120_STAG2gfpcf2_G2G1\MitoSys2\Calibration\mEGFPC1H2B_G2\DE_W0010_P0001\DE_2_W0010_P0001_T0001\TR1_W0001_P0010\TR1_2_W0001_P0010_T0001_R1_P2_K1_Ch2-Ch1.zen
80	1.733502e-02	1.195187e-03	1.760700e-02	20150120_STAG2gfpcf2_G2G1\MitoSys2\Calibration\mEGFPC1H2B_G2\DE_W0010_P0001\DE_2_W0010_P0001_T0001\TR1_W0001_P0010\TR1_2_W0001_P0010_T0001_R1_P2_K1_Ch2-Ch1.zen
90	1.719094e-02	1.403736e-03	1.716200e-02	20150120_STAG2gfpcf2_G2G1\MitoSys2\Calibration\mEGFPC1H2B_G2\DE_W0010_P0001\DE_2_W0010_P0001_T0001\TR1_W0001_P0010\TR1_2_W0001_P0010_T0001_R1_P2_K1_Ch2-Ch1.zen
100	1.699266e-02	1.467398e-03	1.674500e-02	20150120_STAG2gfpcf2_G2G1\MitoSys2\Calibration\mEGFPC1H2B_G2\DE_W0010_P0001\DE_2_W0010_P0001_T0001\TR1_W0001_P0010\TR1_2_W0001_P0010_T0001_R1_P2_K1_Ch2-Ch1.zen
120	1.592838e-02	1.133695e-03	1.598200e-02	20150120_STAG2gfpcf2_G2G1\MitoSys2\Calibration\mEGFPC1H2B_G2\DE_W0010_P0001\DE_2_W0010_P0001_T0001\TR1_W0001_P0010\TR1_2_W0001_P0010_T0001_R1_P2_K1_Ch2-Ch1.zen
140	1.534234e-02	8.962446e-04	1.530200e-02	20150120_STAG2gfpcf2_G2G1\MitoSys2\Calibration\mEGFPC1H2B_G2\DE_W0010_P0001\DE_2_W0010_P0001_T0001\TR1_W0001_P0010\TR1_2_W0001_P0010_T0001_R1_P2_K1_Ch2-Ch1.zen
160	1.462921e-02	1.083600e-03	1.469000e-02	20150120_STAG2gfpcf2_G2G1\MitoSys2\Calibration\mEGFPC1H2B_G2\DE_W0010_P0001\DE_2_W0010_P0001_T0001\TR1_W0001_P0010\TR1_2_W0001_P0010_T0001_R1_P2_K1_Ch2-Ch1.zen
180	1.428073e-02	1.093165e-03	1.413600e-02	20150120_STAG2gfpcf2_G2G1\MitoSys2\Calibration\mEGFPC1H2B_G2\DE_W0010_P0001\DE_2_W0010_P0001_T0001\TR1_W0001_P0010\TR1_2_W0001_P0010_T0001_R1_P2_K1_Ch2-Ch1.zen
200	1.373374e-02	9.963268e-04	1.363100e-02	20150120_STAG2gfpcf2_G2G1\MitoSys2\Calibration\mEGFPC1H2B_G2\DE_W0010_P0001\DE_2_W0010_P0001_T0001\TR1_W0001_P0010\TR1_2_W0001_P0010_T0001_R1_P2_K1_Ch2-Ch1.zen
220	1.320299e-02	9.734123e-04	1.316800e-02	20150120_STAG2gfpcf2_G2G1\MitoSys2\Calibration\mEGFPC1H2B_G2\DE_W0010_P0001\DE_2_W0010_P0001_T0001\TR1_W0001_P0010\TR1_2_W0001_P0010_T0001_R1_P2_K1_Ch2-Ch1.zen
240	1.281963e-02	1.288037e-03	1.274100e-02	20150120_STAG2gfpcf2_G2G1\MitoSys2\Calibration\mEGFPC1H2B_G2\DE_W0010_P0001\DE_2_W0010_P0001_T0001\TR1_W0001_P0010\TR1_2_W0001_P0010_T0001_R1_P2_K1_Ch2-Ch1.zen
260	1.231086e-02	1.058384e-03	1.234400e-02	20150120_STAG2gfpcf2_G2G1\MitoSys2\Calibration\mEGFPC1H2B_G2\DE_W0010_P0001\DE_2_W0010_P0001_T0001\TR1_W0001_P0010\TR1_2_W0001_P0010_T0001_R1_P2_K1_Ch2-Ch1.zen
280	1.184494e-02	8.702343e-04	1.197400e-02	20150120_STAG2gfpcf2_G2G1\MitoSys2\Calibration\mEGFPC1H2B_G2\DE_W0010_P0001\DE_2_W0010_P0001_T0001\TR1_W0001_P0010\TR1_2_W0001_P0010_T0001_R1_P2_K1_Ch2-Ch1.zen
300	1.155571e-02	7.623159e-04	1.162800e-02	20150120_STAG2gfpcf2_G2G1\MitoSys2\Calibration\mEGFPC1H2B_G2\DE_W0010_P0001\DE_2_W0010_P0001_T0001\TR1_W0001_P0010\TR1_2_W0001_P0010_T0001_R1_P2_K1_Ch2-Ch1.zen
340	1.110832e-02	1.146869e-03	1.099600e-02	20150120_STAG2gfpcf2_G2G1\MitoSys2\Calibration\mEGFPC1H2B_G2\DE_W0010_P0001\DE_2_W0010_P0001_T0001\TR1_W0001_P0010\TR1_2_W0001_P0010_T0001_R1_P2_K1_Ch2-Ch1.zen
380	1.052960e-02	8.431819e-04	1.043000e-02	20150120_STAG2gfpcf2_G2G1\MitoSys2\Calibration\mEGFPC1H2B_G2\DE_W0010_P0001\DE_2_W0010_P0001_T0001\TR1_W0001_P0010\TR1_2_W0001_P0010_T0001_R1_P2_K1_Ch2-Ch1.zen
420	9.749688e-03	9.266329e-04	9.919600e-03	20150120_STAG2gfpcf2_G2G1\MitoSys2\Calibration\mEGFPC1H2B_G2\DE_W0010_P0001\DE_2_W0010_P0001_T0001\TR1_W0001_P0010\TR1_2_W0001_P0010_T0001_R1_P2_K1_Ch2-Ch1.zen
460	9.455393e-03	9.709983e-04	9.454800e-03	20150120_STAG2gfpcf2_G2G1\MitoSys2\Calibration\mEGFPC1H2B_G2\DE_W0010_P0001\DE_2_W0010_P0001_T0001\TR1_W0001_P0010\TR1_2_W0001_P0010_T0001_R1_P2_K1_Ch2-Ch1.zen
500	8.904696e-03	9.766246e-04	9.029000e-03	20150120_STAG2gfpcf2_G2G1\MitoSys2\Calibration\mEGFPC1H2B_G2\DE_W0010_P0001\DE_2_W0010_P0001_T0001\TR1_W0001_P0010\TR1_2_W0001_P0010_T0001_R1_P2_K1_Ch2-Ch1.zen
540	8.702319e-03	1.086744e-03	8.637000e-03	20150120_STAG2gfpcf2_G2G1\MitoSys2\Calibration\mEGFPC1H2B_G2\DE_W0010_P0001\DE_2_W0010_P0001_T0001\TR1_W0001_P0010\TR1_2_W0001_P0010_T0001_R1_P2_K1_Ch2-Ch1.zen
580	8.235532e-03	1.040750e-03	8.274800e-03	20150120_STAG2gfpcf2_G2G1\MitoSys2\Calibration\mEGFPC1H2B_G2\DE_W0010_P0001\DE_2_W0010_P0001_T0001\TR1_W0001_P0010\TR1_2_W0001_P0010_T0001_R1_P2_K1_Ch2-Ch1.zen
620	7.953849e-03	8.757640e-04	7.938800e-03	20150120_STAG2gfpcf2_G2G1\MitoSys2\Calibration\mEGFPC1H2B_G2\DE_W0010_P0001\DE_2_W0010_P0001_T0001\TR1_W0001_P0010\TR1_2_W0001_P0010_T0001_R1_P2_K1_Ch2-Ch1.zen
660	7.637535e-03	9.233744e-04	7.626200e-03	20150120_STAG2gfpcf2_G2G1\MitoSys2\Calibration\mEGFPC1H2B_G2\DE_W0010_P0001\DE_2_W0010_P0001_T0001\TR1_W0001_P0010\TR1_2_W0001_P0010_T0001_R1_P2_K1_Ch2-Ch1.zen
700	7.269017e-03	9.243262e-04	7.334700e-03	20150120_STAG2gfpcf2_G2G1\MitoSys2\Calibration\mEGFPC1H2B_G2\DE_W0010_P0001\DE_2_W0010_P0001_T0001\TR1_W0001_P0010\TR1_2_W0001_P0010_T0001_R1_P2_K1_Ch2-Ch1.zen
780	6.900142e-03	8.882232e-04	6.807100e-03	20150120_STAG2gfpcf2_G2G1\MitoSys2\Calibration\mEGFPC1H2B_G2\DE_W0010_P0001\DE_2_W0010_P0001_T0001\TR1_W0001_P0010\TR1_2_W0001_P0010_T0001_R1_P2_K1_Ch2-Ch1.zen
860	6.181493e-03	9.153978e-04	6.342600e-03	20150120_STAG2gfpcf2_G2G1\MitoSys2\Calibration\mEGFPC1H2B_G2\DE_W0010_P0001\DE_2_W0010_P0001_T0001\TR1_W0001_P0010\TR1_2_W0001_P0010_T0001_R1_P2_K1_Ch2-Ch1.zen
940	5.912717e-03	1.034765e-03	5.930800e-03	20150120_STAG2gfpcf2_G2G1\MitoSys2\Calibration\mEGFPC1H2B_G2\DE_W0010_P0001\DE_2_W0010_P0001_T0001\TR1_W0001_P0010\TR1_2_W0001_P0010_T0001_R1_P2_K1_Ch2-Ch1.zen
1020	5.631651e-03	9.517348e-04	5.563500e-03	20150120_STAG2gfpcf2_G2G1\MitoSys2\Calibration\mEGFPC1H2B_G2\DE_W0010_P0001\DE_2_W0010_P0001_T0001\TR1_W0001_P0010\TR1_2_W0001_P0010_T0001_R1_P2_K1_Ch2-Ch1.zen
1100	5.184651e-03	9.436382e-04	5.234300e-03	20150120_STAG2gfpcf2_G2G1\MitoSys2\Calibration\mEGFPC1H2B_G2\DE_W0010_P0001\DE_2_W0010_P0001_T0001\TR1_W0001_P0010\TR1_2_W0001_P0010_T0001_R1_P2_K1_Ch2-Ch1.zen
1180	5.061566e-03	9.100303e-04	4.937600e-03	20150120_STAG2gfpcf2_G2G1\MitoSys2\Calibration\mEGFPC1H2B_G2\DE_W0010_P0001\DE_2_W0010_P0001_T0001\TR1_W0001_P0010\TR1_2_W0001_P0010_T0001_R1_P2_K1_Ch2-Ch1.zen
1260	4.701157e-03	9.854217e-04	4.669100e-03	20150120_STAG2gfpcf2_G2G1\MitoSys2\Calibration\mEGFPC1H2B_G2\DE_W0010_P0001\DE_2_W0010_P0001_T0001\TR1_W0001_P0010\TR1_2_W0001_P0010_T0001_R1_P2_K1_Ch2-Ch1.zen
1340	4.472250e-03	9.357401e-04	4.425200e-03	20150120_STAG2gfpcf2_G2G1\MitoSys2\Calibration\mEGFPC1H2B_G2\DE_W0010_P0001\DE_2_W0010_P0001_T0001\TR1_W0001_P0010\TR1_2_W0001_P0010_T0001_R1_P2_K1_Ch2-Ch1.zen
1420	4.214704e-03	1.014642e-03	4.202600e-03	20150120_STAG2gfpcf2_G2G1\MitoSys2\Calibration\mEGFPC1H2B_G2\DE_W0010_P0001\DE_2_W0010_P0001_T0001\TR1_W0001_P0010\TR1_2_W0001_P0010_T0001_R1_P2_K1_Ch2-Ch1.zen
1500	3.952457e-03	9.174070e-04	3.998900e-03	20150120_STAG2gfpcf2_G2G1\MitoSys2\Calibration\mEGFPC1H2B_G2\DE_W0010_P0001\DE_2_W0010_P0001_T0001\TR1_W0001_P0010\TR1_2_W0001_P0010_T0001_R1_P2_K1_Ch2-Ch1.zen
1660	3.641768e-03	8.091303e-04	3.639500e-03	20150120_STAG2gfpcf2_G2G1\MitoSys2\Calibration\mEGFPC1H2B_G2\DE_W0010_P0001\DE_2_W0010_P0001_T0001\TR1_W0001_P0010\TR1_2_W0001_P0010_T0001_R1_P2_K1_Ch2-Ch1.zen
1820	3.392250e-03	8.611951e-04	3.332800e-03	20150120_STAG2gfpcf2_G2G1\MitoSys2\Calibration\mEGFPC1H2B_G2\DE_W0010_P0001\DE_2_W0010_P0001_T0001\TR1_W0001_P0010\TR1_2_W0001_P0010_T0001_R1_P2_K1_Ch2-Ch1.zen
1980	3.083303e-03	9.417108e-04	3.068400e-03	20150120_STAG2gfpcf2_G2G1\MitoSys2\Calibration\mEGFPC1H2B_G2\DE_W0010_P0001\DE_2_W0010_P0001_T0001\TR1_W0001_P0010\TR1_2_W0001_P0010_T0001_R1_P2_K1_Ch2-Ch1.zen
2140	2.851737e-03	8.612644e-04	2.838500e-03	20150120_STAG2gfpcf2_G2G1\MitoSys2\Calibration\mEGFPC1H2B_G2\DE_W0010_P0001\DE_2_W0010_P0001_T0001\TR1_W0001_P0010\TR1_2_W0001_P0010_T0001_R1_P2_K1_Ch2-Ch1.zen
2300	2.598865e-03	9.093986e-04	2.636800e-03	20150120_STAG2gfpcf2_G2G1\MitoSys2\Calibration\mEGFPC1H2B_G2\DE_W0010_P0001\DE_2_W0010_P0001_T0001\TR1_W0001_P0010\TR1_2_W0001_P0010_T0001_R1_P2_K1_Ch2-Ch1.zen
2460	2.393170e-03	8.883894e-04	2.458700e-03	20150120_STAG2gfpcf2_G2G1\MitoSys2\Calibration\mEGFPC1H2B_G2\DE_W0010_P0001\DE_2_W0010_P0001_T0001\TR1_W0001_P0010\TR1_2_W0001_P0010_T0001_R1_P2_K1_Ch2-Ch1.zen
2620	2.273478e-03	7.733044e-04	2.300400e-03	20150120_STAG2gfpcf2_G2G1\MitoSys2\Calibration\mEGFPC1H2B_G2\DE_W0010_P0001\DE_2_W0010_P0001_T0001\TR1_W0001_P0010\TR1_2_W0001_P0010_T0001_R1_P2_K1_Ch2-Ch1.zen
2780	2.245919e-03	8.140088e-04	2.158900e-03	20150120_STAG2gfpcf2_G2G1\MitoSys2\Calibration\mEGFPC1H2B_G2\DE_W0010_P0001\DE_2_W0010_P0001_T0001\TR1_W0001_P0010\TR1_2_W0001_P0010_T0001_R1_P2_K1_Ch2-Ch1.zen
2940	2.075089e-03	8.794059e-04	2.031700e-03	20150120_STAG2gfpcf2_G2G1\MitoSys2\Calibration\mEGFPC1H2B_G2\DE_W0010_P0001\DE_2_W0010_P0001_T0001\TR1_W0001_P0010\TR1_2_W0001_P0010_T0001_R1_P2_K1_Ch2-Ch1.zen
3100	1.946821e-03	7.987294e-04	1.916800e-03	20150120_STAG2gfpcf2_G2G1\MitoSys2\Calibration\mEGFPC1H2B_G2\DE_W0010_P0001\DE_2_W0010_P0001_T0001\TR1_W0001_P0010\TR1_2_W0001_P0010_T0001_R1_P2_K1_Ch2-Ch1.zen
3420	1.666134e-03	7.983446e-04	1.717800e-03	20150120_STAG2gfpcf2_G2G1\MitoSys2\Calibration\mEGFPC1H2B_G2\DE_W0010_P0001\DE_2_W0010_P0001_T0001\TR1_W0001_P0010\TR1_2_W0001_P0010_T0001_R1_P2_K1_Ch2-Ch1.zen
3740	1.477932e-03	7.764709e-04	1.551700e-03	20150120_STAG2gfpcf2_G2G1\MitoSys2\Calibration\mEGFPC1H2B_G2\DE_W0010_P0001\DE_2_W0010_P0001_T0001\TR1_W0001_P0010\TR1_2_W0001_P0010_T0001_R1_P2_K1_Ch2-Ch1.zen
4060	1.335664e-03	6.611496e-04	1.411100e-03	20150120_STAG2gfpcf2_G2G1\MitoSys2\Calibration\mEGFPC1H2B_G2\DE_W0010_P0001\DE_2_W0010_P0001_T0001\TR1_W0001_P0010\TR1_2_W0001_P0010_T0001_R1_P2_K1_Ch2-Ch1.zen
4380	1.356635e-03	8.445179e-04	1.290900e-03	20150120_STAG2gfpcf2_G2G1\MitoSys2\Calibration\mEGFPC1H2B_G2\DE_W0010_P0001\DE_2_W0010_P0001_T0001\TR1_W0001_P0010\TR1_2_W0001_P0010_T0001_R1_P2_K1_Ch2-Ch1.zen
4700	1.155903e-03	7.262575e-04	1.187000e-03	20150120_STAG2gfpcf2_G2G1\MitoSys2\Calibration\mEGFPC1H2B_G2\DE_W0010_P0001\DE_2_W0010_P0001_T0001\TR1_W0001_P0010\TR1_2_W0001_P0010_T0001_R1_P2_K1_Ch2-Ch1.zen
5020	1.049244e-03	7.120994e-04	1.096500e-03	20150120_STAG2gfpcf2_G2G1\MitoSys2\Calibration\mEGFPC1H2B_G2\DE_W0010_P0001\DE_2_W0010_P0001_T0001\TR1_W0001_P0010\TR1_2_W0001_P0010_T0001_R1_P2_K1_Ch2-Ch1.zen
5340	8.859120e-04	7.005053e-04	1.017000e-03	20150120_STAG2gfpcf2_G2G1\MitoSys2\Calibration\mEGFPC1H2B_G2\DE_W0010_P0001\DE_2_W0010_P0001_T0001\TR1_W0001_P0010\TR1_2_W0001_P0010_T0001_R1_P2_K1_Ch2-Ch1.zen
5660	9.633024e-04	7.367286e-04	9.467700e-04	20150120_STAG2gfpcf2_G2G1\MitoSys2\Calibration\mEGFPC1H2B_G2\DE_W0010_P0001\DE_2_W0010_P0001_T0001\TR1_W0001_P0010\TR1_2_W0001_P0010_T0001_R1_P2_K1_Ch2-Ch1.zen
5980	8.433555e-04	5.963126e-04	8.842800e-04	20150120_STAG2gfpcf2_G2G1\MitoSys2\Calibration\mEGFPC1H2B_G2\DE_W0010_P0001\DE_2_W0010_P0001_T0001\TR1_W0001_P0010\TR1_2_W0001_P0010_T0001_R1_P2_K1_Ch2-Ch1.zen
6300	8.377403e-04	6.559476e-04	8.283900e-04	20150120_STAG2gfpcf2_G2G1\MitoSys2\Calibration\mEGFPC1H2B_G2\DE_W0010_P0001\DE_2_W0010_P0001_T0001\TR1_W0001_P0010\TR1_2_W0001_P0010_T0001_R1_P2_K1_Ch2-Ch1.zen
6940	8.749029e-04	6.608717e-04	7.328100e-04	20150120_STAG2gfpcf2_G2G1\MitoSys2\Calibration\mEGFPC1H2B_G2\DE_W0010_P0001\DE_2_W0010_P0001_T0001\TR1_W0001_P0010\TR1_2_W0001_P0010_T0001_R1_P2_K1_Ch2-Ch1.zen
7580	8.306785e-04	6.294486e-04	6.542700e-04	20150120_STAG2gfpcf2_G2G1\MitoSys2\Calibration\mEGFPC1H2B_G2\DE_W0010_P0001\DE_2_W0010_P0001_T0001\TR1_W0001_P0010\TR1_2_W0001_P0010_T0001_R1_P2_K1_Ch2-Ch1.zen
8220	7.899515e-04	6.130592e-04	5.887800e-04	20150120_STAG2gfpcf2_G2G1\MitoSys2\Calibration\mEGFPC1H2B_G2\DE_W0010_P0001\DE_2_W0010_P0001_T0001\TR1_W0001_P0010\TR1_2_W0001_P0010_T0001_R1_P2_K1_Ch2-Ch1.zen
8860	6.327199e-04	5.219186e-04	5.334700e-04	20150120_STAG2gfpcf2_G2G1\MitoSys2\Calibration\mEGFPC1H2B_G2\DE_W0010_P0001\DE_2_W0010_P0001_T0001\TR1_W0001_P0010\TR1_2_W0001_P0010_T0001_R1_P2_K1_Ch2-Ch1.zen
9500	5.574397e-04	6.346506e-04	4.862500e-04	20150120_STAG2gfpcf2_G2G1\MitoSys2\Calibration\mEGFPC1H2B_G2\DE_W0010_P0001\DE_2_W0010_P0001_T0001\TR1_W0001_P0010\TR1_2_W0001_P0010_T0001_R1_P2_K1_Ch2-Ch1.zen
10140	4.485168e-04	6.439740e-04	4.455500e-04	20150120_STAG2gfpcf2_G2G1\MitoSys2\Calibration\mEGFPC1H2B_G2\DE_W0010_P0001\DE_2_W0010_P0001_T0001\TR1_W0001_P0010\TR1_2_W0001_P0010_T0001_R1_P2_K1_Ch2-Ch1.zen
10780	4.499378e-04	6.257702e-04	4.101800e-04	20150120_STAG2gfpcf2_G2G1\MitoSys2\Calibration\mEGFPC1H2B_G2\DE_W0010_P0001\DE_2_W0010_P0001_T0001\TR1_W0001_P0010\TR1_2_W0001_P0010_T0001_R1_P2_K1_Ch2-Ch1.zen
11420	3.735250e-04	5.775095e-04	3.792000e-04	20150120_STAG2gfpcf2_G2G1\MitoSys2\Calibration\mEGFPC1H2B_G2\DE_W0010_P0001\DE_2_W0010_P0001_T0001\TR1_W0001_P0010\TR1_2_W0001_P0010_T0001_R1_P2_K1_Ch2-Ch1.zen
12060	3.603878e-04	5.555885e-04	3.518900e-04	20150120_STAG2gfpcf2_G2G1\MitoSys2\Calibration\mEGFPC1H2B_G2\DE_W0010_P0001\DE_2_W0010_P0001_T0001\TR1_W0001_P0010\TR1_2_W0001_P0010_T0001_R1_P2_K1_Ch2-Ch1.zen
12700	3.301849e-04	5.423049e-04	3.276600e-04	20150120_STAG2gfpcf2_G2G1\MitoSys2\Calibration\mEGFPC1H2B_G2\DE_W0010_P0001\DE_2_W0010_P0001_T0001\TR1_W0001_P0010\TR1_2_W0001_P0010_T0001_R1_P2_K1_Ch2-Ch1.zen
13980	3.544546e-04	6.704266e-04	2.867000e-04	20150120_STAG2gfpcf2_G2G1\MitoSys2\Calibration\mEGFPC1H2B_G2\DE_W0010_P0001\DE_2_W0010_P0001_T0001\TR1_W0001_P0010\TR1_2_W0001_P0010_T0001_R1_P2_K1_Ch2-Ch1.zen
15260	1.496320e-04	6.027262e-04	2.535000e-04	20150120_STAG2gfpcf2_G2G1\MitoSys2\Calibration\mEGFPC1H2B_G2\DE_W0010_P0001\DE_2_W0010_P0001_T0001\TR1_W0001_P0010\TR1_2_W0001_P0010_T0001_R1_P2_K1_Ch2-Ch1.zen
16540	1.081294e-05	5.323324e-04	2.261700e-04	20150120_STAG2gfpcf2_G2G1\MitoSys2\Calibration\mEGFPC1H2B_G2\DE_W0010_P0001\DE_2_W0010_P0001_T0001\TR1_W0001_P0010\TR1_2_W0001_P0010_T0001_R1_P2_K1_Ch2-Ch1.zen
17820	8.555312e-05	4.417326e-04	2.033400e-04	20150120_STAG2gfpcf2_G2G1\MitoSys2\Calibration\mEGFPC1H2B_G2\DE_W0010_P0001\DE_2_W0010_P0001_T0001\TR1_W0001_P0010\TR1_2_W0001_P0010_T0001_R1_P2_K1_Ch2-Ch1.zen
19100	2.026693e-04	4.225965e-04	1.840600e-04	20150120_STAG2gfpcf2_G2G1\MitoSys2\Calibration\mEGFPC1H2B_G2\DE_W0010_P0001\DE_2_W0010_P0001_T0001\TR1_W0001_P0010\TR1_2_W0001_P0010_T0001_R1_P2_K1_Ch2-Ch1.zen
20380	2.734456e-04	4.904194e-04	1.675900e-04	20150120_STAG2gfpcf2_G2G1\MitoSys2\Calibration\mEGFPC1H2B_G2\DE_W0010_P0001\DE_2_W0010_P0001_T0001\TR1_W0001_P0010\TR1_2_W0001_P0010_T0001_R1_P2_K1_Ch2-Ch1.zen
21660	2.500763e-04	6.836939e-04	1.534000e-04	20150120_STAG2gfpcf2_G2G1\MitoSys2\Calibration\mEGFPC1H2B_G2\DE_W0010_P0001\DE_2_W0010_P0001_T0001\TR1_W0001_P0010\TR1_2_W0001_P0010_T0001_R1_P2_K1_Ch2-Ch1.zen
22940	-4.683994e-05	5.921148e-04	1.410700e-04	20150120_STAG2gfpcf2_G2G1\MitoSys2\Calibration\mEGFPC1H2B_G2\DE_W0010_P0001\DE_2_W0010_P0001_T0001\TR1_W0001_P0010\TR1_2_W0001_P0010_T0001_R1_P2_K1_Ch2-Ch1.zen
24220	3.403514e-06	4.834700e-04	1.302800e-04	20150120_STAG2gfpcf2_G2G1\MitoSys2\Calibration\mEGFPC1H2B_G2\DE_W0010_P0001\DE_2_W0010_P0001_T0001\TR1_W0001_P0010\TR1_2_W0001_P0010_T0001_R1_P2_K1_Ch2-Ch1.zen
25500	-6.559003e-05	4.507291e-04	1.207800e-04	20150120_STAG2gfpcf2_G2G1\MitoSys2\Calibration\mEGFPC1H2B_G2\DE_W0010_P0001\DE_2_W0010_P0001_T0001\TR1_W0001_P0010\TR1_2_W0001_P0010_T0001_R1_P2_K1_Ch2-Ch1.zen
28060	-3.502598e-05	4.703224e-04	1.048500e-04	20150120_STAG2gfpcf2_G2G1\MitoSys2\Calibration\mEGFPC1H2B_G2\DE_W0010_P0001\DE_2_W0010_P0001_T0001\TR1_W0001_P0010\TR1_2_W0001_P0010_T0001_R1_P2_K1_Ch2-Ch1.zen
30620	3.096629e-05	5.205247e-04	9.208100e-05	20150120_STAG2gfpcf2_G2G1\MitoSys2\Calibration\mEGFPC1H2B_G2\DE_W0010_P0001\DE_2_W0010_P0001_T0001\TR1_W0001_P0010\TR1_2_W0001_P0010_T0001_R1_P2_K1_Ch2-Ch1.zen
33180	-1.430615e-04	5.336837e-04	8.166900e-05	20150120_STAG2gfpcf2_G2G1\MitoSys2\Calibration\mEGFPC1H2B_G2\DE_W0010_P0001\DE_2_W0010_P0001_T0001\TR1_W0001_P0010\TR1_2_W0001_P0010_T0001_R1_P2_K1_Ch2-Ch1.zen
35740	-1.959121e-04	5.000417e-04	7.304900e-05	20150120_STAG2gfpcf2_G2G1\MitoSys2\Calibration\mEGFPC1H2B_G2\DE_W0010_P0001\DE_2_W0010_P0001_T0001\TR1_W0001_P0010\TR1_2_W0001_P0010_T0001_R1_P2_K1_Ch2-Ch1.zen
38300	-2.189474e-04	5.064365e-04	6.581900e-05	20150120_STAG2gfpcf2_G2G1\MitoSys2\Calibration\mEGFPC1H2B_G2\DE_W0010_P0001\DE_2_W0010_P0001_T0001\TR1_W0001_P0010\TR1_2_W0001_P0010_T0001_R1_P2_K1_Ch2-Ch1.zen
40860	-1.054009e-04	4.936116e-04	5.968900e-05	20150120_STAG2gfpcf2_G2G1\MitoSys2\Calibration\mEGFPC1H2B_G2\DE_W0010_P0001\DE_2_W0010_P0001_T0001\TR1_W0001_P0010\TR1_2_W0001_P0010_T0001_R1_P2_K1_Ch2-Ch1.zen
43420	-5.622205e-05	4.481084e-04	5.443700e-05	20150120_STAG2gfpcf2_G2G1\MitoSys2\Calibration\mEGFPC1H2B_G2\DE_W0010_P0001\DE_2_W0010_P0001_T0001\TR1_W0001_P0010\TR1_2_W0001_P0010_T0001_R1_P2_K1_Ch2-Ch1.zen
45980	-9.423305e-05	4.378817e-04	4.990000e-05	20150120_STAG2gfpcf2_G2G1\MitoSys2\Calibration\mEGFPC1H2B_G2\DE_W0010_P0001\DE_2_W0010_P0001_T0001\TR1_W0001_P0010\TR1_2_W0001_P0010_T0001_R1_P2_K1_Ch2-Ch1.zen
48540	-2.255534e-05	5.191311e-04	4.594800e-05	20150120_STAG2gfpcf2_G2G1\MitoSys2\Calibration\mEGFPC1H2B_G2\DE_W0010_P0001\DE_2_W0010_P0001_T0001\TR1_W0001_P0010\TR1_2_W0001_P0010_T0001_R1_P2_K1_Ch2-Ch1.zen
51100	-1.337591e-05	4.453414e-04	4.248300e-05	20150120_STAG2gfpcf2_G2G1\MitoSys2\Calibration\mEGFPC1H2B_G2\DE_W0010_P0001\DE_2_W0010_P0001_T0001\TR1_W0001_P0010\TR1_2_W0001_P0010_T0001_R1_P2_K1_Ch2-Ch1.zen
56220	9.261131e-05	5.338335e-04	3.671000e-05	20150120_STAG2gfpcf2_G2G1\MitoSys2\Calibration\mEGFPC1H2B_G2\DE_W0010_P0001\DE_2_W0010_P0001_T0001\TR1_W0001_P0010\TR1_2_W0001_P0010_T0001_R1_P2_K1_Ch2-Ch1.zen
61340	1.247181e-04	3.684627e-04	3.211600e-05	20150120_STAG2gfpcf2_G2G1\MitoSys2\Calibration\mEGFPC1H2B_G2\DE_W0010_P0001\DE_2_W0010_P0001_T0001\TR1_W0001_P0010\TR1_2_W0001_P0010_T0001_R1_P2_K1_Ch2-Ch1.zen
66460	8.464497e-05	5.616965e-04	2.839100e-05	20150120_STAG2gfpcf2_G2G1\MitoSys2\Calibration\mEGFPC1H2B_G2\DE_W0010_P0001\DE_2_W0010_P0001_T0001\TR1_W0001_P0010\TR1_2_W0001_P0010_T0001_R1_P2_K1_Ch2-Ch1.zen
71580	1.214767e-04	3.499756e-04	2.532300e-05	20150120_STAG2gfpcf2_G2G1\MitoSys2\Calibration\mEGFPC1H2B_G2\DE_W0010_P0001\DE_2_W0010_P0001_T0001\TR1_W0001_P0010\TR1_2_W0001_P0010_T0001_R1_P2_K1_Ch2-Ch1.zen
76700	1.875739e-05	4.106959e-04	2.276100e-05	20150120_STAG2gfpcf2_G2G1\MitoSys2\Calibration\mEGFPC1H2B_G2\DE_W0010_P0001\DE_2_W0010_P0001_T0001\TR1_W0001_P0010\TR1_2_W0001_P0010_T0001_R1_P2_K1_Ch2-Ch1.zen
81820	-1.393516e-04	4.168698e-04	2.059700e-05	20150120_STAG2gfpcf2_G2G1\MitoSys2\Calibration\mEGFPC1H2B_G2\DE_W0010_P0001\DE_2_W0010_P0001_T0001\TR1_W0001_P0010\TR1_2_W0001_P0010_T0001_R1_P2_K1_Ch2-Ch1.zen
86940	-3.086026e-05	4.829431e-04	1.875000e-05	20150120_STAG2gfpcf2_G2G1\MitoSys2\Calibration\mEGFPC1H2B_G2\DE_W0010_P0001\DE_2_W0010_P0001_T0001\TR1_W0001_P0010\TR1_2_W0001_P0010_T0001_R1_P2_K1_Ch2-Ch1.zen
92060	-1.375222e-04	4.701808e-04	1.715900e-05	20150120_STAG2gfpcf2_G2G1\MitoSys2\Calibration\mEGFPC1H2B_G2\DE_W0010_P0001\DE_2_W0010_P0001_T0001\TR1_W0001_P0010\TR1_2_W0001_P0010_T0001_R1_P2_K1_Ch2-Ch1.zen
97180	1.647681e-05	4.600592e-04	1.577700e-05	20150120_STAG2gfpcf2_G2G1\MitoSys2\Calibration\mEGFPC1H2B_G2\DE_W0010_P0001\DE_2_W0010_P0001_T0001\TR1_W0001_P0010\TR1_2_W0001_P0010_T0001_R1_P2_K1_Ch2-Ch1.zen
102300	5.241245e-05	3.355662e-04	1.456800e-05	20150120_STAG2gfpcf2_G2G1\MitoSys2\Calibration\mEGFPC1H2B_G2\DE_W0010_P0001\DE_2_W0010_P0001_T0001\TR1_W0001_P0010\TR1_2_W0001_P0010_T0001_R1_P2_K1_Ch2-Ch1.zen
112540	-2.635673e-05	4.601922e-04	1.256100e-05	20150120_STAG2gfpcf2_G2G1\MitoSys2\Calibration\mEGFPC1H2B_G2\DE_W0010_P0001\DE_2_W0010_P0001_T0001\TR1_W0001_P0010\TR1_2_W0001_P0010_T0001_R1_P2_K1_Ch2-Ch1.zen
122780	2.666306e-05	3.998538e-04	1.096900e-05	20150120_STAG2gfpcf2_G2G1\MitoSys2\Calibration\mEGFPC1H2B_G2\DE_W0010_P0001\DE_2_W0010_P0001_T0001\TR1_W0001_P0010\TR1_2_W0001_P0010_T0001_R1_P2_K1_Ch2-Ch1.zen
133020	1.943547e-04	3.574012e-04	9.682000e-06	20150120_STAG2gfpcf2_G2G1\MitoSys2\Calibration\mEGFPC1H2B_G2\DE_W0010_P0001\DE_2_W0010_P0001_T0001\TR1_W0001_P0010\TR1_2_W0001_P0010_T0001_R1_P2_K1_Ch2-Ch1.zen
143260	-3.994331e-06	3.575256e-04	8.625000e-06	20150120_STAG2gfpcf2_G2G1\MitoSys2\Calibration\mEGFPC1H2B_G2\DE_W0010_P0001\DE_2_W0010_P0001_T0001\TR1_W0001_P0010\TR1_2_W0001_P0010_T0001_R1_P2_K1_Ch2-Ch1.zen
153500	-1.076623e-05	4.321012e-04	7.744400e-06	20150120_STAG2gfpcf2_G2G1\MitoSys2\Calibration\mEGFPC1H2B_G2\DE_W0010_P0001\DE_2_W0010_P0001_T0001\TR1_W0001_P0010\TR1_2_W0001_P0010_T0001_R1_P2_K1_Ch2-Ch1.zen
163740	-5.979837e-05	5.301609e-04	7.001900e-06	20150120_STAG2gfpcf2_G2G1\MitoSys2\Calibration\mEGFPC1H2B_G2\DE_W0010_P0001\DE_2_W0010_P0001_T0001\TR1_W0001_P0010\TR1_2_W0001_P0010_T0001_R1_P2_K1_Ch2-Ch1.zen
173980	-1.200793e-05	3.683405e-04	6.369100e-06	20150120_STAG2gfpcf2_G2G1\MitoSys2\Calibration\mEGFPC1H2B_G2\DE_W0010_P0001\DE_2_W0010_P0001_T0001\TR1_W0001_P0010\TR1_2_W0001_P0010_T0001_R1_P2_K1_Ch2-Ch1.zen
184220	2.318542e-05	2.820001e-04	5.824800e-06	20150120_STAG2gfpcf2_G2G1\MitoSys2\Calibration\mEGFPC1H2B_G2\DE_W0010_P0001\DE_2_W0010_P0001_T0001\TR1_W0001_P0010\TR1_2_W0001_P0010_T0001_R1_P2_K1_Ch2-Ch1.zen
194460	-5.698486e-05	4.288831e-04	5.352700e-06	20150120_STAG2gfpcf2_G2G1\MitoSys2\Calibration\mEGFPC1H2B_G2\DE_W0010_P0001\DE_2_W0010_P0001_T0001\TR1_W0001_P0010\TR1_2_W0001_P0010_T0001_R1_P2_K1_Ch2-Ch1.zen
204700	3.657093e-05	3.050941e-04	4.940200e-06	20150120_STAG2gfpcf2_G2G1\MitoSys2\Calibration\mEGFPC1H2B_G2\DE_W0010_P0001\DE_2_W0010_P0001_T0001\TR1_W0001_P0010\TR1_2_W0001_P0010_T0001_R1_P2_K1_Ch2-Ch1.zen
225180	-3.008539e-05	2.952465e-04	4.256000e-06	20150120_STAG2gfpcf2_G2G1\MitoSys2\Calibration\mEGFPC1H2B_G2\DE_W0010_P0001\DE_2_W0010_P0001_T0001\TR1_W0001_P0010\TR1_2_W0001_P0010_T0001_R1_P2_K1_Ch2-Ch1.zen
245660	-2.500057e-05	3.525987e-04	3.714300e-06	20150120_STAG2gfpcf2_G2G1\MitoSys2\Calibration\mEGFPC1H2B_G2\DE_W0010_P0001\DE_2_W0010_P0001_T0001\TR1_W0001_P0010\TR1_2_W0001_P0010_T0001_R1_P2_K1_Ch2-Ch1.zen
266140	-1.497664e-05	2.390158e-04	3.277000e-06	20150120_STAG2gfpcf2_G2G1\MitoSys2\Calibration\mEGFPC1H2B_G2\DE_W0010_P0001\DE_2_W0010_P0001_T0001\TR1_W0001_P0010\TR1_2_W0001_P0010_T0001_R1_P2_K1_Ch2-Ch1.zen
286620	-7.240566e-05	3.023953e-04	2.918200e-06	20150120_STAG2gfpcf2_G2G1\MitoSys2\Calibration\mEGFPC1H2B_G2\DE_W0010_P0001\DE_2_W0010_P0001_T0001\TR1_W0001_P0010\TR1_2_W0001_P0010_T0001_R1_P2_K1_Ch2-Ch1.zen
307100	1.186782e-06	1.838142e-04	2.619500e-06	20150120_STAG2gfpcf2_G2G1\MitoSys2\Calibration\mEGFPC1H2B_G2\DE_W0010_P0001\DE_2_W0010_P0001_T0001\TR1_W0001_P0010\TR1_2_W0001_P0010_T0001_R1_P2_K1_Ch2-Ch1.zen
327580	1.333610e-04	2.905212e-04	2.367800e-06	20150120_STAG2gfpcf2_G2G1\MitoSys2\Calibration\mEGFPC1H2B_G2\DE_W0010_P0001\DE_2_W0010_P0001_T0001\TR1_W0001_P0010\TR1_2_W0001_P0010_T0001_R1_P2_K1_Ch2-Ch1.zen
348060	8.831350e-05	3.597322e-04	2.153500e-06	20150120_STAG2gfpcf2_G2G1\MitoSys2\Calibration\mEGFPC1H2B_G2\DE_W0010_P0001\DE_2_W0010_P0001_T0001\TR1_W0001_P0010\TR1_2_W0001_P0010_T0001_R1_P2_K1_Ch2-Ch1.zen
368540	-5.308686e-05	3.005630e-04	1.969200e-06	20150120_STAG2gfpcf2_G2G1\MitoSys2\Calibration\mEGFPC1H2B_G2\DE_W0010_P0001\DE_2_W0010_P0001_T0001\TR1_W0001_P0010\TR1_2_W0001_P0010_T0001_R1_P2_K1_Ch2-Ch1.zen
389020	-5.482641e-05	3.984040e-04	1.809400e-06	20150120_STAG2gfpcf2_G2G1\MitoSys2\Calibration\mEGFPC1H2B_G2\DE_W0010_P0001\DE_2_W0010_P0001_T0001\TR1_W0001_P0010\TR1_2_W0001_P0010_T0001_R1_P2_K1_Ch2-Ch1.zen
409500	-8.559445e-06	2.747858e-04	1.669800e-06	20150120_STAG2gfpcf2_G2G1\MitoSys2\Calibration\mEGFPC1H2B_G2\DE_W0010_P0001\DE_2_W0010_P0001_T0001\TR1_W0001_P0010\TR1_2_W0001_P0010_T0001_R1_P2_K1_Ch2-Ch1.zen
450460	-1.016495e-05	2.153897e-04	1.438500e-06	20150120_STAG2gfpcf2_G2G1\MitoSys2\Calibration\mEGFPC1H2B_G2\DE_W0010_P0001\DE_2_W0010_P0001_T0001\TR1_W0001_P0010\TR1_2_W0001_P0010_T0001_R1_P2_K1_Ch2-Ch1.zen
491420	-1.499026e-04	2.050810e-04	1.255400e-06	20150120_STAG2gfpcf2_G2G1\MitoSys2\Calibration\mEGFPC1H2B_G2\DE_W0010_P0001\DE_2_W0010_P0001_T0001\TR1_W0001_P0010\TR1_2_W0001_P0010_T0001_R1_P2_K1_Ch2-Ch1.zen
532380	-2.184675e-05	1.763995e-04	1.107600e-06	20150120_STAG2gfpcf2_G2G1\MitoSys2\Calibration\mEGFPC1H2B_G2\DE_W0010_P0001\DE_2_W0010_P0001_T0001\TR1_W0001_P0010\TR1_2_W0001_P0010_T0001_R1_P2_K1_Ch2-Ch1.zen
573340	1.760479e-05	1.828230e-04	9.864000e-07	20150120_STAG2gfpcf2_G2G1\MitoSys2\Calibration\mEGFPC1H2B_G2\DE_W0010_P0001\DE_2_W0010_P0001_T0001\TR1_W0001_P0010\TR1_2_W0001_P0010_T0001_R1_P2_K1_Ch2-Ch1.zen
614300	-6.821569e-05	2.018745e-04	8.855100e-07	20150120_STAG2gfpcf2_G2G1\MitoSys2\Calibration\mEGFPC1H2B_G2\DE_W0010_P0001\DE_2_W0010_P0001_T0001\TR1_W0001_P0010\TR1_2_W0001_P0010_T0001_R1_P2_K1_Ch2-Ch1.zen
655260	-2.042350e-05	2.381054e-04	8.005100e-07	20150120_STAG2gfpcf2_G2G1\MitoSys2\Calibration\mEGFPC1H2B_G2\DE_W0010_P0001\DE_2_W0010_P0001_T0001\TR1_W0001_P0010\TR1_2_W0001_P0010_T0001_R1_P2_K1_Ch2-Ch1.zen
696220	-2.317662e-05	2.304846e-04	7.281200e-07	20150120_STAG2gfpcf2_G2G1\MitoSys2\Calibration\mEGFPC1H2B_G2\DE_W0010_P0001\DE_2_W0010_P0001_T0001\TR1_W0001_P0010\TR1_2_W0001_P0010_T0001_R1_P2_K1_Ch2-Ch1.zen
737180	-5.939302e-06	2.401019e-04	6.658900e-07	20150120_STAG2gfpcf2_G2G1\MitoSys2\Calibration\mEGFPC1H2B_G2\DE_W0010_P0001\DE_2_W0010_P0001_T0001\TR1_W0001_P0010\TR1_2_W0001_P0010_T0001_R1_P2_K1_Ch2-Ch1.zen
778140	4.887472e-06	2.273463e-04	6.119400e-07	20150120_STAG2gfpcf2_G2G1\MitoSys2\Calibration\mEGFPC1H2B_G2\DE_W0010_P0001\DE_2_W0010_P0001_T0001\TR1_W0001_P0010\TR1_2_W0001_P0010_T0001_R1_P2_K1_Ch2-Ch1.zen
819100	-1.298248e-05	1.635728e-04	5.648000e-07	20150120_STAG2gfpcf2_G2G1\MitoSys2\Calibration\mEGFPC1H2B_G2\DE_W0010_P0001\DE_2_W0010_P0001_T0001\TR1_W0001_P0010\TR1_2_W0001_P0010_T0001_R1_P2_K1_Ch2-Ch1.zen
901020	-1.782102e-05	2.078488e-04	4.866700e-07	20150120_STAG2gfpcf2_G2G1\MitoSys2\Calibration\mEGFPC1H2B_G2\DE_W0010_P0001\DE_2_W0010_P0001_T0001\TR1_W0001_P0010\TR1_2_W0001_P0010_T0001_R1_P2_K1_Ch2-Ch1.zen
982940	-3.906697e-05	1.224681e-04	4.248300e-07	20150120_STAG2gfpcf2_G2G1\MitoSys2\Calibration\mEGFPC1H2B_G2\DE_W0010_P0001\DE_2_W0010_P0001_T0001\TR1_W0001_P0010\TR1_2_W0001_P0010_T0001_R1_P2_K1_Ch2-Ch1.zen
1064860	-3.254032e-05	1.793497e-04	3.749200e-07	20150120_STAG2gfpcf2_G2G1\MitoSys2\Calibration\mEGFPC1H2B_G2\DE_W0010_P0001\DE_2_W0010_P0001_T0001\TR1_W0001_P0010\TR1_2_W0001_P0010_T0001_R1_P2_K1_Ch2-Ch1.zen
1146780	-2.796912e-05	1.763784e-04	3.339700e-07	20150120_STAG2gfpcf2_G2G1\MitoSys2\Calibration\mEGFPC1H2B_G2\DE_W0010_P0001\DE_2_W0010_P0001_T0001\TR1_W0001_P0010\TR1_2_W0001_P0010_T0001_R1_P2_K1_Ch2-Ch1.zen
1228700	-1.155227e-05	1.766901e-04	2.998800e-07	20150120_STAG2gfpcf2_G2G1\MitoSys2\Calibration\mEGFPC1H2B_G2\DE_W0010_P0001\DE_2_W0010_P0001_T0001\TR1_W0001_P0010\TR1_2_W0001_P0010_T0001_R1_P2_K1_Ch2-Ch1.zen
1310620	-3.146562e-06	1.420114e-04	2.711600e-07	20150120_STAG2gfpcf2_G2G1\MitoSys2\Calibration\mEGFPC1H2B_G2\DE_W0010_P0001\DE_2_W0010_P0001_T0001\TR1_W0001_P0010\TR1_2_W0001_P0010_T0001_R1_P2_K1_Ch2-Ch1.zen
1392540	2.403389e-05	1.947352e-04	2.466900e-07	20150120_STAG2gfpcf2_G2G1\MitoSys2\Calibration\mEGFPC1H2B_G2\DE_W0010_P0001\DE_2_W0010_P0001_T0001\TR1_W0001_P0010\TR1_2_W0001_P0010_T0001_R1_P2_K1_Ch2-Ch1.zen
1474460	-6.037696e-05	1.272143e-04	2.256600e-07	20150120_STAG2gfpcf2_G2G1\MitoSys2\Calibration\mEGFPC1H2B_G2\DE_W0010_P0001\DE_2_W0010_P0001_T0001\TR1_W0001_P0010\TR1_2_W0001_P0010_T0001_R1_P2_K1_Ch2-Ch1.zen
1556380	5.610905e-06	1.374091e-04	2.074100e-07	20150120_STAG2gfpcf2_G2G1\MitoSys2\Calibration\mEGFPC1H2B_G2\DE_W0010_P0001\DE_2_W0010_P0001_T0001\TR1_W0001_P0010\TR1_2_W0001_P0010_T0001_R1_P2_K1_Ch2-Ch1.zen
10	1.745323e-02	8.484474e-04	1.746000e-02	20150120_STAG2gfpcf2_G2G1\MitoSys2\Calibration\mEGFPC1H2B_G2\DE_W0010_P0001\DE_2_W0010_P0001_T0001\TR1_W0001_P0010\TR1_2_W0001_P0010_T0001_R1_P3_K1_Ch2-Ch1.zen
20	1.694366e-02	1.032015e-03	1.671200e-02	20150120_STAG2gfpcf2_G2G1\MitoSys2\Calibration\mEGFPC1H2B_G2\DE_W0010_P0001\DE_2_W0010_P0001_T0001\TR1_W0001_P0010\TR1_2_W0001_P0010_T0001_R1_P3_K1_Ch2-Ch1.zen
30	1.589377e-02	8.977678e-04	1.602100e-02	20150120_STAG2gfpcf2_G2G1\MitoSys2\Calibration\mEGFPC1H2B_G2\DE_W0010_P0001\DE_2_W0010_P0001_T0001\TR1_W0001_P0010\TR1_2_W0001_P0010_T0001_R1_P3_K1_Ch2-Ch1.zen
40	1.522001e-02	1.021932e-03	1.538100e-02	20150120_STAG2gfpcf2_G2G1\MitoSys2\Calibration\mEGFPC1H2B_G2\DE_W0010_P0001\DE_2_W0010_P0001_T0001\TR1_W0001_P0010\TR1_2_W0001_P0010_T0001_R1_P3_K1_Ch2-Ch1.zen
50	1.504443e-02	1.053103e-03	1.479100e-02	20150120_STAG2gfpcf2_G2G1\MitoSys2\Calibration\mEGFPC1H2B_G2\DE_W0010_P0001\DE_2_W0010_P0001_T0001\TR1_W0001_P0010\TR1_2_W0001_P0010_T0001_R1_P3_K1_Ch2-Ch1.zen
60	1.418833e-02	9.271825e-04	1.424500e-02	20150120_STAG2gfpcf2_G2G1\MitoSys2\Calibration\mEGFPC1H2B_G2\DE_W0010_P0001\DE_2_W0010_P0001_T0001\TR1_W0001_P0010\TR1_2_W0001_P0010_T0001_R1_P3_K1_Ch2-Ch1.zen
70	1.343807e-02	7.595158e-04	1.373900e-02	20150120_STAG2gfpcf2_G2G1\MitoSys2\Calibration\mEGFPC1H2B_G2\DE_W0010_P0001\DE_2_W0010_P0001_T0001\TR1_W0001_P0010\TR1_2_W0001_P0010_T0001_R1_P3_K1_Ch2-Ch1.zen
80	1.333917e-02	9.043999e-04	1.327000e-02	20150120_STAG2gfpcf2_G2G1\MitoSys2\Calibration\mEGFPC1H2B_G2\DE_W0010_P0001\DE_2_W0010_P0001_T0001\TR1_W0001_P0010\TR1_2_W0001_P0010_T0001_R1_P3_K1_Ch2-Ch1.zen
90	1.282146e-02	9.411495e-04	1.283400e-02	20150120_STAG2gfpcf2_G2G1\MitoSys2\Calibration\mEGFPC1H2B_G2\DE_W0010_P0001\DE_2_W0010_P0001_T0001\TR1_W0001_P0010\TR1_2_W0001_P0010_T0001_R1_P3_K1_Ch2-Ch1.zen
100	1.234957e-02	7.287592e-04	1.242800e-02	20150120_STAG2gfpcf2_G2G1\MitoSys2\Calibration\mEGFPC1H2B_G2\DE_W0010_P0001\DE_2_W0010_P0001_T0001\TR1_W0001_P0010\TR1_2_W0001_P0010_T0001_R1_P3_K1_Ch2-Ch1.zen
120	1.174863e-02	9.557339e-04	1.169400e-02	20150120_STAG2gfpcf2_G2G1\MitoSys2\Calibration\mEGFPC1H2B_G2\DE_W0010_P0001\DE_2_W0010_P0001_T0001\TR1_W0001_P0010\TR1_2_W0001_P0010_T0001_R1_P3_K1_Ch2-Ch1.zen
140	1.106244e-02	5.455317e-04	1.104900e-02	20150120_STAG2gfpcf2_G2G1\MitoSys2\Calibration\mEGFPC1H2B_G2\DE_W0010_P0001\DE_2_W0010_P0001_T0001\TR1_W0001_P0010\TR1_2_W0001_P0010_T0001_R1_P3_K1_Ch2-Ch1.zen
160	1.058167e-02	6.868004e-04	1.047900e-02	20150120_STAG2gfpcf2_G2G1\MitoSys2\Calibration\mEGFPC1H2B_G2\DE_W0010_P0001\DE_2_W0010_P0001_T0001\TR1_W0001_P0010\TR1_2_W0001_P0010_T0001_R1_P3_K1_Ch2-Ch1.zen
180	9.929156e-03	7.998242e-04	9.970600e-03	20150120_STAG2gfpcf2_G2G1\MitoSys2\Calibration\mEGFPC1H2B_G2\DE_W0010_P0001\DE_2_W0010_P0001_T0001\TR1_W0001_P0010\TR1_2_W0001_P0010_T0001_R1_P3_K1_Ch2-Ch1.zen
200	9.646565e-03	8.340474e-04	9.514100e-03	20150120_STAG2gfpcf2_G2G1\MitoSys2\Calibration\mEGFPC1H2B_G2\DE_W0010_P0001\DE_2_W0010_P0001_T0001\TR1_W0001_P0010\TR1_2_W0001_P0010_T0001_R1_P3_K1_Ch2-Ch1.zen
220	9.004711e-03	7.375701e-04	9.101600e-03	20150120_STAG2gfpcf2_G2G1\MitoSys2\Calibration\mEGFPC1H2B_G2\DE_W0010_P0001\DE_2_W0010_P0001_T0001\TR1_W0001_P0010\TR1_2_W0001_P0010_T0001_R1_P3_K1_Ch2-Ch1.zen
240	8.678873e-03	6.857215e-04	8.726600e-03	20150120_STAG2gfpcf2_G2G1\MitoSys2\Calibration\mEGFPC1H2B_G2\DE_W0010_P0001\DE_2_W0010_P0001_T0001\TR1_W0001_P0010\TR1_2_W0001_P0010_T0001_R1_P3_K1_Ch2-Ch1.zen
260	8.424593e-03	6.978375e-04	8.383800e-03	20150120_STAG2gfpcf2_G2G1\MitoSys2\Calibration\mEGFPC1H2B_G2\DE_W0010_P0001\DE_2_W0010_P0001_T0001\TR1_W0001_P0010\TR1_2_W0001_P0010_T0001_R1_P3_K1_Ch2-Ch1.zen
280	8.063843e-03	7.506243e-04	8.068900e-03	20150120_STAG2gfpcf2_G2G1\MitoSys2\Calibration\mEGFPC1H2B_G2\DE_W0010_P0001\DE_2_W0010_P0001_T0001\TR1_W0001_P0010\TR1_2_W0001_P0010_T0001_R1_P3_K1_Ch2-Ch1.zen
300	7.713049e-03	6.218863e-04	7.778300e-03	20150120_STAG2gfpcf2_G2G1\MitoSys2\Calibration\mEGFPC1H2B_G2\DE_W0010_P0001\DE_2_W0010_P0001_T0001\TR1_W0001_P0010\TR1_2_W0001_P0010_T0001_R1_P3_K1_Ch2-Ch1.zen
340	7.320982e-03	7.808744e-04	7.258500e-03	20150120_STAG2gfpcf2_G2G1\MitoSys2\Calibration\mEGFPC1H2B_G2\DE_W0010_P0001\DE_2_W0010_P0001_T0001\TR1_W0001_P0010\TR1_2_W0001_P0010_T0001_R1_P3_K1_Ch2-Ch1.zen
380	6.929897e-03	7.130387e-04	6.805900e-03	20150120_STAG2gfpcf2_G2G1\MitoSys2\Calibration\mEGFPC1H2B_G2\DE_W0010_P0001\DE_2_W0010_P0001_T0001\TR1_W0001_P0010\TR1_2_W0001_P0010_T0001_R1_P3_K1_Ch2-Ch1.zen
420	6.392383e-03	8.336413e-04	6.407100e-03	20150120_STAG2gfpcf2_G2G1\MitoSys2\Calibration\mEGFPC1H2B_G2\DE_W0010_P0001\DE_2_W0010_P0001_T0001\TR1_W0001_P0010\TR1_2_W0001_P0010_T0001_R1_P3_K1_Ch2-Ch1.zen
460	6.070805e-03	4.998563e-04	6.052300e-03	20150120_STAG2gfpcf2_G2G1\MitoSys2\Calibration\mEGFPC1H2B_G2\DE_W0010_P0001\DE_2_W0010_P0001_T0001\TR1_W0001_P0010\TR1_2_W0001_P0010_T0001_R1_P3_K1_Ch2-Ch1.zen
500	5.838850e-03	6.175238e-04	5.734000e-03	20150120_STAG2gfpcf2_G2G1\MitoSys2\Calibration\mEGFPC1H2B_G2\DE_W0010_P0001\DE_2_W0010_P0001_T0001\TR1_W0001_P0010\TR1_2_W0001_P0010_T0001_R1_P3_K1_Ch2-Ch1.zen
540	5.472450e-03	8.437587e-04	5.446700e-03	20150120_STAG2gfpcf2_G2G1\MitoSys2\Calibration\mEGFPC1H2B_G2\DE_W0010_P0001\DE_2_W0010_P0001_T0001\TR1_W0001_P0010\TR1_2_W0001_P0010_T0001_R1_P3_K1_Ch2-Ch1.zen
580	5.096155e-03	6.336790e-04	5.185800e-03	20150120_STAG2gfpcf2_G2G1\MitoSys2\Calibration\mEGFPC1H2B_G2\DE_W0010_P0001\DE_2_W0010_P0001_T0001\TR1_W0001_P0010\TR1_2_W0001_P0010_T0001_R1_P3_K1_Ch2-Ch1.zen
620	5.078539e-03	7.373712e-04	4.947600e-03	20150120_STAG2gfpcf2_G2G1\MitoSys2\Calibration\mEGFPC1H2B_G2\DE_W0010_P0001\DE_2_W0010_P0001_T0001\TR1_W0001_P0010\TR1_2_W0001_P0010_T0001_R1_P3_K1_Ch2-Ch1.zen
660	4.654652e-03	5.473456e-04	4.729300e-03	20150120_STAG2gfpcf2_G2G1\MitoSys2\Calibration\mEGFPC1H2B_G2\DE_W0010_P0001\DE_2_W0010_P0001_T0001\TR1_W0001_P0010\TR1_2_W0001_P0010_T0001_R1_P3_K1_Ch2-Ch1.zen
700	4.499242e-03	5.847810e-04	4.528400e-03	20150120_STAG2gfpcf2_G2G1\MitoSys2\Calibration\mEGFPC1H2B_G2\DE_W0010_P0001\DE_2_W0010_P0001_T0001\TR1_W0001_P0010\TR1_2_W0001_P0010_T0001_R1_P3_K1_Ch2-Ch1.zen
780	4.123175e-03	5.668070e-04	4.171100e-03	20150120_STAG2gfpcf2_G2G1\MitoSys2\Calibration\mEGFPC1H2B_G2\DE_W0010_P0001\DE_2_W0010_P0001_T0001\TR1_W0001_P0010\TR1_2_W0001_P0010_T0001_R1_P3_K1_Ch2-Ch1.zen
860	3.837487e-03	4.816301e-04	3.862900e-03	20150120_STAG2gfpcf2_G2G1\MitoSys2\Calibration\mEGFPC1H2B_G2\DE_W0010_P0001\DE_2_W0010_P0001_T0001\TR1_W0001_P0010\TR1_2_W0001_P0010_T0001_R1_P3_K1_Ch2-Ch1.zen
940	3.636190e-03	4.879452e-04	3.594400e-03	20150120_STAG2gfpcf2_G2G1\MitoSys2\Calibration\mEGFPC1H2B_G2\DE_W0010_P0001\DE_2_W0010_P0001_T0001\TR1_W0001_P0010\TR1_2_W0001_P0010_T0001_R1_P3_K1_Ch2-Ch1.zen
1020	3.303775e-03	5.048538e-04	3.358400e-03	20150120_STAG2gfpcf2_G2G1\MitoSys2\Calibration\mEGFPC1H2B_G2\DE_W0010_P0001\DE_2_W0010_P0001_T0001\TR1_W0001_P0010\TR1_2_W0001_P0010_T0001_R1_P3_K1_Ch2-Ch1.zen
1100	3.037741e-03	5.878776e-04	3.149500e-03	20150120_STAG2gfpcf2_G2G1\MitoSys2\Calibration\mEGFPC1H2B_G2\DE_W0010_P0001\DE_2_W0010_P0001_T0001\TR1_W0001_P0010\TR1_2_W0001_P0010_T0001_R1_P3_K1_Ch2-Ch1.zen
1180	2.947581e-03	5.341108e-04	2.963200e-03	20150120_STAG2gfpcf2_G2G1\MitoSys2\Calibration\mEGFPC1H2B_G2\DE_W0010_P0001\DE_2_W0010_P0001_T0001\TR1_W0001_P0010\TR1_2_W0001_P0010_T0001_R1_P3_K1_Ch2-Ch1.zen
1260	2.716433e-03	4.823811e-04	2.796200e-03	20150120_STAG2gfpcf2_G2G1\MitoSys2\Calibration\mEGFPC1H2B_G2\DE_W0010_P0001\DE_2_W0010_P0001_T0001\TR1_W0001_P0010\TR1_2_W0001_P0010_T0001_R1_P3_K1_Ch2-Ch1.zen
1340	2.555118e-03	4.287915e-04	2.645600e-03	20150120_STAG2gfpcf2_G2G1\MitoSys2\Calibration\mEGFPC1H2B_G2\DE_W0010_P0001\DE_2_W0010_P0001_T0001\TR1_W0001_P0010\TR1_2_W0001_P0010_T0001_R1_P3_K1_Ch2-Ch1.zen
1420	2.541291e-03	4.229422e-04	2.509200e-03	20150120_STAG2gfpcf2_G2G1\MitoSys2\Calibration\mEGFPC1H2B_G2\DE_W0010_P0001\DE_2_W0010_P0001_T0001\TR1_W0001_P0010\TR1_2_W0001_P0010_T0001_R1_P3_K1_Ch2-Ch1.zen
1500	2.370862e-03	4.961421e-04	2.385000e-03	20150120_STAG2gfpcf2_G2G1\MitoSys2\Calibration\mEGFPC1H2B_G2\DE_W0010_P0001\DE_2_W0010_P0001_T0001\TR1_W0001_P0010\TR1_2_W0001_P0010_T0001_R1_P3_K1_Ch2-Ch1.zen
1660	2.137569e-03	4.711193e-04	2.167600e-03	20150120_STAG2gfpcf2_G2G1\MitoSys2\Calibration\mEGFPC1H2B_G2\DE_W0010_P0001\DE_2_W0010_P0001_T0001\TR1_W0001_P0010\TR1_2_W0001_P0010_T0001_R1_P3_K1_Ch2-Ch1.zen
1820	1.979441e-03	4.947734e-04	1.983500e-03	20150120_STAG2gfpcf2_G2G1\MitoSys2\Calibration\mEGFPC1H2B_G2\DE_W0010_P0001\DE_2_W0010_P0001_T0001\TR1_W0001_P0010\TR1_2_W0001_P0010_T0001_R1_P3_K1_Ch2-Ch1.zen
1980	1.967507e-03	4.703663e-04	1.825800e-03	20150120_STAG2gfpcf2_G2G1\MitoSys2\Calibration\mEGFPC1H2B_G2\DE_W0010_P0001\DE_2_W0010_P0001_T0001\TR1_W0001_P0010\TR1_2_W0001_P0010_T0001_R1_P3_K1_Ch2-Ch1.zen
2140	1.842132e-03	4.930770e-04	1.689300e-03	20150120_STAG2gfpcf2_G2G1\MitoSys2\Calibration\mEGFPC1H2B_G2\DE_W0010_P0001\DE_2_W0010_P0001_T0001\TR1_W0001_P0010\TR1_2_W0001_P0010_T0001_R1_P3_K1_Ch2-Ch1.zen
2300	1.637429e-03	5.527756e-04	1.570100e-03	20150120_STAG2gfpcf2_G2G1\MitoSys2\Calibration\mEGFPC1H2B_G2\DE_W0010_P0001\DE_2_W0010_P0001_T0001\TR1_W0001_P0010\TR1_2_W0001_P0010_T0001_R1_P3_K1_Ch2-Ch1.zen
2460	1.536435e-03	3.972335e-04	1.465000e-03	20150120_STAG2gfpcf2_G2G1\MitoSys2\Calibration\mEGFPC1H2B_G2\DE_W0010_P0001\DE_2_W0010_P0001_T0001\TR1_W0001_P0010\TR1_2_W0001_P0010_T0001_R1_P3_K1_Ch2-Ch1.zen
2620	1.463252e-03	3.722452e-04	1.371900e-03	20150120_STAG2gfpcf2_G2G1\MitoSys2\Calibration\mEGFPC1H2B_G2\DE_W0010_P0001\DE_2_W0010_P0001_T0001\TR1_W0001_P0010\TR1_2_W0001_P0010_T0001_R1_P3_K1_Ch2-Ch1.zen
2780	1.234111e-03	4.161921e-04	1.288700e-03	20150120_STAG2gfpcf2_G2G1\MitoSys2\Calibration\mEGFPC1H2B_G2\DE_W0010_P0001\DE_2_W0010_P0001_T0001\TR1_W0001_P0010\TR1_2_W0001_P0010_T0001_R1_P3_K1_Ch2-Ch1.zen
2940	1.096709e-03	3.563011e-04	1.214100e-03	20150120_STAG2gfpcf2_G2G1\MitoSys2\Calibration\mEGFPC1H2B_G2\DE_W0010_P0001\DE_2_W0010_P0001_T0001\TR1_W0001_P0010\TR1_2_W0001_P0010_T0001_R1_P3_K1_Ch2-Ch1.zen
3100	1.042266e-03	3.392651e-04	1.146800e-03	20150120_STAG2gfpcf2_G2G1\MitoSys2\Calibration\mEGFPC1H2B_G2\DE_W0010_P0001\DE_2_W0010_P0001_T0001\TR1_W0001_P0010\TR1_2_W0001_P0010_T0001_R1_P3_K1_Ch2-Ch1.zen
3420	9.632818e-04	3.243450e-04	1.030200e-03	20150120_STAG2gfpcf2_G2G1\MitoSys2\Calibration\mEGFPC1H2B_G2\DE_W0010_P0001\DE_2_W0010_P0001_T0001\TR1_W0001_P0010\TR1_2_W0001_P0010_T0001_R1_P3_K1_Ch2-Ch1.zen
3740	8.206903e-04	4.375687e-04	9.329900e-04	20150120_STAG2gfpcf2_G2G1\MitoSys2\Calibration\mEGFPC1H2B_G2\DE_W0010_P0001\DE_2_W0010_P0001_T0001\TR1_W0001_P0010\TR1_2_W0001_P0010_T0001_R1_P3_K1_Ch2-Ch1.zen
4060	8.400873e-04	4.101887e-04	8.507100e-04	20150120_STAG2gfpcf2_G2G1\MitoSys2\Calibration\mEGFPC1H2B_G2\DE_W0010_P0001\DE_2_W0010_P0001_T0001\TR1_W0001_P0010\TR1_2_W0001_P0010_T0001_R1_P3_K1_Ch2-Ch1.zen
4380	7.956108e-04	5.037999e-04	7.802800e-04	20150120_STAG2gfpcf2_G2G1\MitoSys2\Calibration\mEGFPC1H2B_G2\DE_W0010_P0001\DE_2_W0010_P0001_T0001\TR1_W0001_P0010\TR1_2_W0001_P0010_T0001_R1_P3_K1_Ch2-Ch1.zen
4700	7.007802e-04	4.479660e-04	7.193900e-04	20150120_STAG2gfpcf2_G2G1\MitoSys2\Calibration\mEGFPC1H2B_G2\DE_W0010_P0001\DE_2_W0010_P0001_T0001\TR1_W0001_P0010\TR1_2_W0001_P0010_T0001_R1_P3_K1_Ch2-Ch1.zen
5020	6.558627e-04	5.729467e-04	6.662800e-04	20150120_STAG2gfpcf2_G2G1\MitoSys2\Calibration\mEGFPC1H2B_G2\DE_W0010_P0001\DE_2_W0010_P0001_T0001\TR1_W0001_P0010\TR1_2_W0001_P0010_T0001_R1_P3_K1_Ch2-Ch1.zen
5340	6.076710e-04	4.403368e-04	6.196000e-04	20150120_STAG2gfpcf2_G2G1\MitoSys2\Calibration\mEGFPC1H2B_G2\DE_W0010_P0001\DE_2_W0010_P0001_T0001\TR1_W0001_P0010\TR1_2_W0001_P0010_T0001_R1_P3_K1_Ch2-Ch1.zen
5660	6.171017e-04	3.863615e-04	5.782800e-04	20150120_STAG2gfpcf2_G2G1\MitoSys2\Calibration\mEGFPC1H2B_G2\DE_W0010_P0001\DE_2_W0010_P0001_T0001\TR1_W0001_P0010\TR1_2_W0001_P0010_T0001_R1_P3_K1_Ch2-Ch1.zen
5980	6.054261e-04	4.392288e-04	5.414700e-04	20150120_STAG2gfpcf2_G2G1\MitoSys2\Calibration\mEGFPC1H2B_G2\DE_W0010_P0001\DE_2_W0010_P0001_T0001\TR1_W0001_P0010\TR1_2_W0001_P0010_T0001_R1_P3_K1_Ch2-Ch1.zen
6300	5.493512e-04	4.160666e-04	5.085100e-04	20150120_STAG2gfpcf2_G2G1\MitoSys2\Calibration\mEGFPC1H2B_G2\DE_W0010_P0001\DE_2_W0010_P0001_T0001\TR1_W0001_P0010\TR1_2_W0001_P0010_T0001_R1_P3_K1_Ch2-Ch1.zen
6940	5.378989e-04	4.175883e-04	4.520300e-04	20150120_STAG2gfpcf2_G2G1\MitoSys2\Calibration\mEGFPC1H2B_G2\DE_W0010_P0001\DE_2_W0010_P0001_T0001\TR1_W0001_P0010\TR1_2_W0001_P0010_T0001_R1_P3_K1_Ch2-Ch1.zen
7580	4.284140e-04	3.978417e-04	4.054700e-04	20150120_STAG2gfpcf2_G2G1\MitoSys2\Calibration\mEGFPC1H2B_G2\DE_W0010_P0001\DE_2_W0010_P0001_T0001\TR1_W0001_P0010\TR1_2_W0001_P0010_T0001_R1_P3_K1_Ch2-Ch1.zen
8220	3.991209e-04	4.031329e-04	3.665400e-04	20150120_STAG2gfpcf2_G2G1\MitoSys2\Calibration\mEGFPC1H2B_G2\DE_W0010_P0001\DE_2_W0010_P0001_T0001\TR1_W0001_P0010\TR1_2_W0001_P0010_T0001_R1_P3_K1_Ch2-Ch1.zen
8860	3.850440e-04	4.167548e-04	3.335600e-04	20150120_STAG2gfpcf2_G2G1\MitoSys2\Calibration\mEGFPC1H2B_G2\DE_W0010_P0001\DE_2_W0010_P0001_T0001\TR1_W0001_P0010\TR1_2_W0001_P0010_T0001_R1_P3_K1_Ch2-Ch1.zen
9500	2.383360e-04	4.380704e-04	3.053200e-04	20150120_STAG2gfpcf2_G2G1\MitoSys2\Calibration\mEGFPC1H2B_G2\DE_W0010_P0001\DE_2_W0010_P0001_T0001\TR1_W0001_P0010\TR1_2_W0001_P0010_T0001_R1_P3_K1_Ch2-Ch1.zen
10140	1.783574e-04	4.118655e-04	2.809100e-04	20150120_STAG2gfpcf2_G2G1\MitoSys2\Calibration\mEGFPC1H2B_G2\DE_W0010_P0001\DE_2_W0010_P0001_T0001\TR1_W0001_P0010\TR1_2_W0001_P0010_T0001_R1_P3_K1_Ch2-Ch1.zen
10780	2.245508e-04	3.928725e-04	2.596300e-04	20150120_STAG2gfpcf2_G2G1\MitoSys2\Calibration\mEGFPC1H2B_G2\DE_W0010_P0001\DE_2_W0010_P0001_T0001\TR1_W0001_P0010\TR1_2_W0001_P0010_T0001_R1_P3_K1_Ch2-Ch1.zen
11420	2.585862e-04	3.493835e-04	2.409400e-04	20150120_STAG2gfpcf2_G2G1\MitoSys2\Calibration\mEGFPC1H2B_G2\DE_W0010_P0001\DE_2_W0010_P0001_T0001\TR1_W0001_P0010\TR1_2_W0001_P0010_T0001_R1_P3_K1_Ch2-Ch1.zen
12060	1.577456e-04	4.370229e-04	2.244100e-04	20150120_STAG2gfpcf2_G2G1\MitoSys2\Calibration\mEGFPC1H2B_G2\DE_W0010_P0001\DE_2_W0010_P0001_T0001\TR1_W0001_P0010\TR1_2_W0001_P0010_T0001_R1_P3_K1_Ch2-Ch1.zen
12700	2.221471e-04	4.508218e-04	2.097200e-04	20150120_STAG2gfpcf2_G2G1\MitoSys2\Calibration\mEGFPC1H2B_G2\DE_W0010_P0001\DE_2_W0010_P0001_T0001\TR1_W0001_P0010\TR1_2_W0001_P0010_T0001_R1_P3_K1_Ch2-Ch1.zen
13980	2.480278e-04	3.949762e-04	1.847600e-04	20150120_STAG2gfpcf2_G2G1\MitoSys2\Calibration\mEGFPC1H2B_G2\DE_W0010_P0001\DE_2_W0010_P0001_T0001\TR1_W0001_P0010\TR1_2_W0001_P0010_T0001_R1_P3_K1_Ch2-Ch1.zen
15260	2.769894e-04	5.413058e-04	1.644400e-04	20150120_STAG2gfpcf2_G2G1\MitoSys2\Calibration\mEGFPC1H2B_G2\DE_W0010_P0001\DE_2_W0010_P0001_T0001\TR1_W0001_P0010\TR1_2_W0001_P0010_T0001_R1_P3_K1_Ch2-Ch1.zen
16540	1.931175e-04	4.358245e-04	1.476100e-04	20150120_STAG2gfpcf2_G2G1\MitoSys2\Calibration\mEGFPC1H2B_G2\DE_W0010_P0001\DE_2_W0010_P0001_T0001\TR1_W0001_P0010\TR1_2_W0001_P0010_T0001_R1_P3_K1_Ch2-Ch1.zen
17820	5.904180e-05	3.526855e-04	1.334900e-04	20150120_STAG2gfpcf2_G2G1\MitoSys2\Calibration\mEGFPC1H2B_G2\DE_W0010_P0001\DE_2_W0010_P0001_T0001\TR1_W0001_P0010\TR1_2_W0001_P0010_T0001_R1_P3_K1_Ch2-Ch1.zen
19100	1.312265e-04	4.227355e-04	1.215100e-04	20150120_STAG2gfpcf2_G2G1\MitoSys2\Calibration\mEGFPC1H2B_G2\DE_W0010_P0001\DE_2_W0010_P0001_T0001\TR1_W0001_P0010\TR1_2_W0001_P0010_T0001_R1_P3_K1_Ch2-Ch1.zen
20380	5.167508e-05	2.959060e-04	1.112300e-04	20150120_STAG2gfpcf2_G2G1\MitoSys2\Calibration\mEGFPC1H2B_G2\DE_W0010_P0001\DE_2_W0010_P0001_T0001\TR1_W0001_P0010\TR1_2_W0001_P0010_T0001_R1_P3_K1_Ch2-Ch1.zen
21660	1.230464e-04	3.494815e-04	1.023300e-04	20150120_STAG2gfpcf2_G2G1\MitoSys2\Calibration\mEGFPC1H2B_G2\DE_W0010_P0001\DE_2_W0010_P0001_T0001\TR1_W0001_P0010\TR1_2_W0001_P0010_T0001_R1_P3_K1_Ch2-Ch1.zen
22940	1.060904e-04	2.817800e-04	9.456500e-05	20150120_STAG2gfpcf2_G2G1\MitoSys2\Calibration\mEGFPC1H2B_G2\DE_W0010_P0001\DE_2_W0010_P0001_T0001\TR1_W0001_P0010\TR1_2_W0001_P0010_T0001_R1_P3_K1_Ch2-Ch1.zen
24220	1.815950e-04	3.181236e-04	8.774200e-05	20150120_STAG2gfpcf2_G2G1\MitoSys2\Calibration\mEGFPC1H2B_G2\DE_W0010_P0001\DE_2_W0010_P0001_T0001\TR1_W0001_P0010\TR1_2_W0001_P0010_T0001_R1_P3_K1_Ch2-Ch1.zen
25500	1.196494e-04	3.730087e-04	8.170700e-05	20150120_STAG2gfpcf2_G2G1\MitoSys2\Calibration\mEGFPC1H2B_G2\DE_W0010_P0001\DE_2_W0010_P0001_T0001\TR1_W0001_P0010\TR1_2_W0001_P0010_T0001_R1_P3_K1_Ch2-Ch1.zen
28060	7.528365e-05	3.677596e-04	7.153600e-05	20150120_STAG2gfpcf2_G2G1\MitoSys2\Calibration\mEGFPC1H2B_G2\DE_W0010_P0001\DE_2_W0010_P0001_T0001\TR1_W0001_P0010\TR1_2_W0001_P0010_T0001_R1_P3_K1_Ch2-Ch1.zen
30620	3.610843e-05	2.496156e-04	6.332500e-05	20150120_STAG2gfpcf2_G2G1\MitoSys2\Calibration\mEGFPC1H2B_G2\DE_W0010_P0001\DE_2_W0010_P0001_T0001\TR1_W0001_P0010\TR1_2_W0001_P0010_T0001_R1_P3_K1_Ch2-Ch1.zen
33180	1.960032e-05	3.331845e-04	5.658100e-05	20150120_STAG2gfpcf2_G2G1\MitoSys2\Calibration\mEGFPC1H2B_G2\DE_W0010_P0001\DE_2_W0010_P0001_T0001\TR1_W0001_P0010\TR1_2_W0001_P0010_T0001_R1_P3_K1_Ch2-Ch1.zen
35740	6.039916e-05	3.983263e-04	5.096100e-05	20150120_STAG2gfpcf2_G2G1\MitoSys2\Calibration\mEGFPC1H2B_G2\DE_W0010_P0001\DE_2_W0010_P0001_T0001\TR1_W0001_P0010\TR1_2_W0001_P0010_T0001_R1_P3_K1_Ch2-Ch1.zen
38300	2.788414e-05	3.465791e-04	4.621900e-05	20150120_STAG2gfpcf2_G2G1\MitoSys2\Calibration\mEGFPC1H2B_G2\DE_W0010_P0001\DE_2_W0010_P0001_T0001\TR1_W0001_P0010\TR1_2_W0001_P0010_T0001_R1_P3_K1_Ch2-Ch1.zen
40860	6.688233e-05	2.094810e-04	4.217300e-05	20150120_STAG2gfpcf2_G2G1\MitoSys2\Calibration\mEGFPC1H2B_G2\DE_W0010_P0001\DE_2_W0010_P0001_T0001\TR1_W0001_P0010\TR1_2_W0001_P0010_T0001_R1_P3_K1_Ch2-Ch1.zen
43420	3.724843e-05	3.335760e-04	3.868900e-05	20150120_STAG2gfpcf2_G2G1\MitoSys2\Calibration\mEGFPC1H2B_G2\DE_W0010_P0001\DE_2_W0010_P0001_T0001\TR1_W0001_P0010\TR1_2_W0001_P0010_T0001_R1_P3_K1_Ch2-Ch1.zen
45980	1.113146e-04	2.767812e-04	3.566100e-05	20150120_STAG2gfpcf2_G2G1\MitoSys2\Calibration\mEGFPC1H2B_G2\DE_W0010_P0001\DE_2_W0010_P0001_T0001\TR1_W0001_P0010\TR1_2_W0001_P0010_T0001_R1_P3_K1_Ch2-Ch1.zen
48540	-2.182295e-05	2.923000e-04	3.301200e-05	20150120_STAG2gfpcf2_G2G1\MitoSys2\Calibration\mEGFPC1H2B_G2\DE_W0010_P0001\DE_2_W0010_P0001_T0001\TR1_W0001_P0010\TR1_2_W0001_P0010_T0001_R1_P3_K1_Ch2-Ch1.zen
51100	-4.291705e-05	2.521188e-04	3.067600e-05	20150120_STAG2gfpcf2_G2G1\MitoSys2\Calibration\mEGFPC1H2B_G2\DE_W0010_P0001\DE_2_W0010_P0001_T0001\TR1_W0001_P0010\TR1_2_W0001_P0010_T0001_R1_P3_K1_Ch2-Ch1.zen
56220	4.329076e-05	2.755994e-04	2.675900e-05	20150120_STAG2gfpcf2_G2G1\MitoSys2\Calibration\mEGFPC1H2B_G2\DE_W0010_P0001\DE_2_W0010_P0001_T0001\TR1_W0001_P0010\TR1_2_W0001_P0010_T0001_R1_P3_K1_Ch2-Ch1.zen
61340	-1.675149e-05	3.175195e-04	2.361400e-05	20150120_STAG2gfpcf2_G2G1\MitoSys2\Calibration\mEGFPC1H2B_G2\DE_W0010_P0001\DE_2_W0010_P0001_T0001\TR1_W0001_P0010\TR1_2_W0001_P0010_T0001_R1_P3_K1_Ch2-Ch1.zen
66460	-4.329302e-05	2.235800e-04	2.104300e-05	20150120_STAG2gfpcf2_G2G1\MitoSys2\Calibration\mEGFPC1H2B_G2\DE_W0010_P0001\DE_2_W0010_P0001_T0001\TR1_W0001_P0010\TR1_2_W0001_P0010_T0001_R1_P3_K1_Ch2-Ch1.zen
71580	-6.777791e-05	2.322258e-04	1.891000e-05	20150120_STAG2gfpcf2_G2G1\MitoSys2\Calibration\mEGFPC1H2B_G2\DE_W0010_P0001\DE_2_W0010_P0001_T0001\TR1_W0001_P0010\TR1_2_W0001_P0010_T0001_R1_P3_K1_Ch2-Ch1.zen
76700	3.448998e-05	2.567465e-04	1.711600e-05	20150120_STAG2gfpcf2_G2G1\MitoSys2\Calibration\mEGFPC1H2B_G2\DE_W0010_P0001\DE_2_W0010_P0001_T0001\TR1_W0001_P0010\TR1_2_W0001_P0010_T0001_R1_P3_K1_Ch2-Ch1.zen
81820	-6.905027e-05	2.649167e-04	1.559000e-05	20150120_STAG2gfpcf2_G2G1\MitoSys2\Calibration\mEGFPC1H2B_G2\DE_W0010_P0001\DE_2_W0010_P0001_T0001\TR1_W0001_P0010\TR1_2_W0001_P0010_T0001_R1_P3_K1_Ch2-Ch1.zen
86940	1.549959e-05	2.252548e-04	1.428000e-05	20150120_STAG2gfpcf2_G2G1\MitoSys2\Calibration\mEGFPC1H2B_G2\DE_W0010_P0001\DE_2_W0010_P0001_T0001\TR1_W0001_P0010\TR1_2_W0001_P0010_T0001_R1_P3_K1_Ch2-Ch1.zen
92060	6.987911e-05	2.334463e-04	1.314400e-05	20150120_STAG2gfpcf2_G2G1\MitoSys2\Calibration\mEGFPC1H2B_G2\DE_W0010_P0001\DE_2_W0010_P0001_T0001\TR1_W0001_P0010\TR1_2_W0001_P0010_T0001_R1_P3_K1_Ch2-Ch1.zen
97180	1.824859e-05	2.426585e-04	1.215200e-05	20150120_STAG2gfpcf2_G2G1\MitoSys2\Calibration\mEGFPC1H2B_G2\DE_W0010_P0001\DE_2_W0010_P0001_T0001\TR1_W0001_P0010\TR1_2_W0001_P0010_T0001_R1_P3_K1_Ch2-Ch1.zen
102300	-1.998884e-05	1.815732e-04	1.128000e-05	20150120_STAG2gfpcf2_G2G1\MitoSys2\Calibration\mEGFPC1H2B_G2\DE_W0010_P0001\DE_2_W0010_P0001_T0001\TR1_W0001_P0010\TR1_2_W0001_P0010_T0001_R1_P3_K1_Ch2-Ch1.zen
112540	-4.232652e-05	2.837881e-04	9.819900e-06	20150120_STAG2gfpcf2_G2G1\MitoSys2\Calibration\mEGFPC1H2B_G2\DE_W0010_P0001\DE_2_W0010_P0001_T0001\TR1_W0001_P0010\TR1_2_W0001_P0010_T0001_R1_P3_K1_Ch2-Ch1.zen
122780	5.968786e-05	1.822326e-04	8.651500e-06	20150120_STAG2gfpcf2_G2G1\MitoSys2\Calibration\mEGFPC1H2B_G2\DE_W0010_P0001\DE_2_W0010_P0001_T0001\TR1_W0001_P0010\TR1_2_W0001_P0010_T0001_R1_P3_K1_Ch2-Ch1.zen
133020	1.359287e-04	2.326547e-04	7.699000e-06	20150120_STAG2gfpcf2_G2G1\MitoSys2\Calibration\mEGFPC1H2B_G2\DE_W0010_P0001\DE_2_W0010_P0001_T0001\TR1_W0001_P0010\TR1_2_W0001_P0010_T0001_R1_P3_K1_Ch2-Ch1.zen
143260	1.205278e-05	2.191179e-04	6.910100e-06	20150120_STAG2gfpcf2_G2G1\MitoSys2\Calibration\mEGFPC1H2B_G2\DE_W0010_P0001\DE_2_W0010_P0001_T0001\TR1_W0001_P0010\TR1_2_W0001_P0010_T0001_R1_P3_K1_Ch2-Ch1.zen
153500	-3.097166e-05	2.675277e-04	6.248100e-06	20150120_STAG2gfpcf2_G2G1\MitoSys2\Calibration\mEGFPC1H2B_G2\DE_W0010_P0001\DE_2_W0010_P0001_T0001\TR1_W0001_P0010\TR1_2_W0001_P0010_T0001_R1_P3_K1_Ch2-Ch1.zen
163740	6.291858e-05	2.911740e-04	5.686000e-06	20150120_STAG2gfpcf2_G2G1\MitoSys2\Calibration\mEGFPC1H2B_G2\DE_W0010_P0001\DE_2_W0010_P0001_T0001\TR1_W0001_P0010\TR1_2_W0001_P0010_T0001_R1_P3_K1_Ch2-Ch1.zen
173980	1.392614e-05	2.535040e-04	5.203800e-06	20150120_STAG2gfpcf2_G2G1\MitoSys2\Calibration\mEGFPC1H2B_G2\DE_W0010_P0001\DE_2_W0010_P0001_T0001\TR1_W0001_P0010\TR1_2_W0001_P0010_T0001_R1_P3_K1_Ch2-Ch1.zen
184220	2.769891e-05	2.582959e-04	4.786600e-06	20150120_STAG2gfpcf2_G2G1\MitoSys2\Calibration\mEGFPC1H2B_G2\DE_W0010_P0001\DE_2_W0010_P0001_T0001\TR1_W0001_P0010\TR1_2_W0001_P0010_T0001_R1_P3_K1_Ch2-Ch1.zen
194460	-1.163053e-04	1.950268e-04	4.422500e-06	20150120_STAG2gfpcf2_G2G1\MitoSys2\Calibration\mEGFPC1H2B_G2\DE_W0010_P0001\DE_2_W0010_P0001_T0001\TR1_W0001_P0010\TR1_2_W0001_P0010_T0001_R1_P3_K1_Ch2-Ch1.zen
204700	-5.485163e-05	1.983953e-04	4.102700e-06	20150120_STAG2gfpcf2_G2G1\MitoSys2\Calibration\mEGFPC1H2B_G2\DE_W0010_P0001\DE_2_W0010_P0001_T0001\TR1_W0001_P0010\TR1_2_W0001_P0010_T0001_R1_P3_K1_Ch2-Ch1.zen
225180	-4.307283e-05	2.266803e-04	3.568300e-06	20150120_STAG2gfpcf2_G2G1\MitoSys2\Calibration\mEGFPC1H2B_G2\DE_W0010_P0001\DE_2_W0010_P0001_T0001\TR1_W0001_P0010\TR1_2_W0001_P0010_T0001_R1_P3_K1_Ch2-Ch1.zen
245660	-1.527352e-05	1.713276e-04	3.141300e-06	20150120_STAG2gfpcf2_G2G1\MitoSys2\Calibration\mEGFPC1H2B_G2\DE_W0010_P0001\DE_2_W0010_P0001_T0001\TR1_W0001_P0010\TR1_2_W0001_P0010_T0001_R1_P3_K1_Ch2-Ch1.zen
266140	-2.184610e-05	2.199648e-04	2.793500e-06	20150120_STAG2gfpcf2_G2G1\MitoSys2\Calibration\mEGFPC1H2B_G2\DE_W0010_P0001\DE_2_W0010_P0001_T0001\TR1_W0001_P0010\TR1_2_W0001_P0010_T0001_R1_P3_K1_Ch2-Ch1.zen
286620	8.237088e-06	1.978033e-04	2.505900e-06	20150120_STAG2gfpcf2_G2G1\MitoSys2\Calibration\mEGFPC1H2B_G2\DE_W0010_P0001\DE_2_W0010_P0001_T0001\TR1_W0001_P0010\TR1_2_W0001_P0010_T0001_R1_P3_K1_Ch2-Ch1.zen
307100	6.310059e-05	2.028070e-04	2.264800e-06	20150120_STAG2gfpcf2_G2G1\MitoSys2\Calibration\mEGFPC1H2B_G2\DE_W0010_P0001\DE_2_W0010_P0001_T0001\TR1_W0001_P0010\TR1_2_W0001_P0010_T0001_R1_P3_K1_Ch2-Ch1.zen
327580	2.921306e-05	1.350758e-04	2.060200e-06	20150120_STAG2gfpcf2_G2G1\MitoSys2\Calibration\mEGFPC1H2B_G2\DE_W0010_P0001\DE_2_W0010_P0001_T0001\TR1_W0001_P0010\TR1_2_W0001_P0010_T0001_R1_P3_K1_Ch2-Ch1.zen
348060	-1.604197e-05	1.386181e-04	1.884900e-06	20150120_STAG2gfpcf2_G2G1\MitoSys2\Calibration\mEGFPC1H2B_G2\DE_W0010_P0001\DE_2_W0010_P0001_T0001\TR1_W0001_P0010\TR1_2_W0001_P0010_T0001_R1_P3_K1_Ch2-Ch1.zen
368540	7.175292e-06	1.870987e-04	1.733200e-06	20150120_STAG2gfpcf2_G2G1\MitoSys2\Calibration\mEGFPC1H2B_G2\DE_W0010_P0001\DE_2_W0010_P0001_T0001\TR1_W0001_P0010\TR1_2_W0001_P0010_T0001_R1_P3_K1_Ch2-Ch1.zen
389020	1.413625e-05	1.543651e-04	1.601000e-06	20150120_STAG2gfpcf2_G2G1\MitoSys2\Calibration\mEGFPC1H2B_G2\DE_W0010_P0001\DE_2_W0010_P0001_T0001\TR1_W0001_P0010\TR1_2_W0001_P0010_T0001_R1_P3_K1_Ch2-Ch1.zen
409500	2.013293e-08	1.067794e-04	1.484900e-06	20150120_STAG2gfpcf2_G2G1\MitoSys2\Calibration\mEGFPC1H2B_G2\DE_W0010_P0001\DE_2_W0010_P0001_T0001\TR1_W0001_P0010\TR1_2_W0001_P0010_T0001_R1_P3_K1_Ch2-Ch1.zen
450460	-9.629436e-06	1.603425e-04	1.291100e-06	20150120_STAG2gfpcf2_G2G1\MitoSys2\Calibration\mEGFPC1H2B_G2\DE_W0010_P0001\DE_2_W0010_P0001_T0001\TR1_W0001_P0010\TR1_2_W0001_P0010_T0001_R1_P3_K1_Ch2-Ch1.zen
491420	-3.970654e-05	1.533851e-04	1.136300e-06	20150120_STAG2gfpcf2_G2G1\MitoSys2\Calibration\mEGFPC1H2B_G2\DE_W0010_P0001\DE_2_W0010_P0001_T0001\TR1_W0001_P0010\TR1_2_W0001_P0010_T0001_R1_P3_K1_Ch2-Ch1.zen
532380	-1.516383e-05	1.399864e-04	1.010300e-06	20150120_STAG2gfpcf2_G2G1\MitoSys2\Calibration\mEGFPC1H2B_G2\DE_W0010_P0001\DE_2_W0010_P0001_T0001\TR1_W0001_P0010\TR1_2_W0001_P0010_T0001_R1_P3_K1_Ch2-Ch1.zen
573340	-5.657200e-06	1.727369e-04	9.061600e-07	20150120_STAG2gfpcf2_G2G1\MitoSys2\Calibration\mEGFPC1H2B_G2\DE_W0010_P0001\DE_2_W0010_P0001_T0001\TR1_W0001_P0010\TR1_2_W0001_P0010_T0001_R1_P3_K1_Ch2-Ch1.zen
614300	-2.759258e-05	1.679913e-04	8.188900e-07	20150120_STAG2gfpcf2_G2G1\MitoSys2\Calibration\mEGFPC1H2B_G2\DE_W0010_P0001\DE_2_W0010_P0001_T0001\TR1_W0001_P0010\TR1_2_W0001_P0010_T0001_R1_P3_K1_Ch2-Ch1.zen
655260	-3.351673e-05	1.932306e-04	7.448900e-07	20150120_STAG2gfpcf2_G2G1\MitoSys2\Calibration\mEGFPC1H2B_G2\DE_W0010_P0001\DE_2_W0010_P0001_T0001\TR1_W0001_P0010\TR1_2_W0001_P0010_T0001_R1_P3_K1_Ch2-Ch1.zen
696220	-8.453205e-06	1.886808e-04	6.814800e-07	20150120_STAG2gfpcf2_G2G1\MitoSys2\Calibration\mEGFPC1H2B_G2\DE_W0010_P0001\DE_2_W0010_P0001_T0001\TR1_W0001_P0010\TR1_2_W0001_P0010_T0001_R1_P3_K1_Ch2-Ch1.zen
737180	5.520716e-06	1.264733e-04	6.266500e-07	20150120_STAG2gfpcf2_G2G1\MitoSys2\Calibration\mEGFPC1H2B_G2\DE_W0010_P0001\DE_2_W0010_P0001_T0001\TR1_W0001_P0010\TR1_2_W0001_P0010_T0001_R1_P3_K1_Ch2-Ch1.zen
778140	-1.651404e-05	1.413380e-04	5.788600e-07	20150120_STAG2gfpcf2_G2G1\MitoSys2\Calibration\mEGFPC1H2B_G2\DE_W0010_P0001\DE_2_W0010_P0001_T0001\TR1_W0001_P0010\TR1_2_W0001_P0010_T0001_R1_P3_K1_Ch2-Ch1.zen
819100	-1.822639e-05	1.310959e-04	5.369000e-07	20150120_STAG2gfpcf2_G2G1\MitoSys2\Calibration\mEGFPC1H2B_G2\DE_W0010_P0001\DE_2_W0010_P0001_T0001\TR1_W0001_P0010\TR1_2_W0001_P0010_T0001_R1_P3_K1_Ch2-Ch1.zen
901020	-1.668189e-05	1.131065e-04	4.668600e-07	20150120_STAG2gfpcf2_G2G1\MitoSys2\Calibration\mEGFPC1H2B_G2\DE_W0010_P0001\DE_2_W0010_P0001_T0001\TR1_W0001_P0010\TR1_2_W0001_P0010_T0001_R1_P3_K1_Ch2-Ch1.zen
982940	-2.928732e-05	1.042725e-04	4.109400e-07	20150120_STAG2gfpcf2_G2G1\MitoSys2\Calibration\mEGFPC1H2B_G2\DE_W0010_P0001\DE_2_W0010_P0001_T0001\TR1_W0001_P0010\TR1_2_W0001_P0010_T0001_R1_P3_K1_Ch2-Ch1.zen
1064860	-1.682795e-05	1.429291e-04	3.654500e-07	20150120_STAG2gfpcf2_G2G1\MitoSys2\Calibration\mEGFPC1H2B_G2\DE_W0010_P0001\DE_2_W0010_P0001_T0001\TR1_W0001_P0010\TR1_2_W0001_P0010_T0001_R1_P3_K1_Ch2-Ch1.zen
1146780	-2.944477e-06	9.324761e-05	3.278400e-07	20150120_STAG2gfpcf2_G2G1\MitoSys2\Calibration\mEGFPC1H2B_G2\DE_W0010_P0001\DE_2_W0010_P0001_T0001\TR1_W0001_P0010\TR1_2_W0001_P0010_T0001_R1_P3_K1_Ch2-Ch1.zen
1228700	-9.844668e-05	1.496665e-04	2.963200e-07	20150120_STAG2gfpcf2_G2G1\MitoSys2\Calibration\mEGFPC1H2B_G2\DE_W0010_P0001\DE_2_W0010_P0001_T0001\TR1_W0001_P0010\TR1_2_W0001_P0010_T0001_R1_P3_K1_Ch2-Ch1.zen
1310620	-1.317980e-05	9.661334e-05	2.696000e-07	20150120_STAG2gfpcf2_G2G1\MitoSys2\Calibration\mEGFPC1H2B_G2\DE_W0010_P0001\DE_2_W0010_P0001_T0001\TR1_W0001_P0010\TR1_2_W0001_P0010_T0001_R1_P3_K1_Ch2-Ch1.zen
1392540	-4.391270e-05	1.260463e-04	2.467000e-07	20150120_STAG2gfpcf2_G2G1\MitoSys2\Calibration\mEGFPC1H2B_G2\DE_W0010_P0001\DE_2_W0010_P0001_T0001\TR1_W0001_P0010\TR1_2_W0001_P0010_T0001_R1_P3_K1_Ch2-Ch1.zen
1474460	2.364560e-05	1.237314e-04	2.269000e-07	20150120_STAG2gfpcf2_G2G1\MitoSys2\Calibration\mEGFPC1H2B_G2\DE_W0010_P0001\DE_2_W0010_P0001_T0001\TR1_W0001_P0010\TR1_2_W0001_P0010_T0001_R1_P3_K1_Ch2-Ch1.zen
1556380	5.124311e-06	8.247568e-05	2.096400e-07	20150120_STAG2gfpcf2_G2G1\MitoSys2\Calibration\mEGFPC1H2B_G2\DE_W0010_P0001\DE_2_W0010_P0001_T0001\TR1_W0001_P0010\TR1_2_W0001_P0010_T0001_R1_P3_K1_Ch2-Ch1.zen
10	3.391661e-02	1.807169e-03	3.333200e-02	20150120_STAG2gfpcf2_G2G1\MitoSys2\Calibration\mEGFPC1H2B_G2\DE_W0010_P0001\DE_2_W0010_P0001_T0001\TR1_W0001_P0010\TR1_2_W0001_P0010_T0001_R1_P4_K1_Ch2-Ch1.zen
20	3.164827e-02	1.688773e-03	3.174800e-02	20150120_STAG2gfpcf2_G2G1\MitoSys2\Calibration\mEGFPC1H2B_G2\DE_W0010_P0001\DE_2_W0010_P0001_T0001\TR1_W0001_P0010\TR1_2_W0001_P0010_T0001_R1_P4_K1_Ch2-Ch1.zen
30	3.012110e-02	1.822552e-03	3.031500e-02	20150120_STAG2gfpcf2_G2G1\MitoSys2\Calibration\mEGFPC1H2B_G2\DE_W0010_P0001\DE_2_W0010_P0001_T0001\TR1_W0001_P0010\TR1_2_W0001_P0010_T0001_R1_P4_K1_Ch2-Ch1.zen
40	2.898505e-02	1.767011e-03	2.901300e-02	20150120_STAG2gfpcf2_G2G1\MitoSys2\Calibration\mEGFPC1H2B_G2\DE_W0010_P0001\DE_2_W0010_P0001_T0001\TR1_W0001_P0010\TR1_2_W0001_P0010_T0001_R1_P4_K1_Ch2-Ch1.zen
50	2.775569e-02	2.136668e-03	2.782600e-02	20150120_STAG2gfpcf2_G2G1\MitoSys2\Calibration\mEGFPC1H2B_G2\DE_W0010_P0001\DE_2_W0010_P0001_T0001\TR1_W0001_P0010\TR1_2_W0001_P0010_T0001_R1_P4_K1_Ch2-Ch1.zen
60	2.617543e-02	1.631848e-03	2.674100e-02	20150120_STAG2gfpcf2_G2G1\MitoSys2\Calibration\mEGFPC1H2B_G2\DE_W0010_P0001\DE_2_W0010_P0001_T0001\TR1_W0001_P0010\TR1_2_W0001_P0010_T0001_R1_P4_K1_Ch2-Ch1.zen
70	2.529589e-02	1.490354e-03	2.574500e-02	20150120_STAG2gfpcf2_G2G1\MitoSys2\Calibration\mEGFPC1H2B_G2\DE_W0010_P0001\DE_2_W0010_P0001_T0001\TR1_W0001_P0010\TR1_2_W0001_P0010_T0001_R1_P4_K1_Ch2-Ch1.zen
80	2.501231e-02	1.706737e-03	2.482800e-02	20150120_STAG2gfpcf2_G2G1\MitoSys2\Calibration\mEGFPC1H2B_G2\DE_W0010_P0001\DE_2_W0010_P0001_T0001\TR1_W0001_P0010\TR1_2_W0001_P0010_T0001_R1_P4_K1_Ch2-Ch1.zen
90	2.403672e-02	1.476182e-03	2.398300e-02	20150120_STAG2gfpcf2_G2G1\MitoSys2\Calibration\mEGFPC1H2B_G2\DE_W0010_P0001\DE_2_W0010_P0001_T0001\TR1_W0001_P0010\TR1_2_W0001_P0010_T0001_R1_P4_K1_Ch2-Ch1.zen
100	2.303731e-02	1.719267e-03	2.320000e-02	20150120_STAG2gfpcf2_G2G1\MitoSys2\Calibration\mEGFPC1H2B_G2\DE_W0010_P0001\DE_2_W0010_P0001_T0001\TR1_W0001_P0010\TR1_2_W0001_P0010_T0001_R1_P4_K1_Ch2-Ch1.zen
120	2.198085e-02	1.407672e-03	2.180000e-02	20150120_STAG2gfpcf2_G2G1\MitoSys2\Calibration\mEGFPC1H2B_G2\DE_W0010_P0001\DE_2_W0010_P0001_T0001\TR1_W0001_P0010\TR1_2_W0001_P0010_T0001_R1_P4_K1_Ch2-Ch1.zen
140	2.071042e-02	1.579409e-03	2.058200e-02	20150120_STAG2gfpcf2_G2G1\MitoSys2\Calibration\mEGFPC1H2B_G2\DE_W0010_P0001\DE_2_W0010_P0001_T0001\TR1_W0001_P0010\TR1_2_W0001_P0010_T0001_R1_P4_K1_Ch2-Ch1.zen
160	1.978735e-02	1.453690e-03	1.951500e-02	20150120_STAG2gfpcf2_G2G1\MitoSys2\Calibration\mEGFPC1H2B_G2\DE_W0010_P0001\DE_2_W0010_P0001_T0001\TR1_W0001_P0010\TR1_2_W0001_P0010_T0001_R1_P4_K1_Ch2-Ch1.zen
180	1.875474e-02	1.553266e-03	1.857100e-02	20150120_STAG2gfpcf2_G2G1\MitoSys2\Calibration\mEGFPC1H2B_G2\DE_W0010_P0001\DE_2_W0010_P0001_T0001\TR1_W0001_P0010\TR1_2_W0001_P0010_T0001_R1_P4_K1_Ch2-Ch1.zen
200	1.796544e-02	1.252714e-03	1.772900e-02	20150120_STAG2gfpcf2_G2G1\MitoSys2\Calibration\mEGFPC1H2B_G2\DE_W0010_P0001\DE_2_W0010_P0001_T0001\TR1_W0001_P0010\TR1_2_W0001_P0010_T0001_R1_P4_K1_Ch2-Ch1.zen
220	1.714969e-02	1.743167e-03	1.697300e-02	20150120_STAG2gfpcf2_G2G1\MitoSys2\Calibration\mEGFPC1H2B_G2\DE_W0010_P0001\DE_2_W0010_P0001_T0001\TR1_W0001_P0010\TR1_2_W0001_P0010_T0001_R1_P4_K1_Ch2-Ch1.zen
240	1.629350e-02	1.049560e-03	1.629000e-02	20150120_STAG2gfpcf2_G2G1\MitoSys2\Calibration\mEGFPC1H2B_G2\DE_W0010_P0001\DE_2_W0010_P0001_T0001\TR1_W0001_P0010\TR1_2_W0001_P0010_T0001_R1_P4_K1_Ch2-Ch1.zen
260	1.572857e-02	1.237413e-03	1.566900e-02	20150120_STAG2gfpcf2_G2G1\MitoSys2\Calibration\mEGFPC1H2B_G2\DE_W0010_P0001\DE_2_W0010_P0001_T0001\TR1_W0001_P0010\TR1_2_W0001_P0010_T0001_R1_P4_K1_Ch2-Ch1.zen
280	1.554873e-02	1.486501e-03	1.510100e-02	20150120_STAG2gfpcf2_G2G1\MitoSys2\Calibration\mEGFPC1H2B_G2\DE_W0010_P0001\DE_2_W0010_P0001_T0001\TR1_W0001_P0010\TR1_2_W0001_P0010_T0001_R1_P4_K1_Ch2-Ch1.zen
300	1.470862e-02	1.321189e-03	1.457900e-02	20150120_STAG2gfpcf2_G2G1\MitoSys2\Calibration\mEGFPC1H2B_G2\DE_W0010_P0001\DE_2_W0010_P0001_T0001\TR1_W0001_P0010\TR1_2_W0001_P0010_T0001_R1_P4_K1_Ch2-Ch1.zen
340	1.382598e-02	1.138085e-03	1.365100e-02	20150120_STAG2gfpcf2_G2G1\MitoSys2\Calibration\mEGFPC1H2B_G2\DE_W0010_P0001\DE_2_W0010_P0001_T0001\TR1_W0001_P0010\TR1_2_W0001_P0010_T0001_R1_P4_K1_Ch2-Ch1.zen
380	1.281384e-02	1.389564e-03	1.284800e-02	20150120_STAG2gfpcf2_G2G1\MitoSys2\Calibration\mEGFPC1H2B_G2\DE_W0010_P0001\DE_2_W0010_P0001_T0001\TR1_W0001_P0010\TR1_2_W0001_P0010_T0001_R1_P4_K1_Ch2-Ch1.zen
420	1.196010e-02	1.319388e-03	1.214400e-02	20150120_STAG2gfpcf2_G2G1\MitoSys2\Calibration\mEGFPC1H2B_G2\DE_W0010_P0001\DE_2_W0010_P0001_T0001\TR1_W0001_P0010\TR1_2_W0001_P0010_T0001_R1_P4_K1_Ch2-Ch1.zen
460	1.137452e-02	1.280144e-03	1.152000e-02	20150120_STAG2gfpcf2_G2G1\MitoSys2\Calibration\mEGFPC1H2B_G2\DE_W0010_P0001\DE_2_W0010_P0001_T0001\TR1_W0001_P0010\TR1_2_W0001_P0010_T0001_R1_P4_K1_Ch2-Ch1.zen
500	1.076049e-02	1.103669e-03	1.096200e-02	20150120_STAG2gfpcf2_G2G1\MitoSys2\Calibration\mEGFPC1H2B_G2\DE_W0010_P0001\DE_2_W0010_P0001_T0001\TR1_W0001_P0010\TR1_2_W0001_P0010_T0001_R1_P4_K1_Ch2-Ch1.zen
540	1.046060e-02	1.028044e-03	1.045900e-02	20150120_STAG2gfpcf2_G2G1\MitoSys2\Calibration\mEGFPC1H2B_G2\DE_W0010_P0001\DE_2_W0010_P0001_T0001\TR1_W0001_P0010\TR1_2_W0001_P0010_T0001_R1_P4_K1_Ch2-Ch1.zen
580	9.986784e-03	1.076498e-03	1.000400e-02	20150120_STAG2gfpcf2_G2G1\MitoSys2\Calibration\mEGFPC1H2B_G2\DE_W0010_P0001\DE_2_W0010_P0001_T0001\TR1_W0001_P0010\TR1_2_W0001_P0010_T0001_R1_P4_K1_Ch2-Ch1.zen
620	9.180517e-03	1.320972e-03	9.588800e-03	20150120_STAG2gfpcf2_G2G1\MitoSys2\Calibration\mEGFPC1H2B_G2\DE_W0010_P0001\DE_2_W0010_P0001_T0001\TR1_W0001_P0010\TR1_2_W0001_P0010_T0001_R1_P4_K1_Ch2-Ch1.zen
660	8.807166e-03	1.125713e-03	9.208700e-03	20150120_STAG2gfpcf2_G2G1\MitoSys2\Calibration\mEGFPC1H2B_G2\DE_W0010_P0001\DE_2_W0010_P0001_T0001\TR1_W0001_P0010\TR1_2_W0001_P0010_T0001_R1_P4_K1_Ch2-Ch1.zen
700	8.621963e-03	1.015436e-03	8.859200e-03	20150120_STAG2gfpcf2_G2G1\MitoSys2\Calibration\mEGFPC1H2B_G2\DE_W0010_P0001\DE_2_W0010_P0001_T0001\TR1_W0001_P0010\TR1_2_W0001_P0010_T0001_R1_P4_K1_Ch2-Ch1.zen
780	8.216879e-03	9.647481e-04	8.237800e-03	20150120_STAG2gfpcf2_G2G1\MitoSys2\Calibration\mEGFPC1H2B_G2\DE_W0010_P0001\DE_2_W0010_P0001_T0001\TR1_W0001_P0010\TR1_2_W0001_P0010_T0001_R1_P4_K1_Ch2-Ch1.zen
860	7.630307e-03	9.936707e-04	7.701800e-03	20150120_STAG2gfpcf2_G2G1\MitoSys2\Calibration\mEGFPC1H2B_G2\DE_W0010_P0001\DE_2_W0010_P0001_T0001\TR1_W0001_P0010\TR1_2_W0001_P0010_T0001_R1_P4_K1_Ch2-Ch1.zen
940	7.232001e-03	1.031649e-03	7.234500e-03	20150120_STAG2gfpcf2_G2G1\MitoSys2\Calibration\mEGFPC1H2B_G2\DE_W0010_P0001\DE_2_W0010_P0001_T0001\TR1_W0001_P0010\TR1_2_W0001_P0010_T0001_R1_P4_K1_Ch2-Ch1.zen
1020	6.806104e-03	9.814017e-04	6.823200e-03	20150120_STAG2gfpcf2_G2G1\MitoSys2\Calibration\mEGFPC1H2B_G2\DE_W0010_P0001\DE_2_W0010_P0001_T0001\TR1_W0001_P0010\TR1_2_W0001_P0010_T0001_R1_P4_K1_Ch2-Ch1.zen
1100	6.523876e-03	1.004464e-03	6.458300e-03	20150120_STAG2gfpcf2_G2G1\MitoSys2\Calibration\mEGFPC1H2B_G2\DE_W0010_P0001\DE_2_W0010_P0001_T0001\TR1_W0001_P0010\TR1_2_W0001_P0010_T0001_R1_P4_K1_Ch2-Ch1.zen
1180	6.292924e-03	1.152322e-03	6.132500e-03	20150120_STAG2gfpcf2_G2G1\MitoSys2\Calibration\mEGFPC1H2B_G2\DE_W0010_P0001\DE_2_W0010_P0001_T0001\TR1_W0001_P0010\TR1_2_W0001_P0010_T0001_R1_P4_K1_Ch2-Ch1.zen
1260	5.964654e-03	8.097320e-04	5.839600e-03	20150120_STAG2gfpcf2_G2G1\MitoSys2\Calibration\mEGFPC1H2B_G2\DE_W0010_P0001\DE_2_W0010_P0001_T0001\TR1_W0001_P0010\TR1_2_W0001_P0010_T0001_R1_P4_K1_Ch2-Ch1.zen
1340	5.769714e-03	9.582521e-04	5.574800e-03	20150120_STAG2gfpcf2_G2G1\MitoSys2\Calibration\mEGFPC1H2B_G2\DE_W0010_P0001\DE_2_W0010_P0001_T0001\TR1_W0001_P0010\TR1_2_W0001_P0010_T0001_R1_P4_K1_Ch2-Ch1.zen
1420	5.509447e-03	1.043080e-03	5.334300e-03	20150120_STAG2gfpcf2_G2G1\MitoSys2\Calibration\mEGFPC1H2B_G2\DE_W0010_P0001\DE_2_W0010_P0001_T0001\TR1_W0001_P0010\TR1_2_W0001_P0010_T0001_R1_P4_K1_Ch2-Ch1.zen
1500	5.196035e-03	8.312938e-04	5.114800e-03	20150120_STAG2gfpcf2_G2G1\MitoSys2\Calibration\mEGFPC1H2B_G2\DE_W0010_P0001\DE_2_W0010_P0001_T0001\TR1_W0001_P0010\TR1_2_W0001_P0010_T0001_R1_P4_K1_Ch2-Ch1.zen
1660	4.823396e-03	7.573413e-04	4.728600e-03	20150120_STAG2gfpcf2_G2G1\MitoSys2\Calibration\mEGFPC1H2B_G2\DE_W0010_P0001\DE_2_W0010_P0001_T0001\TR1_W0001_P0010\TR1_2_W0001_P0010_T0001_R1_P4_K1_Ch2-Ch1.zen
1820	4.500585e-03	7.542798e-04	4.399600e-03	20150120_STAG2gfpcf2_G2G1\MitoSys2\Calibration\mEGFPC1H2B_G2\DE_W0010_P0001\DE_2_W0010_P0001_T0001\TR1_W0001_P0010\TR1_2_W0001_P0010_T0001_R1_P4_K1_Ch2-Ch1.zen
1980	4.075913e-03	8.255136e-04	4.115800e-03	20150120_STAG2gfpcf2_G2G1\MitoSys2\Calibration\mEGFPC1H2B_G2\DE_W0010_P0001\DE_2_W0010_P0001_T0001\TR1_W0001_P0010\TR1_2_W0001_P0010_T0001_R1_P4_K1_Ch2-Ch1.zen
2140	3.739530e-03	7.991321e-04	3.868400e-03	20150120_STAG2gfpcf2_G2G1\MitoSys2\Calibration\mEGFPC1H2B_G2\DE_W0010_P0001\DE_2_W0010_P0001_T0001\TR1_W0001_P0010\TR1_2_W0001_P0010_T0001_R1_P4_K1_Ch2-Ch1.zen
2300	3.530687e-03	7.523556e-04	3.650500e-03	20150120_STAG2gfpcf2_G2G1\MitoSys2\Calibration\mEGFPC1H2B_G2\DE_W0010_P0001\DE_2_W0010_P0001_T0001\TR1_W0001_P0010\TR1_2_W0001_P0010_T0001_R1_P4_K1_Ch2-Ch1.zen
2460	3.524958e-03	7.112964e-04	3.457200e-03	20150120_STAG2gfpcf2_G2G1\MitoSys2\Calibration\mEGFPC1H2B_G2\DE_W0010_P0001\DE_2_W0010_P0001_T0001\TR1_W0001_P0010\TR1_2_W0001_P0010_T0001_R1_P4_K1_Ch2-Ch1.zen
2620	3.216620e-03	7.986099e-04	3.284400e-03	20150120_STAG2gfpcf2_G2G1\MitoSys2\Calibration\mEGFPC1H2B_G2\DE_W0010_P0001\DE_2_W0010_P0001_T0001\TR1_W0001_P0010\TR1_2_W0001_P0010_T0001_R1_P4_K1_Ch2-Ch1.zen
2780	3.016404e-03	5.933979e-04	3.129000e-03	20150120_STAG2gfpcf2_G2G1\MitoSys2\Calibration\mEGFPC1H2B_G2\DE_W0010_P0001\DE_2_W0010_P0001_T0001\TR1_W0001_P0010\TR1_2_W0001_P0010_T0001_R1_P4_K1_Ch2-Ch1.zen
2940	2.980762e-03	5.881771e-04	2.988300e-03	20150120_STAG2gfpcf2_G2G1\MitoSys2\Calibration\mEGFPC1H2B_G2\DE_W0010_P0001\DE_2_W0010_P0001_T0001\TR1_W0001_P0010\TR1_2_W0001_P0010_T0001_R1_P4_K1_Ch2-Ch1.zen
3100	2.833778e-03	6.134365e-04	2.860300e-03	20150120_STAG2gfpcf2_G2G1\MitoSys2\Calibration\mEGFPC1H2B_G2\DE_W0010_P0001\DE_2_W0010_P0001_T0001\TR1_W0001_P0010\TR1_2_W0001_P0010_T0001_R1_P4_K1_Ch2-Ch1.zen
3420	2.813274e-03	7.389508e-04	2.635900e-03	20150120_STAG2gfpcf2_G2G1\MitoSys2\Calibration\mEGFPC1H2B_G2\DE_W0010_P0001\DE_2_W0010_P0001_T0001\TR1_W0001_P0010\TR1_2_W0001_P0010_T0001_R1_P4_K1_Ch2-Ch1.zen
3740	2.494997e-03	7.016300e-04	2.445400e-03	20150120_STAG2gfpcf2_G2G1\MitoSys2\Calibration\mEGFPC1H2B_G2\DE_W0010_P0001\DE_2_W0010_P0001_T0001\TR1_W0001_P0010\TR1_2_W0001_P0010_T0001_R1_P4_K1_Ch2-Ch1.zen
4060	2.428118e-03	7.850184e-04	2.281300e-03	20150120_STAG2gfpcf2_G2G1\MitoSys2\Calibration\mEGFPC1H2B_G2\DE_W0010_P0001\DE_2_W0010_P0001_T0001\TR1_W0001_P0010\TR1_2_W0001_P0010_T0001_R1_P4_K1_Ch2-Ch1.zen
4380	2.186152e-03	9.222063e-04	2.138500e-03	20150120_STAG2gfpcf2_G2G1\MitoSys2\Calibration\mEGFPC1H2B_G2\DE_W0010_P0001\DE_2_W0010_P0001_T0001\TR1_W0001_P0010\TR1_2_W0001_P0010_T0001_R1_P4_K1_Ch2-Ch1.zen
4700	1.897920e-03	9.771014e-04	2.012700e-03	20150120_STAG2gfpcf2_G2G1\MitoSys2\Calibration\mEGFPC1H2B_G2\DE_W0010_P0001\DE_2_W0010_P0001_T0001\TR1_W0001_P0010\TR1_2_W0001_P0010_T0001_R1_P4_K1_Ch2-Ch1.zen
5020	1.863207e-03	8.795703e-04	1.901100e-03	20150120_STAG2gfpcf2_G2G1\MitoSys2\Calibration\mEGFPC1H2B_G2\DE_W0010_P0001\DE_2_W0010_P0001_T0001\TR1_W0001_P0010\TR1_2_W0001_P0010_T0001_R1_P4_K1_Ch2-Ch1.zen
5340	1.767959e-03	6.194071e-04	1.801200e-03	20150120_STAG2gfpcf2_G2G1\MitoSys2\Calibration\mEGFPC1H2B_G2\DE_W0010_P0001\DE_2_W0010_P0001_T0001\TR1_W0001_P0010\TR1_2_W0001_P0010_T0001_R1_P4_K1_Ch2-Ch1.zen
5660	1.652334e-03	7.512815e-04	1.711200e-03	20150120_STAG2gfpcf2_G2G1\MitoSys2\Calibration\mEGFPC1H2B_G2\DE_W0010_P0001\DE_2_W0010_P0001_T0001\TR1_W0001_P0010\TR1_2_W0001_P0010_T0001_R1_P4_K1_Ch2-Ch1.zen
5980	1.654442e-03	6.631867e-04	1.629700e-03	20150120_STAG2gfpcf2_G2G1\MitoSys2\Calibration\mEGFPC1H2B_G2\DE_W0010_P0001\DE_2_W0010_P0001_T0001\TR1_W0001_P0010\TR1_2_W0001_P0010_T0001_R1_P4_K1_Ch2-Ch1.zen
6300	1.493457e-03	6.818142e-04	1.555500e-03	20150120_STAG2gfpcf2_G2G1\MitoSys2\Calibration\mEGFPC1H2B_G2\DE_W0010_P0001\DE_2_W0010_P0001_T0001\TR1_W0001_P0010\TR1_2_W0001_P0010_T0001_R1_P4_K1_Ch2-Ch1.zen
6940	1.391408e-03	6.316339e-04	1.425100e-03	20150120_STAG2gfpcf2_G2G1\MitoSys2\Calibration\mEGFPC1H2B_G2\DE_W0010_P0001\DE_2_W0010_P0001_T0001\TR1_W0001_P0010\TR1_2_W0001_P0010_T0001_R1_P4_K1_Ch2-Ch1.zen
7580	1.309914e-03	7.282603e-04	1.314100e-03	20150120_STAG2gfpcf2_G2G1\MitoSys2\Calibration\mEGFPC1H2B_G2\DE_W0010_P0001\DE_2_W0010_P0001_T0001\TR1_W0001_P0010\TR1_2_W0001_P0010_T0001_R1_P4_K1_Ch2-Ch1.zen
8220	1.359985e-03	4.966186e-04	1.218400e-03	20150120_STAG2gfpcf2_G2G1\MitoSys2\Calibration\mEGFPC1H2B_G2\DE_W0010_P0001\DE_2_W0010_P0001_T0001\TR1_W0001_P0010\TR1_2_W0001_P0010_T0001_R1_P4_K1_Ch2-Ch1.zen
8860	1.263606e-03	5.374469e-04	1.134800e-03	20150120_STAG2gfpcf2_G2G1\MitoSys2\Calibration\mEGFPC1H2B_G2\DE_W0010_P0001\DE_2_W0010_P0001_T0001\TR1_W0001_P0010\TR1_2_W0001_P0010_T0001_R1_P4_K1_Ch2-Ch1.zen
9500	1.060567e-03	5.845877e-04	1.061300e-03	20150120_STAG2gfpcf2_G2G1\MitoSys2\Calibration\mEGFPC1H2B_G2\DE_W0010_P0001\DE_2_W0010_P0001_T0001\TR1_W0001_P0010\TR1_2_W0001_P0010_T0001_R1_P4_K1_Ch2-Ch1.zen
10140	1.114647e-03	6.450787e-04	9.959900e-04	20150120_STAG2gfpcf2_G2G1\MitoSys2\Calibration\mEGFPC1H2B_G2\DE_W0010_P0001\DE_2_W0010_P0001_T0001\TR1_W0001_P0010\TR1_2_W0001_P0010_T0001_R1_P4_K1_Ch2-Ch1.zen
10780	9.294930e-04	8.428853e-04	9.375900e-04	20150120_STAG2gfpcf2_G2G1\MitoSys2\Calibration\mEGFPC1H2B_G2\DE_W0010_P0001\DE_2_W0010_P0001_T0001\TR1_W0001_P0010\TR1_2_W0001_P0010_T0001_R1_P4_K1_Ch2-Ch1.zen
11420	8.831392e-04	6.523840e-04	8.850500e-04	20150120_STAG2gfpcf2_G2G1\MitoSys2\Calibration\mEGFPC1H2B_G2\DE_W0010_P0001\DE_2_W0010_P0001_T0001\TR1_W0001_P0010\TR1_2_W0001_P0010_T0001_R1_P4_K1_Ch2-Ch1.zen
12060	9.994655e-04	6.428476e-04	8.375300e-04	20150120_STAG2gfpcf2_G2G1\MitoSys2\Calibration\mEGFPC1H2B_G2\DE_W0010_P0001\DE_2_W0010_P0001_T0001\TR1_W0001_P0010\TR1_2_W0001_P0010_T0001_R1_P4_K1_Ch2-Ch1.zen
12700	1.033507e-03	6.890565e-04	7.943400e-04	20150120_STAG2gfpcf2_G2G1\MitoSys2\Calibration\mEGFPC1H2B_G2\DE_W0010_P0001\DE_2_W0010_P0001_T0001\TR1_W0001_P0010\TR1_2_W0001_P0010_T0001_R1_P4_K1_Ch2-Ch1.zen
13980	8.189288e-04	5.679172e-04	7.187800e-04	20150120_STAG2gfpcf2_G2G1\MitoSys2\Calibration\mEGFPC1H2B_G2\DE_W0010_P0001\DE_2_W0010_P0001_T0001\TR1_W0001_P0010\TR1_2_W0001_P0010_T0001_R1_P4_K1_Ch2-Ch1.zen
15260	6.670545e-04	7.230506e-04	6.548900e-04	20150120_STAG2gfpcf2_G2G1\MitoSys2\Calibration\mEGFPC1H2B_G2\DE_W0010_P0001\DE_2_W0010_P0001_T0001\TR1_W0001_P0010\TR1_2_W0001_P0010_T0001_R1_P4_K1_Ch2-Ch1.zen
16540	2.974061e-04	9.162724e-04	6.002000e-04	20150120_STAG2gfpcf2_G2G1\MitoSys2\Calibration\mEGFPC1H2B_G2\DE_W0010_P0001\DE_2_W0010_P0001_T0001\TR1_W0001_P0010\TR1_2_W0001_P0010_T0001_R1_P4_K1_Ch2-Ch1.zen
17820	4.216259e-04	8.517926e-04	5.529000e-04	20150120_STAG2gfpcf2_G2G1\MitoSys2\Calibration\mEGFPC1H2B_G2\DE_W0010_P0001\DE_2_W0010_P0001_T0001\TR1_W0001_P0010\TR1_2_W0001_P0010_T0001_R1_P4_K1_Ch2-Ch1.zen
19100	3.806318e-04	8.378630e-04	5.116100e-04	20150120_STAG2gfpcf2_G2G1\MitoSys2\Calibration\mEGFPC1H2B_G2\DE_W0010_P0001\DE_2_W0010_P0001_T0001\TR1_W0001_P0010\TR1_2_W0001_P0010_T0001_R1_P4_K1_Ch2-Ch1.zen
20380	4.800122e-04	6.485347e-04	4.752900e-04	20150120_STAG2gfpcf2_G2G1\MitoSys2\Calibration\mEGFPC1H2B_G2\DE_W0010_P0001\DE_2_W0010_P0001_T0001\TR1_W0001_P0010\TR1_2_W0001_P0010_T0001_R1_P4_K1_Ch2-Ch1.zen
21660	4.356076e-04	5.573311e-04	4.431200e-04	20150120_STAG2gfpcf2_G2G1\MitoSys2\Calibration\mEGFPC1H2B_G2\DE_W0010_P0001\DE_2_W0010_P0001_T0001\TR1_W0001_P0010\TR1_2_W0001_P0010_T0001_R1_P4_K1_Ch2-Ch1.zen
22940	5.399131e-04	5.466002e-04	4.144600e-04	20150120_STAG2gfpcf2_G2G1\MitoSys2\Calibration\mEGFPC1H2B_G2\DE_W0010_P0001\DE_2_W0010_P0001_T0001\TR1_W0001_P0010\TR1_2_W0001_P0010_T0001_R1_P4_K1_Ch2-Ch1.zen
24220	8.603293e-05	8.130193e-04	3.887700e-04	20150120_STAG2gfpcf2_G2G1\MitoSys2\Calibration\mEGFPC1H2B_G2\DE_W0010_P0001\DE_2_W0010_P0001_T0001\TR1_W0001_P0010\TR1_2_W0001_P0010_T0001_R1_P4_K1_Ch2-Ch1.zen
25500	1.897983e-04	7.226675e-04	3.656400e-04	20150120_STAG2gfpcf2_G2G1\MitoSys2\Calibration\mEGFPC1H2B_G2\DE_W0010_P0001\DE_2_W0010_P0001_T0001\TR1_W0001_P0010\TR1_2_W0001_P0010_T0001_R1_P4_K1_Ch2-Ch1.zen
28060	2.890459e-04	5.914928e-04	3.257100e-04	20150120_STAG2gfpcf2_G2G1\MitoSys2\Calibration\mEGFPC1H2B_G2\DE_W0010_P0001\DE_2_W0010_P0001_T0001\TR1_W0001_P0010\TR1_2_W0001_P0010_T0001_R1_P4_K1_Ch2-Ch1.zen
30620	3.864827e-04	6.265675e-04	2.925400e-04	20150120_STAG2gfpcf2_G2G1\MitoSys2\Calibration\mEGFPC1H2B_G2\DE_W0010_P0001\DE_2_W0010_P0001_T0001\TR1_W0001_P0010\TR1_2_W0001_P0010_T0001_R1_P4_K1_Ch2-Ch1.zen
33180	2.751195e-04	5.363275e-04	2.646100e-04	20150120_STAG2gfpcf2_G2G1\MitoSys2\Calibration\mEGFPC1H2B_G2\DE_W0010_P0001\DE_2_W0010_P0001_T0001\TR1_W0001_P0010\TR1_2_W0001_P0010_T0001_R1_P4_K1_Ch2-Ch1.zen
35740	1.911544e-04	6.369105e-04	2.408200e-04	20150120_STAG2gfpcf2_G2G1\MitoSys2\Calibration\mEGFPC1H2B_G2\DE_W0010_P0001\DE_2_W0010_P0001_T0001\TR1_W0001_P0010\TR1_2_W0001_P0010_T0001_R1_P4_K1_Ch2-Ch1.zen
38300	1.487882e-04	5.375308e-04	2.203500e-04	20150120_STAG2gfpcf2_G2G1\MitoSys2\Calibration\mEGFPC1H2B_G2\DE_W0010_P0001\DE_2_W0010_P0001_T0001\TR1_W0001_P0010\TR1_2_W0001_P0010_T0001_R1_P4_K1_Ch2-Ch1.zen
40860	2.264796e-04	6.342046e-04	2.025900e-04	20150120_STAG2gfpcf2_G2G1\MitoSys2\Calibration\mEGFPC1H2B_G2\DE_W0010_P0001\DE_2_W0010_P0001_T0001\TR1_W0001_P0010\TR1_2_W0001_P0010_T0001_R1_P4_K1_Ch2-Ch1.zen
43420	1.964494e-04	4.978935e-04	1.870600e-04	20150120_STAG2gfpcf2_G2G1\MitoSys2\Calibration\mEGFPC1H2B_G2\DE_W0010_P0001\DE_2_W0010_P0001_T0001\TR1_W0001_P0010\TR1_2_W0001_P0010_T0001_R1_P4_K1_Ch2-Ch1.zen
45980	1.388410e-04	6.252898e-04	1.733800e-04	20150120_STAG2gfpcf2_G2G1\MitoSys2\Calibration\mEGFPC1H2B_G2\DE_W0010_P0001\DE_2_W0010_P0001_T0001\TR1_W0001_P0010\TR1_2_W0001_P0010_T0001_R1_P4_K1_Ch2-Ch1.zen
48540	2.847434e-04	6.490820e-04	1.612600e-04	20150120_STAG2gfpcf2_G2G1\MitoSys2\Calibration\mEGFPC1H2B_G2\DE_W0010_P0001\DE_2_W0010_P0001_T0001\TR1_W0001_P0010\TR1_2_W0001_P0010_T0001_R1_P4_K1_Ch2-Ch1.zen
51100	1.334877e-04	5.291731e-04	1.504500e-04	20150120_STAG2gfpcf2_G2G1\MitoSys2\Calibration\mEGFPC1H2B_G2\DE_W0010_P0001\DE_2_W0010_P0001_T0001\TR1_W0001_P0010\TR1_2_W0001_P0010_T0001_R1_P4_K1_Ch2-Ch1.zen
56220	2.882824e-05	4.771856e-04	1.320700e-04	20150120_STAG2gfpcf2_G2G1\MitoSys2\Calibration\mEGFPC1H2B_G2\DE_W0010_P0001\DE_2_W0010_P0001_T0001\TR1_W0001_P0010\TR1_2_W0001_P0010_T0001_R1_P4_K1_Ch2-Ch1.zen
61340	1.107242e-04	5.518487e-04	1.170700e-04	20150120_STAG2gfpcf2_G2G1\MitoSys2\Calibration\mEGFPC1H2B_G2\DE_W0010_P0001\DE_2_W0010_P0001_T0001\TR1_W0001_P0010\TR1_2_W0001_P0010_T0001_R1_P4_K1_Ch2-Ch1.zen
66460	9.642541e-05	5.119502e-04	1.046300e-04	20150120_STAG2gfpcf2_G2G1\MitoSys2\Calibration\mEGFPC1H2B_G2\DE_W0010_P0001\DE_2_W0010_P0001_T0001\TR1_W0001_P0010\TR1_2_W0001_P0010_T0001_R1_P4_K1_Ch2-Ch1.zen
71580	5.093516e-05	5.929003e-04	9.418700e-05	20150120_STAG2gfpcf2_G2G1\MitoSys2\Calibration\mEGFPC1H2B_G2\DE_W0010_P0001\DE_2_W0010_P0001_T0001\TR1_W0001_P0010\TR1_2_W0001_P0010_T0001_R1_P4_K1_Ch2-Ch1.zen
76700	1.895826e-05	6.220939e-04	8.532100e-05	20150120_STAG2gfpcf2_G2G1\MitoSys2\Calibration\mEGFPC1H2B_G2\DE_W0010_P0001\DE_2_W0010_P0001_T0001\TR1_W0001_P0010\TR1_2_W0001_P0010_T0001_R1_P4_K1_Ch2-Ch1.zen
81820	9.173607e-05	6.455659e-04	7.771800e-05	20150120_STAG2gfpcf2_G2G1\MitoSys2\Calibration\mEGFPC1H2B_G2\DE_W0010_P0001\DE_2_W0010_P0001_T0001\TR1_W0001_P0010\TR1_2_W0001_P0010_T0001_R1_P4_K1_Ch2-Ch1.zen
86940	1.211268e-04	6.303762e-04	7.114300e-05	20150120_STAG2gfpcf2_G2G1\MitoSys2\Calibration\mEGFPC1H2B_G2\DE_W0010_P0001\DE_2_W0010_P0001_T0001\TR1_W0001_P0010\TR1_2_W0001_P0010_T0001_R1_P4_K1_Ch2-Ch1.zen
92060	2.600307e-04	6.745364e-04	6.541300e-05	20150120_STAG2gfpcf2_G2G1\MitoSys2\Calibration\mEGFPC1H2B_G2\DE_W0010_P0001\DE_2_W0010_P0001_T0001\TR1_W0001_P0010\TR1_2_W0001_P0010_T0001_R1_P4_K1_Ch2-Ch1.zen
97180	2.370346e-04	5.406746e-04	6.038400e-05	20150120_STAG2gfpcf2_G2G1\MitoSys2\Calibration\mEGFPC1H2B_G2\DE_W0010_P0001\DE_2_W0010_P0001_T0001\TR1_W0001_P0010\TR1_2_W0001_P0010_T0001_R1_P4_K1_Ch2-Ch1.zen
102300	1.755779e-04	5.349682e-04	5.594300e-05	20150120_STAG2gfpcf2_G2G1\MitoSys2\Calibration\mEGFPC1H2B_G2\DE_W0010_P0001\DE_2_W0010_P0001_T0001\TR1_W0001_P0010\TR1_2_W0001_P0010_T0001_R1_P4_K1_Ch2-Ch1.zen
112540	9.757821e-05	4.624553e-04	4.847900e-05	20150120_STAG2gfpcf2_G2G1\MitoSys2\Calibration\mEGFPC1H2B_G2\DE_W0010_P0001\DE_2_W0010_P0001_T0001\TR1_W0001_P0010\TR1_2_W0001_P0010_T0001_R1_P4_K1_Ch2-Ch1.zen
122780	2.989832e-04	4.795693e-04	4.248000e-05	20150120_STAG2gfpcf2_G2G1\MitoSys2\Calibration\mEGFPC1H2B_G2\DE_W0010_P0001\DE_2_W0010_P0001_T0001\TR1_W0001_P0010\TR1_2_W0001_P0010_T0001_R1_P4_K1_Ch2-Ch1.zen
133020	4.144862e-05	5.836163e-04	3.757600e-05	20150120_STAG2gfpcf2_G2G1\MitoSys2\Calibration\mEGFPC1H2B_G2\DE_W0010_P0001\DE_2_W0010_P0001_T0001\TR1_W0001_P0010\TR1_2_W0001_P0010_T0001_R1_P4_K1_Ch2-Ch1.zen
143260	4.226997e-05	6.838690e-04	3.351200e-05	20150120_STAG2gfpcf2_G2G1\MitoSys2\Calibration\mEGFPC1H2B_G2\DE_W0010_P0001\DE_2_W0010_P0001_T0001\TR1_W0001_P0010\TR1_2_W0001_P0010_T0001_R1_P4_K1_Ch2-Ch1.zen
153500	7.760392e-05	6.112250e-04	3.010100e-05	20150120_STAG2gfpcf2_G2G1\MitoSys2\Calibration\mEGFPC1H2B_G2\DE_W0010_P0001\DE_2_W0010_P0001_T0001\TR1_W0001_P0010\TR1_2_W0001_P0010_T0001_R1_P4_K1_Ch2-Ch1.zen
163740	3.287213e-05	4.491073e-04	2.720800e-05	20150120_STAG2gfpcf2_G2G1\MitoSys2\Calibration\mEGFPC1H2B_G2\DE_W0010_P0001\DE_2_W0010_P0001_T0001\TR1_W0001_P0010\TR1_2_W0001_P0010_T0001_R1_P4_K1_Ch2-Ch1.zen
173980	1.258776e-04	5.231819e-04	2.473100e-05	20150120_STAG2gfpcf2_G2G1\MitoSys2\Calibration\mEGFPC1H2B_G2\DE_W0010_P0001\DE_2_W0010_P0001_T0001\TR1_W0001_P0010\TR1_2_W0001_P0010_T0001_R1_P4_K1_Ch2-Ch1.zen
184220	8.026518e-05	4.795962e-04	2.259200e-05	20150120_STAG2gfpcf2_G2G1\MitoSys2\Calibration\mEGFPC1H2B_G2\DE_W0010_P0001\DE_2_W0010_P0001_T0001\TR1_W0001_P0010\TR1_2_W0001_P0010_T0001_R1_P4_K1_Ch2-Ch1.zen
194460	6.481768e-05	4.741622e-04	2.073100e-05	20150120_STAG2gfpcf2_G2G1\MitoSys2\Calibration\mEGFPC1H2B_G2\DE_W0010_P0001\DE_2_W0010_P0001_T0001\TR1_W0001_P0010\TR1_2_W0001_P0010_T0001_R1_P4_K1_Ch2-Ch1.zen
204700	-5.142845e-05	4.828095e-04	1.910100e-05	20150120_STAG2gfpcf2_G2G1\MitoSys2\Calibration\mEGFPC1H2B_G2\DE_W0010_P0001\DE_2_W0010_P0001_T0001\TR1_W0001_P0010\TR1_2_W0001_P0010_T0001_R1_P4_K1_Ch2-Ch1.zen
225180	-9.007745e-05	4.025672e-04	1.639200e-05	20150120_STAG2gfpcf2_G2G1\MitoSys2\Calibration\mEGFPC1H2B_G2\DE_W0010_P0001\DE_2_W0010_P0001_T0001\TR1_W0001_P0010\TR1_2_W0001_P0010_T0001_R1_P4_K1_Ch2-Ch1.zen
245660	-7.738667e-05	3.857286e-04	1.424300e-05	20150120_STAG2gfpcf2_G2G1\MitoSys2\Calibration\mEGFPC1H2B_G2\DE_W0010_P0001\DE_2_W0010_P0001_T0001\TR1_W0001_P0010\TR1_2_W0001_P0010_T0001_R1_P4_K1_Ch2-Ch1.zen
266140	1.112938e-04	3.124289e-04	1.250800e-05	20150120_STAG2gfpcf2_G2G1\MitoSys2\Calibration\mEGFPC1H2B_G2\DE_W0010_P0001\DE_2_W0010_P0001_T0001\TR1_W0001_P0010\TR1_2_W0001_P0010_T0001_R1_P4_K1_Ch2-Ch1.zen
286620	8.490066e-05	3.237369e-04	1.108500e-05	20150120_STAG2gfpcf2_G2G1\MitoSys2\Calibration\mEGFPC1H2B_G2\DE_W0010_P0001\DE_2_W0010_P0001_T0001\TR1_W0001_P0010\TR1_2_W0001_P0010_T0001_R1_P4_K1_Ch2-Ch1.zen
307100	3.123727e-05	4.970391e-04	9.902100e-06	20150120_STAG2gfpcf2_G2G1\MitoSys2\Calibration\mEGFPC1H2B_G2\DE_W0010_P0001\DE_2_W0010_P0001_T0001\TR1_W0001_P0010\TR1_2_W0001_P0010_T0001_R1_P4_K1_Ch2-Ch1.zen
327580	-2.166568e-05	4.968964e-04	8.907400e-06	20150120_STAG2gfpcf2_G2G1\MitoSys2\Calibration\mEGFPC1H2B_G2\DE_W0010_P0001\DE_2_W0010_P0001_T0001\TR1_W0001_P0010\TR1_2_W0001_P0010_T0001_R1_P4_K1_Ch2-Ch1.zen
348060	-1.493938e-04	3.176282e-04	8.062100e-06	20150120_STAG2gfpcf2_G2G1\MitoSys2\Calibration\mEGFPC1H2B_G2\DE_W0010_P0001\DE_2_W0010_P0001_T0001\TR1_W0001_P0010\TR1_2_W0001_P0010_T0001_R1_P4_K1_Ch2-Ch1.zen
368540	-1.420012e-04	4.052064e-04	7.337300e-06	20150120_STAG2gfpcf2_G2G1\MitoSys2\Calibration\mEGFPC1H2B_G2\DE_W0010_P0001\DE_2_W0010_P0001_T0001\TR1_W0001_P0010\TR1_2_W0001_P0010_T0001_R1_P4_K1_Ch2-Ch1.zen
389020	-9.928045e-05	3.906487e-04	6.710700e-06	20150120_STAG2gfpcf2_G2G1\MitoSys2\Calibration\mEGFPC1H2B_G2\DE_W0010_P0001\DE_2_W0010_P0001_T0001\TR1_W0001_P0010\TR1_2_W0001_P0010_T0001_R1_P4_K1_Ch2-Ch1.zen
409500	1.924100e-06	3.179171e-04	6.165000e-06	20150120_STAG2gfpcf2_G2G1\MitoSys2\Calibration\mEGFPC1H2B_G2\DE_W0010_P0001\DE_2_W0010_P0001_T0001\TR1_W0001_P0010\TR1_2_W0001_P0010_T0001_R1_P4_K1_Ch2-Ch1.zen
450460	-8.758048e-05	3.163495e-04	5.264600e-06	20150120_STAG2gfpcf2_G2G1\MitoSys2\Calibration\mEGFPC1H2B_G2\DE_W0010_P0001\DE_2_W0010_P0001_T0001\TR1_W0001_P0010\TR1_2_W0001_P0010_T0001_R1_P4_K1_Ch2-Ch1.zen
491420	2.883565e-05	2.317255e-04	4.556600e-06	20150120_STAG2gfpcf2_G2G1\MitoSys2\Calibration\mEGFPC1H2B_G2\DE_W0010_P0001\DE_2_W0010_P0001_T0001\TR1_W0001_P0010\TR1_2_W0001_P0010_T0001_R1_P4_K1_Ch2-Ch1.zen
532380	2.770133e-05	3.411378e-04	3.989100e-06	20150120_STAG2gfpcf2_G2G1\MitoSys2\Calibration\mEGFPC1H2B_G2\DE_W0010_P0001\DE_2_W0010_P0001_T0001\TR1_W0001_P0010\TR1_2_W0001_P0010_T0001_R1_P4_K1_Ch2-Ch1.zen
573340	1.284198e-04	2.996194e-04	3.526400e-06	20150120_STAG2gfpcf2_G2G1\MitoSys2\Calibration\mEGFPC1H2B_G2\DE_W0010_P0001\DE_2_W0010_P0001_T0001\TR1_W0001_P0010\TR1_2_W0001_P0010_T0001_R1_P4_K1_Ch2-Ch1.zen
614300	-6.337630e-06	2.912855e-04	3.143800e-06	20150120_STAG2gfpcf2_G2G1\MitoSys2\Calibration\mEGFPC1H2B_G2\DE_W0010_P0001\DE_2_W0010_P0001_T0001\TR1_W0001_P0010\TR1_2_W0001_P0010_T0001_R1_P4_K1_Ch2-Ch1.zen
655260	9.457114e-05	3.389783e-04	2.823500e-06	20150120_STAG2gfpcf2_G2G1\MitoSys2\Calibration\mEGFPC1H2B_G2\DE_W0010_P0001\DE_2_W0010_P0001_T0001\TR1_W0001_P0010\TR1_2_W0001_P0010_T0001_R1_P4_K1_Ch2-Ch1.zen
696220	-6.390823e-05	4.697444e-04	2.552300e-06	20150120_STAG2gfpcf2_G2G1\MitoSys2\Calibration\mEGFPC1H2B_G2\DE_W0010_P0001\DE_2_W0010_P0001_T0001\TR1_W0001_P0010\TR1_2_W0001_P0010_T0001_R1_P4_K1_Ch2-Ch1.zen
737180	8.339657e-05	4.052792e-04	2.320600e-06	20150120_STAG2gfpcf2_G2G1\MitoSys2\Calibration\mEGFPC1H2B_G2\DE_W0010_P0001\DE_2_W0010_P0001_T0001\TR1_W0001_P0010\TR1_2_W0001_P0010_T0001_R1_P4_K1_Ch2-Ch1.zen
778140	2.591575e-05	3.332157e-04	2.120800e-06	20150120_STAG2gfpcf2_G2G1\MitoSys2\Calibration\mEGFPC1H2B_G2\DE_W0010_P0001\DE_2_W0010_P0001_T0001\TR1_W0001_P0010\TR1_2_W0001_P0010_T0001_R1_P4_K1_Ch2-Ch1.zen
819100	-1.469578e-04	3.048970e-04	1.947200e-06	20150120_STAG2gfpcf2_G2G1\MitoSys2\Calibration\mEGFPC1H2B_G2\DE_W0010_P0001\DE_2_W0010_P0001_T0001\TR1_W0001_P0010\TR1_2_W0001_P0010_T0001_R1_P4_K1_Ch2-Ch1.zen
901020	-5.147517e-05	2.565128e-04	1.661500e-06	20150120_STAG2gfpcf2_G2G1\MitoSys2\Calibration\mEGFPC1H2B_G2\DE_W0010_P0001\DE_2_W0010_P0001_T0001\TR1_W0001_P0010\TR1_2_W0001_P0010_T0001_R1_P4_K1_Ch2-Ch1.zen
982940	-1.697499e-04	2.685064e-04	1.437700e-06	20150120_STAG2gfpcf2_G2G1\MitoSys2\Calibration\mEGFPC1H2B_G2\DE_W0010_P0001\DE_2_W0010_P0001_T0001\TR1_W0001_P0010\TR1_2_W0001_P0010_T0001_R1_P4_K1_Ch2-Ch1.zen
1064860	-1.578371e-04	3.105360e-04	1.258600e-06	20150120_STAG2gfpcf2_G2G1\MitoSys2\Calibration\mEGFPC1H2B_G2\DE_W0010_P0001\DE_2_W0010_P0001_T0001\TR1_W0001_P0010\TR1_2_W0001_P0010_T0001_R1_P4_K1_Ch2-Ch1.zen
1146780	-1.913808e-06	3.612992e-04	1.112900e-06	20150120_STAG2gfpcf2_G2G1\MitoSys2\Calibration\mEGFPC1H2B_G2\DE_W0010_P0001\DE_2_W0010_P0001_T0001\TR1_W0001_P0010\TR1_2_W0001_P0010_T0001_R1_P4_K1_Ch2-Ch1.zen
1228700	1.036652e-04	3.143915e-04	9.925500e-07	20150120_STAG2gfpcf2_G2G1\MitoSys2\Calibration\mEGFPC1H2B_G2\DE_W0010_P0001\DE_2_W0010_P0001_T0001\TR1_W0001_P0010\TR1_2_W0001_P0010_T0001_R1_P4_K1_Ch2-Ch1.zen
1310620	-2.144336e-05	2.531834e-04	8.918800e-07	20150120_STAG2gfpcf2_G2G1\MitoSys2\Calibration\mEGFPC1H2B_G2\DE_W0010_P0001\DE_2_W0010_P0001_T0001\TR1_W0001_P0010\TR1_2_W0001_P0010_T0001_R1_P4_K1_Ch2-Ch1.zen
1392540	1.027266e-05	2.640507e-04	8.067200e-07	20150120_STAG2gfpcf2_G2G1\MitoSys2\Calibration\mEGFPC1H2B_G2\DE_W0010_P0001\DE_2_W0010_P0001_T0001\TR1_W0001_P0010\TR1_2_W0001_P0010_T0001_R1_P4_K1_Ch2-Ch1.zen
1474460	6.176184e-05	2.236835e-04	7.339500e-07	20150120_STAG2gfpcf2_G2G1\MitoSys2\Calibration\mEGFPC1H2B_G2\DE_W0010_P0001\DE_2_W0010_P0001_T0001\TR1_W0001_P0010\TR1_2_W0001_P0010_T0001_R1_P4_K1_Ch2-Ch1.zen
1556380	9.574544e-06	2.830846e-04	6.712300e-07	20150120_STAG2gfpcf2_G2G1\MitoSys2\Calibration\mEGFPC1H2B_G2\DE_W0010_P0001\DE_2_W0010_P0001_T0001\TR1_W0001_P0010\TR1_2_W0001_P0010_T0001_R1_P4_K1_Ch2-Ch1.zen
10	2.318991e-02	1.600626e-03	2.279600e-02	20150120_STAG2gfpcf2_G2G1\MitoSys2\Calibration\mEGFPC1H2B_G2\DE_W0010_P0001\DE_2_W0010_P0001_T0001\TR1_W0001_P0010\TR1_2_W0001_P0010_T0001_R1_P5_K1_Ch2-Ch1.zen
20	2.131132e-02	1.507325e-03	2.165300e-02	20150120_STAG2gfpcf2_G2G1\MitoSys2\Calibration\mEGFPC1H2B_G2\DE_W0010_P0001\DE_2_W0010_P0001_T0001\TR1_W0001_P0010\TR1_2_W0001_P0010_T0001_R1_P5_K1_Ch2-Ch1.zen
30	2.105485e-02	1.759006e-03	2.062400e-02	20150120_STAG2gfpcf2_G2G1\MitoSys2\Calibration\mEGFPC1H2B_G2\DE_W0010_P0001\DE_2_W0010_P0001_T0001\TR1_W0001_P0010\TR1_2_W0001_P0010_T0001_R1_P5_K1_Ch2-Ch1.zen
40	1.939780e-02	1.314849e-03	1.969400e-02	20150120_STAG2gfpcf2_G2G1\MitoSys2\Calibration\mEGFPC1H2B_G2\DE_W0010_P0001\DE_2_W0010_P0001_T0001\TR1_W0001_P0010\TR1_2_W0001_P0010_T0001_R1_P5_K1_Ch2-Ch1.zen
50	1.863860e-02	1.297486e-03	1.884900e-02	20150120_STAG2gfpcf2_G2G1\MitoSys2\Calibration\mEGFPC1H2B_G2\DE_W0010_P0001\DE_2_W0010_P0001_T0001\TR1_W0001_P0010\TR1_2_W0001_P0010_T0001_R1_P5_K1_Ch2-Ch1.zen
60	1.813293e-02	1.668897e-03	1.807800e-02	20150120_STAG2gfpcf2_G2G1\MitoSys2\Calibration\mEGFPC1H2B_G2\DE_W0010_P0001\DE_2_W0010_P0001_T0001\TR1_W0001_P0010\TR1_2_W0001_P0010_T0001_R1_P5_K1_Ch2-Ch1.zen
70	1.721030e-02	1.143512e-03	1.737200e-02	20150120_STAG2gfpcf2_G2G1\MitoSys2\Calibration\mEGFPC1H2B_G2\DE_W0010_P0001\DE_2_W0010_P0001_T0001\TR1_W0001_P0010\TR1_2_W0001_P0010_T0001_R1_P5_K1_Ch2-Ch1.zen
80	1.658610e-02	1.474350e-03	1.672400e-02	20150120_STAG2gfpcf2_G2G1\MitoSys2\Calibration\mEGFPC1H2B_G2\DE_W0010_P0001\DE_2_W0010_P0001_T0001\TR1_W0001_P0010\TR1_2_W0001_P0010_T0001_R1_P5_K1_Ch2-Ch1.zen
90	1.617724e-02	1.230156e-03	1.612700e-02	20150120_STAG2gfpcf2_G2G1\MitoSys2\Calibration\mEGFPC1H2B_G2\DE_W0010_P0001\DE_2_W0010_P0001_T0001\TR1_W0001_P0010\TR1_2_W0001_P0010_T0001_R1_P5_K1_Ch2-Ch1.zen
100	1.554525e-02	1.130741e-03	1.557500e-02	20150120_STAG2gfpcf2_G2G1\MitoSys2\Calibration\mEGFPC1H2B_G2\DE_W0010_P0001\DE_2_W0010_P0001_T0001\TR1_W0001_P0010\TR1_2_W0001_P0010_T0001_R1_P5_K1_Ch2-Ch1.zen
120	1.446006e-02	1.202398e-03	1.458900e-02	20150120_STAG2gfpcf2_G2G1\MitoSys2\Calibration\mEGFPC1H2B_G2\DE_W0010_P0001\DE_2_W0010_P0001_T0001\TR1_W0001_P0010\TR1_2_W0001_P0010_T0001_R1_P5_K1_Ch2-Ch1.zen
140	1.383800e-02	1.010083e-03	1.373400e-02	20150120_STAG2gfpcf2_G2G1\MitoSys2\Calibration\mEGFPC1H2B_G2\DE_W0010_P0001\DE_2_W0010_P0001_T0001\TR1_W0001_P0010\TR1_2_W0001_P0010_T0001_R1_P5_K1_Ch2-Ch1.zen
160	1.303473e-02	1.117836e-03	1.298500e-02	20150120_STAG2gfpcf2_G2G1\MitoSys2\Calibration\mEGFPC1H2B_G2\DE_W0010_P0001\DE_2_W0010_P0001_T0001\TR1_W0001_P0010\TR1_2_W0001_P0010_T0001_R1_P5_K1_Ch2-Ch1.zen
180	1.268210e-02	9.612723e-04	1.232400e-02	20150120_STAG2gfpcf2_G2G1\MitoSys2\Calibration\mEGFPC1H2B_G2\DE_W0010_P0001\DE_2_W0010_P0001_T0001\TR1_W0001_P0010\TR1_2_W0001_P0010_T0001_R1_P5_K1_Ch2-Ch1.zen
200	1.210692e-02	1.066029e-03	1.173500e-02	20150120_STAG2gfpcf2_G2G1\MitoSys2\Calibration\mEGFPC1H2B_G2\DE_W0010_P0001\DE_2_W0010_P0001_T0001\TR1_W0001_P0010\TR1_2_W0001_P0010_T0001_R1_P5_K1_Ch2-Ch1.zen
220	1.102225e-02	1.249546e-03	1.120700e-02	20150120_STAG2gfpcf2_G2G1\MitoSys2\Calibration\mEGFPC1H2B_G2\DE_W0010_P0001\DE_2_W0010_P0001_T0001\TR1_W0001_P0010\TR1_2_W0001_P0010_T0001_R1_P5_K1_Ch2-Ch1.zen
240	1.094279e-02	1.071109e-03	1.073100e-02	20150120_STAG2gfpcf2_G2G1\MitoSys2\Calibration\mEGFPC1H2B_G2\DE_W0010_P0001\DE_2_W0010_P0001_T0001\TR1_W0001_P0010\TR1_2_W0001_P0010_T0001_R1_P5_K1_Ch2-Ch1.zen
260	1.044310e-02	1.027968e-03	1.029800e-02	20150120_STAG2gfpcf2_G2G1\MitoSys2\Calibration\mEGFPC1H2B_G2\DE_W0010_P0001\DE_2_W0010_P0001_T0001\TR1_W0001_P0010\TR1_2_W0001_P0010_T0001_R1_P5_K1_Ch2-Ch1.zen
280	9.699207e-03	1.092862e-03	9.903200e-03	20150120_STAG2gfpcf2_G2G1\MitoSys2\Calibration\mEGFPC1H2B_G2\DE_W0010_P0001\DE_2_W0010_P0001_T0001\TR1_W0001_P0010\TR1_2_W0001_P0010_T0001_R1_P5_K1_Ch2-Ch1.zen
300	9.594172e-03	8.203530e-04	9.540600e-03	20150120_STAG2gfpcf2_G2G1\MitoSys2\Calibration\mEGFPC1H2B_G2\DE_W0010_P0001\DE_2_W0010_P0001_T0001\TR1_W0001_P0010\TR1_2_W0001_P0010_T0001_R1_P5_K1_Ch2-Ch1.zen
340	8.820634e-03	9.187159e-04	8.897200e-03	20150120_STAG2gfpcf2_G2G1\MitoSys2\Calibration\mEGFPC1H2B_G2\DE_W0010_P0001\DE_2_W0010_P0001_T0001\TR1_W0001_P0010\TR1_2_W0001_P0010_T0001_R1_P5_K1_Ch2-Ch1.zen
380	8.317408e-03	6.690422e-04	8.342200e-03	20150120_STAG2gfpcf2_G2G1\MitoSys2\Calibration\mEGFPC1H2B_G2\DE_W0010_P0001\DE_2_W0010_P0001_T0001\TR1_W0001_P0010\TR1_2_W0001_P0010_T0001_R1_P5_K1_Ch2-Ch1.zen
420	7.756260e-03	9.015922e-04	7.857200e-03	20150120_STAG2gfpcf2_G2G1\MitoSys2\Calibration\mEGFPC1H2B_G2\DE_W0010_P0001\DE_2_W0010_P0001_T0001\TR1_W0001_P0010\TR1_2_W0001_P0010_T0001_R1_P5_K1_Ch2-Ch1.zen
460	7.332241e-03	8.162893e-04	7.428900e-03	20150120_STAG2gfpcf2_G2G1\MitoSys2\Calibration\mEGFPC1H2B_G2\DE_W0010_P0001\DE_2_W0010_P0001_T0001\TR1_W0001_P0010\TR1_2_W0001_P0010_T0001_R1_P5_K1_Ch2-Ch1.zen
500	6.939841e-03	1.005203e-03	7.047200e-03	20150120_STAG2gfpcf2_G2G1\MitoSys2\Calibration\mEGFPC1H2B_G2\DE_W0010_P0001\DE_2_W0010_P0001_T0001\TR1_W0001_P0010\TR1_2_W0001_P0010_T0001_R1_P5_K1_Ch2-Ch1.zen
540	6.816626e-03	8.767393e-04	6.704500e-03	20150120_STAG2gfpcf2_G2G1\MitoSys2\Calibration\mEGFPC1H2B_G2\DE_W0010_P0001\DE_2_W0010_P0001_T0001\TR1_W0001_P0010\TR1_2_W0001_P0010_T0001_R1_P5_K1_Ch2-Ch1.zen
580	6.482961e-03	8.439753e-04	6.394800e-03	20150120_STAG2gfpcf2_G2G1\MitoSys2\Calibration\mEGFPC1H2B_G2\DE_W0010_P0001\DE_2_W0010_P0001_T0001\TR1_W0001_P0010\TR1_2_W0001_P0010_T0001_R1_P5_K1_Ch2-Ch1.zen
620	5.988372e-03	9.350551e-04	6.113300e-03	20150120_STAG2gfpcf2_G2G1\MitoSys2\Calibration\mEGFPC1H2B_G2\DE_W0010_P0001\DE_2_W0010_P0001_T0001\TR1_W0001_P0010\TR1_2_W0001_P0010_T0001_R1_P5_K1_Ch2-Ch1.zen
660	5.672069e-03	8.301155e-04	5.856200e-03	20150120_STAG2gfpcf2_G2G1\MitoSys2\Calibration\mEGFPC1H2B_G2\DE_W0010_P0001\DE_2_W0010_P0001_T0001\TR1_W0001_P0010\TR1_2_W0001_P0010_T0001_R1_P5_K1_Ch2-Ch1.zen
700	5.549799e-03	6.775889e-04	5.620500e-03	20150120_STAG2gfpcf2_G2G1\MitoSys2\Calibration\mEGFPC1H2B_G2\DE_W0010_P0001\DE_2_W0010_P0001_T0001\TR1_W0001_P0010\TR1_2_W0001_P0010_T0001_R1_P5_K1_Ch2-Ch1.zen
780	5.100113e-03	8.088244e-04	5.202800e-03	20150120_STAG2gfpcf2_G2G1\MitoSys2\Calibration\mEGFPC1H2B_G2\DE_W0010_P0001\DE_2_W0010_P0001_T0001\TR1_W0001_P0010\TR1_2_W0001_P0010_T0001_R1_P5_K1_Ch2-Ch1.zen
860	4.890570e-03	6.088339e-04	4.844100e-03	20150120_STAG2gfpcf2_G2G1\MitoSys2\Calibration\mEGFPC1H2B_G2\DE_W0010_P0001\DE_2_W0010_P0001_T0001\TR1_W0001_P0010\TR1_2_W0001_P0010_T0001_R1_P5_K1_Ch2-Ch1.zen
940	4.493376e-03	6.306142e-04	4.532500e-03	20150120_STAG2gfpcf2_G2G1\MitoSys2\Calibration\mEGFPC1H2B_G2\DE_W0010_P0001\DE_2_W0010_P0001_T0001\TR1_W0001_P0010\TR1_2_W0001_P0010_T0001_R1_P5_K1_Ch2-Ch1.zen
1020	4.307557e-03	6.857337e-04	4.259200e-03	20150120_STAG2gfpcf2_G2G1\MitoSys2\Calibration\mEGFPC1H2B_G2\DE_W0010_P0001\DE_2_W0010_P0001_T0001\TR1_W0001_P0010\TR1_2_W0001_P0010_T0001_R1_P5_K1_Ch2-Ch1.zen
1100	4.062781e-03	5.281347e-04	4.017600e-03	20150120_STAG2gfpcf2_G2G1\MitoSys2\Calibration\mEGFPC1H2B_G2\DE_W0010_P0001\DE_2_W0010_P0001_T0001\TR1_W0001_P0010\TR1_2_W0001_P0010_T0001_R1_P5_K1_Ch2-Ch1.zen
1180	3.755681e-03	5.202848e-04	3.802500e-03	20150120_STAG2gfpcf2_G2G1\MitoSys2\Calibration\mEGFPC1H2B_G2\DE_W0010_P0001\DE_2_W0010_P0001_T0001\TR1_W0001_P0010\TR1_2_W0001_P0010_T0001_R1_P5_K1_Ch2-Ch1.zen
1260	3.695477e-03	4.730131e-04	3.609700e-03	20150120_STAG2gfpcf2_G2G1\MitoSys2\Calibration\mEGFPC1H2B_G2\DE_W0010_P0001\DE_2_W0010_P0001_T0001\TR1_W0001_P0010\TR1_2_W0001_P0010_T0001_R1_P5_K1_Ch2-Ch1.zen
1340	3.380471e-03	4.598907e-04	3.435800e-03	20150120_STAG2gfpcf2_G2G1\MitoSys2\Calibration\mEGFPC1H2B_G2\DE_W0010_P0001\DE_2_W0010_P0001_T0001\TR1_W0001_P0010\TR1_2_W0001_P0010_T0001_R1_P5_K1_Ch2-Ch1.zen
1420	3.295151e-03	5.481446e-04	3.278300e-03	20150120_STAG2gfpcf2_G2G1\MitoSys2\Calibration\mEGFPC1H2B_G2\DE_W0010_P0001\DE_2_W0010_P0001_T0001\TR1_W0001_P0010\TR1_2_W0001_P0010_T0001_R1_P5_K1_Ch2-Ch1.zen
1500	3.231684e-03	5.409818e-04	3.134900e-03	20150120_STAG2gfpcf2_G2G1\MitoSys2\Calibration\mEGFPC1H2B_G2\DE_W0010_P0001\DE_2_W0010_P0001_T0001\TR1_W0001_P0010\TR1_2_W0001_P0010_T0001_R1_P5_K1_Ch2-Ch1.zen
1660	2.930070e-03	4.992082e-04	2.883600e-03	20150120_STAG2gfpcf2_G2G1\MitoSys2\Calibration\mEGFPC1H2B_G2\DE_W0010_P0001\DE_2_W0010_P0001_T0001\TR1_W0001_P0010\TR1_2_W0001_P0010_T0001_R1_P5_K1_Ch2-Ch1.zen
1820	2.759545e-03	4.862460e-04	2.670400e-03	20150120_STAG2gfpcf2_G2G1\MitoSys2\Calibration\mEGFPC1H2B_G2\DE_W0010_P0001\DE_2_W0010_P0001_T0001\TR1_W0001_P0010\TR1_2_W0001_P0010_T0001_R1_P5_K1_Ch2-Ch1.zen
1980	2.490754e-03	4.191192e-04	2.487400e-03	20150120_STAG2gfpcf2_G2G1\MitoSys2\Calibration\mEGFPC1H2B_G2\DE_W0010_P0001\DE_2_W0010_P0001_T0001\TR1_W0001_P0010\TR1_2_W0001_P0010_T0001_R1_P5_K1_Ch2-Ch1.zen
2140	2.452898e-03	6.070061e-04	2.328500e-03	20150120_STAG2gfpcf2_G2G1\MitoSys2\Calibration\mEGFPC1H2B_G2\DE_W0010_P0001\DE_2_W0010_P0001_T0001\TR1_W0001_P0010\TR1_2_W0001_P0010_T0001_R1_P5_K1_Ch2-Ch1.zen
2300	2.225133e-03	5.776756e-04	2.189200e-03	20150120_STAG2gfpcf2_G2G1\MitoSys2\Calibration\mEGFPC1H2B_G2\DE_W0010_P0001\DE_2_W0010_P0001_T0001\TR1_W0001_P0010\TR1_2_W0001_P0010_T0001_R1_P5_K1_Ch2-Ch1.zen
2460	2.195020e-03	6.289618e-04	2.066300e-03	20150120_STAG2gfpcf2_G2G1\MitoSys2\Calibration\mEGFPC1H2B_G2\DE_W0010_P0001\DE_2_W0010_P0001_T0001\TR1_W0001_P0010\TR1_2_W0001_P0010_T0001_R1_P5_K1_Ch2-Ch1.zen
2620	1.927156e-03	5.267605e-04	1.956800e-03	20150120_STAG2gfpcf2_G2G1\MitoSys2\Calibration\mEGFPC1H2B_G2\DE_W0010_P0001\DE_2_W0010_P0001_T0001\TR1_W0001_P0010\TR1_2_W0001_P0010_T0001_R1_P5_K1_Ch2-Ch1.zen
2780	1.740933e-03	6.747375e-04	1.858800e-03	20150120_STAG2gfpcf2_G2G1\MitoSys2\Calibration\mEGFPC1H2B_G2\DE_W0010_P0001\DE_2_W0010_P0001_T0001\TR1_W0001_P0010\TR1_2_W0001_P0010_T0001_R1_P5_K1_Ch2-Ch1.zen
2940	1.674533e-03	6.059730e-04	1.770500e-03	20150120_STAG2gfpcf2_G2G1\MitoSys2\Calibration\mEGFPC1H2B_G2\DE_W0010_P0001\DE_2_W0010_P0001_T0001\TR1_W0001_P0010\TR1_2_W0001_P0010_T0001_R1_P5_K1_Ch2-Ch1.zen
3100	1.537824e-03	5.111952e-04	1.690600e-03	20150120_STAG2gfpcf2_G2G1\MitoSys2\Calibration\mEGFPC1H2B_G2\DE_W0010_P0001\DE_2_W0010_P0001_T0001\TR1_W0001_P0010\TR1_2_W0001_P0010_T0001_R1_P5_K1_Ch2-Ch1.zen
3420	1.512077e-03	5.317355e-04	1.551500e-03	20150120_STAG2gfpcf2_G2G1\MitoSys2\Calibration\mEGFPC1H2B_G2\DE_W0010_P0001\DE_2_W0010_P0001_T0001\TR1_W0001_P0010\TR1_2_W0001_P0010_T0001_R1_P5_K1_Ch2-Ch1.zen
3740	1.409935e-03	7.021738e-04	1.434500e-03	20150120_STAG2gfpcf2_G2G1\MitoSys2\Calibration\mEGFPC1H2B_G2\DE_W0010_P0001\DE_2_W0010_P0001_T0001\TR1_W0001_P0010\TR1_2_W0001_P0010_T0001_R1_P5_K1_Ch2-Ch1.zen
4060	1.292100e-03	5.405153e-04	1.334700e-03	20150120_STAG2gfpcf2_G2G1\MitoSys2\Calibration\mEGFPC1H2B_G2\DE_W0010_P0001\DE_2_W0010_P0001_T0001\TR1_W0001_P0010\TR1_2_W0001_P0010_T0001_R1_P5_K1_Ch2-Ch1.zen
4380	1.257895e-03	5.810847e-04	1.248700e-03	20150120_STAG2gfpcf2_G2G1\MitoSys2\Calibration\mEGFPC1H2B_G2\DE_W0010_P0001\DE_2_W0010_P0001_T0001\TR1_W0001_P0010\TR1_2_W0001_P0010_T0001_R1_P5_K1_Ch2-Ch1.zen
4700	1.128790e-03	6.116856e-04	1.173700e-03	20150120_STAG2gfpcf2_G2G1\MitoSys2\Calibration\mEGFPC1H2B_G2\DE_W0010_P0001\DE_2_W0010_P0001_T0001\TR1_W0001_P0010\TR1_2_W0001_P0010_T0001_R1_P5_K1_Ch2-Ch1.zen
5020	1.118198e-03	6.301243e-04	1.107700e-03	20150120_STAG2gfpcf2_G2G1\MitoSys2\Calibration\mEGFPC1H2B_G2\DE_W0010_P0001\DE_2_W0010_P0001_T0001\TR1_W0001_P0010\TR1_2_W0001_P0010_T0001_R1_P5_K1_Ch2-Ch1.zen
5340	1.003491e-03	5.483920e-04	1.049300e-03	20150120_STAG2gfpcf2_G2G1\MitoSys2\Calibration\mEGFPC1H2B_G2\DE_W0010_P0001\DE_2_W0010_P0001_T0001\TR1_W0001_P0010\TR1_2_W0001_P0010_T0001_R1_P5_K1_Ch2-Ch1.zen
5660	1.028689e-03	5.733433e-04	9.971700e-04	20150120_STAG2gfpcf2_G2G1\MitoSys2\Calibration\mEGFPC1H2B_G2\DE_W0010_P0001\DE_2_W0010_P0001_T0001\TR1_W0001_P0010\TR1_2_W0001_P0010_T0001_R1_P5_K1_Ch2-Ch1.zen
5980	1.033149e-03	6.531478e-04	9.503600e-04	20150120_STAG2gfpcf2_G2G1\MitoSys2\Calibration\mEGFPC1H2B_G2\DE_W0010_P0001\DE_2_W0010_P0001_T0001\TR1_W0001_P0010\TR1_2_W0001_P0010_T0001_R1_P5_K1_Ch2-Ch1.zen
6300	1.044332e-03	6.070597e-04	9.081000e-04	20150120_STAG2gfpcf2_G2G1\MitoSys2\Calibration\mEGFPC1H2B_G2\DE_W0010_P0001\DE_2_W0010_P0001_T0001\TR1_W0001_P0010\TR1_2_W0001_P0010_T0001_R1_P5_K1_Ch2-Ch1.zen
6940	8.908849e-04	6.420966e-04	8.347900e-04	20150120_STAG2gfpcf2_G2G1\MitoSys2\Calibration\mEGFPC1H2B_G2\DE_W0010_P0001\DE_2_W0010_P0001_T0001\TR1_W0001_P0010\TR1_2_W0001_P0010_T0001_R1_P5_K1_Ch2-Ch1.zen
7580	7.602510e-04	4.932460e-04	7.733900e-04	20150120_STAG2gfpcf2_G2G1\MitoSys2\Calibration\mEGFPC1H2B_G2\DE_W0010_P0001\DE_2_W0010_P0001_T0001\TR1_W0001_P0010\TR1_2_W0001_P0010_T0001_R1_P5_K1_Ch2-Ch1.zen
8220	8.089570e-04	4.285272e-04	7.212000e-04	20150120_STAG2gfpcf2_G2G1\MitoSys2\Calibration\mEGFPC1H2B_G2\DE_W0010_P0001\DE_2_W0010_P0001_T0001\TR1_W0001_P0010\TR1_2_W0001_P0010_T0001_R1_P5_K1_Ch2-Ch1.zen
8860	7.589560e-04	4.630254e-04	6.762700e-04	20150120_STAG2gfpcf2_G2G1\MitoSys2\Calibration\mEGFPC1H2B_G2\DE_W0010_P0001\DE_2_W0010_P0001_T0001\TR1_W0001_P0010\TR1_2_W0001_P0010_T0001_R1_P5_K1_Ch2-Ch1.zen
9500	6.436624e-04	6.417881e-04	6.371900e-04	20150120_STAG2gfpcf2_G2G1\MitoSys2\Calibration\mEGFPC1H2B_G2\DE_W0010_P0001\DE_2_W0010_P0001_T0001\TR1_W0001_P0010\TR1_2_W0001_P0010_T0001_R1_P5_K1_Ch2-Ch1.zen
10140	5.436653e-04	4.912124e-04	6.028600e-04	20150120_STAG2gfpcf2_G2G1\MitoSys2\Calibration\mEGFPC1H2B_G2\DE_W0010_P0001\DE_2_W0010_P0001_T0001\TR1_W0001_P0010\TR1_2_W0001_P0010_T0001_R1_P5_K1_Ch2-Ch1.zen
10780	5.576138e-04	5.369587e-04	5.724500e-04	20150120_STAG2gfpcf2_G2G1\MitoSys2\Calibration\mEGFPC1H2B_G2\DE_W0010_P0001\DE_2_W0010_P0001_T0001\TR1_W0001_P0010\TR1_2_W0001_P0010_T0001_R1_P5_K1_Ch2-Ch1.zen
11420	5.436632e-04	5.743180e-04	5.453300e-04	20150120_STAG2gfpcf2_G2G1\MitoSys2\Calibration\mEGFPC1H2B_G2\DE_W0010_P0001\DE_2_W0010_P0001_T0001\TR1_W0001_P0010\TR1_2_W0001_P0010_T0001_R1_P5_K1_Ch2-Ch1.zen
12060	5.590066e-04	4.510037e-04	5.209800e-04	20150120_STAG2gfpcf2_G2G1\MitoSys2\Calibration\mEGFPC1H2B_G2\DE_W0010_P0001\DE_2_W0010_P0001_T0001\TR1_W0001_P0010\TR1_2_W0001_P0010_T0001_R1_P5_K1_Ch2-Ch1.zen
12700	6.215297e-04	4.813289e-04	4.989900e-04	20150120_STAG2gfpcf2_G2G1\MitoSys2\Calibration\mEGFPC1H2B_G2\DE_W0010_P0001\DE_2_W0010_P0001_T0001\TR1_W0001_P0010\TR1_2_W0001_P0010_T0001_R1_P5_K1_Ch2-Ch1.zen
13980	6.090651e-04	5.589544e-04	4.608100e-04	20150120_STAG2gfpcf2_G2G1\MitoSys2\Calibration\mEGFPC1H2B_G2\DE_W0010_P0001\DE_2_W0010_P0001_T0001\TR1_W0001_P0010\TR1_2_W0001_P0010_T0001_R1_P5_K1_Ch2-Ch1.zen
15260	5.369082e-04	5.752891e-04	4.287600e-04	20150120_STAG2gfpcf2_G2G1\MitoSys2\Calibration\mEGFPC1H2B_G2\DE_W0010_P0001\DE_2_W0010_P0001_T0001\TR1_W0001_P0010\TR1_2_W0001_P0010_T0001_R1_P5_K1_Ch2-Ch1.zen
16540	4.783695e-04	4.762888e-04	4.014600e-04	20150120_STAG2gfpcf2_G2G1\MitoSys2\Calibration\mEGFPC1H2B_G2\DE_W0010_P0001\DE_2_W0010_P0001_T0001\TR1_W0001_P0010\TR1_2_W0001_P0010_T0001_R1_P5_K1_Ch2-Ch1.zen
17820	4.169755e-04	4.724728e-04	3.778900e-04	20150120_STAG2gfpcf2_G2G1\MitoSys2\Calibration\mEGFPC1H2B_G2\DE_W0010_P0001\DE_2_W0010_P0001_T0001\TR1_W0001_P0010\TR1_2_W0001_P0010_T0001_R1_P5_K1_Ch2-Ch1.zen
19100	3.289336e-04	5.159911e-04	3.573200e-04	20150120_STAG2gfpcf2_G2G1\MitoSys2\Calibration\mEGFPC1H2B_G2\DE_W0010_P0001\DE_2_W0010_P0001_T0001\TR1_W0001_P0010\TR1_2_W0001_P0010_T0001_R1_P5_K1_Ch2-Ch1.zen
20380	2.913771e-04	4.269347e-04	3.392000e-04	20150120_STAG2gfpcf2_G2G1\MitoSys2\Calibration\mEGFPC1H2B_G2\DE_W0010_P0001\DE_2_W0010_P0001_T0001\TR1_W0001_P0010\TR1_2_W0001_P0010_T0001_R1_P5_K1_Ch2-Ch1.zen
21660	1.733989e-04	4.673886e-04	3.230900e-04	20150120_STAG2gfpcf2_G2G1\MitoSys2\Calibration\mEGFPC1H2B_G2\DE_W0010_P0001\DE_2_W0010_P0001_T0001\TR1_W0001_P0010\TR1_2_W0001_P0010_T0001_R1_P5_K1_Ch2-Ch1.zen
22940	2.890357e-04	4.871094e-04	3.086600e-04	20150120_STAG2gfpcf2_G2G1\MitoSys2\Calibration\mEGFPC1H2B_G2\DE_W0010_P0001\DE_2_W0010_P0001_T0001\TR1_W0001_P0010\TR1_2_W0001_P0010_T0001_R1_P5_K1_Ch2-Ch1.zen
24220	2.377914e-04	4.982779e-04	2.956700e-04	20150120_STAG2gfpcf2_G2G1\MitoSys2\Calibration\mEGFPC1H2B_G2\DE_W0010_P0001\DE_2_W0010_P0001_T0001\TR1_W0001_P0010\TR1_2_W0001_P0010_T0001_R1_P5_K1_Ch2-Ch1.zen
25500	2.343488e-04	4.572632e-04	2.838800e-04	20150120_STAG2gfpcf2_G2G1\MitoSys2\Calibration\mEGFPC1H2B_G2\DE_W0010_P0001\DE_2_W0010_P0001_T0001\TR1_W0001_P0010\TR1_2_W0001_P0010_T0001_R1_P5_K1_Ch2-Ch1.zen
28060	2.927378e-04	4.593604e-04	2.633200e-04	20150120_STAG2gfpcf2_G2G1\MitoSys2\Calibration\mEGFPC1H2B_G2\DE_W0010_P0001\DE_2_W0010_P0001_T0001\TR1_W0001_P0010\TR1_2_W0001_P0010_T0001_R1_P5_K1_Ch2-Ch1.zen
30620	3.432927e-04	3.355725e-04	2.459500e-04	20150120_STAG2gfpcf2_G2G1\MitoSys2\Calibration\mEGFPC1H2B_G2\DE_W0010_P0001\DE_2_W0010_P0001_T0001\TR1_W0001_P0010\TR1_2_W0001_P0010_T0001_R1_P5_K1_Ch2-Ch1.zen
33180	1.030997e-04	3.294209e-04	2.310400e-04	20150120_STAG2gfpcf2_G2G1\MitoSys2\Calibration\mEGFPC1H2B_G2\DE_W0010_P0001\DE_2_W0010_P0001_T0001\TR1_W0001_P0010\TR1_2_W0001_P0010_T0001_R1_P5_K1_Ch2-Ch1.zen
35740	9.130647e-05	3.970182e-04	2.180900e-04	20150120_STAG2gfpcf2_G2G1\MitoSys2\Calibration\mEGFPC1H2B_G2\DE_W0010_P0001\DE_2_W0010_P0001_T0001\TR1_W0001_P0010\TR1_2_W0001_P0010_T0001_R1_P5_K1_Ch2-Ch1.zen
38300	6.144910e-05	3.963087e-04	2.067200e-04	20150120_STAG2gfpcf2_G2G1\MitoSys2\Calibration\mEGFPC1H2B_G2\DE_W0010_P0001\DE_2_W0010_P0001_T0001\TR1_W0001_P0010\TR1_2_W0001_P0010_T0001_R1_P5_K1_Ch2-Ch1.zen
40860	6.043834e-05	4.096279e-04	1.966400e-04	20150120_STAG2gfpcf2_G2G1\MitoSys2\Calibration\mEGFPC1H2B_G2\DE_W0010_P0001\DE_2_W0010_P0001_T0001\TR1_W0001_P0010\TR1_2_W0001_P0010_T0001_R1_P5_K1_Ch2-Ch1.zen
43420	1.406617e-04	4.270529e-04	1.876300e-04	20150120_STAG2gfpcf2_G2G1\MitoSys2\Calibration\mEGFPC1H2B_G2\DE_W0010_P0001\DE_2_W0010_P0001_T0001\TR1_W0001_P0010\TR1_2_W0001_P0010_T0001_R1_P5_K1_Ch2-Ch1.zen
45980	1.826376e-04	2.570190e-04	1.795300e-04	20150120_STAG2gfpcf2_G2G1\MitoSys2\Calibration\mEGFPC1H2B_G2\DE_W0010_P0001\DE_2_W0010_P0001_T0001\TR1_W0001_P0010\TR1_2_W0001_P0010_T0001_R1_P5_K1_Ch2-Ch1.zen
48540	1.111213e-04	3.394869e-04	1.721900e-04	20150120_STAG2gfpcf2_G2G1\MitoSys2\Calibration\mEGFPC1H2B_G2\DE_W0010_P0001\DE_2_W0010_P0001_T0001\TR1_W0001_P0010\TR1_2_W0001_P0010_T0001_R1_P5_K1_Ch2-Ch1.zen
51100	1.301400e-04	3.746837e-04	1.655100e-04	20150120_STAG2gfpcf2_G2G1\MitoSys2\Calibration\mEGFPC1H2B_G2\DE_W0010_P0001\DE_2_W0010_P0001_T0001\TR1_W0001_P0010\TR1_2_W0001_P0010_T0001_R1_P5_K1_Ch2-Ch1.zen
56220	1.284709e-04	2.997207e-04	1.537900e-04	20150120_STAG2gfpcf2_G2G1\MitoSys2\Calibration\mEGFPC1H2B_G2\DE_W0010_P0001\DE_2_W0010_P0001_T0001\TR1_W0001_P0010\TR1_2_W0001_P0010_T0001_R1_P5_K1_Ch2-Ch1.zen
61340	5.117481e-05	2.890297e-04	1.438100e-04	20150120_STAG2gfpcf2_G2G1\MitoSys2\Calibration\mEGFPC1H2B_G2\DE_W0010_P0001\DE_2_W0010_P0001_T0001\TR1_W0001_P0010\TR1_2_W0001_P0010_T0001_R1_P5_K1_Ch2-Ch1.zen
66460	1.545205e-04	3.934671e-04	1.352000e-04	20150120_STAG2gfpcf2_G2G1\MitoSys2\Calibration\mEGFPC1H2B_G2\DE_W0010_P0001\DE_2_W0010_P0001_T0001\TR1_W0001_P0010\TR1_2_W0001_P0010_T0001_R1_P5_K1_Ch2-Ch1.zen
71580	1.288949e-04	3.556295e-04	1.276800e-04	20150120_STAG2gfpcf2_G2G1\MitoSys2\Calibration\mEGFPC1H2B_G2\DE_W0010_P0001\DE_2_W0010_P0001_T0001\TR1_W0001_P0010\TR1_2_W0001_P0010_T0001_R1_P5_K1_Ch2-Ch1.zen
76700	2.167234e-04	3.974688e-04	1.210400e-04	20150120_STAG2gfpcf2_G2G1\MitoSys2\Calibration\mEGFPC1H2B_G2\DE_W0010_P0001\DE_2_W0010_P0001_T0001\TR1_W0001_P0010\TR1_2_W0001_P0010_T0001_R1_P5_K1_Ch2-Ch1.zen
81820	1.444820e-04	4.846355e-04	1.151300e-04	20150120_STAG2gfpcf2_G2G1\MitoSys2\Calibration\mEGFPC1H2B_G2\DE_W0010_P0001\DE_2_W0010_P0001_T0001\TR1_W0001_P0010\TR1_2_W0001_P0010_T0001_R1_P5_K1_Ch2-Ch1.zen
86940	3.275503e-04	3.677080e-04	1.098400e-04	20150120_STAG2gfpcf2_G2G1\MitoSys2\Calibration\mEGFPC1H2B_G2\DE_W0010_P0001\DE_2_W0010_P0001_T0001\TR1_W0001_P0010\TR1_2_W0001_P0010_T0001_R1_P5_K1_Ch2-Ch1.zen
92060	2.916166e-04	3.408946e-04	1.050600e-04	20150120_STAG2gfpcf2_G2G1\MitoSys2\Calibration\mEGFPC1H2B_G2\DE_W0010_P0001\DE_2_W0010_P0001_T0001\TR1_W0001_P0010\TR1_2_W0001_P0010_T0001_R1_P5_K1_Ch2-Ch1.zen
97180	1.581902e-04	2.730976e-04	1.007200e-04	20150120_STAG2gfpcf2_G2G1\MitoSys2\Calibration\mEGFPC1H2B_G2\DE_W0010_P0001\DE_2_W0010_P0001_T0001\TR1_W0001_P0010\TR1_2_W0001_P0010_T0001_R1_P5_K1_Ch2-Ch1.zen
102300	1.689008e-04	2.733975e-04	9.676400e-05	20150120_STAG2gfpcf2_G2G1\MitoSys2\Calibration\mEGFPC1H2B_G2\DE_W0010_P0001\DE_2_W0010_P0001_T0001\TR1_W0001_P0010\TR1_2_W0001_P0010_T0001_R1_P5_K1_Ch2-Ch1.zen
112540	2.060891e-04	3.849843e-04	8.979600e-05	20150120_STAG2gfpcf2_G2G1\MitoSys2\Calibration\mEGFPC1H2B_G2\DE_W0010_P0001\DE_2_W0010_P0001_T0001\TR1_W0001_P0010\TR1_2_W0001_P0010_T0001_R1_P5_K1_Ch2-Ch1.zen
122780	1.127419e-04	3.639650e-04	8.384700e-05	20150120_STAG2gfpcf2_G2G1\MitoSys2\Calibration\mEGFPC1H2B_G2\DE_W0010_P0001\DE_2_W0010_P0001_T0001\TR1_W0001_P0010\TR1_2_W0001_P0010_T0001_R1_P5_K1_Ch2-Ch1.zen
133020	1.573917e-04	3.390759e-04	7.870000e-05	20150120_STAG2gfpcf2_G2G1\MitoSys2\Calibration\mEGFPC1H2B_G2\DE_W0010_P0001\DE_2_W0010_P0001_T0001\TR1_W0001_P0010\TR1_2_W0001_P0010_T0001_R1_P5_K1_Ch2-Ch1.zen
143260	1.938630e-04	2.877898e-04	7.419800e-05	20150120_STAG2gfpcf2_G2G1\MitoSys2\Calibration\mEGFPC1H2B_G2\DE_W0010_P0001\DE_2_W0010_P0001_T0001\TR1_W0001_P0010\TR1_2_W0001_P0010_T0001_R1_P5_K1_Ch2-Ch1.zen
153500	6.801555e-05	3.815312e-04	7.022100e-05	20150120_STAG2gfpcf2_G2G1\MitoSys2\Calibration\mEGFPC1H2B_G2\DE_W0010_P0001\DE_2_W0010_P0001_T0001\TR1_W0001_P0010\TR1_2_W0001_P0010_T0001_R1_P5_K1_Ch2-Ch1.zen
163740	8.809993e-05	3.666076e-04	6.667900e-05	20150120_STAG2gfpcf2_G2G1\MitoSys2\Calibration\mEGFPC1H2B_G2\DE_W0010_P0001\DE_2_W0010_P0001_T0001\TR1_W0001_P0010\TR1_2_W0001_P0010_T0001_R1_P5_K1_Ch2-Ch1.zen
173980	1.390780e-04	4.636189e-04	6.350200e-05	20150120_STAG2gfpcf2_G2G1\MitoSys2\Calibration\mEGFPC1H2B_G2\DE_W0010_P0001\DE_2_W0010_P0001_T0001\TR1_W0001_P0010\TR1_2_W0001_P0010_T0001_R1_P5_K1_Ch2-Ch1.zen
184220	4.572485e-05	4.002342e-04	6.063400e-05	20150120_STAG2gfpcf2_G2G1\MitoSys2\Calibration\mEGFPC1H2B_G2\DE_W0010_P0001\DE_2_W0010_P0001_T0001\TR1_W0001_P0010\TR1_2_W0001_P0010_T0001_R1_P5_K1_Ch2-Ch1.zen
194460	6.975386e-05	3.524597e-04	5.803000e-05	20150120_STAG2gfpcf2_G2G1\MitoSys2\Calibration\mEGFPC1H2B_G2\DE_W0010_P0001\DE_2_W0010_P0001_T0001\TR1_W0001_P0010\TR1_2_W0001_P0010_T0001_R1_P5_K1_Ch2-Ch1.zen
204700	1.889384e-06	2.637456e-04	5.565500e-05	20150120_STAG2gfpcf2_G2G1\MitoSys2\Calibration\mEGFPC1H2B_G2\DE_W0010_P0001\DE_2_W0010_P0001_T0001\TR1_W0001_P0010\TR1_2_W0001_P0010_T0001_R1_P5_K1_Ch2-Ch1.zen
225180	-2.996812e-06	2.988806e-04	5.147400e-05	20150120_STAG2gfpcf2_G2G1\MitoSys2\Calibration\mEGFPC1H2B_G2\DE_W0010_P0001\DE_2_W0010_P0001_T0001\TR1_W0001_P0010\TR1_2_W0001_P0010_T0001_R1_P5_K1_Ch2-Ch1.zen
245660	4.906222e-05	3.161893e-04	4.790900e-05	20150120_STAG2gfpcf2_G2G1\MitoSys2\Calibration\mEGFPC1H2B_G2\DE_W0010_P0001\DE_2_W0010_P0001_T0001\TR1_W0001_P0010\TR1_2_W0001_P0010_T0001_R1_P5_K1_Ch2-Ch1.zen
266140	6.233759e-05	3.558263e-04	4.482800e-05	20150120_STAG2gfpcf2_G2G1\MitoSys2\Calibration\mEGFPC1H2B_G2\DE_W0010_P0001\DE_2_W0010_P0001_T0001\TR1_W0001_P0010\TR1_2_W0001_P0010_T0001_R1_P5_K1_Ch2-Ch1.zen
286620	1.546398e-04	2.758136e-04	4.213600e-05	20150120_STAG2gfpcf2_G2G1\MitoSys2\Calibration\mEGFPC1H2B_G2\DE_W0010_P0001\DE_2_W0010_P0001_T0001\TR1_W0001_P0010\TR1_2_W0001_P0010_T0001_R1_P5_K1_Ch2-Ch1.zen
307100	5.180755e-05	2.796917e-04	3.976200e-05	20150120_STAG2gfpcf2_G2G1\MitoSys2\Calibration\mEGFPC1H2B_G2\DE_W0010_P0001\DE_2_W0010_P0001_T0001\TR1_W0001_P0010\TR1_2_W0001_P0010_T0001_R1_P5_K1_Ch2-Ch1.zen
327580	3.555796e-05	1.519959e-04	3.765100e-05	20150120_STAG2gfpcf2_G2G1\MitoSys2\Calibration\mEGFPC1H2B_G2\DE_W0010_P0001\DE_2_W0010_P0001_T0001\TR1_W0001_P0010\TR1_2_W0001_P0010_T0001_R1_P5_K1_Ch2-Ch1.zen
348060	-3.718039e-05	2.814487e-04	3.576100e-05	20150120_STAG2gfpcf2_G2G1\MitoSys2\Calibration\mEGFPC1H2B_G2\DE_W0010_P0001\DE_2_W0010_P0001_T0001\TR1_W0001_P0010\TR1_2_W0001_P0010_T0001_R1_P5_K1_Ch2-Ch1.zen
368540	-4.642128e-05	3.204633e-04	3.405700e-05	20150120_STAG2gfpcf2_G2G1\MitoSys2\Calibration\mEGFPC1H2B_G2\DE_W0010_P0001\DE_2_W0010_P0001_T0001\TR1_W0001_P0010\TR1_2_W0001_P0010_T0001_R1_P5_K1_Ch2-Ch1.zen
389020	9.550600e-05	3.017539e-04	3.251300e-05	20150120_STAG2gfpcf2_G2G1\MitoSys2\Calibration\mEGFPC1H2B_G2\DE_W0010_P0001\DE_2_W0010_P0001_T0001\TR1_W0001_P0010\TR1_2_W0001_P0010_T0001_R1_P5_K1_Ch2-Ch1.zen
409500	4.797827e-05	2.144964e-04	3.110700e-05	20150120_STAG2gfpcf2_G2G1\MitoSys2\Calibration\mEGFPC1H2B_G2\DE_W0010_P0001\DE_2_W0010_P0001_T0001\TR1_W0001_P0010\TR1_2_W0001_P0010_T0001_R1_P5_K1_Ch2-Ch1.zen
450460	2.136071e-05	1.947108e-04	2.863900e-05	20150120_STAG2gfpcf2_G2G1\MitoSys2\Calibration\mEGFPC1H2B_G2\DE_W0010_P0001\DE_2_W0010_P0001_T0001\TR1_W0001_P0010\TR1_2_W0001_P0010_T0001_R1_P5_K1_Ch2-Ch1.zen
491420	-3.427193e-05	2.144017e-04	2.654100e-05	20150120_STAG2gfpcf2_G2G1\MitoSys2\Calibration\mEGFPC1H2B_G2\DE_W0010_P0001\DE_2_W0010_P0001_T0001\TR1_W0001_P0010\TR1_2_W0001_P0010_T0001_R1_P5_K1_Ch2-Ch1.zen
532380	1.274433e-06	2.365957e-04	2.473500e-05	20150120_STAG2gfpcf2_G2G1\MitoSys2\Calibration\mEGFPC1H2B_G2\DE_W0010_P0001\DE_2_W0010_P0001_T0001\TR1_W0001_P0010\TR1_2_W0001_P0010_T0001_R1_P5_K1_Ch2-Ch1.zen
573340	5.059088e-06	2.044386e-04	2.316100e-05	20150120_STAG2gfpcf2_G2G1\MitoSys2\Calibration\mEGFPC1H2B_G2\DE_W0010_P0001\DE_2_W0010_P0001_T0001\TR1_W0001_P0010\TR1_2_W0001_P0010_T0001_R1_P5_K1_Ch2-Ch1.zen
614300	-2.425132e-05	2.153626e-04	2.177900e-05	20150120_STAG2gfpcf2_G2G1\MitoSys2\Calibration\mEGFPC1H2B_G2\DE_W0010_P0001\DE_2_W0010_P0001_T0001\TR1_W0001_P0010\TR1_2_W0001_P0010_T0001_R1_P5_K1_Ch2-Ch1.zen
655260	-1.502517e-04	2.286306e-04	2.055300e-05	20150120_STAG2gfpcf2_G2G1\MitoSys2\Calibration\mEGFPC1H2B_G2\DE_W0010_P0001\DE_2_W0010_P0001_T0001\TR1_W0001_P0010\TR1_2_W0001_P0010_T0001_R1_P5_K1_Ch2-Ch1.zen
696220	6.091911e-06	2.331145e-04	1.945800e-05	20150120_STAG2gfpcf2_G2G1\MitoSys2\Calibration\mEGFPC1H2B_G2\DE_W0010_P0001\DE_2_W0010_P0001_T0001\TR1_W0001_P0010\TR1_2_W0001_P0010_T0001_R1_P5_K1_Ch2-Ch1.zen
737180	4.488728e-05	2.412963e-04	1.847500e-05	20150120_STAG2gfpcf2_G2G1\MitoSys2\Calibration\mEGFPC1H2B_G2\DE_W0010_P0001\DE_2_W0010_P0001_T0001\TR1_W0001_P0010\TR1_2_W0001_P0010_T0001_R1_P5_K1_Ch2-Ch1.zen
778140	-3.861294e-05	2.683301e-04	1.758600e-05	20150120_STAG2gfpcf2_G2G1\MitoSys2\Calibration\mEGFPC1H2B_G2\DE_W0010_P0001\DE_2_W0010_P0001_T0001\TR1_W0001_P0010\TR1_2_W0001_P0010_T0001_R1_P5_K1_Ch2-Ch1.zen
819100	-4.736338e-05	2.015510e-04	1.677900e-05	20150120_STAG2gfpcf2_G2G1\MitoSys2\Calibration\mEGFPC1H2B_G2\DE_W0010_P0001\DE_2_W0010_P0001_T0001\TR1_W0001_P0010\TR1_2_W0001_P0010_T0001_R1_P5_K1_Ch2-Ch1.zen
901020	-2.238922e-05	2.591106e-04	1.536800e-05	20150120_STAG2gfpcf2_G2G1\MitoSys2\Calibration\mEGFPC1H2B_G2\DE_W0010_P0001\DE_2_W0010_P0001_T0001\TR1_W0001_P0010\TR1_2_W0001_P0010_T0001_R1_P5_K1_Ch2-Ch1.zen
982940	-1.419705e-05	2.116261e-04	1.417400e-05	20150120_STAG2gfpcf2_G2G1\MitoSys2\Calibration\mEGFPC1H2B_G2\DE_W0010_P0001\DE_2_W0010_P0001_T0001\TR1_W0001_P0010\TR1_2_W0001_P0010_T0001_R1_P5_K1_Ch2-Ch1.zen
1064860	-2.781137e-05	1.895869e-04	1.315100e-05	20150120_STAG2gfpcf2_G2G1\MitoSys2\Calibration\mEGFPC1H2B_G2\DE_W0010_P0001\DE_2_W0010_P0001_T0001\TR1_W0001_P0010\TR1_2_W0001_P0010_T0001_R1_P5_K1_Ch2-Ch1.zen
1146780	-4.596441e-05	2.292156e-04	1.226500e-05	20150120_STAG2gfpcf2_G2G1\MitoSys2\Calibration\mEGFPC1H2B_G2\DE_W0010_P0001\DE_2_W0010_P0001_T0001\TR1_W0001_P0010\TR1_2_W0001_P0010_T0001_R1_P5_K1_Ch2-Ch1.zen
1228700	-7.139135e-05	2.156823e-04	1.148900e-05	20150120_STAG2gfpcf2_G2G1\MitoSys2\Calibration\mEGFPC1H2B_G2\DE_W0010_P0001\DE_2_W0010_P0001_T0001\TR1_W0001_P0010\TR1_2_W0001_P0010_T0001_R1_P5_K1_Ch2-Ch1.zen
1310620	-4.132954e-05	1.717835e-04	1.080300e-05	20150120_STAG2gfpcf2_G2G1\MitoSys2\Calibration\mEGFPC1H2B_G2\DE_W0010_P0001\DE_2_W0010_P0001_T0001\TR1_W0001_P0010\TR1_2_W0001_P0010_T0001_R1_P5_K1_Ch2-Ch1.zen
1392540	-5.846855e-05	1.701140e-04	1.019400e-05	20150120_STAG2gfpcf2_G2G1\MitoSys2\Calibration\mEGFPC1H2B_G2\DE_W0010_P0001\DE_2_W0010_P0001_T0001\TR1_W0001_P0010\TR1_2_W0001_P0010_T0001_R1_P5_K1_Ch2-Ch1.zen
1474460	-2.630057e-05	1.831391e-04	9.648400e-06	20150120_STAG2gfpcf2_G2G1\MitoSys2\Calibration\mEGFPC1H2B_G2\DE_W0010_P0001\DE_2_W0010_P0001_T0001\TR1_W0001_P0010\TR1_2_W0001_P0010_T0001_R1_P5_K1_Ch2-Ch1.zen
1556380	-2.737613e-05	1.709235e-04	9.157100e-06	20150120_STAG2gfpcf2_G2G1\MitoSys2\Calibration\mEGFPC1H2B_G2\DE_W0010_P0001\DE_2_W0010_P0001_T0001\TR1_W0001_P0010\TR1_2_W0001_P0010_T0001_R1_P5_K1_Ch2-Ch1.zen
10	8.225089e-03	5.613191e-04	8.158400e-03	20150120_STAG2gfpcf2_G2G1\MitoSys2\Calibration\mEGFPC1H2B_G2\DE_W0011_P0001\DE_2_W0011_P0001_T0001\TR1_W0001_P0011\TR1_2_W0001_P0011_T0001_R1_P1_K1_Ch2-Ch1.zen
20	7.623360e-03	4.426556e-04	7.740500e-03	20150120_STAG2gfpcf2_G2G1\MitoSys2\Calibration\mEGFPC1H2B_G2\DE_W0011_P0001\DE_2_W0011_P0001_T0001\TR1_W0001_P0011\TR1_2_W0001_P0011_T0001_R1_P1_K1_Ch2-Ch1.zen
30	7.347412e-03	3.500554e-04	7.361200e-03	20150120_STAG2gfpcf2_G2G1\MitoSys2\Calibration\mEGFPC1H2B_G2\DE_W0011_P0001\DE_2_W0011_P0001_T0001\TR1_W0001_P0011\TR1_2_W0001_P0011_T0001_R1_P1_K1_Ch2-Ch1.zen
40	6.931699e-03	2.882971e-04	7.016300e-03	20150120_STAG2gfpcf2_G2G1\MitoSys2\Calibration\mEGFPC1H2B_G2\DE_W0011_P0001\DE_2_W0011_P0001_T0001\TR1_W0001_P0011\TR1_2_W0001_P0011_T0001_R1_P1_K1_Ch2-Ch1.zen
50	6.717369e-03	4.118460e-04	6.702100e-03	20150120_STAG2gfpcf2_G2G1\MitoSys2\Calibration\mEGFPC1H2B_G2\DE_W0011_P0001\DE_2_W0011_P0001_T0001\TR1_W0001_P0011\TR1_2_W0001_P0011_T0001_R1_P1_K1_Ch2-Ch1.zen
60	6.488338e-03	4.212029e-04	6.414900e-03	20150120_STAG2gfpcf2_G2G1\MitoSys2\Calibration\mEGFPC1H2B_G2\DE_W0011_P0001\DE_2_W0011_P0001_T0001\TR1_W0001_P0011\TR1_2_W0001_P0011_T0001_R1_P1_K1_Ch2-Ch1.zen
70	6.140915e-03	5.164971e-04	6.151900e-03	20150120_STAG2gfpcf2_G2G1\MitoSys2\Calibration\mEGFPC1H2B_G2\DE_W0011_P0001\DE_2_W0011_P0001_T0001\TR1_W0001_P0011\TR1_2_W0001_P0011_T0001_R1_P1_K1_Ch2-Ch1.zen
80	5.868755e-03	4.231957e-04	5.910300e-03	20150120_STAG2gfpcf2_G2G1\MitoSys2\Calibration\mEGFPC1H2B_G2\DE_W0011_P0001\DE_2_W0011_P0001_T0001\TR1_W0001_P0011\TR1_2_W0001_P0011_T0001_R1_P1_K1_Ch2-Ch1.zen
90	5.795076e-03	3.810210e-04	5.687700e-03	20150120_STAG2gfpcf2_G2G1\MitoSys2\Calibration\mEGFPC1H2B_G2\DE_W0011_P0001\DE_2_W0011_P0001_T0001\TR1_W0001_P0011\TR1_2_W0001_P0011_T0001_R1_P1_K1_Ch2-Ch1.zen
100	5.480640e-03	3.706008e-04	5.482200e-03	20150120_STAG2gfpcf2_G2G1\MitoSys2\Calibration\mEGFPC1H2B_G2\DE_W0011_P0001\DE_2_W0011_P0001_T0001\TR1_W0001_P0011\TR1_2_W0001_P0011_T0001_R1_P1_K1_Ch2-Ch1.zen
120	5.097252e-03	2.549887e-04	5.115400e-03	20150120_STAG2gfpcf2_G2G1\MitoSys2\Calibration\mEGFPC1H2B_G2\DE_W0011_P0001\DE_2_W0011_P0001_T0001\TR1_W0001_P0011\TR1_2_W0001_P0011_T0001_R1_P1_K1_Ch2-Ch1.zen
140	4.832710e-03	3.607448e-04	4.798000e-03	20150120_STAG2gfpcf2_G2G1\MitoSys2\Calibration\mEGFPC1H2B_G2\DE_W0011_P0001\DE_2_W0011_P0001_T0001\TR1_W0001_P0011\TR1_2_W0001_P0011_T0001_R1_P1_K1_Ch2-Ch1.zen
160	4.520920e-03	3.299423e-04	4.520700e-03	20150120_STAG2gfpcf2_G2G1\MitoSys2\Calibration\mEGFPC1H2B_G2\DE_W0011_P0001\DE_2_W0011_P0001_T0001\TR1_W0001_P0011\TR1_2_W0001_P0011_T0001_R1_P1_K1_Ch2-Ch1.zen
180	4.408301e-03	3.577941e-04	4.276400e-03	20150120_STAG2gfpcf2_G2G1\MitoSys2\Calibration\mEGFPC1H2B_G2\DE_W0011_P0001\DE_2_W0011_P0001_T0001\TR1_W0001_P0011\TR1_2_W0001_P0011_T0001_R1_P1_K1_Ch2-Ch1.zen
200	4.138240e-03	3.068150e-04	4.059500e-03	20150120_STAG2gfpcf2_G2G1\MitoSys2\Calibration\mEGFPC1H2B_G2\DE_W0011_P0001\DE_2_W0011_P0001_T0001\TR1_W0001_P0011\TR1_2_W0001_P0011_T0001_R1_P1_K1_Ch2-Ch1.zen
220	3.878204e-03	4.481326e-04	3.865400e-03	20150120_STAG2gfpcf2_G2G1\MitoSys2\Calibration\mEGFPC1H2B_G2\DE_W0011_P0001\DE_2_W0011_P0001_T0001\TR1_W0001_P0011\TR1_2_W0001_P0011_T0001_R1_P1_K1_Ch2-Ch1.zen
240	3.694223e-03	4.099384e-04	3.690700e-03	20150120_STAG2gfpcf2_G2G1\MitoSys2\Calibration\mEGFPC1H2B_G2\DE_W0011_P0001\DE_2_W0011_P0001_T0001\TR1_W0001_P0011\TR1_2_W0001_P0011_T0001_R1_P1_K1_Ch2-Ch1.zen
260	3.552256e-03	3.800419e-04	3.532300e-03	20150120_STAG2gfpcf2_G2G1\MitoSys2\Calibration\mEGFPC1H2B_G2\DE_W0011_P0001\DE_2_W0011_P0001_T0001\TR1_W0001_P0011\TR1_2_W0001_P0011_T0001_R1_P1_K1_Ch2-Ch1.zen
280	3.332892e-03	2.920192e-04	3.388000e-03	20150120_STAG2gfpcf2_G2G1\MitoSys2\Calibration\mEGFPC1H2B_G2\DE_W0011_P0001\DE_2_W0011_P0001_T0001\TR1_W0001_P0011\TR1_2_W0001_P0011_T0001_R1_P1_K1_Ch2-Ch1.zen
300	3.355782e-03	3.026739e-04	3.255800e-03	20150120_STAG2gfpcf2_G2G1\MitoSys2\Calibration\mEGFPC1H2B_G2\DE_W0011_P0001\DE_2_W0011_P0001_T0001\TR1_W0001_P0011\TR1_2_W0001_P0011_T0001_R1_P1_K1_Ch2-Ch1.zen
340	3.018024e-03	2.755414e-04	3.021800e-03	20150120_STAG2gfpcf2_G2G1\MitoSys2\Calibration\mEGFPC1H2B_G2\DE_W0011_P0001\DE_2_W0011_P0001_T0001\TR1_W0001_P0011\TR1_2_W0001_P0011_T0001_R1_P1_K1_Ch2-Ch1.zen
380	2.888737e-03	3.080752e-04	2.820400e-03	20150120_STAG2gfpcf2_G2G1\MitoSys2\Calibration\mEGFPC1H2B_G2\DE_W0011_P0001\DE_2_W0011_P0001_T0001\TR1_W0001_P0011\TR1_2_W0001_P0011_T0001_R1_P1_K1_Ch2-Ch1.zen
420	2.641306e-03	2.639584e-04	2.644900e-03	20150120_STAG2gfpcf2_G2G1\MitoSys2\Calibration\mEGFPC1H2B_G2\DE_W0011_P0001\DE_2_W0011_P0001_T0001\TR1_W0001_P0011\TR1_2_W0001_P0011_T0001_R1_P1_K1_Ch2-Ch1.zen
460	2.462727e-03	2.342225e-04	2.490200e-03	20150120_STAG2gfpcf2_G2G1\MitoSys2\Calibration\mEGFPC1H2B_G2\DE_W0011_P0001\DE_2_W0011_P0001_T0001\TR1_W0001_P0011\TR1_2_W0001_P0011_T0001_R1_P1_K1_Ch2-Ch1.zen
500	2.363749e-03	2.684311e-04	2.352600e-03	20150120_STAG2gfpcf2_G2G1\MitoSys2\Calibration\mEGFPC1H2B_G2\DE_W0011_P0001\DE_2_W0011_P0001_T0001\TR1_W0001_P0011\TR1_2_W0001_P0011_T0001_R1_P1_K1_Ch2-Ch1.zen
540	2.202216e-03	2.230233e-04	2.229300e-03	20150120_STAG2gfpcf2_G2G1\MitoSys2\Calibration\mEGFPC1H2B_G2\DE_W0011_P0001\DE_2_W0011_P0001_T0001\TR1_W0001_P0011\TR1_2_W0001_P0011_T0001_R1_P1_K1_Ch2-Ch1.zen
580	2.085223e-03	2.350434e-04	2.118000e-03	20150120_STAG2gfpcf2_G2G1\MitoSys2\Calibration\mEGFPC1H2B_G2\DE_W0011_P0001\DE_2_W0011_P0001_T0001\TR1_W0001_P0011\TR1_2_W0001_P0011_T0001_R1_P1_K1_Ch2-Ch1.zen
620	1.879811e-03	1.996707e-04	2.017000e-03	20150120_STAG2gfpcf2_G2G1\MitoSys2\Calibration\mEGFPC1H2B_G2\DE_W0011_P0001\DE_2_W0011_P0001_T0001\TR1_W0001_P0011\TR1_2_W0001_P0011_T0001_R1_P1_K1_Ch2-Ch1.zen
660	1.861785e-03	2.054711e-04	1.924900e-03	20150120_STAG2gfpcf2_G2G1\MitoSys2\Calibration\mEGFPC1H2B_G2\DE_W0011_P0001\DE_2_W0011_P0001_T0001\TR1_W0001_P0011\TR1_2_W0001_P0011_T0001_R1_P1_K1_Ch2-Ch1.zen
700	1.843391e-03	1.921204e-04	1.840600e-03	20150120_STAG2gfpcf2_G2G1\MitoSys2\Calibration\mEGFPC1H2B_G2\DE_W0011_P0001\DE_2_W0011_P0001_T0001\TR1_W0001_P0011\TR1_2_W0001_P0011_T0001_R1_P1_K1_Ch2-Ch1.zen
780	1.684768e-03	2.707295e-04	1.691400e-03	20150120_STAG2gfpcf2_G2G1\MitoSys2\Calibration\mEGFPC1H2B_G2\DE_W0011_P0001\DE_2_W0011_P0001_T0001\TR1_W0001_P0011\TR1_2_W0001_P0011_T0001_R1_P1_K1_Ch2-Ch1.zen
860	1.547532e-03	1.701072e-04	1.563700e-03	20150120_STAG2gfpcf2_G2G1\MitoSys2\Calibration\mEGFPC1H2B_G2\DE_W0011_P0001\DE_2_W0011_P0001_T0001\TR1_W0001_P0011\TR1_2_W0001_P0011_T0001_R1_P1_K1_Ch2-Ch1.zen
940	1.457536e-03	2.390194e-04	1.453100e-03	20150120_STAG2gfpcf2_G2G1\MitoSys2\Calibration\mEGFPC1H2B_G2\DE_W0011_P0001\DE_2_W0011_P0001_T0001\TR1_W0001_P0011\TR1_2_W0001_P0011_T0001_R1_P1_K1_Ch2-Ch1.zen
1020	1.373888e-03	2.488687e-04	1.356400e-03	20150120_STAG2gfpcf2_G2G1\MitoSys2\Calibration\mEGFPC1H2B_G2\DE_W0011_P0001\DE_2_W0011_P0001_T0001\TR1_W0001_P0011\TR1_2_W0001_P0011_T0001_R1_P1_K1_Ch2-Ch1.zen
1100	1.222461e-03	2.765694e-04	1.271100e-03	20150120_STAG2gfpcf2_G2G1\MitoSys2\Calibration\mEGFPC1H2B_G2\DE_W0011_P0001\DE_2_W0011_P0001_T0001\TR1_W0001_P0011\TR1_2_W0001_P0011_T0001_R1_P1_K1_Ch2-Ch1.zen
1180	1.190997e-03	2.461063e-04	1.195300e-03	20150120_STAG2gfpcf2_G2G1\MitoSys2\Calibration\mEGFPC1H2B_G2\DE_W0011_P0001\DE_2_W0011_P0001_T0001\TR1_W0001_P0011\TR1_2_W0001_P0011_T0001_R1_P1_K1_Ch2-Ch1.zen
1260	1.137555e-03	1.819407e-04	1.127600e-03	20150120_STAG2gfpcf2_G2G1\MitoSys2\Calibration\mEGFPC1H2B_G2\DE_W0011_P0001\DE_2_W0011_P0001_T0001\TR1_W0001_P0011\TR1_2_W0001_P0011_T0001_R1_P1_K1_Ch2-Ch1.zen
1340	1.058172e-03	1.931508e-04	1.066700e-03	20150120_STAG2gfpcf2_G2G1\MitoSys2\Calibration\mEGFPC1H2B_G2\DE_W0011_P0001\DE_2_W0011_P0001_T0001\TR1_W0001_P0011\TR1_2_W0001_P0011_T0001_R1_P1_K1_Ch2-Ch1.zen
1420	9.224055e-04	2.552887e-04	1.011700e-03	20150120_STAG2gfpcf2_G2G1\MitoSys2\Calibration\mEGFPC1H2B_G2\DE_W0011_P0001\DE_2_W0011_P0001_T0001\TR1_W0001_P0011\TR1_2_W0001_P0011_T0001_R1_P1_K1_Ch2-Ch1.zen
1500	9.390345e-04	2.012047e-04	9.617300e-04	20150120_STAG2gfpcf2_G2G1\MitoSys2\Calibration\mEGFPC1H2B_G2\DE_W0011_P0001\DE_2_W0011_P0001_T0001\TR1_W0001_P0011\TR1_2_W0001_P0011_T0001_R1_P1_K1_Ch2-Ch1.zen
1660	8.775246e-04	2.170829e-04	8.744600e-04	20150120_STAG2gfpcf2_G2G1\MitoSys2\Calibration\mEGFPC1H2B_G2\DE_W0011_P0001\DE_2_W0011_P0001_T0001\TR1_W0001_P0011\TR1_2_W0001_P0011_T0001_R1_P1_K1_Ch2-Ch1.zen
1820	7.798177e-04	2.447579e-04	8.008300e-04	20150120_STAG2gfpcf2_G2G1\MitoSys2\Calibration\mEGFPC1H2B_G2\DE_W0011_P0001\DE_2_W0011_P0001_T0001\TR1_W0001_P0011\TR1_2_W0001_P0011_T0001_R1_P1_K1_Ch2-Ch1.zen
1980	7.601503e-04	2.213282e-04	7.379100e-04	20150120_STAG2gfpcf2_G2G1\MitoSys2\Calibration\mEGFPC1H2B_G2\DE_W0011_P0001\DE_2_W0011_P0001_T0001\TR1_W0001_P0011\TR1_2_W0001_P0011_T0001_R1_P1_K1_Ch2-Ch1.zen
2140	6.967267e-04	2.284698e-04	6.835500e-04	20150120_STAG2gfpcf2_G2G1\MitoSys2\Calibration\mEGFPC1H2B_G2\DE_W0011_P0001\DE_2_W0011_P0001_T0001\TR1_W0001_P0011\TR1_2_W0001_P0011_T0001_R1_P1_K1_Ch2-Ch1.zen
2300	5.700715e-04	2.569130e-04	6.361500e-04	20150120_STAG2gfpcf2_G2G1\MitoSys2\Calibration\mEGFPC1H2B_G2\DE_W0011_P0001\DE_2_W0011_P0001_T0001\TR1_W0001_P0011\TR1_2_W0001_P0011_T0001_R1_P1_K1_Ch2-Ch1.zen
2460	5.897659e-04	1.991659e-04	5.944600e-04	20150120_STAG2gfpcf2_G2G1\MitoSys2\Calibration\mEGFPC1H2B_G2\DE_W0011_P0001\DE_2_W0011_P0001_T0001\TR1_W0001_P0011\TR1_2_W0001_P0011_T0001_R1_P1_K1_Ch2-Ch1.zen
2620	5.624165e-04	1.907496e-04	5.575300e-04	20150120_STAG2gfpcf2_G2G1\MitoSys2\Calibration\mEGFPC1H2B_G2\DE_W0011_P0001\DE_2_W0011_P0001_T0001\TR1_W0001_P0011\TR1_2_W0001_P0011_T0001_R1_P1_K1_Ch2-Ch1.zen
2780	5.548601e-04	1.992929e-04	5.246000e-04	20150120_STAG2gfpcf2_G2G1\MitoSys2\Calibration\mEGFPC1H2B_G2\DE_W0011_P0001\DE_2_W0011_P0001_T0001\TR1_W0001_P0011\TR1_2_W0001_P0011_T0001_R1_P1_K1_Ch2-Ch1.zen
2940	4.607590e-04	1.641344e-04	4.950700e-04	20150120_STAG2gfpcf2_G2G1\MitoSys2\Calibration\mEGFPC1H2B_G2\DE_W0011_P0001\DE_2_W0011_P0001_T0001\TR1_W0001_P0011\TR1_2_W0001_P0011_T0001_R1_P1_K1_Ch2-Ch1.zen
3100	4.332172e-04	1.444309e-04	4.684500e-04	20150120_STAG2gfpcf2_G2G1\MitoSys2\Calibration\mEGFPC1H2B_G2\DE_W0011_P0001\DE_2_W0011_P0001_T0001\TR1_W0001_P0011\TR1_2_W0001_P0011_T0001_R1_P1_K1_Ch2-Ch1.zen
3420	3.960920e-04	1.347618e-04	4.224100e-04	20150120_STAG2gfpcf2_G2G1\MitoSys2\Calibration\mEGFPC1H2B_G2\DE_W0011_P0001\DE_2_W0011_P0001_T0001\TR1_W0001_P0011\TR1_2_W0001_P0011_T0001_R1_P1_K1_Ch2-Ch1.zen
3740	4.130699e-04	1.881249e-04	3.840200e-04	20150120_STAG2gfpcf2_G2G1\MitoSys2\Calibration\mEGFPC1H2B_G2\DE_W0011_P0001\DE_2_W0011_P0001_T0001\TR1_W0001_P0011\TR1_2_W0001_P0011_T0001_R1_P1_K1_Ch2-Ch1.zen
4060	3.573142e-04	2.022819e-04	3.515500e-04	20150120_STAG2gfpcf2_G2G1\MitoSys2\Calibration\mEGFPC1H2B_G2\DE_W0011_P0001\DE_2_W0011_P0001_T0001\TR1_W0001_P0011\TR1_2_W0001_P0011_T0001_R1_P1_K1_Ch2-Ch1.zen
4380	2.974147e-04	1.969390e-04	3.237700e-04	20150120_STAG2gfpcf2_G2G1\MitoSys2\Calibration\mEGFPC1H2B_G2\DE_W0011_P0001\DE_2_W0011_P0001_T0001\TR1_W0001_P0011\TR1_2_W0001_P0011_T0001_R1_P1_K1_Ch2-Ch1.zen
4700	2.929936e-04	1.646415e-04	2.997500e-04	20150120_STAG2gfpcf2_G2G1\MitoSys2\Calibration\mEGFPC1H2B_G2\DE_W0011_P0001\DE_2_W0011_P0001_T0001\TR1_W0001_P0011\TR1_2_W0001_P0011_T0001_R1_P1_K1_Ch2-Ch1.zen
5020	2.747366e-04	2.165541e-04	2.788000e-04	20150120_STAG2gfpcf2_G2G1\MitoSys2\Calibration\mEGFPC1H2B_G2\DE_W0011_P0001\DE_2_W0011_P0001_T0001\TR1_W0001_P0011\TR1_2_W0001_P0011_T0001_R1_P1_K1_Ch2-Ch1.zen
5340	2.634467e-04	1.968342e-04	2.603800e-04	20150120_STAG2gfpcf2_G2G1\MitoSys2\Calibration\mEGFPC1H2B_G2\DE_W0011_P0001\DE_2_W0011_P0001_T0001\TR1_W0001_P0011\TR1_2_W0001_P0011_T0001_R1_P1_K1_Ch2-Ch1.zen
5660	1.935677e-04	1.800641e-04	2.440600e-04	20150120_STAG2gfpcf2_G2G1\MitoSys2\Calibration\mEGFPC1H2B_G2\DE_W0011_P0001\DE_2_W0011_P0001_T0001\TR1_W0001_P0011\TR1_2_W0001_P0011_T0001_R1_P1_K1_Ch2-Ch1.zen
5980	2.194711e-04	1.862764e-04	2.295300e-04	20150120_STAG2gfpcf2_G2G1\MitoSys2\Calibration\mEGFPC1H2B_G2\DE_W0011_P0001\DE_2_W0011_P0001_T0001\TR1_W0001_P0011\TR1_2_W0001_P0011_T0001_R1_P1_K1_Ch2-Ch1.zen
6300	1.928916e-04	1.915926e-04	2.165000e-04	20150120_STAG2gfpcf2_G2G1\MitoSys2\Calibration\mEGFPC1H2B_G2\DE_W0011_P0001\DE_2_W0011_P0001_T0001\TR1_W0001_P0011\TR1_2_W0001_P0011_T0001_R1_P1_K1_Ch2-Ch1.zen
6940	1.777584e-04	2.244645e-04	1.941500e-04	20150120_STAG2gfpcf2_G2G1\MitoSys2\Calibration\mEGFPC1H2B_G2\DE_W0011_P0001\DE_2_W0011_P0001_T0001\TR1_W0001_P0011\TR1_2_W0001_P0011_T0001_R1_P1_K1_Ch2-Ch1.zen
7580	1.598669e-04	1.976355e-04	1.757000e-04	20150120_STAG2gfpcf2_G2G1\MitoSys2\Calibration\mEGFPC1H2B_G2\DE_W0011_P0001\DE_2_W0011_P0001_T0001\TR1_W0001_P0011\TR1_2_W0001_P0011_T0001_R1_P1_K1_Ch2-Ch1.zen
8220	1.487426e-04	2.309341e-04	1.602300e-04	20150120_STAG2gfpcf2_G2G1\MitoSys2\Calibration\mEGFPC1H2B_G2\DE_W0011_P0001\DE_2_W0011_P0001_T0001\TR1_W0001_P0011\TR1_2_W0001_P0011_T0001_R1_P1_K1_Ch2-Ch1.zen
8860	1.441346e-04	1.526093e-04	1.471000e-04	20150120_STAG2gfpcf2_G2G1\MitoSys2\Calibration\mEGFPC1H2B_G2\DE_W0011_P0001\DE_2_W0011_P0001_T0001\TR1_W0001_P0011\TR1_2_W0001_P0011_T0001_R1_P1_K1_Ch2-Ch1.zen
9500	1.347422e-04	1.732229e-04	1.358300e-04	20150120_STAG2gfpcf2_G2G1\MitoSys2\Calibration\mEGFPC1H2B_G2\DE_W0011_P0001\DE_2_W0011_P0001_T0001\TR1_W0001_P0011\TR1_2_W0001_P0011_T0001_R1_P1_K1_Ch2-Ch1.zen
10140	1.150580e-04	1.480072e-04	1.260700e-04	20150120_STAG2gfpcf2_G2G1\MitoSys2\Calibration\mEGFPC1H2B_G2\DE_W0011_P0001\DE_2_W0011_P0001_T0001\TR1_W0001_P0011\TR1_2_W0001_P0011_T0001_R1_P1_K1_Ch2-Ch1.zen
10780	6.990082e-05	1.660179e-04	1.175300e-04	20150120_STAG2gfpcf2_G2G1\MitoSys2\Calibration\mEGFPC1H2B_G2\DE_W0011_P0001\DE_2_W0011_P0001_T0001\TR1_W0001_P0011\TR1_2_W0001_P0011_T0001_R1_P1_K1_Ch2-Ch1.zen
11420	8.185814e-05	1.199796e-04	1.100100e-04	20150120_STAG2gfpcf2_G2G1\MitoSys2\Calibration\mEGFPC1H2B_G2\DE_W0011_P0001\DE_2_W0011_P0001_T0001\TR1_W0001_P0011\TR1_2_W0001_P0011_T0001_R1_P1_K1_Ch2-Ch1.zen
12060	1.412576e-04	1.601103e-04	1.033400e-04	20150120_STAG2gfpcf2_G2G1\MitoSys2\Calibration\mEGFPC1H2B_G2\DE_W0011_P0001\DE_2_W0011_P0001_T0001\TR1_W0001_P0011\TR1_2_W0001_P0011_T0001_R1_P1_K1_Ch2-Ch1.zen
12700	1.403609e-04	1.415383e-04	9.739100e-05	20150120_STAG2gfpcf2_G2G1\MitoSys2\Calibration\mEGFPC1H2B_G2\DE_W0011_P0001\DE_2_W0011_P0001_T0001\TR1_W0001_P0011\TR1_2_W0001_P0011_T0001_R1_P1_K1_Ch2-Ch1.zen
13980	7.499980e-05	1.653551e-04	8.724200e-05	20150120_STAG2gfpcf2_G2G1\MitoSys2\Calibration\mEGFPC1H2B_G2\DE_W0011_P0001\DE_2_W0011_P0001_T0001\TR1_W0001_P0011\TR1_2_W0001_P0011_T0001_R1_P1_K1_Ch2-Ch1.zen
15260	1.635783e-05	1.733932e-04	7.891800e-05	20150120_STAG2gfpcf2_G2G1\MitoSys2\Calibration\mEGFPC1H2B_G2\DE_W0011_P0001\DE_2_W0011_P0001_T0001\TR1_W0001_P0011\TR1_2_W0001_P0011_T0001_R1_P1_K1_Ch2-Ch1.zen
16540	6.857785e-05	1.365592e-04	7.198000e-05	20150120_STAG2gfpcf2_G2G1\MitoSys2\Calibration\mEGFPC1H2B_G2\DE_W0011_P0001\DE_2_W0011_P0001_T0001\TR1_W0001_P0011\TR1_2_W0001_P0011_T0001_R1_P1_K1_Ch2-Ch1.zen
17820	3.378492e-05	1.209874e-04	6.611800e-05	20150120_STAG2gfpcf2_G2G1\MitoSys2\Calibration\mEGFPC1H2B_G2\DE_W0011_P0001\DE_2_W0011_P0001_T0001\TR1_W0001_P0011\TR1_2_W0001_P0011_T0001_R1_P1_K1_Ch2-Ch1.zen
19100	2.008924e-05	1.576380e-04	6.110400e-05	20150120_STAG2gfpcf2_G2G1\MitoSys2\Calibration\mEGFPC1H2B_G2\DE_W0011_P0001\DE_2_W0011_P0001_T0001\TR1_W0001_P0011\TR1_2_W0001_P0011_T0001_R1_P1_K1_Ch2-Ch1.zen
20380	8.252386e-05	1.115410e-04	5.677100e-05	20150120_STAG2gfpcf2_G2G1\MitoSys2\Calibration\mEGFPC1H2B_G2\DE_W0011_P0001\DE_2_W0011_P0001_T0001\TR1_W0001_P0011\TR1_2_W0001_P0011_T0001_R1_P1_K1_Ch2-Ch1.zen
21660	7.439277e-05	1.145135e-04	5.299300e-05	20150120_STAG2gfpcf2_G2G1\MitoSys2\Calibration\mEGFPC1H2B_G2\DE_W0011_P0001\DE_2_W0011_P0001_T0001\TR1_W0001_P0011\TR1_2_W0001_P0011_T0001_R1_P1_K1_Ch2-Ch1.zen
22940	7.431117e-05	1.178325e-04	4.967100e-05	20150120_STAG2gfpcf2_G2G1\MitoSys2\Calibration\mEGFPC1H2B_G2\DE_W0011_P0001\DE_2_W0011_P0001_T0001\TR1_W0001_P0011\TR1_2_W0001_P0011_T0001_R1_P1_K1_Ch2-Ch1.zen
24220	4.398084e-05	1.840668e-04	4.673000e-05	20150120_STAG2gfpcf2_G2G1\MitoSys2\Calibration\mEGFPC1H2B_G2\DE_W0011_P0001\DE_2_W0011_P0001_T0001\TR1_W0001_P0011\TR1_2_W0001_P0011_T0001_R1_P1_K1_Ch2-Ch1.zen
25500	6.912934e-05	1.074335e-04	4.410800e-05	20150120_STAG2gfpcf2_G2G1\MitoSys2\Calibration\mEGFPC1H2B_G2\DE_W0011_P0001\DE_2_W0011_P0001_T0001\TR1_W0001_P0011\TR1_2_W0001_P0011_T0001_R1_P1_K1_Ch2-Ch1.zen
28060	5.219605e-05	1.563882e-04	3.964100e-05	20150120_STAG2gfpcf2_G2G1\MitoSys2\Calibration\mEGFPC1H2B_G2\DE_W0011_P0001\DE_2_W0011_P0001_T0001\TR1_W0001_P0011\TR1_2_W0001_P0011_T0001_R1_P1_K1_Ch2-Ch1.zen
30620	1.805041e-05	1.111492e-04	3.597800e-05	20150120_STAG2gfpcf2_G2G1\MitoSys2\Calibration\mEGFPC1H2B_G2\DE_W0011_P0001\DE_2_W0011_P0001_T0001\TR1_W0001_P0011\TR1_2_W0001_P0011_T0001_R1_P1_K1_Ch2-Ch1.zen
33180	1.673505e-05	1.086137e-04	3.292400e-05	20150120_STAG2gfpcf2_G2G1\MitoSys2\Calibration\mEGFPC1H2B_G2\DE_W0011_P0001\DE_2_W0011_P0001_T0001\TR1_W0001_P0011\TR1_2_W0001_P0011_T0001_R1_P1_K1_Ch2-Ch1.zen
35740	1.670249e-05	1.176577e-04	3.034100e-05	20150120_STAG2gfpcf2_G2G1\MitoSys2\Calibration\mEGFPC1H2B_G2\DE_W0011_P0001\DE_2_W0011_P0001_T0001\TR1_W0001_P0011\TR1_2_W0001_P0011_T0001_R1_P1_K1_Ch2-Ch1.zen
38300	1.569653e-05	1.045731e-04	2.812800e-05	20150120_STAG2gfpcf2_G2G1\MitoSys2\Calibration\mEGFPC1H2B_G2\DE_W0011_P0001\DE_2_W0011_P0001_T0001\TR1_W0001_P0011\TR1_2_W0001_P0011_T0001_R1_P1_K1_Ch2-Ch1.zen
40860	1.388583e-05	1.440715e-04	2.621200e-05	20150120_STAG2gfpcf2_G2G1\MitoSys2\Calibration\mEGFPC1H2B_G2\DE_W0011_P0001\DE_2_W0011_P0001_T0001\TR1_W0001_P0011\TR1_2_W0001_P0011_T0001_R1_P1_K1_Ch2-Ch1.zen
43420	-1.420716e-05	1.172707e-04	2.453800e-05	20150120_STAG2gfpcf2_G2G1\MitoSys2\Calibration\mEGFPC1H2B_G2\DE_W0011_P0001\DE_2_W0011_P0001_T0001\TR1_W0001_P0011\TR1_2_W0001_P0011_T0001_R1_P1_K1_Ch2-Ch1.zen
45980	1.535519e-05	1.357258e-04	2.306400e-05	20150120_STAG2gfpcf2_G2G1\MitoSys2\Calibration\mEGFPC1H2B_G2\DE_W0011_P0001\DE_2_W0011_P0001_T0001\TR1_W0001_P0011\TR1_2_W0001_P0011_T0001_R1_P1_K1_Ch2-Ch1.zen
48540	3.904901e-05	1.124954e-04	2.175400e-05	20150120_STAG2gfpcf2_G2G1\MitoSys2\Calibration\mEGFPC1H2B_G2\DE_W0011_P0001\DE_2_W0011_P0001_T0001\TR1_W0001_P0011\TR1_2_W0001_P0011_T0001_R1_P1_K1_Ch2-Ch1.zen
51100	2.627005e-05	9.902528e-05	2.058500e-05	20150120_STAG2gfpcf2_G2G1\MitoSys2\Calibration\mEGFPC1H2B_G2\DE_W0011_P0001\DE_2_W0011_P0001_T0001\TR1_W0001_P0011\TR1_2_W0001_P0011_T0001_R1_P1_K1_Ch2-Ch1.zen
56220	-3.326395e-05	1.567630e-04	1.858400e-05	20150120_STAG2gfpcf2_G2G1\MitoSys2\Calibration\mEGFPC1H2B_G2\DE_W0011_P0001\DE_2_W0011_P0001_T0001\TR1_W0001_P0011\TR1_2_W0001_P0011_T0001_R1_P1_K1_Ch2-Ch1.zen
61340	-2.587401e-05	1.163189e-04	1.693500e-05	20150120_STAG2gfpcf2_G2G1\MitoSys2\Calibration\mEGFPC1H2B_G2\DE_W0011_P0001\DE_2_W0011_P0001_T0001\TR1_W0001_P0011\TR1_2_W0001_P0011_T0001_R1_P1_K1_Ch2-Ch1.zen
66460	4.397014e-08	1.294008e-04	1.555400e-05	20150120_STAG2gfpcf2_G2G1\MitoSys2\Calibration\mEGFPC1H2B_G2\DE_W0011_P0001\DE_2_W0011_P0001_T0001\TR1_W0001_P0011\TR1_2_W0001_P0011_T0001_R1_P1_K1_Ch2-Ch1.zen
71580	2.985689e-05	1.188598e-04	1.437900e-05	20150120_STAG2gfpcf2_G2G1\MitoSys2\Calibration\mEGFPC1H2B_G2\DE_W0011_P0001\DE_2_W0011_P0001_T0001\TR1_W0001_P0011\TR1_2_W0001_P0011_T0001_R1_P1_K1_Ch2-Ch1.zen
76700	3.421840e-05	9.958844e-05	1.336900e-05	20150120_STAG2gfpcf2_G2G1\MitoSys2\Calibration\mEGFPC1H2B_G2\DE_W0011_P0001\DE_2_W0011_P0001_T0001\TR1_W0001_P0011\TR1_2_W0001_P0011_T0001_R1_P1_K1_Ch2-Ch1.zen
81820	2.552343e-05	1.384867e-04	1.249000e-05	20150120_STAG2gfpcf2_G2G1\MitoSys2\Calibration\mEGFPC1H2B_G2\DE_W0011_P0001\DE_2_W0011_P0001_T0001\TR1_W0001_P0011\TR1_2_W0001_P0011_T0001_R1_P1_K1_Ch2-Ch1.zen
86940	3.316232e-05	1.230338e-04	1.171900e-05	20150120_STAG2gfpcf2_G2G1\MitoSys2\Calibration\mEGFPC1H2B_G2\DE_W0011_P0001\DE_2_W0011_P0001_T0001\TR1_W0001_P0011\TR1_2_W0001_P0011_T0001_R1_P1_K1_Ch2-Ch1.zen
92060	-1.638744e-05	1.160894e-04	1.103600e-05	20150120_STAG2gfpcf2_G2G1\MitoSys2\Calibration\mEGFPC1H2B_G2\DE_W0011_P0001\DE_2_W0011_P0001_T0001\TR1_W0001_P0011\TR1_2_W0001_P0011_T0001_R1_P1_K1_Ch2-Ch1.zen
97180	8.343645e-06	1.360702e-04	1.042900e-05	20150120_STAG2gfpcf2_G2G1\MitoSys2\Calibration\mEGFPC1H2B_G2\DE_W0011_P0001\DE_2_W0011_P0001_T0001\TR1_W0001_P0011\TR1_2_W0001_P0011_T0001_R1_P1_K1_Ch2-Ch1.zen
102300	8.791285e-09	1.203480e-04	9.883500e-06	20150120_STAG2gfpcf2_G2G1\MitoSys2\Calibration\mEGFPC1H2B_G2\DE_W0011_P0001\DE_2_W0011_P0001_T0001\TR1_W0001_P0011\TR1_2_W0001_P0011_T0001_R1_P1_K1_Ch2-Ch1.zen
112540	-2.950062e-05	7.701713e-05	8.946600e-06	20150120_STAG2gfpcf2_G2G1\MitoSys2\Calibration\mEGFPC1H2B_G2\DE_W0011_P0001\DE_2_W0011_P0001_T0001\TR1_W0001_P0011\TR1_2_W0001_P0011_T0001_R1_P1_K1_Ch2-Ch1.zen
122780	-4.866658e-05	8.085826e-05	8.170100e-06	20150120_STAG2gfpcf2_G2G1\MitoSys2\Calibration\mEGFPC1H2B_G2\DE_W0011_P0001\DE_2_W0011_P0001_T0001\TR1_W0001_P0011\TR1_2_W0001_P0011_T0001_R1_P1_K1_Ch2-Ch1.zen
133020	-9.005314e-06	8.145427e-05	7.515900e-06	20150120_STAG2gfpcf2_G2G1\MitoSys2\Calibration\mEGFPC1H2B_G2\DE_W0011_P0001\DE_2_W0011_P0001_T0001\TR1_W0001_P0011\TR1_2_W0001_P0011_T0001_R1_P1_K1_Ch2-Ch1.zen
143260	-3.030743e-05	1.123308e-04	6.957100e-06	20150120_STAG2gfpcf2_G2G1\MitoSys2\Calibration\mEGFPC1H2B_G2\DE_W0011_P0001\DE_2_W0011_P0001_T0001\TR1_W0001_P0011\TR1_2_W0001_P0011_T0001_R1_P1_K1_Ch2-Ch1.zen
153500	-1.532634e-05	1.110665e-04	6.474400e-06	20150120_STAG2gfpcf2_G2G1\MitoSys2\Calibration\mEGFPC1H2B_G2\DE_W0011_P0001\DE_2_W0011_P0001_T0001\TR1_W0001_P0011\TR1_2_W0001_P0011_T0001_R1_P1_K1_Ch2-Ch1.zen
163740	8.296223e-06	9.781762e-05	6.053100e-06	20150120_STAG2gfpcf2_G2G1\MitoSys2\Calibration\mEGFPC1H2B_G2\DE_W0011_P0001\DE_2_W0011_P0001_T0001\TR1_W0001_P0011\TR1_2_W0001_P0011_T0001_R1_P1_K1_Ch2-Ch1.zen
173980	1.711607e-05	1.059752e-04	5.682100e-06	20150120_STAG2gfpcf2_G2G1\MitoSys2\Calibration\mEGFPC1H2B_G2\DE_W0011_P0001\DE_2_W0011_P0001_T0001\TR1_W0001_P0011\TR1_2_W0001_P0011_T0001_R1_P1_K1_Ch2-Ch1.zen
184220	1.133579e-05	9.705873e-05	5.353000e-06	20150120_STAG2gfpcf2_G2G1\MitoSys2\Calibration\mEGFPC1H2B_G2\DE_W0011_P0001\DE_2_W0011_P0001_T0001\TR1_W0001_P0011\TR1_2_W0001_P0011_T0001_R1_P1_K1_Ch2-Ch1.zen
194460	3.072394e-05	9.916490e-05	5.059000e-06	20150120_STAG2gfpcf2_G2G1\MitoSys2\Calibration\mEGFPC1H2B_G2\DE_W0011_P0001\DE_2_W0011_P0001_T0001\TR1_W0001_P0011\TR1_2_W0001_P0011_T0001_R1_P1_K1_Ch2-Ch1.zen
204700	1.476868e-05	9.736900e-05	4.794700e-06	20150120_STAG2gfpcf2_G2G1\MitoSys2\Calibration\mEGFPC1H2B_G2\DE_W0011_P0001\DE_2_W0011_P0001_T0001\TR1_W0001_P0011\TR1_2_W0001_P0011_T0001_R1_P1_K1_Ch2-Ch1.zen
225180	-1.597267e-05	7.015776e-05	4.339100e-06	20150120_STAG2gfpcf2_G2G1\MitoSys2\Calibration\mEGFPC1H2B_G2\DE_W0011_P0001\DE_2_W0011_P0001_T0001\TR1_W0001_P0011\TR1_2_W0001_P0011_T0001_R1_P1_K1_Ch2-Ch1.zen
245660	-1.841734e-05	7.919777e-05	3.960300e-06	20150120_STAG2gfpcf2_G2G1\MitoSys2\Calibration\mEGFPC1H2B_G2\DE_W0011_P0001\DE_2_W0011_P0001_T0001\TR1_W0001_P0011\TR1_2_W0001_P0011_T0001_R1_P1_K1_Ch2-Ch1.zen
266140	-1.419110e-05	7.056050e-05	3.640200e-06	20150120_STAG2gfpcf2_G2G1\MitoSys2\Calibration\mEGFPC1H2B_G2\DE_W0011_P0001\DE_2_W0011_P0001_T0001\TR1_W0001_P0011\TR1_2_W0001_P0011_T0001_R1_P1_K1_Ch2-Ch1.zen
286620	-9.031288e-06	6.973788e-05	3.366300e-06	20150120_STAG2gfpcf2_G2G1\MitoSys2\Calibration\mEGFPC1H2B_G2\DE_W0011_P0001\DE_2_W0011_P0001_T0001\TR1_W0001_P0011\TR1_2_W0001_P0011_T0001_R1_P1_K1_Ch2-Ch1.zen
307100	-1.381873e-05	6.153832e-05	3.129300e-06	20150120_STAG2gfpcf2_G2G1\MitoSys2\Calibration\mEGFPC1H2B_G2\DE_W0011_P0001\DE_2_W0011_P0001_T0001\TR1_W0001_P0011\TR1_2_W0001_P0011_T0001_R1_P1_K1_Ch2-Ch1.zen
327580	-7.122230e-06	9.144431e-05	2.922100e-06	20150120_STAG2gfpcf2_G2G1\MitoSys2\Calibration\mEGFPC1H2B_G2\DE_W0011_P0001\DE_2_W0011_P0001_T0001\TR1_W0001_P0011\TR1_2_W0001_P0011_T0001_R1_P1_K1_Ch2-Ch1.zen
348060	8.515362e-06	8.770468e-05	2.739500e-06	20150120_STAG2gfpcf2_G2G1\MitoSys2\Calibration\mEGFPC1H2B_G2\DE_W0011_P0001\DE_2_W0011_P0001_T0001\TR1_W0001_P0011\TR1_2_W0001_P0011_T0001_R1_P1_K1_Ch2-Ch1.zen
368540	-3.131038e-05	7.496597e-05	2.577400e-06	20150120_STAG2gfpcf2_G2G1\MitoSys2\Calibration\mEGFPC1H2B_G2\DE_W0011_P0001\DE_2_W0011_P0001_T0001\TR1_W0001_P0011\TR1_2_W0001_P0011_T0001_R1_P1_K1_Ch2-Ch1.zen
389020	-6.558673e-06	5.220412e-05	2.432500e-06	20150120_STAG2gfpcf2_G2G1\MitoSys2\Calibration\mEGFPC1H2B_G2\DE_W0011_P0001\DE_2_W0011_P0001_T0001\TR1_W0001_P0011\TR1_2_W0001_P0011_T0001_R1_P1_K1_Ch2-Ch1.zen
409500	1.833071e-05	7.103247e-05	2.302200e-06	20150120_STAG2gfpcf2_G2G1\MitoSys2\Calibration\mEGFPC1H2B_G2\DE_W0011_P0001\DE_2_W0011_P0001_T0001\TR1_W0001_P0011\TR1_2_W0001_P0011_T0001_R1_P1_K1_Ch2-Ch1.zen
450460	-2.846494e-06	6.081387e-05	2.077500e-06	20150120_STAG2gfpcf2_G2G1\MitoSys2\Calibration\mEGFPC1H2B_G2\DE_W0011_P0001\DE_2_W0011_P0001_T0001\TR1_W0001_P0011\TR1_2_W0001_P0011_T0001_R1_P1_K1_Ch2-Ch1.zen
491420	-4.657974e-06	5.231364e-05	1.890700e-06	20150120_STAG2gfpcf2_G2G1\MitoSys2\Calibration\mEGFPC1H2B_G2\DE_W0011_P0001\DE_2_W0011_P0001_T0001\TR1_W0001_P0011\TR1_2_W0001_P0011_T0001_R1_P1_K1_Ch2-Ch1.zen
532380	-4.645431e-06	7.318827e-05	1.733000e-06	20150120_STAG2gfpcf2_G2G1\MitoSys2\Calibration\mEGFPC1H2B_G2\DE_W0011_P0001\DE_2_W0011_P0001_T0001\TR1_W0001_P0011\TR1_2_W0001_P0011_T0001_R1_P1_K1_Ch2-Ch1.zen
573340	-2.030182e-05	5.918618e-05	1.598100e-06	20150120_STAG2gfpcf2_G2G1\MitoSys2\Calibration\mEGFPC1H2B_G2\DE_W0011_P0001\DE_2_W0011_P0001_T0001\TR1_W0001_P0011\TR1_2_W0001_P0011_T0001_R1_P1_K1_Ch2-Ch1.zen
614300	-7.592079e-06	7.355418e-05	1.481500e-06	20150120_STAG2gfpcf2_G2G1\MitoSys2\Calibration\mEGFPC1H2B_G2\DE_W0011_P0001\DE_2_W0011_P0001_T0001\TR1_W0001_P0011\TR1_2_W0001_P0011_T0001_R1_P1_K1_Ch2-Ch1.zen
655260	-2.000641e-06	4.438576e-05	1.379700e-06	20150120_STAG2gfpcf2_G2G1\MitoSys2\Calibration\mEGFPC1H2B_G2\DE_W0011_P0001\DE_2_W0011_P0001_T0001\TR1_W0001_P0011\TR1_2_W0001_P0011_T0001_R1_P1_K1_Ch2-Ch1.zen
696220	-5.262377e-06	5.931195e-05	1.290100e-06	20150120_STAG2gfpcf2_G2G1\MitoSys2\Calibration\mEGFPC1H2B_G2\DE_W0011_P0001\DE_2_W0011_P0001_T0001\TR1_W0001_P0011\TR1_2_W0001_P0011_T0001_R1_P1_K1_Ch2-Ch1.zen
737180	-6.846706e-06	6.248396e-05	1.210600e-06	20150120_STAG2gfpcf2_G2G1\MitoSys2\Calibration\mEGFPC1H2B_G2\DE_W0011_P0001\DE_2_W0011_P0001_T0001\TR1_W0001_P0011\TR1_2_W0001_P0011_T0001_R1_P1_K1_Ch2-Ch1.zen
778140	-2.246771e-05	6.094821e-05	1.139700e-06	20150120_STAG2gfpcf2_G2G1\MitoSys2\Calibration\mEGFPC1H2B_G2\DE_W0011_P0001\DE_2_W0011_P0001_T0001\TR1_W0001_P0011\TR1_2_W0001_P0011_T0001_R1_P1_K1_Ch2-Ch1.zen
819100	-1.087298e-05	4.627674e-05	1.076100e-06	20150120_STAG2gfpcf2_G2G1\MitoSys2\Calibration\mEGFPC1H2B_G2\DE_W0011_P0001\DE_2_W0011_P0001_T0001\TR1_W0001_P0011\TR1_2_W0001_P0011_T0001_R1_P1_K1_Ch2-Ch1.zen
901020	-5.864926e-06	4.310114e-05	9.666000e-07	20150120_STAG2gfpcf2_G2G1\MitoSys2\Calibration\mEGFPC1H2B_G2\DE_W0011_P0001\DE_2_W0011_P0001_T0001\TR1_W0001_P0011\TR1_2_W0001_P0011_T0001_R1_P1_K1_Ch2-Ch1.zen
982940	1.363413e-05	5.206761e-05	8.758600e-07	20150120_STAG2gfpcf2_G2G1\MitoSys2\Calibration\mEGFPC1H2B_G2\DE_W0011_P0001\DE_2_W0011_P0001_T0001\TR1_W0001_P0011\TR1_2_W0001_P0011_T0001_R1_P1_K1_Ch2-Ch1.zen
1064860	-8.300757e-06	3.059345e-05	7.995000e-07	20150120_STAG2gfpcf2_G2G1\MitoSys2\Calibration\mEGFPC1H2B_G2\DE_W0011_P0001\DE_2_W0011_P0001_T0001\TR1_W0001_P0011\TR1_2_W0001_P0011_T0001_R1_P1_K1_Ch2-Ch1.zen
1146780	1.382460e-06	2.955976e-05	7.344200e-07	20150120_STAG2gfpcf2_G2G1\MitoSys2\Calibration\mEGFPC1H2B_G2\DE_W0011_P0001\DE_2_W0011_P0001_T0001\TR1_W0001_P0011\TR1_2_W0001_P0011_T0001_R1_P1_K1_Ch2-Ch1.zen
1228700	1.158990e-06	3.745521e-05	6.783300e-07	20150120_STAG2gfpcf2_G2G1\MitoSys2\Calibration\mEGFPC1H2B_G2\DE_W0011_P0001\DE_2_W0011_P0001_T0001\TR1_W0001_P0011\TR1_2_W0001_P0011_T0001_R1_P1_K1_Ch2-Ch1.zen
1310620	5.305316e-06	4.873283e-05	6.295400e-07	20150120_STAG2gfpcf2_G2G1\MitoSys2\Calibration\mEGFPC1H2B_G2\DE_W0011_P0001\DE_2_W0011_P0001_T0001\TR1_W0001_P0011\TR1_2_W0001_P0011_T0001_R1_P1_K1_Ch2-Ch1.zen
1392540	-1.211758e-05	5.575342e-05	5.867200e-07	20150120_STAG2gfpcf2_G2G1\MitoSys2\Calibration\mEGFPC1H2B_G2\DE_W0011_P0001\DE_2_W0011_P0001_T0001\TR1_W0001_P0011\TR1_2_W0001_P0011_T0001_R1_P1_K1_Ch2-Ch1.zen
1474460	-9.929483e-06	4.632195e-05	5.488800e-07	20150120_STAG2gfpcf2_G2G1\MitoSys2\Calibration\mEGFPC1H2B_G2\DE_W0011_P0001\DE_2_W0011_P0001_T0001\TR1_W0001_P0011\TR1_2_W0001_P0011_T0001_R1_P1_K1_Ch2-Ch1.zen
1556380	-2.271065e-05	4.951252e-05	5.152100e-07	20150120_STAG2gfpcf2_G2G1\MitoSys2\Calibration\mEGFPC1H2B_G2\DE_W0011_P0001\DE_2_W0011_P0001_T0001\TR1_W0001_P0011\TR1_2_W0001_P0011_T0001_R1_P1_K1_Ch2-Ch1.zen
10	8.439536e-03	7.237673e-04	8.411000e-03	20150120_STAG2gfpcf2_G2G1\MitoSys2\Calibration\mEGFPC1H2B_G2\DE_W0011_P0001\DE_2_W0011_P0001_T0001\TR1_W0001_P0011\TR1_2_W0001_P0011_T0001_R1_P2_K1_Ch2-Ch1.zen
20	8.010212e-03	4.443165e-04	8.002300e-03	20150120_STAG2gfpcf2_G2G1\MitoSys2\Calibration\mEGFPC1H2B_G2\DE_W0011_P0001\DE_2_W0011_P0001_T0001\TR1_W0001_P0011\TR1_2_W0001_P0011_T0001_R1_P2_K1_Ch2-Ch1.zen
30	7.669602e-03	4.048866e-04	7.625900e-03	20150120_STAG2gfpcf2_G2G1\MitoSys2\Calibration\mEGFPC1H2B_G2\DE_W0011_P0001\DE_2_W0011_P0001_T0001\TR1_W0001_P0011\TR1_2_W0001_P0011_T0001_R1_P2_K1_Ch2-Ch1.zen
40	7.189286e-03	4.571995e-04	7.280100e-03	20150120_STAG2gfpcf2_G2G1\MitoSys2\Calibration\mEGFPC1H2B_G2\DE_W0011_P0001\DE_2_W0011_P0001_T0001\TR1_W0001_P0011\TR1_2_W0001_P0011_T0001_R1_P2_K1_Ch2-Ch1.zen
50	6.976731e-03	4.285158e-04	6.962500e-03	20150120_STAG2gfpcf2_G2G1\MitoSys2\Calibration\mEGFPC1H2B_G2\DE_W0011_P0001\DE_2_W0011_P0001_T0001\TR1_W0001_P0011\TR1_2_W0001_P0011_T0001_R1_P2_K1_Ch2-Ch1.zen
60	6.520655e-03	4.990595e-04	6.670400e-03	20150120_STAG2gfpcf2_G2G1\MitoSys2\Calibration\mEGFPC1H2B_G2\DE_W0011_P0001\DE_2_W0011_P0001_T0001\TR1_W0001_P0011\TR1_2_W0001_P0011_T0001_R1_P2_K1_Ch2-Ch1.zen
70	6.440450e-03	4.414138e-04	6.401300e-03	20150120_STAG2gfpcf2_G2G1\MitoSys2\Calibration\mEGFPC1H2B_G2\DE_W0011_P0001\DE_2_W0011_P0001_T0001\TR1_W0001_P0011\TR1_2_W0001_P0011_T0001_R1_P2_K1_Ch2-Ch1.zen
80	6.082347e-03	5.117731e-04	6.152900e-03	20150120_STAG2gfpcf2_G2G1\MitoSys2\Calibration\mEGFPC1H2B_G2\DE_W0011_P0001\DE_2_W0011_P0001_T0001\TR1_W0001_P0011\TR1_2_W0001_P0011_T0001_R1_P2_K1_Ch2-Ch1.zen
90	6.023316e-03	5.467793e-04	5.923100e-03	20150120_STAG2gfpcf2_G2G1\MitoSys2\Calibration\mEGFPC1H2B_G2\DE_W0011_P0001\DE_2_W0011_P0001_T0001\TR1_W0001_P0011\TR1_2_W0001_P0011_T0001_R1_P2_K1_Ch2-Ch1.zen
100	5.739872e-03	3.088441e-04	5.710000e-03	20150120_STAG2gfpcf2_G2G1\MitoSys2\Calibration\mEGFPC1H2B_G2\DE_W0011_P0001\DE_2_W0011_P0001_T0001\TR1_W0001_P0011\TR1_2_W0001_P0011_T0001_R1_P2_K1_Ch2-Ch1.zen
120	5.336917e-03	4.205825e-04	5.327800e-03	20150120_STAG2gfpcf2_G2G1\MitoSys2\Calibration\mEGFPC1H2B_G2\DE_W0011_P0001\DE_2_W0011_P0001_T0001\TR1_W0001_P0011\TR1_2_W0001_P0011_T0001_R1_P2_K1_Ch2-Ch1.zen
140	5.082925e-03	3.664178e-04	4.995100e-03	20150120_STAG2gfpcf2_G2G1\MitoSys2\Calibration\mEGFPC1H2B_G2\DE_W0011_P0001\DE_2_W0011_P0001_T0001\TR1_W0001_P0011\TR1_2_W0001_P0011_T0001_R1_P2_K1_Ch2-Ch1.zen
160	4.771434e-03	4.267447e-04	4.703100e-03	20150120_STAG2gfpcf2_G2G1\MitoSys2\Calibration\mEGFPC1H2B_G2\DE_W0011_P0001\DE_2_W0011_P0001_T0001\TR1_W0001_P0011\TR1_2_W0001_P0011_T0001_R1_P2_K1_Ch2-Ch1.zen
180	4.487224e-03	3.524677e-04	4.444700e-03	20150120_STAG2gfpcf2_G2G1\MitoSys2\Calibration\mEGFPC1H2B_G2\DE_W0011_P0001\DE_2_W0011_P0001_T0001\TR1_W0001_P0011\TR1_2_W0001_P0011_T0001_R1_P2_K1_Ch2-Ch1.zen
200	4.320931e-03	4.376551e-04	4.214500e-03	20150120_STAG2gfpcf2_G2G1\MitoSys2\Calibration\mEGFPC1H2B_G2\DE_W0011_P0001\DE_2_W0011_P0001_T0001\TR1_W0001_P0011\TR1_2_W0001_P0011_T0001_R1_P2_K1_Ch2-Ch1.zen
220	3.977630e-03	4.527352e-04	4.008000e-03	20150120_STAG2gfpcf2_G2G1\MitoSys2\Calibration\mEGFPC1H2B_G2\DE_W0011_P0001\DE_2_W0011_P0001_T0001\TR1_W0001_P0011\TR1_2_W0001_P0011_T0001_R1_P2_K1_Ch2-Ch1.zen
240	3.771433e-03	3.328988e-04	3.821600e-03	20150120_STAG2gfpcf2_G2G1\MitoSys2\Calibration\mEGFPC1H2B_G2\DE_W0011_P0001\DE_2_W0011_P0001_T0001\TR1_W0001_P0011\TR1_2_W0001_P0011_T0001_R1_P2_K1_Ch2-Ch1.zen
260	3.616622e-03	3.723454e-04	3.652300e-03	20150120_STAG2gfpcf2_G2G1\MitoSys2\Calibration\mEGFPC1H2B_G2\DE_W0011_P0001\DE_2_W0011_P0001_T0001\TR1_W0001_P0011\TR1_2_W0001_P0011_T0001_R1_P2_K1_Ch2-Ch1.zen
280	3.442818e-03	3.871313e-04	3.497800e-03	20150120_STAG2gfpcf2_G2G1\MitoSys2\Calibration\mEGFPC1H2B_G2\DE_W0011_P0001\DE_2_W0011_P0001_T0001\TR1_W0001_P0011\TR1_2_W0001_P0011_T0001_R1_P2_K1_Ch2-Ch1.zen
300	3.313789e-03	3.701924e-04	3.356100e-03	20150120_STAG2gfpcf2_G2G1\MitoSys2\Calibration\mEGFPC1H2B_G2\DE_W0011_P0001\DE_2_W0011_P0001_T0001\TR1_W0001_P0011\TR1_2_W0001_P0011_T0001_R1_P2_K1_Ch2-Ch1.zen
340	3.120771e-03	2.717157e-04	3.105000e-03	20150120_STAG2gfpcf2_G2G1\MitoSys2\Calibration\mEGFPC1H2B_G2\DE_W0011_P0001\DE_2_W0011_P0001_T0001\TR1_W0001_P0011\TR1_2_W0001_P0011_T0001_R1_P2_K1_Ch2-Ch1.zen
380	2.826481e-03	3.179959e-04	2.888900e-03	20150120_STAG2gfpcf2_G2G1\MitoSys2\Calibration\mEGFPC1H2B_G2\DE_W0011_P0001\DE_2_W0011_P0001_T0001\TR1_W0001_P0011\TR1_2_W0001_P0011_T0001_R1_P2_K1_Ch2-Ch1.zen
420	2.680656e-03	3.216722e-04	2.700500e-03	20150120_STAG2gfpcf2_G2G1\MitoSys2\Calibration\mEGFPC1H2B_G2\DE_W0011_P0001\DE_2_W0011_P0001_T0001\TR1_W0001_P0011\TR1_2_W0001_P0011_T0001_R1_P2_K1_Ch2-Ch1.zen
460	2.467793e-03	3.046752e-04	2.534600e-03	20150120_STAG2gfpcf2_G2G1\MitoSys2\Calibration\mEGFPC1H2B_G2\DE_W0011_P0001\DE_2_W0011_P0001_T0001\TR1_W0001_P0011\TR1_2_W0001_P0011_T0001_R1_P2_K1_Ch2-Ch1.zen
500	2.369820e-03	2.812772e-04	2.387200e-03	20150120_STAG2gfpcf2_G2G1\MitoSys2\Calibration\mEGFPC1H2B_G2\DE_W0011_P0001\DE_2_W0011_P0001_T0001\TR1_W0001_P0011\TR1_2_W0001_P0011_T0001_R1_P2_K1_Ch2-Ch1.zen
540	2.219160e-03	3.315716e-04	2.255300e-03	20150120_STAG2gfpcf2_G2G1\MitoSys2\Calibration\mEGFPC1H2B_G2\DE_W0011_P0001\DE_2_W0011_P0001_T0001\TR1_W0001_P0011\TR1_2_W0001_P0011_T0001_R1_P2_K1_Ch2-Ch1.zen
580	2.098258e-03	2.585405e-04	2.136400e-03	20150120_STAG2gfpcf2_G2G1\MitoSys2\Calibration\mEGFPC1H2B_G2\DE_W0011_P0001\DE_2_W0011_P0001_T0001\TR1_W0001_P0011\TR1_2_W0001_P0011_T0001_R1_P2_K1_Ch2-Ch1.zen
620	2.079336e-03	2.157372e-04	2.028700e-03	20150120_STAG2gfpcf2_G2G1\MitoSys2\Calibration\mEGFPC1H2B_G2\DE_W0011_P0001\DE_2_W0011_P0001_T0001\TR1_W0001_P0011\TR1_2_W0001_P0011_T0001_R1_P2_K1_Ch2-Ch1.zen
660	1.879293e-03	2.223126e-04	1.930800e-03	20150120_STAG2gfpcf2_G2G1\MitoSys2\Calibration\mEGFPC1H2B_G2\DE_W0011_P0001\DE_2_W0011_P0001_T0001\TR1_W0001_P0011\TR1_2_W0001_P0011_T0001_R1_P2_K1_Ch2-Ch1.zen
700	1.836177e-03	2.299708e-04	1.841200e-03	20150120_STAG2gfpcf2_G2G1\MitoSys2\Calibration\mEGFPC1H2B_G2\DE_W0011_P0001\DE_2_W0011_P0001_T0001\TR1_W0001_P0011\TR1_2_W0001_P0011_T0001_R1_P2_K1_Ch2-Ch1.zen
780	1.680947e-03	2.557896e-04	1.683200e-03	20150120_STAG2gfpcf2_G2G1\MitoSys2\Calibration\mEGFPC1H2B_G2\DE_W0011_P0001\DE_2_W0011_P0001_T0001\TR1_W0001_P0011\TR1_2_W0001_P0011_T0001_R1_P2_K1_Ch2-Ch1.zen
860	1.516000e-03	2.301945e-04	1.548500e-03	20150120_STAG2gfpcf2_G2G1\MitoSys2\Calibration\mEGFPC1H2B_G2\DE_W0011_P0001\DE_2_W0011_P0001_T0001\TR1_W0001_P0011\TR1_2_W0001_P0011_T0001_R1_P2_K1_Ch2-Ch1.zen
940	1.474436e-03	2.909324e-04	1.432100e-03	20150120_STAG2gfpcf2_G2G1\MitoSys2\Calibration\mEGFPC1H2B_G2\DE_W0011_P0001\DE_2_W0011_P0001_T0001\TR1_W0001_P0011\TR1_2_W0001_P0011_T0001_R1_P2_K1_Ch2-Ch1.zen
1020	1.359271e-03	2.807774e-04	1.330700e-03	20150120_STAG2gfpcf2_G2G1\MitoSys2\Calibration\mEGFPC1H2B_G2\DE_W0011_P0001\DE_2_W0011_P0001_T0001\TR1_W0001_P0011\TR1_2_W0001_P0011_T0001_R1_P2_K1_Ch2-Ch1.zen
1100	1.262404e-03	2.516979e-04	1.241600e-03	20150120_STAG2gfpcf2_G2G1\MitoSys2\Calibration\mEGFPC1H2B_G2\DE_W0011_P0001\DE_2_W0011_P0001_T0001\TR1_W0001_P0011\TR1_2_W0001_P0011_T0001_R1_P2_K1_Ch2-Ch1.zen
1180	1.221234e-03	2.674519e-04	1.162800e-03	20150120_STAG2gfpcf2_G2G1\MitoSys2\Calibration\mEGFPC1H2B_G2\DE_W0011_P0001\DE_2_W0011_P0001_T0001\TR1_W0001_P0011\TR1_2_W0001_P0011_T0001_R1_P2_K1_Ch2-Ch1.zen
1260	1.116030e-03	2.746347e-04	1.092400e-03	20150120_STAG2gfpcf2_G2G1\MitoSys2\Calibration\mEGFPC1H2B_G2\DE_W0011_P0001\DE_2_W0011_P0001_T0001\TR1_W0001_P0011\TR1_2_W0001_P0011_T0001_R1_P2_K1_Ch2-Ch1.zen
1340	1.022988e-03	2.917042e-04	1.029400e-03	20150120_STAG2gfpcf2_G2G1\MitoSys2\Calibration\mEGFPC1H2B_G2\DE_W0011_P0001\DE_2_W0011_P0001_T0001\TR1_W0001_P0011\TR1_2_W0001_P0011_T0001_R1_P2_K1_Ch2-Ch1.zen
1420	1.001487e-03	2.477212e-04	9.726100e-04	20150120_STAG2gfpcf2_G2G1\MitoSys2\Calibration\mEGFPC1H2B_G2\DE_W0011_P0001\DE_2_W0011_P0001_T0001\TR1_W0001_P0011\TR1_2_W0001_P0011_T0001_R1_P2_K1_Ch2-Ch1.zen
1500	9.533134e-04	2.108571e-04	9.211600e-04	20150120_STAG2gfpcf2_G2G1\MitoSys2\Calibration\mEGFPC1H2B_G2\DE_W0011_P0001\DE_2_W0011_P0001_T0001\TR1_W0001_P0011\TR1_2_W0001_P0011_T0001_R1_P2_K1_Ch2-Ch1.zen
1660	8.972682e-04	2.053227e-04	8.316400e-04	20150120_STAG2gfpcf2_G2G1\MitoSys2\Calibration\mEGFPC1H2B_G2\DE_W0011_P0001\DE_2_W0011_P0001_T0001\TR1_W0001_P0011\TR1_2_W0001_P0011_T0001_R1_P2_K1_Ch2-Ch1.zen
1820	7.522906e-04	1.890204e-04	7.564600e-04	20150120_STAG2gfpcf2_G2G1\MitoSys2\Calibration\mEGFPC1H2B_G2\DE_W0011_P0001\DE_2_W0011_P0001_T0001\TR1_W0001_P0011\TR1_2_W0001_P0011_T0001_R1_P2_K1_Ch2-Ch1.zen
1980	6.905483e-04	1.631715e-04	6.925000e-04	20150120_STAG2gfpcf2_G2G1\MitoSys2\Calibration\mEGFPC1H2B_G2\DE_W0011_P0001\DE_2_W0011_P0001_T0001\TR1_W0001_P0011\TR1_2_W0001_P0011_T0001_R1_P2_K1_Ch2-Ch1.zen
2140	6.628522e-04	1.979630e-04	6.374800e-04	20150120_STAG2gfpcf2_G2G1\MitoSys2\Calibration\mEGFPC1H2B_G2\DE_W0011_P0001\DE_2_W0011_P0001_T0001\TR1_W0001_P0011\TR1_2_W0001_P0011_T0001_R1_P2_K1_Ch2-Ch1.zen
2300	5.757840e-04	2.002732e-04	5.896800e-04	20150120_STAG2gfpcf2_G2G1\MitoSys2\Calibration\mEGFPC1H2B_G2\DE_W0011_P0001\DE_2_W0011_P0001_T0001\TR1_W0001_P0011\TR1_2_W0001_P0011_T0001_R1_P2_K1_Ch2-Ch1.zen
2460	5.376802e-04	2.064942e-04	5.478100e-04	20150120_STAG2gfpcf2_G2G1\MitoSys2\Calibration\mEGFPC1H2B_G2\DE_W0011_P0001\DE_2_W0011_P0001_T0001\TR1_W0001_P0011\TR1_2_W0001_P0011_T0001_R1_P2_K1_Ch2-Ch1.zen
2620	4.786067e-04	2.156730e-04	5.108500e-04	20150120_STAG2gfpcf2_G2G1\MitoSys2\Calibration\mEGFPC1H2B_G2\DE_W0011_P0001\DE_2_W0011_P0001_T0001\TR1_W0001_P0011\TR1_2_W0001_P0011_T0001_R1_P2_K1_Ch2-Ch1.zen
2780	4.469781e-04	2.691903e-04	4.780100e-04	20150120_STAG2gfpcf2_G2G1\MitoSys2\Calibration\mEGFPC1H2B_G2\DE_W0011_P0001\DE_2_W0011_P0001_T0001\TR1_W0001_P0011\TR1_2_W0001_P0011_T0001_R1_P2_K1_Ch2-Ch1.zen
2940	4.462682e-04	2.243859e-04	4.486600e-04	20150120_STAG2gfpcf2_G2G1\MitoSys2\Calibration\mEGFPC1H2B_G2\DE_W0011_P0001\DE_2_W0011_P0001_T0001\TR1_W0001_P0011\TR1_2_W0001_P0011_T0001_R1_P2_K1_Ch2-Ch1.zen
3100	4.030383e-04	2.266338e-04	4.222900e-04	20150120_STAG2gfpcf2_G2G1\MitoSys2\Calibration\mEGFPC1H2B_G2\DE_W0011_P0001\DE_2_W0011_P0001_T0001\TR1_W0001_P0011\TR1_2_W0001_P0011_T0001_R1_P2_K1_Ch2-Ch1.zen
3420	3.370141e-04	2.618669e-04	3.768900e-04	20150120_STAG2gfpcf2_G2G1\MitoSys2\Calibration\mEGFPC1H2B_G2\DE_W0011_P0001\DE_2_W0011_P0001_T0001\TR1_W0001_P0011\TR1_2_W0001_P0011_T0001_R1_P2_K1_Ch2-Ch1.zen
3740	2.975839e-04	2.152789e-04	3.392500e-04	20150120_STAG2gfpcf2_G2G1\MitoSys2\Calibration\mEGFPC1H2B_G2\DE_W0011_P0001\DE_2_W0011_P0001_T0001\TR1_W0001_P0011\TR1_2_W0001_P0011_T0001_R1_P2_K1_Ch2-Ch1.zen
4060	3.255176e-04	2.137955e-04	3.076100e-04	20150120_STAG2gfpcf2_G2G1\MitoSys2\Calibration\mEGFPC1H2B_G2\DE_W0011_P0001\DE_2_W0011_P0001_T0001\TR1_W0001_P0011\TR1_2_W0001_P0011_T0001_R1_P2_K1_Ch2-Ch1.zen
4380	2.862867e-04	2.198453e-04	2.806800e-04	20150120_STAG2gfpcf2_G2G1\MitoSys2\Calibration\mEGFPC1H2B_G2\DE_W0011_P0001\DE_2_W0011_P0001_T0001\TR1_W0001_P0011\TR1_2_W0001_P0011_T0001_R1_P2_K1_Ch2-Ch1.zen
4700	2.716912e-04	2.174465e-04	2.575200e-04	20150120_STAG2gfpcf2_G2G1\MitoSys2\Calibration\mEGFPC1H2B_G2\DE_W0011_P0001\DE_2_W0011_P0001_T0001\TR1_W0001_P0011\TR1_2_W0001_P0011_T0001_R1_P2_K1_Ch2-Ch1.zen
5020	2.601959e-04	1.945127e-04	2.374200e-04	20150120_STAG2gfpcf2_G2G1\MitoSys2\Calibration\mEGFPC1H2B_G2\DE_W0011_P0001\DE_2_W0011_P0001_T0001\TR1_W0001_P0011\TR1_2_W0001_P0011_T0001_R1_P2_K1_Ch2-Ch1.zen
5340	1.952536e-04	2.055300e-04	2.198300e-04	20150120_STAG2gfpcf2_G2G1\MitoSys2\Calibration\mEGFPC1H2B_G2\DE_W0011_P0001\DE_2_W0011_P0001_T0001\TR1_W0001_P0011\TR1_2_W0001_P0011_T0001_R1_P2_K1_Ch2-Ch1.zen
5660	2.129240e-04	1.980836e-04	2.043300e-04	20150120_STAG2gfpcf2_G2G1\MitoSys2\Calibration\mEGFPC1H2B_G2\DE_W0011_P0001\DE_2_W0011_P0001_T0001\TR1_W0001_P0011\TR1_2_W0001_P0011_T0001_R1_P2_K1_Ch2-Ch1.zen
5980	2.094780e-04	2.354016e-04	1.905900e-04	20150120_STAG2gfpcf2_G2G1\MitoSys2\Calibration\mEGFPC1H2B_G2\DE_W0011_P0001\DE_2_W0011_P0001_T0001\TR1_W0001_P0011\TR1_2_W0001_P0011_T0001_R1_P2_K1_Ch2-Ch1.zen
6300	1.766362e-04	1.655933e-04	1.783200e-04	20150120_STAG2gfpcf2_G2G1\MitoSys2\Calibration\mEGFPC1H2B_G2\DE_W0011_P0001\DE_2_W0011_P0001_T0001\TR1_W0001_P0011\TR1_2_W0001_P0011_T0001_R1_P2_K1_Ch2-Ch1.zen
6940	1.343906e-04	1.109545e-04	1.574200e-04	20150120_STAG2gfpcf2_G2G1\MitoSys2\Calibration\mEGFPC1H2B_G2\DE_W0011_P0001\DE_2_W0011_P0001_T0001\TR1_W0001_P0011\TR1_2_W0001_P0011_T0001_R1_P2_K1_Ch2-Ch1.zen
7580	1.574506e-04	1.239957e-04	1.403100e-04	20150120_STAG2gfpcf2_G2G1\MitoSys2\Calibration\mEGFPC1H2B_G2\DE_W0011_P0001\DE_2_W0011_P0001_T0001\TR1_W0001_P0011\TR1_2_W0001_P0011_T0001_R1_P2_K1_Ch2-Ch1.zen
8220	1.536735e-04	1.533868e-04	1.260900e-04	20150120_STAG2gfpcf2_G2G1\MitoSys2\Calibration\mEGFPC1H2B_G2\DE_W0011_P0001\DE_2_W0011_P0001_T0001\TR1_W0001_P0011\TR1_2_W0001_P0011_T0001_R1_P2_K1_Ch2-Ch1.zen
8860	1.782227e-04	1.325897e-04	1.141200e-04	20150120_STAG2gfpcf2_G2G1\MitoSys2\Calibration\mEGFPC1H2B_G2\DE_W0011_P0001\DE_2_W0011_P0001_T0001\TR1_W0001_P0011\TR1_2_W0001_P0011_T0001_R1_P2_K1_Ch2-Ch1.zen
9500	1.457262e-04	1.400553e-04	1.039200e-04	20150120_STAG2gfpcf2_G2G1\MitoSys2\Calibration\mEGFPC1H2B_G2\DE_W0011_P0001\DE_2_W0011_P0001_T0001\TR1_W0001_P0011\TR1_2_W0001_P0011_T0001_R1_P2_K1_Ch2-Ch1.zen
10140	9.608837e-05	1.797019e-04	9.515300e-05	20150120_STAG2gfpcf2_G2G1\MitoSys2\Calibration\mEGFPC1H2B_G2\DE_W0011_P0001\DE_2_W0011_P0001_T0001\TR1_W0001_P0011\TR1_2_W0001_P0011_T0001_R1_P2_K1_Ch2-Ch1.zen
10780	8.648589e-05	1.986982e-04	8.754500e-05	20150120_STAG2gfpcf2_G2G1\MitoSys2\Calibration\mEGFPC1H2B_G2\DE_W0011_P0001\DE_2_W0011_P0001_T0001\TR1_W0001_P0011\TR1_2_W0001_P0011_T0001_R1_P2_K1_Ch2-Ch1.zen
11420	4.641454e-05	2.141970e-04	8.089400e-05	20150120_STAG2gfpcf2_G2G1\MitoSys2\Calibration\mEGFPC1H2B_G2\DE_W0011_P0001\DE_2_W0011_P0001_T0001\TR1_W0001_P0011\TR1_2_W0001_P0011_T0001_R1_P2_K1_Ch2-Ch1.zen
12060	4.807180e-05	1.716656e-04	7.503800e-05	20150120_STAG2gfpcf2_G2G1\MitoSys2\Calibration\mEGFPC1H2B_G2\DE_W0011_P0001\DE_2_W0011_P0001_T0001\TR1_W0001_P0011\TR1_2_W0001_P0011_T0001_R1_P2_K1_Ch2-Ch1.zen
12700	7.792154e-05	1.462315e-04	6.985100e-05	20150120_STAG2gfpcf2_G2G1\MitoSys2\Calibration\mEGFPC1H2B_G2\DE_W0011_P0001\DE_2_W0011_P0001_T0001\TR1_W0001_P0011\TR1_2_W0001_P0011_T0001_R1_P2_K1_Ch2-Ch1.zen
13980	7.023815e-05	1.686538e-04	6.109400e-05	20150120_STAG2gfpcf2_G2G1\MitoSys2\Calibration\mEGFPC1H2B_G2\DE_W0011_P0001\DE_2_W0011_P0001_T0001\TR1_W0001_P0011\TR1_2_W0001_P0011_T0001_R1_P2_K1_Ch2-Ch1.zen
15260	1.000745e-04	1.768721e-04	5.401100e-05	20150120_STAG2gfpcf2_G2G1\MitoSys2\Calibration\mEGFPC1H2B_G2\DE_W0011_P0001\DE_2_W0011_P0001_T0001\TR1_W0001_P0011\TR1_2_W0001_P0011_T0001_R1_P2_K1_Ch2-Ch1.zen
16540	5.478116e-05	1.857324e-04	4.818600e-05	20150120_STAG2gfpcf2_G2G1\MitoSys2\Calibration\mEGFPC1H2B_G2\DE_W0011_P0001\DE_2_W0011_P0001_T0001\TR1_W0001_P0011\TR1_2_W0001_P0011_T0001_R1_P2_K1_Ch2-Ch1.zen
17820	4.382826e-05	1.481239e-04	4.332800e-05	20150120_STAG2gfpcf2_G2G1\MitoSys2\Calibration\mEGFPC1H2B_G2\DE_W0011_P0001\DE_2_W0011_P0001_T0001\TR1_W0001_P0011\TR1_2_W0001_P0011_T0001_R1_P2_K1_Ch2-Ch1.zen
19100	4.239800e-05	2.118194e-04	3.922700e-05	20150120_STAG2gfpcf2_G2G1\MitoSys2\Calibration\mEGFPC1H2B_G2\DE_W0011_P0001\DE_2_W0011_P0001_T0001\TR1_W0001_P0011\TR1_2_W0001_P0011_T0001_R1_P2_K1_Ch2-Ch1.zen
20380	3.394935e-05	1.723459e-04	3.572800e-05	20150120_STAG2gfpcf2_G2G1\MitoSys2\Calibration\mEGFPC1H2B_G2\DE_W0011_P0001\DE_2_W0011_P0001_T0001\TR1_W0001_P0011\TR1_2_W0001_P0011_T0001_R1_P2_K1_Ch2-Ch1.zen
21660	3.130014e-05	1.614447e-04	3.271300e-05	20150120_STAG2gfpcf2_G2G1\MitoSys2\Calibration\mEGFPC1H2B_G2\DE_W0011_P0001\DE_2_W0011_P0001_T0001\TR1_W0001_P0011\TR1_2_W0001_P0011_T0001_R1_P2_K1_Ch2-Ch1.zen
22940	3.611549e-05	1.380093e-04	3.009600e-05	20150120_STAG2gfpcf2_G2G1\MitoSys2\Calibration\mEGFPC1H2B_G2\DE_W0011_P0001\DE_2_W0011_P0001_T0001\TR1_W0001_P0011\TR1_2_W0001_P0011_T0001_R1_P2_K1_Ch2-Ch1.zen
24220	8.218282e-07	1.745229e-04	2.780500e-05	20150120_STAG2gfpcf2_G2G1\MitoSys2\Calibration\mEGFPC1H2B_G2\DE_W0011_P0001\DE_2_W0011_P0001_T0001\TR1_W0001_P0011\TR1_2_W0001_P0011_T0001_R1_P2_K1_Ch2-Ch1.zen
25500	2.751819e-05	1.601764e-04	2.578800e-05	20150120_STAG2gfpcf2_G2G1\MitoSys2\Calibration\mEGFPC1H2B_G2\DE_W0011_P0001\DE_2_W0011_P0001_T0001\TR1_W0001_P0011\TR1_2_W0001_P0011_T0001_R1_P2_K1_Ch2-Ch1.zen
28060	3.826053e-05	1.719068e-04	2.240700e-05	20150120_STAG2gfpcf2_G2G1\MitoSys2\Calibration\mEGFPC1H2B_G2\DE_W0011_P0001\DE_2_W0011_P0001_T0001\TR1_W0001_P0011\TR1_2_W0001_P0011_T0001_R1_P2_K1_Ch2-Ch1.zen
30620	6.025849e-05	1.503345e-04	1.969800e-05	20150120_STAG2gfpcf2_G2G1\MitoSys2\Calibration\mEGFPC1H2B_G2\DE_W0011_P0001\DE_2_W0011_P0001_T0001\TR1_W0001_P0011\TR1_2_W0001_P0011_T0001_R1_P2_K1_Ch2-Ch1.zen
33180	4.373144e-05	1.545961e-04	1.748800e-05	20150120_STAG2gfpcf2_G2G1\MitoSys2\Calibration\mEGFPC1H2B_G2\DE_W0011_P0001\DE_2_W0011_P0001_T0001\TR1_W0001_P0011\TR1_2_W0001_P0011_T0001_R1_P2_K1_Ch2-Ch1.zen
35740	6.249526e-05	1.486751e-04	1.565700e-05	20150120_STAG2gfpcf2_G2G1\MitoSys2\Calibration\mEGFPC1H2B_G2\DE_W0011_P0001\DE_2_W0011_P0001_T0001\TR1_W0001_P0011\TR1_2_W0001_P0011_T0001_R1_P2_K1_Ch2-Ch1.zen
38300	3.162359e-05	1.375671e-04	1.412100e-05	20150120_STAG2gfpcf2_G2G1\MitoSys2\Calibration\mEGFPC1H2B_G2\DE_W0011_P0001\DE_2_W0011_P0001_T0001\TR1_W0001_P0011\TR1_2_W0001_P0011_T0001_R1_P2_K1_Ch2-Ch1.zen
40860	4.155528e-05	1.143549e-04	1.281800e-05	20150120_STAG2gfpcf2_G2G1\MitoSys2\Calibration\mEGFPC1H2B_G2\DE_W0011_P0001\DE_2_W0011_P0001_T0001\TR1_W0001_P0011\TR1_2_W0001_P0011_T0001_R1_P2_K1_Ch2-Ch1.zen
43420	-3.404905e-06	1.240125e-04	1.170100e-05	20150120_STAG2gfpcf2_G2G1\MitoSys2\Calibration\mEGFPC1H2B_G2\DE_W0011_P0001\DE_2_W0011_P0001_T0001\TR1_W0001_P0011\TR1_2_W0001_P0011_T0001_R1_P2_K1_Ch2-Ch1.zen
45980	-1.943853e-05	1.972539e-04	1.073500e-05	20150120_STAG2gfpcf2_G2G1\MitoSys2\Calibration\mEGFPC1H2B_G2\DE_W0011_P0001\DE_2_W0011_P0001_T0001\TR1_W0001_P0011\TR1_2_W0001_P0011_T0001_R1_P2_K1_Ch2-Ch1.zen
48540	-1.258652e-05	1.020755e-04	9.893700e-06	20150120_STAG2gfpcf2_G2G1\MitoSys2\Calibration\mEGFPC1H2B_G2\DE_W0011_P0001\DE_2_W0011_P0001_T0001\TR1_W0001_P0011\TR1_2_W0001_P0011_T0001_R1_P2_K1_Ch2-Ch1.zen
51100	9.456861e-06	1.111688e-04	9.155300e-06	20150120_STAG2gfpcf2_G2G1\MitoSys2\Calibration\mEGFPC1H2B_G2\DE_W0011_P0001\DE_2_W0011_P0001_T0001\TR1_W0001_P0011\TR1_2_W0001_P0011_T0001_R1_P2_K1_Ch2-Ch1.zen
56220	1.868561e-05	1.049071e-04	7.924000e-06	20150120_STAG2gfpcf2_G2G1\MitoSys2\Calibration\mEGFPC1H2B_G2\DE_W0011_P0001\DE_2_W0011_P0001_T0001\TR1_W0001_P0011\TR1_2_W0001_P0011_T0001_R1_P2_K1_Ch2-Ch1.zen
61340	1.393607e-05	1.303620e-04	6.942800e-06	20150120_STAG2gfpcf2_G2G1\MitoSys2\Calibration\mEGFPC1H2B_G2\DE_W0011_P0001\DE_2_W0011_P0001_T0001\TR1_W0001_P0011\TR1_2_W0001_P0011_T0001_R1_P2_K1_Ch2-Ch1.zen
66460	7.343370e-06	1.090928e-04	6.146400e-06	20150120_STAG2gfpcf2_G2G1\MitoSys2\Calibration\mEGFPC1H2B_G2\DE_W0011_P0001\DE_2_W0011_P0001_T0001\TR1_W0001_P0011\TR1_2_W0001_P0011_T0001_R1_P2_K1_Ch2-Ch1.zen
71580	5.696848e-06	1.256363e-04	5.489500e-06	20150120_STAG2gfpcf2_G2G1\MitoSys2\Calibration\mEGFPC1H2B_G2\DE_W0011_P0001\DE_2_W0011_P0001_T0001\TR1_W0001_P0011\TR1_2_W0001_P0011_T0001_R1_P2_K1_Ch2-Ch1.zen
76700	-3.689405e-05	1.514385e-04	4.940500e-06	20150120_STAG2gfpcf2_G2G1\MitoSys2\Calibration\mEGFPC1H2B_G2\DE_W0011_P0001\DE_2_W0011_P0001_T0001\TR1_W0001_P0011\TR1_2_W0001_P0011_T0001_R1_P2_K1_Ch2-Ch1.zen
81820	4.138429e-06	7.968378e-05	4.476200e-06	20150120_STAG2gfpcf2_G2G1\MitoSys2\Calibration\mEGFPC1H2B_G2\DE_W0011_P0001\DE_2_W0011_P0001_T0001\TR1_W0001_P0011\TR1_2_W0001_P0011_T0001_R1_P2_K1_Ch2-Ch1.zen
86940	-7.662021e-07	1.153273e-04	4.079400e-06	20150120_STAG2gfpcf2_G2G1\MitoSys2\Calibration\mEGFPC1H2B_G2\DE_W0011_P0001\DE_2_W0011_P0001_T0001\TR1_W0001_P0011\TR1_2_W0001_P0011_T0001_R1_P2_K1_Ch2-Ch1.zen
92060	2.776639e-05	1.295596e-04	3.737200e-06	20150120_STAG2gfpcf2_G2G1\MitoSys2\Calibration\mEGFPC1H2B_G2\DE_W0011_P0001\DE_2_W0011_P0001_T0001\TR1_W0001_P0011\TR1_2_W0001_P0011_T0001_R1_P2_K1_Ch2-Ch1.zen
97180	-7.280425e-06	1.363489e-04	3.439800e-06	20150120_STAG2gfpcf2_G2G1\MitoSys2\Calibration\mEGFPC1H2B_G2\DE_W0011_P0001\DE_2_W0011_P0001_T0001\TR1_W0001_P0011\TR1_2_W0001_P0011_T0001_R1_P2_K1_Ch2-Ch1.zen
102300	-7.539763e-06	8.784955e-05	3.179300e-06	20150120_STAG2gfpcf2_G2G1\MitoSys2\Calibration\mEGFPC1H2B_G2\DE_W0011_P0001\DE_2_W0011_P0001_T0001\TR1_W0001_P0011\TR1_2_W0001_P0011_T0001_R1_P2_K1_Ch2-Ch1.zen
112540	-3.665971e-06	1.194146e-04	2.746100e-06	20150120_STAG2gfpcf2_G2G1\MitoSys2\Calibration\mEGFPC1H2B_G2\DE_W0011_P0001\DE_2_W0011_P0001_T0001\TR1_W0001_P0011\TR1_2_W0001_P0011_T0001_R1_P2_K1_Ch2-Ch1.zen
122780	-7.177405e-06	9.795987e-05	2.402000e-06	20150120_STAG2gfpcf2_G2G1\MitoSys2\Calibration\mEGFPC1H2B_G2\DE_W0011_P0001\DE_2_W0011_P0001_T0001\TR1_W0001_P0011\TR1_2_W0001_P0011_T0001_R1_P2_K1_Ch2-Ch1.zen
133020	-8.802649e-06	7.378319e-05	2.123500e-06	20150120_STAG2gfpcf2_G2G1\MitoSys2\Calibration\mEGFPC1H2B_G2\DE_W0011_P0001\DE_2_W0011_P0001_T0001\TR1_W0001_P0011\TR1_2_W0001_P0011_T0001_R1_P2_K1_Ch2-Ch1.zen
143260	-1.035622e-06	8.261993e-05	1.894300e-06	20150120_STAG2gfpcf2_G2G1\MitoSys2\Calibration\mEGFPC1H2B_G2\DE_W0011_P0001\DE_2_W0011_P0001_T0001\TR1_W0001_P0011\TR1_2_W0001_P0011_T0001_R1_P2_K1_Ch2-Ch1.zen
153500	-1.166543e-06	9.988702e-05	1.703100e-06	20150120_STAG2gfpcf2_G2G1\MitoSys2\Calibration\mEGFPC1H2B_G2\DE_W0011_P0001\DE_2_W0011_P0001_T0001\TR1_W0001_P0011\TR1_2_W0001_P0011_T0001_R1_P2_K1_Ch2-Ch1.zen
163740	-1.481968e-05	9.711081e-05	1.541600e-06	20150120_STAG2gfpcf2_G2G1\MitoSys2\Calibration\mEGFPC1H2B_G2\DE_W0011_P0001\DE_2_W0011_P0001_T0001\TR1_W0001_P0011\TR1_2_W0001_P0011_T0001_R1_P2_K1_Ch2-Ch1.zen
173980	3.453113e-05	8.916949e-05	1.403900e-06	20150120_STAG2gfpcf2_G2G1\MitoSys2\Calibration\mEGFPC1H2B_G2\DE_W0011_P0001\DE_2_W0011_P0001_T0001\TR1_W0001_P0011\TR1_2_W0001_P0011_T0001_R1_P2_K1_Ch2-Ch1.zen
184220	-2.573627e-05	9.529192e-05	1.285300e-06	20150120_STAG2gfpcf2_G2G1\MitoSys2\Calibration\mEGFPC1H2B_G2\DE_W0011_P0001\DE_2_W0011_P0001_T0001\TR1_W0001_P0011\TR1_2_W0001_P0011_T0001_R1_P2_K1_Ch2-Ch1.zen
194460	-9.524546e-06	8.797279e-05	1.182300e-06	20150120_STAG2gfpcf2_G2G1\MitoSys2\Calibration\mEGFPC1H2B_G2\DE_W0011_P0001\DE_2_W0011_P0001_T0001\TR1_W0001_P0011\TR1_2_W0001_P0011_T0001_R1_P2_K1_Ch2-Ch1.zen
204700	-7.254214e-06	8.587691e-05	1.092200e-06	20150120_STAG2gfpcf2_G2G1\MitoSys2\Calibration\mEGFPC1H2B_G2\DE_W0011_P0001\DE_2_W0011_P0001_T0001\TR1_W0001_P0011\TR1_2_W0001_P0011_T0001_R1_P2_K1_Ch2-Ch1.zen
225180	5.298759e-06	7.294574e-05	9.425500e-07	20150120_STAG2gfpcf2_G2G1\MitoSys2\Calibration\mEGFPC1H2B_G2\DE_W0011_P0001\DE_2_W0011_P0001_T0001\TR1_W0001_P0011\TR1_2_W0001_P0011_T0001_R1_P2_K1_Ch2-Ch1.zen
245660	-3.131371e-05	8.163504e-05	8.238800e-07	20150120_STAG2gfpcf2_G2G1\MitoSys2\Calibration\mEGFPC1H2B_G2\DE_W0011_P0001\DE_2_W0011_P0001_T0001\TR1_W0001_P0011\TR1_2_W0001_P0011_T0001_R1_P2_K1_Ch2-Ch1.zen
266140	-2.970313e-05	8.432666e-05	7.279200e-07	20150120_STAG2gfpcf2_G2G1\MitoSys2\Calibration\mEGFPC1H2B_G2\DE_W0011_P0001\DE_2_W0011_P0001_T0001\TR1_W0001_P0011\TR1_2_W0001_P0011_T0001_R1_P2_K1_Ch2-Ch1.zen
286620	-6.626407e-06	8.621017e-05	6.490600e-07	20150120_STAG2gfpcf2_G2G1\MitoSys2\Calibration\mEGFPC1H2B_G2\DE_W0011_P0001\DE_2_W0011_P0001_T0001\TR1_W0001_P0011\TR1_2_W0001_P0011_T0001_R1_P2_K1_Ch2-Ch1.zen
307100	-2.208959e-05	5.909846e-05	5.833200e-07	20150120_STAG2gfpcf2_G2G1\MitoSys2\Calibration\mEGFPC1H2B_G2\DE_W0011_P0001\DE_2_W0011_P0001_T0001\TR1_W0001_P0011\TR1_2_W0001_P0011_T0001_R1_P2_K1_Ch2-Ch1.zen
327580	2.600562e-06	6.862915e-05	5.278700e-07	20150120_STAG2gfpcf2_G2G1\MitoSys2\Calibration\mEGFPC1H2B_G2\DE_W0011_P0001\DE_2_W0011_P0001_T0001\TR1_W0001_P0011\TR1_2_W0001_P0011_T0001_R1_P2_K1_Ch2-Ch1.zen
348060	-4.399047e-06	7.416583e-05	4.805800e-07	20150120_STAG2gfpcf2_G2G1\MitoSys2\Calibration\mEGFPC1H2B_G2\DE_W0011_P0001\DE_2_W0011_P0001_T0001\TR1_W0001_P0011\TR1_2_W0001_P0011_T0001_R1_P2_K1_Ch2-Ch1.zen
368540	-6.614109e-07	8.044802e-05	4.398900e-07	20150120_STAG2gfpcf2_G2G1\MitoSys2\Calibration\mEGFPC1H2B_G2\DE_W0011_P0001\DE_2_W0011_P0001_T0001\TR1_W0001_P0011\TR1_2_W0001_P0011_T0001_R1_P2_K1_Ch2-Ch1.zen
389020	-1.115960e-05	5.877253e-05	4.045600e-07	20150120_STAG2gfpcf2_G2G1\MitoSys2\Calibration\mEGFPC1H2B_G2\DE_W0011_P0001\DE_2_W0011_P0001_T0001\TR1_W0001_P0011\TR1_2_W0001_P0011_T0001_R1_P2_K1_Ch2-Ch1.zen
409500	-1.049087e-05	5.120661e-05	3.736800e-07	20150120_STAG2gfpcf2_G2G1\MitoSys2\Calibration\mEGFPC1H2B_G2\DE_W0011_P0001\DE_2_W0011_P0001_T0001\TR1_W0001_P0011\TR1_2_W0001_P0011_T0001_R1_P2_K1_Ch2-Ch1.zen
450460	-1.696607e-05	5.482803e-05	3.224200e-07	20150120_STAG2gfpcf2_G2G1\MitoSys2\Calibration\mEGFPC1H2B_G2\DE_W0011_P0001\DE_2_W0011_P0001_T0001\TR1_W0001_P0011\TR1_2_W0001_P0011_T0001_R1_P2_K1_Ch2-Ch1.zen
491420	-9.975814e-06	5.334846e-05	2.817900e-07	20150120_STAG2gfpcf2_G2G1\MitoSys2\Calibration\mEGFPC1H2B_G2\DE_W0011_P0001\DE_2_W0011_P0001_T0001\TR1_W0001_P0011\TR1_2_W0001_P0011_T0001_R1_P2_K1_Ch2-Ch1.zen
532380	-7.896953e-06	4.066461e-05	2.489500e-07	20150120_STAG2gfpcf2_G2G1\MitoSys2\Calibration\mEGFPC1H2B_G2\DE_W0011_P0001\DE_2_W0011_P0001_T0001\TR1_W0001_P0011\TR1_2_W0001_P0011_T0001_R1_P2_K1_Ch2-Ch1.zen
573340	-3.648945e-06	5.729207e-05	2.219700e-07	20150120_STAG2gfpcf2_G2G1\MitoSys2\Calibration\mEGFPC1H2B_G2\DE_W0011_P0001\DE_2_W0011_P0001_T0001\TR1_W0001_P0011\TR1_2_W0001_P0011_T0001_R1_P2_K1_Ch2-Ch1.zen
614300	-1.292785e-05	7.117971e-05	1.994900e-07	20150120_STAG2gfpcf2_G2G1\MitoSys2\Calibration\mEGFPC1H2B_G2\DE_W0011_P0001\DE_2_W0011_P0001_T0001\TR1_W0001_P0011\TR1_2_W0001_P0011_T0001_R1_P2_K1_Ch2-Ch1.zen
655260	-2.196286e-06	7.125065e-05	1.805400e-07	20150120_STAG2gfpcf2_G2G1\MitoSys2\Calibration\mEGFPC1H2B_G2\DE_W0011_P0001\DE_2_W0011_P0001_T0001\TR1_W0001_P0011\TR1_2_W0001_P0011_T0001_R1_P2_K1_Ch2-Ch1.zen
696220	-1.361009e-05	5.836832e-05	1.643700e-07	20150120_STAG2gfpcf2_G2G1\MitoSys2\Calibration\mEGFPC1H2B_G2\DE_W0011_P0001\DE_2_W0011_P0001_T0001\TR1_W0001_P0011\TR1_2_W0001_P0011_T0001_R1_P2_K1_Ch2-Ch1.zen
737180	-1.010060e-05	6.318903e-05	1.504600e-07	20150120_STAG2gfpcf2_G2G1\MitoSys2\Calibration\mEGFPC1H2B_G2\DE_W0011_P0001\DE_2_W0011_P0001_T0001\TR1_W0001_P0011\TR1_2_W0001_P0011_T0001_R1_P2_K1_Ch2-Ch1.zen
778140	-1.627922e-05	5.889617e-05	1.384000e-07	20150120_STAG2gfpcf2_G2G1\MitoSys2\Calibration\mEGFPC1H2B_G2\DE_W0011_P0001\DE_2_W0011_P0001_T0001\TR1_W0001_P0011\TR1_2_W0001_P0011_T0001_R1_P2_K1_Ch2-Ch1.zen
819100	-1.909158e-05	4.308828e-05	1.278400e-07	20150120_STAG2gfpcf2_G2G1\MitoSys2\Calibration\mEGFPC1H2B_G2\DE_W0011_P0001\DE_2_W0011_P0001_T0001\TR1_W0001_P0011\TR1_2_W0001_P0011_T0001_R1_P2_K1_Ch2-Ch1.zen
901020	-3.501515e-06	4.976778e-05	1.103300e-07	20150120_STAG2gfpcf2_G2G1\MitoSys2\Calibration\mEGFPC1H2B_G2\DE_W0011_P0001\DE_2_W0011_P0001_T0001\TR1_W0001_P0011\TR1_2_W0001_P0011_T0001_R1_P2_K1_Ch2-Ch1.zen
982940	-1.725732e-05	4.263410e-05	9.644900e-08	20150120_STAG2gfpcf2_G2G1\MitoSys2\Calibration\mEGFPC1H2B_G2\DE_W0011_P0001\DE_2_W0011_P0001_T0001\TR1_W0001_P0011\TR1_2_W0001_P0011_T0001_R1_P2_K1_Ch2-Ch1.zen
1064860	-1.239511e-05	4.302125e-05	8.523200e-08	20150120_STAG2gfpcf2_G2G1\MitoSys2\Calibration\mEGFPC1H2B_G2\DE_W0011_P0001\DE_2_W0011_P0001_T0001\TR1_W0001_P0011\TR1_2_W0001_P0011_T0001_R1_P2_K1_Ch2-Ch1.zen
1146780	-5.684400e-06	4.482333e-05	7.601600e-08	20150120_STAG2gfpcf2_G2G1\MitoSys2\Calibration\mEGFPC1H2B_G2\DE_W0011_P0001\DE_2_W0011_P0001_T0001\TR1_W0001_P0011\TR1_2_W0001_P0011_T0001_R1_P2_K1_Ch2-Ch1.zen
1228700	6.691550e-06	3.932255e-05	6.833600e-08	20150120_STAG2gfpcf2_G2G1\MitoSys2\Calibration\mEGFPC1H2B_G2\DE_W0011_P0001\DE_2_W0011_P0001_T0001\TR1_W0001_P0011\TR1_2_W0001_P0011_T0001_R1_P2_K1_Ch2-Ch1.zen
1310620	-5.470779e-06	4.225575e-05	6.185900e-08	20150120_STAG2gfpcf2_G2G1\MitoSys2\Calibration\mEGFPC1H2B_G2\DE_W0011_P0001\DE_2_W0011_P0001_T0001\TR1_W0001_P0011\TR1_2_W0001_P0011_T0001_R1_P2_K1_Ch2-Ch1.zen
1392540	2.702339e-05	3.610092e-05	5.633700e-08	20150120_STAG2gfpcf2_G2G1\MitoSys2\Calibration\mEGFPC1H2B_G2\DE_W0011_P0001\DE_2_W0011_P0001_T0001\TR1_W0001_P0011\TR1_2_W0001_P0011_T0001_R1_P2_K1_Ch2-Ch1.zen
1474460	-3.758434e-06	4.443250e-05	5.158400e-08	20150120_STAG2gfpcf2_G2G1\MitoSys2\Calibration\mEGFPC1H2B_G2\DE_W0011_P0001\DE_2_W0011_P0001_T0001\TR1_W0001_P0011\TR1_2_W0001_P0011_T0001_R1_P2_K1_Ch2-Ch1.zen
1556380	1.072609e-06	4.651756e-05	4.745900e-08	20150120_STAG2gfpcf2_G2G1\MitoSys2\Calibration\mEGFPC1H2B_G2\DE_W0011_P0001\DE_2_W0011_P0001_T0001\TR1_W0001_P0011\TR1_2_W0001_P0011_T0001_R1_P2_K1_Ch2-Ch1.zen
10	8.970700e-03	5.114560e-04	8.833400e-03	20150120_STAG2gfpcf2_G2G1\MitoSys2\Calibration\mEGFPC1H2B_G2\DE_W0011_P0001\DE_2_W0011_P0001_T0001\TR1_W0001_P0011\TR1_2_W0001_P0011_T0001_R1_P3_K1_Ch2-Ch1.zen
20	8.315509e-03	4.014439e-04	8.377200e-03	20150120_STAG2gfpcf2_G2G1\MitoSys2\Calibration\mEGFPC1H2B_G2\DE_W0011_P0001\DE_2_W0011_P0001_T0001\TR1_W0001_P0011\TR1_2_W0001_P0011_T0001_R1_P3_K1_Ch2-Ch1.zen
30	7.880577e-03	4.661313e-04	7.963400e-03	20150120_STAG2gfpcf2_G2G1\MitoSys2\Calibration\mEGFPC1H2B_G2\DE_W0011_P0001\DE_2_W0011_P0001_T0001\TR1_W0001_P0011\TR1_2_W0001_P0011_T0001_R1_P3_K1_Ch2-Ch1.zen
40	7.487606e-03	4.014222e-04	7.587300e-03	20150120_STAG2gfpcf2_G2G1\MitoSys2\Calibration\mEGFPC1H2B_G2\DE_W0011_P0001\DE_2_W0011_P0001_T0001\TR1_W0001_P0011\TR1_2_W0001_P0011_T0001_R1_P3_K1_Ch2-Ch1.zen
50	7.305879e-03	5.032844e-04	7.244600e-03	20150120_STAG2gfpcf2_G2G1\MitoSys2\Calibration\mEGFPC1H2B_G2\DE_W0011_P0001\DE_2_W0011_P0001_T0001\TR1_W0001_P0011\TR1_2_W0001_P0011_T0001_R1_P3_K1_Ch2-Ch1.zen
60	6.934949e-03	5.626433e-04	6.931600e-03	20150120_STAG2gfpcf2_G2G1\MitoSys2\Calibration\mEGFPC1H2B_G2\DE_W0011_P0001\DE_2_W0011_P0001_T0001\TR1_W0001_P0011\TR1_2_W0001_P0011_T0001_R1_P3_K1_Ch2-Ch1.zen
70	6.556135e-03	4.943255e-04	6.644900e-03	20150120_STAG2gfpcf2_G2G1\MitoSys2\Calibration\mEGFPC1H2B_G2\DE_W0011_P0001\DE_2_W0011_P0001_T0001\TR1_W0001_P0011\TR1_2_W0001_P0011_T0001_R1_P3_K1_Ch2-Ch1.zen
80	6.439633e-03	4.265817e-04	6.381500e-03	20150120_STAG2gfpcf2_G2G1\MitoSys2\Calibration\mEGFPC1H2B_G2\DE_W0011_P0001\DE_2_W0011_P0001_T0001\TR1_W0001_P0011\TR1_2_W0001_P0011_T0001_R1_P3_K1_Ch2-Ch1.zen
90	6.241169e-03	5.175398e-04	6.138900e-03	20150120_STAG2gfpcf2_G2G1\MitoSys2\Calibration\mEGFPC1H2B_G2\DE_W0011_P0001\DE_2_W0011_P0001_T0001\TR1_W0001_P0011\TR1_2_W0001_P0011_T0001_R1_P3_K1_Ch2-Ch1.zen
100	5.909273e-03	4.801354e-04	5.914800e-03	20150120_STAG2gfpcf2_G2G1\MitoSys2\Calibration\mEGFPC1H2B_G2\DE_W0011_P0001\DE_2_W0011_P0001_T0001\TR1_W0001_P0011\TR1_2_W0001_P0011_T0001_R1_P3_K1_Ch2-Ch1.zen
120	5.509723e-03	5.159561e-04	5.514800e-03	20150120_STAG2gfpcf2_G2G1\MitoSys2\Calibration\mEGFPC1H2B_G2\DE_W0011_P0001\DE_2_W0011_P0001_T0001\TR1_W0001_P0011\TR1_2_W0001_P0011_T0001_R1_P3_K1_Ch2-Ch1.zen
140	5.142410e-03	3.496729e-04	5.168500e-03	20150120_STAG2gfpcf2_G2G1\MitoSys2\Calibration\mEGFPC1H2B_G2\DE_W0011_P0001\DE_2_W0011_P0001_T0001\TR1_W0001_P0011\TR1_2_W0001_P0011_T0001_R1_P3_K1_Ch2-Ch1.zen
160	4.879218e-03	5.015861e-04	4.866000e-03	20150120_STAG2gfpcf2_G2G1\MitoSys2\Calibration\mEGFPC1H2B_G2\DE_W0011_P0001\DE_2_W0011_P0001_T0001\TR1_W0001_P0011\TR1_2_W0001_P0011_T0001_R1_P3_K1_Ch2-Ch1.zen
180	4.616108e-03	4.309344e-04	4.599300e-03	20150120_STAG2gfpcf2_G2G1\MitoSys2\Calibration\mEGFPC1H2B_G2\DE_W0011_P0001\DE_2_W0011_P0001_T0001\TR1_W0001_P0011\TR1_2_W0001_P0011_T0001_R1_P3_K1_Ch2-Ch1.zen
200	4.346571e-03	4.423148e-04	4.362500e-03	20150120_STAG2gfpcf2_G2G1\MitoSys2\Calibration\mEGFPC1H2B_G2\DE_W0011_P0001\DE_2_W0011_P0001_T0001\TR1_W0001_P0011\TR1_2_W0001_P0011_T0001_R1_P3_K1_Ch2-Ch1.zen
220	4.116548e-03	2.678751e-04	4.150600e-03	20150120_STAG2gfpcf2_G2G1\MitoSys2\Calibration\mEGFPC1H2B_G2\DE_W0011_P0001\DE_2_W0011_P0001_T0001\TR1_W0001_P0011\TR1_2_W0001_P0011_T0001_R1_P3_K1_Ch2-Ch1.zen
240	4.033791e-03	4.052309e-04	3.959700e-03	20150120_STAG2gfpcf2_G2G1\MitoSys2\Calibration\mEGFPC1H2B_G2\DE_W0011_P0001\DE_2_W0011_P0001_T0001\TR1_W0001_P0011\TR1_2_W0001_P0011_T0001_R1_P3_K1_Ch2-Ch1.zen
260	3.772210e-03	3.939459e-04	3.786700e-03	20150120_STAG2gfpcf2_G2G1\MitoSys2\Calibration\mEGFPC1H2B_G2\DE_W0011_P0001\DE_2_W0011_P0001_T0001\TR1_W0001_P0011\TR1_2_W0001_P0011_T0001_R1_P3_K1_Ch2-Ch1.zen
280	3.545971e-03	3.710688e-04	3.629100e-03	20150120_STAG2gfpcf2_G2G1\MitoSys2\Calibration\mEGFPC1H2B_G2\DE_W0011_P0001\DE_2_W0011_P0001_T0001\TR1_W0001_P0011\TR1_2_W0001_P0011_T0001_R1_P3_K1_Ch2-Ch1.zen
300	3.476777e-03	2.794827e-04	3.484700e-03	20150120_STAG2gfpcf2_G2G1\MitoSys2\Calibration\mEGFPC1H2B_G2\DE_W0011_P0001\DE_2_W0011_P0001_T0001\TR1_W0001_P0011\TR1_2_W0001_P0011_T0001_R1_P3_K1_Ch2-Ch1.zen
340	3.219516e-03	2.896717e-04	3.229200e-03	20150120_STAG2gfpcf2_G2G1\MitoSys2\Calibration\mEGFPC1H2B_G2\DE_W0011_P0001\DE_2_W0011_P0001_T0001\TR1_W0001_P0011\TR1_2_W0001_P0011_T0001_R1_P3_K1_Ch2-Ch1.zen
380	3.046022e-03	3.015277e-04	3.009500e-03	20150120_STAG2gfpcf2_G2G1\MitoSys2\Calibration\mEGFPC1H2B_G2\DE_W0011_P0001\DE_2_W0011_P0001_T0001\TR1_W0001_P0011\TR1_2_W0001_P0011_T0001_R1_P3_K1_Ch2-Ch1.zen
420	2.844480e-03	2.756410e-04	2.818200e-03	20150120_STAG2gfpcf2_G2G1\MitoSys2\Calibration\mEGFPC1H2B_G2\DE_W0011_P0001\DE_2_W0011_P0001_T0001\TR1_W0001_P0011\TR1_2_W0001_P0011_T0001_R1_P3_K1_Ch2-Ch1.zen
460	2.714070e-03	2.356657e-04	2.649700e-03	20150120_STAG2gfpcf2_G2G1\MitoSys2\Calibration\mEGFPC1H2B_G2\DE_W0011_P0001\DE_2_W0011_P0001_T0001\TR1_W0001_P0011\TR1_2_W0001_P0011_T0001_R1_P3_K1_Ch2-Ch1.zen
500	2.518778e-03	2.932582e-04	2.499900e-03	20150120_STAG2gfpcf2_G2G1\MitoSys2\Calibration\mEGFPC1H2B_G2\DE_W0011_P0001\DE_2_W0011_P0001_T0001\TR1_W0001_P0011\TR1_2_W0001_P0011_T0001_R1_P3_K1_Ch2-Ch1.zen
540	2.387576e-03	2.558849e-04	2.365800e-03	20150120_STAG2gfpcf2_G2G1\MitoSys2\Calibration\mEGFPC1H2B_G2\DE_W0011_P0001\DE_2_W0011_P0001_T0001\TR1_W0001_P0011\TR1_2_W0001_P0011_T0001_R1_P3_K1_Ch2-Ch1.zen
580	2.290264e-03	2.514930e-04	2.244900e-03	20150120_STAG2gfpcf2_G2G1\MitoSys2\Calibration\mEGFPC1H2B_G2\DE_W0011_P0001\DE_2_W0011_P0001_T0001\TR1_W0001_P0011\TR1_2_W0001_P0011_T0001_R1_P3_K1_Ch2-Ch1.zen
620	2.097067e-03	2.979106e-04	2.135200e-03	20150120_STAG2gfpcf2_G2G1\MitoSys2\Calibration\mEGFPC1H2B_G2\DE_W0011_P0001\DE_2_W0011_P0001_T0001\TR1_W0001_P0011\TR1_2_W0001_P0011_T0001_R1_P3_K1_Ch2-Ch1.zen
660	2.032316e-03	2.534435e-04	2.035300e-03	20150120_STAG2gfpcf2_G2G1\MitoSys2\Calibration\mEGFPC1H2B_G2\DE_W0011_P0001\DE_2_W0011_P0001_T0001\TR1_W0001_P0011\TR1_2_W0001_P0011_T0001_R1_P3_K1_Ch2-Ch1.zen
700	1.954271e-03	2.162061e-04	1.943900e-03	20150120_STAG2gfpcf2_G2G1\MitoSys2\Calibration\mEGFPC1H2B_G2\DE_W0011_P0001\DE_2_W0011_P0001_T0001\TR1_W0001_P0011\TR1_2_W0001_P0011_T0001_R1_P3_K1_Ch2-Ch1.zen
780	1.770145e-03	2.591164e-04	1.782400e-03	20150120_STAG2gfpcf2_G2G1\MitoSys2\Calibration\mEGFPC1H2B_G2\DE_W0011_P0001\DE_2_W0011_P0001_T0001\TR1_W0001_P0011\TR1_2_W0001_P0011_T0001_R1_P3_K1_Ch2-Ch1.zen
860	1.673140e-03	2.064555e-04	1.644200e-03	20150120_STAG2gfpcf2_G2G1\MitoSys2\Calibration\mEGFPC1H2B_G2\DE_W0011_P0001\DE_2_W0011_P0001_T0001\TR1_W0001_P0011\TR1_2_W0001_P0011_T0001_R1_P3_K1_Ch2-Ch1.zen
940	1.481435e-03	2.711107e-04	1.524600e-03	20150120_STAG2gfpcf2_G2G1\MitoSys2\Calibration\mEGFPC1H2B_G2\DE_W0011_P0001\DE_2_W0011_P0001_T0001\TR1_W0001_P0011\TR1_2_W0001_P0011_T0001_R1_P3_K1_Ch2-Ch1.zen
1020	1.386978e-03	1.939620e-04	1.420200e-03	20150120_STAG2gfpcf2_G2G1\MitoSys2\Calibration\mEGFPC1H2B_G2\DE_W0011_P0001\DE_2_W0011_P0001_T0001\TR1_W0001_P0011\TR1_2_W0001_P0011_T0001_R1_P3_K1_Ch2-Ch1.zen
1100	1.359544e-03	1.869871e-04	1.328200e-03	20150120_STAG2gfpcf2_G2G1\MitoSys2\Calibration\mEGFPC1H2B_G2\DE_W0011_P0001\DE_2_W0011_P0001_T0001\TR1_W0001_P0011\TR1_2_W0001_P0011_T0001_R1_P3_K1_Ch2-Ch1.zen
1180	1.226892e-03	2.581593e-04	1.246500e-03	20150120_STAG2gfpcf2_G2G1\MitoSys2\Calibration\mEGFPC1H2B_G2\DE_W0011_P0001\DE_2_W0011_P0001_T0001\TR1_W0001_P0011\TR1_2_W0001_P0011_T0001_R1_P3_K1_Ch2-Ch1.zen
1260	1.145841e-03	2.469470e-04	1.173500e-03	20150120_STAG2gfpcf2_G2G1\MitoSys2\Calibration\mEGFPC1H2B_G2\DE_W0011_P0001\DE_2_W0011_P0001_T0001\TR1_W0001_P0011\TR1_2_W0001_P0011_T0001_R1_P3_K1_Ch2-Ch1.zen
1340	1.128265e-03	2.248218e-04	1.108000e-03	20150120_STAG2gfpcf2_G2G1\MitoSys2\Calibration\mEGFPC1H2B_G2\DE_W0011_P0001\DE_2_W0011_P0001_T0001\TR1_W0001_P0011\TR1_2_W0001_P0011_T0001_R1_P3_K1_Ch2-Ch1.zen
1420	1.090767e-03	1.898748e-04	1.048800e-03	20150120_STAG2gfpcf2_G2G1\MitoSys2\Calibration\mEGFPC1H2B_G2\DE_W0011_P0001\DE_2_W0011_P0001_T0001\TR1_W0001_P0011\TR1_2_W0001_P0011_T0001_R1_P3_K1_Ch2-Ch1.zen
1500	1.017606e-03	1.945094e-04	9.950400e-04	20150120_STAG2gfpcf2_G2G1\MitoSys2\Calibration\mEGFPC1H2B_G2\DE_W0011_P0001\DE_2_W0011_P0001_T0001\TR1_W0001_P0011\TR1_2_W0001_P0011_T0001_R1_P3_K1_Ch2-Ch1.zen
1660	8.963477e-04	2.151887e-04	9.013200e-04	20150120_STAG2gfpcf2_G2G1\MitoSys2\Calibration\mEGFPC1H2B_G2\DE_W0011_P0001\DE_2_W0011_P0001_T0001\TR1_W0001_P0011\TR1_2_W0001_P0011_T0001_R1_P3_K1_Ch2-Ch1.zen
1820	8.120596e-04	2.002612e-04	8.223400e-04	20150120_STAG2gfpcf2_G2G1\MitoSys2\Calibration\mEGFPC1H2B_G2\DE_W0011_P0001\DE_2_W0011_P0001_T0001\TR1_W0001_P0011\TR1_2_W0001_P0011_T0001_R1_P3_K1_Ch2-Ch1.zen
1980	7.171124e-04	1.871795e-04	7.549400e-04	20150120_STAG2gfpcf2_G2G1\MitoSys2\Calibration\mEGFPC1H2B_G2\DE_W0011_P0001\DE_2_W0011_P0001_T0001\TR1_W0001_P0011\TR1_2_W0001_P0011_T0001_R1_P3_K1_Ch2-Ch1.zen
2140	6.539092e-04	2.194859e-04	6.968000e-04	20150120_STAG2gfpcf2_G2G1\MitoSys2\Calibration\mEGFPC1H2B_G2\DE_W0011_P0001\DE_2_W0011_P0001_T0001\TR1_W0001_P0011\TR1_2_W0001_P0011_T0001_R1_P3_K1_Ch2-Ch1.zen
2300	6.547754e-04	1.996310e-04	6.461500e-04	20150120_STAG2gfpcf2_G2G1\MitoSys2\Calibration\mEGFPC1H2B_G2\DE_W0011_P0001\DE_2_W0011_P0001_T0001\TR1_W0001_P0011\TR1_2_W0001_P0011_T0001_R1_P3_K1_Ch2-Ch1.zen
2460	5.903522e-04	1.817552e-04	6.016800e-04	20150120_STAG2gfpcf2_G2G1\MitoSys2\Calibration\mEGFPC1H2B_G2\DE_W0011_P0001\DE_2_W0011_P0001_T0001\TR1_W0001_P0011\TR1_2_W0001_P0011_T0001_R1_P3_K1_Ch2-Ch1.zen
2620	5.559551e-04	2.204328e-04	5.623400e-04	20150120_STAG2gfpcf2_G2G1\MitoSys2\Calibration\mEGFPC1H2B_G2\DE_W0011_P0001\DE_2_W0011_P0001_T0001\TR1_W0001_P0011\TR1_2_W0001_P0011_T0001_R1_P3_K1_Ch2-Ch1.zen
2780	4.597238e-04	2.340696e-04	5.273100e-04	20150120_STAG2gfpcf2_G2G1\MitoSys2\Calibration\mEGFPC1H2B_G2\DE_W0011_P0001\DE_2_W0011_P0001_T0001\TR1_W0001_P0011\TR1_2_W0001_P0011_T0001_R1_P3_K1_Ch2-Ch1.zen
2940	4.449329e-04	2.048325e-04	4.959400e-04	20150120_STAG2gfpcf2_G2G1\MitoSys2\Calibration\mEGFPC1H2B_G2\DE_W0011_P0001\DE_2_W0011_P0001_T0001\TR1_W0001_P0011\TR1_2_W0001_P0011_T0001_R1_P3_K1_Ch2-Ch1.zen
3100	4.018311e-04	1.684969e-04	4.677000e-04	20150120_STAG2gfpcf2_G2G1\MitoSys2\Calibration\mEGFPC1H2B_G2\DE_W0011_P0001\DE_2_W0011_P0001_T0001\TR1_W0001_P0011\TR1_2_W0001_P0011_T0001_R1_P3_K1_Ch2-Ch1.zen
3420	3.521646e-04	1.668842e-04	4.189500e-04	20150120_STAG2gfpcf2_G2G1\MitoSys2\Calibration\mEGFPC1H2B_G2\DE_W0011_P0001\DE_2_W0011_P0001_T0001\TR1_W0001_P0011\TR1_2_W0001_P0011_T0001_R1_P3_K1_Ch2-Ch1.zen
3740	3.642665e-04	1.550259e-04	3.784000e-04	20150120_STAG2gfpcf2_G2G1\MitoSys2\Calibration\mEGFPC1H2B_G2\DE_W0011_P0001\DE_2_W0011_P0001_T0001\TR1_W0001_P0011\TR1_2_W0001_P0011_T0001_R1_P3_K1_Ch2-Ch1.zen
4060	3.378661e-04	2.000394e-04	3.442100e-04	20150120_STAG2gfpcf2_G2G1\MitoSys2\Calibration\mEGFPC1H2B_G2\DE_W0011_P0001\DE_2_W0011_P0001_T0001\TR1_W0001_P0011\TR1_2_W0001_P0011_T0001_R1_P3_K1_Ch2-Ch1.zen
4380	2.881853e-04	1.945059e-04	3.150200e-04	20150120_STAG2gfpcf2_G2G1\MitoSys2\Calibration\mEGFPC1H2B_G2\DE_W0011_P0001\DE_2_W0011_P0001_T0001\TR1_W0001_P0011\TR1_2_W0001_P0011_T0001_R1_P3_K1_Ch2-Ch1.zen
4700	2.873161e-04	2.322107e-04	2.898500e-04	20150120_STAG2gfpcf2_G2G1\MitoSys2\Calibration\mEGFPC1H2B_G2\DE_W0011_P0001\DE_2_W0011_P0001_T0001\TR1_W0001_P0011\TR1_2_W0001_P0011_T0001_R1_P3_K1_Ch2-Ch1.zen
5020	3.418937e-04	1.863800e-04	2.679500e-04	20150120_STAG2gfpcf2_G2G1\MitoSys2\Calibration\mEGFPC1H2B_G2\DE_W0011_P0001\DE_2_W0011_P0001_T0001\TR1_W0001_P0011\TR1_2_W0001_P0011_T0001_R1_P3_K1_Ch2-Ch1.zen
5340	3.173638e-04	1.847238e-04	2.487300e-04	20150120_STAG2gfpcf2_G2G1\MitoSys2\Calibration\mEGFPC1H2B_G2\DE_W0011_P0001\DE_2_W0011_P0001_T0001\TR1_W0001_P0011\TR1_2_W0001_P0011_T0001_R1_P3_K1_Ch2-Ch1.zen
5660	3.032425e-04	2.138900e-04	2.317600e-04	20150120_STAG2gfpcf2_G2G1\MitoSys2\Calibration\mEGFPC1H2B_G2\DE_W0011_P0001\DE_2_W0011_P0001_T0001\TR1_W0001_P0011\TR1_2_W0001_P0011_T0001_R1_P3_K1_Ch2-Ch1.zen
5980	3.037321e-04	2.205010e-04	2.166800e-04	20150120_STAG2gfpcf2_G2G1\MitoSys2\Calibration\mEGFPC1H2B_G2\DE_W0011_P0001\DE_2_W0011_P0001_T0001\TR1_W0001_P0011\TR1_2_W0001_P0011_T0001_R1_P3_K1_Ch2-Ch1.zen
6300	2.579275e-04	2.059345e-04	2.031900e-04	20150120_STAG2gfpcf2_G2G1\MitoSys2\Calibration\mEGFPC1H2B_G2\DE_W0011_P0001\DE_2_W0011_P0001_T0001\TR1_W0001_P0011\TR1_2_W0001_P0011_T0001_R1_P3_K1_Ch2-Ch1.zen
6940	2.197111e-04	1.762214e-04	1.801300e-04	20150120_STAG2gfpcf2_G2G1\MitoSys2\Calibration\mEGFPC1H2B_G2\DE_W0011_P0001\DE_2_W0011_P0001_T0001\TR1_W0001_P0011\TR1_2_W0001_P0011_T0001_R1_P3_K1_Ch2-Ch1.zen
7580	1.551798e-04	1.339646e-04	1.611900e-04	20150120_STAG2gfpcf2_G2G1\MitoSys2\Calibration\mEGFPC1H2B_G2\DE_W0011_P0001\DE_2_W0011_P0001_T0001\TR1_W0001_P0011\TR1_2_W0001_P0011_T0001_R1_P3_K1_Ch2-Ch1.zen
8220	1.252920e-04	1.492007e-04	1.453800e-04	20150120_STAG2gfpcf2_G2G1\MitoSys2\Calibration\mEGFPC1H2B_G2\DE_W0011_P0001\DE_2_W0011_P0001_T0001\TR1_W0001_P0011\TR1_2_W0001_P0011_T0001_R1_P3_K1_Ch2-Ch1.zen
8860	1.018902e-04	1.671760e-04	1.320300e-04	20150120_STAG2gfpcf2_G2G1\MitoSys2\Calibration\mEGFPC1H2B_G2\DE_W0011_P0001\DE_2_W0011_P0001_T0001\TR1_W0001_P0011\TR1_2_W0001_P0011_T0001_R1_P3_K1_Ch2-Ch1.zen
9500	1.198833e-04	1.997713e-04	1.206200e-04	20150120_STAG2gfpcf2_G2G1\MitoSys2\Calibration\mEGFPC1H2B_G2\DE_W0011_P0001\DE_2_W0011_P0001_T0001\TR1_W0001_P0011\TR1_2_W0001_P0011_T0001_R1_P3_K1_Ch2-Ch1.zen
10140	8.479368e-05	2.217201e-04	1.107800e-04	20150120_STAG2gfpcf2_G2G1\MitoSys2\Calibration\mEGFPC1H2B_G2\DE_W0011_P0001\DE_2_W0011_P0001_T0001\TR1_W0001_P0011\TR1_2_W0001_P0011_T0001_R1_P3_K1_Ch2-Ch1.zen
10780	1.058339e-04	2.249586e-04	1.022200e-04	20150120_STAG2gfpcf2_G2G1\MitoSys2\Calibration\mEGFPC1H2B_G2\DE_W0011_P0001\DE_2_W0011_P0001_T0001\TR1_W0001_P0011\TR1_2_W0001_P0011_T0001_R1_P3_K1_Ch2-Ch1.zen
11420	7.076707e-05	1.813538e-04	9.471100e-05	20150120_STAG2gfpcf2_G2G1\MitoSys2\Calibration\mEGFPC1H2B_G2\DE_W0011_P0001\DE_2_W0011_P0001_T0001\TR1_W0001_P0011\TR1_2_W0001_P0011_T0001_R1_P3_K1_Ch2-Ch1.zen
12060	8.762242e-05	1.920917e-04	8.808500e-05	20150120_STAG2gfpcf2_G2G1\MitoSys2\Calibration\mEGFPC1H2B_G2\DE_W0011_P0001\DE_2_W0011_P0001_T0001\TR1_W0001_P0011\TR1_2_W0001_P0011_T0001_R1_P3_K1_Ch2-Ch1.zen
12700	8.983478e-05	1.937355e-04	8.220000e-05	20150120_STAG2gfpcf2_G2G1\MitoSys2\Calibration\mEGFPC1H2B_G2\DE_W0011_P0001\DE_2_W0011_P0001_T0001\TR1_W0001_P0011\TR1_2_W0001_P0011_T0001_R1_P3_K1_Ch2-Ch1.zen
13980	7.269100e-05	1.755859e-04	7.223000e-05	20150120_STAG2gfpcf2_G2G1\MitoSys2\Calibration\mEGFPC1H2B_G2\DE_W0011_P0001\DE_2_W0011_P0001_T0001\TR1_W0001_P0011\TR1_2_W0001_P0011_T0001_R1_P3_K1_Ch2-Ch1.zen
15260	5.290513e-05	1.960283e-04	6.412900e-05	20150120_STAG2gfpcf2_G2G1\MitoSys2\Calibration\mEGFPC1H2B_G2\DE_W0011_P0001\DE_2_W0011_P0001_T0001\TR1_W0001_P0011\TR1_2_W0001_P0011_T0001_R1_P3_K1_Ch2-Ch1.zen
16540	5.275165e-05	1.755534e-04	5.744000e-05	20150120_STAG2gfpcf2_G2G1\MitoSys2\Calibration\mEGFPC1H2B_G2\DE_W0011_P0001\DE_2_W0011_P0001_T0001\TR1_W0001_P0011\TR1_2_W0001_P0011_T0001_R1_P3_K1_Ch2-Ch1.zen
17820	6.255716e-06	1.439332e-04	5.183900e-05	20150120_STAG2gfpcf2_G2G1\MitoSys2\Calibration\mEGFPC1H2B_G2\DE_W0011_P0001\DE_2_W0011_P0001_T0001\TR1_W0001_P0011\TR1_2_W0001_P0011_T0001_R1_P3_K1_Ch2-Ch1.zen
19100	1.746589e-05	1.619154e-04	4.709300e-05	20150120_STAG2gfpcf2_G2G1\MitoSys2\Calibration\mEGFPC1H2B_G2\DE_W0011_P0001\DE_2_W0011_P0001_T0001\TR1_W0001_P0011\TR1_2_W0001_P0011_T0001_R1_P3_K1_Ch2-Ch1.zen
20380	7.617086e-05	1.692957e-04	4.303000e-05	20150120_STAG2gfpcf2_G2G1\MitoSys2\Calibration\mEGFPC1H2B_G2\DE_W0011_P0001\DE_2_W0011_P0001_T0001\TR1_W0001_P0011\TR1_2_W0001_P0011_T0001_R1_P3_K1_Ch2-Ch1.zen
21660	6.322992e-05	1.326133e-04	3.951900e-05	20150120_STAG2gfpcf2_G2G1\MitoSys2\Calibration\mEGFPC1H2B_G2\DE_W0011_P0001\DE_2_W0011_P0001_T0001\TR1_W0001_P0011\TR1_2_W0001_P0011_T0001_R1_P3_K1_Ch2-Ch1.zen
22940	3.813794e-05	1.399882e-04	3.646000e-05	20150120_STAG2gfpcf2_G2G1\MitoSys2\Calibration\mEGFPC1H2B_G2\DE_W0011_P0001\DE_2_W0011_P0001_T0001\TR1_W0001_P0011\TR1_2_W0001_P0011_T0001_R1_P3_K1_Ch2-Ch1.zen
24220	2.200814e-05	1.584862e-04	3.377600e-05	20150120_STAG2gfpcf2_G2G1\MitoSys2\Calibration\mEGFPC1H2B_G2\DE_W0011_P0001\DE_2_W0011_P0001_T0001\TR1_W0001_P0011\TR1_2_W0001_P0011_T0001_R1_P3_K1_Ch2-Ch1.zen
25500	5.084086e-05	1.513069e-04	3.140600e-05	20150120_STAG2gfpcf2_G2G1\MitoSys2\Calibration\mEGFPC1H2B_G2\DE_W0011_P0001\DE_2_W0011_P0001_T0001\TR1_W0001_P0011\TR1_2_W0001_P0011_T0001_R1_P3_K1_Ch2-Ch1.zen
28060	-9.578612e-06	1.523849e-04	2.741900e-05	20150120_STAG2gfpcf2_G2G1\MitoSys2\Calibration\mEGFPC1H2B_G2\DE_W0011_P0001\DE_2_W0011_P0001_T0001\TR1_W0001_P0011\TR1_2_W0001_P0011_T0001_R1_P3_K1_Ch2-Ch1.zen
30620	7.386586e-06	1.546637e-04	2.420800e-05	20150120_STAG2gfpcf2_G2G1\MitoSys2\Calibration\mEGFPC1H2B_G2\DE_W0011_P0001\DE_2_W0011_P0001_T0001\TR1_W0001_P0011\TR1_2_W0001_P0011_T0001_R1_P3_K1_Ch2-Ch1.zen
33180	-8.452462e-06	1.315034e-04	2.157700e-05	20150120_STAG2gfpcf2_G2G1\MitoSys2\Calibration\mEGFPC1H2B_G2\DE_W0011_P0001\DE_2_W0011_P0001_T0001\TR1_W0001_P0011\TR1_2_W0001_P0011_T0001_R1_P3_K1_Ch2-Ch1.zen
35740	5.022787e-05	1.448336e-04	1.938900e-05	20150120_STAG2gfpcf2_G2G1\MitoSys2\Calibration\mEGFPC1H2B_G2\DE_W0011_P0001\DE_2_W0011_P0001_T0001\TR1_W0001_P0011\TR1_2_W0001_P0011_T0001_R1_P3_K1_Ch2-Ch1.zen
38300	3.200310e-05	1.536547e-04	1.754700e-05	20150120_STAG2gfpcf2_G2G1\MitoSys2\Calibration\mEGFPC1H2B_G2\DE_W0011_P0001\DE_2_W0011_P0001_T0001\TR1_W0001_P0011\TR1_2_W0001_P0011_T0001_R1_P3_K1_Ch2-Ch1.zen
40860	2.861229e-05	1.527592e-04	1.597800e-05	20150120_STAG2gfpcf2_G2G1\MitoSys2\Calibration\mEGFPC1H2B_G2\DE_W0011_P0001\DE_2_W0011_P0001_T0001\TR1_W0001_P0011\TR1_2_W0001_P0011_T0001_R1_P3_K1_Ch2-Ch1.zen
43420	-2.043907e-05	1.673916e-04	1.462900e-05	20150120_STAG2gfpcf2_G2G1\MitoSys2\Calibration\mEGFPC1H2B_G2\DE_W0011_P0001\DE_2_W0011_P0001_T0001\TR1_W0001_P0011\TR1_2_W0001_P0011_T0001_R1_P3_K1_Ch2-Ch1.zen
45980	-7.496502e-06	1.424741e-04	1.345900e-05	20150120_STAG2gfpcf2_G2G1\MitoSys2\Calibration\mEGFPC1H2B_G2\DE_W0011_P0001\DE_2_W0011_P0001_T0001\TR1_W0001_P0011\TR1_2_W0001_P0011_T0001_R1_P3_K1_Ch2-Ch1.zen
48540	1.150214e-05	1.268191e-04	1.243700e-05	20150120_STAG2gfpcf2_G2G1\MitoSys2\Calibration\mEGFPC1H2B_G2\DE_W0011_P0001\DE_2_W0011_P0001_T0001\TR1_W0001_P0011\TR1_2_W0001_P0011_T0001_R1_P3_K1_Ch2-Ch1.zen
51100	3.273962e-05	1.295268e-04	1.153700e-05	20150120_STAG2gfpcf2_G2G1\MitoSys2\Calibration\mEGFPC1H2B_G2\DE_W0011_P0001\DE_2_W0011_P0001_T0001\TR1_W0001_P0011\TR1_2_W0001_P0011_T0001_R1_P3_K1_Ch2-Ch1.zen
56220	3.297218e-05	8.985303e-05	1.003100e-05	20150120_STAG2gfpcf2_G2G1\MitoSys2\Calibration\mEGFPC1H2B_G2\DE_W0011_P0001\DE_2_W0011_P0001_T0001\TR1_W0001_P0011\TR1_2_W0001_P0011_T0001_R1_P3_K1_Ch2-Ch1.zen
61340	4.303559e-05	1.296126e-04	8.825800e-06	20150120_STAG2gfpcf2_G2G1\MitoSys2\Calibration\mEGFPC1H2B_G2\DE_W0011_P0001\DE_2_W0011_P0001_T0001\TR1_W0001_P0011\TR1_2_W0001_P0011_T0001_R1_P3_K1_Ch2-Ch1.zen
66460	1.717774e-05	1.202422e-04	7.843100e-06	20150120_STAG2gfpcf2_G2G1\MitoSys2\Calibration\mEGFPC1H2B_G2\DE_W0011_P0001\DE_2_W0011_P0001_T0001\TR1_W0001_P0011\TR1_2_W0001_P0011_T0001_R1_P3_K1_Ch2-Ch1.zen
71580	3.029294e-05	1.078039e-04	7.029400e-06	20150120_STAG2gfpcf2_G2G1\MitoSys2\Calibration\mEGFPC1H2B_G2\DE_W0011_P0001\DE_2_W0011_P0001_T0001\TR1_W0001_P0011\TR1_2_W0001_P0011_T0001_R1_P3_K1_Ch2-Ch1.zen
76700	-5.795721e-06	1.127398e-04	6.346900e-06	20150120_STAG2gfpcf2_G2G1\MitoSys2\Calibration\mEGFPC1H2B_G2\DE_W0011_P0001\DE_2_W0011_P0001_T0001\TR1_W0001_P0011\TR1_2_W0001_P0011_T0001_R1_P3_K1_Ch2-Ch1.zen
81820	-1.036694e-05	1.091578e-04	5.767700e-06	20150120_STAG2gfpcf2_G2G1\MitoSys2\Calibration\mEGFPC1H2B_G2\DE_W0011_P0001\DE_2_W0011_P0001_T0001\TR1_W0001_P0011\TR1_2_W0001_P0011_T0001_R1_P3_K1_Ch2-Ch1.zen
86940	-5.629336e-06	9.466145e-05	5.271100e-06	20150120_STAG2gfpcf2_G2G1\MitoSys2\Calibration\mEGFPC1H2B_G2\DE_W0011_P0001\DE_2_W0011_P0001_T0001\TR1_W0001_P0011\TR1_2_W0001_P0011_T0001_R1_P3_K1_Ch2-Ch1.zen
92060	1.764353e-05	1.148578e-04	4.841700e-06	20150120_STAG2gfpcf2_G2G1\MitoSys2\Calibration\mEGFPC1H2B_G2\DE_W0011_P0001\DE_2_W0011_P0001_T0001\TR1_W0001_P0011\TR1_2_W0001_P0011_T0001_R1_P3_K1_Ch2-Ch1.zen
97180	4.462411e-05	1.314753e-04	4.467400e-06	20150120_STAG2gfpcf2_G2G1\MitoSys2\Calibration\mEGFPC1H2B_G2\DE_W0011_P0001\DE_2_W0011_P0001_T0001\TR1_W0001_P0011\TR1_2_W0001_P0011_T0001_R1_P3_K1_Ch2-Ch1.zen
102300	-4.947536e-06	1.024892e-04	4.138700e-06	20150120_STAG2gfpcf2_G2G1\MitoSys2\Calibration\mEGFPC1H2B_G2\DE_W0011_P0001\DE_2_W0011_P0001_T0001\TR1_W0001_P0011\TR1_2_W0001_P0011_T0001_R1_P3_K1_Ch2-Ch1.zen
112540	-1.274788e-06	9.475792e-05	3.590200e-06	20150120_STAG2gfpcf2_G2G1\MitoSys2\Calibration\mEGFPC1H2B_G2\DE_W0011_P0001\DE_2_W0011_P0001_T0001\TR1_W0001_P0011\TR1_2_W0001_P0011_T0001_R1_P3_K1_Ch2-Ch1.zen
122780	-8.169428e-06	9.853568e-05	3.152600e-06	20150120_STAG2gfpcf2_G2G1\MitoSys2\Calibration\mEGFPC1H2B_G2\DE_W0011_P0001\DE_2_W0011_P0001_T0001\TR1_W0001_P0011\TR1_2_W0001_P0011_T0001_R1_P3_K1_Ch2-Ch1.zen
133020	-8.830045e-07	1.222182e-04	2.796900e-06	20150120_STAG2gfpcf2_G2G1\MitoSys2\Calibration\mEGFPC1H2B_G2\DE_W0011_P0001\DE_2_W0011_P0001_T0001\TR1_W0001_P0011\TR1_2_W0001_P0011_T0001_R1_P3_K1_Ch2-Ch1.zen
143260	-4.503482e-06	1.036330e-04	2.503100e-06	20150120_STAG2gfpcf2_G2G1\MitoSys2\Calibration\mEGFPC1H2B_G2\DE_W0011_P0001\DE_2_W0011_P0001_T0001\TR1_W0001_P0011\TR1_2_W0001_P0011_T0001_R1_P3_K1_Ch2-Ch1.zen
153500	-1.807163e-05	6.923936e-05	2.257200e-06	20150120_STAG2gfpcf2_G2G1\MitoSys2\Calibration\mEGFPC1H2B_G2\DE_W0011_P0001\DE_2_W0011_P0001_T0001\TR1_W0001_P0011\TR1_2_W0001_P0011_T0001_R1_P3_K1_Ch2-Ch1.zen
163740	-2.680290e-05	1.152895e-04	2.048900e-06	20150120_STAG2gfpcf2_G2G1\MitoSys2\Calibration\mEGFPC1H2B_G2\DE_W0011_P0001\DE_2_W0011_P0001_T0001\TR1_W0001_P0011\TR1_2_W0001_P0011_T0001_R1_P3_K1_Ch2-Ch1.zen
173980	-5.028665e-06	8.928901e-05	1.870700e-06	20150120_STAG2gfpcf2_G2G1\MitoSys2\Calibration\mEGFPC1H2B_G2\DE_W0011_P0001\DE_2_W0011_P0001_T0001\TR1_W0001_P0011\TR1_2_W0001_P0011_T0001_R1_P3_K1_Ch2-Ch1.zen
184220	-1.105985e-05	1.035442e-04	1.716800e-06	20150120_STAG2gfpcf2_G2G1\MitoSys2\Calibration\mEGFPC1H2B_G2\DE_W0011_P0001\DE_2_W0011_P0001_T0001\TR1_W0001_P0011\TR1_2_W0001_P0011_T0001_R1_P3_K1_Ch2-Ch1.zen
194460	5.549569e-06	1.034498e-04	1.582800e-06	20150120_STAG2gfpcf2_G2G1\MitoSys2\Calibration\mEGFPC1H2B_G2\DE_W0011_P0001\DE_2_W0011_P0001_T0001\TR1_W0001_P0011\TR1_2_W0001_P0011_T0001_R1_P3_K1_Ch2-Ch1.zen
204700	-2.131790e-05	7.921132e-05	1.465300e-06	20150120_STAG2gfpcf2_G2G1\MitoSys2\Calibration\mEGFPC1H2B_G2\DE_W0011_P0001\DE_2_W0011_P0001_T0001\TR1_W0001_P0011\TR1_2_W0001_P0011_T0001_R1_P3_K1_Ch2-Ch1.zen
225180	1.870626e-06	7.557075e-05	1.269600e-06	20150120_STAG2gfpcf2_G2G1\MitoSys2\Calibration\mEGFPC1H2B_G2\DE_W0011_P0001\DE_2_W0011_P0001_T0001\TR1_W0001_P0011\TR1_2_W0001_P0011_T0001_R1_P3_K1_Ch2-Ch1.zen
245660	-6.872041e-06	9.408564e-05	1.113700e-06	20150120_STAG2gfpcf2_G2G1\MitoSys2\Calibration\mEGFPC1H2B_G2\DE_W0011_P0001\DE_2_W0011_P0001_T0001\TR1_W0001_P0011\TR1_2_W0001_P0011_T0001_R1_P3_K1_Ch2-Ch1.zen
266140	-5.469456e-06	7.322160e-05	9.871200e-07	20150120_STAG2gfpcf2_G2G1\MitoSys2\Calibration\mEGFPC1H2B_G2\DE_W0011_P0001\DE_2_W0011_P0001_T0001\TR1_W0001_P0011\TR1_2_W0001_P0011_T0001_R1_P3_K1_Ch2-Ch1.zen
286620	-4.894065e-06	9.250026e-05	8.827700e-07	20150120_STAG2gfpcf2_G2G1\MitoSys2\Calibration\mEGFPC1H2B_G2\DE_W0011_P0001\DE_2_W0011_P0001_T0001\TR1_W0001_P0011\TR1_2_W0001_P0011_T0001_R1_P3_K1_Ch2-Ch1.zen
307100	-1.734227e-05	8.975456e-05	7.955200e-07	20150120_STAG2gfpcf2_G2G1\MitoSys2\Calibration\mEGFPC1H2B_G2\DE_W0011_P0001\DE_2_W0011_P0001_T0001\TR1_W0001_P0011\TR1_2_W0001_P0011_T0001_R1_P3_K1_Ch2-Ch1.zen
327580	2.398017e-05	7.855606e-05	7.217000e-07	20150120_STAG2gfpcf2_G2G1\MitoSys2\Calibration\mEGFPC1H2B_G2\DE_W0011_P0001\DE_2_W0011_P0001_T0001\TR1_W0001_P0011\TR1_2_W0001_P0011_T0001_R1_P3_K1_Ch2-Ch1.zen
348060	-3.021985e-05	6.424855e-05	6.585800e-07	20150120_STAG2gfpcf2_G2G1\MitoSys2\Calibration\mEGFPC1H2B_G2\DE_W0011_P0001\DE_2_W0011_P0001_T0001\TR1_W0001_P0011\TR1_2_W0001_P0011_T0001_R1_P3_K1_Ch2-Ch1.zen
368540	-2.191022e-05	6.992974e-05	6.041200e-07	20150120_STAG2gfpcf2_G2G1\MitoSys2\Calibration\mEGFPC1H2B_G2\DE_W0011_P0001\DE_2_W0011_P0001_T0001\TR1_W0001_P0011\TR1_2_W0001_P0011_T0001_R1_P3_K1_Ch2-Ch1.zen
389020	-3.506879e-05	8.901288e-05	5.567500e-07	20150120_STAG2gfpcf2_G2G1\MitoSys2\Calibration\mEGFPC1H2B_G2\DE_W0011_P0001\DE_2_W0011_P0001_T0001\TR1_W0001_P0011\TR1_2_W0001_P0011_T0001_R1_P3_K1_Ch2-Ch1.zen
409500	-9.610244e-06	6.092161e-05	5.152300e-07	20150120_STAG2gfpcf2_G2G1\MitoSys2\Calibration\mEGFPC1H2B_G2\DE_W0011_P0001\DE_2_W0011_P0001_T0001\TR1_W0001_P0011\TR1_2_W0001_P0011_T0001_R1_P3_K1_Ch2-Ch1.zen
450460	3.881499e-06	5.532601e-05	4.461100e-07	20150120_STAG2gfpcf2_G2G1\MitoSys2\Calibration\mEGFPC1H2B_G2\DE_W0011_P0001\DE_2_W0011_P0001_T0001\TR1_W0001_P0011\TR1_2_W0001_P0011_T0001_R1_P3_K1_Ch2-Ch1.zen
491420	9.736068e-07	6.015572e-05	3.911200e-07	20150120_STAG2gfpcf2_G2G1\MitoSys2\Calibration\mEGFPC1H2B_G2\DE_W0011_P0001\DE_2_W0011_P0001_T0001\TR1_W0001_P0011\TR1_2_W0001_P0011_T0001_R1_P3_K1_Ch2-Ch1.zen
532380	-1.684585e-06	5.899956e-05	3.465200e-07	20150120_STAG2gfpcf2_G2G1\MitoSys2\Calibration\mEGFPC1H2B_G2\DE_W0011_P0001\DE_2_W0011_P0001_T0001\TR1_W0001_P0011\TR1_2_W0001_P0011_T0001_R1_P3_K1_Ch2-Ch1.zen
573340	-1.858029e-05	7.028453e-05	3.097700e-07	20150120_STAG2gfpcf2_G2G1\MitoSys2\Calibration\mEGFPC1H2B_G2\DE_W0011_P0001\DE_2_W0011_P0001_T0001\TR1_W0001_P0011\TR1_2_W0001_P0011_T0001_R1_P3_K1_Ch2-Ch1.zen
614300	-1.843440e-05	6.482253e-05	2.790600e-07	20150120_STAG2gfpcf2_G2G1\MitoSys2\Calibration\mEGFPC1H2B_G2\DE_W0011_P0001\DE_2_W0011_P0001_T0001\TR1_W0001_P0011\TR1_2_W0001_P0011_T0001_R1_P3_K1_Ch2-Ch1.zen
655260	-2.582747e-06	4.590542e-05	2.530900e-07	20150120_STAG2gfpcf2_G2G1\MitoSys2\Calibration\mEGFPC1H2B_G2\DE_W0011_P0001\DE_2_W0011_P0001_T0001\TR1_W0001_P0011\TR1_2_W0001_P0011_T0001_R1_P3_K1_Ch2-Ch1.zen
696220	-1.664726e-05	5.379612e-05	2.309000e-07	20150120_STAG2gfpcf2_G2G1\MitoSys2\Calibration\mEGFPC1H2B_G2\DE_W0011_P0001\DE_2_W0011_P0001_T0001\TR1_W0001_P0011\TR1_2_W0001_P0011_T0001_R1_P3_K1_Ch2-Ch1.zen
737180	-1.357891e-05	5.665785e-05	2.117500e-07	20150120_STAG2gfpcf2_G2G1\MitoSys2\Calibration\mEGFPC1H2B_G2\DE_W0011_P0001\DE_2_W0011_P0001_T0001\TR1_W0001_P0011\TR1_2_W0001_P0011_T0001_R1_P3_K1_Ch2-Ch1.zen
778140	-1.453170e-05	4.931982e-05	1.951100e-07	20150120_STAG2gfpcf2_G2G1\MitoSys2\Calibration\mEGFPC1H2B_G2\DE_W0011_P0001\DE_2_W0011_P0001_T0001\TR1_W0001_P0011\TR1_2_W0001_P0011_T0001_R1_P3_K1_Ch2-Ch1.zen
819100	-2.799372e-05	5.921971e-05	1.805300e-07	20150120_STAG2gfpcf2_G2G1\MitoSys2\Calibration\mEGFPC1H2B_G2\DE_W0011_P0001\DE_2_W0011_P0001_T0001\TR1_W0001_P0011\TR1_2_W0001_P0011_T0001_R1_P3_K1_Ch2-Ch1.zen
901020	-8.763724e-06	6.287195e-05	1.562600e-07	20150120_STAG2gfpcf2_G2G1\MitoSys2\Calibration\mEGFPC1H2B_G2\DE_W0011_P0001\DE_2_W0011_P0001_T0001\TR1_W0001_P0011\TR1_2_W0001_P0011_T0001_R1_P3_K1_Ch2-Ch1.zen
982940	-1.140190e-05	6.418242e-05	1.369600e-07	20150120_STAG2gfpcf2_G2G1\MitoSys2\Calibration\mEGFPC1H2B_G2\DE_W0011_P0001\DE_2_W0011_P0001_T0001\TR1_W0001_P0011\TR1_2_W0001_P0011_T0001_R1_P3_K1_Ch2-Ch1.zen
1064860	-8.606655e-07	5.174584e-05	1.213100e-07	20150120_STAG2gfpcf2_G2G1\MitoSys2\Calibration\mEGFPC1H2B_G2\DE_W0011_P0001\DE_2_W0011_P0001_T0001\TR1_W0001_P0011\TR1_2_W0001_P0011_T0001_R1_P3_K1_Ch2-Ch1.zen
1146780	-8.963802e-07	3.773050e-05	1.084300e-07	20150120_STAG2gfpcf2_G2G1\MitoSys2\Calibration\mEGFPC1H2B_G2\DE_W0011_P0001\DE_2_W0011_P0001_T0001\TR1_W0001_P0011\TR1_2_W0001_P0011_T0001_R1_P3_K1_Ch2-Ch1.zen
1228700	5.953093e-06	4.930379e-05	9.766100e-08	20150120_STAG2gfpcf2_G2G1\MitoSys2\Calibration\mEGFPC1H2B_G2\DE_W0011_P0001\DE_2_W0011_P0001_T0001\TR1_W0001_P0011\TR1_2_W0001_P0011_T0001_R1_P3_K1_Ch2-Ch1.zen
1310620	1.072671e-05	5.056938e-05	8.855900e-08	20150120_STAG2gfpcf2_G2G1\MitoSys2\Calibration\mEGFPC1H2B_G2\DE_W0011_P0001\DE_2_W0011_P0001_T0001\TR1_W0001_P0011\TR1_2_W0001_P0011_T0001_R1_P3_K1_Ch2-Ch1.zen
1392540	-2.767224e-06	4.004118e-05	8.078300e-08	20150120_STAG2gfpcf2_G2G1\MitoSys2\Calibration\mEGFPC1H2B_G2\DE_W0011_P0001\DE_2_W0011_P0001_T0001\TR1_W0001_P0011\TR1_2_W0001_P0011_T0001_R1_P3_K1_Ch2-Ch1.zen
1474460	7.823956e-06	4.649489e-05	7.407700e-08	20150120_STAG2gfpcf2_G2G1\MitoSys2\Calibration\mEGFPC1H2B_G2\DE_W0011_P0001\DE_2_W0011_P0001_T0001\TR1_W0001_P0011\TR1_2_W0001_P0011_T0001_R1_P3_K1_Ch2-Ch1.zen
1556380	-5.074932e-06	4.650995e-05	6.824700e-08	20150120_STAG2gfpcf2_G2G1\MitoSys2\Calibration\mEGFPC1H2B_G2\DE_W0011_P0001\DE_2_W0011_P0001_T0001\TR1_W0001_P0011\TR1_2_W0001_P0011_T0001_R1_P3_K1_Ch2-Ch1.zen
10	1.158013e-02	7.937937e-04	1.144800e-02	20150120_STAG2gfpcf2_G2G1\MitoSys2\Calibration\mEGFPC1H2B_G2\DE_W0011_P0001\DE_2_W0011_P0001_T0001\TR1_W0001_P0011\TR1_2_W0001_P0011_T0001_R1_P4_K1_Ch2-Ch1.zen
20	1.102290e-02	8.748416e-04	1.093300e-02	20150120_STAG2gfpcf2_G2G1\MitoSys2\Calibration\mEGFPC1H2B_G2\DE_W0011_P0001\DE_2_W0011_P0001_T0001\TR1_W0001_P0011\TR1_2_W0001_P0011_T0001_R1_P4_K1_Ch2-Ch1.zen
30	1.049359e-02	7.909880e-04	1.046200e-02	20150120_STAG2gfpcf2_G2G1\MitoSys2\Calibration\mEGFPC1H2B_G2\DE_W0011_P0001\DE_2_W0011_P0001_T0001\TR1_W0001_P0011\TR1_2_W0001_P0011_T0001_R1_P4_K1_Ch2-Ch1.zen
40	9.914373e-03	6.365701e-04	1.003000e-02	20150120_STAG2gfpcf2_G2G1\MitoSys2\Calibration\mEGFPC1H2B_G2\DE_W0011_P0001\DE_2_W0011_P0001_T0001\TR1_W0001_P0011\TR1_2_W0001_P0011_T0001_R1_P4_K1_Ch2-Ch1.zen
50	9.412732e-03	8.050491e-04	9.633500e-03	20150120_STAG2gfpcf2_G2G1\MitoSys2\Calibration\mEGFPC1H2B_G2\DE_W0011_P0001\DE_2_W0011_P0001_T0001\TR1_W0001_P0011\TR1_2_W0001_P0011_T0001_R1_P4_K1_Ch2-Ch1.zen
60	9.275607e-03	8.369125e-04	9.269200e-03	20150120_STAG2gfpcf2_G2G1\MitoSys2\Calibration\mEGFPC1H2B_G2\DE_W0011_P0001\DE_2_W0011_P0001_T0001\TR1_W0001_P0011\TR1_2_W0001_P0011_T0001_R1_P4_K1_Ch2-Ch1.zen
70	8.877348e-03	6.767609e-04	8.933400e-03	20150120_STAG2gfpcf2_G2G1\MitoSys2\Calibration\mEGFPC1H2B_G2\DE_W0011_P0001\DE_2_W0011_P0001_T0001\TR1_W0001_P0011\TR1_2_W0001_P0011_T0001_R1_P4_K1_Ch2-Ch1.zen
80	8.506418e-03	7.290141e-04	8.623300e-03	20150120_STAG2gfpcf2_G2G1\MitoSys2\Calibration\mEGFPC1H2B_G2\DE_W0011_P0001\DE_2_W0011_P0001_T0001\TR1_W0001_P0011\TR1_2_W0001_P0011_T0001_R1_P4_K1_Ch2-Ch1.zen
90	8.417620e-03	6.961298e-04	8.336200e-03	20150120_STAG2gfpcf2_G2G1\MitoSys2\Calibration\mEGFPC1H2B_G2\DE_W0011_P0001\DE_2_W0011_P0001_T0001\TR1_W0001_P0011\TR1_2_W0001_P0011_T0001_R1_P4_K1_Ch2-Ch1.zen
100	8.064489e-03	6.905129e-04	8.069800e-03	20150120_STAG2gfpcf2_G2G1\MitoSys2\Calibration\mEGFPC1H2B_G2\DE_W0011_P0001\DE_2_W0011_P0001_T0001\TR1_W0001_P0011\TR1_2_W0001_P0011_T0001_R1_P4_K1_Ch2-Ch1.zen
120	7.581783e-03	6.987507e-04	7.590900e-03	20150120_STAG2gfpcf2_G2G1\MitoSys2\Calibration\mEGFPC1H2B_G2\DE_W0011_P0001\DE_2_W0011_P0001_T0001\TR1_W0001_P0011\TR1_2_W0001_P0011_T0001_R1_P4_K1_Ch2-Ch1.zen
140	7.207112e-03	6.190955e-04	7.173000e-03	20150120_STAG2gfpcf2_G2G1\MitoSys2\Calibration\mEGFPC1H2B_G2\DE_W0011_P0001\DE_2_W0011_P0001_T0001\TR1_W0001_P0011\TR1_2_W0001_P0011_T0001_R1_P4_K1_Ch2-Ch1.zen
160	6.815848e-03	6.013416e-04	6.805200e-03	20150120_STAG2gfpcf2_G2G1\MitoSys2\Calibration\mEGFPC1H2B_G2\DE_W0011_P0001\DE_2_W0011_P0001_T0001\TR1_W0001_P0011\TR1_2_W0001_P0011_T0001_R1_P4_K1_Ch2-Ch1.zen
180	6.488583e-03	6.014981e-04	6.478900e-03	20150120_STAG2gfpcf2_G2G1\MitoSys2\Calibration\mEGFPC1H2B_G2\DE_W0011_P0001\DE_2_W0011_P0001_T0001\TR1_W0001_P0011\TR1_2_W0001_P0011_T0001_R1_P4_K1_Ch2-Ch1.zen
200	6.320940e-03	5.452072e-04	6.187300e-03	20150120_STAG2gfpcf2_G2G1\MitoSys2\Calibration\mEGFPC1H2B_G2\DE_W0011_P0001\DE_2_W0011_P0001_T0001\TR1_W0001_P0011\TR1_2_W0001_P0011_T0001_R1_P4_K1_Ch2-Ch1.zen
220	5.893673e-03	6.000463e-04	5.925000e-03	20150120_STAG2gfpcf2_G2G1\MitoSys2\Calibration\mEGFPC1H2B_G2\DE_W0011_P0001\DE_2_W0011_P0001_T0001\TR1_W0001_P0011\TR1_2_W0001_P0011_T0001_R1_P4_K1_Ch2-Ch1.zen
240	5.824693e-03	5.676995e-04	5.687500e-03	20150120_STAG2gfpcf2_G2G1\MitoSys2\Calibration\mEGFPC1H2B_G2\DE_W0011_P0001\DE_2_W0011_P0001_T0001\TR1_W0001_P0011\TR1_2_W0001_P0011_T0001_R1_P4_K1_Ch2-Ch1.zen
260	5.517975e-03	6.274025e-04	5.471200e-03	20150120_STAG2gfpcf2_G2G1\MitoSys2\Calibration\mEGFPC1H2B_G2\DE_W0011_P0001\DE_2_W0011_P0001_T0001\TR1_W0001_P0011\TR1_2_W0001_P0011_T0001_R1_P4_K1_Ch2-Ch1.zen
280	5.348847e-03	6.418014e-04	5.273200e-03	20150120_STAG2gfpcf2_G2G1\MitoSys2\Calibration\mEGFPC1H2B_G2\DE_W0011_P0001\DE_2_W0011_P0001_T0001\TR1_W0001_P0011\TR1_2_W0001_P0011_T0001_R1_P4_K1_Ch2-Ch1.zen
300	5.128263e-03	6.098572e-04	5.091100e-03	20150120_STAG2gfpcf2_G2G1\MitoSys2\Calibration\mEGFPC1H2B_G2\DE_W0011_P0001\DE_2_W0011_P0001_T0001\TR1_W0001_P0011\TR1_2_W0001_P0011_T0001_R1_P4_K1_Ch2-Ch1.zen
340	4.709625e-03	5.092752e-04	4.766900e-03	20150120_STAG2gfpcf2_G2G1\MitoSys2\Calibration\mEGFPC1H2B_G2\DE_W0011_P0001\DE_2_W0011_P0001_T0001\TR1_W0001_P0011\TR1_2_W0001_P0011_T0001_R1_P4_K1_Ch2-Ch1.zen
380	4.453805e-03	4.956456e-04	4.486200e-03	20150120_STAG2gfpcf2_G2G1\MitoSys2\Calibration\mEGFPC1H2B_G2\DE_W0011_P0001\DE_2_W0011_P0001_T0001\TR1_W0001_P0011\TR1_2_W0001_P0011_T0001_R1_P4_K1_Ch2-Ch1.zen
420	4.222464e-03	5.859930e-04	4.240100e-03	20150120_STAG2gfpcf2_G2G1\MitoSys2\Calibration\mEGFPC1H2B_G2\DE_W0011_P0001\DE_2_W0011_P0001_T0001\TR1_W0001_P0011\TR1_2_W0001_P0011_T0001_R1_P4_K1_Ch2-Ch1.zen
460	4.037728e-03	4.798562e-04	4.022100e-03	20150120_STAG2gfpcf2_G2G1\MitoSys2\Calibration\mEGFPC1H2B_G2\DE_W0011_P0001\DE_2_W0011_P0001_T0001\TR1_W0001_P0011\TR1_2_W0001_P0011_T0001_R1_P4_K1_Ch2-Ch1.zen
500	3.789862e-03	5.886563e-04	3.827300e-03	20150120_STAG2gfpcf2_G2G1\MitoSys2\Calibration\mEGFPC1H2B_G2\DE_W0011_P0001\DE_2_W0011_P0001_T0001\TR1_W0001_P0011\TR1_2_W0001_P0011_T0001_R1_P4_K1_Ch2-Ch1.zen
540	3.624758e-03	5.046613e-04	3.652000e-03	20150120_STAG2gfpcf2_G2G1\MitoSys2\Calibration\mEGFPC1H2B_G2\DE_W0011_P0001\DE_2_W0011_P0001_T0001\TR1_W0001_P0011\TR1_2_W0001_P0011_T0001_R1_P4_K1_Ch2-Ch1.zen
580	3.420376e-03	4.821127e-04	3.493300e-03	20150120_STAG2gfpcf2_G2G1\MitoSys2\Calibration\mEGFPC1H2B_G2\DE_W0011_P0001\DE_2_W0011_P0001_T0001\TR1_W0001_P0011\TR1_2_W0001_P0011_T0001_R1_P4_K1_Ch2-Ch1.zen
620	3.325881e-03	4.815322e-04	3.348900e-03	20150120_STAG2gfpcf2_G2G1\MitoSys2\Calibration\mEGFPC1H2B_G2\DE_W0011_P0001\DE_2_W0011_P0001_T0001\TR1_W0001_P0011\TR1_2_W0001_P0011_T0001_R1_P4_K1_Ch2-Ch1.zen
660	3.258823e-03	5.022768e-04	3.216800e-03	20150120_STAG2gfpcf2_G2G1\MitoSys2\Calibration\mEGFPC1H2B_G2\DE_W0011_P0001\DE_2_W0011_P0001_T0001\TR1_W0001_P0011\TR1_2_W0001_P0011_T0001_R1_P4_K1_Ch2-Ch1.zen
700	3.087066e-03	5.181969e-04	3.095400e-03	20150120_STAG2gfpcf2_G2G1\MitoSys2\Calibration\mEGFPC1H2B_G2\DE_W0011_P0001\DE_2_W0011_P0001_T0001\TR1_W0001_P0011\TR1_2_W0001_P0011_T0001_R1_P4_K1_Ch2-Ch1.zen
780	2.837037e-03	4.185405e-04	2.880300e-03	20150120_STAG2gfpcf2_G2G1\MitoSys2\Calibration\mEGFPC1H2B_G2\DE_W0011_P0001\DE_2_W0011_P0001_T0001\TR1_W0001_P0011\TR1_2_W0001_P0011_T0001_R1_P4_K1_Ch2-Ch1.zen
860	2.710108e-03	4.680396e-04	2.695200e-03	20150120_STAG2gfpcf2_G2G1\MitoSys2\Calibration\mEGFPC1H2B_G2\DE_W0011_P0001\DE_2_W0011_P0001_T0001\TR1_W0001_P0011\TR1_2_W0001_P0011_T0001_R1_P4_K1_Ch2-Ch1.zen
940	2.537556e-03	4.895225e-04	2.534300e-03	20150120_STAG2gfpcf2_G2G1\MitoSys2\Calibration\mEGFPC1H2B_G2\DE_W0011_P0001\DE_2_W0011_P0001_T0001\TR1_W0001_P0011\TR1_2_W0001_P0011_T0001_R1_P4_K1_Ch2-Ch1.zen
1020	2.446828e-03	3.921461e-04	2.393200e-03	20150120_STAG2gfpcf2_G2G1\MitoSys2\Calibration\mEGFPC1H2B_G2\DE_W0011_P0001\DE_2_W0011_P0001_T0001\TR1_W0001_P0011\TR1_2_W0001_P0011_T0001_R1_P4_K1_Ch2-Ch1.zen
1100	2.325535e-03	4.409395e-04	2.268400e-03	20150120_STAG2gfpcf2_G2G1\MitoSys2\Calibration\mEGFPC1H2B_G2\DE_W0011_P0001\DE_2_W0011_P0001_T0001\TR1_W0001_P0011\TR1_2_W0001_P0011_T0001_R1_P4_K1_Ch2-Ch1.zen
1180	2.120720e-03	4.284695e-04	2.157400e-03	20150120_STAG2gfpcf2_G2G1\MitoSys2\Calibration\mEGFPC1H2B_G2\DE_W0011_P0001\DE_2_W0011_P0001_T0001\TR1_W0001_P0011\TR1_2_W0001_P0011_T0001_R1_P4_K1_Ch2-Ch1.zen
1260	2.101384e-03	4.172836e-04	2.057900e-03	20150120_STAG2gfpcf2_G2G1\MitoSys2\Calibration\mEGFPC1H2B_G2\DE_W0011_P0001\DE_2_W0011_P0001_T0001\TR1_W0001_P0011\TR1_2_W0001_P0011_T0001_R1_P4_K1_Ch2-Ch1.zen
1340	1.905529e-03	3.819189e-04	1.968200e-03	20150120_STAG2gfpcf2_G2G1\MitoSys2\Calibration\mEGFPC1H2B_G2\DE_W0011_P0001\DE_2_W0011_P0001_T0001\TR1_W0001_P0011\TR1_2_W0001_P0011_T0001_R1_P4_K1_Ch2-Ch1.zen
1420	1.886980e-03	3.541855e-04	1.887100e-03	20150120_STAG2gfpcf2_G2G1\MitoSys2\Calibration\mEGFPC1H2B_G2\DE_W0011_P0001\DE_2_W0011_P0001_T0001\TR1_W0001_P0011\TR1_2_W0001_P0011_T0001_R1_P4_K1_Ch2-Ch1.zen
1500	1.807676e-03	3.389513e-04	1.813300e-03	20150120_STAG2gfpcf2_G2G1\MitoSys2\Calibration\mEGFPC1H2B_G2\DE_W0011_P0001\DE_2_W0011_P0001_T0001\TR1_W0001_P0011\TR1_2_W0001_P0011_T0001_R1_P4_K1_Ch2-Ch1.zen
1660	1.674783e-03	3.790147e-04	1.684000e-03	20150120_STAG2gfpcf2_G2G1\MitoSys2\Calibration\mEGFPC1H2B_G2\DE_W0011_P0001\DE_2_W0011_P0001_T0001\TR1_W0001_P0011\TR1_2_W0001_P0011_T0001_R1_P4_K1_Ch2-Ch1.zen
1820	1.539627e-03	3.997130e-04	1.574700e-03	20150120_STAG2gfpcf2_G2G1\MitoSys2\Calibration\mEGFPC1H2B_G2\DE_W0011_P0001\DE_2_W0011_P0001_T0001\TR1_W0001_P0011\TR1_2_W0001_P0011_T0001_R1_P4_K1_Ch2-Ch1.zen
1980	1.398652e-03	3.590283e-04	1.481000e-03	20150120_STAG2gfpcf2_G2G1\MitoSys2\Calibration\mEGFPC1H2B_G2\DE_W0011_P0001\DE_2_W0011_P0001_T0001\TR1_W0001_P0011\TR1_2_W0001_P0011_T0001_R1_P4_K1_Ch2-Ch1.zen
2140	1.386687e-03	4.195354e-04	1.399900e-03	20150120_STAG2gfpcf2_G2G1\MitoSys2\Calibration\mEGFPC1H2B_G2\DE_W0011_P0001\DE_2_W0011_P0001_T0001\TR1_W0001_P0011\TR1_2_W0001_P0011_T0001_R1_P4_K1_Ch2-Ch1.zen
2300	1.301120e-03	3.857281e-04	1.329000e-03	20150120_STAG2gfpcf2_G2G1\MitoSys2\Calibration\mEGFPC1H2B_G2\DE_W0011_P0001\DE_2_W0011_P0001_T0001\TR1_W0001_P0011\TR1_2_W0001_P0011_T0001_R1_P4_K1_Ch2-Ch1.zen
2460	1.205442e-03	3.718699e-04	1.266500e-03	20150120_STAG2gfpcf2_G2G1\MitoSys2\Calibration\mEGFPC1H2B_G2\DE_W0011_P0001\DE_2_W0011_P0001_T0001\TR1_W0001_P0011\TR1_2_W0001_P0011_T0001_R1_P4_K1_Ch2-Ch1.zen
2620	1.204831e-03	3.987605e-04	1.210900e-03	20150120_STAG2gfpcf2_G2G1\MitoSys2\Calibration\mEGFPC1H2B_G2\DE_W0011_P0001\DE_2_W0011_P0001_T0001\TR1_W0001_P0011\TR1_2_W0001_P0011_T0001_R1_P4_K1_Ch2-Ch1.zen
2780	1.173758e-03	4.076532e-04	1.161300e-03	20150120_STAG2gfpcf2_G2G1\MitoSys2\Calibration\mEGFPC1H2B_G2\DE_W0011_P0001\DE_2_W0011_P0001_T0001\TR1_W0001_P0011\TR1_2_W0001_P0011_T0001_R1_P4_K1_Ch2-Ch1.zen
2940	1.166382e-03	3.897934e-04	1.116700e-03	20150120_STAG2gfpcf2_G2G1\MitoSys2\Calibration\mEGFPC1H2B_G2\DE_W0011_P0001\DE_2_W0011_P0001_T0001\TR1_W0001_P0011\TR1_2_W0001_P0011_T0001_R1_P4_K1_Ch2-Ch1.zen
3100	1.139706e-03	3.655686e-04	1.076400e-03	20150120_STAG2gfpcf2_G2G1\MitoSys2\Calibration\mEGFPC1H2B_G2\DE_W0011_P0001\DE_2_W0011_P0001_T0001\TR1_W0001_P0011\TR1_2_W0001_P0011_T0001_R1_P4_K1_Ch2-Ch1.zen
3420	1.043115e-03	3.387267e-04	1.006400e-03	20150120_STAG2gfpcf2_G2G1\MitoSys2\Calibration\mEGFPC1H2B_G2\DE_W0011_P0001\DE_2_W0011_P0001_T0001\TR1_W0001_P0011\TR1_2_W0001_P0011_T0001_R1_P4_K1_Ch2-Ch1.zen
3740	9.642382e-04	3.629888e-04	9.477000e-04	20150120_STAG2gfpcf2_G2G1\MitoSys2\Calibration\mEGFPC1H2B_G2\DE_W0011_P0001\DE_2_W0011_P0001_T0001\TR1_W0001_P0011\TR1_2_W0001_P0011_T0001_R1_P4_K1_Ch2-Ch1.zen
4060	8.733619e-04	3.391825e-04	8.977200e-04	20150120_STAG2gfpcf2_G2G1\MitoSys2\Calibration\mEGFPC1H2B_G2\DE_W0011_P0001\DE_2_W0011_P0001_T0001\TR1_W0001_P0011\TR1_2_W0001_P0011_T0001_R1_P4_K1_Ch2-Ch1.zen
4380	8.532240e-04	3.700240e-04	8.546400e-04	20150120_STAG2gfpcf2_G2G1\MitoSys2\Calibration\mEGFPC1H2B_G2\DE_W0011_P0001\DE_2_W0011_P0001_T0001\TR1_W0001_P0011\TR1_2_W0001_P0011_T0001_R1_P4_K1_Ch2-Ch1.zen
4700	8.388115e-04	3.365609e-04	8.170900e-04	20150120_STAG2gfpcf2_G2G1\MitoSys2\Calibration\mEGFPC1H2B_G2\DE_W0011_P0001\DE_2_W0011_P0001_T0001\TR1_W0001_P0011\TR1_2_W0001_P0011_T0001_R1_P4_K1_Ch2-Ch1.zen
5020	8.461019e-04	3.372189e-04	7.840400e-04	20150120_STAG2gfpcf2_G2G1\MitoSys2\Calibration\mEGFPC1H2B_G2\DE_W0011_P0001\DE_2_W0011_P0001_T0001\TR1_W0001_P0011\TR1_2_W0001_P0011_T0001_R1_P4_K1_Ch2-Ch1.zen
5340	7.797648e-04	3.155351e-04	7.547000e-04	20150120_STAG2gfpcf2_G2G1\MitoSys2\Calibration\mEGFPC1H2B_G2\DE_W0011_P0001\DE_2_W0011_P0001_T0001\TR1_W0001_P0011\TR1_2_W0001_P0011_T0001_R1_P4_K1_Ch2-Ch1.zen
5660	8.017699e-04	3.666877e-04	7.284400e-04	20150120_STAG2gfpcf2_G2G1\MitoSys2\Calibration\mEGFPC1H2B_G2\DE_W0011_P0001\DE_2_W0011_P0001_T0001\TR1_W0001_P0011\TR1_2_W0001_P0011_T0001_R1_P4_K1_Ch2-Ch1.zen
5980	7.738453e-04	3.893663e-04	7.047600e-04	20150120_STAG2gfpcf2_G2G1\MitoSys2\Calibration\mEGFPC1H2B_G2\DE_W0011_P0001\DE_2_W0011_P0001_T0001\TR1_W0001_P0011\TR1_2_W0001_P0011_T0001_R1_P4_K1_Ch2-Ch1.zen
6300	7.258375e-04	3.610999e-04	6.832800e-04	20150120_STAG2gfpcf2_G2G1\MitoSys2\Calibration\mEGFPC1H2B_G2\DE_W0011_P0001\DE_2_W0011_P0001_T0001\TR1_W0001_P0011\TR1_2_W0001_P0011_T0001_R1_P4_K1_Ch2-Ch1.zen
6940	6.239894e-04	3.949143e-04	6.456600e-04	20150120_STAG2gfpcf2_G2G1\MitoSys2\Calibration\mEGFPC1H2B_G2\DE_W0011_P0001\DE_2_W0011_P0001_T0001\TR1_W0001_P0011\TR1_2_W0001_P0011_T0001_R1_P4_K1_Ch2-Ch1.zen
7580	5.455998e-04	3.756645e-04	6.136500e-04	20150120_STAG2gfpcf2_G2G1\MitoSys2\Calibration\mEGFPC1H2B_G2\DE_W0011_P0001\DE_2_W0011_P0001_T0001\TR1_W0001_P0011\TR1_2_W0001_P0011_T0001_R1_P4_K1_Ch2-Ch1.zen
8220	5.415881e-04	3.137326e-04	5.859000e-04	20150120_STAG2gfpcf2_G2G1\MitoSys2\Calibration\mEGFPC1H2B_G2\DE_W0011_P0001\DE_2_W0011_P0001_T0001\TR1_W0001_P0011\TR1_2_W0001_P0011_T0001_R1_P4_K1_Ch2-Ch1.zen
8860	6.104071e-04	2.775146e-04	5.614600e-04	20150120_STAG2gfpcf2_G2G1\MitoSys2\Calibration\mEGFPC1H2B_G2\DE_W0011_P0001\DE_2_W0011_P0001_T0001\TR1_W0001_P0011\TR1_2_W0001_P0011_T0001_R1_P4_K1_Ch2-Ch1.zen
9500	5.287767e-04	2.764303e-04	5.396400e-04	20150120_STAG2gfpcf2_G2G1\MitoSys2\Calibration\mEGFPC1H2B_G2\DE_W0011_P0001\DE_2_W0011_P0001_T0001\TR1_W0001_P0011\TR1_2_W0001_P0011_T0001_R1_P4_K1_Ch2-Ch1.zen
10140	4.969202e-04	3.176750e-04	5.199200e-04	20150120_STAG2gfpcf2_G2G1\MitoSys2\Calibration\mEGFPC1H2B_G2\DE_W0011_P0001\DE_2_W0011_P0001_T0001\TR1_W0001_P0011\TR1_2_W0001_P0011_T0001_R1_P4_K1_Ch2-Ch1.zen
10780	4.506418e-04	2.576732e-04	5.019100e-04	20150120_STAG2gfpcf2_G2G1\MitoSys2\Calibration\mEGFPC1H2B_G2\DE_W0011_P0001\DE_2_W0011_P0001_T0001\TR1_W0001_P0011\TR1_2_W0001_P0011_T0001_R1_P4_K1_Ch2-Ch1.zen
11420	4.578280e-04	3.247716e-04	4.853300e-04	20150120_STAG2gfpcf2_G2G1\MitoSys2\Calibration\mEGFPC1H2B_G2\DE_W0011_P0001\DE_2_W0011_P0001_T0001\TR1_W0001_P0011\TR1_2_W0001_P0011_T0001_R1_P4_K1_Ch2-Ch1.zen
12060	4.003177e-04	2.323859e-04	4.699300e-04	20150120_STAG2gfpcf2_G2G1\MitoSys2\Calibration\mEGFPC1H2B_G2\DE_W0011_P0001\DE_2_W0011_P0001_T0001\TR1_W0001_P0011\TR1_2_W0001_P0011_T0001_R1_P4_K1_Ch2-Ch1.zen
12700	4.392247e-04	2.290207e-04	4.555400e-04	20150120_STAG2gfpcf2_G2G1\MitoSys2\Calibration\mEGFPC1H2B_G2\DE_W0011_P0001\DE_2_W0011_P0001_T0001\TR1_W0001_P0011\TR1_2_W0001_P0011_T0001_R1_P4_K1_Ch2-Ch1.zen
13980	4.360602e-04	2.492085e-04	4.292300e-04	20150120_STAG2gfpcf2_G2G1\MitoSys2\Calibration\mEGFPC1H2B_G2\DE_W0011_P0001\DE_2_W0011_P0001_T0001\TR1_W0001_P0011\TR1_2_W0001_P0011_T0001_R1_P4_K1_Ch2-Ch1.zen
15260	4.393205e-04	2.334319e-04	4.055800e-04	20150120_STAG2gfpcf2_G2G1\MitoSys2\Calibration\mEGFPC1H2B_G2\DE_W0011_P0001\DE_2_W0011_P0001_T0001\TR1_W0001_P0011\TR1_2_W0001_P0011_T0001_R1_P4_K1_Ch2-Ch1.zen
16540	4.787516e-04	2.666592e-04	3.840100e-04	20150120_STAG2gfpcf2_G2G1\MitoSys2\Calibration\mEGFPC1H2B_G2\DE_W0011_P0001\DE_2_W0011_P0001_T0001\TR1_W0001_P0011\TR1_2_W0001_P0011_T0001_R1_P4_K1_Ch2-Ch1.zen
17820	4.050996e-04	3.026790e-04	3.641600e-04	20150120_STAG2gfpcf2_G2G1\MitoSys2\Calibration\mEGFPC1H2B_G2\DE_W0011_P0001\DE_2_W0011_P0001_T0001\TR1_W0001_P0011\TR1_2_W0001_P0011_T0001_R1_P4_K1_Ch2-Ch1.zen
19100	4.057747e-04	3.191966e-04	3.457700e-04	20150120_STAG2gfpcf2_G2G1\MitoSys2\Calibration\mEGFPC1H2B_G2\DE_W0011_P0001\DE_2_W0011_P0001_T0001\TR1_W0001_P0011\TR1_2_W0001_P0011_T0001_R1_P4_K1_Ch2-Ch1.zen
20380	3.506138e-04	3.142064e-04	3.286300e-04	20150120_STAG2gfpcf2_G2G1\MitoSys2\Calibration\mEGFPC1H2B_G2\DE_W0011_P0001\DE_2_W0011_P0001_T0001\TR1_W0001_P0011\TR1_2_W0001_P0011_T0001_R1_P4_K1_Ch2-Ch1.zen
21660	3.203288e-04	3.133897e-04	3.126000e-04	20150120_STAG2gfpcf2_G2G1\MitoSys2\Calibration\mEGFPC1H2B_G2\DE_W0011_P0001\DE_2_W0011_P0001_T0001\TR1_W0001_P0011\TR1_2_W0001_P0011_T0001_R1_P4_K1_Ch2-Ch1.zen
22940	3.734774e-04	2.966691e-04	2.975800e-04	20150120_STAG2gfpcf2_G2G1\MitoSys2\Calibration\mEGFPC1H2B_G2\DE_W0011_P0001\DE_2_W0011_P0001_T0001\TR1_W0001_P0011\TR1_2_W0001_P0011_T0001_R1_P4_K1_Ch2-Ch1.zen
24220	2.990406e-04	3.889263e-04	2.834700e-04	20150120_STAG2gfpcf2_G2G1\MitoSys2\Calibration\mEGFPC1H2B_G2\DE_W0011_P0001\DE_2_W0011_P0001_T0001\TR1_W0001_P0011\TR1_2_W0001_P0011_T0001_R1_P4_K1_Ch2-Ch1.zen
25500	2.909343e-04	3.270787e-04	2.702000e-04	20150120_STAG2gfpcf2_G2G1\MitoSys2\Calibration\mEGFPC1H2B_G2\DE_W0011_P0001\DE_2_W0011_P0001_T0001\TR1_W0001_P0011\TR1_2_W0001_P0011_T0001_R1_P4_K1_Ch2-Ch1.zen
28060	2.576969e-04	3.194128e-04	2.459400e-04	20150120_STAG2gfpcf2_G2G1\MitoSys2\Calibration\mEGFPC1H2B_G2\DE_W0011_P0001\DE_2_W0011_P0001_T0001\TR1_W0001_P0011\TR1_2_W0001_P0011_T0001_R1_P4_K1_Ch2-Ch1.zen
30620	2.625869e-04	2.679587e-04	2.243600e-04	20150120_STAG2gfpcf2_G2G1\MitoSys2\Calibration\mEGFPC1H2B_G2\DE_W0011_P0001\DE_2_W0011_P0001_T0001\TR1_W0001_P0011\TR1_2_W0001_P0011_T0001_R1_P4_K1_Ch2-Ch1.zen
33180	2.284485e-04	1.924340e-04	2.051400e-04	20150120_STAG2gfpcf2_G2G1\MitoSys2\Calibration\mEGFPC1H2B_G2\DE_W0011_P0001\DE_2_W0011_P0001_T0001\TR1_W0001_P0011\TR1_2_W0001_P0011_T0001_R1_P4_K1_Ch2-Ch1.zen
35740	2.037654e-04	2.699939e-04	1.879900e-04	20150120_STAG2gfpcf2_G2G1\MitoSys2\Calibration\mEGFPC1H2B_G2\DE_W0011_P0001\DE_2_W0011_P0001_T0001\TR1_W0001_P0011\TR1_2_W0001_P0011_T0001_R1_P4_K1_Ch2-Ch1.zen
38300	1.821873e-04	2.142807e-04	1.726500e-04	20150120_STAG2gfpcf2_G2G1\MitoSys2\Calibration\mEGFPC1H2B_G2\DE_W0011_P0001\DE_2_W0011_P0001_T0001\TR1_W0001_P0011\TR1_2_W0001_P0011_T0001_R1_P4_K1_Ch2-Ch1.zen
40860	2.059287e-04	2.324839e-04	1.589200e-04	20150120_STAG2gfpcf2_G2G1\MitoSys2\Calibration\mEGFPC1H2B_G2\DE_W0011_P0001\DE_2_W0011_P0001_T0001\TR1_W0001_P0011\TR1_2_W0001_P0011_T0001_R1_P4_K1_Ch2-Ch1.zen
43420	1.554750e-04	2.166656e-04	1.465900e-04	20150120_STAG2gfpcf2_G2G1\MitoSys2\Calibration\mEGFPC1H2B_G2\DE_W0011_P0001\DE_2_W0011_P0001_T0001\TR1_W0001_P0011\TR1_2_W0001_P0011_T0001_R1_P4_K1_Ch2-Ch1.zen
45980	9.777334e-05	2.283349e-04	1.355000e-04	20150120_STAG2gfpcf2_G2G1\MitoSys2\Calibration\mEGFPC1H2B_G2\DE_W0011_P0001\DE_2_W0011_P0001_T0001\TR1_W0001_P0011\TR1_2_W0001_P0011_T0001_R1_P4_K1_Ch2-Ch1.zen
48540	7.491216e-05	1.878870e-04	1.255100e-04	20150120_STAG2gfpcf2_G2G1\MitoSys2\Calibration\mEGFPC1H2B_G2\DE_W0011_P0001\DE_2_W0011_P0001_T0001\TR1_W0001_P0011\TR1_2_W0001_P0011_T0001_R1_P4_K1_Ch2-Ch1.zen
51100	1.023265e-04	1.580079e-04	1.164900e-04	20150120_STAG2gfpcf2_G2G1\MitoSys2\Calibration\mEGFPC1H2B_G2\DE_W0011_P0001\DE_2_W0011_P0001_T0001\TR1_W0001_P0011\TR1_2_W0001_P0011_T0001_R1_P4_K1_Ch2-Ch1.zen
56220	9.702146e-05	2.030228e-04	1.009200e-04	20150120_STAG2gfpcf2_G2G1\MitoSys2\Calibration\mEGFPC1H2B_G2\DE_W0011_P0001\DE_2_W0011_P0001_T0001\TR1_W0001_P0011\TR1_2_W0001_P0011_T0001_R1_P4_K1_Ch2-Ch1.zen
61340	8.854050e-05	1.855882e-04	8.806100e-05	20150120_STAG2gfpcf2_G2G1\MitoSys2\Calibration\mEGFPC1H2B_G2\DE_W0011_P0001\DE_2_W0011_P0001_T0001\TR1_W0001_P0011\TR1_2_W0001_P0011_T0001_R1_P4_K1_Ch2-Ch1.zen
66460	5.256716e-05	1.564502e-04	7.735100e-05	20150120_STAG2gfpcf2_G2G1\MitoSys2\Calibration\mEGFPC1H2B_G2\DE_W0011_P0001\DE_2_W0011_P0001_T0001\TR1_W0001_P0011\TR1_2_W0001_P0011_T0001_R1_P4_K1_Ch2-Ch1.zen
71580	1.750929e-05	2.276003e-04	6.835900e-05	20150120_STAG2gfpcf2_G2G1\MitoSys2\Calibration\mEGFPC1H2B_G2\DE_W0011_P0001\DE_2_W0011_P0001_T0001\TR1_W0001_P0011\TR1_2_W0001_P0011_T0001_R1_P4_K1_Ch2-Ch1.zen
76700	3.503473e-05	2.623743e-04	6.075100e-05	20150120_STAG2gfpcf2_G2G1\MitoSys2\Calibration\mEGFPC1H2B_G2\DE_W0011_P0001\DE_2_W0011_P0001_T0001\TR1_W0001_P0011\TR1_2_W0001_P0011_T0001_R1_P4_K1_Ch2-Ch1.zen
81820	1.521572e-05	2.458568e-04	5.426900e-05	20150120_STAG2gfpcf2_G2G1\MitoSys2\Calibration\mEGFPC1H2B_G2\DE_W0011_P0001\DE_2_W0011_P0001_T0001\TR1_W0001_P0011\TR1_2_W0001_P0011_T0001_R1_P4_K1_Ch2-Ch1.zen
86940	2.858477e-05	2.275585e-04	4.870800e-05	20150120_STAG2gfpcf2_G2G1\MitoSys2\Calibration\mEGFPC1H2B_G2\DE_W0011_P0001\DE_2_W0011_P0001_T0001\TR1_W0001_P0011\TR1_2_W0001_P0011_T0001_R1_P4_K1_Ch2-Ch1.zen
92060	9.570853e-06	2.370283e-04	4.390900e-05	20150120_STAG2gfpcf2_G2G1\MitoSys2\Calibration\mEGFPC1H2B_G2\DE_W0011_P0001\DE_2_W0011_P0001_T0001\TR1_W0001_P0011\TR1_2_W0001_P0011_T0001_R1_P4_K1_Ch2-Ch1.zen
97180	-5.865081e-05	2.096074e-04	3.974200e-05	20150120_STAG2gfpcf2_G2G1\MitoSys2\Calibration\mEGFPC1H2B_G2\DE_W0011_P0001\DE_2_W0011_P0001_T0001\TR1_W0001_P0011\TR1_2_W0001_P0011_T0001_R1_P4_K1_Ch2-Ch1.zen
102300	-4.910128e-05	1.410384e-04	3.610600e-05	20150120_STAG2gfpcf2_G2G1\MitoSys2\Calibration\mEGFPC1H2B_G2\DE_W0011_P0001\DE_2_W0011_P0001_T0001\TR1_W0001_P0011\TR1_2_W0001_P0011_T0001_R1_P4_K1_Ch2-Ch1.zen
112540	-1.812958e-05	1.725804e-04	3.010600e-05	20150120_STAG2gfpcf2_G2G1\MitoSys2\Calibration\mEGFPC1H2B_G2\DE_W0011_P0001\DE_2_W0011_P0001_T0001\TR1_W0001_P0011\TR1_2_W0001_P0011_T0001_R1_P4_K1_Ch2-Ch1.zen
122780	-5.306904e-05	2.259541e-04	2.540800e-05	20150120_STAG2gfpcf2_G2G1\MitoSys2\Calibration\mEGFPC1H2B_G2\DE_W0011_P0001\DE_2_W0011_P0001_T0001\TR1_W0001_P0011\TR1_2_W0001_P0011_T0001_R1_P4_K1_Ch2-Ch1.zen
133020	-2.676251e-05	1.634323e-04	2.167100e-05	20150120_STAG2gfpcf2_G2G1\MitoSys2\Calibration\mEGFPC1H2B_G2\DE_W0011_P0001\DE_2_W0011_P0001_T0001\TR1_W0001_P0011\TR1_2_W0001_P0011_T0001_R1_P4_K1_Ch2-Ch1.zen
143260	-4.701659e-05	1.753977e-04	1.865900e-05	20150120_STAG2gfpcf2_G2G1\MitoSys2\Calibration\mEGFPC1H2B_G2\DE_W0011_P0001\DE_2_W0011_P0001_T0001\TR1_W0001_P0011\TR1_2_W0001_P0011_T0001_R1_P4_K1_Ch2-Ch1.zen
153500	-3.090150e-05	1.847427e-04	1.620000e-05	20150120_STAG2gfpcf2_G2G1\MitoSys2\Calibration\mEGFPC1H2B_G2\DE_W0011_P0001\DE_2_W0011_P0001_T0001\TR1_W0001_P0011\TR1_2_W0001_P0011_T0001_R1_P4_K1_Ch2-Ch1.zen
163740	2.074028e-06	1.927275e-04	1.417100e-05	20150120_STAG2gfpcf2_G2G1\MitoSys2\Calibration\mEGFPC1H2B_G2\DE_W0011_P0001\DE_2_W0011_P0001_T0001\TR1_W0001_P0011\TR1_2_W0001_P0011_T0001_R1_P4_K1_Ch2-Ch1.zen
173980	-7.116617e-05	1.878021e-04	1.248100e-05	20150120_STAG2gfpcf2_G2G1\MitoSys2\Calibration\mEGFPC1H2B_G2\DE_W0011_P0001\DE_2_W0011_P0001_T0001\TR1_W0001_P0011\TR1_2_W0001_P0011_T0001_R1_P4_K1_Ch2-Ch1.zen
184220	-5.633475e-05	1.680706e-04	1.106100e-05	20150120_STAG2gfpcf2_G2G1\MitoSys2\Calibration\mEGFPC1H2B_G2\DE_W0011_P0001\DE_2_W0011_P0001_T0001\TR1_W0001_P0011\TR1_2_W0001_P0011_T0001_R1_P4_K1_Ch2-Ch1.zen
194460	-1.644037e-05	2.078604e-04	9.858000e-06	20150120_STAG2gfpcf2_G2G1\MitoSys2\Calibration\mEGFPC1H2B_G2\DE_W0011_P0001\DE_2_W0011_P0001_T0001\TR1_W0001_P0011\TR1_2_W0001_P0011_T0001_R1_P4_K1_Ch2-Ch1.zen
204700	3.746924e-05	1.675854e-04	8.831500e-06	20150120_STAG2gfpcf2_G2G1\MitoSys2\Calibration\mEGFPC1H2B_G2\DE_W0011_P0001\DE_2_W0011_P0001_T0001\TR1_W0001_P0011\TR1_2_W0001_P0011_T0001_R1_P4_K1_Ch2-Ch1.zen
225180	2.834526e-05	1.205694e-04	7.187900e-06	20150120_STAG2gfpcf2_G2G1\MitoSys2\Calibration\mEGFPC1H2B_G2\DE_W0011_P0001\DE_2_W0011_P0001_T0001\TR1_W0001_P0011\TR1_2_W0001_P0011_T0001_R1_P4_K1_Ch2-Ch1.zen
245660	2.570440e-05	1.726797e-04	5.947000e-06	20150120_STAG2gfpcf2_G2G1\MitoSys2\Calibration\mEGFPC1H2B_G2\DE_W0011_P0001\DE_2_W0011_P0001_T0001\TR1_W0001_P0011\TR1_2_W0001_P0011_T0001_R1_P4_K1_Ch2-Ch1.zen
266140	2.533884e-05	1.711639e-04	4.990900e-06	20150120_STAG2gfpcf2_G2G1\MitoSys2\Calibration\mEGFPC1H2B_G2\DE_W0011_P0001\DE_2_W0011_P0001_T0001\TR1_W0001_P0011\TR1_2_W0001_P0011_T0001_R1_P4_K1_Ch2-Ch1.zen
286620	-3.143472e-05	1.650161e-04	4.241000e-06	20150120_STAG2gfpcf2_G2G1\MitoSys2\Calibration\mEGFPC1H2B_G2\DE_W0011_P0001\DE_2_W0011_P0001_T0001\TR1_W0001_P0011\TR1_2_W0001_P0011_T0001_R1_P4_K1_Ch2-Ch1.zen
307100	-3.799002e-05	1.778678e-04	3.643600e-06	20150120_STAG2gfpcf2_G2G1\MitoSys2\Calibration\mEGFPC1H2B_G2\DE_W0011_P0001\DE_2_W0011_P0001_T0001\TR1_W0001_P0011\TR1_2_W0001_P0011_T0001_R1_P4_K1_Ch2-Ch1.zen
327580	-9.017703e-05	1.756976e-04	3.161000e-06	20150120_STAG2gfpcf2_G2G1\MitoSys2\Calibration\mEGFPC1H2B_G2\DE_W0011_P0001\DE_2_W0011_P0001_T0001\TR1_W0001_P0011\TR1_2_W0001_P0011_T0001_R1_P4_K1_Ch2-Ch1.zen
348060	-7.721489e-05	2.164909e-04	2.766300e-06	20150120_STAG2gfpcf2_G2G1\MitoSys2\Calibration\mEGFPC1H2B_G2\DE_W0011_P0001\DE_2_W0011_P0001_T0001\TR1_W0001_P0011\TR1_2_W0001_P0011_T0001_R1_P4_K1_Ch2-Ch1.zen
368540	-7.772052e-05	1.879665e-04	2.439800e-06	20150120_STAG2gfpcf2_G2G1\MitoSys2\Calibration\mEGFPC1H2B_G2\DE_W0011_P0001\DE_2_W0011_P0001_T0001\TR1_W0001_P0011\TR1_2_W0001_P0011_T0001_R1_P4_K1_Ch2-Ch1.zen
389020	-6.523987e-05	2.169504e-04	2.167100e-06	20150120_STAG2gfpcf2_G2G1\MitoSys2\Calibration\mEGFPC1H2B_G2\DE_W0011_P0001\DE_2_W0011_P0001_T0001\TR1_W0001_P0011\TR1_2_W0001_P0011_T0001_R1_P4_K1_Ch2-Ch1.zen
409500	-4.987820e-05	1.875334e-04	1.937200e-06	20150120_STAG2gfpcf2_G2G1\MitoSys2\Calibration\mEGFPC1H2B_G2\DE_W0011_P0001\DE_2_W0011_P0001_T0001\TR1_W0001_P0011\TR1_2_W0001_P0011_T0001_R1_P4_K1_Ch2-Ch1.zen
450460	-8.862058e-05	1.329815e-04	1.574400e-06	20150120_STAG2gfpcf2_G2G1\MitoSys2\Calibration\mEGFPC1H2B_G2\DE_W0011_P0001\DE_2_W0011_P0001_T0001\TR1_W0001_P0011\TR1_2_W0001_P0011_T0001_R1_P4_K1_Ch2-Ch1.zen
491420	-7.745740e-05	1.330557e-04	1.304600e-06	20150120_STAG2gfpcf2_G2G1\MitoSys2\Calibration\mEGFPC1H2B_G2\DE_W0011_P0001\DE_2_W0011_P0001_T0001\TR1_W0001_P0011\TR1_2_W0001_P0011_T0001_R1_P4_K1_Ch2-Ch1.zen
532380	-9.383743e-05	9.549875e-05	1.099000e-06	20150120_STAG2gfpcf2_G2G1\MitoSys2\Calibration\mEGFPC1H2B_G2\DE_W0011_P0001\DE_2_W0011_P0001_T0001\TR1_W0001_P0011\TR1_2_W0001_P0011_T0001_R1_P4_K1_Ch2-Ch1.zen
573340	6.078257e-06	1.038637e-04	9.388400e-07	20150120_STAG2gfpcf2_G2G1\MitoSys2\Calibration\mEGFPC1H2B_G2\DE_W0011_P0001\DE_2_W0011_P0001_T0001\TR1_W0001_P0011\TR1_2_W0001_P0011_T0001_R1_P4_K1_Ch2-Ch1.zen
614300	2.386915e-05	1.054459e-04	8.118400e-07	20150120_STAG2gfpcf2_G2G1\MitoSys2\Calibration\mEGFPC1H2B_G2\DE_W0011_P0001\DE_2_W0011_P0001_T0001\TR1_W0001_P0011\TR1_2_W0001_P0011_T0001_R1_P4_K1_Ch2-Ch1.zen
655260	-2.637255e-05	1.417059e-04	7.094600e-07	20150120_STAG2gfpcf2_G2G1\MitoSys2\Calibration\mEGFPC1H2B_G2\DE_W0011_P0001\DE_2_W0011_P0001_T0001\TR1_W0001_P0011\TR1_2_W0001_P0011_T0001_R1_P4_K1_Ch2-Ch1.zen
[truncated: 65,204 more rows]
