# Supplementary material for: Absolute quantification of cohesin, CTCF and their regulators in human cells
Source: eLife. 2019 Jun 17;8:e46269. doi: 10.7554/eLife.46269 (PMC6606026; doi:10.7554/eLife.46269)
Supplement: Figure 2—source data 1. [file elife-46269-fig2-data1.zip › Figure 2 - source data 1/20150120_STAG2gfpcf2_G2G1/2c_opt_time_col_ic_Ch1.txt]

time_s	Ch1_kHz	path
0	3.341998e+02	20150120_STAG2gfpcf2_G2G1\MitoSys2\Calibration\mEGFPC1H2B_G2\DE_W0001_P0001\DE_2_W0001_P0001_T0001\TR1_W0001_P0001\TR1_2_W0001_P0001_T0001_R1_P1_K1_Ch2-Ch1.zen
6.000000e-02	3.337498e+02	20150120_STAG2gfpcf2_G2G1\MitoSys2\Calibration\mEGFPC1H2B_G2\DE_W0001_P0001\DE_2_W0001_P0001_T0001\TR1_W0001_P0001\TR1_2_W0001_P0001_T0001_R1_P1_K1_Ch2-Ch1.zen
1.200000e-01	3.430998e+02	20150120_STAG2gfpcf2_G2G1\MitoSys2\Calibration\mEGFPC1H2B_G2\DE_W0001_P0001\DE_2_W0001_P0001_T0001\TR1_W0001_P0001\TR1_2_W0001_P0001_T0001_R1_P1_K1_Ch2-Ch1.zen
1.800000e-01	3.234831e+02	20150120_STAG2gfpcf2_G2G1\MitoSys2\Calibration\mEGFPC1H2B_G2\DE_W0001_P0001\DE_2_W0001_P0001_T0001\TR1_W0001_P0001\TR1_2_W0001_P0001_T0001_R1_P1_K1_Ch2-Ch1.zen
2.400000e-01	3.347331e+02	20150120_STAG2gfpcf2_G2G1\MitoSys2\Calibration\mEGFPC1H2B_G2\DE_W0001_P0001\DE_2_W0001_P0001_T0001\TR1_W0001_P0001\TR1_2_W0001_P0001_T0001_R1_P1_K1_Ch2-Ch1.zen
3.000000e-01	3.276165e+02	20150120_STAG2gfpcf2_G2G1\MitoSys2\Calibration\mEGFPC1H2B_G2\DE_W0001_P0001\DE_2_W0001_P0001_T0001\TR1_W0001_P0001\TR1_2_W0001_P0001_T0001_R1_P1_K1_Ch2-Ch1.zen
3.600000e-01	3.350498e+02	20150120_STAG2gfpcf2_G2G1\MitoSys2\Calibration\mEGFPC1H2B_G2\DE_W0001_P0001\DE_2_W0001_P0001_T0001\TR1_W0001_P0001\TR1_2_W0001_P0001_T0001_R1_P1_K1_Ch2-Ch1.zen
4.200000e-01	3.430998e+02	20150120_STAG2gfpcf2_G2G1\MitoSys2\Calibration\mEGFPC1H2B_G2\DE_W0001_P0001\DE_2_W0001_P0001_T0001\TR1_W0001_P0001\TR1_2_W0001_P0001_T0001_R1_P1_K1_Ch2-Ch1.zen
4.800000e-01	3.350498e+02	20150120_STAG2gfpcf2_G2G1\MitoSys2\Calibration\mEGFPC1H2B_G2\DE_W0001_P0001\DE_2_W0001_P0001_T0001\TR1_W0001_P0001\TR1_2_W0001_P0001_T0001_R1_P1_K1_Ch2-Ch1.zen
5.400000e-01	3.359164e+02	20150120_STAG2gfpcf2_G2G1\MitoSys2\Calibration\mEGFPC1H2B_G2\DE_W0001_P0001\DE_2_W0001_P0001_T0001\TR1_W0001_P0001\TR1_2_W0001_P0001_T0001_R1_P1_K1_Ch2-Ch1.zen
6.000000e-01	3.406165e+02	20150120_STAG2gfpcf2_G2G1\MitoSys2\Calibration\mEGFPC1H2B_G2\DE_W0001_P0001\DE_2_W0001_P0001_T0001\TR1_W0001_P0001\TR1_2_W0001_P0001_T0001_R1_P1_K1_Ch2-Ch1.zen
6.600000e-01	3.470498e+02	20150120_STAG2gfpcf2_G2G1\MitoSys2\Calibration\mEGFPC1H2B_G2\DE_W0001_P0001\DE_2_W0001_P0001_T0001\TR1_W0001_P0001\TR1_2_W0001_P0001_T0001_R1_P1_K1_Ch2-Ch1.zen
7.200000e-01	3.251498e+02	20150120_STAG2gfpcf2_G2G1\MitoSys2\Calibration\mEGFPC1H2B_G2\DE_W0001_P0001\DE_2_W0001_P0001_T0001\TR1_W0001_P0001\TR1_2_W0001_P0001_T0001_R1_P1_K1_Ch2-Ch1.zen
7.800000e-01	3.243331e+02	20150120_STAG2gfpcf2_G2G1\MitoSys2\Calibration\mEGFPC1H2B_G2\DE_W0001_P0001\DE_2_W0001_P0001_T0001\TR1_W0001_P0001\TR1_2_W0001_P0001_T0001_R1_P1_K1_Ch2-Ch1.zen
8.400000e-01	3.342331e+02	20150120_STAG2gfpcf2_G2G1\MitoSys2\Calibration\mEGFPC1H2B_G2\DE_W0001_P0001\DE_2_W0001_P0001_T0001\TR1_W0001_P0001\TR1_2_W0001_P0001_T0001_R1_P1_K1_Ch2-Ch1.zen
9.000000e-01	3.524998e+02	20150120_STAG2gfpcf2_G2G1\MitoSys2\Calibration\mEGFPC1H2B_G2\DE_W0001_P0001\DE_2_W0001_P0001_T0001\TR1_W0001_P0001\TR1_2_W0001_P0001_T0001_R1_P1_K1_Ch2-Ch1.zen
9.600000e-01	3.228831e+02	20150120_STAG2gfpcf2_G2G1\MitoSys2\Calibration\mEGFPC1H2B_G2\DE_W0001_P0001\DE_2_W0001_P0001_T0001\TR1_W0001_P0001\TR1_2_W0001_P0001_T0001_R1_P1_K1_Ch2-Ch1.zen
1.020000e+00	3.275331e+02	20150120_STAG2gfpcf2_G2G1\MitoSys2\Calibration\mEGFPC1H2B_G2\DE_W0001_P0001\DE_2_W0001_P0001_T0001\TR1_W0001_P0001\TR1_2_W0001_P0001_T0001_R1_P1_K1_Ch2-Ch1.zen
1.080000e+00	3.324998e+02	20150120_STAG2gfpcf2_G2G1\MitoSys2\Calibration\mEGFPC1H2B_G2\DE_W0001_P0001\DE_2_W0001_P0001_T0001\TR1_W0001_P0001\TR1_2_W0001_P0001_T0001_R1_P1_K1_Ch2-Ch1.zen
1.140000e+00	3.369164e+02	20150120_STAG2gfpcf2_G2G1\MitoSys2\Calibration\mEGFPC1H2B_G2\DE_W0001_P0001\DE_2_W0001_P0001_T0001\TR1_W0001_P0001\TR1_2_W0001_P0001_T0001_R1_P1_K1_Ch2-Ch1.zen
1.200000e+00	3.343665e+02	20150120_STAG2gfpcf2_G2G1\MitoSys2\Calibration\mEGFPC1H2B_G2\DE_W0001_P0001\DE_2_W0001_P0001_T0001\TR1_W0001_P0001\TR1_2_W0001_P0001_T0001_R1_P1_K1_Ch2-Ch1.zen
1.260000e+00	3.223165e+02	20150120_STAG2gfpcf2_G2G1\MitoSys2\Calibration\mEGFPC1H2B_G2\DE_W0001_P0001\DE_2_W0001_P0001_T0001\TR1_W0001_P0001\TR1_2_W0001_P0001_T0001_R1_P1_K1_Ch2-Ch1.zen
1.320000e+00	3.327331e+02	20150120_STAG2gfpcf2_G2G1\MitoSys2\Calibration\mEGFPC1H2B_G2\DE_W0001_P0001\DE_2_W0001_P0001_T0001\TR1_W0001_P0001\TR1_2_W0001_P0001_T0001_R1_P1_K1_Ch2-Ch1.zen
1.380000e+00	3.422498e+02	20150120_STAG2gfpcf2_G2G1\MitoSys2\Calibration\mEGFPC1H2B_G2\DE_W0001_P0001\DE_2_W0001_P0001_T0001\TR1_W0001_P0001\TR1_2_W0001_P0001_T0001_R1_P1_K1_Ch2-Ch1.zen
1.440000e+00	3.427331e+02	20150120_STAG2gfpcf2_G2G1\MitoSys2\Calibration\mEGFPC1H2B_G2\DE_W0001_P0001\DE_2_W0001_P0001_T0001\TR1_W0001_P0001\TR1_2_W0001_P0001_T0001_R1_P1_K1_Ch2-Ch1.zen
1.500000e+00	3.339331e+02	20150120_STAG2gfpcf2_G2G1\MitoSys2\Calibration\mEGFPC1H2B_G2\DE_W0001_P0001\DE_2_W0001_P0001_T0001\TR1_W0001_P0001\TR1_2_W0001_P0001_T0001_R1_P1_K1_Ch2-Ch1.zen
1.560000e+00	3.405331e+02	20150120_STAG2gfpcf2_G2G1\MitoSys2\Calibration\mEGFPC1H2B_G2\DE_W0001_P0001\DE_2_W0001_P0001_T0001\TR1_W0001_P0001\TR1_2_W0001_P0001_T0001_R1_P1_K1_Ch2-Ch1.zen
1.620000e+00	3.265665e+02	20150120_STAG2gfpcf2_G2G1\MitoSys2\Calibration\mEGFPC1H2B_G2\DE_W0001_P0001\DE_2_W0001_P0001_T0001\TR1_W0001_P0001\TR1_2_W0001_P0001_T0001_R1_P1_K1_Ch2-Ch1.zen
1.680000e+00	3.352498e+02	20150120_STAG2gfpcf2_G2G1\MitoSys2\Calibration\mEGFPC1H2B_G2\DE_W0001_P0001\DE_2_W0001_P0001_T0001\TR1_W0001_P0001\TR1_2_W0001_P0001_T0001_R1_P1_K1_Ch2-Ch1.zen
1.740000e+00	3.289165e+02	20150120_STAG2gfpcf2_G2G1\MitoSys2\Calibration\mEGFPC1H2B_G2\DE_W0001_P0001\DE_2_W0001_P0001_T0001\TR1_W0001_P0001\TR1_2_W0001_P0001_T0001_R1_P1_K1_Ch2-Ch1.zen
1.800000e+00	3.323331e+02	20150120_STAG2gfpcf2_G2G1\MitoSys2\Calibration\mEGFPC1H2B_G2\DE_W0001_P0001\DE_2_W0001_P0001_T0001\TR1_W0001_P0001\TR1_2_W0001_P0001_T0001_R1_P1_K1_Ch2-Ch1.zen
1.860000e+00	3.164498e+02	20150120_STAG2gfpcf2_G2G1\MitoSys2\Calibration\mEGFPC1H2B_G2\DE_W0001_P0001\DE_2_W0001_P0001_T0001\TR1_W0001_P0001\TR1_2_W0001_P0001_T0001_R1_P1_K1_Ch2-Ch1.zen
1.920000e+00	3.339998e+02	20150120_STAG2gfpcf2_G2G1\MitoSys2\Calibration\mEGFPC1H2B_G2\DE_W0001_P0001\DE_2_W0001_P0001_T0001\TR1_W0001_P0001\TR1_2_W0001_P0001_T0001_R1_P1_K1_Ch2-Ch1.zen
1.980000e+00	3.187998e+02	20150120_STAG2gfpcf2_G2G1\MitoSys2\Calibration\mEGFPC1H2B_G2\DE_W0001_P0001\DE_2_W0001_P0001_T0001\TR1_W0001_P0001\TR1_2_W0001_P0001_T0001_R1_P1_K1_Ch2-Ch1.zen
2.040000e+00	3.416831e+02	20150120_STAG2gfpcf2_G2G1\MitoSys2\Calibration\mEGFPC1H2B_G2\DE_W0001_P0001\DE_2_W0001_P0001_T0001\TR1_W0001_P0001\TR1_2_W0001_P0001_T0001_R1_P1_K1_Ch2-Ch1.zen
2.100000e+00	3.213165e+02	20150120_STAG2gfpcf2_G2G1\MitoSys2\Calibration\mEGFPC1H2B_G2\DE_W0001_P0001\DE_2_W0001_P0001_T0001\TR1_W0001_P0001\TR1_2_W0001_P0001_T0001_R1_P1_K1_Ch2-Ch1.zen
2.160000e+00	3.129331e+02	20150120_STAG2gfpcf2_G2G1\MitoSys2\Calibration\mEGFPC1H2B_G2\DE_W0001_P0001\DE_2_W0001_P0001_T0001\TR1_W0001_P0001\TR1_2_W0001_P0001_T0001_R1_P1_K1_Ch2-Ch1.zen
2.220000e+00	3.309331e+02	20150120_STAG2gfpcf2_G2G1\MitoSys2\Calibration\mEGFPC1H2B_G2\DE_W0001_P0001\DE_2_W0001_P0001_T0001\TR1_W0001_P0001\TR1_2_W0001_P0001_T0001_R1_P1_K1_Ch2-Ch1.zen
2.280000e+00	3.198665e+02	20150120_STAG2gfpcf2_G2G1\MitoSys2\Calibration\mEGFPC1H2B_G2\DE_W0001_P0001\DE_2_W0001_P0001_T0001\TR1_W0001_P0001\TR1_2_W0001_P0001_T0001_R1_P1_K1_Ch2-Ch1.zen
2.340000e+00	3.306998e+02	20150120_STAG2gfpcf2_G2G1\MitoSys2\Calibration\mEGFPC1H2B_G2\DE_W0001_P0001\DE_2_W0001_P0001_T0001\TR1_W0001_P0001\TR1_2_W0001_P0001_T0001_R1_P1_K1_Ch2-Ch1.zen
2.400000e+00	3.318665e+02	20150120_STAG2gfpcf2_G2G1\MitoSys2\Calibration\mEGFPC1H2B_G2\DE_W0001_P0001\DE_2_W0001_P0001_T0001\TR1_W0001_P0001\TR1_2_W0001_P0001_T0001_R1_P1_K1_Ch2-Ch1.zen
2.460000e+00	3.243665e+02	20150120_STAG2gfpcf2_G2G1\MitoSys2\Calibration\mEGFPC1H2B_G2\DE_W0001_P0001\DE_2_W0001_P0001_T0001\TR1_W0001_P0001\TR1_2_W0001_P0001_T0001_R1_P1_K1_Ch2-Ch1.zen
2.520000e+00	3.274831e+02	20150120_STAG2gfpcf2_G2G1\MitoSys2\Calibration\mEGFPC1H2B_G2\DE_W0001_P0001\DE_2_W0001_P0001_T0001\TR1_W0001_P0001\TR1_2_W0001_P0001_T0001_R1_P1_K1_Ch2-Ch1.zen
2.580000e+00	3.350998e+02	20150120_STAG2gfpcf2_G2G1\MitoSys2\Calibration\mEGFPC1H2B_G2\DE_W0001_P0001\DE_2_W0001_P0001_T0001\TR1_W0001_P0001\TR1_2_W0001_P0001_T0001_R1_P1_K1_Ch2-Ch1.zen
2.640000e+00	3.370831e+02	20150120_STAG2gfpcf2_G2G1\MitoSys2\Calibration\mEGFPC1H2B_G2\DE_W0001_P0001\DE_2_W0001_P0001_T0001\TR1_W0001_P0001\TR1_2_W0001_P0001_T0001_R1_P1_K1_Ch2-Ch1.zen
2.700000e+00	3.315665e+02	20150120_STAG2gfpcf2_G2G1\MitoSys2\Calibration\mEGFPC1H2B_G2\DE_W0001_P0001\DE_2_W0001_P0001_T0001\TR1_W0001_P0001\TR1_2_W0001_P0001_T0001_R1_P1_K1_Ch2-Ch1.zen
2.760000e+00	3.466831e+02	20150120_STAG2gfpcf2_G2G1\MitoSys2\Calibration\mEGFPC1H2B_G2\DE_W0001_P0001\DE_2_W0001_P0001_T0001\TR1_W0001_P0001\TR1_2_W0001_P0001_T0001_R1_P1_K1_Ch2-Ch1.zen
2.820000e+00	3.509164e+02	20150120_STAG2gfpcf2_G2G1\MitoSys2\Calibration\mEGFPC1H2B_G2\DE_W0001_P0001\DE_2_W0001_P0001_T0001\TR1_W0001_P0001\TR1_2_W0001_P0001_T0001_R1_P1_K1_Ch2-Ch1.zen
2.880000e+00	3.192331e+02	20150120_STAG2gfpcf2_G2G1\MitoSys2\Calibration\mEGFPC1H2B_G2\DE_W0001_P0001\DE_2_W0001_P0001_T0001\TR1_W0001_P0001\TR1_2_W0001_P0001_T0001_R1_P1_K1_Ch2-Ch1.zen
2.940000e+00	3.225331e+02	20150120_STAG2gfpcf2_G2G1\MitoSys2\Calibration\mEGFPC1H2B_G2\DE_W0001_P0001\DE_2_W0001_P0001_T0001\TR1_W0001_P0001\TR1_2_W0001_P0001_T0001_R1_P1_K1_Ch2-Ch1.zen
3	3.183498e+02	20150120_STAG2gfpcf2_G2G1\MitoSys2\Calibration\mEGFPC1H2B_G2\DE_W0001_P0001\DE_2_W0001_P0001_T0001\TR1_W0001_P0001\TR1_2_W0001_P0001_T0001_R1_P1_K1_Ch2-Ch1.zen
3.060000e+00	3.459498e+02	20150120_STAG2gfpcf2_G2G1\MitoSys2\Calibration\mEGFPC1H2B_G2\DE_W0001_P0001\DE_2_W0001_P0001_T0001\TR1_W0001_P0001\TR1_2_W0001_P0001_T0001_R1_P1_K1_Ch2-Ch1.zen
3.120000e+00	3.214998e+02	20150120_STAG2gfpcf2_G2G1\MitoSys2\Calibration\mEGFPC1H2B_G2\DE_W0001_P0001\DE_2_W0001_P0001_T0001\TR1_W0001_P0001\TR1_2_W0001_P0001_T0001_R1_P1_K1_Ch2-Ch1.zen
3.180000e+00	3.319665e+02	20150120_STAG2gfpcf2_G2G1\MitoSys2\Calibration\mEGFPC1H2B_G2\DE_W0001_P0001\DE_2_W0001_P0001_T0001\TR1_W0001_P0001\TR1_2_W0001_P0001_T0001_R1_P1_K1_Ch2-Ch1.zen
3.240000e+00	3.252165e+02	20150120_STAG2gfpcf2_G2G1\MitoSys2\Calibration\mEGFPC1H2B_G2\DE_W0001_P0001\DE_2_W0001_P0001_T0001\TR1_W0001_P0001\TR1_2_W0001_P0001_T0001_R1_P1_K1_Ch2-Ch1.zen
3.300000e+00	3.401998e+02	20150120_STAG2gfpcf2_G2G1\MitoSys2\Calibration\mEGFPC1H2B_G2\DE_W0001_P0001\DE_2_W0001_P0001_T0001\TR1_W0001_P0001\TR1_2_W0001_P0001_T0001_R1_P1_K1_Ch2-Ch1.zen
3.360000e+00	3.414331e+02	20150120_STAG2gfpcf2_G2G1\MitoSys2\Calibration\mEGFPC1H2B_G2\DE_W0001_P0001\DE_2_W0001_P0001_T0001\TR1_W0001_P0001\TR1_2_W0001_P0001_T0001_R1_P1_K1_Ch2-Ch1.zen
3.420000e+00	3.358498e+02	20150120_STAG2gfpcf2_G2G1\MitoSys2\Calibration\mEGFPC1H2B_G2\DE_W0001_P0001\DE_2_W0001_P0001_T0001\TR1_W0001_P0001\TR1_2_W0001_P0001_T0001_R1_P1_K1_Ch2-Ch1.zen
3.480000e+00	3.401498e+02	20150120_STAG2gfpcf2_G2G1\MitoSys2\Calibration\mEGFPC1H2B_G2\DE_W0001_P0001\DE_2_W0001_P0001_T0001\TR1_W0001_P0001\TR1_2_W0001_P0001_T0001_R1_P1_K1_Ch2-Ch1.zen
3.540000e+00	3.446498e+02	20150120_STAG2gfpcf2_G2G1\MitoSys2\Calibration\mEGFPC1H2B_G2\DE_W0001_P0001\DE_2_W0001_P0001_T0001\TR1_W0001_P0001\TR1_2_W0001_P0001_T0001_R1_P1_K1_Ch2-Ch1.zen
3.600000e+00	3.551165e+02	20150120_STAG2gfpcf2_G2G1\MitoSys2\Calibration\mEGFPC1H2B_G2\DE_W0001_P0001\DE_2_W0001_P0001_T0001\TR1_W0001_P0001\TR1_2_W0001_P0001_T0001_R1_P1_K1_Ch2-Ch1.zen
3.660000e+00	3.361331e+02	20150120_STAG2gfpcf2_G2G1\MitoSys2\Calibration\mEGFPC1H2B_G2\DE_W0001_P0001\DE_2_W0001_P0001_T0001\TR1_W0001_P0001\TR1_2_W0001_P0001_T0001_R1_P1_K1_Ch2-Ch1.zen
3.720000e+00	3.356498e+02	20150120_STAG2gfpcf2_G2G1\MitoSys2\Calibration\mEGFPC1H2B_G2\DE_W0001_P0001\DE_2_W0001_P0001_T0001\TR1_W0001_P0001\TR1_2_W0001_P0001_T0001_R1_P1_K1_Ch2-Ch1.zen
3.780000e+00	3.484665e+02	20150120_STAG2gfpcf2_G2G1\MitoSys2\Calibration\mEGFPC1H2B_G2\DE_W0001_P0001\DE_2_W0001_P0001_T0001\TR1_W0001_P0001\TR1_2_W0001_P0001_T0001_R1_P1_K1_Ch2-Ch1.zen
3.840000e+00	3.262998e+02	20150120_STAG2gfpcf2_G2G1\MitoSys2\Calibration\mEGFPC1H2B_G2\DE_W0001_P0001\DE_2_W0001_P0001_T0001\TR1_W0001_P0001\TR1_2_W0001_P0001_T0001_R1_P1_K1_Ch2-Ch1.zen
3.900000e+00	3.323331e+02	20150120_STAG2gfpcf2_G2G1\MitoSys2\Calibration\mEGFPC1H2B_G2\DE_W0001_P0001\DE_2_W0001_P0001_T0001\TR1_W0001_P0001\TR1_2_W0001_P0001_T0001_R1_P1_K1_Ch2-Ch1.zen
3.960000e+00	3.360998e+02	20150120_STAG2gfpcf2_G2G1\MitoSys2\Calibration\mEGFPC1H2B_G2\DE_W0001_P0001\DE_2_W0001_P0001_T0001\TR1_W0001_P0001\TR1_2_W0001_P0001_T0001_R1_P1_K1_Ch2-Ch1.zen
4.020000e+00	3.196165e+02	20150120_STAG2gfpcf2_G2G1\MitoSys2\Calibration\mEGFPC1H2B_G2\DE_W0001_P0001\DE_2_W0001_P0001_T0001\TR1_W0001_P0001\TR1_2_W0001_P0001_T0001_R1_P1_K1_Ch2-Ch1.zen
4.080000e+00	3.236831e+02	20150120_STAG2gfpcf2_G2G1\MitoSys2\Calibration\mEGFPC1H2B_G2\DE_W0001_P0001\DE_2_W0001_P0001_T0001\TR1_W0001_P0001\TR1_2_W0001_P0001_T0001_R1_P1_K1_Ch2-Ch1.zen
4.140000e+00	3.406998e+02	20150120_STAG2gfpcf2_G2G1\MitoSys2\Calibration\mEGFPC1H2B_G2\DE_W0001_P0001\DE_2_W0001_P0001_T0001\TR1_W0001_P0001\TR1_2_W0001_P0001_T0001_R1_P1_K1_Ch2-Ch1.zen
4.200000e+00	3.229498e+02	20150120_STAG2gfpcf2_G2G1\MitoSys2\Calibration\mEGFPC1H2B_G2\DE_W0001_P0001\DE_2_W0001_P0001_T0001\TR1_W0001_P0001\TR1_2_W0001_P0001_T0001_R1_P1_K1_Ch2-Ch1.zen
4.260000e+00	3.458831e+02	20150120_STAG2gfpcf2_G2G1\MitoSys2\Calibration\mEGFPC1H2B_G2\DE_W0001_P0001\DE_2_W0001_P0001_T0001\TR1_W0001_P0001\TR1_2_W0001_P0001_T0001_R1_P1_K1_Ch2-Ch1.zen
4.320000e+00	3.213998e+02	20150120_STAG2gfpcf2_G2G1\MitoSys2\Calibration\mEGFPC1H2B_G2\DE_W0001_P0001\DE_2_W0001_P0001_T0001\TR1_W0001_P0001\TR1_2_W0001_P0001_T0001_R1_P1_K1_Ch2-Ch1.zen
4.380000e+00	3.281998e+02	20150120_STAG2gfpcf2_G2G1\MitoSys2\Calibration\mEGFPC1H2B_G2\DE_W0001_P0001\DE_2_W0001_P0001_T0001\TR1_W0001_P0001\TR1_2_W0001_P0001_T0001_R1_P1_K1_Ch2-Ch1.zen
4.440000e+00	3.263831e+02	20150120_STAG2gfpcf2_G2G1\MitoSys2\Calibration\mEGFPC1H2B_G2\DE_W0001_P0001\DE_2_W0001_P0001_T0001\TR1_W0001_P0001\TR1_2_W0001_P0001_T0001_R1_P1_K1_Ch2-Ch1.zen
4.500000e+00	3.203498e+02	20150120_STAG2gfpcf2_G2G1\MitoSys2\Calibration\mEGFPC1H2B_G2\DE_W0001_P0001\DE_2_W0001_P0001_T0001\TR1_W0001_P0001\TR1_2_W0001_P0001_T0001_R1_P1_K1_Ch2-Ch1.zen
4.560000e+00	3.383998e+02	20150120_STAG2gfpcf2_G2G1\MitoSys2\Calibration\mEGFPC1H2B_G2\DE_W0001_P0001\DE_2_W0001_P0001_T0001\TR1_W0001_P0001\TR1_2_W0001_P0001_T0001_R1_P1_K1_Ch2-Ch1.zen
4.620000e+00	3.305665e+02	20150120_STAG2gfpcf2_G2G1\MitoSys2\Calibration\mEGFPC1H2B_G2\DE_W0001_P0001\DE_2_W0001_P0001_T0001\TR1_W0001_P0001\TR1_2_W0001_P0001_T0001_R1_P1_K1_Ch2-Ch1.zen
4.680000e+00	3.353665e+02	20150120_STAG2gfpcf2_G2G1\MitoSys2\Calibration\mEGFPC1H2B_G2\DE_W0001_P0001\DE_2_W0001_P0001_T0001\TR1_W0001_P0001\TR1_2_W0001_P0001_T0001_R1_P1_K1_Ch2-Ch1.zen
4.740000e+00	3.364164e+02	20150120_STAG2gfpcf2_G2G1\MitoSys2\Calibration\mEGFPC1H2B_G2\DE_W0001_P0001\DE_2_W0001_P0001_T0001\TR1_W0001_P0001\TR1_2_W0001_P0001_T0001_R1_P1_K1_Ch2-Ch1.zen
4.800000e+00	3.408331e+02	20150120_STAG2gfpcf2_G2G1\MitoSys2\Calibration\mEGFPC1H2B_G2\DE_W0001_P0001\DE_2_W0001_P0001_T0001\TR1_W0001_P0001\TR1_2_W0001_P0001_T0001_R1_P1_K1_Ch2-Ch1.zen
4.860000e+00	3.273165e+02	20150120_STAG2gfpcf2_G2G1\MitoSys2\Calibration\mEGFPC1H2B_G2\DE_W0001_P0001\DE_2_W0001_P0001_T0001\TR1_W0001_P0001\TR1_2_W0001_P0001_T0001_R1_P1_K1_Ch2-Ch1.zen
4.920000e+00	3.426331e+02	20150120_STAG2gfpcf2_G2G1\MitoSys2\Calibration\mEGFPC1H2B_G2\DE_W0001_P0001\DE_2_W0001_P0001_T0001\TR1_W0001_P0001\TR1_2_W0001_P0001_T0001_R1_P1_K1_Ch2-Ch1.zen
4.980000e+00	3.304498e+02	20150120_STAG2gfpcf2_G2G1\MitoSys2\Calibration\mEGFPC1H2B_G2\DE_W0001_P0001\DE_2_W0001_P0001_T0001\TR1_W0001_P0001\TR1_2_W0001_P0001_T0001_R1_P1_K1_Ch2-Ch1.zen
5.040000e+00	3.142665e+02	20150120_STAG2gfpcf2_G2G1\MitoSys2\Calibration\mEGFPC1H2B_G2\DE_W0001_P0001\DE_2_W0001_P0001_T0001\TR1_W0001_P0001\TR1_2_W0001_P0001_T0001_R1_P1_K1_Ch2-Ch1.zen
5.100000e+00	3.185498e+02	20150120_STAG2gfpcf2_G2G1\MitoSys2\Calibration\mEGFPC1H2B_G2\DE_W0001_P0001\DE_2_W0001_P0001_T0001\TR1_W0001_P0001\TR1_2_W0001_P0001_T0001_R1_P1_K1_Ch2-Ch1.zen
5.160000e+00	3.134998e+02	20150120_STAG2gfpcf2_G2G1\MitoSys2\Calibration\mEGFPC1H2B_G2\DE_W0001_P0001\DE_2_W0001_P0001_T0001\TR1_W0001_P0001\TR1_2_W0001_P0001_T0001_R1_P1_K1_Ch2-Ch1.zen
5.220000e+00	3.439164e+02	20150120_STAG2gfpcf2_G2G1\MitoSys2\Calibration\mEGFPC1H2B_G2\DE_W0001_P0001\DE_2_W0001_P0001_T0001\TR1_W0001_P0001\TR1_2_W0001_P0001_T0001_R1_P1_K1_Ch2-Ch1.zen
5.280000e+00	3.381165e+02	20150120_STAG2gfpcf2_G2G1\MitoSys2\Calibration\mEGFPC1H2B_G2\DE_W0001_P0001\DE_2_W0001_P0001_T0001\TR1_W0001_P0001\TR1_2_W0001_P0001_T0001_R1_P1_K1_Ch2-Ch1.zen
5.340000e+00	3.408498e+02	20150120_STAG2gfpcf2_G2G1\MitoSys2\Calibration\mEGFPC1H2B_G2\DE_W0001_P0001\DE_2_W0001_P0001_T0001\TR1_W0001_P0001\TR1_2_W0001_P0001_T0001_R1_P1_K1_Ch2-Ch1.zen
5.400000e+00	3.230998e+02	20150120_STAG2gfpcf2_G2G1\MitoSys2\Calibration\mEGFPC1H2B_G2\DE_W0001_P0001\DE_2_W0001_P0001_T0001\TR1_W0001_P0001\TR1_2_W0001_P0001_T0001_R1_P1_K1_Ch2-Ch1.zen
5.460000e+00	3.432165e+02	20150120_STAG2gfpcf2_G2G1\MitoSys2\Calibration\mEGFPC1H2B_G2\DE_W0001_P0001\DE_2_W0001_P0001_T0001\TR1_W0001_P0001\TR1_2_W0001_P0001_T0001_R1_P1_K1_Ch2-Ch1.zen
5.520000e+00	3.488164e+02	20150120_STAG2gfpcf2_G2G1\MitoSys2\Calibration\mEGFPC1H2B_G2\DE_W0001_P0001\DE_2_W0001_P0001_T0001\TR1_W0001_P0001\TR1_2_W0001_P0001_T0001_R1_P1_K1_Ch2-Ch1.zen
5.580000e+00	3.294998e+02	20150120_STAG2gfpcf2_G2G1\MitoSys2\Calibration\mEGFPC1H2B_G2\DE_W0001_P0001\DE_2_W0001_P0001_T0001\TR1_W0001_P0001\TR1_2_W0001_P0001_T0001_R1_P1_K1_Ch2-Ch1.zen
5.640000e+00	3.201831e+02	20150120_STAG2gfpcf2_G2G1\MitoSys2\Calibration\mEGFPC1H2B_G2\DE_W0001_P0001\DE_2_W0001_P0001_T0001\TR1_W0001_P0001\TR1_2_W0001_P0001_T0001_R1_P1_K1_Ch2-Ch1.zen
5.700000e+00	3.472998e+02	20150120_STAG2gfpcf2_G2G1\MitoSys2\Calibration\mEGFPC1H2B_G2\DE_W0001_P0001\DE_2_W0001_P0001_T0001\TR1_W0001_P0001\TR1_2_W0001_P0001_T0001_R1_P1_K1_Ch2-Ch1.zen
5.760000e+00	3.224998e+02	20150120_STAG2gfpcf2_G2G1\MitoSys2\Calibration\mEGFPC1H2B_G2\DE_W0001_P0001\DE_2_W0001_P0001_T0001\TR1_W0001_P0001\TR1_2_W0001_P0001_T0001_R1_P1_K1_Ch2-Ch1.zen
5.820000e+00	3.370498e+02	20150120_STAG2gfpcf2_G2G1\MitoSys2\Calibration\mEGFPC1H2B_G2\DE_W0001_P0001\DE_2_W0001_P0001_T0001\TR1_W0001_P0001\TR1_2_W0001_P0001_T0001_R1_P1_K1_Ch2-Ch1.zen
5.880000e+00	3.522831e+02	20150120_STAG2gfpcf2_G2G1\MitoSys2\Calibration\mEGFPC1H2B_G2\DE_W0001_P0001\DE_2_W0001_P0001_T0001\TR1_W0001_P0001\TR1_2_W0001_P0001_T0001_R1_P1_K1_Ch2-Ch1.zen
5.940000e+00	3.232665e+02	20150120_STAG2gfpcf2_G2G1\MitoSys2\Calibration\mEGFPC1H2B_G2\DE_W0001_P0001\DE_2_W0001_P0001_T0001\TR1_W0001_P0001\TR1_2_W0001_P0001_T0001_R1_P1_K1_Ch2-Ch1.zen
6	3.272665e+02	20150120_STAG2gfpcf2_G2G1\MitoSys2\Calibration\mEGFPC1H2B_G2\DE_W0001_P0001\DE_2_W0001_P0001_T0001\TR1_W0001_P0001\TR1_2_W0001_P0001_T0001_R1_P1_K1_Ch2-Ch1.zen
6.060000e+00	3.334831e+02	20150120_STAG2gfpcf2_G2G1\MitoSys2\Calibration\mEGFPC1H2B_G2\DE_W0001_P0001\DE_2_W0001_P0001_T0001\TR1_W0001_P0001\TR1_2_W0001_P0001_T0001_R1_P1_K1_Ch2-Ch1.zen
6.120000e+00	3.244498e+02	20150120_STAG2gfpcf2_G2G1\MitoSys2\Calibration\mEGFPC1H2B_G2\DE_W0001_P0001\DE_2_W0001_P0001_T0001\TR1_W0001_P0001\TR1_2_W0001_P0001_T0001_R1_P1_K1_Ch2-Ch1.zen
6.180000e+00	3.310665e+02	20150120_STAG2gfpcf2_G2G1\MitoSys2\Calibration\mEGFPC1H2B_G2\DE_W0001_P0001\DE_2_W0001_P0001_T0001\TR1_W0001_P0001\TR1_2_W0001_P0001_T0001_R1_P1_K1_Ch2-Ch1.zen
6.240000e+00	3.429498e+02	20150120_STAG2gfpcf2_G2G1\MitoSys2\Calibration\mEGFPC1H2B_G2\DE_W0001_P0001\DE_2_W0001_P0001_T0001\TR1_W0001_P0001\TR1_2_W0001_P0001_T0001_R1_P1_K1_Ch2-Ch1.zen
6.300000e+00	3.233998e+02	20150120_STAG2gfpcf2_G2G1\MitoSys2\Calibration\mEGFPC1H2B_G2\DE_W0001_P0001\DE_2_W0001_P0001_T0001\TR1_W0001_P0001\TR1_2_W0001_P0001_T0001_R1_P1_K1_Ch2-Ch1.zen
6.360000e+00	3.474665e+02	20150120_STAG2gfpcf2_G2G1\MitoSys2\Calibration\mEGFPC1H2B_G2\DE_W0001_P0001\DE_2_W0001_P0001_T0001\TR1_W0001_P0001\TR1_2_W0001_P0001_T0001_R1_P1_K1_Ch2-Ch1.zen
6.420000e+00	3.347831e+02	20150120_STAG2gfpcf2_G2G1\MitoSys2\Calibration\mEGFPC1H2B_G2\DE_W0001_P0001\DE_2_W0001_P0001_T0001\TR1_W0001_P0001\TR1_2_W0001_P0001_T0001_R1_P1_K1_Ch2-Ch1.zen
6.480000e+00	3.323998e+02	20150120_STAG2gfpcf2_G2G1\MitoSys2\Calibration\mEGFPC1H2B_G2\DE_W0001_P0001\DE_2_W0001_P0001_T0001\TR1_W0001_P0001\TR1_2_W0001_P0001_T0001_R1_P1_K1_Ch2-Ch1.zen
6.540000e+00	3.231498e+02	20150120_STAG2gfpcf2_G2G1\MitoSys2\Calibration\mEGFPC1H2B_G2\DE_W0001_P0001\DE_2_W0001_P0001_T0001\TR1_W0001_P0001\TR1_2_W0001_P0001_T0001_R1_P1_K1_Ch2-Ch1.zen
6.600000e+00	3.227665e+02	20150120_STAG2gfpcf2_G2G1\MitoSys2\Calibration\mEGFPC1H2B_G2\DE_W0001_P0001\DE_2_W0001_P0001_T0001\TR1_W0001_P0001\TR1_2_W0001_P0001_T0001_R1_P1_K1_Ch2-Ch1.zen
6.660000e+00	3.243498e+02	20150120_STAG2gfpcf2_G2G1\MitoSys2\Calibration\mEGFPC1H2B_G2\DE_W0001_P0001\DE_2_W0001_P0001_T0001\TR1_W0001_P0001\TR1_2_W0001_P0001_T0001_R1_P1_K1_Ch2-Ch1.zen
6.720000e+00	3.248665e+02	20150120_STAG2gfpcf2_G2G1\MitoSys2\Calibration\mEGFPC1H2B_G2\DE_W0001_P0001\DE_2_W0001_P0001_T0001\TR1_W0001_P0001\TR1_2_W0001_P0001_T0001_R1_P1_K1_Ch2-Ch1.zen
6.780000e+00	3.386998e+02	20150120_STAG2gfpcf2_G2G1\MitoSys2\Calibration\mEGFPC1H2B_G2\DE_W0001_P0001\DE_2_W0001_P0001_T0001\TR1_W0001_P0001\TR1_2_W0001_P0001_T0001_R1_P1_K1_Ch2-Ch1.zen
6.840000e+00	3.415498e+02	20150120_STAG2gfpcf2_G2G1\MitoSys2\Calibration\mEGFPC1H2B_G2\DE_W0001_P0001\DE_2_W0001_P0001_T0001\TR1_W0001_P0001\TR1_2_W0001_P0001_T0001_R1_P1_K1_Ch2-Ch1.zen
6.900000e+00	3.360498e+02	20150120_STAG2gfpcf2_G2G1\MitoSys2\Calibration\mEGFPC1H2B_G2\DE_W0001_P0001\DE_2_W0001_P0001_T0001\TR1_W0001_P0001\TR1_2_W0001_P0001_T0001_R1_P1_K1_Ch2-Ch1.zen
6.960000e+00	3.434831e+02	20150120_STAG2gfpcf2_G2G1\MitoSys2\Calibration\mEGFPC1H2B_G2\DE_W0001_P0001\DE_2_W0001_P0001_T0001\TR1_W0001_P0001\TR1_2_W0001_P0001_T0001_R1_P1_K1_Ch2-Ch1.zen
7.020000e+00	3.368165e+02	20150120_STAG2gfpcf2_G2G1\MitoSys2\Calibration\mEGFPC1H2B_G2\DE_W0001_P0001\DE_2_W0001_P0001_T0001\TR1_W0001_P0001\TR1_2_W0001_P0001_T0001_R1_P1_K1_Ch2-Ch1.zen
7.080000e+00	3.302998e+02	20150120_STAG2gfpcf2_G2G1\MitoSys2\Calibration\mEGFPC1H2B_G2\DE_W0001_P0001\DE_2_W0001_P0001_T0001\TR1_W0001_P0001\TR1_2_W0001_P0001_T0001_R1_P1_K1_Ch2-Ch1.zen
7.140000e+00	3.247665e+02	20150120_STAG2gfpcf2_G2G1\MitoSys2\Calibration\mEGFPC1H2B_G2\DE_W0001_P0001\DE_2_W0001_P0001_T0001\TR1_W0001_P0001\TR1_2_W0001_P0001_T0001_R1_P1_K1_Ch2-Ch1.zen
7.200000e+00	3.191998e+02	20150120_STAG2gfpcf2_G2G1\MitoSys2\Calibration\mEGFPC1H2B_G2\DE_W0001_P0001\DE_2_W0001_P0001_T0001\TR1_W0001_P0001\TR1_2_W0001_P0001_T0001_R1_P1_K1_Ch2-Ch1.zen
7.260000e+00	3.181665e+02	20150120_STAG2gfpcf2_G2G1\MitoSys2\Calibration\mEGFPC1H2B_G2\DE_W0001_P0001\DE_2_W0001_P0001_T0001\TR1_W0001_P0001\TR1_2_W0001_P0001_T0001_R1_P1_K1_Ch2-Ch1.zen
7.320000e+00	3.217831e+02	20150120_STAG2gfpcf2_G2G1\MitoSys2\Calibration\mEGFPC1H2B_G2\DE_W0001_P0001\DE_2_W0001_P0001_T0001\TR1_W0001_P0001\TR1_2_W0001_P0001_T0001_R1_P1_K1_Ch2-Ch1.zen
7.380000e+00	3.188665e+02	20150120_STAG2gfpcf2_G2G1\MitoSys2\Calibration\mEGFPC1H2B_G2\DE_W0001_P0001\DE_2_W0001_P0001_T0001\TR1_W0001_P0001\TR1_2_W0001_P0001_T0001_R1_P1_K1_Ch2-Ch1.zen
7.440000e+00	3.333165e+02	20150120_STAG2gfpcf2_G2G1\MitoSys2\Calibration\mEGFPC1H2B_G2\DE_W0001_P0001\DE_2_W0001_P0001_T0001\TR1_W0001_P0001\TR1_2_W0001_P0001_T0001_R1_P1_K1_Ch2-Ch1.zen
7.500000e+00	3.297165e+02	20150120_STAG2gfpcf2_G2G1\MitoSys2\Calibration\mEGFPC1H2B_G2\DE_W0001_P0001\DE_2_W0001_P0001_T0001\TR1_W0001_P0001\TR1_2_W0001_P0001_T0001_R1_P1_K1_Ch2-Ch1.zen
7.560000e+00	3.205165e+02	20150120_STAG2gfpcf2_G2G1\MitoSys2\Calibration\mEGFPC1H2B_G2\DE_W0001_P0001\DE_2_W0001_P0001_T0001\TR1_W0001_P0001\TR1_2_W0001_P0001_T0001_R1_P1_K1_Ch2-Ch1.zen
7.620000e+00	3.285998e+02	20150120_STAG2gfpcf2_G2G1\MitoSys2\Calibration\mEGFPC1H2B_G2\DE_W0001_P0001\DE_2_W0001_P0001_T0001\TR1_W0001_P0001\TR1_2_W0001_P0001_T0001_R1_P1_K1_Ch2-Ch1.zen
7.680000e+00	3.199331e+02	20150120_STAG2gfpcf2_G2G1\MitoSys2\Calibration\mEGFPC1H2B_G2\DE_W0001_P0001\DE_2_W0001_P0001_T0001\TR1_W0001_P0001\TR1_2_W0001_P0001_T0001_R1_P1_K1_Ch2-Ch1.zen
7.740010e+00	3.477331e+02	20150120_STAG2gfpcf2_G2G1\MitoSys2\Calibration\mEGFPC1H2B_G2\DE_W0001_P0001\DE_2_W0001_P0001_T0001\TR1_W0001_P0001\TR1_2_W0001_P0001_T0001_R1_P1_K1_Ch2-Ch1.zen
7.800000e+00	3.274831e+02	20150120_STAG2gfpcf2_G2G1\MitoSys2\Calibration\mEGFPC1H2B_G2\DE_W0001_P0001\DE_2_W0001_P0001_T0001\TR1_W0001_P0001\TR1_2_W0001_P0001_T0001_R1_P1_K1_Ch2-Ch1.zen
7.860000e+00	3.267665e+02	20150120_STAG2gfpcf2_G2G1\MitoSys2\Calibration\mEGFPC1H2B_G2\DE_W0001_P0001\DE_2_W0001_P0001_T0001\TR1_W0001_P0001\TR1_2_W0001_P0001_T0001_R1_P1_K1_Ch2-Ch1.zen
7.920000e+00	3.376998e+02	20150120_STAG2gfpcf2_G2G1\MitoSys2\Calibration\mEGFPC1H2B_G2\DE_W0001_P0001\DE_2_W0001_P0001_T0001\TR1_W0001_P0001\TR1_2_W0001_P0001_T0001_R1_P1_K1_Ch2-Ch1.zen
7.980000e+00	3.423331e+02	20150120_STAG2gfpcf2_G2G1\MitoSys2\Calibration\mEGFPC1H2B_G2\DE_W0001_P0001\DE_2_W0001_P0001_T0001\TR1_W0001_P0001\TR1_2_W0001_P0001_T0001_R1_P1_K1_Ch2-Ch1.zen
8.040000e+00	3.199331e+02	20150120_STAG2gfpcf2_G2G1\MitoSys2\Calibration\mEGFPC1H2B_G2\DE_W0001_P0001\DE_2_W0001_P0001_T0001\TR1_W0001_P0001\TR1_2_W0001_P0001_T0001_R1_P1_K1_Ch2-Ch1.zen
8.100010e+00	3.279665e+02	20150120_STAG2gfpcf2_G2G1\MitoSys2\Calibration\mEGFPC1H2B_G2\DE_W0001_P0001\DE_2_W0001_P0001_T0001\TR1_W0001_P0001\TR1_2_W0001_P0001_T0001_R1_P1_K1_Ch2-Ch1.zen
8.160010e+00	3.445165e+02	20150120_STAG2gfpcf2_G2G1\MitoSys2\Calibration\mEGFPC1H2B_G2\DE_W0001_P0001\DE_2_W0001_P0001_T0001\TR1_W0001_P0001\TR1_2_W0001_P0001_T0001_R1_P1_K1_Ch2-Ch1.zen
8.220010e+00	3.300498e+02	20150120_STAG2gfpcf2_G2G1\MitoSys2\Calibration\mEGFPC1H2B_G2\DE_W0001_P0001\DE_2_W0001_P0001_T0001\TR1_W0001_P0001\TR1_2_W0001_P0001_T0001_R1_P1_K1_Ch2-Ch1.zen
8.280010e+00	3.335831e+02	20150120_STAG2gfpcf2_G2G1\MitoSys2\Calibration\mEGFPC1H2B_G2\DE_W0001_P0001\DE_2_W0001_P0001_T0001\TR1_W0001_P0001\TR1_2_W0001_P0001_T0001_R1_P1_K1_Ch2-Ch1.zen
8.340000e+00	3.263665e+02	20150120_STAG2gfpcf2_G2G1\MitoSys2\Calibration\mEGFPC1H2B_G2\DE_W0001_P0001\DE_2_W0001_P0001_T0001\TR1_W0001_P0001\TR1_2_W0001_P0001_T0001_R1_P1_K1_Ch2-Ch1.zen
8.400010e+00	3.340665e+02	20150120_STAG2gfpcf2_G2G1\MitoSys2\Calibration\mEGFPC1H2B_G2\DE_W0001_P0001\DE_2_W0001_P0001_T0001\TR1_W0001_P0001\TR1_2_W0001_P0001_T0001_R1_P1_K1_Ch2-Ch1.zen
8.460010e+00	3.322665e+02	20150120_STAG2gfpcf2_G2G1\MitoSys2\Calibration\mEGFPC1H2B_G2\DE_W0001_P0001\DE_2_W0001_P0001_T0001\TR1_W0001_P0001\TR1_2_W0001_P0001_T0001_R1_P1_K1_Ch2-Ch1.zen
8.520010e+00	3.083998e+02	20150120_STAG2gfpcf2_G2G1\MitoSys2\Calibration\mEGFPC1H2B_G2\DE_W0001_P0001\DE_2_W0001_P0001_T0001\TR1_W0001_P0001\TR1_2_W0001_P0001_T0001_R1_P1_K1_Ch2-Ch1.zen
8.580010e+00	3.096998e+02	20150120_STAG2gfpcf2_G2G1\MitoSys2\Calibration\mEGFPC1H2B_G2\DE_W0001_P0001\DE_2_W0001_P0001_T0001\TR1_W0001_P0001\TR1_2_W0001_P0001_T0001_R1_P1_K1_Ch2-Ch1.zen
8.640010e+00	3.268498e+02	20150120_STAG2gfpcf2_G2G1\MitoSys2\Calibration\mEGFPC1H2B_G2\DE_W0001_P0001\DE_2_W0001_P0001_T0001\TR1_W0001_P0001\TR1_2_W0001_P0001_T0001_R1_P1_K1_Ch2-Ch1.zen
8.700010e+00	3.211331e+02	20150120_STAG2gfpcf2_G2G1\MitoSys2\Calibration\mEGFPC1H2B_G2\DE_W0001_P0001\DE_2_W0001_P0001_T0001\TR1_W0001_P0001\TR1_2_W0001_P0001_T0001_R1_P1_K1_Ch2-Ch1.zen
8.760010e+00	3.313498e+02	20150120_STAG2gfpcf2_G2G1\MitoSys2\Calibration\mEGFPC1H2B_G2\DE_W0001_P0001\DE_2_W0001_P0001_T0001\TR1_W0001_P0001\TR1_2_W0001_P0001_T0001_R1_P1_K1_Ch2-Ch1.zen
8.820010e+00	3.379498e+02	20150120_STAG2gfpcf2_G2G1\MitoSys2\Calibration\mEGFPC1H2B_G2\DE_W0001_P0001\DE_2_W0001_P0001_T0001\TR1_W0001_P0001\TR1_2_W0001_P0001_T0001_R1_P1_K1_Ch2-Ch1.zen
8.880010e+00	3.267665e+02	20150120_STAG2gfpcf2_G2G1\MitoSys2\Calibration\mEGFPC1H2B_G2\DE_W0001_P0001\DE_2_W0001_P0001_T0001\TR1_W0001_P0001\TR1_2_W0001_P0001_T0001_R1_P1_K1_Ch2-Ch1.zen
8.940010e+00	3.126165e+02	20150120_STAG2gfpcf2_G2G1\MitoSys2\Calibration\mEGFPC1H2B_G2\DE_W0001_P0001\DE_2_W0001_P0001_T0001\TR1_W0001_P0001\TR1_2_W0001_P0001_T0001_R1_P1_K1_Ch2-Ch1.zen
9.000010e+00	3.289165e+02	20150120_STAG2gfpcf2_G2G1\MitoSys2\Calibration\mEGFPC1H2B_G2\DE_W0001_P0001\DE_2_W0001_P0001_T0001\TR1_W0001_P0001\TR1_2_W0001_P0001_T0001_R1_P1_K1_Ch2-Ch1.zen
9.060010e+00	3.244831e+02	20150120_STAG2gfpcf2_G2G1\MitoSys2\Calibration\mEGFPC1H2B_G2\DE_W0001_P0001\DE_2_W0001_P0001_T0001\TR1_W0001_P0001\TR1_2_W0001_P0001_T0001_R1_P1_K1_Ch2-Ch1.zen
9.120010e+00	3.344331e+02	20150120_STAG2gfpcf2_G2G1\MitoSys2\Calibration\mEGFPC1H2B_G2\DE_W0001_P0001\DE_2_W0001_P0001_T0001\TR1_W0001_P0001\TR1_2_W0001_P0001_T0001_R1_P1_K1_Ch2-Ch1.zen
9.180010e+00	3.431165e+02	20150120_STAG2gfpcf2_G2G1\MitoSys2\Calibration\mEGFPC1H2B_G2\DE_W0001_P0001\DE_2_W0001_P0001_T0001\TR1_W0001_P0001\TR1_2_W0001_P0001_T0001_R1_P1_K1_Ch2-Ch1.zen
9.240010e+00	3.422165e+02	20150120_STAG2gfpcf2_G2G1\MitoSys2\Calibration\mEGFPC1H2B_G2\DE_W0001_P0001\DE_2_W0001_P0001_T0001\TR1_W0001_P0001\TR1_2_W0001_P0001_T0001_R1_P1_K1_Ch2-Ch1.zen
9.300010e+00	3.292665e+02	20150120_STAG2gfpcf2_G2G1\MitoSys2\Calibration\mEGFPC1H2B_G2\DE_W0001_P0001\DE_2_W0001_P0001_T0001\TR1_W0001_P0001\TR1_2_W0001_P0001_T0001_R1_P1_K1_Ch2-Ch1.zen
9.360010e+00	3.395498e+02	20150120_STAG2gfpcf2_G2G1\MitoSys2\Calibration\mEGFPC1H2B_G2\DE_W0001_P0001\DE_2_W0001_P0001_T0001\TR1_W0001_P0001\TR1_2_W0001_P0001_T0001_R1_P1_K1_Ch2-Ch1.zen
9.420010e+00	3.462998e+02	20150120_STAG2gfpcf2_G2G1\MitoSys2\Calibration\mEGFPC1H2B_G2\DE_W0001_P0001\DE_2_W0001_P0001_T0001\TR1_W0001_P0001\TR1_2_W0001_P0001_T0001_R1_P1_K1_Ch2-Ch1.zen
9.480010e+00	3.180165e+02	20150120_STAG2gfpcf2_G2G1\MitoSys2\Calibration\mEGFPC1H2B_G2\DE_W0001_P0001\DE_2_W0001_P0001_T0001\TR1_W0001_P0001\TR1_2_W0001_P0001_T0001_R1_P1_K1_Ch2-Ch1.zen
9.540010e+00	3.424665e+02	20150120_STAG2gfpcf2_G2G1\MitoSys2\Calibration\mEGFPC1H2B_G2\DE_W0001_P0001\DE_2_W0001_P0001_T0001\TR1_W0001_P0001\TR1_2_W0001_P0001_T0001_R1_P1_K1_Ch2-Ch1.zen
9.600010e+00	3.285165e+02	20150120_STAG2gfpcf2_G2G1\MitoSys2\Calibration\mEGFPC1H2B_G2\DE_W0001_P0001\DE_2_W0001_P0001_T0001\TR1_W0001_P0001\TR1_2_W0001_P0001_T0001_R1_P1_K1_Ch2-Ch1.zen
9.660010e+00	3.452831e+02	20150120_STAG2gfpcf2_G2G1\MitoSys2\Calibration\mEGFPC1H2B_G2\DE_W0001_P0001\DE_2_W0001_P0001_T0001\TR1_W0001_P0001\TR1_2_W0001_P0001_T0001_R1_P1_K1_Ch2-Ch1.zen
9.720010e+00	3.244331e+02	20150120_STAG2gfpcf2_G2G1\MitoSys2\Calibration\mEGFPC1H2B_G2\DE_W0001_P0001\DE_2_W0001_P0001_T0001\TR1_W0001_P0001\TR1_2_W0001_P0001_T0001_R1_P1_K1_Ch2-Ch1.zen
9.780010e+00	3.255498e+02	20150120_STAG2gfpcf2_G2G1\MitoSys2\Calibration\mEGFPC1H2B_G2\DE_W0001_P0001\DE_2_W0001_P0001_T0001\TR1_W0001_P0001\TR1_2_W0001_P0001_T0001_R1_P1_K1_Ch2-Ch1.zen
9.840010e+00	3.295665e+02	20150120_STAG2gfpcf2_G2G1\MitoSys2\Calibration\mEGFPC1H2B_G2\DE_W0001_P0001\DE_2_W0001_P0001_T0001\TR1_W0001_P0001\TR1_2_W0001_P0001_T0001_R1_P1_K1_Ch2-Ch1.zen
9.900010e+00	3.341165e+02	20150120_STAG2gfpcf2_G2G1\MitoSys2\Calibration\mEGFPC1H2B_G2\DE_W0001_P0001\DE_2_W0001_P0001_T0001\TR1_W0001_P0001\TR1_2_W0001_P0001_T0001_R1_P1_K1_Ch2-Ch1.zen
9.960010e+00	3.296498e+02	20150120_STAG2gfpcf2_G2G1\MitoSys2\Calibration\mEGFPC1H2B_G2\DE_W0001_P0001\DE_2_W0001_P0001_T0001\TR1_W0001_P0001\TR1_2_W0001_P0001_T0001_R1_P1_K1_Ch2-Ch1.zen
1.002001e+01	3.196498e+02	20150120_STAG2gfpcf2_G2G1\MitoSys2\Calibration\mEGFPC1H2B_G2\DE_W0001_P0001\DE_2_W0001_P0001_T0001\TR1_W0001_P0001\TR1_2_W0001_P0001_T0001_R1_P1_K1_Ch2-Ch1.zen
1.008001e+01	3.242165e+02	20150120_STAG2gfpcf2_G2G1\MitoSys2\Calibration\mEGFPC1H2B_G2\DE_W0001_P0001\DE_2_W0001_P0001_T0001\TR1_W0001_P0001\TR1_2_W0001_P0001_T0001_R1_P1_K1_Ch2-Ch1.zen
1.014001e+01	3.303331e+02	20150120_STAG2gfpcf2_G2G1\MitoSys2\Calibration\mEGFPC1H2B_G2\DE_W0001_P0001\DE_2_W0001_P0001_T0001\TR1_W0001_P0001\TR1_2_W0001_P0001_T0001_R1_P1_K1_Ch2-Ch1.zen
1.020001e+01	3.379331e+02	20150120_STAG2gfpcf2_G2G1\MitoSys2\Calibration\mEGFPC1H2B_G2\DE_W0001_P0001\DE_2_W0001_P0001_T0001\TR1_W0001_P0001\TR1_2_W0001_P0001_T0001_R1_P1_K1_Ch2-Ch1.zen
1.026001e+01	3.188832e+02	20150120_STAG2gfpcf2_G2G1\MitoSys2\Calibration\mEGFPC1H2B_G2\DE_W0001_P0001\DE_2_W0001_P0001_T0001\TR1_W0001_P0001\TR1_2_W0001_P0001_T0001_R1_P1_K1_Ch2-Ch1.zen
1.032001e+01	3.386664e+02	20150120_STAG2gfpcf2_G2G1\MitoSys2\Calibration\mEGFPC1H2B_G2\DE_W0001_P0001\DE_2_W0001_P0001_T0001\TR1_W0001_P0001\TR1_2_W0001_P0001_T0001_R1_P1_K1_Ch2-Ch1.zen
1.038001e+01	3.411831e+02	20150120_STAG2gfpcf2_G2G1\MitoSys2\Calibration\mEGFPC1H2B_G2\DE_W0001_P0001\DE_2_W0001_P0001_T0001\TR1_W0001_P0001\TR1_2_W0001_P0001_T0001_R1_P1_K1_Ch2-Ch1.zen
1.044001e+01	3.221831e+02	20150120_STAG2gfpcf2_G2G1\MitoSys2\Calibration\mEGFPC1H2B_G2\DE_W0001_P0001\DE_2_W0001_P0001_T0001\TR1_W0001_P0001\TR1_2_W0001_P0001_T0001_R1_P1_K1_Ch2-Ch1.zen
1.050001e+01	3.317998e+02	20150120_STAG2gfpcf2_G2G1\MitoSys2\Calibration\mEGFPC1H2B_G2\DE_W0001_P0001\DE_2_W0001_P0001_T0001\TR1_W0001_P0001\TR1_2_W0001_P0001_T0001_R1_P1_K1_Ch2-Ch1.zen
1.056001e+01	3.368498e+02	20150120_STAG2gfpcf2_G2G1\MitoSys2\Calibration\mEGFPC1H2B_G2\DE_W0001_P0001\DE_2_W0001_P0001_T0001\TR1_W0001_P0001\TR1_2_W0001_P0001_T0001_R1_P1_K1_Ch2-Ch1.zen
1.062001e+01	3.274998e+02	20150120_STAG2gfpcf2_G2G1\MitoSys2\Calibration\mEGFPC1H2B_G2\DE_W0001_P0001\DE_2_W0001_P0001_T0001\TR1_W0001_P0001\TR1_2_W0001_P0001_T0001_R1_P1_K1_Ch2-Ch1.zen
1.068001e+01	3.202165e+02	20150120_STAG2gfpcf2_G2G1\MitoSys2\Calibration\mEGFPC1H2B_G2\DE_W0001_P0001\DE_2_W0001_P0001_T0001\TR1_W0001_P0001\TR1_2_W0001_P0001_T0001_R1_P1_K1_Ch2-Ch1.zen
1.074001e+01	3.304831e+02	20150120_STAG2gfpcf2_G2G1\MitoSys2\Calibration\mEGFPC1H2B_G2\DE_W0001_P0001\DE_2_W0001_P0001_T0001\TR1_W0001_P0001\TR1_2_W0001_P0001_T0001_R1_P1_K1_Ch2-Ch1.zen
1.080001e+01	3.447498e+02	20150120_STAG2gfpcf2_G2G1\MitoSys2\Calibration\mEGFPC1H2B_G2\DE_W0001_P0001\DE_2_W0001_P0001_T0001\TR1_W0001_P0001\TR1_2_W0001_P0001_T0001_R1_P1_K1_Ch2-Ch1.zen
1.086001e+01	3.454331e+02	20150120_STAG2gfpcf2_G2G1\MitoSys2\Calibration\mEGFPC1H2B_G2\DE_W0001_P0001\DE_2_W0001_P0001_T0001\TR1_W0001_P0001\TR1_2_W0001_P0001_T0001_R1_P1_K1_Ch2-Ch1.zen
1.092001e+01	3.497998e+02	20150120_STAG2gfpcf2_G2G1\MitoSys2\Calibration\mEGFPC1H2B_G2\DE_W0001_P0001\DE_2_W0001_P0001_T0001\TR1_W0001_P0001\TR1_2_W0001_P0001_T0001_R1_P1_K1_Ch2-Ch1.zen
1.098001e+01	3.342165e+02	20150120_STAG2gfpcf2_G2G1\MitoSys2\Calibration\mEGFPC1H2B_G2\DE_W0001_P0001\DE_2_W0001_P0001_T0001\TR1_W0001_P0001\TR1_2_W0001_P0001_T0001_R1_P1_K1_Ch2-Ch1.zen
1.104001e+01	3.470831e+02	20150120_STAG2gfpcf2_G2G1\MitoSys2\Calibration\mEGFPC1H2B_G2\DE_W0001_P0001\DE_2_W0001_P0001_T0001\TR1_W0001_P0001\TR1_2_W0001_P0001_T0001_R1_P1_K1_Ch2-Ch1.zen
1.110001e+01	3.231998e+02	20150120_STAG2gfpcf2_G2G1\MitoSys2\Calibration\mEGFPC1H2B_G2\DE_W0001_P0001\DE_2_W0001_P0001_T0001\TR1_W0001_P0001\TR1_2_W0001_P0001_T0001_R1_P1_K1_Ch2-Ch1.zen
1.116001e+01	3.442665e+02	20150120_STAG2gfpcf2_G2G1\MitoSys2\Calibration\mEGFPC1H2B_G2\DE_W0001_P0001\DE_2_W0001_P0001_T0001\TR1_W0001_P0001\TR1_2_W0001_P0001_T0001_R1_P1_K1_Ch2-Ch1.zen
1.122001e+01	3.315998e+02	20150120_STAG2gfpcf2_G2G1\MitoSys2\Calibration\mEGFPC1H2B_G2\DE_W0001_P0001\DE_2_W0001_P0001_T0001\TR1_W0001_P0001\TR1_2_W0001_P0001_T0001_R1_P1_K1_Ch2-Ch1.zen
1.128001e+01	3.199498e+02	20150120_STAG2gfpcf2_G2G1\MitoSys2\Calibration\mEGFPC1H2B_G2\DE_W0001_P0001\DE_2_W0001_P0001_T0001\TR1_W0001_P0001\TR1_2_W0001_P0001_T0001_R1_P1_K1_Ch2-Ch1.zen
1.134001e+01	3.255498e+02	20150120_STAG2gfpcf2_G2G1\MitoSys2\Calibration\mEGFPC1H2B_G2\DE_W0001_P0001\DE_2_W0001_P0001_T0001\TR1_W0001_P0001\TR1_2_W0001_P0001_T0001_R1_P1_K1_Ch2-Ch1.zen
1.140001e+01	3.362165e+02	20150120_STAG2gfpcf2_G2G1\MitoSys2\Calibration\mEGFPC1H2B_G2\DE_W0001_P0001\DE_2_W0001_P0001_T0001\TR1_W0001_P0001\TR1_2_W0001_P0001_T0001_R1_P1_K1_Ch2-Ch1.zen
1.146001e+01	3.250665e+02	20150120_STAG2gfpcf2_G2G1\MitoSys2\Calibration\mEGFPC1H2B_G2\DE_W0001_P0001\DE_2_W0001_P0001_T0001\TR1_W0001_P0001\TR1_2_W0001_P0001_T0001_R1_P1_K1_Ch2-Ch1.zen
1.152001e+01	3.243331e+02	20150120_STAG2gfpcf2_G2G1\MitoSys2\Calibration\mEGFPC1H2B_G2\DE_W0001_P0001\DE_2_W0001_P0001_T0001\TR1_W0001_P0001\TR1_2_W0001_P0001_T0001_R1_P1_K1_Ch2-Ch1.zen
1.158001e+01	3.258831e+02	20150120_STAG2gfpcf2_G2G1\MitoSys2\Calibration\mEGFPC1H2B_G2\DE_W0001_P0001\DE_2_W0001_P0001_T0001\TR1_W0001_P0001\TR1_2_W0001_P0001_T0001_R1_P1_K1_Ch2-Ch1.zen
1.164001e+01	3.288165e+02	20150120_STAG2gfpcf2_G2G1\MitoSys2\Calibration\mEGFPC1H2B_G2\DE_W0001_P0001\DE_2_W0001_P0001_T0001\TR1_W0001_P0001\TR1_2_W0001_P0001_T0001_R1_P1_K1_Ch2-Ch1.zen
1.170001e+01	3.463331e+02	20150120_STAG2gfpcf2_G2G1\MitoSys2\Calibration\mEGFPC1H2B_G2\DE_W0001_P0001\DE_2_W0001_P0001_T0001\TR1_W0001_P0001\TR1_2_W0001_P0001_T0001_R1_P1_K1_Ch2-Ch1.zen
1.176001e+01	3.321665e+02	20150120_STAG2gfpcf2_G2G1\MitoSys2\Calibration\mEGFPC1H2B_G2\DE_W0001_P0001\DE_2_W0001_P0001_T0001\TR1_W0001_P0001\TR1_2_W0001_P0001_T0001_R1_P1_K1_Ch2-Ch1.zen
1.182001e+01	3.270331e+02	20150120_STAG2gfpcf2_G2G1\MitoSys2\Calibration\mEGFPC1H2B_G2\DE_W0001_P0001\DE_2_W0001_P0001_T0001\TR1_W0001_P0001\TR1_2_W0001_P0001_T0001_R1_P1_K1_Ch2-Ch1.zen
1.188001e+01	3.493498e+02	20150120_STAG2gfpcf2_G2G1\MitoSys2\Calibration\mEGFPC1H2B_G2\DE_W0001_P0001\DE_2_W0001_P0001_T0001\TR1_W0001_P0001\TR1_2_W0001_P0001_T0001_R1_P1_K1_Ch2-Ch1.zen
1.194001e+01	3.404164e+02	20150120_STAG2gfpcf2_G2G1\MitoSys2\Calibration\mEGFPC1H2B_G2\DE_W0001_P0001\DE_2_W0001_P0001_T0001\TR1_W0001_P0001\TR1_2_W0001_P0001_T0001_R1_P1_K1_Ch2-Ch1.zen
1.200001e+01	3.333165e+02	20150120_STAG2gfpcf2_G2G1\MitoSys2\Calibration\mEGFPC1H2B_G2\DE_W0001_P0001\DE_2_W0001_P0001_T0001\TR1_W0001_P0001\TR1_2_W0001_P0001_T0001_R1_P1_K1_Ch2-Ch1.zen
1.206001e+01	3.335665e+02	20150120_STAG2gfpcf2_G2G1\MitoSys2\Calibration\mEGFPC1H2B_G2\DE_W0001_P0001\DE_2_W0001_P0001_T0001\TR1_W0001_P0001\TR1_2_W0001_P0001_T0001_R1_P1_K1_Ch2-Ch1.zen
1.212001e+01	3.263165e+02	20150120_STAG2gfpcf2_G2G1\MitoSys2\Calibration\mEGFPC1H2B_G2\DE_W0001_P0001\DE_2_W0001_P0001_T0001\TR1_W0001_P0001\TR1_2_W0001_P0001_T0001_R1_P1_K1_Ch2-Ch1.zen
1.218001e+01	3.204498e+02	20150120_STAG2gfpcf2_G2G1\MitoSys2\Calibration\mEGFPC1H2B_G2\DE_W0001_P0001\DE_2_W0001_P0001_T0001\TR1_W0001_P0001\TR1_2_W0001_P0001_T0001_R1_P1_K1_Ch2-Ch1.zen
1.224001e+01	3.280165e+02	20150120_STAG2gfpcf2_G2G1\MitoSys2\Calibration\mEGFPC1H2B_G2\DE_W0001_P0001\DE_2_W0001_P0001_T0001\TR1_W0001_P0001\TR1_2_W0001_P0001_T0001_R1_P1_K1_Ch2-Ch1.zen
1.230001e+01	3.214331e+02	20150120_STAG2gfpcf2_G2G1\MitoSys2\Calibration\mEGFPC1H2B_G2\DE_W0001_P0001\DE_2_W0001_P0001_T0001\TR1_W0001_P0001\TR1_2_W0001_P0001_T0001_R1_P1_K1_Ch2-Ch1.zen
1.236001e+01	3.362331e+02	20150120_STAG2gfpcf2_G2G1\MitoSys2\Calibration\mEGFPC1H2B_G2\DE_W0001_P0001\DE_2_W0001_P0001_T0001\TR1_W0001_P0001\TR1_2_W0001_P0001_T0001_R1_P1_K1_Ch2-Ch1.zen
1.242001e+01	3.369665e+02	20150120_STAG2gfpcf2_G2G1\MitoSys2\Calibration\mEGFPC1H2B_G2\DE_W0001_P0001\DE_2_W0001_P0001_T0001\TR1_W0001_P0001\TR1_2_W0001_P0001_T0001_R1_P1_K1_Ch2-Ch1.zen
1.248001e+01	3.353665e+02	20150120_STAG2gfpcf2_G2G1\MitoSys2\Calibration\mEGFPC1H2B_G2\DE_W0001_P0001\DE_2_W0001_P0001_T0001\TR1_W0001_P0001\TR1_2_W0001_P0001_T0001_R1_P1_K1_Ch2-Ch1.zen
1.254001e+01	3.274165e+02	20150120_STAG2gfpcf2_G2G1\MitoSys2\Calibration\mEGFPC1H2B_G2\DE_W0001_P0001\DE_2_W0001_P0001_T0001\TR1_W0001_P0001\TR1_2_W0001_P0001_T0001_R1_P1_K1_Ch2-Ch1.zen
1.260001e+01	3.304831e+02	20150120_STAG2gfpcf2_G2G1\MitoSys2\Calibration\mEGFPC1H2B_G2\DE_W0001_P0001\DE_2_W0001_P0001_T0001\TR1_W0001_P0001\TR1_2_W0001_P0001_T0001_R1_P1_K1_Ch2-Ch1.zen
1.266001e+01	3.343831e+02	20150120_STAG2gfpcf2_G2G1\MitoSys2\Calibration\mEGFPC1H2B_G2\DE_W0001_P0001\DE_2_W0001_P0001_T0001\TR1_W0001_P0001\TR1_2_W0001_P0001_T0001_R1_P1_K1_Ch2-Ch1.zen
1.272001e+01	3.237331e+02	20150120_STAG2gfpcf2_G2G1\MitoSys2\Calibration\mEGFPC1H2B_G2\DE_W0001_P0001\DE_2_W0001_P0001_T0001\TR1_W0001_P0001\TR1_2_W0001_P0001_T0001_R1_P1_K1_Ch2-Ch1.zen
1.278001e+01	3.290165e+02	20150120_STAG2gfpcf2_G2G1\MitoSys2\Calibration\mEGFPC1H2B_G2\DE_W0001_P0001\DE_2_W0001_P0001_T0001\TR1_W0001_P0001\TR1_2_W0001_P0001_T0001_R1_P1_K1_Ch2-Ch1.zen
1.284001e+01	3.204498e+02	20150120_STAG2gfpcf2_G2G1\MitoSys2\Calibration\mEGFPC1H2B_G2\DE_W0001_P0001\DE_2_W0001_P0001_T0001\TR1_W0001_P0001\TR1_2_W0001_P0001_T0001_R1_P1_K1_Ch2-Ch1.zen
1.290001e+01	3.339331e+02	20150120_STAG2gfpcf2_G2G1\MitoSys2\Calibration\mEGFPC1H2B_G2\DE_W0001_P0001\DE_2_W0001_P0001_T0001\TR1_W0001_P0001\TR1_2_W0001_P0001_T0001_R1_P1_K1_Ch2-Ch1.zen
1.296001e+01	3.232331e+02	20150120_STAG2gfpcf2_G2G1\MitoSys2\Calibration\mEGFPC1H2B_G2\DE_W0001_P0001\DE_2_W0001_P0001_T0001\TR1_W0001_P0001\TR1_2_W0001_P0001_T0001_R1_P1_K1_Ch2-Ch1.zen
1.302001e+01	3.363831e+02	20150120_STAG2gfpcf2_G2G1\MitoSys2\Calibration\mEGFPC1H2B_G2\DE_W0001_P0001\DE_2_W0001_P0001_T0001\TR1_W0001_P0001\TR1_2_W0001_P0001_T0001_R1_P1_K1_Ch2-Ch1.zen
1.308001e+01	3.205665e+02	20150120_STAG2gfpcf2_G2G1\MitoSys2\Calibration\mEGFPC1H2B_G2\DE_W0001_P0001\DE_2_W0001_P0001_T0001\TR1_W0001_P0001\TR1_2_W0001_P0001_T0001_R1_P1_K1_Ch2-Ch1.zen
1.314001e+01	3.269665e+02	20150120_STAG2gfpcf2_G2G1\MitoSys2\Calibration\mEGFPC1H2B_G2\DE_W0001_P0001\DE_2_W0001_P0001_T0001\TR1_W0001_P0001\TR1_2_W0001_P0001_T0001_R1_P1_K1_Ch2-Ch1.zen
1.320001e+01	3.379164e+02	20150120_STAG2gfpcf2_G2G1\MitoSys2\Calibration\mEGFPC1H2B_G2\DE_W0001_P0001\DE_2_W0001_P0001_T0001\TR1_W0001_P0001\TR1_2_W0001_P0001_T0001_R1_P1_K1_Ch2-Ch1.zen
1.326001e+01	3.260331e+02	20150120_STAG2gfpcf2_G2G1\MitoSys2\Calibration\mEGFPC1H2B_G2\DE_W0001_P0001\DE_2_W0001_P0001_T0001\TR1_W0001_P0001\TR1_2_W0001_P0001_T0001_R1_P1_K1_Ch2-Ch1.zen
1.332001e+01	3.173832e+02	20150120_STAG2gfpcf2_G2G1\MitoSys2\Calibration\mEGFPC1H2B_G2\DE_W0001_P0001\DE_2_W0001_P0001_T0001\TR1_W0001_P0001\TR1_2_W0001_P0001_T0001_R1_P1_K1_Ch2-Ch1.zen
1.338001e+01	3.204665e+02	20150120_STAG2gfpcf2_G2G1\MitoSys2\Calibration\mEGFPC1H2B_G2\DE_W0001_P0001\DE_2_W0001_P0001_T0001\TR1_W0001_P0001\TR1_2_W0001_P0001_T0001_R1_P1_K1_Ch2-Ch1.zen
1.344001e+01	3.357498e+02	20150120_STAG2gfpcf2_G2G1\MitoSys2\Calibration\mEGFPC1H2B_G2\DE_W0001_P0001\DE_2_W0001_P0001_T0001\TR1_W0001_P0001\TR1_2_W0001_P0001_T0001_R1_P1_K1_Ch2-Ch1.zen
1.350001e+01	3.361165e+02	20150120_STAG2gfpcf2_G2G1\MitoSys2\Calibration\mEGFPC1H2B_G2\DE_W0001_P0001\DE_2_W0001_P0001_T0001\TR1_W0001_P0001\TR1_2_W0001_P0001_T0001_R1_P1_K1_Ch2-Ch1.zen
1.356001e+01	3.273998e+02	20150120_STAG2gfpcf2_G2G1\MitoSys2\Calibration\mEGFPC1H2B_G2\DE_W0001_P0001\DE_2_W0001_P0001_T0001\TR1_W0001_P0001\TR1_2_W0001_P0001_T0001_R1_P1_K1_Ch2-Ch1.zen
1.362001e+01	3.236831e+02	20150120_STAG2gfpcf2_G2G1\MitoSys2\Calibration\mEGFPC1H2B_G2\DE_W0001_P0001\DE_2_W0001_P0001_T0001\TR1_W0001_P0001\TR1_2_W0001_P0001_T0001_R1_P1_K1_Ch2-Ch1.zen
1.368001e+01	3.231665e+02	20150120_STAG2gfpcf2_G2G1\MitoSys2\Calibration\mEGFPC1H2B_G2\DE_W0001_P0001\DE_2_W0001_P0001_T0001\TR1_W0001_P0001\TR1_2_W0001_P0001_T0001_R1_P1_K1_Ch2-Ch1.zen
1.374001e+01	3.121831e+02	20150120_STAG2gfpcf2_G2G1\MitoSys2\Calibration\mEGFPC1H2B_G2\DE_W0001_P0001\DE_2_W0001_P0001_T0001\TR1_W0001_P0001\TR1_2_W0001_P0001_T0001_R1_P1_K1_Ch2-Ch1.zen
1.380001e+01	3.351831e+02	20150120_STAG2gfpcf2_G2G1\MitoSys2\Calibration\mEGFPC1H2B_G2\DE_W0001_P0001\DE_2_W0001_P0001_T0001\TR1_W0001_P0001\TR1_2_W0001_P0001_T0001_R1_P1_K1_Ch2-Ch1.zen
1.386001e+01	3.181831e+02	20150120_STAG2gfpcf2_G2G1\MitoSys2\Calibration\mEGFPC1H2B_G2\DE_W0001_P0001\DE_2_W0001_P0001_T0001\TR1_W0001_P0001\TR1_2_W0001_P0001_T0001_R1_P1_K1_Ch2-Ch1.zen
1.392001e+01	3.215498e+02	20150120_STAG2gfpcf2_G2G1\MitoSys2\Calibration\mEGFPC1H2B_G2\DE_W0001_P0001\DE_2_W0001_P0001_T0001\TR1_W0001_P0001\TR1_2_W0001_P0001_T0001_R1_P1_K1_Ch2-Ch1.zen
1.398001e+01	3.257998e+02	20150120_STAG2gfpcf2_G2G1\MitoSys2\Calibration\mEGFPC1H2B_G2\DE_W0001_P0001\DE_2_W0001_P0001_T0001\TR1_W0001_P0001\TR1_2_W0001_P0001_T0001_R1_P1_K1_Ch2-Ch1.zen
1.404001e+01	3.245998e+02	20150120_STAG2gfpcf2_G2G1\MitoSys2\Calibration\mEGFPC1H2B_G2\DE_W0001_P0001\DE_2_W0001_P0001_T0001\TR1_W0001_P0001\TR1_2_W0001_P0001_T0001_R1_P1_K1_Ch2-Ch1.zen
1.410001e+01	3.233498e+02	20150120_STAG2gfpcf2_G2G1\MitoSys2\Calibration\mEGFPC1H2B_G2\DE_W0001_P0001\DE_2_W0001_P0001_T0001\TR1_W0001_P0001\TR1_2_W0001_P0001_T0001_R1_P1_K1_Ch2-Ch1.zen
1.416001e+01	3.341664e+02	20150120_STAG2gfpcf2_G2G1\MitoSys2\Calibration\mEGFPC1H2B_G2\DE_W0001_P0001\DE_2_W0001_P0001_T0001\TR1_W0001_P0001\TR1_2_W0001_P0001_T0001_R1_P1_K1_Ch2-Ch1.zen
1.422001e+01	3.294165e+02	20150120_STAG2gfpcf2_G2G1\MitoSys2\Calibration\mEGFPC1H2B_G2\DE_W0001_P0001\DE_2_W0001_P0001_T0001\TR1_W0001_P0001\TR1_2_W0001_P0001_T0001_R1_P1_K1_Ch2-Ch1.zen
1.428001e+01	3.319165e+02	20150120_STAG2gfpcf2_G2G1\MitoSys2\Calibration\mEGFPC1H2B_G2\DE_W0001_P0001\DE_2_W0001_P0001_T0001\TR1_W0001_P0001\TR1_2_W0001_P0001_T0001_R1_P1_K1_Ch2-Ch1.zen
1.434001e+01	3.413498e+02	20150120_STAG2gfpcf2_G2G1\MitoSys2\Calibration\mEGFPC1H2B_G2\DE_W0001_P0001\DE_2_W0001_P0001_T0001\TR1_W0001_P0001\TR1_2_W0001_P0001_T0001_R1_P1_K1_Ch2-Ch1.zen
1.440001e+01	3.251331e+02	20150120_STAG2gfpcf2_G2G1\MitoSys2\Calibration\mEGFPC1H2B_G2\DE_W0001_P0001\DE_2_W0001_P0001_T0001\TR1_W0001_P0001\TR1_2_W0001_P0001_T0001_R1_P1_K1_Ch2-Ch1.zen
1.446001e+01	3.450831e+02	20150120_STAG2gfpcf2_G2G1\MitoSys2\Calibration\mEGFPC1H2B_G2\DE_W0001_P0001\DE_2_W0001_P0001_T0001\TR1_W0001_P0001\TR1_2_W0001_P0001_T0001_R1_P1_K1_Ch2-Ch1.zen
1.452001e+01	3.334665e+02	20150120_STAG2gfpcf2_G2G1\MitoSys2\Calibration\mEGFPC1H2B_G2\DE_W0001_P0001\DE_2_W0001_P0001_T0001\TR1_W0001_P0001\TR1_2_W0001_P0001_T0001_R1_P1_K1_Ch2-Ch1.zen
1.458001e+01	3.407331e+02	20150120_STAG2gfpcf2_G2G1\MitoSys2\Calibration\mEGFPC1H2B_G2\DE_W0001_P0001\DE_2_W0001_P0001_T0001\TR1_W0001_P0001\TR1_2_W0001_P0001_T0001_R1_P1_K1_Ch2-Ch1.zen
1.464001e+01	3.390331e+02	20150120_STAG2gfpcf2_G2G1\MitoSys2\Calibration\mEGFPC1H2B_G2\DE_W0001_P0001\DE_2_W0001_P0001_T0001\TR1_W0001_P0001\TR1_2_W0001_P0001_T0001_R1_P1_K1_Ch2-Ch1.zen
1.470001e+01	3.362165e+02	20150120_STAG2gfpcf2_G2G1\MitoSys2\Calibration\mEGFPC1H2B_G2\DE_W0001_P0001\DE_2_W0001_P0001_T0001\TR1_W0001_P0001\TR1_2_W0001_P0001_T0001_R1_P1_K1_Ch2-Ch1.zen
1.476001e+01	3.257998e+02	20150120_STAG2gfpcf2_G2G1\MitoSys2\Calibration\mEGFPC1H2B_G2\DE_W0001_P0001\DE_2_W0001_P0001_T0001\TR1_W0001_P0001\TR1_2_W0001_P0001_T0001_R1_P1_K1_Ch2-Ch1.zen
1.482001e+01	3.401498e+02	20150120_STAG2gfpcf2_G2G1\MitoSys2\Calibration\mEGFPC1H2B_G2\DE_W0001_P0001\DE_2_W0001_P0001_T0001\TR1_W0001_P0001\TR1_2_W0001_P0001_T0001_R1_P1_K1_Ch2-Ch1.zen
1.488001e+01	3.145665e+02	20150120_STAG2gfpcf2_G2G1\MitoSys2\Calibration\mEGFPC1H2B_G2\DE_W0001_P0001\DE_2_W0001_P0001_T0001\TR1_W0001_P0001\TR1_2_W0001_P0001_T0001_R1_P1_K1_Ch2-Ch1.zen
1.494001e+01	3.149831e+02	20150120_STAG2gfpcf2_G2G1\MitoSys2\Calibration\mEGFPC1H2B_G2\DE_W0001_P0001\DE_2_W0001_P0001_T0001\TR1_W0001_P0001\TR1_2_W0001_P0001_T0001_R1_P1_K1_Ch2-Ch1.zen
1.500001e+01	3.437665e+02	20150120_STAG2gfpcf2_G2G1\MitoSys2\Calibration\mEGFPC1H2B_G2\DE_W0001_P0001\DE_2_W0001_P0001_T0001\TR1_W0001_P0001\TR1_2_W0001_P0001_T0001_R1_P1_K1_Ch2-Ch1.zen
1.506001e+01	3.337331e+02	20150120_STAG2gfpcf2_G2G1\MitoSys2\Calibration\mEGFPC1H2B_G2\DE_W0001_P0001\DE_2_W0001_P0001_T0001\TR1_W0001_P0001\TR1_2_W0001_P0001_T0001_R1_P1_K1_Ch2-Ch1.zen
1.512001e+01	3.314165e+02	20150120_STAG2gfpcf2_G2G1\MitoSys2\Calibration\mEGFPC1H2B_G2\DE_W0001_P0001\DE_2_W0001_P0001_T0001\TR1_W0001_P0001\TR1_2_W0001_P0001_T0001_R1_P1_K1_Ch2-Ch1.zen
1.518001e+01	3.299831e+02	20150120_STAG2gfpcf2_G2G1\MitoSys2\Calibration\mEGFPC1H2B_G2\DE_W0001_P0001\DE_2_W0001_P0001_T0001\TR1_W0001_P0001\TR1_2_W0001_P0001_T0001_R1_P1_K1_Ch2-Ch1.zen
1.524001e+01	3.211331e+02	20150120_STAG2gfpcf2_G2G1\MitoSys2\Calibration\mEGFPC1H2B_G2\DE_W0001_P0001\DE_2_W0001_P0001_T0001\TR1_W0001_P0001\TR1_2_W0001_P0001_T0001_R1_P1_K1_Ch2-Ch1.zen
1.530001e+01	3.286831e+02	20150120_STAG2gfpcf2_G2G1\MitoSys2\Calibration\mEGFPC1H2B_G2\DE_W0001_P0001\DE_2_W0001_P0001_T0001\TR1_W0001_P0001\TR1_2_W0001_P0001_T0001_R1_P1_K1_Ch2-Ch1.zen
1.536001e+01	3.163165e+02	20150120_STAG2gfpcf2_G2G1\MitoSys2\Calibration\mEGFPC1H2B_G2\DE_W0001_P0001\DE_2_W0001_P0001_T0001\TR1_W0001_P0001\TR1_2_W0001_P0001_T0001_R1_P1_K1_Ch2-Ch1.zen
1.542001e+01	3.234998e+02	20150120_STAG2gfpcf2_G2G1\MitoSys2\Calibration\mEGFPC1H2B_G2\DE_W0001_P0001\DE_2_W0001_P0001_T0001\TR1_W0001_P0001\TR1_2_W0001_P0001_T0001_R1_P1_K1_Ch2-Ch1.zen
1.548001e+01	3.244831e+02	20150120_STAG2gfpcf2_G2G1\MitoSys2\Calibration\mEGFPC1H2B_G2\DE_W0001_P0001\DE_2_W0001_P0001_T0001\TR1_W0001_P0001\TR1_2_W0001_P0001_T0001_R1_P1_K1_Ch2-Ch1.zen
1.554001e+01	3.250831e+02	20150120_STAG2gfpcf2_G2G1\MitoSys2\Calibration\mEGFPC1H2B_G2\DE_W0001_P0001\DE_2_W0001_P0001_T0001\TR1_W0001_P0001\TR1_2_W0001_P0001_T0001_R1_P1_K1_Ch2-Ch1.zen
1.560001e+01	3.138832e+02	20150120_STAG2gfpcf2_G2G1\MitoSys2\Calibration\mEGFPC1H2B_G2\DE_W0001_P0001\DE_2_W0001_P0001_T0001\TR1_W0001_P0001\TR1_2_W0001_P0001_T0001_R1_P1_K1_Ch2-Ch1.zen
1.566001e+01	3.251665e+02	20150120_STAG2gfpcf2_G2G1\MitoSys2\Calibration\mEGFPC1H2B_G2\DE_W0001_P0001\DE_2_W0001_P0001_T0001\TR1_W0001_P0001\TR1_2_W0001_P0001_T0001_R1_P1_K1_Ch2-Ch1.zen
1.572001e+01	3.217665e+02	20150120_STAG2gfpcf2_G2G1\MitoSys2\Calibration\mEGFPC1H2B_G2\DE_W0001_P0001\DE_2_W0001_P0001_T0001\TR1_W0001_P0001\TR1_2_W0001_P0001_T0001_R1_P1_K1_Ch2-Ch1.zen
1.578001e+01	3.136665e+02	20150120_STAG2gfpcf2_G2G1\MitoSys2\Calibration\mEGFPC1H2B_G2\DE_W0001_P0001\DE_2_W0001_P0001_T0001\TR1_W0001_P0001\TR1_2_W0001_P0001_T0001_R1_P1_K1_Ch2-Ch1.zen
1.584001e+01	3.226665e+02	20150120_STAG2gfpcf2_G2G1\MitoSys2\Calibration\mEGFPC1H2B_G2\DE_W0001_P0001\DE_2_W0001_P0001_T0001\TR1_W0001_P0001\TR1_2_W0001_P0001_T0001_R1_P1_K1_Ch2-Ch1.zen
1.590001e+01	3.112831e+02	20150120_STAG2gfpcf2_G2G1\MitoSys2\Calibration\mEGFPC1H2B_G2\DE_W0001_P0001\DE_2_W0001_P0001_T0001\TR1_W0001_P0001\TR1_2_W0001_P0001_T0001_R1_P1_K1_Ch2-Ch1.zen
1.596001e+01	3.359831e+02	20150120_STAG2gfpcf2_G2G1\MitoSys2\Calibration\mEGFPC1H2B_G2\DE_W0001_P0001\DE_2_W0001_P0001_T0001\TR1_W0001_P0001\TR1_2_W0001_P0001_T0001_R1_P1_K1_Ch2-Ch1.zen
1.602001e+01	3.307831e+02	20150120_STAG2gfpcf2_G2G1\MitoSys2\Calibration\mEGFPC1H2B_G2\DE_W0001_P0001\DE_2_W0001_P0001_T0001\TR1_W0001_P0001\TR1_2_W0001_P0001_T0001_R1_P1_K1_Ch2-Ch1.zen
1.608001e+01	3.209165e+02	20150120_STAG2gfpcf2_G2G1\MitoSys2\Calibration\mEGFPC1H2B_G2\DE_W0001_P0001\DE_2_W0001_P0001_T0001\TR1_W0001_P0001\TR1_2_W0001_P0001_T0001_R1_P1_K1_Ch2-Ch1.zen
1.614001e+01	3.300998e+02	20150120_STAG2gfpcf2_G2G1\MitoSys2\Calibration\mEGFPC1H2B_G2\DE_W0001_P0001\DE_2_W0001_P0001_T0001\TR1_W0001_P0001\TR1_2_W0001_P0001_T0001_R1_P1_K1_Ch2-Ch1.zen
1.620001e+01	3.294498e+02	20150120_STAG2gfpcf2_G2G1\MitoSys2\Calibration\mEGFPC1H2B_G2\DE_W0001_P0001\DE_2_W0001_P0001_T0001\TR1_W0001_P0001\TR1_2_W0001_P0001_T0001_R1_P1_K1_Ch2-Ch1.zen
1.626001e+01	3.185665e+02	20150120_STAG2gfpcf2_G2G1\MitoSys2\Calibration\mEGFPC1H2B_G2\DE_W0001_P0001\DE_2_W0001_P0001_T0001\TR1_W0001_P0001\TR1_2_W0001_P0001_T0001_R1_P1_K1_Ch2-Ch1.zen
1.632001e+01	3.147331e+02	20150120_STAG2gfpcf2_G2G1\MitoSys2\Calibration\mEGFPC1H2B_G2\DE_W0001_P0001\DE_2_W0001_P0001_T0001\TR1_W0001_P0001\TR1_2_W0001_P0001_T0001_R1_P1_K1_Ch2-Ch1.zen
1.638001e+01	3.217498e+02	20150120_STAG2gfpcf2_G2G1\MitoSys2\Calibration\mEGFPC1H2B_G2\DE_W0001_P0001\DE_2_W0001_P0001_T0001\TR1_W0001_P0001\TR1_2_W0001_P0001_T0001_R1_P1_K1_Ch2-Ch1.zen
1.644001e+01	3.309331e+02	20150120_STAG2gfpcf2_G2G1\MitoSys2\Calibration\mEGFPC1H2B_G2\DE_W0001_P0001\DE_2_W0001_P0001_T0001\TR1_W0001_P0001\TR1_2_W0001_P0001_T0001_R1_P1_K1_Ch2-Ch1.zen
1.650001e+01	3.270331e+02	20150120_STAG2gfpcf2_G2G1\MitoSys2\Calibration\mEGFPC1H2B_G2\DE_W0001_P0001\DE_2_W0001_P0001_T0001\TR1_W0001_P0001\TR1_2_W0001_P0001_T0001_R1_P1_K1_Ch2-Ch1.zen
1.656001e+01	3.340998e+02	20150120_STAG2gfpcf2_G2G1\MitoSys2\Calibration\mEGFPC1H2B_G2\DE_W0001_P0001\DE_2_W0001_P0001_T0001\TR1_W0001_P0001\TR1_2_W0001_P0001_T0001_R1_P1_K1_Ch2-Ch1.zen
1.662001e+01	3.020498e+02	20150120_STAG2gfpcf2_G2G1\MitoSys2\Calibration\mEGFPC1H2B_G2\DE_W0001_P0001\DE_2_W0001_P0001_T0001\TR1_W0001_P0001\TR1_2_W0001_P0001_T0001_R1_P1_K1_Ch2-Ch1.zen
1.668001e+01	3.145831e+02	20150120_STAG2gfpcf2_G2G1\MitoSys2\Calibration\mEGFPC1H2B_G2\DE_W0001_P0001\DE_2_W0001_P0001_T0001\TR1_W0001_P0001\TR1_2_W0001_P0001_T0001_R1_P1_K1_Ch2-Ch1.zen
1.674001e+01	3.232498e+02	20150120_STAG2gfpcf2_G2G1\MitoSys2\Calibration\mEGFPC1H2B_G2\DE_W0001_P0001\DE_2_W0001_P0001_T0001\TR1_W0001_P0001\TR1_2_W0001_P0001_T0001_R1_P1_K1_Ch2-Ch1.zen
1.680001e+01	3.313998e+02	20150120_STAG2gfpcf2_G2G1\MitoSys2\Calibration\mEGFPC1H2B_G2\DE_W0001_P0001\DE_2_W0001_P0001_T0001\TR1_W0001_P0001\TR1_2_W0001_P0001_T0001_R1_P1_K1_Ch2-Ch1.zen
1.686001e+01	3.489831e+02	20150120_STAG2gfpcf2_G2G1\MitoSys2\Calibration\mEGFPC1H2B_G2\DE_W0001_P0001\DE_2_W0001_P0001_T0001\TR1_W0001_P0001\TR1_2_W0001_P0001_T0001_R1_P1_K1_Ch2-Ch1.zen
1.692001e+01	3.277498e+02	20150120_STAG2gfpcf2_G2G1\MitoSys2\Calibration\mEGFPC1H2B_G2\DE_W0001_P0001\DE_2_W0001_P0001_T0001\TR1_W0001_P0001\TR1_2_W0001_P0001_T0001_R1_P1_K1_Ch2-Ch1.zen
1.698001e+01	3.222998e+02	20150120_STAG2gfpcf2_G2G1\MitoSys2\Calibration\mEGFPC1H2B_G2\DE_W0001_P0001\DE_2_W0001_P0001_T0001\TR1_W0001_P0001\TR1_2_W0001_P0001_T0001_R1_P1_K1_Ch2-Ch1.zen
1.704001e+01	3.306998e+02	20150120_STAG2gfpcf2_G2G1\MitoSys2\Calibration\mEGFPC1H2B_G2\DE_W0001_P0001\DE_2_W0001_P0001_T0001\TR1_W0001_P0001\TR1_2_W0001_P0001_T0001_R1_P1_K1_Ch2-Ch1.zen
1.710001e+01	3.261165e+02	20150120_STAG2gfpcf2_G2G1\MitoSys2\Calibration\mEGFPC1H2B_G2\DE_W0001_P0001\DE_2_W0001_P0001_T0001\TR1_W0001_P0001\TR1_2_W0001_P0001_T0001_R1_P1_K1_Ch2-Ch1.zen
1.716001e+01	3.228998e+02	20150120_STAG2gfpcf2_G2G1\MitoSys2\Calibration\mEGFPC1H2B_G2\DE_W0001_P0001\DE_2_W0001_P0001_T0001\TR1_W0001_P0001\TR1_2_W0001_P0001_T0001_R1_P1_K1_Ch2-Ch1.zen
1.722001e+01	3.296165e+02	20150120_STAG2gfpcf2_G2G1\MitoSys2\Calibration\mEGFPC1H2B_G2\DE_W0001_P0001\DE_2_W0001_P0001_T0001\TR1_W0001_P0001\TR1_2_W0001_P0001_T0001_R1_P1_K1_Ch2-Ch1.zen
1.728001e+01	3.307498e+02	20150120_STAG2gfpcf2_G2G1\MitoSys2\Calibration\mEGFPC1H2B_G2\DE_W0001_P0001\DE_2_W0001_P0001_T0001\TR1_W0001_P0001\TR1_2_W0001_P0001_T0001_R1_P1_K1_Ch2-Ch1.zen
1.734001e+01	3.216831e+02	20150120_STAG2gfpcf2_G2G1\MitoSys2\Calibration\mEGFPC1H2B_G2\DE_W0001_P0001\DE_2_W0001_P0001_T0001\TR1_W0001_P0001\TR1_2_W0001_P0001_T0001_R1_P1_K1_Ch2-Ch1.zen
1.740001e+01	3.199831e+02	20150120_STAG2gfpcf2_G2G1\MitoSys2\Calibration\mEGFPC1H2B_G2\DE_W0001_P0001\DE_2_W0001_P0001_T0001\TR1_W0001_P0001\TR1_2_W0001_P0001_T0001_R1_P1_K1_Ch2-Ch1.zen
1.746001e+01	3.263331e+02	20150120_STAG2gfpcf2_G2G1\MitoSys2\Calibration\mEGFPC1H2B_G2\DE_W0001_P0001\DE_2_W0001_P0001_T0001\TR1_W0001_P0001\TR1_2_W0001_P0001_T0001_R1_P1_K1_Ch2-Ch1.zen
1.752001e+01	3.316998e+02	20150120_STAG2gfpcf2_G2G1\MitoSys2\Calibration\mEGFPC1H2B_G2\DE_W0001_P0001\DE_2_W0001_P0001_T0001\TR1_W0001_P0001\TR1_2_W0001_P0001_T0001_R1_P1_K1_Ch2-Ch1.zen
1.758001e+01	3.189998e+02	20150120_STAG2gfpcf2_G2G1\MitoSys2\Calibration\mEGFPC1H2B_G2\DE_W0001_P0001\DE_2_W0001_P0001_T0001\TR1_W0001_P0001\TR1_2_W0001_P0001_T0001_R1_P1_K1_Ch2-Ch1.zen
1.764001e+01	3.293331e+02	20150120_STAG2gfpcf2_G2G1\MitoSys2\Calibration\mEGFPC1H2B_G2\DE_W0001_P0001\DE_2_W0001_P0001_T0001\TR1_W0001_P0001\TR1_2_W0001_P0001_T0001_R1_P1_K1_Ch2-Ch1.zen
1.770001e+01	3.174498e+02	20150120_STAG2gfpcf2_G2G1\MitoSys2\Calibration\mEGFPC1H2B_G2\DE_W0001_P0001\DE_2_W0001_P0001_T0001\TR1_W0001_P0001\TR1_2_W0001_P0001_T0001_R1_P1_K1_Ch2-Ch1.zen
1.776001e+01	3.199831e+02	20150120_STAG2gfpcf2_G2G1\MitoSys2\Calibration\mEGFPC1H2B_G2\DE_W0001_P0001\DE_2_W0001_P0001_T0001\TR1_W0001_P0001\TR1_2_W0001_P0001_T0001_R1_P1_K1_Ch2-Ch1.zen
1.782001e+01	3.080665e+02	20150120_STAG2gfpcf2_G2G1\MitoSys2\Calibration\mEGFPC1H2B_G2\DE_W0001_P0001\DE_2_W0001_P0001_T0001\TR1_W0001_P0001\TR1_2_W0001_P0001_T0001_R1_P1_K1_Ch2-Ch1.zen
1.788001e+01	3.233998e+02	20150120_STAG2gfpcf2_G2G1\MitoSys2\Calibration\mEGFPC1H2B_G2\DE_W0001_P0001\DE_2_W0001_P0001_T0001\TR1_W0001_P0001\TR1_2_W0001_P0001_T0001_R1_P1_K1_Ch2-Ch1.zen
1.794001e+01	3.429164e+02	20150120_STAG2gfpcf2_G2G1\MitoSys2\Calibration\mEGFPC1H2B_G2\DE_W0001_P0001\DE_2_W0001_P0001_T0001\TR1_W0001_P0001\TR1_2_W0001_P0001_T0001_R1_P1_K1_Ch2-Ch1.zen
1.800001e+01	3.235831e+02	20150120_STAG2gfpcf2_G2G1\MitoSys2\Calibration\mEGFPC1H2B_G2\DE_W0001_P0001\DE_2_W0001_P0001_T0001\TR1_W0001_P0001\TR1_2_W0001_P0001_T0001_R1_P1_K1_Ch2-Ch1.zen
1.806001e+01	3.387498e+02	20150120_STAG2gfpcf2_G2G1\MitoSys2\Calibration\mEGFPC1H2B_G2\DE_W0001_P0001\DE_2_W0001_P0001_T0001\TR1_W0001_P0001\TR1_2_W0001_P0001_T0001_R1_P1_K1_Ch2-Ch1.zen
1.812001e+01	3.211498e+02	20150120_STAG2gfpcf2_G2G1\MitoSys2\Calibration\mEGFPC1H2B_G2\DE_W0001_P0001\DE_2_W0001_P0001_T0001\TR1_W0001_P0001\TR1_2_W0001_P0001_T0001_R1_P1_K1_Ch2-Ch1.zen
1.818001e+01	3.143665e+02	20150120_STAG2gfpcf2_G2G1\MitoSys2\Calibration\mEGFPC1H2B_G2\DE_W0001_P0001\DE_2_W0001_P0001_T0001\TR1_W0001_P0001\TR1_2_W0001_P0001_T0001_R1_P1_K1_Ch2-Ch1.zen
1.824001e+01	3.385331e+02	20150120_STAG2gfpcf2_G2G1\MitoSys2\Calibration\mEGFPC1H2B_G2\DE_W0001_P0001\DE_2_W0001_P0001_T0001\TR1_W0001_P0001\TR1_2_W0001_P0001_T0001_R1_P1_K1_Ch2-Ch1.zen
1.830001e+01	3.259165e+02	20150120_STAG2gfpcf2_G2G1\MitoSys2\Calibration\mEGFPC1H2B_G2\DE_W0001_P0001\DE_2_W0001_P0001_T0001\TR1_W0001_P0001\TR1_2_W0001_P0001_T0001_R1_P1_K1_Ch2-Ch1.zen
1.836001e+01	3.144331e+02	20150120_STAG2gfpcf2_G2G1\MitoSys2\Calibration\mEGFPC1H2B_G2\DE_W0001_P0001\DE_2_W0001_P0001_T0001\TR1_W0001_P0001\TR1_2_W0001_P0001_T0001_R1_P1_K1_Ch2-Ch1.zen
1.842001e+01	3.288831e+02	20150120_STAG2gfpcf2_G2G1\MitoSys2\Calibration\mEGFPC1H2B_G2\DE_W0001_P0001\DE_2_W0001_P0001_T0001\TR1_W0001_P0001\TR1_2_W0001_P0001_T0001_R1_P1_K1_Ch2-Ch1.zen
1.848001e+01	3.289498e+02	20150120_STAG2gfpcf2_G2G1\MitoSys2\Calibration\mEGFPC1H2B_G2\DE_W0001_P0001\DE_2_W0001_P0001_T0001\TR1_W0001_P0001\TR1_2_W0001_P0001_T0001_R1_P1_K1_Ch2-Ch1.zen
1.854001e+01	3.292665e+02	20150120_STAG2gfpcf2_G2G1\MitoSys2\Calibration\mEGFPC1H2B_G2\DE_W0001_P0001\DE_2_W0001_P0001_T0001\TR1_W0001_P0001\TR1_2_W0001_P0001_T0001_R1_P1_K1_Ch2-Ch1.zen
1.860001e+01	3.157665e+02	20150120_STAG2gfpcf2_G2G1\MitoSys2\Calibration\mEGFPC1H2B_G2\DE_W0001_P0001\DE_2_W0001_P0001_T0001\TR1_W0001_P0001\TR1_2_W0001_P0001_T0001_R1_P1_K1_Ch2-Ch1.zen
1.866001e+01	3.371998e+02	20150120_STAG2gfpcf2_G2G1\MitoSys2\Calibration\mEGFPC1H2B_G2\DE_W0001_P0001\DE_2_W0001_P0001_T0001\TR1_W0001_P0001\TR1_2_W0001_P0001_T0001_R1_P1_K1_Ch2-Ch1.zen
1.872001e+01	3.211331e+02	20150120_STAG2gfpcf2_G2G1\MitoSys2\Calibration\mEGFPC1H2B_G2\DE_W0001_P0001\DE_2_W0001_P0001_T0001\TR1_W0001_P0001\TR1_2_W0001_P0001_T0001_R1_P1_K1_Ch2-Ch1.zen
1.878001e+01	3.326831e+02	20150120_STAG2gfpcf2_G2G1\MitoSys2\Calibration\mEGFPC1H2B_G2\DE_W0001_P0001\DE_2_W0001_P0001_T0001\TR1_W0001_P0001\TR1_2_W0001_P0001_T0001_R1_P1_K1_Ch2-Ch1.zen
1.884001e+01	3.322498e+02	20150120_STAG2gfpcf2_G2G1\MitoSys2\Calibration\mEGFPC1H2B_G2\DE_W0001_P0001\DE_2_W0001_P0001_T0001\TR1_W0001_P0001\TR1_2_W0001_P0001_T0001_R1_P1_K1_Ch2-Ch1.zen
1.890001e+01	3.240665e+02	20150120_STAG2gfpcf2_G2G1\MitoSys2\Calibration\mEGFPC1H2B_G2\DE_W0001_P0001\DE_2_W0001_P0001_T0001\TR1_W0001_P0001\TR1_2_W0001_P0001_T0001_R1_P1_K1_Ch2-Ch1.zen
1.896001e+01	3.165831e+02	20150120_STAG2gfpcf2_G2G1\MitoSys2\Calibration\mEGFPC1H2B_G2\DE_W0001_P0001\DE_2_W0001_P0001_T0001\TR1_W0001_P0001\TR1_2_W0001_P0001_T0001_R1_P1_K1_Ch2-Ch1.zen
1.902001e+01	3.235331e+02	20150120_STAG2gfpcf2_G2G1\MitoSys2\Calibration\mEGFPC1H2B_G2\DE_W0001_P0001\DE_2_W0001_P0001_T0001\TR1_W0001_P0001\TR1_2_W0001_P0001_T0001_R1_P1_K1_Ch2-Ch1.zen
1.908001e+01	3.403331e+02	20150120_STAG2gfpcf2_G2G1\MitoSys2\Calibration\mEGFPC1H2B_G2\DE_W0001_P0001\DE_2_W0001_P0001_T0001\TR1_W0001_P0001\TR1_2_W0001_P0001_T0001_R1_P1_K1_Ch2-Ch1.zen
1.914001e+01	3.297998e+02	20150120_STAG2gfpcf2_G2G1\MitoSys2\Calibration\mEGFPC1H2B_G2\DE_W0001_P0001\DE_2_W0001_P0001_T0001\TR1_W0001_P0001\TR1_2_W0001_P0001_T0001_R1_P1_K1_Ch2-Ch1.zen
1.920001e+01	3.230998e+02	20150120_STAG2gfpcf2_G2G1\MitoSys2\Calibration\mEGFPC1H2B_G2\DE_W0001_P0001\DE_2_W0001_P0001_T0001\TR1_W0001_P0001\TR1_2_W0001_P0001_T0001_R1_P1_K1_Ch2-Ch1.zen
1.926001e+01	3.257998e+02	20150120_STAG2gfpcf2_G2G1\MitoSys2\Calibration\mEGFPC1H2B_G2\DE_W0001_P0001\DE_2_W0001_P0001_T0001\TR1_W0001_P0001\TR1_2_W0001_P0001_T0001_R1_P1_K1_Ch2-Ch1.zen
1.932001e+01	3.154498e+02	20150120_STAG2gfpcf2_G2G1\MitoSys2\Calibration\mEGFPC1H2B_G2\DE_W0001_P0001\DE_2_W0001_P0001_T0001\TR1_W0001_P0001\TR1_2_W0001_P0001_T0001_R1_P1_K1_Ch2-Ch1.zen
1.938001e+01	3.275831e+02	20150120_STAG2gfpcf2_G2G1\MitoSys2\Calibration\mEGFPC1H2B_G2\DE_W0001_P0001\DE_2_W0001_P0001_T0001\TR1_W0001_P0001\TR1_2_W0001_P0001_T0001_R1_P1_K1_Ch2-Ch1.zen
1.944001e+01	3.256165e+02	20150120_STAG2gfpcf2_G2G1\MitoSys2\Calibration\mEGFPC1H2B_G2\DE_W0001_P0001\DE_2_W0001_P0001_T0001\TR1_W0001_P0001\TR1_2_W0001_P0001_T0001_R1_P1_K1_Ch2-Ch1.zen
1.950001e+01	3.170498e+02	20150120_STAG2gfpcf2_G2G1\MitoSys2\Calibration\mEGFPC1H2B_G2\DE_W0001_P0001\DE_2_W0001_P0001_T0001\TR1_W0001_P0001\TR1_2_W0001_P0001_T0001_R1_P1_K1_Ch2-Ch1.zen
1.956001e+01	3.174665e+02	20150120_STAG2gfpcf2_G2G1\MitoSys2\Calibration\mEGFPC1H2B_G2\DE_W0001_P0001\DE_2_W0001_P0001_T0001\TR1_W0001_P0001\TR1_2_W0001_P0001_T0001_R1_P1_K1_Ch2-Ch1.zen
1.962001e+01	3.145331e+02	20150120_STAG2gfpcf2_G2G1\MitoSys2\Calibration\mEGFPC1H2B_G2\DE_W0001_P0001\DE_2_W0001_P0001_T0001\TR1_W0001_P0001\TR1_2_W0001_P0001_T0001_R1_P1_K1_Ch2-Ch1.zen
1.968001e+01	3.147331e+02	20150120_STAG2gfpcf2_G2G1\MitoSys2\Calibration\mEGFPC1H2B_G2\DE_W0001_P0001\DE_2_W0001_P0001_T0001\TR1_W0001_P0001\TR1_2_W0001_P0001_T0001_R1_P1_K1_Ch2-Ch1.zen
1.974001e+01	3.154831e+02	20150120_STAG2gfpcf2_G2G1\MitoSys2\Calibration\mEGFPC1H2B_G2\DE_W0001_P0001\DE_2_W0001_P0001_T0001\TR1_W0001_P0001\TR1_2_W0001_P0001_T0001_R1_P1_K1_Ch2-Ch1.zen
1.980001e+01	3.187665e+02	20150120_STAG2gfpcf2_G2G1\MitoSys2\Calibration\mEGFPC1H2B_G2\DE_W0001_P0001\DE_2_W0001_P0001_T0001\TR1_W0001_P0001\TR1_2_W0001_P0001_T0001_R1_P1_K1_Ch2-Ch1.zen
1.986001e+01	3.327331e+02	20150120_STAG2gfpcf2_G2G1\MitoSys2\Calibration\mEGFPC1H2B_G2\DE_W0001_P0001\DE_2_W0001_P0001_T0001\TR1_W0001_P0001\TR1_2_W0001_P0001_T0001_R1_P1_K1_Ch2-Ch1.zen
1.992001e+01	3.209331e+02	20150120_STAG2gfpcf2_G2G1\MitoSys2\Calibration\mEGFPC1H2B_G2\DE_W0001_P0001\DE_2_W0001_P0001_T0001\TR1_W0001_P0001\TR1_2_W0001_P0001_T0001_R1_P1_K1_Ch2-Ch1.zen
1.998001e+01	3.214831e+02	20150120_STAG2gfpcf2_G2G1\MitoSys2\Calibration\mEGFPC1H2B_G2\DE_W0001_P0001\DE_2_W0001_P0001_T0001\TR1_W0001_P0001\TR1_2_W0001_P0001_T0001_R1_P1_K1_Ch2-Ch1.zen
2.004001e+01	3.236831e+02	20150120_STAG2gfpcf2_G2G1\MitoSys2\Calibration\mEGFPC1H2B_G2\DE_W0001_P0001\DE_2_W0001_P0001_T0001\TR1_W0001_P0001\TR1_2_W0001_P0001_T0001_R1_P1_K1_Ch2-Ch1.zen
2.010001e+01	3.228665e+02	20150120_STAG2gfpcf2_G2G1\MitoSys2\Calibration\mEGFPC1H2B_G2\DE_W0001_P0001\DE_2_W0001_P0001_T0001\TR1_W0001_P0001\TR1_2_W0001_P0001_T0001_R1_P1_K1_Ch2-Ch1.zen
2.016001e+01	3.434164e+02	20150120_STAG2gfpcf2_G2G1\MitoSys2\Calibration\mEGFPC1H2B_G2\DE_W0001_P0001\DE_2_W0001_P0001_T0001\TR1_W0001_P0001\TR1_2_W0001_P0001_T0001_R1_P1_K1_Ch2-Ch1.zen
2.022001e+01	3.135998e+02	20150120_STAG2gfpcf2_G2G1\MitoSys2\Calibration\mEGFPC1H2B_G2\DE_W0001_P0001\DE_2_W0001_P0001_T0001\TR1_W0001_P0001\TR1_2_W0001_P0001_T0001_R1_P1_K1_Ch2-Ch1.zen
2.028001e+01	3.137998e+02	20150120_STAG2gfpcf2_G2G1\MitoSys2\Calibration\mEGFPC1H2B_G2\DE_W0001_P0001\DE_2_W0001_P0001_T0001\TR1_W0001_P0001\TR1_2_W0001_P0001_T0001_R1_P1_K1_Ch2-Ch1.zen
2.034001e+01	3.264831e+02	20150120_STAG2gfpcf2_G2G1\MitoSys2\Calibration\mEGFPC1H2B_G2\DE_W0001_P0001\DE_2_W0001_P0001_T0001\TR1_W0001_P0001\TR1_2_W0001_P0001_T0001_R1_P1_K1_Ch2-Ch1.zen
2.040001e+01	3.278165e+02	20150120_STAG2gfpcf2_G2G1\MitoSys2\Calibration\mEGFPC1H2B_G2\DE_W0001_P0001\DE_2_W0001_P0001_T0001\TR1_W0001_P0001\TR1_2_W0001_P0001_T0001_R1_P1_K1_Ch2-Ch1.zen
2.046001e+01	3.351664e+02	20150120_STAG2gfpcf2_G2G1\MitoSys2\Calibration\mEGFPC1H2B_G2\DE_W0001_P0001\DE_2_W0001_P0001_T0001\TR1_W0001_P0001\TR1_2_W0001_P0001_T0001_R1_P1_K1_Ch2-Ch1.zen
2.052001e+01	3.244165e+02	20150120_STAG2gfpcf2_G2G1\MitoSys2\Calibration\mEGFPC1H2B_G2\DE_W0001_P0001\DE_2_W0001_P0001_T0001\TR1_W0001_P0001\TR1_2_W0001_P0001_T0001_R1_P1_K1_Ch2-Ch1.zen
2.058001e+01	3.191165e+02	20150120_STAG2gfpcf2_G2G1\MitoSys2\Calibration\mEGFPC1H2B_G2\DE_W0001_P0001\DE_2_W0001_P0001_T0001\TR1_W0001_P0001\TR1_2_W0001_P0001_T0001_R1_P1_K1_Ch2-Ch1.zen
2.064001e+01	3.330165e+02	20150120_STAG2gfpcf2_G2G1\MitoSys2\Calibration\mEGFPC1H2B_G2\DE_W0001_P0001\DE_2_W0001_P0001_T0001\TR1_W0001_P0001\TR1_2_W0001_P0001_T0001_R1_P1_K1_Ch2-Ch1.zen
2.070001e+01	3.162165e+02	20150120_STAG2gfpcf2_G2G1\MitoSys2\Calibration\mEGFPC1H2B_G2\DE_W0001_P0001\DE_2_W0001_P0001_T0001\TR1_W0001_P0001\TR1_2_W0001_P0001_T0001_R1_P1_K1_Ch2-Ch1.zen
2.076001e+01	3.275498e+02	20150120_STAG2gfpcf2_G2G1\MitoSys2\Calibration\mEGFPC1H2B_G2\DE_W0001_P0001\DE_2_W0001_P0001_T0001\TR1_W0001_P0001\TR1_2_W0001_P0001_T0001_R1_P1_K1_Ch2-Ch1.zen
2.082001e+01	3.343998e+02	20150120_STAG2gfpcf2_G2G1\MitoSys2\Calibration\mEGFPC1H2B_G2\DE_W0001_P0001\DE_2_W0001_P0001_T0001\TR1_W0001_P0001\TR1_2_W0001_P0001_T0001_R1_P1_K1_Ch2-Ch1.zen
2.088001e+01	3.294665e+02	20150120_STAG2gfpcf2_G2G1\MitoSys2\Calibration\mEGFPC1H2B_G2\DE_W0001_P0001\DE_2_W0001_P0001_T0001\TR1_W0001_P0001\TR1_2_W0001_P0001_T0001_R1_P1_K1_Ch2-Ch1.zen
2.094001e+01	3.117498e+02	20150120_STAG2gfpcf2_G2G1\MitoSys2\Calibration\mEGFPC1H2B_G2\DE_W0001_P0001\DE_2_W0001_P0001_T0001\TR1_W0001_P0001\TR1_2_W0001_P0001_T0001_R1_P1_K1_Ch2-Ch1.zen
2.100001e+01	3.324331e+02	20150120_STAG2gfpcf2_G2G1\MitoSys2\Calibration\mEGFPC1H2B_G2\DE_W0001_P0001\DE_2_W0001_P0001_T0001\TR1_W0001_P0001\TR1_2_W0001_P0001_T0001_R1_P1_K1_Ch2-Ch1.zen
2.106001e+01	3.100998e+02	20150120_STAG2gfpcf2_G2G1\MitoSys2\Calibration\mEGFPC1H2B_G2\DE_W0001_P0001\DE_2_W0001_P0001_T0001\TR1_W0001_P0001\TR1_2_W0001_P0001_T0001_R1_P1_K1_Ch2-Ch1.zen
2.112001e+01	3.206831e+02	20150120_STAG2gfpcf2_G2G1\MitoSys2\Calibration\mEGFPC1H2B_G2\DE_W0001_P0001\DE_2_W0001_P0001_T0001\TR1_W0001_P0001\TR1_2_W0001_P0001_T0001_R1_P1_K1_Ch2-Ch1.zen
2.118001e+01	3.112998e+02	20150120_STAG2gfpcf2_G2G1\MitoSys2\Calibration\mEGFPC1H2B_G2\DE_W0001_P0001\DE_2_W0001_P0001_T0001\TR1_W0001_P0001\TR1_2_W0001_P0001_T0001_R1_P1_K1_Ch2-Ch1.zen
2.124001e+01	3.224498e+02	20150120_STAG2gfpcf2_G2G1\MitoSys2\Calibration\mEGFPC1H2B_G2\DE_W0001_P0001\DE_2_W0001_P0001_T0001\TR1_W0001_P0001\TR1_2_W0001_P0001_T0001_R1_P1_K1_Ch2-Ch1.zen
2.130001e+01	3.401831e+02	20150120_STAG2gfpcf2_G2G1\MitoSys2\Calibration\mEGFPC1H2B_G2\DE_W0001_P0001\DE_2_W0001_P0001_T0001\TR1_W0001_P0001\TR1_2_W0001_P0001_T0001_R1_P1_K1_Ch2-Ch1.zen
2.136001e+01	3.458665e+02	20150120_STAG2gfpcf2_G2G1\MitoSys2\Calibration\mEGFPC1H2B_G2\DE_W0001_P0001\DE_2_W0001_P0001_T0001\TR1_W0001_P0001\TR1_2_W0001_P0001_T0001_R1_P1_K1_Ch2-Ch1.zen
2.142001e+01	3.436664e+02	20150120_STAG2gfpcf2_G2G1\MitoSys2\Calibration\mEGFPC1H2B_G2\DE_W0001_P0001\DE_2_W0001_P0001_T0001\TR1_W0001_P0001\TR1_2_W0001_P0001_T0001_R1_P1_K1_Ch2-Ch1.zen
2.148001e+01	3.125998e+02	20150120_STAG2gfpcf2_G2G1\MitoSys2\Calibration\mEGFPC1H2B_G2\DE_W0001_P0001\DE_2_W0001_P0001_T0001\TR1_W0001_P0001\TR1_2_W0001_P0001_T0001_R1_P1_K1_Ch2-Ch1.zen
2.154001e+01	3.348498e+02	20150120_STAG2gfpcf2_G2G1\MitoSys2\Calibration\mEGFPC1H2B_G2\DE_W0001_P0001\DE_2_W0001_P0001_T0001\TR1_W0001_P0001\TR1_2_W0001_P0001_T0001_R1_P1_K1_Ch2-Ch1.zen
2.160001e+01	3.249665e+02	20150120_STAG2gfpcf2_G2G1\MitoSys2\Calibration\mEGFPC1H2B_G2\DE_W0001_P0001\DE_2_W0001_P0001_T0001\TR1_W0001_P0001\TR1_2_W0001_P0001_T0001_R1_P1_K1_Ch2-Ch1.zen
2.166001e+01	3.327831e+02	20150120_STAG2gfpcf2_G2G1\MitoSys2\Calibration\mEGFPC1H2B_G2\DE_W0001_P0001\DE_2_W0001_P0001_T0001\TR1_W0001_P0001\TR1_2_W0001_P0001_T0001_R1_P1_K1_Ch2-Ch1.zen
2.172001e+01	3.153832e+02	20150120_STAG2gfpcf2_G2G1\MitoSys2\Calibration\mEGFPC1H2B_G2\DE_W0001_P0001\DE_2_W0001_P0001_T0001\TR1_W0001_P0001\TR1_2_W0001_P0001_T0001_R1_P1_K1_Ch2-Ch1.zen
2.178001e+01	3.276998e+02	20150120_STAG2gfpcf2_G2G1\MitoSys2\Calibration\mEGFPC1H2B_G2\DE_W0001_P0001\DE_2_W0001_P0001_T0001\TR1_W0001_P0001\TR1_2_W0001_P0001_T0001_R1_P1_K1_Ch2-Ch1.zen
2.184001e+01	3.449665e+02	20150120_STAG2gfpcf2_G2G1\MitoSys2\Calibration\mEGFPC1H2B_G2\DE_W0001_P0001\DE_2_W0001_P0001_T0001\TR1_W0001_P0001\TR1_2_W0001_P0001_T0001_R1_P1_K1_Ch2-Ch1.zen
2.190001e+01	3.307831e+02	20150120_STAG2gfpcf2_G2G1\MitoSys2\Calibration\mEGFPC1H2B_G2\DE_W0001_P0001\DE_2_W0001_P0001_T0001\TR1_W0001_P0001\TR1_2_W0001_P0001_T0001_R1_P1_K1_Ch2-Ch1.zen
2.196001e+01	3.329665e+02	20150120_STAG2gfpcf2_G2G1\MitoSys2\Calibration\mEGFPC1H2B_G2\DE_W0001_P0001\DE_2_W0001_P0001_T0001\TR1_W0001_P0001\TR1_2_W0001_P0001_T0001_R1_P1_K1_Ch2-Ch1.zen
2.202001e+01	3.226998e+02	20150120_STAG2gfpcf2_G2G1\MitoSys2\Calibration\mEGFPC1H2B_G2\DE_W0001_P0001\DE_2_W0001_P0001_T0001\TR1_W0001_P0001\TR1_2_W0001_P0001_T0001_R1_P1_K1_Ch2-Ch1.zen
2.208001e+01	3.433165e+02	20150120_STAG2gfpcf2_G2G1\MitoSys2\Calibration\mEGFPC1H2B_G2\DE_W0001_P0001\DE_2_W0001_P0001_T0001\TR1_W0001_P0001\TR1_2_W0001_P0001_T0001_R1_P1_K1_Ch2-Ch1.zen
2.214001e+01	3.174831e+02	20150120_STAG2gfpcf2_G2G1\MitoSys2\Calibration\mEGFPC1H2B_G2\DE_W0001_P0001\DE_2_W0001_P0001_T0001\TR1_W0001_P0001\TR1_2_W0001_P0001_T0001_R1_P1_K1_Ch2-Ch1.zen
2.220001e+01	3.354665e+02	20150120_STAG2gfpcf2_G2G1\MitoSys2\Calibration\mEGFPC1H2B_G2\DE_W0001_P0001\DE_2_W0001_P0001_T0001\TR1_W0001_P0001\TR1_2_W0001_P0001_T0001_R1_P1_K1_Ch2-Ch1.zen
2.226001e+01	3.182331e+02	20150120_STAG2gfpcf2_G2G1\MitoSys2\Calibration\mEGFPC1H2B_G2\DE_W0001_P0001\DE_2_W0001_P0001_T0001\TR1_W0001_P0001\TR1_2_W0001_P0001_T0001_R1_P1_K1_Ch2-Ch1.zen
2.232001e+01	3.212831e+02	20150120_STAG2gfpcf2_G2G1\MitoSys2\Calibration\mEGFPC1H2B_G2\DE_W0001_P0001\DE_2_W0001_P0001_T0001\TR1_W0001_P0001\TR1_2_W0001_P0001_T0001_R1_P1_K1_Ch2-Ch1.zen
2.238001e+01	3.181831e+02	20150120_STAG2gfpcf2_G2G1\MitoSys2\Calibration\mEGFPC1H2B_G2\DE_W0001_P0001\DE_2_W0001_P0001_T0001\TR1_W0001_P0001\TR1_2_W0001_P0001_T0001_R1_P1_K1_Ch2-Ch1.zen
2.244001e+01	3.300831e+02	20150120_STAG2gfpcf2_G2G1\MitoSys2\Calibration\mEGFPC1H2B_G2\DE_W0001_P0001\DE_2_W0001_P0001_T0001\TR1_W0001_P0001\TR1_2_W0001_P0001_T0001_R1_P1_K1_Ch2-Ch1.zen
2.250001e+01	3.206332e+02	20150120_STAG2gfpcf2_G2G1\MitoSys2\Calibration\mEGFPC1H2B_G2\DE_W0001_P0001\DE_2_W0001_P0001_T0001\TR1_W0001_P0001\TR1_2_W0001_P0001_T0001_R1_P1_K1_Ch2-Ch1.zen
2.256001e+01	3.247165e+02	20150120_STAG2gfpcf2_G2G1\MitoSys2\Calibration\mEGFPC1H2B_G2\DE_W0001_P0001\DE_2_W0001_P0001_T0001\TR1_W0001_P0001\TR1_2_W0001_P0001_T0001_R1_P1_K1_Ch2-Ch1.zen
2.262001e+01	3.289998e+02	20150120_STAG2gfpcf2_G2G1\MitoSys2\Calibration\mEGFPC1H2B_G2\DE_W0001_P0001\DE_2_W0001_P0001_T0001\TR1_W0001_P0001\TR1_2_W0001_P0001_T0001_R1_P1_K1_Ch2-Ch1.zen
2.268001e+01	3.362498e+02	20150120_STAG2gfpcf2_G2G1\MitoSys2\Calibration\mEGFPC1H2B_G2\DE_W0001_P0001\DE_2_W0001_P0001_T0001\TR1_W0001_P0001\TR1_2_W0001_P0001_T0001_R1_P1_K1_Ch2-Ch1.zen
2.274002e+01	3.194831e+02	20150120_STAG2gfpcf2_G2G1\MitoSys2\Calibration\mEGFPC1H2B_G2\DE_W0001_P0001\DE_2_W0001_P0001_T0001\TR1_W0001_P0001\TR1_2_W0001_P0001_T0001_R1_P1_K1_Ch2-Ch1.zen
2.280001e+01	3.307998e+02	20150120_STAG2gfpcf2_G2G1\MitoSys2\Calibration\mEGFPC1H2B_G2\DE_W0001_P0001\DE_2_W0001_P0001_T0001\TR1_W0001_P0001\TR1_2_W0001_P0001_T0001_R1_P1_K1_Ch2-Ch1.zen
2.286001e+01	3.323331e+02	20150120_STAG2gfpcf2_G2G1\MitoSys2\Calibration\mEGFPC1H2B_G2\DE_W0001_P0001\DE_2_W0001_P0001_T0001\TR1_W0001_P0001\TR1_2_W0001_P0001_T0001_R1_P1_K1_Ch2-Ch1.zen
2.292001e+01	3.175331e+02	20150120_STAG2gfpcf2_G2G1\MitoSys2\Calibration\mEGFPC1H2B_G2\DE_W0001_P0001\DE_2_W0001_P0001_T0001\TR1_W0001_P0001\TR1_2_W0001_P0001_T0001_R1_P1_K1_Ch2-Ch1.zen
2.298001e+01	3.434331e+02	20150120_STAG2gfpcf2_G2G1\MitoSys2\Calibration\mEGFPC1H2B_G2\DE_W0001_P0001\DE_2_W0001_P0001_T0001\TR1_W0001_P0001\TR1_2_W0001_P0001_T0001_R1_P1_K1_Ch2-Ch1.zen
2.304001e+01	3.343831e+02	20150120_STAG2gfpcf2_G2G1\MitoSys2\Calibration\mEGFPC1H2B_G2\DE_W0001_P0001\DE_2_W0001_P0001_T0001\TR1_W0001_P0001\TR1_2_W0001_P0001_T0001_R1_P1_K1_Ch2-Ch1.zen
2.310001e+01	3.141831e+02	20150120_STAG2gfpcf2_G2G1\MitoSys2\Calibration\mEGFPC1H2B_G2\DE_W0001_P0001\DE_2_W0001_P0001_T0001\TR1_W0001_P0001\TR1_2_W0001_P0001_T0001_R1_P1_K1_Ch2-Ch1.zen
2.316002e+01	3.318165e+02	20150120_STAG2gfpcf2_G2G1\MitoSys2\Calibration\mEGFPC1H2B_G2\DE_W0001_P0001\DE_2_W0001_P0001_T0001\TR1_W0001_P0001\TR1_2_W0001_P0001_T0001_R1_P1_K1_Ch2-Ch1.zen
2.322001e+01	3.327831e+02	20150120_STAG2gfpcf2_G2G1\MitoSys2\Calibration\mEGFPC1H2B_G2\DE_W0001_P0001\DE_2_W0001_P0001_T0001\TR1_W0001_P0001\TR1_2_W0001_P0001_T0001_R1_P1_K1_Ch2-Ch1.zen
2.328001e+01	3.277498e+02	20150120_STAG2gfpcf2_G2G1\MitoSys2\Calibration\mEGFPC1H2B_G2\DE_W0001_P0001\DE_2_W0001_P0001_T0001\TR1_W0001_P0001\TR1_2_W0001_P0001_T0001_R1_P1_K1_Ch2-Ch1.zen
2.334002e+01	3.251665e+02	20150120_STAG2gfpcf2_G2G1\MitoSys2\Calibration\mEGFPC1H2B_G2\DE_W0001_P0001\DE_2_W0001_P0001_T0001\TR1_W0001_P0001\TR1_2_W0001_P0001_T0001_R1_P1_K1_Ch2-Ch1.zen
2.340001e+01	3.238665e+02	20150120_STAG2gfpcf2_G2G1\MitoSys2\Calibration\mEGFPC1H2B_G2\DE_W0001_P0001\DE_2_W0001_P0001_T0001\TR1_W0001_P0001\TR1_2_W0001_P0001_T0001_R1_P1_K1_Ch2-Ch1.zen
2.346001e+01	3.151165e+02	20150120_STAG2gfpcf2_G2G1\MitoSys2\Calibration\mEGFPC1H2B_G2\DE_W0001_P0001\DE_2_W0001_P0001_T0001\TR1_W0001_P0001\TR1_2_W0001_P0001_T0001_R1_P1_K1_Ch2-Ch1.zen
2.352001e+01	3.322998e+02	20150120_STAG2gfpcf2_G2G1\MitoSys2\Calibration\mEGFPC1H2B_G2\DE_W0001_P0001\DE_2_W0001_P0001_T0001\TR1_W0001_P0001\TR1_2_W0001_P0001_T0001_R1_P1_K1_Ch2-Ch1.zen
2.358002e+01	3.110998e+02	20150120_STAG2gfpcf2_G2G1\MitoSys2\Calibration\mEGFPC1H2B_G2\DE_W0001_P0001\DE_2_W0001_P0001_T0001\TR1_W0001_P0001\TR1_2_W0001_P0001_T0001_R1_P1_K1_Ch2-Ch1.zen
2.364001e+01	3.113665e+02	20150120_STAG2gfpcf2_G2G1\MitoSys2\Calibration\mEGFPC1H2B_G2\DE_W0001_P0001\DE_2_W0001_P0001_T0001\TR1_W0001_P0001\TR1_2_W0001_P0001_T0001_R1_P1_K1_Ch2-Ch1.zen
2.370001e+01	3.237831e+02	20150120_STAG2gfpcf2_G2G1\MitoSys2\Calibration\mEGFPC1H2B_G2\DE_W0001_P0001\DE_2_W0001_P0001_T0001\TR1_W0001_P0001\TR1_2_W0001_P0001_T0001_R1_P1_K1_Ch2-Ch1.zen
2.376002e+01	3.301165e+02	20150120_STAG2gfpcf2_G2G1\MitoSys2\Calibration\mEGFPC1H2B_G2\DE_W0001_P0001\DE_2_W0001_P0001_T0001\TR1_W0001_P0001\TR1_2_W0001_P0001_T0001_R1_P1_K1_Ch2-Ch1.zen
2.382001e+01	3.285998e+02	20150120_STAG2gfpcf2_G2G1\MitoSys2\Calibration\mEGFPC1H2B_G2\DE_W0001_P0001\DE_2_W0001_P0001_T0001\TR1_W0001_P0001\TR1_2_W0001_P0001_T0001_R1_P1_K1_Ch2-Ch1.zen
2.388001e+01	3.293831e+02	20150120_STAG2gfpcf2_G2G1\MitoSys2\Calibration\mEGFPC1H2B_G2\DE_W0001_P0001\DE_2_W0001_P0001_T0001\TR1_W0001_P0001\TR1_2_W0001_P0001_T0001_R1_P1_K1_Ch2-Ch1.zen
2.394002e+01	3.231831e+02	20150120_STAG2gfpcf2_G2G1\MitoSys2\Calibration\mEGFPC1H2B_G2\DE_W0001_P0001\DE_2_W0001_P0001_T0001\TR1_W0001_P0001\TR1_2_W0001_P0001_T0001_R1_P1_K1_Ch2-Ch1.zen
2.400002e+01	3.262831e+02	20150120_STAG2gfpcf2_G2G1\MitoSys2\Calibration\mEGFPC1H2B_G2\DE_W0001_P0001\DE_2_W0001_P0001_T0001\TR1_W0001_P0001\TR1_2_W0001_P0001_T0001_R1_P1_K1_Ch2-Ch1.zen
2.406001e+01	3.020665e+02	20150120_STAG2gfpcf2_G2G1\MitoSys2\Calibration\mEGFPC1H2B_G2\DE_W0001_P0001\DE_2_W0001_P0001_T0001\TR1_W0001_P0001\TR1_2_W0001_P0001_T0001_R1_P1_K1_Ch2-Ch1.zen
2.412001e+01	3.273331e+02	20150120_STAG2gfpcf2_G2G1\MitoSys2\Calibration\mEGFPC1H2B_G2\DE_W0001_P0001\DE_2_W0001_P0001_T0001\TR1_W0001_P0001\TR1_2_W0001_P0001_T0001_R1_P1_K1_Ch2-Ch1.zen
2.418002e+01	3.234998e+02	20150120_STAG2gfpcf2_G2G1\MitoSys2\Calibration\mEGFPC1H2B_G2\DE_W0001_P0001\DE_2_W0001_P0001_T0001\TR1_W0001_P0001\TR1_2_W0001_P0001_T0001_R1_P1_K1_Ch2-Ch1.zen
2.424002e+01	3.355665e+02	20150120_STAG2gfpcf2_G2G1\MitoSys2\Calibration\mEGFPC1H2B_G2\DE_W0001_P0001\DE_2_W0001_P0001_T0001\TR1_W0001_P0001\TR1_2_W0001_P0001_T0001_R1_P1_K1_Ch2-Ch1.zen
2.430001e+01	3.263331e+02	20150120_STAG2gfpcf2_G2G1\MitoSys2\Calibration\mEGFPC1H2B_G2\DE_W0001_P0001\DE_2_W0001_P0001_T0001\TR1_W0001_P0001\TR1_2_W0001_P0001_T0001_R1_P1_K1_Ch2-Ch1.zen
2.436002e+01	3.263665e+02	20150120_STAG2gfpcf2_G2G1\MitoSys2\Calibration\mEGFPC1H2B_G2\DE_W0001_P0001\DE_2_W0001_P0001_T0001\TR1_W0001_P0001\TR1_2_W0001_P0001_T0001_R1_P1_K1_Ch2-Ch1.zen
2.442002e+01	3.202998e+02	20150120_STAG2gfpcf2_G2G1\MitoSys2\Calibration\mEGFPC1H2B_G2\DE_W0001_P0001\DE_2_W0001_P0001_T0001\TR1_W0001_P0001\TR1_2_W0001_P0001_T0001_R1_P1_K1_Ch2-Ch1.zen
2.448001e+01	3.356664e+02	20150120_STAG2gfpcf2_G2G1\MitoSys2\Calibration\mEGFPC1H2B_G2\DE_W0001_P0001\DE_2_W0001_P0001_T0001\TR1_W0001_P0001\TR1_2_W0001_P0001_T0001_R1_P1_K1_Ch2-Ch1.zen
2.454002e+01	3.212165e+02	20150120_STAG2gfpcf2_G2G1\MitoSys2\Calibration\mEGFPC1H2B_G2\DE_W0001_P0001\DE_2_W0001_P0001_T0001\TR1_W0001_P0001\TR1_2_W0001_P0001_T0001_R1_P1_K1_Ch2-Ch1.zen
2.460002e+01	3.244498e+02	20150120_STAG2gfpcf2_G2G1\MitoSys2\Calibration\mEGFPC1H2B_G2\DE_W0001_P0001\DE_2_W0001_P0001_T0001\TR1_W0001_P0001\TR1_2_W0001_P0001_T0001_R1_P1_K1_Ch2-Ch1.zen
2.466002e+01	3.177998e+02	20150120_STAG2gfpcf2_G2G1\MitoSys2\Calibration\mEGFPC1H2B_G2\DE_W0001_P0001\DE_2_W0001_P0001_T0001\TR1_W0001_P0001\TR1_2_W0001_P0001_T0001_R1_P1_K1_Ch2-Ch1.zen
2.472001e+01	3.112665e+02	20150120_STAG2gfpcf2_G2G1\MitoSys2\Calibration\mEGFPC1H2B_G2\DE_W0001_P0001\DE_2_W0001_P0001_T0001\TR1_W0001_P0001\TR1_2_W0001_P0001_T0001_R1_P1_K1_Ch2-Ch1.zen
2.478002e+01	3.323998e+02	20150120_STAG2gfpcf2_G2G1\MitoSys2\Calibration\mEGFPC1H2B_G2\DE_W0001_P0001\DE_2_W0001_P0001_T0001\TR1_W0001_P0001\TR1_2_W0001_P0001_T0001_R1_P1_K1_Ch2-Ch1.zen
2.484002e+01	3.174331e+02	20150120_STAG2gfpcf2_G2G1\MitoSys2\Calibration\mEGFPC1H2B_G2\DE_W0001_P0001\DE_2_W0001_P0001_T0001\TR1_W0001_P0001\TR1_2_W0001_P0001_T0001_R1_P1_K1_Ch2-Ch1.zen
2.490001e+01	3.125665e+02	20150120_STAG2gfpcf2_G2G1\MitoSys2\Calibration\mEGFPC1H2B_G2\DE_W0001_P0001\DE_2_W0001_P0001_T0001\TR1_W0001_P0001\TR1_2_W0001_P0001_T0001_R1_P1_K1_Ch2-Ch1.zen
2.496002e+01	3.243498e+02	20150120_STAG2gfpcf2_G2G1\MitoSys2\Calibration\mEGFPC1H2B_G2\DE_W0001_P0001\DE_2_W0001_P0001_T0001\TR1_W0001_P0001\TR1_2_W0001_P0001_T0001_R1_P1_K1_Ch2-Ch1.zen
2.502002e+01	3.244498e+02	20150120_STAG2gfpcf2_G2G1\MitoSys2\Calibration\mEGFPC1H2B_G2\DE_W0001_P0001\DE_2_W0001_P0001_T0001\TR1_W0001_P0001\TR1_2_W0001_P0001_T0001_R1_P1_K1_Ch2-Ch1.zen
2.508002e+01	3.318165e+02	20150120_STAG2gfpcf2_G2G1\MitoSys2\Calibration\mEGFPC1H2B_G2\DE_W0001_P0001\DE_2_W0001_P0001_T0001\TR1_W0001_P0001\TR1_2_W0001_P0001_T0001_R1_P1_K1_Ch2-Ch1.zen
2.514002e+01	3.263831e+02	20150120_STAG2gfpcf2_G2G1\MitoSys2\Calibration\mEGFPC1H2B_G2\DE_W0001_P0001\DE_2_W0001_P0001_T0001\TR1_W0001_P0001\TR1_2_W0001_P0001_T0001_R1_P1_K1_Ch2-Ch1.zen
2.520002e+01	3.178498e+02	20150120_STAG2gfpcf2_G2G1\MitoSys2\Calibration\mEGFPC1H2B_G2\DE_W0001_P0001\DE_2_W0001_P0001_T0001\TR1_W0001_P0001\TR1_2_W0001_P0001_T0001_R1_P1_K1_Ch2-Ch1.zen
2.526002e+01	3.395331e+02	20150120_STAG2gfpcf2_G2G1\MitoSys2\Calibration\mEGFPC1H2B_G2\DE_W0001_P0001\DE_2_W0001_P0001_T0001\TR1_W0001_P0001\TR1_2_W0001_P0001_T0001_R1_P1_K1_Ch2-Ch1.zen
2.532001e+01	3.167498e+02	20150120_STAG2gfpcf2_G2G1\MitoSys2\Calibration\mEGFPC1H2B_G2\DE_W0001_P0001\DE_2_W0001_P0001_T0001\TR1_W0001_P0001\TR1_2_W0001_P0001_T0001_R1_P1_K1_Ch2-Ch1.zen
2.538002e+01	3.153832e+02	20150120_STAG2gfpcf2_G2G1\MitoSys2\Calibration\mEGFPC1H2B_G2\DE_W0001_P0001\DE_2_W0001_P0001_T0001\TR1_W0001_P0001\TR1_2_W0001_P0001_T0001_R1_P1_K1_Ch2-Ch1.zen
2.544002e+01	3.227998e+02	20150120_STAG2gfpcf2_G2G1\MitoSys2\Calibration\mEGFPC1H2B_G2\DE_W0001_P0001\DE_2_W0001_P0001_T0001\TR1_W0001_P0001\TR1_2_W0001_P0001_T0001_R1_P1_K1_Ch2-Ch1.zen
2.550002e+01	3.266165e+02	20150120_STAG2gfpcf2_G2G1\MitoSys2\Calibration\mEGFPC1H2B_G2\DE_W0001_P0001\DE_2_W0001_P0001_T0001\TR1_W0001_P0001\TR1_2_W0001_P0001_T0001_R1_P1_K1_Ch2-Ch1.zen
2.556002e+01	3.390998e+02	20150120_STAG2gfpcf2_G2G1\MitoSys2\Calibration\mEGFPC1H2B_G2\DE_W0001_P0001\DE_2_W0001_P0001_T0001\TR1_W0001_P0001\TR1_2_W0001_P0001_T0001_R1_P1_K1_Ch2-Ch1.zen
2.562002e+01	3.331998e+02	20150120_STAG2gfpcf2_G2G1\MitoSys2\Calibration\mEGFPC1H2B_G2\DE_W0001_P0001\DE_2_W0001_P0001_T0001\TR1_W0001_P0001\TR1_2_W0001_P0001_T0001_R1_P1_K1_Ch2-Ch1.zen
2.568002e+01	3.246665e+02	20150120_STAG2gfpcf2_G2G1\MitoSys2\Calibration\mEGFPC1H2B_G2\DE_W0001_P0001\DE_2_W0001_P0001_T0001\TR1_W0001_P0001\TR1_2_W0001_P0001_T0001_R1_P1_K1_Ch2-Ch1.zen
2.574002e+01	3.074832e+02	20150120_STAG2gfpcf2_G2G1\MitoSys2\Calibration\mEGFPC1H2B_G2\DE_W0001_P0001\DE_2_W0001_P0001_T0001\TR1_W0001_P0001\TR1_2_W0001_P0001_T0001_R1_P1_K1_Ch2-Ch1.zen
2.580002e+01	3.206498e+02	20150120_STAG2gfpcf2_G2G1\MitoSys2\Calibration\mEGFPC1H2B_G2\DE_W0001_P0001\DE_2_W0001_P0001_T0001\TR1_W0001_P0001\TR1_2_W0001_P0001_T0001_R1_P1_K1_Ch2-Ch1.zen
2.586002e+01	3.381998e+02	20150120_STAG2gfpcf2_G2G1\MitoSys2\Calibration\mEGFPC1H2B_G2\DE_W0001_P0001\DE_2_W0001_P0001_T0001\TR1_W0001_P0001\TR1_2_W0001_P0001_T0001_R1_P1_K1_Ch2-Ch1.zen
2.592002e+01	3.219165e+02	20150120_STAG2gfpcf2_G2G1\MitoSys2\Calibration\mEGFPC1H2B_G2\DE_W0001_P0001\DE_2_W0001_P0001_T0001\TR1_W0001_P0001\TR1_2_W0001_P0001_T0001_R1_P1_K1_Ch2-Ch1.zen
2.598002e+01	3.085998e+02	20150120_STAG2gfpcf2_G2G1\MitoSys2\Calibration\mEGFPC1H2B_G2\DE_W0001_P0001\DE_2_W0001_P0001_T0001\TR1_W0001_P0001\TR1_2_W0001_P0001_T0001_R1_P1_K1_Ch2-Ch1.zen
2.604002e+01	3.133165e+02	20150120_STAG2gfpcf2_G2G1\MitoSys2\Calibration\mEGFPC1H2B_G2\DE_W0001_P0001\DE_2_W0001_P0001_T0001\TR1_W0001_P0001\TR1_2_W0001_P0001_T0001_R1_P1_K1_Ch2-Ch1.zen
2.610002e+01	3.249331e+02	20150120_STAG2gfpcf2_G2G1\MitoSys2\Calibration\mEGFPC1H2B_G2\DE_W0001_P0001\DE_2_W0001_P0001_T0001\TR1_W0001_P0001\TR1_2_W0001_P0001_T0001_R1_P1_K1_Ch2-Ch1.zen
2.616002e+01	3.285831e+02	20150120_STAG2gfpcf2_G2G1\MitoSys2\Calibration\mEGFPC1H2B_G2\DE_W0001_P0001\DE_2_W0001_P0001_T0001\TR1_W0001_P0001\TR1_2_W0001_P0001_T0001_R1_P1_K1_Ch2-Ch1.zen
2.622002e+01	3.335498e+02	20150120_STAG2gfpcf2_G2G1\MitoSys2\Calibration\mEGFPC1H2B_G2\DE_W0001_P0001\DE_2_W0001_P0001_T0001\TR1_W0001_P0001\TR1_2_W0001_P0001_T0001_R1_P1_K1_Ch2-Ch1.zen
2.628002e+01	3.323665e+02	20150120_STAG2gfpcf2_G2G1\MitoSys2\Calibration\mEGFPC1H2B_G2\DE_W0001_P0001\DE_2_W0001_P0001_T0001\TR1_W0001_P0001\TR1_2_W0001_P0001_T0001_R1_P1_K1_Ch2-Ch1.zen
2.634002e+01	3.164665e+02	20150120_STAG2gfpcf2_G2G1\MitoSys2\Calibration\mEGFPC1H2B_G2\DE_W0001_P0001\DE_2_W0001_P0001_T0001\TR1_W0001_P0001\TR1_2_W0001_P0001_T0001_R1_P1_K1_Ch2-Ch1.zen
2.640002e+01	3.163498e+02	20150120_STAG2gfpcf2_G2G1\MitoSys2\Calibration\mEGFPC1H2B_G2\DE_W0001_P0001\DE_2_W0001_P0001_T0001\TR1_W0001_P0001\TR1_2_W0001_P0001_T0001_R1_P1_K1_Ch2-Ch1.zen
2.646002e+01	3.263831e+02	20150120_STAG2gfpcf2_G2G1\MitoSys2\Calibration\mEGFPC1H2B_G2\DE_W0001_P0001\DE_2_W0001_P0001_T0001\TR1_W0001_P0001\TR1_2_W0001_P0001_T0001_R1_P1_K1_Ch2-Ch1.zen
2.652002e+01	3.242665e+02	20150120_STAG2gfpcf2_G2G1\MitoSys2\Calibration\mEGFPC1H2B_G2\DE_W0001_P0001\DE_2_W0001_P0001_T0001\TR1_W0001_P0001\TR1_2_W0001_P0001_T0001_R1_P1_K1_Ch2-Ch1.zen
2.658002e+01	3.064998e+02	20150120_STAG2gfpcf2_G2G1\MitoSys2\Calibration\mEGFPC1H2B_G2\DE_W0001_P0001\DE_2_W0001_P0001_T0001\TR1_W0001_P0001\TR1_2_W0001_P0001_T0001_R1_P1_K1_Ch2-Ch1.zen
2.664002e+01	3.219998e+02	20150120_STAG2gfpcf2_G2G1\MitoSys2\Calibration\mEGFPC1H2B_G2\DE_W0001_P0001\DE_2_W0001_P0001_T0001\TR1_W0001_P0001\TR1_2_W0001_P0001_T0001_R1_P1_K1_Ch2-Ch1.zen
2.670002e+01	3.278998e+02	20150120_STAG2gfpcf2_G2G1\MitoSys2\Calibration\mEGFPC1H2B_G2\DE_W0001_P0001\DE_2_W0001_P0001_T0001\TR1_W0001_P0001\TR1_2_W0001_P0001_T0001_R1_P1_K1_Ch2-Ch1.zen
2.676002e+01	3.002665e+02	20150120_STAG2gfpcf2_G2G1\MitoSys2\Calibration\mEGFPC1H2B_G2\DE_W0001_P0001\DE_2_W0001_P0001_T0001\TR1_W0001_P0001\TR1_2_W0001_P0001_T0001_R1_P1_K1_Ch2-Ch1.zen
2.682002e+01	3.029165e+02	20150120_STAG2gfpcf2_G2G1\MitoSys2\Calibration\mEGFPC1H2B_G2\DE_W0001_P0001\DE_2_W0001_P0001_T0001\TR1_W0001_P0001\TR1_2_W0001_P0001_T0001_R1_P1_K1_Ch2-Ch1.zen
2.688002e+01	3.231998e+02	20150120_STAG2gfpcf2_G2G1\MitoSys2\Calibration\mEGFPC1H2B_G2\DE_W0001_P0001\DE_2_W0001_P0001_T0001\TR1_W0001_P0001\TR1_2_W0001_P0001_T0001_R1_P1_K1_Ch2-Ch1.zen
2.694002e+01	3.312665e+02	20150120_STAG2gfpcf2_G2G1\MitoSys2\Calibration\mEGFPC1H2B_G2\DE_W0001_P0001\DE_2_W0001_P0001_T0001\TR1_W0001_P0001\TR1_2_W0001_P0001_T0001_R1_P1_K1_Ch2-Ch1.zen
2.700002e+01	3.232498e+02	20150120_STAG2gfpcf2_G2G1\MitoSys2\Calibration\mEGFPC1H2B_G2\DE_W0001_P0001\DE_2_W0001_P0001_T0001\TR1_W0001_P0001\TR1_2_W0001_P0001_T0001_R1_P1_K1_Ch2-Ch1.zen
2.706002e+01	3.190498e+02	20150120_STAG2gfpcf2_G2G1\MitoSys2\Calibration\mEGFPC1H2B_G2\DE_W0001_P0001\DE_2_W0001_P0001_T0001\TR1_W0001_P0001\TR1_2_W0001_P0001_T0001_R1_P1_K1_Ch2-Ch1.zen
2.712002e+01	3.196665e+02	20150120_STAG2gfpcf2_G2G1\MitoSys2\Calibration\mEGFPC1H2B_G2\DE_W0001_P0001\DE_2_W0001_P0001_T0001\TR1_W0001_P0001\TR1_2_W0001_P0001_T0001_R1_P1_K1_Ch2-Ch1.zen
2.718002e+01	3.202331e+02	20150120_STAG2gfpcf2_G2G1\MitoSys2\Calibration\mEGFPC1H2B_G2\DE_W0001_P0001\DE_2_W0001_P0001_T0001\TR1_W0001_P0001\TR1_2_W0001_P0001_T0001_R1_P1_K1_Ch2-Ch1.zen
2.724002e+01	3.185165e+02	20150120_STAG2gfpcf2_G2G1\MitoSys2\Calibration\mEGFPC1H2B_G2\DE_W0001_P0001\DE_2_W0001_P0001_T0001\TR1_W0001_P0001\TR1_2_W0001_P0001_T0001_R1_P1_K1_Ch2-Ch1.zen
2.730002e+01	3.293165e+02	20150120_STAG2gfpcf2_G2G1\MitoSys2\Calibration\mEGFPC1H2B_G2\DE_W0001_P0001\DE_2_W0001_P0001_T0001\TR1_W0001_P0001\TR1_2_W0001_P0001_T0001_R1_P1_K1_Ch2-Ch1.zen
2.736002e+01	3.249831e+02	20150120_STAG2gfpcf2_G2G1\MitoSys2\Calibration\mEGFPC1H2B_G2\DE_W0001_P0001\DE_2_W0001_P0001_T0001\TR1_W0001_P0001\TR1_2_W0001_P0001_T0001_R1_P1_K1_Ch2-Ch1.zen
2.742002e+01	3.242498e+02	20150120_STAG2gfpcf2_G2G1\MitoSys2\Calibration\mEGFPC1H2B_G2\DE_W0001_P0001\DE_2_W0001_P0001_T0001\TR1_W0001_P0001\TR1_2_W0001_P0001_T0001_R1_P1_K1_Ch2-Ch1.zen
2.748002e+01	3.449331e+02	20150120_STAG2gfpcf2_G2G1\MitoSys2\Calibration\mEGFPC1H2B_G2\DE_W0001_P0001\DE_2_W0001_P0001_T0001\TR1_W0001_P0001\TR1_2_W0001_P0001_T0001_R1_P1_K1_Ch2-Ch1.zen
2.754002e+01	3.241165e+02	20150120_STAG2gfpcf2_G2G1\MitoSys2\Calibration\mEGFPC1H2B_G2\DE_W0001_P0001\DE_2_W0001_P0001_T0001\TR1_W0001_P0001\TR1_2_W0001_P0001_T0001_R1_P1_K1_Ch2-Ch1.zen
2.760002e+01	3.192665e+02	20150120_STAG2gfpcf2_G2G1\MitoSys2\Calibration\mEGFPC1H2B_G2\DE_W0001_P0001\DE_2_W0001_P0001_T0001\TR1_W0001_P0001\TR1_2_W0001_P0001_T0001_R1_P1_K1_Ch2-Ch1.zen
2.766002e+01	3.241665e+02	20150120_STAG2gfpcf2_G2G1\MitoSys2\Calibration\mEGFPC1H2B_G2\DE_W0001_P0001\DE_2_W0001_P0001_T0001\TR1_W0001_P0001\TR1_2_W0001_P0001_T0001_R1_P1_K1_Ch2-Ch1.zen
2.772002e+01	3.341498e+02	20150120_STAG2gfpcf2_G2G1\MitoSys2\Calibration\mEGFPC1H2B_G2\DE_W0001_P0001\DE_2_W0001_P0001_T0001\TR1_W0001_P0001\TR1_2_W0001_P0001_T0001_R1_P1_K1_Ch2-Ch1.zen
2.778002e+01	3.258998e+02	20150120_STAG2gfpcf2_G2G1\MitoSys2\Calibration\mEGFPC1H2B_G2\DE_W0001_P0001\DE_2_W0001_P0001_T0001\TR1_W0001_P0001\TR1_2_W0001_P0001_T0001_R1_P1_K1_Ch2-Ch1.zen
2.784002e+01	3.208665e+02	20150120_STAG2gfpcf2_G2G1\MitoSys2\Calibration\mEGFPC1H2B_G2\DE_W0001_P0001\DE_2_W0001_P0001_T0001\TR1_W0001_P0001\TR1_2_W0001_P0001_T0001_R1_P1_K1_Ch2-Ch1.zen
2.790002e+01	3.231498e+02	20150120_STAG2gfpcf2_G2G1\MitoSys2\Calibration\mEGFPC1H2B_G2\DE_W0001_P0001\DE_2_W0001_P0001_T0001\TR1_W0001_P0001\TR1_2_W0001_P0001_T0001_R1_P1_K1_Ch2-Ch1.zen
2.796002e+01	3.372331e+02	20150120_STAG2gfpcf2_G2G1\MitoSys2\Calibration\mEGFPC1H2B_G2\DE_W0001_P0001\DE_2_W0001_P0001_T0001\TR1_W0001_P0001\TR1_2_W0001_P0001_T0001_R1_P1_K1_Ch2-Ch1.zen
2.802002e+01	3.153998e+02	20150120_STAG2gfpcf2_G2G1\MitoSys2\Calibration\mEGFPC1H2B_G2\DE_W0001_P0001\DE_2_W0001_P0001_T0001\TR1_W0001_P0001\TR1_2_W0001_P0001_T0001_R1_P1_K1_Ch2-Ch1.zen
2.808002e+01	3.188331e+02	20150120_STAG2gfpcf2_G2G1\MitoSys2\Calibration\mEGFPC1H2B_G2\DE_W0001_P0001\DE_2_W0001_P0001_T0001\TR1_W0001_P0001\TR1_2_W0001_P0001_T0001_R1_P1_K1_Ch2-Ch1.zen
2.814002e+01	3.084165e+02	20150120_STAG2gfpcf2_G2G1\MitoSys2\Calibration\mEGFPC1H2B_G2\DE_W0001_P0001\DE_2_W0001_P0001_T0001\TR1_W0001_P0001\TR1_2_W0001_P0001_T0001_R1_P1_K1_Ch2-Ch1.zen
2.820002e+01	3.068665e+02	20150120_STAG2gfpcf2_G2G1\MitoSys2\Calibration\mEGFPC1H2B_G2\DE_W0001_P0001\DE_2_W0001_P0001_T0001\TR1_W0001_P0001\TR1_2_W0001_P0001_T0001_R1_P1_K1_Ch2-Ch1.zen
2.826002e+01	3.438998e+02	20150120_STAG2gfpcf2_G2G1\MitoSys2\Calibration\mEGFPC1H2B_G2\DE_W0001_P0001\DE_2_W0001_P0001_T0001\TR1_W0001_P0001\TR1_2_W0001_P0001_T0001_R1_P1_K1_Ch2-Ch1.zen
2.832002e+01	3.254665e+02	20150120_STAG2gfpcf2_G2G1\MitoSys2\Calibration\mEGFPC1H2B_G2\DE_W0001_P0001\DE_2_W0001_P0001_T0001\TR1_W0001_P0001\TR1_2_W0001_P0001_T0001_R1_P1_K1_Ch2-Ch1.zen
2.838002e+01	3.296331e+02	20150120_STAG2gfpcf2_G2G1\MitoSys2\Calibration\mEGFPC1H2B_G2\DE_W0001_P0001\DE_2_W0001_P0001_T0001\TR1_W0001_P0001\TR1_2_W0001_P0001_T0001_R1_P1_K1_Ch2-Ch1.zen
2.844002e+01	3.148832e+02	20150120_STAG2gfpcf2_G2G1\MitoSys2\Calibration\mEGFPC1H2B_G2\DE_W0001_P0001\DE_2_W0001_P0001_T0001\TR1_W0001_P0001\TR1_2_W0001_P0001_T0001_R1_P1_K1_Ch2-Ch1.zen
2.850002e+01	3.182998e+02	20150120_STAG2gfpcf2_G2G1\MitoSys2\Calibration\mEGFPC1H2B_G2\DE_W0001_P0001\DE_2_W0001_P0001_T0001\TR1_W0001_P0001\TR1_2_W0001_P0001_T0001_R1_P1_K1_Ch2-Ch1.zen
2.856002e+01	3.180831e+02	20150120_STAG2gfpcf2_G2G1\MitoSys2\Calibration\mEGFPC1H2B_G2\DE_W0001_P0001\DE_2_W0001_P0001_T0001\TR1_W0001_P0001\TR1_2_W0001_P0001_T0001_R1_P1_K1_Ch2-Ch1.zen
2.862002e+01	3.265998e+02	20150120_STAG2gfpcf2_G2G1\MitoSys2\Calibration\mEGFPC1H2B_G2\DE_W0001_P0001\DE_2_W0001_P0001_T0001\TR1_W0001_P0001\TR1_2_W0001_P0001_T0001_R1_P1_K1_Ch2-Ch1.zen
2.868002e+01	3.129998e+02	20150120_STAG2gfpcf2_G2G1\MitoSys2\Calibration\mEGFPC1H2B_G2\DE_W0001_P0001\DE_2_W0001_P0001_T0001\TR1_W0001_P0001\TR1_2_W0001_P0001_T0001_R1_P1_K1_Ch2-Ch1.zen
2.874002e+01	3.155331e+02	20150120_STAG2gfpcf2_G2G1\MitoSys2\Calibration\mEGFPC1H2B_G2\DE_W0001_P0001\DE_2_W0001_P0001_T0001\TR1_W0001_P0001\TR1_2_W0001_P0001_T0001_R1_P1_K1_Ch2-Ch1.zen
2.880002e+01	3.107998e+02	20150120_STAG2gfpcf2_G2G1\MitoSys2\Calibration\mEGFPC1H2B_G2\DE_W0001_P0001\DE_2_W0001_P0001_T0001\TR1_W0001_P0001\TR1_2_W0001_P0001_T0001_R1_P1_K1_Ch2-Ch1.zen
2.886002e+01	3.144665e+02	20150120_STAG2gfpcf2_G2G1\MitoSys2\Calibration\mEGFPC1H2B_G2\DE_W0001_P0001\DE_2_W0001_P0001_T0001\TR1_W0001_P0001\TR1_2_W0001_P0001_T0001_R1_P1_K1_Ch2-Ch1.zen
2.892002e+01	3.090831e+02	20150120_STAG2gfpcf2_G2G1\MitoSys2\Calibration\mEGFPC1H2B_G2\DE_W0001_P0001\DE_2_W0001_P0001_T0001\TR1_W0001_P0001\TR1_2_W0001_P0001_T0001_R1_P1_K1_Ch2-Ch1.zen
2.898002e+01	3.111831e+02	20150120_STAG2gfpcf2_G2G1\MitoSys2\Calibration\mEGFPC1H2B_G2\DE_W0001_P0001\DE_2_W0001_P0001_T0001\TR1_W0001_P0001\TR1_2_W0001_P0001_T0001_R1_P1_K1_Ch2-Ch1.zen
2.904002e+01	3.157665e+02	20150120_STAG2gfpcf2_G2G1\MitoSys2\Calibration\mEGFPC1H2B_G2\DE_W0001_P0001\DE_2_W0001_P0001_T0001\TR1_W0001_P0001\TR1_2_W0001_P0001_T0001_R1_P1_K1_Ch2-Ch1.zen
2.910002e+01	3.141165e+02	20150120_STAG2gfpcf2_G2G1\MitoSys2\Calibration\mEGFPC1H2B_G2\DE_W0001_P0001\DE_2_W0001_P0001_T0001\TR1_W0001_P0001\TR1_2_W0001_P0001_T0001_R1_P1_K1_Ch2-Ch1.zen
2.916002e+01	3.254331e+02	20150120_STAG2gfpcf2_G2G1\MitoSys2\Calibration\mEGFPC1H2B_G2\DE_W0001_P0001\DE_2_W0001_P0001_T0001\TR1_W0001_P0001\TR1_2_W0001_P0001_T0001_R1_P1_K1_Ch2-Ch1.zen
2.922002e+01	3.321998e+02	20150120_STAG2gfpcf2_G2G1\MitoSys2\Calibration\mEGFPC1H2B_G2\DE_W0001_P0001\DE_2_W0001_P0001_T0001\TR1_W0001_P0001\TR1_2_W0001_P0001_T0001_R1_P1_K1_Ch2-Ch1.zen
2.928002e+01	3.186831e+02	20150120_STAG2gfpcf2_G2G1\MitoSys2\Calibration\mEGFPC1H2B_G2\DE_W0001_P0001\DE_2_W0001_P0001_T0001\TR1_W0001_P0001\TR1_2_W0001_P0001_T0001_R1_P1_K1_Ch2-Ch1.zen
2.934002e+01	3.094998e+02	20150120_STAG2gfpcf2_G2G1\MitoSys2\Calibration\mEGFPC1H2B_G2\DE_W0001_P0001\DE_2_W0001_P0001_T0001\TR1_W0001_P0001\TR1_2_W0001_P0001_T0001_R1_P1_K1_Ch2-Ch1.zen
2.940002e+01	3.232831e+02	20150120_STAG2gfpcf2_G2G1\MitoSys2\Calibration\mEGFPC1H2B_G2\DE_W0001_P0001\DE_2_W0001_P0001_T0001\TR1_W0001_P0001\TR1_2_W0001_P0001_T0001_R1_P1_K1_Ch2-Ch1.zen
2.946002e+01	3.085165e+02	20150120_STAG2gfpcf2_G2G1\MitoSys2\Calibration\mEGFPC1H2B_G2\DE_W0001_P0001\DE_2_W0001_P0001_T0001\TR1_W0001_P0001\TR1_2_W0001_P0001_T0001_R1_P1_K1_Ch2-Ch1.zen
2.952002e+01	3.122665e+02	20150120_STAG2gfpcf2_G2G1\MitoSys2\Calibration\mEGFPC1H2B_G2\DE_W0001_P0001\DE_2_W0001_P0001_T0001\TR1_W0001_P0001\TR1_2_W0001_P0001_T0001_R1_P1_K1_Ch2-Ch1.zen
2.958002e+01	3.314998e+02	20150120_STAG2gfpcf2_G2G1\MitoSys2\Calibration\mEGFPC1H2B_G2\DE_W0001_P0001\DE_2_W0001_P0001_T0001\TR1_W0001_P0001\TR1_2_W0001_P0001_T0001_R1_P1_K1_Ch2-Ch1.zen
2.964002e+01	3.133498e+02	20150120_STAG2gfpcf2_G2G1\MitoSys2\Calibration\mEGFPC1H2B_G2\DE_W0001_P0001\DE_2_W0001_P0001_T0001\TR1_W0001_P0001\TR1_2_W0001_P0001_T0001_R1_P1_K1_Ch2-Ch1.zen
2.970002e+01	3.141665e+02	20150120_STAG2gfpcf2_G2G1\MitoSys2\Calibration\mEGFPC1H2B_G2\DE_W0001_P0001\DE_2_W0001_P0001_T0001\TR1_W0001_P0001\TR1_2_W0001_P0001_T0001_R1_P1_K1_Ch2-Ch1.zen
2.976002e+01	3.161665e+02	20150120_STAG2gfpcf2_G2G1\MitoSys2\Calibration\mEGFPC1H2B_G2\DE_W0001_P0001\DE_2_W0001_P0001_T0001\TR1_W0001_P0001\TR1_2_W0001_P0001_T0001_R1_P1_K1_Ch2-Ch1.zen
2.982002e+01	3.277831e+02	20150120_STAG2gfpcf2_G2G1\MitoSys2\Calibration\mEGFPC1H2B_G2\DE_W0001_P0001\DE_2_W0001_P0001_T0001\TR1_W0001_P0001\TR1_2_W0001_P0001_T0001_R1_P1_K1_Ch2-Ch1.zen
2.988002e+01	3.150165e+02	20150120_STAG2gfpcf2_G2G1\MitoSys2\Calibration\mEGFPC1H2B_G2\DE_W0001_P0001\DE_2_W0001_P0001_T0001\TR1_W0001_P0001\TR1_2_W0001_P0001_T0001_R1_P1_K1_Ch2-Ch1.zen
2.994002e+01	3.197331e+02	20150120_STAG2gfpcf2_G2G1\MitoSys2\Calibration\mEGFPC1H2B_G2\DE_W0001_P0001\DE_2_W0001_P0001_T0001\TR1_W0001_P0001\TR1_2_W0001_P0001_T0001_R1_P1_K1_Ch2-Ch1.zen
0	3.067833e+02	20150120_STAG2gfpcf2_G2G1\MitoSys2\Calibration\mEGFPC1H2B_G2\DE_W0001_P0001\DE_2_W0001_P0001_T0001\TR1_W0001_P0001\TR1_2_W0001_P0001_T0001_R1_P3_K1_Ch2-Ch1.zen
6.000000e-02	3.132666e+02	20150120_STAG2gfpcf2_G2G1\MitoSys2\Calibration\mEGFPC1H2B_G2\DE_W0001_P0001\DE_2_W0001_P0001_T0001\TR1_W0001_P0001\TR1_2_W0001_P0001_T0001_R1_P3_K1_Ch2-Ch1.zen
1.200000e-01	3.061000e+02	20150120_STAG2gfpcf2_G2G1\MitoSys2\Calibration\mEGFPC1H2B_G2\DE_W0001_P0001\DE_2_W0001_P0001_T0001\TR1_W0001_P0001\TR1_2_W0001_P0001_T0001_R1_P3_K1_Ch2-Ch1.zen
1.800000e-01	3.122500e+02	20150120_STAG2gfpcf2_G2G1\MitoSys2\Calibration\mEGFPC1H2B_G2\DE_W0001_P0001\DE_2_W0001_P0001_T0001\TR1_W0001_P0001\TR1_2_W0001_P0001_T0001_R1_P3_K1_Ch2-Ch1.zen
2.400000e-01	3.017666e+02	20150120_STAG2gfpcf2_G2G1\MitoSys2\Calibration\mEGFPC1H2B_G2\DE_W0001_P0001\DE_2_W0001_P0001_T0001\TR1_W0001_P0001\TR1_2_W0001_P0001_T0001_R1_P3_K1_Ch2-Ch1.zen
3.000000e-01	3.110333e+02	20150120_STAG2gfpcf2_G2G1\MitoSys2\Calibration\mEGFPC1H2B_G2\DE_W0001_P0001\DE_2_W0001_P0001_T0001\TR1_W0001_P0001\TR1_2_W0001_P0001_T0001_R1_P3_K1_Ch2-Ch1.zen
3.600000e-01	3.131666e+02	20150120_STAG2gfpcf2_G2G1\MitoSys2\Calibration\mEGFPC1H2B_G2\DE_W0001_P0001\DE_2_W0001_P0001_T0001\TR1_W0001_P0001\TR1_2_W0001_P0001_T0001_R1_P3_K1_Ch2-Ch1.zen
4.200000e-01	3.050000e+02	20150120_STAG2gfpcf2_G2G1\MitoSys2\Calibration\mEGFPC1H2B_G2\DE_W0001_P0001\DE_2_W0001_P0001_T0001\TR1_W0001_P0001\TR1_2_W0001_P0001_T0001_R1_P3_K1_Ch2-Ch1.zen
4.800000e-01	3.030500e+02	20150120_STAG2gfpcf2_G2G1\MitoSys2\Calibration\mEGFPC1H2B_G2\DE_W0001_P0001\DE_2_W0001_P0001_T0001\TR1_W0001_P0001\TR1_2_W0001_P0001_T0001_R1_P3_K1_Ch2-Ch1.zen
5.400000e-01	2.993000e+02	20150120_STAG2gfpcf2_G2G1\MitoSys2\Calibration\mEGFPC1H2B_G2\DE_W0001_P0001\DE_2_W0001_P0001_T0001\TR1_W0001_P0001\TR1_2_W0001_P0001_T0001_R1_P3_K1_Ch2-Ch1.zen
6.000000e-01	3.081833e+02	20150120_STAG2gfpcf2_G2G1\MitoSys2\Calibration\mEGFPC1H2B_G2\DE_W0001_P0001\DE_2_W0001_P0001_T0001\TR1_W0001_P0001\TR1_2_W0001_P0001_T0001_R1_P3_K1_Ch2-Ch1.zen
6.600000e-01	3.145166e+02	20150120_STAG2gfpcf2_G2G1\MitoSys2\Calibration\mEGFPC1H2B_G2\DE_W0001_P0001\DE_2_W0001_P0001_T0001\TR1_W0001_P0001\TR1_2_W0001_P0001_T0001_R1_P3_K1_Ch2-Ch1.zen
7.200000e-01	3.070833e+02	20150120_STAG2gfpcf2_G2G1\MitoSys2\Calibration\mEGFPC1H2B_G2\DE_W0001_P0001\DE_2_W0001_P0001_T0001\TR1_W0001_P0001\TR1_2_W0001_P0001_T0001_R1_P3_K1_Ch2-Ch1.zen
7.800000e-01	3.151833e+02	20150120_STAG2gfpcf2_G2G1\MitoSys2\Calibration\mEGFPC1H2B_G2\DE_W0001_P0001\DE_2_W0001_P0001_T0001\TR1_W0001_P0001\TR1_2_W0001_P0001_T0001_R1_P3_K1_Ch2-Ch1.zen
8.400000e-01	3.082333e+02	20150120_STAG2gfpcf2_G2G1\MitoSys2\Calibration\mEGFPC1H2B_G2\DE_W0001_P0001\DE_2_W0001_P0001_T0001\TR1_W0001_P0001\TR1_2_W0001_P0001_T0001_R1_P3_K1_Ch2-Ch1.zen
9.000000e-01	3.131833e+02	20150120_STAG2gfpcf2_G2G1\MitoSys2\Calibration\mEGFPC1H2B_G2\DE_W0001_P0001\DE_2_W0001_P0001_T0001\TR1_W0001_P0001\TR1_2_W0001_P0001_T0001_R1_P3_K1_Ch2-Ch1.zen
9.600000e-01	3.109166e+02	20150120_STAG2gfpcf2_G2G1\MitoSys2\Calibration\mEGFPC1H2B_G2\DE_W0001_P0001\DE_2_W0001_P0001_T0001\TR1_W0001_P0001\TR1_2_W0001_P0001_T0001_R1_P3_K1_Ch2-Ch1.zen
1.020000e+00	3.134833e+02	20150120_STAG2gfpcf2_G2G1\MitoSys2\Calibration\mEGFPC1H2B_G2\DE_W0001_P0001\DE_2_W0001_P0001_T0001\TR1_W0001_P0001\TR1_2_W0001_P0001_T0001_R1_P3_K1_Ch2-Ch1.zen
1.080000e+00	3.112333e+02	20150120_STAG2gfpcf2_G2G1\MitoSys2\Calibration\mEGFPC1H2B_G2\DE_W0001_P0001\DE_2_W0001_P0001_T0001\TR1_W0001_P0001\TR1_2_W0001_P0001_T0001_R1_P3_K1_Ch2-Ch1.zen
1.140000e+00	3.100166e+02	20150120_STAG2gfpcf2_G2G1\MitoSys2\Calibration\mEGFPC1H2B_G2\DE_W0001_P0001\DE_2_W0001_P0001_T0001\TR1_W0001_P0001\TR1_2_W0001_P0001_T0001_R1_P3_K1_Ch2-Ch1.zen
1.200000e+00	3.128666e+02	20150120_STAG2gfpcf2_G2G1\MitoSys2\Calibration\mEGFPC1H2B_G2\DE_W0001_P0001\DE_2_W0001_P0001_T0001\TR1_W0001_P0001\TR1_2_W0001_P0001_T0001_R1_P3_K1_Ch2-Ch1.zen
1.260000e+00	3.112666e+02	20150120_STAG2gfpcf2_G2G1\MitoSys2\Calibration\mEGFPC1H2B_G2\DE_W0001_P0001\DE_2_W0001_P0001_T0001\TR1_W0001_P0001\TR1_2_W0001_P0001_T0001_R1_P3_K1_Ch2-Ch1.zen
1.320000e+00	3.100500e+02	20150120_STAG2gfpcf2_G2G1\MitoSys2\Calibration\mEGFPC1H2B_G2\DE_W0001_P0001\DE_2_W0001_P0001_T0001\TR1_W0001_P0001\TR1_2_W0001_P0001_T0001_R1_P3_K1_Ch2-Ch1.zen
1.380000e+00	3.178000e+02	20150120_STAG2gfpcf2_G2G1\MitoSys2\Calibration\mEGFPC1H2B_G2\DE_W0001_P0001\DE_2_W0001_P0001_T0001\TR1_W0001_P0001\TR1_2_W0001_P0001_T0001_R1_P3_K1_Ch2-Ch1.zen
1.440000e+00	3.269833e+02	20150120_STAG2gfpcf2_G2G1\MitoSys2\Calibration\mEGFPC1H2B_G2\DE_W0001_P0001\DE_2_W0001_P0001_T0001\TR1_W0001_P0001\TR1_2_W0001_P0001_T0001_R1_P3_K1_Ch2-Ch1.zen
1.500000e+00	3.141666e+02	20150120_STAG2gfpcf2_G2G1\MitoSys2\Calibration\mEGFPC1H2B_G2\DE_W0001_P0001\DE_2_W0001_P0001_T0001\TR1_W0001_P0001\TR1_2_W0001_P0001_T0001_R1_P3_K1_Ch2-Ch1.zen
1.560000e+00	2.977333e+02	20150120_STAG2gfpcf2_G2G1\MitoSys2\Calibration\mEGFPC1H2B_G2\DE_W0001_P0001\DE_2_W0001_P0001_T0001\TR1_W0001_P0001\TR1_2_W0001_P0001_T0001_R1_P3_K1_Ch2-Ch1.zen
1.620000e+00	3.086833e+02	20150120_STAG2gfpcf2_G2G1\MitoSys2\Calibration\mEGFPC1H2B_G2\DE_W0001_P0001\DE_2_W0001_P0001_T0001\TR1_W0001_P0001\TR1_2_W0001_P0001_T0001_R1_P3_K1_Ch2-Ch1.zen
1.680000e+00	3.263833e+02	20150120_STAG2gfpcf2_G2G1\MitoSys2\Calibration\mEGFPC1H2B_G2\DE_W0001_P0001\DE_2_W0001_P0001_T0001\TR1_W0001_P0001\TR1_2_W0001_P0001_T0001_R1_P3_K1_Ch2-Ch1.zen
1.740000e+00	3.170666e+02	20150120_STAG2gfpcf2_G2G1\MitoSys2\Calibration\mEGFPC1H2B_G2\DE_W0001_P0001\DE_2_W0001_P0001_T0001\TR1_W0001_P0001\TR1_2_W0001_P0001_T0001_R1_P3_K1_Ch2-Ch1.zen
1.800000e+00	3.112000e+02	20150120_STAG2gfpcf2_G2G1\MitoSys2\Calibration\mEGFPC1H2B_G2\DE_W0001_P0001\DE_2_W0001_P0001_T0001\TR1_W0001_P0001\TR1_2_W0001_P0001_T0001_R1_P3_K1_Ch2-Ch1.zen
1.860000e+00	3.009666e+02	20150120_STAG2gfpcf2_G2G1\MitoSys2\Calibration\mEGFPC1H2B_G2\DE_W0001_P0001\DE_2_W0001_P0001_T0001\TR1_W0001_P0001\TR1_2_W0001_P0001_T0001_R1_P3_K1_Ch2-Ch1.zen
1.920000e+00	3.081833e+02	20150120_STAG2gfpcf2_G2G1\MitoSys2\Calibration\mEGFPC1H2B_G2\DE_W0001_P0001\DE_2_W0001_P0001_T0001\TR1_W0001_P0001\TR1_2_W0001_P0001_T0001_R1_P3_K1_Ch2-Ch1.zen
1.980000e+00	3.025833e+02	20150120_STAG2gfpcf2_G2G1\MitoSys2\Calibration\mEGFPC1H2B_G2\DE_W0001_P0001\DE_2_W0001_P0001_T0001\TR1_W0001_P0001\TR1_2_W0001_P0001_T0001_R1_P3_K1_Ch2-Ch1.zen
2.040000e+00	3.072500e+02	20150120_STAG2gfpcf2_G2G1\MitoSys2\Calibration\mEGFPC1H2B_G2\DE_W0001_P0001\DE_2_W0001_P0001_T0001\TR1_W0001_P0001\TR1_2_W0001_P0001_T0001_R1_P3_K1_Ch2-Ch1.zen
2.100000e+00	2.940833e+02	20150120_STAG2gfpcf2_G2G1\MitoSys2\Calibration\mEGFPC1H2B_G2\DE_W0001_P0001\DE_2_W0001_P0001_T0001\TR1_W0001_P0001\TR1_2_W0001_P0001_T0001_R1_P3_K1_Ch2-Ch1.zen
2.160000e+00	2.965333e+02	20150120_STAG2gfpcf2_G2G1\MitoSys2\Calibration\mEGFPC1H2B_G2\DE_W0001_P0001\DE_2_W0001_P0001_T0001\TR1_W0001_P0001\TR1_2_W0001_P0001_T0001_R1_P3_K1_Ch2-Ch1.zen
2.220000e+00	3.064000e+02	20150120_STAG2gfpcf2_G2G1\MitoSys2\Calibration\mEGFPC1H2B_G2\DE_W0001_P0001\DE_2_W0001_P0001_T0001\TR1_W0001_P0001\TR1_2_W0001_P0001_T0001_R1_P3_K1_Ch2-Ch1.zen
2.280000e+00	3.225833e+02	20150120_STAG2gfpcf2_G2G1\MitoSys2\Calibration\mEGFPC1H2B_G2\DE_W0001_P0001\DE_2_W0001_P0001_T0001\TR1_W0001_P0001\TR1_2_W0001_P0001_T0001_R1_P3_K1_Ch2-Ch1.zen
2.340000e+00	2.969166e+02	20150120_STAG2gfpcf2_G2G1\MitoSys2\Calibration\mEGFPC1H2B_G2\DE_W0001_P0001\DE_2_W0001_P0001_T0001\TR1_W0001_P0001\TR1_2_W0001_P0001_T0001_R1_P3_K1_Ch2-Ch1.zen
2.400000e+00	3.102666e+02	20150120_STAG2gfpcf2_G2G1\MitoSys2\Calibration\mEGFPC1H2B_G2\DE_W0001_P0001\DE_2_W0001_P0001_T0001\TR1_W0001_P0001\TR1_2_W0001_P0001_T0001_R1_P3_K1_Ch2-Ch1.zen
2.460000e+00	3.216166e+02	20150120_STAG2gfpcf2_G2G1\MitoSys2\Calibration\mEGFPC1H2B_G2\DE_W0001_P0001\DE_2_W0001_P0001_T0001\TR1_W0001_P0001\TR1_2_W0001_P0001_T0001_R1_P3_K1_Ch2-Ch1.zen
2.520000e+00	3.089500e+02	20150120_STAG2gfpcf2_G2G1\MitoSys2\Calibration\mEGFPC1H2B_G2\DE_W0001_P0001\DE_2_W0001_P0001_T0001\TR1_W0001_P0001\TR1_2_W0001_P0001_T0001_R1_P3_K1_Ch2-Ch1.zen
2.580000e+00	3.146833e+02	20150120_STAG2gfpcf2_G2G1\MitoSys2\Calibration\mEGFPC1H2B_G2\DE_W0001_P0001\DE_2_W0001_P0001_T0001\TR1_W0001_P0001\TR1_2_W0001_P0001_T0001_R1_P3_K1_Ch2-Ch1.zen
2.640000e+00	3.194500e+02	20150120_STAG2gfpcf2_G2G1\MitoSys2\Calibration\mEGFPC1H2B_G2\DE_W0001_P0001\DE_2_W0001_P0001_T0001\TR1_W0001_P0001\TR1_2_W0001_P0001_T0001_R1_P3_K1_Ch2-Ch1.zen
2.700000e+00	3.169500e+02	20150120_STAG2gfpcf2_G2G1\MitoSys2\Calibration\mEGFPC1H2B_G2\DE_W0001_P0001\DE_2_W0001_P0001_T0001\TR1_W0001_P0001\TR1_2_W0001_P0001_T0001_R1_P3_K1_Ch2-Ch1.zen
2.760000e+00	3.221500e+02	20150120_STAG2gfpcf2_G2G1\MitoSys2\Calibration\mEGFPC1H2B_G2\DE_W0001_P0001\DE_2_W0001_P0001_T0001\TR1_W0001_P0001\TR1_2_W0001_P0001_T0001_R1_P3_K1_Ch2-Ch1.zen
2.820000e+00	2.999666e+02	20150120_STAG2gfpcf2_G2G1\MitoSys2\Calibration\mEGFPC1H2B_G2\DE_W0001_P0001\DE_2_W0001_P0001_T0001\TR1_W0001_P0001\TR1_2_W0001_P0001_T0001_R1_P3_K1_Ch2-Ch1.zen
2.880000e+00	3.169666e+02	20150120_STAG2gfpcf2_G2G1\MitoSys2\Calibration\mEGFPC1H2B_G2\DE_W0001_P0001\DE_2_W0001_P0001_T0001\TR1_W0001_P0001\TR1_2_W0001_P0001_T0001_R1_P3_K1_Ch2-Ch1.zen
2.940000e+00	3.138000e+02	20150120_STAG2gfpcf2_G2G1\MitoSys2\Calibration\mEGFPC1H2B_G2\DE_W0001_P0001\DE_2_W0001_P0001_T0001\TR1_W0001_P0001\TR1_2_W0001_P0001_T0001_R1_P3_K1_Ch2-Ch1.zen
3	3.105166e+02	20150120_STAG2gfpcf2_G2G1\MitoSys2\Calibration\mEGFPC1H2B_G2\DE_W0001_P0001\DE_2_W0001_P0001_T0001\TR1_W0001_P0001\TR1_2_W0001_P0001_T0001_R1_P3_K1_Ch2-Ch1.zen
3.060000e+00	3.061666e+02	20150120_STAG2gfpcf2_G2G1\MitoSys2\Calibration\mEGFPC1H2B_G2\DE_W0001_P0001\DE_2_W0001_P0001_T0001\TR1_W0001_P0001\TR1_2_W0001_P0001_T0001_R1_P3_K1_Ch2-Ch1.zen
3.120000e+00	2.995833e+02	20150120_STAG2gfpcf2_G2G1\MitoSys2\Calibration\mEGFPC1H2B_G2\DE_W0001_P0001\DE_2_W0001_P0001_T0001\TR1_W0001_P0001\TR1_2_W0001_P0001_T0001_R1_P3_K1_Ch2-Ch1.zen
3.180000e+00	3.169666e+02	20150120_STAG2gfpcf2_G2G1\MitoSys2\Calibration\mEGFPC1H2B_G2\DE_W0001_P0001\DE_2_W0001_P0001_T0001\TR1_W0001_P0001\TR1_2_W0001_P0001_T0001_R1_P3_K1_Ch2-Ch1.zen
3.240000e+00	3.108333e+02	20150120_STAG2gfpcf2_G2G1\MitoSys2\Calibration\mEGFPC1H2B_G2\DE_W0001_P0001\DE_2_W0001_P0001_T0001\TR1_W0001_P0001\TR1_2_W0001_P0001_T0001_R1_P3_K1_Ch2-Ch1.zen
3.300000e+00	3.145833e+02	20150120_STAG2gfpcf2_G2G1\MitoSys2\Calibration\mEGFPC1H2B_G2\DE_W0001_P0001\DE_2_W0001_P0001_T0001\TR1_W0001_P0001\TR1_2_W0001_P0001_T0001_R1_P3_K1_Ch2-Ch1.zen
3.360000e+00	2.919666e+02	20150120_STAG2gfpcf2_G2G1\MitoSys2\Calibration\mEGFPC1H2B_G2\DE_W0001_P0001\DE_2_W0001_P0001_T0001\TR1_W0001_P0001\TR1_2_W0001_P0001_T0001_R1_P3_K1_Ch2-Ch1.zen
3.420000e+00	3.086333e+02	20150120_STAG2gfpcf2_G2G1\MitoSys2\Calibration\mEGFPC1H2B_G2\DE_W0001_P0001\DE_2_W0001_P0001_T0001\TR1_W0001_P0001\TR1_2_W0001_P0001_T0001_R1_P3_K1_Ch2-Ch1.zen
3.480000e+00	3.075166e+02	20150120_STAG2gfpcf2_G2G1\MitoSys2\Calibration\mEGFPC1H2B_G2\DE_W0001_P0001\DE_2_W0001_P0001_T0001\TR1_W0001_P0001\TR1_2_W0001_P0001_T0001_R1_P3_K1_Ch2-Ch1.zen
3.540000e+00	2.993500e+02	20150120_STAG2gfpcf2_G2G1\MitoSys2\Calibration\mEGFPC1H2B_G2\DE_W0001_P0001\DE_2_W0001_P0001_T0001\TR1_W0001_P0001\TR1_2_W0001_P0001_T0001_R1_P3_K1_Ch2-Ch1.zen
3.600000e+00	3.100000e+02	20150120_STAG2gfpcf2_G2G1\MitoSys2\Calibration\mEGFPC1H2B_G2\DE_W0001_P0001\DE_2_W0001_P0001_T0001\TR1_W0001_P0001\TR1_2_W0001_P0001_T0001_R1_P3_K1_Ch2-Ch1.zen
3.660000e+00	2.931000e+02	20150120_STAG2gfpcf2_G2G1\MitoSys2\Calibration\mEGFPC1H2B_G2\DE_W0001_P0001\DE_2_W0001_P0001_T0001\TR1_W0001_P0001\TR1_2_W0001_P0001_T0001_R1_P3_K1_Ch2-Ch1.zen
3.720000e+00	3.118166e+02	20150120_STAG2gfpcf2_G2G1\MitoSys2\Calibration\mEGFPC1H2B_G2\DE_W0001_P0001\DE_2_W0001_P0001_T0001\TR1_W0001_P0001\TR1_2_W0001_P0001_T0001_R1_P3_K1_Ch2-Ch1.zen
3.780000e+00	3.048333e+02	20150120_STAG2gfpcf2_G2G1\MitoSys2\Calibration\mEGFPC1H2B_G2\DE_W0001_P0001\DE_2_W0001_P0001_T0001\TR1_W0001_P0001\TR1_2_W0001_P0001_T0001_R1_P3_K1_Ch2-Ch1.zen
3.840000e+00	3.101666e+02	20150120_STAG2gfpcf2_G2G1\MitoSys2\Calibration\mEGFPC1H2B_G2\DE_W0001_P0001\DE_2_W0001_P0001_T0001\TR1_W0001_P0001\TR1_2_W0001_P0001_T0001_R1_P3_K1_Ch2-Ch1.zen
3.900000e+00	3.135833e+02	20150120_STAG2gfpcf2_G2G1\MitoSys2\Calibration\mEGFPC1H2B_G2\DE_W0001_P0001\DE_2_W0001_P0001_T0001\TR1_W0001_P0001\TR1_2_W0001_P0001_T0001_R1_P3_K1_Ch2-Ch1.zen
3.960000e+00	3.183000e+02	20150120_STAG2gfpcf2_G2G1\MitoSys2\Calibration\mEGFPC1H2B_G2\DE_W0001_P0001\DE_2_W0001_P0001_T0001\TR1_W0001_P0001\TR1_2_W0001_P0001_T0001_R1_P3_K1_Ch2-Ch1.zen
4.020000e+00	3.194000e+02	20150120_STAG2gfpcf2_G2G1\MitoSys2\Calibration\mEGFPC1H2B_G2\DE_W0001_P0001\DE_2_W0001_P0001_T0001\TR1_W0001_P0001\TR1_2_W0001_P0001_T0001_R1_P3_K1_Ch2-Ch1.zen
4.080000e+00	3.210833e+02	20150120_STAG2gfpcf2_G2G1\MitoSys2\Calibration\mEGFPC1H2B_G2\DE_W0001_P0001\DE_2_W0001_P0001_T0001\TR1_W0001_P0001\TR1_2_W0001_P0001_T0001_R1_P3_K1_Ch2-Ch1.zen
4.140000e+00	3.008000e+02	20150120_STAG2gfpcf2_G2G1\MitoSys2\Calibration\mEGFPC1H2B_G2\DE_W0001_P0001\DE_2_W0001_P0001_T0001\TR1_W0001_P0001\TR1_2_W0001_P0001_T0001_R1_P3_K1_Ch2-Ch1.zen
4.200000e+00	3.143500e+02	20150120_STAG2gfpcf2_G2G1\MitoSys2\Calibration\mEGFPC1H2B_G2\DE_W0001_P0001\DE_2_W0001_P0001_T0001\TR1_W0001_P0001\TR1_2_W0001_P0001_T0001_R1_P3_K1_Ch2-Ch1.zen
4.260000e+00	3.116500e+02	20150120_STAG2gfpcf2_G2G1\MitoSys2\Calibration\mEGFPC1H2B_G2\DE_W0001_P0001\DE_2_W0001_P0001_T0001\TR1_W0001_P0001\TR1_2_W0001_P0001_T0001_R1_P3_K1_Ch2-Ch1.zen
4.320000e+00	3.152166e+02	20150120_STAG2gfpcf2_G2G1\MitoSys2\Calibration\mEGFPC1H2B_G2\DE_W0001_P0001\DE_2_W0001_P0001_T0001\TR1_W0001_P0001\TR1_2_W0001_P0001_T0001_R1_P3_K1_Ch2-Ch1.zen
4.380000e+00	3.032333e+02	20150120_STAG2gfpcf2_G2G1\MitoSys2\Calibration\mEGFPC1H2B_G2\DE_W0001_P0001\DE_2_W0001_P0001_T0001\TR1_W0001_P0001\TR1_2_W0001_P0001_T0001_R1_P3_K1_Ch2-Ch1.zen
4.440000e+00	3.041500e+02	20150120_STAG2gfpcf2_G2G1\MitoSys2\Calibration\mEGFPC1H2B_G2\DE_W0001_P0001\DE_2_W0001_P0001_T0001\TR1_W0001_P0001\TR1_2_W0001_P0001_T0001_R1_P3_K1_Ch2-Ch1.zen
4.500000e+00	3.053000e+02	20150120_STAG2gfpcf2_G2G1\MitoSys2\Calibration\mEGFPC1H2B_G2\DE_W0001_P0001\DE_2_W0001_P0001_T0001\TR1_W0001_P0001\TR1_2_W0001_P0001_T0001_R1_P3_K1_Ch2-Ch1.zen
4.560000e+00	3.177666e+02	20150120_STAG2gfpcf2_G2G1\MitoSys2\Calibration\mEGFPC1H2B_G2\DE_W0001_P0001\DE_2_W0001_P0001_T0001\TR1_W0001_P0001\TR1_2_W0001_P0001_T0001_R1_P3_K1_Ch2-Ch1.zen
4.620000e+00	3.093833e+02	20150120_STAG2gfpcf2_G2G1\MitoSys2\Calibration\mEGFPC1H2B_G2\DE_W0001_P0001\DE_2_W0001_P0001_T0001\TR1_W0001_P0001\TR1_2_W0001_P0001_T0001_R1_P3_K1_Ch2-Ch1.zen
4.680000e+00	3.042166e+02	20150120_STAG2gfpcf2_G2G1\MitoSys2\Calibration\mEGFPC1H2B_G2\DE_W0001_P0001\DE_2_W0001_P0001_T0001\TR1_W0001_P0001\TR1_2_W0001_P0001_T0001_R1_P3_K1_Ch2-Ch1.zen
4.740000e+00	3.000666e+02	20150120_STAG2gfpcf2_G2G1\MitoSys2\Calibration\mEGFPC1H2B_G2\DE_W0001_P0001\DE_2_W0001_P0001_T0001\TR1_W0001_P0001\TR1_2_W0001_P0001_T0001_R1_P3_K1_Ch2-Ch1.zen
4.800000e+00	3.096333e+02	20150120_STAG2gfpcf2_G2G1\MitoSys2\Calibration\mEGFPC1H2B_G2\DE_W0001_P0001\DE_2_W0001_P0001_T0001\TR1_W0001_P0001\TR1_2_W0001_P0001_T0001_R1_P3_K1_Ch2-Ch1.zen
4.860000e+00	3.164833e+02	20150120_STAG2gfpcf2_G2G1\MitoSys2\Calibration\mEGFPC1H2B_G2\DE_W0001_P0001\DE_2_W0001_P0001_T0001\TR1_W0001_P0001\TR1_2_W0001_P0001_T0001_R1_P3_K1_Ch2-Ch1.zen
4.920000e+00	2.981000e+02	20150120_STAG2gfpcf2_G2G1\MitoSys2\Calibration\mEGFPC1H2B_G2\DE_W0001_P0001\DE_2_W0001_P0001_T0001\TR1_W0001_P0001\TR1_2_W0001_P0001_T0001_R1_P3_K1_Ch2-Ch1.zen
4.980000e+00	3.184000e+02	20150120_STAG2gfpcf2_G2G1\MitoSys2\Calibration\mEGFPC1H2B_G2\DE_W0001_P0001\DE_2_W0001_P0001_T0001\TR1_W0001_P0001\TR1_2_W0001_P0001_T0001_R1_P3_K1_Ch2-Ch1.zen
5.040000e+00	3.024833e+02	20150120_STAG2gfpcf2_G2G1\MitoSys2\Calibration\mEGFPC1H2B_G2\DE_W0001_P0001\DE_2_W0001_P0001_T0001\TR1_W0001_P0001\TR1_2_W0001_P0001_T0001_R1_P3_K1_Ch2-Ch1.zen
5.100000e+00	2.988666e+02	20150120_STAG2gfpcf2_G2G1\MitoSys2\Calibration\mEGFPC1H2B_G2\DE_W0001_P0001\DE_2_W0001_P0001_T0001\TR1_W0001_P0001\TR1_2_W0001_P0001_T0001_R1_P3_K1_Ch2-Ch1.zen
5.160000e+00	3.092666e+02	20150120_STAG2gfpcf2_G2G1\MitoSys2\Calibration\mEGFPC1H2B_G2\DE_W0001_P0001\DE_2_W0001_P0001_T0001\TR1_W0001_P0001\TR1_2_W0001_P0001_T0001_R1_P3_K1_Ch2-Ch1.zen
5.220000e+00	3.008666e+02	20150120_STAG2gfpcf2_G2G1\MitoSys2\Calibration\mEGFPC1H2B_G2\DE_W0001_P0001\DE_2_W0001_P0001_T0001\TR1_W0001_P0001\TR1_2_W0001_P0001_T0001_R1_P3_K1_Ch2-Ch1.zen
5.280000e+00	3.148833e+02	20150120_STAG2gfpcf2_G2G1\MitoSys2\Calibration\mEGFPC1H2B_G2\DE_W0001_P0001\DE_2_W0001_P0001_T0001\TR1_W0001_P0001\TR1_2_W0001_P0001_T0001_R1_P3_K1_Ch2-Ch1.zen
5.340000e+00	3.218166e+02	20150120_STAG2gfpcf2_G2G1\MitoSys2\Calibration\mEGFPC1H2B_G2\DE_W0001_P0001\DE_2_W0001_P0001_T0001\TR1_W0001_P0001\TR1_2_W0001_P0001_T0001_R1_P3_K1_Ch2-Ch1.zen
5.400000e+00	3.164166e+02	20150120_STAG2gfpcf2_G2G1\MitoSys2\Calibration\mEGFPC1H2B_G2\DE_W0001_P0001\DE_2_W0001_P0001_T0001\TR1_W0001_P0001\TR1_2_W0001_P0001_T0001_R1_P3_K1_Ch2-Ch1.zen
5.460000e+00	3.072833e+02	20150120_STAG2gfpcf2_G2G1\MitoSys2\Calibration\mEGFPC1H2B_G2\DE_W0001_P0001\DE_2_W0001_P0001_T0001\TR1_W0001_P0001\TR1_2_W0001_P0001_T0001_R1_P3_K1_Ch2-Ch1.zen
5.520000e+00	2.964166e+02	20150120_STAG2gfpcf2_G2G1\MitoSys2\Calibration\mEGFPC1H2B_G2\DE_W0001_P0001\DE_2_W0001_P0001_T0001\TR1_W0001_P0001\TR1_2_W0001_P0001_T0001_R1_P3_K1_Ch2-Ch1.zen
5.580000e+00	3.053333e+02	20150120_STAG2gfpcf2_G2G1\MitoSys2\Calibration\mEGFPC1H2B_G2\DE_W0001_P0001\DE_2_W0001_P0001_T0001\TR1_W0001_P0001\TR1_2_W0001_P0001_T0001_R1_P3_K1_Ch2-Ch1.zen
5.640000e+00	2.913666e+02	20150120_STAG2gfpcf2_G2G1\MitoSys2\Calibration\mEGFPC1H2B_G2\DE_W0001_P0001\DE_2_W0001_P0001_T0001\TR1_W0001_P0001\TR1_2_W0001_P0001_T0001_R1_P3_K1_Ch2-Ch1.zen
5.700000e+00	3.054000e+02	20150120_STAG2gfpcf2_G2G1\MitoSys2\Calibration\mEGFPC1H2B_G2\DE_W0001_P0001\DE_2_W0001_P0001_T0001\TR1_W0001_P0001\TR1_2_W0001_P0001_T0001_R1_P3_K1_Ch2-Ch1.zen
5.760000e+00	3.033000e+02	20150120_STAG2gfpcf2_G2G1\MitoSys2\Calibration\mEGFPC1H2B_G2\DE_W0001_P0001\DE_2_W0001_P0001_T0001\TR1_W0001_P0001\TR1_2_W0001_P0001_T0001_R1_P3_K1_Ch2-Ch1.zen
5.820000e+00	3.159666e+02	20150120_STAG2gfpcf2_G2G1\MitoSys2\Calibration\mEGFPC1H2B_G2\DE_W0001_P0001\DE_2_W0001_P0001_T0001\TR1_W0001_P0001\TR1_2_W0001_P0001_T0001_R1_P3_K1_Ch2-Ch1.zen
5.880000e+00	3.026833e+02	20150120_STAG2gfpcf2_G2G1\MitoSys2\Calibration\mEGFPC1H2B_G2\DE_W0001_P0001\DE_2_W0001_P0001_T0001\TR1_W0001_P0001\TR1_2_W0001_P0001_T0001_R1_P3_K1_Ch2-Ch1.zen
5.940000e+00	3.097666e+02	20150120_STAG2gfpcf2_G2G1\MitoSys2\Calibration\mEGFPC1H2B_G2\DE_W0001_P0001\DE_2_W0001_P0001_T0001\TR1_W0001_P0001\TR1_2_W0001_P0001_T0001_R1_P3_K1_Ch2-Ch1.zen
6	3.078666e+02	20150120_STAG2gfpcf2_G2G1\MitoSys2\Calibration\mEGFPC1H2B_G2\DE_W0001_P0001\DE_2_W0001_P0001_T0001\TR1_W0001_P0001\TR1_2_W0001_P0001_T0001_R1_P3_K1_Ch2-Ch1.zen
6.060000e+00	3.006500e+02	20150120_STAG2gfpcf2_G2G1\MitoSys2\Calibration\mEGFPC1H2B_G2\DE_W0001_P0001\DE_2_W0001_P0001_T0001\TR1_W0001_P0001\TR1_2_W0001_P0001_T0001_R1_P3_K1_Ch2-Ch1.zen
6.120000e+00	3.083333e+02	20150120_STAG2gfpcf2_G2G1\MitoSys2\Calibration\mEGFPC1H2B_G2\DE_W0001_P0001\DE_2_W0001_P0001_T0001\TR1_W0001_P0001\TR1_2_W0001_P0001_T0001_R1_P3_K1_Ch2-Ch1.zen
6.180000e+00	2.981000e+02	20150120_STAG2gfpcf2_G2G1\MitoSys2\Calibration\mEGFPC1H2B_G2\DE_W0001_P0001\DE_2_W0001_P0001_T0001\TR1_W0001_P0001\TR1_2_W0001_P0001_T0001_R1_P3_K1_Ch2-Ch1.zen
6.240000e+00	3.154000e+02	20150120_STAG2gfpcf2_G2G1\MitoSys2\Calibration\mEGFPC1H2B_G2\DE_W0001_P0001\DE_2_W0001_P0001_T0001\TR1_W0001_P0001\TR1_2_W0001_P0001_T0001_R1_P3_K1_Ch2-Ch1.zen
6.300000e+00	2.976666e+02	20150120_STAG2gfpcf2_G2G1\MitoSys2\Calibration\mEGFPC1H2B_G2\DE_W0001_P0001\DE_2_W0001_P0001_T0001\TR1_W0001_P0001\TR1_2_W0001_P0001_T0001_R1_P3_K1_Ch2-Ch1.zen
6.360000e+00	3.016666e+02	20150120_STAG2gfpcf2_G2G1\MitoSys2\Calibration\mEGFPC1H2B_G2\DE_W0001_P0001\DE_2_W0001_P0001_T0001\TR1_W0001_P0001\TR1_2_W0001_P0001_T0001_R1_P3_K1_Ch2-Ch1.zen
6.420000e+00	3.186666e+02	20150120_STAG2gfpcf2_G2G1\MitoSys2\Calibration\mEGFPC1H2B_G2\DE_W0001_P0001\DE_2_W0001_P0001_T0001\TR1_W0001_P0001\TR1_2_W0001_P0001_T0001_R1_P3_K1_Ch2-Ch1.zen
6.480000e+00	2.872166e+02	20150120_STAG2gfpcf2_G2G1\MitoSys2\Calibration\mEGFPC1H2B_G2\DE_W0001_P0001\DE_2_W0001_P0001_T0001\TR1_W0001_P0001\TR1_2_W0001_P0001_T0001_R1_P3_K1_Ch2-Ch1.zen
6.540000e+00	3.188666e+02	20150120_STAG2gfpcf2_G2G1\MitoSys2\Calibration\mEGFPC1H2B_G2\DE_W0001_P0001\DE_2_W0001_P0001_T0001\TR1_W0001_P0001\TR1_2_W0001_P0001_T0001_R1_P3_K1_Ch2-Ch1.zen
6.600000e+00	3.065666e+02	20150120_STAG2gfpcf2_G2G1\MitoSys2\Calibration\mEGFPC1H2B_G2\DE_W0001_P0001\DE_2_W0001_P0001_T0001\TR1_W0001_P0001\TR1_2_W0001_P0001_T0001_R1_P3_K1_Ch2-Ch1.zen
6.660000e+00	2.986666e+02	20150120_STAG2gfpcf2_G2G1\MitoSys2\Calibration\mEGFPC1H2B_G2\DE_W0001_P0001\DE_2_W0001_P0001_T0001\TR1_W0001_P0001\TR1_2_W0001_P0001_T0001_R1_P3_K1_Ch2-Ch1.zen
6.720000e+00	2.929000e+02	20150120_STAG2gfpcf2_G2G1\MitoSys2\Calibration\mEGFPC1H2B_G2\DE_W0001_P0001\DE_2_W0001_P0001_T0001\TR1_W0001_P0001\TR1_2_W0001_P0001_T0001_R1_P3_K1_Ch2-Ch1.zen
6.780000e+00	2.996500e+02	20150120_STAG2gfpcf2_G2G1\MitoSys2\Calibration\mEGFPC1H2B_G2\DE_W0001_P0001\DE_2_W0001_P0001_T0001\TR1_W0001_P0001\TR1_2_W0001_P0001_T0001_R1_P3_K1_Ch2-Ch1.zen
6.840000e+00	3.088666e+02	20150120_STAG2gfpcf2_G2G1\MitoSys2\Calibration\mEGFPC1H2B_G2\DE_W0001_P0001\DE_2_W0001_P0001_T0001\TR1_W0001_P0001\TR1_2_W0001_P0001_T0001_R1_P3_K1_Ch2-Ch1.zen
6.900000e+00	2.940833e+02	20150120_STAG2gfpcf2_G2G1\MitoSys2\Calibration\mEGFPC1H2B_G2\DE_W0001_P0001\DE_2_W0001_P0001_T0001\TR1_W0001_P0001\TR1_2_W0001_P0001_T0001_R1_P3_K1_Ch2-Ch1.zen
6.960000e+00	3.154166e+02	20150120_STAG2gfpcf2_G2G1\MitoSys2\Calibration\mEGFPC1H2B_G2\DE_W0001_P0001\DE_2_W0001_P0001_T0001\TR1_W0001_P0001\TR1_2_W0001_P0001_T0001_R1_P3_K1_Ch2-Ch1.zen
7.020000e+00	3.071500e+02	20150120_STAG2gfpcf2_G2G1\MitoSys2\Calibration\mEGFPC1H2B_G2\DE_W0001_P0001\DE_2_W0001_P0001_T0001\TR1_W0001_P0001\TR1_2_W0001_P0001_T0001_R1_P3_K1_Ch2-Ch1.zen
7.080000e+00	3.095833e+02	20150120_STAG2gfpcf2_G2G1\MitoSys2\Calibration\mEGFPC1H2B_G2\DE_W0001_P0001\DE_2_W0001_P0001_T0001\TR1_W0001_P0001\TR1_2_W0001_P0001_T0001_R1_P3_K1_Ch2-Ch1.zen
7.140000e+00	3.106000e+02	20150120_STAG2gfpcf2_G2G1\MitoSys2\Calibration\mEGFPC1H2B_G2\DE_W0001_P0001\DE_2_W0001_P0001_T0001\TR1_W0001_P0001\TR1_2_W0001_P0001_T0001_R1_P3_K1_Ch2-Ch1.zen
7.200000e+00	3.090833e+02	20150120_STAG2gfpcf2_G2G1\MitoSys2\Calibration\mEGFPC1H2B_G2\DE_W0001_P0001\DE_2_W0001_P0001_T0001\TR1_W0001_P0001\TR1_2_W0001_P0001_T0001_R1_P3_K1_Ch2-Ch1.zen
7.260000e+00	3.121666e+02	20150120_STAG2gfpcf2_G2G1\MitoSys2\Calibration\mEGFPC1H2B_G2\DE_W0001_P0001\DE_2_W0001_P0001_T0001\TR1_W0001_P0001\TR1_2_W0001_P0001_T0001_R1_P3_K1_Ch2-Ch1.zen
7.320000e+00	3.081166e+02	20150120_STAG2gfpcf2_G2G1\MitoSys2\Calibration\mEGFPC1H2B_G2\DE_W0001_P0001\DE_2_W0001_P0001_T0001\TR1_W0001_P0001\TR1_2_W0001_P0001_T0001_R1_P3_K1_Ch2-Ch1.zen
7.380000e+00	3.217000e+02	20150120_STAG2gfpcf2_G2G1\MitoSys2\Calibration\mEGFPC1H2B_G2\DE_W0001_P0001\DE_2_W0001_P0001_T0001\TR1_W0001_P0001\TR1_2_W0001_P0001_T0001_R1_P3_K1_Ch2-Ch1.zen
7.440000e+00	3.000166e+02	20150120_STAG2gfpcf2_G2G1\MitoSys2\Calibration\mEGFPC1H2B_G2\DE_W0001_P0001\DE_2_W0001_P0001_T0001\TR1_W0001_P0001\TR1_2_W0001_P0001_T0001_R1_P3_K1_Ch2-Ch1.zen
7.500000e+00	3.030500e+02	20150120_STAG2gfpcf2_G2G1\MitoSys2\Calibration\mEGFPC1H2B_G2\DE_W0001_P0001\DE_2_W0001_P0001_T0001\TR1_W0001_P0001\TR1_2_W0001_P0001_T0001_R1_P3_K1_Ch2-Ch1.zen
7.560000e+00	3.257166e+02	20150120_STAG2gfpcf2_G2G1\MitoSys2\Calibration\mEGFPC1H2B_G2\DE_W0001_P0001\DE_2_W0001_P0001_T0001\TR1_W0001_P0001\TR1_2_W0001_P0001_T0001_R1_P3_K1_Ch2-Ch1.zen
7.620000e+00	3.054166e+02	20150120_STAG2gfpcf2_G2G1\MitoSys2\Calibration\mEGFPC1H2B_G2\DE_W0001_P0001\DE_2_W0001_P0001_T0001\TR1_W0001_P0001\TR1_2_W0001_P0001_T0001_R1_P3_K1_Ch2-Ch1.zen
7.680000e+00	3.158666e+02	20150120_STAG2gfpcf2_G2G1\MitoSys2\Calibration\mEGFPC1H2B_G2\DE_W0001_P0001\DE_2_W0001_P0001_T0001\TR1_W0001_P0001\TR1_2_W0001_P0001_T0001_R1_P3_K1_Ch2-Ch1.zen
7.740000e+00	3.185666e+02	20150120_STAG2gfpcf2_G2G1\MitoSys2\Calibration\mEGFPC1H2B_G2\DE_W0001_P0001\DE_2_W0001_P0001_T0001\TR1_W0001_P0001\TR1_2_W0001_P0001_T0001_R1_P3_K1_Ch2-Ch1.zen
7.800000e+00	2.987500e+02	20150120_STAG2gfpcf2_G2G1\MitoSys2\Calibration\mEGFPC1H2B_G2\DE_W0001_P0001\DE_2_W0001_P0001_T0001\TR1_W0001_P0001\TR1_2_W0001_P0001_T0001_R1_P3_K1_Ch2-Ch1.zen
7.860000e+00	3.231166e+02	20150120_STAG2gfpcf2_G2G1\MitoSys2\Calibration\mEGFPC1H2B_G2\DE_W0001_P0001\DE_2_W0001_P0001_T0001\TR1_W0001_P0001\TR1_2_W0001_P0001_T0001_R1_P3_K1_Ch2-Ch1.zen
7.920000e+00	2.968833e+02	20150120_STAG2gfpcf2_G2G1\MitoSys2\Calibration\mEGFPC1H2B_G2\DE_W0001_P0001\DE_2_W0001_P0001_T0001\TR1_W0001_P0001\TR1_2_W0001_P0001_T0001_R1_P3_K1_Ch2-Ch1.zen
7.980000e+00	2.922500e+02	20150120_STAG2gfpcf2_G2G1\MitoSys2\Calibration\mEGFPC1H2B_G2\DE_W0001_P0001\DE_2_W0001_P0001_T0001\TR1_W0001_P0001\TR1_2_W0001_P0001_T0001_R1_P3_K1_Ch2-Ch1.zen
8.040000e+00	2.934333e+02	20150120_STAG2gfpcf2_G2G1\MitoSys2\Calibration\mEGFPC1H2B_G2\DE_W0001_P0001\DE_2_W0001_P0001_T0001\TR1_W0001_P0001\TR1_2_W0001_P0001_T0001_R1_P3_K1_Ch2-Ch1.zen
8.100000e+00	2.931166e+02	20150120_STAG2gfpcf2_G2G1\MitoSys2\Calibration\mEGFPC1H2B_G2\DE_W0001_P0001\DE_2_W0001_P0001_T0001\TR1_W0001_P0001\TR1_2_W0001_P0001_T0001_R1_P3_K1_Ch2-Ch1.zen
8.160000e+00	3.294833e+02	20150120_STAG2gfpcf2_G2G1\MitoSys2\Calibration\mEGFPC1H2B_G2\DE_W0001_P0001\DE_2_W0001_P0001_T0001\TR1_W0001_P0001\TR1_2_W0001_P0001_T0001_R1_P3_K1_Ch2-Ch1.zen
8.220000e+00	3.287833e+02	20150120_STAG2gfpcf2_G2G1\MitoSys2\Calibration\mEGFPC1H2B_G2\DE_W0001_P0001\DE_2_W0001_P0001_T0001\TR1_W0001_P0001\TR1_2_W0001_P0001_T0001_R1_P3_K1_Ch2-Ch1.zen
8.280000e+00	3.042666e+02	20150120_STAG2gfpcf2_G2G1\MitoSys2\Calibration\mEGFPC1H2B_G2\DE_W0001_P0001\DE_2_W0001_P0001_T0001\TR1_W0001_P0001\TR1_2_W0001_P0001_T0001_R1_P3_K1_Ch2-Ch1.zen
8.340000e+00	3.224666e+02	20150120_STAG2gfpcf2_G2G1\MitoSys2\Calibration\mEGFPC1H2B_G2\DE_W0001_P0001\DE_2_W0001_P0001_T0001\TR1_W0001_P0001\TR1_2_W0001_P0001_T0001_R1_P3_K1_Ch2-Ch1.zen
8.400000e+00	3.189833e+02	20150120_STAG2gfpcf2_G2G1\MitoSys2\Calibration\mEGFPC1H2B_G2\DE_W0001_P0001\DE_2_W0001_P0001_T0001\TR1_W0001_P0001\TR1_2_W0001_P0001_T0001_R1_P3_K1_Ch2-Ch1.zen
8.460000e+00	3.254000e+02	20150120_STAG2gfpcf2_G2G1\MitoSys2\Calibration\mEGFPC1H2B_G2\DE_W0001_P0001\DE_2_W0001_P0001_T0001\TR1_W0001_P0001\TR1_2_W0001_P0001_T0001_R1_P3_K1_Ch2-Ch1.zen
8.520000e+00	3.092666e+02	20150120_STAG2gfpcf2_G2G1\MitoSys2\Calibration\mEGFPC1H2B_G2\DE_W0001_P0001\DE_2_W0001_P0001_T0001\TR1_W0001_P0001\TR1_2_W0001_P0001_T0001_R1_P3_K1_Ch2-Ch1.zen
8.580000e+00	3.055500e+02	20150120_STAG2gfpcf2_G2G1\MitoSys2\Calibration\mEGFPC1H2B_G2\DE_W0001_P0001\DE_2_W0001_P0001_T0001\TR1_W0001_P0001\TR1_2_W0001_P0001_T0001_R1_P3_K1_Ch2-Ch1.zen
8.640000e+00	3.092833e+02	20150120_STAG2gfpcf2_G2G1\MitoSys2\Calibration\mEGFPC1H2B_G2\DE_W0001_P0001\DE_2_W0001_P0001_T0001\TR1_W0001_P0001\TR1_2_W0001_P0001_T0001_R1_P3_K1_Ch2-Ch1.zen
8.700000e+00	3.078333e+02	20150120_STAG2gfpcf2_G2G1\MitoSys2\Calibration\mEGFPC1H2B_G2\DE_W0001_P0001\DE_2_W0001_P0001_T0001\TR1_W0001_P0001\TR1_2_W0001_P0001_T0001_R1_P3_K1_Ch2-Ch1.zen
8.760000e+00	3.008166e+02	20150120_STAG2gfpcf2_G2G1\MitoSys2\Calibration\mEGFPC1H2B_G2\DE_W0001_P0001\DE_2_W0001_P0001_T0001\TR1_W0001_P0001\TR1_2_W0001_P0001_T0001_R1_P3_K1_Ch2-Ch1.zen
8.820000e+00	3.148500e+02	20150120_STAG2gfpcf2_G2G1\MitoSys2\Calibration\mEGFPC1H2B_G2\DE_W0001_P0001\DE_2_W0001_P0001_T0001\TR1_W0001_P0001\TR1_2_W0001_P0001_T0001_R1_P3_K1_Ch2-Ch1.zen
8.880000e+00	3.034000e+02	20150120_STAG2gfpcf2_G2G1\MitoSys2\Calibration\mEGFPC1H2B_G2\DE_W0001_P0001\DE_2_W0001_P0001_T0001\TR1_W0001_P0001\TR1_2_W0001_P0001_T0001_R1_P3_K1_Ch2-Ch1.zen
8.940000e+00	3.065333e+02	20150120_STAG2gfpcf2_G2G1\MitoSys2\Calibration\mEGFPC1H2B_G2\DE_W0001_P0001\DE_2_W0001_P0001_T0001\TR1_W0001_P0001\TR1_2_W0001_P0001_T0001_R1_P3_K1_Ch2-Ch1.zen
9	3.132000e+02	20150120_STAG2gfpcf2_G2G1\MitoSys2\Calibration\mEGFPC1H2B_G2\DE_W0001_P0001\DE_2_W0001_P0001_T0001\TR1_W0001_P0001\TR1_2_W0001_P0001_T0001_R1_P3_K1_Ch2-Ch1.zen
9.060000e+00	3.264333e+02	20150120_STAG2gfpcf2_G2G1\MitoSys2\Calibration\mEGFPC1H2B_G2\DE_W0001_P0001\DE_2_W0001_P0001_T0001\TR1_W0001_P0001\TR1_2_W0001_P0001_T0001_R1_P3_K1_Ch2-Ch1.zen
9.120000e+00	3.251166e+02	20150120_STAG2gfpcf2_G2G1\MitoSys2\Calibration\mEGFPC1H2B_G2\DE_W0001_P0001\DE_2_W0001_P0001_T0001\TR1_W0001_P0001\TR1_2_W0001_P0001_T0001_R1_P3_K1_Ch2-Ch1.zen
9.180000e+00	3.181166e+02	20150120_STAG2gfpcf2_G2G1\MitoSys2\Calibration\mEGFPC1H2B_G2\DE_W0001_P0001\DE_2_W0001_P0001_T0001\TR1_W0001_P0001\TR1_2_W0001_P0001_T0001_R1_P3_K1_Ch2-Ch1.zen
9.240000e+00	2.947333e+02	20150120_STAG2gfpcf2_G2G1\MitoSys2\Calibration\mEGFPC1H2B_G2\DE_W0001_P0001\DE_2_W0001_P0001_T0001\TR1_W0001_P0001\TR1_2_W0001_P0001_T0001_R1_P3_K1_Ch2-Ch1.zen
9.300000e+00	3.195333e+02	20150120_STAG2gfpcf2_G2G1\MitoSys2\Calibration\mEGFPC1H2B_G2\DE_W0001_P0001\DE_2_W0001_P0001_T0001\TR1_W0001_P0001\TR1_2_W0001_P0001_T0001_R1_P3_K1_Ch2-Ch1.zen
9.360000e+00	3.020833e+02	20150120_STAG2gfpcf2_G2G1\MitoSys2\Calibration\mEGFPC1H2B_G2\DE_W0001_P0001\DE_2_W0001_P0001_T0001\TR1_W0001_P0001\TR1_2_W0001_P0001_T0001_R1_P3_K1_Ch2-Ch1.zen
9.420000e+00	3.176333e+02	20150120_STAG2gfpcf2_G2G1\MitoSys2\Calibration\mEGFPC1H2B_G2\DE_W0001_P0001\DE_2_W0001_P0001_T0001\TR1_W0001_P0001\TR1_2_W0001_P0001_T0001_R1_P3_K1_Ch2-Ch1.zen
9.480000e+00	3.124833e+02	20150120_STAG2gfpcf2_G2G1\MitoSys2\Calibration\mEGFPC1H2B_G2\DE_W0001_P0001\DE_2_W0001_P0001_T0001\TR1_W0001_P0001\TR1_2_W0001_P0001_T0001_R1_P3_K1_Ch2-Ch1.zen
9.540000e+00	3.132166e+02	20150120_STAG2gfpcf2_G2G1\MitoSys2\Calibration\mEGFPC1H2B_G2\DE_W0001_P0001\DE_2_W0001_P0001_T0001\TR1_W0001_P0001\TR1_2_W0001_P0001_T0001_R1_P3_K1_Ch2-Ch1.zen
9.600000e+00	3.291000e+02	20150120_STAG2gfpcf2_G2G1\MitoSys2\Calibration\mEGFPC1H2B_G2\DE_W0001_P0001\DE_2_W0001_P0001_T0001\TR1_W0001_P0001\TR1_2_W0001_P0001_T0001_R1_P3_K1_Ch2-Ch1.zen
9.660000e+00	3.126333e+02	20150120_STAG2gfpcf2_G2G1\MitoSys2\Calibration\mEGFPC1H2B_G2\DE_W0001_P0001\DE_2_W0001_P0001_T0001\TR1_W0001_P0001\TR1_2_W0001_P0001_T0001_R1_P3_K1_Ch2-Ch1.zen
9.720000e+00	3.292500e+02	20150120_STAG2gfpcf2_G2G1\MitoSys2\Calibration\mEGFPC1H2B_G2\DE_W0001_P0001\DE_2_W0001_P0001_T0001\TR1_W0001_P0001\TR1_2_W0001_P0001_T0001_R1_P3_K1_Ch2-Ch1.zen
9.780000e+00	3.074500e+02	20150120_STAG2gfpcf2_G2G1\MitoSys2\Calibration\mEGFPC1H2B_G2\DE_W0001_P0001\DE_2_W0001_P0001_T0001\TR1_W0001_P0001\TR1_2_W0001_P0001_T0001_R1_P3_K1_Ch2-Ch1.zen
9.840000e+00	3.204333e+02	20150120_STAG2gfpcf2_G2G1\MitoSys2\Calibration\mEGFPC1H2B_G2\DE_W0001_P0001\DE_2_W0001_P0001_T0001\TR1_W0001_P0001\TR1_2_W0001_P0001_T0001_R1_P3_K1_Ch2-Ch1.zen
9.900000e+00	3.149000e+02	20150120_STAG2gfpcf2_G2G1\MitoSys2\Calibration\mEGFPC1H2B_G2\DE_W0001_P0001\DE_2_W0001_P0001_T0001\TR1_W0001_P0001\TR1_2_W0001_P0001_T0001_R1_P3_K1_Ch2-Ch1.zen
9.960000e+00	3.119000e+02	20150120_STAG2gfpcf2_G2G1\MitoSys2\Calibration\mEGFPC1H2B_G2\DE_W0001_P0001\DE_2_W0001_P0001_T0001\TR1_W0001_P0001\TR1_2_W0001_P0001_T0001_R1_P3_K1_Ch2-Ch1.zen
1.002000e+01	3.212666e+02	20150120_STAG2gfpcf2_G2G1\MitoSys2\Calibration\mEGFPC1H2B_G2\DE_W0001_P0001\DE_2_W0001_P0001_T0001\TR1_W0001_P0001\TR1_2_W0001_P0001_T0001_R1_P3_K1_Ch2-Ch1.zen
1.008000e+01	3.166000e+02	20150120_STAG2gfpcf2_G2G1\MitoSys2\Calibration\mEGFPC1H2B_G2\DE_W0001_P0001\DE_2_W0001_P0001_T0001\TR1_W0001_P0001\TR1_2_W0001_P0001_T0001_R1_P3_K1_Ch2-Ch1.zen
1.014000e+01	2.969500e+02	20150120_STAG2gfpcf2_G2G1\MitoSys2\Calibration\mEGFPC1H2B_G2\DE_W0001_P0001\DE_2_W0001_P0001_T0001\TR1_W0001_P0001\TR1_2_W0001_P0001_T0001_R1_P3_K1_Ch2-Ch1.zen
1.020000e+01	3.039500e+02	20150120_STAG2gfpcf2_G2G1\MitoSys2\Calibration\mEGFPC1H2B_G2\DE_W0001_P0001\DE_2_W0001_P0001_T0001\TR1_W0001_P0001\TR1_2_W0001_P0001_T0001_R1_P3_K1_Ch2-Ch1.zen
1.026000e+01	3.128666e+02	20150120_STAG2gfpcf2_G2G1\MitoSys2\Calibration\mEGFPC1H2B_G2\DE_W0001_P0001\DE_2_W0001_P0001_T0001\TR1_W0001_P0001\TR1_2_W0001_P0001_T0001_R1_P3_K1_Ch2-Ch1.zen
1.032000e+01	3.092833e+02	20150120_STAG2gfpcf2_G2G1\MitoSys2\Calibration\mEGFPC1H2B_G2\DE_W0001_P0001\DE_2_W0001_P0001_T0001\TR1_W0001_P0001\TR1_2_W0001_P0001_T0001_R1_P3_K1_Ch2-Ch1.zen
1.038000e+01	3.057666e+02	20150120_STAG2gfpcf2_G2G1\MitoSys2\Calibration\mEGFPC1H2B_G2\DE_W0001_P0001\DE_2_W0001_P0001_T0001\TR1_W0001_P0001\TR1_2_W0001_P0001_T0001_R1_P3_K1_Ch2-Ch1.zen
1.044000e+01	3.123833e+02	20150120_STAG2gfpcf2_G2G1\MitoSys2\Calibration\mEGFPC1H2B_G2\DE_W0001_P0001\DE_2_W0001_P0001_T0001\TR1_W0001_P0001\TR1_2_W0001_P0001_T0001_R1_P3_K1_Ch2-Ch1.zen
1.050000e+01	3.167833e+02	20150120_STAG2gfpcf2_G2G1\MitoSys2\Calibration\mEGFPC1H2B_G2\DE_W0001_P0001\DE_2_W0001_P0001_T0001\TR1_W0001_P0001\TR1_2_W0001_P0001_T0001_R1_P3_K1_Ch2-Ch1.zen
1.056000e+01	3.037166e+02	20150120_STAG2gfpcf2_G2G1\MitoSys2\Calibration\mEGFPC1H2B_G2\DE_W0001_P0001\DE_2_W0001_P0001_T0001\TR1_W0001_P0001\TR1_2_W0001_P0001_T0001_R1_P3_K1_Ch2-Ch1.zen
1.062000e+01	3.101500e+02	20150120_STAG2gfpcf2_G2G1\MitoSys2\Calibration\mEGFPC1H2B_G2\DE_W0001_P0001\DE_2_W0001_P0001_T0001\TR1_W0001_P0001\TR1_2_W0001_P0001_T0001_R1_P3_K1_Ch2-Ch1.zen
1.068000e+01	3.077333e+02	20150120_STAG2gfpcf2_G2G1\MitoSys2\Calibration\mEGFPC1H2B_G2\DE_W0001_P0001\DE_2_W0001_P0001_T0001\TR1_W0001_P0001\TR1_2_W0001_P0001_T0001_R1_P3_K1_Ch2-Ch1.zen
1.074000e+01	2.986666e+02	20150120_STAG2gfpcf2_G2G1\MitoSys2\Calibration\mEGFPC1H2B_G2\DE_W0001_P0001\DE_2_W0001_P0001_T0001\TR1_W0001_P0001\TR1_2_W0001_P0001_T0001_R1_P3_K1_Ch2-Ch1.zen
1.080000e+01	3.305666e+02	20150120_STAG2gfpcf2_G2G1\MitoSys2\Calibration\mEGFPC1H2B_G2\DE_W0001_P0001\DE_2_W0001_P0001_T0001\TR1_W0001_P0001\TR1_2_W0001_P0001_T0001_R1_P3_K1_Ch2-Ch1.zen
1.086000e+01	3.072000e+02	20150120_STAG2gfpcf2_G2G1\MitoSys2\Calibration\mEGFPC1H2B_G2\DE_W0001_P0001\DE_2_W0001_P0001_T0001\TR1_W0001_P0001\TR1_2_W0001_P0001_T0001_R1_P3_K1_Ch2-Ch1.zen
1.092000e+01	3.019666e+02	20150120_STAG2gfpcf2_G2G1\MitoSys2\Calibration\mEGFPC1H2B_G2\DE_W0001_P0001\DE_2_W0001_P0001_T0001\TR1_W0001_P0001\TR1_2_W0001_P0001_T0001_R1_P3_K1_Ch2-Ch1.zen
1.098000e+01	3.147166e+02	20150120_STAG2gfpcf2_G2G1\MitoSys2\Calibration\mEGFPC1H2B_G2\DE_W0001_P0001\DE_2_W0001_P0001_T0001\TR1_W0001_P0001\TR1_2_W0001_P0001_T0001_R1_P3_K1_Ch2-Ch1.zen
1.104000e+01	3.075166e+02	20150120_STAG2gfpcf2_G2G1\MitoSys2\Calibration\mEGFPC1H2B_G2\DE_W0001_P0001\DE_2_W0001_P0001_T0001\TR1_W0001_P0001\TR1_2_W0001_P0001_T0001_R1_P3_K1_Ch2-Ch1.zen
1.110000e+01	3.060333e+02	20150120_STAG2gfpcf2_G2G1\MitoSys2\Calibration\mEGFPC1H2B_G2\DE_W0001_P0001\DE_2_W0001_P0001_T0001\TR1_W0001_P0001\TR1_2_W0001_P0001_T0001_R1_P3_K1_Ch2-Ch1.zen
1.116000e+01	2.976833e+02	20150120_STAG2gfpcf2_G2G1\MitoSys2\Calibration\mEGFPC1H2B_G2\DE_W0001_P0001\DE_2_W0001_P0001_T0001\TR1_W0001_P0001\TR1_2_W0001_P0001_T0001_R1_P3_K1_Ch2-Ch1.zen
1.122000e+01	3.148833e+02	20150120_STAG2gfpcf2_G2G1\MitoSys2\Calibration\mEGFPC1H2B_G2\DE_W0001_P0001\DE_2_W0001_P0001_T0001\TR1_W0001_P0001\TR1_2_W0001_P0001_T0001_R1_P3_K1_Ch2-Ch1.zen
1.128000e+01	3.016333e+02	20150120_STAG2gfpcf2_G2G1\MitoSys2\Calibration\mEGFPC1H2B_G2\DE_W0001_P0001\DE_2_W0001_P0001_T0001\TR1_W0001_P0001\TR1_2_W0001_P0001_T0001_R1_P3_K1_Ch2-Ch1.zen
1.134000e+01	2.976666e+02	20150120_STAG2gfpcf2_G2G1\MitoSys2\Calibration\mEGFPC1H2B_G2\DE_W0001_P0001\DE_2_W0001_P0001_T0001\TR1_W0001_P0001\TR1_2_W0001_P0001_T0001_R1_P3_K1_Ch2-Ch1.zen
1.140000e+01	3.101666e+02	20150120_STAG2gfpcf2_G2G1\MitoSys2\Calibration\mEGFPC1H2B_G2\DE_W0001_P0001\DE_2_W0001_P0001_T0001\TR1_W0001_P0001\TR1_2_W0001_P0001_T0001_R1_P3_K1_Ch2-Ch1.zen
1.146000e+01	3.198500e+02	20150120_STAG2gfpcf2_G2G1\MitoSys2\Calibration\mEGFPC1H2B_G2\DE_W0001_P0001\DE_2_W0001_P0001_T0001\TR1_W0001_P0001\TR1_2_W0001_P0001_T0001_R1_P3_K1_Ch2-Ch1.zen
1.152000e+01	3.127500e+02	20150120_STAG2gfpcf2_G2G1\MitoSys2\Calibration\mEGFPC1H2B_G2\DE_W0001_P0001\DE_2_W0001_P0001_T0001\TR1_W0001_P0001\TR1_2_W0001_P0001_T0001_R1_P3_K1_Ch2-Ch1.zen
1.158000e+01	3.233833e+02	20150120_STAG2gfpcf2_G2G1\MitoSys2\Calibration\mEGFPC1H2B_G2\DE_W0001_P0001\DE_2_W0001_P0001_T0001\TR1_W0001_P0001\TR1_2_W0001_P0001_T0001_R1_P3_K1_Ch2-Ch1.zen
1.164000e+01	2.930500e+02	20150120_STAG2gfpcf2_G2G1\MitoSys2\Calibration\mEGFPC1H2B_G2\DE_W0001_P0001\DE_2_W0001_P0001_T0001\TR1_W0001_P0001\TR1_2_W0001_P0001_T0001_R1_P3_K1_Ch2-Ch1.zen
1.170000e+01	3.103500e+02	20150120_STAG2gfpcf2_G2G1\MitoSys2\Calibration\mEGFPC1H2B_G2\DE_W0001_P0001\DE_2_W0001_P0001_T0001\TR1_W0001_P0001\TR1_2_W0001_P0001_T0001_R1_P3_K1_Ch2-Ch1.zen
1.176000e+01	3.173500e+02	20150120_STAG2gfpcf2_G2G1\MitoSys2\Calibration\mEGFPC1H2B_G2\DE_W0001_P0001\DE_2_W0001_P0001_T0001\TR1_W0001_P0001\TR1_2_W0001_P0001_T0001_R1_P3_K1_Ch2-Ch1.zen
1.182000e+01	2.937333e+02	20150120_STAG2gfpcf2_G2G1\MitoSys2\Calibration\mEGFPC1H2B_G2\DE_W0001_P0001\DE_2_W0001_P0001_T0001\TR1_W0001_P0001\TR1_2_W0001_P0001_T0001_R1_P3_K1_Ch2-Ch1.zen
1.188000e+01	2.978833e+02	20150120_STAG2gfpcf2_G2G1\MitoSys2\Calibration\mEGFPC1H2B_G2\DE_W0001_P0001\DE_2_W0001_P0001_T0001\TR1_W0001_P0001\TR1_2_W0001_P0001_T0001_R1_P3_K1_Ch2-Ch1.zen
1.194000e+01	2.968833e+02	20150120_STAG2gfpcf2_G2G1\MitoSys2\Calibration\mEGFPC1H2B_G2\DE_W0001_P0001\DE_2_W0001_P0001_T0001\TR1_W0001_P0001\TR1_2_W0001_P0001_T0001_R1_P3_K1_Ch2-Ch1.zen
12	3.114500e+02	20150120_STAG2gfpcf2_G2G1\MitoSys2\Calibration\mEGFPC1H2B_G2\DE_W0001_P0001\DE_2_W0001_P0001_T0001\TR1_W0001_P0001\TR1_2_W0001_P0001_T0001_R1_P3_K1_Ch2-Ch1.zen
1.206000e+01	3.056666e+02	20150120_STAG2gfpcf2_G2G1\MitoSys2\Calibration\mEGFPC1H2B_G2\DE_W0001_P0001\DE_2_W0001_P0001_T0001\TR1_W0001_P0001\TR1_2_W0001_P0001_T0001_R1_P3_K1_Ch2-Ch1.zen
1.212000e+01	3.105666e+02	20150120_STAG2gfpcf2_G2G1\MitoSys2\Calibration\mEGFPC1H2B_G2\DE_W0001_P0001\DE_2_W0001_P0001_T0001\TR1_W0001_P0001\TR1_2_W0001_P0001_T0001_R1_P3_K1_Ch2-Ch1.zen
1.218000e+01	3.065333e+02	20150120_STAG2gfpcf2_G2G1\MitoSys2\Calibration\mEGFPC1H2B_G2\DE_W0001_P0001\DE_2_W0001_P0001_T0001\TR1_W0001_P0001\TR1_2_W0001_P0001_T0001_R1_P3_K1_Ch2-Ch1.zen
1.224000e+01	3.125000e+02	20150120_STAG2gfpcf2_G2G1\MitoSys2\Calibration\mEGFPC1H2B_G2\DE_W0001_P0001\DE_2_W0001_P0001_T0001\TR1_W0001_P0001\TR1_2_W0001_P0001_T0001_R1_P3_K1_Ch2-Ch1.zen
1.230000e+01	3.147333e+02	20150120_STAG2gfpcf2_G2G1\MitoSys2\Calibration\mEGFPC1H2B_G2\DE_W0001_P0001\DE_2_W0001_P0001_T0001\TR1_W0001_P0001\TR1_2_W0001_P0001_T0001_R1_P3_K1_Ch2-Ch1.zen
1.236000e+01	3.202500e+02	20150120_STAG2gfpcf2_G2G1\MitoSys2\Calibration\mEGFPC1H2B_G2\DE_W0001_P0001\DE_2_W0001_P0001_T0001\TR1_W0001_P0001\TR1_2_W0001_P0001_T0001_R1_P3_K1_Ch2-Ch1.zen
1.242000e+01	3.154666e+02	20150120_STAG2gfpcf2_G2G1\MitoSys2\Calibration\mEGFPC1H2B_G2\DE_W0001_P0001\DE_2_W0001_P0001_T0001\TR1_W0001_P0001\TR1_2_W0001_P0001_T0001_R1_P3_K1_Ch2-Ch1.zen
1.248000e+01	3.009166e+02	20150120_STAG2gfpcf2_G2G1\MitoSys2\Calibration\mEGFPC1H2B_G2\DE_W0001_P0001\DE_2_W0001_P0001_T0001\TR1_W0001_P0001\TR1_2_W0001_P0001_T0001_R1_P3_K1_Ch2-Ch1.zen
1.254000e+01	3.157666e+02	20150120_STAG2gfpcf2_G2G1\MitoSys2\Calibration\mEGFPC1H2B_G2\DE_W0001_P0001\DE_2_W0001_P0001_T0001\TR1_W0001_P0001\TR1_2_W0001_P0001_T0001_R1_P3_K1_Ch2-Ch1.zen
1.260000e+01	3.126833e+02	20150120_STAG2gfpcf2_G2G1\MitoSys2\Calibration\mEGFPC1H2B_G2\DE_W0001_P0001\DE_2_W0001_P0001_T0001\TR1_W0001_P0001\TR1_2_W0001_P0001_T0001_R1_P3_K1_Ch2-Ch1.zen
1.266000e+01	3.001333e+02	20150120_STAG2gfpcf2_G2G1\MitoSys2\Calibration\mEGFPC1H2B_G2\DE_W0001_P0001\DE_2_W0001_P0001_T0001\TR1_W0001_P0001\TR1_2_W0001_P0001_T0001_R1_P3_K1_Ch2-Ch1.zen
1.272000e+01	2.867166e+02	20150120_STAG2gfpcf2_G2G1\MitoSys2\Calibration\mEGFPC1H2B_G2\DE_W0001_P0001\DE_2_W0001_P0001_T0001\TR1_W0001_P0001\TR1_2_W0001_P0001_T0001_R1_P3_K1_Ch2-Ch1.zen
1.278000e+01	3.107666e+02	20150120_STAG2gfpcf2_G2G1\MitoSys2\Calibration\mEGFPC1H2B_G2\DE_W0001_P0001\DE_2_W0001_P0001_T0001\TR1_W0001_P0001\TR1_2_W0001_P0001_T0001_R1_P3_K1_Ch2-Ch1.zen
1.284000e+01	3.244000e+02	20150120_STAG2gfpcf2_G2G1\MitoSys2\Calibration\mEGFPC1H2B_G2\DE_W0001_P0001\DE_2_W0001_P0001_T0001\TR1_W0001_P0001\TR1_2_W0001_P0001_T0001_R1_P3_K1_Ch2-Ch1.zen
1.290000e+01	3.150666e+02	20150120_STAG2gfpcf2_G2G1\MitoSys2\Calibration\mEGFPC1H2B_G2\DE_W0001_P0001\DE_2_W0001_P0001_T0001\TR1_W0001_P0001\TR1_2_W0001_P0001_T0001_R1_P3_K1_Ch2-Ch1.zen
1.296000e+01	3.099833e+02	20150120_STAG2gfpcf2_G2G1\MitoSys2\Calibration\mEGFPC1H2B_G2\DE_W0001_P0001\DE_2_W0001_P0001_T0001\TR1_W0001_P0001\TR1_2_W0001_P0001_T0001_R1_P3_K1_Ch2-Ch1.zen
1.302000e+01	3.018000e+02	20150120_STAG2gfpcf2_G2G1\MitoSys2\Calibration\mEGFPC1H2B_G2\DE_W0001_P0001\DE_2_W0001_P0001_T0001\TR1_W0001_P0001\TR1_2_W0001_P0001_T0001_R1_P3_K1_Ch2-Ch1.zen
1.308000e+01	3.121333e+02	20150120_STAG2gfpcf2_G2G1\MitoSys2\Calibration\mEGFPC1H2B_G2\DE_W0001_P0001\DE_2_W0001_P0001_T0001\TR1_W0001_P0001\TR1_2_W0001_P0001_T0001_R1_P3_K1_Ch2-Ch1.zen
1.314000e+01	3.103666e+02	20150120_STAG2gfpcf2_G2G1\MitoSys2\Calibration\mEGFPC1H2B_G2\DE_W0001_P0001\DE_2_W0001_P0001_T0001\TR1_W0001_P0001\TR1_2_W0001_P0001_T0001_R1_P3_K1_Ch2-Ch1.zen
1.320000e+01	3.019666e+02	20150120_STAG2gfpcf2_G2G1\MitoSys2\Calibration\mEGFPC1H2B_G2\DE_W0001_P0001\DE_2_W0001_P0001_T0001\TR1_W0001_P0001\TR1_2_W0001_P0001_T0001_R1_P3_K1_Ch2-Ch1.zen
1.326000e+01	3.057666e+02	20150120_STAG2gfpcf2_G2G1\MitoSys2\Calibration\mEGFPC1H2B_G2\DE_W0001_P0001\DE_2_W0001_P0001_T0001\TR1_W0001_P0001\TR1_2_W0001_P0001_T0001_R1_P3_K1_Ch2-Ch1.zen
1.332000e+01	3.144333e+02	20150120_STAG2gfpcf2_G2G1\MitoSys2\Calibration\mEGFPC1H2B_G2\DE_W0001_P0001\DE_2_W0001_P0001_T0001\TR1_W0001_P0001\TR1_2_W0001_P0001_T0001_R1_P3_K1_Ch2-Ch1.zen
1.338000e+01	3.186500e+02	20150120_STAG2gfpcf2_G2G1\MitoSys2\Calibration\mEGFPC1H2B_G2\DE_W0001_P0001\DE_2_W0001_P0001_T0001\TR1_W0001_P0001\TR1_2_W0001_P0001_T0001_R1_P3_K1_Ch2-Ch1.zen
1.344000e+01	3.197166e+02	20150120_STAG2gfpcf2_G2G1\MitoSys2\Calibration\mEGFPC1H2B_G2\DE_W0001_P0001\DE_2_W0001_P0001_T0001\TR1_W0001_P0001\TR1_2_W0001_P0001_T0001_R1_P3_K1_Ch2-Ch1.zen
1.350000e+01	3.054000e+02	20150120_STAG2gfpcf2_G2G1\MitoSys2\Calibration\mEGFPC1H2B_G2\DE_W0001_P0001\DE_2_W0001_P0001_T0001\TR1_W0001_P0001\TR1_2_W0001_P0001_T0001_R1_P3_K1_Ch2-Ch1.zen
1.356000e+01	3.019000e+02	20150120_STAG2gfpcf2_G2G1\MitoSys2\Calibration\mEGFPC1H2B_G2\DE_W0001_P0001\DE_2_W0001_P0001_T0001\TR1_W0001_P0001\TR1_2_W0001_P0001_T0001_R1_P3_K1_Ch2-Ch1.zen
1.362000e+01	3.029833e+02	20150120_STAG2gfpcf2_G2G1\MitoSys2\Calibration\mEGFPC1H2B_G2\DE_W0001_P0001\DE_2_W0001_P0001_T0001\TR1_W0001_P0001\TR1_2_W0001_P0001_T0001_R1_P3_K1_Ch2-Ch1.zen
1.368000e+01	3.098333e+02	20150120_STAG2gfpcf2_G2G1\MitoSys2\Calibration\mEGFPC1H2B_G2\DE_W0001_P0001\DE_2_W0001_P0001_T0001\TR1_W0001_P0001\TR1_2_W0001_P0001_T0001_R1_P3_K1_Ch2-Ch1.zen
1.374000e+01	3.169833e+02	20150120_STAG2gfpcf2_G2G1\MitoSys2\Calibration\mEGFPC1H2B_G2\DE_W0001_P0001\DE_2_W0001_P0001_T0001\TR1_W0001_P0001\TR1_2_W0001_P0001_T0001_R1_P3_K1_Ch2-Ch1.zen
1.380000e+01	3.144500e+02	20150120_STAG2gfpcf2_G2G1\MitoSys2\Calibration\mEGFPC1H2B_G2\DE_W0001_P0001\DE_2_W0001_P0001_T0001\TR1_W0001_P0001\TR1_2_W0001_P0001_T0001_R1_P3_K1_Ch2-Ch1.zen
1.386000e+01	3.109833e+02	20150120_STAG2gfpcf2_G2G1\MitoSys2\Calibration\mEGFPC1H2B_G2\DE_W0001_P0001\DE_2_W0001_P0001_T0001\TR1_W0001_P0001\TR1_2_W0001_P0001_T0001_R1_P3_K1_Ch2-Ch1.zen
1.392000e+01	2.931333e+02	20150120_STAG2gfpcf2_G2G1\MitoSys2\Calibration\mEGFPC1H2B_G2\DE_W0001_P0001\DE_2_W0001_P0001_T0001\TR1_W0001_P0001\TR1_2_W0001_P0001_T0001_R1_P3_K1_Ch2-Ch1.zen
1.398000e+01	3.104666e+02	20150120_STAG2gfpcf2_G2G1\MitoSys2\Calibration\mEGFPC1H2B_G2\DE_W0001_P0001\DE_2_W0001_P0001_T0001\TR1_W0001_P0001\TR1_2_W0001_P0001_T0001_R1_P3_K1_Ch2-Ch1.zen
1.404000e+01	3.082666e+02	20150120_STAG2gfpcf2_G2G1\MitoSys2\Calibration\mEGFPC1H2B_G2\DE_W0001_P0001\DE_2_W0001_P0001_T0001\TR1_W0001_P0001\TR1_2_W0001_P0001_T0001_R1_P3_K1_Ch2-Ch1.zen
1.410000e+01	3.084333e+02	20150120_STAG2gfpcf2_G2G1\MitoSys2\Calibration\mEGFPC1H2B_G2\DE_W0001_P0001\DE_2_W0001_P0001_T0001\TR1_W0001_P0001\TR1_2_W0001_P0001_T0001_R1_P3_K1_Ch2-Ch1.zen
1.416000e+01	3.190500e+02	20150120_STAG2gfpcf2_G2G1\MitoSys2\Calibration\mEGFPC1H2B_G2\DE_W0001_P0001\DE_2_W0001_P0001_T0001\TR1_W0001_P0001\TR1_2_W0001_P0001_T0001_R1_P3_K1_Ch2-Ch1.zen
1.422000e+01	3.029333e+02	20150120_STAG2gfpcf2_G2G1\MitoSys2\Calibration\mEGFPC1H2B_G2\DE_W0001_P0001\DE_2_W0001_P0001_T0001\TR1_W0001_P0001\TR1_2_W0001_P0001_T0001_R1_P3_K1_Ch2-Ch1.zen
1.428000e+01	3.028833e+02	20150120_STAG2gfpcf2_G2G1\MitoSys2\Calibration\mEGFPC1H2B_G2\DE_W0001_P0001\DE_2_W0001_P0001_T0001\TR1_W0001_P0001\TR1_2_W0001_P0001_T0001_R1_P3_K1_Ch2-Ch1.zen
1.434000e+01	3.083166e+02	20150120_STAG2gfpcf2_G2G1\MitoSys2\Calibration\mEGFPC1H2B_G2\DE_W0001_P0001\DE_2_W0001_P0001_T0001\TR1_W0001_P0001\TR1_2_W0001_P0001_T0001_R1_P3_K1_Ch2-Ch1.zen
1.440000e+01	3.107500e+02	20150120_STAG2gfpcf2_G2G1\MitoSys2\Calibration\mEGFPC1H2B_G2\DE_W0001_P0001\DE_2_W0001_P0001_T0001\TR1_W0001_P0001\TR1_2_W0001_P0001_T0001_R1_P3_K1_Ch2-Ch1.zen
1.446000e+01	3.191666e+02	20150120_STAG2gfpcf2_G2G1\MitoSys2\Calibration\mEGFPC1H2B_G2\DE_W0001_P0001\DE_2_W0001_P0001_T0001\TR1_W0001_P0001\TR1_2_W0001_P0001_T0001_R1_P3_K1_Ch2-Ch1.zen
1.452000e+01	3.064833e+02	20150120_STAG2gfpcf2_G2G1\MitoSys2\Calibration\mEGFPC1H2B_G2\DE_W0001_P0001\DE_2_W0001_P0001_T0001\TR1_W0001_P0001\TR1_2_W0001_P0001_T0001_R1_P3_K1_Ch2-Ch1.zen
1.458000e+01	3.070833e+02	20150120_STAG2gfpcf2_G2G1\MitoSys2\Calibration\mEGFPC1H2B_G2\DE_W0001_P0001\DE_2_W0001_P0001_T0001\TR1_W0001_P0001\TR1_2_W0001_P0001_T0001_R1_P3_K1_Ch2-Ch1.zen
1.464000e+01	3.247333e+02	20150120_STAG2gfpcf2_G2G1\MitoSys2\Calibration\mEGFPC1H2B_G2\DE_W0001_P0001\DE_2_W0001_P0001_T0001\TR1_W0001_P0001\TR1_2_W0001_P0001_T0001_R1_P3_K1_Ch2-Ch1.zen
1.470000e+01	3.108833e+02	20150120_STAG2gfpcf2_G2G1\MitoSys2\Calibration\mEGFPC1H2B_G2\DE_W0001_P0001\DE_2_W0001_P0001_T0001\TR1_W0001_P0001\TR1_2_W0001_P0001_T0001_R1_P3_K1_Ch2-Ch1.zen
1.476000e+01	3.128666e+02	20150120_STAG2gfpcf2_G2G1\MitoSys2\Calibration\mEGFPC1H2B_G2\DE_W0001_P0001\DE_2_W0001_P0001_T0001\TR1_W0001_P0001\TR1_2_W0001_P0001_T0001_R1_P3_K1_Ch2-Ch1.zen
1.482000e+01	3.060500e+02	20150120_STAG2gfpcf2_G2G1\MitoSys2\Calibration\mEGFPC1H2B_G2\DE_W0001_P0001\DE_2_W0001_P0001_T0001\TR1_W0001_P0001\TR1_2_W0001_P0001_T0001_R1_P3_K1_Ch2-Ch1.zen
1.488000e+01	3.011166e+02	20150120_STAG2gfpcf2_G2G1\MitoSys2\Calibration\mEGFPC1H2B_G2\DE_W0001_P0001\DE_2_W0001_P0001_T0001\TR1_W0001_P0001\TR1_2_W0001_P0001_T0001_R1_P3_K1_Ch2-Ch1.zen
1.494000e+01	3.064333e+02	20150120_STAG2gfpcf2_G2G1\MitoSys2\Calibration\mEGFPC1H2B_G2\DE_W0001_P0001\DE_2_W0001_P0001_T0001\TR1_W0001_P0001\TR1_2_W0001_P0001_T0001_R1_P3_K1_Ch2-Ch1.zen
15	3.038166e+02	20150120_STAG2gfpcf2_G2G1\MitoSys2\Calibration\mEGFPC1H2B_G2\DE_W0001_P0001\DE_2_W0001_P0001_T0001\TR1_W0001_P0001\TR1_2_W0001_P0001_T0001_R1_P3_K1_Ch2-Ch1.zen
1.506000e+01	3.053000e+02	20150120_STAG2gfpcf2_G2G1\MitoSys2\Calibration\mEGFPC1H2B_G2\DE_W0001_P0001\DE_2_W0001_P0001_T0001\TR1_W0001_P0001\TR1_2_W0001_P0001_T0001_R1_P3_K1_Ch2-Ch1.zen
1.512000e+01	2.978333e+02	20150120_STAG2gfpcf2_G2G1\MitoSys2\Calibration\mEGFPC1H2B_G2\DE_W0001_P0001\DE_2_W0001_P0001_T0001\TR1_W0001_P0001\TR1_2_W0001_P0001_T0001_R1_P3_K1_Ch2-Ch1.zen
1.518000e+01	3.034166e+02	20150120_STAG2gfpcf2_G2G1\MitoSys2\Calibration\mEGFPC1H2B_G2\DE_W0001_P0001\DE_2_W0001_P0001_T0001\TR1_W0001_P0001\TR1_2_W0001_P0001_T0001_R1_P3_K1_Ch2-Ch1.zen
1.524000e+01	3.057666e+02	20150120_STAG2gfpcf2_G2G1\MitoSys2\Calibration\mEGFPC1H2B_G2\DE_W0001_P0001\DE_2_W0001_P0001_T0001\TR1_W0001_P0001\TR1_2_W0001_P0001_T0001_R1_P3_K1_Ch2-Ch1.zen
1.530000e+01	3.158833e+02	20150120_STAG2gfpcf2_G2G1\MitoSys2\Calibration\mEGFPC1H2B_G2\DE_W0001_P0001\DE_2_W0001_P0001_T0001\TR1_W0001_P0001\TR1_2_W0001_P0001_T0001_R1_P3_K1_Ch2-Ch1.zen
1.536000e+01	3.007833e+02	20150120_STAG2gfpcf2_G2G1\MitoSys2\Calibration\mEGFPC1H2B_G2\DE_W0001_P0001\DE_2_W0001_P0001_T0001\TR1_W0001_P0001\TR1_2_W0001_P0001_T0001_R1_P3_K1_Ch2-Ch1.zen
1.542000e+01	3.112666e+02	20150120_STAG2gfpcf2_G2G1\MitoSys2\Calibration\mEGFPC1H2B_G2\DE_W0001_P0001\DE_2_W0001_P0001_T0001\TR1_W0001_P0001\TR1_2_W0001_P0001_T0001_R1_P3_K1_Ch2-Ch1.zen
1.548000e+01	3.105833e+02	20150120_STAG2gfpcf2_G2G1\MitoSys2\Calibration\mEGFPC1H2B_G2\DE_W0001_P0001\DE_2_W0001_P0001_T0001\TR1_W0001_P0001\TR1_2_W0001_P0001_T0001_R1_P3_K1_Ch2-Ch1.zen
1.554000e+01	3.145333e+02	20150120_STAG2gfpcf2_G2G1\MitoSys2\Calibration\mEGFPC1H2B_G2\DE_W0001_P0001\DE_2_W0001_P0001_T0001\TR1_W0001_P0001\TR1_2_W0001_P0001_T0001_R1_P3_K1_Ch2-Ch1.zen
1.560000e+01	3.179833e+02	20150120_STAG2gfpcf2_G2G1\MitoSys2\Calibration\mEGFPC1H2B_G2\DE_W0001_P0001\DE_2_W0001_P0001_T0001\TR1_W0001_P0001\TR1_2_W0001_P0001_T0001_R1_P3_K1_Ch2-Ch1.zen
1.566000e+01	3.027333e+02	20150120_STAG2gfpcf2_G2G1\MitoSys2\Calibration\mEGFPC1H2B_G2\DE_W0001_P0001\DE_2_W0001_P0001_T0001\TR1_W0001_P0001\TR1_2_W0001_P0001_T0001_R1_P3_K1_Ch2-Ch1.zen
1.572000e+01	3.029500e+02	20150120_STAG2gfpcf2_G2G1\MitoSys2\Calibration\mEGFPC1H2B_G2\DE_W0001_P0001\DE_2_W0001_P0001_T0001\TR1_W0001_P0001\TR1_2_W0001_P0001_T0001_R1_P3_K1_Ch2-Ch1.zen
1.578000e+01	3.156000e+02	20150120_STAG2gfpcf2_G2G1\MitoSys2\Calibration\mEGFPC1H2B_G2\DE_W0001_P0001\DE_2_W0001_P0001_T0001\TR1_W0001_P0001\TR1_2_W0001_P0001_T0001_R1_P3_K1_Ch2-Ch1.zen
1.584000e+01	3.125166e+02	20150120_STAG2gfpcf2_G2G1\MitoSys2\Calibration\mEGFPC1H2B_G2\DE_W0001_P0001\DE_2_W0001_P0001_T0001\TR1_W0001_P0001\TR1_2_W0001_P0001_T0001_R1_P3_K1_Ch2-Ch1.zen
1.590000e+01	3.076000e+02	20150120_STAG2gfpcf2_G2G1\MitoSys2\Calibration\mEGFPC1H2B_G2\DE_W0001_P0001\DE_2_W0001_P0001_T0001\TR1_W0001_P0001\TR1_2_W0001_P0001_T0001_R1_P3_K1_Ch2-Ch1.zen
1.596000e+01	3.175000e+02	20150120_STAG2gfpcf2_G2G1\MitoSys2\Calibration\mEGFPC1H2B_G2\DE_W0001_P0001\DE_2_W0001_P0001_T0001\TR1_W0001_P0001\TR1_2_W0001_P0001_T0001_R1_P3_K1_Ch2-Ch1.zen
1.602000e+01	2.977000e+02	20150120_STAG2gfpcf2_G2G1\MitoSys2\Calibration\mEGFPC1H2B_G2\DE_W0001_P0001\DE_2_W0001_P0001_T0001\TR1_W0001_P0001\TR1_2_W0001_P0001_T0001_R1_P3_K1_Ch2-Ch1.zen
1.608000e+01	3.174500e+02	20150120_STAG2gfpcf2_G2G1\MitoSys2\Calibration\mEGFPC1H2B_G2\DE_W0001_P0001\DE_2_W0001_P0001_T0001\TR1_W0001_P0001\TR1_2_W0001_P0001_T0001_R1_P3_K1_Ch2-Ch1.zen
1.614000e+01	3.036833e+02	20150120_STAG2gfpcf2_G2G1\MitoSys2\Calibration\mEGFPC1H2B_G2\DE_W0001_P0001\DE_2_W0001_P0001_T0001\TR1_W0001_P0001\TR1_2_W0001_P0001_T0001_R1_P3_K1_Ch2-Ch1.zen
1.620000e+01	3.162833e+02	20150120_STAG2gfpcf2_G2G1\MitoSys2\Calibration\mEGFPC1H2B_G2\DE_W0001_P0001\DE_2_W0001_P0001_T0001\TR1_W0001_P0001\TR1_2_W0001_P0001_T0001_R1_P3_K1_Ch2-Ch1.zen
1.626000e+01	3.169500e+02	20150120_STAG2gfpcf2_G2G1\MitoSys2\Calibration\mEGFPC1H2B_G2\DE_W0001_P0001\DE_2_W0001_P0001_T0001\TR1_W0001_P0001\TR1_2_W0001_P0001_T0001_R1_P3_K1_Ch2-Ch1.zen
1.632000e+01	3.229000e+02	20150120_STAG2gfpcf2_G2G1\MitoSys2\Calibration\mEGFPC1H2B_G2\DE_W0001_P0001\DE_2_W0001_P0001_T0001\TR1_W0001_P0001\TR1_2_W0001_P0001_T0001_R1_P3_K1_Ch2-Ch1.zen
1.638000e+01	3.150500e+02	20150120_STAG2gfpcf2_G2G1\MitoSys2\Calibration\mEGFPC1H2B_G2\DE_W0001_P0001\DE_2_W0001_P0001_T0001\TR1_W0001_P0001\TR1_2_W0001_P0001_T0001_R1_P3_K1_Ch2-Ch1.zen
1.644000e+01	3.104333e+02	20150120_STAG2gfpcf2_G2G1\MitoSys2\Calibration\mEGFPC1H2B_G2\DE_W0001_P0001\DE_2_W0001_P0001_T0001\TR1_W0001_P0001\TR1_2_W0001_P0001_T0001_R1_P3_K1_Ch2-Ch1.zen
1.650000e+01	3.121500e+02	20150120_STAG2gfpcf2_G2G1\MitoSys2\Calibration\mEGFPC1H2B_G2\DE_W0001_P0001\DE_2_W0001_P0001_T0001\TR1_W0001_P0001\TR1_2_W0001_P0001_T0001_R1_P3_K1_Ch2-Ch1.zen
1.656000e+01	3.113166e+02	20150120_STAG2gfpcf2_G2G1\MitoSys2\Calibration\mEGFPC1H2B_G2\DE_W0001_P0001\DE_2_W0001_P0001_T0001\TR1_W0001_P0001\TR1_2_W0001_P0001_T0001_R1_P3_K1_Ch2-Ch1.zen
1.662000e+01	2.976833e+02	20150120_STAG2gfpcf2_G2G1\MitoSys2\Calibration\mEGFPC1H2B_G2\DE_W0001_P0001\DE_2_W0001_P0001_T0001\TR1_W0001_P0001\TR1_2_W0001_P0001_T0001_R1_P3_K1_Ch2-Ch1.zen
1.668000e+01	3.026000e+02	20150120_STAG2gfpcf2_G2G1\MitoSys2\Calibration\mEGFPC1H2B_G2\DE_W0001_P0001\DE_2_W0001_P0001_T0001\TR1_W0001_P0001\TR1_2_W0001_P0001_T0001_R1_P3_K1_Ch2-Ch1.zen
1.674000e+01	3.037333e+02	20150120_STAG2gfpcf2_G2G1\MitoSys2\Calibration\mEGFPC1H2B_G2\DE_W0001_P0001\DE_2_W0001_P0001_T0001\TR1_W0001_P0001\TR1_2_W0001_P0001_T0001_R1_P3_K1_Ch2-Ch1.zen
1.680000e+01	3.143000e+02	20150120_STAG2gfpcf2_G2G1\MitoSys2\Calibration\mEGFPC1H2B_G2\DE_W0001_P0001\DE_2_W0001_P0001_T0001\TR1_W0001_P0001\TR1_2_W0001_P0001_T0001_R1_P3_K1_Ch2-Ch1.zen
1.686000e+01	3.179500e+02	20150120_STAG2gfpcf2_G2G1\MitoSys2\Calibration\mEGFPC1H2B_G2\DE_W0001_P0001\DE_2_W0001_P0001_T0001\TR1_W0001_P0001\TR1_2_W0001_P0001_T0001_R1_P3_K1_Ch2-Ch1.zen
1.692000e+01	3.078000e+02	20150120_STAG2gfpcf2_G2G1\MitoSys2\Calibration\mEGFPC1H2B_G2\DE_W0001_P0001\DE_2_W0001_P0001_T0001\TR1_W0001_P0001\TR1_2_W0001_P0001_T0001_R1_P3_K1_Ch2-Ch1.zen
1.698000e+01	2.973166e+02	20150120_STAG2gfpcf2_G2G1\MitoSys2\Calibration\mEGFPC1H2B_G2\DE_W0001_P0001\DE_2_W0001_P0001_T0001\TR1_W0001_P0001\TR1_2_W0001_P0001_T0001_R1_P3_K1_Ch2-Ch1.zen
1.704000e+01	3.020000e+02	20150120_STAG2gfpcf2_G2G1\MitoSys2\Calibration\mEGFPC1H2B_G2\DE_W0001_P0001\DE_2_W0001_P0001_T0001\TR1_W0001_P0001\TR1_2_W0001_P0001_T0001_R1_P3_K1_Ch2-Ch1.zen
1.710000e+01	3.188666e+02	20150120_STAG2gfpcf2_G2G1\MitoSys2\Calibration\mEGFPC1H2B_G2\DE_W0001_P0001\DE_2_W0001_P0001_T0001\TR1_W0001_P0001\TR1_2_W0001_P0001_T0001_R1_P3_K1_Ch2-Ch1.zen
1.716000e+01	3.174000e+02	20150120_STAG2gfpcf2_G2G1\MitoSys2\Calibration\mEGFPC1H2B_G2\DE_W0001_P0001\DE_2_W0001_P0001_T0001\TR1_W0001_P0001\TR1_2_W0001_P0001_T0001_R1_P3_K1_Ch2-Ch1.zen
1.722000e+01	2.969833e+02	20150120_STAG2gfpcf2_G2G1\MitoSys2\Calibration\mEGFPC1H2B_G2\DE_W0001_P0001\DE_2_W0001_P0001_T0001\TR1_W0001_P0001\TR1_2_W0001_P0001_T0001_R1_P3_K1_Ch2-Ch1.zen
1.728000e+01	3.007333e+02	20150120_STAG2gfpcf2_G2G1\MitoSys2\Calibration\mEGFPC1H2B_G2\DE_W0001_P0001\DE_2_W0001_P0001_T0001\TR1_W0001_P0001\TR1_2_W0001_P0001_T0001_R1_P3_K1_Ch2-Ch1.zen
1.734000e+01	3.123000e+02	20150120_STAG2gfpcf2_G2G1\MitoSys2\Calibration\mEGFPC1H2B_G2\DE_W0001_P0001\DE_2_W0001_P0001_T0001\TR1_W0001_P0001\TR1_2_W0001_P0001_T0001_R1_P3_K1_Ch2-Ch1.zen
1.740000e+01	3.100666e+02	20150120_STAG2gfpcf2_G2G1\MitoSys2\Calibration\mEGFPC1H2B_G2\DE_W0001_P0001\DE_2_W0001_P0001_T0001\TR1_W0001_P0001\TR1_2_W0001_P0001_T0001_R1_P3_K1_Ch2-Ch1.zen
1.746000e+01	3.058833e+02	20150120_STAG2gfpcf2_G2G1\MitoSys2\Calibration\mEGFPC1H2B_G2\DE_W0001_P0001\DE_2_W0001_P0001_T0001\TR1_W0001_P0001\TR1_2_W0001_P0001_T0001_R1_P3_K1_Ch2-Ch1.zen
1.752000e+01	3.023166e+02	20150120_STAG2gfpcf2_G2G1\MitoSys2\Calibration\mEGFPC1H2B_G2\DE_W0001_P0001\DE_2_W0001_P0001_T0001\TR1_W0001_P0001\TR1_2_W0001_P0001_T0001_R1_P3_K1_Ch2-Ch1.zen
1.758000e+01	3.097833e+02	20150120_STAG2gfpcf2_G2G1\MitoSys2\Calibration\mEGFPC1H2B_G2\DE_W0001_P0001\DE_2_W0001_P0001_T0001\TR1_W0001_P0001\TR1_2_W0001_P0001_T0001_R1_P3_K1_Ch2-Ch1.zen
1.764000e+01	3.090333e+02	20150120_STAG2gfpcf2_G2G1\MitoSys2\Calibration\mEGFPC1H2B_G2\DE_W0001_P0001\DE_2_W0001_P0001_T0001\TR1_W0001_P0001\TR1_2_W0001_P0001_T0001_R1_P3_K1_Ch2-Ch1.zen
1.770000e+01	3.066000e+02	20150120_STAG2gfpcf2_G2G1\MitoSys2\Calibration\mEGFPC1H2B_G2\DE_W0001_P0001\DE_2_W0001_P0001_T0001\TR1_W0001_P0001\TR1_2_W0001_P0001_T0001_R1_P3_K1_Ch2-Ch1.zen
1.776000e+01	3.131500e+02	20150120_STAG2gfpcf2_G2G1\MitoSys2\Calibration\mEGFPC1H2B_G2\DE_W0001_P0001\DE_2_W0001_P0001_T0001\TR1_W0001_P0001\TR1_2_W0001_P0001_T0001_R1_P3_K1_Ch2-Ch1.zen
1.782000e+01	3.127333e+02	20150120_STAG2gfpcf2_G2G1\MitoSys2\Calibration\mEGFPC1H2B_G2\DE_W0001_P0001\DE_2_W0001_P0001_T0001\TR1_W0001_P0001\TR1_2_W0001_P0001_T0001_R1_P3_K1_Ch2-Ch1.zen
1.788000e+01	3.145666e+02	20150120_STAG2gfpcf2_G2G1\MitoSys2\Calibration\mEGFPC1H2B_G2\DE_W0001_P0001\DE_2_W0001_P0001_T0001\TR1_W0001_P0001\TR1_2_W0001_P0001_T0001_R1_P3_K1_Ch2-Ch1.zen
1.794000e+01	3.151666e+02	20150120_STAG2gfpcf2_G2G1\MitoSys2\Calibration\mEGFPC1H2B_G2\DE_W0001_P0001\DE_2_W0001_P0001_T0001\TR1_W0001_P0001\TR1_2_W0001_P0001_T0001_R1_P3_K1_Ch2-Ch1.zen
18	3.048000e+02	20150120_STAG2gfpcf2_G2G1\MitoSys2\Calibration\mEGFPC1H2B_G2\DE_W0001_P0001\DE_2_W0001_P0001_T0001\TR1_W0001_P0001\TR1_2_W0001_P0001_T0001_R1_P3_K1_Ch2-Ch1.zen
1.806000e+01	2.951166e+02	20150120_STAG2gfpcf2_G2G1\MitoSys2\Calibration\mEGFPC1H2B_G2\DE_W0001_P0001\DE_2_W0001_P0001_T0001\TR1_W0001_P0001\TR1_2_W0001_P0001_T0001_R1_P3_K1_Ch2-Ch1.zen
1.812000e+01	2.999166e+02	20150120_STAG2gfpcf2_G2G1\MitoSys2\Calibration\mEGFPC1H2B_G2\DE_W0001_P0001\DE_2_W0001_P0001_T0001\TR1_W0001_P0001\TR1_2_W0001_P0001_T0001_R1_P3_K1_Ch2-Ch1.zen
1.818000e+01	3.159833e+02	20150120_STAG2gfpcf2_G2G1\MitoSys2\Calibration\mEGFPC1H2B_G2\DE_W0001_P0001\DE_2_W0001_P0001_T0001\TR1_W0001_P0001\TR1_2_W0001_P0001_T0001_R1_P3_K1_Ch2-Ch1.zen
1.824000e+01	3.234166e+02	20150120_STAG2gfpcf2_G2G1\MitoSys2\Calibration\mEGFPC1H2B_G2\DE_W0001_P0001\DE_2_W0001_P0001_T0001\TR1_W0001_P0001\TR1_2_W0001_P0001_T0001_R1_P3_K1_Ch2-Ch1.zen
1.830000e+01	3.022166e+02	20150120_STAG2gfpcf2_G2G1\MitoSys2\Calibration\mEGFPC1H2B_G2\DE_W0001_P0001\DE_2_W0001_P0001_T0001\TR1_W0001_P0001\TR1_2_W0001_P0001_T0001_R1_P3_K1_Ch2-Ch1.zen
1.836000e+01	2.904166e+02	20150120_STAG2gfpcf2_G2G1\MitoSys2\Calibration\mEGFPC1H2B_G2\DE_W0001_P0001\DE_2_W0001_P0001_T0001\TR1_W0001_P0001\TR1_2_W0001_P0001_T0001_R1_P3_K1_Ch2-Ch1.zen
1.842000e+01	3.158333e+02	20150120_STAG2gfpcf2_G2G1\MitoSys2\Calibration\mEGFPC1H2B_G2\DE_W0001_P0001\DE_2_W0001_P0001_T0001\TR1_W0001_P0001\TR1_2_W0001_P0001_T0001_R1_P3_K1_Ch2-Ch1.zen
1.848000e+01	2.887333e+02	20150120_STAG2gfpcf2_G2G1\MitoSys2\Calibration\mEGFPC1H2B_G2\DE_W0001_P0001\DE_2_W0001_P0001_T0001\TR1_W0001_P0001\TR1_2_W0001_P0001_T0001_R1_P3_K1_Ch2-Ch1.zen
1.854000e+01	3.064500e+02	20150120_STAG2gfpcf2_G2G1\MitoSys2\Calibration\mEGFPC1H2B_G2\DE_W0001_P0001\DE_2_W0001_P0001_T0001\TR1_W0001_P0001\TR1_2_W0001_P0001_T0001_R1_P3_K1_Ch2-Ch1.zen
1.860000e+01	3.013333e+02	20150120_STAG2gfpcf2_G2G1\MitoSys2\Calibration\mEGFPC1H2B_G2\DE_W0001_P0001\DE_2_W0001_P0001_T0001\TR1_W0001_P0001\TR1_2_W0001_P0001_T0001_R1_P3_K1_Ch2-Ch1.zen
1.866000e+01	3.157500e+02	20150120_STAG2gfpcf2_G2G1\MitoSys2\Calibration\mEGFPC1H2B_G2\DE_W0001_P0001\DE_2_W0001_P0001_T0001\TR1_W0001_P0001\TR1_2_W0001_P0001_T0001_R1_P3_K1_Ch2-Ch1.zen
1.872000e+01	3.063166e+02	20150120_STAG2gfpcf2_G2G1\MitoSys2\Calibration\mEGFPC1H2B_G2\DE_W0001_P0001\DE_2_W0001_P0001_T0001\TR1_W0001_P0001\TR1_2_W0001_P0001_T0001_R1_P3_K1_Ch2-Ch1.zen
1.878000e+01	3.002500e+02	20150120_STAG2gfpcf2_G2G1\MitoSys2\Calibration\mEGFPC1H2B_G2\DE_W0001_P0001\DE_2_W0001_P0001_T0001\TR1_W0001_P0001\TR1_2_W0001_P0001_T0001_R1_P3_K1_Ch2-Ch1.zen
1.884000e+01	2.993500e+02	20150120_STAG2gfpcf2_G2G1\MitoSys2\Calibration\mEGFPC1H2B_G2\DE_W0001_P0001\DE_2_W0001_P0001_T0001\TR1_W0001_P0001\TR1_2_W0001_P0001_T0001_R1_P3_K1_Ch2-Ch1.zen
1.890000e+01	3.228166e+02	20150120_STAG2gfpcf2_G2G1\MitoSys2\Calibration\mEGFPC1H2B_G2\DE_W0001_P0001\DE_2_W0001_P0001_T0001\TR1_W0001_P0001\TR1_2_W0001_P0001_T0001_R1_P3_K1_Ch2-Ch1.zen
1.896000e+01	3.202500e+02	20150120_STAG2gfpcf2_G2G1\MitoSys2\Calibration\mEGFPC1H2B_G2\DE_W0001_P0001\DE_2_W0001_P0001_T0001\TR1_W0001_P0001\TR1_2_W0001_P0001_T0001_R1_P3_K1_Ch2-Ch1.zen
1.902000e+01	2.874000e+02	20150120_STAG2gfpcf2_G2G1\MitoSys2\Calibration\mEGFPC1H2B_G2\DE_W0001_P0001\DE_2_W0001_P0001_T0001\TR1_W0001_P0001\TR1_2_W0001_P0001_T0001_R1_P3_K1_Ch2-Ch1.zen
1.908000e+01	3.075833e+02	20150120_STAG2gfpcf2_G2G1\MitoSys2\Calibration\mEGFPC1H2B_G2\DE_W0001_P0001\DE_2_W0001_P0001_T0001\TR1_W0001_P0001\TR1_2_W0001_P0001_T0001_R1_P3_K1_Ch2-Ch1.zen
1.914000e+01	2.965833e+02	20150120_STAG2gfpcf2_G2G1\MitoSys2\Calibration\mEGFPC1H2B_G2\DE_W0001_P0001\DE_2_W0001_P0001_T0001\TR1_W0001_P0001\TR1_2_W0001_P0001_T0001_R1_P3_K1_Ch2-Ch1.zen
1.920000e+01	2.871333e+02	20150120_STAG2gfpcf2_G2G1\MitoSys2\Calibration\mEGFPC1H2B_G2\DE_W0001_P0001\DE_2_W0001_P0001_T0001\TR1_W0001_P0001\TR1_2_W0001_P0001_T0001_R1_P3_K1_Ch2-Ch1.zen
1.926000e+01	3.002833e+02	20150120_STAG2gfpcf2_G2G1\MitoSys2\Calibration\mEGFPC1H2B_G2\DE_W0001_P0001\DE_2_W0001_P0001_T0001\TR1_W0001_P0001\TR1_2_W0001_P0001_T0001_R1_P3_K1_Ch2-Ch1.zen
1.932000e+01	3.020333e+02	20150120_STAG2gfpcf2_G2G1\MitoSys2\Calibration\mEGFPC1H2B_G2\DE_W0001_P0001\DE_2_W0001_P0001_T0001\TR1_W0001_P0001\TR1_2_W0001_P0001_T0001_R1_P3_K1_Ch2-Ch1.zen
1.938000e+01	2.926000e+02	20150120_STAG2gfpcf2_G2G1\MitoSys2\Calibration\mEGFPC1H2B_G2\DE_W0001_P0001\DE_2_W0001_P0001_T0001\TR1_W0001_P0001\TR1_2_W0001_P0001_T0001_R1_P3_K1_Ch2-Ch1.zen
1.944000e+01	2.988833e+02	20150120_STAG2gfpcf2_G2G1\MitoSys2\Calibration\mEGFPC1H2B_G2\DE_W0001_P0001\DE_2_W0001_P0001_T0001\TR1_W0001_P0001\TR1_2_W0001_P0001_T0001_R1_P3_K1_Ch2-Ch1.zen
1.950000e+01	3.082500e+02	20150120_STAG2gfpcf2_G2G1\MitoSys2\Calibration\mEGFPC1H2B_G2\DE_W0001_P0001\DE_2_W0001_P0001_T0001\TR1_W0001_P0001\TR1_2_W0001_P0001_T0001_R1_P3_K1_Ch2-Ch1.zen
1.956000e+01	3.067166e+02	20150120_STAG2gfpcf2_G2G1\MitoSys2\Calibration\mEGFPC1H2B_G2\DE_W0001_P0001\DE_2_W0001_P0001_T0001\TR1_W0001_P0001\TR1_2_W0001_P0001_T0001_R1_P3_K1_Ch2-Ch1.zen
1.962000e+01	3.095000e+02	20150120_STAG2gfpcf2_G2G1\MitoSys2\Calibration\mEGFPC1H2B_G2\DE_W0001_P0001\DE_2_W0001_P0001_T0001\TR1_W0001_P0001\TR1_2_W0001_P0001_T0001_R1_P3_K1_Ch2-Ch1.zen
1.968000e+01	3.102500e+02	20150120_STAG2gfpcf2_G2G1\MitoSys2\Calibration\mEGFPC1H2B_G2\DE_W0001_P0001\DE_2_W0001_P0001_T0001\TR1_W0001_P0001\TR1_2_W0001_P0001_T0001_R1_P3_K1_Ch2-Ch1.zen
1.974000e+01	3.274333e+02	20150120_STAG2gfpcf2_G2G1\MitoSys2\Calibration\mEGFPC1H2B_G2\DE_W0001_P0001\DE_2_W0001_P0001_T0001\TR1_W0001_P0001\TR1_2_W0001_P0001_T0001_R1_P3_K1_Ch2-Ch1.zen
1.980000e+01	2.953000e+02	20150120_STAG2gfpcf2_G2G1\MitoSys2\Calibration\mEGFPC1H2B_G2\DE_W0001_P0001\DE_2_W0001_P0001_T0001\TR1_W0001_P0001\TR1_2_W0001_P0001_T0001_R1_P3_K1_Ch2-Ch1.zen
1.986000e+01	2.973166e+02	20150120_STAG2gfpcf2_G2G1\MitoSys2\Calibration\mEGFPC1H2B_G2\DE_W0001_P0001\DE_2_W0001_P0001_T0001\TR1_W0001_P0001\TR1_2_W0001_P0001_T0001_R1_P3_K1_Ch2-Ch1.zen
1.992000e+01	3.075333e+02	20150120_STAG2gfpcf2_G2G1\MitoSys2\Calibration\mEGFPC1H2B_G2\DE_W0001_P0001\DE_2_W0001_P0001_T0001\TR1_W0001_P0001\TR1_2_W0001_P0001_T0001_R1_P3_K1_Ch2-Ch1.zen
1.998000e+01	3.123666e+02	20150120_STAG2gfpcf2_G2G1\MitoSys2\Calibration\mEGFPC1H2B_G2\DE_W0001_P0001\DE_2_W0001_P0001_T0001\TR1_W0001_P0001\TR1_2_W0001_P0001_T0001_R1_P3_K1_Ch2-Ch1.zen
2.004000e+01	3.127833e+02	20150120_STAG2gfpcf2_G2G1\MitoSys2\Calibration\mEGFPC1H2B_G2\DE_W0001_P0001\DE_2_W0001_P0001_T0001\TR1_W0001_P0001\TR1_2_W0001_P0001_T0001_R1_P3_K1_Ch2-Ch1.zen
2.010000e+01	3.084500e+02	20150120_STAG2gfpcf2_G2G1\MitoSys2\Calibration\mEGFPC1H2B_G2\DE_W0001_P0001\DE_2_W0001_P0001_T0001\TR1_W0001_P0001\TR1_2_W0001_P0001_T0001_R1_P3_K1_Ch2-Ch1.zen
2.016000e+01	3.012333e+02	20150120_STAG2gfpcf2_G2G1\MitoSys2\Calibration\mEGFPC1H2B_G2\DE_W0001_P0001\DE_2_W0001_P0001_T0001\TR1_W0001_P0001\TR1_2_W0001_P0001_T0001_R1_P3_K1_Ch2-Ch1.zen
2.022000e+01	2.983333e+02	20150120_STAG2gfpcf2_G2G1\MitoSys2\Calibration\mEGFPC1H2B_G2\DE_W0001_P0001\DE_2_W0001_P0001_T0001\TR1_W0001_P0001\TR1_2_W0001_P0001_T0001_R1_P3_K1_Ch2-Ch1.zen
2.028000e+01	3.036500e+02	20150120_STAG2gfpcf2_G2G1\MitoSys2\Calibration\mEGFPC1H2B_G2\DE_W0001_P0001\DE_2_W0001_P0001_T0001\TR1_W0001_P0001\TR1_2_W0001_P0001_T0001_R1_P3_K1_Ch2-Ch1.zen
2.034000e+01	3.140833e+02	20150120_STAG2gfpcf2_G2G1\MitoSys2\Calibration\mEGFPC1H2B_G2\DE_W0001_P0001\DE_2_W0001_P0001_T0001\TR1_W0001_P0001\TR1_2_W0001_P0001_T0001_R1_P3_K1_Ch2-Ch1.zen
2.040000e+01	3.010166e+02	20150120_STAG2gfpcf2_G2G1\MitoSys2\Calibration\mEGFPC1H2B_G2\DE_W0001_P0001\DE_2_W0001_P0001_T0001\TR1_W0001_P0001\TR1_2_W0001_P0001_T0001_R1_P3_K1_Ch2-Ch1.zen
2.046000e+01	2.956333e+02	20150120_STAG2gfpcf2_G2G1\MitoSys2\Calibration\mEGFPC1H2B_G2\DE_W0001_P0001\DE_2_W0001_P0001_T0001\TR1_W0001_P0001\TR1_2_W0001_P0001_T0001_R1_P3_K1_Ch2-Ch1.zen
2.052000e+01	3.001333e+02	20150120_STAG2gfpcf2_G2G1\MitoSys2\Calibration\mEGFPC1H2B_G2\DE_W0001_P0001\DE_2_W0001_P0001_T0001\TR1_W0001_P0001\TR1_2_W0001_P0001_T0001_R1_P3_K1_Ch2-Ch1.zen
2.058000e+01	2.934166e+02	20150120_STAG2gfpcf2_G2G1\MitoSys2\Calibration\mEGFPC1H2B_G2\DE_W0001_P0001\DE_2_W0001_P0001_T0001\TR1_W0001_P0001\TR1_2_W0001_P0001_T0001_R1_P3_K1_Ch2-Ch1.zen
2.064000e+01	3.097500e+02	20150120_STAG2gfpcf2_G2G1\MitoSys2\Calibration\mEGFPC1H2B_G2\DE_W0001_P0001\DE_2_W0001_P0001_T0001\TR1_W0001_P0001\TR1_2_W0001_P0001_T0001_R1_P3_K1_Ch2-Ch1.zen
2.070000e+01	2.987833e+02	20150120_STAG2gfpcf2_G2G1\MitoSys2\Calibration\mEGFPC1H2B_G2\DE_W0001_P0001\DE_2_W0001_P0001_T0001\TR1_W0001_P0001\TR1_2_W0001_P0001_T0001_R1_P3_K1_Ch2-Ch1.zen
2.076000e+01	2.948666e+02	20150120_STAG2gfpcf2_G2G1\MitoSys2\Calibration\mEGFPC1H2B_G2\DE_W0001_P0001\DE_2_W0001_P0001_T0001\TR1_W0001_P0001\TR1_2_W0001_P0001_T0001_R1_P3_K1_Ch2-Ch1.zen
2.082000e+01	3.027666e+02	20150120_STAG2gfpcf2_G2G1\MitoSys2\Calibration\mEGFPC1H2B_G2\DE_W0001_P0001\DE_2_W0001_P0001_T0001\TR1_W0001_P0001\TR1_2_W0001_P0001_T0001_R1_P3_K1_Ch2-Ch1.zen
2.088000e+01	2.995333e+02	20150120_STAG2gfpcf2_G2G1\MitoSys2\Calibration\mEGFPC1H2B_G2\DE_W0001_P0001\DE_2_W0001_P0001_T0001\TR1_W0001_P0001\TR1_2_W0001_P0001_T0001_R1_P3_K1_Ch2-Ch1.zen
2.094000e+01	3.086000e+02	20150120_STAG2gfpcf2_G2G1\MitoSys2\Calibration\mEGFPC1H2B_G2\DE_W0001_P0001\DE_2_W0001_P0001_T0001\TR1_W0001_P0001\TR1_2_W0001_P0001_T0001_R1_P3_K1_Ch2-Ch1.zen
21	3.143166e+02	20150120_STAG2gfpcf2_G2G1\MitoSys2\Calibration\mEGFPC1H2B_G2\DE_W0001_P0001\DE_2_W0001_P0001_T0001\TR1_W0001_P0001\TR1_2_W0001_P0001_T0001_R1_P3_K1_Ch2-Ch1.zen
2.106000e+01	2.877500e+02	20150120_STAG2gfpcf2_G2G1\MitoSys2\Calibration\mEGFPC1H2B_G2\DE_W0001_P0001\DE_2_W0001_P0001_T0001\TR1_W0001_P0001\TR1_2_W0001_P0001_T0001_R1_P3_K1_Ch2-Ch1.zen
2.112000e+01	3.037666e+02	20150120_STAG2gfpcf2_G2G1\MitoSys2\Calibration\mEGFPC1H2B_G2\DE_W0001_P0001\DE_2_W0001_P0001_T0001\TR1_W0001_P0001\TR1_2_W0001_P0001_T0001_R1_P3_K1_Ch2-Ch1.zen
2.118000e+01	3.033000e+02	20150120_STAG2gfpcf2_G2G1\MitoSys2\Calibration\mEGFPC1H2B_G2\DE_W0001_P0001\DE_2_W0001_P0001_T0001\TR1_W0001_P0001\TR1_2_W0001_P0001_T0001_R1_P3_K1_Ch2-Ch1.zen
2.124000e+01	3.071666e+02	20150120_STAG2gfpcf2_G2G1\MitoSys2\Calibration\mEGFPC1H2B_G2\DE_W0001_P0001\DE_2_W0001_P0001_T0001\TR1_W0001_P0001\TR1_2_W0001_P0001_T0001_R1_P3_K1_Ch2-Ch1.zen
2.130000e+01	3.137833e+02	20150120_STAG2gfpcf2_G2G1\MitoSys2\Calibration\mEGFPC1H2B_G2\DE_W0001_P0001\DE_2_W0001_P0001_T0001\TR1_W0001_P0001\TR1_2_W0001_P0001_T0001_R1_P3_K1_Ch2-Ch1.zen
2.136000e+01	3.025000e+02	20150120_STAG2gfpcf2_G2G1\MitoSys2\Calibration\mEGFPC1H2B_G2\DE_W0001_P0001\DE_2_W0001_P0001_T0001\TR1_W0001_P0001\TR1_2_W0001_P0001_T0001_R1_P3_K1_Ch2-Ch1.zen
2.142000e+01	3.086833e+02	20150120_STAG2gfpcf2_G2G1\MitoSys2\Calibration\mEGFPC1H2B_G2\DE_W0001_P0001\DE_2_W0001_P0001_T0001\TR1_W0001_P0001\TR1_2_W0001_P0001_T0001_R1_P3_K1_Ch2-Ch1.zen
2.148000e+01	3.148833e+02	20150120_STAG2gfpcf2_G2G1\MitoSys2\Calibration\mEGFPC1H2B_G2\DE_W0001_P0001\DE_2_W0001_P0001_T0001\TR1_W0001_P0001\TR1_2_W0001_P0001_T0001_R1_P3_K1_Ch2-Ch1.zen
2.154000e+01	3.052666e+02	20150120_STAG2gfpcf2_G2G1\MitoSys2\Calibration\mEGFPC1H2B_G2\DE_W0001_P0001\DE_2_W0001_P0001_T0001\TR1_W0001_P0001\TR1_2_W0001_P0001_T0001_R1_P3_K1_Ch2-Ch1.zen
2.160000e+01	3.008166e+02	20150120_STAG2gfpcf2_G2G1\MitoSys2\Calibration\mEGFPC1H2B_G2\DE_W0001_P0001\DE_2_W0001_P0001_T0001\TR1_W0001_P0001\TR1_2_W0001_P0001_T0001_R1_P3_K1_Ch2-Ch1.zen
2.166000e+01	3.147666e+02	20150120_STAG2gfpcf2_G2G1\MitoSys2\Calibration\mEGFPC1H2B_G2\DE_W0001_P0001\DE_2_W0001_P0001_T0001\TR1_W0001_P0001\TR1_2_W0001_P0001_T0001_R1_P3_K1_Ch2-Ch1.zen
2.172000e+01	3.191000e+02	20150120_STAG2gfpcf2_G2G1\MitoSys2\Calibration\mEGFPC1H2B_G2\DE_W0001_P0001\DE_2_W0001_P0001_T0001\TR1_W0001_P0001\TR1_2_W0001_P0001_T0001_R1_P3_K1_Ch2-Ch1.zen
2.178000e+01	3.045000e+02	20150120_STAG2gfpcf2_G2G1\MitoSys2\Calibration\mEGFPC1H2B_G2\DE_W0001_P0001\DE_2_W0001_P0001_T0001\TR1_W0001_P0001\TR1_2_W0001_P0001_T0001_R1_P3_K1_Ch2-Ch1.zen
2.184000e+01	3.096333e+02	20150120_STAG2gfpcf2_G2G1\MitoSys2\Calibration\mEGFPC1H2B_G2\DE_W0001_P0001\DE_2_W0001_P0001_T0001\TR1_W0001_P0001\TR1_2_W0001_P0001_T0001_R1_P3_K1_Ch2-Ch1.zen
2.190000e+01	3.110666e+02	20150120_STAG2gfpcf2_G2G1\MitoSys2\Calibration\mEGFPC1H2B_G2\DE_W0001_P0001\DE_2_W0001_P0001_T0001\TR1_W0001_P0001\TR1_2_W0001_P0001_T0001_R1_P3_K1_Ch2-Ch1.zen
2.196000e+01	3.002666e+02	20150120_STAG2gfpcf2_G2G1\MitoSys2\Calibration\mEGFPC1H2B_G2\DE_W0001_P0001\DE_2_W0001_P0001_T0001\TR1_W0001_P0001\TR1_2_W0001_P0001_T0001_R1_P3_K1_Ch2-Ch1.zen
2.202000e+01	3.011666e+02	20150120_STAG2gfpcf2_G2G1\MitoSys2\Calibration\mEGFPC1H2B_G2\DE_W0001_P0001\DE_2_W0001_P0001_T0001\TR1_W0001_P0001\TR1_2_W0001_P0001_T0001_R1_P3_K1_Ch2-Ch1.zen
2.208000e+01	3.204000e+02	20150120_STAG2gfpcf2_G2G1\MitoSys2\Calibration\mEGFPC1H2B_G2\DE_W0001_P0001\DE_2_W0001_P0001_T0001\TR1_W0001_P0001\TR1_2_W0001_P0001_T0001_R1_P3_K1_Ch2-Ch1.zen
2.214000e+01	2.933000e+02	20150120_STAG2gfpcf2_G2G1\MitoSys2\Calibration\mEGFPC1H2B_G2\DE_W0001_P0001\DE_2_W0001_P0001_T0001\TR1_W0001_P0001\TR1_2_W0001_P0001_T0001_R1_P3_K1_Ch2-Ch1.zen
2.220000e+01	3.103333e+02	20150120_STAG2gfpcf2_G2G1\MitoSys2\Calibration\mEGFPC1H2B_G2\DE_W0001_P0001\DE_2_W0001_P0001_T0001\TR1_W0001_P0001\TR1_2_W0001_P0001_T0001_R1_P3_K1_Ch2-Ch1.zen
2.226000e+01	3.116500e+02	20150120_STAG2gfpcf2_G2G1\MitoSys2\Calibration\mEGFPC1H2B_G2\DE_W0001_P0001\DE_2_W0001_P0001_T0001\TR1_W0001_P0001\TR1_2_W0001_P0001_T0001_R1_P3_K1_Ch2-Ch1.zen
2.232000e+01	3.183666e+02	20150120_STAG2gfpcf2_G2G1\MitoSys2\Calibration\mEGFPC1H2B_G2\DE_W0001_P0001\DE_2_W0001_P0001_T0001\TR1_W0001_P0001\TR1_2_W0001_P0001_T0001_R1_P3_K1_Ch2-Ch1.zen
2.238000e+01	3.195166e+02	20150120_STAG2gfpcf2_G2G1\MitoSys2\Calibration\mEGFPC1H2B_G2\DE_W0001_P0001\DE_2_W0001_P0001_T0001\TR1_W0001_P0001\TR1_2_W0001_P0001_T0001_R1_P3_K1_Ch2-Ch1.zen
2.244000e+01	3.075333e+02	20150120_STAG2gfpcf2_G2G1\MitoSys2\Calibration\mEGFPC1H2B_G2\DE_W0001_P0001\DE_2_W0001_P0001_T0001\TR1_W0001_P0001\TR1_2_W0001_P0001_T0001_R1_P3_K1_Ch2-Ch1.zen
2.250000e+01	3.133500e+02	20150120_STAG2gfpcf2_G2G1\MitoSys2\Calibration\mEGFPC1H2B_G2\DE_W0001_P0001\DE_2_W0001_P0001_T0001\TR1_W0001_P0001\TR1_2_W0001_P0001_T0001_R1_P3_K1_Ch2-Ch1.zen
2.256000e+01	3.194166e+02	20150120_STAG2gfpcf2_G2G1\MitoSys2\Calibration\mEGFPC1H2B_G2\DE_W0001_P0001\DE_2_W0001_P0001_T0001\TR1_W0001_P0001\TR1_2_W0001_P0001_T0001_R1_P3_K1_Ch2-Ch1.zen
2.262000e+01	3.071000e+02	20150120_STAG2gfpcf2_G2G1\MitoSys2\Calibration\mEGFPC1H2B_G2\DE_W0001_P0001\DE_2_W0001_P0001_T0001\TR1_W0001_P0001\TR1_2_W0001_P0001_T0001_R1_P3_K1_Ch2-Ch1.zen
2.268000e+01	3.043666e+02	20150120_STAG2gfpcf2_G2G1\MitoSys2\Calibration\mEGFPC1H2B_G2\DE_W0001_P0001\DE_2_W0001_P0001_T0001\TR1_W0001_P0001\TR1_2_W0001_P0001_T0001_R1_P3_K1_Ch2-Ch1.zen
2.274000e+01	2.968166e+02	20150120_STAG2gfpcf2_G2G1\MitoSys2\Calibration\mEGFPC1H2B_G2\DE_W0001_P0001\DE_2_W0001_P0001_T0001\TR1_W0001_P0001\TR1_2_W0001_P0001_T0001_R1_P3_K1_Ch2-Ch1.zen
2.280000e+01	3.150666e+02	20150120_STAG2gfpcf2_G2G1\MitoSys2\Calibration\mEGFPC1H2B_G2\DE_W0001_P0001\DE_2_W0001_P0001_T0001\TR1_W0001_P0001\TR1_2_W0001_P0001_T0001_R1_P3_K1_Ch2-Ch1.zen
2.286000e+01	3.014666e+02	20150120_STAG2gfpcf2_G2G1\MitoSys2\Calibration\mEGFPC1H2B_G2\DE_W0001_P0001\DE_2_W0001_P0001_T0001\TR1_W0001_P0001\TR1_2_W0001_P0001_T0001_R1_P3_K1_Ch2-Ch1.zen
2.292000e+01	2.949500e+02	20150120_STAG2gfpcf2_G2G1\MitoSys2\Calibration\mEGFPC1H2B_G2\DE_W0001_P0001\DE_2_W0001_P0001_T0001\TR1_W0001_P0001\TR1_2_W0001_P0001_T0001_R1_P3_K1_Ch2-Ch1.zen
2.298000e+01	3.080166e+02	20150120_STAG2gfpcf2_G2G1\MitoSys2\Calibration\mEGFPC1H2B_G2\DE_W0001_P0001\DE_2_W0001_P0001_T0001\TR1_W0001_P0001\TR1_2_W0001_P0001_T0001_R1_P3_K1_Ch2-Ch1.zen
2.304000e+01	3.037166e+02	20150120_STAG2gfpcf2_G2G1\MitoSys2\Calibration\mEGFPC1H2B_G2\DE_W0001_P0001\DE_2_W0001_P0001_T0001\TR1_W0001_P0001\TR1_2_W0001_P0001_T0001_R1_P3_K1_Ch2-Ch1.zen
2.310000e+01	3.057166e+02	20150120_STAG2gfpcf2_G2G1\MitoSys2\Calibration\mEGFPC1H2B_G2\DE_W0001_P0001\DE_2_W0001_P0001_T0001\TR1_W0001_P0001\TR1_2_W0001_P0001_T0001_R1_P3_K1_Ch2-Ch1.zen
2.316000e+01	2.978666e+02	20150120_STAG2gfpcf2_G2G1\MitoSys2\Calibration\mEGFPC1H2B_G2\DE_W0001_P0001\DE_2_W0001_P0001_T0001\TR1_W0001_P0001\TR1_2_W0001_P0001_T0001_R1_P3_K1_Ch2-Ch1.zen
2.322000e+01	2.999166e+02	20150120_STAG2gfpcf2_G2G1\MitoSys2\Calibration\mEGFPC1H2B_G2\DE_W0001_P0001\DE_2_W0001_P0001_T0001\TR1_W0001_P0001\TR1_2_W0001_P0001_T0001_R1_P3_K1_Ch2-Ch1.zen
2.328000e+01	3.256666e+02	20150120_STAG2gfpcf2_G2G1\MitoSys2\Calibration\mEGFPC1H2B_G2\DE_W0001_P0001\DE_2_W0001_P0001_T0001\TR1_W0001_P0001\TR1_2_W0001_P0001_T0001_R1_P3_K1_Ch2-Ch1.zen
2.334000e+01	3.210666e+02	20150120_STAG2gfpcf2_G2G1\MitoSys2\Calibration\mEGFPC1H2B_G2\DE_W0001_P0001\DE_2_W0001_P0001_T0001\TR1_W0001_P0001\TR1_2_W0001_P0001_T0001_R1_P3_K1_Ch2-Ch1.zen
2.340000e+01	3.051000e+02	20150120_STAG2gfpcf2_G2G1\MitoSys2\Calibration\mEGFPC1H2B_G2\DE_W0001_P0001\DE_2_W0001_P0001_T0001\TR1_W0001_P0001\TR1_2_W0001_P0001_T0001_R1_P3_K1_Ch2-Ch1.zen
2.346000e+01	3.005166e+02	20150120_STAG2gfpcf2_G2G1\MitoSys2\Calibration\mEGFPC1H2B_G2\DE_W0001_P0001\DE_2_W0001_P0001_T0001\TR1_W0001_P0001\TR1_2_W0001_P0001_T0001_R1_P3_K1_Ch2-Ch1.zen
2.352000e+01	3.173333e+02	20150120_STAG2gfpcf2_G2G1\MitoSys2\Calibration\mEGFPC1H2B_G2\DE_W0001_P0001\DE_2_W0001_P0001_T0001\TR1_W0001_P0001\TR1_2_W0001_P0001_T0001_R1_P3_K1_Ch2-Ch1.zen
2.358000e+01	3.039666e+02	20150120_STAG2gfpcf2_G2G1\MitoSys2\Calibration\mEGFPC1H2B_G2\DE_W0001_P0001\DE_2_W0001_P0001_T0001\TR1_W0001_P0001\TR1_2_W0001_P0001_T0001_R1_P3_K1_Ch2-Ch1.zen
2.364000e+01	3.021666e+02	20150120_STAG2gfpcf2_G2G1\MitoSys2\Calibration\mEGFPC1H2B_G2\DE_W0001_P0001\DE_2_W0001_P0001_T0001\TR1_W0001_P0001\TR1_2_W0001_P0001_T0001_R1_P3_K1_Ch2-Ch1.zen
2.370000e+01	3.030833e+02	20150120_STAG2gfpcf2_G2G1\MitoSys2\Calibration\mEGFPC1H2B_G2\DE_W0001_P0001\DE_2_W0001_P0001_T0001\TR1_W0001_P0001\TR1_2_W0001_P0001_T0001_R1_P3_K1_Ch2-Ch1.zen
2.376000e+01	3.047000e+02	20150120_STAG2gfpcf2_G2G1\MitoSys2\Calibration\mEGFPC1H2B_G2\DE_W0001_P0001\DE_2_W0001_P0001_T0001\TR1_W0001_P0001\TR1_2_W0001_P0001_T0001_R1_P3_K1_Ch2-Ch1.zen
2.382000e+01	3.118666e+02	20150120_STAG2gfpcf2_G2G1\MitoSys2\Calibration\mEGFPC1H2B_G2\DE_W0001_P0001\DE_2_W0001_P0001_T0001\TR1_W0001_P0001\TR1_2_W0001_P0001_T0001_R1_P3_K1_Ch2-Ch1.zen
2.388000e+01	3.320166e+02	20150120_STAG2gfpcf2_G2G1\MitoSys2\Calibration\mEGFPC1H2B_G2\DE_W0001_P0001\DE_2_W0001_P0001_T0001\TR1_W0001_P0001\TR1_2_W0001_P0001_T0001_R1_P3_K1_Ch2-Ch1.zen
2.394000e+01	3.277833e+02	20150120_STAG2gfpcf2_G2G1\MitoSys2\Calibration\mEGFPC1H2B_G2\DE_W0001_P0001\DE_2_W0001_P0001_T0001\TR1_W0001_P0001\TR1_2_W0001_P0001_T0001_R1_P3_K1_Ch2-Ch1.zen
24	3.161666e+02	20150120_STAG2gfpcf2_G2G1\MitoSys2\Calibration\mEGFPC1H2B_G2\DE_W0001_P0001\DE_2_W0001_P0001_T0001\TR1_W0001_P0001\TR1_2_W0001_P0001_T0001_R1_P3_K1_Ch2-Ch1.zen
2.406000e+01	3.005166e+02	20150120_STAG2gfpcf2_G2G1\MitoSys2\Calibration\mEGFPC1H2B_G2\DE_W0001_P0001\DE_2_W0001_P0001_T0001\TR1_W0001_P0001\TR1_2_W0001_P0001_T0001_R1_P3_K1_Ch2-Ch1.zen
2.412000e+01	2.954166e+02	20150120_STAG2gfpcf2_G2G1\MitoSys2\Calibration\mEGFPC1H2B_G2\DE_W0001_P0001\DE_2_W0001_P0001_T0001\TR1_W0001_P0001\TR1_2_W0001_P0001_T0001_R1_P3_K1_Ch2-Ch1.zen
2.418000e+01	3.256000e+02	20150120_STAG2gfpcf2_G2G1\MitoSys2\Calibration\mEGFPC1H2B_G2\DE_W0001_P0001\DE_2_W0001_P0001_T0001\TR1_W0001_P0001\TR1_2_W0001_P0001_T0001_R1_P3_K1_Ch2-Ch1.zen
2.424000e+01	3.014833e+02	20150120_STAG2gfpcf2_G2G1\MitoSys2\Calibration\mEGFPC1H2B_G2\DE_W0001_P0001\DE_2_W0001_P0001_T0001\TR1_W0001_P0001\TR1_2_W0001_P0001_T0001_R1_P3_K1_Ch2-Ch1.zen
2.430000e+01	3.131833e+02	20150120_STAG2gfpcf2_G2G1\MitoSys2\Calibration\mEGFPC1H2B_G2\DE_W0001_P0001\DE_2_W0001_P0001_T0001\TR1_W0001_P0001\TR1_2_W0001_P0001_T0001_R1_P3_K1_Ch2-Ch1.zen
2.436000e+01	2.958166e+02	20150120_STAG2gfpcf2_G2G1\MitoSys2\Calibration\mEGFPC1H2B_G2\DE_W0001_P0001\DE_2_W0001_P0001_T0001\TR1_W0001_P0001\TR1_2_W0001_P0001_T0001_R1_P3_K1_Ch2-Ch1.zen
2.442000e+01	3.218333e+02	20150120_STAG2gfpcf2_G2G1\MitoSys2\Calibration\mEGFPC1H2B_G2\DE_W0001_P0001\DE_2_W0001_P0001_T0001\TR1_W0001_P0001\TR1_2_W0001_P0001_T0001_R1_P3_K1_Ch2-Ch1.zen
2.448000e+01	3.100666e+02	20150120_STAG2gfpcf2_G2G1\MitoSys2\Calibration\mEGFPC1H2B_G2\DE_W0001_P0001\DE_2_W0001_P0001_T0001\TR1_W0001_P0001\TR1_2_W0001_P0001_T0001_R1_P3_K1_Ch2-Ch1.zen
2.454000e+01	2.992333e+02	20150120_STAG2gfpcf2_G2G1\MitoSys2\Calibration\mEGFPC1H2B_G2\DE_W0001_P0001\DE_2_W0001_P0001_T0001\TR1_W0001_P0001\TR1_2_W0001_P0001_T0001_R1_P3_K1_Ch2-Ch1.zen
2.460000e+01	2.994833e+02	20150120_STAG2gfpcf2_G2G1\MitoSys2\Calibration\mEGFPC1H2B_G2\DE_W0001_P0001\DE_2_W0001_P0001_T0001\TR1_W0001_P0001\TR1_2_W0001_P0001_T0001_R1_P3_K1_Ch2-Ch1.zen
2.466000e+01	3.080333e+02	20150120_STAG2gfpcf2_G2G1\MitoSys2\Calibration\mEGFPC1H2B_G2\DE_W0001_P0001\DE_2_W0001_P0001_T0001\TR1_W0001_P0001\TR1_2_W0001_P0001_T0001_R1_P3_K1_Ch2-Ch1.zen
2.472000e+01	3.029500e+02	20150120_STAG2gfpcf2_G2G1\MitoSys2\Calibration\mEGFPC1H2B_G2\DE_W0001_P0001\DE_2_W0001_P0001_T0001\TR1_W0001_P0001\TR1_2_W0001_P0001_T0001_R1_P3_K1_Ch2-Ch1.zen
2.478000e+01	3.133000e+02	20150120_STAG2gfpcf2_G2G1\MitoSys2\Calibration\mEGFPC1H2B_G2\DE_W0001_P0001\DE_2_W0001_P0001_T0001\TR1_W0001_P0001\TR1_2_W0001_P0001_T0001_R1_P3_K1_Ch2-Ch1.zen
2.484000e+01	3.107666e+02	20150120_STAG2gfpcf2_G2G1\MitoSys2\Calibration\mEGFPC1H2B_G2\DE_W0001_P0001\DE_2_W0001_P0001_T0001\TR1_W0001_P0001\TR1_2_W0001_P0001_T0001_R1_P3_K1_Ch2-Ch1.zen
2.490000e+01	3.101833e+02	20150120_STAG2gfpcf2_G2G1\MitoSys2\Calibration\mEGFPC1H2B_G2\DE_W0001_P0001\DE_2_W0001_P0001_T0001\TR1_W0001_P0001\TR1_2_W0001_P0001_T0001_R1_P3_K1_Ch2-Ch1.zen
2.496000e+01	3.027166e+02	20150120_STAG2gfpcf2_G2G1\MitoSys2\Calibration\mEGFPC1H2B_G2\DE_W0001_P0001\DE_2_W0001_P0001_T0001\TR1_W0001_P0001\TR1_2_W0001_P0001_T0001_R1_P3_K1_Ch2-Ch1.zen
2.502000e+01	3.010666e+02	20150120_STAG2gfpcf2_G2G1\MitoSys2\Calibration\mEGFPC1H2B_G2\DE_W0001_P0001\DE_2_W0001_P0001_T0001\TR1_W0001_P0001\TR1_2_W0001_P0001_T0001_R1_P3_K1_Ch2-Ch1.zen
2.508000e+01	3.128500e+02	20150120_STAG2gfpcf2_G2G1\MitoSys2\Calibration\mEGFPC1H2B_G2\DE_W0001_P0001\DE_2_W0001_P0001_T0001\TR1_W0001_P0001\TR1_2_W0001_P0001_T0001_R1_P3_K1_Ch2-Ch1.zen
2.514000e+01	3.281333e+02	20150120_STAG2gfpcf2_G2G1\MitoSys2\Calibration\mEGFPC1H2B_G2\DE_W0001_P0001\DE_2_W0001_P0001_T0001\TR1_W0001_P0001\TR1_2_W0001_P0001_T0001_R1_P3_K1_Ch2-Ch1.zen
2.520000e+01	3.149666e+02	20150120_STAG2gfpcf2_G2G1\MitoSys2\Calibration\mEGFPC1H2B_G2\DE_W0001_P0001\DE_2_W0001_P0001_T0001\TR1_W0001_P0001\TR1_2_W0001_P0001_T0001_R1_P3_K1_Ch2-Ch1.zen
2.526000e+01	3.070333e+02	20150120_STAG2gfpcf2_G2G1\MitoSys2\Calibration\mEGFPC1H2B_G2\DE_W0001_P0001\DE_2_W0001_P0001_T0001\TR1_W0001_P0001\TR1_2_W0001_P0001_T0001_R1_P3_K1_Ch2-Ch1.zen
2.532000e+01	3.140000e+02	20150120_STAG2gfpcf2_G2G1\MitoSys2\Calibration\mEGFPC1H2B_G2\DE_W0001_P0001\DE_2_W0001_P0001_T0001\TR1_W0001_P0001\TR1_2_W0001_P0001_T0001_R1_P3_K1_Ch2-Ch1.zen
2.538000e+01	3.052833e+02	20150120_STAG2gfpcf2_G2G1\MitoSys2\Calibration\mEGFPC1H2B_G2\DE_W0001_P0001\DE_2_W0001_P0001_T0001\TR1_W0001_P0001\TR1_2_W0001_P0001_T0001_R1_P3_K1_Ch2-Ch1.zen
2.544000e+01	3.082666e+02	20150120_STAG2gfpcf2_G2G1\MitoSys2\Calibration\mEGFPC1H2B_G2\DE_W0001_P0001\DE_2_W0001_P0001_T0001\TR1_W0001_P0001\TR1_2_W0001_P0001_T0001_R1_P3_K1_Ch2-Ch1.zen
2.550000e+01	2.957500e+02	20150120_STAG2gfpcf2_G2G1\MitoSys2\Calibration\mEGFPC1H2B_G2\DE_W0001_P0001\DE_2_W0001_P0001_T0001\TR1_W0001_P0001\TR1_2_W0001_P0001_T0001_R1_P3_K1_Ch2-Ch1.zen
2.556000e+01	3.014000e+02	20150120_STAG2gfpcf2_G2G1\MitoSys2\Calibration\mEGFPC1H2B_G2\DE_W0001_P0001\DE_2_W0001_P0001_T0001\TR1_W0001_P0001\TR1_2_W0001_P0001_T0001_R1_P3_K1_Ch2-Ch1.zen
2.562000e+01	3.027500e+02	20150120_STAG2gfpcf2_G2G1\MitoSys2\Calibration\mEGFPC1H2B_G2\DE_W0001_P0001\DE_2_W0001_P0001_T0001\TR1_W0001_P0001\TR1_2_W0001_P0001_T0001_R1_P3_K1_Ch2-Ch1.zen
2.568000e+01	2.994666e+02	20150120_STAG2gfpcf2_G2G1\MitoSys2\Calibration\mEGFPC1H2B_G2\DE_W0001_P0001\DE_2_W0001_P0001_T0001\TR1_W0001_P0001\TR1_2_W0001_P0001_T0001_R1_P3_K1_Ch2-Ch1.zen
2.574000e+01	2.965166e+02	20150120_STAG2gfpcf2_G2G1\MitoSys2\Calibration\mEGFPC1H2B_G2\DE_W0001_P0001\DE_2_W0001_P0001_T0001\TR1_W0001_P0001\TR1_2_W0001_P0001_T0001_R1_P3_K1_Ch2-Ch1.zen
2.580000e+01	3.009666e+02	20150120_STAG2gfpcf2_G2G1\MitoSys2\Calibration\mEGFPC1H2B_G2\DE_W0001_P0001\DE_2_W0001_P0001_T0001\TR1_W0001_P0001\TR1_2_W0001_P0001_T0001_R1_P3_K1_Ch2-Ch1.zen
2.586000e+01	2.857333e+02	20150120_STAG2gfpcf2_G2G1\MitoSys2\Calibration\mEGFPC1H2B_G2\DE_W0001_P0001\DE_2_W0001_P0001_T0001\TR1_W0001_P0001\TR1_2_W0001_P0001_T0001_R1_P3_K1_Ch2-Ch1.zen
2.592000e+01	2.925333e+02	20150120_STAG2gfpcf2_G2G1\MitoSys2\Calibration\mEGFPC1H2B_G2\DE_W0001_P0001\DE_2_W0001_P0001_T0001\TR1_W0001_P0001\TR1_2_W0001_P0001_T0001_R1_P3_K1_Ch2-Ch1.zen
2.598000e+01	2.981500e+02	20150120_STAG2gfpcf2_G2G1\MitoSys2\Calibration\mEGFPC1H2B_G2\DE_W0001_P0001\DE_2_W0001_P0001_T0001\TR1_W0001_P0001\TR1_2_W0001_P0001_T0001_R1_P3_K1_Ch2-Ch1.zen
2.604000e+01	3.105166e+02	20150120_STAG2gfpcf2_G2G1\MitoSys2\Calibration\mEGFPC1H2B_G2\DE_W0001_P0001\DE_2_W0001_P0001_T0001\TR1_W0001_P0001\TR1_2_W0001_P0001_T0001_R1_P3_K1_Ch2-Ch1.zen
2.610000e+01	3.097333e+02	20150120_STAG2gfpcf2_G2G1\MitoSys2\Calibration\mEGFPC1H2B_G2\DE_W0001_P0001\DE_2_W0001_P0001_T0001\TR1_W0001_P0001\TR1_2_W0001_P0001_T0001_R1_P3_K1_Ch2-Ch1.zen
2.616000e+01	3.013333e+02	20150120_STAG2gfpcf2_G2G1\MitoSys2\Calibration\mEGFPC1H2B_G2\DE_W0001_P0001\DE_2_W0001_P0001_T0001\TR1_W0001_P0001\TR1_2_W0001_P0001_T0001_R1_P3_K1_Ch2-Ch1.zen
2.622000e+01	3.058000e+02	20150120_STAG2gfpcf2_G2G1\MitoSys2\Calibration\mEGFPC1H2B_G2\DE_W0001_P0001\DE_2_W0001_P0001_T0001\TR1_W0001_P0001\TR1_2_W0001_P0001_T0001_R1_P3_K1_Ch2-Ch1.zen
2.628000e+01	2.929333e+02	20150120_STAG2gfpcf2_G2G1\MitoSys2\Calibration\mEGFPC1H2B_G2\DE_W0001_P0001\DE_2_W0001_P0001_T0001\TR1_W0001_P0001\TR1_2_W0001_P0001_T0001_R1_P3_K1_Ch2-Ch1.zen
2.634000e+01	3.041833e+02	20150120_STAG2gfpcf2_G2G1\MitoSys2\Calibration\mEGFPC1H2B_G2\DE_W0001_P0001\DE_2_W0001_P0001_T0001\TR1_W0001_P0001\TR1_2_W0001_P0001_T0001_R1_P3_K1_Ch2-Ch1.zen
2.640000e+01	2.938500e+02	20150120_STAG2gfpcf2_G2G1\MitoSys2\Calibration\mEGFPC1H2B_G2\DE_W0001_P0001\DE_2_W0001_P0001_T0001\TR1_W0001_P0001\TR1_2_W0001_P0001_T0001_R1_P3_K1_Ch2-Ch1.zen
2.646000e+01	3.039666e+02	20150120_STAG2gfpcf2_G2G1\MitoSys2\Calibration\mEGFPC1H2B_G2\DE_W0001_P0001\DE_2_W0001_P0001_T0001\TR1_W0001_P0001\TR1_2_W0001_P0001_T0001_R1_P3_K1_Ch2-Ch1.zen
2.652000e+01	3.039000e+02	20150120_STAG2gfpcf2_G2G1\MitoSys2\Calibration\mEGFPC1H2B_G2\DE_W0001_P0001\DE_2_W0001_P0001_T0001\TR1_W0001_P0001\TR1_2_W0001_P0001_T0001_R1_P3_K1_Ch2-Ch1.zen
2.658000e+01	2.940666e+02	20150120_STAG2gfpcf2_G2G1\MitoSys2\Calibration\mEGFPC1H2B_G2\DE_W0001_P0001\DE_2_W0001_P0001_T0001\TR1_W0001_P0001\TR1_2_W0001_P0001_T0001_R1_P3_K1_Ch2-Ch1.zen
2.664000e+01	3.090833e+02	20150120_STAG2gfpcf2_G2G1\MitoSys2\Calibration\mEGFPC1H2B_G2\DE_W0001_P0001\DE_2_W0001_P0001_T0001\TR1_W0001_P0001\TR1_2_W0001_P0001_T0001_R1_P3_K1_Ch2-Ch1.zen
2.670000e+01	3.027666e+02	20150120_STAG2gfpcf2_G2G1\MitoSys2\Calibration\mEGFPC1H2B_G2\DE_W0001_P0001\DE_2_W0001_P0001_T0001\TR1_W0001_P0001\TR1_2_W0001_P0001_T0001_R1_P3_K1_Ch2-Ch1.zen
2.676000e+01	3.108333e+02	20150120_STAG2gfpcf2_G2G1\MitoSys2\Calibration\mEGFPC1H2B_G2\DE_W0001_P0001\DE_2_W0001_P0001_T0001\TR1_W0001_P0001\TR1_2_W0001_P0001_T0001_R1_P3_K1_Ch2-Ch1.zen
2.682000e+01	2.982166e+02	20150120_STAG2gfpcf2_G2G1\MitoSys2\Calibration\mEGFPC1H2B_G2\DE_W0001_P0001\DE_2_W0001_P0001_T0001\TR1_W0001_P0001\TR1_2_W0001_P0001_T0001_R1_P3_K1_Ch2-Ch1.zen
2.688000e+01	2.930500e+02	20150120_STAG2gfpcf2_G2G1\MitoSys2\Calibration\mEGFPC1H2B_G2\DE_W0001_P0001\DE_2_W0001_P0001_T0001\TR1_W0001_P0001\TR1_2_W0001_P0001_T0001_R1_P3_K1_Ch2-Ch1.zen
2.694000e+01	2.988666e+02	20150120_STAG2gfpcf2_G2G1\MitoSys2\Calibration\mEGFPC1H2B_G2\DE_W0001_P0001\DE_2_W0001_P0001_T0001\TR1_W0001_P0001\TR1_2_W0001_P0001_T0001_R1_P3_K1_Ch2-Ch1.zen
27	2.876166e+02	20150120_STAG2gfpcf2_G2G1\MitoSys2\Calibration\mEGFPC1H2B_G2\DE_W0001_P0001\DE_2_W0001_P0001_T0001\TR1_W0001_P0001\TR1_2_W0001_P0001_T0001_R1_P3_K1_Ch2-Ch1.zen
2.706000e+01	3.006333e+02	20150120_STAG2gfpcf2_G2G1\MitoSys2\Calibration\mEGFPC1H2B_G2\DE_W0001_P0001\DE_2_W0001_P0001_T0001\TR1_W0001_P0001\TR1_2_W0001_P0001_T0001_R1_P3_K1_Ch2-Ch1.zen
2.712000e+01	3.167000e+02	20150120_STAG2gfpcf2_G2G1\MitoSys2\Calibration\mEGFPC1H2B_G2\DE_W0001_P0001\DE_2_W0001_P0001_T0001\TR1_W0001_P0001\TR1_2_W0001_P0001_T0001_R1_P3_K1_Ch2-Ch1.zen
2.718000e+01	3.101666e+02	20150120_STAG2gfpcf2_G2G1\MitoSys2\Calibration\mEGFPC1H2B_G2\DE_W0001_P0001\DE_2_W0001_P0001_T0001\TR1_W0001_P0001\TR1_2_W0001_P0001_T0001_R1_P3_K1_Ch2-Ch1.zen
2.724000e+01	3.001333e+02	20150120_STAG2gfpcf2_G2G1\MitoSys2\Calibration\mEGFPC1H2B_G2\DE_W0001_P0001\DE_2_W0001_P0001_T0001\TR1_W0001_P0001\TR1_2_W0001_P0001_T0001_R1_P3_K1_Ch2-Ch1.zen
2.730000e+01	3.023833e+02	20150120_STAG2gfpcf2_G2G1\MitoSys2\Calibration\mEGFPC1H2B_G2\DE_W0001_P0001\DE_2_W0001_P0001_T0001\TR1_W0001_P0001\TR1_2_W0001_P0001_T0001_R1_P3_K1_Ch2-Ch1.zen
2.736000e+01	3.156666e+02	20150120_STAG2gfpcf2_G2G1\MitoSys2\Calibration\mEGFPC1H2B_G2\DE_W0001_P0001\DE_2_W0001_P0001_T0001\TR1_W0001_P0001\TR1_2_W0001_P0001_T0001_R1_P3_K1_Ch2-Ch1.zen
2.742000e+01	3.062333e+02	20150120_STAG2gfpcf2_G2G1\MitoSys2\Calibration\mEGFPC1H2B_G2\DE_W0001_P0001\DE_2_W0001_P0001_T0001\TR1_W0001_P0001\TR1_2_W0001_P0001_T0001_R1_P3_K1_Ch2-Ch1.zen
2.748000e+01	3.072333e+02	20150120_STAG2gfpcf2_G2G1\MitoSys2\Calibration\mEGFPC1H2B_G2\DE_W0001_P0001\DE_2_W0001_P0001_T0001\TR1_W0001_P0001\TR1_2_W0001_P0001_T0001_R1_P3_K1_Ch2-Ch1.zen
2.754000e+01	3.121833e+02	20150120_STAG2gfpcf2_G2G1\MitoSys2\Calibration\mEGFPC1H2B_G2\DE_W0001_P0001\DE_2_W0001_P0001_T0001\TR1_W0001_P0001\TR1_2_W0001_P0001_T0001_R1_P3_K1_Ch2-Ch1.zen
2.760000e+01	2.991666e+02	20150120_STAG2gfpcf2_G2G1\MitoSys2\Calibration\mEGFPC1H2B_G2\DE_W0001_P0001\DE_2_W0001_P0001_T0001\TR1_W0001_P0001\TR1_2_W0001_P0001_T0001_R1_P3_K1_Ch2-Ch1.zen
2.766000e+01	3.080500e+02	20150120_STAG2gfpcf2_G2G1\MitoSys2\Calibration\mEGFPC1H2B_G2\DE_W0001_P0001\DE_2_W0001_P0001_T0001\TR1_W0001_P0001\TR1_2_W0001_P0001_T0001_R1_P3_K1_Ch2-Ch1.zen
2.772000e+01	2.896000e+02	20150120_STAG2gfpcf2_G2G1\MitoSys2\Calibration\mEGFPC1H2B_G2\DE_W0001_P0001\DE_2_W0001_P0001_T0001\TR1_W0001_P0001\TR1_2_W0001_P0001_T0001_R1_P3_K1_Ch2-Ch1.zen
2.778000e+01	3.162166e+02	20150120_STAG2gfpcf2_G2G1\MitoSys2\Calibration\mEGFPC1H2B_G2\DE_W0001_P0001\DE_2_W0001_P0001_T0001\TR1_W0001_P0001\TR1_2_W0001_P0001_T0001_R1_P3_K1_Ch2-Ch1.zen
2.784000e+01	3.097666e+02	20150120_STAG2gfpcf2_G2G1\MitoSys2\Calibration\mEGFPC1H2B_G2\DE_W0001_P0001\DE_2_W0001_P0001_T0001\TR1_W0001_P0001\TR1_2_W0001_P0001_T0001_R1_P3_K1_Ch2-Ch1.zen
2.790000e+01	3.113500e+02	20150120_STAG2gfpcf2_G2G1\MitoSys2\Calibration\mEGFPC1H2B_G2\DE_W0001_P0001\DE_2_W0001_P0001_T0001\TR1_W0001_P0001\TR1_2_W0001_P0001_T0001_R1_P3_K1_Ch2-Ch1.zen
2.796000e+01	3.183833e+02	20150120_STAG2gfpcf2_G2G1\MitoSys2\Calibration\mEGFPC1H2B_G2\DE_W0001_P0001\DE_2_W0001_P0001_T0001\TR1_W0001_P0001\TR1_2_W0001_P0001_T0001_R1_P3_K1_Ch2-Ch1.zen
2.802000e+01	2.837833e+02	20150120_STAG2gfpcf2_G2G1\MitoSys2\Calibration\mEGFPC1H2B_G2\DE_W0001_P0001\DE_2_W0001_P0001_T0001\TR1_W0001_P0001\TR1_2_W0001_P0001_T0001_R1_P3_K1_Ch2-Ch1.zen
2.808000e+01	2.935833e+02	20150120_STAG2gfpcf2_G2G1\MitoSys2\Calibration\mEGFPC1H2B_G2\DE_W0001_P0001\DE_2_W0001_P0001_T0001\TR1_W0001_P0001\TR1_2_W0001_P0001_T0001_R1_P3_K1_Ch2-Ch1.zen
2.814000e+01	3.073500e+02	20150120_STAG2gfpcf2_G2G1\MitoSys2\Calibration\mEGFPC1H2B_G2\DE_W0001_P0001\DE_2_W0001_P0001_T0001\TR1_W0001_P0001\TR1_2_W0001_P0001_T0001_R1_P3_K1_Ch2-Ch1.zen
2.820000e+01	3.011666e+02	20150120_STAG2gfpcf2_G2G1\MitoSys2\Calibration\mEGFPC1H2B_G2\DE_W0001_P0001\DE_2_W0001_P0001_T0001\TR1_W0001_P0001\TR1_2_W0001_P0001_T0001_R1_P3_K1_Ch2-Ch1.zen
2.826000e+01	2.822166e+02	20150120_STAG2gfpcf2_G2G1\MitoSys2\Calibration\mEGFPC1H2B_G2\DE_W0001_P0001\DE_2_W0001_P0001_T0001\TR1_W0001_P0001\TR1_2_W0001_P0001_T0001_R1_P3_K1_Ch2-Ch1.zen
2.832000e+01	3.037666e+02	20150120_STAG2gfpcf2_G2G1\MitoSys2\Calibration\mEGFPC1H2B_G2\DE_W0001_P0001\DE_2_W0001_P0001_T0001\TR1_W0001_P0001\TR1_2_W0001_P0001_T0001_R1_P3_K1_Ch2-Ch1.zen
2.838000e+01	3.086666e+02	20150120_STAG2gfpcf2_G2G1\MitoSys2\Calibration\mEGFPC1H2B_G2\DE_W0001_P0001\DE_2_W0001_P0001_T0001\TR1_W0001_P0001\TR1_2_W0001_P0001_T0001_R1_P3_K1_Ch2-Ch1.zen
2.844000e+01	2.819000e+02	20150120_STAG2gfpcf2_G2G1\MitoSys2\Calibration\mEGFPC1H2B_G2\DE_W0001_P0001\DE_2_W0001_P0001_T0001\TR1_W0001_P0001\TR1_2_W0001_P0001_T0001_R1_P3_K1_Ch2-Ch1.zen
2.850000e+01	2.910500e+02	20150120_STAG2gfpcf2_G2G1\MitoSys2\Calibration\mEGFPC1H2B_G2\DE_W0001_P0001\DE_2_W0001_P0001_T0001\TR1_W0001_P0001\TR1_2_W0001_P0001_T0001_R1_P3_K1_Ch2-Ch1.zen
2.856000e+01	2.971166e+02	20150120_STAG2gfpcf2_G2G1\MitoSys2\Calibration\mEGFPC1H2B_G2\DE_W0001_P0001\DE_2_W0001_P0001_T0001\TR1_W0001_P0001\TR1_2_W0001_P0001_T0001_R1_P3_K1_Ch2-Ch1.zen
2.862000e+01	3.032500e+02	20150120_STAG2gfpcf2_G2G1\MitoSys2\Calibration\mEGFPC1H2B_G2\DE_W0001_P0001\DE_2_W0001_P0001_T0001\TR1_W0001_P0001\TR1_2_W0001_P0001_T0001_R1_P3_K1_Ch2-Ch1.zen
2.868000e+01	3.091333e+02	20150120_STAG2gfpcf2_G2G1\MitoSys2\Calibration\mEGFPC1H2B_G2\DE_W0001_P0001\DE_2_W0001_P0001_T0001\TR1_W0001_P0001\TR1_2_W0001_P0001_T0001_R1_P3_K1_Ch2-Ch1.zen
2.874000e+01	3.128500e+02	20150120_STAG2gfpcf2_G2G1\MitoSys2\Calibration\mEGFPC1H2B_G2\DE_W0001_P0001\DE_2_W0001_P0001_T0001\TR1_W0001_P0001\TR1_2_W0001_P0001_T0001_R1_P3_K1_Ch2-Ch1.zen
2.880000e+01	2.976000e+02	20150120_STAG2gfpcf2_G2G1\MitoSys2\Calibration\mEGFPC1H2B_G2\DE_W0001_P0001\DE_2_W0001_P0001_T0001\TR1_W0001_P0001\TR1_2_W0001_P0001_T0001_R1_P3_K1_Ch2-Ch1.zen
2.886000e+01	3.019666e+02	20150120_STAG2gfpcf2_G2G1\MitoSys2\Calibration\mEGFPC1H2B_G2\DE_W0001_P0001\DE_2_W0001_P0001_T0001\TR1_W0001_P0001\TR1_2_W0001_P0001_T0001_R1_P3_K1_Ch2-Ch1.zen
2.892000e+01	3.060166e+02	20150120_STAG2gfpcf2_G2G1\MitoSys2\Calibration\mEGFPC1H2B_G2\DE_W0001_P0001\DE_2_W0001_P0001_T0001\TR1_W0001_P0001\TR1_2_W0001_P0001_T0001_R1_P3_K1_Ch2-Ch1.zen
2.898000e+01	2.964166e+02	20150120_STAG2gfpcf2_G2G1\MitoSys2\Calibration\mEGFPC1H2B_G2\DE_W0001_P0001\DE_2_W0001_P0001_T0001\TR1_W0001_P0001\TR1_2_W0001_P0001_T0001_R1_P3_K1_Ch2-Ch1.zen
2.904000e+01	3.028666e+02	20150120_STAG2gfpcf2_G2G1\MitoSys2\Calibration\mEGFPC1H2B_G2\DE_W0001_P0001\DE_2_W0001_P0001_T0001\TR1_W0001_P0001\TR1_2_W0001_P0001_T0001_R1_P3_K1_Ch2-Ch1.zen
2.910000e+01	3.138166e+02	20150120_STAG2gfpcf2_G2G1\MitoSys2\Calibration\mEGFPC1H2B_G2\DE_W0001_P0001\DE_2_W0001_P0001_T0001\TR1_W0001_P0001\TR1_2_W0001_P0001_T0001_R1_P3_K1_Ch2-Ch1.zen
2.916000e+01	3.172000e+02	20150120_STAG2gfpcf2_G2G1\MitoSys2\Calibration\mEGFPC1H2B_G2\DE_W0001_P0001\DE_2_W0001_P0001_T0001\TR1_W0001_P0001\TR1_2_W0001_P0001_T0001_R1_P3_K1_Ch2-Ch1.zen
2.922000e+01	2.995833e+02	20150120_STAG2gfpcf2_G2G1\MitoSys2\Calibration\mEGFPC1H2B_G2\DE_W0001_P0001\DE_2_W0001_P0001_T0001\TR1_W0001_P0001\TR1_2_W0001_P0001_T0001_R1_P3_K1_Ch2-Ch1.zen
2.928000e+01	2.889333e+02	20150120_STAG2gfpcf2_G2G1\MitoSys2\Calibration\mEGFPC1H2B_G2\DE_W0001_P0001\DE_2_W0001_P0001_T0001\TR1_W0001_P0001\TR1_2_W0001_P0001_T0001_R1_P3_K1_Ch2-Ch1.zen
2.934000e+01	2.981833e+02	20150120_STAG2gfpcf2_G2G1\MitoSys2\Calibration\mEGFPC1H2B_G2\DE_W0001_P0001\DE_2_W0001_P0001_T0001\TR1_W0001_P0001\TR1_2_W0001_P0001_T0001_R1_P3_K1_Ch2-Ch1.zen
2.940000e+01	3.027500e+02	20150120_STAG2gfpcf2_G2G1\MitoSys2\Calibration\mEGFPC1H2B_G2\DE_W0001_P0001\DE_2_W0001_P0001_T0001\TR1_W0001_P0001\TR1_2_W0001_P0001_T0001_R1_P3_K1_Ch2-Ch1.zen
2.946000e+01	3.103666e+02	20150120_STAG2gfpcf2_G2G1\MitoSys2\Calibration\mEGFPC1H2B_G2\DE_W0001_P0001\DE_2_W0001_P0001_T0001\TR1_W0001_P0001\TR1_2_W0001_P0001_T0001_R1_P3_K1_Ch2-Ch1.zen
2.952000e+01	3.154333e+02	20150120_STAG2gfpcf2_G2G1\MitoSys2\Calibration\mEGFPC1H2B_G2\DE_W0001_P0001\DE_2_W0001_P0001_T0001\TR1_W0001_P0001\TR1_2_W0001_P0001_T0001_R1_P3_K1_Ch2-Ch1.zen
2.958000e+01	2.936833e+02	20150120_STAG2gfpcf2_G2G1\MitoSys2\Calibration\mEGFPC1H2B_G2\DE_W0001_P0001\DE_2_W0001_P0001_T0001\TR1_W0001_P0001\TR1_2_W0001_P0001_T0001_R1_P3_K1_Ch2-Ch1.zen
2.964000e+01	2.907333e+02	20150120_STAG2gfpcf2_G2G1\MitoSys2\Calibration\mEGFPC1H2B_G2\DE_W0001_P0001\DE_2_W0001_P0001_T0001\TR1_W0001_P0001\TR1_2_W0001_P0001_T0001_R1_P3_K1_Ch2-Ch1.zen
2.970000e+01	3.047333e+02	20150120_STAG2gfpcf2_G2G1\MitoSys2\Calibration\mEGFPC1H2B_G2\DE_W0001_P0001\DE_2_W0001_P0001_T0001\TR1_W0001_P0001\TR1_2_W0001_P0001_T0001_R1_P3_K1_Ch2-Ch1.zen
2.976000e+01	3.048166e+02	20150120_STAG2gfpcf2_G2G1\MitoSys2\Calibration\mEGFPC1H2B_G2\DE_W0001_P0001\DE_2_W0001_P0001_T0001\TR1_W0001_P0001\TR1_2_W0001_P0001_T0001_R1_P3_K1_Ch2-Ch1.zen
2.982000e+01	3.060166e+02	20150120_STAG2gfpcf2_G2G1\MitoSys2\Calibration\mEGFPC1H2B_G2\DE_W0001_P0001\DE_2_W0001_P0001_T0001\TR1_W0001_P0001\TR1_2_W0001_P0001_T0001_R1_P3_K1_Ch2-Ch1.zen
2.988000e+01	3.061000e+02	20150120_STAG2gfpcf2_G2G1\MitoSys2\Calibration\mEGFPC1H2B_G2\DE_W0001_P0001\DE_2_W0001_P0001_T0001\TR1_W0001_P0001\TR1_2_W0001_P0001_T0001_R1_P3_K1_Ch2-Ch1.zen
2.994000e+01	3.086833e+02	20150120_STAG2gfpcf2_G2G1\MitoSys2\Calibration\mEGFPC1H2B_G2\DE_W0001_P0001\DE_2_W0001_P0001_T0001\TR1_W0001_P0001\TR1_2_W0001_P0001_T0001_R1_P3_K1_Ch2-Ch1.zen
0	1.935666e+02	20150120_STAG2gfpcf2_G2G1\MitoSys2\Calibration\mEGFPC1H2B_G2\DE_W0001_P0001\DE_2_W0001_P0001_T0001\TR1_W0001_P0001\TR1_2_W0001_P0001_T0001_R1_P5_K1_Ch2-Ch1.zen
6.000000e-02	1.894333e+02	20150120_STAG2gfpcf2_G2G1\MitoSys2\Calibration\mEGFPC1H2B_G2\DE_W0001_P0001\DE_2_W0001_P0001_T0001\TR1_W0001_P0001\TR1_2_W0001_P0001_T0001_R1_P5_K1_Ch2-Ch1.zen
1.200000e-01	1.942500e+02	20150120_STAG2gfpcf2_G2G1\MitoSys2\Calibration\mEGFPC1H2B_G2\DE_W0001_P0001\DE_2_W0001_P0001_T0001\TR1_W0001_P0001\TR1_2_W0001_P0001_T0001_R1_P5_K1_Ch2-Ch1.zen
1.800000e-01	1.940166e+02	20150120_STAG2gfpcf2_G2G1\MitoSys2\Calibration\mEGFPC1H2B_G2\DE_W0001_P0001\DE_2_W0001_P0001_T0001\TR1_W0001_P0001\TR1_2_W0001_P0001_T0001_R1_P5_K1_Ch2-Ch1.zen
2.400000e-01	1.936000e+02	20150120_STAG2gfpcf2_G2G1\MitoSys2\Calibration\mEGFPC1H2B_G2\DE_W0001_P0001\DE_2_W0001_P0001_T0001\TR1_W0001_P0001\TR1_2_W0001_P0001_T0001_R1_P5_K1_Ch2-Ch1.zen
3.000000e-01	1.932500e+02	20150120_STAG2gfpcf2_G2G1\MitoSys2\Calibration\mEGFPC1H2B_G2\DE_W0001_P0001\DE_2_W0001_P0001_T0001\TR1_W0001_P0001\TR1_2_W0001_P0001_T0001_R1_P5_K1_Ch2-Ch1.zen
3.600000e-01	1.954833e+02	20150120_STAG2gfpcf2_G2G1\MitoSys2\Calibration\mEGFPC1H2B_G2\DE_W0001_P0001\DE_2_W0001_P0001_T0001\TR1_W0001_P0001\TR1_2_W0001_P0001_T0001_R1_P5_K1_Ch2-Ch1.zen
4.200000e-01	2.066833e+02	20150120_STAG2gfpcf2_G2G1\MitoSys2\Calibration\mEGFPC1H2B_G2\DE_W0001_P0001\DE_2_W0001_P0001_T0001\TR1_W0001_P0001\TR1_2_W0001_P0001_T0001_R1_P5_K1_Ch2-Ch1.zen
4.800000e-01	2.084666e+02	20150120_STAG2gfpcf2_G2G1\MitoSys2\Calibration\mEGFPC1H2B_G2\DE_W0001_P0001\DE_2_W0001_P0001_T0001\TR1_W0001_P0001\TR1_2_W0001_P0001_T0001_R1_P5_K1_Ch2-Ch1.zen
5.400000e-01	2.120166e+02	20150120_STAG2gfpcf2_G2G1\MitoSys2\Calibration\mEGFPC1H2B_G2\DE_W0001_P0001\DE_2_W0001_P0001_T0001\TR1_W0001_P0001\TR1_2_W0001_P0001_T0001_R1_P5_K1_Ch2-Ch1.zen
6.000000e-01	2.135000e+02	20150120_STAG2gfpcf2_G2G1\MitoSys2\Calibration\mEGFPC1H2B_G2\DE_W0001_P0001\DE_2_W0001_P0001_T0001\TR1_W0001_P0001\TR1_2_W0001_P0001_T0001_R1_P5_K1_Ch2-Ch1.zen
6.600000e-01	2.103000e+02	20150120_STAG2gfpcf2_G2G1\MitoSys2\Calibration\mEGFPC1H2B_G2\DE_W0001_P0001\DE_2_W0001_P0001_T0001\TR1_W0001_P0001\TR1_2_W0001_P0001_T0001_R1_P5_K1_Ch2-Ch1.zen
7.200000e-01	2.022500e+02	20150120_STAG2gfpcf2_G2G1\MitoSys2\Calibration\mEGFPC1H2B_G2\DE_W0001_P0001\DE_2_W0001_P0001_T0001\TR1_W0001_P0001\TR1_2_W0001_P0001_T0001_R1_P5_K1_Ch2-Ch1.zen
7.800000e-01	2.093333e+02	20150120_STAG2gfpcf2_G2G1\MitoSys2\Calibration\mEGFPC1H2B_G2\DE_W0001_P0001\DE_2_W0001_P0001_T0001\TR1_W0001_P0001\TR1_2_W0001_P0001_T0001_R1_P5_K1_Ch2-Ch1.zen
8.400000e-01	2.039666e+02	20150120_STAG2gfpcf2_G2G1\MitoSys2\Calibration\mEGFPC1H2B_G2\DE_W0001_P0001\DE_2_W0001_P0001_T0001\TR1_W0001_P0001\TR1_2_W0001_P0001_T0001_R1_P5_K1_Ch2-Ch1.zen
9.000000e-01	2.148333e+02	20150120_STAG2gfpcf2_G2G1\MitoSys2\Calibration\mEGFPC1H2B_G2\DE_W0001_P0001\DE_2_W0001_P0001_T0001\TR1_W0001_P0001\TR1_2_W0001_P0001_T0001_R1_P5_K1_Ch2-Ch1.zen
9.600000e-01	2.095666e+02	20150120_STAG2gfpcf2_G2G1\MitoSys2\Calibration\mEGFPC1H2B_G2\DE_W0001_P0001\DE_2_W0001_P0001_T0001\TR1_W0001_P0001\TR1_2_W0001_P0001_T0001_R1_P5_K1_Ch2-Ch1.zen
1.020000e+00	2.072333e+02	20150120_STAG2gfpcf2_G2G1\MitoSys2\Calibration\mEGFPC1H2B_G2\DE_W0001_P0001\DE_2_W0001_P0001_T0001\TR1_W0001_P0001\TR1_2_W0001_P0001_T0001_R1_P5_K1_Ch2-Ch1.zen
1.080000e+00	1.956333e+02	20150120_STAG2gfpcf2_G2G1\MitoSys2\Calibration\mEGFPC1H2B_G2\DE_W0001_P0001\DE_2_W0001_P0001_T0001\TR1_W0001_P0001\TR1_2_W0001_P0001_T0001_R1_P5_K1_Ch2-Ch1.zen
1.140000e+00	2.080500e+02	20150120_STAG2gfpcf2_G2G1\MitoSys2\Calibration\mEGFPC1H2B_G2\DE_W0001_P0001\DE_2_W0001_P0001_T0001\TR1_W0001_P0001\TR1_2_W0001_P0001_T0001_R1_P5_K1_Ch2-Ch1.zen
1.200000e+00	2.018166e+02	20150120_STAG2gfpcf2_G2G1\MitoSys2\Calibration\mEGFPC1H2B_G2\DE_W0001_P0001\DE_2_W0001_P0001_T0001\TR1_W0001_P0001\TR1_2_W0001_P0001_T0001_R1_P5_K1_Ch2-Ch1.zen
1.260000e+00	2.097000e+02	20150120_STAG2gfpcf2_G2G1\MitoSys2\Calibration\mEGFPC1H2B_G2\DE_W0001_P0001\DE_2_W0001_P0001_T0001\TR1_W0001_P0001\TR1_2_W0001_P0001_T0001_R1_P5_K1_Ch2-Ch1.zen
1.320000e+00	2.082833e+02	20150120_STAG2gfpcf2_G2G1\MitoSys2\Calibration\mEGFPC1H2B_G2\DE_W0001_P0001\DE_2_W0001_P0001_T0001\TR1_W0001_P0001\TR1_2_W0001_P0001_T0001_R1_P5_K1_Ch2-Ch1.zen
1.380000e+00	2.167500e+02	20150120_STAG2gfpcf2_G2G1\MitoSys2\Calibration\mEGFPC1H2B_G2\DE_W0001_P0001\DE_2_W0001_P0001_T0001\TR1_W0001_P0001\TR1_2_W0001_P0001_T0001_R1_P5_K1_Ch2-Ch1.zen
1.440000e+00	2.128166e+02	20150120_STAG2gfpcf2_G2G1\MitoSys2\Calibration\mEGFPC1H2B_G2\DE_W0001_P0001\DE_2_W0001_P0001_T0001\TR1_W0001_P0001\TR1_2_W0001_P0001_T0001_R1_P5_K1_Ch2-Ch1.zen
1.500000e+00	2.104500e+02	20150120_STAG2gfpcf2_G2G1\MitoSys2\Calibration\mEGFPC1H2B_G2\DE_W0001_P0001\DE_2_W0001_P0001_T0001\TR1_W0001_P0001\TR1_2_W0001_P0001_T0001_R1_P5_K1_Ch2-Ch1.zen
1.560000e+00	2.127000e+02	20150120_STAG2gfpcf2_G2G1\MitoSys2\Calibration\mEGFPC1H2B_G2\DE_W0001_P0001\DE_2_W0001_P0001_T0001\TR1_W0001_P0001\TR1_2_W0001_P0001_T0001_R1_P5_K1_Ch2-Ch1.zen
1.620000e+00	2.158833e+02	20150120_STAG2gfpcf2_G2G1\MitoSys2\Calibration\mEGFPC1H2B_G2\DE_W0001_P0001\DE_2_W0001_P0001_T0001\TR1_W0001_P0001\TR1_2_W0001_P0001_T0001_R1_P5_K1_Ch2-Ch1.zen
1.680000e+00	2.100833e+02	20150120_STAG2gfpcf2_G2G1\MitoSys2\Calibration\mEGFPC1H2B_G2\DE_W0001_P0001\DE_2_W0001_P0001_T0001\TR1_W0001_P0001\TR1_2_W0001_P0001_T0001_R1_P5_K1_Ch2-Ch1.zen
1.740000e+00	2.218333e+02	20150120_STAG2gfpcf2_G2G1\MitoSys2\Calibration\mEGFPC1H2B_G2\DE_W0001_P0001\DE_2_W0001_P0001_T0001\TR1_W0001_P0001\TR1_2_W0001_P0001_T0001_R1_P5_K1_Ch2-Ch1.zen
1.800000e+00	2.200333e+02	20150120_STAG2gfpcf2_G2G1\MitoSys2\Calibration\mEGFPC1H2B_G2\DE_W0001_P0001\DE_2_W0001_P0001_T0001\TR1_W0001_P0001\TR1_2_W0001_P0001_T0001_R1_P5_K1_Ch2-Ch1.zen
1.860000e+00	2.210833e+02	20150120_STAG2gfpcf2_G2G1\MitoSys2\Calibration\mEGFPC1H2B_G2\DE_W0001_P0001\DE_2_W0001_P0001_T0001\TR1_W0001_P0001\TR1_2_W0001_P0001_T0001_R1_P5_K1_Ch2-Ch1.zen
1.920000e+00	2.107500e+02	20150120_STAG2gfpcf2_G2G1\MitoSys2\Calibration\mEGFPC1H2B_G2\DE_W0001_P0001\DE_2_W0001_P0001_T0001\TR1_W0001_P0001\TR1_2_W0001_P0001_T0001_R1_P5_K1_Ch2-Ch1.zen
1.980000e+00	2.336166e+02	20150120_STAG2gfpcf2_G2G1\MitoSys2\Calibration\mEGFPC1H2B_G2\DE_W0001_P0001\DE_2_W0001_P0001_T0001\TR1_W0001_P0001\TR1_2_W0001_P0001_T0001_R1_P5_K1_Ch2-Ch1.zen
2.040000e+00	2.241833e+02	20150120_STAG2gfpcf2_G2G1\MitoSys2\Calibration\mEGFPC1H2B_G2\DE_W0001_P0001\DE_2_W0001_P0001_T0001\TR1_W0001_P0001\TR1_2_W0001_P0001_T0001_R1_P5_K1_Ch2-Ch1.zen
2.100000e+00	2.160333e+02	20150120_STAG2gfpcf2_G2G1\MitoSys2\Calibration\mEGFPC1H2B_G2\DE_W0001_P0001\DE_2_W0001_P0001_T0001\TR1_W0001_P0001\TR1_2_W0001_P0001_T0001_R1_P5_K1_Ch2-Ch1.zen
2.160000e+00	2.252666e+02	20150120_STAG2gfpcf2_G2G1\MitoSys2\Calibration\mEGFPC1H2B_G2\DE_W0001_P0001\DE_2_W0001_P0001_T0001\TR1_W0001_P0001\TR1_2_W0001_P0001_T0001_R1_P5_K1_Ch2-Ch1.zen
2.220000e+00	2.193166e+02	20150120_STAG2gfpcf2_G2G1\MitoSys2\Calibration\mEGFPC1H2B_G2\DE_W0001_P0001\DE_2_W0001_P0001_T0001\TR1_W0001_P0001\TR1_2_W0001_P0001_T0001_R1_P5_K1_Ch2-Ch1.zen
2.280000e+00	2.089000e+02	20150120_STAG2gfpcf2_G2G1\MitoSys2\Calibration\mEGFPC1H2B_G2\DE_W0001_P0001\DE_2_W0001_P0001_T0001\TR1_W0001_P0001\TR1_2_W0001_P0001_T0001_R1_P5_K1_Ch2-Ch1.zen
2.340000e+00	2.065333e+02	20150120_STAG2gfpcf2_G2G1\MitoSys2\Calibration\mEGFPC1H2B_G2\DE_W0001_P0001\DE_2_W0001_P0001_T0001\TR1_W0001_P0001\TR1_2_W0001_P0001_T0001_R1_P5_K1_Ch2-Ch1.zen
2.400000e+00	2.172166e+02	20150120_STAG2gfpcf2_G2G1\MitoSys2\Calibration\mEGFPC1H2B_G2\DE_W0001_P0001\DE_2_W0001_P0001_T0001\TR1_W0001_P0001\TR1_2_W0001_P0001_T0001_R1_P5_K1_Ch2-Ch1.zen
2.460000e+00	2.083000e+02	20150120_STAG2gfpcf2_G2G1\MitoSys2\Calibration\mEGFPC1H2B_G2\DE_W0001_P0001\DE_2_W0001_P0001_T0001\TR1_W0001_P0001\TR1_2_W0001_P0001_T0001_R1_P5_K1_Ch2-Ch1.zen
2.520000e+00	2.052000e+02	20150120_STAG2gfpcf2_G2G1\MitoSys2\Calibration\mEGFPC1H2B_G2\DE_W0001_P0001\DE_2_W0001_P0001_T0001\TR1_W0001_P0001\TR1_2_W0001_P0001_T0001_R1_P5_K1_Ch2-Ch1.zen
2.580000e+00	1.953333e+02	20150120_STAG2gfpcf2_G2G1\MitoSys2\Calibration\mEGFPC1H2B_G2\DE_W0001_P0001\DE_2_W0001_P0001_T0001\TR1_W0001_P0001\TR1_2_W0001_P0001_T0001_R1_P5_K1_Ch2-Ch1.zen
2.640000e+00	1.839500e+02	20150120_STAG2gfpcf2_G2G1\MitoSys2\Calibration\mEGFPC1H2B_G2\DE_W0001_P0001\DE_2_W0001_P0001_T0001\TR1_W0001_P0001\TR1_2_W0001_P0001_T0001_R1_P5_K1_Ch2-Ch1.zen
2.700000e+00	1.875166e+02	20150120_STAG2gfpcf2_G2G1\MitoSys2\Calibration\mEGFPC1H2B_G2\DE_W0001_P0001\DE_2_W0001_P0001_T0001\TR1_W0001_P0001\TR1_2_W0001_P0001_T0001_R1_P5_K1_Ch2-Ch1.zen
2.760000e+00	1.868333e+02	20150120_STAG2gfpcf2_G2G1\MitoSys2\Calibration\mEGFPC1H2B_G2\DE_W0001_P0001\DE_2_W0001_P0001_T0001\TR1_W0001_P0001\TR1_2_W0001_P0001_T0001_R1_P5_K1_Ch2-Ch1.zen
2.820000e+00	1.865333e+02	20150120_STAG2gfpcf2_G2G1\MitoSys2\Calibration\mEGFPC1H2B_G2\DE_W0001_P0001\DE_2_W0001_P0001_T0001\TR1_W0001_P0001\TR1_2_W0001_P0001_T0001_R1_P5_K1_Ch2-Ch1.zen
2.880000e+00	1.841500e+02	20150120_STAG2gfpcf2_G2G1\MitoSys2\Calibration\mEGFPC1H2B_G2\DE_W0001_P0001\DE_2_W0001_P0001_T0001\TR1_W0001_P0001\TR1_2_W0001_P0001_T0001_R1_P5_K1_Ch2-Ch1.zen
2.940000e+00	1.881333e+02	20150120_STAG2gfpcf2_G2G1\MitoSys2\Calibration\mEGFPC1H2B_G2\DE_W0001_P0001\DE_2_W0001_P0001_T0001\TR1_W0001_P0001\TR1_2_W0001_P0001_T0001_R1_P5_K1_Ch2-Ch1.zen
3	1.847666e+02	20150120_STAG2gfpcf2_G2G1\MitoSys2\Calibration\mEGFPC1H2B_G2\DE_W0001_P0001\DE_2_W0001_P0001_T0001\TR1_W0001_P0001\TR1_2_W0001_P0001_T0001_R1_P5_K1_Ch2-Ch1.zen
3.060000e+00	1.831666e+02	20150120_STAG2gfpcf2_G2G1\MitoSys2\Calibration\mEGFPC1H2B_G2\DE_W0001_P0001\DE_2_W0001_P0001_T0001\TR1_W0001_P0001\TR1_2_W0001_P0001_T0001_R1_P5_K1_Ch2-Ch1.zen
3.120000e+00	1.843500e+02	20150120_STAG2gfpcf2_G2G1\MitoSys2\Calibration\mEGFPC1H2B_G2\DE_W0001_P0001\DE_2_W0001_P0001_T0001\TR1_W0001_P0001\TR1_2_W0001_P0001_T0001_R1_P5_K1_Ch2-Ch1.zen
3.180000e+00	1.900500e+02	20150120_STAG2gfpcf2_G2G1\MitoSys2\Calibration\mEGFPC1H2B_G2\DE_W0001_P0001\DE_2_W0001_P0001_T0001\TR1_W0001_P0001\TR1_2_W0001_P0001_T0001_R1_P5_K1_Ch2-Ch1.zen
3.240000e+00	1.855833e+02	20150120_STAG2gfpcf2_G2G1\MitoSys2\Calibration\mEGFPC1H2B_G2\DE_W0001_P0001\DE_2_W0001_P0001_T0001\TR1_W0001_P0001\TR1_2_W0001_P0001_T0001_R1_P5_K1_Ch2-Ch1.zen
3.300000e+00	1.863000e+02	20150120_STAG2gfpcf2_G2G1\MitoSys2\Calibration\mEGFPC1H2B_G2\DE_W0001_P0001\DE_2_W0001_P0001_T0001\TR1_W0001_P0001\TR1_2_W0001_P0001_T0001_R1_P5_K1_Ch2-Ch1.zen
3.360000e+00	1.759833e+02	20150120_STAG2gfpcf2_G2G1\MitoSys2\Calibration\mEGFPC1H2B_G2\DE_W0001_P0001\DE_2_W0001_P0001_T0001\TR1_W0001_P0001\TR1_2_W0001_P0001_T0001_R1_P5_K1_Ch2-Ch1.zen
3.420000e+00	1.905833e+02	20150120_STAG2gfpcf2_G2G1\MitoSys2\Calibration\mEGFPC1H2B_G2\DE_W0001_P0001\DE_2_W0001_P0001_T0001\TR1_W0001_P0001\TR1_2_W0001_P0001_T0001_R1_P5_K1_Ch2-Ch1.zen
3.480000e+00	2.041333e+02	20150120_STAG2gfpcf2_G2G1\MitoSys2\Calibration\mEGFPC1H2B_G2\DE_W0001_P0001\DE_2_W0001_P0001_T0001\TR1_W0001_P0001\TR1_2_W0001_P0001_T0001_R1_P5_K1_Ch2-Ch1.zen
3.540000e+00	2.094666e+02	20150120_STAG2gfpcf2_G2G1\MitoSys2\Calibration\mEGFPC1H2B_G2\DE_W0001_P0001\DE_2_W0001_P0001_T0001\TR1_W0001_P0001\TR1_2_W0001_P0001_T0001_R1_P5_K1_Ch2-Ch1.zen
3.600000e+00	2.013833e+02	20150120_STAG2gfpcf2_G2G1\MitoSys2\Calibration\mEGFPC1H2B_G2\DE_W0001_P0001\DE_2_W0001_P0001_T0001\TR1_W0001_P0001\TR1_2_W0001_P0001_T0001_R1_P5_K1_Ch2-Ch1.zen
3.660000e+00	1.984000e+02	20150120_STAG2gfpcf2_G2G1\MitoSys2\Calibration\mEGFPC1H2B_G2\DE_W0001_P0001\DE_2_W0001_P0001_T0001\TR1_W0001_P0001\TR1_2_W0001_P0001_T0001_R1_P5_K1_Ch2-Ch1.zen
3.720000e+00	2.012166e+02	20150120_STAG2gfpcf2_G2G1\MitoSys2\Calibration\mEGFPC1H2B_G2\DE_W0001_P0001\DE_2_W0001_P0001_T0001\TR1_W0001_P0001\TR1_2_W0001_P0001_T0001_R1_P5_K1_Ch2-Ch1.zen
3.780000e+00	2.038666e+02	20150120_STAG2gfpcf2_G2G1\MitoSys2\Calibration\mEGFPC1H2B_G2\DE_W0001_P0001\DE_2_W0001_P0001_T0001\TR1_W0001_P0001\TR1_2_W0001_P0001_T0001_R1_P5_K1_Ch2-Ch1.zen
3.840000e+00	2.127000e+02	20150120_STAG2gfpcf2_G2G1\MitoSys2\Calibration\mEGFPC1H2B_G2\DE_W0001_P0001\DE_2_W0001_P0001_T0001\TR1_W0001_P0001\TR1_2_W0001_P0001_T0001_R1_P5_K1_Ch2-Ch1.zen
3.900000e+00	2.091666e+02	20150120_STAG2gfpcf2_G2G1\MitoSys2\Calibration\mEGFPC1H2B_G2\DE_W0001_P0001\DE_2_W0001_P0001_T0001\TR1_W0001_P0001\TR1_2_W0001_P0001_T0001_R1_P5_K1_Ch2-Ch1.zen
3.960000e+00	2.182000e+02	20150120_STAG2gfpcf2_G2G1\MitoSys2\Calibration\mEGFPC1H2B_G2\DE_W0001_P0001\DE_2_W0001_P0001_T0001\TR1_W0001_P0001\TR1_2_W0001_P0001_T0001_R1_P5_K1_Ch2-Ch1.zen
4.020000e+00	2.128999e+02	20150120_STAG2gfpcf2_G2G1\MitoSys2\Calibration\mEGFPC1H2B_G2\DE_W0001_P0001\DE_2_W0001_P0001_T0001\TR1_W0001_P0001\TR1_2_W0001_P0001_T0001_R1_P5_K1_Ch2-Ch1.zen
4.080000e+00	2.035166e+02	20150120_STAG2gfpcf2_G2G1\MitoSys2\Calibration\mEGFPC1H2B_G2\DE_W0001_P0001\DE_2_W0001_P0001_T0001\TR1_W0001_P0001\TR1_2_W0001_P0001_T0001_R1_P5_K1_Ch2-Ch1.zen
4.140000e+00	2.082333e+02	20150120_STAG2gfpcf2_G2G1\MitoSys2\Calibration\mEGFPC1H2B_G2\DE_W0001_P0001\DE_2_W0001_P0001_T0001\TR1_W0001_P0001\TR1_2_W0001_P0001_T0001_R1_P5_K1_Ch2-Ch1.zen
4.200000e+00	2.126333e+02	20150120_STAG2gfpcf2_G2G1\MitoSys2\Calibration\mEGFPC1H2B_G2\DE_W0001_P0001\DE_2_W0001_P0001_T0001\TR1_W0001_P0001\TR1_2_W0001_P0001_T0001_R1_P5_K1_Ch2-Ch1.zen
4.260000e+00	2.156333e+02	20150120_STAG2gfpcf2_G2G1\MitoSys2\Calibration\mEGFPC1H2B_G2\DE_W0001_P0001\DE_2_W0001_P0001_T0001\TR1_W0001_P0001\TR1_2_W0001_P0001_T0001_R1_P5_K1_Ch2-Ch1.zen
4.320000e+00	2.301666e+02	20150120_STAG2gfpcf2_G2G1\MitoSys2\Calibration\mEGFPC1H2B_G2\DE_W0001_P0001\DE_2_W0001_P0001_T0001\TR1_W0001_P0001\TR1_2_W0001_P0001_T0001_R1_P5_K1_Ch2-Ch1.zen
4.380000e+00	2.194833e+02	20150120_STAG2gfpcf2_G2G1\MitoSys2\Calibration\mEGFPC1H2B_G2\DE_W0001_P0001\DE_2_W0001_P0001_T0001\TR1_W0001_P0001\TR1_2_W0001_P0001_T0001_R1_P5_K1_Ch2-Ch1.zen
4.440000e+00	2.241000e+02	20150120_STAG2gfpcf2_G2G1\MitoSys2\Calibration\mEGFPC1H2B_G2\DE_W0001_P0001\DE_2_W0001_P0001_T0001\TR1_W0001_P0001\TR1_2_W0001_P0001_T0001_R1_P5_K1_Ch2-Ch1.zen
4.500000e+00	2.221333e+02	20150120_STAG2gfpcf2_G2G1\MitoSys2\Calibration\mEGFPC1H2B_G2\DE_W0001_P0001\DE_2_W0001_P0001_T0001\TR1_W0001_P0001\TR1_2_W0001_P0001_T0001_R1_P5_K1_Ch2-Ch1.zen
4.560000e+00	2.124166e+02	20150120_STAG2gfpcf2_G2G1\MitoSys2\Calibration\mEGFPC1H2B_G2\DE_W0001_P0001\DE_2_W0001_P0001_T0001\TR1_W0001_P0001\TR1_2_W0001_P0001_T0001_R1_P5_K1_Ch2-Ch1.zen
4.620000e+00	2.172333e+02	20150120_STAG2gfpcf2_G2G1\MitoSys2\Calibration\mEGFPC1H2B_G2\DE_W0001_P0001\DE_2_W0001_P0001_T0001\TR1_W0001_P0001\TR1_2_W0001_P0001_T0001_R1_P5_K1_Ch2-Ch1.zen
4.680000e+00	2.082166e+02	20150120_STAG2gfpcf2_G2G1\MitoSys2\Calibration\mEGFPC1H2B_G2\DE_W0001_P0001\DE_2_W0001_P0001_T0001\TR1_W0001_P0001\TR1_2_W0001_P0001_T0001_R1_P5_K1_Ch2-Ch1.zen
4.740000e+00	2.063666e+02	20150120_STAG2gfpcf2_G2G1\MitoSys2\Calibration\mEGFPC1H2B_G2\DE_W0001_P0001\DE_2_W0001_P0001_T0001\TR1_W0001_P0001\TR1_2_W0001_P0001_T0001_R1_P5_K1_Ch2-Ch1.zen
4.800000e+00	2.110833e+02	20150120_STAG2gfpcf2_G2G1\MitoSys2\Calibration\mEGFPC1H2B_G2\DE_W0001_P0001\DE_2_W0001_P0001_T0001\TR1_W0001_P0001\TR1_2_W0001_P0001_T0001_R1_P5_K1_Ch2-Ch1.zen
4.860000e+00	1.980666e+02	20150120_STAG2gfpcf2_G2G1\MitoSys2\Calibration\mEGFPC1H2B_G2\DE_W0001_P0001\DE_2_W0001_P0001_T0001\TR1_W0001_P0001\TR1_2_W0001_P0001_T0001_R1_P5_K1_Ch2-Ch1.zen
4.920000e+00	2.127166e+02	20150120_STAG2gfpcf2_G2G1\MitoSys2\Calibration\mEGFPC1H2B_G2\DE_W0001_P0001\DE_2_W0001_P0001_T0001\TR1_W0001_P0001\TR1_2_W0001_P0001_T0001_R1_P5_K1_Ch2-Ch1.zen
4.980000e+00	2.105000e+02	20150120_STAG2gfpcf2_G2G1\MitoSys2\Calibration\mEGFPC1H2B_G2\DE_W0001_P0001\DE_2_W0001_P0001_T0001\TR1_W0001_P0001\TR1_2_W0001_P0001_T0001_R1_P5_K1_Ch2-Ch1.zen
5.040000e+00	2.203500e+02	20150120_STAG2gfpcf2_G2G1\MitoSys2\Calibration\mEGFPC1H2B_G2\DE_W0001_P0001\DE_2_W0001_P0001_T0001\TR1_W0001_P0001\TR1_2_W0001_P0001_T0001_R1_P5_K1_Ch2-Ch1.zen
5.100000e+00	2.129666e+02	20150120_STAG2gfpcf2_G2G1\MitoSys2\Calibration\mEGFPC1H2B_G2\DE_W0001_P0001\DE_2_W0001_P0001_T0001\TR1_W0001_P0001\TR1_2_W0001_P0001_T0001_R1_P5_K1_Ch2-Ch1.zen
5.160000e+00	2.051833e+02	20150120_STAG2gfpcf2_G2G1\MitoSys2\Calibration\mEGFPC1H2B_G2\DE_W0001_P0001\DE_2_W0001_P0001_T0001\TR1_W0001_P0001\TR1_2_W0001_P0001_T0001_R1_P5_K1_Ch2-Ch1.zen
5.220000e+00	1.969833e+02	20150120_STAG2gfpcf2_G2G1\MitoSys2\Calibration\mEGFPC1H2B_G2\DE_W0001_P0001\DE_2_W0001_P0001_T0001\TR1_W0001_P0001\TR1_2_W0001_P0001_T0001_R1_P5_K1_Ch2-Ch1.zen
5.280000e+00	2.254333e+02	20150120_STAG2gfpcf2_G2G1\MitoSys2\Calibration\mEGFPC1H2B_G2\DE_W0001_P0001\DE_2_W0001_P0001_T0001\TR1_W0001_P0001\TR1_2_W0001_P0001_T0001_R1_P5_K1_Ch2-Ch1.zen
5.340000e+00	2.142166e+02	20150120_STAG2gfpcf2_G2G1\MitoSys2\Calibration\mEGFPC1H2B_G2\DE_W0001_P0001\DE_2_W0001_P0001_T0001\TR1_W0001_P0001\TR1_2_W0001_P0001_T0001_R1_P5_K1_Ch2-Ch1.zen
5.400000e+00	2.038333e+02	20150120_STAG2gfpcf2_G2G1\MitoSys2\Calibration\mEGFPC1H2B_G2\DE_W0001_P0001\DE_2_W0001_P0001_T0001\TR1_W0001_P0001\TR1_2_W0001_P0001_T0001_R1_P5_K1_Ch2-Ch1.zen
5.460000e+00	2.166000e+02	20150120_STAG2gfpcf2_G2G1\MitoSys2\Calibration\mEGFPC1H2B_G2\DE_W0001_P0001\DE_2_W0001_P0001_T0001\TR1_W0001_P0001\TR1_2_W0001_P0001_T0001_R1_P5_K1_Ch2-Ch1.zen
5.520000e+00	2.081833e+02	20150120_STAG2gfpcf2_G2G1\MitoSys2\Calibration\mEGFPC1H2B_G2\DE_W0001_P0001\DE_2_W0001_P0001_T0001\TR1_W0001_P0001\TR1_2_W0001_P0001_T0001_R1_P5_K1_Ch2-Ch1.zen
5.580000e+00	2.084000e+02	20150120_STAG2gfpcf2_G2G1\MitoSys2\Calibration\mEGFPC1H2B_G2\DE_W0001_P0001\DE_2_W0001_P0001_T0001\TR1_W0001_P0001\TR1_2_W0001_P0001_T0001_R1_P5_K1_Ch2-Ch1.zen
5.640000e+00	1.956000e+02	20150120_STAG2gfpcf2_G2G1\MitoSys2\Calibration\mEGFPC1H2B_G2\DE_W0001_P0001\DE_2_W0001_P0001_T0001\TR1_W0001_P0001\TR1_2_W0001_P0001_T0001_R1_P5_K1_Ch2-Ch1.zen
5.700000e+00	2.040166e+02	20150120_STAG2gfpcf2_G2G1\MitoSys2\Calibration\mEGFPC1H2B_G2\DE_W0001_P0001\DE_2_W0001_P0001_T0001\TR1_W0001_P0001\TR1_2_W0001_P0001_T0001_R1_P5_K1_Ch2-Ch1.zen
5.760000e+00	2.262500e+02	20150120_STAG2gfpcf2_G2G1\MitoSys2\Calibration\mEGFPC1H2B_G2\DE_W0001_P0001\DE_2_W0001_P0001_T0001\TR1_W0001_P0001\TR1_2_W0001_P0001_T0001_R1_P5_K1_Ch2-Ch1.zen
5.820000e+00	2.038166e+02	20150120_STAG2gfpcf2_G2G1\MitoSys2\Calibration\mEGFPC1H2B_G2\DE_W0001_P0001\DE_2_W0001_P0001_T0001\TR1_W0001_P0001\TR1_2_W0001_P0001_T0001_R1_P5_K1_Ch2-Ch1.zen
5.880000e+00	2.109833e+02	20150120_STAG2gfpcf2_G2G1\MitoSys2\Calibration\mEGFPC1H2B_G2\DE_W0001_P0001\DE_2_W0001_P0001_T0001\TR1_W0001_P0001\TR1_2_W0001_P0001_T0001_R1_P5_K1_Ch2-Ch1.zen
5.940000e+00	2.072000e+02	20150120_STAG2gfpcf2_G2G1\MitoSys2\Calibration\mEGFPC1H2B_G2\DE_W0001_P0001\DE_2_W0001_P0001_T0001\TR1_W0001_P0001\TR1_2_W0001_P0001_T0001_R1_P5_K1_Ch2-Ch1.zen
6	2.026500e+02	20150120_STAG2gfpcf2_G2G1\MitoSys2\Calibration\mEGFPC1H2B_G2\DE_W0001_P0001\DE_2_W0001_P0001_T0001\TR1_W0001_P0001\TR1_2_W0001_P0001_T0001_R1_P5_K1_Ch2-Ch1.zen
6.060000e+00	2.220666e+02	20150120_STAG2gfpcf2_G2G1\MitoSys2\Calibration\mEGFPC1H2B_G2\DE_W0001_P0001\DE_2_W0001_P0001_T0001\TR1_W0001_P0001\TR1_2_W0001_P0001_T0001_R1_P5_K1_Ch2-Ch1.zen
6.120000e+00	2.193500e+02	20150120_STAG2gfpcf2_G2G1\MitoSys2\Calibration\mEGFPC1H2B_G2\DE_W0001_P0001\DE_2_W0001_P0001_T0001\TR1_W0001_P0001\TR1_2_W0001_P0001_T0001_R1_P5_K1_Ch2-Ch1.zen
6.180000e+00	2.123000e+02	20150120_STAG2gfpcf2_G2G1\MitoSys2\Calibration\mEGFPC1H2B_G2\DE_W0001_P0001\DE_2_W0001_P0001_T0001\TR1_W0001_P0001\TR1_2_W0001_P0001_T0001_R1_P5_K1_Ch2-Ch1.zen
6.240000e+00	2.071500e+02	20150120_STAG2gfpcf2_G2G1\MitoSys2\Calibration\mEGFPC1H2B_G2\DE_W0001_P0001\DE_2_W0001_P0001_T0001\TR1_W0001_P0001\TR1_2_W0001_P0001_T0001_R1_P5_K1_Ch2-Ch1.zen
6.300000e+00	2.088666e+02	20150120_STAG2gfpcf2_G2G1\MitoSys2\Calibration\mEGFPC1H2B_G2\DE_W0001_P0001\DE_2_W0001_P0001_T0001\TR1_W0001_P0001\TR1_2_W0001_P0001_T0001_R1_P5_K1_Ch2-Ch1.zen
6.360000e+00	2.086833e+02	20150120_STAG2gfpcf2_G2G1\MitoSys2\Calibration\mEGFPC1H2B_G2\DE_W0001_P0001\DE_2_W0001_P0001_T0001\TR1_W0001_P0001\TR1_2_W0001_P0001_T0001_R1_P5_K1_Ch2-Ch1.zen
6.420000e+00	2.029666e+02	20150120_STAG2gfpcf2_G2G1\MitoSys2\Calibration\mEGFPC1H2B_G2\DE_W0001_P0001\DE_2_W0001_P0001_T0001\TR1_W0001_P0001\TR1_2_W0001_P0001_T0001_R1_P5_K1_Ch2-Ch1.zen
6.480000e+00	2.161666e+02	20150120_STAG2gfpcf2_G2G1\MitoSys2\Calibration\mEGFPC1H2B_G2\DE_W0001_P0001\DE_2_W0001_P0001_T0001\TR1_W0001_P0001\TR1_2_W0001_P0001_T0001_R1_P5_K1_Ch2-Ch1.zen
6.540000e+00	2.167500e+02	20150120_STAG2gfpcf2_G2G1\MitoSys2\Calibration\mEGFPC1H2B_G2\DE_W0001_P0001\DE_2_W0001_P0001_T0001\TR1_W0001_P0001\TR1_2_W0001_P0001_T0001_R1_P5_K1_Ch2-Ch1.zen
6.600000e+00	2.086333e+02	20150120_STAG2gfpcf2_G2G1\MitoSys2\Calibration\mEGFPC1H2B_G2\DE_W0001_P0001\DE_2_W0001_P0001_T0001\TR1_W0001_P0001\TR1_2_W0001_P0001_T0001_R1_P5_K1_Ch2-Ch1.zen
6.660000e+00	2.083166e+02	20150120_STAG2gfpcf2_G2G1\MitoSys2\Calibration\mEGFPC1H2B_G2\DE_W0001_P0001\DE_2_W0001_P0001_T0001\TR1_W0001_P0001\TR1_2_W0001_P0001_T0001_R1_P5_K1_Ch2-Ch1.zen
6.720000e+00	2.075000e+02	20150120_STAG2gfpcf2_G2G1\MitoSys2\Calibration\mEGFPC1H2B_G2\DE_W0001_P0001\DE_2_W0001_P0001_T0001\TR1_W0001_P0001\TR1_2_W0001_P0001_T0001_R1_P5_K1_Ch2-Ch1.zen
6.780000e+00	2.098833e+02	20150120_STAG2gfpcf2_G2G1\MitoSys2\Calibration\mEGFPC1H2B_G2\DE_W0001_P0001\DE_2_W0001_P0001_T0001\TR1_W0001_P0001\TR1_2_W0001_P0001_T0001_R1_P5_K1_Ch2-Ch1.zen
6.840000e+00	2.006666e+02	20150120_STAG2gfpcf2_G2G1\MitoSys2\Calibration\mEGFPC1H2B_G2\DE_W0001_P0001\DE_2_W0001_P0001_T0001\TR1_W0001_P0001\TR1_2_W0001_P0001_T0001_R1_P5_K1_Ch2-Ch1.zen
6.900000e+00	2.158666e+02	20150120_STAG2gfpcf2_G2G1\MitoSys2\Calibration\mEGFPC1H2B_G2\DE_W0001_P0001\DE_2_W0001_P0001_T0001\TR1_W0001_P0001\TR1_2_W0001_P0001_T0001_R1_P5_K1_Ch2-Ch1.zen
6.960000e+00	2.068500e+02	20150120_STAG2gfpcf2_G2G1\MitoSys2\Calibration\mEGFPC1H2B_G2\DE_W0001_P0001\DE_2_W0001_P0001_T0001\TR1_W0001_P0001\TR1_2_W0001_P0001_T0001_R1_P5_K1_Ch2-Ch1.zen
7.020000e+00	2.083166e+02	20150120_STAG2gfpcf2_G2G1\MitoSys2\Calibration\mEGFPC1H2B_G2\DE_W0001_P0001\DE_2_W0001_P0001_T0001\TR1_W0001_P0001\TR1_2_W0001_P0001_T0001_R1_P5_K1_Ch2-Ch1.zen
7.080000e+00	2.035666e+02	20150120_STAG2gfpcf2_G2G1\MitoSys2\Calibration\mEGFPC1H2B_G2\DE_W0001_P0001\DE_2_W0001_P0001_T0001\TR1_W0001_P0001\TR1_2_W0001_P0001_T0001_R1_P5_K1_Ch2-Ch1.zen
7.140000e+00	1.990666e+02	20150120_STAG2gfpcf2_G2G1\MitoSys2\Calibration\mEGFPC1H2B_G2\DE_W0001_P0001\DE_2_W0001_P0001_T0001\TR1_W0001_P0001\TR1_2_W0001_P0001_T0001_R1_P5_K1_Ch2-Ch1.zen
7.200000e+00	2.065833e+02	20150120_STAG2gfpcf2_G2G1\MitoSys2\Calibration\mEGFPC1H2B_G2\DE_W0001_P0001\DE_2_W0001_P0001_T0001\TR1_W0001_P0001\TR1_2_W0001_P0001_T0001_R1_P5_K1_Ch2-Ch1.zen
7.260000e+00	1.941333e+02	20150120_STAG2gfpcf2_G2G1\MitoSys2\Calibration\mEGFPC1H2B_G2\DE_W0001_P0001\DE_2_W0001_P0001_T0001\TR1_W0001_P0001\TR1_2_W0001_P0001_T0001_R1_P5_K1_Ch2-Ch1.zen
7.320000e+00	2.100833e+02	20150120_STAG2gfpcf2_G2G1\MitoSys2\Calibration\mEGFPC1H2B_G2\DE_W0001_P0001\DE_2_W0001_P0001_T0001\TR1_W0001_P0001\TR1_2_W0001_P0001_T0001_R1_P5_K1_Ch2-Ch1.zen
7.380000e+00	2.124333e+02	20150120_STAG2gfpcf2_G2G1\MitoSys2\Calibration\mEGFPC1H2B_G2\DE_W0001_P0001\DE_2_W0001_P0001_T0001\TR1_W0001_P0001\TR1_2_W0001_P0001_T0001_R1_P5_K1_Ch2-Ch1.zen
7.440000e+00	1.976833e+02	20150120_STAG2gfpcf2_G2G1\MitoSys2\Calibration\mEGFPC1H2B_G2\DE_W0001_P0001\DE_2_W0001_P0001_T0001\TR1_W0001_P0001\TR1_2_W0001_P0001_T0001_R1_P5_K1_Ch2-Ch1.zen
7.500000e+00	1.972666e+02	20150120_STAG2gfpcf2_G2G1\MitoSys2\Calibration\mEGFPC1H2B_G2\DE_W0001_P0001\DE_2_W0001_P0001_T0001\TR1_W0001_P0001\TR1_2_W0001_P0001_T0001_R1_P5_K1_Ch2-Ch1.zen
7.560000e+00	2.038833e+02	20150120_STAG2gfpcf2_G2G1\MitoSys2\Calibration\mEGFPC1H2B_G2\DE_W0001_P0001\DE_2_W0001_P0001_T0001\TR1_W0001_P0001\TR1_2_W0001_P0001_T0001_R1_P5_K1_Ch2-Ch1.zen
7.620000e+00	1.901833e+02	20150120_STAG2gfpcf2_G2G1\MitoSys2\Calibration\mEGFPC1H2B_G2\DE_W0001_P0001\DE_2_W0001_P0001_T0001\TR1_W0001_P0001\TR1_2_W0001_P0001_T0001_R1_P5_K1_Ch2-Ch1.zen
7.680000e+00	2.042333e+02	20150120_STAG2gfpcf2_G2G1\MitoSys2\Calibration\mEGFPC1H2B_G2\DE_W0001_P0001\DE_2_W0001_P0001_T0001\TR1_W0001_P0001\TR1_2_W0001_P0001_T0001_R1_P5_K1_Ch2-Ch1.zen
7.740000e+00	2.181333e+02	20150120_STAG2gfpcf2_G2G1\MitoSys2\Calibration\mEGFPC1H2B_G2\DE_W0001_P0001\DE_2_W0001_P0001_T0001\TR1_W0001_P0001\TR1_2_W0001_P0001_T0001_R1_P5_K1_Ch2-Ch1.zen
7.800000e+00	2.160500e+02	20150120_STAG2gfpcf2_G2G1\MitoSys2\Calibration\mEGFPC1H2B_G2\DE_W0001_P0001\DE_2_W0001_P0001_T0001\TR1_W0001_P0001\TR1_2_W0001_P0001_T0001_R1_P5_K1_Ch2-Ch1.zen
7.860000e+00	2.184500e+02	20150120_STAG2gfpcf2_G2G1\MitoSys2\Calibration\mEGFPC1H2B_G2\DE_W0001_P0001\DE_2_W0001_P0001_T0001\TR1_W0001_P0001\TR1_2_W0001_P0001_T0001_R1_P5_K1_Ch2-Ch1.zen
7.920000e+00	2.131166e+02	20150120_STAG2gfpcf2_G2G1\MitoSys2\Calibration\mEGFPC1H2B_G2\DE_W0001_P0001\DE_2_W0001_P0001_T0001\TR1_W0001_P0001\TR1_2_W0001_P0001_T0001_R1_P5_K1_Ch2-Ch1.zen
7.980000e+00	2.044333e+02	20150120_STAG2gfpcf2_G2G1\MitoSys2\Calibration\mEGFPC1H2B_G2\DE_W0001_P0001\DE_2_W0001_P0001_T0001\TR1_W0001_P0001\TR1_2_W0001_P0001_T0001_R1_P5_K1_Ch2-Ch1.zen
8.040000e+00	2.114333e+02	20150120_STAG2gfpcf2_G2G1\MitoSys2\Calibration\mEGFPC1H2B_G2\DE_W0001_P0001\DE_2_W0001_P0001_T0001\TR1_W0001_P0001\TR1_2_W0001_P0001_T0001_R1_P5_K1_Ch2-Ch1.zen
8.100000e+00	2.071333e+02	20150120_STAG2gfpcf2_G2G1\MitoSys2\Calibration\mEGFPC1H2B_G2\DE_W0001_P0001\DE_2_W0001_P0001_T0001\TR1_W0001_P0001\TR1_2_W0001_P0001_T0001_R1_P5_K1_Ch2-Ch1.zen
8.160000e+00	1.998833e+02	20150120_STAG2gfpcf2_G2G1\MitoSys2\Calibration\mEGFPC1H2B_G2\DE_W0001_P0001\DE_2_W0001_P0001_T0001\TR1_W0001_P0001\TR1_2_W0001_P0001_T0001_R1_P5_K1_Ch2-Ch1.zen
8.220000e+00	2.226000e+02	20150120_STAG2gfpcf2_G2G1\MitoSys2\Calibration\mEGFPC1H2B_G2\DE_W0001_P0001\DE_2_W0001_P0001_T0001\TR1_W0001_P0001\TR1_2_W0001_P0001_T0001_R1_P5_K1_Ch2-Ch1.zen
8.280000e+00	2.159500e+02	20150120_STAG2gfpcf2_G2G1\MitoSys2\Calibration\mEGFPC1H2B_G2\DE_W0001_P0001\DE_2_W0001_P0001_T0001\TR1_W0001_P0001\TR1_2_W0001_P0001_T0001_R1_P5_K1_Ch2-Ch1.zen
8.340000e+00	2.025666e+02	20150120_STAG2gfpcf2_G2G1\MitoSys2\Calibration\mEGFPC1H2B_G2\DE_W0001_P0001\DE_2_W0001_P0001_T0001\TR1_W0001_P0001\TR1_2_W0001_P0001_T0001_R1_P5_K1_Ch2-Ch1.zen
8.400000e+00	1.997000e+02	20150120_STAG2gfpcf2_G2G1\MitoSys2\Calibration\mEGFPC1H2B_G2\DE_W0001_P0001\DE_2_W0001_P0001_T0001\TR1_W0001_P0001\TR1_2_W0001_P0001_T0001_R1_P5_K1_Ch2-Ch1.zen
8.460000e+00	2.060500e+02	20150120_STAG2gfpcf2_G2G1\MitoSys2\Calibration\mEGFPC1H2B_G2\DE_W0001_P0001\DE_2_W0001_P0001_T0001\TR1_W0001_P0001\TR1_2_W0001_P0001_T0001_R1_P5_K1_Ch2-Ch1.zen
8.520000e+00	1.933333e+02	20150120_STAG2gfpcf2_G2G1\MitoSys2\Calibration\mEGFPC1H2B_G2\DE_W0001_P0001\DE_2_W0001_P0001_T0001\TR1_W0001_P0001\TR1_2_W0001_P0001_T0001_R1_P5_K1_Ch2-Ch1.zen
8.580000e+00	2.023166e+02	20150120_STAG2gfpcf2_G2G1\MitoSys2\Calibration\mEGFPC1H2B_G2\DE_W0001_P0001\DE_2_W0001_P0001_T0001\TR1_W0001_P0001\TR1_2_W0001_P0001_T0001_R1_P5_K1_Ch2-Ch1.zen
8.640000e+00	1.910500e+02	20150120_STAG2gfpcf2_G2G1\MitoSys2\Calibration\mEGFPC1H2B_G2\DE_W0001_P0001\DE_2_W0001_P0001_T0001\TR1_W0001_P0001\TR1_2_W0001_P0001_T0001_R1_P5_K1_Ch2-Ch1.zen
8.700000e+00	1.940500e+02	20150120_STAG2gfpcf2_G2G1\MitoSys2\Calibration\mEGFPC1H2B_G2\DE_W0001_P0001\DE_2_W0001_P0001_T0001\TR1_W0001_P0001\TR1_2_W0001_P0001_T0001_R1_P5_K1_Ch2-Ch1.zen
8.760000e+00	1.931833e+02	20150120_STAG2gfpcf2_G2G1\MitoSys2\Calibration\mEGFPC1H2B_G2\DE_W0001_P0001\DE_2_W0001_P0001_T0001\TR1_W0001_P0001\TR1_2_W0001_P0001_T0001_R1_P5_K1_Ch2-Ch1.zen
8.820000e+00	1.963666e+02	20150120_STAG2gfpcf2_G2G1\MitoSys2\Calibration\mEGFPC1H2B_G2\DE_W0001_P0001\DE_2_W0001_P0001_T0001\TR1_W0001_P0001\TR1_2_W0001_P0001_T0001_R1_P5_K1_Ch2-Ch1.zen
8.880000e+00	2.037000e+02	20150120_STAG2gfpcf2_G2G1\MitoSys2\Calibration\mEGFPC1H2B_G2\DE_W0001_P0001\DE_2_W0001_P0001_T0001\TR1_W0001_P0001\TR1_2_W0001_P0001_T0001_R1_P5_K1_Ch2-Ch1.zen
8.940000e+00	2.037166e+02	20150120_STAG2gfpcf2_G2G1\MitoSys2\Calibration\mEGFPC1H2B_G2\DE_W0001_P0001\DE_2_W0001_P0001_T0001\TR1_W0001_P0001\TR1_2_W0001_P0001_T0001_R1_P5_K1_Ch2-Ch1.zen
9	2.007666e+02	20150120_STAG2gfpcf2_G2G1\MitoSys2\Calibration\mEGFPC1H2B_G2\DE_W0001_P0001\DE_2_W0001_P0001_T0001\TR1_W0001_P0001\TR1_2_W0001_P0001_T0001_R1_P5_K1_Ch2-Ch1.zen
9.060000e+00	2.039833e+02	20150120_STAG2gfpcf2_G2G1\MitoSys2\Calibration\mEGFPC1H2B_G2\DE_W0001_P0001\DE_2_W0001_P0001_T0001\TR1_W0001_P0001\TR1_2_W0001_P0001_T0001_R1_P5_K1_Ch2-Ch1.zen
9.120000e+00	1.995166e+02	20150120_STAG2gfpcf2_G2G1\MitoSys2\Calibration\mEGFPC1H2B_G2\DE_W0001_P0001\DE_2_W0001_P0001_T0001\TR1_W0001_P0001\TR1_2_W0001_P0001_T0001_R1_P5_K1_Ch2-Ch1.zen
9.180000e+00	2.082500e+02	20150120_STAG2gfpcf2_G2G1\MitoSys2\Calibration\mEGFPC1H2B_G2\DE_W0001_P0001\DE_2_W0001_P0001_T0001\TR1_W0001_P0001\TR1_2_W0001_P0001_T0001_R1_P5_K1_Ch2-Ch1.zen
9.240000e+00	2.053166e+02	20150120_STAG2gfpcf2_G2G1\MitoSys2\Calibration\mEGFPC1H2B_G2\DE_W0001_P0001\DE_2_W0001_P0001_T0001\TR1_W0001_P0001\TR1_2_W0001_P0001_T0001_R1_P5_K1_Ch2-Ch1.zen
9.300000e+00	2.185666e+02	20150120_STAG2gfpcf2_G2G1\MitoSys2\Calibration\mEGFPC1H2B_G2\DE_W0001_P0001\DE_2_W0001_P0001_T0001\TR1_W0001_P0001\TR1_2_W0001_P0001_T0001_R1_P5_K1_Ch2-Ch1.zen
9.360000e+00	2.102666e+02	20150120_STAG2gfpcf2_G2G1\MitoSys2\Calibration\mEGFPC1H2B_G2\DE_W0001_P0001\DE_2_W0001_P0001_T0001\TR1_W0001_P0001\TR1_2_W0001_P0001_T0001_R1_P5_K1_Ch2-Ch1.zen
9.420000e+00	2.127833e+02	20150120_STAG2gfpcf2_G2G1\MitoSys2\Calibration\mEGFPC1H2B_G2\DE_W0001_P0001\DE_2_W0001_P0001_T0001\TR1_W0001_P0001\TR1_2_W0001_P0001_T0001_R1_P5_K1_Ch2-Ch1.zen
9.480000e+00	2.131499e+02	20150120_STAG2gfpcf2_G2G1\MitoSys2\Calibration\mEGFPC1H2B_G2\DE_W0001_P0001\DE_2_W0001_P0001_T0001\TR1_W0001_P0001\TR1_2_W0001_P0001_T0001_R1_P5_K1_Ch2-Ch1.zen
9.540000e+00	2.157500e+02	20150120_STAG2gfpcf2_G2G1\MitoSys2\Calibration\mEGFPC1H2B_G2\DE_W0001_P0001\DE_2_W0001_P0001_T0001\TR1_W0001_P0001\TR1_2_W0001_P0001_T0001_R1_P5_K1_Ch2-Ch1.zen
9.600000e+00	2.067166e+02	20150120_STAG2gfpcf2_G2G1\MitoSys2\Calibration\mEGFPC1H2B_G2\DE_W0001_P0001\DE_2_W0001_P0001_T0001\TR1_W0001_P0001\TR1_2_W0001_P0001_T0001_R1_P5_K1_Ch2-Ch1.zen
9.660000e+00	2.197666e+02	20150120_STAG2gfpcf2_G2G1\MitoSys2\Calibration\mEGFPC1H2B_G2\DE_W0001_P0001\DE_2_W0001_P0001_T0001\TR1_W0001_P0001\TR1_2_W0001_P0001_T0001_R1_P5_K1_Ch2-Ch1.zen
9.720000e+00	2.330666e+02	20150120_STAG2gfpcf2_G2G1\MitoSys2\Calibration\mEGFPC1H2B_G2\DE_W0001_P0001\DE_2_W0001_P0001_T0001\TR1_W0001_P0001\TR1_2_W0001_P0001_T0001_R1_P5_K1_Ch2-Ch1.zen
9.780000e+00	2.127833e+02	20150120_STAG2gfpcf2_G2G1\MitoSys2\Calibration\mEGFPC1H2B_G2\DE_W0001_P0001\DE_2_W0001_P0001_T0001\TR1_W0001_P0001\TR1_2_W0001_P0001_T0001_R1_P5_K1_Ch2-Ch1.zen
9.840000e+00	2.206833e+02	20150120_STAG2gfpcf2_G2G1\MitoSys2\Calibration\mEGFPC1H2B_G2\DE_W0001_P0001\DE_2_W0001_P0001_T0001\TR1_W0001_P0001\TR1_2_W0001_P0001_T0001_R1_P5_K1_Ch2-Ch1.zen
9.900000e+00	2.165833e+02	20150120_STAG2gfpcf2_G2G1\MitoSys2\Calibration\mEGFPC1H2B_G2\DE_W0001_P0001\DE_2_W0001_P0001_T0001\TR1_W0001_P0001\TR1_2_W0001_P0001_T0001_R1_P5_K1_Ch2-Ch1.zen
9.960000e+00	2.333666e+02	20150120_STAG2gfpcf2_G2G1\MitoSys2\Calibration\mEGFPC1H2B_G2\DE_W0001_P0001\DE_2_W0001_P0001_T0001\TR1_W0001_P0001\TR1_2_W0001_P0001_T0001_R1_P5_K1_Ch2-Ch1.zen
1.002000e+01	2.335333e+02	20150120_STAG2gfpcf2_G2G1\MitoSys2\Calibration\mEGFPC1H2B_G2\DE_W0001_P0001\DE_2_W0001_P0001_T0001\TR1_W0001_P0001\TR1_2_W0001_P0001_T0001_R1_P5_K1_Ch2-Ch1.zen
1.008000e+01	2.247166e+02	20150120_STAG2gfpcf2_G2G1\MitoSys2\Calibration\mEGFPC1H2B_G2\DE_W0001_P0001\DE_2_W0001_P0001_T0001\TR1_W0001_P0001\TR1_2_W0001_P0001_T0001_R1_P5_K1_Ch2-Ch1.zen
1.014000e+01	2.298000e+02	20150120_STAG2gfpcf2_G2G1\MitoSys2\Calibration\mEGFPC1H2B_G2\DE_W0001_P0001\DE_2_W0001_P0001_T0001\TR1_W0001_P0001\TR1_2_W0001_P0001_T0001_R1_P5_K1_Ch2-Ch1.zen
1.020000e+01	2.356000e+02	20150120_STAG2gfpcf2_G2G1\MitoSys2\Calibration\mEGFPC1H2B_G2\DE_W0001_P0001\DE_2_W0001_P0001_T0001\TR1_W0001_P0001\TR1_2_W0001_P0001_T0001_R1_P5_K1_Ch2-Ch1.zen
1.026000e+01	2.259166e+02	20150120_STAG2gfpcf2_G2G1\MitoSys2\Calibration\mEGFPC1H2B_G2\DE_W0001_P0001\DE_2_W0001_P0001_T0001\TR1_W0001_P0001\TR1_2_W0001_P0001_T0001_R1_P5_K1_Ch2-Ch1.zen
1.032000e+01	2.281333e+02	20150120_STAG2gfpcf2_G2G1\MitoSys2\Calibration\mEGFPC1H2B_G2\DE_W0001_P0001\DE_2_W0001_P0001_T0001\TR1_W0001_P0001\TR1_2_W0001_P0001_T0001_R1_P5_K1_Ch2-Ch1.zen
1.038000e+01	2.354666e+02	20150120_STAG2gfpcf2_G2G1\MitoSys2\Calibration\mEGFPC1H2B_G2\DE_W0001_P0001\DE_2_W0001_P0001_T0001\TR1_W0001_P0001\TR1_2_W0001_P0001_T0001_R1_P5_K1_Ch2-Ch1.zen
1.044000e+01	2.297166e+02	20150120_STAG2gfpcf2_G2G1\MitoSys2\Calibration\mEGFPC1H2B_G2\DE_W0001_P0001\DE_2_W0001_P0001_T0001\TR1_W0001_P0001\TR1_2_W0001_P0001_T0001_R1_P5_K1_Ch2-Ch1.zen
1.050000e+01	2.381000e+02	20150120_STAG2gfpcf2_G2G1\MitoSys2\Calibration\mEGFPC1H2B_G2\DE_W0001_P0001\DE_2_W0001_P0001_T0001\TR1_W0001_P0001\TR1_2_W0001_P0001_T0001_R1_P5_K1_Ch2-Ch1.zen
1.056000e+01	2.216333e+02	20150120_STAG2gfpcf2_G2G1\MitoSys2\Calibration\mEGFPC1H2B_G2\DE_W0001_P0001\DE_2_W0001_P0001_T0001\TR1_W0001_P0001\TR1_2_W0001_P0001_T0001_R1_P5_K1_Ch2-Ch1.zen
1.062000e+01	2.248500e+02	20150120_STAG2gfpcf2_G2G1\MitoSys2\Calibration\mEGFPC1H2B_G2\DE_W0001_P0001\DE_2_W0001_P0001_T0001\TR1_W0001_P0001\TR1_2_W0001_P0001_T0001_R1_P5_K1_Ch2-Ch1.zen
1.068000e+01	2.438500e+02	20150120_STAG2gfpcf2_G2G1\MitoSys2\Calibration\mEGFPC1H2B_G2\DE_W0001_P0001\DE_2_W0001_P0001_T0001\TR1_W0001_P0001\TR1_2_W0001_P0001_T0001_R1_P5_K1_Ch2-Ch1.zen
1.074000e+01	2.427666e+02	20150120_STAG2gfpcf2_G2G1\MitoSys2\Calibration\mEGFPC1H2B_G2\DE_W0001_P0001\DE_2_W0001_P0001_T0001\TR1_W0001_P0001\TR1_2_W0001_P0001_T0001_R1_P5_K1_Ch2-Ch1.zen
1.080000e+01	2.504666e+02	20150120_STAG2gfpcf2_G2G1\MitoSys2\Calibration\mEGFPC1H2B_G2\DE_W0001_P0001\DE_2_W0001_P0001_T0001\TR1_W0001_P0001\TR1_2_W0001_P0001_T0001_R1_P5_K1_Ch2-Ch1.zen
1.086000e+01	2.192000e+02	20150120_STAG2gfpcf2_G2G1\MitoSys2\Calibration\mEGFPC1H2B_G2\DE_W0001_P0001\DE_2_W0001_P0001_T0001\TR1_W0001_P0001\TR1_2_W0001_P0001_T0001_R1_P5_K1_Ch2-Ch1.zen
1.092000e+01	2.444500e+02	20150120_STAG2gfpcf2_G2G1\MitoSys2\Calibration\mEGFPC1H2B_G2\DE_W0001_P0001\DE_2_W0001_P0001_T0001\TR1_W0001_P0001\TR1_2_W0001_P0001_T0001_R1_P5_K1_Ch2-Ch1.zen
1.098000e+01	2.346000e+02	20150120_STAG2gfpcf2_G2G1\MitoSys2\Calibration\mEGFPC1H2B_G2\DE_W0001_P0001\DE_2_W0001_P0001_T0001\TR1_W0001_P0001\TR1_2_W0001_P0001_T0001_R1_P5_K1_Ch2-Ch1.zen
1.104000e+01	2.333999e+02	20150120_STAG2gfpcf2_G2G1\MitoSys2\Calibration\mEGFPC1H2B_G2\DE_W0001_P0001\DE_2_W0001_P0001_T0001\TR1_W0001_P0001\TR1_2_W0001_P0001_T0001_R1_P5_K1_Ch2-Ch1.zen
1.110000e+01	2.361000e+02	20150120_STAG2gfpcf2_G2G1\MitoSys2\Calibration\mEGFPC1H2B_G2\DE_W0001_P0001\DE_2_W0001_P0001_T0001\TR1_W0001_P0001\TR1_2_W0001_P0001_T0001_R1_P5_K1_Ch2-Ch1.zen
1.116000e+01	2.486666e+02	20150120_STAG2gfpcf2_G2G1\MitoSys2\Calibration\mEGFPC1H2B_G2\DE_W0001_P0001\DE_2_W0001_P0001_T0001\TR1_W0001_P0001\TR1_2_W0001_P0001_T0001_R1_P5_K1_Ch2-Ch1.zen
1.122000e+01	2.427833e+02	20150120_STAG2gfpcf2_G2G1\MitoSys2\Calibration\mEGFPC1H2B_G2\DE_W0001_P0001\DE_2_W0001_P0001_T0001\TR1_W0001_P0001\TR1_2_W0001_P0001_T0001_R1_P5_K1_Ch2-Ch1.zen
1.128000e+01	2.609666e+02	20150120_STAG2gfpcf2_G2G1\MitoSys2\Calibration\mEGFPC1H2B_G2\DE_W0001_P0001\DE_2_W0001_P0001_T0001\TR1_W0001_P0001\TR1_2_W0001_P0001_T0001_R1_P5_K1_Ch2-Ch1.zen
1.134000e+01	2.479166e+02	20150120_STAG2gfpcf2_G2G1\MitoSys2\Calibration\mEGFPC1H2B_G2\DE_W0001_P0001\DE_2_W0001_P0001_T0001\TR1_W0001_P0001\TR1_2_W0001_P0001_T0001_R1_P5_K1_Ch2-Ch1.zen
1.140000e+01	2.592333e+02	20150120_STAG2gfpcf2_G2G1\MitoSys2\Calibration\mEGFPC1H2B_G2\DE_W0001_P0001\DE_2_W0001_P0001_T0001\TR1_W0001_P0001\TR1_2_W0001_P0001_T0001_R1_P5_K1_Ch2-Ch1.zen
1.146000e+01	2.607166e+02	20150120_STAG2gfpcf2_G2G1\MitoSys2\Calibration\mEGFPC1H2B_G2\DE_W0001_P0001\DE_2_W0001_P0001_T0001\TR1_W0001_P0001\TR1_2_W0001_P0001_T0001_R1_P5_K1_Ch2-Ch1.zen
1.152000e+01	2.620999e+02	20150120_STAG2gfpcf2_G2G1\MitoSys2\Calibration\mEGFPC1H2B_G2\DE_W0001_P0001\DE_2_W0001_P0001_T0001\TR1_W0001_P0001\TR1_2_W0001_P0001_T0001_R1_P5_K1_Ch2-Ch1.zen
1.158000e+01	2.530499e+02	20150120_STAG2gfpcf2_G2G1\MitoSys2\Calibration\mEGFPC1H2B_G2\DE_W0001_P0001\DE_2_W0001_P0001_T0001\TR1_W0001_P0001\TR1_2_W0001_P0001_T0001_R1_P5_K1_Ch2-Ch1.zen
1.164000e+01	2.471333e+02	20150120_STAG2gfpcf2_G2G1\MitoSys2\Calibration\mEGFPC1H2B_G2\DE_W0001_P0001\DE_2_W0001_P0001_T0001\TR1_W0001_P0001\TR1_2_W0001_P0001_T0001_R1_P5_K1_Ch2-Ch1.zen
1.170000e+01	2.454166e+02	20150120_STAG2gfpcf2_G2G1\MitoSys2\Calibration\mEGFPC1H2B_G2\DE_W0001_P0001\DE_2_W0001_P0001_T0001\TR1_W0001_P0001\TR1_2_W0001_P0001_T0001_R1_P5_K1_Ch2-Ch1.zen
1.176000e+01	2.588666e+02	20150120_STAG2gfpcf2_G2G1\MitoSys2\Calibration\mEGFPC1H2B_G2\DE_W0001_P0001\DE_2_W0001_P0001_T0001\TR1_W0001_P0001\TR1_2_W0001_P0001_T0001_R1_P5_K1_Ch2-Ch1.zen
1.182000e+01	2.555499e+02	20150120_STAG2gfpcf2_G2G1\MitoSys2\Calibration\mEGFPC1H2B_G2\DE_W0001_P0001\DE_2_W0001_P0001_T0001\TR1_W0001_P0001\TR1_2_W0001_P0001_T0001_R1_P5_K1_Ch2-Ch1.zen
1.188000e+01	2.505333e+02	20150120_STAG2gfpcf2_G2G1\MitoSys2\Calibration\mEGFPC1H2B_G2\DE_W0001_P0001\DE_2_W0001_P0001_T0001\TR1_W0001_P0001\TR1_2_W0001_P0001_T0001_R1_P5_K1_Ch2-Ch1.zen
1.194000e+01	2.431499e+02	20150120_STAG2gfpcf2_G2G1\MitoSys2\Calibration\mEGFPC1H2B_G2\DE_W0001_P0001\DE_2_W0001_P0001_T0001\TR1_W0001_P0001\TR1_2_W0001_P0001_T0001_R1_P5_K1_Ch2-Ch1.zen
12	2.463500e+02	20150120_STAG2gfpcf2_G2G1\MitoSys2\Calibration\mEGFPC1H2B_G2\DE_W0001_P0001\DE_2_W0001_P0001_T0001\TR1_W0001_P0001\TR1_2_W0001_P0001_T0001_R1_P5_K1_Ch2-Ch1.zen
1.206000e+01	2.587833e+02	20150120_STAG2gfpcf2_G2G1\MitoSys2\Calibration\mEGFPC1H2B_G2\DE_W0001_P0001\DE_2_W0001_P0001_T0001\TR1_W0001_P0001\TR1_2_W0001_P0001_T0001_R1_P5_K1_Ch2-Ch1.zen
1.212000e+01	2.542833e+02	20150120_STAG2gfpcf2_G2G1\MitoSys2\Calibration\mEGFPC1H2B_G2\DE_W0001_P0001\DE_2_W0001_P0001_T0001\TR1_W0001_P0001\TR1_2_W0001_P0001_T0001_R1_P5_K1_Ch2-Ch1.zen
1.218000e+01	2.353166e+02	20150120_STAG2gfpcf2_G2G1\MitoSys2\Calibration\mEGFPC1H2B_G2\DE_W0001_P0001\DE_2_W0001_P0001_T0001\TR1_W0001_P0001\TR1_2_W0001_P0001_T0001_R1_P5_K1_Ch2-Ch1.zen
1.224000e+01	2.523500e+02	20150120_STAG2gfpcf2_G2G1\MitoSys2\Calibration\mEGFPC1H2B_G2\DE_W0001_P0001\DE_2_W0001_P0001_T0001\TR1_W0001_P0001\TR1_2_W0001_P0001_T0001_R1_P5_K1_Ch2-Ch1.zen
1.230000e+01	2.411166e+02	20150120_STAG2gfpcf2_G2G1\MitoSys2\Calibration\mEGFPC1H2B_G2\DE_W0001_P0001\DE_2_W0001_P0001_T0001\TR1_W0001_P0001\TR1_2_W0001_P0001_T0001_R1_P5_K1_Ch2-Ch1.zen
1.236000e+01	2.626499e+02	20150120_STAG2gfpcf2_G2G1\MitoSys2\Calibration\mEGFPC1H2B_G2\DE_W0001_P0001\DE_2_W0001_P0001_T0001\TR1_W0001_P0001\TR1_2_W0001_P0001_T0001_R1_P5_K1_Ch2-Ch1.zen
1.242000e+01	2.502000e+02	20150120_STAG2gfpcf2_G2G1\MitoSys2\Calibration\mEGFPC1H2B_G2\DE_W0001_P0001\DE_2_W0001_P0001_T0001\TR1_W0001_P0001\TR1_2_W0001_P0001_T0001_R1_P5_K1_Ch2-Ch1.zen
1.248000e+01	2.471166e+02	20150120_STAG2gfpcf2_G2G1\MitoSys2\Calibration\mEGFPC1H2B_G2\DE_W0001_P0001\DE_2_W0001_P0001_T0001\TR1_W0001_P0001\TR1_2_W0001_P0001_T0001_R1_P5_K1_Ch2-Ch1.zen
1.254000e+01	2.262166e+02	20150120_STAG2gfpcf2_G2G1\MitoSys2\Calibration\mEGFPC1H2B_G2\DE_W0001_P0001\DE_2_W0001_P0001_T0001\TR1_W0001_P0001\TR1_2_W0001_P0001_T0001_R1_P5_K1_Ch2-Ch1.zen
1.260000e+01	2.366000e+02	20150120_STAG2gfpcf2_G2G1\MitoSys2\Calibration\mEGFPC1H2B_G2\DE_W0001_P0001\DE_2_W0001_P0001_T0001\TR1_W0001_P0001\TR1_2_W0001_P0001_T0001_R1_P5_K1_Ch2-Ch1.zen
1.266000e+01	2.400833e+02	20150120_STAG2gfpcf2_G2G1\MitoSys2\Calibration\mEGFPC1H2B_G2\DE_W0001_P0001\DE_2_W0001_P0001_T0001\TR1_W0001_P0001\TR1_2_W0001_P0001_T0001_R1_P5_K1_Ch2-Ch1.zen
1.272000e+01	2.602666e+02	20150120_STAG2gfpcf2_G2G1\MitoSys2\Calibration\mEGFPC1H2B_G2\DE_W0001_P0001\DE_2_W0001_P0001_T0001\TR1_W0001_P0001\TR1_2_W0001_P0001_T0001_R1_P5_K1_Ch2-Ch1.zen
1.278000e+01	2.630500e+02	20150120_STAG2gfpcf2_G2G1\MitoSys2\Calibration\mEGFPC1H2B_G2\DE_W0001_P0001\DE_2_W0001_P0001_T0001\TR1_W0001_P0001\TR1_2_W0001_P0001_T0001_R1_P5_K1_Ch2-Ch1.zen
1.284000e+01	2.371000e+02	20150120_STAG2gfpcf2_G2G1\MitoSys2\Calibration\mEGFPC1H2B_G2\DE_W0001_P0001\DE_2_W0001_P0001_T0001\TR1_W0001_P0001\TR1_2_W0001_P0001_T0001_R1_P5_K1_Ch2-Ch1.zen
1.290000e+01	2.327000e+02	20150120_STAG2gfpcf2_G2G1\MitoSys2\Calibration\mEGFPC1H2B_G2\DE_W0001_P0001\DE_2_W0001_P0001_T0001\TR1_W0001_P0001\TR1_2_W0001_P0001_T0001_R1_P5_K1_Ch2-Ch1.zen
1.296000e+01	2.427999e+02	20150120_STAG2gfpcf2_G2G1\MitoSys2\Calibration\mEGFPC1H2B_G2\DE_W0001_P0001\DE_2_W0001_P0001_T0001\TR1_W0001_P0001\TR1_2_W0001_P0001_T0001_R1_P5_K1_Ch2-Ch1.zen
1.302000e+01	2.443999e+02	20150120_STAG2gfpcf2_G2G1\MitoSys2\Calibration\mEGFPC1H2B_G2\DE_W0001_P0001\DE_2_W0001_P0001_T0001\TR1_W0001_P0001\TR1_2_W0001_P0001_T0001_R1_P5_K1_Ch2-Ch1.zen
1.308000e+01	2.319833e+02	20150120_STAG2gfpcf2_G2G1\MitoSys2\Calibration\mEGFPC1H2B_G2\DE_W0001_P0001\DE_2_W0001_P0001_T0001\TR1_W0001_P0001\TR1_2_W0001_P0001_T0001_R1_P5_K1_Ch2-Ch1.zen
1.314000e+01	2.333000e+02	20150120_STAG2gfpcf2_G2G1\MitoSys2\Calibration\mEGFPC1H2B_G2\DE_W0001_P0001\DE_2_W0001_P0001_T0001\TR1_W0001_P0001\TR1_2_W0001_P0001_T0001_R1_P5_K1_Ch2-Ch1.zen
1.320000e+01	2.450833e+02	20150120_STAG2gfpcf2_G2G1\MitoSys2\Calibration\mEGFPC1H2B_G2\DE_W0001_P0001\DE_2_W0001_P0001_T0001\TR1_W0001_P0001\TR1_2_W0001_P0001_T0001_R1_P5_K1_Ch2-Ch1.zen
1.326000e+01	2.350333e+02	20150120_STAG2gfpcf2_G2G1\MitoSys2\Calibration\mEGFPC1H2B_G2\DE_W0001_P0001\DE_2_W0001_P0001_T0001\TR1_W0001_P0001\TR1_2_W0001_P0001_T0001_R1_P5_K1_Ch2-Ch1.zen
1.332000e+01	2.435666e+02	20150120_STAG2gfpcf2_G2G1\MitoSys2\Calibration\mEGFPC1H2B_G2\DE_W0001_P0001\DE_2_W0001_P0001_T0001\TR1_W0001_P0001\TR1_2_W0001_P0001_T0001_R1_P5_K1_Ch2-Ch1.zen
1.338000e+01	2.401000e+02	20150120_STAG2gfpcf2_G2G1\MitoSys2\Calibration\mEGFPC1H2B_G2\DE_W0001_P0001\DE_2_W0001_P0001_T0001\TR1_W0001_P0001\TR1_2_W0001_P0001_T0001_R1_P5_K1_Ch2-Ch1.zen
1.344000e+01	2.413999e+02	20150120_STAG2gfpcf2_G2G1\MitoSys2\Calibration\mEGFPC1H2B_G2\DE_W0001_P0001\DE_2_W0001_P0001_T0001\TR1_W0001_P0001\TR1_2_W0001_P0001_T0001_R1_P5_K1_Ch2-Ch1.zen
1.350000e+01	2.347166e+02	20150120_STAG2gfpcf2_G2G1\MitoSys2\Calibration\mEGFPC1H2B_G2\DE_W0001_P0001\DE_2_W0001_P0001_T0001\TR1_W0001_P0001\TR1_2_W0001_P0001_T0001_R1_P5_K1_Ch2-Ch1.zen
1.356000e+01	2.356499e+02	20150120_STAG2gfpcf2_G2G1\MitoSys2\Calibration\mEGFPC1H2B_G2\DE_W0001_P0001\DE_2_W0001_P0001_T0001\TR1_W0001_P0001\TR1_2_W0001_P0001_T0001_R1_P5_K1_Ch2-Ch1.zen
1.362000e+01	2.466000e+02	20150120_STAG2gfpcf2_G2G1\MitoSys2\Calibration\mEGFPC1H2B_G2\DE_W0001_P0001\DE_2_W0001_P0001_T0001\TR1_W0001_P0001\TR1_2_W0001_P0001_T0001_R1_P5_K1_Ch2-Ch1.zen
1.368000e+01	2.431499e+02	20150120_STAG2gfpcf2_G2G1\MitoSys2\Calibration\mEGFPC1H2B_G2\DE_W0001_P0001\DE_2_W0001_P0001_T0001\TR1_W0001_P0001\TR1_2_W0001_P0001_T0001_R1_P5_K1_Ch2-Ch1.zen
1.374000e+01	2.495333e+02	20150120_STAG2gfpcf2_G2G1\MitoSys2\Calibration\mEGFPC1H2B_G2\DE_W0001_P0001\DE_2_W0001_P0001_T0001\TR1_W0001_P0001\TR1_2_W0001_P0001_T0001_R1_P5_K1_Ch2-Ch1.zen
1.380000e+01	2.542000e+02	20150120_STAG2gfpcf2_G2G1\MitoSys2\Calibration\mEGFPC1H2B_G2\DE_W0001_P0001\DE_2_W0001_P0001_T0001\TR1_W0001_P0001\TR1_2_W0001_P0001_T0001_R1_P5_K1_Ch2-Ch1.zen
1.386000e+01	2.339833e+02	20150120_STAG2gfpcf2_G2G1\MitoSys2\Calibration\mEGFPC1H2B_G2\DE_W0001_P0001\DE_2_W0001_P0001_T0001\TR1_W0001_P0001\TR1_2_W0001_P0001_T0001_R1_P5_K1_Ch2-Ch1.zen
1.392000e+01	2.373666e+02	20150120_STAG2gfpcf2_G2G1\MitoSys2\Calibration\mEGFPC1H2B_G2\DE_W0001_P0001\DE_2_W0001_P0001_T0001\TR1_W0001_P0001\TR1_2_W0001_P0001_T0001_R1_P5_K1_Ch2-Ch1.zen
1.398000e+01	2.361833e+02	20150120_STAG2gfpcf2_G2G1\MitoSys2\Calibration\mEGFPC1H2B_G2\DE_W0001_P0001\DE_2_W0001_P0001_T0001\TR1_W0001_P0001\TR1_2_W0001_P0001_T0001_R1_P5_K1_Ch2-Ch1.zen
1.404000e+01	2.433666e+02	20150120_STAG2gfpcf2_G2G1\MitoSys2\Calibration\mEGFPC1H2B_G2\DE_W0001_P0001\DE_2_W0001_P0001_T0001\TR1_W0001_P0001\TR1_2_W0001_P0001_T0001_R1_P5_K1_Ch2-Ch1.zen
1.410000e+01	2.340166e+02	20150120_STAG2gfpcf2_G2G1\MitoSys2\Calibration\mEGFPC1H2B_G2\DE_W0001_P0001\DE_2_W0001_P0001_T0001\TR1_W0001_P0001\TR1_2_W0001_P0001_T0001_R1_P5_K1_Ch2-Ch1.zen
1.416000e+01	2.377833e+02	20150120_STAG2gfpcf2_G2G1\MitoSys2\Calibration\mEGFPC1H2B_G2\DE_W0001_P0001\DE_2_W0001_P0001_T0001\TR1_W0001_P0001\TR1_2_W0001_P0001_T0001_R1_P5_K1_Ch2-Ch1.zen
1.422000e+01	2.414666e+02	20150120_STAG2gfpcf2_G2G1\MitoSys2\Calibration\mEGFPC1H2B_G2\DE_W0001_P0001\DE_2_W0001_P0001_T0001\TR1_W0001_P0001\TR1_2_W0001_P0001_T0001_R1_P5_K1_Ch2-Ch1.zen
1.428000e+01	2.315500e+02	20150120_STAG2gfpcf2_G2G1\MitoSys2\Calibration\mEGFPC1H2B_G2\DE_W0001_P0001\DE_2_W0001_P0001_T0001\TR1_W0001_P0001\TR1_2_W0001_P0001_T0001_R1_P5_K1_Ch2-Ch1.zen
1.434000e+01	2.416166e+02	20150120_STAG2gfpcf2_G2G1\MitoSys2\Calibration\mEGFPC1H2B_G2\DE_W0001_P0001\DE_2_W0001_P0001_T0001\TR1_W0001_P0001\TR1_2_W0001_P0001_T0001_R1_P5_K1_Ch2-Ch1.zen
1.440000e+01	2.294166e+02	20150120_STAG2gfpcf2_G2G1\MitoSys2\Calibration\mEGFPC1H2B_G2\DE_W0001_P0001\DE_2_W0001_P0001_T0001\TR1_W0001_P0001\TR1_2_W0001_P0001_T0001_R1_P5_K1_Ch2-Ch1.zen
1.446000e+01	2.377000e+02	20150120_STAG2gfpcf2_G2G1\MitoSys2\Calibration\mEGFPC1H2B_G2\DE_W0001_P0001\DE_2_W0001_P0001_T0001\TR1_W0001_P0001\TR1_2_W0001_P0001_T0001_R1_P5_K1_Ch2-Ch1.zen
1.452000e+01	2.346499e+02	20150120_STAG2gfpcf2_G2G1\MitoSys2\Calibration\mEGFPC1H2B_G2\DE_W0001_P0001\DE_2_W0001_P0001_T0001\TR1_W0001_P0001\TR1_2_W0001_P0001_T0001_R1_P5_K1_Ch2-Ch1.zen
1.458000e+01	2.371333e+02	20150120_STAG2gfpcf2_G2G1\MitoSys2\Calibration\mEGFPC1H2B_G2\DE_W0001_P0001\DE_2_W0001_P0001_T0001\TR1_W0001_P0001\TR1_2_W0001_P0001_T0001_R1_P5_K1_Ch2-Ch1.zen
1.464000e+01	2.278500e+02	20150120_STAG2gfpcf2_G2G1\MitoSys2\Calibration\mEGFPC1H2B_G2\DE_W0001_P0001\DE_2_W0001_P0001_T0001\TR1_W0001_P0001\TR1_2_W0001_P0001_T0001_R1_P5_K1_Ch2-Ch1.zen
1.470000e+01	2.295166e+02	20150120_STAG2gfpcf2_G2G1\MitoSys2\Calibration\mEGFPC1H2B_G2\DE_W0001_P0001\DE_2_W0001_P0001_T0001\TR1_W0001_P0001\TR1_2_W0001_P0001_T0001_R1_P5_K1_Ch2-Ch1.zen
1.476000e+01	2.195000e+02	20150120_STAG2gfpcf2_G2G1\MitoSys2\Calibration\mEGFPC1H2B_G2\DE_W0001_P0001\DE_2_W0001_P0001_T0001\TR1_W0001_P0001\TR1_2_W0001_P0001_T0001_R1_P5_K1_Ch2-Ch1.zen
1.482000e+01	2.335333e+02	20150120_STAG2gfpcf2_G2G1\MitoSys2\Calibration\mEGFPC1H2B_G2\DE_W0001_P0001\DE_2_W0001_P0001_T0001\TR1_W0001_P0001\TR1_2_W0001_P0001_T0001_R1_P5_K1_Ch2-Ch1.zen
1.488000e+01	2.424833e+02	20150120_STAG2gfpcf2_G2G1\MitoSys2\Calibration\mEGFPC1H2B_G2\DE_W0001_P0001\DE_2_W0001_P0001_T0001\TR1_W0001_P0001\TR1_2_W0001_P0001_T0001_R1_P5_K1_Ch2-Ch1.zen
1.494000e+01	2.322000e+02	20150120_STAG2gfpcf2_G2G1\MitoSys2\Calibration\mEGFPC1H2B_G2\DE_W0001_P0001\DE_2_W0001_P0001_T0001\TR1_W0001_P0001\TR1_2_W0001_P0001_T0001_R1_P5_K1_Ch2-Ch1.zen
15	2.324166e+02	20150120_STAG2gfpcf2_G2G1\MitoSys2\Calibration\mEGFPC1H2B_G2\DE_W0001_P0001\DE_2_W0001_P0001_T0001\TR1_W0001_P0001\TR1_2_W0001_P0001_T0001_R1_P5_K1_Ch2-Ch1.zen
1.506000e+01	2.552500e+02	20150120_STAG2gfpcf2_G2G1\MitoSys2\Calibration\mEGFPC1H2B_G2\DE_W0001_P0001\DE_2_W0001_P0001_T0001\TR1_W0001_P0001\TR1_2_W0001_P0001_T0001_R1_P5_K1_Ch2-Ch1.zen
1.512000e+01	2.632499e+02	20150120_STAG2gfpcf2_G2G1\MitoSys2\Calibration\mEGFPC1H2B_G2\DE_W0001_P0001\DE_2_W0001_P0001_T0001\TR1_W0001_P0001\TR1_2_W0001_P0001_T0001_R1_P5_K1_Ch2-Ch1.zen
1.518000e+01	2.312500e+02	20150120_STAG2gfpcf2_G2G1\MitoSys2\Calibration\mEGFPC1H2B_G2\DE_W0001_P0001\DE_2_W0001_P0001_T0001\TR1_W0001_P0001\TR1_2_W0001_P0001_T0001_R1_P5_K1_Ch2-Ch1.zen
1.524000e+01	2.378333e+02	20150120_STAG2gfpcf2_G2G1\MitoSys2\Calibration\mEGFPC1H2B_G2\DE_W0001_P0001\DE_2_W0001_P0001_T0001\TR1_W0001_P0001\TR1_2_W0001_P0001_T0001_R1_P5_K1_Ch2-Ch1.zen
1.530000e+01	2.515833e+02	20150120_STAG2gfpcf2_G2G1\MitoSys2\Calibration\mEGFPC1H2B_G2\DE_W0001_P0001\DE_2_W0001_P0001_T0001\TR1_W0001_P0001\TR1_2_W0001_P0001_T0001_R1_P5_K1_Ch2-Ch1.zen
1.536000e+01	2.431333e+02	20150120_STAG2gfpcf2_G2G1\MitoSys2\Calibration\mEGFPC1H2B_G2\DE_W0001_P0001\DE_2_W0001_P0001_T0001\TR1_W0001_P0001\TR1_2_W0001_P0001_T0001_R1_P5_K1_Ch2-Ch1.zen
1.542000e+01	2.327666e+02	20150120_STAG2gfpcf2_G2G1\MitoSys2\Calibration\mEGFPC1H2B_G2\DE_W0001_P0001\DE_2_W0001_P0001_T0001\TR1_W0001_P0001\TR1_2_W0001_P0001_T0001_R1_P5_K1_Ch2-Ch1.zen
1.548000e+01	2.402333e+02	20150120_STAG2gfpcf2_G2G1\MitoSys2\Calibration\mEGFPC1H2B_G2\DE_W0001_P0001\DE_2_W0001_P0001_T0001\TR1_W0001_P0001\TR1_2_W0001_P0001_T0001_R1_P5_K1_Ch2-Ch1.zen
1.554000e+01	2.453333e+02	20150120_STAG2gfpcf2_G2G1\MitoSys2\Calibration\mEGFPC1H2B_G2\DE_W0001_P0001\DE_2_W0001_P0001_T0001\TR1_W0001_P0001\TR1_2_W0001_P0001_T0001_R1_P5_K1_Ch2-Ch1.zen
1.560000e+01	2.235666e+02	20150120_STAG2gfpcf2_G2G1\MitoSys2\Calibration\mEGFPC1H2B_G2\DE_W0001_P0001\DE_2_W0001_P0001_T0001\TR1_W0001_P0001\TR1_2_W0001_P0001_T0001_R1_P5_K1_Ch2-Ch1.zen
1.566000e+01	2.211000e+02	20150120_STAG2gfpcf2_G2G1\MitoSys2\Calibration\mEGFPC1H2B_G2\DE_W0001_P0001\DE_2_W0001_P0001_T0001\TR1_W0001_P0001\TR1_2_W0001_P0001_T0001_R1_P5_K1_Ch2-Ch1.zen
1.572000e+01	2.300166e+02	20150120_STAG2gfpcf2_G2G1\MitoSys2\Calibration\mEGFPC1H2B_G2\DE_W0001_P0001\DE_2_W0001_P0001_T0001\TR1_W0001_P0001\TR1_2_W0001_P0001_T0001_R1_P5_K1_Ch2-Ch1.zen
1.578000e+01	2.363999e+02	20150120_STAG2gfpcf2_G2G1\MitoSys2\Calibration\mEGFPC1H2B_G2\DE_W0001_P0001\DE_2_W0001_P0001_T0001\TR1_W0001_P0001\TR1_2_W0001_P0001_T0001_R1_P5_K1_Ch2-Ch1.zen
1.584000e+01	2.259333e+02	20150120_STAG2gfpcf2_G2G1\MitoSys2\Calibration\mEGFPC1H2B_G2\DE_W0001_P0001\DE_2_W0001_P0001_T0001\TR1_W0001_P0001\TR1_2_W0001_P0001_T0001_R1_P5_K1_Ch2-Ch1.zen
1.590000e+01	2.439833e+02	20150120_STAG2gfpcf2_G2G1\MitoSys2\Calibration\mEGFPC1H2B_G2\DE_W0001_P0001\DE_2_W0001_P0001_T0001\TR1_W0001_P0001\TR1_2_W0001_P0001_T0001_R1_P5_K1_Ch2-Ch1.zen
1.596000e+01	2.321499e+02	20150120_STAG2gfpcf2_G2G1\MitoSys2\Calibration\mEGFPC1H2B_G2\DE_W0001_P0001\DE_2_W0001_P0001_T0001\TR1_W0001_P0001\TR1_2_W0001_P0001_T0001_R1_P5_K1_Ch2-Ch1.zen
1.602000e+01	2.270833e+02	20150120_STAG2gfpcf2_G2G1\MitoSys2\Calibration\mEGFPC1H2B_G2\DE_W0001_P0001\DE_2_W0001_P0001_T0001\TR1_W0001_P0001\TR1_2_W0001_P0001_T0001_R1_P5_K1_Ch2-Ch1.zen
1.608000e+01	2.430833e+02	20150120_STAG2gfpcf2_G2G1\MitoSys2\Calibration\mEGFPC1H2B_G2\DE_W0001_P0001\DE_2_W0001_P0001_T0001\TR1_W0001_P0001\TR1_2_W0001_P0001_T0001_R1_P5_K1_Ch2-Ch1.zen
1.614000e+01	2.428166e+02	20150120_STAG2gfpcf2_G2G1\MitoSys2\Calibration\mEGFPC1H2B_G2\DE_W0001_P0001\DE_2_W0001_P0001_T0001\TR1_W0001_P0001\TR1_2_W0001_P0001_T0001_R1_P5_K1_Ch2-Ch1.zen
1.620000e+01	2.375500e+02	20150120_STAG2gfpcf2_G2G1\MitoSys2\Calibration\mEGFPC1H2B_G2\DE_W0001_P0001\DE_2_W0001_P0001_T0001\TR1_W0001_P0001\TR1_2_W0001_P0001_T0001_R1_P5_K1_Ch2-Ch1.zen
1.626000e+01	2.272333e+02	20150120_STAG2gfpcf2_G2G1\MitoSys2\Calibration\mEGFPC1H2B_G2\DE_W0001_P0001\DE_2_W0001_P0001_T0001\TR1_W0001_P0001\TR1_2_W0001_P0001_T0001_R1_P5_K1_Ch2-Ch1.zen
1.632000e+01	2.414500e+02	20150120_STAG2gfpcf2_G2G1\MitoSys2\Calibration\mEGFPC1H2B_G2\DE_W0001_P0001\DE_2_W0001_P0001_T0001\TR1_W0001_P0001\TR1_2_W0001_P0001_T0001_R1_P5_K1_Ch2-Ch1.zen
1.638000e+01	2.419666e+02	20150120_STAG2gfpcf2_G2G1\MitoSys2\Calibration\mEGFPC1H2B_G2\DE_W0001_P0001\DE_2_W0001_P0001_T0001\TR1_W0001_P0001\TR1_2_W0001_P0001_T0001_R1_P5_K1_Ch2-Ch1.zen
1.644000e+01	2.439166e+02	20150120_STAG2gfpcf2_G2G1\MitoSys2\Calibration\mEGFPC1H2B_G2\DE_W0001_P0001\DE_2_W0001_P0001_T0001\TR1_W0001_P0001\TR1_2_W0001_P0001_T0001_R1_P5_K1_Ch2-Ch1.zen
1.650000e+01	2.234166e+02	20150120_STAG2gfpcf2_G2G1\MitoSys2\Calibration\mEGFPC1H2B_G2\DE_W0001_P0001\DE_2_W0001_P0001_T0001\TR1_W0001_P0001\TR1_2_W0001_P0001_T0001_R1_P5_K1_Ch2-Ch1.zen
1.656000e+01	2.592333e+02	20150120_STAG2gfpcf2_G2G1\MitoSys2\Calibration\mEGFPC1H2B_G2\DE_W0001_P0001\DE_2_W0001_P0001_T0001\TR1_W0001_P0001\TR1_2_W0001_P0001_T0001_R1_P5_K1_Ch2-Ch1.zen
1.662000e+01	2.441166e+02	20150120_STAG2gfpcf2_G2G1\MitoSys2\Calibration\mEGFPC1H2B_G2\DE_W0001_P0001\DE_2_W0001_P0001_T0001\TR1_W0001_P0001\TR1_2_W0001_P0001_T0001_R1_P5_K1_Ch2-Ch1.zen
1.668000e+01	2.382500e+02	20150120_STAG2gfpcf2_G2G1\MitoSys2\Calibration\mEGFPC1H2B_G2\DE_W0001_P0001\DE_2_W0001_P0001_T0001\TR1_W0001_P0001\TR1_2_W0001_P0001_T0001_R1_P5_K1_Ch2-Ch1.zen
1.674000e+01	2.494666e+02	20150120_STAG2gfpcf2_G2G1\MitoSys2\Calibration\mEGFPC1H2B_G2\DE_W0001_P0001\DE_2_W0001_P0001_T0001\TR1_W0001_P0001\TR1_2_W0001_P0001_T0001_R1_P5_K1_Ch2-Ch1.zen
1.680000e+01	2.387500e+02	20150120_STAG2gfpcf2_G2G1\MitoSys2\Calibration\mEGFPC1H2B_G2\DE_W0001_P0001\DE_2_W0001_P0001_T0001\TR1_W0001_P0001\TR1_2_W0001_P0001_T0001_R1_P5_K1_Ch2-Ch1.zen
1.686000e+01	2.313000e+02	20150120_STAG2gfpcf2_G2G1\MitoSys2\Calibration\mEGFPC1H2B_G2\DE_W0001_P0001\DE_2_W0001_P0001_T0001\TR1_W0001_P0001\TR1_2_W0001_P0001_T0001_R1_P5_K1_Ch2-Ch1.zen
1.692000e+01	2.386166e+02	20150120_STAG2gfpcf2_G2G1\MitoSys2\Calibration\mEGFPC1H2B_G2\DE_W0001_P0001\DE_2_W0001_P0001_T0001\TR1_W0001_P0001\TR1_2_W0001_P0001_T0001_R1_P5_K1_Ch2-Ch1.zen
1.698000e+01	2.520333e+02	20150120_STAG2gfpcf2_G2G1\MitoSys2\Calibration\mEGFPC1H2B_G2\DE_W0001_P0001\DE_2_W0001_P0001_T0001\TR1_W0001_P0001\TR1_2_W0001_P0001_T0001_R1_P5_K1_Ch2-Ch1.zen
1.704000e+01	2.434833e+02	20150120_STAG2gfpcf2_G2G1\MitoSys2\Calibration\mEGFPC1H2B_G2\DE_W0001_P0001\DE_2_W0001_P0001_T0001\TR1_W0001_P0001\TR1_2_W0001_P0001_T0001_R1_P5_K1_Ch2-Ch1.zen
1.710000e+01	2.498500e+02	20150120_STAG2gfpcf2_G2G1\MitoSys2\Calibration\mEGFPC1H2B_G2\DE_W0001_P0001\DE_2_W0001_P0001_T0001\TR1_W0001_P0001\TR1_2_W0001_P0001_T0001_R1_P5_K1_Ch2-Ch1.zen
1.716000e+01	2.413500e+02	20150120_STAG2gfpcf2_G2G1\MitoSys2\Calibration\mEGFPC1H2B_G2\DE_W0001_P0001\DE_2_W0001_P0001_T0001\TR1_W0001_P0001\TR1_2_W0001_P0001_T0001_R1_P5_K1_Ch2-Ch1.zen
1.722000e+01	2.425166e+02	20150120_STAG2gfpcf2_G2G1\MitoSys2\Calibration\mEGFPC1H2B_G2\DE_W0001_P0001\DE_2_W0001_P0001_T0001\TR1_W0001_P0001\TR1_2_W0001_P0001_T0001_R1_P5_K1_Ch2-Ch1.zen
1.728000e+01	2.478166e+02	20150120_STAG2gfpcf2_G2G1\MitoSys2\Calibration\mEGFPC1H2B_G2\DE_W0001_P0001\DE_2_W0001_P0001_T0001\TR1_W0001_P0001\TR1_2_W0001_P0001_T0001_R1_P5_K1_Ch2-Ch1.zen
1.734000e+01	2.537999e+02	20150120_STAG2gfpcf2_G2G1\MitoSys2\Calibration\mEGFPC1H2B_G2\DE_W0001_P0001\DE_2_W0001_P0001_T0001\TR1_W0001_P0001\TR1_2_W0001_P0001_T0001_R1_P5_K1_Ch2-Ch1.zen
1.740000e+01	2.388666e+02	20150120_STAG2gfpcf2_G2G1\MitoSys2\Calibration\mEGFPC1H2B_G2\DE_W0001_P0001\DE_2_W0001_P0001_T0001\TR1_W0001_P0001\TR1_2_W0001_P0001_T0001_R1_P5_K1_Ch2-Ch1.zen
1.746000e+01	2.333666e+02	20150120_STAG2gfpcf2_G2G1\MitoSys2\Calibration\mEGFPC1H2B_G2\DE_W0001_P0001\DE_2_W0001_P0001_T0001\TR1_W0001_P0001\TR1_2_W0001_P0001_T0001_R1_P5_K1_Ch2-Ch1.zen
1.752000e+01	2.355833e+02	20150120_STAG2gfpcf2_G2G1\MitoSys2\Calibration\mEGFPC1H2B_G2\DE_W0001_P0001\DE_2_W0001_P0001_T0001\TR1_W0001_P0001\TR1_2_W0001_P0001_T0001_R1_P5_K1_Ch2-Ch1.zen
1.758000e+01	2.381666e+02	20150120_STAG2gfpcf2_G2G1\MitoSys2\Calibration\mEGFPC1H2B_G2\DE_W0001_P0001\DE_2_W0001_P0001_T0001\TR1_W0001_P0001\TR1_2_W0001_P0001_T0001_R1_P5_K1_Ch2-Ch1.zen
1.764000e+01	2.458833e+02	20150120_STAG2gfpcf2_G2G1\MitoSys2\Calibration\mEGFPC1H2B_G2\DE_W0001_P0001\DE_2_W0001_P0001_T0001\TR1_W0001_P0001\TR1_2_W0001_P0001_T0001_R1_P5_K1_Ch2-Ch1.zen
1.770000e+01	2.350333e+02	20150120_STAG2gfpcf2_G2G1\MitoSys2\Calibration\mEGFPC1H2B_G2\DE_W0001_P0001\DE_2_W0001_P0001_T0001\TR1_W0001_P0001\TR1_2_W0001_P0001_T0001_R1_P5_K1_Ch2-Ch1.zen
1.776000e+01	2.469333e+02	20150120_STAG2gfpcf2_G2G1\MitoSys2\Calibration\mEGFPC1H2B_G2\DE_W0001_P0001\DE_2_W0001_P0001_T0001\TR1_W0001_P0001\TR1_2_W0001_P0001_T0001_R1_P5_K1_Ch2-Ch1.zen
1.782000e+01	2.458666e+02	20150120_STAG2gfpcf2_G2G1\MitoSys2\Calibration\mEGFPC1H2B_G2\DE_W0001_P0001\DE_2_W0001_P0001_T0001\TR1_W0001_P0001\TR1_2_W0001_P0001_T0001_R1_P5_K1_Ch2-Ch1.zen
1.788000e+01	2.574666e+02	20150120_STAG2gfpcf2_G2G1\MitoSys2\Calibration\mEGFPC1H2B_G2\DE_W0001_P0001\DE_2_W0001_P0001_T0001\TR1_W0001_P0001\TR1_2_W0001_P0001_T0001_R1_P5_K1_Ch2-Ch1.zen
1.794000e+01	2.365333e+02	20150120_STAG2gfpcf2_G2G1\MitoSys2\Calibration\mEGFPC1H2B_G2\DE_W0001_P0001\DE_2_W0001_P0001_T0001\TR1_W0001_P0001\TR1_2_W0001_P0001_T0001_R1_P5_K1_Ch2-Ch1.zen
18	2.372833e+02	20150120_STAG2gfpcf2_G2G1\MitoSys2\Calibration\mEGFPC1H2B_G2\DE_W0001_P0001\DE_2_W0001_P0001_T0001\TR1_W0001_P0001\TR1_2_W0001_P0001_T0001_R1_P5_K1_Ch2-Ch1.zen
1.806000e+01	2.430666e+02	20150120_STAG2gfpcf2_G2G1\MitoSys2\Calibration\mEGFPC1H2B_G2\DE_W0001_P0001\DE_2_W0001_P0001_T0001\TR1_W0001_P0001\TR1_2_W0001_P0001_T0001_R1_P5_K1_Ch2-Ch1.zen
1.812000e+01	2.423166e+02	20150120_STAG2gfpcf2_G2G1\MitoSys2\Calibration\mEGFPC1H2B_G2\DE_W0001_P0001\DE_2_W0001_P0001_T0001\TR1_W0001_P0001\TR1_2_W0001_P0001_T0001_R1_P5_K1_Ch2-Ch1.zen
1.818000e+01	2.355333e+02	20150120_STAG2gfpcf2_G2G1\MitoSys2\Calibration\mEGFPC1H2B_G2\DE_W0001_P0001\DE_2_W0001_P0001_T0001\TR1_W0001_P0001\TR1_2_W0001_P0001_T0001_R1_P5_K1_Ch2-Ch1.zen
1.824000e+01	2.369333e+02	20150120_STAG2gfpcf2_G2G1\MitoSys2\Calibration\mEGFPC1H2B_G2\DE_W0001_P0001\DE_2_W0001_P0001_T0001\TR1_W0001_P0001\TR1_2_W0001_P0001_T0001_R1_P5_K1_Ch2-Ch1.zen
1.830000e+01	2.461499e+02	20150120_STAG2gfpcf2_G2G1\MitoSys2\Calibration\mEGFPC1H2B_G2\DE_W0001_P0001\DE_2_W0001_P0001_T0001\TR1_W0001_P0001\TR1_2_W0001_P0001_T0001_R1_P5_K1_Ch2-Ch1.zen
1.836000e+01	2.368833e+02	20150120_STAG2gfpcf2_G2G1\MitoSys2\Calibration\mEGFPC1H2B_G2\DE_W0001_P0001\DE_2_W0001_P0001_T0001\TR1_W0001_P0001\TR1_2_W0001_P0001_T0001_R1_P5_K1_Ch2-Ch1.zen
1.842000e+01	2.344333e+02	20150120_STAG2gfpcf2_G2G1\MitoSys2\Calibration\mEGFPC1H2B_G2\DE_W0001_P0001\DE_2_W0001_P0001_T0001\TR1_W0001_P0001\TR1_2_W0001_P0001_T0001_R1_P5_K1_Ch2-Ch1.zen
1.848000e+01	2.402000e+02	20150120_STAG2gfpcf2_G2G1\MitoSys2\Calibration\mEGFPC1H2B_G2\DE_W0001_P0001\DE_2_W0001_P0001_T0001\TR1_W0001_P0001\TR1_2_W0001_P0001_T0001_R1_P5_K1_Ch2-Ch1.zen
1.854000e+01	2.417166e+02	20150120_STAG2gfpcf2_G2G1\MitoSys2\Calibration\mEGFPC1H2B_G2\DE_W0001_P0001\DE_2_W0001_P0001_T0001\TR1_W0001_P0001\TR1_2_W0001_P0001_T0001_R1_P5_K1_Ch2-Ch1.zen
1.860000e+01	2.161166e+02	20150120_STAG2gfpcf2_G2G1\MitoSys2\Calibration\mEGFPC1H2B_G2\DE_W0001_P0001\DE_2_W0001_P0001_T0001\TR1_W0001_P0001\TR1_2_W0001_P0001_T0001_R1_P5_K1_Ch2-Ch1.zen
1.866000e+01	2.288000e+02	20150120_STAG2gfpcf2_G2G1\MitoSys2\Calibration\mEGFPC1H2B_G2\DE_W0001_P0001\DE_2_W0001_P0001_T0001\TR1_W0001_P0001\TR1_2_W0001_P0001_T0001_R1_P5_K1_Ch2-Ch1.zen
1.872000e+01	2.306833e+02	20150120_STAG2gfpcf2_G2G1\MitoSys2\Calibration\mEGFPC1H2B_G2\DE_W0001_P0001\DE_2_W0001_P0001_T0001\TR1_W0001_P0001\TR1_2_W0001_P0001_T0001_R1_P5_K1_Ch2-Ch1.zen
1.878000e+01	2.298500e+02	20150120_STAG2gfpcf2_G2G1\MitoSys2\Calibration\mEGFPC1H2B_G2\DE_W0001_P0001\DE_2_W0001_P0001_T0001\TR1_W0001_P0001\TR1_2_W0001_P0001_T0001_R1_P5_K1_Ch2-Ch1.zen
1.884000e+01	2.322000e+02	20150120_STAG2gfpcf2_G2G1\MitoSys2\Calibration\mEGFPC1H2B_G2\DE_W0001_P0001\DE_2_W0001_P0001_T0001\TR1_W0001_P0001\TR1_2_W0001_P0001_T0001_R1_P5_K1_Ch2-Ch1.zen
1.890000e+01	2.338833e+02	20150120_STAG2gfpcf2_G2G1\MitoSys2\Calibration\mEGFPC1H2B_G2\DE_W0001_P0001\DE_2_W0001_P0001_T0001\TR1_W0001_P0001\TR1_2_W0001_P0001_T0001_R1_P5_K1_Ch2-Ch1.zen
1.896000e+01	2.289666e+02	20150120_STAG2gfpcf2_G2G1\MitoSys2\Calibration\mEGFPC1H2B_G2\DE_W0001_P0001\DE_2_W0001_P0001_T0001\TR1_W0001_P0001\TR1_2_W0001_P0001_T0001_R1_P5_K1_Ch2-Ch1.zen
1.902000e+01	2.413666e+02	20150120_STAG2gfpcf2_G2G1\MitoSys2\Calibration\mEGFPC1H2B_G2\DE_W0001_P0001\DE_2_W0001_P0001_T0001\TR1_W0001_P0001\TR1_2_W0001_P0001_T0001_R1_P5_K1_Ch2-Ch1.zen
1.908000e+01	2.238000e+02	20150120_STAG2gfpcf2_G2G1\MitoSys2\Calibration\mEGFPC1H2B_G2\DE_W0001_P0001\DE_2_W0001_P0001_T0001\TR1_W0001_P0001\TR1_2_W0001_P0001_T0001_R1_P5_K1_Ch2-Ch1.zen
1.914000e+01	2.436000e+02	20150120_STAG2gfpcf2_G2G1\MitoSys2\Calibration\mEGFPC1H2B_G2\DE_W0001_P0001\DE_2_W0001_P0001_T0001\TR1_W0001_P0001\TR1_2_W0001_P0001_T0001_R1_P5_K1_Ch2-Ch1.zen
1.920000e+01	2.354666e+02	20150120_STAG2gfpcf2_G2G1\MitoSys2\Calibration\mEGFPC1H2B_G2\DE_W0001_P0001\DE_2_W0001_P0001_T0001\TR1_W0001_P0001\TR1_2_W0001_P0001_T0001_R1_P5_K1_Ch2-Ch1.zen
1.926000e+01	2.367000e+02	20150120_STAG2gfpcf2_G2G1\MitoSys2\Calibration\mEGFPC1H2B_G2\DE_W0001_P0001\DE_2_W0001_P0001_T0001\TR1_W0001_P0001\TR1_2_W0001_P0001_T0001_R1_P5_K1_Ch2-Ch1.zen
1.932000e+01	2.311166e+02	20150120_STAG2gfpcf2_G2G1\MitoSys2\Calibration\mEGFPC1H2B_G2\DE_W0001_P0001\DE_2_W0001_P0001_T0001\TR1_W0001_P0001\TR1_2_W0001_P0001_T0001_R1_P5_K1_Ch2-Ch1.zen
1.938000e+01	2.302500e+02	20150120_STAG2gfpcf2_G2G1\MitoSys2\Calibration\mEGFPC1H2B_G2\DE_W0001_P0001\DE_2_W0001_P0001_T0001\TR1_W0001_P0001\TR1_2_W0001_P0001_T0001_R1_P5_K1_Ch2-Ch1.zen
1.944000e+01	2.240333e+02	20150120_STAG2gfpcf2_G2G1\MitoSys2\Calibration\mEGFPC1H2B_G2\DE_W0001_P0001\DE_2_W0001_P0001_T0001\TR1_W0001_P0001\TR1_2_W0001_P0001_T0001_R1_P5_K1_Ch2-Ch1.zen
1.950000e+01	2.168833e+02	20150120_STAG2gfpcf2_G2G1\MitoSys2\Calibration\mEGFPC1H2B_G2\DE_W0001_P0001\DE_2_W0001_P0001_T0001\TR1_W0001_P0001\TR1_2_W0001_P0001_T0001_R1_P5_K1_Ch2-Ch1.zen
1.956000e+01	2.240666e+02	20150120_STAG2gfpcf2_G2G1\MitoSys2\Calibration\mEGFPC1H2B_G2\DE_W0001_P0001\DE_2_W0001_P0001_T0001\TR1_W0001_P0001\TR1_2_W0001_P0001_T0001_R1_P5_K1_Ch2-Ch1.zen
1.962000e+01	2.321000e+02	20150120_STAG2gfpcf2_G2G1\MitoSys2\Calibration\mEGFPC1H2B_G2\DE_W0001_P0001\DE_2_W0001_P0001_T0001\TR1_W0001_P0001\TR1_2_W0001_P0001_T0001_R1_P5_K1_Ch2-Ch1.zen
1.968000e+01	2.352000e+02	20150120_STAG2gfpcf2_G2G1\MitoSys2\Calibration\mEGFPC1H2B_G2\DE_W0001_P0001\DE_2_W0001_P0001_T0001\TR1_W0001_P0001\TR1_2_W0001_P0001_T0001_R1_P5_K1_Ch2-Ch1.zen
1.974000e+01	2.307833e+02	20150120_STAG2gfpcf2_G2G1\MitoSys2\Calibration\mEGFPC1H2B_G2\DE_W0001_P0001\DE_2_W0001_P0001_T0001\TR1_W0001_P0001\TR1_2_W0001_P0001_T0001_R1_P5_K1_Ch2-Ch1.zen
1.980000e+01	2.298500e+02	20150120_STAG2gfpcf2_G2G1\MitoSys2\Calibration\mEGFPC1H2B_G2\DE_W0001_P0001\DE_2_W0001_P0001_T0001\TR1_W0001_P0001\TR1_2_W0001_P0001_T0001_R1_P5_K1_Ch2-Ch1.zen
1.986000e+01	2.186333e+02	20150120_STAG2gfpcf2_G2G1\MitoSys2\Calibration\mEGFPC1H2B_G2\DE_W0001_P0001\DE_2_W0001_P0001_T0001\TR1_W0001_P0001\TR1_2_W0001_P0001_T0001_R1_P5_K1_Ch2-Ch1.zen
1.992000e+01	2.145666e+02	20150120_STAG2gfpcf2_G2G1\MitoSys2\Calibration\mEGFPC1H2B_G2\DE_W0001_P0001\DE_2_W0001_P0001_T0001\TR1_W0001_P0001\TR1_2_W0001_P0001_T0001_R1_P5_K1_Ch2-Ch1.zen
1.998000e+01	2.111833e+02	20150120_STAG2gfpcf2_G2G1\MitoSys2\Calibration\mEGFPC1H2B_G2\DE_W0001_P0001\DE_2_W0001_P0001_T0001\TR1_W0001_P0001\TR1_2_W0001_P0001_T0001_R1_P5_K1_Ch2-Ch1.zen
2.004000e+01	2.188000e+02	20150120_STAG2gfpcf2_G2G1\MitoSys2\Calibration\mEGFPC1H2B_G2\DE_W0001_P0001\DE_2_W0001_P0001_T0001\TR1_W0001_P0001\TR1_2_W0001_P0001_T0001_R1_P5_K1_Ch2-Ch1.zen
2.010000e+01	2.200333e+02	20150120_STAG2gfpcf2_G2G1\MitoSys2\Calibration\mEGFPC1H2B_G2\DE_W0001_P0001\DE_2_W0001_P0001_T0001\TR1_W0001_P0001\TR1_2_W0001_P0001_T0001_R1_P5_K1_Ch2-Ch1.zen
2.016000e+01	2.230333e+02	20150120_STAG2gfpcf2_G2G1\MitoSys2\Calibration\mEGFPC1H2B_G2\DE_W0001_P0001\DE_2_W0001_P0001_T0001\TR1_W0001_P0001\TR1_2_W0001_P0001_T0001_R1_P5_K1_Ch2-Ch1.zen
2.022001e+01	2.304833e+02	20150120_STAG2gfpcf2_G2G1\MitoSys2\Calibration\mEGFPC1H2B_G2\DE_W0001_P0001\DE_2_W0001_P0001_T0001\TR1_W0001_P0001\TR1_2_W0001_P0001_T0001_R1_P5_K1_Ch2-Ch1.zen
2.028000e+01	2.388999e+02	20150120_STAG2gfpcf2_G2G1\MitoSys2\Calibration\mEGFPC1H2B_G2\DE_W0001_P0001\DE_2_W0001_P0001_T0001\TR1_W0001_P0001\TR1_2_W0001_P0001_T0001_R1_P5_K1_Ch2-Ch1.zen
2.034000e+01	2.408333e+02	20150120_STAG2gfpcf2_G2G1\MitoSys2\Calibration\mEGFPC1H2B_G2\DE_W0001_P0001\DE_2_W0001_P0001_T0001\TR1_W0001_P0001\TR1_2_W0001_P0001_T0001_R1_P5_K1_Ch2-Ch1.zen
2.040000e+01	2.339333e+02	20150120_STAG2gfpcf2_G2G1\MitoSys2\Calibration\mEGFPC1H2B_G2\DE_W0001_P0001\DE_2_W0001_P0001_T0001\TR1_W0001_P0001\TR1_2_W0001_P0001_T0001_R1_P5_K1_Ch2-Ch1.zen
2.046000e+01	2.453666e+02	20150120_STAG2gfpcf2_G2G1\MitoSys2\Calibration\mEGFPC1H2B_G2\DE_W0001_P0001\DE_2_W0001_P0001_T0001\TR1_W0001_P0001\TR1_2_W0001_P0001_T0001_R1_P5_K1_Ch2-Ch1.zen
2.052000e+01	2.270000e+02	20150120_STAG2gfpcf2_G2G1\MitoSys2\Calibration\mEGFPC1H2B_G2\DE_W0001_P0001\DE_2_W0001_P0001_T0001\TR1_W0001_P0001\TR1_2_W0001_P0001_T0001_R1_P5_K1_Ch2-Ch1.zen
2.058000e+01	2.211666e+02	20150120_STAG2gfpcf2_G2G1\MitoSys2\Calibration\mEGFPC1H2B_G2\DE_W0001_P0001\DE_2_W0001_P0001_T0001\TR1_W0001_P0001\TR1_2_W0001_P0001_T0001_R1_P5_K1_Ch2-Ch1.zen
2.064001e+01	2.202333e+02	20150120_STAG2gfpcf2_G2G1\MitoSys2\Calibration\mEGFPC1H2B_G2\DE_W0001_P0001\DE_2_W0001_P0001_T0001\TR1_W0001_P0001\TR1_2_W0001_P0001_T0001_R1_P5_K1_Ch2-Ch1.zen
2.070000e+01	2.325500e+02	20150120_STAG2gfpcf2_G2G1\MitoSys2\Calibration\mEGFPC1H2B_G2\DE_W0001_P0001\DE_2_W0001_P0001_T0001\TR1_W0001_P0001\TR1_2_W0001_P0001_T0001_R1_P5_K1_Ch2-Ch1.zen
2.076000e+01	2.330333e+02	20150120_STAG2gfpcf2_G2G1\MitoSys2\Calibration\mEGFPC1H2B_G2\DE_W0001_P0001\DE_2_W0001_P0001_T0001\TR1_W0001_P0001\TR1_2_W0001_P0001_T0001_R1_P5_K1_Ch2-Ch1.zen
2.082000e+01	2.285166e+02	20150120_STAG2gfpcf2_G2G1\MitoSys2\Calibration\mEGFPC1H2B_G2\DE_W0001_P0001\DE_2_W0001_P0001_T0001\TR1_W0001_P0001\TR1_2_W0001_P0001_T0001_R1_P5_K1_Ch2-Ch1.zen
2.088000e+01	2.261833e+02	20150120_STAG2gfpcf2_G2G1\MitoSys2\Calibration\mEGFPC1H2B_G2\DE_W0001_P0001\DE_2_W0001_P0001_T0001\TR1_W0001_P0001\TR1_2_W0001_P0001_T0001_R1_P5_K1_Ch2-Ch1.zen
2.094000e+01	2.206333e+02	20150120_STAG2gfpcf2_G2G1\MitoSys2\Calibration\mEGFPC1H2B_G2\DE_W0001_P0001\DE_2_W0001_P0001_T0001\TR1_W0001_P0001\TR1_2_W0001_P0001_T0001_R1_P5_K1_Ch2-Ch1.zen
21	2.196333e+02	20150120_STAG2gfpcf2_G2G1\MitoSys2\Calibration\mEGFPC1H2B_G2\DE_W0001_P0001\DE_2_W0001_P0001_T0001\TR1_W0001_P0001\TR1_2_W0001_P0001_T0001_R1_P5_K1_Ch2-Ch1.zen
2.106001e+01	2.264500e+02	20150120_STAG2gfpcf2_G2G1\MitoSys2\Calibration\mEGFPC1H2B_G2\DE_W0001_P0001\DE_2_W0001_P0001_T0001\TR1_W0001_P0001\TR1_2_W0001_P0001_T0001_R1_P5_K1_Ch2-Ch1.zen
2.112000e+01	2.154666e+02	20150120_STAG2gfpcf2_G2G1\MitoSys2\Calibration\mEGFPC1H2B_G2\DE_W0001_P0001\DE_2_W0001_P0001_T0001\TR1_W0001_P0001\TR1_2_W0001_P0001_T0001_R1_P5_K1_Ch2-Ch1.zen
2.118000e+01	2.238666e+02	20150120_STAG2gfpcf2_G2G1\MitoSys2\Calibration\mEGFPC1H2B_G2\DE_W0001_P0001\DE_2_W0001_P0001_T0001\TR1_W0001_P0001\TR1_2_W0001_P0001_T0001_R1_P5_K1_Ch2-Ch1.zen
2.124000e+01	2.273999e+02	20150120_STAG2gfpcf2_G2G1\MitoSys2\Calibration\mEGFPC1H2B_G2\DE_W0001_P0001\DE_2_W0001_P0001_T0001\TR1_W0001_P0001\TR1_2_W0001_P0001_T0001_R1_P5_K1_Ch2-Ch1.zen
2.130000e+01	2.269833e+02	20150120_STAG2gfpcf2_G2G1\MitoSys2\Calibration\mEGFPC1H2B_G2\DE_W0001_P0001\DE_2_W0001_P0001_T0001\TR1_W0001_P0001\TR1_2_W0001_P0001_T0001_R1_P5_K1_Ch2-Ch1.zen
2.136000e+01	2.173500e+02	20150120_STAG2gfpcf2_G2G1\MitoSys2\Calibration\mEGFPC1H2B_G2\DE_W0001_P0001\DE_2_W0001_P0001_T0001\TR1_W0001_P0001\TR1_2_W0001_P0001_T0001_R1_P5_K1_Ch2-Ch1.zen
2.142000e+01	2.171833e+02	20150120_STAG2gfpcf2_G2G1\MitoSys2\Calibration\mEGFPC1H2B_G2\DE_W0001_P0001\DE_2_W0001_P0001_T0001\TR1_W0001_P0001\TR1_2_W0001_P0001_T0001_R1_P5_K1_Ch2-Ch1.zen
2.148001e+01	2.204166e+02	20150120_STAG2gfpcf2_G2G1\MitoSys2\Calibration\mEGFPC1H2B_G2\DE_W0001_P0001\DE_2_W0001_P0001_T0001\TR1_W0001_P0001\TR1_2_W0001_P0001_T0001_R1_P5_K1_Ch2-Ch1.zen
2.154000e+01	2.354666e+02	20150120_STAG2gfpcf2_G2G1\MitoSys2\Calibration\mEGFPC1H2B_G2\DE_W0001_P0001\DE_2_W0001_P0001_T0001\TR1_W0001_P0001\TR1_2_W0001_P0001_T0001_R1_P5_K1_Ch2-Ch1.zen
2.160000e+01	2.363000e+02	20150120_STAG2gfpcf2_G2G1\MitoSys2\Calibration\mEGFPC1H2B_G2\DE_W0001_P0001\DE_2_W0001_P0001_T0001\TR1_W0001_P0001\TR1_2_W0001_P0001_T0001_R1_P5_K1_Ch2-Ch1.zen
2.166000e+01	2.226833e+02	20150120_STAG2gfpcf2_G2G1\MitoSys2\Calibration\mEGFPC1H2B_G2\DE_W0001_P0001\DE_2_W0001_P0001_T0001\TR1_W0001_P0001\TR1_2_W0001_P0001_T0001_R1_P5_K1_Ch2-Ch1.zen
2.172001e+01	2.164500e+02	20150120_STAG2gfpcf2_G2G1\MitoSys2\Calibration\mEGFPC1H2B_G2\DE_W0001_P0001\DE_2_W0001_P0001_T0001\TR1_W0001_P0001\TR1_2_W0001_P0001_T0001_R1_P5_K1_Ch2-Ch1.zen
2.178000e+01	2.379333e+02	20150120_STAG2gfpcf2_G2G1\MitoSys2\Calibration\mEGFPC1H2B_G2\DE_W0001_P0001\DE_2_W0001_P0001_T0001\TR1_W0001_P0001\TR1_2_W0001_P0001_T0001_R1_P5_K1_Ch2-Ch1.zen
2.184000e+01	2.317833e+02	20150120_STAG2gfpcf2_G2G1\MitoSys2\Calibration\mEGFPC1H2B_G2\DE_W0001_P0001\DE_2_W0001_P0001_T0001\TR1_W0001_P0001\TR1_2_W0001_P0001_T0001_R1_P5_K1_Ch2-Ch1.zen
2.190001e+01	2.391499e+02	20150120_STAG2gfpcf2_G2G1\MitoSys2\Calibration\mEGFPC1H2B_G2\DE_W0001_P0001\DE_2_W0001_P0001_T0001\TR1_W0001_P0001\TR1_2_W0001_P0001_T0001_R1_P5_K1_Ch2-Ch1.zen
2.196000e+01	2.393999e+02	20150120_STAG2gfpcf2_G2G1\MitoSys2\Calibration\mEGFPC1H2B_G2\DE_W0001_P0001\DE_2_W0001_P0001_T0001\TR1_W0001_P0001\TR1_2_W0001_P0001_T0001_R1_P5_K1_Ch2-Ch1.zen
2.202000e+01	2.293999e+02	20150120_STAG2gfpcf2_G2G1\MitoSys2\Calibration\mEGFPC1H2B_G2\DE_W0001_P0001\DE_2_W0001_P0001_T0001\TR1_W0001_P0001\TR1_2_W0001_P0001_T0001_R1_P5_K1_Ch2-Ch1.zen
2.208000e+01	2.222333e+02	20150120_STAG2gfpcf2_G2G1\MitoSys2\Calibration\mEGFPC1H2B_G2\DE_W0001_P0001\DE_2_W0001_P0001_T0001\TR1_W0001_P0001\TR1_2_W0001_P0001_T0001_R1_P5_K1_Ch2-Ch1.zen
2.214001e+01	2.187166e+02	20150120_STAG2gfpcf2_G2G1\MitoSys2\Calibration\mEGFPC1H2B_G2\DE_W0001_P0001\DE_2_W0001_P0001_T0001\TR1_W0001_P0001\TR1_2_W0001_P0001_T0001_R1_P5_K1_Ch2-Ch1.zen
2.220000e+01	2.396333e+02	20150120_STAG2gfpcf2_G2G1\MitoSys2\Calibration\mEGFPC1H2B_G2\DE_W0001_P0001\DE_2_W0001_P0001_T0001\TR1_W0001_P0001\TR1_2_W0001_P0001_T0001_R1_P5_K1_Ch2-Ch1.zen
2.226000e+01	2.520666e+02	20150120_STAG2gfpcf2_G2G1\MitoSys2\Calibration\mEGFPC1H2B_G2\DE_W0001_P0001\DE_2_W0001_P0001_T0001\TR1_W0001_P0001\TR1_2_W0001_P0001_T0001_R1_P5_K1_Ch2-Ch1.zen
2.232001e+01	2.300500e+02	20150120_STAG2gfpcf2_G2G1\MitoSys2\Calibration\mEGFPC1H2B_G2\DE_W0001_P0001\DE_2_W0001_P0001_T0001\TR1_W0001_P0001\TR1_2_W0001_P0001_T0001_R1_P5_K1_Ch2-Ch1.zen
2.238000e+01	2.393500e+02	20150120_STAG2gfpcf2_G2G1\MitoSys2\Calibration\mEGFPC1H2B_G2\DE_W0001_P0001\DE_2_W0001_P0001_T0001\TR1_W0001_P0001\TR1_2_W0001_P0001_T0001_R1_P5_K1_Ch2-Ch1.zen
2.244000e+01	2.366000e+02	20150120_STAG2gfpcf2_G2G1\MitoSys2\Calibration\mEGFPC1H2B_G2\DE_W0001_P0001\DE_2_W0001_P0001_T0001\TR1_W0001_P0001\TR1_2_W0001_P0001_T0001_R1_P5_K1_Ch2-Ch1.zen
2.250000e+01	2.178833e+02	20150120_STAG2gfpcf2_G2G1\MitoSys2\Calibration\mEGFPC1H2B_G2\DE_W0001_P0001\DE_2_W0001_P0001_T0001\TR1_W0001_P0001\TR1_2_W0001_P0001_T0001_R1_P5_K1_Ch2-Ch1.zen
2.256001e+01	2.240500e+02	20150120_STAG2gfpcf2_G2G1\MitoSys2\Calibration\mEGFPC1H2B_G2\DE_W0001_P0001\DE_2_W0001_P0001_T0001\TR1_W0001_P0001\TR1_2_W0001_P0001_T0001_R1_P5_K1_Ch2-Ch1.zen
2.262000e+01	2.284833e+02	20150120_STAG2gfpcf2_G2G1\MitoSys2\Calibration\mEGFPC1H2B_G2\DE_W0001_P0001\DE_2_W0001_P0001_T0001\TR1_W0001_P0001\TR1_2_W0001_P0001_T0001_R1_P5_K1_Ch2-Ch1.zen
2.268000e+01	2.204666e+02	20150120_STAG2gfpcf2_G2G1\MitoSys2\Calibration\mEGFPC1H2B_G2\DE_W0001_P0001\DE_2_W0001_P0001_T0001\TR1_W0001_P0001\TR1_2_W0001_P0001_T0001_R1_P5_K1_Ch2-Ch1.zen
2.274001e+01	2.269833e+02	20150120_STAG2gfpcf2_G2G1\MitoSys2\Calibration\mEGFPC1H2B_G2\DE_W0001_P0001\DE_2_W0001_P0001_T0001\TR1_W0001_P0001\TR1_2_W0001_P0001_T0001_R1_P5_K1_Ch2-Ch1.zen
2.280000e+01	2.300333e+02	20150120_STAG2gfpcf2_G2G1\MitoSys2\Calibration\mEGFPC1H2B_G2\DE_W0001_P0001\DE_2_W0001_P0001_T0001\TR1_W0001_P0001\TR1_2_W0001_P0001_T0001_R1_P5_K1_Ch2-Ch1.zen
2.286000e+01	2.223500e+02	20150120_STAG2gfpcf2_G2G1\MitoSys2\Calibration\mEGFPC1H2B_G2\DE_W0001_P0001\DE_2_W0001_P0001_T0001\TR1_W0001_P0001\TR1_2_W0001_P0001_T0001_R1_P5_K1_Ch2-Ch1.zen
2.292000e+01	2.109333e+02	20150120_STAG2gfpcf2_G2G1\MitoSys2\Calibration\mEGFPC1H2B_G2\DE_W0001_P0001\DE_2_W0001_P0001_T0001\TR1_W0001_P0001\TR1_2_W0001_P0001_T0001_R1_P5_K1_Ch2-Ch1.zen
2.298001e+01	1.989500e+02	20150120_STAG2gfpcf2_G2G1\MitoSys2\Calibration\mEGFPC1H2B_G2\DE_W0001_P0001\DE_2_W0001_P0001_T0001\TR1_W0001_P0001\TR1_2_W0001_P0001_T0001_R1_P5_K1_Ch2-Ch1.zen
2.304000e+01	2.040000e+02	20150120_STAG2gfpcf2_G2G1\MitoSys2\Calibration\mEGFPC1H2B_G2\DE_W0001_P0001\DE_2_W0001_P0001_T0001\TR1_W0001_P0001\TR1_2_W0001_P0001_T0001_R1_P5_K1_Ch2-Ch1.zen
2.310000e+01	2.077000e+02	20150120_STAG2gfpcf2_G2G1\MitoSys2\Calibration\mEGFPC1H2B_G2\DE_W0001_P0001\DE_2_W0001_P0001_T0001\TR1_W0001_P0001\TR1_2_W0001_P0001_T0001_R1_P5_K1_Ch2-Ch1.zen
2.316001e+01	2.134500e+02	20150120_STAG2gfpcf2_G2G1\MitoSys2\Calibration\mEGFPC1H2B_G2\DE_W0001_P0001\DE_2_W0001_P0001_T0001\TR1_W0001_P0001\TR1_2_W0001_P0001_T0001_R1_P5_K1_Ch2-Ch1.zen
2.322001e+01	2.370166e+02	20150120_STAG2gfpcf2_G2G1\MitoSys2\Calibration\mEGFPC1H2B_G2\DE_W0001_P0001\DE_2_W0001_P0001_T0001\TR1_W0001_P0001\TR1_2_W0001_P0001_T0001_R1_P5_K1_Ch2-Ch1.zen
2.328000e+01	2.290833e+02	20150120_STAG2gfpcf2_G2G1\MitoSys2\Calibration\mEGFPC1H2B_G2\DE_W0001_P0001\DE_2_W0001_P0001_T0001\TR1_W0001_P0001\TR1_2_W0001_P0001_T0001_R1_P5_K1_Ch2-Ch1.zen
2.334000e+01	2.221166e+02	20150120_STAG2gfpcf2_G2G1\MitoSys2\Calibration\mEGFPC1H2B_G2\DE_W0001_P0001\DE_2_W0001_P0001_T0001\TR1_W0001_P0001\TR1_2_W0001_P0001_T0001_R1_P5_K1_Ch2-Ch1.zen
2.340001e+01	2.210833e+02	20150120_STAG2gfpcf2_G2G1\MitoSys2\Calibration\mEGFPC1H2B_G2\DE_W0001_P0001\DE_2_W0001_P0001_T0001\TR1_W0001_P0001\TR1_2_W0001_P0001_T0001_R1_P5_K1_Ch2-Ch1.zen
2.346000e+01	2.191666e+02	20150120_STAG2gfpcf2_G2G1\MitoSys2\Calibration\mEGFPC1H2B_G2\DE_W0001_P0001\DE_2_W0001_P0001_T0001\TR1_W0001_P0001\TR1_2_W0001_P0001_T0001_R1_P5_K1_Ch2-Ch1.zen
2.352000e+01	2.231333e+02	20150120_STAG2gfpcf2_G2G1\MitoSys2\Calibration\mEGFPC1H2B_G2\DE_W0001_P0001\DE_2_W0001_P0001_T0001\TR1_W0001_P0001\TR1_2_W0001_P0001_T0001_R1_P5_K1_Ch2-Ch1.zen
2.358001e+01	2.215166e+02	20150120_STAG2gfpcf2_G2G1\MitoSys2\Calibration\mEGFPC1H2B_G2\DE_W0001_P0001\DE_2_W0001_P0001_T0001\TR1_W0001_P0001\TR1_2_W0001_P0001_T0001_R1_P5_K1_Ch2-Ch1.zen
2.364001e+01	2.193000e+02	20150120_STAG2gfpcf2_G2G1\MitoSys2\Calibration\mEGFPC1H2B_G2\DE_W0001_P0001\DE_2_W0001_P0001_T0001\TR1_W0001_P0001\TR1_2_W0001_P0001_T0001_R1_P5_K1_Ch2-Ch1.zen
2.370000e+01	2.271666e+02	20150120_STAG2gfpcf2_G2G1\MitoSys2\Calibration\mEGFPC1H2B_G2\DE_W0001_P0001\DE_2_W0001_P0001_T0001\TR1_W0001_P0001\TR1_2_W0001_P0001_T0001_R1_P5_K1_Ch2-Ch1.zen
2.376000e+01	2.225500e+02	20150120_STAG2gfpcf2_G2G1\MitoSys2\Calibration\mEGFPC1H2B_G2\DE_W0001_P0001\DE_2_W0001_P0001_T0001\TR1_W0001_P0001\TR1_2_W0001_P0001_T0001_R1_P5_K1_Ch2-Ch1.zen
2.382001e+01	2.191666e+02	20150120_STAG2gfpcf2_G2G1\MitoSys2\Calibration\mEGFPC1H2B_G2\DE_W0001_P0001\DE_2_W0001_P0001_T0001\TR1_W0001_P0001\TR1_2_W0001_P0001_T0001_R1_P5_K1_Ch2-Ch1.zen
2.388000e+01	2.333500e+02	20150120_STAG2gfpcf2_G2G1\MitoSys2\Calibration\mEGFPC1H2B_G2\DE_W0001_P0001\DE_2_W0001_P0001_T0001\TR1_W0001_P0001\TR1_2_W0001_P0001_T0001_R1_P5_K1_Ch2-Ch1.zen
2.394000e+01	2.351166e+02	20150120_STAG2gfpcf2_G2G1\MitoSys2\Calibration\mEGFPC1H2B_G2\DE_W0001_P0001\DE_2_W0001_P0001_T0001\TR1_W0001_P0001\TR1_2_W0001_P0001_T0001_R1_P5_K1_Ch2-Ch1.zen
2.400001e+01	2.262833e+02	20150120_STAG2gfpcf2_G2G1\MitoSys2\Calibration\mEGFPC1H2B_G2\DE_W0001_P0001\DE_2_W0001_P0001_T0001\TR1_W0001_P0001\TR1_2_W0001_P0001_T0001_R1_P5_K1_Ch2-Ch1.zen
2.406001e+01	2.312333e+02	20150120_STAG2gfpcf2_G2G1\MitoSys2\Calibration\mEGFPC1H2B_G2\DE_W0001_P0001\DE_2_W0001_P0001_T0001\TR1_W0001_P0001\TR1_2_W0001_P0001_T0001_R1_P5_K1_Ch2-Ch1.zen
2.412000e+01	2.334166e+02	20150120_STAG2gfpcf2_G2G1\MitoSys2\Calibration\mEGFPC1H2B_G2\DE_W0001_P0001\DE_2_W0001_P0001_T0001\TR1_W0001_P0001\TR1_2_W0001_P0001_T0001_R1_P5_K1_Ch2-Ch1.zen
2.418000e+01	2.270666e+02	20150120_STAG2gfpcf2_G2G1\MitoSys2\Calibration\mEGFPC1H2B_G2\DE_W0001_P0001\DE_2_W0001_P0001_T0001\TR1_W0001_P0001\TR1_2_W0001_P0001_T0001_R1_P5_K1_Ch2-Ch1.zen
2.424001e+01	2.397166e+02	20150120_STAG2gfpcf2_G2G1\MitoSys2\Calibration\mEGFPC1H2B_G2\DE_W0001_P0001\DE_2_W0001_P0001_T0001\TR1_W0001_P0001\TR1_2_W0001_P0001_T0001_R1_P5_K1_Ch2-Ch1.zen
2.430000e+01	2.350500e+02	20150120_STAG2gfpcf2_G2G1\MitoSys2\Calibration\mEGFPC1H2B_G2\DE_W0001_P0001\DE_2_W0001_P0001_T0001\TR1_W0001_P0001\TR1_2_W0001_P0001_T0001_R1_P5_K1_Ch2-Ch1.zen
2.436000e+01	2.236833e+02	20150120_STAG2gfpcf2_G2G1\MitoSys2\Calibration\mEGFPC1H2B_G2\DE_W0001_P0001\DE_2_W0001_P0001_T0001\TR1_W0001_P0001\TR1_2_W0001_P0001_T0001_R1_P5_K1_Ch2-Ch1.zen
2.442001e+01	2.277333e+02	20150120_STAG2gfpcf2_G2G1\MitoSys2\Calibration\mEGFPC1H2B_G2\DE_W0001_P0001\DE_2_W0001_P0001_T0001\TR1_W0001_P0001\TR1_2_W0001_P0001_T0001_R1_P5_K1_Ch2-Ch1.zen
2.448001e+01	2.361666e+02	20150120_STAG2gfpcf2_G2G1\MitoSys2\Calibration\mEGFPC1H2B_G2\DE_W0001_P0001\DE_2_W0001_P0001_T0001\TR1_W0001_P0001\TR1_2_W0001_P0001_T0001_R1_P5_K1_Ch2-Ch1.zen
2.454000e+01	2.268999e+02	20150120_STAG2gfpcf2_G2G1\MitoSys2\Calibration\mEGFPC1H2B_G2\DE_W0001_P0001\DE_2_W0001_P0001_T0001\TR1_W0001_P0001\TR1_2_W0001_P0001_T0001_R1_P5_K1_Ch2-Ch1.zen
2.460000e+01	2.321333e+02	20150120_STAG2gfpcf2_G2G1\MitoSys2\Calibration\mEGFPC1H2B_G2\DE_W0001_P0001\DE_2_W0001_P0001_T0001\TR1_W0001_P0001\TR1_2_W0001_P0001_T0001_R1_P5_K1_Ch2-Ch1.zen
2.466001e+01	2.231499e+02	20150120_STAG2gfpcf2_G2G1\MitoSys2\Calibration\mEGFPC1H2B_G2\DE_W0001_P0001\DE_2_W0001_P0001_T0001\TR1_W0001_P0001\TR1_2_W0001_P0001_T0001_R1_P5_K1_Ch2-Ch1.zen
2.472001e+01	2.342833e+02	20150120_STAG2gfpcf2_G2G1\MitoSys2\Calibration\mEGFPC1H2B_G2\DE_W0001_P0001\DE_2_W0001_P0001_T0001\TR1_W0001_P0001\TR1_2_W0001_P0001_T0001_R1_P5_K1_Ch2-Ch1.zen
2.478000e+01	2.435666e+02	20150120_STAG2gfpcf2_G2G1\MitoSys2\Calibration\mEGFPC1H2B_G2\DE_W0001_P0001\DE_2_W0001_P0001_T0001\TR1_W0001_P0001\TR1_2_W0001_P0001_T0001_R1_P5_K1_Ch2-Ch1.zen
2.484001e+01	2.275166e+02	20150120_STAG2gfpcf2_G2G1\MitoSys2\Calibration\mEGFPC1H2B_G2\DE_W0001_P0001\DE_2_W0001_P0001_T0001\TR1_W0001_P0001\TR1_2_W0001_P0001_T0001_R1_P5_K1_Ch2-Ch1.zen
2.490001e+01	2.435000e+02	20150120_STAG2gfpcf2_G2G1\MitoSys2\Calibration\mEGFPC1H2B_G2\DE_W0001_P0001\DE_2_W0001_P0001_T0001\TR1_W0001_P0001\TR1_2_W0001_P0001_T0001_R1_P5_K1_Ch2-Ch1.zen
2.496000e+01	2.271333e+02	20150120_STAG2gfpcf2_G2G1\MitoSys2\Calibration\mEGFPC1H2B_G2\DE_W0001_P0001\DE_2_W0001_P0001_T0001\TR1_W0001_P0001\TR1_2_W0001_P0001_T0001_R1_P5_K1_Ch2-Ch1.zen
2.502000e+01	2.225666e+02	20150120_STAG2gfpcf2_G2G1\MitoSys2\Calibration\mEGFPC1H2B_G2\DE_W0001_P0001\DE_2_W0001_P0001_T0001\TR1_W0001_P0001\TR1_2_W0001_P0001_T0001_R1_P5_K1_Ch2-Ch1.zen
2.508001e+01	2.260500e+02	20150120_STAG2gfpcf2_G2G1\MitoSys2\Calibration\mEGFPC1H2B_G2\DE_W0001_P0001\DE_2_W0001_P0001_T0001\TR1_W0001_P0001\TR1_2_W0001_P0001_T0001_R1_P5_K1_Ch2-Ch1.zen
2.514001e+01	2.286333e+02	20150120_STAG2gfpcf2_G2G1\MitoSys2\Calibration\mEGFPC1H2B_G2\DE_W0001_P0001\DE_2_W0001_P0001_T0001\TR1_W0001_P0001\TR1_2_W0001_P0001_T0001_R1_P5_K1_Ch2-Ch1.zen
2.520000e+01	2.289833e+02	20150120_STAG2gfpcf2_G2G1\MitoSys2\Calibration\mEGFPC1H2B_G2\DE_W0001_P0001\DE_2_W0001_P0001_T0001\TR1_W0001_P0001\TR1_2_W0001_P0001_T0001_R1_P5_K1_Ch2-Ch1.zen
2.526001e+01	2.355666e+02	20150120_STAG2gfpcf2_G2G1\MitoSys2\Calibration\mEGFPC1H2B_G2\DE_W0001_P0001\DE_2_W0001_P0001_T0001\TR1_W0001_P0001\TR1_2_W0001_P0001_T0001_R1_P5_K1_Ch2-Ch1.zen
2.532001e+01	2.369833e+02	20150120_STAG2gfpcf2_G2G1\MitoSys2\Calibration\mEGFPC1H2B_G2\DE_W0001_P0001\DE_2_W0001_P0001_T0001\TR1_W0001_P0001\TR1_2_W0001_P0001_T0001_R1_P5_K1_Ch2-Ch1.zen
2.538000e+01	2.313333e+02	20150120_STAG2gfpcf2_G2G1\MitoSys2\Calibration\mEGFPC1H2B_G2\DE_W0001_P0001\DE_2_W0001_P0001_T0001\TR1_W0001_P0001\TR1_2_W0001_P0001_T0001_R1_P5_K1_Ch2-Ch1.zen
2.544000e+01	2.338333e+02	20150120_STAG2gfpcf2_G2G1\MitoSys2\Calibration\mEGFPC1H2B_G2\DE_W0001_P0001\DE_2_W0001_P0001_T0001\TR1_W0001_P0001\TR1_2_W0001_P0001_T0001_R1_P5_K1_Ch2-Ch1.zen
2.550001e+01	2.236666e+02	20150120_STAG2gfpcf2_G2G1\MitoSys2\Calibration\mEGFPC1H2B_G2\DE_W0001_P0001\DE_2_W0001_P0001_T0001\TR1_W0001_P0001\TR1_2_W0001_P0001_T0001_R1_P5_K1_Ch2-Ch1.zen
2.556001e+01	2.361166e+02	20150120_STAG2gfpcf2_G2G1\MitoSys2\Calibration\mEGFPC1H2B_G2\DE_W0001_P0001\DE_2_W0001_P0001_T0001\TR1_W0001_P0001\TR1_2_W0001_P0001_T0001_R1_P5_K1_Ch2-Ch1.zen
2.562000e+01	2.347166e+02	20150120_STAG2gfpcf2_G2G1\MitoSys2\Calibration\mEGFPC1H2B_G2\DE_W0001_P0001\DE_2_W0001_P0001_T0001\TR1_W0001_P0001\TR1_2_W0001_P0001_T0001_R1_P5_K1_Ch2-Ch1.zen
2.568001e+01	2.318999e+02	20150120_STAG2gfpcf2_G2G1\MitoSys2\Calibration\mEGFPC1H2B_G2\DE_W0001_P0001\DE_2_W0001_P0001_T0001\TR1_W0001_P0001\TR1_2_W0001_P0001_T0001_R1_P5_K1_Ch2-Ch1.zen
2.574001e+01	2.332000e+02	20150120_STAG2gfpcf2_G2G1\MitoSys2\Calibration\mEGFPC1H2B_G2\DE_W0001_P0001\DE_2_W0001_P0001_T0001\TR1_W0001_P0001\TR1_2_W0001_P0001_T0001_R1_P5_K1_Ch2-Ch1.zen
2.580000e+01	2.186333e+02	20150120_STAG2gfpcf2_G2G1\MitoSys2\Calibration\mEGFPC1H2B_G2\DE_W0001_P0001\DE_2_W0001_P0001_T0001\TR1_W0001_P0001\TR1_2_W0001_P0001_T0001_R1_P5_K1_Ch2-Ch1.zen
2.586001e+01	2.275166e+02	20150120_STAG2gfpcf2_G2G1\MitoSys2\Calibration\mEGFPC1H2B_G2\DE_W0001_P0001\DE_2_W0001_P0001_T0001\TR1_W0001_P0001\TR1_2_W0001_P0001_T0001_R1_P5_K1_Ch2-Ch1.zen
2.592001e+01	2.290666e+02	20150120_STAG2gfpcf2_G2G1\MitoSys2\Calibration\mEGFPC1H2B_G2\DE_W0001_P0001\DE_2_W0001_P0001_T0001\TR1_W0001_P0001\TR1_2_W0001_P0001_T0001_R1_P5_K1_Ch2-Ch1.zen
2.598001e+01	2.209333e+02	20150120_STAG2gfpcf2_G2G1\MitoSys2\Calibration\mEGFPC1H2B_G2\DE_W0001_P0001\DE_2_W0001_P0001_T0001\TR1_W0001_P0001\TR1_2_W0001_P0001_T0001_R1_P5_K1_Ch2-Ch1.zen
2.604000e+01	2.287166e+02	20150120_STAG2gfpcf2_G2G1\MitoSys2\Calibration\mEGFPC1H2B_G2\DE_W0001_P0001\DE_2_W0001_P0001_T0001\TR1_W0001_P0001\TR1_2_W0001_P0001_T0001_R1_P5_K1_Ch2-Ch1.zen
2.610001e+01	2.185000e+02	20150120_STAG2gfpcf2_G2G1\MitoSys2\Calibration\mEGFPC1H2B_G2\DE_W0001_P0001\DE_2_W0001_P0001_T0001\TR1_W0001_P0001\TR1_2_W0001_P0001_T0001_R1_P5_K1_Ch2-Ch1.zen
2.616001e+01	2.262166e+02	20150120_STAG2gfpcf2_G2G1\MitoSys2\Calibration\mEGFPC1H2B_G2\DE_W0001_P0001\DE_2_W0001_P0001_T0001\TR1_W0001_P0001\TR1_2_W0001_P0001_T0001_R1_P5_K1_Ch2-Ch1.zen
2.622001e+01	2.243833e+02	20150120_STAG2gfpcf2_G2G1\MitoSys2\Calibration\mEGFPC1H2B_G2\DE_W0001_P0001\DE_2_W0001_P0001_T0001\TR1_W0001_P0001\TR1_2_W0001_P0001_T0001_R1_P5_K1_Ch2-Ch1.zen
2.628001e+01	2.485000e+02	20150120_STAG2gfpcf2_G2G1\MitoSys2\Calibration\mEGFPC1H2B_G2\DE_W0001_P0001\DE_2_W0001_P0001_T0001\TR1_W0001_P0001\TR1_2_W0001_P0001_T0001_R1_P5_K1_Ch2-Ch1.zen
2.634001e+01	2.376833e+02	20150120_STAG2gfpcf2_G2G1\MitoSys2\Calibration\mEGFPC1H2B_G2\DE_W0001_P0001\DE_2_W0001_P0001_T0001\TR1_W0001_P0001\TR1_2_W0001_P0001_T0001_R1_P5_K1_Ch2-Ch1.zen
2.640001e+01	2.306666e+02	20150120_STAG2gfpcf2_G2G1\MitoSys2\Calibration\mEGFPC1H2B_G2\DE_W0001_P0001\DE_2_W0001_P0001_T0001\TR1_W0001_P0001\TR1_2_W0001_P0001_T0001_R1_P5_K1_Ch2-Ch1.zen
2.646000e+01	2.292166e+02	20150120_STAG2gfpcf2_G2G1\MitoSys2\Calibration\mEGFPC1H2B_G2\DE_W0001_P0001\DE_2_W0001_P0001_T0001\TR1_W0001_P0001\TR1_2_W0001_P0001_T0001_R1_P5_K1_Ch2-Ch1.zen
2.652001e+01	2.418166e+02	20150120_STAG2gfpcf2_G2G1\MitoSys2\Calibration\mEGFPC1H2B_G2\DE_W0001_P0001\DE_2_W0001_P0001_T0001\TR1_W0001_P0001\TR1_2_W0001_P0001_T0001_R1_P5_K1_Ch2-Ch1.zen
2.658001e+01	2.527666e+02	20150120_STAG2gfpcf2_G2G1\MitoSys2\Calibration\mEGFPC1H2B_G2\DE_W0001_P0001\DE_2_W0001_P0001_T0001\TR1_W0001_P0001\TR1_2_W0001_P0001_T0001_R1_P5_K1_Ch2-Ch1.zen
2.664001e+01	2.329833e+02	20150120_STAG2gfpcf2_G2G1\MitoSys2\Calibration\mEGFPC1H2B_G2\DE_W0001_P0001\DE_2_W0001_P0001_T0001\TR1_W0001_P0001\TR1_2_W0001_P0001_T0001_R1_P5_K1_Ch2-Ch1.zen
2.670001e+01	2.386333e+02	20150120_STAG2gfpcf2_G2G1\MitoSys2\Calibration\mEGFPC1H2B_G2\DE_W0001_P0001\DE_2_W0001_P0001_T0001\TR1_W0001_P0001\TR1_2_W0001_P0001_T0001_R1_P5_K1_Ch2-Ch1.zen
2.676001e+01	2.309166e+02	20150120_STAG2gfpcf2_G2G1\MitoSys2\Calibration\mEGFPC1H2B_G2\DE_W0001_P0001\DE_2_W0001_P0001_T0001\TR1_W0001_P0001\TR1_2_W0001_P0001_T0001_R1_P5_K1_Ch2-Ch1.zen
2.682001e+01	2.258666e+02	20150120_STAG2gfpcf2_G2G1\MitoSys2\Calibration\mEGFPC1H2B_G2\DE_W0001_P0001\DE_2_W0001_P0001_T0001\TR1_W0001_P0001\TR1_2_W0001_P0001_T0001_R1_P5_K1_Ch2-Ch1.zen
2.688000e+01	2.422166e+02	20150120_STAG2gfpcf2_G2G1\MitoSys2\Calibration\mEGFPC1H2B_G2\DE_W0001_P0001\DE_2_W0001_P0001_T0001\TR1_W0001_P0001\TR1_2_W0001_P0001_T0001_R1_P5_K1_Ch2-Ch1.zen
2.694001e+01	2.470166e+02	20150120_STAG2gfpcf2_G2G1\MitoSys2\Calibration\mEGFPC1H2B_G2\DE_W0001_P0001\DE_2_W0001_P0001_T0001\TR1_W0001_P0001\TR1_2_W0001_P0001_T0001_R1_P5_K1_Ch2-Ch1.zen
2.700001e+01	2.333999e+02	20150120_STAG2gfpcf2_G2G1\MitoSys2\Calibration\mEGFPC1H2B_G2\DE_W0001_P0001\DE_2_W0001_P0001_T0001\TR1_W0001_P0001\TR1_2_W0001_P0001_T0001_R1_P5_K1_Ch2-Ch1.zen
2.706001e+01	2.403833e+02	20150120_STAG2gfpcf2_G2G1\MitoSys2\Calibration\mEGFPC1H2B_G2\DE_W0001_P0001\DE_2_W0001_P0001_T0001\TR1_W0001_P0001\TR1_2_W0001_P0001_T0001_R1_P5_K1_Ch2-Ch1.zen
2.712001e+01	2.340166e+02	20150120_STAG2gfpcf2_G2G1\MitoSys2\Calibration\mEGFPC1H2B_G2\DE_W0001_P0001\DE_2_W0001_P0001_T0001\TR1_W0001_P0001\TR1_2_W0001_P0001_T0001_R1_P5_K1_Ch2-Ch1.zen
2.718001e+01	2.357333e+02	20150120_STAG2gfpcf2_G2G1\MitoSys2\Calibration\mEGFPC1H2B_G2\DE_W0001_P0001\DE_2_W0001_P0001_T0001\TR1_W0001_P0001\TR1_2_W0001_P0001_T0001_R1_P5_K1_Ch2-Ch1.zen
2.724001e+01	2.386666e+02	20150120_STAG2gfpcf2_G2G1\MitoSys2\Calibration\mEGFPC1H2B_G2\DE_W0001_P0001\DE_2_W0001_P0001_T0001\TR1_W0001_P0001\TR1_2_W0001_P0001_T0001_R1_P5_K1_Ch2-Ch1.zen
2.730000e+01	2.413333e+02	20150120_STAG2gfpcf2_G2G1\MitoSys2\Calibration\mEGFPC1H2B_G2\DE_W0001_P0001\DE_2_W0001_P0001_T0001\TR1_W0001_P0001\TR1_2_W0001_P0001_T0001_R1_P5_K1_Ch2-Ch1.zen
2.736001e+01	2.466833e+02	20150120_STAG2gfpcf2_G2G1\MitoSys2\Calibration\mEGFPC1H2B_G2\DE_W0001_P0001\DE_2_W0001_P0001_T0001\TR1_W0001_P0001\TR1_2_W0001_P0001_T0001_R1_P5_K1_Ch2-Ch1.zen
2.742001e+01	2.433833e+02	20150120_STAG2gfpcf2_G2G1\MitoSys2\Calibration\mEGFPC1H2B_G2\DE_W0001_P0001\DE_2_W0001_P0001_T0001\TR1_W0001_P0001\TR1_2_W0001_P0001_T0001_R1_P5_K1_Ch2-Ch1.zen
2.748001e+01	2.291166e+02	20150120_STAG2gfpcf2_G2G1\MitoSys2\Calibration\mEGFPC1H2B_G2\DE_W0001_P0001\DE_2_W0001_P0001_T0001\TR1_W0001_P0001\TR1_2_W0001_P0001_T0001_R1_P5_K1_Ch2-Ch1.zen
2.754001e+01	2.333500e+02	20150120_STAG2gfpcf2_G2G1\MitoSys2\Calibration\mEGFPC1H2B_G2\DE_W0001_P0001\DE_2_W0001_P0001_T0001\TR1_W0001_P0001\TR1_2_W0001_P0001_T0001_R1_P5_K1_Ch2-Ch1.zen
2.760001e+01	2.415833e+02	20150120_STAG2gfpcf2_G2G1\MitoSys2\Calibration\mEGFPC1H2B_G2\DE_W0001_P0001\DE_2_W0001_P0001_T0001\TR1_W0001_P0001\TR1_2_W0001_P0001_T0001_R1_P5_K1_Ch2-Ch1.zen
2.766001e+01	2.388166e+02	20150120_STAG2gfpcf2_G2G1\MitoSys2\Calibration\mEGFPC1H2B_G2\DE_W0001_P0001\DE_2_W0001_P0001_T0001\TR1_W0001_P0001\TR1_2_W0001_P0001_T0001_R1_P5_K1_Ch2-Ch1.zen
2.772001e+01	2.411499e+02	20150120_STAG2gfpcf2_G2G1\MitoSys2\Calibration\mEGFPC1H2B_G2\DE_W0001_P0001\DE_2_W0001_P0001_T0001\TR1_W0001_P0001\TR1_2_W0001_P0001_T0001_R1_P5_K1_Ch2-Ch1.zen
2.778001e+01	2.535499e+02	20150120_STAG2gfpcf2_G2G1\MitoSys2\Calibration\mEGFPC1H2B_G2\DE_W0001_P0001\DE_2_W0001_P0001_T0001\TR1_W0001_P0001\TR1_2_W0001_P0001_T0001_R1_P5_K1_Ch2-Ch1.zen
2.784001e+01	2.309166e+02	20150120_STAG2gfpcf2_G2G1\MitoSys2\Calibration\mEGFPC1H2B_G2\DE_W0001_P0001\DE_2_W0001_P0001_T0001\TR1_W0001_P0001\TR1_2_W0001_P0001_T0001_R1_P5_K1_Ch2-Ch1.zen
2.790001e+01	2.470333e+02	20150120_STAG2gfpcf2_G2G1\MitoSys2\Calibration\mEGFPC1H2B_G2\DE_W0001_P0001\DE_2_W0001_P0001_T0001\TR1_W0001_P0001\TR1_2_W0001_P0001_T0001_R1_P5_K1_Ch2-Ch1.zen
2.796001e+01	2.283999e+02	20150120_STAG2gfpcf2_G2G1\MitoSys2\Calibration\mEGFPC1H2B_G2\DE_W0001_P0001\DE_2_W0001_P0001_T0001\TR1_W0001_P0001\TR1_2_W0001_P0001_T0001_R1_P5_K1_Ch2-Ch1.zen
2.802001e+01	2.367333e+02	20150120_STAG2gfpcf2_G2G1\MitoSys2\Calibration\mEGFPC1H2B_G2\DE_W0001_P0001\DE_2_W0001_P0001_T0001\TR1_W0001_P0001\TR1_2_W0001_P0001_T0001_R1_P5_K1_Ch2-Ch1.zen
2.808001e+01	2.246000e+02	20150120_STAG2gfpcf2_G2G1\MitoSys2\Calibration\mEGFPC1H2B_G2\DE_W0001_P0001\DE_2_W0001_P0001_T0001\TR1_W0001_P0001\TR1_2_W0001_P0001_T0001_R1_P5_K1_Ch2-Ch1.zen
2.814001e+01	2.438999e+02	20150120_STAG2gfpcf2_G2G1\MitoSys2\Calibration\mEGFPC1H2B_G2\DE_W0001_P0001\DE_2_W0001_P0001_T0001\TR1_W0001_P0001\TR1_2_W0001_P0001_T0001_R1_P5_K1_Ch2-Ch1.zen
2.820001e+01	2.340333e+02	20150120_STAG2gfpcf2_G2G1\MitoSys2\Calibration\mEGFPC1H2B_G2\DE_W0001_P0001\DE_2_W0001_P0001_T0001\TR1_W0001_P0001\TR1_2_W0001_P0001_T0001_R1_P5_K1_Ch2-Ch1.zen
2.826001e+01	2.326166e+02	20150120_STAG2gfpcf2_G2G1\MitoSys2\Calibration\mEGFPC1H2B_G2\DE_W0001_P0001\DE_2_W0001_P0001_T0001\TR1_W0001_P0001\TR1_2_W0001_P0001_T0001_R1_P5_K1_Ch2-Ch1.zen
2.832001e+01	2.280166e+02	20150120_STAG2gfpcf2_G2G1\MitoSys2\Calibration\mEGFPC1H2B_G2\DE_W0001_P0001\DE_2_W0001_P0001_T0001\TR1_W0001_P0001\TR1_2_W0001_P0001_T0001_R1_P5_K1_Ch2-Ch1.zen
2.838001e+01	2.386333e+02	20150120_STAG2gfpcf2_G2G1\MitoSys2\Calibration\mEGFPC1H2B_G2\DE_W0001_P0001\DE_2_W0001_P0001_T0001\TR1_W0001_P0001\TR1_2_W0001_P0001_T0001_R1_P5_K1_Ch2-Ch1.zen
2.844001e+01	2.534666e+02	20150120_STAG2gfpcf2_G2G1\MitoSys2\Calibration\mEGFPC1H2B_G2\DE_W0001_P0001\DE_2_W0001_P0001_T0001\TR1_W0001_P0001\TR1_2_W0001_P0001_T0001_R1_P5_K1_Ch2-Ch1.zen
2.850001e+01	2.364666e+02	20150120_STAG2gfpcf2_G2G1\MitoSys2\Calibration\mEGFPC1H2B_G2\DE_W0001_P0001\DE_2_W0001_P0001_T0001\TR1_W0001_P0001\TR1_2_W0001_P0001_T0001_R1_P5_K1_Ch2-Ch1.zen
2.856001e+01	2.268666e+02	20150120_STAG2gfpcf2_G2G1\MitoSys2\Calibration\mEGFPC1H2B_G2\DE_W0001_P0001\DE_2_W0001_P0001_T0001\TR1_W0001_P0001\TR1_2_W0001_P0001_T0001_R1_P5_K1_Ch2-Ch1.zen
2.862001e+01	2.132666e+02	20150120_STAG2gfpcf2_G2G1\MitoSys2\Calibration\mEGFPC1H2B_G2\DE_W0001_P0001\DE_2_W0001_P0001_T0001\TR1_W0001_P0001\TR1_2_W0001_P0001_T0001_R1_P5_K1_Ch2-Ch1.zen
2.868001e+01	2.250333e+02	20150120_STAG2gfpcf2_G2G1\MitoSys2\Calibration\mEGFPC1H2B_G2\DE_W0001_P0001\DE_2_W0001_P0001_T0001\TR1_W0001_P0001\TR1_2_W0001_P0001_T0001_R1_P5_K1_Ch2-Ch1.zen
2.874001e+01	2.410000e+02	20150120_STAG2gfpcf2_G2G1\MitoSys2\Calibration\mEGFPC1H2B_G2\DE_W0001_P0001\DE_2_W0001_P0001_T0001\TR1_W0001_P0001\TR1_2_W0001_P0001_T0001_R1_P5_K1_Ch2-Ch1.zen
2.880001e+01	2.251333e+02	20150120_STAG2gfpcf2_G2G1\MitoSys2\Calibration\mEGFPC1H2B_G2\DE_W0001_P0001\DE_2_W0001_P0001_T0001\TR1_W0001_P0001\TR1_2_W0001_P0001_T0001_R1_P5_K1_Ch2-Ch1.zen
2.886001e+01	2.301166e+02	20150120_STAG2gfpcf2_G2G1\MitoSys2\Calibration\mEGFPC1H2B_G2\DE_W0001_P0001\DE_2_W0001_P0001_T0001\TR1_W0001_P0001\TR1_2_W0001_P0001_T0001_R1_P5_K1_Ch2-Ch1.zen
2.892001e+01	2.294333e+02	20150120_STAG2gfpcf2_G2G1\MitoSys2\Calibration\mEGFPC1H2B_G2\DE_W0001_P0001\DE_2_W0001_P0001_T0001\TR1_W0001_P0001\TR1_2_W0001_P0001_T0001_R1_P5_K1_Ch2-Ch1.zen
2.898001e+01	2.380000e+02	20150120_STAG2gfpcf2_G2G1\MitoSys2\Calibration\mEGFPC1H2B_G2\DE_W0001_P0001\DE_2_W0001_P0001_T0001\TR1_W0001_P0001\TR1_2_W0001_P0001_T0001_R1_P5_K1_Ch2-Ch1.zen
2.904001e+01	2.478833e+02	20150120_STAG2gfpcf2_G2G1\MitoSys2\Calibration\mEGFPC1H2B_G2\DE_W0001_P0001\DE_2_W0001_P0001_T0001\TR1_W0001_P0001\TR1_2_W0001_P0001_T0001_R1_P5_K1_Ch2-Ch1.zen
2.910001e+01	2.642000e+02	20150120_STAG2gfpcf2_G2G1\MitoSys2\Calibration\mEGFPC1H2B_G2\DE_W0001_P0001\DE_2_W0001_P0001_T0001\TR1_W0001_P0001\TR1_2_W0001_P0001_T0001_R1_P5_K1_Ch2-Ch1.zen
2.916001e+01	2.399333e+02	20150120_STAG2gfpcf2_G2G1\MitoSys2\Calibration\mEGFPC1H2B_G2\DE_W0001_P0001\DE_2_W0001_P0001_T0001\TR1_W0001_P0001\TR1_2_W0001_P0001_T0001_R1_P5_K1_Ch2-Ch1.zen
2.922001e+01	2.468333e+02	20150120_STAG2gfpcf2_G2G1\MitoSys2\Calibration\mEGFPC1H2B_G2\DE_W0001_P0001\DE_2_W0001_P0001_T0001\TR1_W0001_P0001\TR1_2_W0001_P0001_T0001_R1_P5_K1_Ch2-Ch1.zen
2.928001e+01	2.310000e+02	20150120_STAG2gfpcf2_G2G1\MitoSys2\Calibration\mEGFPC1H2B_G2\DE_W0001_P0001\DE_2_W0001_P0001_T0001\TR1_W0001_P0001\TR1_2_W0001_P0001_T0001_R1_P5_K1_Ch2-Ch1.zen
2.934001e+01	2.408166e+02	20150120_STAG2gfpcf2_G2G1\MitoSys2\Calibration\mEGFPC1H2B_G2\DE_W0001_P0001\DE_2_W0001_P0001_T0001\TR1_W0001_P0001\TR1_2_W0001_P0001_T0001_R1_P5_K1_Ch2-Ch1.zen
2.940001e+01	2.534666e+02	20150120_STAG2gfpcf2_G2G1\MitoSys2\Calibration\mEGFPC1H2B_G2\DE_W0001_P0001\DE_2_W0001_P0001_T0001\TR1_W0001_P0001\TR1_2_W0001_P0001_T0001_R1_P5_K1_Ch2-Ch1.zen
2.946001e+01	2.422500e+02	20150120_STAG2gfpcf2_G2G1\MitoSys2\Calibration\mEGFPC1H2B_G2\DE_W0001_P0001\DE_2_W0001_P0001_T0001\TR1_W0001_P0001\TR1_2_W0001_P0001_T0001_R1_P5_K1_Ch2-Ch1.zen
2.952001e+01	2.211000e+02	20150120_STAG2gfpcf2_G2G1\MitoSys2\Calibration\mEGFPC1H2B_G2\DE_W0001_P0001\DE_2_W0001_P0001_T0001\TR1_W0001_P0001\TR1_2_W0001_P0001_T0001_R1_P5_K1_Ch2-Ch1.zen
2.958001e+01	2.312333e+02	20150120_STAG2gfpcf2_G2G1\MitoSys2\Calibration\mEGFPC1H2B_G2\DE_W0001_P0001\DE_2_W0001_P0001_T0001\TR1_W0001_P0001\TR1_2_W0001_P0001_T0001_R1_P5_K1_Ch2-Ch1.zen
2.964001e+01	2.358999e+02	20150120_STAG2gfpcf2_G2G1\MitoSys2\Calibration\mEGFPC1H2B_G2\DE_W0001_P0001\DE_2_W0001_P0001_T0001\TR1_W0001_P0001\TR1_2_W0001_P0001_T0001_R1_P5_K1_Ch2-Ch1.zen
2.970001e+01	2.266833e+02	20150120_STAG2gfpcf2_G2G1\MitoSys2\Calibration\mEGFPC1H2B_G2\DE_W0001_P0001\DE_2_W0001_P0001_T0001\TR1_W0001_P0001\TR1_2_W0001_P0001_T0001_R1_P5_K1_Ch2-Ch1.zen
2.976001e+01	2.338666e+02	20150120_STAG2gfpcf2_G2G1\MitoSys2\Calibration\mEGFPC1H2B_G2\DE_W0001_P0001\DE_2_W0001_P0001_T0001\TR1_W0001_P0001\TR1_2_W0001_P0001_T0001_R1_P5_K1_Ch2-Ch1.zen
2.982001e+01	2.400833e+02	20150120_STAG2gfpcf2_G2G1\MitoSys2\Calibration\mEGFPC1H2B_G2\DE_W0001_P0001\DE_2_W0001_P0001_T0001\TR1_W0001_P0001\TR1_2_W0001_P0001_T0001_R1_P5_K1_Ch2-Ch1.zen
2.988001e+01	2.368166e+02	20150120_STAG2gfpcf2_G2G1\MitoSys2\Calibration\mEGFPC1H2B_G2\DE_W0001_P0001\DE_2_W0001_P0001_T0001\TR1_W0001_P0001\TR1_2_W0001_P0001_T0001_R1_P5_K1_Ch2-Ch1.zen
2.994001e+01	2.586499e+02	20150120_STAG2gfpcf2_G2G1\MitoSys2\Calibration\mEGFPC1H2B_G2\DE_W0001_P0001\DE_2_W0001_P0001_T0001\TR1_W0001_P0001\TR1_2_W0001_P0001_T0001_R1_P5_K1_Ch2-Ch1.zen
0	5.376664e+01	20150120_STAG2gfpcf2_G2G1\MitoSys2\Calibration\mEGFPC1H2B_G2\DE_W0007_P0001\DE_2_W0007_P0001_T0001\TR1_W0001_P0007\TR1_2_W0001_P0007_T0001_R1_P1_K1_Ch2-Ch1.zen
6.000000e-02	4.461664e+01	20150120_STAG2gfpcf2_G2G1\MitoSys2\Calibration\mEGFPC1H2B_G2\DE_W0007_P0001\DE_2_W0007_P0001_T0001\TR1_W0001_P0007\TR1_2_W0001_P0007_T0001_R1_P1_K1_Ch2-Ch1.zen
1.200000e-01	5.158331e+01	20150120_STAG2gfpcf2_G2G1\MitoSys2\Calibration\mEGFPC1H2B_G2\DE_W0007_P0001\DE_2_W0007_P0001_T0001\TR1_W0001_P0007\TR1_2_W0001_P0007_T0001_R1_P1_K1_Ch2-Ch1.zen
1.800000e-01	4.378331e+01	20150120_STAG2gfpcf2_G2G1\MitoSys2\Calibration\mEGFPC1H2B_G2\DE_W0007_P0001\DE_2_W0007_P0001_T0001\TR1_W0001_P0007\TR1_2_W0001_P0007_T0001_R1_P1_K1_Ch2-Ch1.zen
2.400000e-01	4.989997e+01	20150120_STAG2gfpcf2_G2G1\MitoSys2\Calibration\mEGFPC1H2B_G2\DE_W0007_P0001\DE_2_W0007_P0001_T0001\TR1_W0001_P0007\TR1_2_W0001_P0007_T0001_R1_P1_K1_Ch2-Ch1.zen
3.000000e-01	4.933331e+01	20150120_STAG2gfpcf2_G2G1\MitoSys2\Calibration\mEGFPC1H2B_G2\DE_W0007_P0001\DE_2_W0007_P0001_T0001\TR1_W0001_P0007\TR1_2_W0001_P0007_T0001_R1_P1_K1_Ch2-Ch1.zen
3.600000e-01	4.694997e+01	20150120_STAG2gfpcf2_G2G1\MitoSys2\Calibration\mEGFPC1H2B_G2\DE_W0007_P0001\DE_2_W0007_P0001_T0001\TR1_W0001_P0007\TR1_2_W0001_P0007_T0001_R1_P1_K1_Ch2-Ch1.zen
4.200000e-01	4.804998e+01	20150120_STAG2gfpcf2_G2G1\MitoSys2\Calibration\mEGFPC1H2B_G2\DE_W0007_P0001\DE_2_W0007_P0001_T0001\TR1_W0001_P0007\TR1_2_W0001_P0007_T0001_R1_P1_K1_Ch2-Ch1.zen
4.800000e-01	4.464998e+01	20150120_STAG2gfpcf2_G2G1\MitoSys2\Calibration\mEGFPC1H2B_G2\DE_W0007_P0001\DE_2_W0007_P0001_T0001\TR1_W0001_P0007\TR1_2_W0001_P0007_T0001_R1_P1_K1_Ch2-Ch1.zen
5.400000e-01	4.961664e+01	20150120_STAG2gfpcf2_G2G1\MitoSys2\Calibration\mEGFPC1H2B_G2\DE_W0007_P0001\DE_2_W0007_P0001_T0001\TR1_W0001_P0007\TR1_2_W0001_P0007_T0001_R1_P1_K1_Ch2-Ch1.zen
6.000000e-01	4.759998e+01	20150120_STAG2gfpcf2_G2G1\MitoSys2\Calibration\mEGFPC1H2B_G2\DE_W0007_P0001\DE_2_W0007_P0001_T0001\TR1_W0001_P0007\TR1_2_W0001_P0007_T0001_R1_P1_K1_Ch2-Ch1.zen
6.600000e-01	4.823331e+01	20150120_STAG2gfpcf2_G2G1\MitoSys2\Calibration\mEGFPC1H2B_G2\DE_W0007_P0001\DE_2_W0007_P0001_T0001\TR1_W0001_P0007\TR1_2_W0001_P0007_T0001_R1_P1_K1_Ch2-Ch1.zen
7.200000e-01	4.683331e+01	20150120_STAG2gfpcf2_G2G1\MitoSys2\Calibration\mEGFPC1H2B_G2\DE_W0007_P0001\DE_2_W0007_P0001_T0001\TR1_W0001_P0007\TR1_2_W0001_P0007_T0001_R1_P1_K1_Ch2-Ch1.zen
7.800000e-01	4.724998e+01	20150120_STAG2gfpcf2_G2G1\MitoSys2\Calibration\mEGFPC1H2B_G2\DE_W0007_P0001\DE_2_W0007_P0001_T0001\TR1_W0001_P0007\TR1_2_W0001_P0007_T0001_R1_P1_K1_Ch2-Ch1.zen
8.400000e-01	5.083331e+01	20150120_STAG2gfpcf2_G2G1\MitoSys2\Calibration\mEGFPC1H2B_G2\DE_W0007_P0001\DE_2_W0007_P0001_T0001\TR1_W0001_P0007\TR1_2_W0001_P0007_T0001_R1_P1_K1_Ch2-Ch1.zen
9.000000e-01	4.991664e+01	20150120_STAG2gfpcf2_G2G1\MitoSys2\Calibration\mEGFPC1H2B_G2\DE_W0007_P0001\DE_2_W0007_P0001_T0001\TR1_W0001_P0007\TR1_2_W0001_P0007_T0001_R1_P1_K1_Ch2-Ch1.zen
9.600000e-01	4.774997e+01	20150120_STAG2gfpcf2_G2G1\MitoSys2\Calibration\mEGFPC1H2B_G2\DE_W0007_P0001\DE_2_W0007_P0001_T0001\TR1_W0001_P0007\TR1_2_W0001_P0007_T0001_R1_P1_K1_Ch2-Ch1.zen
1.020000e+00	4.471664e+01	20150120_STAG2gfpcf2_G2G1\MitoSys2\Calibration\mEGFPC1H2B_G2\DE_W0007_P0001\DE_2_W0007_P0001_T0001\TR1_W0001_P0007\TR1_2_W0001_P0007_T0001_R1_P1_K1_Ch2-Ch1.zen
1.080000e+00	4.654998e+01	20150120_STAG2gfpcf2_G2G1\MitoSys2\Calibration\mEGFPC1H2B_G2\DE_W0007_P0001\DE_2_W0007_P0001_T0001\TR1_W0001_P0007\TR1_2_W0001_P0007_T0001_R1_P1_K1_Ch2-Ch1.zen
1.140000e+00	4.948331e+01	20150120_STAG2gfpcf2_G2G1\MitoSys2\Calibration\mEGFPC1H2B_G2\DE_W0007_P0001\DE_2_W0007_P0001_T0001\TR1_W0001_P0007\TR1_2_W0001_P0007_T0001_R1_P1_K1_Ch2-Ch1.zen
1.200000e+00	4.743331e+01	20150120_STAG2gfpcf2_G2G1\MitoSys2\Calibration\mEGFPC1H2B_G2\DE_W0007_P0001\DE_2_W0007_P0001_T0001\TR1_W0001_P0007\TR1_2_W0001_P0007_T0001_R1_P1_K1_Ch2-Ch1.zen
1.260000e+00	4.686664e+01	20150120_STAG2gfpcf2_G2G1\MitoSys2\Calibration\mEGFPC1H2B_G2\DE_W0007_P0001\DE_2_W0007_P0001_T0001\TR1_W0001_P0007\TR1_2_W0001_P0007_T0001_R1_P1_K1_Ch2-Ch1.zen
1.320000e+00	4.928331e+01	20150120_STAG2gfpcf2_G2G1\MitoSys2\Calibration\mEGFPC1H2B_G2\DE_W0007_P0001\DE_2_W0007_P0001_T0001\TR1_W0001_P0007\TR1_2_W0001_P0007_T0001_R1_P1_K1_Ch2-Ch1.zen
1.380000e+00	4.848331e+01	20150120_STAG2gfpcf2_G2G1\MitoSys2\Calibration\mEGFPC1H2B_G2\DE_W0007_P0001\DE_2_W0007_P0001_T0001\TR1_W0001_P0007\TR1_2_W0001_P0007_T0001_R1_P1_K1_Ch2-Ch1.zen
1.440000e+00	4.528331e+01	20150120_STAG2gfpcf2_G2G1\MitoSys2\Calibration\mEGFPC1H2B_G2\DE_W0007_P0001\DE_2_W0007_P0001_T0001\TR1_W0001_P0007\TR1_2_W0001_P0007_T0001_R1_P1_K1_Ch2-Ch1.zen
1.500000e+00	4.441665e+01	20150120_STAG2gfpcf2_G2G1\MitoSys2\Calibration\mEGFPC1H2B_G2\DE_W0007_P0001\DE_2_W0007_P0001_T0001\TR1_W0001_P0007\TR1_2_W0001_P0007_T0001_R1_P1_K1_Ch2-Ch1.zen
1.560000e+00	4.326664e+01	20150120_STAG2gfpcf2_G2G1\MitoSys2\Calibration\mEGFPC1H2B_G2\DE_W0007_P0001\DE_2_W0007_P0001_T0001\TR1_W0001_P0007\TR1_2_W0001_P0007_T0001_R1_P1_K1_Ch2-Ch1.zen
1.620000e+00	4.261665e+01	20150120_STAG2gfpcf2_G2G1\MitoSys2\Calibration\mEGFPC1H2B_G2\DE_W0007_P0001\DE_2_W0007_P0001_T0001\TR1_W0001_P0007\TR1_2_W0001_P0007_T0001_R1_P1_K1_Ch2-Ch1.zen
1.680000e+00	4.458331e+01	20150120_STAG2gfpcf2_G2G1\MitoSys2\Calibration\mEGFPC1H2B_G2\DE_W0007_P0001\DE_2_W0007_P0001_T0001\TR1_W0001_P0007\TR1_2_W0001_P0007_T0001_R1_P1_K1_Ch2-Ch1.zen
1.740000e+00	4.321664e+01	20150120_STAG2gfpcf2_G2G1\MitoSys2\Calibration\mEGFPC1H2B_G2\DE_W0007_P0001\DE_2_W0007_P0001_T0001\TR1_W0001_P0007\TR1_2_W0001_P0007_T0001_R1_P1_K1_Ch2-Ch1.zen
1.800000e+00	4.366665e+01	20150120_STAG2gfpcf2_G2G1\MitoSys2\Calibration\mEGFPC1H2B_G2\DE_W0007_P0001\DE_2_W0007_P0001_T0001\TR1_W0001_P0007\TR1_2_W0001_P0007_T0001_R1_P1_K1_Ch2-Ch1.zen
1.860000e+00	4.556664e+01	20150120_STAG2gfpcf2_G2G1\MitoSys2\Calibration\mEGFPC1H2B_G2\DE_W0007_P0001\DE_2_W0007_P0001_T0001\TR1_W0001_P0007\TR1_2_W0001_P0007_T0001_R1_P1_K1_Ch2-Ch1.zen
1.920000e+00	5.894997e+01	20150120_STAG2gfpcf2_G2G1\MitoSys2\Calibration\mEGFPC1H2B_G2\DE_W0007_P0001\DE_2_W0007_P0001_T0001\TR1_W0001_P0007\TR1_2_W0001_P0007_T0001_R1_P1_K1_Ch2-Ch1.zen
1.980000e+00	5.236664e+01	20150120_STAG2gfpcf2_G2G1\MitoSys2\Calibration\mEGFPC1H2B_G2\DE_W0007_P0001\DE_2_W0007_P0001_T0001\TR1_W0001_P0007\TR1_2_W0001_P0007_T0001_R1_P1_K1_Ch2-Ch1.zen
2.040000e+00	4.664997e+01	20150120_STAG2gfpcf2_G2G1\MitoSys2\Calibration\mEGFPC1H2B_G2\DE_W0007_P0001\DE_2_W0007_P0001_T0001\TR1_W0001_P0007\TR1_2_W0001_P0007_T0001_R1_P1_K1_Ch2-Ch1.zen
2.100000e+00	5.113331e+01	20150120_STAG2gfpcf2_G2G1\MitoSys2\Calibration\mEGFPC1H2B_G2\DE_W0007_P0001\DE_2_W0007_P0001_T0001\TR1_W0001_P0007\TR1_2_W0001_P0007_T0001_R1_P1_K1_Ch2-Ch1.zen
2.160000e+00	5.321664e+01	20150120_STAG2gfpcf2_G2G1\MitoSys2\Calibration\mEGFPC1H2B_G2\DE_W0007_P0001\DE_2_W0007_P0001_T0001\TR1_W0001_P0007\TR1_2_W0001_P0007_T0001_R1_P1_K1_Ch2-Ch1.zen
2.220000e+00	5.008331e+01	20150120_STAG2gfpcf2_G2G1\MitoSys2\Calibration\mEGFPC1H2B_G2\DE_W0007_P0001\DE_2_W0007_P0001_T0001\TR1_W0001_P0007\TR1_2_W0001_P0007_T0001_R1_P1_K1_Ch2-Ch1.zen
2.280000e+00	5.011664e+01	20150120_STAG2gfpcf2_G2G1\MitoSys2\Calibration\mEGFPC1H2B_G2\DE_W0007_P0001\DE_2_W0007_P0001_T0001\TR1_W0001_P0007\TR1_2_W0001_P0007_T0001_R1_P1_K1_Ch2-Ch1.zen
2.340000e+00	4.814997e+01	20150120_STAG2gfpcf2_G2G1\MitoSys2\Calibration\mEGFPC1H2B_G2\DE_W0007_P0001\DE_2_W0007_P0001_T0001\TR1_W0001_P0007\TR1_2_W0001_P0007_T0001_R1_P1_K1_Ch2-Ch1.zen
2.400000e+00	5.054997e+01	20150120_STAG2gfpcf2_G2G1\MitoSys2\Calibration\mEGFPC1H2B_G2\DE_W0007_P0001\DE_2_W0007_P0001_T0001\TR1_W0001_P0007\TR1_2_W0001_P0007_T0001_R1_P1_K1_Ch2-Ch1.zen
2.460000e+00	4.916664e+01	20150120_STAG2gfpcf2_G2G1\MitoSys2\Calibration\mEGFPC1H2B_G2\DE_W0007_P0001\DE_2_W0007_P0001_T0001\TR1_W0001_P0007\TR1_2_W0001_P0007_T0001_R1_P1_K1_Ch2-Ch1.zen
2.520000e+00	5.146664e+01	20150120_STAG2gfpcf2_G2G1\MitoSys2\Calibration\mEGFPC1H2B_G2\DE_W0007_P0001\DE_2_W0007_P0001_T0001\TR1_W0001_P0007\TR1_2_W0001_P0007_T0001_R1_P1_K1_Ch2-Ch1.zen
2.580000e+00	4.446664e+01	20150120_STAG2gfpcf2_G2G1\MitoSys2\Calibration\mEGFPC1H2B_G2\DE_W0007_P0001\DE_2_W0007_P0001_T0001\TR1_W0001_P0007\TR1_2_W0001_P0007_T0001_R1_P1_K1_Ch2-Ch1.zen
2.640000e+00	5.334997e+01	20150120_STAG2gfpcf2_G2G1\MitoSys2\Calibration\mEGFPC1H2B_G2\DE_W0007_P0001\DE_2_W0007_P0001_T0001\TR1_W0001_P0007\TR1_2_W0001_P0007_T0001_R1_P1_K1_Ch2-Ch1.zen
2.700000e+00	4.214998e+01	20150120_STAG2gfpcf2_G2G1\MitoSys2\Calibration\mEGFPC1H2B_G2\DE_W0007_P0001\DE_2_W0007_P0001_T0001\TR1_W0001_P0007\TR1_2_W0001_P0007_T0001_R1_P1_K1_Ch2-Ch1.zen
2.760000e+00	4.664997e+01	20150120_STAG2gfpcf2_G2G1\MitoSys2\Calibration\mEGFPC1H2B_G2\DE_W0007_P0001\DE_2_W0007_P0001_T0001\TR1_W0001_P0007\TR1_2_W0001_P0007_T0001_R1_P1_K1_Ch2-Ch1.zen
2.820000e+00	4.516664e+01	20150120_STAG2gfpcf2_G2G1\MitoSys2\Calibration\mEGFPC1H2B_G2\DE_W0007_P0001\DE_2_W0007_P0001_T0001\TR1_W0001_P0007\TR1_2_W0001_P0007_T0001_R1_P1_K1_Ch2-Ch1.zen
2.880000e+00	4.211665e+01	20150120_STAG2gfpcf2_G2G1\MitoSys2\Calibration\mEGFPC1H2B_G2\DE_W0007_P0001\DE_2_W0007_P0001_T0001\TR1_W0001_P0007\TR1_2_W0001_P0007_T0001_R1_P1_K1_Ch2-Ch1.zen
2.940000e+00	4.521664e+01	20150120_STAG2gfpcf2_G2G1\MitoSys2\Calibration\mEGFPC1H2B_G2\DE_W0007_P0001\DE_2_W0007_P0001_T0001\TR1_W0001_P0007\TR1_2_W0001_P0007_T0001_R1_P1_K1_Ch2-Ch1.zen
3	4.734998e+01	20150120_STAG2gfpcf2_G2G1\MitoSys2\Calibration\mEGFPC1H2B_G2\DE_W0007_P0001\DE_2_W0007_P0001_T0001\TR1_W0001_P0007\TR1_2_W0001_P0007_T0001_R1_P1_K1_Ch2-Ch1.zen
3.060000e+00	4.951664e+01	20150120_STAG2gfpcf2_G2G1\MitoSys2\Calibration\mEGFPC1H2B_G2\DE_W0007_P0001\DE_2_W0007_P0001_T0001\TR1_W0001_P0007\TR1_2_W0001_P0007_T0001_R1_P1_K1_Ch2-Ch1.zen
3.120000e+00	4.514997e+01	20150120_STAG2gfpcf2_G2G1\MitoSys2\Calibration\mEGFPC1H2B_G2\DE_W0007_P0001\DE_2_W0007_P0001_T0001\TR1_W0001_P0007\TR1_2_W0001_P0007_T0001_R1_P1_K1_Ch2-Ch1.zen
3.180000e+00	5.356664e+01	20150120_STAG2gfpcf2_G2G1\MitoSys2\Calibration\mEGFPC1H2B_G2\DE_W0007_P0001\DE_2_W0007_P0001_T0001\TR1_W0001_P0007\TR1_2_W0001_P0007_T0001_R1_P1_K1_Ch2-Ch1.zen
3.240000e+00	4.586664e+01	20150120_STAG2gfpcf2_G2G1\MitoSys2\Calibration\mEGFPC1H2B_G2\DE_W0007_P0001\DE_2_W0007_P0001_T0001\TR1_W0001_P0007\TR1_2_W0001_P0007_T0001_R1_P1_K1_Ch2-Ch1.zen
3.300000e+00	4.541664e+01	20150120_STAG2gfpcf2_G2G1\MitoSys2\Calibration\mEGFPC1H2B_G2\DE_W0007_P0001\DE_2_W0007_P0001_T0001\TR1_W0001_P0007\TR1_2_W0001_P0007_T0001_R1_P1_K1_Ch2-Ch1.zen
3.360000e+00	4.593331e+01	20150120_STAG2gfpcf2_G2G1\MitoSys2\Calibration\mEGFPC1H2B_G2\DE_W0007_P0001\DE_2_W0007_P0001_T0001\TR1_W0001_P0007\TR1_2_W0001_P0007_T0001_R1_P1_K1_Ch2-Ch1.zen
3.420000e+00	4.834998e+01	20150120_STAG2gfpcf2_G2G1\MitoSys2\Calibration\mEGFPC1H2B_G2\DE_W0007_P0001\DE_2_W0007_P0001_T0001\TR1_W0001_P0007\TR1_2_W0001_P0007_T0001_R1_P1_K1_Ch2-Ch1.zen
3.480000e+00	4.444998e+01	20150120_STAG2gfpcf2_G2G1\MitoSys2\Calibration\mEGFPC1H2B_G2\DE_W0007_P0001\DE_2_W0007_P0001_T0001\TR1_W0001_P0007\TR1_2_W0001_P0007_T0001_R1_P1_K1_Ch2-Ch1.zen
3.540000e+00	4.954997e+01	20150120_STAG2gfpcf2_G2G1\MitoSys2\Calibration\mEGFPC1H2B_G2\DE_W0007_P0001\DE_2_W0007_P0001_T0001\TR1_W0001_P0007\TR1_2_W0001_P0007_T0001_R1_P1_K1_Ch2-Ch1.zen
3.600000e+00	5.381664e+01	20150120_STAG2gfpcf2_G2G1\MitoSys2\Calibration\mEGFPC1H2B_G2\DE_W0007_P0001\DE_2_W0007_P0001_T0001\TR1_W0001_P0007\TR1_2_W0001_P0007_T0001_R1_P1_K1_Ch2-Ch1.zen
3.660000e+00	4.741664e+01	20150120_STAG2gfpcf2_G2G1\MitoSys2\Calibration\mEGFPC1H2B_G2\DE_W0007_P0001\DE_2_W0007_P0001_T0001\TR1_W0001_P0007\TR1_2_W0001_P0007_T0001_R1_P1_K1_Ch2-Ch1.zen
3.720000e+00	4.729998e+01	20150120_STAG2gfpcf2_G2G1\MitoSys2\Calibration\mEGFPC1H2B_G2\DE_W0007_P0001\DE_2_W0007_P0001_T0001\TR1_W0001_P0007\TR1_2_W0001_P0007_T0001_R1_P1_K1_Ch2-Ch1.zen
3.780000e+00	4.769997e+01	20150120_STAG2gfpcf2_G2G1\MitoSys2\Calibration\mEGFPC1H2B_G2\DE_W0007_P0001\DE_2_W0007_P0001_T0001\TR1_W0001_P0007\TR1_2_W0001_P0007_T0001_R1_P1_K1_Ch2-Ch1.zen
3.840000e+00	4.729998e+01	20150120_STAG2gfpcf2_G2G1\MitoSys2\Calibration\mEGFPC1H2B_G2\DE_W0007_P0001\DE_2_W0007_P0001_T0001\TR1_W0001_P0007\TR1_2_W0001_P0007_T0001_R1_P1_K1_Ch2-Ch1.zen
3.900000e+00	4.908331e+01	20150120_STAG2gfpcf2_G2G1\MitoSys2\Calibration\mEGFPC1H2B_G2\DE_W0007_P0001\DE_2_W0007_P0001_T0001\TR1_W0001_P0007\TR1_2_W0001_P0007_T0001_R1_P1_K1_Ch2-Ch1.zen
3.960000e+00	4.409998e+01	20150120_STAG2gfpcf2_G2G1\MitoSys2\Calibration\mEGFPC1H2B_G2\DE_W0007_P0001\DE_2_W0007_P0001_T0001\TR1_W0001_P0007\TR1_2_W0001_P0007_T0001_R1_P1_K1_Ch2-Ch1.zen
4.020000e+00	5.233331e+01	20150120_STAG2gfpcf2_G2G1\MitoSys2\Calibration\mEGFPC1H2B_G2\DE_W0007_P0001\DE_2_W0007_P0001_T0001\TR1_W0001_P0007\TR1_2_W0001_P0007_T0001_R1_P1_K1_Ch2-Ch1.zen
4.080000e+00	4.211665e+01	20150120_STAG2gfpcf2_G2G1\MitoSys2\Calibration\mEGFPC1H2B_G2\DE_W0007_P0001\DE_2_W0007_P0001_T0001\TR1_W0001_P0007\TR1_2_W0001_P0007_T0001_R1_P1_K1_Ch2-Ch1.zen
4.140000e+00	4.506664e+01	20150120_STAG2gfpcf2_G2G1\MitoSys2\Calibration\mEGFPC1H2B_G2\DE_W0007_P0001\DE_2_W0007_P0001_T0001\TR1_W0001_P0007\TR1_2_W0001_P0007_T0001_R1_P1_K1_Ch2-Ch1.zen
4.200000e+00	4.443331e+01	20150120_STAG2gfpcf2_G2G1\MitoSys2\Calibration\mEGFPC1H2B_G2\DE_W0007_P0001\DE_2_W0007_P0001_T0001\TR1_W0001_P0007\TR1_2_W0001_P0007_T0001_R1_P1_K1_Ch2-Ch1.zen
4.260000e+00	4.336665e+01	20150120_STAG2gfpcf2_G2G1\MitoSys2\Calibration\mEGFPC1H2B_G2\DE_W0007_P0001\DE_2_W0007_P0001_T0001\TR1_W0001_P0007\TR1_2_W0001_P0007_T0001_R1_P1_K1_Ch2-Ch1.zen
4.320000e+00	4.473331e+01	20150120_STAG2gfpcf2_G2G1\MitoSys2\Calibration\mEGFPC1H2B_G2\DE_W0007_P0001\DE_2_W0007_P0001_T0001\TR1_W0001_P0007\TR1_2_W0001_P0007_T0001_R1_P1_K1_Ch2-Ch1.zen
4.380000e+00	4.118331e+01	20150120_STAG2gfpcf2_G2G1\MitoSys2\Calibration\mEGFPC1H2B_G2\DE_W0007_P0001\DE_2_W0007_P0001_T0001\TR1_W0001_P0007\TR1_2_W0001_P0007_T0001_R1_P1_K1_Ch2-Ch1.zen
4.440000e+00	4.811664e+01	20150120_STAG2gfpcf2_G2G1\MitoSys2\Calibration\mEGFPC1H2B_G2\DE_W0007_P0001\DE_2_W0007_P0001_T0001\TR1_W0001_P0007\TR1_2_W0001_P0007_T0001_R1_P1_K1_Ch2-Ch1.zen
4.500000e+00	4.939997e+01	20150120_STAG2gfpcf2_G2G1\MitoSys2\Calibration\mEGFPC1H2B_G2\DE_W0007_P0001\DE_2_W0007_P0001_T0001\TR1_W0001_P0007\TR1_2_W0001_P0007_T0001_R1_P1_K1_Ch2-Ch1.zen
4.560000e+00	4.764997e+01	20150120_STAG2gfpcf2_G2G1\MitoSys2\Calibration\mEGFPC1H2B_G2\DE_W0007_P0001\DE_2_W0007_P0001_T0001\TR1_W0001_P0007\TR1_2_W0001_P0007_T0001_R1_P1_K1_Ch2-Ch1.zen
4.620000e+00	4.853331e+01	20150120_STAG2gfpcf2_G2G1\MitoSys2\Calibration\mEGFPC1H2B_G2\DE_W0007_P0001\DE_2_W0007_P0001_T0001\TR1_W0001_P0007\TR1_2_W0001_P0007_T0001_R1_P1_K1_Ch2-Ch1.zen
4.680000e+00	4.546664e+01	20150120_STAG2gfpcf2_G2G1\MitoSys2\Calibration\mEGFPC1H2B_G2\DE_W0007_P0001\DE_2_W0007_P0001_T0001\TR1_W0001_P0007\TR1_2_W0001_P0007_T0001_R1_P1_K1_Ch2-Ch1.zen
4.740000e+00	4.468331e+01	20150120_STAG2gfpcf2_G2G1\MitoSys2\Calibration\mEGFPC1H2B_G2\DE_W0007_P0001\DE_2_W0007_P0001_T0001\TR1_W0001_P0007\TR1_2_W0001_P0007_T0001_R1_P1_K1_Ch2-Ch1.zen
4.800000e+00	5.258331e+01	20150120_STAG2gfpcf2_G2G1\MitoSys2\Calibration\mEGFPC1H2B_G2\DE_W0007_P0001\DE_2_W0007_P0001_T0001\TR1_W0001_P0007\TR1_2_W0001_P0007_T0001_R1_P1_K1_Ch2-Ch1.zen
4.860000e+00	4.984998e+01	20150120_STAG2gfpcf2_G2G1\MitoSys2\Calibration\mEGFPC1H2B_G2\DE_W0007_P0001\DE_2_W0007_P0001_T0001\TR1_W0001_P0007\TR1_2_W0001_P0007_T0001_R1_P1_K1_Ch2-Ch1.zen
4.920000e+00	4.371664e+01	20150120_STAG2gfpcf2_G2G1\MitoSys2\Calibration\mEGFPC1H2B_G2\DE_W0007_P0001\DE_2_W0007_P0001_T0001\TR1_W0001_P0007\TR1_2_W0001_P0007_T0001_R1_P1_K1_Ch2-Ch1.zen
4.980000e+00	4.311665e+01	20150120_STAG2gfpcf2_G2G1\MitoSys2\Calibration\mEGFPC1H2B_G2\DE_W0007_P0001\DE_2_W0007_P0001_T0001\TR1_W0001_P0007\TR1_2_W0001_P0007_T0001_R1_P1_K1_Ch2-Ch1.zen
5.040000e+00	4.434998e+01	20150120_STAG2gfpcf2_G2G1\MitoSys2\Calibration\mEGFPC1H2B_G2\DE_W0007_P0001\DE_2_W0007_P0001_T0001\TR1_W0001_P0007\TR1_2_W0001_P0007_T0001_R1_P1_K1_Ch2-Ch1.zen
5.100000e+00	4.916664e+01	20150120_STAG2gfpcf2_G2G1\MitoSys2\Calibration\mEGFPC1H2B_G2\DE_W0007_P0001\DE_2_W0007_P0001_T0001\TR1_W0001_P0007\TR1_2_W0001_P0007_T0001_R1_P1_K1_Ch2-Ch1.zen
5.160000e+00	4.688331e+01	20150120_STAG2gfpcf2_G2G1\MitoSys2\Calibration\mEGFPC1H2B_G2\DE_W0007_P0001\DE_2_W0007_P0001_T0001\TR1_W0001_P0007\TR1_2_W0001_P0007_T0001_R1_P1_K1_Ch2-Ch1.zen
5.220000e+00	4.999997e+01	20150120_STAG2gfpcf2_G2G1\MitoSys2\Calibration\mEGFPC1H2B_G2\DE_W0007_P0001\DE_2_W0007_P0001_T0001\TR1_W0001_P0007\TR1_2_W0001_P0007_T0001_R1_P1_K1_Ch2-Ch1.zen
5.280000e+00	4.958331e+01	20150120_STAG2gfpcf2_G2G1\MitoSys2\Calibration\mEGFPC1H2B_G2\DE_W0007_P0001\DE_2_W0007_P0001_T0001\TR1_W0001_P0007\TR1_2_W0001_P0007_T0001_R1_P1_K1_Ch2-Ch1.zen
5.340000e+00	4.818331e+01	20150120_STAG2gfpcf2_G2G1\MitoSys2\Calibration\mEGFPC1H2B_G2\DE_W0007_P0001\DE_2_W0007_P0001_T0001\TR1_W0001_P0007\TR1_2_W0001_P0007_T0001_R1_P1_K1_Ch2-Ch1.zen
5.400000e+00	4.941664e+01	20150120_STAG2gfpcf2_G2G1\MitoSys2\Calibration\mEGFPC1H2B_G2\DE_W0007_P0001\DE_2_W0007_P0001_T0001\TR1_W0001_P0007\TR1_2_W0001_P0007_T0001_R1_P1_K1_Ch2-Ch1.zen
5.460000e+00	4.586664e+01	20150120_STAG2gfpcf2_G2G1\MitoSys2\Calibration\mEGFPC1H2B_G2\DE_W0007_P0001\DE_2_W0007_P0001_T0001\TR1_W0001_P0007\TR1_2_W0001_P0007_T0001_R1_P1_K1_Ch2-Ch1.zen
5.520000e+00	4.828331e+01	20150120_STAG2gfpcf2_G2G1\MitoSys2\Calibration\mEGFPC1H2B_G2\DE_W0007_P0001\DE_2_W0007_P0001_T0001\TR1_W0001_P0007\TR1_2_W0001_P0007_T0001_R1_P1_K1_Ch2-Ch1.zen
5.580000e+00	4.966664e+01	20150120_STAG2gfpcf2_G2G1\MitoSys2\Calibration\mEGFPC1H2B_G2\DE_W0007_P0001\DE_2_W0007_P0001_T0001\TR1_W0001_P0007\TR1_2_W0001_P0007_T0001_R1_P1_K1_Ch2-Ch1.zen
5.640000e+00	4.539997e+01	20150120_STAG2gfpcf2_G2G1\MitoSys2\Calibration\mEGFPC1H2B_G2\DE_W0007_P0001\DE_2_W0007_P0001_T0001\TR1_W0001_P0007\TR1_2_W0001_P0007_T0001_R1_P1_K1_Ch2-Ch1.zen
5.700000e+00	4.404998e+01	20150120_STAG2gfpcf2_G2G1\MitoSys2\Calibration\mEGFPC1H2B_G2\DE_W0007_P0001\DE_2_W0007_P0001_T0001\TR1_W0001_P0007\TR1_2_W0001_P0007_T0001_R1_P1_K1_Ch2-Ch1.zen
5.760000e+00	4.834998e+01	20150120_STAG2gfpcf2_G2G1\MitoSys2\Calibration\mEGFPC1H2B_G2\DE_W0007_P0001\DE_2_W0007_P0001_T0001\TR1_W0001_P0007\TR1_2_W0001_P0007_T0001_R1_P1_K1_Ch2-Ch1.zen
5.820000e+00	4.146664e+01	20150120_STAG2gfpcf2_G2G1\MitoSys2\Calibration\mEGFPC1H2B_G2\DE_W0007_P0001\DE_2_W0007_P0001_T0001\TR1_W0001_P0007\TR1_2_W0001_P0007_T0001_R1_P1_K1_Ch2-Ch1.zen
5.880000e+00	5.491664e+01	20150120_STAG2gfpcf2_G2G1\MitoSys2\Calibration\mEGFPC1H2B_G2\DE_W0007_P0001\DE_2_W0007_P0001_T0001\TR1_W0001_P0007\TR1_2_W0001_P0007_T0001_R1_P1_K1_Ch2-Ch1.zen
5.940000e+00	4.771664e+01	20150120_STAG2gfpcf2_G2G1\MitoSys2\Calibration\mEGFPC1H2B_G2\DE_W0007_P0001\DE_2_W0007_P0001_T0001\TR1_W0001_P0007\TR1_2_W0001_P0007_T0001_R1_P1_K1_Ch2-Ch1.zen
6	4.574998e+01	20150120_STAG2gfpcf2_G2G1\MitoSys2\Calibration\mEGFPC1H2B_G2\DE_W0007_P0001\DE_2_W0007_P0001_T0001\TR1_W0001_P0007\TR1_2_W0001_P0007_T0001_R1_P1_K1_Ch2-Ch1.zen
6.060000e+00	4.559998e+01	20150120_STAG2gfpcf2_G2G1\MitoSys2\Calibration\mEGFPC1H2B_G2\DE_W0007_P0001\DE_2_W0007_P0001_T0001\TR1_W0001_P0007\TR1_2_W0001_P0007_T0001_R1_P1_K1_Ch2-Ch1.zen
6.120000e+00	4.374998e+01	20150120_STAG2gfpcf2_G2G1\MitoSys2\Calibration\mEGFPC1H2B_G2\DE_W0007_P0001\DE_2_W0007_P0001_T0001\TR1_W0001_P0007\TR1_2_W0001_P0007_T0001_R1_P1_K1_Ch2-Ch1.zen
6.180000e+00	4.696664e+01	20150120_STAG2gfpcf2_G2G1\MitoSys2\Calibration\mEGFPC1H2B_G2\DE_W0007_P0001\DE_2_W0007_P0001_T0001\TR1_W0001_P0007\TR1_2_W0001_P0007_T0001_R1_P1_K1_Ch2-Ch1.zen
6.240000e+00	5.318330e+01	20150120_STAG2gfpcf2_G2G1\MitoSys2\Calibration\mEGFPC1H2B_G2\DE_W0007_P0001\DE_2_W0007_P0001_T0001\TR1_W0001_P0007\TR1_2_W0001_P0007_T0001_R1_P1_K1_Ch2-Ch1.zen
6.300000e+00	4.926664e+01	20150120_STAG2gfpcf2_G2G1\MitoSys2\Calibration\mEGFPC1H2B_G2\DE_W0007_P0001\DE_2_W0007_P0001_T0001\TR1_W0001_P0007\TR1_2_W0001_P0007_T0001_R1_P1_K1_Ch2-Ch1.zen
6.360000e+00	4.688331e+01	20150120_STAG2gfpcf2_G2G1\MitoSys2\Calibration\mEGFPC1H2B_G2\DE_W0007_P0001\DE_2_W0007_P0001_T0001\TR1_W0001_P0007\TR1_2_W0001_P0007_T0001_R1_P1_K1_Ch2-Ch1.zen
6.420000e+00	4.726664e+01	20150120_STAG2gfpcf2_G2G1\MitoSys2\Calibration\mEGFPC1H2B_G2\DE_W0007_P0001\DE_2_W0007_P0001_T0001\TR1_W0001_P0007\TR1_2_W0001_P0007_T0001_R1_P1_K1_Ch2-Ch1.zen
6.480000e+00	4.281664e+01	20150120_STAG2gfpcf2_G2G1\MitoSys2\Calibration\mEGFPC1H2B_G2\DE_W0007_P0001\DE_2_W0007_P0001_T0001\TR1_W0001_P0007\TR1_2_W0001_P0007_T0001_R1_P1_K1_Ch2-Ch1.zen
6.540000e+00	5.011664e+01	20150120_STAG2gfpcf2_G2G1\MitoSys2\Calibration\mEGFPC1H2B_G2\DE_W0007_P0001\DE_2_W0007_P0001_T0001\TR1_W0001_P0007\TR1_2_W0001_P0007_T0001_R1_P1_K1_Ch2-Ch1.zen
6.600000e+00	4.848331e+01	20150120_STAG2gfpcf2_G2G1\MitoSys2\Calibration\mEGFPC1H2B_G2\DE_W0007_P0001\DE_2_W0007_P0001_T0001\TR1_W0001_P0007\TR1_2_W0001_P0007_T0001_R1_P1_K1_Ch2-Ch1.zen
6.660000e+00	4.689997e+01	20150120_STAG2gfpcf2_G2G1\MitoSys2\Calibration\mEGFPC1H2B_G2\DE_W0007_P0001\DE_2_W0007_P0001_T0001\TR1_W0001_P0007\TR1_2_W0001_P0007_T0001_R1_P1_K1_Ch2-Ch1.zen
6.720000e+00	4.791664e+01	20150120_STAG2gfpcf2_G2G1\MitoSys2\Calibration\mEGFPC1H2B_G2\DE_W0007_P0001\DE_2_W0007_P0001_T0001\TR1_W0001_P0007\TR1_2_W0001_P0007_T0001_R1_P1_K1_Ch2-Ch1.zen
6.780000e+00	4.236665e+01	20150120_STAG2gfpcf2_G2G1\MitoSys2\Calibration\mEGFPC1H2B_G2\DE_W0007_P0001\DE_2_W0007_P0001_T0001\TR1_W0001_P0007\TR1_2_W0001_P0007_T0001_R1_P1_K1_Ch2-Ch1.zen
6.840000e+00	4.326664e+01	20150120_STAG2gfpcf2_G2G1\MitoSys2\Calibration\mEGFPC1H2B_G2\DE_W0007_P0001\DE_2_W0007_P0001_T0001\TR1_W0001_P0007\TR1_2_W0001_P0007_T0001_R1_P1_K1_Ch2-Ch1.zen
6.900000e+00	4.724998e+01	20150120_STAG2gfpcf2_G2G1\MitoSys2\Calibration\mEGFPC1H2B_G2\DE_W0007_P0001\DE_2_W0007_P0001_T0001\TR1_W0001_P0007\TR1_2_W0001_P0007_T0001_R1_P1_K1_Ch2-Ch1.zen
6.960000e+00	4.393331e+01	20150120_STAG2gfpcf2_G2G1\MitoSys2\Calibration\mEGFPC1H2B_G2\DE_W0007_P0001\DE_2_W0007_P0001_T0001\TR1_W0001_P0007\TR1_2_W0001_P0007_T0001_R1_P1_K1_Ch2-Ch1.zen
7.020000e+00	4.801664e+01	20150120_STAG2gfpcf2_G2G1\MitoSys2\Calibration\mEGFPC1H2B_G2\DE_W0007_P0001\DE_2_W0007_P0001_T0001\TR1_W0001_P0007\TR1_2_W0001_P0007_T0001_R1_P1_K1_Ch2-Ch1.zen
7.080000e+00	5.036664e+01	20150120_STAG2gfpcf2_G2G1\MitoSys2\Calibration\mEGFPC1H2B_G2\DE_W0007_P0001\DE_2_W0007_P0001_T0001\TR1_W0001_P0007\TR1_2_W0001_P0007_T0001_R1_P1_K1_Ch2-Ch1.zen
7.140000e+00	4.351664e+01	20150120_STAG2gfpcf2_G2G1\MitoSys2\Calibration\mEGFPC1H2B_G2\DE_W0007_P0001\DE_2_W0007_P0001_T0001\TR1_W0001_P0007\TR1_2_W0001_P0007_T0001_R1_P1_K1_Ch2-Ch1.zen
7.200000e+00	5.233331e+01	20150120_STAG2gfpcf2_G2G1\MitoSys2\Calibration\mEGFPC1H2B_G2\DE_W0007_P0001\DE_2_W0007_P0001_T0001\TR1_W0001_P0007\TR1_2_W0001_P0007_T0001_R1_P1_K1_Ch2-Ch1.zen
7.260000e+00	4.574998e+01	20150120_STAG2gfpcf2_G2G1\MitoSys2\Calibration\mEGFPC1H2B_G2\DE_W0007_P0001\DE_2_W0007_P0001_T0001\TR1_W0001_P0007\TR1_2_W0001_P0007_T0001_R1_P1_K1_Ch2-Ch1.zen
7.320000e+00	5.203331e+01	20150120_STAG2gfpcf2_G2G1\MitoSys2\Calibration\mEGFPC1H2B_G2\DE_W0007_P0001\DE_2_W0007_P0001_T0001\TR1_W0001_P0007\TR1_2_W0001_P0007_T0001_R1_P1_K1_Ch2-Ch1.zen
7.380000e+00	4.679998e+01	20150120_STAG2gfpcf2_G2G1\MitoSys2\Calibration\mEGFPC1H2B_G2\DE_W0007_P0001\DE_2_W0007_P0001_T0001\TR1_W0001_P0007\TR1_2_W0001_P0007_T0001_R1_P1_K1_Ch2-Ch1.zen
7.440000e+00	4.674998e+01	20150120_STAG2gfpcf2_G2G1\MitoSys2\Calibration\mEGFPC1H2B_G2\DE_W0007_P0001\DE_2_W0007_P0001_T0001\TR1_W0001_P0007\TR1_2_W0001_P0007_T0001_R1_P1_K1_Ch2-Ch1.zen
7.500000e+00	4.854998e+01	20150120_STAG2gfpcf2_G2G1\MitoSys2\Calibration\mEGFPC1H2B_G2\DE_W0007_P0001\DE_2_W0007_P0001_T0001\TR1_W0001_P0007\TR1_2_W0001_P0007_T0001_R1_P1_K1_Ch2-Ch1.zen
7.560000e+00	4.839997e+01	20150120_STAG2gfpcf2_G2G1\MitoSys2\Calibration\mEGFPC1H2B_G2\DE_W0007_P0001\DE_2_W0007_P0001_T0001\TR1_W0001_P0007\TR1_2_W0001_P0007_T0001_R1_P1_K1_Ch2-Ch1.zen
7.620000e+00	5.053331e+01	20150120_STAG2gfpcf2_G2G1\MitoSys2\Calibration\mEGFPC1H2B_G2\DE_W0007_P0001\DE_2_W0007_P0001_T0001\TR1_W0001_P0007\TR1_2_W0001_P0007_T0001_R1_P1_K1_Ch2-Ch1.zen
7.680000e+00	4.709998e+01	20150120_STAG2gfpcf2_G2G1\MitoSys2\Calibration\mEGFPC1H2B_G2\DE_W0007_P0001\DE_2_W0007_P0001_T0001\TR1_W0001_P0007\TR1_2_W0001_P0007_T0001_R1_P1_K1_Ch2-Ch1.zen
7.740000e+00	4.674998e+01	20150120_STAG2gfpcf2_G2G1\MitoSys2\Calibration\mEGFPC1H2B_G2\DE_W0007_P0001\DE_2_W0007_P0001_T0001\TR1_W0001_P0007\TR1_2_W0001_P0007_T0001_R1_P1_K1_Ch2-Ch1.zen
7.800000e+00	4.679998e+01	20150120_STAG2gfpcf2_G2G1\MitoSys2\Calibration\mEGFPC1H2B_G2\DE_W0007_P0001\DE_2_W0007_P0001_T0001\TR1_W0001_P0007\TR1_2_W0001_P0007_T0001_R1_P1_K1_Ch2-Ch1.zen
7.860000e+00	4.618331e+01	20150120_STAG2gfpcf2_G2G1\MitoSys2\Calibration\mEGFPC1H2B_G2\DE_W0007_P0001\DE_2_W0007_P0001_T0001\TR1_W0001_P0007\TR1_2_W0001_P0007_T0001_R1_P1_K1_Ch2-Ch1.zen
7.920000e+00	4.479998e+01	20150120_STAG2gfpcf2_G2G1\MitoSys2\Calibration\mEGFPC1H2B_G2\DE_W0007_P0001\DE_2_W0007_P0001_T0001\TR1_W0001_P0007\TR1_2_W0001_P0007_T0001_R1_P1_K1_Ch2-Ch1.zen
7.980000e+00	4.858331e+01	20150120_STAG2gfpcf2_G2G1\MitoSys2\Calibration\mEGFPC1H2B_G2\DE_W0007_P0001\DE_2_W0007_P0001_T0001\TR1_W0001_P0007\TR1_2_W0001_P0007_T0001_R1_P1_K1_Ch2-Ch1.zen
8.040000e+00	4.709998e+01	20150120_STAG2gfpcf2_G2G1\MitoSys2\Calibration\mEGFPC1H2B_G2\DE_W0007_P0001\DE_2_W0007_P0001_T0001\TR1_W0001_P0007\TR1_2_W0001_P0007_T0001_R1_P1_K1_Ch2-Ch1.zen
8.100000e+00	4.129998e+01	20150120_STAG2gfpcf2_G2G1\MitoSys2\Calibration\mEGFPC1H2B_G2\DE_W0007_P0001\DE_2_W0007_P0001_T0001\TR1_W0001_P0007\TR1_2_W0001_P0007_T0001_R1_P1_K1_Ch2-Ch1.zen
8.160000e+00	4.291665e+01	20150120_STAG2gfpcf2_G2G1\MitoSys2\Calibration\mEGFPC1H2B_G2\DE_W0007_P0001\DE_2_W0007_P0001_T0001\TR1_W0001_P0007\TR1_2_W0001_P0007_T0001_R1_P1_K1_Ch2-Ch1.zen
8.220000e+00	4.463331e+01	20150120_STAG2gfpcf2_G2G1\MitoSys2\Calibration\mEGFPC1H2B_G2\DE_W0007_P0001\DE_2_W0007_P0001_T0001\TR1_W0001_P0007\TR1_2_W0001_P0007_T0001_R1_P1_K1_Ch2-Ch1.zen
8.280000e+00	4.861664e+01	20150120_STAG2gfpcf2_G2G1\MitoSys2\Calibration\mEGFPC1H2B_G2\DE_W0007_P0001\DE_2_W0007_P0001_T0001\TR1_W0001_P0007\TR1_2_W0001_P0007_T0001_R1_P1_K1_Ch2-Ch1.zen
8.340000e+00	4.638331e+01	20150120_STAG2gfpcf2_G2G1\MitoSys2\Calibration\mEGFPC1H2B_G2\DE_W0007_P0001\DE_2_W0007_P0001_T0001\TR1_W0001_P0007\TR1_2_W0001_P0007_T0001_R1_P1_K1_Ch2-Ch1.zen
8.400000e+00	4.994997e+01	20150120_STAG2gfpcf2_G2G1\MitoSys2\Calibration\mEGFPC1H2B_G2\DE_W0007_P0001\DE_2_W0007_P0001_T0001\TR1_W0001_P0007\TR1_2_W0001_P0007_T0001_R1_P1_K1_Ch2-Ch1.zen
8.460000e+00	4.299998e+01	20150120_STAG2gfpcf2_G2G1\MitoSys2\Calibration\mEGFPC1H2B_G2\DE_W0007_P0001\DE_2_W0007_P0001_T0001\TR1_W0001_P0007\TR1_2_W0001_P0007_T0001_R1_P1_K1_Ch2-Ch1.zen
8.520000e+00	4.453331e+01	20150120_STAG2gfpcf2_G2G1\MitoSys2\Calibration\mEGFPC1H2B_G2\DE_W0007_P0001\DE_2_W0007_P0001_T0001\TR1_W0001_P0007\TR1_2_W0001_P0007_T0001_R1_P1_K1_Ch2-Ch1.zen
8.580000e+00	5.226664e+01	20150120_STAG2gfpcf2_G2G1\MitoSys2\Calibration\mEGFPC1H2B_G2\DE_W0007_P0001\DE_2_W0007_P0001_T0001\TR1_W0001_P0007\TR1_2_W0001_P0007_T0001_R1_P1_K1_Ch2-Ch1.zen
8.640000e+00	4.796664e+01	20150120_STAG2gfpcf2_G2G1\MitoSys2\Calibration\mEGFPC1H2B_G2\DE_W0007_P0001\DE_2_W0007_P0001_T0001\TR1_W0001_P0007\TR1_2_W0001_P0007_T0001_R1_P1_K1_Ch2-Ch1.zen
8.700000e+00	5.273331e+01	20150120_STAG2gfpcf2_G2G1\MitoSys2\Calibration\mEGFPC1H2B_G2\DE_W0007_P0001\DE_2_W0007_P0001_T0001\TR1_W0001_P0007\TR1_2_W0001_P0007_T0001_R1_P1_K1_Ch2-Ch1.zen
8.760000e+00	5.131664e+01	20150120_STAG2gfpcf2_G2G1\MitoSys2\Calibration\mEGFPC1H2B_G2\DE_W0007_P0001\DE_2_W0007_P0001_T0001\TR1_W0001_P0007\TR1_2_W0001_P0007_T0001_R1_P1_K1_Ch2-Ch1.zen
8.820000e+00	4.988331e+01	20150120_STAG2gfpcf2_G2G1\MitoSys2\Calibration\mEGFPC1H2B_G2\DE_W0007_P0001\DE_2_W0007_P0001_T0001\TR1_W0001_P0007\TR1_2_W0001_P0007_T0001_R1_P1_K1_Ch2-Ch1.zen
8.880000e+00	4.691664e+01	20150120_STAG2gfpcf2_G2G1\MitoSys2\Calibration\mEGFPC1H2B_G2\DE_W0007_P0001\DE_2_W0007_P0001_T0001\TR1_W0001_P0007\TR1_2_W0001_P0007_T0001_R1_P1_K1_Ch2-Ch1.zen
8.940000e+00	4.498331e+01	20150120_STAG2gfpcf2_G2G1\MitoSys2\Calibration\mEGFPC1H2B_G2\DE_W0007_P0001\DE_2_W0007_P0001_T0001\TR1_W0001_P0007\TR1_2_W0001_P0007_T0001_R1_P1_K1_Ch2-Ch1.zen
9	4.613331e+01	20150120_STAG2gfpcf2_G2G1\MitoSys2\Calibration\mEGFPC1H2B_G2\DE_W0007_P0001\DE_2_W0007_P0001_T0001\TR1_W0001_P0007\TR1_2_W0001_P0007_T0001_R1_P1_K1_Ch2-Ch1.zen
9.060010e+00	4.861664e+01	20150120_STAG2gfpcf2_G2G1\MitoSys2\Calibration\mEGFPC1H2B_G2\DE_W0007_P0001\DE_2_W0007_P0001_T0001\TR1_W0001_P0007\TR1_2_W0001_P0007_T0001_R1_P1_K1_Ch2-Ch1.zen
9.120000e+00	4.231664e+01	20150120_STAG2gfpcf2_G2G1\MitoSys2\Calibration\mEGFPC1H2B_G2\DE_W0007_P0001\DE_2_W0007_P0001_T0001\TR1_W0001_P0007\TR1_2_W0001_P0007_T0001_R1_P1_K1_Ch2-Ch1.zen
9.180010e+00	4.359998e+01	20150120_STAG2gfpcf2_G2G1\MitoSys2\Calibration\mEGFPC1H2B_G2\DE_W0007_P0001\DE_2_W0007_P0001_T0001\TR1_W0001_P0007\TR1_2_W0001_P0007_T0001_R1_P1_K1_Ch2-Ch1.zen
9.240000e+00	4.976664e+01	20150120_STAG2gfpcf2_G2G1\MitoSys2\Calibration\mEGFPC1H2B_G2\DE_W0007_P0001\DE_2_W0007_P0001_T0001\TR1_W0001_P0007\TR1_2_W0001_P0007_T0001_R1_P1_K1_Ch2-Ch1.zen
9.300000e+00	4.799997e+01	20150120_STAG2gfpcf2_G2G1\MitoSys2\Calibration\mEGFPC1H2B_G2\DE_W0007_P0001\DE_2_W0007_P0001_T0001\TR1_W0001_P0007\TR1_2_W0001_P0007_T0001_R1_P1_K1_Ch2-Ch1.zen
9.360000e+00	4.708331e+01	20150120_STAG2gfpcf2_G2G1\MitoSys2\Calibration\mEGFPC1H2B_G2\DE_W0007_P0001\DE_2_W0007_P0001_T0001\TR1_W0001_P0007\TR1_2_W0001_P0007_T0001_R1_P1_K1_Ch2-Ch1.zen
9.420000e+00	4.561664e+01	20150120_STAG2gfpcf2_G2G1\MitoSys2\Calibration\mEGFPC1H2B_G2\DE_W0007_P0001\DE_2_W0007_P0001_T0001\TR1_W0001_P0007\TR1_2_W0001_P0007_T0001_R1_P1_K1_Ch2-Ch1.zen
9.480010e+00	4.726664e+01	20150120_STAG2gfpcf2_G2G1\MitoSys2\Calibration\mEGFPC1H2B_G2\DE_W0007_P0001\DE_2_W0007_P0001_T0001\TR1_W0001_P0007\TR1_2_W0001_P0007_T0001_R1_P1_K1_Ch2-Ch1.zen
9.540000e+00	5.018331e+01	20150120_STAG2gfpcf2_G2G1\MitoSys2\Calibration\mEGFPC1H2B_G2\DE_W0007_P0001\DE_2_W0007_P0001_T0001\TR1_W0001_P0007\TR1_2_W0001_P0007_T0001_R1_P1_K1_Ch2-Ch1.zen
9.600010e+00	5.096664e+01	20150120_STAG2gfpcf2_G2G1\MitoSys2\Calibration\mEGFPC1H2B_G2\DE_W0007_P0001\DE_2_W0007_P0001_T0001\TR1_W0001_P0007\TR1_2_W0001_P0007_T0001_R1_P1_K1_Ch2-Ch1.zen
9.660000e+00	3.994998e+01	20150120_STAG2gfpcf2_G2G1\MitoSys2\Calibration\mEGFPC1H2B_G2\DE_W0007_P0001\DE_2_W0007_P0001_T0001\TR1_W0001_P0007\TR1_2_W0001_P0007_T0001_R1_P1_K1_Ch2-Ch1.zen
9.720010e+00	4.423331e+01	20150120_STAG2gfpcf2_G2G1\MitoSys2\Calibration\mEGFPC1H2B_G2\DE_W0007_P0001\DE_2_W0007_P0001_T0001\TR1_W0001_P0007\TR1_2_W0001_P0007_T0001_R1_P1_K1_Ch2-Ch1.zen
9.780010e+00	4.234998e+01	20150120_STAG2gfpcf2_G2G1\MitoSys2\Calibration\mEGFPC1H2B_G2\DE_W0007_P0001\DE_2_W0007_P0001_T0001\TR1_W0001_P0007\TR1_2_W0001_P0007_T0001_R1_P1_K1_Ch2-Ch1.zen
9.840000e+00	4.648331e+01	20150120_STAG2gfpcf2_G2G1\MitoSys2\Calibration\mEGFPC1H2B_G2\DE_W0007_P0001\DE_2_W0007_P0001_T0001\TR1_W0001_P0007\TR1_2_W0001_P0007_T0001_R1_P1_K1_Ch2-Ch1.zen
9.900010e+00	4.331664e+01	20150120_STAG2gfpcf2_G2G1\MitoSys2\Calibration\mEGFPC1H2B_G2\DE_W0007_P0001\DE_2_W0007_P0001_T0001\TR1_W0001_P0007\TR1_2_W0001_P0007_T0001_R1_P1_K1_Ch2-Ch1.zen
9.960000e+00	4.199998e+01	20150120_STAG2gfpcf2_G2G1\MitoSys2\Calibration\mEGFPC1H2B_G2\DE_W0007_P0001\DE_2_W0007_P0001_T0001\TR1_W0001_P0007\TR1_2_W0001_P0007_T0001_R1_P1_K1_Ch2-Ch1.zen
1.002001e+01	4.494998e+01	20150120_STAG2gfpcf2_G2G1\MitoSys2\Calibration\mEGFPC1H2B_G2\DE_W0007_P0001\DE_2_W0007_P0001_T0001\TR1_W0001_P0007\TR1_2_W0001_P0007_T0001_R1_P1_K1_Ch2-Ch1.zen
1.008001e+01	4.793331e+01	20150120_STAG2gfpcf2_G2G1\MitoSys2\Calibration\mEGFPC1H2B_G2\DE_W0007_P0001\DE_2_W0007_P0001_T0001\TR1_W0001_P0007\TR1_2_W0001_P0007_T0001_R1_P1_K1_Ch2-Ch1.zen
1.014001e+01	5.066664e+01	20150120_STAG2gfpcf2_G2G1\MitoSys2\Calibration\mEGFPC1H2B_G2\DE_W0007_P0001\DE_2_W0007_P0001_T0001\TR1_W0001_P0007\TR1_2_W0001_P0007_T0001_R1_P1_K1_Ch2-Ch1.zen
1.020001e+01	5.164997e+01	20150120_STAG2gfpcf2_G2G1\MitoSys2\Calibration\mEGFPC1H2B_G2\DE_W0007_P0001\DE_2_W0007_P0001_T0001\TR1_W0001_P0007\TR1_2_W0001_P0007_T0001_R1_P1_K1_Ch2-Ch1.zen
1.026000e+01	4.533331e+01	20150120_STAG2gfpcf2_G2G1\MitoSys2\Calibration\mEGFPC1H2B_G2\DE_W0007_P0001\DE_2_W0007_P0001_T0001\TR1_W0001_P0007\TR1_2_W0001_P0007_T0001_R1_P1_K1_Ch2-Ch1.zen
1.032001e+01	4.791664e+01	20150120_STAG2gfpcf2_G2G1\MitoSys2\Calibration\mEGFPC1H2B_G2\DE_W0007_P0001\DE_2_W0007_P0001_T0001\TR1_W0001_P0007\TR1_2_W0001_P0007_T0001_R1_P1_K1_Ch2-Ch1.zen
1.038001e+01	4.913331e+01	20150120_STAG2gfpcf2_G2G1\MitoSys2\Calibration\mEGFPC1H2B_G2\DE_W0007_P0001\DE_2_W0007_P0001_T0001\TR1_W0001_P0007\TR1_2_W0001_P0007_T0001_R1_P1_K1_Ch2-Ch1.zen
1.044001e+01	4.739997e+01	20150120_STAG2gfpcf2_G2G1\MitoSys2\Calibration\mEGFPC1H2B_G2\DE_W0007_P0001\DE_2_W0007_P0001_T0001\TR1_W0001_P0007\TR1_2_W0001_P0007_T0001_R1_P1_K1_Ch2-Ch1.zen
1.050001e+01	4.256664e+01	20150120_STAG2gfpcf2_G2G1\MitoSys2\Calibration\mEGFPC1H2B_G2\DE_W0007_P0001\DE_2_W0007_P0001_T0001\TR1_W0001_P0007\TR1_2_W0001_P0007_T0001_R1_P1_K1_Ch2-Ch1.zen
1.056001e+01	4.239998e+01	20150120_STAG2gfpcf2_G2G1\MitoSys2\Calibration\mEGFPC1H2B_G2\DE_W0007_P0001\DE_2_W0007_P0001_T0001\TR1_W0001_P0007\TR1_2_W0001_P0007_T0001_R1_P1_K1_Ch2-Ch1.zen
1.062001e+01	4.388331e+01	20150120_STAG2gfpcf2_G2G1\MitoSys2\Calibration\mEGFPC1H2B_G2\DE_W0007_P0001\DE_2_W0007_P0001_T0001\TR1_W0001_P0007\TR1_2_W0001_P0007_T0001_R1_P1_K1_Ch2-Ch1.zen
1.068001e+01	4.783331e+01	20150120_STAG2gfpcf2_G2G1\MitoSys2\Calibration\mEGFPC1H2B_G2\DE_W0007_P0001\DE_2_W0007_P0001_T0001\TR1_W0001_P0007\TR1_2_W0001_P0007_T0001_R1_P1_K1_Ch2-Ch1.zen
1.074001e+01	4.991664e+01	20150120_STAG2gfpcf2_G2G1\MitoSys2\Calibration\mEGFPC1H2B_G2\DE_W0007_P0001\DE_2_W0007_P0001_T0001\TR1_W0001_P0007\TR1_2_W0001_P0007_T0001_R1_P1_K1_Ch2-Ch1.zen
1.080001e+01	4.588331e+01	20150120_STAG2gfpcf2_G2G1\MitoSys2\Calibration\mEGFPC1H2B_G2\DE_W0007_P0001\DE_2_W0007_P0001_T0001\TR1_W0001_P0007\TR1_2_W0001_P0007_T0001_R1_P1_K1_Ch2-Ch1.zen
1.086001e+01	4.638331e+01	20150120_STAG2gfpcf2_G2G1\MitoSys2\Calibration\mEGFPC1H2B_G2\DE_W0007_P0001\DE_2_W0007_P0001_T0001\TR1_W0001_P0007\TR1_2_W0001_P0007_T0001_R1_P1_K1_Ch2-Ch1.zen
1.092001e+01	4.734998e+01	20150120_STAG2gfpcf2_G2G1\MitoSys2\Calibration\mEGFPC1H2B_G2\DE_W0007_P0001\DE_2_W0007_P0001_T0001\TR1_W0001_P0007\TR1_2_W0001_P0007_T0001_R1_P1_K1_Ch2-Ch1.zen
1.098001e+01	4.703331e+01	20150120_STAG2gfpcf2_G2G1\MitoSys2\Calibration\mEGFPC1H2B_G2\DE_W0007_P0001\DE_2_W0007_P0001_T0001\TR1_W0001_P0007\TR1_2_W0001_P0007_T0001_R1_P1_K1_Ch2-Ch1.zen
1.104001e+01	4.511664e+01	20150120_STAG2gfpcf2_G2G1\MitoSys2\Calibration\mEGFPC1H2B_G2\DE_W0007_P0001\DE_2_W0007_P0001_T0001\TR1_W0001_P0007\TR1_2_W0001_P0007_T0001_R1_P1_K1_Ch2-Ch1.zen
1.110001e+01	4.324998e+01	20150120_STAG2gfpcf2_G2G1\MitoSys2\Calibration\mEGFPC1H2B_G2\DE_W0007_P0001\DE_2_W0007_P0001_T0001\TR1_W0001_P0007\TR1_2_W0001_P0007_T0001_R1_P1_K1_Ch2-Ch1.zen
1.116001e+01	4.298331e+01	20150120_STAG2gfpcf2_G2G1\MitoSys2\Calibration\mEGFPC1H2B_G2\DE_W0007_P0001\DE_2_W0007_P0001_T0001\TR1_W0001_P0007\TR1_2_W0001_P0007_T0001_R1_P1_K1_Ch2-Ch1.zen
1.122001e+01	4.629998e+01	20150120_STAG2gfpcf2_G2G1\MitoSys2\Calibration\mEGFPC1H2B_G2\DE_W0007_P0001\DE_2_W0007_P0001_T0001\TR1_W0001_P0007\TR1_2_W0001_P0007_T0001_R1_P1_K1_Ch2-Ch1.zen
1.128001e+01	4.971664e+01	20150120_STAG2gfpcf2_G2G1\MitoSys2\Calibration\mEGFPC1H2B_G2\DE_W0007_P0001\DE_2_W0007_P0001_T0001\TR1_W0001_P0007\TR1_2_W0001_P0007_T0001_R1_P1_K1_Ch2-Ch1.zen
1.134001e+01	4.629998e+01	20150120_STAG2gfpcf2_G2G1\MitoSys2\Calibration\mEGFPC1H2B_G2\DE_W0007_P0001\DE_2_W0007_P0001_T0001\TR1_W0001_P0007\TR1_2_W0001_P0007_T0001_R1_P1_K1_Ch2-Ch1.zen
1.140001e+01	4.788331e+01	20150120_STAG2gfpcf2_G2G1\MitoSys2\Calibration\mEGFPC1H2B_G2\DE_W0007_P0001\DE_2_W0007_P0001_T0001\TR1_W0001_P0007\TR1_2_W0001_P0007_T0001_R1_P1_K1_Ch2-Ch1.zen
1.146001e+01	4.619997e+01	20150120_STAG2gfpcf2_G2G1\MitoSys2\Calibration\mEGFPC1H2B_G2\DE_W0007_P0001\DE_2_W0007_P0001_T0001\TR1_W0001_P0007\TR1_2_W0001_P0007_T0001_R1_P1_K1_Ch2-Ch1.zen
1.152001e+01	5.176664e+01	20150120_STAG2gfpcf2_G2G1\MitoSys2\Calibration\mEGFPC1H2B_G2\DE_W0007_P0001\DE_2_W0007_P0001_T0001\TR1_W0001_P0007\TR1_2_W0001_P0007_T0001_R1_P1_K1_Ch2-Ch1.zen
1.158001e+01	4.178331e+01	20150120_STAG2gfpcf2_G2G1\MitoSys2\Calibration\mEGFPC1H2B_G2\DE_W0007_P0001\DE_2_W0007_P0001_T0001\TR1_W0001_P0007\TR1_2_W0001_P0007_T0001_R1_P1_K1_Ch2-Ch1.zen
1.164001e+01	4.924997e+01	20150120_STAG2gfpcf2_G2G1\MitoSys2\Calibration\mEGFPC1H2B_G2\DE_W0007_P0001\DE_2_W0007_P0001_T0001\TR1_W0001_P0007\TR1_2_W0001_P0007_T0001_R1_P1_K1_Ch2-Ch1.zen
1.170001e+01	4.931664e+01	20150120_STAG2gfpcf2_G2G1\MitoSys2\Calibration\mEGFPC1H2B_G2\DE_W0007_P0001\DE_2_W0007_P0001_T0001\TR1_W0001_P0007\TR1_2_W0001_P0007_T0001_R1_P1_K1_Ch2-Ch1.zen
1.176001e+01	5.323331e+01	20150120_STAG2gfpcf2_G2G1\MitoSys2\Calibration\mEGFPC1H2B_G2\DE_W0007_P0001\DE_2_W0007_P0001_T0001\TR1_W0001_P0007\TR1_2_W0001_P0007_T0001_R1_P1_K1_Ch2-Ch1.zen
1.182001e+01	4.521664e+01	20150120_STAG2gfpcf2_G2G1\MitoSys2\Calibration\mEGFPC1H2B_G2\DE_W0007_P0001\DE_2_W0007_P0001_T0001\TR1_W0001_P0007\TR1_2_W0001_P0007_T0001_R1_P1_K1_Ch2-Ch1.zen
1.188001e+01	4.459998e+01	20150120_STAG2gfpcf2_G2G1\MitoSys2\Calibration\mEGFPC1H2B_G2\DE_W0007_P0001\DE_2_W0007_P0001_T0001\TR1_W0001_P0007\TR1_2_W0001_P0007_T0001_R1_P1_K1_Ch2-Ch1.zen
1.194001e+01	4.663331e+01	20150120_STAG2gfpcf2_G2G1\MitoSys2\Calibration\mEGFPC1H2B_G2\DE_W0007_P0001\DE_2_W0007_P0001_T0001\TR1_W0001_P0007\TR1_2_W0001_P0007_T0001_R1_P1_K1_Ch2-Ch1.zen
1.200001e+01	5.208331e+01	20150120_STAG2gfpcf2_G2G1\MitoSys2\Calibration\mEGFPC1H2B_G2\DE_W0007_P0001\DE_2_W0007_P0001_T0001\TR1_W0001_P0007\TR1_2_W0001_P0007_T0001_R1_P1_K1_Ch2-Ch1.zen
1.206001e+01	4.886664e+01	20150120_STAG2gfpcf2_G2G1\MitoSys2\Calibration\mEGFPC1H2B_G2\DE_W0007_P0001\DE_2_W0007_P0001_T0001\TR1_W0001_P0007\TR1_2_W0001_P0007_T0001_R1_P1_K1_Ch2-Ch1.zen
1.212001e+01	4.734998e+01	20150120_STAG2gfpcf2_G2G1\MitoSys2\Calibration\mEGFPC1H2B_G2\DE_W0007_P0001\DE_2_W0007_P0001_T0001\TR1_W0001_P0007\TR1_2_W0001_P0007_T0001_R1_P1_K1_Ch2-Ch1.zen
1.218001e+01	4.589997e+01	20150120_STAG2gfpcf2_G2G1\MitoSys2\Calibration\mEGFPC1H2B_G2\DE_W0007_P0001\DE_2_W0007_P0001_T0001\TR1_W0001_P0007\TR1_2_W0001_P0007_T0001_R1_P1_K1_Ch2-Ch1.zen
1.224001e+01	4.811664e+01	20150120_STAG2gfpcf2_G2G1\MitoSys2\Calibration\mEGFPC1H2B_G2\DE_W0007_P0001\DE_2_W0007_P0001_T0001\TR1_W0001_P0007\TR1_2_W0001_P0007_T0001_R1_P1_K1_Ch2-Ch1.zen
1.230001e+01	5.233331e+01	20150120_STAG2gfpcf2_G2G1\MitoSys2\Calibration\mEGFPC1H2B_G2\DE_W0007_P0001\DE_2_W0007_P0001_T0001\TR1_W0001_P0007\TR1_2_W0001_P0007_T0001_R1_P1_K1_Ch2-Ch1.zen
1.236001e+01	4.648331e+01	20150120_STAG2gfpcf2_G2G1\MitoSys2\Calibration\mEGFPC1H2B_G2\DE_W0007_P0001\DE_2_W0007_P0001_T0001\TR1_W0001_P0007\TR1_2_W0001_P0007_T0001_R1_P1_K1_Ch2-Ch1.zen
1.242001e+01	4.363331e+01	20150120_STAG2gfpcf2_G2G1\MitoSys2\Calibration\mEGFPC1H2B_G2\DE_W0007_P0001\DE_2_W0007_P0001_T0001\TR1_W0001_P0007\TR1_2_W0001_P0007_T0001_R1_P1_K1_Ch2-Ch1.zen
1.248001e+01	4.866664e+01	20150120_STAG2gfpcf2_G2G1\MitoSys2\Calibration\mEGFPC1H2B_G2\DE_W0007_P0001\DE_2_W0007_P0001_T0001\TR1_W0001_P0007\TR1_2_W0001_P0007_T0001_R1_P1_K1_Ch2-Ch1.zen
1.254001e+01	4.536664e+01	20150120_STAG2gfpcf2_G2G1\MitoSys2\Calibration\mEGFPC1H2B_G2\DE_W0007_P0001\DE_2_W0007_P0001_T0001\TR1_W0001_P0007\TR1_2_W0001_P0007_T0001_R1_P1_K1_Ch2-Ch1.zen
1.260001e+01	4.394998e+01	20150120_STAG2gfpcf2_G2G1\MitoSys2\Calibration\mEGFPC1H2B_G2\DE_W0007_P0001\DE_2_W0007_P0001_T0001\TR1_W0001_P0007\TR1_2_W0001_P0007_T0001_R1_P1_K1_Ch2-Ch1.zen
1.266001e+01	4.454998e+01	20150120_STAG2gfpcf2_G2G1\MitoSys2\Calibration\mEGFPC1H2B_G2\DE_W0007_P0001\DE_2_W0007_P0001_T0001\TR1_W0001_P0007\TR1_2_W0001_P0007_T0001_R1_P1_K1_Ch2-Ch1.zen
1.272001e+01	3.989998e+01	20150120_STAG2gfpcf2_G2G1\MitoSys2\Calibration\mEGFPC1H2B_G2\DE_W0007_P0001\DE_2_W0007_P0001_T0001\TR1_W0001_P0007\TR1_2_W0001_P0007_T0001_R1_P1_K1_Ch2-Ch1.zen
1.278001e+01	4.391665e+01	20150120_STAG2gfpcf2_G2G1\MitoSys2\Calibration\mEGFPC1H2B_G2\DE_W0007_P0001\DE_2_W0007_P0001_T0001\TR1_W0001_P0007\TR1_2_W0001_P0007_T0001_R1_P1_K1_Ch2-Ch1.zen
1.284001e+01	4.849997e+01	20150120_STAG2gfpcf2_G2G1\MitoSys2\Calibration\mEGFPC1H2B_G2\DE_W0007_P0001\DE_2_W0007_P0001_T0001\TR1_W0001_P0007\TR1_2_W0001_P0007_T0001_R1_P1_K1_Ch2-Ch1.zen
1.290001e+01	4.808331e+01	20150120_STAG2gfpcf2_G2G1\MitoSys2\Calibration\mEGFPC1H2B_G2\DE_W0007_P0001\DE_2_W0007_P0001_T0001\TR1_W0001_P0007\TR1_2_W0001_P0007_T0001_R1_P1_K1_Ch2-Ch1.zen
1.296001e+01	4.198331e+01	20150120_STAG2gfpcf2_G2G1\MitoSys2\Calibration\mEGFPC1H2B_G2\DE_W0007_P0001\DE_2_W0007_P0001_T0001\TR1_W0001_P0007\TR1_2_W0001_P0007_T0001_R1_P1_K1_Ch2-Ch1.zen
1.302001e+01	4.458331e+01	20150120_STAG2gfpcf2_G2G1\MitoSys2\Calibration\mEGFPC1H2B_G2\DE_W0007_P0001\DE_2_W0007_P0001_T0001\TR1_W0001_P0007\TR1_2_W0001_P0007_T0001_R1_P1_K1_Ch2-Ch1.zen
1.308001e+01	4.856664e+01	20150120_STAG2gfpcf2_G2G1\MitoSys2\Calibration\mEGFPC1H2B_G2\DE_W0007_P0001\DE_2_W0007_P0001_T0001\TR1_W0001_P0007\TR1_2_W0001_P0007_T0001_R1_P1_K1_Ch2-Ch1.zen
1.314001e+01	4.984998e+01	20150120_STAG2gfpcf2_G2G1\MitoSys2\Calibration\mEGFPC1H2B_G2\DE_W0007_P0001\DE_2_W0007_P0001_T0001\TR1_W0001_P0007\TR1_2_W0001_P0007_T0001_R1_P1_K1_Ch2-Ch1.zen
1.320001e+01	4.721664e+01	20150120_STAG2gfpcf2_G2G1\MitoSys2\Calibration\mEGFPC1H2B_G2\DE_W0007_P0001\DE_2_W0007_P0001_T0001\TR1_W0001_P0007\TR1_2_W0001_P0007_T0001_R1_P1_K1_Ch2-Ch1.zen
1.326001e+01	5.461664e+01	20150120_STAG2gfpcf2_G2G1\MitoSys2\Calibration\mEGFPC1H2B_G2\DE_W0007_P0001\DE_2_W0007_P0001_T0001\TR1_W0001_P0007\TR1_2_W0001_P0007_T0001_R1_P1_K1_Ch2-Ch1.zen
1.332001e+01	4.679998e+01	20150120_STAG2gfpcf2_G2G1\MitoSys2\Calibration\mEGFPC1H2B_G2\DE_W0007_P0001\DE_2_W0007_P0001_T0001\TR1_W0001_P0007\TR1_2_W0001_P0007_T0001_R1_P1_K1_Ch2-Ch1.zen
1.338001e+01	5.219997e+01	20150120_STAG2gfpcf2_G2G1\MitoSys2\Calibration\mEGFPC1H2B_G2\DE_W0007_P0001\DE_2_W0007_P0001_T0001\TR1_W0001_P0007\TR1_2_W0001_P0007_T0001_R1_P1_K1_Ch2-Ch1.zen
1.344001e+01	4.819997e+01	20150120_STAG2gfpcf2_G2G1\MitoSys2\Calibration\mEGFPC1H2B_G2\DE_W0007_P0001\DE_2_W0007_P0001_T0001\TR1_W0001_P0007\TR1_2_W0001_P0007_T0001_R1_P1_K1_Ch2-Ch1.zen
1.350001e+01	4.806664e+01	20150120_STAG2gfpcf2_G2G1\MitoSys2\Calibration\mEGFPC1H2B_G2\DE_W0007_P0001\DE_2_W0007_P0001_T0001\TR1_W0001_P0007\TR1_2_W0001_P0007_T0001_R1_P1_K1_Ch2-Ch1.zen
1.356001e+01	4.591664e+01	20150120_STAG2gfpcf2_G2G1\MitoSys2\Calibration\mEGFPC1H2B_G2\DE_W0007_P0001\DE_2_W0007_P0001_T0001\TR1_W0001_P0007\TR1_2_W0001_P0007_T0001_R1_P1_K1_Ch2-Ch1.zen
1.362001e+01	4.551664e+01	20150120_STAG2gfpcf2_G2G1\MitoSys2\Calibration\mEGFPC1H2B_G2\DE_W0007_P0001\DE_2_W0007_P0001_T0001\TR1_W0001_P0007\TR1_2_W0001_P0007_T0001_R1_P1_K1_Ch2-Ch1.zen
1.368001e+01	4.514997e+01	20150120_STAG2gfpcf2_G2G1\MitoSys2\Calibration\mEGFPC1H2B_G2\DE_W0007_P0001\DE_2_W0007_P0001_T0001\TR1_W0001_P0007\TR1_2_W0001_P0007_T0001_R1_P1_K1_Ch2-Ch1.zen
1.374001e+01	4.896664e+01	20150120_STAG2gfpcf2_G2G1\MitoSys2\Calibration\mEGFPC1H2B_G2\DE_W0007_P0001\DE_2_W0007_P0001_T0001\TR1_W0001_P0007\TR1_2_W0001_P0007_T0001_R1_P1_K1_Ch2-Ch1.zen
1.380001e+01	4.751664e+01	20150120_STAG2gfpcf2_G2G1\MitoSys2\Calibration\mEGFPC1H2B_G2\DE_W0007_P0001\DE_2_W0007_P0001_T0001\TR1_W0001_P0007\TR1_2_W0001_P0007_T0001_R1_P1_K1_Ch2-Ch1.zen
1.386001e+01	4.519998e+01	20150120_STAG2gfpcf2_G2G1\MitoSys2\Calibration\mEGFPC1H2B_G2\DE_W0007_P0001\DE_2_W0007_P0001_T0001\TR1_W0001_P0007\TR1_2_W0001_P0007_T0001_R1_P1_K1_Ch2-Ch1.zen
1.392001e+01	4.514997e+01	20150120_STAG2gfpcf2_G2G1\MitoSys2\Calibration\mEGFPC1H2B_G2\DE_W0007_P0001\DE_2_W0007_P0001_T0001\TR1_W0001_P0007\TR1_2_W0001_P0007_T0001_R1_P1_K1_Ch2-Ch1.zen
1.398001e+01	4.766664e+01	20150120_STAG2gfpcf2_G2G1\MitoSys2\Calibration\mEGFPC1H2B_G2\DE_W0007_P0001\DE_2_W0007_P0001_T0001\TR1_W0001_P0007\TR1_2_W0001_P0007_T0001_R1_P1_K1_Ch2-Ch1.zen
1.404001e+01	4.296664e+01	20150120_STAG2gfpcf2_G2G1\MitoSys2\Calibration\mEGFPC1H2B_G2\DE_W0007_P0001\DE_2_W0007_P0001_T0001\TR1_W0001_P0007\TR1_2_W0001_P0007_T0001_R1_P1_K1_Ch2-Ch1.zen
1.410001e+01	4.951664e+01	20150120_STAG2gfpcf2_G2G1\MitoSys2\Calibration\mEGFPC1H2B_G2\DE_W0007_P0001\DE_2_W0007_P0001_T0001\TR1_W0001_P0007\TR1_2_W0001_P0007_T0001_R1_P1_K1_Ch2-Ch1.zen
1.416001e+01	4.908331e+01	20150120_STAG2gfpcf2_G2G1\MitoSys2\Calibration\mEGFPC1H2B_G2\DE_W0007_P0001\DE_2_W0007_P0001_T0001\TR1_W0001_P0007\TR1_2_W0001_P0007_T0001_R1_P1_K1_Ch2-Ch1.zen
1.422001e+01	4.339998e+01	20150120_STAG2gfpcf2_G2G1\MitoSys2\Calibration\mEGFPC1H2B_G2\DE_W0007_P0001\DE_2_W0007_P0001_T0001\TR1_W0001_P0007\TR1_2_W0001_P0007_T0001_R1_P1_K1_Ch2-Ch1.zen
1.428001e+01	4.611664e+01	20150120_STAG2gfpcf2_G2G1\MitoSys2\Calibration\mEGFPC1H2B_G2\DE_W0007_P0001\DE_2_W0007_P0001_T0001\TR1_W0001_P0007\TR1_2_W0001_P0007_T0001_R1_P1_K1_Ch2-Ch1.zen
1.434001e+01	4.554998e+01	20150120_STAG2gfpcf2_G2G1\MitoSys2\Calibration\mEGFPC1H2B_G2\DE_W0007_P0001\DE_2_W0007_P0001_T0001\TR1_W0001_P0007\TR1_2_W0001_P0007_T0001_R1_P1_K1_Ch2-Ch1.zen
1.440001e+01	4.078331e+01	20150120_STAG2gfpcf2_G2G1\MitoSys2\Calibration\mEGFPC1H2B_G2\DE_W0007_P0001\DE_2_W0007_P0001_T0001\TR1_W0001_P0007\TR1_2_W0001_P0007_T0001_R1_P1_K1_Ch2-Ch1.zen
1.446001e+01	4.531664e+01	20150120_STAG2gfpcf2_G2G1\MitoSys2\Calibration\mEGFPC1H2B_G2\DE_W0007_P0001\DE_2_W0007_P0001_T0001\TR1_W0001_P0007\TR1_2_W0001_P0007_T0001_R1_P1_K1_Ch2-Ch1.zen
1.452001e+01	4.849997e+01	20150120_STAG2gfpcf2_G2G1\MitoSys2\Calibration\mEGFPC1H2B_G2\DE_W0007_P0001\DE_2_W0007_P0001_T0001\TR1_W0001_P0007\TR1_2_W0001_P0007_T0001_R1_P1_K1_Ch2-Ch1.zen
1.458001e+01	4.444998e+01	20150120_STAG2gfpcf2_G2G1\MitoSys2\Calibration\mEGFPC1H2B_G2\DE_W0007_P0001\DE_2_W0007_P0001_T0001\TR1_W0001_P0007\TR1_2_W0001_P0007_T0001_R1_P1_K1_Ch2-Ch1.zen
1.464001e+01	4.688331e+01	20150120_STAG2gfpcf2_G2G1\MitoSys2\Calibration\mEGFPC1H2B_G2\DE_W0007_P0001\DE_2_W0007_P0001_T0001\TR1_W0001_P0007\TR1_2_W0001_P0007_T0001_R1_P1_K1_Ch2-Ch1.zen
1.470001e+01	4.793331e+01	20150120_STAG2gfpcf2_G2G1\MitoSys2\Calibration\mEGFPC1H2B_G2\DE_W0007_P0001\DE_2_W0007_P0001_T0001\TR1_W0001_P0007\TR1_2_W0001_P0007_T0001_R1_P1_K1_Ch2-Ch1.zen
1.476001e+01	5.064997e+01	20150120_STAG2gfpcf2_G2G1\MitoSys2\Calibration\mEGFPC1H2B_G2\DE_W0007_P0001\DE_2_W0007_P0001_T0001\TR1_W0001_P0007\TR1_2_W0001_P0007_T0001_R1_P1_K1_Ch2-Ch1.zen
1.482001e+01	4.534998e+01	20150120_STAG2gfpcf2_G2G1\MitoSys2\Calibration\mEGFPC1H2B_G2\DE_W0007_P0001\DE_2_W0007_P0001_T0001\TR1_W0001_P0007\TR1_2_W0001_P0007_T0001_R1_P1_K1_Ch2-Ch1.zen
1.488001e+01	4.378331e+01	20150120_STAG2gfpcf2_G2G1\MitoSys2\Calibration\mEGFPC1H2B_G2\DE_W0007_P0001\DE_2_W0007_P0001_T0001\TR1_W0001_P0007\TR1_2_W0001_P0007_T0001_R1_P1_K1_Ch2-Ch1.zen
1.494001e+01	4.648331e+01	20150120_STAG2gfpcf2_G2G1\MitoSys2\Calibration\mEGFPC1H2B_G2\DE_W0007_P0001\DE_2_W0007_P0001_T0001\TR1_W0001_P0007\TR1_2_W0001_P0007_T0001_R1_P1_K1_Ch2-Ch1.zen
1.500001e+01	4.564997e+01	20150120_STAG2gfpcf2_G2G1\MitoSys2\Calibration\mEGFPC1H2B_G2\DE_W0007_P0001\DE_2_W0007_P0001_T0001\TR1_W0001_P0007\TR1_2_W0001_P0007_T0001_R1_P1_K1_Ch2-Ch1.zen
1.506001e+01	4.504998e+01	20150120_STAG2gfpcf2_G2G1\MitoSys2\Calibration\mEGFPC1H2B_G2\DE_W0007_P0001\DE_2_W0007_P0001_T0001\TR1_W0001_P0007\TR1_2_W0001_P0007_T0001_R1_P1_K1_Ch2-Ch1.zen
1.512001e+01	5.368330e+01	20150120_STAG2gfpcf2_G2G1\MitoSys2\Calibration\mEGFPC1H2B_G2\DE_W0007_P0001\DE_2_W0007_P0001_T0001\TR1_W0001_P0007\TR1_2_W0001_P0007_T0001_R1_P1_K1_Ch2-Ch1.zen
1.518001e+01	4.449998e+01	20150120_STAG2gfpcf2_G2G1\MitoSys2\Calibration\mEGFPC1H2B_G2\DE_W0007_P0001\DE_2_W0007_P0001_T0001\TR1_W0001_P0007\TR1_2_W0001_P0007_T0001_R1_P1_K1_Ch2-Ch1.zen
1.524001e+01	4.468331e+01	20150120_STAG2gfpcf2_G2G1\MitoSys2\Calibration\mEGFPC1H2B_G2\DE_W0007_P0001\DE_2_W0007_P0001_T0001\TR1_W0001_P0007\TR1_2_W0001_P0007_T0001_R1_P1_K1_Ch2-Ch1.zen
1.530001e+01	4.909998e+01	20150120_STAG2gfpcf2_G2G1\MitoSys2\Calibration\mEGFPC1H2B_G2\DE_W0007_P0001\DE_2_W0007_P0001_T0001\TR1_W0001_P0007\TR1_2_W0001_P0007_T0001_R1_P1_K1_Ch2-Ch1.zen
1.536001e+01	4.711664e+01	20150120_STAG2gfpcf2_G2G1\MitoSys2\Calibration\mEGFPC1H2B_G2\DE_W0007_P0001\DE_2_W0007_P0001_T0001\TR1_W0001_P0007\TR1_2_W0001_P0007_T0001_R1_P1_K1_Ch2-Ch1.zen
1.542001e+01	4.628331e+01	20150120_STAG2gfpcf2_G2G1\MitoSys2\Calibration\mEGFPC1H2B_G2\DE_W0007_P0001\DE_2_W0007_P0001_T0001\TR1_W0001_P0007\TR1_2_W0001_P0007_T0001_R1_P1_K1_Ch2-Ch1.zen
1.548001e+01	4.608331e+01	20150120_STAG2gfpcf2_G2G1\MitoSys2\Calibration\mEGFPC1H2B_G2\DE_W0007_P0001\DE_2_W0007_P0001_T0001\TR1_W0001_P0007\TR1_2_W0001_P0007_T0001_R1_P1_K1_Ch2-Ch1.zen
1.554001e+01	4.696664e+01	20150120_STAG2gfpcf2_G2G1\MitoSys2\Calibration\mEGFPC1H2B_G2\DE_W0007_P0001\DE_2_W0007_P0001_T0001\TR1_W0001_P0007\TR1_2_W0001_P0007_T0001_R1_P1_K1_Ch2-Ch1.zen
1.560001e+01	4.821664e+01	20150120_STAG2gfpcf2_G2G1\MitoSys2\Calibration\mEGFPC1H2B_G2\DE_W0007_P0001\DE_2_W0007_P0001_T0001\TR1_W0001_P0007\TR1_2_W0001_P0007_T0001_R1_P1_K1_Ch2-Ch1.zen
1.566001e+01	4.873331e+01	20150120_STAG2gfpcf2_G2G1\MitoSys2\Calibration\mEGFPC1H2B_G2\DE_W0007_P0001\DE_2_W0007_P0001_T0001\TR1_W0001_P0007\TR1_2_W0001_P0007_T0001_R1_P1_K1_Ch2-Ch1.zen
1.572001e+01	4.736664e+01	20150120_STAG2gfpcf2_G2G1\MitoSys2\Calibration\mEGFPC1H2B_G2\DE_W0007_P0001\DE_2_W0007_P0001_T0001\TR1_W0001_P0007\TR1_2_W0001_P0007_T0001_R1_P1_K1_Ch2-Ch1.zen
1.578001e+01	4.626664e+01	20150120_STAG2gfpcf2_G2G1\MitoSys2\Calibration\mEGFPC1H2B_G2\DE_W0007_P0001\DE_2_W0007_P0001_T0001\TR1_W0001_P0007\TR1_2_W0001_P0007_T0001_R1_P1_K1_Ch2-Ch1.zen
1.584001e+01	5.228331e+01	20150120_STAG2gfpcf2_G2G1\MitoSys2\Calibration\mEGFPC1H2B_G2\DE_W0007_P0001\DE_2_W0007_P0001_T0001\TR1_W0001_P0007\TR1_2_W0001_P0007_T0001_R1_P1_K1_Ch2-Ch1.zen
1.590001e+01	4.603331e+01	20150120_STAG2gfpcf2_G2G1\MitoSys2\Calibration\mEGFPC1H2B_G2\DE_W0007_P0001\DE_2_W0007_P0001_T0001\TR1_W0001_P0007\TR1_2_W0001_P0007_T0001_R1_P1_K1_Ch2-Ch1.zen
1.596001e+01	4.421664e+01	20150120_STAG2gfpcf2_G2G1\MitoSys2\Calibration\mEGFPC1H2B_G2\DE_W0007_P0001\DE_2_W0007_P0001_T0001\TR1_W0001_P0007\TR1_2_W0001_P0007_T0001_R1_P1_K1_Ch2-Ch1.zen
1.602001e+01	4.834998e+01	20150120_STAG2gfpcf2_G2G1\MitoSys2\Calibration\mEGFPC1H2B_G2\DE_W0007_P0001\DE_2_W0007_P0001_T0001\TR1_W0001_P0007\TR1_2_W0001_P0007_T0001_R1_P1_K1_Ch2-Ch1.zen
1.608001e+01	4.371664e+01	20150120_STAG2gfpcf2_G2G1\MitoSys2\Calibration\mEGFPC1H2B_G2\DE_W0007_P0001\DE_2_W0007_P0001_T0001\TR1_W0001_P0007\TR1_2_W0001_P0007_T0001_R1_P1_K1_Ch2-Ch1.zen
1.614001e+01	4.618331e+01	20150120_STAG2gfpcf2_G2G1\MitoSys2\Calibration\mEGFPC1H2B_G2\DE_W0007_P0001\DE_2_W0007_P0001_T0001\TR1_W0001_P0007\TR1_2_W0001_P0007_T0001_R1_P1_K1_Ch2-Ch1.zen
1.620001e+01	4.098331e+01	20150120_STAG2gfpcf2_G2G1\MitoSys2\Calibration\mEGFPC1H2B_G2\DE_W0007_P0001\DE_2_W0007_P0001_T0001\TR1_W0001_P0007\TR1_2_W0001_P0007_T0001_R1_P1_K1_Ch2-Ch1.zen
1.626001e+01	4.819997e+01	20150120_STAG2gfpcf2_G2G1\MitoSys2\Calibration\mEGFPC1H2B_G2\DE_W0007_P0001\DE_2_W0007_P0001_T0001\TR1_W0001_P0007\TR1_2_W0001_P0007_T0001_R1_P1_K1_Ch2-Ch1.zen
1.632001e+01	4.944997e+01	20150120_STAG2gfpcf2_G2G1\MitoSys2\Calibration\mEGFPC1H2B_G2\DE_W0007_P0001\DE_2_W0007_P0001_T0001\TR1_W0001_P0007\TR1_2_W0001_P0007_T0001_R1_P1_K1_Ch2-Ch1.zen
1.638001e+01	4.426664e+01	20150120_STAG2gfpcf2_G2G1\MitoSys2\Calibration\mEGFPC1H2B_G2\DE_W0007_P0001\DE_2_W0007_P0001_T0001\TR1_W0001_P0007\TR1_2_W0001_P0007_T0001_R1_P1_K1_Ch2-Ch1.zen
1.644001e+01	4.639997e+01	20150120_STAG2gfpcf2_G2G1\MitoSys2\Calibration\mEGFPC1H2B_G2\DE_W0007_P0001\DE_2_W0007_P0001_T0001\TR1_W0001_P0007\TR1_2_W0001_P0007_T0001_R1_P1_K1_Ch2-Ch1.zen
1.650001e+01	4.273331e+01	20150120_STAG2gfpcf2_G2G1\MitoSys2\Calibration\mEGFPC1H2B_G2\DE_W0007_P0001\DE_2_W0007_P0001_T0001\TR1_W0001_P0007\TR1_2_W0001_P0007_T0001_R1_P1_K1_Ch2-Ch1.zen
1.656001e+01	4.331664e+01	20150120_STAG2gfpcf2_G2G1\MitoSys2\Calibration\mEGFPC1H2B_G2\DE_W0007_P0001\DE_2_W0007_P0001_T0001\TR1_W0001_P0007\TR1_2_W0001_P0007_T0001_R1_P1_K1_Ch2-Ch1.zen
1.662001e+01	4.979997e+01	20150120_STAG2gfpcf2_G2G1\MitoSys2\Calibration\mEGFPC1H2B_G2\DE_W0007_P0001\DE_2_W0007_P0001_T0001\TR1_W0001_P0007\TR1_2_W0001_P0007_T0001_R1_P1_K1_Ch2-Ch1.zen
1.668001e+01	4.758331e+01	20150120_STAG2gfpcf2_G2G1\MitoSys2\Calibration\mEGFPC1H2B_G2\DE_W0007_P0001\DE_2_W0007_P0001_T0001\TR1_W0001_P0007\TR1_2_W0001_P0007_T0001_R1_P1_K1_Ch2-Ch1.zen
1.674001e+01	5.248331e+01	20150120_STAG2gfpcf2_G2G1\MitoSys2\Calibration\mEGFPC1H2B_G2\DE_W0007_P0001\DE_2_W0007_P0001_T0001\TR1_W0001_P0007\TR1_2_W0001_P0007_T0001_R1_P1_K1_Ch2-Ch1.zen
1.680001e+01	4.723331e+01	20150120_STAG2gfpcf2_G2G1\MitoSys2\Calibration\mEGFPC1H2B_G2\DE_W0007_P0001\DE_2_W0007_P0001_T0001\TR1_W0001_P0007\TR1_2_W0001_P0007_T0001_R1_P1_K1_Ch2-Ch1.zen
1.686001e+01	4.676664e+01	20150120_STAG2gfpcf2_G2G1\MitoSys2\Calibration\mEGFPC1H2B_G2\DE_W0007_P0001\DE_2_W0007_P0001_T0001\TR1_W0001_P0007\TR1_2_W0001_P0007_T0001_R1_P1_K1_Ch2-Ch1.zen
1.692001e+01	4.724998e+01	20150120_STAG2gfpcf2_G2G1\MitoSys2\Calibration\mEGFPC1H2B_G2\DE_W0007_P0001\DE_2_W0007_P0001_T0001\TR1_W0001_P0007\TR1_2_W0001_P0007_T0001_R1_P1_K1_Ch2-Ch1.zen
1.698001e+01	4.729998e+01	20150120_STAG2gfpcf2_G2G1\MitoSys2\Calibration\mEGFPC1H2B_G2\DE_W0007_P0001\DE_2_W0007_P0001_T0001\TR1_W0001_P0007\TR1_2_W0001_P0007_T0001_R1_P1_K1_Ch2-Ch1.zen
1.704001e+01	4.391665e+01	20150120_STAG2gfpcf2_G2G1\MitoSys2\Calibration\mEGFPC1H2B_G2\DE_W0007_P0001\DE_2_W0007_P0001_T0001\TR1_W0001_P0007\TR1_2_W0001_P0007_T0001_R1_P1_K1_Ch2-Ch1.zen
1.710001e+01	4.823331e+01	20150120_STAG2gfpcf2_G2G1\MitoSys2\Calibration\mEGFPC1H2B_G2\DE_W0007_P0001\DE_2_W0007_P0001_T0001\TR1_W0001_P0007\TR1_2_W0001_P0007_T0001_R1_P1_K1_Ch2-Ch1.zen
1.716001e+01	4.481664e+01	20150120_STAG2gfpcf2_G2G1\MitoSys2\Calibration\mEGFPC1H2B_G2\DE_W0007_P0001\DE_2_W0007_P0001_T0001\TR1_W0001_P0007\TR1_2_W0001_P0007_T0001_R1_P1_K1_Ch2-Ch1.zen
1.722001e+01	4.323331e+01	20150120_STAG2gfpcf2_G2G1\MitoSys2\Calibration\mEGFPC1H2B_G2\DE_W0007_P0001\DE_2_W0007_P0001_T0001\TR1_W0001_P0007\TR1_2_W0001_P0007_T0001_R1_P1_K1_Ch2-Ch1.zen
1.728001e+01	4.809998e+01	20150120_STAG2gfpcf2_G2G1\MitoSys2\Calibration\mEGFPC1H2B_G2\DE_W0007_P0001\DE_2_W0007_P0001_T0001\TR1_W0001_P0007\TR1_2_W0001_P0007_T0001_R1_P1_K1_Ch2-Ch1.zen
1.734001e+01	5.034998e+01	20150120_STAG2gfpcf2_G2G1\MitoSys2\Calibration\mEGFPC1H2B_G2\DE_W0007_P0001\DE_2_W0007_P0001_T0001\TR1_W0001_P0007\TR1_2_W0001_P0007_T0001_R1_P1_K1_Ch2-Ch1.zen
1.740001e+01	4.906664e+01	20150120_STAG2gfpcf2_G2G1\MitoSys2\Calibration\mEGFPC1H2B_G2\DE_W0007_P0001\DE_2_W0007_P0001_T0001\TR1_W0001_P0007\TR1_2_W0001_P0007_T0001_R1_P1_K1_Ch2-Ch1.zen
1.746001e+01	5.536664e+01	20150120_STAG2gfpcf2_G2G1\MitoSys2\Calibration\mEGFPC1H2B_G2\DE_W0007_P0001\DE_2_W0007_P0001_T0001\TR1_W0001_P0007\TR1_2_W0001_P0007_T0001_R1_P1_K1_Ch2-Ch1.zen
1.752001e+01	4.063331e+01	20150120_STAG2gfpcf2_G2G1\MitoSys2\Calibration\mEGFPC1H2B_G2\DE_W0007_P0001\DE_2_W0007_P0001_T0001\TR1_W0001_P0007\TR1_2_W0001_P0007_T0001_R1_P1_K1_Ch2-Ch1.zen
1.758001e+01	4.768331e+01	20150120_STAG2gfpcf2_G2G1\MitoSys2\Calibration\mEGFPC1H2B_G2\DE_W0007_P0001\DE_2_W0007_P0001_T0001\TR1_W0001_P0007\TR1_2_W0001_P0007_T0001_R1_P1_K1_Ch2-Ch1.zen
1.764001e+01	4.224998e+01	20150120_STAG2gfpcf2_G2G1\MitoSys2\Calibration\mEGFPC1H2B_G2\DE_W0007_P0001\DE_2_W0007_P0001_T0001\TR1_W0001_P0007\TR1_2_W0001_P0007_T0001_R1_P1_K1_Ch2-Ch1.zen
1.770001e+01	4.639997e+01	20150120_STAG2gfpcf2_G2G1\MitoSys2\Calibration\mEGFPC1H2B_G2\DE_W0007_P0001\DE_2_W0007_P0001_T0001\TR1_W0001_P0007\TR1_2_W0001_P0007_T0001_R1_P1_K1_Ch2-Ch1.zen
1.776001e+01	4.304998e+01	20150120_STAG2gfpcf2_G2G1\MitoSys2\Calibration\mEGFPC1H2B_G2\DE_W0007_P0001\DE_2_W0007_P0001_T0001\TR1_W0001_P0007\TR1_2_W0001_P0007_T0001_R1_P1_K1_Ch2-Ch1.zen
1.782001e+01	4.101664e+01	20150120_STAG2gfpcf2_G2G1\MitoSys2\Calibration\mEGFPC1H2B_G2\DE_W0007_P0001\DE_2_W0007_P0001_T0001\TR1_W0001_P0007\TR1_2_W0001_P0007_T0001_R1_P1_K1_Ch2-Ch1.zen
1.788001e+01	4.958331e+01	20150120_STAG2gfpcf2_G2G1\MitoSys2\Calibration\mEGFPC1H2B_G2\DE_W0007_P0001\DE_2_W0007_P0001_T0001\TR1_W0001_P0007\TR1_2_W0001_P0007_T0001_R1_P1_K1_Ch2-Ch1.zen
1.794001e+01	4.086665e+01	20150120_STAG2gfpcf2_G2G1\MitoSys2\Calibration\mEGFPC1H2B_G2\DE_W0007_P0001\DE_2_W0007_P0001_T0001\TR1_W0001_P0007\TR1_2_W0001_P0007_T0001_R1_P1_K1_Ch2-Ch1.zen
1.800001e+01	4.638331e+01	20150120_STAG2gfpcf2_G2G1\MitoSys2\Calibration\mEGFPC1H2B_G2\DE_W0007_P0001\DE_2_W0007_P0001_T0001\TR1_W0001_P0007\TR1_2_W0001_P0007_T0001_R1_P1_K1_Ch2-Ch1.zen
1.806001e+01	4.626664e+01	20150120_STAG2gfpcf2_G2G1\MitoSys2\Calibration\mEGFPC1H2B_G2\DE_W0007_P0001\DE_2_W0007_P0001_T0001\TR1_W0001_P0007\TR1_2_W0001_P0007_T0001_R1_P1_K1_Ch2-Ch1.zen
1.812001e+01	4.226664e+01	20150120_STAG2gfpcf2_G2G1\MitoSys2\Calibration\mEGFPC1H2B_G2\DE_W0007_P0001\DE_2_W0007_P0001_T0001\TR1_W0001_P0007\TR1_2_W0001_P0007_T0001_R1_P1_K1_Ch2-Ch1.zen
1.818001e+01	4.553331e+01	20150120_STAG2gfpcf2_G2G1\MitoSys2\Calibration\mEGFPC1H2B_G2\DE_W0007_P0001\DE_2_W0007_P0001_T0001\TR1_W0001_P0007\TR1_2_W0001_P0007_T0001_R1_P1_K1_Ch2-Ch1.zen
1.824001e+01	4.743331e+01	20150120_STAG2gfpcf2_G2G1\MitoSys2\Calibration\mEGFPC1H2B_G2\DE_W0007_P0001\DE_2_W0007_P0001_T0001\TR1_W0001_P0007\TR1_2_W0001_P0007_T0001_R1_P1_K1_Ch2-Ch1.zen
1.830001e+01	5.038331e+01	20150120_STAG2gfpcf2_G2G1\MitoSys2\Calibration\mEGFPC1H2B_G2\DE_W0007_P0001\DE_2_W0007_P0001_T0001\TR1_W0001_P0007\TR1_2_W0001_P0007_T0001_R1_P1_K1_Ch2-Ch1.zen
1.836001e+01	4.861664e+01	20150120_STAG2gfpcf2_G2G1\MitoSys2\Calibration\mEGFPC1H2B_G2\DE_W0007_P0001\DE_2_W0007_P0001_T0001\TR1_W0001_P0007\TR1_2_W0001_P0007_T0001_R1_P1_K1_Ch2-Ch1.zen
1.842001e+01	4.899997e+01	20150120_STAG2gfpcf2_G2G1\MitoSys2\Calibration\mEGFPC1H2B_G2\DE_W0007_P0001\DE_2_W0007_P0001_T0001\TR1_W0001_P0007\TR1_2_W0001_P0007_T0001_R1_P1_K1_Ch2-Ch1.zen
1.848001e+01	4.718331e+01	20150120_STAG2gfpcf2_G2G1\MitoSys2\Calibration\mEGFPC1H2B_G2\DE_W0007_P0001\DE_2_W0007_P0001_T0001\TR1_W0001_P0007\TR1_2_W0001_P0007_T0001_R1_P1_K1_Ch2-Ch1.zen
1.854001e+01	4.581664e+01	20150120_STAG2gfpcf2_G2G1\MitoSys2\Calibration\mEGFPC1H2B_G2\DE_W0007_P0001\DE_2_W0007_P0001_T0001\TR1_W0001_P0007\TR1_2_W0001_P0007_T0001_R1_P1_K1_Ch2-Ch1.zen
1.860001e+01	4.636664e+01	20150120_STAG2gfpcf2_G2G1\MitoSys2\Calibration\mEGFPC1H2B_G2\DE_W0007_P0001\DE_2_W0007_P0001_T0001\TR1_W0001_P0007\TR1_2_W0001_P0007_T0001_R1_P1_K1_Ch2-Ch1.zen
1.866001e+01	5.018331e+01	20150120_STAG2gfpcf2_G2G1\MitoSys2\Calibration\mEGFPC1H2B_G2\DE_W0007_P0001\DE_2_W0007_P0001_T0001\TR1_W0001_P0007\TR1_2_W0001_P0007_T0001_R1_P1_K1_Ch2-Ch1.zen
1.872001e+01	4.684998e+01	20150120_STAG2gfpcf2_G2G1\MitoSys2\Calibration\mEGFPC1H2B_G2\DE_W0007_P0001\DE_2_W0007_P0001_T0001\TR1_W0001_P0007\TR1_2_W0001_P0007_T0001_R1_P1_K1_Ch2-Ch1.zen
1.878001e+01	5.009998e+01	20150120_STAG2gfpcf2_G2G1\MitoSys2\Calibration\mEGFPC1H2B_G2\DE_W0007_P0001\DE_2_W0007_P0001_T0001\TR1_W0001_P0007\TR1_2_W0001_P0007_T0001_R1_P1_K1_Ch2-Ch1.zen
1.884001e+01	4.538331e+01	20150120_STAG2gfpcf2_G2G1\MitoSys2\Calibration\mEGFPC1H2B_G2\DE_W0007_P0001\DE_2_W0007_P0001_T0001\TR1_W0001_P0007\TR1_2_W0001_P0007_T0001_R1_P1_K1_Ch2-Ch1.zen
1.890001e+01	4.989997e+01	20150120_STAG2gfpcf2_G2G1\MitoSys2\Calibration\mEGFPC1H2B_G2\DE_W0007_P0001\DE_2_W0007_P0001_T0001\TR1_W0001_P0007\TR1_2_W0001_P0007_T0001_R1_P1_K1_Ch2-Ch1.zen
1.896001e+01	4.723331e+01	20150120_STAG2gfpcf2_G2G1\MitoSys2\Calibration\mEGFPC1H2B_G2\DE_W0007_P0001\DE_2_W0007_P0001_T0001\TR1_W0001_P0007\TR1_2_W0001_P0007_T0001_R1_P1_K1_Ch2-Ch1.zen
1.902001e+01	4.426664e+01	20150120_STAG2gfpcf2_G2G1\MitoSys2\Calibration\mEGFPC1H2B_G2\DE_W0007_P0001\DE_2_W0007_P0001_T0001\TR1_W0001_P0007\TR1_2_W0001_P0007_T0001_R1_P1_K1_Ch2-Ch1.zen
1.908001e+01	4.636664e+01	20150120_STAG2gfpcf2_G2G1\MitoSys2\Calibration\mEGFPC1H2B_G2\DE_W0007_P0001\DE_2_W0007_P0001_T0001\TR1_W0001_P0007\TR1_2_W0001_P0007_T0001_R1_P1_K1_Ch2-Ch1.zen
1.914001e+01	4.733331e+01	20150120_STAG2gfpcf2_G2G1\MitoSys2\Calibration\mEGFPC1H2B_G2\DE_W0007_P0001\DE_2_W0007_P0001_T0001\TR1_W0001_P0007\TR1_2_W0001_P0007_T0001_R1_P1_K1_Ch2-Ch1.zen
1.920001e+01	4.533331e+01	20150120_STAG2gfpcf2_G2G1\MitoSys2\Calibration\mEGFPC1H2B_G2\DE_W0007_P0001\DE_2_W0007_P0001_T0001\TR1_W0001_P0007\TR1_2_W0001_P0007_T0001_R1_P1_K1_Ch2-Ch1.zen
1.926001e+01	5.068331e+01	20150120_STAG2gfpcf2_G2G1\MitoSys2\Calibration\mEGFPC1H2B_G2\DE_W0007_P0001\DE_2_W0007_P0001_T0001\TR1_W0001_P0007\TR1_2_W0001_P0007_T0001_R1_P1_K1_Ch2-Ch1.zen
1.932001e+01	4.801664e+01	20150120_STAG2gfpcf2_G2G1\MitoSys2\Calibration\mEGFPC1H2B_G2\DE_W0007_P0001\DE_2_W0007_P0001_T0001\TR1_W0001_P0007\TR1_2_W0001_P0007_T0001_R1_P1_K1_Ch2-Ch1.zen
1.938001e+01	4.793331e+01	20150120_STAG2gfpcf2_G2G1\MitoSys2\Calibration\mEGFPC1H2B_G2\DE_W0007_P0001\DE_2_W0007_P0001_T0001\TR1_W0001_P0007\TR1_2_W0001_P0007_T0001_R1_P1_K1_Ch2-Ch1.zen
1.944001e+01	4.879998e+01	20150120_STAG2gfpcf2_G2G1\MitoSys2\Calibration\mEGFPC1H2B_G2\DE_W0007_P0001\DE_2_W0007_P0001_T0001\TR1_W0001_P0007\TR1_2_W0001_P0007_T0001_R1_P1_K1_Ch2-Ch1.zen
1.950001e+01	4.974997e+01	20150120_STAG2gfpcf2_G2G1\MitoSys2\Calibration\mEGFPC1H2B_G2\DE_W0007_P0001\DE_2_W0007_P0001_T0001\TR1_W0001_P0007\TR1_2_W0001_P0007_T0001_R1_P1_K1_Ch2-Ch1.zen
1.956001e+01	4.753331e+01	20150120_STAG2gfpcf2_G2G1\MitoSys2\Calibration\mEGFPC1H2B_G2\DE_W0007_P0001\DE_2_W0007_P0001_T0001\TR1_W0001_P0007\TR1_2_W0001_P0007_T0001_R1_P1_K1_Ch2-Ch1.zen
1.962001e+01	4.658331e+01	20150120_STAG2gfpcf2_G2G1\MitoSys2\Calibration\mEGFPC1H2B_G2\DE_W0007_P0001\DE_2_W0007_P0001_T0001\TR1_W0001_P0007\TR1_2_W0001_P0007_T0001_R1_P1_K1_Ch2-Ch1.zen
1.968001e+01	4.556664e+01	20150120_STAG2gfpcf2_G2G1\MitoSys2\Calibration\mEGFPC1H2B_G2\DE_W0007_P0001\DE_2_W0007_P0001_T0001\TR1_W0001_P0007\TR1_2_W0001_P0007_T0001_R1_P1_K1_Ch2-Ch1.zen
1.974001e+01	4.206665e+01	20150120_STAG2gfpcf2_G2G1\MitoSys2\Calibration\mEGFPC1H2B_G2\DE_W0007_P0001\DE_2_W0007_P0001_T0001\TR1_W0001_P0007\TR1_2_W0001_P0007_T0001_R1_P1_K1_Ch2-Ch1.zen
1.980001e+01	4.623331e+01	20150120_STAG2gfpcf2_G2G1\MitoSys2\Calibration\mEGFPC1H2B_G2\DE_W0007_P0001\DE_2_W0007_P0001_T0001\TR1_W0001_P0007\TR1_2_W0001_P0007_T0001_R1_P1_K1_Ch2-Ch1.zen
1.986001e+01	5.448330e+01	20150120_STAG2gfpcf2_G2G1\MitoSys2\Calibration\mEGFPC1H2B_G2\DE_W0007_P0001\DE_2_W0007_P0001_T0001\TR1_W0001_P0007\TR1_2_W0001_P0007_T0001_R1_P1_K1_Ch2-Ch1.zen
1.992001e+01	4.529998e+01	20150120_STAG2gfpcf2_G2G1\MitoSys2\Calibration\mEGFPC1H2B_G2\DE_W0007_P0001\DE_2_W0007_P0001_T0001\TR1_W0001_P0007\TR1_2_W0001_P0007_T0001_R1_P1_K1_Ch2-Ch1.zen
1.998001e+01	4.586664e+01	20150120_STAG2gfpcf2_G2G1\MitoSys2\Calibration\mEGFPC1H2B_G2\DE_W0007_P0001\DE_2_W0007_P0001_T0001\TR1_W0001_P0007\TR1_2_W0001_P0007_T0001_R1_P1_K1_Ch2-Ch1.zen
2.004001e+01	5.084997e+01	20150120_STAG2gfpcf2_G2G1\MitoSys2\Calibration\mEGFPC1H2B_G2\DE_W0007_P0001\DE_2_W0007_P0001_T0001\TR1_W0001_P0007\TR1_2_W0001_P0007_T0001_R1_P1_K1_Ch2-Ch1.zen
2.010001e+01	4.941664e+01	20150120_STAG2gfpcf2_G2G1\MitoSys2\Calibration\mEGFPC1H2B_G2\DE_W0007_P0001\DE_2_W0007_P0001_T0001\TR1_W0001_P0007\TR1_2_W0001_P0007_T0001_R1_P1_K1_Ch2-Ch1.zen
2.016001e+01	4.396664e+01	20150120_STAG2gfpcf2_G2G1\MitoSys2\Calibration\mEGFPC1H2B_G2\DE_W0007_P0001\DE_2_W0007_P0001_T0001\TR1_W0001_P0007\TR1_2_W0001_P0007_T0001_R1_P1_K1_Ch2-Ch1.zen
2.022001e+01	4.968331e+01	20150120_STAG2gfpcf2_G2G1\MitoSys2\Calibration\mEGFPC1H2B_G2\DE_W0007_P0001\DE_2_W0007_P0001_T0001\TR1_W0001_P0007\TR1_2_W0001_P0007_T0001_R1_P1_K1_Ch2-Ch1.zen
2.028001e+01	4.283331e+01	20150120_STAG2gfpcf2_G2G1\MitoSys2\Calibration\mEGFPC1H2B_G2\DE_W0007_P0001\DE_2_W0007_P0001_T0001\TR1_W0001_P0007\TR1_2_W0001_P0007_T0001_R1_P1_K1_Ch2-Ch1.zen
2.034001e+01	4.328331e+01	20150120_STAG2gfpcf2_G2G1\MitoSys2\Calibration\mEGFPC1H2B_G2\DE_W0007_P0001\DE_2_W0007_P0001_T0001\TR1_W0001_P0007\TR1_2_W0001_P0007_T0001_R1_P1_K1_Ch2-Ch1.zen
2.040001e+01	4.716664e+01	20150120_STAG2gfpcf2_G2G1\MitoSys2\Calibration\mEGFPC1H2B_G2\DE_W0007_P0001\DE_2_W0007_P0001_T0001\TR1_W0001_P0007\TR1_2_W0001_P0007_T0001_R1_P1_K1_Ch2-Ch1.zen
2.046001e+01	4.418331e+01	20150120_STAG2gfpcf2_G2G1\MitoSys2\Calibration\mEGFPC1H2B_G2\DE_W0007_P0001\DE_2_W0007_P0001_T0001\TR1_W0001_P0007\TR1_2_W0001_P0007_T0001_R1_P1_K1_Ch2-Ch1.zen
2.052001e+01	4.419998e+01	20150120_STAG2gfpcf2_G2G1\MitoSys2\Calibration\mEGFPC1H2B_G2\DE_W0007_P0001\DE_2_W0007_P0001_T0001\TR1_W0001_P0007\TR1_2_W0001_P0007_T0001_R1_P1_K1_Ch2-Ch1.zen
2.058001e+01	4.974997e+01	20150120_STAG2gfpcf2_G2G1\MitoSys2\Calibration\mEGFPC1H2B_G2\DE_W0007_P0001\DE_2_W0007_P0001_T0001\TR1_W0001_P0007\TR1_2_W0001_P0007_T0001_R1_P1_K1_Ch2-Ch1.zen
2.064001e+01	5.469997e+01	20150120_STAG2gfpcf2_G2G1\MitoSys2\Calibration\mEGFPC1H2B_G2\DE_W0007_P0001\DE_2_W0007_P0001_T0001\TR1_W0001_P0007\TR1_2_W0001_P0007_T0001_R1_P1_K1_Ch2-Ch1.zen
2.070001e+01	4.698331e+01	20150120_STAG2gfpcf2_G2G1\MitoSys2\Calibration\mEGFPC1H2B_G2\DE_W0007_P0001\DE_2_W0007_P0001_T0001\TR1_W0001_P0007\TR1_2_W0001_P0007_T0001_R1_P1_K1_Ch2-Ch1.zen
2.076001e+01	4.678331e+01	20150120_STAG2gfpcf2_G2G1\MitoSys2\Calibration\mEGFPC1H2B_G2\DE_W0007_P0001\DE_2_W0007_P0001_T0001\TR1_W0001_P0007\TR1_2_W0001_P0007_T0001_R1_P1_K1_Ch2-Ch1.zen
2.082001e+01	4.349998e+01	20150120_STAG2gfpcf2_G2G1\MitoSys2\Calibration\mEGFPC1H2B_G2\DE_W0007_P0001\DE_2_W0007_P0001_T0001\TR1_W0001_P0007\TR1_2_W0001_P0007_T0001_R1_P1_K1_Ch2-Ch1.zen
2.088001e+01	4.243331e+01	20150120_STAG2gfpcf2_G2G1\MitoSys2\Calibration\mEGFPC1H2B_G2\DE_W0007_P0001\DE_2_W0007_P0001_T0001\TR1_W0001_P0007\TR1_2_W0001_P0007_T0001_R1_P1_K1_Ch2-Ch1.zen
2.094001e+01	3.868331e+01	20150120_STAG2gfpcf2_G2G1\MitoSys2\Calibration\mEGFPC1H2B_G2\DE_W0007_P0001\DE_2_W0007_P0001_T0001\TR1_W0001_P0007\TR1_2_W0001_P0007_T0001_R1_P1_K1_Ch2-Ch1.zen
2.100001e+01	4.496664e+01	20150120_STAG2gfpcf2_G2G1\MitoSys2\Calibration\mEGFPC1H2B_G2\DE_W0007_P0001\DE_2_W0007_P0001_T0001\TR1_W0001_P0007\TR1_2_W0001_P0007_T0001_R1_P1_K1_Ch2-Ch1.zen
2.106001e+01	4.474998e+01	20150120_STAG2gfpcf2_G2G1\MitoSys2\Calibration\mEGFPC1H2B_G2\DE_W0007_P0001\DE_2_W0007_P0001_T0001\TR1_W0001_P0007\TR1_2_W0001_P0007_T0001_R1_P1_K1_Ch2-Ch1.zen
2.112001e+01	4.673331e+01	20150120_STAG2gfpcf2_G2G1\MitoSys2\Calibration\mEGFPC1H2B_G2\DE_W0007_P0001\DE_2_W0007_P0001_T0001\TR1_W0001_P0007\TR1_2_W0001_P0007_T0001_R1_P1_K1_Ch2-Ch1.zen
2.118001e+01	4.294998e+01	20150120_STAG2gfpcf2_G2G1\MitoSys2\Calibration\mEGFPC1H2B_G2\DE_W0007_P0001\DE_2_W0007_P0001_T0001\TR1_W0001_P0007\TR1_2_W0001_P0007_T0001_R1_P1_K1_Ch2-Ch1.zen
2.124001e+01	4.589997e+01	20150120_STAG2gfpcf2_G2G1\MitoSys2\Calibration\mEGFPC1H2B_G2\DE_W0007_P0001\DE_2_W0007_P0001_T0001\TR1_W0001_P0007\TR1_2_W0001_P0007_T0001_R1_P1_K1_Ch2-Ch1.zen
2.130001e+01	4.359998e+01	20150120_STAG2gfpcf2_G2G1\MitoSys2\Calibration\mEGFPC1H2B_G2\DE_W0007_P0001\DE_2_W0007_P0001_T0001\TR1_W0001_P0007\TR1_2_W0001_P0007_T0001_R1_P1_K1_Ch2-Ch1.zen
2.136001e+01	4.481664e+01	20150120_STAG2gfpcf2_G2G1\MitoSys2\Calibration\mEGFPC1H2B_G2\DE_W0007_P0001\DE_2_W0007_P0001_T0001\TR1_W0001_P0007\TR1_2_W0001_P0007_T0001_R1_P1_K1_Ch2-Ch1.zen
2.142001e+01	4.469998e+01	20150120_STAG2gfpcf2_G2G1\MitoSys2\Calibration\mEGFPC1H2B_G2\DE_W0007_P0001\DE_2_W0007_P0001_T0001\TR1_W0001_P0007\TR1_2_W0001_P0007_T0001_R1_P1_K1_Ch2-Ch1.zen
2.148001e+01	4.606664e+01	20150120_STAG2gfpcf2_G2G1\MitoSys2\Calibration\mEGFPC1H2B_G2\DE_W0007_P0001\DE_2_W0007_P0001_T0001\TR1_W0001_P0007\TR1_2_W0001_P0007_T0001_R1_P1_K1_Ch2-Ch1.zen
2.154001e+01	4.848331e+01	20150120_STAG2gfpcf2_G2G1\MitoSys2\Calibration\mEGFPC1H2B_G2\DE_W0007_P0001\DE_2_W0007_P0001_T0001\TR1_W0001_P0007\TR1_2_W0001_P0007_T0001_R1_P1_K1_Ch2-Ch1.zen
2.160001e+01	4.009998e+01	20150120_STAG2gfpcf2_G2G1\MitoSys2\Calibration\mEGFPC1H2B_G2\DE_W0007_P0001\DE_2_W0007_P0001_T0001\TR1_W0001_P0007\TR1_2_W0001_P0007_T0001_R1_P1_K1_Ch2-Ch1.zen
2.166001e+01	4.498331e+01	20150120_STAG2gfpcf2_G2G1\MitoSys2\Calibration\mEGFPC1H2B_G2\DE_W0007_P0001\DE_2_W0007_P0001_T0001\TR1_W0001_P0007\TR1_2_W0001_P0007_T0001_R1_P1_K1_Ch2-Ch1.zen
2.172001e+01	4.399998e+01	20150120_STAG2gfpcf2_G2G1\MitoSys2\Calibration\mEGFPC1H2B_G2\DE_W0007_P0001\DE_2_W0007_P0001_T0001\TR1_W0001_P0007\TR1_2_W0001_P0007_T0001_R1_P1_K1_Ch2-Ch1.zen
2.178001e+01	4.426664e+01	20150120_STAG2gfpcf2_G2G1\MitoSys2\Calibration\mEGFPC1H2B_G2\DE_W0007_P0001\DE_2_W0007_P0001_T0001\TR1_W0001_P0007\TR1_2_W0001_P0007_T0001_R1_P1_K1_Ch2-Ch1.zen
2.184001e+01	4.841664e+01	20150120_STAG2gfpcf2_G2G1\MitoSys2\Calibration\mEGFPC1H2B_G2\DE_W0007_P0001\DE_2_W0007_P0001_T0001\TR1_W0001_P0007\TR1_2_W0001_P0007_T0001_R1_P1_K1_Ch2-Ch1.zen
2.190001e+01	4.084998e+01	20150120_STAG2gfpcf2_G2G1\MitoSys2\Calibration\mEGFPC1H2B_G2\DE_W0007_P0001\DE_2_W0007_P0001_T0001\TR1_W0001_P0007\TR1_2_W0001_P0007_T0001_R1_P1_K1_Ch2-Ch1.zen
2.196001e+01	4.509998e+01	20150120_STAG2gfpcf2_G2G1\MitoSys2\Calibration\mEGFPC1H2B_G2\DE_W0007_P0001\DE_2_W0007_P0001_T0001\TR1_W0001_P0007\TR1_2_W0001_P0007_T0001_R1_P1_K1_Ch2-Ch1.zen
2.202001e+01	4.419998e+01	20150120_STAG2gfpcf2_G2G1\MitoSys2\Calibration\mEGFPC1H2B_G2\DE_W0007_P0001\DE_2_W0007_P0001_T0001\TR1_W0001_P0007\TR1_2_W0001_P0007_T0001_R1_P1_K1_Ch2-Ch1.zen
2.208001e+01	4.266665e+01	20150120_STAG2gfpcf2_G2G1\MitoSys2\Calibration\mEGFPC1H2B_G2\DE_W0007_P0001\DE_2_W0007_P0001_T0001\TR1_W0001_P0007\TR1_2_W0001_P0007_T0001_R1_P1_K1_Ch2-Ch1.zen
2.214001e+01	4.679998e+01	20150120_STAG2gfpcf2_G2G1\MitoSys2\Calibration\mEGFPC1H2B_G2\DE_W0007_P0001\DE_2_W0007_P0001_T0001\TR1_W0001_P0007\TR1_2_W0001_P0007_T0001_R1_P1_K1_Ch2-Ch1.zen
2.220001e+01	4.691664e+01	20150120_STAG2gfpcf2_G2G1\MitoSys2\Calibration\mEGFPC1H2B_G2\DE_W0007_P0001\DE_2_W0007_P0001_T0001\TR1_W0001_P0007\TR1_2_W0001_P0007_T0001_R1_P1_K1_Ch2-Ch1.zen
2.226001e+01	4.834998e+01	20150120_STAG2gfpcf2_G2G1\MitoSys2\Calibration\mEGFPC1H2B_G2\DE_W0007_P0001\DE_2_W0007_P0001_T0001\TR1_W0001_P0007\TR1_2_W0001_P0007_T0001_R1_P1_K1_Ch2-Ch1.zen
2.232001e+01	4.734998e+01	20150120_STAG2gfpcf2_G2G1\MitoSys2\Calibration\mEGFPC1H2B_G2\DE_W0007_P0001\DE_2_W0007_P0001_T0001\TR1_W0001_P0007\TR1_2_W0001_P0007_T0001_R1_P1_K1_Ch2-Ch1.zen
2.238001e+01	4.596664e+01	20150120_STAG2gfpcf2_G2G1\MitoSys2\Calibration\mEGFPC1H2B_G2\DE_W0007_P0001\DE_2_W0007_P0001_T0001\TR1_W0001_P0007\TR1_2_W0001_P0007_T0001_R1_P1_K1_Ch2-Ch1.zen
2.244001e+01	4.444998e+01	20150120_STAG2gfpcf2_G2G1\MitoSys2\Calibration\mEGFPC1H2B_G2\DE_W0007_P0001\DE_2_W0007_P0001_T0001\TR1_W0001_P0007\TR1_2_W0001_P0007_T0001_R1_P1_K1_Ch2-Ch1.zen
2.250001e+01	4.859998e+01	20150120_STAG2gfpcf2_G2G1\MitoSys2\Calibration\mEGFPC1H2B_G2\DE_W0007_P0001\DE_2_W0007_P0001_T0001\TR1_W0001_P0007\TR1_2_W0001_P0007_T0001_R1_P1_K1_Ch2-Ch1.zen
2.256001e+01	4.753331e+01	20150120_STAG2gfpcf2_G2G1\MitoSys2\Calibration\mEGFPC1H2B_G2\DE_W0007_P0001\DE_2_W0007_P0001_T0001\TR1_W0001_P0007\TR1_2_W0001_P0007_T0001_R1_P1_K1_Ch2-Ch1.zen
2.262001e+01	4.624998e+01	20150120_STAG2gfpcf2_G2G1\MitoSys2\Calibration\mEGFPC1H2B_G2\DE_W0007_P0001\DE_2_W0007_P0001_T0001\TR1_W0001_P0007\TR1_2_W0001_P0007_T0001_R1_P1_K1_Ch2-Ch1.zen
2.268001e+01	4.621664e+01	20150120_STAG2gfpcf2_G2G1\MitoSys2\Calibration\mEGFPC1H2B_G2\DE_W0007_P0001\DE_2_W0007_P0001_T0001\TR1_W0001_P0007\TR1_2_W0001_P0007_T0001_R1_P1_K1_Ch2-Ch1.zen
2.274001e+01	3.906665e+01	20150120_STAG2gfpcf2_G2G1\MitoSys2\Calibration\mEGFPC1H2B_G2\DE_W0007_P0001\DE_2_W0007_P0001_T0001\TR1_W0001_P0007\TR1_2_W0001_P0007_T0001_R1_P1_K1_Ch2-Ch1.zen
2.280001e+01	4.013331e+01	20150120_STAG2gfpcf2_G2G1\MitoSys2\Calibration\mEGFPC1H2B_G2\DE_W0007_P0001\DE_2_W0007_P0001_T0001\TR1_W0001_P0007\TR1_2_W0001_P0007_T0001_R1_P1_K1_Ch2-Ch1.zen
2.286001e+01	4.896664e+01	20150120_STAG2gfpcf2_G2G1\MitoSys2\Calibration\mEGFPC1H2B_G2\DE_W0007_P0001\DE_2_W0007_P0001_T0001\TR1_W0001_P0007\TR1_2_W0001_P0007_T0001_R1_P1_K1_Ch2-Ch1.zen
2.292001e+01	4.294998e+01	20150120_STAG2gfpcf2_G2G1\MitoSys2\Calibration\mEGFPC1H2B_G2\DE_W0007_P0001\DE_2_W0007_P0001_T0001\TR1_W0001_P0007\TR1_2_W0001_P0007_T0001_R1_P1_K1_Ch2-Ch1.zen
2.298001e+01	4.414998e+01	20150120_STAG2gfpcf2_G2G1\MitoSys2\Calibration\mEGFPC1H2B_G2\DE_W0007_P0001\DE_2_W0007_P0001_T0001\TR1_W0001_P0007\TR1_2_W0001_P0007_T0001_R1_P1_K1_Ch2-Ch1.zen
2.304001e+01	4.546664e+01	20150120_STAG2gfpcf2_G2G1\MitoSys2\Calibration\mEGFPC1H2B_G2\DE_W0007_P0001\DE_2_W0007_P0001_T0001\TR1_W0001_P0007\TR1_2_W0001_P0007_T0001_R1_P1_K1_Ch2-Ch1.zen
2.310001e+01	5.154997e+01	20150120_STAG2gfpcf2_G2G1\MitoSys2\Calibration\mEGFPC1H2B_G2\DE_W0007_P0001\DE_2_W0007_P0001_T0001\TR1_W0001_P0007\TR1_2_W0001_P0007_T0001_R1_P1_K1_Ch2-Ch1.zen
2.316001e+01	4.926664e+01	20150120_STAG2gfpcf2_G2G1\MitoSys2\Calibration\mEGFPC1H2B_G2\DE_W0007_P0001\DE_2_W0007_P0001_T0001\TR1_W0001_P0007\TR1_2_W0001_P0007_T0001_R1_P1_K1_Ch2-Ch1.zen
2.322001e+01	4.914997e+01	20150120_STAG2gfpcf2_G2G1\MitoSys2\Calibration\mEGFPC1H2B_G2\DE_W0007_P0001\DE_2_W0007_P0001_T0001\TR1_W0001_P0007\TR1_2_W0001_P0007_T0001_R1_P1_K1_Ch2-Ch1.zen
2.328001e+01	4.673331e+01	20150120_STAG2gfpcf2_G2G1\MitoSys2\Calibration\mEGFPC1H2B_G2\DE_W0007_P0001\DE_2_W0007_P0001_T0001\TR1_W0001_P0007\TR1_2_W0001_P0007_T0001_R1_P1_K1_Ch2-Ch1.zen
2.334001e+01	5.029997e+01	20150120_STAG2gfpcf2_G2G1\MitoSys2\Calibration\mEGFPC1H2B_G2\DE_W0007_P0001\DE_2_W0007_P0001_T0001\TR1_W0001_P0007\TR1_2_W0001_P0007_T0001_R1_P1_K1_Ch2-Ch1.zen
2.340001e+01	4.728331e+01	20150120_STAG2gfpcf2_G2G1\MitoSys2\Calibration\mEGFPC1H2B_G2\DE_W0007_P0001\DE_2_W0007_P0001_T0001\TR1_W0001_P0007\TR1_2_W0001_P0007_T0001_R1_P1_K1_Ch2-Ch1.zen
2.346001e+01	4.619997e+01	20150120_STAG2gfpcf2_G2G1\MitoSys2\Calibration\mEGFPC1H2B_G2\DE_W0007_P0001\DE_2_W0007_P0001_T0001\TR1_W0001_P0007\TR1_2_W0001_P0007_T0001_R1_P1_K1_Ch2-Ch1.zen
2.352001e+01	4.569998e+01	20150120_STAG2gfpcf2_G2G1\MitoSys2\Calibration\mEGFPC1H2B_G2\DE_W0007_P0001\DE_2_W0007_P0001_T0001\TR1_W0001_P0007\TR1_2_W0001_P0007_T0001_R1_P1_K1_Ch2-Ch1.zen
2.358001e+01	4.409998e+01	20150120_STAG2gfpcf2_G2G1\MitoSys2\Calibration\mEGFPC1H2B_G2\DE_W0007_P0001\DE_2_W0007_P0001_T0001\TR1_W0001_P0007\TR1_2_W0001_P0007_T0001_R1_P1_K1_Ch2-Ch1.zen
2.364001e+01	5.014997e+01	20150120_STAG2gfpcf2_G2G1\MitoSys2\Calibration\mEGFPC1H2B_G2\DE_W0007_P0001\DE_2_W0007_P0001_T0001\TR1_W0001_P0007\TR1_2_W0001_P0007_T0001_R1_P1_K1_Ch2-Ch1.zen
2.370001e+01	4.576664e+01	20150120_STAG2gfpcf2_G2G1\MitoSys2\Calibration\mEGFPC1H2B_G2\DE_W0007_P0001\DE_2_W0007_P0001_T0001\TR1_W0001_P0007\TR1_2_W0001_P0007_T0001_R1_P1_K1_Ch2-Ch1.zen
2.376001e+01	4.764997e+01	20150120_STAG2gfpcf2_G2G1\MitoSys2\Calibration\mEGFPC1H2B_G2\DE_W0007_P0001\DE_2_W0007_P0001_T0001\TR1_W0001_P0007\TR1_2_W0001_P0007_T0001_R1_P1_K1_Ch2-Ch1.zen
2.382001e+01	4.641664e+01	20150120_STAG2gfpcf2_G2G1\MitoSys2\Calibration\mEGFPC1H2B_G2\DE_W0007_P0001\DE_2_W0007_P0001_T0001\TR1_W0001_P0007\TR1_2_W0001_P0007_T0001_R1_P1_K1_Ch2-Ch1.zen
2.388001e+01	4.328331e+01	20150120_STAG2gfpcf2_G2G1\MitoSys2\Calibration\mEGFPC1H2B_G2\DE_W0007_P0001\DE_2_W0007_P0001_T0001\TR1_W0001_P0007\TR1_2_W0001_P0007_T0001_R1_P1_K1_Ch2-Ch1.zen
2.394001e+01	4.678331e+01	20150120_STAG2gfpcf2_G2G1\MitoSys2\Calibration\mEGFPC1H2B_G2\DE_W0007_P0001\DE_2_W0007_P0001_T0001\TR1_W0001_P0007\TR1_2_W0001_P0007_T0001_R1_P1_K1_Ch2-Ch1.zen
2.400001e+01	4.409998e+01	20150120_STAG2gfpcf2_G2G1\MitoSys2\Calibration\mEGFPC1H2B_G2\DE_W0007_P0001\DE_2_W0007_P0001_T0001\TR1_W0001_P0007\TR1_2_W0001_P0007_T0001_R1_P1_K1_Ch2-Ch1.zen
2.406001e+01	4.576664e+01	20150120_STAG2gfpcf2_G2G1\MitoSys2\Calibration\mEGFPC1H2B_G2\DE_W0007_P0001\DE_2_W0007_P0001_T0001\TR1_W0001_P0007\TR1_2_W0001_P0007_T0001_R1_P1_K1_Ch2-Ch1.zen
2.412001e+01	4.431664e+01	20150120_STAG2gfpcf2_G2G1\MitoSys2\Calibration\mEGFPC1H2B_G2\DE_W0007_P0001\DE_2_W0007_P0001_T0001\TR1_W0001_P0007\TR1_2_W0001_P0007_T0001_R1_P1_K1_Ch2-Ch1.zen
2.418001e+01	4.949997e+01	20150120_STAG2gfpcf2_G2G1\MitoSys2\Calibration\mEGFPC1H2B_G2\DE_W0007_P0001\DE_2_W0007_P0001_T0001\TR1_W0001_P0007\TR1_2_W0001_P0007_T0001_R1_P1_K1_Ch2-Ch1.zen
2.424001e+01	4.436664e+01	20150120_STAG2gfpcf2_G2G1\MitoSys2\Calibration\mEGFPC1H2B_G2\DE_W0007_P0001\DE_2_W0007_P0001_T0001\TR1_W0001_P0007\TR1_2_W0001_P0007_T0001_R1_P1_K1_Ch2-Ch1.zen
2.430001e+01	4.979997e+01	20150120_STAG2gfpcf2_G2G1\MitoSys2\Calibration\mEGFPC1H2B_G2\DE_W0007_P0001\DE_2_W0007_P0001_T0001\TR1_W0001_P0007\TR1_2_W0001_P0007_T0001_R1_P1_K1_Ch2-Ch1.zen
2.436001e+01	4.456664e+01	20150120_STAG2gfpcf2_G2G1\MitoSys2\Calibration\mEGFPC1H2B_G2\DE_W0007_P0001\DE_2_W0007_P0001_T0001\TR1_W0001_P0007\TR1_2_W0001_P0007_T0001_R1_P1_K1_Ch2-Ch1.zen
2.442001e+01	4.971664e+01	20150120_STAG2gfpcf2_G2G1\MitoSys2\Calibration\mEGFPC1H2B_G2\DE_W0007_P0001\DE_2_W0007_P0001_T0001\TR1_W0001_P0007\TR1_2_W0001_P0007_T0001_R1_P1_K1_Ch2-Ch1.zen
2.448001e+01	5.774997e+01	20150120_STAG2gfpcf2_G2G1\MitoSys2\Calibration\mEGFPC1H2B_G2\DE_W0007_P0001\DE_2_W0007_P0001_T0001\TR1_W0001_P0007\TR1_2_W0001_P0007_T0001_R1_P1_K1_Ch2-Ch1.zen
2.454001e+01	4.753331e+01	20150120_STAG2gfpcf2_G2G1\MitoSys2\Calibration\mEGFPC1H2B_G2\DE_W0007_P0001\DE_2_W0007_P0001_T0001\TR1_W0001_P0007\TR1_2_W0001_P0007_T0001_R1_P1_K1_Ch2-Ch1.zen
2.460001e+01	4.621664e+01	20150120_STAG2gfpcf2_G2G1\MitoSys2\Calibration\mEGFPC1H2B_G2\DE_W0007_P0001\DE_2_W0007_P0001_T0001\TR1_W0001_P0007\TR1_2_W0001_P0007_T0001_R1_P1_K1_Ch2-Ch1.zen
2.466001e+01	4.248331e+01	20150120_STAG2gfpcf2_G2G1\MitoSys2\Calibration\mEGFPC1H2B_G2\DE_W0007_P0001\DE_2_W0007_P0001_T0001\TR1_W0001_P0007\TR1_2_W0001_P0007_T0001_R1_P1_K1_Ch2-Ch1.zen
2.472001e+01	4.958331e+01	20150120_STAG2gfpcf2_G2G1\MitoSys2\Calibration\mEGFPC1H2B_G2\DE_W0007_P0001\DE_2_W0007_P0001_T0001\TR1_W0001_P0007\TR1_2_W0001_P0007_T0001_R1_P1_K1_Ch2-Ch1.zen
2.478001e+01	4.708331e+01	20150120_STAG2gfpcf2_G2G1\MitoSys2\Calibration\mEGFPC1H2B_G2\DE_W0007_P0001\DE_2_W0007_P0001_T0001\TR1_W0001_P0007\TR1_2_W0001_P0007_T0001_R1_P1_K1_Ch2-Ch1.zen
2.484001e+01	4.678331e+01	20150120_STAG2gfpcf2_G2G1\MitoSys2\Calibration\mEGFPC1H2B_G2\DE_W0007_P0001\DE_2_W0007_P0001_T0001\TR1_W0001_P0007\TR1_2_W0001_P0007_T0001_R1_P1_K1_Ch2-Ch1.zen
2.490001e+01	4.753331e+01	20150120_STAG2gfpcf2_G2G1\MitoSys2\Calibration\mEGFPC1H2B_G2\DE_W0007_P0001\DE_2_W0007_P0001_T0001\TR1_W0001_P0007\TR1_2_W0001_P0007_T0001_R1_P1_K1_Ch2-Ch1.zen
2.496001e+01	4.728331e+01	20150120_STAG2gfpcf2_G2G1\MitoSys2\Calibration\mEGFPC1H2B_G2\DE_W0007_P0001\DE_2_W0007_P0001_T0001\TR1_W0001_P0007\TR1_2_W0001_P0007_T0001_R1_P1_K1_Ch2-Ch1.zen
2.502001e+01	4.233331e+01	20150120_STAG2gfpcf2_G2G1\MitoSys2\Calibration\mEGFPC1H2B_G2\DE_W0007_P0001\DE_2_W0007_P0001_T0001\TR1_W0001_P0007\TR1_2_W0001_P0007_T0001_R1_P1_K1_Ch2-Ch1.zen
2.508001e+01	4.451664e+01	20150120_STAG2gfpcf2_G2G1\MitoSys2\Calibration\mEGFPC1H2B_G2\DE_W0007_P0001\DE_2_W0007_P0001_T0001\TR1_W0001_P0007\TR1_2_W0001_P0007_T0001_R1_P1_K1_Ch2-Ch1.zen
2.514001e+01	4.678331e+01	20150120_STAG2gfpcf2_G2G1\MitoSys2\Calibration\mEGFPC1H2B_G2\DE_W0007_P0001\DE_2_W0007_P0001_T0001\TR1_W0001_P0007\TR1_2_W0001_P0007_T0001_R1_P1_K1_Ch2-Ch1.zen
2.520001e+01	4.574998e+01	20150120_STAG2gfpcf2_G2G1\MitoSys2\Calibration\mEGFPC1H2B_G2\DE_W0007_P0001\DE_2_W0007_P0001_T0001\TR1_W0001_P0007\TR1_2_W0001_P0007_T0001_R1_P1_K1_Ch2-Ch1.zen
2.526001e+01	4.629998e+01	20150120_STAG2gfpcf2_G2G1\MitoSys2\Calibration\mEGFPC1H2B_G2\DE_W0007_P0001\DE_2_W0007_P0001_T0001\TR1_W0001_P0007\TR1_2_W0001_P0007_T0001_R1_P1_K1_Ch2-Ch1.zen
2.532001e+01	4.388331e+01	20150120_STAG2gfpcf2_G2G1\MitoSys2\Calibration\mEGFPC1H2B_G2\DE_W0007_P0001\DE_2_W0007_P0001_T0001\TR1_W0001_P0007\TR1_2_W0001_P0007_T0001_R1_P1_K1_Ch2-Ch1.zen
2.538001e+01	3.963331e+01	20150120_STAG2gfpcf2_G2G1\MitoSys2\Calibration\mEGFPC1H2B_G2\DE_W0007_P0001\DE_2_W0007_P0001_T0001\TR1_W0001_P0007\TR1_2_W0001_P0007_T0001_R1_P1_K1_Ch2-Ch1.zen
2.544001e+01	4.304998e+01	20150120_STAG2gfpcf2_G2G1\MitoSys2\Calibration\mEGFPC1H2B_G2\DE_W0007_P0001\DE_2_W0007_P0001_T0001\TR1_W0001_P0007\TR1_2_W0001_P0007_T0001_R1_P1_K1_Ch2-Ch1.zen
2.550001e+01	4.444998e+01	20150120_STAG2gfpcf2_G2G1\MitoSys2\Calibration\mEGFPC1H2B_G2\DE_W0007_P0001\DE_2_W0007_P0001_T0001\TR1_W0001_P0007\TR1_2_W0001_P0007_T0001_R1_P1_K1_Ch2-Ch1.zen
2.556001e+01	4.556664e+01	20150120_STAG2gfpcf2_G2G1\MitoSys2\Calibration\mEGFPC1H2B_G2\DE_W0007_P0001\DE_2_W0007_P0001_T0001\TR1_W0001_P0007\TR1_2_W0001_P0007_T0001_R1_P1_K1_Ch2-Ch1.zen
2.562001e+01	4.331664e+01	20150120_STAG2gfpcf2_G2G1\MitoSys2\Calibration\mEGFPC1H2B_G2\DE_W0007_P0001\DE_2_W0007_P0001_T0001\TR1_W0001_P0007\TR1_2_W0001_P0007_T0001_R1_P1_K1_Ch2-Ch1.zen
2.568001e+01	4.451664e+01	20150120_STAG2gfpcf2_G2G1\MitoSys2\Calibration\mEGFPC1H2B_G2\DE_W0007_P0001\DE_2_W0007_P0001_T0001\TR1_W0001_P0007\TR1_2_W0001_P0007_T0001_R1_P1_K1_Ch2-Ch1.zen
2.574001e+01	4.579998e+01	20150120_STAG2gfpcf2_G2G1\MitoSys2\Calibration\mEGFPC1H2B_G2\DE_W0007_P0001\DE_2_W0007_P0001_T0001\TR1_W0001_P0007\TR1_2_W0001_P0007_T0001_R1_P1_K1_Ch2-Ch1.zen
2.580001e+01	4.758331e+01	20150120_STAG2gfpcf2_G2G1\MitoSys2\Calibration\mEGFPC1H2B_G2\DE_W0007_P0001\DE_2_W0007_P0001_T0001\TR1_W0001_P0007\TR1_2_W0001_P0007_T0001_R1_P1_K1_Ch2-Ch1.zen
2.586001e+01	4.496664e+01	20150120_STAG2gfpcf2_G2G1\MitoSys2\Calibration\mEGFPC1H2B_G2\DE_W0007_P0001\DE_2_W0007_P0001_T0001\TR1_W0001_P0007\TR1_2_W0001_P0007_T0001_R1_P1_K1_Ch2-Ch1.zen
2.592001e+01	4.413331e+01	20150120_STAG2gfpcf2_G2G1\MitoSys2\Calibration\mEGFPC1H2B_G2\DE_W0007_P0001\DE_2_W0007_P0001_T0001\TR1_W0001_P0007\TR1_2_W0001_P0007_T0001_R1_P1_K1_Ch2-Ch1.zen
2.598001e+01	4.661664e+01	20150120_STAG2gfpcf2_G2G1\MitoSys2\Calibration\mEGFPC1H2B_G2\DE_W0007_P0001\DE_2_W0007_P0001_T0001\TR1_W0001_P0007\TR1_2_W0001_P0007_T0001_R1_P1_K1_Ch2-Ch1.zen
2.604001e+01	4.808331e+01	20150120_STAG2gfpcf2_G2G1\MitoSys2\Calibration\mEGFPC1H2B_G2\DE_W0007_P0001\DE_2_W0007_P0001_T0001\TR1_W0001_P0007\TR1_2_W0001_P0007_T0001_R1_P1_K1_Ch2-Ch1.zen
2.610001e+01	4.511664e+01	20150120_STAG2gfpcf2_G2G1\MitoSys2\Calibration\mEGFPC1H2B_G2\DE_W0007_P0001\DE_2_W0007_P0001_T0001\TR1_W0001_P0007\TR1_2_W0001_P0007_T0001_R1_P1_K1_Ch2-Ch1.zen
2.616001e+01	4.693331e+01	20150120_STAG2gfpcf2_G2G1\MitoSys2\Calibration\mEGFPC1H2B_G2\DE_W0007_P0001\DE_2_W0007_P0001_T0001\TR1_W0001_P0007\TR1_2_W0001_P0007_T0001_R1_P1_K1_Ch2-Ch1.zen
2.622001e+01	4.284998e+01	20150120_STAG2gfpcf2_G2G1\MitoSys2\Calibration\mEGFPC1H2B_G2\DE_W0007_P0001\DE_2_W0007_P0001_T0001\TR1_W0001_P0007\TR1_2_W0001_P0007_T0001_R1_P1_K1_Ch2-Ch1.zen
2.628001e+01	4.219998e+01	20150120_STAG2gfpcf2_G2G1\MitoSys2\Calibration\mEGFPC1H2B_G2\DE_W0007_P0001\DE_2_W0007_P0001_T0001\TR1_W0001_P0007\TR1_2_W0001_P0007_T0001_R1_P1_K1_Ch2-Ch1.zen
2.634001e+01	4.851664e+01	20150120_STAG2gfpcf2_G2G1\MitoSys2\Calibration\mEGFPC1H2B_G2\DE_W0007_P0001\DE_2_W0007_P0001_T0001\TR1_W0001_P0007\TR1_2_W0001_P0007_T0001_R1_P1_K1_Ch2-Ch1.zen
2.640001e+01	4.543331e+01	20150120_STAG2gfpcf2_G2G1\MitoSys2\Calibration\mEGFPC1H2B_G2\DE_W0007_P0001\DE_2_W0007_P0001_T0001\TR1_W0001_P0007\TR1_2_W0001_P0007_T0001_R1_P1_K1_Ch2-Ch1.zen
2.646001e+01	4.831664e+01	20150120_STAG2gfpcf2_G2G1\MitoSys2\Calibration\mEGFPC1H2B_G2\DE_W0007_P0001\DE_2_W0007_P0001_T0001\TR1_W0001_P0007\TR1_2_W0001_P0007_T0001_R1_P1_K1_Ch2-Ch1.zen
2.652001e+01	4.061665e+01	20150120_STAG2gfpcf2_G2G1\MitoSys2\Calibration\mEGFPC1H2B_G2\DE_W0007_P0001\DE_2_W0007_P0001_T0001\TR1_W0001_P0007\TR1_2_W0001_P0007_T0001_R1_P1_K1_Ch2-Ch1.zen
2.658001e+01	4.263331e+01	20150120_STAG2gfpcf2_G2G1\MitoSys2\Calibration\mEGFPC1H2B_G2\DE_W0007_P0001\DE_2_W0007_P0001_T0001\TR1_W0001_P0007\TR1_2_W0001_P0007_T0001_R1_P1_K1_Ch2-Ch1.zen
2.664001e+01	4.423331e+01	20150120_STAG2gfpcf2_G2G1\MitoSys2\Calibration\mEGFPC1H2B_G2\DE_W0007_P0001\DE_2_W0007_P0001_T0001\TR1_W0001_P0007\TR1_2_W0001_P0007_T0001_R1_P1_K1_Ch2-Ch1.zen
2.670001e+01	4.376664e+01	20150120_STAG2gfpcf2_G2G1\MitoSys2\Calibration\mEGFPC1H2B_G2\DE_W0007_P0001\DE_2_W0007_P0001_T0001\TR1_W0001_P0007\TR1_2_W0001_P0007_T0001_R1_P1_K1_Ch2-Ch1.zen
2.676001e+01	4.396664e+01	20150120_STAG2gfpcf2_G2G1\MitoSys2\Calibration\mEGFPC1H2B_G2\DE_W0007_P0001\DE_2_W0007_P0001_T0001\TR1_W0001_P0007\TR1_2_W0001_P0007_T0001_R1_P1_K1_Ch2-Ch1.zen
2.682001e+01	4.686664e+01	20150120_STAG2gfpcf2_G2G1\MitoSys2\Calibration\mEGFPC1H2B_G2\DE_W0007_P0001\DE_2_W0007_P0001_T0001\TR1_W0001_P0007\TR1_2_W0001_P0007_T0001_R1_P1_K1_Ch2-Ch1.zen
2.688001e+01	3.938331e+01	20150120_STAG2gfpcf2_G2G1\MitoSys2\Calibration\mEGFPC1H2B_G2\DE_W0007_P0001\DE_2_W0007_P0001_T0001\TR1_W0001_P0007\TR1_2_W0001_P0007_T0001_R1_P1_K1_Ch2-Ch1.zen
2.694001e+01	4.631664e+01	20150120_STAG2gfpcf2_G2G1\MitoSys2\Calibration\mEGFPC1H2B_G2\DE_W0007_P0001\DE_2_W0007_P0001_T0001\TR1_W0001_P0007\TR1_2_W0001_P0007_T0001_R1_P1_K1_Ch2-Ch1.zen
2.700001e+01	4.324998e+01	20150120_STAG2gfpcf2_G2G1\MitoSys2\Calibration\mEGFPC1H2B_G2\DE_W0007_P0001\DE_2_W0007_P0001_T0001\TR1_W0001_P0007\TR1_2_W0001_P0007_T0001_R1_P1_K1_Ch2-Ch1.zen
2.706001e+01	4.334998e+01	20150120_STAG2gfpcf2_G2G1\MitoSys2\Calibration\mEGFPC1H2B_G2\DE_W0007_P0001\DE_2_W0007_P0001_T0001\TR1_W0001_P0007\TR1_2_W0001_P0007_T0001_R1_P1_K1_Ch2-Ch1.zen
2.712001e+01	4.693331e+01	20150120_STAG2gfpcf2_G2G1\MitoSys2\Calibration\mEGFPC1H2B_G2\DE_W0007_P0001\DE_2_W0007_P0001_T0001\TR1_W0001_P0007\TR1_2_W0001_P0007_T0001_R1_P1_K1_Ch2-Ch1.zen
2.718001e+01	4.863331e+01	20150120_STAG2gfpcf2_G2G1\MitoSys2\Calibration\mEGFPC1H2B_G2\DE_W0007_P0001\DE_2_W0007_P0001_T0001\TR1_W0001_P0007\TR1_2_W0001_P0007_T0001_R1_P1_K1_Ch2-Ch1.zen
2.724002e+01	4.551664e+01	20150120_STAG2gfpcf2_G2G1\MitoSys2\Calibration\mEGFPC1H2B_G2\DE_W0007_P0001\DE_2_W0007_P0001_T0001\TR1_W0001_P0007\TR1_2_W0001_P0007_T0001_R1_P1_K1_Ch2-Ch1.zen
2.730001e+01	4.551664e+01	20150120_STAG2gfpcf2_G2G1\MitoSys2\Calibration\mEGFPC1H2B_G2\DE_W0007_P0001\DE_2_W0007_P0001_T0001\TR1_W0001_P0007\TR1_2_W0001_P0007_T0001_R1_P1_K1_Ch2-Ch1.zen
2.736001e+01	4.846664e+01	20150120_STAG2gfpcf2_G2G1\MitoSys2\Calibration\mEGFPC1H2B_G2\DE_W0007_P0001\DE_2_W0007_P0001_T0001\TR1_W0001_P0007\TR1_2_W0001_P0007_T0001_R1_P1_K1_Ch2-Ch1.zen
2.742001e+01	4.439998e+01	20150120_STAG2gfpcf2_G2G1\MitoSys2\Calibration\mEGFPC1H2B_G2\DE_W0007_P0001\DE_2_W0007_P0001_T0001\TR1_W0001_P0007\TR1_2_W0001_P0007_T0001_R1_P1_K1_Ch2-Ch1.zen
2.748001e+01	3.951665e+01	20150120_STAG2gfpcf2_G2G1\MitoSys2\Calibration\mEGFPC1H2B_G2\DE_W0007_P0001\DE_2_W0007_P0001_T0001\TR1_W0001_P0007\TR1_2_W0001_P0007_T0001_R1_P1_K1_Ch2-Ch1.zen
2.754001e+01	4.624998e+01	20150120_STAG2gfpcf2_G2G1\MitoSys2\Calibration\mEGFPC1H2B_G2\DE_W0007_P0001\DE_2_W0007_P0001_T0001\TR1_W0001_P0007\TR1_2_W0001_P0007_T0001_R1_P1_K1_Ch2-Ch1.zen
2.760001e+01	4.709998e+01	20150120_STAG2gfpcf2_G2G1\MitoSys2\Calibration\mEGFPC1H2B_G2\DE_W0007_P0001\DE_2_W0007_P0001_T0001\TR1_W0001_P0007\TR1_2_W0001_P0007_T0001_R1_P1_K1_Ch2-Ch1.zen
2.766002e+01	4.711664e+01	20150120_STAG2gfpcf2_G2G1\MitoSys2\Calibration\mEGFPC1H2B_G2\DE_W0007_P0001\DE_2_W0007_P0001_T0001\TR1_W0001_P0007\TR1_2_W0001_P0007_T0001_R1_P1_K1_Ch2-Ch1.zen
2.772001e+01	4.729998e+01	20150120_STAG2gfpcf2_G2G1\MitoSys2\Calibration\mEGFPC1H2B_G2\DE_W0007_P0001\DE_2_W0007_P0001_T0001\TR1_W0001_P0007\TR1_2_W0001_P0007_T0001_R1_P1_K1_Ch2-Ch1.zen
2.778001e+01	4.764997e+01	20150120_STAG2gfpcf2_G2G1\MitoSys2\Calibration\mEGFPC1H2B_G2\DE_W0007_P0001\DE_2_W0007_P0001_T0001\TR1_W0001_P0007\TR1_2_W0001_P0007_T0001_R1_P1_K1_Ch2-Ch1.zen
2.784002e+01	5.039997e+01	20150120_STAG2gfpcf2_G2G1\MitoSys2\Calibration\mEGFPC1H2B_G2\DE_W0007_P0001\DE_2_W0007_P0001_T0001\TR1_W0001_P0007\TR1_2_W0001_P0007_T0001_R1_P1_K1_Ch2-Ch1.zen
2.790001e+01	4.334998e+01	20150120_STAG2gfpcf2_G2G1\MitoSys2\Calibration\mEGFPC1H2B_G2\DE_W0007_P0001\DE_2_W0007_P0001_T0001\TR1_W0001_P0007\TR1_2_W0001_P0007_T0001_R1_P1_K1_Ch2-Ch1.zen
2.796001e+01	4.569998e+01	20150120_STAG2gfpcf2_G2G1\MitoSys2\Calibration\mEGFPC1H2B_G2\DE_W0007_P0001\DE_2_W0007_P0001_T0001\TR1_W0001_P0007\TR1_2_W0001_P0007_T0001_R1_P1_K1_Ch2-Ch1.zen
2.802001e+01	4.691664e+01	20150120_STAG2gfpcf2_G2G1\MitoSys2\Calibration\mEGFPC1H2B_G2\DE_W0007_P0001\DE_2_W0007_P0001_T0001\TR1_W0001_P0007\TR1_2_W0001_P0007_T0001_R1_P1_K1_Ch2-Ch1.zen
2.808002e+01	3.971664e+01	20150120_STAG2gfpcf2_G2G1\MitoSys2\Calibration\mEGFPC1H2B_G2\DE_W0007_P0001\DE_2_W0007_P0001_T0001\TR1_W0001_P0007\TR1_2_W0001_P0007_T0001_R1_P1_K1_Ch2-Ch1.zen
2.814001e+01	4.864997e+01	20150120_STAG2gfpcf2_G2G1\MitoSys2\Calibration\mEGFPC1H2B_G2\DE_W0007_P0001\DE_2_W0007_P0001_T0001\TR1_W0001_P0007\TR1_2_W0001_P0007_T0001_R1_P1_K1_Ch2-Ch1.zen
2.820001e+01	4.709998e+01	20150120_STAG2gfpcf2_G2G1\MitoSys2\Calibration\mEGFPC1H2B_G2\DE_W0007_P0001\DE_2_W0007_P0001_T0001\TR1_W0001_P0007\TR1_2_W0001_P0007_T0001_R1_P1_K1_Ch2-Ch1.zen
2.826002e+01	4.128331e+01	20150120_STAG2gfpcf2_G2G1\MitoSys2\Calibration\mEGFPC1H2B_G2\DE_W0007_P0001\DE_2_W0007_P0001_T0001\TR1_W0001_P0007\TR1_2_W0001_P0007_T0001_R1_P1_K1_Ch2-Ch1.zen
2.832001e+01	5.083331e+01	20150120_STAG2gfpcf2_G2G1\MitoSys2\Calibration\mEGFPC1H2B_G2\DE_W0007_P0001\DE_2_W0007_P0001_T0001\TR1_W0001_P0007\TR1_2_W0001_P0007_T0001_R1_P1_K1_Ch2-Ch1.zen
2.838001e+01	4.428331e+01	20150120_STAG2gfpcf2_G2G1\MitoSys2\Calibration\mEGFPC1H2B_G2\DE_W0007_P0001\DE_2_W0007_P0001_T0001\TR1_W0001_P0007\TR1_2_W0001_P0007_T0001_R1_P1_K1_Ch2-Ch1.zen
2.844001e+01	4.304998e+01	20150120_STAG2gfpcf2_G2G1\MitoSys2\Calibration\mEGFPC1H2B_G2\DE_W0007_P0001\DE_2_W0007_P0001_T0001\TR1_W0001_P0007\TR1_2_W0001_P0007_T0001_R1_P1_K1_Ch2-Ch1.zen
2.850002e+01	4.748331e+01	20150120_STAG2gfpcf2_G2G1\MitoSys2\Calibration\mEGFPC1H2B_G2\DE_W0007_P0001\DE_2_W0007_P0001_T0001\TR1_W0001_P0007\TR1_2_W0001_P0007_T0001_R1_P1_K1_Ch2-Ch1.zen
2.856001e+01	4.423331e+01	20150120_STAG2gfpcf2_G2G1\MitoSys2\Calibration\mEGFPC1H2B_G2\DE_W0007_P0001\DE_2_W0007_P0001_T0001\TR1_W0001_P0007\TR1_2_W0001_P0007_T0001_R1_P1_K1_Ch2-Ch1.zen
2.862001e+01	4.186665e+01	20150120_STAG2gfpcf2_G2G1\MitoSys2\Calibration\mEGFPC1H2B_G2\DE_W0007_P0001\DE_2_W0007_P0001_T0001\TR1_W0001_P0007\TR1_2_W0001_P0007_T0001_R1_P1_K1_Ch2-Ch1.zen
2.868002e+01	4.444998e+01	20150120_STAG2gfpcf2_G2G1\MitoSys2\Calibration\mEGFPC1H2B_G2\DE_W0007_P0001\DE_2_W0007_P0001_T0001\TR1_W0001_P0007\TR1_2_W0001_P0007_T0001_R1_P1_K1_Ch2-Ch1.zen
2.874002e+01	3.831665e+01	20150120_STAG2gfpcf2_G2G1\MitoSys2\Calibration\mEGFPC1H2B_G2\DE_W0007_P0001\DE_2_W0007_P0001_T0001\TR1_W0001_P0007\TR1_2_W0001_P0007_T0001_R1_P1_K1_Ch2-Ch1.zen
2.880001e+01	4.529998e+01	20150120_STAG2gfpcf2_G2G1\MitoSys2\Calibration\mEGFPC1H2B_G2\DE_W0007_P0001\DE_2_W0007_P0001_T0001\TR1_W0001_P0007\TR1_2_W0001_P0007_T0001_R1_P1_K1_Ch2-Ch1.zen
2.886002e+01	4.246664e+01	20150120_STAG2gfpcf2_G2G1\MitoSys2\Calibration\mEGFPC1H2B_G2\DE_W0007_P0001\DE_2_W0007_P0001_T0001\TR1_W0001_P0007\TR1_2_W0001_P0007_T0001_R1_P1_K1_Ch2-Ch1.zen
2.892002e+01	4.334998e+01	20150120_STAG2gfpcf2_G2G1\MitoSys2\Calibration\mEGFPC1H2B_G2\DE_W0007_P0001\DE_2_W0007_P0001_T0001\TR1_W0001_P0007\TR1_2_W0001_P0007_T0001_R1_P1_K1_Ch2-Ch1.zen
2.898001e+01	4.051665e+01	20150120_STAG2gfpcf2_G2G1\MitoSys2\Calibration\mEGFPC1H2B_G2\DE_W0007_P0001\DE_2_W0007_P0001_T0001\TR1_W0001_P0007\TR1_2_W0001_P0007_T0001_R1_P1_K1_Ch2-Ch1.zen
2.904001e+01	4.321664e+01	20150120_STAG2gfpcf2_G2G1\MitoSys2\Calibration\mEGFPC1H2B_G2\DE_W0007_P0001\DE_2_W0007_P0001_T0001\TR1_W0001_P0007\TR1_2_W0001_P0007_T0001_R1_P1_K1_Ch2-Ch1.zen
2.910002e+01	4.403331e+01	20150120_STAG2gfpcf2_G2G1\MitoSys2\Calibration\mEGFPC1H2B_G2\DE_W0007_P0001\DE_2_W0007_P0001_T0001\TR1_W0001_P0007\TR1_2_W0001_P0007_T0001_R1_P1_K1_Ch2-Ch1.zen
2.916002e+01	4.518331e+01	20150120_STAG2gfpcf2_G2G1\MitoSys2\Calibration\mEGFPC1H2B_G2\DE_W0007_P0001\DE_2_W0007_P0001_T0001\TR1_W0001_P0007\TR1_2_W0001_P0007_T0001_R1_P1_K1_Ch2-Ch1.zen
2.922001e+01	4.528331e+01	20150120_STAG2gfpcf2_G2G1\MitoSys2\Calibration\mEGFPC1H2B_G2\DE_W0007_P0001\DE_2_W0007_P0001_T0001\TR1_W0001_P0007\TR1_2_W0001_P0007_T0001_R1_P1_K1_Ch2-Ch1.zen
2.928002e+01	4.819997e+01	20150120_STAG2gfpcf2_G2G1\MitoSys2\Calibration\mEGFPC1H2B_G2\DE_W0007_P0001\DE_2_W0007_P0001_T0001\TR1_W0001_P0007\TR1_2_W0001_P0007_T0001_R1_P1_K1_Ch2-Ch1.zen
2.934002e+01	4.433331e+01	20150120_STAG2gfpcf2_G2G1\MitoSys2\Calibration\mEGFPC1H2B_G2\DE_W0007_P0001\DE_2_W0007_P0001_T0001\TR1_W0001_P0007\TR1_2_W0001_P0007_T0001_R1_P1_K1_Ch2-Ch1.zen
2.940001e+01	4.123331e+01	20150120_STAG2gfpcf2_G2G1\MitoSys2\Calibration\mEGFPC1H2B_G2\DE_W0007_P0001\DE_2_W0007_P0001_T0001\TR1_W0001_P0007\TR1_2_W0001_P0007_T0001_R1_P1_K1_Ch2-Ch1.zen
2.946002e+01	4.684998e+01	20150120_STAG2gfpcf2_G2G1\MitoSys2\Calibration\mEGFPC1H2B_G2\DE_W0007_P0001\DE_2_W0007_P0001_T0001\TR1_W0001_P0007\TR1_2_W0001_P0007_T0001_R1_P1_K1_Ch2-Ch1.zen
2.952002e+01	4.329998e+01	20150120_STAG2gfpcf2_G2G1\MitoSys2\Calibration\mEGFPC1H2B_G2\DE_W0007_P0001\DE_2_W0007_P0001_T0001\TR1_W0001_P0007\TR1_2_W0001_P0007_T0001_R1_P1_K1_Ch2-Ch1.zen
2.958002e+01	3.861665e+01	20150120_STAG2gfpcf2_G2G1\MitoSys2\Calibration\mEGFPC1H2B_G2\DE_W0007_P0001\DE_2_W0007_P0001_T0001\TR1_W0001_P0007\TR1_2_W0001_P0007_T0001_R1_P1_K1_Ch2-Ch1.zen
2.964001e+01	4.839997e+01	20150120_STAG2gfpcf2_G2G1\MitoSys2\Calibration\mEGFPC1H2B_G2\DE_W0007_P0001\DE_2_W0007_P0001_T0001\TR1_W0001_P0007\TR1_2_W0001_P0007_T0001_R1_P1_K1_Ch2-Ch1.zen
2.970002e+01	4.549998e+01	20150120_STAG2gfpcf2_G2G1\MitoSys2\Calibration\mEGFPC1H2B_G2\DE_W0007_P0001\DE_2_W0007_P0001_T0001\TR1_W0001_P0007\TR1_2_W0001_P0007_T0001_R1_P1_K1_Ch2-Ch1.zen
2.976002e+01	4.319998e+01	20150120_STAG2gfpcf2_G2G1\MitoSys2\Calibration\mEGFPC1H2B_G2\DE_W0007_P0001\DE_2_W0007_P0001_T0001\TR1_W0001_P0007\TR1_2_W0001_P0007_T0001_R1_P1_K1_Ch2-Ch1.zen
2.982001e+01	4.559998e+01	20150120_STAG2gfpcf2_G2G1\MitoSys2\Calibration\mEGFPC1H2B_G2\DE_W0007_P0001\DE_2_W0007_P0001_T0001\TR1_W0001_P0007\TR1_2_W0001_P0007_T0001_R1_P1_K1_Ch2-Ch1.zen
2.988002e+01	4.164998e+01	20150120_STAG2gfpcf2_G2G1\MitoSys2\Calibration\mEGFPC1H2B_G2\DE_W0007_P0001\DE_2_W0007_P0001_T0001\TR1_W0001_P0007\TR1_2_W0001_P0007_T0001_R1_P1_K1_Ch2-Ch1.zen
[truncated: 239,501 more rows]
