# Supplementary material for: Absolute quantification of cohesin, CTCF and their regulators in human cells
Source: eLife. 2019 Jun 17;8:e46269. doi: 10.7554/eLife.46269 (PMC6606026; doi:10.7554/eLife.46269)
Supplement: Figure 2—source data 1. [file elife-46269-fig2-data1.zip › Figure 2 - source data 1/20150130_STAG2gfpcf2_Prometa/2c_opt_time_col.res]

General								Correlation								Corrections
No	File name	Full path	Format	Clock	Duration	Channel mode	Annotation	Channel mode.1	Selection	1st	2nd	Frequency	Eval frequency	Mode	Detrend frequency	Offset Ch1	Amplitude Ch1	Rate Ch1	Offset Ch2	Amplitude Ch2	Rate Ch2	Xtalk Ch1	Xtalk Ch2	Labels Ch1	Labels Ch2	Interval1 1st	Interval1 2nd	Interval1 Ch1	Interval1 Ch2	Interval2 1st	Interval2 2nd	Interval2 Ch1	Interval2 Ch2	Bleaching Ch1	Bleaching Ch2	Bleaching Cross	BG Ch1	BG Ch2	BG Cross	Xtalk Ch1.1	Xtalk Ch2.1	Xtalk Cross	Total Ch1	Total Ch2	Total Cross	G0ave Ch1	G0std Ch1	G0ave Ch2	G0std Ch2
0	H2B-mCherry_0_R1_P10_K1_Ch2-Ch1.zen	20150130_STAG2gfpcf2_Prometa\MitoSys2\Calibration\H2B_Noc\H2B-mCherry_0_R1_P10_K1_Ch2-Ch1.zen	FA/ISS	20000	30.0	3		7	0	0	29.94	100000	2000	Scale	0	3.27	0	0.01	1.92	0	0.01	0.040999999999999995	0	1	1	0	1	2.755	2.245	0	1	2.755	2.245	1.147	1.0832	1	0.0457	0.0193	-0.0278	1	0.9025	0.95	0.0123	0.0144	-0.0176	0.032442	0.042753	0.058642999999999994	0.033446
1	H2B-mCherry_0_R1_P11_K1_Ch2-Ch1.zen	20150130_STAG2gfpcf2_Prometa\MitoSys2\Calibration\H2B_Noc\H2B-mCherry_0_R1_P11_K1_Ch2-Ch1.zen	FA/ISS	20000	30.0	3		7	0	0	29.94	100000	2000	Scale	0	3.27	0	0.01	1.92	0	0.01	0.040999999999999995	0	1	1	0	1	4.029	134.569	0	1	4.029	134.569	1.0754	1.5017	1	0.036000000000000004	0.9695	0.1832	1	0.9974	0.9987	0.0482	1.4595	0.183	-0.012874000000000002	0.020168000000000002	0.0068499	0.006634899999999999
2	H2B-mCherry_0_R1_P12_K1_Ch2-Ch1.zen	20150130_STAG2gfpcf2_Prometa\MitoSys2\Calibration\H2B_Noc\H2B-mCherry_0_R1_P12_K1_Ch2-Ch1.zen	FA/ISS	20000	30.0	3		7	0	0	29.94	100000	2000	Scale	0	3.27	0	0.01	1.92	0	0.01	0.040999999999999995	0	1	1	0	1	3.963	176.085	0	1	3.963	176.085	1.0753	2.2119	1	0.032	0.9759	0.1711	1	0.998	0.9990000000000001	0.0424	2.168	0.171	0.02828	0.051209000000000005	0.0020488000000000004	0.0022048000000000002
3	H2B-mCherry_0_R1_P13_K1_Ch2-Ch1.zen	20150130_STAG2gfpcf2_Prometa\MitoSys2\Calibration\H2B_Noc\H2B-mCherry_0_R1_P13_K1_Ch2-Ch1.zen	FA/ISS	20000	30.0	3		7	0	0	29.94	100000	2000	Scale	0	3.27	0	0.01	1.92	0	0.01	0.040999999999999995	0	1	1	0	1	3.266	142.05	0	1	3.266	142.05	1.0029	1.6355	1	0.0002	0.971	0.0022	1	0.998	0.9990000000000001	0.0	1.5938	0.0022	0.008812100000000002	0.043403	0.0049942	0.0052968
4	H2B-mCherry_0_R1_P14_K1_Ch2-Ch1.zen	20150130_STAG2gfpcf2_Prometa\MitoSys2\Calibration\H2B_Noc\H2B-mCherry_0_R1_P14_K1_Ch2-Ch1.zen	FA/ISS	20000	30.0	3		7	0	0	29.94	100000	2000	Scale	0	3.27	0	0.01	1.92	0	0.01	0.040999999999999995	0	1	1	0	1	3.0469999999999997	2.52	0	1	3.0469999999999997	2.52	1.0844	1.0615	1	0.0091	0.0549	-0.0205	1	0.9042	0.9509	0.0005	0.0445	-0.0161	0.017669999999999998	0.039138	0.023913999999999998	0.040995
5	H2B-mCherry_0_R1_P15_K1_Ch2-Ch1.zen	20150130_STAG2gfpcf2_Prometa\MitoSys2\Calibration\H2B_Noc\H2B-mCherry_0_R1_P15_K1_Ch2-Ch1.zen	FA/ISS	20000	30.000999999999998	3		7	0	0	29.94	100000	2000	Scale	0	3.27	0	0.01	1.92	0	0.01	0.040999999999999995	0	1	1	0	1	2.369	2.019	0	1	2.369	2.019	0.9914	1.0131	1	0.1441	0.0033	-0.0184	1	0.9059	0.9518	0.1468	-0.0	-0.0002	0.043079	0.076429	0.013716999999999998	0.10202
6	H2B-mCherry_0_R1_P1_K1_Ch2-Ch1.zen	20150130_STAG2gfpcf2_Prometa\MitoSys2\Calibration\H2B_Noc\H2B-mCherry_0_R1_P1_K1_Ch2-Ch1.zen	FA/ISS	20000	30.0	3		7	0	0	29.94	100000	2000	Scale	0	3.27	0	0.01	1.92	0	0.01	0.040999999999999995	0	1	1	0	1	4.052	165.65099999999998	0	1	4.052	165.65099999999998	1.0958	2.0158	1	0.0403	0.9741	0.1874	1	0.9978	0.9989	0.0526	1.9715	0.1872	0.04476	0.036509	0.0039199	0.0037091
7	H2B-mCherry_0_R1_P2_K1_Ch2-Ch1.zen	20150130_STAG2gfpcf2_Prometa\MitoSys2\Calibration\H2B_Noc\H2B-mCherry_0_R1_P2_K1_Ch2-Ch1.zen	FA/ISS	20000	30.0	3		7	0	0	29.94	100000	2000	Scale	0	3.27	0	0.01	1.92	0	0.01	0.040999999999999995	0	1	1	0	1	3.208	110.87200000000001	0	1	3.208	110.87200000000001	1.0817	1.9754	1	0.003	0.9634	-0.022000000000000002	1	0.9975	0.9987	-0.0015	1.9155	-0.022000000000000002	0.024995	0.07326	0.0015654999999999998	0.0026304
8	H2B-mCherry_0_R1_P3_K1_Ch2-Ch1.zen	20150130_STAG2gfpcf2_Prometa\MitoSys2\Calibration\H2B_Noc\H2B-mCherry_0_R1_P3_K1_Ch2-Ch1.zen	FA/ISS	20000	30.0	3		7	0	0	29.94	100000	2000	Scale	0	3.27	0	0.01	1.92	0	0.01	0.040999999999999995	0	1	1	0	1	3.8310000000000004	191.86	0	1	3.8310000000000004	191.86	1.0686	2.617	1	0.0231	0.9773	0.1427	1	0.9982	0.9991	0.0301	2.5698	0.1426	0.044111000000000004	0.07975700000000001	0.0011612999999999999	0.0024399
9	H2B-mCherry_0_R1_P4_K1_Ch2-Ch1.zen	20150130_STAG2gfpcf2_Prometa\MitoSys2\Calibration\H2B_Noc\H2B-mCherry_0_R1_P4_K1_Ch2-Ch1.zen	FA/ISS	20000	30.0	3		7	0	0	29.94	100000	2000	Scale	0	3.27	0	0.01	1.92	0	0.01	0.040999999999999995	0	1	1	0	1	2.721	2.123	0	1	2.721	2.123	1.1065	1.075	1	0.0567	0.0079	-0.02	1	0.8992	0.9483	0.0301	0.0036	-0.008	0.025916	0.034718	0.036805000000000004	0.096493
10	H2B-mCherry_0_R1_P5_K1_Ch2-Ch1.zen	20150130_STAG2gfpcf2_Prometa\MitoSys2\Calibration\H2B_Noc\H2B-mCherry_0_R1_P5_K1_Ch2-Ch1.zen	FA/ISS	20000	30.0	3		7	0	0	29.94	100000	2000	Scale	0	3.27	0	0.01	1.92	0	0.01	0.040999999999999995	0	1	1	0	1	2.4730000000000003	2.201	0	1	2.4730000000000003	2.201	1.0403	1.0477	1	0.1073	0.0157	-0.0395	1	0.9097	0.9538	0.0935	0.0093	-0.0244	0.06814500000000001	0.035545	0.035054	0.057117999999999995
11	H2B-mCherry_0_R1_P6_K1_Ch2-Ch1.zen	20150130_STAG2gfpcf2_Prometa\MitoSys2\Calibration\H2B_Noc\H2B-mCherry_0_R1_P6_K1_Ch2-Ch1.zen	FA/ISS	20000	30.0	3		7	0	0	29.94	100000	2000	Scale	0	3.27	0	0.01	1.92	0	0.01	0.040999999999999995	0	1	1	0	1	4.415	175.243	0	1	4.415	175.243	1.135	2.0319	1	0.068	0.9749	0.2524	1	0.9977	0.9988	0.0983	1.9886	0.2521	0.033738	0.027529	0.0073066	0.009068399999999999
12	H2B-mCherry_0_R1_P7_K1_Ch2-Ch1.zen	20150130_STAG2gfpcf2_Prometa\MitoSys2\Calibration\H2B_Noc\H2B-mCherry_0_R1_P7_K1_Ch2-Ch1.zen	FA/ISS	20000	30.0	3		7	0	0	29.94	100000	2000	Scale	0	3.27	0	0.01	1.92	0	0.01	0.040999999999999995	0	1	1	0	1	3.903	208.518	0	1	3.903	208.518	1.0027	2.3437	1	0.0279	0.9795	0.1608	1	0.9983	0.9991	0.0265	2.3043	0.1607	0.010161	0.0763	0.0010302	0.0019279
13	H2B-mCherry_0_R1_P8_K1_Ch2-Ch1.zen	20150130_STAG2gfpcf2_Prometa\MitoSys2\Calibration\H2B_Noc\H2B-mCherry_0_R1_P8_K1_Ch2-Ch1.zen	FA/ISS	20000	30.0	3		7	0	0	29.94	100000	2000	Scale	0	3.27	0	0.01	1.92	0	0.01	0.040999999999999995	0	1	1	0	1	3.408	163.832	0	1	3.408	163.832	1.0305	1.6095	1	0.002	0.9743	0.0391	1	0.9981	0.9991	0.0027	1.5727	0.0391	0.026313	0.032691000000000005	0.007954899999999999	0.008348000000000001
14	H2B-mCherry_0_R1_P9_K1_Ch2-Ch1.zen	20150130_STAG2gfpcf2_Prometa\MitoSys2\Calibration\H2B_Noc\H2B-mCherry_0_R1_P9_K1_Ch2-Ch1.zen	FA/ISS	20000	30.0	3		7	0	0	29.94	100000	2000	Scale	0	3.27	0	0.01	1.92	0	0.01	0.040999999999999995	0	1	1	0	1	3.47	2.6860000000000004	0	1	3.47	2.6860000000000004	1.3201	1.1440000000000001	1	0.0089	0.0769	0.0106	1	0.8982	0.9477	0.0064	0.0774	0.009000000000000001	0.019071	0.047902	0.01243	0.037225
15	H2B-mCherry_1_R1_P10_K1_Ch2-Ch1.zen	20150130_STAG2gfpcf2_Prometa\MitoSys2\Calibration\H2B_Noc\H2B-mCherry_1_R1_P10_K1_Ch2-Ch1.zen	FA/ISS	20000	30.0	3		7	0	0	29.94	100000	2000	Scale	0	3.27	0	0.01	1.92	0	0.01	0.040999999999999995	0	1	1	0	1	2.484	3.072	0	1	2.484	3.072	1.1183	1.0967	1	0.1122	0.1386	-0.1193	1	0.9348	0.9668	0.0686	0.1449	-0.1086	-0.017211	0.10972	0.049973000000000004	0.09918300000000001
16	H2B-mCherry_1_R1_P11_K1_Ch2-Ch1.zen	20150130_STAG2gfpcf2_Prometa\MitoSys2\Calibration\H2B_Noc\H2B-mCherry_1_R1_P11_K1_Ch2-Ch1.zen	FA/ISS	20000	30.0	3		7	0	0	29.94	100000	2000	Scale	0	3.27	0	0.01	1.92	0	0.01	0.040999999999999995	0	1	1	0	1	2.843	77.369	0	1	2.843	77.369	1.1436	2.5223	1	0.0345	0.9440000000000001	-0.1525	1	0.9966	0.9983	0.0023	2.411	-0.1523	0.02253	0.078996	0.0032835	0.004065699999999999
17	H2B-mCherry_1_R1_P12_K1_Ch2-Ch1.zen	20150130_STAG2gfpcf2_Prometa\MitoSys2\Calibration\H2B_Noc\H2B-mCherry_1_R1_P12_K1_Ch2-Ch1.zen	FA/ISS	20000	30.0	3		7	0	0	29.94	100000	2000	Scale	0	3.27	0	0.01	1.92	0	0.01	0.040999999999999995	0	1	1	0	1	2.7119999999999997	75.81	0	1	2.7119999999999997	75.81	1.5341	1.5404	1	0.0859	0.9474	-0.2583	1	0.9971	0.9985	-0.0745	1.4678	-0.2579	0.10432000000000001	0.074135	0.00080935	0.0022361
18	H2B-mCherry_1_R1_P13_K1_Ch2-Ch1.zen	20150130_STAG2gfpcf2_Prometa\MitoSys2\Calibration\H2B_Noc\H2B-mCherry_1_R1_P13_K1_Ch2-Ch1.zen	FA/ISS	20000	30.0	3		7	0	0	29.94	100000	2000	Scale	0	3.27	0	0.01	1.92	0	0.01	0.040999999999999995	0	1	1	0	1	1.8230000000000002	57.82	0	1	1.8230000000000002	57.82	1.0504	1.5189	1	0.6183	0.9307	-0.7562	1	0.9972	0.9986	0.5767	1.4264	-0.7551	0.018958000000000003	0.040817	0.002059	0.0036247
19	H2B-mCherry_1_R1_P14_K1_Ch2-Ch1.zen	20150130_STAG2gfpcf2_Prometa\MitoSys2\Calibration\H2B_Noc\H2B-mCherry_1_R1_P14_K1_Ch2-Ch1.zen	FA/ISS	20000	30.000999999999998	3		7	0	0	29.94	100000	2000	Scale	0	3.27	0	0.01	1.92	0	0.01	0.040999999999999995	0	1	1	0	1	0.95	1.554	0	1	0.95	1.554	1.013	0.9863	1	5.9563	0.0551	0.5718	1	0.9505	0.9749	5.9239999999999995	0.071	0.633	0.24808000000000002	0.12512	0.035743000000000004	0.063029
20	H2B-mCherry_1_R1_P15_K1_Ch2-Ch1.zen	20150130_STAG2gfpcf2_Prometa\MitoSys2\Calibration\H2B_Noc\H2B-mCherry_1_R1_P15_K1_Ch2-Ch1.zen	FA/ISS	20000	30.0	3		7	0	0	29.94	100000	2000	Scale	0	3.27	0	0.01	1.92	0	0.01	0.040999999999999995	0	1	1	0	1	1.416	2.45	0	1	1.416	2.45	1.0962	1.1751	1	1.7816	0.0451	-0.2682	1	0.9528	0.9761	1.6416	0.0639	-0.2366	0.15503	0.14898	0.036891	0.030448000000000003
21	H2B-mCherry_1_R1_P1_K1_Ch2-Ch1.zen	20150130_STAG2gfpcf2_Prometa\MitoSys2\Calibration\H2B_Noc\H2B-mCherry_1_R1_P1_K1_Ch2-Ch1.zen	FA/ISS	20000	30.0	3		7	0	0	29.94	100000	2000	Scale	0	3.27	0	0.01	1.92	0	0.01	0.040999999999999995	0	1	1	0	1	3.93	194.761	0	1	3.93	194.761	1.1303	1.7902	1	0.0279	0.9782	0.1584	1	0.9982	0.9991	0.0457	1.7563	0.1583	0.04262	0.024865	0.0060103000000000005	0.006560300000000001
22	H2B-mCherry_1_R1_P2_K1_Ch2-Ch1.zen	20150130_STAG2gfpcf2_Prometa\MitoSys2\Calibration\H2B_Noc\H2B-mCherry_1_R1_P2_K1_Ch2-Ch1.zen	FA/ISS	20000	30.0	3		7	0	0	29.94	100000	2000	Scale	0	3.27	0	0.01	1.92	0	0.01	0.040999999999999995	0	1	1	0	1	3.574	193.209	0	1	3.574	193.209	0.9935	2.2356	1	0.0076	0.9786	0.0837	1	0.9984	0.9992	0.0066	2.1971	0.0837	0.041954000000000005	0.072261	0.00095067	0.0021131
23	H2B-mCherry_1_R1_P3_K1_Ch2-Ch1.zen	20150130_STAG2gfpcf2_Prometa\MitoSys2\Calibration\H2B_Noc\H2B-mCherry_1_R1_P3_K1_Ch2-Ch1.zen	FA/ISS	20000	30.0	3		7	0	0	29.94	100000	2000	Scale	0	3.27	0	0.01	1.92	0	0.01	0.040999999999999995	0	1	1	0	1	2.91	166.90400000000002	0	1	2.91	166.90400000000002	1.0029	1.8122	1	0.0164	0.9758	-0.1224	1	0.9985	0.9992	0.0151	1.7752	-0.1223	0.012125	0.05305	0.00086034	0.0019408000000000001
24	H2B-mCherry_1_R1_P4_K1_Ch2-Ch1.zen	20150130_STAG2gfpcf2_Prometa\MitoSys2\Calibration\H2B_Noc\H2B-mCherry_1_R1_P4_K1_Ch2-Ch1.zen	FA/ISS	20000	29.999000000000002	3		7	0	0	29.94	100000	2000	Scale	0	3.27	0	0.01	1.92	0	0.01	0.040999999999999995	0	1	1	0	1	1.44	1.435	0	1	1.44	1.435	1.2439	1.2645	1	1.7373	0.154	0.5021	1	0.9191	0.9587	1.405	0.0657	0.5563	0.080286	0.11675999999999999	0.093205	0.10123
25	H2B-mCherry_1_R1_P5_K1_Ch2-Ch1.zen	20150130_STAG2gfpcf2_Prometa\MitoSys2\Calibration\H2B_Noc\H2B-mCherry_1_R1_P5_K1_Ch2-Ch1.zen	FA/ISS	20000	30.0	3		7	0	0	29.94	100000	2000	Scale	0	3.27	0	0.01	1.92	0	0.01	0.040999999999999995	0	1	1	0	1	1.315	1.213	0	1	1.315	1.213	1.0815	1.0869	1	2.2667	0.3536	0.8948	1	0.9131	0.9556	2.1416	0.354	0.9616	0.12534	0.11033	0.070103	0.07216499999999999
26	H2B-mCherry_1_R1_P6_K1_Ch2-Ch1.zen	20150130_STAG2gfpcf2_Prometa\MitoSys2\Calibration\H2B_Noc\H2B-mCherry_1_R1_P6_K1_Ch2-Ch1.zen	FA/ISS	20000	30.000999999999998	3		7	0	0	29.94	100000	2000	Scale	0	3.27	0	0.01	1.92	0	0.01	0.040999999999999995	0	1	1	0	1	3.1439999999999997	139.263	0	1	3.1439999999999997	139.263	1.0979	2.1582	1	0.0061	0.9688	-0.0437	1	0.9979	0.9990000000000001	-0.0026	2.1034	-0.0436	0.022008	0.043951	0.0051588	0.0064509
27	H2B-mCherry_1_R1_P7_K1_Ch2-Ch1.zen	20150130_STAG2gfpcf2_Prometa\MitoSys2\Calibration\H2B_Noc\H2B-mCherry_1_R1_P7_K1_Ch2-Ch1.zen	FA/ISS	20000	30.0	3		7	0	0	29.94	100000	2000	Scale	0	3.27	0	0.01	1.92	0	0.01	0.040999999999999995	0	1	1	0	1	3.057	195.308	0	1	3.057	195.308	1.0366	1.7133	1	0.0053	0.9786	-0.0634	1	0.9986	0.9993	0.0018	1.6815	-0.0634	0.011101	0.053534000000000005	0.0047962	0.0050030000000000005
28	H2B-mCherry_1_R1_P8_K1_Ch2-Ch1.zen	20150130_STAG2gfpcf2_Prometa\MitoSys2\Calibration\H2B_Noc\H2B-mCherry_1_R1_P8_K1_Ch2-Ch1.zen	FA/ISS	20000	30.0	3		7	0	0	29.94	100000	2000	Scale	0	3.27	0	0.01	1.92	0	0.01	0.040999999999999995	0	1	1	0	1	3.617	239.301	0	1	3.617	239.301	1.0523	1.9005	1	0.0122	0.9814	0.1001	1	0.9986	0.9993	0.0151	1.8703	0.1	0.019282	0.025782999999999997	0.012262	0.013276
29	H2B-mCherry_1_R1_P9_K1_Ch2-Ch1.zen	20150130_STAG2gfpcf2_Prometa\MitoSys2\Calibration\H2B_Noc\H2B-mCherry_1_R1_P9_K1_Ch2-Ch1.zen	FA/ISS	20000	30.000999999999998	3		7	0	0	29.94	100000	2000	Scale	0	3.27	0	0.01	1.92	0	0.01	0.040999999999999995	0	1	1	0	1	0.914	0.871	0	1	0.914	0.871	1.022	1.0307	1	6.7787	1.4591	3.1439999999999997	1	0.9163	0.9572	6.7209	1.5269	3.2554	0.14278	0.10583	0.058589999999999996	0.095083
30	mEGFP_H2B-mCherry_0_R1_P10_K1_Ch2-Ch1.zen	20150130_STAG2gfpcf2_Prometa\MitoSys2\Calibration\mEGFPC1H2B_Noc\mEGFP_H2B-mCherry_0_R1_P10_K1_Ch2-Ch1.zen	FA/ISS	20000	30.0	3		7	0	0	29.94	100000	2000	Scale	0	3.27	0	0.01	1.92	0	0.01	0.040999999999999995	0	1	1	0	1	65.367	4.519	0	1	65.367	4.519	1.0275	1.0885	1	0.9024	0.3259	0.5422	1	0.1613	0.4015	0.9284	-0.0013	-0.0264	0.064712	0.0021596999999999996	0.019639	0.01553
31	mEGFP_H2B-mCherry_0_R1_P1_K1_Ch2-Ch1.zen	20150130_STAG2gfpcf2_Prometa\MitoSys2\Calibration\mEGFPC1H2B_Noc\mEGFP_H2B-mCherry_0_R1_P1_K1_Ch2-Ch1.zen	FA/ISS	20000	30.0	3		7	0	0	29.94	100000	2000	Scale	0	3.27	0	0.01	1.92	0	0.01	0.040999999999999995	0	1	1	0	1	107.26299999999999	136.467	0	1	107.26299999999999	136.467	1.0038	1.7774	1	0.94	0.9690000000000001	0.9544	1	0.9298	0.9642	0.9436	1.633	0.9197	0.032402999999999994	0.0010594	0.00581	0.0048316
32	mEGFP_H2B-mCherry_0_R1_P2_K1_Ch2-Ch1.zen	20150130_STAG2gfpcf2_Prometa\MitoSys2\Calibration\mEGFPC1H2B_Noc\mEGFP_H2B-mCherry_0_R1_P2_K1_Ch2-Ch1.zen	FA/ISS	20000	30.0	3		7	0	0	29.94	100000	2000	Scale	0	3.27	0	0.01	1.92	0	0.01	0.040999999999999995	0	1	1	0	1	110.292	112.175	0	1	110.292	112.175	1.0119	2.2581	1	0.9415	0.9633	0.9523	1	0.9149	0.9565	0.953	2.0523	0.9101	0.033982	0.0028322	0.0020237000000000002	0.0033296
33	mEGFP_H2B-mCherry_0_R1_P3_K1_Ch2-Ch1.zen	20150130_STAG2gfpcf2_Prometa\MitoSys2\Calibration\mEGFPC1H2B_Noc\mEGFP_H2B-mCherry_0_R1_P3_K1_Ch2-Ch1.zen	FA/ISS	20000	30.0	3		7	0	0	29.94	100000	2000	Scale	0	3.27	0	0.01	1.92	0	0.01	0.040999999999999995	0	1	1	0	1	101.744	117.36200000000001	0	1	101.744	117.36200000000001	1.0411	2.9465	1	0.9367	0.9624	0.9494	1	0.9196	0.9589	0.9765	2.6954	0.9096	0.03681	0.0038435	0.0024366999999999995	0.0032475
34	mEGFP_H2B-mCherry_0_R1_P4_K1_Ch2-Ch1.zen	20150130_STAG2gfpcf2_Prometa\MitoSys2\Calibration\mEGFPC1H2B_Noc\mEGFP_H2B-mCherry_0_R1_P4_K1_Ch2-Ch1.zen	FA/ISS	20000	30.0	3		7	0	0	29.94	100000	2000	Scale	0	3.27	0	0.01	1.92	0	0.01	0.040999999999999995	0	1	1	0	1	98.40899999999999	5.707999999999999	0	1	98.40899999999999	5.707999999999999	1.0435	1.1364	1	0.9346	0.43799999999999994	0.6397	1	0.0847	0.2903	0.9766	-0.0028	-0.0464	0.040217	0.0022066	0.046904	0.046176
35	mEGFP_H2B-mCherry_0_R1_P5_K1_Ch2-Ch1.zen	20150130_STAG2gfpcf2_Prometa\MitoSys2\Calibration\mEGFPC1H2B_Noc\mEGFP_H2B-mCherry_0_R1_P5_K1_Ch2-Ch1.zen	FA/ISS	20000	30.0	3		7	0	0	29.94	100000	2000	Scale	0	3.27	0	0.01	1.92	0	0.01	0.040999999999999995	0	1	1	0	1	103.448	6.017	0	1	103.448	6.017	1.0162	1.0982	1	0.9376	0.4574	0.6548	1	0.0827	0.2871	0.9533	-0.0019	-0.0355	0.042547	0.00048827	0.042866	0.013865
36	mEGFP_H2B-mCherry_0_R1_P6_K1_Ch2-Ch1.zen	20150130_STAG2gfpcf2_Prometa\MitoSys2\Calibration\mEGFPC1H2B_Noc\mEGFP_H2B-mCherry_0_R1_P6_K1_Ch2-Ch1.zen	FA/ISS	20000	30.0	3		7	0	0	29.94	100000	2000	Scale	0	3.27	0	0.01	1.92	0	0.01	0.040999999999999995	0	1	1	0	1	63.13399999999999	80.375	0	1	63.13399999999999	80.375	1.0317	2.0625	1	0.8991	0.9467	0.9226	1	0.9288	0.9637	0.9291	1.8635	0.8881	0.060832000000000004	0.0023041999999999997	0.0032275999999999997	0.0046282
37	mEGFP_H2B-mCherry_0_R1_P7_K1_Ch2-Ch1.zen	20150130_STAG2gfpcf2_Prometa\MitoSys2\Calibration\mEGFPC1H2B_Noc\mEGFP_H2B-mCherry_0_R1_P7_K1_Ch2-Ch1.zen	FA/ISS	20000	30.0	3		7	0	0	29.94	100000	2000	Scale	0	3.27	0	0.01	1.92	0	0.01	0.040999999999999995	0	1	1	0	1	68.384	75.402	0	1	68.384	75.402	1.0058	2.1774	1	0.9066	0.9428	0.9245	1	0.9172	0.9577	0.9121	1.9479	0.8842	0.055753	0.0020109999999999998	0.0016633	0.0090208
38	mEGFP_H2B-mCherry_0_R1_P8_K1_Ch2-Ch1.zen	20150130_STAG2gfpcf2_Prometa\MitoSys2\Calibration\mEGFPC1H2B_Noc\mEGFP_H2B-mCherry_0_R1_P8_K1_Ch2-Ch1.zen	FA/ISS	20000	30.0	3		7	0	0	29.94	100000	2000	Scale	0	3.27	0	0.01	1.92	0	0.01	0.040999999999999995	0	1	1	0	1	63.732	88.916	0	1	63.732	88.916	1.03	1.9802	1	0.8999	0.9544	0.9267	1	0.9382	0.9686	0.9283	1.815	0.8969	0.057589999999999995	0.0052434	0.0027268	0.0035119
39	mEGFP_H2B-mCherry_0_R1_P9_K1_Ch2-Ch1.zen	20150130_STAG2gfpcf2_Prometa\MitoSys2\Calibration\mEGFPC1H2B_Noc\mEGFP_H2B-mCherry_0_R1_P9_K1_Ch2-Ch1.zen	FA/ISS	20000	30.0	3		7	0	0	29.94	100000	2000	Scale	0	3.27	0	0.01	1.92	0	0.01	0.040999999999999995	0	1	1	0	1	52.323	3.904	0	1	52.323	3.904	1.0002	1.1007	1	0.8795	0.2512	0.4698	1	0.1933	0.4394	0.8797	-0.0025	-0.0559	0.080419	0.0019867	0.035522000000000005	0.027719
40	mEGFP_H2B-mCherry_1_R1_P10_K1_Ch2-Ch1.zen	20150130_STAG2gfpcf2_Prometa\MitoSys2\Calibration\mEGFPC1H2B_Noc\mEGFP_H2B-mCherry_1_R1_P10_K1_Ch2-Ch1.zen	FA/ISS	20000	30.0	3		7	0	0	29.94	100000	2000	Scale	0	3.27	0	0.01	1.92	0	0.01	0.040999999999999995	0	1	1	0	1	252.78900000000002	12.448	0	1	252.78900000000002	12.448	1.0196	1.0055	1	0.9743	0.7155	0.8349	1	0.0283	0.1678	0.9936	0.0	0.0135	0.016209	0.0012286	0.014766999999999999	0.019844
41	mEGFP_H2B-mCherry_1_R1_P1_K1_Ch2-Ch1.zen	20150130_STAG2gfpcf2_Prometa\MitoSys2\Calibration\mEGFPC1H2B_Noc\mEGFP_H2B-mCherry_1_R1_P1_K1_Ch2-Ch1.zen	FA/ISS	20000	30.0	3		7	0	0	29.94	100000	2000	Scale	0	3.27	0	0.01	1.92	0	0.01	0.040999999999999995	0	1	1	0	1	298.936	134.22899999999998	0	1	298.936	134.22899999999998	1.0270000000000001	2.1806	1	0.9782	0.9691	0.9736	1	0.8118	0.9007	1.0049	1.8123	0.8754	0.010564	0.0013378	0.0013493000000000001	0.0028518000000000003
42	mEGFP_H2B-mCherry_1_R1_P2_K1_Ch2-Ch1.zen	20150130_STAG2gfpcf2_Prometa\MitoSys2\Calibration\mEGFPC1H2B_Noc\mEGFP_H2B-mCherry_1_R1_P2_K1_Ch2-Ch1.zen	FA/ISS	20000	30.0	3		7	0	0	29.94	100000	2000	Scale	0	3.27	0	0.01	1.92	0	0.01	0.040999999999999995	0	1	1	0	1	297.633	147.235	0	1	297.633	147.235	1.0104	1.4725	1	0.9781	0.9726	0.9754	1	0.8324	0.9123	0.9884	1.2285	0.8886	0.01086	0.000279	0.0035838999999999997	0.004842
43	mEGFP_H2B-mCherry_1_R1_P3_K1_Ch2-Ch1.zen	20150130_STAG2gfpcf2_Prometa\MitoSys2\Calibration\mEGFPC1H2B_Noc\mEGFP_H2B-mCherry_1_R1_P3_K1_Ch2-Ch1.zen	FA/ISS	20000	30.0	3		7	0	0	29.94	100000	2000	Scale	0	3.27	0	0.01	1.92	0	0.01	0.040999999999999995	0	1	1	0	1	290.731	148.41899999999998	0	1	290.731	148.41899999999998	1.0127	2.3202	1	0.9776	0.972	0.9748	1	0.8329	0.9124	0.9902	1.9813	0.8882	0.011507	0.0010308	0.0022335000000000002	0.0020636
44	mEGFP_H2B-mCherry_1_R1_P4_K1_Ch2-Ch1.zen	20150130_STAG2gfpcf2_Prometa\MitoSys2\Calibration\mEGFPC1H2B_Noc\mEGFP_H2B-mCherry_1_R1_P4_K1_Ch2-Ch1.zen	FA/ISS	20000	30.0	3		7	0	0	29.94	100000	2000	Scale	0	3.27	0	0.01	1.92	0	0.01	0.040999999999999995	0	1	1	0	1	216.03799999999998	11.83	0	1	216.03799999999998	11.83	1.0167	1.1312	1	0.9699	0.7004	0.8242	1	0.0627	0.2487	0.9863	0.0175	0.0843	0.013708000000000001	0.001098	0.0094389	0.022613
45	mEGFP_H2B-mCherry_1_R1_P5_K1_Ch2-Ch1.zen	20150130_STAG2gfpcf2_Prometa\MitoSys2\Calibration\mEGFPC1H2B_Noc\mEGFP_H2B-mCherry_1_R1_P5_K1_Ch2-Ch1.zen	FA/ISS	20000	30.0	3		7	0	0	29.94	100000	2000	Scale	0	3.27	0	0.01	1.92	0	0.01	0.040999999999999995	0	1	1	0	1	238.49200000000002	11.640999999999998	0	1	238.49200000000002	11.640999999999998	0.9695	1.0121	1	0.9726	0.6959	0.8227	1	0.0259	0.16	0.9425	-0.0002	-0.0057	0.014924000000000002	0.0011785	0.019841	0.019478
46	mEGFP_H2B-mCherry_1_R1_P6_K1_Ch2-Ch1.zen	20150130_STAG2gfpcf2_Prometa\MitoSys2\Calibration\mEGFPC1H2B_Noc\mEGFP_H2B-mCherry_1_R1_P6_K1_Ch2-Ch1.zen	FA/ISS	20000	30.0	3		7	0	0	29.94	100000	2000	Scale	0	3.27	0	0.01	1.92	0	0.01	0.040999999999999995	0	1	1	0	1	204.372	93.32799999999999	0	1	204.372	93.32799999999999	0.9981	2.0886	1	0.9683	0.9567	0.9624	1	0.8182	0.9043	0.9664	1.73	0.8683	0.015604	0.0012429000000000001	0.0009283999999999999	0.0043073
47	mEGFP_H2B-mCherry_1_R1_P7_K1_Ch2-Ch1.zen	20150130_STAG2gfpcf2_Prometa\MitoSys2\Calibration\mEGFPC1H2B_Noc\mEGFP_H2B-mCherry_1_R1_P7_K1_Ch2-Ch1.zen	FA/ISS	20000	30.0	3		7	0	0	29.94	100000	2000	Scale	0	3.27	0	0.01	1.92	0	0.01	0.040999999999999995	0	1	1	0	1	276.152	172.02700000000002	0	1	276.152	172.02700000000002	1.0082	1.7401	1	0.9765	0.9755	0.976	1	0.86	0.9272	0.9846	1.5069	0.9041	0.012758	0.00068418	0.0053836000000000005	0.005021899999999999
48	mEGFP_H2B-mCherry_1_R1_P8_K1_Ch2-Ch1.zen	20150130_STAG2gfpcf2_Prometa\MitoSys2\Calibration\mEGFPC1H2B_Noc\mEGFP_H2B-mCherry_1_R1_P8_K1_Ch2-Ch1.zen	FA/ISS	20000	30.0	3		7	0	0	29.94	100000	2000	Scale	0	3.27	0	0.01	1.92	0	0.01	0.040999999999999995	0	1	1	0	1	270.942	165.646	0	1	270.942	165.646	1.0019	2.5338	1	0.976	0.9743	0.9752	1	0.8564	0.9252	0.9779	2.2154	0.9013	0.013491	0.0015282	0.0016694000000000004	0.0030730999999999996
49	mEGFP_H2B-mCherry_1_R1_P9_K1_Ch2-Ch1.zen	20150130_STAG2gfpcf2_Prometa\MitoSys2\Calibration\mEGFPC1H2B_Noc\mEGFP_H2B-mCherry_1_R1_P9_K1_Ch2-Ch1.zen	FA/ISS	20000	30.0	3		7	0	0	29.94	100000	2000	Scale	0	3.27	0	0.01	1.92	0	0.01	0.040999999999999995	0	1	1	0	1	252.86700000000002	12.395	0	1	252.86700000000002	12.395	0.9846	0.9916	1	0.9744	0.7147	0.8345	1	0.0266	0.1631	0.9592	0.0001	0.0084	0.014299000000000001	0.00032096	0.020343	0.0050652
50	TR1_2_W0001_P0001_T0001_R1_P1_K1_Ch2-Ch1.zen	20150130_STAG2gfpcf2_Prometa\MitoSys2\Calibration\mEGFPC1H2B_Noc\DE_W0001_P0001\DE_2_W0001_P0001_T0001\TR1_W0001_P0001\TR1_2_W0001_P0001_T0001_R1_P1_K1_Ch2-Ch1.zen	FA/ISS	20000	30.0	3		7	0	0	29.94	100000	2000	Scale	0	3.27	0	0.01	1.92	0	0.01	0.040999999999999995	0	1	1	0	1	133.62	139.19899999999998	0	1	133.62	139.19899999999998	1.0156	2.3732	1	0.9516	0.9698	0.9607	1	0.9153	0.9566	0.9668	2.1695	0.9184	0.027161	0.0033427	0.00098207	0.0033271999999999998
51	TR1_2_W0001_P0001_T0001_R1_P2_K1_Ch2-Ch1.zen	20150130_STAG2gfpcf2_Prometa\MitoSys2\Calibration\mEGFPC1H2B_Noc\DE_W0001_P0001\DE_2_W0001_P0001_T0001\TR1_W0001_P0001\TR1_2_W0001_P0001_T0001_R1_P2_K1_Ch2-Ch1.zen	FA/ISS	20000	30.0	3		7	0	0	29.94	100000	2000	Scale	0	3.27	0	0.01	1.92	0	0.01	0.040999999999999995	0	1	1	0	1	103.883	91.67	0	1	103.883	91.67	0.9957	1.7078	1	0.938	0.9562	0.9471	1	0.9042	0.9509	0.9338	1.5161	0.8995	0.030411	0.0019699	0.0016935	0.0029989
52	TR1_2_W0001_P0001_T0001_R1_P3_K1_Ch2-Ch1.zen	20150130_STAG2gfpcf2_Prometa\MitoSys2\Calibration\mEGFPC1H2B_Noc\DE_W0001_P0001\DE_2_W0001_P0001_T0001\TR1_W0001_P0001\TR1_2_W0001_P0001_T0001_R1_P3_K1_Ch2-Ch1.zen	FA/ISS	20000	30.0	3		7	0	0	29.94	100000	2000	Scale	0	3.27	0	0.01	1.92	0	0.01	0.040999999999999995	0	1	1	0	1	110.553	148.49	0	1	110.553	148.49	1.0218	1.7383	1	0.9417	0.9726	0.9570000000000001	1	0.9361	0.9675	0.9628	1.6094	0.9255	0.025312	0.0021579	0.00067926	0.0019499000000000003
53	TR1_2_W0001_P0001_T0001_R1_P4_K1_Ch2-Ch1.zen	20150130_STAG2gfpcf2_Prometa\MitoSys2\Calibration\mEGFPC1H2B_Noc\DE_W0001_P0001\DE_2_W0001_P0001_T0001\TR1_W0001_P0001\TR1_2_W0001_P0001_T0001_R1_P4_K1_Ch2-Ch1.zen	FA/ISS	20000	30.0	3		7	0	0	29.94	100000	2000	Scale	0	3.27	0	0.01	1.92	0	0.01	0.040999999999999995	0	1	1	0	1	60.747	3.718	0	1	60.747	3.718	1.5156	1.5838	1	0.8916	0.2186	0.43700000000000006	1	0.1074	0.3273	1.3772	-0.0057	-0.1981	0.063572	0.007647399999999999	0.051216	0.051172
54	TR1_2_W0001_P0001_T0001_R1_P5_K1_Ch2-Ch1.zen	20150130_STAG2gfpcf2_Prometa\MitoSys2\Calibration\mEGFPC1H2B_Noc\DE_W0001_P0001\DE_2_W0001_P0001_T0001\TR1_W0001_P0001\TR1_2_W0001_P0001_T0001_R1_P5_K1_Ch2-Ch1.zen	FA/ISS	20000	30.0	3		7	0	0	29.94	100000	2000	Scale	0	3.27	0	0.01	1.92	0	0.01	0.040999999999999995	0	1	1	0	1	55.985	3.863	0	1	55.985	3.863	1.0421	1.2168	1	0.8862	0.2455	0.4657	1	0.1594	0.3979	0.9259	-0.0093	-0.1011	0.05449299999999999	0.0034768	0.024199000000000002	0.047397
55	TR1_2_W0001_P0016_T0001_R1_P1_K1_Ch2-Ch1.zen	20150130_STAG2gfpcf2_Prometa\MitoSys2\Calibration\mEGFPC1H2B_Noc\DE_W0001_P0001\DE_2_W0001_P0001_T0002\TR1_W0001_P0016\TR1_2_W0001_P0016_T0001_R1_P1_K1_Ch2-Ch1.zen	FA/ISS	20000	30.0	3		7	0	0	29.94	100000	2000	Scale	0	3.27	0	0.01	1.92	0	0.01	0.040999999999999995	0	1	1	0	1	60.773999999999994	89.42200000000001	0	1	60.773999999999994	89.42200000000001	1.0134	2.0046	1	0.8952	0.9544	0.9243	1	0.941	0.9701	0.9078	1.8426	0.8959999999999999	0.057564	0.0052531999999999995	0.0015230999999999999	0.002686
56	TR1_2_W0001_P0016_T0001_R1_P2_K1_Ch2-Ch1.zen	20150130_STAG2gfpcf2_Prometa\MitoSys2\Calibration\mEGFPC1H2B_Noc\DE_W0001_P0001\DE_2_W0001_P0001_T0002\TR1_W0001_P0016\TR1_2_W0001_P0016_T0001_R1_P2_K1_Ch2-Ch1.zen	FA/ISS	20000	30.0	3		7	0	0	29.94	100000	2000	Scale	0	3.27	0	0.01	1.92	0	0.01	0.040999999999999995	0	1	1	0	1	89.12299999999999	146.597	0	1	89.12299999999999	146.597	1.0144	2.4466	1	0.9279	0.9706	0.9490000000000001	1	0.9445	0.9718	0.9418	2.2913	0.9219	0.038357999999999996	0.0032527999999999997	0.0017829999999999999	0.0017527999999999999
57	TR1_2_W0001_P0016_T0001_R1_P3_K1_Ch2-Ch1.zen	20150130_STAG2gfpcf2_Prometa\MitoSys2\Calibration\mEGFPC1H2B_Noc\DE_W0001_P0001\DE_2_W0001_P0001_T0002\TR1_W0001_P0016\TR1_2_W0001_P0016_T0001_R1_P3_K1_Ch2-Ch1.zen	FA/ISS	20000	30.0	3		7	0	0	29.94	100000	2000	Scale	0	3.27	0	0.01	1.92	0	0.01	0.040999999999999995	0	1	1	0	1	62.438	111.27	0	1	62.438	111.27	0.9778	2.2481	1	0.898	0.9625	0.9297	1	0.9502	0.9748	0.8769	2.1008	0.9058	0.049951999999999996	0.006250100000000001	0.0003686	0.0037687
58	TR1_2_W0001_P0016_T0001_R1_P4_K1_Ch2-Ch1.zen	20150130_STAG2gfpcf2_Prometa\MitoSys2\Calibration\mEGFPC1H2B_Noc\DE_W0001_P0001\DE_2_W0001_P0001_T0002\TR1_W0001_P0016\TR1_2_W0001_P0016_T0001_R1_P4_K1_Ch2-Ch1.zen	FA/ISS	20000	30.0	3		7	0	0	29.94	100000	2000	Scale	0	3.27	0	0.01	1.92	0	0.01	0.040999999999999995	0	1	1	0	1	47.17	5.794	0	1	47.17	5.794	1.0375	2.2579	1	0.8658	0.4232	0.6029	1	0.4215	0.6475	0.9003	0.4268	0.275	0.069236	0.012288	0.0079117	0.042517
59	TR1_2_W0001_P0016_T0001_R1_P5_K1_Ch2-Ch1.zen	20150130_STAG2gfpcf2_Prometa\MitoSys2\Calibration\mEGFPC1H2B_Noc\DE_W0001_P0001\DE_2_W0001_P0001_T0002\TR1_W0001_P0016\TR1_2_W0001_P0016_T0001_R1_P5_K1_Ch2-Ch1.zen	FA/ISS	20000	30.0	3		7	0	0	29.94	100000	2000	Scale	0	3.27	0	0.01	1.92	0	0.01	0.040999999999999995	0	1	1	0	1	64.133	4.463	0	1	64.133	4.463	1.0007	1.1385	1	0.9008	0.3223	0.5386	1	0.1659	0.4063	0.9014	-0.0031	-0.0249	0.067139	0.0045928	0.039899000000000004	0.04513
60	TR1_2_W0001_P0031_T0001_R1_P1_K1_Ch2-Ch1.zen	20150130_STAG2gfpcf2_Prometa\MitoSys2\Calibration\mEGFPC1H2B_Noc\DE_W0001_P0001\DE_2_W0001_P0001_T0003\TR1_W0001_P0031\TR1_2_W0001_P0031_T0001_R1_P1_K1_Ch2-Ch1.zen	FA/ISS	20000	30.0	3		7	0	0	29.94	100000	2000	Scale	0	3.27	0	0.01	1.92	0	0.01	0.040999999999999995	0	1	1	0	1	329.07	88.055	0	1	329.07	88.055	1.0132	1.156	1	0.9802	0.9566	0.9684	1	0.7157	0.8459	0.9933	0.8049	0.8158	0.009847100000000001	0.0012352	0.0021359	0.0038538000000000005
61	TR1_2_W0001_P0031_T0001_R1_P2_K1_Ch2-Ch1.zen	20150130_STAG2gfpcf2_Prometa\MitoSys2\Calibration\mEGFPC1H2B_Noc\DE_W0001_P0001\DE_2_W0001_P0001_T0003\TR1_W0001_P0031\TR1_2_W0001_P0031_T0001_R1_P2_K1_Ch2-Ch1.zen	FA/ISS	20000	30.0	3		7	0	0	29.94	100000	2000	Scale	0	3.27	0	0.01	1.92	0	0.01	0.040999999999999995	0	1	1	0	1	314.286	153.81799999999998	0	1	314.286	153.81799999999998	1.0123	1.8676	1	0.9793	0.9734	0.9763	1	0.8287	0.9101	0.9915	1.5709	0.8873	0.0093844	0.001749	0.00064655	0.0030973000000000003
62	TR1_2_W0001_P0031_T0001_R1_P3_K1_Ch2-Ch1.zen	20150130_STAG2gfpcf2_Prometa\MitoSys2\Calibration\mEGFPC1H2B_Noc\DE_W0001_P0001\DE_2_W0001_P0001_T0003\TR1_W0001_P0031\TR1_2_W0001_P0031_T0001_R1_P3_K1_Ch2-Ch1.zen	FA/ISS	20000	30.0	3		7	0	0	29.94	100000	2000	Scale	0	3.27	0	0.01	1.92	0	0.01	0.040999999999999995	0	1	1	0	1	321.434	261.203	0	1	321.434	261.203	0.9776	1.1377	1	0.9797	0.9851	0.9824	1	0.8999	0.9486	0.9576	1.0154	0.9315	0.011607	0.0013789000000000002	0.0011957	0.0019312
63	TR1_2_W0001_P0031_T0001_R1_P4_K1_Ch2-Ch1.zen	20150130_STAG2gfpcf2_Prometa\MitoSys2\Calibration\mEGFPC1H2B_Noc\DE_W0001_P0001\DE_2_W0001_P0001_T0003\TR1_W0001_P0031\TR1_2_W0001_P0031_T0001_R1_P4_K1_Ch2-Ch1.zen	FA/ISS	20000	30.0	3		7	0	0	29.94	100000	2000	Scale	0	3.27	0	0.01	1.92	0	0.01	0.040999999999999995	0	1	1	0	1	311.01099999999997	28.394000000000002	0	1	311.01099999999997	28.394000000000002	1.0003	0.9523	1	0.9791	0.8693	0.9225	1	0.3033	0.5506	0.9794	0.21	0.4778	0.011281999999999999	0.0010898	0.0070683000000000005	0.0093083
64	TR1_2_W0001_P0031_T0001_R1_P5_K1_Ch2-Ch1.zen	20150130_STAG2gfpcf2_Prometa\MitoSys2\Calibration\mEGFPC1H2B_Noc\DE_W0001_P0001\DE_2_W0001_P0001_T0003\TR1_W0001_P0031\TR1_2_W0001_P0031_T0001_R1_P5_K1_Ch2-Ch1.zen	FA/ISS	20000	30.0	3		7	0	0	29.94	100000	2000	Scale	0	3.27	0	0.01	1.92	0	0.01	0.040999999999999995	0	1	1	0	1	272.045	20.223	0	1	272.045	20.223	1.016	1.0189	1	0.9761	0.8191	0.8941	1	0.2013	0.4486	0.9919	0.1286	0.3494	0.010959	0.00080024	0.004001	0.014043
65	TR1_2_W0001_P0046_T0001_R1_P1_K1_Ch2-Ch1.zen	20150130_STAG2gfpcf2_Prometa\MitoSys2\Calibration\mEGFPC1H2B_Noc\DE_W0001_P0001\DE_2_W0001_P0001_T0004\TR1_W0001_P0046\TR1_2_W0001_P0046_T0001_R1_P1_K1_Ch2-Ch1.zen	FA/ISS	20000	30.0	3		7	0	0	29.94	100000	2000	Scale	0	3.27	0	0.01	1.92	0	0.01	0.040999999999999995	0	1	1	0	1	158.982	152.969	0	1	158.982	152.969	1.02	2.1789	1	0.9593	0.9725	0.9658	1	0.9085	0.9531	0.9789	1.9811	0.9199	0.022055	0.0015843	0.0016822	0.0030085999999999997
66	TR1_2_W0001_P0046_T0001_R1_P2_K1_Ch2-Ch1.zen	20150130_STAG2gfpcf2_Prometa\MitoSys2\Calibration\mEGFPC1H2B_Noc\DE_W0001_P0001\DE_2_W0001_P0001_T0004\TR1_W0001_P0046\TR1_2_W0001_P0046_T0001_R1_P2_K1_Ch2-Ch1.zen	FA/ISS	20000	30.0	3		7	0	0	29.94	100000	2000	Scale	0	3.27	0	0.01	1.92	0	0.01	0.040999999999999995	0	1	1	0	1	111.67299999999999	100.791	0	1	111.67299999999999	100.791	0.9877	1.4563	1	0.9423	0.9607	0.9515	1	0.9077	0.9527	0.9304	1.2934	0.9055	0.031421	0.0026571	0.001483	0.0027346000000000002
67	TR1_2_W0001_P0046_T0001_R1_P3_K1_Ch2-Ch1.zen	20150130_STAG2gfpcf2_Prometa\MitoSys2\Calibration\mEGFPC1H2B_Noc\DE_W0001_P0001\DE_2_W0001_P0001_T0004\TR1_W0001_P0046\TR1_2_W0001_P0046_T0001_R1_P3_K1_Ch2-Ch1.zen	FA/ISS	20000	30.0	3		7	0	0	29.94	100000	2000	Scale	0	3.27	0	0.01	1.92	0	0.01	0.040999999999999995	0	1	1	0	1	106.348	83.855	0	1	106.348	83.855	0.9891	1.2824	1	0.9394	0.9541	0.9467	1	0.8971	0.9471	0.9289	1.1138	0.8954	0.027924	0.0037976	0.00010373	0.0040375
68	TR1_2_W0001_P0046_T0001_R1_P4_K1_Ch2-Ch1.zen	20150130_STAG2gfpcf2_Prometa\MitoSys2\Calibration\mEGFPC1H2B_Noc\DE_W0001_P0001\DE_2_W0001_P0001_T0004\TR1_W0001_P0046\TR1_2_W0001_P0046_T0001_R1_P4_K1_Ch2-Ch1.zen	FA/ISS	20000	30.0	3		7	0	0	29.94	100000	2000	Scale	0	3.27	0	0.01	1.92	0	0.01	0.040999999999999995	0	1	1	0	1	113.671	6.294	0	1	113.671	6.294	1.0528	1.0358	1	0.943	0.4815	0.6737	1	0.0677	0.2593	0.9941	0.0023	-0.0456	0.035644999999999996	0.0024519999999999998	0.044588	0.024187
69	TR1_2_W0001_P0046_T0001_R1_P5_K1_Ch2-Ch1.zen	20150130_STAG2gfpcf2_Prometa\MitoSys2\Calibration\mEGFPC1H2B_Noc\DE_W0001_P0001\DE_2_W0001_P0001_T0004\TR1_W0001_P0046\TR1_2_W0001_P0046_T0001_R1_P5_K1_Ch2-Ch1.zen	FA/ISS	20000	30.0	3		7	0	0	29.94	100000	2000	Scale	0	3.27	0	0.01	1.92	0	0.01	0.040999999999999995	0	1	1	0	1	133.158	7.617999999999999	0	1	133.158	7.617999999999999	1.0167	1.0159	1	0.9514	0.5592	0.7294	1	0.0805	0.2835	0.9677	0.0011	0.0306	0.027897	0.0013453	0.028522000000000002	0.019280000000000002
70	TR1_2_W0001_P0061_T0001_R1_P1_K1_Ch2-Ch1.zen	20150130_STAG2gfpcf2_Prometa\MitoSys2\Calibration\mEGFPC1H2B_Noc\DE_W0001_P0001\DE_2_W0001_P0001_T0005\TR1_W0001_P0061\TR1_2_W0001_P0061_T0001_R1_P1_K1_Ch2-Ch1.zen	FA/ISS	20000	30.0	3		7	0	0	29.94	100000	2000	Scale	0	3.27	0	0.01	1.92	0	0.01	0.040999999999999995	0	1	1	0	1	133.806	171.533	0	1	133.806	171.533	1.0154	1.8878	1	0.9517	0.9765	0.9640000000000001	1	0.9337	0.9663	0.9668	1.7546	0.9311	0.026001999999999997	0.0023288000000000002	0.00071007	0.0020534000000000004
71	TR1_2_W0001_P0061_T0001_R1_P2_K1_Ch2-Ch1.zen	20150130_STAG2gfpcf2_Prometa\MitoSys2\Calibration\mEGFPC1H2B_Noc\DE_W0001_P0001\DE_2_W0001_P0001_T0005\TR1_W0001_P0061\TR1_2_W0001_P0061_T0001_R1_P2_K1_Ch2-Ch1.zen	FA/ISS	20000	30.0	3		7	0	0	29.94	100000	2000	Scale	0	3.27	0	0.01	1.92	0	0.01	0.040999999999999995	0	1	1	0	1	152.3	208.68599999999998	0	1	152.3	208.68599999999998	0.9855	2.6145	1	0.9575	0.9779	0.9676	1	0.9289	0.9637	0.9433	2.4359	0.9321	0.025255	0.0015084000000000002	0.0072667	0.008783200000000001
72	TR1_2_W0001_P0061_T0001_R1_P3_K1_Ch2-Ch1.zen	20150130_STAG2gfpcf2_Prometa\MitoSys2\Calibration\mEGFPC1H2B_Noc\DE_W0001_P0001\DE_2_W0001_P0001_T0005\TR1_W0001_P0061\TR1_2_W0001_P0061_T0001_R1_P3_K1_Ch2-Ch1.zen	FA/ISS	20000	30.0	3		7	0	0	29.94	100000	2000	Scale	0	3.27	0	0.01	1.92	0	0.01	0.040999999999999995	0	1	1	0	1	163.80700000000002	203.43599999999998	0	1	163.80700000000002	203.43599999999998	1.0214	2.1717	1	0.9605	0.9796	0.97	1	0.9296	0.9641	0.9814	2.021	0.9348	0.020883000000000002	0.0023646	0.00070644	0.0019635
73	TR1_2_W0001_P0061_T0001_R1_P4_K1_Ch2-Ch1.zen	20150130_STAG2gfpcf2_Prometa\MitoSys2\Calibration\mEGFPC1H2B_Noc\DE_W0001_P0001\DE_2_W0001_P0001_T0005\TR1_W0001_P0061\TR1_2_W0001_P0061_T0001_R1_P4_K1_Ch2-Ch1.zen	FA/ISS	20000	30.000999999999998	3		7	0	0	29.94	100000	2000	Scale	0	3.27	0	0.01	1.92	0	0.01	0.040999999999999995	0	1	1	0	1	16.776	1.692	0	1	16.776	1.692	0.843	0.9618	1	0.6378	0.0328	-0.1145	1	0.3575	0.5965	0.5072	0.2903	-0.4378	0.2547	0.034111	0.11515	0.14299
74	TR1_2_W0001_P0061_T0001_R1_P5_K1_Ch2-Ch1.zen	20150130_STAG2gfpcf2_Prometa\MitoSys2\Calibration\mEGFPC1H2B_Noc\DE_W0001_P0001\DE_2_W0001_P0001_T0005\TR1_W0001_P0061\TR1_2_W0001_P0061_T0001_R1_P5_K1_Ch2-Ch1.zen	FA/ISS	20000	30.0	3		7	0	0	29.94	100000	2000	Scale	0	3.27	0	0.01	1.92	0	0.01	0.040999999999999995	0	1	1	0	1	82.742	5.093999999999999	0	1	82.742	5.093999999999999	0.9349	0.9876	1	0.9226	0.3882	0.5984	1	0.1112	0.3332	0.8601	0.0006	-0.042	0.051708000000000004	0.0033664000000000003	0.047882999999999995	0.043594
75	TR1_2_W0001_P0076_T0001_R1_P1_K1_Ch2-Ch1.zen	20150130_STAG2gfpcf2_Prometa\MitoSys2\Calibration\mEGFPC1H2B_Noc\DE_W0001_P0001\DE_2_W0001_P0001_T0006\TR1_W0001_P0076\TR1_2_W0001_P0076_T0001_R1_P1_K1_Ch2-Ch1.zen	FA/ISS	20000	30.0	3		7	0	0	29.94	100000	2000	Scale	0	3.27	0	0.01	1.92	0	0.01	0.040999999999999995	0	1	1	0	1	109.387	135.966	0	1	109.387	135.966	1.0216	2.2611	1	0.9411	0.9694	0.9551	1	0.9295	0.9641	0.9620000000000001	2.0879	0.9202	0.032175999999999996	0.0046661	0.00085383	0.0033529000000000002
76	TR1_2_W0001_P0076_T0001_R1_P2_K1_Ch2-Ch1.zen	20150130_STAG2gfpcf2_Prometa\MitoSys2\Calibration\mEGFPC1H2B_Noc\DE_W0001_P0001\DE_2_W0001_P0001_T0006\TR1_W0001_P0076\TR1_2_W0001_P0076_T0001_R1_P2_K1_Ch2-Ch1.zen	FA/ISS	20000	30.0	3		7	0	0	29.94	100000	2000	Scale	0	3.27	0	0.01	1.92	0	0.01	0.040999999999999995	0	1	1	0	1	67.49	92.977	0	1	67.49	92.977	1.0095	1.4609	1	0.9054	0.9576	0.9312	1	0.9393	0.9692	0.9144	1.3330000000000002	0.9018	0.050565	0.0032146	0.00022262	0.0020608000000000002
77	TR1_2_W0001_P0076_T0001_R1_P3_K1_Ch2-Ch1.zen	20150130_STAG2gfpcf2_Prometa\MitoSys2\Calibration\mEGFPC1H2B_Noc\DE_W0001_P0001\DE_2_W0001_P0001_T0006\TR1_W0001_P0076\TR1_2_W0001_P0076_T0001_R1_P3_K1_Ch2-Ch1.zen	FA/ISS	20000	30.0	3		7	0	0	29.94	100000	2000	Scale	0	3.27	0	0.01	1.92	0	0.01	0.040999999999999995	0	1	1	0	1	99.84299999999999	135.35299999999998	0	1	99.84299999999999	135.35299999999998	1.0021	3.7724	1	0.9356	0.9672	0.9513	1	0.9309	0.9648	0.9376	3.5116	0.9172	0.034694	0.005658600000000001	0.0010529000000000003	0.0039761
78	TR1_2_W0001_P0076_T0001_R1_P4_K1_Ch2-Ch1.zen	20150130_STAG2gfpcf2_Prometa\MitoSys2\Calibration\mEGFPC1H2B_Noc\DE_W0001_P0001\DE_2_W0001_P0001_T0006\TR1_W0001_P0076\TR1_2_W0001_P0076_T0001_R1_P4_K1_Ch2-Ch1.zen	FA/ISS	20000	30.000999999999998	3		7	0	0	29.94	100000	2000	Scale	0	3.27	0	0.01	1.92	0	0.01	0.040999999999999995	0	1	1	0	1	33.285	2.5469999999999997	0	1	33.285	2.5469999999999997	1.0084	1.0691	1	0.8129	0.06	0.22	1	0.215	0.4634	0.8204	0.0669	-0.2638	0.083138	0.0057479	0.030123	0.08095
79	TR1_2_W0001_P0076_T0001_R1_P5_K1_Ch2-Ch1.zen	20150130_STAG2gfpcf2_Prometa\MitoSys2\Calibration\mEGFPC1H2B_Noc\DE_W0001_P0001\DE_2_W0001_P0001_T0006\TR1_W0001_P0076\TR1_2_W0001_P0076_T0001_R1_P5_K1_Ch2-Ch1.zen	FA/ISS	20000	30.0	3		7	0	0	29.94	100000	2000	Scale	0	3.27	0	0.01	1.92	0	0.01	0.040999999999999995	0	1	1	0	1	75.038	5.2139999999999995	0	1	75.038	5.2139999999999995	0.9865	1.0972	1	0.9152	0.3976	0.6031	1	0.1638	0.4042	0.9022	0.0048	0.0331	0.048887	0.0029045	0.013793000000000001	0.022585
80	TR1_2_W0001_P0091_T0001_R1_P1_K1_Ch2-Ch1.zen	20150130_STAG2gfpcf2_Prometa\MitoSys2\Calibration\mEGFPC1H2B_Noc\DE_W0001_P0001\DE_2_W0001_P0001_T0007\TR1_W0001_P0091\TR1_2_W0001_P0091_T0001_R1_P1_K1_Ch2-Ch1.zen	FA/ISS	20000	30.0	3		7	0	0	29.94	100000	2000	Scale	0	3.27	0	0.01	1.92	0	0.01	0.040999999999999995	0	1	1	0	1	118.744	106.84200000000001	0	1	118.744	106.84200000000001	1.0222	1.8155	1	0.9457	0.9618	0.9537	1	0.9049	0.9512	0.9673	1.6235	0.9063	0.030387	0.0018844999999999999	0.0033434	0.0024669
81	TR1_2_W0001_P0091_T0001_R1_P2_K1_Ch2-Ch1.zen	20150130_STAG2gfpcf2_Prometa\MitoSys2\Calibration\mEGFPC1H2B_Noc\DE_W0001_P0001\DE_2_W0001_P0001_T0007\TR1_W0001_P0091\TR1_2_W0001_P0091_T0001_R1_P2_K1_Ch2-Ch1.zen	FA/ISS	20000	30.0	3		7	0	0	29.94	100000	2000	Scale	0	3.27	0	0.01	1.92	0	0.01	0.040999999999999995	0	1	1	0	1	72.05199999999999	63.431999999999995	0	1	72.05199999999999	63.431999999999995	1.001	1.4809999999999999	1	0.9112	0.938	0.9245	1	0.9055	0.9515	0.9121	1.2862	0.8782	0.049257	0.0021344999999999997	0.0023896	0.0036891999999999997
82	TR1_2_W0001_P0091_T0001_R1_P3_K1_Ch2-Ch1.zen	20150130_STAG2gfpcf2_Prometa\MitoSys2\Calibration\mEGFPC1H2B_Noc\DE_W0001_P0001\DE_2_W0001_P0001_T0007\TR1_W0001_P0091\TR1_2_W0001_P0091_T0001_R1_P3_K1_Ch2-Ch1.zen	FA/ISS	20000	30.0	3		7	0	0	29.94	100000	2000	Scale	0	3.27	0	0.01	1.92	0	0.01	0.040999999999999995	0	1	1	0	1	110.17200000000001	107.46	0	1	110.17200000000001	107.46	1.0108	2.0847	1	0.9415	0.9609	0.9511	1	0.9094	0.9536	0.9520000000000001	1.8776	0.9061	0.034097	0.0017024999999999998	0.0026568	0.0032236999999999995
83	TR1_2_W0001_P0091_T0001_R1_P4_K1_Ch2-Ch1.zen	20150130_STAG2gfpcf2_Prometa\MitoSys2\Calibration\mEGFPC1H2B_Noc\DE_W0001_P0001\DE_2_W0001_P0001_T0007\TR1_W0001_P0091\TR1_2_W0001_P0091_T0001_R1_P4_K1_Ch2-Ch1.zen	FA/ISS	20000	30.0	3		7	0	0	29.94	100000	2000	Scale	0	3.27	0	0.01	1.92	0	0.01	0.040999999999999995	0	1	1	0	1	62.833999999999996	3.75	0	1	62.833999999999996	3.75	0.9906	1.0097	1	0.8986	0.2373	0.4617	1	0.0972	0.3116	0.8897	0.0373	-0.1908	0.07294199999999999	0.0017216999999999998	0.055532000000000005	0.02852
84	TR1_2_W0001_P0091_T0001_R1_P5_K1_Ch2-Ch1.zen	20150130_STAG2gfpcf2_Prometa\MitoSys2\Calibration\mEGFPC1H2B_Noc\DE_W0001_P0001\DE_2_W0001_P0001_T0007\TR1_W0001_P0091\TR1_2_W0001_P0091_T0001_R1_P5_K1_Ch2-Ch1.zen	FA/ISS	20000	30.0	3		7	0	0	29.94	100000	2000	Scale	0	3.27	0	0.01	1.92	0	0.01	0.040999999999999995	0	1	1	0	1	54.178000000000004	4.992	0	1	54.178000000000004	4.992	1.2958	1.5651	1	0.8816	0.3691	0.569	1	0.3038	0.5505	1.1588	0.0872	0.147	0.036557	0.0081921	0.013487	0.053552999999999996
85	TR1_2_W0001_P0106_T0001_R1_P1_K1_Ch2-Ch1.zen	20150130_STAG2gfpcf2_Prometa\MitoSys2\Calibration\mEGFPC1H2B_Noc\DE_W0001_P0001\DE_2_W0001_P0001_T0008\TR1_W0001_P0106\TR1_2_W0001_P0106_T0001_R1_P1_K1_Ch2-Ch1.zen	FA/ISS	20000	30.0	3		7	0	0	29.94	100000	2000	Scale	0	3.27	0	0.01	1.92	0	0.01	0.040999999999999995	0	1	1	0	1	269.731	569.8240000000001	0	1	269.731	569.8240000000001	0.9529	2.5660000000000003	1	0.9759	0.9926	0.9842	1	0.9573	0.9784	0.9293	2.4733	0.9629	0.013162	0.0012637	0.0011721	0.0011849
86	TR1_2_W0001_P0106_T0001_R1_P2_K1_Ch2-Ch1.zen	20150130_STAG2gfpcf2_Prometa\MitoSys2\Calibration\mEGFPC1H2B_Noc\DE_W0001_P0001\DE_2_W0001_P0001_T0008\TR1_W0001_P0106\TR1_2_W0001_P0106_T0001_R1_P2_K1_Ch2-Ch1.zen	FA/ISS	20000	30.0	3		7	0	0	29.94	100000	2000	Scale	0	3.27	0	0.01	1.92	0	0.01	0.040999999999999995	0	1	1	0	1	272.57	520.5319999999999	0	1	272.57	520.5319999999999	0.9275	3.0587	1	0.9761	0.9918	0.9839	1	0.9522	0.9758	0.9045	2.9405	0.96	0.012032	0.0017737999999999999	0.00098521	0.0012186
87	TR1_2_W0001_P0106_T0001_R1_P3_K1_Ch2-Ch1.zen	20150130_STAG2gfpcf2_Prometa\MitoSys2\Calibration\mEGFPC1H2B_Noc\DE_W0001_P0001\DE_2_W0001_P0001_T0008\TR1_W0001_P0106\TR1_2_W0001_P0106_T0001_R1_P3_K1_Ch2-Ch1.zen	FA/ISS	20000	30.0	3		7	0	0	29.94	100000	2000	Scale	0	3.27	0	0.01	1.92	0	0.01	0.040999999999999995	0	1	1	0	1	281.959	526.144	0	1	281.959	526.144	1.0923	1.7074	1	0.9769	0.9924	0.9846	1	0.9552	0.9773	1.0681	1.6333	0.9622	0.012723	0.0019123	0.00057339	0.0008298
88	TR1_2_W0001_P0106_T0001_R1_P4_K1_Ch2-Ch1.zen	20150130_STAG2gfpcf2_Prometa\MitoSys2\Calibration\mEGFPC1H2B_Noc\DE_W0001_P0001\DE_2_W0001_P0001_T0008\TR1_W0001_P0106\TR1_2_W0001_P0106_T0001_R1_P4_K1_Ch2-Ch1.zen	FA/ISS	20000	30.0	3		7	0	0	29.94	100000	2000	Scale	0	3.27	0	0.01	1.92	0	0.01	0.040999999999999995	0	1	1	0	1	312.494	26.851999999999997	0	1	312.494	26.851999999999997	1.0136	1.052	1	0.9792	0.8619	0.9186	1	0.2731	0.5225	0.9926	0.2236	0.4461	0.011552	0.001098	-4.7989e-05	0.006731399999999999
89	TR1_2_W0001_P0106_T0001_R1_P5_K1_Ch2-Ch1.zen	20150130_STAG2gfpcf2_Prometa\MitoSys2\Calibration\mEGFPC1H2B_Noc\DE_W0001_P0001\DE_2_W0001_P0001_T0008\TR1_W0001_P0106\TR1_2_W0001_P0106_T0001_R1_P5_K1_Ch2-Ch1.zen	FA/ISS	20000	30.0	3		7	0	0	29.94	100000	2000	Scale	0	3.27	0	0.01	1.92	0	0.01	0.040999999999999995	0	1	1	0	1	272.846	21.427	0	1	272.846	21.427	0.9891	1.0359	1	0.9763	0.8289	0.8996	1	0.2267	0.47600000000000003	0.9655	0.1654	0.3818	0.010587000000000001	0.00066549	0.0074899	0.005636199999999999
90	TR1_2_W0001_P0121_T0001_R1_P1_K1_Ch2-Ch1.zen	20150130_STAG2gfpcf2_Prometa\MitoSys2\Calibration\mEGFPC1H2B_Noc\DE_W0001_P0001\DE_2_W0001_P0001_T0009\TR1_W0001_P0121\TR1_2_W0001_P0121_T0001_R1_P1_K1_Ch2-Ch1.zen	FA/ISS	20000	30.0	3		7	0	0	29.94	100000	2000	Scale	0	3.27	0	0.01	1.92	0	0.01	0.040999999999999995	0	1	1	0	1	144.056	142.44	0	1	144.056	142.44	1.0072	1.3073	1	0.9551	0.9728	0.9639	1	0.9176	0.9579	0.9622	1.1805	0.9228	0.026268	0.0031563000000000003	0.0012300999999999998	0.0027175
91	TR1_2_W0001_P0121_T0001_R1_P2_K1_Ch2-Ch1.zen	20150130_STAG2gfpcf2_Prometa\MitoSys2\Calibration\mEGFPC1H2B_Noc\DE_W0001_P0001\DE_2_W0001_P0001_T0009\TR1_W0001_P0121\TR1_2_W0001_P0121_T0001_R1_P2_K1_Ch2-Ch1.zen	FA/ISS	20000	30.0	3		7	0	0	29.94	100000	2000	Scale	0	3.27	0	0.01	1.92	0	0.01	0.040999999999999995	0	1	1	0	1	193.39700000000002	187.50799999999998	0	1	193.39700000000002	187.50799999999998	1.0128	2.8666	1	0.9665	0.9769	0.9717	1	0.9065	0.9520000000000001	0.9791	2.6255	0.9245	0.020142	0.0023737	0.0012725	0.0020834
92	TR1_2_W0001_P0121_T0001_R1_P3_K1_Ch2-Ch1.zen	20150130_STAG2gfpcf2_Prometa\MitoSys2\Calibration\mEGFPC1H2B_Noc\DE_W0001_P0001\DE_2_W0001_P0001_T0009\TR1_W0001_P0121\TR1_2_W0001_P0121_T0001_R1_P3_K1_Ch2-Ch1.zen	FA/ISS	20000	30.0	3		7	0	0	29.94	100000	2000	Scale	0	3.27	0	0.01	1.92	0	0.01	0.040999999999999995	0	1	1	0	1	190.007	179.62900000000002	0	1	190.007	179.62900000000002	1.0062	2.4317	1	0.9659	0.976	0.9709	1	0.9047	0.9511	0.9719	2.2163	0.9229	0.019472999999999997	0.0014317	0.0016334	0.0032848
93	TR1_2_W0001_P0121_T0001_R1_P4_K1_Ch2-Ch1.zen	20150130_STAG2gfpcf2_Prometa\MitoSys2\Calibration\mEGFPC1H2B_Noc\DE_W0001_P0001\DE_2_W0001_P0001_T0009\TR1_W0001_P0121\TR1_2_W0001_P0121_T0001_R1_P4_K1_Ch2-Ch1.zen	FA/ISS	20000	30.0	3		7	0	0	29.94	100000	2000	Scale	0	3.27	0	0.01	1.92	0	0.01	0.040999999999999995	0	1	1	0	1	97.455	5.688	0	1	97.455	5.688	0.9597	0.9543	1	0.9329999999999999	0.4328	0.635	1	0.0889	0.298	0.8938	0.0028	-0.043	0.038279	0.004855699999999999	0.020494	0.027222000000000003
94	TR1_2_W0001_P0121_T0001_R1_P5_K1_Ch2-Ch1.zen	20150130_STAG2gfpcf2_Prometa\MitoSys2\Calibration\mEGFPC1H2B_Noc\DE_W0001_P0001\DE_2_W0001_P0001_T0009\TR1_W0001_P0121\TR1_2_W0001_P0121_T0001_R1_P5_K1_Ch2-Ch1.zen	FA/ISS	20000	30.0	3		7	0	0	29.94	100000	2000	Scale	0	3.27	0	0.01	1.92	0	0.01	0.040999999999999995	0	1	1	0	1	125.652	8.549	0	1	125.652	8.549	1.0092	1.2971	1	0.9486	0.5922	0.7493	1	0.147	0.3813	0.9576	0.0648	0.1467	0.035231	0.0016612999999999999	0.01187	0.015413
95	TR1_2_W0001_P0136_T0001_R1_P1_K1_Ch2-Ch1.zen	20150130_STAG2gfpcf2_Prometa\MitoSys2\Calibration\mEGFPC1H2B_Noc\DE_W0001_P0001\DE_2_W0001_P0001_T0010\TR1_W0001_P0136\TR1_2_W0001_P0136_T0001_R1_P1_K1_Ch2-Ch1.zen	FA/ISS	20000	30.0	3		7	0	0	29.94	100000	2000	Scale	0	3.27	0	0.01	1.92	0	0.01	0.040999999999999995	0	1	1	0	1	252.012	591.744	0	1	252.012	591.744	1.0393	2.2084	1	0.9742	0.9932	0.9836	1	0.9635	0.9815	1.0129	2.1363	0.9654	0.013856	0.0021879	0.0015260999999999999	0.0011912000000000001
96	TR1_2_W0001_P0136_T0001_R1_P2_K1_Ch2-Ch1.zen	20150130_STAG2gfpcf2_Prometa\MitoSys2\Calibration\mEGFPC1H2B_Noc\DE_W0001_P0001\DE_2_W0001_P0001_T0010\TR1_W0001_P0136\TR1_2_W0001_P0136_T0001_R1_P2_K1_Ch2-Ch1.zen	FA/ISS	20000	30.0	3		7	0	0	29.94	100000	2000	Scale	0	3.27	0	0.01	1.92	0	0.01	0.040999999999999995	0	1	1	0	1	284.02299999999997	473.101	0	1	284.02299999999997	473.101	0.9336	2.3796	1	0.9771	0.9907	0.9839	1	0.9440000000000001	0.9715	0.9114	2.265	0.9558	0.012066	0.00074094	0.0030008	0.0046562
97	TR1_2_W0001_P0136_T0001_R1_P3_K1_Ch2-Ch1.zen	20150130_STAG2gfpcf2_Prometa\MitoSys2\Calibration\mEGFPC1H2B_Noc\DE_W0001_P0001\DE_2_W0001_P0001_T0010\TR1_W0001_P0136\TR1_2_W0001_P0136_T0001_R1_P3_K1_Ch2-Ch1.zen	FA/ISS	20000	30.0	3		7	0	0	29.94	100000	2000	Scale	0	3.27	0	0.01	1.92	0	0.01	0.040999999999999995	0	1	1	0	1	242.365	561.607	0	1	242.365	561.607	1.0044	3.2501	1	0.9732	0.9922	0.9826	1	0.96	0.9798	0.9775	3.1409	0.9627	0.014003999999999999	0.0021620999999999997	0.0011616	0.0013219000000000002
98	TR1_2_W0001_P0136_T0001_R1_P4_K1_Ch2-Ch1.zen	20150130_STAG2gfpcf2_Prometa\MitoSys2\Calibration\mEGFPC1H2B_Noc\DE_W0001_P0001\DE_2_W0001_P0001_T0010\TR1_W0001_P0136\TR1_2_W0001_P0136_T0001_R1_P4_K1_Ch2-Ch1.zen	FA/ISS	20000	30.0	3		7	0	0	29.94	100000	2000	Scale	0	3.27	0	0.01	1.92	0	0.01	0.040999999999999995	0	1	1	0	1	281.735	21.493000000000002	0	1	281.735	21.493000000000002	1.0934	1.0928	1	0.9768	0.8285	0.8996	1	0.2143	0.4628	1.0691	0.155	0.3687	0.010614	0.0018602	0.008468799999999999	0.013231999999999999
99	TR1_2_W0001_P0136_T0001_R1_P5_K1_Ch2-Ch1.zen	20150130_STAG2gfpcf2_Prometa\MitoSys2\Calibration\mEGFPC1H2B_Noc\DE_W0001_P0001\DE_2_W0001_P0001_T0010\TR1_W0001_P0136\TR1_2_W0001_P0136_T0001_R1_P5_K1_Ch2-Ch1.zen	FA/ISS	20000	30.0	3		7	0	0	29.94	100000	2000	Scale	0	3.27	0	0.01	1.92	0	0.01	0.040999999999999995	0	1	1	0	1	294.166	25.549	0	1	294.166	25.549	1.031	0.9827	1	0.9779	0.8552	0.9145	1	0.2789	0.5279	1.0085	0.1907	0.4477	0.011276999999999999	0.0015019	0.005492899999999999	0.016502
100	TR1_2_W0001_P0002_T0001_R1_P1_K1_Ch2-Ch1.zen	20150130_STAG2gfpcf2_Prometa\MitoSys2\Calibration\mEGFPC1H2B_Noc\DE_W0002_P0001\DE_2_W0002_P0001_T0001\TR1_W0001_P0002\TR1_2_W0001_P0002_T0001_R1_P1_K1_Ch2-Ch1.zen	FA/ISS	20000	30.0	3		7	0	0	29.94	100000	2000	Scale	0	3.27	0	0.01	1.92	0	0.01	0.040999999999999995	0	1	1	0	1	515.0840000000001	197.545	0	1	515.0840000000001	197.545	0.9974	2.5705	1	0.9873	0.9783	0.9828	1	0.7759999999999999	0.8803	0.9847	2.0981	0.8639	0.0067209999999999995	0.00065765	0.0014834000000000002	0.0016469999999999998
101	TR1_2_W0001_P0002_T0001_R1_P2_K1_Ch2-Ch1.zen	20150130_STAG2gfpcf2_Prometa\MitoSys2\Calibration\mEGFPC1H2B_Noc\DE_W0002_P0001\DE_2_W0002_P0001_T0001\TR1_W0001_P0002\TR1_2_W0001_P0002_T0001_R1_P2_K1_Ch2-Ch1.zen	FA/ISS	20000	30.0	3		7	0	0	29.94	100000	2000	Scale	0	3.27	0	0.01	1.92	0	0.01	0.040999999999999995	0	1	1	0	1	346.45599999999996	151.851	0	1	346.45599999999996	151.851	1.0218	2.0221	1	0.9812	0.9728	0.977	1	0.809	0.8991	1.0028	1.675	0.8771	0.0079797	0.00099967	0.0010222999999999999	0.002091
102	TR1_2_W0001_P0002_T0001_R1_P3_K1_Ch2-Ch1.zen	20150130_STAG2gfpcf2_Prometa\MitoSys2\Calibration\mEGFPC1H2B_Noc\DE_W0002_P0001\DE_2_W0002_P0001_T0001\TR1_W0001_P0002\TR1_2_W0001_P0002_T0001_R1_P3_K1_Ch2-Ch1.zen	FA/ISS	20000	30.0	3		7	0	0	29.94	100000	2000	Scale	0	3.27	0	0.01	1.92	0	0.01	0.040999999999999995	0	1	1	0	1	435.098	141.826	0	1	435.098	141.826	1.0156	2.1547	1	0.985	0.9705	0.9778	1	0.7445	0.8624	1.0005	1.6798	0.8411	0.008257899999999999	0.00046549	0.0017146000000000002	0.0025775999999999998
103	TR1_2_W0001_P0002_T0001_R1_P4_K1_Ch2-Ch1.zen	20150130_STAG2gfpcf2_Prometa\MitoSys2\Calibration\mEGFPC1H2B_Noc\DE_W0002_P0001\DE_2_W0002_P0001_T0001\TR1_W0001_P0002\TR1_2_W0001_P0002_T0001_R1_P4_K1_Ch2-Ch1.zen	FA/ISS	20000	30.0	3		7	0	0	29.94	100000	2000	Scale	0	3.27	0	0.01	1.92	0	0.01	0.040999999999999995	0	1	1	0	1	406.4	20.65	0	1	406.4	20.65	1.0565	1.4085	1	0.9840000000000001	0.8208	0.8987	1	0.0372	0.1857	1.0399	0.0396	0.0909	0.00908	0.0012772	0.010879	0.019795
104	TR1_2_W0001_P0002_T0001_R1_P5_K1_Ch2-Ch1.zen	20150130_STAG2gfpcf2_Prometa\MitoSys2\Calibration\mEGFPC1H2B_Noc\DE_W0002_P0001\DE_2_W0002_P0001_T0001\TR1_W0001_P0002\TR1_2_W0001_P0002_T0001_R1_P5_K1_Ch2-Ch1.zen	FA/ISS	20000	30.0	3		7	0	0	29.94	100000	2000	Scale	0	3.27	0	0.01	1.92	0	0.01	0.040999999999999995	0	1	1	0	1	435.681	19.135	0	1	435.681	19.135	0.9996	1.0138	1	0.985	0.8092	0.8928	1	0.0044	0.066	0.9846	0.0007	-0.0342	0.0087359	0.00033955	0.015519999999999999	0.0075947
105	TR1_2_W0001_P0032_T0001_R1_P1_K1_Ch2-Ch1.zen	20150130_STAG2gfpcf2_Prometa\MitoSys2\Calibration\mEGFPC1H2B_Noc\DE_W0002_P0001\DE_2_W0002_P0001_T0003\TR1_W0001_P0032\TR1_2_W0001_P0032_T0001_R1_P1_K1_Ch2-Ch1.zen	FA/ISS	20000	30.0	3		7	0	0	29.94	100000	2000	Scale	0	3.27	0	0.01	1.92	0	0.01	0.040999999999999995	0	1	1	0	1	369.98	138.205	0	1	369.98	138.205	0.9744	2.0787	1	0.9824	0.9702	0.9763	1	0.7768	0.8809	0.9570000000000001	1.6732	0.8582	0.0099246	0.00063621	0.0013164000000000001	0.0027564
106	TR1_2_W0001_P0032_T0001_R1_P2_K1_Ch2-Ch1.zen	20150130_STAG2gfpcf2_Prometa\MitoSys2\Calibration\mEGFPC1H2B_Noc\DE_W0002_P0001\DE_2_W0002_P0001_T0003\TR1_W0001_P0032\TR1_2_W0001_P0032_T0001_R1_P2_K1_Ch2-Ch1.zen	FA/ISS	20000	30.0	3		7	0	0	29.94	100000	2000	Scale	0	3.27	0	0.01	1.92	0	0.01	0.040999999999999995	0	1	1	0	1	457.25199999999995	164.46200000000002	0	1	457.25199999999995	164.46200000000002	1.0057	2.7805	1	0.9858	0.9736	0.9797	1	0.7586	0.8703	0.9914	2.233	0.8509	0.0076105	0.00062163	0.0019366	0.0031607
107	TR1_2_W0001_P0032_T0001_R1_P3_K1_Ch2-Ch1.zen	20150130_STAG2gfpcf2_Prometa\MitoSys2\Calibration\mEGFPC1H2B_Noc\DE_W0002_P0001\DE_2_W0002_P0001_T0003\TR1_W0001_P0032\TR1_2_W0001_P0032_T0001_R1_P3_K1_Ch2-Ch1.zen	FA/ISS	20000	30.0	3		7	0	0	29.94	100000	2000	Scale	0	3.27	0	0.01	1.92	0	0.01	0.040999999999999995	0	1	1	0	1	457.959	129.60399999999998	0	1	457.959	129.60399999999998	1.0131	1.9559	1	0.9858	0.968	0.9769	1	0.7108	0.8426	0.9988	1.4598	0.8206	0.007468300000000001	0.0004257	0.0029118000000000004	0.0037868000000000003
108	TR1_2_W0001_P0032_T0001_R1_P4_K1_Ch2-Ch1.zen	20150130_STAG2gfpcf2_Prometa\MitoSys2\Calibration\mEGFPC1H2B_Noc\DE_W0002_P0001\DE_2_W0002_P0001_T0003\TR1_W0001_P0032\TR1_2_W0001_P0032_T0001_R1_P4_K1_Ch2-Ch1.zen	FA/ISS	20000	30.0	3		7	0	0	29.94	100000	2000	Scale	0	3.27	0	0.01	1.92	0	0.01	0.040999999999999995	0	1	1	0	1	358.60699999999997	15.908	0	1	358.60699999999997	15.908	1.0237	1.0226	1	0.9818	0.7729	0.8711	1	0.0057	0.0755	1.0053	0.002	-0.0449	0.014015999999999999	0.0010431	0.012979	0.010934000000000001
109	TR1_2_W0001_P0032_T0001_R1_P5_K1_Ch2-Ch1.zen	20150130_STAG2gfpcf2_Prometa\MitoSys2\Calibration\mEGFPC1H2B_Noc\DE_W0002_P0001\DE_2_W0002_P0001_T0003\TR1_W0001_P0032\TR1_2_W0001_P0032_T0001_R1_P5_K1_Ch2-Ch1.zen	FA/ISS	20000	30.0	3		7	0	0	29.94	100000	2000	Scale	0	3.27	0	0.01	1.92	0	0.01	0.040999999999999995	0	1	1	0	1	241.247	15.267000000000001	0	1	241.247	15.267000000000001	1.0617	1.8161	1	0.9731	0.7587	0.8590000000000001	1	0.1189	0.3362	1.0339	0.1917	0.2043	0.014764	0.0025953000000000005	0.016484	0.029812
110	TR1_2_W0001_P0047_T0001_R1_P1_K1_Ch2-Ch1.zen	20150130_STAG2gfpcf2_Prometa\MitoSys2\Calibration\mEGFPC1H2B_Noc\DE_W0002_P0001\DE_2_W0002_P0001_T0004\TR1_W0001_P0047\TR1_2_W0001_P0047_T0001_R1_P1_K1_Ch2-Ch1.zen	FA/ISS	20000	30.0	3		7	0	0	29.94	100000	2000	Scale	0	3.27	0	0.01	1.92	0	0.01	0.040999999999999995	0	1	1	0	1	352.814	167.28599999999997	0	1	352.814	167.28599999999997	1.0101	1.8729	1	0.9816	0.9749	0.9782	1	0.8191	0.9048	0.9915	1.5652	0.8839	0.009383200000000001	0.00045839	0.0038380000000000003	0.004227300000000001
111	TR1_2_W0001_P0047_T0001_R1_P2_K1_Ch2-Ch1.zen	20150130_STAG2gfpcf2_Prometa\MitoSys2\Calibration\mEGFPC1H2B_Noc\DE_W0002_P0001\DE_2_W0002_P0001_T0004\TR1_W0001_P0047\TR1_2_W0001_P0047_T0001_R1_P2_K1_Ch2-Ch1.zen	FA/ISS	20000	30.0	3		7	0	0	29.94	100000	2000	Scale	0	3.27	0	0.01	1.92	0	0.01	0.040999999999999995	0	1	1	0	1	339.49300000000005	180.588	0	1	339.49300000000005	180.588	1.0079	2.0975	1	0.9808	0.9772	0.9790000000000001	1	0.8412	0.917	0.9886	1.8025	0.8968	0.0098306	0.0012701	0.00055186	0.0027851
112	TR1_2_W0001_P0047_T0001_R1_P3_K1_Ch2-Ch1.zen	20150130_STAG2gfpcf2_Prometa\MitoSys2\Calibration\mEGFPC1H2B_Noc\DE_W0002_P0001\DE_2_W0002_P0001_T0004\TR1_W0001_P0047\TR1_2_W0001_P0047_T0001_R1_P3_K1_Ch2-Ch1.zen	FA/ISS	20000	30.0	3		7	0	0	29.94	100000	2000	Scale	0	3.27	0	0.01	1.92	0	0.01	0.040999999999999995	0	1	1	0	1	331.986	173.668	0	1	331.986	173.668	1.0132	2.0543	1	0.9804	0.9764	0.9784	1	0.8393	0.9159999999999999	0.9935	1.7608	0.8952	0.009852	0.0011300999999999998	0.0010475999999999999	0.0020588
113	TR1_2_W0001_P0047_T0001_R1_P4_K1_Ch2-Ch1.zen	20150130_STAG2gfpcf2_Prometa\MitoSys2\Calibration\mEGFPC1H2B_Noc\DE_W0002_P0001\DE_2_W0002_P0001_T0004\TR1_W0001_P0047\TR1_2_W0001_P0047_T0001_R1_P4_K1_Ch2-Ch1.zen	FA/ISS	20000	30.0	3		7	0	0	29.94	100000	2000	Scale	0	3.27	0	0.01	1.92	0	0.01	0.040999999999999995	0	1	1	0	1	316.41700000000003	14.857999999999999	0	1	316.41700000000003	14.857999999999999	1.0302	1.0272	1	0.9794	0.7581	0.8617	1	0.0163	0.1275	1.0093	0.0	-0.0018	0.011424	0.00060299	0.0067778000000000005	0.011337
114	TR1_2_W0001_P0047_T0001_R1_P5_K1_Ch2-Ch1.zen	20150130_STAG2gfpcf2_Prometa\MitoSys2\Calibration\mEGFPC1H2B_Noc\DE_W0002_P0001\DE_2_W0002_P0001_T0004\TR1_W0001_P0047\TR1_2_W0001_P0047_T0001_R1_P5_K1_Ch2-Ch1.zen	FA/ISS	20000	30.0	3		7	0	0	29.94	100000	2000	Scale	0	3.27	0	0.01	1.92	0	0.01	0.040999999999999995	0	1	1	0	1	303.893	14.097000000000001	0	1	303.893	14.097000000000001	1.048	1.0581	1	0.9786	0.7458	0.8543	1	0.0134	0.1157	1.0261	0.0001	-0.0204	0.011637999999999999	0.00082306	0.011944	0.01915
115	TR1_2_W0001_P0092_T0001_R1_P1_K1_Ch2-Ch1.zen	20150130_STAG2gfpcf2_Prometa\MitoSys2\Calibration\mEGFPC1H2B_Noc\DE_W0002_P0001\DE_2_W0002_P0001_T0007\TR1_W0001_P0092\TR1_2_W0001_P0092_T0001_R1_P1_K1_Ch2-Ch1.zen	FA/ISS	20000	30.0	3		7	0	0	29.94	100000	2000	Scale	0	3.27	0	0.01	1.92	0	0.01	0.040999999999999995	0	1	1	0	1	456.55	162.245	0	1	456.55	162.245	1.0199	2.3247	1	0.9857	0.9742	0.9799	1	0.7642	0.8736	1.0055	1.8593	0.8545	0.0074241	0.00089594	0.0014323	0.0027129999999999997
116	TR1_2_W0001_P0092_T0001_R1_P2_K1_Ch2-Ch1.zen	20150130_STAG2gfpcf2_Prometa\MitoSys2\Calibration\mEGFPC1H2B_Noc\DE_W0002_P0001\DE_2_W0002_P0001_T0007\TR1_W0001_P0092\TR1_2_W0001_P0092_T0001_R1_P2_K1_Ch2-Ch1.zen	FA/ISS	20000	30.0	3		7	0	0	29.94	100000	2000	Scale	0	3.27	0	0.01	1.92	0	0.01	0.040999999999999995	0	1	1	0	1	442.966	163.036	0	1	442.966	163.036	1.0074	2.2314	1	0.9853	0.9741	0.9797	1	0.7693	0.8767	0.9927	1.7926	0.8572	0.0076661	0.00058828	0.0023055	0.0021346
117	TR1_2_W0001_P0092_T0001_R1_P3_K1_Ch2-Ch1.zen	20150130_STAG2gfpcf2_Prometa\MitoSys2\Calibration\mEGFPC1H2B_Noc\DE_W0002_P0001\DE_2_W0002_P0001_T0007\TR1_W0001_P0092\TR1_2_W0001_P0092_T0001_R1_P3_K1_Ch2-Ch1.zen	FA/ISS	20000	30.0	3		7	0	0	29.94	100000	2000	Scale	0	3.27	0	0.01	1.92	0	0.01	0.040999999999999995	0	1	1	0	1	413.131	211.75799999999998	0	1	413.131	211.75799999999998	1.0201	2.338	1	0.9842	0.9797	0.982	1	0.8292	0.9104	1.0041	1.9989	0.893	0.0085771	0.00061649	0.0017774999999999998	0.0026379000000000003
118	TR1_2_W0001_P0092_T0001_R1_P4_K1_Ch2-Ch1.zen	20150130_STAG2gfpcf2_Prometa\MitoSys2\Calibration\mEGFPC1H2B_Noc\DE_W0002_P0001\DE_2_W0002_P0001_T0007\TR1_W0001_P0092\TR1_2_W0001_P0092_T0001_R1_P4_K1_Ch2-Ch1.zen	FA/ISS	20000	30.0	3		7	0	0	29.94	100000	2000	Scale	0	3.27	0	0.01	1.92	0	0.01	0.040999999999999995	0	1	1	0	1	314.111	15.164000000000001	0	1	314.111	15.164000000000001	1.05	1.0949	1	0.9793	0.7624	0.8640000000000001	1	0.0227	0.1495	1.0287	0.0016	0.0224	0.012191	0.0012563	0.0075951000000000005	0.017572
119	TR1_2_W0001_P0092_T0001_R1_P5_K1_Ch2-Ch1.zen	20150130_STAG2gfpcf2_Prometa\MitoSys2\Calibration\mEGFPC1H2B_Noc\DE_W0002_P0001\DE_2_W0002_P0001_T0007\TR1_W0001_P0092\TR1_2_W0001_P0092_T0001_R1_P5_K1_Ch2-Ch1.zen	FA/ISS	20000	30.0	3		7	0	0	29.94	100000	2000	Scale	0	3.27	0	0.01	1.92	0	0.01	0.040999999999999995	0	1	1	0	1	321.22	14.505999999999998	0	1	321.22	14.505999999999998	0.9965	1.0062	1	0.9797	0.7527	0.8588	1	0.0085	0.0922	0.9763	0.0012	-0.0398	0.013722	0.00098534	0.019624000000000003	0.014230000000000001
120	TR1_2_W0001_P0122_T0001_R1_P1_K1_Ch2-Ch1.zen	20150130_STAG2gfpcf2_Prometa\MitoSys2\Calibration\mEGFPC1H2B_Noc\DE_W0002_P0001\DE_2_W0002_P0001_T0009\TR1_W0001_P0122\TR1_2_W0001_P0122_T0001_R1_P1_K1_Ch2-Ch1.zen	FA/ISS	20000	30.0	3		7	0	0	29.94	100000	2000	Scale	0	3.27	0	0.01	1.92	0	0.01	0.040999999999999995	0	1	1	0	1	509.458	138.963	0	1	509.458	138.963	1.0296	1.6318	1	0.9872	0.9713	0.9792	1	0.7114	0.8431	1.0166	1.2	0.8233	0.0064754999999999995	0.00042388	0.00092048	0.0018637
121	TR1_2_W0001_P0122_T0001_R1_P2_K1_Ch2-Ch1.zen	20150130_STAG2gfpcf2_Prometa\MitoSys2\Calibration\mEGFPC1H2B_Noc\DE_W0002_P0001\DE_2_W0002_P0001_T0009\TR1_W0001_P0122\TR1_2_W0001_P0122_T0001_R1_P2_K1_Ch2-Ch1.zen	FA/ISS	20000	30.0	3		7	0	0	29.94	100000	2000	Scale	0	3.27	0	0.01	1.92	0	0.01	0.040999999999999995	0	1	1	0	1	704.53	200.50400000000002	0	1	704.53	200.50400000000002	0.9822	2.6461	1	0.9907	0.9794	0.9851	1	0.7141	0.8443	0.973	2.0512	0.8301	0.00442	0.00064778	0.00087794	0.0022313000000000003
122	TR1_2_W0001_P0122_T0001_R1_P3_K1_Ch2-Ch1.zen	20150130_STAG2gfpcf2_Prometa\MitoSys2\Calibration\mEGFPC1H2B_Noc\DE_W0002_P0001\DE_2_W0002_P0001_T0009\TR1_W0001_P0122\TR1_2_W0001_P0122_T0001_R1_P3_K1_Ch2-Ch1.zen	FA/ISS	20000	30.0	3		7	0	0	29.94	100000	2000	Scale	0	3.27	0	0.01	1.92	0	0.01	0.040999999999999995	0	1	1	0	1	716.154	158.889	0	1	716.154	158.889	1.0069	1.7730000000000001	1	0.9909	0.9748	0.9828	1	0.6507	0.8059999999999999	0.9978	1.2324	0.7897	0.0046467	0.00040302	0.00058753	0.0019039999999999999
123	TR1_2_W0001_P0122_T0001_R1_P4_K1_Ch2-Ch1.zen	20150130_STAG2gfpcf2_Prometa\MitoSys2\Calibration\mEGFPC1H2B_Noc\DE_W0002_P0001\DE_2_W0002_P0001_T0009\TR1_W0001_P0122\TR1_2_W0001_P0122_T0001_R1_P4_K1_Ch2-Ch1.zen	FA/ISS	20000	30.0	3		7	0	0	29.94	100000	2000	Scale	0	3.27	0	0.01	1.92	0	0.01	0.040999999999999995	0	1	1	0	1	570.304	26.061	0	1	570.304	26.061	1.0232	1.0344	1	0.9886	0.858	0.9209999999999999	1	0.0105	0.1024	1.0116	0.0012	0.0285	0.0063002	0.00046033	0.0019988	0.0074889
124	TR1_2_W0001_P0122_T0001_R1_P5_K1_Ch2-Ch1.zen	20150130_STAG2gfpcf2_Prometa\MitoSys2\Calibration\mEGFPC1H2B_Noc\DE_W0002_P0001\DE_2_W0002_P0001_T0009\TR1_W0001_P0122\TR1_2_W0001_P0122_T0001_R1_P5_K1_Ch2-Ch1.zen	FA/ISS	20000	30.0	3		7	0	0	29.94	100000	2000	Scale	0	3.27	0	0.01	1.92	0	0.01	0.040999999999999995	0	1	1	0	1	449.52099999999996	22.584	0	1	449.52099999999996	22.584	1.0325	1.2178	1	0.9855	0.8362	0.9078	1	0.0335	0.18	1.0177	0.0263	0.0937	0.0063492	0.00068618	0.0039293	0.014230000000000001
125	TR1_2_W0001_P0137_T0001_R1_P1_K1_Ch2-Ch1.zen	20150130_STAG2gfpcf2_Prometa\MitoSys2\Calibration\mEGFPC1H2B_Noc\DE_W0002_P0001\DE_2_W0002_P0001_T0010\TR1_W0001_P0137\TR1_2_W0001_P0137_T0001_R1_P1_K1_Ch2-Ch1.zen	FA/ISS	20000	30.0	3		7	0	0	29.94	100000	2000	Scale	0	3.27	0	0.01	1.92	0	0.01	0.040999999999999995	0	1	1	0	1	763.02	200.555	0	1	763.02	200.555	1.0138	1.8836	1	0.9914	0.9797	0.9856	1	0.6971	0.8343	1.0052	1.3936	0.8206	0.0043975	0.00036237	0.0018541	0.0018995000000000001
126	TR1_2_W0001_P0137_T0001_R1_P2_K1_Ch2-Ch1.zen	20150130_STAG2gfpcf2_Prometa\MitoSys2\Calibration\mEGFPC1H2B_Noc\DE_W0002_P0001\DE_2_W0002_P0001_T0010\TR1_W0001_P0137\TR1_2_W0001_P0137_T0001_R1_P2_K1_Ch2-Ch1.zen	FA/ISS	20000	30.0	3		7	0	0	29.94	100000	2000	Scale	0	3.27	0	0.01	1.92	0	0.01	0.040999999999999995	0	1	1	0	1	734.535	191.715	0	1	734.535	191.715	1.0054	2.0276	1	0.9911	0.9788	0.9849	1	0.6947	0.8327	0.9965	1.5035	0.8184	0.004693800000000001	0.00064119	0.0003978	0.0030326999999999997
127	TR1_2_W0001_P0137_T0001_R1_P3_K1_Ch2-Ch1.zen	20150130_STAG2gfpcf2_Prometa\MitoSys2\Calibration\mEGFPC1H2B_Noc\DE_W0002_P0001\DE_2_W0002_P0001_T0010\TR1_W0001_P0137\TR1_2_W0001_P0137_T0001_R1_P3_K1_Ch2-Ch1.zen	FA/ISS	20000	30.0	3		7	0	0	29.94	100000	2000	Scale	0	3.27	0	0.01	1.92	0	0.01	0.040999999999999995	0	1	1	0	1	716.0419999999999	195.923	0	1	716.0419999999999	195.923	1.0068	2.3619	1	0.9909	0.9785	0.9846	1	0.698	0.8344	0.9976	1.7731	0.8198	0.0048084	0.00067465	0.00069941	0.0021685
128	TR1_2_W0001_P0137_T0001_R1_P4_K1_Ch2-Ch1.zen	20150130_STAG2gfpcf2_Prometa\MitoSys2\Calibration\mEGFPC1H2B_Noc\DE_W0002_P0001\DE_2_W0002_P0001_T0010\TR1_W0001_P0137\TR1_2_W0001_P0137_T0001_R1_P4_K1_Ch2-Ch1.zen	FA/ISS	20000	30.0	3		7	0	0	29.94	100000	2000	Scale	0	3.27	0	0.01	1.92	0	0.01	0.040999999999999995	0	1	1	0	1	535.07	24.153000000000002	0	1	535.07	24.153000000000002	0.9458	1.0127	1	0.9877	0.8464	0.9143	1	0.0088	0.0917	0.9338	0.0009	0.0116	0.006491299999999999	0.0010810000000000001	0.0033491999999999997	0.021598
129	TR1_2_W0001_P0137_T0001_R1_P5_K1_Ch2-Ch1.zen	20150130_STAG2gfpcf2_Prometa\MitoSys2\Calibration\mEGFPC1H2B_Noc\DE_W0002_P0001\DE_2_W0002_P0001_T0010\TR1_W0001_P0137\TR1_2_W0001_P0137_T0001_R1_P5_K1_Ch2-Ch1.zen	FA/ISS	20000	30.0	3		7	0	0	29.94	100000	2000	Scale	0	3.27	0	0.01	1.92	0	0.01	0.040999999999999995	0	1	1	0	1	557.026	30.081	0	1	557.026	30.081	1.0842	2.103	1	0.9882	0.8713	0.9279	1	0.0581	0.2118	1.0719	0.1501	0.1444	0.0060769	0.00098847	0.0060045	0.016396
130	TR1_2_W0001_P0003_T0001_R1_P1_K1_Ch2-Ch1.zen	20150130_STAG2gfpcf2_Prometa\MitoSys2\Calibration\mEGFPC1H2B_Noc\DE_W0003_P0001\DE_2_W0003_P0001_T0001\TR1_W0001_P0003\TR1_2_W0001_P0003_T0001_R1_P1_K1_Ch2-Ch1.zen	FA/ISS	20000	30.0	3		7	0	0	29.94	100000	2000	Scale	0	3.27	0	0.01	1.92	0	0.01	0.040999999999999995	0	1	1	0	1	840.5989999999999	176.75	0	1	840.5989999999999	176.75	1.0049	1.6463	1	0.9922	0.9775	0.9848	1	0.6356	0.7966	0.9971	1.1162	0.7822	0.0036685000000000003	0.00031602	0.0017648	0.0017538
131	TR1_2_W0001_P0003_T0001_R1_P2_K1_Ch2-Ch1.zen	20150130_STAG2gfpcf2_Prometa\MitoSys2\Calibration\mEGFPC1H2B_Noc\DE_W0003_P0001\DE_2_W0003_P0001_T0001\TR1_W0001_P0003\TR1_2_W0001_P0003_T0001_R1_P2_K1_Ch2-Ch1.zen	FA/ISS	20000	30.0	3		7	0	0	29.94	100000	2000	Scale	0	3.27	0	0.01	1.92	0	0.01	0.040999999999999995	0	1	1	0	1	1200.732	174.644	0	1	1200.732	174.644	1.003	1.2872	1	0.9946	0.9779	0.9862	1	0.5124	0.7154	0.9976	0.6956	0.7024	0.0023636	0.00031401	0.00047384	0.0021149999999999997
132	TR1_2_W0001_P0003_T0001_R1_P3_K1_Ch2-Ch1.zen	20150130_STAG2gfpcf2_Prometa\MitoSys2\Calibration\mEGFPC1H2B_Noc\DE_W0003_P0001\DE_2_W0003_P0001_T0001\TR1_W0001_P0003\TR1_2_W0001_P0003_T0001_R1_P3_K1_Ch2-Ch1.zen	FA/ISS	20000	30.0	3		7	0	0	29.94	100000	2000	Scale	0	3.27	0	0.01	1.92	0	0.01	0.040999999999999995	0	1	1	0	1	1170.389	205.40200000000002	0	1	1170.389	205.40200000000002	1.0029	1.7825	1	0.9944	0.9806	0.9875	1	0.5745	0.7568	0.9973	1.1305	0.745	0.0024381	0.00035139	0.00032622	0.0023389
133	TR1_2_W0001_P0003_T0001_R1_P4_K1_Ch2-Ch1.zen	20150130_STAG2gfpcf2_Prometa\MitoSys2\Calibration\mEGFPC1H2B_Noc\DE_W0003_P0001\DE_2_W0003_P0001_T0001\TR1_W0001_P0003\TR1_2_W0001_P0003_T0001_R1_P4_K1_Ch2-Ch1.zen	FA/ISS	20000	30.0	3		7	0	0	29.94	100000	2000	Scale	0	3.27	0	0.01	1.92	0	0.01	0.040999999999999995	0	1	1	0	1	1186.257	50.451	0	1	1186.257	50.451	1.0205	1.0239	1	0.9945	0.9253	0.9592	1	0.0013	0.0357	1.0149	-0.0	-0.0024	0.0027329	9.432100000000001e-05	0.004841300000000001	0.0022143
134	TR1_2_W0001_P0003_T0001_R1_P5_K1_Ch2-Ch1.zen	20150130_STAG2gfpcf2_Prometa\MitoSys2\Calibration\mEGFPC1H2B_Noc\DE_W0003_P0001\DE_2_W0003_P0001_T0001\TR1_W0001_P0003\TR1_2_W0001_P0003_T0001_R1_P5_K1_Ch2-Ch1.zen	FA/ISS	20000	30.0	3		7	0	0	29.94	100000	2000	Scale	0	3.27	0	0.01	1.92	0	0.01	0.040999999999999995	0	1	1	0	1	781.794	38.04	0	1	781.794	38.04	0.9318	1.0979	1	0.9916	0.9012	0.9454	1	0.0258	0.1542	0.9238	0.0264	0.1031	0.0039423	0.00051007	0.0049061999999999995	0.010431000000000001
135	TR1_2_W0001_P0004_T0001_R1_P1_K1_Ch2-Ch1.zen	20150130_STAG2gfpcf2_Prometa\MitoSys2\Calibration\mEGFPC1H2B_Noc\DE_W0004_P0001\DE_2_W0004_P0001_T0001\TR1_W0001_P0004\TR1_2_W0001_P0004_T0001_R1_P1_K1_Ch2-Ch1.zen	FA/ISS	20000	30.0	3		7	0	0	29.94	100000	2000	Scale	0	3.27	0	0.01	1.92	0	0.01	0.040999999999999995	0	1	1	0	1	256.001	115.699	0	1	256.001	115.699	1.03	1.567	1	0.9746	0.966	0.9703	1	0.8218	0.9064	1.0042	1.2887	0.8779	0.012883000000000002	0.0013811	0.00037527	0.0028250999999999997
136	TR1_2_W0001_P0004_T0001_R1_P2_K1_Ch2-Ch1.zen	20150130_STAG2gfpcf2_Prometa\MitoSys2\Calibration\mEGFPC1H2B_Noc\DE_W0004_P0001\DE_2_W0004_P0001_T0001\TR1_W0001_P0004\TR1_2_W0001_P0004_T0001_R1_P2_K1_Ch2-Ch1.zen	FA/ISS	20000	30.0	3		7	0	0	29.94	100000	2000	Scale	0	3.27	0	0.01	1.92	0	0.01	0.040999999999999995	0	1	1	0	1	238.86700000000002	171.06599999999997	0	1	238.86700000000002	171.06599999999997	1.0126	2.4697	1	0.9728	0.9748	0.9738	1	0.8753	0.9354	0.9852	2.1904	0.91	0.014015999999999999	0.0014838	0.0013323	0.0022698
137	TR1_2_W0001_P0004_T0001_R1_P3_K1_Ch2-Ch1.zen	20150130_STAG2gfpcf2_Prometa\MitoSys2\Calibration\mEGFPC1H2B_Noc\DE_W0004_P0001\DE_2_W0004_P0001_T0001\TR1_W0001_P0004\TR1_2_W0001_P0004_T0001_R1_P3_K1_Ch2-Ch1.zen	FA/ISS	20000	30.0	3		7	0	0	29.94	100000	2000	Scale	0	3.27	0	0.01	1.92	0	0.01	0.040999999999999995	0	1	1	0	1	224.303	211.082	0	1	224.303	211.082	1.0102	2.5916	1	0.971	0.9796	0.9753	1	0.9044	0.9509	0.9811	2.3711	0.9269	0.013922	0.001384	0.00080595	0.0024495999999999997
138	TR1_2_W0001_P0004_T0001_R1_P4_K1_Ch2-Ch1.zen	20150130_STAG2gfpcf2_Prometa\MitoSys2\Calibration\mEGFPC1H2B_Noc\DE_W0004_P0001\DE_2_W0004_P0001_T0001\TR1_W0001_P0004\TR1_2_W0001_P0004_T0001_R1_P4_K1_Ch2-Ch1.zen	FA/ISS	20000	30.0	3		7	0	0	29.94	100000	2000	Scale	0	3.27	0	0.01	1.92	0	0.01	0.040999999999999995	0	1	1	0	1	78.416	8.065	0	1	78.416	8.065	0.9755	1.2136	1	0.9182	0.5791	0.7291	1	0.3601	0.5995	0.8948	0.2096	0.3453	0.03249	0.0056391	0.0054518	0.043407999999999995
139	TR1_2_W0001_P0004_T0001_R1_P5_K1_Ch2-Ch1.zen	20150130_STAG2gfpcf2_Prometa\MitoSys2\Calibration\mEGFPC1H2B_Noc\DE_W0004_P0001\DE_2_W0004_P0001_T0001\TR1_W0001_P0004\TR1_2_W0001_P0004_T0001_R1_P5_K1_Ch2-Ch1.zen	FA/ISS	20000	30.0	3		7	0	0	29.94	100000	2000	Scale	0	3.27	0	0.01	1.92	0	0.01	0.040999999999999995	0	1	1	0	1	18.232	2.2230000000000003	0	1	18.232	2.2230000000000003	0.9521	1.0088	1	0.6722	0.0184	0.1108	1	0.4415	0.6643	0.6326	0.0352	-0.1645	0.031737	0.018175	-0.0024010000000000004	0.078235
140	TR1_2_W0001_P0019_T0001_R1_P1_K1_Ch2-Ch1.zen	20150130_STAG2gfpcf2_Prometa\MitoSys2\Calibration\mEGFPC1H2B_Noc\DE_W0004_P0001\DE_2_W0004_P0001_T0002\TR1_W0001_P0019\TR1_2_W0001_P0019_T0001_R1_P1_K1_Ch2-Ch1.zen	FA/ISS	20000	30.0	3		7	0	0	29.94	100000	2000	Scale	0	3.27	0	0.01	1.92	0	0.01	0.040999999999999995	0	1	1	0	1	819.748	208.166	0	1	819.748	208.166	1.0032	2.3777	1	0.992	0.9797	0.9859	1	0.6771	0.8218	0.9952	1.7538	0.8084	0.0040914	0.00039862	0.0011710000000000002	0.001813
141	TR1_2_W0001_P0019_T0001_R1_P2_K1_Ch2-Ch1.zen	20150130_STAG2gfpcf2_Prometa\MitoSys2\Calibration\mEGFPC1H2B_Noc\DE_W0004_P0001\DE_2_W0004_P0001_T0002\TR1_W0001_P0019\TR1_2_W0001_P0019_T0001_R1_P2_K1_Ch2-Ch1.zen	FA/ISS	20000	30.0	3		7	0	0	29.94	100000	2000	Scale	0	3.27	0	0.01	1.92	0	0.01	0.040999999999999995	0	1	1	0	1	757.173	240.112	0	1	757.173	240.112	1.0044	2.3434	1	0.9914	0.982	0.9867	1	0.7313	0.8543	0.9958	1.8253	0.8416	0.0043912	0.00025379	0.0018	0.0022440000000000003
142	TR1_2_W0001_P0019_T0001_R1_P3_K1_Ch2-Ch1.zen	20150130_STAG2gfpcf2_Prometa\MitoSys2\Calibration\mEGFPC1H2B_Noc\DE_W0004_P0001\DE_2_W0004_P0001_T0002\TR1_W0001_P0019\TR1_2_W0001_P0019_T0001_R1_P3_K1_Ch2-Ch1.zen	FA/ISS	20000	30.0	3		7	0	0	29.94	100000	2000	Scale	0	3.27	0	0.01	1.92	0	0.01	0.040999999999999995	0	1	1	0	1	761.816	255.233	0	1	761.816	255.233	1.0119	2.6022	1	0.9914	0.9831	0.9873	1	0.7453	0.8624	1.0033	2.0655	0.8503	0.0045131	0.00066829	0.00069186	0.0020701
143	TR1_2_W0001_P0019_T0001_R1_P4_K1_Ch2-Ch1.zen	20150130_STAG2gfpcf2_Prometa\MitoSys2\Calibration\mEGFPC1H2B_Noc\DE_W0004_P0001\DE_2_W0004_P0001_T0002\TR1_W0001_P0019\TR1_2_W0001_P0019_T0001_R1_P4_K1_Ch2-Ch1.zen	FA/ISS	20000	30.0	3		7	0	0	29.94	100000	2000	Scale	0	3.27	0	0.01	1.92	0	0.01	0.040999999999999995	0	1	1	0	1	706.255	30.965	0	1	706.255	30.965	0.9957	1.0087	1	0.9908	0.8798	0.9336	1	0.0042	0.0645	0.9865	0.0	0.0025	0.0053842	0.00036502	0.0025603	0.0081785
144	TR1_2_W0001_P0019_T0001_R1_P5_K1_Ch2-Ch1.zen	20150130_STAG2gfpcf2_Prometa\MitoSys2\Calibration\mEGFPC1H2B_Noc\DE_W0004_P0001\DE_2_W0004_P0001_T0002\TR1_W0001_P0019\TR1_2_W0001_P0019_T0001_R1_P5_K1_Ch2-Ch1.zen	FA/ISS	20000	30.0	3		7	0	0	29.94	100000	2000	Scale	0	3.27	0	0.01	1.92	0	0.01	0.040999999999999995	0	1	1	0	1	618.127	27.713	0	1	618.127	27.713	1.0015	1.0115	1	0.9894	0.8662	0.9258	1	0.0073	0.0852	0.9909	0.0004	0.0158	0.0061025	0.00057295	0.0035389	0.009414
145	TR1_2_W0001_P0034_T0001_R1_P1_K1_Ch2-Ch1.zen	20150130_STAG2gfpcf2_Prometa\MitoSys2\Calibration\mEGFPC1H2B_Noc\DE_W0004_P0001\DE_2_W0004_P0001_T0003\TR1_W0001_P0034\TR1_2_W0001_P0034_T0001_R1_P1_K1_Ch2-Ch1.zen	FA/ISS	20000	30.0	3		7	0	0	29.94	100000	2000	Scale	0	3.27	0	0.01	1.92	0	0.01	0.040999999999999995	0	1	1	0	1	247.43599999999998	118.285	0	1	247.43599999999998	118.285	1.0143	1.7253	1	0.9737	0.9666	0.9702	1	0.8303	0.9111	0.9879	1.4424	0.8824	0.014115	0.0016655	0.0015269	0.0029443
146	TR1_2_W0001_P0034_T0001_R1_P2_K1_Ch2-Ch1.zen	20150130_STAG2gfpcf2_Prometa\MitoSys2\Calibration\mEGFPC1H2B_Noc\DE_W0004_P0001\DE_2_W0004_P0001_T0003\TR1_W0001_P0034\TR1_2_W0001_P0034_T0001_R1_P2_K1_Ch2-Ch1.zen	FA/ISS	20000	30.0	3		7	0	0	29.94	100000	2000	Scale	0	3.27	0	0.01	1.92	0	0.01	0.040999999999999995	0	1	1	0	1	229.593	163.857	0	1	229.593	163.857	1.0045	2.1103	1	0.9717	0.9741	0.9729	1	0.8764	0.9361	0.9762	1.8677	0.9099	0.014695	0.00078528	0.0019045000000000002	0.0045341
147	TR1_2_W0001_P0034_T0001_R1_P3_K1_Ch2-Ch1.zen	20150130_STAG2gfpcf2_Prometa\MitoSys2\Calibration\mEGFPC1H2B_Noc\DE_W0004_P0001\DE_2_W0004_P0001_T0003\TR1_W0001_P0034\TR1_2_W0001_P0034_T0001_R1_P3_K1_Ch2-Ch1.zen	FA/ISS	20000	30.0	3		7	0	0	29.94	100000	2000	Scale	0	3.27	0	0.01	1.92	0	0.01	0.040999999999999995	0	1	1	0	1	225.62	153.19299999999998	0	1	225.62	153.19299999999998	1.0094	2.1626	1	0.9712	0.9728	0.972	1	0.8725	0.9339	0.9805	1.9079	0.9069	0.015746	0.00090338	0.0017254000000000002	0.0032648000000000004
148	TR1_2_W0001_P0034_T0001_R1_P4_K1_Ch2-Ch1.zen	20150130_STAG2gfpcf2_Prometa\MitoSys2\Calibration\mEGFPC1H2B_Noc\DE_W0004_P0001\DE_2_W0004_P0001_T0003\TR1_W0001_P0034\TR1_2_W0001_P0034_T0001_R1_P4_K1_Ch2-Ch1.zen	FA/ISS	20000	30.0	3		7	0	0	29.94	100000	2000	Scale	0	3.27	0	0.01	1.92	0	0.01	0.040999999999999995	0	1	1	0	1	132.718	7.47	0	1	132.718	7.47	0.9401	1.0065	1	0.9515	0.5517	0.7245	1	0.0719	0.2678	0.8931	0.0006	0.0103	0.036919	0.0017510000000000002	0.039993	0.0152
149	TR1_2_W0001_P0034_T0001_R1_P5_K1_Ch2-Ch1.zen	20150130_STAG2gfpcf2_Prometa\MitoSys2\Calibration\mEGFPC1H2B_Noc\DE_W0004_P0001\DE_2_W0004_P0001_T0003\TR1_W0001_P0034\TR1_2_W0001_P0034_T0001_R1_P5_K1_Ch2-Ch1.zen	FA/ISS	20000	30.0	3		7	0	0	29.94	100000	2000	Scale	0	3.27	0	0.01	1.92	0	0.01	0.040999999999999995	0	1	1	0	1	48.816	3.674	0	1	48.816	3.674	0.9897	1.0426	1	0.8706	0.2264	0.4439	1	0.2054	0.4531	0.8609	0.0016	-0.0664	0.023681999999999998	0.0038705999999999996	0.018738	0.047823000000000004
150	TR1_2_W0001_P0064_T0001_R1_P1_K1_Ch2-Ch1.zen	20150130_STAG2gfpcf2_Prometa\MitoSys2\Calibration\mEGFPC1H2B_Noc\DE_W0004_P0001\DE_2_W0004_P0001_T0005\TR1_W0001_P0064\TR1_2_W0001_P0064_T0001_R1_P1_K1_Ch2-Ch1.zen	FA/ISS	20000	30.0	3		7	0	0	29.94	100000	2000	Scale	0	3.27	0	0.01	1.92	0	0.01	0.040999999999999995	0	1	1	0	1	34.382	132.488	0	1	34.382	132.488	1.0422	1.7498	1	0.8188	0.9699	0.8911	1	0.9779	0.9889	0.8569	1.6763	0.8811	0.09277200000000001	0.0092395	0.0015464	0.0029925
151	TR1_2_W0001_P0064_T0001_R1_P2_K1_Ch2-Ch1.zen	20150130_STAG2gfpcf2_Prometa\MitoSys2\Calibration\mEGFPC1H2B_Noc\DE_W0004_P0001\DE_2_W0004_P0001_T0005\TR1_W0001_P0064\TR1_2_W0001_P0064_T0001_R1_P2_K1_Ch2-Ch1.zen	FA/ISS	20000	30.0	3		7	0	0	29.94	100000	2000	Scale	0	3.27	0	0.01	1.92	0	0.01	0.040999999999999995	0	1	1	0	1	32.083	193.875	0	1	32.083	193.875	1.0071	2.8249	1	0.8065	0.9771	0.8877	1	0.9844	0.9921	0.8128	2.7458	0.8807	0.096996	0.013431	0.0022333	0.0023295
152	TR1_2_W0001_P0064_T0001_R1_P3_K1_Ch2-Ch1.zen	20150130_STAG2gfpcf2_Prometa\MitoSys2\Calibration\mEGFPC1H2B_Noc\DE_W0004_P0001\DE_2_W0004_P0001_T0005\TR1_W0001_P0064\TR1_2_W0001_P0064_T0001_R1_P3_K1_Ch2-Ch1.zen	FA/ISS	20000	30.0	3		7	0	0	29.94	100000	2000	Scale	0	3.27	0	0.01	1.92	0	0.01	0.040999999999999995	0	1	1	0	1	26.011999999999997	126.895	0	1	26.011999999999997	126.895	1.0636	1.4715	1	0.764	0.9694	0.8606	1	0.983	0.9915	0.8194	1.4118	0.8531	0.11675999999999999	0.016228	0.000989	0.0027957
153	TR1_2_W0001_P0064_T0001_R1_P4_K1_Ch2-Ch1.zen	20150130_STAG2gfpcf2_Prometa\MitoSys2\Calibration\mEGFPC1H2B_Noc\DE_W0004_P0001\DE_2_W0004_P0001_T0005\TR1_W0001_P0064\TR1_2_W0001_P0064_T0001_R1_P4_K1_Ch2-Ch1.zen	FA/ISS	20000	30.0	3		7	0	0	29.94	100000	2000	Scale	0	3.27	0	0.01	1.92	0	0.01	0.040999999999999995	0	1	1	0	1	26.732	4.542	0	1	26.732	4.542	1.0509	1.0564	1	0.7699	0.3316	0.5052	1	0.5748	0.7581	0.8143	0.126	0.2928	0.12299000000000002	0.013166999999999998	0.014078	0.065217
154	TR1_2_W0001_P0064_T0001_R1_P5_K1_Ch2-Ch1.zen	20150130_STAG2gfpcf2_Prometa\MitoSys2\Calibration\mEGFPC1H2B_Noc\DE_W0004_P0001\DE_2_W0004_P0001_T0005\TR1_W0001_P0064\TR1_2_W0001_P0064_T0001_R1_P5_K1_Ch2-Ch1.zen	FA/ISS	20000	30.0	3		7	0	0	29.94	100000	2000	Scale	0	3.27	0	0.01	1.92	0	0.01	0.040999999999999995	0	1	1	0	1	29.835	3.0660000000000003	0	1	29.835	3.0660000000000003	0.9808	1.0361	1	0.7928	0.1385	0.3313	1	0.3599	0.5999	0.7757	-0.0004	-0.025	0.11341	0.007401100000000001	0.074033	0.062214
155	TR1_2_W0001_P0079_T0001_R1_P1_K1_Ch2-Ch1.zen	20150130_STAG2gfpcf2_Prometa\MitoSys2\Calibration\mEGFPC1H2B_Noc\DE_W0004_P0001\DE_2_W0004_P0001_T0006\TR1_W0001_P0079\TR1_2_W0001_P0079_T0001_R1_P1_K1_Ch2-Ch1.zen	FA/ISS	20000	30.0	3		7	0	0	29.94	100000	2000	Scale	0	3.27	0	0.01	1.92	0	0.01	0.040999999999999995	0	1	1	0	1	29.176	163.03799999999998	0	1	29.176	163.03799999999998	1.0317	1.0214	1	0.7882	0.9758	0.877	1	0.9848	0.9924	0.8163	0.9807	0.8702	0.13369	0.018698	0.0045958	0.0052511
156	TR1_2_W0001_P0079_T0001_R1_P2_K1_Ch2-Ch1.zen	20150130_STAG2gfpcf2_Prometa\MitoSys2\Calibration\mEGFPC1H2B_Noc\DE_W0004_P0001\DE_2_W0004_P0001_T0006\TR1_W0001_P0079\TR1_2_W0001_P0079_T0001_R1_P2_K1_Ch2-Ch1.zen	FA/ISS	20000	30.0	3		7	0	0	29.94	100000	2000	Scale	0	3.27	0	0.01	1.92	0	0.01	0.040999999999999995	0	1	1	0	1	26.778000000000002	258.133	0	1	26.778000000000002	258.133	0.9803	4.4711	1	0.7706	0.9799	0.8690000000000001	1	0.9885	0.9942	0.7533	4.3706	0.8639	0.10085	0.017887	0.0051576	0.0056349
157	TR1_2_W0001_P0079_T0001_R1_P3_K1_Ch2-Ch1.zen	20150130_STAG2gfpcf2_Prometa\MitoSys2\Calibration\mEGFPC1H2B_Noc\DE_W0004_P0001\DE_2_W0004_P0001_T0006\TR1_W0001_P0079\TR1_2_W0001_P0079_T0001_R1_P3_K1_Ch2-Ch1.zen	FA/ISS	20000	30.0	3		7	0	0	29.94	100000	2000	Scale	0	3.27	0	0.01	1.92	0	0.01	0.040999999999999995	0	1	1	0	1	24.19	373.477	0	1	24.19	373.477	1.0016	3.5033	1	0.7474	0.9878	0.8592	1	0.9938	0.9969	0.7485	3.4574	0.8565	0.081932	0.020114	0.0067584	0.0066154
158	TR1_2_W0001_P0079_T0001_R1_P4_K1_Ch2-Ch1.zen	20150130_STAG2gfpcf2_Prometa\MitoSys2\Calibration\mEGFPC1H2B_Noc\DE_W0004_P0001\DE_2_W0004_P0001_T0006\TR1_W0001_P0079\TR1_2_W0001_P0079_T0001_R1_P4_K1_Ch2-Ch1.zen	FA/ISS	20000	30.0	3		7	0	0	29.94	100000	2000	Scale	0	3.27	0	0.01	1.92	0	0.01	0.040999999999999995	0	1	1	0	1	23.842	10.607000000000001	0	1	23.842	10.607000000000001	1.0948	1.37	1	0.7431	0.6638	0.7023	1	0.8212	0.9062	0.8244	0.7777	0.6214	0.13443	0.009684299999999998	0.01351	0.017346
159	TR1_2_W0001_P0079_T0001_R1_P5_K1_Ch2-Ch1.zen	20150130_STAG2gfpcf2_Prometa\MitoSys2\Calibration\mEGFPC1H2B_Noc\DE_W0004_P0001\DE_2_W0004_P0001_T0006\TR1_W0001_P0079\TR1_2_W0001_P0079_T0001_R1_P5_K1_Ch2-Ch1.zen	FA/ISS	20000	30.0	3		7	0	0	29.94	100000	2000	Scale	0	3.27	0	0.01	1.92	0	0.01	0.040999999999999995	0	1	1	0	1	24.211	8.769	0	1	24.211	8.769	1.016	1.0055	1	0.7478	0.6106	0.6758	1	0.787	0.8871	0.7617	0.4494	0.5782	0.11565	0.006882500000000001	0.014144	0.014803
160	TR1_2_W0001_P0094_T0001_R1_P1_K1_Ch2-Ch1.zen	20150130_STAG2gfpcf2_Prometa\MitoSys2\Calibration\mEGFPC1H2B_Noc\DE_W0004_P0001\DE_2_W0004_P0001_T0007\TR1_W0001_P0094\TR1_2_W0001_P0094_T0001_R1_P1_K1_Ch2-Ch1.zen	FA/ISS	20000	30.0	3		7	0	0	29.94	100000	2000	Scale	0	3.27	0	0.01	1.92	0	0.01	0.040999999999999995	0	1	1	0	1	130.22299999999998	81.001	0	1	130.22299999999998	81.001	1.0208	1.5353	1	0.9504	0.9513	0.9508	1	0.8678	0.9315	0.9707	1.3029	0.8841	0.028174	0.0025476999999999995	0.0038448	0.0024642
161	TR1_2_W0001_P0094_T0001_R1_P2_K1_Ch2-Ch1.zen	20150130_STAG2gfpcf2_Prometa\MitoSys2\Calibration\mEGFPC1H2B_Noc\DE_W0004_P0001\DE_2_W0004_P0001_T0007\TR1_W0001_P0094\TR1_2_W0001_P0094_T0001_R1_P2_K1_Ch2-Ch1.zen	FA/ISS	20000	30.0	3		7	0	0	29.94	100000	2000	Scale	0	3.27	0	0.01	1.92	0	0.01	0.040999999999999995	0	1	1	0	1	123.522	167.03799999999998	0	1	123.522	167.03799999999998	0.9987	2.0042	1	0.9477	0.9754	0.9615	1	0.9359999999999999	0.9674	0.9465	1.8677	0.9298	0.029069	0.0018567999999999998	0.0038656999999999997	0.0028058000000000002
162	TR1_2_W0001_P0094_T0001_R1_P3_K1_Ch2-Ch1.zen	20150130_STAG2gfpcf2_Prometa\MitoSys2\Calibration\mEGFPC1H2B_Noc\DE_W0004_P0001\DE_2_W0004_P0001_T0007\TR1_W0001_P0094\TR1_2_W0001_P0094_T0001_R1_P3_K1_Ch2-Ch1.zen	FA/ISS	20000	30.0	3		7	0	0	29.94	100000	2000	Scale	0	3.27	0	0.01	1.92	0	0.01	0.040999999999999995	0	1	1	0	1	79.711	136.175	0	1	79.711	136.175	0.9416	1.3352	1	0.9196	0.9715	0.9452	1	0.9515	0.9755	0.8635	1.2464	0.9216	0.040826	0.0049473	0.00088002	0.0030212
163	TR1_2_W0001_P0094_T0001_R1_P4_K1_Ch2-Ch1.zen	20150130_STAG2gfpcf2_Prometa\MitoSys2\Calibration\mEGFPC1H2B_Noc\DE_W0004_P0001\DE_2_W0004_P0001_T0007\TR1_W0001_P0094\TR1_2_W0001_P0094_T0001_R1_P4_K1_Ch2-Ch1.zen	FA/ISS	20000	30.0	3		7	0	0	29.94	100000	2000	Scale	0	3.27	0	0.01	1.92	0	0.01	0.040999999999999995	0	1	1	0	1	118.772	6.69	0	1	118.772	6.69	1.0053	1.0361	1	0.9457	0.5077	0.6929	1	0.0737	0.2711	0.9508	-0.0003	-0.0159	0.032074	0.0011905999999999998	0.020516999999999997	0.032048
164	TR1_2_W0001_P0094_T0001_R1_P5_K1_Ch2-Ch1.zen	20150130_STAG2gfpcf2_Prometa\MitoSys2\Calibration\mEGFPC1H2B_Noc\DE_W0004_P0001\DE_2_W0004_P0001_T0007\TR1_W0001_P0094\TR1_2_W0001_P0094_T0001_R1_P5_K1_Ch2-Ch1.zen	FA/ISS	20000	30.0	3		7	0	0	29.94	100000	2000	Scale	0	3.27	0	0.01	1.92	0	0.01	0.040999999999999995	0	1	1	0	1	99.181	6.041	0	1	99.181	6.041	1.0155	1.0861	1	0.935	0.4641	0.6587	1	0.1061	0.3253	0.9499	0.0005	0.0063	0.035129	0.0033788000000000004	0.020556	0.042937
165	TR1_2_W0001_P0139_T0001_R1_P1_K1_Ch2-Ch1.zen	20150130_STAG2gfpcf2_Prometa\MitoSys2\Calibration\mEGFPC1H2B_Noc\DE_W0004_P0001\DE_2_W0004_P0001_T0010\TR1_W0001_P0139\TR1_2_W0001_P0139_T0001_R1_P1_K1_Ch2-Ch1.zen	FA/ISS	20000	30.0	3		7	0	0	29.94	100000	2000	Scale	0	3.27	0	0.01	1.92	0	0.01	0.040999999999999995	0	1	1	0	1	214.81599999999997	303.953	0	1	214.81599999999997	303.953	1.0427	1.3054	1	0.9698	0.987	0.9783	1	0.941	0.97	1.0118	1.2199	0.9488	0.01794	0.0021766	0.008016500000000001	0.013833000000000002
166	TR1_2_W0001_P0139_T0001_R1_P2_K1_Ch2-Ch1.zen	20150130_STAG2gfpcf2_Prometa\MitoSys2\Calibration\mEGFPC1H2B_Noc\DE_W0004_P0001\DE_2_W0004_P0001_T0010\TR1_W0001_P0139\TR1_2_W0001_P0139_T0001_R1_P2_K1_Ch2-Ch1.zen	FA/ISS	20000	30.0	3		7	0	0	29.94	100000	2000	Scale	0	3.27	0	0.01	1.92	0	0.01	0.040999999999999995	0	1	1	0	1	203.685	390.85400000000004	0	1	203.685	390.85400000000004	1.0121	1.9684	1	0.9681	0.9891	0.9786	1	0.953	0.9762	0.98	1.8763	0.9551	0.016636	0.0026081999999999998	0.0048866000000000005	0.004688
167	TR1_2_W0001_P0139_T0001_R1_P3_K1_Ch2-Ch1.zen	20150130_STAG2gfpcf2_Prometa\MitoSys2\Calibration\mEGFPC1H2B_Noc\DE_W0004_P0001\DE_2_W0004_P0001_T0010\TR1_W0001_P0139\TR1_2_W0001_P0139_T0001_R1_P3_K1_Ch2-Ch1.zen	FA/ISS	20000	30.0	3		7	0	0	29.94	100000	2000	Scale	0	3.27	0	0.01	1.92	0	0.01	0.040999999999999995	0	1	1	0	1	195.24400000000003	105.148	0	1	195.24400000000003	105.148	0.9582	0.5175	1	0.9667	0.9511	0.9588	1	0.8075	0.897	0.9256	0.3296	0.8575	0.015486000000000002	0.0030149	0.011828	0.014985
168	TR1_2_W0001_P0139_T0001_R1_P4_K1_Ch2-Ch1.zen	20150130_STAG2gfpcf2_Prometa\MitoSys2\Calibration\mEGFPC1H2B_Noc\DE_W0004_P0001\DE_2_W0004_P0001_T0010\TR1_W0001_P0139\TR1_2_W0001_P0139_T0001_R1_P4_K1_Ch2-Ch1.zen	FA/ISS	20000	30.0	3		7	0	0	29.94	100000	2000	Scale	0	3.27	0	0.01	1.92	0	0.01	0.040999999999999995	0	1	1	0	1	196.93900000000002	18.448	0	1	196.93900000000002	18.448	0.9974	1.0032	1	0.9671	0.8029	0.8812	1	0.3162	0.5623	0.9646	0.2119	0.4507	0.01865	0.0010670999999999999	0.010820999999999999	0.012404
169	TR1_2_W0001_P0139_T0001_R1_P5_K1_Ch2-Ch1.zen	20150130_STAG2gfpcf2_Prometa\MitoSys2\Calibration\mEGFPC1H2B_Noc\DE_W0004_P0001\DE_2_W0004_P0001_T0010\TR1_W0001_P0139\TR1_2_W0001_P0139_T0001_R1_P5_K1_Ch2-Ch1.zen	FA/ISS	20000	30.0	3		7	0	0	29.94	100000	2000	Scale	0	3.27	0	0.01	1.92	0	0.01	0.040999999999999995	0	1	1	0	1	184.541	15.9	0	1	184.541	15.9	1.0187	1.03	1	0.9649	0.773	0.8636	1	0.2745	0.5239	0.9833	0.1709	0.3959	0.016464	0.0014993	0.0077575000000000005	0.011888
170	TR1_2_W0001_P0005_T0001_R1_P1_K1_Ch2-Ch1.zen	20150130_STAG2gfpcf2_Prometa\MitoSys2\LSM\STAG2-EGFP_Prometa_2_6h_afterNoc\DE_W0005_P0001\DE_2_W0005_P0001_T0001\TR1_W0001_P0005\TR1_2_W0001_P0005_T0001_R1_P1_K1_Ch2-Ch1.zen	FA/ISS	20000	30.0	3		7	0	0	29.94	100000	2000	Scale	0	3.27	0	0.01	1.92	0	0.01	0.040999999999999995	0	1	1	0	1	69.247	73.395	0	1	69.247	73.395	1.0551	2.2605	1	0.9075	0.9346	0.9208	1	0.9026	0.9497	0.9598	1.9495	0.8729	0.062956	0.009480200000000001	0.018743	0.015055
171	TR1_2_W0001_P0005_T0001_R1_P2_K1_Ch2-Ch1.zen	20150130_STAG2gfpcf2_Prometa\MitoSys2\LSM\STAG2-EGFP_Prometa_2_6h_afterNoc\DE_W0005_P0001\DE_2_W0005_P0001_T0001\TR1_W0001_P0005\TR1_2_W0001_P0005_T0001_R1_P2_K1_Ch2-Ch1.zen	FA/ISS	20000	30.0	3		7	0	0	29.94	100000	2000	Scale	0	3.27	0	0.01	1.92	0	0.01	0.040999999999999995	0	1	1	0	1	55.523999999999994	23.563000000000002	0	1	55.523999999999994	23.563000000000002	1.1481	1.3393	1	0.8841	0.8396	0.8615	1	0.8129	0.9015	1.0225	0.9301	0.7688	0.05752	0.014544	0.0030803000000000002	0.021863999999999998
172	TR1_2_W0001_P0005_T0001_R1_P3_K1_Ch2-Ch1.zen	20150130_STAG2gfpcf2_Prometa\MitoSys2\LSM\STAG2-EGFP_Prometa_2_6h_afterNoc\DE_W0005_P0001\DE_2_W0005_P0001_T0001\TR1_W0001_P0005\TR1_2_W0001_P0005_T0001_R1_P3_K1_Ch2-Ch1.zen	FA/ISS	20000	30.0	3		7	0	0	29.94	100000	2000	Scale	0	3.27	0	0.01	1.92	0	0.01	0.040999999999999995	0	1	1	0	1	43.647	172.317	0	1	43.647	172.317	1.2875	2.471	1	0.8537	0.9733	0.9115	1	0.9748	0.9873	1.1181	2.3653	0.8997	0.058660000000000004	0.018241999999999998	0.0030815	0.0046955
173	TR1_2_W0001_P0005_T0001_R1_P4_K1_Ch2-Ch1.zen	20150130_STAG2gfpcf2_Prometa\MitoSys2\LSM\STAG2-EGFP_Prometa_2_6h_afterNoc\DE_W0005_P0001\DE_2_W0005_P0001_T0001\TR1_W0001_P0005\TR1_2_W0001_P0005_T0001_R1_P4_K1_Ch2-Ch1.zen	FA/ISS	20000	30.0	3		7	0	0	29.94	100000	2000	Scale	0	3.27	0	0.01	1.92	0	0.01	0.040999999999999995	0	1	1	0	1	71.009	8.805	0	1	71.009	8.805	1.0241	0.9701	1	0.9099	0.607	0.7431	1	0.4426	0.6649	0.9329	0.1795	0.4234	0.065847	0.0044336	0.016334	0.022129
174	TR1_2_W0001_P0005_T0001_R1_P5_K1_Ch2-Ch1.zen	20150130_STAG2gfpcf2_Prometa\MitoSys2\LSM\STAG2-EGFP_Prometa_2_6h_afterNoc\DE_W0005_P0001\DE_2_W0005_P0001_T0001\TR1_W0001_P0005\TR1_2_W0001_P0005_T0001_R1_P5_K1_Ch2-Ch1.zen	FA/ISS	20000	30.0	3		7	0	0	29.94	100000	2000	Scale	0	3.27	0	0.01	1.92	0	0.01	0.040999999999999995	0	1	1	0	1	42.504	6.297999999999999	0	1	42.504	6.297999999999999	1.0141	1.0113	1	0.8522	0.4826	0.6413	1	0.5222	0.7226	0.8652	0.1772	0.3852	0.084375	0.0055141999999999995	0.040086000000000004	0.030512
175	TR1_2_W0001_P0020_T0001_R1_P1_K1_Ch2-Ch1.zen	20150130_STAG2gfpcf2_Prometa\MitoSys2\LSM\STAG2-EGFP_Prometa_2_6h_afterNoc\DE_W0005_P0001\DE_2_W0005_P0001_T0002\TR1_W0001_P0020\TR1_2_W0001_P0020_T0001_R1_P1_K1_Ch2-Ch1.zen	FA/ISS	20000	30.0	3		7	0	0	29.94	100000	2000	Scale	0	3.27	0	0.01	1.92	0	0.01	0.040999999999999995	0	1	1	0	1	54.611000000000004	456.63699999999994	0	1	54.611000000000004	456.63699999999994	0.8493	2.2562	1	0.8832	0.9909	0.9355	1	0.9893	0.9946	0.7413	2.2233	0.9304	0.066814	0.014794999999999999	0.0057001000000000005	0.0033951
176	TR1_2_W0001_P0020_T0001_R1_P2_K1_Ch2-Ch1.zen	20150130_STAG2gfpcf2_Prometa\MitoSys2\LSM\STAG2-EGFP_Prometa_2_6h_afterNoc\DE_W0005_P0001\DE_2_W0005_P0001_T0002\TR1_W0001_P0020\TR1_2_W0001_P0020_T0001_R1_P2_K1_Ch2-Ch1.zen	FA/ISS	20000	30.0	3		7	0	0	29.94	100000	2000	Scale	0	3.27	0	0.01	1.92	0	0.01	0.040999999999999995	0	1	1	0	1	57.533	214.445	0	1	57.533	214.445	1.0145	0.7055	1	0.889	0.9817	0.9342	1	0.9774	0.9886	0.9024	0.6704	0.9235	0.065872	0.009454299999999999	0.0052691000000000005	0.002977
177	TR1_2_W0001_P0020_T0001_R1_P3_K1_Ch2-Ch1.zen	20150130_STAG2gfpcf2_Prometa\MitoSys2\LSM\STAG2-EGFP_Prometa_2_6h_afterNoc\DE_W0005_P0001\DE_2_W0005_P0001_T0002\TR1_W0001_P0020\TR1_2_W0001_P0020_T0001_R1_P3_K1_Ch2-Ch1.zen	FA/ISS	20000	30.0	3		7	0	0	29.94	100000	2000	Scale	0	3.27	0	0.01	1.92	0	0.01	0.040999999999999995	0	1	1	0	1	60.123999999999995	285.186	0	1	60.123999999999995	285.186	0.9971	0.861	1	0.8938	0.9862	0.9388	1	0.9822	0.991	0.8908	0.8313	0.9304	0.067037	0.011162	0.0017739000000000001	0.0022056999999999997
178	TR1_2_W0001_P0020_T0001_R1_P4_K1_Ch2-Ch1.zen	20150130_STAG2gfpcf2_Prometa\MitoSys2\LSM\STAG2-EGFP_Prometa_2_6h_afterNoc\DE_W0005_P0001\DE_2_W0005_P0001_T0002\TR1_W0001_P0020\TR1_2_W0001_P0020_T0001_R1_P4_K1_Ch2-Ch1.zen	FA/ISS	20000	30.0	3		7	0	0	29.94	100000	2000	Scale	0	3.27	0	0.01	1.92	0	0.01	0.040999999999999995	0	1	1	0	1	53.045	20.396	0	1	53.045	20.396	1.0894	1.0339	1	0.8794	0.8202	0.8493	1	0.7988	0.8937	0.9628	0.6588	0.7496	0.08592000000000001	0.010077	0.0065365	0.014499000000000001
179	TR1_2_W0001_P0020_T0001_R1_P5_K1_Ch2-Ch1.zen	20150130_STAG2gfpcf2_Prometa\MitoSys2\LSM\STAG2-EGFP_Prometa_2_6h_afterNoc\DE_W0005_P0001\DE_2_W0005_P0001_T0002\TR1_W0001_P0020\TR1_2_W0001_P0020_T0001_R1_P5_K1_Ch2-Ch1.zen	FA/ISS	20000	30.0	3		7	0	0	29.94	100000	2000	Scale	0	3.27	0	0.01	1.92	0	0.01	0.040999999999999995	0	1	1	0	1	55.35	33.149	0	1	55.35	33.149	1.0439	1.0825	1	0.8851	0.8859	0.8855	1	0.8659	0.9305	0.9261	0.8284	0.8201	0.06437000000000001	0.0083866	0.0020064	0.0073357
180	TR1_2_W0001_P0006_T0001_R1_P1_K1_Ch2-Ch1.zen	20150130_STAG2gfpcf2_Prometa\MitoSys2\LSM\STAG2-EGFP_Prometa_2_6h_afterNoc\DE_W0006_P0001\DE_2_W0006_P0001_T0001\TR1_W0001_P0006\TR1_2_W0001_P0006_T0001_R1_P1_K1_Ch2-Ch1.zen	FA/ISS	20000	30.0	3		7	0	0	29.94	100000	2000	Scale	0	3.27	0	0.01	1.92	0	0.01	0.040999999999999995	0	1	1	0	1	61.92	246.88299999999998	0	1	61.92	246.88299999999998	1.0614	1.4157	1	0.8962	0.972	0.9333	1	0.9622	0.9809	0.9538	1.3269	0.9151	0.066888	0.013512	0.010559	0.025325999999999998
181	TR1_2_W0001_P0006_T0001_R1_P2_K1_Ch2-Ch1.zen	20150130_STAG2gfpcf2_Prometa\MitoSys2\LSM\STAG2-EGFP_Prometa_2_6h_afterNoc\DE_W0006_P0001\DE_2_W0006_P0001_T0001\TR1_W0001_P0006\TR1_2_W0001_P0006_T0001_R1_P2_K1_Ch2-Ch1.zen	FA/ISS	20000	30.0	3		7	0	0	29.94	100000	2000	Scale	0	3.27	0	0.01	1.92	0	0.01	0.040999999999999995	0	1	1	0	1	52.43899999999999	531.15	0	1	52.43899999999999	531.15	1.0282	3.8922	1	0.8772	0.9913	0.9324	1	0.9899	0.9949	0.9023	3.8405	0.9277	0.057485	0.014100999999999999	0.003274	0.0030465
182	TR1_2_W0001_P0006_T0001_R1_P3_K1_Ch2-Ch1.zen	20150130_STAG2gfpcf2_Prometa\MitoSys2\LSM\STAG2-EGFP_Prometa_2_6h_afterNoc\DE_W0006_P0001\DE_2_W0006_P0001_T0001\TR1_W0001_P0006\TR1_2_W0001_P0006_T0001_R1_P3_K1_Ch2-Ch1.zen	FA/ISS	20000	30.0	3		7	0	0	29.94	100000	2000	Scale	0	3.27	0	0.01	1.92	0	0.01	0.040999999999999995	0	1	1	0	1	62.358000000000004	271.33799999999997	0	1	62.358000000000004	271.33799999999997	1.0095	1.1789	1	0.8976	0.9856	0.9406	1	0.9809	0.9904	0.9066	1.1423	0.9315	0.069631	0.0067645	0.004162	0.004757
183	TR1_2_W0001_P0006_T0001_R1_P4_K1_Ch2-Ch1.zen	20150130_STAG2gfpcf2_Prometa\MitoSys2\LSM\STAG2-EGFP_Prometa_2_6h_afterNoc\DE_W0006_P0001\DE_2_W0006_P0001_T0001\TR1_W0001_P0006\TR1_2_W0001_P0006_T0001_R1_P4_K1_Ch2-Ch1.zen	FA/ISS	20000	30.0	3		7	0	0	29.94	100000	2000	Scale	0	3.27	0	0.01	1.92	0	0.01	0.040999999999999995	0	1	1	0	1	47.739	20.701	0	1	47.739	20.701	0.9670000000000001	1.0436	1	0.8682	0.8228	0.8452	1	0.8187	0.9048	0.8374	0.6972	0.7565	0.079702	0.007646300000000001	0.0042417	0.011236
184	TR1_2_W0001_P0006_T0001_R1_P5_K1_Ch2-Ch1.zen	20150130_STAG2gfpcf2_Prometa\MitoSys2\LSM\STAG2-EGFP_Prometa_2_6h_afterNoc\DE_W0006_P0001\DE_2_W0006_P0001_T0001\TR1_W0001_P0006\TR1_2_W0001_P0006_T0001_R1_P5_K1_Ch2-Ch1.zen	FA/ISS	20000	30.0	3		7	0	0	29.94	100000	2000	Scale	0	3.27	0	0.01	1.92	0	0.01	0.040999999999999995	0	1	1	0	1	50.207	20.689	0	1	50.207	20.689	1.0686	1.0643	1	0.8736	0.8219	0.8474	1	0.8103	0.9002	0.9377	0.6970000000000001	0.7541	0.074547	0.0033769	0.0094831	0.0073388
185	TR1_2_W0001_P0021_T0001_R1_P1_K1_Ch2-Ch1.zen	20150130_STAG2gfpcf2_Prometa\MitoSys2\LSM\STAG2-EGFP_Prometa_2_6h_afterNoc\DE_W0006_P0001\DE_2_W0006_P0001_T0002\TR1_W0001_P0021\TR1_2_W0001_P0021_T0001_R1_P1_K1_Ch2-Ch1.zen	FA/ISS	20000	30.0	3		7	0	0	29.94	100000	2000	Scale	0	3.27	0	0.01	1.92	0	0.01	0.040999999999999995	0	1	1	0	1	60.93	152.499	0	1	60.93	152.499	1.0248	1.4633	1	0.8952	0.973	0.9333	1	0.965	0.9823	0.9186	1.383	0.9166	0.063838	0.011698	0.0049142	0.0036650999999999997
186	TR1_2_W0001_P0021_T0001_R1_P2_K1_Ch2-Ch1.zen	20150130_STAG2gfpcf2_Prometa\MitoSys2\LSM\STAG2-EGFP_Prometa_2_6h_afterNoc\DE_W0006_P0001\DE_2_W0006_P0001_T0002\TR1_W0001_P0021\TR1_2_W0001_P0021_T0001_R1_P2_K1_Ch2-Ch1.zen	FA/ISS	20000	30.0	3		7	0	0	29.94	100000	2000	Scale	0	3.27	0	0.01	1.92	0	0.01	0.040999999999999995	0	1	1	0	1	46.836999999999996	555.581	0	1	46.836999999999996	555.581	1.1381	2.214	1	0.8640000000000001	0.9919	0.9257	1	0.9919	0.9959	0.9918	2.1849	0.9219	0.056882	0.016958	0.0026427	0.0021099
187	TR1_2_W0001_P0021_T0001_R1_P3_K1_Ch2-Ch1.zen	20150130_STAG2gfpcf2_Prometa\MitoSys2\LSM\STAG2-EGFP_Prometa_2_6h_afterNoc\DE_W0006_P0001\DE_2_W0006_P0001_T0002\TR1_W0001_P0021\TR1_2_W0001_P0021_T0001_R1_P3_K1_Ch2-Ch1.zen	FA/ISS	20000	30.0	3		7	0	0	29.94	100000	2000	Scale	0	3.27	0	0.01	1.92	0	0.01	0.040999999999999995	0	1	1	0	1	61.056999999999995	350.031	0	1	61.056999999999995	350.031	0.9601	1.9168	1	0.8953	0.9885	0.9408	1	0.9851	0.9925	0.8574	1.8778	0.9337	0.066457	0.013027	0.0025666	0.002298
188	TR1_2_W0001_P0021_T0001_R1_P4_K1_Ch2-Ch1.zen	20150130_STAG2gfpcf2_Prometa\MitoSys2\LSM\STAG2-EGFP_Prometa_2_6h_afterNoc\DE_W0006_P0001\DE_2_W0006_P0001_T0002\TR1_W0001_P0021\TR1_2_W0001_P0021_T0001_R1_P4_K1_Ch2-Ch1.zen	FA/ISS	20000	30.0	3		7	0	0	29.94	100000	2000	Scale	0	3.27	0	0.01	1.92	0	0.01	0.040999999999999995	0	1	1	0	1	53.353	16.826	0	1	53.353	16.826	0.9709	0.9769	1	0.8815	0.7856	0.8322	1	0.7567	0.8699	0.8541	0.5573	0.71	0.083648	0.0080105	0.01086	0.012965
189	TR1_2_W0001_P0021_T0001_R1_P5_K1_Ch2-Ch1.zen	20150130_STAG2gfpcf2_Prometa\MitoSys2\LSM\STAG2-EGFP_Prometa_2_6h_afterNoc\DE_W0006_P0001\DE_2_W0006_P0001_T0002\TR1_W0001_P0021\TR1_2_W0001_P0021_T0001_R1_P5_K1_Ch2-Ch1.zen	FA/ISS	20000	30.0	3		7	0	0	29.94	100000	2000	Scale	0	3.27	0	0.01	1.92	0	0.01	0.040999999999999995	0	1	1	0	1	39.395	15.123	0	1	39.395	15.123	0.9768	0.9867	1	0.8395	0.7614	0.7995	1	0.7982	0.8934	0.8176	0.5784	0.7018	0.05266799999999999	0.014603	0.0042128	0.023857
190	TR1_2_W0001_P0036_T0001_R1_P1_K1_Ch2-Ch1.zen	20150130_STAG2gfpcf2_Prometa\MitoSys2\LSM\STAG2-EGFP_Prometa_2_6h_afterNoc\DE_W0006_P0001\DE_2_W0006_P0001_T0003\TR1_W0001_P0036\TR1_2_W0001_P0036_T0001_R1_P1_K1_Ch2-Ch1.zen	FA/ISS	20000	30.0	3		7	0	0	29.94	100000	2000	Scale	0	3.27	0	0.01	1.92	0	0.01	0.040999999999999995	0	1	1	0	1	47.166000000000004	45.754	0	1	47.166000000000004	45.754	1.1119	1.0094	1	0.8655	0.9178	0.8913	1	0.9175	0.9578	0.9695	0.8431	0.8521	0.10999	0.013365	0.00021489	0.0053861000000000004
191	TR1_2_W0001_P0036_T0001_R1_P2_K1_Ch2-Ch1.zen	20150130_STAG2gfpcf2_Prometa\MitoSys2\LSM\STAG2-EGFP_Prometa_2_6h_afterNoc\DE_W0006_P0001\DE_2_W0006_P0001_T0003\TR1_W0001_P0036\TR1_2_W0001_P0036_T0001_R1_P2_K1_Ch2-Ch1.zen	FA/ISS	20000	30.0	3		7	0	0	29.94	100000	2000	Scale	0	3.27	0	0.01	1.92	0	0.01	0.040999999999999995	0	1	1	0	1	50.9	180.524	0	1	50.9	180.524	1.1840000000000002	1.4789	1	0.8751	0.9781	0.9251	1	0.9762	0.988	1.047	1.4193	0.9139	0.051366999999999996	0.012489	0.0018395	0.0026026
192	TR1_2_W0001_P0036_T0001_R1_P3_K1_Ch2-Ch1.zen	20150130_STAG2gfpcf2_Prometa\MitoSys2\LSM\STAG2-EGFP_Prometa_2_6h_afterNoc\DE_W0006_P0001\DE_2_W0006_P0001_T0003\TR1_W0001_P0036\TR1_2_W0001_P0036_T0001_R1_P3_K1_Ch2-Ch1.zen	FA/ISS	20000	30.0	3		7	0	0	29.94	100000	2000	Scale	0	3.27	0	0.01	1.92	0	0.01	0.040999999999999995	0	1	1	0	1	54.832	225.423	0	1	54.832	225.423	1.0502	1.8377	1	0.8839	0.9823	0.9318	1	0.9793	0.9896	0.9309999999999999	1.7819	0.922	0.07932	0.0080736	0.00053271	0.0021453
193	TR1_2_W0001_P0036_T0001_R1_P4_K1_Ch2-Ch1.zen	20150130_STAG2gfpcf2_Prometa\MitoSys2\LSM\STAG2-EGFP_Prometa_2_6h_afterNoc\DE_W0006_P0001\DE_2_W0006_P0001_T0003\TR1_W0001_P0036\TR1_2_W0001_P0036_T0001_R1_P4_K1_Ch2-Ch1.zen	FA/ISS	20000	30.0	3		7	0	0	29.94	100000	2000	Scale	0	3.27	0	0.01	1.92	0	0.01	0.040999999999999995	0	1	1	0	1	25.888	7.421	0	1	25.888	7.421	1.0557	1.0977	1	0.7619	0.5474	0.6457	1	0.7340000000000001	0.8567	0.8093	0.4084	0.5206	0.11780999999999998	0.025712	0.016958	0.047881
194	TR1_2_W0001_P0036_T0001_R1_P5_K1_Ch2-Ch1.zen	20150130_STAG2gfpcf2_Prometa\MitoSys2\LSM\STAG2-EGFP_Prometa_2_6h_afterNoc\DE_W0006_P0001\DE_2_W0006_P0001_T0003\TR1_W0001_P0036\TR1_2_W0001_P0036_T0001_R1_P5_K1_Ch2-Ch1.zen	FA/ISS	20000	30.0	3		7	0	0	29.94	100000	2000	Scale	0	3.27	0	0.01	1.92	0	0.01	0.040999999999999995	0	1	1	0	1	48.207	13.462	0	1	48.207	13.462	1.016	1.0356	1	0.8691	0.7347	0.7991	1	0.7271	0.8527	0.8839	0.5274	0.6617	0.08661	0.0048506999999999995	0.0081085	0.012267
195	TR1_2_W0001_P0007_T0001_R1_P1_K1_Ch2-Ch1.zen	20150130_STAG2gfpcf2_Prometa\MitoSys2\LSM\STAG2-EGFP_Prometa_2_6h_afterNoc\DE_W0007_P0001\DE_2_W0007_P0001_T0001\TR1_W0001_P0007\TR1_2_W0001_P0007_T0001_R1_P1_K1_Ch2-Ch1.zen	FA/ISS	20000	30.0	3		7	0	0	29.94	100000	2000	Scale	0	3.27	0	0.01	1.92	0	0.01	0.040999999999999995	0	1	1	0	1	70.84100000000001	43.291000000000004	0	1	70.84100000000001	43.291000000000004	0.961	1.0357	1	0.9099	0.9116	0.9107	1	0.8675	0.9314	0.8727	0.8186	0.8453	0.06049500000000001	0.0041221	0.0051497	0.0056316000000000005
196	TR1_2_W0001_P0007_T0001_R1_P2_K1_Ch2-Ch1.zen	20150130_STAG2gfpcf2_Prometa\MitoSys2\LSM\STAG2-EGFP_Prometa_2_6h_afterNoc\DE_W0007_P0001\DE_2_W0007_P0001_T0001\TR1_W0001_P0007\TR1_2_W0001_P0007_T0001_R1_P2_K1_Ch2-Ch1.zen	FA/ISS	20000	30.0	3		7	0	0	29.94	100000	2000	Scale	0	3.27	0	0.01	1.92	0	0.01	0.040999999999999995	0	1	1	0	1	32.159	304.88599999999997	0	1	32.159	304.88599999999997	1.2334	2.5544	1	0.8049	0.9861	0.8909	1	0.9905	0.9953	1.013	2.51	0.8866	0.058753999999999994	0.019378	0.0033055999999999997	0.0030778000000000003
197	TR1_2_W0001_P0007_T0001_R1_P3_K1_Ch2-Ch1.zen	20150130_STAG2gfpcf2_Prometa\MitoSys2\LSM\STAG2-EGFP_Prometa_2_6h_afterNoc\DE_W0007_P0001\DE_2_W0007_P0001_T0001\TR1_W0001_P0007\TR1_2_W0001_P0007_T0001_R1_P3_K1_Ch2-Ch1.zen	FA/ISS	20000	30.0	3		7	0	0	29.94	100000	2000	Scale	0	3.27	0	0.01	1.92	0	0.01	0.040999999999999995	0	1	1	0	1	38.775999999999996	218.373	0	1	38.775999999999996	218.373	1.3167	2.5632	1	0.8359	0.9803	0.9052	1	0.9840000000000001	0.992	1.124	2.4935	0.8979	0.050151	0.017054	0.012243	0.012347
198	TR1_2_W0001_P0007_T0001_R1_P4_K1_Ch2-Ch1.zen	20150130_STAG2gfpcf2_Prometa\MitoSys2\LSM\STAG2-EGFP_Prometa_2_6h_afterNoc\DE_W0007_P0001\DE_2_W0007_P0001_T0001\TR1_W0001_P0007\TR1_2_W0001_P0007_T0001_R1_P4_K1_Ch2-Ch1.zen	FA/ISS	20000	30.0	3		7	0	0	29.94	100000	2000	Scale	0	3.27	0	0.01	1.92	0	0.01	0.040999999999999995	0	1	1	0	1	25.875	8.622	0	1	25.875	8.622	0.9687	1.0661	1	0.7608	0.6028	0.6771	1	0.7686	0.8766	0.7321	0.4727	0.5693	0.08015	0.026357	0.016585	0.021389
199	TR1_2_W0001_P0007_T0001_R1_P5_K1_Ch2-Ch1.zen	20150130_STAG2gfpcf2_Prometa\MitoSys2\LSM\STAG2-EGFP_Prometa_2_6h_afterNoc\DE_W0007_P0001\DE_2_W0007_P0001_T0001\TR1_W0001_P0007\TR1_2_W0001_P0007_T0001_R1_P5_K1_Ch2-Ch1.zen	FA/ISS	20000	30.0	3		7	0	0	29.94	100000	2000	Scale	0	3.27	0	0.01	1.92	0	0.01	0.040999999999999995	0	1	1	0	1	55.74100000000001	11.087	0	1	55.74100000000001	11.087	0.9831	1.0733	1	0.8855	0.682	0.7771	1	0.6299	0.7936	0.8694	0.4311	0.5829	0.06641799999999999	0.0046776000000000005	0.018113999999999998	0.02002
200	TR1_2_W0001_P0022_T0001_R1_P1_K1_Ch2-Ch1.zen	20150130_STAG2gfpcf2_Prometa\MitoSys2\LSM\STAG2-EGFP_Prometa_2_6h_afterNoc\DE_W0007_P0001\DE_2_W0007_P0001_T0002\TR1_W0001_P0022\TR1_2_W0001_P0022_T0001_R1_P1_K1_Ch2-Ch1.zen	FA/ISS	20000	30.0	3		7	0	0	29.94	100000	2000	Scale	0	3.27	0	0.01	1.92	0	0.01	0.040999999999999995	0	1	1	0	1	58.188	520.698	0	1	58.188	520.698	1.0641	2.4549	1	0.8902	0.9918	0.9396	1	0.9899	0.9949	0.9504	2.4214	0.9348	0.072405	0.011344	0.0017997	0.0014698
201	TR1_2_W0001_P0022_T0001_R1_P2_K1_Ch2-Ch1.zen	20150130_STAG2gfpcf2_Prometa\MitoSys2\LSM\STAG2-EGFP_Prometa_2_6h_afterNoc\DE_W0007_P0001\DE_2_W0007_P0001_T0002\TR1_W0001_P0022\TR1_2_W0001_P0022_T0001_R1_P2_K1_Ch2-Ch1.zen	FA/ISS	20000	30.0	3		7	0	0	29.94	100000	2000	Scale	0	3.27	0	0.01	1.92	0	0.01	0.040999999999999995	0	1	1	0	1	57.151	482.67900000000003	0	1	57.151	482.67900000000003	1.1384	1.9882	1	0.8867	0.9916	0.9377	1	0.9898	0.9949	1.0156	1.9591	0.9328	0.053814999999999995	0.01519	0.004261399999999999	0.0047626000000000005
202	TR1_2_W0001_P0022_T0001_R1_P3_K1_Ch2-Ch1.zen	20150130_STAG2gfpcf2_Prometa\MitoSys2\LSM\STAG2-EGFP_Prometa_2_6h_afterNoc\DE_W0007_P0001\DE_2_W0007_P0001_T0002\TR1_W0001_P0022\TR1_2_W0001_P0022_T0001_R1_P3_K1_Ch2-Ch1.zen	FA/ISS	20000	30.0	3		7	0	0	29.94	100000	2000	Scale	0	3.27	0	0.01	1.92	0	0.01	0.040999999999999995	0	1	1	0	1	65.366	289.99	0	1	65.366	289.99	0.9485	1.0903	1	0.9023	0.9865	0.9434	1	0.9812	0.9905	0.8532	1.0567	0.9344	0.066738	0.011086	0.0026184999999999997	0.0024298
203	TR1_2_W0001_P0022_T0001_R1_P4_K1_Ch2-Ch1.zen	20150130_STAG2gfpcf2_Prometa\MitoSys2\LSM\STAG2-EGFP_Prometa_2_6h_afterNoc\DE_W0007_P0001\DE_2_W0007_P0001_T0002\TR1_W0001_P0022\TR1_2_W0001_P0022_T0001_R1_P4_K1_Ch2-Ch1.zen	FA/ISS	20000	30.0	3		7	0	0	29.94	100000	2000	Scale	0	3.27	0	0.01	1.92	0	0.01	0.040999999999999995	0	1	1	0	1	46.46	17.14	0	1	46.46	17.14	1.0017	0.9791	1	0.8643	0.7885	0.8255	1	0.7898	0.8887	0.8658	0.5868	0.7221	0.0671	0.0050673	0.0028951	0.0062007
204	TR1_2_W0001_P0022_T0001_R1_P5_K1_Ch2-Ch1.zen	20150130_STAG2gfpcf2_Prometa\MitoSys2\LSM\STAG2-EGFP_Prometa_2_6h_afterNoc\DE_W0007_P0001\DE_2_W0007_P0001_T0002\TR1_W0001_P0022\TR1_2_W0001_P0022_T0001_R1_P5_K1_Ch2-Ch1.zen	FA/ISS	20000	30.0	3		7	0	0	29.94	100000	2000	Scale	0	3.27	0	0.01	1.92	0	0.01	0.040999999999999995	0	1	1	0	1	54.809	23.518	0	1	54.809	23.518	1.1416	1.0868	1	0.8833	0.8429	0.8628	1	0.8186	0.9048	1.0161	0.7375	0.7733	0.074374	0.007640300000000001	0.0068275	0.0082352
205	TR1_2_W0001_P0037_T0001_R1_P1_K1_Ch2-Ch1.zen	20150130_STAG2gfpcf2_Prometa\MitoSys2\LSM\STAG2-EGFP_Prometa_2_6h_afterNoc\DE_W0007_P0001\DE_2_W0007_P0001_T0003\TR1_W0001_P0037\TR1_2_W0001_P0037_T0001_R1_P1_K1_Ch2-Ch1.zen	FA/ISS	20000	30.0	3		7	0	0	29.94	100000	2000	Scale	0	3.27	0	0.01	1.92	0	0.01	0.040999999999999995	0	1	1	0	1	53.038000000000004	217.831	0	1	53.038000000000004	217.831	1.1333	1.7932	1	0.8798	0.9816	0.9293	1	0.9792	0.9895	1.0044	1.7357	0.9195	0.073632	0.012597	0.00092401	0.0018850000000000002
206	TR1_2_W0001_P0037_T0001_R1_P2_K1_Ch2-Ch1.zen	20150130_STAG2gfpcf2_Prometa\MitoSys2\LSM\STAG2-EGFP_Prometa_2_6h_afterNoc\DE_W0007_P0001\DE_2_W0007_P0001_T0003\TR1_W0001_P0037\TR1_2_W0001_P0037_T0001_R1_P2_K1_Ch2-Ch1.zen	FA/ISS	20000	30.0	3		7	0	0	29.94	100000	2000	Scale	0	3.27	0	0.01	1.92	0	0.01	0.040999999999999995	0	1	1	0	1	35.773	301.704	0	1	35.773	301.704	1.446	2.0976	1	0.8211	0.9862	0.8998	1	0.9898	0.9949	1.2223	2.0565	0.8951	0.071172	0.017676	0.0015152999999999998	0.0016739
207	TR1_2_W0001_P0037_T0001_R1_P3_K1_Ch2-Ch1.zen	20150130_STAG2gfpcf2_Prometa\MitoSys2\LSM\STAG2-EGFP_Prometa_2_6h_afterNoc\DE_W0007_P0001\DE_2_W0007_P0001_T0003\TR1_W0001_P0037\TR1_2_W0001_P0037_T0001_R1_P3_K1_Ch2-Ch1.zen	FA/ISS	20000	30.0	3		7	0	0	29.94	100000	2000	Scale	0	3.27	0	0.01	1.92	0	0.01	0.040999999999999995	0	1	1	0	1	52.498000000000005	240.285	0	1	52.498000000000005	240.285	1.1979	1.4707	1	0.8784	0.9836	0.9295	1	0.9818	0.9908	1.0633	1.4258	0.9209	0.077674	0.016057	0.00039326	0.0018828
208	TR1_2_W0001_P0037_T0001_R1_P4_K1_Ch2-Ch1.zen	20150130_STAG2gfpcf2_Prometa\MitoSys2\LSM\STAG2-EGFP_Prometa_2_6h_afterNoc\DE_W0007_P0001\DE_2_W0007_P0001_T0003\TR1_W0001_P0037\TR1_2_W0001_P0037_T0001_R1_P4_K1_Ch2-Ch1.zen	FA/ISS	20000	30.0	3		7	0	0	29.94	100000	2000	Scale	0	3.27	0	0.01	1.92	0	0.01	0.040999999999999995	0	1	1	0	1	56.032	9.981	0	1	56.032	9.981	1.0128	1.089	1	0.8868	0.6507	0.7596	1	0.5903	0.7683	0.8988	0.38	0.5415	0.07311799999999999	0.0067001000000000005	0.015893	0.018946
209	TR1_2_W0001_P0037_T0001_R1_P5_K1_Ch2-Ch1.zen	20150130_STAG2gfpcf2_Prometa\MitoSys2\LSM\STAG2-EGFP_Prometa_2_6h_afterNoc\DE_W0007_P0001\DE_2_W0007_P0001_T0003\TR1_W0001_P0037\TR1_2_W0001_P0037_T0001_R1_P5_K1_Ch2-Ch1.zen	FA/ISS	20000	30.0	3		7	0	0	29.94	100000	2000	Scale	0	3.27	0	0.01	1.92	0	0.01	0.040999999999999995	0	1	1	0	1	55.108000000000004	9.879	0	1	55.108000000000004	9.879	0.9149	0.9621	1	0.8853	0.6497	0.7584	1	0.594	0.7707	0.8052	0.322	0.5427	0.063234	0.0059121	0.025700999999999998	0.018908
210	TR1_2_W0001_P0008_T0001_R1_P1_K1_Ch2-Ch1.zen	20150130_STAG2gfpcf2_Prometa\MitoSys2\LSM\STAG2-EGFP_Prometa_2_6h_afterNoc\DE_W0008_P0001\DE_2_W0008_P0001_T0001\TR1_W0001_P0008\TR1_2_W0001_P0008_T0001_R1_P1_K1_Ch2-Ch1.zen	FA/ISS	20000	30.0	3		7	0	0	29.94	100000	2000	Scale	0	3.27	0	0.01	1.92	0	0.01	0.040999999999999995	0	1	1	0	1	69.077	202.62599999999998	0	1	69.077	202.62599999999998	1.0678	0.8301	1	0.9073	0.9809	0.9434	1	0.9719	0.9859	0.9718	0.7861	0.9299	0.06109	0.009787	0.0040526	0.0039185
211	TR1_2_W0001_P0008_T0001_R1_P2_K1_Ch2-Ch1.zen	20150130_STAG2gfpcf2_Prometa\MitoSys2\LSM\STAG2-EGFP_Prometa_2_6h_afterNoc\DE_W0008_P0001\DE_2_W0008_P0001_T0001\TR1_W0001_P0008\TR1_2_W0001_P0008_T0001_R1_P2_K1_Ch2-Ch1.zen	FA/ISS	20000	30.0	3		7	0	0	29.94	100000	2000	Scale	0	3.27	0	0.01	1.92	0	0.01	0.040999999999999995	0	1	1	0	1	48.507	453.289	0	1	48.507	453.289	1.2535	2.3452	1	0.8689	0.9905	0.9277	1	0.9901	0.9951	1.1048	2.3096	0.9231	0.056829	0.015827	0.0042788999999999995	0.0043565
212	TR1_2_W0001_P0008_T0001_R1_P3_K1_Ch2-Ch1.zen	20150130_STAG2gfpcf2_Prometa\MitoSys2\LSM\STAG2-EGFP_Prometa_2_6h_afterNoc\DE_W0008_P0001\DE_2_W0008_P0001_T0001\TR1_W0001_P0008\TR1_2_W0001_P0008_T0001_R1_P3_K1_Ch2-Ch1.zen	FA/ISS	20000	30.0	3		7	0	0	29.94	100000	2000	Scale	0	3.27	0	0.01	1.92	0	0.01	0.040999999999999995	0	1	1	0	1	53.711000000000006	439.783	0	1	53.711000000000006	439.783	1.3458	0.6782	1	0.8761	0.9907	0.9315	1	0.9889	0.9944	1.1946	0.6592	0.9262	0.06505	0.012089	0.0028671	0.0030261999999999997
213	TR1_2_W0001_P0008_T0001_R1_P4_K1_Ch2-Ch1.zen	20150130_STAG2gfpcf2_Prometa\MitoSys2\LSM\STAG2-EGFP_Prometa_2_6h_afterNoc\DE_W0008_P0001\DE_2_W0008_P0001_T0001\TR1_W0001_P0008\TR1_2_W0001_P0008_T0001_R1_P4_K1_Ch2-Ch1.zen	FA/ISS	20000	30.0	3		7	0	0	29.94	100000	2000	Scale	0	3.27	0	0.01	1.92	0	0.01	0.040999999999999995	0	1	1	0	1	52.351000000000006	13.911	0	1	52.351000000000006	13.911	0.9801	1.3771	1	0.8785	0.7409	0.8067	1	0.7124	0.8438	0.8594	0.7634	0.6603	0.079355	0.010361	0.012451	0.030105
214	TR1_2_W0001_P0008_T0001_R1_P5_K1_Ch2-Ch1.zen	20150130_STAG2gfpcf2_Prometa\MitoSys2\LSM\STAG2-EGFP_Prometa_2_6h_afterNoc\DE_W0008_P0001\DE_2_W0008_P0001_T0001\TR1_W0001_P0008\TR1_2_W0001_P0008_T0001_R1_P5_K1_Ch2-Ch1.zen	FA/ISS	20000	30.0	3		7	0	0	29.94	100000	2000	Scale	0	3.27	0	0.01	1.92	0	0.01	0.040999999999999995	0	1	1	0	1	56.4	15.205	0	1	56.4	15.205	0.9647	0.9658	1	0.8875	0.7624	0.8225	1	0.7177	0.8471	0.8542	0.4974	0.6785	0.073025	0.006353800000000001	0.011539	0.008064
215	TR1_2_W0001_P0023_T0001_R1_P1_K1_Ch2-Ch1.zen	20150130_STAG2gfpcf2_Prometa\MitoSys2\LSM\STAG2-EGFP_Prometa_2_6h_afterNoc\DE_W0008_P0001\DE_2_W0008_P0001_T0002\TR1_W0001_P0023\TR1_2_W0001_P0023_T0001_R1_P1_K1_Ch2-Ch1.zen	FA/ISS	20000	30.0	3		7	0	0	29.94	100000	2000	Scale	0	3.27	0	0.01	1.92	0	0.01	0.040999999999999995	0	1	1	0	1	55.638000000000005	82.721	0	1	55.638000000000005	82.721	1.0270000000000001	1.06	1	0.8857	0.9536	0.919	1	0.9451	0.9721	0.9111	0.9556	0.8928	0.072589	0.008212700000000002	0.0041179	0.004311199999999999
216	TR1_2_W0001_P0023_T0001_R1_P2_K1_Ch2-Ch1.zen	20150130_STAG2gfpcf2_Prometa\MitoSys2\LSM\STAG2-EGFP_Prometa_2_6h_afterNoc\DE_W0008_P0001\DE_2_W0008_P0001_T0002\TR1_W0001_P0023\TR1_2_W0001_P0023_T0001_R1_P2_K1_Ch2-Ch1.zen	FA/ISS	20000	30.0	3		7	0	0	29.94	100000	2000	Scale	0	3.27	0	0.01	1.92	0	0.01	0.040999999999999995	0	1	1	0	1	55.176	250.06	0	1	55.176	250.06	0.9904	2.497	1	0.8851	0.982	0.9323	1	0.9788	0.9893	0.8759999999999999	2.4221	0.9223	0.072599	0.0082737	0.014791	0.011397
217	TR1_2_W0001_P0023_T0001_R1_P3_K1_Ch2-Ch1.zen	20150130_STAG2gfpcf2_Prometa\MitoSys2\LSM\STAG2-EGFP_Prometa_2_6h_afterNoc\DE_W0008_P0001\DE_2_W0008_P0001_T0002\TR1_W0001_P0023\TR1_2_W0001_P0023_T0001_R1_P3_K1_Ch2-Ch1.zen	FA/ISS	20000	30.0	3		7	0	0	29.94	100000	2000	Scale	0	3.27	0	0.01	1.92	0	0.01	0.040999999999999995	0	1	1	0	1	52.206	411.62	0	1	52.206	411.62	1.133	0.9924	1	0.8781	0.9905	0.9326	1	0.9894	0.9947	1.0025	0.9714	0.9276	0.071577	0.013602000000000001	0.0027094000000000003	0.0020373
218	TR1_2_W0001_P0023_T0001_R1_P4_K1_Ch2-Ch1.zen	20150130_STAG2gfpcf2_Prometa\MitoSys2\LSM\STAG2-EGFP_Prometa_2_6h_afterNoc\DE_W0008_P0001\DE_2_W0008_P0001_T0002\TR1_W0001_P0023\TR1_2_W0001_P0023_T0001_R1_P4_K1_Ch2-Ch1.zen	FA/ISS	20000	30.0	3		7	0	0	29.94	100000	2000	Scale	0	3.27	0	0.01	1.92	0	0.01	0.040999999999999995	0	1	1	0	1	45.586999999999996	19.674	0	1	45.586999999999996	19.674	1.147	1.0873	1	0.8588	0.8111	0.8346	1	0.8192	0.9051	0.9933	0.7064	0.7466	0.088255	0.0077596	0.004790399999999999	0.010946
219	TR1_2_W0001_P0023_T0001_R1_P5_K1_Ch2-Ch1.zen	20150130_STAG2gfpcf2_Prometa\MitoSys2\LSM\STAG2-EGFP_Prometa_2_6h_afterNoc\DE_W0008_P0001\DE_2_W0008_P0001_T0002\TR1_W0001_P0023\TR1_2_W0001_P0023_T0001_R1_P5_K1_Ch2-Ch1.zen	FA/ISS	20000	30.0	3		7	0	0	29.94	100000	2000	Scale	0	3.27	0	0.01	1.92	0	0.01	0.040999999999999995	0	1	1	0	1	49.481	21.252	0	1	49.481	21.252	1.0036	0.9713	1	0.8721	0.8272	0.8493	1	0.8178	0.9043	0.8754	0.6386	0.76	0.079555	0.007398899999999999	0.0061536	0.009737899999999999
220	TR1_2_W0001_P0038_T0001_R1_P1_K1_Ch2-Ch1.zen	20150130_STAG2gfpcf2_Prometa\MitoSys2\LSM\STAG2-EGFP_Prometa_2_6h_afterNoc\DE_W0008_P0001\DE_2_W0008_P0001_T0003\TR1_W0001_P0038\TR1_2_W0001_P0038_T0001_R1_P1_K1_Ch2-Ch1.zen	FA/ISS	20000	30.0	3		7	0	0	29.94	100000	2000	Scale	0	3.27	0	0.01	1.92	0	0.01	0.040999999999999995	0	1	1	0	1	53.415	322.748	0	1	53.415	322.748	1.0989	1.8617	1	0.8805	0.9828	0.9302	1	0.9806	0.9902	0.9729	1.7994	0.9211	0.07849400000000001	0.013294	0.0075985	0.0052746
221	TR1_2_W0001_P0038_T0001_R1_P2_K1_Ch2-Ch1.zen	20150130_STAG2gfpcf2_Prometa\MitoSys2\LSM\STAG2-EGFP_Prometa_2_6h_afterNoc\DE_W0008_P0001\DE_2_W0008_P0001_T0003\TR1_W0001_P0038\TR1_2_W0001_P0038_T0001_R1_P2_K1_Ch2-Ch1.zen	FA/ISS	20000	30.0	3		7	0	0	29.94	100000	2000	Scale	0	3.27	0	0.01	1.92	0	0.01	0.040999999999999995	0	1	1	0	1	54.895	166.92	0	1	54.895	166.92	1.0691	1.8242	1	0.8832	0.9758	0.9284	1	0.9719	0.9858	0.9478	1.7487	0.9151	0.06959	0.005621800000000001	0.0070729	0.014329
222	TR1_2_W0001_P0038_T0001_R1_P3_K1_Ch2-Ch1.zen	20150130_STAG2gfpcf2_Prometa\MitoSys2\LSM\STAG2-EGFP_Prometa_2_6h_afterNoc\DE_W0008_P0001\DE_2_W0008_P0001_T0003\TR1_W0001_P0038\TR1_2_W0001_P0038_T0001_R1_P3_K1_Ch2-Ch1.zen	FA/ISS	20000	30.0	3		7	0	0	29.94	100000	2000	Scale	0	3.27	0	0.01	1.92	0	0.01	0.040999999999999995	0	1	1	0	1	45.07	697.0139999999999	0	1	45.07	697.0139999999999	1.0122	2.388	1	0.8594	0.9940000000000001	0.9242	1	0.9941	0.9971	0.8703	2.3668	0.9215	0.094401	0.017282	0.0010885	0.0010222000000000002
223	TR1_2_W0001_P0038_T0001_R1_P4_K1_Ch2-Ch1.zen	20150130_STAG2gfpcf2_Prometa\MitoSys2\LSM\STAG2-EGFP_Prometa_2_6h_afterNoc\DE_W0008_P0001\DE_2_W0008_P0001_T0003\TR1_W0001_P0038\TR1_2_W0001_P0038_T0001_R1_P4_K1_Ch2-Ch1.zen	FA/ISS	20000	30.0	3		7	0	0	29.94	100000	2000	Scale	0	3.27	0	0.01	1.92	0	0.01	0.040999999999999995	0	1	1	0	1	41.02	17.64	0	1	41.02	17.64	1.0196	1.0597	1	0.8451	0.7926	0.8184	1	0.8186	0.9048	0.862	0.6776	0.7309	0.072032	0.019622	0.01564	0.025851
224	TR1_2_W0001_P0038_T0001_R1_P5_K1_Ch2-Ch1.zen	20150130_STAG2gfpcf2_Prometa\MitoSys2\LSM\STAG2-EGFP_Prometa_2_6h_afterNoc\DE_W0008_P0001\DE_2_W0008_P0001_T0003\TR1_W0001_P0038\TR1_2_W0001_P0038_T0001_R1_P5_K1_Ch2-Ch1.zen	FA/ISS	20000	30.0	3		7	0	0	29.94	100000	2000	Scale	0	3.27	0	0.01	1.92	0	0.01	0.040999999999999995	0	1	1	0	1	48.869	23.99	0	1	48.869	23.99	1.0594	1.0992	1	0.8702	0.846	0.858	1	0.8398	0.9164	0.9254	0.7782	0.78	0.07145900000000001	0.0099443	0.009498399999999999	0.013890000000000001
225	TR1_2_W0001_P0009_T0001_R1_P1_K1_Ch2-Ch1.zen	20150130_STAG2gfpcf2_Prometa\MitoSys2\LSM\STAG2-EGFP_Prometa_2_6h_afterNoc\DE_W0009_P0001\DE_2_W0009_P0001_T0001\TR1_W0001_P0009\TR1_2_W0001_P0009_T0001_R1_P1_K1_Ch2-Ch1.zen	FA/ISS	20000	30.0	3		7	0	0	29.94	100000	2000	Scale	0	3.27	0	0.01	1.92	0	0.01	0.040999999999999995	0	1	1	0	1	53.597	360.531	0	1	53.597	360.531	1.0221	3.3009	1	0.8809	0.9864	0.9321	1	0.9842	0.9921	0.9012	3.2253	0.9247	0.07048600000000001	0.015853	0.0032415	0.0027916
226	TR1_2_W0001_P0009_T0001_R1_P2_K1_Ch2-Ch1.zen	20150130_STAG2gfpcf2_Prometa\MitoSys2\LSM\STAG2-EGFP_Prometa_2_6h_afterNoc\DE_W0009_P0001\DE_2_W0009_P0001_T0001\TR1_W0001_P0009\TR1_2_W0001_P0009_T0001_R1_P2_K1_Ch2-Ch1.zen	FA/ISS	20000	30.0	3		7	0	0	29.94	100000	2000	Scale	0	3.27	0	0.01	1.92	0	0.01	0.040999999999999995	0	1	1	0	1	63.216	181.105	0	1	63.216	181.105	1.0471	1.7869	1	0.8989	0.9762	0.9368	1	0.9679	0.9838	0.9435	1.7042	0.9214	0.062028999999999994	0.0089874	0.007313600000000001	0.013841
227	TR1_2_W0001_P0009_T0001_R1_P3_K1_Ch2-Ch1.zen	20150130_STAG2gfpcf2_Prometa\MitoSys2\LSM\STAG2-EGFP_Prometa_2_6h_afterNoc\DE_W0009_P0001\DE_2_W0009_P0001_T0001\TR1_W0001_P0009\TR1_2_W0001_P0009_T0001_R1_P3_K1_Ch2-Ch1.zen	FA/ISS	20000	30.0	3		7	0	0	29.94	100000	2000	Scale	0	3.27	0	0.01	1.92	0	0.01	0.040999999999999995	0	1	1	0	1	47.333	317.426	0	1	47.333	317.426	1.1081	3.5771	1	0.8654	0.9843	0.9229	1	0.9843	0.9921	0.9653	3.4935	0.9155	0.062104999999999994	0.017736000000000002	0.004239	0.0047016
228	TR1_2_W0001_P0009_T0001_R1_P4_K1_Ch2-Ch1.zen	20150130_STAG2gfpcf2_Prometa\MitoSys2\LSM\STAG2-EGFP_Prometa_2_6h_afterNoc\DE_W0009_P0001\DE_2_W0009_P0001_T0001\TR1_W0001_P0009\TR1_2_W0001_P0009_T0001_R1_P4_K1_Ch2-Ch1.zen	FA/ISS	20000	30.0	3		7	0	0	29.94	100000	2000	Scale	0	3.27	0	0.01	1.92	0	0.01	0.040999999999999995	0	1	1	0	1	42.54600000000001	14.079	0	1	42.54600000000001	14.079	0.9577	1.0133	1	0.8518	0.7452	0.7967	1	0.7673	0.8759	0.8126	0.5601	0.6822	0.08014	0.008464600000000001	0.0013664000000000003	0.013093
229	TR1_2_W0001_P0009_T0001_R1_P5_K1_Ch2-Ch1.zen	20150130_STAG2gfpcf2_Prometa\MitoSys2\LSM\STAG2-EGFP_Prometa_2_6h_afterNoc\DE_W0009_P0001\DE_2_W0009_P0001_T0001\TR1_W0001_P0009\TR1_2_W0001_P0009_T0001_R1_P5_K1_Ch2-Ch1.zen	FA/ISS	20000	30.0	3		7	0	0	29.94	100000	2000	Scale	0	3.27	0	0.01	1.92	0	0.01	0.040999999999999995	0	1	1	0	1	55.745	12.151	0	1	55.745	12.151	1.0375	1.015	1	0.8859	0.7087	0.7924	1	0.6594	0.812	0.9211	0.4329	0.6154	0.066723	0.0067005	0.017422	0.025781000000000002
230	TR1_2_W0001_P0024_T0001_R1_P1_K1_Ch2-Ch1.zen	20150130_STAG2gfpcf2_Prometa\MitoSys2\LSM\STAG2-EGFP_Prometa_2_6h_afterNoc\DE_W0009_P0001\DE_2_W0009_P0001_T0002\TR1_W0001_P0024\TR1_2_W0001_P0024_T0001_R1_P1_K1_Ch2-Ch1.zen	FA/ISS	20000	30.0	3		7	0	0	29.94	100000	2000	Scale	0	3.27	0	0.01	1.92	0	0.01	0.040999999999999995	0	1	1	0	1	59.461999999999996	448.064	0	1	59.461999999999996	448.064	0.7559	4.1333	1	0.8904	0.9888	0.9383	1	0.985	0.9925	0.6588	4.0569999999999995	0.9311	0.057921	0.012691	0.0060174	0.008770299999999998
231	TR1_2_W0001_P0024_T0001_R1_P2_K1_Ch2-Ch1.zen	20150130_STAG2gfpcf2_Prometa\MitoSys2\LSM\STAG2-EGFP_Prometa_2_6h_afterNoc\DE_W0009_P0001\DE_2_W0009_P0001_T0002\TR1_W0001_P0024\TR1_2_W0001_P0024_T0001_R1_P2_K1_Ch2-Ch1.zen	FA/ISS	20000	30.0	3		7	0	0	29.94	100000	2000	Scale	0	3.27	0	0.01	1.92	0	0.01	0.040999999999999995	0	1	1	0	1	66.794	85.11399999999999	0	1	66.794	85.11399999999999	1.0638	0.8988	1	0.9043	0.9527	0.9282	1	0.9329	0.9658	0.9648	0.7877	0.8957	0.053722000000000006	0.010881	0.00075981	0.0053105
232	TR1_2_W0001_P0024_T0001_R1_P3_K1_Ch2-Ch1.zen	20150130_STAG2gfpcf2_Prometa\MitoSys2\LSM\STAG2-EGFP_Prometa_2_6h_afterNoc\DE_W0009_P0001\DE_2_W0009_P0001_T0002\TR1_W0001_P0024\TR1_2_W0001_P0024_T0001_R1_P3_K1_Ch2-Ch1.zen	FA/ISS	20000	30.0	3		7	0	0	29.94	100000	2000	Scale	0	3.27	0	0.01	1.92	0	0.01	0.040999999999999995	0	1	1	0	1	50.247	551.629	0	1	50.247	551.629	1.2806	2.1054	1	0.8716	0.9923	0.93	1	0.9919	0.9959	1.1320000000000001	2.0783	0.9262	0.061858	0.016749	0.0018067	0.0022017
233	TR1_2_W0001_P0024_T0001_R1_P4_K1_Ch2-Ch1.zen	20150130_STAG2gfpcf2_Prometa\MitoSys2\LSM\STAG2-EGFP_Prometa_2_6h_afterNoc\DE_W0009_P0001\DE_2_W0009_P0001_T0002\TR1_W0001_P0024\TR1_2_W0001_P0024_T0001_R1_P4_K1_Ch2-Ch1.zen	FA/ISS	20000	30.0	3		7	0	0	29.94	100000	2000	Scale	0	3.27	0	0.01	1.92	0	0.01	0.040999999999999995	0	1	1	0	1	62.873000000000005	25.612	0	1	62.873000000000005	25.612	1.1179	1.0911	1	0.8983	0.8551	0.8764	1	0.8079	0.8988	1.0097	0.7433	0.7804	0.06889400000000001	0.009981299999999999	0.0015064	0.015040999999999999
234	TR1_2_W0001_P0024_T0001_R1_P5_K1_Ch2-Ch1.zen	20150130_STAG2gfpcf2_Prometa\MitoSys2\LSM\STAG2-EGFP_Prometa_2_6h_afterNoc\DE_W0009_P0001\DE_2_W0009_P0001_T0002\TR1_W0001_P0024\TR1_2_W0001_P0024_T0001_R1_P5_K1_Ch2-Ch1.zen	FA/ISS	20000	30.0	3		7	0	0	29.94	100000	2000	Scale	0	3.27	0	0.01	1.92	0	0.01	0.040999999999999995	0	1	1	0	1	64.84100000000001	20.198	0	1	64.84100000000001	20.198	1.041	1.0495	1	0.9013	0.8186	0.8590000000000001	1	0.754	0.8683	0.94	0.6319	0.7339	0.059296	0.0054881999999999995	0.0030946	0.012438
235	TR1_2_W0001_P0039_T0001_R1_P1_K1_Ch2-Ch1.zen	20150130_STAG2gfpcf2_Prometa\MitoSys2\LSM\STAG2-EGFP_Prometa_2_6h_afterNoc\DE_W0009_P0001\DE_2_W0009_P0001_T0003\TR1_W0001_P0039\TR1_2_W0001_P0039_T0001_R1_P1_K1_Ch2-Ch1.zen	FA/ISS	20000	30.0	3		7	0	0	29.94	100000	2000	Scale	0	3.27	0	0.01	1.92	0	0.01	0.040999999999999995	0	1	1	0	1	40.793	423.664	0	1	40.793	423.664	1.1579	3.1122	1	0.8452	0.9895	0.9145	1	0.9909	0.9954	0.9899	3.0675	0.9103	0.055441	0.019274	0.0033888000000000004	0.004866399999999999
236	TR1_2_W0001_P0039_T0001_R1_P2_K1_Ch2-Ch1.zen	20150130_STAG2gfpcf2_Prometa\MitoSys2\LSM\STAG2-EGFP_Prometa_2_6h_afterNoc\DE_W0009_P0001\DE_2_W0009_P0001_T0003\TR1_W0001_P0039\TR1_2_W0001_P0039_T0001_R1_P2_K1_Ch2-Ch1.zen	FA/ISS	20000	30.0	3		7	0	0	29.94	100000	2000	Scale	0	3.27	0	0.01	1.92	0	0.01	0.040999999999999995	0	1	1	0	1	49.588	438.13699999999994	0	1	49.588	438.13699999999994	1.1283	2.3826	1	0.8716	0.9904	0.9291	1	0.9899	0.9949	0.9911	2.3469	0.9244	0.072812	0.012309	0.0035854999999999997	0.0035462
237	TR1_2_W0001_P0039_T0001_R1_P3_K1_Ch2-Ch1.zen	20150130_STAG2gfpcf2_Prometa\MitoSys2\LSM\STAG2-EGFP_Prometa_2_6h_afterNoc\DE_W0009_P0001\DE_2_W0009_P0001_T0003\TR1_W0001_P0039\TR1_2_W0001_P0039_T0001_R1_P3_K1_Ch2-Ch1.zen	FA/ISS	20000	30.0	3		7	0	0	29.94	100000	2000	Scale	0	3.27	0	0.01	1.92	0	0.01	0.040999999999999995	0	1	1	0	1	50.045	422.538	0	1	50.045	422.538	1.1242	2.1979	1	0.8725	0.9896	0.9292	1	0.9887	0.9943	0.988	2.1595	0.9238	0.066563	0.012977	0.0062066000000000005	0.0039115
238	TR1_2_W0001_P0039_T0001_R1_P4_K1_Ch2-Ch1.zen	20150130_STAG2gfpcf2_Prometa\MitoSys2\LSM\STAG2-EGFP_Prometa_2_6h_afterNoc\DE_W0009_P0001\DE_2_W0009_P0001_T0003\TR1_W0001_P0039\TR1_2_W0001_P0039_T0001_R1_P4_K1_Ch2-Ch1.zen	FA/ISS	20000	30.0	3		7	0	0	29.94	100000	2000	Scale	0	3.27	0	0.01	1.92	0	0.01	0.040999999999999995	0	1	1	0	1	49.178000000000004	16.459	0	1	49.178000000000004	16.459	1.0394	1.0394	1	0.8709	0.7802	0.8243	1	0.7706	0.8778	0.9075	0.6056	0.7103	0.091142	0.0081018	0.008799600000000001	0.008987899999999998
239	TR1_2_W0001_P0039_T0001_R1_P5_K1_Ch2-Ch1.zen	20150130_STAG2gfpcf2_Prometa\MitoSys2\LSM\STAG2-EGFP_Prometa_2_6h_afterNoc\DE_W0009_P0001\DE_2_W0009_P0001_T0003\TR1_W0001_P0039\TR1_2_W0001_P0039_T0001_R1_P5_K1_Ch2-Ch1.zen	FA/ISS	20000	30.0	3		7	0	0	29.94	100000	2000	Scale	0	3.27	0	0.01	1.92	0	0.01	0.040999999999999995	0	1	1	0	1	39.727	12.97	0	1	39.727	12.97	0.9184	0.9715	1	0.8405	0.7253	0.7808	1	0.7656	0.8749	0.7652	0.515	0.6661	0.10257000000000001	0.0077074	0.009190700000000001	0.013134
240	TR1_2_W0001_P0025_T0001_R1_P1_K1_Ch2-Ch1.zen	20150130_STAG2gfpcf2_Prometa\MitoSys2\LSM\STAG2-EGFP_Prometa_2_6h_afterNoc\DE_W0010_P0001\DE_2_W0010_P0001_T0002\TR1_W0001_P0025\TR1_2_W0001_P0025_T0001_R1_P1_K1_Ch2-Ch1.zen	FA/ISS	20000	30.0	3		7	0	0	29.94	100000	2000	Scale	0	3.27	0	0.01	1.92	0	0.01	0.040999999999999995	0	1	1	0	1	69.939	100.525	0	1	69.939	100.525	1.0576	1.0855	1	0.9081	0.9537	0.9305	1	0.9298	0.9641	0.9628	0.9518	0.8963	0.057253	0.008769299999999999	0.013928	0.022029
241	TR1_2_W0001_P0025_T0001_R1_P2_K1_Ch2-Ch1.zen	20150130_STAG2gfpcf2_Prometa\MitoSys2\LSM\STAG2-EGFP_Prometa_2_6h_afterNoc\DE_W0010_P0001\DE_2_W0010_P0001_T0002\TR1_W0001_P0025\TR1_2_W0001_P0025_T0001_R1_P2_K1_Ch2-Ch1.zen	FA/ISS	20000	30.0	3		7	0	0	29.94	100000	2000	Scale	0	3.27	0	0.01	1.92	0	0.01	0.040999999999999995	0	1	1	0	1	47.883	227.055	0	1	47.883	227.055	1.2733	1.5014	1	0.8611	0.9824	0.9196	1	0.9823	0.9911	1.1109	1.454	0.9113	0.06493099999999999	0.013702	0.0089343	0.0060888
242	TR1_2_W0001_P0025_T0001_R1_P3_K1_Ch2-Ch1.zen	20150130_STAG2gfpcf2_Prometa\MitoSys2\LSM\STAG2-EGFP_Prometa_2_6h_afterNoc\DE_W0010_P0001\DE_2_W0010_P0001_T0002\TR1_W0001_P0025\TR1_2_W0001_P0025_T0001_R1_P3_K1_Ch2-Ch1.zen	FA/ISS	20000	30.0	3		7	0	0	29.94	100000	2000	Scale	0	3.27	0	0.01	1.92	0	0.01	0.040999999999999995	0	1	1	0	1	48.798	160.485	0	1	48.798	160.485	1.1727	1.3387	1	0.8693	0.9758	0.9209999999999999	1	0.9749	0.9874	1.0297	1.2789	0.9092	0.06942100000000001	0.013777000000000001	0.0004954	0.0025459
243	TR1_2_W0001_P0025_T0001_R1_P4_K1_Ch2-Ch1.zen	20150130_STAG2gfpcf2_Prometa\MitoSys2\LSM\STAG2-EGFP_Prometa_2_6h_afterNoc\DE_W0010_P0001\DE_2_W0010_P0001_T0002\TR1_W0001_P0025\TR1_2_W0001_P0025_T0001_R1_P4_K1_Ch2-Ch1.zen	FA/ISS	20000	30.0	3		7	0	0	29.94	100000	2000	Scale	0	3.27	0	0.01	1.92	0	0.01	0.040999999999999995	0	1	1	0	1	46.736000000000004	7.648	0	1	46.736000000000004	7.648	1.1741	1.2669	1	0.8618	0.5544	0.6907	1	0.5614	0.7486	1.022	0.3497	0.4572	0.079402	0.0098303	0.029798	0.030164
244	TR1_2_W0001_P0025_T0001_R1_P5_K1_Ch2-Ch1.zen	20150130_STAG2gfpcf2_Prometa\MitoSys2\LSM\STAG2-EGFP_Prometa_2_6h_afterNoc\DE_W0010_P0001\DE_2_W0010_P0001_T0002\TR1_W0001_P0025\TR1_2_W0001_P0025_T0001_R1_P5_K1_Ch2-Ch1.zen	FA/ISS	20000	30.0	3		7	0	0	29.94	100000	2000	Scale	0	3.27	0	0.01	1.92	0	0.01	0.040999999999999995	0	1	1	0	1	56.211999999999996	6.082999999999999	0	1	56.211999999999996	6.082999999999999	1.0232	1.0165	1	0.8873	0.4688	0.6449	1	0.3849	0.6203	0.9091	0.0954	0.2873	0.066075	0.004187399999999999	0.031802	0.023271
245	TR1_2_W0001_P0040_T0001_R1_P1_K1_Ch2-Ch1.zen	20150130_STAG2gfpcf2_Prometa\MitoSys2\LSM\STAG2-EGFP_Prometa_2_6h_afterNoc\DE_W0010_P0001\DE_2_W0010_P0001_T0003\TR1_W0001_P0040\TR1_2_W0001_P0040_T0001_R1_P1_K1_Ch2-Ch1.zen	FA/ISS	20000	30.0	3		7	0	0	29.94	100000	2000	Scale	0	3.27	0	0.01	1.92	0	0.01	0.040999999999999995	0	1	1	0	1	68.78699999999999	256.89599999999996	0	1	68.78699999999999	256.89599999999996	1.1132	1.0465	1	0.9067	0.9842	0.9446	1	0.9768	0.9883	1.0141	1.0044	0.9335	0.065002	0.010497	0.0047464	0.0046352
246	TR1_2_W0001_P0040_T0001_R1_P2_K1_Ch2-Ch1.zen	20150130_STAG2gfpcf2_Prometa\MitoSys2\LSM\STAG2-EGFP_Prometa_2_6h_afterNoc\DE_W0010_P0001\DE_2_W0010_P0001_T0003\TR1_W0001_P0040\TR1_2_W0001_P0040_T0001_R1_P2_K1_Ch2-Ch1.zen	FA/ISS	20000	30.0	3		7	0	0	29.94	100000	2000	Scale	0	3.27	0	0.01	1.92	0	0.01	0.040999999999999995	0	1	1	0	1	68.768	155.588	0	1	68.768	155.588	0.9268	3.2525	1	0.9068	0.9715	0.9386	1	0.9581	0.9788	0.8369	3.0871	0.9183	0.059274	0.010102	0.006065699999999999	0.0065447000000000005
247	TR1_2_W0001_P0040_T0001_R1_P3_K1_Ch2-Ch1.zen	20150130_STAG2gfpcf2_Prometa\MitoSys2\LSM\STAG2-EGFP_Prometa_2_6h_afterNoc\DE_W0010_P0001\DE_2_W0010_P0001_T0003\TR1_W0001_P0040\TR1_2_W0001_P0040_T0001_R1_P3_K1_Ch2-Ch1.zen	FA/ISS	20000	30.0	3		7	0	0	29.94	100000	2000	Scale	0	3.27	0	0.01	1.92	0	0.01	0.040999999999999995	0	1	1	0	1	50.58	368.60400000000004	0	1	50.58	368.60400000000004	1.0713	4.7289	1	0.8732	0.9836	0.9267	1	0.9812	0.9905	0.9389	4.5876	0.9178	0.045662	0.015722999999999997	0.0081296	0.007876000000000001
248	TR1_2_W0001_P0040_T0001_R1_P4_K1_Ch2-Ch1.zen	20150130_STAG2gfpcf2_Prometa\MitoSys2\LSM\STAG2-EGFP_Prometa_2_6h_afterNoc\DE_W0010_P0001\DE_2_W0010_P0001_T0003\TR1_W0001_P0040\TR1_2_W0001_P0040_T0001_R1_P4_K1_Ch2-Ch1.zen	FA/ISS	20000	30.0	3		7	0	0	29.94	100000	2000	Scale	0	3.27	0	0.01	1.92	0	0.01	0.040999999999999995	0	1	1	0	1	61.023999999999994	13.372	0	1	61.023999999999994	13.372	0.9645	0.9889	1	0.8962	0.7344	0.8113	1	0.6601	0.8125	0.8626	0.4451	0.6337	0.063853	0.0065834000000000005	0.0089095	0.015262999999999999
249	TR1_2_W0001_P0040_T0001_R1_P5_K1_Ch2-Ch1.zen	20150130_STAG2gfpcf2_Prometa\MitoSys2\LSM\STAG2-EGFP_Prometa_2_6h_afterNoc\DE_W0010_P0001\DE_2_W0010_P0001_T0003\TR1_W0001_P0040\TR1_2_W0001_P0040_T0001_R1_P5_K1_Ch2-Ch1.zen	FA/ISS	20000	30.0	3		7	0	0	29.94	100000	2000	Scale	0	3.27	0	0.01	1.92	0	0.01	0.040999999999999995	0	1	1	0	1	64.184	16.019000000000002	0	1	64.184	16.019000000000002	1.0915	1.0096	1	0.9003	0.7737	0.8346	1	0.6982	0.8355	0.987	0.5076	0.6786	0.061725	0.0043887	0.0078812	0.016923
250	TR1_2_W0001_P0026_T0001_R1_P1_K1_Ch2-Ch1.zen	20150130_STAG2gfpcf2_Prometa\MitoSys2\LSM\STAG2-EGFP_Prometa_2_6h_afterNoc\DE_W0011_P0001\DE_2_W0011_P0001_T0002\TR1_W0001_P0026\TR1_2_W0001_P0026_T0001_R1_P1_K1_Ch2-Ch1.zen	FA/ISS	20000	30.0	3		7	0	0	29.94	100000	2000	Scale	0	3.27	0	0.01	1.92	0	0.01	0.040999999999999995	0	1	1	0	1	51.869	239.172	0	1	51.869	239.172	0.9740000000000001	2.9726	1	0.8785	0.9785	0.9271	1	0.9759	0.9879	0.8541	2.8734	0.9158	0.08509	0.0037649000000000003	0.058563	0.038822
251	TR1_2_W0001_P0026_T0001_R1_P2_K1_Ch2-Ch1.zen	20150130_STAG2gfpcf2_Prometa\MitoSys2\LSM\STAG2-EGFP_Prometa_2_6h_afterNoc\DE_W0011_P0001\DE_2_W0011_P0001_T0002\TR1_W0001_P0026\TR1_2_W0001_P0026_T0001_R1_P2_K1_Ch2-Ch1.zen	FA/ISS	20000	30.0	3		7	0	0	29.94	100000	2000	Scale	0	3.27	0	0.01	1.92	0	0.01	0.040999999999999995	0	1	1	0	1	46.724	333.36400000000003	0	1	46.724	333.36400000000003	0.9990000000000001	2.7967	1	0.8633	0.9854	0.9223	1	0.9849	0.9924	0.8611	2.7324	0.9152	0.068863	0.013869999999999999	0.013796000000000001	0.012405
252	TR1_2_W0001_P0026_T0001_R1_P3_K1_Ch2-Ch1.zen	20150130_STAG2gfpcf2_Prometa\MitoSys2\LSM\STAG2-EGFP_Prometa_2_6h_afterNoc\DE_W0011_P0001\DE_2_W0011_P0001_T0002\TR1_W0001_P0026\TR1_2_W0001_P0026_T0001_R1_P3_K1_Ch2-Ch1.zen	FA/ISS	20000	30.0	3		7	0	0	29.94	100000	2000	Scale	0	3.27	0	0.01	1.92	0	0.01	0.040999999999999995	0	1	1	0	1	48.114	387.223	0	1	48.114	387.223	0.9729	1.6735	1	0.8685	0.9897	0.9271	1	0.9894	0.9947	0.8431	1.6449	0.9221	0.07776	0.014134	0.0029202	0.0024943
253	TR1_2_W0001_P0026_T0001_R1_P4_K1_Ch2-Ch1.zen	20150130_STAG2gfpcf2_Prometa\MitoSys2\LSM\STAG2-EGFP_Prometa_2_6h_afterNoc\DE_W0011_P0001\DE_2_W0011_P0001_T0002\TR1_W0001_P0026\TR1_2_W0001_P0026_T0001_R1_P4_K1_Ch2-Ch1.zen	FA/ISS	20000	30.0	3		7	0	0	29.94	100000	2000	Scale	0	3.27	0	0.01	1.92	0	0.01	0.040999999999999995	0	1	1	0	1	42.159	17.851	0	1	42.159	17.851	0.9397	0.992	1	0.851	0.7964	0.8232	1	0.8153	0.9029	0.7952	0.6309	0.7337	0.09967000000000001	0.010859	0.006626600000000001	0.016731
254	TR1_2_W0001_P0026_T0001_R1_P5_K1_Ch2-Ch1.zen	20150130_STAG2gfpcf2_Prometa\MitoSys2\LSM\STAG2-EGFP_Prometa_2_6h_afterNoc\DE_W0011_P0001\DE_2_W0011_P0001_T0002\TR1_W0001_P0026\TR1_2_W0001_P0026_T0001_R1_P5_K1_Ch2-Ch1.zen	FA/ISS	20000	30.0	3		7	0	0	29.94	100000	2000	Scale	0	3.27	0	0.01	1.92	0	0.01	0.040999999999999995	0	1	1	0	1	35.062	17.035	0	1	35.062	17.035	1.064	1.0198	1	0.8217	0.7873	0.8043	1	0.8382	0.9155	0.8793	0.6563	0.7277	0.09107699999999999	0.012042	0.0031028	0.01624
255	TR1_2_W0001_P0041_T0001_R1_P1_K1_Ch2-Ch1.zen	20150130_STAG2gfpcf2_Prometa\MitoSys2\LSM\STAG2-EGFP_Prometa_2_6h_afterNoc\DE_W0011_P0001\DE_2_W0011_P0001_T0003\TR1_W0001_P0041\TR1_2_W0001_P0041_T0001_R1_P1_K1_Ch2-Ch1.zen	FA/ISS	20000	30.0	3		7	0	0	29.94	100000	2000	Scale	0	3.27	0	0.01	1.92	0	0.01	0.040999999999999995	0	1	1	0	1	58.593999999999994	179.37599999999998	0	1	58.593999999999994	179.37599999999998	0.8306	2.5180000000000002	1	0.8911	0.9755	0.9323	1	0.9689	0.9843	0.731	2.4153	0.9175	0.075299	0.008460700000000002	0.013634	0.020340999999999998
256	TR1_2_W0001_P0041_T0001_R1_P2_K1_Ch2-Ch1.zen	20150130_STAG2gfpcf2_Prometa\MitoSys2\LSM\STAG2-EGFP_Prometa_2_6h_afterNoc\DE_W0011_P0001\DE_2_W0011_P0001_T0003\TR1_W0001_P0041\TR1_2_W0001_P0041_T0001_R1_P2_K1_Ch2-Ch1.zen	FA/ISS	20000	30.0	3		7	0	0	29.94	100000	2000	Scale	0	3.27	0	0.01	1.92	0	0.01	0.040999999999999995	0	1	1	0	1	49.398	10.84	0	1	49.398	10.84	0.9309999999999999	1.0039	1	0.8723	0.6771	0.7685	1	0.66	0.8124	0.8078	0.4143	0.5933	0.066584	0.0073674	0.012971000000000002	0.020017
257	TR1_2_W0001_P0041_T0001_R1_P3_K1_Ch2-Ch1.zen	20150130_STAG2gfpcf2_Prometa\MitoSys2\LSM\STAG2-EGFP_Prometa_2_6h_afterNoc\DE_W0011_P0001\DE_2_W0011_P0001_T0003\TR1_W0001_P0041\TR1_2_W0001_P0041_T0001_R1_P3_K1_Ch2-Ch1.zen	FA/ISS	20000	30.0	3		7	0	0	29.94	100000	2000	Scale	0	3.27	0	0.01	1.92	0	0.01	0.040999999999999995	0	1	1	0	1	56.986999999999995	178.577	0	1	56.986999999999995	178.577	1.1782	1.9953	1	0.8877	0.9763	0.9309	1	0.9712	0.9855	1.0549	1.9099	0.9172	0.070271	0.010209000000000001	0.011509	0.0095822
258	TR1_2_W0001_P0041_T0001_R1_P4_K1_Ch2-Ch1.zen	20150130_STAG2gfpcf2_Prometa\MitoSys2\LSM\STAG2-EGFP_Prometa_2_6h_afterNoc\DE_W0011_P0001\DE_2_W0011_P0001_T0003\TR1_W0001_P0041\TR1_2_W0001_P0041_T0001_R1_P4_K1_Ch2-Ch1.zen	FA/ISS	20000	30.0	3		7	0	0	29.94	100000	2000	Scale	0	3.27	0	0.01	1.92	0	0.01	0.040999999999999995	0	1	1	0	1	58.528999999999996	16.201	0	1	58.528999999999996	16.201	1.0493	0.7934	1	0.8911	0.7748	0.8308	1	0.7237	0.8505	0.9375	0.3749	0.6896	0.074706	0.0083887	0.0097125	0.015174000000000002
259	TR1_2_W0001_P0041_T0001_R1_P5_K1_Ch2-Ch1.zen	20150130_STAG2gfpcf2_Prometa\MitoSys2\LSM\STAG2-EGFP_Prometa_2_6h_afterNoc\DE_W0011_P0001\DE_2_W0011_P0001_T0003\TR1_W0001_P0041\TR1_2_W0001_P0041_T0001_R1_P5_K1_Ch2-Ch1.zen	FA/ISS	20000	30.0	3		7	0	0	29.94	100000	2000	Scale	0	3.27	0	0.01	1.92	0	0.01	0.040999999999999995	0	1	1	0	1	57.542	10.339	0	1	57.542	10.339	0.9397	1.1514	1	0.8897	0.6611	0.7668	1	0.5923	0.7693	0.8328	0.4336	0.5492	0.058870000000000006	0.005447	0.0065991	0.026789999999999998
260	TR1_2_W0001_P0012_T0001_R1_P1_K1_Ch2-Ch1.zen	20150130_STAG2gfpcf2_Prometa\MitoSys2\LSM\STAG2-EGFP_Prometa_2_6h_afterNoc\DE_W0012_P0001\DE_2_W0012_P0001_T0001\TR1_W0001_P0012\TR1_2_W0001_P0012_T0001_R1_P1_K1_Ch2-Ch1.zen	FA/ISS	20000	30.0	3		7	0	0	29.94	100000	2000	Scale	0	3.27	0	0.01	1.92	0	0.01	0.040999999999999995	0	1	1	0	1	69.667	125.09	0	1	69.667	125.09	1.0131	2.0055	1	0.9079	0.9669	0.937	1	0.9509	0.9751	0.9202	1.8773	0.9132	0.063485	0.007297399999999999	0.0051353	0.007312600000000001
261	TR1_2_W0001_P0012_T0001_R1_P2_K1_Ch2-Ch1.zen	20150130_STAG2gfpcf2_Prometa\MitoSys2\LSM\STAG2-EGFP_Prometa_2_6h_afterNoc\DE_W0012_P0001\DE_2_W0012_P0001_T0001\TR1_W0001_P0012\TR1_2_W0001_P0012_T0001_R1_P2_K1_Ch2-Ch1.zen	FA/ISS	20000	30.0	3		7	0	0	29.94	100000	2000	Scale	0	3.27	0	0.01	1.92	0	0.01	0.040999999999999995	0	1	1	0	1	48.246	199.02900000000002	0	1	48.246	199.02900000000002	1.1813	3.2773	1	0.8673	0.9754	0.9198	1	0.9756	0.9877	1.0352	3.1553	0.9084	0.051364	0.011245999999999999	0.010934000000000001	0.018767
262	TR1_2_W0001_P0012_T0001_R1_P3_K1_Ch2-Ch1.zen	20150130_STAG2gfpcf2_Prometa\MitoSys2\LSM\STAG2-EGFP_Prometa_2_6h_afterNoc\DE_W0012_P0001\DE_2_W0012_P0001_T0001\TR1_W0001_P0012\TR1_2_W0001_P0012_T0001_R1_P3_K1_Ch2-Ch1.zen	FA/ISS	20000	30.0	3		7	0	0	29.94	100000	2000	Scale	0	3.27	0	0.01	1.92	0	0.01	0.040999999999999995	0	1	1	0	1	57.472	172.37	0	1	57.472	172.37	0.8864	4.5456	1	0.8881	0.9699	0.9279999999999999	1	0.9615	0.9805	0.7804	4.3149	0.9096	0.057065	0.017717	0.0090667	0.0076230000000000004
263	TR1_2_W0001_P0012_T0001_R1_P4_K1_Ch2-Ch1.zen	20150130_STAG2gfpcf2_Prometa\MitoSys2\LSM\STAG2-EGFP_Prometa_2_6h_afterNoc\DE_W0012_P0001\DE_2_W0012_P0001_T0001\TR1_W0001_P0012\TR1_2_W0001_P0012_T0001_R1_P4_K1_Ch2-Ch1.zen	FA/ISS	20000	30.0	3		7	0	0	29.94	100000	2000	Scale	0	3.27	0	0.01	1.92	0	0.01	0.040999999999999995	0	1	1	0	1	64.795	22.29	0	1	64.795	22.29	1.063	1.8054	1	0.9014	0.8047	0.8509	1	0.7374	0.8573	0.961	1.119	0.7155	0.070272	0.0093519	-0.00014008	0.018965
264	TR1_2_W0001_P0012_T0001_R1_P5_K1_Ch2-Ch1.zen	20150130_STAG2gfpcf2_Prometa\MitoSys2\LSM\STAG2-EGFP_Prometa_2_6h_afterNoc\DE_W0012_P0001\DE_2_W0012_P0001_T0001\TR1_W0001_P0012\TR1_2_W0001_P0012_T0001_R1_P5_K1_Ch2-Ch1.zen	FA/ISS	20000	30.0	3		7	0	0	29.94	100000	2000	Scale	0	3.27	0	0.01	1.92	0	0.01	0.040999999999999995	0	1	1	0	1	53.148	81.839	0	1	53.148	81.839	1.2325	2.2165	1	0.8797	0.9428	0.9107	1	0.9359999999999999	0.9674	1.0974	1.989	0.8801	0.052845	0.011793000000000001	0.006559100000000001	0.009343700000000002
265	TR1_2_W0001_P0027_T0001_R1_P1_K1_Ch2-Ch1.zen	20150130_STAG2gfpcf2_Prometa\MitoSys2\LSM\STAG2-EGFP_Prometa_2_6h_afterNoc\DE_W0012_P0001\DE_2_W0012_P0001_T0002\TR1_W0001_P0027\TR1_2_W0001_P0027_T0001_R1_P1_K1_Ch2-Ch1.zen	FA/ISS	20000	30.0	3		7	0	0	29.94	100000	2000	Scale	0	3.27	0	0.01	1.92	0	0.01	0.040999999999999995	0	1	1	0	1	61.43899999999999	307.385	0	1	61.43899999999999	307.385	1.0566	1.2086	1	0.8961	0.9873	0.9406	1	0.9834	0.9917	0.9495	1.1756	0.9327	0.06829400000000001	0.010264	0.00072123	0.0016491
266	TR1_2_W0001_P0027_T0001_R1_P2_K1_Ch2-Ch1.zen	20150130_STAG2gfpcf2_Prometa\MitoSys2\LSM\STAG2-EGFP_Prometa_2_6h_afterNoc\DE_W0012_P0001\DE_2_W0012_P0001_T0002\TR1_W0001_P0027\TR1_2_W0001_P0027_T0001_R1_P2_K1_Ch2-Ch1.zen	FA/ISS	20000	30.0	3		7	0	0	29.94	100000	2000	Scale	0	3.27	0	0.01	1.92	0	0.01	0.040999999999999995	0	1	1	0	1	61.99100000000001	250.14700000000002	0	1	61.99100000000001	250.14700000000002	1.073	0.7491	1	0.8969	0.9842	0.9395	1	0.9791	0.9895	0.9659	0.716	0.9296	0.06200700000000001	0.0073388	0.005139899999999999	0.004319
267	TR1_2_W0001_P0027_T0001_R1_P3_K1_Ch2-Ch1.zen	20150130_STAG2gfpcf2_Prometa\MitoSys2\LSM\STAG2-EGFP_Prometa_2_6h_afterNoc\DE_W0012_P0001\DE_2_W0012_P0001_T0002\TR1_W0001_P0027\TR1_2_W0001_P0027_T0001_R1_P3_K1_Ch2-Ch1.zen	FA/ISS	20000	30.0	3		7	0	0	29.94	100000	2000	Scale	0	3.27	0	0.01	1.92	0	0.01	0.040999999999999995	0	1	1	0	1	55.83	425.847	0	1	55.83	425.847	1.1034	1.1538	1	0.8853	0.9903	0.9363	1	0.9883	0.9941	0.9818	1.1295	0.9308	0.064095	0.012976	0.0086415	0.0083271
268	TR1_2_W0001_P0027_T0001_R1_P4_K1_Ch2-Ch1.zen	20150130_STAG2gfpcf2_Prometa\MitoSys2\LSM\STAG2-EGFP_Prometa_2_6h_afterNoc\DE_W0012_P0001\DE_2_W0012_P0001_T0002\TR1_W0001_P0027\TR1_2_W0001_P0027_T0001_R1_P4_K1_Ch2-Ch1.zen	FA/ISS	20000	30.0	3		7	0	0	29.94	100000	2000	Scale	0	3.27	0	0.01	1.92	0	0.01	0.040999999999999995	0	1	1	0	1	44.643	19.092	0	1	44.643	19.092	1.1157	1.058	1	0.8579	0.8083	0.8327	1	0.818	0.9044	0.9649	0.6831	0.7442	0.095872	0.0075563	0.006562100000000001	0.0093458
269	TR1_2_W0001_P0027_T0001_R1_P5_K1_Ch2-Ch1.zen	20150130_STAG2gfpcf2_Prometa\MitoSys2\LSM\STAG2-EGFP_Prometa_2_6h_afterNoc\DE_W0012_P0001\DE_2_W0012_P0001_T0002\TR1_W0001_P0027\TR1_2_W0001_P0027_T0001_R1_P5_K1_Ch2-Ch1.zen	FA/ISS	20000	30.0	3		7	0	0	29.94	100000	2000	Scale	0	3.27	0	0.01	1.92	0	0.01	0.040999999999999995	0	1	1	0	1	48.104	21.070999999999998	0	1	48.104	21.070999999999998	0.9933	0.9934	1	0.8683	0.8258	0.8468	1	0.8214	0.9063	0.8619	0.6594	0.7595	0.071145	0.010482	0.006321	0.018361000000000002
270	TR1_2_W0001_P0042_T0001_R1_P1_K1_Ch2-Ch1.zen	20150130_STAG2gfpcf2_Prometa\MitoSys2\LSM\STAG2-EGFP_Prometa_2_6h_afterNoc\DE_W0012_P0001\DE_2_W0012_P0001_T0003\TR1_W0001_P0042\TR1_2_W0001_P0042_T0001_R1_P1_K1_Ch2-Ch1.zen	FA/ISS	20000	30.0	3		7	0	0	29.94	100000	2000	Scale	0	3.27	0	0.01	1.92	0	0.01	0.040999999999999995	0	1	1	0	1	38.605	204.52	0	1	38.605	204.52	0.9126	4.1092	1	0.8366	0.9732	0.9022	1	0.977	0.9884	0.7559999999999999	3.9488	0.8916	0.10704000000000001	0.013290999999999999	0.01146	0.0084738
271	TR1_2_W0001_P0042_T0001_R1_P2_K1_Ch2-Ch1.zen	20150130_STAG2gfpcf2_Prometa\MitoSys2\LSM\STAG2-EGFP_Prometa_2_6h_afterNoc\DE_W0012_P0001\DE_2_W0012_P0001_T0003\TR1_W0001_P0042\TR1_2_W0001_P0042_T0001_R1_P2_K1_Ch2-Ch1.zen	FA/ISS	20000	30.0	3		7	0	0	29.94	100000	2000	Scale	0	3.27	0	0.01	1.92	0	0.01	0.040999999999999995	0	1	1	0	1	42.208999999999996	165.778	0	1	42.208999999999996	165.778	0.9789	2.0518	1	0.8507	0.9754	0.9109	1	0.9778	0.9888	0.831	1.9786	0.9006	0.09704600000000001	0.014452000000000001	0.0054639	0.0037836
272	TR1_2_W0001_P0042_T0001_R1_P3_K1_Ch2-Ch1.zen	20150130_STAG2gfpcf2_Prometa\MitoSys2\LSM\STAG2-EGFP_Prometa_2_6h_afterNoc\DE_W0012_P0001\DE_2_W0012_P0001_T0003\TR1_W0001_P0042\TR1_2_W0001_P0042_T0001_R1_P3_K1_Ch2-Ch1.zen	FA/ISS	20000	30.0	3		7	0	0	29.94	100000	2000	Scale	0	3.27	0	0.01	1.92	0	0.01	0.040999999999999995	0	1	1	0	1	39.518	339.588	0	1	39.518	339.588	0.9774	1.5843	1	0.8416	0.9881	0.9119	1	0.9899	0.9949	0.8208	1.5557	0.9073	0.09560700000000001	0.0069921	0.0095938	0.0058205
273	TR1_2_W0001_P0042_T0001_R1_P4_K1_Ch2-Ch1.zen	20150130_STAG2gfpcf2_Prometa\MitoSys2\LSM\STAG2-EGFP_Prometa_2_6h_afterNoc\DE_W0012_P0001\DE_2_W0012_P0001_T0003\TR1_W0001_P0042\TR1_2_W0001_P0042_T0001_R1_P4_K1_Ch2-Ch1.zen	FA/ISS	20000	30.0	3		7	0	0	29.94	100000	2000	Scale	0	3.27	0	0.01	1.92	0	0.01	0.040999999999999995	0	1	1	0	1	33.991	15.06	0	1	33.991	15.06	1.2716	1.0712	1	0.8154	0.7603	0.7873	1	0.823	0.9071	1.0598	0.6427	0.7034	0.10076	0.021933	0.017186	0.028145
274	TR1_2_W0001_P0042_T0001_R1_P5_K1_Ch2-Ch1.zen	20150130_STAG2gfpcf2_Prometa\MitoSys2\LSM\STAG2-EGFP_Prometa_2_6h_afterNoc\DE_W0012_P0001\DE_2_W0012_P0001_T0003\TR1_W0001_P0042\TR1_2_W0001_P0042_T0001_R1_P5_K1_Ch2-Ch1.zen	FA/ISS	20000	30.0	3		7	0	0	29.94	100000	2000	Scale	0	3.27	0	0.01	1.92	0	0.01	0.040999999999999995	0	1	1	0	1	30.296999999999997	14.757	0	1	30.296999999999997	14.757	0.9840000000000001	0.8642	1	0.794	0.7543	0.7738	1	0.8383	0.9156	0.7788	0.5077	0.6986	0.12887	0.017407	0.014734	0.024592
275	TR1_2_W0001_P0013_T0001_R1_P1_K1_Ch2-Ch1.zen	20150130_STAG2gfpcf2_Prometa\MitoSys2\LSM\STAG2-EGFP_Prometa_2_6h_afterNoc\DE_W0013_P0001\DE_2_W0013_P0001_T0001\TR1_W0001_P0013\TR1_2_W0001_P0013_T0001_R1_P1_K1_Ch2-Ch1.zen	FA/ISS	20000	30.0	3		7	0	0	29.94	100000	2000	Scale	0	3.27	0	0.01	1.92	0	0.01	0.040999999999999995	0	1	1	0	1	39.984	362.54	0	1	39.984	362.54	1.0964	2.9613	1	0.8416	0.9873	0.9115	1	0.9894	0.9947	0.9293	2.91	0.9067	0.087335	0.018597	0.001471	0.0021674
276	TR1_2_W0001_P0013_T0001_R1_P2_K1_Ch2-Ch1.zen	20150130_STAG2gfpcf2_Prometa\MitoSys2\LSM\STAG2-EGFP_Prometa_2_6h_afterNoc\DE_W0013_P0001\DE_2_W0013_P0001_T0001\TR1_W0001_P0013\TR1_2_W0001_P0013_T0001_R1_P2_K1_Ch2-Ch1.zen	FA/ISS	20000	30.0	3		7	0	0	29.94	100000	2000	Scale	0	3.27	0	0.01	1.92	0	0.01	0.040999999999999995	0	1	1	0	1	50.644	63.728	0	1	50.644	63.728	1.0625	1.2331	1	0.8746	0.94	0.9067	1	0.9353	0.9671	0.9328	1.0931	0.8759	0.08363999999999999	0.013584	0.0022946999999999998	0.006675499999999999
277	TR1_2_W0001_P0013_T0001_R1_P3_K1_Ch2-Ch1.zen	20150130_STAG2gfpcf2_Prometa\MitoSys2\LSM\STAG2-EGFP_Prometa_2_6h_afterNoc\DE_W0013_P0001\DE_2_W0013_P0001_T0001\TR1_W0001_P0013\TR1_2_W0001_P0013_T0001_R1_P3_K1_Ch2-Ch1.zen	FA/ISS	20000	30.0	3		7	0	0	29.94	100000	2000	Scale	0	3.27	0	0.01	1.92	0	0.01	0.040999999999999995	0	1	1	0	1	47.391000000000005	358.42900000000003	0	1	47.391000000000005	358.42900000000003	1.1308	1.1765	1	0.8662	0.9887	0.9254	1	0.9885	0.9942	0.9878	1.1502	0.92	0.096301	0.014008000000000001	0.0022635999999999997	0.0026504000000000002
278	TR1_2_W0001_P0013_T0001_R1_P4_K1_Ch2-Ch1.zen	20150130_STAG2gfpcf2_Prometa\MitoSys2\LSM\STAG2-EGFP_Prometa_2_6h_afterNoc\DE_W0013_P0001\DE_2_W0013_P0001_T0001\TR1_W0001_P0013\TR1_2_W0001_P0013_T0001_R1_P4_K1_Ch2-Ch1.zen	FA/ISS	20000	30.0	3		7	0	0	29.94	100000	2000	Scale	0	3.27	0	0.01	1.92	0	0.01	0.040999999999999995	0	1	1	0	1	36.580999999999996	14.494000000000002	0	1	36.580999999999996	14.494000000000002	0.7773	0.9146	1	0.828	0.7518	0.789	1	0.8035	0.8964	0.6245	0.5352	0.6946	0.10397	0.01316	0.010131999999999999	0.019672
279	TR1_2_W0001_P0013_T0001_R1_P5_K1_Ch2-Ch1.zen	20150130_STAG2gfpcf2_Prometa\MitoSys2\LSM\STAG2-EGFP_Prometa_2_6h_afterNoc\DE_W0013_P0001\DE_2_W0013_P0001_T0001\TR1_W0001_P0013\TR1_2_W0001_P0013_T0001_R1_P5_K1_Ch2-Ch1.zen	FA/ISS	20000	30.0	3		7	0	0	29.94	100000	2000	Scale	0	3.27	0	0.01	1.92	0	0.01	0.040999999999999995	0	1	1	0	1	35.448	15.856	0	1	35.448	15.856	0.9274	0.9275	1	0.8229	0.7721	0.7971	1	0.8256	0.9086	0.7567	0.568	0.7142	0.081825	0.009133200000000001	0.010621	0.0098658
280	TR1_2_W0001_P0028_T0001_R1_P1_K1_Ch2-Ch1.zen	20150130_STAG2gfpcf2_Prometa\MitoSys2\LSM\STAG2-EGFP_Prometa_2_6h_afterNoc\DE_W0013_P0001\DE_2_W0013_P0001_T0002\TR1_W0001_P0028\TR1_2_W0001_P0028_T0001_R1_P1_K1_Ch2-Ch1.zen	FA/ISS	20000	30.0	3		7	0	0	29.94	100000	2000	Scale	0	3.27	0	0.01	1.92	0	0.01	0.040999999999999995	0	1	1	0	1	67.61399999999999	42.512	0	1	67.61399999999999	42.512	1.0361	1.0151	1	0.9052	0.9116	0.9084	1	0.8741	0.9349	0.9394	0.8029	0.8464	0.062843	0.0044926	0.00049742	0.0057571
281	TR1_2_W0001_P0028_T0001_R1_P2_K1_Ch2-Ch1.zen	20150130_STAG2gfpcf2_Prometa\MitoSys2\LSM\STAG2-EGFP_Prometa_2_6h_afterNoc\DE_W0013_P0001\DE_2_W0013_P0001_T0002\TR1_W0001_P0028\TR1_2_W0001_P0028_T0001_R1_P2_K1_Ch2-Ch1.zen	FA/ISS	20000	30.0	3		7	0	0	29.94	100000	2000	Scale	0	3.27	0	0.01	1.92	0	0.01	0.040999999999999995	0	1	1	0	1	70.435	164.86	0	1	70.435	164.86	1.0696	0.6705	1	0.9089	0.9681	0.938	1	0.9516	0.9754	0.9751	0.5972	0.9146	0.056228	0.0090515	0.0088346	0.012411
282	TR1_2_W0001_P0028_T0001_R1_P3_K1_Ch2-Ch1.zen	20150130_STAG2gfpcf2_Prometa\MitoSys2\LSM\STAG2-EGFP_Prometa_2_6h_afterNoc\DE_W0013_P0001\DE_2_W0013_P0001_T0002\TR1_W0001_P0028\TR1_2_W0001_P0028_T0001_R1_P3_K1_Ch2-Ch1.zen	FA/ISS	20000	30.0	3		7	0	0	29.94	100000	2000	Scale	0	3.27	0	0.01	1.92	0	0.01	0.040999999999999995	0	1	1	0	1	54.907	558.638	0	1	54.907	558.638	0.9062	2.6489999999999996	1	0.8837	0.9922	0.9364	1	0.9908	0.9954	0.7952	2.6163	0.932	0.06802899999999999	0.012454999999999999	0.0016298999999999999	0.0016683
283	TR1_2_W0001_P0028_T0001_R1_P4_K1_Ch2-Ch1.zen	20150130_STAG2gfpcf2_Prometa\MitoSys2\LSM\STAG2-EGFP_Prometa_2_6h_afterNoc\DE_W0013_P0001\DE_2_W0013_P0001_T0002\TR1_W0001_P0028\TR1_2_W0001_P0028_T0001_R1_P4_K1_Ch2-Ch1.zen	FA/ISS	20000	30.0	3		7	0	0	29.94	100000	2000	Scale	0	3.27	0	0.01	1.92	0	0.01	0.040999999999999995	0	1	1	0	1	58.641000000000005	28.868000000000002	0	1	58.641000000000005	28.868000000000002	1.0841	1.4347	1	0.8914	0.8674	0.8793	1	0.8361	0.9143	0.9706	1.0729	0.7984	0.070587	0.0064518	0.0047504	0.0066423
284	TR1_2_W0001_P0028_T0001_R1_P5_K1_Ch2-Ch1.zen	20150130_STAG2gfpcf2_Prometa\MitoSys2\LSM\STAG2-EGFP_Prometa_2_6h_afterNoc\DE_W0013_P0001\DE_2_W0013_P0001_T0002\TR1_W0001_P0028\TR1_2_W0001_P0028_T0001_R1_P5_K1_Ch2-Ch1.zen	FA/ISS	20000	30.0	3		7	0	0	29.94	100000	2000	Scale	0	3.27	0	0.01	1.92	0	0.01	0.040999999999999995	0	1	1	0	1	50.224	19.188	0	1	50.224	19.188	1.1917	1.0644	1	0.872	0.8091	0.8399	1	0.7976	0.8931	1.0492	0.6636	0.74	0.060511	0.013082	0.0044218999999999994	0.020893000000000002
285	TR1_2_W0001_P0043_T0001_R1_P1_K1_Ch2-Ch1.zen	20150130_STAG2gfpcf2_Prometa\MitoSys2\LSM\STAG2-EGFP_Prometa_2_6h_afterNoc\DE_W0013_P0001\DE_2_W0013_P0001_T0003\TR1_W0001_P0043\TR1_2_W0001_P0043_T0001_R1_P1_K1_Ch2-Ch1.zen	FA/ISS	20000	30.0	3		7	0	0	29.94	100000	2000	Scale	0	3.27	0	0.01	1.92	0	0.01	0.040999999999999995	0	1	1	0	1	64.09100000000001	646.7909999999999	0	1	64.09100000000001	646.7909999999999	1.0628	1.8691	1	0.8991	0.9938	0.9452	1	0.9915	0.9958	0.9576	1.8476	0.9412	0.052903	0.009121899999999999	0.0018946999999999998	0.00089985
286	TR1_2_W0001_P0043_T0001_R1_P2_K1_Ch2-Ch1.zen	20150130_STAG2gfpcf2_Prometa\MitoSys2\LSM\STAG2-EGFP_Prometa_2_6h_afterNoc\DE_W0013_P0001\DE_2_W0013_P0001_T0003\TR1_W0001_P0043\TR1_2_W0001_P0043_T0001_R1_P2_K1_Ch2-Ch1.zen	FA/ISS	20000	30.0	3		7	0	0	29.94	100000	2000	Scale	0	3.27	0	0.01	1.92	0	0.01	0.040999999999999995	0	1	1	0	1	54.176	548.056	0	1	54.176	548.056	1.0466	3.1997	1	0.8824	0.9918	0.9355	1	0.9906	0.9953	0.9259	3.1586	0.9311	0.036656	0.010568000000000001	0.002226	0.0016316
287	TR1_2_W0001_P0043_T0001_R1_P3_K1_Ch2-Ch1.zen	20150130_STAG2gfpcf2_Prometa\MitoSys2\LSM\STAG2-EGFP_Prometa_2_6h_afterNoc\DE_W0013_P0001\DE_2_W0013_P0001_T0003\TR1_W0001_P0043\TR1_2_W0001_P0043_T0001_R1_P3_K1_Ch2-Ch1.zen	FA/ISS	20000	30.0	3		7	0	0	29.94	100000	2000	Scale	0	3.27	0	0.01	1.92	0	0.01	0.040999999999999995	0	1	1	0	1	53.53	658.8689999999999	0	1	53.53	658.8689999999999	0.9049	2.9077	1	0.8801	0.9932	0.9349	1	0.992	0.996	0.79	2.8768	0.9311	0.051787	0.016106	0.00070347	0.001245
288	TR1_2_W0001_P0043_T0001_R1_P4_K1_Ch2-Ch1.zen	20150130_STAG2gfpcf2_Prometa\MitoSys2\LSM\STAG2-EGFP_Prometa_2_6h_afterNoc\DE_W0013_P0001\DE_2_W0013_P0001_T0003\TR1_W0001_P0043\TR1_2_W0001_P0043_T0001_R1_P4_K1_Ch2-Ch1.zen	FA/ISS	20000	30.0	3		7	0	0	29.94	100000	2000	Scale	0	3.27	0	0.01	1.92	0	0.01	0.040999999999999995	0	1	1	0	1	61.842	20.854	0	1	61.842	20.854	1.0547	0.9987	1	0.8962	0.8237	0.8592	1	0.7722	0.8788	0.9477	0.6118	0.7444	0.060839	0.007768000000000001	0.0038548000000000002	0.011224
289	TR1_2_W0001_P0043_T0001_R1_P5_K1_Ch2-Ch1.zen	20150130_STAG2gfpcf2_Prometa\MitoSys2\LSM\STAG2-EGFP_Prometa_2_6h_afterNoc\DE_W0013_P0001\DE_2_W0013_P0001_T0003\TR1_W0001_P0043\TR1_2_W0001_P0043_T0001_R1_P5_K1_Ch2-Ch1.zen	FA/ISS	20000	30.0	3		7	0	0	29.94	100000	2000	Scale	0	3.27	0	0.01	1.92	0	0.01	0.040999999999999995	0	1	1	0	1	40.955	12.843	0	1	40.955	12.843	1.1114	1.0278	1	0.8428	0.7191	0.7785	1	0.7567	0.8698	0.9438	0.5244	0.6589	0.064978	0.0073682	0.0093716	0.018019999999999998
290	TR1_2_W0001_P0014_T0001_R1_P1_K1_Ch2-Ch1.zen	20150130_STAG2gfpcf2_Prometa\MitoSys2\LSM\STAG2-EGFP_Prometa_2_6h_afterNoc\DE_W0014_P0001\DE_2_W0014_P0001_T0001\TR1_W0001_P0014\TR1_2_W0001_P0014_T0001_R1_P1_K1_Ch2-Ch1.zen	FA/ISS	20000	30.0	3		7	0	0	29.94	100000	2000	Scale	0	3.27	0	0.01	1.92	0	0.01	0.040999999999999995	0	1	1	0	1	47.365	458.39	0	1	47.365	458.39	0.7415	3.5437	1	0.8657	0.9897	0.9256	1	0.9893	0.9946	0.6245	3.4935	0.9206	0.068311	0.0099426	0.0054613	0.0032890999999999997
291	TR1_2_W0001_P0014_T0001_R1_P2_K1_Ch2-Ch1.zen	20150130_STAG2gfpcf2_Prometa\MitoSys2\LSM\STAG2-EGFP_Prometa_2_6h_afterNoc\DE_W0014_P0001\DE_2_W0014_P0001_T0001\TR1_W0001_P0014\TR1_2_W0001_P0014_T0001_R1_P2_K1_Ch2-Ch1.zen	FA/ISS	20000	30.0	3		7	0	0	29.94	100000	2000	Scale	0	3.27	0	0.01	1.92	0	0.01	0.040999999999999995	0	1	1	0	1	54.79	337.12	0	1	54.79	337.12	0.9498	1.7871	1	0.8839	0.9879	0.9344	1	0.9857	0.9928	0.8365	1.7494	0.9277	0.06955800000000001	0.01005	0.00094282	0.0016074000000000001
292	TR1_2_W0001_P0014_T0001_R1_P3_K1_Ch2-Ch1.zen	20150130_STAG2gfpcf2_Prometa\MitoSys2\LSM\STAG2-EGFP_Prometa_2_6h_afterNoc\DE_W0014_P0001\DE_2_W0014_P0001_T0001\TR1_W0001_P0014\TR1_2_W0001_P0014_T0001_R1_P3_K1_Ch2-Ch1.zen	FA/ISS	20000	30.0	3		7	0	0	29.94	100000	2000	Scale	0	3.27	0	0.01	1.92	0	0.01	0.040999999999999995	0	1	1	0	1	47.963	52.78	0	1	47.963	52.78	1.1643	1.2006	1	0.8640000000000001	0.9266	0.8947	1	0.9262	0.9624	1.0138	1.0349	0.8597	0.07775900000000001	0.017172999999999997	0.007061399999999999	0.013430000000000001
293	TR1_2_W0001_P0014_T0001_R1_P4_K1_Ch2-Ch1.zen	20150130_STAG2gfpcf2_Prometa\MitoSys2\LSM\STAG2-EGFP_Prometa_2_6h_afterNoc\DE_W0014_P0001\DE_2_W0014_P0001_T0001\TR1_W0001_P0014\TR1_2_W0001_P0014_T0001_R1_P4_K1_Ch2-Ch1.zen	FA/ISS	20000	30.0	3		7	0	0	29.94	100000	2000	Scale	0	3.27	0	0.01	1.92	0	0.01	0.040999999999999995	0	1	1	0	1	46.141999999999996	10.915999999999999	0	1	46.141999999999996	10.915999999999999	0.9933	0.987	1	0.8625	0.6789	0.7652	1	0.6843	0.8272	0.8561	0.4165	0.6047	0.08118099999999999	0.009029	0.006548399999999999	0.022278
294	TR1_2_W0001_P0014_T0001_R1_P5_K1_Ch2-Ch1.zen	20150130_STAG2gfpcf2_Prometa\MitoSys2\LSM\STAG2-EGFP_Prometa_2_6h_afterNoc\DE_W0014_P0001\DE_2_W0014_P0001_T0001\TR1_W0001_P0014\TR1_2_W0001_P0014_T0001_R1_P5_K1_Ch2-Ch1.zen	FA/ISS	20000	30.0	3		7	0	0	29.94	100000	2000	Scale	0	3.27	0	0.01	1.92	0	0.01	0.040999999999999995	0	1	1	0	1	51.588	14.909	0	1	51.588	14.909	0.9585	1.2347	1	0.8772	0.7552	0.8137	1	0.7312	0.8549	0.8382	0.6948	0.6778	0.0685	0.0039068	0.0055136000000000004	0.013055
295	TR1_2_W0001_P0030_T0001_R1_P1_K1_Ch2-Ch1.zen	20150130_STAG2gfpcf2_Prometa\MitoSys2\LSM\STAG2-EGFP_Prometa_2_6h_afterNoc\DE_W0015_P0001\DE_2_W0015_P0001_T0002\TR1_W0001_P0030\TR1_2_W0001_P0030_T0001_R1_P1_K1_Ch2-Ch1.zen	FA/ISS	20000	30.0	3		7	0	0	29.94	100000	2000	Scale	0	3.27	0	0.01	1.92	0	0.01	0.040999999999999995	0	1	1	0	1	67.05	184.68200000000002	0	1	67.05	184.68200000000002	0.9859	2.2996	1	0.9047	0.9744	0.9389	1	0.9635	0.9815	0.8912	2.185	0.9214	0.05753200000000001	0.008914	0.0046868000000000005	0.00575
296	TR1_2_W0001_P0030_T0001_R1_P2_K1_Ch2-Ch1.zen	20150130_STAG2gfpcf2_Prometa\MitoSys2\LSM\STAG2-EGFP_Prometa_2_6h_afterNoc\DE_W0015_P0001\DE_2_W0015_P0001_T0002\TR1_W0001_P0030\TR1_2_W0001_P0030_T0001_R1_P2_K1_Ch2-Ch1.zen	FA/ISS	20000	30.0	3		7	0	0	29.94	100000	2000	Scale	0	3.27	0	0.01	1.92	0	0.01	0.040999999999999995	0	1	1	0	1	63.107	199.352	0	1	63.107	199.352	1.0156	1.9817	1	0.8989	0.9779	0.9375	1	0.9704	0.9851	0.9136	1.8977	0.9234	0.049997	0.008220299999999998	0.00358	0.005678
297	TR1_2_W0001_P0030_T0001_R1_P3_K1_Ch2-Ch1.zen	20150130_STAG2gfpcf2_Prometa\MitoSys2\LSM\STAG2-EGFP_Prometa_2_6h_afterNoc\DE_W0015_P0001\DE_2_W0015_P0001_T0002\TR1_W0001_P0030\TR1_2_W0001_P0030_T0001_R1_P3_K1_Ch2-Ch1.zen	FA/ISS	20000	30.0	3		7	0	0	29.94	100000	2000	Scale	0	3.27	0	0.01	1.92	0	0.01	0.040999999999999995	0	1	1	0	1	58.563	258.574	0	1	58.563	258.574	1.0899	0.8888	1	0.8899	0.9783	0.9329999999999999	1	0.9717	0.9857	0.9735	0.8355	0.9195	0.054745	0.010295	0.010859	0.009149700000000002
298	TR1_2_W0001_P0030_T0001_R1_P4_K1_Ch2-Ch1.zen	20150130_STAG2gfpcf2_Prometa\MitoSys2\LSM\STAG2-EGFP_Prometa_2_6h_afterNoc\DE_W0015_P0001\DE_2_W0015_P0001_T0002\TR1_W0001_P0030\TR1_2_W0001_P0030_T0001_R1_P4_K1_Ch2-Ch1.zen	FA/ISS	20000	30.0	3		7	0	0	29.94	100000	2000	Scale	0	3.27	0	0.01	1.92	0	0.01	0.040999999999999995	0	1	1	0	1	44.431000000000004	14.06	0	1	44.431000000000004	14.06	1.0116	1.0152	1	0.8588	0.7457	0.8002	1	0.7567	0.8699	0.8694	0.5479999999999999	0.6796	0.10166	0.0068955	0.015580000000000002	0.009537100000000001
299	TR1_2_W0001_P0030_T0001_R1_P5_K1_Ch2-Ch1.zen	20150130_STAG2gfpcf2_Prometa\MitoSys2\LSM\STAG2-EGFP_Prometa_2_6h_afterNoc\DE_W0015_P0001\DE_2_W0015_P0001_T0002\TR1_W0001_P0030\TR1_2_W0001_P0030_T0001_R1_P5_K1_Ch2-Ch1.zen	FA/ISS	20000	30.0	3		7	0	0	29.94	100000	2000	Scale	0	3.27	0	0.01	1.92	0	0.01	0.040999999999999995	0	1	1	0	1	37.211999999999996	14.77	0	1	37.211999999999996	14.77	1.058	1.0313	1	0.8274	0.7522	0.7889	1	0.8042	0.8968	0.8776	0.6016	0.6949	0.075521	0.023368	0.0043562	0.028541000000000004
300	TR1_2_W0001_P0045_T0001_R1_P1_K1_Ch2-Ch1.zen	20150130_STAG2gfpcf2_Prometa\MitoSys2\LSM\STAG2-EGFP_Prometa_2_6h_afterNoc\DE_W0015_P0001\DE_2_W0015_P0001_T0003\TR1_W0001_P0045\TR1_2_W0001_P0045_T0001_R1_P1_K1_Ch2-Ch1.zen	FA/ISS	20000	30.0	3		7	0	0	29.94	100000	2000	Scale	0	3.27	0	0.01	1.92	0	0.01	0.040999999999999995	0	1	1	0	1	58.614	96.48899999999999	0	1	58.614	96.48899999999999	0.9624	0.8625	1	0.8912	0.9599	0.9249	1	0.9498	0.9746	0.8555	0.7799	0.9009	0.067646	0.010973	0.003672	0.0093248
301	TR1_2_W0001_P0045_T0001_R1_P2_K1_Ch2-Ch1.zen	20150130_STAG2gfpcf2_Prometa\MitoSys2\LSM\STAG2-EGFP_Prometa_2_6h_afterNoc\DE_W0015_P0001\DE_2_W0015_P0001_T0003\TR1_W0001_P0045\TR1_2_W0001_P0045_T0001_R1_P2_K1_Ch2-Ch1.zen	FA/ISS	20000	30.0	3		7	0	0	29.94	100000	2000	Scale	0	3.27	0	0.01	1.92	0	0.01	0.040999999999999995	0	1	1	0	1	49.785	446.527	0	1	49.785	446.527	1.0398	3.1113	1	0.8724	0.9893	0.929	1	0.9885	0.9942	0.9094	3.0585	0.9236	0.07375	0.013328	0.0090276	0.0098382
302	TR1_2_W0001_P0045_T0001_R1_P3_K1_Ch2-Ch1.zen	20150130_STAG2gfpcf2_Prometa\MitoSys2\LSM\STAG2-EGFP_Prometa_2_6h_afterNoc\DE_W0015_P0001\DE_2_W0015_P0001_T0003\TR1_W0001_P0045\TR1_2_W0001_P0045_T0001_R1_P3_K1_Ch2-Ch1.zen	FA/ISS	20000	30.0	3		7	0	0	29.94	100000	2000	Scale	0	3.27	0	0.01	1.92	0	0.01	0.040999999999999995	0	1	1	0	1	54.18600000000001	162.248	0	1	54.18600000000001	162.248	1.0564	1.1509	1	0.8827	0.9747	0.9276	1	0.9707	0.9852	0.9355	1.09	0.9137	0.067243	0.011264	0.0049127	0.0081991
303	TR1_2_W0001_P0045_T0001_R1_P4_K1_Ch2-Ch1.zen	20150130_STAG2gfpcf2_Prometa\MitoSys2\LSM\STAG2-EGFP_Prometa_2_6h_afterNoc\DE_W0015_P0001\DE_2_W0015_P0001_T0003\TR1_W0001_P0045\TR1_2_W0001_P0045_T0001_R1_P4_K1_Ch2-Ch1.zen	FA/ISS	20000	30.0	3		7	0	0	29.94	100000	2000	Scale	0	3.27	0	0.01	1.92	0	0.01	0.040999999999999995	0	1	1	0	1	37.722	20.703000000000003	0	1	37.722	20.703000000000003	1.0737	1.0407	1	0.8333	0.8227	0.828	1	0.8564	0.9254	0.9002	0.7222	0.7598	0.090906	0.014140999999999999	0.007781499999999999	0.017566
304	TR1_2_W0001_P0045_T0001_R1_P5_K1_Ch2-Ch1.zen	20150130_STAG2gfpcf2_Prometa\MitoSys2\LSM\STAG2-EGFP_Prometa_2_6h_afterNoc\DE_W0015_P0001\DE_2_W0015_P0001_T0003\TR1_W0001_P0045\TR1_2_W0001_P0045_T0001_R1_P5_K1_Ch2-Ch1.zen	FA/ISS	20000	30.0	3		7	0	0	29.94	100000	2000	Scale	0	3.27	0	0.01	1.92	0	0.01	0.040999999999999995	0	1	1	0	1	41.02	21.99	0	1	41.02	21.99	1.1069	1.0029	1	0.8459	0.8328	0.8393	1	0.8535	0.9238	0.9440000000000001	0.6954	0.7693	0.078673	0.0079416	0.0046706000000000004	0.009524700000000002
[truncated: 101 more columns]
