# Supplementary material for: Absolute quantification of cohesin, CTCF and their regulators in human cells
Source: eLife. 2019 Jun 17;8:e46269. doi: 10.7554/eLife.46269 (PMC6606026; doi:10.7554/eLife.46269)
Supplement: Figure 2—source data 1. [file elife-46269-fig2-data1.zip › Figure 2 - source data 1/20150130_STAG2gfpcf2_Prometa/2c_opt_time_col_cf_Ch1.txt]

tau_us	Ch1	Ch1_std	Ch1_fit	path
10	6.439421e-02	5.915253e-03	6.372600e-02	20150130_STAG2gfpcf2_Prometa\MitoSys2\Calibration\mEGFPC1H2B_Noc\mEGFP_H2B-mCherry_0_R1_P10_K1_Ch2-Ch1.zen
20	5.964577e-02	5.721142e-03	6.063600e-02	20150130_STAG2gfpcf2_Prometa\MitoSys2\Calibration\mEGFPC1H2B_Noc\mEGFP_H2B-mCherry_0_R1_P10_K1_Ch2-Ch1.zen
30	5.944446e-02	4.716334e-03	5.787400e-02	20150130_STAG2gfpcf2_Prometa\MitoSys2\Calibration\mEGFPC1H2B_Noc\mEGFP_H2B-mCherry_0_R1_P10_K1_Ch2-Ch1.zen
40	5.531742e-02	5.856760e-03	5.538100e-02	20150130_STAG2gfpcf2_Prometa\MitoSys2\Calibration\mEGFPC1H2B_Noc\mEGFP_H2B-mCherry_0_R1_P10_K1_Ch2-Ch1.zen
50	5.171009e-02	6.719856e-03	5.311900e-02	20150130_STAG2gfpcf2_Prometa\MitoSys2\Calibration\mEGFPC1H2B_Noc\mEGFP_H2B-mCherry_0_R1_P10_K1_Ch2-Ch1.zen
60	5.182844e-02	6.012314e-03	5.105700e-02	20150130_STAG2gfpcf2_Prometa\MitoSys2\Calibration\mEGFPC1H2B_Noc\mEGFP_H2B-mCherry_0_R1_P10_K1_Ch2-Ch1.zen
70	4.863492e-02	5.172785e-03	4.917100e-02	20150130_STAG2gfpcf2_Prometa\MitoSys2\Calibration\mEGFPC1H2B_Noc\mEGFP_H2B-mCherry_0_R1_P10_K1_Ch2-Ch1.zen
80	4.756530e-02	6.629776e-03	4.743900e-02	20150130_STAG2gfpcf2_Prometa\MitoSys2\Calibration\mEGFPC1H2B_Noc\mEGFP_H2B-mCherry_0_R1_P10_K1_Ch2-Ch1.zen
90	4.515394e-02	5.965621e-03	4.584300e-02	20150130_STAG2gfpcf2_Prometa\MitoSys2\Calibration\mEGFPC1H2B_Noc\mEGFP_H2B-mCherry_0_R1_P10_K1_Ch2-Ch1.zen
100	4.393045e-02	4.156554e-03	4.436900e-02	20150130_STAG2gfpcf2_Prometa\MitoSys2\Calibration\mEGFPC1H2B_Noc\mEGFP_H2B-mCherry_0_R1_P10_K1_Ch2-Ch1.zen
120	4.186941e-02	5.171436e-03	4.173500e-02	20150130_STAG2gfpcf2_Prometa\MitoSys2\Calibration\mEGFPC1H2B_Noc\mEGFP_H2B-mCherry_0_R1_P10_K1_Ch2-Ch1.zen
140	3.920537e-02	4.572019e-03	3.945000e-02	20150130_STAG2gfpcf2_Prometa\MitoSys2\Calibration\mEGFPC1H2B_Noc\mEGFP_H2B-mCherry_0_R1_P10_K1_Ch2-Ch1.zen
160	3.730919e-02	3.916901e-03	3.744900e-02	20150130_STAG2gfpcf2_Prometa\MitoSys2\Calibration\mEGFPC1H2B_Noc\mEGFP_H2B-mCherry_0_R1_P10_K1_Ch2-Ch1.zen
180	3.607401e-02	5.780552e-03	3.568000e-02	20150130_STAG2gfpcf2_Prometa\MitoSys2\Calibration\mEGFPC1H2B_Noc\mEGFP_H2B-mCherry_0_R1_P10_K1_Ch2-Ch1.zen
200	3.395421e-02	3.651260e-03	3.410400e-02	20150130_STAG2gfpcf2_Prometa\MitoSys2\Calibration\mEGFPC1H2B_Noc\mEGFP_H2B-mCherry_0_R1_P10_K1_Ch2-Ch1.zen
220	3.211549e-02	4.253622e-03	3.268900e-02	20150130_STAG2gfpcf2_Prometa\MitoSys2\Calibration\mEGFPC1H2B_Noc\mEGFP_H2B-mCherry_0_R1_P10_K1_Ch2-Ch1.zen
240	3.214410e-02	4.426029e-03	3.141000e-02	20150130_STAG2gfpcf2_Prometa\MitoSys2\Calibration\mEGFPC1H2B_Noc\mEGFP_H2B-mCherry_0_R1_P10_K1_Ch2-Ch1.zen
260	3.113154e-02	3.721826e-03	3.024700e-02	20150130_STAG2gfpcf2_Prometa\MitoSys2\Calibration\mEGFPC1H2B_Noc\mEGFP_H2B-mCherry_0_R1_P10_K1_Ch2-Ch1.zen
280	2.935561e-02	3.388969e-03	2.918200e-02	20150130_STAG2gfpcf2_Prometa\MitoSys2\Calibration\mEGFPC1H2B_Noc\mEGFP_H2B-mCherry_0_R1_P10_K1_Ch2-Ch1.zen
300	2.802101e-02	4.117551e-03	2.820300e-02	20150130_STAG2gfpcf2_Prometa\MitoSys2\Calibration\mEGFPC1H2B_Noc\mEGFP_H2B-mCherry_0_R1_P10_K1_Ch2-Ch1.zen
340	2.632835e-02	2.856427e-03	2.645800e-02	20150130_STAG2gfpcf2_Prometa\MitoSys2\Calibration\mEGFPC1H2B_Noc\mEGFP_H2B-mCherry_0_R1_P10_K1_Ch2-Ch1.zen
380	2.531803e-02	3.210753e-03	2.494400e-02	20150130_STAG2gfpcf2_Prometa\MitoSys2\Calibration\mEGFPC1H2B_Noc\mEGFP_H2B-mCherry_0_R1_P10_K1_Ch2-Ch1.zen
420	2.360585e-02	2.736214e-03	2.361400e-02	20150130_STAG2gfpcf2_Prometa\MitoSys2\Calibration\mEGFPC1H2B_Noc\mEGFP_H2B-mCherry_0_R1_P10_K1_Ch2-Ch1.zen
460	2.229594e-02	3.522840e-03	2.243100e-02	20150130_STAG2gfpcf2_Prometa\MitoSys2\Calibration\mEGFPC1H2B_Noc\mEGFP_H2B-mCherry_0_R1_P10_K1_Ch2-Ch1.zen
500	2.150136e-02	3.131281e-03	2.137000e-02	20150130_STAG2gfpcf2_Prometa\MitoSys2\Calibration\mEGFPC1H2B_Noc\mEGFP_H2B-mCherry_0_R1_P10_K1_Ch2-Ch1.zen
540	2.073450e-02	2.876372e-03	2.041100e-02	20150130_STAG2gfpcf2_Prometa\MitoSys2\Calibration\mEGFPC1H2B_Noc\mEGFP_H2B-mCherry_0_R1_P10_K1_Ch2-Ch1.zen
580	1.909405e-02	2.751894e-03	1.954000e-02	20150130_STAG2gfpcf2_Prometa\MitoSys2\Calibration\mEGFPC1H2B_Noc\mEGFP_H2B-mCherry_0_R1_P10_K1_Ch2-Ch1.zen
620	1.914734e-02	3.143238e-03	1.874300e-02	20150130_STAG2gfpcf2_Prometa\MitoSys2\Calibration\mEGFPC1H2B_Noc\mEGFP_H2B-mCherry_0_R1_P10_K1_Ch2-Ch1.zen
660	1.798326e-02	3.278724e-03	1.801100e-02	20150130_STAG2gfpcf2_Prometa\MitoSys2\Calibration\mEGFPC1H2B_Noc\mEGFP_H2B-mCherry_0_R1_P10_K1_Ch2-Ch1.zen
700	1.746291e-02	2.423031e-03	1.733600e-02	20150130_STAG2gfpcf2_Prometa\MitoSys2\Calibration\mEGFPC1H2B_Noc\mEGFP_H2B-mCherry_0_R1_P10_K1_Ch2-Ch1.zen
780	1.670075e-02	2.478378e-03	1.613200e-02	20150130_STAG2gfpcf2_Prometa\MitoSys2\Calibration\mEGFPC1H2B_Noc\mEGFP_H2B-mCherry_0_R1_P10_K1_Ch2-Ch1.zen
860	1.526682e-02	3.360198e-03	1.508700e-02	20150130_STAG2gfpcf2_Prometa\MitoSys2\Calibration\mEGFPC1H2B_Noc\mEGFP_H2B-mCherry_0_R1_P10_K1_Ch2-Ch1.zen
940	1.390652e-02	2.791507e-03	1.417200e-02	20150130_STAG2gfpcf2_Prometa\MitoSys2\Calibration\mEGFPC1H2B_Noc\mEGFP_H2B-mCherry_0_R1_P10_K1_Ch2-Ch1.zen
1020	1.312346e-02	3.225423e-03	1.336400e-02	20150130_STAG2gfpcf2_Prometa\MitoSys2\Calibration\mEGFPC1H2B_Noc\mEGFP_H2B-mCherry_0_R1_P10_K1_Ch2-Ch1.zen
1100	1.312934e-02	2.530230e-03	1.264400e-02	20150130_STAG2gfpcf2_Prometa\MitoSys2\Calibration\mEGFPC1H2B_Noc\mEGFP_H2B-mCherry_0_R1_P10_K1_Ch2-Ch1.zen
1180	1.174781e-02	2.614406e-03	1.199900e-02	20150130_STAG2gfpcf2_Prometa\MitoSys2\Calibration\mEGFPC1H2B_Noc\mEGFP_H2B-mCherry_0_R1_P10_K1_Ch2-Ch1.zen
1260	1.146685e-02	3.312815e-03	1.141800e-02	20150130_STAG2gfpcf2_Prometa\MitoSys2\Calibration\mEGFPC1H2B_Noc\mEGFP_H2B-mCherry_0_R1_P10_K1_Ch2-Ch1.zen
1340	1.050302e-02	2.611030e-03	1.089100e-02	20150130_STAG2gfpcf2_Prometa\MitoSys2\Calibration\mEGFPC1H2B_Noc\mEGFP_H2B-mCherry_0_R1_P10_K1_Ch2-Ch1.zen
1420	1.026045e-02	1.976865e-03	1.041100e-02	20150130_STAG2gfpcf2_Prometa\MitoSys2\Calibration\mEGFPC1H2B_Noc\mEGFP_H2B-mCherry_0_R1_P10_K1_Ch2-Ch1.zen
1500	9.899450e-03	2.293026e-03	9.971500e-03	20150130_STAG2gfpcf2_Prometa\MitoSys2\Calibration\mEGFPC1H2B_Noc\mEGFP_H2B-mCherry_0_R1_P10_K1_Ch2-Ch1.zen
1660	8.869898e-03	1.986098e-03	9.196900e-03	20150130_STAG2gfpcf2_Prometa\MitoSys2\Calibration\mEGFPC1H2B_Noc\mEGFP_H2B-mCherry_0_R1_P10_K1_Ch2-Ch1.zen
1820	8.636882e-03	1.864316e-03	8.535000e-03	20150130_STAG2gfpcf2_Prometa\MitoSys2\Calibration\mEGFPC1H2B_Noc\mEGFP_H2B-mCherry_0_R1_P10_K1_Ch2-Ch1.zen
1980	7.756433e-03	1.981679e-03	7.962500e-03	20150130_STAG2gfpcf2_Prometa\MitoSys2\Calibration\mEGFPC1H2B_Noc\mEGFP_H2B-mCherry_0_R1_P10_K1_Ch2-Ch1.zen
2140	7.376182e-03	2.386817e-03	7.462500e-03	20150130_STAG2gfpcf2_Prometa\MitoSys2\Calibration\mEGFPC1H2B_Noc\mEGFP_H2B-mCherry_0_R1_P10_K1_Ch2-Ch1.zen
2300	6.711466e-03	2.149846e-03	7.021900e-03	20150130_STAG2gfpcf2_Prometa\MitoSys2\Calibration\mEGFPC1H2B_Noc\mEGFP_H2B-mCherry_0_R1_P10_K1_Ch2-Ch1.zen
2460	6.577019e-03	2.558115e-03	6.630600e-03	20150130_STAG2gfpcf2_Prometa\MitoSys2\Calibration\mEGFPC1H2B_Noc\mEGFP_H2B-mCherry_0_R1_P10_K1_Ch2-Ch1.zen
2620	5.907347e-03	1.670135e-03	6.280700e-03	20150130_STAG2gfpcf2_Prometa\MitoSys2\Calibration\mEGFPC1H2B_Noc\mEGFP_H2B-mCherry_0_R1_P10_K1_Ch2-Ch1.zen
2780	6.154632e-03	2.408801e-03	5.966000e-03	20150130_STAG2gfpcf2_Prometa\MitoSys2\Calibration\mEGFPC1H2B_Noc\mEGFP_H2B-mCherry_0_R1_P10_K1_Ch2-Ch1.zen
2940	5.672268e-03	2.109020e-03	5.681400e-03	20150130_STAG2gfpcf2_Prometa\MitoSys2\Calibration\mEGFPC1H2B_Noc\mEGFP_H2B-mCherry_0_R1_P10_K1_Ch2-Ch1.zen
3100	5.466912e-03	2.353825e-03	5.422700e-03	20150130_STAG2gfpcf2_Prometa\MitoSys2\Calibration\mEGFPC1H2B_Noc\mEGFP_H2B-mCherry_0_R1_P10_K1_Ch2-Ch1.zen
3420	5.058582e-03	2.241823e-03	4.970000e-03	20150130_STAG2gfpcf2_Prometa\MitoSys2\Calibration\mEGFPC1H2B_Noc\mEGFP_H2B-mCherry_0_R1_P10_K1_Ch2-Ch1.zen
3740	3.974356e-03	2.452635e-03	4.587000e-03	20150130_STAG2gfpcf2_Prometa\MitoSys2\Calibration\mEGFPC1H2B_Noc\mEGFP_H2B-mCherry_0_R1_P10_K1_Ch2-Ch1.zen
4060	3.559782e-03	2.186792e-03	4.258700e-03	20150130_STAG2gfpcf2_Prometa\MitoSys2\Calibration\mEGFPC1H2B_Noc\mEGFP_H2B-mCherry_0_R1_P10_K1_Ch2-Ch1.zen
4380	3.521113e-03	2.459348e-03	3.974000e-03	20150130_STAG2gfpcf2_Prometa\MitoSys2\Calibration\mEGFPC1H2B_Noc\mEGFP_H2B-mCherry_0_R1_P10_K1_Ch2-Ch1.zen
4700	3.832791e-03	2.456000e-03	3.724900e-03	20150130_STAG2gfpcf2_Prometa\MitoSys2\Calibration\mEGFPC1H2B_Noc\mEGFP_H2B-mCherry_0_R1_P10_K1_Ch2-Ch1.zen
5020	3.618091e-03	1.847813e-03	3.505000e-03	20150130_STAG2gfpcf2_Prometa\MitoSys2\Calibration\mEGFPC1H2B_Noc\mEGFP_H2B-mCherry_0_R1_P10_K1_Ch2-Ch1.zen
5340	2.859364e-03	1.552697e-03	3.309400e-03	20150130_STAG2gfpcf2_Prometa\MitoSys2\Calibration\mEGFPC1H2B_Noc\mEGFP_H2B-mCherry_0_R1_P10_K1_Ch2-Ch1.zen
5660	3.099032e-03	1.800890e-03	3.134400e-03	20150130_STAG2gfpcf2_Prometa\MitoSys2\Calibration\mEGFPC1H2B_Noc\mEGFP_H2B-mCherry_0_R1_P10_K1_Ch2-Ch1.zen
5980	2.790590e-03	2.267499e-03	2.976800e-03	20150130_STAG2gfpcf2_Prometa\MitoSys2\Calibration\mEGFPC1H2B_Noc\mEGFP_H2B-mCherry_0_R1_P10_K1_Ch2-Ch1.zen
6300	2.815627e-03	2.358525e-03	2.834200e-03	20150130_STAG2gfpcf2_Prometa\MitoSys2\Calibration\mEGFPC1H2B_Noc\mEGFP_H2B-mCherry_0_R1_P10_K1_Ch2-Ch1.zen
6940	2.338425e-03	1.868372e-03	2.586200e-03	20150130_STAG2gfpcf2_Prometa\MitoSys2\Calibration\mEGFPC1H2B_Noc\mEGFP_H2B-mCherry_0_R1_P10_K1_Ch2-Ch1.zen
7580	2.464179e-03	1.717211e-03	2.377700e-03	20150130_STAG2gfpcf2_Prometa\MitoSys2\Calibration\mEGFPC1H2B_Noc\mEGFP_H2B-mCherry_0_R1_P10_K1_Ch2-Ch1.zen
8220	2.591818e-03	1.834691e-03	2.200200e-03	20150130_STAG2gfpcf2_Prometa\MitoSys2\Calibration\mEGFPC1H2B_Noc\mEGFP_H2B-mCherry_0_R1_P10_K1_Ch2-Ch1.zen
8860	2.443762e-03	1.700283e-03	2.047100e-03	20150130_STAG2gfpcf2_Prometa\MitoSys2\Calibration\mEGFPC1H2B_Noc\mEGFP_H2B-mCherry_0_R1_P10_K1_Ch2-Ch1.zen
9500	2.137032e-03	1.877115e-03	1.913800e-03	20150130_STAG2gfpcf2_Prometa\MitoSys2\Calibration\mEGFPC1H2B_Noc\mEGFP_H2B-mCherry_0_R1_P10_K1_Ch2-Ch1.zen
10140	2.458239e-03	1.924205e-03	1.796600e-03	20150130_STAG2gfpcf2_Prometa\MitoSys2\Calibration\mEGFPC1H2B_Noc\mEGFP_H2B-mCherry_0_R1_P10_K1_Ch2-Ch1.zen
10780	2.169497e-03	1.451441e-03	1.693000e-03	20150130_STAG2gfpcf2_Prometa\MitoSys2\Calibration\mEGFPC1H2B_Noc\mEGFP_H2B-mCherry_0_R1_P10_K1_Ch2-Ch1.zen
11420	1.902428e-03	1.752335e-03	1.600500e-03	20150130_STAG2gfpcf2_Prometa\MitoSys2\Calibration\mEGFPC1H2B_Noc\mEGFP_H2B-mCherry_0_R1_P10_K1_Ch2-Ch1.zen
12060	1.633043e-03	2.040901e-03	1.517700e-03	20150130_STAG2gfpcf2_Prometa\MitoSys2\Calibration\mEGFPC1H2B_Noc\mEGFP_H2B-mCherry_0_R1_P10_K1_Ch2-Ch1.zen
12700	1.766798e-03	1.866876e-03	1.442900e-03	20150130_STAG2gfpcf2_Prometa\MitoSys2\Calibration\mEGFPC1H2B_Noc\mEGFP_H2B-mCherry_0_R1_P10_K1_Ch2-Ch1.zen
13980	1.455870e-03	2.094625e-03	1.313500e-03	20150130_STAG2gfpcf2_Prometa\MitoSys2\Calibration\mEGFPC1H2B_Noc\mEGFP_H2B-mCherry_0_R1_P10_K1_Ch2-Ch1.zen
15260	1.402972e-03	2.139042e-03	1.205500e-03	20150130_STAG2gfpcf2_Prometa\MitoSys2\Calibration\mEGFPC1H2B_Noc\mEGFP_H2B-mCherry_0_R1_P10_K1_Ch2-Ch1.zen
16540	1.448342e-03	1.535102e-03	1.113900e-03	20150130_STAG2gfpcf2_Prometa\MitoSys2\Calibration\mEGFPC1H2B_Noc\mEGFP_H2B-mCherry_0_R1_P10_K1_Ch2-Ch1.zen
17820	1.024138e-03	1.570364e-03	1.035400e-03	20150130_STAG2gfpcf2_Prometa\MitoSys2\Calibration\mEGFPC1H2B_Noc\mEGFP_H2B-mCherry_0_R1_P10_K1_Ch2-Ch1.zen
19100	9.735711e-04	2.051379e-03	9.672800e-04	20150130_STAG2gfpcf2_Prometa\MitoSys2\Calibration\mEGFPC1H2B_Noc\mEGFP_H2B-mCherry_0_R1_P10_K1_Ch2-Ch1.zen
20380	4.912675e-04	1.880505e-03	9.077300e-04	20150130_STAG2gfpcf2_Prometa\MitoSys2\Calibration\mEGFPC1H2B_Noc\mEGFP_H2B-mCherry_0_R1_P10_K1_Ch2-Ch1.zen
21660	2.844996e-04	2.041111e-03	8.552100e-04	20150130_STAG2gfpcf2_Prometa\MitoSys2\Calibration\mEGFPC1H2B_Noc\mEGFP_H2B-mCherry_0_R1_P10_K1_Ch2-Ch1.zen
22940	7.926779e-04	1.774710e-03	8.085600e-04	20150130_STAG2gfpcf2_Prometa\MitoSys2\Calibration\mEGFPC1H2B_Noc\mEGFP_H2B-mCherry_0_R1_P10_K1_Ch2-Ch1.zen
24220	1.184581e-03	1.879666e-03	7.668600e-04	20150130_STAG2gfpcf2_Prometa\MitoSys2\Calibration\mEGFPC1H2B_Noc\mEGFP_H2B-mCherry_0_R1_P10_K1_Ch2-Ch1.zen
25500	1.319729e-03	1.493310e-03	7.293700e-04	20150130_STAG2gfpcf2_Prometa\MitoSys2\Calibration\mEGFPC1H2B_Noc\mEGFP_H2B-mCherry_0_R1_P10_K1_Ch2-Ch1.zen
28060	5.709657e-04	1.183505e-03	6.647300e-04	20150130_STAG2gfpcf2_Prometa\MitoSys2\Calibration\mEGFPC1H2B_Noc\mEGFP_H2B-mCherry_0_R1_P10_K1_Ch2-Ch1.zen
30620	6.177682e-04	1.392330e-03	6.110100e-04	20150130_STAG2gfpcf2_Prometa\MitoSys2\Calibration\mEGFPC1H2B_Noc\mEGFP_H2B-mCherry_0_R1_P10_K1_Ch2-Ch1.zen
33180	2.858818e-04	1.437978e-03	5.656800e-04	20150130_STAG2gfpcf2_Prometa\MitoSys2\Calibration\mEGFPC1H2B_Noc\mEGFP_H2B-mCherry_0_R1_P10_K1_Ch2-Ch1.zen
35740	5.593501e-04	1.466171e-03	5.269300e-04	20150130_STAG2gfpcf2_Prometa\MitoSys2\Calibration\mEGFPC1H2B_Noc\mEGFP_H2B-mCherry_0_R1_P10_K1_Ch2-Ch1.zen
38300	1.040654e-03	1.713297e-03	4.934500e-04	20150130_STAG2gfpcf2_Prometa\MitoSys2\Calibration\mEGFPC1H2B_Noc\mEGFP_H2B-mCherry_0_R1_P10_K1_Ch2-Ch1.zen
40860	5.840809e-04	1.382123e-03	4.642300e-04	20150130_STAG2gfpcf2_Prometa\MitoSys2\Calibration\mEGFPC1H2B_Noc\mEGFP_H2B-mCherry_0_R1_P10_K1_Ch2-Ch1.zen
43420	5.766350e-04	1.216325e-03	4.385200e-04	20150130_STAG2gfpcf2_Prometa\MitoSys2\Calibration\mEGFPC1H2B_Noc\mEGFP_H2B-mCherry_0_R1_P10_K1_Ch2-Ch1.zen
45980	7.162562e-04	1.287733e-03	4.157200e-04	20150130_STAG2gfpcf2_Prometa\MitoSys2\Calibration\mEGFPC1H2B_Noc\mEGFP_H2B-mCherry_0_R1_P10_K1_Ch2-Ch1.zen
48540	3.487540e-04	1.560477e-03	3.953700e-04	20150130_STAG2gfpcf2_Prometa\MitoSys2\Calibration\mEGFPC1H2B_Noc\mEGFP_H2B-mCherry_0_R1_P10_K1_Ch2-Ch1.zen
51100	1.320829e-04	1.169536e-03	3.771000e-04	20150130_STAG2gfpcf2_Prometa\MitoSys2\Calibration\mEGFPC1H2B_Noc\mEGFP_H2B-mCherry_0_R1_P10_K1_Ch2-Ch1.zen
56220	-3.865521e-05	1.357137e-03	3.456300e-04	20150130_STAG2gfpcf2_Prometa\MitoSys2\Calibration\mEGFPC1H2B_Noc\mEGFP_H2B-mCherry_0_R1_P10_K1_Ch2-Ch1.zen
61340	3.572631e-05	1.770130e-03	3.195100e-04	20150130_STAG2gfpcf2_Prometa\MitoSys2\Calibration\mEGFPC1H2B_Noc\mEGFP_H2B-mCherry_0_R1_P10_K1_Ch2-Ch1.zen
66460	5.881778e-05	1.759661e-03	2.974700e-04	20150130_STAG2gfpcf2_Prometa\MitoSys2\Calibration\mEGFPC1H2B_Noc\mEGFP_H2B-mCherry_0_R1_P10_K1_Ch2-Ch1.zen
71580	6.336803e-04	1.993546e-03	2.786200e-04	20150130_STAG2gfpcf2_Prometa\MitoSys2\Calibration\mEGFPC1H2B_Noc\mEGFP_H2B-mCherry_0_R1_P10_K1_Ch2-Ch1.zen
76700	-2.881787e-04	1.599133e-03	2.623200e-04	20150130_STAG2gfpcf2_Prometa\MitoSys2\Calibration\mEGFPC1H2B_Noc\mEGFP_H2B-mCherry_0_R1_P10_K1_Ch2-Ch1.zen
81820	-1.235796e-04	1.633130e-03	2.480800e-04	20150130_STAG2gfpcf2_Prometa\MitoSys2\Calibration\mEGFPC1H2B_Noc\mEGFP_H2B-mCherry_0_R1_P10_K1_Ch2-Ch1.zen
86940	1.932318e-05	1.387195e-03	2.355300e-04	20150130_STAG2gfpcf2_Prometa\MitoSys2\Calibration\mEGFPC1H2B_Noc\mEGFP_H2B-mCherry_0_R1_P10_K1_Ch2-Ch1.zen
92060	7.788177e-05	1.248298e-03	2.243900e-04	20150130_STAG2gfpcf2_Prometa\MitoSys2\Calibration\mEGFPC1H2B_Noc\mEGFP_H2B-mCherry_0_R1_P10_K1_Ch2-Ch1.zen
97180	4.968692e-04	1.519438e-03	2.144200e-04	20150130_STAG2gfpcf2_Prometa\MitoSys2\Calibration\mEGFPC1H2B_Noc\mEGFP_H2B-mCherry_0_R1_P10_K1_Ch2-Ch1.zen
102300	-3.672196e-05	1.417764e-03	2.054500e-04	20150130_STAG2gfpcf2_Prometa\MitoSys2\Calibration\mEGFPC1H2B_Noc\mEGFP_H2B-mCherry_0_R1_P10_K1_Ch2-Ch1.zen
112540	3.409827e-04	1.455383e-03	1.899500e-04	20150130_STAG2gfpcf2_Prometa\MitoSys2\Calibration\mEGFPC1H2B_Noc\mEGFP_H2B-mCherry_0_R1_P10_K1_Ch2-Ch1.zen
122780	3.506266e-04	1.221890e-03	1.770100e-04	20150130_STAG2gfpcf2_Prometa\MitoSys2\Calibration\mEGFPC1H2B_Noc\mEGFP_H2B-mCherry_0_R1_P10_K1_Ch2-Ch1.zen
133020	4.793550e-04	1.342700e-03	1.660400e-04	20150130_STAG2gfpcf2_Prometa\MitoSys2\Calibration\mEGFPC1H2B_Noc\mEGFP_H2B-mCherry_0_R1_P10_K1_Ch2-Ch1.zen
143260	6.215455e-04	1.349655e-03	1.566100e-04	20150130_STAG2gfpcf2_Prometa\MitoSys2\Calibration\mEGFPC1H2B_Noc\mEGFP_H2B-mCherry_0_R1_P10_K1_Ch2-Ch1.zen
153500	2.760588e-04	1.398508e-03	1.484100e-04	20150130_STAG2gfpcf2_Prometa\MitoSys2\Calibration\mEGFPC1H2B_Noc\mEGFP_H2B-mCherry_0_R1_P10_K1_Ch2-Ch1.zen
163740	1.622691e-04	1.243094e-03	1.412100e-04	20150130_STAG2gfpcf2_Prometa\MitoSys2\Calibration\mEGFPC1H2B_Noc\mEGFP_H2B-mCherry_0_R1_P10_K1_Ch2-Ch1.zen
173980	5.383530e-04	1.208806e-03	1.348300e-04	20150130_STAG2gfpcf2_Prometa\MitoSys2\Calibration\mEGFPC1H2B_Noc\mEGFP_H2B-mCherry_0_R1_P10_K1_Ch2-Ch1.zen
184220	3.944616e-04	1.193740e-03	1.291300e-04	20150130_STAG2gfpcf2_Prometa\MitoSys2\Calibration\mEGFPC1H2B_Noc\mEGFP_H2B-mCherry_0_R1_P10_K1_Ch2-Ch1.zen
194460	1.293314e-04	1.366296e-03	1.240000e-04	20150130_STAG2gfpcf2_Prometa\MitoSys2\Calibration\mEGFPC1H2B_Noc\mEGFP_H2B-mCherry_0_R1_P10_K1_Ch2-Ch1.zen
204700	-6.836986e-06	1.114109e-03	1.193700e-04	20150130_STAG2gfpcf2_Prometa\MitoSys2\Calibration\mEGFPC1H2B_Noc\mEGFP_H2B-mCherry_0_R1_P10_K1_Ch2-Ch1.zen
225180	2.754780e-04	1.019233e-03	1.113000e-04	20150130_STAG2gfpcf2_Prometa\MitoSys2\Calibration\mEGFPC1H2B_Noc\mEGFP_H2B-mCherry_0_R1_P10_K1_Ch2-Ch1.zen
245660	-7.258887e-05	9.393072e-04	1.045000e-04	20150130_STAG2gfpcf2_Prometa\MitoSys2\Calibration\mEGFPC1H2B_Noc\mEGFP_H2B-mCherry_0_R1_P10_K1_Ch2-Ch1.zen
266140	-4.126656e-05	6.710304e-04	9.868200e-05	20150130_STAG2gfpcf2_Prometa\MitoSys2\Calibration\mEGFPC1H2B_Noc\mEGFP_H2B-mCherry_0_R1_P10_K1_Ch2-Ch1.zen
286620	5.093404e-05	9.232236e-04	9.363700e-05	20150130_STAG2gfpcf2_Prometa\MitoSys2\Calibration\mEGFPC1H2B_Noc\mEGFP_H2B-mCherry_0_R1_P10_K1_Ch2-Ch1.zen
307100	1.412504e-04	1.042221e-03	8.921300e-05	20150130_STAG2gfpcf2_Prometa\MitoSys2\Calibration\mEGFPC1H2B_Noc\mEGFP_H2B-mCherry_0_R1_P10_K1_Ch2-Ch1.zen
327580	4.216623e-04	1.013954e-03	8.529800e-05	20150130_STAG2gfpcf2_Prometa\MitoSys2\Calibration\mEGFPC1H2B_Noc\mEGFP_H2B-mCherry_0_R1_P10_K1_Ch2-Ch1.zen
348060	-7.219494e-05	1.109213e-03	8.180200e-05	20150130_STAG2gfpcf2_Prometa\MitoSys2\Calibration\mEGFPC1H2B_Noc\mEGFP_H2B-mCherry_0_R1_P10_K1_Ch2-Ch1.zen
368540	4.511902e-04	8.107978e-04	7.865900e-05	20150130_STAG2gfpcf2_Prometa\MitoSys2\Calibration\mEGFPC1H2B_Noc\mEGFP_H2B-mCherry_0_R1_P10_K1_Ch2-Ch1.zen
389020	4.556181e-05	9.632079e-04	7.581500e-05	20150130_STAG2gfpcf2_Prometa\MitoSys2\Calibration\mEGFPC1H2B_Noc\mEGFP_H2B-mCherry_0_R1_P10_K1_Ch2-Ch1.zen
409500	9.212614e-06	1.144944e-03	7.322700e-05	20150130_STAG2gfpcf2_Prometa\MitoSys2\Calibration\mEGFPC1H2B_Noc\mEGFP_H2B-mCherry_0_R1_P10_K1_Ch2-Ch1.zen
450460	-1.013485e-04	6.477519e-04	6.868200e-05	20150130_STAG2gfpcf2_Prometa\MitoSys2\Calibration\mEGFPC1H2B_Noc\mEGFP_H2B-mCherry_0_R1_P10_K1_Ch2-Ch1.zen
491420	-1.251981e-04	9.033438e-04	6.481200e-05	20150130_STAG2gfpcf2_Prometa\MitoSys2\Calibration\mEGFPC1H2B_Noc\mEGFP_H2B-mCherry_0_R1_P10_K1_Ch2-Ch1.zen
532380	4.955156e-05	9.028658e-04	6.146900e-05	20150130_STAG2gfpcf2_Prometa\MitoSys2\Calibration\mEGFPC1H2B_Noc\mEGFP_H2B-mCherry_0_R1_P10_K1_Ch2-Ch1.zen
573340	1.254309e-04	5.388024e-04	5.854500e-05	20150130_STAG2gfpcf2_Prometa\MitoSys2\Calibration\mEGFPC1H2B_Noc\mEGFP_H2B-mCherry_0_R1_P10_K1_Ch2-Ch1.zen
614300	1.791375e-04	8.584368e-04	5.596200e-05	20150130_STAG2gfpcf2_Prometa\MitoSys2\Calibration\mEGFPC1H2B_Noc\mEGFP_H2B-mCherry_0_R1_P10_K1_Ch2-Ch1.zen
655260	9.057932e-05	9.355071e-04	5.365900e-05	20150130_STAG2gfpcf2_Prometa\MitoSys2\Calibration\mEGFPC1H2B_Noc\mEGFP_H2B-mCherry_0_R1_P10_K1_Ch2-Ch1.zen
696220	2.176915e-04	8.019855e-04	5.159000e-05	20150130_STAG2gfpcf2_Prometa\MitoSys2\Calibration\mEGFPC1H2B_Noc\mEGFP_H2B-mCherry_0_R1_P10_K1_Ch2-Ch1.zen
737180	6.071491e-05	8.572265e-04	4.971800e-05	20150130_STAG2gfpcf2_Prometa\MitoSys2\Calibration\mEGFPC1H2B_Noc\mEGFP_H2B-mCherry_0_R1_P10_K1_Ch2-Ch1.zen
778140	-1.155789e-04	1.040564e-03	4.801500e-05	20150130_STAG2gfpcf2_Prometa\MitoSys2\Calibration\mEGFPC1H2B_Noc\mEGFP_H2B-mCherry_0_R1_P10_K1_Ch2-Ch1.zen
819100	-1.722708e-04	7.986064e-04	4.645800e-05	20150130_STAG2gfpcf2_Prometa\MitoSys2\Calibration\mEGFPC1H2B_Noc\mEGFP_H2B-mCherry_0_R1_P10_K1_Ch2-Ch1.zen
901020	-1.392790e-04	5.740703e-04	4.370500e-05	20150130_STAG2gfpcf2_Prometa\MitoSys2\Calibration\mEGFPC1H2B_Noc\mEGFP_H2B-mCherry_0_R1_P10_K1_Ch2-Ch1.zen
982940	-1.713336e-04	7.327508e-04	4.134200e-05	20150130_STAG2gfpcf2_Prometa\MitoSys2\Calibration\mEGFPC1H2B_Noc\mEGFP_H2B-mCherry_0_R1_P10_K1_Ch2-Ch1.zen
1064860	-2.857251e-04	5.829294e-04	3.928700e-05	20150130_STAG2gfpcf2_Prometa\MitoSys2\Calibration\mEGFPC1H2B_Noc\mEGFP_H2B-mCherry_0_R1_P10_K1_Ch2-Ch1.zen
1146780	-1.531086e-04	5.825717e-04	3.747900e-05	20150130_STAG2gfpcf2_Prometa\MitoSys2\Calibration\mEGFPC1H2B_Noc\mEGFP_H2B-mCherry_0_R1_P10_K1_Ch2-Ch1.zen
1228700	7.454252e-06	7.399166e-04	3.587300e-05	20150130_STAG2gfpcf2_Prometa\MitoSys2\Calibration\mEGFPC1H2B_Noc\mEGFP_H2B-mCherry_0_R1_P10_K1_Ch2-Ch1.zen
1310620	-2.045818e-04	6.655213e-04	3.443400e-05	20150130_STAG2gfpcf2_Prometa\MitoSys2\Calibration\mEGFPC1H2B_Noc\mEGFP_H2B-mCherry_0_R1_P10_K1_Ch2-Ch1.zen
1392540	-2.999165e-04	7.367497e-04	3.313700e-05	20150130_STAG2gfpcf2_Prometa\MitoSys2\Calibration\mEGFPC1H2B_Noc\mEGFP_H2B-mCherry_0_R1_P10_K1_Ch2-Ch1.zen
1474460	-1.501411e-04	7.025236e-04	3.195900e-05	20150130_STAG2gfpcf2_Prometa\MitoSys2\Calibration\mEGFPC1H2B_Noc\mEGFP_H2B-mCherry_0_R1_P10_K1_Ch2-Ch1.zen
1556380	-3.856967e-05	5.658580e-04	3.088300e-05	20150130_STAG2gfpcf2_Prometa\MitoSys2\Calibration\mEGFPC1H2B_Noc\mEGFP_H2B-mCherry_0_R1_P10_K1_Ch2-Ch1.zen
10	3.229512e-02	3.046800e-03	3.217500e-02	20150130_STAG2gfpcf2_Prometa\MitoSys2\Calibration\mEGFPC1H2B_Noc\mEGFP_H2B-mCherry_0_R1_P1_K1_Ch2-Ch1.zen
20	3.033562e-02	4.046492e-03	3.086400e-02	20150130_STAG2gfpcf2_Prometa\MitoSys2\Calibration\mEGFPC1H2B_Noc\mEGFP_H2B-mCherry_0_R1_P1_K1_Ch2-Ch1.zen
30	3.040762e-02	3.342300e-03	2.963900e-02	20150130_STAG2gfpcf2_Prometa\MitoSys2\Calibration\mEGFPC1H2B_Noc\mEGFP_H2B-mCherry_0_R1_P1_K1_Ch2-Ch1.zen
40	2.792969e-02	2.998989e-03	2.850100e-02	20150130_STAG2gfpcf2_Prometa\MitoSys2\Calibration\mEGFPC1H2B_Noc\mEGFP_H2B-mCherry_0_R1_P1_K1_Ch2-Ch1.zen
50	2.799555e-02	3.062948e-03	2.744600e-02	20150130_STAG2gfpcf2_Prometa\MitoSys2\Calibration\mEGFPC1H2B_Noc\mEGFP_H2B-mCherry_0_R1_P1_K1_Ch2-Ch1.zen
60	2.680202e-02	3.320225e-03	2.646600e-02	20150130_STAG2gfpcf2_Prometa\MitoSys2\Calibration\mEGFPC1H2B_Noc\mEGFP_H2B-mCherry_0_R1_P1_K1_Ch2-Ch1.zen
70	2.537632e-02	3.680154e-03	2.555600e-02	20150130_STAG2gfpcf2_Prometa\MitoSys2\Calibration\mEGFPC1H2B_Noc\mEGFP_H2B-mCherry_0_R1_P1_K1_Ch2-Ch1.zen
80	2.365419e-02	3.596819e-03	2.470900e-02	20150130_STAG2gfpcf2_Prometa\MitoSys2\Calibration\mEGFPC1H2B_Noc\mEGFP_H2B-mCherry_0_R1_P1_K1_Ch2-Ch1.zen
90	2.456957e-02	2.898111e-03	2.392100e-02	20150130_STAG2gfpcf2_Prometa\MitoSys2\Calibration\mEGFPC1H2B_Noc\mEGFP_H2B-mCherry_0_R1_P1_K1_Ch2-Ch1.zen
100	2.358080e-02	3.082191e-03	2.318500e-02	20150130_STAG2gfpcf2_Prometa\MitoSys2\Calibration\mEGFPC1H2B_Noc\mEGFP_H2B-mCherry_0_R1_P1_K1_Ch2-Ch1.zen
120	2.238640e-02	2.183876e-03	2.185300e-02	20150130_STAG2gfpcf2_Prometa\MitoSys2\Calibration\mEGFPC1H2B_Noc\mEGFP_H2B-mCherry_0_R1_P1_K1_Ch2-Ch1.zen
140	2.013612e-02	2.656532e-03	2.068000e-02	20150130_STAG2gfpcf2_Prometa\MitoSys2\Calibration\mEGFPC1H2B_Noc\mEGFP_H2B-mCherry_0_R1_P1_K1_Ch2-Ch1.zen
160	1.860847e-02	2.510408e-03	1.964000e-02	20150130_STAG2gfpcf2_Prometa\MitoSys2\Calibration\mEGFPC1H2B_Noc\mEGFP_H2B-mCherry_0_R1_P1_K1_Ch2-Ch1.zen
180	1.870868e-02	2.676764e-03	1.871100e-02	20150130_STAG2gfpcf2_Prometa\MitoSys2\Calibration\mEGFPC1H2B_Noc\mEGFP_H2B-mCherry_0_R1_P1_K1_Ch2-Ch1.zen
200	1.842696e-02	2.566892e-03	1.787600e-02	20150130_STAG2gfpcf2_Prometa\MitoSys2\Calibration\mEGFPC1H2B_Noc\mEGFP_H2B-mCherry_0_R1_P1_K1_Ch2-Ch1.zen
220	1.693376e-02	1.911001e-03	1.712100e-02	20150130_STAG2gfpcf2_Prometa\MitoSys2\Calibration\mEGFPC1H2B_Noc\mEGFP_H2B-mCherry_0_R1_P1_K1_Ch2-Ch1.zen
240	1.599866e-02	2.491830e-03	1.643300e-02	20150130_STAG2gfpcf2_Prometa\MitoSys2\Calibration\mEGFPC1H2B_Noc\mEGFP_H2B-mCherry_0_R1_P1_K1_Ch2-Ch1.zen
260	1.546071e-02	2.728215e-03	1.580400e-02	20150130_STAG2gfpcf2_Prometa\MitoSys2\Calibration\mEGFPC1H2B_Noc\mEGFP_H2B-mCherry_0_R1_P1_K1_Ch2-Ch1.zen
280	1.459153e-02	2.196017e-03	1.522500e-02	20150130_STAG2gfpcf2_Prometa\MitoSys2\Calibration\mEGFPC1H2B_Noc\mEGFP_H2B-mCherry_0_R1_P1_K1_Ch2-Ch1.zen
300	1.528456e-02	2.359110e-03	1.469000e-02	20150130_STAG2gfpcf2_Prometa\MitoSys2\Calibration\mEGFPC1H2B_Noc\mEGFP_H2B-mCherry_0_R1_P1_K1_Ch2-Ch1.zen
340	1.357052e-02	1.821880e-03	1.373300e-02	20150130_STAG2gfpcf2_Prometa\MitoSys2\Calibration\mEGFPC1H2B_Noc\mEGFP_H2B-mCherry_0_R1_P1_K1_Ch2-Ch1.zen
380	1.333619e-02	1.851515e-03	1.289700e-02	20150130_STAG2gfpcf2_Prometa\MitoSys2\Calibration\mEGFPC1H2B_Noc\mEGFP_H2B-mCherry_0_R1_P1_K1_Ch2-Ch1.zen
420	1.215111e-02	2.292283e-03	1.216000e-02	20150130_STAG2gfpcf2_Prometa\MitoSys2\Calibration\mEGFPC1H2B_Noc\mEGFP_H2B-mCherry_0_R1_P1_K1_Ch2-Ch1.zen
460	1.232343e-02	2.317712e-03	1.150400e-02	20150130_STAG2gfpcf2_Prometa\MitoSys2\Calibration\mEGFPC1H2B_Noc\mEGFP_H2B-mCherry_0_R1_P1_K1_Ch2-Ch1.zen
500	1.135351e-02	1.603970e-03	1.091400e-02	20150130_STAG2gfpcf2_Prometa\MitoSys2\Calibration\mEGFPC1H2B_Noc\mEGFP_H2B-mCherry_0_R1_P1_K1_Ch2-Ch1.zen
540	1.077308e-02	1.966942e-03	1.038100e-02	20150130_STAG2gfpcf2_Prometa\MitoSys2\Calibration\mEGFPC1H2B_Noc\mEGFP_H2B-mCherry_0_R1_P1_K1_Ch2-Ch1.zen
580	9.916257e-03	1.923956e-03	9.896200e-03	20150130_STAG2gfpcf2_Prometa\MitoSys2\Calibration\mEGFPC1H2B_Noc\mEGFP_H2B-mCherry_0_R1_P1_K1_Ch2-Ch1.zen
620	9.922251e-03	2.487472e-03	9.453600e-03	20150130_STAG2gfpcf2_Prometa\MitoSys2\Calibration\mEGFPC1H2B_Noc\mEGFP_H2B-mCherry_0_R1_P1_K1_Ch2-Ch1.zen
660	9.055628e-03	1.377968e-03	9.047600e-03	20150130_STAG2gfpcf2_Prometa\MitoSys2\Calibration\mEGFPC1H2B_Noc\mEGFP_H2B-mCherry_0_R1_P1_K1_Ch2-Ch1.zen
700	8.780096e-03	1.219341e-03	8.673800e-03	20150130_STAG2gfpcf2_Prometa\MitoSys2\Calibration\mEGFPC1H2B_Noc\mEGFP_H2B-mCherry_0_R1_P1_K1_Ch2-Ch1.zen
780	7.826396e-03	1.417485e-03	8.008500e-03	20150130_STAG2gfpcf2_Prometa\MitoSys2\Calibration\mEGFPC1H2B_Noc\mEGFP_H2B-mCherry_0_R1_P1_K1_Ch2-Ch1.zen
860	7.465438e-03	1.881357e-03	7.434200e-03	20150130_STAG2gfpcf2_Prometa\MitoSys2\Calibration\mEGFPC1H2B_Noc\mEGFP_H2B-mCherry_0_R1_P1_K1_Ch2-Ch1.zen
940	6.459075e-03	1.559934e-03	6.933500e-03	20150130_STAG2gfpcf2_Prometa\MitoSys2\Calibration\mEGFPC1H2B_Noc\mEGFP_H2B-mCherry_0_R1_P1_K1_Ch2-Ch1.zen
1020	6.203202e-03	1.709980e-03	6.493400e-03	20150130_STAG2gfpcf2_Prometa\MitoSys2\Calibration\mEGFPC1H2B_Noc\mEGFP_H2B-mCherry_0_R1_P1_K1_Ch2-Ch1.zen
1100	6.007098e-03	1.539184e-03	6.103600e-03	20150130_STAG2gfpcf2_Prometa\MitoSys2\Calibration\mEGFPC1H2B_Noc\mEGFP_H2B-mCherry_0_R1_P1_K1_Ch2-Ch1.zen
1180	5.876496e-03	8.787291e-04	5.756100e-03	20150130_STAG2gfpcf2_Prometa\MitoSys2\Calibration\mEGFPC1H2B_Noc\mEGFP_H2B-mCherry_0_R1_P1_K1_Ch2-Ch1.zen
1260	5.405045e-03	1.191285e-03	5.444400e-03	20150130_STAG2gfpcf2_Prometa\MitoSys2\Calibration\mEGFPC1H2B_Noc\mEGFP_H2B-mCherry_0_R1_P1_K1_Ch2-Ch1.zen
1340	5.651586e-03	1.490365e-03	5.163400e-03	20150130_STAG2gfpcf2_Prometa\MitoSys2\Calibration\mEGFPC1H2B_Noc\mEGFP_H2B-mCherry_0_R1_P1_K1_Ch2-Ch1.zen
1420	4.620721e-03	1.610645e-03	4.908700e-03	20150130_STAG2gfpcf2_Prometa\MitoSys2\Calibration\mEGFPC1H2B_Noc\mEGFP_H2B-mCherry_0_R1_P1_K1_Ch2-Ch1.zen
1500	4.712782e-03	1.101077e-03	4.677000e-03	20150130_STAG2gfpcf2_Prometa\MitoSys2\Calibration\mEGFPC1H2B_Noc\mEGFP_H2B-mCherry_0_R1_P1_K1_Ch2-Ch1.zen
1660	3.946543e-03	1.210876e-03	4.271000e-03	20150130_STAG2gfpcf2_Prometa\MitoSys2\Calibration\mEGFPC1H2B_Noc\mEGFP_H2B-mCherry_0_R1_P1_K1_Ch2-Ch1.zen
1820	3.461481e-03	1.254067e-03	3.927200e-03	20150130_STAG2gfpcf2_Prometa\MitoSys2\Calibration\mEGFPC1H2B_Noc\mEGFP_H2B-mCherry_0_R1_P1_K1_Ch2-Ch1.zen
1980	3.414367e-03	1.184453e-03	3.632600e-03	20150130_STAG2gfpcf2_Prometa\MitoSys2\Calibration\mEGFPC1H2B_Noc\mEGFP_H2B-mCherry_0_R1_P1_K1_Ch2-Ch1.zen
2140	2.861855e-03	1.396854e-03	3.377300e-03	20150130_STAG2gfpcf2_Prometa\MitoSys2\Calibration\mEGFPC1H2B_Noc\mEGFP_H2B-mCherry_0_R1_P1_K1_Ch2-Ch1.zen
2300	3.253113e-03	1.361518e-03	3.154100e-03	20150130_STAG2gfpcf2_Prometa\MitoSys2\Calibration\mEGFPC1H2B_Noc\mEGFP_H2B-mCherry_0_R1_P1_K1_Ch2-Ch1.zen
2460	3.048558e-03	1.157253e-03	2.957300e-03	20150130_STAG2gfpcf2_Prometa\MitoSys2\Calibration\mEGFPC1H2B_Noc\mEGFP_H2B-mCherry_0_R1_P1_K1_Ch2-Ch1.zen
2620	2.653971e-03	1.215813e-03	2.782600e-03	20150130_STAG2gfpcf2_Prometa\MitoSys2\Calibration\mEGFPC1H2B_Noc\mEGFP_H2B-mCherry_0_R1_P1_K1_Ch2-Ch1.zen
2780	2.600322e-03	1.107758e-03	2.626500e-03	20150130_STAG2gfpcf2_Prometa\MitoSys2\Calibration\mEGFPC1H2B_Noc\mEGFP_H2B-mCherry_0_R1_P1_K1_Ch2-Ch1.zen
2940	2.630811e-03	1.192908e-03	2.486200e-03	20150130_STAG2gfpcf2_Prometa\MitoSys2\Calibration\mEGFPC1H2B_Noc\mEGFP_H2B-mCherry_0_R1_P1_K1_Ch2-Ch1.zen
3100	2.277752e-03	1.072046e-03	2.359400e-03	20150130_STAG2gfpcf2_Prometa\MitoSys2\Calibration\mEGFPC1H2B_Noc\mEGFP_H2B-mCherry_0_R1_P1_K1_Ch2-Ch1.zen
3420	2.390305e-03	1.021895e-03	2.139400e-03	20150130_STAG2gfpcf2_Prometa\MitoSys2\Calibration\mEGFPC1H2B_Noc\mEGFP_H2B-mCherry_0_R1_P1_K1_Ch2-Ch1.zen
3740	2.301913e-03	9.750149e-04	1.955100e-03	20150130_STAG2gfpcf2_Prometa\MitoSys2\Calibration\mEGFPC1H2B_Noc\mEGFP_H2B-mCherry_0_R1_P1_K1_Ch2-Ch1.zen
4060	1.738778e-03	9.903686e-04	1.798700e-03	20150130_STAG2gfpcf2_Prometa\MitoSys2\Calibration\mEGFPC1H2B_Noc\mEGFP_H2B-mCherry_0_R1_P1_K1_Ch2-Ch1.zen
4380	1.454229e-03	9.748462e-04	1.664200e-03	20150130_STAG2gfpcf2_Prometa\MitoSys2\Calibration\mEGFPC1H2B_Noc\mEGFP_H2B-mCherry_0_R1_P1_K1_Ch2-Ch1.zen
4700	1.311327e-03	1.017561e-03	1.547400e-03	20150130_STAG2gfpcf2_Prometa\MitoSys2\Calibration\mEGFPC1H2B_Noc\mEGFP_H2B-mCherry_0_R1_P1_K1_Ch2-Ch1.zen
5020	1.149932e-03	7.895893e-04	1.445100e-03	20150130_STAG2gfpcf2_Prometa\MitoSys2\Calibration\mEGFPC1H2B_Noc\mEGFP_H2B-mCherry_0_R1_P1_K1_Ch2-Ch1.zen
5340	1.523318e-03	1.042618e-03	1.354700e-03	20150130_STAG2gfpcf2_Prometa\MitoSys2\Calibration\mEGFPC1H2B_Noc\mEGFP_H2B-mCherry_0_R1_P1_K1_Ch2-Ch1.zen
5660	1.232040e-03	8.427691e-04	1.274300e-03	20150130_STAG2gfpcf2_Prometa\MitoSys2\Calibration\mEGFPC1H2B_Noc\mEGFP_H2B-mCherry_0_R1_P1_K1_Ch2-Ch1.zen
5980	1.176205e-03	6.902723e-04	1.202400e-03	20150130_STAG2gfpcf2_Prometa\MitoSys2\Calibration\mEGFPC1H2B_Noc\mEGFP_H2B-mCherry_0_R1_P1_K1_Ch2-Ch1.zen
6300	1.131641e-03	5.399110e-04	1.137700e-03	20150130_STAG2gfpcf2_Prometa\MitoSys2\Calibration\mEGFPC1H2B_Noc\mEGFP_H2B-mCherry_0_R1_P1_K1_Ch2-Ch1.zen
6940	1.330503e-03	7.896917e-04	1.025900e-03	20150130_STAG2gfpcf2_Prometa\MitoSys2\Calibration\mEGFPC1H2B_Noc\mEGFP_H2B-mCherry_0_R1_P1_K1_Ch2-Ch1.zen
7580	1.325510e-03	9.404448e-04	9.329400e-04	20150130_STAG2gfpcf2_Prometa\MitoSys2\Calibration\mEGFPC1H2B_Noc\mEGFP_H2B-mCherry_0_R1_P1_K1_Ch2-Ch1.zen
8220	1.104243e-03	7.963056e-04	8.543800e-04	20150130_STAG2gfpcf2_Prometa\MitoSys2\Calibration\mEGFPC1H2B_Noc\mEGFP_H2B-mCherry_0_R1_P1_K1_Ch2-Ch1.zen
8860	1.006863e-03	6.842479e-04	7.871700e-04	20150130_STAG2gfpcf2_Prometa\MitoSys2\Calibration\mEGFPC1H2B_Noc\mEGFP_H2B-mCherry_0_R1_P1_K1_Ch2-Ch1.zen
9500	6.478997e-04	7.553785e-04	7.290700e-04	20150130_STAG2gfpcf2_Prometa\MitoSys2\Calibration\mEGFPC1H2B_Noc\mEGFP_H2B-mCherry_0_R1_P1_K1_Ch2-Ch1.zen
10140	5.102649e-04	7.576713e-04	6.783700e-04	20150130_STAG2gfpcf2_Prometa\MitoSys2\Calibration\mEGFPC1H2B_Noc\mEGFP_H2B-mCherry_0_R1_P1_K1_Ch2-Ch1.zen
10780	5.030508e-04	1.004057e-03	6.337500e-04	20150130_STAG2gfpcf2_Prometa\MitoSys2\Calibration\mEGFPC1H2B_Noc\mEGFP_H2B-mCherry_0_R1_P1_K1_Ch2-Ch1.zen
11420	7.467778e-04	9.065021e-04	5.942100e-04	20150130_STAG2gfpcf2_Prometa\MitoSys2\Calibration\mEGFPC1H2B_Noc\mEGFP_H2B-mCherry_0_R1_P1_K1_Ch2-Ch1.zen
12060	7.014357e-04	1.037398e-03	5.589300e-04	20150130_STAG2gfpcf2_Prometa\MitoSys2\Calibration\mEGFPC1H2B_Noc\mEGFP_H2B-mCherry_0_R1_P1_K1_Ch2-Ch1.zen
12700	7.648091e-04	9.467828e-04	5.272900e-04	20150130_STAG2gfpcf2_Prometa\MitoSys2\Calibration\mEGFPC1H2B_Noc\mEGFP_H2B-mCherry_0_R1_P1_K1_Ch2-Ch1.zen
13980	4.349625e-04	1.103469e-03	4.728900e-04	20150130_STAG2gfpcf2_Prometa\MitoSys2\Calibration\mEGFPC1H2B_Noc\mEGFP_H2B-mCherry_0_R1_P1_K1_Ch2-Ch1.zen
15260	2.864814e-04	7.279237e-04	4.278700e-04	20150130_STAG2gfpcf2_Prometa\MitoSys2\Calibration\mEGFPC1H2B_Noc\mEGFP_H2B-mCherry_0_R1_P1_K1_Ch2-Ch1.zen
16540	5.859018e-04	7.081143e-04	3.900300e-04	20150130_STAG2gfpcf2_Prometa\MitoSys2\Calibration\mEGFPC1H2B_Noc\mEGFP_H2B-mCherry_0_R1_P1_K1_Ch2-Ch1.zen
17820	5.738153e-04	8.475961e-04	3.578200e-04	20150130_STAG2gfpcf2_Prometa\MitoSys2\Calibration\mEGFPC1H2B_Noc\mEGFP_H2B-mCherry_0_R1_P1_K1_Ch2-Ch1.zen
19100	3.504364e-04	9.789029e-04	3.300900e-04	20150130_STAG2gfpcf2_Prometa\MitoSys2\Calibration\mEGFPC1H2B_Noc\mEGFP_H2B-mCherry_0_R1_P1_K1_Ch2-Ch1.zen
20380	2.839481e-04	1.091422e-03	3.060000e-04	20150130_STAG2gfpcf2_Prometa\MitoSys2\Calibration\mEGFPC1H2B_Noc\mEGFP_H2B-mCherry_0_R1_P1_K1_Ch2-Ch1.zen
21660	7.731909e-05	1.075760e-03	2.848900e-04	20150130_STAG2gfpcf2_Prometa\MitoSys2\Calibration\mEGFPC1H2B_Noc\mEGFP_H2B-mCherry_0_R1_P1_K1_Ch2-Ch1.zen
22940	-6.619606e-05	7.623406e-04	2.662600e-04	20150130_STAG2gfpcf2_Prometa\MitoSys2\Calibration\mEGFPC1H2B_Noc\mEGFP_H2B-mCherry_0_R1_P1_K1_Ch2-Ch1.zen
24220	-1.625285e-05	6.341224e-04	2.497000e-04	20150130_STAG2gfpcf2_Prometa\MitoSys2\Calibration\mEGFPC1H2B_Noc\mEGFP_H2B-mCherry_0_R1_P1_K1_Ch2-Ch1.zen
25500	1.871222e-04	8.028916e-04	2.349000e-04	20150130_STAG2gfpcf2_Prometa\MitoSys2\Calibration\mEGFPC1H2B_Noc\mEGFP_H2B-mCherry_0_R1_P1_K1_Ch2-Ch1.zen
28060	1.639992e-04	6.762526e-04	2.095800e-04	20150130_STAG2gfpcf2_Prometa\MitoSys2\Calibration\mEGFPC1H2B_Noc\mEGFP_H2B-mCherry_0_R1_P1_K1_Ch2-Ch1.zen
30620	1.122321e-04	7.482026e-04	1.887500e-04	20150130_STAG2gfpcf2_Prometa\MitoSys2\Calibration\mEGFPC1H2B_Noc\mEGFP_H2B-mCherry_0_R1_P1_K1_Ch2-Ch1.zen
33180	1.436604e-04	7.373831e-04	1.713500e-04	20150130_STAG2gfpcf2_Prometa\MitoSys2\Calibration\mEGFPC1H2B_Noc\mEGFP_H2B-mCherry_0_R1_P1_K1_Ch2-Ch1.zen
35740	1.312882e-04	7.150478e-04	1.566100e-04	20150130_STAG2gfpcf2_Prometa\MitoSys2\Calibration\mEGFPC1H2B_Noc\mEGFP_H2B-mCherry_0_R1_P1_K1_Ch2-Ch1.zen
38300	1.586669e-04	6.036983e-04	1.439900e-04	20150130_STAG2gfpcf2_Prometa\MitoSys2\Calibration\mEGFPC1H2B_Noc\mEGFP_H2B-mCherry_0_R1_P1_K1_Ch2-Ch1.zen
40860	2.305035e-04	6.204756e-04	1.330700e-04	20150130_STAG2gfpcf2_Prometa\MitoSys2\Calibration\mEGFPC1H2B_Noc\mEGFP_H2B-mCherry_0_R1_P1_K1_Ch2-Ch1.zen
43420	2.660177e-04	8.357202e-04	1.235500e-04	20150130_STAG2gfpcf2_Prometa\MitoSys2\Calibration\mEGFPC1H2B_Noc\mEGFP_H2B-mCherry_0_R1_P1_K1_Ch2-Ch1.zen
45980	1.601493e-04	7.400213e-04	1.151700e-04	20150130_STAG2gfpcf2_Prometa\MitoSys2\Calibration\mEGFPC1H2B_Noc\mEGFP_H2B-mCherry_0_R1_P1_K1_Ch2-Ch1.zen
48540	1.009385e-04	7.398567e-04	1.077500e-04	20150130_STAG2gfpcf2_Prometa\MitoSys2\Calibration\mEGFPC1H2B_Noc\mEGFP_H2B-mCherry_0_R1_P1_K1_Ch2-Ch1.zen
51100	1.443105e-04	6.817503e-04	1.011400e-04	20150130_STAG2gfpcf2_Prometa\MitoSys2\Calibration\mEGFPC1H2B_Noc\mEGFP_H2B-mCherry_0_R1_P1_K1_Ch2-Ch1.zen
56220	2.738406e-04	7.185074e-04	8.988200e-05	20150130_STAG2gfpcf2_Prometa\MitoSys2\Calibration\mEGFPC1H2B_Noc\mEGFP_H2B-mCherry_0_R1_P1_K1_Ch2-Ch1.zen
61340	2.046829e-04	6.844011e-04	8.067100e-05	20150130_STAG2gfpcf2_Prometa\MitoSys2\Calibration\mEGFPC1H2B_Noc\mEGFP_H2B-mCherry_0_R1_P1_K1_Ch2-Ch1.zen
66460	1.966769e-04	7.491232e-04	7.301000e-05	20150130_STAG2gfpcf2_Prometa\MitoSys2\Calibration\mEGFPC1H2B_Noc\mEGFP_H2B-mCherry_0_R1_P1_K1_Ch2-Ch1.zen
71580	-1.196073e-04	7.154451e-04	6.655000e-05	20150130_STAG2gfpcf2_Prometa\MitoSys2\Calibration\mEGFPC1H2B_Noc\mEGFP_H2B-mCherry_0_R1_P1_K1_Ch2-Ch1.zen
76700	-2.855024e-04	7.289890e-04	6.103600e-05	20150130_STAG2gfpcf2_Prometa\MitoSys2\Calibration\mEGFPC1H2B_Noc\mEGFP_H2B-mCherry_0_R1_P1_K1_Ch2-Ch1.zen
81820	-1.170932e-04	7.067243e-04	5.628100e-05	20150130_STAG2gfpcf2_Prometa\MitoSys2\Calibration\mEGFPC1H2B_Noc\mEGFP_H2B-mCherry_0_R1_P1_K1_Ch2-Ch1.zen
86940	6.466172e-05	6.437575e-04	5.214400e-05	20150130_STAG2gfpcf2_Prometa\MitoSys2\Calibration\mEGFPC1H2B_Noc\mEGFP_H2B-mCherry_0_R1_P1_K1_Ch2-Ch1.zen
92060	3.044305e-05	5.039786e-04	4.851400e-05	20150130_STAG2gfpcf2_Prometa\MitoSys2\Calibration\mEGFPC1H2B_Noc\mEGFP_H2B-mCherry_0_R1_P1_K1_Ch2-Ch1.zen
97180	1.409074e-04	6.306491e-04	4.530800e-05	20150130_STAG2gfpcf2_Prometa\MitoSys2\Calibration\mEGFPC1H2B_Noc\mEGFP_H2B-mCherry_0_R1_P1_K1_Ch2-Ch1.zen
102300	1.136676e-05	4.584945e-04	4.245600e-05	20150130_STAG2gfpcf2_Prometa\MitoSys2\Calibration\mEGFPC1H2B_Noc\mEGFP_H2B-mCherry_0_R1_P1_K1_Ch2-Ch1.zen
112540	-9.389564e-05	5.654561e-04	3.761300e-05	20150130_STAG2gfpcf2_Prometa\MitoSys2\Calibration\mEGFPC1H2B_Noc\mEGFP_H2B-mCherry_0_R1_P1_K1_Ch2-Ch1.zen
122780	7.718321e-06	5.494485e-04	3.366300e-05	20150130_STAG2gfpcf2_Prometa\MitoSys2\Calibration\mEGFPC1H2B_Noc\mEGFP_H2B-mCherry_0_R1_P1_K1_Ch2-Ch1.zen
133020	-1.352117e-05	5.337204e-04	3.038600e-05	20150130_STAG2gfpcf2_Prometa\MitoSys2\Calibration\mEGFPC1H2B_Noc\mEGFP_H2B-mCherry_0_R1_P1_K1_Ch2-Ch1.zen
143260	1.825954e-04	4.524534e-04	2.762800e-05	20150130_STAG2gfpcf2_Prometa\MitoSys2\Calibration\mEGFPC1H2B_Noc\mEGFP_H2B-mCherry_0_R1_P1_K1_Ch2-Ch1.zen
153500	9.937469e-05	4.953372e-04	2.528000e-05	20150130_STAG2gfpcf2_Prometa\MitoSys2\Calibration\mEGFPC1H2B_Noc\mEGFP_H2B-mCherry_0_R1_P1_K1_Ch2-Ch1.zen
163740	1.739899e-04	3.919193e-04	2.325800e-05	20150130_STAG2gfpcf2_Prometa\MitoSys2\Calibration\mEGFPC1H2B_Noc\mEGFP_H2B-mCherry_0_R1_P1_K1_Ch2-Ch1.zen
173980	-2.842055e-04	4.961344e-04	2.150200e-05	20150130_STAG2gfpcf2_Prometa\MitoSys2\Calibration\mEGFPC1H2B_Noc\mEGFP_H2B-mCherry_0_R1_P1_K1_Ch2-Ch1.zen
184220	-2.032166e-04	4.848158e-04	1.996400e-05	20150130_STAG2gfpcf2_Prometa\MitoSys2\Calibration\mEGFPC1H2B_Noc\mEGFP_H2B-mCherry_0_R1_P1_K1_Ch2-Ch1.zen
194460	-1.295050e-04	4.049482e-04	1.860700e-05	20150130_STAG2gfpcf2_Prometa\MitoSys2\Calibration\mEGFPC1H2B_Noc\mEGFP_H2B-mCherry_0_R1_P1_K1_Ch2-Ch1.zen
204700	-1.362222e-04	4.082297e-04	1.740200e-05	20150130_STAG2gfpcf2_Prometa\MitoSys2\Calibration\mEGFPC1H2B_Noc\mEGFP_H2B-mCherry_0_R1_P1_K1_Ch2-Ch1.zen
225180	1.263721e-04	4.196060e-04	1.535800e-05	20150130_STAG2gfpcf2_Prometa\MitoSys2\Calibration\mEGFPC1H2B_Noc\mEGFP_H2B-mCherry_0_R1_P1_K1_Ch2-Ch1.zen
245660	1.188830e-04	3.663459e-04	1.369600e-05	20150130_STAG2gfpcf2_Prometa\MitoSys2\Calibration\mEGFPC1H2B_Noc\mEGFP_H2B-mCherry_0_R1_P1_K1_Ch2-Ch1.zen
266140	1.317421e-04	3.956129e-04	1.231900e-05	20150130_STAG2gfpcf2_Prometa\MitoSys2\Calibration\mEGFPC1H2B_Noc\mEGFP_H2B-mCherry_0_R1_P1_K1_Ch2-Ch1.zen
286620	1.548441e-05	4.378944e-04	1.116400e-05	20150130_STAG2gfpcf2_Prometa\MitoSys2\Calibration\mEGFPC1H2B_Noc\mEGFP_H2B-mCherry_0_R1_P1_K1_Ch2-Ch1.zen
307100	1.164314e-04	3.399606e-04	1.018200e-05	20150130_STAG2gfpcf2_Prometa\MitoSys2\Calibration\mEGFPC1H2B_Noc\mEGFP_H2B-mCherry_0_R1_P1_K1_Ch2-Ch1.zen
327580	-3.015586e-05	5.491065e-04	9.338300e-06	20150130_STAG2gfpcf2_Prometa\MitoSys2\Calibration\mEGFPC1H2B_Noc\mEGFP_H2B-mCherry_0_R1_P1_K1_Ch2-Ch1.zen
348060	-8.051264e-05	3.512983e-04	8.606900e-06	20150130_STAG2gfpcf2_Prometa\MitoSys2\Calibration\mEGFPC1H2B_Noc\mEGFP_H2B-mCherry_0_R1_P1_K1_Ch2-Ch1.zen
368540	7.042429e-05	5.381433e-04	7.967600e-06	20150130_STAG2gfpcf2_Prometa\MitoSys2\Calibration\mEGFPC1H2B_Noc\mEGFP_H2B-mCherry_0_R1_P1_K1_Ch2-Ch1.zen
389020	-6.408115e-05	3.563792e-04	7.404700e-06	20150130_STAG2gfpcf2_Prometa\MitoSys2\Calibration\mEGFPC1H2B_Noc\mEGFP_H2B-mCherry_0_R1_P1_K1_Ch2-Ch1.zen
409500	-2.759808e-06	3.802479e-04	6.905900e-06	20150130_STAG2gfpcf2_Prometa\MitoSys2\Calibration\mEGFPC1H2B_Noc\mEGFP_H2B-mCherry_0_R1_P1_K1_Ch2-Ch1.zen
450460	9.632563e-05	3.078592e-04	6.062700e-06	20150130_STAG2gfpcf2_Prometa\MitoSys2\Calibration\mEGFPC1H2B_Noc\mEGFP_H2B-mCherry_0_R1_P1_K1_Ch2-Ch1.zen
491420	-4.743483e-05	3.291645e-04	5.379300e-06	20150130_STAG2gfpcf2_Prometa\MitoSys2\Calibration\mEGFPC1H2B_Noc\mEGFP_H2B-mCherry_0_R1_P1_K1_Ch2-Ch1.zen
532380	1.271142e-04	3.636045e-04	4.815900e-06	20150130_STAG2gfpcf2_Prometa\MitoSys2\Calibration\mEGFPC1H2B_Noc\mEGFP_H2B-mCherry_0_R1_P1_K1_Ch2-Ch1.zen
573340	1.529106e-05	2.844669e-04	4.344800e-06	20150130_STAG2gfpcf2_Prometa\MitoSys2\Calibration\mEGFPC1H2B_Noc\mEGFP_H2B-mCherry_0_R1_P1_K1_Ch2-Ch1.zen
614300	-7.242690e-05	3.532366e-04	3.945800e-06	20150130_STAG2gfpcf2_Prometa\MitoSys2\Calibration\mEGFPC1H2B_Noc\mEGFP_H2B-mCherry_0_R1_P1_K1_Ch2-Ch1.zen
655260	9.703186e-05	3.322244e-04	3.604500e-06	20150130_STAG2gfpcf2_Prometa\MitoSys2\Calibration\mEGFPC1H2B_Noc\mEGFP_H2B-mCherry_0_R1_P1_K1_Ch2-Ch1.zen
696220	-1.127915e-05	2.123268e-04	3.309600e-06	20150130_STAG2gfpcf2_Prometa\MitoSys2\Calibration\mEGFPC1H2B_Noc\mEGFP_H2B-mCherry_0_R1_P1_K1_Ch2-Ch1.zen
737180	7.748484e-05	3.930398e-04	3.052700e-06	20150130_STAG2gfpcf2_Prometa\MitoSys2\Calibration\mEGFPC1H2B_Noc\mEGFP_H2B-mCherry_0_R1_P1_K1_Ch2-Ch1.zen
778140	4.019076e-05	4.674477e-04	2.827400e-06	20150130_STAG2gfpcf2_Prometa\MitoSys2\Calibration\mEGFPC1H2B_Noc\mEGFP_H2B-mCherry_0_R1_P1_K1_Ch2-Ch1.zen
819100	-5.698521e-05	2.323988e-04	2.628300e-06	20150130_STAG2gfpcf2_Prometa\MitoSys2\Calibration\mEGFPC1H2B_Noc\mEGFP_H2B-mCherry_0_R1_P1_K1_Ch2-Ch1.zen
901020	3.770274e-05	2.507773e-04	2.293500e-06	20150130_STAG2gfpcf2_Prometa\MitoSys2\Calibration\mEGFPC1H2B_Noc\mEGFP_H2B-mCherry_0_R1_P1_K1_Ch2-Ch1.zen
982940	-5.981221e-05	2.448243e-04	2.023800e-06	20150130_STAG2gfpcf2_Prometa\MitoSys2\Calibration\mEGFPC1H2B_Noc\mEGFP_H2B-mCherry_0_R1_P1_K1_Ch2-Ch1.zen
1064860	-1.093286e-04	2.830815e-04	1.802800e-06	20150130_STAG2gfpcf2_Prometa\MitoSys2\Calibration\mEGFPC1H2B_Noc\mEGFP_H2B-mCherry_0_R1_P1_K1_Ch2-Ch1.zen
1146780	-6.431637e-05	2.385369e-04	1.618900e-06	20150130_STAG2gfpcf2_Prometa\MitoSys2\Calibration\mEGFPC1H2B_Noc\mEGFP_H2B-mCherry_0_R1_P1_K1_Ch2-Ch1.zen
1228700	1.569616e-05	3.460629e-04	1.464100e-06	20150130_STAG2gfpcf2_Prometa\MitoSys2\Calibration\mEGFPC1H2B_Noc\mEGFP_H2B-mCherry_0_R1_P1_K1_Ch2-Ch1.zen
1310620	2.700492e-05	3.176038e-04	1.332200e-06	20150130_STAG2gfpcf2_Prometa\MitoSys2\Calibration\mEGFPC1H2B_Noc\mEGFP_H2B-mCherry_0_R1_P1_K1_Ch2-Ch1.zen
1392540	3.725091e-05	2.789422e-04	1.218800e-06	20150130_STAG2gfpcf2_Prometa\MitoSys2\Calibration\mEGFPC1H2B_Noc\mEGFP_H2B-mCherry_0_R1_P1_K1_Ch2-Ch1.zen
1474460	-1.091984e-04	2.126039e-04	1.120500e-06	20150130_STAG2gfpcf2_Prometa\MitoSys2\Calibration\mEGFPC1H2B_Noc\mEGFP_H2B-mCherry_0_R1_P1_K1_Ch2-Ch1.zen
1556380	4.700136e-07	3.003471e-04	1.034600e-06	20150130_STAG2gfpcf2_Prometa\MitoSys2\Calibration\mEGFPC1H2B_Noc\mEGFP_H2B-mCherry_0_R1_P1_K1_Ch2-Ch1.zen
10	3.392031e-02	2.332469e-03	3.324100e-02	20150130_STAG2gfpcf2_Prometa\MitoSys2\Calibration\mEGFPC1H2B_Noc\mEGFP_H2B-mCherry_0_R1_P2_K1_Ch2-Ch1.zen
20	3.136937e-02	2.778944e-03	3.181300e-02	20150130_STAG2gfpcf2_Prometa\MitoSys2\Calibration\mEGFPC1H2B_Noc\mEGFP_H2B-mCherry_0_R1_P2_K1_Ch2-Ch1.zen
30	3.064341e-02	2.644125e-03	3.050600e-02	20150130_STAG2gfpcf2_Prometa\MitoSys2\Calibration\mEGFPC1H2B_Noc\mEGFP_H2B-mCherry_0_R1_P2_K1_Ch2-Ch1.zen
40	2.869640e-02	2.731201e-03	2.930600e-02	20150130_STAG2gfpcf2_Prometa\MitoSys2\Calibration\mEGFPC1H2B_Noc\mEGFP_H2B-mCherry_0_R1_P2_K1_Ch2-Ch1.zen
50	2.868639e-02	2.700835e-03	2.820400e-02	20150130_STAG2gfpcf2_Prometa\MitoSys2\Calibration\mEGFPC1H2B_Noc\mEGFP_H2B-mCherry_0_R1_P2_K1_Ch2-Ch1.zen
60	2.740929e-02	2.421930e-03	2.718800e-02	20150130_STAG2gfpcf2_Prometa\MitoSys2\Calibration\mEGFPC1H2B_Noc\mEGFP_H2B-mCherry_0_R1_P2_K1_Ch2-Ch1.zen
70	2.553303e-02	3.049184e-03	2.624900e-02	20150130_STAG2gfpcf2_Prometa\MitoSys2\Calibration\mEGFPC1H2B_Noc\mEGFP_H2B-mCherry_0_R1_P2_K1_Ch2-Ch1.zen
80	2.449263e-02	2.531087e-03	2.538100e-02	20150130_STAG2gfpcf2_Prometa\MitoSys2\Calibration\mEGFPC1H2B_Noc\mEGFP_H2B-mCherry_0_R1_P2_K1_Ch2-Ch1.zen
90	2.469961e-02	2.590320e-03	2.457400e-02	20150130_STAG2gfpcf2_Prometa\MitoSys2\Calibration\mEGFPC1H2B_Noc\mEGFP_H2B-mCherry_0_R1_P2_K1_Ch2-Ch1.zen
100	2.423300e-02	1.966955e-03	2.382400e-02	20150130_STAG2gfpcf2_Prometa\MitoSys2\Calibration\mEGFPC1H2B_Noc\mEGFP_H2B-mCherry_0_R1_P2_K1_Ch2-Ch1.zen
120	2.206573e-02	2.380262e-03	2.247200e-02	20150130_STAG2gfpcf2_Prometa\MitoSys2\Calibration\mEGFPC1H2B_Noc\mEGFP_H2B-mCherry_0_R1_P2_K1_Ch2-Ch1.zen
140	2.184439e-02	1.882954e-03	2.128600e-02	20150130_STAG2gfpcf2_Prometa\MitoSys2\Calibration\mEGFPC1H2B_Noc\mEGFP_H2B-mCherry_0_R1_P2_K1_Ch2-Ch1.zen
160	2.082228e-02	2.425592e-03	2.023700e-02	20150130_STAG2gfpcf2_Prometa\MitoSys2\Calibration\mEGFPC1H2B_Noc\mEGFP_H2B-mCherry_0_R1_P2_K1_Ch2-Ch1.zen
180	1.917843e-02	2.079723e-03	1.930200e-02	20150130_STAG2gfpcf2_Prometa\MitoSys2\Calibration\mEGFPC1H2B_Noc\mEGFP_H2B-mCherry_0_R1_P2_K1_Ch2-Ch1.zen
200	1.873418e-02	2.020329e-03	1.846300e-02	20150130_STAG2gfpcf2_Prometa\MitoSys2\Calibration\mEGFPC1H2B_Noc\mEGFP_H2B-mCherry_0_R1_P2_K1_Ch2-Ch1.zen
220	1.831524e-02	2.095519e-03	1.770400e-02	20150130_STAG2gfpcf2_Prometa\MitoSys2\Calibration\mEGFPC1H2B_Noc\mEGFP_H2B-mCherry_0_R1_P2_K1_Ch2-Ch1.zen
240	1.747555e-02	2.041992e-03	1.701400e-02	20150130_STAG2gfpcf2_Prometa\MitoSys2\Calibration\mEGFPC1H2B_Noc\mEGFP_H2B-mCherry_0_R1_P2_K1_Ch2-Ch1.zen
260	1.638990e-02	2.171628e-03	1.638200e-02	20150130_STAG2gfpcf2_Prometa\MitoSys2\Calibration\mEGFPC1H2B_Noc\mEGFP_H2B-mCherry_0_R1_P2_K1_Ch2-Ch1.zen
280	1.523542e-02	2.606697e-03	1.580200e-02	20150130_STAG2gfpcf2_Prometa\MitoSys2\Calibration\mEGFPC1H2B_Noc\mEGFP_H2B-mCherry_0_R1_P2_K1_Ch2-Ch1.zen
300	1.463026e-02	2.387777e-03	1.526600e-02	20150130_STAG2gfpcf2_Prometa\MitoSys2\Calibration\mEGFPC1H2B_Noc\mEGFP_H2B-mCherry_0_R1_P2_K1_Ch2-Ch1.zen
340	1.411184e-02	1.992215e-03	1.430600e-02	20150130_STAG2gfpcf2_Prometa\MitoSys2\Calibration\mEGFPC1H2B_Noc\mEGFP_H2B-mCherry_0_R1_P2_K1_Ch2-Ch1.zen
380	1.346703e-02	2.301487e-03	1.346800e-02	20150130_STAG2gfpcf2_Prometa\MitoSys2\Calibration\mEGFPC1H2B_Noc\mEGFP_H2B-mCherry_0_R1_P2_K1_Ch2-Ch1.zen
420	1.260494e-02	1.763152e-03	1.272700e-02	20150130_STAG2gfpcf2_Prometa\MitoSys2\Calibration\mEGFPC1H2B_Noc\mEGFP_H2B-mCherry_0_R1_P2_K1_Ch2-Ch1.zen
460	1.211323e-02	1.985670e-03	1.206700e-02	20150130_STAG2gfpcf2_Prometa\MitoSys2\Calibration\mEGFPC1H2B_Noc\mEGFP_H2B-mCherry_0_R1_P2_K1_Ch2-Ch1.zen
500	1.188369e-02	2.566233e-03	1.147300e-02	20150130_STAG2gfpcf2_Prometa\MitoSys2\Calibration\mEGFPC1H2B_Noc\mEGFP_H2B-mCherry_0_R1_P2_K1_Ch2-Ch1.zen
540	1.100080e-02	1.615580e-03	1.093600e-02	20150130_STAG2gfpcf2_Prometa\MitoSys2\Calibration\mEGFPC1H2B_Noc\mEGFP_H2B-mCherry_0_R1_P2_K1_Ch2-Ch1.zen
580	1.049515e-02	2.002864e-03	1.044600e-02	20150130_STAG2gfpcf2_Prometa\MitoSys2\Calibration\mEGFPC1H2B_Noc\mEGFP_H2B-mCherry_0_R1_P2_K1_Ch2-Ch1.zen
620	9.778944e-03	2.086531e-03	9.998500e-03	20150130_STAG2gfpcf2_Prometa\MitoSys2\Calibration\mEGFPC1H2B_Noc\mEGFP_H2B-mCherry_0_R1_P2_K1_Ch2-Ch1.zen
660	9.811054e-03	1.937640e-03	9.587000e-03	20150130_STAG2gfpcf2_Prometa\MitoSys2\Calibration\mEGFPC1H2B_Noc\mEGFP_H2B-mCherry_0_R1_P2_K1_Ch2-Ch1.zen
700	9.146759e-03	1.673306e-03	9.207400e-03	20150130_STAG2gfpcf2_Prometa\MitoSys2\Calibration\mEGFPC1H2B_Noc\mEGFP_H2B-mCherry_0_R1_P2_K1_Ch2-Ch1.zen
780	8.103731e-03	1.376711e-03	8.529700e-03	20150130_STAG2gfpcf2_Prometa\MitoSys2\Calibration\mEGFPC1H2B_Noc\mEGFP_H2B-mCherry_0_R1_P2_K1_Ch2-Ch1.zen
860	8.070573e-03	1.114096e-03	7.942500e-03	20150130_STAG2gfpcf2_Prometa\MitoSys2\Calibration\mEGFPC1H2B_Noc\mEGFP_H2B-mCherry_0_R1_P2_K1_Ch2-Ch1.zen
940	7.279537e-03	1.408176e-03	7.428700e-03	20150130_STAG2gfpcf2_Prometa\MitoSys2\Calibration\mEGFPC1H2B_Noc\mEGFP_H2B-mCherry_0_R1_P2_K1_Ch2-Ch1.zen
1020	6.898798e-03	1.554680e-03	6.975200e-03	20150130_STAG2gfpcf2_Prometa\MitoSys2\Calibration\mEGFPC1H2B_Noc\mEGFP_H2B-mCherry_0_R1_P2_K1_Ch2-Ch1.zen
1100	6.477563e-03	1.730480e-03	6.572000e-03	20150130_STAG2gfpcf2_Prometa\MitoSys2\Calibration\mEGFPC1H2B_Noc\mEGFP_H2B-mCherry_0_R1_P2_K1_Ch2-Ch1.zen
1180	5.997923e-03	1.384946e-03	6.211300e-03	20150130_STAG2gfpcf2_Prometa\MitoSys2\Calibration\mEGFPC1H2B_Noc\mEGFP_H2B-mCherry_0_R1_P2_K1_Ch2-Ch1.zen
1260	5.744268e-03	1.405101e-03	5.886600e-03	20150130_STAG2gfpcf2_Prometa\MitoSys2\Calibration\mEGFPC1H2B_Noc\mEGFP_H2B-mCherry_0_R1_P2_K1_Ch2-Ch1.zen
1340	5.345684e-03	1.171860e-03	5.592800e-03	20150130_STAG2gfpcf2_Prometa\MitoSys2\Calibration\mEGFPC1H2B_Noc\mEGFP_H2B-mCherry_0_R1_P2_K1_Ch2-Ch1.zen
1420	5.522656e-03	1.611606e-03	5.325800e-03	20150130_STAG2gfpcf2_Prometa\MitoSys2\Calibration\mEGFPC1H2B_Noc\mEGFP_H2B-mCherry_0_R1_P2_K1_Ch2-Ch1.zen
1500	5.097580e-03	1.303314e-03	5.082100e-03	20150130_STAG2gfpcf2_Prometa\MitoSys2\Calibration\mEGFPC1H2B_Noc\mEGFP_H2B-mCherry_0_R1_P2_K1_Ch2-Ch1.zen
1660	4.720080e-03	1.615068e-03	4.653200e-03	20150130_STAG2gfpcf2_Prometa\MitoSys2\Calibration\mEGFPC1H2B_Noc\mEGFP_H2B-mCherry_0_R1_P2_K1_Ch2-Ch1.zen
1820	4.267878e-03	1.251462e-03	4.288000e-03	20150130_STAG2gfpcf2_Prometa\MitoSys2\Calibration\mEGFPC1H2B_Noc\mEGFP_H2B-mCherry_0_R1_P2_K1_Ch2-Ch1.zen
1980	3.897274e-03	1.314556e-03	3.973500e-03	20150130_STAG2gfpcf2_Prometa\MitoSys2\Calibration\mEGFPC1H2B_Noc\mEGFP_H2B-mCherry_0_R1_P2_K1_Ch2-Ch1.zen
2140	4.024350e-03	1.190178e-03	3.699800e-03	20150130_STAG2gfpcf2_Prometa\MitoSys2\Calibration\mEGFPC1H2B_Noc\mEGFP_H2B-mCherry_0_R1_P2_K1_Ch2-Ch1.zen
2300	3.587298e-03	9.621203e-04	3.459400e-03	20150130_STAG2gfpcf2_Prometa\MitoSys2\Calibration\mEGFPC1H2B_Noc\mEGFP_H2B-mCherry_0_R1_P2_K1_Ch2-Ch1.zen
2460	3.454815e-03	1.084693e-03	3.246700e-03	20150130_STAG2gfpcf2_Prometa\MitoSys2\Calibration\mEGFPC1H2B_Noc\mEGFP_H2B-mCherry_0_R1_P2_K1_Ch2-Ch1.zen
2620	3.160549e-03	1.237431e-03	3.057200e-03	20150130_STAG2gfpcf2_Prometa\MitoSys2\Calibration\mEGFPC1H2B_Noc\mEGFP_H2B-mCherry_0_R1_P2_K1_Ch2-Ch1.zen
2780	2.649898e-03	9.856355e-04	2.887300e-03	20150130_STAG2gfpcf2_Prometa\MitoSys2\Calibration\mEGFPC1H2B_Noc\mEGFP_H2B-mCherry_0_R1_P2_K1_Ch2-Ch1.zen
2940	2.797566e-03	1.639772e-03	2.734200e-03	20150130_STAG2gfpcf2_Prometa\MitoSys2\Calibration\mEGFPC1H2B_Noc\mEGFP_H2B-mCherry_0_R1_P2_K1_Ch2-Ch1.zen
3100	2.545632e-03	1.338041e-03	2.595500e-03	20150130_STAG2gfpcf2_Prometa\MitoSys2\Calibration\mEGFPC1H2B_Noc\mEGFP_H2B-mCherry_0_R1_P2_K1_Ch2-Ch1.zen
3420	2.331714e-03	1.082782e-03	2.353800e-03	20150130_STAG2gfpcf2_Prometa\MitoSys2\Calibration\mEGFPC1H2B_Noc\mEGFP_H2B-mCherry_0_R1_P2_K1_Ch2-Ch1.zen
3740	2.246337e-03	9.218128e-04	2.150600e-03	20150130_STAG2gfpcf2_Prometa\MitoSys2\Calibration\mEGFPC1H2B_Noc\mEGFP_H2B-mCherry_0_R1_P2_K1_Ch2-Ch1.zen
4060	2.027454e-03	9.864496e-04	1.977400e-03	20150130_STAG2gfpcf2_Prometa\MitoSys2\Calibration\mEGFPC1H2B_Noc\mEGFP_H2B-mCherry_0_R1_P2_K1_Ch2-Ch1.zen
4380	1.954674e-03	1.066553e-03	1.828100e-03	20150130_STAG2gfpcf2_Prometa\MitoSys2\Calibration\mEGFPC1H2B_Noc\mEGFP_H2B-mCherry_0_R1_P2_K1_Ch2-Ch1.zen
4700	1.648128e-03	1.093481e-03	1.698100e-03	20150130_STAG2gfpcf2_Prometa\MitoSys2\Calibration\mEGFPC1H2B_Noc\mEGFP_H2B-mCherry_0_R1_P2_K1_Ch2-Ch1.zen
5020	1.617174e-03	1.255043e-03	1.583900e-03	20150130_STAG2gfpcf2_Prometa\MitoSys2\Calibration\mEGFPC1H2B_Noc\mEGFP_H2B-mCherry_0_R1_P2_K1_Ch2-Ch1.zen
5340	1.418019e-03	7.531319e-04	1.482900e-03	20150130_STAG2gfpcf2_Prometa\MitoSys2\Calibration\mEGFPC1H2B_Noc\mEGFP_H2B-mCherry_0_R1_P2_K1_Ch2-Ch1.zen
5660	1.315701e-03	7.819996e-04	1.392900e-03	20150130_STAG2gfpcf2_Prometa\MitoSys2\Calibration\mEGFPC1H2B_Noc\mEGFP_H2B-mCherry_0_R1_P2_K1_Ch2-Ch1.zen
5980	1.550944e-03	1.239649e-03	1.312300e-03	20150130_STAG2gfpcf2_Prometa\MitoSys2\Calibration\mEGFPC1H2B_Noc\mEGFP_H2B-mCherry_0_R1_P2_K1_Ch2-Ch1.zen
6300	1.488060e-03	8.598317e-04	1.239700e-03	20150130_STAG2gfpcf2_Prometa\MitoSys2\Calibration\mEGFPC1H2B_Noc\mEGFP_H2B-mCherry_0_R1_P2_K1_Ch2-Ch1.zen
6940	1.149011e-03	7.377334e-04	1.114100e-03	20150130_STAG2gfpcf2_Prometa\MitoSys2\Calibration\mEGFPC1H2B_Noc\mEGFP_H2B-mCherry_0_R1_P2_K1_Ch2-Ch1.zen
7580	1.078392e-03	7.292837e-04	1.009500e-03	20150130_STAG2gfpcf2_Prometa\MitoSys2\Calibration\mEGFPC1H2B_Noc\mEGFP_H2B-mCherry_0_R1_P2_K1_Ch2-Ch1.zen
8220	1.117491e-03	9.216418e-04	9.211200e-04	20150130_STAG2gfpcf2_Prometa\MitoSys2\Calibration\mEGFPC1H2B_Noc\mEGFP_H2B-mCherry_0_R1_P2_K1_Ch2-Ch1.zen
8860	9.455506e-04	5.893353e-04	8.455100e-04	20150130_STAG2gfpcf2_Prometa\MitoSys2\Calibration\mEGFPC1H2B_Noc\mEGFP_H2B-mCherry_0_R1_P2_K1_Ch2-Ch1.zen
9500	7.452069e-04	8.684655e-04	7.801500e-04	20150130_STAG2gfpcf2_Prometa\MitoSys2\Calibration\mEGFPC1H2B_Noc\mEGFP_H2B-mCherry_0_R1_P2_K1_Ch2-Ch1.zen
10140	8.145670e-04	9.840379e-04	7.231500e-04	20150130_STAG2gfpcf2_Prometa\MitoSys2\Calibration\mEGFPC1H2B_Noc\mEGFP_H2B-mCherry_0_R1_P2_K1_Ch2-Ch1.zen
10780	6.229413e-04	8.719618e-04	6.730400e-04	20150130_STAG2gfpcf2_Prometa\MitoSys2\Calibration\mEGFPC1H2B_Noc\mEGFP_H2B-mCherry_0_R1_P2_K1_Ch2-Ch1.zen
11420	4.892660e-04	7.977329e-04	6.286700e-04	20150130_STAG2gfpcf2_Prometa\MitoSys2\Calibration\mEGFPC1H2B_Noc\mEGFP_H2B-mCherry_0_R1_P2_K1_Ch2-Ch1.zen
12060	9.390617e-04	8.581917e-04	5.891500e-04	20150130_STAG2gfpcf2_Prometa\MitoSys2\Calibration\mEGFPC1H2B_Noc\mEGFP_H2B-mCherry_0_R1_P2_K1_Ch2-Ch1.zen
12700	5.153611e-04	6.327340e-04	5.537300e-04	20150130_STAG2gfpcf2_Prometa\MitoSys2\Calibration\mEGFPC1H2B_Noc\mEGFP_H2B-mCherry_0_R1_P2_K1_Ch2-Ch1.zen
13980	3.187206e-04	6.934177e-04	4.929800e-04	20150130_STAG2gfpcf2_Prometa\MitoSys2\Calibration\mEGFPC1H2B_Noc\mEGFP_H2B-mCherry_0_R1_P2_K1_Ch2-Ch1.zen
15260	4.709588e-04	7.562185e-04	4.428600e-04	20150130_STAG2gfpcf2_Prometa\MitoSys2\Calibration\mEGFPC1H2B_Noc\mEGFP_H2B-mCherry_0_R1_P2_K1_Ch2-Ch1.zen
16540	4.194010e-04	6.666647e-04	4.008800e-04	20150130_STAG2gfpcf2_Prometa\MitoSys2\Calibration\mEGFPC1H2B_Noc\mEGFP_H2B-mCherry_0_R1_P2_K1_Ch2-Ch1.zen
17820	3.531720e-04	8.243812e-04	3.652800e-04	20150130_STAG2gfpcf2_Prometa\MitoSys2\Calibration\mEGFPC1H2B_Noc\mEGFP_H2B-mCherry_0_R1_P2_K1_Ch2-Ch1.zen
19100	1.648930e-04	8.195575e-04	3.347400e-04	20150130_STAG2gfpcf2_Prometa\MitoSys2\Calibration\mEGFPC1H2B_Noc\mEGFP_H2B-mCherry_0_R1_P2_K1_Ch2-Ch1.zen
20380	2.623713e-04	6.399634e-04	3.083100e-04	20150130_STAG2gfpcf2_Prometa\MitoSys2\Calibration\mEGFPC1H2B_Noc\mEGFP_H2B-mCherry_0_R1_P2_K1_Ch2-Ch1.zen
21660	1.002615e-04	5.788767e-04	2.852400e-04	20150130_STAG2gfpcf2_Prometa\MitoSys2\Calibration\mEGFPC1H2B_Noc\mEGFP_H2B-mCherry_0_R1_P2_K1_Ch2-Ch1.zen
22940	-2.591393e-06	7.247871e-04	2.649500e-04	20150130_STAG2gfpcf2_Prometa\MitoSys2\Calibration\mEGFPC1H2B_Noc\mEGFP_H2B-mCherry_0_R1_P2_K1_Ch2-Ch1.zen
24220	1.471754e-04	6.329049e-04	2.469900e-04	20150130_STAG2gfpcf2_Prometa\MitoSys2\Calibration\mEGFPC1H2B_Noc\mEGFP_H2B-mCherry_0_R1_P2_K1_Ch2-Ch1.zen
25500	1.060743e-04	5.103819e-04	2.310000e-04	20150130_STAG2gfpcf2_Prometa\MitoSys2\Calibration\mEGFPC1H2B_Noc\mEGFP_H2B-mCherry_0_R1_P2_K1_Ch2-Ch1.zen
28060	6.059125e-05	6.578548e-04	2.037900e-04	20150130_STAG2gfpcf2_Prometa\MitoSys2\Calibration\mEGFPC1H2B_Noc\mEGFP_H2B-mCherry_0_R1_P2_K1_Ch2-Ch1.zen
30620	2.728189e-05	8.127862e-04	1.815800e-04	20150130_STAG2gfpcf2_Prometa\MitoSys2\Calibration\mEGFPC1H2B_Noc\mEGFP_H2B-mCherry_0_R1_P2_K1_Ch2-Ch1.zen
33180	1.930678e-05	8.157635e-04	1.631600e-04	20150130_STAG2gfpcf2_Prometa\MitoSys2\Calibration\mEGFPC1H2B_Noc\mEGFP_H2B-mCherry_0_R1_P2_K1_Ch2-Ch1.zen
35740	4.480109e-05	6.720433e-04	1.476700e-04	20150130_STAG2gfpcf2_Prometa\MitoSys2\Calibration\mEGFPC1H2B_Noc\mEGFP_H2B-mCherry_0_R1_P2_K1_Ch2-Ch1.zen
38300	-9.552553e-05	5.297417e-04	1.345000e-04	20150130_STAG2gfpcf2_Prometa\MitoSys2\Calibration\mEGFPC1H2B_Noc\mEGFP_H2B-mCherry_0_R1_P2_K1_Ch2-Ch1.zen
40860	1.713664e-05	4.669858e-04	1.231900e-04	20150130_STAG2gfpcf2_Prometa\MitoSys2\Calibration\mEGFPC1H2B_Noc\mEGFP_H2B-mCherry_0_R1_P2_K1_Ch2-Ch1.zen
43420	-2.031305e-04	7.374680e-04	1.133800e-04	20150130_STAG2gfpcf2_Prometa\MitoSys2\Calibration\mEGFPC1H2B_Noc\mEGFP_H2B-mCherry_0_R1_P2_K1_Ch2-Ch1.zen
45980	-7.571942e-06	7.170385e-04	1.048100e-04	20150130_STAG2gfpcf2_Prometa\MitoSys2\Calibration\mEGFPC1H2B_Noc\mEGFP_H2B-mCherry_0_R1_P2_K1_Ch2-Ch1.zen
48540	1.200358e-05	6.352268e-04	9.727700e-05	20150130_STAG2gfpcf2_Prometa\MitoSys2\Calibration\mEGFPC1H2B_Noc\mEGFP_H2B-mCherry_0_R1_P2_K1_Ch2-Ch1.zen
51100	7.910355e-05	6.102899e-04	9.060400e-05	20150130_STAG2gfpcf2_Prometa\MitoSys2\Calibration\mEGFPC1H2B_Noc\mEGFP_H2B-mCherry_0_R1_P2_K1_Ch2-Ch1.zen
56220	1.093359e-04	5.346724e-04	7.934300e-05	20150130_STAG2gfpcf2_Prometa\MitoSys2\Calibration\mEGFPC1H2B_Noc\mEGFP_H2B-mCherry_0_R1_P2_K1_Ch2-Ch1.zen
61340	-1.241613e-04	5.821790e-04	7.023800e-05	20150130_STAG2gfpcf2_Prometa\MitoSys2\Calibration\mEGFPC1H2B_Noc\mEGFP_H2B-mCherry_0_R1_P2_K1_Ch2-Ch1.zen
66460	3.623451e-05	5.675253e-04	6.275100e-05	20150130_STAG2gfpcf2_Prometa\MitoSys2\Calibration\mEGFPC1H2B_Noc\mEGFP_H2B-mCherry_0_R1_P2_K1_Ch2-Ch1.zen
71580	7.013870e-05	6.588325e-04	5.650600e-05	20150130_STAG2gfpcf2_Prometa\MitoSys2\Calibration\mEGFPC1H2B_Noc\mEGFP_H2B-mCherry_0_R1_P2_K1_Ch2-Ch1.zen
76700	-8.150489e-05	4.346669e-04	5.123200e-05	20150130_STAG2gfpcf2_Prometa\MitoSys2\Calibration\mEGFPC1H2B_Noc\mEGFP_H2B-mCherry_0_R1_P2_K1_Ch2-Ch1.zen
81820	-5.591223e-05	3.769376e-04	4.672900e-05	20150130_STAG2gfpcf2_Prometa\MitoSys2\Calibration\mEGFPC1H2B_Noc\mEGFP_H2B-mCherry_0_R1_P2_K1_Ch2-Ch1.zen
86940	2.681781e-05	5.599753e-04	4.284900e-05	20150130_STAG2gfpcf2_Prometa\MitoSys2\Calibration\mEGFPC1H2B_Noc\mEGFP_H2B-mCherry_0_R1_P2_K1_Ch2-Ch1.zen
92060	1.303492e-04	4.844528e-04	3.947700e-05	20150130_STAG2gfpcf2_Prometa\MitoSys2\Calibration\mEGFPC1H2B_Noc\mEGFP_H2B-mCherry_0_R1_P2_K1_Ch2-Ch1.zen
97180	2.188869e-04	6.114505e-04	3.652500e-05	20150130_STAG2gfpcf2_Prometa\MitoSys2\Calibration\mEGFPC1H2B_Noc\mEGFP_H2B-mCherry_0_R1_P2_K1_Ch2-Ch1.zen
102300	-5.601902e-05	4.628999e-04	3.392300e-05	20150130_STAG2gfpcf2_Prometa\MitoSys2\Calibration\mEGFPC1H2B_Noc\mEGFP_H2B-mCherry_0_R1_P2_K1_Ch2-Ch1.zen
112540	-1.185466e-04	5.579668e-04	2.955700e-05	20150130_STAG2gfpcf2_Prometa\MitoSys2\Calibration\mEGFPC1H2B_Noc\mEGFP_H2B-mCherry_0_R1_P2_K1_Ch2-Ch1.zen
122780	-1.001421e-04	4.970028e-04	2.605200e-05	20150130_STAG2gfpcf2_Prometa\MitoSys2\Calibration\mEGFPC1H2B_Noc\mEGFP_H2B-mCherry_0_R1_P2_K1_Ch2-Ch1.zen
133020	1.394147e-05	3.683637e-04	2.318800e-05	20150130_STAG2gfpcf2_Prometa\MitoSys2\Calibration\mEGFPC1H2B_Noc\mEGFP_H2B-mCherry_0_R1_P2_K1_Ch2-Ch1.zen
143260	-1.122418e-04	4.552982e-04	2.081200e-05	20150130_STAG2gfpcf2_Prometa\MitoSys2\Calibration\mEGFPC1H2B_Noc\mEGFP_H2B-mCherry_0_R1_P2_K1_Ch2-Ch1.zen
153500	-7.852726e-05	4.695652e-04	1.881400e-05	20150130_STAG2gfpcf2_Prometa\MitoSys2\Calibration\mEGFPC1H2B_Noc\mEGFP_H2B-mCherry_0_R1_P2_K1_Ch2-Ch1.zen
163740	-8.139772e-05	5.095806e-04	1.711700e-05	20150130_STAG2gfpcf2_Prometa\MitoSys2\Calibration\mEGFPC1H2B_Noc\mEGFP_H2B-mCherry_0_R1_P2_K1_Ch2-Ch1.zen
173980	-1.466179e-04	4.580707e-04	1.565900e-05	20150130_STAG2gfpcf2_Prometa\MitoSys2\Calibration\mEGFPC1H2B_Noc\mEGFP_H2B-mCherry_0_R1_P2_K1_Ch2-Ch1.zen
184220	-1.567613e-04	6.367021e-04	1.439700e-05	20150130_STAG2gfpcf2_Prometa\MitoSys2\Calibration\mEGFPC1H2B_Noc\mEGFP_H2B-mCherry_0_R1_P2_K1_Ch2-Ch1.zen
194460	-1.320275e-04	4.054121e-04	1.329500e-05	20150130_STAG2gfpcf2_Prometa\MitoSys2\Calibration\mEGFPC1H2B_Noc\mEGFP_H2B-mCherry_0_R1_P2_K1_Ch2-Ch1.zen
204700	-1.838568e-04	4.679457e-04	1.232700e-05	20150130_STAG2gfpcf2_Prometa\MitoSys2\Calibration\mEGFPC1H2B_Noc\mEGFP_H2B-mCherry_0_R1_P2_K1_Ch2-Ch1.zen
225180	-9.035475e-05	3.317856e-04	1.070800e-05	20150130_STAG2gfpcf2_Prometa\MitoSys2\Calibration\mEGFPC1H2B_Noc\mEGFP_H2B-mCherry_0_R1_P2_K1_Ch2-Ch1.zen
245660	4.417862e-05	3.299614e-04	9.414100e-06	20150130_STAG2gfpcf2_Prometa\MitoSys2\Calibration\mEGFPC1H2B_Noc\mEGFP_H2B-mCherry_0_R1_P2_K1_Ch2-Ch1.zen
266140	-7.349776e-05	2.878599e-04	8.360800e-06	20150130_STAG2gfpcf2_Prometa\MitoSys2\Calibration\mEGFPC1H2B_Noc\mEGFP_H2B-mCherry_0_R1_P2_K1_Ch2-Ch1.zen
286620	-7.131562e-05	4.729895e-04	7.489800e-06	20150130_STAG2gfpcf2_Prometa\MitoSys2\Calibration\mEGFPC1H2B_Noc\mEGFP_H2B-mCherry_0_R1_P2_K1_Ch2-Ch1.zen
307100	-1.047225e-04	5.177288e-04	6.759700e-06	20150130_STAG2gfpcf2_Prometa\MitoSys2\Calibration\mEGFPC1H2B_Noc\mEGFP_H2B-mCherry_0_R1_P2_K1_Ch2-Ch1.zen
327580	-1.838592e-04	4.039055e-04	6.140700e-06	20150130_STAG2gfpcf2_Prometa\MitoSys2\Calibration\mEGFPC1H2B_Noc\mEGFP_H2B-mCherry_0_R1_P2_K1_Ch2-Ch1.zen
348060	-1.771733e-04	4.714988e-04	5.610500e-06	20150130_STAG2gfpcf2_Prometa\MitoSys2\Calibration\mEGFPC1H2B_Noc\mEGFP_H2B-mCherry_0_R1_P2_K1_Ch2-Ch1.zen
368540	8.416785e-05	3.812180e-04	5.152300e-06	20150130_STAG2gfpcf2_Prometa\MitoSys2\Calibration\mEGFPC1H2B_Noc\mEGFP_H2B-mCherry_0_R1_P2_K1_Ch2-Ch1.zen
389020	-1.174251e-04	4.175685e-04	4.753000e-06	20150130_STAG2gfpcf2_Prometa\MitoSys2\Calibration\mEGFPC1H2B_Noc\mEGFP_H2B-mCherry_0_R1_P2_K1_Ch2-Ch1.zen
409500	-2.255347e-04	3.187175e-04	4.402600e-06	20150130_STAG2gfpcf2_Prometa\MitoSys2\Calibration\mEGFPC1H2B_Noc\mEGFP_H2B-mCherry_0_R1_P2_K1_Ch2-Ch1.zen
450460	-1.507971e-04	2.554063e-04	3.818200e-06	20150130_STAG2gfpcf2_Prometa\MitoSys2\Calibration\mEGFPC1H2B_Noc\mEGFP_H2B-mCherry_0_R1_P2_K1_Ch2-Ch1.zen
491420	-5.698892e-05	3.133599e-04	3.352200e-06	20150130_STAG2gfpcf2_Prometa\MitoSys2\Calibration\mEGFPC1H2B_Noc\mEGFP_H2B-mCherry_0_R1_P2_K1_Ch2-Ch1.zen
532380	8.531909e-05	2.560087e-04	2.973600e-06	20150130_STAG2gfpcf2_Prometa\MitoSys2\Calibration\mEGFPC1H2B_Noc\mEGFP_H2B-mCherry_0_R1_P2_K1_Ch2-Ch1.zen
573340	-1.921830e-04	3.748229e-04	2.661100e-06	20150130_STAG2gfpcf2_Prometa\MitoSys2\Calibration\mEGFPC1H2B_Noc\mEGFP_H2B-mCherry_0_R1_P2_K1_Ch2-Ch1.zen
614300	-7.643089e-06	3.029859e-04	2.399600e-06	20150130_STAG2gfpcf2_Prometa\MitoSys2\Calibration\mEGFPC1H2B_Noc\mEGFP_H2B-mCherry_0_R1_P2_K1_Ch2-Ch1.zen
655260	-6.715198e-05	2.925159e-04	2.178200e-06	20150130_STAG2gfpcf2_Prometa\MitoSys2\Calibration\mEGFPC1H2B_Noc\mEGFP_H2B-mCherry_0_R1_P2_K1_Ch2-Ch1.zen
696220	2.654611e-05	3.299853e-04	1.988700e-06	20150130_STAG2gfpcf2_Prometa\MitoSys2\Calibration\mEGFPC1H2B_Noc\mEGFP_H2B-mCherry_0_R1_P2_K1_Ch2-Ch1.zen
737180	-4.013541e-05	3.128079e-04	1.825200e-06	20150130_STAG2gfpcf2_Prometa\MitoSys2\Calibration\mEGFPC1H2B_Noc\mEGFP_H2B-mCherry_0_R1_P2_K1_Ch2-Ch1.zen
778140	-7.295150e-05	3.283797e-04	1.682800e-06	20150130_STAG2gfpcf2_Prometa\MitoSys2\Calibration\mEGFPC1H2B_Noc\mEGFP_H2B-mCherry_0_R1_P2_K1_Ch2-Ch1.zen
819100	6.061379e-06	2.350242e-04	1.557900e-06	20150130_STAG2gfpcf2_Prometa\MitoSys2\Calibration\mEGFPC1H2B_Noc\mEGFP_H2B-mCherry_0_R1_P2_K1_Ch2-Ch1.zen
901020	1.352789e-04	2.666004e-04	1.350000e-06	20150130_STAG2gfpcf2_Prometa\MitoSys2\Calibration\mEGFPC1H2B_Noc\mEGFP_H2B-mCherry_0_R1_P2_K1_Ch2-Ch1.zen
982940	1.486685e-05	2.398820e-04	1.184400e-06	20150130_STAG2gfpcf2_Prometa\MitoSys2\Calibration\mEGFPC1H2B_Noc\mEGFP_H2B-mCherry_0_R1_P2_K1_Ch2-Ch1.zen
1064860	3.592278e-05	3.198090e-04	1.050000e-06	20150130_STAG2gfpcf2_Prometa\MitoSys2\Calibration\mEGFPC1H2B_Noc\mEGFP_H2B-mCherry_0_R1_P2_K1_Ch2-Ch1.zen
1146780	-6.416350e-06	2.510166e-04	9.391200e-07	20150130_STAG2gfpcf2_Prometa\MitoSys2\Calibration\mEGFPC1H2B_Noc\mEGFP_H2B-mCherry_0_R1_P2_K1_Ch2-Ch1.zen
1228700	-1.221798e-05	2.451290e-04	8.464500e-07	20150130_STAG2gfpcf2_Prometa\MitoSys2\Calibration\mEGFPC1H2B_Noc\mEGFP_H2B-mCherry_0_R1_P2_K1_Ch2-Ch1.zen
1310620	-5.060321e-05	2.461092e-04	7.680300e-07	20150130_STAG2gfpcf2_Prometa\MitoSys2\Calibration\mEGFPC1H2B_Noc\mEGFP_H2B-mCherry_0_R1_P2_K1_Ch2-Ch1.zen
1392540	-7.303930e-05	2.564292e-04	7.009800e-07	20150130_STAG2gfpcf2_Prometa\MitoSys2\Calibration\mEGFPC1H2B_Noc\mEGFP_H2B-mCherry_0_R1_P2_K1_Ch2-Ch1.zen
1474460	7.439352e-05	1.589267e-04	6.431300e-07	20150130_STAG2gfpcf2_Prometa\MitoSys2\Calibration\mEGFPC1H2B_Noc\mEGFP_H2B-mCherry_0_R1_P2_K1_Ch2-Ch1.zen
1556380	8.808812e-05	3.112111e-04	5.927900e-07	20150130_STAG2gfpcf2_Prometa\MitoSys2\Calibration\mEGFPC1H2B_Noc\mEGFP_H2B-mCherry_0_R1_P2_K1_Ch2-Ch1.zen
10	3.688450e-02	3.104962e-03	3.648600e-02	20150130_STAG2gfpcf2_Prometa\MitoSys2\Calibration\mEGFPC1H2B_Noc\mEGFP_H2B-mCherry_0_R1_P3_K1_Ch2-Ch1.zen
20	3.395540e-02	3.305716e-03	3.487100e-02	20150130_STAG2gfpcf2_Prometa\MitoSys2\Calibration\mEGFPC1H2B_Noc\mEGFP_H2B-mCherry_0_R1_P3_K1_Ch2-Ch1.zen
30	3.371555e-02	2.362167e-03	3.338400e-02	20150130_STAG2gfpcf2_Prometa\MitoSys2\Calibration\mEGFPC1H2B_Noc\mEGFP_H2B-mCherry_0_R1_P3_K1_Ch2-Ch1.zen
40	3.231672e-02	3.196906e-03	3.201600e-02	20150130_STAG2gfpcf2_Prometa\MitoSys2\Calibration\mEGFPC1H2B_Noc\mEGFP_H2B-mCherry_0_R1_P3_K1_Ch2-Ch1.zen
50	3.065027e-02	2.738108e-03	3.075800e-02	20150130_STAG2gfpcf2_Prometa\MitoSys2\Calibration\mEGFPC1H2B_Noc\mEGFP_H2B-mCherry_0_R1_P3_K1_Ch2-Ch1.zen
60	2.966315e-02	2.608796e-03	2.959700e-02	20150130_STAG2gfpcf2_Prometa\MitoSys2\Calibration\mEGFPC1H2B_Noc\mEGFP_H2B-mCherry_0_R1_P3_K1_Ch2-Ch1.zen
70	2.829867e-02	2.342128e-03	2.852500e-02	20150130_STAG2gfpcf2_Prometa\MitoSys2\Calibration\mEGFPC1H2B_Noc\mEGFP_H2B-mCherry_0_R1_P3_K1_Ch2-Ch1.zen
80	2.793699e-02	3.534399e-03	2.753300e-02	20150130_STAG2gfpcf2_Prometa\MitoSys2\Calibration\mEGFPC1H2B_Noc\mEGFP_H2B-mCherry_0_R1_P3_K1_Ch2-Ch1.zen
90	2.632682e-02	3.624841e-03	2.661200e-02	20150130_STAG2gfpcf2_Prometa\MitoSys2\Calibration\mEGFPC1H2B_Noc\mEGFP_H2B-mCherry_0_R1_P3_K1_Ch2-Ch1.zen
100	2.550902e-02	2.688519e-03	2.575600e-02	20150130_STAG2gfpcf2_Prometa\MitoSys2\Calibration\mEGFPC1H2B_Noc\mEGFP_H2B-mCherry_0_R1_P3_K1_Ch2-Ch1.zen
120	2.420312e-02	2.221387e-03	2.421400e-02	20150130_STAG2gfpcf2_Prometa\MitoSys2\Calibration\mEGFPC1H2B_Noc\mEGFP_H2B-mCherry_0_R1_P3_K1_Ch2-Ch1.zen
140	2.259495e-02	2.840983e-03	2.286400e-02	20150130_STAG2gfpcf2_Prometa\MitoSys2\Calibration\mEGFPC1H2B_Noc\mEGFP_H2B-mCherry_0_R1_P3_K1_Ch2-Ch1.zen
160	2.226803e-02	2.294929e-03	2.167300e-02	20150130_STAG2gfpcf2_Prometa\MitoSys2\Calibration\mEGFPC1H2B_Noc\mEGFP_H2B-mCherry_0_R1_P3_K1_Ch2-Ch1.zen
180	2.060929e-02	2.522835e-03	2.061300e-02	20150130_STAG2gfpcf2_Prometa\MitoSys2\Calibration\mEGFPC1H2B_Noc\mEGFP_H2B-mCherry_0_R1_P3_K1_Ch2-Ch1.zen
200	1.966781e-02	2.109604e-03	1.966400e-02	20150130_STAG2gfpcf2_Prometa\MitoSys2\Calibration\mEGFPC1H2B_Noc\mEGFP_H2B-mCherry_0_R1_P3_K1_Ch2-Ch1.zen
220	1.950019e-02	2.431004e-03	1.880800e-02	20150130_STAG2gfpcf2_Prometa\MitoSys2\Calibration\mEGFPC1H2B_Noc\mEGFP_H2B-mCherry_0_R1_P3_K1_Ch2-Ch1.zen
240	1.801058e-02	1.991290e-03	1.803100e-02	20150130_STAG2gfpcf2_Prometa\MitoSys2\Calibration\mEGFPC1H2B_Noc\mEGFP_H2B-mCherry_0_R1_P3_K1_Ch2-Ch1.zen
260	1.722814e-02	2.315091e-03	1.732300e-02	20150130_STAG2gfpcf2_Prometa\MitoSys2\Calibration\mEGFPC1H2B_Noc\mEGFP_H2B-mCherry_0_R1_P3_K1_Ch2-Ch1.zen
280	1.648054e-02	2.028509e-03	1.667300e-02	20150130_STAG2gfpcf2_Prometa\MitoSys2\Calibration\mEGFPC1H2B_Noc\mEGFP_H2B-mCherry_0_R1_P3_K1_Ch2-Ch1.zen
300	1.624409e-02	2.006894e-03	1.607400e-02	20150130_STAG2gfpcf2_Prometa\MitoSys2\Calibration\mEGFPC1H2B_Noc\mEGFP_H2B-mCherry_0_R1_P3_K1_Ch2-Ch1.zen
340	1.528339e-02	1.777677e-03	1.500600e-02	20150130_STAG2gfpcf2_Prometa\MitoSys2\Calibration\mEGFPC1H2B_Noc\mEGFP_H2B-mCherry_0_R1_P3_K1_Ch2-Ch1.zen
380	1.371566e-02	1.842933e-03	1.407800e-02	20150130_STAG2gfpcf2_Prometa\MitoSys2\Calibration\mEGFPC1H2B_Noc\mEGFP_H2B-mCherry_0_R1_P3_K1_Ch2-Ch1.zen
420	1.329012e-02	1.760868e-03	1.326200e-02	20150130_STAG2gfpcf2_Prometa\MitoSys2\Calibration\mEGFPC1H2B_Noc\mEGFP_H2B-mCherry_0_R1_P3_K1_Ch2-Ch1.zen
460	1.256656e-02	1.842914e-03	1.253800e-02	20150130_STAG2gfpcf2_Prometa\MitoSys2\Calibration\mEGFPC1H2B_Noc\mEGFP_H2B-mCherry_0_R1_P3_K1_Ch2-Ch1.zen
500	1.188974e-02	1.637824e-03	1.188900e-02	20150130_STAG2gfpcf2_Prometa\MitoSys2\Calibration\mEGFPC1H2B_Noc\mEGFP_H2B-mCherry_0_R1_P3_K1_Ch2-Ch1.zen
540	1.116045e-02	1.503787e-03	1.130500e-02	20150130_STAG2gfpcf2_Prometa\MitoSys2\Calibration\mEGFPC1H2B_Noc\mEGFP_H2B-mCherry_0_R1_P3_K1_Ch2-Ch1.zen
580	1.044208e-02	1.950508e-03	1.077400e-02	20150130_STAG2gfpcf2_Prometa\MitoSys2\Calibration\mEGFPC1H2B_Noc\mEGFP_H2B-mCherry_0_R1_P3_K1_Ch2-Ch1.zen
620	1.008698e-02	1.736245e-03	1.029100e-02	20150130_STAG2gfpcf2_Prometa\MitoSys2\Calibration\mEGFPC1H2B_Noc\mEGFP_H2B-mCherry_0_R1_P3_K1_Ch2-Ch1.zen
660	9.865558e-03	2.123477e-03	9.848400e-03	20150130_STAG2gfpcf2_Prometa\MitoSys2\Calibration\mEGFPC1H2B_Noc\mEGFP_H2B-mCherry_0_R1_P3_K1_Ch2-Ch1.zen
700	9.293121e-03	1.548919e-03	9.441600e-03	20150130_STAG2gfpcf2_Prometa\MitoSys2\Calibration\mEGFPC1H2B_Noc\mEGFP_H2B-mCherry_0_R1_P3_K1_Ch2-Ch1.zen
780	8.476788e-03	1.536869e-03	8.718700e-03	20150130_STAG2gfpcf2_Prometa\MitoSys2\Calibration\mEGFPC1H2B_Noc\mEGFP_H2B-mCherry_0_R1_P3_K1_Ch2-Ch1.zen
860	8.337454e-03	1.620219e-03	8.095900e-03	20150130_STAG2gfpcf2_Prometa\MitoSys2\Calibration\mEGFPC1H2B_Noc\mEGFP_H2B-mCherry_0_R1_P3_K1_Ch2-Ch1.zen
940	7.265900e-03	1.305755e-03	7.553700e-03	20150130_STAG2gfpcf2_Prometa\MitoSys2\Calibration\mEGFPC1H2B_Noc\mEGFP_H2B-mCherry_0_R1_P3_K1_Ch2-Ch1.zen
1020	6.671174e-03	1.199125e-03	7.077500e-03	20150130_STAG2gfpcf2_Prometa\MitoSys2\Calibration\mEGFPC1H2B_Noc\mEGFP_H2B-mCherry_0_R1_P3_K1_Ch2-Ch1.zen
1100	6.659149e-03	1.571556e-03	6.656000e-03	20150130_STAG2gfpcf2_Prometa\MitoSys2\Calibration\mEGFPC1H2B_Noc\mEGFP_H2B-mCherry_0_R1_P3_K1_Ch2-Ch1.zen
1180	5.805760e-03	1.447773e-03	6.280300e-03	20150130_STAG2gfpcf2_Prometa\MitoSys2\Calibration\mEGFPC1H2B_Noc\mEGFP_H2B-mCherry_0_R1_P3_K1_Ch2-Ch1.zen
1260	5.580846e-03	1.184171e-03	5.943400e-03	20150130_STAG2gfpcf2_Prometa\MitoSys2\Calibration\mEGFPC1H2B_Noc\mEGFP_H2B-mCherry_0_R1_P3_K1_Ch2-Ch1.zen
1340	5.676928e-03	1.204282e-03	5.639700e-03	20150130_STAG2gfpcf2_Prometa\MitoSys2\Calibration\mEGFPC1H2B_Noc\mEGFP_H2B-mCherry_0_R1_P3_K1_Ch2-Ch1.zen
1420	5.497401e-03	1.095997e-03	5.364400e-03	20150130_STAG2gfpcf2_Prometa\MitoSys2\Calibration\mEGFPC1H2B_Noc\mEGFP_H2B-mCherry_0_R1_P3_K1_Ch2-Ch1.zen
1500	5.393591e-03	9.672883e-04	5.113900e-03	20150130_STAG2gfpcf2_Prometa\MitoSys2\Calibration\mEGFPC1H2B_Noc\mEGFP_H2B-mCherry_0_R1_P3_K1_Ch2-Ch1.zen
1660	5.002998e-03	1.486232e-03	4.674800e-03	20150130_STAG2gfpcf2_Prometa\MitoSys2\Calibration\mEGFPC1H2B_Noc\mEGFP_H2B-mCherry_0_R1_P3_K1_Ch2-Ch1.zen
1820	4.513765e-03	1.135204e-03	4.302800e-03	20150130_STAG2gfpcf2_Prometa\MitoSys2\Calibration\mEGFPC1H2B_Noc\mEGFP_H2B-mCherry_0_R1_P3_K1_Ch2-Ch1.zen
1980	4.063880e-03	1.104751e-03	3.983700e-03	20150130_STAG2gfpcf2_Prometa\MitoSys2\Calibration\mEGFPC1H2B_Noc\mEGFP_H2B-mCherry_0_R1_P3_K1_Ch2-Ch1.zen
2140	3.533621e-03	9.685752e-04	3.707000e-03	20150130_STAG2gfpcf2_Prometa\MitoSys2\Calibration\mEGFPC1H2B_Noc\mEGFP_H2B-mCherry_0_R1_P3_K1_Ch2-Ch1.zen
2300	3.635855e-03	1.243920e-03	3.464900e-03	20150130_STAG2gfpcf2_Prometa\MitoSys2\Calibration\mEGFPC1H2B_Noc\mEGFP_H2B-mCherry_0_R1_P3_K1_Ch2-Ch1.zen
2460	3.464766e-03	8.620904e-04	3.251400e-03	20150130_STAG2gfpcf2_Prometa\MitoSys2\Calibration\mEGFPC1H2B_Noc\mEGFP_H2B-mCherry_0_R1_P3_K1_Ch2-Ch1.zen
2620	3.425033e-03	8.494440e-04	3.061600e-03	20150130_STAG2gfpcf2_Prometa\MitoSys2\Calibration\mEGFPC1H2B_Noc\mEGFP_H2B-mCherry_0_R1_P3_K1_Ch2-Ch1.zen
2780	3.143036e-03	1.042383e-03	2.891900e-03	20150130_STAG2gfpcf2_Prometa\MitoSys2\Calibration\mEGFPC1H2B_Noc\mEGFP_H2B-mCherry_0_R1_P3_K1_Ch2-Ch1.zen
2940	2.894788e-03	1.089766e-03	2.739300e-03	20150130_STAG2gfpcf2_Prometa\MitoSys2\Calibration\mEGFPC1H2B_Noc\mEGFP_H2B-mCherry_0_R1_P3_K1_Ch2-Ch1.zen
3100	2.960616e-03	8.988416e-04	2.601300e-03	20150130_STAG2gfpcf2_Prometa\MitoSys2\Calibration\mEGFPC1H2B_Noc\mEGFP_H2B-mCherry_0_R1_P3_K1_Ch2-Ch1.zen
3420	2.415633e-03	1.026573e-03	2.361600e-03	20150130_STAG2gfpcf2_Prometa\MitoSys2\Calibration\mEGFPC1H2B_Noc\mEGFP_H2B-mCherry_0_R1_P3_K1_Ch2-Ch1.zen
3740	2.135610e-03	9.043791e-04	2.160600e-03	20150130_STAG2gfpcf2_Prometa\MitoSys2\Calibration\mEGFPC1H2B_Noc\mEGFP_H2B-mCherry_0_R1_P3_K1_Ch2-Ch1.zen
4060	2.298199e-03	1.049492e-03	1.989700e-03	20150130_STAG2gfpcf2_Prometa\MitoSys2\Calibration\mEGFPC1H2B_Noc\mEGFP_H2B-mCherry_0_R1_P3_K1_Ch2-Ch1.zen
4380	2.135996e-03	1.032913e-03	1.842600e-03	20150130_STAG2gfpcf2_Prometa\MitoSys2\Calibration\mEGFPC1H2B_Noc\mEGFP_H2B-mCherry_0_R1_P3_K1_Ch2-Ch1.zen
4700	1.726884e-03	8.887323e-04	1.714800e-03	20150130_STAG2gfpcf2_Prometa\MitoSys2\Calibration\mEGFPC1H2B_Noc\mEGFP_H2B-mCherry_0_R1_P3_K1_Ch2-Ch1.zen
5020	1.863629e-03	1.044685e-03	1.602700e-03	20150130_STAG2gfpcf2_Prometa\MitoSys2\Calibration\mEGFPC1H2B_Noc\mEGFP_H2B-mCherry_0_R1_P3_K1_Ch2-Ch1.zen
5340	1.954259e-03	9.050280e-04	1.503500e-03	20150130_STAG2gfpcf2_Prometa\MitoSys2\Calibration\mEGFPC1H2B_Noc\mEGFP_H2B-mCherry_0_R1_P3_K1_Ch2-Ch1.zen
5660	1.664390e-03	1.101698e-03	1.415300e-03	20150130_STAG2gfpcf2_Prometa\MitoSys2\Calibration\mEGFPC1H2B_Noc\mEGFP_H2B-mCherry_0_R1_P3_K1_Ch2-Ch1.zen
5980	1.380090e-03	1.210150e-03	1.336200e-03	20150130_STAG2gfpcf2_Prometa\MitoSys2\Calibration\mEGFPC1H2B_Noc\mEGFP_H2B-mCherry_0_R1_P3_K1_Ch2-Ch1.zen
6300	1.205964e-03	1.178767e-03	1.264900e-03	20150130_STAG2gfpcf2_Prometa\MitoSys2\Calibration\mEGFPC1H2B_Noc\mEGFP_H2B-mCherry_0_R1_P3_K1_Ch2-Ch1.zen
6940	1.164061e-03	1.086950e-03	1.141600e-03	20150130_STAG2gfpcf2_Prometa\MitoSys2\Calibration\mEGFPC1H2B_Noc\mEGFP_H2B-mCherry_0_R1_P3_K1_Ch2-Ch1.zen
7580	1.010373e-03	1.068287e-03	1.038700e-03	20150130_STAG2gfpcf2_Prometa\MitoSys2\Calibration\mEGFPC1H2B_Noc\mEGFP_H2B-mCherry_0_R1_P3_K1_Ch2-Ch1.zen
8220	8.067961e-04	1.243870e-03	9.515100e-04	20150130_STAG2gfpcf2_Prometa\MitoSys2\Calibration\mEGFPC1H2B_Noc\mEGFP_H2B-mCherry_0_R1_P3_K1_Ch2-Ch1.zen
8860	6.848093e-04	1.280585e-03	8.766900e-04	20150130_STAG2gfpcf2_Prometa\MitoSys2\Calibration\mEGFPC1H2B_Noc\mEGFP_H2B-mCherry_0_R1_P3_K1_Ch2-Ch1.zen
9500	5.983106e-04	1.126485e-03	8.117800e-04	20150130_STAG2gfpcf2_Prometa\MitoSys2\Calibration\mEGFPC1H2B_Noc\mEGFP_H2B-mCherry_0_R1_P3_K1_Ch2-Ch1.zen
10140	6.631878e-04	1.024615e-03	7.549300e-04	20150130_STAG2gfpcf2_Prometa\MitoSys2\Calibration\mEGFPC1H2B_Noc\mEGFP_H2B-mCherry_0_R1_P3_K1_Ch2-Ch1.zen
10780	5.337666e-04	1.028463e-03	7.047400e-04	20150130_STAG2gfpcf2_Prometa\MitoSys2\Calibration\mEGFPC1H2B_Noc\mEGFP_H2B-mCherry_0_R1_P3_K1_Ch2-Ch1.zen
11420	5.876284e-04	8.789683e-04	6.600900e-04	20150130_STAG2gfpcf2_Prometa\MitoSys2\Calibration\mEGFPC1H2B_Noc\mEGFP_H2B-mCherry_0_R1_P3_K1_Ch2-Ch1.zen
12060	7.023296e-04	1.161062e-03	6.201300e-04	20150130_STAG2gfpcf2_Prometa\MitoSys2\Calibration\mEGFPC1H2B_Noc\mEGFP_H2B-mCherry_0_R1_P3_K1_Ch2-Ch1.zen
12700	4.828838e-04	9.937345e-04	5.841600e-04	20150130_STAG2gfpcf2_Prometa\MitoSys2\Calibration\mEGFPC1H2B_Noc\mEGFP_H2B-mCherry_0_R1_P3_K1_Ch2-Ch1.zen
13980	2.099001e-04	9.471778e-04	5.220200e-04	20150130_STAG2gfpcf2_Prometa\MitoSys2\Calibration\mEGFPC1H2B_Noc\mEGFP_H2B-mCherry_0_R1_P3_K1_Ch2-Ch1.zen
15260	3.809558e-04	9.080086e-04	4.702700e-04	20150130_STAG2gfpcf2_Prometa\MitoSys2\Calibration\mEGFPC1H2B_Noc\mEGFP_H2B-mCherry_0_R1_P3_K1_Ch2-Ch1.zen
16540	2.726356e-04	7.878467e-04	4.265600e-04	20150130_STAG2gfpcf2_Prometa\MitoSys2\Calibration\mEGFPC1H2B_Noc\mEGFP_H2B-mCherry_0_R1_P3_K1_Ch2-Ch1.zen
17820	4.271383e-04	5.338672e-04	3.891800e-04	20150130_STAG2gfpcf2_Prometa\MitoSys2\Calibration\mEGFPC1H2B_Noc\mEGFP_H2B-mCherry_0_R1_P3_K1_Ch2-Ch1.zen
19100	3.818712e-04	6.529379e-04	3.569000e-04	20150130_STAG2gfpcf2_Prometa\MitoSys2\Calibration\mEGFPC1H2B_Noc\mEGFP_H2B-mCherry_0_R1_P3_K1_Ch2-Ch1.zen
20380	4.613893e-04	9.003493e-04	3.287700e-04	20150130_STAG2gfpcf2_Prometa\MitoSys2\Calibration\mEGFPC1H2B_Noc\mEGFP_H2B-mCherry_0_R1_P3_K1_Ch2-Ch1.zen
21660	1.856690e-04	7.475474e-04	3.040800e-04	20150130_STAG2gfpcf2_Prometa\MitoSys2\Calibration\mEGFPC1H2B_Noc\mEGFP_H2B-mCherry_0_R1_P3_K1_Ch2-Ch1.zen
22940	1.437382e-04	5.393655e-04	2.822500e-04	20150130_STAG2gfpcf2_Prometa\MitoSys2\Calibration\mEGFPC1H2B_Noc\mEGFP_H2B-mCherry_0_R1_P3_K1_Ch2-Ch1.zen
24220	3.102200e-05	8.207369e-04	2.628500e-04	20150130_STAG2gfpcf2_Prometa\MitoSys2\Calibration\mEGFPC1H2B_Noc\mEGFP_H2B-mCherry_0_R1_P3_K1_Ch2-Ch1.zen
25500	6.639137e-05	7.017336e-04	2.455100e-04	20150130_STAG2gfpcf2_Prometa\MitoSys2\Calibration\mEGFPC1H2B_Noc\mEGFP_H2B-mCherry_0_R1_P3_K1_Ch2-Ch1.zen
28060	1.817180e-04	6.128136e-04	2.158900e-04	20150130_STAG2gfpcf2_Prometa\MitoSys2\Calibration\mEGFPC1H2B_Noc\mEGFP_H2B-mCherry_0_R1_P3_K1_Ch2-Ch1.zen
30620	2.054512e-04	8.228803e-04	1.916100e-04	20150130_STAG2gfpcf2_Prometa\MitoSys2\Calibration\mEGFPC1H2B_Noc\mEGFP_H2B-mCherry_0_R1_P3_K1_Ch2-Ch1.zen
33180	5.876359e-05	5.217280e-04	1.714300e-04	20150130_STAG2gfpcf2_Prometa\MitoSys2\Calibration\mEGFPC1H2B_Noc\mEGFP_H2B-mCherry_0_R1_P3_K1_Ch2-Ch1.zen
35740	-1.611904e-05	6.022600e-04	1.544500e-04	20150130_STAG2gfpcf2_Prometa\MitoSys2\Calibration\mEGFPC1H2B_Noc\mEGFP_H2B-mCherry_0_R1_P3_K1_Ch2-Ch1.zen
38300	-1.711464e-04	8.387120e-04	1.400100e-04	20150130_STAG2gfpcf2_Prometa\MitoSys2\Calibration\mEGFPC1H2B_Noc\mEGFP_H2B-mCherry_0_R1_P3_K1_Ch2-Ch1.zen
40860	-2.080414e-04	7.886444e-04	1.276100e-04	20150130_STAG2gfpcf2_Prometa\MitoSys2\Calibration\mEGFPC1H2B_Noc\mEGFP_H2B-mCherry_0_R1_P3_K1_Ch2-Ch1.zen
43420	-2.499606e-04	9.181325e-04	1.168800e-04	20150130_STAG2gfpcf2_Prometa\MitoSys2\Calibration\mEGFPC1H2B_Noc\mEGFP_H2B-mCherry_0_R1_P3_K1_Ch2-Ch1.zen
45980	-1.343183e-04	7.693121e-04	1.075200e-04	20150130_STAG2gfpcf2_Prometa\MitoSys2\Calibration\mEGFPC1H2B_Noc\mEGFP_H2B-mCherry_0_R1_P3_K1_Ch2-Ch1.zen
48540	7.509089e-05	9.115021e-04	9.931200e-05	20150130_STAG2gfpcf2_Prometa\MitoSys2\Calibration\mEGFPC1H2B_Noc\mEGFP_H2B-mCherry_0_R1_P3_K1_Ch2-Ch1.zen
51100	4.905199e-05	7.821069e-04	9.205900e-05	20150130_STAG2gfpcf2_Prometa\MitoSys2\Calibration\mEGFPC1H2B_Noc\mEGFP_H2B-mCherry_0_R1_P3_K1_Ch2-Ch1.zen
56220	8.316102e-05	6.022351e-04	7.987000e-05	20150130_STAG2gfpcf2_Prometa\MitoSys2\Calibration\mEGFPC1H2B_Noc\mEGFP_H2B-mCherry_0_R1_P3_K1_Ch2-Ch1.zen
61340	9.114056e-05	4.659787e-04	7.007400e-05	20150130_STAG2gfpcf2_Prometa\MitoSys2\Calibration\mEGFPC1H2B_Noc\mEGFP_H2B-mCherry_0_R1_P3_K1_Ch2-Ch1.zen
66460	-1.237337e-05	5.623416e-04	6.206900e-05	20150130_STAG2gfpcf2_Prometa\MitoSys2\Calibration\mEGFPC1H2B_Noc\mEGFP_H2B-mCherry_0_R1_P3_K1_Ch2-Ch1.zen
71580	1.396431e-04	7.232680e-04	5.543400e-05	20150130_STAG2gfpcf2_Prometa\MitoSys2\Calibration\mEGFPC1H2B_Noc\mEGFP_H2B-mCherry_0_R1_P3_K1_Ch2-Ch1.zen
76700	-1.178289e-04	6.300098e-04	4.986700e-05	20150130_STAG2gfpcf2_Prometa\MitoSys2\Calibration\mEGFPC1H2B_Noc\mEGFP_H2B-mCherry_0_R1_P3_K1_Ch2-Ch1.zen
81820	5.043844e-05	6.175915e-04	4.514400e-05	20150130_STAG2gfpcf2_Prometa\MitoSys2\Calibration\mEGFPC1H2B_Noc\mEGFP_H2B-mCherry_0_R1_P3_K1_Ch2-Ch1.zen
86940	7.047509e-05	5.198061e-04	4.109900e-05	20150130_STAG2gfpcf2_Prometa\MitoSys2\Calibration\mEGFPC1H2B_Noc\mEGFP_H2B-mCherry_0_R1_P3_K1_Ch2-Ch1.zen
92060	2.090332e-04	5.802313e-04	3.760600e-05	20150130_STAG2gfpcf2_Prometa\MitoSys2\Calibration\mEGFPC1H2B_Noc\mEGFP_H2B-mCherry_0_R1_P3_K1_Ch2-Ch1.zen
97180	2.076284e-04	6.922717e-04	3.456500e-05	20150130_STAG2gfpcf2_Prometa\MitoSys2\Calibration\mEGFPC1H2B_Noc\mEGFP_H2B-mCherry_0_R1_P3_K1_Ch2-Ch1.zen
102300	-5.750627e-05	5.832220e-04	3.190100e-05	20150130_STAG2gfpcf2_Prometa\MitoSys2\Calibration\mEGFPC1H2B_Noc\mEGFP_H2B-mCherry_0_R1_P3_K1_Ch2-Ch1.zen
112540	-8.566063e-05	3.783254e-04	2.746800e-05	20150130_STAG2gfpcf2_Prometa\MitoSys2\Calibration\mEGFPC1H2B_Noc\mEGFP_H2B-mCherry_0_R1_P3_K1_Ch2-Ch1.zen
122780	-1.475684e-04	4.433568e-04	2.394700e-05	20150130_STAG2gfpcf2_Prometa\MitoSys2\Calibration\mEGFPC1H2B_Noc\mEGFP_H2B-mCherry_0_R1_P3_K1_Ch2-Ch1.zen
133020	-7.181978e-05	4.940453e-04	2.110000e-05	20150130_STAG2gfpcf2_Prometa\MitoSys2\Calibration\mEGFPC1H2B_Noc\mEGFP_H2B-mCherry_0_R1_P3_K1_Ch2-Ch1.zen
143260	-1.196708e-04	5.129381e-04	1.876100e-05	20150130_STAG2gfpcf2_Prometa\MitoSys2\Calibration\mEGFPC1H2B_Noc\mEGFP_H2B-mCherry_0_R1_P3_K1_Ch2-Ch1.zen
153500	-9.879690e-05	4.517471e-04	1.681300e-05	20150130_STAG2gfpcf2_Prometa\MitoSys2\Calibration\mEGFPC1H2B_Noc\mEGFP_H2B-mCherry_0_R1_P3_K1_Ch2-Ch1.zen
163740	-2.164700e-04	4.985099e-04	1.517200e-05	20150130_STAG2gfpcf2_Prometa\MitoSys2\Calibration\mEGFPC1H2B_Noc\mEGFP_H2B-mCherry_0_R1_P3_K1_Ch2-Ch1.zen
173980	-2.125954e-04	4.920715e-04	1.377600e-05	20150130_STAG2gfpcf2_Prometa\MitoSys2\Calibration\mEGFPC1H2B_Noc\mEGFP_H2B-mCherry_0_R1_P3_K1_Ch2-Ch1.zen
184220	-1.472117e-04	5.442555e-04	1.257600e-05	20150130_STAG2gfpcf2_Prometa\MitoSys2\Calibration\mEGFPC1H2B_Noc\mEGFP_H2B-mCherry_0_R1_P3_K1_Ch2-Ch1.zen
194460	-1.737332e-04	5.072251e-04	1.153700e-05	20150130_STAG2gfpcf2_Prometa\MitoSys2\Calibration\mEGFPC1H2B_Noc\mEGFP_H2B-mCherry_0_R1_P3_K1_Ch2-Ch1.zen
204700	-1.850010e-04	3.806510e-04	1.063000e-05	20150130_STAG2gfpcf2_Prometa\MitoSys2\Calibration\mEGFPC1H2B_Noc\mEGFP_H2B-mCherry_0_R1_P3_K1_Ch2-Ch1.zen
225180	-9.878429e-05	4.002320e-04	9.129700e-06	20150130_STAG2gfpcf2_Prometa\MitoSys2\Calibration\mEGFPC1H2B_Noc\mEGFP_H2B-mCherry_0_R1_P3_K1_Ch2-Ch1.zen
245660	-2.207621e-04	4.940746e-04	7.945800e-06	20150130_STAG2gfpcf2_Prometa\MitoSys2\Calibration\mEGFPC1H2B_Noc\mEGFP_H2B-mCherry_0_R1_P3_K1_Ch2-Ch1.zen
266140	-1.025987e-04	3.176686e-04	6.993200e-06	20150130_STAG2gfpcf2_Prometa\MitoSys2\Calibration\mEGFPC1H2B_Noc\mEGFP_H2B-mCherry_0_R1_P3_K1_Ch2-Ch1.zen
286620	-6.931089e-05	3.246869e-04	6.213800e-06	20150130_STAG2gfpcf2_Prometa\MitoSys2\Calibration\mEGFPC1H2B_Noc\mEGFP_H2B-mCherry_0_R1_P3_K1_Ch2-Ch1.zen
307100	-8.332303e-05	5.765896e-04	5.566900e-06	20150130_STAG2gfpcf2_Prometa\MitoSys2\Calibration\mEGFPC1H2B_Noc\mEGFP_H2B-mCherry_0_R1_P3_K1_Ch2-Ch1.zen
327580	-8.217969e-05	5.290831e-04	5.023400e-06	20150130_STAG2gfpcf2_Prometa\MitoSys2\Calibration\mEGFPC1H2B_Noc\mEGFP_H2B-mCherry_0_R1_P3_K1_Ch2-Ch1.zen
348060	-7.848984e-05	6.518602e-04	4.561700e-06	20150130_STAG2gfpcf2_Prometa\MitoSys2\Calibration\mEGFPC1H2B_Noc\mEGFP_H2B-mCherry_0_R1_P3_K1_Ch2-Ch1.zen
368540	-1.317625e-04	4.668682e-04	4.165600e-06	20150130_STAG2gfpcf2_Prometa\MitoSys2\Calibration\mEGFPC1H2B_Noc\mEGFP_H2B-mCherry_0_R1_P3_K1_Ch2-Ch1.zen
389020	-1.136671e-04	3.847994e-04	3.823000e-06	20150130_STAG2gfpcf2_Prometa\MitoSys2\Calibration\mEGFPC1H2B_Noc\mEGFP_H2B-mCherry_0_R1_P3_K1_Ch2-Ch1.zen
409500	-1.545089e-04	3.932888e-04	3.524300e-06	20150130_STAG2gfpcf2_Prometa\MitoSys2\Calibration\mEGFPC1H2B_Noc\mEGFP_H2B-mCherry_0_R1_P3_K1_Ch2-Ch1.zen
450460	-1.440468e-04	3.457476e-04	3.030400e-06	20150130_STAG2gfpcf2_Prometa\MitoSys2\Calibration\mEGFPC1H2B_Noc\mEGFP_H2B-mCherry_0_R1_P3_K1_Ch2-Ch1.zen
491420	-1.773069e-04	3.148212e-04	2.640900e-06	20150130_STAG2gfpcf2_Prometa\MitoSys2\Calibration\mEGFPC1H2B_Noc\mEGFP_H2B-mCherry_0_R1_P3_K1_Ch2-Ch1.zen
532380	-1.265625e-04	3.231837e-04	2.327300e-06	20150130_STAG2gfpcf2_Prometa\MitoSys2\Calibration\mEGFPC1H2B_Noc\mEGFP_H2B-mCherry_0_R1_P3_K1_Ch2-Ch1.zen
573340	-7.954844e-05	3.153529e-04	2.070600e-06	20150130_STAG2gfpcf2_Prometa\MitoSys2\Calibration\mEGFPC1H2B_Noc\mEGFP_H2B-mCherry_0_R1_P3_K1_Ch2-Ch1.zen
614300	9.080153e-05	3.270017e-04	1.857400e-06	20150130_STAG2gfpcf2_Prometa\MitoSys2\Calibration\mEGFPC1H2B_Noc\mEGFP_H2B-mCherry_0_R1_P3_K1_Ch2-Ch1.zen
655260	9.491779e-05	4.066502e-04	1.678100e-06	20150130_STAG2gfpcf2_Prometa\MitoSys2\Calibration\mEGFPC1H2B_Noc\mEGFP_H2B-mCherry_0_R1_P3_K1_Ch2-Ch1.zen
696220	7.228844e-05	3.704323e-04	1.525600e-06	20150130_STAG2gfpcf2_Prometa\MitoSys2\Calibration\mEGFPC1H2B_Noc\mEGFP_H2B-mCherry_0_R1_P3_K1_Ch2-Ch1.zen
737180	-1.003478e-04	2.738256e-04	1.394600e-06	20150130_STAG2gfpcf2_Prometa\MitoSys2\Calibration\mEGFPC1H2B_Noc\mEGFP_H2B-mCherry_0_R1_P3_K1_Ch2-Ch1.zen
778140	1.334886e-04	3.276076e-04	1.281200e-06	20150130_STAG2gfpcf2_Prometa\MitoSys2\Calibration\mEGFPC1H2B_Noc\mEGFP_H2B-mCherry_0_R1_P3_K1_Ch2-Ch1.zen
819100	1.209714e-04	2.418040e-04	1.182300e-06	20150130_STAG2gfpcf2_Prometa\MitoSys2\Calibration\mEGFPC1H2B_Noc\mEGFP_H2B-mCherry_0_R1_P3_K1_Ch2-Ch1.zen
901020	2.327446e-05	2.502190e-04	1.018300e-06	20150130_STAG2gfpcf2_Prometa\MitoSys2\Calibration\mEGFPC1H2B_Noc\mEGFP_H2B-mCherry_0_R1_P3_K1_Ch2-Ch1.zen
982940	-3.579237e-05	2.806740e-04	8.887700e-07	20150130_STAG2gfpcf2_Prometa\MitoSys2\Calibration\mEGFPC1H2B_Noc\mEGFP_H2B-mCherry_0_R1_P3_K1_Ch2-Ch1.zen
1064860	6.649025e-05	2.377509e-04	7.842900e-07	20150130_STAG2gfpcf2_Prometa\MitoSys2\Calibration\mEGFPC1H2B_Noc\mEGFP_H2B-mCherry_0_R1_P3_K1_Ch2-Ch1.zen
1146780	7.949655e-06	2.149724e-04	6.986100e-07	20150130_STAG2gfpcf2_Prometa\MitoSys2\Calibration\mEGFPC1H2B_Noc\mEGFP_H2B-mCherry_0_R1_P3_K1_Ch2-Ch1.zen
1228700	-2.292321e-05	2.873212e-04	6.273300e-07	20150130_STAG2gfpcf2_Prometa\MitoSys2\Calibration\mEGFPC1H2B_Noc\mEGFP_H2B-mCherry_0_R1_P3_K1_Ch2-Ch1.zen
1310620	-5.678445e-05	2.455271e-04	5.672900e-07	20150130_STAG2gfpcf2_Prometa\MitoSys2\Calibration\mEGFPC1H2B_Noc\mEGFP_H2B-mCherry_0_R1_P3_K1_Ch2-Ch1.zen
1392540	-7.211860e-06	3.457055e-04	5.161700e-07	20150130_STAG2gfpcf2_Prometa\MitoSys2\Calibration\mEGFPC1H2B_Noc\mEGFP_H2B-mCherry_0_R1_P3_K1_Ch2-Ch1.zen
1474460	-4.127627e-05	2.832591e-04	4.722100e-07	20150130_STAG2gfpcf2_Prometa\MitoSys2\Calibration\mEGFPC1H2B_Noc\mEGFP_H2B-mCherry_0_R1_P3_K1_Ch2-Ch1.zen
1556380	-1.493374e-04	2.870748e-04	4.341000e-07	20150130_STAG2gfpcf2_Prometa\MitoSys2\Calibration\mEGFPC1H2B_Noc\mEGFP_H2B-mCherry_0_R1_P3_K1_Ch2-Ch1.zen
10	3.999137e-02	3.116530e-03	3.987500e-02	20150130_STAG2gfpcf2_Prometa\MitoSys2\Calibration\mEGFPC1H2B_Noc\mEGFP_H2B-mCherry_0_R1_P4_K1_Ch2-Ch1.zen
20	3.837218e-02	2.669399e-03	3.805900e-02	20150130_STAG2gfpcf2_Prometa\MitoSys2\Calibration\mEGFPC1H2B_Noc\mEGFP_H2B-mCherry_0_R1_P4_K1_Ch2-Ch1.zen
30	3.657839e-02	2.258743e-03	3.642600e-02	20150130_STAG2gfpcf2_Prometa\MitoSys2\Calibration\mEGFPC1H2B_Noc\mEGFP_H2B-mCherry_0_R1_P4_K1_Ch2-Ch1.zen
40	3.408561e-02	2.477347e-03	3.494500e-02	20150130_STAG2gfpcf2_Prometa\MitoSys2\Calibration\mEGFPC1H2B_Noc\mEGFP_H2B-mCherry_0_R1_P4_K1_Ch2-Ch1.zen
50	3.375631e-02	2.518012e-03	3.359500e-02	20150130_STAG2gfpcf2_Prometa\MitoSys2\Calibration\mEGFPC1H2B_Noc\mEGFP_H2B-mCherry_0_R1_P4_K1_Ch2-Ch1.zen
60	3.288882e-02	3.051108e-03	3.235900e-02	20150130_STAG2gfpcf2_Prometa\MitoSys2\Calibration\mEGFPC1H2B_Noc\mEGFP_H2B-mCherry_0_R1_P4_K1_Ch2-Ch1.zen
70	3.113458e-02	2.864300e-03	3.122200e-02	20150130_STAG2gfpcf2_Prometa\MitoSys2\Calibration\mEGFPC1H2B_Noc\mEGFP_H2B-mCherry_0_R1_P4_K1_Ch2-Ch1.zen
80	3.022114e-02	3.104856e-03	3.017300e-02	20150130_STAG2gfpcf2_Prometa\MitoSys2\Calibration\mEGFPC1H2B_Noc\mEGFP_H2B-mCherry_0_R1_P4_K1_Ch2-Ch1.zen
90	2.917730e-02	4.038623e-03	2.920200e-02	20150130_STAG2gfpcf2_Prometa\MitoSys2\Calibration\mEGFPC1H2B_Noc\mEGFP_H2B-mCherry_0_R1_P4_K1_Ch2-Ch1.zen
100	2.771978e-02	2.182098e-03	2.830000e-02	20150130_STAG2gfpcf2_Prometa\MitoSys2\Calibration\mEGFPC1H2B_Noc\mEGFP_H2B-mCherry_0_R1_P4_K1_Ch2-Ch1.zen
120	2.597492e-02	2.451395e-03	2.667500e-02	20150130_STAG2gfpcf2_Prometa\MitoSys2\Calibration\mEGFPC1H2B_Noc\mEGFP_H2B-mCherry_0_R1_P4_K1_Ch2-Ch1.zen
140	2.505646e-02	1.670573e-03	2.525200e-02	20150130_STAG2gfpcf2_Prometa\MitoSys2\Calibration\mEGFPC1H2B_Noc\mEGFP_H2B-mCherry_0_R1_P4_K1_Ch2-Ch1.zen
160	2.431221e-02	2.016505e-03	2.399300e-02	20150130_STAG2gfpcf2_Prometa\MitoSys2\Calibration\mEGFPC1H2B_Noc\mEGFP_H2B-mCherry_0_R1_P4_K1_Ch2-Ch1.zen
180	2.324056e-02	2.075706e-03	2.287000e-02	20150130_STAG2gfpcf2_Prometa\MitoSys2\Calibration\mEGFPC1H2B_Noc\mEGFP_H2B-mCherry_0_R1_P4_K1_Ch2-Ch1.zen
200	2.266510e-02	2.081817e-03	2.186000e-02	20150130_STAG2gfpcf2_Prometa\MitoSys2\Calibration\mEGFPC1H2B_Noc\mEGFP_H2B-mCherry_0_R1_P4_K1_Ch2-Ch1.zen
220	2.132157e-02	2.442271e-03	2.094700e-02	20150130_STAG2gfpcf2_Prometa\MitoSys2\Calibration\mEGFPC1H2B_Noc\mEGFP_H2B-mCherry_0_R1_P4_K1_Ch2-Ch1.zen
240	2.002523e-02	1.827528e-03	2.011500e-02	20150130_STAG2gfpcf2_Prometa\MitoSys2\Calibration\mEGFPC1H2B_Noc\mEGFP_H2B-mCherry_0_R1_P4_K1_Ch2-Ch1.zen
260	1.991680e-02	2.394401e-03	1.935300e-02	20150130_STAG2gfpcf2_Prometa\MitoSys2\Calibration\mEGFPC1H2B_Noc\mEGFP_H2B-mCherry_0_R1_P4_K1_Ch2-Ch1.zen
280	1.887860e-02	2.355972e-03	1.865200e-02	20150130_STAG2gfpcf2_Prometa\MitoSys2\Calibration\mEGFPC1H2B_Noc\mEGFP_H2B-mCherry_0_R1_P4_K1_Ch2-Ch1.zen
300	1.791417e-02	2.097968e-03	1.800500e-02	20150130_STAG2gfpcf2_Prometa\MitoSys2\Calibration\mEGFPC1H2B_Noc\mEGFP_H2B-mCherry_0_R1_P4_K1_Ch2-Ch1.zen
340	1.643879e-02	2.060087e-03	1.684300e-02	20150130_STAG2gfpcf2_Prometa\MitoSys2\Calibration\mEGFPC1H2B_Noc\mEGFP_H2B-mCherry_0_R1_P4_K1_Ch2-Ch1.zen
380	1.566633e-02	2.115166e-03	1.582900e-02	20150130_STAG2gfpcf2_Prometa\MitoSys2\Calibration\mEGFPC1H2B_Noc\mEGFP_H2B-mCherry_0_R1_P4_K1_Ch2-Ch1.zen
420	1.509870e-02	1.624261e-03	1.493300e-02	20150130_STAG2gfpcf2_Prometa\MitoSys2\Calibration\mEGFPC1H2B_Noc\mEGFP_H2B-mCherry_0_R1_P4_K1_Ch2-Ch1.zen
460	1.444719e-02	1.331562e-03	1.413500e-02	20150130_STAG2gfpcf2_Prometa\MitoSys2\Calibration\mEGFPC1H2B_Noc\mEGFP_H2B-mCherry_0_R1_P4_K1_Ch2-Ch1.zen
500	1.332919e-02	2.060360e-03	1.341800e-02	20150130_STAG2gfpcf2_Prometa\MitoSys2\Calibration\mEGFPC1H2B_Noc\mEGFP_H2B-mCherry_0_R1_P4_K1_Ch2-Ch1.zen
540	1.314616e-02	1.663216e-03	1.276900e-02	20150130_STAG2gfpcf2_Prometa\MitoSys2\Calibration\mEGFPC1H2B_Noc\mEGFP_H2B-mCherry_0_R1_P4_K1_Ch2-Ch1.zen
580	1.192126e-02	2.004291e-03	1.217900e-02	20150130_STAG2gfpcf2_Prometa\MitoSys2\Calibration\mEGFPC1H2B_Noc\mEGFP_H2B-mCherry_0_R1_P4_K1_Ch2-Ch1.zen
620	1.120420e-02	2.007631e-03	1.164100e-02	20150130_STAG2gfpcf2_Prometa\MitoSys2\Calibration\mEGFPC1H2B_Noc\mEGFP_H2B-mCherry_0_R1_P4_K1_Ch2-Ch1.zen
660	1.100096e-02	1.816005e-03	1.114600e-02	20150130_STAG2gfpcf2_Prometa\MitoSys2\Calibration\mEGFPC1H2B_Noc\mEGFP_H2B-mCherry_0_R1_P4_K1_Ch2-Ch1.zen
700	1.067350e-02	8.448408e-04	1.069100e-02	20150130_STAG2gfpcf2_Prometa\MitoSys2\Calibration\mEGFPC1H2B_Noc\mEGFP_H2B-mCherry_0_R1_P4_K1_Ch2-Ch1.zen
780	1.006268e-02	1.527795e-03	9.880000e-03	20150130_STAG2gfpcf2_Prometa\MitoSys2\Calibration\mEGFPC1H2B_Noc\mEGFP_H2B-mCherry_0_R1_P4_K1_Ch2-Ch1.zen
860	9.409068e-03	1.391953e-03	9.179600e-03	20150130_STAG2gfpcf2_Prometa\MitoSys2\Calibration\mEGFPC1H2B_Noc\mEGFP_H2B-mCherry_0_R1_P4_K1_Ch2-Ch1.zen
940	8.337610e-03	1.557667e-03	8.568400e-03	20150130_STAG2gfpcf2_Prometa\MitoSys2\Calibration\mEGFPC1H2B_Noc\mEGFP_H2B-mCherry_0_R1_P4_K1_Ch2-Ch1.zen
1020	8.169037e-03	1.278274e-03	8.030600e-03	20150130_STAG2gfpcf2_Prometa\MitoSys2\Calibration\mEGFPC1H2B_Noc\mEGFP_H2B-mCherry_0_R1_P4_K1_Ch2-Ch1.zen
1100	7.530560e-03	1.700362e-03	7.553800e-03	20150130_STAG2gfpcf2_Prometa\MitoSys2\Calibration\mEGFPC1H2B_Noc\mEGFP_H2B-mCherry_0_R1_P4_K1_Ch2-Ch1.zen
1180	7.047794e-03	1.706440e-03	7.128300e-03	20150130_STAG2gfpcf2_Prometa\MitoSys2\Calibration\mEGFPC1H2B_Noc\mEGFP_H2B-mCherry_0_R1_P4_K1_Ch2-Ch1.zen
1260	6.515526e-03	1.632544e-03	6.746200e-03	20150130_STAG2gfpcf2_Prometa\MitoSys2\Calibration\mEGFPC1H2B_Noc\mEGFP_H2B-mCherry_0_R1_P4_K1_Ch2-Ch1.zen
1340	6.150195e-03	1.419984e-03	6.401400e-03	20150130_STAG2gfpcf2_Prometa\MitoSys2\Calibration\mEGFPC1H2B_Noc\mEGFP_H2B-mCherry_0_R1_P4_K1_Ch2-Ch1.zen
1420	5.974597e-03	1.559979e-03	6.088600e-03	20150130_STAG2gfpcf2_Prometa\MitoSys2\Calibration\mEGFPC1H2B_Noc\mEGFP_H2B-mCherry_0_R1_P4_K1_Ch2-Ch1.zen
1500	5.763800e-03	1.292418e-03	5.803600e-03	20150130_STAG2gfpcf2_Prometa\MitoSys2\Calibration\mEGFPC1H2B_Noc\mEGFP_H2B-mCherry_0_R1_P4_K1_Ch2-Ch1.zen
1660	5.293969e-03	1.271220e-03	5.303700e-03	20150130_STAG2gfpcf2_Prometa\MitoSys2\Calibration\mEGFPC1H2B_Noc\mEGFP_H2B-mCherry_0_R1_P4_K1_Ch2-Ch1.zen
1820	4.895252e-03	1.311935e-03	4.879500e-03	20150130_STAG2gfpcf2_Prometa\MitoSys2\Calibration\mEGFPC1H2B_Noc\mEGFP_H2B-mCherry_0_R1_P4_K1_Ch2-Ch1.zen
1980	5.086037e-03	1.331505e-03	4.515200e-03	20150130_STAG2gfpcf2_Prometa\MitoSys2\Calibration\mEGFPC1H2B_Noc\mEGFP_H2B-mCherry_0_R1_P4_K1_Ch2-Ch1.zen
2140	4.430876e-03	1.132619e-03	4.199100e-03	20150130_STAG2gfpcf2_Prometa\MitoSys2\Calibration\mEGFPC1H2B_Noc\mEGFP_H2B-mCherry_0_R1_P4_K1_Ch2-Ch1.zen
2300	4.580498e-03	1.083399e-03	3.922300e-03	20150130_STAG2gfpcf2_Prometa\MitoSys2\Calibration\mEGFPC1H2B_Noc\mEGFP_H2B-mCherry_0_R1_P4_K1_Ch2-Ch1.zen
2460	3.788569e-03	1.178640e-03	3.677800e-03	20150130_STAG2gfpcf2_Prometa\MitoSys2\Calibration\mEGFPC1H2B_Noc\mEGFP_H2B-mCherry_0_R1_P4_K1_Ch2-Ch1.zen
2620	3.436853e-03	1.222720e-03	3.460500e-03	20150130_STAG2gfpcf2_Prometa\MitoSys2\Calibration\mEGFPC1H2B_Noc\mEGFP_H2B-mCherry_0_R1_P4_K1_Ch2-Ch1.zen
2780	3.349624e-03	1.520375e-03	3.266000e-03	20150130_STAG2gfpcf2_Prometa\MitoSys2\Calibration\mEGFPC1H2B_Noc\mEGFP_H2B-mCherry_0_R1_P4_K1_Ch2-Ch1.zen
2940	3.294582e-03	1.193771e-03	3.091000e-03	20150130_STAG2gfpcf2_Prometa\MitoSys2\Calibration\mEGFPC1H2B_Noc\mEGFP_H2B-mCherry_0_R1_P4_K1_Ch2-Ch1.zen
3100	3.188452e-03	1.143104e-03	2.932700e-03	20150130_STAG2gfpcf2_Prometa\MitoSys2\Calibration\mEGFPC1H2B_Noc\mEGFP_H2B-mCherry_0_R1_P4_K1_Ch2-Ch1.zen
3420	2.693439e-03	1.152419e-03	2.657600e-03	20150130_STAG2gfpcf2_Prometa\MitoSys2\Calibration\mEGFPC1H2B_Noc\mEGFP_H2B-mCherry_0_R1_P4_K1_Ch2-Ch1.zen
3740	2.504230e-03	1.245286e-03	2.426800e-03	20150130_STAG2gfpcf2_Prometa\MitoSys2\Calibration\mEGFPC1H2B_Noc\mEGFP_H2B-mCherry_0_R1_P4_K1_Ch2-Ch1.zen
4060	2.571617e-03	1.552840e-03	2.230400e-03	20150130_STAG2gfpcf2_Prometa\MitoSys2\Calibration\mEGFPC1H2B_Noc\mEGFP_H2B-mCherry_0_R1_P4_K1_Ch2-Ch1.zen
4380	2.184699e-03	1.235854e-03	2.061400e-03	20150130_STAG2gfpcf2_Prometa\MitoSys2\Calibration\mEGFPC1H2B_Noc\mEGFP_H2B-mCherry_0_R1_P4_K1_Ch2-Ch1.zen
4700	1.670216e-03	1.185367e-03	1.914500e-03	20150130_STAG2gfpcf2_Prometa\MitoSys2\Calibration\mEGFPC1H2B_Noc\mEGFP_H2B-mCherry_0_R1_P4_K1_Ch2-Ch1.zen
5020	1.544784e-03	8.772535e-04	1.785700e-03	20150130_STAG2gfpcf2_Prometa\MitoSys2\Calibration\mEGFPC1H2B_Noc\mEGFP_H2B-mCherry_0_R1_P4_K1_Ch2-Ch1.zen
5340	1.399060e-03	1.369757e-03	1.671800e-03	20150130_STAG2gfpcf2_Prometa\MitoSys2\Calibration\mEGFPC1H2B_Noc\mEGFP_H2B-mCherry_0_R1_P4_K1_Ch2-Ch1.zen
5660	1.332749e-03	1.311007e-03	1.570500e-03	20150130_STAG2gfpcf2_Prometa\MitoSys2\Calibration\mEGFPC1H2B_Noc\mEGFP_H2B-mCherry_0_R1_P4_K1_Ch2-Ch1.zen
5980	1.555583e-03	1.226953e-03	1.479800e-03	20150130_STAG2gfpcf2_Prometa\MitoSys2\Calibration\mEGFPC1H2B_Noc\mEGFP_H2B-mCherry_0_R1_P4_K1_Ch2-Ch1.zen
6300	1.339401e-03	1.054686e-03	1.398200e-03	20150130_STAG2gfpcf2_Prometa\MitoSys2\Calibration\mEGFPC1H2B_Noc\mEGFP_H2B-mCherry_0_R1_P4_K1_Ch2-Ch1.zen
6940	1.137066e-03	7.782770e-04	1.257200e-03	20150130_STAG2gfpcf2_Prometa\MitoSys2\Calibration\mEGFPC1H2B_Noc\mEGFP_H2B-mCherry_0_R1_P4_K1_Ch2-Ch1.zen
7580	1.265306e-03	9.841877e-04	1.139900e-03	20150130_STAG2gfpcf2_Prometa\MitoSys2\Calibration\mEGFPC1H2B_Noc\mEGFP_H2B-mCherry_0_R1_P4_K1_Ch2-Ch1.zen
8220	1.283790e-03	9.627694e-04	1.040800e-03	20150130_STAG2gfpcf2_Prometa\MitoSys2\Calibration\mEGFPC1H2B_Noc\mEGFP_H2B-mCherry_0_R1_P4_K1_Ch2-Ch1.zen
8860	1.059498e-03	1.113374e-03	9.560900e-04	20150130_STAG2gfpcf2_Prometa\MitoSys2\Calibration\mEGFPC1H2B_Noc\mEGFP_H2B-mCherry_0_R1_P4_K1_Ch2-Ch1.zen
9500	7.618244e-04	1.186920e-03	8.829300e-04	20150130_STAG2gfpcf2_Prometa\MitoSys2\Calibration\mEGFPC1H2B_Noc\mEGFP_H2B-mCherry_0_R1_P4_K1_Ch2-Ch1.zen
10140	7.538469e-04	1.079520e-03	8.191400e-04	20150130_STAG2gfpcf2_Prometa\MitoSys2\Calibration\mEGFPC1H2B_Noc\mEGFP_H2B-mCherry_0_R1_P4_K1_Ch2-Ch1.zen
10780	3.573527e-04	9.139840e-04	7.630800e-04	20150130_STAG2gfpcf2_Prometa\MitoSys2\Calibration\mEGFPC1H2B_Noc\mEGFP_H2B-mCherry_0_R1_P4_K1_Ch2-Ch1.zen
11420	3.404821e-04	1.121695e-03	7.134500e-04	20150130_STAG2gfpcf2_Prometa\MitoSys2\Calibration\mEGFPC1H2B_Noc\mEGFP_H2B-mCherry_0_R1_P4_K1_Ch2-Ch1.zen
12060	4.643817e-04	9.919530e-04	6.692400e-04	20150130_STAG2gfpcf2_Prometa\MitoSys2\Calibration\mEGFPC1H2B_Noc\mEGFP_H2B-mCherry_0_R1_P4_K1_Ch2-Ch1.zen
12700	2.751351e-04	8.601107e-04	6.296200e-04	20150130_STAG2gfpcf2_Prometa\MitoSys2\Calibration\mEGFPC1H2B_Noc\mEGFP_H2B-mCherry_0_R1_P4_K1_Ch2-Ch1.zen
13980	2.895261e-04	1.244771e-03	5.616700e-04	20150130_STAG2gfpcf2_Prometa\MitoSys2\Calibration\mEGFPC1H2B_Noc\mEGFP_H2B-mCherry_0_R1_P4_K1_Ch2-Ch1.zen
15260	5.688139e-04	1.156037e-03	5.055800e-04	20150130_STAG2gfpcf2_Prometa\MitoSys2\Calibration\mEGFPC1H2B_Noc\mEGFP_H2B-mCherry_0_R1_P4_K1_Ch2-Ch1.zen
16540	4.076140e-04	1.101589e-03	4.585900e-04	20150130_STAG2gfpcf2_Prometa\MitoSys2\Calibration\mEGFPC1H2B_Noc\mEGFP_H2B-mCherry_0_R1_P4_K1_Ch2-Ch1.zen
17820	7.055388e-04	9.798927e-04	4.187000e-04	20150130_STAG2gfpcf2_Prometa\MitoSys2\Calibration\mEGFPC1H2B_Noc\mEGFP_H2B-mCherry_0_R1_P4_K1_Ch2-Ch1.zen
19100	4.980286e-04	9.172268e-04	3.844800e-04	20150130_STAG2gfpcf2_Prometa\MitoSys2\Calibration\mEGFPC1H2B_Noc\mEGFP_H2B-mCherry_0_R1_P4_K1_Ch2-Ch1.zen
20380	2.366042e-04	1.153470e-03	3.548200e-04	20150130_STAG2gfpcf2_Prometa\MitoSys2\Calibration\mEGFPC1H2B_Noc\mEGFP_H2B-mCherry_0_R1_P4_K1_Ch2-Ch1.zen
21660	-1.160991e-04	1.031069e-03	3.289200e-04	20150130_STAG2gfpcf2_Prometa\MitoSys2\Calibration\mEGFPC1H2B_Noc\mEGFP_H2B-mCherry_0_R1_P4_K1_Ch2-Ch1.zen
22940	-8.573122e-05	1.015970e-03	3.061100e-04	20150130_STAG2gfpcf2_Prometa\MitoSys2\Calibration\mEGFPC1H2B_Noc\mEGFP_H2B-mCherry_0_R1_P4_K1_Ch2-Ch1.zen
24220	1.186160e-04	8.795893e-04	2.859000e-04	20150130_STAG2gfpcf2_Prometa\MitoSys2\Calibration\mEGFPC1H2B_Noc\mEGFP_H2B-mCherry_0_R1_P4_K1_Ch2-Ch1.zen
25500	2.897020e-04	9.470734e-04	2.678900e-04	20150130_STAG2gfpcf2_Prometa\MitoSys2\Calibration\mEGFPC1H2B_Noc\mEGFP_H2B-mCherry_0_R1_P4_K1_Ch2-Ch1.zen
28060	4.501396e-04	9.212747e-04	2.372000e-04	20150130_STAG2gfpcf2_Prometa\MitoSys2\Calibration\mEGFPC1H2B_Noc\mEGFP_H2B-mCherry_0_R1_P4_K1_Ch2-Ch1.zen
30620	3.748231e-04	9.757917e-04	2.120900e-04	20150130_STAG2gfpcf2_Prometa\MitoSys2\Calibration\mEGFPC1H2B_Noc\mEGFP_H2B-mCherry_0_R1_P4_K1_Ch2-Ch1.zen
33180	3.173600e-04	7.873134e-04	1.912100e-04	20150130_STAG2gfpcf2_Prometa\MitoSys2\Calibration\mEGFPC1H2B_Noc\mEGFP_H2B-mCherry_0_R1_P4_K1_Ch2-Ch1.zen
35740	1.371212e-04	6.701474e-04	1.736300e-04	20150130_STAG2gfpcf2_Prometa\MitoSys2\Calibration\mEGFPC1H2B_Noc\mEGFP_H2B-mCherry_0_R1_P4_K1_Ch2-Ch1.zen
38300	7.497497e-05	7.762328e-04	1.586400e-04	20150130_STAG2gfpcf2_Prometa\MitoSys2\Calibration\mEGFPC1H2B_Noc\mEGFP_H2B-mCherry_0_R1_P4_K1_Ch2-Ch1.zen
40860	1.219268e-04	9.113589e-04	1.457300e-04	20150130_STAG2gfpcf2_Prometa\MitoSys2\Calibration\mEGFPC1H2B_Noc\mEGFP_H2B-mCherry_0_R1_P4_K1_Ch2-Ch1.zen
43420	3.707783e-04	8.544648e-04	1.345200e-04	20150130_STAG2gfpcf2_Prometa\MitoSys2\Calibration\mEGFPC1H2B_Noc\mEGFP_H2B-mCherry_0_R1_P4_K1_Ch2-Ch1.zen
45980	1.605026e-04	7.781604e-04	1.247000e-04	20150130_STAG2gfpcf2_Prometa\MitoSys2\Calibration\mEGFPC1H2B_Noc\mEGFP_H2B-mCherry_0_R1_P4_K1_Ch2-Ch1.zen
48540	-1.340425e-04	7.862301e-04	1.160500e-04	20150130_STAG2gfpcf2_Prometa\MitoSys2\Calibration\mEGFPC1H2B_Noc\mEGFP_H2B-mCherry_0_R1_P4_K1_Ch2-Ch1.zen
51100	-1.782570e-04	7.245822e-04	1.083700e-04	20150130_STAG2gfpcf2_Prometa\MitoSys2\Calibration\mEGFPC1H2B_Noc\mEGFP_H2B-mCherry_0_R1_P4_K1_Ch2-Ch1.zen
56220	1.917628e-04	8.211469e-04	9.537500e-05	20150130_STAG2gfpcf2_Prometa\MitoSys2\Calibration\mEGFPC1H2B_Noc\mEGFP_H2B-mCherry_0_R1_P4_K1_Ch2-Ch1.zen
61340	2.504646e-04	6.145336e-04	8.482400e-05	20150130_STAG2gfpcf2_Prometa\MitoSys2\Calibration\mEGFPC1H2B_Noc\mEGFP_H2B-mCherry_0_R1_P4_K1_Ch2-Ch1.zen
66460	-3.634234e-05	5.444219e-04	7.611500e-05	20150130_STAG2gfpcf2_Prometa\MitoSys2\Calibration\mEGFPC1H2B_Noc\mEGFP_H2B-mCherry_0_R1_P4_K1_Ch2-Ch1.zen
71580	-1.477640e-05	7.496728e-04	6.882300e-05	20150130_STAG2gfpcf2_Prometa\MitoSys2\Calibration\mEGFPC1H2B_Noc\mEGFP_H2B-mCherry_0_R1_P4_K1_Ch2-Ch1.zen
76700	-1.022172e-04	5.380085e-04	6.264400e-05	20150130_STAG2gfpcf2_Prometa\MitoSys2\Calibration\mEGFPC1H2B_Noc\mEGFP_H2B-mCherry_0_R1_P4_K1_Ch2-Ch1.zen
81820	-1.580927e-04	8.785009e-04	5.735100e-05	20150130_STAG2gfpcf2_Prometa\MitoSys2\Calibration\mEGFPC1H2B_Noc\mEGFP_H2B-mCherry_0_R1_P4_K1_Ch2-Ch1.zen
86940	-2.277913e-04	6.893098e-04	5.277500e-05	20150130_STAG2gfpcf2_Prometa\MitoSys2\Calibration\mEGFPC1H2B_Noc\mEGFP_H2B-mCherry_0_R1_P4_K1_Ch2-Ch1.zen
92060	-2.661916e-04	7.869151e-04	4.878500e-05	20150130_STAG2gfpcf2_Prometa\MitoSys2\Calibration\mEGFPC1H2B_Noc\mEGFP_H2B-mCherry_0_R1_P4_K1_Ch2-Ch1.zen
97180	-1.725599e-04	7.881362e-04	4.528200e-05	20150130_STAG2gfpcf2_Prometa\MitoSys2\Calibration\mEGFPC1H2B_Noc\mEGFP_H2B-mCherry_0_R1_P4_K1_Ch2-Ch1.zen
102300	-1.120384e-04	6.398301e-04	4.218500e-05	20150130_STAG2gfpcf2_Prometa\MitoSys2\Calibration\mEGFPC1H2B_Noc\mEGFP_H2B-mCherry_0_R1_P4_K1_Ch2-Ch1.zen
112540	-3.847225e-05	5.676482e-04	3.696900e-05	20150130_STAG2gfpcf2_Prometa\MitoSys2\Calibration\mEGFPC1H2B_Noc\mEGFP_H2B-mCherry_0_R1_P4_K1_Ch2-Ch1.zen
122780	1.948066e-05	7.114122e-04	3.275900e-05	20150130_STAG2gfpcf2_Prometa\MitoSys2\Calibration\mEGFPC1H2B_Noc\mEGFP_H2B-mCherry_0_R1_P4_K1_Ch2-Ch1.zen
133020	1.228256e-04	5.855915e-04	2.930200e-05	20150130_STAG2gfpcf2_Prometa\MitoSys2\Calibration\mEGFPC1H2B_Noc\mEGFP_H2B-mCherry_0_R1_P4_K1_Ch2-Ch1.zen
143260	2.617239e-04	5.556896e-04	2.642100e-05	20150130_STAG2gfpcf2_Prometa\MitoSys2\Calibration\mEGFPC1H2B_Noc\mEGFP_H2B-mCherry_0_R1_P4_K1_Ch2-Ch1.zen
153500	1.084108e-04	6.312218e-04	2.398900e-05	20150130_STAG2gfpcf2_Prometa\MitoSys2\Calibration\mEGFPC1H2B_Noc\mEGFP_H2B-mCherry_0_R1_P4_K1_Ch2-Ch1.zen
163740	-1.342291e-04	7.131557e-04	2.191400e-05	20150130_STAG2gfpcf2_Prometa\MitoSys2\Calibration\mEGFPC1H2B_Noc\mEGFP_H2B-mCherry_0_R1_P4_K1_Ch2-Ch1.zen
173980	-7.012618e-05	6.055947e-04	2.012500e-05	20150130_STAG2gfpcf2_Prometa\MitoSys2\Calibration\mEGFPC1H2B_Noc\mEGFP_H2B-mCherry_0_R1_P4_K1_Ch2-Ch1.zen
184220	1.799550e-05	5.497832e-04	1.857000e-05	20150130_STAG2gfpcf2_Prometa\MitoSys2\Calibration\mEGFPC1H2B_Noc\mEGFP_H2B-mCherry_0_R1_P4_K1_Ch2-Ch1.zen
194460	1.760381e-04	5.087712e-04	1.720900e-05	20150130_STAG2gfpcf2_Prometa\MitoSys2\Calibration\mEGFPC1H2B_Noc\mEGFP_H2B-mCherry_0_R1_P4_K1_Ch2-Ch1.zen
204700	1.507812e-04	4.330871e-04	1.600800e-05	20150130_STAG2gfpcf2_Prometa\MitoSys2\Calibration\mEGFPC1H2B_Noc\mEGFP_H2B-mCherry_0_R1_P4_K1_Ch2-Ch1.zen
225180	8.153789e-05	4.019985e-04	1.399200e-05	20150130_STAG2gfpcf2_Prometa\MitoSys2\Calibration\mEGFPC1H2B_Noc\mEGFP_H2B-mCherry_0_R1_P4_K1_Ch2-Ch1.zen
245660	1.577424e-04	3.968557e-04	1.237100e-05	20150130_STAG2gfpcf2_Prometa\MitoSys2\Calibration\mEGFPC1H2B_Noc\mEGFP_H2B-mCherry_0_R1_P4_K1_Ch2-Ch1.zen
266140	-3.579095e-05	4.703871e-04	1.104500e-05	20150130_STAG2gfpcf2_Prometa\MitoSys2\Calibration\mEGFPC1H2B_Noc\mEGFP_H2B-mCherry_0_R1_P4_K1_Ch2-Ch1.zen
286620	-3.229515e-05	4.963768e-04	9.942200e-06	20150130_STAG2gfpcf2_Prometa\MitoSys2\Calibration\mEGFPC1H2B_Noc\mEGFP_H2B-mCherry_0_R1_P4_K1_Ch2-Ch1.zen
307100	4.078590e-05	5.220640e-04	9.013900e-06	20150130_STAG2gfpcf2_Prometa\MitoSys2\Calibration\mEGFPC1H2B_Noc\mEGFP_H2B-mCherry_0_R1_P4_K1_Ch2-Ch1.zen
327580	-4.420768e-05	4.262940e-04	8.223500e-06	20150130_STAG2gfpcf2_Prometa\MitoSys2\Calibration\mEGFPC1H2B_Noc\mEGFP_H2B-mCherry_0_R1_P4_K1_Ch2-Ch1.zen
348060	9.811222e-05	5.532225e-04	7.543600e-06	20150130_STAG2gfpcf2_Prometa\MitoSys2\Calibration\mEGFPC1H2B_Noc\mEGFP_H2B-mCherry_0_R1_P4_K1_Ch2-Ch1.zen
368540	-3.280943e-05	4.123091e-04	6.953700e-06	20150130_STAG2gfpcf2_Prometa\MitoSys2\Calibration\mEGFPC1H2B_Noc\mEGFP_H2B-mCherry_0_R1_P4_K1_Ch2-Ch1.zen
389020	-2.388047e-05	4.208499e-04	6.437900e-06	20150130_STAG2gfpcf2_Prometa\MitoSys2\Calibration\mEGFPC1H2B_Noc\mEGFP_H2B-mCherry_0_R1_P4_K1_Ch2-Ch1.zen
409500	-1.341089e-04	4.002180e-04	5.983700e-06	20150130_STAG2gfpcf2_Prometa\MitoSys2\Calibration\mEGFPC1H2B_Noc\mEGFP_H2B-mCherry_0_R1_P4_K1_Ch2-Ch1.zen
450460	-1.570947e-04	2.969281e-04	5.222400e-06	20150130_STAG2gfpcf2_Prometa\MitoSys2\Calibration\mEGFPC1H2B_Noc\mEGFP_H2B-mCherry_0_R1_P4_K1_Ch2-Ch1.zen
491420	-6.937440e-05	3.222067e-04	4.611800e-06	20150130_STAG2gfpcf2_Prometa\MitoSys2\Calibration\mEGFPC1H2B_Noc\mEGFP_H2B-mCherry_0_R1_P4_K1_Ch2-Ch1.zen
532380	6.432267e-05	4.742007e-04	4.112900e-06	20150130_STAG2gfpcf2_Prometa\MitoSys2\Calibration\mEGFPC1H2B_Noc\mEGFP_H2B-mCherry_0_R1_P4_K1_Ch2-Ch1.zen
573340	-1.682260e-04	2.671978e-04	3.699000e-06	20150130_STAG2gfpcf2_Prometa\MitoSys2\Calibration\mEGFPC1H2B_Noc\mEGFP_H2B-mCherry_0_R1_P4_K1_Ch2-Ch1.zen
614300	3.284349e-05	4.231492e-04	3.351000e-06	20150130_STAG2gfpcf2_Prometa\MitoSys2\Calibration\mEGFPC1H2B_Noc\mEGFP_H2B-mCherry_0_R1_P4_K1_Ch2-Ch1.zen
655260	-4.668018e-05	3.252139e-04	3.055000e-06	20150130_STAG2gfpcf2_Prometa\MitoSys2\Calibration\mEGFPC1H2B_Noc\mEGFP_H2B-mCherry_0_R1_P4_K1_Ch2-Ch1.zen
696220	-6.966927e-05	3.806273e-04	2.800700e-06	20150130_STAG2gfpcf2_Prometa\MitoSys2\Calibration\mEGFPC1H2B_Noc\mEGFP_H2B-mCherry_0_R1_P4_K1_Ch2-Ch1.zen
737180	-2.228875e-05	3.775447e-04	2.580200e-06	20150130_STAG2gfpcf2_Prometa\MitoSys2\Calibration\mEGFPC1H2B_Noc\mEGFP_H2B-mCherry_0_R1_P4_K1_Ch2-Ch1.zen
778140	-3.864444e-05	3.121469e-04	2.387600e-06	20150130_STAG2gfpcf2_Prometa\MitoSys2\Calibration\mEGFPC1H2B_Noc\mEGFP_H2B-mCherry_0_R1_P4_K1_Ch2-Ch1.zen
819100	-3.630882e-05	3.609590e-04	2.218200e-06	20150130_STAG2gfpcf2_Prometa\MitoSys2\Calibration\mEGFPC1H2B_Noc\mEGFP_H2B-mCherry_0_R1_P4_K1_Ch2-Ch1.zen
901020	-1.228936e-04	3.525506e-04	1.934500e-06	20150130_STAG2gfpcf2_Prometa\MitoSys2\Calibration\mEGFPC1H2B_Noc\mEGFP_H2B-mCherry_0_R1_P4_K1_Ch2-Ch1.zen
982940	-6.277058e-05	4.249133e-04	1.707200e-06	20150130_STAG2gfpcf2_Prometa\MitoSys2\Calibration\mEGFPC1H2B_Noc\mEGFP_H2B-mCherry_0_R1_P4_K1_Ch2-Ch1.zen
1064860	-9.913344e-05	2.691826e-04	1.521600e-06	20150130_STAG2gfpcf2_Prometa\MitoSys2\Calibration\mEGFPC1H2B_Noc\mEGFP_H2B-mCherry_0_R1_P4_K1_Ch2-Ch1.zen
1146780	-4.384840e-05	2.878841e-04	1.367900e-06	20150130_STAG2gfpcf2_Prometa\MitoSys2\Calibration\mEGFPC1H2B_Noc\mEGFP_H2B-mCherry_0_R1_P4_K1_Ch2-Ch1.zen
1228700	-9.513385e-05	2.855853e-04	1.238600e-06	20150130_STAG2gfpcf2_Prometa\MitoSys2\Calibration\mEGFPC1H2B_Noc\mEGFP_H2B-mCherry_0_R1_P4_K1_Ch2-Ch1.zen
1310620	-1.389521e-04	3.677111e-04	1.128800e-06	20150130_STAG2gfpcf2_Prometa\MitoSys2\Calibration\mEGFPC1H2B_Noc\mEGFP_H2B-mCherry_0_R1_P4_K1_Ch2-Ch1.zen
1392540	1.305737e-04	2.672460e-04	1.034500e-06	20150130_STAG2gfpcf2_Prometa\MitoSys2\Calibration\mEGFPC1H2B_Noc\mEGFP_H2B-mCherry_0_R1_P4_K1_Ch2-Ch1.zen
1474460	8.615301e-05	2.380364e-04	9.528200e-07	20150130_STAG2gfpcf2_Prometa\MitoSys2\Calibration\mEGFPC1H2B_Noc\mEGFP_H2B-mCherry_0_R1_P4_K1_Ch2-Ch1.zen
1556380	-1.001404e-04	3.997475e-04	8.814700e-07	20150130_STAG2gfpcf2_Prometa\MitoSys2\Calibration\mEGFPC1H2B_Noc\mEGFP_H2B-mCherry_0_R1_P4_K1_Ch2-Ch1.zen
10	4.242170e-02	3.423564e-03	4.229500e-02	20150130_STAG2gfpcf2_Prometa\MitoSys2\Calibration\mEGFPC1H2B_Noc\mEGFP_H2B-mCherry_0_R1_P5_K1_Ch2-Ch1.zen
20	4.016357e-02	5.033172e-03	4.067400e-02	20150130_STAG2gfpcf2_Prometa\MitoSys2\Calibration\mEGFPC1H2B_Noc\mEGFP_H2B-mCherry_0_R1_P5_K1_Ch2-Ch1.zen
30	3.964555e-02	2.640369e-03	3.911300e-02	20150130_STAG2gfpcf2_Prometa\MitoSys2\Calibration\mEGFPC1H2B_Noc\mEGFP_H2B-mCherry_0_R1_P5_K1_Ch2-Ch1.zen
40	3.676601e-02	2.980617e-03	3.763300e-02	20150130_STAG2gfpcf2_Prometa\MitoSys2\Calibration\mEGFPC1H2B_Noc\mEGFP_H2B-mCherry_0_R1_P5_K1_Ch2-Ch1.zen
50	3.691421e-02	2.854627e-03	3.624000e-02	20150130_STAG2gfpcf2_Prometa\MitoSys2\Calibration\mEGFPC1H2B_Noc\mEGFP_H2B-mCherry_0_R1_P5_K1_Ch2-Ch1.zen
60	3.438149e-02	3.263782e-03	3.493500e-02	20150130_STAG2gfpcf2_Prometa\MitoSys2\Calibration\mEGFPC1H2B_Noc\mEGFP_H2B-mCherry_0_R1_P5_K1_Ch2-Ch1.zen
70	3.396595e-02	3.686504e-03	3.371300e-02	20150130_STAG2gfpcf2_Prometa\MitoSys2\Calibration\mEGFPC1H2B_Noc\mEGFP_H2B-mCherry_0_R1_P5_K1_Ch2-Ch1.zen
80	3.281517e-02	2.967750e-03	3.257100e-02	20150130_STAG2gfpcf2_Prometa\MitoSys2\Calibration\mEGFPC1H2B_Noc\mEGFP_H2B-mCherry_0_R1_P5_K1_Ch2-Ch1.zen
90	3.166737e-02	2.791919e-03	3.150300e-02	20150130_STAG2gfpcf2_Prometa\MitoSys2\Calibration\mEGFPC1H2B_Noc\mEGFP_H2B-mCherry_0_R1_P5_K1_Ch2-Ch1.zen
100	3.061635e-02	3.062440e-03	3.050400e-02	20150130_STAG2gfpcf2_Prometa\MitoSys2\Calibration\mEGFPC1H2B_Noc\mEGFP_H2B-mCherry_0_R1_P5_K1_Ch2-Ch1.zen
120	2.907472e-02	2.929616e-03	2.869100e-02	20150130_STAG2gfpcf2_Prometa\MitoSys2\Calibration\mEGFPC1H2B_Noc\mEGFP_H2B-mCherry_0_R1_P5_K1_Ch2-Ch1.zen
140	2.716189e-02	2.849094e-03	2.709600e-02	20150130_STAG2gfpcf2_Prometa\MitoSys2\Calibration\mEGFPC1H2B_Noc\mEGFP_H2B-mCherry_0_R1_P5_K1_Ch2-Ch1.zen
160	2.600887e-02	2.272598e-03	2.568400e-02	20150130_STAG2gfpcf2_Prometa\MitoSys2\Calibration\mEGFPC1H2B_Noc\mEGFP_H2B-mCherry_0_R1_P5_K1_Ch2-Ch1.zen
180	2.459409e-02	2.941489e-03	2.442800e-02	20150130_STAG2gfpcf2_Prometa\MitoSys2\Calibration\mEGFPC1H2B_Noc\mEGFP_H2B-mCherry_0_R1_P5_K1_Ch2-Ch1.zen
200	2.316249e-02	2.708032e-03	2.330400e-02	20150130_STAG2gfpcf2_Prometa\MitoSys2\Calibration\mEGFPC1H2B_Noc\mEGFP_H2B-mCherry_0_R1_P5_K1_Ch2-Ch1.zen
220	2.240362e-02	3.065274e-03	2.229200e-02	20150130_STAG2gfpcf2_Prometa\MitoSys2\Calibration\mEGFPC1H2B_Noc\mEGFP_H2B-mCherry_0_R1_P5_K1_Ch2-Ch1.zen
240	2.063110e-02	3.259646e-03	2.137700e-02	20150130_STAG2gfpcf2_Prometa\MitoSys2\Calibration\mEGFPC1H2B_Noc\mEGFP_H2B-mCherry_0_R1_P5_K1_Ch2-Ch1.zen
260	1.928679e-02	2.598476e-03	2.054500e-02	20150130_STAG2gfpcf2_Prometa\MitoSys2\Calibration\mEGFPC1H2B_Noc\mEGFP_H2B-mCherry_0_R1_P5_K1_Ch2-Ch1.zen
280	1.938693e-02	3.140249e-03	1.978500e-02	20150130_STAG2gfpcf2_Prometa\MitoSys2\Calibration\mEGFPC1H2B_Noc\mEGFP_H2B-mCherry_0_R1_P5_K1_Ch2-Ch1.zen
300	1.905162e-02	1.883425e-03	1.908700e-02	20150130_STAG2gfpcf2_Prometa\MitoSys2\Calibration\mEGFPC1H2B_Noc\mEGFP_H2B-mCherry_0_R1_P5_K1_Ch2-Ch1.zen
340	1.808398e-02	2.481425e-03	1.785000e-02	20150130_STAG2gfpcf2_Prometa\MitoSys2\Calibration\mEGFPC1H2B_Noc\mEGFP_H2B-mCherry_0_R1_P5_K1_Ch2-Ch1.zen
380	1.703343e-02	2.564599e-03	1.678300e-02	20150130_STAG2gfpcf2_Prometa\MitoSys2\Calibration\mEGFPC1H2B_Noc\mEGFP_H2B-mCherry_0_R1_P5_K1_Ch2-Ch1.zen
420	1.672772e-02	2.495702e-03	1.585300e-02	20150130_STAG2gfpcf2_Prometa\MitoSys2\Calibration\mEGFPC1H2B_Noc\mEGFP_H2B-mCherry_0_R1_P5_K1_Ch2-Ch1.zen
460	1.481922e-02	1.777567e-03	1.503200e-02	20150130_STAG2gfpcf2_Prometa\MitoSys2\Calibration\mEGFPC1H2B_Noc\mEGFP_H2B-mCherry_0_R1_P5_K1_Ch2-Ch1.zen
500	1.376139e-02	1.577813e-03	1.430200e-02	20150130_STAG2gfpcf2_Prometa\MitoSys2\Calibration\mEGFPC1H2B_Noc\mEGFP_H2B-mCherry_0_R1_P5_K1_Ch2-Ch1.zen
540	1.339437e-02	2.258965e-03	1.364700e-02	20150130_STAG2gfpcf2_Prometa\MitoSys2\Calibration\mEGFPC1H2B_Noc\mEGFP_H2B-mCherry_0_R1_P5_K1_Ch2-Ch1.zen
580	1.329712e-02	1.830480e-03	1.305500e-02	20150130_STAG2gfpcf2_Prometa\MitoSys2\Calibration\mEGFPC1H2B_Noc\mEGFP_H2B-mCherry_0_R1_P5_K1_Ch2-Ch1.zen
620	1.321462e-02	2.331764e-03	1.251700e-02	20150130_STAG2gfpcf2_Prometa\MitoSys2\Calibration\mEGFPC1H2B_Noc\mEGFP_H2B-mCherry_0_R1_P5_K1_Ch2-Ch1.zen
660	1.202427e-02	1.977655e-03	1.202600e-02	20150130_STAG2gfpcf2_Prometa\MitoSys2\Calibration\mEGFPC1H2B_Noc\mEGFP_H2B-mCherry_0_R1_P5_K1_Ch2-Ch1.zen
700	1.142454e-02	1.225998e-03	1.157600e-02	20150130_STAG2gfpcf2_Prometa\MitoSys2\Calibration\mEGFPC1H2B_Noc\mEGFP_H2B-mCherry_0_R1_P5_K1_Ch2-Ch1.zen
780	1.105521e-02	1.437663e-03	1.077700e-02	20150130_STAG2gfpcf2_Prometa\MitoSys2\Calibration\mEGFPC1H2B_Noc\mEGFP_H2B-mCherry_0_R1_P5_K1_Ch2-Ch1.zen
860	1.022716e-02	1.380753e-03	1.008900e-02	20150130_STAG2gfpcf2_Prometa\MitoSys2\Calibration\mEGFPC1H2B_Noc\mEGFP_H2B-mCherry_0_R1_P5_K1_Ch2-Ch1.zen
940	9.738389e-03	1.411391e-03	9.490000e-03	20150130_STAG2gfpcf2_Prometa\MitoSys2\Calibration\mEGFPC1H2B_Noc\mEGFP_H2B-mCherry_0_R1_P5_K1_Ch2-Ch1.zen
1020	9.358210e-03	1.462758e-03	8.962500e-03	20150130_STAG2gfpcf2_Prometa\MitoSys2\Calibration\mEGFPC1H2B_Noc\mEGFP_H2B-mCherry_0_R1_P5_K1_Ch2-Ch1.zen
1100	8.192008e-03	1.507752e-03	8.494100e-03	20150130_STAG2gfpcf2_Prometa\MitoSys2\Calibration\mEGFPC1H2B_Noc\mEGFP_H2B-mCherry_0_R1_P5_K1_Ch2-Ch1.zen
1180	8.240957e-03	2.064977e-03	8.075000e-03	20150130_STAG2gfpcf2_Prometa\MitoSys2\Calibration\mEGFPC1H2B_Noc\mEGFP_H2B-mCherry_0_R1_P5_K1_Ch2-Ch1.zen
1260	7.950217e-03	1.698426e-03	7.697400e-03	20150130_STAG2gfpcf2_Prometa\MitoSys2\Calibration\mEGFPC1H2B_Noc\mEGFP_H2B-mCherry_0_R1_P5_K1_Ch2-Ch1.zen
1340	7.080361e-03	1.336930e-03	7.355100e-03	20150130_STAG2gfpcf2_Prometa\MitoSys2\Calibration\mEGFPC1H2B_Noc\mEGFP_H2B-mCherry_0_R1_P5_K1_Ch2-Ch1.zen
1420	6.984347e-03	1.753319e-03	7.043300e-03	20150130_STAG2gfpcf2_Prometa\MitoSys2\Calibration\mEGFPC1H2B_Noc\mEGFP_H2B-mCherry_0_R1_P5_K1_Ch2-Ch1.zen
1500	6.907113e-03	1.388572e-03	6.757900e-03	20150130_STAG2gfpcf2_Prometa\MitoSys2\Calibration\mEGFPC1H2B_Noc\mEGFP_H2B-mCherry_0_R1_P5_K1_Ch2-Ch1.zen
1660	5.940792e-03	1.634008e-03	6.253300e-03	20150130_STAG2gfpcf2_Prometa\MitoSys2\Calibration\mEGFPC1H2B_Noc\mEGFP_H2B-mCherry_0_R1_P5_K1_Ch2-Ch1.zen
1820	5.664638e-03	1.826922e-03	5.820400e-03	20150130_STAG2gfpcf2_Prometa\MitoSys2\Calibration\mEGFPC1H2B_Noc\mEGFP_H2B-mCherry_0_R1_P5_K1_Ch2-Ch1.zen
1980	5.249792e-03	1.768372e-03	5.444600e-03	20150130_STAG2gfpcf2_Prometa\MitoSys2\Calibration\mEGFPC1H2B_Noc\mEGFP_H2B-mCherry_0_R1_P5_K1_Ch2-Ch1.zen
2140	5.075861e-03	1.721499e-03	5.114800e-03	20150130_STAG2gfpcf2_Prometa\MitoSys2\Calibration\mEGFPC1H2B_Noc\mEGFP_H2B-mCherry_0_R1_P5_K1_Ch2-Ch1.zen
2300	4.869206e-03	1.788970e-03	4.822900e-03	20150130_STAG2gfpcf2_Prometa\MitoSys2\Calibration\mEGFPC1H2B_Noc\mEGFP_H2B-mCherry_0_R1_P5_K1_Ch2-Ch1.zen
2460	4.436131e-03	1.166069e-03	4.562400e-03	20150130_STAG2gfpcf2_Prometa\MitoSys2\Calibration\mEGFPC1H2B_Noc\mEGFP_H2B-mCherry_0_R1_P5_K1_Ch2-Ch1.zen
2620	4.047800e-03	1.768949e-03	4.328400e-03	20150130_STAG2gfpcf2_Prometa\MitoSys2\Calibration\mEGFPC1H2B_Noc\mEGFP_H2B-mCherry_0_R1_P5_K1_Ch2-Ch1.zen
2780	4.319225e-03	1.505471e-03	4.117000e-03	20150130_STAG2gfpcf2_Prometa\MitoSys2\Calibration\mEGFPC1H2B_Noc\mEGFP_H2B-mCherry_0_R1_P5_K1_Ch2-Ch1.zen
2940	4.212743e-03	1.753488e-03	3.925000e-03	20150130_STAG2gfpcf2_Prometa\MitoSys2\Calibration\mEGFPC1H2B_Noc\mEGFP_H2B-mCherry_0_R1_P5_K1_Ch2-Ch1.zen
3100	4.051615e-03	1.384215e-03	3.749800e-03	20150130_STAG2gfpcf2_Prometa\MitoSys2\Calibration\mEGFPC1H2B_Noc\mEGFP_H2B-mCherry_0_R1_P5_K1_Ch2-Ch1.zen
3420	3.639710e-03	1.455802e-03	3.441400e-03	20150130_STAG2gfpcf2_Prometa\MitoSys2\Calibration\mEGFPC1H2B_Noc\mEGFP_H2B-mCherry_0_R1_P5_K1_Ch2-Ch1.zen
3740	2.835448e-03	1.149268e-03	3.178700e-03	20150130_STAG2gfpcf2_Prometa\MitoSys2\Calibration\mEGFPC1H2B_Noc\mEGFP_H2B-mCherry_0_R1_P5_K1_Ch2-Ch1.zen
4060	2.869450e-03	1.133881e-03	2.952000e-03	20150130_STAG2gfpcf2_Prometa\MitoSys2\Calibration\mEGFPC1H2B_Noc\mEGFP_H2B-mCherry_0_R1_P5_K1_Ch2-Ch1.zen
4380	2.488690e-03	1.436636e-03	2.754500e-03	20150130_STAG2gfpcf2_Prometa\MitoSys2\Calibration\mEGFPC1H2B_Noc\mEGFP_H2B-mCherry_0_R1_P5_K1_Ch2-Ch1.zen
4700	2.499568e-03	9.161753e-04	2.580800e-03	20150130_STAG2gfpcf2_Prometa\MitoSys2\Calibration\mEGFPC1H2B_Noc\mEGFP_H2B-mCherry_0_R1_P5_K1_Ch2-Ch1.zen
5020	2.261231e-03	1.032775e-03	2.426800e-03	20150130_STAG2gfpcf2_Prometa\MitoSys2\Calibration\mEGFPC1H2B_Noc\mEGFP_H2B-mCherry_0_R1_P5_K1_Ch2-Ch1.zen
5340	2.213167e-03	1.077639e-03	2.289400e-03	20150130_STAG2gfpcf2_Prometa\MitoSys2\Calibration\mEGFPC1H2B_Noc\mEGFP_H2B-mCherry_0_R1_P5_K1_Ch2-Ch1.zen
5660	1.862646e-03	1.312281e-03	2.166000e-03	20150130_STAG2gfpcf2_Prometa\MitoSys2\Calibration\mEGFPC1H2B_Noc\mEGFP_H2B-mCherry_0_R1_P5_K1_Ch2-Ch1.zen
5980	1.651899e-03	1.112641e-03	2.054600e-03	20150130_STAG2gfpcf2_Prometa\MitoSys2\Calibration\mEGFPC1H2B_Noc\mEGFP_H2B-mCherry_0_R1_P5_K1_Ch2-Ch1.zen
6300	1.915893e-03	1.435332e-03	1.953600e-03	20150130_STAG2gfpcf2_Prometa\MitoSys2\Calibration\mEGFPC1H2B_Noc\mEGFP_H2B-mCherry_0_R1_P5_K1_Ch2-Ch1.zen
6940	1.905392e-03	1.341894e-03	1.777200e-03	20150130_STAG2gfpcf2_Prometa\MitoSys2\Calibration\mEGFPC1H2B_Noc\mEGFP_H2B-mCherry_0_R1_P5_K1_Ch2-Ch1.zen
7580	1.783298e-03	1.402523e-03	1.628600e-03	20150130_STAG2gfpcf2_Prometa\MitoSys2\Calibration\mEGFPC1H2B_Noc\mEGFP_H2B-mCherry_0_R1_P5_K1_Ch2-Ch1.zen
8220	1.706601e-03	1.351785e-03	1.501600e-03	20150130_STAG2gfpcf2_Prometa\MitoSys2\Calibration\mEGFPC1H2B_Noc\mEGFP_H2B-mCherry_0_R1_P5_K1_Ch2-Ch1.zen
8860	1.663574e-03	1.286700e-03	1.392000e-03	20150130_STAG2gfpcf2_Prometa\MitoSys2\Calibration\mEGFPC1H2B_Noc\mEGFP_H2B-mCherry_0_R1_P5_K1_Ch2-Ch1.zen
9500	1.533341e-03	1.059802e-03	1.296400e-03	20150130_STAG2gfpcf2_Prometa\MitoSys2\Calibration\mEGFPC1H2B_Noc\mEGFP_H2B-mCherry_0_R1_P5_K1_Ch2-Ch1.zen
10140	1.365832e-03	1.396989e-03	1.212300e-03	20150130_STAG2gfpcf2_Prometa\MitoSys2\Calibration\mEGFPC1H2B_Noc\mEGFP_H2B-mCherry_0_R1_P5_K1_Ch2-Ch1.zen
10780	1.123013e-03	1.355965e-03	1.137800e-03	20150130_STAG2gfpcf2_Prometa\MitoSys2\Calibration\mEGFPC1H2B_Noc\mEGFP_H2B-mCherry_0_R1_P5_K1_Ch2-Ch1.zen
11420	1.163927e-03	1.622507e-03	1.071400e-03	20150130_STAG2gfpcf2_Prometa\MitoSys2\Calibration\mEGFPC1H2B_Noc\mEGFP_H2B-mCherry_0_R1_P5_K1_Ch2-Ch1.zen
12060	1.239188e-03	1.422983e-03	1.011800e-03	20150130_STAG2gfpcf2_Prometa\MitoSys2\Calibration\mEGFPC1H2B_Noc\mEGFP_H2B-mCherry_0_R1_P5_K1_Ch2-Ch1.zen
12700	8.707436e-04	1.356431e-03	9.580100e-04	20150130_STAG2gfpcf2_Prometa\MitoSys2\Calibration\mEGFPC1H2B_Noc\mEGFP_H2B-mCherry_0_R1_P5_K1_Ch2-Ch1.zen
13980	8.601611e-04	1.158799e-03	8.649500e-04	20150130_STAG2gfpcf2_Prometa\MitoSys2\Calibration\mEGFPC1H2B_Noc\mEGFP_H2B-mCherry_0_R1_P5_K1_Ch2-Ch1.zen
15260	9.555462e-04	1.018678e-03	7.872400e-04	20150130_STAG2gfpcf2_Prometa\MitoSys2\Calibration\mEGFPC1H2B_Noc\mEGFP_H2B-mCherry_0_R1_P5_K1_Ch2-Ch1.zen
16540	9.003470e-04	1.323948e-03	7.214300e-04	20150130_STAG2gfpcf2_Prometa\MitoSys2\Calibration\mEGFPC1H2B_Noc\mEGFP_H2B-mCherry_0_R1_P5_K1_Ch2-Ch1.zen
17820	1.041783e-03	1.027371e-03	6.650200e-04	20150130_STAG2gfpcf2_Prometa\MitoSys2\Calibration\mEGFPC1H2B_Noc\mEGFP_H2B-mCherry_0_R1_P5_K1_Ch2-Ch1.zen
19100	8.254164e-04	7.733072e-04	6.161500e-04	20150130_STAG2gfpcf2_Prometa\MitoSys2\Calibration\mEGFPC1H2B_Noc\mEGFP_H2B-mCherry_0_R1_P5_K1_Ch2-Ch1.zen
20380	6.039473e-04	1.092273e-03	5.734400e-04	20150130_STAG2gfpcf2_Prometa\MitoSys2\Calibration\mEGFPC1H2B_Noc\mEGFP_H2B-mCherry_0_R1_P5_K1_Ch2-Ch1.zen
21660	3.154436e-04	1.154682e-03	5.358000e-04	20150130_STAG2gfpcf2_Prometa\MitoSys2\Calibration\mEGFPC1H2B_Noc\mEGFP_H2B-mCherry_0_R1_P5_K1_Ch2-Ch1.zen
22940	2.857837e-04	1.291808e-03	5.024000e-04	20150130_STAG2gfpcf2_Prometa\MitoSys2\Calibration\mEGFPC1H2B_Noc\mEGFP_H2B-mCherry_0_R1_P5_K1_Ch2-Ch1.zen
24220	6.352113e-04	9.207730e-04	4.725800e-04	20150130_STAG2gfpcf2_Prometa\MitoSys2\Calibration\mEGFPC1H2B_Noc\mEGFP_H2B-mCherry_0_R1_P5_K1_Ch2-Ch1.zen
25500	6.466225e-04	1.038297e-03	4.457900e-04	20150130_STAG2gfpcf2_Prometa\MitoSys2\Calibration\mEGFPC1H2B_Noc\mEGFP_H2B-mCherry_0_R1_P5_K1_Ch2-Ch1.zen
28060	5.394578e-04	9.555580e-04	3.996800e-04	20150130_STAG2gfpcf2_Prometa\MitoSys2\Calibration\mEGFPC1H2B_Noc\mEGFP_H2B-mCherry_0_R1_P5_K1_Ch2-Ch1.zen
30620	1.540843e-04	1.088940e-03	3.614500e-04	20150130_STAG2gfpcf2_Prometa\MitoSys2\Calibration\mEGFPC1H2B_Noc\mEGFP_H2B-mCherry_0_R1_P5_K1_Ch2-Ch1.zen
33180	2.118110e-04	9.183361e-04	3.292700e-04	20150130_STAG2gfpcf2_Prometa\MitoSys2\Calibration\mEGFPC1H2B_Noc\mEGFP_H2B-mCherry_0_R1_P5_K1_Ch2-Ch1.zen
35740	2.309368e-04	8.864500e-04	3.018400e-04	20150130_STAG2gfpcf2_Prometa\MitoSys2\Calibration\mEGFPC1H2B_Noc\mEGFP_H2B-mCherry_0_R1_P5_K1_Ch2-Ch1.zen
38300	1.274007e-04	8.737690e-04	2.782000e-04	20150130_STAG2gfpcf2_Prometa\MitoSys2\Calibration\mEGFPC1H2B_Noc\mEGFP_H2B-mCherry_0_R1_P5_K1_Ch2-Ch1.zen
40860	1.526999e-04	1.309511e-03	2.576400e-04	20150130_STAG2gfpcf2_Prometa\MitoSys2\Calibration\mEGFPC1H2B_Noc\mEGFP_H2B-mCherry_0_R1_P5_K1_Ch2-Ch1.zen
43420	1.625139e-04	1.179694e-03	2.396000e-04	20150130_STAG2gfpcf2_Prometa\MitoSys2\Calibration\mEGFPC1H2B_Noc\mEGFP_H2B-mCherry_0_R1_P5_K1_Ch2-Ch1.zen
45980	1.601560e-04	9.710776e-04	2.236700e-04	20150130_STAG2gfpcf2_Prometa\MitoSys2\Calibration\mEGFPC1H2B_Noc\mEGFP_H2B-mCherry_0_R1_P5_K1_Ch2-Ch1.zen
48540	1.155078e-05	1.225387e-03	2.094900e-04	20150130_STAG2gfpcf2_Prometa\MitoSys2\Calibration\mEGFPC1H2B_Noc\mEGFP_H2B-mCherry_0_R1_P5_K1_Ch2-Ch1.zen
51100	2.254494e-04	1.139664e-03	1.968100e-04	20150130_STAG2gfpcf2_Prometa\MitoSys2\Calibration\mEGFPC1H2B_Noc\mEGFP_H2B-mCherry_0_R1_P5_K1_Ch2-Ch1.zen
56220	1.280109e-04	9.198495e-04	1.751000e-04	20150130_STAG2gfpcf2_Prometa\MitoSys2\Calibration\mEGFPC1H2B_Noc\mEGFP_H2B-mCherry_0_R1_P5_K1_Ch2-Ch1.zen
61340	6.799420e-05	8.247935e-04	1.572300e-04	20150130_STAG2gfpcf2_Prometa\MitoSys2\Calibration\mEGFPC1H2B_Noc\mEGFP_H2B-mCherry_0_R1_P5_K1_Ch2-Ch1.zen
66460	-1.337071e-04	6.922399e-04	1.422800e-04	20150130_STAG2gfpcf2_Prometa\MitoSys2\Calibration\mEGFPC1H2B_Noc\mEGFP_H2B-mCherry_0_R1_P5_K1_Ch2-Ch1.zen
71580	-3.080520e-04	1.155456e-03	1.296200e-04	20150130_STAG2gfpcf2_Prometa\MitoSys2\Calibration\mEGFPC1H2B_Noc\mEGFP_H2B-mCherry_0_R1_P5_K1_Ch2-Ch1.zen
76700	1.262903e-04	9.837589e-04	1.187700e-04	20150130_STAG2gfpcf2_Prometa\MitoSys2\Calibration\mEGFPC1H2B_Noc\mEGFP_H2B-mCherry_0_R1_P5_K1_Ch2-Ch1.zen
81820	1.523598e-04	9.342022e-04	1.093900e-04	20150130_STAG2gfpcf2_Prometa\MitoSys2\Calibration\mEGFPC1H2B_Noc\mEGFP_H2B-mCherry_0_R1_P5_K1_Ch2-Ch1.zen
86940	1.515961e-04	9.592149e-04	1.012000e-04	20150130_STAG2gfpcf2_Prometa\MitoSys2\Calibration\mEGFPC1H2B_Noc\mEGFP_H2B-mCherry_0_R1_P5_K1_Ch2-Ch1.zen
92060	6.942978e-05	9.467051e-04	9.401000e-05	20150130_STAG2gfpcf2_Prometa\MitoSys2\Calibration\mEGFPC1H2B_Noc\mEGFP_H2B-mCherry_0_R1_P5_K1_Ch2-Ch1.zen
97180	2.125890e-04	8.892871e-04	8.764200e-05	20150130_STAG2gfpcf2_Prometa\MitoSys2\Calibration\mEGFPC1H2B_Noc\mEGFP_H2B-mCherry_0_R1_P5_K1_Ch2-Ch1.zen
102300	3.440176e-04	7.448880e-04	8.197300e-05	20150130_STAG2gfpcf2_Prometa\MitoSys2\Calibration\mEGFPC1H2B_Noc\mEGFP_H2B-mCherry_0_R1_P5_K1_Ch2-Ch1.zen
112540	2.409062e-04	7.180470e-04	7.233300e-05	20150130_STAG2gfpcf2_Prometa\MitoSys2\Calibration\mEGFPC1H2B_Noc\mEGFP_H2B-mCherry_0_R1_P5_K1_Ch2-Ch1.zen
122780	-9.053658e-05	9.253205e-04	6.446300e-05	20150130_STAG2gfpcf2_Prometa\MitoSys2\Calibration\mEGFPC1H2B_Noc\mEGFP_H2B-mCherry_0_R1_P5_K1_Ch2-Ch1.zen
133020	2.488307e-04	5.981919e-04	5.793700e-05	20150130_STAG2gfpcf2_Prometa\MitoSys2\Calibration\mEGFPC1H2B_Noc\mEGFP_H2B-mCherry_0_R1_P5_K1_Ch2-Ch1.zen
143260	2.637805e-04	8.115945e-04	5.245000e-05	20150130_STAG2gfpcf2_Prometa\MitoSys2\Calibration\mEGFPC1H2B_Noc\mEGFP_H2B-mCherry_0_R1_P5_K1_Ch2-Ch1.zen
153500	6.316174e-05	8.291861e-04	4.778200e-05	20150130_STAG2gfpcf2_Prometa\MitoSys2\Calibration\mEGFPC1H2B_Noc\mEGFP_H2B-mCherry_0_R1_P5_K1_Ch2-Ch1.zen
163740	2.483840e-04	9.015007e-04	4.377200e-05	20150130_STAG2gfpcf2_Prometa\MitoSys2\Calibration\mEGFPC1H2B_Noc\mEGFP_H2B-mCherry_0_R1_P5_K1_Ch2-Ch1.zen
173980	5.519297e-05	8.328857e-04	4.029600e-05	20150130_STAG2gfpcf2_Prometa\MitoSys2\Calibration\mEGFPC1H2B_Noc\mEGFP_H2B-mCherry_0_R1_P5_K1_Ch2-Ch1.zen
184220	2.391589e-04	7.401510e-04	3.725800e-05	20150130_STAG2gfpcf2_Prometa\MitoSys2\Calibration\mEGFPC1H2B_Noc\mEGFP_H2B-mCherry_0_R1_P5_K1_Ch2-Ch1.zen
194460	9.206981e-05	8.824635e-04	3.458500e-05	20150130_STAG2gfpcf2_Prometa\MitoSys2\Calibration\mEGFPC1H2B_Noc\mEGFP_H2B-mCherry_0_R1_P5_K1_Ch2-Ch1.zen
204700	2.165218e-04	7.849765e-04	3.221700e-05	20150130_STAG2gfpcf2_Prometa\MitoSys2\Calibration\mEGFPC1H2B_Noc\mEGFP_H2B-mCherry_0_R1_P5_K1_Ch2-Ch1.zen
225180	1.492081e-04	5.730260e-04	2.822100e-05	20150130_STAG2gfpcf2_Prometa\MitoSys2\Calibration\mEGFPC1H2B_Noc\mEGFP_H2B-mCherry_0_R1_P5_K1_Ch2-Ch1.zen
245660	2.717765e-04	6.225722e-04	2.498800e-05	20150130_STAG2gfpcf2_Prometa\MitoSys2\Calibration\mEGFPC1H2B_Noc\mEGFP_H2B-mCherry_0_R1_P5_K1_Ch2-Ch1.zen
266140	1.643334e-04	7.043918e-04	2.232800e-05	20150130_STAG2gfpcf2_Prometa\MitoSys2\Calibration\mEGFPC1H2B_Noc\mEGFP_H2B-mCherry_0_R1_P5_K1_Ch2-Ch1.zen
286620	8.287280e-05	6.642467e-04	2.010900e-05	20150130_STAG2gfpcf2_Prometa\MitoSys2\Calibration\mEGFPC1H2B_Noc\mEGFP_H2B-mCherry_0_R1_P5_K1_Ch2-Ch1.zen
307100	1.329683e-04	7.340122e-04	1.823400e-05	20150130_STAG2gfpcf2_Prometa\MitoSys2\Calibration\mEGFPC1H2B_Noc\mEGFP_H2B-mCherry_0_R1_P5_K1_Ch2-Ch1.zen
327580	-7.190084e-05	6.305097e-04	1.663300e-05	20150130_STAG2gfpcf2_Prometa\MitoSys2\Calibration\mEGFPC1H2B_Noc\mEGFP_H2B-mCherry_0_R1_P5_K1_Ch2-Ch1.zen
348060	-6.906608e-05	9.353626e-04	1.525300e-05	20150130_STAG2gfpcf2_Prometa\MitoSys2\Calibration\mEGFPC1H2B_Noc\mEGFP_H2B-mCherry_0_R1_P5_K1_Ch2-Ch1.zen
368540	-2.731515e-05	5.841716e-04	1.405300e-05	20150130_STAG2gfpcf2_Prometa\MitoSys2\Calibration\mEGFPC1H2B_Noc\mEGFP_H2B-mCherry_0_R1_P5_K1_Ch2-Ch1.zen
389020	9.871128e-06	6.413537e-04	1.300200e-05	20150130_STAG2gfpcf2_Prometa\MitoSys2\Calibration\mEGFPC1H2B_Noc\mEGFP_H2B-mCherry_0_R1_P5_K1_Ch2-Ch1.zen
409500	-1.270997e-04	5.082506e-04	1.207600e-05	20150130_STAG2gfpcf2_Prometa\MitoSys2\Calibration\mEGFPC1H2B_Noc\mEGFP_H2B-mCherry_0_R1_P5_K1_Ch2-Ch1.zen
450460	-3.455747e-05	5.849652e-04	1.052200e-05	20150130_STAG2gfpcf2_Prometa\MitoSys2\Calibration\mEGFPC1H2B_Noc\mEGFP_H2B-mCherry_0_R1_P5_K1_Ch2-Ch1.zen
491420	1.521992e-04	5.153316e-04	9.273800e-06	20150130_STAG2gfpcf2_Prometa\MitoSys2\Calibration\mEGFPC1H2B_Noc\mEGFP_H2B-mCherry_0_R1_P5_K1_Ch2-Ch1.zen
532380	-5.518761e-05	5.904984e-04	8.253500e-06	20150130_STAG2gfpcf2_Prometa\MitoSys2\Calibration\mEGFPC1H2B_Noc\mEGFP_H2B-mCherry_0_R1_P5_K1_Ch2-Ch1.zen
573340	-3.591101e-05	4.740122e-04	7.407000e-06	20150130_STAG2gfpcf2_Prometa\MitoSys2\Calibration\mEGFPC1H2B_Noc\mEGFP_H2B-mCherry_0_R1_P5_K1_Ch2-Ch1.zen
614300	-1.921513e-05	4.894737e-04	6.695400e-06	20150130_STAG2gfpcf2_Prometa\MitoSys2\Calibration\mEGFPC1H2B_Noc\mEGFP_H2B-mCherry_0_R1_P5_K1_Ch2-Ch1.zen
655260	-1.260465e-04	4.464965e-04	6.090400e-06	20150130_STAG2gfpcf2_Prometa\MitoSys2\Calibration\mEGFPC1H2B_Noc\mEGFP_H2B-mCherry_0_R1_P5_K1_Ch2-Ch1.zen
696220	4.795663e-05	6.209538e-04	5.571100e-06	20150130_STAG2gfpcf2_Prometa\MitoSys2\Calibration\mEGFPC1H2B_Noc\mEGFP_H2B-mCherry_0_R1_P5_K1_Ch2-Ch1.zen
737180	-1.162537e-04	4.883952e-04	5.121300e-06	20150130_STAG2gfpcf2_Prometa\MitoSys2\Calibration\mEGFPC1H2B_Noc\mEGFP_H2B-mCherry_0_R1_P5_K1_Ch2-Ch1.zen
778140	-1.005228e-04	6.663281e-04	4.728700e-06	20150130_STAG2gfpcf2_Prometa\MitoSys2\Calibration\mEGFPC1H2B_Noc\mEGFP_H2B-mCherry_0_R1_P5_K1_Ch2-Ch1.zen
819100	8.977026e-05	3.558052e-04	4.383600e-06	20150130_STAG2gfpcf2_Prometa\MitoSys2\Calibration\mEGFPC1H2B_Noc\mEGFP_H2B-mCherry_0_R1_P5_K1_Ch2-Ch1.zen
901020	5.300757e-05	4.636451e-04	3.806900e-06	20150130_STAG2gfpcf2_Prometa\MitoSys2\Calibration\mEGFPC1H2B_Noc\mEGFP_H2B-mCherry_0_R1_P5_K1_Ch2-Ch1.zen
982940	7.899032e-06	3.748739e-04	3.346000e-06	20150130_STAG2gfpcf2_Prometa\MitoSys2\Calibration\mEGFPC1H2B_Noc\mEGFP_H2B-mCherry_0_R1_P5_K1_Ch2-Ch1.zen
1064860	-3.963095e-05	4.079239e-04	2.970700e-06	20150130_STAG2gfpcf2_Prometa\MitoSys2\Calibration\mEGFPC1H2B_Noc\mEGFP_H2B-mCherry_0_R1_P5_K1_Ch2-Ch1.zen
1146780	-3.415775e-05	4.180529e-04	2.660500e-06	20150130_STAG2gfpcf2_Prometa\MitoSys2\Calibration\mEGFPC1H2B_Noc\mEGFP_H2B-mCherry_0_R1_P5_K1_Ch2-Ch1.zen
1228700	-2.079247e-05	4.053412e-04	2.400500e-06	20150130_STAG2gfpcf2_Prometa\MitoSys2\Calibration\mEGFPC1H2B_Noc\mEGFP_H2B-mCherry_0_R1_P5_K1_Ch2-Ch1.zen
1310620	3.664689e-05	4.786377e-04	2.180100e-06	20150130_STAG2gfpcf2_Prometa\MitoSys2\Calibration\mEGFPC1H2B_Noc\mEGFP_H2B-mCherry_0_R1_P5_K1_Ch2-Ch1.zen
1392540	-1.715227e-04	4.949134e-04	1.991300e-06	20150130_STAG2gfpcf2_Prometa\MitoSys2\Calibration\mEGFPC1H2B_Noc\mEGFP_H2B-mCherry_0_R1_P5_K1_Ch2-Ch1.zen
1474460	8.090898e-05	3.619297e-04	1.828200e-06	20150130_STAG2gfpcf2_Prometa\MitoSys2\Calibration\mEGFPC1H2B_Noc\mEGFP_H2B-mCherry_0_R1_P5_K1_Ch2-Ch1.zen
1556380	-1.330621e-04	5.697552e-04	1.686100e-06	20150130_STAG2gfpcf2_Prometa\MitoSys2\Calibration\mEGFPC1H2B_Noc\mEGFP_H2B-mCherry_0_R1_P5_K1_Ch2-Ch1.zen
10	6.020805e-02	4.491299e-03	6.089400e-02	20150130_STAG2gfpcf2_Prometa\MitoSys2\Calibration\mEGFPC1H2B_Noc\mEGFP_H2B-mCherry_0_R1_P6_K1_Ch2-Ch1.zen
20	5.933619e-02	4.950939e-03	5.842000e-02	20150130_STAG2gfpcf2_Prometa\MitoSys2\Calibration\mEGFPC1H2B_Noc\mEGFP_H2B-mCherry_0_R1_P6_K1_Ch2-Ch1.zen
30	5.680173e-02	6.917467e-03	5.612500e-02	20150130_STAG2gfpcf2_Prometa\MitoSys2\Calibration\mEGFPC1H2B_Noc\mEGFP_H2B-mCherry_0_R1_P6_K1_Ch2-Ch1.zen
40	5.312187e-02	6.382243e-03	5.400300e-02	20150130_STAG2gfpcf2_Prometa\MitoSys2\Calibration\mEGFPC1H2B_Noc\mEGFP_H2B-mCherry_0_R1_P6_K1_Ch2-Ch1.zen
50	5.265112e-02	4.498466e-03	5.204200e-02	20150130_STAG2gfpcf2_Prometa\MitoSys2\Calibration\mEGFPC1H2B_Noc\mEGFP_H2B-mCherry_0_R1_P6_K1_Ch2-Ch1.zen
60	4.980066e-02	5.395905e-03	5.022800e-02	20150130_STAG2gfpcf2_Prometa\MitoSys2\Calibration\mEGFPC1H2B_Noc\mEGFP_H2B-mCherry_0_R1_P6_K1_Ch2-Ch1.zen
70	4.886772e-02	3.884083e-03	4.854700e-02	20150130_STAG2gfpcf2_Prometa\MitoSys2\Calibration\mEGFPC1H2B_Noc\mEGFP_H2B-mCherry_0_R1_P6_K1_Ch2-Ch1.zen
80	4.685775e-02	6.212650e-03	4.698800e-02	20150130_STAG2gfpcf2_Prometa\MitoSys2\Calibration\mEGFPC1H2B_Noc\mEGFP_H2B-mCherry_0_R1_P6_K1_Ch2-Ch1.zen
90	4.514698e-02	3.505058e-03	4.553900e-02	20150130_STAG2gfpcf2_Prometa\MitoSys2\Calibration\mEGFPC1H2B_Noc\mEGFP_H2B-mCherry_0_R1_P6_K1_Ch2-Ch1.zen
100	4.353424e-02	4.111691e-03	4.418900e-02	20150130_STAG2gfpcf2_Prometa\MitoSys2\Calibration\mEGFPC1H2B_Noc\mEGFP_H2B-mCherry_0_R1_P6_K1_Ch2-Ch1.zen
120	4.123350e-02	4.520185e-03	4.175200e-02	20150130_STAG2gfpcf2_Prometa\MitoSys2\Calibration\mEGFPC1H2B_Noc\mEGFP_H2B-mCherry_0_R1_P6_K1_Ch2-Ch1.zen
140	4.080490e-02	4.296834e-03	3.961300e-02	20150130_STAG2gfpcf2_Prometa\MitoSys2\Calibration\mEGFPC1H2B_Noc\mEGFP_H2B-mCherry_0_R1_P6_K1_Ch2-Ch1.zen
160	3.767181e-02	4.229592e-03	3.772100e-02	20150130_STAG2gfpcf2_Prometa\MitoSys2\Calibration\mEGFPC1H2B_Noc\mEGFP_H2B-mCherry_0_R1_P6_K1_Ch2-Ch1.zen
180	3.558066e-02	4.584029e-03	3.603700e-02	20150130_STAG2gfpcf2_Prometa\MitoSys2\Calibration\mEGFPC1H2B_Noc\mEGFP_H2B-mCherry_0_R1_P6_K1_Ch2-Ch1.zen
200	3.625567e-02	3.649243e-03	3.452500e-02	20150130_STAG2gfpcf2_Prometa\MitoSys2\Calibration\mEGFPC1H2B_Noc\mEGFP_H2B-mCherry_0_R1_P6_K1_Ch2-Ch1.zen
220	3.296069e-02	3.711916e-03	3.316100e-02	20150130_STAG2gfpcf2_Prometa\MitoSys2\Calibration\mEGFPC1H2B_Noc\mEGFP_H2B-mCherry_0_R1_P6_K1_Ch2-Ch1.zen
240	3.130144e-02	3.554798e-03	3.192100e-02	20150130_STAG2gfpcf2_Prometa\MitoSys2\Calibration\mEGFPC1H2B_Noc\mEGFP_H2B-mCherry_0_R1_P6_K1_Ch2-Ch1.zen
260	3.089251e-02	3.286944e-03	3.078900e-02	20150130_STAG2gfpcf2_Prometa\MitoSys2\Calibration\mEGFPC1H2B_Noc\mEGFP_H2B-mCherry_0_R1_P6_K1_Ch2-Ch1.zen
280	2.971117e-02	4.410780e-03	2.974900e-02	20150130_STAG2gfpcf2_Prometa\MitoSys2\Calibration\mEGFPC1H2B_Noc\mEGFP_H2B-mCherry_0_R1_P6_K1_Ch2-Ch1.zen
300	2.907668e-02	3.713799e-03	2.879000e-02	20150130_STAG2gfpcf2_Prometa\MitoSys2\Calibration\mEGFPC1H2B_Noc\mEGFP_H2B-mCherry_0_R1_P6_K1_Ch2-Ch1.zen
340	2.629323e-02	2.448062e-03	2.707600e-02	20150130_STAG2gfpcf2_Prometa\MitoSys2\Calibration\mEGFPC1H2B_Noc\mEGFP_H2B-mCherry_0_R1_P6_K1_Ch2-Ch1.zen
380	2.537604e-02	3.523526e-03	2.558300e-02	20150130_STAG2gfpcf2_Prometa\MitoSys2\Calibration\mEGFPC1H2B_Noc\mEGFP_H2B-mCherry_0_R1_P6_K1_Ch2-Ch1.zen
420	2.456219e-02	2.972305e-03	2.426700e-02	20150130_STAG2gfpcf2_Prometa\MitoSys2\Calibration\mEGFPC1H2B_Noc\mEGFP_H2B-mCherry_0_R1_P6_K1_Ch2-Ch1.zen
460	2.342726e-02	3.255769e-03	2.309600e-02	20150130_STAG2gfpcf2_Prometa\MitoSys2\Calibration\mEGFPC1H2B_Noc\mEGFP_H2B-mCherry_0_R1_P6_K1_Ch2-Ch1.zen
500	2.159565e-02	2.825865e-03	2.204400e-02	20150130_STAG2gfpcf2_Prometa\MitoSys2\Calibration\mEGFPC1H2B_Noc\mEGFP_H2B-mCherry_0_R1_P6_K1_Ch2-Ch1.zen
540	2.110552e-02	3.628738e-03	2.109300e-02	20150130_STAG2gfpcf2_Prometa\MitoSys2\Calibration\mEGFPC1H2B_Noc\mEGFP_H2B-mCherry_0_R1_P6_K1_Ch2-Ch1.zen
580	2.034794e-02	2.678465e-03	2.022700e-02	20150130_STAG2gfpcf2_Prometa\MitoSys2\Calibration\mEGFPC1H2B_Noc\mEGFP_H2B-mCherry_0_R1_P6_K1_Ch2-Ch1.zen
620	1.940576e-02	3.058461e-03	1.943500e-02	20150130_STAG2gfpcf2_Prometa\MitoSys2\Calibration\mEGFPC1H2B_Noc\mEGFP_H2B-mCherry_0_R1_P6_K1_Ch2-Ch1.zen
660	1.889399e-02	3.510266e-03	1.870700e-02	20150130_STAG2gfpcf2_Prometa\MitoSys2\Calibration\mEGFPC1H2B_Noc\mEGFP_H2B-mCherry_0_R1_P6_K1_Ch2-Ch1.zen
700	1.710271e-02	3.270672e-03	1.803600e-02	20150130_STAG2gfpcf2_Prometa\MitoSys2\Calibration\mEGFPC1H2B_Noc\mEGFP_H2B-mCherry_0_R1_P6_K1_Ch2-Ch1.zen
780	1.633293e-02	3.320998e-03	1.683600e-02	20150130_STAG2gfpcf2_Prometa\MitoSys2\Calibration\mEGFPC1H2B_Noc\mEGFP_H2B-mCherry_0_R1_P6_K1_Ch2-Ch1.zen
860	1.587001e-02	2.887902e-03	1.579500e-02	20150130_STAG2gfpcf2_Prometa\MitoSys2\Calibration\mEGFPC1H2B_Noc\mEGFP_H2B-mCherry_0_R1_P6_K1_Ch2-Ch1.zen
940	1.455546e-02	2.712992e-03	1.488200e-02	20150130_STAG2gfpcf2_Prometa\MitoSys2\Calibration\mEGFPC1H2B_Noc\mEGFP_H2B-mCherry_0_R1_P6_K1_Ch2-Ch1.zen
1020	1.415186e-02	2.813047e-03	1.407400e-02	20150130_STAG2gfpcf2_Prometa\MitoSys2\Calibration\mEGFPC1H2B_Noc\mEGFP_H2B-mCherry_0_R1_P6_K1_Ch2-Ch1.zen
1100	1.364645e-02	2.981237e-03	1.335300e-02	20150130_STAG2gfpcf2_Prometa\MitoSys2\Calibration\mEGFPC1H2B_Noc\mEGFP_H2B-mCherry_0_R1_P6_K1_Ch2-Ch1.zen
1180	1.333925e-02	2.891532e-03	1.270600e-02	20150130_STAG2gfpcf2_Prometa\MitoSys2\Calibration\mEGFPC1H2B_Noc\mEGFP_H2B-mCherry_0_R1_P6_K1_Ch2-Ch1.zen
1260	1.245858e-02	2.781364e-03	1.212100e-02	20150130_STAG2gfpcf2_Prometa\MitoSys2\Calibration\mEGFPC1H2B_Noc\mEGFP_H2B-mCherry_0_R1_P6_K1_Ch2-Ch1.zen
1340	1.150409e-02	2.610694e-03	1.159000e-02	20150130_STAG2gfpcf2_Prometa\MitoSys2\Calibration\mEGFPC1H2B_Noc\mEGFP_H2B-mCherry_0_R1_P6_K1_Ch2-Ch1.zen
1420	1.144161e-02	2.651321e-03	1.110500e-02	20150130_STAG2gfpcf2_Prometa\MitoSys2\Calibration\mEGFPC1H2B_Noc\mEGFP_H2B-mCherry_0_R1_P6_K1_Ch2-Ch1.zen
1500	1.086126e-02	1.546575e-03	1.066100e-02	20150130_STAG2gfpcf2_Prometa\MitoSys2\Calibration\mEGFPC1H2B_Noc\mEGFP_H2B-mCherry_0_R1_P6_K1_Ch2-Ch1.zen
1660	1.021252e-02	1.794423e-03	9.873800e-03	20150130_STAG2gfpcf2_Prometa\MitoSys2\Calibration\mEGFPC1H2B_Noc\mEGFP_H2B-mCherry_0_R1_P6_K1_Ch2-Ch1.zen
1820	9.198795e-03	1.419164e-03	9.197700e-03	20150130_STAG2gfpcf2_Prometa\MitoSys2\Calibration\mEGFPC1H2B_Noc\mEGFP_H2B-mCherry_0_R1_P6_K1_Ch2-Ch1.zen
1980	8.421955e-03	1.647928e-03	8.610100e-03	20150130_STAG2gfpcf2_Prometa\MitoSys2\Calibration\mEGFPC1H2B_Noc\mEGFP_H2B-mCherry_0_R1_P6_K1_Ch2-Ch1.zen
2140	7.755641e-03	1.820510e-03	8.094100e-03	20150130_STAG2gfpcf2_Prometa\MitoSys2\Calibration\mEGFPC1H2B_Noc\mEGFP_H2B-mCherry_0_R1_P6_K1_Ch2-Ch1.zen
2300	7.417695e-03	1.849895e-03	7.637100e-03	20150130_STAG2gfpcf2_Prometa\MitoSys2\Calibration\mEGFPC1H2B_Noc\mEGFP_H2B-mCherry_0_R1_P6_K1_Ch2-Ch1.zen
2460	7.538549e-03	1.661967e-03	7.229200e-03	20150130_STAG2gfpcf2_Prometa\MitoSys2\Calibration\mEGFPC1H2B_Noc\mEGFP_H2B-mCherry_0_R1_P6_K1_Ch2-Ch1.zen
2620	7.024625e-03	1.652197e-03	6.862700e-03	20150130_STAG2gfpcf2_Prometa\MitoSys2\Calibration\mEGFPC1H2B_Noc\mEGFP_H2B-mCherry_0_R1_P6_K1_Ch2-Ch1.zen
2780	6.289171e-03	1.797098e-03	6.531500e-03	20150130_STAG2gfpcf2_Prometa\MitoSys2\Calibration\mEGFPC1H2B_Noc\mEGFP_H2B-mCherry_0_R1_P6_K1_Ch2-Ch1.zen
2940	6.584512e-03	1.776077e-03	6.230500e-03	20150130_STAG2gfpcf2_Prometa\MitoSys2\Calibration\mEGFPC1H2B_Noc\mEGFP_H2B-mCherry_0_R1_P6_K1_Ch2-Ch1.zen
3100	6.237508e-03	1.712409e-03	5.955800e-03	20150130_STAG2gfpcf2_Prometa\MitoSys2\Calibration\mEGFPC1H2B_Noc\mEGFP_H2B-mCherry_0_R1_P6_K1_Ch2-Ch1.zen
3420	5.403711e-03	1.972611e-03	5.472100e-03	20150130_STAG2gfpcf2_Prometa\MitoSys2\Calibration\mEGFPC1H2B_Noc\mEGFP_H2B-mCherry_0_R1_P6_K1_Ch2-Ch1.zen
3740	5.207445e-03	1.619757e-03	5.059700e-03	20150130_STAG2gfpcf2_Prometa\MitoSys2\Calibration\mEGFPC1H2B_Noc\mEGFP_H2B-mCherry_0_R1_P6_K1_Ch2-Ch1.zen
4060	4.719308e-03	2.354940e-03	4.703600e-03	20150130_STAG2gfpcf2_Prometa\MitoSys2\Calibration\mEGFPC1H2B_Noc\mEGFP_H2B-mCherry_0_R1_P6_K1_Ch2-Ch1.zen
4380	3.988692e-03	2.345151e-03	4.392900e-03	20150130_STAG2gfpcf2_Prometa\MitoSys2\Calibration\mEGFPC1H2B_Noc\mEGFP_H2B-mCherry_0_R1_P6_K1_Ch2-Ch1.zen
4700	4.502033e-03	1.987340e-03	4.119300e-03	20150130_STAG2gfpcf2_Prometa\MitoSys2\Calibration\mEGFPC1H2B_Noc\mEGFP_H2B-mCherry_0_R1_P6_K1_Ch2-Ch1.zen
5020	3.923891e-03	1.658287e-03	3.876600e-03	20150130_STAG2gfpcf2_Prometa\MitoSys2\Calibration\mEGFPC1H2B_Noc\mEGFP_H2B-mCherry_0_R1_P6_K1_Ch2-Ch1.zen
5340	3.551369e-03	2.628005e-03	3.659700e-03	20150130_STAG2gfpcf2_Prometa\MitoSys2\Calibration\mEGFPC1H2B_Noc\mEGFP_H2B-mCherry_0_R1_P6_K1_Ch2-Ch1.zen
5660	3.667771e-03	2.154939e-03	3.464700e-03	20150130_STAG2gfpcf2_Prometa\MitoSys2\Calibration\mEGFPC1H2B_Noc\mEGFP_H2B-mCherry_0_R1_P6_K1_Ch2-Ch1.zen
5980	3.241278e-03	2.305675e-03	3.288500e-03	20150130_STAG2gfpcf2_Prometa\MitoSys2\Calibration\mEGFPC1H2B_Noc\mEGFP_H2B-mCherry_0_R1_P6_K1_Ch2-Ch1.zen
6300	2.944080e-03	2.043913e-03	3.128400e-03	20150130_STAG2gfpcf2_Prometa\MitoSys2\Calibration\mEGFPC1H2B_Noc\mEGFP_H2B-mCherry_0_R1_P6_K1_Ch2-Ch1.zen
6940	2.463174e-03	2.166746e-03	2.848600e-03	20150130_STAG2gfpcf2_Prometa\MitoSys2\Calibration\mEGFPC1H2B_Noc\mEGFP_H2B-mCherry_0_R1_P6_K1_Ch2-Ch1.zen
7580	2.353463e-03	1.620268e-03	2.612200e-03	20150130_STAG2gfpcf2_Prometa\MitoSys2\Calibration\mEGFPC1H2B_Noc\mEGFP_H2B-mCherry_0_R1_P6_K1_Ch2-Ch1.zen
8220	1.707872e-03	1.955523e-03	2.409900e-03	20150130_STAG2gfpcf2_Prometa\MitoSys2\Calibration\mEGFPC1H2B_Noc\mEGFP_H2B-mCherry_0_R1_P6_K1_Ch2-Ch1.zen
8860	2.129393e-03	1.669774e-03	2.234900e-03	20150130_STAG2gfpcf2_Prometa\MitoSys2\Calibration\mEGFPC1H2B_Noc\mEGFP_H2B-mCherry_0_R1_P6_K1_Ch2-Ch1.zen
9500	2.006086e-03	1.558893e-03	2.082000e-03	20150130_STAG2gfpcf2_Prometa\MitoSys2\Calibration\mEGFPC1H2B_Noc\mEGFP_H2B-mCherry_0_R1_P6_K1_Ch2-Ch1.zen
10140	2.162034e-03	1.618228e-03	1.947300e-03	20150130_STAG2gfpcf2_Prometa\MitoSys2\Calibration\mEGFPC1H2B_Noc\mEGFP_H2B-mCherry_0_R1_P6_K1_Ch2-Ch1.zen
10780	1.702937e-03	1.486216e-03	1.827900e-03	20150130_STAG2gfpcf2_Prometa\MitoSys2\Calibration\mEGFPC1H2B_Noc\mEGFP_H2B-mCherry_0_R1_P6_K1_Ch2-Ch1.zen
11420	1.873170e-03	1.339212e-03	1.721200e-03	20150130_STAG2gfpcf2_Prometa\MitoSys2\Calibration\mEGFPC1H2B_Noc\mEGFP_H2B-mCherry_0_R1_P6_K1_Ch2-Ch1.zen
12060	1.828991e-03	1.529540e-03	1.625400e-03	20150130_STAG2gfpcf2_Prometa\MitoSys2\Calibration\mEGFPC1H2B_Noc\mEGFP_H2B-mCherry_0_R1_P6_K1_Ch2-Ch1.zen
12700	1.373484e-03	1.469963e-03	1.538900e-03	20150130_STAG2gfpcf2_Prometa\MitoSys2\Calibration\mEGFPC1H2B_Noc\mEGFP_H2B-mCherry_0_R1_P6_K1_Ch2-Ch1.zen
13980	1.111556e-03	1.491858e-03	1.389100e-03	20150130_STAG2gfpcf2_Prometa\MitoSys2\Calibration\mEGFPC1H2B_Noc\mEGFP_H2B-mCherry_0_R1_P6_K1_Ch2-Ch1.zen
15260	1.119893e-03	1.652627e-03	1.263800e-03	20150130_STAG2gfpcf2_Prometa\MitoSys2\Calibration\mEGFPC1H2B_Noc\mEGFP_H2B-mCherry_0_R1_P6_K1_Ch2-Ch1.zen
16540	1.088518e-03	1.225186e-03	1.157600e-03	20150130_STAG2gfpcf2_Prometa\MitoSys2\Calibration\mEGFPC1H2B_Noc\mEGFP_H2B-mCherry_0_R1_P6_K1_Ch2-Ch1.zen
17820	1.071328e-03	1.676831e-03	1.066600e-03	20150130_STAG2gfpcf2_Prometa\MitoSys2\Calibration\mEGFPC1H2B_Noc\mEGFP_H2B-mCherry_0_R1_P6_K1_Ch2-Ch1.zen
19100	8.795847e-04	2.168785e-03	9.877200e-04	20150130_STAG2gfpcf2_Prometa\MitoSys2\Calibration\mEGFPC1H2B_Noc\mEGFP_H2B-mCherry_0_R1_P6_K1_Ch2-Ch1.zen
20380	4.999991e-04	1.964212e-03	9.187800e-04	20150130_STAG2gfpcf2_Prometa\MitoSys2\Calibration\mEGFPC1H2B_Noc\mEGFP_H2B-mCherry_0_R1_P6_K1_Ch2-Ch1.zen
21660	4.558027e-04	2.165020e-03	8.580500e-04	20150130_STAG2gfpcf2_Prometa\MitoSys2\Calibration\mEGFPC1H2B_Noc\mEGFP_H2B-mCherry_0_R1_P6_K1_Ch2-Ch1.zen
22940	4.103621e-04	1.640661e-03	8.041700e-04	20150130_STAG2gfpcf2_Prometa\MitoSys2\Calibration\mEGFPC1H2B_Noc\mEGFP_H2B-mCherry_0_R1_P6_K1_Ch2-Ch1.zen
24220	1.308819e-03	2.003542e-03	7.560700e-04	20150130_STAG2gfpcf2_Prometa\MitoSys2\Calibration\mEGFPC1H2B_Noc\mEGFP_H2B-mCherry_0_R1_P6_K1_Ch2-Ch1.zen
25500	1.100756e-03	1.628615e-03	7.129000e-04	20150130_STAG2gfpcf2_Prometa\MitoSys2\Calibration\mEGFPC1H2B_Noc\mEGFP_H2B-mCherry_0_R1_P6_K1_Ch2-Ch1.zen
28060	7.633665e-04	1.220665e-03	6.386400e-04	20150130_STAG2gfpcf2_Prometa\MitoSys2\Calibration\mEGFPC1H2B_Noc\mEGFP_H2B-mCherry_0_R1_P6_K1_Ch2-Ch1.zen
30620	8.646209e-04	1.222783e-03	5.771400e-04	20150130_STAG2gfpcf2_Prometa\MitoSys2\Calibration\mEGFPC1H2B_Noc\mEGFP_H2B-mCherry_0_R1_P6_K1_Ch2-Ch1.zen
33180	4.373304e-04	1.145274e-03	5.254400e-04	20150130_STAG2gfpcf2_Prometa\MitoSys2\Calibration\mEGFPC1H2B_Noc\mEGFP_H2B-mCherry_0_R1_P6_K1_Ch2-Ch1.zen
35740	7.539603e-04	1.169841e-03	4.814400e-04	20150130_STAG2gfpcf2_Prometa\MitoSys2\Calibration\mEGFPC1H2B_Noc\mEGFP_H2B-mCherry_0_R1_P6_K1_Ch2-Ch1.zen
38300	5.086336e-04	1.087714e-03	4.435600e-04	20150130_STAG2gfpcf2_Prometa\MitoSys2\Calibration\mEGFPC1H2B_Noc\mEGFP_H2B-mCherry_0_R1_P6_K1_Ch2-Ch1.zen
40860	8.116051e-04	1.395543e-03	4.106600e-04	20150130_STAG2gfpcf2_Prometa\MitoSys2\Calibration\mEGFPC1H2B_Noc\mEGFP_H2B-mCherry_0_R1_P6_K1_Ch2-Ch1.zen
43420	9.953212e-04	1.306532e-03	3.818300e-04	20150130_STAG2gfpcf2_Prometa\MitoSys2\Calibration\mEGFPC1H2B_Noc\mEGFP_H2B-mCherry_0_R1_P6_K1_Ch2-Ch1.zen
45980	4.495167e-04	1.351461e-03	3.563800e-04	20150130_STAG2gfpcf2_Prometa\MitoSys2\Calibration\mEGFPC1H2B_Noc\mEGFP_H2B-mCherry_0_R1_P6_K1_Ch2-Ch1.zen
48540	5.015659e-04	1.302147e-03	3.337700e-04	20150130_STAG2gfpcf2_Prometa\MitoSys2\Calibration\mEGFPC1H2B_Noc\mEGFP_H2B-mCherry_0_R1_P6_K1_Ch2-Ch1.zen
51100	6.034765e-04	1.098228e-03	3.135700e-04	20150130_STAG2gfpcf2_Prometa\MitoSys2\Calibration\mEGFPC1H2B_Noc\mEGFP_H2B-mCherry_0_R1_P6_K1_Ch2-Ch1.zen
56220	4.661425e-04	1.014858e-03	2.790100e-04	20150130_STAG2gfpcf2_Prometa\MitoSys2\Calibration\mEGFPC1H2B_Noc\mEGFP_H2B-mCherry_0_R1_P6_K1_Ch2-Ch1.zen
61340	6.292901e-04	1.004988e-03	2.506000e-04	20150130_STAG2gfpcf2_Prometa\MitoSys2\Calibration\mEGFPC1H2B_Noc\mEGFP_H2B-mCherry_0_R1_P6_K1_Ch2-Ch1.zen
66460	6.235875e-04	1.091204e-03	2.268700e-04	20150130_STAG2gfpcf2_Prometa\MitoSys2\Calibration\mEGFPC1H2B_Noc\mEGFP_H2B-mCherry_0_R1_P6_K1_Ch2-Ch1.zen
71580	7.687795e-04	1.270640e-03	2.067900e-04	20150130_STAG2gfpcf2_Prometa\MitoSys2\Calibration\mEGFPC1H2B_Noc\mEGFP_H2B-mCherry_0_R1_P6_K1_Ch2-Ch1.zen
76700	3.742821e-04	1.308387e-03	1.896000e-04	20150130_STAG2gfpcf2_Prometa\MitoSys2\Calibration\mEGFPC1H2B_Noc\mEGFP_H2B-mCherry_0_R1_P6_K1_Ch2-Ch1.zen
81820	3.622773e-04	1.088488e-03	1.747400e-04	20150130_STAG2gfpcf2_Prometa\MitoSys2\Calibration\mEGFPC1H2B_Noc\mEGFP_H2B-mCherry_0_R1_P6_K1_Ch2-Ch1.zen
86940	-1.925929e-05	1.437063e-03	1.617800e-04	20150130_STAG2gfpcf2_Prometa\MitoSys2\Calibration\mEGFPC1H2B_Noc\mEGFP_H2B-mCherry_0_R1_P6_K1_Ch2-Ch1.zen
92060	2.641537e-04	1.249186e-03	1.503800e-04	20150130_STAG2gfpcf2_Prometa\MitoSys2\Calibration\mEGFPC1H2B_Noc\mEGFP_H2B-mCherry_0_R1_P6_K1_Ch2-Ch1.zen
97180	3.322899e-05	1.160728e-03	1.403000e-04	20150130_STAG2gfpcf2_Prometa\MitoSys2\Calibration\mEGFPC1H2B_Noc\mEGFP_H2B-mCherry_0_R1_P6_K1_Ch2-Ch1.zen
102300	1.877359e-04	1.140230e-03	1.313300e-04	20150130_STAG2gfpcf2_Prometa\MitoSys2\Calibration\mEGFPC1H2B_Noc\mEGFP_H2B-mCherry_0_R1_P6_K1_Ch2-Ch1.zen
112540	-2.573832e-04	1.177778e-03	1.160600e-04	20150130_STAG2gfpcf2_Prometa\MitoSys2\Calibration\mEGFPC1H2B_Noc\mEGFP_H2B-mCherry_0_R1_P6_K1_Ch2-Ch1.zen
122780	-1.481141e-04	1.336029e-03	1.036000e-04	20150130_STAG2gfpcf2_Prometa\MitoSys2\Calibration\mEGFPC1H2B_Noc\mEGFP_H2B-mCherry_0_R1_P6_K1_Ch2-Ch1.zen
133020	-3.361622e-04	9.509420e-04	9.325100e-05	20150130_STAG2gfpcf2_Prometa\MitoSys2\Calibration\mEGFPC1H2B_Noc\mEGFP_H2B-mCherry_0_R1_P6_K1_Ch2-Ch1.zen
143260	7.332894e-05	1.058726e-03	8.454600e-05	20150130_STAG2gfpcf2_Prometa\MitoSys2\Calibration\mEGFPC1H2B_Noc\mEGFP_H2B-mCherry_0_R1_P6_K1_Ch2-Ch1.zen
153500	-8.134646e-05	1.319772e-03	7.713400e-05	20150130_STAG2gfpcf2_Prometa\MitoSys2\Calibration\mEGFPC1H2B_Noc\mEGFP_H2B-mCherry_0_R1_P6_K1_Ch2-Ch1.zen
163740	3.048094e-04	8.823621e-04	7.075900e-05	20150130_STAG2gfpcf2_Prometa\MitoSys2\Calibration\mEGFPC1H2B_Noc\mEGFP_H2B-mCherry_0_R1_P6_K1_Ch2-Ch1.zen
173980	-1.519046e-04	8.636026e-04	6.522700e-05	20150130_STAG2gfpcf2_Prometa\MitoSys2\Calibration\mEGFPC1H2B_Noc\mEGFP_H2B-mCherry_0_R1_P6_K1_Ch2-Ch1.zen
184220	-1.649845e-04	1.182144e-03	6.038800e-05	20150130_STAG2gfpcf2_Prometa\MitoSys2\Calibration\mEGFPC1H2B_Noc\mEGFP_H2B-mCherry_0_R1_P6_K1_Ch2-Ch1.zen
194460	5.469611e-04	1.319918e-03	5.612500e-05	20150130_STAG2gfpcf2_Prometa\MitoSys2\Calibration\mEGFPC1H2B_Noc\mEGFP_H2B-mCherry_0_R1_P6_K1_Ch2-Ch1.zen
204700	1.502118e-04	1.001698e-03	5.234500e-05	20150130_STAG2gfpcf2_Prometa\MitoSys2\Calibration\mEGFPC1H2B_Noc\mEGFP_H2B-mCherry_0_R1_P6_K1_Ch2-Ch1.zen
225180	-2.136837e-06	9.860880e-04	4.595400e-05	20150130_STAG2gfpcf2_Prometa\MitoSys2\Calibration\mEGFPC1H2B_Noc\mEGFP_H2B-mCherry_0_R1_P6_K1_Ch2-Ch1.zen
245660	-9.387523e-05	9.001322e-04	4.077300e-05	20150130_STAG2gfpcf2_Prometa\MitoSys2\Calibration\mEGFPC1H2B_Noc\mEGFP_H2B-mCherry_0_R1_P6_K1_Ch2-Ch1.zen
266140	-1.996454e-04	8.076118e-04	3.650200e-05	20150130_STAG2gfpcf2_Prometa\MitoSys2\Calibration\mEGFPC1H2B_Noc\mEGFP_H2B-mCherry_0_R1_P6_K1_Ch2-Ch1.zen
286620	-4.135538e-04	9.785809e-04	3.293100e-05	20150130_STAG2gfpcf2_Prometa\MitoSys2\Calibration\mEGFPC1H2B_Noc\mEGFP_H2B-mCherry_0_R1_P6_K1_Ch2-Ch1.zen
307100	3.416818e-05	9.671884e-04	2.990900e-05	20150130_STAG2gfpcf2_Prometa\MitoSys2\Calibration\mEGFPC1H2B_Noc\mEGFP_H2B-mCherry_0_R1_P6_K1_Ch2-Ch1.zen
327580	-1.479356e-04	9.044527e-04	2.732400e-05	20150130_STAG2gfpcf2_Prometa\MitoSys2\Calibration\mEGFPC1H2B_Noc\mEGFP_H2B-mCherry_0_R1_P6_K1_Ch2-Ch1.zen
348060	-8.897550e-05	8.103762e-04	2.509100e-05	20150130_STAG2gfpcf2_Prometa\MitoSys2\Calibration\mEGFPC1H2B_Noc\mEGFP_H2B-mCherry_0_R1_P6_K1_Ch2-Ch1.zen
368540	-1.604849e-04	1.190190e-03	2.314800e-05	20150130_STAG2gfpcf2_Prometa\MitoSys2\Calibration\mEGFPC1H2B_Noc\mEGFP_H2B-mCherry_0_R1_P6_K1_Ch2-Ch1.zen
389020	-1.903428e-04	1.019822e-03	2.144300e-05	20150130_STAG2gfpcf2_Prometa\MitoSys2\Calibration\mEGFPC1H2B_Noc\mEGFP_H2B-mCherry_0_R1_P6_K1_Ch2-Ch1.zen
409500	-2.845153e-04	6.995712e-04	1.993800e-05	20150130_STAG2gfpcf2_Prometa\MitoSys2\Calibration\mEGFPC1H2B_Noc\mEGFP_H2B-mCherry_0_R1_P6_K1_Ch2-Ch1.zen
450460	-2.336258e-04	7.511733e-04	1.740700e-05	20150130_STAG2gfpcf2_Prometa\MitoSys2\Calibration\mEGFPC1H2B_Noc\mEGFP_H2B-mCherry_0_R1_P6_K1_Ch2-Ch1.zen
491420	-1.161693e-04	6.650053e-04	1.537000e-05	20150130_STAG2gfpcf2_Prometa\MitoSys2\Calibration\mEGFPC1H2B_Noc\mEGFP_H2B-mCherry_0_R1_P6_K1_Ch2-Ch1.zen
532380	-2.527234e-04	6.500971e-04	1.370200e-05	20150130_STAG2gfpcf2_Prometa\MitoSys2\Calibration\mEGFPC1H2B_Noc\mEGFP_H2B-mCherry_0_R1_P6_K1_Ch2-Ch1.zen
573340	-3.707256e-04	8.835137e-04	1.231400e-05	20150130_STAG2gfpcf2_Prometa\MitoSys2\Calibration\mEGFPC1H2B_Noc\mEGFP_H2B-mCherry_0_R1_P6_K1_Ch2-Ch1.zen
614300	1.241968e-04	7.754503e-04	1.114600e-05	20150130_STAG2gfpcf2_Prometa\MitoSys2\Calibration\mEGFPC1H2B_Noc\mEGFP_H2B-mCherry_0_R1_P6_K1_Ch2-Ch1.zen
655260	1.721818e-04	7.723742e-04	1.015100e-05	20150130_STAG2gfpcf2_Prometa\MitoSys2\Calibration\mEGFPC1H2B_Noc\mEGFP_H2B-mCherry_0_R1_P6_K1_Ch2-Ch1.zen
696220	5.548901e-04	6.754455e-04	9.295800e-06	20150130_STAG2gfpcf2_Prometa\MitoSys2\Calibration\mEGFPC1H2B_Noc\mEGFP_H2B-mCherry_0_R1_P6_K1_Ch2-Ch1.zen
737180	1.882022e-04	9.578685e-04	8.553900e-06	20150130_STAG2gfpcf2_Prometa\MitoSys2\Calibration\mEGFPC1H2B_Noc\mEGFP_H2B-mCherry_0_R1_P6_K1_Ch2-Ch1.zen
778140	1.726707e-04	7.605637e-04	7.905600e-06	20150130_STAG2gfpcf2_Prometa\MitoSys2\Calibration\mEGFPC1H2B_Noc\mEGFP_H2B-mCherry_0_R1_P6_K1_Ch2-Ch1.zen
819100	-5.319710e-05	6.969688e-04	7.335000e-06	20150130_STAG2gfpcf2_Prometa\MitoSys2\Calibration\mEGFPC1H2B_Noc\mEGFP_H2B-mCherry_0_R1_P6_K1_Ch2-Ch1.zen
901020	-4.484062e-05	6.170503e-04	6.379800e-06	20150130_STAG2gfpcf2_Prometa\MitoSys2\Calibration\mEGFPC1H2B_Noc\mEGFP_H2B-mCherry_0_R1_P6_K1_Ch2-Ch1.zen
982940	1.208415e-04	7.170703e-04	5.615000e-06	20150130_STAG2gfpcf2_Prometa\MitoSys2\Calibration\mEGFPC1H2B_Noc\mEGFP_H2B-mCherry_0_R1_P6_K1_Ch2-Ch1.zen
1064860	-3.165561e-05	6.143752e-04	4.991200e-06	20150130_STAG2gfpcf2_Prometa\MitoSys2\Calibration\mEGFPC1H2B_Noc\mEGFP_H2B-mCherry_0_R1_P6_K1_Ch2-Ch1.zen
1146780	-2.496525e-04	5.462607e-04	4.474700e-06	20150130_STAG2gfpcf2_Prometa\MitoSys2\Calibration\mEGFPC1H2B_Noc\mEGFP_H2B-mCherry_0_R1_P6_K1_Ch2-Ch1.zen
1228700	-1.693966e-04	5.853494e-04	4.041300e-06	20150130_STAG2gfpcf2_Prometa\MitoSys2\Calibration\mEGFPC1H2B_Noc\mEGFP_H2B-mCherry_0_R1_P6_K1_Ch2-Ch1.zen
1310620	-1.119172e-04	5.709988e-04	3.673400e-06	20150130_STAG2gfpcf2_Prometa\MitoSys2\Calibration\mEGFPC1H2B_Noc\mEGFP_H2B-mCherry_0_R1_P6_K1_Ch2-Ch1.zen
1392540	-2.067663e-05	7.220618e-04	3.358000e-06	20150130_STAG2gfpcf2_Prometa\MitoSys2\Calibration\mEGFPC1H2B_Noc\mEGFP_H2B-mCherry_0_R1_P6_K1_Ch2-Ch1.zen
1474460	-3.461296e-04	7.941746e-04	3.085200e-06	20150130_STAG2gfpcf2_Prometa\MitoSys2\Calibration\mEGFPC1H2B_Noc\mEGFP_H2B-mCherry_0_R1_P6_K1_Ch2-Ch1.zen
1556380	-4.507949e-05	4.242888e-04	2.847300e-06	20150130_STAG2gfpcf2_Prometa\MitoSys2\Calibration\mEGFPC1H2B_Noc\mEGFP_H2B-mCherry_0_R1_P6_K1_Ch2-Ch1.zen
10	5.588846e-02	4.216723e-03	5.519600e-02	20150130_STAG2gfpcf2_Prometa\MitoSys2\Calibration\mEGFPC1H2B_Noc\mEGFP_H2B-mCherry_0_R1_P7_K1_Ch2-Ch1.zen
20	5.205249e-02	3.562588e-03	5.275300e-02	20150130_STAG2gfpcf2_Prometa\MitoSys2\Calibration\mEGFPC1H2B_Noc\mEGFP_H2B-mCherry_0_R1_P7_K1_Ch2-Ch1.zen
30	5.253479e-02	5.119561e-03	5.053000e-02	20150130_STAG2gfpcf2_Prometa\MitoSys2\Calibration\mEGFPC1H2B_Noc\mEGFP_H2B-mCherry_0_R1_P7_K1_Ch2-Ch1.zen
40	4.701807e-02	5.400194e-03	4.849900e-02	20150130_STAG2gfpcf2_Prometa\MitoSys2\Calibration\mEGFPC1H2B_Noc\mEGFP_H2B-mCherry_0_R1_P7_K1_Ch2-Ch1.zen
50	4.544595e-02	4.936295e-03	4.663800e-02	20150130_STAG2gfpcf2_Prometa\MitoSys2\Calibration\mEGFPC1H2B_Noc\mEGFP_H2B-mCherry_0_R1_P7_K1_Ch2-Ch1.zen
60	4.503373e-02	4.253797e-03	4.492800e-02	20150130_STAG2gfpcf2_Prometa\MitoSys2\Calibration\mEGFPC1H2B_Noc\mEGFP_H2B-mCherry_0_R1_P7_K1_Ch2-Ch1.zen
70	4.207647e-02	5.850502e-03	4.335200e-02	20150130_STAG2gfpcf2_Prometa\MitoSys2\Calibration\mEGFPC1H2B_Noc\mEGFP_H2B-mCherry_0_R1_P7_K1_Ch2-Ch1.zen
80	4.336716e-02	4.993825e-03	4.189500e-02	20150130_STAG2gfpcf2_Prometa\MitoSys2\Calibration\mEGFPC1H2B_Noc\mEGFP_H2B-mCherry_0_R1_P7_K1_Ch2-Ch1.zen
90	3.986837e-02	4.180710e-03	4.054500e-02	20150130_STAG2gfpcf2_Prometa\MitoSys2\Calibration\mEGFPC1H2B_Noc\mEGFP_H2B-mCherry_0_R1_P7_K1_Ch2-Ch1.zen
100	3.985974e-02	2.736661e-03	3.929100e-02	20150130_STAG2gfpcf2_Prometa\MitoSys2\Calibration\mEGFPC1H2B_Noc\mEGFP_H2B-mCherry_0_R1_P7_K1_Ch2-Ch1.zen
120	3.698063e-02	3.925982e-03	3.703300e-02	20150130_STAG2gfpcf2_Prometa\MitoSys2\Calibration\mEGFPC1H2B_Noc\mEGFP_H2B-mCherry_0_R1_P7_K1_Ch2-Ch1.zen
140	3.586369e-02	3.613868e-03	3.505700e-02	20150130_STAG2gfpcf2_Prometa\MitoSys2\Calibration\mEGFPC1H2B_Noc\mEGFP_H2B-mCherry_0_R1_P7_K1_Ch2-Ch1.zen
160	3.313444e-02	4.271166e-03	3.331300e-02	20150130_STAG2gfpcf2_Prometa\MitoSys2\Calibration\mEGFPC1H2B_Noc\mEGFP_H2B-mCherry_0_R1_P7_K1_Ch2-Ch1.zen
180	3.167676e-02	4.331411e-03	3.176100e-02	20150130_STAG2gfpcf2_Prometa\MitoSys2\Calibration\mEGFPC1H2B_Noc\mEGFP_H2B-mCherry_0_R1_P7_K1_Ch2-Ch1.zen
200	2.977143e-02	4.056104e-03	3.037000e-02	20150130_STAG2gfpcf2_Prometa\MitoSys2\Calibration\mEGFPC1H2B_Noc\mEGFP_H2B-mCherry_0_R1_P7_K1_Ch2-Ch1.zen
220	2.989286e-02	3.782573e-03	2.911500e-02	20150130_STAG2gfpcf2_Prometa\MitoSys2\Calibration\mEGFPC1H2B_Noc\mEGFP_H2B-mCherry_0_R1_P7_K1_Ch2-Ch1.zen
240	2.804688e-02	3.445281e-03	2.797600e-02	20150130_STAG2gfpcf2_Prometa\MitoSys2\Calibration\mEGFPC1H2B_Noc\mEGFP_H2B-mCherry_0_R1_P7_K1_Ch2-Ch1.zen
260	2.810545e-02	2.449988e-03	2.693600e-02	20150130_STAG2gfpcf2_Prometa\MitoSys2\Calibration\mEGFPC1H2B_Noc\mEGFP_H2B-mCherry_0_R1_P7_K1_Ch2-Ch1.zen
280	2.443544e-02	3.552427e-03	2.598200e-02	20150130_STAG2gfpcf2_Prometa\MitoSys2\Calibration\mEGFPC1H2B_Noc\mEGFP_H2B-mCherry_0_R1_P7_K1_Ch2-Ch1.zen
300	2.478391e-02	2.340618e-03	2.510300e-02	20150130_STAG2gfpcf2_Prometa\MitoSys2\Calibration\mEGFPC1H2B_Noc\mEGFP_H2B-mCherry_0_R1_P7_K1_Ch2-Ch1.zen
340	2.336442e-02	3.193876e-03	2.353400e-02	20150130_STAG2gfpcf2_Prometa\MitoSys2\Calibration\mEGFPC1H2B_Noc\mEGFP_H2B-mCherry_0_R1_P7_K1_Ch2-Ch1.zen
380	2.276639e-02	2.464999e-03	2.217200e-02	20150130_STAG2gfpcf2_Prometa\MitoSys2\Calibration\mEGFPC1H2B_Noc\mEGFP_H2B-mCherry_0_R1_P7_K1_Ch2-Ch1.zen
420	2.143897e-02	2.551253e-03	2.097400e-02	20150130_STAG2gfpcf2_Prometa\MitoSys2\Calibration\mEGFPC1H2B_Noc\mEGFP_H2B-mCherry_0_R1_P7_K1_Ch2-Ch1.zen
460	2.012299e-02	2.574208e-03	1.991100e-02	20150130_STAG2gfpcf2_Prometa\MitoSys2\Calibration\mEGFPC1H2B_Noc\mEGFP_H2B-mCherry_0_R1_P7_K1_Ch2-Ch1.zen
500	1.886227e-02	2.222752e-03	1.895900e-02	20150130_STAG2gfpcf2_Prometa\MitoSys2\Calibration\mEGFPC1H2B_Noc\mEGFP_H2B-mCherry_0_R1_P7_K1_Ch2-Ch1.zen
540	1.830069e-02	2.503661e-03	1.810200e-02	20150130_STAG2gfpcf2_Prometa\MitoSys2\Calibration\mEGFPC1H2B_Noc\mEGFP_H2B-mCherry_0_R1_P7_K1_Ch2-Ch1.zen
580	1.778282e-02	3.054094e-03	1.732400e-02	20150130_STAG2gfpcf2_Prometa\MitoSys2\Calibration\mEGFPC1H2B_Noc\mEGFP_H2B-mCherry_0_R1_P7_K1_Ch2-Ch1.zen
620	1.676647e-02	2.453156e-03	1.661500e-02	20150130_STAG2gfpcf2_Prometa\MitoSys2\Calibration\mEGFPC1H2B_Noc\mEGFP_H2B-mCherry_0_R1_P7_K1_Ch2-Ch1.zen
660	1.671970e-02	1.907167e-03	1.596600e-02	20150130_STAG2gfpcf2_Prometa\MitoSys2\Calibration\mEGFPC1H2B_Noc\mEGFP_H2B-mCherry_0_R1_P7_K1_Ch2-Ch1.zen
700	1.502523e-02	2.156390e-03	1.536900e-02	20150130_STAG2gfpcf2_Prometa\MitoSys2\Calibration\mEGFPC1H2B_Noc\mEGFP_H2B-mCherry_0_R1_P7_K1_Ch2-Ch1.zen
780	1.434674e-02	1.744145e-03	1.430800e-02	20150130_STAG2gfpcf2_Prometa\MitoSys2\Calibration\mEGFPC1H2B_Noc\mEGFP_H2B-mCherry_0_R1_P7_K1_Ch2-Ch1.zen
860	1.312500e-02	1.857820e-03	1.339400e-02	20150130_STAG2gfpcf2_Prometa\MitoSys2\Calibration\mEGFPC1H2B_Noc\mEGFP_H2B-mCherry_0_R1_P7_K1_Ch2-Ch1.zen
940	1.248613e-02	1.872804e-03	1.259700e-02	20150130_STAG2gfpcf2_Prometa\MitoSys2\Calibration\mEGFPC1H2B_Noc\mEGFP_H2B-mCherry_0_R1_P7_K1_Ch2-Ch1.zen
1020	1.139204e-02	2.275514e-03	1.189700e-02	20150130_STAG2gfpcf2_Prometa\MitoSys2\Calibration\mEGFPC1H2B_Noc\mEGFP_H2B-mCherry_0_R1_P7_K1_Ch2-Ch1.zen
1100	1.092627e-02	2.120587e-03	1.127600e-02	20150130_STAG2gfpcf2_Prometa\MitoSys2\Calibration\mEGFPC1H2B_Noc\mEGFP_H2B-mCherry_0_R1_P7_K1_Ch2-Ch1.zen
1180	1.082858e-02	2.640961e-03	1.072200e-02	20150130_STAG2gfpcf2_Prometa\MitoSys2\Calibration\mEGFPC1H2B_Noc\mEGFP_H2B-mCherry_0_R1_P7_K1_Ch2-Ch1.zen
1260	9.689231e-03	2.417658e-03	1.022500e-02	20150130_STAG2gfpcf2_Prometa\MitoSys2\Calibration\mEGFPC1H2B_Noc\mEGFP_H2B-mCherry_0_R1_P7_K1_Ch2-Ch1.zen
1340	8.876867e-03	1.926297e-03	9.775900e-03	20150130_STAG2gfpcf2_Prometa\MitoSys2\Calibration\mEGFPC1H2B_Noc\mEGFP_H2B-mCherry_0_R1_P7_K1_Ch2-Ch1.zen
1420	9.421229e-03	2.931544e-03	9.368400e-03	20150130_STAG2gfpcf2_Prometa\MitoSys2\Calibration\mEGFPC1H2B_Noc\mEGFP_H2B-mCherry_0_R1_P7_K1_Ch2-Ch1.zen
1500	8.355388e-03	2.490939e-03	8.997000e-03	20150130_STAG2gfpcf2_Prometa\MitoSys2\Calibration\mEGFPC1H2B_Noc\mEGFP_H2B-mCherry_0_R1_P7_K1_Ch2-Ch1.zen
1660	7.967353e-03	2.466104e-03	8.344800e-03	20150130_STAG2gfpcf2_Prometa\MitoSys2\Calibration\mEGFPC1H2B_Noc\mEGFP_H2B-mCherry_0_R1_P7_K1_Ch2-Ch1.zen
1820	7.754754e-03	2.107895e-03	7.790500e-03	20150130_STAG2gfpcf2_Prometa\MitoSys2\Calibration\mEGFPC1H2B_Noc\mEGFP_H2B-mCherry_0_R1_P7_K1_Ch2-Ch1.zen
1980	7.284953e-03	2.557308e-03	7.313500e-03	20150130_STAG2gfpcf2_Prometa\MitoSys2\Calibration\mEGFPC1H2B_Noc\mEGFP_H2B-mCherry_0_R1_P7_K1_Ch2-Ch1.zen
2140	7.113451e-03	2.080254e-03	6.898700e-03	20150130_STAG2gfpcf2_Prometa\MitoSys2\Calibration\mEGFPC1H2B_Noc\mEGFP_H2B-mCherry_0_R1_P7_K1_Ch2-Ch1.zen
2300	6.632499e-03	2.073372e-03	6.534600e-03	20150130_STAG2gfpcf2_Prometa\MitoSys2\Calibration\mEGFPC1H2B_Noc\mEGFP_H2B-mCherry_0_R1_P7_K1_Ch2-Ch1.zen
2460	6.790988e-03	2.019070e-03	6.212400e-03	20150130_STAG2gfpcf2_Prometa\MitoSys2\Calibration\mEGFPC1H2B_Noc\mEGFP_H2B-mCherry_0_R1_P7_K1_Ch2-Ch1.zen
2620	6.608165e-03	1.847446e-03	5.925100e-03	20150130_STAG2gfpcf2_Prometa\MitoSys2\Calibration\mEGFPC1H2B_Noc\mEGFP_H2B-mCherry_0_R1_P7_K1_Ch2-Ch1.zen
2780	6.139243e-03	1.980207e-03	5.667300e-03	20150130_STAG2gfpcf2_Prometa\MitoSys2\Calibration\mEGFPC1H2B_Noc\mEGFP_H2B-mCherry_0_R1_P7_K1_Ch2-Ch1.zen
2940	5.635399e-03	1.818962e-03	5.434700e-03	20150130_STAG2gfpcf2_Prometa\MitoSys2\Calibration\mEGFPC1H2B_Noc\mEGFP_H2B-mCherry_0_R1_P7_K1_Ch2-Ch1.zen
3100	5.363110e-03	1.989930e-03	5.223600e-03	20150130_STAG2gfpcf2_Prometa\MitoSys2\Calibration\mEGFPC1H2B_Noc\mEGFP_H2B-mCherry_0_R1_P7_K1_Ch2-Ch1.zen
3420	4.994266e-03	2.279988e-03	4.855000e-03	20150130_STAG2gfpcf2_Prometa\MitoSys2\Calibration\mEGFPC1H2B_Noc\mEGFP_H2B-mCherry_0_R1_P7_K1_Ch2-Ch1.zen
3740	4.570336e-03	2.351701e-03	4.543400e-03	20150130_STAG2gfpcf2_Prometa\MitoSys2\Calibration\mEGFPC1H2B_Noc\mEGFP_H2B-mCherry_0_R1_P7_K1_Ch2-Ch1.zen
4060	4.259731e-03	2.259452e-03	4.276400e-03	20150130_STAG2gfpcf2_Prometa\MitoSys2\Calibration\mEGFPC1H2B_Noc\mEGFP_H2B-mCherry_0_R1_P7_K1_Ch2-Ch1.zen
4380	3.814266e-03	2.134054e-03	4.044500e-03	20150130_STAG2gfpcf2_Prometa\MitoSys2\Calibration\mEGFPC1H2B_Noc\mEGFP_H2B-mCherry_0_R1_P7_K1_Ch2-Ch1.zen
4700	3.511698e-03	2.037450e-03	3.841100e-03	20150130_STAG2gfpcf2_Prometa\MitoSys2\Calibration\mEGFPC1H2B_Noc\mEGFP_H2B-mCherry_0_R1_P7_K1_Ch2-Ch1.zen
5020	3.432161e-03	1.567719e-03	3.660900e-03	20150130_STAG2gfpcf2_Prometa\MitoSys2\Calibration\mEGFPC1H2B_Noc\mEGFP_H2B-mCherry_0_R1_P7_K1_Ch2-Ch1.zen
5340	3.554634e-03	1.971208e-03	3.500000e-03	20150130_STAG2gfpcf2_Prometa\MitoSys2\Calibration\mEGFPC1H2B_Noc\mEGFP_H2B-mCherry_0_R1_P7_K1_Ch2-Ch1.zen
5660	3.466837e-03	1.695946e-03	3.355100e-03	20150130_STAG2gfpcf2_Prometa\MitoSys2\Calibration\mEGFPC1H2B_Noc\mEGFP_H2B-mCherry_0_R1_P7_K1_Ch2-Ch1.zen
5980	3.311159e-03	1.655150e-03	3.223800e-03	20150130_STAG2gfpcf2_Prometa\MitoSys2\Calibration\mEGFPC1H2B_Noc\mEGFP_H2B-mCherry_0_R1_P7_K1_Ch2-Ch1.zen
6300	3.290008e-03	1.332497e-03	3.104000e-03	20150130_STAG2gfpcf2_Prometa\MitoSys2\Calibration\mEGFPC1H2B_Noc\mEGFP_H2B-mCherry_0_R1_P7_K1_Ch2-Ch1.zen
6940	2.846539e-03	1.346438e-03	2.893000e-03	20150130_STAG2gfpcf2_Prometa\MitoSys2\Calibration\mEGFPC1H2B_Noc\mEGFP_H2B-mCherry_0_R1_P7_K1_Ch2-Ch1.zen
7580	2.543376e-03	1.821832e-03	2.712100e-03	20150130_STAG2gfpcf2_Prometa\MitoSys2\Calibration\mEGFPC1H2B_Noc\mEGFP_H2B-mCherry_0_R1_P7_K1_Ch2-Ch1.zen
8220	2.619971e-03	1.531235e-03	2.554600e-03	20150130_STAG2gfpcf2_Prometa\MitoSys2\Calibration\mEGFPC1H2B_Noc\mEGFP_H2B-mCherry_0_R1_P7_K1_Ch2-Ch1.zen
8860	2.359272e-03	1.503519e-03	2.415400e-03	20150130_STAG2gfpcf2_Prometa\MitoSys2\Calibration\mEGFPC1H2B_Noc\mEGFP_H2B-mCherry_0_R1_P7_K1_Ch2-Ch1.zen
9500	2.591898e-03	1.561174e-03	2.291000e-03	20150130_STAG2gfpcf2_Prometa\MitoSys2\Calibration\mEGFPC1H2B_Noc\mEGFP_H2B-mCherry_0_R1_P7_K1_Ch2-Ch1.zen
10140	2.289950e-03	1.145412e-03	2.178800e-03	20150130_STAG2gfpcf2_Prometa\MitoSys2\Calibration\mEGFPC1H2B_Noc\mEGFP_H2B-mCherry_0_R1_P7_K1_Ch2-Ch1.zen
10780	2.122575e-03	1.200618e-03	2.076600e-03	20150130_STAG2gfpcf2_Prometa\MitoSys2\Calibration\mEGFPC1H2B_Noc\mEGFP_H2B-mCherry_0_R1_P7_K1_Ch2-Ch1.zen
11420	2.295321e-03	1.528483e-03	1.983000e-03	20150130_STAG2gfpcf2_Prometa\MitoSys2\Calibration\mEGFPC1H2B_Noc\mEGFP_H2B-mCherry_0_R1_P7_K1_Ch2-Ch1.zen
12060	1.333806e-03	1.257549e-03	1.896700e-03	20150130_STAG2gfpcf2_Prometa\MitoSys2\Calibration\mEGFPC1H2B_Noc\mEGFP_H2B-mCherry_0_R1_P7_K1_Ch2-Ch1.zen
12700	1.821503e-03	1.260912e-03	1.816700e-03	20150130_STAG2gfpcf2_Prometa\MitoSys2\Calibration\mEGFPC1H2B_Noc\mEGFP_H2B-mCherry_0_R1_P7_K1_Ch2-Ch1.zen
13980	1.520342e-03	1.169200e-03	1.672600e-03	20150130_STAG2gfpcf2_Prometa\MitoSys2\Calibration\mEGFPC1H2B_Noc\mEGFP_H2B-mCherry_0_R1_P7_K1_Ch2-Ch1.zen
15260	1.622918e-03	1.266522e-03	1.546000e-03	20150130_STAG2gfpcf2_Prometa\MitoSys2\Calibration\mEGFPC1H2B_Noc\mEGFP_H2B-mCherry_0_R1_P7_K1_Ch2-Ch1.zen
16540	1.605386e-03	1.593264e-03	1.433700e-03	20150130_STAG2gfpcf2_Prometa\MitoSys2\Calibration\mEGFPC1H2B_Noc\mEGFP_H2B-mCherry_0_R1_P7_K1_Ch2-Ch1.zen
17820	1.291907e-03	1.932297e-03	1.333100e-03	20150130_STAG2gfpcf2_Prometa\MitoSys2\Calibration\mEGFPC1H2B_Noc\mEGFP_H2B-mCherry_0_R1_P7_K1_Ch2-Ch1.zen
19100	1.245056e-03	1.662500e-03	1.242600e-03	20150130_STAG2gfpcf2_Prometa\MitoSys2\Calibration\mEGFPC1H2B_Noc\mEGFP_H2B-mCherry_0_R1_P7_K1_Ch2-Ch1.zen
20380	1.348202e-03	1.324415e-03	1.160800e-03	20150130_STAG2gfpcf2_Prometa\MitoSys2\Calibration\mEGFPC1H2B_Noc\mEGFP_H2B-mCherry_0_R1_P7_K1_Ch2-Ch1.zen
21660	9.379050e-04	1.461374e-03	1.086400e-03	20150130_STAG2gfpcf2_Prometa\MitoSys2\Calibration\mEGFPC1H2B_Noc\mEGFP_H2B-mCherry_0_R1_P7_K1_Ch2-Ch1.zen
22940	6.966591e-04	1.364727e-03	1.018700e-03	20150130_STAG2gfpcf2_Prometa\MitoSys2\Calibration\mEGFPC1H2B_Noc\mEGFP_H2B-mCherry_0_R1_P7_K1_Ch2-Ch1.zen
24220	5.836170e-04	9.978680e-04	9.569100e-04	20150130_STAG2gfpcf2_Prometa\MitoSys2\Calibration\mEGFPC1H2B_Noc\mEGFP_H2B-mCherry_0_R1_P7_K1_Ch2-Ch1.zen
25500	9.947276e-04	9.403630e-04	9.002900e-04	20150130_STAG2gfpcf2_Prometa\MitoSys2\Calibration\mEGFPC1H2B_Noc\mEGFP_H2B-mCherry_0_R1_P7_K1_Ch2-Ch1.zen
28060	1.345743e-03	1.355504e-03	8.005700e-04	20150130_STAG2gfpcf2_Prometa\MitoSys2\Calibration\mEGFPC1H2B_Noc\mEGFP_H2B-mCherry_0_R1_P7_K1_Ch2-Ch1.zen
30620	8.099579e-04	1.444366e-03	7.159300e-04	20150130_STAG2gfpcf2_Prometa\MitoSys2\Calibration\mEGFPC1H2B_Noc\mEGFP_H2B-mCherry_0_R1_P7_K1_Ch2-Ch1.zen
33180	9.270863e-04	1.149753e-03	6.436000e-04	20150130_STAG2gfpcf2_Prometa\MitoSys2\Calibration\mEGFPC1H2B_Noc\mEGFP_H2B-mCherry_0_R1_P7_K1_Ch2-Ch1.zen
35740	9.237936e-04	1.302224e-03	5.813900e-04	20150130_STAG2gfpcf2_Prometa\MitoSys2\Calibration\mEGFPC1H2B_Noc\mEGFP_H2B-mCherry_0_R1_P7_K1_Ch2-Ch1.zen
38300	8.837722e-04	1.400023e-03	5.275500e-04	20150130_STAG2gfpcf2_Prometa\MitoSys2\Calibration\mEGFPC1H2B_Noc\mEGFP_H2B-mCherry_0_R1_P7_K1_Ch2-Ch1.zen
40860	2.945453e-04	1.277014e-03	4.807000e-04	20150130_STAG2gfpcf2_Prometa\MitoSys2\Calibration\mEGFPC1H2B_Noc\mEGFP_H2B-mCherry_0_R1_P7_K1_Ch2-Ch1.zen
43420	5.956063e-05	1.481946e-03	4.397100e-04	20150130_STAG2gfpcf2_Prometa\MitoSys2\Calibration\mEGFPC1H2B_Noc\mEGFP_H2B-mCherry_0_R1_P7_K1_Ch2-Ch1.zen
45980	-9.530402e-06	1.089546e-03	4.036700e-04	20150130_STAG2gfpcf2_Prometa\MitoSys2\Calibration\mEGFPC1H2B_Noc\mEGFP_H2B-mCherry_0_R1_P7_K1_Ch2-Ch1.zen
48540	-1.221134e-04	1.138129e-03	3.718200e-04	20150130_STAG2gfpcf2_Prometa\MitoSys2\Calibration\mEGFPC1H2B_Noc\mEGFP_H2B-mCherry_0_R1_P7_K1_Ch2-Ch1.zen
51100	-1.537093e-05	1.185307e-03	3.435600e-04	20150130_STAG2gfpcf2_Prometa\MitoSys2\Calibration\mEGFPC1H2B_Noc\mEGFP_H2B-mCherry_0_R1_P7_K1_Ch2-Ch1.zen
56220	1.458724e-04	1.051020e-03	2.958300e-04	20150130_STAG2gfpcf2_Prometa\MitoSys2\Calibration\mEGFPC1H2B_Noc\mEGFP_H2B-mCherry_0_R1_P7_K1_Ch2-Ch1.zen
61340	-1.146547e-04	9.296285e-04	2.573500e-04	20150130_STAG2gfpcf2_Prometa\MitoSys2\Calibration\mEGFPC1H2B_Noc\mEGFP_H2B-mCherry_0_R1_P7_K1_Ch2-Ch1.zen
66460	2.525134e-04	1.103481e-03	2.258800e-04	20150130_STAG2gfpcf2_Prometa\MitoSys2\Calibration\mEGFPC1H2B_Noc\mEGFP_H2B-mCherry_0_R1_P7_K1_Ch2-Ch1.zen
71580	5.812080e-04	1.141822e-03	1.998400e-04	20150130_STAG2gfpcf2_Prometa\MitoSys2\Calibration\mEGFPC1H2B_Noc\mEGFP_H2B-mCherry_0_R1_P7_K1_Ch2-Ch1.zen
76700	4.964383e-04	1.162173e-03	1.780400e-04	20150130_STAG2gfpcf2_Prometa\MitoSys2\Calibration\mEGFPC1H2B_Noc\mEGFP_H2B-mCherry_0_R1_P7_K1_Ch2-Ch1.zen
81820	5.542579e-04	1.132279e-03	1.596200e-04	20150130_STAG2gfpcf2_Prometa\MitoSys2\Calibration\mEGFPC1H2B_Noc\mEGFP_H2B-mCherry_0_R1_P7_K1_Ch2-Ch1.zen
86940	1.432517e-04	1.355574e-03	1.439200e-04	20150130_STAG2gfpcf2_Prometa\MitoSys2\Calibration\mEGFPC1H2B_Noc\mEGFP_H2B-mCherry_0_R1_P7_K1_Ch2-Ch1.zen
92060	1.016593e-04	1.280331e-03	1.304200e-04	20150130_STAG2gfpcf2_Prometa\MitoSys2\Calibration\mEGFPC1H2B_Noc\mEGFP_H2B-mCherry_0_R1_P7_K1_Ch2-Ch1.zen
97180	-1.560972e-04	9.912515e-04	1.187400e-04	20150130_STAG2gfpcf2_Prometa\MitoSys2\Calibration\mEGFPC1H2B_Noc\mEGFP_H2B-mCherry_0_R1_P7_K1_Ch2-Ch1.zen
102300	5.874985e-05	8.541448e-04	1.085600e-04	20150130_STAG2gfpcf2_Prometa\MitoSys2\Calibration\mEGFPC1H2B_Noc\mEGFP_H2B-mCherry_0_R1_P7_K1_Ch2-Ch1.zen
112540	5.302695e-04	1.129698e-03	9.177700e-05	20150130_STAG2gfpcf2_Prometa\MitoSys2\Calibration\mEGFPC1H2B_Noc\mEGFP_H2B-mCherry_0_R1_P7_K1_Ch2-Ch1.zen
122780	6.362808e-04	1.058375e-03	7.861400e-05	20150130_STAG2gfpcf2_Prometa\MitoSys2\Calibration\mEGFPC1H2B_Noc\mEGFP_H2B-mCherry_0_R1_P7_K1_Ch2-Ch1.zen
133020	1.311711e-04	1.050584e-03	6.810300e-05	20150130_STAG2gfpcf2_Prometa\MitoSys2\Calibration\mEGFPC1H2B_Noc\mEGFP_H2B-mCherry_0_R1_P7_K1_Ch2-Ch1.zen
143260	1.796582e-04	9.329782e-04	5.957900e-05	20150130_STAG2gfpcf2_Prometa\MitoSys2\Calibration\mEGFPC1H2B_Noc\mEGFP_H2B-mCherry_0_R1_P7_K1_Ch2-Ch1.zen
153500	6.472657e-05	1.017786e-03	5.257400e-05	20150130_STAG2gfpcf2_Prometa\MitoSys2\Calibration\mEGFPC1H2B_Noc\mEGFP_H2B-mCherry_0_R1_P7_K1_Ch2-Ch1.zen
163740	-2.677021e-06	9.957044e-04	4.674800e-05	20150130_STAG2gfpcf2_Prometa\MitoSys2\Calibration\mEGFPC1H2B_Noc\mEGFP_H2B-mCherry_0_R1_P7_K1_Ch2-Ch1.zen
173980	-2.707509e-04	1.035558e-03	4.185300e-05	20150130_STAG2gfpcf2_Prometa\MitoSys2\Calibration\mEGFPC1H2B_Noc\mEGFP_H2B-mCherry_0_R1_P7_K1_Ch2-Ch1.zen
184220	6.403889e-06	8.040923e-04	3.770000e-05	20150130_STAG2gfpcf2_Prometa\MitoSys2\Calibration\mEGFPC1H2B_Noc\mEGFP_H2B-mCherry_0_R1_P7_K1_Ch2-Ch1.zen
194460	9.817821e-05	6.132093e-04	3.414800e-05	20150130_STAG2gfpcf2_Prometa\MitoSys2\Calibration\mEGFPC1H2B_Noc\mEGFP_H2B-mCherry_0_R1_P7_K1_Ch2-Ch1.zen
204700	3.009707e-05	7.524080e-04	3.108700e-05	20150130_STAG2gfpcf2_Prometa\MitoSys2\Calibration\mEGFPC1H2B_Noc\mEGFP_H2B-mCherry_0_R1_P7_K1_Ch2-Ch1.zen
225180	1.317968e-04	1.041862e-03	2.610900e-05	20150130_STAG2gfpcf2_Prometa\MitoSys2\Calibration\mEGFPC1H2B_Noc\mEGFP_H2B-mCherry_0_R1_P7_K1_Ch2-Ch1.zen
245660	-5.151034e-05	9.327414e-04	2.227000e-05	20150130_STAG2gfpcf2_Prometa\MitoSys2\Calibration\mEGFPC1H2B_Noc\mEGFP_H2B-mCherry_0_R1_P7_K1_Ch2-Ch1.zen
266140	-2.895982e-04	7.794186e-04	1.924700e-05	20150130_STAG2gfpcf2_Prometa\MitoSys2\Calibration\mEGFPC1H2B_Noc\mEGFP_H2B-mCherry_0_R1_P7_K1_Ch2-Ch1.zen
286620	-4.051747e-04	9.993995e-04	1.682300e-05	20150130_STAG2gfpcf2_Prometa\MitoSys2\Calibration\mEGFPC1H2B_Noc\mEGFP_H2B-mCherry_0_R1_P7_K1_Ch2-Ch1.zen
307100	-2.375823e-04	1.010248e-03	1.485000e-05	20150130_STAG2gfpcf2_Prometa\MitoSys2\Calibration\mEGFPC1H2B_Noc\mEGFP_H2B-mCherry_0_R1_P7_K1_Ch2-Ch1.zen
327580	1.131770e-05	8.135192e-04	1.322100e-05	20150130_STAG2gfpcf2_Prometa\MitoSys2\Calibration\mEGFPC1H2B_Noc\mEGFP_H2B-mCherry_0_R1_P7_K1_Ch2-Ch1.zen
348060	-4.154469e-04	9.588055e-04	1.186100e-05	20150130_STAG2gfpcf2_Prometa\MitoSys2\Calibration\mEGFPC1H2B_Noc\mEGFP_H2B-mCherry_0_R1_P7_K1_Ch2-Ch1.zen
368540	-1.720385e-04	9.777479e-04	1.071200e-05	20150130_STAG2gfpcf2_Prometa\MitoSys2\Calibration\mEGFPC1H2B_Noc\mEGFP_H2B-mCherry_0_R1_P7_K1_Ch2-Ch1.zen
389020	-1.826694e-05	9.290175e-04	9.732900e-06	20150130_STAG2gfpcf2_Prometa\MitoSys2\Calibration\mEGFPC1H2B_Noc\mEGFP_H2B-mCherry_0_R1_P7_K1_Ch2-Ch1.zen
409500	-8.711068e-05	7.472036e-04	8.890800e-06	20150130_STAG2gfpcf2_Prometa\MitoSys2\Calibration\mEGFPC1H2B_Noc\mEGFP_H2B-mCherry_0_R1_P7_K1_Ch2-Ch1.zen
450460	4.345302e-05	7.627457e-04	7.523800e-06	20150130_STAG2gfpcf2_Prometa\MitoSys2\Calibration\mEGFPC1H2B_Noc\mEGFP_H2B-mCherry_0_R1_P7_K1_Ch2-Ch1.zen
491420	-1.583816e-04	6.253104e-04	6.469300e-06	20150130_STAG2gfpcf2_Prometa\MitoSys2\Calibration\mEGFPC1H2B_Noc\mEGFP_H2B-mCherry_0_R1_P7_K1_Ch2-Ch1.zen
532380	-8.447481e-06	9.897748e-04	5.637200e-06	20150130_STAG2gfpcf2_Prometa\MitoSys2\Calibration\mEGFPC1H2B_Noc\mEGFP_H2B-mCherry_0_R1_P7_K1_Ch2-Ch1.zen
573340	2.123146e-05	6.538589e-04	4.967600e-06	20150130_STAG2gfpcf2_Prometa\MitoSys2\Calibration\mEGFPC1H2B_Noc\mEGFP_H2B-mCherry_0_R1_P7_K1_Ch2-Ch1.zen
614300	-6.087488e-05	6.279991e-04	4.419800e-06	20150130_STAG2gfpcf2_Prometa\MitoSys2\Calibration\mEGFPC1H2B_Noc\mEGFP_H2B-mCherry_0_R1_P7_K1_Ch2-Ch1.zen
655260	-6.391202e-05	7.582672e-04	3.965200e-06	20150130_STAG2gfpcf2_Prometa\MitoSys2\Calibration\mEGFPC1H2B_Noc\mEGFP_H2B-mCherry_0_R1_P7_K1_Ch2-Ch1.zen
696220	-4.085696e-05	7.517742e-04	3.583200e-06	20150130_STAG2gfpcf2_Prometa\MitoSys2\Calibration\mEGFPC1H2B_Noc\mEGFP_H2B-mCherry_0_R1_P7_K1_Ch2-Ch1.zen
737180	-3.320532e-04	7.147052e-04	3.258600e-06	20150130_STAG2gfpcf2_Prometa\MitoSys2\Calibration\mEGFPC1H2B_Noc\mEGFP_H2B-mCherry_0_R1_P7_K1_Ch2-Ch1.zen
778140	6.723732e-05	8.296574e-04	2.980100e-06	20150130_STAG2gfpcf2_Prometa\MitoSys2\Calibration\mEGFPC1H2B_Noc\mEGFP_H2B-mCherry_0_R1_P7_K1_Ch2-Ch1.zen
819100	2.181046e-05	5.922436e-04	2.739100e-06	20150130_STAG2gfpcf2_Prometa\MitoSys2\Calibration\mEGFPC1H2B_Noc\mEGFP_H2B-mCherry_0_R1_P7_K1_Ch2-Ch1.zen
901020	-8.919016e-05	4.777442e-04	2.344200e-06	20150130_STAG2gfpcf2_Prometa\MitoSys2\Calibration\mEGFPC1H2B_Noc\mEGFP_H2B-mCherry_0_R1_P7_K1_Ch2-Ch1.zen
982940	9.911889e-05	6.797732e-04	2.035900e-06	20150130_STAG2gfpcf2_Prometa\MitoSys2\Calibration\mEGFPC1H2B_Noc\mEGFP_H2B-mCherry_0_R1_P7_K1_Ch2-Ch1.zen
1064860	9.574044e-05	5.143532e-04	1.789800e-06	20150130_STAG2gfpcf2_Prometa\MitoSys2\Calibration\mEGFPC1H2B_Noc\mEGFP_H2B-mCherry_0_R1_P7_K1_Ch2-Ch1.zen
1146780	-9.587081e-06	5.700781e-04	1.589700e-06	20150130_STAG2gfpcf2_Prometa\MitoSys2\Calibration\mEGFPC1H2B_Noc\mEGFP_H2B-mCherry_0_R1_P7_K1_Ch2-Ch1.zen
1228700	-1.665343e-04	4.970663e-04	1.424300e-06	20150130_STAG2gfpcf2_Prometa\MitoSys2\Calibration\mEGFPC1H2B_Noc\mEGFP_H2B-mCherry_0_R1_P7_K1_Ch2-Ch1.zen
1310620	-5.625588e-05	5.169378e-04	1.285900e-06	20150130_STAG2gfpcf2_Prometa\MitoSys2\Calibration\mEGFPC1H2B_Noc\mEGFP_H2B-mCherry_0_R1_P7_K1_Ch2-Ch1.zen
1392540	-1.905536e-04	5.931011e-04	1.168500e-06	20150130_STAG2gfpcf2_Prometa\MitoSys2\Calibration\mEGFPC1H2B_Noc\mEGFP_H2B-mCherry_0_R1_P7_K1_Ch2-Ch1.zen
1474460	-2.270988e-04	5.885349e-04	1.068000e-06	20150130_STAG2gfpcf2_Prometa\MitoSys2\Calibration\mEGFPC1H2B_Noc\mEGFP_H2B-mCherry_0_R1_P7_K1_Ch2-Ch1.zen
1556380	2.566277e-05	5.428604e-04	9.812400e-07	20150130_STAG2gfpcf2_Prometa\MitoSys2\Calibration\mEGFPC1H2B_Noc\mEGFP_H2B-mCherry_0_R1_P7_K1_Ch2-Ch1.zen
10	5.710622e-02	3.686030e-03	5.554100e-02	20150130_STAG2gfpcf2_Prometa\MitoSys2\Calibration\mEGFPC1H2B_Noc\mEGFP_H2B-mCherry_0_R1_P8_K1_Ch2-Ch1.zen
20	5.305291e-02	3.791553e-03	5.343300e-02	20150130_STAG2gfpcf2_Prometa\MitoSys2\Calibration\mEGFPC1H2B_Noc\mEGFP_H2B-mCherry_0_R1_P8_K1_Ch2-Ch1.zen
30	5.091680e-02	5.237129e-03	5.143700e-02	20150130_STAG2gfpcf2_Prometa\MitoSys2\Calibration\mEGFPC1H2B_Noc\mEGFP_H2B-mCherry_0_R1_P8_K1_Ch2-Ch1.zen
40	4.947531e-02	5.179618e-03	4.956300e-02	20150130_STAG2gfpcf2_Prometa\MitoSys2\Calibration\mEGFPC1H2B_Noc\mEGFP_H2B-mCherry_0_R1_P8_K1_Ch2-Ch1.zen
50	4.860060e-02	4.954179e-03	4.781100e-02	20150130_STAG2gfpcf2_Prometa\MitoSys2\Calibration\mEGFPC1H2B_Noc\mEGFP_H2B-mCherry_0_R1_P8_K1_Ch2-Ch1.zen
60	4.568026e-02	4.915185e-03	4.617600e-02	20150130_STAG2gfpcf2_Prometa\MitoSys2\Calibration\mEGFPC1H2B_Noc\mEGFP_H2B-mCherry_0_R1_P8_K1_Ch2-Ch1.zen
70	4.397058e-02	5.581007e-03	4.464800e-02	20150130_STAG2gfpcf2_Prometa\MitoSys2\Calibration\mEGFPC1H2B_Noc\mEGFP_H2B-mCherry_0_R1_P8_K1_Ch2-Ch1.zen
80	4.274592e-02	5.251044e-03	4.322200e-02	20150130_STAG2gfpcf2_Prometa\MitoSys2\Calibration\mEGFPC1H2B_Noc\mEGFP_H2B-mCherry_0_R1_P8_K1_Ch2-Ch1.zen
90	4.076802e-02	5.229197e-03	4.188900e-02	20150130_STAG2gfpcf2_Prometa\MitoSys2\Calibration\mEGFPC1H2B_Noc\mEGFP_H2B-mCherry_0_R1_P8_K1_Ch2-Ch1.zen
100	4.038261e-02	3.949545e-03	4.064100e-02	20150130_STAG2gfpcf2_Prometa\MitoSys2\Calibration\mEGFPC1H2B_Noc\mEGFP_H2B-mCherry_0_R1_P8_K1_Ch2-Ch1.zen
120	3.802725e-02	3.481758e-03	3.837300e-02	20150130_STAG2gfpcf2_Prometa\MitoSys2\Calibration\mEGFPC1H2B_Noc\mEGFP_H2B-mCherry_0_R1_P8_K1_Ch2-Ch1.zen
140	3.733740e-02	4.588059e-03	3.636900e-02	20150130_STAG2gfpcf2_Prometa\MitoSys2\Calibration\mEGFPC1H2B_Noc\mEGFP_H2B-mCherry_0_R1_P8_K1_Ch2-Ch1.zen
160	3.407203e-02	3.563207e-03	3.458700e-02	20150130_STAG2gfpcf2_Prometa\MitoSys2\Calibration\mEGFPC1H2B_Noc\mEGFP_H2B-mCherry_0_R1_P8_K1_Ch2-Ch1.zen
180	3.382901e-02	3.463079e-03	3.299100e-02	20150130_STAG2gfpcf2_Prometa\MitoSys2\Calibration\mEGFPC1H2B_Noc\mEGFP_H2B-mCherry_0_R1_P8_K1_Ch2-Ch1.zen
200	3.195327e-02	3.891320e-03	3.155400e-02	20150130_STAG2gfpcf2_Prometa\MitoSys2\Calibration\mEGFPC1H2B_Noc\mEGFP_H2B-mCherry_0_R1_P8_K1_Ch2-Ch1.zen
220	2.877778e-02	4.877557e-03	3.025100e-02	20150130_STAG2gfpcf2_Prometa\MitoSys2\Calibration\mEGFPC1H2B_Noc\mEGFP_H2B-mCherry_0_R1_P8_K1_Ch2-Ch1.zen
240	3.059562e-02	4.139032e-03	2.906400e-02	20150130_STAG2gfpcf2_Prometa\MitoSys2\Calibration\mEGFPC1H2B_Noc\mEGFP_H2B-mCherry_0_R1_P8_K1_Ch2-Ch1.zen
260	2.926604e-02	3.822208e-03	2.797600e-02	20150130_STAG2gfpcf2_Prometa\MitoSys2\Calibration\mEGFPC1H2B_Noc\mEGFP_H2B-mCherry_0_R1_P8_K1_Ch2-Ch1.zen
280	2.719119e-02	2.628732e-03	2.697400e-02	20150130_STAG2gfpcf2_Prometa\MitoSys2\Calibration\mEGFPC1H2B_Noc\mEGFP_H2B-mCherry_0_R1_P8_K1_Ch2-Ch1.zen
300	2.649827e-02	1.924583e-03	2.604800e-02	20150130_STAG2gfpcf2_Prometa\MitoSys2\Calibration\mEGFPC1H2B_Noc\mEGFP_H2B-mCherry_0_R1_P8_K1_Ch2-Ch1.zen
340	2.477404e-02	2.463640e-03	2.438700e-02	20150130_STAG2gfpcf2_Prometa\MitoSys2\Calibration\mEGFPC1H2B_Noc\mEGFP_H2B-mCherry_0_R1_P8_K1_Ch2-Ch1.zen
380	2.271630e-02	2.937233e-03	2.293600e-02	20150130_STAG2gfpcf2_Prometa\MitoSys2\Calibration\mEGFPC1H2B_Noc\mEGFP_H2B-mCherry_0_R1_P8_K1_Ch2-Ch1.zen
420	2.195874e-02	2.877942e-03	2.165400e-02	20150130_STAG2gfpcf2_Prometa\MitoSys2\Calibration\mEGFPC1H2B_Noc\mEGFP_H2B-mCherry_0_R1_P8_K1_Ch2-Ch1.zen
460	2.011925e-02	2.962440e-03	2.051000e-02	20150130_STAG2gfpcf2_Prometa\MitoSys2\Calibration\mEGFPC1H2B_Noc\mEGFP_H2B-mCherry_0_R1_P8_K1_Ch2-Ch1.zen
500	1.942155e-02	3.506927e-03	1.948200e-02	20150130_STAG2gfpcf2_Prometa\MitoSys2\Calibration\mEGFPC1H2B_Noc\mEGFP_H2B-mCherry_0_R1_P8_K1_Ch2-Ch1.zen
540	1.796624e-02	2.521374e-03	1.855300e-02	20150130_STAG2gfpcf2_Prometa\MitoSys2\Calibration\mEGFPC1H2B_Noc\mEGFP_H2B-mCherry_0_R1_P8_K1_Ch2-Ch1.zen
580	1.788121e-02	2.806492e-03	1.770800e-02	20150130_STAG2gfpcf2_Prometa\MitoSys2\Calibration\mEGFPC1H2B_Noc\mEGFP_H2B-mCherry_0_R1_P8_K1_Ch2-Ch1.zen
620	1.664626e-02	3.161568e-03	1.693600e-02	20150130_STAG2gfpcf2_Prometa\MitoSys2\Calibration\mEGFPC1H2B_Noc\mEGFP_H2B-mCherry_0_R1_P8_K1_Ch2-Ch1.zen
660	1.650265e-02	2.686416e-03	1.622800e-02	20150130_STAG2gfpcf2_Prometa\MitoSys2\Calibration\mEGFPC1H2B_Noc\mEGFP_H2B-mCherry_0_R1_P8_K1_Ch2-Ch1.zen
700	1.619862e-02	2.610379e-03	1.557700e-02	20150130_STAG2gfpcf2_Prometa\MitoSys2\Calibration\mEGFPC1H2B_Noc\mEGFP_H2B-mCherry_0_R1_P8_K1_Ch2-Ch1.zen
780	1.441091e-02	3.026083e-03	1.441800e-02	20150130_STAG2gfpcf2_Prometa\MitoSys2\Calibration\mEGFPC1H2B_Noc\mEGFP_H2B-mCherry_0_R1_P8_K1_Ch2-Ch1.zen
860	1.321943e-02	2.490229e-03	1.342000e-02	20150130_STAG2gfpcf2_Prometa\MitoSys2\Calibration\mEGFPC1H2B_Noc\mEGFP_H2B-mCherry_0_R1_P8_K1_Ch2-Ch1.zen
940	1.230359e-02	2.813893e-03	1.255200e-02	20150130_STAG2gfpcf2_Prometa\MitoSys2\Calibration\mEGFPC1H2B_Noc\mEGFP_H2B-mCherry_0_R1_P8_K1_Ch2-Ch1.zen
1020	1.148047e-02	2.485809e-03	1.179100e-02	20150130_STAG2gfpcf2_Prometa\MitoSys2\Calibration\mEGFPC1H2B_Noc\mEGFP_H2B-mCherry_0_R1_P8_K1_Ch2-Ch1.zen
1100	1.185304e-02	2.329996e-03	1.111900e-02	20150130_STAG2gfpcf2_Prometa\MitoSys2\Calibration\mEGFPC1H2B_Noc\mEGFP_H2B-mCherry_0_R1_P8_K1_Ch2-Ch1.zen
1180	9.790225e-03	1.825322e-03	1.052100e-02	20150130_STAG2gfpcf2_Prometa\MitoSys2\Calibration\mEGFPC1H2B_Noc\mEGFP_H2B-mCherry_0_R1_P8_K1_Ch2-Ch1.zen
1260	8.936985e-03	2.139477e-03	9.985900e-03	20150130_STAG2gfpcf2_Prometa\MitoSys2\Calibration\mEGFPC1H2B_Noc\mEGFP_H2B-mCherry_0_R1_P8_K1_Ch2-Ch1.zen
1340	9.407935e-03	2.082710e-03	9.505000e-03	20150130_STAG2gfpcf2_Prometa\MitoSys2\Calibration\mEGFPC1H2B_Noc\mEGFP_H2B-mCherry_0_R1_P8_K1_Ch2-Ch1.zen
1420	8.808512e-03	2.121495e-03	9.070500e-03	20150130_STAG2gfpcf2_Prometa\MitoSys2\Calibration\mEGFPC1H2B_Noc\mEGFP_H2B-mCherry_0_R1_P8_K1_Ch2-Ch1.zen
1500	8.662287e-03	1.772318e-03	8.676100e-03	20150130_STAG2gfpcf2_Prometa\MitoSys2\Calibration\mEGFPC1H2B_Noc\mEGFP_H2B-mCherry_0_R1_P8_K1_Ch2-Ch1.zen
1660	7.898356e-03	1.835025e-03	7.987800e-03	20150130_STAG2gfpcf2_Prometa\MitoSys2\Calibration\mEGFPC1H2B_Noc\mEGFP_H2B-mCherry_0_R1_P8_K1_Ch2-Ch1.zen
1820	7.215100e-03	1.957586e-03	7.407800e-03	20150130_STAG2gfpcf2_Prometa\MitoSys2\Calibration\mEGFPC1H2B_Noc\mEGFP_H2B-mCherry_0_R1_P8_K1_Ch2-Ch1.zen
1980	6.828035e-03	1.664581e-03	6.912800e-03	20150130_STAG2gfpcf2_Prometa\MitoSys2\Calibration\mEGFPC1H2B_Noc\mEGFP_H2B-mCherry_0_R1_P8_K1_Ch2-Ch1.zen
2140	6.439909e-03	1.986871e-03	6.485700e-03	20150130_STAG2gfpcf2_Prometa\MitoSys2\Calibration\mEGFPC1H2B_Noc\mEGFP_H2B-mCherry_0_R1_P8_K1_Ch2-Ch1.zen
2300	6.079743e-03	1.963222e-03	6.113500e-03	20150130_STAG2gfpcf2_Prometa\MitoSys2\Calibration\mEGFPC1H2B_Noc\mEGFP_H2B-mCherry_0_R1_P8_K1_Ch2-Ch1.zen
2460	6.031541e-03	2.094887e-03	5.786300e-03	20150130_STAG2gfpcf2_Prometa\MitoSys2\Calibration\mEGFPC1H2B_Noc\mEGFP_H2B-mCherry_0_R1_P8_K1_Ch2-Ch1.zen
2620	5.717259e-03	2.316503e-03	5.496500e-03	20150130_STAG2gfpcf2_Prometa\MitoSys2\Calibration\mEGFPC1H2B_Noc\mEGFP_H2B-mCherry_0_R1_P8_K1_Ch2-Ch1.zen
2780	5.369566e-03	2.210855e-03	5.238000e-03	20150130_STAG2gfpcf2_Prometa\MitoSys2\Calibration\mEGFPC1H2B_Noc\mEGFP_H2B-mCherry_0_R1_P8_K1_Ch2-Ch1.zen
2940	4.991152e-03	2.203103e-03	5.006000e-03	20150130_STAG2gfpcf2_Prometa\MitoSys2\Calibration\mEGFPC1H2B_Noc\mEGFP_H2B-mCherry_0_R1_P8_K1_Ch2-Ch1.zen
3100	4.868525e-03	2.042388e-03	4.796500e-03	20150130_STAG2gfpcf2_Prometa\MitoSys2\Calibration\mEGFPC1H2B_Noc\mEGFP_H2B-mCherry_0_R1_P8_K1_Ch2-Ch1.zen
3420	4.318894e-03	2.031397e-03	4.433000e-03	20150130_STAG2gfpcf2_Prometa\MitoSys2\Calibration\mEGFPC1H2B_Noc\mEGFP_H2B-mCherry_0_R1_P8_K1_Ch2-Ch1.zen
3740	4.254187e-03	1.619423e-03	4.127900e-03	20150130_STAG2gfpcf2_Prometa\MitoSys2\Calibration\mEGFPC1H2B_Noc\mEGFP_H2B-mCherry_0_R1_P8_K1_Ch2-Ch1.zen
4060	3.897618e-03	2.247416e-03	3.867700e-03	20150130_STAG2gfpcf2_Prometa\MitoSys2\Calibration\mEGFPC1H2B_Noc\mEGFP_H2B-mCherry_0_R1_P8_K1_Ch2-Ch1.zen
4380	3.626842e-03	2.002182e-03	3.642800e-03	20150130_STAG2gfpcf2_Prometa\MitoSys2\Calibration\mEGFPC1H2B_Noc\mEGFP_H2B-mCherry_0_R1_P8_K1_Ch2-Ch1.zen
4700	3.603076e-03	2.073217e-03	3.445800e-03	20150130_STAG2gfpcf2_Prometa\MitoSys2\Calibration\mEGFPC1H2B_Noc\mEGFP_H2B-mCherry_0_R1_P8_K1_Ch2-Ch1.zen
5020	3.693170e-03	2.114449e-03	3.271400e-03	20150130_STAG2gfpcf2_Prometa\MitoSys2\Calibration\mEGFPC1H2B_Noc\mEGFP_H2B-mCherry_0_R1_P8_K1_Ch2-Ch1.zen
5340	2.882371e-03	2.212281e-03	3.115500e-03	20150130_STAG2gfpcf2_Prometa\MitoSys2\Calibration\mEGFPC1H2B_Noc\mEGFP_H2B-mCherry_0_R1_P8_K1_Ch2-Ch1.zen
5660	2.577908e-03	2.038726e-03	2.975000e-03	20150130_STAG2gfpcf2_Prometa\MitoSys2\Calibration\mEGFPC1H2B_Noc\mEGFP_H2B-mCherry_0_R1_P8_K1_Ch2-Ch1.zen
5980	2.865042e-03	2.402403e-03	2.847400e-03	20150130_STAG2gfpcf2_Prometa\MitoSys2\Calibration\mEGFPC1H2B_Noc\mEGFP_H2B-mCherry_0_R1_P8_K1_Ch2-Ch1.zen
6300	2.987511e-03	2.080241e-03	2.730600e-03	20150130_STAG2gfpcf2_Prometa\MitoSys2\Calibration\mEGFPC1H2B_Noc\mEGFP_H2B-mCherry_0_R1_P8_K1_Ch2-Ch1.zen
6940	2.892368e-03	1.879613e-03	2.523600e-03	20150130_STAG2gfpcf2_Prometa\MitoSys2\Calibration\mEGFPC1H2B_Noc\mEGFP_H2B-mCherry_0_R1_P8_K1_Ch2-Ch1.zen
7580	2.691334e-03	1.869231e-03	2.344700e-03	20150130_STAG2gfpcf2_Prometa\MitoSys2\Calibration\mEGFPC1H2B_Noc\mEGFP_H2B-mCherry_0_R1_P8_K1_Ch2-Ch1.zen
8220	2.494163e-03	1.784360e-03	2.187400e-03	20150130_STAG2gfpcf2_Prometa\MitoSys2\Calibration\mEGFPC1H2B_Noc\mEGFP_H2B-mCherry_0_R1_P8_K1_Ch2-Ch1.zen
8860	1.853533e-03	2.135138e-03	2.047400e-03	20150130_STAG2gfpcf2_Prometa\MitoSys2\Calibration\mEGFPC1H2B_Noc\mEGFP_H2B-mCherry_0_R1_P8_K1_Ch2-Ch1.zen
9500	2.112857e-03	1.776589e-03	1.921300e-03	20150130_STAG2gfpcf2_Prometa\MitoSys2\Calibration\mEGFPC1H2B_Noc\mEGFP_H2B-mCherry_0_R1_P8_K1_Ch2-Ch1.zen
10140	2.046174e-03	1.957151e-03	1.806900e-03	20150130_STAG2gfpcf2_Prometa\MitoSys2\Calibration\mEGFPC1H2B_Noc\mEGFP_H2B-mCherry_0_R1_P8_K1_Ch2-Ch1.zen
10780	2.170908e-03	2.219911e-03	1.702300e-03	20150130_STAG2gfpcf2_Prometa\MitoSys2\Calibration\mEGFPC1H2B_Noc\mEGFP_H2B-mCherry_0_R1_P8_K1_Ch2-Ch1.zen
11420	1.417091e-03	2.028271e-03	1.606400e-03	20150130_STAG2gfpcf2_Prometa\MitoSys2\Calibration\mEGFPC1H2B_Noc\mEGFP_H2B-mCherry_0_R1_P8_K1_Ch2-Ch1.zen
12060	1.594768e-03	1.274170e-03	1.517900e-03	20150130_STAG2gfpcf2_Prometa\MitoSys2\Calibration\mEGFPC1H2B_Noc\mEGFP_H2B-mCherry_0_R1_P8_K1_Ch2-Ch1.zen
12700	1.528090e-03	1.231944e-03	1.436100e-03	20150130_STAG2gfpcf2_Prometa\MitoSys2\Calibration\mEGFPC1H2B_Noc\mEGFP_H2B-mCherry_0_R1_P8_K1_Ch2-Ch1.zen
13980	9.940121e-04	1.835560e-03	1.289700e-03	20150130_STAG2gfpcf2_Prometa\MitoSys2\Calibration\mEGFPC1H2B_Noc\mEGFP_H2B-mCherry_0_R1_P8_K1_Ch2-Ch1.zen
15260	9.015392e-04	1.210499e-03	1.162700e-03	20150130_STAG2gfpcf2_Prometa\MitoSys2\Calibration\mEGFPC1H2B_Noc\mEGFP_H2B-mCherry_0_R1_P8_K1_Ch2-Ch1.zen
16540	8.690717e-04	1.063114e-03	1.052000e-03	20150130_STAG2gfpcf2_Prometa\MitoSys2\Calibration\mEGFPC1H2B_Noc\mEGFP_H2B-mCherry_0_R1_P8_K1_Ch2-Ch1.zen
17820	9.911414e-04	1.400789e-03	9.549900e-04	20150130_STAG2gfpcf2_Prometa\MitoSys2\Calibration\mEGFPC1H2B_Noc\mEGFP_H2B-mCherry_0_R1_P8_K1_Ch2-Ch1.zen
19100	6.933220e-04	1.178975e-03	8.696600e-04	20150130_STAG2gfpcf2_Prometa\MitoSys2\Calibration\mEGFPC1H2B_Noc\mEGFP_H2B-mCherry_0_R1_P8_K1_Ch2-Ch1.zen
20380	5.313436e-04	1.058133e-03	7.943200e-04	20150130_STAG2gfpcf2_Prometa\MitoSys2\Calibration\mEGFPC1H2B_Noc\mEGFP_H2B-mCherry_0_R1_P8_K1_Ch2-Ch1.zen
21660	4.904713e-04	1.134725e-03	7.275900e-04	20150130_STAG2gfpcf2_Prometa\MitoSys2\Calibration\mEGFPC1H2B_Noc\mEGFP_H2B-mCherry_0_R1_P8_K1_Ch2-Ch1.zen
22940	7.834458e-04	1.203477e-03	6.682900e-04	20150130_STAG2gfpcf2_Prometa\MitoSys2\Calibration\mEGFPC1H2B_Noc\mEGFP_H2B-mCherry_0_R1_P8_K1_Ch2-Ch1.zen
24220	6.882459e-04	1.571870e-03	6.154400e-04	20150130_STAG2gfpcf2_Prometa\MitoSys2\Calibration\mEGFPC1H2B_Noc\mEGFP_H2B-mCherry_0_R1_P8_K1_Ch2-Ch1.zen
25500	5.753103e-04	1.381381e-03	5.682000e-04	20150130_STAG2gfpcf2_Prometa\MitoSys2\Calibration\mEGFPC1H2B_Noc\mEGFP_H2B-mCherry_0_R1_P8_K1_Ch2-Ch1.zen
28060	1.241894e-04	1.395562e-03	4.877500e-04	20150130_STAG2gfpcf2_Prometa\MitoSys2\Calibration\mEGFPC1H2B_Noc\mEGFP_H2B-mCherry_0_R1_P8_K1_Ch2-Ch1.zen
30620	4.076373e-04	1.230351e-03	4.223700e-04	20150130_STAG2gfpcf2_Prometa\MitoSys2\Calibration\mEGFPC1H2B_Noc\mEGFP_H2B-mCherry_0_R1_P8_K1_Ch2-Ch1.zen
33180	6.542371e-04	1.263635e-03	3.686700e-04	20150130_STAG2gfpcf2_Prometa\MitoSys2\Calibration\mEGFPC1H2B_Noc\mEGFP_H2B-mCherry_0_R1_P8_K1_Ch2-Ch1.zen
35740	3.327155e-04	8.844567e-04	3.241200e-04	20150130_STAG2gfpcf2_Prometa\MitoSys2\Calibration\mEGFPC1H2B_Noc\mEGFP_H2B-mCherry_0_R1_P8_K1_Ch2-Ch1.zen
38300	5.140672e-04	9.201402e-04	2.868300e-04	20150130_STAG2gfpcf2_Prometa\MitoSys2\Calibration\mEGFPC1H2B_Noc\mEGFP_H2B-mCherry_0_R1_P8_K1_Ch2-Ch1.zen
40860	7.052797e-04	1.003339e-03	2.553500e-04	20150130_STAG2gfpcf2_Prometa\MitoSys2\Calibration\mEGFPC1H2B_Noc\mEGFP_H2B-mCherry_0_R1_P8_K1_Ch2-Ch1.zen
43420	5.125454e-04	1.129796e-03	2.285500e-04	20150130_STAG2gfpcf2_Prometa\MitoSys2\Calibration\mEGFPC1H2B_Noc\mEGFP_H2B-mCherry_0_R1_P8_K1_Ch2-Ch1.zen
45980	3.085576e-04	1.182903e-03	2.055900e-04	20150130_STAG2gfpcf2_Prometa\MitoSys2\Calibration\mEGFPC1H2B_Noc\mEGFP_H2B-mCherry_0_R1_P8_K1_Ch2-Ch1.zen
48540	-6.914699e-06	1.403321e-03	1.857800e-04	20150130_STAG2gfpcf2_Prometa\MitoSys2\Calibration\mEGFPC1H2B_Noc\mEGFP_H2B-mCherry_0_R1_P8_K1_Ch2-Ch1.zen
51100	5.742111e-05	9.445850e-04	1.685700e-04	20150130_STAG2gfpcf2_Prometa\MitoSys2\Calibration\mEGFPC1H2B_Noc\mEGFP_H2B-mCherry_0_R1_P8_K1_Ch2-Ch1.zen
56220	-9.529669e-05	9.359893e-04	1.403700e-04	20150130_STAG2gfpcf2_Prometa\MitoSys2\Calibration\mEGFPC1H2B_Noc\mEGFP_H2B-mCherry_0_R1_P8_K1_Ch2-Ch1.zen
61340	-1.236770e-04	1.398613e-03	1.184400e-04	20150130_STAG2gfpcf2_Prometa\MitoSys2\Calibration\mEGFPC1H2B_Noc\mEGFP_H2B-mCherry_0_R1_P8_K1_Ch2-Ch1.zen
66460	-3.397267e-04	1.373794e-03	1.010800e-04	20150130_STAG2gfpcf2_Prometa\MitoSys2\Calibration\mEGFPC1H2B_Noc\mEGFP_H2B-mCherry_0_R1_P8_K1_Ch2-Ch1.zen
71580	-5.736899e-05	1.526006e-03	8.713500e-05	20150130_STAG2gfpcf2_Prometa\MitoSys2\Calibration\mEGFPC1H2B_Noc\mEGFP_H2B-mCherry_0_R1_P8_K1_Ch2-Ch1.zen
76700	-1.921381e-05	1.239235e-03	7.577900e-05	20150130_STAG2gfpcf2_Prometa\MitoSys2\Calibration\mEGFPC1H2B_Noc\mEGFP_H2B-mCherry_0_R1_P8_K1_Ch2-Ch1.zen
81820	-3.005049e-05	1.146460e-03	6.642300e-05	20150130_STAG2gfpcf2_Prometa\MitoSys2\Calibration\mEGFPC1H2B_Noc\mEGFP_H2B-mCherry_0_R1_P8_K1_Ch2-Ch1.zen
86940	-5.371812e-05	1.184762e-03	5.863400e-05	20150130_STAG2gfpcf2_Prometa\MitoSys2\Calibration\mEGFPC1H2B_Noc\mEGFP_H2B-mCherry_0_R1_P8_K1_Ch2-Ch1.zen
92060	2.143344e-04	1.312853e-03	5.208900e-05	20150130_STAG2gfpcf2_Prometa\MitoSys2\Calibration\mEGFPC1H2B_Noc\mEGFP_H2B-mCherry_0_R1_P8_K1_Ch2-Ch1.zen
97180	3.910288e-05	1.338495e-03	4.654300e-05	20150130_STAG2gfpcf2_Prometa\MitoSys2\Calibration\mEGFPC1H2B_Noc\mEGFP_H2B-mCherry_0_R1_P8_K1_Ch2-Ch1.zen
102300	-8.092117e-05	1.071050e-03	4.180800e-05	20150130_STAG2gfpcf2_Prometa\MitoSys2\Calibration\mEGFPC1H2B_Noc\mEGFP_H2B-mCherry_0_R1_P8_K1_Ch2-Ch1.zen
112540	-3.898991e-04	1.007116e-03	3.421300e-05	20150130_STAG2gfpcf2_Prometa\MitoSys2\Calibration\mEGFPC1H2B_Noc\mEGFP_H2B-mCherry_0_R1_P8_K1_Ch2-Ch1.zen
122780	-2.570465e-04	1.021488e-03	2.846400e-05	20150130_STAG2gfpcf2_Prometa\MitoSys2\Calibration\mEGFPC1H2B_Noc\mEGFP_H2B-mCherry_0_R1_P8_K1_Ch2-Ch1.zen
133020	-3.553658e-04	9.645237e-04	2.402000e-05	20150130_STAG2gfpcf2_Prometa\MitoSys2\Calibration\mEGFPC1H2B_Noc\mEGFP_H2B-mCherry_0_R1_P8_K1_Ch2-Ch1.zen
143260	-2.351998e-04	1.116163e-03	2.052200e-05	20150130_STAG2gfpcf2_Prometa\MitoSys2\Calibration\mEGFPC1H2B_Noc\mEGFP_H2B-mCherry_0_R1_P8_K1_Ch2-Ch1.zen
153500	-1.977367e-04	9.050752e-04	1.772500e-05	20150130_STAG2gfpcf2_Prometa\MitoSys2\Calibration\mEGFPC1H2B_Noc\mEGFP_H2B-mCherry_0_R1_P8_K1_Ch2-Ch1.zen
163740	-4.894583e-04	7.073540e-04	1.545700e-05	20150130_STAG2gfpcf2_Prometa\MitoSys2\Calibration\mEGFPC1H2B_Noc\mEGFP_H2B-mCherry_0_R1_P8_K1_Ch2-Ch1.zen
173980	-2.442645e-04	7.109432e-04	1.359500e-05	20150130_STAG2gfpcf2_Prometa\MitoSys2\Calibration\mEGFPC1H2B_Noc\mEGFP_H2B-mCherry_0_R1_P8_K1_Ch2-Ch1.zen
184220	-3.446541e-04	1.174336e-03	1.204900e-05	20150130_STAG2gfpcf2_Prometa\MitoSys2\Calibration\mEGFPC1H2B_Noc\mEGFP_H2B-mCherry_0_R1_P8_K1_Ch2-Ch1.zen
194460	-5.062451e-04	1.085585e-03	1.075200e-05	20150130_STAG2gfpcf2_Prometa\MitoSys2\Calibration\mEGFPC1H2B_Noc\mEGFP_H2B-mCherry_0_R1_P8_K1_Ch2-Ch1.zen
204700	-2.404659e-04	8.955728e-04	9.654800e-06	20150130_STAG2gfpcf2_Prometa\MitoSys2\Calibration\mEGFPC1H2B_Noc\mEGFP_H2B-mCherry_0_R1_P8_K1_Ch2-Ch1.zen
225180	2.091932e-04	6.352155e-04	7.912800e-06	20150130_STAG2gfpcf2_Prometa\MitoSys2\Calibration\mEGFPC1H2B_Noc\mEGFP_H2B-mCherry_0_R1_P8_K1_Ch2-Ch1.zen
245660	-8.357612e-05	5.770580e-04	6.607600e-06	20150130_STAG2gfpcf2_Prometa\MitoSys2\Calibration\mEGFPC1H2B_Noc\mEGFP_H2B-mCherry_0_R1_P8_K1_Ch2-Ch1.zen
266140	-2.681258e-04	6.587980e-04	5.605300e-06	20150130_STAG2gfpcf2_Prometa\MitoSys2\Calibration\mEGFPC1H2B_Noc\mEGFP_H2B-mCherry_0_R1_P8_K1_Ch2-Ch1.zen
286620	-1.373451e-04	6.003046e-04	4.819100e-06	20150130_STAG2gfpcf2_Prometa\MitoSys2\Calibration\mEGFPC1H2B_Noc\mEGFP_H2B-mCherry_0_R1_P8_K1_Ch2-Ch1.zen
307100	-3.848710e-05	6.764840e-04	4.191100e-06	20150130_STAG2gfpcf2_Prometa\MitoSys2\Calibration\mEGFPC1H2B_Noc\mEGFP_H2B-mCherry_0_R1_P8_K1_Ch2-Ch1.zen
327580	-2.520756e-04	7.389053e-04	3.681400e-06	20150130_STAG2gfpcf2_Prometa\MitoSys2\Calibration\mEGFPC1H2B_Noc\mEGFP_H2B-mCherry_0_R1_P8_K1_Ch2-Ch1.zen
348060	-3.092893e-04	5.659111e-04	3.262000e-06	20150130_STAG2gfpcf2_Prometa\MitoSys2\Calibration\mEGFPC1H2B_Noc\mEGFP_H2B-mCherry_0_R1_P8_K1_Ch2-Ch1.zen
368540	-5.860005e-05	6.588221e-04	2.912600e-06	20150130_STAG2gfpcf2_Prometa\MitoSys2\Calibration\mEGFPC1H2B_Noc\mEGFP_H2B-mCherry_0_R1_P8_K1_Ch2-Ch1.zen
389020	-1.826539e-04	9.052742e-04	2.618400e-06	20150130_STAG2gfpcf2_Prometa\MitoSys2\Calibration\mEGFPC1H2B_Noc\mEGFP_H2B-mCherry_0_R1_P8_K1_Ch2-Ch1.zen
409500	-1.687606e-04	8.148321e-04	2.368200e-06	20150130_STAG2gfpcf2_Prometa\MitoSys2\Calibration\mEGFPC1H2B_Noc\mEGFP_H2B-mCherry_0_R1_P8_K1_Ch2-Ch1.zen
450460	-4.191796e-04	5.506156e-04	1.968000e-06	20150130_STAG2gfpcf2_Prometa\MitoSys2\Calibration\mEGFPC1H2B_Noc\mEGFP_H2B-mCherry_0_R1_P8_K1_Ch2-Ch1.zen
491420	-3.640297e-04	6.668841e-04	1.664700e-06	20150130_STAG2gfpcf2_Prometa\MitoSys2\Calibration\mEGFPC1H2B_Noc\mEGFP_H2B-mCherry_0_R1_P8_K1_Ch2-Ch1.zen
532380	-3.462978e-04	5.988400e-04	1.429000e-06	20150130_STAG2gfpcf2_Prometa\MitoSys2\Calibration\mEGFPC1H2B_Noc\mEGFP_H2B-mCherry_0_R1_P8_K1_Ch2-Ch1.zen
573340	-1.403863e-04	7.088706e-04	1.242000e-06	20150130_STAG2gfpcf2_Prometa\MitoSys2\Calibration\mEGFPC1H2B_Noc\mEGFP_H2B-mCherry_0_R1_P8_K1_Ch2-Ch1.zen
614300	-1.161189e-05	7.254416e-04	1.091000e-06	20150130_STAG2gfpcf2_Prometa\MitoSys2\Calibration\mEGFPC1H2B_Noc\mEGFP_H2B-mCherry_0_R1_P8_K1_Ch2-Ch1.zen
655260	1.262694e-04	5.934823e-04	9.670600e-07	20150130_STAG2gfpcf2_Prometa\MitoSys2\Calibration\mEGFPC1H2B_Noc\mEGFP_H2B-mCherry_0_R1_P8_K1_Ch2-Ch1.zen
696220	-7.678124e-05	5.993794e-04	8.640400e-07	20150130_STAG2gfpcf2_Prometa\MitoSys2\Calibration\mEGFPC1H2B_Noc\mEGFP_H2B-mCherry_0_R1_P8_K1_Ch2-Ch1.zen
737180	1.439048e-04	6.817790e-04	7.773900e-07	20150130_STAG2gfpcf2_Prometa\MitoSys2\Calibration\mEGFPC1H2B_Noc\mEGFP_H2B-mCherry_0_R1_P8_K1_Ch2-Ch1.zen
778140	1.507422e-04	5.012641e-04	7.037400e-07	20150130_STAG2gfpcf2_Prometa\MitoSys2\Calibration\mEGFPC1H2B_Noc\mEGFP_H2B-mCherry_0_R1_P8_K1_Ch2-Ch1.zen
819100	3.168722e-06	5.734463e-04	6.405700e-07	20150130_STAG2gfpcf2_Prometa\MitoSys2\Calibration\mEGFPC1H2B_Noc\mEGFP_H2B-mCherry_0_R1_P8_K1_Ch2-Ch1.zen
901020	-7.739024e-05	6.134979e-04	5.383600e-07	20150130_STAG2gfpcf2_Prometa\MitoSys2\Calibration\mEGFPC1H2B_Noc\mEGFP_H2B-mCherry_0_R1_P8_K1_Ch2-Ch1.zen
982940	2.309610e-04	4.613597e-04	4.598000e-07	20150130_STAG2gfpcf2_Prometa\MitoSys2\Calibration\mEGFPC1H2B_Noc\mEGFP_H2B-mCherry_0_R1_P8_K1_Ch2-Ch1.zen
1064860	1.765036e-04	4.912094e-04	3.979900e-07	20150130_STAG2gfpcf2_Prometa\MitoSys2\Calibration\mEGFPC1H2B_Noc\mEGFP_H2B-mCherry_0_R1_P8_K1_Ch2-Ch1.zen
1146780	1.978340e-04	3.409754e-04	3.484100e-07	20150130_STAG2gfpcf2_Prometa\MitoSys2\Calibration\mEGFPC1H2B_Noc\mEGFP_H2B-mCherry_0_R1_P8_K1_Ch2-Ch1.zen
1228700	-1.634070e-05	4.750492e-04	3.079500e-07	20150130_STAG2gfpcf2_Prometa\MitoSys2\Calibration\mEGFPC1H2B_Noc\mEGFP_H2B-mCherry_0_R1_P8_K1_Ch2-Ch1.zen
1310620	-1.710732e-04	5.077168e-04	2.744800e-07	20150130_STAG2gfpcf2_Prometa\MitoSys2\Calibration\mEGFPC1H2B_Noc\mEGFP_H2B-mCherry_0_R1_P8_K1_Ch2-Ch1.zen
1392540	-8.252595e-05	5.484502e-04	2.464300e-07	20150130_STAG2gfpcf2_Prometa\MitoSys2\Calibration\mEGFPC1H2B_Noc\mEGFP_H2B-mCherry_0_R1_P8_K1_Ch2-Ch1.zen
1474460	-1.347176e-04	3.389347e-04	2.226800e-07	20150130_STAG2gfpcf2_Prometa\MitoSys2\Calibration\mEGFPC1H2B_Noc\mEGFP_H2B-mCherry_0_R1_P8_K1_Ch2-Ch1.zen
1556380	-1.890260e-05	4.451506e-04	2.023600e-07	20150130_STAG2gfpcf2_Prometa\MitoSys2\Calibration\mEGFPC1H2B_Noc\mEGFP_H2B-mCherry_0_R1_P8_K1_Ch2-Ch1.zen
10	8.123781e-02	5.964312e-03	7.856900e-02	20150130_STAG2gfpcf2_Prometa\MitoSys2\Calibration\mEGFPC1H2B_Noc\mEGFP_H2B-mCherry_0_R1_P9_K1_Ch2-Ch1.zen
20	7.290729e-02	7.909235e-03	7.503900e-02	20150130_STAG2gfpcf2_Prometa\MitoSys2\Calibration\mEGFPC1H2B_Noc\mEGFP_H2B-mCherry_0_R1_P9_K1_Ch2-Ch1.zen
30	7.135940e-02	6.604775e-03	7.191200e-02	20150130_STAG2gfpcf2_Prometa\MitoSys2\Calibration\mEGFPC1H2B_Noc\mEGFP_H2B-mCherry_0_R1_P9_K1_Ch2-Ch1.zen
40	6.952206e-02	5.651250e-03	6.910400e-02	20150130_STAG2gfpcf2_Prometa\MitoSys2\Calibration\mEGFPC1H2B_Noc\mEGFP_H2B-mCherry_0_R1_P9_K1_Ch2-Ch1.zen
50	6.561020e-02	6.901506e-03	6.656200e-02	20150130_STAG2gfpcf2_Prometa\MitoSys2\Calibration\mEGFPC1H2B_Noc\mEGFP_H2B-mCherry_0_R1_P9_K1_Ch2-Ch1.zen
60	6.465252e-02	7.495122e-03	6.424700e-02	20150130_STAG2gfpcf2_Prometa\MitoSys2\Calibration\mEGFPC1H2B_Noc\mEGFP_H2B-mCherry_0_R1_P9_K1_Ch2-Ch1.zen
70	6.358527e-02	7.330689e-03	6.212900e-02	20150130_STAG2gfpcf2_Prometa\MitoSys2\Calibration\mEGFPC1H2B_Noc\mEGFP_H2B-mCherry_0_R1_P9_K1_Ch2-Ch1.zen
80	5.930144e-02	6.791667e-03	6.018300e-02	20150130_STAG2gfpcf2_Prometa\MitoSys2\Calibration\mEGFPC1H2B_Noc\mEGFP_H2B-mCherry_0_R1_P9_K1_Ch2-Ch1.zen
90	5.828996e-02	5.779567e-03	5.838700e-02	20150130_STAG2gfpcf2_Prometa\MitoSys2\Calibration\mEGFPC1H2B_Noc\mEGFP_H2B-mCherry_0_R1_P9_K1_Ch2-Ch1.zen
100	5.637440e-02	6.261467e-03	5.672600e-02	20150130_STAG2gfpcf2_Prometa\MitoSys2\Calibration\mEGFPC1H2B_Noc\mEGFP_H2B-mCherry_0_R1_P9_K1_Ch2-Ch1.zen
120	5.302570e-02	4.980380e-03	5.374700e-02	20150130_STAG2gfpcf2_Prometa\MitoSys2\Calibration\mEGFPC1H2B_Noc\mEGFP_H2B-mCherry_0_R1_P9_K1_Ch2-Ch1.zen
140	5.134639e-02	4.818334e-03	5.115100e-02	20150130_STAG2gfpcf2_Prometa\MitoSys2\Calibration\mEGFPC1H2B_Noc\mEGFP_H2B-mCherry_0_R1_P9_K1_Ch2-Ch1.zen
160	4.923638e-02	5.753938e-03	4.886500e-02	20150130_STAG2gfpcf2_Prometa\MitoSys2\Calibration\mEGFPC1H2B_Noc\mEGFP_H2B-mCherry_0_R1_P9_K1_Ch2-Ch1.zen
180	4.821337e-02	4.836253e-03	4.683400e-02	20150130_STAG2gfpcf2_Prometa\MitoSys2\Calibration\mEGFPC1H2B_Noc\mEGFP_H2B-mCherry_0_R1_P9_K1_Ch2-Ch1.zen
200	4.596373e-02	5.272673e-03	4.501300e-02	20150130_STAG2gfpcf2_Prometa\MitoSys2\Calibration\mEGFPC1H2B_Noc\mEGFP_H2B-mCherry_0_R1_P9_K1_Ch2-Ch1.zen
220	4.310393e-02	4.531130e-03	4.337000e-02	20150130_STAG2gfpcf2_Prometa\MitoSys2\Calibration\mEGFPC1H2B_Noc\mEGFP_H2B-mCherry_0_R1_P9_K1_Ch2-Ch1.zen
240	4.361062e-02	7.480337e-03	4.187600e-02	20150130_STAG2gfpcf2_Prometa\MitoSys2\Calibration\mEGFPC1H2B_Noc\mEGFP_H2B-mCherry_0_R1_P9_K1_Ch2-Ch1.zen
260	4.141047e-02	6.103454e-03	4.050900e-02	20150130_STAG2gfpcf2_Prometa\MitoSys2\Calibration\mEGFPC1H2B_Noc\mEGFP_H2B-mCherry_0_R1_P9_K1_Ch2-Ch1.zen
280	3.928452e-02	4.196520e-03	3.925200e-02	20150130_STAG2gfpcf2_Prometa\MitoSys2\Calibration\mEGFPC1H2B_Noc\mEGFP_H2B-mCherry_0_R1_P9_K1_Ch2-Ch1.zen
300	3.768175e-02	3.200832e-03	3.809000e-02	20150130_STAG2gfpcf2_Prometa\MitoSys2\Calibration\mEGFPC1H2B_Noc\mEGFP_H2B-mCherry_0_R1_P9_K1_Ch2-Ch1.zen
340	3.570117e-02	3.875850e-03	3.600400e-02	20150130_STAG2gfpcf2_Prometa\MitoSys2\Calibration\mEGFPC1H2B_Noc\mEGFP_H2B-mCherry_0_R1_P9_K1_Ch2-Ch1.zen
380	3.382502e-02	5.002563e-03	3.417700e-02	20150130_STAG2gfpcf2_Prometa\MitoSys2\Calibration\mEGFPC1H2B_Noc\mEGFP_H2B-mCherry_0_R1_P9_K1_Ch2-Ch1.zen
420	3.173970e-02	5.246640e-03	3.255700e-02	20150130_STAG2gfpcf2_Prometa\MitoSys2\Calibration\mEGFPC1H2B_Noc\mEGFP_H2B-mCherry_0_R1_P9_K1_Ch2-Ch1.zen
460	3.084287e-02	4.160324e-03	3.110400e-02	20150130_STAG2gfpcf2_Prometa\MitoSys2\Calibration\mEGFPC1H2B_Noc\mEGFP_H2B-mCherry_0_R1_P9_K1_Ch2-Ch1.zen
500	2.960593e-02	4.259506e-03	2.979100e-02	20150130_STAG2gfpcf2_Prometa\MitoSys2\Calibration\mEGFPC1H2B_Noc\mEGFP_H2B-mCherry_0_R1_P9_K1_Ch2-Ch1.zen
540	2.917282e-02	4.360486e-03	2.859600e-02	20150130_STAG2gfpcf2_Prometa\MitoSys2\Calibration\mEGFPC1H2B_Noc\mEGFP_H2B-mCherry_0_R1_P9_K1_Ch2-Ch1.zen
580	2.727430e-02	4.013353e-03	2.750000e-02	20150130_STAG2gfpcf2_Prometa\MitoSys2\Calibration\mEGFPC1H2B_Noc\mEGFP_H2B-mCherry_0_R1_P9_K1_Ch2-Ch1.zen
620	2.569697e-02	3.768501e-03	2.649200e-02	20150130_STAG2gfpcf2_Prometa\MitoSys2\Calibration\mEGFPC1H2B_Noc\mEGFP_H2B-mCherry_0_R1_P9_K1_Ch2-Ch1.zen
660	2.492252e-02	5.023697e-03	2.556000e-02	20150130_STAG2gfpcf2_Prometa\MitoSys2\Calibration\mEGFPC1H2B_Noc\mEGFP_H2B-mCherry_0_R1_P9_K1_Ch2-Ch1.zen
700	2.391227e-02	3.484451e-03	2.469500e-02	20150130_STAG2gfpcf2_Prometa\MitoSys2\Calibration\mEGFPC1H2B_Noc\mEGFP_H2B-mCherry_0_R1_P9_K1_Ch2-Ch1.zen
780	2.360066e-02	4.102956e-03	2.313600e-02	20150130_STAG2gfpcf2_Prometa\MitoSys2\Calibration\mEGFPC1H2B_Noc\mEGFP_H2B-mCherry_0_R1_P9_K1_Ch2-Ch1.zen
860	2.170041e-02	3.325428e-03	2.177000e-02	20150130_STAG2gfpcf2_Prometa\MitoSys2\Calibration\mEGFPC1H2B_Noc\mEGFP_H2B-mCherry_0_R1_P9_K1_Ch2-Ch1.zen
940	2.024619e-02	3.866681e-03	2.055900e-02	20150130_STAG2gfpcf2_Prometa\MitoSys2\Calibration\mEGFPC1H2B_Noc\mEGFP_H2B-mCherry_0_R1_P9_K1_Ch2-Ch1.zen
1020	2.088786e-02	3.090648e-03	1.947900e-02	20150130_STAG2gfpcf2_Prometa\MitoSys2\Calibration\mEGFPC1H2B_Noc\mEGFP_H2B-mCherry_0_R1_P9_K1_Ch2-Ch1.zen
1100	1.785707e-02	2.886023e-03	1.850900e-02	20150130_STAG2gfpcf2_Prometa\MitoSys2\Calibration\mEGFPC1H2B_Noc\mEGFP_H2B-mCherry_0_R1_P9_K1_Ch2-Ch1.zen
1180	1.807256e-02	3.797465e-03	1.763200e-02	20150130_STAG2gfpcf2_Prometa\MitoSys2\Calibration\mEGFPC1H2B_Noc\mEGFP_H2B-mCherry_0_R1_P9_K1_Ch2-Ch1.zen
1260	1.703351e-02	2.617703e-03	1.683400e-02	20150130_STAG2gfpcf2_Prometa\MitoSys2\Calibration\mEGFPC1H2B_Noc\mEGFP_H2B-mCherry_0_R1_P9_K1_Ch2-Ch1.zen
1340	1.667801e-02	3.410468e-03	1.610600e-02	20150130_STAG2gfpcf2_Prometa\MitoSys2\Calibration\mEGFPC1H2B_Noc\mEGFP_H2B-mCherry_0_R1_P9_K1_Ch2-Ch1.zen
1420	1.593802e-02	3.701895e-03	1.543800e-02	20150130_STAG2gfpcf2_Prometa\MitoSys2\Calibration\mEGFPC1H2B_Noc\mEGFP_H2B-mCherry_0_R1_P9_K1_Ch2-Ch1.zen
1500	1.569298e-02	2.893944e-03	1.482400e-02	20150130_STAG2gfpcf2_Prometa\MitoSys2\Calibration\mEGFPC1H2B_Noc\mEGFP_H2B-mCherry_0_R1_P9_K1_Ch2-Ch1.zen
1660	1.475597e-02	4.100476e-03	1.373000e-02	20150130_STAG2gfpcf2_Prometa\MitoSys2\Calibration\mEGFPC1H2B_Noc\mEGFP_H2B-mCherry_0_R1_P9_K1_Ch2-Ch1.zen
1820	1.278455e-02	2.867440e-03	1.278500e-02	20150130_STAG2gfpcf2_Prometa\MitoSys2\Calibration\mEGFPC1H2B_Noc\mEGFP_H2B-mCherry_0_R1_P9_K1_Ch2-Ch1.zen
1980	1.196778e-02	2.974830e-03	1.196000e-02	20150130_STAG2gfpcf2_Prometa\MitoSys2\Calibration\mEGFPC1H2B_Noc\mEGFP_H2B-mCherry_0_R1_P9_K1_Ch2-Ch1.zen
2140	1.244068e-02	2.980697e-03	1.123300e-02	20150130_STAG2gfpcf2_Prometa\MitoSys2\Calibration\mEGFPC1H2B_Noc\mEGFP_H2B-mCherry_0_R1_P9_K1_Ch2-Ch1.zen
2300	1.015263e-02	3.593479e-03	1.058800e-02	20150130_STAG2gfpcf2_Prometa\MitoSys2\Calibration\mEGFPC1H2B_Noc\mEGFP_H2B-mCherry_0_R1_P9_K1_Ch2-Ch1.zen
2460	9.710721e-03	2.940145e-03	1.001100e-02	20150130_STAG2gfpcf2_Prometa\MitoSys2\Calibration\mEGFPC1H2B_Noc\mEGFP_H2B-mCherry_0_R1_P9_K1_Ch2-Ch1.zen
2620	9.842416e-03	2.694285e-03	9.492700e-03	20150130_STAG2gfpcf2_Prometa\MitoSys2\Calibration\mEGFPC1H2B_Noc\mEGFP_H2B-mCherry_0_R1_P9_K1_Ch2-Ch1.zen
2780	8.563271e-03	2.375448e-03	9.023800e-03	20150130_STAG2gfpcf2_Prometa\MitoSys2\Calibration\mEGFPC1H2B_Noc\mEGFP_H2B-mCherry_0_R1_P9_K1_Ch2-Ch1.zen
2940	7.876525e-03	2.367020e-03	8.597600e-03	20150130_STAG2gfpcf2_Prometa\MitoSys2\Calibration\mEGFPC1H2B_Noc\mEGFP_H2B-mCherry_0_R1_P9_K1_Ch2-Ch1.zen
3100	7.654968e-03	2.795603e-03	8.208600e-03	20150130_STAG2gfpcf2_Prometa\MitoSys2\Calibration\mEGFPC1H2B_Noc\mEGFP_H2B-mCherry_0_R1_P9_K1_Ch2-Ch1.zen
3420	7.200344e-03	2.802000e-03	7.524100e-03	20150130_STAG2gfpcf2_Prometa\MitoSys2\Calibration\mEGFPC1H2B_Noc\mEGFP_H2B-mCherry_0_R1_P9_K1_Ch2-Ch1.zen
3740	6.572457e-03	2.648604e-03	6.941100e-03	20150130_STAG2gfpcf2_Prometa\MitoSys2\Calibration\mEGFPC1H2B_Noc\mEGFP_H2B-mCherry_0_R1_P9_K1_Ch2-Ch1.zen
4060	6.209771e-03	1.956195e-03	6.438600e-03	20150130_STAG2gfpcf2_Prometa\MitoSys2\Calibration\mEGFPC1H2B_Noc\mEGFP_H2B-mCherry_0_R1_P9_K1_Ch2-Ch1.zen
4380	5.338183e-03	2.720138e-03	6.001000e-03	20150130_STAG2gfpcf2_Prometa\MitoSys2\Calibration\mEGFPC1H2B_Noc\mEGFP_H2B-mCherry_0_R1_P9_K1_Ch2-Ch1.zen
4700	5.271892e-03	2.502391e-03	5.616500e-03	20150130_STAG2gfpcf2_Prometa\MitoSys2\Calibration\mEGFPC1H2B_Noc\mEGFP_H2B-mCherry_0_R1_P9_K1_Ch2-Ch1.zen
5020	4.626137e-03	3.311194e-03	5.276000e-03	20150130_STAG2gfpcf2_Prometa\MitoSys2\Calibration\mEGFPC1H2B_Noc\mEGFP_H2B-mCherry_0_R1_P9_K1_Ch2-Ch1.zen
5340	4.187731e-03	3.120448e-03	4.972300e-03	20150130_STAG2gfpcf2_Prometa\MitoSys2\Calibration\mEGFPC1H2B_Noc\mEGFP_H2B-mCherry_0_R1_P9_K1_Ch2-Ch1.zen
5660	4.664548e-03	3.630585e-03	4.699900e-03	20150130_STAG2gfpcf2_Prometa\MitoSys2\Calibration\mEGFPC1H2B_Noc\mEGFP_H2B-mCherry_0_R1_P9_K1_Ch2-Ch1.zen
5980	3.962622e-03	3.015750e-03	4.454200e-03	20150130_STAG2gfpcf2_Prometa\MitoSys2\Calibration\mEGFPC1H2B_Noc\mEGFP_H2B-mCherry_0_R1_P9_K1_Ch2-Ch1.zen
6300	4.308936e-03	2.743594e-03	4.231300e-03	20150130_STAG2gfpcf2_Prometa\MitoSys2\Calibration\mEGFPC1H2B_Noc\mEGFP_H2B-mCherry_0_R1_P9_K1_Ch2-Ch1.zen
6940	3.791278e-03	2.583088e-03	3.842900e-03	20150130_STAG2gfpcf2_Prometa\MitoSys2\Calibration\mEGFPC1H2B_Noc\mEGFP_H2B-mCherry_0_R1_P9_K1_Ch2-Ch1.zen
7580	3.866010e-03	2.778116e-03	3.515700e-03	20150130_STAG2gfpcf2_Prometa\MitoSys2\Calibration\mEGFPC1H2B_Noc\mEGFP_H2B-mCherry_0_R1_P9_K1_Ch2-Ch1.zen
8220	3.161821e-03	3.206382e-03	3.236500e-03	20150130_STAG2gfpcf2_Prometa\MitoSys2\Calibration\mEGFPC1H2B_Noc\mEGFP_H2B-mCherry_0_R1_P9_K1_Ch2-Ch1.zen
8860	3.457394e-03	3.402903e-03	2.995500e-03	20150130_STAG2gfpcf2_Prometa\MitoSys2\Calibration\mEGFPC1H2B_Noc\mEGFP_H2B-mCherry_0_R1_P9_K1_Ch2-Ch1.zen
9500	3.134568e-03	3.706753e-03	2.785500e-03	20150130_STAG2gfpcf2_Prometa\MitoSys2\Calibration\mEGFPC1H2B_Noc\mEGFP_H2B-mCherry_0_R1_P9_K1_Ch2-Ch1.zen
10140	2.957673e-03	3.529036e-03	2.600800e-03	20150130_STAG2gfpcf2_Prometa\MitoSys2\Calibration\mEGFPC1H2B_Noc\mEGFP_H2B-mCherry_0_R1_P9_K1_Ch2-Ch1.zen
10780	2.751001e-03	2.525908e-03	2.437300e-03	20150130_STAG2gfpcf2_Prometa\MitoSys2\Calibration\mEGFPC1H2B_Noc\mEGFP_H2B-mCherry_0_R1_P9_K1_Ch2-Ch1.zen
11420	2.534045e-03	1.720606e-03	2.291600e-03	20150130_STAG2gfpcf2_Prometa\MitoSys2\Calibration\mEGFPC1H2B_Noc\mEGFP_H2B-mCherry_0_R1_P9_K1_Ch2-Ch1.zen
12060	2.070350e-03	1.871594e-03	2.160900e-03	20150130_STAG2gfpcf2_Prometa\MitoSys2\Calibration\mEGFPC1H2B_Noc\mEGFP_H2B-mCherry_0_R1_P9_K1_Ch2-Ch1.zen
12700	2.086265e-03	1.721600e-03	2.043000e-03	20150130_STAG2gfpcf2_Prometa\MitoSys2\Calibration\mEGFPC1H2B_Noc\mEGFP_H2B-mCherry_0_R1_P9_K1_Ch2-Ch1.zen
13980	1.752679e-03	2.360386e-03	1.839200e-03	20150130_STAG2gfpcf2_Prometa\MitoSys2\Calibration\mEGFPC1H2B_Noc\mEGFP_H2B-mCherry_0_R1_P9_K1_Ch2-Ch1.zen
15260	1.310071e-03	3.037643e-03	1.669100e-03	20150130_STAG2gfpcf2_Prometa\MitoSys2\Calibration\mEGFPC1H2B_Noc\mEGFP_H2B-mCherry_0_R1_P9_K1_Ch2-Ch1.zen
16540	1.583383e-03	2.675341e-03	1.525200e-03	20150130_STAG2gfpcf2_Prometa\MitoSys2\Calibration\mEGFPC1H2B_Noc\mEGFP_H2B-mCherry_0_R1_P9_K1_Ch2-Ch1.zen
17820	1.167679e-03	2.317049e-03	1.402000e-03	20150130_STAG2gfpcf2_Prometa\MitoSys2\Calibration\mEGFPC1H2B_Noc\mEGFP_H2B-mCherry_0_R1_P9_K1_Ch2-Ch1.zen
19100	1.012361e-03	2.559844e-03	1.295400e-03	20150130_STAG2gfpcf2_Prometa\MitoSys2\Calibration\mEGFPC1H2B_Noc\mEGFP_H2B-mCherry_0_R1_P9_K1_Ch2-Ch1.zen
20380	7.017350e-04	2.876753e-03	1.202400e-03	20150130_STAG2gfpcf2_Prometa\MitoSys2\Calibration\mEGFPC1H2B_Noc\mEGFP_H2B-mCherry_0_R1_P9_K1_Ch2-Ch1.zen
21660	1.594500e-03	2.863611e-03	1.120500e-03	20150130_STAG2gfpcf2_Prometa\MitoSys2\Calibration\mEGFPC1H2B_Noc\mEGFP_H2B-mCherry_0_R1_P9_K1_Ch2-Ch1.zen
22940	1.591861e-03	2.198478e-03	1.048000e-03	20150130_STAG2gfpcf2_Prometa\MitoSys2\Calibration\mEGFPC1H2B_Noc\mEGFP_H2B-mCherry_0_R1_P9_K1_Ch2-Ch1.zen
24220	1.058721e-03	2.204450e-03	9.833000e-04	20150130_STAG2gfpcf2_Prometa\MitoSys2\Calibration\mEGFPC1H2B_Noc\mEGFP_H2B-mCherry_0_R1_P9_K1_Ch2-Ch1.zen
25500	1.263267e-03	2.287409e-03	9.253100e-04	20150130_STAG2gfpcf2_Prometa\MitoSys2\Calibration\mEGFPC1H2B_Noc\mEGFP_H2B-mCherry_0_R1_P9_K1_Ch2-Ch1.zen
28060	1.275456e-03	2.392845e-03	8.257500e-04	20150130_STAG2gfpcf2_Prometa\MitoSys2\Calibration\mEGFPC1H2B_Noc\mEGFP_H2B-mCherry_0_R1_P9_K1_Ch2-Ch1.zen
30620	6.626730e-05	1.943573e-03	7.434900e-04	20150130_STAG2gfpcf2_Prometa\MitoSys2\Calibration\mEGFPC1H2B_Noc\mEGFP_H2B-mCherry_0_R1_P9_K1_Ch2-Ch1.zen
33180	1.710575e-04	1.918567e-03	6.745100e-04	20150130_STAG2gfpcf2_Prometa\MitoSys2\Calibration\mEGFPC1H2B_Noc\mEGFP_H2B-mCherry_0_R1_P9_K1_Ch2-Ch1.zen
35740	8.702014e-04	2.067774e-03	6.159300e-04	20150130_STAG2gfpcf2_Prometa\MitoSys2\Calibration\mEGFPC1H2B_Noc\mEGFP_H2B-mCherry_0_R1_P9_K1_Ch2-Ch1.zen
38300	4.561960e-04	1.566635e-03	5.656300e-04	20150130_STAG2gfpcf2_Prometa\MitoSys2\Calibration\mEGFPC1H2B_Noc\mEGFP_H2B-mCherry_0_R1_P9_K1_Ch2-Ch1.zen
40860	-8.174557e-05	1.320730e-03	5.220400e-04	20150130_STAG2gfpcf2_Prometa\MitoSys2\Calibration\mEGFPC1H2B_Noc\mEGFP_H2B-mCherry_0_R1_P9_K1_Ch2-Ch1.zen
43420	4.480417e-05	1.897996e-03	4.839500e-04	20150130_STAG2gfpcf2_Prometa\MitoSys2\Calibration\mEGFPC1H2B_Noc\mEGFP_H2B-mCherry_0_R1_P9_K1_Ch2-Ch1.zen
45980	6.118131e-04	1.647059e-03	4.504000e-04	20150130_STAG2gfpcf2_Prometa\MitoSys2\Calibration\mEGFPC1H2B_Noc\mEGFP_H2B-mCherry_0_R1_P9_K1_Ch2-Ch1.zen
48540	8.432188e-04	2.057671e-03	4.206800e-04	20150130_STAG2gfpcf2_Prometa\MitoSys2\Calibration\mEGFPC1H2B_Noc\mEGFP_H2B-mCherry_0_R1_P9_K1_Ch2-Ch1.zen
51100	3.532102e-04	2.278477e-03	3.941700e-04	20150130_STAG2gfpcf2_Prometa\MitoSys2\Calibration\mEGFPC1H2B_Noc\mEGFP_H2B-mCherry_0_R1_P9_K1_Ch2-Ch1.zen
56220	4.244906e-04	1.837728e-03	3.490100e-04	20150130_STAG2gfpcf2_Prometa\MitoSys2\Calibration\mEGFPC1H2B_Noc\mEGFP_H2B-mCherry_0_R1_P9_K1_Ch2-Ch1.zen
61340	7.214777e-04	2.655246e-03	3.120600e-04	20150130_STAG2gfpcf2_Prometa\MitoSys2\Calibration\mEGFPC1H2B_Noc\mEGFP_H2B-mCherry_0_R1_P9_K1_Ch2-Ch1.zen
66460	3.811824e-04	2.381718e-03	2.813500e-04	20150130_STAG2gfpcf2_Prometa\MitoSys2\Calibration\mEGFPC1H2B_Noc\mEGFP_H2B-mCherry_0_R1_P9_K1_Ch2-Ch1.zen
71580	5.801999e-04	2.012723e-03	2.554700e-04	20150130_STAG2gfpcf2_Prometa\MitoSys2\Calibration\mEGFPC1H2B_Noc\mEGFP_H2B-mCherry_0_R1_P9_K1_Ch2-Ch1.zen
76700	6.256938e-04	2.168716e-03	2.334200e-04	20150130_STAG2gfpcf2_Prometa\MitoSys2\Calibration\mEGFPC1H2B_Noc\mEGFP_H2B-mCherry_0_R1_P9_K1_Ch2-Ch1.zen
81820	1.711926e-04	2.203005e-03	2.144300e-04	20150130_STAG2gfpcf2_Prometa\MitoSys2\Calibration\mEGFPC1H2B_Noc\mEGFP_H2B-mCherry_0_R1_P9_K1_Ch2-Ch1.zen
86940	2.610047e-04	2.014753e-03	1.979400e-04	20150130_STAG2gfpcf2_Prometa\MitoSys2\Calibration\mEGFPC1H2B_Noc\mEGFP_H2B-mCherry_0_R1_P9_K1_Ch2-Ch1.zen
92060	2.196251e-04	1.976044e-03	1.835100e-04	20150130_STAG2gfpcf2_Prometa\MitoSys2\Calibration\mEGFPC1H2B_Noc\mEGFP_H2B-mCherry_0_R1_P9_K1_Ch2-Ch1.zen
97180	5.577577e-04	1.772537e-03	1.707800e-04	20150130_STAG2gfpcf2_Prometa\MitoSys2\Calibration\mEGFPC1H2B_Noc\mEGFP_H2B-mCherry_0_R1_P9_K1_Ch2-Ch1.zen
102300	8.591249e-04	1.243301e-03	1.594900e-04	20150130_STAG2gfpcf2_Prometa\MitoSys2\Calibration\mEGFPC1H2B_Noc\mEGFP_H2B-mCherry_0_R1_P9_K1_Ch2-Ch1.zen
112540	7.654762e-04	1.712325e-03	1.403900e-04	20150130_STAG2gfpcf2_Prometa\MitoSys2\Calibration\mEGFPC1H2B_Noc\mEGFP_H2B-mCherry_0_R1_P9_K1_Ch2-Ch1.zen
122780	4.230379e-06	1.653317e-03	1.248800e-04	20150130_STAG2gfpcf2_Prometa\MitoSys2\Calibration\mEGFPC1H2B_Noc\mEGFP_H2B-mCherry_0_R1_P9_K1_Ch2-Ch1.zen
133020	-1.735489e-06	1.289740e-03	1.120900e-04	20150130_STAG2gfpcf2_Prometa\MitoSys2\Calibration\mEGFPC1H2B_Noc\mEGFP_H2B-mCherry_0_R1_P9_K1_Ch2-Ch1.zen
143260	6.722508e-04	1.160340e-03	1.013800e-04	20150130_STAG2gfpcf2_Prometa\MitoSys2\Calibration\mEGFPC1H2B_Noc\mEGFP_H2B-mCherry_0_R1_P9_K1_Ch2-Ch1.zen
153500	8.219140e-05	1.406855e-03	9.230100e-05	20150130_STAG2gfpcf2_Prometa\MitoSys2\Calibration\mEGFPC1H2B_Noc\mEGFP_H2B-mCherry_0_R1_P9_K1_Ch2-Ch1.zen
163740	2.390302e-04	1.682328e-03	8.452800e-05	20150130_STAG2gfpcf2_Prometa\MitoSys2\Calibration\mEGFPC1H2B_Noc\mEGFP_H2B-mCherry_0_R1_P9_K1_Ch2-Ch1.zen
173980	1.190010e-04	1.562612e-03	7.780800e-05	20150130_STAG2gfpcf2_Prometa\MitoSys2\Calibration\mEGFPC1H2B_Noc\mEGFP_H2B-mCherry_0_R1_P9_K1_Ch2-Ch1.zen
184220	5.456795e-04	1.978110e-03	7.195100e-05	20150130_STAG2gfpcf2_Prometa\MitoSys2\Calibration\mEGFPC1H2B_Noc\mEGFP_H2B-mCherry_0_R1_P9_K1_Ch2-Ch1.zen
194460	5.440371e-04	1.503849e-03	6.680700e-05	20150130_STAG2gfpcf2_Prometa\MitoSys2\Calibration\mEGFPC1H2B_Noc\mEGFP_H2B-mCherry_0_R1_P9_K1_Ch2-Ch1.zen
204700	3.629502e-04	1.067893e-03	6.226000e-05	20150130_STAG2gfpcf2_Prometa\MitoSys2\Calibration\mEGFPC1H2B_Noc\mEGFP_H2B-mCherry_0_R1_P9_K1_Ch2-Ch1.zen
225180	4.565130e-04	1.491786e-03	5.460000e-05	20150130_STAG2gfpcf2_Prometa\MitoSys2\Calibration\mEGFPC1H2B_Noc\mEGFP_H2B-mCherry_0_R1_P9_K1_Ch2-Ch1.zen
245660	3.792508e-04	1.385140e-03	4.841800e-05	20150130_STAG2gfpcf2_Prometa\MitoSys2\Calibration\mEGFPC1H2B_Noc\mEGFP_H2B-mCherry_0_R1_P9_K1_Ch2-Ch1.zen
266140	8.083187e-04	1.342396e-03	4.334100e-05	20150130_STAG2gfpcf2_Prometa\MitoSys2\Calibration\mEGFPC1H2B_Noc\mEGFP_H2B-mCherry_0_R1_P9_K1_Ch2-Ch1.zen
286620	4.783956e-04	1.113993e-03	3.910900e-05	20150130_STAG2gfpcf2_Prometa\MitoSys2\Calibration\mEGFPC1H2B_Noc\mEGFP_H2B-mCherry_0_R1_P9_K1_Ch2-Ch1.zen
307100	6.012742e-04	1.094909e-03	3.553500e-05	20150130_STAG2gfpcf2_Prometa\MitoSys2\Calibration\mEGFPC1H2B_Noc\mEGFP_H2B-mCherry_0_R1_P9_K1_Ch2-Ch1.zen
327580	6.617756e-04	1.631672e-03	3.248500e-05	20150130_STAG2gfpcf2_Prometa\MitoSys2\Calibration\mEGFPC1H2B_Noc\mEGFP_H2B-mCherry_0_R1_P9_K1_Ch2-Ch1.zen
348060	2.945277e-04	1.525264e-03	2.985500e-05	20150130_STAG2gfpcf2_Prometa\MitoSys2\Calibration\mEGFPC1H2B_Noc\mEGFP_H2B-mCherry_0_R1_P9_K1_Ch2-Ch1.zen
368540	-2.361218e-05	1.305101e-03	2.756900e-05	20150130_STAG2gfpcf2_Prometa\MitoSys2\Calibration\mEGFPC1H2B_Noc\mEGFP_H2B-mCherry_0_R1_P9_K1_Ch2-Ch1.zen
389020	3.144575e-04	1.235918e-03	2.556600e-05	20150130_STAG2gfpcf2_Prometa\MitoSys2\Calibration\mEGFPC1H2B_Noc\mEGFP_H2B-mCherry_0_R1_P9_K1_Ch2-Ch1.zen
409500	3.527256e-05	9.955725e-04	2.379900e-05	20150130_STAG2gfpcf2_Prometa\MitoSys2\Calibration\mEGFPC1H2B_Noc\mEGFP_H2B-mCherry_0_R1_P9_K1_Ch2-Ch1.zen
450460	1.476152e-05	1.260723e-03	2.083100e-05	20150130_STAG2gfpcf2_Prometa\MitoSys2\Calibration\mEGFPC1H2B_Noc\mEGFP_H2B-mCherry_0_R1_P9_K1_Ch2-Ch1.zen
491420	3.192259e-04	7.812255e-04	1.844300e-05	20150130_STAG2gfpcf2_Prometa\MitoSys2\Calibration\mEGFPC1H2B_Noc\mEGFP_H2B-mCherry_0_R1_P9_K1_Ch2-Ch1.zen
532380	9.769474e-06	9.466368e-04	1.648600e-05	20150130_STAG2gfpcf2_Prometa\MitoSys2\Calibration\mEGFPC1H2B_Noc\mEGFP_H2B-mCherry_0_R1_P9_K1_Ch2-Ch1.zen
573340	-3.835977e-04	1.049149e-03	1.485900e-05	20150130_STAG2gfpcf2_Prometa\MitoSys2\Calibration\mEGFPC1H2B_Noc\mEGFP_H2B-mCherry_0_R1_P9_K1_Ch2-Ch1.zen
614300	5.647279e-04	1.051555e-03	1.348800e-05	20150130_STAG2gfpcf2_Prometa\MitoSys2\Calibration\mEGFPC1H2B_Noc\mEGFP_H2B-mCherry_0_R1_P9_K1_Ch2-Ch1.zen
655260	3.171911e-04	7.484095e-04	1.232000e-05	20150130_STAG2gfpcf2_Prometa\MitoSys2\Calibration\mEGFPC1H2B_Noc\mEGFP_H2B-mCherry_0_R1_P9_K1_Ch2-Ch1.zen
696220	3.062690e-04	1.173869e-03	1.131400e-05	20150130_STAG2gfpcf2_Prometa\MitoSys2\Calibration\mEGFPC1H2B_Noc\mEGFP_H2B-mCherry_0_R1_P9_K1_Ch2-Ch1.zen
737180	-3.600717e-04	9.793105e-04	1.044100e-05	20150130_STAG2gfpcf2_Prometa\MitoSys2\Calibration\mEGFPC1H2B_Noc\mEGFP_H2B-mCherry_0_R1_P9_K1_Ch2-Ch1.zen
778140	-3.045796e-04	1.059150e-03	9.677100e-06	20150130_STAG2gfpcf2_Prometa\MitoSys2\Calibration\mEGFPC1H2B_Noc\mEGFP_H2B-mCherry_0_R1_P9_K1_Ch2-Ch1.zen
819100	-6.761772e-05	7.769522e-04	9.003700e-06	20150130_STAG2gfpcf2_Prometa\MitoSys2\Calibration\mEGFPC1H2B_Noc\mEGFP_H2B-mCherry_0_R1_P9_K1_Ch2-Ch1.zen
901020	-3.084211e-05	8.401047e-04	7.874000e-06	20150130_STAG2gfpcf2_Prometa\MitoSys2\Calibration\mEGFPC1H2B_Noc\mEGFP_H2B-mCherry_0_R1_P9_K1_Ch2-Ch1.zen
982940	-1.057994e-04	1.180641e-03	6.966500e-06	20150130_STAG2gfpcf2_Prometa\MitoSys2\Calibration\mEGFPC1H2B_Noc\mEGFP_H2B-mCherry_0_R1_P9_K1_Ch2-Ch1.zen
1064860	-1.963280e-04	9.688726e-04	6.224100e-06	20150130_STAG2gfpcf2_Prometa\MitoSys2\Calibration\mEGFPC1H2B_Noc\mEGFP_H2B-mCherry_0_R1_P9_K1_Ch2-Ch1.zen
1146780	1.211260e-04	9.600377e-04	5.607200e-06	20150130_STAG2gfpcf2_Prometa\MitoSys2\Calibration\mEGFPC1H2B_Noc\mEGFP_H2B-mCherry_0_R1_P9_K1_Ch2-Ch1.zen
1228700	1.171888e-05	1.003912e-03	5.088000e-06	20150130_STAG2gfpcf2_Prometa\MitoSys2\Calibration\mEGFPC1H2B_Noc\mEGFP_H2B-mCherry_0_R1_P9_K1_Ch2-Ch1.zen
1310620	-2.686289e-04	1.095308e-03	4.645800e-06	20150130_STAG2gfpcf2_Prometa\MitoSys2\Calibration\mEGFPC1H2B_Noc\mEGFP_H2B-mCherry_0_R1_P9_K1_Ch2-Ch1.zen
1392540	-2.733453e-04	9.326863e-04	4.265400e-06	20150130_STAG2gfpcf2_Prometa\MitoSys2\Calibration\mEGFPC1H2B_Noc\mEGFP_H2B-mCherry_0_R1_P9_K1_Ch2-Ch1.zen
1474460	-1.939445e-04	8.742378e-04	3.935300e-06	20150130_STAG2gfpcf2_Prometa\MitoSys2\Calibration\mEGFPC1H2B_Noc\mEGFP_H2B-mCherry_0_R1_P9_K1_Ch2-Ch1.zen
1556380	-4.454857e-04	7.140939e-04	3.646600e-06	20150130_STAG2gfpcf2_Prometa\MitoSys2\Calibration\mEGFPC1H2B_Noc\mEGFP_H2B-mCherry_0_R1_P9_K1_Ch2-Ch1.zen
10	1.061657e-02	1.333572e-03	1.068200e-02	20150130_STAG2gfpcf2_Prometa\MitoSys2\Calibration\mEGFPC1H2B_Noc\mEGFP_H2B-mCherry_1_R1_P1_K1_Ch2-Ch1.zen
20	1.015665e-02	8.246874e-04	1.020500e-02	20150130_STAG2gfpcf2_Prometa\MitoSys2\Calibration\mEGFPC1H2B_Noc\mEGFP_H2B-mCherry_1_R1_P1_K1_Ch2-Ch1.zen
30	9.451478e-03	8.151708e-04	9.762300e-03	20150130_STAG2gfpcf2_Prometa\MitoSys2\Calibration\mEGFPC1H2B_Noc\mEGFP_H2B-mCherry_1_R1_P1_K1_Ch2-Ch1.zen
40	9.488753e-03	1.264894e-03	9.353000e-03	20150130_STAG2gfpcf2_Prometa\MitoSys2\Calibration\mEGFPC1H2B_Noc\mEGFP_H2B-mCherry_1_R1_P1_K1_Ch2-Ch1.zen
50	9.216106e-03	9.283921e-04	8.975300e-03	20150130_STAG2gfpcf2_Prometa\MitoSys2\Calibration\mEGFPC1H2B_Noc\mEGFP_H2B-mCherry_1_R1_P1_K1_Ch2-Ch1.zen
60	8.860551e-03	7.049520e-04	8.626500e-03	20150130_STAG2gfpcf2_Prometa\MitoSys2\Calibration\mEGFPC1H2B_Noc\mEGFP_H2B-mCherry_1_R1_P1_K1_Ch2-Ch1.zen
70	8.241127e-03	9.560276e-04	8.304200e-03	20150130_STAG2gfpcf2_Prometa\MitoSys2\Calibration\mEGFPC1H2B_Noc\mEGFP_H2B-mCherry_1_R1_P1_K1_Ch2-Ch1.zen
80	8.147087e-03	1.011748e-03	8.005800e-03	20150130_STAG2gfpcf2_Prometa\MitoSys2\Calibration\mEGFPC1H2B_Noc\mEGFP_H2B-mCherry_1_R1_P1_K1_Ch2-Ch1.zen
90	7.850857e-03	1.201913e-03	7.729200e-03	20150130_STAG2gfpcf2_Prometa\MitoSys2\Calibration\mEGFPC1H2B_Noc\mEGFP_H2B-mCherry_1_R1_P1_K1_Ch2-Ch1.zen
100	7.340502e-03	7.327786e-04	7.472300e-03	20150130_STAG2gfpcf2_Prometa\MitoSys2\Calibration\mEGFPC1H2B_Noc\mEGFP_H2B-mCherry_1_R1_P1_K1_Ch2-Ch1.zen
120	7.052789e-03	8.070565e-04	7.010200e-03	20150130_STAG2gfpcf2_Prometa\MitoSys2\Calibration\mEGFPC1H2B_Noc\mEGFP_H2B-mCherry_1_R1_P1_K1_Ch2-Ch1.zen
140	6.490228e-03	7.374558e-04	6.606800e-03	20150130_STAG2gfpcf2_Prometa\MitoSys2\Calibration\mEGFPC1H2B_Noc\mEGFP_H2B-mCherry_1_R1_P1_K1_Ch2-Ch1.zen
160	6.196376e-03	8.076672e-04	6.252000e-03	20150130_STAG2gfpcf2_Prometa\MitoSys2\Calibration\mEGFPC1H2B_Noc\mEGFP_H2B-mCherry_1_R1_P1_K1_Ch2-Ch1.zen
180	5.909793e-03	9.320992e-04	5.937500e-03	20150130_STAG2gfpcf2_Prometa\MitoSys2\Calibration\mEGFPC1H2B_Noc\mEGFP_H2B-mCherry_1_R1_P1_K1_Ch2-Ch1.zen
200	5.522744e-03	6.333101e-04	5.656800e-03	20150130_STAG2gfpcf2_Prometa\MitoSys2\Calibration\mEGFPC1H2B_Noc\mEGFP_H2B-mCherry_1_R1_P1_K1_Ch2-Ch1.zen
220	5.494420e-03	7.511082e-04	5.404600e-03	20150130_STAG2gfpcf2_Prometa\MitoSys2\Calibration\mEGFPC1H2B_Noc\mEGFP_H2B-mCherry_1_R1_P1_K1_Ch2-Ch1.zen
240	5.197894e-03	9.343437e-04	5.176600e-03	20150130_STAG2gfpcf2_Prometa\MitoSys2\Calibration\mEGFPC1H2B_Noc\mEGFP_H2B-mCherry_1_R1_P1_K1_Ch2-Ch1.zen
260	4.948546e-03	9.643332e-04	4.969200e-03	20150130_STAG2gfpcf2_Prometa\MitoSys2\Calibration\mEGFPC1H2B_Noc\mEGFP_H2B-mCherry_1_R1_P1_K1_Ch2-Ch1.zen
280	4.682232e-03	7.047922e-04	4.779600e-03	20150130_STAG2gfpcf2_Prometa\MitoSys2\Calibration\mEGFPC1H2B_Noc\mEGFP_H2B-mCherry_1_R1_P1_K1_Ch2-Ch1.zen
300	4.598147e-03	5.349107e-04	4.605500e-03	20150130_STAG2gfpcf2_Prometa\MitoSys2\Calibration\mEGFPC1H2B_Noc\mEGFP_H2B-mCherry_1_R1_P1_K1_Ch2-Ch1.zen
340	4.245542e-03	5.821032e-04	4.296000e-03	20150130_STAG2gfpcf2_Prometa\MitoSys2\Calibration\mEGFPC1H2B_Noc\mEGFP_H2B-mCherry_1_R1_P1_K1_Ch2-Ch1.zen
380	4.138213e-03	5.436514e-04	4.028500e-03	20150130_STAG2gfpcf2_Prometa\MitoSys2\Calibration\mEGFPC1H2B_Noc\mEGFP_H2B-mCherry_1_R1_P1_K1_Ch2-Ch1.zen
420	3.872802e-03	7.088288e-04	3.794300e-03	20150130_STAG2gfpcf2_Prometa\MitoSys2\Calibration\mEGFPC1H2B_Noc\mEGFP_H2B-mCherry_1_R1_P1_K1_Ch2-Ch1.zen
460	3.429519e-03	4.619046e-04	3.587100e-03	20150130_STAG2gfpcf2_Prometa\MitoSys2\Calibration\mEGFPC1H2B_Noc\mEGFP_H2B-mCherry_1_R1_P1_K1_Ch2-Ch1.zen
500	3.230778e-03	7.777463e-04	3.401900e-03	20150130_STAG2gfpcf2_Prometa\MitoSys2\Calibration\mEGFPC1H2B_Noc\mEGFP_H2B-mCherry_1_R1_P1_K1_Ch2-Ch1.zen
540	3.289603e-03	5.731595e-04	3.235300e-03	20150130_STAG2gfpcf2_Prometa\MitoSys2\Calibration\mEGFPC1H2B_Noc\mEGFP_H2B-mCherry_1_R1_P1_K1_Ch2-Ch1.zen
580	3.151611e-03	4.872101e-04	3.084300e-03	20150130_STAG2gfpcf2_Prometa\MitoSys2\Calibration\mEGFPC1H2B_Noc\mEGFP_H2B-mCherry_1_R1_P1_K1_Ch2-Ch1.zen
620	2.984729e-03	6.844322e-04	2.946700e-03	20150130_STAG2gfpcf2_Prometa\MitoSys2\Calibration\mEGFPC1H2B_Noc\mEGFP_H2B-mCherry_1_R1_P1_K1_Ch2-Ch1.zen
660	2.824410e-03	4.735314e-04	2.820700e-03	20150130_STAG2gfpcf2_Prometa\MitoSys2\Calibration\mEGFPC1H2B_Noc\mEGFP_H2B-mCherry_1_R1_P1_K1_Ch2-Ch1.zen
700	2.776683e-03	3.906595e-04	2.704700e-03	20150130_STAG2gfpcf2_Prometa\MitoSys2\Calibration\mEGFPC1H2B_Noc\mEGFP_H2B-mCherry_1_R1_P1_K1_Ch2-Ch1.zen
780	2.509659e-03	4.698843e-04	2.498500e-03	20150130_STAG2gfpcf2_Prometa\MitoSys2\Calibration\mEGFPC1H2B_Noc\mEGFP_H2B-mCherry_1_R1_P1_K1_Ch2-Ch1.zen
860	2.276307e-03	5.260506e-04	2.320200e-03	20150130_STAG2gfpcf2_Prometa\MitoSys2\Calibration\mEGFPC1H2B_Noc\mEGFP_H2B-mCherry_1_R1_P1_K1_Ch2-Ch1.zen
940	2.185200e-03	3.961493e-04	2.164400e-03	20150130_STAG2gfpcf2_Prometa\MitoSys2\Calibration\mEGFPC1H2B_Noc\mEGFP_H2B-mCherry_1_R1_P1_K1_Ch2-Ch1.zen
1020	2.109708e-03	4.095515e-04	2.027000e-03	20150130_STAG2gfpcf2_Prometa\MitoSys2\Calibration\mEGFPC1H2B_Noc\mEGFP_H2B-mCherry_1_R1_P1_K1_Ch2-Ch1.zen
1100	1.920576e-03	5.860213e-04	1.904700e-03	20150130_STAG2gfpcf2_Prometa\MitoSys2\Calibration\mEGFPC1H2B_Noc\mEGFP_H2B-mCherry_1_R1_P1_K1_Ch2-Ch1.zen
1180	1.759545e-03	4.950085e-04	1.795200e-03	20150130_STAG2gfpcf2_Prometa\MitoSys2\Calibration\mEGFPC1H2B_Noc\mEGFP_H2B-mCherry_1_R1_P1_K1_Ch2-Ch1.zen
1260	1.737362e-03	4.187820e-04	1.696600e-03	20150130_STAG2gfpcf2_Prometa\MitoSys2\Calibration\mEGFPC1H2B_Noc\mEGFP_H2B-mCherry_1_R1_P1_K1_Ch2-Ch1.zen
1340	1.566106e-03	5.088504e-04	1.607200e-03	20150130_STAG2gfpcf2_Prometa\MitoSys2\Calibration\mEGFPC1H2B_Noc\mEGFP_H2B-mCherry_1_R1_P1_K1_Ch2-Ch1.zen
1420	1.525723e-03	4.547437e-04	1.525900e-03	20150130_STAG2gfpcf2_Prometa\MitoSys2\Calibration\mEGFPC1H2B_Noc\mEGFP_H2B-mCherry_1_R1_P1_K1_Ch2-Ch1.zen
1500	1.441690e-03	3.599869e-04	1.451500e-03	20150130_STAG2gfpcf2_Prometa\MitoSys2\Calibration\mEGFPC1H2B_Noc\mEGFP_H2B-mCherry_1_R1_P1_K1_Ch2-Ch1.zen
1660	1.402649e-03	4.108813e-04	1.320400e-03	20150130_STAG2gfpcf2_Prometa\MitoSys2\Calibration\mEGFPC1H2B_Noc\mEGFP_H2B-mCherry_1_R1_P1_K1_Ch2-Ch1.zen
1820	1.233288e-03	3.914111e-04	1.208600e-03	20150130_STAG2gfpcf2_Prometa\MitoSys2\Calibration\mEGFPC1H2B_Noc\mEGFP_H2B-mCherry_1_R1_P1_K1_Ch2-Ch1.zen
1980	9.997317e-04	4.295515e-04	1.112200e-03	20150130_STAG2gfpcf2_Prometa\MitoSys2\Calibration\mEGFPC1H2B_Noc\mEGFP_H2B-mCherry_1_R1_P1_K1_Ch2-Ch1.zen
2140	9.999210e-04	4.386054e-04	1.028200e-03	20150130_STAG2gfpcf2_Prometa\MitoSys2\Calibration\mEGFPC1H2B_Noc\mEGFP_H2B-mCherry_1_R1_P1_K1_Ch2-Ch1.zen
2300	9.258601e-04	3.360830e-04	9.545300e-04	20150130_STAG2gfpcf2_Prometa\MitoSys2\Calibration\mEGFPC1H2B_Noc\mEGFP_H2B-mCherry_1_R1_P1_K1_Ch2-Ch1.zen
2460	8.879639e-04	4.761776e-04	8.893800e-04	20150130_STAG2gfpcf2_Prometa\MitoSys2\Calibration\mEGFPC1H2B_Noc\mEGFP_H2B-mCherry_1_R1_P1_K1_Ch2-Ch1.zen
2620	9.048445e-04	5.044142e-04	8.314300e-04	20150130_STAG2gfpcf2_Prometa\MitoSys2\Calibration\mEGFPC1H2B_Noc\mEGFP_H2B-mCherry_1_R1_P1_K1_Ch2-Ch1.zen
2780	8.440732e-04	4.047092e-04	7.795900e-04	20150130_STAG2gfpcf2_Prometa\MitoSys2\Calibration\mEGFPC1H2B_Noc\mEGFP_H2B-mCherry_1_R1_P1_K1_Ch2-Ch1.zen
2940	8.855564e-04	4.298696e-04	7.329800e-04	20150130_STAG2gfpcf2_Prometa\MitoSys2\Calibration\mEGFPC1H2B_Noc\mEGFP_H2B-mCherry_1_R1_P1_K1_Ch2-Ch1.zen
3100	8.351064e-04	4.025824e-04	6.908900e-04	20150130_STAG2gfpcf2_Prometa\MitoSys2\Calibration\mEGFPC1H2B_Noc\mEGFP_H2B-mCherry_1_R1_P1_K1_Ch2-Ch1.zen
3420	6.635732e-04	2.854353e-04	6.179400e-04	20150130_STAG2gfpcf2_Prometa\MitoSys2\Calibration\mEGFPC1H2B_Noc\mEGFP_H2B-mCherry_1_R1_P1_K1_Ch2-Ch1.zen
3740	5.395378e-04	3.555011e-04	5.570600e-04	20150130_STAG2gfpcf2_Prometa\MitoSys2\Calibration\mEGFPC1H2B_Noc\mEGFP_H2B-mCherry_1_R1_P1_K1_Ch2-Ch1.zen
4060	3.765288e-04	3.072988e-04	5.056000e-04	20150130_STAG2gfpcf2_Prometa\MitoSys2\Calibration\mEGFPC1H2B_Noc\mEGFP_H2B-mCherry_1_R1_P1_K1_Ch2-Ch1.zen
4380	3.714217e-04	3.770064e-04	4.616200e-04	20150130_STAG2gfpcf2_Prometa\MitoSys2\Calibration\mEGFPC1H2B_Noc\mEGFP_H2B-mCherry_1_R1_P1_K1_Ch2-Ch1.zen
4700	4.149486e-04	3.685818e-04	4.236800e-04	20150130_STAG2gfpcf2_Prometa\MitoSys2\Calibration\mEGFPC1H2B_Noc\mEGFP_H2B-mCherry_1_R1_P1_K1_Ch2-Ch1.zen
5020	3.837236e-04	3.251077e-04	3.906600e-04	20150130_STAG2gfpcf2_Prometa\MitoSys2\Calibration\mEGFPC1H2B_Noc\mEGFP_H2B-mCherry_1_R1_P1_K1_Ch2-Ch1.zen
5340	3.358015e-04	3.101738e-04	3.617100e-04	20150130_STAG2gfpcf2_Prometa\MitoSys2\Calibration\mEGFPC1H2B_Noc\mEGFP_H2B-mCherry_1_R1_P1_K1_Ch2-Ch1.zen
5660	2.719771e-04	3.797308e-04	3.361500e-04	20150130_STAG2gfpcf2_Prometa\MitoSys2\Calibration\mEGFPC1H2B_Noc\mEGFP_H2B-mCherry_1_R1_P1_K1_Ch2-Ch1.zen
5980	2.461670e-04	3.179111e-04	3.134600e-04	20150130_STAG2gfpcf2_Prometa\MitoSys2\Calibration\mEGFPC1H2B_Noc\mEGFP_H2B-mCherry_1_R1_P1_K1_Ch2-Ch1.zen
6300	3.197110e-04	2.751532e-04	2.932000e-04	20150130_STAG2gfpcf2_Prometa\MitoSys2\Calibration\mEGFPC1H2B_Noc\mEGFP_H2B-mCherry_1_R1_P1_K1_Ch2-Ch1.zen
6940	2.801684e-04	2.831376e-04	2.586100e-04	20150130_STAG2gfpcf2_Prometa\MitoSys2\Calibration\mEGFPC1H2B_Noc\mEGFP_H2B-mCherry_1_R1_P1_K1_Ch2-Ch1.zen
7580	1.935967e-04	2.480223e-04	2.302700e-04	20150130_STAG2gfpcf2_Prometa\MitoSys2\Calibration\mEGFPC1H2B_Noc\mEGFP_H2B-mCherry_1_R1_P1_K1_Ch2-Ch1.zen
8220	1.811344e-04	3.050530e-04	2.067000e-04	20150130_STAG2gfpcf2_Prometa\MitoSys2\Calibration\mEGFPC1H2B_Noc\mEGFP_H2B-mCherry_1_R1_P1_K1_Ch2-Ch1.zen
8860	1.988923e-04	3.187696e-04	1.868300e-04	20150130_STAG2gfpcf2_Prometa\MitoSys2\Calibration\mEGFPC1H2B_Noc\mEGFP_H2B-mCherry_1_R1_P1_K1_Ch2-Ch1.zen
9500	1.342751e-04	2.141785e-04	1.699200e-04	20150130_STAG2gfpcf2_Prometa\MitoSys2\Calibration\mEGFPC1H2B_Noc\mEGFP_H2B-mCherry_1_R1_P1_K1_Ch2-Ch1.zen
10140	8.640982e-05	2.191866e-04	1.553600e-04	20150130_STAG2gfpcf2_Prometa\MitoSys2\Calibration\mEGFPC1H2B_Noc\mEGFP_H2B-mCherry_1_R1_P1_K1_Ch2-Ch1.zen
10780	9.455499e-05	2.077212e-04	1.427400e-04	20150130_STAG2gfpcf2_Prometa\MitoSys2\Calibration\mEGFPC1H2B_Noc\mEGFP_H2B-mCherry_1_R1_P1_K1_Ch2-Ch1.zen
11420	1.524742e-04	2.985445e-04	1.317000e-04	20150130_STAG2gfpcf2_Prometa\MitoSys2\Calibration\mEGFPC1H2B_Noc\mEGFP_H2B-mCherry_1_R1_P1_K1_Ch2-Ch1.zen
12060	9.984233e-05	2.810920e-04	1.219800e-04	20150130_STAG2gfpcf2_Prometa\MitoSys2\Calibration\mEGFPC1H2B_Noc\mEGFP_H2B-mCherry_1_R1_P1_K1_Ch2-Ch1.zen
12700	6.472562e-05	2.315313e-04	1.133800e-04	20150130_STAG2gfpcf2_Prometa\MitoSys2\Calibration\mEGFPC1H2B_Noc\mEGFP_H2B-mCherry_1_R1_P1_K1_Ch2-Ch1.zen
13980	1.441701e-04	3.006093e-04	9.885900e-05	20150130_STAG2gfpcf2_Prometa\MitoSys2\Calibration\mEGFPC1H2B_Noc\mEGFP_H2B-mCherry_1_R1_P1_K1_Ch2-Ch1.zen
15260	2.237222e-05	2.639569e-04	8.712600e-05	20150130_STAG2gfpcf2_Prometa\MitoSys2\Calibration\mEGFPC1H2B_Noc\mEGFP_H2B-mCherry_1_R1_P1_K1_Ch2-Ch1.zen
16540	4.672520e-05	2.398333e-04	7.748900e-05	20150130_STAG2gfpcf2_Prometa\MitoSys2\Calibration\mEGFPC1H2B_Noc\mEGFP_H2B-mCherry_1_R1_P1_K1_Ch2-Ch1.zen
17820	6.793726e-05	2.052102e-04	6.946200e-05	20150130_STAG2gfpcf2_Prometa\MitoSys2\Calibration\mEGFPC1H2B_Noc\mEGFP_H2B-mCherry_1_R1_P1_K1_Ch2-Ch1.zen
19100	5.405368e-05	2.478377e-04	6.269600e-05	20150130_STAG2gfpcf2_Prometa\MitoSys2\Calibration\mEGFPC1H2B_Noc\mEGFP_H2B-mCherry_1_R1_P1_K1_Ch2-Ch1.zen
20380	2.590665e-05	2.719765e-04	5.693200e-05	20150130_STAG2gfpcf2_Prometa\MitoSys2\Calibration\mEGFPC1H2B_Noc\mEGFP_H2B-mCherry_1_R1_P1_K1_Ch2-Ch1.zen
21660	5.769456e-05	2.446791e-04	5.197500e-05	20150130_STAG2gfpcf2_Prometa\MitoSys2\Calibration\mEGFPC1H2B_Noc\mEGFP_H2B-mCherry_1_R1_P1_K1_Ch2-Ch1.zen
22940	5.538225e-05	2.852339e-04	4.767900e-05	20150130_STAG2gfpcf2_Prometa\MitoSys2\Calibration\mEGFPC1H2B_Noc\mEGFP_H2B-mCherry_1_R1_P1_K1_Ch2-Ch1.zen
24220	6.652191e-05	2.663376e-04	4.392700e-05	20150130_STAG2gfpcf2_Prometa\MitoSys2\Calibration\mEGFPC1H2B_Noc\mEGFP_H2B-mCherry_1_R1_P1_K1_Ch2-Ch1.zen
25500	9.580539e-05	2.649099e-04	4.062800e-05	20150130_STAG2gfpcf2_Prometa\MitoSys2\Calibration\mEGFPC1H2B_Noc\mEGFP_H2B-mCherry_1_R1_P1_K1_Ch2-Ch1.zen
28060	-8.305892e-06	2.743738e-04	3.511700e-05	20150130_STAG2gfpcf2_Prometa\MitoSys2\Calibration\mEGFPC1H2B_Noc\mEGFP_H2B-mCherry_1_R1_P1_K1_Ch2-Ch1.zen
30620	-8.021430e-08	2.271913e-04	3.071700e-05	20150130_STAG2gfpcf2_Prometa\MitoSys2\Calibration\mEGFPC1H2B_Noc\mEGFP_H2B-mCherry_1_R1_P1_K1_Ch2-Ch1.zen
33180	4.207248e-05	1.479574e-04	2.714100e-05	20150130_STAG2gfpcf2_Prometa\MitoSys2\Calibration\mEGFPC1H2B_Noc\mEGFP_H2B-mCherry_1_R1_P1_K1_Ch2-Ch1.zen
35740	9.063988e-05	2.595332e-04	2.419200e-05	20150130_STAG2gfpcf2_Prometa\MitoSys2\Calibration\mEGFPC1H2B_Noc\mEGFP_H2B-mCherry_1_R1_P1_K1_Ch2-Ch1.zen
38300	8.966185e-05	2.409515e-04	2.172600e-05	20150130_STAG2gfpcf2_Prometa\MitoSys2\Calibration\mEGFPC1H2B_Noc\mEGFP_H2B-mCherry_1_R1_P1_K1_Ch2-Ch1.zen
40860	2.584084e-05	2.589035e-04	1.964200e-05	20150130_STAG2gfpcf2_Prometa\MitoSys2\Calibration\mEGFPC1H2B_Noc\mEGFP_H2B-mCherry_1_R1_P1_K1_Ch2-Ch1.zen
43420	4.387813e-05	1.973957e-04	1.786300e-05	20150130_STAG2gfpcf2_Prometa\MitoSys2\Calibration\mEGFPC1H2B_Noc\mEGFP_H2B-mCherry_1_R1_P1_K1_Ch2-Ch1.zen
45980	7.097473e-05	1.964392e-04	1.633000e-05	20150130_STAG2gfpcf2_Prometa\MitoSys2\Calibration\mEGFPC1H2B_Noc\mEGFP_H2B-mCherry_1_R1_P1_K1_Ch2-Ch1.zen
48540	2.691900e-05	2.423247e-04	1.499800e-05	20150130_STAG2gfpcf2_Prometa\MitoSys2\Calibration\mEGFPC1H2B_Noc\mEGFP_H2B-mCherry_1_R1_P1_K1_Ch2-Ch1.zen
51100	1.785625e-05	1.907221e-04	1.383400e-05	20150130_STAG2gfpcf2_Prometa\MitoSys2\Calibration\mEGFPC1H2B_Noc\mEGFP_H2B-mCherry_1_R1_P1_K1_Ch2-Ch1.zen
56220	3.277017e-05	1.739804e-04	1.190100e-05	20150130_STAG2gfpcf2_Prometa\MitoSys2\Calibration\mEGFPC1H2B_Noc\mEGFP_H2B-mCherry_1_R1_P1_K1_Ch2-Ch1.zen
61340	4.440846e-05	1.417166e-04	1.037000e-05	20150130_STAG2gfpcf2_Prometa\MitoSys2\Calibration\mEGFPC1H2B_Noc\mEGFP_H2B-mCherry_1_R1_P1_K1_Ch2-Ch1.zen
66460	5.368447e-06	2.182916e-04	9.133200e-06	20150130_STAG2gfpcf2_Prometa\MitoSys2\Calibration\mEGFPC1H2B_Noc\mEGFP_H2B-mCherry_1_R1_P1_K1_Ch2-Ch1.zen
71580	2.020114e-05	1.797194e-04	8.118900e-06	20150130_STAG2gfpcf2_Prometa\MitoSys2\Calibration\mEGFPC1H2B_Noc\mEGFP_H2B-mCherry_1_R1_P1_K1_Ch2-Ch1.zen
76700	7.152025e-06	1.983326e-04	7.275000e-06	20150130_STAG2gfpcf2_Prometa\MitoSys2\Calibration\mEGFPC1H2B_Noc\mEGFP_H2B-mCherry_1_R1_P1_K1_Ch2-Ch1.zen
81820	-4.323115e-07	2.065030e-04	6.564500e-06	20150130_STAG2gfpcf2_Prometa\MitoSys2\Calibration\mEGFPC1H2B_Noc\mEGFP_H2B-mCherry_1_R1_P1_K1_Ch2-Ch1.zen
86940	-3.092558e-05	2.068686e-04	5.959900e-06	20150130_STAG2gfpcf2_Prometa\MitoSys2\Calibration\mEGFPC1H2B_Noc\mEGFP_H2B-mCherry_1_R1_P1_K1_Ch2-Ch1.zen
92060	-8.927205e-05	1.695212e-04	5.440500e-06	20150130_STAG2gfpcf2_Prometa\MitoSys2\Calibration\mEGFPC1H2B_Noc\mEGFP_H2B-mCherry_1_R1_P1_K1_Ch2-Ch1.zen
97180	1.350231e-05	1.719021e-04	4.990700e-06	20150130_STAG2gfpcf2_Prometa\MitoSys2\Calibration\mEGFPC1H2B_Noc\mEGFP_H2B-mCherry_1_R1_P1_K1_Ch2-Ch1.zen
102300	-4.679484e-05	1.555488e-04	4.598100e-06	20150130_STAG2gfpcf2_Prometa\MitoSys2\Calibration\mEGFPC1H2B_Noc\mEGFP_H2B-mCherry_1_R1_P1_K1_Ch2-Ch1.zen
112540	-5.205614e-06	1.089122e-04	3.948400e-06	20150130_STAG2gfpcf2_Prometa\MitoSys2\Calibration\mEGFPC1H2B_Noc\mEGFP_H2B-mCherry_1_R1_P1_K1_Ch2-Ch1.zen
122780	-3.025643e-05	1.348658e-04	3.435400e-06	20150130_STAG2gfpcf2_Prometa\MitoSys2\Calibration\mEGFPC1H2B_Noc\mEGFP_H2B-mCherry_1_R1_P1_K1_Ch2-Ch1.zen
133020	-5.624226e-05	1.424829e-04	3.022300e-06	20150130_STAG2gfpcf2_Prometa\MitoSys2\Calibration\mEGFPC1H2B_Noc\mEGFP_H2B-mCherry_1_R1_P1_K1_Ch2-Ch1.zen
143260	-1.055796e-04	1.463033e-04	2.684100e-06	20150130_STAG2gfpcf2_Prometa\MitoSys2\Calibration\mEGFPC1H2B_Noc\mEGFP_H2B-mCherry_1_R1_P1_K1_Ch2-Ch1.zen
153500	-4.936348e-05	1.555313e-04	2.403200e-06	20150130_STAG2gfpcf2_Prometa\MitoSys2\Calibration\mEGFPC1H2B_Noc\mEGFP_H2B-mCherry_1_R1_P1_K1_Ch2-Ch1.zen
163740	-1.430951e-05	1.671830e-04	2.167100e-06	20150130_STAG2gfpcf2_Prometa\MitoSys2\Calibration\mEGFPC1H2B_Noc\mEGFP_H2B-mCherry_1_R1_P1_K1_Ch2-Ch1.zen
173980	-2.503144e-05	1.410354e-04	1.966400e-06	20150130_STAG2gfpcf2_Prometa\MitoSys2\Calibration\mEGFPC1H2B_Noc\mEGFP_H2B-mCherry_1_R1_P1_K1_Ch2-Ch1.zen
184220	-7.531715e-05	1.207857e-04	1.794200e-06	20150130_STAG2gfpcf2_Prometa\MitoSys2\Calibration\mEGFPC1H2B_Noc\mEGFP_H2B-mCherry_1_R1_P1_K1_Ch2-Ch1.zen
194460	-5.159386e-05	1.440603e-04	1.645200e-06	20150130_STAG2gfpcf2_Prometa\MitoSys2\Calibration\mEGFPC1H2B_Noc\mEGFP_H2B-mCherry_1_R1_P1_K1_Ch2-Ch1.zen
204700	-3.701132e-05	1.291355e-04	1.515300e-06	20150130_STAG2gfpcf2_Prometa\MitoSys2\Calibration\mEGFPC1H2B_Noc\mEGFP_H2B-mCherry_1_R1_P1_K1_Ch2-Ch1.zen
225180	-5.566059e-05	1.044839e-04	1.300400e-06	20150130_STAG2gfpcf2_Prometa\MitoSys2\Calibration\mEGFPC1H2B_Noc\mEGFP_H2B-mCherry_1_R1_P1_K1_Ch2-Ch1.zen
245660	-5.464075e-05	1.370821e-04	1.131000e-06	20150130_STAG2gfpcf2_Prometa\MitoSys2\Calibration\mEGFPC1H2B_Noc\mEGFP_H2B-mCherry_1_R1_P1_K1_Ch2-Ch1.zen
266140	1.972287e-06	1.418592e-04	9.946700e-07	20150130_STAG2gfpcf2_Prometa\MitoSys2\Calibration\mEGFPC1H2B_Noc\mEGFP_H2B-mCherry_1_R1_P1_K1_Ch2-Ch1.zen
286620	-3.924104e-05	1.422587e-04	8.831400e-07	20150130_STAG2gfpcf2_Prometa\MitoSys2\Calibration\mEGFPC1H2B_Noc\mEGFP_H2B-mCherry_1_R1_P1_K1_Ch2-Ch1.zen
307100	-5.738762e-05	1.170120e-04	7.905700e-07	20150130_STAG2gfpcf2_Prometa\MitoSys2\Calibration\mEGFPC1H2B_Noc\mEGFP_H2B-mCherry_1_R1_P1_K1_Ch2-Ch1.zen
327580	-2.449874e-05	1.173904e-04	7.127800e-07	20150130_STAG2gfpcf2_Prometa\MitoSys2\Calibration\mEGFPC1H2B_Noc\mEGFP_H2B-mCherry_1_R1_P1_K1_Ch2-Ch1.zen
348060	-1.615905e-05	1.123980e-04	6.466900e-07	20150130_STAG2gfpcf2_Prometa\MitoSys2\Calibration\mEGFPC1H2B_Noc\mEGFP_H2B-mCherry_1_R1_P1_K1_Ch2-Ch1.zen
368540	-7.191045e-05	8.623976e-05	5.900000e-07	20150130_STAG2gfpcf2_Prometa\MitoSys2\Calibration\mEGFPC1H2B_Noc\mEGFP_H2B-mCherry_1_R1_P1_K1_Ch2-Ch1.zen
389020	-1.071545e-04	1.532972e-04	5.409600e-07	20150130_STAG2gfpcf2_Prometa\MitoSys2\Calibration\mEGFPC1H2B_Noc\mEGFP_H2B-mCherry_1_R1_P1_K1_Ch2-Ch1.zen
409500	-3.240857e-05	1.147441e-04	4.982100e-07	20150130_STAG2gfpcf2_Prometa\MitoSys2\Calibration\mEGFPC1H2B_Noc\mEGFP_H2B-mCherry_1_R1_P1_K1_Ch2-Ch1.zen
450460	-2.089232e-05	9.972913e-05	4.275300e-07	20150130_STAG2gfpcf2_Prometa\MitoSys2\Calibration\mEGFPC1H2B_Noc\mEGFP_H2B-mCherry_1_R1_P1_K1_Ch2-Ch1.zen
491420	-4.784316e-05	8.622005e-05	3.718100e-07	20150130_STAG2gfpcf2_Prometa\MitoSys2\Calibration\mEGFPC1H2B_Noc\mEGFP_H2B-mCherry_1_R1_P1_K1_Ch2-Ch1.zen
532380	3.414995e-05	1.125652e-04	3.269800e-07	20150130_STAG2gfpcf2_Prometa\MitoSys2\Calibration\mEGFPC1H2B_Noc\mEGFP_H2B-mCherry_1_R1_P1_K1_Ch2-Ch1.zen
573340	1.790003e-06	6.909990e-05	2.903200e-07	20150130_STAG2gfpcf2_Prometa\MitoSys2\Calibration\mEGFPC1H2B_Noc\mEGFP_H2B-mCherry_1_R1_P1_K1_Ch2-Ch1.zen
614300	2.683217e-05	1.096955e-04	2.598900e-07	20150130_STAG2gfpcf2_Prometa\MitoSys2\Calibration\mEGFPC1H2B_Noc\mEGFP_H2B-mCherry_1_R1_P1_K1_Ch2-Ch1.zen
655260	1.639922e-05	7.583927e-05	2.343200e-07	20150130_STAG2gfpcf2_Prometa\MitoSys2\Calibration\mEGFPC1H2B_Noc\mEGFP_H2B-mCherry_1_R1_P1_K1_Ch2-Ch1.zen
696220	-8.935291e-06	8.224703e-05	2.126000e-07	20150130_STAG2gfpcf2_Prometa\MitoSys2\Calibration\mEGFPC1H2B_Noc\mEGFP_H2B-mCherry_1_R1_P1_K1_Ch2-Ch1.zen
737180	4.792409e-05	1.065087e-04	1.939600e-07	20150130_STAG2gfpcf2_Prometa\MitoSys2\Calibration\mEGFPC1H2B_Noc\mEGFP_H2B-mCherry_1_R1_P1_K1_Ch2-Ch1.zen
778140	1.288003e-05	8.956647e-05	1.778500e-07	20150130_STAG2gfpcf2_Prometa\MitoSys2\Calibration\mEGFPC1H2B_Noc\mEGFP_H2B-mCherry_1_R1_P1_K1_Ch2-Ch1.zen
819100	-7.273527e-07	7.411440e-05	1.637900e-07	20150130_STAG2gfpcf2_Prometa\MitoSys2\Calibration\mEGFPC1H2B_Noc\mEGFP_H2B-mCherry_1_R1_P1_K1_Ch2-Ch1.zen
901020	-8.438885e-06	7.492984e-05	1.405700e-07	20150130_STAG2gfpcf2_Prometa\MitoSys2\Calibration\mEGFPC1H2B_Noc\mEGFP_H2B-mCherry_1_R1_P1_K1_Ch2-Ch1.zen
982940	1.255754e-05	7.781543e-05	1.222500e-07	20150130_STAG2gfpcf2_Prometa\MitoSys2\Calibration\mEGFPC1H2B_Noc\mEGFP_H2B-mCherry_1_R1_P1_K1_Ch2-Ch1.zen
1064860	1.486806e-05	6.497920e-05	1.075200e-07	20150130_STAG2gfpcf2_Prometa\MitoSys2\Calibration\mEGFPC1H2B_Noc\mEGFP_H2B-mCherry_1_R1_P1_K1_Ch2-Ch1.zen
1146780	-3.624876e-05	8.487303e-05	9.547100e-08	20150130_STAG2gfpcf2_Prometa\MitoSys2\Calibration\mEGFPC1H2B_Noc\mEGFP_H2B-mCherry_1_R1_P1_K1_Ch2-Ch1.zen
1228700	-2.190689e-05	7.063564e-05	8.546900e-08	20150130_STAG2gfpcf2_Prometa\MitoSys2\Calibration\mEGFPC1H2B_Noc\mEGFP_H2B-mCherry_1_R1_P1_K1_Ch2-Ch1.zen
1310620	2.032095e-05	8.185802e-05	7.706400e-08	20150130_STAG2gfpcf2_Prometa\MitoSys2\Calibration\mEGFPC1H2B_Noc\mEGFP_H2B-mCherry_1_R1_P1_K1_Ch2-Ch1.zen
1392540	-2.288690e-05	7.112623e-05	6.992400e-08	20150130_STAG2gfpcf2_Prometa\MitoSys2\Calibration\mEGFPC1H2B_Noc\mEGFP_H2B-mCherry_1_R1_P1_K1_Ch2-Ch1.zen
1474460	9.048143e-06	8.117337e-05	6.379900e-08	20150130_STAG2gfpcf2_Prometa\MitoSys2\Calibration\mEGFPC1H2B_Noc\mEGFP_H2B-mCherry_1_R1_P1_K1_Ch2-Ch1.zen
1556380	4.195959e-05	9.593091e-05	5.850000e-08	20150130_STAG2gfpcf2_Prometa\MitoSys2\Calibration\mEGFPC1H2B_Noc\mEGFP_H2B-mCherry_1_R1_P1_K1_Ch2-Ch1.zen
10	1.089150e-02	8.598811e-04	1.054200e-02	20150130_STAG2gfpcf2_Prometa\MitoSys2\Calibration\mEGFPC1H2B_Noc\mEGFP_H2B-mCherry_1_R1_P2_K1_Ch2-Ch1.zen
20	9.869602e-03	1.327216e-03	1.007100e-02	20150130_STAG2gfpcf2_Prometa\MitoSys2\Calibration\mEGFPC1H2B_Noc\mEGFP_H2B-mCherry_1_R1_P2_K1_Ch2-Ch1.zen
30	9.398929e-03	1.291538e-03	9.635800e-03	20150130_STAG2gfpcf2_Prometa\MitoSys2\Calibration\mEGFPC1H2B_Noc\mEGFP_H2B-mCherry_1_R1_P2_K1_Ch2-Ch1.zen
40	9.100704e-03	1.582799e-03	9.234800e-03	20150130_STAG2gfpcf2_Prometa\MitoSys2\Calibration\mEGFPC1H2B_Noc\mEGFP_H2B-mCherry_1_R1_P2_K1_Ch2-Ch1.zen
50	8.808297e-03	1.258139e-03	8.865300e-03	20150130_STAG2gfpcf2_Prometa\MitoSys2\Calibration\mEGFPC1H2B_Noc\mEGFP_H2B-mCherry_1_R1_P2_K1_Ch2-Ch1.zen
60	8.568194e-03	1.098948e-03	8.524200e-03	20150130_STAG2gfpcf2_Prometa\MitoSys2\Calibration\mEGFPC1H2B_Noc\mEGFP_H2B-mCherry_1_R1_P2_K1_Ch2-Ch1.zen
70	8.264188e-03	9.486131e-04	8.208900e-03	20150130_STAG2gfpcf2_Prometa\MitoSys2\Calibration\mEGFPC1H2B_Noc\mEGFP_H2B-mCherry_1_R1_P2_K1_Ch2-Ch1.zen
80	8.163748e-03	1.016315e-03	7.916900e-03	20150130_STAG2gfpcf2_Prometa\MitoSys2\Calibration\mEGFPC1H2B_Noc\mEGFP_H2B-mCherry_1_R1_P2_K1_Ch2-Ch1.zen
90	7.674073e-03	1.214139e-03	7.646000e-03	20150130_STAG2gfpcf2_Prometa\MitoSys2\Calibration\mEGFPC1H2B_Noc\mEGFP_H2B-mCherry_1_R1_P2_K1_Ch2-Ch1.zen
100	7.285477e-03	7.871470e-04	7.394000e-03	20150130_STAG2gfpcf2_Prometa\MitoSys2\Calibration\mEGFPC1H2B_Noc\mEGFP_H2B-mCherry_1_R1_P2_K1_Ch2-Ch1.zen
120	6.931550e-03	7.571171e-04	6.939800e-03	20150130_STAG2gfpcf2_Prometa\MitoSys2\Calibration\mEGFPC1H2B_Noc\mEGFP_H2B-mCherry_1_R1_P2_K1_Ch2-Ch1.zen
140	6.656250e-03	9.855505e-04	6.542200e-03	20150130_STAG2gfpcf2_Prometa\MitoSys2\Calibration\mEGFPC1H2B_Noc\mEGFP_H2B-mCherry_1_R1_P2_K1_Ch2-Ch1.zen
160	6.212976e-03	9.281862e-04	6.191200e-03	20150130_STAG2gfpcf2_Prometa\MitoSys2\Calibration\mEGFPC1H2B_Noc\mEGFP_H2B-mCherry_1_R1_P2_K1_Ch2-Ch1.zen
180	6.096394e-03	9.867298e-04	5.879100e-03	20150130_STAG2gfpcf2_Prometa\MitoSys2\Calibration\mEGFPC1H2B_Noc\mEGFP_H2B-mCherry_1_R1_P2_K1_Ch2-Ch1.zen
200	5.512883e-03	7.863803e-04	5.599500e-03	20150130_STAG2gfpcf2_Prometa\MitoSys2\Calibration\mEGFPC1H2B_Noc\mEGFP_H2B-mCherry_1_R1_P2_K1_Ch2-Ch1.zen
220	5.269973e-03	1.055590e-03	5.347400e-03	20150130_STAG2gfpcf2_Prometa\MitoSys2\Calibration\mEGFPC1H2B_Noc\mEGFP_H2B-mCherry_1_R1_P2_K1_Ch2-Ch1.zen
240	5.060722e-03	6.715905e-04	5.118700e-03	20150130_STAG2gfpcf2_Prometa\MitoSys2\Calibration\mEGFPC1H2B_Noc\mEGFP_H2B-mCherry_1_R1_P2_K1_Ch2-Ch1.zen
260	4.960583e-03	7.199428e-04	4.910200e-03	20150130_STAG2gfpcf2_Prometa\MitoSys2\Calibration\mEGFPC1H2B_Noc\mEGFP_H2B-mCherry_1_R1_P2_K1_Ch2-Ch1.zen
280	4.546028e-03	5.864887e-04	4.718900e-03	20150130_STAG2gfpcf2_Prometa\MitoSys2\Calibration\mEGFPC1H2B_Noc\mEGFP_H2B-mCherry_1_R1_P2_K1_Ch2-Ch1.zen
300	4.526850e-03	6.674159e-04	4.542800e-03	20150130_STAG2gfpcf2_Prometa\MitoSys2\Calibration\mEGFPC1H2B_Noc\mEGFP_H2B-mCherry_1_R1_P2_K1_Ch2-Ch1.zen
340	4.256929e-03	6.765498e-04	4.228700e-03	20150130_STAG2gfpcf2_Prometa\MitoSys2\Calibration\mEGFPC1H2B_Noc\mEGFP_H2B-mCherry_1_R1_P2_K1_Ch2-Ch1.zen
380	3.976902e-03	6.605613e-04	3.956200e-03	20150130_STAG2gfpcf2_Prometa\MitoSys2\Calibration\mEGFPC1H2B_Noc\mEGFP_H2B-mCherry_1_R1_P2_K1_Ch2-Ch1.zen
420	3.714729e-03	5.431820e-04	3.716900e-03	20150130_STAG2gfpcf2_Prometa\MitoSys2\Calibration\mEGFPC1H2B_Noc\mEGFP_H2B-mCherry_1_R1_P2_K1_Ch2-Ch1.zen
460	3.349802e-03	5.082506e-04	3.504700e-03	20150130_STAG2gfpcf2_Prometa\MitoSys2\Calibration\mEGFPC1H2B_Noc\mEGFP_H2B-mCherry_1_R1_P2_K1_Ch2-Ch1.zen
500	3.418438e-03	6.965173e-04	3.315000e-03	20150130_STAG2gfpcf2_Prometa\MitoSys2\Calibration\mEGFPC1H2B_Noc\mEGFP_H2B-mCherry_1_R1_P2_K1_Ch2-Ch1.zen
540	3.164740e-03	6.959811e-04	3.144200e-03	20150130_STAG2gfpcf2_Prometa\MitoSys2\Calibration\mEGFPC1H2B_Noc\mEGFP_H2B-mCherry_1_R1_P2_K1_Ch2-Ch1.zen
580	3.003857e-03	4.810843e-04	2.989600e-03	20150130_STAG2gfpcf2_Prometa\MitoSys2\Calibration\mEGFPC1H2B_Noc\mEGFP_H2B-mCherry_1_R1_P2_K1_Ch2-Ch1.zen
620	2.882540e-03	7.728084e-04	2.848800e-03	20150130_STAG2gfpcf2_Prometa\MitoSys2\Calibration\mEGFPC1H2B_Noc\mEGFP_H2B-mCherry_1_R1_P2_K1_Ch2-Ch1.zen
660	2.845081e-03	6.622079e-04	2.720100e-03	20150130_STAG2gfpcf2_Prometa\MitoSys2\Calibration\mEGFPC1H2B_Noc\mEGFP_H2B-mCherry_1_R1_P2_K1_Ch2-Ch1.zen
700	2.630744e-03	5.033398e-04	2.601900e-03	20150130_STAG2gfpcf2_Prometa\MitoSys2\Calibration\mEGFPC1H2B_Noc\mEGFP_H2B-mCherry_1_R1_P2_K1_Ch2-Ch1.zen
780	2.462801e-03	5.901228e-04	2.392400e-03	20150130_STAG2gfpcf2_Prometa\MitoSys2\Calibration\mEGFPC1H2B_Noc\mEGFP_H2B-mCherry_1_R1_P2_K1_Ch2-Ch1.zen
860	2.197366e-03	4.425967e-04	2.212400e-03	20150130_STAG2gfpcf2_Prometa\MitoSys2\Calibration\mEGFPC1H2B_Noc\mEGFP_H2B-mCherry_1_R1_P2_K1_Ch2-Ch1.zen
940	2.024289e-03	4.963521e-04	2.056100e-03	20150130_STAG2gfpcf2_Prometa\MitoSys2\Calibration\mEGFPC1H2B_Noc\mEGFP_H2B-mCherry_1_R1_P2_K1_Ch2-Ch1.zen
1020	1.913237e-03	5.698275e-04	1.919100e-03	20150130_STAG2gfpcf2_Prometa\MitoSys2\Calibration\mEGFPC1H2B_Noc\mEGFP_H2B-mCherry_1_R1_P2_K1_Ch2-Ch1.zen
1100	1.786481e-03	5.457868e-04	1.798200e-03	20150130_STAG2gfpcf2_Prometa\MitoSys2\Calibration\mEGFPC1H2B_Noc\mEGFP_H2B-mCherry_1_R1_P2_K1_Ch2-Ch1.zen
1180	1.686304e-03	5.894695e-04	1.690700e-03	20150130_STAG2gfpcf2_Prometa\MitoSys2\Calibration\mEGFPC1H2B_Noc\mEGFP_H2B-mCherry_1_R1_P2_K1_Ch2-Ch1.zen
1260	1.665200e-03	4.840197e-04	1.594500e-03	20150130_STAG2gfpcf2_Prometa\MitoSys2\Calibration\mEGFPC1H2B_Noc\mEGFP_H2B-mCherry_1_R1_P2_K1_Ch2-Ch1.zen
1340	1.310323e-03	5.379619e-04	1.508000e-03	20150130_STAG2gfpcf2_Prometa\MitoSys2\Calibration\mEGFPC1H2B_Noc\mEGFP_H2B-mCherry_1_R1_P2_K1_Ch2-Ch1.zen
1420	1.271870e-03	6.090237e-04	1.429700e-03	20150130_STAG2gfpcf2_Prometa\MitoSys2\Calibration\mEGFPC1H2B_Noc\mEGFP_H2B-mCherry_1_R1_P2_K1_Ch2-Ch1.zen
1500	1.365826e-03	5.385712e-04	1.358700e-03	20150130_STAG2gfpcf2_Prometa\MitoSys2\Calibration\mEGFPC1H2B_Noc\mEGFP_H2B-mCherry_1_R1_P2_K1_Ch2-Ch1.zen
1660	1.239656e-03	5.023562e-04	1.234500e-03	20150130_STAG2gfpcf2_Prometa\MitoSys2\Calibration\mEGFPC1H2B_Noc\mEGFP_H2B-mCherry_1_R1_P2_K1_Ch2-Ch1.zen
1820	1.212742e-03	3.049723e-04	1.129600e-03	20150130_STAG2gfpcf2_Prometa\MitoSys2\Calibration\mEGFPC1H2B_Noc\mEGFP_H2B-mCherry_1_R1_P2_K1_Ch2-Ch1.zen
1980	1.015279e-03	4.556073e-04	1.040000e-03	20150130_STAG2gfpcf2_Prometa\MitoSys2\Calibration\mEGFPC1H2B_Noc\mEGFP_H2B-mCherry_1_R1_P2_K1_Ch2-Ch1.zen
2140	1.055080e-03	4.822968e-04	9.624900e-04	20150130_STAG2gfpcf2_Prometa\MitoSys2\Calibration\mEGFPC1H2B_Noc\mEGFP_H2B-mCherry_1_R1_P2_K1_Ch2-Ch1.zen
2300	9.097597e-04	3.684963e-04	8.949200e-04	20150130_STAG2gfpcf2_Prometa\MitoSys2\Calibration\mEGFPC1H2B_Noc\mEGFP_H2B-mCherry_1_R1_P2_K1_Ch2-Ch1.zen
2460	8.078963e-04	3.688661e-04	8.354900e-04	20150130_STAG2gfpcf2_Prometa\MitoSys2\Calibration\mEGFPC1H2B_Noc\mEGFP_H2B-mCherry_1_R1_P2_K1_Ch2-Ch1.zen
2620	7.156221e-04	5.293210e-04	7.828300e-04	20150130_STAG2gfpcf2_Prometa\MitoSys2\Calibration\mEGFPC1H2B_Noc\mEGFP_H2B-mCherry_1_R1_P2_K1_Ch2-Ch1.zen
2780	7.875077e-04	4.248766e-04	7.358700e-04	20150130_STAG2gfpcf2_Prometa\MitoSys2\Calibration\mEGFPC1H2B_Noc\mEGFP_H2B-mCherry_1_R1_P2_K1_Ch2-Ch1.zen
2940	5.360155e-04	6.093432e-04	6.937500e-04	20150130_STAG2gfpcf2_Prometa\MitoSys2\Calibration\mEGFPC1H2B_Noc\mEGFP_H2B-mCherry_1_R1_P2_K1_Ch2-Ch1.zen
3100	5.323415e-04	4.162439e-04	6.557700e-04	20150130_STAG2gfpcf2_Prometa\MitoSys2\Calibration\mEGFPC1H2B_Noc\mEGFP_H2B-mCherry_1_R1_P2_K1_Ch2-Ch1.zen
3420	5.237425e-04	2.353478e-04	5.900400e-04	20150130_STAG2gfpcf2_Prometa\MitoSys2\Calibration\mEGFPC1H2B_Noc\mEGFP_H2B-mCherry_1_R1_P2_K1_Ch2-Ch1.zen
3740	5.593729e-04	3.437408e-04	5.351900e-04	20150130_STAG2gfpcf2_Prometa\MitoSys2\Calibration\mEGFPC1H2B_Noc\mEGFP_H2B-mCherry_1_R1_P2_K1_Ch2-Ch1.zen
4060	4.743265e-04	4.485884e-04	4.887900e-04	20150130_STAG2gfpcf2_Prometa\MitoSys2\Calibration\mEGFPC1H2B_Noc\mEGFP_H2B-mCherry_1_R1_P2_K1_Ch2-Ch1.zen
4380	3.470166e-04	4.097471e-04	4.490500e-04	20150130_STAG2gfpcf2_Prometa\MitoSys2\Calibration\mEGFPC1H2B_Noc\mEGFP_H2B-mCherry_1_R1_P2_K1_Ch2-Ch1.zen
4700	3.635036e-04	3.539188e-04	4.146700e-04	20150130_STAG2gfpcf2_Prometa\MitoSys2\Calibration\mEGFPC1H2B_Noc\mEGFP_H2B-mCherry_1_R1_P2_K1_Ch2-Ch1.zen
5020	2.829670e-04	4.125080e-04	3.846600e-04	20150130_STAG2gfpcf2_Prometa\MitoSys2\Calibration\mEGFPC1H2B_Noc\mEGFP_H2B-mCherry_1_R1_P2_K1_Ch2-Ch1.zen
5340	2.861438e-04	3.381708e-04	3.582500e-04	20150130_STAG2gfpcf2_Prometa\MitoSys2\Calibration\mEGFPC1H2B_Noc\mEGFP_H2B-mCherry_1_R1_P2_K1_Ch2-Ch1.zen
5660	3.946157e-04	3.151438e-04	3.348500e-04	20150130_STAG2gfpcf2_Prometa\MitoSys2\Calibration\mEGFPC1H2B_Noc\mEGFP_H2B-mCherry_1_R1_P2_K1_Ch2-Ch1.zen
5980	4.214658e-04	4.192563e-04	3.139800e-04	20150130_STAG2gfpcf2_Prometa\MitoSys2\Calibration\mEGFPC1H2B_Noc\mEGFP_H2B-mCherry_1_R1_P2_K1_Ch2-Ch1.zen
6300	3.867510e-04	3.190272e-04	2.952700e-04	20150130_STAG2gfpcf2_Prometa\MitoSys2\Calibration\mEGFPC1H2B_Noc\mEGFP_H2B-mCherry_1_R1_P2_K1_Ch2-Ch1.zen
6940	2.510064e-04	2.989305e-04	2.631400e-04	20150130_STAG2gfpcf2_Prometa\MitoSys2\Calibration\mEGFPC1H2B_Noc\mEGFP_H2B-mCherry_1_R1_P2_K1_Ch2-Ch1.zen
7580	1.712204e-04	2.750811e-04	2.365900e-04	20150130_STAG2gfpcf2_Prometa\MitoSys2\Calibration\mEGFPC1H2B_Noc\mEGFP_H2B-mCherry_1_R1_P2_K1_Ch2-Ch1.zen
8220	2.272958e-04	2.404206e-04	2.143200e-04	20150130_STAG2gfpcf2_Prometa\MitoSys2\Calibration\mEGFPC1H2B_Noc\mEGFP_H2B-mCherry_1_R1_P2_K1_Ch2-Ch1.zen
8860	2.734520e-04	3.660963e-04	1.954100e-04	20150130_STAG2gfpcf2_Prometa\MitoSys2\Calibration\mEGFPC1H2B_Noc\mEGFP_H2B-mCherry_1_R1_P2_K1_Ch2-Ch1.zen
9500	1.874939e-04	3.964245e-04	1.791700e-04	20150130_STAG2gfpcf2_Prometa\MitoSys2\Calibration\mEGFPC1H2B_Noc\mEGFP_H2B-mCherry_1_R1_P2_K1_Ch2-Ch1.zen
10140	2.697485e-04	3.431839e-04	1.651000e-04	20150130_STAG2gfpcf2_Prometa\MitoSys2\Calibration\mEGFPC1H2B_Noc\mEGFP_H2B-mCherry_1_R1_P2_K1_Ch2-Ch1.zen
10780	1.808747e-04	3.394043e-04	1.528000e-04	20150130_STAG2gfpcf2_Prometa\MitoSys2\Calibration\mEGFPC1H2B_Noc\mEGFP_H2B-mCherry_1_R1_P2_K1_Ch2-Ch1.zen
11420	2.441898e-04	3.594344e-04	1.419800e-04	20150130_STAG2gfpcf2_Prometa\MitoSys2\Calibration\mEGFPC1H2B_Noc\mEGFP_H2B-mCherry_1_R1_P2_K1_Ch2-Ch1.zen
12060	2.519035e-04	2.557863e-04	1.323900e-04	20150130_STAG2gfpcf2_Prometa\MitoSys2\Calibration\mEGFPC1H2B_Noc\mEGFP_H2B-mCherry_1_R1_P2_K1_Ch2-Ch1.zen
12700	2.664123e-04	2.883181e-04	1.238400e-04	20150130_STAG2gfpcf2_Prometa\MitoSys2\Calibration\mEGFPC1H2B_Noc\mEGFP_H2B-mCherry_1_R1_P2_K1_Ch2-Ch1.zen
13980	2.255216e-04	3.714979e-04	1.092700e-04	20150130_STAG2gfpcf2_Prometa\MitoSys2\Calibration\mEGFPC1H2B_Noc\mEGFP_H2B-mCherry_1_R1_P2_K1_Ch2-Ch1.zen
15260	1.919666e-04	2.958937e-04	9.737000e-05	20150130_STAG2gfpcf2_Prometa\MitoSys2\Calibration\mEGFPC1H2B_Noc\mEGFP_H2B-mCherry_1_R1_P2_K1_Ch2-Ch1.zen
16540	1.628438e-04	2.592411e-04	8.748500e-05	20150130_STAG2gfpcf2_Prometa\MitoSys2\Calibration\mEGFPC1H2B_Noc\mEGFP_H2B-mCherry_1_R1_P2_K1_Ch2-Ch1.zen
17820	1.366785e-04	3.155983e-04	7.916600e-05	20150130_STAG2gfpcf2_Prometa\MitoSys2\Calibration\mEGFPC1H2B_Noc\mEGFP_H2B-mCherry_1_R1_P2_K1_Ch2-Ch1.zen
19100	9.598005e-05	3.041223e-04	7.208500e-05	20150130_STAG2gfpcf2_Prometa\MitoSys2\Calibration\mEGFPC1H2B_Noc\mEGFP_H2B-mCherry_1_R1_P2_K1_Ch2-Ch1.zen
20380	1.588583e-04	2.452608e-04	6.599700e-05	20150130_STAG2gfpcf2_Prometa\MitoSys2\Calibration\mEGFPC1H2B_Noc\mEGFP_H2B-mCherry_1_R1_P2_K1_Ch2-Ch1.zen
21660	3.233344e-05	2.188923e-04	6.071700e-05	20150130_STAG2gfpcf2_Prometa\MitoSys2\Calibration\mEGFPC1H2B_Noc\mEGFP_H2B-mCherry_1_R1_P2_K1_Ch2-Ch1.zen
22940	2.614467e-05	2.128324e-04	5.610300e-05	20150130_STAG2gfpcf2_Prometa\MitoSys2\Calibration\mEGFPC1H2B_Noc\mEGFP_H2B-mCherry_1_R1_P2_K1_Ch2-Ch1.zen
24220	5.689269e-05	2.508047e-04	5.204100e-05	20150130_STAG2gfpcf2_Prometa\MitoSys2\Calibration\mEGFPC1H2B_Noc\mEGFP_H2B-mCherry_1_R1_P2_K1_Ch2-Ch1.zen
25500	5.476401e-05	2.480779e-04	4.844400e-05	20150130_STAG2gfpcf2_Prometa\MitoSys2\Calibration\mEGFPC1H2B_Noc\mEGFP_H2B-mCherry_1_R1_P2_K1_Ch2-Ch1.zen
28060	6.917040e-05	2.019185e-04	4.237100e-05	20150130_STAG2gfpcf2_Prometa\MitoSys2\Calibration\mEGFPC1H2B_Noc\mEGFP_H2B-mCherry_1_R1_P2_K1_Ch2-Ch1.zen
30620	9.276447e-05	2.447645e-04	3.746000e-05	20150130_STAG2gfpcf2_Prometa\MitoSys2\Calibration\mEGFPC1H2B_Noc\mEGFP_H2B-mCherry_1_R1_P2_K1_Ch2-Ch1.zen
33180	1.159840e-04	2.537358e-04	3.342200e-05	20150130_STAG2gfpcf2_Prometa\MitoSys2\Calibration\mEGFPC1H2B_Noc\mEGFP_H2B-mCherry_1_R1_P2_K1_Ch2-Ch1.zen
35740	1.430123e-04	1.854813e-04	3.005400e-05	20150130_STAG2gfpcf2_Prometa\MitoSys2\Calibration\mEGFPC1H2B_Noc\mEGFP_H2B-mCherry_1_R1_P2_K1_Ch2-Ch1.zen
38300	4.907883e-05	1.771641e-04	2.721100e-05	20150130_STAG2gfpcf2_Prometa\MitoSys2\Calibration\mEGFPC1H2B_Noc\mEGFP_H2B-mCherry_1_R1_P2_K1_Ch2-Ch1.zen
40860	-4.498872e-05	1.460530e-04	2.478500e-05	20150130_STAG2gfpcf2_Prometa\MitoSys2\Calibration\mEGFPC1H2B_Noc\mEGFP_H2B-mCherry_1_R1_P2_K1_Ch2-Ch1.zen
43420	2.325088e-05	1.513784e-04	2.269500e-05	20150130_STAG2gfpcf2_Prometa\MitoSys2\Calibration\mEGFPC1H2B_Noc\mEGFP_H2B-mCherry_1_R1_P2_K1_Ch2-Ch1.zen
45980	1.137396e-05	2.194254e-04	2.088000e-05	20150130_STAG2gfpcf2_Prometa\MitoSys2\Calibration\mEGFPC1H2B_Noc\mEGFP_H2B-mCherry_1_R1_P2_K1_Ch2-Ch1.zen
48540	3.622237e-06	2.069054e-04	1.929200e-05	20150130_STAG2gfpcf2_Prometa\MitoSys2\Calibration\mEGFPC1H2B_Noc\mEGFP_H2B-mCherry_1_R1_P2_K1_Ch2-Ch1.zen
51100	-7.005067e-05	1.754795e-04	1.789300e-05	20150130_STAG2gfpcf2_Prometa\MitoSys2\Calibration\mEGFPC1H2B_Noc\mEGFP_H2B-mCherry_1_R1_P2_K1_Ch2-Ch1.zen
56220	1.734833e-05	1.641607e-04	1.554900e-05	20150130_STAG2gfpcf2_Prometa\MitoSys2\Calibration\mEGFPC1H2B_Noc\mEGFP_H2B-mCherry_1_R1_P2_K1_Ch2-Ch1.zen
61340	-1.825017e-07	2.186497e-04	1.367000e-05	20150130_STAG2gfpcf2_Prometa\MitoSys2\Calibration\mEGFPC1H2B_Noc\mEGFP_H2B-mCherry_1_R1_P2_K1_Ch2-Ch1.zen
66460	8.262482e-05	1.891755e-04	1.213600e-05	20150130_STAG2gfpcf2_Prometa\MitoSys2\Calibration\mEGFPC1H2B_Noc\mEGFP_H2B-mCherry_1_R1_P2_K1_Ch2-Ch1.zen
71580	7.263576e-05	1.920946e-04	1.086600e-05	20150130_STAG2gfpcf2_Prometa\MitoSys2\Calibration\mEGFPC1H2B_Noc\mEGFP_H2B-mCherry_1_R1_P2_K1_Ch2-Ch1.zen
76700	2.701917e-05	2.410425e-04	9.800700e-06	20150130_STAG2gfpcf2_Prometa\MitoSys2\Calibration\mEGFPC1H2B_Noc\mEGFP_H2B-mCherry_1_R1_P2_K1_Ch2-Ch1.zen
81820	5.114256e-05	2.035774e-04	8.896300e-06	20150130_STAG2gfpcf2_Prometa\MitoSys2\Calibration\mEGFPC1H2B_Noc\mEGFP_H2B-mCherry_1_R1_P2_K1_Ch2-Ch1.zen
86940	2.300885e-05	2.362881e-04	8.121200e-06	20150130_STAG2gfpcf2_Prometa\MitoSys2\Calibration\mEGFPC1H2B_Noc\mEGFP_H2B-mCherry_1_R1_P2_K1_Ch2-Ch1.zen
92060	3.854796e-05	2.038815e-04	7.451000e-06	20150130_STAG2gfpcf2_Prometa\MitoSys2\Calibration\mEGFPC1H2B_Noc\mEGFP_H2B-mCherry_1_R1_P2_K1_Ch2-Ch1.zen
97180	-2.915711e-05	1.381443e-04	6.867000e-06	20150130_STAG2gfpcf2_Prometa\MitoSys2\Calibration\mEGFPC1H2B_Noc\mEGFP_H2B-mCherry_1_R1_P2_K1_Ch2-Ch1.zen
102300	1.705796e-05	1.818614e-04	6.354500e-06	20150130_STAG2gfpcf2_Prometa\MitoSys2\Calibration\mEGFPC1H2B_Noc\mEGFP_H2B-mCherry_1_R1_P2_K1_Ch2-Ch1.zen
112540	2.728480e-06	2.119583e-04	5.499700e-06	20150130_STAG2gfpcf2_Prometa\MitoSys2\Calibration\mEGFPC1H2B_Noc\mEGFP_H2B-mCherry_1_R1_P2_K1_Ch2-Ch1.zen
122780	-4.357579e-05	1.486558e-04	4.818500e-06	20150130_STAG2gfpcf2_Prometa\MitoSys2\Calibration\mEGFPC1H2B_Noc\mEGFP_H2B-mCherry_1_R1_P2_K1_Ch2-Ch1.zen
133020	2.423175e-05	1.878990e-04	4.265500e-06	20150130_STAG2gfpcf2_Prometa\MitoSys2\Calibration\mEGFPC1H2B_Noc\mEGFP_H2B-mCherry_1_R1_P2_K1_Ch2-Ch1.zen
143260	1.561235e-05	2.202932e-04	3.809400e-06	20150130_STAG2gfpcf2_Prometa\MitoSys2\Calibration\mEGFPC1H2B_Noc\mEGFP_H2B-mCherry_1_R1_P2_K1_Ch2-Ch1.zen
153500	3.198156e-05	1.766902e-04	3.428200e-06	20150130_STAG2gfpcf2_Prometa\MitoSys2\Calibration\mEGFPC1H2B_Noc\mEGFP_H2B-mCherry_1_R1_P2_K1_Ch2-Ch1.zen
163740	5.128820e-05	1.806246e-04	3.105700e-06	20150130_STAG2gfpcf2_Prometa\MitoSys2\Calibration\mEGFPC1H2B_Noc\mEGFP_H2B-mCherry_1_R1_P2_K1_Ch2-Ch1.zen
173980	-4.904938e-05	1.971952e-04	2.830200e-06	20150130_STAG2gfpcf2_Prometa\MitoSys2\Calibration\mEGFPC1H2B_Noc\mEGFP_H2B-mCherry_1_R1_P2_K1_Ch2-Ch1.zen
184220	-4.644004e-05	1.171437e-04	2.592600e-06	20150130_STAG2gfpcf2_Prometa\MitoSys2\Calibration\mEGFPC1H2B_Noc\mEGFP_H2B-mCherry_1_R1_P2_K1_Ch2-Ch1.zen
194460	8.034241e-06	1.663390e-04	2.386000e-06	20150130_STAG2gfpcf2_Prometa\MitoSys2\Calibration\mEGFPC1H2B_Noc\mEGFP_H2B-mCherry_1_R1_P2_K1_Ch2-Ch1.zen
204700	-2.167061e-05	1.792511e-04	2.205100e-06	20150130_STAG2gfpcf2_Prometa\MitoSys2\Calibration\mEGFPC1H2B_Noc\mEGFP_H2B-mCherry_1_R1_P2_K1_Ch2-Ch1.zen
225180	-1.077395e-05	1.515594e-04	1.904200e-06	20150130_STAG2gfpcf2_Prometa\MitoSys2\Calibration\mEGFPC1H2B_Noc\mEGFP_H2B-mCherry_1_R1_P2_K1_Ch2-Ch1.zen
245660	1.830237e-05	1.322445e-04	1.665300e-06	20150130_STAG2gfpcf2_Prometa\MitoSys2\Calibration\mEGFPC1H2B_Noc\mEGFP_H2B-mCherry_1_R1_P2_K1_Ch2-Ch1.zen
266140	-6.317934e-05	1.787016e-04	1.471800e-06	20150130_STAG2gfpcf2_Prometa\MitoSys2\Calibration\mEGFPC1H2B_Noc\mEGFP_H2B-mCherry_1_R1_P2_K1_Ch2-Ch1.zen
286620	-5.987751e-05	1.189970e-04	1.312700e-06	20150130_STAG2gfpcf2_Prometa\MitoSys2\Calibration\mEGFPC1H2B_Noc\mEGFP_H2B-mCherry_1_R1_P2_K1_Ch2-Ch1.zen
307100	-7.921689e-07	1.459398e-04	1.179900e-06	20150130_STAG2gfpcf2_Prometa\MitoSys2\Calibration\mEGFPC1H2B_Noc\mEGFP_H2B-mCherry_1_R1_P2_K1_Ch2-Ch1.zen
327580	-1.726444e-05	1.035316e-04	1.067800e-06	20150130_STAG2gfpcf2_Prometa\MitoSys2\Calibration\mEGFPC1H2B_Noc\mEGFP_H2B-mCherry_1_R1_P2_K1_Ch2-Ch1.zen
348060	1.543143e-05	9.298967e-05	9.722000e-07	20150130_STAG2gfpcf2_Prometa\MitoSys2\Calibration\mEGFPC1H2B_Noc\mEGFP_H2B-mCherry_1_R1_P2_K1_Ch2-Ch1.zen
368540	1.520108e-05	1.214471e-04	8.898500e-07	20150130_STAG2gfpcf2_Prometa\MitoSys2\Calibration\mEGFPC1H2B_Noc\mEGFP_H2B-mCherry_1_R1_P2_K1_Ch2-Ch1.zen
389020	1.537833e-06	1.322481e-04	8.183500e-07	20150130_STAG2gfpcf2_Prometa\MitoSys2\Calibration\mEGFPC1H2B_Noc\mEGFP_H2B-mCherry_1_R1_P2_K1_Ch2-Ch1.zen
409500	-4.214367e-05	1.176111e-04	7.558100e-07	20150130_STAG2gfpcf2_Prometa\MitoSys2\Calibration\mEGFPC1H2B_Noc\mEGFP_H2B-mCherry_1_R1_P2_K1_Ch2-Ch1.zen
450460	-2.044433e-05	9.139920e-05	6.519600e-07	20150130_STAG2gfpcf2_Prometa\MitoSys2\Calibration\mEGFPC1H2B_Noc\mEGFP_H2B-mCherry_1_R1_P2_K1_Ch2-Ch1.zen
491420	-3.246729e-05	8.941480e-05	5.696100e-07	20150130_STAG2gfpcf2_Prometa\MitoSys2\Calibration\mEGFPC1H2B_Noc\mEGFP_H2B-mCherry_1_R1_P2_K1_Ch2-Ch1.zen
532380	-3.337265e-05	1.057888e-04	5.030400e-07	20150130_STAG2gfpcf2_Prometa\MitoSys2\Calibration\mEGFPC1H2B_Noc\mEGFP_H2B-mCherry_1_R1_P2_K1_Ch2-Ch1.zen
573340	-2.158138e-05	1.052879e-04	4.483400e-07	20150130_STAG2gfpcf2_Prometa\MitoSys2\Calibration\mEGFPC1H2B_Noc\mEGFP_H2B-mCherry_1_R1_P2_K1_Ch2-Ch1.zen
614300	-4.095463e-05	1.290306e-04	4.027600e-07	20150130_STAG2gfpcf2_Prometa\MitoSys2\Calibration\mEGFPC1H2B_Noc\mEGFP_H2B-mCherry_1_R1_P2_K1_Ch2-Ch1.zen
655260	-6.407839e-05	1.023466e-04	3.643100e-07	20150130_STAG2gfpcf2_Prometa\MitoSys2\Calibration\mEGFPC1H2B_Noc\mEGFP_H2B-mCherry_1_R1_P2_K1_Ch2-Ch1.zen
696220	-2.934598e-05	1.069562e-04	3.315400e-07	20150130_STAG2gfpcf2_Prometa\MitoSys2\Calibration\mEGFPC1H2B_Noc\mEGFP_H2B-mCherry_1_R1_P2_K1_Ch2-Ch1.zen
737180	2.862235e-05	1.155700e-04	3.033300e-07	20150130_STAG2gfpcf2_Prometa\MitoSys2\Calibration\mEGFPC1H2B_Noc\mEGFP_H2B-mCherry_1_R1_P2_K1_Ch2-Ch1.zen
778140	-1.187546e-05	1.047435e-04	2.788600e-07	20150130_STAG2gfpcf2_Prometa\MitoSys2\Calibration\mEGFPC1H2B_Noc\mEGFP_H2B-mCherry_1_R1_P2_K1_Ch2-Ch1.zen
819100	2.164742e-05	7.455962e-05	2.574700e-07	20150130_STAG2gfpcf2_Prometa\MitoSys2\Calibration\mEGFPC1H2B_Noc\mEGFP_H2B-mCherry_1_R1_P2_K1_Ch2-Ch1.zen
901020	3.181581e-06	9.175947e-05	2.219700e-07	20150130_STAG2gfpcf2_Prometa\MitoSys2\Calibration\mEGFPC1H2B_Noc\mEGFP_H2B-mCherry_1_R1_P2_K1_Ch2-Ch1.zen
982940	3.776250e-05	9.613890e-05	1.938500e-07	20150130_STAG2gfpcf2_Prometa\MitoSys2\Calibration\mEGFPC1H2B_Noc\mEGFP_H2B-mCherry_1_R1_P2_K1_Ch2-Ch1.zen
1064860	3.562784e-06	6.628111e-05	1.711300e-07	20150130_STAG2gfpcf2_Prometa\MitoSys2\Calibration\mEGFPC1H2B_Noc\mEGFP_H2B-mCherry_1_R1_P2_K1_Ch2-Ch1.zen
1146780	2.747572e-05	1.016486e-04	1.524700e-07	20150130_STAG2gfpcf2_Prometa\MitoSys2\Calibration\mEGFPC1H2B_Noc\mEGFP_H2B-mCherry_1_R1_P2_K1_Ch2-Ch1.zen
1228700	5.700819e-06	9.350680e-05	1.369300e-07	20150130_STAG2gfpcf2_Prometa\MitoSys2\Calibration\mEGFPC1H2B_Noc\mEGFP_H2B-mCherry_1_R1_P2_K1_Ch2-Ch1.zen
1310620	4.158197e-07	9.624083e-05	1.238300e-07	20150130_STAG2gfpcf2_Prometa\MitoSys2\Calibration\mEGFPC1H2B_Noc\mEGFP_H2B-mCherry_1_R1_P2_K1_Ch2-Ch1.zen
1392540	-2.611068e-05	6.579197e-05	1.126700e-07	20150130_STAG2gfpcf2_Prometa\MitoSys2\Calibration\mEGFPC1H2B_Noc\mEGFP_H2B-mCherry_1_R1_P2_K1_Ch2-Ch1.zen
1474460	-4.856971e-05	8.722093e-05	1.030600e-07	20150130_STAG2gfpcf2_Prometa\MitoSys2\Calibration\mEGFPC1H2B_Noc\mEGFP_H2B-mCherry_1_R1_P2_K1_Ch2-Ch1.zen
1556380	-9.863305e-06	8.374758e-05	9.473200e-08	20150130_STAG2gfpcf2_Prometa\MitoSys2\Calibration\mEGFPC1H2B_Noc\mEGFP_H2B-mCherry_1_R1_P2_K1_Ch2-Ch1.zen
10	1.476191e-02	1.118540e-03	1.454700e-02	20150130_STAG2gfpcf2_Prometa\MitoSys2\Calibration\mEGFPC1H2B_Noc\mEGFP_H2B-mCherry_1_R1_P5_K1_Ch2-Ch1.zen
20	1.371122e-02	1.252739e-03	1.381000e-02	20150130_STAG2gfpcf2_Prometa\MitoSys2\Calibration\mEGFPC1H2B_Noc\mEGFP_H2B-mCherry_1_R1_P5_K1_Ch2-Ch1.zen
30	1.317476e-02	1.717664e-03	1.315100e-02	20150130_STAG2gfpcf2_Prometa\MitoSys2\Calibration\mEGFPC1H2B_Noc\mEGFP_H2B-mCherry_1_R1_P5_K1_Ch2-Ch1.zen
40	1.277715e-02	1.451085e-03	1.255600e-02	20150130_STAG2gfpcf2_Prometa\MitoSys2\Calibration\mEGFPC1H2B_Noc\mEGFP_H2B-mCherry_1_R1_P5_K1_Ch2-Ch1.zen
50	1.173401e-02	1.679834e-03	1.201600e-02	20150130_STAG2gfpcf2_Prometa\MitoSys2\Calibration\mEGFPC1H2B_Noc\mEGFP_H2B-mCherry_1_R1_P5_K1_Ch2-Ch1.zen
60	1.116264e-02	1.494241e-03	1.152500e-02	20150130_STAG2gfpcf2_Prometa\MitoSys2\Calibration\mEGFPC1H2B_Noc\mEGFP_H2B-mCherry_1_R1_P5_K1_Ch2-Ch1.zen
70	1.155177e-02	1.623870e-03	1.107600e-02	20150130_STAG2gfpcf2_Prometa\MitoSys2\Calibration\mEGFPC1H2B_Noc\mEGFP_H2B-mCherry_1_R1_P5_K1_Ch2-Ch1.zen
80	1.049193e-02	1.038630e-03	1.066500e-02	20150130_STAG2gfpcf2_Prometa\MitoSys2\Calibration\mEGFPC1H2B_Noc\mEGFP_H2B-mCherry_1_R1_P5_K1_Ch2-Ch1.zen
90	9.885704e-03	1.329342e-03	1.028600e-02	20150130_STAG2gfpcf2_Prometa\MitoSys2\Calibration\mEGFPC1H2B_Noc\mEGFP_H2B-mCherry_1_R1_P5_K1_Ch2-Ch1.zen
100	9.999549e-03	1.015257e-03	9.936500e-03	20150130_STAG2gfpcf2_Prometa\MitoSys2\Calibration\mEGFPC1H2B_Noc\mEGFP_H2B-mCherry_1_R1_P5_K1_Ch2-Ch1.zen
120	9.308839e-03	1.237170e-03	9.313100e-03	20150130_STAG2gfpcf2_Prometa\MitoSys2\Calibration\mEGFPC1H2B_Noc\mEGFP_H2B-mCherry_1_R1_P5_K1_Ch2-Ch1.zen
140	8.776605e-03	9.489657e-04	8.773600e-03	20150130_STAG2gfpcf2_Prometa\MitoSys2\Calibration\mEGFPC1H2B_Noc\mEGFP_H2B-mCherry_1_R1_P5_K1_Ch2-Ch1.zen
160	8.456641e-03	1.162820e-03	8.302200e-03	20150130_STAG2gfpcf2_Prometa\MitoSys2\Calibration\mEGFPC1H2B_Noc\mEGFP_H2B-mCherry_1_R1_P5_K1_Ch2-Ch1.zen
180	8.267139e-03	7.997779e-04	7.886500e-03	20150130_STAG2gfpcf2_Prometa\MitoSys2\Calibration\mEGFPC1H2B_Noc\mEGFP_H2B-mCherry_1_R1_P5_K1_Ch2-Ch1.zen
200	7.433265e-03	8.558284e-04	7.517000e-03	20150130_STAG2gfpcf2_Prometa\MitoSys2\Calibration\mEGFPC1H2B_Noc\mEGFP_H2B-mCherry_1_R1_P5_K1_Ch2-Ch1.zen
220	7.268089e-03	1.140449e-03	7.186100e-03	20150130_STAG2gfpcf2_Prometa\MitoSys2\Calibration\mEGFPC1H2B_Noc\mEGFP_H2B-mCherry_1_R1_P5_K1_Ch2-Ch1.zen
240	6.747578e-03	1.001352e-03	6.887700e-03	20150130_STAG2gfpcf2_Prometa\MitoSys2\Calibration\mEGFPC1H2B_Noc\mEGFP_H2B-mCherry_1_R1_P5_K1_Ch2-Ch1.zen
260	6.632559e-03	9.938807e-04	6.616900e-03	20150130_STAG2gfpcf2_Prometa\MitoSys2\Calibration\mEGFPC1H2B_Noc\mEGFP_H2B-mCherry_1_R1_P5_K1_Ch2-Ch1.zen
280	6.613853e-03	9.126743e-04	6.369900e-03	20150130_STAG2gfpcf2_Prometa\MitoSys2\Calibration\mEGFPC1H2B_Noc\mEGFP_H2B-mCherry_1_R1_P5_K1_Ch2-Ch1.zen
300	6.369409e-03	8.809336e-04	6.143400e-03	20150130_STAG2gfpcf2_Prometa\MitoSys2\Calibration\mEGFPC1H2B_Noc\mEGFP_H2B-mCherry_1_R1_P5_K1_Ch2-Ch1.zen
340	5.652283e-03	7.331888e-04	5.741600e-03	20150130_STAG2gfpcf2_Prometa\MitoSys2\Calibration\mEGFPC1H2B_Noc\mEGFP_H2B-mCherry_1_R1_P5_K1_Ch2-Ch1.zen
380	5.235813e-03	7.231060e-04	5.395100e-03	20150130_STAG2gfpcf2_Prometa\MitoSys2\Calibration\mEGFPC1H2B_Noc\mEGFP_H2B-mCherry_1_R1_P5_K1_Ch2-Ch1.zen
420	5.182809e-03	8.482437e-04	5.092500e-03	20150130_STAG2gfpcf2_Prometa\MitoSys2\Calibration\mEGFPC1H2B_Noc\mEGFP_H2B-mCherry_1_R1_P5_K1_Ch2-Ch1.zen
460	4.876813e-03	1.005809e-03	4.825100e-03	20150130_STAG2gfpcf2_Prometa\MitoSys2\Calibration\mEGFPC1H2B_Noc\mEGFP_H2B-mCherry_1_R1_P5_K1_Ch2-Ch1.zen
500	4.479632e-03	9.467008e-04	4.586800e-03	20150130_STAG2gfpcf2_Prometa\MitoSys2\Calibration\mEGFPC1H2B_Noc\mEGFP_H2B-mCherry_1_R1_P5_K1_Ch2-Ch1.zen
540	4.253574e-03	8.982771e-04	4.372700e-03	20150130_STAG2gfpcf2_Prometa\MitoSys2\Calibration\mEGFPC1H2B_Noc\mEGFP_H2B-mCherry_1_R1_P5_K1_Ch2-Ch1.zen
580	4.202647e-03	6.550466e-04	4.179100e-03	20150130_STAG2gfpcf2_Prometa\MitoSys2\Calibration\mEGFPC1H2B_Noc\mEGFP_H2B-mCherry_1_R1_P5_K1_Ch2-Ch1.zen
620	4.003460e-03	1.001526e-03	4.003000e-03	20150130_STAG2gfpcf2_Prometa\MitoSys2\Calibration\mEGFPC1H2B_Noc\mEGFP_H2B-mCherry_1_R1_P5_K1_Ch2-Ch1.zen
660	3.582842e-03	8.047824e-04	3.842200e-03	20150130_STAG2gfpcf2_Prometa\MitoSys2\Calibration\mEGFPC1H2B_Noc\mEGFP_H2B-mCherry_1_R1_P5_K1_Ch2-Ch1.zen
700	3.585408e-03	8.451722e-04	3.694600e-03	20150130_STAG2gfpcf2_Prometa\MitoSys2\Calibration\mEGFPC1H2B_Noc\mEGFP_H2B-mCherry_1_R1_P5_K1_Ch2-Ch1.zen
780	3.241550e-03	7.025560e-04	3.432800e-03	20150130_STAG2gfpcf2_Prometa\MitoSys2\Calibration\mEGFPC1H2B_Noc\mEGFP_H2B-mCherry_1_R1_P5_K1_Ch2-Ch1.zen
860	3.178479e-03	6.571864e-04	3.207600e-03	20150130_STAG2gfpcf2_Prometa\MitoSys2\Calibration\mEGFPC1H2B_Noc\mEGFP_H2B-mCherry_1_R1_P5_K1_Ch2-Ch1.zen
940	3.234122e-03	8.076145e-04	3.011800e-03	20150130_STAG2gfpcf2_Prometa\MitoSys2\Calibration\mEGFPC1H2B_Noc\mEGFP_H2B-mCherry_1_R1_P5_K1_Ch2-Ch1.zen
1020	2.935538e-03	7.911845e-04	2.839900e-03	20150130_STAG2gfpcf2_Prometa\MitoSys2\Calibration\mEGFPC1H2B_Noc\mEGFP_H2B-mCherry_1_R1_P5_K1_Ch2-Ch1.zen
1100	2.649686e-03	6.949968e-04	2.687800e-03	20150130_STAG2gfpcf2_Prometa\MitoSys2\Calibration\mEGFPC1H2B_Noc\mEGFP_H2B-mCherry_1_R1_P5_K1_Ch2-Ch1.zen
1180	2.478565e-03	7.513096e-04	2.552200e-03	20150130_STAG2gfpcf2_Prometa\MitoSys2\Calibration\mEGFPC1H2B_Noc\mEGFP_H2B-mCherry_1_R1_P5_K1_Ch2-Ch1.zen
1260	2.255090e-03	7.796925e-04	2.430500e-03	20150130_STAG2gfpcf2_Prometa\MitoSys2\Calibration\mEGFPC1H2B_Noc\mEGFP_H2B-mCherry_1_R1_P5_K1_Ch2-Ch1.zen
1340	2.247637e-03	6.393806e-04	2.320700e-03	20150130_STAG2gfpcf2_Prometa\MitoSys2\Calibration\mEGFPC1H2B_Noc\mEGFP_H2B-mCherry_1_R1_P5_K1_Ch2-Ch1.zen
1420	2.247177e-03	8.575016e-04	2.221100e-03	20150130_STAG2gfpcf2_Prometa\MitoSys2\Calibration\mEGFPC1H2B_Noc\mEGFP_H2B-mCherry_1_R1_P5_K1_Ch2-Ch1.zen
1500	2.111865e-03	6.246648e-04	2.130400e-03	20150130_STAG2gfpcf2_Prometa\MitoSys2\Calibration\mEGFPC1H2B_Noc\mEGFP_H2B-mCherry_1_R1_P5_K1_Ch2-Ch1.zen
1660	1.844022e-03	5.600216e-04	1.971200e-03	20150130_STAG2gfpcf2_Prometa\MitoSys2\Calibration\mEGFPC1H2B_Noc\mEGFP_H2B-mCherry_1_R1_P5_K1_Ch2-Ch1.zen
1820	1.999796e-03	6.311676e-04	1.836000e-03	20150130_STAG2gfpcf2_Prometa\MitoSys2\Calibration\mEGFPC1H2B_Noc\mEGFP_H2B-mCherry_1_R1_P5_K1_Ch2-Ch1.zen
1980	1.606555e-03	7.200897e-04	1.719700e-03	20150130_STAG2gfpcf2_Prometa\MitoSys2\Calibration\mEGFPC1H2B_Noc\mEGFP_H2B-mCherry_1_R1_P5_K1_Ch2-Ch1.zen
2140	1.583488e-03	6.937753e-04	1.618700e-03	20150130_STAG2gfpcf2_Prometa\MitoSys2\Calibration\mEGFPC1H2B_Noc\mEGFP_H2B-mCherry_1_R1_P5_K1_Ch2-Ch1.zen
2300	1.429805e-03	7.287649e-04	1.530000e-03	20150130_STAG2gfpcf2_Prometa\MitoSys2\Calibration\mEGFPC1H2B_Noc\mEGFP_H2B-mCherry_1_R1_P5_K1_Ch2-Ch1.zen
2460	1.404597e-03	5.710904e-04	1.451600e-03	20150130_STAG2gfpcf2_Prometa\MitoSys2\Calibration\mEGFPC1H2B_Noc\mEGFP_H2B-mCherry_1_R1_P5_K1_Ch2-Ch1.zen
2620	1.385034e-03	7.366661e-04	1.381800e-03	20150130_STAG2gfpcf2_Prometa\MitoSys2\Calibration\mEGFPC1H2B_Noc\mEGFP_H2B-mCherry_1_R1_P5_K1_Ch2-Ch1.zen
2780	1.308785e-03	5.968496e-04	1.319100e-03	20150130_STAG2gfpcf2_Prometa\MitoSys2\Calibration\mEGFPC1H2B_Noc\mEGFP_H2B-mCherry_1_R1_P5_K1_Ch2-Ch1.zen
2940	1.272723e-03	5.776430e-04	1.262700e-03	20150130_STAG2gfpcf2_Prometa\MitoSys2\Calibration\mEGFPC1H2B_Noc\mEGFP_H2B-mCherry_1_R1_P5_K1_Ch2-Ch1.zen
3100	1.177031e-03	6.122829e-04	1.211500e-03	20150130_STAG2gfpcf2_Prometa\MitoSys2\Calibration\mEGFPC1H2B_Noc\mEGFP_H2B-mCherry_1_R1_P5_K1_Ch2-Ch1.zen
3420	1.150766e-03	5.069694e-04	1.122400e-03	20150130_STAG2gfpcf2_Prometa\MitoSys2\Calibration\mEGFPC1H2B_Noc\mEGFP_H2B-mCherry_1_R1_P5_K1_Ch2-Ch1.zen
3740	1.121809e-03	4.558482e-04	1.047300e-03	20150130_STAG2gfpcf2_Prometa\MitoSys2\Calibration\mEGFPC1H2B_Noc\mEGFP_H2B-mCherry_1_R1_P5_K1_Ch2-Ch1.zen
4060	9.762518e-04	5.090938e-04	9.831500e-04	20150130_STAG2gfpcf2_Prometa\MitoSys2\Calibration\mEGFPC1H2B_Noc\mEGFP_H2B-mCherry_1_R1_P5_K1_Ch2-Ch1.zen
4380	8.880783e-04	5.657450e-04	9.277500e-04	20150130_STAG2gfpcf2_Prometa\MitoSys2\Calibration\mEGFPC1H2B_Noc\mEGFP_H2B-mCherry_1_R1_P5_K1_Ch2-Ch1.zen
4700	7.662882e-04	4.299501e-04	8.794000e-04	20150130_STAG2gfpcf2_Prometa\MitoSys2\Calibration\mEGFPC1H2B_Noc\mEGFP_H2B-mCherry_1_R1_P5_K1_Ch2-Ch1.zen
5020	7.375720e-04	6.292346e-04	8.368400e-04	20150130_STAG2gfpcf2_Prometa\MitoSys2\Calibration\mEGFPC1H2B_Noc\mEGFP_H2B-mCherry_1_R1_P5_K1_Ch2-Ch1.zen
5340	8.050435e-04	6.917067e-04	7.990800e-04	20150130_STAG2gfpcf2_Prometa\MitoSys2\Calibration\mEGFPC1H2B_Noc\mEGFP_H2B-mCherry_1_R1_P5_K1_Ch2-Ch1.zen
5660	8.073703e-04	5.674533e-04	7.653400e-04	20150130_STAG2gfpcf2_Prometa\MitoSys2\Calibration\mEGFPC1H2B_Noc\mEGFP_H2B-mCherry_1_R1_P5_K1_Ch2-Ch1.zen
5980	7.022430e-04	6.238591e-04	7.350200e-04	20150130_STAG2gfpcf2_Prometa\MitoSys2\Calibration\mEGFPC1H2B_Noc\mEGFP_H2B-mCherry_1_R1_P5_K1_Ch2-Ch1.zen
6300	7.717383e-04	4.598808e-04	7.076100e-04	20150130_STAG2gfpcf2_Prometa\MitoSys2\Calibration\mEGFPC1H2B_Noc\mEGFP_H2B-mCherry_1_R1_P5_K1_Ch2-Ch1.zen
6940	7.953745e-04	4.780728e-04	6.600000e-04	20150130_STAG2gfpcf2_Prometa\MitoSys2\Calibration\mEGFPC1H2B_Noc\mEGFP_H2B-mCherry_1_R1_P5_K1_Ch2-Ch1.zen
7580	6.343336e-04	5.785651e-04	6.200400e-04	20150130_STAG2gfpcf2_Prometa\MitoSys2\Calibration\mEGFPC1H2B_Noc\mEGFP_H2B-mCherry_1_R1_P5_K1_Ch2-Ch1.zen
8220	6.420815e-04	5.625575e-04	5.860000e-04	20150130_STAG2gfpcf2_Prometa\MitoSys2\Calibration\mEGFPC1H2B_Noc\mEGFP_H2B-mCherry_1_R1_P5_K1_Ch2-Ch1.zen
8860	5.382045e-04	4.261404e-04	5.566400e-04	20150130_STAG2gfpcf2_Prometa\MitoSys2\Calibration\mEGFPC1H2B_Noc\mEGFP_H2B-mCherry_1_R1_P5_K1_Ch2-Ch1.zen
9500	5.362738e-04	5.133616e-04	5.310500e-04	20150130_STAG2gfpcf2_Prometa\MitoSys2\Calibration\mEGFPC1H2B_Noc\mEGFP_H2B-mCherry_1_R1_P5_K1_Ch2-Ch1.zen
10140	5.483849e-04	5.978142e-04	5.085200e-04	20150130_STAG2gfpcf2_Prometa\MitoSys2\Calibration\mEGFPC1H2B_Noc\mEGFP_H2B-mCherry_1_R1_P5_K1_Ch2-Ch1.zen
10780	5.641221e-04	5.552215e-04	4.885200e-04	20150130_STAG2gfpcf2_Prometa\MitoSys2\Calibration\mEGFPC1H2B_Noc\mEGFP_H2B-mCherry_1_R1_P5_K1_Ch2-Ch1.zen
11420	4.040620e-04	6.041888e-04	4.706400e-04	20150130_STAG2gfpcf2_Prometa\MitoSys2\Calibration\mEGFPC1H2B_Noc\mEGFP_H2B-mCherry_1_R1_P5_K1_Ch2-Ch1.zen
12060	4.488844e-04	5.275809e-04	4.545500e-04	20150130_STAG2gfpcf2_Prometa\MitoSys2\Calibration\mEGFPC1H2B_Noc\mEGFP_H2B-mCherry_1_R1_P5_K1_Ch2-Ch1.zen
12700	3.896922e-04	4.846009e-04	4.399800e-04	20150130_STAG2gfpcf2_Prometa\MitoSys2\Calibration\mEGFPC1H2B_Noc\mEGFP_H2B-mCherry_1_R1_P5_K1_Ch2-Ch1.zen
13980	4.601154e-04	5.536511e-04	4.145800e-04	20150130_STAG2gfpcf2_Prometa\MitoSys2\Calibration\mEGFPC1H2B_Noc\mEGFP_H2B-mCherry_1_R1_P5_K1_Ch2-Ch1.zen
15260	4.356411e-04	4.581626e-04	3.931300e-04	20150130_STAG2gfpcf2_Prometa\MitoSys2\Calibration\mEGFPC1H2B_Noc\mEGFP_H2B-mCherry_1_R1_P5_K1_Ch2-Ch1.zen
16540	4.114710e-04	5.026353e-04	3.747400e-04	20150130_STAG2gfpcf2_Prometa\MitoSys2\Calibration\mEGFPC1H2B_Noc\mEGFP_H2B-mCherry_1_R1_P5_K1_Ch2-Ch1.zen
17820	3.650389e-04	4.410368e-04	3.587500e-04	20150130_STAG2gfpcf2_Prometa\MitoSys2\Calibration\mEGFPC1H2B_Noc\mEGFP_H2B-mCherry_1_R1_P5_K1_Ch2-Ch1.zen
19100	3.316495e-04	3.892556e-04	3.446800e-04	20150130_STAG2gfpcf2_Prometa\MitoSys2\Calibration\mEGFPC1H2B_Noc\mEGFP_H2B-mCherry_1_R1_P5_K1_Ch2-Ch1.zen
20380	4.678605e-04	3.484609e-04	3.321800e-04	20150130_STAG2gfpcf2_Prometa\MitoSys2\Calibration\mEGFPC1H2B_Noc\mEGFP_H2B-mCherry_1_R1_P5_K1_Ch2-Ch1.zen
21660	4.507359e-04	4.423681e-04	3.209800e-04	20150130_STAG2gfpcf2_Prometa\MitoSys2\Calibration\mEGFPC1H2B_Noc\mEGFP_H2B-mCherry_1_R1_P5_K1_Ch2-Ch1.zen
22940	3.403162e-04	4.001200e-04	3.108600e-04	20150130_STAG2gfpcf2_Prometa\MitoSys2\Calibration\mEGFPC1H2B_Noc\mEGFP_H2B-mCherry_1_R1_P5_K1_Ch2-Ch1.zen
24220	2.806016e-04	3.713438e-04	3.016500e-04	20150130_STAG2gfpcf2_Prometa\MitoSys2\Calibration\mEGFPC1H2B_Noc\mEGFP_H2B-mCherry_1_R1_P5_K1_Ch2-Ch1.zen
25500	3.179506e-04	3.706563e-04	2.932200e-04	20150130_STAG2gfpcf2_Prometa\MitoSys2\Calibration\mEGFPC1H2B_Noc\mEGFP_H2B-mCherry_1_R1_P5_K1_Ch2-Ch1.zen
28060	3.919783e-04	3.768591e-04	2.782800e-04	20150130_STAG2gfpcf2_Prometa\MitoSys2\Calibration\mEGFPC1H2B_Noc\mEGFP_H2B-mCherry_1_R1_P5_K1_Ch2-Ch1.zen
30620	2.469184e-04	4.852474e-04	2.653900e-04	20150130_STAG2gfpcf2_Prometa\MitoSys2\Calibration\mEGFPC1H2B_Noc\mEGFP_H2B-mCherry_1_R1_P5_K1_Ch2-Ch1.zen
33180	2.165805e-04	3.968331e-04	2.540800e-04	20150130_STAG2gfpcf2_Prometa\MitoSys2\Calibration\mEGFPC1H2B_Noc\mEGFP_H2B-mCherry_1_R1_P5_K1_Ch2-Ch1.zen
35740	3.134364e-04	5.909977e-04	2.440500e-04	20150130_STAG2gfpcf2_Prometa\MitoSys2\Calibration\mEGFPC1H2B_Noc\mEGFP_H2B-mCherry_1_R1_P5_K1_Ch2-Ch1.zen
38300	3.058735e-04	4.731130e-04	2.350400e-04	20150130_STAG2gfpcf2_Prometa\MitoSys2\Calibration\mEGFPC1H2B_Noc\mEGFP_H2B-mCherry_1_R1_P5_K1_Ch2-Ch1.zen
40860	3.292500e-04	5.113297e-04	2.268800e-04	20150130_STAG2gfpcf2_Prometa\MitoSys2\Calibration\mEGFPC1H2B_Noc\mEGFP_H2B-mCherry_1_R1_P5_K1_Ch2-Ch1.zen
43420	2.544237e-04	5.277293e-04	2.194300e-04	20150130_STAG2gfpcf2_Prometa\MitoSys2\Calibration\mEGFPC1H2B_Noc\mEGFP_H2B-mCherry_1_R1_P5_K1_Ch2-Ch1.zen
45980	2.783204e-04	4.623710e-04	2.125900e-04	20150130_STAG2gfpcf2_Prometa\MitoSys2\Calibration\mEGFPC1H2B_Noc\mEGFP_H2B-mCherry_1_R1_P5_K1_Ch2-Ch1.zen
48540	1.748461e-04	5.144977e-04	2.062700e-04	20150130_STAG2gfpcf2_Prometa\MitoSys2\Calibration\mEGFPC1H2B_Noc\mEGFP_H2B-mCherry_1_R1_P5_K1_Ch2-Ch1.zen
51100	1.620714e-04	4.944094e-04	2.004000e-04	20150130_STAG2gfpcf2_Prometa\MitoSys2\Calibration\mEGFPC1H2B_Noc\mEGFP_H2B-mCherry_1_R1_P5_K1_Ch2-Ch1.zen
56220	1.872957e-04	4.425664e-04	1.897900e-04	20150130_STAG2gfpcf2_Prometa\MitoSys2\Calibration\mEGFPC1H2B_Noc\mEGFP_H2B-mCherry_1_R1_P5_K1_Ch2-Ch1.zen
61340	2.182725e-04	4.379517e-04	1.804300e-04	20150130_STAG2gfpcf2_Prometa\MitoSys2\Calibration\mEGFPC1H2B_Noc\mEGFP_H2B-mCherry_1_R1_P5_K1_Ch2-Ch1.zen
66460	2.251727e-04	3.983847e-04	1.720700e-04	20150130_STAG2gfpcf2_Prometa\MitoSys2\Calibration\mEGFPC1H2B_Noc\mEGFP_H2B-mCherry_1_R1_P5_K1_Ch2-Ch1.zen
71580	1.425684e-04	4.540474e-04	1.645400e-04	20150130_STAG2gfpcf2_Prometa\MitoSys2\Calibration\mEGFPC1H2B_Noc\mEGFP_H2B-mCherry_1_R1_P5_K1_Ch2-Ch1.zen
76700	1.190282e-04	3.967034e-04	1.577100e-04	20150130_STAG2gfpcf2_Prometa\MitoSys2\Calibration\mEGFPC1H2B_Noc\mEGFP_H2B-mCherry_1_R1_P5_K1_Ch2-Ch1.zen
81820	2.281402e-04	3.856375e-04	1.514600e-04	20150130_STAG2gfpcf2_Prometa\MitoSys2\Calibration\mEGFPC1H2B_Noc\mEGFP_H2B-mCherry_1_R1_P5_K1_Ch2-Ch1.zen
86940	1.918082e-04	4.720106e-04	1.457200e-04	20150130_STAG2gfpcf2_Prometa\MitoSys2\Calibration\mEGFPC1H2B_Noc\mEGFP_H2B-mCherry_1_R1_P5_K1_Ch2-Ch1.zen
92060	2.283903e-04	4.098538e-04	1.404200e-04	20150130_STAG2gfpcf2_Prometa\MitoSys2\Calibration\mEGFPC1H2B_Noc\mEGFP_H2B-mCherry_1_R1_P5_K1_Ch2-Ch1.zen
97180	1.868118e-04	3.555886e-04	1.355000e-04	20150130_STAG2gfpcf2_Prometa\MitoSys2\Calibration\mEGFPC1H2B_Noc\mEGFP_H2B-mCherry_1_R1_P5_K1_Ch2-Ch1.zen
102300	1.984661e-04	4.216019e-04	1.309300e-04	20150130_STAG2gfpcf2_Prometa\MitoSys2\Calibration\mEGFPC1H2B_Noc\mEGFP_H2B-mCherry_1_R1_P5_K1_Ch2-Ch1.zen
112540	1.816504e-04	4.081865e-04	1.226700e-04	20150130_STAG2gfpcf2_Prometa\MitoSys2\Calibration\mEGFPC1H2B_Noc\mEGFP_H2B-mCherry_1_R1_P5_K1_Ch2-Ch1.zen
122780	1.852303e-04	3.840831e-04	1.154000e-04	20150130_STAG2gfpcf2_Prometa\MitoSys2\Calibration\mEGFPC1H2B_Noc\mEGFP_H2B-mCherry_1_R1_P5_K1_Ch2-Ch1.zen
133020	1.459716e-04	3.970427e-04	1.089400e-04	20150130_STAG2gfpcf2_Prometa\MitoSys2\Calibration\mEGFPC1H2B_Noc\mEGFP_H2B-mCherry_1_R1_P5_K1_Ch2-Ch1.zen
143260	3.791375e-05	3.758343e-04	1.031600e-04	20150130_STAG2gfpcf2_Prometa\MitoSys2\Calibration\mEGFPC1H2B_Noc\mEGFP_H2B-mCherry_1_R1_P5_K1_Ch2-Ch1.zen
153500	1.586165e-04	4.292887e-04	9.795300e-05	20150130_STAG2gfpcf2_Prometa\MitoSys2\Calibration\mEGFPC1H2B_Noc\mEGFP_H2B-mCherry_1_R1_P5_K1_Ch2-Ch1.zen
163740	1.469102e-04	3.637418e-04	9.323300e-05	20150130_STAG2gfpcf2_Prometa\MitoSys2\Calibration\mEGFPC1H2B_Noc\mEGFP_H2B-mCherry_1_R1_P5_K1_Ch2-Ch1.zen
173980	1.258844e-04	3.426879e-04	8.893600e-05	20150130_STAG2gfpcf2_Prometa\MitoSys2\Calibration\mEGFPC1H2B_Noc\mEGFP_H2B-mCherry_1_R1_P5_K1_Ch2-Ch1.zen
184220	1.847350e-04	3.015193e-04	8.500500e-05	20150130_STAG2gfpcf2_Prometa\MitoSys2\Calibration\mEGFPC1H2B_Noc\mEGFP_H2B-mCherry_1_R1_P5_K1_Ch2-Ch1.zen
194460	7.948753e-05	3.098181e-04	8.139500e-05	20150130_STAG2gfpcf2_Prometa\MitoSys2\Calibration\mEGFPC1H2B_Noc\mEGFP_H2B-mCherry_1_R1_P5_K1_Ch2-Ch1.zen
204700	7.378097e-05	2.659289e-04	7.806900e-05	20150130_STAG2gfpcf2_Prometa\MitoSys2\Calibration\mEGFPC1H2B_Noc\mEGFP_H2B-mCherry_1_R1_P5_K1_Ch2-Ch1.zen
225180	1.021182e-04	3.210080e-04	7.214000e-05	20150130_STAG2gfpcf2_Prometa\MitoSys2\Calibration\mEGFPC1H2B_Noc\mEGFP_H2B-mCherry_1_R1_P5_K1_Ch2-Ch1.zen
245660	1.129232e-04	2.964393e-04	6.701300e-05	20150130_STAG2gfpcf2_Prometa\MitoSys2\Calibration\mEGFPC1H2B_Noc\mEGFP_H2B-mCherry_1_R1_P5_K1_Ch2-Ch1.zen
266140	1.078842e-04	2.878063e-04	6.253500e-05	20150130_STAG2gfpcf2_Prometa\MitoSys2\Calibration\mEGFPC1H2B_Noc\mEGFP_H2B-mCherry_1_R1_P5_K1_Ch2-Ch1.zen
286620	1.392959e-04	3.379343e-04	5.859100e-05	20150130_STAG2gfpcf2_Prometa\MitoSys2\Calibration\mEGFPC1H2B_Noc\mEGFP_H2B-mCherry_1_R1_P5_K1_Ch2-Ch1.zen
307100	3.391104e-05	3.117900e-04	5.509000e-05	20150130_STAG2gfpcf2_Prometa\MitoSys2\Calibration\mEGFPC1H2B_Noc\mEGFP_H2B-mCherry_1_R1_P5_K1_Ch2-Ch1.zen
327580	4.695876e-05	3.258313e-04	5.196200e-05	20150130_STAG2gfpcf2_Prometa\MitoSys2\Calibration\mEGFPC1H2B_Noc\mEGFP_H2B-mCherry_1_R1_P5_K1_Ch2-Ch1.zen
348060	6.706918e-05	3.194037e-04	4.915100e-05	20150130_STAG2gfpcf2_Prometa\MitoSys2\Calibration\mEGFPC1H2B_Noc\mEGFP_H2B-mCherry_1_R1_P5_K1_Ch2-Ch1.zen
368540	1.395577e-05	2.868154e-04	4.661200e-05	20150130_STAG2gfpcf2_Prometa\MitoSys2\Calibration\mEGFPC1H2B_Noc\mEGFP_H2B-mCherry_1_R1_P5_K1_Ch2-Ch1.zen
389020	3.025458e-05	2.649253e-04	4.430600e-05	20150130_STAG2gfpcf2_Prometa\MitoSys2\Calibration\mEGFPC1H2B_Noc\mEGFP_H2B-mCherry_1_R1_P5_K1_Ch2-Ch1.zen
409500	-2.884278e-05	1.866172e-04	4.220400e-05	20150130_STAG2gfpcf2_Prometa\MitoSys2\Calibration\mEGFPC1H2B_Noc\mEGFP_H2B-mCherry_1_R1_P5_K1_Ch2-Ch1.zen
450460	1.503686e-05	1.967780e-04	3.851200e-05	20150130_STAG2gfpcf2_Prometa\MitoSys2\Calibration\mEGFPC1H2B_Noc\mEGFP_H2B-mCherry_1_R1_P5_K1_Ch2-Ch1.zen
491420	-4.143237e-05	1.101087e-04	3.537600e-05	20150130_STAG2gfpcf2_Prometa\MitoSys2\Calibration\mEGFPC1H2B_Noc\mEGFP_H2B-mCherry_1_R1_P5_K1_Ch2-Ch1.zen
532380	2.126255e-06	2.463210e-04	3.268000e-05	20150130_STAG2gfpcf2_Prometa\MitoSys2\Calibration\mEGFPC1H2B_Noc\mEGFP_H2B-mCherry_1_R1_P5_K1_Ch2-Ch1.zen
573340	-3.375534e-05	1.799060e-04	3.033900e-05	20150130_STAG2gfpcf2_Prometa\MitoSys2\Calibration\mEGFPC1H2B_Noc\mEGFP_H2B-mCherry_1_R1_P5_K1_Ch2-Ch1.zen
614300	2.881606e-06	2.366284e-04	2.828700e-05	20150130_STAG2gfpcf2_Prometa\MitoSys2\Calibration\mEGFPC1H2B_Noc\mEGFP_H2B-mCherry_1_R1_P5_K1_Ch2-Ch1.zen
655260	-1.723207e-05	2.697680e-04	2.647500e-05	20150130_STAG2gfpcf2_Prometa\MitoSys2\Calibration\mEGFPC1H2B_Noc\mEGFP_H2B-mCherry_1_R1_P5_K1_Ch2-Ch1.zen
696220	-7.989610e-06	2.966095e-04	2.486400e-05	20150130_STAG2gfpcf2_Prometa\MitoSys2\Calibration\mEGFPC1H2B_Noc\mEGFP_H2B-mCherry_1_R1_P5_K1_Ch2-Ch1.zen
737180	-8.021122e-05	2.768262e-04	2.342200e-05	20150130_STAG2gfpcf2_Prometa\MitoSys2\Calibration\mEGFPC1H2B_Noc\mEGFP_H2B-mCherry_1_R1_P5_K1_Ch2-Ch1.zen
778140	-6.272808e-05	1.943685e-04	2.212500e-05	20150130_STAG2gfpcf2_Prometa\MitoSys2\Calibration\mEGFPC1H2B_Noc\mEGFP_H2B-mCherry_1_R1_P5_K1_Ch2-Ch1.zen
819100	-6.770580e-05	1.716008e-04	2.095200e-05	20150130_STAG2gfpcf2_Prometa\MitoSys2\Calibration\mEGFPC1H2B_Noc\mEGFP_H2B-mCherry_1_R1_P5_K1_Ch2-Ch1.zen
901020	-5.972800e-05	2.401255e-04	1.891400e-05	20150130_STAG2gfpcf2_Prometa\MitoSys2\Calibration\mEGFPC1H2B_Noc\mEGFP_H2B-mCherry_1_R1_P5_K1_Ch2-Ch1.zen
982940	-4.499449e-05	1.878886e-04	1.720600e-05	20150130_STAG2gfpcf2_Prometa\MitoSys2\Calibration\mEGFPC1H2B_Noc\mEGFP_H2B-mCherry_1_R1_P5_K1_Ch2-Ch1.zen
1064860	-8.236217e-05	2.109976e-04	1.575500e-05	20150130_STAG2gfpcf2_Prometa\MitoSys2\Calibration\mEGFPC1H2B_Noc\mEGFP_H2B-mCherry_1_R1_P5_K1_Ch2-Ch1.zen
1146780	-5.025339e-05	1.482674e-04	1.450800e-05	20150130_STAG2gfpcf2_Prometa\MitoSys2\Calibration\mEGFPC1H2B_Noc\mEGFP_H2B-mCherry_1_R1_P5_K1_Ch2-Ch1.zen
1228700	-3.005468e-05	1.915344e-04	1.342600e-05	20150130_STAG2gfpcf2_Prometa\MitoSys2\Calibration\mEGFPC1H2B_Noc\mEGFP_H2B-mCherry_1_R1_P5_K1_Ch2-Ch1.zen
1310620	-3.417737e-05	1.234864e-04	1.247800e-05	20150130_STAG2gfpcf2_Prometa\MitoSys2\Calibration\mEGFPC1H2B_Noc\mEGFP_H2B-mCherry_1_R1_P5_K1_Ch2-Ch1.zen
1392540	-6.285799e-05	1.438781e-04	1.164200e-05	20150130_STAG2gfpcf2_Prometa\MitoSys2\Calibration\mEGFPC1H2B_Noc\mEGFP_H2B-mCherry_1_R1_P5_K1_Ch2-Ch1.zen
1474460	-4.235056e-05	1.291959e-04	1.090000e-05	20150130_STAG2gfpcf2_Prometa\MitoSys2\Calibration\mEGFPC1H2B_Noc\mEGFP_H2B-mCherry_1_R1_P5_K1_Ch2-Ch1.zen
1556380	-7.361332e-05	1.629227e-04	1.023600e-05	20150130_STAG2gfpcf2_Prometa\MitoSys2\Calibration\mEGFPC1H2B_Noc\mEGFP_H2B-mCherry_1_R1_P5_K1_Ch2-Ch1.zen
10	1.273043e-02	1.217646e-03	1.236500e-02	20150130_STAG2gfpcf2_Prometa\MitoSys2\Calibration\mEGFPC1H2B_Noc\mEGFP_H2B-mCherry_1_R1_P7_K1_Ch2-Ch1.zen
20	1.174466e-02	1.048951e-03	1.186200e-02	20150130_STAG2gfpcf2_Prometa\MitoSys2\Calibration\mEGFPC1H2B_Noc\mEGFP_H2B-mCherry_1_R1_P7_K1_Ch2-Ch1.zen
30	1.112156e-02	1.171969e-03	1.138500e-02	20150130_STAG2gfpcf2_Prometa\MitoSys2\Calibration\mEGFPC1H2B_Noc\mEGFP_H2B-mCherry_1_R1_P7_K1_Ch2-Ch1.zen
40	1.129160e-02	1.036684e-03	1.093700e-02	20150130_STAG2gfpcf2_Prometa\MitoSys2\Calibration\mEGFPC1H2B_Noc\mEGFP_H2B-mCherry_1_R1_P7_K1_Ch2-Ch1.zen
50	1.040340e-02	1.344221e-03	1.051800e-02	20150130_STAG2gfpcf2_Prometa\MitoSys2\Calibration\mEGFPC1H2B_Noc\mEGFP_H2B-mCherry_1_R1_P7_K1_Ch2-Ch1.zen
60	9.899902e-03	1.188491e-03	1.012600e-02	20150130_STAG2gfpcf2_Prometa\MitoSys2\Calibration\mEGFPC1H2B_Noc\mEGFP_H2B-mCherry_1_R1_P7_K1_Ch2-Ch1.zen
70	1.000923e-02	1.059215e-03	9.760900e-03	20150130_STAG2gfpcf2_Prometa\MitoSys2\Calibration\mEGFPC1H2B_Noc\mEGFP_H2B-mCherry_1_R1_P7_K1_Ch2-Ch1.zen
80	9.222285e-03	1.143772e-03	9.419800e-03	20150130_STAG2gfpcf2_Prometa\MitoSys2\Calibration\mEGFPC1H2B_Noc\mEGFP_H2B-mCherry_1_R1_P7_K1_Ch2-Ch1.zen
90	9.073717e-03	1.003346e-03	9.101100e-03	20150130_STAG2gfpcf2_Prometa\MitoSys2\Calibration\mEGFPC1H2B_Noc\mEGFP_H2B-mCherry_1_R1_P7_K1_Ch2-Ch1.zen
100	8.792078e-03	9.359655e-04	8.803000e-03	20150130_STAG2gfpcf2_Prometa\MitoSys2\Calibration\mEGFPC1H2B_Noc\mEGFP_H2B-mCherry_1_R1_P7_K1_Ch2-Ch1.zen
120	8.428295e-03	1.222008e-03	8.261700e-03	20150130_STAG2gfpcf2_Prometa\MitoSys2\Calibration\mEGFPC1H2B_Noc\mEGFP_H2B-mCherry_1_R1_P7_K1_Ch2-Ch1.zen
140	7.457850e-03	8.198935e-04	7.784100e-03	20150130_STAG2gfpcf2_Prometa\MitoSys2\Calibration\mEGFPC1H2B_Noc\mEGFP_H2B-mCherry_1_R1_P7_K1_Ch2-Ch1.zen
160	7.489450e-03	1.048205e-03	7.360000e-03	20150130_STAG2gfpcf2_Prometa\MitoSys2\Calibration\mEGFPC1H2B_Noc\mEGFP_H2B-mCherry_1_R1_P7_K1_Ch2-Ch1.zen
180	6.996172e-03	9.370522e-04	6.981200e-03	20150130_STAG2gfpcf2_Prometa\MitoSys2\Calibration\mEGFPC1H2B_Noc\mEGFP_H2B-mCherry_1_R1_P7_K1_Ch2-Ch1.zen
200	6.676107e-03	9.375738e-04	6.640700e-03	20150130_STAG2gfpcf2_Prometa\MitoSys2\Calibration\mEGFPC1H2B_Noc\mEGFP_H2B-mCherry_1_R1_P7_K1_Ch2-Ch1.zen
220	6.694890e-03	8.272264e-04	6.333100e-03	20150130_STAG2gfpcf2_Prometa\MitoSys2\Calibration\mEGFPC1H2B_Noc\mEGFP_H2B-mCherry_1_R1_P7_K1_Ch2-Ch1.zen
240	5.954141e-03	8.758755e-04	6.053500e-03	20150130_STAG2gfpcf2_Prometa\MitoSys2\Calibration\mEGFPC1H2B_Noc\mEGFP_H2B-mCherry_1_R1_P7_K1_Ch2-Ch1.zen
260	5.727700e-03	9.157578e-04	5.798300e-03	20150130_STAG2gfpcf2_Prometa\MitoSys2\Calibration\mEGFPC1H2B_Noc\mEGFP_H2B-mCherry_1_R1_P7_K1_Ch2-Ch1.zen
280	5.408669e-03	1.095880e-03	5.564300e-03	20150130_STAG2gfpcf2_Prometa\MitoSys2\Calibration\mEGFPC1H2B_Noc\mEGFP_H2B-mCherry_1_R1_P7_K1_Ch2-Ch1.zen
300	5.430457e-03	6.591927e-04	5.348700e-03	20150130_STAG2gfpcf2_Prometa\MitoSys2\Calibration\mEGFPC1H2B_Noc\mEGFP_H2B-mCherry_1_R1_P7_K1_Ch2-Ch1.zen
340	5.097951e-03	7.482344e-04	4.964600e-03	20150130_STAG2gfpcf2_Prometa\MitoSys2\Calibration\mEGFPC1H2B_Noc\mEGFP_H2B-mCherry_1_R1_P7_K1_Ch2-Ch1.zen
380	4.697992e-03	4.687305e-04	4.632000e-03	20150130_STAG2gfpcf2_Prometa\MitoSys2\Calibration\mEGFPC1H2B_Noc\mEGFP_H2B-mCherry_1_R1_P7_K1_Ch2-Ch1.zen
420	4.302658e-03	6.077573e-04	4.340700e-03	20150130_STAG2gfpcf2_Prometa\MitoSys2\Calibration\mEGFPC1H2B_Noc\mEGFP_H2B-mCherry_1_R1_P7_K1_Ch2-Ch1.zen
460	3.796212e-03	5.320078e-04	4.083300e-03	20150130_STAG2gfpcf2_Prometa\MitoSys2\Calibration\mEGFPC1H2B_Noc\mEGFP_H2B-mCherry_1_R1_P7_K1_Ch2-Ch1.zen
500	3.796906e-03	7.025709e-04	3.854000e-03	20150130_STAG2gfpcf2_Prometa\MitoSys2\Calibration\mEGFPC1H2B_Noc\mEGFP_H2B-mCherry_1_R1_P7_K1_Ch2-Ch1.zen
540	3.506750e-03	4.990973e-04	3.648300e-03	20150130_STAG2gfpcf2_Prometa\MitoSys2\Calibration\mEGFPC1H2B_Noc\mEGFP_H2B-mCherry_1_R1_P7_K1_Ch2-Ch1.zen
580	3.498744e-03	6.747927e-04	3.462700e-03	20150130_STAG2gfpcf2_Prometa\MitoSys2\Calibration\mEGFPC1H2B_Noc\mEGFP_H2B-mCherry_1_R1_P7_K1_Ch2-Ch1.zen
620	3.376486e-03	5.210087e-04	3.294500e-03	20150130_STAG2gfpcf2_Prometa\MitoSys2\Calibration\mEGFPC1H2B_Noc\mEGFP_H2B-mCherry_1_R1_P7_K1_Ch2-Ch1.zen
660	3.017199e-03	8.948725e-04	3.141200e-03	20150130_STAG2gfpcf2_Prometa\MitoSys2\Calibration\mEGFPC1H2B_Noc\mEGFP_H2B-mCherry_1_R1_P7_K1_Ch2-Ch1.zen
700	2.948739e-03	5.586533e-04	3.001100e-03	20150130_STAG2gfpcf2_Prometa\MitoSys2\Calibration\mEGFPC1H2B_Noc\mEGFP_H2B-mCherry_1_R1_P7_K1_Ch2-Ch1.zen
780	2.611151e-03	7.387882e-04	2.753900e-03	20150130_STAG2gfpcf2_Prometa\MitoSys2\Calibration\mEGFPC1H2B_Noc\mEGFP_H2B-mCherry_1_R1_P7_K1_Ch2-Ch1.zen
860	2.536208e-03	4.655712e-04	2.543100e-03	20150130_STAG2gfpcf2_Prometa\MitoSys2\Calibration\mEGFPC1H2B_Noc\mEGFP_H2B-mCherry_1_R1_P7_K1_Ch2-Ch1.zen
940	2.373074e-03	5.790654e-04	2.361200e-03	20150130_STAG2gfpcf2_Prometa\MitoSys2\Calibration\mEGFPC1H2B_Noc\mEGFP_H2B-mCherry_1_R1_P7_K1_Ch2-Ch1.zen
1020	2.219875e-03	6.476239e-04	2.202900e-03	20150130_STAG2gfpcf2_Prometa\MitoSys2\Calibration\mEGFPC1H2B_Noc\mEGFP_H2B-mCherry_1_R1_P7_K1_Ch2-Ch1.zen
1100	2.114130e-03	6.421583e-04	2.063900e-03	20150130_STAG2gfpcf2_Prometa\MitoSys2\Calibration\mEGFPC1H2B_Noc\mEGFP_H2B-mCherry_1_R1_P7_K1_Ch2-Ch1.zen
1180	1.905790e-03	5.608843e-04	1.941000e-03	20150130_STAG2gfpcf2_Prometa\MitoSys2\Calibration\mEGFPC1H2B_Noc\mEGFP_H2B-mCherry_1_R1_P7_K1_Ch2-Ch1.zen
1260	1.844018e-03	4.498288e-04	1.831600e-03	20150130_STAG2gfpcf2_Prometa\MitoSys2\Calibration\mEGFPC1H2B_Noc\mEGFP_H2B-mCherry_1_R1_P7_K1_Ch2-Ch1.zen
1340	1.638708e-03	5.218152e-04	1.733700e-03	20150130_STAG2gfpcf2_Prometa\MitoSys2\Calibration\mEGFPC1H2B_Noc\mEGFP_H2B-mCherry_1_R1_P7_K1_Ch2-Ch1.zen
1420	1.605858e-03	6.519863e-04	1.645500e-03	20150130_STAG2gfpcf2_Prometa\MitoSys2\Calibration\mEGFPC1H2B_Noc\mEGFP_H2B-mCherry_1_R1_P7_K1_Ch2-Ch1.zen
1500	1.536180e-03	5.202897e-04	1.565700e-03	20150130_STAG2gfpcf2_Prometa\MitoSys2\Calibration\mEGFPC1H2B_Noc\mEGFP_H2B-mCherry_1_R1_P7_K1_Ch2-Ch1.zen
1660	1.412255e-03	4.564632e-04	1.427000e-03	20150130_STAG2gfpcf2_Prometa\MitoSys2\Calibration\mEGFPC1H2B_Noc\mEGFP_H2B-mCherry_1_R1_P7_K1_Ch2-Ch1.zen
1820	1.282330e-03	3.242431e-04	1.310800e-03	20150130_STAG2gfpcf2_Prometa\MitoSys2\Calibration\mEGFPC1H2B_Noc\mEGFP_H2B-mCherry_1_R1_P7_K1_Ch2-Ch1.zen
1980	1.168699e-03	4.105988e-04	1.212100e-03	20150130_STAG2gfpcf2_Prometa\MitoSys2\Calibration\mEGFPC1H2B_Noc\mEGFP_H2B-mCherry_1_R1_P7_K1_Ch2-Ch1.zen
2140	1.232875e-03	4.065270e-04	1.127200e-03	20150130_STAG2gfpcf2_Prometa\MitoSys2\Calibration\mEGFPC1H2B_Noc\mEGFP_H2B-mCherry_1_R1_P7_K1_Ch2-Ch1.zen
2300	1.140094e-03	4.370261e-04	1.053400e-03	20150130_STAG2gfpcf2_Prometa\MitoSys2\Calibration\mEGFPC1H2B_Noc\mEGFP_H2B-mCherry_1_R1_P7_K1_Ch2-Ch1.zen
2460	9.646613e-04	4.849179e-04	9.888800e-04	20150130_STAG2gfpcf2_Prometa\MitoSys2\Calibration\mEGFPC1H2B_Noc\mEGFP_H2B-mCherry_1_R1_P7_K1_Ch2-Ch1.zen
2620	1.053712e-03	5.696280e-04	9.318800e-04	20150130_STAG2gfpcf2_Prometa\MitoSys2\Calibration\mEGFPC1H2B_Noc\mEGFP_H2B-mCherry_1_R1_P7_K1_Ch2-Ch1.zen
2780	8.968189e-04	4.041054e-04	8.812100e-04	20150130_STAG2gfpcf2_Prometa\MitoSys2\Calibration\mEGFPC1H2B_Noc\mEGFP_H2B-mCherry_1_R1_P7_K1_Ch2-Ch1.zen
2940	8.500337e-04	3.859131e-04	8.358900e-04	20150130_STAG2gfpcf2_Prometa\MitoSys2\Calibration\mEGFPC1H2B_Noc\mEGFP_H2B-mCherry_1_R1_P7_K1_Ch2-Ch1.zen
3100	8.148250e-04	3.216564e-04	7.951100e-04	20150130_STAG2gfpcf2_Prometa\MitoSys2\Calibration\mEGFPC1H2B_Noc\mEGFP_H2B-mCherry_1_R1_P7_K1_Ch2-Ch1.zen
3420	7.795115e-04	3.611309e-04	7.247600e-04	20150130_STAG2gfpcf2_Prometa\MitoSys2\Calibration\mEGFPC1H2B_Noc\mEGFP_H2B-mCherry_1_R1_P7_K1_Ch2-Ch1.zen
3740	6.510076e-04	4.210679e-04	6.662300e-04	20150130_STAG2gfpcf2_Prometa\MitoSys2\Calibration\mEGFPC1H2B_Noc\mEGFP_H2B-mCherry_1_R1_P7_K1_Ch2-Ch1.zen
4060	6.751927e-04	5.144296e-04	6.168100e-04	20150130_STAG2gfpcf2_Prometa\MitoSys2\Calibration\mEGFPC1H2B_Noc\mEGFP_H2B-mCherry_1_R1_P7_K1_Ch2-Ch1.zen
4380	7.144904e-04	5.265720e-04	5.745200e-04	20150130_STAG2gfpcf2_Prometa\MitoSys2\Calibration\mEGFPC1H2B_Noc\mEGFP_H2B-mCherry_1_R1_P7_K1_Ch2-Ch1.zen
4700	5.609719e-04	5.787269e-04	5.379500e-04	20150130_STAG2gfpcf2_Prometa\MitoSys2\Calibration\mEGFPC1H2B_Noc\mEGFP_H2B-mCherry_1_R1_P7_K1_Ch2-Ch1.zen
5020	5.687737e-04	4.980060e-04	5.060000e-04	20150130_STAG2gfpcf2_Prometa\MitoSys2\Calibration\mEGFPC1H2B_Noc\mEGFP_H2B-mCherry_1_R1_P7_K1_Ch2-Ch1.zen
5340	5.279934e-04	3.599421e-04	4.778600e-04	20150130_STAG2gfpcf2_Prometa\MitoSys2\Calibration\mEGFPC1H2B_Noc\mEGFP_H2B-mCherry_1_R1_P7_K1_Ch2-Ch1.zen
5660	4.275536e-04	3.472250e-04	4.528800e-04	20150130_STAG2gfpcf2_Prometa\MitoSys2\Calibration\mEGFPC1H2B_Noc\mEGFP_H2B-mCherry_1_R1_P7_K1_Ch2-Ch1.zen
5980	5.162712e-04	3.829984e-04	4.305600e-04	20150130_STAG2gfpcf2_Prometa\MitoSys2\Calibration\mEGFPC1H2B_Noc\mEGFP_H2B-mCherry_1_R1_P7_K1_Ch2-Ch1.zen
6300	5.334892e-04	3.465118e-04	4.104900e-04	20150130_STAG2gfpcf2_Prometa\MitoSys2\Calibration\mEGFPC1H2B_Noc\mEGFP_H2B-mCherry_1_R1_P7_K1_Ch2-Ch1.zen
6940	4.183726e-04	4.129490e-04	3.758600e-04	20150130_STAG2gfpcf2_Prometa\MitoSys2\Calibration\mEGFPC1H2B_Noc\mEGFP_H2B-mCherry_1_R1_P7_K1_Ch2-Ch1.zen
7580	3.493657e-04	3.142447e-04	3.470200e-04	20150130_STAG2gfpcf2_Prometa\MitoSys2\Calibration\mEGFPC1H2B_Noc\mEGFP_H2B-mCherry_1_R1_P7_K1_Ch2-Ch1.zen
8220	2.253716e-04	3.211420e-04	3.226100e-04	20150130_STAG2gfpcf2_Prometa\MitoSys2\Calibration\mEGFPC1H2B_Noc\mEGFP_H2B-mCherry_1_R1_P7_K1_Ch2-Ch1.zen
8860	2.237413e-04	3.807874e-04	3.016800e-04	20150130_STAG2gfpcf2_Prometa\MitoSys2\Calibration\mEGFPC1H2B_Noc\mEGFP_H2B-mCherry_1_R1_P7_K1_Ch2-Ch1.zen
9500	2.637661e-04	3.018081e-04	2.835200e-04	20150130_STAG2gfpcf2_Prometa\MitoSys2\Calibration\mEGFPC1H2B_Noc\mEGFP_H2B-mCherry_1_R1_P7_K1_Ch2-Ch1.zen
10140	2.872637e-04	2.656330e-04	2.675900e-04	20150130_STAG2gfpcf2_Prometa\MitoSys2\Calibration\mEGFPC1H2B_Noc\mEGFP_H2B-mCherry_1_R1_P7_K1_Ch2-Ch1.zen
10780	2.789075e-04	2.619041e-04	2.535000e-04	20150130_STAG2gfpcf2_Prometa\MitoSys2\Calibration\mEGFPC1H2B_Noc\mEGFP_H2B-mCherry_1_R1_P7_K1_Ch2-Ch1.zen
11420	2.662492e-04	3.877716e-04	2.409400e-04	20150130_STAG2gfpcf2_Prometa\MitoSys2\Calibration\mEGFPC1H2B_Noc\mEGFP_H2B-mCherry_1_R1_P7_K1_Ch2-Ch1.zen
12060	2.554301e-04	4.210836e-04	2.296600e-04	20150130_STAG2gfpcf2_Prometa\MitoSys2\Calibration\mEGFPC1H2B_Noc\mEGFP_H2B-mCherry_1_R1_P7_K1_Ch2-Ch1.zen
12700	1.834353e-04	3.433557e-04	2.194800e-04	20150130_STAG2gfpcf2_Prometa\MitoSys2\Calibration\mEGFPC1H2B_Noc\mEGFP_H2B-mCherry_1_R1_P7_K1_Ch2-Ch1.zen
13980	2.351957e-06	3.511577e-04	2.017900e-04	20150130_STAG2gfpcf2_Prometa\MitoSys2\Calibration\mEGFPC1H2B_Noc\mEGFP_H2B-mCherry_1_R1_P7_K1_Ch2-Ch1.zen
15260	6.198867e-05	4.073758e-04	1.869100e-04	20150130_STAG2gfpcf2_Prometa\MitoSys2\Calibration\mEGFPC1H2B_Noc\mEGFP_H2B-mCherry_1_R1_P7_K1_Ch2-Ch1.zen
16540	1.921632e-04	3.430302e-04	1.742100e-04	20150130_STAG2gfpcf2_Prometa\MitoSys2\Calibration\mEGFPC1H2B_Noc\mEGFP_H2B-mCherry_1_R1_P7_K1_Ch2-Ch1.zen
17820	9.011061e-05	2.519613e-04	1.632200e-04	20150130_STAG2gfpcf2_Prometa\MitoSys2\Calibration\mEGFPC1H2B_Noc\mEGFP_H2B-mCherry_1_R1_P7_K1_Ch2-Ch1.zen
19100	1.251517e-04	2.968958e-04	1.536100e-04	20150130_STAG2gfpcf2_Prometa\MitoSys2\Calibration\mEGFPC1H2B_Noc\mEGFP_H2B-mCherry_1_R1_P7_K1_Ch2-Ch1.zen
20380	1.246224e-04	3.415018e-04	1.451100e-04	20150130_STAG2gfpcf2_Prometa\MitoSys2\Calibration\mEGFPC1H2B_Noc\mEGFP_H2B-mCherry_1_R1_P7_K1_Ch2-Ch1.zen
21660	1.100742e-04	2.744050e-04	1.375400e-04	20150130_STAG2gfpcf2_Prometa\MitoSys2\Calibration\mEGFPC1H2B_Noc\mEGFP_H2B-mCherry_1_R1_P7_K1_Ch2-Ch1.zen
22940	1.713575e-04	2.438537e-04	1.307500e-04	20150130_STAG2gfpcf2_Prometa\MitoSys2\Calibration\mEGFPC1H2B_Noc\mEGFP_H2B-mCherry_1_R1_P7_K1_Ch2-Ch1.zen
24220	2.293832e-04	4.059215e-04	1.246100e-04	20150130_STAG2gfpcf2_Prometa\MitoSys2\Calibration\mEGFPC1H2B_Noc\mEGFP_H2B-mCherry_1_R1_P7_K1_Ch2-Ch1.zen
25500	2.150203e-04	3.524505e-04	1.190400e-04	20150130_STAG2gfpcf2_Prometa\MitoSys2\Calibration\mEGFPC1H2B_Noc\mEGFP_H2B-mCherry_1_R1_P7_K1_Ch2-Ch1.zen
28060	1.093608e-04	2.387241e-04	1.092900e-04	20150130_STAG2gfpcf2_Prometa\MitoSys2\Calibration\mEGFPC1H2B_Noc\mEGFP_H2B-mCherry_1_R1_P7_K1_Ch2-Ch1.zen
30620	1.172303e-04	2.589618e-04	1.010300e-04	20150130_STAG2gfpcf2_Prometa\MitoSys2\Calibration\mEGFPC1H2B_Noc\mEGFP_H2B-mCherry_1_R1_P7_K1_Ch2-Ch1.zen
33180	1.425454e-04	2.228064e-04	9.393400e-05	20150130_STAG2gfpcf2_Prometa\MitoSys2\Calibration\mEGFPC1H2B_Noc\mEGFP_H2B-mCherry_1_R1_P7_K1_Ch2-Ch1.zen
35740	7.335175e-05	2.875804e-04	8.776300e-05	20150130_STAG2gfpcf2_Prometa\MitoSys2\Calibration\mEGFPC1H2B_Noc\mEGFP_H2B-mCherry_1_R1_P7_K1_Ch2-Ch1.zen
38300	8.059270e-05	2.670518e-04	8.234400e-05	20150130_STAG2gfpcf2_Prometa\MitoSys2\Calibration\mEGFPC1H2B_Noc\mEGFP_H2B-mCherry_1_R1_P7_K1_Ch2-Ch1.zen
40860	6.561087e-05	3.323497e-04	7.754400e-05	20150130_STAG2gfpcf2_Prometa\MitoSys2\Calibration\mEGFPC1H2B_Noc\mEGFP_H2B-mCherry_1_R1_P7_K1_Ch2-Ch1.zen
43420	-5.179111e-05	2.578619e-04	7.326100e-05	20150130_STAG2gfpcf2_Prometa\MitoSys2\Calibration\mEGFPC1H2B_Noc\mEGFP_H2B-mCherry_1_R1_P7_K1_Ch2-Ch1.zen
45980	-3.039873e-05	2.131990e-04	6.941400e-05	20150130_STAG2gfpcf2_Prometa\MitoSys2\Calibration\mEGFPC1H2B_Noc\mEGFP_H2B-mCherry_1_R1_P7_K1_Ch2-Ch1.zen
48540	3.734606e-05	2.352061e-04	6.593900e-05	20150130_STAG2gfpcf2_Prometa\MitoSys2\Calibration\mEGFPC1H2B_Noc\mEGFP_H2B-mCherry_1_R1_P7_K1_Ch2-Ch1.zen
51100	8.493379e-05	1.740205e-04	6.278300e-05	20150130_STAG2gfpcf2_Prometa\MitoSys2\Calibration\mEGFPC1H2B_Noc\mEGFP_H2B-mCherry_1_R1_P7_K1_Ch2-Ch1.zen
56220	6.850150e-05	1.917267e-04	5.726900e-05	20150130_STAG2gfpcf2_Prometa\MitoSys2\Calibration\mEGFPC1H2B_Noc\mEGFP_H2B-mCherry_1_R1_P7_K1_Ch2-Ch1.zen
61340	-3.834924e-06	2.615540e-04	5.260900e-05	20150130_STAG2gfpcf2_Prometa\MitoSys2\Calibration\mEGFPC1H2B_Noc\mEGFP_H2B-mCherry_1_R1_P7_K1_Ch2-Ch1.zen
66460	-5.744850e-05	2.632597e-04	4.861900e-05	20150130_STAG2gfpcf2_Prometa\MitoSys2\Calibration\mEGFPC1H2B_Noc\mEGFP_H2B-mCherry_1_R1_P7_K1_Ch2-Ch1.zen
71580	-5.986854e-06	2.503892e-04	4.516300e-05	20150130_STAG2gfpcf2_Prometa\MitoSys2\Calibration\mEGFPC1H2B_Noc\mEGFP_H2B-mCherry_1_R1_P7_K1_Ch2-Ch1.zen
76700	-3.075915e-05	2.468492e-04	4.214100e-05	20150130_STAG2gfpcf2_Prometa\MitoSys2\Calibration\mEGFPC1H2B_Noc\mEGFP_H2B-mCherry_1_R1_P7_K1_Ch2-Ch1.zen
81820	-6.815967e-05	1.768087e-04	3.947600e-05	20150130_STAG2gfpcf2_Prometa\MitoSys2\Calibration\mEGFPC1H2B_Noc\mEGFP_H2B-mCherry_1_R1_P7_K1_Ch2-Ch1.zen
86940	4.882135e-05	2.212762e-04	3.710900e-05	20150130_STAG2gfpcf2_Prometa\MitoSys2\Calibration\mEGFPC1H2B_Noc\mEGFP_H2B-mCherry_1_R1_P7_K1_Ch2-Ch1.zen
92060	9.886686e-05	2.922704e-04	3.499300e-05	20150130_STAG2gfpcf2_Prometa\MitoSys2\Calibration\mEGFPC1H2B_Noc\mEGFP_H2B-mCherry_1_R1_P7_K1_Ch2-Ch1.zen
97180	4.548150e-05	2.543303e-04	3.309000e-05	20150130_STAG2gfpcf2_Prometa\MitoSys2\Calibration\mEGFPC1H2B_Noc\mEGFP_H2B-mCherry_1_R1_P7_K1_Ch2-Ch1.zen
102300	9.448155e-05	1.737630e-04	3.137000e-05	20150130_STAG2gfpcf2_Prometa\MitoSys2\Calibration\mEGFPC1H2B_Noc\mEGFP_H2B-mCherry_1_R1_P7_K1_Ch2-Ch1.zen
112540	-4.699505e-07	1.555071e-04	2.838200e-05	20150130_STAG2gfpcf2_Prometa\MitoSys2\Calibration\mEGFPC1H2B_Noc\mEGFP_H2B-mCherry_1_R1_P7_K1_Ch2-Ch1.zen
122780	3.709988e-06	1.329191e-04	2.587800e-05	20150130_STAG2gfpcf2_Prometa\MitoSys2\Calibration\mEGFPC1H2B_Noc\mEGFP_H2B-mCherry_1_R1_P7_K1_Ch2-Ch1.zen
133020	2.980938e-05	2.223494e-04	2.375000e-05	20150130_STAG2gfpcf2_Prometa\MitoSys2\Calibration\mEGFPC1H2B_Noc\mEGFP_H2B-mCherry_1_R1_P7_K1_Ch2-Ch1.zen
143260	5.777910e-06	1.697579e-04	2.192100e-05	20150130_STAG2gfpcf2_Prometa\MitoSys2\Calibration\mEGFPC1H2B_Noc\mEGFP_H2B-mCherry_1_R1_P7_K1_Ch2-Ch1.zen
153500	-9.278858e-06	2.205918e-04	2.033200e-05	20150130_STAG2gfpcf2_Prometa\MitoSys2\Calibration\mEGFPC1H2B_Noc\mEGFP_H2B-mCherry_1_R1_P7_K1_Ch2-Ch1.zen
163740	-2.688702e-05	2.461578e-04	1.893900e-05	20150130_STAG2gfpcf2_Prometa\MitoSys2\Calibration\mEGFPC1H2B_Noc\mEGFP_H2B-mCherry_1_R1_P7_K1_Ch2-Ch1.zen
173980	-4.969720e-06	1.400793e-04	1.770900e-05	20150130_STAG2gfpcf2_Prometa\MitoSys2\Calibration\mEGFPC1H2B_Noc\mEGFP_H2B-mCherry_1_R1_P7_K1_Ch2-Ch1.zen
184220	7.089058e-07	1.645566e-04	1.661600e-05	20150130_STAG2gfpcf2_Prometa\MitoSys2\Calibration\mEGFPC1H2B_Noc\mEGFP_H2B-mCherry_1_R1_P7_K1_Ch2-Ch1.zen
194460	-5.827407e-05	2.041987e-04	1.563800e-05	20150130_STAG2gfpcf2_Prometa\MitoSys2\Calibration\mEGFPC1H2B_Noc\mEGFP_H2B-mCherry_1_R1_P7_K1_Ch2-Ch1.zen
204700	-3.901422e-05	1.707627e-04	1.475800e-05	20150130_STAG2gfpcf2_Prometa\MitoSys2\Calibration\mEGFPC1H2B_Noc\mEGFP_H2B-mCherry_1_R1_P7_K1_Ch2-Ch1.zen
225180	-5.499658e-05	1.602476e-04	1.324000e-05	20150130_STAG2gfpcf2_Prometa\MitoSys2\Calibration\mEGFPC1H2B_Noc\mEGFP_H2B-mCherry_1_R1_P7_K1_Ch2-Ch1.zen
245660	-4.465407e-05	1.138159e-04	1.197800e-05	20150130_STAG2gfpcf2_Prometa\MitoSys2\Calibration\mEGFPC1H2B_Noc\mEGFP_H2B-mCherry_1_R1_P7_K1_Ch2-Ch1.zen
266140	4.743262e-05	1.853367e-04	1.091400e-05	20150130_STAG2gfpcf2_Prometa\MitoSys2\Calibration\mEGFPC1H2B_Noc\mEGFP_H2B-mCherry_1_R1_P7_K1_Ch2-Ch1.zen
286620	4.807481e-05	2.181497e-04	1.000600e-05	20150130_STAG2gfpcf2_Prometa\MitoSys2\Calibration\mEGFPC1H2B_Noc\mEGFP_H2B-mCherry_1_R1_P7_K1_Ch2-Ch1.zen
307100	4.289377e-05	1.681296e-04	9.221800e-06	20150130_STAG2gfpcf2_Prometa\MitoSys2\Calibration\mEGFPC1H2B_Noc\mEGFP_H2B-mCherry_1_R1_P7_K1_Ch2-Ch1.zen
327580	-5.496464e-05	1.504240e-04	8.539000e-06	20150130_STAG2gfpcf2_Prometa\MitoSys2\Calibration\mEGFPC1H2B_Noc\mEGFP_H2B-mCherry_1_R1_P7_K1_Ch2-Ch1.zen
348060	3.980629e-06	1.228020e-04	7.939500e-06	20150130_STAG2gfpcf2_Prometa\MitoSys2\Calibration\mEGFPC1H2B_Noc\mEGFP_H2B-mCherry_1_R1_P7_K1_Ch2-Ch1.zen
368540	2.325706e-05	9.581268e-05	7.409200e-06	20150130_STAG2gfpcf2_Prometa\MitoSys2\Calibration\mEGFPC1H2B_Noc\mEGFP_H2B-mCherry_1_R1_P7_K1_Ch2-Ch1.zen
389020	-5.587272e-05	1.381735e-04	6.937300e-06	20150130_STAG2gfpcf2_Prometa\MitoSys2\Calibration\mEGFPC1H2B_Noc\mEGFP_H2B-mCherry_1_R1_P7_K1_Ch2-Ch1.zen
409500	-5.234373e-05	1.142796e-04	6.514800e-06	20150130_STAG2gfpcf2_Prometa\MitoSys2\Calibration\mEGFPC1H2B_Noc\mEGFP_H2B-mCherry_1_R1_P7_K1_Ch2-Ch1.zen
450460	-5.972641e-05	1.327740e-04	5.791000e-06	20150130_STAG2gfpcf2_Prometa\MitoSys2\Calibration\mEGFPC1H2B_Noc\mEGFP_H2B-mCherry_1_R1_P7_K1_Ch2-Ch1.zen
491420	-2.823652e-05	1.443279e-04	5.194600e-06	20150130_STAG2gfpcf2_Prometa\MitoSys2\Calibration\mEGFPC1H2B_Noc\mEGFP_H2B-mCherry_1_R1_P7_K1_Ch2-Ch1.zen
532380	-4.218529e-05	1.517519e-04	4.695700e-06	20150130_STAG2gfpcf2_Prometa\MitoSys2\Calibration\mEGFPC1H2B_Noc\mEGFP_H2B-mCherry_1_R1_P7_K1_Ch2-Ch1.zen
573340	-1.127452e-05	1.280787e-04	4.272900e-06	20150130_STAG2gfpcf2_Prometa\MitoSys2\Calibration\mEGFPC1H2B_Noc\mEGFP_H2B-mCherry_1_R1_P7_K1_Ch2-Ch1.zen
614300	-3.052026e-06	1.191083e-04	3.910700e-06	20150130_STAG2gfpcf2_Prometa\MitoSys2\Calibration\mEGFPC1H2B_Noc\mEGFP_H2B-mCherry_1_R1_P7_K1_Ch2-Ch1.zen
655260	4.215597e-06	1.219883e-04	3.597400e-06	20150130_STAG2gfpcf2_Prometa\MitoSys2\Calibration\mEGFPC1H2B_Noc\mEGFP_H2B-mCherry_1_R1_P7_K1_Ch2-Ch1.zen
696220	-1.585357e-05	1.182689e-04	3.324100e-06	20150130_STAG2gfpcf2_Prometa\MitoSys2\Calibration\mEGFPC1H2B_Noc\mEGFP_H2B-mCherry_1_R1_P7_K1_Ch2-Ch1.zen
737180	-4.536206e-05	1.038857e-04	3.083900e-06	20150130_STAG2gfpcf2_Prometa\MitoSys2\Calibration\mEGFPC1H2B_Noc\mEGFP_H2B-mCherry_1_R1_P7_K1_Ch2-Ch1.zen
778140	-3.303083e-05	8.876639e-05	2.871400e-06	20150130_STAG2gfpcf2_Prometa\MitoSys2\Calibration\mEGFPC1H2B_Noc\mEGFP_H2B-mCherry_1_R1_P7_K1_Ch2-Ch1.zen
819100	8.026942e-06	1.141931e-04	2.682300e-06	20150130_STAG2gfpcf2_Prometa\MitoSys2\Calibration\mEGFPC1H2B_Noc\mEGFP_H2B-mCherry_1_R1_P7_K1_Ch2-Ch1.zen
901020	-1.982810e-05	1.367711e-04	2.360900e-06	20150130_STAG2gfpcf2_Prometa\MitoSys2\Calibration\mEGFPC1H2B_Noc\mEGFP_H2B-mCherry_1_R1_P7_K1_Ch2-Ch1.zen
982940	9.593297e-06	1.184418e-04	2.098800e-06	20150130_STAG2gfpcf2_Prometa\MitoSys2\Calibration\mEGFPC1H2B_Noc\mEGFP_H2B-mCherry_1_R1_P7_K1_Ch2-Ch1.zen
1064860	-1.215283e-05	9.528997e-05	1.881700e-06	20150130_STAG2gfpcf2_Prometa\MitoSys2\Calibration\mEGFPC1H2B_Noc\mEGFP_H2B-mCherry_1_R1_P7_K1_Ch2-Ch1.zen
1146780	3.237238e-05	7.930365e-05	1.699300e-06	20150130_STAG2gfpcf2_Prometa\MitoSys2\Calibration\mEGFPC1H2B_Noc\mEGFP_H2B-mCherry_1_R1_P7_K1_Ch2-Ch1.zen
1228700	9.256051e-06	1.021080e-04	1.544400e-06	20150130_STAG2gfpcf2_Prometa\MitoSys2\Calibration\mEGFPC1H2B_Noc\mEGFP_H2B-mCherry_1_R1_P7_K1_Ch2-Ch1.zen
1310620	8.656684e-06	1.032783e-04	1.411500e-06	20150130_STAG2gfpcf2_Prometa\MitoSys2\Calibration\mEGFPC1H2B_Noc\mEGFP_H2B-mCherry_1_R1_P7_K1_Ch2-Ch1.zen
1392540	-3.273118e-05	8.680500e-05	1.296500e-06	20150130_STAG2gfpcf2_Prometa\MitoSys2\Calibration\mEGFPC1H2B_Noc\mEGFP_H2B-mCherry_1_R1_P7_K1_Ch2-Ch1.zen
1474460	-2.479518e-05	1.024806e-04	1.196100e-06	20150130_STAG2gfpcf2_Prometa\MitoSys2\Calibration\mEGFPC1H2B_Noc\mEGFP_H2B-mCherry_1_R1_P7_K1_Ch2-Ch1.zen
1556380	-1.534434e-05	1.206984e-04	1.107800e-06	20150130_STAG2gfpcf2_Prometa\MitoSys2\Calibration\mEGFPC1H2B_Noc\mEGFP_H2B-mCherry_1_R1_P7_K1_Ch2-Ch1.zen
10	1.424804e-02	1.006496e-03	1.382500e-02	20150130_STAG2gfpcf2_Prometa\MitoSys2\Calibration\mEGFPC1H2B_Noc\mEGFP_H2B-mCherry_1_R1_P9_K1_Ch2-Ch1.zen
20	1.299284e-02	1.402512e-03	1.317600e-02	20150130_STAG2gfpcf2_Prometa\MitoSys2\Calibration\mEGFPC1H2B_Noc\mEGFP_H2B-mCherry_1_R1_P9_K1_Ch2-Ch1.zen
30	1.221691e-02	1.298508e-03	1.258200e-02	20150130_STAG2gfpcf2_Prometa\MitoSys2\Calibration\mEGFPC1H2B_Noc\mEGFP_H2B-mCherry_1_R1_P9_K1_Ch2-Ch1.zen
40	1.227765e-02	1.458561e-03	1.203900e-02	20150130_STAG2gfpcf2_Prometa\MitoSys2\Calibration\mEGFPC1H2B_Noc\mEGFP_H2B-mCherry_1_R1_P9_K1_Ch2-Ch1.zen
50	1.157246e-02	1.288571e-03	1.154100e-02	20150130_STAG2gfpcf2_Prometa\MitoSys2\Calibration\mEGFPC1H2B_Noc\mEGFP_H2B-mCherry_1_R1_P9_K1_Ch2-Ch1.zen
60	1.078850e-02	1.224187e-03	1.108400e-02	20150130_STAG2gfpcf2_Prometa\MitoSys2\Calibration\mEGFPC1H2B_Noc\mEGFP_H2B-mCherry_1_R1_P9_K1_Ch2-Ch1.zen
70	1.048172e-02	1.620686e-03	1.066300e-02	20150130_STAG2gfpcf2_Prometa\MitoSys2\Calibration\mEGFPC1H2B_Noc\mEGFP_H2B-mCherry_1_R1_P9_K1_Ch2-Ch1.zen
80	1.007850e-02	1.440447e-03	1.027500e-02	20150130_STAG2gfpcf2_Prometa\MitoSys2\Calibration\mEGFPC1H2B_Noc\mEGFP_H2B-mCherry_1_R1_P9_K1_Ch2-Ch1.zen
90	1.042527e-02	1.963246e-03	9.915100e-03	20150130_STAG2gfpcf2_Prometa\MitoSys2\Calibration\mEGFPC1H2B_Noc\mEGFP_H2B-mCherry_1_R1_P9_K1_Ch2-Ch1.zen
100	9.537939e-03	1.306353e-03	9.581900e-03	20150130_STAG2gfpcf2_Prometa\MitoSys2\Calibration\mEGFPC1H2B_Noc\mEGFP_H2B-mCherry_1_R1_P9_K1_Ch2-Ch1.zen
120	8.825825e-03	1.163646e-03	8.983600e-03	20150130_STAG2gfpcf2_Prometa\MitoSys2\Calibration\mEGFPC1H2B_Noc\mEGFP_H2B-mCherry_1_R1_P9_K1_Ch2-Ch1.zen
140	8.389135e-03	1.059394e-03	8.462100e-03	20150130_STAG2gfpcf2_Prometa\MitoSys2\Calibration\mEGFPC1H2B_Noc\mEGFP_H2B-mCherry_1_R1_P9_K1_Ch2-Ch1.zen
160	8.013764e-03	1.132918e-03	8.003600e-03	20150130_STAG2gfpcf2_Prometa\MitoSys2\Calibration\mEGFPC1H2B_Noc\mEGFP_H2B-mCherry_1_R1_P9_K1_Ch2-Ch1.zen
180	7.741018e-03	1.287513e-03	7.597300e-03	20150130_STAG2gfpcf2_Prometa\MitoSys2\Calibration\mEGFPC1H2B_Noc\mEGFP_H2B-mCherry_1_R1_P9_K1_Ch2-Ch1.zen
200	7.351317e-03	1.168340e-03	7.234600e-03	20150130_STAG2gfpcf2_Prometa\MitoSys2\Calibration\mEGFPC1H2B_Noc\mEGFP_H2B-mCherry_1_R1_P9_K1_Ch2-Ch1.zen
220	6.899020e-03	1.042247e-03	6.908600e-03	20150130_STAG2gfpcf2_Prometa\MitoSys2\Calibration\mEGFPC1H2B_Noc\mEGFP_H2B-mCherry_1_R1_P9_K1_Ch2-Ch1.zen
240	6.715488e-03	7.947866e-04	6.613700e-03	20150130_STAG2gfpcf2_Prometa\MitoSys2\Calibration\mEGFPC1H2B_Noc\mEGFP_H2B-mCherry_1_R1_P9_K1_Ch2-Ch1.zen
260	6.631413e-03	1.011216e-03	6.345500e-03	20150130_STAG2gfpcf2_Prometa\MitoSys2\Calibration\mEGFPC1H2B_Noc\mEGFP_H2B-mCherry_1_R1_P9_K1_Ch2-Ch1.zen
280	6.291577e-03	1.135331e-03	6.100300e-03	20150130_STAG2gfpcf2_Prometa\MitoSys2\Calibration\mEGFPC1H2B_Noc\mEGFP_H2B-mCherry_1_R1_P9_K1_Ch2-Ch1.zen
300	6.038918e-03	7.503020e-04	5.874900e-03	20150130_STAG2gfpcf2_Prometa\MitoSys2\Calibration\mEGFPC1H2B_Noc\mEGFP_H2B-mCherry_1_R1_P9_K1_Ch2-Ch1.zen
340	5.301518e-03	8.282945e-04	5.474400e-03	20150130_STAG2gfpcf2_Prometa\MitoSys2\Calibration\mEGFPC1H2B_Noc\mEGFP_H2B-mCherry_1_R1_P9_K1_Ch2-Ch1.zen
380	5.013662e-03	1.007749e-03	5.128500e-03	20150130_STAG2gfpcf2_Prometa\MitoSys2\Calibration\mEGFPC1H2B_Noc\mEGFP_H2B-mCherry_1_R1_P9_K1_Ch2-Ch1.zen
420	4.739912e-03	8.158342e-04	4.825800e-03	20150130_STAG2gfpcf2_Prometa\MitoSys2\Calibration\mEGFPC1H2B_Noc\mEGFP_H2B-mCherry_1_R1_P9_K1_Ch2-Ch1.zen
460	4.495413e-03	9.840828e-04	4.558400e-03	20150130_STAG2gfpcf2_Prometa\MitoSys2\Calibration\mEGFPC1H2B_Noc\mEGFP_H2B-mCherry_1_R1_P9_K1_Ch2-Ch1.zen
500	4.445918e-03	7.165284e-04	4.319900e-03	20150130_STAG2gfpcf2_Prometa\MitoSys2\Calibration\mEGFPC1H2B_Noc\mEGFP_H2B-mCherry_1_R1_P9_K1_Ch2-Ch1.zen
540	4.030386e-03	8.067875e-04	4.105800e-03	20150130_STAG2gfpcf2_Prometa\MitoSys2\Calibration\mEGFPC1H2B_Noc\mEGFP_H2B-mCherry_1_R1_P9_K1_Ch2-Ch1.zen
580	3.813917e-03	5.989142e-04	3.912300e-03	20150130_STAG2gfpcf2_Prometa\MitoSys2\Calibration\mEGFPC1H2B_Noc\mEGFP_H2B-mCherry_1_R1_P9_K1_Ch2-Ch1.zen
620	3.717193e-03	6.617170e-04	3.736600e-03	20150130_STAG2gfpcf2_Prometa\MitoSys2\Calibration\mEGFPC1H2B_Noc\mEGFP_H2B-mCherry_1_R1_P9_K1_Ch2-Ch1.zen
660	3.654832e-03	6.724114e-04	3.576100e-03	20150130_STAG2gfpcf2_Prometa\MitoSys2\Calibration\mEGFPC1H2B_Noc\mEGFP_H2B-mCherry_1_R1_P9_K1_Ch2-Ch1.zen
700	3.432798e-03	7.266378e-04	3.428900e-03	20150130_STAG2gfpcf2_Prometa\MitoSys2\Calibration\mEGFPC1H2B_Noc\mEGFP_H2B-mCherry_1_R1_P9_K1_Ch2-Ch1.zen
780	3.089463e-03	6.854159e-04	3.168500e-03	20150130_STAG2gfpcf2_Prometa\MitoSys2\Calibration\mEGFPC1H2B_Noc\mEGFP_H2B-mCherry_1_R1_P9_K1_Ch2-Ch1.zen
860	2.893842e-03	8.239387e-04	2.945100e-03	20150130_STAG2gfpcf2_Prometa\MitoSys2\Calibration\mEGFPC1H2B_Noc\mEGFP_H2B-mCherry_1_R1_P9_K1_Ch2-Ch1.zen
940	2.610278e-03	6.921487e-04	2.751300e-03	20150130_STAG2gfpcf2_Prometa\MitoSys2\Calibration\mEGFPC1H2B_Noc\mEGFP_H2B-mCherry_1_R1_P9_K1_Ch2-Ch1.zen
1020	2.603814e-03	5.652020e-04	2.581600e-03	20150130_STAG2gfpcf2_Prometa\MitoSys2\Calibration\mEGFPC1H2B_Noc\mEGFP_H2B-mCherry_1_R1_P9_K1_Ch2-Ch1.zen
1100	2.418683e-03	4.824970e-04	2.431800e-03	20150130_STAG2gfpcf2_Prometa\MitoSys2\Calibration\mEGFPC1H2B_Noc\mEGFP_H2B-mCherry_1_R1_P9_K1_Ch2-Ch1.zen
1180	2.282272e-03	5.213114e-04	2.298600e-03	20150130_STAG2gfpcf2_Prometa\MitoSys2\Calibration\mEGFPC1H2B_Noc\mEGFP_H2B-mCherry_1_R1_P9_K1_Ch2-Ch1.zen
1260	2.140376e-03	5.748472e-04	2.179400e-03	20150130_STAG2gfpcf2_Prometa\MitoSys2\Calibration\mEGFPC1H2B_Noc\mEGFP_H2B-mCherry_1_R1_P9_K1_Ch2-Ch1.zen
1340	1.927890e-03	5.367987e-04	2.072100e-03	20150130_STAG2gfpcf2_Prometa\MitoSys2\Calibration\mEGFPC1H2B_Noc\mEGFP_H2B-mCherry_1_R1_P9_K1_Ch2-Ch1.zen
1420	1.898492e-03	6.477710e-04	1.975100e-03	20150130_STAG2gfpcf2_Prometa\MitoSys2\Calibration\mEGFPC1H2B_Noc\mEGFP_H2B-mCherry_1_R1_P9_K1_Ch2-Ch1.zen
1500	1.654566e-03	6.079824e-04	1.886900e-03	20150130_STAG2gfpcf2_Prometa\MitoSys2\Calibration\mEGFPC1H2B_Noc\mEGFP_H2B-mCherry_1_R1_P9_K1_Ch2-Ch1.zen
1660	1.638502e-03	4.466491e-04	1.732500e-03	20150130_STAG2gfpcf2_Prometa\MitoSys2\Calibration\mEGFPC1H2B_Noc\mEGFP_H2B-mCherry_1_R1_P9_K1_Ch2-Ch1.zen
1820	1.556987e-03	4.868519e-04	1.602100e-03	20150130_STAG2gfpcf2_Prometa\MitoSys2\Calibration\mEGFPC1H2B_Noc\mEGFP_H2B-mCherry_1_R1_P9_K1_Ch2-Ch1.zen
1980	1.404453e-03	4.828987e-04	1.490300e-03	20150130_STAG2gfpcf2_Prometa\MitoSys2\Calibration\mEGFPC1H2B_Noc\mEGFP_H2B-mCherry_1_R1_P9_K1_Ch2-Ch1.zen
2140	1.346566e-03	4.843374e-04	1.393600e-03	20150130_STAG2gfpcf2_Prometa\MitoSys2\Calibration\mEGFPC1H2B_Noc\mEGFP_H2B-mCherry_1_R1_P9_K1_Ch2-Ch1.zen
2300	1.200401e-03	5.060942e-04	1.309000e-03	20150130_STAG2gfpcf2_Prometa\MitoSys2\Calibration\mEGFPC1H2B_Noc\mEGFP_H2B-mCherry_1_R1_P9_K1_Ch2-Ch1.zen
2460	1.201655e-03	5.914086e-04	1.234500e-03	20150130_STAG2gfpcf2_Prometa\MitoSys2\Calibration\mEGFPC1H2B_Noc\mEGFP_H2B-mCherry_1_R1_P9_K1_Ch2-Ch1.zen
2620	1.196683e-03	5.491096e-04	1.168400e-03	20150130_STAG2gfpcf2_Prometa\MitoSys2\Calibration\mEGFPC1H2B_Noc\mEGFP_H2B-mCherry_1_R1_P9_K1_Ch2-Ch1.zen
2780	1.009851e-03	5.154079e-04	1.109200e-03	20150130_STAG2gfpcf2_Prometa\MitoSys2\Calibration\mEGFPC1H2B_Noc\mEGFP_H2B-mCherry_1_R1_P9_K1_Ch2-Ch1.zen
2940	9.119490e-04	5.271577e-04	1.056100e-03	20150130_STAG2gfpcf2_Prometa\MitoSys2\Calibration\mEGFPC1H2B_Noc\mEGFP_H2B-mCherry_1_R1_P9_K1_Ch2-Ch1.zen
3100	9.684274e-04	4.815000e-04	1.008100e-03	20150130_STAG2gfpcf2_Prometa\MitoSys2\Calibration\mEGFPC1H2B_Noc\mEGFP_H2B-mCherry_1_R1_P9_K1_Ch2-Ch1.zen
3420	9.662634e-04	4.321936e-04	9.247800e-04	20150130_STAG2gfpcf2_Prometa\MitoSys2\Calibration\mEGFPC1H2B_Noc\mEGFP_H2B-mCherry_1_R1_P9_K1_Ch2-Ch1.zen
3740	9.202079e-04	4.064847e-04	8.549900e-04	20150130_STAG2gfpcf2_Prometa\MitoSys2\Calibration\mEGFPC1H2B_Noc\mEGFP_H2B-mCherry_1_R1_P9_K1_Ch2-Ch1.zen
4060	9.964658e-04	3.589094e-04	7.956900e-04	20150130_STAG2gfpcf2_Prometa\MitoSys2\Calibration\mEGFPC1H2B_Noc\mEGFP_H2B-mCherry_1_R1_P9_K1_Ch2-Ch1.zen
[truncated: 30,249 more rows]
