# Supplementary material for: Absolute quantification of cohesin, CTCF and their regulators in human cells
Source: eLife. 2019 Jun 17;8:e46269. doi: 10.7554/eLife.46269 (PMC6606026; doi:10.7554/eLife.46269)
Supplement: Figure 2—source data 1. [file elife-46269-fig2-data1.zip › Figure 2 - source data 1/20150130_STAG2gfpcf2_Prometa/2c_opt_time_col_ic_Ch1.txt]

time_s	Ch1_kHz	path
0	6.918329e+01	20150130_STAG2gfpcf2_Prometa\MitoSys2\Calibration\mEGFPC1H2B_Noc\mEGFP_H2B-mCherry_0_R1_P10_K1_Ch2-Ch1.zen
6.000000e-02	6.734996e+01	20150130_STAG2gfpcf2_Prometa\MitoSys2\Calibration\mEGFPC1H2B_Noc\mEGFP_H2B-mCherry_0_R1_P10_K1_Ch2-Ch1.zen
1.200000e-01	6.558329e+01	20150130_STAG2gfpcf2_Prometa\MitoSys2\Calibration\mEGFPC1H2B_Noc\mEGFP_H2B-mCherry_0_R1_P10_K1_Ch2-Ch1.zen
1.800000e-01	7.133329e+01	20150130_STAG2gfpcf2_Prometa\MitoSys2\Calibration\mEGFPC1H2B_Noc\mEGFP_H2B-mCherry_0_R1_P10_K1_Ch2-Ch1.zen
2.400000e-01	7.116663e+01	20150130_STAG2gfpcf2_Prometa\MitoSys2\Calibration\mEGFPC1H2B_Noc\mEGFP_H2B-mCherry_0_R1_P10_K1_Ch2-Ch1.zen
3.000000e-01	6.688329e+01	20150130_STAG2gfpcf2_Prometa\MitoSys2\Calibration\mEGFPC1H2B_Noc\mEGFP_H2B-mCherry_0_R1_P10_K1_Ch2-Ch1.zen
3.600000e-01	6.549996e+01	20150130_STAG2gfpcf2_Prometa\MitoSys2\Calibration\mEGFPC1H2B_Noc\mEGFP_H2B-mCherry_0_R1_P10_K1_Ch2-Ch1.zen
4.200000e-01	6.509996e+01	20150130_STAG2gfpcf2_Prometa\MitoSys2\Calibration\mEGFPC1H2B_Noc\mEGFP_H2B-mCherry_0_R1_P10_K1_Ch2-Ch1.zen
4.800000e-01	6.496663e+01	20150130_STAG2gfpcf2_Prometa\MitoSys2\Calibration\mEGFPC1H2B_Noc\mEGFP_H2B-mCherry_0_R1_P10_K1_Ch2-Ch1.zen
5.400000e-01	6.416663e+01	20150130_STAG2gfpcf2_Prometa\MitoSys2\Calibration\mEGFPC1H2B_Noc\mEGFP_H2B-mCherry_0_R1_P10_K1_Ch2-Ch1.zen
6.000000e-01	6.763329e+01	20150130_STAG2gfpcf2_Prometa\MitoSys2\Calibration\mEGFPC1H2B_Noc\mEGFP_H2B-mCherry_0_R1_P10_K1_Ch2-Ch1.zen
6.600000e-01	6.776662e+01	20150130_STAG2gfpcf2_Prometa\MitoSys2\Calibration\mEGFPC1H2B_Noc\mEGFP_H2B-mCherry_0_R1_P10_K1_Ch2-Ch1.zen
7.200000e-01	6.309996e+01	20150130_STAG2gfpcf2_Prometa\MitoSys2\Calibration\mEGFPC1H2B_Noc\mEGFP_H2B-mCherry_0_R1_P10_K1_Ch2-Ch1.zen
7.800000e-01	6.459996e+01	20150130_STAG2gfpcf2_Prometa\MitoSys2\Calibration\mEGFPC1H2B_Noc\mEGFP_H2B-mCherry_0_R1_P10_K1_Ch2-Ch1.zen
8.400000e-01	6.794996e+01	20150130_STAG2gfpcf2_Prometa\MitoSys2\Calibration\mEGFPC1H2B_Noc\mEGFP_H2B-mCherry_0_R1_P10_K1_Ch2-Ch1.zen
9.000000e-01	6.198330e+01	20150130_STAG2gfpcf2_Prometa\MitoSys2\Calibration\mEGFPC1H2B_Noc\mEGFP_H2B-mCherry_0_R1_P10_K1_Ch2-Ch1.zen
9.600000e-01	6.653329e+01	20150130_STAG2gfpcf2_Prometa\MitoSys2\Calibration\mEGFPC1H2B_Noc\mEGFP_H2B-mCherry_0_R1_P10_K1_Ch2-Ch1.zen
1.020000e+00	7.089996e+01	20150130_STAG2gfpcf2_Prometa\MitoSys2\Calibration\mEGFPC1H2B_Noc\mEGFP_H2B-mCherry_0_R1_P10_K1_Ch2-Ch1.zen
1.080000e+00	7.774995e+01	20150130_STAG2gfpcf2_Prometa\MitoSys2\Calibration\mEGFPC1H2B_Noc\mEGFP_H2B-mCherry_0_R1_P10_K1_Ch2-Ch1.zen
1.140000e+00	6.368329e+01	20150130_STAG2gfpcf2_Prometa\MitoSys2\Calibration\mEGFPC1H2B_Noc\mEGFP_H2B-mCherry_0_R1_P10_K1_Ch2-Ch1.zen
1.200000e+00	6.674996e+01	20150130_STAG2gfpcf2_Prometa\MitoSys2\Calibration\mEGFPC1H2B_Noc\mEGFP_H2B-mCherry_0_R1_P10_K1_Ch2-Ch1.zen
1.260000e+00	6.501662e+01	20150130_STAG2gfpcf2_Prometa\MitoSys2\Calibration\mEGFPC1H2B_Noc\mEGFP_H2B-mCherry_0_R1_P10_K1_Ch2-Ch1.zen
1.320000e+00	7.053329e+01	20150130_STAG2gfpcf2_Prometa\MitoSys2\Calibration\mEGFPC1H2B_Noc\mEGFP_H2B-mCherry_0_R1_P10_K1_Ch2-Ch1.zen
1.380000e+00	6.991663e+01	20150130_STAG2gfpcf2_Prometa\MitoSys2\Calibration\mEGFPC1H2B_Noc\mEGFP_H2B-mCherry_0_R1_P10_K1_Ch2-Ch1.zen
1.440000e+00	6.668329e+01	20150130_STAG2gfpcf2_Prometa\MitoSys2\Calibration\mEGFPC1H2B_Noc\mEGFP_H2B-mCherry_0_R1_P10_K1_Ch2-Ch1.zen
1.500000e+00	5.988330e+01	20150130_STAG2gfpcf2_Prometa\MitoSys2\Calibration\mEGFPC1H2B_Noc\mEGFP_H2B-mCherry_0_R1_P10_K1_Ch2-Ch1.zen
1.560000e+00	6.098330e+01	20150130_STAG2gfpcf2_Prometa\MitoSys2\Calibration\mEGFPC1H2B_Noc\mEGFP_H2B-mCherry_0_R1_P10_K1_Ch2-Ch1.zen
1.620000e+00	6.619996e+01	20150130_STAG2gfpcf2_Prometa\MitoSys2\Calibration\mEGFPC1H2B_Noc\mEGFP_H2B-mCherry_0_R1_P10_K1_Ch2-Ch1.zen
1.680000e+00	6.458329e+01	20150130_STAG2gfpcf2_Prometa\MitoSys2\Calibration\mEGFPC1H2B_Noc\mEGFP_H2B-mCherry_0_R1_P10_K1_Ch2-Ch1.zen
1.740000e+00	6.716663e+01	20150130_STAG2gfpcf2_Prometa\MitoSys2\Calibration\mEGFPC1H2B_Noc\mEGFP_H2B-mCherry_0_R1_P10_K1_Ch2-Ch1.zen
1.800000e+00	6.541663e+01	20150130_STAG2gfpcf2_Prometa\MitoSys2\Calibration\mEGFPC1H2B_Noc\mEGFP_H2B-mCherry_0_R1_P10_K1_Ch2-Ch1.zen
1.860000e+00	6.736662e+01	20150130_STAG2gfpcf2_Prometa\MitoSys2\Calibration\mEGFPC1H2B_Noc\mEGFP_H2B-mCherry_0_R1_P10_K1_Ch2-Ch1.zen
1.920000e+00	7.104996e+01	20150130_STAG2gfpcf2_Prometa\MitoSys2\Calibration\mEGFPC1H2B_Noc\mEGFP_H2B-mCherry_0_R1_P10_K1_Ch2-Ch1.zen
1.980000e+00	7.123329e+01	20150130_STAG2gfpcf2_Prometa\MitoSys2\Calibration\mEGFPC1H2B_Noc\mEGFP_H2B-mCherry_0_R1_P10_K1_Ch2-Ch1.zen
2.040000e+00	6.521663e+01	20150130_STAG2gfpcf2_Prometa\MitoSys2\Calibration\mEGFPC1H2B_Noc\mEGFP_H2B-mCherry_0_R1_P10_K1_Ch2-Ch1.zen
2.100000e+00	6.973329e+01	20150130_STAG2gfpcf2_Prometa\MitoSys2\Calibration\mEGFPC1H2B_Noc\mEGFP_H2B-mCherry_0_R1_P10_K1_Ch2-Ch1.zen
2.160000e+00	6.209996e+01	20150130_STAG2gfpcf2_Prometa\MitoSys2\Calibration\mEGFPC1H2B_Noc\mEGFP_H2B-mCherry_0_R1_P10_K1_Ch2-Ch1.zen
2.220000e+00	6.739996e+01	20150130_STAG2gfpcf2_Prometa\MitoSys2\Calibration\mEGFPC1H2B_Noc\mEGFP_H2B-mCherry_0_R1_P10_K1_Ch2-Ch1.zen
2.280000e+00	6.813329e+01	20150130_STAG2gfpcf2_Prometa\MitoSys2\Calibration\mEGFPC1H2B_Noc\mEGFP_H2B-mCherry_0_R1_P10_K1_Ch2-Ch1.zen
2.340000e+00	7.114996e+01	20150130_STAG2gfpcf2_Prometa\MitoSys2\Calibration\mEGFPC1H2B_Noc\mEGFP_H2B-mCherry_0_R1_P10_K1_Ch2-Ch1.zen
2.400000e+00	6.321663e+01	20150130_STAG2gfpcf2_Prometa\MitoSys2\Calibration\mEGFPC1H2B_Noc\mEGFP_H2B-mCherry_0_R1_P10_K1_Ch2-Ch1.zen
2.460000e+00	6.508329e+01	20150130_STAG2gfpcf2_Prometa\MitoSys2\Calibration\mEGFPC1H2B_Noc\mEGFP_H2B-mCherry_0_R1_P10_K1_Ch2-Ch1.zen
2.520000e+00	6.861662e+01	20150130_STAG2gfpcf2_Prometa\MitoSys2\Calibration\mEGFPC1H2B_Noc\mEGFP_H2B-mCherry_0_R1_P10_K1_Ch2-Ch1.zen
2.580000e+00	7.261662e+01	20150130_STAG2gfpcf2_Prometa\MitoSys2\Calibration\mEGFPC1H2B_Noc\mEGFP_H2B-mCherry_0_R1_P10_K1_Ch2-Ch1.zen
2.640000e+00	6.329996e+01	20150130_STAG2gfpcf2_Prometa\MitoSys2\Calibration\mEGFPC1H2B_Noc\mEGFP_H2B-mCherry_0_R1_P10_K1_Ch2-Ch1.zen
2.700000e+00	7.426662e+01	20150130_STAG2gfpcf2_Prometa\MitoSys2\Calibration\mEGFPC1H2B_Noc\mEGFP_H2B-mCherry_0_R1_P10_K1_Ch2-Ch1.zen
2.760000e+00	6.743329e+01	20150130_STAG2gfpcf2_Prometa\MitoSys2\Calibration\mEGFPC1H2B_Noc\mEGFP_H2B-mCherry_0_R1_P10_K1_Ch2-Ch1.zen
2.820000e+00	6.034996e+01	20150130_STAG2gfpcf2_Prometa\MitoSys2\Calibration\mEGFPC1H2B_Noc\mEGFP_H2B-mCherry_0_R1_P10_K1_Ch2-Ch1.zen
2.880000e+00	6.199996e+01	20150130_STAG2gfpcf2_Prometa\MitoSys2\Calibration\mEGFPC1H2B_Noc\mEGFP_H2B-mCherry_0_R1_P10_K1_Ch2-Ch1.zen
2.940000e+00	6.291663e+01	20150130_STAG2gfpcf2_Prometa\MitoSys2\Calibration\mEGFPC1H2B_Noc\mEGFP_H2B-mCherry_0_R1_P10_K1_Ch2-Ch1.zen
3	6.451662e+01	20150130_STAG2gfpcf2_Prometa\MitoSys2\Calibration\mEGFPC1H2B_Noc\mEGFP_H2B-mCherry_0_R1_P10_K1_Ch2-Ch1.zen
3.060000e+00	6.936662e+01	20150130_STAG2gfpcf2_Prometa\MitoSys2\Calibration\mEGFPC1H2B_Noc\mEGFP_H2B-mCherry_0_R1_P10_K1_Ch2-Ch1.zen
3.120000e+00	6.541663e+01	20150130_STAG2gfpcf2_Prometa\MitoSys2\Calibration\mEGFPC1H2B_Noc\mEGFP_H2B-mCherry_0_R1_P10_K1_Ch2-Ch1.zen
3.180000e+00	6.986662e+01	20150130_STAG2gfpcf2_Prometa\MitoSys2\Calibration\mEGFPC1H2B_Noc\mEGFP_H2B-mCherry_0_R1_P10_K1_Ch2-Ch1.zen
3.240000e+00	6.638329e+01	20150130_STAG2gfpcf2_Prometa\MitoSys2\Calibration\mEGFPC1H2B_Noc\mEGFP_H2B-mCherry_0_R1_P10_K1_Ch2-Ch1.zen
3.300000e+00	6.401662e+01	20150130_STAG2gfpcf2_Prometa\MitoSys2\Calibration\mEGFPC1H2B_Noc\mEGFP_H2B-mCherry_0_R1_P10_K1_Ch2-Ch1.zen
3.360000e+00	6.909996e+01	20150130_STAG2gfpcf2_Prometa\MitoSys2\Calibration\mEGFPC1H2B_Noc\mEGFP_H2B-mCherry_0_R1_P10_K1_Ch2-Ch1.zen
3.420000e+00	6.536662e+01	20150130_STAG2gfpcf2_Prometa\MitoSys2\Calibration\mEGFPC1H2B_Noc\mEGFP_H2B-mCherry_0_R1_P10_K1_Ch2-Ch1.zen
3.480000e+00	6.641663e+01	20150130_STAG2gfpcf2_Prometa\MitoSys2\Calibration\mEGFPC1H2B_Noc\mEGFP_H2B-mCherry_0_R1_P10_K1_Ch2-Ch1.zen
3.540000e+00	6.389996e+01	20150130_STAG2gfpcf2_Prometa\MitoSys2\Calibration\mEGFPC1H2B_Noc\mEGFP_H2B-mCherry_0_R1_P10_K1_Ch2-Ch1.zen
3.600000e+00	7.036662e+01	20150130_STAG2gfpcf2_Prometa\MitoSys2\Calibration\mEGFPC1H2B_Noc\mEGFP_H2B-mCherry_0_R1_P10_K1_Ch2-Ch1.zen
3.660000e+00	6.933329e+01	20150130_STAG2gfpcf2_Prometa\MitoSys2\Calibration\mEGFPC1H2B_Noc\mEGFP_H2B-mCherry_0_R1_P10_K1_Ch2-Ch1.zen
3.720000e+00	7.363329e+01	20150130_STAG2gfpcf2_Prometa\MitoSys2\Calibration\mEGFPC1H2B_Noc\mEGFP_H2B-mCherry_0_R1_P10_K1_Ch2-Ch1.zen
3.780000e+00	6.913329e+01	20150130_STAG2gfpcf2_Prometa\MitoSys2\Calibration\mEGFPC1H2B_Noc\mEGFP_H2B-mCherry_0_R1_P10_K1_Ch2-Ch1.zen
3.840000e+00	7.504995e+01	20150130_STAG2gfpcf2_Prometa\MitoSys2\Calibration\mEGFPC1H2B_Noc\mEGFP_H2B-mCherry_0_R1_P10_K1_Ch2-Ch1.zen
3.900000e+00	7.371662e+01	20150130_STAG2gfpcf2_Prometa\MitoSys2\Calibration\mEGFPC1H2B_Noc\mEGFP_H2B-mCherry_0_R1_P10_K1_Ch2-Ch1.zen
3.960000e+00	7.074995e+01	20150130_STAG2gfpcf2_Prometa\MitoSys2\Calibration\mEGFPC1H2B_Noc\mEGFP_H2B-mCherry_0_R1_P10_K1_Ch2-Ch1.zen
4.020000e+00	6.318329e+01	20150130_STAG2gfpcf2_Prometa\MitoSys2\Calibration\mEGFPC1H2B_Noc\mEGFP_H2B-mCherry_0_R1_P10_K1_Ch2-Ch1.zen
4.080000e+00	7.129996e+01	20150130_STAG2gfpcf2_Prometa\MitoSys2\Calibration\mEGFPC1H2B_Noc\mEGFP_H2B-mCherry_0_R1_P10_K1_Ch2-Ch1.zen
4.140000e+00	6.533329e+01	20150130_STAG2gfpcf2_Prometa\MitoSys2\Calibration\mEGFPC1H2B_Noc\mEGFP_H2B-mCherry_0_R1_P10_K1_Ch2-Ch1.zen
4.200000e+00	7.376662e+01	20150130_STAG2gfpcf2_Prometa\MitoSys2\Calibration\mEGFPC1H2B_Noc\mEGFP_H2B-mCherry_0_R1_P10_K1_Ch2-Ch1.zen
4.260000e+00	7.183329e+01	20150130_STAG2gfpcf2_Prometa\MitoSys2\Calibration\mEGFPC1H2B_Noc\mEGFP_H2B-mCherry_0_R1_P10_K1_Ch2-Ch1.zen
4.320000e+00	6.586662e+01	20150130_STAG2gfpcf2_Prometa\MitoSys2\Calibration\mEGFPC1H2B_Noc\mEGFP_H2B-mCherry_0_R1_P10_K1_Ch2-Ch1.zen
4.380000e+00	6.931662e+01	20150130_STAG2gfpcf2_Prometa\MitoSys2\Calibration\mEGFPC1H2B_Noc\mEGFP_H2B-mCherry_0_R1_P10_K1_Ch2-Ch1.zen
4.440000e+00	6.766663e+01	20150130_STAG2gfpcf2_Prometa\MitoSys2\Calibration\mEGFPC1H2B_Noc\mEGFP_H2B-mCherry_0_R1_P10_K1_Ch2-Ch1.zen
4.500000e+00	7.074995e+01	20150130_STAG2gfpcf2_Prometa\MitoSys2\Calibration\mEGFPC1H2B_Noc\mEGFP_H2B-mCherry_0_R1_P10_K1_Ch2-Ch1.zen
4.560000e+00	6.776662e+01	20150130_STAG2gfpcf2_Prometa\MitoSys2\Calibration\mEGFPC1H2B_Noc\mEGFP_H2B-mCherry_0_R1_P10_K1_Ch2-Ch1.zen
4.620000e+00	6.471663e+01	20150130_STAG2gfpcf2_Prometa\MitoSys2\Calibration\mEGFPC1H2B_Noc\mEGFP_H2B-mCherry_0_R1_P10_K1_Ch2-Ch1.zen
4.680000e+00	6.599996e+01	20150130_STAG2gfpcf2_Prometa\MitoSys2\Calibration\mEGFPC1H2B_Noc\mEGFP_H2B-mCherry_0_R1_P10_K1_Ch2-Ch1.zen
4.740000e+00	6.674996e+01	20150130_STAG2gfpcf2_Prometa\MitoSys2\Calibration\mEGFPC1H2B_Noc\mEGFP_H2B-mCherry_0_R1_P10_K1_Ch2-Ch1.zen
4.800000e+00	6.661662e+01	20150130_STAG2gfpcf2_Prometa\MitoSys2\Calibration\mEGFPC1H2B_Noc\mEGFP_H2B-mCherry_0_R1_P10_K1_Ch2-Ch1.zen
4.860000e+00	7.036662e+01	20150130_STAG2gfpcf2_Prometa\MitoSys2\Calibration\mEGFPC1H2B_Noc\mEGFP_H2B-mCherry_0_R1_P10_K1_Ch2-Ch1.zen
4.920000e+00	6.661662e+01	20150130_STAG2gfpcf2_Prometa\MitoSys2\Calibration\mEGFPC1H2B_Noc\mEGFP_H2B-mCherry_0_R1_P10_K1_Ch2-Ch1.zen
4.980000e+00	6.356663e+01	20150130_STAG2gfpcf2_Prometa\MitoSys2\Calibration\mEGFPC1H2B_Noc\mEGFP_H2B-mCherry_0_R1_P10_K1_Ch2-Ch1.zen
5.040000e+00	6.939996e+01	20150130_STAG2gfpcf2_Prometa\MitoSys2\Calibration\mEGFPC1H2B_Noc\mEGFP_H2B-mCherry_0_R1_P10_K1_Ch2-Ch1.zen
5.100000e+00	6.574996e+01	20150130_STAG2gfpcf2_Prometa\MitoSys2\Calibration\mEGFPC1H2B_Noc\mEGFP_H2B-mCherry_0_R1_P10_K1_Ch2-Ch1.zen
5.160000e+00	6.393329e+01	20150130_STAG2gfpcf2_Prometa\MitoSys2\Calibration\mEGFPC1H2B_Noc\mEGFP_H2B-mCherry_0_R1_P10_K1_Ch2-Ch1.zen
5.220000e+00	6.229996e+01	20150130_STAG2gfpcf2_Prometa\MitoSys2\Calibration\mEGFPC1H2B_Noc\mEGFP_H2B-mCherry_0_R1_P10_K1_Ch2-Ch1.zen
5.280000e+00	6.678329e+01	20150130_STAG2gfpcf2_Prometa\MitoSys2\Calibration\mEGFPC1H2B_Noc\mEGFP_H2B-mCherry_0_R1_P10_K1_Ch2-Ch1.zen
5.340000e+00	6.513329e+01	20150130_STAG2gfpcf2_Prometa\MitoSys2\Calibration\mEGFPC1H2B_Noc\mEGFP_H2B-mCherry_0_R1_P10_K1_Ch2-Ch1.zen
5.400000e+00	6.753329e+01	20150130_STAG2gfpcf2_Prometa\MitoSys2\Calibration\mEGFPC1H2B_Noc\mEGFP_H2B-mCherry_0_R1_P10_K1_Ch2-Ch1.zen
5.460000e+00	7.091663e+01	20150130_STAG2gfpcf2_Prometa\MitoSys2\Calibration\mEGFPC1H2B_Noc\mEGFP_H2B-mCherry_0_R1_P10_K1_Ch2-Ch1.zen
5.520000e+00	6.181663e+01	20150130_STAG2gfpcf2_Prometa\MitoSys2\Calibration\mEGFPC1H2B_Noc\mEGFP_H2B-mCherry_0_R1_P10_K1_Ch2-Ch1.zen
5.580000e+00	6.116663e+01	20150130_STAG2gfpcf2_Prometa\MitoSys2\Calibration\mEGFPC1H2B_Noc\mEGFP_H2B-mCherry_0_R1_P10_K1_Ch2-Ch1.zen
5.640000e+00	7.021662e+01	20150130_STAG2gfpcf2_Prometa\MitoSys2\Calibration\mEGFPC1H2B_Noc\mEGFP_H2B-mCherry_0_R1_P10_K1_Ch2-Ch1.zen
5.700000e+00	6.434996e+01	20150130_STAG2gfpcf2_Prometa\MitoSys2\Calibration\mEGFPC1H2B_Noc\mEGFP_H2B-mCherry_0_R1_P10_K1_Ch2-Ch1.zen
5.760000e+00	6.463329e+01	20150130_STAG2gfpcf2_Prometa\MitoSys2\Calibration\mEGFPC1H2B_Noc\mEGFP_H2B-mCherry_0_R1_P10_K1_Ch2-Ch1.zen
5.820000e+00	7.109995e+01	20150130_STAG2gfpcf2_Prometa\MitoSys2\Calibration\mEGFPC1H2B_Noc\mEGFP_H2B-mCherry_0_R1_P10_K1_Ch2-Ch1.zen
5.880000e+00	6.899995e+01	20150130_STAG2gfpcf2_Prometa\MitoSys2\Calibration\mEGFPC1H2B_Noc\mEGFP_H2B-mCherry_0_R1_P10_K1_Ch2-Ch1.zen
5.940000e+00	6.969996e+01	20150130_STAG2gfpcf2_Prometa\MitoSys2\Calibration\mEGFPC1H2B_Noc\mEGFP_H2B-mCherry_0_R1_P10_K1_Ch2-Ch1.zen
6	7.259995e+01	20150130_STAG2gfpcf2_Prometa\MitoSys2\Calibration\mEGFPC1H2B_Noc\mEGFP_H2B-mCherry_0_R1_P10_K1_Ch2-Ch1.zen
6.060000e+00	6.904996e+01	20150130_STAG2gfpcf2_Prometa\MitoSys2\Calibration\mEGFPC1H2B_Noc\mEGFP_H2B-mCherry_0_R1_P10_K1_Ch2-Ch1.zen
6.120000e+00	6.549996e+01	20150130_STAG2gfpcf2_Prometa\MitoSys2\Calibration\mEGFPC1H2B_Noc\mEGFP_H2B-mCherry_0_R1_P10_K1_Ch2-Ch1.zen
6.180000e+00	7.211662e+01	20150130_STAG2gfpcf2_Prometa\MitoSys2\Calibration\mEGFPC1H2B_Noc\mEGFP_H2B-mCherry_0_R1_P10_K1_Ch2-Ch1.zen
6.240000e+00	6.333329e+01	20150130_STAG2gfpcf2_Prometa\MitoSys2\Calibration\mEGFPC1H2B_Noc\mEGFP_H2B-mCherry_0_R1_P10_K1_Ch2-Ch1.zen
6.300000e+00	6.859996e+01	20150130_STAG2gfpcf2_Prometa\MitoSys2\Calibration\mEGFPC1H2B_Noc\mEGFP_H2B-mCherry_0_R1_P10_K1_Ch2-Ch1.zen
6.360000e+00	6.938329e+01	20150130_STAG2gfpcf2_Prometa\MitoSys2\Calibration\mEGFPC1H2B_Noc\mEGFP_H2B-mCherry_0_R1_P10_K1_Ch2-Ch1.zen
6.420000e+00	6.473329e+01	20150130_STAG2gfpcf2_Prometa\MitoSys2\Calibration\mEGFPC1H2B_Noc\mEGFP_H2B-mCherry_0_R1_P10_K1_Ch2-Ch1.zen
6.480000e+00	6.796662e+01	20150130_STAG2gfpcf2_Prometa\MitoSys2\Calibration\mEGFPC1H2B_Noc\mEGFP_H2B-mCherry_0_R1_P10_K1_Ch2-Ch1.zen
6.540000e+00	7.053329e+01	20150130_STAG2gfpcf2_Prometa\MitoSys2\Calibration\mEGFPC1H2B_Noc\mEGFP_H2B-mCherry_0_R1_P10_K1_Ch2-Ch1.zen
6.600000e+00	6.783329e+01	20150130_STAG2gfpcf2_Prometa\MitoSys2\Calibration\mEGFPC1H2B_Noc\mEGFP_H2B-mCherry_0_R1_P10_K1_Ch2-Ch1.zen
6.660000e+00	6.669996e+01	20150130_STAG2gfpcf2_Prometa\MitoSys2\Calibration\mEGFPC1H2B_Noc\mEGFP_H2B-mCherry_0_R1_P10_K1_Ch2-Ch1.zen
6.720000e+00	6.526662e+01	20150130_STAG2gfpcf2_Prometa\MitoSys2\Calibration\mEGFPC1H2B_Noc\mEGFP_H2B-mCherry_0_R1_P10_K1_Ch2-Ch1.zen
6.780000e+00	6.503329e+01	20150130_STAG2gfpcf2_Prometa\MitoSys2\Calibration\mEGFPC1H2B_Noc\mEGFP_H2B-mCherry_0_R1_P10_K1_Ch2-Ch1.zen
6.840000e+00	6.731663e+01	20150130_STAG2gfpcf2_Prometa\MitoSys2\Calibration\mEGFPC1H2B_Noc\mEGFP_H2B-mCherry_0_R1_P10_K1_Ch2-Ch1.zen
6.900000e+00	6.651662e+01	20150130_STAG2gfpcf2_Prometa\MitoSys2\Calibration\mEGFPC1H2B_Noc\mEGFP_H2B-mCherry_0_R1_P10_K1_Ch2-Ch1.zen
6.960000e+00	6.964996e+01	20150130_STAG2gfpcf2_Prometa\MitoSys2\Calibration\mEGFPC1H2B_Noc\mEGFP_H2B-mCherry_0_R1_P10_K1_Ch2-Ch1.zen
7.020000e+00	6.188329e+01	20150130_STAG2gfpcf2_Prometa\MitoSys2\Calibration\mEGFPC1H2B_Noc\mEGFP_H2B-mCherry_0_R1_P10_K1_Ch2-Ch1.zen
7.080000e+00	6.549996e+01	20150130_STAG2gfpcf2_Prometa\MitoSys2\Calibration\mEGFPC1H2B_Noc\mEGFP_H2B-mCherry_0_R1_P10_K1_Ch2-Ch1.zen
7.140000e+00	6.808329e+01	20150130_STAG2gfpcf2_Prometa\MitoSys2\Calibration\mEGFPC1H2B_Noc\mEGFP_H2B-mCherry_0_R1_P10_K1_Ch2-Ch1.zen
7.200000e+00	6.679996e+01	20150130_STAG2gfpcf2_Prometa\MitoSys2\Calibration\mEGFPC1H2B_Noc\mEGFP_H2B-mCherry_0_R1_P10_K1_Ch2-Ch1.zen
7.260000e+00	6.194996e+01	20150130_STAG2gfpcf2_Prometa\MitoSys2\Calibration\mEGFPC1H2B_Noc\mEGFP_H2B-mCherry_0_R1_P10_K1_Ch2-Ch1.zen
7.320000e+00	7.139996e+01	20150130_STAG2gfpcf2_Prometa\MitoSys2\Calibration\mEGFPC1H2B_Noc\mEGFP_H2B-mCherry_0_R1_P10_K1_Ch2-Ch1.zen
7.380000e+00	6.859996e+01	20150130_STAG2gfpcf2_Prometa\MitoSys2\Calibration\mEGFPC1H2B_Noc\mEGFP_H2B-mCherry_0_R1_P10_K1_Ch2-Ch1.zen
7.440000e+00	6.539996e+01	20150130_STAG2gfpcf2_Prometa\MitoSys2\Calibration\mEGFPC1H2B_Noc\mEGFP_H2B-mCherry_0_R1_P10_K1_Ch2-Ch1.zen
7.500000e+00	6.553329e+01	20150130_STAG2gfpcf2_Prometa\MitoSys2\Calibration\mEGFPC1H2B_Noc\mEGFP_H2B-mCherry_0_R1_P10_K1_Ch2-Ch1.zen
7.560000e+00	6.676662e+01	20150130_STAG2gfpcf2_Prometa\MitoSys2\Calibration\mEGFPC1H2B_Noc\mEGFP_H2B-mCherry_0_R1_P10_K1_Ch2-Ch1.zen
7.620000e+00	6.684996e+01	20150130_STAG2gfpcf2_Prometa\MitoSys2\Calibration\mEGFPC1H2B_Noc\mEGFP_H2B-mCherry_0_R1_P10_K1_Ch2-Ch1.zen
7.680000e+00	6.301663e+01	20150130_STAG2gfpcf2_Prometa\MitoSys2\Calibration\mEGFPC1H2B_Noc\mEGFP_H2B-mCherry_0_R1_P10_K1_Ch2-Ch1.zen
7.740010e+00	6.484996e+01	20150130_STAG2gfpcf2_Prometa\MitoSys2\Calibration\mEGFPC1H2B_Noc\mEGFP_H2B-mCherry_0_R1_P10_K1_Ch2-Ch1.zen
7.800000e+00	6.123330e+01	20150130_STAG2gfpcf2_Prometa\MitoSys2\Calibration\mEGFPC1H2B_Noc\mEGFP_H2B-mCherry_0_R1_P10_K1_Ch2-Ch1.zen
7.860000e+00	6.738329e+01	20150130_STAG2gfpcf2_Prometa\MitoSys2\Calibration\mEGFPC1H2B_Noc\mEGFP_H2B-mCherry_0_R1_P10_K1_Ch2-Ch1.zen
7.920000e+00	6.983329e+01	20150130_STAG2gfpcf2_Prometa\MitoSys2\Calibration\mEGFPC1H2B_Noc\mEGFP_H2B-mCherry_0_R1_P10_K1_Ch2-Ch1.zen
7.980000e+00	6.256663e+01	20150130_STAG2gfpcf2_Prometa\MitoSys2\Calibration\mEGFPC1H2B_Noc\mEGFP_H2B-mCherry_0_R1_P10_K1_Ch2-Ch1.zen
8.040000e+00	6.748329e+01	20150130_STAG2gfpcf2_Prometa\MitoSys2\Calibration\mEGFPC1H2B_Noc\mEGFP_H2B-mCherry_0_R1_P10_K1_Ch2-Ch1.zen
8.100010e+00	6.346663e+01	20150130_STAG2gfpcf2_Prometa\MitoSys2\Calibration\mEGFPC1H2B_Noc\mEGFP_H2B-mCherry_0_R1_P10_K1_Ch2-Ch1.zen
8.160010e+00	6.129996e+01	20150130_STAG2gfpcf2_Prometa\MitoSys2\Calibration\mEGFPC1H2B_Noc\mEGFP_H2B-mCherry_0_R1_P10_K1_Ch2-Ch1.zen
8.220010e+00	6.314996e+01	20150130_STAG2gfpcf2_Prometa\MitoSys2\Calibration\mEGFPC1H2B_Noc\mEGFP_H2B-mCherry_0_R1_P10_K1_Ch2-Ch1.zen
8.280010e+00	6.058329e+01	20150130_STAG2gfpcf2_Prometa\MitoSys2\Calibration\mEGFPC1H2B_Noc\mEGFP_H2B-mCherry_0_R1_P10_K1_Ch2-Ch1.zen
8.340000e+00	6.169996e+01	20150130_STAG2gfpcf2_Prometa\MitoSys2\Calibration\mEGFPC1H2B_Noc\mEGFP_H2B-mCherry_0_R1_P10_K1_Ch2-Ch1.zen
8.400010e+00	6.653329e+01	20150130_STAG2gfpcf2_Prometa\MitoSys2\Calibration\mEGFPC1H2B_Noc\mEGFP_H2B-mCherry_0_R1_P10_K1_Ch2-Ch1.zen
8.460010e+00	6.119996e+01	20150130_STAG2gfpcf2_Prometa\MitoSys2\Calibration\mEGFPC1H2B_Noc\mEGFP_H2B-mCherry_0_R1_P10_K1_Ch2-Ch1.zen
8.520010e+00	7.198329e+01	20150130_STAG2gfpcf2_Prometa\MitoSys2\Calibration\mEGFPC1H2B_Noc\mEGFP_H2B-mCherry_0_R1_P10_K1_Ch2-Ch1.zen
8.580010e+00	6.691663e+01	20150130_STAG2gfpcf2_Prometa\MitoSys2\Calibration\mEGFPC1H2B_Noc\mEGFP_H2B-mCherry_0_R1_P10_K1_Ch2-Ch1.zen
8.640010e+00	6.954996e+01	20150130_STAG2gfpcf2_Prometa\MitoSys2\Calibration\mEGFPC1H2B_Noc\mEGFP_H2B-mCherry_0_R1_P10_K1_Ch2-Ch1.zen
8.700010e+00	6.763329e+01	20150130_STAG2gfpcf2_Prometa\MitoSys2\Calibration\mEGFPC1H2B_Noc\mEGFP_H2B-mCherry_0_R1_P10_K1_Ch2-Ch1.zen
8.760010e+00	7.148329e+01	20150130_STAG2gfpcf2_Prometa\MitoSys2\Calibration\mEGFPC1H2B_Noc\mEGFP_H2B-mCherry_0_R1_P10_K1_Ch2-Ch1.zen
8.820010e+00	6.638329e+01	20150130_STAG2gfpcf2_Prometa\MitoSys2\Calibration\mEGFPC1H2B_Noc\mEGFP_H2B-mCherry_0_R1_P10_K1_Ch2-Ch1.zen
8.880010e+00	6.813329e+01	20150130_STAG2gfpcf2_Prometa\MitoSys2\Calibration\mEGFPC1H2B_Noc\mEGFP_H2B-mCherry_0_R1_P10_K1_Ch2-Ch1.zen
8.940010e+00	6.916663e+01	20150130_STAG2gfpcf2_Prometa\MitoSys2\Calibration\mEGFPC1H2B_Noc\mEGFP_H2B-mCherry_0_R1_P10_K1_Ch2-Ch1.zen
9.000010e+00	6.254996e+01	20150130_STAG2gfpcf2_Prometa\MitoSys2\Calibration\mEGFPC1H2B_Noc\mEGFP_H2B-mCherry_0_R1_P10_K1_Ch2-Ch1.zen
9.060010e+00	6.739996e+01	20150130_STAG2gfpcf2_Prometa\MitoSys2\Calibration\mEGFPC1H2B_Noc\mEGFP_H2B-mCherry_0_R1_P10_K1_Ch2-Ch1.zen
9.120010e+00	7.383329e+01	20150130_STAG2gfpcf2_Prometa\MitoSys2\Calibration\mEGFPC1H2B_Noc\mEGFP_H2B-mCherry_0_R1_P10_K1_Ch2-Ch1.zen
9.180010e+00	6.163329e+01	20150130_STAG2gfpcf2_Prometa\MitoSys2\Calibration\mEGFPC1H2B_Noc\mEGFP_H2B-mCherry_0_R1_P10_K1_Ch2-Ch1.zen
9.240010e+00	6.483329e+01	20150130_STAG2gfpcf2_Prometa\MitoSys2\Calibration\mEGFPC1H2B_Noc\mEGFP_H2B-mCherry_0_R1_P10_K1_Ch2-Ch1.zen
9.300010e+00	6.384996e+01	20150130_STAG2gfpcf2_Prometa\MitoSys2\Calibration\mEGFPC1H2B_Noc\mEGFP_H2B-mCherry_0_R1_P10_K1_Ch2-Ch1.zen
9.360010e+00	6.318329e+01	20150130_STAG2gfpcf2_Prometa\MitoSys2\Calibration\mEGFPC1H2B_Noc\mEGFP_H2B-mCherry_0_R1_P10_K1_Ch2-Ch1.zen
9.420010e+00	6.611662e+01	20150130_STAG2gfpcf2_Prometa\MitoSys2\Calibration\mEGFPC1H2B_Noc\mEGFP_H2B-mCherry_0_R1_P10_K1_Ch2-Ch1.zen
9.480010e+00	6.493330e+01	20150130_STAG2gfpcf2_Prometa\MitoSys2\Calibration\mEGFPC1H2B_Noc\mEGFP_H2B-mCherry_0_R1_P10_K1_Ch2-Ch1.zen
9.540010e+00	6.703329e+01	20150130_STAG2gfpcf2_Prometa\MitoSys2\Calibration\mEGFPC1H2B_Noc\mEGFP_H2B-mCherry_0_R1_P10_K1_Ch2-Ch1.zen
9.600010e+00	6.928329e+01	20150130_STAG2gfpcf2_Prometa\MitoSys2\Calibration\mEGFPC1H2B_Noc\mEGFP_H2B-mCherry_0_R1_P10_K1_Ch2-Ch1.zen
9.660010e+00	6.624996e+01	20150130_STAG2gfpcf2_Prometa\MitoSys2\Calibration\mEGFPC1H2B_Noc\mEGFP_H2B-mCherry_0_R1_P10_K1_Ch2-Ch1.zen
9.720010e+00	6.378329e+01	20150130_STAG2gfpcf2_Prometa\MitoSys2\Calibration\mEGFPC1H2B_Noc\mEGFP_H2B-mCherry_0_R1_P10_K1_Ch2-Ch1.zen
9.780010e+00	6.383329e+01	20150130_STAG2gfpcf2_Prometa\MitoSys2\Calibration\mEGFPC1H2B_Noc\mEGFP_H2B-mCherry_0_R1_P10_K1_Ch2-Ch1.zen
9.840010e+00	6.516663e+01	20150130_STAG2gfpcf2_Prometa\MitoSys2\Calibration\mEGFPC1H2B_Noc\mEGFP_H2B-mCherry_0_R1_P10_K1_Ch2-Ch1.zen
9.900010e+00	6.296663e+01	20150130_STAG2gfpcf2_Prometa\MitoSys2\Calibration\mEGFPC1H2B_Noc\mEGFP_H2B-mCherry_0_R1_P10_K1_Ch2-Ch1.zen
9.960010e+00	6.331663e+01	20150130_STAG2gfpcf2_Prometa\MitoSys2\Calibration\mEGFPC1H2B_Noc\mEGFP_H2B-mCherry_0_R1_P10_K1_Ch2-Ch1.zen
1.002001e+01	6.864996e+01	20150130_STAG2gfpcf2_Prometa\MitoSys2\Calibration\mEGFPC1H2B_Noc\mEGFP_H2B-mCherry_0_R1_P10_K1_Ch2-Ch1.zen
1.008001e+01	6.111663e+01	20150130_STAG2gfpcf2_Prometa\MitoSys2\Calibration\mEGFPC1H2B_Noc\mEGFP_H2B-mCherry_0_R1_P10_K1_Ch2-Ch1.zen
1.014001e+01	6.484996e+01	20150130_STAG2gfpcf2_Prometa\MitoSys2\Calibration\mEGFPC1H2B_Noc\mEGFP_H2B-mCherry_0_R1_P10_K1_Ch2-Ch1.zen
1.020001e+01	6.274996e+01	20150130_STAG2gfpcf2_Prometa\MitoSys2\Calibration\mEGFPC1H2B_Noc\mEGFP_H2B-mCherry_0_R1_P10_K1_Ch2-Ch1.zen
1.026001e+01	6.866663e+01	20150130_STAG2gfpcf2_Prometa\MitoSys2\Calibration\mEGFPC1H2B_Noc\mEGFP_H2B-mCherry_0_R1_P10_K1_Ch2-Ch1.zen
1.032001e+01	6.301663e+01	20150130_STAG2gfpcf2_Prometa\MitoSys2\Calibration\mEGFPC1H2B_Noc\mEGFP_H2B-mCherry_0_R1_P10_K1_Ch2-Ch1.zen
1.038001e+01	6.378329e+01	20150130_STAG2gfpcf2_Prometa\MitoSys2\Calibration\mEGFPC1H2B_Noc\mEGFP_H2B-mCherry_0_R1_P10_K1_Ch2-Ch1.zen
1.044001e+01	6.689996e+01	20150130_STAG2gfpcf2_Prometa\MitoSys2\Calibration\mEGFPC1H2B_Noc\mEGFP_H2B-mCherry_0_R1_P10_K1_Ch2-Ch1.zen
1.050001e+01	5.998330e+01	20150130_STAG2gfpcf2_Prometa\MitoSys2\Calibration\mEGFPC1H2B_Noc\mEGFP_H2B-mCherry_0_R1_P10_K1_Ch2-Ch1.zen
1.056001e+01	6.639996e+01	20150130_STAG2gfpcf2_Prometa\MitoSys2\Calibration\mEGFPC1H2B_Noc\mEGFP_H2B-mCherry_0_R1_P10_K1_Ch2-Ch1.zen
1.062001e+01	6.598329e+01	20150130_STAG2gfpcf2_Prometa\MitoSys2\Calibration\mEGFPC1H2B_Noc\mEGFP_H2B-mCherry_0_R1_P10_K1_Ch2-Ch1.zen
1.068001e+01	6.104996e+01	20150130_STAG2gfpcf2_Prometa\MitoSys2\Calibration\mEGFPC1H2B_Noc\mEGFP_H2B-mCherry_0_R1_P10_K1_Ch2-Ch1.zen
1.074001e+01	6.544996e+01	20150130_STAG2gfpcf2_Prometa\MitoSys2\Calibration\mEGFPC1H2B_Noc\mEGFP_H2B-mCherry_0_R1_P10_K1_Ch2-Ch1.zen
1.080001e+01	6.796662e+01	20150130_STAG2gfpcf2_Prometa\MitoSys2\Calibration\mEGFPC1H2B_Noc\mEGFP_H2B-mCherry_0_R1_P10_K1_Ch2-Ch1.zen
1.086001e+01	6.078329e+01	20150130_STAG2gfpcf2_Prometa\MitoSys2\Calibration\mEGFPC1H2B_Noc\mEGFP_H2B-mCherry_0_R1_P10_K1_Ch2-Ch1.zen
1.092001e+01	6.574996e+01	20150130_STAG2gfpcf2_Prometa\MitoSys2\Calibration\mEGFPC1H2B_Noc\mEGFP_H2B-mCherry_0_R1_P10_K1_Ch2-Ch1.zen
1.098001e+01	6.396663e+01	20150130_STAG2gfpcf2_Prometa\MitoSys2\Calibration\mEGFPC1H2B_Noc\mEGFP_H2B-mCherry_0_R1_P10_K1_Ch2-Ch1.zen
1.104001e+01	6.069996e+01	20150130_STAG2gfpcf2_Prometa\MitoSys2\Calibration\mEGFPC1H2B_Noc\mEGFP_H2B-mCherry_0_R1_P10_K1_Ch2-Ch1.zen
1.110001e+01	7.059995e+01	20150130_STAG2gfpcf2_Prometa\MitoSys2\Calibration\mEGFPC1H2B_Noc\mEGFP_H2B-mCherry_0_R1_P10_K1_Ch2-Ch1.zen
1.116001e+01	6.826662e+01	20150130_STAG2gfpcf2_Prometa\MitoSys2\Calibration\mEGFPC1H2B_Noc\mEGFP_H2B-mCherry_0_R1_P10_K1_Ch2-Ch1.zen
1.122001e+01	7.059995e+01	20150130_STAG2gfpcf2_Prometa\MitoSys2\Calibration\mEGFPC1H2B_Noc\mEGFP_H2B-mCherry_0_R1_P10_K1_Ch2-Ch1.zen
1.128001e+01	6.453329e+01	20150130_STAG2gfpcf2_Prometa\MitoSys2\Calibration\mEGFPC1H2B_Noc\mEGFP_H2B-mCherry_0_R1_P10_K1_Ch2-Ch1.zen
1.134001e+01	6.956662e+01	20150130_STAG2gfpcf2_Prometa\MitoSys2\Calibration\mEGFPC1H2B_Noc\mEGFP_H2B-mCherry_0_R1_P10_K1_Ch2-Ch1.zen
1.140001e+01	6.666663e+01	20150130_STAG2gfpcf2_Prometa\MitoSys2\Calibration\mEGFPC1H2B_Noc\mEGFP_H2B-mCherry_0_R1_P10_K1_Ch2-Ch1.zen
1.146001e+01	7.138329e+01	20150130_STAG2gfpcf2_Prometa\MitoSys2\Calibration\mEGFPC1H2B_Noc\mEGFP_H2B-mCherry_0_R1_P10_K1_Ch2-Ch1.zen
1.152001e+01	6.593329e+01	20150130_STAG2gfpcf2_Prometa\MitoSys2\Calibration\mEGFPC1H2B_Noc\mEGFP_H2B-mCherry_0_R1_P10_K1_Ch2-Ch1.zen
1.158001e+01	6.736662e+01	20150130_STAG2gfpcf2_Prometa\MitoSys2\Calibration\mEGFPC1H2B_Noc\mEGFP_H2B-mCherry_0_R1_P10_K1_Ch2-Ch1.zen
1.164001e+01	6.534996e+01	20150130_STAG2gfpcf2_Prometa\MitoSys2\Calibration\mEGFPC1H2B_Noc\mEGFP_H2B-mCherry_0_R1_P10_K1_Ch2-Ch1.zen
1.170001e+01	6.363329e+01	20150130_STAG2gfpcf2_Prometa\MitoSys2\Calibration\mEGFPC1H2B_Noc\mEGFP_H2B-mCherry_0_R1_P10_K1_Ch2-Ch1.zen
1.176001e+01	6.234996e+01	20150130_STAG2gfpcf2_Prometa\MitoSys2\Calibration\mEGFPC1H2B_Noc\mEGFP_H2B-mCherry_0_R1_P10_K1_Ch2-Ch1.zen
1.182001e+01	6.694996e+01	20150130_STAG2gfpcf2_Prometa\MitoSys2\Calibration\mEGFPC1H2B_Noc\mEGFP_H2B-mCherry_0_R1_P10_K1_Ch2-Ch1.zen
1.188001e+01	6.313329e+01	20150130_STAG2gfpcf2_Prometa\MitoSys2\Calibration\mEGFPC1H2B_Noc\mEGFP_H2B-mCherry_0_R1_P10_K1_Ch2-Ch1.zen
1.194001e+01	6.563329e+01	20150130_STAG2gfpcf2_Prometa\MitoSys2\Calibration\mEGFPC1H2B_Noc\mEGFP_H2B-mCherry_0_R1_P10_K1_Ch2-Ch1.zen
1.200001e+01	6.694996e+01	20150130_STAG2gfpcf2_Prometa\MitoSys2\Calibration\mEGFPC1H2B_Noc\mEGFP_H2B-mCherry_0_R1_P10_K1_Ch2-Ch1.zen
1.206001e+01	6.946662e+01	20150130_STAG2gfpcf2_Prometa\MitoSys2\Calibration\mEGFPC1H2B_Noc\mEGFP_H2B-mCherry_0_R1_P10_K1_Ch2-Ch1.zen
1.212001e+01	7.361662e+01	20150130_STAG2gfpcf2_Prometa\MitoSys2\Calibration\mEGFPC1H2B_Noc\mEGFP_H2B-mCherry_0_R1_P10_K1_Ch2-Ch1.zen
1.218001e+01	7.148329e+01	20150130_STAG2gfpcf2_Prometa\MitoSys2\Calibration\mEGFPC1H2B_Noc\mEGFP_H2B-mCherry_0_R1_P10_K1_Ch2-Ch1.zen
1.224001e+01	6.731663e+01	20150130_STAG2gfpcf2_Prometa\MitoSys2\Calibration\mEGFPC1H2B_Noc\mEGFP_H2B-mCherry_0_R1_P10_K1_Ch2-Ch1.zen
1.230001e+01	6.804996e+01	20150130_STAG2gfpcf2_Prometa\MitoSys2\Calibration\mEGFPC1H2B_Noc\mEGFP_H2B-mCherry_0_R1_P10_K1_Ch2-Ch1.zen
1.236001e+01	6.261663e+01	20150130_STAG2gfpcf2_Prometa\MitoSys2\Calibration\mEGFPC1H2B_Noc\mEGFP_H2B-mCherry_0_R1_P10_K1_Ch2-Ch1.zen
1.242001e+01	6.574996e+01	20150130_STAG2gfpcf2_Prometa\MitoSys2\Calibration\mEGFPC1H2B_Noc\mEGFP_H2B-mCherry_0_R1_P10_K1_Ch2-Ch1.zen
1.248001e+01	6.021663e+01	20150130_STAG2gfpcf2_Prometa\MitoSys2\Calibration\mEGFPC1H2B_Noc\mEGFP_H2B-mCherry_0_R1_P10_K1_Ch2-Ch1.zen
1.254001e+01	6.291663e+01	20150130_STAG2gfpcf2_Prometa\MitoSys2\Calibration\mEGFPC1H2B_Noc\mEGFP_H2B-mCherry_0_R1_P10_K1_Ch2-Ch1.zen
1.260001e+01	6.921662e+01	20150130_STAG2gfpcf2_Prometa\MitoSys2\Calibration\mEGFPC1H2B_Noc\mEGFP_H2B-mCherry_0_R1_P10_K1_Ch2-Ch1.zen
1.266001e+01	6.666663e+01	20150130_STAG2gfpcf2_Prometa\MitoSys2\Calibration\mEGFPC1H2B_Noc\mEGFP_H2B-mCherry_0_R1_P10_K1_Ch2-Ch1.zen
1.272001e+01	6.259996e+01	20150130_STAG2gfpcf2_Prometa\MitoSys2\Calibration\mEGFPC1H2B_Noc\mEGFP_H2B-mCherry_0_R1_P10_K1_Ch2-Ch1.zen
1.278001e+01	6.251663e+01	20150130_STAG2gfpcf2_Prometa\MitoSys2\Calibration\mEGFPC1H2B_Noc\mEGFP_H2B-mCherry_0_R1_P10_K1_Ch2-Ch1.zen
1.284001e+01	6.293329e+01	20150130_STAG2gfpcf2_Prometa\MitoSys2\Calibration\mEGFPC1H2B_Noc\mEGFP_H2B-mCherry_0_R1_P10_K1_Ch2-Ch1.zen
1.290001e+01	6.786662e+01	20150130_STAG2gfpcf2_Prometa\MitoSys2\Calibration\mEGFPC1H2B_Noc\mEGFP_H2B-mCherry_0_R1_P10_K1_Ch2-Ch1.zen
1.296001e+01	6.538329e+01	20150130_STAG2gfpcf2_Prometa\MitoSys2\Calibration\mEGFPC1H2B_Noc\mEGFP_H2B-mCherry_0_R1_P10_K1_Ch2-Ch1.zen
1.302001e+01	6.281663e+01	20150130_STAG2gfpcf2_Prometa\MitoSys2\Calibration\mEGFPC1H2B_Noc\mEGFP_H2B-mCherry_0_R1_P10_K1_Ch2-Ch1.zen
1.308001e+01	6.101663e+01	20150130_STAG2gfpcf2_Prometa\MitoSys2\Calibration\mEGFPC1H2B_Noc\mEGFP_H2B-mCherry_0_R1_P10_K1_Ch2-Ch1.zen
1.314001e+01	5.996663e+01	20150130_STAG2gfpcf2_Prometa\MitoSys2\Calibration\mEGFPC1H2B_Noc\mEGFP_H2B-mCherry_0_R1_P10_K1_Ch2-Ch1.zen
1.320001e+01	6.606663e+01	20150130_STAG2gfpcf2_Prometa\MitoSys2\Calibration\mEGFPC1H2B_Noc\mEGFP_H2B-mCherry_0_R1_P10_K1_Ch2-Ch1.zen
1.326001e+01	6.713329e+01	20150130_STAG2gfpcf2_Prometa\MitoSys2\Calibration\mEGFPC1H2B_Noc\mEGFP_H2B-mCherry_0_R1_P10_K1_Ch2-Ch1.zen
1.332001e+01	6.298330e+01	20150130_STAG2gfpcf2_Prometa\MitoSys2\Calibration\mEGFPC1H2B_Noc\mEGFP_H2B-mCherry_0_R1_P10_K1_Ch2-Ch1.zen
1.338001e+01	6.378329e+01	20150130_STAG2gfpcf2_Prometa\MitoSys2\Calibration\mEGFPC1H2B_Noc\mEGFP_H2B-mCherry_0_R1_P10_K1_Ch2-Ch1.zen
1.344001e+01	5.703330e+01	20150130_STAG2gfpcf2_Prometa\MitoSys2\Calibration\mEGFPC1H2B_Noc\mEGFP_H2B-mCherry_0_R1_P10_K1_Ch2-Ch1.zen
1.350001e+01	6.134996e+01	20150130_STAG2gfpcf2_Prometa\MitoSys2\Calibration\mEGFPC1H2B_Noc\mEGFP_H2B-mCherry_0_R1_P10_K1_Ch2-Ch1.zen
1.356001e+01	6.356663e+01	20150130_STAG2gfpcf2_Prometa\MitoSys2\Calibration\mEGFPC1H2B_Noc\mEGFP_H2B-mCherry_0_R1_P10_K1_Ch2-Ch1.zen
1.362001e+01	6.319996e+01	20150130_STAG2gfpcf2_Prometa\MitoSys2\Calibration\mEGFPC1H2B_Noc\mEGFP_H2B-mCherry_0_R1_P10_K1_Ch2-Ch1.zen
1.368001e+01	6.648329e+01	20150130_STAG2gfpcf2_Prometa\MitoSys2\Calibration\mEGFPC1H2B_Noc\mEGFP_H2B-mCherry_0_R1_P10_K1_Ch2-Ch1.zen
1.374001e+01	6.164996e+01	20150130_STAG2gfpcf2_Prometa\MitoSys2\Calibration\mEGFPC1H2B_Noc\mEGFP_H2B-mCherry_0_R1_P10_K1_Ch2-Ch1.zen
1.380001e+01	6.414996e+01	20150130_STAG2gfpcf2_Prometa\MitoSys2\Calibration\mEGFPC1H2B_Noc\mEGFP_H2B-mCherry_0_R1_P10_K1_Ch2-Ch1.zen
1.386001e+01	6.733329e+01	20150130_STAG2gfpcf2_Prometa\MitoSys2\Calibration\mEGFPC1H2B_Noc\mEGFP_H2B-mCherry_0_R1_P10_K1_Ch2-Ch1.zen
1.392001e+01	6.573329e+01	20150130_STAG2gfpcf2_Prometa\MitoSys2\Calibration\mEGFPC1H2B_Noc\mEGFP_H2B-mCherry_0_R1_P10_K1_Ch2-Ch1.zen
1.398001e+01	6.223330e+01	20150130_STAG2gfpcf2_Prometa\MitoSys2\Calibration\mEGFPC1H2B_Noc\mEGFP_H2B-mCherry_0_R1_P10_K1_Ch2-Ch1.zen
1.404001e+01	7.101662e+01	20150130_STAG2gfpcf2_Prometa\MitoSys2\Calibration\mEGFPC1H2B_Noc\mEGFP_H2B-mCherry_0_R1_P10_K1_Ch2-Ch1.zen
1.410001e+01	6.926662e+01	20150130_STAG2gfpcf2_Prometa\MitoSys2\Calibration\mEGFPC1H2B_Noc\mEGFP_H2B-mCherry_0_R1_P10_K1_Ch2-Ch1.zen
1.416001e+01	6.693329e+01	20150130_STAG2gfpcf2_Prometa\MitoSys2\Calibration\mEGFPC1H2B_Noc\mEGFP_H2B-mCherry_0_R1_P10_K1_Ch2-Ch1.zen
1.422001e+01	6.709996e+01	20150130_STAG2gfpcf2_Prometa\MitoSys2\Calibration\mEGFPC1H2B_Noc\mEGFP_H2B-mCherry_0_R1_P10_K1_Ch2-Ch1.zen
1.428001e+01	7.078329e+01	20150130_STAG2gfpcf2_Prometa\MitoSys2\Calibration\mEGFPC1H2B_Noc\mEGFP_H2B-mCherry_0_R1_P10_K1_Ch2-Ch1.zen
1.434001e+01	6.463329e+01	20150130_STAG2gfpcf2_Prometa\MitoSys2\Calibration\mEGFPC1H2B_Noc\mEGFP_H2B-mCherry_0_R1_P10_K1_Ch2-Ch1.zen
1.440001e+01	6.918329e+01	20150130_STAG2gfpcf2_Prometa\MitoSys2\Calibration\mEGFPC1H2B_Noc\mEGFP_H2B-mCherry_0_R1_P10_K1_Ch2-Ch1.zen
1.446001e+01	7.819995e+01	20150130_STAG2gfpcf2_Prometa\MitoSys2\Calibration\mEGFPC1H2B_Noc\mEGFP_H2B-mCherry_0_R1_P10_K1_Ch2-Ch1.zen
1.452001e+01	6.966663e+01	20150130_STAG2gfpcf2_Prometa\MitoSys2\Calibration\mEGFPC1H2B_Noc\mEGFP_H2B-mCherry_0_R1_P10_K1_Ch2-Ch1.zen
1.458001e+01	6.986662e+01	20150130_STAG2gfpcf2_Prometa\MitoSys2\Calibration\mEGFPC1H2B_Noc\mEGFP_H2B-mCherry_0_R1_P10_K1_Ch2-Ch1.zen
1.464001e+01	6.228329e+01	20150130_STAG2gfpcf2_Prometa\MitoSys2\Calibration\mEGFPC1H2B_Noc\mEGFP_H2B-mCherry_0_R1_P10_K1_Ch2-Ch1.zen
1.470001e+01	6.349996e+01	20150130_STAG2gfpcf2_Prometa\MitoSys2\Calibration\mEGFPC1H2B_Noc\mEGFP_H2B-mCherry_0_R1_P10_K1_Ch2-Ch1.zen
1.476001e+01	6.658329e+01	20150130_STAG2gfpcf2_Prometa\MitoSys2\Calibration\mEGFPC1H2B_Noc\mEGFP_H2B-mCherry_0_R1_P10_K1_Ch2-Ch1.zen
1.482001e+01	7.004996e+01	20150130_STAG2gfpcf2_Prometa\MitoSys2\Calibration\mEGFPC1H2B_Noc\mEGFP_H2B-mCherry_0_R1_P10_K1_Ch2-Ch1.zen
1.488001e+01	6.911662e+01	20150130_STAG2gfpcf2_Prometa\MitoSys2\Calibration\mEGFPC1H2B_Noc\mEGFP_H2B-mCherry_0_R1_P10_K1_Ch2-Ch1.zen
1.494001e+01	7.163329e+01	20150130_STAG2gfpcf2_Prometa\MitoSys2\Calibration\mEGFPC1H2B_Noc\mEGFP_H2B-mCherry_0_R1_P10_K1_Ch2-Ch1.zen
1.500001e+01	6.408329e+01	20150130_STAG2gfpcf2_Prometa\MitoSys2\Calibration\mEGFPC1H2B_Noc\mEGFP_H2B-mCherry_0_R1_P10_K1_Ch2-Ch1.zen
1.506001e+01	6.939996e+01	20150130_STAG2gfpcf2_Prometa\MitoSys2\Calibration\mEGFPC1H2B_Noc\mEGFP_H2B-mCherry_0_R1_P10_K1_Ch2-Ch1.zen
1.512001e+01	7.019996e+01	20150130_STAG2gfpcf2_Prometa\MitoSys2\Calibration\mEGFPC1H2B_Noc\mEGFP_H2B-mCherry_0_R1_P10_K1_Ch2-Ch1.zen
1.518001e+01	6.596663e+01	20150130_STAG2gfpcf2_Prometa\MitoSys2\Calibration\mEGFPC1H2B_Noc\mEGFP_H2B-mCherry_0_R1_P10_K1_Ch2-Ch1.zen
1.524001e+01	6.846662e+01	20150130_STAG2gfpcf2_Prometa\MitoSys2\Calibration\mEGFPC1H2B_Noc\mEGFP_H2B-mCherry_0_R1_P10_K1_Ch2-Ch1.zen
1.530001e+01	6.633329e+01	20150130_STAG2gfpcf2_Prometa\MitoSys2\Calibration\mEGFPC1H2B_Noc\mEGFP_H2B-mCherry_0_R1_P10_K1_Ch2-Ch1.zen
1.536001e+01	6.514996e+01	20150130_STAG2gfpcf2_Prometa\MitoSys2\Calibration\mEGFPC1H2B_Noc\mEGFP_H2B-mCherry_0_R1_P10_K1_Ch2-Ch1.zen
1.542001e+01	5.996663e+01	20150130_STAG2gfpcf2_Prometa\MitoSys2\Calibration\mEGFPC1H2B_Noc\mEGFP_H2B-mCherry_0_R1_P10_K1_Ch2-Ch1.zen
1.548001e+01	6.109996e+01	20150130_STAG2gfpcf2_Prometa\MitoSys2\Calibration\mEGFPC1H2B_Noc\mEGFP_H2B-mCherry_0_R1_P10_K1_Ch2-Ch1.zen
1.554001e+01	6.589996e+01	20150130_STAG2gfpcf2_Prometa\MitoSys2\Calibration\mEGFPC1H2B_Noc\mEGFP_H2B-mCherry_0_R1_P10_K1_Ch2-Ch1.zen
1.560001e+01	6.283329e+01	20150130_STAG2gfpcf2_Prometa\MitoSys2\Calibration\mEGFPC1H2B_Noc\mEGFP_H2B-mCherry_0_R1_P10_K1_Ch2-Ch1.zen
1.566001e+01	7.006662e+01	20150130_STAG2gfpcf2_Prometa\MitoSys2\Calibration\mEGFPC1H2B_Noc\mEGFP_H2B-mCherry_0_R1_P10_K1_Ch2-Ch1.zen
1.572001e+01	7.199995e+01	20150130_STAG2gfpcf2_Prometa\MitoSys2\Calibration\mEGFPC1H2B_Noc\mEGFP_H2B-mCherry_0_R1_P10_K1_Ch2-Ch1.zen
1.578001e+01	6.366663e+01	20150130_STAG2gfpcf2_Prometa\MitoSys2\Calibration\mEGFPC1H2B_Noc\mEGFP_H2B-mCherry_0_R1_P10_K1_Ch2-Ch1.zen
1.584001e+01	6.569996e+01	20150130_STAG2gfpcf2_Prometa\MitoSys2\Calibration\mEGFPC1H2B_Noc\mEGFP_H2B-mCherry_0_R1_P10_K1_Ch2-Ch1.zen
1.590001e+01	6.729996e+01	20150130_STAG2gfpcf2_Prometa\MitoSys2\Calibration\mEGFPC1H2B_Noc\mEGFP_H2B-mCherry_0_R1_P10_K1_Ch2-Ch1.zen
1.596001e+01	6.351663e+01	20150130_STAG2gfpcf2_Prometa\MitoSys2\Calibration\mEGFPC1H2B_Noc\mEGFP_H2B-mCherry_0_R1_P10_K1_Ch2-Ch1.zen
1.602001e+01	6.519996e+01	20150130_STAG2gfpcf2_Prometa\MitoSys2\Calibration\mEGFPC1H2B_Noc\mEGFP_H2B-mCherry_0_R1_P10_K1_Ch2-Ch1.zen
1.608001e+01	6.236663e+01	20150130_STAG2gfpcf2_Prometa\MitoSys2\Calibration\mEGFPC1H2B_Noc\mEGFP_H2B-mCherry_0_R1_P10_K1_Ch2-Ch1.zen
1.614001e+01	6.056663e+01	20150130_STAG2gfpcf2_Prometa\MitoSys2\Calibration\mEGFPC1H2B_Noc\mEGFP_H2B-mCherry_0_R1_P10_K1_Ch2-Ch1.zen
1.620001e+01	6.401662e+01	20150130_STAG2gfpcf2_Prometa\MitoSys2\Calibration\mEGFPC1H2B_Noc\mEGFP_H2B-mCherry_0_R1_P10_K1_Ch2-Ch1.zen
1.626001e+01	6.628329e+01	20150130_STAG2gfpcf2_Prometa\MitoSys2\Calibration\mEGFPC1H2B_Noc\mEGFP_H2B-mCherry_0_R1_P10_K1_Ch2-Ch1.zen
1.632001e+01	6.908329e+01	20150130_STAG2gfpcf2_Prometa\MitoSys2\Calibration\mEGFPC1H2B_Noc\mEGFP_H2B-mCherry_0_R1_P10_K1_Ch2-Ch1.zen
1.638001e+01	7.029996e+01	20150130_STAG2gfpcf2_Prometa\MitoSys2\Calibration\mEGFPC1H2B_Noc\mEGFP_H2B-mCherry_0_R1_P10_K1_Ch2-Ch1.zen
1.644001e+01	6.426662e+01	20150130_STAG2gfpcf2_Prometa\MitoSys2\Calibration\mEGFPC1H2B_Noc\mEGFP_H2B-mCherry_0_R1_P10_K1_Ch2-Ch1.zen
1.650001e+01	6.094996e+01	20150130_STAG2gfpcf2_Prometa\MitoSys2\Calibration\mEGFPC1H2B_Noc\mEGFP_H2B-mCherry_0_R1_P10_K1_Ch2-Ch1.zen
1.656001e+01	6.629996e+01	20150130_STAG2gfpcf2_Prometa\MitoSys2\Calibration\mEGFPC1H2B_Noc\mEGFP_H2B-mCherry_0_R1_P10_K1_Ch2-Ch1.zen
1.662001e+01	6.159996e+01	20150130_STAG2gfpcf2_Prometa\MitoSys2\Calibration\mEGFPC1H2B_Noc\mEGFP_H2B-mCherry_0_R1_P10_K1_Ch2-Ch1.zen
1.668001e+01	6.698329e+01	20150130_STAG2gfpcf2_Prometa\MitoSys2\Calibration\mEGFPC1H2B_Noc\mEGFP_H2B-mCherry_0_R1_P10_K1_Ch2-Ch1.zen
1.674001e+01	6.578329e+01	20150130_STAG2gfpcf2_Prometa\MitoSys2\Calibration\mEGFPC1H2B_Noc\mEGFP_H2B-mCherry_0_R1_P10_K1_Ch2-Ch1.zen
1.680001e+01	6.113330e+01	20150130_STAG2gfpcf2_Prometa\MitoSys2\Calibration\mEGFPC1H2B_Noc\mEGFP_H2B-mCherry_0_R1_P10_K1_Ch2-Ch1.zen
1.686001e+01	6.971662e+01	20150130_STAG2gfpcf2_Prometa\MitoSys2\Calibration\mEGFPC1H2B_Noc\mEGFP_H2B-mCherry_0_R1_P10_K1_Ch2-Ch1.zen
1.692001e+01	6.718329e+01	20150130_STAG2gfpcf2_Prometa\MitoSys2\Calibration\mEGFPC1H2B_Noc\mEGFP_H2B-mCherry_0_R1_P10_K1_Ch2-Ch1.zen
1.698001e+01	6.249996e+01	20150130_STAG2gfpcf2_Prometa\MitoSys2\Calibration\mEGFPC1H2B_Noc\mEGFP_H2B-mCherry_0_R1_P10_K1_Ch2-Ch1.zen
1.704001e+01	6.178329e+01	20150130_STAG2gfpcf2_Prometa\MitoSys2\Calibration\mEGFPC1H2B_Noc\mEGFP_H2B-mCherry_0_R1_P10_K1_Ch2-Ch1.zen
1.710001e+01	7.079996e+01	20150130_STAG2gfpcf2_Prometa\MitoSys2\Calibration\mEGFPC1H2B_Noc\mEGFP_H2B-mCherry_0_R1_P10_K1_Ch2-Ch1.zen
1.716001e+01	6.463329e+01	20150130_STAG2gfpcf2_Prometa\MitoSys2\Calibration\mEGFPC1H2B_Noc\mEGFP_H2B-mCherry_0_R1_P10_K1_Ch2-Ch1.zen
1.722001e+01	6.481663e+01	20150130_STAG2gfpcf2_Prometa\MitoSys2\Calibration\mEGFPC1H2B_Noc\mEGFP_H2B-mCherry_0_R1_P10_K1_Ch2-Ch1.zen
1.728001e+01	5.906663e+01	20150130_STAG2gfpcf2_Prometa\MitoSys2\Calibration\mEGFPC1H2B_Noc\mEGFP_H2B-mCherry_0_R1_P10_K1_Ch2-Ch1.zen
1.734001e+01	6.636662e+01	20150130_STAG2gfpcf2_Prometa\MitoSys2\Calibration\mEGFPC1H2B_Noc\mEGFP_H2B-mCherry_0_R1_P10_K1_Ch2-Ch1.zen
1.740001e+01	6.286663e+01	20150130_STAG2gfpcf2_Prometa\MitoSys2\Calibration\mEGFPC1H2B_Noc\mEGFP_H2B-mCherry_0_R1_P10_K1_Ch2-Ch1.zen
1.746001e+01	6.308329e+01	20150130_STAG2gfpcf2_Prometa\MitoSys2\Calibration\mEGFPC1H2B_Noc\mEGFP_H2B-mCherry_0_R1_P10_K1_Ch2-Ch1.zen
1.752001e+01	6.689996e+01	20150130_STAG2gfpcf2_Prometa\MitoSys2\Calibration\mEGFPC1H2B_Noc\mEGFP_H2B-mCherry_0_R1_P10_K1_Ch2-Ch1.zen
1.758001e+01	7.291662e+01	20150130_STAG2gfpcf2_Prometa\MitoSys2\Calibration\mEGFPC1H2B_Noc\mEGFP_H2B-mCherry_0_R1_P10_K1_Ch2-Ch1.zen
1.764001e+01	7.006662e+01	20150130_STAG2gfpcf2_Prometa\MitoSys2\Calibration\mEGFPC1H2B_Noc\mEGFP_H2B-mCherry_0_R1_P10_K1_Ch2-Ch1.zen
1.770001e+01	6.264996e+01	20150130_STAG2gfpcf2_Prometa\MitoSys2\Calibration\mEGFPC1H2B_Noc\mEGFP_H2B-mCherry_0_R1_P10_K1_Ch2-Ch1.zen
1.776001e+01	6.058329e+01	20150130_STAG2gfpcf2_Prometa\MitoSys2\Calibration\mEGFPC1H2B_Noc\mEGFP_H2B-mCherry_0_R1_P10_K1_Ch2-Ch1.zen
1.782001e+01	6.353329e+01	20150130_STAG2gfpcf2_Prometa\MitoSys2\Calibration\mEGFPC1H2B_Noc\mEGFP_H2B-mCherry_0_R1_P10_K1_Ch2-Ch1.zen
1.788001e+01	6.538329e+01	20150130_STAG2gfpcf2_Prometa\MitoSys2\Calibration\mEGFPC1H2B_Noc\mEGFP_H2B-mCherry_0_R1_P10_K1_Ch2-Ch1.zen
1.794001e+01	6.393329e+01	20150130_STAG2gfpcf2_Prometa\MitoSys2\Calibration\mEGFPC1H2B_Noc\mEGFP_H2B-mCherry_0_R1_P10_K1_Ch2-Ch1.zen
1.800001e+01	6.348330e+01	20150130_STAG2gfpcf2_Prometa\MitoSys2\Calibration\mEGFPC1H2B_Noc\mEGFP_H2B-mCherry_0_R1_P10_K1_Ch2-Ch1.zen
1.806001e+01	6.593329e+01	20150130_STAG2gfpcf2_Prometa\MitoSys2\Calibration\mEGFPC1H2B_Noc\mEGFP_H2B-mCherry_0_R1_P10_K1_Ch2-Ch1.zen
1.812001e+01	6.873329e+01	20150130_STAG2gfpcf2_Prometa\MitoSys2\Calibration\mEGFPC1H2B_Noc\mEGFP_H2B-mCherry_0_R1_P10_K1_Ch2-Ch1.zen
1.818001e+01	6.158329e+01	20150130_STAG2gfpcf2_Prometa\MitoSys2\Calibration\mEGFPC1H2B_Noc\mEGFP_H2B-mCherry_0_R1_P10_K1_Ch2-Ch1.zen
1.824001e+01	6.441663e+01	20150130_STAG2gfpcf2_Prometa\MitoSys2\Calibration\mEGFPC1H2B_Noc\mEGFP_H2B-mCherry_0_R1_P10_K1_Ch2-Ch1.zen
1.830001e+01	6.604996e+01	20150130_STAG2gfpcf2_Prometa\MitoSys2\Calibration\mEGFPC1H2B_Noc\mEGFP_H2B-mCherry_0_R1_P10_K1_Ch2-Ch1.zen
1.836001e+01	6.166663e+01	20150130_STAG2gfpcf2_Prometa\MitoSys2\Calibration\mEGFPC1H2B_Noc\mEGFP_H2B-mCherry_0_R1_P10_K1_Ch2-Ch1.zen
1.842001e+01	7.049995e+01	20150130_STAG2gfpcf2_Prometa\MitoSys2\Calibration\mEGFPC1H2B_Noc\mEGFP_H2B-mCherry_0_R1_P10_K1_Ch2-Ch1.zen
1.848001e+01	6.546663e+01	20150130_STAG2gfpcf2_Prometa\MitoSys2\Calibration\mEGFPC1H2B_Noc\mEGFP_H2B-mCherry_0_R1_P10_K1_Ch2-Ch1.zen
1.854001e+01	6.413329e+01	20150130_STAG2gfpcf2_Prometa\MitoSys2\Calibration\mEGFPC1H2B_Noc\mEGFP_H2B-mCherry_0_R1_P10_K1_Ch2-Ch1.zen
1.860001e+01	6.368329e+01	20150130_STAG2gfpcf2_Prometa\MitoSys2\Calibration\mEGFPC1H2B_Noc\mEGFP_H2B-mCherry_0_R1_P10_K1_Ch2-Ch1.zen
1.866001e+01	6.066663e+01	20150130_STAG2gfpcf2_Prometa\MitoSys2\Calibration\mEGFPC1H2B_Noc\mEGFP_H2B-mCherry_0_R1_P10_K1_Ch2-Ch1.zen
1.872001e+01	6.154996e+01	20150130_STAG2gfpcf2_Prometa\MitoSys2\Calibration\mEGFPC1H2B_Noc\mEGFP_H2B-mCherry_0_R1_P10_K1_Ch2-Ch1.zen
1.878001e+01	5.966663e+01	20150130_STAG2gfpcf2_Prometa\MitoSys2\Calibration\mEGFPC1H2B_Noc\mEGFP_H2B-mCherry_0_R1_P10_K1_Ch2-Ch1.zen
1.884001e+01	5.628330e+01	20150130_STAG2gfpcf2_Prometa\MitoSys2\Calibration\mEGFPC1H2B_Noc\mEGFP_H2B-mCherry_0_R1_P10_K1_Ch2-Ch1.zen
1.890001e+01	5.964996e+01	20150130_STAG2gfpcf2_Prometa\MitoSys2\Calibration\mEGFPC1H2B_Noc\mEGFP_H2B-mCherry_0_R1_P10_K1_Ch2-Ch1.zen
1.896001e+01	6.069996e+01	20150130_STAG2gfpcf2_Prometa\MitoSys2\Calibration\mEGFPC1H2B_Noc\mEGFP_H2B-mCherry_0_R1_P10_K1_Ch2-Ch1.zen
1.902001e+01	5.616663e+01	20150130_STAG2gfpcf2_Prometa\MitoSys2\Calibration\mEGFPC1H2B_Noc\mEGFP_H2B-mCherry_0_R1_P10_K1_Ch2-Ch1.zen
1.908001e+01	6.554996e+01	20150130_STAG2gfpcf2_Prometa\MitoSys2\Calibration\mEGFPC1H2B_Noc\mEGFP_H2B-mCherry_0_R1_P10_K1_Ch2-Ch1.zen
1.914001e+01	6.193330e+01	20150130_STAG2gfpcf2_Prometa\MitoSys2\Calibration\mEGFPC1H2B_Noc\mEGFP_H2B-mCherry_0_R1_P10_K1_Ch2-Ch1.zen
1.920001e+01	6.553329e+01	20150130_STAG2gfpcf2_Prometa\MitoSys2\Calibration\mEGFPC1H2B_Noc\mEGFP_H2B-mCherry_0_R1_P10_K1_Ch2-Ch1.zen
1.926001e+01	6.076663e+01	20150130_STAG2gfpcf2_Prometa\MitoSys2\Calibration\mEGFPC1H2B_Noc\mEGFP_H2B-mCherry_0_R1_P10_K1_Ch2-Ch1.zen
1.932001e+01	6.944996e+01	20150130_STAG2gfpcf2_Prometa\MitoSys2\Calibration\mEGFPC1H2B_Noc\mEGFP_H2B-mCherry_0_R1_P10_K1_Ch2-Ch1.zen
1.938001e+01	5.744996e+01	20150130_STAG2gfpcf2_Prometa\MitoSys2\Calibration\mEGFPC1H2B_Noc\mEGFP_H2B-mCherry_0_R1_P10_K1_Ch2-Ch1.zen
1.944001e+01	5.923330e+01	20150130_STAG2gfpcf2_Prometa\MitoSys2\Calibration\mEGFPC1H2B_Noc\mEGFP_H2B-mCherry_0_R1_P10_K1_Ch2-Ch1.zen
1.950001e+01	6.448329e+01	20150130_STAG2gfpcf2_Prometa\MitoSys2\Calibration\mEGFPC1H2B_Noc\mEGFP_H2B-mCherry_0_R1_P10_K1_Ch2-Ch1.zen
1.956001e+01	6.356663e+01	20150130_STAG2gfpcf2_Prometa\MitoSys2\Calibration\mEGFPC1H2B_Noc\mEGFP_H2B-mCherry_0_R1_P10_K1_Ch2-Ch1.zen
1.962001e+01	5.863330e+01	20150130_STAG2gfpcf2_Prometa\MitoSys2\Calibration\mEGFPC1H2B_Noc\mEGFP_H2B-mCherry_0_R1_P10_K1_Ch2-Ch1.zen
1.968001e+01	6.984995e+01	20150130_STAG2gfpcf2_Prometa\MitoSys2\Calibration\mEGFPC1H2B_Noc\mEGFP_H2B-mCherry_0_R1_P10_K1_Ch2-Ch1.zen
1.974001e+01	6.604996e+01	20150130_STAG2gfpcf2_Prometa\MitoSys2\Calibration\mEGFPC1H2B_Noc\mEGFP_H2B-mCherry_0_R1_P10_K1_Ch2-Ch1.zen
1.980001e+01	6.114996e+01	20150130_STAG2gfpcf2_Prometa\MitoSys2\Calibration\mEGFPC1H2B_Noc\mEGFP_H2B-mCherry_0_R1_P10_K1_Ch2-Ch1.zen
1.986001e+01	6.524996e+01	20150130_STAG2gfpcf2_Prometa\MitoSys2\Calibration\mEGFPC1H2B_Noc\mEGFP_H2B-mCherry_0_R1_P10_K1_Ch2-Ch1.zen
1.992001e+01	6.483329e+01	20150130_STAG2gfpcf2_Prometa\MitoSys2\Calibration\mEGFPC1H2B_Noc\mEGFP_H2B-mCherry_0_R1_P10_K1_Ch2-Ch1.zen
1.998001e+01	6.468330e+01	20150130_STAG2gfpcf2_Prometa\MitoSys2\Calibration\mEGFPC1H2B_Noc\mEGFP_H2B-mCherry_0_R1_P10_K1_Ch2-Ch1.zen
2.004001e+01	6.794996e+01	20150130_STAG2gfpcf2_Prometa\MitoSys2\Calibration\mEGFPC1H2B_Noc\mEGFP_H2B-mCherry_0_R1_P10_K1_Ch2-Ch1.zen
2.010001e+01	5.766663e+01	20150130_STAG2gfpcf2_Prometa\MitoSys2\Calibration\mEGFPC1H2B_Noc\mEGFP_H2B-mCherry_0_R1_P10_K1_Ch2-Ch1.zen
2.016001e+01	5.714996e+01	20150130_STAG2gfpcf2_Prometa\MitoSys2\Calibration\mEGFPC1H2B_Noc\mEGFP_H2B-mCherry_0_R1_P10_K1_Ch2-Ch1.zen
2.022001e+01	6.026663e+01	20150130_STAG2gfpcf2_Prometa\MitoSys2\Calibration\mEGFPC1H2B_Noc\mEGFP_H2B-mCherry_0_R1_P10_K1_Ch2-Ch1.zen
2.028001e+01	6.961662e+01	20150130_STAG2gfpcf2_Prometa\MitoSys2\Calibration\mEGFPC1H2B_Noc\mEGFP_H2B-mCherry_0_R1_P10_K1_Ch2-Ch1.zen
2.034001e+01	6.818329e+01	20150130_STAG2gfpcf2_Prometa\MitoSys2\Calibration\mEGFPC1H2B_Noc\mEGFP_H2B-mCherry_0_R1_P10_K1_Ch2-Ch1.zen
2.040001e+01	6.423329e+01	20150130_STAG2gfpcf2_Prometa\MitoSys2\Calibration\mEGFPC1H2B_Noc\mEGFP_H2B-mCherry_0_R1_P10_K1_Ch2-Ch1.zen
2.046001e+01	6.439996e+01	20150130_STAG2gfpcf2_Prometa\MitoSys2\Calibration\mEGFPC1H2B_Noc\mEGFP_H2B-mCherry_0_R1_P10_K1_Ch2-Ch1.zen
2.052001e+01	6.541663e+01	20150130_STAG2gfpcf2_Prometa\MitoSys2\Calibration\mEGFPC1H2B_Noc\mEGFP_H2B-mCherry_0_R1_P10_K1_Ch2-Ch1.zen
2.058001e+01	6.531663e+01	20150130_STAG2gfpcf2_Prometa\MitoSys2\Calibration\mEGFPC1H2B_Noc\mEGFP_H2B-mCherry_0_R1_P10_K1_Ch2-Ch1.zen
2.064001e+01	7.189996e+01	20150130_STAG2gfpcf2_Prometa\MitoSys2\Calibration\mEGFPC1H2B_Noc\mEGFP_H2B-mCherry_0_R1_P10_K1_Ch2-Ch1.zen
2.070001e+01	6.834996e+01	20150130_STAG2gfpcf2_Prometa\MitoSys2\Calibration\mEGFPC1H2B_Noc\mEGFP_H2B-mCherry_0_R1_P10_K1_Ch2-Ch1.zen
2.076001e+01	6.501662e+01	20150130_STAG2gfpcf2_Prometa\MitoSys2\Calibration\mEGFPC1H2B_Noc\mEGFP_H2B-mCherry_0_R1_P10_K1_Ch2-Ch1.zen
2.082001e+01	6.323330e+01	20150130_STAG2gfpcf2_Prometa\MitoSys2\Calibration\mEGFPC1H2B_Noc\mEGFP_H2B-mCherry_0_R1_P10_K1_Ch2-Ch1.zen
2.088001e+01	6.298330e+01	20150130_STAG2gfpcf2_Prometa\MitoSys2\Calibration\mEGFPC1H2B_Noc\mEGFP_H2B-mCherry_0_R1_P10_K1_Ch2-Ch1.zen
2.094001e+01	6.558329e+01	20150130_STAG2gfpcf2_Prometa\MitoSys2\Calibration\mEGFPC1H2B_Noc\mEGFP_H2B-mCherry_0_R1_P10_K1_Ch2-Ch1.zen
2.100001e+01	6.669996e+01	20150130_STAG2gfpcf2_Prometa\MitoSys2\Calibration\mEGFPC1H2B_Noc\mEGFP_H2B-mCherry_0_R1_P10_K1_Ch2-Ch1.zen
2.106001e+01	5.991663e+01	20150130_STAG2gfpcf2_Prometa\MitoSys2\Calibration\mEGFPC1H2B_Noc\mEGFP_H2B-mCherry_0_R1_P10_K1_Ch2-Ch1.zen
2.112001e+01	6.538329e+01	20150130_STAG2gfpcf2_Prometa\MitoSys2\Calibration\mEGFPC1H2B_Noc\mEGFP_H2B-mCherry_0_R1_P10_K1_Ch2-Ch1.zen
2.118001e+01	6.441663e+01	20150130_STAG2gfpcf2_Prometa\MitoSys2\Calibration\mEGFPC1H2B_Noc\mEGFP_H2B-mCherry_0_R1_P10_K1_Ch2-Ch1.zen
2.124001e+01	6.559996e+01	20150130_STAG2gfpcf2_Prometa\MitoSys2\Calibration\mEGFPC1H2B_Noc\mEGFP_H2B-mCherry_0_R1_P10_K1_Ch2-Ch1.zen
2.130001e+01	7.101662e+01	20150130_STAG2gfpcf2_Prometa\MitoSys2\Calibration\mEGFPC1H2B_Noc\mEGFP_H2B-mCherry_0_R1_P10_K1_Ch2-Ch1.zen
2.136001e+01	6.543330e+01	20150130_STAG2gfpcf2_Prometa\MitoSys2\Calibration\mEGFPC1H2B_Noc\mEGFP_H2B-mCherry_0_R1_P10_K1_Ch2-Ch1.zen
2.142001e+01	6.676662e+01	20150130_STAG2gfpcf2_Prometa\MitoSys2\Calibration\mEGFPC1H2B_Noc\mEGFP_H2B-mCherry_0_R1_P10_K1_Ch2-Ch1.zen
2.148001e+01	5.831663e+01	20150130_STAG2gfpcf2_Prometa\MitoSys2\Calibration\mEGFPC1H2B_Noc\mEGFP_H2B-mCherry_0_R1_P10_K1_Ch2-Ch1.zen
2.154001e+01	6.138329e+01	20150130_STAG2gfpcf2_Prometa\MitoSys2\Calibration\mEGFPC1H2B_Noc\mEGFP_H2B-mCherry_0_R1_P10_K1_Ch2-Ch1.zen
2.160001e+01	6.809996e+01	20150130_STAG2gfpcf2_Prometa\MitoSys2\Calibration\mEGFPC1H2B_Noc\mEGFP_H2B-mCherry_0_R1_P10_K1_Ch2-Ch1.zen
2.166001e+01	5.909996e+01	20150130_STAG2gfpcf2_Prometa\MitoSys2\Calibration\mEGFPC1H2B_Noc\mEGFP_H2B-mCherry_0_R1_P10_K1_Ch2-Ch1.zen
2.172001e+01	6.433329e+01	20150130_STAG2gfpcf2_Prometa\MitoSys2\Calibration\mEGFPC1H2B_Noc\mEGFP_H2B-mCherry_0_R1_P10_K1_Ch2-Ch1.zen
2.178001e+01	6.141663e+01	20150130_STAG2gfpcf2_Prometa\MitoSys2\Calibration\mEGFPC1H2B_Noc\mEGFP_H2B-mCherry_0_R1_P10_K1_Ch2-Ch1.zen
2.184001e+01	6.296663e+01	20150130_STAG2gfpcf2_Prometa\MitoSys2\Calibration\mEGFPC1H2B_Noc\mEGFP_H2B-mCherry_0_R1_P10_K1_Ch2-Ch1.zen
2.190001e+01	7.029996e+01	20150130_STAG2gfpcf2_Prometa\MitoSys2\Calibration\mEGFPC1H2B_Noc\mEGFP_H2B-mCherry_0_R1_P10_K1_Ch2-Ch1.zen
2.196001e+01	6.578329e+01	20150130_STAG2gfpcf2_Prometa\MitoSys2\Calibration\mEGFPC1H2B_Noc\mEGFP_H2B-mCherry_0_R1_P10_K1_Ch2-Ch1.zen
2.202001e+01	6.708329e+01	20150130_STAG2gfpcf2_Prometa\MitoSys2\Calibration\mEGFPC1H2B_Noc\mEGFP_H2B-mCherry_0_R1_P10_K1_Ch2-Ch1.zen
2.208001e+01	5.754996e+01	20150130_STAG2gfpcf2_Prometa\MitoSys2\Calibration\mEGFPC1H2B_Noc\mEGFP_H2B-mCherry_0_R1_P10_K1_Ch2-Ch1.zen
2.214001e+01	6.469996e+01	20150130_STAG2gfpcf2_Prometa\MitoSys2\Calibration\mEGFPC1H2B_Noc\mEGFP_H2B-mCherry_0_R1_P10_K1_Ch2-Ch1.zen
2.220001e+01	6.246663e+01	20150130_STAG2gfpcf2_Prometa\MitoSys2\Calibration\mEGFPC1H2B_Noc\mEGFP_H2B-mCherry_0_R1_P10_K1_Ch2-Ch1.zen
2.226001e+01	6.848329e+01	20150130_STAG2gfpcf2_Prometa\MitoSys2\Calibration\mEGFPC1H2B_Noc\mEGFP_H2B-mCherry_0_R1_P10_K1_Ch2-Ch1.zen
2.232001e+01	6.396663e+01	20150130_STAG2gfpcf2_Prometa\MitoSys2\Calibration\mEGFPC1H2B_Noc\mEGFP_H2B-mCherry_0_R1_P10_K1_Ch2-Ch1.zen
2.238001e+01	6.689996e+01	20150130_STAG2gfpcf2_Prometa\MitoSys2\Calibration\mEGFPC1H2B_Noc\mEGFP_H2B-mCherry_0_R1_P10_K1_Ch2-Ch1.zen
2.244001e+01	6.871662e+01	20150130_STAG2gfpcf2_Prometa\MitoSys2\Calibration\mEGFPC1H2B_Noc\mEGFP_H2B-mCherry_0_R1_P10_K1_Ch2-Ch1.zen
2.250001e+01	6.061663e+01	20150130_STAG2gfpcf2_Prometa\MitoSys2\Calibration\mEGFPC1H2B_Noc\mEGFP_H2B-mCherry_0_R1_P10_K1_Ch2-Ch1.zen
2.256001e+01	6.168330e+01	20150130_STAG2gfpcf2_Prometa\MitoSys2\Calibration\mEGFPC1H2B_Noc\mEGFP_H2B-mCherry_0_R1_P10_K1_Ch2-Ch1.zen
2.262001e+01	6.696662e+01	20150130_STAG2gfpcf2_Prometa\MitoSys2\Calibration\mEGFPC1H2B_Noc\mEGFP_H2B-mCherry_0_R1_P10_K1_Ch2-Ch1.zen
2.268001e+01	6.573329e+01	20150130_STAG2gfpcf2_Prometa\MitoSys2\Calibration\mEGFPC1H2B_Noc\mEGFP_H2B-mCherry_0_R1_P10_K1_Ch2-Ch1.zen
2.274002e+01	5.906663e+01	20150130_STAG2gfpcf2_Prometa\MitoSys2\Calibration\mEGFPC1H2B_Noc\mEGFP_H2B-mCherry_0_R1_P10_K1_Ch2-Ch1.zen
2.280001e+01	6.383329e+01	20150130_STAG2gfpcf2_Prometa\MitoSys2\Calibration\mEGFPC1H2B_Noc\mEGFP_H2B-mCherry_0_R1_P10_K1_Ch2-Ch1.zen
2.286001e+01	6.909996e+01	20150130_STAG2gfpcf2_Prometa\MitoSys2\Calibration\mEGFPC1H2B_Noc\mEGFP_H2B-mCherry_0_R1_P10_K1_Ch2-Ch1.zen
2.292001e+01	5.881663e+01	20150130_STAG2gfpcf2_Prometa\MitoSys2\Calibration\mEGFPC1H2B_Noc\mEGFP_H2B-mCherry_0_R1_P10_K1_Ch2-Ch1.zen
2.298001e+01	6.626662e+01	20150130_STAG2gfpcf2_Prometa\MitoSys2\Calibration\mEGFPC1H2B_Noc\mEGFP_H2B-mCherry_0_R1_P10_K1_Ch2-Ch1.zen
2.304001e+01	5.776663e+01	20150130_STAG2gfpcf2_Prometa\MitoSys2\Calibration\mEGFPC1H2B_Noc\mEGFP_H2B-mCherry_0_R1_P10_K1_Ch2-Ch1.zen
2.310001e+01	6.451662e+01	20150130_STAG2gfpcf2_Prometa\MitoSys2\Calibration\mEGFPC1H2B_Noc\mEGFP_H2B-mCherry_0_R1_P10_K1_Ch2-Ch1.zen
2.316002e+01	6.396663e+01	20150130_STAG2gfpcf2_Prometa\MitoSys2\Calibration\mEGFPC1H2B_Noc\mEGFP_H2B-mCherry_0_R1_P10_K1_Ch2-Ch1.zen
2.322001e+01	6.236663e+01	20150130_STAG2gfpcf2_Prometa\MitoSys2\Calibration\mEGFPC1H2B_Noc\mEGFP_H2B-mCherry_0_R1_P10_K1_Ch2-Ch1.zen
2.328001e+01	6.329996e+01	20150130_STAG2gfpcf2_Prometa\MitoSys2\Calibration\mEGFPC1H2B_Noc\mEGFP_H2B-mCherry_0_R1_P10_K1_Ch2-Ch1.zen
2.334002e+01	6.244996e+01	20150130_STAG2gfpcf2_Prometa\MitoSys2\Calibration\mEGFPC1H2B_Noc\mEGFP_H2B-mCherry_0_R1_P10_K1_Ch2-Ch1.zen
2.340001e+01	6.439996e+01	20150130_STAG2gfpcf2_Prometa\MitoSys2\Calibration\mEGFPC1H2B_Noc\mEGFP_H2B-mCherry_0_R1_P10_K1_Ch2-Ch1.zen
2.346001e+01	6.314996e+01	20150130_STAG2gfpcf2_Prometa\MitoSys2\Calibration\mEGFPC1H2B_Noc\mEGFP_H2B-mCherry_0_R1_P10_K1_Ch2-Ch1.zen
2.352001e+01	6.669996e+01	20150130_STAG2gfpcf2_Prometa\MitoSys2\Calibration\mEGFPC1H2B_Noc\mEGFP_H2B-mCherry_0_R1_P10_K1_Ch2-Ch1.zen
2.358002e+01	6.306663e+01	20150130_STAG2gfpcf2_Prometa\MitoSys2\Calibration\mEGFPC1H2B_Noc\mEGFP_H2B-mCherry_0_R1_P10_K1_Ch2-Ch1.zen
2.364001e+01	6.324996e+01	20150130_STAG2gfpcf2_Prometa\MitoSys2\Calibration\mEGFPC1H2B_Noc\mEGFP_H2B-mCherry_0_R1_P10_K1_Ch2-Ch1.zen
2.370001e+01	5.806663e+01	20150130_STAG2gfpcf2_Prometa\MitoSys2\Calibration\mEGFPC1H2B_Noc\mEGFP_H2B-mCherry_0_R1_P10_K1_Ch2-Ch1.zen
2.376002e+01	6.403329e+01	20150130_STAG2gfpcf2_Prometa\MitoSys2\Calibration\mEGFPC1H2B_Noc\mEGFP_H2B-mCherry_0_R1_P10_K1_Ch2-Ch1.zen
2.382001e+01	6.816663e+01	20150130_STAG2gfpcf2_Prometa\MitoSys2\Calibration\mEGFPC1H2B_Noc\mEGFP_H2B-mCherry_0_R1_P10_K1_Ch2-Ch1.zen
2.388001e+01	6.841663e+01	20150130_STAG2gfpcf2_Prometa\MitoSys2\Calibration\mEGFPC1H2B_Noc\mEGFP_H2B-mCherry_0_R1_P10_K1_Ch2-Ch1.zen
2.394002e+01	6.298330e+01	20150130_STAG2gfpcf2_Prometa\MitoSys2\Calibration\mEGFPC1H2B_Noc\mEGFP_H2B-mCherry_0_R1_P10_K1_Ch2-Ch1.zen
2.400002e+01	6.778329e+01	20150130_STAG2gfpcf2_Prometa\MitoSys2\Calibration\mEGFPC1H2B_Noc\mEGFP_H2B-mCherry_0_R1_P10_K1_Ch2-Ch1.zen
2.406001e+01	7.183329e+01	20150130_STAG2gfpcf2_Prometa\MitoSys2\Calibration\mEGFPC1H2B_Noc\mEGFP_H2B-mCherry_0_R1_P10_K1_Ch2-Ch1.zen
2.412001e+01	6.864996e+01	20150130_STAG2gfpcf2_Prometa\MitoSys2\Calibration\mEGFPC1H2B_Noc\mEGFP_H2B-mCherry_0_R1_P10_K1_Ch2-Ch1.zen
2.418002e+01	7.339996e+01	20150130_STAG2gfpcf2_Prometa\MitoSys2\Calibration\mEGFPC1H2B_Noc\mEGFP_H2B-mCherry_0_R1_P10_K1_Ch2-Ch1.zen
2.424002e+01	6.524996e+01	20150130_STAG2gfpcf2_Prometa\MitoSys2\Calibration\mEGFPC1H2B_Noc\mEGFP_H2B-mCherry_0_R1_P10_K1_Ch2-Ch1.zen
2.430001e+01	6.618329e+01	20150130_STAG2gfpcf2_Prometa\MitoSys2\Calibration\mEGFPC1H2B_Noc\mEGFP_H2B-mCherry_0_R1_P10_K1_Ch2-Ch1.zen
2.436002e+01	6.489996e+01	20150130_STAG2gfpcf2_Prometa\MitoSys2\Calibration\mEGFPC1H2B_Noc\mEGFP_H2B-mCherry_0_R1_P10_K1_Ch2-Ch1.zen
2.442002e+01	6.638329e+01	20150130_STAG2gfpcf2_Prometa\MitoSys2\Calibration\mEGFPC1H2B_Noc\mEGFP_H2B-mCherry_0_R1_P10_K1_Ch2-Ch1.zen
2.448001e+01	6.596663e+01	20150130_STAG2gfpcf2_Prometa\MitoSys2\Calibration\mEGFPC1H2B_Noc\mEGFP_H2B-mCherry_0_R1_P10_K1_Ch2-Ch1.zen
2.454002e+01	5.749997e+01	20150130_STAG2gfpcf2_Prometa\MitoSys2\Calibration\mEGFPC1H2B_Noc\mEGFP_H2B-mCherry_0_R1_P10_K1_Ch2-Ch1.zen
2.460002e+01	6.551662e+01	20150130_STAG2gfpcf2_Prometa\MitoSys2\Calibration\mEGFPC1H2B_Noc\mEGFP_H2B-mCherry_0_R1_P10_K1_Ch2-Ch1.zen
2.466002e+01	6.229996e+01	20150130_STAG2gfpcf2_Prometa\MitoSys2\Calibration\mEGFPC1H2B_Noc\mEGFP_H2B-mCherry_0_R1_P10_K1_Ch2-Ch1.zen
2.472001e+01	6.018330e+01	20150130_STAG2gfpcf2_Prometa\MitoSys2\Calibration\mEGFPC1H2B_Noc\mEGFP_H2B-mCherry_0_R1_P10_K1_Ch2-Ch1.zen
2.478002e+01	6.188329e+01	20150130_STAG2gfpcf2_Prometa\MitoSys2\Calibration\mEGFPC1H2B_Noc\mEGFP_H2B-mCherry_0_R1_P10_K1_Ch2-Ch1.zen
2.484002e+01	6.386663e+01	20150130_STAG2gfpcf2_Prometa\MitoSys2\Calibration\mEGFPC1H2B_Noc\mEGFP_H2B-mCherry_0_R1_P10_K1_Ch2-Ch1.zen
2.490001e+01	6.543330e+01	20150130_STAG2gfpcf2_Prometa\MitoSys2\Calibration\mEGFPC1H2B_Noc\mEGFP_H2B-mCherry_0_R1_P10_K1_Ch2-Ch1.zen
2.496002e+01	5.951663e+01	20150130_STAG2gfpcf2_Prometa\MitoSys2\Calibration\mEGFPC1H2B_Noc\mEGFP_H2B-mCherry_0_R1_P10_K1_Ch2-Ch1.zen
2.502002e+01	6.033329e+01	20150130_STAG2gfpcf2_Prometa\MitoSys2\Calibration\mEGFPC1H2B_Noc\mEGFP_H2B-mCherry_0_R1_P10_K1_Ch2-Ch1.zen
2.508002e+01	6.514996e+01	20150130_STAG2gfpcf2_Prometa\MitoSys2\Calibration\mEGFPC1H2B_Noc\mEGFP_H2B-mCherry_0_R1_P10_K1_Ch2-Ch1.zen
2.514002e+01	6.758329e+01	20150130_STAG2gfpcf2_Prometa\MitoSys2\Calibration\mEGFPC1H2B_Noc\mEGFP_H2B-mCherry_0_R1_P10_K1_Ch2-Ch1.zen
2.520002e+01	6.576662e+01	20150130_STAG2gfpcf2_Prometa\MitoSys2\Calibration\mEGFPC1H2B_Noc\mEGFP_H2B-mCherry_0_R1_P10_K1_Ch2-Ch1.zen
2.526002e+01	6.151663e+01	20150130_STAG2gfpcf2_Prometa\MitoSys2\Calibration\mEGFPC1H2B_Noc\mEGFP_H2B-mCherry_0_R1_P10_K1_Ch2-Ch1.zen
2.532001e+01	6.301663e+01	20150130_STAG2gfpcf2_Prometa\MitoSys2\Calibration\mEGFPC1H2B_Noc\mEGFP_H2B-mCherry_0_R1_P10_K1_Ch2-Ch1.zen
2.538002e+01	5.943330e+01	20150130_STAG2gfpcf2_Prometa\MitoSys2\Calibration\mEGFPC1H2B_Noc\mEGFP_H2B-mCherry_0_R1_P10_K1_Ch2-Ch1.zen
2.544002e+01	6.481663e+01	20150130_STAG2gfpcf2_Prometa\MitoSys2\Calibration\mEGFPC1H2B_Noc\mEGFP_H2B-mCherry_0_R1_P10_K1_Ch2-Ch1.zen
2.550002e+01	6.784996e+01	20150130_STAG2gfpcf2_Prometa\MitoSys2\Calibration\mEGFPC1H2B_Noc\mEGFP_H2B-mCherry_0_R1_P10_K1_Ch2-Ch1.zen
2.556002e+01	6.404996e+01	20150130_STAG2gfpcf2_Prometa\MitoSys2\Calibration\mEGFPC1H2B_Noc\mEGFP_H2B-mCherry_0_R1_P10_K1_Ch2-Ch1.zen
2.562002e+01	6.299996e+01	20150130_STAG2gfpcf2_Prometa\MitoSys2\Calibration\mEGFPC1H2B_Noc\mEGFP_H2B-mCherry_0_R1_P10_K1_Ch2-Ch1.zen
2.568002e+01	6.429996e+01	20150130_STAG2gfpcf2_Prometa\MitoSys2\Calibration\mEGFPC1H2B_Noc\mEGFP_H2B-mCherry_0_R1_P10_K1_Ch2-Ch1.zen
2.574002e+01	6.174996e+01	20150130_STAG2gfpcf2_Prometa\MitoSys2\Calibration\mEGFPC1H2B_Noc\mEGFP_H2B-mCherry_0_R1_P10_K1_Ch2-Ch1.zen
2.580002e+01	5.951663e+01	20150130_STAG2gfpcf2_Prometa\MitoSys2\Calibration\mEGFPC1H2B_Noc\mEGFP_H2B-mCherry_0_R1_P10_K1_Ch2-Ch1.zen
2.586002e+01	6.418330e+01	20150130_STAG2gfpcf2_Prometa\MitoSys2\Calibration\mEGFPC1H2B_Noc\mEGFP_H2B-mCherry_0_R1_P10_K1_Ch2-Ch1.zen
2.592002e+01	6.858329e+01	20150130_STAG2gfpcf2_Prometa\MitoSys2\Calibration\mEGFPC1H2B_Noc\mEGFP_H2B-mCherry_0_R1_P10_K1_Ch2-Ch1.zen
2.598002e+01	7.081662e+01	20150130_STAG2gfpcf2_Prometa\MitoSys2\Calibration\mEGFPC1H2B_Noc\mEGFP_H2B-mCherry_0_R1_P10_K1_Ch2-Ch1.zen
2.604002e+01	6.563329e+01	20150130_STAG2gfpcf2_Prometa\MitoSys2\Calibration\mEGFPC1H2B_Noc\mEGFP_H2B-mCherry_0_R1_P10_K1_Ch2-Ch1.zen
2.610002e+01	6.458329e+01	20150130_STAG2gfpcf2_Prometa\MitoSys2\Calibration\mEGFPC1H2B_Noc\mEGFP_H2B-mCherry_0_R1_P10_K1_Ch2-Ch1.zen
2.616002e+01	7.031662e+01	20150130_STAG2gfpcf2_Prometa\MitoSys2\Calibration\mEGFPC1H2B_Noc\mEGFP_H2B-mCherry_0_R1_P10_K1_Ch2-Ch1.zen
2.622002e+01	7.033329e+01	20150130_STAG2gfpcf2_Prometa\MitoSys2\Calibration\mEGFPC1H2B_Noc\mEGFP_H2B-mCherry_0_R1_P10_K1_Ch2-Ch1.zen
2.628002e+01	6.773329e+01	20150130_STAG2gfpcf2_Prometa\MitoSys2\Calibration\mEGFPC1H2B_Noc\mEGFP_H2B-mCherry_0_R1_P10_K1_Ch2-Ch1.zen
2.634002e+01	6.308329e+01	20150130_STAG2gfpcf2_Prometa\MitoSys2\Calibration\mEGFPC1H2B_Noc\mEGFP_H2B-mCherry_0_R1_P10_K1_Ch2-Ch1.zen
2.640002e+01	6.989996e+01	20150130_STAG2gfpcf2_Prometa\MitoSys2\Calibration\mEGFPC1H2B_Noc\mEGFP_H2B-mCherry_0_R1_P10_K1_Ch2-Ch1.zen
2.646002e+01	6.638329e+01	20150130_STAG2gfpcf2_Prometa\MitoSys2\Calibration\mEGFPC1H2B_Noc\mEGFP_H2B-mCherry_0_R1_P10_K1_Ch2-Ch1.zen
2.652002e+01	6.743329e+01	20150130_STAG2gfpcf2_Prometa\MitoSys2\Calibration\mEGFPC1H2B_Noc\mEGFP_H2B-mCherry_0_R1_P10_K1_Ch2-Ch1.zen
2.658002e+01	6.013330e+01	20150130_STAG2gfpcf2_Prometa\MitoSys2\Calibration\mEGFPC1H2B_Noc\mEGFP_H2B-mCherry_0_R1_P10_K1_Ch2-Ch1.zen
2.664002e+01	6.056663e+01	20150130_STAG2gfpcf2_Prometa\MitoSys2\Calibration\mEGFPC1H2B_Noc\mEGFP_H2B-mCherry_0_R1_P10_K1_Ch2-Ch1.zen
2.670002e+01	6.484996e+01	20150130_STAG2gfpcf2_Prometa\MitoSys2\Calibration\mEGFPC1H2B_Noc\mEGFP_H2B-mCherry_0_R1_P10_K1_Ch2-Ch1.zen
2.676002e+01	6.529996e+01	20150130_STAG2gfpcf2_Prometa\MitoSys2\Calibration\mEGFPC1H2B_Noc\mEGFP_H2B-mCherry_0_R1_P10_K1_Ch2-Ch1.zen
2.682002e+01	6.051663e+01	20150130_STAG2gfpcf2_Prometa\MitoSys2\Calibration\mEGFPC1H2B_Noc\mEGFP_H2B-mCherry_0_R1_P10_K1_Ch2-Ch1.zen
2.688002e+01	6.138329e+01	20150130_STAG2gfpcf2_Prometa\MitoSys2\Calibration\mEGFPC1H2B_Noc\mEGFP_H2B-mCherry_0_R1_P10_K1_Ch2-Ch1.zen
2.694002e+01	6.329996e+01	20150130_STAG2gfpcf2_Prometa\MitoSys2\Calibration\mEGFPC1H2B_Noc\mEGFP_H2B-mCherry_0_R1_P10_K1_Ch2-Ch1.zen
2.700002e+01	6.516663e+01	20150130_STAG2gfpcf2_Prometa\MitoSys2\Calibration\mEGFPC1H2B_Noc\mEGFP_H2B-mCherry_0_R1_P10_K1_Ch2-Ch1.zen
2.706002e+01	6.554996e+01	20150130_STAG2gfpcf2_Prometa\MitoSys2\Calibration\mEGFPC1H2B_Noc\mEGFP_H2B-mCherry_0_R1_P10_K1_Ch2-Ch1.zen
2.712002e+01	6.861662e+01	20150130_STAG2gfpcf2_Prometa\MitoSys2\Calibration\mEGFPC1H2B_Noc\mEGFP_H2B-mCherry_0_R1_P10_K1_Ch2-Ch1.zen
2.718002e+01	6.058329e+01	20150130_STAG2gfpcf2_Prometa\MitoSys2\Calibration\mEGFPC1H2B_Noc\mEGFP_H2B-mCherry_0_R1_P10_K1_Ch2-Ch1.zen
2.724002e+01	5.928329e+01	20150130_STAG2gfpcf2_Prometa\MitoSys2\Calibration\mEGFPC1H2B_Noc\mEGFP_H2B-mCherry_0_R1_P10_K1_Ch2-Ch1.zen
2.730002e+01	6.728329e+01	20150130_STAG2gfpcf2_Prometa\MitoSys2\Calibration\mEGFPC1H2B_Noc\mEGFP_H2B-mCherry_0_R1_P10_K1_Ch2-Ch1.zen
2.736002e+01	6.348330e+01	20150130_STAG2gfpcf2_Prometa\MitoSys2\Calibration\mEGFPC1H2B_Noc\mEGFP_H2B-mCherry_0_R1_P10_K1_Ch2-Ch1.zen
2.742002e+01	5.646663e+01	20150130_STAG2gfpcf2_Prometa\MitoSys2\Calibration\mEGFPC1H2B_Noc\mEGFP_H2B-mCherry_0_R1_P10_K1_Ch2-Ch1.zen
2.748002e+01	6.099996e+01	20150130_STAG2gfpcf2_Prometa\MitoSys2\Calibration\mEGFPC1H2B_Noc\mEGFP_H2B-mCherry_0_R1_P10_K1_Ch2-Ch1.zen
2.754002e+01	6.341663e+01	20150130_STAG2gfpcf2_Prometa\MitoSys2\Calibration\mEGFPC1H2B_Noc\mEGFP_H2B-mCherry_0_R1_P10_K1_Ch2-Ch1.zen
2.760002e+01	6.478329e+01	20150130_STAG2gfpcf2_Prometa\MitoSys2\Calibration\mEGFPC1H2B_Noc\mEGFP_H2B-mCherry_0_R1_P10_K1_Ch2-Ch1.zen
2.766002e+01	6.294996e+01	20150130_STAG2gfpcf2_Prometa\MitoSys2\Calibration\mEGFPC1H2B_Noc\mEGFP_H2B-mCherry_0_R1_P10_K1_Ch2-Ch1.zen
2.772002e+01	6.134996e+01	20150130_STAG2gfpcf2_Prometa\MitoSys2\Calibration\mEGFPC1H2B_Noc\mEGFP_H2B-mCherry_0_R1_P10_K1_Ch2-Ch1.zen
2.778002e+01	6.403329e+01	20150130_STAG2gfpcf2_Prometa\MitoSys2\Calibration\mEGFPC1H2B_Noc\mEGFP_H2B-mCherry_0_R1_P10_K1_Ch2-Ch1.zen
2.784002e+01	6.429996e+01	20150130_STAG2gfpcf2_Prometa\MitoSys2\Calibration\mEGFPC1H2B_Noc\mEGFP_H2B-mCherry_0_R1_P10_K1_Ch2-Ch1.zen
2.790002e+01	6.764996e+01	20150130_STAG2gfpcf2_Prometa\MitoSys2\Calibration\mEGFPC1H2B_Noc\mEGFP_H2B-mCherry_0_R1_P10_K1_Ch2-Ch1.zen
2.796002e+01	6.439996e+01	20150130_STAG2gfpcf2_Prometa\MitoSys2\Calibration\mEGFPC1H2B_Noc\mEGFP_H2B-mCherry_0_R1_P10_K1_Ch2-Ch1.zen
2.802002e+01	6.638329e+01	20150130_STAG2gfpcf2_Prometa\MitoSys2\Calibration\mEGFPC1H2B_Noc\mEGFP_H2B-mCherry_0_R1_P10_K1_Ch2-Ch1.zen
2.808002e+01	6.401662e+01	20150130_STAG2gfpcf2_Prometa\MitoSys2\Calibration\mEGFPC1H2B_Noc\mEGFP_H2B-mCherry_0_R1_P10_K1_Ch2-Ch1.zen
2.814002e+01	6.306663e+01	20150130_STAG2gfpcf2_Prometa\MitoSys2\Calibration\mEGFPC1H2B_Noc\mEGFP_H2B-mCherry_0_R1_P10_K1_Ch2-Ch1.zen
2.820002e+01	6.034996e+01	20150130_STAG2gfpcf2_Prometa\MitoSys2\Calibration\mEGFPC1H2B_Noc\mEGFP_H2B-mCherry_0_R1_P10_K1_Ch2-Ch1.zen
2.826002e+01	6.366663e+01	20150130_STAG2gfpcf2_Prometa\MitoSys2\Calibration\mEGFPC1H2B_Noc\mEGFP_H2B-mCherry_0_R1_P10_K1_Ch2-Ch1.zen
2.832002e+01	6.526662e+01	20150130_STAG2gfpcf2_Prometa\MitoSys2\Calibration\mEGFPC1H2B_Noc\mEGFP_H2B-mCherry_0_R1_P10_K1_Ch2-Ch1.zen
2.838002e+01	6.549996e+01	20150130_STAG2gfpcf2_Prometa\MitoSys2\Calibration\mEGFPC1H2B_Noc\mEGFP_H2B-mCherry_0_R1_P10_K1_Ch2-Ch1.zen
2.844002e+01	6.426662e+01	20150130_STAG2gfpcf2_Prometa\MitoSys2\Calibration\mEGFPC1H2B_Noc\mEGFP_H2B-mCherry_0_R1_P10_K1_Ch2-Ch1.zen
2.850002e+01	5.596663e+01	20150130_STAG2gfpcf2_Prometa\MitoSys2\Calibration\mEGFPC1H2B_Noc\mEGFP_H2B-mCherry_0_R1_P10_K1_Ch2-Ch1.zen
2.856002e+01	6.023330e+01	20150130_STAG2gfpcf2_Prometa\MitoSys2\Calibration\mEGFPC1H2B_Noc\mEGFP_H2B-mCherry_0_R1_P10_K1_Ch2-Ch1.zen
2.862002e+01	6.496663e+01	20150130_STAG2gfpcf2_Prometa\MitoSys2\Calibration\mEGFPC1H2B_Noc\mEGFP_H2B-mCherry_0_R1_P10_K1_Ch2-Ch1.zen
2.868002e+01	6.074996e+01	20150130_STAG2gfpcf2_Prometa\MitoSys2\Calibration\mEGFPC1H2B_Noc\mEGFP_H2B-mCherry_0_R1_P10_K1_Ch2-Ch1.zen
2.874002e+01	6.196663e+01	20150130_STAG2gfpcf2_Prometa\MitoSys2\Calibration\mEGFPC1H2B_Noc\mEGFP_H2B-mCherry_0_R1_P10_K1_Ch2-Ch1.zen
2.880002e+01	5.809996e+01	20150130_STAG2gfpcf2_Prometa\MitoSys2\Calibration\mEGFPC1H2B_Noc\mEGFP_H2B-mCherry_0_R1_P10_K1_Ch2-Ch1.zen
2.886002e+01	6.343329e+01	20150130_STAG2gfpcf2_Prometa\MitoSys2\Calibration\mEGFPC1H2B_Noc\mEGFP_H2B-mCherry_0_R1_P10_K1_Ch2-Ch1.zen
2.892002e+01	6.346663e+01	20150130_STAG2gfpcf2_Prometa\MitoSys2\Calibration\mEGFPC1H2B_Noc\mEGFP_H2B-mCherry_0_R1_P10_K1_Ch2-Ch1.zen
2.898002e+01	6.688329e+01	20150130_STAG2gfpcf2_Prometa\MitoSys2\Calibration\mEGFPC1H2B_Noc\mEGFP_H2B-mCherry_0_R1_P10_K1_Ch2-Ch1.zen
2.904002e+01	6.739996e+01	20150130_STAG2gfpcf2_Prometa\MitoSys2\Calibration\mEGFPC1H2B_Noc\mEGFP_H2B-mCherry_0_R1_P10_K1_Ch2-Ch1.zen
2.910002e+01	6.571663e+01	20150130_STAG2gfpcf2_Prometa\MitoSys2\Calibration\mEGFPC1H2B_Noc\mEGFP_H2B-mCherry_0_R1_P10_K1_Ch2-Ch1.zen
2.916002e+01	6.624996e+01	20150130_STAG2gfpcf2_Prometa\MitoSys2\Calibration\mEGFPC1H2B_Noc\mEGFP_H2B-mCherry_0_R1_P10_K1_Ch2-Ch1.zen
2.922002e+01	7.288329e+01	20150130_STAG2gfpcf2_Prometa\MitoSys2\Calibration\mEGFPC1H2B_Noc\mEGFP_H2B-mCherry_0_R1_P10_K1_Ch2-Ch1.zen
2.928002e+01	6.923329e+01	20150130_STAG2gfpcf2_Prometa\MitoSys2\Calibration\mEGFPC1H2B_Noc\mEGFP_H2B-mCherry_0_R1_P10_K1_Ch2-Ch1.zen
2.934002e+01	5.974996e+01	20150130_STAG2gfpcf2_Prometa\MitoSys2\Calibration\mEGFPC1H2B_Noc\mEGFP_H2B-mCherry_0_R1_P10_K1_Ch2-Ch1.zen
2.940002e+01	6.179996e+01	20150130_STAG2gfpcf2_Prometa\MitoSys2\Calibration\mEGFPC1H2B_Noc\mEGFP_H2B-mCherry_0_R1_P10_K1_Ch2-Ch1.zen
2.946002e+01	5.931663e+01	20150130_STAG2gfpcf2_Prometa\MitoSys2\Calibration\mEGFPC1H2B_Noc\mEGFP_H2B-mCherry_0_R1_P10_K1_Ch2-Ch1.zen
2.952002e+01	6.428329e+01	20150130_STAG2gfpcf2_Prometa\MitoSys2\Calibration\mEGFPC1H2B_Noc\mEGFP_H2B-mCherry_0_R1_P10_K1_Ch2-Ch1.zen
2.958002e+01	6.776662e+01	20150130_STAG2gfpcf2_Prometa\MitoSys2\Calibration\mEGFPC1H2B_Noc\mEGFP_H2B-mCherry_0_R1_P10_K1_Ch2-Ch1.zen
2.964002e+01	5.703330e+01	20150130_STAG2gfpcf2_Prometa\MitoSys2\Calibration\mEGFPC1H2B_Noc\mEGFP_H2B-mCherry_0_R1_P10_K1_Ch2-Ch1.zen
2.970002e+01	6.453329e+01	20150130_STAG2gfpcf2_Prometa\MitoSys2\Calibration\mEGFPC1H2B_Noc\mEGFP_H2B-mCherry_0_R1_P10_K1_Ch2-Ch1.zen
2.976002e+01	6.116663e+01	20150130_STAG2gfpcf2_Prometa\MitoSys2\Calibration\mEGFPC1H2B_Noc\mEGFP_H2B-mCherry_0_R1_P10_K1_Ch2-Ch1.zen
2.982002e+01	6.116663e+01	20150130_STAG2gfpcf2_Prometa\MitoSys2\Calibration\mEGFPC1H2B_Noc\mEGFP_H2B-mCherry_0_R1_P10_K1_Ch2-Ch1.zen
2.988002e+01	5.933330e+01	20150130_STAG2gfpcf2_Prometa\MitoSys2\Calibration\mEGFPC1H2B_Noc\mEGFP_H2B-mCherry_0_R1_P10_K1_Ch2-Ch1.zen
2.994002e+01	6.188329e+01	20150130_STAG2gfpcf2_Prometa\MitoSys2\Calibration\mEGFPC1H2B_Noc\mEGFP_H2B-mCherry_0_R1_P10_K1_Ch2-Ch1.zen
0	1.136000e+02	20150130_STAG2gfpcf2_Prometa\MitoSys2\Calibration\mEGFPC1H2B_Noc\mEGFP_H2B-mCherry_0_R1_P1_K1_Ch2-Ch1.zen
6.000000e-02	1.120000e+02	20150130_STAG2gfpcf2_Prometa\MitoSys2\Calibration\mEGFPC1H2B_Noc\mEGFP_H2B-mCherry_0_R1_P1_K1_Ch2-Ch1.zen
1.200000e-01	1.116334e+02	20150130_STAG2gfpcf2_Prometa\MitoSys2\Calibration\mEGFPC1H2B_Noc\mEGFP_H2B-mCherry_0_R1_P1_K1_Ch2-Ch1.zen
1.800000e-01	1.088000e+02	20150130_STAG2gfpcf2_Prometa\MitoSys2\Calibration\mEGFPC1H2B_Noc\mEGFP_H2B-mCherry_0_R1_P1_K1_Ch2-Ch1.zen
2.400000e-01	1.140834e+02	20150130_STAG2gfpcf2_Prometa\MitoSys2\Calibration\mEGFPC1H2B_Noc\mEGFP_H2B-mCherry_0_R1_P1_K1_Ch2-Ch1.zen
3.000000e-01	1.107834e+02	20150130_STAG2gfpcf2_Prometa\MitoSys2\Calibration\mEGFPC1H2B_Noc\mEGFP_H2B-mCherry_0_R1_P1_K1_Ch2-Ch1.zen
3.600000e-01	1.077167e+02	20150130_STAG2gfpcf2_Prometa\MitoSys2\Calibration\mEGFPC1H2B_Noc\mEGFP_H2B-mCherry_0_R1_P1_K1_Ch2-Ch1.zen
4.200000e-01	1.114667e+02	20150130_STAG2gfpcf2_Prometa\MitoSys2\Calibration\mEGFPC1H2B_Noc\mEGFP_H2B-mCherry_0_R1_P1_K1_Ch2-Ch1.zen
4.800000e-01	1.108500e+02	20150130_STAG2gfpcf2_Prometa\MitoSys2\Calibration\mEGFPC1H2B_Noc\mEGFP_H2B-mCherry_0_R1_P1_K1_Ch2-Ch1.zen
5.400000e-01	1.126834e+02	20150130_STAG2gfpcf2_Prometa\MitoSys2\Calibration\mEGFPC1H2B_Noc\mEGFP_H2B-mCherry_0_R1_P1_K1_Ch2-Ch1.zen
6.000000e-01	1.174167e+02	20150130_STAG2gfpcf2_Prometa\MitoSys2\Calibration\mEGFPC1H2B_Noc\mEGFP_H2B-mCherry_0_R1_P1_K1_Ch2-Ch1.zen
6.600000e-01	1.062500e+02	20150130_STAG2gfpcf2_Prometa\MitoSys2\Calibration\mEGFPC1H2B_Noc\mEGFP_H2B-mCherry_0_R1_P1_K1_Ch2-Ch1.zen
7.200000e-01	1.052667e+02	20150130_STAG2gfpcf2_Prometa\MitoSys2\Calibration\mEGFPC1H2B_Noc\mEGFP_H2B-mCherry_0_R1_P1_K1_Ch2-Ch1.zen
7.800000e-01	1.041167e+02	20150130_STAG2gfpcf2_Prometa\MitoSys2\Calibration\mEGFPC1H2B_Noc\mEGFP_H2B-mCherry_0_R1_P1_K1_Ch2-Ch1.zen
8.400000e-01	1.126667e+02	20150130_STAG2gfpcf2_Prometa\MitoSys2\Calibration\mEGFPC1H2B_Noc\mEGFP_H2B-mCherry_0_R1_P1_K1_Ch2-Ch1.zen
9.000000e-01	1.071000e+02	20150130_STAG2gfpcf2_Prometa\MitoSys2\Calibration\mEGFPC1H2B_Noc\mEGFP_H2B-mCherry_0_R1_P1_K1_Ch2-Ch1.zen
9.600000e-01	1.115167e+02	20150130_STAG2gfpcf2_Prometa\MitoSys2\Calibration\mEGFPC1H2B_Noc\mEGFP_H2B-mCherry_0_R1_P1_K1_Ch2-Ch1.zen
1.020000e+00	1.078500e+02	20150130_STAG2gfpcf2_Prometa\MitoSys2\Calibration\mEGFPC1H2B_Noc\mEGFP_H2B-mCherry_0_R1_P1_K1_Ch2-Ch1.zen
1.080000e+00	1.058500e+02	20150130_STAG2gfpcf2_Prometa\MitoSys2\Calibration\mEGFPC1H2B_Noc\mEGFP_H2B-mCherry_0_R1_P1_K1_Ch2-Ch1.zen
1.140000e+00	1.042667e+02	20150130_STAG2gfpcf2_Prometa\MitoSys2\Calibration\mEGFPC1H2B_Noc\mEGFP_H2B-mCherry_0_R1_P1_K1_Ch2-Ch1.zen
1.200000e+00	1.093500e+02	20150130_STAG2gfpcf2_Prometa\MitoSys2\Calibration\mEGFPC1H2B_Noc\mEGFP_H2B-mCherry_0_R1_P1_K1_Ch2-Ch1.zen
1.260000e+00	1.080334e+02	20150130_STAG2gfpcf2_Prometa\MitoSys2\Calibration\mEGFPC1H2B_Noc\mEGFP_H2B-mCherry_0_R1_P1_K1_Ch2-Ch1.zen
1.320000e+00	1.139000e+02	20150130_STAG2gfpcf2_Prometa\MitoSys2\Calibration\mEGFPC1H2B_Noc\mEGFP_H2B-mCherry_0_R1_P1_K1_Ch2-Ch1.zen
1.380000e+00	1.113167e+02	20150130_STAG2gfpcf2_Prometa\MitoSys2\Calibration\mEGFPC1H2B_Noc\mEGFP_H2B-mCherry_0_R1_P1_K1_Ch2-Ch1.zen
1.440000e+00	1.034667e+02	20150130_STAG2gfpcf2_Prometa\MitoSys2\Calibration\mEGFPC1H2B_Noc\mEGFP_H2B-mCherry_0_R1_P1_K1_Ch2-Ch1.zen
1.500000e+00	1.051500e+02	20150130_STAG2gfpcf2_Prometa\MitoSys2\Calibration\mEGFPC1H2B_Noc\mEGFP_H2B-mCherry_0_R1_P1_K1_Ch2-Ch1.zen
1.560000e+00	1.111667e+02	20150130_STAG2gfpcf2_Prometa\MitoSys2\Calibration\mEGFPC1H2B_Noc\mEGFP_H2B-mCherry_0_R1_P1_K1_Ch2-Ch1.zen
1.620000e+00	1.027834e+02	20150130_STAG2gfpcf2_Prometa\MitoSys2\Calibration\mEGFPC1H2B_Noc\mEGFP_H2B-mCherry_0_R1_P1_K1_Ch2-Ch1.zen
1.680000e+00	1.183667e+02	20150130_STAG2gfpcf2_Prometa\MitoSys2\Calibration\mEGFPC1H2B_Noc\mEGFP_H2B-mCherry_0_R1_P1_K1_Ch2-Ch1.zen
1.740000e+00	1.098500e+02	20150130_STAG2gfpcf2_Prometa\MitoSys2\Calibration\mEGFPC1H2B_Noc\mEGFP_H2B-mCherry_0_R1_P1_K1_Ch2-Ch1.zen
1.800000e+00	1.112334e+02	20150130_STAG2gfpcf2_Prometa\MitoSys2\Calibration\mEGFPC1H2B_Noc\mEGFP_H2B-mCherry_0_R1_P1_K1_Ch2-Ch1.zen
1.860000e+00	1.095000e+02	20150130_STAG2gfpcf2_Prometa\MitoSys2\Calibration\mEGFPC1H2B_Noc\mEGFP_H2B-mCherry_0_R1_P1_K1_Ch2-Ch1.zen
1.920000e+00	1.108834e+02	20150130_STAG2gfpcf2_Prometa\MitoSys2\Calibration\mEGFPC1H2B_Noc\mEGFP_H2B-mCherry_0_R1_P1_K1_Ch2-Ch1.zen
1.980000e+00	1.070000e+02	20150130_STAG2gfpcf2_Prometa\MitoSys2\Calibration\mEGFPC1H2B_Noc\mEGFP_H2B-mCherry_0_R1_P1_K1_Ch2-Ch1.zen
2.040000e+00	1.073834e+02	20150130_STAG2gfpcf2_Prometa\MitoSys2\Calibration\mEGFPC1H2B_Noc\mEGFP_H2B-mCherry_0_R1_P1_K1_Ch2-Ch1.zen
2.100000e+00	1.075500e+02	20150130_STAG2gfpcf2_Prometa\MitoSys2\Calibration\mEGFPC1H2B_Noc\mEGFP_H2B-mCherry_0_R1_P1_K1_Ch2-Ch1.zen
2.160000e+00	1.085334e+02	20150130_STAG2gfpcf2_Prometa\MitoSys2\Calibration\mEGFPC1H2B_Noc\mEGFP_H2B-mCherry_0_R1_P1_K1_Ch2-Ch1.zen
2.220000e+00	1.067334e+02	20150130_STAG2gfpcf2_Prometa\MitoSys2\Calibration\mEGFPC1H2B_Noc\mEGFP_H2B-mCherry_0_R1_P1_K1_Ch2-Ch1.zen
2.280000e+00	1.097834e+02	20150130_STAG2gfpcf2_Prometa\MitoSys2\Calibration\mEGFPC1H2B_Noc\mEGFP_H2B-mCherry_0_R1_P1_K1_Ch2-Ch1.zen
2.340000e+00	1.089334e+02	20150130_STAG2gfpcf2_Prometa\MitoSys2\Calibration\mEGFPC1H2B_Noc\mEGFP_H2B-mCherry_0_R1_P1_K1_Ch2-Ch1.zen
2.400000e+00	1.062334e+02	20150130_STAG2gfpcf2_Prometa\MitoSys2\Calibration\mEGFPC1H2B_Noc\mEGFP_H2B-mCherry_0_R1_P1_K1_Ch2-Ch1.zen
2.460000e+00	1.015167e+02	20150130_STAG2gfpcf2_Prometa\MitoSys2\Calibration\mEGFPC1H2B_Noc\mEGFP_H2B-mCherry_0_R1_P1_K1_Ch2-Ch1.zen
2.520000e+00	1.095667e+02	20150130_STAG2gfpcf2_Prometa\MitoSys2\Calibration\mEGFPC1H2B_Noc\mEGFP_H2B-mCherry_0_R1_P1_K1_Ch2-Ch1.zen
2.580000e+00	1.054667e+02	20150130_STAG2gfpcf2_Prometa\MitoSys2\Calibration\mEGFPC1H2B_Noc\mEGFP_H2B-mCherry_0_R1_P1_K1_Ch2-Ch1.zen
2.640000e+00	1.091000e+02	20150130_STAG2gfpcf2_Prometa\MitoSys2\Calibration\mEGFPC1H2B_Noc\mEGFP_H2B-mCherry_0_R1_P1_K1_Ch2-Ch1.zen
2.700000e+00	9.845003e+01	20150130_STAG2gfpcf2_Prometa\MitoSys2\Calibration\mEGFPC1H2B_Noc\mEGFP_H2B-mCherry_0_R1_P1_K1_Ch2-Ch1.zen
2.760000e+00	1.021334e+02	20150130_STAG2gfpcf2_Prometa\MitoSys2\Calibration\mEGFPC1H2B_Noc\mEGFP_H2B-mCherry_0_R1_P1_K1_Ch2-Ch1.zen
2.820000e+00	1.129834e+02	20150130_STAG2gfpcf2_Prometa\MitoSys2\Calibration\mEGFPC1H2B_Noc\mEGFP_H2B-mCherry_0_R1_P1_K1_Ch2-Ch1.zen
2.880000e+00	1.107167e+02	20150130_STAG2gfpcf2_Prometa\MitoSys2\Calibration\mEGFPC1H2B_Noc\mEGFP_H2B-mCherry_0_R1_P1_K1_Ch2-Ch1.zen
2.940000e+00	1.016167e+02	20150130_STAG2gfpcf2_Prometa\MitoSys2\Calibration\mEGFPC1H2B_Noc\mEGFP_H2B-mCherry_0_R1_P1_K1_Ch2-Ch1.zen
3	1.093167e+02	20150130_STAG2gfpcf2_Prometa\MitoSys2\Calibration\mEGFPC1H2B_Noc\mEGFP_H2B-mCherry_0_R1_P1_K1_Ch2-Ch1.zen
3.060000e+00	1.105667e+02	20150130_STAG2gfpcf2_Prometa\MitoSys2\Calibration\mEGFPC1H2B_Noc\mEGFP_H2B-mCherry_0_R1_P1_K1_Ch2-Ch1.zen
3.120000e+00	1.157334e+02	20150130_STAG2gfpcf2_Prometa\MitoSys2\Calibration\mEGFPC1H2B_Noc\mEGFP_H2B-mCherry_0_R1_P1_K1_Ch2-Ch1.zen
3.180000e+00	1.046667e+02	20150130_STAG2gfpcf2_Prometa\MitoSys2\Calibration\mEGFPC1H2B_Noc\mEGFP_H2B-mCherry_0_R1_P1_K1_Ch2-Ch1.zen
3.240000e+00	1.012167e+02	20150130_STAG2gfpcf2_Prometa\MitoSys2\Calibration\mEGFPC1H2B_Noc\mEGFP_H2B-mCherry_0_R1_P1_K1_Ch2-Ch1.zen
3.300000e+00	1.072500e+02	20150130_STAG2gfpcf2_Prometa\MitoSys2\Calibration\mEGFPC1H2B_Noc\mEGFP_H2B-mCherry_0_R1_P1_K1_Ch2-Ch1.zen
3.360000e+00	1.067334e+02	20150130_STAG2gfpcf2_Prometa\MitoSys2\Calibration\mEGFPC1H2B_Noc\mEGFP_H2B-mCherry_0_R1_P1_K1_Ch2-Ch1.zen
3.420000e+00	1.010834e+02	20150130_STAG2gfpcf2_Prometa\MitoSys2\Calibration\mEGFPC1H2B_Noc\mEGFP_H2B-mCherry_0_R1_P1_K1_Ch2-Ch1.zen
3.480000e+00	1.073334e+02	20150130_STAG2gfpcf2_Prometa\MitoSys2\Calibration\mEGFPC1H2B_Noc\mEGFP_H2B-mCherry_0_R1_P1_K1_Ch2-Ch1.zen
3.540000e+00	1.066834e+02	20150130_STAG2gfpcf2_Prometa\MitoSys2\Calibration\mEGFPC1H2B_Noc\mEGFP_H2B-mCherry_0_R1_P1_K1_Ch2-Ch1.zen
3.600000e+00	1.121500e+02	20150130_STAG2gfpcf2_Prometa\MitoSys2\Calibration\mEGFPC1H2B_Noc\mEGFP_H2B-mCherry_0_R1_P1_K1_Ch2-Ch1.zen
3.660000e+00	1.020667e+02	20150130_STAG2gfpcf2_Prometa\MitoSys2\Calibration\mEGFPC1H2B_Noc\mEGFP_H2B-mCherry_0_R1_P1_K1_Ch2-Ch1.zen
3.720000e+00	1.061834e+02	20150130_STAG2gfpcf2_Prometa\MitoSys2\Calibration\mEGFPC1H2B_Noc\mEGFP_H2B-mCherry_0_R1_P1_K1_Ch2-Ch1.zen
3.780000e+00	1.077667e+02	20150130_STAG2gfpcf2_Prometa\MitoSys2\Calibration\mEGFPC1H2B_Noc\mEGFP_H2B-mCherry_0_R1_P1_K1_Ch2-Ch1.zen
3.840000e+00	1.035834e+02	20150130_STAG2gfpcf2_Prometa\MitoSys2\Calibration\mEGFPC1H2B_Noc\mEGFP_H2B-mCherry_0_R1_P1_K1_Ch2-Ch1.zen
3.900000e+00	1.111167e+02	20150130_STAG2gfpcf2_Prometa\MitoSys2\Calibration\mEGFPC1H2B_Noc\mEGFP_H2B-mCherry_0_R1_P1_K1_Ch2-Ch1.zen
3.960000e+00	1.074834e+02	20150130_STAG2gfpcf2_Prometa\MitoSys2\Calibration\mEGFPC1H2B_Noc\mEGFP_H2B-mCherry_0_R1_P1_K1_Ch2-Ch1.zen
4.020000e+00	1.100167e+02	20150130_STAG2gfpcf2_Prometa\MitoSys2\Calibration\mEGFPC1H2B_Noc\mEGFP_H2B-mCherry_0_R1_P1_K1_Ch2-Ch1.zen
4.080000e+00	1.047167e+02	20150130_STAG2gfpcf2_Prometa\MitoSys2\Calibration\mEGFPC1H2B_Noc\mEGFP_H2B-mCherry_0_R1_P1_K1_Ch2-Ch1.zen
4.140000e+00	1.066334e+02	20150130_STAG2gfpcf2_Prometa\MitoSys2\Calibration\mEGFPC1H2B_Noc\mEGFP_H2B-mCherry_0_R1_P1_K1_Ch2-Ch1.zen
4.200000e+00	1.142667e+02	20150130_STAG2gfpcf2_Prometa\MitoSys2\Calibration\mEGFPC1H2B_Noc\mEGFP_H2B-mCherry_0_R1_P1_K1_Ch2-Ch1.zen
4.260000e+00	1.106334e+02	20150130_STAG2gfpcf2_Prometa\MitoSys2\Calibration\mEGFPC1H2B_Noc\mEGFP_H2B-mCherry_0_R1_P1_K1_Ch2-Ch1.zen
4.320000e+00	1.070834e+02	20150130_STAG2gfpcf2_Prometa\MitoSys2\Calibration\mEGFPC1H2B_Noc\mEGFP_H2B-mCherry_0_R1_P1_K1_Ch2-Ch1.zen
4.380000e+00	1.027834e+02	20150130_STAG2gfpcf2_Prometa\MitoSys2\Calibration\mEGFPC1H2B_Noc\mEGFP_H2B-mCherry_0_R1_P1_K1_Ch2-Ch1.zen
4.440000e+00	1.104167e+02	20150130_STAG2gfpcf2_Prometa\MitoSys2\Calibration\mEGFPC1H2B_Noc\mEGFP_H2B-mCherry_0_R1_P1_K1_Ch2-Ch1.zen
4.500000e+00	1.036334e+02	20150130_STAG2gfpcf2_Prometa\MitoSys2\Calibration\mEGFPC1H2B_Noc\mEGFP_H2B-mCherry_0_R1_P1_K1_Ch2-Ch1.zen
4.560000e+00	1.045334e+02	20150130_STAG2gfpcf2_Prometa\MitoSys2\Calibration\mEGFPC1H2B_Noc\mEGFP_H2B-mCherry_0_R1_P1_K1_Ch2-Ch1.zen
4.620000e+00	1.063834e+02	20150130_STAG2gfpcf2_Prometa\MitoSys2\Calibration\mEGFPC1H2B_Noc\mEGFP_H2B-mCherry_0_R1_P1_K1_Ch2-Ch1.zen
4.680000e+00	1.057334e+02	20150130_STAG2gfpcf2_Prometa\MitoSys2\Calibration\mEGFPC1H2B_Noc\mEGFP_H2B-mCherry_0_R1_P1_K1_Ch2-Ch1.zen
4.740000e+00	1.018000e+02	20150130_STAG2gfpcf2_Prometa\MitoSys2\Calibration\mEGFPC1H2B_Noc\mEGFP_H2B-mCherry_0_R1_P1_K1_Ch2-Ch1.zen
4.800000e+00	1.072334e+02	20150130_STAG2gfpcf2_Prometa\MitoSys2\Calibration\mEGFPC1H2B_Noc\mEGFP_H2B-mCherry_0_R1_P1_K1_Ch2-Ch1.zen
4.860000e+00	1.091667e+02	20150130_STAG2gfpcf2_Prometa\MitoSys2\Calibration\mEGFPC1H2B_Noc\mEGFP_H2B-mCherry_0_R1_P1_K1_Ch2-Ch1.zen
4.920000e+00	1.082167e+02	20150130_STAG2gfpcf2_Prometa\MitoSys2\Calibration\mEGFPC1H2B_Noc\mEGFP_H2B-mCherry_0_R1_P1_K1_Ch2-Ch1.zen
4.980000e+00	1.032334e+02	20150130_STAG2gfpcf2_Prometa\MitoSys2\Calibration\mEGFPC1H2B_Noc\mEGFP_H2B-mCherry_0_R1_P1_K1_Ch2-Ch1.zen
5.040000e+00	1.020667e+02	20150130_STAG2gfpcf2_Prometa\MitoSys2\Calibration\mEGFPC1H2B_Noc\mEGFP_H2B-mCherry_0_R1_P1_K1_Ch2-Ch1.zen
5.100000e+00	1.073667e+02	20150130_STAG2gfpcf2_Prometa\MitoSys2\Calibration\mEGFPC1H2B_Noc\mEGFP_H2B-mCherry_0_R1_P1_K1_Ch2-Ch1.zen
5.160000e+00	1.061167e+02	20150130_STAG2gfpcf2_Prometa\MitoSys2\Calibration\mEGFPC1H2B_Noc\mEGFP_H2B-mCherry_0_R1_P1_K1_Ch2-Ch1.zen
5.220000e+00	1.116000e+02	20150130_STAG2gfpcf2_Prometa\MitoSys2\Calibration\mEGFPC1H2B_Noc\mEGFP_H2B-mCherry_0_R1_P1_K1_Ch2-Ch1.zen
5.280000e+00	1.045500e+02	20150130_STAG2gfpcf2_Prometa\MitoSys2\Calibration\mEGFPC1H2B_Noc\mEGFP_H2B-mCherry_0_R1_P1_K1_Ch2-Ch1.zen
5.340000e+00	1.030000e+02	20150130_STAG2gfpcf2_Prometa\MitoSys2\Calibration\mEGFPC1H2B_Noc\mEGFP_H2B-mCherry_0_R1_P1_K1_Ch2-Ch1.zen
5.400000e+00	1.030500e+02	20150130_STAG2gfpcf2_Prometa\MitoSys2\Calibration\mEGFPC1H2B_Noc\mEGFP_H2B-mCherry_0_R1_P1_K1_Ch2-Ch1.zen
5.460000e+00	1.108000e+02	20150130_STAG2gfpcf2_Prometa\MitoSys2\Calibration\mEGFPC1H2B_Noc\mEGFP_H2B-mCherry_0_R1_P1_K1_Ch2-Ch1.zen
5.520000e+00	1.090834e+02	20150130_STAG2gfpcf2_Prometa\MitoSys2\Calibration\mEGFPC1H2B_Noc\mEGFP_H2B-mCherry_0_R1_P1_K1_Ch2-Ch1.zen
5.580000e+00	9.958337e+01	20150130_STAG2gfpcf2_Prometa\MitoSys2\Calibration\mEGFPC1H2B_Noc\mEGFP_H2B-mCherry_0_R1_P1_K1_Ch2-Ch1.zen
5.640000e+00	1.047834e+02	20150130_STAG2gfpcf2_Prometa\MitoSys2\Calibration\mEGFPC1H2B_Noc\mEGFP_H2B-mCherry_0_R1_P1_K1_Ch2-Ch1.zen
5.700000e+00	1.035000e+02	20150130_STAG2gfpcf2_Prometa\MitoSys2\Calibration\mEGFPC1H2B_Noc\mEGFP_H2B-mCherry_0_R1_P1_K1_Ch2-Ch1.zen
5.760000e+00	1.056834e+02	20150130_STAG2gfpcf2_Prometa\MitoSys2\Calibration\mEGFPC1H2B_Noc\mEGFP_H2B-mCherry_0_R1_P1_K1_Ch2-Ch1.zen
5.820000e+00	1.050834e+02	20150130_STAG2gfpcf2_Prometa\MitoSys2\Calibration\mEGFPC1H2B_Noc\mEGFP_H2B-mCherry_0_R1_P1_K1_Ch2-Ch1.zen
5.880000e+00	1.057334e+02	20150130_STAG2gfpcf2_Prometa\MitoSys2\Calibration\mEGFPC1H2B_Noc\mEGFP_H2B-mCherry_0_R1_P1_K1_Ch2-Ch1.zen
5.940000e+00	1.130000e+02	20150130_STAG2gfpcf2_Prometa\MitoSys2\Calibration\mEGFPC1H2B_Noc\mEGFP_H2B-mCherry_0_R1_P1_K1_Ch2-Ch1.zen
6	1.118000e+02	20150130_STAG2gfpcf2_Prometa\MitoSys2\Calibration\mEGFPC1H2B_Noc\mEGFP_H2B-mCherry_0_R1_P1_K1_Ch2-Ch1.zen
6.060000e+00	1.071834e+02	20150130_STAG2gfpcf2_Prometa\MitoSys2\Calibration\mEGFPC1H2B_Noc\mEGFP_H2B-mCherry_0_R1_P1_K1_Ch2-Ch1.zen
6.120000e+00	1.068834e+02	20150130_STAG2gfpcf2_Prometa\MitoSys2\Calibration\mEGFPC1H2B_Noc\mEGFP_H2B-mCherry_0_R1_P1_K1_Ch2-Ch1.zen
6.180000e+00	1.125334e+02	20150130_STAG2gfpcf2_Prometa\MitoSys2\Calibration\mEGFPC1H2B_Noc\mEGFP_H2B-mCherry_0_R1_P1_K1_Ch2-Ch1.zen
6.240000e+00	1.077500e+02	20150130_STAG2gfpcf2_Prometa\MitoSys2\Calibration\mEGFPC1H2B_Noc\mEGFP_H2B-mCherry_0_R1_P1_K1_Ch2-Ch1.zen
6.300000e+00	1.016334e+02	20150130_STAG2gfpcf2_Prometa\MitoSys2\Calibration\mEGFPC1H2B_Noc\mEGFP_H2B-mCherry_0_R1_P1_K1_Ch2-Ch1.zen
6.360000e+00	1.023000e+02	20150130_STAG2gfpcf2_Prometa\MitoSys2\Calibration\mEGFPC1H2B_Noc\mEGFP_H2B-mCherry_0_R1_P1_K1_Ch2-Ch1.zen
6.420000e+00	1.087667e+02	20150130_STAG2gfpcf2_Prometa\MitoSys2\Calibration\mEGFPC1H2B_Noc\mEGFP_H2B-mCherry_0_R1_P1_K1_Ch2-Ch1.zen
6.480000e+00	1.123500e+02	20150130_STAG2gfpcf2_Prometa\MitoSys2\Calibration\mEGFPC1H2B_Noc\mEGFP_H2B-mCherry_0_R1_P1_K1_Ch2-Ch1.zen
6.540000e+00	1.078834e+02	20150130_STAG2gfpcf2_Prometa\MitoSys2\Calibration\mEGFPC1H2B_Noc\mEGFP_H2B-mCherry_0_R1_P1_K1_Ch2-Ch1.zen
6.600000e+00	1.149500e+02	20150130_STAG2gfpcf2_Prometa\MitoSys2\Calibration\mEGFPC1H2B_Noc\mEGFP_H2B-mCherry_0_R1_P1_K1_Ch2-Ch1.zen
6.660000e+00	1.087334e+02	20150130_STAG2gfpcf2_Prometa\MitoSys2\Calibration\mEGFPC1H2B_Noc\mEGFP_H2B-mCherry_0_R1_P1_K1_Ch2-Ch1.zen
6.720000e+00	1.115000e+02	20150130_STAG2gfpcf2_Prometa\MitoSys2\Calibration\mEGFPC1H2B_Noc\mEGFP_H2B-mCherry_0_R1_P1_K1_Ch2-Ch1.zen
6.780000e+00	1.109000e+02	20150130_STAG2gfpcf2_Prometa\MitoSys2\Calibration\mEGFPC1H2B_Noc\mEGFP_H2B-mCherry_0_R1_P1_K1_Ch2-Ch1.zen
6.840000e+00	1.133667e+02	20150130_STAG2gfpcf2_Prometa\MitoSys2\Calibration\mEGFPC1H2B_Noc\mEGFP_H2B-mCherry_0_R1_P1_K1_Ch2-Ch1.zen
6.900000e+00	1.135000e+02	20150130_STAG2gfpcf2_Prometa\MitoSys2\Calibration\mEGFPC1H2B_Noc\mEGFP_H2B-mCherry_0_R1_P1_K1_Ch2-Ch1.zen
6.960000e+00	1.075500e+02	20150130_STAG2gfpcf2_Prometa\MitoSys2\Calibration\mEGFPC1H2B_Noc\mEGFP_H2B-mCherry_0_R1_P1_K1_Ch2-Ch1.zen
7.020000e+00	1.054500e+02	20150130_STAG2gfpcf2_Prometa\MitoSys2\Calibration\mEGFPC1H2B_Noc\mEGFP_H2B-mCherry_0_R1_P1_K1_Ch2-Ch1.zen
7.080000e+00	1.056500e+02	20150130_STAG2gfpcf2_Prometa\MitoSys2\Calibration\mEGFPC1H2B_Noc\mEGFP_H2B-mCherry_0_R1_P1_K1_Ch2-Ch1.zen
7.140000e+00	1.100167e+02	20150130_STAG2gfpcf2_Prometa\MitoSys2\Calibration\mEGFPC1H2B_Noc\mEGFP_H2B-mCherry_0_R1_P1_K1_Ch2-Ch1.zen
7.200000e+00	1.123334e+02	20150130_STAG2gfpcf2_Prometa\MitoSys2\Calibration\mEGFPC1H2B_Noc\mEGFP_H2B-mCherry_0_R1_P1_K1_Ch2-Ch1.zen
7.260000e+00	1.106334e+02	20150130_STAG2gfpcf2_Prometa\MitoSys2\Calibration\mEGFPC1H2B_Noc\mEGFP_H2B-mCherry_0_R1_P1_K1_Ch2-Ch1.zen
7.320000e+00	1.069500e+02	20150130_STAG2gfpcf2_Prometa\MitoSys2\Calibration\mEGFPC1H2B_Noc\mEGFP_H2B-mCherry_0_R1_P1_K1_Ch2-Ch1.zen
7.380000e+00	1.122000e+02	20150130_STAG2gfpcf2_Prometa\MitoSys2\Calibration\mEGFPC1H2B_Noc\mEGFP_H2B-mCherry_0_R1_P1_K1_Ch2-Ch1.zen
7.440000e+00	1.018000e+02	20150130_STAG2gfpcf2_Prometa\MitoSys2\Calibration\mEGFPC1H2B_Noc\mEGFP_H2B-mCherry_0_R1_P1_K1_Ch2-Ch1.zen
7.500000e+00	1.089334e+02	20150130_STAG2gfpcf2_Prometa\MitoSys2\Calibration\mEGFPC1H2B_Noc\mEGFP_H2B-mCherry_0_R1_P1_K1_Ch2-Ch1.zen
7.560000e+00	1.064334e+02	20150130_STAG2gfpcf2_Prometa\MitoSys2\Calibration\mEGFPC1H2B_Noc\mEGFP_H2B-mCherry_0_R1_P1_K1_Ch2-Ch1.zen
7.620000e+00	1.065667e+02	20150130_STAG2gfpcf2_Prometa\MitoSys2\Calibration\mEGFPC1H2B_Noc\mEGFP_H2B-mCherry_0_R1_P1_K1_Ch2-Ch1.zen
7.680000e+00	1.062167e+02	20150130_STAG2gfpcf2_Prometa\MitoSys2\Calibration\mEGFPC1H2B_Noc\mEGFP_H2B-mCherry_0_R1_P1_K1_Ch2-Ch1.zen
7.740000e+00	1.090500e+02	20150130_STAG2gfpcf2_Prometa\MitoSys2\Calibration\mEGFPC1H2B_Noc\mEGFP_H2B-mCherry_0_R1_P1_K1_Ch2-Ch1.zen
7.800000e+00	1.090667e+02	20150130_STAG2gfpcf2_Prometa\MitoSys2\Calibration\mEGFPC1H2B_Noc\mEGFP_H2B-mCherry_0_R1_P1_K1_Ch2-Ch1.zen
7.860000e+00	1.073000e+02	20150130_STAG2gfpcf2_Prometa\MitoSys2\Calibration\mEGFPC1H2B_Noc\mEGFP_H2B-mCherry_0_R1_P1_K1_Ch2-Ch1.zen
7.920000e+00	1.093167e+02	20150130_STAG2gfpcf2_Prometa\MitoSys2\Calibration\mEGFPC1H2B_Noc\mEGFP_H2B-mCherry_0_R1_P1_K1_Ch2-Ch1.zen
7.980000e+00	1.112667e+02	20150130_STAG2gfpcf2_Prometa\MitoSys2\Calibration\mEGFPC1H2B_Noc\mEGFP_H2B-mCherry_0_R1_P1_K1_Ch2-Ch1.zen
8.040000e+00	1.061167e+02	20150130_STAG2gfpcf2_Prometa\MitoSys2\Calibration\mEGFPC1H2B_Noc\mEGFP_H2B-mCherry_0_R1_P1_K1_Ch2-Ch1.zen
8.100000e+00	1.122667e+02	20150130_STAG2gfpcf2_Prometa\MitoSys2\Calibration\mEGFPC1H2B_Noc\mEGFP_H2B-mCherry_0_R1_P1_K1_Ch2-Ch1.zen
8.160000e+00	1.190167e+02	20150130_STAG2gfpcf2_Prometa\MitoSys2\Calibration\mEGFPC1H2B_Noc\mEGFP_H2B-mCherry_0_R1_P1_K1_Ch2-Ch1.zen
8.220000e+00	1.101834e+02	20150130_STAG2gfpcf2_Prometa\MitoSys2\Calibration\mEGFPC1H2B_Noc\mEGFP_H2B-mCherry_0_R1_P1_K1_Ch2-Ch1.zen
8.280000e+00	1.084667e+02	20150130_STAG2gfpcf2_Prometa\MitoSys2\Calibration\mEGFPC1H2B_Noc\mEGFP_H2B-mCherry_0_R1_P1_K1_Ch2-Ch1.zen
8.340000e+00	1.051834e+02	20150130_STAG2gfpcf2_Prometa\MitoSys2\Calibration\mEGFPC1H2B_Noc\mEGFP_H2B-mCherry_0_R1_P1_K1_Ch2-Ch1.zen
8.400000e+00	1.022500e+02	20150130_STAG2gfpcf2_Prometa\MitoSys2\Calibration\mEGFPC1H2B_Noc\mEGFP_H2B-mCherry_0_R1_P1_K1_Ch2-Ch1.zen
8.460000e+00	1.075334e+02	20150130_STAG2gfpcf2_Prometa\MitoSys2\Calibration\mEGFPC1H2B_Noc\mEGFP_H2B-mCherry_0_R1_P1_K1_Ch2-Ch1.zen
8.520000e+00	1.039167e+02	20150130_STAG2gfpcf2_Prometa\MitoSys2\Calibration\mEGFPC1H2B_Noc\mEGFP_H2B-mCherry_0_R1_P1_K1_Ch2-Ch1.zen
8.580000e+00	1.065000e+02	20150130_STAG2gfpcf2_Prometa\MitoSys2\Calibration\mEGFPC1H2B_Noc\mEGFP_H2B-mCherry_0_R1_P1_K1_Ch2-Ch1.zen
8.640000e+00	1.104334e+02	20150130_STAG2gfpcf2_Prometa\MitoSys2\Calibration\mEGFPC1H2B_Noc\mEGFP_H2B-mCherry_0_R1_P1_K1_Ch2-Ch1.zen
8.700000e+00	1.081000e+02	20150130_STAG2gfpcf2_Prometa\MitoSys2\Calibration\mEGFPC1H2B_Noc\mEGFP_H2B-mCherry_0_R1_P1_K1_Ch2-Ch1.zen
8.760000e+00	1.133167e+02	20150130_STAG2gfpcf2_Prometa\MitoSys2\Calibration\mEGFPC1H2B_Noc\mEGFP_H2B-mCherry_0_R1_P1_K1_Ch2-Ch1.zen
8.820000e+00	1.101167e+02	20150130_STAG2gfpcf2_Prometa\MitoSys2\Calibration\mEGFPC1H2B_Noc\mEGFP_H2B-mCherry_0_R1_P1_K1_Ch2-Ch1.zen
8.880000e+00	1.049500e+02	20150130_STAG2gfpcf2_Prometa\MitoSys2\Calibration\mEGFPC1H2B_Noc\mEGFP_H2B-mCherry_0_R1_P1_K1_Ch2-Ch1.zen
8.940000e+00	1.104000e+02	20150130_STAG2gfpcf2_Prometa\MitoSys2\Calibration\mEGFPC1H2B_Noc\mEGFP_H2B-mCherry_0_R1_P1_K1_Ch2-Ch1.zen
9	1.090500e+02	20150130_STAG2gfpcf2_Prometa\MitoSys2\Calibration\mEGFPC1H2B_Noc\mEGFP_H2B-mCherry_0_R1_P1_K1_Ch2-Ch1.zen
9.060000e+00	1.008167e+02	20150130_STAG2gfpcf2_Prometa\MitoSys2\Calibration\mEGFPC1H2B_Noc\mEGFP_H2B-mCherry_0_R1_P1_K1_Ch2-Ch1.zen
9.120000e+00	1.064500e+02	20150130_STAG2gfpcf2_Prometa\MitoSys2\Calibration\mEGFPC1H2B_Noc\mEGFP_H2B-mCherry_0_R1_P1_K1_Ch2-Ch1.zen
9.180000e+00	1.050500e+02	20150130_STAG2gfpcf2_Prometa\MitoSys2\Calibration\mEGFPC1H2B_Noc\mEGFP_H2B-mCherry_0_R1_P1_K1_Ch2-Ch1.zen
9.240000e+00	1.084334e+02	20150130_STAG2gfpcf2_Prometa\MitoSys2\Calibration\mEGFPC1H2B_Noc\mEGFP_H2B-mCherry_0_R1_P1_K1_Ch2-Ch1.zen
9.300000e+00	1.072500e+02	20150130_STAG2gfpcf2_Prometa\MitoSys2\Calibration\mEGFPC1H2B_Noc\mEGFP_H2B-mCherry_0_R1_P1_K1_Ch2-Ch1.zen
9.360000e+00	1.071500e+02	20150130_STAG2gfpcf2_Prometa\MitoSys2\Calibration\mEGFPC1H2B_Noc\mEGFP_H2B-mCherry_0_R1_P1_K1_Ch2-Ch1.zen
9.420000e+00	1.035500e+02	20150130_STAG2gfpcf2_Prometa\MitoSys2\Calibration\mEGFPC1H2B_Noc\mEGFP_H2B-mCherry_0_R1_P1_K1_Ch2-Ch1.zen
9.480000e+00	1.001500e+02	20150130_STAG2gfpcf2_Prometa\MitoSys2\Calibration\mEGFPC1H2B_Noc\mEGFP_H2B-mCherry_0_R1_P1_K1_Ch2-Ch1.zen
9.540000e+00	1.066334e+02	20150130_STAG2gfpcf2_Prometa\MitoSys2\Calibration\mEGFPC1H2B_Noc\mEGFP_H2B-mCherry_0_R1_P1_K1_Ch2-Ch1.zen
9.600000e+00	1.083667e+02	20150130_STAG2gfpcf2_Prometa\MitoSys2\Calibration\mEGFPC1H2B_Noc\mEGFP_H2B-mCherry_0_R1_P1_K1_Ch2-Ch1.zen
9.660000e+00	1.047167e+02	20150130_STAG2gfpcf2_Prometa\MitoSys2\Calibration\mEGFPC1H2B_Noc\mEGFP_H2B-mCherry_0_R1_P1_K1_Ch2-Ch1.zen
9.720000e+00	1.054167e+02	20150130_STAG2gfpcf2_Prometa\MitoSys2\Calibration\mEGFPC1H2B_Noc\mEGFP_H2B-mCherry_0_R1_P1_K1_Ch2-Ch1.zen
9.780000e+00	1.042334e+02	20150130_STAG2gfpcf2_Prometa\MitoSys2\Calibration\mEGFPC1H2B_Noc\mEGFP_H2B-mCherry_0_R1_P1_K1_Ch2-Ch1.zen
9.840000e+00	1.047000e+02	20150130_STAG2gfpcf2_Prometa\MitoSys2\Calibration\mEGFPC1H2B_Noc\mEGFP_H2B-mCherry_0_R1_P1_K1_Ch2-Ch1.zen
9.900000e+00	1.030167e+02	20150130_STAG2gfpcf2_Prometa\MitoSys2\Calibration\mEGFPC1H2B_Noc\mEGFP_H2B-mCherry_0_R1_P1_K1_Ch2-Ch1.zen
9.960000e+00	1.043167e+02	20150130_STAG2gfpcf2_Prometa\MitoSys2\Calibration\mEGFPC1H2B_Noc\mEGFP_H2B-mCherry_0_R1_P1_K1_Ch2-Ch1.zen
1.002000e+01	1.010334e+02	20150130_STAG2gfpcf2_Prometa\MitoSys2\Calibration\mEGFPC1H2B_Noc\mEGFP_H2B-mCherry_0_R1_P1_K1_Ch2-Ch1.zen
1.008000e+01	1.017167e+02	20150130_STAG2gfpcf2_Prometa\MitoSys2\Calibration\mEGFPC1H2B_Noc\mEGFP_H2B-mCherry_0_R1_P1_K1_Ch2-Ch1.zen
1.014000e+01	1.089667e+02	20150130_STAG2gfpcf2_Prometa\MitoSys2\Calibration\mEGFPC1H2B_Noc\mEGFP_H2B-mCherry_0_R1_P1_K1_Ch2-Ch1.zen
1.020000e+01	1.032167e+02	20150130_STAG2gfpcf2_Prometa\MitoSys2\Calibration\mEGFPC1H2B_Noc\mEGFP_H2B-mCherry_0_R1_P1_K1_Ch2-Ch1.zen
1.026000e+01	1.078000e+02	20150130_STAG2gfpcf2_Prometa\MitoSys2\Calibration\mEGFPC1H2B_Noc\mEGFP_H2B-mCherry_0_R1_P1_K1_Ch2-Ch1.zen
1.032000e+01	1.049834e+02	20150130_STAG2gfpcf2_Prometa\MitoSys2\Calibration\mEGFPC1H2B_Noc\mEGFP_H2B-mCherry_0_R1_P1_K1_Ch2-Ch1.zen
1.038000e+01	1.071667e+02	20150130_STAG2gfpcf2_Prometa\MitoSys2\Calibration\mEGFPC1H2B_Noc\mEGFP_H2B-mCherry_0_R1_P1_K1_Ch2-Ch1.zen
1.044000e+01	1.119834e+02	20150130_STAG2gfpcf2_Prometa\MitoSys2\Calibration\mEGFPC1H2B_Noc\mEGFP_H2B-mCherry_0_R1_P1_K1_Ch2-Ch1.zen
1.050000e+01	1.181167e+02	20150130_STAG2gfpcf2_Prometa\MitoSys2\Calibration\mEGFPC1H2B_Noc\mEGFP_H2B-mCherry_0_R1_P1_K1_Ch2-Ch1.zen
1.056000e+01	1.091500e+02	20150130_STAG2gfpcf2_Prometa\MitoSys2\Calibration\mEGFPC1H2B_Noc\mEGFP_H2B-mCherry_0_R1_P1_K1_Ch2-Ch1.zen
1.062000e+01	1.105500e+02	20150130_STAG2gfpcf2_Prometa\MitoSys2\Calibration\mEGFPC1H2B_Noc\mEGFP_H2B-mCherry_0_R1_P1_K1_Ch2-Ch1.zen
1.068000e+01	1.143000e+02	20150130_STAG2gfpcf2_Prometa\MitoSys2\Calibration\mEGFPC1H2B_Noc\mEGFP_H2B-mCherry_0_R1_P1_K1_Ch2-Ch1.zen
1.074000e+01	1.070500e+02	20150130_STAG2gfpcf2_Prometa\MitoSys2\Calibration\mEGFPC1H2B_Noc\mEGFP_H2B-mCherry_0_R1_P1_K1_Ch2-Ch1.zen
1.080000e+01	1.061500e+02	20150130_STAG2gfpcf2_Prometa\MitoSys2\Calibration\mEGFPC1H2B_Noc\mEGFP_H2B-mCherry_0_R1_P1_K1_Ch2-Ch1.zen
1.086000e+01	1.050667e+02	20150130_STAG2gfpcf2_Prometa\MitoSys2\Calibration\mEGFPC1H2B_Noc\mEGFP_H2B-mCherry_0_R1_P1_K1_Ch2-Ch1.zen
1.092000e+01	1.019667e+02	20150130_STAG2gfpcf2_Prometa\MitoSys2\Calibration\mEGFPC1H2B_Noc\mEGFP_H2B-mCherry_0_R1_P1_K1_Ch2-Ch1.zen
1.098000e+01	1.091667e+02	20150130_STAG2gfpcf2_Prometa\MitoSys2\Calibration\mEGFPC1H2B_Noc\mEGFP_H2B-mCherry_0_R1_P1_K1_Ch2-Ch1.zen
1.104000e+01	1.059834e+02	20150130_STAG2gfpcf2_Prometa\MitoSys2\Calibration\mEGFPC1H2B_Noc\mEGFP_H2B-mCherry_0_R1_P1_K1_Ch2-Ch1.zen
1.110000e+01	1.092667e+02	20150130_STAG2gfpcf2_Prometa\MitoSys2\Calibration\mEGFPC1H2B_Noc\mEGFP_H2B-mCherry_0_R1_P1_K1_Ch2-Ch1.zen
1.116000e+01	1.062000e+02	20150130_STAG2gfpcf2_Prometa\MitoSys2\Calibration\mEGFPC1H2B_Noc\mEGFP_H2B-mCherry_0_R1_P1_K1_Ch2-Ch1.zen
1.122000e+01	1.114667e+02	20150130_STAG2gfpcf2_Prometa\MitoSys2\Calibration\mEGFPC1H2B_Noc\mEGFP_H2B-mCherry_0_R1_P1_K1_Ch2-Ch1.zen
1.128000e+01	1.023167e+02	20150130_STAG2gfpcf2_Prometa\MitoSys2\Calibration\mEGFPC1H2B_Noc\mEGFP_H2B-mCherry_0_R1_P1_K1_Ch2-Ch1.zen
1.134000e+01	1.044500e+02	20150130_STAG2gfpcf2_Prometa\MitoSys2\Calibration\mEGFPC1H2B_Noc\mEGFP_H2B-mCherry_0_R1_P1_K1_Ch2-Ch1.zen
1.140000e+01	1.058000e+02	20150130_STAG2gfpcf2_Prometa\MitoSys2\Calibration\mEGFPC1H2B_Noc\mEGFP_H2B-mCherry_0_R1_P1_K1_Ch2-Ch1.zen
1.146000e+01	1.021000e+02	20150130_STAG2gfpcf2_Prometa\MitoSys2\Calibration\mEGFPC1H2B_Noc\mEGFP_H2B-mCherry_0_R1_P1_K1_Ch2-Ch1.zen
1.152000e+01	1.109834e+02	20150130_STAG2gfpcf2_Prometa\MitoSys2\Calibration\mEGFPC1H2B_Noc\mEGFP_H2B-mCherry_0_R1_P1_K1_Ch2-Ch1.zen
1.158000e+01	1.118667e+02	20150130_STAG2gfpcf2_Prometa\MitoSys2\Calibration\mEGFPC1H2B_Noc\mEGFP_H2B-mCherry_0_R1_P1_K1_Ch2-Ch1.zen
1.164000e+01	1.008334e+02	20150130_STAG2gfpcf2_Prometa\MitoSys2\Calibration\mEGFPC1H2B_Noc\mEGFP_H2B-mCherry_0_R1_P1_K1_Ch2-Ch1.zen
1.170000e+01	1.063834e+02	20150130_STAG2gfpcf2_Prometa\MitoSys2\Calibration\mEGFPC1H2B_Noc\mEGFP_H2B-mCherry_0_R1_P1_K1_Ch2-Ch1.zen
1.176000e+01	1.091334e+02	20150130_STAG2gfpcf2_Prometa\MitoSys2\Calibration\mEGFPC1H2B_Noc\mEGFP_H2B-mCherry_0_R1_P1_K1_Ch2-Ch1.zen
1.182000e+01	1.113334e+02	20150130_STAG2gfpcf2_Prometa\MitoSys2\Calibration\mEGFPC1H2B_Noc\mEGFP_H2B-mCherry_0_R1_P1_K1_Ch2-Ch1.zen
1.188000e+01	1.128500e+02	20150130_STAG2gfpcf2_Prometa\MitoSys2\Calibration\mEGFPC1H2B_Noc\mEGFP_H2B-mCherry_0_R1_P1_K1_Ch2-Ch1.zen
1.194000e+01	1.052834e+02	20150130_STAG2gfpcf2_Prometa\MitoSys2\Calibration\mEGFPC1H2B_Noc\mEGFP_H2B-mCherry_0_R1_P1_K1_Ch2-Ch1.zen
12	1.051667e+02	20150130_STAG2gfpcf2_Prometa\MitoSys2\Calibration\mEGFPC1H2B_Noc\mEGFP_H2B-mCherry_0_R1_P1_K1_Ch2-Ch1.zen
1.206000e+01	1.032167e+02	20150130_STAG2gfpcf2_Prometa\MitoSys2\Calibration\mEGFPC1H2B_Noc\mEGFP_H2B-mCherry_0_R1_P1_K1_Ch2-Ch1.zen
1.212000e+01	1.021334e+02	20150130_STAG2gfpcf2_Prometa\MitoSys2\Calibration\mEGFPC1H2B_Noc\mEGFP_H2B-mCherry_0_R1_P1_K1_Ch2-Ch1.zen
1.218000e+01	1.119334e+02	20150130_STAG2gfpcf2_Prometa\MitoSys2\Calibration\mEGFPC1H2B_Noc\mEGFP_H2B-mCherry_0_R1_P1_K1_Ch2-Ch1.zen
1.224000e+01	1.069000e+02	20150130_STAG2gfpcf2_Prometa\MitoSys2\Calibration\mEGFPC1H2B_Noc\mEGFP_H2B-mCherry_0_R1_P1_K1_Ch2-Ch1.zen
1.230000e+01	1.037667e+02	20150130_STAG2gfpcf2_Prometa\MitoSys2\Calibration\mEGFPC1H2B_Noc\mEGFP_H2B-mCherry_0_R1_P1_K1_Ch2-Ch1.zen
1.236000e+01	1.083334e+02	20150130_STAG2gfpcf2_Prometa\MitoSys2\Calibration\mEGFPC1H2B_Noc\mEGFP_H2B-mCherry_0_R1_P1_K1_Ch2-Ch1.zen
1.242000e+01	1.095167e+02	20150130_STAG2gfpcf2_Prometa\MitoSys2\Calibration\mEGFPC1H2B_Noc\mEGFP_H2B-mCherry_0_R1_P1_K1_Ch2-Ch1.zen
1.248000e+01	1.046167e+02	20150130_STAG2gfpcf2_Prometa\MitoSys2\Calibration\mEGFPC1H2B_Noc\mEGFP_H2B-mCherry_0_R1_P1_K1_Ch2-Ch1.zen
1.254000e+01	1.057500e+02	20150130_STAG2gfpcf2_Prometa\MitoSys2\Calibration\mEGFPC1H2B_Noc\mEGFP_H2B-mCherry_0_R1_P1_K1_Ch2-Ch1.zen
1.260000e+01	1.070334e+02	20150130_STAG2gfpcf2_Prometa\MitoSys2\Calibration\mEGFPC1H2B_Noc\mEGFP_H2B-mCherry_0_R1_P1_K1_Ch2-Ch1.zen
1.266000e+01	1.005667e+02	20150130_STAG2gfpcf2_Prometa\MitoSys2\Calibration\mEGFPC1H2B_Noc\mEGFP_H2B-mCherry_0_R1_P1_K1_Ch2-Ch1.zen
1.272000e+01	1.050000e+02	20150130_STAG2gfpcf2_Prometa\MitoSys2\Calibration\mEGFPC1H2B_Noc\mEGFP_H2B-mCherry_0_R1_P1_K1_Ch2-Ch1.zen
1.278000e+01	1.014834e+02	20150130_STAG2gfpcf2_Prometa\MitoSys2\Calibration\mEGFPC1H2B_Noc\mEGFP_H2B-mCherry_0_R1_P1_K1_Ch2-Ch1.zen
1.284000e+01	1.107500e+02	20150130_STAG2gfpcf2_Prometa\MitoSys2\Calibration\mEGFPC1H2B_Noc\mEGFP_H2B-mCherry_0_R1_P1_K1_Ch2-Ch1.zen
1.290000e+01	1.086000e+02	20150130_STAG2gfpcf2_Prometa\MitoSys2\Calibration\mEGFPC1H2B_Noc\mEGFP_H2B-mCherry_0_R1_P1_K1_Ch2-Ch1.zen
1.296000e+01	1.031167e+02	20150130_STAG2gfpcf2_Prometa\MitoSys2\Calibration\mEGFPC1H2B_Noc\mEGFP_H2B-mCherry_0_R1_P1_K1_Ch2-Ch1.zen
1.302000e+01	1.088834e+02	20150130_STAG2gfpcf2_Prometa\MitoSys2\Calibration\mEGFPC1H2B_Noc\mEGFP_H2B-mCherry_0_R1_P1_K1_Ch2-Ch1.zen
1.308000e+01	1.066167e+02	20150130_STAG2gfpcf2_Prometa\MitoSys2\Calibration\mEGFPC1H2B_Noc\mEGFP_H2B-mCherry_0_R1_P1_K1_Ch2-Ch1.zen
1.314000e+01	1.093834e+02	20150130_STAG2gfpcf2_Prometa\MitoSys2\Calibration\mEGFPC1H2B_Noc\mEGFP_H2B-mCherry_0_R1_P1_K1_Ch2-Ch1.zen
1.320000e+01	1.074167e+02	20150130_STAG2gfpcf2_Prometa\MitoSys2\Calibration\mEGFPC1H2B_Noc\mEGFP_H2B-mCherry_0_R1_P1_K1_Ch2-Ch1.zen
1.326000e+01	9.906670e+01	20150130_STAG2gfpcf2_Prometa\MitoSys2\Calibration\mEGFPC1H2B_Noc\mEGFP_H2B-mCherry_0_R1_P1_K1_Ch2-Ch1.zen
1.332000e+01	1.021834e+02	20150130_STAG2gfpcf2_Prometa\MitoSys2\Calibration\mEGFPC1H2B_Noc\mEGFP_H2B-mCherry_0_R1_P1_K1_Ch2-Ch1.zen
1.338000e+01	1.063834e+02	20150130_STAG2gfpcf2_Prometa\MitoSys2\Calibration\mEGFPC1H2B_Noc\mEGFP_H2B-mCherry_0_R1_P1_K1_Ch2-Ch1.zen
1.344000e+01	1.185667e+02	20150130_STAG2gfpcf2_Prometa\MitoSys2\Calibration\mEGFPC1H2B_Noc\mEGFP_H2B-mCherry_0_R1_P1_K1_Ch2-Ch1.zen
1.350000e+01	1.050167e+02	20150130_STAG2gfpcf2_Prometa\MitoSys2\Calibration\mEGFPC1H2B_Noc\mEGFP_H2B-mCherry_0_R1_P1_K1_Ch2-Ch1.zen
1.356000e+01	1.071167e+02	20150130_STAG2gfpcf2_Prometa\MitoSys2\Calibration\mEGFPC1H2B_Noc\mEGFP_H2B-mCherry_0_R1_P1_K1_Ch2-Ch1.zen
1.362000e+01	1.060000e+02	20150130_STAG2gfpcf2_Prometa\MitoSys2\Calibration\mEGFPC1H2B_Noc\mEGFP_H2B-mCherry_0_R1_P1_K1_Ch2-Ch1.zen
1.368000e+01	1.105000e+02	20150130_STAG2gfpcf2_Prometa\MitoSys2\Calibration\mEGFPC1H2B_Noc\mEGFP_H2B-mCherry_0_R1_P1_K1_Ch2-Ch1.zen
1.374000e+01	1.103167e+02	20150130_STAG2gfpcf2_Prometa\MitoSys2\Calibration\mEGFPC1H2B_Noc\mEGFP_H2B-mCherry_0_R1_P1_K1_Ch2-Ch1.zen
1.380000e+01	1.101167e+02	20150130_STAG2gfpcf2_Prometa\MitoSys2\Calibration\mEGFPC1H2B_Noc\mEGFP_H2B-mCherry_0_R1_P1_K1_Ch2-Ch1.zen
1.386000e+01	1.040167e+02	20150130_STAG2gfpcf2_Prometa\MitoSys2\Calibration\mEGFPC1H2B_Noc\mEGFP_H2B-mCherry_0_R1_P1_K1_Ch2-Ch1.zen
1.392000e+01	1.071667e+02	20150130_STAG2gfpcf2_Prometa\MitoSys2\Calibration\mEGFPC1H2B_Noc\mEGFP_H2B-mCherry_0_R1_P1_K1_Ch2-Ch1.zen
1.398000e+01	1.032834e+02	20150130_STAG2gfpcf2_Prometa\MitoSys2\Calibration\mEGFPC1H2B_Noc\mEGFP_H2B-mCherry_0_R1_P1_K1_Ch2-Ch1.zen
1.404000e+01	1.024834e+02	20150130_STAG2gfpcf2_Prometa\MitoSys2\Calibration\mEGFPC1H2B_Noc\mEGFP_H2B-mCherry_0_R1_P1_K1_Ch2-Ch1.zen
1.410000e+01	1.019334e+02	20150130_STAG2gfpcf2_Prometa\MitoSys2\Calibration\mEGFPC1H2B_Noc\mEGFP_H2B-mCherry_0_R1_P1_K1_Ch2-Ch1.zen
1.416000e+01	1.051334e+02	20150130_STAG2gfpcf2_Prometa\MitoSys2\Calibration\mEGFPC1H2B_Noc\mEGFP_H2B-mCherry_0_R1_P1_K1_Ch2-Ch1.zen
1.422000e+01	1.027000e+02	20150130_STAG2gfpcf2_Prometa\MitoSys2\Calibration\mEGFPC1H2B_Noc\mEGFP_H2B-mCherry_0_R1_P1_K1_Ch2-Ch1.zen
1.428000e+01	1.074834e+02	20150130_STAG2gfpcf2_Prometa\MitoSys2\Calibration\mEGFPC1H2B_Noc\mEGFP_H2B-mCherry_0_R1_P1_K1_Ch2-Ch1.zen
1.434000e+01	1.147500e+02	20150130_STAG2gfpcf2_Prometa\MitoSys2\Calibration\mEGFPC1H2B_Noc\mEGFP_H2B-mCherry_0_R1_P1_K1_Ch2-Ch1.zen
1.440000e+01	1.044500e+02	20150130_STAG2gfpcf2_Prometa\MitoSys2\Calibration\mEGFPC1H2B_Noc\mEGFP_H2B-mCherry_0_R1_P1_K1_Ch2-Ch1.zen
1.446000e+01	1.077167e+02	20150130_STAG2gfpcf2_Prometa\MitoSys2\Calibration\mEGFPC1H2B_Noc\mEGFP_H2B-mCherry_0_R1_P1_K1_Ch2-Ch1.zen
1.452000e+01	1.028167e+02	20150130_STAG2gfpcf2_Prometa\MitoSys2\Calibration\mEGFPC1H2B_Noc\mEGFP_H2B-mCherry_0_R1_P1_K1_Ch2-Ch1.zen
1.458000e+01	1.025000e+02	20150130_STAG2gfpcf2_Prometa\MitoSys2\Calibration\mEGFPC1H2B_Noc\mEGFP_H2B-mCherry_0_R1_P1_K1_Ch2-Ch1.zen
1.464000e+01	1.000667e+02	20150130_STAG2gfpcf2_Prometa\MitoSys2\Calibration\mEGFPC1H2B_Noc\mEGFP_H2B-mCherry_0_R1_P1_K1_Ch2-Ch1.zen
1.470000e+01	1.066000e+02	20150130_STAG2gfpcf2_Prometa\MitoSys2\Calibration\mEGFPC1H2B_Noc\mEGFP_H2B-mCherry_0_R1_P1_K1_Ch2-Ch1.zen
1.476000e+01	1.026167e+02	20150130_STAG2gfpcf2_Prometa\MitoSys2\Calibration\mEGFPC1H2B_Noc\mEGFP_H2B-mCherry_0_R1_P1_K1_Ch2-Ch1.zen
1.481999e+01	1.064834e+02	20150130_STAG2gfpcf2_Prometa\MitoSys2\Calibration\mEGFPC1H2B_Noc\mEGFP_H2B-mCherry_0_R1_P1_K1_Ch2-Ch1.zen
1.488000e+01	1.075667e+02	20150130_STAG2gfpcf2_Prometa\MitoSys2\Calibration\mEGFPC1H2B_Noc\mEGFP_H2B-mCherry_0_R1_P1_K1_Ch2-Ch1.zen
1.494000e+01	1.062834e+02	20150130_STAG2gfpcf2_Prometa\MitoSys2\Calibration\mEGFPC1H2B_Noc\mEGFP_H2B-mCherry_0_R1_P1_K1_Ch2-Ch1.zen
15	1.068000e+02	20150130_STAG2gfpcf2_Prometa\MitoSys2\Calibration\mEGFPC1H2B_Noc\mEGFP_H2B-mCherry_0_R1_P1_K1_Ch2-Ch1.zen
1.506000e+01	1.045667e+02	20150130_STAG2gfpcf2_Prometa\MitoSys2\Calibration\mEGFPC1H2B_Noc\mEGFP_H2B-mCherry_0_R1_P1_K1_Ch2-Ch1.zen
1.512000e+01	1.083000e+02	20150130_STAG2gfpcf2_Prometa\MitoSys2\Calibration\mEGFPC1H2B_Noc\mEGFP_H2B-mCherry_0_R1_P1_K1_Ch2-Ch1.zen
1.518000e+01	1.132334e+02	20150130_STAG2gfpcf2_Prometa\MitoSys2\Calibration\mEGFPC1H2B_Noc\mEGFP_H2B-mCherry_0_R1_P1_K1_Ch2-Ch1.zen
1.524000e+01	1.051167e+02	20150130_STAG2gfpcf2_Prometa\MitoSys2\Calibration\mEGFPC1H2B_Noc\mEGFP_H2B-mCherry_0_R1_P1_K1_Ch2-Ch1.zen
1.530000e+01	1.038167e+02	20150130_STAG2gfpcf2_Prometa\MitoSys2\Calibration\mEGFPC1H2B_Noc\mEGFP_H2B-mCherry_0_R1_P1_K1_Ch2-Ch1.zen
1.535999e+01	1.032000e+02	20150130_STAG2gfpcf2_Prometa\MitoSys2\Calibration\mEGFPC1H2B_Noc\mEGFP_H2B-mCherry_0_R1_P1_K1_Ch2-Ch1.zen
1.542000e+01	1.072000e+02	20150130_STAG2gfpcf2_Prometa\MitoSys2\Calibration\mEGFPC1H2B_Noc\mEGFP_H2B-mCherry_0_R1_P1_K1_Ch2-Ch1.zen
1.547999e+01	1.092000e+02	20150130_STAG2gfpcf2_Prometa\MitoSys2\Calibration\mEGFPC1H2B_Noc\mEGFP_H2B-mCherry_0_R1_P1_K1_Ch2-Ch1.zen
1.554000e+01	1.095500e+02	20150130_STAG2gfpcf2_Prometa\MitoSys2\Calibration\mEGFPC1H2B_Noc\mEGFP_H2B-mCherry_0_R1_P1_K1_Ch2-Ch1.zen
1.559999e+01	1.086667e+02	20150130_STAG2gfpcf2_Prometa\MitoSys2\Calibration\mEGFPC1H2B_Noc\mEGFP_H2B-mCherry_0_R1_P1_K1_Ch2-Ch1.zen
1.566000e+01	1.121834e+02	20150130_STAG2gfpcf2_Prometa\MitoSys2\Calibration\mEGFPC1H2B_Noc\mEGFP_H2B-mCherry_0_R1_P1_K1_Ch2-Ch1.zen
1.572000e+01	1.057167e+02	20150130_STAG2gfpcf2_Prometa\MitoSys2\Calibration\mEGFPC1H2B_Noc\mEGFP_H2B-mCherry_0_R1_P1_K1_Ch2-Ch1.zen
1.577999e+01	1.005500e+02	20150130_STAG2gfpcf2_Prometa\MitoSys2\Calibration\mEGFPC1H2B_Noc\mEGFP_H2B-mCherry_0_R1_P1_K1_Ch2-Ch1.zen
1.584000e+01	1.093167e+02	20150130_STAG2gfpcf2_Prometa\MitoSys2\Calibration\mEGFPC1H2B_Noc\mEGFP_H2B-mCherry_0_R1_P1_K1_Ch2-Ch1.zen
1.589999e+01	1.109334e+02	20150130_STAG2gfpcf2_Prometa\MitoSys2\Calibration\mEGFPC1H2B_Noc\mEGFP_H2B-mCherry_0_R1_P1_K1_Ch2-Ch1.zen
1.596000e+01	1.086000e+02	20150130_STAG2gfpcf2_Prometa\MitoSys2\Calibration\mEGFPC1H2B_Noc\mEGFP_H2B-mCherry_0_R1_P1_K1_Ch2-Ch1.zen
1.601999e+01	1.063334e+02	20150130_STAG2gfpcf2_Prometa\MitoSys2\Calibration\mEGFPC1H2B_Noc\mEGFP_H2B-mCherry_0_R1_P1_K1_Ch2-Ch1.zen
1.607999e+01	1.086334e+02	20150130_STAG2gfpcf2_Prometa\MitoSys2\Calibration\mEGFPC1H2B_Noc\mEGFP_H2B-mCherry_0_R1_P1_K1_Ch2-Ch1.zen
1.614000e+01	1.104000e+02	20150130_STAG2gfpcf2_Prometa\MitoSys2\Calibration\mEGFPC1H2B_Noc\mEGFP_H2B-mCherry_0_R1_P1_K1_Ch2-Ch1.zen
1.620000e+01	1.065334e+02	20150130_STAG2gfpcf2_Prometa\MitoSys2\Calibration\mEGFPC1H2B_Noc\mEGFP_H2B-mCherry_0_R1_P1_K1_Ch2-Ch1.zen
1.625999e+01	1.087667e+02	20150130_STAG2gfpcf2_Prometa\MitoSys2\Calibration\mEGFPC1H2B_Noc\mEGFP_H2B-mCherry_0_R1_P1_K1_Ch2-Ch1.zen
1.631999e+01	1.040000e+02	20150130_STAG2gfpcf2_Prometa\MitoSys2\Calibration\mEGFPC1H2B_Noc\mEGFP_H2B-mCherry_0_R1_P1_K1_Ch2-Ch1.zen
1.638000e+01	1.024500e+02	20150130_STAG2gfpcf2_Prometa\MitoSys2\Calibration\mEGFPC1H2B_Noc\mEGFP_H2B-mCherry_0_R1_P1_K1_Ch2-Ch1.zen
1.643999e+01	1.046000e+02	20150130_STAG2gfpcf2_Prometa\MitoSys2\Calibration\mEGFPC1H2B_Noc\mEGFP_H2B-mCherry_0_R1_P1_K1_Ch2-Ch1.zen
1.649999e+01	1.100167e+02	20150130_STAG2gfpcf2_Prometa\MitoSys2\Calibration\mEGFPC1H2B_Noc\mEGFP_H2B-mCherry_0_R1_P1_K1_Ch2-Ch1.zen
1.656000e+01	1.098167e+02	20150130_STAG2gfpcf2_Prometa\MitoSys2\Calibration\mEGFPC1H2B_Noc\mEGFP_H2B-mCherry_0_R1_P1_K1_Ch2-Ch1.zen
1.662000e+01	1.074000e+02	20150130_STAG2gfpcf2_Prometa\MitoSys2\Calibration\mEGFPC1H2B_Noc\mEGFP_H2B-mCherry_0_R1_P1_K1_Ch2-Ch1.zen
1.667999e+01	1.063000e+02	20150130_STAG2gfpcf2_Prometa\MitoSys2\Calibration\mEGFPC1H2B_Noc\mEGFP_H2B-mCherry_0_R1_P1_K1_Ch2-Ch1.zen
1.673999e+01	1.057167e+02	20150130_STAG2gfpcf2_Prometa\MitoSys2\Calibration\mEGFPC1H2B_Noc\mEGFP_H2B-mCherry_0_R1_P1_K1_Ch2-Ch1.zen
1.680000e+01	1.085834e+02	20150130_STAG2gfpcf2_Prometa\MitoSys2\Calibration\mEGFPC1H2B_Noc\mEGFP_H2B-mCherry_0_R1_P1_K1_Ch2-Ch1.zen
1.685999e+01	1.106500e+02	20150130_STAG2gfpcf2_Prometa\MitoSys2\Calibration\mEGFPC1H2B_Noc\mEGFP_H2B-mCherry_0_R1_P1_K1_Ch2-Ch1.zen
1.691999e+01	1.043500e+02	20150130_STAG2gfpcf2_Prometa\MitoSys2\Calibration\mEGFPC1H2B_Noc\mEGFP_H2B-mCherry_0_R1_P1_K1_Ch2-Ch1.zen
1.697999e+01	1.187000e+02	20150130_STAG2gfpcf2_Prometa\MitoSys2\Calibration\mEGFPC1H2B_Noc\mEGFP_H2B-mCherry_0_R1_P1_K1_Ch2-Ch1.zen
1.704000e+01	1.122834e+02	20150130_STAG2gfpcf2_Prometa\MitoSys2\Calibration\mEGFPC1H2B_Noc\mEGFP_H2B-mCherry_0_R1_P1_K1_Ch2-Ch1.zen
1.709999e+01	1.025500e+02	20150130_STAG2gfpcf2_Prometa\MitoSys2\Calibration\mEGFPC1H2B_Noc\mEGFP_H2B-mCherry_0_R1_P1_K1_Ch2-Ch1.zen
1.715999e+01	1.087834e+02	20150130_STAG2gfpcf2_Prometa\MitoSys2\Calibration\mEGFPC1H2B_Noc\mEGFP_H2B-mCherry_0_R1_P1_K1_Ch2-Ch1.zen
1.722000e+01	1.079834e+02	20150130_STAG2gfpcf2_Prometa\MitoSys2\Calibration\mEGFPC1H2B_Noc\mEGFP_H2B-mCherry_0_R1_P1_K1_Ch2-Ch1.zen
1.727999e+01	1.112834e+02	20150130_STAG2gfpcf2_Prometa\MitoSys2\Calibration\mEGFPC1H2B_Noc\mEGFP_H2B-mCherry_0_R1_P1_K1_Ch2-Ch1.zen
1.733999e+01	1.095500e+02	20150130_STAG2gfpcf2_Prometa\MitoSys2\Calibration\mEGFPC1H2B_Noc\mEGFP_H2B-mCherry_0_R1_P1_K1_Ch2-Ch1.zen
1.739999e+01	1.127167e+02	20150130_STAG2gfpcf2_Prometa\MitoSys2\Calibration\mEGFPC1H2B_Noc\mEGFP_H2B-mCherry_0_R1_P1_K1_Ch2-Ch1.zen
1.746000e+01	1.164167e+02	20150130_STAG2gfpcf2_Prometa\MitoSys2\Calibration\mEGFPC1H2B_Noc\mEGFP_H2B-mCherry_0_R1_P1_K1_Ch2-Ch1.zen
1.751999e+01	1.084834e+02	20150130_STAG2gfpcf2_Prometa\MitoSys2\Calibration\mEGFPC1H2B_Noc\mEGFP_H2B-mCherry_0_R1_P1_K1_Ch2-Ch1.zen
1.757999e+01	1.057500e+02	20150130_STAG2gfpcf2_Prometa\MitoSys2\Calibration\mEGFPC1H2B_Noc\mEGFP_H2B-mCherry_0_R1_P1_K1_Ch2-Ch1.zen
1.763999e+01	1.011500e+02	20150130_STAG2gfpcf2_Prometa\MitoSys2\Calibration\mEGFPC1H2B_Noc\mEGFP_H2B-mCherry_0_R1_P1_K1_Ch2-Ch1.zen
1.770000e+01	1.155000e+02	20150130_STAG2gfpcf2_Prometa\MitoSys2\Calibration\mEGFPC1H2B_Noc\mEGFP_H2B-mCherry_0_R1_P1_K1_Ch2-Ch1.zen
1.775999e+01	1.172334e+02	20150130_STAG2gfpcf2_Prometa\MitoSys2\Calibration\mEGFPC1H2B_Noc\mEGFP_H2B-mCherry_0_R1_P1_K1_Ch2-Ch1.zen
1.781999e+01	1.062834e+02	20150130_STAG2gfpcf2_Prometa\MitoSys2\Calibration\mEGFPC1H2B_Noc\mEGFP_H2B-mCherry_0_R1_P1_K1_Ch2-Ch1.zen
1.788000e+01	1.105500e+02	20150130_STAG2gfpcf2_Prometa\MitoSys2\Calibration\mEGFPC1H2B_Noc\mEGFP_H2B-mCherry_0_R1_P1_K1_Ch2-Ch1.zen
1.793999e+01	1.034000e+02	20150130_STAG2gfpcf2_Prometa\MitoSys2\Calibration\mEGFPC1H2B_Noc\mEGFP_H2B-mCherry_0_R1_P1_K1_Ch2-Ch1.zen
1.799999e+01	1.021167e+02	20150130_STAG2gfpcf2_Prometa\MitoSys2\Calibration\mEGFPC1H2B_Noc\mEGFP_H2B-mCherry_0_R1_P1_K1_Ch2-Ch1.zen
1.805999e+01	1.079334e+02	20150130_STAG2gfpcf2_Prometa\MitoSys2\Calibration\mEGFPC1H2B_Noc\mEGFP_H2B-mCherry_0_R1_P1_K1_Ch2-Ch1.zen
1.812000e+01	1.084834e+02	20150130_STAG2gfpcf2_Prometa\MitoSys2\Calibration\mEGFPC1H2B_Noc\mEGFP_H2B-mCherry_0_R1_P1_K1_Ch2-Ch1.zen
1.817999e+01	1.118334e+02	20150130_STAG2gfpcf2_Prometa\MitoSys2\Calibration\mEGFPC1H2B_Noc\mEGFP_H2B-mCherry_0_R1_P1_K1_Ch2-Ch1.zen
1.823999e+01	1.114834e+02	20150130_STAG2gfpcf2_Prometa\MitoSys2\Calibration\mEGFPC1H2B_Noc\mEGFP_H2B-mCherry_0_R1_P1_K1_Ch2-Ch1.zen
1.829999e+01	1.129334e+02	20150130_STAG2gfpcf2_Prometa\MitoSys2\Calibration\mEGFPC1H2B_Noc\mEGFP_H2B-mCherry_0_R1_P1_K1_Ch2-Ch1.zen
1.835999e+01	1.066167e+02	20150130_STAG2gfpcf2_Prometa\MitoSys2\Calibration\mEGFPC1H2B_Noc\mEGFP_H2B-mCherry_0_R1_P1_K1_Ch2-Ch1.zen
1.841999e+01	1.063000e+02	20150130_STAG2gfpcf2_Prometa\MitoSys2\Calibration\mEGFPC1H2B_Noc\mEGFP_H2B-mCherry_0_R1_P1_K1_Ch2-Ch1.zen
1.847999e+01	1.107000e+02	20150130_STAG2gfpcf2_Prometa\MitoSys2\Calibration\mEGFPC1H2B_Noc\mEGFP_H2B-mCherry_0_R1_P1_K1_Ch2-Ch1.zen
1.853999e+01	1.108167e+02	20150130_STAG2gfpcf2_Prometa\MitoSys2\Calibration\mEGFPC1H2B_Noc\mEGFP_H2B-mCherry_0_R1_P1_K1_Ch2-Ch1.zen
1.859999e+01	1.044834e+02	20150130_STAG2gfpcf2_Prometa\MitoSys2\Calibration\mEGFPC1H2B_Noc\mEGFP_H2B-mCherry_0_R1_P1_K1_Ch2-Ch1.zen
1.865999e+01	1.151167e+02	20150130_STAG2gfpcf2_Prometa\MitoSys2\Calibration\mEGFPC1H2B_Noc\mEGFP_H2B-mCherry_0_R1_P1_K1_Ch2-Ch1.zen
1.871999e+01	9.875003e+01	20150130_STAG2gfpcf2_Prometa\MitoSys2\Calibration\mEGFPC1H2B_Noc\mEGFP_H2B-mCherry_0_R1_P1_K1_Ch2-Ch1.zen
1.877999e+01	1.100500e+02	20150130_STAG2gfpcf2_Prometa\MitoSys2\Calibration\mEGFPC1H2B_Noc\mEGFP_H2B-mCherry_0_R1_P1_K1_Ch2-Ch1.zen
1.883999e+01	1.029000e+02	20150130_STAG2gfpcf2_Prometa\MitoSys2\Calibration\mEGFPC1H2B_Noc\mEGFP_H2B-mCherry_0_R1_P1_K1_Ch2-Ch1.zen
1.889999e+01	1.047167e+02	20150130_STAG2gfpcf2_Prometa\MitoSys2\Calibration\mEGFPC1H2B_Noc\mEGFP_H2B-mCherry_0_R1_P1_K1_Ch2-Ch1.zen
1.895999e+01	1.119834e+02	20150130_STAG2gfpcf2_Prometa\MitoSys2\Calibration\mEGFPC1H2B_Noc\mEGFP_H2B-mCherry_0_R1_P1_K1_Ch2-Ch1.zen
1.901999e+01	1.114000e+02	20150130_STAG2gfpcf2_Prometa\MitoSys2\Calibration\mEGFPC1H2B_Noc\mEGFP_H2B-mCherry_0_R1_P1_K1_Ch2-Ch1.zen
1.907999e+01	1.155834e+02	20150130_STAG2gfpcf2_Prometa\MitoSys2\Calibration\mEGFPC1H2B_Noc\mEGFP_H2B-mCherry_0_R1_P1_K1_Ch2-Ch1.zen
1.913999e+01	1.055334e+02	20150130_STAG2gfpcf2_Prometa\MitoSys2\Calibration\mEGFPC1H2B_Noc\mEGFP_H2B-mCherry_0_R1_P1_K1_Ch2-Ch1.zen
1.919999e+01	1.100000e+02	20150130_STAG2gfpcf2_Prometa\MitoSys2\Calibration\mEGFPC1H2B_Noc\mEGFP_H2B-mCherry_0_R1_P1_K1_Ch2-Ch1.zen
1.925999e+01	1.079334e+02	20150130_STAG2gfpcf2_Prometa\MitoSys2\Calibration\mEGFPC1H2B_Noc\mEGFP_H2B-mCherry_0_R1_P1_K1_Ch2-Ch1.zen
1.931999e+01	1.050500e+02	20150130_STAG2gfpcf2_Prometa\MitoSys2\Calibration\mEGFPC1H2B_Noc\mEGFP_H2B-mCherry_0_R1_P1_K1_Ch2-Ch1.zen
1.937999e+01	1.059834e+02	20150130_STAG2gfpcf2_Prometa\MitoSys2\Calibration\mEGFPC1H2B_Noc\mEGFP_H2B-mCherry_0_R1_P1_K1_Ch2-Ch1.zen
1.943999e+01	1.064167e+02	20150130_STAG2gfpcf2_Prometa\MitoSys2\Calibration\mEGFPC1H2B_Noc\mEGFP_H2B-mCherry_0_R1_P1_K1_Ch2-Ch1.zen
1.949999e+01	1.115000e+02	20150130_STAG2gfpcf2_Prometa\MitoSys2\Calibration\mEGFPC1H2B_Noc\mEGFP_H2B-mCherry_0_R1_P1_K1_Ch2-Ch1.zen
1.955999e+01	1.120834e+02	20150130_STAG2gfpcf2_Prometa\MitoSys2\Calibration\mEGFPC1H2B_Noc\mEGFP_H2B-mCherry_0_R1_P1_K1_Ch2-Ch1.zen
1.961999e+01	1.095000e+02	20150130_STAG2gfpcf2_Prometa\MitoSys2\Calibration\mEGFPC1H2B_Noc\mEGFP_H2B-mCherry_0_R1_P1_K1_Ch2-Ch1.zen
1.967999e+01	1.010500e+02	20150130_STAG2gfpcf2_Prometa\MitoSys2\Calibration\mEGFPC1H2B_Noc\mEGFP_H2B-mCherry_0_R1_P1_K1_Ch2-Ch1.zen
1.973999e+01	1.097667e+02	20150130_STAG2gfpcf2_Prometa\MitoSys2\Calibration\mEGFPC1H2B_Noc\mEGFP_H2B-mCherry_0_R1_P1_K1_Ch2-Ch1.zen
1.979999e+01	1.096334e+02	20150130_STAG2gfpcf2_Prometa\MitoSys2\Calibration\mEGFPC1H2B_Noc\mEGFP_H2B-mCherry_0_R1_P1_K1_Ch2-Ch1.zen
1.985999e+01	1.042500e+02	20150130_STAG2gfpcf2_Prometa\MitoSys2\Calibration\mEGFPC1H2B_Noc\mEGFP_H2B-mCherry_0_R1_P1_K1_Ch2-Ch1.zen
1.991999e+01	1.069334e+02	20150130_STAG2gfpcf2_Prometa\MitoSys2\Calibration\mEGFPC1H2B_Noc\mEGFP_H2B-mCherry_0_R1_P1_K1_Ch2-Ch1.zen
1.997999e+01	1.061167e+02	20150130_STAG2gfpcf2_Prometa\MitoSys2\Calibration\mEGFPC1H2B_Noc\mEGFP_H2B-mCherry_0_R1_P1_K1_Ch2-Ch1.zen
2.003999e+01	1.131000e+02	20150130_STAG2gfpcf2_Prometa\MitoSys2\Calibration\mEGFPC1H2B_Noc\mEGFP_H2B-mCherry_0_R1_P1_K1_Ch2-Ch1.zen
2.009999e+01	1.109334e+02	20150130_STAG2gfpcf2_Prometa\MitoSys2\Calibration\mEGFPC1H2B_Noc\mEGFP_H2B-mCherry_0_R1_P1_K1_Ch2-Ch1.zen
2.015999e+01	1.154834e+02	20150130_STAG2gfpcf2_Prometa\MitoSys2\Calibration\mEGFPC1H2B_Noc\mEGFP_H2B-mCherry_0_R1_P1_K1_Ch2-Ch1.zen
2.021999e+01	1.094334e+02	20150130_STAG2gfpcf2_Prometa\MitoSys2\Calibration\mEGFPC1H2B_Noc\mEGFP_H2B-mCherry_0_R1_P1_K1_Ch2-Ch1.zen
2.027999e+01	1.007667e+02	20150130_STAG2gfpcf2_Prometa\MitoSys2\Calibration\mEGFPC1H2B_Noc\mEGFP_H2B-mCherry_0_R1_P1_K1_Ch2-Ch1.zen
2.033999e+01	1.062167e+02	20150130_STAG2gfpcf2_Prometa\MitoSys2\Calibration\mEGFPC1H2B_Noc\mEGFP_H2B-mCherry_0_R1_P1_K1_Ch2-Ch1.zen
2.039999e+01	1.097000e+02	20150130_STAG2gfpcf2_Prometa\MitoSys2\Calibration\mEGFPC1H2B_Noc\mEGFP_H2B-mCherry_0_R1_P1_K1_Ch2-Ch1.zen
2.045999e+01	1.084667e+02	20150130_STAG2gfpcf2_Prometa\MitoSys2\Calibration\mEGFPC1H2B_Noc\mEGFP_H2B-mCherry_0_R1_P1_K1_Ch2-Ch1.zen
2.051999e+01	1.114334e+02	20150130_STAG2gfpcf2_Prometa\MitoSys2\Calibration\mEGFPC1H2B_Noc\mEGFP_H2B-mCherry_0_R1_P1_K1_Ch2-Ch1.zen
2.057999e+01	1.041167e+02	20150130_STAG2gfpcf2_Prometa\MitoSys2\Calibration\mEGFPC1H2B_Noc\mEGFP_H2B-mCherry_0_R1_P1_K1_Ch2-Ch1.zen
2.063999e+01	1.151167e+02	20150130_STAG2gfpcf2_Prometa\MitoSys2\Calibration\mEGFPC1H2B_Noc\mEGFP_H2B-mCherry_0_R1_P1_K1_Ch2-Ch1.zen
2.069999e+01	1.112500e+02	20150130_STAG2gfpcf2_Prometa\MitoSys2\Calibration\mEGFPC1H2B_Noc\mEGFP_H2B-mCherry_0_R1_P1_K1_Ch2-Ch1.zen
2.075999e+01	1.076834e+02	20150130_STAG2gfpcf2_Prometa\MitoSys2\Calibration\mEGFPC1H2B_Noc\mEGFP_H2B-mCherry_0_R1_P1_K1_Ch2-Ch1.zen
2.081999e+01	1.077667e+02	20150130_STAG2gfpcf2_Prometa\MitoSys2\Calibration\mEGFPC1H2B_Noc\mEGFP_H2B-mCherry_0_R1_P1_K1_Ch2-Ch1.zen
2.087999e+01	1.047000e+02	20150130_STAG2gfpcf2_Prometa\MitoSys2\Calibration\mEGFPC1H2B_Noc\mEGFP_H2B-mCherry_0_R1_P1_K1_Ch2-Ch1.zen
2.093999e+01	1.067500e+02	20150130_STAG2gfpcf2_Prometa\MitoSys2\Calibration\mEGFPC1H2B_Noc\mEGFP_H2B-mCherry_0_R1_P1_K1_Ch2-Ch1.zen
2.099999e+01	1.008667e+02	20150130_STAG2gfpcf2_Prometa\MitoSys2\Calibration\mEGFPC1H2B_Noc\mEGFP_H2B-mCherry_0_R1_P1_K1_Ch2-Ch1.zen
2.105999e+01	1.106834e+02	20150130_STAG2gfpcf2_Prometa\MitoSys2\Calibration\mEGFPC1H2B_Noc\mEGFP_H2B-mCherry_0_R1_P1_K1_Ch2-Ch1.zen
2.111999e+01	1.011500e+02	20150130_STAG2gfpcf2_Prometa\MitoSys2\Calibration\mEGFPC1H2B_Noc\mEGFP_H2B-mCherry_0_R1_P1_K1_Ch2-Ch1.zen
2.117999e+01	1.030500e+02	20150130_STAG2gfpcf2_Prometa\MitoSys2\Calibration\mEGFPC1H2B_Noc\mEGFP_H2B-mCherry_0_R1_P1_K1_Ch2-Ch1.zen
2.123999e+01	1.026334e+02	20150130_STAG2gfpcf2_Prometa\MitoSys2\Calibration\mEGFPC1H2B_Noc\mEGFP_H2B-mCherry_0_R1_P1_K1_Ch2-Ch1.zen
2.129999e+01	1.055000e+02	20150130_STAG2gfpcf2_Prometa\MitoSys2\Calibration\mEGFPC1H2B_Noc\mEGFP_H2B-mCherry_0_R1_P1_K1_Ch2-Ch1.zen
2.135999e+01	1.050667e+02	20150130_STAG2gfpcf2_Prometa\MitoSys2\Calibration\mEGFPC1H2B_Noc\mEGFP_H2B-mCherry_0_R1_P1_K1_Ch2-Ch1.zen
2.141999e+01	1.053334e+02	20150130_STAG2gfpcf2_Prometa\MitoSys2\Calibration\mEGFPC1H2B_Noc\mEGFP_H2B-mCherry_0_R1_P1_K1_Ch2-Ch1.zen
2.147999e+01	1.058834e+02	20150130_STAG2gfpcf2_Prometa\MitoSys2\Calibration\mEGFPC1H2B_Noc\mEGFP_H2B-mCherry_0_R1_P1_K1_Ch2-Ch1.zen
2.153999e+01	1.025834e+02	20150130_STAG2gfpcf2_Prometa\MitoSys2\Calibration\mEGFPC1H2B_Noc\mEGFP_H2B-mCherry_0_R1_P1_K1_Ch2-Ch1.zen
2.159999e+01	1.037000e+02	20150130_STAG2gfpcf2_Prometa\MitoSys2\Calibration\mEGFPC1H2B_Noc\mEGFP_H2B-mCherry_0_R1_P1_K1_Ch2-Ch1.zen
2.165999e+01	1.049167e+02	20150130_STAG2gfpcf2_Prometa\MitoSys2\Calibration\mEGFPC1H2B_Noc\mEGFP_H2B-mCherry_0_R1_P1_K1_Ch2-Ch1.zen
2.171999e+01	1.117334e+02	20150130_STAG2gfpcf2_Prometa\MitoSys2\Calibration\mEGFPC1H2B_Noc\mEGFP_H2B-mCherry_0_R1_P1_K1_Ch2-Ch1.zen
2.177999e+01	1.090667e+02	20150130_STAG2gfpcf2_Prometa\MitoSys2\Calibration\mEGFPC1H2B_Noc\mEGFP_H2B-mCherry_0_R1_P1_K1_Ch2-Ch1.zen
2.183999e+01	1.035834e+02	20150130_STAG2gfpcf2_Prometa\MitoSys2\Calibration\mEGFPC1H2B_Noc\mEGFP_H2B-mCherry_0_R1_P1_K1_Ch2-Ch1.zen
2.189999e+01	1.063334e+02	20150130_STAG2gfpcf2_Prometa\MitoSys2\Calibration\mEGFPC1H2B_Noc\mEGFP_H2B-mCherry_0_R1_P1_K1_Ch2-Ch1.zen
2.195999e+01	1.050167e+02	20150130_STAG2gfpcf2_Prometa\MitoSys2\Calibration\mEGFPC1H2B_Noc\mEGFP_H2B-mCherry_0_R1_P1_K1_Ch2-Ch1.zen
2.201999e+01	1.077167e+02	20150130_STAG2gfpcf2_Prometa\MitoSys2\Calibration\mEGFPC1H2B_Noc\mEGFP_H2B-mCherry_0_R1_P1_K1_Ch2-Ch1.zen
2.207999e+01	1.090000e+02	20150130_STAG2gfpcf2_Prometa\MitoSys2\Calibration\mEGFPC1H2B_Noc\mEGFP_H2B-mCherry_0_R1_P1_K1_Ch2-Ch1.zen
2.213999e+01	1.106167e+02	20150130_STAG2gfpcf2_Prometa\MitoSys2\Calibration\mEGFPC1H2B_Noc\mEGFP_H2B-mCherry_0_R1_P1_K1_Ch2-Ch1.zen
2.219999e+01	1.073167e+02	20150130_STAG2gfpcf2_Prometa\MitoSys2\Calibration\mEGFPC1H2B_Noc\mEGFP_H2B-mCherry_0_R1_P1_K1_Ch2-Ch1.zen
2.225999e+01	1.116834e+02	20150130_STAG2gfpcf2_Prometa\MitoSys2\Calibration\mEGFPC1H2B_Noc\mEGFP_H2B-mCherry_0_R1_P1_K1_Ch2-Ch1.zen
2.231999e+01	1.082167e+02	20150130_STAG2gfpcf2_Prometa\MitoSys2\Calibration\mEGFPC1H2B_Noc\mEGFP_H2B-mCherry_0_R1_P1_K1_Ch2-Ch1.zen
2.237999e+01	1.037834e+02	20150130_STAG2gfpcf2_Prometa\MitoSys2\Calibration\mEGFPC1H2B_Noc\mEGFP_H2B-mCherry_0_R1_P1_K1_Ch2-Ch1.zen
2.243999e+01	1.094667e+02	20150130_STAG2gfpcf2_Prometa\MitoSys2\Calibration\mEGFPC1H2B_Noc\mEGFP_H2B-mCherry_0_R1_P1_K1_Ch2-Ch1.zen
2.249999e+01	1.091500e+02	20150130_STAG2gfpcf2_Prometa\MitoSys2\Calibration\mEGFPC1H2B_Noc\mEGFP_H2B-mCherry_0_R1_P1_K1_Ch2-Ch1.zen
2.255999e+01	1.136500e+02	20150130_STAG2gfpcf2_Prometa\MitoSys2\Calibration\mEGFPC1H2B_Noc\mEGFP_H2B-mCherry_0_R1_P1_K1_Ch2-Ch1.zen
2.261999e+01	1.034334e+02	20150130_STAG2gfpcf2_Prometa\MitoSys2\Calibration\mEGFPC1H2B_Noc\mEGFP_H2B-mCherry_0_R1_P1_K1_Ch2-Ch1.zen
2.267999e+01	1.014667e+02	20150130_STAG2gfpcf2_Prometa\MitoSys2\Calibration\mEGFPC1H2B_Noc\mEGFP_H2B-mCherry_0_R1_P1_K1_Ch2-Ch1.zen
2.273999e+01	1.063000e+02	20150130_STAG2gfpcf2_Prometa\MitoSys2\Calibration\mEGFPC1H2B_Noc\mEGFP_H2B-mCherry_0_R1_P1_K1_Ch2-Ch1.zen
2.279999e+01	1.070000e+02	20150130_STAG2gfpcf2_Prometa\MitoSys2\Calibration\mEGFPC1H2B_Noc\mEGFP_H2B-mCherry_0_R1_P1_K1_Ch2-Ch1.zen
2.285999e+01	1.087167e+02	20150130_STAG2gfpcf2_Prometa\MitoSys2\Calibration\mEGFPC1H2B_Noc\mEGFP_H2B-mCherry_0_R1_P1_K1_Ch2-Ch1.zen
2.291999e+01	1.048167e+02	20150130_STAG2gfpcf2_Prometa\MitoSys2\Calibration\mEGFPC1H2B_Noc\mEGFP_H2B-mCherry_0_R1_P1_K1_Ch2-Ch1.zen
2.297999e+01	1.083834e+02	20150130_STAG2gfpcf2_Prometa\MitoSys2\Calibration\mEGFPC1H2B_Noc\mEGFP_H2B-mCherry_0_R1_P1_K1_Ch2-Ch1.zen
2.303999e+01	1.106500e+02	20150130_STAG2gfpcf2_Prometa\MitoSys2\Calibration\mEGFPC1H2B_Noc\mEGFP_H2B-mCherry_0_R1_P1_K1_Ch2-Ch1.zen
2.309999e+01	1.092334e+02	20150130_STAG2gfpcf2_Prometa\MitoSys2\Calibration\mEGFPC1H2B_Noc\mEGFP_H2B-mCherry_0_R1_P1_K1_Ch2-Ch1.zen
2.315999e+01	1.058334e+02	20150130_STAG2gfpcf2_Prometa\MitoSys2\Calibration\mEGFPC1H2B_Noc\mEGFP_H2B-mCherry_0_R1_P1_K1_Ch2-Ch1.zen
2.321999e+01	1.132834e+02	20150130_STAG2gfpcf2_Prometa\MitoSys2\Calibration\mEGFPC1H2B_Noc\mEGFP_H2B-mCherry_0_R1_P1_K1_Ch2-Ch1.zen
2.327999e+01	1.058834e+02	20150130_STAG2gfpcf2_Prometa\MitoSys2\Calibration\mEGFPC1H2B_Noc\mEGFP_H2B-mCherry_0_R1_P1_K1_Ch2-Ch1.zen
2.333999e+01	1.096334e+02	20150130_STAG2gfpcf2_Prometa\MitoSys2\Calibration\mEGFPC1H2B_Noc\mEGFP_H2B-mCherry_0_R1_P1_K1_Ch2-Ch1.zen
2.339999e+01	1.049000e+02	20150130_STAG2gfpcf2_Prometa\MitoSys2\Calibration\mEGFPC1H2B_Noc\mEGFP_H2B-mCherry_0_R1_P1_K1_Ch2-Ch1.zen
2.345999e+01	1.101667e+02	20150130_STAG2gfpcf2_Prometa\MitoSys2\Calibration\mEGFPC1H2B_Noc\mEGFP_H2B-mCherry_0_R1_P1_K1_Ch2-Ch1.zen
2.351999e+01	1.088167e+02	20150130_STAG2gfpcf2_Prometa\MitoSys2\Calibration\mEGFPC1H2B_Noc\mEGFP_H2B-mCherry_0_R1_P1_K1_Ch2-Ch1.zen
2.357999e+01	1.103000e+02	20150130_STAG2gfpcf2_Prometa\MitoSys2\Calibration\mEGFPC1H2B_Noc\mEGFP_H2B-mCherry_0_R1_P1_K1_Ch2-Ch1.zen
2.363999e+01	1.059834e+02	20150130_STAG2gfpcf2_Prometa\MitoSys2\Calibration\mEGFPC1H2B_Noc\mEGFP_H2B-mCherry_0_R1_P1_K1_Ch2-Ch1.zen
2.369999e+01	1.096667e+02	20150130_STAG2gfpcf2_Prometa\MitoSys2\Calibration\mEGFPC1H2B_Noc\mEGFP_H2B-mCherry_0_R1_P1_K1_Ch2-Ch1.zen
2.375999e+01	1.106500e+02	20150130_STAG2gfpcf2_Prometa\MitoSys2\Calibration\mEGFPC1H2B_Noc\mEGFP_H2B-mCherry_0_R1_P1_K1_Ch2-Ch1.zen
2.381999e+01	1.108334e+02	20150130_STAG2gfpcf2_Prometa\MitoSys2\Calibration\mEGFPC1H2B_Noc\mEGFP_H2B-mCherry_0_R1_P1_K1_Ch2-Ch1.zen
2.387999e+01	1.052834e+02	20150130_STAG2gfpcf2_Prometa\MitoSys2\Calibration\mEGFPC1H2B_Noc\mEGFP_H2B-mCherry_0_R1_P1_K1_Ch2-Ch1.zen
2.393999e+01	1.026000e+02	20150130_STAG2gfpcf2_Prometa\MitoSys2\Calibration\mEGFPC1H2B_Noc\mEGFP_H2B-mCherry_0_R1_P1_K1_Ch2-Ch1.zen
2.399999e+01	1.067334e+02	20150130_STAG2gfpcf2_Prometa\MitoSys2\Calibration\mEGFPC1H2B_Noc\mEGFP_H2B-mCherry_0_R1_P1_K1_Ch2-Ch1.zen
2.405999e+01	1.043334e+02	20150130_STAG2gfpcf2_Prometa\MitoSys2\Calibration\mEGFPC1H2B_Noc\mEGFP_H2B-mCherry_0_R1_P1_K1_Ch2-Ch1.zen
2.411999e+01	9.855003e+01	20150130_STAG2gfpcf2_Prometa\MitoSys2\Calibration\mEGFPC1H2B_Noc\mEGFP_H2B-mCherry_0_R1_P1_K1_Ch2-Ch1.zen
2.417999e+01	1.085334e+02	20150130_STAG2gfpcf2_Prometa\MitoSys2\Calibration\mEGFPC1H2B_Noc\mEGFP_H2B-mCherry_0_R1_P1_K1_Ch2-Ch1.zen
2.423999e+01	1.060000e+02	20150130_STAG2gfpcf2_Prometa\MitoSys2\Calibration\mEGFPC1H2B_Noc\mEGFP_H2B-mCherry_0_R1_P1_K1_Ch2-Ch1.zen
2.429999e+01	1.076000e+02	20150130_STAG2gfpcf2_Prometa\MitoSys2\Calibration\mEGFPC1H2B_Noc\mEGFP_H2B-mCherry_0_R1_P1_K1_Ch2-Ch1.zen
2.435999e+01	1.046500e+02	20150130_STAG2gfpcf2_Prometa\MitoSys2\Calibration\mEGFPC1H2B_Noc\mEGFP_H2B-mCherry_0_R1_P1_K1_Ch2-Ch1.zen
2.441999e+01	1.012000e+02	20150130_STAG2gfpcf2_Prometa\MitoSys2\Calibration\mEGFPC1H2B_Noc\mEGFP_H2B-mCherry_0_R1_P1_K1_Ch2-Ch1.zen
2.447999e+01	1.045334e+02	20150130_STAG2gfpcf2_Prometa\MitoSys2\Calibration\mEGFPC1H2B_Noc\mEGFP_H2B-mCherry_0_R1_P1_K1_Ch2-Ch1.zen
2.453999e+01	1.068834e+02	20150130_STAG2gfpcf2_Prometa\MitoSys2\Calibration\mEGFPC1H2B_Noc\mEGFP_H2B-mCherry_0_R1_P1_K1_Ch2-Ch1.zen
2.459999e+01	1.073000e+02	20150130_STAG2gfpcf2_Prometa\MitoSys2\Calibration\mEGFPC1H2B_Noc\mEGFP_H2B-mCherry_0_R1_P1_K1_Ch2-Ch1.zen
2.465999e+01	1.074334e+02	20150130_STAG2gfpcf2_Prometa\MitoSys2\Calibration\mEGFPC1H2B_Noc\mEGFP_H2B-mCherry_0_R1_P1_K1_Ch2-Ch1.zen
2.471999e+01	1.121500e+02	20150130_STAG2gfpcf2_Prometa\MitoSys2\Calibration\mEGFPC1H2B_Noc\mEGFP_H2B-mCherry_0_R1_P1_K1_Ch2-Ch1.zen
2.477999e+01	1.119667e+02	20150130_STAG2gfpcf2_Prometa\MitoSys2\Calibration\mEGFPC1H2B_Noc\mEGFP_H2B-mCherry_0_R1_P1_K1_Ch2-Ch1.zen
2.483999e+01	1.015834e+02	20150130_STAG2gfpcf2_Prometa\MitoSys2\Calibration\mEGFPC1H2B_Noc\mEGFP_H2B-mCherry_0_R1_P1_K1_Ch2-Ch1.zen
2.489999e+01	1.048667e+02	20150130_STAG2gfpcf2_Prometa\MitoSys2\Calibration\mEGFPC1H2B_Noc\mEGFP_H2B-mCherry_0_R1_P1_K1_Ch2-Ch1.zen
2.495999e+01	1.043167e+02	20150130_STAG2gfpcf2_Prometa\MitoSys2\Calibration\mEGFPC1H2B_Noc\mEGFP_H2B-mCherry_0_R1_P1_K1_Ch2-Ch1.zen
2.501999e+01	1.077667e+02	20150130_STAG2gfpcf2_Prometa\MitoSys2\Calibration\mEGFPC1H2B_Noc\mEGFP_H2B-mCherry_0_R1_P1_K1_Ch2-Ch1.zen
2.507999e+01	1.048000e+02	20150130_STAG2gfpcf2_Prometa\MitoSys2\Calibration\mEGFPC1H2B_Noc\mEGFP_H2B-mCherry_0_R1_P1_K1_Ch2-Ch1.zen
2.513999e+01	1.024500e+02	20150130_STAG2gfpcf2_Prometa\MitoSys2\Calibration\mEGFPC1H2B_Noc\mEGFP_H2B-mCherry_0_R1_P1_K1_Ch2-Ch1.zen
2.519999e+01	1.036000e+02	20150130_STAG2gfpcf2_Prometa\MitoSys2\Calibration\mEGFPC1H2B_Noc\mEGFP_H2B-mCherry_0_R1_P1_K1_Ch2-Ch1.zen
2.525999e+01	1.099167e+02	20150130_STAG2gfpcf2_Prometa\MitoSys2\Calibration\mEGFPC1H2B_Noc\mEGFP_H2B-mCherry_0_R1_P1_K1_Ch2-Ch1.zen
2.531999e+01	1.052334e+02	20150130_STAG2gfpcf2_Prometa\MitoSys2\Calibration\mEGFPC1H2B_Noc\mEGFP_H2B-mCherry_0_R1_P1_K1_Ch2-Ch1.zen
2.537999e+01	1.018834e+02	20150130_STAG2gfpcf2_Prometa\MitoSys2\Calibration\mEGFPC1H2B_Noc\mEGFP_H2B-mCherry_0_R1_P1_K1_Ch2-Ch1.zen
2.543999e+01	1.069500e+02	20150130_STAG2gfpcf2_Prometa\MitoSys2\Calibration\mEGFPC1H2B_Noc\mEGFP_H2B-mCherry_0_R1_P1_K1_Ch2-Ch1.zen
2.549999e+01	1.059667e+02	20150130_STAG2gfpcf2_Prometa\MitoSys2\Calibration\mEGFPC1H2B_Noc\mEGFP_H2B-mCherry_0_R1_P1_K1_Ch2-Ch1.zen
2.555999e+01	1.094834e+02	20150130_STAG2gfpcf2_Prometa\MitoSys2\Calibration\mEGFPC1H2B_Noc\mEGFP_H2B-mCherry_0_R1_P1_K1_Ch2-Ch1.zen
2.561999e+01	1.046167e+02	20150130_STAG2gfpcf2_Prometa\MitoSys2\Calibration\mEGFPC1H2B_Noc\mEGFP_H2B-mCherry_0_R1_P1_K1_Ch2-Ch1.zen
2.567999e+01	1.011667e+02	20150130_STAG2gfpcf2_Prometa\MitoSys2\Calibration\mEGFPC1H2B_Noc\mEGFP_H2B-mCherry_0_R1_P1_K1_Ch2-Ch1.zen
2.573999e+01	1.072334e+02	20150130_STAG2gfpcf2_Prometa\MitoSys2\Calibration\mEGFPC1H2B_Noc\mEGFP_H2B-mCherry_0_R1_P1_K1_Ch2-Ch1.zen
2.579999e+01	1.012667e+02	20150130_STAG2gfpcf2_Prometa\MitoSys2\Calibration\mEGFPC1H2B_Noc\mEGFP_H2B-mCherry_0_R1_P1_K1_Ch2-Ch1.zen
2.585999e+01	1.040167e+02	20150130_STAG2gfpcf2_Prometa\MitoSys2\Calibration\mEGFPC1H2B_Noc\mEGFP_H2B-mCherry_0_R1_P1_K1_Ch2-Ch1.zen
2.591999e+01	1.037500e+02	20150130_STAG2gfpcf2_Prometa\MitoSys2\Calibration\mEGFPC1H2B_Noc\mEGFP_H2B-mCherry_0_R1_P1_K1_Ch2-Ch1.zen
2.597999e+01	1.040167e+02	20150130_STAG2gfpcf2_Prometa\MitoSys2\Calibration\mEGFPC1H2B_Noc\mEGFP_H2B-mCherry_0_R1_P1_K1_Ch2-Ch1.zen
2.603999e+01	1.076000e+02	20150130_STAG2gfpcf2_Prometa\MitoSys2\Calibration\mEGFPC1H2B_Noc\mEGFP_H2B-mCherry_0_R1_P1_K1_Ch2-Ch1.zen
2.609999e+01	1.132667e+02	20150130_STAG2gfpcf2_Prometa\MitoSys2\Calibration\mEGFPC1H2B_Noc\mEGFP_H2B-mCherry_0_R1_P1_K1_Ch2-Ch1.zen
2.615999e+01	1.060667e+02	20150130_STAG2gfpcf2_Prometa\MitoSys2\Calibration\mEGFPC1H2B_Noc\mEGFP_H2B-mCherry_0_R1_P1_K1_Ch2-Ch1.zen
2.621999e+01	1.064834e+02	20150130_STAG2gfpcf2_Prometa\MitoSys2\Calibration\mEGFPC1H2B_Noc\mEGFP_H2B-mCherry_0_R1_P1_K1_Ch2-Ch1.zen
2.627999e+01	1.064334e+02	20150130_STAG2gfpcf2_Prometa\MitoSys2\Calibration\mEGFPC1H2B_Noc\mEGFP_H2B-mCherry_0_R1_P1_K1_Ch2-Ch1.zen
2.633999e+01	1.110334e+02	20150130_STAG2gfpcf2_Prometa\MitoSys2\Calibration\mEGFPC1H2B_Noc\mEGFP_H2B-mCherry_0_R1_P1_K1_Ch2-Ch1.zen
2.639999e+01	1.053667e+02	20150130_STAG2gfpcf2_Prometa\MitoSys2\Calibration\mEGFPC1H2B_Noc\mEGFP_H2B-mCherry_0_R1_P1_K1_Ch2-Ch1.zen
2.645999e+01	1.054667e+02	20150130_STAG2gfpcf2_Prometa\MitoSys2\Calibration\mEGFPC1H2B_Noc\mEGFP_H2B-mCherry_0_R1_P1_K1_Ch2-Ch1.zen
2.651999e+01	1.150500e+02	20150130_STAG2gfpcf2_Prometa\MitoSys2\Calibration\mEGFPC1H2B_Noc\mEGFP_H2B-mCherry_0_R1_P1_K1_Ch2-Ch1.zen
2.657999e+01	1.086667e+02	20150130_STAG2gfpcf2_Prometa\MitoSys2\Calibration\mEGFPC1H2B_Noc\mEGFP_H2B-mCherry_0_R1_P1_K1_Ch2-Ch1.zen
2.663999e+01	1.097667e+02	20150130_STAG2gfpcf2_Prometa\MitoSys2\Calibration\mEGFPC1H2B_Noc\mEGFP_H2B-mCherry_0_R1_P1_K1_Ch2-Ch1.zen
2.669999e+01	1.093500e+02	20150130_STAG2gfpcf2_Prometa\MitoSys2\Calibration\mEGFPC1H2B_Noc\mEGFP_H2B-mCherry_0_R1_P1_K1_Ch2-Ch1.zen
2.675999e+01	1.023500e+02	20150130_STAG2gfpcf2_Prometa\MitoSys2\Calibration\mEGFPC1H2B_Noc\mEGFP_H2B-mCherry_0_R1_P1_K1_Ch2-Ch1.zen
2.681999e+01	9.756670e+01	20150130_STAG2gfpcf2_Prometa\MitoSys2\Calibration\mEGFPC1H2B_Noc\mEGFP_H2B-mCherry_0_R1_P1_K1_Ch2-Ch1.zen
2.687999e+01	1.071334e+02	20150130_STAG2gfpcf2_Prometa\MitoSys2\Calibration\mEGFPC1H2B_Noc\mEGFP_H2B-mCherry_0_R1_P1_K1_Ch2-Ch1.zen
2.693999e+01	1.065834e+02	20150130_STAG2gfpcf2_Prometa\MitoSys2\Calibration\mEGFPC1H2B_Noc\mEGFP_H2B-mCherry_0_R1_P1_K1_Ch2-Ch1.zen
2.699999e+01	1.163167e+02	20150130_STAG2gfpcf2_Prometa\MitoSys2\Calibration\mEGFPC1H2B_Noc\mEGFP_H2B-mCherry_0_R1_P1_K1_Ch2-Ch1.zen
2.705999e+01	1.058500e+02	20150130_STAG2gfpcf2_Prometa\MitoSys2\Calibration\mEGFPC1H2B_Noc\mEGFP_H2B-mCherry_0_R1_P1_K1_Ch2-Ch1.zen
2.711999e+01	1.094167e+02	20150130_STAG2gfpcf2_Prometa\MitoSys2\Calibration\mEGFPC1H2B_Noc\mEGFP_H2B-mCherry_0_R1_P1_K1_Ch2-Ch1.zen
2.717999e+01	1.128167e+02	20150130_STAG2gfpcf2_Prometa\MitoSys2\Calibration\mEGFPC1H2B_Noc\mEGFP_H2B-mCherry_0_R1_P1_K1_Ch2-Ch1.zen
2.723999e+01	1.104167e+02	20150130_STAG2gfpcf2_Prometa\MitoSys2\Calibration\mEGFPC1H2B_Noc\mEGFP_H2B-mCherry_0_R1_P1_K1_Ch2-Ch1.zen
2.729999e+01	1.087500e+02	20150130_STAG2gfpcf2_Prometa\MitoSys2\Calibration\mEGFPC1H2B_Noc\mEGFP_H2B-mCherry_0_R1_P1_K1_Ch2-Ch1.zen
2.735999e+01	1.049334e+02	20150130_STAG2gfpcf2_Prometa\MitoSys2\Calibration\mEGFPC1H2B_Noc\mEGFP_H2B-mCherry_0_R1_P1_K1_Ch2-Ch1.zen
2.741999e+01	1.112667e+02	20150130_STAG2gfpcf2_Prometa\MitoSys2\Calibration\mEGFPC1H2B_Noc\mEGFP_H2B-mCherry_0_R1_P1_K1_Ch2-Ch1.zen
2.747999e+01	1.102667e+02	20150130_STAG2gfpcf2_Prometa\MitoSys2\Calibration\mEGFPC1H2B_Noc\mEGFP_H2B-mCherry_0_R1_P1_K1_Ch2-Ch1.zen
2.753999e+01	1.128000e+02	20150130_STAG2gfpcf2_Prometa\MitoSys2\Calibration\mEGFPC1H2B_Noc\mEGFP_H2B-mCherry_0_R1_P1_K1_Ch2-Ch1.zen
2.759999e+01	1.076167e+02	20150130_STAG2gfpcf2_Prometa\MitoSys2\Calibration\mEGFPC1H2B_Noc\mEGFP_H2B-mCherry_0_R1_P1_K1_Ch2-Ch1.zen
2.765999e+01	1.157334e+02	20150130_STAG2gfpcf2_Prometa\MitoSys2\Calibration\mEGFPC1H2B_Noc\mEGFP_H2B-mCherry_0_R1_P1_K1_Ch2-Ch1.zen
2.771999e+01	1.145000e+02	20150130_STAG2gfpcf2_Prometa\MitoSys2\Calibration\mEGFPC1H2B_Noc\mEGFP_H2B-mCherry_0_R1_P1_K1_Ch2-Ch1.zen
2.777999e+01	1.050834e+02	20150130_STAG2gfpcf2_Prometa\MitoSys2\Calibration\mEGFPC1H2B_Noc\mEGFP_H2B-mCherry_0_R1_P1_K1_Ch2-Ch1.zen
2.783999e+01	1.042500e+02	20150130_STAG2gfpcf2_Prometa\MitoSys2\Calibration\mEGFPC1H2B_Noc\mEGFP_H2B-mCherry_0_R1_P1_K1_Ch2-Ch1.zen
2.789999e+01	1.052834e+02	20150130_STAG2gfpcf2_Prometa\MitoSys2\Calibration\mEGFPC1H2B_Noc\mEGFP_H2B-mCherry_0_R1_P1_K1_Ch2-Ch1.zen
2.795999e+01	1.080167e+02	20150130_STAG2gfpcf2_Prometa\MitoSys2\Calibration\mEGFPC1H2B_Noc\mEGFP_H2B-mCherry_0_R1_P1_K1_Ch2-Ch1.zen
2.801999e+01	1.114000e+02	20150130_STAG2gfpcf2_Prometa\MitoSys2\Calibration\mEGFPC1H2B_Noc\mEGFP_H2B-mCherry_0_R1_P1_K1_Ch2-Ch1.zen
2.807999e+01	1.035167e+02	20150130_STAG2gfpcf2_Prometa\MitoSys2\Calibration\mEGFPC1H2B_Noc\mEGFP_H2B-mCherry_0_R1_P1_K1_Ch2-Ch1.zen
2.813999e+01	9.736670e+01	20150130_STAG2gfpcf2_Prometa\MitoSys2\Calibration\mEGFPC1H2B_Noc\mEGFP_H2B-mCherry_0_R1_P1_K1_Ch2-Ch1.zen
2.819999e+01	1.019167e+02	20150130_STAG2gfpcf2_Prometa\MitoSys2\Calibration\mEGFPC1H2B_Noc\mEGFP_H2B-mCherry_0_R1_P1_K1_Ch2-Ch1.zen
2.825999e+01	1.070667e+02	20150130_STAG2gfpcf2_Prometa\MitoSys2\Calibration\mEGFPC1H2B_Noc\mEGFP_H2B-mCherry_0_R1_P1_K1_Ch2-Ch1.zen
2.831999e+01	1.063167e+02	20150130_STAG2gfpcf2_Prometa\MitoSys2\Calibration\mEGFPC1H2B_Noc\mEGFP_H2B-mCherry_0_R1_P1_K1_Ch2-Ch1.zen
2.837999e+01	1.068500e+02	20150130_STAG2gfpcf2_Prometa\MitoSys2\Calibration\mEGFPC1H2B_Noc\mEGFP_H2B-mCherry_0_R1_P1_K1_Ch2-Ch1.zen
2.843999e+01	1.105000e+02	20150130_STAG2gfpcf2_Prometa\MitoSys2\Calibration\mEGFPC1H2B_Noc\mEGFP_H2B-mCherry_0_R1_P1_K1_Ch2-Ch1.zen
2.849999e+01	1.074167e+02	20150130_STAG2gfpcf2_Prometa\MitoSys2\Calibration\mEGFPC1H2B_Noc\mEGFP_H2B-mCherry_0_R1_P1_K1_Ch2-Ch1.zen
2.855999e+01	1.018167e+02	20150130_STAG2gfpcf2_Prometa\MitoSys2\Calibration\mEGFPC1H2B_Noc\mEGFP_H2B-mCherry_0_R1_P1_K1_Ch2-Ch1.zen
2.861999e+01	1.056834e+02	20150130_STAG2gfpcf2_Prometa\MitoSys2\Calibration\mEGFPC1H2B_Noc\mEGFP_H2B-mCherry_0_R1_P1_K1_Ch2-Ch1.zen
2.867999e+01	1.008667e+02	20150130_STAG2gfpcf2_Prometa\MitoSys2\Calibration\mEGFPC1H2B_Noc\mEGFP_H2B-mCherry_0_R1_P1_K1_Ch2-Ch1.zen
2.873999e+01	1.042667e+02	20150130_STAG2gfpcf2_Prometa\MitoSys2\Calibration\mEGFPC1H2B_Noc\mEGFP_H2B-mCherry_0_R1_P1_K1_Ch2-Ch1.zen
2.879999e+01	1.072000e+02	20150130_STAG2gfpcf2_Prometa\MitoSys2\Calibration\mEGFPC1H2B_Noc\mEGFP_H2B-mCherry_0_R1_P1_K1_Ch2-Ch1.zen
2.885999e+01	9.878336e+01	20150130_STAG2gfpcf2_Prometa\MitoSys2\Calibration\mEGFPC1H2B_Noc\mEGFP_H2B-mCherry_0_R1_P1_K1_Ch2-Ch1.zen
2.891999e+01	9.953336e+01	20150130_STAG2gfpcf2_Prometa\MitoSys2\Calibration\mEGFPC1H2B_Noc\mEGFP_H2B-mCherry_0_R1_P1_K1_Ch2-Ch1.zen
2.897999e+01	1.043167e+02	20150130_STAG2gfpcf2_Prometa\MitoSys2\Calibration\mEGFPC1H2B_Noc\mEGFP_H2B-mCherry_0_R1_P1_K1_Ch2-Ch1.zen
2.903999e+01	1.033667e+02	20150130_STAG2gfpcf2_Prometa\MitoSys2\Calibration\mEGFPC1H2B_Noc\mEGFP_H2B-mCherry_0_R1_P1_K1_Ch2-Ch1.zen
2.909999e+01	1.023000e+02	20150130_STAG2gfpcf2_Prometa\MitoSys2\Calibration\mEGFPC1H2B_Noc\mEGFP_H2B-mCherry_0_R1_P1_K1_Ch2-Ch1.zen
2.915999e+01	1.046667e+02	20150130_STAG2gfpcf2_Prometa\MitoSys2\Calibration\mEGFPC1H2B_Noc\mEGFP_H2B-mCherry_0_R1_P1_K1_Ch2-Ch1.zen
2.921999e+01	1.059334e+02	20150130_STAG2gfpcf2_Prometa\MitoSys2\Calibration\mEGFPC1H2B_Noc\mEGFP_H2B-mCherry_0_R1_P1_K1_Ch2-Ch1.zen
2.927999e+01	1.089167e+02	20150130_STAG2gfpcf2_Prometa\MitoSys2\Calibration\mEGFPC1H2B_Noc\mEGFP_H2B-mCherry_0_R1_P1_K1_Ch2-Ch1.zen
2.933999e+01	1.019167e+02	20150130_STAG2gfpcf2_Prometa\MitoSys2\Calibration\mEGFPC1H2B_Noc\mEGFP_H2B-mCherry_0_R1_P1_K1_Ch2-Ch1.zen
2.939999e+01	9.978336e+01	20150130_STAG2gfpcf2_Prometa\MitoSys2\Calibration\mEGFPC1H2B_Noc\mEGFP_H2B-mCherry_0_R1_P1_K1_Ch2-Ch1.zen
2.945999e+01	9.916669e+01	20150130_STAG2gfpcf2_Prometa\MitoSys2\Calibration\mEGFPC1H2B_Noc\mEGFP_H2B-mCherry_0_R1_P1_K1_Ch2-Ch1.zen
2.951999e+01	1.076500e+02	20150130_STAG2gfpcf2_Prometa\MitoSys2\Calibration\mEGFPC1H2B_Noc\mEGFP_H2B-mCherry_0_R1_P1_K1_Ch2-Ch1.zen
2.957999e+01	1.084334e+02	20150130_STAG2gfpcf2_Prometa\MitoSys2\Calibration\mEGFPC1H2B_Noc\mEGFP_H2B-mCherry_0_R1_P1_K1_Ch2-Ch1.zen
2.963999e+01	1.112834e+02	20150130_STAG2gfpcf2_Prometa\MitoSys2\Calibration\mEGFPC1H2B_Noc\mEGFP_H2B-mCherry_0_R1_P1_K1_Ch2-Ch1.zen
2.969999e+01	1.040500e+02	20150130_STAG2gfpcf2_Prometa\MitoSys2\Calibration\mEGFPC1H2B_Noc\mEGFP_H2B-mCherry_0_R1_P1_K1_Ch2-Ch1.zen
2.975999e+01	1.071167e+02	20150130_STAG2gfpcf2_Prometa\MitoSys2\Calibration\mEGFPC1H2B_Noc\mEGFP_H2B-mCherry_0_R1_P1_K1_Ch2-Ch1.zen
2.981999e+01	1.010834e+02	20150130_STAG2gfpcf2_Prometa\MitoSys2\Calibration\mEGFPC1H2B_Noc\mEGFP_H2B-mCherry_0_R1_P1_K1_Ch2-Ch1.zen
2.987999e+01	1.043500e+02	20150130_STAG2gfpcf2_Prometa\MitoSys2\Calibration\mEGFPC1H2B_Noc\mEGFP_H2B-mCherry_0_R1_P1_K1_Ch2-Ch1.zen
2.993999e+01	1.019500e+02	20150130_STAG2gfpcf2_Prometa\MitoSys2\Calibration\mEGFPC1H2B_Noc\mEGFP_H2B-mCherry_0_R1_P1_K1_Ch2-Ch1.zen
0	1.152666e+02	20150130_STAG2gfpcf2_Prometa\MitoSys2\Calibration\mEGFPC1H2B_Noc\mEGFP_H2B-mCherry_0_R1_P2_K1_Ch2-Ch1.zen
6.000000e-02	1.111166e+02	20150130_STAG2gfpcf2_Prometa\MitoSys2\Calibration\mEGFPC1H2B_Noc\mEGFP_H2B-mCherry_0_R1_P2_K1_Ch2-Ch1.zen
1.200000e-01	1.121000e+02	20150130_STAG2gfpcf2_Prometa\MitoSys2\Calibration\mEGFPC1H2B_Noc\mEGFP_H2B-mCherry_0_R1_P2_K1_Ch2-Ch1.zen
1.800000e-01	1.102166e+02	20150130_STAG2gfpcf2_Prometa\MitoSys2\Calibration\mEGFPC1H2B_Noc\mEGFP_H2B-mCherry_0_R1_P2_K1_Ch2-Ch1.zen
2.400000e-01	1.144166e+02	20150130_STAG2gfpcf2_Prometa\MitoSys2\Calibration\mEGFPC1H2B_Noc\mEGFP_H2B-mCherry_0_R1_P2_K1_Ch2-Ch1.zen
3.000000e-01	1.047333e+02	20150130_STAG2gfpcf2_Prometa\MitoSys2\Calibration\mEGFPC1H2B_Noc\mEGFP_H2B-mCherry_0_R1_P2_K1_Ch2-Ch1.zen
3.600000e-01	1.087833e+02	20150130_STAG2gfpcf2_Prometa\MitoSys2\Calibration\mEGFPC1H2B_Noc\mEGFP_H2B-mCherry_0_R1_P2_K1_Ch2-Ch1.zen
4.200000e-01	1.046000e+02	20150130_STAG2gfpcf2_Prometa\MitoSys2\Calibration\mEGFPC1H2B_Noc\mEGFP_H2B-mCherry_0_R1_P2_K1_Ch2-Ch1.zen
4.800000e-01	1.247000e+02	20150130_STAG2gfpcf2_Prometa\MitoSys2\Calibration\mEGFPC1H2B_Noc\mEGFP_H2B-mCherry_0_R1_P2_K1_Ch2-Ch1.zen
5.400000e-01	1.106833e+02	20150130_STAG2gfpcf2_Prometa\MitoSys2\Calibration\mEGFPC1H2B_Noc\mEGFP_H2B-mCherry_0_R1_P2_K1_Ch2-Ch1.zen
6.000000e-01	1.088000e+02	20150130_STAG2gfpcf2_Prometa\MitoSys2\Calibration\mEGFPC1H2B_Noc\mEGFP_H2B-mCherry_0_R1_P2_K1_Ch2-Ch1.zen
6.600000e-01	1.163166e+02	20150130_STAG2gfpcf2_Prometa\MitoSys2\Calibration\mEGFPC1H2B_Noc\mEGFP_H2B-mCherry_0_R1_P2_K1_Ch2-Ch1.zen
7.200000e-01	1.119999e+02	20150130_STAG2gfpcf2_Prometa\MitoSys2\Calibration\mEGFPC1H2B_Noc\mEGFP_H2B-mCherry_0_R1_P2_K1_Ch2-Ch1.zen
7.800000e-01	1.144999e+02	20150130_STAG2gfpcf2_Prometa\MitoSys2\Calibration\mEGFPC1H2B_Noc\mEGFP_H2B-mCherry_0_R1_P2_K1_Ch2-Ch1.zen
8.400000e-01	1.094000e+02	20150130_STAG2gfpcf2_Prometa\MitoSys2\Calibration\mEGFPC1H2B_Noc\mEGFP_H2B-mCherry_0_R1_P2_K1_Ch2-Ch1.zen
9.000000e-01	1.063166e+02	20150130_STAG2gfpcf2_Prometa\MitoSys2\Calibration\mEGFPC1H2B_Noc\mEGFP_H2B-mCherry_0_R1_P2_K1_Ch2-Ch1.zen
9.600000e-01	1.114000e+02	20150130_STAG2gfpcf2_Prometa\MitoSys2\Calibration\mEGFPC1H2B_Noc\mEGFP_H2B-mCherry_0_R1_P2_K1_Ch2-Ch1.zen
1.020000e+00	1.137000e+02	20150130_STAG2gfpcf2_Prometa\MitoSys2\Calibration\mEGFPC1H2B_Noc\mEGFP_H2B-mCherry_0_R1_P2_K1_Ch2-Ch1.zen
1.080000e+00	1.144000e+02	20150130_STAG2gfpcf2_Prometa\MitoSys2\Calibration\mEGFPC1H2B_Noc\mEGFP_H2B-mCherry_0_R1_P2_K1_Ch2-Ch1.zen
1.140000e+00	1.069999e+02	20150130_STAG2gfpcf2_Prometa\MitoSys2\Calibration\mEGFPC1H2B_Noc\mEGFP_H2B-mCherry_0_R1_P2_K1_Ch2-Ch1.zen
1.200000e+00	1.119500e+02	20150130_STAG2gfpcf2_Prometa\MitoSys2\Calibration\mEGFPC1H2B_Noc\mEGFP_H2B-mCherry_0_R1_P2_K1_Ch2-Ch1.zen
1.260000e+00	1.154000e+02	20150130_STAG2gfpcf2_Prometa\MitoSys2\Calibration\mEGFPC1H2B_Noc\mEGFP_H2B-mCherry_0_R1_P2_K1_Ch2-Ch1.zen
1.320000e+00	1.133666e+02	20150130_STAG2gfpcf2_Prometa\MitoSys2\Calibration\mEGFPC1H2B_Noc\mEGFP_H2B-mCherry_0_R1_P2_K1_Ch2-Ch1.zen
1.380000e+00	1.116666e+02	20150130_STAG2gfpcf2_Prometa\MitoSys2\Calibration\mEGFPC1H2B_Noc\mEGFP_H2B-mCherry_0_R1_P2_K1_Ch2-Ch1.zen
1.440000e+00	1.144166e+02	20150130_STAG2gfpcf2_Prometa\MitoSys2\Calibration\mEGFPC1H2B_Noc\mEGFP_H2B-mCherry_0_R1_P2_K1_Ch2-Ch1.zen
1.500000e+00	1.094500e+02	20150130_STAG2gfpcf2_Prometa\MitoSys2\Calibration\mEGFPC1H2B_Noc\mEGFP_H2B-mCherry_0_R1_P2_K1_Ch2-Ch1.zen
1.560000e+00	1.121666e+02	20150130_STAG2gfpcf2_Prometa\MitoSys2\Calibration\mEGFPC1H2B_Noc\mEGFP_H2B-mCherry_0_R1_P2_K1_Ch2-Ch1.zen
1.620000e+00	1.099166e+02	20150130_STAG2gfpcf2_Prometa\MitoSys2\Calibration\mEGFPC1H2B_Noc\mEGFP_H2B-mCherry_0_R1_P2_K1_Ch2-Ch1.zen
1.680000e+00	1.082333e+02	20150130_STAG2gfpcf2_Prometa\MitoSys2\Calibration\mEGFPC1H2B_Noc\mEGFP_H2B-mCherry_0_R1_P2_K1_Ch2-Ch1.zen
1.740000e+00	1.124500e+02	20150130_STAG2gfpcf2_Prometa\MitoSys2\Calibration\mEGFPC1H2B_Noc\mEGFP_H2B-mCherry_0_R1_P2_K1_Ch2-Ch1.zen
1.800000e+00	1.074833e+02	20150130_STAG2gfpcf2_Prometa\MitoSys2\Calibration\mEGFPC1H2B_Noc\mEGFP_H2B-mCherry_0_R1_P2_K1_Ch2-Ch1.zen
1.860000e+00	1.128166e+02	20150130_STAG2gfpcf2_Prometa\MitoSys2\Calibration\mEGFPC1H2B_Noc\mEGFP_H2B-mCherry_0_R1_P2_K1_Ch2-Ch1.zen
1.920000e+00	1.131666e+02	20150130_STAG2gfpcf2_Prometa\MitoSys2\Calibration\mEGFPC1H2B_Noc\mEGFP_H2B-mCherry_0_R1_P2_K1_Ch2-Ch1.zen
1.980000e+00	1.109833e+02	20150130_STAG2gfpcf2_Prometa\MitoSys2\Calibration\mEGFPC1H2B_Noc\mEGFP_H2B-mCherry_0_R1_P2_K1_Ch2-Ch1.zen
2.040000e+00	1.147333e+02	20150130_STAG2gfpcf2_Prometa\MitoSys2\Calibration\mEGFPC1H2B_Noc\mEGFP_H2B-mCherry_0_R1_P2_K1_Ch2-Ch1.zen
2.100000e+00	1.195499e+02	20150130_STAG2gfpcf2_Prometa\MitoSys2\Calibration\mEGFPC1H2B_Noc\mEGFP_H2B-mCherry_0_R1_P2_K1_Ch2-Ch1.zen
2.160000e+00	1.156166e+02	20150130_STAG2gfpcf2_Prometa\MitoSys2\Calibration\mEGFPC1H2B_Noc\mEGFP_H2B-mCherry_0_R1_P2_K1_Ch2-Ch1.zen
2.220000e+00	1.056500e+02	20150130_STAG2gfpcf2_Prometa\MitoSys2\Calibration\mEGFPC1H2B_Noc\mEGFP_H2B-mCherry_0_R1_P2_K1_Ch2-Ch1.zen
2.280000e+00	1.119500e+02	20150130_STAG2gfpcf2_Prometa\MitoSys2\Calibration\mEGFPC1H2B_Noc\mEGFP_H2B-mCherry_0_R1_P2_K1_Ch2-Ch1.zen
2.340000e+00	1.125666e+02	20150130_STAG2gfpcf2_Prometa\MitoSys2\Calibration\mEGFPC1H2B_Noc\mEGFP_H2B-mCherry_0_R1_P2_K1_Ch2-Ch1.zen
2.400000e+00	1.121666e+02	20150130_STAG2gfpcf2_Prometa\MitoSys2\Calibration\mEGFPC1H2B_Noc\mEGFP_H2B-mCherry_0_R1_P2_K1_Ch2-Ch1.zen
2.460000e+00	1.063333e+02	20150130_STAG2gfpcf2_Prometa\MitoSys2\Calibration\mEGFPC1H2B_Noc\mEGFP_H2B-mCherry_0_R1_P2_K1_Ch2-Ch1.zen
2.520000e+00	1.065166e+02	20150130_STAG2gfpcf2_Prometa\MitoSys2\Calibration\mEGFPC1H2B_Noc\mEGFP_H2B-mCherry_0_R1_P2_K1_Ch2-Ch1.zen
2.580000e+00	1.142499e+02	20150130_STAG2gfpcf2_Prometa\MitoSys2\Calibration\mEGFPC1H2B_Noc\mEGFP_H2B-mCherry_0_R1_P2_K1_Ch2-Ch1.zen
2.640000e+00	1.186000e+02	20150130_STAG2gfpcf2_Prometa\MitoSys2\Calibration\mEGFPC1H2B_Noc\mEGFP_H2B-mCherry_0_R1_P2_K1_Ch2-Ch1.zen
2.700000e+00	1.067666e+02	20150130_STAG2gfpcf2_Prometa\MitoSys2\Calibration\mEGFPC1H2B_Noc\mEGFP_H2B-mCherry_0_R1_P2_K1_Ch2-Ch1.zen
2.760000e+00	1.137999e+02	20150130_STAG2gfpcf2_Prometa\MitoSys2\Calibration\mEGFPC1H2B_Noc\mEGFP_H2B-mCherry_0_R1_P2_K1_Ch2-Ch1.zen
2.820000e+00	1.136000e+02	20150130_STAG2gfpcf2_Prometa\MitoSys2\Calibration\mEGFPC1H2B_Noc\mEGFP_H2B-mCherry_0_R1_P2_K1_Ch2-Ch1.zen
2.880000e+00	1.138500e+02	20150130_STAG2gfpcf2_Prometa\MitoSys2\Calibration\mEGFPC1H2B_Noc\mEGFP_H2B-mCherry_0_R1_P2_K1_Ch2-Ch1.zen
2.940000e+00	1.153166e+02	20150130_STAG2gfpcf2_Prometa\MitoSys2\Calibration\mEGFPC1H2B_Noc\mEGFP_H2B-mCherry_0_R1_P2_K1_Ch2-Ch1.zen
3	1.108666e+02	20150130_STAG2gfpcf2_Prometa\MitoSys2\Calibration\mEGFPC1H2B_Noc\mEGFP_H2B-mCherry_0_R1_P2_K1_Ch2-Ch1.zen
3.060000e+00	1.168833e+02	20150130_STAG2gfpcf2_Prometa\MitoSys2\Calibration\mEGFPC1H2B_Noc\mEGFP_H2B-mCherry_0_R1_P2_K1_Ch2-Ch1.zen
3.120000e+00	1.125333e+02	20150130_STAG2gfpcf2_Prometa\MitoSys2\Calibration\mEGFPC1H2B_Noc\mEGFP_H2B-mCherry_0_R1_P2_K1_Ch2-Ch1.zen
3.180000e+00	1.150666e+02	20150130_STAG2gfpcf2_Prometa\MitoSys2\Calibration\mEGFPC1H2B_Noc\mEGFP_H2B-mCherry_0_R1_P2_K1_Ch2-Ch1.zen
3.240000e+00	1.170833e+02	20150130_STAG2gfpcf2_Prometa\MitoSys2\Calibration\mEGFPC1H2B_Noc\mEGFP_H2B-mCherry_0_R1_P2_K1_Ch2-Ch1.zen
3.300000e+00	1.137166e+02	20150130_STAG2gfpcf2_Prometa\MitoSys2\Calibration\mEGFPC1H2B_Noc\mEGFP_H2B-mCherry_0_R1_P2_K1_Ch2-Ch1.zen
3.360000e+00	1.160333e+02	20150130_STAG2gfpcf2_Prometa\MitoSys2\Calibration\mEGFPC1H2B_Noc\mEGFP_H2B-mCherry_0_R1_P2_K1_Ch2-Ch1.zen
3.420000e+00	1.151833e+02	20150130_STAG2gfpcf2_Prometa\MitoSys2\Calibration\mEGFPC1H2B_Noc\mEGFP_H2B-mCherry_0_R1_P2_K1_Ch2-Ch1.zen
3.480000e+00	1.135666e+02	20150130_STAG2gfpcf2_Prometa\MitoSys2\Calibration\mEGFPC1H2B_Noc\mEGFP_H2B-mCherry_0_R1_P2_K1_Ch2-Ch1.zen
3.540000e+00	1.154500e+02	20150130_STAG2gfpcf2_Prometa\MitoSys2\Calibration\mEGFPC1H2B_Noc\mEGFP_H2B-mCherry_0_R1_P2_K1_Ch2-Ch1.zen
3.600000e+00	1.095333e+02	20150130_STAG2gfpcf2_Prometa\MitoSys2\Calibration\mEGFPC1H2B_Noc\mEGFP_H2B-mCherry_0_R1_P2_K1_Ch2-Ch1.zen
3.660000e+00	1.132499e+02	20150130_STAG2gfpcf2_Prometa\MitoSys2\Calibration\mEGFPC1H2B_Noc\mEGFP_H2B-mCherry_0_R1_P2_K1_Ch2-Ch1.zen
3.720000e+00	1.121500e+02	20150130_STAG2gfpcf2_Prometa\MitoSys2\Calibration\mEGFPC1H2B_Noc\mEGFP_H2B-mCherry_0_R1_P2_K1_Ch2-Ch1.zen
3.780000e+00	1.113666e+02	20150130_STAG2gfpcf2_Prometa\MitoSys2\Calibration\mEGFPC1H2B_Noc\mEGFP_H2B-mCherry_0_R1_P2_K1_Ch2-Ch1.zen
3.840000e+00	1.089833e+02	20150130_STAG2gfpcf2_Prometa\MitoSys2\Calibration\mEGFPC1H2B_Noc\mEGFP_H2B-mCherry_0_R1_P2_K1_Ch2-Ch1.zen
3.900000e+00	1.199000e+02	20150130_STAG2gfpcf2_Prometa\MitoSys2\Calibration\mEGFPC1H2B_Noc\mEGFP_H2B-mCherry_0_R1_P2_K1_Ch2-Ch1.zen
3.960000e+00	1.122499e+02	20150130_STAG2gfpcf2_Prometa\MitoSys2\Calibration\mEGFPC1H2B_Noc\mEGFP_H2B-mCherry_0_R1_P2_K1_Ch2-Ch1.zen
4.020000e+00	1.088166e+02	20150130_STAG2gfpcf2_Prometa\MitoSys2\Calibration\mEGFPC1H2B_Noc\mEGFP_H2B-mCherry_0_R1_P2_K1_Ch2-Ch1.zen
4.080000e+00	1.079833e+02	20150130_STAG2gfpcf2_Prometa\MitoSys2\Calibration\mEGFPC1H2B_Noc\mEGFP_H2B-mCherry_0_R1_P2_K1_Ch2-Ch1.zen
4.140000e+00	1.059166e+02	20150130_STAG2gfpcf2_Prometa\MitoSys2\Calibration\mEGFPC1H2B_Noc\mEGFP_H2B-mCherry_0_R1_P2_K1_Ch2-Ch1.zen
4.200000e+00	1.092833e+02	20150130_STAG2gfpcf2_Prometa\MitoSys2\Calibration\mEGFPC1H2B_Noc\mEGFP_H2B-mCherry_0_R1_P2_K1_Ch2-Ch1.zen
4.260000e+00	1.014333e+02	20150130_STAG2gfpcf2_Prometa\MitoSys2\Calibration\mEGFPC1H2B_Noc\mEGFP_H2B-mCherry_0_R1_P2_K1_Ch2-Ch1.zen
4.320000e+00	1.039500e+02	20150130_STAG2gfpcf2_Prometa\MitoSys2\Calibration\mEGFPC1H2B_Noc\mEGFP_H2B-mCherry_0_R1_P2_K1_Ch2-Ch1.zen
4.380000e+00	1.151666e+02	20150130_STAG2gfpcf2_Prometa\MitoSys2\Calibration\mEGFPC1H2B_Noc\mEGFP_H2B-mCherry_0_R1_P2_K1_Ch2-Ch1.zen
4.440000e+00	1.185666e+02	20150130_STAG2gfpcf2_Prometa\MitoSys2\Calibration\mEGFPC1H2B_Noc\mEGFP_H2B-mCherry_0_R1_P2_K1_Ch2-Ch1.zen
4.500000e+00	1.113000e+02	20150130_STAG2gfpcf2_Prometa\MitoSys2\Calibration\mEGFPC1H2B_Noc\mEGFP_H2B-mCherry_0_R1_P2_K1_Ch2-Ch1.zen
4.560000e+00	1.121000e+02	20150130_STAG2gfpcf2_Prometa\MitoSys2\Calibration\mEGFPC1H2B_Noc\mEGFP_H2B-mCherry_0_R1_P2_K1_Ch2-Ch1.zen
4.620000e+00	1.141833e+02	20150130_STAG2gfpcf2_Prometa\MitoSys2\Calibration\mEGFPC1H2B_Noc\mEGFP_H2B-mCherry_0_R1_P2_K1_Ch2-Ch1.zen
4.680000e+00	1.130833e+02	20150130_STAG2gfpcf2_Prometa\MitoSys2\Calibration\mEGFPC1H2B_Noc\mEGFP_H2B-mCherry_0_R1_P2_K1_Ch2-Ch1.zen
4.740000e+00	1.182666e+02	20150130_STAG2gfpcf2_Prometa\MitoSys2\Calibration\mEGFPC1H2B_Noc\mEGFP_H2B-mCherry_0_R1_P2_K1_Ch2-Ch1.zen
4.800000e+00	1.134333e+02	20150130_STAG2gfpcf2_Prometa\MitoSys2\Calibration\mEGFPC1H2B_Noc\mEGFP_H2B-mCherry_0_R1_P2_K1_Ch2-Ch1.zen
4.860000e+00	1.182333e+02	20150130_STAG2gfpcf2_Prometa\MitoSys2\Calibration\mEGFPC1H2B_Noc\mEGFP_H2B-mCherry_0_R1_P2_K1_Ch2-Ch1.zen
4.920000e+00	1.149000e+02	20150130_STAG2gfpcf2_Prometa\MitoSys2\Calibration\mEGFPC1H2B_Noc\mEGFP_H2B-mCherry_0_R1_P2_K1_Ch2-Ch1.zen
4.980000e+00	1.100666e+02	20150130_STAG2gfpcf2_Prometa\MitoSys2\Calibration\mEGFPC1H2B_Noc\mEGFP_H2B-mCherry_0_R1_P2_K1_Ch2-Ch1.zen
5.040000e+00	1.115166e+02	20150130_STAG2gfpcf2_Prometa\MitoSys2\Calibration\mEGFPC1H2B_Noc\mEGFP_H2B-mCherry_0_R1_P2_K1_Ch2-Ch1.zen
5.100000e+00	1.190833e+02	20150130_STAG2gfpcf2_Prometa\MitoSys2\Calibration\mEGFPC1H2B_Noc\mEGFP_H2B-mCherry_0_R1_P2_K1_Ch2-Ch1.zen
5.160000e+00	1.133500e+02	20150130_STAG2gfpcf2_Prometa\MitoSys2\Calibration\mEGFPC1H2B_Noc\mEGFP_H2B-mCherry_0_R1_P2_K1_Ch2-Ch1.zen
5.220000e+00	1.097166e+02	20150130_STAG2gfpcf2_Prometa\MitoSys2\Calibration\mEGFPC1H2B_Noc\mEGFP_H2B-mCherry_0_R1_P2_K1_Ch2-Ch1.zen
5.280000e+00	1.176333e+02	20150130_STAG2gfpcf2_Prometa\MitoSys2\Calibration\mEGFPC1H2B_Noc\mEGFP_H2B-mCherry_0_R1_P2_K1_Ch2-Ch1.zen
5.340000e+00	1.088500e+02	20150130_STAG2gfpcf2_Prometa\MitoSys2\Calibration\mEGFPC1H2B_Noc\mEGFP_H2B-mCherry_0_R1_P2_K1_Ch2-Ch1.zen
5.400000e+00	1.176333e+02	20150130_STAG2gfpcf2_Prometa\MitoSys2\Calibration\mEGFPC1H2B_Noc\mEGFP_H2B-mCherry_0_R1_P2_K1_Ch2-Ch1.zen
5.460000e+00	1.121500e+02	20150130_STAG2gfpcf2_Prometa\MitoSys2\Calibration\mEGFPC1H2B_Noc\mEGFP_H2B-mCherry_0_R1_P2_K1_Ch2-Ch1.zen
5.520000e+00	1.065333e+02	20150130_STAG2gfpcf2_Prometa\MitoSys2\Calibration\mEGFPC1H2B_Noc\mEGFP_H2B-mCherry_0_R1_P2_K1_Ch2-Ch1.zen
5.580000e+00	1.083666e+02	20150130_STAG2gfpcf2_Prometa\MitoSys2\Calibration\mEGFPC1H2B_Noc\mEGFP_H2B-mCherry_0_R1_P2_K1_Ch2-Ch1.zen
5.640000e+00	1.134333e+02	20150130_STAG2gfpcf2_Prometa\MitoSys2\Calibration\mEGFPC1H2B_Noc\mEGFP_H2B-mCherry_0_R1_P2_K1_Ch2-Ch1.zen
5.700000e+00	1.106333e+02	20150130_STAG2gfpcf2_Prometa\MitoSys2\Calibration\mEGFPC1H2B_Noc\mEGFP_H2B-mCherry_0_R1_P2_K1_Ch2-Ch1.zen
5.760000e+00	1.114999e+02	20150130_STAG2gfpcf2_Prometa\MitoSys2\Calibration\mEGFPC1H2B_Noc\mEGFP_H2B-mCherry_0_R1_P2_K1_Ch2-Ch1.zen
5.820000e+00	1.165666e+02	20150130_STAG2gfpcf2_Prometa\MitoSys2\Calibration\mEGFPC1H2B_Noc\mEGFP_H2B-mCherry_0_R1_P2_K1_Ch2-Ch1.zen
5.880000e+00	1.126000e+02	20150130_STAG2gfpcf2_Prometa\MitoSys2\Calibration\mEGFPC1H2B_Noc\mEGFP_H2B-mCherry_0_R1_P2_K1_Ch2-Ch1.zen
5.940000e+00	1.094833e+02	20150130_STAG2gfpcf2_Prometa\MitoSys2\Calibration\mEGFPC1H2B_Noc\mEGFP_H2B-mCherry_0_R1_P2_K1_Ch2-Ch1.zen
6	9.951662e+01	20150130_STAG2gfpcf2_Prometa\MitoSys2\Calibration\mEGFPC1H2B_Noc\mEGFP_H2B-mCherry_0_R1_P2_K1_Ch2-Ch1.zen
6.060000e+00	1.105833e+02	20150130_STAG2gfpcf2_Prometa\MitoSys2\Calibration\mEGFPC1H2B_Noc\mEGFP_H2B-mCherry_0_R1_P2_K1_Ch2-Ch1.zen
6.120000e+00	1.058166e+02	20150130_STAG2gfpcf2_Prometa\MitoSys2\Calibration\mEGFPC1H2B_Noc\mEGFP_H2B-mCherry_0_R1_P2_K1_Ch2-Ch1.zen
6.180000e+00	1.061166e+02	20150130_STAG2gfpcf2_Prometa\MitoSys2\Calibration\mEGFPC1H2B_Noc\mEGFP_H2B-mCherry_0_R1_P2_K1_Ch2-Ch1.zen
6.240000e+00	1.177333e+02	20150130_STAG2gfpcf2_Prometa\MitoSys2\Calibration\mEGFPC1H2B_Noc\mEGFP_H2B-mCherry_0_R1_P2_K1_Ch2-Ch1.zen
6.300000e+00	1.172833e+02	20150130_STAG2gfpcf2_Prometa\MitoSys2\Calibration\mEGFPC1H2B_Noc\mEGFP_H2B-mCherry_0_R1_P2_K1_Ch2-Ch1.zen
6.360000e+00	1.086833e+02	20150130_STAG2gfpcf2_Prometa\MitoSys2\Calibration\mEGFPC1H2B_Noc\mEGFP_H2B-mCherry_0_R1_P2_K1_Ch2-Ch1.zen
6.420000e+00	1.115666e+02	20150130_STAG2gfpcf2_Prometa\MitoSys2\Calibration\mEGFPC1H2B_Noc\mEGFP_H2B-mCherry_0_R1_P2_K1_Ch2-Ch1.zen
6.480000e+00	1.087666e+02	20150130_STAG2gfpcf2_Prometa\MitoSys2\Calibration\mEGFPC1H2B_Noc\mEGFP_H2B-mCherry_0_R1_P2_K1_Ch2-Ch1.zen
6.540000e+00	1.110166e+02	20150130_STAG2gfpcf2_Prometa\MitoSys2\Calibration\mEGFPC1H2B_Noc\mEGFP_H2B-mCherry_0_R1_P2_K1_Ch2-Ch1.zen
6.600000e+00	1.185833e+02	20150130_STAG2gfpcf2_Prometa\MitoSys2\Calibration\mEGFPC1H2B_Noc\mEGFP_H2B-mCherry_0_R1_P2_K1_Ch2-Ch1.zen
6.660000e+00	1.148833e+02	20150130_STAG2gfpcf2_Prometa\MitoSys2\Calibration\mEGFPC1H2B_Noc\mEGFP_H2B-mCherry_0_R1_P2_K1_Ch2-Ch1.zen
6.720000e+00	1.135499e+02	20150130_STAG2gfpcf2_Prometa\MitoSys2\Calibration\mEGFPC1H2B_Noc\mEGFP_H2B-mCherry_0_R1_P2_K1_Ch2-Ch1.zen
6.780000e+00	1.165499e+02	20150130_STAG2gfpcf2_Prometa\MitoSys2\Calibration\mEGFPC1H2B_Noc\mEGFP_H2B-mCherry_0_R1_P2_K1_Ch2-Ch1.zen
6.840000e+00	1.077333e+02	20150130_STAG2gfpcf2_Prometa\MitoSys2\Calibration\mEGFPC1H2B_Noc\mEGFP_H2B-mCherry_0_R1_P2_K1_Ch2-Ch1.zen
6.900000e+00	1.065833e+02	20150130_STAG2gfpcf2_Prometa\MitoSys2\Calibration\mEGFPC1H2B_Noc\mEGFP_H2B-mCherry_0_R1_P2_K1_Ch2-Ch1.zen
6.960000e+00	1.090666e+02	20150130_STAG2gfpcf2_Prometa\MitoSys2\Calibration\mEGFPC1H2B_Noc\mEGFP_H2B-mCherry_0_R1_P2_K1_Ch2-Ch1.zen
7.020000e+00	1.110500e+02	20150130_STAG2gfpcf2_Prometa\MitoSys2\Calibration\mEGFPC1H2B_Noc\mEGFP_H2B-mCherry_0_R1_P2_K1_Ch2-Ch1.zen
7.080000e+00	1.052499e+02	20150130_STAG2gfpcf2_Prometa\MitoSys2\Calibration\mEGFPC1H2B_Noc\mEGFP_H2B-mCherry_0_R1_P2_K1_Ch2-Ch1.zen
7.140000e+00	1.127999e+02	20150130_STAG2gfpcf2_Prometa\MitoSys2\Calibration\mEGFPC1H2B_Noc\mEGFP_H2B-mCherry_0_R1_P2_K1_Ch2-Ch1.zen
7.200000e+00	1.117499e+02	20150130_STAG2gfpcf2_Prometa\MitoSys2\Calibration\mEGFPC1H2B_Noc\mEGFP_H2B-mCherry_0_R1_P2_K1_Ch2-Ch1.zen
7.260000e+00	1.107166e+02	20150130_STAG2gfpcf2_Prometa\MitoSys2\Calibration\mEGFPC1H2B_Noc\mEGFP_H2B-mCherry_0_R1_P2_K1_Ch2-Ch1.zen
7.320000e+00	1.112166e+02	20150130_STAG2gfpcf2_Prometa\MitoSys2\Calibration\mEGFPC1H2B_Noc\mEGFP_H2B-mCherry_0_R1_P2_K1_Ch2-Ch1.zen
7.380000e+00	1.140333e+02	20150130_STAG2gfpcf2_Prometa\MitoSys2\Calibration\mEGFPC1H2B_Noc\mEGFP_H2B-mCherry_0_R1_P2_K1_Ch2-Ch1.zen
7.440000e+00	1.097833e+02	20150130_STAG2gfpcf2_Prometa\MitoSys2\Calibration\mEGFPC1H2B_Noc\mEGFP_H2B-mCherry_0_R1_P2_K1_Ch2-Ch1.zen
7.500000e+00	1.102666e+02	20150130_STAG2gfpcf2_Prometa\MitoSys2\Calibration\mEGFPC1H2B_Noc\mEGFP_H2B-mCherry_0_R1_P2_K1_Ch2-Ch1.zen
7.560000e+00	1.105666e+02	20150130_STAG2gfpcf2_Prometa\MitoSys2\Calibration\mEGFPC1H2B_Noc\mEGFP_H2B-mCherry_0_R1_P2_K1_Ch2-Ch1.zen
7.620000e+00	1.173666e+02	20150130_STAG2gfpcf2_Prometa\MitoSys2\Calibration\mEGFPC1H2B_Noc\mEGFP_H2B-mCherry_0_R1_P2_K1_Ch2-Ch1.zen
7.680000e+00	1.059666e+02	20150130_STAG2gfpcf2_Prometa\MitoSys2\Calibration\mEGFPC1H2B_Noc\mEGFP_H2B-mCherry_0_R1_P2_K1_Ch2-Ch1.zen
7.740000e+00	1.219000e+02	20150130_STAG2gfpcf2_Prometa\MitoSys2\Calibration\mEGFPC1H2B_Noc\mEGFP_H2B-mCherry_0_R1_P2_K1_Ch2-Ch1.zen
7.800000e+00	1.086333e+02	20150130_STAG2gfpcf2_Prometa\MitoSys2\Calibration\mEGFPC1H2B_Noc\mEGFP_H2B-mCherry_0_R1_P2_K1_Ch2-Ch1.zen
7.860000e+00	1.102000e+02	20150130_STAG2gfpcf2_Prometa\MitoSys2\Calibration\mEGFPC1H2B_Noc\mEGFP_H2B-mCherry_0_R1_P2_K1_Ch2-Ch1.zen
7.920000e+00	1.057499e+02	20150130_STAG2gfpcf2_Prometa\MitoSys2\Calibration\mEGFPC1H2B_Noc\mEGFP_H2B-mCherry_0_R1_P2_K1_Ch2-Ch1.zen
7.980000e+00	1.067499e+02	20150130_STAG2gfpcf2_Prometa\MitoSys2\Calibration\mEGFPC1H2B_Noc\mEGFP_H2B-mCherry_0_R1_P2_K1_Ch2-Ch1.zen
8.040000e+00	1.175666e+02	20150130_STAG2gfpcf2_Prometa\MitoSys2\Calibration\mEGFPC1H2B_Noc\mEGFP_H2B-mCherry_0_R1_P2_K1_Ch2-Ch1.zen
8.100000e+00	1.061000e+02	20150130_STAG2gfpcf2_Prometa\MitoSys2\Calibration\mEGFPC1H2B_Noc\mEGFP_H2B-mCherry_0_R1_P2_K1_Ch2-Ch1.zen
8.160000e+00	1.075333e+02	20150130_STAG2gfpcf2_Prometa\MitoSys2\Calibration\mEGFPC1H2B_Noc\mEGFP_H2B-mCherry_0_R1_P2_K1_Ch2-Ch1.zen
8.220000e+00	1.013333e+02	20150130_STAG2gfpcf2_Prometa\MitoSys2\Calibration\mEGFPC1H2B_Noc\mEGFP_H2B-mCherry_0_R1_P2_K1_Ch2-Ch1.zen
8.280000e+00	1.060666e+02	20150130_STAG2gfpcf2_Prometa\MitoSys2\Calibration\mEGFPC1H2B_Noc\mEGFP_H2B-mCherry_0_R1_P2_K1_Ch2-Ch1.zen
8.340000e+00	1.072499e+02	20150130_STAG2gfpcf2_Prometa\MitoSys2\Calibration\mEGFPC1H2B_Noc\mEGFP_H2B-mCherry_0_R1_P2_K1_Ch2-Ch1.zen
8.400000e+00	1.116000e+02	20150130_STAG2gfpcf2_Prometa\MitoSys2\Calibration\mEGFPC1H2B_Noc\mEGFP_H2B-mCherry_0_R1_P2_K1_Ch2-Ch1.zen
8.460000e+00	1.129000e+02	20150130_STAG2gfpcf2_Prometa\MitoSys2\Calibration\mEGFPC1H2B_Noc\mEGFP_H2B-mCherry_0_R1_P2_K1_Ch2-Ch1.zen
8.520000e+00	1.177166e+02	20150130_STAG2gfpcf2_Prometa\MitoSys2\Calibration\mEGFPC1H2B_Noc\mEGFP_H2B-mCherry_0_R1_P2_K1_Ch2-Ch1.zen
8.580000e+00	1.132999e+02	20150130_STAG2gfpcf2_Prometa\MitoSys2\Calibration\mEGFPC1H2B_Noc\mEGFP_H2B-mCherry_0_R1_P2_K1_Ch2-Ch1.zen
8.640000e+00	1.158333e+02	20150130_STAG2gfpcf2_Prometa\MitoSys2\Calibration\mEGFPC1H2B_Noc\mEGFP_H2B-mCherry_0_R1_P2_K1_Ch2-Ch1.zen
8.700000e+00	1.084500e+02	20150130_STAG2gfpcf2_Prometa\MitoSys2\Calibration\mEGFPC1H2B_Noc\mEGFP_H2B-mCherry_0_R1_P2_K1_Ch2-Ch1.zen
8.760000e+00	1.049166e+02	20150130_STAG2gfpcf2_Prometa\MitoSys2\Calibration\mEGFPC1H2B_Noc\mEGFP_H2B-mCherry_0_R1_P2_K1_Ch2-Ch1.zen
8.820000e+00	1.119500e+02	20150130_STAG2gfpcf2_Prometa\MitoSys2\Calibration\mEGFPC1H2B_Noc\mEGFP_H2B-mCherry_0_R1_P2_K1_Ch2-Ch1.zen
8.880000e+00	1.110666e+02	20150130_STAG2gfpcf2_Prometa\MitoSys2\Calibration\mEGFPC1H2B_Noc\mEGFP_H2B-mCherry_0_R1_P2_K1_Ch2-Ch1.zen
8.940000e+00	1.093000e+02	20150130_STAG2gfpcf2_Prometa\MitoSys2\Calibration\mEGFPC1H2B_Noc\mEGFP_H2B-mCherry_0_R1_P2_K1_Ch2-Ch1.zen
9	1.072166e+02	20150130_STAG2gfpcf2_Prometa\MitoSys2\Calibration\mEGFPC1H2B_Noc\mEGFP_H2B-mCherry_0_R1_P2_K1_Ch2-Ch1.zen
9.060000e+00	1.081833e+02	20150130_STAG2gfpcf2_Prometa\MitoSys2\Calibration\mEGFPC1H2B_Noc\mEGFP_H2B-mCherry_0_R1_P2_K1_Ch2-Ch1.zen
9.120000e+00	1.100666e+02	20150130_STAG2gfpcf2_Prometa\MitoSys2\Calibration\mEGFPC1H2B_Noc\mEGFP_H2B-mCherry_0_R1_P2_K1_Ch2-Ch1.zen
9.180000e+00	1.092333e+02	20150130_STAG2gfpcf2_Prometa\MitoSys2\Calibration\mEGFPC1H2B_Noc\mEGFP_H2B-mCherry_0_R1_P2_K1_Ch2-Ch1.zen
9.240000e+00	1.151666e+02	20150130_STAG2gfpcf2_Prometa\MitoSys2\Calibration\mEGFPC1H2B_Noc\mEGFP_H2B-mCherry_0_R1_P2_K1_Ch2-Ch1.zen
9.300000e+00	1.187166e+02	20150130_STAG2gfpcf2_Prometa\MitoSys2\Calibration\mEGFPC1H2B_Noc\mEGFP_H2B-mCherry_0_R1_P2_K1_Ch2-Ch1.zen
9.360000e+00	1.201166e+02	20150130_STAG2gfpcf2_Prometa\MitoSys2\Calibration\mEGFPC1H2B_Noc\mEGFP_H2B-mCherry_0_R1_P2_K1_Ch2-Ch1.zen
9.420000e+00	1.108000e+02	20150130_STAG2gfpcf2_Prometa\MitoSys2\Calibration\mEGFPC1H2B_Noc\mEGFP_H2B-mCherry_0_R1_P2_K1_Ch2-Ch1.zen
9.480000e+00	1.149500e+02	20150130_STAG2gfpcf2_Prometa\MitoSys2\Calibration\mEGFPC1H2B_Noc\mEGFP_H2B-mCherry_0_R1_P2_K1_Ch2-Ch1.zen
9.540000e+00	1.048333e+02	20150130_STAG2gfpcf2_Prometa\MitoSys2\Calibration\mEGFPC1H2B_Noc\mEGFP_H2B-mCherry_0_R1_P2_K1_Ch2-Ch1.zen
9.600000e+00	1.180833e+02	20150130_STAG2gfpcf2_Prometa\MitoSys2\Calibration\mEGFPC1H2B_Noc\mEGFP_H2B-mCherry_0_R1_P2_K1_Ch2-Ch1.zen
9.660000e+00	1.080833e+02	20150130_STAG2gfpcf2_Prometa\MitoSys2\Calibration\mEGFPC1H2B_Noc\mEGFP_H2B-mCherry_0_R1_P2_K1_Ch2-Ch1.zen
9.720000e+00	1.131333e+02	20150130_STAG2gfpcf2_Prometa\MitoSys2\Calibration\mEGFPC1H2B_Noc\mEGFP_H2B-mCherry_0_R1_P2_K1_Ch2-Ch1.zen
9.780000e+00	1.076166e+02	20150130_STAG2gfpcf2_Prometa\MitoSys2\Calibration\mEGFPC1H2B_Noc\mEGFP_H2B-mCherry_0_R1_P2_K1_Ch2-Ch1.zen
9.840000e+00	1.109000e+02	20150130_STAG2gfpcf2_Prometa\MitoSys2\Calibration\mEGFPC1H2B_Noc\mEGFP_H2B-mCherry_0_R1_P2_K1_Ch2-Ch1.zen
9.900000e+00	1.071333e+02	20150130_STAG2gfpcf2_Prometa\MitoSys2\Calibration\mEGFPC1H2B_Noc\mEGFP_H2B-mCherry_0_R1_P2_K1_Ch2-Ch1.zen
9.960000e+00	1.109500e+02	20150130_STAG2gfpcf2_Prometa\MitoSys2\Calibration\mEGFPC1H2B_Noc\mEGFP_H2B-mCherry_0_R1_P2_K1_Ch2-Ch1.zen
1.002000e+01	1.054500e+02	20150130_STAG2gfpcf2_Prometa\MitoSys2\Calibration\mEGFPC1H2B_Noc\mEGFP_H2B-mCherry_0_R1_P2_K1_Ch2-Ch1.zen
1.008000e+01	1.097666e+02	20150130_STAG2gfpcf2_Prometa\MitoSys2\Calibration\mEGFPC1H2B_Noc\mEGFP_H2B-mCherry_0_R1_P2_K1_Ch2-Ch1.zen
1.014000e+01	1.048833e+02	20150130_STAG2gfpcf2_Prometa\MitoSys2\Calibration\mEGFPC1H2B_Noc\mEGFP_H2B-mCherry_0_R1_P2_K1_Ch2-Ch1.zen
1.020000e+01	1.164833e+02	20150130_STAG2gfpcf2_Prometa\MitoSys2\Calibration\mEGFPC1H2B_Noc\mEGFP_H2B-mCherry_0_R1_P2_K1_Ch2-Ch1.zen
1.026000e+01	1.176666e+02	20150130_STAG2gfpcf2_Prometa\MitoSys2\Calibration\mEGFPC1H2B_Noc\mEGFP_H2B-mCherry_0_R1_P2_K1_Ch2-Ch1.zen
1.032000e+01	1.030833e+02	20150130_STAG2gfpcf2_Prometa\MitoSys2\Calibration\mEGFPC1H2B_Noc\mEGFP_H2B-mCherry_0_R1_P2_K1_Ch2-Ch1.zen
1.038000e+01	1.044500e+02	20150130_STAG2gfpcf2_Prometa\MitoSys2\Calibration\mEGFPC1H2B_Noc\mEGFP_H2B-mCherry_0_R1_P2_K1_Ch2-Ch1.zen
1.044000e+01	1.031166e+02	20150130_STAG2gfpcf2_Prometa\MitoSys2\Calibration\mEGFPC1H2B_Noc\mEGFP_H2B-mCherry_0_R1_P2_K1_Ch2-Ch1.zen
1.050000e+01	1.053666e+02	20150130_STAG2gfpcf2_Prometa\MitoSys2\Calibration\mEGFPC1H2B_Noc\mEGFP_H2B-mCherry_0_R1_P2_K1_Ch2-Ch1.zen
1.056000e+01	1.080333e+02	20150130_STAG2gfpcf2_Prometa\MitoSys2\Calibration\mEGFPC1H2B_Noc\mEGFP_H2B-mCherry_0_R1_P2_K1_Ch2-Ch1.zen
1.062000e+01	1.060166e+02	20150130_STAG2gfpcf2_Prometa\MitoSys2\Calibration\mEGFPC1H2B_Noc\mEGFP_H2B-mCherry_0_R1_P2_K1_Ch2-Ch1.zen
1.068000e+01	9.994996e+01	20150130_STAG2gfpcf2_Prometa\MitoSys2\Calibration\mEGFPC1H2B_Noc\mEGFP_H2B-mCherry_0_R1_P2_K1_Ch2-Ch1.zen
1.074000e+01	1.092666e+02	20150130_STAG2gfpcf2_Prometa\MitoSys2\Calibration\mEGFPC1H2B_Noc\mEGFP_H2B-mCherry_0_R1_P2_K1_Ch2-Ch1.zen
1.080000e+01	1.033166e+02	20150130_STAG2gfpcf2_Prometa\MitoSys2\Calibration\mEGFPC1H2B_Noc\mEGFP_H2B-mCherry_0_R1_P2_K1_Ch2-Ch1.zen
1.086000e+01	1.148500e+02	20150130_STAG2gfpcf2_Prometa\MitoSys2\Calibration\mEGFPC1H2B_Noc\mEGFP_H2B-mCherry_0_R1_P2_K1_Ch2-Ch1.zen
1.092000e+01	1.077166e+02	20150130_STAG2gfpcf2_Prometa\MitoSys2\Calibration\mEGFPC1H2B_Noc\mEGFP_H2B-mCherry_0_R1_P2_K1_Ch2-Ch1.zen
1.098000e+01	1.121833e+02	20150130_STAG2gfpcf2_Prometa\MitoSys2\Calibration\mEGFPC1H2B_Noc\mEGFP_H2B-mCherry_0_R1_P2_K1_Ch2-Ch1.zen
1.104000e+01	1.079000e+02	20150130_STAG2gfpcf2_Prometa\MitoSys2\Calibration\mEGFPC1H2B_Noc\mEGFP_H2B-mCherry_0_R1_P2_K1_Ch2-Ch1.zen
1.110000e+01	1.089333e+02	20150130_STAG2gfpcf2_Prometa\MitoSys2\Calibration\mEGFPC1H2B_Noc\mEGFP_H2B-mCherry_0_R1_P2_K1_Ch2-Ch1.zen
1.116000e+01	1.182333e+02	20150130_STAG2gfpcf2_Prometa\MitoSys2\Calibration\mEGFPC1H2B_Noc\mEGFP_H2B-mCherry_0_R1_P2_K1_Ch2-Ch1.zen
1.122001e+01	1.159999e+02	20150130_STAG2gfpcf2_Prometa\MitoSys2\Calibration\mEGFPC1H2B_Noc\mEGFP_H2B-mCherry_0_R1_P2_K1_Ch2-Ch1.zen
1.128000e+01	1.078833e+02	20150130_STAG2gfpcf2_Prometa\MitoSys2\Calibration\mEGFPC1H2B_Noc\mEGFP_H2B-mCherry_0_R1_P2_K1_Ch2-Ch1.zen
1.134000e+01	1.054166e+02	20150130_STAG2gfpcf2_Prometa\MitoSys2\Calibration\mEGFPC1H2B_Noc\mEGFP_H2B-mCherry_0_R1_P2_K1_Ch2-Ch1.zen
1.140000e+01	1.121833e+02	20150130_STAG2gfpcf2_Prometa\MitoSys2\Calibration\mEGFPC1H2B_Noc\mEGFP_H2B-mCherry_0_R1_P2_K1_Ch2-Ch1.zen
1.146000e+01	1.121000e+02	20150130_STAG2gfpcf2_Prometa\MitoSys2\Calibration\mEGFPC1H2B_Noc\mEGFP_H2B-mCherry_0_R1_P2_K1_Ch2-Ch1.zen
1.152001e+01	1.075333e+02	20150130_STAG2gfpcf2_Prometa\MitoSys2\Calibration\mEGFPC1H2B_Noc\mEGFP_H2B-mCherry_0_R1_P2_K1_Ch2-Ch1.zen
1.158000e+01	1.033333e+02	20150130_STAG2gfpcf2_Prometa\MitoSys2\Calibration\mEGFPC1H2B_Noc\mEGFP_H2B-mCherry_0_R1_P2_K1_Ch2-Ch1.zen
1.164001e+01	1.138500e+02	20150130_STAG2gfpcf2_Prometa\MitoSys2\Calibration\mEGFPC1H2B_Noc\mEGFP_H2B-mCherry_0_R1_P2_K1_Ch2-Ch1.zen
1.170000e+01	1.072499e+02	20150130_STAG2gfpcf2_Prometa\MitoSys2\Calibration\mEGFPC1H2B_Noc\mEGFP_H2B-mCherry_0_R1_P2_K1_Ch2-Ch1.zen
1.176000e+01	1.094166e+02	20150130_STAG2gfpcf2_Prometa\MitoSys2\Calibration\mEGFPC1H2B_Noc\mEGFP_H2B-mCherry_0_R1_P2_K1_Ch2-Ch1.zen
1.182000e+01	1.114333e+02	20150130_STAG2gfpcf2_Prometa\MitoSys2\Calibration\mEGFPC1H2B_Noc\mEGFP_H2B-mCherry_0_R1_P2_K1_Ch2-Ch1.zen
1.188000e+01	1.049333e+02	20150130_STAG2gfpcf2_Prometa\MitoSys2\Calibration\mEGFPC1H2B_Noc\mEGFP_H2B-mCherry_0_R1_P2_K1_Ch2-Ch1.zen
1.194001e+01	1.119166e+02	20150130_STAG2gfpcf2_Prometa\MitoSys2\Calibration\mEGFPC1H2B_Noc\mEGFP_H2B-mCherry_0_R1_P2_K1_Ch2-Ch1.zen
12	1.132833e+02	20150130_STAG2gfpcf2_Prometa\MitoSys2\Calibration\mEGFPC1H2B_Noc\mEGFP_H2B-mCherry_0_R1_P2_K1_Ch2-Ch1.zen
1.206001e+01	1.134333e+02	20150130_STAG2gfpcf2_Prometa\MitoSys2\Calibration\mEGFPC1H2B_Noc\mEGFP_H2B-mCherry_0_R1_P2_K1_Ch2-Ch1.zen
1.212000e+01	1.050833e+02	20150130_STAG2gfpcf2_Prometa\MitoSys2\Calibration\mEGFPC1H2B_Noc\mEGFP_H2B-mCherry_0_R1_P2_K1_Ch2-Ch1.zen
1.218001e+01	1.083500e+02	20150130_STAG2gfpcf2_Prometa\MitoSys2\Calibration\mEGFPC1H2B_Noc\mEGFP_H2B-mCherry_0_R1_P2_K1_Ch2-Ch1.zen
1.224001e+01	1.106333e+02	20150130_STAG2gfpcf2_Prometa\MitoSys2\Calibration\mEGFPC1H2B_Noc\mEGFP_H2B-mCherry_0_R1_P2_K1_Ch2-Ch1.zen
1.230000e+01	1.114500e+02	20150130_STAG2gfpcf2_Prometa\MitoSys2\Calibration\mEGFPC1H2B_Noc\mEGFP_H2B-mCherry_0_R1_P2_K1_Ch2-Ch1.zen
1.236001e+01	1.098833e+02	20150130_STAG2gfpcf2_Prometa\MitoSys2\Calibration\mEGFPC1H2B_Noc\mEGFP_H2B-mCherry_0_R1_P2_K1_Ch2-Ch1.zen
1.242000e+01	1.036166e+02	20150130_STAG2gfpcf2_Prometa\MitoSys2\Calibration\mEGFPC1H2B_Noc\mEGFP_H2B-mCherry_0_R1_P2_K1_Ch2-Ch1.zen
1.248001e+01	1.093000e+02	20150130_STAG2gfpcf2_Prometa\MitoSys2\Calibration\mEGFPC1H2B_Noc\mEGFP_H2B-mCherry_0_R1_P2_K1_Ch2-Ch1.zen
1.254001e+01	1.065333e+02	20150130_STAG2gfpcf2_Prometa\MitoSys2\Calibration\mEGFPC1H2B_Noc\mEGFP_H2B-mCherry_0_R1_P2_K1_Ch2-Ch1.zen
1.260001e+01	1.059999e+02	20150130_STAG2gfpcf2_Prometa\MitoSys2\Calibration\mEGFPC1H2B_Noc\mEGFP_H2B-mCherry_0_R1_P2_K1_Ch2-Ch1.zen
1.266001e+01	1.096000e+02	20150130_STAG2gfpcf2_Prometa\MitoSys2\Calibration\mEGFPC1H2B_Noc\mEGFP_H2B-mCherry_0_R1_P2_K1_Ch2-Ch1.zen
1.272001e+01	1.092166e+02	20150130_STAG2gfpcf2_Prometa\MitoSys2\Calibration\mEGFPC1H2B_Noc\mEGFP_H2B-mCherry_0_R1_P2_K1_Ch2-Ch1.zen
1.278001e+01	1.118166e+02	20150130_STAG2gfpcf2_Prometa\MitoSys2\Calibration\mEGFPC1H2B_Noc\mEGFP_H2B-mCherry_0_R1_P2_K1_Ch2-Ch1.zen
1.284000e+01	1.073666e+02	20150130_STAG2gfpcf2_Prometa\MitoSys2\Calibration\mEGFPC1H2B_Noc\mEGFP_H2B-mCherry_0_R1_P2_K1_Ch2-Ch1.zen
1.290001e+01	1.156000e+02	20150130_STAG2gfpcf2_Prometa\MitoSys2\Calibration\mEGFPC1H2B_Noc\mEGFP_H2B-mCherry_0_R1_P2_K1_Ch2-Ch1.zen
1.296001e+01	1.129500e+02	20150130_STAG2gfpcf2_Prometa\MitoSys2\Calibration\mEGFPC1H2B_Noc\mEGFP_H2B-mCherry_0_R1_P2_K1_Ch2-Ch1.zen
1.302001e+01	1.054166e+02	20150130_STAG2gfpcf2_Prometa\MitoSys2\Calibration\mEGFPC1H2B_Noc\mEGFP_H2B-mCherry_0_R1_P2_K1_Ch2-Ch1.zen
1.308001e+01	1.067499e+02	20150130_STAG2gfpcf2_Prometa\MitoSys2\Calibration\mEGFPC1H2B_Noc\mEGFP_H2B-mCherry_0_R1_P2_K1_Ch2-Ch1.zen
1.314001e+01	1.181500e+02	20150130_STAG2gfpcf2_Prometa\MitoSys2\Calibration\mEGFPC1H2B_Noc\mEGFP_H2B-mCherry_0_R1_P2_K1_Ch2-Ch1.zen
1.320001e+01	1.165333e+02	20150130_STAG2gfpcf2_Prometa\MitoSys2\Calibration\mEGFPC1H2B_Noc\mEGFP_H2B-mCherry_0_R1_P2_K1_Ch2-Ch1.zen
1.326001e+01	1.208166e+02	20150130_STAG2gfpcf2_Prometa\MitoSys2\Calibration\mEGFPC1H2B_Noc\mEGFP_H2B-mCherry_0_R1_P2_K1_Ch2-Ch1.zen
1.332001e+01	1.121833e+02	20150130_STAG2gfpcf2_Prometa\MitoSys2\Calibration\mEGFPC1H2B_Noc\mEGFP_H2B-mCherry_0_R1_P2_K1_Ch2-Ch1.zen
1.338001e+01	1.199666e+02	20150130_STAG2gfpcf2_Prometa\MitoSys2\Calibration\mEGFPC1H2B_Noc\mEGFP_H2B-mCherry_0_R1_P2_K1_Ch2-Ch1.zen
1.344001e+01	1.051000e+02	20150130_STAG2gfpcf2_Prometa\MitoSys2\Calibration\mEGFPC1H2B_Noc\mEGFP_H2B-mCherry_0_R1_P2_K1_Ch2-Ch1.zen
1.350001e+01	1.113500e+02	20150130_STAG2gfpcf2_Prometa\MitoSys2\Calibration\mEGFPC1H2B_Noc\mEGFP_H2B-mCherry_0_R1_P2_K1_Ch2-Ch1.zen
1.356001e+01	1.016166e+02	20150130_STAG2gfpcf2_Prometa\MitoSys2\Calibration\mEGFPC1H2B_Noc\mEGFP_H2B-mCherry_0_R1_P2_K1_Ch2-Ch1.zen
1.362001e+01	1.138166e+02	20150130_STAG2gfpcf2_Prometa\MitoSys2\Calibration\mEGFPC1H2B_Noc\mEGFP_H2B-mCherry_0_R1_P2_K1_Ch2-Ch1.zen
1.368001e+01	1.148333e+02	20150130_STAG2gfpcf2_Prometa\MitoSys2\Calibration\mEGFPC1H2B_Noc\mEGFP_H2B-mCherry_0_R1_P2_K1_Ch2-Ch1.zen
1.374001e+01	1.112499e+02	20150130_STAG2gfpcf2_Prometa\MitoSys2\Calibration\mEGFPC1H2B_Noc\mEGFP_H2B-mCherry_0_R1_P2_K1_Ch2-Ch1.zen
1.380001e+01	1.081666e+02	20150130_STAG2gfpcf2_Prometa\MitoSys2\Calibration\mEGFPC1H2B_Noc\mEGFP_H2B-mCherry_0_R1_P2_K1_Ch2-Ch1.zen
1.386001e+01	1.074999e+02	20150130_STAG2gfpcf2_Prometa\MitoSys2\Calibration\mEGFPC1H2B_Noc\mEGFP_H2B-mCherry_0_R1_P2_K1_Ch2-Ch1.zen
1.392001e+01	1.067000e+02	20150130_STAG2gfpcf2_Prometa\MitoSys2\Calibration\mEGFPC1H2B_Noc\mEGFP_H2B-mCherry_0_R1_P2_K1_Ch2-Ch1.zen
1.398001e+01	1.092833e+02	20150130_STAG2gfpcf2_Prometa\MitoSys2\Calibration\mEGFPC1H2B_Noc\mEGFP_H2B-mCherry_0_R1_P2_K1_Ch2-Ch1.zen
1.404001e+01	1.062499e+02	20150130_STAG2gfpcf2_Prometa\MitoSys2\Calibration\mEGFPC1H2B_Noc\mEGFP_H2B-mCherry_0_R1_P2_K1_Ch2-Ch1.zen
1.410001e+01	1.072000e+02	20150130_STAG2gfpcf2_Prometa\MitoSys2\Calibration\mEGFPC1H2B_Noc\mEGFP_H2B-mCherry_0_R1_P2_K1_Ch2-Ch1.zen
1.416001e+01	1.098000e+02	20150130_STAG2gfpcf2_Prometa\MitoSys2\Calibration\mEGFPC1H2B_Noc\mEGFP_H2B-mCherry_0_R1_P2_K1_Ch2-Ch1.zen
1.422001e+01	1.208666e+02	20150130_STAG2gfpcf2_Prometa\MitoSys2\Calibration\mEGFPC1H2B_Noc\mEGFP_H2B-mCherry_0_R1_P2_K1_Ch2-Ch1.zen
1.428001e+01	1.091000e+02	20150130_STAG2gfpcf2_Prometa\MitoSys2\Calibration\mEGFPC1H2B_Noc\mEGFP_H2B-mCherry_0_R1_P2_K1_Ch2-Ch1.zen
1.434001e+01	1.148833e+02	20150130_STAG2gfpcf2_Prometa\MitoSys2\Calibration\mEGFPC1H2B_Noc\mEGFP_H2B-mCherry_0_R1_P2_K1_Ch2-Ch1.zen
1.440001e+01	1.100500e+02	20150130_STAG2gfpcf2_Prometa\MitoSys2\Calibration\mEGFPC1H2B_Noc\mEGFP_H2B-mCherry_0_R1_P2_K1_Ch2-Ch1.zen
1.446001e+01	1.070500e+02	20150130_STAG2gfpcf2_Prometa\MitoSys2\Calibration\mEGFPC1H2B_Noc\mEGFP_H2B-mCherry_0_R1_P2_K1_Ch2-Ch1.zen
1.452001e+01	1.058833e+02	20150130_STAG2gfpcf2_Prometa\MitoSys2\Calibration\mEGFPC1H2B_Noc\mEGFP_H2B-mCherry_0_R1_P2_K1_Ch2-Ch1.zen
1.458001e+01	1.105833e+02	20150130_STAG2gfpcf2_Prometa\MitoSys2\Calibration\mEGFPC1H2B_Noc\mEGFP_H2B-mCherry_0_R1_P2_K1_Ch2-Ch1.zen
1.464001e+01	1.087166e+02	20150130_STAG2gfpcf2_Prometa\MitoSys2\Calibration\mEGFPC1H2B_Noc\mEGFP_H2B-mCherry_0_R1_P2_K1_Ch2-Ch1.zen
1.470001e+01	1.069166e+02	20150130_STAG2gfpcf2_Prometa\MitoSys2\Calibration\mEGFPC1H2B_Noc\mEGFP_H2B-mCherry_0_R1_P2_K1_Ch2-Ch1.zen
1.476001e+01	1.034999e+02	20150130_STAG2gfpcf2_Prometa\MitoSys2\Calibration\mEGFPC1H2B_Noc\mEGFP_H2B-mCherry_0_R1_P2_K1_Ch2-Ch1.zen
1.482001e+01	1.090666e+02	20150130_STAG2gfpcf2_Prometa\MitoSys2\Calibration\mEGFPC1H2B_Noc\mEGFP_H2B-mCherry_0_R1_P2_K1_Ch2-Ch1.zen
1.488001e+01	1.132000e+02	20150130_STAG2gfpcf2_Prometa\MitoSys2\Calibration\mEGFPC1H2B_Noc\mEGFP_H2B-mCherry_0_R1_P2_K1_Ch2-Ch1.zen
1.494001e+01	1.045833e+02	20150130_STAG2gfpcf2_Prometa\MitoSys2\Calibration\mEGFPC1H2B_Noc\mEGFP_H2B-mCherry_0_R1_P2_K1_Ch2-Ch1.zen
1.500001e+01	1.134833e+02	20150130_STAG2gfpcf2_Prometa\MitoSys2\Calibration\mEGFPC1H2B_Noc\mEGFP_H2B-mCherry_0_R1_P2_K1_Ch2-Ch1.zen
1.506001e+01	1.139166e+02	20150130_STAG2gfpcf2_Prometa\MitoSys2\Calibration\mEGFPC1H2B_Noc\mEGFP_H2B-mCherry_0_R1_P2_K1_Ch2-Ch1.zen
1.512001e+01	1.152000e+02	20150130_STAG2gfpcf2_Prometa\MitoSys2\Calibration\mEGFPC1H2B_Noc\mEGFP_H2B-mCherry_0_R1_P2_K1_Ch2-Ch1.zen
1.518001e+01	1.150499e+02	20150130_STAG2gfpcf2_Prometa\MitoSys2\Calibration\mEGFPC1H2B_Noc\mEGFP_H2B-mCherry_0_R1_P2_K1_Ch2-Ch1.zen
1.524001e+01	1.169999e+02	20150130_STAG2gfpcf2_Prometa\MitoSys2\Calibration\mEGFPC1H2B_Noc\mEGFP_H2B-mCherry_0_R1_P2_K1_Ch2-Ch1.zen
1.530001e+01	1.125833e+02	20150130_STAG2gfpcf2_Prometa\MitoSys2\Calibration\mEGFPC1H2B_Noc\mEGFP_H2B-mCherry_0_R1_P2_K1_Ch2-Ch1.zen
1.536001e+01	1.183500e+02	20150130_STAG2gfpcf2_Prometa\MitoSys2\Calibration\mEGFPC1H2B_Noc\mEGFP_H2B-mCherry_0_R1_P2_K1_Ch2-Ch1.zen
1.542001e+01	1.117000e+02	20150130_STAG2gfpcf2_Prometa\MitoSys2\Calibration\mEGFPC1H2B_Noc\mEGFP_H2B-mCherry_0_R1_P2_K1_Ch2-Ch1.zen
1.548001e+01	1.159000e+02	20150130_STAG2gfpcf2_Prometa\MitoSys2\Calibration\mEGFPC1H2B_Noc\mEGFP_H2B-mCherry_0_R1_P2_K1_Ch2-Ch1.zen
1.554001e+01	1.108333e+02	20150130_STAG2gfpcf2_Prometa\MitoSys2\Calibration\mEGFPC1H2B_Noc\mEGFP_H2B-mCherry_0_R1_P2_K1_Ch2-Ch1.zen
1.560001e+01	1.066166e+02	20150130_STAG2gfpcf2_Prometa\MitoSys2\Calibration\mEGFPC1H2B_Noc\mEGFP_H2B-mCherry_0_R1_P2_K1_Ch2-Ch1.zen
1.566001e+01	1.129333e+02	20150130_STAG2gfpcf2_Prometa\MitoSys2\Calibration\mEGFPC1H2B_Noc\mEGFP_H2B-mCherry_0_R1_P2_K1_Ch2-Ch1.zen
1.572001e+01	1.175499e+02	20150130_STAG2gfpcf2_Prometa\MitoSys2\Calibration\mEGFPC1H2B_Noc\mEGFP_H2B-mCherry_0_R1_P2_K1_Ch2-Ch1.zen
1.578001e+01	1.104166e+02	20150130_STAG2gfpcf2_Prometa\MitoSys2\Calibration\mEGFPC1H2B_Noc\mEGFP_H2B-mCherry_0_R1_P2_K1_Ch2-Ch1.zen
1.584001e+01	1.151833e+02	20150130_STAG2gfpcf2_Prometa\MitoSys2\Calibration\mEGFPC1H2B_Noc\mEGFP_H2B-mCherry_0_R1_P2_K1_Ch2-Ch1.zen
1.590001e+01	1.064833e+02	20150130_STAG2gfpcf2_Prometa\MitoSys2\Calibration\mEGFPC1H2B_Noc\mEGFP_H2B-mCherry_0_R1_P2_K1_Ch2-Ch1.zen
1.596001e+01	1.098166e+02	20150130_STAG2gfpcf2_Prometa\MitoSys2\Calibration\mEGFPC1H2B_Noc\mEGFP_H2B-mCherry_0_R1_P2_K1_Ch2-Ch1.zen
1.602001e+01	1.069000e+02	20150130_STAG2gfpcf2_Prometa\MitoSys2\Calibration\mEGFPC1H2B_Noc\mEGFP_H2B-mCherry_0_R1_P2_K1_Ch2-Ch1.zen
1.608001e+01	1.147666e+02	20150130_STAG2gfpcf2_Prometa\MitoSys2\Calibration\mEGFPC1H2B_Noc\mEGFP_H2B-mCherry_0_R1_P2_K1_Ch2-Ch1.zen
1.614001e+01	1.094166e+02	20150130_STAG2gfpcf2_Prometa\MitoSys2\Calibration\mEGFPC1H2B_Noc\mEGFP_H2B-mCherry_0_R1_P2_K1_Ch2-Ch1.zen
1.620001e+01	1.123666e+02	20150130_STAG2gfpcf2_Prometa\MitoSys2\Calibration\mEGFPC1H2B_Noc\mEGFP_H2B-mCherry_0_R1_P2_K1_Ch2-Ch1.zen
1.626001e+01	1.155666e+02	20150130_STAG2gfpcf2_Prometa\MitoSys2\Calibration\mEGFPC1H2B_Noc\mEGFP_H2B-mCherry_0_R1_P2_K1_Ch2-Ch1.zen
1.632001e+01	1.106000e+02	20150130_STAG2gfpcf2_Prometa\MitoSys2\Calibration\mEGFPC1H2B_Noc\mEGFP_H2B-mCherry_0_R1_P2_K1_Ch2-Ch1.zen
1.638001e+01	1.074833e+02	20150130_STAG2gfpcf2_Prometa\MitoSys2\Calibration\mEGFPC1H2B_Noc\mEGFP_H2B-mCherry_0_R1_P2_K1_Ch2-Ch1.zen
1.644001e+01	1.134666e+02	20150130_STAG2gfpcf2_Prometa\MitoSys2\Calibration\mEGFPC1H2B_Noc\mEGFP_H2B-mCherry_0_R1_P2_K1_Ch2-Ch1.zen
1.650001e+01	1.136166e+02	20150130_STAG2gfpcf2_Prometa\MitoSys2\Calibration\mEGFPC1H2B_Noc\mEGFP_H2B-mCherry_0_R1_P2_K1_Ch2-Ch1.zen
1.656001e+01	1.207333e+02	20150130_STAG2gfpcf2_Prometa\MitoSys2\Calibration\mEGFPC1H2B_Noc\mEGFP_H2B-mCherry_0_R1_P2_K1_Ch2-Ch1.zen
1.662001e+01	1.115666e+02	20150130_STAG2gfpcf2_Prometa\MitoSys2\Calibration\mEGFPC1H2B_Noc\mEGFP_H2B-mCherry_0_R1_P2_K1_Ch2-Ch1.zen
1.668001e+01	1.114000e+02	20150130_STAG2gfpcf2_Prometa\MitoSys2\Calibration\mEGFPC1H2B_Noc\mEGFP_H2B-mCherry_0_R1_P2_K1_Ch2-Ch1.zen
1.674001e+01	1.171166e+02	20150130_STAG2gfpcf2_Prometa\MitoSys2\Calibration\mEGFPC1H2B_Noc\mEGFP_H2B-mCherry_0_R1_P2_K1_Ch2-Ch1.zen
1.680001e+01	1.135833e+02	20150130_STAG2gfpcf2_Prometa\MitoSys2\Calibration\mEGFPC1H2B_Noc\mEGFP_H2B-mCherry_0_R1_P2_K1_Ch2-Ch1.zen
1.686001e+01	1.163166e+02	20150130_STAG2gfpcf2_Prometa\MitoSys2\Calibration\mEGFPC1H2B_Noc\mEGFP_H2B-mCherry_0_R1_P2_K1_Ch2-Ch1.zen
1.692001e+01	1.180666e+02	20150130_STAG2gfpcf2_Prometa\MitoSys2\Calibration\mEGFPC1H2B_Noc\mEGFP_H2B-mCherry_0_R1_P2_K1_Ch2-Ch1.zen
1.698001e+01	1.074000e+02	20150130_STAG2gfpcf2_Prometa\MitoSys2\Calibration\mEGFPC1H2B_Noc\mEGFP_H2B-mCherry_0_R1_P2_K1_Ch2-Ch1.zen
1.704001e+01	1.084999e+02	20150130_STAG2gfpcf2_Prometa\MitoSys2\Calibration\mEGFPC1H2B_Noc\mEGFP_H2B-mCherry_0_R1_P2_K1_Ch2-Ch1.zen
1.710001e+01	1.151666e+02	20150130_STAG2gfpcf2_Prometa\MitoSys2\Calibration\mEGFPC1H2B_Noc\mEGFP_H2B-mCherry_0_R1_P2_K1_Ch2-Ch1.zen
1.716001e+01	1.139000e+02	20150130_STAG2gfpcf2_Prometa\MitoSys2\Calibration\mEGFPC1H2B_Noc\mEGFP_H2B-mCherry_0_R1_P2_K1_Ch2-Ch1.zen
1.722001e+01	1.128166e+02	20150130_STAG2gfpcf2_Prometa\MitoSys2\Calibration\mEGFPC1H2B_Noc\mEGFP_H2B-mCherry_0_R1_P2_K1_Ch2-Ch1.zen
1.728001e+01	1.099166e+02	20150130_STAG2gfpcf2_Prometa\MitoSys2\Calibration\mEGFPC1H2B_Noc\mEGFP_H2B-mCherry_0_R1_P2_K1_Ch2-Ch1.zen
1.734001e+01	1.036000e+02	20150130_STAG2gfpcf2_Prometa\MitoSys2\Calibration\mEGFPC1H2B_Noc\mEGFP_H2B-mCherry_0_R1_P2_K1_Ch2-Ch1.zen
1.740001e+01	1.099999e+02	20150130_STAG2gfpcf2_Prometa\MitoSys2\Calibration\mEGFPC1H2B_Noc\mEGFP_H2B-mCherry_0_R1_P2_K1_Ch2-Ch1.zen
1.746001e+01	1.033166e+02	20150130_STAG2gfpcf2_Prometa\MitoSys2\Calibration\mEGFPC1H2B_Noc\mEGFP_H2B-mCherry_0_R1_P2_K1_Ch2-Ch1.zen
1.752001e+01	1.101000e+02	20150130_STAG2gfpcf2_Prometa\MitoSys2\Calibration\mEGFPC1H2B_Noc\mEGFP_H2B-mCherry_0_R1_P2_K1_Ch2-Ch1.zen
1.758001e+01	1.099833e+02	20150130_STAG2gfpcf2_Prometa\MitoSys2\Calibration\mEGFPC1H2B_Noc\mEGFP_H2B-mCherry_0_R1_P2_K1_Ch2-Ch1.zen
1.764001e+01	1.187166e+02	20150130_STAG2gfpcf2_Prometa\MitoSys2\Calibration\mEGFPC1H2B_Noc\mEGFP_H2B-mCherry_0_R1_P2_K1_Ch2-Ch1.zen
1.770001e+01	1.078000e+02	20150130_STAG2gfpcf2_Prometa\MitoSys2\Calibration\mEGFPC1H2B_Noc\mEGFP_H2B-mCherry_0_R1_P2_K1_Ch2-Ch1.zen
1.776001e+01	1.115333e+02	20150130_STAG2gfpcf2_Prometa\MitoSys2\Calibration\mEGFPC1H2B_Noc\mEGFP_H2B-mCherry_0_R1_P2_K1_Ch2-Ch1.zen
1.782001e+01	1.071000e+02	20150130_STAG2gfpcf2_Prometa\MitoSys2\Calibration\mEGFPC1H2B_Noc\mEGFP_H2B-mCherry_0_R1_P2_K1_Ch2-Ch1.zen
1.788001e+01	1.076500e+02	20150130_STAG2gfpcf2_Prometa\MitoSys2\Calibration\mEGFPC1H2B_Noc\mEGFP_H2B-mCherry_0_R1_P2_K1_Ch2-Ch1.zen
1.794001e+01	1.147666e+02	20150130_STAG2gfpcf2_Prometa\MitoSys2\Calibration\mEGFPC1H2B_Noc\mEGFP_H2B-mCherry_0_R1_P2_K1_Ch2-Ch1.zen
1.800001e+01	1.148333e+02	20150130_STAG2gfpcf2_Prometa\MitoSys2\Calibration\mEGFPC1H2B_Noc\mEGFP_H2B-mCherry_0_R1_P2_K1_Ch2-Ch1.zen
1.806001e+01	1.116333e+02	20150130_STAG2gfpcf2_Prometa\MitoSys2\Calibration\mEGFPC1H2B_Noc\mEGFP_H2B-mCherry_0_R1_P2_K1_Ch2-Ch1.zen
1.812001e+01	1.138500e+02	20150130_STAG2gfpcf2_Prometa\MitoSys2\Calibration\mEGFPC1H2B_Noc\mEGFP_H2B-mCherry_0_R1_P2_K1_Ch2-Ch1.zen
1.818001e+01	1.085166e+02	20150130_STAG2gfpcf2_Prometa\MitoSys2\Calibration\mEGFPC1H2B_Noc\mEGFP_H2B-mCherry_0_R1_P2_K1_Ch2-Ch1.zen
1.824001e+01	1.104500e+02	20150130_STAG2gfpcf2_Prometa\MitoSys2\Calibration\mEGFPC1H2B_Noc\mEGFP_H2B-mCherry_0_R1_P2_K1_Ch2-Ch1.zen
1.830001e+01	1.075166e+02	20150130_STAG2gfpcf2_Prometa\MitoSys2\Calibration\mEGFPC1H2B_Noc\mEGFP_H2B-mCherry_0_R1_P2_K1_Ch2-Ch1.zen
1.836001e+01	1.068833e+02	20150130_STAG2gfpcf2_Prometa\MitoSys2\Calibration\mEGFPC1H2B_Noc\mEGFP_H2B-mCherry_0_R1_P2_K1_Ch2-Ch1.zen
1.842001e+01	1.102833e+02	20150130_STAG2gfpcf2_Prometa\MitoSys2\Calibration\mEGFPC1H2B_Noc\mEGFP_H2B-mCherry_0_R1_P2_K1_Ch2-Ch1.zen
1.848001e+01	1.062333e+02	20150130_STAG2gfpcf2_Prometa\MitoSys2\Calibration\mEGFPC1H2B_Noc\mEGFP_H2B-mCherry_0_R1_P2_K1_Ch2-Ch1.zen
1.854001e+01	1.019000e+02	20150130_STAG2gfpcf2_Prometa\MitoSys2\Calibration\mEGFPC1H2B_Noc\mEGFP_H2B-mCherry_0_R1_P2_K1_Ch2-Ch1.zen
1.860001e+01	1.072666e+02	20150130_STAG2gfpcf2_Prometa\MitoSys2\Calibration\mEGFPC1H2B_Noc\mEGFP_H2B-mCherry_0_R1_P2_K1_Ch2-Ch1.zen
1.866001e+01	1.132333e+02	20150130_STAG2gfpcf2_Prometa\MitoSys2\Calibration\mEGFPC1H2B_Noc\mEGFP_H2B-mCherry_0_R1_P2_K1_Ch2-Ch1.zen
1.872001e+01	1.078000e+02	20150130_STAG2gfpcf2_Prometa\MitoSys2\Calibration\mEGFPC1H2B_Noc\mEGFP_H2B-mCherry_0_R1_P2_K1_Ch2-Ch1.zen
1.878001e+01	1.154999e+02	20150130_STAG2gfpcf2_Prometa\MitoSys2\Calibration\mEGFPC1H2B_Noc\mEGFP_H2B-mCherry_0_R1_P2_K1_Ch2-Ch1.zen
1.884001e+01	1.111000e+02	20150130_STAG2gfpcf2_Prometa\MitoSys2\Calibration\mEGFPC1H2B_Noc\mEGFP_H2B-mCherry_0_R1_P2_K1_Ch2-Ch1.zen
1.890001e+01	1.117000e+02	20150130_STAG2gfpcf2_Prometa\MitoSys2\Calibration\mEGFPC1H2B_Noc\mEGFP_H2B-mCherry_0_R1_P2_K1_Ch2-Ch1.zen
1.896001e+01	1.095833e+02	20150130_STAG2gfpcf2_Prometa\MitoSys2\Calibration\mEGFPC1H2B_Noc\mEGFP_H2B-mCherry_0_R1_P2_K1_Ch2-Ch1.zen
1.902001e+01	1.097333e+02	20150130_STAG2gfpcf2_Prometa\MitoSys2\Calibration\mEGFPC1H2B_Noc\mEGFP_H2B-mCherry_0_R1_P2_K1_Ch2-Ch1.zen
1.908001e+01	1.064833e+02	20150130_STAG2gfpcf2_Prometa\MitoSys2\Calibration\mEGFPC1H2B_Noc\mEGFP_H2B-mCherry_0_R1_P2_K1_Ch2-Ch1.zen
1.914001e+01	1.174000e+02	20150130_STAG2gfpcf2_Prometa\MitoSys2\Calibration\mEGFPC1H2B_Noc\mEGFP_H2B-mCherry_0_R1_P2_K1_Ch2-Ch1.zen
1.920001e+01	1.125333e+02	20150130_STAG2gfpcf2_Prometa\MitoSys2\Calibration\mEGFPC1H2B_Noc\mEGFP_H2B-mCherry_0_R1_P2_K1_Ch2-Ch1.zen
1.926001e+01	1.120499e+02	20150130_STAG2gfpcf2_Prometa\MitoSys2\Calibration\mEGFPC1H2B_Noc\mEGFP_H2B-mCherry_0_R1_P2_K1_Ch2-Ch1.zen
1.932001e+01	1.094999e+02	20150130_STAG2gfpcf2_Prometa\MitoSys2\Calibration\mEGFPC1H2B_Noc\mEGFP_H2B-mCherry_0_R1_P2_K1_Ch2-Ch1.zen
1.938001e+01	1.133166e+02	20150130_STAG2gfpcf2_Prometa\MitoSys2\Calibration\mEGFPC1H2B_Noc\mEGFP_H2B-mCherry_0_R1_P2_K1_Ch2-Ch1.zen
1.944001e+01	1.149999e+02	20150130_STAG2gfpcf2_Prometa\MitoSys2\Calibration\mEGFPC1H2B_Noc\mEGFP_H2B-mCherry_0_R1_P2_K1_Ch2-Ch1.zen
1.950001e+01	1.073666e+02	20150130_STAG2gfpcf2_Prometa\MitoSys2\Calibration\mEGFPC1H2B_Noc\mEGFP_H2B-mCherry_0_R1_P2_K1_Ch2-Ch1.zen
1.956001e+01	1.094166e+02	20150130_STAG2gfpcf2_Prometa\MitoSys2\Calibration\mEGFPC1H2B_Noc\mEGFP_H2B-mCherry_0_R1_P2_K1_Ch2-Ch1.zen
1.962001e+01	1.119000e+02	20150130_STAG2gfpcf2_Prometa\MitoSys2\Calibration\mEGFPC1H2B_Noc\mEGFP_H2B-mCherry_0_R1_P2_K1_Ch2-Ch1.zen
1.968001e+01	1.219833e+02	20150130_STAG2gfpcf2_Prometa\MitoSys2\Calibration\mEGFPC1H2B_Noc\mEGFP_H2B-mCherry_0_R1_P2_K1_Ch2-Ch1.zen
1.974001e+01	1.154999e+02	20150130_STAG2gfpcf2_Prometa\MitoSys2\Calibration\mEGFPC1H2B_Noc\mEGFP_H2B-mCherry_0_R1_P2_K1_Ch2-Ch1.zen
1.980001e+01	1.070833e+02	20150130_STAG2gfpcf2_Prometa\MitoSys2\Calibration\mEGFPC1H2B_Noc\mEGFP_H2B-mCherry_0_R1_P2_K1_Ch2-Ch1.zen
1.986001e+01	1.077000e+02	20150130_STAG2gfpcf2_Prometa\MitoSys2\Calibration\mEGFPC1H2B_Noc\mEGFP_H2B-mCherry_0_R1_P2_K1_Ch2-Ch1.zen
1.992001e+01	1.019666e+02	20150130_STAG2gfpcf2_Prometa\MitoSys2\Calibration\mEGFPC1H2B_Noc\mEGFP_H2B-mCherry_0_R1_P2_K1_Ch2-Ch1.zen
1.998001e+01	1.073666e+02	20150130_STAG2gfpcf2_Prometa\MitoSys2\Calibration\mEGFPC1H2B_Noc\mEGFP_H2B-mCherry_0_R1_P2_K1_Ch2-Ch1.zen
2.004001e+01	1.079500e+02	20150130_STAG2gfpcf2_Prometa\MitoSys2\Calibration\mEGFPC1H2B_Noc\mEGFP_H2B-mCherry_0_R1_P2_K1_Ch2-Ch1.zen
2.010001e+01	1.140499e+02	20150130_STAG2gfpcf2_Prometa\MitoSys2\Calibration\mEGFPC1H2B_Noc\mEGFP_H2B-mCherry_0_R1_P2_K1_Ch2-Ch1.zen
2.016001e+01	1.086333e+02	20150130_STAG2gfpcf2_Prometa\MitoSys2\Calibration\mEGFPC1H2B_Noc\mEGFP_H2B-mCherry_0_R1_P2_K1_Ch2-Ch1.zen
2.022001e+01	1.110333e+02	20150130_STAG2gfpcf2_Prometa\MitoSys2\Calibration\mEGFPC1H2B_Noc\mEGFP_H2B-mCherry_0_R1_P2_K1_Ch2-Ch1.zen
2.028001e+01	1.105333e+02	20150130_STAG2gfpcf2_Prometa\MitoSys2\Calibration\mEGFPC1H2B_Noc\mEGFP_H2B-mCherry_0_R1_P2_K1_Ch2-Ch1.zen
2.034001e+01	1.148666e+02	20150130_STAG2gfpcf2_Prometa\MitoSys2\Calibration\mEGFPC1H2B_Noc\mEGFP_H2B-mCherry_0_R1_P2_K1_Ch2-Ch1.zen
2.040001e+01	1.067333e+02	20150130_STAG2gfpcf2_Prometa\MitoSys2\Calibration\mEGFPC1H2B_Noc\mEGFP_H2B-mCherry_0_R1_P2_K1_Ch2-Ch1.zen
2.046001e+01	1.101833e+02	20150130_STAG2gfpcf2_Prometa\MitoSys2\Calibration\mEGFPC1H2B_Noc\mEGFP_H2B-mCherry_0_R1_P2_K1_Ch2-Ch1.zen
2.052001e+01	1.129666e+02	20150130_STAG2gfpcf2_Prometa\MitoSys2\Calibration\mEGFPC1H2B_Noc\mEGFP_H2B-mCherry_0_R1_P2_K1_Ch2-Ch1.zen
2.058001e+01	1.145166e+02	20150130_STAG2gfpcf2_Prometa\MitoSys2\Calibration\mEGFPC1H2B_Noc\mEGFP_H2B-mCherry_0_R1_P2_K1_Ch2-Ch1.zen
2.064001e+01	1.113833e+02	20150130_STAG2gfpcf2_Prometa\MitoSys2\Calibration\mEGFPC1H2B_Noc\mEGFP_H2B-mCherry_0_R1_P2_K1_Ch2-Ch1.zen
2.070001e+01	1.167333e+02	20150130_STAG2gfpcf2_Prometa\MitoSys2\Calibration\mEGFPC1H2B_Noc\mEGFP_H2B-mCherry_0_R1_P2_K1_Ch2-Ch1.zen
2.076001e+01	1.079166e+02	20150130_STAG2gfpcf2_Prometa\MitoSys2\Calibration\mEGFPC1H2B_Noc\mEGFP_H2B-mCherry_0_R1_P2_K1_Ch2-Ch1.zen
2.082001e+01	1.076166e+02	20150130_STAG2gfpcf2_Prometa\MitoSys2\Calibration\mEGFPC1H2B_Noc\mEGFP_H2B-mCherry_0_R1_P2_K1_Ch2-Ch1.zen
2.088001e+01	9.893329e+01	20150130_STAG2gfpcf2_Prometa\MitoSys2\Calibration\mEGFPC1H2B_Noc\mEGFP_H2B-mCherry_0_R1_P2_K1_Ch2-Ch1.zen
2.094001e+01	1.021666e+02	20150130_STAG2gfpcf2_Prometa\MitoSys2\Calibration\mEGFPC1H2B_Noc\mEGFP_H2B-mCherry_0_R1_P2_K1_Ch2-Ch1.zen
2.100001e+01	1.081833e+02	20150130_STAG2gfpcf2_Prometa\MitoSys2\Calibration\mEGFPC1H2B_Noc\mEGFP_H2B-mCherry_0_R1_P2_K1_Ch2-Ch1.zen
2.106001e+01	9.954996e+01	20150130_STAG2gfpcf2_Prometa\MitoSys2\Calibration\mEGFPC1H2B_Noc\mEGFP_H2B-mCherry_0_R1_P2_K1_Ch2-Ch1.zen
2.112001e+01	1.023000e+02	20150130_STAG2gfpcf2_Prometa\MitoSys2\Calibration\mEGFPC1H2B_Noc\mEGFP_H2B-mCherry_0_R1_P2_K1_Ch2-Ch1.zen
2.118001e+01	1.075666e+02	20150130_STAG2gfpcf2_Prometa\MitoSys2\Calibration\mEGFPC1H2B_Noc\mEGFP_H2B-mCherry_0_R1_P2_K1_Ch2-Ch1.zen
2.124001e+01	1.131000e+02	20150130_STAG2gfpcf2_Prometa\MitoSys2\Calibration\mEGFPC1H2B_Noc\mEGFP_H2B-mCherry_0_R1_P2_K1_Ch2-Ch1.zen
2.130001e+01	1.028166e+02	20150130_STAG2gfpcf2_Prometa\MitoSys2\Calibration\mEGFPC1H2B_Noc\mEGFP_H2B-mCherry_0_R1_P2_K1_Ch2-Ch1.zen
2.136001e+01	1.110500e+02	20150130_STAG2gfpcf2_Prometa\MitoSys2\Calibration\mEGFPC1H2B_Noc\mEGFP_H2B-mCherry_0_R1_P2_K1_Ch2-Ch1.zen
2.142001e+01	1.080833e+02	20150130_STAG2gfpcf2_Prometa\MitoSys2\Calibration\mEGFPC1H2B_Noc\mEGFP_H2B-mCherry_0_R1_P2_K1_Ch2-Ch1.zen
2.148001e+01	1.009000e+02	20150130_STAG2gfpcf2_Prometa\MitoSys2\Calibration\mEGFPC1H2B_Noc\mEGFP_H2B-mCherry_0_R1_P2_K1_Ch2-Ch1.zen
2.154001e+01	1.042166e+02	20150130_STAG2gfpcf2_Prometa\MitoSys2\Calibration\mEGFPC1H2B_Noc\mEGFP_H2B-mCherry_0_R1_P2_K1_Ch2-Ch1.zen
2.160001e+01	1.060666e+02	20150130_STAG2gfpcf2_Prometa\MitoSys2\Calibration\mEGFPC1H2B_Noc\mEGFP_H2B-mCherry_0_R1_P2_K1_Ch2-Ch1.zen
2.166001e+01	1.120666e+02	20150130_STAG2gfpcf2_Prometa\MitoSys2\Calibration\mEGFPC1H2B_Noc\mEGFP_H2B-mCherry_0_R1_P2_K1_Ch2-Ch1.zen
2.172001e+01	1.019666e+02	20150130_STAG2gfpcf2_Prometa\MitoSys2\Calibration\mEGFPC1H2B_Noc\mEGFP_H2B-mCherry_0_R1_P2_K1_Ch2-Ch1.zen
2.178001e+01	1.100333e+02	20150130_STAG2gfpcf2_Prometa\MitoSys2\Calibration\mEGFPC1H2B_Noc\mEGFP_H2B-mCherry_0_R1_P2_K1_Ch2-Ch1.zen
2.184001e+01	1.134500e+02	20150130_STAG2gfpcf2_Prometa\MitoSys2\Calibration\mEGFPC1H2B_Noc\mEGFP_H2B-mCherry_0_R1_P2_K1_Ch2-Ch1.zen
2.190001e+01	1.072833e+02	20150130_STAG2gfpcf2_Prometa\MitoSys2\Calibration\mEGFPC1H2B_Noc\mEGFP_H2B-mCherry_0_R1_P2_K1_Ch2-Ch1.zen
2.196001e+01	1.066000e+02	20150130_STAG2gfpcf2_Prometa\MitoSys2\Calibration\mEGFPC1H2B_Noc\mEGFP_H2B-mCherry_0_R1_P2_K1_Ch2-Ch1.zen
2.202001e+01	1.134333e+02	20150130_STAG2gfpcf2_Prometa\MitoSys2\Calibration\mEGFPC1H2B_Noc\mEGFP_H2B-mCherry_0_R1_P2_K1_Ch2-Ch1.zen
2.208001e+01	1.211000e+02	20150130_STAG2gfpcf2_Prometa\MitoSys2\Calibration\mEGFPC1H2B_Noc\mEGFP_H2B-mCherry_0_R1_P2_K1_Ch2-Ch1.zen
2.214001e+01	1.126833e+02	20150130_STAG2gfpcf2_Prometa\MitoSys2\Calibration\mEGFPC1H2B_Noc\mEGFP_H2B-mCherry_0_R1_P2_K1_Ch2-Ch1.zen
2.220001e+01	1.130833e+02	20150130_STAG2gfpcf2_Prometa\MitoSys2\Calibration\mEGFPC1H2B_Noc\mEGFP_H2B-mCherry_0_R1_P2_K1_Ch2-Ch1.zen
2.226001e+01	1.103500e+02	20150130_STAG2gfpcf2_Prometa\MitoSys2\Calibration\mEGFPC1H2B_Noc\mEGFP_H2B-mCherry_0_R1_P2_K1_Ch2-Ch1.zen
2.232001e+01	1.117166e+02	20150130_STAG2gfpcf2_Prometa\MitoSys2\Calibration\mEGFPC1H2B_Noc\mEGFP_H2B-mCherry_0_R1_P2_K1_Ch2-Ch1.zen
2.238001e+01	1.134500e+02	20150130_STAG2gfpcf2_Prometa\MitoSys2\Calibration\mEGFPC1H2B_Noc\mEGFP_H2B-mCherry_0_R1_P2_K1_Ch2-Ch1.zen
2.244001e+01	1.099500e+02	20150130_STAG2gfpcf2_Prometa\MitoSys2\Calibration\mEGFPC1H2B_Noc\mEGFP_H2B-mCherry_0_R1_P2_K1_Ch2-Ch1.zen
2.250001e+01	1.153333e+02	20150130_STAG2gfpcf2_Prometa\MitoSys2\Calibration\mEGFPC1H2B_Noc\mEGFP_H2B-mCherry_0_R1_P2_K1_Ch2-Ch1.zen
2.256001e+01	1.150166e+02	20150130_STAG2gfpcf2_Prometa\MitoSys2\Calibration\mEGFPC1H2B_Noc\mEGFP_H2B-mCherry_0_R1_P2_K1_Ch2-Ch1.zen
2.262001e+01	1.059500e+02	20150130_STAG2gfpcf2_Prometa\MitoSys2\Calibration\mEGFPC1H2B_Noc\mEGFP_H2B-mCherry_0_R1_P2_K1_Ch2-Ch1.zen
2.268001e+01	1.073833e+02	20150130_STAG2gfpcf2_Prometa\MitoSys2\Calibration\mEGFPC1H2B_Noc\mEGFP_H2B-mCherry_0_R1_P2_K1_Ch2-Ch1.zen
2.274001e+01	1.120833e+02	20150130_STAG2gfpcf2_Prometa\MitoSys2\Calibration\mEGFPC1H2B_Noc\mEGFP_H2B-mCherry_0_R1_P2_K1_Ch2-Ch1.zen
2.280001e+01	1.107833e+02	20150130_STAG2gfpcf2_Prometa\MitoSys2\Calibration\mEGFPC1H2B_Noc\mEGFP_H2B-mCherry_0_R1_P2_K1_Ch2-Ch1.zen
2.286001e+01	1.110166e+02	20150130_STAG2gfpcf2_Prometa\MitoSys2\Calibration\mEGFPC1H2B_Noc\mEGFP_H2B-mCherry_0_R1_P2_K1_Ch2-Ch1.zen
2.292001e+01	1.159333e+02	20150130_STAG2gfpcf2_Prometa\MitoSys2\Calibration\mEGFPC1H2B_Noc\mEGFP_H2B-mCherry_0_R1_P2_K1_Ch2-Ch1.zen
2.298001e+01	1.118500e+02	20150130_STAG2gfpcf2_Prometa\MitoSys2\Calibration\mEGFPC1H2B_Noc\mEGFP_H2B-mCherry_0_R1_P2_K1_Ch2-Ch1.zen
2.304001e+01	1.075166e+02	20150130_STAG2gfpcf2_Prometa\MitoSys2\Calibration\mEGFPC1H2B_Noc\mEGFP_H2B-mCherry_0_R1_P2_K1_Ch2-Ch1.zen
2.310001e+01	1.091333e+02	20150130_STAG2gfpcf2_Prometa\MitoSys2\Calibration\mEGFPC1H2B_Noc\mEGFP_H2B-mCherry_0_R1_P2_K1_Ch2-Ch1.zen
2.316001e+01	1.126333e+02	20150130_STAG2gfpcf2_Prometa\MitoSys2\Calibration\mEGFPC1H2B_Noc\mEGFP_H2B-mCherry_0_R1_P2_K1_Ch2-Ch1.zen
2.322001e+01	1.102666e+02	20150130_STAG2gfpcf2_Prometa\MitoSys2\Calibration\mEGFPC1H2B_Noc\mEGFP_H2B-mCherry_0_R1_P2_K1_Ch2-Ch1.zen
2.328001e+01	1.064833e+02	20150130_STAG2gfpcf2_Prometa\MitoSys2\Calibration\mEGFPC1H2B_Noc\mEGFP_H2B-mCherry_0_R1_P2_K1_Ch2-Ch1.zen
2.334001e+01	1.084333e+02	20150130_STAG2gfpcf2_Prometa\MitoSys2\Calibration\mEGFPC1H2B_Noc\mEGFP_H2B-mCherry_0_R1_P2_K1_Ch2-Ch1.zen
2.340001e+01	1.132333e+02	20150130_STAG2gfpcf2_Prometa\MitoSys2\Calibration\mEGFPC1H2B_Noc\mEGFP_H2B-mCherry_0_R1_P2_K1_Ch2-Ch1.zen
2.346001e+01	1.179500e+02	20150130_STAG2gfpcf2_Prometa\MitoSys2\Calibration\mEGFPC1H2B_Noc\mEGFP_H2B-mCherry_0_R1_P2_K1_Ch2-Ch1.zen
2.352001e+01	1.139833e+02	20150130_STAG2gfpcf2_Prometa\MitoSys2\Calibration\mEGFPC1H2B_Noc\mEGFP_H2B-mCherry_0_R1_P2_K1_Ch2-Ch1.zen
2.358001e+01	1.089000e+02	20150130_STAG2gfpcf2_Prometa\MitoSys2\Calibration\mEGFPC1H2B_Noc\mEGFP_H2B-mCherry_0_R1_P2_K1_Ch2-Ch1.zen
2.364001e+01	1.144833e+02	20150130_STAG2gfpcf2_Prometa\MitoSys2\Calibration\mEGFPC1H2B_Noc\mEGFP_H2B-mCherry_0_R1_P2_K1_Ch2-Ch1.zen
2.370001e+01	1.078166e+02	20150130_STAG2gfpcf2_Prometa\MitoSys2\Calibration\mEGFPC1H2B_Noc\mEGFP_H2B-mCherry_0_R1_P2_K1_Ch2-Ch1.zen
2.376001e+01	1.012333e+02	20150130_STAG2gfpcf2_Prometa\MitoSys2\Calibration\mEGFPC1H2B_Noc\mEGFP_H2B-mCherry_0_R1_P2_K1_Ch2-Ch1.zen
2.382001e+01	1.058166e+02	20150130_STAG2gfpcf2_Prometa\MitoSys2\Calibration\mEGFPC1H2B_Noc\mEGFP_H2B-mCherry_0_R1_P2_K1_Ch2-Ch1.zen
2.388001e+01	1.131166e+02	20150130_STAG2gfpcf2_Prometa\MitoSys2\Calibration\mEGFPC1H2B_Noc\mEGFP_H2B-mCherry_0_R1_P2_K1_Ch2-Ch1.zen
2.394001e+01	1.090166e+02	20150130_STAG2gfpcf2_Prometa\MitoSys2\Calibration\mEGFPC1H2B_Noc\mEGFP_H2B-mCherry_0_R1_P2_K1_Ch2-Ch1.zen
2.400001e+01	1.081500e+02	20150130_STAG2gfpcf2_Prometa\MitoSys2\Calibration\mEGFPC1H2B_Noc\mEGFP_H2B-mCherry_0_R1_P2_K1_Ch2-Ch1.zen
2.406001e+01	1.109000e+02	20150130_STAG2gfpcf2_Prometa\MitoSys2\Calibration\mEGFPC1H2B_Noc\mEGFP_H2B-mCherry_0_R1_P2_K1_Ch2-Ch1.zen
2.412001e+01	1.072166e+02	20150130_STAG2gfpcf2_Prometa\MitoSys2\Calibration\mEGFPC1H2B_Noc\mEGFP_H2B-mCherry_0_R1_P2_K1_Ch2-Ch1.zen
2.418001e+01	1.078166e+02	20150130_STAG2gfpcf2_Prometa\MitoSys2\Calibration\mEGFPC1H2B_Noc\mEGFP_H2B-mCherry_0_R1_P2_K1_Ch2-Ch1.zen
2.424001e+01	1.070500e+02	20150130_STAG2gfpcf2_Prometa\MitoSys2\Calibration\mEGFPC1H2B_Noc\mEGFP_H2B-mCherry_0_R1_P2_K1_Ch2-Ch1.zen
2.430001e+01	1.075666e+02	20150130_STAG2gfpcf2_Prometa\MitoSys2\Calibration\mEGFPC1H2B_Noc\mEGFP_H2B-mCherry_0_R1_P2_K1_Ch2-Ch1.zen
2.436001e+01	1.074333e+02	20150130_STAG2gfpcf2_Prometa\MitoSys2\Calibration\mEGFPC1H2B_Noc\mEGFP_H2B-mCherry_0_R1_P2_K1_Ch2-Ch1.zen
2.442001e+01	1.081666e+02	20150130_STAG2gfpcf2_Prometa\MitoSys2\Calibration\mEGFPC1H2B_Noc\mEGFP_H2B-mCherry_0_R1_P2_K1_Ch2-Ch1.zen
2.448001e+01	1.077166e+02	20150130_STAG2gfpcf2_Prometa\MitoSys2\Calibration\mEGFPC1H2B_Noc\mEGFP_H2B-mCherry_0_R1_P2_K1_Ch2-Ch1.zen
2.454001e+01	1.054000e+02	20150130_STAG2gfpcf2_Prometa\MitoSys2\Calibration\mEGFPC1H2B_Noc\mEGFP_H2B-mCherry_0_R1_P2_K1_Ch2-Ch1.zen
2.460001e+01	1.063000e+02	20150130_STAG2gfpcf2_Prometa\MitoSys2\Calibration\mEGFPC1H2B_Noc\mEGFP_H2B-mCherry_0_R1_P2_K1_Ch2-Ch1.zen
2.466001e+01	1.098166e+02	20150130_STAG2gfpcf2_Prometa\MitoSys2\Calibration\mEGFPC1H2B_Noc\mEGFP_H2B-mCherry_0_R1_P2_K1_Ch2-Ch1.zen
2.472001e+01	1.011000e+02	20150130_STAG2gfpcf2_Prometa\MitoSys2\Calibration\mEGFPC1H2B_Noc\mEGFP_H2B-mCherry_0_R1_P2_K1_Ch2-Ch1.zen
2.478001e+01	1.097833e+02	20150130_STAG2gfpcf2_Prometa\MitoSys2\Calibration\mEGFPC1H2B_Noc\mEGFP_H2B-mCherry_0_R1_P2_K1_Ch2-Ch1.zen
2.484001e+01	9.953329e+01	20150130_STAG2gfpcf2_Prometa\MitoSys2\Calibration\mEGFPC1H2B_Noc\mEGFP_H2B-mCherry_0_R1_P2_K1_Ch2-Ch1.zen
2.490001e+01	1.083666e+02	20150130_STAG2gfpcf2_Prometa\MitoSys2\Calibration\mEGFPC1H2B_Noc\mEGFP_H2B-mCherry_0_R1_P2_K1_Ch2-Ch1.zen
2.496001e+01	1.020666e+02	20150130_STAG2gfpcf2_Prometa\MitoSys2\Calibration\mEGFPC1H2B_Noc\mEGFP_H2B-mCherry_0_R1_P2_K1_Ch2-Ch1.zen
2.502001e+01	1.041500e+02	20150130_STAG2gfpcf2_Prometa\MitoSys2\Calibration\mEGFPC1H2B_Noc\mEGFP_H2B-mCherry_0_R1_P2_K1_Ch2-Ch1.zen
2.508001e+01	1.035833e+02	20150130_STAG2gfpcf2_Prometa\MitoSys2\Calibration\mEGFPC1H2B_Noc\mEGFP_H2B-mCherry_0_R1_P2_K1_Ch2-Ch1.zen
2.514001e+01	1.049333e+02	20150130_STAG2gfpcf2_Prometa\MitoSys2\Calibration\mEGFPC1H2B_Noc\mEGFP_H2B-mCherry_0_R1_P2_K1_Ch2-Ch1.zen
2.520001e+01	1.078333e+02	20150130_STAG2gfpcf2_Prometa\MitoSys2\Calibration\mEGFPC1H2B_Noc\mEGFP_H2B-mCherry_0_R1_P2_K1_Ch2-Ch1.zen
2.526001e+01	1.045500e+02	20150130_STAG2gfpcf2_Prometa\MitoSys2\Calibration\mEGFPC1H2B_Noc\mEGFP_H2B-mCherry_0_R1_P2_K1_Ch2-Ch1.zen
2.532001e+01	1.034333e+02	20150130_STAG2gfpcf2_Prometa\MitoSys2\Calibration\mEGFPC1H2B_Noc\mEGFP_H2B-mCherry_0_R1_P2_K1_Ch2-Ch1.zen
2.538001e+01	1.054833e+02	20150130_STAG2gfpcf2_Prometa\MitoSys2\Calibration\mEGFPC1H2B_Noc\mEGFP_H2B-mCherry_0_R1_P2_K1_Ch2-Ch1.zen
2.544001e+01	1.027666e+02	20150130_STAG2gfpcf2_Prometa\MitoSys2\Calibration\mEGFPC1H2B_Noc\mEGFP_H2B-mCherry_0_R1_P2_K1_Ch2-Ch1.zen
2.550001e+01	1.084500e+02	20150130_STAG2gfpcf2_Prometa\MitoSys2\Calibration\mEGFPC1H2B_Noc\mEGFP_H2B-mCherry_0_R1_P2_K1_Ch2-Ch1.zen
2.556001e+01	1.050500e+02	20150130_STAG2gfpcf2_Prometa\MitoSys2\Calibration\mEGFPC1H2B_Noc\mEGFP_H2B-mCherry_0_R1_P2_K1_Ch2-Ch1.zen
2.562001e+01	1.009999e+02	20150130_STAG2gfpcf2_Prometa\MitoSys2\Calibration\mEGFPC1H2B_Noc\mEGFP_H2B-mCherry_0_R1_P2_K1_Ch2-Ch1.zen
2.568001e+01	1.047333e+02	20150130_STAG2gfpcf2_Prometa\MitoSys2\Calibration\mEGFPC1H2B_Noc\mEGFP_H2B-mCherry_0_R1_P2_K1_Ch2-Ch1.zen
2.574001e+01	1.122833e+02	20150130_STAG2gfpcf2_Prometa\MitoSys2\Calibration\mEGFPC1H2B_Noc\mEGFP_H2B-mCherry_0_R1_P2_K1_Ch2-Ch1.zen
2.580001e+01	1.152333e+02	20150130_STAG2gfpcf2_Prometa\MitoSys2\Calibration\mEGFPC1H2B_Noc\mEGFP_H2B-mCherry_0_R1_P2_K1_Ch2-Ch1.zen
2.586001e+01	1.004333e+02	20150130_STAG2gfpcf2_Prometa\MitoSys2\Calibration\mEGFPC1H2B_Noc\mEGFP_H2B-mCherry_0_R1_P2_K1_Ch2-Ch1.zen
2.592001e+01	1.058333e+02	20150130_STAG2gfpcf2_Prometa\MitoSys2\Calibration\mEGFPC1H2B_Noc\mEGFP_H2B-mCherry_0_R1_P2_K1_Ch2-Ch1.zen
2.598001e+01	1.052499e+02	20150130_STAG2gfpcf2_Prometa\MitoSys2\Calibration\mEGFPC1H2B_Noc\mEGFP_H2B-mCherry_0_R1_P2_K1_Ch2-Ch1.zen
2.604001e+01	1.107666e+02	20150130_STAG2gfpcf2_Prometa\MitoSys2\Calibration\mEGFPC1H2B_Noc\mEGFP_H2B-mCherry_0_R1_P2_K1_Ch2-Ch1.zen
2.610001e+01	1.134333e+02	20150130_STAG2gfpcf2_Prometa\MitoSys2\Calibration\mEGFPC1H2B_Noc\mEGFP_H2B-mCherry_0_R1_P2_K1_Ch2-Ch1.zen
2.616001e+01	1.051000e+02	20150130_STAG2gfpcf2_Prometa\MitoSys2\Calibration\mEGFPC1H2B_Noc\mEGFP_H2B-mCherry_0_R1_P2_K1_Ch2-Ch1.zen
2.622001e+01	1.129833e+02	20150130_STAG2gfpcf2_Prometa\MitoSys2\Calibration\mEGFPC1H2B_Noc\mEGFP_H2B-mCherry_0_R1_P2_K1_Ch2-Ch1.zen
2.628001e+01	1.107333e+02	20150130_STAG2gfpcf2_Prometa\MitoSys2\Calibration\mEGFPC1H2B_Noc\mEGFP_H2B-mCherry_0_R1_P2_K1_Ch2-Ch1.zen
2.634001e+01	1.065166e+02	20150130_STAG2gfpcf2_Prometa\MitoSys2\Calibration\mEGFPC1H2B_Noc\mEGFP_H2B-mCherry_0_R1_P2_K1_Ch2-Ch1.zen
2.640001e+01	1.058500e+02	20150130_STAG2gfpcf2_Prometa\MitoSys2\Calibration\mEGFPC1H2B_Noc\mEGFP_H2B-mCherry_0_R1_P2_K1_Ch2-Ch1.zen
2.646001e+01	1.124166e+02	20150130_STAG2gfpcf2_Prometa\MitoSys2\Calibration\mEGFPC1H2B_Noc\mEGFP_H2B-mCherry_0_R1_P2_K1_Ch2-Ch1.zen
2.652001e+01	1.020666e+02	20150130_STAG2gfpcf2_Prometa\MitoSys2\Calibration\mEGFPC1H2B_Noc\mEGFP_H2B-mCherry_0_R1_P2_K1_Ch2-Ch1.zen
2.658001e+01	1.080833e+02	20150130_STAG2gfpcf2_Prometa\MitoSys2\Calibration\mEGFPC1H2B_Noc\mEGFP_H2B-mCherry_0_R1_P2_K1_Ch2-Ch1.zen
2.664001e+01	1.100500e+02	20150130_STAG2gfpcf2_Prometa\MitoSys2\Calibration\mEGFPC1H2B_Noc\mEGFP_H2B-mCherry_0_R1_P2_K1_Ch2-Ch1.zen
2.670001e+01	1.142666e+02	20150130_STAG2gfpcf2_Prometa\MitoSys2\Calibration\mEGFPC1H2B_Noc\mEGFP_H2B-mCherry_0_R1_P2_K1_Ch2-Ch1.zen
2.676001e+01	1.117333e+02	20150130_STAG2gfpcf2_Prometa\MitoSys2\Calibration\mEGFPC1H2B_Noc\mEGFP_H2B-mCherry_0_R1_P2_K1_Ch2-Ch1.zen
2.682001e+01	1.090833e+02	20150130_STAG2gfpcf2_Prometa\MitoSys2\Calibration\mEGFPC1H2B_Noc\mEGFP_H2B-mCherry_0_R1_P2_K1_Ch2-Ch1.zen
2.688001e+01	1.073000e+02	20150130_STAG2gfpcf2_Prometa\MitoSys2\Calibration\mEGFPC1H2B_Noc\mEGFP_H2B-mCherry_0_R1_P2_K1_Ch2-Ch1.zen
2.694001e+01	1.115166e+02	20150130_STAG2gfpcf2_Prometa\MitoSys2\Calibration\mEGFPC1H2B_Noc\mEGFP_H2B-mCherry_0_R1_P2_K1_Ch2-Ch1.zen
2.700001e+01	1.156500e+02	20150130_STAG2gfpcf2_Prometa\MitoSys2\Calibration\mEGFPC1H2B_Noc\mEGFP_H2B-mCherry_0_R1_P2_K1_Ch2-Ch1.zen
2.706001e+01	1.145666e+02	20150130_STAG2gfpcf2_Prometa\MitoSys2\Calibration\mEGFPC1H2B_Noc\mEGFP_H2B-mCherry_0_R1_P2_K1_Ch2-Ch1.zen
2.712001e+01	1.048333e+02	20150130_STAG2gfpcf2_Prometa\MitoSys2\Calibration\mEGFPC1H2B_Noc\mEGFP_H2B-mCherry_0_R1_P2_K1_Ch2-Ch1.zen
2.718001e+01	1.015500e+02	20150130_STAG2gfpcf2_Prometa\MitoSys2\Calibration\mEGFPC1H2B_Noc\mEGFP_H2B-mCherry_0_R1_P2_K1_Ch2-Ch1.zen
2.724001e+01	1.105833e+02	20150130_STAG2gfpcf2_Prometa\MitoSys2\Calibration\mEGFPC1H2B_Noc\mEGFP_H2B-mCherry_0_R1_P2_K1_Ch2-Ch1.zen
2.730001e+01	1.117166e+02	20150130_STAG2gfpcf2_Prometa\MitoSys2\Calibration\mEGFPC1H2B_Noc\mEGFP_H2B-mCherry_0_R1_P2_K1_Ch2-Ch1.zen
2.736001e+01	1.051333e+02	20150130_STAG2gfpcf2_Prometa\MitoSys2\Calibration\mEGFPC1H2B_Noc\mEGFP_H2B-mCherry_0_R1_P2_K1_Ch2-Ch1.zen
2.742001e+01	1.086000e+02	20150130_STAG2gfpcf2_Prometa\MitoSys2\Calibration\mEGFPC1H2B_Noc\mEGFP_H2B-mCherry_0_R1_P2_K1_Ch2-Ch1.zen
2.748001e+01	1.012333e+02	20150130_STAG2gfpcf2_Prometa\MitoSys2\Calibration\mEGFPC1H2B_Noc\mEGFP_H2B-mCherry_0_R1_P2_K1_Ch2-Ch1.zen
2.754001e+01	1.053000e+02	20150130_STAG2gfpcf2_Prometa\MitoSys2\Calibration\mEGFPC1H2B_Noc\mEGFP_H2B-mCherry_0_R1_P2_K1_Ch2-Ch1.zen
2.760001e+01	9.653329e+01	20150130_STAG2gfpcf2_Prometa\MitoSys2\Calibration\mEGFPC1H2B_Noc\mEGFP_H2B-mCherry_0_R1_P2_K1_Ch2-Ch1.zen
2.766001e+01	1.036500e+02	20150130_STAG2gfpcf2_Prometa\MitoSys2\Calibration\mEGFPC1H2B_Noc\mEGFP_H2B-mCherry_0_R1_P2_K1_Ch2-Ch1.zen
2.772001e+01	1.092166e+02	20150130_STAG2gfpcf2_Prometa\MitoSys2\Calibration\mEGFPC1H2B_Noc\mEGFP_H2B-mCherry_0_R1_P2_K1_Ch2-Ch1.zen
2.778001e+01	1.055500e+02	20150130_STAG2gfpcf2_Prometa\MitoSys2\Calibration\mEGFPC1H2B_Noc\mEGFP_H2B-mCherry_0_R1_P2_K1_Ch2-Ch1.zen
2.784001e+01	1.004500e+02	20150130_STAG2gfpcf2_Prometa\MitoSys2\Calibration\mEGFPC1H2B_Noc\mEGFP_H2B-mCherry_0_R1_P2_K1_Ch2-Ch1.zen
2.790001e+01	1.025833e+02	20150130_STAG2gfpcf2_Prometa\MitoSys2\Calibration\mEGFPC1H2B_Noc\mEGFP_H2B-mCherry_0_R1_P2_K1_Ch2-Ch1.zen
2.796001e+01	1.059166e+02	20150130_STAG2gfpcf2_Prometa\MitoSys2\Calibration\mEGFPC1H2B_Noc\mEGFP_H2B-mCherry_0_R1_P2_K1_Ch2-Ch1.zen
2.802001e+01	1.102833e+02	20150130_STAG2gfpcf2_Prometa\MitoSys2\Calibration\mEGFPC1H2B_Noc\mEGFP_H2B-mCherry_0_R1_P2_K1_Ch2-Ch1.zen
2.808001e+01	1.132000e+02	20150130_STAG2gfpcf2_Prometa\MitoSys2\Calibration\mEGFPC1H2B_Noc\mEGFP_H2B-mCherry_0_R1_P2_K1_Ch2-Ch1.zen
2.814001e+01	1.099666e+02	20150130_STAG2gfpcf2_Prometa\MitoSys2\Calibration\mEGFPC1H2B_Noc\mEGFP_H2B-mCherry_0_R1_P2_K1_Ch2-Ch1.zen
2.820001e+01	1.088333e+02	20150130_STAG2gfpcf2_Prometa\MitoSys2\Calibration\mEGFPC1H2B_Noc\mEGFP_H2B-mCherry_0_R1_P2_K1_Ch2-Ch1.zen
2.826001e+01	1.060333e+02	20150130_STAG2gfpcf2_Prometa\MitoSys2\Calibration\mEGFPC1H2B_Noc\mEGFP_H2B-mCherry_0_R1_P2_K1_Ch2-Ch1.zen
2.832001e+01	1.045833e+02	20150130_STAG2gfpcf2_Prometa\MitoSys2\Calibration\mEGFPC1H2B_Noc\mEGFP_H2B-mCherry_0_R1_P2_K1_Ch2-Ch1.zen
2.838001e+01	1.091666e+02	20150130_STAG2gfpcf2_Prometa\MitoSys2\Calibration\mEGFPC1H2B_Noc\mEGFP_H2B-mCherry_0_R1_P2_K1_Ch2-Ch1.zen
2.844001e+01	1.168666e+02	20150130_STAG2gfpcf2_Prometa\MitoSys2\Calibration\mEGFPC1H2B_Noc\mEGFP_H2B-mCherry_0_R1_P2_K1_Ch2-Ch1.zen
2.850001e+01	1.079333e+02	20150130_STAG2gfpcf2_Prometa\MitoSys2\Calibration\mEGFPC1H2B_Noc\mEGFP_H2B-mCherry_0_R1_P2_K1_Ch2-Ch1.zen
2.856001e+01	1.107333e+02	20150130_STAG2gfpcf2_Prometa\MitoSys2\Calibration\mEGFPC1H2B_Noc\mEGFP_H2B-mCherry_0_R1_P2_K1_Ch2-Ch1.zen
2.862001e+01	1.182833e+02	20150130_STAG2gfpcf2_Prometa\MitoSys2\Calibration\mEGFPC1H2B_Noc\mEGFP_H2B-mCherry_0_R1_P2_K1_Ch2-Ch1.zen
2.868001e+01	1.016333e+02	20150130_STAG2gfpcf2_Prometa\MitoSys2\Calibration\mEGFPC1H2B_Noc\mEGFP_H2B-mCherry_0_R1_P2_K1_Ch2-Ch1.zen
2.874001e+01	1.072833e+02	20150130_STAG2gfpcf2_Prometa\MitoSys2\Calibration\mEGFPC1H2B_Noc\mEGFP_H2B-mCherry_0_R1_P2_K1_Ch2-Ch1.zen
2.880001e+01	1.138833e+02	20150130_STAG2gfpcf2_Prometa\MitoSys2\Calibration\mEGFPC1H2B_Noc\mEGFP_H2B-mCherry_0_R1_P2_K1_Ch2-Ch1.zen
2.886001e+01	1.081666e+02	20150130_STAG2gfpcf2_Prometa\MitoSys2\Calibration\mEGFPC1H2B_Noc\mEGFP_H2B-mCherry_0_R1_P2_K1_Ch2-Ch1.zen
2.892001e+01	1.033000e+02	20150130_STAG2gfpcf2_Prometa\MitoSys2\Calibration\mEGFPC1H2B_Noc\mEGFP_H2B-mCherry_0_R1_P2_K1_Ch2-Ch1.zen
2.898001e+01	1.059166e+02	20150130_STAG2gfpcf2_Prometa\MitoSys2\Calibration\mEGFPC1H2B_Noc\mEGFP_H2B-mCherry_0_R1_P2_K1_Ch2-Ch1.zen
2.904001e+01	9.923329e+01	20150130_STAG2gfpcf2_Prometa\MitoSys2\Calibration\mEGFPC1H2B_Noc\mEGFP_H2B-mCherry_0_R1_P2_K1_Ch2-Ch1.zen
2.910001e+01	1.089999e+02	20150130_STAG2gfpcf2_Prometa\MitoSys2\Calibration\mEGFPC1H2B_Noc\mEGFP_H2B-mCherry_0_R1_P2_K1_Ch2-Ch1.zen
2.916001e+01	1.190499e+02	20150130_STAG2gfpcf2_Prometa\MitoSys2\Calibration\mEGFPC1H2B_Noc\mEGFP_H2B-mCherry_0_R1_P2_K1_Ch2-Ch1.zen
2.922001e+01	1.058666e+02	20150130_STAG2gfpcf2_Prometa\MitoSys2\Calibration\mEGFPC1H2B_Noc\mEGFP_H2B-mCherry_0_R1_P2_K1_Ch2-Ch1.zen
2.928001e+01	1.098166e+02	20150130_STAG2gfpcf2_Prometa\MitoSys2\Calibration\mEGFPC1H2B_Noc\mEGFP_H2B-mCherry_0_R1_P2_K1_Ch2-Ch1.zen
2.934001e+01	1.081000e+02	20150130_STAG2gfpcf2_Prometa\MitoSys2\Calibration\mEGFPC1H2B_Noc\mEGFP_H2B-mCherry_0_R1_P2_K1_Ch2-Ch1.zen
2.940001e+01	1.078500e+02	20150130_STAG2gfpcf2_Prometa\MitoSys2\Calibration\mEGFPC1H2B_Noc\mEGFP_H2B-mCherry_0_R1_P2_K1_Ch2-Ch1.zen
2.946001e+01	1.152166e+02	20150130_STAG2gfpcf2_Prometa\MitoSys2\Calibration\mEGFPC1H2B_Noc\mEGFP_H2B-mCherry_0_R1_P2_K1_Ch2-Ch1.zen
2.952001e+01	1.058833e+02	20150130_STAG2gfpcf2_Prometa\MitoSys2\Calibration\mEGFPC1H2B_Noc\mEGFP_H2B-mCherry_0_R1_P2_K1_Ch2-Ch1.zen
2.958001e+01	1.122499e+02	20150130_STAG2gfpcf2_Prometa\MitoSys2\Calibration\mEGFPC1H2B_Noc\mEGFP_H2B-mCherry_0_R1_P2_K1_Ch2-Ch1.zen
2.964001e+01	1.169166e+02	20150130_STAG2gfpcf2_Prometa\MitoSys2\Calibration\mEGFPC1H2B_Noc\mEGFP_H2B-mCherry_0_R1_P2_K1_Ch2-Ch1.zen
2.970001e+01	1.130666e+02	20150130_STAG2gfpcf2_Prometa\MitoSys2\Calibration\mEGFPC1H2B_Noc\mEGFP_H2B-mCherry_0_R1_P2_K1_Ch2-Ch1.zen
2.976001e+01	1.164333e+02	20150130_STAG2gfpcf2_Prometa\MitoSys2\Calibration\mEGFPC1H2B_Noc\mEGFP_H2B-mCherry_0_R1_P2_K1_Ch2-Ch1.zen
2.982001e+01	1.117166e+02	20150130_STAG2gfpcf2_Prometa\MitoSys2\Calibration\mEGFPC1H2B_Noc\mEGFP_H2B-mCherry_0_R1_P2_K1_Ch2-Ch1.zen
2.988001e+01	1.100666e+02	20150130_STAG2gfpcf2_Prometa\MitoSys2\Calibration\mEGFPC1H2B_Noc\mEGFP_H2B-mCherry_0_R1_P2_K1_Ch2-Ch1.zen
2.994001e+01	1.178333e+02	20150130_STAG2gfpcf2_Prometa\MitoSys2\Calibration\mEGFPC1H2B_Noc\mEGFP_H2B-mCherry_0_R1_P2_K1_Ch2-Ch1.zen
0	1.048332e+02	20150130_STAG2gfpcf2_Prometa\MitoSys2\Calibration\mEGFPC1H2B_Noc\mEGFP_H2B-mCherry_0_R1_P3_K1_Ch2-Ch1.zen
6.000010e-02	1.025499e+02	20150130_STAG2gfpcf2_Prometa\MitoSys2\Calibration\mEGFPC1H2B_Noc\mEGFP_H2B-mCherry_0_R1_P3_K1_Ch2-Ch1.zen
1.200000e-01	1.067499e+02	20150130_STAG2gfpcf2_Prometa\MitoSys2\Calibration\mEGFPC1H2B_Noc\mEGFP_H2B-mCherry_0_R1_P3_K1_Ch2-Ch1.zen
1.800000e-01	1.049999e+02	20150130_STAG2gfpcf2_Prometa\MitoSys2\Calibration\mEGFPC1H2B_Noc\mEGFP_H2B-mCherry_0_R1_P3_K1_Ch2-Ch1.zen
2.400000e-01	1.055332e+02	20150130_STAG2gfpcf2_Prometa\MitoSys2\Calibration\mEGFPC1H2B_Noc\mEGFP_H2B-mCherry_0_R1_P3_K1_Ch2-Ch1.zen
3.000000e-01	1.048833e+02	20150130_STAG2gfpcf2_Prometa\MitoSys2\Calibration\mEGFPC1H2B_Noc\mEGFP_H2B-mCherry_0_R1_P3_K1_Ch2-Ch1.zen
3.600000e-01	1.069166e+02	20150130_STAG2gfpcf2_Prometa\MitoSys2\Calibration\mEGFPC1H2B_Noc\mEGFP_H2B-mCherry_0_R1_P3_K1_Ch2-Ch1.zen
4.200000e-01	9.996658e+01	20150130_STAG2gfpcf2_Prometa\MitoSys2\Calibration\mEGFPC1H2B_Noc\mEGFP_H2B-mCherry_0_R1_P3_K1_Ch2-Ch1.zen
4.800000e-01	1.037332e+02	20150130_STAG2gfpcf2_Prometa\MitoSys2\Calibration\mEGFPC1H2B_Noc\mEGFP_H2B-mCherry_0_R1_P3_K1_Ch2-Ch1.zen
5.400000e-01	1.002999e+02	20150130_STAG2gfpcf2_Prometa\MitoSys2\Calibration\mEGFPC1H2B_Noc\mEGFP_H2B-mCherry_0_R1_P3_K1_Ch2-Ch1.zen
6.000000e-01	1.088999e+02	20150130_STAG2gfpcf2_Prometa\MitoSys2\Calibration\mEGFPC1H2B_Noc\mEGFP_H2B-mCherry_0_R1_P3_K1_Ch2-Ch1.zen
6.600000e-01	1.053833e+02	20150130_STAG2gfpcf2_Prometa\MitoSys2\Calibration\mEGFPC1H2B_Noc\mEGFP_H2B-mCherry_0_R1_P3_K1_Ch2-Ch1.zen
7.200000e-01	1.104499e+02	20150130_STAG2gfpcf2_Prometa\MitoSys2\Calibration\mEGFPC1H2B_Noc\mEGFP_H2B-mCherry_0_R1_P3_K1_Ch2-Ch1.zen
7.800000e-01	1.116499e+02	20150130_STAG2gfpcf2_Prometa\MitoSys2\Calibration\mEGFPC1H2B_Noc\mEGFP_H2B-mCherry_0_R1_P3_K1_Ch2-Ch1.zen
8.400000e-01	1.064166e+02	20150130_STAG2gfpcf2_Prometa\MitoSys2\Calibration\mEGFPC1H2B_Noc\mEGFP_H2B-mCherry_0_R1_P3_K1_Ch2-Ch1.zen
9.000000e-01	1.068166e+02	20150130_STAG2gfpcf2_Prometa\MitoSys2\Calibration\mEGFPC1H2B_Noc\mEGFP_H2B-mCherry_0_R1_P3_K1_Ch2-Ch1.zen
9.600000e-01	1.110332e+02	20150130_STAG2gfpcf2_Prometa\MitoSys2\Calibration\mEGFPC1H2B_Noc\mEGFP_H2B-mCherry_0_R1_P3_K1_Ch2-Ch1.zen
1.020000e+00	1.101999e+02	20150130_STAG2gfpcf2_Prometa\MitoSys2\Calibration\mEGFPC1H2B_Noc\mEGFP_H2B-mCherry_0_R1_P3_K1_Ch2-Ch1.zen
1.080000e+00	1.115499e+02	20150130_STAG2gfpcf2_Prometa\MitoSys2\Calibration\mEGFPC1H2B_Noc\mEGFP_H2B-mCherry_0_R1_P3_K1_Ch2-Ch1.zen
1.140000e+00	1.034666e+02	20150130_STAG2gfpcf2_Prometa\MitoSys2\Calibration\mEGFPC1H2B_Noc\mEGFP_H2B-mCherry_0_R1_P3_K1_Ch2-Ch1.zen
1.200000e+00	1.033332e+02	20150130_STAG2gfpcf2_Prometa\MitoSys2\Calibration\mEGFPC1H2B_Noc\mEGFP_H2B-mCherry_0_R1_P3_K1_Ch2-Ch1.zen
1.260000e+00	1.014999e+02	20150130_STAG2gfpcf2_Prometa\MitoSys2\Calibration\mEGFPC1H2B_Noc\mEGFP_H2B-mCherry_0_R1_P3_K1_Ch2-Ch1.zen
1.320000e+00	9.703325e+01	20150130_STAG2gfpcf2_Prometa\MitoSys2\Calibration\mEGFPC1H2B_Noc\mEGFP_H2B-mCherry_0_R1_P3_K1_Ch2-Ch1.zen
1.380000e+00	1.055832e+02	20150130_STAG2gfpcf2_Prometa\MitoSys2\Calibration\mEGFPC1H2B_Noc\mEGFP_H2B-mCherry_0_R1_P3_K1_Ch2-Ch1.zen
1.440000e+00	1.144666e+02	20150130_STAG2gfpcf2_Prometa\MitoSys2\Calibration\mEGFPC1H2B_Noc\mEGFP_H2B-mCherry_0_R1_P3_K1_Ch2-Ch1.zen
1.500000e+00	1.044832e+02	20150130_STAG2gfpcf2_Prometa\MitoSys2\Calibration\mEGFPC1H2B_Noc\mEGFP_H2B-mCherry_0_R1_P3_K1_Ch2-Ch1.zen
1.560000e+00	1.027999e+02	20150130_STAG2gfpcf2_Prometa\MitoSys2\Calibration\mEGFPC1H2B_Noc\mEGFP_H2B-mCherry_0_R1_P3_K1_Ch2-Ch1.zen
1.620000e+00	1.099166e+02	20150130_STAG2gfpcf2_Prometa\MitoSys2\Calibration\mEGFPC1H2B_Noc\mEGFP_H2B-mCherry_0_R1_P3_K1_Ch2-Ch1.zen
1.680000e+00	1.011333e+02	20150130_STAG2gfpcf2_Prometa\MitoSys2\Calibration\mEGFPC1H2B_Noc\mEGFP_H2B-mCherry_0_R1_P3_K1_Ch2-Ch1.zen
1.740000e+00	1.012999e+02	20150130_STAG2gfpcf2_Prometa\MitoSys2\Calibration\mEGFPC1H2B_Noc\mEGFP_H2B-mCherry_0_R1_P3_K1_Ch2-Ch1.zen
1.800000e+00	9.638326e+01	20150130_STAG2gfpcf2_Prometa\MitoSys2\Calibration\mEGFPC1H2B_Noc\mEGFP_H2B-mCherry_0_R1_P3_K1_Ch2-Ch1.zen
1.860000e+00	1.071333e+02	20150130_STAG2gfpcf2_Prometa\MitoSys2\Calibration\mEGFPC1H2B_Noc\mEGFP_H2B-mCherry_0_R1_P3_K1_Ch2-Ch1.zen
1.920000e+00	1.061499e+02	20150130_STAG2gfpcf2_Prometa\MitoSys2\Calibration\mEGFPC1H2B_Noc\mEGFP_H2B-mCherry_0_R1_P3_K1_Ch2-Ch1.zen
1.980000e+00	1.067332e+02	20150130_STAG2gfpcf2_Prometa\MitoSys2\Calibration\mEGFPC1H2B_Noc\mEGFP_H2B-mCherry_0_R1_P3_K1_Ch2-Ch1.zen
2.040000e+00	1.118999e+02	20150130_STAG2gfpcf2_Prometa\MitoSys2\Calibration\mEGFPC1H2B_Noc\mEGFP_H2B-mCherry_0_R1_P3_K1_Ch2-Ch1.zen
2.100000e+00	1.005999e+02	20150130_STAG2gfpcf2_Prometa\MitoSys2\Calibration\mEGFPC1H2B_Noc\mEGFP_H2B-mCherry_0_R1_P3_K1_Ch2-Ch1.zen
2.160000e+00	1.001999e+02	20150130_STAG2gfpcf2_Prometa\MitoSys2\Calibration\mEGFPC1H2B_Noc\mEGFP_H2B-mCherry_0_R1_P3_K1_Ch2-Ch1.zen
2.220000e+00	9.781658e+01	20150130_STAG2gfpcf2_Prometa\MitoSys2\Calibration\mEGFPC1H2B_Noc\mEGFP_H2B-mCherry_0_R1_P3_K1_Ch2-Ch1.zen
2.280000e+00	1.025832e+02	20150130_STAG2gfpcf2_Prometa\MitoSys2\Calibration\mEGFPC1H2B_Noc\mEGFP_H2B-mCherry_0_R1_P3_K1_Ch2-Ch1.zen
2.340000e+00	1.033332e+02	20150130_STAG2gfpcf2_Prometa\MitoSys2\Calibration\mEGFPC1H2B_Noc\mEGFP_H2B-mCherry_0_R1_P3_K1_Ch2-Ch1.zen
2.400000e+00	1.076333e+02	20150130_STAG2gfpcf2_Prometa\MitoSys2\Calibration\mEGFPC1H2B_Noc\mEGFP_H2B-mCherry_0_R1_P3_K1_Ch2-Ch1.zen
2.460000e+00	9.403326e+01	20150130_STAG2gfpcf2_Prometa\MitoSys2\Calibration\mEGFPC1H2B_Noc\mEGFP_H2B-mCherry_0_R1_P3_K1_Ch2-Ch1.zen
2.520000e+00	9.901659e+01	20150130_STAG2gfpcf2_Prometa\MitoSys2\Calibration\mEGFPC1H2B_Noc\mEGFP_H2B-mCherry_0_R1_P3_K1_Ch2-Ch1.zen
2.580000e+00	9.934991e+01	20150130_STAG2gfpcf2_Prometa\MitoSys2\Calibration\mEGFPC1H2B_Noc\mEGFP_H2B-mCherry_0_R1_P3_K1_Ch2-Ch1.zen
2.640000e+00	1.038166e+02	20150130_STAG2gfpcf2_Prometa\MitoSys2\Calibration\mEGFPC1H2B_Noc\mEGFP_H2B-mCherry_0_R1_P3_K1_Ch2-Ch1.zen
2.700000e+00	1.100332e+02	20150130_STAG2gfpcf2_Prometa\MitoSys2\Calibration\mEGFPC1H2B_Noc\mEGFP_H2B-mCherry_0_R1_P3_K1_Ch2-Ch1.zen
2.760000e+00	1.052166e+02	20150130_STAG2gfpcf2_Prometa\MitoSys2\Calibration\mEGFPC1H2B_Noc\mEGFP_H2B-mCherry_0_R1_P3_K1_Ch2-Ch1.zen
2.820000e+00	9.351659e+01	20150130_STAG2gfpcf2_Prometa\MitoSys2\Calibration\mEGFPC1H2B_Noc\mEGFP_H2B-mCherry_0_R1_P3_K1_Ch2-Ch1.zen
2.880000e+00	1.051166e+02	20150130_STAG2gfpcf2_Prometa\MitoSys2\Calibration\mEGFPC1H2B_Noc\mEGFP_H2B-mCherry_0_R1_P3_K1_Ch2-Ch1.zen
2.940000e+00	9.886658e+01	20150130_STAG2gfpcf2_Prometa\MitoSys2\Calibration\mEGFPC1H2B_Noc\mEGFP_H2B-mCherry_0_R1_P3_K1_Ch2-Ch1.zen
3	1.015666e+02	20150130_STAG2gfpcf2_Prometa\MitoSys2\Calibration\mEGFPC1H2B_Noc\mEGFP_H2B-mCherry_0_R1_P3_K1_Ch2-Ch1.zen
3.060000e+00	1.045832e+02	20150130_STAG2gfpcf2_Prometa\MitoSys2\Calibration\mEGFPC1H2B_Noc\mEGFP_H2B-mCherry_0_R1_P3_K1_Ch2-Ch1.zen
3.120000e+00	9.664992e+01	20150130_STAG2gfpcf2_Prometa\MitoSys2\Calibration\mEGFPC1H2B_Noc\mEGFP_H2B-mCherry_0_R1_P3_K1_Ch2-Ch1.zen
3.180000e+00	9.966658e+01	20150130_STAG2gfpcf2_Prometa\MitoSys2\Calibration\mEGFPC1H2B_Noc\mEGFP_H2B-mCherry_0_R1_P3_K1_Ch2-Ch1.zen
3.240000e+00	9.429992e+01	20150130_STAG2gfpcf2_Prometa\MitoSys2\Calibration\mEGFPC1H2B_Noc\mEGFP_H2B-mCherry_0_R1_P3_K1_Ch2-Ch1.zen
3.300000e+00	1.077832e+02	20150130_STAG2gfpcf2_Prometa\MitoSys2\Calibration\mEGFPC1H2B_Noc\mEGFP_H2B-mCherry_0_R1_P3_K1_Ch2-Ch1.zen
3.360000e+00	1.037332e+02	20150130_STAG2gfpcf2_Prometa\MitoSys2\Calibration\mEGFPC1H2B_Noc\mEGFP_H2B-mCherry_0_R1_P3_K1_Ch2-Ch1.zen
3.420000e+00	1.012999e+02	20150130_STAG2gfpcf2_Prometa\MitoSys2\Calibration\mEGFPC1H2B_Noc\mEGFP_H2B-mCherry_0_R1_P3_K1_Ch2-Ch1.zen
3.480000e+00	1.042832e+02	20150130_STAG2gfpcf2_Prometa\MitoSys2\Calibration\mEGFPC1H2B_Noc\mEGFP_H2B-mCherry_0_R1_P3_K1_Ch2-Ch1.zen
3.540000e+00	1.016666e+02	20150130_STAG2gfpcf2_Prometa\MitoSys2\Calibration\mEGFPC1H2B_Noc\mEGFP_H2B-mCherry_0_R1_P3_K1_Ch2-Ch1.zen
3.600000e+00	9.868325e+01	20150130_STAG2gfpcf2_Prometa\MitoSys2\Calibration\mEGFPC1H2B_Noc\mEGFP_H2B-mCherry_0_R1_P3_K1_Ch2-Ch1.zen
3.660000e+00	1.033999e+02	20150130_STAG2gfpcf2_Prometa\MitoSys2\Calibration\mEGFPC1H2B_Noc\mEGFP_H2B-mCherry_0_R1_P3_K1_Ch2-Ch1.zen
3.720000e+00	1.066999e+02	20150130_STAG2gfpcf2_Prometa\MitoSys2\Calibration\mEGFPC1H2B_Noc\mEGFP_H2B-mCherry_0_R1_P3_K1_Ch2-Ch1.zen
3.780000e+00	1.101666e+02	20150130_STAG2gfpcf2_Prometa\MitoSys2\Calibration\mEGFPC1H2B_Noc\mEGFP_H2B-mCherry_0_R1_P3_K1_Ch2-Ch1.zen
3.840000e+00	1.025166e+02	20150130_STAG2gfpcf2_Prometa\MitoSys2\Calibration\mEGFPC1H2B_Noc\mEGFP_H2B-mCherry_0_R1_P3_K1_Ch2-Ch1.zen
3.900000e+00	1.009832e+02	20150130_STAG2gfpcf2_Prometa\MitoSys2\Calibration\mEGFPC1H2B_Noc\mEGFP_H2B-mCherry_0_R1_P3_K1_Ch2-Ch1.zen
3.960000e+00	1.013333e+02	20150130_STAG2gfpcf2_Prometa\MitoSys2\Calibration\mEGFPC1H2B_Noc\mEGFP_H2B-mCherry_0_R1_P3_K1_Ch2-Ch1.zen
4.020000e+00	1.066166e+02	20150130_STAG2gfpcf2_Prometa\MitoSys2\Calibration\mEGFPC1H2B_Noc\mEGFP_H2B-mCherry_0_R1_P3_K1_Ch2-Ch1.zen
4.080000e+00	1.115332e+02	20150130_STAG2gfpcf2_Prometa\MitoSys2\Calibration\mEGFPC1H2B_Noc\mEGFP_H2B-mCherry_0_R1_P3_K1_Ch2-Ch1.zen
4.140000e+00	1.051666e+02	20150130_STAG2gfpcf2_Prometa\MitoSys2\Calibration\mEGFPC1H2B_Noc\mEGFP_H2B-mCherry_0_R1_P3_K1_Ch2-Ch1.zen
4.200000e+00	9.933325e+01	20150130_STAG2gfpcf2_Prometa\MitoSys2\Calibration\mEGFPC1H2B_Noc\mEGFP_H2B-mCherry_0_R1_P3_K1_Ch2-Ch1.zen
4.260000e+00	1.031999e+02	20150130_STAG2gfpcf2_Prometa\MitoSys2\Calibration\mEGFPC1H2B_Noc\mEGFP_H2B-mCherry_0_R1_P3_K1_Ch2-Ch1.zen
4.320000e+00	9.994991e+01	20150130_STAG2gfpcf2_Prometa\MitoSys2\Calibration\mEGFPC1H2B_Noc\mEGFP_H2B-mCherry_0_R1_P3_K1_Ch2-Ch1.zen
4.380000e+00	1.080666e+02	20150130_STAG2gfpcf2_Prometa\MitoSys2\Calibration\mEGFPC1H2B_Noc\mEGFP_H2B-mCherry_0_R1_P3_K1_Ch2-Ch1.zen
4.440000e+00	1.119166e+02	20150130_STAG2gfpcf2_Prometa\MitoSys2\Calibration\mEGFPC1H2B_Noc\mEGFP_H2B-mCherry_0_R1_P3_K1_Ch2-Ch1.zen
4.500000e+00	1.050666e+02	20150130_STAG2gfpcf2_Prometa\MitoSys2\Calibration\mEGFPC1H2B_Noc\mEGFP_H2B-mCherry_0_R1_P3_K1_Ch2-Ch1.zen
4.560000e+00	9.966658e+01	20150130_STAG2gfpcf2_Prometa\MitoSys2\Calibration\mEGFPC1H2B_Noc\mEGFP_H2B-mCherry_0_R1_P3_K1_Ch2-Ch1.zen
4.620000e+00	1.043332e+02	20150130_STAG2gfpcf2_Prometa\MitoSys2\Calibration\mEGFPC1H2B_Noc\mEGFP_H2B-mCherry_0_R1_P3_K1_Ch2-Ch1.zen
4.680000e+00	1.042999e+02	20150130_STAG2gfpcf2_Prometa\MitoSys2\Calibration\mEGFPC1H2B_Noc\mEGFP_H2B-mCherry_0_R1_P3_K1_Ch2-Ch1.zen
4.740000e+00	1.091499e+02	20150130_STAG2gfpcf2_Prometa\MitoSys2\Calibration\mEGFPC1H2B_Noc\mEGFP_H2B-mCherry_0_R1_P3_K1_Ch2-Ch1.zen
4.800000e+00	1.013166e+02	20150130_STAG2gfpcf2_Prometa\MitoSys2\Calibration\mEGFPC1H2B_Noc\mEGFP_H2B-mCherry_0_R1_P3_K1_Ch2-Ch1.zen
4.860000e+00	1.044332e+02	20150130_STAG2gfpcf2_Prometa\MitoSys2\Calibration\mEGFPC1H2B_Noc\mEGFP_H2B-mCherry_0_R1_P3_K1_Ch2-Ch1.zen
4.920000e+00	1.014666e+02	20150130_STAG2gfpcf2_Prometa\MitoSys2\Calibration\mEGFPC1H2B_Noc\mEGFP_H2B-mCherry_0_R1_P3_K1_Ch2-Ch1.zen
4.980000e+00	1.018999e+02	20150130_STAG2gfpcf2_Prometa\MitoSys2\Calibration\mEGFPC1H2B_Noc\mEGFP_H2B-mCherry_0_R1_P3_K1_Ch2-Ch1.zen
5.040000e+00	1.051832e+02	20150130_STAG2gfpcf2_Prometa\MitoSys2\Calibration\mEGFPC1H2B_Noc\mEGFP_H2B-mCherry_0_R1_P3_K1_Ch2-Ch1.zen
5.100000e+00	1.099832e+02	20150130_STAG2gfpcf2_Prometa\MitoSys2\Calibration\mEGFPC1H2B_Noc\mEGFP_H2B-mCherry_0_R1_P3_K1_Ch2-Ch1.zen
5.160000e+00	1.045499e+02	20150130_STAG2gfpcf2_Prometa\MitoSys2\Calibration\mEGFPC1H2B_Noc\mEGFP_H2B-mCherry_0_R1_P3_K1_Ch2-Ch1.zen
5.220000e+00	1.086832e+02	20150130_STAG2gfpcf2_Prometa\MitoSys2\Calibration\mEGFPC1H2B_Noc\mEGFP_H2B-mCherry_0_R1_P3_K1_Ch2-Ch1.zen
5.280000e+00	1.056166e+02	20150130_STAG2gfpcf2_Prometa\MitoSys2\Calibration\mEGFPC1H2B_Noc\mEGFP_H2B-mCherry_0_R1_P3_K1_Ch2-Ch1.zen
5.340000e+00	1.029499e+02	20150130_STAG2gfpcf2_Prometa\MitoSys2\Calibration\mEGFPC1H2B_Noc\mEGFP_H2B-mCherry_0_R1_P3_K1_Ch2-Ch1.zen
5.400000e+00	1.047166e+02	20150130_STAG2gfpcf2_Prometa\MitoSys2\Calibration\mEGFPC1H2B_Noc\mEGFP_H2B-mCherry_0_R1_P3_K1_Ch2-Ch1.zen
5.460000e+00	1.040499e+02	20150130_STAG2gfpcf2_Prometa\MitoSys2\Calibration\mEGFPC1H2B_Noc\mEGFP_H2B-mCherry_0_R1_P3_K1_Ch2-Ch1.zen
5.520000e+00	1.109666e+02	20150130_STAG2gfpcf2_Prometa\MitoSys2\Calibration\mEGFPC1H2B_Noc\mEGFP_H2B-mCherry_0_R1_P3_K1_Ch2-Ch1.zen
5.580000e+00	1.073999e+02	20150130_STAG2gfpcf2_Prometa\MitoSys2\Calibration\mEGFPC1H2B_Noc\mEGFP_H2B-mCherry_0_R1_P3_K1_Ch2-Ch1.zen
5.640000e+00	1.024499e+02	20150130_STAG2gfpcf2_Prometa\MitoSys2\Calibration\mEGFPC1H2B_Noc\mEGFP_H2B-mCherry_0_R1_P3_K1_Ch2-Ch1.zen
5.700000e+00	1.073499e+02	20150130_STAG2gfpcf2_Prometa\MitoSys2\Calibration\mEGFPC1H2B_Noc\mEGFP_H2B-mCherry_0_R1_P3_K1_Ch2-Ch1.zen
5.760000e+00	9.686658e+01	20150130_STAG2gfpcf2_Prometa\MitoSys2\Calibration\mEGFPC1H2B_Noc\mEGFP_H2B-mCherry_0_R1_P3_K1_Ch2-Ch1.zen
5.820000e+00	9.646658e+01	20150130_STAG2gfpcf2_Prometa\MitoSys2\Calibration\mEGFPC1H2B_Noc\mEGFP_H2B-mCherry_0_R1_P3_K1_Ch2-Ch1.zen
5.880000e+00	1.073833e+02	20150130_STAG2gfpcf2_Prometa\MitoSys2\Calibration\mEGFPC1H2B_Noc\mEGFP_H2B-mCherry_0_R1_P3_K1_Ch2-Ch1.zen
5.940000e+00	1.015833e+02	20150130_STAG2gfpcf2_Prometa\MitoSys2\Calibration\mEGFPC1H2B_Noc\mEGFP_H2B-mCherry_0_R1_P3_K1_Ch2-Ch1.zen
6	9.674992e+01	20150130_STAG2gfpcf2_Prometa\MitoSys2\Calibration\mEGFPC1H2B_Noc\mEGFP_H2B-mCherry_0_R1_P3_K1_Ch2-Ch1.zen
6.060010e+00	1.085166e+02	20150130_STAG2gfpcf2_Prometa\MitoSys2\Calibration\mEGFPC1H2B_Noc\mEGFP_H2B-mCherry_0_R1_P3_K1_Ch2-Ch1.zen
6.120010e+00	1.080332e+02	20150130_STAG2gfpcf2_Prometa\MitoSys2\Calibration\mEGFPC1H2B_Noc\mEGFP_H2B-mCherry_0_R1_P3_K1_Ch2-Ch1.zen
6.180010e+00	1.034999e+02	20150130_STAG2gfpcf2_Prometa\MitoSys2\Calibration\mEGFPC1H2B_Noc\mEGFP_H2B-mCherry_0_R1_P3_K1_Ch2-Ch1.zen
6.240010e+00	1.009666e+02	20150130_STAG2gfpcf2_Prometa\MitoSys2\Calibration\mEGFPC1H2B_Noc\mEGFP_H2B-mCherry_0_R1_P3_K1_Ch2-Ch1.zen
6.300010e+00	9.413326e+01	20150130_STAG2gfpcf2_Prometa\MitoSys2\Calibration\mEGFPC1H2B_Noc\mEGFP_H2B-mCherry_0_R1_P3_K1_Ch2-Ch1.zen
6.360010e+00	1.028833e+02	20150130_STAG2gfpcf2_Prometa\MitoSys2\Calibration\mEGFPC1H2B_Noc\mEGFP_H2B-mCherry_0_R1_P3_K1_Ch2-Ch1.zen
6.420010e+00	9.814992e+01	20150130_STAG2gfpcf2_Prometa\MitoSys2\Calibration\mEGFPC1H2B_Noc\mEGFP_H2B-mCherry_0_R1_P3_K1_Ch2-Ch1.zen
6.480010e+00	9.963325e+01	20150130_STAG2gfpcf2_Prometa\MitoSys2\Calibration\mEGFPC1H2B_Noc\mEGFP_H2B-mCherry_0_R1_P3_K1_Ch2-Ch1.zen
6.540010e+00	8.939993e+01	20150130_STAG2gfpcf2_Prometa\MitoSys2\Calibration\mEGFPC1H2B_Noc\mEGFP_H2B-mCherry_0_R1_P3_K1_Ch2-Ch1.zen
6.600010e+00	9.763326e+01	20150130_STAG2gfpcf2_Prometa\MitoSys2\Calibration\mEGFPC1H2B_Noc\mEGFP_H2B-mCherry_0_R1_P3_K1_Ch2-Ch1.zen
6.660010e+00	1.033332e+02	20150130_STAG2gfpcf2_Prometa\MitoSys2\Calibration\mEGFPC1H2B_Noc\mEGFP_H2B-mCherry_0_R1_P3_K1_Ch2-Ch1.zen
6.720010e+00	9.998325e+01	20150130_STAG2gfpcf2_Prometa\MitoSys2\Calibration\mEGFPC1H2B_Noc\mEGFP_H2B-mCherry_0_R1_P3_K1_Ch2-Ch1.zen
6.780010e+00	9.996658e+01	20150130_STAG2gfpcf2_Prometa\MitoSys2\Calibration\mEGFPC1H2B_Noc\mEGFP_H2B-mCherry_0_R1_P3_K1_Ch2-Ch1.zen
6.840010e+00	1.024999e+02	20150130_STAG2gfpcf2_Prometa\MitoSys2\Calibration\mEGFPC1H2B_Noc\mEGFP_H2B-mCherry_0_R1_P3_K1_Ch2-Ch1.zen
6.900010e+00	9.639992e+01	20150130_STAG2gfpcf2_Prometa\MitoSys2\Calibration\mEGFPC1H2B_Noc\mEGFP_H2B-mCherry_0_R1_P3_K1_Ch2-Ch1.zen
6.960010e+00	1.083332e+02	20150130_STAG2gfpcf2_Prometa\MitoSys2\Calibration\mEGFPC1H2B_Noc\mEGFP_H2B-mCherry_0_R1_P3_K1_Ch2-Ch1.zen
7.020010e+00	1.076999e+02	20150130_STAG2gfpcf2_Prometa\MitoSys2\Calibration\mEGFPC1H2B_Noc\mEGFP_H2B-mCherry_0_R1_P3_K1_Ch2-Ch1.zen
7.080010e+00	1.020833e+02	20150130_STAG2gfpcf2_Prometa\MitoSys2\Calibration\mEGFPC1H2B_Noc\mEGFP_H2B-mCherry_0_R1_P3_K1_Ch2-Ch1.zen
7.140010e+00	9.511658e+01	20150130_STAG2gfpcf2_Prometa\MitoSys2\Calibration\mEGFPC1H2B_Noc\mEGFP_H2B-mCherry_0_R1_P3_K1_Ch2-Ch1.zen
7.200010e+00	9.963325e+01	20150130_STAG2gfpcf2_Prometa\MitoSys2\Calibration\mEGFPC1H2B_Noc\mEGFP_H2B-mCherry_0_R1_P3_K1_Ch2-Ch1.zen
7.260010e+00	1.039832e+02	20150130_STAG2gfpcf2_Prometa\MitoSys2\Calibration\mEGFPC1H2B_Noc\mEGFP_H2B-mCherry_0_R1_P3_K1_Ch2-Ch1.zen
7.320010e+00	1.015666e+02	20150130_STAG2gfpcf2_Prometa\MitoSys2\Calibration\mEGFPC1H2B_Noc\mEGFP_H2B-mCherry_0_R1_P3_K1_Ch2-Ch1.zen
7.380010e+00	9.588326e+01	20150130_STAG2gfpcf2_Prometa\MitoSys2\Calibration\mEGFPC1H2B_Noc\mEGFP_H2B-mCherry_0_R1_P3_K1_Ch2-Ch1.zen
7.440010e+00	1.026833e+02	20150130_STAG2gfpcf2_Prometa\MitoSys2\Calibration\mEGFPC1H2B_Noc\mEGFP_H2B-mCherry_0_R1_P3_K1_Ch2-Ch1.zen
7.500010e+00	1.006499e+02	20150130_STAG2gfpcf2_Prometa\MitoSys2\Calibration\mEGFPC1H2B_Noc\mEGFP_H2B-mCherry_0_R1_P3_K1_Ch2-Ch1.zen
7.560010e+00	9.701659e+01	20150130_STAG2gfpcf2_Prometa\MitoSys2\Calibration\mEGFPC1H2B_Noc\mEGFP_H2B-mCherry_0_R1_P3_K1_Ch2-Ch1.zen
7.620010e+00	9.888325e+01	20150130_STAG2gfpcf2_Prometa\MitoSys2\Calibration\mEGFPC1H2B_Noc\mEGFP_H2B-mCherry_0_R1_P3_K1_Ch2-Ch1.zen
7.680010e+00	1.012332e+02	20150130_STAG2gfpcf2_Prometa\MitoSys2\Calibration\mEGFPC1H2B_Noc\mEGFP_H2B-mCherry_0_R1_P3_K1_Ch2-Ch1.zen
7.740010e+00	9.396659e+01	20150130_STAG2gfpcf2_Prometa\MitoSys2\Calibration\mEGFPC1H2B_Noc\mEGFP_H2B-mCherry_0_R1_P3_K1_Ch2-Ch1.zen
7.800010e+00	1.001499e+02	20150130_STAG2gfpcf2_Prometa\MitoSys2\Calibration\mEGFPC1H2B_Noc\mEGFP_H2B-mCherry_0_R1_P3_K1_Ch2-Ch1.zen
7.860010e+00	1.019499e+02	20150130_STAG2gfpcf2_Prometa\MitoSys2\Calibration\mEGFPC1H2B_Noc\mEGFP_H2B-mCherry_0_R1_P3_K1_Ch2-Ch1.zen
7.920010e+00	1.001666e+02	20150130_STAG2gfpcf2_Prometa\MitoSys2\Calibration\mEGFPC1H2B_Noc\mEGFP_H2B-mCherry_0_R1_P3_K1_Ch2-Ch1.zen
7.980010e+00	9.048326e+01	20150130_STAG2gfpcf2_Prometa\MitoSys2\Calibration\mEGFPC1H2B_Noc\mEGFP_H2B-mCherry_0_R1_P3_K1_Ch2-Ch1.zen
8.040010e+00	1.040666e+02	20150130_STAG2gfpcf2_Prometa\MitoSys2\Calibration\mEGFPC1H2B_Noc\mEGFP_H2B-mCherry_0_R1_P3_K1_Ch2-Ch1.zen
8.100010e+00	1.017332e+02	20150130_STAG2gfpcf2_Prometa\MitoSys2\Calibration\mEGFPC1H2B_Noc\mEGFP_H2B-mCherry_0_R1_P3_K1_Ch2-Ch1.zen
8.160010e+00	1.043499e+02	20150130_STAG2gfpcf2_Prometa\MitoSys2\Calibration\mEGFPC1H2B_Noc\mEGFP_H2B-mCherry_0_R1_P3_K1_Ch2-Ch1.zen
8.220010e+00	1.040499e+02	20150130_STAG2gfpcf2_Prometa\MitoSys2\Calibration\mEGFPC1H2B_Noc\mEGFP_H2B-mCherry_0_R1_P3_K1_Ch2-Ch1.zen
8.280010e+00	9.606659e+01	20150130_STAG2gfpcf2_Prometa\MitoSys2\Calibration\mEGFPC1H2B_Noc\mEGFP_H2B-mCherry_0_R1_P3_K1_Ch2-Ch1.zen
8.340010e+00	1.023999e+02	20150130_STAG2gfpcf2_Prometa\MitoSys2\Calibration\mEGFPC1H2B_Noc\mEGFP_H2B-mCherry_0_R1_P3_K1_Ch2-Ch1.zen
8.400010e+00	9.886658e+01	20150130_STAG2gfpcf2_Prometa\MitoSys2\Calibration\mEGFPC1H2B_Noc\mEGFP_H2B-mCherry_0_R1_P3_K1_Ch2-Ch1.zen
8.460010e+00	9.566659e+01	20150130_STAG2gfpcf2_Prometa\MitoSys2\Calibration\mEGFPC1H2B_Noc\mEGFP_H2B-mCherry_0_R1_P3_K1_Ch2-Ch1.zen
8.520010e+00	9.941658e+01	20150130_STAG2gfpcf2_Prometa\MitoSys2\Calibration\mEGFPC1H2B_Noc\mEGFP_H2B-mCherry_0_R1_P3_K1_Ch2-Ch1.zen
8.580010e+00	9.723325e+01	20150130_STAG2gfpcf2_Prometa\MitoSys2\Calibration\mEGFPC1H2B_Noc\mEGFP_H2B-mCherry_0_R1_P3_K1_Ch2-Ch1.zen
8.640010e+00	9.751659e+01	20150130_STAG2gfpcf2_Prometa\MitoSys2\Calibration\mEGFPC1H2B_Noc\mEGFP_H2B-mCherry_0_R1_P3_K1_Ch2-Ch1.zen
8.700010e+00	1.051166e+02	20150130_STAG2gfpcf2_Prometa\MitoSys2\Calibration\mEGFPC1H2B_Noc\mEGFP_H2B-mCherry_0_R1_P3_K1_Ch2-Ch1.zen
8.760010e+00	1.040999e+02	20150130_STAG2gfpcf2_Prometa\MitoSys2\Calibration\mEGFPC1H2B_Noc\mEGFP_H2B-mCherry_0_R1_P3_K1_Ch2-Ch1.zen
8.820010e+00	1.081666e+02	20150130_STAG2gfpcf2_Prometa\MitoSys2\Calibration\mEGFPC1H2B_Noc\mEGFP_H2B-mCherry_0_R1_P3_K1_Ch2-Ch1.zen
8.880010e+00	1.024832e+02	20150130_STAG2gfpcf2_Prometa\MitoSys2\Calibration\mEGFPC1H2B_Noc\mEGFP_H2B-mCherry_0_R1_P3_K1_Ch2-Ch1.zen
8.940010e+00	1.073166e+02	20150130_STAG2gfpcf2_Prometa\MitoSys2\Calibration\mEGFPC1H2B_Noc\mEGFP_H2B-mCherry_0_R1_P3_K1_Ch2-Ch1.zen
9.000010e+00	1.134332e+02	20150130_STAG2gfpcf2_Prometa\MitoSys2\Calibration\mEGFPC1H2B_Noc\mEGFP_H2B-mCherry_0_R1_P3_K1_Ch2-Ch1.zen
9.060010e+00	1.054666e+02	20150130_STAG2gfpcf2_Prometa\MitoSys2\Calibration\mEGFPC1H2B_Noc\mEGFP_H2B-mCherry_0_R1_P3_K1_Ch2-Ch1.zen
9.120010e+00	1.076666e+02	20150130_STAG2gfpcf2_Prometa\MitoSys2\Calibration\mEGFPC1H2B_Noc\mEGFP_H2B-mCherry_0_R1_P3_K1_Ch2-Ch1.zen
9.180010e+00	1.021166e+02	20150130_STAG2gfpcf2_Prometa\MitoSys2\Calibration\mEGFPC1H2B_Noc\mEGFP_H2B-mCherry_0_R1_P3_K1_Ch2-Ch1.zen
9.240010e+00	1.017499e+02	20150130_STAG2gfpcf2_Prometa\MitoSys2\Calibration\mEGFPC1H2B_Noc\mEGFP_H2B-mCherry_0_R1_P3_K1_Ch2-Ch1.zen
9.300010e+00	1.064999e+02	20150130_STAG2gfpcf2_Prometa\MitoSys2\Calibration\mEGFPC1H2B_Noc\mEGFP_H2B-mCherry_0_R1_P3_K1_Ch2-Ch1.zen
9.360010e+00	1.069166e+02	20150130_STAG2gfpcf2_Prometa\MitoSys2\Calibration\mEGFPC1H2B_Noc\mEGFP_H2B-mCherry_0_R1_P3_K1_Ch2-Ch1.zen
9.420010e+00	9.958325e+01	20150130_STAG2gfpcf2_Prometa\MitoSys2\Calibration\mEGFPC1H2B_Noc\mEGFP_H2B-mCherry_0_R1_P3_K1_Ch2-Ch1.zen
9.480010e+00	1.090332e+02	20150130_STAG2gfpcf2_Prometa\MitoSys2\Calibration\mEGFPC1H2B_Noc\mEGFP_H2B-mCherry_0_R1_P3_K1_Ch2-Ch1.zen
9.540010e+00	9.839992e+01	20150130_STAG2gfpcf2_Prometa\MitoSys2\Calibration\mEGFPC1H2B_Noc\mEGFP_H2B-mCherry_0_R1_P3_K1_Ch2-Ch1.zen
9.600010e+00	9.891659e+01	20150130_STAG2gfpcf2_Prometa\MitoSys2\Calibration\mEGFPC1H2B_Noc\mEGFP_H2B-mCherry_0_R1_P3_K1_Ch2-Ch1.zen
9.660010e+00	1.009166e+02	20150130_STAG2gfpcf2_Prometa\MitoSys2\Calibration\mEGFPC1H2B_Noc\mEGFP_H2B-mCherry_0_R1_P3_K1_Ch2-Ch1.zen
9.720010e+00	9.803325e+01	20150130_STAG2gfpcf2_Prometa\MitoSys2\Calibration\mEGFPC1H2B_Noc\mEGFP_H2B-mCherry_0_R1_P3_K1_Ch2-Ch1.zen
9.780010e+00	1.060832e+02	20150130_STAG2gfpcf2_Prometa\MitoSys2\Calibration\mEGFPC1H2B_Noc\mEGFP_H2B-mCherry_0_R1_P3_K1_Ch2-Ch1.zen
9.840010e+00	1.065332e+02	20150130_STAG2gfpcf2_Prometa\MitoSys2\Calibration\mEGFPC1H2B_Noc\mEGFP_H2B-mCherry_0_R1_P3_K1_Ch2-Ch1.zen
9.900010e+00	9.803325e+01	20150130_STAG2gfpcf2_Prometa\MitoSys2\Calibration\mEGFPC1H2B_Noc\mEGFP_H2B-mCherry_0_R1_P3_K1_Ch2-Ch1.zen
9.960010e+00	9.604992e+01	20150130_STAG2gfpcf2_Prometa\MitoSys2\Calibration\mEGFPC1H2B_Noc\mEGFP_H2B-mCherry_0_R1_P3_K1_Ch2-Ch1.zen
1.002001e+01	9.226659e+01	20150130_STAG2gfpcf2_Prometa\MitoSys2\Calibration\mEGFPC1H2B_Noc\mEGFP_H2B-mCherry_0_R1_P3_K1_Ch2-Ch1.zen
1.008001e+01	9.411658e+01	20150130_STAG2gfpcf2_Prometa\MitoSys2\Calibration\mEGFPC1H2B_Noc\mEGFP_H2B-mCherry_0_R1_P3_K1_Ch2-Ch1.zen
1.014001e+01	1.062166e+02	20150130_STAG2gfpcf2_Prometa\MitoSys2\Calibration\mEGFPC1H2B_Noc\mEGFP_H2B-mCherry_0_R1_P3_K1_Ch2-Ch1.zen
1.020001e+01	9.559992e+01	20150130_STAG2gfpcf2_Prometa\MitoSys2\Calibration\mEGFPC1H2B_Noc\mEGFP_H2B-mCherry_0_R1_P3_K1_Ch2-Ch1.zen
1.026001e+01	9.608325e+01	20150130_STAG2gfpcf2_Prometa\MitoSys2\Calibration\mEGFPC1H2B_Noc\mEGFP_H2B-mCherry_0_R1_P3_K1_Ch2-Ch1.zen
1.032001e+01	9.693325e+01	20150130_STAG2gfpcf2_Prometa\MitoSys2\Calibration\mEGFPC1H2B_Noc\mEGFP_H2B-mCherry_0_R1_P3_K1_Ch2-Ch1.zen
1.038001e+01	9.888325e+01	20150130_STAG2gfpcf2_Prometa\MitoSys2\Calibration\mEGFPC1H2B_Noc\mEGFP_H2B-mCherry_0_R1_P3_K1_Ch2-Ch1.zen
1.044001e+01	1.005166e+02	20150130_STAG2gfpcf2_Prometa\MitoSys2\Calibration\mEGFPC1H2B_Noc\mEGFP_H2B-mCherry_0_R1_P3_K1_Ch2-Ch1.zen
1.050001e+01	1.038166e+02	20150130_STAG2gfpcf2_Prometa\MitoSys2\Calibration\mEGFPC1H2B_Noc\mEGFP_H2B-mCherry_0_R1_P3_K1_Ch2-Ch1.zen
1.056001e+01	1.033666e+02	20150130_STAG2gfpcf2_Prometa\MitoSys2\Calibration\mEGFPC1H2B_Noc\mEGFP_H2B-mCherry_0_R1_P3_K1_Ch2-Ch1.zen
1.062001e+01	9.971658e+01	20150130_STAG2gfpcf2_Prometa\MitoSys2\Calibration\mEGFPC1H2B_Noc\mEGFP_H2B-mCherry_0_R1_P3_K1_Ch2-Ch1.zen
1.068001e+01	1.079999e+02	20150130_STAG2gfpcf2_Prometa\MitoSys2\Calibration\mEGFPC1H2B_Noc\mEGFP_H2B-mCherry_0_R1_P3_K1_Ch2-Ch1.zen
1.074001e+01	9.863325e+01	20150130_STAG2gfpcf2_Prometa\MitoSys2\Calibration\mEGFPC1H2B_Noc\mEGFP_H2B-mCherry_0_R1_P3_K1_Ch2-Ch1.zen
1.080001e+01	1.093999e+02	20150130_STAG2gfpcf2_Prometa\MitoSys2\Calibration\mEGFPC1H2B_Noc\mEGFP_H2B-mCherry_0_R1_P3_K1_Ch2-Ch1.zen
1.086001e+01	9.964992e+01	20150130_STAG2gfpcf2_Prometa\MitoSys2\Calibration\mEGFPC1H2B_Noc\mEGFP_H2B-mCherry_0_R1_P3_K1_Ch2-Ch1.zen
1.092001e+01	9.773325e+01	20150130_STAG2gfpcf2_Prometa\MitoSys2\Calibration\mEGFPC1H2B_Noc\mEGFP_H2B-mCherry_0_R1_P3_K1_Ch2-Ch1.zen
1.098001e+01	1.052999e+02	20150130_STAG2gfpcf2_Prometa\MitoSys2\Calibration\mEGFPC1H2B_Noc\mEGFP_H2B-mCherry_0_R1_P3_K1_Ch2-Ch1.zen
1.104001e+01	1.042999e+02	20150130_STAG2gfpcf2_Prometa\MitoSys2\Calibration\mEGFPC1H2B_Noc\mEGFP_H2B-mCherry_0_R1_P3_K1_Ch2-Ch1.zen
1.110001e+01	1.069332e+02	20150130_STAG2gfpcf2_Prometa\MitoSys2\Calibration\mEGFPC1H2B_Noc\mEGFP_H2B-mCherry_0_R1_P3_K1_Ch2-Ch1.zen
1.116001e+01	1.077332e+02	20150130_STAG2gfpcf2_Prometa\MitoSys2\Calibration\mEGFPC1H2B_Noc\mEGFP_H2B-mCherry_0_R1_P3_K1_Ch2-Ch1.zen
1.122001e+01	1.073332e+02	20150130_STAG2gfpcf2_Prometa\MitoSys2\Calibration\mEGFPC1H2B_Noc\mEGFP_H2B-mCherry_0_R1_P3_K1_Ch2-Ch1.zen
1.128001e+01	1.074832e+02	20150130_STAG2gfpcf2_Prometa\MitoSys2\Calibration\mEGFPC1H2B_Noc\mEGFP_H2B-mCherry_0_R1_P3_K1_Ch2-Ch1.zen
1.134001e+01	1.031833e+02	20150130_STAG2gfpcf2_Prometa\MitoSys2\Calibration\mEGFPC1H2B_Noc\mEGFP_H2B-mCherry_0_R1_P3_K1_Ch2-Ch1.zen
1.140001e+01	1.088999e+02	20150130_STAG2gfpcf2_Prometa\MitoSys2\Calibration\mEGFPC1H2B_Noc\mEGFP_H2B-mCherry_0_R1_P3_K1_Ch2-Ch1.zen
1.146001e+01	1.110166e+02	20150130_STAG2gfpcf2_Prometa\MitoSys2\Calibration\mEGFPC1H2B_Noc\mEGFP_H2B-mCherry_0_R1_P3_K1_Ch2-Ch1.zen
1.152001e+01	9.894992e+01	20150130_STAG2gfpcf2_Prometa\MitoSys2\Calibration\mEGFPC1H2B_Noc\mEGFP_H2B-mCherry_0_R1_P3_K1_Ch2-Ch1.zen
1.158001e+01	1.085999e+02	20150130_STAG2gfpcf2_Prometa\MitoSys2\Calibration\mEGFPC1H2B_Noc\mEGFP_H2B-mCherry_0_R1_P3_K1_Ch2-Ch1.zen
1.164001e+01	1.022832e+02	20150130_STAG2gfpcf2_Prometa\MitoSys2\Calibration\mEGFPC1H2B_Noc\mEGFP_H2B-mCherry_0_R1_P3_K1_Ch2-Ch1.zen
1.170001e+01	1.062332e+02	20150130_STAG2gfpcf2_Prometa\MitoSys2\Calibration\mEGFPC1H2B_Noc\mEGFP_H2B-mCherry_0_R1_P3_K1_Ch2-Ch1.zen
1.176001e+01	1.060832e+02	20150130_STAG2gfpcf2_Prometa\MitoSys2\Calibration\mEGFPC1H2B_Noc\mEGFP_H2B-mCherry_0_R1_P3_K1_Ch2-Ch1.zen
1.182001e+01	1.006666e+02	20150130_STAG2gfpcf2_Prometa\MitoSys2\Calibration\mEGFPC1H2B_Noc\mEGFP_H2B-mCherry_0_R1_P3_K1_Ch2-Ch1.zen
1.188001e+01	1.055332e+02	20150130_STAG2gfpcf2_Prometa\MitoSys2\Calibration\mEGFPC1H2B_Noc\mEGFP_H2B-mCherry_0_R1_P3_K1_Ch2-Ch1.zen
1.194001e+01	9.691659e+01	20150130_STAG2gfpcf2_Prometa\MitoSys2\Calibration\mEGFPC1H2B_Noc\mEGFP_H2B-mCherry_0_R1_P3_K1_Ch2-Ch1.zen
1.200001e+01	1.084166e+02	20150130_STAG2gfpcf2_Prometa\MitoSys2\Calibration\mEGFPC1H2B_Noc\mEGFP_H2B-mCherry_0_R1_P3_K1_Ch2-Ch1.zen
1.206001e+01	1.040832e+02	20150130_STAG2gfpcf2_Prometa\MitoSys2\Calibration\mEGFPC1H2B_Noc\mEGFP_H2B-mCherry_0_R1_P3_K1_Ch2-Ch1.zen
1.212001e+01	1.088166e+02	20150130_STAG2gfpcf2_Prometa\MitoSys2\Calibration\mEGFPC1H2B_Noc\mEGFP_H2B-mCherry_0_R1_P3_K1_Ch2-Ch1.zen
1.218001e+01	1.075666e+02	20150130_STAG2gfpcf2_Prometa\MitoSys2\Calibration\mEGFPC1H2B_Noc\mEGFP_H2B-mCherry_0_R1_P3_K1_Ch2-Ch1.zen
1.224001e+01	1.131832e+02	20150130_STAG2gfpcf2_Prometa\MitoSys2\Calibration\mEGFPC1H2B_Noc\mEGFP_H2B-mCherry_0_R1_P3_K1_Ch2-Ch1.zen
1.230001e+01	1.073499e+02	20150130_STAG2gfpcf2_Prometa\MitoSys2\Calibration\mEGFPC1H2B_Noc\mEGFP_H2B-mCherry_0_R1_P3_K1_Ch2-Ch1.zen
1.236001e+01	1.065832e+02	20150130_STAG2gfpcf2_Prometa\MitoSys2\Calibration\mEGFPC1H2B_Noc\mEGFP_H2B-mCherry_0_R1_P3_K1_Ch2-Ch1.zen
1.242001e+01	1.070666e+02	20150130_STAG2gfpcf2_Prometa\MitoSys2\Calibration\mEGFPC1H2B_Noc\mEGFP_H2B-mCherry_0_R1_P3_K1_Ch2-Ch1.zen
1.248001e+01	1.052832e+02	20150130_STAG2gfpcf2_Prometa\MitoSys2\Calibration\mEGFPC1H2B_Noc\mEGFP_H2B-mCherry_0_R1_P3_K1_Ch2-Ch1.zen
1.254001e+01	1.093166e+02	20150130_STAG2gfpcf2_Prometa\MitoSys2\Calibration\mEGFPC1H2B_Noc\mEGFP_H2B-mCherry_0_R1_P3_K1_Ch2-Ch1.zen
1.260001e+01	1.036166e+02	20150130_STAG2gfpcf2_Prometa\MitoSys2\Calibration\mEGFPC1H2B_Noc\mEGFP_H2B-mCherry_0_R1_P3_K1_Ch2-Ch1.zen
1.266001e+01	1.067166e+02	20150130_STAG2gfpcf2_Prometa\MitoSys2\Calibration\mEGFPC1H2B_Noc\mEGFP_H2B-mCherry_0_R1_P3_K1_Ch2-Ch1.zen
1.272001e+01	1.028499e+02	20150130_STAG2gfpcf2_Prometa\MitoSys2\Calibration\mEGFPC1H2B_Noc\mEGFP_H2B-mCherry_0_R1_P3_K1_Ch2-Ch1.zen
1.278001e+01	1.118332e+02	20150130_STAG2gfpcf2_Prometa\MitoSys2\Calibration\mEGFPC1H2B_Noc\mEGFP_H2B-mCherry_0_R1_P3_K1_Ch2-Ch1.zen
1.284001e+01	1.038999e+02	20150130_STAG2gfpcf2_Prometa\MitoSys2\Calibration\mEGFPC1H2B_Noc\mEGFP_H2B-mCherry_0_R1_P3_K1_Ch2-Ch1.zen
1.290001e+01	9.456659e+01	20150130_STAG2gfpcf2_Prometa\MitoSys2\Calibration\mEGFPC1H2B_Noc\mEGFP_H2B-mCherry_0_R1_P3_K1_Ch2-Ch1.zen
1.296001e+01	9.943325e+01	20150130_STAG2gfpcf2_Prometa\MitoSys2\Calibration\mEGFPC1H2B_Noc\mEGFP_H2B-mCherry_0_R1_P3_K1_Ch2-Ch1.zen
1.302001e+01	1.030666e+02	20150130_STAG2gfpcf2_Prometa\MitoSys2\Calibration\mEGFPC1H2B_Noc\mEGFP_H2B-mCherry_0_R1_P3_K1_Ch2-Ch1.zen
1.308001e+01	1.022166e+02	20150130_STAG2gfpcf2_Prometa\MitoSys2\Calibration\mEGFPC1H2B_Noc\mEGFP_H2B-mCherry_0_R1_P3_K1_Ch2-Ch1.zen
1.314001e+01	1.017499e+02	20150130_STAG2gfpcf2_Prometa\MitoSys2\Calibration\mEGFPC1H2B_Noc\mEGFP_H2B-mCherry_0_R1_P3_K1_Ch2-Ch1.zen
1.320001e+01	1.006499e+02	20150130_STAG2gfpcf2_Prometa\MitoSys2\Calibration\mEGFPC1H2B_Noc\mEGFP_H2B-mCherry_0_R1_P3_K1_Ch2-Ch1.zen
1.326001e+01	1.070166e+02	20150130_STAG2gfpcf2_Prometa\MitoSys2\Calibration\mEGFPC1H2B_Noc\mEGFP_H2B-mCherry_0_R1_P3_K1_Ch2-Ch1.zen
1.332001e+01	1.000833e+02	20150130_STAG2gfpcf2_Prometa\MitoSys2\Calibration\mEGFPC1H2B_Noc\mEGFP_H2B-mCherry_0_R1_P3_K1_Ch2-Ch1.zen
1.338001e+01	1.022166e+02	20150130_STAG2gfpcf2_Prometa\MitoSys2\Calibration\mEGFPC1H2B_Noc\mEGFP_H2B-mCherry_0_R1_P3_K1_Ch2-Ch1.zen
1.344001e+01	1.021166e+02	20150130_STAG2gfpcf2_Prometa\MitoSys2\Calibration\mEGFPC1H2B_Noc\mEGFP_H2B-mCherry_0_R1_P3_K1_Ch2-Ch1.zen
1.350001e+01	1.069499e+02	20150130_STAG2gfpcf2_Prometa\MitoSys2\Calibration\mEGFPC1H2B_Noc\mEGFP_H2B-mCherry_0_R1_P3_K1_Ch2-Ch1.zen
1.356001e+01	1.021833e+02	20150130_STAG2gfpcf2_Prometa\MitoSys2\Calibration\mEGFPC1H2B_Noc\mEGFP_H2B-mCherry_0_R1_P3_K1_Ch2-Ch1.zen
1.362001e+01	9.989992e+01	20150130_STAG2gfpcf2_Prometa\MitoSys2\Calibration\mEGFPC1H2B_Noc\mEGFP_H2B-mCherry_0_R1_P3_K1_Ch2-Ch1.zen
1.368001e+01	9.663326e+01	20150130_STAG2gfpcf2_Prometa\MitoSys2\Calibration\mEGFPC1H2B_Noc\mEGFP_H2B-mCherry_0_R1_P3_K1_Ch2-Ch1.zen
1.374001e+01	9.886658e+01	20150130_STAG2gfpcf2_Prometa\MitoSys2\Calibration\mEGFPC1H2B_Noc\mEGFP_H2B-mCherry_0_R1_P3_K1_Ch2-Ch1.zen
1.380001e+01	9.831658e+01	20150130_STAG2gfpcf2_Prometa\MitoSys2\Calibration\mEGFPC1H2B_Noc\mEGFP_H2B-mCherry_0_R1_P3_K1_Ch2-Ch1.zen
1.386001e+01	1.063166e+02	20150130_STAG2gfpcf2_Prometa\MitoSys2\Calibration\mEGFPC1H2B_Noc\mEGFP_H2B-mCherry_0_R1_P3_K1_Ch2-Ch1.zen
1.392001e+01	1.085832e+02	20150130_STAG2gfpcf2_Prometa\MitoSys2\Calibration\mEGFPC1H2B_Noc\mEGFP_H2B-mCherry_0_R1_P3_K1_Ch2-Ch1.zen
1.398001e+01	1.004666e+02	20150130_STAG2gfpcf2_Prometa\MitoSys2\Calibration\mEGFPC1H2B_Noc\mEGFP_H2B-mCherry_0_R1_P3_K1_Ch2-Ch1.zen
1.404001e+01	1.053166e+02	20150130_STAG2gfpcf2_Prometa\MitoSys2\Calibration\mEGFPC1H2B_Noc\mEGFP_H2B-mCherry_0_R1_P3_K1_Ch2-Ch1.zen
1.410001e+01	9.888325e+01	20150130_STAG2gfpcf2_Prometa\MitoSys2\Calibration\mEGFPC1H2B_Noc\mEGFP_H2B-mCherry_0_R1_P3_K1_Ch2-Ch1.zen
1.416001e+01	1.029832e+02	20150130_STAG2gfpcf2_Prometa\MitoSys2\Calibration\mEGFPC1H2B_Noc\mEGFP_H2B-mCherry_0_R1_P3_K1_Ch2-Ch1.zen
1.422001e+01	1.047332e+02	20150130_STAG2gfpcf2_Prometa\MitoSys2\Calibration\mEGFPC1H2B_Noc\mEGFP_H2B-mCherry_0_R1_P3_K1_Ch2-Ch1.zen
1.428001e+01	1.032666e+02	20150130_STAG2gfpcf2_Prometa\MitoSys2\Calibration\mEGFPC1H2B_Noc\mEGFP_H2B-mCherry_0_R1_P3_K1_Ch2-Ch1.zen
1.434001e+01	1.001166e+02	20150130_STAG2gfpcf2_Prometa\MitoSys2\Calibration\mEGFPC1H2B_Noc\mEGFP_H2B-mCherry_0_R1_P3_K1_Ch2-Ch1.zen
1.440001e+01	1.100166e+02	20150130_STAG2gfpcf2_Prometa\MitoSys2\Calibration\mEGFPC1H2B_Noc\mEGFP_H2B-mCherry_0_R1_P3_K1_Ch2-Ch1.zen
1.446001e+01	1.023666e+02	20150130_STAG2gfpcf2_Prometa\MitoSys2\Calibration\mEGFPC1H2B_Noc\mEGFP_H2B-mCherry_0_R1_P3_K1_Ch2-Ch1.zen
1.452001e+01	9.816659e+01	20150130_STAG2gfpcf2_Prometa\MitoSys2\Calibration\mEGFPC1H2B_Noc\mEGFP_H2B-mCherry_0_R1_P3_K1_Ch2-Ch1.zen
1.458001e+01	9.919992e+01	20150130_STAG2gfpcf2_Prometa\MitoSys2\Calibration\mEGFPC1H2B_Noc\mEGFP_H2B-mCherry_0_R1_P3_K1_Ch2-Ch1.zen
1.464001e+01	1.018999e+02	20150130_STAG2gfpcf2_Prometa\MitoSys2\Calibration\mEGFPC1H2B_Noc\mEGFP_H2B-mCherry_0_R1_P3_K1_Ch2-Ch1.zen
1.470001e+01	9.903325e+01	20150130_STAG2gfpcf2_Prometa\MitoSys2\Calibration\mEGFPC1H2B_Noc\mEGFP_H2B-mCherry_0_R1_P3_K1_Ch2-Ch1.zen
1.476001e+01	1.047999e+02	20150130_STAG2gfpcf2_Prometa\MitoSys2\Calibration\mEGFPC1H2B_Noc\mEGFP_H2B-mCherry_0_R1_P3_K1_Ch2-Ch1.zen
1.482001e+01	9.311659e+01	20150130_STAG2gfpcf2_Prometa\MitoSys2\Calibration\mEGFPC1H2B_Noc\mEGFP_H2B-mCherry_0_R1_P3_K1_Ch2-Ch1.zen
1.488001e+01	9.968325e+01	20150130_STAG2gfpcf2_Prometa\MitoSys2\Calibration\mEGFPC1H2B_Noc\mEGFP_H2B-mCherry_0_R1_P3_K1_Ch2-Ch1.zen
1.494001e+01	1.065832e+02	20150130_STAG2gfpcf2_Prometa\MitoSys2\Calibration\mEGFPC1H2B_Noc\mEGFP_H2B-mCherry_0_R1_P3_K1_Ch2-Ch1.zen
1.500001e+01	1.004499e+02	20150130_STAG2gfpcf2_Prometa\MitoSys2\Calibration\mEGFPC1H2B_Noc\mEGFP_H2B-mCherry_0_R1_P3_K1_Ch2-Ch1.zen
1.506001e+01	1.048499e+02	20150130_STAG2gfpcf2_Prometa\MitoSys2\Calibration\mEGFPC1H2B_Noc\mEGFP_H2B-mCherry_0_R1_P3_K1_Ch2-Ch1.zen
1.512001e+01	9.904992e+01	20150130_STAG2gfpcf2_Prometa\MitoSys2\Calibration\mEGFPC1H2B_Noc\mEGFP_H2B-mCherry_0_R1_P3_K1_Ch2-Ch1.zen
1.518001e+01	1.097332e+02	20150130_STAG2gfpcf2_Prometa\MitoSys2\Calibration\mEGFPC1H2B_Noc\mEGFP_H2B-mCherry_0_R1_P3_K1_Ch2-Ch1.zen
1.524001e+01	1.081332e+02	20150130_STAG2gfpcf2_Prometa\MitoSys2\Calibration\mEGFPC1H2B_Noc\mEGFP_H2B-mCherry_0_R1_P3_K1_Ch2-Ch1.zen
1.530001e+01	1.056832e+02	20150130_STAG2gfpcf2_Prometa\MitoSys2\Calibration\mEGFPC1H2B_Noc\mEGFP_H2B-mCherry_0_R1_P3_K1_Ch2-Ch1.zen
1.536001e+01	1.015999e+02	20150130_STAG2gfpcf2_Prometa\MitoSys2\Calibration\mEGFPC1H2B_Noc\mEGFP_H2B-mCherry_0_R1_P3_K1_Ch2-Ch1.zen
1.542001e+01	1.049166e+02	20150130_STAG2gfpcf2_Prometa\MitoSys2\Calibration\mEGFPC1H2B_Noc\mEGFP_H2B-mCherry_0_R1_P3_K1_Ch2-Ch1.zen
1.548001e+01	9.471659e+01	20150130_STAG2gfpcf2_Prometa\MitoSys2\Calibration\mEGFPC1H2B_Noc\mEGFP_H2B-mCherry_0_R1_P3_K1_Ch2-Ch1.zen
1.554001e+01	9.496659e+01	20150130_STAG2gfpcf2_Prometa\MitoSys2\Calibration\mEGFPC1H2B_Noc\mEGFP_H2B-mCherry_0_R1_P3_K1_Ch2-Ch1.zen
1.560001e+01	1.009499e+02	20150130_STAG2gfpcf2_Prometa\MitoSys2\Calibration\mEGFPC1H2B_Noc\mEGFP_H2B-mCherry_0_R1_P3_K1_Ch2-Ch1.zen
1.566001e+01	1.091332e+02	20150130_STAG2gfpcf2_Prometa\MitoSys2\Calibration\mEGFPC1H2B_Noc\mEGFP_H2B-mCherry_0_R1_P3_K1_Ch2-Ch1.zen
1.572001e+01	1.027999e+02	20150130_STAG2gfpcf2_Prometa\MitoSys2\Calibration\mEGFPC1H2B_Noc\mEGFP_H2B-mCherry_0_R1_P3_K1_Ch2-Ch1.zen
1.578001e+01	9.736658e+01	20150130_STAG2gfpcf2_Prometa\MitoSys2\Calibration\mEGFPC1H2B_Noc\mEGFP_H2B-mCherry_0_R1_P3_K1_Ch2-Ch1.zen
1.584001e+01	1.017332e+02	20150130_STAG2gfpcf2_Prometa\MitoSys2\Calibration\mEGFPC1H2B_Noc\mEGFP_H2B-mCherry_0_R1_P3_K1_Ch2-Ch1.zen
1.590001e+01	1.007499e+02	20150130_STAG2gfpcf2_Prometa\MitoSys2\Calibration\mEGFPC1H2B_Noc\mEGFP_H2B-mCherry_0_R1_P3_K1_Ch2-Ch1.zen
1.596001e+01	9.808325e+01	20150130_STAG2gfpcf2_Prometa\MitoSys2\Calibration\mEGFPC1H2B_Noc\mEGFP_H2B-mCherry_0_R1_P3_K1_Ch2-Ch1.zen
1.602001e+01	1.083999e+02	20150130_STAG2gfpcf2_Prometa\MitoSys2\Calibration\mEGFPC1H2B_Noc\mEGFP_H2B-mCherry_0_R1_P3_K1_Ch2-Ch1.zen
1.608001e+01	1.056999e+02	20150130_STAG2gfpcf2_Prometa\MitoSys2\Calibration\mEGFPC1H2B_Noc\mEGFP_H2B-mCherry_0_R1_P3_K1_Ch2-Ch1.zen
1.614001e+01	1.021499e+02	20150130_STAG2gfpcf2_Prometa\MitoSys2\Calibration\mEGFPC1H2B_Noc\mEGFP_H2B-mCherry_0_R1_P3_K1_Ch2-Ch1.zen
1.620001e+01	1.068166e+02	20150130_STAG2gfpcf2_Prometa\MitoSys2\Calibration\mEGFPC1H2B_Noc\mEGFP_H2B-mCherry_0_R1_P3_K1_Ch2-Ch1.zen
1.626001e+01	1.010833e+02	20150130_STAG2gfpcf2_Prometa\MitoSys2\Calibration\mEGFPC1H2B_Noc\mEGFP_H2B-mCherry_0_R1_P3_K1_Ch2-Ch1.zen
1.632001e+01	1.051166e+02	20150130_STAG2gfpcf2_Prometa\MitoSys2\Calibration\mEGFPC1H2B_Noc\mEGFP_H2B-mCherry_0_R1_P3_K1_Ch2-Ch1.zen
1.638001e+01	1.081999e+02	20150130_STAG2gfpcf2_Prometa\MitoSys2\Calibration\mEGFPC1H2B_Noc\mEGFP_H2B-mCherry_0_R1_P3_K1_Ch2-Ch1.zen
1.644001e+01	1.017499e+02	20150130_STAG2gfpcf2_Prometa\MitoSys2\Calibration\mEGFPC1H2B_Noc\mEGFP_H2B-mCherry_0_R1_P3_K1_Ch2-Ch1.zen
1.650001e+01	1.038499e+02	20150130_STAG2gfpcf2_Prometa\MitoSys2\Calibration\mEGFPC1H2B_Noc\mEGFP_H2B-mCherry_0_R1_P3_K1_Ch2-Ch1.zen
1.656001e+01	9.888325e+01	20150130_STAG2gfpcf2_Prometa\MitoSys2\Calibration\mEGFPC1H2B_Noc\mEGFP_H2B-mCherry_0_R1_P3_K1_Ch2-Ch1.zen
1.662001e+01	1.004999e+02	20150130_STAG2gfpcf2_Prometa\MitoSys2\Calibration\mEGFPC1H2B_Noc\mEGFP_H2B-mCherry_0_R1_P3_K1_Ch2-Ch1.zen
1.668001e+01	1.000332e+02	20150130_STAG2gfpcf2_Prometa\MitoSys2\Calibration\mEGFPC1H2B_Noc\mEGFP_H2B-mCherry_0_R1_P3_K1_Ch2-Ch1.zen
1.674001e+01	1.004666e+02	20150130_STAG2gfpcf2_Prometa\MitoSys2\Calibration\mEGFPC1H2B_Noc\mEGFP_H2B-mCherry_0_R1_P3_K1_Ch2-Ch1.zen
1.680001e+01	9.733325e+01	20150130_STAG2gfpcf2_Prometa\MitoSys2\Calibration\mEGFPC1H2B_Noc\mEGFP_H2B-mCherry_0_R1_P3_K1_Ch2-Ch1.zen
1.686001e+01	9.811658e+01	20150130_STAG2gfpcf2_Prometa\MitoSys2\Calibration\mEGFPC1H2B_Noc\mEGFP_H2B-mCherry_0_R1_P3_K1_Ch2-Ch1.zen
1.692001e+01	1.068166e+02	20150130_STAG2gfpcf2_Prometa\MitoSys2\Calibration\mEGFPC1H2B_Noc\mEGFP_H2B-mCherry_0_R1_P3_K1_Ch2-Ch1.zen
1.698001e+01	1.004333e+02	20150130_STAG2gfpcf2_Prometa\MitoSys2\Calibration\mEGFPC1H2B_Noc\mEGFP_H2B-mCherry_0_R1_P3_K1_Ch2-Ch1.zen
1.704001e+01	9.886658e+01	20150130_STAG2gfpcf2_Prometa\MitoSys2\Calibration\mEGFPC1H2B_Noc\mEGFP_H2B-mCherry_0_R1_P3_K1_Ch2-Ch1.zen
1.710001e+01	1.040499e+02	20150130_STAG2gfpcf2_Prometa\MitoSys2\Calibration\mEGFPC1H2B_Noc\mEGFP_H2B-mCherry_0_R1_P3_K1_Ch2-Ch1.zen
1.716002e+01	1.004166e+02	20150130_STAG2gfpcf2_Prometa\MitoSys2\Calibration\mEGFPC1H2B_Noc\mEGFP_H2B-mCherry_0_R1_P3_K1_Ch2-Ch1.zen
1.722001e+01	1.044166e+02	20150130_STAG2gfpcf2_Prometa\MitoSys2\Calibration\mEGFPC1H2B_Noc\mEGFP_H2B-mCherry_0_R1_P3_K1_Ch2-Ch1.zen
1.728001e+01	9.999992e+01	20150130_STAG2gfpcf2_Prometa\MitoSys2\Calibration\mEGFPC1H2B_Noc\mEGFP_H2B-mCherry_0_R1_P3_K1_Ch2-Ch1.zen
1.734001e+01	9.706659e+01	20150130_STAG2gfpcf2_Prometa\MitoSys2\Calibration\mEGFPC1H2B_Noc\mEGFP_H2B-mCherry_0_R1_P3_K1_Ch2-Ch1.zen
1.740001e+01	9.934991e+01	20150130_STAG2gfpcf2_Prometa\MitoSys2\Calibration\mEGFPC1H2B_Noc\mEGFP_H2B-mCherry_0_R1_P3_K1_Ch2-Ch1.zen
1.746001e+01	1.006999e+02	20150130_STAG2gfpcf2_Prometa\MitoSys2\Calibration\mEGFPC1H2B_Noc\mEGFP_H2B-mCherry_0_R1_P3_K1_Ch2-Ch1.zen
1.752001e+01	9.889992e+01	20150130_STAG2gfpcf2_Prometa\MitoSys2\Calibration\mEGFPC1H2B_Noc\mEGFP_H2B-mCherry_0_R1_P3_K1_Ch2-Ch1.zen
1.758002e+01	9.923325e+01	20150130_STAG2gfpcf2_Prometa\MitoSys2\Calibration\mEGFPC1H2B_Noc\mEGFP_H2B-mCherry_0_R1_P3_K1_Ch2-Ch1.zen
1.764001e+01	1.013999e+02	20150130_STAG2gfpcf2_Prometa\MitoSys2\Calibration\mEGFPC1H2B_Noc\mEGFP_H2B-mCherry_0_R1_P3_K1_Ch2-Ch1.zen
1.770001e+01	9.871658e+01	20150130_STAG2gfpcf2_Prometa\MitoSys2\Calibration\mEGFPC1H2B_Noc\mEGFP_H2B-mCherry_0_R1_P3_K1_Ch2-Ch1.zen
1.776002e+01	1.006666e+02	20150130_STAG2gfpcf2_Prometa\MitoSys2\Calibration\mEGFPC1H2B_Noc\mEGFP_H2B-mCherry_0_R1_P3_K1_Ch2-Ch1.zen
1.782001e+01	9.466659e+01	20150130_STAG2gfpcf2_Prometa\MitoSys2\Calibration\mEGFPC1H2B_Noc\mEGFP_H2B-mCherry_0_R1_P3_K1_Ch2-Ch1.zen
1.788001e+01	1.076333e+02	20150130_STAG2gfpcf2_Prometa\MitoSys2\Calibration\mEGFPC1H2B_Noc\mEGFP_H2B-mCherry_0_R1_P3_K1_Ch2-Ch1.zen
1.794002e+01	1.001333e+02	20150130_STAG2gfpcf2_Prometa\MitoSys2\Calibration\mEGFPC1H2B_Noc\mEGFP_H2B-mCherry_0_R1_P3_K1_Ch2-Ch1.zen
1.800002e+01	9.559992e+01	20150130_STAG2gfpcf2_Prometa\MitoSys2\Calibration\mEGFPC1H2B_Noc\mEGFP_H2B-mCherry_0_R1_P3_K1_Ch2-Ch1.zen
1.806001e+01	9.913325e+01	20150130_STAG2gfpcf2_Prometa\MitoSys2\Calibration\mEGFPC1H2B_Noc\mEGFP_H2B-mCherry_0_R1_P3_K1_Ch2-Ch1.zen
1.812001e+01	1.025666e+02	20150130_STAG2gfpcf2_Prometa\MitoSys2\Calibration\mEGFPC1H2B_Noc\mEGFP_H2B-mCherry_0_R1_P3_K1_Ch2-Ch1.zen
1.818002e+01	1.057332e+02	20150130_STAG2gfpcf2_Prometa\MitoSys2\Calibration\mEGFPC1H2B_Noc\mEGFP_H2B-mCherry_0_R1_P3_K1_Ch2-Ch1.zen
1.824002e+01	1.013333e+02	20150130_STAG2gfpcf2_Prometa\MitoSys2\Calibration\mEGFPC1H2B_Noc\mEGFP_H2B-mCherry_0_R1_P3_K1_Ch2-Ch1.zen
1.830001e+01	9.648325e+01	20150130_STAG2gfpcf2_Prometa\MitoSys2\Calibration\mEGFPC1H2B_Noc\mEGFP_H2B-mCherry_0_R1_P3_K1_Ch2-Ch1.zen
1.836002e+01	1.014666e+02	20150130_STAG2gfpcf2_Prometa\MitoSys2\Calibration\mEGFPC1H2B_Noc\mEGFP_H2B-mCherry_0_R1_P3_K1_Ch2-Ch1.zen
1.842002e+01	9.824992e+01	20150130_STAG2gfpcf2_Prometa\MitoSys2\Calibration\mEGFPC1H2B_Noc\mEGFP_H2B-mCherry_0_R1_P3_K1_Ch2-Ch1.zen
1.848001e+01	9.864992e+01	20150130_STAG2gfpcf2_Prometa\MitoSys2\Calibration\mEGFPC1H2B_Noc\mEGFP_H2B-mCherry_0_R1_P3_K1_Ch2-Ch1.zen
1.854002e+01	9.554992e+01	20150130_STAG2gfpcf2_Prometa\MitoSys2\Calibration\mEGFPC1H2B_Noc\mEGFP_H2B-mCherry_0_R1_P3_K1_Ch2-Ch1.zen
1.860002e+01	1.118999e+02	20150130_STAG2gfpcf2_Prometa\MitoSys2\Calibration\mEGFPC1H2B_Noc\mEGFP_H2B-mCherry_0_R1_P3_K1_Ch2-Ch1.zen
1.866002e+01	1.042332e+02	20150130_STAG2gfpcf2_Prometa\MitoSys2\Calibration\mEGFPC1H2B_Noc\mEGFP_H2B-mCherry_0_R1_P3_K1_Ch2-Ch1.zen
1.872002e+01	9.938325e+01	20150130_STAG2gfpcf2_Prometa\MitoSys2\Calibration\mEGFPC1H2B_Noc\mEGFP_H2B-mCherry_0_R1_P3_K1_Ch2-Ch1.zen
1.878002e+01	1.051832e+02	20150130_STAG2gfpcf2_Prometa\MitoSys2\Calibration\mEGFPC1H2B_Noc\mEGFP_H2B-mCherry_0_R1_P3_K1_Ch2-Ch1.zen
1.884002e+01	9.878325e+01	20150130_STAG2gfpcf2_Prometa\MitoSys2\Calibration\mEGFPC1H2B_Noc\mEGFP_H2B-mCherry_0_R1_P3_K1_Ch2-Ch1.zen
1.890001e+01	1.014166e+02	20150130_STAG2gfpcf2_Prometa\MitoSys2\Calibration\mEGFPC1H2B_Noc\mEGFP_H2B-mCherry_0_R1_P3_K1_Ch2-Ch1.zen
1.896002e+01	9.408325e+01	20150130_STAG2gfpcf2_Prometa\MitoSys2\Calibration\mEGFPC1H2B_Noc\mEGFP_H2B-mCherry_0_R1_P3_K1_Ch2-Ch1.zen
1.902002e+01	1.006166e+02	20150130_STAG2gfpcf2_Prometa\MitoSys2\Calibration\mEGFPC1H2B_Noc\mEGFP_H2B-mCherry_0_R1_P3_K1_Ch2-Ch1.zen
1.908002e+01	9.739992e+01	20150130_STAG2gfpcf2_Prometa\MitoSys2\Calibration\mEGFPC1H2B_Noc\mEGFP_H2B-mCherry_0_R1_P3_K1_Ch2-Ch1.zen
1.914002e+01	1.008833e+02	20150130_STAG2gfpcf2_Prometa\MitoSys2\Calibration\mEGFPC1H2B_Noc\mEGFP_H2B-mCherry_0_R1_P3_K1_Ch2-Ch1.zen
1.920002e+01	9.271659e+01	20150130_STAG2gfpcf2_Prometa\MitoSys2\Calibration\mEGFPC1H2B_Noc\mEGFP_H2B-mCherry_0_R1_P3_K1_Ch2-Ch1.zen
1.926002e+01	9.403326e+01	20150130_STAG2gfpcf2_Prometa\MitoSys2\Calibration\mEGFPC1H2B_Noc\mEGFP_H2B-mCherry_0_R1_P3_K1_Ch2-Ch1.zen
1.932002e+01	1.002999e+02	20150130_STAG2gfpcf2_Prometa\MitoSys2\Calibration\mEGFPC1H2B_Noc\mEGFP_H2B-mCherry_0_R1_P3_K1_Ch2-Ch1.zen
1.938002e+01	1.018166e+02	20150130_STAG2gfpcf2_Prometa\MitoSys2\Calibration\mEGFPC1H2B_Noc\mEGFP_H2B-mCherry_0_R1_P3_K1_Ch2-Ch1.zen
1.944002e+01	1.043999e+02	20150130_STAG2gfpcf2_Prometa\MitoSys2\Calibration\mEGFPC1H2B_Noc\mEGFP_H2B-mCherry_0_R1_P3_K1_Ch2-Ch1.zen
1.950002e+01	1.065999e+02	20150130_STAG2gfpcf2_Prometa\MitoSys2\Calibration\mEGFPC1H2B_Noc\mEGFP_H2B-mCherry_0_R1_P3_K1_Ch2-Ch1.zen
1.956002e+01	1.015499e+02	20150130_STAG2gfpcf2_Prometa\MitoSys2\Calibration\mEGFPC1H2B_Noc\mEGFP_H2B-mCherry_0_R1_P3_K1_Ch2-Ch1.zen
1.962002e+01	1.023666e+02	20150130_STAG2gfpcf2_Prometa\MitoSys2\Calibration\mEGFPC1H2B_Noc\mEGFP_H2B-mCherry_0_R1_P3_K1_Ch2-Ch1.zen
1.968002e+01	9.914992e+01	20150130_STAG2gfpcf2_Prometa\MitoSys2\Calibration\mEGFPC1H2B_Noc\mEGFP_H2B-mCherry_0_R1_P3_K1_Ch2-Ch1.zen
1.974002e+01	1.013333e+02	20150130_STAG2gfpcf2_Prometa\MitoSys2\Calibration\mEGFPC1H2B_Noc\mEGFP_H2B-mCherry_0_R1_P3_K1_Ch2-Ch1.zen
1.980002e+01	9.999992e+01	20150130_STAG2gfpcf2_Prometa\MitoSys2\Calibration\mEGFPC1H2B_Noc\mEGFP_H2B-mCherry_0_R1_P3_K1_Ch2-Ch1.zen
1.986002e+01	1.022666e+02	20150130_STAG2gfpcf2_Prometa\MitoSys2\Calibration\mEGFPC1H2B_Noc\mEGFP_H2B-mCherry_0_R1_P3_K1_Ch2-Ch1.zen
1.992002e+01	9.874992e+01	20150130_STAG2gfpcf2_Prometa\MitoSys2\Calibration\mEGFPC1H2B_Noc\mEGFP_H2B-mCherry_0_R1_P3_K1_Ch2-Ch1.zen
1.998002e+01	1.000833e+02	20150130_STAG2gfpcf2_Prometa\MitoSys2\Calibration\mEGFPC1H2B_Noc\mEGFP_H2B-mCherry_0_R1_P3_K1_Ch2-Ch1.zen
2.004002e+01	1.004499e+02	20150130_STAG2gfpcf2_Prometa\MitoSys2\Calibration\mEGFPC1H2B_Noc\mEGFP_H2B-mCherry_0_R1_P3_K1_Ch2-Ch1.zen
2.010002e+01	9.993325e+01	20150130_STAG2gfpcf2_Prometa\MitoSys2\Calibration\mEGFPC1H2B_Noc\mEGFP_H2B-mCherry_0_R1_P3_K1_Ch2-Ch1.zen
2.016002e+01	1.027499e+02	20150130_STAG2gfpcf2_Prometa\MitoSys2\Calibration\mEGFPC1H2B_Noc\mEGFP_H2B-mCherry_0_R1_P3_K1_Ch2-Ch1.zen
2.022002e+01	9.998325e+01	20150130_STAG2gfpcf2_Prometa\MitoSys2\Calibration\mEGFPC1H2B_Noc\mEGFP_H2B-mCherry_0_R1_P3_K1_Ch2-Ch1.zen
2.028002e+01	9.544992e+01	20150130_STAG2gfpcf2_Prometa\MitoSys2\Calibration\mEGFPC1H2B_Noc\mEGFP_H2B-mCherry_0_R1_P3_K1_Ch2-Ch1.zen
2.034002e+01	9.906658e+01	20150130_STAG2gfpcf2_Prometa\MitoSys2\Calibration\mEGFPC1H2B_Noc\mEGFP_H2B-mCherry_0_R1_P3_K1_Ch2-Ch1.zen
2.040002e+01	1.035832e+02	20150130_STAG2gfpcf2_Prometa\MitoSys2\Calibration\mEGFPC1H2B_Noc\mEGFP_H2B-mCherry_0_R1_P3_K1_Ch2-Ch1.zen
2.046002e+01	1.015332e+02	20150130_STAG2gfpcf2_Prometa\MitoSys2\Calibration\mEGFPC1H2B_Noc\mEGFP_H2B-mCherry_0_R1_P3_K1_Ch2-Ch1.zen
2.052002e+01	1.032332e+02	20150130_STAG2gfpcf2_Prometa\MitoSys2\Calibration\mEGFPC1H2B_Noc\mEGFP_H2B-mCherry_0_R1_P3_K1_Ch2-Ch1.zen
2.058002e+01	9.764992e+01	20150130_STAG2gfpcf2_Prometa\MitoSys2\Calibration\mEGFPC1H2B_Noc\mEGFP_H2B-mCherry_0_R1_P3_K1_Ch2-Ch1.zen
2.064002e+01	9.998325e+01	20150130_STAG2gfpcf2_Prometa\MitoSys2\Calibration\mEGFPC1H2B_Noc\mEGFP_H2B-mCherry_0_R1_P3_K1_Ch2-Ch1.zen
2.070002e+01	9.864992e+01	20150130_STAG2gfpcf2_Prometa\MitoSys2\Calibration\mEGFPC1H2B_Noc\mEGFP_H2B-mCherry_0_R1_P3_K1_Ch2-Ch1.zen
2.076002e+01	1.016833e+02	20150130_STAG2gfpcf2_Prometa\MitoSys2\Calibration\mEGFPC1H2B_Noc\mEGFP_H2B-mCherry_0_R1_P3_K1_Ch2-Ch1.zen
2.082002e+01	1.019499e+02	20150130_STAG2gfpcf2_Prometa\MitoSys2\Calibration\mEGFPC1H2B_Noc\mEGFP_H2B-mCherry_0_R1_P3_K1_Ch2-Ch1.zen
2.088002e+01	9.969992e+01	20150130_STAG2gfpcf2_Prometa\MitoSys2\Calibration\mEGFPC1H2B_Noc\mEGFP_H2B-mCherry_0_R1_P3_K1_Ch2-Ch1.zen
2.094002e+01	9.716659e+01	20150130_STAG2gfpcf2_Prometa\MitoSys2\Calibration\mEGFPC1H2B_Noc\mEGFP_H2B-mCherry_0_R1_P3_K1_Ch2-Ch1.zen
2.100002e+01	1.023499e+02	20150130_STAG2gfpcf2_Prometa\MitoSys2\Calibration\mEGFPC1H2B_Noc\mEGFP_H2B-mCherry_0_R1_P3_K1_Ch2-Ch1.zen
2.106002e+01	1.034832e+02	20150130_STAG2gfpcf2_Prometa\MitoSys2\Calibration\mEGFPC1H2B_Noc\mEGFP_H2B-mCherry_0_R1_P3_K1_Ch2-Ch1.zen
2.112002e+01	9.659992e+01	20150130_STAG2gfpcf2_Prometa\MitoSys2\Calibration\mEGFPC1H2B_Noc\mEGFP_H2B-mCherry_0_R1_P3_K1_Ch2-Ch1.zen
2.118002e+01	9.696658e+01	20150130_STAG2gfpcf2_Prometa\MitoSys2\Calibration\mEGFPC1H2B_Noc\mEGFP_H2B-mCherry_0_R1_P3_K1_Ch2-Ch1.zen
2.124002e+01	1.046999e+02	20150130_STAG2gfpcf2_Prometa\MitoSys2\Calibration\mEGFPC1H2B_Noc\mEGFP_H2B-mCherry_0_R1_P3_K1_Ch2-Ch1.zen
2.130002e+01	1.052832e+02	20150130_STAG2gfpcf2_Prometa\MitoSys2\Calibration\mEGFPC1H2B_Noc\mEGFP_H2B-mCherry_0_R1_P3_K1_Ch2-Ch1.zen
2.136002e+01	1.035166e+02	20150130_STAG2gfpcf2_Prometa\MitoSys2\Calibration\mEGFPC1H2B_Noc\mEGFP_H2B-mCherry_0_R1_P3_K1_Ch2-Ch1.zen
2.142002e+01	9.663326e+01	20150130_STAG2gfpcf2_Prometa\MitoSys2\Calibration\mEGFPC1H2B_Noc\mEGFP_H2B-mCherry_0_R1_P3_K1_Ch2-Ch1.zen
2.148002e+01	1.046499e+02	20150130_STAG2gfpcf2_Prometa\MitoSys2\Calibration\mEGFPC1H2B_Noc\mEGFP_H2B-mCherry_0_R1_P3_K1_Ch2-Ch1.zen
2.154002e+01	9.741659e+01	20150130_STAG2gfpcf2_Prometa\MitoSys2\Calibration\mEGFPC1H2B_Noc\mEGFP_H2B-mCherry_0_R1_P3_K1_Ch2-Ch1.zen
2.160002e+01	1.012832e+02	20150130_STAG2gfpcf2_Prometa\MitoSys2\Calibration\mEGFPC1H2B_Noc\mEGFP_H2B-mCherry_0_R1_P3_K1_Ch2-Ch1.zen
2.166002e+01	1.002332e+02	20150130_STAG2gfpcf2_Prometa\MitoSys2\Calibration\mEGFPC1H2B_Noc\mEGFP_H2B-mCherry_0_R1_P3_K1_Ch2-Ch1.zen
2.172002e+01	1.001499e+02	20150130_STAG2gfpcf2_Prometa\MitoSys2\Calibration\mEGFPC1H2B_Noc\mEGFP_H2B-mCherry_0_R1_P3_K1_Ch2-Ch1.zen
2.178002e+01	1.034832e+02	20150130_STAG2gfpcf2_Prometa\MitoSys2\Calibration\mEGFPC1H2B_Noc\mEGFP_H2B-mCherry_0_R1_P3_K1_Ch2-Ch1.zen
2.184002e+01	1.026166e+02	20150130_STAG2gfpcf2_Prometa\MitoSys2\Calibration\mEGFPC1H2B_Noc\mEGFP_H2B-mCherry_0_R1_P3_K1_Ch2-Ch1.zen
2.190002e+01	1.057499e+02	20150130_STAG2gfpcf2_Prometa\MitoSys2\Calibration\mEGFPC1H2B_Noc\mEGFP_H2B-mCherry_0_R1_P3_K1_Ch2-Ch1.zen
2.196002e+01	9.913325e+01	20150130_STAG2gfpcf2_Prometa\MitoSys2\Calibration\mEGFPC1H2B_Noc\mEGFP_H2B-mCherry_0_R1_P3_K1_Ch2-Ch1.zen
2.202002e+01	9.973325e+01	20150130_STAG2gfpcf2_Prometa\MitoSys2\Calibration\mEGFPC1H2B_Noc\mEGFP_H2B-mCherry_0_R1_P3_K1_Ch2-Ch1.zen
2.208002e+01	1.010499e+02	20150130_STAG2gfpcf2_Prometa\MitoSys2\Calibration\mEGFPC1H2B_Noc\mEGFP_H2B-mCherry_0_R1_P3_K1_Ch2-Ch1.zen
2.214002e+01	1.007332e+02	20150130_STAG2gfpcf2_Prometa\MitoSys2\Calibration\mEGFPC1H2B_Noc\mEGFP_H2B-mCherry_0_R1_P3_K1_Ch2-Ch1.zen
2.220002e+01	1.011666e+02	20150130_STAG2gfpcf2_Prometa\MitoSys2\Calibration\mEGFPC1H2B_Noc\mEGFP_H2B-mCherry_0_R1_P3_K1_Ch2-Ch1.zen
2.226002e+01	1.016666e+02	20150130_STAG2gfpcf2_Prometa\MitoSys2\Calibration\mEGFPC1H2B_Noc\mEGFP_H2B-mCherry_0_R1_P3_K1_Ch2-Ch1.zen
2.232002e+01	9.693325e+01	20150130_STAG2gfpcf2_Prometa\MitoSys2\Calibration\mEGFPC1H2B_Noc\mEGFP_H2B-mCherry_0_R1_P3_K1_Ch2-Ch1.zen
2.238002e+01	1.037166e+02	20150130_STAG2gfpcf2_Prometa\MitoSys2\Calibration\mEGFPC1H2B_Noc\mEGFP_H2B-mCherry_0_R1_P3_K1_Ch2-Ch1.zen
2.244002e+01	9.609992e+01	20150130_STAG2gfpcf2_Prometa\MitoSys2\Calibration\mEGFPC1H2B_Noc\mEGFP_H2B-mCherry_0_R1_P3_K1_Ch2-Ch1.zen
2.250002e+01	9.384992e+01	20150130_STAG2gfpcf2_Prometa\MitoSys2\Calibration\mEGFPC1H2B_Noc\mEGFP_H2B-mCherry_0_R1_P3_K1_Ch2-Ch1.zen
2.256002e+01	1.058166e+02	20150130_STAG2gfpcf2_Prometa\MitoSys2\Calibration\mEGFPC1H2B_Noc\mEGFP_H2B-mCherry_0_R1_P3_K1_Ch2-Ch1.zen
2.262002e+01	1.012166e+02	20150130_STAG2gfpcf2_Prometa\MitoSys2\Calibration\mEGFPC1H2B_Noc\mEGFP_H2B-mCherry_0_R1_P3_K1_Ch2-Ch1.zen
2.268002e+01	1.008499e+02	20150130_STAG2gfpcf2_Prometa\MitoSys2\Calibration\mEGFPC1H2B_Noc\mEGFP_H2B-mCherry_0_R1_P3_K1_Ch2-Ch1.zen
2.274002e+01	9.778325e+01	20150130_STAG2gfpcf2_Prometa\MitoSys2\Calibration\mEGFPC1H2B_Noc\mEGFP_H2B-mCherry_0_R1_P3_K1_Ch2-Ch1.zen
2.280002e+01	9.551659e+01	20150130_STAG2gfpcf2_Prometa\MitoSys2\Calibration\mEGFPC1H2B_Noc\mEGFP_H2B-mCherry_0_R1_P3_K1_Ch2-Ch1.zen
2.286002e+01	1.077666e+02	20150130_STAG2gfpcf2_Prometa\MitoSys2\Calibration\mEGFPC1H2B_Noc\mEGFP_H2B-mCherry_0_R1_P3_K1_Ch2-Ch1.zen
2.292002e+01	1.040166e+02	20150130_STAG2gfpcf2_Prometa\MitoSys2\Calibration\mEGFPC1H2B_Noc\mEGFP_H2B-mCherry_0_R1_P3_K1_Ch2-Ch1.zen
2.298002e+01	1.019333e+02	20150130_STAG2gfpcf2_Prometa\MitoSys2\Calibration\mEGFPC1H2B_Noc\mEGFP_H2B-mCherry_0_R1_P3_K1_Ch2-Ch1.zen
2.304002e+01	9.739992e+01	20150130_STAG2gfpcf2_Prometa\MitoSys2\Calibration\mEGFPC1H2B_Noc\mEGFP_H2B-mCherry_0_R1_P3_K1_Ch2-Ch1.zen
2.310002e+01	1.001333e+02	20150130_STAG2gfpcf2_Prometa\MitoSys2\Calibration\mEGFPC1H2B_Noc\mEGFP_H2B-mCherry_0_R1_P3_K1_Ch2-Ch1.zen
2.316002e+01	9.846658e+01	20150130_STAG2gfpcf2_Prometa\MitoSys2\Calibration\mEGFPC1H2B_Noc\mEGFP_H2B-mCherry_0_R1_P3_K1_Ch2-Ch1.zen
2.322002e+01	1.005833e+02	20150130_STAG2gfpcf2_Prometa\MitoSys2\Calibration\mEGFPC1H2B_Noc\mEGFP_H2B-mCherry_0_R1_P3_K1_Ch2-Ch1.zen
2.328002e+01	1.091166e+02	20150130_STAG2gfpcf2_Prometa\MitoSys2\Calibration\mEGFPC1H2B_Noc\mEGFP_H2B-mCherry_0_R1_P3_K1_Ch2-Ch1.zen
2.334002e+01	9.948325e+01	20150130_STAG2gfpcf2_Prometa\MitoSys2\Calibration\mEGFPC1H2B_Noc\mEGFP_H2B-mCherry_0_R1_P3_K1_Ch2-Ch1.zen
2.340002e+01	9.883325e+01	20150130_STAG2gfpcf2_Prometa\MitoSys2\Calibration\mEGFPC1H2B_Noc\mEGFP_H2B-mCherry_0_R1_P3_K1_Ch2-Ch1.zen
2.346002e+01	1.040166e+02	20150130_STAG2gfpcf2_Prometa\MitoSys2\Calibration\mEGFPC1H2B_Noc\mEGFP_H2B-mCherry_0_R1_P3_K1_Ch2-Ch1.zen
2.352002e+01	9.868325e+01	20150130_STAG2gfpcf2_Prometa\MitoSys2\Calibration\mEGFPC1H2B_Noc\mEGFP_H2B-mCherry_0_R1_P3_K1_Ch2-Ch1.zen
2.358002e+01	1.011333e+02	20150130_STAG2gfpcf2_Prometa\MitoSys2\Calibration\mEGFPC1H2B_Noc\mEGFP_H2B-mCherry_0_R1_P3_K1_Ch2-Ch1.zen
2.364002e+01	1.042166e+02	20150130_STAG2gfpcf2_Prometa\MitoSys2\Calibration\mEGFPC1H2B_Noc\mEGFP_H2B-mCherry_0_R1_P3_K1_Ch2-Ch1.zen
2.370002e+01	1.051333e+02	20150130_STAG2gfpcf2_Prometa\MitoSys2\Calibration\mEGFPC1H2B_Noc\mEGFP_H2B-mCherry_0_R1_P3_K1_Ch2-Ch1.zen
2.376002e+01	1.076832e+02	20150130_STAG2gfpcf2_Prometa\MitoSys2\Calibration\mEGFPC1H2B_Noc\mEGFP_H2B-mCherry_0_R1_P3_K1_Ch2-Ch1.zen
2.382002e+01	1.038666e+02	20150130_STAG2gfpcf2_Prometa\MitoSys2\Calibration\mEGFPC1H2B_Noc\mEGFP_H2B-mCherry_0_R1_P3_K1_Ch2-Ch1.zen
2.388002e+01	1.061166e+02	20150130_STAG2gfpcf2_Prometa\MitoSys2\Calibration\mEGFPC1H2B_Noc\mEGFP_H2B-mCherry_0_R1_P3_K1_Ch2-Ch1.zen
2.394002e+01	1.023833e+02	20150130_STAG2gfpcf2_Prometa\MitoSys2\Calibration\mEGFPC1H2B_Noc\mEGFP_H2B-mCherry_0_R1_P3_K1_Ch2-Ch1.zen
2.400002e+01	1.021999e+02	20150130_STAG2gfpcf2_Prometa\MitoSys2\Calibration\mEGFPC1H2B_Noc\mEGFP_H2B-mCherry_0_R1_P3_K1_Ch2-Ch1.zen
2.406002e+01	1.040666e+02	20150130_STAG2gfpcf2_Prometa\MitoSys2\Calibration\mEGFPC1H2B_Noc\mEGFP_H2B-mCherry_0_R1_P3_K1_Ch2-Ch1.zen
2.412002e+01	1.095832e+02	20150130_STAG2gfpcf2_Prometa\MitoSys2\Calibration\mEGFPC1H2B_Noc\mEGFP_H2B-mCherry_0_R1_P3_K1_Ch2-Ch1.zen
2.418002e+01	9.731659e+01	20150130_STAG2gfpcf2_Prometa\MitoSys2\Calibration\mEGFPC1H2B_Noc\mEGFP_H2B-mCherry_0_R1_P3_K1_Ch2-Ch1.zen
2.424002e+01	9.453326e+01	20150130_STAG2gfpcf2_Prometa\MitoSys2\Calibration\mEGFPC1H2B_Noc\mEGFP_H2B-mCherry_0_R1_P3_K1_Ch2-Ch1.zen
2.430002e+01	1.008166e+02	20150130_STAG2gfpcf2_Prometa\MitoSys2\Calibration\mEGFPC1H2B_Noc\mEGFP_H2B-mCherry_0_R1_P3_K1_Ch2-Ch1.zen
2.436002e+01	1.020999e+02	20150130_STAG2gfpcf2_Prometa\MitoSys2\Calibration\mEGFPC1H2B_Noc\mEGFP_H2B-mCherry_0_R1_P3_K1_Ch2-Ch1.zen
2.442002e+01	1.027999e+02	20150130_STAG2gfpcf2_Prometa\MitoSys2\Calibration\mEGFPC1H2B_Noc\mEGFP_H2B-mCherry_0_R1_P3_K1_Ch2-Ch1.zen
2.448002e+01	1.050999e+02	20150130_STAG2gfpcf2_Prometa\MitoSys2\Calibration\mEGFPC1H2B_Noc\mEGFP_H2B-mCherry_0_R1_P3_K1_Ch2-Ch1.zen
2.454002e+01	1.066333e+02	20150130_STAG2gfpcf2_Prometa\MitoSys2\Calibration\mEGFPC1H2B_Noc\mEGFP_H2B-mCherry_0_R1_P3_K1_Ch2-Ch1.zen
2.460002e+01	1.023499e+02	20150130_STAG2gfpcf2_Prometa\MitoSys2\Calibration\mEGFPC1H2B_Noc\mEGFP_H2B-mCherry_0_R1_P3_K1_Ch2-Ch1.zen
2.466002e+01	9.603326e+01	20150130_STAG2gfpcf2_Prometa\MitoSys2\Calibration\mEGFPC1H2B_Noc\mEGFP_H2B-mCherry_0_R1_P3_K1_Ch2-Ch1.zen
2.472002e+01	1.039499e+02	20150130_STAG2gfpcf2_Prometa\MitoSys2\Calibration\mEGFPC1H2B_Noc\mEGFP_H2B-mCherry_0_R1_P3_K1_Ch2-Ch1.zen
2.478002e+01	1.026333e+02	20150130_STAG2gfpcf2_Prometa\MitoSys2\Calibration\mEGFPC1H2B_Noc\mEGFP_H2B-mCherry_0_R1_P3_K1_Ch2-Ch1.zen
2.484002e+01	1.012166e+02	20150130_STAG2gfpcf2_Prometa\MitoSys2\Calibration\mEGFPC1H2B_Noc\mEGFP_H2B-mCherry_0_R1_P3_K1_Ch2-Ch1.zen
2.490002e+01	9.373325e+01	20150130_STAG2gfpcf2_Prometa\MitoSys2\Calibration\mEGFPC1H2B_Noc\mEGFP_H2B-mCherry_0_R1_P3_K1_Ch2-Ch1.zen
2.496002e+01	1.039832e+02	20150130_STAG2gfpcf2_Prometa\MitoSys2\Calibration\mEGFPC1H2B_Noc\mEGFP_H2B-mCherry_0_R1_P3_K1_Ch2-Ch1.zen
2.502002e+01	9.141659e+01	20150130_STAG2gfpcf2_Prometa\MitoSys2\Calibration\mEGFPC1H2B_Noc\mEGFP_H2B-mCherry_0_R1_P3_K1_Ch2-Ch1.zen
2.508002e+01	9.476659e+01	20150130_STAG2gfpcf2_Prometa\MitoSys2\Calibration\mEGFPC1H2B_Noc\mEGFP_H2B-mCherry_0_R1_P3_K1_Ch2-Ch1.zen
2.514002e+01	9.818325e+01	20150130_STAG2gfpcf2_Prometa\MitoSys2\Calibration\mEGFPC1H2B_Noc\mEGFP_H2B-mCherry_0_R1_P3_K1_Ch2-Ch1.zen
2.520002e+01	9.903325e+01	20150130_STAG2gfpcf2_Prometa\MitoSys2\Calibration\mEGFPC1H2B_Noc\mEGFP_H2B-mCherry_0_R1_P3_K1_Ch2-Ch1.zen
2.526002e+01	9.769992e+01	20150130_STAG2gfpcf2_Prometa\MitoSys2\Calibration\mEGFPC1H2B_Noc\mEGFP_H2B-mCherry_0_R1_P3_K1_Ch2-Ch1.zen
2.532002e+01	9.886658e+01	20150130_STAG2gfpcf2_Prometa\MitoSys2\Calibration\mEGFPC1H2B_Noc\mEGFP_H2B-mCherry_0_R1_P3_K1_Ch2-Ch1.zen
2.538002e+01	1.025832e+02	20150130_STAG2gfpcf2_Prometa\MitoSys2\Calibration\mEGFPC1H2B_Noc\mEGFP_H2B-mCherry_0_R1_P3_K1_Ch2-Ch1.zen
2.544002e+01	9.808325e+01	20150130_STAG2gfpcf2_Prometa\MitoSys2\Calibration\mEGFPC1H2B_Noc\mEGFP_H2B-mCherry_0_R1_P3_K1_Ch2-Ch1.zen
2.550002e+01	9.393326e+01	20150130_STAG2gfpcf2_Prometa\MitoSys2\Calibration\mEGFPC1H2B_Noc\mEGFP_H2B-mCherry_0_R1_P3_K1_Ch2-Ch1.zen
2.556002e+01	9.158326e+01	20150130_STAG2gfpcf2_Prometa\MitoSys2\Calibration\mEGFPC1H2B_Noc\mEGFP_H2B-mCherry_0_R1_P3_K1_Ch2-Ch1.zen
2.562002e+01	9.599992e+01	20150130_STAG2gfpcf2_Prometa\MitoSys2\Calibration\mEGFPC1H2B_Noc\mEGFP_H2B-mCherry_0_R1_P3_K1_Ch2-Ch1.zen
2.568002e+01	9.611658e+01	20150130_STAG2gfpcf2_Prometa\MitoSys2\Calibration\mEGFPC1H2B_Noc\mEGFP_H2B-mCherry_0_R1_P3_K1_Ch2-Ch1.zen
2.574002e+01	9.851659e+01	20150130_STAG2gfpcf2_Prometa\MitoSys2\Calibration\mEGFPC1H2B_Noc\mEGFP_H2B-mCherry_0_R1_P3_K1_Ch2-Ch1.zen
2.580002e+01	1.038499e+02	20150130_STAG2gfpcf2_Prometa\MitoSys2\Calibration\mEGFPC1H2B_Noc\mEGFP_H2B-mCherry_0_R1_P3_K1_Ch2-Ch1.zen
2.586002e+01	1.027166e+02	20150130_STAG2gfpcf2_Prometa\MitoSys2\Calibration\mEGFPC1H2B_Noc\mEGFP_H2B-mCherry_0_R1_P3_K1_Ch2-Ch1.zen
2.592002e+01	9.713326e+01	20150130_STAG2gfpcf2_Prometa\MitoSys2\Calibration\mEGFPC1H2B_Noc\mEGFP_H2B-mCherry_0_R1_P3_K1_Ch2-Ch1.zen
2.598002e+01	9.493325e+01	20150130_STAG2gfpcf2_Prometa\MitoSys2\Calibration\mEGFPC1H2B_Noc\mEGFP_H2B-mCherry_0_R1_P3_K1_Ch2-Ch1.zen
2.604002e+01	9.298325e+01	20150130_STAG2gfpcf2_Prometa\MitoSys2\Calibration\mEGFPC1H2B_Noc\mEGFP_H2B-mCherry_0_R1_P3_K1_Ch2-Ch1.zen
2.610002e+01	9.916659e+01	20150130_STAG2gfpcf2_Prometa\MitoSys2\Calibration\mEGFPC1H2B_Noc\mEGFP_H2B-mCherry_0_R1_P3_K1_Ch2-Ch1.zen
2.616002e+01	9.621658e+01	20150130_STAG2gfpcf2_Prometa\MitoSys2\Calibration\mEGFPC1H2B_Noc\mEGFP_H2B-mCherry_0_R1_P3_K1_Ch2-Ch1.zen
2.622002e+01	9.963325e+01	20150130_STAG2gfpcf2_Prometa\MitoSys2\Calibration\mEGFPC1H2B_Noc\mEGFP_H2B-mCherry_0_R1_P3_K1_Ch2-Ch1.zen
2.628002e+01	9.958325e+01	20150130_STAG2gfpcf2_Prometa\MitoSys2\Calibration\mEGFPC1H2B_Noc\mEGFP_H2B-mCherry_0_R1_P3_K1_Ch2-Ch1.zen
2.634002e+01	9.743325e+01	20150130_STAG2gfpcf2_Prometa\MitoSys2\Calibration\mEGFPC1H2B_Noc\mEGFP_H2B-mCherry_0_R1_P3_K1_Ch2-Ch1.zen
2.640002e+01	1.042499e+02	20150130_STAG2gfpcf2_Prometa\MitoSys2\Calibration\mEGFPC1H2B_Noc\mEGFP_H2B-mCherry_0_R1_P3_K1_Ch2-Ch1.zen
2.646002e+01	9.929992e+01	20150130_STAG2gfpcf2_Prometa\MitoSys2\Calibration\mEGFPC1H2B_Noc\mEGFP_H2B-mCherry_0_R1_P3_K1_Ch2-Ch1.zen
2.652002e+01	9.649992e+01	20150130_STAG2gfpcf2_Prometa\MitoSys2\Calibration\mEGFPC1H2B_Noc\mEGFP_H2B-mCherry_0_R1_P3_K1_Ch2-Ch1.zen
2.658002e+01	1.010833e+02	20150130_STAG2gfpcf2_Prometa\MitoSys2\Calibration\mEGFPC1H2B_Noc\mEGFP_H2B-mCherry_0_R1_P3_K1_Ch2-Ch1.zen
2.664002e+01	1.014666e+02	20150130_STAG2gfpcf2_Prometa\MitoSys2\Calibration\mEGFPC1H2B_Noc\mEGFP_H2B-mCherry_0_R1_P3_K1_Ch2-Ch1.zen
2.670002e+01	9.821658e+01	20150130_STAG2gfpcf2_Prometa\MitoSys2\Calibration\mEGFPC1H2B_Noc\mEGFP_H2B-mCherry_0_R1_P3_K1_Ch2-Ch1.zen
2.676002e+01	1.014499e+02	20150130_STAG2gfpcf2_Prometa\MitoSys2\Calibration\mEGFPC1H2B_Noc\mEGFP_H2B-mCherry_0_R1_P3_K1_Ch2-Ch1.zen
2.682002e+01	9.378326e+01	20150130_STAG2gfpcf2_Prometa\MitoSys2\Calibration\mEGFPC1H2B_Noc\mEGFP_H2B-mCherry_0_R1_P3_K1_Ch2-Ch1.zen
2.688002e+01	9.893325e+01	20150130_STAG2gfpcf2_Prometa\MitoSys2\Calibration\mEGFPC1H2B_Noc\mEGFP_H2B-mCherry_0_R1_P3_K1_Ch2-Ch1.zen
2.694002e+01	9.998325e+01	20150130_STAG2gfpcf2_Prometa\MitoSys2\Calibration\mEGFPC1H2B_Noc\mEGFP_H2B-mCherry_0_R1_P3_K1_Ch2-Ch1.zen
2.700002e+01	9.383325e+01	20150130_STAG2gfpcf2_Prometa\MitoSys2\Calibration\mEGFPC1H2B_Noc\mEGFP_H2B-mCherry_0_R1_P3_K1_Ch2-Ch1.zen
2.706002e+01	9.908325e+01	20150130_STAG2gfpcf2_Prometa\MitoSys2\Calibration\mEGFPC1H2B_Noc\mEGFP_H2B-mCherry_0_R1_P3_K1_Ch2-Ch1.zen
2.712002e+01	9.788326e+01	20150130_STAG2gfpcf2_Prometa\MitoSys2\Calibration\mEGFPC1H2B_Noc\mEGFP_H2B-mCherry_0_R1_P3_K1_Ch2-Ch1.zen
2.718002e+01	1.064832e+02	20150130_STAG2gfpcf2_Prometa\MitoSys2\Calibration\mEGFPC1H2B_Noc\mEGFP_H2B-mCherry_0_R1_P3_K1_Ch2-Ch1.zen
2.724002e+01	1.023499e+02	20150130_STAG2gfpcf2_Prometa\MitoSys2\Calibration\mEGFPC1H2B_Noc\mEGFP_H2B-mCherry_0_R1_P3_K1_Ch2-Ch1.zen
2.730002e+01	1.024499e+02	20150130_STAG2gfpcf2_Prometa\MitoSys2\Calibration\mEGFPC1H2B_Noc\mEGFP_H2B-mCherry_0_R1_P3_K1_Ch2-Ch1.zen
2.736002e+01	9.744992e+01	20150130_STAG2gfpcf2_Prometa\MitoSys2\Calibration\mEGFPC1H2B_Noc\mEGFP_H2B-mCherry_0_R1_P3_K1_Ch2-Ch1.zen
2.742002e+01	9.979992e+01	20150130_STAG2gfpcf2_Prometa\MitoSys2\Calibration\mEGFPC1H2B_Noc\mEGFP_H2B-mCherry_0_R1_P3_K1_Ch2-Ch1.zen
2.748002e+01	1.017999e+02	20150130_STAG2gfpcf2_Prometa\MitoSys2\Calibration\mEGFPC1H2B_Noc\mEGFP_H2B-mCherry_0_R1_P3_K1_Ch2-Ch1.zen
2.754002e+01	9.606659e+01	20150130_STAG2gfpcf2_Prometa\MitoSys2\Calibration\mEGFPC1H2B_Noc\mEGFP_H2B-mCherry_0_R1_P3_K1_Ch2-Ch1.zen
2.760002e+01	9.861658e+01	20150130_STAG2gfpcf2_Prometa\MitoSys2\Calibration\mEGFPC1H2B_Noc\mEGFP_H2B-mCherry_0_R1_P3_K1_Ch2-Ch1.zen
2.766002e+01	9.688326e+01	20150130_STAG2gfpcf2_Prometa\MitoSys2\Calibration\mEGFPC1H2B_Noc\mEGFP_H2B-mCherry_0_R1_P3_K1_Ch2-Ch1.zen
2.772002e+01	9.956658e+01	20150130_STAG2gfpcf2_Prometa\MitoSys2\Calibration\mEGFPC1H2B_Noc\mEGFP_H2B-mCherry_0_R1_P3_K1_Ch2-Ch1.zen
2.778002e+01	9.191659e+01	20150130_STAG2gfpcf2_Prometa\MitoSys2\Calibration\mEGFPC1H2B_Noc\mEGFP_H2B-mCherry_0_R1_P3_K1_Ch2-Ch1.zen
2.784002e+01	9.694992e+01	20150130_STAG2gfpcf2_Prometa\MitoSys2\Calibration\mEGFPC1H2B_Noc\mEGFP_H2B-mCherry_0_R1_P3_K1_Ch2-Ch1.zen
2.790002e+01	9.704992e+01	20150130_STAG2gfpcf2_Prometa\MitoSys2\Calibration\mEGFPC1H2B_Noc\mEGFP_H2B-mCherry_0_R1_P3_K1_Ch2-Ch1.zen
2.796002e+01	9.753325e+01	20150130_STAG2gfpcf2_Prometa\MitoSys2\Calibration\mEGFPC1H2B_Noc\mEGFP_H2B-mCherry_0_R1_P3_K1_Ch2-Ch1.zen
2.802002e+01	9.413326e+01	20150130_STAG2gfpcf2_Prometa\MitoSys2\Calibration\mEGFPC1H2B_Noc\mEGFP_H2B-mCherry_0_R1_P3_K1_Ch2-Ch1.zen
2.808002e+01	1.032332e+02	20150130_STAG2gfpcf2_Prometa\MitoSys2\Calibration\mEGFPC1H2B_Noc\mEGFP_H2B-mCherry_0_R1_P3_K1_Ch2-Ch1.zen
2.814002e+01	1.000332e+02	20150130_STAG2gfpcf2_Prometa\MitoSys2\Calibration\mEGFPC1H2B_Noc\mEGFP_H2B-mCherry_0_R1_P3_K1_Ch2-Ch1.zen
2.820002e+01	9.903325e+01	20150130_STAG2gfpcf2_Prometa\MitoSys2\Calibration\mEGFPC1H2B_Noc\mEGFP_H2B-mCherry_0_R1_P3_K1_Ch2-Ch1.zen
2.826002e+01	1.037166e+02	20150130_STAG2gfpcf2_Prometa\MitoSys2\Calibration\mEGFPC1H2B_Noc\mEGFP_H2B-mCherry_0_R1_P3_K1_Ch2-Ch1.zen
2.832002e+01	1.031833e+02	20150130_STAG2gfpcf2_Prometa\MitoSys2\Calibration\mEGFPC1H2B_Noc\mEGFP_H2B-mCherry_0_R1_P3_K1_Ch2-Ch1.zen
2.838002e+01	1.097666e+02	20150130_STAG2gfpcf2_Prometa\MitoSys2\Calibration\mEGFPC1H2B_Noc\mEGFP_H2B-mCherry_0_R1_P3_K1_Ch2-Ch1.zen
2.844002e+01	1.066166e+02	20150130_STAG2gfpcf2_Prometa\MitoSys2\Calibration\mEGFPC1H2B_Noc\mEGFP_H2B-mCherry_0_R1_P3_K1_Ch2-Ch1.zen
2.850002e+01	1.073332e+02	20150130_STAG2gfpcf2_Prometa\MitoSys2\Calibration\mEGFPC1H2B_Noc\mEGFP_H2B-mCherry_0_R1_P3_K1_Ch2-Ch1.zen
2.856002e+01	9.951659e+01	20150130_STAG2gfpcf2_Prometa\MitoSys2\Calibration\mEGFPC1H2B_Noc\mEGFP_H2B-mCherry_0_R1_P3_K1_Ch2-Ch1.zen
2.862002e+01	1.000332e+02	20150130_STAG2gfpcf2_Prometa\MitoSys2\Calibration\mEGFPC1H2B_Noc\mEGFP_H2B-mCherry_0_R1_P3_K1_Ch2-Ch1.zen
2.868002e+01	9.896658e+01	20150130_STAG2gfpcf2_Prometa\MitoSys2\Calibration\mEGFPC1H2B_Noc\mEGFP_H2B-mCherry_0_R1_P3_K1_Ch2-Ch1.zen
2.874002e+01	9.533325e+01	20150130_STAG2gfpcf2_Prometa\MitoSys2\Calibration\mEGFPC1H2B_Noc\mEGFP_H2B-mCherry_0_R1_P3_K1_Ch2-Ch1.zen
2.880002e+01	1.054999e+02	20150130_STAG2gfpcf2_Prometa\MitoSys2\Calibration\mEGFPC1H2B_Noc\mEGFP_H2B-mCherry_0_R1_P3_K1_Ch2-Ch1.zen
2.886002e+01	9.654992e+01	20150130_STAG2gfpcf2_Prometa\MitoSys2\Calibration\mEGFPC1H2B_Noc\mEGFP_H2B-mCherry_0_R1_P3_K1_Ch2-Ch1.zen
2.892002e+01	9.821658e+01	20150130_STAG2gfpcf2_Prometa\MitoSys2\Calibration\mEGFPC1H2B_Noc\mEGFP_H2B-mCherry_0_R1_P3_K1_Ch2-Ch1.zen
2.898002e+01	1.015999e+02	20150130_STAG2gfpcf2_Prometa\MitoSys2\Calibration\mEGFPC1H2B_Noc\mEGFP_H2B-mCherry_0_R1_P3_K1_Ch2-Ch1.zen
2.904002e+01	9.886658e+01	20150130_STAG2gfpcf2_Prometa\MitoSys2\Calibration\mEGFPC1H2B_Noc\mEGFP_H2B-mCherry_0_R1_P3_K1_Ch2-Ch1.zen
2.910003e+01	9.514992e+01	20150130_STAG2gfpcf2_Prometa\MitoSys2\Calibration\mEGFPC1H2B_Noc\mEGFP_H2B-mCherry_0_R1_P3_K1_Ch2-Ch1.zen
2.916002e+01	1.007332e+02	20150130_STAG2gfpcf2_Prometa\MitoSys2\Calibration\mEGFPC1H2B_Noc\mEGFP_H2B-mCherry_0_R1_P3_K1_Ch2-Ch1.zen
2.922002e+01	1.014666e+02	20150130_STAG2gfpcf2_Prometa\MitoSys2\Calibration\mEGFPC1H2B_Noc\mEGFP_H2B-mCherry_0_R1_P3_K1_Ch2-Ch1.zen
2.928002e+01	9.249992e+01	20150130_STAG2gfpcf2_Prometa\MitoSys2\Calibration\mEGFPC1H2B_Noc\mEGFP_H2B-mCherry_0_R1_P3_K1_Ch2-Ch1.zen
2.934002e+01	9.539992e+01	20150130_STAG2gfpcf2_Prometa\MitoSys2\Calibration\mEGFPC1H2B_Noc\mEGFP_H2B-mCherry_0_R1_P3_K1_Ch2-Ch1.zen
2.940002e+01	9.261659e+01	20150130_STAG2gfpcf2_Prometa\MitoSys2\Calibration\mEGFPC1H2B_Noc\mEGFP_H2B-mCherry_0_R1_P3_K1_Ch2-Ch1.zen
2.946002e+01	1.005499e+02	20150130_STAG2gfpcf2_Prometa\MitoSys2\Calibration\mEGFPC1H2B_Noc\mEGFP_H2B-mCherry_0_R1_P3_K1_Ch2-Ch1.zen
2.952003e+01	1.044999e+02	20150130_STAG2gfpcf2_Prometa\MitoSys2\Calibration\mEGFPC1H2B_Noc\mEGFP_H2B-mCherry_0_R1_P3_K1_Ch2-Ch1.zen
2.958002e+01	9.019993e+01	20150130_STAG2gfpcf2_Prometa\MitoSys2\Calibration\mEGFPC1H2B_Noc\mEGFP_H2B-mCherry_0_R1_P3_K1_Ch2-Ch1.zen
2.964002e+01	1.031999e+02	20150130_STAG2gfpcf2_Prometa\MitoSys2\Calibration\mEGFPC1H2B_Noc\mEGFP_H2B-mCherry_0_R1_P3_K1_Ch2-Ch1.zen
2.970003e+01	1.015666e+02	20150130_STAG2gfpcf2_Prometa\MitoSys2\Calibration\mEGFPC1H2B_Noc\mEGFP_H2B-mCherry_0_R1_P3_K1_Ch2-Ch1.zen
2.976003e+01	9.588326e+01	20150130_STAG2gfpcf2_Prometa\MitoSys2\Calibration\mEGFPC1H2B_Noc\mEGFP_H2B-mCherry_0_R1_P3_K1_Ch2-Ch1.zen
2.982002e+01	1.042499e+02	20150130_STAG2gfpcf2_Prometa\MitoSys2\Calibration\mEGFPC1H2B_Noc\mEGFP_H2B-mCherry_0_R1_P3_K1_Ch2-Ch1.zen
2.988002e+01	1.025166e+02	20150130_STAG2gfpcf2_Prometa\MitoSys2\Calibration\mEGFPC1H2B_Noc\mEGFP_H2B-mCherry_0_R1_P3_K1_Ch2-Ch1.zen
[truncated: 114,001 more rows]
