# Supplementary material for: Absolute quantification of cohesin, CTCF and their regulators in human cells
Source: eLife. 2019 Jun 17;8:e46269. doi: 10.7554/eLife.46269 (PMC6606026; doi:10.7554/eLife.46269)
Supplement: Figure 2—source data 1. [file elife-46269-fig2-data1.zip › Figure 2 - source data 1/20150212_STAG2gfpcf2_G2G1/2c_opt_time_col.res]

General								Correlation								Corrections
No	File name	Full path	Format	Clock	Duration	Channel mode	Annotation	Channel mode.1	Selection	1st	2nd	Frequency	Eval frequency	Mode	Detrend frequency	Offset Ch1	Amplitude Ch1	Rate Ch1	Offset Ch2	Amplitude Ch2	Rate Ch2	Xtalk Ch1	Xtalk Ch2	Labels Ch1	Labels Ch2	Interval1 1st	Interval1 2nd	Interval1 Ch1	Interval1 Ch2	Interval2 1st	Interval2 2nd	Interval2 Ch1	Interval2 Ch2	Bleaching Ch1	Bleaching Ch2	Bleaching Cross	BG Ch1	BG Ch2	BG Cross	Xtalk Ch1.1	Xtalk Ch2.1	Xtalk Cross	Total Ch1	Total Ch2	Total Cross	G0ave Ch1	G0std Ch1	G0ave Ch2	G0std Ch2
0	H2B-mCherry_0_R1_P10_K1_Ch2-Ch1.zen	20150212_STAG2gfpcf2_G2G1\MitoSys2\Calibration\H2B_G2_6_8h_afterRelease\H2B-mCherry_0_R1_P10_K1_Ch2-Ch1.zen	FA/ISS	20000	30.0	3		7	0	0	29.94	100000	2000	Scale	0	1.5	0	0.01	1.5	0	0.01	0.040999999999999995	0	1	1	0	1	2.145	2.468	0	1	2.145	2.468	1.0864	1.0781	1	0.0856	0.1468	0.1119	1	0.9298	0.9642	0.1103	0.1463	0.1014	0.034783999999999995	0.05725499999999999	0.020087999999999998	0.061020000000000005
1	H2B-mCherry_0_R1_P11_K1_Ch2-Ch1.zen	20150212_STAG2gfpcf2_G2G1\MitoSys2\Calibration\H2B_G2_6_8h_afterRelease\H2B-mCherry_0_R1_P11_K1_Ch2-Ch1.zen	FA/ISS	20000	30.0	3		7	0	0	29.94	100000	2000	Scale	0	1.5	0	0.01	1.5	0	0.01	0.040999999999999995	0	1	1	0	1	4.756	241.59400000000002	0	1	4.756	241.59400000000002	1.0847	2.1093	1	0.4685	0.9862	0.6795	1	0.9982	0.9991	0.5253	2.0841	0.6789	0.043517	0.046641	0.0029676	0.002595
2	H2B-mCherry_0_R1_P12_K1_Ch2-Ch1.zen	20150212_STAG2gfpcf2_G2G1\MitoSys2\Calibration\H2B_G2_6_8h_afterRelease\H2B-mCherry_0_R1_P12_K1_Ch2-Ch1.zen	FA/ISS	20000	30.0	3		7	0	0	29.94	100000	2000	Scale	0	1.5	0	0.01	1.5	0	0.01	0.040999999999999995	0	1	1	0	1	4.659	249.95	0	1	4.659	249.95	1.0251	2.0551	1	0.4623	0.9861	0.6752	1	0.9982	0.9991	0.4791	2.0302	0.6746	0.016174	0.024144	0.007737899999999999	0.010562
3	H2B-mCherry_0_R1_P13_K1_Ch2-Ch1.zen	20150212_STAG2gfpcf2_G2G1\MitoSys2\Calibration\H2B_G2_6_8h_afterRelease\H2B-mCherry_0_R1_P13_K1_Ch2-Ch1.zen	FA/ISS	20000	30.0	3		7	0	0	29.94	100000	2000	Scale	0	1.5	0	0.01	1.5	0	0.01	0.040999999999999995	0	1	1	0	1	4.289	243.081	0	1	4.289	243.081	1.0667	1.5411	1	0.4207	0.9866	0.6442	1	0.9984	0.9992	0.4636	1.5217	0.6437	0.03511	0.026469	0.0076041	0.0057298
4	H2B-mCherry_0_R1_P14_K1_Ch2-Ch1.zen	20150212_STAG2gfpcf2_G2G1\MitoSys2\Calibration\H2B_G2_6_8h_afterRelease\H2B-mCherry_0_R1_P14_K1_Ch2-Ch1.zen	FA/ISS	20000	30.0	3		7	0	0	29.94	100000	2000	Scale	0	1.5	0	0.01	1.5	0	0.01	0.040999999999999995	0	1	1	0	1	1.295	1.188	0	1	1.295	1.188	1.0224	1.0281	1	0.0277	0.0723	0.0446	1	0.9128	0.9554	0.0239	0.0896	0.0521	0.28461	0.075066	0.26494	0.14425
5	H2B-mCherry_0_R1_P15_K1_Ch2-Ch1.zen	20150212_STAG2gfpcf2_G2G1\MitoSys2\Calibration\H2B_G2_6_8h_afterRelease\H2B-mCherry_0_R1_P15_K1_Ch2-Ch1.zen	FA/ISS	20000	30.000999999999998	3		7	0	0	29.941	100000	2000	Scale	0	1.5	0	0.01	1.5	0	0.01	0.040999999999999995	0	1	1	0	1	1.3359999999999999	2.506	0	1	1.3359999999999999	2.506	1.0438	1.0159	1	0.0163	0.1572	-0.0503	1	0.9566	0.978	0.0106	0.1456	-0.0475	0.19823	0.08164400000000001	0.077269	0.042419
6	H2B-mCherry_0_R1_P1_K1_Ch2-Ch1.zen	20150212_STAG2gfpcf2_G2G1\MitoSys2\Calibration\H2B_G2_6_8h_afterRelease\H2B-mCherry_0_R1_P1_K1_Ch2-Ch1.zen	FA/ISS	20000	30.0	3		7	0	0	29.94	100000	2000	Scale	0	1.5	0	0.01	1.5	0	0.01	0.040999999999999995	0	1	1	0	1	5.332999999999999	262.558	0	1	5.332999999999999	262.558	1.1752	2.9427	1	0.5118	0.9866	0.71	1	0.9981	0.9991	0.633	2.91	0.7093	0.03508	0.042774	0.0023041999999999997	0.0029331
7	H2B-mCherry_0_R1_P2_K1_Ch2-Ch1.zen	20150212_STAG2gfpcf2_G2G1\MitoSys2\Calibration\H2B_G2_6_8h_afterRelease\H2B-mCherry_0_R1_P2_K1_Ch2-Ch1.zen	FA/ISS	20000	30.0	3		7	0	0	29.94	100000	2000	Scale	0	1.5	0	0.01	1.5	0	0.01	0.040999999999999995	0	1	1	0	1	5.218	326.519	0	1	5.218	326.519	1.1105	2.3403	1	0.5055	0.9896	0.7069	1	0.9985	0.9993	0.5822	2.3194	0.7064	0.028572000000000004	0.037452	0.0028180999999999996	0.0041607
8	H2B-mCherry_0_R1_P3_K1_Ch2-Ch1.zen	20150212_STAG2gfpcf2_G2G1\MitoSys2\Calibration\H2B_G2_6_8h_afterRelease\H2B-mCherry_0_R1_P3_K1_Ch2-Ch1.zen	FA/ISS	20000	30.0	3		7	0	0	29.94	100000	2000	Scale	0	1.5	0	0.01	1.5	0	0.01	0.040999999999999995	0	1	1	0	1	5.122999999999999	261.025	0	1	5.122999999999999	261.025	1.1203	2.3967	1	0.4979	0.986	0.7002	1	0.9981	0.9990000000000001	0.5802	2.3682	0.6996	0.031294999999999996	0.021965000000000002	0.012754000000000001	0.017689
9	H2B-mCherry_0_R1_P4_K1_Ch2-Ch1.zen	20150212_STAG2gfpcf2_G2G1\MitoSys2\Calibration\H2B_G2_6_8h_afterRelease\H2B-mCherry_0_R1_P4_K1_Ch2-Ch1.zen	FA/ISS	20000	30.0	3		7	0	0	29.94	100000	2000	Scale	0	1.5	0	0.01	1.5	0	0.01	0.040999999999999995	0	1	1	0	1	1.956	2.082	0	1	1.956	2.082	1.0233	1.0129	1	0.0545	0.0789	0.0655	1	0.9245	0.9615	0.0598	0.0614	0.0565	0.06060599999999999	0.10622999999999999	0.079315	0.058708
10	H2B-mCherry_0_R1_P5_K1_Ch2-Ch1.zen	20150212_STAG2gfpcf2_G2G1\MitoSys2\Calibration\H2B_G2_6_8h_afterRelease\H2B-mCherry_0_R1_P5_K1_Ch2-Ch1.zen	FA/ISS	20000	30.000999999999998	3		7	0	0	29.941	100000	2000	Scale	0	1.5	0	0.01	1.5	0	0.01	0.040999999999999995	0	1	1	0	1	1.6480000000000001	1.4580000000000002	0	1	1.6480000000000001	1.4580000000000002	1.021	1.0037	1	0.0079	0.0009	-0.0025	1	0.9096	0.9537	0.0097	0.0054	-0.0066	0.12825	0.029818	0.12452	0.062121
11	H2B-mCherry_0_R1_P6_K1_Ch2-Ch1.zen	20150212_STAG2gfpcf2_G2G1\MitoSys2\Calibration\H2B_G2_6_8h_afterRelease\H2B-mCherry_0_R1_P6_K1_Ch2-Ch1.zen	FA/ISS	20000	30.0	3		7	0	0	29.94	100000	2000	Scale	0	1.5	0	0.01	1.5	0	0.01	0.040999999999999995	0	1	1	0	1	4.681	260.407	0	1	4.681	260.407	1.1109	2.1545	1	0.4574	0.9871	0.6715	1	0.9984	0.9992	0.5303	2.1304	0.6709999999999999	0.029401	0.044127	0.0032946	0.004403100000000001
12	H2B-mCherry_0_R1_P7_K1_Ch2-Ch1.zen	20150212_STAG2gfpcf2_G2G1\MitoSys2\Calibration\H2B_G2_6_8h_afterRelease\H2B-mCherry_0_R1_P7_K1_Ch2-Ch1.zen	FA/ISS	20000	30.0	3		7	0	0	29.94	100000	2000	Scale	0	1.5	0	0.01	1.5	0	0.01	0.040999999999999995	0	1	1	0	1	3.833	220.94299999999998	0	1	3.833	220.94299999999998	0.9158	2.0685	1	0.3713	0.9856	0.6047	1	0.9985	0.9992	0.3194	2.0434	0.6042	0.057963	0.07546699999999999	0.0021803	0.0018767
13	H2B-mCherry_0_R1_P8_K1_Ch2-Ch1.zen	20150212_STAG2gfpcf2_G2G1\MitoSys2\Calibration\H2B_G2_6_8h_afterRelease\H2B-mCherry_0_R1_P8_K1_Ch2-Ch1.zen	FA/ISS	20000	30.0	3		7	0	0	29.94	100000	2000	Scale	0	1.5	0	0.01	1.5	0	0.01	0.040999999999999995	0	1	1	0	1	4.59	258.663	0	1	4.59	258.663	1.0061	1.6199	1	0.456	0.9872	0.6709	1	0.9984	0.9992	0.4599	1.6007	0.6704	0.039982	0.016915	0.0098137	0.0087572
14	H2B-mCherry_0_R1_P9_K1_Ch2-Ch1.zen	20150212_STAG2gfpcf2_G2G1\MitoSys2\Calibration\H2B_G2_6_8h_afterRelease\H2B-mCherry_0_R1_P9_K1_Ch2-Ch1.zen	FA/ISS	20000	30.0	3		7	0	0	29.94	100000	2000	Scale	0	1.5	0	0.01	1.5	0	0.01	0.040999999999999995	0	1	1	0	1	1.3419999999999999	1.7480000000000002	0	1	1.3419999999999999	1.7480000000000002	1.0195	1.0059	1	0.0138	0.0193	-0.0163	1	0.9378	0.9684	0.0114	0.0121	-0.0126	0.24704	0.067691	0.034196	0.055669
15	TR1_2_W0001_P0108_T0001_R1_P1_K1_Ch2-Ch1.zen	20150212_STAG2gfpcf2_G2G1\MitoSys2\Calibration\mEGFPC1H2B_G1_14_20h_afterRelease\DE_W0001_P0001\DE_2_W0001_P0001_T0010\TR1_W0001_P0108\TR1_2_W0001_P0108_T0001_R1_P1_K1_Ch2-Ch1.zen	FA/ISS	20000	30.0	3		7	0	0	29.94	100000	2000	Scale	0	1.5	0	0.01	1.5	0	0.01	0.040999999999999995	0	1	1	0	1	207.282	201.554	0	1	207.282	201.554	1.0189	1.7977	1	0.9856	0.9843	0.985	1	0.9131	0.9555	1.0044	1.6496	0.9408	0.028932999999999997	0.0025938000000000003	0.00084392	0.0022146
16	TR1_2_W0001_P0108_T0001_R1_P2_K1_Ch2-Ch1.zen	20150212_STAG2gfpcf2_G2G1\MitoSys2\Calibration\mEGFPC1H2B_G1_14_20h_afterRelease\DE_W0001_P0001\DE_2_W0001_P0001_T0010\TR1_W0001_P0108\TR1_2_W0001_P0108_T0001_R1_P2_K1_Ch2-Ch1.zen	FA/ISS	20000	30.0	3		7	0	0	29.94	100000	2000	Scale	0	1.5	0	0.01	1.5	0	0.01	0.040999999999999995	0	1	1	0	1	197.13299999999998	234.07299999999998	0	1	197.13299999999998	234.07299999999998	0.9962	2.5952	1	0.9848	0.9861	0.9855	1	0.9263	0.9624	0.981	2.4306	0.9482	0.029663	0.0027026	0.0015176999999999999	0.0023224
17	TR1_2_W0001_P0108_T0001_R1_P3_K1_Ch2-Ch1.zen	20150212_STAG2gfpcf2_G2G1\MitoSys2\Calibration\mEGFPC1H2B_G1_14_20h_afterRelease\DE_W0001_P0001\DE_2_W0001_P0001_T0010\TR1_W0001_P0108\TR1_2_W0001_P0108_T0001_R1_P3_K1_Ch2-Ch1.zen	FA/ISS	20000	30.0	3		7	0	0	29.94	100000	2000	Scale	0	1.5	0	0.01	1.5	0	0.01	0.040999999999999995	0	1	1	0	1	194.278	322.41700000000003	0	1	194.278	322.41700000000003	1.0069	2.2417	1	0.9846	0.9903	0.9875	1	0.9491	0.9742	0.9914	2.1415	0.9619	0.029312	0.0029055	0.0024583	0.0026629
18	TR1_2_W0001_P0108_T0001_R1_P4_K1_Ch2-Ch1.zen	20150212_STAG2gfpcf2_G2G1\MitoSys2\Calibration\mEGFPC1H2B_G1_14_20h_afterRelease\DE_W0001_P0001\DE_2_W0001_P0001_T0010\TR1_W0001_P0108\TR1_2_W0001_P0108_T0001_R1_P4_K1_Ch2-Ch1.zen	FA/ISS	20000	30.0	3		7	0	0	29.94	100000	2000	Scale	0	1.5	0	0.01	1.5	0	0.01	0.040999999999999995	0	1	1	0	1	138.991	7.093	0	1	138.991	7.093	1.0028	1.013	1	0.9785	0.6221	0.7802	1	0.0389	0.1969	0.9813	0.0001	-0.0143	0.049622	0.0016844000000000002	0.041892	0.027583999999999997
19	TR1_2_W0001_P0108_T0001_R1_P5_K1_Ch2-Ch1.zen	20150212_STAG2gfpcf2_G2G1\MitoSys2\Calibration\mEGFPC1H2B_G1_14_20h_afterRelease\DE_W0001_P0001\DE_2_W0001_P0001_T0010\TR1_W0001_P0108\TR1_2_W0001_P0108_T0001_R1_P5_K1_Ch2-Ch1.zen	FA/ISS	20000	30.0	3		7	0	0	29.94	100000	2000	Scale	0	1.5	0	0.01	1.5	0	0.01	0.040999999999999995	0	1	1	0	1	3.4539999999999997	1.311	0	1	3.4539999999999997	1.311	1.032	0.9999	1	0.3208	0.0201	-0.0798	1	0.7959	0.8921	0.3388	0.0629	-0.1409	0.042616	0.047503	0.11874000000000001	0.12617
20	TR1_2_W0001_P0132_T0001_R1_P1_K1_Ch2-Ch1.zen	20150212_STAG2gfpcf2_G2G1\MitoSys2\Calibration\mEGFPC1H2B_G1_14_20h_afterRelease\DE_W0001_P0001\DE_2_W0001_P0001_T0012\TR1_W0001_P0132\TR1_2_W0001_P0132_T0001_R1_P1_K1_Ch2-Ch1.zen	FA/ISS	20000	30.0	3		7	0	0	29.94	100000	2000	Scale	0	1.5	0	0.01	1.5	0	0.01	0.040999999999999995	0	1	1	0	1	220.123	143.047	0	1	220.123	143.047	1.0082	1.2165	1	0.9864	0.9789	0.9827	1	0.8768	0.9364	0.9946	1.0565	0.9195	0.02352	0.0013411	0.0014045	0.0014106
21	TR1_2_W0001_P0132_T0001_R1_P2_K1_Ch2-Ch1.zen	20150212_STAG2gfpcf2_G2G1\MitoSys2\Calibration\mEGFPC1H2B_G1_14_20h_afterRelease\DE_W0001_P0001\DE_2_W0001_P0001_T0012\TR1_W0001_P0132\TR1_2_W0001_P0132_T0001_R1_P2_K1_Ch2-Ch1.zen	FA/ISS	20000	30.0	3		7	0	0	29.94	100000	2000	Scale	0	1.5	0	0.01	1.5	0	0.01	0.040999999999999995	0	1	1	0	1	411.57599999999996	223.421	0	1	411.57599999999996	223.421	1.0113	1.5338	1	0.9927	0.9862	0.9894	1	0.8503	0.9221	1.004	1.3221	0.9118	0.013899000000000002	0.00090803	0.0011574000000000003	0.0017702000000000002
22	TR1_2_W0001_P0132_T0001_R1_P3_K1_Ch2-Ch1.zen	20150212_STAG2gfpcf2_G2G1\MitoSys2\Calibration\mEGFPC1H2B_G1_14_20h_afterRelease\DE_W0001_P0001\DE_2_W0001_P0001_T0012\TR1_W0001_P0132\TR1_2_W0001_P0132_T0001_R1_P3_K1_Ch2-Ch1.zen	FA/ISS	20000	30.0	3		7	0	0	29.94	100000	2000	Scale	0	1.5	0	0.01	1.5	0	0.01	0.040999999999999995	0	1	1	0	1	392.1	245.157	0	1	392.1	245.157	1.004	2.1935	1	0.9924	0.9871	0.9897	1	0.866	0.9305	0.9963	1.9495	0.9204	0.014546000000000002	0.0016717	0.00059502	0.0022429000000000004
23	TR1_2_W0001_P0132_T0001_R1_P4_K1_Ch2-Ch1.zen	20150212_STAG2gfpcf2_G2G1\MitoSys2\Calibration\mEGFPC1H2B_G1_14_20h_afterRelease\DE_W0001_P0001\DE_2_W0001_P0001_T0012\TR1_W0001_P0132\TR1_2_W0001_P0132_T0001_R1_P4_K1_Ch2-Ch1.zen	FA/ISS	20000	30.0	3		7	0	0	29.94	100000	2000	Scale	0	1.5	0	0.01	1.5	0	0.01	0.040999999999999995	0	1	1	0	1	329.024	14.948	0	1	329.024	14.948	1.0684	1.0674	1	0.9909	0.809	0.8953	1	0.0096	0.0974	1.0590000000000002	-0.0	-0.0031	0.020947	0.0017256	0.01799	0.014497
24	TR1_2_W0001_P0132_T0001_R1_P5_K1_Ch2-Ch1.zen	20150212_STAG2gfpcf2_G2G1\MitoSys2\Calibration\mEGFPC1H2B_G1_14_20h_afterRelease\DE_W0001_P0001\DE_2_W0001_P0001_T0012\TR1_W0001_P0132\TR1_2_W0001_P0132_T0001_R1_P5_K1_Ch2-Ch1.zen	FA/ISS	20000	30.0	3		7	0	0	29.94	100000	2000	Scale	0	1.5	0	0.01	1.5	0	0.01	0.040999999999999995	0	1	1	0	1	314.01099999999997	15.062000000000001	0	1	314.01099999999997	15.062000000000001	1.0279	1.0688	1	0.9904	0.8102	0.8958	1	0.0215	0.1448	1.0182	0.004	0.0447	0.018106	0.0018544	0.0060622	0.022984
25	TR1_2_W0001_P0156_T0001_R1_P1_K1_Ch2-Ch1.zen	20150212_STAG2gfpcf2_G2G1\MitoSys2\Calibration\mEGFPC1H2B_G1_14_20h_afterRelease\DE_W0001_P0001\DE_2_W0001_P0001_T0014\TR1_W0001_P0156\TR1_2_W0001_P0156_T0001_R1_P1_K1_Ch2-Ch1.zen	FA/ISS	20000	30.0	3		7	0	0	29.94	100000	2000	Scale	0	1.5	0	0.01	1.5	0	0.01	0.040999999999999995	0	1	1	0	1	90.699	203.97400000000002	0	1	90.699	203.97400000000002	1.0194	2.0945	1	0.9672	0.9844	0.9758	1	0.9617	0.9806	0.9862	2.0087	0.9567	0.068582	0.005148699999999999	0.0024599	0.0016065
26	TR1_2_W0001_P0156_T0001_R1_P2_K1_Ch2-Ch1.zen	20150212_STAG2gfpcf2_G2G1\MitoSys2\Calibration\mEGFPC1H2B_G1_14_20h_afterRelease\DE_W0001_P0001\DE_2_W0001_P0001_T0014\TR1_W0001_P0156\TR1_2_W0001_P0156_T0001_R1_P2_K1_Ch2-Ch1.zen	FA/ISS	20000	30.0	3		7	0	0	29.94	100000	2000	Scale	0	1.5	0	0.01	1.5	0	0.01	0.040999999999999995	0	1	1	0	1	87.413	217.97	0	1	87.413	217.97	1.0147	2.7745	1	0.966	0.9849	0.9754	1	0.9643	0.982	0.9804	2.6742	0.9577	0.068101	0.0058187	0.0015267999999999998	0.0028019000000000004
27	TR1_2_W0001_P0156_T0001_R1_P3_K1_Ch2-Ch1.zen	20150212_STAG2gfpcf2_G2G1\MitoSys2\Calibration\mEGFPC1H2B_G1_14_20h_afterRelease\DE_W0001_P0001\DE_2_W0001_P0001_T0014\TR1_W0001_P0156\TR1_2_W0001_P0156_T0001_R1_P3_K1_Ch2-Ch1.zen	FA/ISS	20000	30.0	3		7	0	0	29.94	100000	2000	Scale	0	1.5	0	0.01	1.5	0	0.01	0.040999999999999995	0	1	1	0	1	46.36	98.556	0	1	46.36	98.556	0.9936	1.2255	1	0.9363	0.9694	0.9527	1	0.9613	0.9804	0.9301	1.1486	0.9338	0.11679	0.0057045	0.0011598	0.0014481
28	TR1_2_W0001_P0156_T0001_R1_P4_K1_Ch2-Ch1.zen	20150212_STAG2gfpcf2_G2G1\MitoSys2\Calibration\mEGFPC1H2B_G1_14_20h_afterRelease\DE_W0001_P0001\DE_2_W0001_P0001_T0014\TR1_W0001_P0156\TR1_2_W0001_P0156_T0001_R1_P4_K1_Ch2-Ch1.zen	FA/ISS	20000	30.0	3		7	0	0	29.94	100000	2000	Scale	0	1.5	0	0.01	1.5	0	0.01	0.040999999999999995	0	1	1	0	1	78.36399999999999	5.669	0	1	78.36399999999999	5.669	1.0162	1.0711	1	0.9620000000000001	0.5354	0.7173	1	0.1833	0.4256	0.9779	0.0331	0.1539	0.079252	0.007946300000000002	0.044410000000000005	0.09958
29	TR1_2_W0001_P0156_T0001_R1_P5_K1_Ch2-Ch1.zen	20150212_STAG2gfpcf2_G2G1\MitoSys2\Calibration\mEGFPC1H2B_G1_14_20h_afterRelease\DE_W0001_P0001\DE_2_W0001_P0001_T0014\TR1_W0001_P0156\TR1_2_W0001_P0156_T0001_R1_P5_K1_Ch2-Ch1.zen	FA/ISS	20000	30.0	3		7	0	0	29.94	100000	2000	Scale	0	1.5	0	0.01	1.5	0	0.01	0.040999999999999995	0	1	1	0	1	70.828	5.278	0	1	70.828	5.278	1.0531	1.0786	1	0.958	0.5112	0.6998	1	0.2015	0.4488	1.01	0.0349	0.1603	0.07896900000000001	0.0030603	0.017211	0.031939999999999996
30	TR1_2_W0001_P0145_T0001_R1_P1_K1_Ch2-Ch1.zen	20150212_STAG2gfpcf2_G2G1\MitoSys2\Calibration\mEGFPC1H2B_G1_14_20h_afterRelease\DE_W0002_P0001\DE_2_W0002_P0001_T0013\TR1_W0001_P0145\TR1_2_W0001_P0145_T0001_R1_P1_K1_Ch2-Ch1.zen	FA/ISS	20000	30.0	3		7	0	0	29.94	100000	2000	Scale	0	1.5	0	0.01	1.5	0	0.01	0.040999999999999995	0	1	1	0	1	23.003	138.013	0	1	23.003	138.013	1.0276	1.1609	1	0.8739	0.9782	0.9246	1	0.9863	0.9931	0.8997	1.1223	0.9181	0.203	0.0083172	0.0009012	0.0014065999999999998
31	TR1_2_W0001_P0145_T0001_R1_P2_K1_Ch2-Ch1.zen	20150212_STAG2gfpcf2_G2G1\MitoSys2\Calibration\mEGFPC1H2B_G1_14_20h_afterRelease\DE_W0002_P0001\DE_2_W0002_P0001_T0013\TR1_W0001_P0145\TR1_2_W0001_P0145_T0001_R1_P2_K1_Ch2-Ch1.zen	FA/ISS	20000	30.0	3		7	0	0	29.94	100000	2000	Scale	0	1.5	0	0.01	1.5	0	0.01	0.040999999999999995	0	1	1	0	1	43.42100000000001	176.709	0	1	43.42100000000001	176.709	1.0217	1.5958	1	0.9321	0.9826	0.9570000000000001	1	0.9794	0.9896	0.953	1.5456	0.9470000000000001	0.13708	0.011809	0.00030242	0.0019781
32	TR1_2_W0001_P0145_T0001_R1_P3_K1_Ch2-Ch1.zen	20150212_STAG2gfpcf2_G2G1\MitoSys2\Calibration\mEGFPC1H2B_G1_14_20h_afterRelease\DE_W0002_P0001\DE_2_W0002_P0001_T0013\TR1_W0001_P0145\TR1_2_W0001_P0145_T0001_R1_P3_K1_Ch2-Ch1.zen	FA/ISS	20000	30.0	3		7	0	0	29.94	100000	2000	Scale	0	1.5	0	0.01	1.5	0	0.01	0.040999999999999995	0	1	1	0	1	24.375	207.067	0	1	24.375	207.067	0.9429	1.6909999999999998	1	0.8804	0.9853	0.9313	1	0.9902	0.9951	0.8265	1.6581	0.9267	0.19993	0.033693	0.0013773	0.0025616999999999997
33	TR1_2_W0001_P0145_T0001_R1_P4_K1_Ch2-Ch1.zen	20150212_STAG2gfpcf2_G2G1\MitoSys2\Calibration\mEGFPC1H2B_G1_14_20h_afterRelease\DE_W0002_P0001\DE_2_W0002_P0001_T0013\TR1_W0001_P0145\TR1_2_W0001_P0145_T0001_R1_P4_K1_Ch2-Ch1.zen	FA/ISS	20000	30.002	3		7	0	0	29.94	100000	2000	Scale	0	1.5	0	0.01	1.5	0	0.01	0.040999999999999995	0	1	1	0	1	37.021	4.692	0	1	37.021	4.692	1.0664	2.1913	1	0.9202	0.4214	0.6158	1	0.419	0.6418	0.9836	0.3401	0.2723	0.16241	0.012756	0.0048869	0.050006
34	TR1_2_W0001_P0145_T0001_R1_P5_K1_Ch2-Ch1.zen	20150212_STAG2gfpcf2_G2G1\MitoSys2\Calibration\mEGFPC1H2B_G1_14_20h_afterRelease\DE_W0002_P0001\DE_2_W0002_P0001_T0013\TR1_W0001_P0145\TR1_2_W0001_P0145_T0001_R1_P5_K1_Ch2-Ch1.zen	FA/ISS	20000	30.0	3	x	7	0	0	29.94	100000	2000	Scale	0	1.5	0	0.01	1.5	0	0.01	0.040999999999999995	0	1	1	0	1	3.5610000000000004	1.755	0	1	3.5610000000000004	1.755	0.8562	1.2569	1	0.3238	0.021	0.0759	1	0.8390000000000001	0.9158	0.2303	0.0163	0.0271	0.053014	0.088019	0.082955	0.14843
35	H2B-mCherry_mEGFP_0_R1_P1_K1_Ch2-Ch1.zen	20150212_STAG2gfpcf2_G2G1\MitoSys2\Calibration\mEGFPC1H2B_G2_6_8h_afterRelease\H2B-mCherry_mEGFP_0_R1_P1_K1_Ch2-Ch1.zen	FA/ISS	20000	30.0	3		7	0	0	29.94	100000	2000	Scale	0	1.5	0	0.01	1.5	0	0.01	0.040999999999999995	0	1	1	0	1	187.87400000000002	178.303	0	1	187.87400000000002	178.303	1.0170000000000001	1.5903	1	0.9841	0.9816	0.9828	1	0.9075	0.9526	1.0009	1.4427	0.9358	0.033518	0.00060531	0.0086485	0.0064448000000000005
36	H2B-mCherry_mEGFP_0_R1_P2_K1_Ch2-Ch1.zen	20150212_STAG2gfpcf2_G2G1\MitoSys2\Calibration\mEGFPC1H2B_G2_6_8h_afterRelease\H2B-mCherry_mEGFP_0_R1_P2_K1_Ch2-Ch1.zen	FA/ISS	20000	30.0	3		7	0	0	29.94	100000	2000	Scale	0	1.5	0	0.01	1.5	0	0.01	0.040999999999999995	0	1	1	0	1	181.176	221.287	0	1	181.176	221.287	1.0123	2.7955	1	0.9835	0.9852	0.9844	1	0.9281	0.9633	0.9957	2.6226	0.948	0.035046	0.0031298000000000003	0.0021026	0.0025537
37	H2B-mCherry_mEGFP_0_R1_P3_K1_Ch2-Ch1.zen	20150212_STAG2gfpcf2_G2G1\MitoSys2\Calibration\mEGFPC1H2B_G2_6_8h_afterRelease\H2B-mCherry_mEGFP_0_R1_P3_K1_Ch2-Ch1.zen	FA/ISS	20000	30.0	3		7	0	0	29.94	100000	2000	Scale	0	1.5	0	0.01	1.5	0	0.01	0.040999999999999995	0	1	1	0	1	168.649	240.57299999999998	0	1	168.649	240.57299999999998	1.0054	2.9194	1	0.9823	0.986	0.9841	1	0.9367	0.9678	0.9876	2.7582	0.9522	0.037771	0.0035104	0.0010265	0.0022056
38	H2B-mCherry_mEGFP_0_R1_P4_K1_Ch2-Ch1.zen	20150212_STAG2gfpcf2_G2G1\MitoSys2\Calibration\mEGFPC1H2B_G2_6_8h_afterRelease\H2B-mCherry_mEGFP_0_R1_P4_K1_Ch2-Ch1.zen	FA/ISS	20000	30.0	3		7	0	0	29.94	100000	2000	Scale	0	1.5	0	0.01	1.5	0	0.01	0.040999999999999995	0	1	1	0	1	128.675	7.912000000000001	0	1	128.675	7.912000000000001	0.9547	0.991	1	0.9769	0.6565	0.8008	1	0.1084	0.3291	0.9322	0.0224	0.1377	0.047034	0.0016413	0.035657	0.010001000000000001
39	H2B-mCherry_mEGFP_0_R1_P5_K1_Ch2-Ch1.zen	20150212_STAG2gfpcf2_G2G1\MitoSys2\Calibration\mEGFPC1H2B_G2_6_8h_afterRelease\H2B-mCherry_mEGFP_0_R1_P5_K1_Ch2-Ch1.zen	FA/ISS	20000	30.0	3		7	0	0	29.94	100000	2000	Scale	0	1.5	0	0.01	1.5	0	0.01	0.040999999999999995	0	1	1	0	1	168.62900000000002	9.429	0	1	168.62900000000002	9.429	0.9906	1.0364	1	0.9823	0.7061	0.8328	1	0.0693	0.2632	0.9729	0.0152	0.1026	0.038708	0.0010370999999999998	0.035724	0.015300999999999999
40	H2B-mCherry_mEGFP_1_R1_P1_K1_Ch2-Ch1.zen	20150212_STAG2gfpcf2_G2G1\MitoSys2\Calibration\mEGFPC1H2B_G2_6_8h_afterRelease\H2B-mCherry_mEGFP_1_R1_P1_K1_Ch2-Ch1.zen	FA/ISS	20000	30.0	3		7	0	0	29.94	100000	2000	Scale	0	1.5	0	0.01	1.5	0	0.01	0.040999999999999995	0	1	1	0	1	515.615	130.838	0	1	515.615	130.838	1.0391	2.7967	1	0.9942	0.9745	0.9843	1	0.6731	0.8192	1.0332	2.0605	0.8039	0.013336	0.00074264	0.0012437000000000001	0.0028258000000000003
41	H2B-mCherry_mEGFP_1_R1_P2_K1_Ch2-Ch1.zen	20150212_STAG2gfpcf2_G2G1\MitoSys2\Calibration\mEGFPC1H2B_G2_6_8h_afterRelease\H2B-mCherry_mEGFP_1_R1_P2_K1_Ch2-Ch1.zen	FA/ISS	20000	30.0	3		7	0	0	29.94	100000	2000	Scale	0	1.5	0	0.01	1.5	0	0.01	0.040999999999999995	0	1	1	0	1	539.156	135.378	0	1	539.156	135.378	1.0144	2.8028	1	0.9944	0.9751	0.9847	1	0.6673	0.8155	1.0088	2.0533	0.8007	0.012217	0.00073918	0.0026075	0.0032014
42	H2B-mCherry_mEGFP_1_R1_P3_K1_Ch2-Ch1.zen	20150212_STAG2gfpcf2_G2G1\MitoSys2\Calibration\mEGFPC1H2B_G2_6_8h_afterRelease\H2B-mCherry_mEGFP_1_R1_P3_K1_Ch2-Ch1.zen	FA/ISS	20000	30.0	3		7	0	0	29.94	100000	2000	Scale	0	1.5	0	0.01	1.5	0	0.01	0.040999999999999995	0	1	1	0	1	522.58	142.465	0	1	522.58	142.465	0.9975	2.867	1	0.9943	0.975	0.9846	1	0.6747	0.8199	0.9918	2.1204	0.805	0.012515	0.00049104	0.0042725	0.010088
43	H2B-mCherry_mEGFP_1_R1_P4_K1_Ch2-Ch1.zen	20150212_STAG2gfpcf2_G2G1\MitoSys2\Calibration\mEGFPC1H2B_G2_6_8h_afterRelease\H2B-mCherry_mEGFP_1_R1_P4_K1_Ch2-Ch1.zen	FA/ISS	20000	30.0	3		7	0	0	29.94	100000	2000	Scale	0	1.5	0	0.01	1.5	0	0.01	0.040999999999999995	0	1	1	0	1	558.807	24.268	0	1	558.807	24.268	0.9520000000000001	1.0121	1	0.9946	0.8801	0.9356	1	0.0034	0.0552	0.9467	-0.0003	-0.0066	0.011888	0.00098811	0.012166	0.012802000000000001
44	H2B-mCherry_mEGFP_1_R1_P5_K1_Ch2-Ch1.zen	20150212_STAG2gfpcf2_G2G1\MitoSys2\Calibration\mEGFPC1H2B_G2_6_8h_afterRelease\H2B-mCherry_mEGFP_1_R1_P5_K1_Ch2-Ch1.zen	FA/ISS	20000	30.0	3		7	0	0	29.94	100000	2000	Scale	0	1.5	0	0.01	1.5	0	0.01	0.040999999999999995	0	1	1	0	1	518.47	23.835	0	1	518.47	23.835	1.0795	1.0969	1	0.9942	0.8777	0.9341	1	0.0117	0.1075	1.0734	0.0031	0.0442	0.013615	0.0011302	0.01226	0.010981999999999999
45	H2B-mCherry_mEGFP_2_R1_P1_K1_Ch2-Ch1.zen	20150212_STAG2gfpcf2_G2G1\MitoSys2\Calibration\mEGFPC1H2B_G2_6_8h_afterRelease\H2B-mCherry_mEGFP_2_R1_P1_K1_Ch2-Ch1.zen	FA/ISS	20000	30.0	3		7	0	0	29.94	100000	2000	Scale	0	1.5	0	0.01	1.5	0	0.01	0.040999999999999995	0	1	1	0	1	457.76	123.42200000000001	0	1	457.76	123.42200000000001	1.0161	2.1873	1	0.9935	0.9732	0.9833	1	0.6924	0.8314	1.0095	1.6222	0.8152	0.014878	0.00055594	0.0039243	0.0061706
46	H2B-mCherry_mEGFP_2_R1_P2_K1_Ch2-Ch1.zen	20150212_STAG2gfpcf2_G2G1\MitoSys2\Calibration\mEGFPC1H2B_G2_6_8h_afterRelease\H2B-mCherry_mEGFP_2_R1_P2_K1_Ch2-Ch1.zen	FA/ISS	20000	30.0	3		7	0	0	29.94	100000	2000	Scale	0	1.5	0	0.01	1.5	0	0.01	0.040999999999999995	0	1	1	0	1	467.335	179.55	0	1	467.335	179.55	1.0104	1.9738	1	0.9936	0.9811	0.9873	1	0.7723	0.8785	1.004	1.5913	0.8662	0.013594	0.00030365	0.0090735	0.012983000000000001
47	H2B-mCherry_mEGFP_2_R1_P3_K1_Ch2-Ch1.zen	20150212_STAG2gfpcf2_G2G1\MitoSys2\Calibration\mEGFPC1H2B_G2_6_8h_afterRelease\H2B-mCherry_mEGFP_2_R1_P3_K1_Ch2-Ch1.zen	FA/ISS	20000	30.0	3		7	0	0	29.94	100000	2000	Scale	0	1.5	0	0.01	1.5	0	0.01	0.040999999999999995	0	1	1	0	1	463.04	166.303	0	1	463.04	166.303	0.9972	2.9515	1	0.9935	0.9794	0.9865	1	0.7568	0.8691	0.9907	2.3819	0.856	0.013753	0.00081976	0.0021585999999999997	0.0022713
48	H2B-mCherry_mEGFP_2_R1_P4_K1_Ch2-Ch1.zen	20150212_STAG2gfpcf2_G2G1\MitoSys2\Calibration\mEGFPC1H2B_G2_6_8h_afterRelease\H2B-mCherry_mEGFP_2_R1_P4_K1_Ch2-Ch1.zen	FA/ISS	20000	30.0	3		7	0	0	29.94	100000	2000	Scale	0	1.5	0	0.01	1.5	0	0.01	0.040999999999999995	0	1	1	0	1	421.649	23.57	0	1	421.649	23.57	0.9502	2.6913	1	0.9929	0.8706	0.9297	1	0.0685	0.2257	0.9433	0.2617	0.1581	0.014928	0.0016149	0.012548	0.019478
49	H2B-mCherry_mEGFP_2_R1_P5_K1_Ch2-Ch1.zen	20150212_STAG2gfpcf2_G2G1\MitoSys2\Calibration\mEGFPC1H2B_G2_6_8h_afterRelease\H2B-mCherry_mEGFP_2_R1_P5_K1_Ch2-Ch1.zen	FA/ISS	20000	30.0	3		7	0	0	29.94	100000	2000	Scale	0	1.5	0	0.01	1.5	0	0.01	0.040999999999999995	0	1	1	0	1	471.44699999999995	21.138	0	1	471.44699999999995	21.138	0.9901	1.0009	1	0.9936	0.8631	0.9261	1	0.0073	0.0851	0.9838	0.0003	0.013999999999999999	0.014121000000000002	0.00039119	0.008557899999999998	0.008858
50	H2B-mCherry_mEGFP_3_R1_P1_K1_Ch2-Ch1.zen	20150212_STAG2gfpcf2_G2G1\MitoSys2\Calibration\mEGFPC1H2B_G2_6_8h_afterRelease\H2B-mCherry_mEGFP_3_R1_P1_K1_Ch2-Ch1.zen	FA/ISS	20000	30.0	3		7	0	0	29.94	100000	2000	Scale	0	1.5	0	0.01	1.5	0	0.01	0.040999999999999995	0	1	1	0	1	212.88099999999997	102.416	0	1	212.88099999999997	102.416	1.0069	2.7162	1	0.986	0.9682	0.977	1	0.8225	0.9066	0.9928	2.3046	0.8843	0.032214	0.0026458000000000002	0.0027581	0.0049461999999999996
51	H2B-mCherry_mEGFP_3_R1_P2_K1_Ch2-Ch1.zen	20150212_STAG2gfpcf2_G2G1\MitoSys2\Calibration\mEGFPC1H2B_G2_6_8h_afterRelease\H2B-mCherry_mEGFP_3_R1_P2_K1_Ch2-Ch1.zen	FA/ISS	20000	30.0	3		7	0	0	29.94	100000	2000	Scale	0	1.5	0	0.01	1.5	0	0.01	0.040999999999999995	0	1	1	0	1	202.78099999999998	133.922	0	1	202.78099999999998	133.922	1.0094	1.6054	1	0.9853	0.9756	0.9804	1	0.8688	0.932	0.9945	1.3985	0.9129999999999999	0.033829000000000005	0.00074054	0.011052	0.0086933
52	H2B-mCherry_mEGFP_3_R1_P3_K1_Ch2-Ch1.zen	20150212_STAG2gfpcf2_G2G1\MitoSys2\Calibration\mEGFPC1H2B_G2_6_8h_afterRelease\H2B-mCherry_mEGFP_3_R1_P3_K1_Ch2-Ch1.zen	FA/ISS	20000	30.0	3		7	0	0	29.94	100000	2000	Scale	0	1.5	0	0.01	1.5	0	0.01	0.040999999999999995	0	1	1	0	1	202.774	143.011	0	1	202.774	143.011	1.0177	2.1263	1	0.9853	0.9769	0.9811	1	0.8757	0.9357	1.0029	1.8869	0.9172	0.035917000000000004	0.00079581	0.0029055	0.0054894
53	H2B-mCherry_mEGFP_3_R1_P4_K1_Ch2-Ch1.zen	20150212_STAG2gfpcf2_G2G1\MitoSys2\Calibration\mEGFPC1H2B_G2_6_8h_afterRelease\H2B-mCherry_mEGFP_3_R1_P4_K1_Ch2-Ch1.zen	FA/ISS	20000	30.0	3		7	0	0	29.94	100000	2000	Scale	0	1.5	0	0.01	1.5	0	0.01	0.040999999999999995	0	1	1	0	1	193.18099999999998	9.915	0	1	193.18099999999998	9.915	1.0266	1.0525	1	0.9845	0.7189	0.8413	1	0.0387	0.1967	1.0109	0.0034	0.0442	0.034700999999999996	0.00064324	0.013949000000000001	0.0054086
54	H2B-mCherry_mEGFP_3_R1_P5_K1_Ch2-Ch1.zen	20150212_STAG2gfpcf2_G2G1\MitoSys2\Calibration\mEGFPC1H2B_G2_6_8h_afterRelease\H2B-mCherry_mEGFP_3_R1_P5_K1_Ch2-Ch1.zen	FA/ISS	20000	30.0	3		7	0	0	29.94	100000	2000	Scale	0	1.5	0	0.01	1.5	0	0.01	0.040999999999999995	0	1	1	0	1	206.392	12.687000000000001	0	1	206.392	12.687000000000001	1.0189	1.0452	1	0.9855	0.7774	0.8753	1	0.1115	0.3337	1.0043	0.0534	0.2139	0.035026	0.00068463	0.013940000000000001	0.0076560000000000005
55	H2B-mCherry_mEGFP_4_R1_P10_K1_Ch2-Ch1.zen	20150212_STAG2gfpcf2_G2G1\MitoSys2\Calibration\mEGFPC1H2B_G2_6_8h_afterRelease\H2B-mCherry_mEGFP_4_R1_P10_K1_Ch2-Ch1.zen	FA/ISS	20000	30.0	3		7	0	0	29.94	100000	2000	Scale	0	1.5	0	0.01	1.5	0	0.01	0.040999999999999995	0	1	1	0	1	59.553000000000004	5.7010000000000005	0	1	59.553000000000004	5.7010000000000005	0.9507	1.1311	1	0.9501	0.5405	0.7165	1	0.3245	0.569	0.902	0.1385	0.2964	0.08684299999999999	0.0078992	0.027993999999999998	0.037377
56	H2B-mCherry_mEGFP_4_R1_P1_K1_Ch2-Ch1.zen	20150212_STAG2gfpcf2_G2G1\MitoSys2\Calibration\mEGFPC1H2B_G2_6_8h_afterRelease\H2B-mCherry_mEGFP_4_R1_P1_K1_Ch2-Ch1.zen	FA/ISS	20000	30.0	3		7	0	0	29.94	100000	2000	Scale	0	1.5	0	0.01	1.5	0	0.01	0.040999999999999995	0	1	1	0	1	265.113	114.57	0	1	265.113	114.57	0.9959	2.4488	1	0.9887	0.9693	0.9789	1	0.7889	0.8877	0.9846	2.0045	0.8673	0.02465	0.00064082	0.0069180000000000005	0.0093323
57	H2B-mCherry_mEGFP_4_R1_P2_K1_Ch2-Ch1.zen	20150212_STAG2gfpcf2_G2G1\MitoSys2\Calibration\mEGFPC1H2B_G2_6_8h_afterRelease\H2B-mCherry_mEGFP_4_R1_P2_K1_Ch2-Ch1.zen	FA/ISS	20000	30.0	3		7	0	0	29.94	100000	2000	Scale	0	1.5	0	0.01	1.5	0	0.01	0.040999999999999995	0	1	1	0	1	261.274	196.331	0	1	261.274	196.331	1.0119	2.9295	1	0.9885	0.9829	0.9857	1	0.8814	0.9387	1.0004	2.6429	0.9247	0.024027	0.0024176	0.0012366	0.0028177
58	H2B-mCherry_mEGFP_4_R1_P3_K1_Ch2-Ch1.zen	20150212_STAG2gfpcf2_G2G1\MitoSys2\Calibration\mEGFPC1H2B_G2_6_8h_afterRelease\H2B-mCherry_mEGFP_4_R1_P3_K1_Ch2-Ch1.zen	FA/ISS	20000	30.0	3		7	0	0	29.94	100000	2000	Scale	0	1.5	0	0.01	1.5	0	0.01	0.040999999999999995	0	1	1	0	1	251.47400000000002	158.122	0	1	251.47400000000002	158.122	1.0046	1.9682	1	0.9881	0.9784	0.9832	1	0.8566	0.9253	0.9927	1.7124	0.909	0.025939999999999998	0.00075709	0.0073867	0.007346300000000001
59	H2B-mCherry_mEGFP_4_R1_P4_K1_Ch2-Ch1.zen	20150212_STAG2gfpcf2_G2G1\MitoSys2\Calibration\mEGFPC1H2B_G2_6_8h_afterRelease\H2B-mCherry_mEGFP_4_R1_P4_K1_Ch2-Ch1.zen	FA/ISS	20000	30.0	3		7	0	0	29.94	100000	2000	Scale	0	1.5	0	0.01	1.5	0	0.01	0.040999999999999995	0	1	1	0	1	267.132	12.843	0	1	267.132	12.843	1.0169	1.0258	1	0.9888	0.7797	0.8781	1	0.0217	0.1473	1.0056	0.0013	0.0302	0.023784	0.00070495	0.022315	0.014379
60	H2B-mCherry_mEGFP_4_R1_P5_K1_Ch2-Ch1.zen	20150212_STAG2gfpcf2_G2G1\MitoSys2\Calibration\mEGFPC1H2B_G2_6_8h_afterRelease\H2B-mCherry_mEGFP_4_R1_P5_K1_Ch2-Ch1.zen	FA/ISS	20000	30.000999999999998	3		7	0	0	29.941	100000	2000	Scale	0	1.5	0	0.01	1.5	0	0.01	0.040999999999999995	0	1	1	0	1	264.686	12.687000000000001	0	1	264.686	12.687000000000001	1.0094	1.0142	1	0.9887	0.7773	0.8766	1	0.0207	0.1438	0.9981	0.0008	0.0253	0.027122000000000004	0.00087046	0.017855000000000003	0.0090015
61	H2B-mCherry_mEGFP_4_R1_P6_K1_Ch2-Ch1.zen	20150212_STAG2gfpcf2_G2G1\MitoSys2\Calibration\mEGFPC1H2B_G2_6_8h_afterRelease\H2B-mCherry_mEGFP_4_R1_P6_K1_Ch2-Ch1.zen	FA/ISS	20000	30.0	3		7	0	0	29.94	100000	2000	Scale	0	1.5	0	0.01	1.5	0	0.01	0.040999999999999995	0	1	1	0	1	66.558	180.917	0	1	66.558	180.917	1.0485	2.8169	1	0.9554	0.9821	0.9687	1	0.9677	0.9837	1.0028	2.717	0.9528	0.080292	0.0078691	0.0022010000000000003	0.0032765999999999997
62	H2B-mCherry_mEGFP_4_R1_P7_K1_Ch2-Ch1.zen	20150212_STAG2gfpcf2_G2G1\MitoSys2\Calibration\mEGFPC1H2B_G2_6_8h_afterRelease\H2B-mCherry_mEGFP_4_R1_P7_K1_Ch2-Ch1.zen	FA/ISS	20000	30.0	3		7	0	0	29.94	100000	2000	Scale	0	1.5	0	0.01	1.5	0	0.01	0.040999999999999995	0	1	1	0	1	61.602	195.59099999999998	0	1	61.602	195.59099999999998	0.9955	2.5782	1	0.9519	0.9823	0.9670000000000001	1	0.9704	0.9851	0.9475	2.488	0.9525	0.082868	0.0040677	0.0038044000000000003	0.0037163000000000005
63	H2B-mCherry_mEGFP_4_R1_P8_K1_Ch2-Ch1.zen	20150212_STAG2gfpcf2_G2G1\MitoSys2\Calibration\mEGFPC1H2B_G2_6_8h_afterRelease\H2B-mCherry_mEGFP_4_R1_P8_K1_Ch2-Ch1.zen	FA/ISS	20000	30.0	3		7	0	0	29.94	100000	2000	Scale	0	1.5	0	0.01	1.5	0	0.01	0.040999999999999995	0	1	1	0	1	61.567	159.724	0	1	61.567	159.724	1.0067	1.7981	1	0.9519	0.9796	0.9657	1	0.9659	0.9828	0.9584	1.72	0.9489	0.08918200000000001	0.0024116	0.0025384	0.0037566
64	H2B-mCherry_mEGFP_4_R1_P9_K1_Ch2-Ch1.zen	20150212_STAG2gfpcf2_G2G1\MitoSys2\Calibration\mEGFPC1H2B_G2_6_8h_afterRelease\H2B-mCherry_mEGFP_4_R1_P9_K1_Ch2-Ch1.zen	FA/ISS	20000	30.000999999999998	3		7	0	0	29.941	100000	2000	Scale	0	1.5	0	0.01	1.5	0	0.01	0.040999999999999995	0	1	1	0	1	57.235	5.515	0	1	57.235	5.515	0.9919	1.0492	1	0.9482	0.5286	0.708	1	0.3286	0.5732	0.9403	0.1059	0.2924	0.091619	0.0039646	0.033783999999999995	0.025334
65	TR1_2_W0001_P0001_T0001_R1_P1_K1_Ch2-Ch1.zen	20150212_STAG2gfpcf2_G2G1\MitoSys2\Calibration\mEGFPC1H2B_G2_8_9h_afterRelease\DE_W0001_P0001\DE_2_W0001_P0001_T0001\TR1_W0001_P0001\TR1_2_W0001_P0001_T0001_R1_P1_K1_Ch2-Ch1.zen	FA/ISS	20000	30.0	3		7	0	0	29.94	100000	2000	Scale	0	1.5	0	0.01	1.5	0	0.01	0.040999999999999995	0	1	1	0	1	148.03799999999998	250.72299999999998	0	1	148.03799999999998	250.72299999999998	1.0247	2.2883	1	0.9798	0.9871	0.9835	1	0.9485	0.9739	1.0043	2.1775	0.9576	0.040228	0.0036843	0.0012012000000000001	0.0020428
66	TR1_2_W0001_P0001_T0001_R1_P2_K1_Ch2-Ch1.zen	20150212_STAG2gfpcf2_G2G1\MitoSys2\Calibration\mEGFPC1H2B_G2_8_9h_afterRelease\DE_W0001_P0001\DE_2_W0001_P0001_T0001\TR1_W0001_P0001\TR1_2_W0001_P0001_T0001_R1_P2_K1_Ch2-Ch1.zen	FA/ISS	20000	30.0	3		7	0	0	29.94	100000	2000	Scale	0	1.5	0	0.01	1.5	0	0.01	0.040999999999999995	0	1	1	0	1	144.82399999999998	236.34400000000002	0	1	144.82399999999998	236.34400000000002	1.0097	2.5838	1	0.9794	0.9862	0.9828	1	0.9459	0.9725	0.9890000000000001	2.457	0.9556	0.039916	0.0027646	0.0021941999999999994	0.0019680999999999995
67	TR1_2_W0001_P0001_T0001_R1_P3_K1_Ch2-Ch1.zen	20150212_STAG2gfpcf2_G2G1\MitoSys2\Calibration\mEGFPC1H2B_G2_8_9h_afterRelease\DE_W0001_P0001\DE_2_W0001_P0001_T0001\TR1_W0001_P0001\TR1_2_W0001_P0001_T0001_R1_P3_K1_Ch2-Ch1.zen	FA/ISS	20000	30.0	3		7	0	0	29.94	100000	2000	Scale	0	1.5	0	0.01	1.5	0	0.01	0.040999999999999995	0	1	1	0	1	139.113	187.97	0	1	139.113	187.97	1.0351	1.7177	1	0.9785	0.9834	0.981	1	0.9377	0.9683	1.0132	1.6072	0.9497	0.042684	0.0034283	0.00093885	0.0024980999999999996
68	TR1_2_W0001_P0001_T0001_R1_P4_K1_Ch2-Ch1.zen	20150212_STAG2gfpcf2_G2G1\MitoSys2\Calibration\mEGFPC1H2B_G2_8_9h_afterRelease\DE_W0001_P0001\DE_2_W0001_P0001_T0001\TR1_W0001_P0001\TR1_2_W0001_P0001_T0001_R1_P4_K1_Ch2-Ch1.zen	FA/ISS	20000	30.0	3		7	0	0	29.94	100000	2000	Scale	0	1.5	0	0.01	1.5	0	0.01	0.040999999999999995	0	1	1	0	1	118.353	11.14	0	1	118.353	11.14	1.0468	2.2796	1	0.9742	0.7247	0.8395	1	0.2856	0.5128	1.02	0.5279	0.3584	0.05135	0.007060899999999999	0.034487000000000004	0.04717
69	TR1_2_W0001_P0001_T0001_R1_P5_K1_Ch2-Ch1.zen	20150212_STAG2gfpcf2_G2G1\MitoSys2\Calibration\mEGFPC1H2B_G2_8_9h_afterRelease\DE_W0001_P0001\DE_2_W0001_P0001_T0001\TR1_W0001_P0001\TR1_2_W0001_P0001_T0001_R1_P5_K1_Ch2-Ch1.zen	FA/ISS	20000	30.0	3		7	0	0	29.94	100000	2000	Scale	0	1.5	0	0.01	1.5	0	0.01	0.040999999999999995	0	1	1	0	1	104.70200000000001	6.41	0	1	104.70200000000001	6.41	1.0025	1.0969	1	0.9715	0.5848	0.7536	1	0.1091	0.3271	0.9739	0.0167	0.0903	0.06591799999999999	0.006093100000000001	0.031132	0.074423
70	TR1_2_W0001_P0013_T0001_R1_P1_K1_Ch2-Ch1.zen	20150212_STAG2gfpcf2_G2G1\MitoSys2\Calibration\mEGFPC1H2B_G2_8_9h_afterRelease\DE_W0001_P0001\DE_2_W0001_P0001_T0002\TR1_W0001_P0013\TR1_2_W0001_P0013_T0001_R1_P1_K1_Ch2-Ch1.zen	FA/ISS	20000	30.0	3		7	0	0	29.94	100000	2000	Scale	0	1.5	0	0.01	1.5	0	0.01	0.040999999999999995	0	1	1	0	1	104.81	111.385	0	1	104.81	111.385	0.9935	1.3515	1	0.9716	0.9727	0.9721	1	0.9227	0.9605	0.9652	1.2285	0.9333	0.048755	0.0023201	-0.00023804	0.0024240999999999998
71	TR1_2_W0001_P0013_T0001_R1_P2_K1_Ch2-Ch1.zen	20150212_STAG2gfpcf2_G2G1\MitoSys2\Calibration\mEGFPC1H2B_G2_8_9h_afterRelease\DE_W0001_P0001\DE_2_W0001_P0001_T0002\TR1_W0001_P0013\TR1_2_W0001_P0013_T0001_R1_P2_K1_Ch2-Ch1.zen	FA/ISS	20000	30.0	3		7	0	0	29.94	100000	2000	Scale	0	1.5	0	0.01	1.5	0	0.01	0.040999999999999995	0	1	1	0	1	196.048	135.161	0	1	196.048	135.161	1.01	1.1725	1	0.9848	0.9777	0.9812	1	0.8837	0.9401	0.9947	1.0219	0.9218	0.029355000000000003	0.0019190000000000001	0.00048564	0.0025845
72	TR1_2_W0001_P0013_T0001_R1_P3_K1_Ch2-Ch1.zen	20150212_STAG2gfpcf2_G2G1\MitoSys2\Calibration\mEGFPC1H2B_G2_8_9h_afterRelease\DE_W0001_P0001\DE_2_W0001_P0001_T0002\TR1_W0001_P0013\TR1_2_W0001_P0013_T0001_R1_P3_K1_Ch2-Ch1.zen	FA/ISS	20000	30.0	3		7	0	0	29.94	100000	2000	Scale	0	1.5	0	0.01	1.5	0	0.01	0.040999999999999995	0	1	1	0	1	190.391	229.93900000000002	0	1	190.391	229.93900000000002	1.0290000000000001	2.6577	1	0.9843	0.9858	0.985	1	0.9273	0.9629	1.0131	2.4896	0.9482	0.028161000000000002	0.0026564	0.00028521	0.0020025
73	TR1_2_W0001_P0013_T0001_R1_P4_K1_Ch2-Ch1.zen	20150212_STAG2gfpcf2_G2G1\MitoSys2\Calibration\mEGFPC1H2B_G2_8_9h_afterRelease\DE_W0001_P0001\DE_2_W0001_P0001_T0002\TR1_W0001_P0013\TR1_2_W0001_P0013_T0001_R1_P4_K1_Ch2-Ch1.zen	FA/ISS	20000	30.0	3		7	0	0	29.94	100000	2000	Scale	0	1.5	0	0.01	1.5	0	0.01	0.040999999999999995	0	1	1	0	1	115.986	8.059	0	1	115.986	8.059	1.1525	1.1149	1	0.9742	0.6608	0.8023	1	0.1673	0.4085	1.1247	0.0546	0.2185	0.022978	0.0025969	0.006510800000000001	0.027423000000000003
74	TR1_2_W0001_P0013_T0001_R1_P5_K1_Ch2-Ch1.zen	20150212_STAG2gfpcf2_G2G1\MitoSys2\Calibration\mEGFPC1H2B_G2_8_9h_afterRelease\DE_W0001_P0001\DE_2_W0001_P0001_T0002\TR1_W0001_P0013\TR1_2_W0001_P0013_T0001_R1_P5_K1_Ch2-Ch1.zen	FA/ISS	20000	30.0	3		7	0	0	29.94	100000	2000	Scale	0	1.5	0	0.01	1.5	0	0.01	0.040999999999999995	0	1	1	0	1	160.88	10.41	0	1	160.88	10.41	1.0623	1.2181	1	0.9814	0.7295	0.8461	1	0.1308	0.3599	1.0431	0.0831	0.212	0.03397	0.002352	0.013068000000000001	0.020243999999999998
75	TR1_2_W0001_P0002_T0001_R1_P1_K1_Ch2-Ch1.zen	20150212_STAG2gfpcf2_G2G1\MitoSys2\Calibration\mEGFPC1H2B_G2_8_9h_afterRelease\DE_W0002_P0001\DE_2_W0002_P0001_T0001\TR1_W0001_P0002\TR1_2_W0001_P0002_T0001_R1_P1_K1_Ch2-Ch1.zen	FA/ISS	20000	30.0	3	x	7	0	0	29.94	100000	2000	Scale	0	1.5	0	0.01	1.5	0	0.01	0.040999999999999995	0	1	1	0	1	131.91	153.759	0	1	131.91	153.759	13.6535	11.895999999999999	1	0.8576	0.9297	0.8921	1	0.9447	0.9719	11.7097	10.6553	0.8654	0.039175	0.23659000000000002	0.025638	0.24056999999999998
76	TR1_2_W0001_P0002_T0001_R1_P2_K1_Ch2-Ch1.zen	20150212_STAG2gfpcf2_G2G1\MitoSys2\Calibration\mEGFPC1H2B_G2_8_9h_afterRelease\DE_W0002_P0001\DE_2_W0002_P0001_T0001\TR1_W0001_P0002\TR1_2_W0001_P0002_T0001_R1_P2_K1_Ch2-Ch1.zen	FA/ISS	20000	30.0	3		7	0	0	29.94	100000	2000	Scale	0	1.5	0	0.01	1.5	0	0.01	0.040999999999999995	0	1	1	0	1	10.714	12.550999999999998	0	1	10.714	12.550999999999998	1.0187	1.0116	1	0.7396	0.7751	0.7571	1	0.9312	0.965	0.7556	0.7239	0.727	0.021643	0.018771	0.0071941	0.016561000000000003
77	TR1_2_W0001_P0002_T0001_R1_P3_K1_Ch2-Ch1.zen	20150212_STAG2gfpcf2_G2G1\MitoSys2\Calibration\mEGFPC1H2B_G2_8_9h_afterRelease\DE_W0002_P0001\DE_2_W0002_P0001_T0001\TR1_W0001_P0002\TR1_2_W0001_P0002_T0001_R1_P3_K1_Ch2-Ch1.zen	FA/ISS	20000	30.0	3		7	0	0	29.94	100000	2000	Scale	0	1.5	0	0.01	1.5	0	0.01	0.040999999999999995	0	1	1	0	1	10.33	24.938000000000002	0	1	10.33	24.938000000000002	1.0016	0.9955	1	0.7309	0.8834	0.8036	1	0.9663	0.983	0.7323	0.8476	0.789	-0.0028178	0.016759	0.0011095999999999999	0.0056388
78	TR1_2_W0001_P0002_T0001_R1_P4_K1_Ch2-Ch1.zen	20150212_STAG2gfpcf2_G2G1\MitoSys2\Calibration\mEGFPC1H2B_G2_8_9h_afterRelease\DE_W0002_P0001\DE_2_W0002_P0001_T0001\TR1_W0001_P0002\TR1_2_W0001_P0002_T0001_R1_P4_K1_Ch2-Ch1.zen	FA/ISS	20000	30.0	3		7	0	0	29.94	100000	2000	Scale	0	1.5	0	0.01	1.5	0	0.01	0.040999999999999995	0	1	1	0	1	7.104	2.506	0	1	7.104	2.506	1.0054	1.0585	1	0.622	0.1604	0.3157	1	0.7808	0.8836	0.6262	0.0969	0.2238	0.016271	0.036761	-0.0098914	0.10859
79	TR1_2_W0001_P0002_T0001_R1_P5_K1_Ch2-Ch1.zen	20150212_STAG2gfpcf2_G2G1\MitoSys2\Calibration\mEGFPC1H2B_G2_8_9h_afterRelease\DE_W0002_P0001\DE_2_W0002_P0001_T0001\TR1_W0001_P0002\TR1_2_W0001_P0002_T0001_R1_P5_K1_Ch2-Ch1.zen	FA/ISS	20000	30.000999999999998	3		7	0	0	29.94	100000	2000	Scale	0	1.5	0	0.01	1.5	0	0.01	0.040999999999999995	0	1	1	0	1	10.43	2.265	0	1	10.43	2.265	1.0186	1.1355	1	0.7327	0.1118	0.2854	1	0.6565	0.8102	0.7486	0.0392	0.12300000000000001	0.0010613	0.018297	-0.0031929000000000003	0.079572
80	TR1_2_W0001_P0110_T0001_R1_P1_K1_Ch2-Ch1.zen	20150212_STAG2gfpcf2_G2G1\MitoSys2\LSM\STAG2-EGFP_G1_14_20h_afterRelease\DE_W0003_P0001\DE_2_W0003_P0001_T0010\TR1_W0001_P0110\TR1_2_W0001_P0110_T0001_R1_P1_K1_Ch2-Ch1.zen	FA/ISS	20000	30.0	3		7	0	0	29.94	100000	2000	Scale	0	1.5	0	0.01	1.5	0	0.01	0.040999999999999995	0	1	1	0	1	20.29	34.301	0	1	20.29	34.301	1.8217	1.3341	1	0.8495	0.9125	0.8804	1	0.953	0.9762	1.6019	1.1606	0.8585	0.0086343	0.01492	0.0015832	0.0075413
81	TR1_2_W0001_P0110_T0001_R1_P2_K1_Ch2-Ch1.zen	20150212_STAG2gfpcf2_G2G1\MitoSys2\LSM\STAG2-EGFP_G1_14_20h_afterRelease\DE_W0003_P0001\DE_2_W0003_P0001_T0010\TR1_W0001_P0110\TR1_2_W0001_P0110_T0001_R1_P2_K1_Ch2-Ch1.zen	FA/ISS	20000	30.0	3		7	0	0	29.94	100000	2000	Scale	0	1.5	0	0.01	1.5	0	0.01	0.040999999999999995	0	1	1	0	1	45.57	102.65299999999999	0	1	45.57	102.65299999999999	2.0192	2.4255	1	0.9318	0.9686	0.95	1	0.9631	0.9814	1.9131	2.2879	0.932	0.040692	0.017344	0.00055913	0.0036336
82	TR1_2_W0001_P0110_T0001_R1_P3_K1_Ch2-Ch1.zen	20150212_STAG2gfpcf2_G2G1\MitoSys2\LSM\STAG2-EGFP_G1_14_20h_afterRelease\DE_W0003_P0001\DE_2_W0003_P0001_T0010\TR1_W0001_P0110\TR1_2_W0001_P0110_T0001_R1_P3_K1_Ch2-Ch1.zen	FA/ISS	20000	30.0	3		7	0	0	29.94	100000	2000	Scale	0	1.5	0	0.01	1.5	0	0.01	0.040999999999999995	0	1	1	0	1	48.126000000000005	67.589	0	1	48.126000000000005	67.589	2.8529	2.5284	1	0.9335	0.9514	0.9424	1	0.9411	0.9701	2.7197	2.2803	0.9135	0.082718	0.022628	0.0013043	0.0064605
83	TR1_2_W0001_P0110_T0001_R1_P4_K1_Ch2-Ch1.zen	20150212_STAG2gfpcf2_G2G1\MitoSys2\LSM\STAG2-EGFP_G1_14_20h_afterRelease\DE_W0003_P0001\DE_2_W0003_P0001_T0010\TR1_W0001_P0110\TR1_2_W0001_P0110_T0001_R1_P4_K1_Ch2-Ch1.zen	FA/ISS	20000	30.000999999999998	3		7	0	0	29.94	100000	2000	Scale	0	1.5	0	0.01	1.5	0	0.01	0.040999999999999995	0	1	1	0	1	2.16	1.8619999999999999	0	1	2.16	1.8619999999999999	1.1064	1.0033	1	0.0924	0.0372	0.0575	1	0.907	0.9524	0.1202	0.0198	0.0431	0.54422	0.28898	0.088181	0.13865999999999998
84	TR1_2_W0001_P0110_T0001_R1_P5_K1_Ch2-Ch1.zen	20150212_STAG2gfpcf2_G2G1\MitoSys2\LSM\STAG2-EGFP_G1_14_20h_afterRelease\DE_W0003_P0001\DE_2_W0003_P0001_T0010\TR1_W0001_P0110\TR1_2_W0001_P0110_T0001_R1_P5_K1_Ch2-Ch1.zen	FA/ISS	20000	30.0	3		7	0	0	29.94	100000	2000	Scale	0	1.5	0	0.01	1.5	0	0.01	0.040999999999999995	0	1	1	0	1	2.1519999999999997	2.373	0	1	2.1519999999999997	2.373	0.9642	1.0174	1	0.0911	0.1345	0.1101	1	0.927	0.9628	0.0788	0.1145	0.0989	0.23223000000000002	0.10221000000000001	0.028007	0.079407
85	TR1_2_W0001_P0122_T0001_R1_P1_K1_Ch2-Ch1.zen	20150212_STAG2gfpcf2_G2G1\MitoSys2\LSM\STAG2-EGFP_G1_14_20h_afterRelease\DE_W0003_P0001\DE_2_W0003_P0001_T0011\TR1_W0001_P0122\TR1_2_W0001_P0122_T0001_R1_P1_K1_Ch2-Ch1.zen	FA/ISS	20000	30.0	3		7	0	0	29.94	100000	2000	Scale	0	1.5	0	0.01	1.5	0	0.01	0.040999999999999995	0	1	1	0	1	125.714	212.05	0	1	125.714	212.05	1.2124	2.5806	1	0.976	0.9843	0.9802	1	0.9478	0.9735	1.1858	2.4476	0.9540000000000001	0.055853999999999994	0.011623	0.00043094	0.0026949
86	TR1_2_W0001_P0122_T0001_R1_P2_K1_Ch2-Ch1.zen	20150212_STAG2gfpcf2_G2G1\MitoSys2\LSM\STAG2-EGFP_G1_14_20h_afterRelease\DE_W0003_P0001\DE_2_W0003_P0001_T0011\TR1_W0001_P0122\TR1_2_W0001_P0122_T0001_R1_P2_K1_Ch2-Ch1.zen	FA/ISS	20000	30.0	3		7	0	0	29.94	100000	2000	Scale	0	1.5	0	0.01	1.5	0	0.01	0.040999999999999995	0	1	1	0	1	46.631	158.108	0	1	46.631	158.108	1.3739	2.1466	1	0.9352	0.9795	0.9571	1	0.9748	0.9873	1.2959	2.0684	0.9448	0.048304	0.013509	0.0015104	0.0021443
87	TR1_2_W0001_P0122_T0001_R1_P3_K1_Ch2-Ch1.zen	20150212_STAG2gfpcf2_G2G1\MitoSys2\LSM\STAG2-EGFP_G1_14_20h_afterRelease\DE_W0003_P0001\DE_2_W0003_P0001_T0011\TR1_W0001_P0122\TR1_2_W0001_P0122_T0001_R1_P3_K1_Ch2-Ch1.zen	FA/ISS	20000	30.0	3		7	0	0	29.94	100000	2000	Scale	0	1.5	0	0.01	1.5	0	0.01	0.040999999999999995	0	1	1	0	1	105.715	333.624	0	1	105.715	333.624	1.4280000000000002	2.2983	1	0.9713	0.9904	0.9808	1	0.9732	0.9865	1.3928	2.2313	0.9675	0.050283	0.012768999999999999	0.0014320000000000001	0.0014885
88	TR1_2_W0001_P0122_T0001_R1_P4_K1_Ch2-Ch1.zen	20150212_STAG2gfpcf2_G2G1\MitoSys2\LSM\STAG2-EGFP_G1_14_20h_afterRelease\DE_W0003_P0001\DE_2_W0003_P0001_T0011\TR1_W0001_P0122\TR1_2_W0001_P0122_T0001_R1_P4_K1_Ch2-Ch1.zen	FA/ISS	20000	30.000999999999998	3		7	0	0	29.94	100000	2000	Scale	0	1.5	0	0.01	1.5	0	0.01	0.040999999999999995	0	1	1	0	1	6.393	2.35	0	1	6.393	2.35	1.1857	1.1492	1	0.5785	0.1301	0.2734	1	0.7899	0.8886	0.7131	0.0928	0.1884	0.72883	0.13377	0.084584	0.13458
89	TR1_2_W0001_P0122_T0001_R1_P5_K1_Ch2-Ch1.zen	20150212_STAG2gfpcf2_G2G1\MitoSys2\LSM\STAG2-EGFP_G1_14_20h_afterRelease\DE_W0003_P0001\DE_2_W0003_P0001_T0011\TR1_W0001_P0122\TR1_2_W0001_P0122_T0001_R1_P5_K1_Ch2-Ch1.zen	FA/ISS	20000	30.0	3		7	0	0	29.94	100000	2000	Scale	0	1.5	0	0.01	1.5	0	0.01	0.040999999999999995	0	1	1	0	1	8.564	7.17	0	1	8.564	7.17	1.0688	0.9242	1	0.6771	0.6266	0.6513	1	0.9056	0.9517	0.7332	0.4934	0.6115	0.44332	0.022693	0.0031155	0.031572
90	TR1_2_W0001_P0134_T0001_R1_P1_K1_Ch2-Ch1.zen	20150212_STAG2gfpcf2_G2G1\MitoSys2\LSM\STAG2-EGFP_G1_14_20h_afterRelease\DE_W0003_P0001\DE_2_W0003_P0001_T0012\TR1_W0001_P0134\TR1_2_W0001_P0134_T0001_R1_P1_K1_Ch2-Ch1.zen	FA/ISS	20000	30.0	3		7	0	0	29.94	100000	2000	Scale	0	1.5	0	0.01	1.5	0	0.01	0.040999999999999995	0	1	1	0	1	106.35799999999999	506.58099999999996	0	1	106.35799999999999	506.58099999999996	1.4452	2.4918	1	0.9715	0.9935	0.9824	1	0.9817	0.9908	1.41	2.4425	0.9734	0.055595000000000006	0.012297	0.001261	0.0012036
91	TR1_2_W0001_P0134_T0001_R1_P2_K1_Ch2-Ch1.zen	20150212_STAG2gfpcf2_G2G1\MitoSys2\LSM\STAG2-EGFP_G1_14_20h_afterRelease\DE_W0003_P0001\DE_2_W0003_P0001_T0012\TR1_W0001_P0134\TR1_2_W0001_P0134_T0001_R1_P2_K1_Ch2-Ch1.zen	FA/ISS	20000	30.0	3		7	0	0	29.94	100000	2000	Scale	0	1.5	0	0.01	1.5	0	0.01	0.040999999999999995	0	1	1	0	1	108.351	504.57800000000003	0	1	108.351	504.57800000000003	1.3605	2.1229	1	0.9721	0.9936	0.9828	1	0.9816	0.9908	1.3273	2.0801	0.9737	0.055855999999999996	0.010419	0.0015140999999999998	0.0013667999999999998
92	TR1_2_W0001_P0134_T0001_R1_P3_K1_Ch2-Ch1.zen	20150212_STAG2gfpcf2_G2G1\MitoSys2\LSM\STAG2-EGFP_G1_14_20h_afterRelease\DE_W0003_P0001\DE_2_W0003_P0001_T0012\TR1_W0001_P0134\TR1_2_W0001_P0134_T0001_R1_P3_K1_Ch2-Ch1.zen	FA/ISS	20000	30.0	3		7	0	0	29.94	100000	2000	Scale	0	1.5	0	0.01	1.5	0	0.01	0.040999999999999995	0	1	1	0	1	30.469	377.592	0	1	30.469	377.592	1.2381	1.8333	1	0.9015	0.9918	0.9455	1	0.9933	0.9966	1.126	1.8111	0.9423	0.041179	0.032547	0.00038505	0.0013310000000000002
93	TR1_2_W0001_P0134_T0001_R1_P4_K1_Ch2-Ch1.zen	20150212_STAG2gfpcf2_G2G1\MitoSys2\LSM\STAG2-EGFP_G1_14_20h_afterRelease\DE_W0003_P0001\DE_2_W0003_P0001_T0012\TR1_W0001_P0134\TR1_2_W0001_P0134_T0001_R1_P4_K1_Ch2-Ch1.zen	FA/ISS	20000	30.0	3		7	0	0	29.94	100000	2000	Scale	0	1.5	0	0.01	1.5	0	0.01	0.040999999999999995	0	1	1	0	1	3.069	3.4610000000000003	0	1	3.069	3.4610000000000003	1.1257	1.0306	1	0.257	0.3201	0.2853	1	0.9287	0.9637	0.3144	0.2929	0.2668	0.52495	0.23464000000000002	0.050861	0.09175
94	TR1_2_W0001_P0134_T0001_R1_P5_K1_Ch2-Ch1.zen	20150212_STAG2gfpcf2_G2G1\MitoSys2\LSM\STAG2-EGFP_G1_14_20h_afterRelease\DE_W0003_P0001\DE_2_W0003_P0001_T0012\TR1_W0001_P0134\TR1_2_W0001_P0134_T0001_R1_P5_K1_Ch2-Ch1.zen	FA/ISS	20000	30.0	3		7	0	0	29.94	100000	2000	Scale	0	1.5	0	0.01	1.5	0	0.01	0.040999999999999995	0	1	1	0	1	1.386	1.43	0	1	1.386	1.43	1.3073	1.742	1	0.0237	0.0379	0.0284	1	0.9203	0.9593	-0.0234	-0.0972	0.0327	0.36008	0.30318	0.10998	0.19302
95	TR1_2_W0001_P0146_T0001_R1_P1_K1_Ch2-Ch1.zen	20150212_STAG2gfpcf2_G2G1\MitoSys2\LSM\STAG2-EGFP_G1_14_20h_afterRelease\DE_W0003_P0001\DE_2_W0003_P0001_T0013\TR1_W0001_P0146\TR1_2_W0001_P0146_T0001_R1_P1_K1_Ch2-Ch1.zen	FA/ISS	20000	30.0	3		7	0	0	29.94	100000	2000	Scale	0	1.5	0	0.01	1.5	0	0.01	0.040999999999999995	0	1	1	0	1	73.495	275.942	0	1	73.495	275.942	1.0646	1.6562	1	0.9581	0.9887	0.9733	1	0.9773	0.9886	1.0209	1.6099	0.9621	0.051914	0.020043000000000002	0.00090072	0.0014513
96	TR1_2_W0001_P0146_T0001_R1_P2_K1_Ch2-Ch1.zen	20150212_STAG2gfpcf2_G2G1\MitoSys2\LSM\STAG2-EGFP_G1_14_20h_afterRelease\DE_W0003_P0001\DE_2_W0003_P0001_T0013\TR1_W0001_P0146\TR1_2_W0001_P0146_T0001_R1_P2_K1_Ch2-Ch1.zen	FA/ISS	20000	30.0	3		7	0	0	29.94	100000	2000	Scale	0	1.5	0	0.01	1.5	0	0.01	0.040999999999999995	0	1	1	0	1	113.352	267.356	0	1	113.352	267.356	1.3606	1.9824	1	0.9731	0.988	0.9805	1	0.9642	0.9819	1.3286	1.9036	0.9627	0.051958000000000004	0.0062328999999999996	0.0019492	0.0028635
97	TR1_2_W0001_P0146_T0001_R1_P3_K1_Ch2-Ch1.zen	20150212_STAG2gfpcf2_G2G1\MitoSys2\LSM\STAG2-EGFP_G1_14_20h_afterRelease\DE_W0003_P0001\DE_2_W0003_P0001_T0013\TR1_W0001_P0146\TR1_2_W0001_P0146_T0001_R1_P3_K1_Ch2-Ch1.zen	FA/ISS	20000	30.0	3		7	0	0	29.94	100000	2000	Scale	0	1.5	0	0.01	1.5	0	0.01	0.040999999999999995	0	1	1	0	1	92.698	238.787	0	1	92.698	238.787	1.2856	1.7011	1	0.9672	0.9866	0.9769	1	0.9670000000000001	0.9834	1.248	1.633	0.9605	0.071962	0.0097775	0.0032097000000000002	0.0042121
98	TR1_2_W0001_P0146_T0001_R1_P4_K1_Ch2-Ch1.zen	20150212_STAG2gfpcf2_G2G1\MitoSys2\LSM\STAG2-EGFP_G1_14_20h_afterRelease\DE_W0003_P0001\DE_2_W0003_P0001_T0013\TR1_W0001_P0146\TR1_2_W0001_P0146_T0001_R1_P4_K1_Ch2-Ch1.zen	FA/ISS	20000	30.0	3		7	0	0	29.94	100000	2000	Scale	0	1.5	0	0.01	1.5	0	0.01	0.040999999999999995	0	1	1	0	1	10.292	5.266	0	1	10.292	5.266	0.8679	0.9398	1	0.7319	0.5103	0.611	1	0.8438	0.9186	0.6184	0.3689	0.5413	0.061139	0.02528	0.0066574	0.029552999999999996
99	TR1_2_W0001_P0146_T0001_R1_P5_K1_Ch2-Ch1.zen	20150212_STAG2gfpcf2_G2G1\MitoSys2\LSM\STAG2-EGFP_G1_14_20h_afterRelease\DE_W0003_P0001\DE_2_W0003_P0001_T0013\TR1_W0001_P0146\TR1_2_W0001_P0146_T0001_R1_P5_K1_Ch2-Ch1.zen	FA/ISS	20000	30.000999999999998	3		7	0	0	29.94	100000	2000	Scale	0	1.5	0	0.01	1.5	0	0.01	0.040999999999999995	0	1	1	0	1	2.958	2.667	0	1	2.958	2.667	0.9675	0.9169	1	0.2428	0.1897	0.2134	1	0.9104	0.9542	0.2261	0.1168	0.1908	0.1005	0.12118	0.054499	0.092239
100	TR1_2_W0001_P0158_T0001_R1_P1_K1_Ch2-Ch1.zen	20150212_STAG2gfpcf2_G2G1\MitoSys2\LSM\STAG2-EGFP_G1_14_20h_afterRelease\DE_W0003_P0001\DE_2_W0003_P0001_T0014\TR1_W0001_P0158\TR1_2_W0001_P0158_T0001_R1_P1_K1_Ch2-Ch1.zen	FA/ISS	20000	30.0	3		7	0	0	29.94	100000	2000	Scale	0	1.5	0	0.01	1.5	0	0.01	0.040999999999999995	0	1	1	0	1	149.062	173.942	0	1	149.062	173.942	1.2569	2.0425	1	0.9797	0.9813	0.9805	1	0.9265	0.9625	1.2339	1.889	0.9434	0.047327999999999995	0.0045652	0.0023355999999999997	0.0017615999999999999
101	TR1_2_W0001_P0158_T0001_R1_P2_K1_Ch2-Ch1.zen	20150212_STAG2gfpcf2_G2G1\MitoSys2\LSM\STAG2-EGFP_G1_14_20h_afterRelease\DE_W0003_P0001\DE_2_W0003_P0001_T0014\TR1_W0001_P0158\TR1_2_W0001_P0158_T0001_R1_P2_K1_Ch2-Ch1.zen	FA/ISS	20000	30.0	3		7	0	0	29.94	100000	2000	Scale	0	1.5	0	0.01	1.5	0	0.01	0.040999999999999995	0	1	1	0	1	72.054	160.545	0	1	72.054	160.545	1.4276	2.1084	1	0.9581	0.9804	0.9692	1	0.9624	0.981	1.3763	2.0102	0.9506	0.034989	0.010037	0.0012523	0.0027004999999999998
102	TR1_2_W0001_P0158_T0001_R1_P3_K1_Ch2-Ch1.zen	20150212_STAG2gfpcf2_G2G1\MitoSys2\LSM\STAG2-EGFP_G1_14_20h_afterRelease\DE_W0003_P0001\DE_2_W0003_P0001_T0014\TR1_W0001_P0158\TR1_2_W0001_P0158_T0001_R1_P3_K1_Ch2-Ch1.zen	FA/ISS	20000	30.0	3		7	0	0	29.94	100000	2000	Scale	0	1.5	0	0.01	1.5	0	0.01	0.040999999999999995	0	1	1	0	1	148.03	186.825	0	1	148.03	186.825	1.3257	2.0435	1	0.9795	0.9826	0.981	1	0.9322	0.9655	1.3018	1.8991	0.9469	0.042537	0.0054779	0.0026541	0.0020172000000000002
103	TR1_2_W0001_P0158_T0001_R1_P4_K1_Ch2-Ch1.zen	20150212_STAG2gfpcf2_G2G1\MitoSys2\LSM\STAG2-EGFP_G1_14_20h_afterRelease\DE_W0003_P0001\DE_2_W0003_P0001_T0014\TR1_W0001_P0158\TR1_2_W0001_P0158_T0001_R1_P4_K1_Ch2-Ch1.zen	FA/ISS	20000	30.0	3	x	7	0	0	29.94	100000	2000	Scale	0	1.5	0	0.01	1.5	0	0.01	0.040999999999999995	0	1	1	0	1	5.609	4.731	0	1	5.609	4.731	1.4488	1.2048	1	0.5045	0.4588	0.48	1	0.9073	0.9525	0.7765	0.508	0.4457	0.16669	0.15698	0.049655	0.038232
104	TR1_2_W0001_P0158_T0001_R1_P5_K1_Ch2-Ch1.zen	20150212_STAG2gfpcf2_G2G1\MitoSys2\LSM\STAG2-EGFP_G1_14_20h_afterRelease\DE_W0003_P0001\DE_2_W0003_P0001_T0014\TR1_W0001_P0158\TR1_2_W0001_P0158_T0001_R1_P5_K1_Ch2-Ch1.zen	FA/ISS	20000	30.000999999999998	3		7	0	0	29.94	100000	2000	Scale	0	1.5	0	0.01	1.5	0	0.01	0.040999999999999995	0	1	1	0	1	1.133	1.043	0	1	1.133	1.043	1.0296	0.9975	1	0.1091	0.1952	0.1443	1	0.9129999999999999	0.9555	0.0978	0.2365	0.1588	0.20367000000000002	0.26500999999999997	0.059580999999999995	0.32263000000000003
105	TR1_2_W0001_P0170_T0001_R1_P1_K1_Ch2-Ch1.zen	20150212_STAG2gfpcf2_G2G1\MitoSys2\LSM\STAG2-EGFP_G1_14_20h_afterRelease\DE_W0003_P0001\DE_2_W0003_P0001_T0015\TR1_W0001_P0170\TR1_2_W0001_P0170_T0001_R1_P1_K1_Ch2-Ch1.zen	FA/ISS	20000	30.0	3		7	0	0	29.94	100000	2000	Scale	0	1.5	0	0.01	1.5	0	0.01	0.040999999999999995	0	1	1	0	1	83.694	448.709	0	1	83.694	448.709	1.3409	2.3247	1	0.9639	0.9926	0.9781	1	0.9835	0.9917	1.2984	2.2807	0.97	0.074323	0.013590999999999999	0.0023190000000000003	0.0024346999999999997
106	TR1_2_W0001_P0170_T0001_R1_P2_K1_Ch2-Ch1.zen	20150212_STAG2gfpcf2_G2G1\MitoSys2\LSM\STAG2-EGFP_G1_14_20h_afterRelease\DE_W0003_P0001\DE_2_W0003_P0001_T0015\TR1_W0001_P0170\TR1_2_W0001_P0170_T0001_R1_P2_K1_Ch2-Ch1.zen	FA/ISS	20000	30.0	3		7	0	0	29.94	100000	2000	Scale	0	1.5	0	0.01	1.5	0	0.01	0.040999999999999995	0	1	1	0	1	63.988	411.162	0	1	63.988	411.162	1.6838	2.1945	1	0.9524	0.9924	0.9722	1	0.9871	0.9935	1.6189	2.157	0.9659	0.10449000000000001	0.021472	0.0025944	0.0020239
107	TR1_2_W0001_P0170_T0001_R1_P3_K1_Ch2-Ch1.zen	20150212_STAG2gfpcf2_G2G1\MitoSys2\LSM\STAG2-EGFP_G1_14_20h_afterRelease\DE_W0003_P0001\DE_2_W0003_P0001_T0015\TR1_W0001_P0170\TR1_2_W0001_P0170_T0001_R1_P3_K1_Ch2-Ch1.zen	FA/ISS	20000	30.0	3		7	0	0	29.94	100000	2000	Scale	0	1.5	0	0.01	1.5	0	0.01	0.040999999999999995	0	1	1	0	1	31.258000000000003	344.30199999999996	0	1	31.258000000000003	344.30199999999996	1.5203	2.0772	1	0.9032	0.9908	0.946	1	0.9924	0.9962	1.3958	2.049	0.9424	0.058188	0.025259	0.00058665	0.0014451
108	TR1_2_W0001_P0170_T0001_R1_P4_K1_Ch2-Ch1.zen	20150212_STAG2gfpcf2_G2G1\MitoSys2\LSM\STAG2-EGFP_G1_14_20h_afterRelease\DE_W0003_P0001\DE_2_W0003_P0001_T0015\TR1_W0001_P0170\TR1_2_W0001_P0170_T0001_R1_P4_K1_Ch2-Ch1.zen	FA/ISS	20000	30.000999999999998	3		7	0	0	29.94	100000	2000	Scale	0	1.5	0	0.01	1.5	0	0.01	0.040999999999999995	0	1	1	0	1	1.4169999999999998	1.2930000000000001	0	1	1.4169999999999998	1.2930000000000001	0.9587	1.0047	1	0.0174	0.0304	0.0155	1	0.912	0.955	0.0088	0.0427	0.0182	0.35107	0.32765	0.09462999999999999	0.33475
109	TR1_2_W0001_P0170_T0001_R1_P5_K1_Ch2-Ch1.zen	20150212_STAG2gfpcf2_G2G1\MitoSys2\LSM\STAG2-EGFP_G1_14_20h_afterRelease\DE_W0003_P0001\DE_2_W0003_P0001_T0015\TR1_W0001_P0170\TR1_2_W0001_P0170_T0001_R1_P5_K1_Ch2-Ch1.zen	FA/ISS	20000	30.0	3		7	0	0	29.94	100000	2000	Scale	0	1.5	0	0.01	1.5	0	0.01	0.040999999999999995	0	1	1	0	1	2.6839999999999997	6.329	0	1	2.6839999999999997	6.329	1.0209	0.9787	1	0.1959	0.5825	0.3373	1	0.9655	0.9826	0.204	0.54	0.3296	0.7331300000000001	0.22518000000000002	0.024495	0.021353
110	TR1_2_W0001_P0111_T0001_R1_P1_K1_Ch2-Ch1.zen	20150212_STAG2gfpcf2_G2G1\MitoSys2\LSM\STAG2-EGFP_G1_14_20h_afterRelease\DE_W0004_P0001\DE_2_W0004_P0001_T0010\TR1_W0001_P0111\TR1_2_W0001_P0111_T0001_R1_P1_K1_Ch2-Ch1.zen	FA/ISS	20000	30.0	3		7	0	0	29.94	100000	2000	Scale	0	1.5	0	0.01	1.5	0	0.01	0.040999999999999995	0	1	1	0	1	132.168	201.16299999999998	0	1	132.168	201.16299999999998	1.2752	2.6973	1	0.9772	0.9835	0.9803	1	0.9421	0.9706	1.2492	2.5451	0.9513	0.048779	0.009325299999999998	0.0011607000000000002	0.0026418
111	TR1_2_W0001_P0111_T0001_R1_P2_K1_Ch2-Ch1.zen	20150212_STAG2gfpcf2_G2G1\MitoSys2\LSM\STAG2-EGFP_G1_14_20h_afterRelease\DE_W0004_P0001\DE_2_W0004_P0001_T0010\TR1_W0001_P0111\TR1_2_W0001_P0111_T0001_R1_P2_K1_Ch2-Ch1.zen	FA/ISS	20000	30.0	3		7	0	0	29.94	100000	2000	Scale	0	1.5	0	0.01	1.5	0	0.01	0.040999999999999995	0	1	1	0	1	40.471	183.57299999999998	0	1	40.471	183.57299999999998	1.2261	2.3182	1	0.9262	0.9827	0.9540000000000001	1	0.9812	0.9905	1.1432	2.2548	0.9449	0.036745	0.024872	0.0012483	0.0023596
112	TR1_2_W0001_P0111_T0001_R1_P3_K1_Ch2-Ch1.zen	20150212_STAG2gfpcf2_G2G1\MitoSys2\LSM\STAG2-EGFP_G1_14_20h_afterRelease\DE_W0004_P0001\DE_2_W0004_P0001_T0010\TR1_W0001_P0111\TR1_2_W0001_P0111_T0001_R1_P3_K1_Ch2-Ch1.zen	FA/ISS	20000	30.0	3		7	0	0	29.94	100000	2000	Scale	0	1.5	0	0.01	1.5	0	0.01	0.040999999999999995	0	1	1	0	1	51.298	157.542	0	1	51.298	157.542	1.6467	2.4871	1	0.9402	0.9793	0.9595	1	0.9723	0.9861	1.5656	2.3912	0.946	0.043045	0.014362	0.0018229	0.0033405
113	TR1_2_W0001_P0111_T0001_R1_P4_K1_Ch2-Ch1.zen	20150212_STAG2gfpcf2_G2G1\MitoSys2\LSM\STAG2-EGFP_G1_14_20h_afterRelease\DE_W0004_P0001\DE_2_W0004_P0001_T0010\TR1_W0001_P0111\TR1_2_W0001_P0111_T0001_R1_P4_K1_Ch2-Ch1.zen	FA/ISS	20000	30.0	3		7	0	0	29.94	100000	2000	Scale	0	1.5	0	0.01	1.5	0	0.01	0.040999999999999995	0	1	1	0	1	2.803	1.655	0	1	2.803	1.655	1.1376	0.9405	1	0.2178	0.0125	0.0481	1	0.8656	0.9302	0.221	-0.0009	0.0154	0.65073	0.42241999999999996	0.11023	0.13519
114	TR1_2_W0001_P0111_T0001_R1_P5_K1_Ch2-Ch1.zen	20150212_STAG2gfpcf2_G2G1\MitoSys2\LSM\STAG2-EGFP_G1_14_20h_afterRelease\DE_W0004_P0001\DE_2_W0004_P0001_T0010\TR1_W0001_P0111\TR1_2_W0001_P0111_T0001_R1_P5_K1_Ch2-Ch1.zen	FA/ISS	20000	30.0	3		7	0	0	29.94	100000	2000	Scale	0	1.5	0	0.01	1.5	0	0.01	0.040999999999999995	0	1	1	0	1	6.3	3.5410000000000004	0	1	6.3	3.5410000000000004	0.7889	0.8915	1	0.5847	0.3386	0.4447	1	0.8590000000000001	0.9268	0.42200000000000004	0.2112	0.3887	0.7693399999999999	0.066437	0.03739	0.056402
115	TR1_2_W0001_P0123_T0001_R1_P1_K1_Ch2-Ch1.zen	20150212_STAG2gfpcf2_G2G1\MitoSys2\LSM\STAG2-EGFP_G1_14_20h_afterRelease\DE_W0004_P0001\DE_2_W0004_P0001_T0011\TR1_W0001_P0123\TR1_2_W0001_P0123_T0001_R1_P1_K1_Ch2-Ch1.zen	FA/ISS	20000	30.0	3		7	0	0	29.94	100000	2000	Scale	0	1.5	0	0.01	1.5	0	0.01	0.040999999999999995	0	1	1	0	1	28.122	226.505	0	1	28.122	226.505	1.2688	1.4152	1	0.895	0.9865	0.9396	1	0.9898	0.9949	1.1487	1.3851	0.9348	0.026391	0.018448	0.00054898	0.0017378
116	TR1_2_W0001_P0123_T0001_R1_P2_K1_Ch2-Ch1.zen	20150212_STAG2gfpcf2_G2G1\MitoSys2\LSM\STAG2-EGFP_G1_14_20h_afterRelease\DE_W0004_P0001\DE_2_W0004_P0001_T0011\TR1_W0001_P0123\TR1_2_W0001_P0123_T0001_R1_P2_K1_Ch2-Ch1.zen	FA/ISS	20000	30.0	3		7	0	0	29.94	100000	2000	Scale	0	1.5	0	0.01	1.5	0	0.01	0.040999999999999995	0	1	1	0	1	27.063000000000002	135.835	0	1	27.063000000000002	135.835	1.0798	1.9702	1	0.8864	0.9769	0.9304	1	0.9825	0.9912	0.9588	1.9083	0.9221	0.064066	0.04505	0.0005695	0.0025635000000000002
117	TR1_2_W0001_P0123_T0001_R1_P3_K1_Ch2-Ch1.zen	20150212_STAG2gfpcf2_G2G1\MitoSys2\LSM\STAG2-EGFP_G1_14_20h_afterRelease\DE_W0004_P0001\DE_2_W0004_P0001_T0011\TR1_W0001_P0123\TR1_2_W0001_P0123_T0001_R1_P3_K1_Ch2-Ch1.zen	FA/ISS	20000	30.0	3		7	0	0	29.94	100000	2000	Scale	0	1.5	0	0.01	1.5	0	0.01	0.040999999999999995	0	1	1	0	1	131.72299999999998	308.55	0	1	131.72299999999998	308.55	1.3218	2.4933	1	0.9769	0.9894	0.9832	1	0.9634	0.9815	1.2947	2.4024	0.9649	0.045709	0.010414	0.00076303	0.0016201
118	TR1_2_W0001_P0123_T0001_R1_P4_K1_Ch2-Ch1.zen	20150212_STAG2gfpcf2_G2G1\MitoSys2\LSM\STAG2-EGFP_G1_14_20h_afterRelease\DE_W0004_P0001\DE_2_W0004_P0001_T0011\TR1_W0001_P0123\TR1_2_W0001_P0123_T0001_R1_P4_K1_Ch2-Ch1.zen	FA/ISS	20000	30.000999999999998	3		7	0	0	29.94	100000	2000	Scale	0	1.5	0	0.01	1.5	0	0.01	0.040999999999999995	0	1	1	0	1	1.18	1.095	0	1	1.18	1.095	1.0391	1.0484	1	0.077	0.1414	0.1038	1	0.9136	0.9558	0.0656	0.1562	0.11599999999999999	0.24226999999999999	0.16297	0.2248	0.14992
119	TR1_2_W0001_P0123_T0001_R1_P5_K1_Ch2-Ch1.zen	20150212_STAG2gfpcf2_G2G1\MitoSys2\LSM\STAG2-EGFP_G1_14_20h_afterRelease\DE_W0004_P0001\DE_2_W0004_P0001_T0011\TR1_W0001_P0123\TR1_2_W0001_P0123_T0001_R1_P5_K1_Ch2-Ch1.zen	FA/ISS	20000	30.0	3		7	0	0	29.94	100000	2000	Scale	0	1.5	0	0.01	1.5	0	0.01	0.040999999999999995	0	1	1	0	1	5.94	16.288	0	1	5.94	16.288	1.9574	10.5286	1	0.5426	0.7086	0.6179	1	0.9521	0.9757	1.2246	7.7495	0.6003	0.27819	0.18587	0.019865	0.058516
120	TR1_2_W0001_P0135_T0001_R1_P1_K1_Ch2-Ch1.zen	20150212_STAG2gfpcf2_G2G1\MitoSys2\LSM\STAG2-EGFP_G1_14_20h_afterRelease\DE_W0004_P0001\DE_2_W0004_P0001_T0012\TR1_W0001_P0135\TR1_2_W0001_P0135_T0001_R1_P1_K1_Ch2-Ch1.zen	FA/ISS	20000	30.0	3		7	0	0	29.94	100000	2000	Scale	0	1.5	0	0.01	1.5	0	0.01	0.040999999999999995	0	1	1	0	1	143.10299999999998	261.356	0	1	143.10299999999998	261.356	1.1391	2.0056	1	0.9791	0.9879	0.9835	1	0.9535	0.9764	1.1166	1.9123	0.9602	0.044798000000000004	0.0047451	0.0018893	0.0017620000000000001
121	TR1_2_W0001_P0135_T0001_R1_P2_K1_Ch2-Ch1.zen	20150212_STAG2gfpcf2_G2G1\MitoSys2\LSM\STAG2-EGFP_G1_14_20h_afterRelease\DE_W0004_P0001\DE_2_W0004_P0001_T0012\TR1_W0001_P0135\TR1_2_W0001_P0135_T0001_R1_P2_K1_Ch2-Ch1.zen	FA/ISS	20000	30.0	3		7	0	0	29.94	100000	2000	Scale	0	1.5	0	0.01	1.5	0	0.01	0.040999999999999995	0	1	1	0	1	103.479	308.763	0	1	103.479	308.763	1.5419999999999998	2.5815	1	0.9705	0.9892	0.9798	1	0.9709	0.9853	1.504	2.4997	0.9654	0.061637	0.012459999999999999	0.0014107999999999998	0.0016362000000000002
122	TR1_2_W0001_P0135_T0001_R1_P3_K1_Ch2-Ch1.zen	20150212_STAG2gfpcf2_G2G1\MitoSys2\LSM\STAG2-EGFP_G1_14_20h_afterRelease\DE_W0004_P0001\DE_2_W0004_P0001_T0012\TR1_W0001_P0135\TR1_2_W0001_P0135_T0001_R1_P3_K1_Ch2-Ch1.zen	FA/ISS	20000	30.0	3		7	0	0	29.94	100000	2000	Scale	0	1.5	0	0.01	1.5	0	0.01	0.040999999999999995	0	1	1	0	1	139.58700000000002	372.189	0	1	139.58700000000002	372.189	1.2827	2.2676	1	0.9784	0.9914	0.9849	1	0.9679	0.9838	1.2579	2.1946	0.9689	0.041109	0.007114399999999999	0.0010034	0.001504
123	TR1_2_W0001_P0135_T0001_R1_P4_K1_Ch2-Ch1.zen	20150212_STAG2gfpcf2_G2G1\MitoSys2\LSM\STAG2-EGFP_G1_14_20h_afterRelease\DE_W0004_P0001\DE_2_W0004_P0001_T0012\TR1_W0001_P0135\TR1_2_W0001_P0135_T0001_R1_P4_K1_Ch2-Ch1.zen	FA/ISS	20000	30.0	3		7	0	0	29.94	100000	2000	Scale	0	1.5	0	0.01	1.5	0	0.01	0.040999999999999995	0	1	1	0	1	1.213	1.093	0	1	1.213	1.093	1.0205	1.0382	1	0.0569	0.1409	0.0891	1	0.9109999999999999	0.9545	0.0515	0.1607	0.0999	0.20146	0.14845999999999998	0.058896000000000004	0.22757
124	TR1_2_W0001_P0135_T0001_R1_P5_K1_Ch2-Ch1.zen	20150212_STAG2gfpcf2_G2G1\MitoSys2\LSM\STAG2-EGFP_G1_14_20h_afterRelease\DE_W0004_P0001\DE_2_W0004_P0001_T0012\TR1_W0001_P0135\TR1_2_W0001_P0135_T0001_R1_P5_K1_Ch2-Ch1.zen	FA/ISS	20000	30.0	3		7	0	0	29.94	100000	2000	Scale	0	1.5	0	0.01	1.5	0	0.01	0.040999999999999995	0	1	1	0	1	7.2589999999999995	3.96	0	1	7.2589999999999995	3.96	1.1499	1.1206	1	0.6287	0.3833	0.4909	1	0.8541	0.9242	0.7456	0.3545	0.4307	0.5364	0.08922100000000001	0.039276	0.034237000000000004
125	TR1_2_W0001_P0147_T0001_R1_P1_K1_Ch2-Ch1.zen	20150212_STAG2gfpcf2_G2G1\MitoSys2\LSM\STAG2-EGFP_G1_14_20h_afterRelease\DE_W0004_P0001\DE_2_W0004_P0001_T0013\TR1_W0001_P0147\TR1_2_W0001_P0147_T0001_R1_P1_K1_Ch2-Ch1.zen	FA/ISS	20000	30.0	3	x	7	0	0	29.94	100000	2000	Scale	0	1.5	0	0.01	1.5	0	0.01	0.040999999999999995	0	1	1	0	1	120.271	163.345	0	1	120.271	163.345	1.2932	1.7274	1	0.975	0.9806	0.9778	1	0.9379	0.9684	1.2644	1.6041	0.9466	0.053105999999999993	0.008873200000000001	0.0031777	0.0030974
126	TR1_2_W0001_P0147_T0001_R1_P2_K1_Ch2-Ch1.zen	20150212_STAG2gfpcf2_G2G1\MitoSys2\LSM\STAG2-EGFP_G1_14_20h_afterRelease\DE_W0004_P0001\DE_2_W0004_P0001_T0013\TR1_W0001_P0147\TR1_2_W0001_P0147_T0001_R1_P2_K1_Ch2-Ch1.zen	FA/ISS	20000	30.0	3		7	0	0	29.94	100000	2000	Scale	0	1.5	0	0.01	1.5	0	0.01	0.040999999999999995	0	1	1	0	1	108.3	169.144	0	1	108.3	169.144	1.5231	2.3795	1	0.9721	0.9803	0.9762	1	0.9440000000000001	0.9716	1.4876	2.2292	0.9482	0.063641	0.010491	0.0023002	0.0029019000000000002
127	TR1_2_W0001_P0147_T0001_R1_P3_K1_Ch2-Ch1.zen	20150212_STAG2gfpcf2_G2G1\MitoSys2\LSM\STAG2-EGFP_G1_14_20h_afterRelease\DE_W0004_P0001\DE_2_W0004_P0001_T0013\TR1_W0001_P0147\TR1_2_W0001_P0147_T0001_R1_P3_K1_Ch2-Ch1.zen	FA/ISS	20000	30.0	3		7	0	0	29.94	100000	2000	Scale	0	1.5	0	0.01	1.5	0	0.01	0.040999999999999995	0	1	1	0	1	46.653	145.205	0	1	46.653	145.205	1.6114	2.0862	1	0.9341	0.9778	0.9557	1	0.973	0.9864	1.5236	2.0007	0.9426	0.057961	0.01084	0.00065615	0.0020818
128	TR1_2_W0001_P0147_T0001_R1_P4_K1_Ch2-Ch1.zen	20150212_STAG2gfpcf2_G2G1\MitoSys2\LSM\STAG2-EGFP_G1_14_20h_afterRelease\DE_W0004_P0001\DE_2_W0004_P0001_T0013\TR1_W0001_P0147\TR1_2_W0001_P0147_T0001_R1_P4_K1_Ch2-Ch1.zen	FA/ISS	20000	30.0	3		7	0	0	29.94	100000	2000	Scale	0	1.5	0	0.01	1.5	0	0.01	0.040999999999999995	0	1	1	0	1	2.263	2.21	0	1	2.263	2.21	0.9073	0.9822	1	0.1152	0.1024	0.1066	1	0.9173	0.9577	0.0783	0.0726	0.0922	1.0290000000000001	0.32616	0.045850999999999996	0.1104
129	TR1_2_W0001_P0147_T0001_R1_P5_K1_Ch2-Ch1.zen	20150212_STAG2gfpcf2_G2G1\MitoSys2\LSM\STAG2-EGFP_G1_14_20h_afterRelease\DE_W0004_P0001\DE_2_W0004_P0001_T0013\TR1_W0001_P0147\TR1_2_W0001_P0147_T0001_R1_P5_K1_Ch2-Ch1.zen	FA/ISS	20000	30.000999999999998	3		7	0	0	29.94	100000	2000	Scale	0	1.5	0	0.01	1.5	0	0.01	0.040999999999999995	0	1	1	0	1	1.189	1.115	0	1	1.189	1.115	1.0395	1.1038	1	0.0709	0.1268	0.0937	1	0.9142	0.9561	0.0598	0.1174	0.1053	0.10765999999999999	0.17687999999999998	0.14182999999999998	0.22223
130	TR1_2_W0001_P0159_T0001_R1_P1_K1_Ch2-Ch1.zen	20150212_STAG2gfpcf2_G2G1\MitoSys2\LSM\STAG2-EGFP_G1_14_20h_afterRelease\DE_W0004_P0001\DE_2_W0004_P0001_T0014\TR1_W0001_P0159\TR1_2_W0001_P0159_T0001_R1_P1_K1_Ch2-Ch1.zen	FA/ISS	20000	30.0	3		7	0	0	29.94	100000	2000	Scale	0	1.5	0	0.01	1.5	0	0.01	0.040999999999999995	0	1	1	0	1	44.461999999999996	183.59799999999998	0	1	44.461999999999996	183.59799999999998	1.0852	1.7666	1	0.9327	0.983	0.9575	1	0.9796	0.9898	1.0144	1.7135	0.9476	0.093667	0.01811	0.0012824000000000002	0.0016089000000000001
131	TR1_2_W0001_P0159_T0001_R1_P2_K1_Ch2-Ch1.zen	20150212_STAG2gfpcf2_G2G1\MitoSys2\LSM\STAG2-EGFP_G1_14_20h_afterRelease\DE_W0004_P0001\DE_2_W0004_P0001_T0014\TR1_W0001_P0159\TR1_2_W0001_P0159_T0001_R1_P2_K1_Ch2-Ch1.zen	FA/ISS	20000	30.0	3		7	0	0	29.94	100000	2000	Scale	0	1.5	0	0.01	1.5	0	0.01	0.040999999999999995	0	1	1	0	1	30.545	242.892	0	1	30.545	242.892	1.5163	1.6599	1	0.9016	0.9871	0.9434	1	0.9896	0.9948	1.3906	1.6258	0.9384	0.023239	0.018823	0.00087522	0.00097603
132	TR1_2_W0001_P0159_T0001_R1_P3_K1_Ch2-Ch1.zen	20150212_STAG2gfpcf2_G2G1\MitoSys2\LSM\STAG2-EGFP_G1_14_20h_afterRelease\DE_W0004_P0001\DE_2_W0004_P0001_T0014\TR1_W0001_P0159\TR1_2_W0001_P0159_T0001_R1_P3_K1_Ch2-Ch1.zen	FA/ISS	20000	30.0	3		7	0	0	29.94	100000	2000	Scale	0	1.5	0	0.01	1.5	0	0.01	0.040999999999999995	0	1	1	0	1	108.935	285.968	0	1	108.935	285.968	1.2956	1.8986	1	0.9722	0.9887	0.9804	1	0.9672	0.9835	1.2636	1.8287	0.9641	0.059009000000000006	0.0064656	0.0027344	0.0029971
133	TR1_2_W0001_P0159_T0001_R1_P4_K1_Ch2-Ch1.zen	20150212_STAG2gfpcf2_G2G1\MitoSys2\LSM\STAG2-EGFP_G1_14_20h_afterRelease\DE_W0004_P0001\DE_2_W0004_P0001_T0014\TR1_W0001_P0159\TR1_2_W0001_P0159_T0001_R1_P4_K1_Ch2-Ch1.zen	FA/ISS	20000	30.0	3		7	0	0	29.94	100000	2000	Scale	0	1.5	0	0.01	1.5	0	0.01	0.040999999999999995	0	1	1	0	1	4.136	3.4189999999999996	0	1	4.136	3.4189999999999996	1.2582	1.2874	1	0.3997	0.3092	0.3511	1	0.9031	0.9503	0.56	0.3934	0.3197	0.301	0.18533	0.034854	0.065189
134	TR1_2_W0001_P0159_T0001_R1_P5_K1_Ch2-Ch1.zen	20150212_STAG2gfpcf2_G2G1\MitoSys2\LSM\STAG2-EGFP_G1_14_20h_afterRelease\DE_W0004_P0001\DE_2_W0004_P0001_T0014\TR1_W0001_P0159\TR1_2_W0001_P0159_T0001_R1_P5_K1_Ch2-Ch1.zen	FA/ISS	20000	30.0	3		7	0	0	29.94	100000	2000	Scale	0	1.5	0	0.01	1.5	0	0.01	0.040999999999999995	0	1	1	0	1	1.198	1.3119999999999998	0	1	1.198	1.3119999999999998	1.0325	1.0518	1	0.0646	0.023	0.0379	1	0.9262	0.9624	0.0557	0.0252	0.0474	0.23204	0.19525	0.096324	0.096859
135	TR1_2_W0001_P0171_T0001_R1_P1_K1_Ch2-Ch1.zen	20150212_STAG2gfpcf2_G2G1\MitoSys2\LSM\STAG2-EGFP_G1_14_20h_afterRelease\DE_W0004_P0001\DE_2_W0004_P0001_T0015\TR1_W0001_P0171\TR1_2_W0001_P0171_T0001_R1_P1_K1_Ch2-Ch1.zen	FA/ISS	20000	30.0	3		7	0	0	29.94	100000	2000	Scale	0	1.5	0	0.01	1.5	0	0.01	0.040999999999999995	0	1	1	0	1	179.428	334.67199999999997	0	1	179.428	334.67199999999997	1.2237	1.8685	1	0.9832	0.9902	0.9867	1	0.9536	0.9765	1.2049	1.7790000000000001	0.9634	0.037351999999999996	0.0036299999999999995	0.002409	0.0020054
136	TR1_2_W0001_P0171_T0001_R1_P2_K1_Ch2-Ch1.zen	20150212_STAG2gfpcf2_G2G1\MitoSys2\LSM\STAG2-EGFP_G1_14_20h_afterRelease\DE_W0004_P0001\DE_2_W0004_P0001_T0015\TR1_W0001_P0171\TR1_2_W0001_P0171_T0001_R1_P2_K1_Ch2-Ch1.zen	FA/ISS	20000	30.0	3		7	0	0	29.94	100000	2000	Scale	0	1.5	0	0.01	1.5	0	0.01	0.040999999999999995	0	1	1	0	1	128.718	325.798	0	1	128.718	325.798	1.4271	2.0414	1	0.9758	0.9899	0.9829	1	0.9664	0.983	1.3972	1.9671	0.9661	0.041273000000000004	0.0046396	0.0020249	0.0045429
137	TR1_2_W0001_P0171_T0001_R1_P3_K1_Ch2-Ch1.zen	20150212_STAG2gfpcf2_G2G1\MitoSys2\LSM\STAG2-EGFP_G1_14_20h_afterRelease\DE_W0004_P0001\DE_2_W0004_P0001_T0015\TR1_W0001_P0171\TR1_2_W0001_P0171_T0001_R1_P3_K1_Ch2-Ch1.zen	FA/ISS	20000	30.0	3		7	0	0	29.94	100000	2000	Scale	0	1.5	0	0.01	1.5	0	0.01	0.040999999999999995	0	1	1	0	1	59.396	285.948	0	1	59.396	285.948	1.3397	2.0736	1	0.9486	0.9888	0.9685	1	0.9825	0.9912	1.2785	2.0257	0.9599	0.036573	0.012508	0.0008827	0.0015378
138	TR1_2_W0001_P0171_T0001_R1_P4_K1_Ch2-Ch1.zen	20150212_STAG2gfpcf2_G2G1\MitoSys2\LSM\STAG2-EGFP_G1_14_20h_afterRelease\DE_W0004_P0001\DE_2_W0004_P0001_T0015\TR1_W0001_P0171\TR1_2_W0001_P0171_T0001_R1_P4_K1_Ch2-Ch1.zen	FA/ISS	20000	30.0	3		7	0	0	29.94	100000	2000	Scale	0	1.5	0	0.01	1.5	0	0.01	0.040999999999999995	0	1	1	0	1	3.602	4.816	0	1	3.602	4.816	1.4765	1.1644	1	0.3323	0.4704	0.3948	1	0.9399	0.9695	0.6025	0.5272	0.3771	0.6519	0.16882	0.044939	0.057071000000000004
139	TR1_2_W0001_P0171_T0001_R1_P5_K1_Ch2-Ch1.zen	20150212_STAG2gfpcf2_G2G1\MitoSys2\LSM\STAG2-EGFP_G1_14_20h_afterRelease\DE_W0004_P0001\DE_2_W0004_P0001_T0015\TR1_W0001_P0171\TR1_2_W0001_P0171_T0001_R1_P5_K1_Ch2-Ch1.zen	FA/ISS	20000	30.0	3		7	0	0	29.94	100000	2000	Scale	0	1.5	0	0.01	1.5	0	0.01	0.040999999999999995	0	1	1	0	1	1.895	2.492	0	1	1.895	2.492	1.1145	1.2209	1	0.0562	0.1585	0.0832	1	0.9389	0.9690000000000001	0.0406	0.1813	0.0777	0.49354	0.38461	0.014316999999999998	0.11370999999999999
140	TR1_2_W0001_P0112_T0001_R1_P1_K1_Ch2-Ch1.zen	20150212_STAG2gfpcf2_G2G1\MitoSys2\LSM\STAG2-EGFP_G1_14_20h_afterRelease\DE_W0005_P0001\DE_2_W0005_P0001_T0010\TR1_W0001_P0112\TR1_2_W0001_P0112_T0001_R1_P1_K1_Ch2-Ch1.zen	FA/ISS	20000	30.0	3		7	0	0	29.94	100000	2000	Scale	0	1.5	0	0.01	1.5	0	0.01	0.040999999999999995	0	1	1	0	1	114.12299999999999	295.07099999999997	0	1	114.12299999999999	295.07099999999997	1.2827	1.9401	1	0.9737	0.9893	0.9815	1	0.9674	0.9835	1.2524	1.8707	0.9652	0.055665	0.0091291	0.0014979000000000001	0.001713
141	TR1_2_W0001_P0112_T0001_R1_P2_K1_Ch2-Ch1.zen	20150212_STAG2gfpcf2_G2G1\MitoSys2\LSM\STAG2-EGFP_G1_14_20h_afterRelease\DE_W0005_P0001\DE_2_W0005_P0001_T0010\TR1_W0001_P0112\TR1_2_W0001_P0112_T0001_R1_P2_K1_Ch2-Ch1.zen	FA/ISS	20000	30.0	3		7	0	0	29.94	100000	2000	Scale	0	1.5	0	0.01	1.5	0	0.01	0.040999999999999995	0	1	1	0	1	20.01	62.608000000000004	0	1	20.01	62.608000000000004	1.0517	1.0619	1	0.8551	0.9524	0.9024	1	0.9739	0.9868	0.9024	0.9855	0.8902	0.11498	0.040313999999999996	0.0015605	0.0049827
142	TR1_2_W0001_P0112_T0001_R1_P3_K1_Ch2-Ch1.zen	20150212_STAG2gfpcf2_G2G1\MitoSys2\LSM\STAG2-EGFP_G1_14_20h_afterRelease\DE_W0005_P0001\DE_2_W0005_P0001_T0010\TR1_W0001_P0112\TR1_2_W0001_P0112_T0001_R1_P3_K1_Ch2-Ch1.zen	FA/ISS	20000	30.0	3		7	0	0	29.94	100000	2000	Scale	0	1.5	0	0.01	1.5	0	0.01	0.040999999999999995	0	1	1	0	1	88.74799999999999	293.73	0	1	88.74799999999999	293.73	1.4534	1.7297	1	0.966	0.9895	0.9777	1	0.9749	0.9874	1.4114	1.6751	0.9653	0.057955999999999994	0.010797	0.0025928	0.0021563000000000003
143	TR1_2_W0001_P0112_T0001_R1_P4_K1_Ch2-Ch1.zen	20150212_STAG2gfpcf2_G2G1\MitoSys2\LSM\STAG2-EGFP_G1_14_20h_afterRelease\DE_W0005_P0001\DE_2_W0005_P0001_T0010\TR1_W0001_P0112\TR1_2_W0001_P0112_T0001_R1_P4_K1_Ch2-Ch1.zen	FA/ISS	20000	30.002	3		7	0	0	29.94	100000	2000	Scale	0	1.5	0	0.01	1.5	0	0.01	0.040999999999999995	0	1	1	0	1	1.864	3.641	0	1	1.864	3.641	1.0504	0.9892	1	0.0375	0.3472	0.1137	1	0.9587	0.9791	0.0469	0.3161	0.1097	0.10017000000000001	0.0991	0.017937	0.046827
144	TR1_2_W0001_P0112_T0001_R1_P5_K1_Ch2-Ch1.zen	20150212_STAG2gfpcf2_G2G1\MitoSys2\LSM\STAG2-EGFP_G1_14_20h_afterRelease\DE_W0005_P0001\DE_2_W0005_P0001_T0010\TR1_W0001_P0112\TR1_2_W0001_P0112_T0001_R1_P5_K1_Ch2-Ch1.zen	FA/ISS	20000	30.0	3		7	0	0	29.94	100000	2000	Scale	0	1.5	0	0.01	1.5	0	0.01	0.040999999999999995	0	1	1	0	1	9.635	4.522	0	1	9.635	4.522	1.0477	1.1037	1	0.7117	0.4453	0.5629	1	0.8326	0.9125	0.7509	0.3935	0.489	0.28488	0.0436	0.030456	0.057728999999999996
145	TR1_2_W0001_P0124_T0001_R1_P1_K1_Ch2-Ch1.zen	20150212_STAG2gfpcf2_G2G1\MitoSys2\LSM\STAG2-EGFP_G1_14_20h_afterRelease\DE_W0005_P0001\DE_2_W0005_P0001_T0011\TR1_W0001_P0124\TR1_2_W0001_P0124_T0001_R1_P1_K1_Ch2-Ch1.zen	FA/ISS	20000	30.0	3		7	0	0	29.94	100000	2000	Scale	0	1.5	0	0.01	1.5	0	0.01	0.040999999999999995	0	1	1	0	1	122.936	208.287	0	1	122.936	208.287	1.3609	2.2613	1	0.9753	0.9846	0.98	1	0.9501	0.9747	1.3315	2.1433	0.955	0.048608	0.0098487	0.00091528	0.0025912
146	TR1_2_W0001_P0124_T0001_R1_P2_K1_Ch2-Ch1.zen	20150212_STAG2gfpcf2_G2G1\MitoSys2\LSM\STAG2-EGFP_G1_14_20h_afterRelease\DE_W0005_P0001\DE_2_W0005_P0001_T0011\TR1_W0001_P0124\TR1_2_W0001_P0124_T0001_R1_P2_K1_Ch2-Ch1.zen	FA/ISS	20000	30.0	3		7	0	0	29.94	100000	2000	Scale	0	1.5	0	0.01	1.5	0	0.01	0.040999999999999995	0	1	1	0	1	154.798	260.369	0	1	154.798	260.369	1.2799	1.8188	1	0.9805	0.9878	0.9841	1	0.9499	0.9746	1.2576	1.7223	0.9590000000000001	0.039639	0.005623899999999999	0.0035728	0.0030727
147	TR1_2_W0001_P0124_T0001_R1_P3_K1_Ch2-Ch1.zen	20150212_STAG2gfpcf2_G2G1\MitoSys2\LSM\STAG2-EGFP_G1_14_20h_afterRelease\DE_W0005_P0001\DE_2_W0005_P0001_T0011\TR1_W0001_P0124\TR1_2_W0001_P0124_T0001_R1_P3_K1_Ch2-Ch1.zen	FA/ISS	20000	30.0	3		7	0	0	29.94	100000	2000	Scale	0	1.5	0	0.01	1.5	0	0.01	0.040999999999999995	0	1	1	0	1	142.276	262.27099999999996	0	1	142.276	262.27099999999996	1.2858	2.248	1	0.9788	0.9875	0.9832	1	0.9529	0.9762	1.2615	2.1401	0.9596	0.042166	0.006547	0.0025936	0.0018434
148	TR1_2_W0001_P0124_T0001_R1_P4_K1_Ch2-Ch1.zen	20150212_STAG2gfpcf2_G2G1\MitoSys2\LSM\STAG2-EGFP_G1_14_20h_afterRelease\DE_W0005_P0001\DE_2_W0005_P0001_T0011\TR1_W0001_P0124\TR1_2_W0001_P0124_T0001_R1_P4_K1_Ch2-Ch1.zen	FA/ISS	20000	30.0	3		7	0	0	29.94	100000	2000	Scale	0	1.5	0	0.01	1.5	0	0.01	0.040999999999999995	0	1	1	0	1	3.198	1.912	0	1	3.198	1.912	1.1604	1.0974	1	0.2761	0.0514	0.1169	1	0.8682	0.9317	0.3332	0.0306	0.0811	0.27408000000000005	0.068069	0.090805	0.11615
149	TR1_2_W0001_P0124_T0001_R1_P5_K1_Ch2-Ch1.zen	20150212_STAG2gfpcf2_G2G1\MitoSys2\LSM\STAG2-EGFP_G1_14_20h_afterRelease\DE_W0005_P0001\DE_2_W0005_P0001_T0011\TR1_W0001_P0124\TR1_2_W0001_P0124_T0001_R1_P5_K1_Ch2-Ch1.zen	FA/ISS	20000	30.0	3		7	0	0	29.94	100000	2000	Scale	0	1.5	0	0.01	1.5	0	0.01	0.040999999999999995	0	1	1	0	1	11.604000000000001	3.361	0	1	11.604000000000001	3.361	1.2779	1.1555	1	0.7547	0.3012	0.4759	1	0.7361	0.8578	0.9945	0.2104	0.3523	0.45015	0.066758	0.040776	0.075422
150	TR1_2_W0001_P0136_T0001_R1_P1_K1_Ch2-Ch1.zen	20150212_STAG2gfpcf2_G2G1\MitoSys2\LSM\STAG2-EGFP_G1_14_20h_afterRelease\DE_W0005_P0001\DE_2_W0005_P0001_T0012\TR1_W0001_P0136\TR1_2_W0001_P0136_T0001_R1_P1_K1_Ch2-Ch1.zen	FA/ISS	20000	30.0	3		7	0	0	29.94	100000	2000	Scale	0	1.5	0	0.01	1.5	0	0.01	0.040999999999999995	0	1	1	0	1	167.96900000000002	279.033	0	1	167.96900000000002	279.033	1.3102	1.9834	1	0.9821	0.9889	0.9855	1	0.95	0.9747	1.2895	1.8834	0.9604	0.039198000000000004	0.006711	0.0015551999999999999	0.0019515999999999997
151	TR1_2_W0001_P0136_T0001_R1_P2_K1_Ch2-Ch1.zen	20150212_STAG2gfpcf2_G2G1\MitoSys2\LSM\STAG2-EGFP_G1_14_20h_afterRelease\DE_W0005_P0001\DE_2_W0005_P0001_T0012\TR1_W0001_P0136\TR1_2_W0001_P0136_T0001_R1_P2_K1_Ch2-Ch1.zen	FA/ISS	20000	30.0	3		7	0	0	29.94	100000	2000	Scale	0	1.5	0	0.01	1.5	0	0.01	0.040999999999999995	0	1	1	0	1	93.666	181.84900000000002	0	1	93.666	181.84900000000002	0.9096	1.8405	1	0.968	0.9827	0.9753	1	0.9556	0.9775	0.879	1.7532	0.9532	0.064154	0.013416999999999998	0.0021973	0.0018905999999999999
152	TR1_2_W0001_P0136_T0001_R1_P3_K1_Ch2-Ch1.zen	20150212_STAG2gfpcf2_G2G1\MitoSys2\LSM\STAG2-EGFP_G1_14_20h_afterRelease\DE_W0005_P0001\DE_2_W0005_P0001_T0012\TR1_W0001_P0136\TR1_2_W0001_P0136_T0001_R1_P3_K1_Ch2-Ch1.zen	FA/ISS	20000	30.0	3		7	0	0	29.94	100000	2000	Scale	0	1.5	0	0.01	1.5	0	0.01	0.040999999999999995	0	1	1	0	1	66.072	257.552	0	1	66.072	257.552	1.1723	2.0163	1	0.9541	0.9878	0.9708	1	0.9783	0.9891	1.122	1.9627	0.9601	0.046103	0.013215000000000001	0.00069807	0.0016830999999999999
153	TR1_2_W0001_P0136_T0001_R1_P4_K1_Ch2-Ch1.zen	20150212_STAG2gfpcf2_G2G1\MitoSys2\LSM\STAG2-EGFP_G1_14_20h_afterRelease\DE_W0005_P0001\DE_2_W0005_P0001_T0012\TR1_W0001_P0136\TR1_2_W0001_P0136_T0001_R1_P4_K1_Ch2-Ch1.zen	FA/ISS	20000	30.002	3		7	0	0	29.94	100000	2000	Scale	0	1.5	0	0.01	1.5	0	0.01	0.040999999999999995	0	1	1	0	1	1.864	1.493	0	1	1.864	1.493	1.2878	1.3835	1	0.0548	0.0237	0.0231	1	0.9021	0.9497	0.0307	-0.0298	0.0151	0.47776	0.41848	0.10184	0.2212
154	TR1_2_W0001_P0136_T0001_R1_P5_K1_Ch2-Ch1.zen	20150212_STAG2gfpcf2_G2G1\MitoSys2\LSM\STAG2-EGFP_G1_14_20h_afterRelease\DE_W0005_P0001\DE_2_W0005_P0001_T0012\TR1_W0001_P0136\TR1_2_W0001_P0136_T0001_R1_P5_K1_Ch2-Ch1.zen	FA/ISS	20000	30.0	3		7	0	0	29.94	100000	2000	Scale	0	1.5	0	0.01	1.5	0	0.01	0.040999999999999995	0	1	1	0	1	5.767	7.1979999999999995	0	1	5.767	7.1979999999999995	1.0263	0.9854	1	0.5464	0.624	0.5838	1	0.9349	0.9669	0.5653	0.5608	0.5593	0.63665	0.069261	0.026712	0.021706
155	TR1_2_W0001_P0148_T0001_R1_P1_K1_Ch2-Ch1.zen	20150212_STAG2gfpcf2_G2G1\MitoSys2\LSM\STAG2-EGFP_G1_14_20h_afterRelease\DE_W0005_P0001\DE_2_W0005_P0001_T0013\TR1_W0001_P0148\TR1_2_W0001_P0148_T0001_R1_P1_K1_Ch2-Ch1.zen	FA/ISS	20000	30.0	3		7	0	0	29.94	100000	2000	Scale	0	1.5	0	0.01	1.5	0	0.01	0.040999999999999995	0	1	1	0	1	133.55	356.079	0	1	133.55	356.079	1.1339	1.7194	1	0.9776	0.9912	0.9844	1	0.9684	0.9841	1.1098	1.6616	0.9686	0.042230000000000004	0.008386399999999999	0.0015175	0.0015003
156	TR1_2_W0001_P0148_T0001_R1_P2_K1_Ch2-Ch1.zen	20150212_STAG2gfpcf2_G2G1\MitoSys2\LSM\STAG2-EGFP_G1_14_20h_afterRelease\DE_W0005_P0001\DE_2_W0005_P0001_T0013\TR1_W0001_P0148\TR1_2_W0001_P0148_T0001_R1_P2_K1_Ch2-Ch1.zen	FA/ISS	20000	30.0	3		7	0	0	29.94	100000	2000	Scale	0	1.5	0	0.01	1.5	0	0.01	0.040999999999999995	0	1	1	0	1	107.602	271.723	0	1	107.602	271.723	1.5581	2.9333	1	0.9717	0.9872	0.9794	1	0.9642	0.9819	1.5215	2.8208	0.9616	0.057620000000000005	0.013861000000000002	0.0012415999999999998	0.0021719
157	TR1_2_W0001_P0148_T0001_R1_P3_K1_Ch2-Ch1.zen	20150212_STAG2gfpcf2_G2G1\MitoSys2\LSM\STAG2-EGFP_G1_14_20h_afterRelease\DE_W0005_P0001\DE_2_W0005_P0001_T0013\TR1_W0001_P0148\TR1_2_W0001_P0148_T0001_R1_P3_K1_Ch2-Ch1.zen	FA/ISS	20000	30.0	3		7	0	0	29.94	100000	2000	Scale	0	1.5	0	0.01	1.5	0	0.01	0.040999999999999995	0	1	1	0	1	20.859	163.781	0	1	20.859	163.781	1.2201	1.4345	1	0.8587	0.9815	0.9179999999999999	1	0.9896	0.9948	1.061	1.3981	0.9131	0.032047000000000006	0.03756	5.4219e-05	0.0024499
158	TR1_2_W0001_P0148_T0001_R1_P4_K1_Ch2-Ch1.zen	20150212_STAG2gfpcf2_G2G1\MitoSys2\LSM\STAG2-EGFP_G1_14_20h_afterRelease\DE_W0005_P0001\DE_2_W0005_P0001_T0013\TR1_W0001_P0148\TR1_2_W0001_P0148_T0001_R1_P4_K1_Ch2-Ch1.zen	FA/ISS	20000	30.000999999999998	3		7	0	0	29.94	100000	2000	Scale	0	1.5	0	0.01	1.5	0	0.01	0.040999999999999995	0	1	1	0	1	2.591	1.965	0	1	2.591	1.965	0.7006	0.735	1	0.1769	0.07	0.1061	1	0.895	0.9461	0.0333	-0.0114	0.0845	1.3416	0.38086	0.13878	0.12485999999999998
159	TR1_2_W0001_P0148_T0001_R1_P5_K1_Ch2-Ch1.zen	20150212_STAG2gfpcf2_G2G1\MitoSys2\LSM\STAG2-EGFP_G1_14_20h_afterRelease\DE_W0005_P0001\DE_2_W0005_P0001_T0013\TR1_W0001_P0148\TR1_2_W0001_P0148_T0001_R1_P5_K1_Ch2-Ch1.zen	FA/ISS	20000	30.0	3		7	0	0	29.94	100000	2000	Scale	0	1.5	0	0.01	1.5	0	0.01	0.040999999999999995	0	1	1	0	1	5.625	3.305	0	1	5.625	3.305	1.4326	1.3479	1	0.5289	0.2933	0.3931	1	0.866	0.9306	0.8365	0.3651	0.3426	0.2689	0.11107	0.010992	0.086051
160	TR1_2_W0001_P0160_T0001_R1_P1_K1_Ch2-Ch1.zen	20150212_STAG2gfpcf2_G2G1\MitoSys2\LSM\STAG2-EGFP_G1_14_20h_afterRelease\DE_W0005_P0001\DE_2_W0005_P0001_T0014\TR1_W0001_P0160\TR1_2_W0001_P0160_T0001_R1_P1_K1_Ch2-Ch1.zen	FA/ISS	20000	30.0	3		7	0	0	29.94	100000	2000	Scale	0	1.5	0	0.01	1.5	0	0.01	0.040999999999999995	0	1	1	0	1	135.447	185.84099999999998	0	1	135.447	185.84099999999998	1.3742	2.7979	1	0.9777	0.9823	0.98	1	0.9368	0.9679	1.3475	2.6266	0.9483	0.052521000000000005	0.0084219	0.0025689	0.0029114
161	TR1_2_W0001_P0160_T0001_R1_P2_K1_Ch2-Ch1.zen	20150212_STAG2gfpcf2_G2G1\MitoSys2\LSM\STAG2-EGFP_G1_14_20h_afterRelease\DE_W0005_P0001\DE_2_W0005_P0001_T0014\TR1_W0001_P0160\TR1_2_W0001_P0160_T0001_R1_P2_K1_Ch2-Ch1.zen	FA/ISS	20000	30.0	3		7	0	0	29.94	100000	2000	Scale	0	1.5	0	0.01	1.5	0	0.01	0.040999999999999995	0	1	1	0	1	120.84	236.521	0	1	120.84	236.521	1.2238	2.1189	1	0.9751	0.9865	0.9807	1	0.956	0.9777	1.196	2.022	0.9587	0.059836	0.0075751	0.0026984	0.0022454999999999997
162	TR1_2_W0001_P0160_T0001_R1_P3_K1_Ch2-Ch1.zen	20150212_STAG2gfpcf2_G2G1\MitoSys2\LSM\STAG2-EGFP_G1_14_20h_afterRelease\DE_W0005_P0001\DE_2_W0005_P0001_T0014\TR1_W0001_P0160\TR1_2_W0001_P0160_T0001_R1_P3_K1_Ch2-Ch1.zen	FA/ISS	20000	30.0	3		7	0	0	29.94	100000	2000	Scale	0	1.5	0	0.01	1.5	0	0.01	0.040999999999999995	0	1	1	0	1	133.638	251.25900000000001	0	1	133.638	251.25900000000001	1.5307	2.6254	1	0.9772	0.9866	0.9819	1	0.9528	0.9761	1.5018	2.4975	0.9582	0.050615	0.006625399999999999	0.0025199000000000003	0.0022659000000000004
163	TR1_2_W0001_P0160_T0001_R1_P4_K1_Ch2-Ch1.zen	20150212_STAG2gfpcf2_G2G1\MitoSys2\LSM\STAG2-EGFP_G1_14_20h_afterRelease\DE_W0005_P0001\DE_2_W0005_P0001_T0014\TR1_W0001_P0160\TR1_2_W0001_P0160_T0001_R1_P4_K1_Ch2-Ch1.zen	FA/ISS	20000	30.0	3		7	0	0	29.94	100000	2000	Scale	0	1.5	0	0.01	1.5	0	0.01	0.040999999999999995	0	1	1	0	1	5.7410000000000005	3.6039999999999996	0	1	5.7410000000000005	3.6039999999999996	1.1553	1.131	1	0.5395	0.3369	0.4262	1	0.8744	0.9351	0.6527	0.3276	0.3786	0.47588	0.098987	0.01865	0.051204
164	TR1_2_W0001_P0160_T0001_R1_P5_K1_Ch2-Ch1.zen	20150212_STAG2gfpcf2_G2G1\MitoSys2\LSM\STAG2-EGFP_G1_14_20h_afterRelease\DE_W0005_P0001\DE_2_W0005_P0001_T0014\TR1_W0001_P0160\TR1_2_W0001_P0160_T0001_R1_P5_K1_Ch2-Ch1.zen	FA/ISS	20000	30.003	3		7	0	0	29.94	100000	2000	Scale	0	1.5	0	0.01	1.5	0	0.01	0.040999999999999995	0	1	1	0	1	1.117	1.0759999999999998	0	1	1.117	1.0759999999999998	1.0467	1.0799	1	0.1218	0.1638	0.1406	1	0.9165	0.9573	0.1051	0.1642	0.1554	0.33549	0.15177000000000002	0.16055999999999998	0.17737
165	TR1_2_W0001_P0172_T0001_R1_P1_K1_Ch2-Ch1.zen	20150212_STAG2gfpcf2_G2G1\MitoSys2\LSM\STAG2-EGFP_G1_14_20h_afterRelease\DE_W0005_P0001\DE_2_W0005_P0001_T0015\TR1_W0001_P0172\TR1_2_W0001_P0172_T0001_R1_P1_K1_Ch2-Ch1.zen	FA/ISS	20000	30.0	3		7	0	0	29.94	100000	2000	Scale	0	1.5	0	0.01	1.5	0	0.01	0.040999999999999995	0	1	1	0	1	19.589000000000002	89.01100000000001	0	1	19.589000000000002	89.01100000000001	0.9234	0.7654	1	0.8503	0.9662	0.9063	1	0.9818	0.9909	0.7786	0.7205	0.8979	0.025544	0.029972000000000002	0.0016925	0.005878899999999999
166	TR1_2_W0001_P0172_T0001_R1_P2_K1_Ch2-Ch1.zen	20150212_STAG2gfpcf2_G2G1\MitoSys2\LSM\STAG2-EGFP_G1_14_20h_afterRelease\DE_W0005_P0001\DE_2_W0005_P0001_T0015\TR1_W0001_P0172\TR1_2_W0001_P0172_T0001_R1_P2_K1_Ch2-Ch1.zen	FA/ISS	20000	30.0	3		7	0	0	29.94	100000	2000	Scale	0	1.5	0	0.01	1.5	0	0.01	0.040999999999999995	0	1	1	0	1	128.592	403.50699999999995	0	1	128.592	403.50699999999995	1.4245	2.0014	1	0.9763	0.992	0.9841	1	0.9729	0.9863	1.3956	1.9418	0.9706	0.048806	0.0065983000000000005	0.0023303	0.0021979
167	TR1_2_W0001_P0172_T0001_R1_P3_K1_Ch2-Ch1.zen	20150212_STAG2gfpcf2_G2G1\MitoSys2\LSM\STAG2-EGFP_G1_14_20h_afterRelease\DE_W0005_P0001\DE_2_W0005_P0001_T0015\TR1_W0001_P0172\TR1_2_W0001_P0172_T0001_R1_P3_K1_Ch2-Ch1.zen	FA/ISS	20000	30.0	3		7	0	0	29.94	100000	2000	Scale	0	1.5	0	0.01	1.5	0	0.01	0.040999999999999995	0	1	1	0	1	75.357	214.209	0	1	75.357	214.209	1.4686	2.7857	1	0.9596	0.9837	0.9716	1	0.9679	0.9838	1.4184	2.6813	0.9557	0.10779000000000001	0.013685	0.0047878	0.0042988
168	TR1_2_W0001_P0172_T0001_R1_P4_K1_Ch2-Ch1.zen	20150212_STAG2gfpcf2_G2G1\MitoSys2\LSM\STAG2-EGFP_G1_14_20h_afterRelease\DE_W0005_P0001\DE_2_W0005_P0001_T0015\TR1_W0001_P0172\TR1_2_W0001_P0172_T0001_R1_P4_K1_Ch2-Ch1.zen	FA/ISS	20000	30.0	3		7	0	0	29.94	100000	2000	Scale	0	1.5	0	0.01	1.5	0	0.01	0.040999999999999995	0	1	1	0	1	3.355	5.611000000000001	0	1	3.355	5.611000000000001	1.0906	0.9113	1	0.3034	0.5366	0.4026	1	0.9515	0.9755	0.3504	0.4365	0.389	0.79106	0.15167	0.0098715	0.045286
169	TR1_2_W0001_P0172_T0001_R1_P5_K1_Ch2-Ch1.zen	20150212_STAG2gfpcf2_G2G1\MitoSys2\LSM\STAG2-EGFP_G1_14_20h_afterRelease\DE_W0005_P0001\DE_2_W0005_P0001_T0015\TR1_W0001_P0172\TR1_2_W0001_P0172_T0001_R1_P5_K1_Ch2-Ch1.zen	FA/ISS	20000	30.000999999999998	3		7	0	0	29.94	100000	2000	Scale	0	1.5	0	0.01	1.5	0	0.01	0.040999999999999995	0	1	1	0	1	1.1420000000000001	1.091	0	1	1.1420000000000001	1.091	1.0178	1.025	1	0.1	0.1425	0.11900000000000001	1	0.9159	0.9570000000000001	0.0938	0.1664	0.1326	0.22426	0.16062	0.24745	0.20934
170	TR1_2_W0001_P0113_T0001_R1_P1_K1_Ch2-Ch1.zen	20150212_STAG2gfpcf2_G2G1\MitoSys2\LSM\STAG2-EGFP_G1_14_20h_afterRelease\DE_W0006_P0001\DE_2_W0006_P0001_T0010\TR1_W0001_P0113\TR1_2_W0001_P0113_T0001_R1_P1_K1_Ch2-Ch1.zen	FA/ISS	20000	30.0	3		7	0	0	29.94	100000	2000	Scale	0	1.5	0	0.01	1.5	0	0.01	0.040999999999999995	0	1	1	0	1	63.901	209.956	0	1	63.901	209.956	1.1948	1.9306	1	0.9531	0.9849	0.9689	1	0.9741	0.987	1.1431	1.8667	0.9562	0.10357999999999999	0.018127	0.002198	0.0023521
171	TR1_2_W0001_P0113_T0001_R1_P2_K1_Ch2-Ch1.zen	20150212_STAG2gfpcf2_G2G1\MitoSys2\LSM\STAG2-EGFP_G1_14_20h_afterRelease\DE_W0006_P0001\DE_2_W0006_P0001_T0010\TR1_W0001_P0113\TR1_2_W0001_P0113_T0001_R1_P2_K1_Ch2-Ch1.zen	FA/ISS	20000	30.0	3		7	0	0	29.94	100000	2000	Scale	0	1.5	0	0.01	1.5	0	0.01	0.040999999999999995	0	1	1	0	1	65.619	262.954	0	1	65.619	262.954	1.2297	1.8226	1	0.9543	0.9882	0.9711	1	0.9791	0.9895	1.1785	1.7734	0.9608	0.08626	0.011001	0.0025555	0.0019119
172	TR1_2_W0001_P0113_T0001_R1_P3_K1_Ch2-Ch1.zen	20150212_STAG2gfpcf2_G2G1\MitoSys2\LSM\STAG2-EGFP_G1_14_20h_afterRelease\DE_W0006_P0001\DE_2_W0006_P0001_T0010\TR1_W0001_P0113\TR1_2_W0001_P0113_T0001_R1_P3_K1_Ch2-Ch1.zen	FA/ISS	20000	30.0	3		7	0	0	29.94	100000	2000	Scale	0	1.5	0	0.01	1.5	0	0.01	0.040999999999999995	0	1	1	0	1	62.354	267.545	0	1	62.354	267.545	1.2774	2.3033	1	0.9517	0.9878	0.9696	1	0.9798	0.9898	1.222	2.2453	0.9597	0.09828200000000001	0.020262	0.0031947	0.0025581999999999996
173	TR1_2_W0001_P0113_T0001_R1_P4_K1_Ch2-Ch1.zen	20150212_STAG2gfpcf2_G2G1\MitoSys2\LSM\STAG2-EGFP_G1_14_20h_afterRelease\DE_W0006_P0001\DE_2_W0006_P0001_T0010\TR1_W0001_P0113\TR1_2_W0001_P0113_T0001_R1_P4_K1_Ch2-Ch1.zen	FA/ISS	20000	30.0	3		7	0	0	29.94	100000	2000	Scale	0	1.5	0	0.01	1.5	0	0.01	0.040999999999999995	0	1	1	0	1	12.525	4.485	0	1	12.525	4.485	1.1105	1.0270000000000001	1	0.7747	0.444	0.5865	1	0.7835	0.8851	0.8708	0.3122	0.4852	0.49905	0.06516799999999999	0.02865	0.043101
174	TR1_2_W0001_P0113_T0001_R1_P5_K1_Ch2-Ch1.zen	20150212_STAG2gfpcf2_G2G1\MitoSys2\LSM\STAG2-EGFP_G1_14_20h_afterRelease\DE_W0006_P0001\DE_2_W0006_P0001_T0010\TR1_W0001_P0113\TR1_2_W0001_P0113_T0001_R1_P5_K1_Ch2-Ch1.zen	FA/ISS	20000	30.0	3		7	0	0	29.94	100000	2000	Scale	0	1.5	0	0.01	1.5	0	0.01	0.040999999999999995	0	1	1	0	1	1.83	2.325	0	1	1.83	2.325	1.105	0.9388	1	0.0262	0.1221	0.0537	1	0.9373	0.9682	0.0402	0.0782	0.0486	0.084352	0.10047	0.07585499999999999	0.066501
175	TR1_2_W0001_P0149_T0001_R1_P1_K1_Ch2-Ch1.zen	20150212_STAG2gfpcf2_G2G1\MitoSys2\LSM\STAG2-EGFP_G1_14_20h_afterRelease\DE_W0006_P0001\DE_2_W0006_P0001_T0013\TR1_W0001_P0149\TR1_2_W0001_P0149_T0001_R1_P1_K1_Ch2-Ch1.zen	FA/ISS	20000	30.0	3		7	0	0	29.94	100000	2000	Scale	0	1.5	0	0.01	1.5	0	0.01	0.040999999999999995	0	1	1	0	1	72.55	129.016	0	1	72.55	129.016	0.9564	1.3507	1	0.9589	0.9765	0.9677	1	0.9536	0.9765	0.9161	1.2696	0.9447	0.063524	0.015055	0.0012997999999999998	0.0019521
176	TR1_2_W0001_P0149_T0001_R1_P2_K1_Ch2-Ch1.zen	20150212_STAG2gfpcf2_G2G1\MitoSys2\LSM\STAG2-EGFP_G1_14_20h_afterRelease\DE_W0006_P0001\DE_2_W0006_P0001_T0013\TR1_W0001_P0149\TR1_2_W0001_P0149_T0001_R1_P2_K1_Ch2-Ch1.zen	FA/ISS	20000	30.0	3		7	0	0	29.94	100000	2000	Scale	0	1.5	0	0.01	1.5	0	0.01	0.040999999999999995	0	1	1	0	1	139.545	183.748	0	1	139.545	183.748	1.4406	1.6685	1	0.9781	0.9831	0.9806	1	0.9379	0.9685	1.4138	1.5491	0.9494	0.033682	0.006174100000000001	0.001158	0.0020673
177	TR1_2_W0001_P0149_T0001_R1_P3_K1_Ch2-Ch1.zen	20150212_STAG2gfpcf2_G2G1\MitoSys2\LSM\STAG2-EGFP_G1_14_20h_afterRelease\DE_W0006_P0001\DE_2_W0006_P0001_T0013\TR1_W0001_P0149\TR1_2_W0001_P0149_T0001_R1_P3_K1_Ch2-Ch1.zen	FA/ISS	20000	30.0	3		7	0	0	29.94	100000	2000	Scale	0	1.5	0	0.01	1.5	0	0.01	0.040999999999999995	0	1	1	0	1	166.493	255.012	0	1	166.493	255.012	1.4823	2.2977	1	0.9818	0.9873	0.9845	1	0.9442	0.9717	1.4596	2.1669	0.9565	0.035256	0.007498	0.0019195	0.0023231
178	TR1_2_W0001_P0149_T0001_R1_P4_K1_Ch2-Ch1.zen	20150212_STAG2gfpcf2_G2G1\MitoSys2\LSM\STAG2-EGFP_G1_14_20h_afterRelease\DE_W0006_P0001\DE_2_W0006_P0001_T0013\TR1_W0001_P0149\TR1_2_W0001_P0149_T0001_R1_P4_K1_Ch2-Ch1.zen	FA/ISS	20000	30.000999999999998	3		7	0	0	29.94	100000	2000	Scale	0	1.5	0	0.01	1.5	0	0.01	0.040999999999999995	0	1	1	0	1	6.031000000000001	2.802	0	1	6.031000000000001	2.802	1.3213	1.2409	1	0.5566	0.2125	0.3428	1	0.8319	0.9121	0.7899	0.2135	0.27699999999999997	0.68529	0.11810999999999999	0.06899	0.10019
179	TR1_2_W0001_P0149_T0001_R1_P5_K1_Ch2-Ch1.zen	20150212_STAG2gfpcf2_G2G1\MitoSys2\LSM\STAG2-EGFP_G1_14_20h_afterRelease\DE_W0006_P0001\DE_2_W0006_P0001_T0013\TR1_W0001_P0149\TR1_2_W0001_P0149_T0001_R1_P5_K1_Ch2-Ch1.zen	FA/ISS	20000	30.0	3		7	0	0	29.94	100000	2000	Scale	0	1.5	0	0.01	1.5	0	0.01	0.040999999999999995	0	1	1	0	1	1.297	1.44	0	1	1.297	1.44	1.023	1.0202	1	0.026000000000000002	0.0031	0.0077	1	0.9274	0.963	0.0219	0.0053	0.0136	0.23351	0.14265	0.033987	0.11095
180	TR1_2_W0001_P0173_T0001_R1_P1_K1_Ch2-Ch1.zen	20150212_STAG2gfpcf2_G2G1\MitoSys2\LSM\STAG2-EGFP_G1_14_20h_afterRelease\DE_W0006_P0001\DE_2_W0006_P0001_T0015\TR1_W0001_P0173\TR1_2_W0001_P0173_T0001_R1_P1_K1_Ch2-Ch1.zen	FA/ISS	20000	30.0	3		7	0	0	29.94	100000	2000	Scale	0	1.5	0	0.01	1.5	0	0.01	0.040999999999999995	0	1	1	0	1	61.376000000000005	363.394	0	1	61.376000000000005	363.394	1.2032	2.4825	1	0.9513	0.9909	0.9709	1	0.985	0.9925	1.1491	2.4373	0.9636	0.11029000000000001	0.019852	0.0009878	0.0013942
181	TR1_2_W0001_P0173_T0001_R1_P2_K1_Ch2-Ch1.zen	20150212_STAG2gfpcf2_G2G1\MitoSys2\LSM\STAG2-EGFP_G1_14_20h_afterRelease\DE_W0006_P0001\DE_2_W0006_P0001_T0015\TR1_W0001_P0173\TR1_2_W0001_P0173_T0001_R1_P2_K1_Ch2-Ch1.zen	FA/ISS	20000	30.0	3		7	0	0	29.94	100000	2000	Scale	0	1.5	0	0.01	1.5	0	0.01	0.040999999999999995	0	1	1	0	1	40.75	244.283	0	1	40.75	244.283	1.2549	2.2406	1	0.9266	0.9867	0.9562	1	0.9854	0.9927	1.1714	2.1919	0.9491	0.15028	0.024772	0.0025034000000000002	0.0021861999999999997
182	TR1_2_W0001_P0173_T0001_R1_P3_K1_Ch2-Ch1.zen	20150212_STAG2gfpcf2_G2G1\MitoSys2\LSM\STAG2-EGFP_G1_14_20h_afterRelease\DE_W0006_P0001\DE_2_W0006_P0001_T0015\TR1_W0001_P0173\TR1_2_W0001_P0173_T0001_R1_P3_K1_Ch2-Ch1.zen	FA/ISS	20000	30.0	3		7	0	0	29.94	100000	2000	Scale	0	1.5	0	0.01	1.5	0	0.01	0.040999999999999995	0	1	1	0	1	61.341	405.421	0	1	61.341	405.421	1.6308	2.3199	1	0.9508	0.9921	0.9712	1	0.987	0.9935	1.5652	2.2802	0.9649	0.094403	0.015482	0.00088269	0.0012323
183	TR1_2_W0001_P0173_T0001_R1_P4_K1_Ch2-Ch1.zen	20150212_STAG2gfpcf2_G2G1\MitoSys2\LSM\STAG2-EGFP_G1_14_20h_afterRelease\DE_W0006_P0001\DE_2_W0006_P0001_T0015\TR1_W0001_P0173\TR1_2_W0001_P0173_T0001_R1_P4_K1_Ch2-Ch1.zen	FA/ISS	20000	30.000999999999998	3	x	7	0	0	29.94	100000	2000	Scale	0	1.5	0	0.01	1.5	0	0.01	0.040999999999999995	0	1	1	0	1	1.182	1.214	0	1	1.182	1.214	0.9809	0.9536	1	0.0767	0.0702	0.0649	1	0.9211	0.9597	0.0791	0.0967	0.0757	0.28055	0.29403	0.36491999999999997	0.4905
184	TR1_2_W0001_P0173_T0001_R1_P5_K1_Ch2-Ch1.zen	20150212_STAG2gfpcf2_G2G1\MitoSys2\LSM\STAG2-EGFP_G1_14_20h_afterRelease\DE_W0006_P0001\DE_2_W0006_P0001_T0015\TR1_W0001_P0173\TR1_2_W0001_P0173_T0001_R1_P5_K1_Ch2-Ch1.zen	FA/ISS	20000	30.0	3		7	0	0	29.94	100000	2000	Scale	0	1.5	0	0.01	1.5	0	0.01	0.040999999999999995	0	1	1	0	1	1.9140000000000001	4.441	0	1	1.9140000000000001	4.441	1.1249	1.1788	1	0.0461	0.4345	0.1357	1	0.965	0.9823	0.0662	0.5239	0.132	0.31264000000000003	0.17769000000000001	0.009374799999999999	0.028831
185	TR1_2_W0001_P0126_T0001_R1_P1_K1_Ch2-Ch1.zen	20150212_STAG2gfpcf2_G2G1\MitoSys2\LSM\STAG2-EGFP_G1_14_20h_afterRelease\DE_W0007_P0001\DE_2_W0007_P0001_T0011\TR1_W0001_P0126\TR1_2_W0001_P0126_T0001_R1_P1_K1_Ch2-Ch1.zen	FA/ISS	20000	30.0	3		7	0	0	29.94	100000	2000	Scale	0	1.5	0	0.01	1.5	0	0.01	0.040999999999999995	0	1	1	0	1	66.79899999999999	191.451	0	1	66.79899999999999	191.451	1.2794	2.0883	1	0.9543	0.9837	0.9689	1	0.9706	0.9852	1.2264	2.0129	0.9544	0.0918	0.021013	0.0026428000000000003	0.0031515999999999996
186	TR1_2_W0001_P0126_T0001_R1_P2_K1_Ch2-Ch1.zen	20150212_STAG2gfpcf2_G2G1\MitoSys2\LSM\STAG2-EGFP_G1_14_20h_afterRelease\DE_W0007_P0001\DE_2_W0007_P0001_T0011\TR1_W0001_P0126\TR1_2_W0001_P0126_T0001_R1_P2_K1_Ch2-Ch1.zen	FA/ISS	20000	30.0	3		7	0	0	29.94	100000	2000	Scale	0	1.5	0	0.01	1.5	0	0.01	0.040999999999999995	0	1	1	0	1	112.22	325.943	0	1	112.22	325.943	1.4127	3.0797	1	0.9731	0.9895	0.9813	1	0.9689	0.9843	1.3799	2.9835	0.9658	0.062433	0.012872999999999999	0.0010238	0.0017144999999999999
187	TR1_2_W0001_P0126_T0001_R1_P3_K1_Ch2-Ch1.zen	20150212_STAG2gfpcf2_G2G1\MitoSys2\LSM\STAG2-EGFP_G1_14_20h_afterRelease\DE_W0007_P0001\DE_2_W0007_P0001_T0011\TR1_W0001_P0126\TR1_2_W0001_P0126_T0001_R1_P3_K1_Ch2-Ch1.zen	FA/ISS	20000	30.0	3		7	0	0	29.94	100000	2000	Scale	0	1.5	0	0.01	1.5	0	0.01	0.040999999999999995	0	1	1	0	1	96.18	309.545	0	1	96.18	309.545	0.9686	1.9093	1	0.9689	0.9899	0.9793	1	0.9736	0.9867	0.9379	1.8558	0.9662	0.068892	0.0074748	0.0019319000000000003	0.0017349
188	TR1_2_W0001_P0126_T0001_R1_P4_K1_Ch2-Ch1.zen	20150212_STAG2gfpcf2_G2G1\MitoSys2\LSM\STAG2-EGFP_G1_14_20h_afterRelease\DE_W0007_P0001\DE_2_W0007_P0001_T0011\TR1_W0001_P0126\TR1_2_W0001_P0126_T0001_R1_P4_K1_Ch2-Ch1.zen	FA/ISS	20000	30.0	3		7	0	0	29.94	100000	2000	Scale	0	1.5	0	0.01	1.5	0	0.01	0.040999999999999995	0	1	1	0	1	3.951	4.047	0	1	3.951	4.047	1.4521	1.3866	1	0.3675	0.3811	0.3741	1	0.9218	0.9601	0.6309	0.5397	0.3499	0.21247	0.11965	0.068803	0.040961000000000004
189	TR1_2_W0001_P0126_T0001_R1_P5_K1_Ch2-Ch1.zen	20150212_STAG2gfpcf2_G2G1\MitoSys2\LSM\STAG2-EGFP_G1_14_20h_afterRelease\DE_W0007_P0001\DE_2_W0007_P0001_T0011\TR1_W0001_P0126\TR1_2_W0001_P0126_T0001_R1_P5_K1_Ch2-Ch1.zen	FA/ISS	20000	30.002	3		7	0	0	29.94	100000	2000	Scale	0	1.5	0	0.01	1.5	0	0.01	0.040999999999999995	0	1	1	0	1	1.811	2.335	0	1	1.811	2.335	1.4335	1.9369999999999998	1	0.0277	0.1094	0.0528	1	0.9357	0.9673	0.0839	0.3375	0.048	0.16525	0.20819000000000001	0.03775	0.08925599999999999
190	TR1_2_W0001_P0138_T0001_R1_P1_K1_Ch2-Ch1.zen	20150212_STAG2gfpcf2_G2G1\MitoSys2\LSM\STAG2-EGFP_G1_14_20h_afterRelease\DE_W0007_P0001\DE_2_W0007_P0001_T0012\TR1_W0001_P0138\TR1_2_W0001_P0138_T0001_R1_P1_K1_Ch2-Ch1.zen	FA/ISS	20000	30.0	3		7	0	0	29.94	100000	2000	Scale	0	1.5	0	0.01	1.5	0	0.01	0.040999999999999995	0	1	1	0	1	41.672	167.673	0	1	41.672	167.673	1.0305	1.5257	1	0.9285	0.9817	0.9547	1	0.9792	0.9895	0.9575	1.4756	0.9446	0.12612	0.025221	0.00072081	0.0019215999999999997
191	TR1_2_W0001_P0138_T0001_R1_P2_K1_Ch2-Ch1.zen	20150212_STAG2gfpcf2_G2G1\MitoSys2\LSM\STAG2-EGFP_G1_14_20h_afterRelease\DE_W0007_P0001\DE_2_W0007_P0001_T0012\TR1_W0001_P0138\TR1_2_W0001_P0138_T0001_R1_P2_K1_Ch2-Ch1.zen	FA/ISS	20000	30.0	3		7	0	0	29.94	100000	2000	Scale	0	1.5	0	0.01	1.5	0	0.01	0.040999999999999995	0	1	1	0	1	89.66	300.433	0	1	89.66	300.433	1.2676	2.0793	1	0.9663	0.9890000000000001	0.9776	1	0.9738	0.9868	1.2293	2.0169	0.9646	0.071534	0.0090965	0.0029749000000000004	0.0035621000000000003
192	TR1_2_W0001_P0138_T0001_R1_P3_K1_Ch2-Ch1.zen	20150212_STAG2gfpcf2_G2G1\MitoSys2\LSM\STAG2-EGFP_G1_14_20h_afterRelease\DE_W0007_P0001\DE_2_W0007_P0001_T0012\TR1_W0001_P0138\TR1_2_W0001_P0138_T0001_R1_P3_K1_Ch2-Ch1.zen	FA/ISS	20000	30.0	3		7	0	0	29.94	100000	2000	Scale	0	1.5	0	0.01	1.5	0	0.01	0.040999999999999995	0	1	1	0	1	91.25299999999999	314.66200000000003	0	1	91.25299999999999	314.66200000000003	1.328	1.9474	1	0.9667	0.9896	0.9781	1	0.9749	0.9873	1.2890000000000001	1.8894	0.9657	0.070623	0.009060200000000001	0.0020204	0.0025741
193	TR1_2_W0001_P0138_T0001_R1_P4_K1_Ch2-Ch1.zen	20150212_STAG2gfpcf2_G2G1\MitoSys2\LSM\STAG2-EGFP_G1_14_20h_afterRelease\DE_W0007_P0001\DE_2_W0007_P0001_T0012\TR1_W0001_P0138\TR1_2_W0001_P0138_T0001_R1_P4_K1_Ch2-Ch1.zen	FA/ISS	20000	30.0	3	x	7	0	0	29.94	100000	2000	Scale	0	1.5	0	0.01	1.5	0	0.01	0.040999999999999995	0	1	1	0	1	8.396	46.328	0	1	8.396	46.328	0.6317	0.5214	1	0.6065	0.9159999999999999	0.7424	1	0.9848	0.9924	0.3016	0.4444	0.7366	0.20040999999999998	0.13462000000000002	0.0067553	0.0098818
194	TR1_2_W0001_P0138_T0001_R1_P5_K1_Ch2-Ch1.zen	20150212_STAG2gfpcf2_G2G1\MitoSys2\LSM\STAG2-EGFP_G1_14_20h_afterRelease\DE_W0007_P0001\DE_2_W0007_P0001_T0012\TR1_W0001_P0138\TR1_2_W0001_P0138_T0001_R1_P5_K1_Ch2-Ch1.zen	FA/ISS	20000	30.0	3		7	0	0	29.94	100000	2000	Scale	0	1.5	0	0.01	1.5	0	0.01	0.040999999999999995	0	1	1	0	1	1.138	1.054	0	1	1.138	1.054	1.0373	1.0161	1	0.1041	0.18100000000000002	0.1368	1	0.9136	0.9558	0.0916	0.2131	0.151	0.14607	0.092448	0.12533	0.14406
195	TR1_2_W0001_P0150_T0001_R1_P1_K1_Ch2-Ch1.zen	20150212_STAG2gfpcf2_G2G1\MitoSys2\LSM\STAG2-EGFP_G1_14_20h_afterRelease\DE_W0007_P0001\DE_2_W0007_P0001_T0013\TR1_W0001_P0150\TR1_2_W0001_P0150_T0001_R1_P1_K1_Ch2-Ch1.zen	FA/ISS	20000	30.0	3		7	0	0	29.94	100000	2000	Scale	0	1.5	0	0.01	1.5	0	0.01	0.040999999999999995	0	1	1	0	1	143.384	385.032	0	1	143.384	385.032	1.3332	1.7305	1	0.9785	0.9917	0.9851	1	0.9685	0.9841	1.3078	1.6706	0.9694	0.043389	0.0042802	0.0038281	0.0048527
196	TR1_2_W0001_P0150_T0001_R1_P2_K1_Ch2-Ch1.zen	20150212_STAG2gfpcf2_G2G1\MitoSys2\LSM\STAG2-EGFP_G1_14_20h_afterRelease\DE_W0007_P0001\DE_2_W0007_P0001_T0013\TR1_W0001_P0150\TR1_2_W0001_P0150_T0001_R1_P2_K1_Ch2-Ch1.zen	FA/ISS	20000	30.0	3		7	0	0	29.94	100000	2000	Scale	0	1.5	0	0.01	1.5	0	0.01	0.040999999999999995	0	1	1	0	1	129.1	281.418	0	1	129.1	281.418	1.2878	2.0177	1	0.9766	0.9887	0.9827	1	0.9613	0.9805	1.2609	1.9352	0.9634	0.046731	0.006716199999999999	0.00079157	0.0020046
197	TR1_2_W0001_P0150_T0001_R1_P3_K1_Ch2-Ch1.zen	20150212_STAG2gfpcf2_G2G1\MitoSys2\LSM\STAG2-EGFP_G1_14_20h_afterRelease\DE_W0007_P0001\DE_2_W0007_P0001_T0013\TR1_W0001_P0150\TR1_2_W0001_P0150_T0001_R1_P3_K1_Ch2-Ch1.zen	FA/ISS	20000	30.0	3		7	0	0	29.94	100000	2000	Scale	0	1.5	0	0.01	1.5	0	0.01	0.040999999999999995	0	1	1	0	1	141.878	367.164	0	1	141.878	367.164	1.4818	2.3974	1	0.9787	0.9911	0.9849	1	0.9665	0.9831	1.4552	2.3145	0.9682	0.044947	0.0078733	0.00056435	0.0016562
198	TR1_2_W0001_P0150_T0001_R1_P4_K1_Ch2-Ch1.zen	20150212_STAG2gfpcf2_G2G1\MitoSys2\LSM\STAG2-EGFP_G1_14_20h_afterRelease\DE_W0007_P0001\DE_2_W0007_P0001_T0013\TR1_W0001_P0150\TR1_2_W0001_P0150_T0001_R1_P4_K1_Ch2-Ch1.zen	FA/ISS	20000	30.0	3		7	0	0	29.94	100000	2000	Scale	0	1.5	0	0.01	1.5	0	0.01	0.040999999999999995	0	1	1	0	1	3.133	3.25	0	1	3.133	3.25	1.1985	1.2721	1	0.2634	0.2789	0.2681	1	0.9212	0.9598	0.3475	0.3522	0.2475	1.0579	0.5008199999999999	0.05279	0.14075
199	TR1_2_W0001_P0150_T0001_R1_P5_K1_Ch2-Ch1.zen	20150212_STAG2gfpcf2_G2G1\MitoSys2\LSM\STAG2-EGFP_G1_14_20h_afterRelease\DE_W0007_P0001\DE_2_W0007_P0001_T0013\TR1_W0001_P0150\TR1_2_W0001_P0150_T0001_R1_P5_K1_Ch2-Ch1.zen	FA/ISS	20000	30.000999999999998	3		7	0	0	29.94	100000	2000	Scale	0	1.5	0	0.01	1.5	0	0.01	0.040999999999999995	0	1	1	0	1	1.253	1.81	0	1	1.253	1.81	1.0786	1.075	1	0.0422	0.0297	-0.0328	1	0.9438	0.9715	0.0245	0.0289	-0.0272	0.18731	0.17752	0.071805	0.14198
200	TR1_2_W0001_P0174_T0001_R1_P1_K1_Ch2-Ch1.zen	20150212_STAG2gfpcf2_G2G1\MitoSys2\LSM\STAG2-EGFP_G1_14_20h_afterRelease\DE_W0007_P0001\DE_2_W0007_P0001_T0015\TR1_W0001_P0174\TR1_2_W0001_P0174_T0001_R1_P1_K1_Ch2-Ch1.zen	FA/ISS	20000	30.0	3		7	0	0	29.94	100000	2000	Scale	0	1.5	0	0.01	1.5	0	0.01	0.040999999999999995	0	1	1	0	1	119.00299999999999	358.12199999999996	0	1	119.00299999999999	358.12199999999996	1.2761	2.1315	1	0.9747	0.9911	0.9828	1	0.9714	0.9856	1.2471	2.0671	0.9686	0.059088999999999996	0.010565999999999999	0.00050559	0.0015517
201	TR1_2_W0001_P0174_T0001_R1_P2_K1_Ch2-Ch1.zen	20150212_STAG2gfpcf2_G2G1\MitoSys2\LSM\STAG2-EGFP_G1_14_20h_afterRelease\DE_W0007_P0001\DE_2_W0007_P0001_T0015\TR1_W0001_P0174\TR1_2_W0001_P0174_T0001_R1_P2_K1_Ch2-Ch1.zen	FA/ISS	20000	30.0	3		7	0	0	29.94	100000	2000	Scale	0	1.5	0	0.01	1.5	0	0.01	0.040999999999999995	0	1	1	0	1	79.206	264.932	0	1	79.206	264.932	0.9073	2.2332	1	0.9619	0.9881	0.9749	1	0.9741	0.9869	0.8708	2.1717	0.9621	0.08125	0.015402	0.0013789000000000002	0.0021765
202	TR1_2_W0001_P0174_T0001_R1_P3_K1_Ch2-Ch1.zen	20150212_STAG2gfpcf2_G2G1\MitoSys2\LSM\STAG2-EGFP_G1_14_20h_afterRelease\DE_W0007_P0001\DE_2_W0007_P0001_T0015\TR1_W0001_P0174\TR1_2_W0001_P0174_T0001_R1_P3_K1_Ch2-Ch1.zen	FA/ISS	20000	30.0	3		7	0	0	29.94	100000	2000	Scale	0	1.5	0	0.01	1.5	0	0.01	0.040999999999999995	0	1	1	0	1	126.975	417.721	0	1	126.975	417.721	1.3053	2.1253	1	0.976	0.992	0.9839	1	0.9732	0.9865	1.2775	2.0648	0.9706	0.053193	0.007008499999999999	0.0025911	0.0033824
203	TR1_2_W0001_P0174_T0001_R1_P4_K1_Ch2-Ch1.zen	20150212_STAG2gfpcf2_G2G1\MitoSys2\LSM\STAG2-EGFP_G1_14_20h_afterRelease\DE_W0007_P0001\DE_2_W0007_P0001_T0015\TR1_W0001_P0174\TR1_2_W0001_P0174_T0001_R1_P4_K1_Ch2-Ch1.zen	FA/ISS	20000	29.999000000000002	3		7	0	0	29.94	100000	2000	Scale	0	1.5	0	0.01	1.5	0	0.01	0.040999999999999995	0	1	1	0	1	1.171	1.157	0	1	1.171	1.157	1.0346	1.0701	1	0.0819	0.09300000000000001	0.0866	1	0.9186	0.9584	0.0716	0.0953	0.0985	0.27338	0.20267000000000002	0.21988000000000002	0.11817000000000001
204	TR1_2_W0001_P0174_T0001_R1_P5_K1_Ch2-Ch1.zen	20150212_STAG2gfpcf2_G2G1\MitoSys2\LSM\STAG2-EGFP_G1_14_20h_afterRelease\DE_W0007_P0001\DE_2_W0007_P0001_T0015\TR1_W0001_P0174\TR1_2_W0001_P0174_T0001_R1_P5_K1_Ch2-Ch1.zen	FA/ISS	20000	30.0	3		7	0	0	29.94	100000	2000	Scale	0	1.5	0	0.01	1.5	0	0.01	0.040999999999999995	0	1	1	0	1	5.357	8.074	0	1	5.357	8.074	1.4973	1.0768	1	0.5092	0.6578	0.578	1	0.9462	0.9727	0.8528	0.6614	0.5585	0.33693	0.16069	0.022221	0.060737
205	TR1_2_W0001_P0115_T0001_R1_P1_K1_Ch2-Ch1.zen	20150212_STAG2gfpcf2_G2G1\MitoSys2\LSM\STAG2-EGFP_G1_14_20h_afterRelease\DE_W0008_P0001\DE_2_W0008_P0001_T0010\TR1_W0001_P0115\TR1_2_W0001_P0115_T0001_R1_P1_K1_Ch2-Ch1.zen	FA/ISS	20000	30.0	3		7	0	0	29.94	100000	2000	Scale	0	1.5	0	0.01	1.5	0	0.01	0.040999999999999995	0	1	1	0	1	138.06799999999998	367.083	0	1	138.06799999999998	367.083	1.15	1.7276	1	0.9782	0.9917	0.9849	1	0.9688	0.9843	1.1264	1.6711	0.9694	0.051821000000000006	0.010126999999999999	0.0029427	0.0018635000000000001
206	TR1_2_W0001_P0115_T0001_R1_P2_K1_Ch2-Ch1.zen	20150212_STAG2gfpcf2_G2G1\MitoSys2\LSM\STAG2-EGFP_G1_14_20h_afterRelease\DE_W0008_P0001\DE_2_W0008_P0001_T0010\TR1_W0001_P0115\TR1_2_W0001_P0115_T0001_R1_P2_K1_Ch2-Ch1.zen	FA/ISS	20000	30.0	3		7	0	0	29.94	100000	2000	Scale	0	1.5	0	0.01	1.5	0	0.01	0.040999999999999995	0	1	1	0	1	149.27100000000002	366.45099999999996	0	1	149.27100000000002	366.45099999999996	0.9683	2.3576	1	0.9799	0.9911	0.9855	1	0.9644	0.982	0.9484	2.2805	0.9677	0.045685	0.0081394	0.001551	0.0014325999999999998
207	TR1_2_W0001_P0115_T0001_R1_P3_K1_Ch2-Ch1.zen	20150212_STAG2gfpcf2_G2G1\MitoSys2\LSM\STAG2-EGFP_G1_14_20h_afterRelease\DE_W0008_P0001\DE_2_W0008_P0001_T0010\TR1_W0001_P0115\TR1_2_W0001_P0115_T0001_R1_P3_K1_Ch2-Ch1.zen	FA/ISS	20000	30.0	3		7	0	0	29.94	100000	2000	Scale	0	1.5	0	0.01	1.5	0	0.01	0.040999999999999995	0	1	1	0	1	126.961	383.45	0	1	126.961	383.45	2.0417	2.5508	1	0.9746	0.9916	0.9831	1	0.9728	0.9863	2.0014	2.4731	0.9695	0.04265	0.010895	0.00072395	0.0013580999999999999
208	TR1_2_W0001_P0115_T0001_R1_P4_K1_Ch2-Ch1.zen	20150212_STAG2gfpcf2_G2G1\MitoSys2\LSM\STAG2-EGFP_G1_14_20h_afterRelease\DE_W0008_P0001\DE_2_W0008_P0001_T0010\TR1_W0001_P0115\TR1_2_W0001_P0115_T0001_R1_P4_K1_Ch2-Ch1.zen	FA/ISS	20000	30.0	3		7	0	0	29.94	100000	2000	Scale	0	1.5	0	0.01	1.5	0	0.01	0.040999999999999995	0	1	1	0	1	58.718999999999994	18.430999999999997	0	1	58.718999999999994	18.430999999999997	1.1526	0.9622	1	0.9492	0.8433	0.8947	1	0.7547	0.8686	1.0977	0.5733	0.7666	0.11965	0.014602	0.0058334	0.017542
209	TR1_2_W0001_P0115_T0001_R1_P5_K1_Ch2-Ch1.zen	20150212_STAG2gfpcf2_G2G1\MitoSys2\LSM\STAG2-EGFP_G1_14_20h_afterRelease\DE_W0008_P0001\DE_2_W0008_P0001_T0010\TR1_W0001_P0115\TR1_2_W0001_P0115_T0001_R1_P5_K1_Ch2-Ch1.zen	FA/ISS	20000	30.0	3		7	0	0	29.94	100000	2000	Scale	0	1.5	0	0.01	1.5	0	0.01	0.040999999999999995	0	1	1	0	1	3.8280000000000003	11.913	0	1	3.8280000000000003	11.913	0.8086	0.8209	1	0.3647	0.7595	0.5246	1	0.9737	0.9867	0.2424	0.5829	0.5166	0.1753	0.11015	0.0056781	0.01681
210	TR1_2_W0001_P0127_T0001_R1_P1_K1_Ch2-Ch1.zen	20150212_STAG2gfpcf2_G2G1\MitoSys2\LSM\STAG2-EGFP_G1_14_20h_afterRelease\DE_W0008_P0001\DE_2_W0008_P0001_T0011\TR1_W0001_P0127\TR1_2_W0001_P0127_T0001_R1_P1_K1_Ch2-Ch1.zen	FA/ISS	20000	30.0	3		7	0	0	29.94	100000	2000	Scale	0	1.5	0	0.01	1.5	0	0.01	0.040999999999999995	0	1	1	0	1	88.19	184.766	0	1	88.19	184.766	1.4457	2.8868	1	0.9655	0.9817	0.9736	1	0.9579	0.9787	1.4031	2.7538	0.9527	0.067603	0.016186000000000002	0.0013877000000000002	0.0026175
211	TR1_2_W0001_P0127_T0001_R1_P2_K1_Ch2-Ch1.zen	20150212_STAG2gfpcf2_G2G1\MitoSys2\LSM\STAG2-EGFP_G1_14_20h_afterRelease\DE_W0008_P0001\DE_2_W0008_P0001_T0011\TR1_W0001_P0127\TR1_2_W0001_P0127_T0001_R1_P2_K1_Ch2-Ch1.zen	FA/ISS	20000	30.0	3		7	0	0	29.94	100000	2000	Scale	0	1.5	0	0.01	1.5	0	0.01	0.040999999999999995	0	1	1	0	1	96.727	143.363	0	1	96.727	143.363	1.379	3.4731	1	0.9688	0.9761	0.9724	1	0.9384	0.9687	1.3417	3.2578	0.9416	0.074265	0.013973	0.00221	0.0033693000000000004
212	TR1_2_W0001_P0127_T0001_R1_P3_K1_Ch2-Ch1.zen	20150212_STAG2gfpcf2_G2G1\MitoSys2\LSM\STAG2-EGFP_G1_14_20h_afterRelease\DE_W0008_P0001\DE_2_W0008_P0001_T0011\TR1_W0001_P0127\TR1_2_W0001_P0127_T0001_R1_P3_K1_Ch2-Ch1.zen	FA/ISS	20000	30.0	3		7	0	0	29.94	100000	2000	Scale	0	1.5	0	0.01	1.5	0	0.01	0.040999999999999995	0	1	1	0	1	69.69	198.09099999999998	0	1	69.69	198.09099999999998	1.4269	2.463	1	0.9567	0.9834	0.97	1	0.9692	0.9845	1.374	2.3713	0.9548	0.044709	0.017058	0.0010812	0.0020793
213	TR1_2_W0001_P0127_T0001_R1_P4_K1_Ch2-Ch1.zen	20150212_STAG2gfpcf2_G2G1\MitoSys2\LSM\STAG2-EGFP_G1_14_20h_afterRelease\DE_W0008_P0001\DE_2_W0008_P0001_T0011\TR1_W0001_P0127\TR1_2_W0001_P0127_T0001_R1_P4_K1_Ch2-Ch1.zen	FA/ISS	20000	30.0	3		7	0	0	29.94	100000	2000	Scale	0	1.5	0	0.01	1.5	0	0.01	0.040999999999999995	0	1	1	0	1	6.07	4.138999999999999	0	1	6.07	4.138999999999999	1.1718	1.2093	1	0.5609	0.3862	0.46299999999999997	1	0.8792	0.9376	0.6847	0.4052	0.4163	0.27155	0.19067	0.041788	0.099221
214	TR1_2_W0001_P0127_T0001_R1_P5_K1_Ch2-Ch1.zen	20150212_STAG2gfpcf2_G2G1\MitoSys2\LSM\STAG2-EGFP_G1_14_20h_afterRelease\DE_W0008_P0001\DE_2_W0008_P0001_T0011\TR1_W0001_P0127\TR1_2_W0001_P0127_T0001_R1_P5_K1_Ch2-Ch1.zen	FA/ISS	20000	30.0	3		7	0	0	29.94	100000	2000	Scale	0	1.5	0	0.01	1.5	0	0.01	0.040999999999999995	0	1	1	0	1	5.812	5.35	0	1	5.812	5.35	0.9420000000000001	1.2423	1	0.5447	0.5081	0.5255	1	0.9114	0.9546	0.4985	0.6047	0.4919	0.7451	0.12434	0.029622000000000002	0.061360000000000005
215	TR1_2_W0001_P0139_T0001_R1_P1_K1_Ch2-Ch1.zen	20150212_STAG2gfpcf2_G2G1\MitoSys2\LSM\STAG2-EGFP_G1_14_20h_afterRelease\DE_W0008_P0001\DE_2_W0008_P0001_T0012\TR1_W0001_P0139\TR1_2_W0001_P0139_T0001_R1_P1_K1_Ch2-Ch1.zen	FA/ISS	20000	30.0	3		7	0	0	29.94	100000	2000	Scale	0	1.5	0	0.01	1.5	0	0.01	0.040999999999999995	0	1	1	0	1	45.428000000000004	216.467	0	1	45.428000000000004	216.467	1.472	1.9448	1	0.9331	0.9852	0.9588	1	0.9823	0.9911	1.3882	1.8922	0.9502	0.034714	0.01165	0.00082241	0.0025302
216	TR1_2_W0001_P0139_T0001_R1_P2_K1_Ch2-Ch1.zen	20150212_STAG2gfpcf2_G2G1\MitoSys2\LSM\STAG2-EGFP_G1_14_20h_afterRelease\DE_W0008_P0001\DE_2_W0008_P0001_T0012\TR1_W0001_P0139\TR1_2_W0001_P0139_T0001_R1_P2_K1_Ch2-Ch1.zen	FA/ISS	20000	30.0	3		7	0	0	29.94	100000	2000	Scale	0	1.5	0	0.01	1.5	0	0.01	0.040999999999999995	0	1	1	0	1	141.37	288.765	0	1	141.37	288.765	1.3152	2.188	1	0.9787	0.9889	0.9837	1	0.9581	0.9788	1.2904	2.0943	0.9628	0.049266000000000004	0.0056467	0.0013127	0.0014048
217	TR1_2_W0001_P0139_T0001_R1_P3_K1_Ch2-Ch1.zen	20150212_STAG2gfpcf2_G2G1\MitoSys2\LSM\STAG2-EGFP_G1_14_20h_afterRelease\DE_W0008_P0001\DE_2_W0008_P0001_T0012\TR1_W0001_P0139\TR1_2_W0001_P0139_T0001_R1_P3_K1_Ch2-Ch1.zen	FA/ISS	20000	30.0	3		7	0	0	29.94	100000	2000	Scale	0	1.5	0	0.01	1.5	0	0.01	0.040999999999999995	0	1	1	0	1	65.736	243.25799999999998	0	1	65.736	243.25799999999998	1.3517	2.0443	1	0.9544	0.987	0.9706	1	0.977	0.9884	1.2979	1.9845	0.9593	0.06271900000000001	0.018222	0.00039119999999999997	0.0012562
218	TR1_2_W0001_P0139_T0001_R1_P4_K1_Ch2-Ch1.zen	20150212_STAG2gfpcf2_G2G1\MitoSys2\LSM\STAG2-EGFP_G1_14_20h_afterRelease\DE_W0008_P0001\DE_2_W0008_P0001_T0012\TR1_W0001_P0139\TR1_2_W0001_P0139_T0001_R1_P4_K1_Ch2-Ch1.zen	FA/ISS	20000	30.0	3		7	0	0	29.94	100000	2000	Scale	0	1.5	0	0.01	1.5	0	0.01	0.040999999999999995	0	1	1	0	1	9.107999999999999	8.189	0	1	9.107999999999999	8.189	0.8515	0.9339	1	0.6937	0.6674	0.6803	1	0.9114	0.9546	0.5679	0.5496	0.6424	0.13022	0.034548	0.0049207999999999995	0.023472
219	TR1_2_W0001_P0139_T0001_R1_P5_K1_Ch2-Ch1.zen	20150212_STAG2gfpcf2_G2G1\MitoSys2\LSM\STAG2-EGFP_G1_14_20h_afterRelease\DE_W0008_P0001\DE_2_W0008_P0001_T0012\TR1_W0001_P0139\TR1_2_W0001_P0139_T0001_R1_P5_K1_Ch2-Ch1.zen	FA/ISS	20000	30.0	3		7	0	0	29.94	100000	2000	Scale	0	1.5	0	0.01	1.5	0	0.01	0.040999999999999995	0	1	1	0	1	1.501	1.6969999999999998	0	1	1.501	1.6969999999999998	0.9772	0.9203	1	0.0011	0.0143	0.0002	1	0.9284	0.9635	-0.0	-0.0002	0.0001	0.20701	0.10434	0.054499	0.0829
220	TR1_2_W0001_P0151_T0001_R1_P1_K1_Ch2-Ch1.zen	20150212_STAG2gfpcf2_G2G1\MitoSys2\LSM\STAG2-EGFP_G1_14_20h_afterRelease\DE_W0008_P0001\DE_2_W0008_P0001_T0013\TR1_W0001_P0151\TR1_2_W0001_P0151_T0001_R1_P1_K1_Ch2-Ch1.zen	FA/ISS	20000	30.0	3		7	0	0	29.94	100000	2000	Scale	0	1.5	0	0.01	1.5	0	0.01	0.040999999999999995	0	1	1	0	1	127.223	265.506	0	1	127.223	265.506	1.5189	2.1617	1	0.9761	0.9879	0.982	1	0.9595	0.9796	1.4886	2.0661	0.9618	0.048683	0.0099275	0.0014726	0.0016569000000000002
221	TR1_2_W0001_P0151_T0001_R1_P2_K1_Ch2-Ch1.zen	20150212_STAG2gfpcf2_G2G1\MitoSys2\LSM\STAG2-EGFP_G1_14_20h_afterRelease\DE_W0008_P0001\DE_2_W0008_P0001_T0013\TR1_W0001_P0151\TR1_2_W0001_P0151_T0001_R1_P2_K1_Ch2-Ch1.zen	FA/ISS	20000	30.0	3		7	0	0	29.94	100000	2000	Scale	0	1.5	0	0.01	1.5	0	0.01	0.040999999999999995	0	1	1	0	1	104.258	230.899	0	1	104.258	230.899	1.5305	1.7444	1	0.9707	0.9866	0.9786	1	0.963	0.9813	1.4929	1.6649	0.9602	0.052435	0.010927	0.0006422999999999999	0.002306
222	TR1_2_W0001_P0151_T0001_R1_P3_K1_Ch2-Ch1.zen	20150212_STAG2gfpcf2_G2G1\MitoSys2\LSM\STAG2-EGFP_G1_14_20h_afterRelease\DE_W0008_P0001\DE_2_W0008_P0001_T0013\TR1_W0001_P0151\TR1_2_W0001_P0151_T0001_R1_P3_K1_Ch2-Ch1.zen	FA/ISS	20000	30.0	3		7	0	0	29.94	100000	2000	Scale	0	1.5	0	0.01	1.5	0	0.01	0.040999999999999995	0	1	1	0	1	33.985	187.408	0	1	33.985	187.408	1.2295	1.6131	1	0.9122	0.9837	0.9473	1	0.985	0.9925	1.1306	1.5704	0.9401	0.056434000000000005	0.029429000000000004	0.00070882	0.002397
223	TR1_2_W0001_P0151_T0001_R1_P4_K1_Ch2-Ch1.zen	20150212_STAG2gfpcf2_G2G1\MitoSys2\LSM\STAG2-EGFP_G1_14_20h_afterRelease\DE_W0008_P0001\DE_2_W0008_P0001_T0013\TR1_W0001_P0151\TR1_2_W0001_P0151_T0001_R1_P4_K1_Ch2-Ch1.zen	FA/ISS	20000	30.000999999999998	3		7	0	0	29.94	100000	2000	Scale	0	1.5	0	0.01	1.5	0	0.01	0.040999999999999995	0	1	1	0	1	2.83	2.001	0	1	2.83	2.001	1.2395	1.0466	1	0.2179	0.0641	0.1162	1	0.8874	0.9420000000000001	0.3191	0.0419	0.08900000000000001	1.0671	0.2827	0.06540900000000001	0.13591
224	TR1_2_W0001_P0151_T0001_R1_P5_K1_Ch2-Ch1.zen	20150212_STAG2gfpcf2_G2G1\MitoSys2\LSM\STAG2-EGFP_G1_14_20h_afterRelease\DE_W0008_P0001\DE_2_W0008_P0001_T0013\TR1_W0001_P0151\TR1_2_W0001_P0151_T0001_R1_P5_K1_Ch2-Ch1.zen	FA/ISS	20000	30.000999999999998	3		7	0	0	29.94	100000	2000	Scale	0	1.5	0	0.01	1.5	0	0.01	0.040999999999999995	0	1	1	0	1	1.227	1.1520000000000001	0	1	1.227	1.1520000000000001	1.0407	1.0291	1	0.0539	0.0972	0.0694	1	0.9143	0.9562	0.0419	0.1136	0.0792	0.23228000000000001	0.33963000000000004	0.12237	0.3504
225	TR1_2_W0001_P0163_T0001_R1_P1_K1_Ch2-Ch1.zen	20150212_STAG2gfpcf2_G2G1\MitoSys2\LSM\STAG2-EGFP_G1_14_20h_afterRelease\DE_W0008_P0001\DE_2_W0008_P0001_T0014\TR1_W0001_P0163\TR1_2_W0001_P0163_T0001_R1_P1_K1_Ch2-Ch1.zen	FA/ISS	20000	30.0	3		7	0	0	29.94	100000	2000	Scale	0	1.5	0	0.01	1.5	0	0.01	0.040999999999999995	0	1	1	0	1	108.417	206.907	0	1	108.417	206.907	1.5187	2.3002	1	0.9718	0.9846	0.9781	1	0.9561	0.9778	1.4827	2.1891	0.9562	0.052453	0.012348	0.0016710000000000002	0.0024564
226	TR1_2_W0001_P0163_T0001_R1_P2_K1_Ch2-Ch1.zen	20150212_STAG2gfpcf2_G2G1\MitoSys2\LSM\STAG2-EGFP_G1_14_20h_afterRelease\DE_W0008_P0001\DE_2_W0008_P0001_T0014\TR1_W0001_P0163\TR1_2_W0001_P0163_T0001_R1_P2_K1_Ch2-Ch1.zen	FA/ISS	20000	30.0	3		7	0	0	29.94	100000	2000	Scale	0	1.5	0	0.01	1.5	0	0.01	0.040999999999999995	0	1	1	0	1	110.635	203.585	0	1	110.635	203.585	1.5795	2.3237	1	0.9725	0.9843	0.9784	1	0.9543	0.9769	1.5436	2.2059	0.9556	0.055466999999999995	0.013618	0.0010251	0.00238
227	TR1_2_W0001_P0163_T0001_R1_P3_K1_Ch2-Ch1.zen	20150212_STAG2gfpcf2_G2G1\MitoSys2\LSM\STAG2-EGFP_G1_14_20h_afterRelease\DE_W0008_P0001\DE_2_W0008_P0001_T0014\TR1_W0001_P0163\TR1_2_W0001_P0163_T0001_R1_P3_K1_Ch2-Ch1.zen	FA/ISS	20000	30.0	3		7	0	0	29.94	100000	2000	Scale	0	1.5	0	0.01	1.5	0	0.01	0.040999999999999995	0	1	1	0	1	100.176	156.19899999999998	0	1	100.176	156.19899999999998	1.5244	1.8424	1	0.9694	0.9799	0.9746	1	0.9472	0.9733	1.4854	1.7241	0.9483	0.05279400000000001	0.009476299999999998	0.0016413	0.0019022000000000002
228	TR1_2_W0001_P0163_T0001_R1_P4_K1_Ch2-Ch1.zen	20150212_STAG2gfpcf2_G2G1\MitoSys2\LSM\STAG2-EGFP_G1_14_20h_afterRelease\DE_W0008_P0001\DE_2_W0008_P0001_T0014\TR1_W0001_P0163\TR1_2_W0001_P0163_T0001_R1_P4_K1_Ch2-Ch1.zen	FA/ISS	20000	30.0	3	x	7	0	0	29.94	100000	2000	Scale	0	1.5	0	0.01	1.5	0	0.01	0.040999999999999995	0	1	1	0	1	8.689	10.026	0	1	8.689	10.026	1.3662	0.9949	1	0.6759999999999999	0.7191	0.6969	1	0.9299	0.9643	0.9698	0.644	0.6674	0.20970999999999998	0.12476	0.006741199999999999	0.041873
229	TR1_2_W0001_P0163_T0001_R1_P5_K1_Ch2-Ch1.zen	20150212_STAG2gfpcf2_G2G1\MitoSys2\LSM\STAG2-EGFP_G1_14_20h_afterRelease\DE_W0008_P0001\DE_2_W0008_P0001_T0014\TR1_W0001_P0163\TR1_2_W0001_P0163_T0001_R1_P5_K1_Ch2-Ch1.zen	FA/ISS	20000	30.0	3	x	7	0	0	29.94	100000	2000	Scale	0	1.5	0	0.01	1.5	0	0.01	0.040999999999999995	0	1	1	0	1	5.481	6.103	0	1	5.481	6.103	1.9262	1.6669	1	0.4982	0.5151	0.5056	1	0.9233	0.9609	1.102	0.8351	0.4783	0.26011	0.20639000000000002	0.037724	0.10063
230	TR1_2_W0001_P0175_T0001_R1_P1_K1_Ch2-Ch1.zen	20150212_STAG2gfpcf2_G2G1\MitoSys2\LSM\STAG2-EGFP_G1_14_20h_afterRelease\DE_W0008_P0001\DE_2_W0008_P0001_T0015\TR1_W0001_P0175\TR1_2_W0001_P0175_T0001_R1_P1_K1_Ch2-Ch1.zen	FA/ISS	20000	30.0	3		7	0	0	29.94	100000	2000	Scale	0	1.5	0	0.01	1.5	0	0.01	0.040999999999999995	0	1	1	0	1	175.047	328.726	0	1	175.047	328.726	1.2212	1.7955	1	0.9828	0.9905	0.9867	1	0.9557	0.9776	1.202	1.7144	0.9645	0.039795	0.007124500000000001	0.0013414000000000002	0.0014395999999999999
231	TR1_2_W0001_P0175_T0001_R1_P2_K1_Ch2-Ch1.zen	20150212_STAG2gfpcf2_G2G1\MitoSys2\LSM\STAG2-EGFP_G1_14_20h_afterRelease\DE_W0008_P0001\DE_2_W0008_P0001_T0015\TR1_W0001_P0175\TR1_2_W0001_P0175_T0001_R1_P2_K1_Ch2-Ch1.zen	FA/ISS	20000	30.0	3		7	0	0	29.94	100000	2000	Scale	0	1.5	0	0.01	1.5	0	0.01	0.040999999999999995	0	1	1	0	1	171.234	327.365	0	1	171.234	327.365	1.2755	2.7021	1	0.9824	0.99	0.9862	1	0.9540000000000001	0.9767	1.2554	2.5881	0.9631	0.043203	0.0075571	0.00095396	0.0017178
232	TR1_2_W0001_P0175_T0001_R1_P3_K1_Ch2-Ch1.zen	20150212_STAG2gfpcf2_G2G1\MitoSys2\LSM\STAG2-EGFP_G1_14_20h_afterRelease\DE_W0008_P0001\DE_2_W0008_P0001_T0015\TR1_W0001_P0175\TR1_2_W0001_P0175_T0001_R1_P3_K1_Ch2-Ch1.zen	FA/ISS	20000	30.0	3		7	0	0	29.94	100000	2000	Scale	0	1.5	0	0.01	1.5	0	0.01	0.040999999999999995	0	1	1	0	1	165.771	360.844	0	1	165.771	360.844	1.3308	2.1422	1	0.9818	0.9912	0.9865	1	0.9609	0.9803	1.3095	2.0585	0.9669	0.039729	0.007631399999999999	0.0010473	0.0014186
233	TR1_2_W0001_P0175_T0001_R1_P4_K1_Ch2-Ch1.zen	20150212_STAG2gfpcf2_G2G1\MitoSys2\LSM\STAG2-EGFP_G1_14_20h_afterRelease\DE_W0008_P0001\DE_2_W0008_P0001_T0015\TR1_W0001_P0175\TR1_2_W0001_P0175_T0001_R1_P4_K1_Ch2-Ch1.zen	FA/ISS	20000	30.0	3		7	0	0	29.94	100000	2000	Scale	0	1.5	0	0.01	1.5	0	0.01	0.040999999999999995	0	1	1	0	1	1.2009999999999998	1.081	0	1	1.2009999999999998	1.081	1.0154	1.0113	1	0.0635	0.1532	0.0978	1	0.9109	0.9544	0.0591	0.1852	0.1092	0.31156	0.24648	0.14202	0.26681
234	TR1_2_W0001_P0175_T0001_R1_P5_K1_Ch2-Ch1.zen	20150212_STAG2gfpcf2_G2G1\MitoSys2\LSM\STAG2-EGFP_G1_14_20h_afterRelease\DE_W0008_P0001\DE_2_W0008_P0001_T0015\TR1_W0001_P0175\TR1_2_W0001_P0175_T0001_R1_P5_K1_Ch2-Ch1.zen	FA/ISS	20000	30.0	3		7	0	0	29.94	100000	2000	Scale	0	1.5	0	0.01	1.5	0	0.01	0.040999999999999995	0	1	1	0	1	5.365	8.43	0	1	5.365	8.43	1.3524	1.1895	1	0.5063	0.6707	0.5824	1	0.9489	0.9741	0.7528	0.7721	0.5639	0.25311999999999996	0.09098099999999999	0.012506	0.019221000000000002
235	TR1_2_W0001_P0116_T0001_R1_P1_K1_Ch2-Ch1.zen	20150212_STAG2gfpcf2_G2G1\MitoSys2\LSM\STAG2-EGFP_G1_14_20h_afterRelease\DE_W0009_P0001\DE_2_W0009_P0001_T0010\TR1_W0001_P0116\TR1_2_W0001_P0116_T0001_R1_P1_K1_Ch2-Ch1.zen	FA/ISS	20000	30.0	3		7	0	0	29.94	100000	2000	Scale	0	1.5	0	0.01	1.5	0	0.01	0.040999999999999995	0	1	1	0	1	47.533	255.15599999999998	0	1	47.533	255.15599999999998	1.0411	1.3496	1	0.9377	0.988	0.9625	1	0.9844	0.9921	0.9773	1.3164	0.9549	0.023262	0.015997	0.00095936	0.0012324999999999999
236	TR1_2_W0001_P0116_T0001_R1_P2_K1_Ch2-Ch1.zen	20150212_STAG2gfpcf2_G2G1\MitoSys2\LSM\STAG2-EGFP_G1_14_20h_afterRelease\DE_W0009_P0001\DE_2_W0009_P0001_T0010\TR1_W0001_P0116\TR1_2_W0001_P0116_T0001_R1_P2_K1_Ch2-Ch1.zen	FA/ISS	20000	30.0	3		7	0	0	29.94	100000	2000	Scale	0	1.5	0	0.01	1.5	0	0.01	0.040999999999999995	0	1	1	0	1	131.072	400.226	0	1	131.072	400.226	1.3256	2.3299	1	0.9769	0.9919	0.9844	1	0.9719	0.9858	1.2986	2.2635	0.9704	0.05028	0.0067253	0.0018113	0.0017228999999999999
237	TR1_2_W0001_P0116_T0001_R1_P3_K1_Ch2-Ch1.zen	20150212_STAG2gfpcf2_G2G1\MitoSys2\LSM\STAG2-EGFP_G1_14_20h_afterRelease\DE_W0009_P0001\DE_2_W0009_P0001_T0010\TR1_W0001_P0116\TR1_2_W0001_P0116_T0001_R1_P3_K1_Ch2-Ch1.zen	FA/ISS	20000	30.0	3		7	0	0	29.94	100000	2000	Scale	0	1.5	0	0.01	1.5	0	0.01	0.040999999999999995	0	1	1	0	1	99.345	236.34	0	1	99.345	236.34	1.2741	1.6626	1	0.9697	0.987	0.9783	1	0.9652	0.9825	1.2395	1.5938	0.961	0.057603999999999995	0.0086031	0.0015652	0.0018283000000000002
238	TR1_2_W0001_P0116_T0001_R1_P4_K1_Ch2-Ch1.zen	20150212_STAG2gfpcf2_G2G1\MitoSys2\LSM\STAG2-EGFP_G1_14_20h_afterRelease\DE_W0009_P0001\DE_2_W0009_P0001_T0010\TR1_W0001_P0116\TR1_2_W0001_P0116_T0001_R1_P4_K1_Ch2-Ch1.zen	FA/ISS	20000	30.0	3		7	0	0	29.94	100000	2000	Scale	0	1.5	0	0.01	1.5	0	0.01	0.040999999999999995	0	1	1	0	1	1.619	1.4580000000000002	0	1	1.619	1.4580000000000002	1.0202	1.0791	1	0.0065	0.0033	-0.0014	1	0.9108	0.9544	0.0067	-0.0001	-0.0047	0.11070999999999999	0.11489	0.13257	0.1599
239	TR1_2_W0001_P0116_T0001_R1_P5_K1_Ch2-Ch1.zen	20150212_STAG2gfpcf2_G2G1\MitoSys2\LSM\STAG2-EGFP_G1_14_20h_afterRelease\DE_W0009_P0001\DE_2_W0009_P0001_T0010\TR1_W0001_P0116\TR1_2_W0001_P0116_T0001_R1_P5_K1_Ch2-Ch1.zen	FA/ISS	20000	30.0	3		7	0	0	29.94	100000	2000	Scale	0	1.5	0	0.01	1.5	0	0.01	0.040999999999999995	0	1	1	0	1	14.593	5.577999999999999	0	1	14.593	5.577999999999999	1.0485	1.1546	1	0.8043	0.5323	0.6542	1	0.7962	0.8922	0.8474	0.479	0.5575	0.32529	0.056757	0.040998	0.027999
240	TR1_2_W0001_P0128_T0001_R1_P1_K1_Ch2-Ch1.zen	20150212_STAG2gfpcf2_G2G1\MitoSys2\LSM\STAG2-EGFP_G1_14_20h_afterRelease\DE_W0009_P0001\DE_2_W0009_P0001_T0011\TR1_W0001_P0128\TR1_2_W0001_P0128_T0001_R1_P1_K1_Ch2-Ch1.zen	FA/ISS	20000	30.0	3		7	0	0	29.94	100000	2000	Scale	0	1.5	0	0.01	1.5	0	0.01	0.040999999999999995	0	1	1	0	1	94.04299999999999	280.54200000000003	0	1	94.04299999999999	280.54200000000003	1.2312	2.4663	1	0.968	0.9883	0.9781	1	0.9704	0.9851	1.1954	2.3890000000000002	0.9634	0.083922	0.010056	0.0023431	0.0024847
241	TR1_2_W0001_P0128_T0001_R1_P2_K1_Ch2-Ch1.zen	20150212_STAG2gfpcf2_G2G1\MitoSys2\LSM\STAG2-EGFP_G1_14_20h_afterRelease\DE_W0009_P0001\DE_2_W0009_P0001_T0011\TR1_W0001_P0128\TR1_2_W0001_P0128_T0001_R1_P2_K1_Ch2-Ch1.zen	FA/ISS	20000	30.0	3		7	0	0	29.94	100000	2000	Scale	0	1.5	0	0.01	1.5	0	0.01	0.040999999999999995	0	1	1	0	1	45.663000000000004	215.428	0	1	45.663000000000004	215.428	1.9055	3.4201	1	0.9315	0.9835	0.9571	1	0.981	0.9904	1.8014	3.3269	0.9479	0.10395	0.031737	0.0016618	0.0030342
242	TR1_2_W0001_P0128_T0001_R1_P3_K1_Ch2-Ch1.zen	20150212_STAG2gfpcf2_G2G1\MitoSys2\LSM\STAG2-EGFP_G1_14_20h_afterRelease\DE_W0009_P0001\DE_2_W0009_P0001_T0011\TR1_W0001_P0128\TR1_2_W0001_P0128_T0001_R1_P3_K1_Ch2-Ch1.zen	FA/ISS	20000	30.0	3		7	0	0	29.94	100000	2000	Scale	0	1.5	0	0.01	1.5	0	0.01	0.040999999999999995	0	1	1	0	1	95.86399999999999	315.067	0	1	95.86399999999999	315.067	1.2664	2.1015	1	0.9685	0.9898	0.9791	1	0.9739	0.9869	1.2304	2.04	0.9661	0.060160000000000005	0.0096624	0.00098016	0.001291
243	TR1_2_W0001_P0128_T0001_R1_P4_K1_Ch2-Ch1.zen	20150212_STAG2gfpcf2_G2G1\MitoSys2\LSM\STAG2-EGFP_G1_14_20h_afterRelease\DE_W0009_P0001\DE_2_W0009_P0001_T0011\TR1_W0001_P0128\TR1_2_W0001_P0128_T0001_R1_P4_K1_Ch2-Ch1.zen	FA/ISS	20000	30.0	3		7	0	0	29.94	100000	2000	Scale	0	1.5	0	0.01	1.5	0	0.01	0.040999999999999995	0	1	1	0	1	4.453	25.714000000000002	0	1	4.453	25.714000000000002	1.1536	1.0318	1	0.4356	0.8866	0.6206	1	0.9859	0.9929	0.5326	0.902	0.6159	0.1585	0.14878	0.0032084	0.011054999999999999
244	TR1_2_W0001_P0128_T0001_R1_P5_K1_Ch2-Ch1.zen	20150212_STAG2gfpcf2_G2G1\MitoSys2\LSM\STAG2-EGFP_G1_14_20h_afterRelease\DE_W0009_P0001\DE_2_W0009_P0001_T0011\TR1_W0001_P0128\TR1_2_W0001_P0128_T0001_R1_P5_K1_Ch2-Ch1.zen	FA/ISS	20000	30.0	3		7	0	0	29.94	100000	2000	Scale	0	1.5	0	0.01	1.5	0	0.01	0.040999999999999995	0	1	1	0	1	5.428999999999999	5.118	0	1	5.428999999999999	5.118	1.3181	1.1484	1	0.5152	0.4968	0.5058	1	0.9158	0.9570000000000001	0.7414	0.5269	0.4749	0.42913999999999997	0.077638	0.045527	0.039165
245	TR1_2_W0001_P0140_T0001_R1_P1_K1_Ch2-Ch1.zen	20150212_STAG2gfpcf2_G2G1\MitoSys2\LSM\STAG2-EGFP_G1_14_20h_afterRelease\DE_W0009_P0001\DE_2_W0009_P0001_T0012\TR1_W0001_P0140\TR1_2_W0001_P0140_T0001_R1_P1_K1_Ch2-Ch1.zen	FA/ISS	20000	30.0	3		7	0	0	29.94	100000	2000	Scale	0	1.5	0	0.01	1.5	0	0.01	0.040999999999999995	0	1	1	0	1	74.454	293.07	0	1	74.454	293.07	1.2037	2.0417	1	0.9599	0.9889	0.9743	1	0.9776	0.9887	1.1593	1.9869	0.9632	0.10800000000000001	0.012376	0.0012752	0.002019
246	TR1_2_W0001_P0140_T0001_R1_P2_K1_Ch2-Ch1.zen	20150212_STAG2gfpcf2_G2G1\MitoSys2\LSM\STAG2-EGFP_G1_14_20h_afterRelease\DE_W0009_P0001\DE_2_W0009_P0001_T0012\TR1_W0001_P0140\TR1_2_W0001_P0140_T0001_R1_P2_K1_Ch2-Ch1.zen	FA/ISS	20000	30.0	3		7	0	0	29.94	100000	2000	Scale	0	1.5	0	0.01	1.5	0	0.01	0.040999999999999995	0	1	1	0	1	78.28699999999999	266.471	0	1	78.28699999999999	266.471	1.1936	2.2374	1	0.9616	0.9873	0.9743	1	0.9735	0.9867	1.1512	2.1689	0.9613	0.089705	0.011363	0.004621	0.005144
247	TR1_2_W0001_P0140_T0001_R1_P3_K1_Ch2-Ch1.zen	20150212_STAG2gfpcf2_G2G1\MitoSys2\LSM\STAG2-EGFP_G1_14_20h_afterRelease\DE_W0009_P0001\DE_2_W0009_P0001_T0012\TR1_W0001_P0140\TR1_2_W0001_P0140_T0001_R1_P3_K1_Ch2-Ch1.zen	FA/ISS	20000	30.0	3		7	0	0	29.94	100000	2000	Scale	0	1.5	0	0.01	1.5	0	0.01	0.040999999999999995	0	1	1	0	1	70.402	244.429	0	1	70.402	244.429	1.5944	3.142	1	0.9568	0.9861	0.9713	1	0.9743	0.9871	1.5376	3.0474	0.9587	0.09667200000000001	0.018734999999999998	0.0021008000000000003	0.0023037
248	TR1_2_W0001_P0140_T0001_R1_P4_K1_Ch2-Ch1.zen	20150212_STAG2gfpcf2_G2G1\MitoSys2\LSM\STAG2-EGFP_G1_14_20h_afterRelease\DE_W0009_P0001\DE_2_W0009_P0001_T0012\TR1_W0001_P0140\TR1_2_W0001_P0140_T0001_R1_P4_K1_Ch2-Ch1.zen	FA/ISS	20000	30.0	3		7	0	0	29.94	100000	2000	Scale	0	1.5	0	0.01	1.5	0	0.01	0.040999999999999995	0	1	1	0	1	4.489	6.07	0	1	4.489	6.07	0.9613	1.0389	1	0.4348	0.5656	0.494	1	0.9399	0.9695	0.4002	0.5489999999999999	0.4737	1.1636	0.18374000000000001	0.046109	0.06601699999999999
249	TR1_2_W0001_P0140_T0001_R1_P5_K1_Ch2-Ch1.zen	20150212_STAG2gfpcf2_G2G1\MitoSys2\LSM\STAG2-EGFP_G1_14_20h_afterRelease\DE_W0009_P0001\DE_2_W0009_P0001_T0012\TR1_W0001_P0140\TR1_2_W0001_P0140_T0001_R1_P5_K1_Ch2-Ch1.zen	FA/ISS	20000	30.0	3		7	0	0	29.94	100000	2000	Scale	0	1.5	0	0.01	1.5	0	0.01	0.040999999999999995	0	1	1	0	1	5.9670000000000005	20.912	0	1	5.9670000000000005	20.912	1.6956	1.3215	1	0.5505	0.86	0.6875	1	0.9769	0.9884	1.0591	1.1251	0.6789	0.34449	0.17654	-0.0013289	0.017349
250	TR1_2_W0001_P0152_T0001_R1_P1_K1_Ch2-Ch1.zen	20150212_STAG2gfpcf2_G2G1\MitoSys2\LSM\STAG2-EGFP_G1_14_20h_afterRelease\DE_W0009_P0001\DE_2_W0009_P0001_T0013\TR1_W0001_P0152\TR1_2_W0001_P0152_T0001_R1_P1_K1_Ch2-Ch1.zen	FA/ISS	20000	30.0	3		7	0	0	29.94	100000	2000	Scale	0	1.5	0	0.01	1.5	0	0.01	0.040999999999999995	0	1	1	0	1	75.903	274.921	0	1	75.903	274.921	1.4804	2.3594	1	0.9602	0.9883	0.9741	1	0.9765	0.9882	1.4305	2.2934	0.9626	0.12199000000000002	0.020777	0.001835	0.0022324000000000003
251	TR1_2_W0001_P0152_T0001_R1_P2_K1_Ch2-Ch1.zen	20150212_STAG2gfpcf2_G2G1\MitoSys2\LSM\STAG2-EGFP_G1_14_20h_afterRelease\DE_W0009_P0001\DE_2_W0009_P0001_T0013\TR1_W0001_P0152\TR1_2_W0001_P0152_T0001_R1_P2_K1_Ch2-Ch1.zen	FA/ISS	20000	30.0	3		7	0	0	29.94	100000	2000	Scale	0	1.5	0	0.01	1.5	0	0.01	0.040999999999999995	0	1	1	0	1	60.738	366.332	0	1	60.738	366.332	1.5334	2.0172	1	0.9504	0.9913	0.9706	1	0.9859	0.9929	1.4699	1.9782	0.9637	0.056724000000000004	0.01796	0.00044231	0.0013159
252	TR1_2_W0001_P0152_T0001_R1_P3_K1_Ch2-Ch1.zen	20150212_STAG2gfpcf2_G2G1\MitoSys2\LSM\STAG2-EGFP_G1_14_20h_afterRelease\DE_W0009_P0001\DE_2_W0009_P0001_T0013\TR1_W0001_P0152\TR1_2_W0001_P0152_T0001_R1_P3_K1_Ch2-Ch1.zen	FA/ISS	20000	30.0	3		7	0	0	29.94	100000	2000	Scale	0	1.5	0	0.01	1.5	0	0.01	0.040999999999999995	0	1	1	0	1	84.079	349.675	0	1	84.079	349.675	1.2671	1.8913	1	0.9641	0.9909	0.9774	1	0.9797	0.9898	1.2262	1.8455	0.9674	0.08198899999999999	0.012634999999999999	0.0027833000000000003	0.0016916000000000001
253	TR1_2_W0001_P0152_T0001_R1_P4_K1_Ch2-Ch1.zen	20150212_STAG2gfpcf2_G2G1\MitoSys2\LSM\STAG2-EGFP_G1_14_20h_afterRelease\DE_W0009_P0001\DE_2_W0009_P0001_T0013\TR1_W0001_P0152\TR1_2_W0001_P0152_T0001_R1_P4_K1_Ch2-Ch1.zen	FA/ISS	20000	30.0	3		7	0	0	29.94	100000	2000	Scale	0	1.5	0	0.01	1.5	0	0.01	0.040999999999999995	0	1	1	0	1	1.147	1.157	0	1	1.147	1.157	1.0375	1.0924	1	0.0953	0.0931	0.09300000000000001	1	0.9204	0.9593	0.0833	0.0844	0.1055	0.32111	0.17777	0.16785	0.09723899999999999
254	TR1_2_W0001_P0152_T0001_R1_P5_K1_Ch2-Ch1.zen	20150212_STAG2gfpcf2_G2G1\MitoSys2\LSM\STAG2-EGFP_G1_14_20h_afterRelease\DE_W0009_P0001\DE_2_W0009_P0001_T0013\TR1_W0001_P0152\TR1_2_W0001_P0152_T0001_R1_P5_K1_Ch2-Ch1.zen	FA/ISS	20000	30.0	3		7	0	0	29.94	100000	2000	Scale	0	1.5	0	0.01	1.5	0	0.01	0.040999999999999995	0	1	1	0	1	2.045	5.91	0	1	2.045	5.91	0.9199	0.8809	1	0.0732	0.5569	0.1993	1	0.9718	0.9858	0.0492	0.4489	0.1955	0.44968	0.18713	0.015290999999999999	0.0379
255	TR1_2_W0001_P0164_T0001_R1_P1_K1_Ch2-Ch1.zen	20150212_STAG2gfpcf2_G2G1\MitoSys2\LSM\STAG2-EGFP_G1_14_20h_afterRelease\DE_W0009_P0001\DE_2_W0009_P0001_T0014\TR1_W0001_P0164\TR1_2_W0001_P0164_T0001_R1_P1_K1_Ch2-Ch1.zen	FA/ISS	20000	30.0	3		7	0	0	29.94	100000	2000	Scale	0	1.5	0	0.01	1.5	0	0.01	0.040999999999999995	0	1	1	0	1	122.727	255.861	0	1	122.727	255.861	1.1418	1.5466	1	0.9754	0.988	0.9817	1	0.9605	0.98	1.1152	1.4776	0.9619	0.05271	0.0099421	0.00048486	0.0019276
256	TR1_2_W0001_P0164_T0001_R1_P2_K1_Ch2-Ch1.zen	20150212_STAG2gfpcf2_G2G1\MitoSys2\LSM\STAG2-EGFP_G1_14_20h_afterRelease\DE_W0009_P0001\DE_2_W0009_P0001_T0014\TR1_W0001_P0164\TR1_2_W0001_P0164_T0001_R1_P2_K1_Ch2-Ch1.zen	FA/ISS	20000	30.0	3		7	0	0	29.94	100000	2000	Scale	0	1.5	0	0.01	1.5	0	0.01	0.040999999999999995	0	1	1	0	1	132.716	332.014	0	1	132.716	332.014	1.2912	1.9661	1	0.9774	0.9906	0.9839	1	0.9663	0.983	1.2652	1.8961	0.9671	0.047238999999999996	0.0079483	0.0011002	0.0015387
257	TR1_2_W0001_P0164_T0001_R1_P3_K1_Ch2-Ch1.zen	20150212_STAG2gfpcf2_G2G1\MitoSys2\LSM\STAG2-EGFP_G1_14_20h_afterRelease\DE_W0009_P0001\DE_2_W0009_P0001_T0014\TR1_W0001_P0164\TR1_2_W0001_P0164_T0001_R1_P3_K1_Ch2-Ch1.zen	FA/ISS	20000	30.0	3		7	0	0	29.94	100000	2000	Scale	0	1.5	0	0.01	1.5	0	0.01	0.040999999999999995	0	1	1	0	1	44.63399999999999	264.457	0	1	44.63399999999999	264.457	1.186	1.611	1	0.9333	0.9883	0.9604	1	0.9858	0.9929	1.1128	1.5755	0.9535	0.022328999999999998	0.014718	0.00044971	0.0011671
258	TR1_2_W0001_P0164_T0001_R1_P4_K1_Ch2-Ch1.zen	20150212_STAG2gfpcf2_G2G1\MitoSys2\LSM\STAG2-EGFP_G1_14_20h_afterRelease\DE_W0009_P0001\DE_2_W0009_P0001_T0014\TR1_W0001_P0164\TR1_2_W0001_P0164_T0001_R1_P4_K1_Ch2-Ch1.zen	FA/ISS	20000	30.0	3		7	0	0	29.94	100000	2000	Scale	0	1.5	0	0.01	1.5	0	0.01	0.040999999999999995	0	1	1	0	1	1.173	1.156	0	1	1.173	1.156	0.9962	1.0662	1	0.0787	0.0923	0.0849	1	0.9183	0.9583	0.0793	0.0958	0.0966	0.20564000000000002	0.092046	0.1902	0.095091
259	TR1_2_W0001_P0164_T0001_R1_P5_K1_Ch2-Ch1.zen	20150212_STAG2gfpcf2_G2G1\MitoSys2\LSM\STAG2-EGFP_G1_14_20h_afterRelease\DE_W0009_P0001\DE_2_W0009_P0001_T0014\TR1_W0001_P0164\TR1_2_W0001_P0164_T0001_R1_P5_K1_Ch2-Ch1.zen	FA/ISS	20000	30.0	3		7	0	0	29.94	100000	2000	Scale	0	1.5	0	0.01	1.5	0	0.01	0.040999999999999995	0	1	1	0	1	4.825	6.132999999999999	0	1	4.825	6.132999999999999	1.5066	1.2018	1	0.4658	0.568	0.5139	1	0.937	0.968	0.8029999999999999	0.6536	0.49200000000000005	0.17427	0.12564	0.040338	0.054012
260	TR1_2_W0001_P0117_T0001_R1_P1_K1_Ch2-Ch1.zen	20150212_STAG2gfpcf2_G2G1\MitoSys2\LSM\STAG2-EGFP_G1_14_20h_afterRelease\DE_W0010_P0001\DE_2_W0010_P0001_T0010\TR1_W0001_P0117\TR1_2_W0001_P0117_T0001_R1_P1_K1_Ch2-Ch1.zen	FA/ISS	20000	30.0	3		7	0	0	29.94	100000	2000	Scale	0	1.5	0	0.01	1.5	0	0.01	0.040999999999999995	0	1	1	0	1	152.02	207.175	0	1	152.02	207.175	1.265	2.3253	1	0.9802	0.9845	0.9824	1	0.9368	0.9679	1.2426	2.1818	0.9505	0.052895000000000005	0.0079445	0.0018147000000000003	0.0022183000000000003
261	TR1_2_W0001_P0117_T0001_R1_P2_K1_Ch2-Ch1.zen	20150212_STAG2gfpcf2_G2G1\MitoSys2\LSM\STAG2-EGFP_G1_14_20h_afterRelease\DE_W0010_P0001\DE_2_W0010_P0001_T0010\TR1_W0001_P0117\TR1_2_W0001_P0117_T0001_R1_P2_K1_Ch2-Ch1.zen	FA/ISS	20000	30.0	3		7	0	0	29.94	100000	2000	Scale	0	1.5	0	0.01	1.5	0	0.01	0.040999999999999995	0	1	1	0	1	128.784	191.74200000000002	0	1	128.784	191.74200000000002	1.1708	1.3804	1	0.9767	0.9841	0.9804	1	0.9449	0.972	1.1454	1.2908	0.9527	0.040935	0.009892100000000001	0.0009412000000000001	0.0023637
262	TR1_2_W0001_P0117_T0001_R1_P3_K1_Ch2-Ch1.zen	20150212_STAG2gfpcf2_G2G1\MitoSys2\LSM\STAG2-EGFP_G1_14_20h_afterRelease\DE_W0010_P0001\DE_2_W0010_P0001_T0010\TR1_W0001_P0117\TR1_2_W0001_P0117_T0001_R1_P3_K1_Ch2-Ch1.zen	FA/ISS	20000	30.0	3		7	0	0	29.94	100000	2000	Scale	0	1.5	0	0.01	1.5	0	0.01	0.040999999999999995	0	1	1	0	1	190.176	230.356	0	1	190.176	230.356	1.2146	1.7709	1	0.9841	0.9863	0.9852	1	0.9311	0.9649	1.1969	1.6477	0.9504	0.034226	0.0026780999999999997	0.0023075	0.0028357
263	TR1_2_W0001_P0117_T0001_R1_P4_K1_Ch2-Ch1.zen	20150212_STAG2gfpcf2_G2G1\MitoSys2\LSM\STAG2-EGFP_G1_14_20h_afterRelease\DE_W0010_P0001\DE_2_W0010_P0001_T0010\TR1_W0001_P0117\TR1_2_W0001_P0117_T0001_R1_P4_K1_Ch2-Ch1.zen	FA/ISS	20000	30.0	3		7	0	0	29.94	100000	2000	Scale	0	1.5	0	0.01	1.5	0	0.01	0.040999999999999995	0	1	1	0	1	4.827	3.464	0	1	4.827	3.464	1.2212	1.1948	1	0.4691	0.3146	0.384	1	0.8887	0.9427	0.6176	0.3436	0.3447	0.33509	0.12139000000000001	0.062591	0.065176
264	TR1_2_W0001_P0117_T0001_R1_P5_K1_Ch2-Ch1.zen	20150212_STAG2gfpcf2_G2G1\MitoSys2\LSM\STAG2-EGFP_G1_14_20h_afterRelease\DE_W0010_P0001\DE_2_W0010_P0001_T0010\TR1_W0001_P0117\TR1_2_W0001_P0117_T0001_R1_P5_K1_Ch2-Ch1.zen	FA/ISS	20000	30.0	3		7	0	0	29.94	100000	2000	Scale	0	1.5	0	0.01	1.5	0	0.01	0.040999999999999995	0	1	1	0	1	3.533	3.4330000000000003	0	1	3.533	3.4330000000000003	1.2682	1.5461	1	0.3227	0.3022	0.3119	1	0.9162	0.9572	0.4721	0.5223	0.2876	0.9466600000000001	0.13194	0.019173	0.064289
265	TR1_2_W0001_P0141_T0001_R1_P1_K1_Ch2-Ch1.zen	20150212_STAG2gfpcf2_G2G1\MitoSys2\LSM\STAG2-EGFP_G1_14_20h_afterRelease\DE_W0010_P0001\DE_2_W0010_P0001_T0012\TR1_W0001_P0141\TR1_2_W0001_P0141_T0001_R1_P1_K1_Ch2-Ch1.zen	FA/ISS	20000	30.0	3		7	0	0	29.94	100000	2000	Scale	0	1.5	0	0.01	1.5	0	0.01	0.040999999999999995	0	1	1	0	1	79.007	162.274	0	1	79.007	162.274	1.2731	2.3831	1	0.9618	0.9802	0.971	1	0.9584	0.9790000000000001	1.2294	2.2709	0.9504	0.070388	0.012095	0.0027429999999999998	0.0029823000000000002
266	TR1_2_W0001_P0141_T0001_R1_P2_K1_Ch2-Ch1.zen	20150212_STAG2gfpcf2_G2G1\MitoSys2\LSM\STAG2-EGFP_G1_14_20h_afterRelease\DE_W0010_P0001\DE_2_W0010_P0001_T0012\TR1_W0001_P0141\TR1_2_W0001_P0141_T0001_R1_P2_K1_Ch2-Ch1.zen	FA/ISS	20000	30.0	3		7	0	0	29.94	100000	2000	Scale	0	1.5	0	0.01	1.5	0	0.01	0.040999999999999995	0	1	1	0	1	122.4	277.765	0	1	122.4	277.765	1.6974	2.2812	1	0.9746	0.9886	0.9816	1	0.9632	0.9814	1.6623	2.1887	0.9632	0.05386799999999999	0.012149	0.0020318	0.0022579
267	TR1_2_W0001_P0141_T0001_R1_P3_K1_Ch2-Ch1.zen	20150212_STAG2gfpcf2_G2G1\MitoSys2\LSM\STAG2-EGFP_G1_14_20h_afterRelease\DE_W0010_P0001\DE_2_W0010_P0001_T0012\TR1_W0001_P0141\TR1_2_W0001_P0141_T0001_R1_P3_K1_Ch2-Ch1.zen	FA/ISS	20000	30.0	3		7	0	0	29.94	100000	2000	Scale	0	1.5	0	0.01	1.5	0	0.01	0.040999999999999995	0	1	1	0	1	129.042	268.759	0	1	129.042	268.759	1.2285	2.3318	1	0.9766	0.988	0.9823	1	0.9587	0.9791	1.2024	2.2356	0.9617	0.050589	0.0081344	0.00096617	0.0018076000000000001
268	TR1_2_W0001_P0141_T0001_R1_P4_K1_Ch2-Ch1.zen	20150212_STAG2gfpcf2_G2G1\MitoSys2\LSM\STAG2-EGFP_G1_14_20h_afterRelease\DE_W0010_P0001\DE_2_W0010_P0001_T0012\TR1_W0001_P0141\TR1_2_W0001_P0141_T0001_R1_P4_K1_Ch2-Ch1.zen	FA/ISS	20000	30.0	3		7	0	0	29.94	100000	2000	Scale	0	1.5	0	0.01	1.5	0	0.01	0.040999999999999995	0	1	1	0	1	115.189	198.859	0	1	115.189	198.859	1.3062	2.3115	1	0.9739	0.9842	0.9790000000000001	1	0.9509	0.9751	1.276	2.1944	0.9544	0.063169	0.010218999999999999	0.0034691	0.0032155
269	TR1_2_W0001_P0141_T0001_R1_P5_K1_Ch2-Ch1.zen	20150212_STAG2gfpcf2_G2G1\MitoSys2\LSM\STAG2-EGFP_G1_14_20h_afterRelease\DE_W0010_P0001\DE_2_W0010_P0001_T0012\TR1_W0001_P0141\TR1_2_W0001_P0141_T0001_R1_P5_K1_Ch2-Ch1.zen	FA/ISS	20000	30.0	3		7	0	0	29.94	100000	2000	Scale	0	1.5	0	0.01	1.5	0	0.01	0.040999999999999995	0	1	1	0	1	50.449	108.37100000000001	0	1	50.449	108.37100000000001	0.6225	1.0762	1	0.9316	0.9718	0.9514	1	0.9629	0.9812	0.5641	1.0171	0.9333	0.13116	0.028962	0.0052355	0.004153100000000001
270	TR1_2_W0001_P0153_T0001_R1_P1_K1_Ch2-Ch1.zen	20150212_STAG2gfpcf2_G2G1\MitoSys2\LSM\STAG2-EGFP_G1_14_20h_afterRelease\DE_W0010_P0001\DE_2_W0010_P0001_T0013\TR1_W0001_P0153\TR1_2_W0001_P0153_T0001_R1_P1_K1_Ch2-Ch1.zen	FA/ISS	20000	30.0	3		7	0	0	29.94	100000	2000	Scale	0	1.5	0	0.01	1.5	0	0.01	0.040999999999999995	0	1	1	0	1	131.752	155.19299999999998	0	1	131.752	155.19299999999998	1.1732	1.7783	1	0.9772	0.9797	0.9784	1	0.9288	0.9637	1.1483	1.6432	0.9426	0.053970000000000004	0.0068176	0.0012102999999999999	0.0017534000000000002
271	TR1_2_W0001_P0153_T0001_R1_P2_K1_Ch2-Ch1.zen	20150212_STAG2gfpcf2_G2G1\MitoSys2\LSM\STAG2-EGFP_G1_14_20h_afterRelease\DE_W0010_P0001\DE_2_W0010_P0001_T0013\TR1_W0001_P0153\TR1_2_W0001_P0153_T0001_R1_P2_K1_Ch2-Ch1.zen	FA/ISS	20000	30.0	3		7	0	0	29.94	100000	2000	Scale	0	1.5	0	0.01	1.5	0	0.01	0.040999999999999995	0	1	1	0	1	58.571999999999996	122.10700000000001	0	1	58.571999999999996	122.10700000000001	1.5129	2.0442	1	0.9481	0.9739	0.9609	1	0.9597	0.9796	1.4471	1.9312	0.9411	0.04808	0.011815	0.0023938	0.0030514
272	TR1_2_W0001_P0153_T0001_R1_P3_K1_Ch2-Ch1.zen	20150212_STAG2gfpcf2_G2G1\MitoSys2\LSM\STAG2-EGFP_G1_14_20h_afterRelease\DE_W0010_P0001\DE_2_W0010_P0001_T0013\TR1_W0001_P0153\TR1_2_W0001_P0153_T0001_R1_P3_K1_Ch2-Ch1.zen	FA/ISS	20000	30.0	3		7	0	0	29.94	100000	2000	Scale	0	1.5	0	0.01	1.5	0	0.01	0.040999999999999995	0	1	1	0	1	133.183	221.543	0	1	133.183	221.543	1.3151	1.9532	1	0.9771	0.9852	0.9812	1	0.9482	0.9738	1.2885	1.844	0.9552	0.048846	0.0056279	0.0020307000000000003	0.0029822
273	TR1_2_W0001_P0153_T0001_R1_P4_K1_Ch2-Ch1.zen	20150212_STAG2gfpcf2_G2G1\MitoSys2\LSM\STAG2-EGFP_G1_14_20h_afterRelease\DE_W0010_P0001\DE_2_W0010_P0001_T0013\TR1_W0001_P0153\TR1_2_W0001_P0153_T0001_R1_P4_K1_Ch2-Ch1.zen	FA/ISS	20000	30.0	3		7	0	0	29.94	100000	2000	Scale	0	1.5	0	0.01	1.5	0	0.01	0.040999999999999995	0	1	1	0	1	2.627	1.861	0	1	2.627	1.861	2.1655	1.2494	1	0.1588	0.0369	0.0744	1	0.8909	0.9438	0.5177	0.0405	0.0516	0.22909000000000002	0.16827999999999999	0.12209	0.15203
274	TR1_2_W0001_P0153_T0001_R1_P5_K1_Ch2-Ch1.zen	20150212_STAG2gfpcf2_G2G1\MitoSys2\LSM\STAG2-EGFP_G1_14_20h_afterRelease\DE_W0010_P0001\DE_2_W0010_P0001_T0013\TR1_W0001_P0153\TR1_2_W0001_P0153_T0001_R1_P5_K1_Ch2-Ch1.zen	FA/ISS	20000	30.0	3		7	0	0	29.94	100000	2000	Scale	0	1.5	0	0.01	1.5	0	0.01	0.040999999999999995	0	1	1	0	1	2.04	3.1839999999999997	0	1	2.04	3.1839999999999997	0.99	0.9644	1	0.07400000000000001	0.2816	0.1395	1	0.9481	0.9737	0.064	0.2362	0.1324	0.22701	0.09007899999999999	-0.018300999999999998	0.054199000000000004
275	TR1_2_W0001_P0165_T0001_R1_P1_K1_Ch2-Ch1.zen	20150212_STAG2gfpcf2_G2G1\MitoSys2\LSM\STAG2-EGFP_G1_14_20h_afterRelease\DE_W0010_P0001\DE_2_W0010_P0001_T0014\TR1_W0001_P0165\TR1_2_W0001_P0165_T0001_R1_P1_K1_Ch2-Ch1.zen	FA/ISS	20000	30.0	3		7	0	0	29.94	100000	2000	Scale	0	1.5	0	0.01	1.5	0	0.01	0.040999999999999995	0	1	1	0	1	140.319	500.051	0	1	140.319	500.051	1.3615	1.7244	1	0.9783	0.9938	0.986	1	0.9769	0.9884	1.3355	1.6803	0.9745	0.048777999999999995	0.011517	0.0012777	0.0011592
276	TR1_2_W0001_P0165_T0001_R1_P2_K1_Ch2-Ch1.zen	20150212_STAG2gfpcf2_G2G1\MitoSys2\LSM\STAG2-EGFP_G1_14_20h_afterRelease\DE_W0010_P0001\DE_2_W0010_P0001_T0014\TR1_W0001_P0165\TR1_2_W0001_P0165_T0001_R1_P2_K1_Ch2-Ch1.zen	FA/ISS	20000	30.0	3		7	0	0	29.94	100000	2000	Scale	0	1.5	0	0.01	1.5	0	0.01	0.040999999999999995	0	1	1	0	1	140.35299999999998	495.851	0	1	140.35299999999998	495.851	1.2329999999999999	2.1272	1	0.9785	0.9934	0.9859	1	0.9751	0.9875	1.2089	2.0734	0.9735	0.048042	0.0056028	0.0016983	0.001952
277	TR1_2_W0001_P0165_T0001_R1_P3_K1_Ch2-Ch1.zen	20150212_STAG2gfpcf2_G2G1\MitoSys2\LSM\STAG2-EGFP_G1_14_20h_afterRelease\DE_W0010_P0001\DE_2_W0010_P0001_T0014\TR1_W0001_P0165\TR1_2_W0001_P0165_T0001_R1_P3_K1_Ch2-Ch1.zen	FA/ISS	20000	30.0	3		7	0	0	29.94	100000	2000	Scale	0	1.5	0	0.01	1.5	0	0.01	0.040999999999999995	0	1	1	0	1	131.377	526.4019999999999	0	1	131.377	526.4019999999999	1.3166	1.9964	1	0.977	0.9940000000000001	0.9855	1	0.9790000000000001	0.9894	1.2898	1.952	0.975	0.05025	0.0068898	0.0024149	0.0017222000000000001
278	TR1_2_W0001_P0165_T0001_R1_P4_K1_Ch2-Ch1.zen	20150212_STAG2gfpcf2_G2G1\MitoSys2\LSM\STAG2-EGFP_G1_14_20h_afterRelease\DE_W0010_P0001\DE_2_W0010_P0001_T0014\TR1_W0001_P0165\TR1_2_W0001_P0165_T0001_R1_P4_K1_Ch2-Ch1.zen	FA/ISS	20000	30.000999999999998	3		7	0	0	29.94	100000	2000	Scale	0	1.5	0	0.01	1.5	0	0.01	0.040999999999999995	0	1	1	0	1	1.464	1.9880000000000002	0	1	1.464	1.9880000000000002	1.0497	1.2316	1	0.0089	0.0652	0.0011	1	0.9397	0.9694	-0.0007	0.0772	0.0022	0.66984	0.42983999999999994	0.16348	0.1603
279	TR1_2_W0001_P0165_T0001_R1_P5_K1_Ch2-Ch1.zen	20150212_STAG2gfpcf2_G2G1\MitoSys2\LSM\STAG2-EGFP_G1_14_20h_afterRelease\DE_W0010_P0001\DE_2_W0010_P0001_T0014\TR1_W0001_P0165\TR1_2_W0001_P0165_T0001_R1_P5_K1_Ch2-Ch1.zen	FA/ISS	20000	30.0	3		7	0	0	29.94	100000	2000	Scale	0	1.5	0	0.01	1.5	0	0.01	0.040999999999999995	0	1	1	0	1	3.4410000000000003	7.935	0	1	3.4410000000000003	7.935	0.9277	0.7158	1	0.309	0.6423	0.4448	1	0.9642	0.9819	0.2615	0.3836	0.4349	0.49633	0.14213	0.005611100000000001	0.018477
280	TR1_2_W0001_P0177_T0001_R1_P1_K1_Ch2-Ch1.zen	20150212_STAG2gfpcf2_G2G1\MitoSys2\LSM\STAG2-EGFP_G1_14_20h_afterRelease\DE_W0010_P0001\DE_2_W0010_P0001_T0015\TR1_W0001_P0177\TR1_2_W0001_P0177_T0001_R1_P1_K1_Ch2-Ch1.zen	FA/ISS	20000	30.0	3		7	0	0	29.94	100000	2000	Scale	0	1.5	0	0.01	1.5	0	0.01	0.040999999999999995	0	1	1	0	1	115.85	190.331	0	1	115.85	190.331	1.453	2.2328	1	0.9739	0.983	0.9785	1	0.9479	0.9736	1.4207	2.1051	0.9524	0.056377	0.011876000000000001	0.0011106	0.0029375
281	TR1_2_W0001_P0177_T0001_R1_P2_K1_Ch2-Ch1.zen	20150212_STAG2gfpcf2_G2G1\MitoSys2\LSM\STAG2-EGFP_G1_14_20h_afterRelease\DE_W0010_P0001\DE_2_W0010_P0001_T0015\TR1_W0001_P0177\TR1_2_W0001_P0177_T0001_R1_P2_K1_Ch2-Ch1.zen	FA/ISS	20000	30.0	3		7	0	0	29.94	100000	2000	Scale	0	1.5	0	0.01	1.5	0	0.01	0.040999999999999995	0	1	1	0	1	107.92399999999999	157.376	0	1	107.92399999999999	157.376	1.3474	2.4972	1	0.972	0.9790000000000001	0.9755	1	0.9402	0.9696	1.3144	2.34	0.9455	0.060611	0.011652	0.0021550999999999996	0.0025404
282	TR1_2_W0001_P0177_T0001_R1_P3_K1_Ch2-Ch1.zen	20150212_STAG2gfpcf2_G2G1\MitoSys2\LSM\STAG2-EGFP_G1_14_20h_afterRelease\DE_W0010_P0001\DE_2_W0010_P0001_T0015\TR1_W0001_P0177\TR1_2_W0001_P0177_T0001_R1_P3_K1_Ch2-Ch1.zen	FA/ISS	20000	30.0	3		7	0	0	29.94	100000	2000	Scale	0	1.5	0	0.01	1.5	0	0.01	0.040999999999999995	0	1	1	0	1	103.955	144.332	0	1	103.955	144.332	1.4648	2.0666	1	0.9706	0.9783	0.9744	1	0.9406	0.9699	1.4282	1.9269999999999998	0.9447	0.061086	0.014178999999999999	0.0017948	0.0029646
283	TR1_2_W0001_P0177_T0001_R1_P4_K1_Ch2-Ch1.zen	20150212_STAG2gfpcf2_G2G1\MitoSys2\LSM\STAG2-EGFP_G1_14_20h_afterRelease\DE_W0010_P0001\DE_2_W0010_P0001_T0015\TR1_W0001_P0177\TR1_2_W0001_P0177_T0001_R1_P4_K1_Ch2-Ch1.zen	FA/ISS	20000	30.000999999999998	3		7	0	0	29.94	100000	2000	Scale	0	1.5	0	0.01	1.5	0	0.01	0.040999999999999995	0	1	1	0	1	2.9	1.633	0	1	2.9	1.633	1.2055	0.9944	1	0.2222	0.0101	0.0392	1	0.8604	0.9275	0.2878	-0.0	0.0044	0.8637600000000001	0.5421199999999999	0.13624	0.2642
284	TR1_2_W0001_P0177_T0001_R1_P5_K1_Ch2-Ch1.zen	20150212_STAG2gfpcf2_G2G1\MitoSys2\LSM\STAG2-EGFP_G1_14_20h_afterRelease\DE_W0010_P0001\DE_2_W0010_P0001_T0015\TR1_W0001_P0177\TR1_2_W0001_P0177_T0001_R1_P5_K1_Ch2-Ch1.zen	FA/ISS	20000	30.002	3		7	0	0	29.94	100000	2000	Scale	0	1.5	0	0.01	1.5	0	0.01	0.040999999999999995	0	1	1	0	1	1.318	1.2209999999999999	0	1	1.318	1.2209999999999999	0.9562	0.9593	1	0.0224	0.0533	0.0338	1	0.9139	0.956	0.0276	0.0851	0.0402	0.11850999999999999	0.18834	0.10651	0.11765999999999999
285	TR1_2_W0001_P0118_T0001_R1_P1_K1_Ch2-Ch1.zen	20150212_STAG2gfpcf2_G2G1\MitoSys2\LSM\STAG2-EGFP_G1_14_20h_afterRelease\DE_W0011_P0001\DE_2_W0011_P0001_T0010\TR1_W0001_P0118\TR1_2_W0001_P0118_T0001_R1_P1_K1_Ch2-Ch1.zen	FA/ISS	20000	30.0	3		7	0	0	29.94	100000	2000	Scale	0	1.5	0	0.01	1.5	0	0.01	0.040999999999999995	0	1	1	0	1	137.032	301.67900000000003	0	1	137.032	301.67900000000003	1.5137	2.2878	1	0.9779	0.9895	0.9837	1	0.9617	0.9807	1.4857	2.1961	0.9645	0.048322000000000004	0.0097089	0.0017182000000000002	0.0018042000000000002
286	TR1_2_W0001_P0118_T0001_R1_P2_K1_Ch2-Ch1.zen	20150212_STAG2gfpcf2_G2G1\MitoSys2\LSM\STAG2-EGFP_G1_14_20h_afterRelease\DE_W0011_P0001\DE_2_W0011_P0001_T0010\TR1_W0001_P0118\TR1_2_W0001_P0118_T0001_R1_P2_K1_Ch2-Ch1.zen	FA/ISS	20000	30.0	3		7	0	0	29.94	100000	2000	Scale	0	1.5	0	0.01	1.5	0	0.01	0.040999999999999995	0	1	1	0	1	111.196	212.554	0	1	111.196	212.554	1.3787	2.0937	1	0.9726	0.9847	0.9787	1	0.9554	0.9774	1.3458	1.9909	0.9564	0.060712999999999996	0.009932600000000001	0.0014030999999999998	0.0024918
287	TR1_2_W0001_P0118_T0001_R1_P3_K1_Ch2-Ch1.zen	20150212_STAG2gfpcf2_G2G1\MitoSys2\LSM\STAG2-EGFP_G1_14_20h_afterRelease\DE_W0011_P0001\DE_2_W0011_P0001_T0010\TR1_W0001_P0118\TR1_2_W0001_P0118_T0001_R1_P3_K1_Ch2-Ch1.zen	FA/ISS	20000	30.0	3		7	0	0	29.94	100000	2000	Scale	0	1.5	0	0.01	1.5	0	0.01	0.040999999999999995	0	1	1	0	1	27.51	126.639	0	1	27.51	126.639	1.1993	1.3327	1	0.8923	0.9762	0.9333	1	0.9821	0.991	1.0796	1.2824	0.9248	0.084187	0.033861	0.00010214	0.0033951999999999997
288	TR1_2_W0001_P0118_T0001_R1_P4_K1_Ch2-Ch1.zen	20150212_STAG2gfpcf2_G2G1\MitoSys2\LSM\STAG2-EGFP_G1_14_20h_afterRelease\DE_W0011_P0001\DE_2_W0011_P0001_T0010\TR1_W0001_P0118\TR1_2_W0001_P0118_T0001_R1_P4_K1_Ch2-Ch1.zen	FA/ISS	20000	30.0	3		7	0	0	29.94	100000	2000	Scale	0	1.5	0	0.01	1.5	0	0.01	0.040999999999999995	0	1	1	0	1	1.188	1.296	0	1	1.188	1.296	1.0331	1.0079	1	0.0716	0.0323	0.0436	1	0.9262	0.9624	0.0618	0.0389	0.0535	0.25440999999999997	0.14285	0.38775	0.39715
289	TR1_2_W0001_P0118_T0001_R1_P5_K1_Ch2-Ch1.zen	20150212_STAG2gfpcf2_G2G1\MitoSys2\LSM\STAG2-EGFP_G1_14_20h_afterRelease\DE_W0011_P0001\DE_2_W0011_P0001_T0010\TR1_W0001_P0118\TR1_2_W0001_P0118_T0001_R1_P5_K1_Ch2-Ch1.zen	FA/ISS	20000	30.0	3		7	0	0	29.94	100000	2000	Scale	0	1.5	0	0.01	1.5	0	0.01	0.040999999999999995	0	1	1	0	1	3.4610000000000003	3.407	0	1	3.4610000000000003	3.407	1.7828	1.9361	1	0.2984	0.2905	0.29100000000000004	1	0.9171	0.9576	0.6601	0.6515	0.2678	0.6199399999999999	0.39386	0.061482	0.12309
290	TR1_2_W0001_P0130_T0001_R1_P1_K1_Ch2-Ch1.zen	20150212_STAG2gfpcf2_G2G1\MitoSys2\LSM\STAG2-EGFP_G1_14_20h_afterRelease\DE_W0011_P0001\DE_2_W0011_P0001_T0011\TR1_W0001_P0130\TR1_2_W0001_P0130_T0001_R1_P1_K1_Ch2-Ch1.zen	FA/ISS	20000	30.0	3		7	0	0	29.94	100000	2000	Scale	0	1.5	0	0.01	1.5	0	0.01	0.040999999999999995	0	1	1	0	1	94.07	229.81799999999998	0	1	94.07	229.81799999999998	1.0633	1.3671	1	0.9682	0.9867	0.9774	1	0.9661	0.9829	1.0304	1.3097	0.9606	0.057899	0.013983	0.0018961	0.0021068000000000003
291	TR1_2_W0001_P0130_T0001_R1_P2_K1_Ch2-Ch1.zen	20150212_STAG2gfpcf2_G2G1\MitoSys2\LSM\STAG2-EGFP_G1_14_20h_afterRelease\DE_W0011_P0001\DE_2_W0011_P0001_T0011\TR1_W0001_P0130\TR1_2_W0001_P0130_T0001_R1_P2_K1_Ch2-Ch1.zen	FA/ISS	20000	30.0	3		7	0	0	29.94	100000	2000	Scale	0	1.5	0	0.01	1.5	0	0.01	0.040999999999999995	0	1	1	0	1	74.028	260.175	0	1	74.028	260.175	1.042	2.2847	1	0.9595	0.9874	0.9734	1	0.9747	0.9872	1.0006	2.2192	0.9609	0.076777	0.026224	0.00075182	0.0017800000000000001
292	TR1_2_W0001_P0130_T0001_R1_P3_K1_Ch2-Ch1.zen	20150212_STAG2gfpcf2_G2G1\MitoSys2\LSM\STAG2-EGFP_G1_14_20h_afterRelease\DE_W0011_P0001\DE_2_W0011_P0001_T0011\TR1_W0001_P0130\TR1_2_W0001_P0130_T0001_R1_P3_K1_Ch2-Ch1.zen	FA/ISS	20000	30.0	3		7	0	0	29.94	100000	2000	Scale	0	1.5	0	0.01	1.5	0	0.01	0.040999999999999995	0	1	1	0	1	21.361	147.034	0	1	21.361	147.034	1.0917	1.3006	1	0.8625	0.9794	0.9191	1	0.988	0.9940000000000001	0.9469	1.2626	0.9135	0.086828	0.037903	0.0007202	0.00141
293	TR1_2_W0001_P0130_T0001_R1_P4_K1_Ch2-Ch1.zen	20150212_STAG2gfpcf2_G2G1\MitoSys2\LSM\STAG2-EGFP_G1_14_20h_afterRelease\DE_W0011_P0001\DE_2_W0011_P0001_T0011\TR1_W0001_P0130\TR1_2_W0001_P0130_T0001_R1_P4_K1_Ch2-Ch1.zen	FA/ISS	20000	30.0	3		7	0	0	29.94	100000	2000	Scale	0	1.5	0	0.01	1.5	0	0.01	0.040999999999999995	0	1	1	0	1	1.119	1.053	0	1	1.119	1.053	1.0158	1.0071	1	0.1182	0.1828	0.1464	1	0.9148	0.9564	0.1122	0.2183	0.1613	0.29312	0.16380999999999998	0.11697	0.14851
294	TR1_2_W0001_P0130_T0001_R1_P5_K1_Ch2-Ch1.zen	20150212_STAG2gfpcf2_G2G1\MitoSys2\LSM\STAG2-EGFP_G1_14_20h_afterRelease\DE_W0011_P0001\DE_2_W0011_P0001_T0011\TR1_W0001_P0130\TR1_2_W0001_P0130_T0001_R1_P5_K1_Ch2-Ch1.zen	FA/ISS	20000	30.0	3		7	0	0	29.94	100000	2000	Scale	0	1.5	0	0.01	1.5	0	0.01	0.040999999999999995	0	1	1	0	1	3.833	3.9989999999999997	0	1	3.833	3.9989999999999997	1.097	1.0476	1	0.3684	0.3867	0.3769	1	0.9224	0.9604	0.4257	0.364	0.3529	0.36995	0.17720999999999998	0.010643999999999999	0.04344
295	TR1_2_W0001_P0142_T0001_R1_P1_K1_Ch2-Ch1.zen	20150212_STAG2gfpcf2_G2G1\MitoSys2\LSM\STAG2-EGFP_G1_14_20h_afterRelease\DE_W0011_P0001\DE_2_W0011_P0001_T0012\TR1_W0001_P0142\TR1_2_W0001_P0142_T0001_R1_P1_K1_Ch2-Ch1.zen	FA/ISS	20000	30.0	3		7	0	0	29.94	100000	2000	Scale	0	1.5	0	0.01	1.5	0	0.01	0.040999999999999995	0	1	1	0	1	137.04399999999998	271.95799999999997	0	1	137.04399999999998	271.95799999999997	1.4132	2.1159	1	0.9778	0.9882	0.983	1	0.9573	0.9784	1.3862	2.0204	0.9617	0.049074	0.0095347	0.0028399999999999996	0.0024174
296	TR1_2_W0001_P0142_T0001_R1_P2_K1_Ch2-Ch1.zen	20150212_STAG2gfpcf2_G2G1\MitoSys2\LSM\STAG2-EGFP_G1_14_20h_afterRelease\DE_W0011_P0001\DE_2_W0011_P0001_T0012\TR1_W0001_P0142\TR1_2_W0001_P0142_T0001_R1_P2_K1_Ch2-Ch1.zen	FA/ISS	20000	30.0	3		7	0	0	29.94	100000	2000	Scale	0	1.5	0	0.01	1.5	0	0.01	0.040999999999999995	0	1	1	0	1	133.153	256.505	0	1	133.153	256.505	1.5002	2.1876	1	0.9771	0.9876	0.9823	1	0.9566	0.9781	1.4712	2.0864	0.9606	0.045623000000000004	0.0083756	0.0023604	0.0020567
297	TR1_2_W0001_P0142_T0001_R1_P3_K1_Ch2-Ch1.zen	20150212_STAG2gfpcf2_G2G1\MitoSys2\LSM\STAG2-EGFP_G1_14_20h_afterRelease\DE_W0011_P0001\DE_2_W0011_P0001_T0012\TR1_W0001_P0142\TR1_2_W0001_P0142_T0001_R1_P3_K1_Ch2-Ch1.zen	FA/ISS	20000	30.0	3		7	0	0	29.94	100000	2000	Scale	0	1.5	0	0.01	1.5	0	0.01	0.040999999999999995	0	1	1	0	1	122.479	267.789	0	1	122.479	267.789	1.5435	2.5805	1	0.9751	0.9877	0.9814	1	0.9605	0.98	1.5115	2.4729	0.9617	0.050497	0.011186	0.0013532	0.0019833
298	TR1_2_W0001_P0142_T0001_R1_P4_K1_Ch2-Ch1.zen	20150212_STAG2gfpcf2_G2G1\MitoSys2\LSM\STAG2-EGFP_G1_14_20h_afterRelease\DE_W0011_P0001\DE_2_W0011_P0001_T0012\TR1_W0001_P0142\TR1_2_W0001_P0142_T0001_R1_P4_K1_Ch2-Ch1.zen	FA/ISS	20000	30.0	3		7	0	0	29.94	100000	2000	Scale	0	1.5	0	0.01	1.5	0	0.01	0.040999999999999995	0	1	1	0	1	3.233	2.812	0	1	3.233	2.812	1.165	1.0525	1	0.2847	0.2172	0.2484	1	0.9081	0.953	0.369	0.1939	0.2233	0.86274	0.15231	0.065756	0.077466
299	TR1_2_W0001_P0142_T0001_R1_P5_K1_Ch2-Ch1.zen	20150212_STAG2gfpcf2_G2G1\MitoSys2\LSM\STAG2-EGFP_G1_14_20h_afterRelease\DE_W0011_P0001\DE_2_W0011_P0001_T0012\TR1_W0001_P0142\TR1_2_W0001_P0142_T0001_R1_P5_K1_Ch2-Ch1.zen	FA/ISS	20000	30.0	3		7	0	0	29.94	100000	2000	Scale	0	1.5	0	0.01	1.5	0	0.01	0.040999999999999995	0	1	1	0	1	3.832	3.11	0	1	3.832	3.11	1.0909	0.988	1	0.3639	0.2553	0.3018	1	0.8994	0.9483	0.4111	0.1834	0.2708	0.8219299999999999	0.23143000000000002	0.040962	0.12236
300	TR1_2_W0001_P0154_T0001_R1_P1_K1_Ch2-Ch1.zen	20150212_STAG2gfpcf2_G2G1\MitoSys2\LSM\STAG2-EGFP_G1_14_20h_afterRelease\DE_W0011_P0001\DE_2_W0011_P0001_T0013\TR1_W0001_P0154\TR1_2_W0001_P0154_T0001_R1_P1_K1_Ch2-Ch1.zen	FA/ISS	20000	30.0	3		7	0	0	29.94	100000	2000	Scale	0	1.5	0	0.01	1.5	0	0.01	0.040999999999999995	0	1	1	0	1	115.791	310.91200000000003	0	1	115.791	310.91200000000003	1.2719	1.8609	1	0.9739	0.9897	0.9818	1	0.9682	0.9840000000000001	1.2421	1.7953	0.966	0.056321	0.0074003	0.0033849000000000006	0.0017093
301	TR1_2_W0001_P0154_T0001_R1_P2_K1_Ch2-Ch1.zen	20150212_STAG2gfpcf2_G2G1\MitoSys2\LSM\STAG2-EGFP_G1_14_20h_afterRelease\DE_W0011_P0001\DE_2_W0011_P0001_T0013\TR1_W0001_P0154\TR1_2_W0001_P0154_T0001_R1_P2_K1_Ch2-Ch1.zen	FA/ISS	20000	30.0	3		7	0	0	29.94	100000	2000	Scale	0	1.5	0	0.01	1.5	0	0.01	0.040999999999999995	0	1	1	0	1	23.123	220.207	0	1	23.123	220.207	1.7423	1.6824	1	0.8723	0.986	0.9274	1	0.9913	0.9956	1.5641	1.6484	0.9233	0.028867	0.034667	0.00072823	0.0020239999999999998
302	TR1_2_W0001_P0154_T0001_R1_P3_K1_Ch2-Ch1.zen	20150212_STAG2gfpcf2_G2G1\MitoSys2\LSM\STAG2-EGFP_G1_14_20h_afterRelease\DE_W0011_P0001\DE_2_W0011_P0001_T0013\TR1_W0001_P0154\TR1_2_W0001_P0154_T0001_R1_P3_K1_Ch2-Ch1.zen	FA/ISS	20000	30.0	3		7	0	0	29.94	100000	2000	Scale	0	1.5	0	0.01	1.5	0	0.01	0.040999999999999995	0	1	1	0	1	117.743	275.416	0	1	117.743	275.416	1.6096	3.0948	1	0.9741	0.9878	0.9809	1	0.9625	0.9811	1.5754	2.9773	0.9622	0.05462	0.010171	0.0010744	0.0024779
303	TR1_2_W0001_P0154_T0001_R1_P4_K1_Ch2-Ch1.zen	20150212_STAG2gfpcf2_G2G1\MitoSys2\LSM\STAG2-EGFP_G1_14_20h_afterRelease\DE_W0011_P0001\DE_2_W0011_P0001_T0013\TR1_W0001_P0154\TR1_2_W0001_P0154_T0001_R1_P4_K1_Ch2-Ch1.zen	FA/ISS	20000	30.0	3	x	7	0	0	29.94	100000	2000	Scale	0	1.5	0	0.01	1.5	0	0.01	0.040999999999999995	0	1	1	0	1	3.2310000000000003	9.708	0	1	3.2310000000000003	9.708	0.8518	0.7573	1	0.2848	0.7081	0.4477	1	0.9723	0.986	0.2022	0.4832	0.4403	0.48323999999999995	0.21386999999999998	0.022298	0.029965
304	TR1_2_W0001_P0154_T0001_R1_P5_K1_Ch2-Ch1.zen	20150212_STAG2gfpcf2_G2G1\MitoSys2\LSM\STAG2-EGFP_G1_14_20h_afterRelease\DE_W0011_P0001\DE_2_W0011_P0001_T0013\TR1_W0001_P0154\TR1_2_W0001_P0154_T0001_R1_P5_K1_Ch2-Ch1.zen	FA/ISS	20000	30.0	3		7	0	0	29.94	100000	2000	Scale	0	1.5	0	0.01	1.5	0	0.01	0.040999999999999995	0	1	1	0	1	2.5	2.6289999999999996	0	1	2.5	2.6289999999999996	0.9788	1.0321	1	0.1599	0.1822	0.1682	1	0.9231	0.9608	0.1389	0.1569	0.1526	0.78737	0.34168000000000004	0.055777	0.11567999999999999
305	TR1_2_W0001_P0166_T0001_R1_P1_K1_Ch2-Ch1.zen	20150212_STAG2gfpcf2_G2G1\MitoSys2\LSM\STAG2-EGFP_G1_14_20h_afterRelease\DE_W0011_P0001\DE_2_W0011_P0001_T0014\TR1_W0001_P0166\TR1_2_W0001_P0166_T0001_R1_P1_K1_Ch2-Ch1.zen	FA/ISS	20000	30.0	3		7	0	0	29.94	100000	2000	Scale	0	1.5	0	0.01	1.5	0	0.01	0.040999999999999995	0	1	1	0	1	76.863	139.97799999999998	0	1	76.863	139.97799999999998	1.6522	1.8832	1	0.96	0.9775	0.9687	1	0.9549	0.9772	1.5983	1.7703	0.9463	0.061121	0.008470100000000001	0.00080455	0.0021666
306	TR1_2_W0001_P0166_T0001_R1_P2_K1_Ch2-Ch1.zen	20150212_STAG2gfpcf2_G2G1\MitoSys2\LSM\STAG2-EGFP_G1_14_20h_afterRelease\DE_W0011_P0001\DE_2_W0011_P0001_T0014\TR1_W0001_P0166\TR1_2_W0001_P0166_T0001_R1_P2_K1_Ch2-Ch1.zen	FA/ISS	20000	30.0	3		7	0	0	29.94	100000	2000	Scale	0	1.5	0	0.01	1.5	0	0.01	0.040999999999999995	0	1	1	0	1	90.20299999999999	207.352	0	1	90.20299999999999	207.352	1.4822	2.1752	1	0.9664	0.9849	0.9756	1	0.9637	0.9817	1.44	2.0838	0.9576	0.06261699999999999	0.014440999999999999	0.0010505	0.0020554
307	TR1_2_W0001_P0166_T0001_R1_P3_K1_Ch2-Ch1.zen	20150212_STAG2gfpcf2_G2G1\MitoSys2\LSM\STAG2-EGFP_G1_14_20h_afterRelease\DE_W0011_P0001\DE_2_W0011_P0001_T0014\TR1_W0001_P0166\TR1_2_W0001_P0166_T0001_R1_P3_K1_Ch2-Ch1.zen	FA/ISS	20000	30.0	3		7	0	0	29.94	100000	2000	Scale	0	1.5	0	0.01	1.5	0	0.01	0.040999999999999995	0	1	1	0	1	27.392	137.4	0	1	27.392	137.4	1.8139	1.9749	1	0.8886	0.9772	0.9318	1	0.9836	0.9918	1.6528	1.9093	0.924	0.06602899999999999	0.025244	0.00070332	0.0031504000000000002
308	TR1_2_W0001_P0166_T0001_R1_P4_K1_Ch2-Ch1.zen	20150212_STAG2gfpcf2_G2G1\MitoSys2\LSM\STAG2-EGFP_G1_14_20h_afterRelease\DE_W0011_P0001\DE_2_W0011_P0001_T0014\TR1_W0001_P0166\TR1_2_W0001_P0166_T0001_R1_P4_K1_Ch2-Ch1.zen	FA/ISS	20000	30.0	3		7	0	0	29.94	100000	2000	Scale	0	1.5	0	0.01	1.5	0	0.01	0.040999999999999995	0	1	1	0	1	1.128	1.052	0	1	1.128	1.052	1.0191	1.0304	1	0.1109	0.1868	0.1424	1	0.9137	0.9559	0.1029	0.2115	0.1569	0.19776	0.2512	0.083766	0.2547
309	TR1_2_W0001_P0166_T0001_R1_P5_K1_Ch2-Ch1.zen	20150212_STAG2gfpcf2_G2G1\MitoSys2\LSM\STAG2-EGFP_G1_14_20h_afterRelease\DE_W0011_P0001\DE_2_W0011_P0001_T0014\TR1_W0001_P0166\TR1_2_W0001_P0166_T0001_R1_P5_K1_Ch2-Ch1.zen	FA/ISS	20000	30.000999999999998	3		7	0	0	29.94	100000	2000	Scale	0	1.5	0	0.01	1.5	0	0.01	0.040999999999999995	0	1	1	0	1	3.06	2.049	0	1	3.06	2.049	1.0782	1.0104	1	0.257	0.0729	0.1359	1	0.8817	0.9390000000000001	0.2928	0.0436	0.105	0.76607	0.13848	0.092197	0.09894
310	TR1_2_W0001_P0119_T0001_R1_P1_K1_Ch2-Ch1.zen	20150212_STAG2gfpcf2_G2G1\MitoSys2\LSM\STAG2-EGFP_G1_14_20h_afterRelease\DE_W0012_P0001\DE_2_W0012_P0001_T0010\TR1_W0001_P0119\TR1_2_W0001_P0119_T0001_R1_P1_K1_Ch2-Ch1.zen	FA/ISS	20000	30.0	3		7	0	0	29.94	100000	2000	Scale	0	1.5	0	0.01	1.5	0	0.01	0.040999999999999995	0	1	1	0	1	152.191	323.384	0	1	152.191	323.384	1.2752	1.7704	1	0.9570000000000001	0.9876	0.9722	1	0.9606	0.9801	1.226	1.6919	0.9528	0.042718	0.007134399999999999	0.0014845999999999998	0.0015215
311	TR1_2_W0001_P0119_T0001_R1_P2_K1_Ch2-Ch1.zen	20150212_STAG2gfpcf2_G2G1\MitoSys2\LSM\STAG2-EGFP_G1_14_20h_afterRelease\DE_W0012_P0001\DE_2_W0012_P0001_T0010\TR1_W0001_P0119\TR1_2_W0001_P0119_T0001_R1_P2_K1_Ch2-Ch1.zen	FA/ISS	20000	30.0	3		7	0	0	29.94	100000	2000	Scale	0	1.5	0	0.01	1.5	0	0.01	0.040999999999999995	0	1	1	0	1	154.27100000000002	312.57	0	1	154.27100000000002	312.57	1.3148	2.0857	1	0.9576	0.9871	0.9722	1	0.9585	0.9790000000000001	1.2654	1.9942	0.9517	0.047404	0.006285499999999999	0.002048	0.0026512
312	TR1_2_W0001_P0119_T0001_R1_P3_K1_Ch2-Ch1.zen	20150212_STAG2gfpcf2_G2G1\MitoSys2\LSM\STAG2-EGFP_G1_14_20h_afterRelease\DE_W0012_P0001\DE_2_W0012_P0001_T0010\TR1_W0001_P0119\TR1_2_W0001_P0119_T0001_R1_P3_K1_Ch2-Ch1.zen	FA/ISS	20000	30.0	3		7	0	0	29.94	100000	2000	Scale	0	1.5	0	0.01	1.5	0	0.01	0.040999999999999995	0	1	1	0	1	136.03	314.635	0	1	136.03	314.635	1.4346	2.379	1	0.9517	0.9867	0.9691	1	0.9627	0.9812	1.3754	2.2827	0.9507	0.0433	0.0069086	0.0017385000000000002	0.0019877
313	TR1_2_W0001_P0119_T0001_R1_P4_K1_Ch2-Ch1.zen	20150212_STAG2gfpcf2_G2G1\MitoSys2\LSM\STAG2-EGFP_G1_14_20h_afterRelease\DE_W0012_P0001\DE_2_W0012_P0001_T0010\TR1_W0001_P0119\TR1_2_W0001_P0119_T0001_R1_P4_K1_Ch2-Ch1.zen	FA/ISS	20000	30.0	3		7	0	0	29.94	100000	2000	Scale	0	1.5	0	0.01	1.5	0	0.01	0.040999999999999995	0	1	1	0	1	7.8	5.656000000000001	0	1	7.8	5.656000000000001	1.2278	1.2958	1	0.3286	0.4285	0.3745	1	0.8899	0.9433	0.4488	0.5206	0.342	0.39437	0.086133	0.017202000000000002	0.044476999999999996
314	TR1_2_W0001_P0119_T0001_R1_P5_K1_Ch2-Ch1.zen	20150212_STAG2gfpcf2_G2G1\MitoSys2\LSM\STAG2-EGFP_G1_14_20h_afterRelease\DE_W0012_P0001\DE_2_W0012_P0001_T0010\TR1_W0001_P0119\TR1_2_W0001_P0119_T0001_R1_P5_K1_Ch2-Ch1.zen	FA/ISS	20000	30.0	3		7	0	0	29.94	100000	2000	Scale	0	1.5	0	0.01	1.5	0	0.01	0.040999999999999995	0	1	1	0	1	3.813	2.9139999999999997	0	1	3.813	2.9139999999999997	0.8475	0.951	1	0.0345	0.1133	0.0463	1	0.8957	0.9464	-0.0034	0.0647	0.0394	0.15283	0.09728400000000001	0.027792	0.087923
315	TR1_2_W0001_P0131_T0001_R1_P1_K1_Ch2-Ch1.zen	20150212_STAG2gfpcf2_G2G1\MitoSys2\LSM\STAG2-EGFP_G1_14_20h_afterRelease\DE_W0012_P0001\DE_2_W0012_P0001_T0011\TR1_W0001_P0131\TR1_2_W0001_P0131_T0001_R1_P1_K1_Ch2-Ch1.zen	FA/ISS	20000	30.0	3		7	0	0	29.94	100000	2000	Scale	0	1.5	0	0.01	1.5	0	0.01	0.040999999999999995	0	1	1	0	1	62.701	182.565	0	1	62.701	182.565	1.4517	2.0186	1	0.8959999999999999	0.978	0.9361	1	0.9714	0.9856	1.3218	1.9347	0.9224	0.06569900000000001	0.01438	0.00080482	0.0030597
316	TR1_2_W0001_P0131_T0001_R1_P2_K1_Ch2-Ch1.zen	20150212_STAG2gfpcf2_G2G1\MitoSys2\LSM\STAG2-EGFP_G1_14_20h_afterRelease\DE_W0012_P0001\DE_2_W0012_P0001_T0011\TR1_W0001_P0131\TR1_2_W0001_P0131_T0001_R1_P2_K1_Ch2-Ch1.zen	FA/ISS	20000	30.0	3		7	0	0	29.94	100000	2000	Scale	0	1.5	0	0.01	1.5	0	0.01	0.040999999999999995	0	1	1	0	1	84.954	237.067	0	1	84.954	237.067	2.0876	2.6311	1	0.9211	0.9824	0.9512	1	0.9699	0.9848	1.9621	2.5258	0.9367	0.063305	0.014578	0.0012779000000000002	0.002157
317	TR1_2_W0001_P0131_T0001_R1_P3_K1_Ch2-Ch1.zen	20150212_STAG2gfpcf2_G2G1\MitoSys2\LSM\STAG2-EGFP_G1_14_20h_afterRelease\DE_W0012_P0001\DE_2_W0012_P0001_T0011\TR1_W0001_P0131\TR1_2_W0001_P0131_T0001_R1_P3_K1_Ch2-Ch1.zen	FA/ISS	20000	30.0	3		7	0	0	29.94	100000	2000	Scale	0	1.5	0	0.01	1.5	0	0.01	0.040999999999999995	0	1	1	0	1	109.458	253.713	0	1	109.458	253.713	1.2008	1.3812	1	0.9405	0.9846	0.9623	1	0.9647	0.9822	1.135	1.3172	0.9451	0.051924	0.010393000000000001	0.0016843	0.0024105
318	TR1_2_W0001_P0131_T0001_R1_P4_K1_Ch2-Ch1.zen	20150212_STAG2gfpcf2_G2G1\MitoSys2\LSM\STAG2-EGFP_G1_14_20h_afterRelease\DE_W0012_P0001\DE_2_W0012_P0001_T0011\TR1_W0001_P0131\TR1_2_W0001_P0131_T0001_R1_P4_K1_Ch2-Ch1.zen	FA/ISS	20000	30.000999999999998	3		7	0	0	29.94	100000	2000	Scale	0	1.5	0	0.01	1.5	0	0.01	0.040999999999999995	0	1	1	0	1	3.025	3.79	0	1	3.025	3.79	1.1317	1.0486	1	0.0468	0.2376	-0.0485	1	0.9352	0.9670000000000001	-0.0026	0.2183	-0.0453	0.87829	0.47901000000000005	0.08491699999999999	0.1274
319	TR1_2_W0001_P0131_T0001_R1_P5_K1_Ch2-Ch1.zen	20150212_STAG2gfpcf2_G2G1\MitoSys2\LSM\STAG2-EGFP_G1_14_20h_afterRelease\DE_W0012_P0001\DE_2_W0012_P0001_T0011\TR1_W0001_P0131\TR1_2_W0001_P0131_T0001_R1_P5_K1_Ch2-Ch1.zen	FA/ISS	20000	30.0	3		7	0	0	29.94	100000	2000	Scale	0	1.5	0	0.01	1.5	0	0.01	0.040999999999999995	0	1	1	0	1	3.2430000000000003	3.568	0	1	3.2430000000000003	3.568	1.2004	1.0944	1	0.006999999999999999	0.2103	-0.0096	1	0.9271	0.9629	-0.0052	0.2134	-0.0088	0.63574	0.19927999999999998	0.048984	0.040931999999999996
320	TR1_2_W0001_P0143_T0001_R1_P1_K1_Ch2-Ch1.zen	20150212_STAG2gfpcf2_G2G1\MitoSys2\LSM\STAG2-EGFP_G1_14_20h_afterRelease\DE_W0012_P0001\DE_2_W0012_P0001_T0012\TR1_W0001_P0143\TR1_2_W0001_P0143_T0001_R1_P1_K1_Ch2-Ch1.zen	FA/ISS	20000	30.0	3		7	0	0	29.94	100000	2000	Scale	0	1.5	0	0.01	1.5	0	0.01	0.040999999999999995	0	1	1	0	1	137.24	254.3	0	1	137.24	254.3	1.4329	2.2223	1	0.9524	0.9838	0.9679	1	0.9537	0.9766	1.3746	2.1083	0.9451	0.053142999999999996	0.0091819	0.00029731	0.0016994
321	TR1_2_W0001_P0143_T0001_R1_P2_K1_Ch2-Ch1.zen	20150212_STAG2gfpcf2_G2G1\MitoSys2\LSM\STAG2-EGFP_G1_14_20h_afterRelease\DE_W0012_P0001\DE_2_W0012_P0001_T0012\TR1_W0001_P0143\TR1_2_W0001_P0143_T0001_R1_P2_K1_Ch2-Ch1.zen	FA/ISS	20000	30.0	3		7	0	0	29.94	100000	2000	Scale	0	1.5	0	0.01	1.5	0	0.01	0.040999999999999995	0	1	1	0	1	143.29399999999998	283.649	0	1	143.29399999999998	283.649	1.5422	2.6265	1	0.9541	0.9854	0.9696	1	0.9568	0.9781	1.4833	2.5066	0.9483	0.048137	0.0090093	0.0014275	0.0018899999999999998
322	TR1_2_W0001_P0143_T0001_R1_P3_K1_Ch2-Ch1.zen	20150212_STAG2gfpcf2_G2G1\MitoSys2\LSM\STAG2-EGFP_G1_14_20h_afterRelease\DE_W0012_P0001\DE_2_W0012_P0001_T0012\TR1_W0001_P0143\TR1_2_W0001_P0143_T0001_R1_P3_K1_Ch2-Ch1.zen	FA/ISS	20000	30.0	3		7	0	0	29.94	100000	2000	Scale	0	1.5	0	0.01	1.5	0	0.01	0.040999999999999995	0	1	1	0	1	69.863	299.11400000000003	0	1	69.863	299.11400000000003	1.1834	1.7936	1	0.9073	0.9867	0.9462	1	0.9804	0.9902	1.0817	1.7455	0.9368	0.02642	0.011172	0.0007832999999999999	0.0013862
323	TR1_2_W0001_P0143_T0001_R1_P4_K1_Ch2-Ch1.zen	20150212_STAG2gfpcf2_G2G1\MitoSys2\LSM\STAG2-EGFP_G1_14_20h_afterRelease\DE_W0012_P0001\DE_2_W0012_P0001_T0012\TR1_W0001_P0143\TR1_2_W0001_P0143_T0001_R1_P4_K1_Ch2-Ch1.zen	FA/ISS	20000	30.0	3		7	0	0	29.94	100000	2000	Scale	0	1.5	0	0.01	1.5	0	0.01	0.040999999999999995	0	1	1	0	1	2.7760000000000002	3.467	0	1	2.7760000000000002	3.467	1.3181	1.1966	1	0.0516	0.1953	-0.0843	1	0.9354	0.9672	-0.0252	0.2419	-0.0781	1.1029	0.17173	0.041108	0.043771
324	TR1_2_W0001_P0143_T0001_R1_P5_K1_Ch2-Ch1.zen	20150212_STAG2gfpcf2_G2G1\MitoSys2\LSM\STAG2-EGFP_G1_14_20h_afterRelease\DE_W0012_P0001\DE_2_W0012_P0001_T0012\TR1_W0001_P0143\TR1_2_W0001_P0143_T0001_R1_P5_K1_Ch2-Ch1.zen	FA/ISS	20000	30.0	3		7	0	0	29.94	100000	2000	Scale	0	1.5	0	0.01	1.5	0	0.01	0.040999999999999995	0	1	1	0	1	4.105	4.567	0	1	4.105	4.567	1.1641	1.0947	1	0.0486	0.3337	0.1034	1	0.9276	0.9631	0.0537	0.3395	0.0961	0.55982	0.28965	0.043719	0.08031
325	TR1_2_W0001_P0167_T0001_R1_P1_K1_Ch2-Ch1.zen	20150212_STAG2gfpcf2_G2G1\MitoSys2\LSM\STAG2-EGFP_G1_14_20h_afterRelease\DE_W0012_P0001\DE_2_W0012_P0001_T0014\TR1_W0001_P0167\TR1_2_W0001_P0167_T0001_R1_P1_K1_Ch2-Ch1.zen	FA/ISS	20000	30.0	3		7	0	0	29.94	100000	2000	Scale	0	1.5	0	0.01	1.5	0	0.01	0.040999999999999995	0	1	1	0	1	56.615	209.775	0	1	56.615	209.775	1.2479	2.512	1	0.8861	0.9803	0.932	1	0.9767	0.9883	1.1184	2.4316	0.9209	0.14794000000000002	0.024885	0.0016477	0.0028123
326	TR1_2_W0001_P0167_T0001_R1_P2_K1_Ch2-Ch1.zen	20150212_STAG2gfpcf2_G2G1\MitoSys2\LSM\STAG2-EGFP_G1_14_20h_afterRelease\DE_W0012_P0001\DE_2_W0012_P0001_T0014\TR1_W0001_P0167\TR1_2_W0001_P0167_T0001_R1_P2_K1_Ch2-Ch1.zen	FA/ISS	20000	30.0	3		7	0	0	29.94	100000	2000	Scale	0	1.5	0	0.01	1.5	0	0.01	0.040999999999999995	0	1	1	0	1	79.432	274.699	0	1	79.432	274.699	1.3599	1.4442	1	0.9179999999999999	0.9856	0.9512	1	0.9761	0.988	1.2625	1.3932	0.9397	0.083387	0.011289	0.0024871	0.0023947
327	TR1_2_W0001_P0167_T0001_R1_P3_K1_Ch2-Ch1.zen	20150212_STAG2gfpcf2_G2G1\MitoSys2\LSM\STAG2-EGFP_G1_14_20h_afterRelease\DE_W0012_P0001\DE_2_W0012_P0001_T0014\TR1_W0001_P0167\TR1_2_W0001_P0167_T0001_R1_P3_K1_Ch2-Ch1.zen	FA/ISS	20000	30.0	3		7	0	0	29.94	100000	2000	Scale	0	1.5	0	0.01	1.5	0	0.01	0.040999999999999995	0	1	1	0	1	74.378	351.02	0	1	74.378	351.02	1.3972	2.1154	1	0.9121	0.9883	0.9494	1	0.982	0.991	1.2906	2.0644	0.9408	0.082278	0.015206	0.0016372	0.0015968
328	TR1_2_W0001_P0167_T0001_R1_P4_K1_Ch2-Ch1.zen	20150212_STAG2gfpcf2_G2G1\MitoSys2\LSM\STAG2-EGFP_G1_14_20h_afterRelease\DE_W0012_P0001\DE_2_W0012_P0001_T0014\TR1_W0001_P0167\TR1_2_W0001_P0167_T0001_R1_P4_K1_Ch2-Ch1.zen	FA/ISS	20000	30.0	3		7	0	0	29.94	100000	2000	Scale	0	1.5	0	0.01	1.5	0	0.01	0.040999999999999995	0	1	1	0	1	1.182	1.115	0	1	1.182	1.115	1.0661	1.0372	1	3.1719	0.5253	1.2885	1	0.9152	0.9567	3.0517	0.5628	1.3655	0.15553	0.17362	0.18631	0.14576
329	TR1_2_W0001_P0167_T0001_R1_P5_K1_Ch2-Ch1.zen	20150212_STAG2gfpcf2_G2G1\MitoSys2\LSM\STAG2-EGFP_G1_14_20h_afterRelease\DE_W0012_P0001\DE_2_W0012_P0001_T0014\TR1_W0001_P0167\TR1_2_W0001_P0167_T0001_R1_P5_K1_Ch2-Ch1.zen	FA/ISS	20000	30.0	3		7	0	0	29.94	100000	2000	Scale	0	1.5	0	0.01	1.5	0	0.01	0.040999999999999995	0	1	1	0	1	3.4010000000000002	8.16	0	1	3.4010000000000002	8.16	1.1859	0.9792	1	0.0051	0.5843	0.0207	1	0.9663	0.983	0.0048	0.5406	0.0201	0.26314	0.13444	0.012426000000000001	0.022446999999999998
330	STAG2_mEGFP_0_R1_P1_K1_Ch2-Ch1.zen	20150212_STAG2gfpcf2_G2G1\MitoSys2\LSM\STAG2-EGFP_G2_6_8h_afterRelease\STAG2_mEGFP_0_R1_P1_K1_Ch2-Ch1.zen	FA/ISS	20000	30.0	3		7	0	0	29.94	100000	2000	Scale	0	1.5	0	0.01	1.5	0	0.01	0.040999999999999995	0	1	1	0	1	91.866	330.70300000000003	0	1	91.866	330.70300000000003	1.9365	2.3406	1	0.966	0.99	0.978	1	0.9766	0.9882	1.8853	2.2723	0.9664	0.047137	0.01623	0.0015166	0.0019207
331	STAG2_mEGFP_0_R1_P2_K1_Ch2-Ch1.zen	20150212_STAG2gfpcf2_G2G1\MitoSys2\LSM\STAG2-EGFP_G2_6_8h_afterRelease\STAG2_mEGFP_0_R1_P2_K1_Ch2-Ch1.zen	FA/ISS	20000	30.0	3		7	0	0	29.94	100000	2000	Scale	0	1.5	0	0.01	1.5	0	0.01	0.040999999999999995	0	1	1	0	1	86.931	320.745	0	1	86.931	320.745	1.9626	2.6567	1	0.9642	0.9895	0.9768	1	0.9768	0.9883	1.9082	2.5812	0.9653	0.052249000000000004	0.018655	0.0013571	0.0016848
332	STAG2_mEGFP_0_R1_P3_K1_Ch2-Ch1.zen	20150212_STAG2gfpcf2_G2G1\MitoSys2\LSM\STAG2-EGFP_G2_6_8h_afterRelease\STAG2_mEGFP_0_R1_P3_K1_Ch2-Ch1.zen	FA/ISS	20000	30.0	3		7	0	0	29.94	100000	2000	Scale	0	1.5	0	0.01	1.5	0	0.01	0.040999999999999995	0	1	1	0	1	84.19200000000001	317.528	0	1	84.19200000000001	317.528	1.3499	1.5490000000000002	1	0.9629	0.9897	0.9762	1	0.9776	0.9887	1.306	1.5031	0.9651	0.059886	0.0027080999999999997	0.011484000000000001	0.010237999999999999
333	STAG2_mEGFP_0_R1_P4_K1_Ch2-Ch1.zen	20150212_STAG2gfpcf2_G2G1\MitoSys2\LSM\STAG2-EGFP_G2_6_8h_afterRelease\STAG2_mEGFP_0_R1_P4_K1_Ch2-Ch1.zen	FA/ISS	20000	30.0	3		7	0	0	29.94	100000	2000	Scale	0	1.5	0	0.01	1.5	0	0.01	0.040999999999999995	0	1	1	0	1	5.062	4.561	0	1	5.062	4.561	1.1138	1.1137	1	0.488	0.4436	0.4653	1	0.9112	0.9545	0.5663	0.4517	0.4335	0.45738999999999996	0.07217799999999999	0.044042000000000005	0.022975
334	STAG2_mEGFP_0_R1_P5_K1_Ch2-Ch1.zen	20150212_STAG2gfpcf2_G2G1\MitoSys2\LSM\STAG2-EGFP_G2_6_8h_afterRelease\STAG2_mEGFP_0_R1_P5_K1_Ch2-Ch1.zen	FA/ISS	20000	30.0	3		7	0	0	29.94	100000	2000	Scale	0	1.5	0	0.01	1.5	0	0.01	0.040999999999999995	0	1	1	0	1	6.7989999999999995	10.099	0	1	6.7989999999999995	10.099	1.3514	1.1869	1	0.599	0.7209	0.6569	1	0.9456	0.9724	0.8682	0.8204	0.6355	0.18617999999999998	0.071095	0.018255	0.016054
335	STAG2_mEGFP_10_R1_P1_K1_Ch2-Ch1.zen	20150212_STAG2gfpcf2_G2G1\MitoSys2\LSM\STAG2-EGFP_G2_6_8h_afterRelease\STAG2_mEGFP_10_R1_P1_K1_Ch2-Ch1.zen	FA/ISS	20000	30.0	3		7	0	0	29.94	100000	2000	Scale	0	1.5	0	0.01	1.5	0	0.01	0.040999999999999995	0	1	1	0	1	105.446	288.58299999999997	0	1	105.446	288.58299999999997	1.6969	2.2181	1	0.9709	0.9886	0.9797	1	0.9688	0.9843	1.6572	2.1364	0.9643	0.0451	0.0095719	0.00051219	0.0017633
336	STAG2_mEGFP_10_R1_P2_K1_Ch2-Ch1.zen	20150212_STAG2gfpcf2_G2G1\MitoSys2\LSM\STAG2-EGFP_G2_6_8h_afterRelease\STAG2_mEGFP_10_R1_P2_K1_Ch2-Ch1.zen	FA/ISS	20000	30.0	3		7	0	0	29.94	100000	2000	Scale	0	1.5	0	0.01	1.5	0	0.01	0.040999999999999995	0	1	1	0	1	105.537	245.053	0	1	105.537	245.053	1.5192	1.919	1	0.9708	0.9869	0.9788	1	0.9639	0.9818	1.4821	1.8365	0.9609	0.058145	0.011845999999999999	0.0022600000000000003	0.0024869
337	STAG2_mEGFP_10_R1_P3_K1_Ch2-Ch1.zen	20150212_STAG2gfpcf2_G2G1\MitoSys2\LSM\STAG2-EGFP_G2_6_8h_afterRelease\STAG2_mEGFP_10_R1_P3_K1_Ch2-Ch1.zen	FA/ISS	20000	30.0	3		7	0	0	29.94	100000	2000	Scale	0	1.5	0	0.01	1.5	0	0.01	0.040999999999999995	0	1	1	0	1	105.92399999999999	257.214	0	1	105.92399999999999	257.214	1.3161	1.6351	1	0.9704	0.9871	0.9787	1	0.965	0.9823	1.2816	1.5655	0.9613	0.06093099999999999	0.0027056999999999997	0.0084278	0.0085829
338	STAG2_mEGFP_10_R1_P4_K1_Ch2-Ch1.zen	20150212_STAG2gfpcf2_G2G1\MitoSys2\LSM\STAG2-EGFP_G2_6_8h_afterRelease\STAG2_mEGFP_10_R1_P4_K1_Ch2-Ch1.zen	FA/ISS	20000	30.000999999999998	3		7	0	0	29.941	100000	2000	Scale	0	1.5	0	0.01	1.5	0	0.01	0.040999999999999995	0	1	1	0	1	5.127000000000001	7.861000000000001	0	1	5.127000000000001	7.861000000000001	1.4076	1.4084	1	0.4804	0.6395	0.5541	1	0.9472	0.9732	0.7582	0.9026	0.5356	0.1975	0.063843	0.009247700000000001	0.019849000000000002
339	STAG2_mEGFP_10_R1_P5_K1_Ch2-Ch1.zen	20150212_STAG2gfpcf2_G2G1\MitoSys2\LSM\STAG2-EGFP_G2_6_8h_afterRelease\STAG2_mEGFP_10_R1_P5_K1_Ch2-Ch1.zen	FA/ISS	20000	30.0	3		7	0	0	29.94	100000	2000	Scale	0	1.5	0	0.01	1.5	0	0.01	0.040999999999999995	0	1	1	0	1	5.47	9.613999999999999	0	1	5.47	9.613999999999999	1.0928	1.0449	1	0.5215	0.7066	0.607	1	0.9535	0.9765	0.5883	0.7024	0.59	0.21011	0.047968000000000004	0.00038366	0.011643
340	STAG2_mEGFP_1_R1_P1_K1_Ch2-Ch1.zen	20150212_STAG2gfpcf2_G2G1\MitoSys2\LSM\STAG2-EGFP_G2_6_8h_afterRelease\STAG2_mEGFP_1_R1_P1_K1_Ch2-Ch1.zen	FA/ISS	20000	30.0	3		7	0	0	29.94	100000	2000	Scale	0	1.5	0	0.01	1.5	0	0.01	0.040999999999999995	0	1	1	0	1	61.105	256.844	0	1	61.105	256.844	1.3113	1.6983	1	0.9491	0.9869	0.9679	1	0.9795	0.9897	1.2522	1.6489	0.9578	0.080066	0.013674	0.010467	0.0093928
341	STAG2_mEGFP_1_R1_P2_K1_Ch2-Ch1.zen	20150212_STAG2gfpcf2_G2G1\MitoSys2\LSM\STAG2-EGFP_G2_6_8h_afterRelease\STAG2_mEGFP_1_R1_P2_K1_Ch2-Ch1.zen	FA/ISS	20000	30.0	3		7	0	0	29.94	100000	2000	Scale	0	1.5	0	0.01	1.5	0	0.01	0.040999999999999995	0	1	1	0	1	67.615	283.029	0	1	67.615	283.029	1.4885	1.6622	1	0.9522	0.9882	0.97	1	0.9802	0.99	1.4285	1.6148	0.9603	0.07444400000000001	0.012353	0.010399	0.01067
342	STAG2_mEGFP_1_R1_P3_K1_Ch2-Ch1.zen	20150212_STAG2gfpcf2_G2G1\MitoSys2\LSM\STAG2-EGFP_G2_6_8h_afterRelease\STAG2_mEGFP_1_R1_P3_K1_Ch2-Ch1.zen	FA/ISS	20000	30.0	3		7	0	0	29.94	100000	2000	Scale	0	1.5	0	0.01	1.5	0	0.01	0.040999999999999995	0	1	1	0	1	58.993	274.65	0	1	58.993	274.65	1.5959	1.8853	1	0.946	0.9878	0.9667	1	0.9819	0.9909	1.5249	1.8354	0.9578	0.0824	0.006781699999999999	0.007231399999999999	0.0079124
343	STAG2_mEGFP_1_R1_P4_K1_Ch2-Ch1.zen	20150212_STAG2gfpcf2_G2G1\MitoSys2\LSM\STAG2-EGFP_G2_6_8h_afterRelease\STAG2_mEGFP_1_R1_P4_K1_Ch2-Ch1.zen	FA/ISS	20000	30.0	3		7	0	0	29.94	100000	2000	Scale	0	1.5	0	0.01	1.5	0	0.01	0.040999999999999995	0	1	1	0	1	5.728	3.866	0	1	5.728	3.866	1.1378	1.1552	1	0.5331	0.3589	0.4373	1	0.8818	0.9391	0.6331	0.3673	0.3928	0.087392	0.043717	0.047255	0.056829
344	STAG2_mEGFP_1_R1_P5_K1_Ch2-Ch1.zen	20150212_STAG2gfpcf2_G2G1\MitoSys2\LSM\STAG2-EGFP_G2_6_8h_afterRelease\STAG2_mEGFP_1_R1_P5_K1_Ch2-Ch1.zen	FA/ISS	20000	30.0	3		7	0	0	29.94	100000	2000	Scale	0	1.5	0	0.01	1.5	0	0.01	0.040999999999999995	0	1	1	0	1	3.736	3.823	0	1	3.736	3.823	1.681	1.9344	1	0.335	0.3381	0.3365	1	0.9203	0.9593	0.713	0.7575	0.3131	0.34494	0.10207000000000001	0.01176	0.05011
345	STAG2_mEGFP_2_R1_P1_K1_Ch2-Ch1.zen	20150212_STAG2gfpcf2_G2G1\MitoSys2\LSM\STAG2-EGFP_G2_6_8h_afterRelease\STAG2_mEGFP_2_R1_P1_K1_Ch2-Ch1.zen	FA/ISS	20000	30.0	3		7	0	0	29.94	100000	2000	Scale	0	1.5	0	0.01	1.5	0	0.01	0.040999999999999995	0	1	1	0	1	87.42299999999999	322.204	0	1	87.42299999999999	322.204	1.5937	1.9801	1	0.9645	0.9898	0.9771	1	0.9771	0.9885	1.5471	1.9227	0.9657	0.055510000000000004	0.010753	0.0023607	0.0021536
346	STAG2_mEGFP_2_R1_P2_K1_Ch2-Ch1.zen	20150212_STAG2gfpcf2_G2G1\MitoSys2\LSM\STAG2-EGFP_G2_6_8h_afterRelease\STAG2_mEGFP_2_R1_P2_K1_Ch2-Ch1.zen	FA/ISS	20000	30.0	3		7	0	0	29.94	100000	2000	Scale	0	1.5	0	0.01	1.5	0	0.01	0.040999999999999995	0	1	1	0	1	79.796	273.244	0	1	79.796	273.244	1.864	2.4754	1	0.9612	0.9879	0.9745	1	0.9751	0.9875	1.8074	2.3985	0.9622	0.064639	0.016207	0.0019578	0.0016997
347	STAG2_mEGFP_2_R1_P3_K1_Ch2-Ch1.zen	20150212_STAG2gfpcf2_G2G1\MitoSys2\LSM\STAG2-EGFP_G2_6_8h_afterRelease\STAG2_mEGFP_2_R1_P3_K1_Ch2-Ch1.zen	FA/ISS	20000	30.0	3		7	0	0	29.94	100000	2000	Scale	0	1.5	0	0.01	1.5	0	0.01	0.040999999999999995	0	1	1	0	1	58.255	271.005	0	1	58.255	271.005	2.061	2.3708	1	0.9468	0.9879	0.9671	1	0.9819	0.9909	1.9779	2.3088	0.9583	0.049187	0.017344	0.0018664	0.0019739000000000002
348	STAG2_mEGFP_2_R1_P4_K1_Ch2-Ch1.zen	20150212_STAG2gfpcf2_G2G1\MitoSys2\LSM\STAG2-EGFP_G2_6_8h_afterRelease\STAG2_mEGFP_2_R1_P4_K1_Ch2-Ch1.zen	FA/ISS	20000	2.283	3		7	0	0	2.278	100000	2000	Scale	0	1.5	0	0.01	1.5	0	0.01	0.040999999999999995	0	1	1	0	1	4.582	5.586	0	1	4.582	5.586	0.8848	1.0462	1	0.4559	0.5343	0.4931	1	0.9329	0.9658	0.3765	0.5203	0.47	0.40244	0.2601	-0.039632	0.085375
349	STAG2_mEGFP_3_R1_P1_K1_Ch2-Ch1.zen	20150212_STAG2gfpcf2_G2G1\MitoSys2\LSM\STAG2-EGFP_G2_6_8h_afterRelease\STAG2_mEGFP_3_R1_P1_K1_Ch2-Ch1.zen	FA/ISS	20000	30.0	3		7	0	0	29.94	100000	2000	Scale	0	1.5	0	0.01	1.5	0	0.01	0.040999999999999995	0	1	1	0	1	78.053	235.21400000000003	0	1	78.053	235.21400000000003	1.8243	2.4712	1	0.9608	0.9862	0.9734	1	0.9718	0.9858	1.7679	2.3846	0.9595	0.065083	0.019771	0.0014357999999999999	0.0022667
350	STAG2_mEGFP_3_R1_P2_K1_Ch2-Ch1.zen	20150212_STAG2gfpcf2_G2G1\MitoSys2\LSM\STAG2-EGFP_G2_6_8h_afterRelease\STAG2_mEGFP_3_R1_P2_K1_Ch2-Ch1.zen	FA/ISS	20000	30.0	3		7	0	0	29.94	100000	2000	Scale	0	1.5	0	0.01	1.5	0	0.01	0.040999999999999995	0	1	1	0	1	85.787	227.113	0	1	85.787	227.113	1.3379	1.6258	1	0.9634	0.9854	0.9744	1	0.9681	0.9839	1.2949	1.5586	0.9586	0.07104500000000001	0.008547200000000001	0.0084505	0.0089596
351	STAG2_mEGFP_3_R1_P3_K1_Ch2-Ch1.zen	20150212_STAG2gfpcf2_G2G1\MitoSys2\LSM\STAG2-EGFP_G2_6_8h_afterRelease\STAG2_mEGFP_3_R1_P3_K1_Ch2-Ch1.zen	FA/ISS	20000	30.0	3		7	0	0	29.94	100000	2000	Scale	0	1.5	0	0.01	1.5	0	0.01	0.040999999999999995	0	1	1	0	1	79.16	234.93200000000002	0	1	79.16	234.93200000000002	2.2014	2.7337	1	0.9604	0.9857	0.973	1	0.9713	0.9856	2.1364	2.6333	0.9589	0.065071	0.017771000000000002	0.0014336	0.0017737000000000002
352	STAG2_mEGFP_3_R1_P4_K1_Ch2-Ch1.zen	20150212_STAG2gfpcf2_G2G1\MitoSys2\LSM\STAG2-EGFP_G2_6_8h_afterRelease\STAG2_mEGFP_3_R1_P4_K1_Ch2-Ch1.zen	FA/ISS	20000	30.0	3		7	0	0	29.94	100000	2000	Scale	0	1.5	0	0.01	1.5	0	0.01	0.040999999999999995	0	1	1	0	1	4.478	4.558	0	1	4.478	4.558	0.9242	0.8467	1	0.4435	0.4526	0.4479	1	0.9213	0.9599	0.391	0.3021	0.4212	0.30455	0.057624	0.028748000000000003	0.027462999999999998
353	STAG2_mEGFP_3_R1_P5_K1_Ch2-Ch1.zen	20150212_STAG2gfpcf2_G2G1\MitoSys2\LSM\STAG2-EGFP_G2_6_8h_afterRelease\STAG2_mEGFP_3_R1_P5_K1_Ch2-Ch1.zen	FA/ISS	20000	30.0	3		7	0	0	29.94	100000	2000	Scale	0	1.5	0	0.01	1.5	0	0.01	0.040999999999999995	0	1	1	0	1	3.653	5.088	0	1	3.653	5.088	0.9538	1.0099	1	0.348	0.4931	0.4139	1	0.9412	0.9702	0.3195	0.4595	0.3963	0.64964	0.18236	0.0056116000000000004	0.011668000000000001
354	STAG2_mEGFP_4_R1_P1_K1_Ch2-Ch1.zen	20150212_STAG2gfpcf2_G2G1\MitoSys2\LSM\STAG2-EGFP_G2_6_8h_afterRelease\STAG2_mEGFP_4_R1_P1_K1_Ch2-Ch1.zen	FA/ISS	20000	30.0	3		7	0	0	29.94	100000	2000	Scale	0	1.5	0	0.01	1.5	0	0.01	0.040999999999999995	0	1	1	0	1	79.66	250.859	0	1	79.66	250.859	2.1175	2.356	1	0.9607	0.9869	0.9737	1	0.9735	0.9866	2.0548	2.2729	0.9607	0.055232	0.013874000000000001	0.0010622	0.0019374000000000001
355	STAG2_mEGFP_4_R1_P2_K1_Ch2-Ch1.zen	20150212_STAG2gfpcf2_G2G1\MitoSys2\LSM\STAG2-EGFP_G2_6_8h_afterRelease\STAG2_mEGFP_4_R1_P2_K1_Ch2-Ch1.zen	FA/ISS	20000	30.0	3		7	0	0	29.94	100000	2000	Scale	0	1.5	0	0.01	1.5	0	0.01	0.040999999999999995	0	1	1	0	1	80.632	271.663	0	1	80.632	271.663	1.9476	2.3093	1	0.9612	0.9878	0.9744	1	0.975	0.9874	1.8893	2.2342	0.9621	0.059258000000000005	0.016293000000000002	0.0016201	0.0018269000000000002
356	STAG2_mEGFP_4_R1_P3_K1_Ch2-Ch1.zen	20150212_STAG2gfpcf2_G2G1\MitoSys2\LSM\STAG2-EGFP_G2_6_8h_afterRelease\STAG2_mEGFP_4_R1_P3_K1_Ch2-Ch1.zen	FA/ISS	20000	30.0	3		7	0	0	29.94	100000	2000	Scale	0	1.5	0	0.01	1.5	0	0.01	0.040999999999999995	0	1	1	0	1	74.329	230.408	0	1	74.329	230.408	1.6007	1.6842	1	0.9577	0.986	0.9717	1	0.9735	0.9867	1.5449	1.6214	0.9587	0.0518	0.011223	0.0021733	0.0018761
357	STAG2_mEGFP_4_R1_P4_K1_Ch2-Ch1.zen	20150212_STAG2gfpcf2_G2G1\MitoSys2\LSM\STAG2-EGFP_G2_6_8h_afterRelease\STAG2_mEGFP_4_R1_P4_K1_Ch2-Ch1.zen	FA/ISS	20000	30.0	3		7	0	0	29.94	100000	2000	Scale	0	1.5	0	0.01	1.5	0	0.01	0.040999999999999995	0	1	1	0	1	6.086	4.883	0	1	6.086	4.883	1.3226	1.8241	1	0.5608	0.4611	0.5081	1	0.898	0.9476	0.7977	0.883	0.469	0.17652	0.11084000000000001	0.014792	0.059912
358	STAG2_mEGFP_4_R1_P5_K1_Ch2-Ch1.zen	20150212_STAG2gfpcf2_G2G1\MitoSys2\LSM\STAG2-EGFP_G2_6_8h_afterRelease\STAG2_mEGFP_4_R1_P5_K1_Ch2-Ch1.zen	FA/ISS	20000	30.0	3	x	7	0	0	29.94	100000	2000	Scale	0	1.5	0	0.01	1.5	0	0.01	0.040999999999999995	0	1	1	0	1	5.603	4.734	0	1	5.603	4.734	1.0641	1.0683	1	0.5177	0.4149	0.461	1	0.8986	0.9479	0.5502	0.3563	0.4239	0.38474	0.19732	0.043198	0.11579
359	STAG2_mEGFP_5_R1_P1_K1_Ch2-Ch1.zen	20150212_STAG2gfpcf2_G2G1\MitoSys2\LSM\STAG2-EGFP_G2_6_8h_afterRelease\STAG2_mEGFP_5_R1_P1_K1_Ch2-Ch1.zen	FA/ISS	20000	30.0	3		7	0	0	29.94	100000	2000	Scale	0	1.5	0	0.01	1.5	0	0.01	0.040999999999999995	0	1	1	0	1	70.01	330.457	0	1	70.01	330.457	1.6739	2.5154	1	0.9564	0.99	0.973	1	0.9817	0.9908	1.6149	2.4576	0.9640000000000001	0.07550499999999999	0.016818	0.0016478999999999999	0.0020001999999999997
360	STAG2_mEGFP_5_R1_P2_K1_Ch2-Ch1.zen	20150212_STAG2gfpcf2_G2G1\MitoSys2\LSM\STAG2-EGFP_G2_6_8h_afterRelease\STAG2_mEGFP_5_R1_P2_K1_Ch2-Ch1.zen	FA/ISS	20000	30.0	3		7	0	0	29.94	100000	2000	Scale	0	1.5	0	0.01	1.5	0	0.01	0.040999999999999995	0	1	1	0	1	69.505	284.772	0	1	69.505	284.772	1.4527	1.9133	1	0.9555	0.9884	0.9718	1	0.9791	0.9895	1.3976	1.8601	0.9615	0.085188	0.0086055	0.004046	0.0036146
361	STAG2_mEGFP_5_R1_P3_K1_Ch2-Ch1.zen	20150212_STAG2gfpcf2_G2G1\MitoSys2\LSM\STAG2-EGFP_G2_6_8h_afterRelease\STAG2_mEGFP_5_R1_P3_K1_Ch2-Ch1.zen	FA/ISS	20000	30.0	3		7	0	0	29.94	100000	2000	Scale	0	1.5	0	0.01	1.5	0	0.01	0.040999999999999995	0	1	1	0	1	54.827	242.234	0	1	54.827	242.234	1.3604	1.8421	1	0.9432	0.9857	0.9642	1	0.98	0.99	1.2928	1.7885	0.9545	0.086546	0.015408000000000002	0.011412	0.010520999999999999
362	STAG2_mEGFP_5_R1_P4_K1_Ch2-Ch1.zen	20150212_STAG2gfpcf2_G2G1\MitoSys2\LSM\STAG2-EGFP_G2_6_8h_afterRelease\STAG2_mEGFP_5_R1_P4_K1_Ch2-Ch1.zen	FA/ISS	20000	30.0	3		7	0	0	29.94	100000	2000	Scale	0	1.5	0	0.01	1.5	0	0.01	0.040999999999999995	0	1	1	0	1	3.33	4.025	0	1	3.33	4.025	1.2573	1.1665	1	0.2963	0.3904	0.33899999999999997	1	0.9333	0.9661	0.4262	0.4397	0.3205	0.31974	0.20378	0.037545999999999996	0.082411
363	STAG2_mEGFP_5_R1_P5_K1_Ch2-Ch1.zen	20150212_STAG2gfpcf2_G2G1\MitoSys2\LSM\STAG2-EGFP_G2_6_8h_afterRelease\STAG2_mEGFP_5_R1_P5_K1_Ch2-Ch1.zen	FA/ISS	20000	30.0	3		7	0	0	29.94	100000	2000	Scale	0	1.5	0	0.01	1.5	0	0.01	0.040999999999999995	0	1	1	0	1	3.367	3.6519999999999997	0	1	3.367	3.6519999999999997	1.0463	1.0349	1	0.3087	0.3475	0.3271	1	0.9255	0.9620000000000001	0.3309	0.3222	0.306	0.33653	0.1099	0.06615900000000001	0.033999
364	STAG2_mEGFP_6_R1_P1_K1_Ch2-Ch1.zen	20150212_STAG2gfpcf2_G2G1\MitoSys2\LSM\STAG2-EGFP_G2_6_8h_afterRelease\STAG2_mEGFP_6_R1_P1_K1_Ch2-Ch1.zen	FA/ISS	20000	30.0	3		7	0	0	29.94	100000	2000	Scale	0	1.5	0	0.01	1.5	0	0.01	0.040999999999999995	0	1	1	0	1	98.352	281.513	0	1	98.352	281.513	1.5361	2.5879	1	0.9688	0.9881	0.9784	1	0.9696	0.9847	1.496	2.501	0.9634	0.056788	0.014255	0.0010845999999999998	0.0017134000000000001
365	STAG2_mEGFP_6_R1_P2_K1_Ch2-Ch1.zen	20150212_STAG2gfpcf2_G2G1\MitoSys2\LSM\STAG2-EGFP_G2_6_8h_afterRelease\STAG2_mEGFP_6_R1_P2_K1_Ch2-Ch1.zen	FA/ISS	20000	30.0	3		7	0	0	29.94	100000	2000	Scale	0	1.5	0	0.01	1.5	0	0.01	0.040999999999999995	0	1	1	0	1	98.17399999999999	332.785	0	1	98.17399999999999	332.785	1.8458	2.6181	1	0.9687	0.99	0.9793	1	0.9746	0.9872	1.8006	2.5411	0.9667	0.053008000000000007	0.013277	0.0005765	0.0014985999999999999
366	STAG2_mEGFP_6_R1_P3_K1_Ch2-Ch1.zen	20150212_STAG2gfpcf2_G2G1\MitoSys2\LSM\STAG2-EGFP_G2_6_8h_afterRelease\STAG2_mEGFP_6_R1_P3_K1_Ch2-Ch1.zen	FA/ISS	20000	30.0	3		7	0	0	29.94	100000	2000	Scale	0	1.5	0	0.01	1.5	0	0.01	0.040999999999999995	0	1	1	0	1	85.098	260.302	0	1	85.098	260.302	1.2989	1.7468	1	0.9635	0.987	0.9752	1	0.9714	0.9856	1.2567	1.6843	0.961	0.0687	0.0029826	0.010487999999999999	0.011428
367	STAG2_mEGFP_6_R1_P4_K1_Ch2-Ch1.zen	20150212_STAG2gfpcf2_G2G1\MitoSys2\LSM\STAG2-EGFP_G2_6_8h_afterRelease\STAG2_mEGFP_6_R1_P4_K1_Ch2-Ch1.zen	FA/ISS	20000	30.0	3		7	0	0	29.94	100000	2000	Scale	0	1.5	0	0.01	1.5	0	0.01	0.040999999999999995	0	1	1	0	1	3.5980000000000003	4.079	0	1	3.5980000000000003	4.079	1.0351	1.0698	1	0.3414	0.3976	0.3683	1	0.9284	0.9635	0.3612	0.3933	0.34700000000000003	0.6360399999999999	0.090331	0.041815	0.035828
368	STAG2_mEGFP_6_R1_P5_K1_Ch2-Ch1.zen	20150212_STAG2gfpcf2_G2G1\MitoSys2\LSM\STAG2-EGFP_G2_6_8h_afterRelease\STAG2_mEGFP_6_R1_P5_K1_Ch2-Ch1.zen	FA/ISS	20000	30.0	3		7	0	0	29.94	100000	2000	Scale	0	1.5	0	0.01	1.5	0	0.01	0.040999999999999995	0	1	1	0	1	3.645	4.198	0	1	3.645	4.198	1.1674	1.0245	1	0.3433	0.4116	0.375	1	0.9299	0.9643	0.4372	0.3769	0.354	0.57181	0.23895	0.05304	0.084624
369	STAG2_mEGFP_7_R1_P1_K1_Ch2-Ch1.zen	20150212_STAG2gfpcf2_G2G1\MitoSys2\LSM\STAG2-EGFP_G2_6_8h_afterRelease\STAG2_mEGFP_7_R1_P1_K1_Ch2-Ch1.zen	FA/ISS	20000	30.0	3		7	0	0	29.94	100000	2000	Scale	0	1.5	0	0.01	1.5	0	0.01	0.040999999999999995	0	1	1	0	1	68.613	226.891	0	1	68.613	226.891	1.9483	2.0684	1	0.9549	0.986	0.9703	1	0.975	0.9874	1.8804	1.9958	0.958	0.072259	0.023798	0.00068433	0.001974
370	STAG2_mEGFP_7_R1_P2_K1_Ch2-Ch1.zen	20150212_STAG2gfpcf2_G2G1\MitoSys2\LSM\STAG2-EGFP_G2_6_8h_afterRelease\STAG2_mEGFP_7_R1_P2_K1_Ch2-Ch1.zen	FA/ISS	20000	30.0	3		7	0	0	29.94	100000	2000	Scale	0	1.5	0	0.01	1.5	0	0.01	0.040999999999999995	0	1	1	0	1	73.686	228.979	0	1	73.686	228.979	1.3866	1.5679	1	0.9570000000000001	0.9857	0.9712	1	0.9731	0.9865	1.335	1.5095	0.958	0.07083300000000001	0.0060306000000000005	0.008714399999999999	0.010062
371	STAG2_mEGFP_7_R1_P3_K1_Ch2-Ch1.zen	20150212_STAG2gfpcf2_G2G1\MitoSys2\LSM\STAG2-EGFP_G2_6_8h_afterRelease\STAG2_mEGFP_7_R1_P3_K1_Ch2-Ch1.zen	FA/ISS	20000	30.0	3		7	0	0	29.94	100000	2000	Scale	0	1.5	0	0.01	1.5	0	0.01	0.040999999999999995	0	1	1	0	1	74.78399999999999	224.555	0	1	74.78399999999999	224.555	1.8206	1.9762	1	0.9586	0.9858	0.9721	1	0.9725	0.9862	1.761	1.9022	0.9586	0.063218	0.020848	0.00093306	0.0017766
372	STAG2_mEGFP_7_R1_P4_K1_Ch2-Ch1.zen	20150212_STAG2gfpcf2_G2G1\MitoSys2\LSM\STAG2-EGFP_G2_6_8h_afterRelease\STAG2_mEGFP_7_R1_P4_K1_Ch2-Ch1.zen	FA/ISS	20000	30.000999999999998	3		7	0	0	29.941	100000	2000	Scale	0	1.5	0	0.01	1.5	0	0.01	0.040999999999999995	0	1	1	0	1	3.795	2.9410000000000003	0	1	3.795	2.9410000000000003	1.1439	1.113	1	0.3621	0.2373	0.293	1	0.897	0.9471	0.4465	0.2335	0.2611	0.6111300000000001	0.085021	0.042477999999999995	0.06576699999999999
373	STAG2_mEGFP_7_R1_P5_K1_Ch2-Ch1.zen	20150212_STAG2gfpcf2_G2G1\MitoSys2\LSM\STAG2-EGFP_G2_6_8h_afterRelease\STAG2_mEGFP_7_R1_P5_K1_Ch2-Ch1.zen	FA/ISS	20000	30.000999999999998	3		7	0	0	29.941	100000	2000	Scale	0	1.5	0	0.01	1.5	0	0.01	0.040999999999999995	0	1	1	0	1	4.968	4.51	0	1	4.968	4.51	1.1145	1.2063	1	0.4779	0.4295	0.45299999999999996	1	0.9105	0.9542	0.5559	0.4923	0.4214	0.35043	0.040998	-0.012846000000000002	0.034319999999999996
374	STAG2_mEGFP_8_R1_P1_K1_Ch2-Ch1.zen	20150212_STAG2gfpcf2_G2G1\MitoSys2\LSM\STAG2-EGFP_G2_6_8h_afterRelease\STAG2_mEGFP_8_R1_P1_K1_Ch2-Ch1.zen	FA/ISS	20000	30.0	3		7	0	0	29.94	100000	2000	Scale	0	1.5	0	0.01	1.5	0	0.01	0.040999999999999995	0	1	1	0	1	64.625	214.91099999999997	0	1	64.625	214.91099999999997	1.3474	1.6258	1	0.9516	0.9846	0.9679	1	0.9745	0.9872	1.2901	1.5671	0.9554	0.081123	0.0094814	0.008843799999999999	0.010870999999999999
375	STAG2_mEGFP_8_R1_P2_K1_Ch2-Ch1.zen	20150212_STAG2gfpcf2_G2G1\MitoSys2\LSM\STAG2-EGFP_G2_6_8h_afterRelease\STAG2_mEGFP_8_R1_P2_K1_Ch2-Ch1.zen	FA/ISS	20000	30.0	3		7	0	0	29.94	100000	2000	Scale	0	1.5	0	0.01	1.5	0	0.01	0.040999999999999995	0	1	1	0	1	66.491	259.362	0	1	66.491	259.362	1.7732	2.0393	1	0.9519	0.987	0.9693	1	0.9784	0.9892	1.705	1.9772	0.9587	0.076942	0.016551	0.0033029000000000005	0.0061975
376	STAG2_mEGFP_8_R1_P3_K1_Ch2-Ch1.zen	20150212_STAG2gfpcf2_G2G1\MitoSys2\LSM\STAG2-EGFP_G2_6_8h_afterRelease\STAG2_mEGFP_8_R1_P3_K1_Ch2-Ch1.zen	FA/ISS	20000	30.0	3		7	0	0	29.94	100000	2000	Scale	0	1.5	0	0.01	1.5	0	0.01	0.040999999999999995	0	1	1	0	1	68.89	279.587	0	1	68.89	279.587	1.581	2.1468	1	0.9554	0.9884	0.9718	1	0.9791	0.9895	1.5228	2.0884	0.9615	0.067483	0.014431999999999999	0.0030398000000000005	0.002912
377	STAG2_mEGFP_8_R1_P4_K1_Ch2-Ch1.zen	20150212_STAG2gfpcf2_G2G1\MitoSys2\LSM\STAG2-EGFP_G2_6_8h_afterRelease\STAG2_mEGFP_8_R1_P4_K1_Ch2-Ch1.zen	FA/ISS	20000	30.0	3		7	0	0	29.94	100000	2000	Scale	0	1.5	0	0.01	1.5	0	0.01	0.040999999999999995	0	1	1	0	1	4.89	3.638	0	1	4.89	3.638	1.2279	1.1501	1	0.4757	0.3431	0.4036	1	0.8929	0.9449	0.6279	0.3522	0.3655	0.17246	0.14517	0.057918	0.086421
378	STAG2_mEGFP_8_R1_P5_K1_Ch2-Ch1.zen	20150212_STAG2gfpcf2_G2G1\MitoSys2\LSM\STAG2-EGFP_G2_6_8h_afterRelease\STAG2_mEGFP_8_R1_P5_K1_Ch2-Ch1.zen	FA/ISS	20000	30.0	3	x	7	0	0	29.94	100000	2000	Scale	0	1.5	0	0.01	1.5	0	0.01	0.040999999999999995	0	1	1	0	1	5.229	4.45	0	1	5.229	4.45	1.5486	1.7461	1	0.502	0.4225	0.4593	1	0.9037	0.9506	0.8845	0.7666	0.4244	0.1212	0.13541	0.028641000000000003	0.11054000000000001
379	STAG2_mEGFP_9_R1_P1_K1_Ch2-Ch1.zen	20150212_STAG2gfpcf2_G2G1\MitoSys2\LSM\STAG2-EGFP_G2_6_8h_afterRelease\STAG2_mEGFP_9_R1_P1_K1_Ch2-Ch1.zen	FA/ISS	20000	30.0	3		7	0	0	29.94	100000	2000	Scale	0	1.5	0	0.01	1.5	0	0.01	0.040999999999999995	0	1	1	0	1	72.604	255.547	0	1	72.604	255.547	1.9389	2.1489	1	0.9566	0.9872	0.9718	1	0.9764	0.9881	1.8734	2.0792	0.9602	0.06999	0.019679	0.0011841	0.0014755999999999999
380	STAG2_mEGFP_9_R1_P2_K1_Ch2-Ch1.zen	20150212_STAG2gfpcf2_G2G1\MitoSys2\LSM\STAG2-EGFP_G2_6_8h_afterRelease\STAG2_mEGFP_9_R1_P2_K1_Ch2-Ch1.zen	FA/ISS	20000	30.0	3		7	0	0	29.94	100000	2000	Scale	0	1.5	0	0.01	1.5	0	0.01	0.040999999999999995	0	1	1	0	1	77.087	276.536	0	1	77.087	276.536	2.8913	2.8349	1	0.9572	0.9877	0.9723	1	0.9769	0.9884	2.8044	2.7433	0.961	0.06313200000000001	0.020536000000000002	0.0011129000000000002	0.0013392999999999999
381	STAG2_mEGFP_9_R1_P3_K1_Ch2-Ch1.zen	20150212_STAG2gfpcf2_G2G1\MitoSys2\LSM\STAG2-EGFP_G2_6_8h_afterRelease\STAG2_mEGFP_9_R1_P3_K1_Ch2-Ch1.zen	FA/ISS	20000	30.0	3		7	0	0	29.94	100000	2000	Scale	0	1.5	0	0.01	1.5	0	0.01	0.040999999999999995	0	1	1	0	1	72.155	243.03	0	1	72.155	243.03	1.7080000000000002	1.8542	1	0.9549	0.9863	0.9704	1	0.9755	0.9877	1.6458	1.7903	0.9584	0.07987000000000001	0.009364	0.007271	0.0088206
382	STAG2_mEGFP_9_R1_P4_K1_Ch2-Ch1.zen	20150212_STAG2gfpcf2_G2G1\MitoSys2\LSM\STAG2-EGFP_G2_6_8h_afterRelease\STAG2_mEGFP_9_R1_P4_K1_Ch2-Ch1.zen	FA/ISS	20000	30.0	3		7	0	0	29.94	100000	2000	Scale	0	1.5	0	0.01	1.5	0	0.01	0.040999999999999995	0	1	1	0	1	3.588	2.7739999999999996	0	1	3.588	2.7739999999999996	1.0708	1.0184	1	0.3321	0.2102	0.2642	1	0.8979	0.9476	0.3727	0.1707	0.23399999999999999	0.7428899999999999	0.052159000000000004	0.07534500000000001	0.026160000000000003
383	STAG2_mEGFP_9_R1_P5_K1_Ch2-Ch1.zen	20150212_STAG2gfpcf2_G2G1\MitoSys2\LSM\STAG2-EGFP_G2_6_8h_afterRelease\STAG2_mEGFP_9_R1_P5_K1_Ch2-Ch1.zen	FA/ISS	20000	30.0	3		7	0	0	29.94	100000	2000	Scale	0	1.5	0	0.01	1.5	0	0.01	0.040999999999999995	0	1	1	0	1	5.215	3.593	0	1	5.215	3.593	1.1929	1.1392	1	0.4989	0.3302	0.4059	1	0.8847	0.9406	0.6343	0.3307	0.3639	0.23418000000000003	0.050926	0.017012	0.032307
384	STAG2_mEGFP_notExpH2B_0_R1_P10_K1_Ch2-Ch1.zen	20150212_STAG2gfpcf2_G2G1\MitoSys2\LSM\STAG2-EGFP_G2_6_8h_afterRelease\STAG2_mEGFP_notExpH2B_0_R1_P10_K1_Ch2-Ch1.zen	FA/ISS	20000	30.0	3		7	0	0	30.0	100000	2000	Scale	0	1.5	0	0.01	1.5	0	0.01	0.040999999999999995	0	1	1	0	1	0.0	0.0	0	1	0.0	0.0	1.0	1.0	1	1.0	1.0	1.0	1	1.0	1.0	1.0	1.0	1.0	0.0	0.0	0.0	0.0
385	STAG2_mEGFP_notExpH2B_0_R1_P11_K1_Ch2-Ch1.zen	20150212_STAG2gfpcf2_G2G1\MitoSys2\LSM\STAG2-EGFP_G2_6_8h_afterRelease\STAG2_mEGFP_notExpH2B_0_R1_P11_K1_Ch2-Ch1.zen	FA/ISS	20000	30.0	3		7	0	0	30.0	100000	2000	Scale	0	1.5	0	0.01	1.5	0	0.01	0.040999999999999995	0	1	1	0	1	0.0	0.0	0	1	0.0	0.0	1.0	1.0	1	1.0	1.0	1.0	1	1.0	1.0	1.0	1.0	1.0	0.0	0.0	0.0	0.0
386	STAG2_mEGFP_notExpH2B_0_R1_P12_K1_Ch2-Ch1.zen	20150212_STAG2gfpcf2_G2G1\MitoSys2\LSM\STAG2-EGFP_G2_6_8h_afterRelease\STAG2_mEGFP_notExpH2B_0_R1_P12_K1_Ch2-Ch1.zen	FA/ISS	20000	30.0	3		7	0	0	30.0	100000	2000	Scale	0	1.5	0	0.01	1.5	0	0.01	0.040999999999999995	0	1	1	0	1	0.0	0.0	0	1	0.0	0.0	1.0	1.0	1	1.0	1.0	1.0	1	1.0	1.0	1.0	1.0	1.0	0.0	0.0	0.0	0.0
387	STAG2_mEGFP_notExpH2B_0_R1_P13_K1_Ch2-Ch1.zen	20150212_STAG2gfpcf2_G2G1\MitoSys2\LSM\STAG2-EGFP_G2_6_8h_afterRelease\STAG2_mEGFP_notExpH2B_0_R1_P13_K1_Ch2-Ch1.zen	FA/ISS	20000	30.0	3		7	0	0	30.0	100000	2000	Scale	0	1.5	0	0.01	1.5	0	0.01	0.040999999999999995	0	1	1	0	1	0.0	0.0	0	1	0.0	0.0	1.0	1.0	1	1.0	1.0	1.0	1	1.0	1.0	1.0	1.0	1.0	0.0	0.0	0.0	0.0
388	STAG2_mEGFP_notExpH2B_0_R1_P14_K1_Ch2-Ch1.zen	20150212_STAG2gfpcf2_G2G1\MitoSys2\LSM\STAG2-EGFP_G2_6_8h_afterRelease\STAG2_mEGFP_notExpH2B_0_R1_P14_K1_Ch2-Ch1.zen	FA/ISS	20000	30.0	3		7	0	0	30.0	100000	2000	Scale	0	1.5	0	0.01	1.5	0	0.01	0.040999999999999995	0	1	1	0	1	0.0	0.0	0	1	0.0	0.0	1.0	1.0	1	1.0	1.0	1.0	1	1.0	1.0	1.0	1.0	1.0	0.0	0.0	0.0	0.0
389	STAG2_mEGFP_notExpH2B_0_R1_P15_K1_Ch2-Ch1.zen	20150212_STAG2gfpcf2_G2G1\MitoSys2\LSM\STAG2-EGFP_G2_6_8h_afterRelease\STAG2_mEGFP_notExpH2B_0_R1_P15_K1_Ch2-Ch1.zen	FA/ISS	20000	30.0	3		7	0	0	30.0	100000	2000	Scale	0	1.5	0	0.01	1.5	0	0.01	0.040999999999999995	0	1	1	0	1	0.0	0.0	0	1	0.0	0.0	1.0	1.0	1	1.0	1.0	1.0	1	1.0	1.0	1.0	1.0	1.0	0.0	0.0	0.0	0.0
390	STAG2_mEGFP_notExpH2B_0_R1_P1_K1_Ch2-Ch1.zen	20150212_STAG2gfpcf2_G2G1\MitoSys2\LSM\STAG2-EGFP_G2_6_8h_afterRelease\STAG2_mEGFP_notExpH2B_0_R1_P1_K1_Ch2-Ch1.zen	FA/ISS	20000	30.0	3		7	0	0	30.0	100000	2000	Scale	0	1.5	0	0.01	1.5	0	0.01	0.040999999999999995	0	1	1	0	1	0.0	0.0	0	1	0.0	0.0	1.0	1.0	1	1.0	1.0	1.0	1	1.0	1.0	1.0	1.0	1.0	0.0	0.0	0.0	0.0
391	STAG2_mEGFP_notExpH2B_0_R1_P2_K1_Ch2-Ch1.zen	20150212_STAG2gfpcf2_G2G1\MitoSys2\LSM\STAG2-EGFP_G2_6_8h_afterRelease\STAG2_mEGFP_notExpH2B_0_R1_P2_K1_Ch2-Ch1.zen	FA/ISS	20000	30.0	3		7	0	0	30.0	100000	2000	Scale	0	1.5	0	0.01	1.5	0	0.01	0.040999999999999995	0	1	1	0	1	0.0	0.0	0	1	0.0	0.0	1.0	1.0	1	1.0	1.0	1.0	1	1.0	1.0	1.0	1.0	1.0	0.0	0.0	0.0	0.0
392	STAG2_mEGFP_notExpH2B_0_R1_P3_K1_Ch2-Ch1.zen	20150212_STAG2gfpcf2_G2G1\MitoSys2\LSM\STAG2-EGFP_G2_6_8h_afterRelease\STAG2_mEGFP_notExpH2B_0_R1_P3_K1_Ch2-Ch1.zen	FA/ISS	20000	30.000999999999998	3		7	0	0	30.000999999999998	100000	2000	Scale	0	1.5	0	0.01	1.5	0	0.01	0.040999999999999995	0	1	1	0	1	0.0	0.0	0	1	0.0	0.0	1.0	1.0	1	1.0	1.0	1.0	1	1.0	1.0	1.0	1.0	1.0	0.0	0.0	0.0	0.0
393	STAG2_mEGFP_notExpH2B_0_R1_P4_K1_Ch2-Ch1.zen	20150212_STAG2gfpcf2_G2G1\MitoSys2\LSM\STAG2-EGFP_G2_6_8h_afterRelease\STAG2_mEGFP_notExpH2B_0_R1_P4_K1_Ch2-Ch1.zen	FA/ISS	20000	30.002	3		7	0	0	30.002	100000	2000	Scale	0	1.5	0	0.01	1.5	0	0.01	0.040999999999999995	0	1	1	0	1	0.0	0.0	0	1	0.0	0.0	1.0	1.0	1	1.0	1.0	1.0	1	1.0	1.0	1.0	1.0	1.0	0.0	0.0	0.0	0.0
394	STAG2_mEGFP_notExpH2B_0_R1_P5_K1_Ch2-Ch1.zen	20150212_STAG2gfpcf2_G2G1\MitoSys2\LSM\STAG2-EGFP_G2_6_8h_afterRelease\STAG2_mEGFP_notExpH2B_0_R1_P5_K1_Ch2-Ch1.zen	FA/ISS	20000	30.0	3		7	0	0	30.0	100000	2000	Scale	0	1.5	0	0.01	1.5	0	0.01	0.040999999999999995	0	1	1	0	1	0.0	0.0	0	1	0.0	0.0	1.0	1.0	1	1.0	1.0	1.0	1	1.0	1.0	1.0	1.0	1.0	0.0	0.0	0.0	0.0
395	STAG2_mEGFP_notExpH2B_0_R1_P6_K1_Ch2-Ch1.zen	20150212_STAG2gfpcf2_G2G1\MitoSys2\LSM\STAG2-EGFP_G2_6_8h_afterRelease\STAG2_mEGFP_notExpH2B_0_R1_P6_K1_Ch2-Ch1.zen	FA/ISS	20000	30.0	3		7	0	0	30.0	100000	2000	Scale	0	1.5	0	0.01	1.5	0	0.01	0.040999999999999995	0	1	1	0	1	0.0	0.0	0	1	0.0	0.0	1.0	1.0	1	1.0	1.0	1.0	1	1.0	1.0	1.0	1.0	1.0	0.0	0.0	0.0	0.0
396	STAG2_mEGFP_notExpH2B_0_R1_P7_K1_Ch2-Ch1.zen	20150212_STAG2gfpcf2_G2G1\MitoSys2\LSM\STAG2-EGFP_G2_6_8h_afterRelease\STAG2_mEGFP_notExpH2B_0_R1_P7_K1_Ch2-Ch1.zen	FA/ISS	20000	30.000999999999998	3		7	0	0	30.000999999999998	100000	2000	Scale	0	1.5	0	0.01	1.5	0	0.01	0.040999999999999995	0	1	1	0	1	0.0	0.0	0	1	0.0	0.0	1.0	1.0	1	1.0	1.0	1.0	1	1.0	1.0	1.0	1.0	1.0	0.0	0.0	0.0	0.0
397	STAG2_mEGFP_notExpH2B_0_R1_P8_K1_Ch2-Ch1.zen	20150212_STAG2gfpcf2_G2G1\MitoSys2\LSM\STAG2-EGFP_G2_6_8h_afterRelease\STAG2_mEGFP_notExpH2B_0_R1_P8_K1_Ch2-Ch1.zen	FA/ISS	20000	30.0	3		7	0	0	30.0	100000	2000	Scale	0	1.5	0	0.01	1.5	0	0.01	0.040999999999999995	0	1	1	0	1	0.0	0.0	0	1	0.0	0.0	1.0	1.0	1	1.0	1.0	1.0	1	1.0	1.0	1.0	1.0	1.0	0.0	0.0	0.0	0.0
398	STAG2_mEGFP_notExpH2B_0_R1_P9_K1_Ch2-Ch1.zen	20150212_STAG2gfpcf2_G2G1\MitoSys2\LSM\STAG2-EGFP_G2_6_8h_afterRelease\STAG2_mEGFP_notExpH2B_0_R1_P9_K1_Ch2-Ch1.zen	FA/ISS	20000	30.000999999999998	3		7	0	0	30.000999999999998	100000	2000	Scale	0	1.5	0	0.01	1.5	0	0.01	0.040999999999999995	0	1	1	0	1	0.0	0.0	0	1	0.0	0.0	1.0	1.0	1	1.0	1.0	1.0	1	1.0	1.0	1.0	1.0	1.0	0.0	0.0	0.0	0.0
399	TR1_2_W0001_P0003_T0001_R1_P1_K1_Ch2-Ch1.zen	20150212_STAG2gfpcf2_G2G1\MitoSys2\LSM\STAG2-EGFP_G2_8_9h_afterRelease\DE_W0003_P0001\DE_2_W0003_P0001_T0001\TR1_W0001_P0003\TR1_2_W0001_P0003_T0001_R1_P1_K1_Ch2-Ch1.zen	FA/ISS	20000	30.0	3		7	0	0	29.94	100000	2000	Scale	0	1.5	0	0.01	1.5	0	0.01	0.040999999999999995	0	1	1	0	1	49.25899999999999	66.822	0	1	49.25899999999999	66.822	1.6047	2.2129	1	0.9381	0.9516	0.9448	1	0.938	0.9685	1.5225	2.0125	0.9143	0.09930599999999999	0.02673	0.0027614000000000002	0.0060273
400	TR1_2_W0001_P0003_T0001_R1_P2_K1_Ch2-Ch1.zen	20150212_STAG2gfpcf2_G2G1\MitoSys2\LSM\STAG2-EGFP_G2_8_9h_afterRelease\DE_W0003_P0001\DE_2_W0003_P0001_T0001\TR1_W0001_P0003\TR1_2_W0001_P0003_T0001_R1_P2_K1_Ch2-Ch1.zen	FA/ISS	20000	30.0	3		7	0	0	29.94	100000	2000	Scale	0	1.5	0	0.01	1.5	0	0.01	0.040999999999999995	0	1	1	0	1	55.63	72.508	0	1	55.63	72.508	1.5133	1.9451	1	0.9452	0.9559	0.9505	1	0.9359	0.9674	1.4437	1.7673	0.9188	0.080627	0.014381999999999999	0.0035559	0.0035736999999999995
401	TR1_2_W0001_P0003_T0001_R1_P3_K1_Ch2-Ch1.zen	20150212_STAG2gfpcf2_G2G1\MitoSys2\LSM\STAG2-EGFP_G2_8_9h_afterRelease\DE_W0003_P0001\DE_2_W0003_P0001_T0001\TR1_W0001_P0003\TR1_2_W0001_P0003_T0001_R1_P3_K1_Ch2-Ch1.zen	FA/ISS	20000	30.0	3		7	0	0	29.94	100000	2000	Scale	0	1.5	0	0.01	1.5	0	0.01	0.040999999999999995	0	1	1	0	1	33.763000000000005	82.84100000000001	0	1	33.763000000000005	82.84100000000001	1.9908	2.231	1	0.9063	0.9605	0.9329999999999999	1	0.9664	0.9831	1.8445	2.0937	0.9168	0.026919	0.013496000000000001	0.0022568	0.0028951
402	TR1_2_W0001_P0003_T0001_R1_P4_K1_Ch2-Ch1.zen	20150212_STAG2gfpcf2_G2G1\MitoSys2\LSM\STAG2-EGFP_G2_8_9h_afterRelease\DE_W0003_P0001\DE_2_W0003_P0001_T0001\TR1_W0001_P0003\TR1_2_W0001_P0003_T0001_R1_P4_K1_Ch2-Ch1.zen	FA/ISS	20000	30.0	3		7	0	0	29.94	100000	2000	Scale	0	1.5	0	0.01	1.5	0	0.01	0.040999999999999995	0	1	1	0	1	1.617	1.395	0	1	1.617	1.395	1.0428	1.0147	1	0.0068	0.0069	-0.0043	1	0.9078	0.9528	0.0065	0.0136	-0.0074	0.23858000000000001	0.13934000000000002	0.06310700000000001	0.13702
403	TR1_2_W0001_P0003_T0001_R1_P5_K1_Ch2-Ch1.zen	20150212_STAG2gfpcf2_G2G1\MitoSys2\LSM\STAG2-EGFP_G2_8_9h_afterRelease\DE_W0003_P0001\DE_2_W0003_P0001_T0001\TR1_W0001_P0003\TR1_2_W0001_P0003_T0001_R1_P5_K1_Ch2-Ch1.zen	FA/ISS	20000	30.0	3		7	0	0	29.94	100000	2000	Scale	0	1.5	0	0.01	1.5	0	0.01	0.040999999999999995	0	1	1	0	1	2.958	2.8539999999999996	0	1	2.958	2.8539999999999996	1.0399	1.0719	1	0.242	0.2244	0.2328	1	0.9168	0.9575	0.2597	0.2149	0.2119	0.3485	0.097173	0.047885000000000004	0.08327799999999999
404	TR1_2_W0001_P0004_T0001_R1_P1_K1_Ch2-Ch1.zen	20150212_STAG2gfpcf2_G2G1\MitoSys2\LSM\STAG2-EGFP_G2_8_9h_afterRelease\DE_W0004_P0001\DE_2_W0004_P0001_T0001\TR1_W0001_P0004\TR1_2_W0001_P0004_T0001_R1_P1_K1_Ch2-Ch1.zen	FA/ISS	20000	30.0	3		7	0	0	29.94	100000	2000	Scale	0	1.5	0	0.01	1.5	0	0.01	0.040999999999999995	0	1	1	0	1	57.672	181.28599999999997	0	1	57.672	181.28599999999997	1.0397	2.0552	1	0.9484	0.982	0.965	1	0.9716	0.9857	0.9869	1.9806	0.9511	0.12514	0.018126	0.0031074	0.0022628
405	TR1_2_W0001_P0004_T0001_R1_P2_K1_Ch2-Ch1.zen	20150212_STAG2gfpcf2_G2G1\MitoSys2\LSM\STAG2-EGFP_G2_8_9h_afterRelease\DE_W0004_P0001\DE_2_W0004_P0001_T0001\TR1_W0001_P0004\TR1_2_W0001_P0004_T0001_R1_P2_K1_Ch2-Ch1.zen	FA/ISS	20000	30.0	3		7	0	0	29.94	100000	2000	Scale	0	1.5	0	0.01	1.5	0	0.01	0.040999999999999995	0	1	1	0	1	83.072	205.209	0	1	83.072	205.209	1.3937	2.4488	1	0.9636	0.9839	0.9737	1	0.9647	0.9822	1.3497	2.3499	0.9562	0.07581900000000001	0.012369	0.0015517	0.0021583
406	TR1_2_W0001_P0004_T0001_R1_P3_K1_Ch2-Ch1.zen	20150212_STAG2gfpcf2_G2G1\MitoSys2\LSM\STAG2-EGFP_G2_8_9h_afterRelease\DE_W0004_P0001\DE_2_W0004_P0001_T0001\TR1_W0001_P0004\TR1_2_W0001_P0004_T0001_R1_P3_K1_Ch2-Ch1.zen	FA/ISS	20000	30.0	3		7	0	0	29.94	100000	2000	Scale	0	1.5	0	0.01	1.5	0	0.01	0.040999999999999995	0	1	1	0	1	51.038000000000004	212.423	0	1	51.038000000000004	212.423	1.3559	2.1322	1	0.9408	0.9849	0.9626	1	0.9796	0.9898	1.2852	2.0718	0.9527	0.10437	0.021322	0.00051391	0.0022314
407	TR1_2_W0001_P0004_T0001_R1_P4_K1_Ch2-Ch1.zen	20150212_STAG2gfpcf2_G2G1\MitoSys2\LSM\STAG2-EGFP_G2_8_9h_afterRelease\DE_W0004_P0001\DE_2_W0004_P0001_T0001\TR1_W0001_P0004\TR1_2_W0001_P0004_T0001_R1_P4_K1_Ch2-Ch1.zen	FA/ISS	20000	30.0	3		7	0	0	29.94	100000	2000	Scale	0	1.5	0	0.01	1.5	0	0.01	0.040999999999999995	0	1	1	0	1	3.7	3.262	0	1	3.7	3.262	1.318	1.3351	1	0.3475	0.2875	0.3155	1	0.9091	0.9534	0.527	0.3929	0.28800000000000003	0.27836	0.22125	0.044541000000000004	0.12364000000000001
408	TR1_2_W0001_P0004_T0001_R1_P5_K1_Ch2-Ch1.zen	20150212_STAG2gfpcf2_G2G1\MitoSys2\LSM\STAG2-EGFP_G2_8_9h_afterRelease\DE_W0004_P0001\DE_2_W0004_P0001_T0001\TR1_W0001_P0004\TR1_2_W0001_P0004_T0001_R1_P5_K1_Ch2-Ch1.zen	FA/ISS	20000	30.000999999999998	3		7	0	0	29.94	100000	2000	Scale	0	1.5	0	0.01	1.5	0	0.01	0.040999999999999995	0	1	1	0	1	3.0869999999999997	2.201	0	1	3.0869999999999997	2.201	1.0344	1.063	1	0.2645	0.1	0.1624	1	0.8878	0.9422	0.2812	0.0821	0.1327	0.71037	0.085719	0.03162	0.08052899999999999
409	TR1_2_W0001_P0005_T0001_R1_P1_K1_Ch2-Ch1.zen	20150212_STAG2gfpcf2_G2G1\MitoSys2\LSM\STAG2-EGFP_G2_8_9h_afterRelease\DE_W0005_P0001\DE_2_W0005_P0001_T0001\TR1_W0001_P0005\TR1_2_W0001_P0005_T0001_R1_P1_K1_Ch2-Ch1.zen	FA/ISS	20000	30.0	3		7	0	0	29.94	100000	2000	Scale	0	1.5	0	0.01	1.5	0	0.01	0.040999999999999995	0	1	1	0	1	47.353	98.258	0	1	47.353	98.258	2.5879	2.8322	1	0.9301	0.9657	0.9477	1	0.9606	0.9801	2.4546	2.6564	0.9285	0.067755	0.023833	0.00077347	0.0044361
410	TR1_2_W0001_P0005_T0001_R1_P2_K1_Ch2-Ch1.zen	20150212_STAG2gfpcf2_G2G1\MitoSys2\LSM\STAG2-EGFP_G2_8_9h_afterRelease\DE_W0005_P0001\DE_2_W0005_P0001_T0001\TR1_W0001_P0005\TR1_2_W0001_P0005_T0001_R1_P2_K1_Ch2-Ch1.zen	FA/ISS	20000	30.0	3		7	0	0	29.94	100000	2000	Scale	0	1.5	0	0.01	1.5	0	0.01	0.040999999999999995	0	1	1	0	1	62.516000000000005	93.046	0	1	62.516000000000005	93.046	1.6443	2.3477	1	0.9497	0.9628	0.9562	1	0.9413	0.9702	1.5769	2.1623	0.9272	0.09034400000000001	0.012642	0.0073887	0.007611
411	TR1_2_W0001_P0005_T0001_R1_P3_K1_Ch2-Ch1.zen	20150212_STAG2gfpcf2_G2G1\MitoSys2\LSM\STAG2-EGFP_G2_8_9h_afterRelease\DE_W0005_P0001\DE_2_W0005_P0001_T0001\TR1_W0001_P0005\TR1_2_W0001_P0005_T0001_R1_P3_K1_Ch2-Ch1.zen	FA/ISS	20000	30.0	3		7	0	0	29.94	100000	2000	Scale	0	1.5	0	0.01	1.5	0	0.01	0.040999999999999995	0	1	1	0	1	71.337	111.698	0	1	71.337	111.698	1.7508	2.0316	1	0.9562	0.9709	0.9636	1	0.9470000000000001	0.9731	1.6895	1.8854	0.9373	0.072239	0.020154	0.0032156	0.0018944000000000003
412	TR1_2_W0001_P0005_T0001_R1_P4_K1_Ch2-Ch1.zen	20150212_STAG2gfpcf2_G2G1\MitoSys2\LSM\STAG2-EGFP_G2_8_9h_afterRelease\DE_W0005_P0001\DE_2_W0005_P0001_T0001\TR1_W0001_P0005\TR1_2_W0001_P0005_T0001_R1_P4_K1_Ch2-Ch1.zen	FA/ISS	20000	30.0	3		7	0	0	29.94	100000	2000	Scale	0	1.5	0	0.01	1.5	0	0.01	0.040999999999999995	0	1	1	0	1	5.12	2.667	0	1	5.12	2.667	1.3741	1.3139	1	0.4898	0.1827	0.2979	1	0.8490000000000001	0.9214	0.7476	0.2139	0.2429	0.19897	0.076628	0.041539	0.082751
413	TR1_2_W0001_P0005_T0001_R1_P5_K1_Ch2-Ch1.zen	20150212_STAG2gfpcf2_G2G1\MitoSys2\LSM\STAG2-EGFP_G2_8_9h_afterRelease\DE_W0005_P0001\DE_2_W0005_P0001_T0001\TR1_W0001_P0005\TR1_2_W0001_P0005_T0001_R1_P5_K1_Ch2-Ch1.zen	FA/ISS	20000	30.0	3		7	0	0	29.94	100000	2000	Scale	0	1.5	0	0.01	1.5	0	0.01	0.040999999999999995	0	1	1	0	1	3.7289999999999996	2.302	0	1	3.7289999999999996	2.302	1.1471	1.0586	1	0.3519	0.1189	0.1991	1	0.8703	0.9329	0.4353	0.081	0.1592	0.37012	0.16180999999999998	0.0563	0.12351
414	TR1_2_W0001_P0007_T0001_R1_P1_K1_Ch2-Ch1.zen	20150212_STAG2gfpcf2_G2G1\MitoSys2\LSM\STAG2-EGFP_G2_8_9h_afterRelease\DE_W0007_P0001\DE_2_W0007_P0001_T0001\TR1_W0001_P0007\TR1_2_W0001_P0007_T0001_R1_P1_K1_Ch2-Ch1.zen	FA/ISS	20000	30.0	3		7	0	0	29.94	100000	2000	Scale	0	1.5	0	0.01	1.5	0	0.01	0.040999999999999995	0	1	1	0	1	89.089	395.89	0	1	89.089	395.89	2.0071	2.1247	1	0.9624	0.9919	0.977	1	0.9815	0.9907	1.945	2.0747	0.9679	0.049970999999999995	0.011973000000000001	0.0024334	0.0028896
415	TR1_2_W0001_P0007_T0001_R1_P2_K1_Ch2-Ch1.zen	20150212_STAG2gfpcf2_G2G1\MitoSys2\LSM\STAG2-EGFP_G2_8_9h_afterRelease\DE_W0007_P0001\DE_2_W0007_P0001_T0001\TR1_W0001_P0007\TR1_2_W0001_P0007_T0001_R1_P2_K1_Ch2-Ch1.zen	FA/ISS	20000	30.0	3		7	0	0	29.94	100000	2000	Scale	0	1.5	0	0.01	1.5	0	0.01	0.040999999999999995	0	1	1	0	1	107.94200000000001	358.425	0	1	107.94200000000001	358.425	1.4427	2.0615	1	0.9719	0.9912	0.9815	1	0.9747	0.9873	1.4080000000000001	2.0027	0.9689	0.045426	0.011464	0.0014097	0.0016328
416	TR1_2_W0001_P0007_T0001_R1_P3_K1_Ch2-Ch1.zen	20150212_STAG2gfpcf2_G2G1\MitoSys2\LSM\STAG2-EGFP_G2_8_9h_afterRelease\DE_W0007_P0001\DE_2_W0007_P0001_T0001\TR1_W0001_P0007\TR1_2_W0001_P0007_T0001_R1_P3_K1_Ch2-Ch1.zen	FA/ISS	20000	30.0	3		7	0	0	29.94	100000	2000	Scale	0	1.5	0	0.01	1.5	0	0.01	0.040999999999999995	0	1	1	0	1	114.13600000000001	376.218	0	1	114.13600000000001	376.218	1.5114	2.1639	1	0.9733	0.9914	0.9823	1	0.9741	0.987	1.4776	2.1013	0.9694	0.04761	0.0077524000000000004	0.0016623	0.0015011
417	TR1_2_W0001_P0007_T0001_R1_P4_K1_Ch2-Ch1.zen	20150212_STAG2gfpcf2_G2G1\MitoSys2\LSM\STAG2-EGFP_G2_8_9h_afterRelease\DE_W0007_P0001\DE_2_W0007_P0001_T0001\TR1_W0001_P0007\TR1_2_W0001_P0007_T0001_R1_P4_K1_Ch2-Ch1.zen	FA/ISS	20000	30.002	3		7	0	0	29.94	100000	2000	Scale	0	1.5	0	0.01	1.5	0	0.01	0.040999999999999995	0	1	1	0	1	2.024	3.4019999999999997	0	1	2.024	3.4019999999999997	1.1255	1.2849	1	0.064	0.3036	0.13699999999999998	1	0.9515	0.9754	0.091	0.4223	0.1308	0.16784000000000002	0.20451	0.075628	0.080427
418	TR1_2_W0001_P0007_T0001_R1_P5_K1_Ch2-Ch1.zen	20150212_STAG2gfpcf2_G2G1\MitoSys2\LSM\STAG2-EGFP_G2_8_9h_afterRelease\DE_W0007_P0001\DE_2_W0007_P0001_T0001\TR1_W0001_P0007\TR1_2_W0001_P0007_T0001_R1_P5_K1_Ch2-Ch1.zen	FA/ISS	20000	30.0	3		7	0	0	29.94	100000	2000	Scale	0	1.5	0	0.01	1.5	0	0.01	0.040999999999999995	0	1	1	0	1	3.513	8.462	0	1	3.513	8.462	1.1549	0.7593	1	0.3252	0.6689	0.4656	1	0.9655	0.9826	0.4106	0.4418	0.4556	0.29695	0.14298	0.014728	0.041484
419	TR1_2_W0001_P0008_T0001_R1_P1_K1_Ch2-Ch1.zen	20150212_STAG2gfpcf2_G2G1\MitoSys2\LSM\STAG2-EGFP_G2_8_9h_afterRelease\DE_W0008_P0001\DE_2_W0008_P0001_T0001\TR1_W0001_P0008\TR1_2_W0001_P0008_T0001_R1_P1_K1_Ch2-Ch1.zen	FA/ISS	20000	30.0	3		7	0	0	29.94	100000	2000	Scale	0	1.5	0	0.01	1.5	0	0.01	0.040999999999999995	0	1	1	0	1	106.585	258.07	0	1	106.585	258.07	1.4406	2.2362	1	0.9715	0.9875	0.9794	1	0.9649	0.9823	1.4053	2.1495	0.9620000000000001	0.056334	0.013591999999999998	0.0009945	0.0020675
420	TR1_2_W0001_P0008_T0001_R1_P2_K1_Ch2-Ch1.zen	20150212_STAG2gfpcf2_G2G1\MitoSys2\LSM\STAG2-EGFP_G2_8_9h_afterRelease\DE_W0008_P0001\DE_2_W0008_P0001_T0001\TR1_W0001_P0008\TR1_2_W0001_P0008_T0001_R1_P2_K1_Ch2-Ch1.zen	FA/ISS	20000	30.0	3		7	0	0	29.94	100000	2000	Scale	0	1.5	0	0.01	1.5	0	0.01	0.040999999999999995	0	1	1	0	1	106.786	210.12099999999998	0	1	106.786	210.12099999999998	1.6052	1.6576	1	0.9713	0.9854	0.9783	1	0.9588	0.9792	1.5673	1.5714	0.9578	0.044338999999999996	0.010443000000000001	0.0017324999999999999	0.0022995999999999997
421	TR1_2_W0001_P0008_T0001_R1_P3_K1_Ch2-Ch1.zen	20150212_STAG2gfpcf2_G2G1\MitoSys2\LSM\STAG2-EGFP_G2_8_9h_afterRelease\DE_W0008_P0001\DE_2_W0008_P0001_T0001\TR1_W0001_P0008\TR1_2_W0001_P0008_T0001_R1_P3_K1_Ch2-Ch1.zen	FA/ISS	20000	30.0	3		7	0	0	29.94	100000	2000	Scale	0	1.5	0	0.01	1.5	0	0.01	0.040999999999999995	0	1	1	0	1	114.529	310.089	0	1	114.529	310.089	1.6317	2.3633	1	0.9734	0.9897	0.9815	1	0.9688	0.9843	1.5964	2.2821	0.966	0.047678	0.011928	0.0011478	0.001796
422	TR1_2_W0001_P0008_T0001_R1_P4_K1_Ch2-Ch1.zen	20150212_STAG2gfpcf2_G2G1\MitoSys2\LSM\STAG2-EGFP_G2_8_9h_afterRelease\DE_W0008_P0001\DE_2_W0008_P0001_T0001\TR1_W0001_P0008\TR1_2_W0001_P0008_T0001_R1_P4_K1_Ch2-Ch1.zen	FA/ISS	20000	30.0	3		7	0	0	29.94	100000	2000	Scale	0	1.5	0	0.01	1.5	0	0.01	0.040999999999999995	0	1	1	0	1	6.702000000000001	5.0169999999999995	0	1	6.702000000000001	5.0169999999999995	1.4779	2.1973	1	0.5973	0.4662	0.5259	1	0.8885	0.9425	0.9631	1.083	0.4815	0.12330999999999999	0.076652	0.023334	0.084949
423	TR1_2_W0001_P0008_T0001_R1_P5_K1_Ch2-Ch1.zen	20150212_STAG2gfpcf2_G2G1\MitoSys2\LSM\STAG2-EGFP_G2_8_9h_afterRelease\DE_W0008_P0001\DE_2_W0008_P0001_T0001\TR1_W0001_P0008\TR1_2_W0001_P0008_T0001_R1_P5_K1_Ch2-Ch1.zen	FA/ISS	20000	30.0	3		7	0	0	29.94	100000	2000	Scale	0	1.5	0	0.01	1.5	0	0.01	0.040999999999999995	0	1	1	0	1	7.309	24.406	0	1	7.309	24.406	1.6399	1.7035	1	0.6166	0.8739	0.7337	1	0.9755	0.9877	1.1095	1.4869	0.7241	0.23119	0.094315	0.011563	0.008596799999999998
424	TR1_2_W0001_P0009_T0001_R1_P1_K1_Ch2-Ch1.zen	20150212_STAG2gfpcf2_G2G1\MitoSys2\LSM\STAG2-EGFP_G2_8_9h_afterRelease\DE_W0009_P0001\DE_2_W0009_P0001_T0001\TR1_W0001_P0009\TR1_2_W0001_P0009_T0001_R1_P1_K1_Ch2-Ch1.zen	FA/ISS	20000	30.0	3		7	0	0	29.94	100000	2000	Scale	0	1.5	0	0.01	1.5	0	0.01	0.040999999999999995	0	1	1	0	1	66.796	388.772	0	1	66.796	388.772	1.6484	2.1388	1	0.9537	0.9916	0.9724	1	0.9855	0.9927	1.5853	2.0969	0.9653	0.068739	0.019913	0.00043919999999999994	0.001269
425	TR1_2_W0001_P0009_T0001_R1_P2_K1_Ch2-Ch1.zen	20150212_STAG2gfpcf2_G2G1\MitoSys2\LSM\STAG2-EGFP_G2_8_9h_afterRelease\DE_W0009_P0001\DE_2_W0009_P0001_T0001\TR1_W0001_P0009\TR1_2_W0001_P0009_T0001_R1_P2_K1_Ch2-Ch1.zen	FA/ISS	20000	30.0	3		7	0	0	29.94	100000	2000	Scale	0	1.5	0	0.01	1.5	0	0.01	0.040999999999999995	0	1	1	0	1	33.444	306.341	0	1	33.444	306.341	1.9837	1.955	1	0.9054	0.9895	0.9465	1	0.9911	0.9955	1.8375	1.9216	0.9423	0.029804	0.013897999999999999	0.0010565	0.0021533
426	TR1_2_W0001_P0009_T0001_R1_P3_K1_Ch2-Ch1.zen	20150212_STAG2gfpcf2_G2G1\MitoSys2\LSM\STAG2-EGFP_G2_8_9h_afterRelease\DE_W0009_P0001\DE_2_W0009_P0001_T0001\TR1_W0001_P0009\TR1_2_W0001_P0009_T0001_R1_P3_K1_Ch2-Ch1.zen	FA/ISS	20000	30.0	3		7	0	0	29.94	100000	2000	Scale	0	1.5	0	0.01	1.5	0	0.01	0.040999999999999995	0	1	1	0	1	39.995	177.76	0	1	39.995	177.76	2.4078	4.4691	1	0.9159999999999999	0.9787	0.9467	1	0.9798	0.9898	2.2514	4.3326	0.937	0.1623	0.057014999999999996	0.0021671999999999998	0.0035110999999999996
427	TR1_2_W0001_P0009_T0001_R1_P4_K1_Ch2-Ch1.zen	20150212_STAG2gfpcf2_G2G1\MitoSys2\LSM\STAG2-EGFP_G2_8_9h_afterRelease\DE_W0009_P0001\DE_2_W0009_P0001_T0001\TR1_W0001_P0009\TR1_2_W0001_P0009_T0001_R1_P4_K1_Ch2-Ch1.zen	FA/ISS	20000	30.000999999999998	3		7	0	0	29.94	100000	2000	Scale	0	1.5	0	0.01	1.5	0	0.01	0.040999999999999995	0	1	1	0	1	1.222	1.9880000000000002	0	1	1.222	1.9880000000000002	0.9835	0.9727	1	0.0531	0.0606	-0.0539	1	0.9499	0.9746	0.0561	0.0397	-0.0481	0.1342	0.21565	0.081498	0.09790399999999999
428	TR1_2_W0001_P0009_T0001_R1_P5_K1_Ch2-Ch1.zen	20150212_STAG2gfpcf2_G2G1\MitoSys2\LSM\STAG2-EGFP_G2_8_9h_afterRelease\DE_W0009_P0001\DE_2_W0009_P0001_T0001\TR1_W0001_P0009\TR1_2_W0001_P0009_T0001_R1_P5_K1_Ch2-Ch1.zen	FA/ISS	20000	30.0	3		7	0	0	29.94	100000	2000	Scale	0	1.5	0	0.01	1.5	0	0.01	0.040999999999999995	0	1	1	0	1	4.624	11.93	0	1	4.624	11.93	2.6128	3.1583	1	0.4106	0.7269	0.5448	1	0.9673	0.9835	1.3941	2.4415	0.5344	0.047925999999999996	0.074442	0.017419	0.028604
429	TR1_2_W0001_P0010_T0001_R1_P1_K1_Ch2-Ch1.zen	20150212_STAG2gfpcf2_G2G1\MitoSys2\LSM\STAG2-EGFP_G2_8_9h_afterRelease\DE_W0010_P0001\DE_2_W0010_P0001_T0001\TR1_W0001_P0010\TR1_2_W0001_P0010_T0001_R1_P1_K1_Ch2-Ch1.zen	FA/ISS	20000	30.0	3		7	0	0	29.94	100000	2000	Scale	0	1.5	0	0.01	1.5	0	0.01	0.040999999999999995	0	1	1	0	1	33.24	159.363	0	1	33.24	159.363	1.6492	1.4201	1	0.9082	0.9808	0.9438	1	0.983	0.9915	1.5241	1.3711	0.9357	0.045268	0.029422000000000004	0.00053895	0.002378
430	TR1_2_W0001_P0010_T0001_R1_P2_K1_Ch2-Ch1.zen	20150212_STAG2gfpcf2_G2G1\MitoSys2\LSM\STAG2-EGFP_G2_8_9h_afterRelease\DE_W0010_P0001\DE_2_W0010_P0001_T0001\TR1_W0001_P0010\TR1_2_W0001_P0010_T0001_R1_P2_K1_Ch2-Ch1.zen	FA/ISS	20000	30.0	3		7	0	0	29.94	100000	2000	Scale	0	1.5	0	0.01	1.5	0	0.01	0.040999999999999995	0	1	1	0	1	47.458999999999996	236.166	0	1	47.458999999999996	236.166	2.3217	2.181	1	0.9328	0.9862	0.9591	1	0.9836	0.9917	2.2064	2.1213	0.9511	0.022237	0.012777	0.0014913	0.0019026
431	TR1_2_W0001_P0010_T0001_R1_P3_K1_Ch2-Ch1.zen	20150212_STAG2gfpcf2_G2G1\MitoSys2\LSM\STAG2-EGFP_G2_8_9h_afterRelease\DE_W0010_P0001\DE_2_W0010_P0001_T0001\TR1_W0001_P0010\TR1_2_W0001_P0010_T0001_R1_P3_K1_Ch2-Ch1.zen	FA/ISS	20000	30.0	3		7	0	0	29.94	100000	2000	Scale	0	1.5	0	0.01	1.5	0	0.01	0.040999999999999995	0	1	1	0	1	97.103	256.522	0	1	97.103	256.522	1.5003	2.0864	1	0.9685	0.9872	0.9778	1	0.9675	0.9836	1.4606	2.0063	0.9617	0.059809	0.015521	0.0017323	0.0021603
432	TR1_2_W0001_P0010_T0001_R1_P4_K1_Ch2-Ch1.zen	20150212_STAG2gfpcf2_G2G1\MitoSys2\LSM\STAG2-EGFP_G2_8_9h_afterRelease\DE_W0010_P0001\DE_2_W0010_P0001_T0001\TR1_W0001_P0010\TR1_2_W0001_P0010_T0001_R1_P4_K1_Ch2-Ch1.zen	FA/ISS	20000	30.0	3		7	0	0	29.94	100000	2000	Scale	0	1.5	0	0.01	1.5	0	0.01	0.040999999999999995	0	1	1	0	1	1.161	1.311	0	1	1.161	1.311	1.0123	1.1519	1	0.0947	0.0414	0.0527	1	0.9281	0.9634	0.0861	0.0093	0.0636	0.43433	0.24706	0.10898	0.25085999999999997
433	TR1_2_W0001_P0010_T0001_R1_P5_K1_Ch2-Ch1.zen	20150212_STAG2gfpcf2_G2G1\MitoSys2\LSM\STAG2-EGFP_G2_8_9h_afterRelease\DE_W0010_P0001\DE_2_W0010_P0001_T0001\TR1_W0001_P0010\TR1_2_W0001_P0010_T0001_R1_P5_K1_Ch2-Ch1.zen	FA/ISS	20000	30.000999999999998	3		7	0	0	29.94	100000	2000	Scale	0	1.5	0	0.01	1.5	0	0.01	0.040999999999999995	0	1	1	0	1	4.276	3.52	0	1	4.276	3.52	1.094	1.1109	1	0.4176	0.3242	0.3671	1	0.902	0.9497	0.4737	0.321	0.3345	0.50589	0.15515	0.055438999999999995	0.073811
434	TR1_2_W0001_P0011_T0001_R1_P1_K1_Ch2-Ch1.zen	20150212_STAG2gfpcf2_G2G1\MitoSys2\LSM\STAG2-EGFP_G2_8_9h_afterRelease\DE_W0011_P0001\DE_2_W0011_P0001_T0001\TR1_W0001_P0011\TR1_2_W0001_P0011_T0001_R1_P1_K1_Ch2-Ch1.zen	FA/ISS	20000	30.0	3		7	0	0	29.94	100000	2000	Scale	0	1.5	0	0.01	1.5	0	0.01	0.040999999999999995	0	1	1	0	1	126.101	204.145	0	1	126.101	204.145	1.2223	2.1498	1	0.976	0.9836	0.9798	1	0.9454	0.9723	1.1956	2.0278	0.9525	0.057164	0.0060925	0.0032469	0.0031872
435	TR1_2_W0001_P0011_T0001_R1_P2_K1_Ch2-Ch1.zen	20150212_STAG2gfpcf2_G2G1\MitoSys2\LSM\STAG2-EGFP_G2_8_9h_afterRelease\DE_W0011_P0001\DE_2_W0011_P0001_T0001\TR1_W0001_P0011\TR1_2_W0001_P0011_T0001_R1_P2_K1_Ch2-Ch1.zen	FA/ISS	20000	30.0	3		7	0	0	29.94	100000	2000	Scale	0	1.5	0	0.01	1.5	0	0.01	0.040999999999999995	0	1	1	0	1	122.758	224.521	0	1	122.758	224.521	1.2793	2.5934	1	0.9753	0.9843	0.9798	1	0.9493	0.9743	1.2511	2.4601	0.9544	0.058208	0.006660899999999999	0.0044549	0.004622600000000001
436	TR1_2_W0001_P0011_T0001_R1_P3_K1_Ch2-Ch1.zen	20150212_STAG2gfpcf2_G2G1\MitoSys2\LSM\STAG2-EGFP_G2_8_9h_afterRelease\DE_W0011_P0001\DE_2_W0011_P0001_T0001\TR1_W0001_P0011\TR1_2_W0001_P0011_T0001_R1_P3_K1_Ch2-Ch1.zen	FA/ISS	20000	30.0	3		7	0	0	29.94	100000	2000	Scale	0	1.5	0	0.01	1.5	0	0.01	0.040999999999999995	0	1	1	0	1	106.21600000000001	240.446	0	1	106.21600000000001	240.446	1.6769999999999998	3.5146	1	0.9714	0.9856	0.9785	1	0.9598	0.9797	1.6384	3.3698	0.9584	0.06578300000000001	0.016004	0.0019803	0.0022676
437	TR1_2_W0001_P0011_T0001_R1_P4_K1_Ch2-Ch1.zen	20150212_STAG2gfpcf2_G2G1\MitoSys2\LSM\STAG2-EGFP_G2_8_9h_afterRelease\DE_W0011_P0001\DE_2_W0011_P0001_T0001\TR1_W0001_P0011\TR1_2_W0001_P0011_T0001_R1_P4_K1_Ch2-Ch1.zen	FA/ISS	20000	30.0	3		7	0	0	29.94	100000	2000	Scale	0	1.5	0	0.01	1.5	0	0.01	0.040999999999999995	0	1	1	0	1	4.194	2.02	0	1	4.194	2.02	1.1657	1.2235	1	0.4082	0.0647	0.159	1	0.8362	0.9144	0.5114	0.0589	0.1042	1.1433	0.15028	0.11434000000000001	0.10987999999999999
438	TR1_2_W0001_P0011_T0001_R1_P5_K1_Ch2-Ch1.zen	20150212_STAG2gfpcf2_G2G1\MitoSys2\LSM\STAG2-EGFP_G2_8_9h_afterRelease\DE_W0011_P0001\DE_2_W0011_P0001_T0001\TR1_W0001_P0011\TR1_2_W0001_P0011_T0001_R1_P5_K1_Ch2-Ch1.zen	FA/ISS	20000	30.0	3		7	0	0	29.94	100000	2000	Scale	0	1.5	0	0.01	1.5	0	0.01	0.040999999999999995	0	1	1	0	1	8.037	17.183	0	1	8.037	17.183	1.2033	1.0681	1	0.6571	0.8304	0.7385	1	0.9619	0.9808	0.8186	0.8507	0.7229	0.17443	0.076538	0.010091	0.015132
439	TR1_2_W0001_P0012_T0001_R1_P1_K1_Ch2-Ch1.zen	20150212_STAG2gfpcf2_G2G1\MitoSys2\LSM\STAG2-EGFP_G2_8_9h_afterRelease\DE_W0012_P0001\DE_2_W0012_P0001_T0001\TR1_W0001_P0012\TR1_2_W0001_P0012_T0001_R1_P1_K1_Ch2-Ch1.zen	FA/ISS	20000	30.0	3		7	0	0	29.94	100000	2000	Scale	0	1.5	0	0.01	1.5	0	0.01	0.040999999999999995	0	1	1	0	1	59.777	128.895	0	1	59.777	128.895	1.3708	2.017	1	0.9494	0.9754	0.9623	1	0.9611	0.9804	1.3101	1.9126	0.9432	0.094105	0.018285	0.00077509	0.0029116
440	TR1_2_W0001_P0012_T0001_R1_P2_K1_Ch2-Ch1.zen	20150212_STAG2gfpcf2_G2G1\MitoSys2\LSM\STAG2-EGFP_G2_8_9h_afterRelease\DE_W0012_P0001\DE_2_W0012_P0001_T0001\TR1_W0001_P0012\TR1_2_W0001_P0012_T0001_R1_P2_K1_Ch2-Ch1.zen	FA/ISS	20000	30.0	3		7	0	0	29.94	100000	2000	Scale	0	1.5	0	0.01	1.5	0	0.01	0.040999999999999995	0	1	1	0	1	56.358000000000004	145.227	0	1	56.358000000000004	145.227	1.4461	2.515	1	0.9467	0.9782	0.9623	1	0.9671	0.9834	1.3802	2.4098	0.9462	0.094557	0.021918	0.0018697	0.0033832000000000003
441	TR1_2_W0001_P0012_T0001_R1_P3_K1_Ch2-Ch1.zen	20150212_STAG2gfpcf2_G2G1\MitoSys2\LSM\STAG2-EGFP_G2_8_9h_afterRelease\DE_W0012_P0001\DE_2_W0012_P0001_T0001\TR1_W0001_P0012\TR1_2_W0001_P0012_T0001_R1_P3_K1_Ch2-Ch1.zen	FA/ISS	20000	30.0	3		7	0	0	29.94	100000	2000	Scale	0	1.5	0	0.01	1.5	0	0.01	0.040999999999999995	0	1	1	0	1	46.653	88.46700000000001	0	1	46.653	88.46700000000001	1.1119	0.9334	1	0.9363	0.9663	0.9512	1	0.9573	0.9784	1.0443	0.858	0.9303	0.089964	0.018928999999999998	0.0015197000000000001	0.0048987
442	TR1_2_W0001_P0012_T0001_R1_P4_K1_Ch2-Ch1.zen	20150212_STAG2gfpcf2_G2G1\MitoSys2\LSM\STAG2-EGFP_G2_8_9h_afterRelease\DE_W0012_P0001\DE_2_W0012_P0001_T0001\TR1_W0001_P0012\TR1_2_W0001_P0012_T0001_R1_P4_K1_Ch2-Ch1.zen	FA/ISS	20000	30.002	3		7	0	0	29.94	100000	2000	Scale	0	1.5	0	0.01	1.5	0	0.01	0.040999999999999995	0	1	1	0	1	1.077	0.9790000000000001	0	1	1.077	0.9790000000000001	1.03	1.0442	1	0.1579	0.2868	0.2121	1	0.9119	0.9549	0.1455	0.3116	0.23	0.2374	0.14144	0.30656	0.23148000000000002
443	TR1_2_W0001_P0012_T0001_R1_P5_K1_Ch2-Ch1.zen	20150212_STAG2gfpcf2_G2G1\MitoSys2\LSM\STAG2-EGFP_G2_8_9h_afterRelease\DE_W0012_P0001\DE_2_W0012_P0001_T0001\TR1_W0001_P0012\TR1_2_W0001_P0012_T0001_R1_P5_K1_Ch2-Ch1.zen	FA/ISS	20000	30.0	3		7	0	0	29.94	100000	2000	Scale	0	1.5	0	0.01	1.5	0	0.01	0.040999999999999995	0	1	1	0	1	4.654	11.456	0	1	4.654	11.456	1.1223	0.8908	1	0.4546	0.7514	0.5843	1	0.9668	0.9832	0.5362	0.6266	0.573	0.15363	0.070349	0.009337999999999999	0.012337
[truncated: 101 more columns]
