# Supplementary material for: Absolute quantification of cohesin, CTCF and their regulators in human cells
Source: eLife. 2019 Jun 17;8:e46269. doi: 10.7554/eLife.46269 (PMC6606026; doi:10.7554/eLife.46269)
Supplement: Figure 2—source data 1. [file elife-46269-fig2-data1.zip › Figure 2 - source data 1/20150212_STAG2gfpcf2_G2G1/2c_opt_time_col_cf_Ch1.txt]

tau_us	Ch1	Ch1_std	Ch1_fit	path
10	2.874277e-02	1.593986e-03	2.897800e-02	20150212_STAG2gfpcf2_G2G1\MitoSys2\Calibration\mEGFPC1H2B_G1_14_20h_afterRelease\DE_W0001_P0001\DE_2_W0001_P0001_T0010\TR1_W0001_P0108\TR1_2_W0001_P0108_T0001_R1_P1_K1_Ch2-Ch1.zen
20	2.770076e-02	1.774831e-03	2.736400e-02	20150212_STAG2gfpcf2_G2G1\MitoSys2\Calibration\mEGFPC1H2B_G1_14_20h_afterRelease\DE_W0001_P0001\DE_2_W0001_P0001_T0010\TR1_W0001_P0108\TR1_2_W0001_P0108_T0001_R1_P1_K1_Ch2-Ch1.zen
30	2.595016e-02	1.907966e-03	2.593300e-02	20150212_STAG2gfpcf2_G2G1\MitoSys2\Calibration\mEGFPC1H2B_G1_14_20h_afterRelease\DE_W0001_P0001\DE_2_W0001_P0001_T0010\TR1_W0001_P0108\TR1_2_W0001_P0108_T0001_R1_P1_K1_Ch2-Ch1.zen
40	2.456390e-02	1.740322e-03	2.465400e-02	20150212_STAG2gfpcf2_G2G1\MitoSys2\Calibration\mEGFPC1H2B_G1_14_20h_afterRelease\DE_W0001_P0001\DE_2_W0001_P0001_T0010\TR1_W0001_P0108\TR1_2_W0001_P0108_T0001_R1_P1_K1_Ch2-Ch1.zen
50	2.371838e-02	1.598585e-03	2.350400e-02	20150212_STAG2gfpcf2_G2G1\MitoSys2\Calibration\mEGFPC1H2B_G1_14_20h_afterRelease\DE_W0001_P0001\DE_2_W0001_P0001_T0010\TR1_W0001_P0108\TR1_2_W0001_P0108_T0001_R1_P1_K1_Ch2-Ch1.zen
60	2.267935e-02	1.662908e-03	2.246300e-02	20150212_STAG2gfpcf2_G2G1\MitoSys2\Calibration\mEGFPC1H2B_G1_14_20h_afterRelease\DE_W0001_P0001\DE_2_W0001_P0001_T0010\TR1_W0001_P0108\TR1_2_W0001_P0108_T0001_R1_P1_K1_Ch2-Ch1.zen
70	2.142561e-02	1.242184e-03	2.151700e-02	20150212_STAG2gfpcf2_G2G1\MitoSys2\Calibration\mEGFPC1H2B_G1_14_20h_afterRelease\DE_W0001_P0001\DE_2_W0001_P0001_T0010\TR1_W0001_P0108\TR1_2_W0001_P0108_T0001_R1_P1_K1_Ch2-Ch1.zen
80	2.046613e-02	1.583133e-03	2.065300e-02	20150212_STAG2gfpcf2_G2G1\MitoSys2\Calibration\mEGFPC1H2B_G1_14_20h_afterRelease\DE_W0001_P0001\DE_2_W0001_P0001_T0010\TR1_W0001_P0108\TR1_2_W0001_P0108_T0001_R1_P1_K1_Ch2-Ch1.zen
90	1.975181e-02	1.757409e-03	1.986100e-02	20150212_STAG2gfpcf2_G2G1\MitoSys2\Calibration\mEGFPC1H2B_G1_14_20h_afterRelease\DE_W0001_P0001\DE_2_W0001_P0001_T0010\TR1_W0001_P0108\TR1_2_W0001_P0108_T0001_R1_P1_K1_Ch2-Ch1.zen
100	1.890019e-02	1.188321e-03	1.913300e-02	20150212_STAG2gfpcf2_G2G1\MitoSys2\Calibration\mEGFPC1H2B_G1_14_20h_afterRelease\DE_W0001_P0001\DE_2_W0001_P0001_T0010\TR1_W0001_P0108\TR1_2_W0001_P0108_T0001_R1_P1_K1_Ch2-Ch1.zen
120	1.773659e-02	1.243541e-03	1.783900e-02	20150212_STAG2gfpcf2_G2G1\MitoSys2\Calibration\mEGFPC1H2B_G1_14_20h_afterRelease\DE_W0001_P0001\DE_2_W0001_P0001_T0010\TR1_W0001_P0108\TR1_2_W0001_P0108_T0001_R1_P1_K1_Ch2-Ch1.zen
140	1.659758e-02	8.789893e-04	1.672100e-02	20150212_STAG2gfpcf2_G2G1\MitoSys2\Calibration\mEGFPC1H2B_G1_14_20h_afterRelease\DE_W0001_P0001\DE_2_W0001_P0001_T0010\TR1_W0001_P0108\TR1_2_W0001_P0108_T0001_R1_P1_K1_Ch2-Ch1.zen
160	1.578110e-02	1.286720e-03	1.574600e-02	20150212_STAG2gfpcf2_G2G1\MitoSys2\Calibration\mEGFPC1H2B_G1_14_20h_afterRelease\DE_W0001_P0001\DE_2_W0001_P0001_T0010\TR1_W0001_P0108\TR1_2_W0001_P0108_T0001_R1_P1_K1_Ch2-Ch1.zen
180	1.503921e-02	9.882346e-04	1.488500e-02	20150212_STAG2gfpcf2_G2G1\MitoSys2\Calibration\mEGFPC1H2B_G1_14_20h_afterRelease\DE_W0001_P0001\DE_2_W0001_P0001_T0010\TR1_W0001_P0108\TR1_2_W0001_P0108_T0001_R1_P1_K1_Ch2-Ch1.zen
200	1.449758e-02	1.209067e-03	1.411900e-02	20150212_STAG2gfpcf2_G2G1\MitoSys2\Calibration\mEGFPC1H2B_G1_14_20h_afterRelease\DE_W0001_P0001\DE_2_W0001_P0001_T0010\TR1_W0001_P0108\TR1_2_W0001_P0108_T0001_R1_P1_K1_Ch2-Ch1.zen
220	1.366015e-02	1.481069e-03	1.343000e-02	20150212_STAG2gfpcf2_G2G1\MitoSys2\Calibration\mEGFPC1H2B_G1_14_20h_afterRelease\DE_W0001_P0001\DE_2_W0001_P0001_T0010\TR1_W0001_P0108\TR1_2_W0001_P0108_T0001_R1_P1_K1_Ch2-Ch1.zen
240	1.278232e-02	1.038824e-03	1.280800e-02	20150212_STAG2gfpcf2_G2G1\MitoSys2\Calibration\mEGFPC1H2B_G1_14_20h_afterRelease\DE_W0001_P0001\DE_2_W0001_P0001_T0010\TR1_W0001_P0108\TR1_2_W0001_P0108_T0001_R1_P1_K1_Ch2-Ch1.zen
260	1.233667e-02	1.568210e-03	1.224000e-02	20150212_STAG2gfpcf2_G2G1\MitoSys2\Calibration\mEGFPC1H2B_G1_14_20h_afterRelease\DE_W0001_P0001\DE_2_W0001_P0001_T0010\TR1_W0001_P0108\TR1_2_W0001_P0108_T0001_R1_P1_K1_Ch2-Ch1.zen
280	1.164809e-02	8.933197e-04	1.172100e-02	20150212_STAG2gfpcf2_G2G1\MitoSys2\Calibration\mEGFPC1H2B_G1_14_20h_afterRelease\DE_W0001_P0001\DE_2_W0001_P0001_T0010\TR1_W0001_P0108\TR1_2_W0001_P0108_T0001_R1_P1_K1_Ch2-Ch1.zen
300	1.116696e-02	8.065642e-04	1.124300e-02	20150212_STAG2gfpcf2_G2G1\MitoSys2\Calibration\mEGFPC1H2B_G1_14_20h_afterRelease\DE_W0001_P0001\DE_2_W0001_P0001_T0010\TR1_W0001_P0108\TR1_2_W0001_P0108_T0001_R1_P1_K1_Ch2-Ch1.zen
340	1.057355e-02	1.326156e-03	1.038900e-02	20150212_STAG2gfpcf2_G2G1\MitoSys2\Calibration\mEGFPC1H2B_G1_14_20h_afterRelease\DE_W0001_P0001\DE_2_W0001_P0001_T0010\TR1_W0001_P0108\TR1_2_W0001_P0108_T0001_R1_P1_K1_Ch2-Ch1.zen
380	9.499541e-03	1.105933e-03	9.648500e-03	20150212_STAG2gfpcf2_G2G1\MitoSys2\Calibration\mEGFPC1H2B_G1_14_20h_afterRelease\DE_W0001_P0001\DE_2_W0001_P0001_T0010\TR1_W0001_P0108\TR1_2_W0001_P0108_T0001_R1_P1_K1_Ch2-Ch1.zen
420	9.205968e-03	9.640841e-04	8.997800e-03	20150212_STAG2gfpcf2_G2G1\MitoSys2\Calibration\mEGFPC1H2B_G1_14_20h_afterRelease\DE_W0001_P0001\DE_2_W0001_P0001_T0010\TR1_W0001_P0108\TR1_2_W0001_P0108_T0001_R1_P1_K1_Ch2-Ch1.zen
460	8.149323e-03	1.048443e-03	8.421000e-03	20150212_STAG2gfpcf2_G2G1\MitoSys2\Calibration\mEGFPC1H2B_G1_14_20h_afterRelease\DE_W0001_P0001\DE_2_W0001_P0001_T0010\TR1_W0001_P0108\TR1_2_W0001_P0108_T0001_R1_P1_K1_Ch2-Ch1.zen
500	7.656908e-03	1.057701e-03	7.905800e-03	20150212_STAG2gfpcf2_G2G1\MitoSys2\Calibration\mEGFPC1H2B_G1_14_20h_afterRelease\DE_W0001_P0001\DE_2_W0001_P0001_T0010\TR1_W0001_P0108\TR1_2_W0001_P0108_T0001_R1_P1_K1_Ch2-Ch1.zen
540	7.163360e-03	1.050228e-03	7.442900e-03	20150212_STAG2gfpcf2_G2G1\MitoSys2\Calibration\mEGFPC1H2B_G1_14_20h_afterRelease\DE_W0001_P0001\DE_2_W0001_P0001_T0010\TR1_W0001_P0108\TR1_2_W0001_P0108_T0001_R1_P1_K1_Ch2-Ch1.zen
580	7.011916e-03	1.219937e-03	7.024800e-03	20150212_STAG2gfpcf2_G2G1\MitoSys2\Calibration\mEGFPC1H2B_G1_14_20h_afterRelease\DE_W0001_P0001\DE_2_W0001_P0001_T0010\TR1_W0001_P0108\TR1_2_W0001_P0108_T0001_R1_P1_K1_Ch2-Ch1.zen
620	6.686066e-03	7.131801e-04	6.645600e-03	20150212_STAG2gfpcf2_G2G1\MitoSys2\Calibration\mEGFPC1H2B_G1_14_20h_afterRelease\DE_W0001_P0001\DE_2_W0001_P0001_T0010\TR1_W0001_P0108\TR1_2_W0001_P0108_T0001_R1_P1_K1_Ch2-Ch1.zen
660	6.540836e-03	8.056259e-04	6.300300e-03	20150212_STAG2gfpcf2_G2G1\MitoSys2\Calibration\mEGFPC1H2B_G1_14_20h_afterRelease\DE_W0001_P0001\DE_2_W0001_P0001_T0010\TR1_W0001_P0108\TR1_2_W0001_P0108_T0001_R1_P1_K1_Ch2-Ch1.zen
700	6.122873e-03	5.705263e-04	5.984700e-03	20150212_STAG2gfpcf2_G2G1\MitoSys2\Calibration\mEGFPC1H2B_G1_14_20h_afterRelease\DE_W0001_P0001\DE_2_W0001_P0001_T0010\TR1_W0001_P0108\TR1_2_W0001_P0108_T0001_R1_P1_K1_Ch2-Ch1.zen
780	5.332904e-03	7.824158e-04	5.429600e-03	20150212_STAG2gfpcf2_G2G1\MitoSys2\Calibration\mEGFPC1H2B_G1_14_20h_afterRelease\DE_W0001_P0001\DE_2_W0001_P0001_T0010\TR1_W0001_P0108\TR1_2_W0001_P0108_T0001_R1_P1_K1_Ch2-Ch1.zen
860	4.943047e-03	7.344471e-04	4.957900e-03	20150212_STAG2gfpcf2_G2G1\MitoSys2\Calibration\mEGFPC1H2B_G1_14_20h_afterRelease\DE_W0001_P0001\DE_2_W0001_P0001_T0010\TR1_W0001_P0108\TR1_2_W0001_P0108_T0001_R1_P1_K1_Ch2-Ch1.zen
940	4.670185e-03	7.452240e-04	4.553200e-03	20150212_STAG2gfpcf2_G2G1\MitoSys2\Calibration\mEGFPC1H2B_G1_14_20h_afterRelease\DE_W0001_P0001\DE_2_W0001_P0001_T0010\TR1_W0001_P0108\TR1_2_W0001_P0108_T0001_R1_P1_K1_Ch2-Ch1.zen
1020	4.064625e-03	6.238659e-04	4.202900e-03	20150212_STAG2gfpcf2_G2G1\MitoSys2\Calibration\mEGFPC1H2B_G1_14_20h_afterRelease\DE_W0001_P0001\DE_2_W0001_P0001_T0010\TR1_W0001_P0108\TR1_2_W0001_P0108_T0001_R1_P1_K1_Ch2-Ch1.zen
1100	3.965390e-03	1.027288e-03	3.897300e-03	20150212_STAG2gfpcf2_G2G1\MitoSys2\Calibration\mEGFPC1H2B_G1_14_20h_afterRelease\DE_W0001_P0001\DE_2_W0001_P0001_T0010\TR1_W0001_P0108\TR1_2_W0001_P0108_T0001_R1_P1_K1_Ch2-Ch1.zen
1180	3.622903e-03	7.705426e-04	3.628600e-03	20150212_STAG2gfpcf2_G2G1\MitoSys2\Calibration\mEGFPC1H2B_G1_14_20h_afterRelease\DE_W0001_P0001\DE_2_W0001_P0001_T0010\TR1_W0001_P0108\TR1_2_W0001_P0108_T0001_R1_P1_K1_Ch2-Ch1.zen
1260	3.415924e-03	8.132218e-04	3.391000e-03	20150212_STAG2gfpcf2_G2G1\MitoSys2\Calibration\mEGFPC1H2B_G1_14_20h_afterRelease\DE_W0001_P0001\DE_2_W0001_P0001_T0010\TR1_W0001_P0108\TR1_2_W0001_P0108_T0001_R1_P1_K1_Ch2-Ch1.zen
1340	3.058559e-03	9.858326e-04	3.179500e-03	20150212_STAG2gfpcf2_G2G1\MitoSys2\Calibration\mEGFPC1H2B_G1_14_20h_afterRelease\DE_W0001_P0001\DE_2_W0001_P0001_T0010\TR1_W0001_P0108\TR1_2_W0001_P0108_T0001_R1_P1_K1_Ch2-Ch1.zen
1420	2.865565e-03	8.278237e-04	2.990200e-03	20150212_STAG2gfpcf2_G2G1\MitoSys2\Calibration\mEGFPC1H2B_G1_14_20h_afterRelease\DE_W0001_P0001\DE_2_W0001_P0001_T0010\TR1_W0001_P0108\TR1_2_W0001_P0108_T0001_R1_P1_K1_Ch2-Ch1.zen
1500	2.782127e-03	8.726547e-04	2.820000e-03	20150212_STAG2gfpcf2_G2G1\MitoSys2\Calibration\mEGFPC1H2B_G1_14_20h_afterRelease\DE_W0001_P0001\DE_2_W0001_P0001_T0010\TR1_W0001_P0108\TR1_2_W0001_P0108_T0001_R1_P1_K1_Ch2-Ch1.zen
1660	2.525098e-03	5.163881e-04	2.526600e-03	20150212_STAG2gfpcf2_G2G1\MitoSys2\Calibration\mEGFPC1H2B_G1_14_20h_afterRelease\DE_W0001_P0001\DE_2_W0001_P0001_T0010\TR1_W0001_P0108\TR1_2_W0001_P0108_T0001_R1_P1_K1_Ch2-Ch1.zen
1820	2.340918e-03	5.838394e-04	2.283300e-03	20150212_STAG2gfpcf2_G2G1\MitoSys2\Calibration\mEGFPC1H2B_G1_14_20h_afterRelease\DE_W0001_P0001\DE_2_W0001_P0001_T0010\TR1_W0001_P0108\TR1_2_W0001_P0108_T0001_R1_P1_K1_Ch2-Ch1.zen
1980	2.042620e-03	6.670728e-04	2.078500e-03	20150212_STAG2gfpcf2_G2G1\MitoSys2\Calibration\mEGFPC1H2B_G1_14_20h_afterRelease\DE_W0001_P0001\DE_2_W0001_P0001_T0010\TR1_W0001_P0108\TR1_2_W0001_P0108_T0001_R1_P1_K1_Ch2-Ch1.zen
2140	1.964673e-03	5.379754e-04	1.904100e-03	20150212_STAG2gfpcf2_G2G1\MitoSys2\Calibration\mEGFPC1H2B_G1_14_20h_afterRelease\DE_W0001_P0001\DE_2_W0001_P0001_T0010\TR1_W0001_P0108\TR1_2_W0001_P0108_T0001_R1_P1_K1_Ch2-Ch1.zen
2300	1.858266e-03	6.891228e-04	1.754000e-03	20150212_STAG2gfpcf2_G2G1\MitoSys2\Calibration\mEGFPC1H2B_G1_14_20h_afterRelease\DE_W0001_P0001\DE_2_W0001_P0001_T0010\TR1_W0001_P0108\TR1_2_W0001_P0108_T0001_R1_P1_K1_Ch2-Ch1.zen
2460	1.714036e-03	6.926488e-04	1.623600e-03	20150212_STAG2gfpcf2_G2G1\MitoSys2\Calibration\mEGFPC1H2B_G1_14_20h_afterRelease\DE_W0001_P0001\DE_2_W0001_P0001_T0010\TR1_W0001_P0108\TR1_2_W0001_P0108_T0001_R1_P1_K1_Ch2-Ch1.zen
2620	1.554405e-03	7.571684e-04	1.509400e-03	20150212_STAG2gfpcf2_G2G1\MitoSys2\Calibration\mEGFPC1H2B_G1_14_20h_afterRelease\DE_W0001_P0001\DE_2_W0001_P0001_T0010\TR1_W0001_P0108\TR1_2_W0001_P0108_T0001_R1_P1_K1_Ch2-Ch1.zen
2780	1.376328e-03	7.289360e-04	1.408600e-03	20150212_STAG2gfpcf2_G2G1\MitoSys2\Calibration\mEGFPC1H2B_G1_14_20h_afterRelease\DE_W0001_P0001\DE_2_W0001_P0001_T0010\TR1_W0001_P0108\TR1_2_W0001_P0108_T0001_R1_P1_K1_Ch2-Ch1.zen
2940	1.223195e-03	6.963978e-04	1.319100e-03	20150212_STAG2gfpcf2_G2G1\MitoSys2\Calibration\mEGFPC1H2B_G1_14_20h_afterRelease\DE_W0001_P0001\DE_2_W0001_P0001_T0010\TR1_W0001_P0108\TR1_2_W0001_P0108_T0001_R1_P1_K1_Ch2-Ch1.zen
3100	1.211396e-03	8.360899e-04	1.239100e-03	20150212_STAG2gfpcf2_G2G1\MitoSys2\Calibration\mEGFPC1H2B_G1_14_20h_afterRelease\DE_W0001_P0001\DE_2_W0001_P0001_T0010\TR1_W0001_P0108\TR1_2_W0001_P0108_T0001_R1_P1_K1_Ch2-Ch1.zen
3420	1.061019e-03	6.890672e-04	1.102400e-03	20150212_STAG2gfpcf2_G2G1\MitoSys2\Calibration\mEGFPC1H2B_G1_14_20h_afterRelease\DE_W0001_P0001\DE_2_W0001_P0001_T0010\TR1_W0001_P0108\TR1_2_W0001_P0108_T0001_R1_P1_K1_Ch2-Ch1.zen
3740	1.033623e-03	6.404928e-04	9.900300e-04	20150212_STAG2gfpcf2_G2G1\MitoSys2\Calibration\mEGFPC1H2B_G1_14_20h_afterRelease\DE_W0001_P0001\DE_2_W0001_P0001_T0010\TR1_W0001_P0108\TR1_2_W0001_P0108_T0001_R1_P1_K1_Ch2-Ch1.zen
4060	9.536065e-04	8.111176e-04	8.962700e-04	20150212_STAG2gfpcf2_G2G1\MitoSys2\Calibration\mEGFPC1H2B_G1_14_20h_afterRelease\DE_W0001_P0001\DE_2_W0001_P0001_T0010\TR1_W0001_P0108\TR1_2_W0001_P0108_T0001_R1_P1_K1_Ch2-Ch1.zen
4380	7.884420e-04	8.717289e-04	8.169600e-04	20150212_STAG2gfpcf2_G2G1\MitoSys2\Calibration\mEGFPC1H2B_G1_14_20h_afterRelease\DE_W0001_P0001\DE_2_W0001_P0001_T0010\TR1_W0001_P0108\TR1_2_W0001_P0108_T0001_R1_P1_K1_Ch2-Ch1.zen
4700	6.478870e-04	9.502478e-04	7.491000e-04	20150212_STAG2gfpcf2_G2G1\MitoSys2\Calibration\mEGFPC1H2B_G1_14_20h_afterRelease\DE_W0001_P0001\DE_2_W0001_P0001_T0010\TR1_W0001_P0108\TR1_2_W0001_P0108_T0001_R1_P1_K1_Ch2-Ch1.zen
5020	6.892960e-04	9.827658e-04	6.904600e-04	20150212_STAG2gfpcf2_G2G1\MitoSys2\Calibration\mEGFPC1H2B_G1_14_20h_afterRelease\DE_W0001_P0001\DE_2_W0001_P0001_T0010\TR1_W0001_P0108\TR1_2_W0001_P0108_T0001_R1_P1_K1_Ch2-Ch1.zen
5340	5.693542e-04	8.584574e-04	6.393300e-04	20150212_STAG2gfpcf2_G2G1\MitoSys2\Calibration\mEGFPC1H2B_G1_14_20h_afterRelease\DE_W0001_P0001\DE_2_W0001_P0001_T0010\TR1_W0001_P0108\TR1_2_W0001_P0108_T0001_R1_P1_K1_Ch2-Ch1.zen
5660	7.819938e-04	8.834062e-04	5.944100e-04	20150212_STAG2gfpcf2_G2G1\MitoSys2\Calibration\mEGFPC1H2B_G1_14_20h_afterRelease\DE_W0001_P0001\DE_2_W0001_P0001_T0010\TR1_W0001_P0108\TR1_2_W0001_P0108_T0001_R1_P1_K1_Ch2-Ch1.zen
5980	6.204173e-04	6.900665e-04	5.546800e-04	20150212_STAG2gfpcf2_G2G1\MitoSys2\Calibration\mEGFPC1H2B_G1_14_20h_afterRelease\DE_W0001_P0001\DE_2_W0001_P0001_T0010\TR1_W0001_P0108\TR1_2_W0001_P0108_T0001_R1_P1_K1_Ch2-Ch1.zen
6300	4.589977e-04	6.084479e-04	5.193100e-04	20150212_STAG2gfpcf2_G2G1\MitoSys2\Calibration\mEGFPC1H2B_G1_14_20h_afterRelease\DE_W0001_P0001\DE_2_W0001_P0001_T0010\TR1_W0001_P0108\TR1_2_W0001_P0108_T0001_R1_P1_K1_Ch2-Ch1.zen
6940	4.229316e-04	9.167535e-04	4.591700e-04	20150212_STAG2gfpcf2_G2G1\MitoSys2\Calibration\mEGFPC1H2B_G1_14_20h_afterRelease\DE_W0001_P0001\DE_2_W0001_P0001_T0010\TR1_W0001_P0108\TR1_2_W0001_P0108_T0001_R1_P1_K1_Ch2-Ch1.zen
7580	3.751985e-04	7.125216e-04	4.100700e-04	20150212_STAG2gfpcf2_G2G1\MitoSys2\Calibration\mEGFPC1H2B_G1_14_20h_afterRelease\DE_W0001_P0001\DE_2_W0001_P0001_T0010\TR1_W0001_P0108\TR1_2_W0001_P0108_T0001_R1_P1_K1_Ch2-Ch1.zen
8220	4.584995e-04	6.648282e-04	3.693300e-04	20150212_STAG2gfpcf2_G2G1\MitoSys2\Calibration\mEGFPC1H2B_G1_14_20h_afterRelease\DE_W0001_P0001\DE_2_W0001_P0001_T0010\TR1_W0001_P0108\TR1_2_W0001_P0108_T0001_R1_P1_K1_Ch2-Ch1.zen
8860	3.857031e-04	7.189736e-04	3.350600e-04	20150212_STAG2gfpcf2_G2G1\MitoSys2\Calibration\mEGFPC1H2B_G1_14_20h_afterRelease\DE_W0001_P0001\DE_2_W0001_P0001_T0010\TR1_W0001_P0108\TR1_2_W0001_P0108_T0001_R1_P1_K1_Ch2-Ch1.zen
9500	2.375336e-04	7.104929e-04	3.058800e-04	20150212_STAG2gfpcf2_G2G1\MitoSys2\Calibration\mEGFPC1H2B_G1_14_20h_afterRelease\DE_W0001_P0001\DE_2_W0001_P0001_T0010\TR1_W0001_P0108\TR1_2_W0001_P0108_T0001_R1_P1_K1_Ch2-Ch1.zen
10140	2.947395e-04	7.467256e-04	2.807900e-04	20150212_STAG2gfpcf2_G2G1\MitoSys2\Calibration\mEGFPC1H2B_G1_14_20h_afterRelease\DE_W0001_P0001\DE_2_W0001_P0001_T0010\TR1_W0001_P0108\TR1_2_W0001_P0108_T0001_R1_P1_K1_Ch2-Ch1.zen
10780	2.610002e-04	7.328951e-04	2.590200e-04	20150212_STAG2gfpcf2_G2G1\MitoSys2\Calibration\mEGFPC1H2B_G1_14_20h_afterRelease\DE_W0001_P0001\DE_2_W0001_P0001_T0010\TR1_W0001_P0108\TR1_2_W0001_P0108_T0001_R1_P1_K1_Ch2-Ch1.zen
11420	2.993991e-04	7.260051e-04	2.399700e-04	20150212_STAG2gfpcf2_G2G1\MitoSys2\Calibration\mEGFPC1H2B_G1_14_20h_afterRelease\DE_W0001_P0001\DE_2_W0001_P0001_T0010\TR1_W0001_P0108\TR1_2_W0001_P0108_T0001_R1_P1_K1_Ch2-Ch1.zen
12060	2.591786e-04	6.513658e-04	2.231900e-04	20150212_STAG2gfpcf2_G2G1\MitoSys2\Calibration\mEGFPC1H2B_G1_14_20h_afterRelease\DE_W0001_P0001\DE_2_W0001_P0001_T0010\TR1_W0001_P0108\TR1_2_W0001_P0108_T0001_R1_P1_K1_Ch2-Ch1.zen
12700	1.204566e-04	5.923729e-04	2.083100e-04	20150212_STAG2gfpcf2_G2G1\MitoSys2\Calibration\mEGFPC1H2B_G1_14_20h_afterRelease\DE_W0001_P0001\DE_2_W0001_P0001_T0010\TR1_W0001_P0108\TR1_2_W0001_P0108_T0001_R1_P1_K1_Ch2-Ch1.zen
13980	2.846895e-04	5.604238e-04	1.831500e-04	20150212_STAG2gfpcf2_G2G1\MitoSys2\Calibration\mEGFPC1H2B_G1_14_20h_afterRelease\DE_W0001_P0001\DE_2_W0001_P0001_T0010\TR1_W0001_P0108\TR1_2_W0001_P0108_T0001_R1_P1_K1_Ch2-Ch1.zen
15260	3.017031e-04	5.909135e-04	1.627500e-04	20150212_STAG2gfpcf2_G2G1\MitoSys2\Calibration\mEGFPC1H2B_G1_14_20h_afterRelease\DE_W0001_P0001\DE_2_W0001_P0001_T0010\TR1_W0001_P0108\TR1_2_W0001_P0108_T0001_R1_P1_K1_Ch2-Ch1.zen
16540	1.192737e-04	4.604129e-04	1.459200e-04	20150212_STAG2gfpcf2_G2G1\MitoSys2\Calibration\mEGFPC1H2B_G1_14_20h_afterRelease\DE_W0001_P0001\DE_2_W0001_P0001_T0010\TR1_W0001_P0108\TR1_2_W0001_P0108_T0001_R1_P1_K1_Ch2-Ch1.zen
17820	1.521106e-04	5.272940e-04	1.318500e-04	20150212_STAG2gfpcf2_G2G1\MitoSys2\Calibration\mEGFPC1H2B_G1_14_20h_afterRelease\DE_W0001_P0001\DE_2_W0001_P0001_T0010\TR1_W0001_P0108\TR1_2_W0001_P0108_T0001_R1_P1_K1_Ch2-Ch1.zen
19100	-2.743904e-05	5.927487e-04	1.199300e-04	20150212_STAG2gfpcf2_G2G1\MitoSys2\Calibration\mEGFPC1H2B_G1_14_20h_afterRelease\DE_W0001_P0001\DE_2_W0001_P0001_T0010\TR1_W0001_P0108\TR1_2_W0001_P0108_T0001_R1_P1_K1_Ch2-Ch1.zen
20380	2.590003e-05	5.048786e-04	1.097200e-04	20150212_STAG2gfpcf2_G2G1\MitoSys2\Calibration\mEGFPC1H2B_G1_14_20h_afterRelease\DE_W0001_P0001\DE_2_W0001_P0001_T0010\TR1_W0001_P0108\TR1_2_W0001_P0108_T0001_R1_P1_K1_Ch2-Ch1.zen
21660	8.983074e-06	4.945472e-04	1.009100e-04	20150212_STAG2gfpcf2_G2G1\MitoSys2\Calibration\mEGFPC1H2B_G1_14_20h_afterRelease\DE_W0001_P0001\DE_2_W0001_P0001_T0010\TR1_W0001_P0108\TR1_2_W0001_P0108_T0001_R1_P1_K1_Ch2-Ch1.zen
22940	-1.122647e-04	5.171078e-04	9.322800e-05	20150212_STAG2gfpcf2_G2G1\MitoSys2\Calibration\mEGFPC1H2B_G1_14_20h_afterRelease\DE_W0001_P0001\DE_2_W0001_P0001_T0010\TR1_W0001_P0108\TR1_2_W0001_P0108_T0001_R1_P1_K1_Ch2-Ch1.zen
24220	-1.496412e-04	6.065891e-04	8.648700e-05	20150212_STAG2gfpcf2_G2G1\MitoSys2\Calibration\mEGFPC1H2B_G1_14_20h_afterRelease\DE_W0001_P0001\DE_2_W0001_P0001_T0010\TR1_W0001_P0108\TR1_2_W0001_P0108_T0001_R1_P1_K1_Ch2-Ch1.zen
25500	5.390054e-05	4.266266e-04	8.053200e-05	20150212_STAG2gfpcf2_G2G1\MitoSys2\Calibration\mEGFPC1H2B_G1_14_20h_afterRelease\DE_W0001_P0001\DE_2_W0001_P0001_T0010\TR1_W0001_P0108\TR1_2_W0001_P0108_T0001_R1_P1_K1_Ch2-Ch1.zen
28060	1.446712e-04	4.453466e-04	7.050700e-05	20150212_STAG2gfpcf2_G2G1\MitoSys2\Calibration\mEGFPC1H2B_G1_14_20h_afterRelease\DE_W0001_P0001\DE_2_W0001_P0001_T0010\TR1_W0001_P0108\TR1_2_W0001_P0108_T0001_R1_P1_K1_Ch2-Ch1.zen
30620	1.738138e-04	4.298744e-04	6.242500e-05	20150212_STAG2gfpcf2_G2G1\MitoSys2\Calibration\mEGFPC1H2B_G1_14_20h_afterRelease\DE_W0001_P0001\DE_2_W0001_P0001_T0010\TR1_W0001_P0108\TR1_2_W0001_P0108_T0001_R1_P1_K1_Ch2-Ch1.zen
33180	9.297044e-05	4.688800e-04	5.579300e-05	20150212_STAG2gfpcf2_G2G1\MitoSys2\Calibration\mEGFPC1H2B_G1_14_20h_afterRelease\DE_W0001_P0001\DE_2_W0001_P0001_T0010\TR1_W0001_P0108\TR1_2_W0001_P0108_T0001_R1_P1_K1_Ch2-Ch1.zen
35740	1.264555e-04	4.895410e-04	5.027000e-05	20150212_STAG2gfpcf2_G2G1\MitoSys2\Calibration\mEGFPC1H2B_G1_14_20h_afterRelease\DE_W0001_P0001\DE_2_W0001_P0001_T0010\TR1_W0001_P0108\TR1_2_W0001_P0108_T0001_R1_P1_K1_Ch2-Ch1.zen
38300	6.687457e-05	4.830629e-04	4.561100e-05	20150212_STAG2gfpcf2_G2G1\MitoSys2\Calibration\mEGFPC1H2B_G1_14_20h_afterRelease\DE_W0001_P0001\DE_2_W0001_P0001_T0010\TR1_W0001_P0108\TR1_2_W0001_P0108_T0001_R1_P1_K1_Ch2-Ch1.zen
40860	1.264886e-04	4.632430e-04	4.163800e-05	20150212_STAG2gfpcf2_G2G1\MitoSys2\Calibration\mEGFPC1H2B_G1_14_20h_afterRelease\DE_W0001_P0001\DE_2_W0001_P0001_T0010\TR1_W0001_P0108\TR1_2_W0001_P0108_T0001_R1_P1_K1_Ch2-Ch1.zen
43420	-9.624277e-05	4.311261e-04	3.821600e-05	20150212_STAG2gfpcf2_G2G1\MitoSys2\Calibration\mEGFPC1H2B_G1_14_20h_afterRelease\DE_W0001_P0001\DE_2_W0001_P0001_T0010\TR1_W0001_P0108\TR1_2_W0001_P0108_T0001_R1_P1_K1_Ch2-Ch1.zen
45980	6.859731e-05	5.270102e-04	3.524400e-05	20150212_STAG2gfpcf2_G2G1\MitoSys2\Calibration\mEGFPC1H2B_G1_14_20h_afterRelease\DE_W0001_P0001\DE_2_W0001_P0001_T0010\TR1_W0001_P0108\TR1_2_W0001_P0108_T0001_R1_P1_K1_Ch2-Ch1.zen
48540	4.467845e-05	5.525647e-04	3.264100e-05	20150212_STAG2gfpcf2_G2G1\MitoSys2\Calibration\mEGFPC1H2B_G1_14_20h_afterRelease\DE_W0001_P0001\DE_2_W0001_P0001_T0010\TR1_W0001_P0108\TR1_2_W0001_P0108_T0001_R1_P1_K1_Ch2-Ch1.zen
51100	-9.996647e-06	3.942654e-04	3.034800e-05	20150212_STAG2gfpcf2_G2G1\MitoSys2\Calibration\mEGFPC1H2B_G1_14_20h_afterRelease\DE_W0001_P0001\DE_2_W0001_P0001_T0010\TR1_W0001_P0108\TR1_2_W0001_P0108_T0001_R1_P1_K1_Ch2-Ch1.zen
56220	3.155192e-05	3.885220e-04	2.650000e-05	20150212_STAG2gfpcf2_G2G1\MitoSys2\Calibration\mEGFPC1H2B_G1_14_20h_afterRelease\DE_W0001_P0001\DE_2_W0001_P0001_T0010\TR1_W0001_P0108\TR1_2_W0001_P0108_T0001_R1_P1_K1_Ch2-Ch1.zen
61340	-1.146399e-04	3.121261e-04	2.340900e-05	20150212_STAG2gfpcf2_G2G1\MitoSys2\Calibration\mEGFPC1H2B_G1_14_20h_afterRelease\DE_W0001_P0001\DE_2_W0001_P0001_T0010\TR1_W0001_P0108\TR1_2_W0001_P0108_T0001_R1_P1_K1_Ch2-Ch1.zen
66460	7.551935e-06	4.426925e-04	2.088200e-05	20150212_STAG2gfpcf2_G2G1\MitoSys2\Calibration\mEGFPC1H2B_G1_14_20h_afterRelease\DE_W0001_P0001\DE_2_W0001_P0001_T0010\TR1_W0001_P0108\TR1_2_W0001_P0108_T0001_R1_P1_K1_Ch2-Ch1.zen
71580	3.510651e-05	4.093977e-04	1.878300e-05	20150212_STAG2gfpcf2_G2G1\MitoSys2\Calibration\mEGFPC1H2B_G1_14_20h_afterRelease\DE_W0001_P0001\DE_2_W0001_P0001_T0010\TR1_W0001_P0108\TR1_2_W0001_P0108_T0001_R1_P1_K1_Ch2-Ch1.zen
76700	-8.806784e-05	4.319053e-04	1.701700e-05	20150212_STAG2gfpcf2_G2G1\MitoSys2\Calibration\mEGFPC1H2B_G1_14_20h_afterRelease\DE_W0001_P0001\DE_2_W0001_P0001_T0010\TR1_W0001_P0108\TR1_2_W0001_P0108_T0001_R1_P1_K1_Ch2-Ch1.zen
81820	-4.874617e-05	4.168443e-04	1.551400e-05	20150212_STAG2gfpcf2_G2G1\MitoSys2\Calibration\mEGFPC1H2B_G1_14_20h_afterRelease\DE_W0001_P0001\DE_2_W0001_P0001_T0010\TR1_W0001_P0108\TR1_2_W0001_P0108_T0001_R1_P1_K1_Ch2-Ch1.zen
86940	5.459119e-05	3.654371e-04	1.422200e-05	20150212_STAG2gfpcf2_G2G1\MitoSys2\Calibration\mEGFPC1H2B_G1_14_20h_afterRelease\DE_W0001_P0001\DE_2_W0001_P0001_T0010\TR1_W0001_P0108\TR1_2_W0001_P0108_T0001_R1_P1_K1_Ch2-Ch1.zen
92060	-7.407809e-05	4.470158e-04	1.310200e-05	20150212_STAG2gfpcf2_G2G1\MitoSys2\Calibration\mEGFPC1H2B_G1_14_20h_afterRelease\DE_W0001_P0001\DE_2_W0001_P0001_T0010\TR1_W0001_P0108\TR1_2_W0001_P0108_T0001_R1_P1_K1_Ch2-Ch1.zen
97180	-8.866419e-05	5.390726e-04	1.212300e-05	20150212_STAG2gfpcf2_G2G1\MitoSys2\Calibration\mEGFPC1H2B_G1_14_20h_afterRelease\DE_W0001_P0001\DE_2_W0001_P0001_T0010\TR1_W0001_P0108\TR1_2_W0001_P0108_T0001_R1_P1_K1_Ch2-Ch1.zen
102300	-7.478485e-05	4.016116e-04	1.126100e-05	20150212_STAG2gfpcf2_G2G1\MitoSys2\Calibration\mEGFPC1H2B_G1_14_20h_afterRelease\DE_W0001_P0001\DE_2_W0001_P0001_T0010\TR1_W0001_P0108\TR1_2_W0001_P0108_T0001_R1_P1_K1_Ch2-Ch1.zen
112540	-3.889194e-05	4.426899e-04	9.818500e-06	20150212_STAG2gfpcf2_G2G1\MitoSys2\Calibration\mEGFPC1H2B_G1_14_20h_afterRelease\DE_W0001_P0001\DE_2_W0001_P0001_T0010\TR1_W0001_P0108\TR1_2_W0001_P0108_T0001_R1_P1_K1_Ch2-Ch1.zen
122780	-7.248350e-05	2.440835e-04	8.662200e-06	20150212_STAG2gfpcf2_G2G1\MitoSys2\Calibration\mEGFPC1H2B_G1_14_20h_afterRelease\DE_W0001_P0001\DE_2_W0001_P0001_T0010\TR1_W0001_P0108\TR1_2_W0001_P0108_T0001_R1_P1_K1_Ch2-Ch1.zen
133020	-4.242530e-05	3.303556e-04	7.718400e-06	20150212_STAG2gfpcf2_G2G1\MitoSys2\Calibration\mEGFPC1H2B_G1_14_20h_afterRelease\DE_W0001_P0001\DE_2_W0001_P0001_T0010\TR1_W0001_P0108\TR1_2_W0001_P0108_T0001_R1_P1_K1_Ch2-Ch1.zen
143260	9.582573e-05	3.127101e-04	6.936000e-06	20150212_STAG2gfpcf2_G2G1\MitoSys2\Calibration\mEGFPC1H2B_G1_14_20h_afterRelease\DE_W0001_P0001\DE_2_W0001_P0001_T0010\TR1_W0001_P0108\TR1_2_W0001_P0108_T0001_R1_P1_K1_Ch2-Ch1.zen
153500	7.415380e-05	2.687806e-04	6.278600e-06	20150212_STAG2gfpcf2_G2G1\MitoSys2\Calibration\mEGFPC1H2B_G1_14_20h_afterRelease\DE_W0001_P0001\DE_2_W0001_P0001_T0010\TR1_W0001_P0108\TR1_2_W0001_P0108_T0001_R1_P1_K1_Ch2-Ch1.zen
163740	-4.698435e-05	2.917291e-04	5.719900e-06	20150212_STAG2gfpcf2_G2G1\MitoSys2\Calibration\mEGFPC1H2B_G1_14_20h_afterRelease\DE_W0001_P0001\DE_2_W0001_P0001_T0010\TR1_W0001_P0108\TR1_2_W0001_P0108_T0001_R1_P1_K1_Ch2-Ch1.zen
173980	6.245506e-06	2.648998e-04	5.240200e-06	20150212_STAG2gfpcf2_G2G1\MitoSys2\Calibration\mEGFPC1H2B_G1_14_20h_afterRelease\DE_W0001_P0001\DE_2_W0001_P0001_T0010\TR1_W0001_P0108\TR1_2_W0001_P0108_T0001_R1_P1_K1_Ch2-Ch1.zen
184220	-4.543589e-05	2.805164e-04	4.824700e-06	20150212_STAG2gfpcf2_G2G1\MitoSys2\Calibration\mEGFPC1H2B_G1_14_20h_afterRelease\DE_W0001_P0001\DE_2_W0001_P0001_T0010\TR1_W0001_P0108\TR1_2_W0001_P0108_T0001_R1_P1_K1_Ch2-Ch1.zen
194460	-6.889386e-05	2.574684e-04	4.461900e-06	20150212_STAG2gfpcf2_G2G1\MitoSys2\Calibration\mEGFPC1H2B_G1_14_20h_afterRelease\DE_W0001_P0001\DE_2_W0001_P0001_T0010\TR1_W0001_P0108\TR1_2_W0001_P0108_T0001_R1_P1_K1_Ch2-Ch1.zen
204700	-1.721629e-05	2.349351e-04	4.142800e-06	20150212_STAG2gfpcf2_G2G1\MitoSys2\Calibration\mEGFPC1H2B_G1_14_20h_afterRelease\DE_W0001_P0001\DE_2_W0001_P0001_T0010\TR1_W0001_P0108\TR1_2_W0001_P0108_T0001_R1_P1_K1_Ch2-Ch1.zen
225180	6.476830e-05	2.544977e-04	3.609100e-06	20150212_STAG2gfpcf2_G2G1\MitoSys2\Calibration\mEGFPC1H2B_G1_14_20h_afterRelease\DE_W0001_P0001\DE_2_W0001_P0001_T0010\TR1_W0001_P0108\TR1_2_W0001_P0108_T0001_R1_P1_K1_Ch2-Ch1.zen
245660	-7.188169e-05	2.920307e-04	3.181800e-06	20150212_STAG2gfpcf2_G2G1\MitoSys2\Calibration\mEGFPC1H2B_G1_14_20h_afterRelease\DE_W0001_P0001\DE_2_W0001_P0001_T0010\TR1_W0001_P0108\TR1_2_W0001_P0108_T0001_R1_P1_K1_Ch2-Ch1.zen
266140	-3.550593e-05	2.558226e-04	2.833500e-06	20150212_STAG2gfpcf2_G2G1\MitoSys2\Calibration\mEGFPC1H2B_G1_14_20h_afterRelease\DE_W0001_P0001\DE_2_W0001_P0001_T0010\TR1_W0001_P0108\TR1_2_W0001_P0108_T0001_R1_P1_K1_Ch2-Ch1.zen
286620	4.356283e-05	2.360435e-04	2.545000e-06	20150212_STAG2gfpcf2_G2G1\MitoSys2\Calibration\mEGFPC1H2B_G1_14_20h_afterRelease\DE_W0001_P0001\DE_2_W0001_P0001_T0010\TR1_W0001_P0108\TR1_2_W0001_P0108_T0001_R1_P1_K1_Ch2-Ch1.zen
307100	2.345279e-05	1.903279e-04	2.302700e-06	20150212_STAG2gfpcf2_G2G1\MitoSys2\Calibration\mEGFPC1H2B_G1_14_20h_afterRelease\DE_W0001_P0001\DE_2_W0001_P0001_T0010\TR1_W0001_P0108\TR1_2_W0001_P0108_T0001_R1_P1_K1_Ch2-Ch1.zen
327580	9.973982e-05	3.208850e-04	2.097000e-06	20150212_STAG2gfpcf2_G2G1\MitoSys2\Calibration\mEGFPC1H2B_G1_14_20h_afterRelease\DE_W0001_P0001\DE_2_W0001_P0001_T0010\TR1_W0001_P0108\TR1_2_W0001_P0108_T0001_R1_P1_K1_Ch2-Ch1.zen
348060	2.090521e-04	3.325356e-04	1.920500e-06	20150212_STAG2gfpcf2_G2G1\MitoSys2\Calibration\mEGFPC1H2B_G1_14_20h_afterRelease\DE_W0001_P0001\DE_2_W0001_P0001_T0010\TR1_W0001_P0108\TR1_2_W0001_P0108_T0001_R1_P1_K1_Ch2-Ch1.zen
368540	1.777230e-06	1.958903e-04	1.767600e-06	20150212_STAG2gfpcf2_G2G1\MitoSys2\Calibration\mEGFPC1H2B_G1_14_20h_afterRelease\DE_W0001_P0001\DE_2_W0001_P0001_T0010\TR1_W0001_P0108\TR1_2_W0001_P0108_T0001_R1_P1_K1_Ch2-Ch1.zen
389020	-1.423958e-04	2.043952e-04	1.634300e-06	20150212_STAG2gfpcf2_G2G1\MitoSys2\Calibration\mEGFPC1H2B_G1_14_20h_afterRelease\DE_W0001_P0001\DE_2_W0001_P0001_T0010\TR1_W0001_P0108\TR1_2_W0001_P0108_T0001_R1_P1_K1_Ch2-Ch1.zen
409500	-7.960212e-05	1.651763e-04	1.517000e-06	20150212_STAG2gfpcf2_G2G1\MitoSys2\Calibration\mEGFPC1H2B_G1_14_20h_afterRelease\DE_W0001_P0001\DE_2_W0001_P0001_T0010\TR1_W0001_P0108\TR1_2_W0001_P0108_T0001_R1_P1_K1_Ch2-Ch1.zen
450460	-7.123973e-06	1.963890e-04	1.321000e-06	20150212_STAG2gfpcf2_G2G1\MitoSys2\Calibration\mEGFPC1H2B_G1_14_20h_afterRelease\DE_W0001_P0001\DE_2_W0001_P0001_T0010\TR1_W0001_P0108\TR1_2_W0001_P0108_T0001_R1_P1_K1_Ch2-Ch1.zen
491420	5.466415e-05	1.823504e-04	1.164200e-06	20150212_STAG2gfpcf2_G2G1\MitoSys2\Calibration\mEGFPC1H2B_G1_14_20h_afterRelease\DE_W0001_P0001\DE_2_W0001_P0001_T0010\TR1_W0001_P0108\TR1_2_W0001_P0108_T0001_R1_P1_K1_Ch2-Ch1.zen
532380	-2.992915e-05	1.982206e-04	1.036400e-06	20150212_STAG2gfpcf2_G2G1\MitoSys2\Calibration\mEGFPC1H2B_G1_14_20h_afterRelease\DE_W0001_P0001\DE_2_W0001_P0001_T0010\TR1_W0001_P0108\TR1_2_W0001_P0108_T0001_R1_P1_K1_Ch2-Ch1.zen
573340	3.147747e-05	2.114436e-04	9.306200e-07	20150212_STAG2gfpcf2_G2G1\MitoSys2\Calibration\mEGFPC1H2B_G1_14_20h_afterRelease\DE_W0001_P0001\DE_2_W0001_P0001_T0010\TR1_W0001_P0108\TR1_2_W0001_P0108_T0001_R1_P1_K1_Ch2-Ch1.zen
614300	8.657660e-06	1.708003e-04	8.418500e-07	20150212_STAG2gfpcf2_G2G1\MitoSys2\Calibration\mEGFPC1H2B_G1_14_20h_afterRelease\DE_W0001_P0001\DE_2_W0001_P0001_T0010\TR1_W0001_P0108\TR1_2_W0001_P0108_T0001_R1_P1_K1_Ch2-Ch1.zen
655260	1.682392e-05	1.434240e-04	7.664800e-07	20150212_STAG2gfpcf2_G2G1\MitoSys2\Calibration\mEGFPC1H2B_G1_14_20h_afterRelease\DE_W0001_P0001\DE_2_W0001_P0001_T0010\TR1_W0001_P0108\TR1_2_W0001_P0108_T0001_R1_P1_K1_Ch2-Ch1.zen
696220	5.029889e-05	2.268966e-04	7.018400e-07	20150212_STAG2gfpcf2_G2G1\MitoSys2\Calibration\mEGFPC1H2B_G1_14_20h_afterRelease\DE_W0001_P0001\DE_2_W0001_P0001_T0010\TR1_W0001_P0108\TR1_2_W0001_P0108_T0001_R1_P1_K1_Ch2-Ch1.zen
737180	-1.129500e-05	2.099886e-04	6.458800e-07	20150212_STAG2gfpcf2_G2G1\MitoSys2\Calibration\mEGFPC1H2B_G1_14_20h_afterRelease\DE_W0001_P0001\DE_2_W0001_P0001_T0010\TR1_W0001_P0108\TR1_2_W0001_P0108_T0001_R1_P1_K1_Ch2-Ch1.zen
778140	-5.797870e-05	2.006869e-04	5.970500e-07	20150212_STAG2gfpcf2_G2G1\MitoSys2\Calibration\mEGFPC1H2B_G1_14_20h_afterRelease\DE_W0001_P0001\DE_2_W0001_P0001_T0010\TR1_W0001_P0108\TR1_2_W0001_P0108_T0001_R1_P1_K1_Ch2-Ch1.zen
819100	-1.237142e-05	1.594655e-04	5.541500e-07	20150212_STAG2gfpcf2_G2G1\MitoSys2\Calibration\mEGFPC1H2B_G1_14_20h_afterRelease\DE_W0001_P0001\DE_2_W0001_P0001_T0010\TR1_W0001_P0108\TR1_2_W0001_P0108_T0001_R1_P1_K1_Ch2-Ch1.zen
901020	-5.720505e-05	1.643022e-04	4.824300e-07	20150212_STAG2gfpcf2_G2G1\MitoSys2\Calibration\mEGFPC1H2B_G1_14_20h_afterRelease\DE_W0001_P0001\DE_2_W0001_P0001_T0010\TR1_W0001_P0108\TR1_2_W0001_P0108_T0001_R1_P1_K1_Ch2-Ch1.zen
982940	-6.392010e-05	1.504274e-04	4.250900e-07	20150212_STAG2gfpcf2_G2G1\MitoSys2\Calibration\mEGFPC1H2B_G1_14_20h_afterRelease\DE_W0001_P0001\DE_2_W0001_P0001_T0010\TR1_W0001_P0108\TR1_2_W0001_P0108_T0001_R1_P1_K1_Ch2-Ch1.zen
1064860	1.031668e-05	1.117920e-04	3.783700e-07	20150212_STAG2gfpcf2_G2G1\MitoSys2\Calibration\mEGFPC1H2B_G1_14_20h_afterRelease\DE_W0001_P0001\DE_2_W0001_P0001_T0010\TR1_W0001_P0108\TR1_2_W0001_P0108_T0001_R1_P1_K1_Ch2-Ch1.zen
1146780	4.923330e-05	1.266927e-04	3.397000e-07	20150212_STAG2gfpcf2_G2G1\MitoSys2\Calibration\mEGFPC1H2B_G1_14_20h_afterRelease\DE_W0001_P0001\DE_2_W0001_P0001_T0010\TR1_W0001_P0108\TR1_2_W0001_P0108_T0001_R1_P1_K1_Ch2-Ch1.zen
1228700	-5.117019e-05	1.428170e-04	3.072600e-07	20150212_STAG2gfpcf2_G2G1\MitoSys2\Calibration\mEGFPC1H2B_G1_14_20h_afterRelease\DE_W0001_P0001\DE_2_W0001_P0001_T0010\TR1_W0001_P0108\TR1_2_W0001_P0108_T0001_R1_P1_K1_Ch2-Ch1.zen
1310620	-4.601521e-05	1.265940e-04	2.797200e-07	20150212_STAG2gfpcf2_G2G1\MitoSys2\Calibration\mEGFPC1H2B_G1_14_20h_afterRelease\DE_W0001_P0001\DE_2_W0001_P0001_T0010\TR1_W0001_P0108\TR1_2_W0001_P0108_T0001_R1_P1_K1_Ch2-Ch1.zen
1392540	9.355591e-07	1.746557e-04	2.561100e-07	20150212_STAG2gfpcf2_G2G1\MitoSys2\Calibration\mEGFPC1H2B_G1_14_20h_afterRelease\DE_W0001_P0001\DE_2_W0001_P0001_T0010\TR1_W0001_P0108\TR1_2_W0001_P0108_T0001_R1_P1_K1_Ch2-Ch1.zen
1474460	-3.247278e-05	1.393215e-04	2.356700e-07	20150212_STAG2gfpcf2_G2G1\MitoSys2\Calibration\mEGFPC1H2B_G1_14_20h_afterRelease\DE_W0001_P0001\DE_2_W0001_P0001_T0010\TR1_W0001_P0108\TR1_2_W0001_P0108_T0001_R1_P1_K1_Ch2-Ch1.zen
1556380	-4.008424e-06	1.726904e-04	2.178400e-07	20150212_STAG2gfpcf2_G2G1\MitoSys2\Calibration\mEGFPC1H2B_G1_14_20h_afterRelease\DE_W0001_P0001\DE_2_W0001_P0001_T0010\TR1_W0001_P0108\TR1_2_W0001_P0108_T0001_R1_P1_K1_Ch2-Ch1.zen
10	2.970397e-02	1.628488e-03	2.926800e-02	20150212_STAG2gfpcf2_G2G1\MitoSys2\Calibration\mEGFPC1H2B_G1_14_20h_afterRelease\DE_W0001_P0001\DE_2_W0001_P0001_T0010\TR1_W0001_P0108\TR1_2_W0001_P0108_T0001_R1_P2_K1_Ch2-Ch1.zen
20	2.754926e-02	1.728076e-03	2.770700e-02	20150212_STAG2gfpcf2_G2G1\MitoSys2\Calibration\mEGFPC1H2B_G1_14_20h_afterRelease\DE_W0001_P0001\DE_2_W0001_P0001_T0010\TR1_W0001_P0108\TR1_2_W0001_P0108_T0001_R1_P2_K1_Ch2-Ch1.zen
30	2.604062e-02	2.101041e-03	2.630600e-02	20150212_STAG2gfpcf2_G2G1\MitoSys2\Calibration\mEGFPC1H2B_G1_14_20h_afterRelease\DE_W0001_P0001\DE_2_W0001_P0001_T0010\TR1_W0001_P0108\TR1_2_W0001_P0108_T0001_R1_P2_K1_Ch2-Ch1.zen
40	2.520646e-02	1.713208e-03	2.504200e-02	20150212_STAG2gfpcf2_G2G1\MitoSys2\Calibration\mEGFPC1H2B_G1_14_20h_afterRelease\DE_W0001_P0001\DE_2_W0001_P0001_T0010\TR1_W0001_P0108\TR1_2_W0001_P0108_T0001_R1_P2_K1_Ch2-Ch1.zen
50	2.369552e-02	1.906616e-03	2.389500e-02	20150212_STAG2gfpcf2_G2G1\MitoSys2\Calibration\mEGFPC1H2B_G1_14_20h_afterRelease\DE_W0001_P0001\DE_2_W0001_P0001_T0010\TR1_W0001_P0108\TR1_2_W0001_P0108_T0001_R1_P2_K1_Ch2-Ch1.zen
60	2.250573e-02	1.606677e-03	2.285200e-02	20150212_STAG2gfpcf2_G2G1\MitoSys2\Calibration\mEGFPC1H2B_G1_14_20h_afterRelease\DE_W0001_P0001\DE_2_W0001_P0001_T0010\TR1_W0001_P0108\TR1_2_W0001_P0108_T0001_R1_P2_K1_Ch2-Ch1.zen
70	2.173590e-02	1.900218e-03	2.190000e-02	20150212_STAG2gfpcf2_G2G1\MitoSys2\Calibration\mEGFPC1H2B_G1_14_20h_afterRelease\DE_W0001_P0001\DE_2_W0001_P0001_T0010\TR1_W0001_P0108\TR1_2_W0001_P0108_T0001_R1_P2_K1_Ch2-Ch1.zen
80	2.088565e-02	2.288004e-03	2.102700e-02	20150212_STAG2gfpcf2_G2G1\MitoSys2\Calibration\mEGFPC1H2B_G1_14_20h_afterRelease\DE_W0001_P0001\DE_2_W0001_P0001_T0010\TR1_W0001_P0108\TR1_2_W0001_P0108_T0001_R1_P2_K1_Ch2-Ch1.zen
90	2.053065e-02	1.795346e-03	2.022500e-02	20150212_STAG2gfpcf2_G2G1\MitoSys2\Calibration\mEGFPC1H2B_G1_14_20h_afterRelease\DE_W0001_P0001\DE_2_W0001_P0001_T0010\TR1_W0001_P0108\TR1_2_W0001_P0108_T0001_R1_P2_K1_Ch2-Ch1.zen
100	1.980307e-02	1.552899e-03	1.948500e-02	20150212_STAG2gfpcf2_G2G1\MitoSys2\Calibration\mEGFPC1H2B_G1_14_20h_afterRelease\DE_W0001_P0001\DE_2_W0001_P0001_T0010\TR1_W0001_P0108\TR1_2_W0001_P0108_T0001_R1_P2_K1_Ch2-Ch1.zen
120	1.782101e-02	9.634246e-04	1.816700e-02	20150212_STAG2gfpcf2_G2G1\MitoSys2\Calibration\mEGFPC1H2B_G1_14_20h_afterRelease\DE_W0001_P0001\DE_2_W0001_P0001_T0010\TR1_W0001_P0108\TR1_2_W0001_P0108_T0001_R1_P2_K1_Ch2-Ch1.zen
140	1.688592e-02	1.224613e-03	1.702800e-02	20150212_STAG2gfpcf2_G2G1\MitoSys2\Calibration\mEGFPC1H2B_G1_14_20h_afterRelease\DE_W0001_P0001\DE_2_W0001_P0001_T0010\TR1_W0001_P0108\TR1_2_W0001_P0108_T0001_R1_P2_K1_Ch2-Ch1.zen
160	1.622394e-02	1.260668e-03	1.603500e-02	20150212_STAG2gfpcf2_G2G1\MitoSys2\Calibration\mEGFPC1H2B_G1_14_20h_afterRelease\DE_W0001_P0001\DE_2_W0001_P0001_T0010\TR1_W0001_P0108\TR1_2_W0001_P0108_T0001_R1_P2_K1_Ch2-Ch1.zen
180	1.545042e-02	1.381166e-03	1.516000e-02	20150212_STAG2gfpcf2_G2G1\MitoSys2\Calibration\mEGFPC1H2B_G1_14_20h_afterRelease\DE_W0001_P0001\DE_2_W0001_P0001_T0010\TR1_W0001_P0108\TR1_2_W0001_P0108_T0001_R1_P2_K1_Ch2-Ch1.zen
200	1.484263e-02	1.099714e-03	1.438400e-02	20150212_STAG2gfpcf2_G2G1\MitoSys2\Calibration\mEGFPC1H2B_G1_14_20h_afterRelease\DE_W0001_P0001\DE_2_W0001_P0001_T0010\TR1_W0001_P0108\TR1_2_W0001_P0108_T0001_R1_P2_K1_Ch2-Ch1.zen
220	1.342186e-02	1.433319e-03	1.369000e-02	20150212_STAG2gfpcf2_G2G1\MitoSys2\Calibration\mEGFPC1H2B_G1_14_20h_afterRelease\DE_W0001_P0001\DE_2_W0001_P0001_T0010\TR1_W0001_P0108\TR1_2_W0001_P0108_T0001_R1_P2_K1_Ch2-Ch1.zen
240	1.330293e-02	1.111544e-03	1.306600e-02	20150212_STAG2gfpcf2_G2G1\MitoSys2\Calibration\mEGFPC1H2B_G1_14_20h_afterRelease\DE_W0001_P0001\DE_2_W0001_P0001_T0010\TR1_W0001_P0108\TR1_2_W0001_P0108_T0001_R1_P2_K1_Ch2-Ch1.zen
260	1.270994e-02	9.685101e-04	1.250100e-02	20150212_STAG2gfpcf2_G2G1\MitoSys2\Calibration\mEGFPC1H2B_G1_14_20h_afterRelease\DE_W0001_P0001\DE_2_W0001_P0001_T0010\TR1_W0001_P0108\TR1_2_W0001_P0108_T0001_R1_P2_K1_Ch2-Ch1.zen
280	1.177105e-02	1.267836e-03	1.198600e-02	20150212_STAG2gfpcf2_G2G1\MitoSys2\Calibration\mEGFPC1H2B_G1_14_20h_afterRelease\DE_W0001_P0001\DE_2_W0001_P0001_T0010\TR1_W0001_P0108\TR1_2_W0001_P0108_T0001_R1_P2_K1_Ch2-Ch1.zen
300	1.140916e-02	1.198281e-03	1.151600e-02	20150212_STAG2gfpcf2_G2G1\MitoSys2\Calibration\mEGFPC1H2B_G1_14_20h_afterRelease\DE_W0001_P0001\DE_2_W0001_P0001_T0010\TR1_W0001_P0108\TR1_2_W0001_P0108_T0001_R1_P2_K1_Ch2-Ch1.zen
340	1.060041e-02	1.168247e-03	1.068400e-02	20150212_STAG2gfpcf2_G2G1\MitoSys2\Calibration\mEGFPC1H2B_G1_14_20h_afterRelease\DE_W0001_P0001\DE_2_W0001_P0001_T0010\TR1_W0001_P0108\TR1_2_W0001_P0108_T0001_R1_P2_K1_Ch2-Ch1.zen
380	1.015629e-02	1.032296e-03	9.970900e-03	20150212_STAG2gfpcf2_G2G1\MitoSys2\Calibration\mEGFPC1H2B_G1_14_20h_afterRelease\DE_W0001_P0001\DE_2_W0001_P0001_T0010\TR1_W0001_P0108\TR1_2_W0001_P0108_T0001_R1_P2_K1_Ch2-Ch1.zen
420	9.548600e-03	8.098578e-04	9.351100e-03	20150212_STAG2gfpcf2_G2G1\MitoSys2\Calibration\mEGFPC1H2B_G1_14_20h_afterRelease\DE_W0001_P0001\DE_2_W0001_P0001_T0010\TR1_W0001_P0108\TR1_2_W0001_P0108_T0001_R1_P2_K1_Ch2-Ch1.zen
460	9.025215e-03	1.161681e-03	8.806700e-03	20150212_STAG2gfpcf2_G2G1\MitoSys2\Calibration\mEGFPC1H2B_G1_14_20h_afterRelease\DE_W0001_P0001\DE_2_W0001_P0001_T0010\TR1_W0001_P0108\TR1_2_W0001_P0108_T0001_R1_P2_K1_Ch2-Ch1.zen
500	8.131245e-03	1.083322e-03	8.324000e-03	20150212_STAG2gfpcf2_G2G1\MitoSys2\Calibration\mEGFPC1H2B_G1_14_20h_afterRelease\DE_W0001_P0001\DE_2_W0001_P0001_T0010\TR1_W0001_P0108\TR1_2_W0001_P0108_T0001_R1_P2_K1_Ch2-Ch1.zen
540	7.567349e-03	7.281525e-04	7.892800e-03	20150212_STAG2gfpcf2_G2G1\MitoSys2\Calibration\mEGFPC1H2B_G1_14_20h_afterRelease\DE_W0001_P0001\DE_2_W0001_P0001_T0010\TR1_W0001_P0108\TR1_2_W0001_P0108_T0001_R1_P2_K1_Ch2-Ch1.zen
580	7.442517e-03	1.028070e-03	7.504800e-03	20150212_STAG2gfpcf2_G2G1\MitoSys2\Calibration\mEGFPC1H2B_G1_14_20h_afterRelease\DE_W0001_P0001\DE_2_W0001_P0001_T0010\TR1_W0001_P0108\TR1_2_W0001_P0108_T0001_R1_P2_K1_Ch2-Ch1.zen
620	7.010383e-03	8.333923e-04	7.153800e-03	20150212_STAG2gfpcf2_G2G1\MitoSys2\Calibration\mEGFPC1H2B_G1_14_20h_afterRelease\DE_W0001_P0001\DE_2_W0001_P0001_T0010\TR1_W0001_P0108\TR1_2_W0001_P0108_T0001_R1_P2_K1_Ch2-Ch1.zen
660	6.728835e-03	1.254269e-03	6.834500e-03	20150212_STAG2gfpcf2_G2G1\MitoSys2\Calibration\mEGFPC1H2B_G1_14_20h_afterRelease\DE_W0001_P0001\DE_2_W0001_P0001_T0010\TR1_W0001_P0108\TR1_2_W0001_P0108_T0001_R1_P2_K1_Ch2-Ch1.zen
700	6.484598e-03	1.253411e-03	6.542800e-03	20150212_STAG2gfpcf2_G2G1\MitoSys2\Calibration\mEGFPC1H2B_G1_14_20h_afterRelease\DE_W0001_P0001\DE_2_W0001_P0001_T0010\TR1_W0001_P0108\TR1_2_W0001_P0108_T0001_R1_P2_K1_Ch2-Ch1.zen
780	6.185743e-03	8.278382e-04	6.028800e-03	20150212_STAG2gfpcf2_G2G1\MitoSys2\Calibration\mEGFPC1H2B_G1_14_20h_afterRelease\DE_W0001_P0001\DE_2_W0001_P0001_T0010\TR1_W0001_P0108\TR1_2_W0001_P0108_T0001_R1_P2_K1_Ch2-Ch1.zen
860	5.558267e-03	1.029848e-03	5.590100e-03	20150212_STAG2gfpcf2_G2G1\MitoSys2\Calibration\mEGFPC1H2B_G1_14_20h_afterRelease\DE_W0001_P0001\DE_2_W0001_P0001_T0010\TR1_W0001_P0108\TR1_2_W0001_P0108_T0001_R1_P2_K1_Ch2-Ch1.zen
940	5.054372e-03	7.621903e-04	5.211200e-03	20150212_STAG2gfpcf2_G2G1\MitoSys2\Calibration\mEGFPC1H2B_G1_14_20h_afterRelease\DE_W0001_P0001\DE_2_W0001_P0001_T0010\TR1_W0001_P0108\TR1_2_W0001_P0108_T0001_R1_P2_K1_Ch2-Ch1.zen
1020	4.862848e-03	9.728154e-04	4.880600e-03	20150212_STAG2gfpcf2_G2G1\MitoSys2\Calibration\mEGFPC1H2B_G1_14_20h_afterRelease\DE_W0001_P0001\DE_2_W0001_P0001_T0010\TR1_W0001_P0108\TR1_2_W0001_P0108_T0001_R1_P2_K1_Ch2-Ch1.zen
1100	4.328947e-03	1.049085e-03	4.589500e-03	20150212_STAG2gfpcf2_G2G1\MitoSys2\Calibration\mEGFPC1H2B_G1_14_20h_afterRelease\DE_W0001_P0001\DE_2_W0001_P0001_T0010\TR1_W0001_P0108\TR1_2_W0001_P0108_T0001_R1_P2_K1_Ch2-Ch1.zen
1180	4.353493e-03	9.222128e-04	4.331200e-03	20150212_STAG2gfpcf2_G2G1\MitoSys2\Calibration\mEGFPC1H2B_G1_14_20h_afterRelease\DE_W0001_P0001\DE_2_W0001_P0001_T0010\TR1_W0001_P0108\TR1_2_W0001_P0108_T0001_R1_P2_K1_Ch2-Ch1.zen
1260	3.942173e-03	9.627607e-04	4.100500e-03	20150212_STAG2gfpcf2_G2G1\MitoSys2\Calibration\mEGFPC1H2B_G1_14_20h_afterRelease\DE_W0001_P0001\DE_2_W0001_P0001_T0010\TR1_W0001_P0108\TR1_2_W0001_P0108_T0001_R1_P2_K1_Ch2-Ch1.zen
1340	4.031912e-03	6.589949e-04	3.893100e-03	20150212_STAG2gfpcf2_G2G1\MitoSys2\Calibration\mEGFPC1H2B_G1_14_20h_afterRelease\DE_W0001_P0001\DE_2_W0001_P0001_T0010\TR1_W0001_P0108\TR1_2_W0001_P0108_T0001_R1_P2_K1_Ch2-Ch1.zen
1420	3.785226e-03	8.582418e-04	3.705500e-03	20150212_STAG2gfpcf2_G2G1\MitoSys2\Calibration\mEGFPC1H2B_G1_14_20h_afterRelease\DE_W0001_P0001\DE_2_W0001_P0001_T0010\TR1_W0001_P0108\TR1_2_W0001_P0108_T0001_R1_P2_K1_Ch2-Ch1.zen
1500	3.650960e-03	9.677600e-04	3.535100e-03	20150212_STAG2gfpcf2_G2G1\MitoSys2\Calibration\mEGFPC1H2B_G1_14_20h_afterRelease\DE_W0001_P0001\DE_2_W0001_P0001_T0010\TR1_W0001_P0108\TR1_2_W0001_P0108_T0001_R1_P2_K1_Ch2-Ch1.zen
1660	3.320148e-03	8.892058e-04	3.236900e-03	20150212_STAG2gfpcf2_G2G1\MitoSys2\Calibration\mEGFPC1H2B_G1_14_20h_afterRelease\DE_W0001_P0001\DE_2_W0001_P0001_T0010\TR1_W0001_P0108\TR1_2_W0001_P0108_T0001_R1_P2_K1_Ch2-Ch1.zen
1820	3.011021e-03	9.847689e-04	2.984300e-03	20150212_STAG2gfpcf2_G2G1\MitoSys2\Calibration\mEGFPC1H2B_G1_14_20h_afterRelease\DE_W0001_P0001\DE_2_W0001_P0001_T0010\TR1_W0001_P0108\TR1_2_W0001_P0108_T0001_R1_P2_K1_Ch2-Ch1.zen
1980	2.725941e-03	1.067359e-03	2.767400e-03	20150212_STAG2gfpcf2_G2G1\MitoSys2\Calibration\mEGFPC1H2B_G1_14_20h_afterRelease\DE_W0001_P0001\DE_2_W0001_P0001_T0010\TR1_W0001_P0108\TR1_2_W0001_P0108_T0001_R1_P2_K1_Ch2-Ch1.zen
2140	2.704543e-03	9.363108e-04	2.578800e-03	20150212_STAG2gfpcf2_G2G1\MitoSys2\Calibration\mEGFPC1H2B_G1_14_20h_afterRelease\DE_W0001_P0001\DE_2_W0001_P0001_T0010\TR1_W0001_P0108\TR1_2_W0001_P0108_T0001_R1_P2_K1_Ch2-Ch1.zen
2300	2.424526e-03	8.569027e-04	2.413200e-03	20150212_STAG2gfpcf2_G2G1\MitoSys2\Calibration\mEGFPC1H2B_G1_14_20h_afterRelease\DE_W0001_P0001\DE_2_W0001_P0001_T0010\TR1_W0001_P0108\TR1_2_W0001_P0108_T0001_R1_P2_K1_Ch2-Ch1.zen
2460	2.442787e-03	7.432428e-04	2.266400e-03	20150212_STAG2gfpcf2_G2G1\MitoSys2\Calibration\mEGFPC1H2B_G1_14_20h_afterRelease\DE_W0001_P0001\DE_2_W0001_P0001_T0010\TR1_W0001_P0108\TR1_2_W0001_P0108_T0001_R1_P2_K1_Ch2-Ch1.zen
2620	2.060085e-03	6.502440e-04	2.135300e-03	20150212_STAG2gfpcf2_G2G1\MitoSys2\Calibration\mEGFPC1H2B_G1_14_20h_afterRelease\DE_W0001_P0001\DE_2_W0001_P0001_T0010\TR1_W0001_P0108\TR1_2_W0001_P0108_T0001_R1_P2_K1_Ch2-Ch1.zen
2780	1.903735e-03	5.715907e-04	2.017300e-03	20150212_STAG2gfpcf2_G2G1\MitoSys2\Calibration\mEGFPC1H2B_G1_14_20h_afterRelease\DE_W0001_P0001\DE_2_W0001_P0001_T0010\TR1_W0001_P0108\TR1_2_W0001_P0108_T0001_R1_P2_K1_Ch2-Ch1.zen
2940	1.967356e-03	6.493419e-04	1.910500e-03	20150212_STAG2gfpcf2_G2G1\MitoSys2\Calibration\mEGFPC1H2B_G1_14_20h_afterRelease\DE_W0001_P0001\DE_2_W0001_P0001_T0010\TR1_W0001_P0108\TR1_2_W0001_P0108_T0001_R1_P2_K1_Ch2-Ch1.zen
3100	1.869497e-03	5.648070e-04	1.813200e-03	20150212_STAG2gfpcf2_G2G1\MitoSys2\Calibration\mEGFPC1H2B_G1_14_20h_afterRelease\DE_W0001_P0001\DE_2_W0001_P0001_T0010\TR1_W0001_P0108\TR1_2_W0001_P0108_T0001_R1_P2_K1_Ch2-Ch1.zen
3420	1.666134e-03	7.052336e-04	1.642500e-03	20150212_STAG2gfpcf2_G2G1\MitoSys2\Calibration\mEGFPC1H2B_G1_14_20h_afterRelease\DE_W0001_P0001\DE_2_W0001_P0001_T0010\TR1_W0001_P0108\TR1_2_W0001_P0108_T0001_R1_P2_K1_Ch2-Ch1.zen
3740	1.527406e-03	6.525008e-04	1.497200e-03	20150212_STAG2gfpcf2_G2G1\MitoSys2\Calibration\mEGFPC1H2B_G1_14_20h_afterRelease\DE_W0001_P0001\DE_2_W0001_P0001_T0010\TR1_W0001_P0108\TR1_2_W0001_P0108_T0001_R1_P2_K1_Ch2-Ch1.zen
4060	1.206061e-03	6.699554e-04	1.371900e-03	20150212_STAG2gfpcf2_G2G1\MitoSys2\Calibration\mEGFPC1H2B_G1_14_20h_afterRelease\DE_W0001_P0001\DE_2_W0001_P0001_T0010\TR1_W0001_P0108\TR1_2_W0001_P0108_T0001_R1_P2_K1_Ch2-Ch1.zen
4380	1.303310e-03	6.477351e-04	1.262800e-03	20150212_STAG2gfpcf2_G2G1\MitoSys2\Calibration\mEGFPC1H2B_G1_14_20h_afterRelease\DE_W0001_P0001\DE_2_W0001_P0001_T0010\TR1_W0001_P0108\TR1_2_W0001_P0108_T0001_R1_P2_K1_Ch2-Ch1.zen
4700	9.811468e-04	5.912627e-04	1.166700e-03	20150212_STAG2gfpcf2_G2G1\MitoSys2\Calibration\mEGFPC1H2B_G1_14_20h_afterRelease\DE_W0001_P0001\DE_2_W0001_P0001_T0010\TR1_W0001_P0108\TR1_2_W0001_P0108_T0001_R1_P2_K1_Ch2-Ch1.zen
5020	1.081129e-03	8.129272e-04	1.081700e-03	20150212_STAG2gfpcf2_G2G1\MitoSys2\Calibration\mEGFPC1H2B_G1_14_20h_afterRelease\DE_W0001_P0001\DE_2_W0001_P0001_T0010\TR1_W0001_P0108\TR1_2_W0001_P0108_T0001_R1_P2_K1_Ch2-Ch1.zen
5340	1.278751e-03	7.679701e-04	1.005800e-03	20150212_STAG2gfpcf2_G2G1\MitoSys2\Calibration\mEGFPC1H2B_G1_14_20h_afterRelease\DE_W0001_P0001\DE_2_W0001_P0001_T0010\TR1_W0001_P0108\TR1_2_W0001_P0108_T0001_R1_P2_K1_Ch2-Ch1.zen
5660	9.000519e-04	7.809540e-04	9.378700e-04	20150212_STAG2gfpcf2_G2G1\MitoSys2\Calibration\mEGFPC1H2B_G1_14_20h_afterRelease\DE_W0001_P0001\DE_2_W0001_P0001_T0010\TR1_W0001_P0108\TR1_2_W0001_P0108_T0001_R1_P2_K1_Ch2-Ch1.zen
5980	9.450689e-04	7.194261e-04	8.766800e-04	20150212_STAG2gfpcf2_G2G1\MitoSys2\Calibration\mEGFPC1H2B_G1_14_20h_afterRelease\DE_W0001_P0001\DE_2_W0001_P0001_T0010\TR1_W0001_P0108\TR1_2_W0001_P0108_T0001_R1_P2_K1_Ch2-Ch1.zen
6300	9.381565e-04	6.465660e-04	8.213700e-04	20150212_STAG2gfpcf2_G2G1\MitoSys2\Calibration\mEGFPC1H2B_G1_14_20h_afterRelease\DE_W0001_P0001\DE_2_W0001_P0001_T0010\TR1_W0001_P0108\TR1_2_W0001_P0108_T0001_R1_P2_K1_Ch2-Ch1.zen
6940	8.325034e-04	5.705287e-04	7.255200e-04	20150212_STAG2gfpcf2_G2G1\MitoSys2\Calibration\mEGFPC1H2B_G1_14_20h_afterRelease\DE_W0001_P0001\DE_2_W0001_P0001_T0010\TR1_W0001_P0108\TR1_2_W0001_P0108_T0001_R1_P2_K1_Ch2-Ch1.zen
7580	6.996170e-04	5.175103e-04	6.456700e-04	20150212_STAG2gfpcf2_G2G1\MitoSys2\Calibration\mEGFPC1H2B_G1_14_20h_afterRelease\DE_W0001_P0001\DE_2_W0001_P0001_T0010\TR1_W0001_P0108\TR1_2_W0001_P0108_T0001_R1_P2_K1_Ch2-Ch1.zen
8220	5.606380e-04	6.280680e-04	5.784400e-04	20150212_STAG2gfpcf2_G2G1\MitoSys2\Calibration\mEGFPC1H2B_G1_14_20h_afterRelease\DE_W0001_P0001\DE_2_W0001_P0001_T0010\TR1_W0001_P0108\TR1_2_W0001_P0108_T0001_R1_P2_K1_Ch2-Ch1.zen
8860	5.380797e-04	7.133738e-04	5.213200e-04	20150212_STAG2gfpcf2_G2G1\MitoSys2\Calibration\mEGFPC1H2B_G1_14_20h_afterRelease\DE_W0001_P0001\DE_2_W0001_P0001_T0010\TR1_W0001_P0108\TR1_2_W0001_P0108_T0001_R1_P2_K1_Ch2-Ch1.zen
9500	4.806309e-04	6.944501e-04	4.723800e-04	20150212_STAG2gfpcf2_G2G1\MitoSys2\Calibration\mEGFPC1H2B_G1_14_20h_afterRelease\DE_W0001_P0001\DE_2_W0001_P0001_T0010\TR1_W0001_P0108\TR1_2_W0001_P0108_T0001_R1_P2_K1_Ch2-Ch1.zen
10140	3.594694e-04	7.791492e-04	4.301500e-04	20150212_STAG2gfpcf2_G2G1\MitoSys2\Calibration\mEGFPC1H2B_G1_14_20h_afterRelease\DE_W0001_P0001\DE_2_W0001_P0001_T0010\TR1_W0001_P0108\TR1_2_W0001_P0108_T0001_R1_P2_K1_Ch2-Ch1.zen
10780	3.044117e-04	6.409327e-04	3.934600e-04	20150212_STAG2gfpcf2_G2G1\MitoSys2\Calibration\mEGFPC1H2B_G1_14_20h_afterRelease\DE_W0001_P0001\DE_2_W0001_P0001_T0010\TR1_W0001_P0108\TR1_2_W0001_P0108_T0001_R1_P2_K1_Ch2-Ch1.zen
11420	2.184053e-04	7.859977e-04	3.613900e-04	20150212_STAG2gfpcf2_G2G1\MitoSys2\Calibration\mEGFPC1H2B_G1_14_20h_afterRelease\DE_W0001_P0001\DE_2_W0001_P0001_T0010\TR1_W0001_P0108\TR1_2_W0001_P0108_T0001_R1_P2_K1_Ch2-Ch1.zen
12060	7.928210e-05	5.771743e-04	3.332000e-04	20150212_STAG2gfpcf2_G2G1\MitoSys2\Calibration\mEGFPC1H2B_G1_14_20h_afterRelease\DE_W0001_P0001\DE_2_W0001_P0001_T0010\TR1_W0001_P0108\TR1_2_W0001_P0108_T0001_R1_P2_K1_Ch2-Ch1.zen
12700	2.542975e-04	4.910138e-04	3.082800e-04	20150212_STAG2gfpcf2_G2G1\MitoSys2\Calibration\mEGFPC1H2B_G1_14_20h_afterRelease\DE_W0001_P0001\DE_2_W0001_P0001_T0010\TR1_W0001_P0108\TR1_2_W0001_P0108_T0001_R1_P2_K1_Ch2-Ch1.zen
13980	7.654858e-05	5.636260e-04	2.664200e-04	20150212_STAG2gfpcf2_G2G1\MitoSys2\Calibration\mEGFPC1H2B_G1_14_20h_afterRelease\DE_W0001_P0001\DE_2_W0001_P0001_T0010\TR1_W0001_P0108\TR1_2_W0001_P0108_T0001_R1_P2_K1_Ch2-Ch1.zen
15260	7.647408e-05	5.989308e-04	2.328300e-04	20150212_STAG2gfpcf2_G2G1\MitoSys2\Calibration\mEGFPC1H2B_G1_14_20h_afterRelease\DE_W0001_P0001\DE_2_W0001_P0001_T0010\TR1_W0001_P0108\TR1_2_W0001_P0108_T0001_R1_P2_K1_Ch2-Ch1.zen
16540	2.053055e-04	6.361903e-04	2.054800e-04	20150212_STAG2gfpcf2_G2G1\MitoSys2\Calibration\mEGFPC1H2B_G1_14_20h_afterRelease\DE_W0001_P0001\DE_2_W0001_P0001_T0010\TR1_W0001_P0108\TR1_2_W0001_P0108_T0001_R1_P2_K1_Ch2-Ch1.zen
17820	2.849107e-04	6.187039e-04	1.829000e-04	20150212_STAG2gfpcf2_G2G1\MitoSys2\Calibration\mEGFPC1H2B_G1_14_20h_afterRelease\DE_W0001_P0001\DE_2_W0001_P0001_T0010\TR1_W0001_P0108\TR1_2_W0001_P0108_T0001_R1_P2_K1_Ch2-Ch1.zen
19100	1.151573e-04	5.978489e-04	1.640300e-04	20150212_STAG2gfpcf2_G2G1\MitoSys2\Calibration\mEGFPC1H2B_G1_14_20h_afterRelease\DE_W0001_P0001\DE_2_W0001_P0001_T0010\TR1_W0001_P0108\TR1_2_W0001_P0108_T0001_R1_P2_K1_Ch2-Ch1.zen
20380	1.856877e-04	4.747548e-04	1.481000e-04	20150212_STAG2gfpcf2_G2G1\MitoSys2\Calibration\mEGFPC1H2B_G1_14_20h_afterRelease\DE_W0001_P0001\DE_2_W0001_P0001_T0010\TR1_W0001_P0108\TR1_2_W0001_P0108_T0001_R1_P2_K1_Ch2-Ch1.zen
21660	3.552220e-04	5.659040e-04	1.345200e-04	20150212_STAG2gfpcf2_G2G1\MitoSys2\Calibration\mEGFPC1H2B_G1_14_20h_afterRelease\DE_W0001_P0001\DE_2_W0001_P0001_T0010\TR1_W0001_P0108\TR1_2_W0001_P0108_T0001_R1_P2_K1_Ch2-Ch1.zen
22940	1.904378e-04	7.729650e-04	1.228500e-04	20150212_STAG2gfpcf2_G2G1\MitoSys2\Calibration\mEGFPC1H2B_G1_14_20h_afterRelease\DE_W0001_P0001\DE_2_W0001_P0001_T0010\TR1_W0001_P0108\TR1_2_W0001_P0108_T0001_R1_P2_K1_Ch2-Ch1.zen
24220	2.023175e-04	7.647525e-04	1.127300e-04	20150212_STAG2gfpcf2_G2G1\MitoSys2\Calibration\mEGFPC1H2B_G1_14_20h_afterRelease\DE_W0001_P0001\DE_2_W0001_P0001_T0010\TR1_W0001_P0108\TR1_2_W0001_P0108_T0001_R1_P2_K1_Ch2-Ch1.zen
25500	1.704705e-04	7.151117e-04	1.039100e-04	20150212_STAG2gfpcf2_G2G1\MitoSys2\Calibration\mEGFPC1H2B_G1_14_20h_afterRelease\DE_W0001_P0001\DE_2_W0001_P0001_T0010\TR1_W0001_P0108\TR1_2_W0001_P0108_T0001_R1_P2_K1_Ch2-Ch1.zen
28060	1.253767e-04	6.284267e-04	8.931100e-05	20150212_STAG2gfpcf2_G2G1\MitoSys2\Calibration\mEGFPC1H2B_G1_14_20h_afterRelease\DE_W0001_P0001\DE_2_W0001_P0001_T0010\TR1_W0001_P0108\TR1_2_W0001_P0108_T0001_R1_P2_K1_Ch2-Ch1.zen
30620	5.430515e-05	4.157668e-04	7.780300e-05	20150212_STAG2gfpcf2_G2G1\MitoSys2\Calibration\mEGFPC1H2B_G1_14_20h_afterRelease\DE_W0001_P0001\DE_2_W0001_P0001_T0010\TR1_W0001_P0108\TR1_2_W0001_P0108_T0001_R1_P2_K1_Ch2-Ch1.zen
33180	-9.960915e-05	4.927464e-04	6.855200e-05	20150212_STAG2gfpcf2_G2G1\MitoSys2\Calibration\mEGFPC1H2B_G1_14_20h_afterRelease\DE_W0001_P0001\DE_2_W0001_P0001_T0010\TR1_W0001_P0108\TR1_2_W0001_P0108_T0001_R1_P2_K1_Ch2-Ch1.zen
35740	-1.611979e-04	4.456153e-04	6.099100e-05	20150212_STAG2gfpcf2_G2G1\MitoSys2\Calibration\mEGFPC1H2B_G1_14_20h_afterRelease\DE_W0001_P0001\DE_2_W0001_P0001_T0010\TR1_W0001_P0108\TR1_2_W0001_P0108_T0001_R1_P2_K1_Ch2-Ch1.zen
38300	-6.167533e-05	4.107191e-04	5.472100e-05	20150212_STAG2gfpcf2_G2G1\MitoSys2\Calibration\mEGFPC1H2B_G1_14_20h_afterRelease\DE_W0001_P0001\DE_2_W0001_P0001_T0010\TR1_W0001_P0108\TR1_2_W0001_P0108_T0001_R1_P2_K1_Ch2-Ch1.zen
40860	-1.389497e-04	4.307877e-04	4.945500e-05	20150212_STAG2gfpcf2_G2G1\MitoSys2\Calibration\mEGFPC1H2B_G1_14_20h_afterRelease\DE_W0001_P0001\DE_2_W0001_P0001_T0010\TR1_W0001_P0108\TR1_2_W0001_P0108_T0001_R1_P2_K1_Ch2-Ch1.zen
43420	-5.650812e-05	4.452400e-04	4.498400e-05	20150212_STAG2gfpcf2_G2G1\MitoSys2\Calibration\mEGFPC1H2B_G1_14_20h_afterRelease\DE_W0001_P0001\DE_2_W0001_P0001_T0010\TR1_W0001_P0108\TR1_2_W0001_P0108_T0001_R1_P2_K1_Ch2-Ch1.zen
45980	-1.036683e-04	5.393395e-04	4.115000e-05	20150212_STAG2gfpcf2_G2G1\MitoSys2\Calibration\mEGFPC1H2B_G1_14_20h_afterRelease\DE_W0001_P0001\DE_2_W0001_P0001_T0010\TR1_W0001_P0108\TR1_2_W0001_P0108_T0001_R1_P2_K1_Ch2-Ch1.zen
48540	-9.521775e-05	4.098923e-04	3.783300e-05	20150212_STAG2gfpcf2_G2G1\MitoSys2\Calibration\mEGFPC1H2B_G1_14_20h_afterRelease\DE_W0001_P0001\DE_2_W0001_P0001_T0010\TR1_W0001_P0108\TR1_2_W0001_P0108_T0001_R1_P2_K1_Ch2-Ch1.zen
51100	-8.765979e-05	4.176274e-04	3.494100e-05	20150212_STAG2gfpcf2_G2G1\MitoSys2\Calibration\mEGFPC1H2B_G1_14_20h_afterRelease\DE_W0001_P0001\DE_2_W0001_P0001_T0010\TR1_W0001_P0108\TR1_2_W0001_P0108_T0001_R1_P2_K1_Ch2-Ch1.zen
56220	-6.186809e-05	4.196338e-04	3.015700e-05	20150212_STAG2gfpcf2_G2G1\MitoSys2\Calibration\mEGFPC1H2B_G1_14_20h_afterRelease\DE_W0001_P0001\DE_2_W0001_P0001_T0010\TR1_W0001_P0108\TR1_2_W0001_P0108_T0001_R1_P2_K1_Ch2-Ch1.zen
61340	1.623424e-04	4.410314e-04	2.637900e-05	20150212_STAG2gfpcf2_G2G1\MitoSys2\Calibration\mEGFPC1H2B_G1_14_20h_afterRelease\DE_W0001_P0001\DE_2_W0001_P0001_T0010\TR1_W0001_P0108\TR1_2_W0001_P0108_T0001_R1_P2_K1_Ch2-Ch1.zen
66460	-1.515457e-04	4.521611e-04	2.333300e-05	20150212_STAG2gfpcf2_G2G1\MitoSys2\Calibration\mEGFPC1H2B_G1_14_20h_afterRelease\DE_W0001_P0001\DE_2_W0001_P0001_T0010\TR1_W0001_P0108\TR1_2_W0001_P0108_T0001_R1_P2_K1_Ch2-Ch1.zen
71580	5.175140e-05	4.313732e-04	2.083500e-05	20150212_STAG2gfpcf2_G2G1\MitoSys2\Calibration\mEGFPC1H2B_G1_14_20h_afterRelease\DE_W0001_P0001\DE_2_W0001_P0001_T0010\TR1_W0001_P0108\TR1_2_W0001_P0108_T0001_R1_P2_K1_Ch2-Ch1.zen
76700	1.150344e-04	5.351974e-04	1.875600e-05	20150212_STAG2gfpcf2_G2G1\MitoSys2\Calibration\mEGFPC1H2B_G1_14_20h_afterRelease\DE_W0001_P0001\DE_2_W0001_P0001_T0010\TR1_W0001_P0108\TR1_2_W0001_P0108_T0001_R1_P2_K1_Ch2-Ch1.zen
81820	-9.998859e-05	4.465336e-04	1.700300e-05	20150212_STAG2gfpcf2_G2G1\MitoSys2\Calibration\mEGFPC1H2B_G1_14_20h_afterRelease\DE_W0001_P0001\DE_2_W0001_P0001_T0010\TR1_W0001_P0108\TR1_2_W0001_P0108_T0001_R1_P2_K1_Ch2-Ch1.zen
86940	1.559361e-04	3.695869e-04	1.550900e-05	20150212_STAG2gfpcf2_G2G1\MitoSys2\Calibration\mEGFPC1H2B_G1_14_20h_afterRelease\DE_W0001_P0001\DE_2_W0001_P0001_T0010\TR1_W0001_P0108\TR1_2_W0001_P0108_T0001_R1_P2_K1_Ch2-Ch1.zen
92060	7.037184e-06	4.638149e-04	1.422300e-05	20150212_STAG2gfpcf2_G2G1\MitoSys2\Calibration\mEGFPC1H2B_G1_14_20h_afterRelease\DE_W0001_P0001\DE_2_W0001_P0001_T0010\TR1_W0001_P0108\TR1_2_W0001_P0108_T0001_R1_P2_K1_Ch2-Ch1.zen
97180	-5.032506e-05	4.090942e-04	1.310700e-05	20150212_STAG2gfpcf2_G2G1\MitoSys2\Calibration\mEGFPC1H2B_G1_14_20h_afterRelease\DE_W0001_P0001\DE_2_W0001_P0001_T0010\TR1_W0001_P0108\TR1_2_W0001_P0108_T0001_R1_P2_K1_Ch2-Ch1.zen
102300	-1.092511e-05	3.153158e-04	1.213100e-05	20150212_STAG2gfpcf2_G2G1\MitoSys2\Calibration\mEGFPC1H2B_G1_14_20h_afterRelease\DE_W0001_P0001\DE_2_W0001_P0001_T0010\TR1_W0001_P0108\TR1_2_W0001_P0108_T0001_R1_P2_K1_Ch2-Ch1.zen
112540	3.971909e-05	3.284947e-04	1.050800e-05	20150212_STAG2gfpcf2_G2G1\MitoSys2\Calibration\mEGFPC1H2B_G1_14_20h_afterRelease\DE_W0001_P0001\DE_2_W0001_P0001_T0010\TR1_W0001_P0108\TR1_2_W0001_P0108_T0001_R1_P2_K1_Ch2-Ch1.zen
122780	8.957175e-05	3.309662e-04	9.219000e-06	20150212_STAG2gfpcf2_G2G1\MitoSys2\Calibration\mEGFPC1H2B_G1_14_20h_afterRelease\DE_W0001_P0001\DE_2_W0001_P0001_T0010\TR1_W0001_P0108\TR1_2_W0001_P0108_T0001_R1_P2_K1_Ch2-Ch1.zen
133020	2.453210e-05	2.789095e-04	8.175100e-06	20150212_STAG2gfpcf2_G2G1\MitoSys2\Calibration\mEGFPC1H2B_G1_14_20h_afterRelease\DE_W0001_P0001\DE_2_W0001_P0001_T0010\TR1_W0001_P0108\TR1_2_W0001_P0108_T0001_R1_P2_K1_Ch2-Ch1.zen
143260	-1.053640e-04	2.388227e-04	7.315400e-06	20150212_STAG2gfpcf2_G2G1\MitoSys2\Calibration\mEGFPC1H2B_G1_14_20h_afterRelease\DE_W0001_P0001\DE_2_W0001_P0001_T0010\TR1_W0001_P0108\TR1_2_W0001_P0108_T0001_R1_P2_K1_Ch2-Ch1.zen
153500	-1.200087e-04	2.904701e-04	6.597200e-06	20150212_STAG2gfpcf2_G2G1\MitoSys2\Calibration\mEGFPC1H2B_G1_14_20h_afterRelease\DE_W0001_P0001\DE_2_W0001_P0001_T0010\TR1_W0001_P0108\TR1_2_W0001_P0108_T0001_R1_P2_K1_Ch2-Ch1.zen
163740	3.410802e-06	4.338140e-04	5.989900e-06	20150212_STAG2gfpcf2_G2G1\MitoSys2\Calibration\mEGFPC1H2B_G1_14_20h_afterRelease\DE_W0001_P0001\DE_2_W0001_P0001_T0010\TR1_W0001_P0108\TR1_2_W0001_P0108_T0001_R1_P2_K1_Ch2-Ch1.zen
173980	-8.588354e-05	3.027891e-04	5.470800e-06	20150212_STAG2gfpcf2_G2G1\MitoSys2\Calibration\mEGFPC1H2B_G1_14_20h_afterRelease\DE_W0001_P0001\DE_2_W0001_P0001_T0010\TR1_W0001_P0108\TR1_2_W0001_P0108_T0001_R1_P2_K1_Ch2-Ch1.zen
184220	-1.273080e-04	3.643138e-04	5.023000e-06	20150212_STAG2gfpcf2_G2G1\MitoSys2\Calibration\mEGFPC1H2B_G1_14_20h_afterRelease\DE_W0001_P0001\DE_2_W0001_P0001_T0010\TR1_W0001_P0108\TR1_2_W0001_P0108_T0001_R1_P2_K1_Ch2-Ch1.zen
194460	-6.049823e-05	3.283092e-04	4.633300e-06	20150212_STAG2gfpcf2_G2G1\MitoSys2\Calibration\mEGFPC1H2B_G1_14_20h_afterRelease\DE_W0001_P0001\DE_2_W0001_P0001_T0010\TR1_W0001_P0108\TR1_2_W0001_P0108_T0001_R1_P2_K1_Ch2-Ch1.zen
204700	6.063964e-05	3.186762e-04	4.291800e-06	20150212_STAG2gfpcf2_G2G1\MitoSys2\Calibration\mEGFPC1H2B_G1_14_20h_afterRelease\DE_W0001_P0001\DE_2_W0001_P0001_T0010\TR1_W0001_P0108\TR1_2_W0001_P0108_T0001_R1_P2_K1_Ch2-Ch1.zen
225180	-5.248736e-06	2.490616e-04	3.723000e-06	20150212_STAG2gfpcf2_G2G1\MitoSys2\Calibration\mEGFPC1H2B_G1_14_20h_afterRelease\DE_W0001_P0001\DE_2_W0001_P0001_T0010\TR1_W0001_P0108\TR1_2_W0001_P0108_T0001_R1_P2_K1_Ch2-Ch1.zen
245660	-2.078625e-05	2.084775e-04	3.270000e-06	20150212_STAG2gfpcf2_G2G1\MitoSys2\Calibration\mEGFPC1H2B_G1_14_20h_afterRelease\DE_W0001_P0001\DE_2_W0001_P0001_T0010\TR1_W0001_P0108\TR1_2_W0001_P0108_T0001_R1_P2_K1_Ch2-Ch1.zen
266140	-8.779308e-05	3.019947e-04	2.902400e-06	20150212_STAG2gfpcf2_G2G1\MitoSys2\Calibration\mEGFPC1H2B_G1_14_20h_afterRelease\DE_W0001_P0001\DE_2_W0001_P0001_T0010\TR1_W0001_P0108\TR1_2_W0001_P0108_T0001_R1_P2_K1_Ch2-Ch1.zen
286620	-8.754360e-05	2.768121e-04	2.599000e-06	20150212_STAG2gfpcf2_G2G1\MitoSys2\Calibration\mEGFPC1H2B_G1_14_20h_afterRelease\DE_W0001_P0001\DE_2_W0001_P0001_T0010\TR1_W0001_P0108\TR1_2_W0001_P0108_T0001_R1_P2_K1_Ch2-Ch1.zen
307100	-8.376078e-05	2.654158e-04	2.345300e-06	20150212_STAG2gfpcf2_G2G1\MitoSys2\Calibration\mEGFPC1H2B_G1_14_20h_afterRelease\DE_W0001_P0001\DE_2_W0001_P0001_T0010\TR1_W0001_P0108\TR1_2_W0001_P0108_T0001_R1_P2_K1_Ch2-Ch1.zen
327580	-5.002851e-05	1.779104e-04	2.130400e-06	20150212_STAG2gfpcf2_G2G1\MitoSys2\Calibration\mEGFPC1H2B_G1_14_20h_afterRelease\DE_W0001_P0001\DE_2_W0001_P0001_T0010\TR1_W0001_P0108\TR1_2_W0001_P0108_T0001_R1_P2_K1_Ch2-Ch1.zen
348060	-1.189734e-06	3.407702e-04	1.946600e-06	20150212_STAG2gfpcf2_G2G1\MitoSys2\Calibration\mEGFPC1H2B_G1_14_20h_afterRelease\DE_W0001_P0001\DE_2_W0001_P0001_T0010\TR1_W0001_P0108\TR1_2_W0001_P0108_T0001_R1_P2_K1_Ch2-Ch1.zen
368540	6.979200e-05	2.384915e-04	1.787900e-06	20150212_STAG2gfpcf2_G2G1\MitoSys2\Calibration\mEGFPC1H2B_G1_14_20h_afterRelease\DE_W0001_P0001\DE_2_W0001_P0001_T0010\TR1_W0001_P0108\TR1_2_W0001_P0108_T0001_R1_P2_K1_Ch2-Ch1.zen
389020	7.654084e-05	2.273033e-04	1.649700e-06	20150212_STAG2gfpcf2_G2G1\MitoSys2\Calibration\mEGFPC1H2B_G1_14_20h_afterRelease\DE_W0001_P0001\DE_2_W0001_P0001_T0010\TR1_W0001_P0108\TR1_2_W0001_P0108_T0001_R1_P2_K1_Ch2-Ch1.zen
409500	-9.582450e-05	1.793191e-04	1.528500e-06	20150212_STAG2gfpcf2_G2G1\MitoSys2\Calibration\mEGFPC1H2B_G1_14_20h_afterRelease\DE_W0001_P0001\DE_2_W0001_P0001_T0010\TR1_W0001_P0108\TR1_2_W0001_P0108_T0001_R1_P2_K1_Ch2-Ch1.zen
450460	-8.724910e-05	2.986903e-04	1.326400e-06	20150212_STAG2gfpcf2_G2G1\MitoSys2\Calibration\mEGFPC1H2B_G1_14_20h_afterRelease\DE_W0001_P0001\DE_2_W0001_P0001_T0010\TR1_W0001_P0108\TR1_2_W0001_P0108_T0001_R1_P2_K1_Ch2-Ch1.zen
491420	-8.137358e-05	2.051302e-04	1.165400e-06	20150212_STAG2gfpcf2_G2G1\MitoSys2\Calibration\mEGFPC1H2B_G1_14_20h_afterRelease\DE_W0001_P0001\DE_2_W0001_P0001_T0010\TR1_W0001_P0108\TR1_2_W0001_P0108_T0001_R1_P2_K1_Ch2-Ch1.zen
532380	-7.342388e-05	1.852150e-04	1.034600e-06	20150212_STAG2gfpcf2_G2G1\MitoSys2\Calibration\mEGFPC1H2B_G1_14_20h_afterRelease\DE_W0001_P0001\DE_2_W0001_P0001_T0010\TR1_W0001_P0108\TR1_2_W0001_P0108_T0001_R1_P2_K1_Ch2-Ch1.zen
573340	1.108719e-05	2.070061e-04	9.266700e-07	20150212_STAG2gfpcf2_G2G1\MitoSys2\Calibration\mEGFPC1H2B_G1_14_20h_afterRelease\DE_W0001_P0001\DE_2_W0001_P0001_T0010\TR1_W0001_P0108\TR1_2_W0001_P0108_T0001_R1_P2_K1_Ch2-Ch1.zen
614300	-4.856302e-05	2.340591e-04	8.363200e-07	20150212_STAG2gfpcf2_G2G1\MitoSys2\Calibration\mEGFPC1H2B_G1_14_20h_afterRelease\DE_W0001_P0001\DE_2_W0001_P0001_T0010\TR1_W0001_P0108\TR1_2_W0001_P0108_T0001_R1_P2_K1_Ch2-Ch1.zen
655260	2.261563e-05	2.091087e-04	7.598000e-07	20150212_STAG2gfpcf2_G2G1\MitoSys2\Calibration\mEGFPC1H2B_G1_14_20h_afterRelease\DE_W0001_P0001\DE_2_W0001_P0001_T0010\TR1_W0001_P0108\TR1_2_W0001_P0108_T0001_R1_P2_K1_Ch2-Ch1.zen
696220	-1.603821e-05	2.514936e-04	6.943000e-07	20150212_STAG2gfpcf2_G2G1\MitoSys2\Calibration\mEGFPC1H2B_G1_14_20h_afterRelease\DE_W0001_P0001\DE_2_W0001_P0001_T0010\TR1_W0001_P0108\TR1_2_W0001_P0108_T0001_R1_P2_K1_Ch2-Ch1.zen
737180	7.581314e-05	2.367029e-04	6.377400e-07	20150212_STAG2gfpcf2_G2G1\MitoSys2\Calibration\mEGFPC1H2B_G1_14_20h_afterRelease\DE_W0001_P0001\DE_2_W0001_P0001_T0010\TR1_W0001_P0108\TR1_2_W0001_P0108_T0001_R1_P2_K1_Ch2-Ch1.zen
778140	-1.023951e-04	2.199886e-04	5.884800e-07	20150212_STAG2gfpcf2_G2G1\MitoSys2\Calibration\mEGFPC1H2B_G1_14_20h_afterRelease\DE_W0001_P0001\DE_2_W0001_P0001_T0010\TR1_W0001_P0108\TR1_2_W0001_P0108_T0001_R1_P2_K1_Ch2-Ch1.zen
819100	-9.661767e-05	1.852087e-04	5.452700e-07	20150212_STAG2gfpcf2_G2G1\MitoSys2\Calibration\mEGFPC1H2B_G1_14_20h_afterRelease\DE_W0001_P0001\DE_2_W0001_P0001_T0010\TR1_W0001_P0108\TR1_2_W0001_P0108_T0001_R1_P2_K1_Ch2-Ch1.zen
901020	-5.888735e-05	1.925181e-04	4.732300e-07	20150212_STAG2gfpcf2_G2G1\MitoSys2\Calibration\mEGFPC1H2B_G1_14_20h_afterRelease\DE_W0001_P0001\DE_2_W0001_P0001_T0010\TR1_W0001_P0108\TR1_2_W0001_P0108_T0001_R1_P2_K1_Ch2-Ch1.zen
982940	2.958800e-06	1.395958e-04	4.158100e-07	20150212_STAG2gfpcf2_G2G1\MitoSys2\Calibration\mEGFPC1H2B_G1_14_20h_afterRelease\DE_W0001_P0001\DE_2_W0001_P0001_T0010\TR1_W0001_P0108\TR1_2_W0001_P0108_T0001_R1_P2_K1_Ch2-Ch1.zen
1064860	3.129452e-05	2.249372e-04	3.691600e-07	20150212_STAG2gfpcf2_G2G1\MitoSys2\Calibration\mEGFPC1H2B_G1_14_20h_afterRelease\DE_W0001_P0001\DE_2_W0001_P0001_T0010\TR1_W0001_P0108\TR1_2_W0001_P0108_T0001_R1_P2_K1_Ch2-Ch1.zen
1146780	-5.531892e-07	2.215028e-04	3.306500e-07	20150212_STAG2gfpcf2_G2G1\MitoSys2\Calibration\mEGFPC1H2B_G1_14_20h_afterRelease\DE_W0001_P0001\DE_2_W0001_P0001_T0010\TR1_W0001_P0108\TR1_2_W0001_P0108_T0001_R1_P2_K1_Ch2-Ch1.zen
1228700	1.024901e-05	1.754154e-04	2.984100e-07	20150212_STAG2gfpcf2_G2G1\MitoSys2\Calibration\mEGFPC1H2B_G1_14_20h_afterRelease\DE_W0001_P0001\DE_2_W0001_P0001_T0010\TR1_W0001_P0108\TR1_2_W0001_P0108_T0001_R1_P2_K1_Ch2-Ch1.zen
1310620	-1.806296e-06	2.021601e-04	2.711100e-07	20150212_STAG2gfpcf2_G2G1\MitoSys2\Calibration\mEGFPC1H2B_G1_14_20h_afterRelease\DE_W0001_P0001\DE_2_W0001_P0001_T0010\TR1_W0001_P0108\TR1_2_W0001_P0108_T0001_R1_P2_K1_Ch2-Ch1.zen
1392540	2.447459e-05	1.670496e-04	2.477400e-07	20150212_STAG2gfpcf2_G2G1\MitoSys2\Calibration\mEGFPC1H2B_G1_14_20h_afterRelease\DE_W0001_P0001\DE_2_W0001_P0001_T0010\TR1_W0001_P0108\TR1_2_W0001_P0108_T0001_R1_P2_K1_Ch2-Ch1.zen
1474460	5.912611e-06	1.553419e-04	2.275600e-07	20150212_STAG2gfpcf2_G2G1\MitoSys2\Calibration\mEGFPC1H2B_G1_14_20h_afterRelease\DE_W0001_P0001\DE_2_W0001_P0001_T0010\TR1_W0001_P0108\TR1_2_W0001_P0108_T0001_R1_P2_K1_Ch2-Ch1.zen
1556380	-1.354608e-05	1.297042e-04	2.099800e-07	20150212_STAG2gfpcf2_G2G1\MitoSys2\Calibration\mEGFPC1H2B_G1_14_20h_afterRelease\DE_W0001_P0001\DE_2_W0001_P0001_T0010\TR1_W0001_P0108\TR1_2_W0001_P0108_T0001_R1_P2_K1_Ch2-Ch1.zen
10	2.978868e-02	2.070474e-03	2.937800e-02	20150212_STAG2gfpcf2_G2G1\MitoSys2\Calibration\mEGFPC1H2B_G1_14_20h_afterRelease\DE_W0001_P0001\DE_2_W0001_P0001_T0010\TR1_W0001_P0108\TR1_2_W0001_P0108_T0001_R1_P3_K1_Ch2-Ch1.zen
20	2.742252e-02	2.510945e-03	2.781700e-02	20150212_STAG2gfpcf2_G2G1\MitoSys2\Calibration\mEGFPC1H2B_G1_14_20h_afterRelease\DE_W0001_P0001\DE_2_W0001_P0001_T0010\TR1_W0001_P0108\TR1_2_W0001_P0108_T0001_R1_P3_K1_Ch2-Ch1.zen
30	2.675374e-02	1.980651e-03	2.641800e-02	20150212_STAG2gfpcf2_G2G1\MitoSys2\Calibration\mEGFPC1H2B_G1_14_20h_afterRelease\DE_W0001_P0001\DE_2_W0001_P0001_T0010\TR1_W0001_P0108\TR1_2_W0001_P0108_T0001_R1_P3_K1_Ch2-Ch1.zen
40	2.502490e-02	2.028879e-03	2.515600e-02	20150212_STAG2gfpcf2_G2G1\MitoSys2\Calibration\mEGFPC1H2B_G1_14_20h_afterRelease\DE_W0001_P0001\DE_2_W0001_P0001_T0010\TR1_W0001_P0108\TR1_2_W0001_P0108_T0001_R1_P3_K1_Ch2-Ch1.zen
50	2.362872e-02	1.914354e-03	2.401300e-02	20150212_STAG2gfpcf2_G2G1\MitoSys2\Calibration\mEGFPC1H2B_G1_14_20h_afterRelease\DE_W0001_P0001\DE_2_W0001_P0001_T0010\TR1_W0001_P0108\TR1_2_W0001_P0108_T0001_R1_P3_K1_Ch2-Ch1.zen
60	2.284056e-02	1.340558e-03	2.297400e-02	20150212_STAG2gfpcf2_G2G1\MitoSys2\Calibration\mEGFPC1H2B_G1_14_20h_afterRelease\DE_W0001_P0001\DE_2_W0001_P0001_T0010\TR1_W0001_P0108\TR1_2_W0001_P0108_T0001_R1_P3_K1_Ch2-Ch1.zen
70	2.234034e-02	1.578067e-03	2.202600e-02	20150212_STAG2gfpcf2_G2G1\MitoSys2\Calibration\mEGFPC1H2B_G1_14_20h_afterRelease\DE_W0001_P0001\DE_2_W0001_P0001_T0010\TR1_W0001_P0108\TR1_2_W0001_P0108_T0001_R1_P3_K1_Ch2-Ch1.zen
80	2.087311e-02	2.079660e-03	2.115800e-02	20150212_STAG2gfpcf2_G2G1\MitoSys2\Calibration\mEGFPC1H2B_G1_14_20h_afterRelease\DE_W0001_P0001\DE_2_W0001_P0001_T0010\TR1_W0001_P0108\TR1_2_W0001_P0108_T0001_R1_P3_K1_Ch2-Ch1.zen
90	2.007616e-02	1.613187e-03	2.036100e-02	20150212_STAG2gfpcf2_G2G1\MitoSys2\Calibration\mEGFPC1H2B_G1_14_20h_afterRelease\DE_W0001_P0001\DE_2_W0001_P0001_T0010\TR1_W0001_P0108\TR1_2_W0001_P0108_T0001_R1_P3_K1_Ch2-Ch1.zen
100	1.972607e-02	1.777068e-03	1.962700e-02	20150212_STAG2gfpcf2_G2G1\MitoSys2\Calibration\mEGFPC1H2B_G1_14_20h_afterRelease\DE_W0001_P0001\DE_2_W0001_P0001_T0010\TR1_W0001_P0108\TR1_2_W0001_P0108_T0001_R1_P3_K1_Ch2-Ch1.zen
120	1.851771e-02	1.581365e-03	1.831900e-02	20150212_STAG2gfpcf2_G2G1\MitoSys2\Calibration\mEGFPC1H2B_G1_14_20h_afterRelease\DE_W0001_P0001\DE_2_W0001_P0001_T0010\TR1_W0001_P0108\TR1_2_W0001_P0108_T0001_R1_P3_K1_Ch2-Ch1.zen
140	1.755029e-02	1.557707e-03	1.719000e-02	20150212_STAG2gfpcf2_G2G1\MitoSys2\Calibration\mEGFPC1H2B_G1_14_20h_afterRelease\DE_W0001_P0001\DE_2_W0001_P0001_T0010\TR1_W0001_P0108\TR1_2_W0001_P0108_T0001_R1_P3_K1_Ch2-Ch1.zen
160	1.627254e-02	1.381094e-03	1.620600e-02	20150212_STAG2gfpcf2_G2G1\MitoSys2\Calibration\mEGFPC1H2B_G1_14_20h_afterRelease\DE_W0001_P0001\DE_2_W0001_P0001_T0010\TR1_W0001_P0108\TR1_2_W0001_P0108_T0001_R1_P3_K1_Ch2-Ch1.zen
180	1.501560e-02	1.596985e-03	1.534000e-02	20150212_STAG2gfpcf2_G2G1\MitoSys2\Calibration\mEGFPC1H2B_G1_14_20h_afterRelease\DE_W0001_P0001\DE_2_W0001_P0001_T0010\TR1_W0001_P0108\TR1_2_W0001_P0108_T0001_R1_P3_K1_Ch2-Ch1.zen
200	1.476954e-02	1.506474e-03	1.457100e-02	20150212_STAG2gfpcf2_G2G1\MitoSys2\Calibration\mEGFPC1H2B_G1_14_20h_afterRelease\DE_W0001_P0001\DE_2_W0001_P0001_T0010\TR1_W0001_P0108\TR1_2_W0001_P0108_T0001_R1_P3_K1_Ch2-Ch1.zen
220	1.392745e-02	1.303357e-03	1.388400e-02	20150212_STAG2gfpcf2_G2G1\MitoSys2\Calibration\mEGFPC1H2B_G1_14_20h_afterRelease\DE_W0001_P0001\DE_2_W0001_P0001_T0010\TR1_W0001_P0108\TR1_2_W0001_P0108_T0001_R1_P3_K1_Ch2-Ch1.zen
240	1.342504e-02	1.281654e-03	1.326400e-02	20150212_STAG2gfpcf2_G2G1\MitoSys2\Calibration\mEGFPC1H2B_G1_14_20h_afterRelease\DE_W0001_P0001\DE_2_W0001_P0001_T0010\TR1_W0001_P0108\TR1_2_W0001_P0108_T0001_R1_P3_K1_Ch2-Ch1.zen
260	1.281667e-02	1.160882e-03	1.270200e-02	20150212_STAG2gfpcf2_G2G1\MitoSys2\Calibration\mEGFPC1H2B_G1_14_20h_afterRelease\DE_W0001_P0001\DE_2_W0001_P0001_T0010\TR1_W0001_P0108\TR1_2_W0001_P0108_T0001_R1_P3_K1_Ch2-Ch1.zen
280	1.213480e-02	1.164227e-03	1.218900e-02	20150212_STAG2gfpcf2_G2G1\MitoSys2\Calibration\mEGFPC1H2B_G1_14_20h_afterRelease\DE_W0001_P0001\DE_2_W0001_P0001_T0010\TR1_W0001_P0108\TR1_2_W0001_P0108_T0001_R1_P3_K1_Ch2-Ch1.zen
300	1.189759e-02	1.072962e-03	1.171900e-02	20150212_STAG2gfpcf2_G2G1\MitoSys2\Calibration\mEGFPC1H2B_G1_14_20h_afterRelease\DE_W0001_P0001\DE_2_W0001_P0001_T0010\TR1_W0001_P0108\TR1_2_W0001_P0108_T0001_R1_P3_K1_Ch2-Ch1.zen
340	1.046924e-02	9.826001e-04	1.088500e-02	20150212_STAG2gfpcf2_G2G1\MitoSys2\Calibration\mEGFPC1H2B_G1_14_20h_afterRelease\DE_W0001_P0001\DE_2_W0001_P0001_T0010\TR1_W0001_P0108\TR1_2_W0001_P0108_T0001_R1_P3_K1_Ch2-Ch1.zen
380	1.028996e-02	1.094032e-03	1.016500e-02	20150212_STAG2gfpcf2_G2G1\MitoSys2\Calibration\mEGFPC1H2B_G1_14_20h_afterRelease\DE_W0001_P0001\DE_2_W0001_P0001_T0010\TR1_W0001_P0108\TR1_2_W0001_P0108_T0001_R1_P3_K1_Ch2-Ch1.zen
420	9.548563e-03	9.203205e-04	9.535700e-03	20150212_STAG2gfpcf2_G2G1\MitoSys2\Calibration\mEGFPC1H2B_G1_14_20h_afterRelease\DE_W0001_P0001\DE_2_W0001_P0001_T0010\TR1_W0001_P0108\TR1_2_W0001_P0108_T0001_R1_P3_K1_Ch2-Ch1.zen
460	9.069341e-03	1.202724e-03	8.978600e-03	20150212_STAG2gfpcf2_G2G1\MitoSys2\Calibration\mEGFPC1H2B_G1_14_20h_afterRelease\DE_W0001_P0001\DE_2_W0001_P0001_T0010\TR1_W0001_P0108\TR1_2_W0001_P0108_T0001_R1_P3_K1_Ch2-Ch1.zen
500	8.080370e-03	1.203538e-03	8.481300e-03	20150212_STAG2gfpcf2_G2G1\MitoSys2\Calibration\mEGFPC1H2B_G1_14_20h_afterRelease\DE_W0001_P0001\DE_2_W0001_P0001_T0010\TR1_W0001_P0108\TR1_2_W0001_P0108_T0001_R1_P3_K1_Ch2-Ch1.zen
540	7.954222e-03	1.025386e-03	8.034000e-03	20150212_STAG2gfpcf2_G2G1\MitoSys2\Calibration\mEGFPC1H2B_G1_14_20h_afterRelease\DE_W0001_P0001\DE_2_W0001_P0001_T0010\TR1_W0001_P0108\TR1_2_W0001_P0108_T0001_R1_P3_K1_Ch2-Ch1.zen
580	7.603464e-03	1.390732e-03	7.629000e-03	20150212_STAG2gfpcf2_G2G1\MitoSys2\Calibration\mEGFPC1H2B_G1_14_20h_afterRelease\DE_W0001_P0001\DE_2_W0001_P0001_T0010\TR1_W0001_P0108\TR1_2_W0001_P0108_T0001_R1_P3_K1_Ch2-Ch1.zen
620	7.616469e-03	1.269443e-03	7.260200e-03	20150212_STAG2gfpcf2_G2G1\MitoSys2\Calibration\mEGFPC1H2B_G1_14_20h_afterRelease\DE_W0001_P0001\DE_2_W0001_P0001_T0010\TR1_W0001_P0108\TR1_2_W0001_P0108_T0001_R1_P3_K1_Ch2-Ch1.zen
660	6.866850e-03	1.006488e-03	6.922900e-03	20150212_STAG2gfpcf2_G2G1\MitoSys2\Calibration\mEGFPC1H2B_G1_14_20h_afterRelease\DE_W0001_P0001\DE_2_W0001_P0001_T0010\TR1_W0001_P0108\TR1_2_W0001_P0108_T0001_R1_P3_K1_Ch2-Ch1.zen
700	6.543371e-03	1.002655e-03	6.613100e-03	20150212_STAG2gfpcf2_G2G1\MitoSys2\Calibration\mEGFPC1H2B_G1_14_20h_afterRelease\DE_W0001_P0001\DE_2_W0001_P0001_T0010\TR1_W0001_P0108\TR1_2_W0001_P0108_T0001_R1_P3_K1_Ch2-Ch1.zen
780	6.066762e-03	9.838647e-04	6.063400e-03	20150212_STAG2gfpcf2_G2G1\MitoSys2\Calibration\mEGFPC1H2B_G1_14_20h_afterRelease\DE_W0001_P0001\DE_2_W0001_P0001_T0010\TR1_W0001_P0108\TR1_2_W0001_P0108_T0001_R1_P3_K1_Ch2-Ch1.zen
860	5.616136e-03	1.108330e-03	5.590400e-03	20150212_STAG2gfpcf2_G2G1\MitoSys2\Calibration\mEGFPC1H2B_G1_14_20h_afterRelease\DE_W0001_P0001\DE_2_W0001_P0001_T0010\TR1_W0001_P0108\TR1_2_W0001_P0108_T0001_R1_P3_K1_Ch2-Ch1.zen
940	5.147171e-03	1.012380e-03	5.179300e-03	20150212_STAG2gfpcf2_G2G1\MitoSys2\Calibration\mEGFPC1H2B_G1_14_20h_afterRelease\DE_W0001_P0001\DE_2_W0001_P0001_T0010\TR1_W0001_P0108\TR1_2_W0001_P0108_T0001_R1_P3_K1_Ch2-Ch1.zen
1020	4.741624e-03	9.462422e-04	4.818800e-03	20150212_STAG2gfpcf2_G2G1\MitoSys2\Calibration\mEGFPC1H2B_G1_14_20h_afterRelease\DE_W0001_P0001\DE_2_W0001_P0001_T0010\TR1_W0001_P0108\TR1_2_W0001_P0108_T0001_R1_P3_K1_Ch2-Ch1.zen
1100	4.815727e-03	1.005662e-03	4.500200e-03	20150212_STAG2gfpcf2_G2G1\MitoSys2\Calibration\mEGFPC1H2B_G1_14_20h_afterRelease\DE_W0001_P0001\DE_2_W0001_P0001_T0010\TR1_W0001_P0108\TR1_2_W0001_P0108_T0001_R1_P3_K1_Ch2-Ch1.zen
1180	4.110609e-03	9.818999e-04	4.216900e-03	20150212_STAG2gfpcf2_G2G1\MitoSys2\Calibration\mEGFPC1H2B_G1_14_20h_afterRelease\DE_W0001_P0001\DE_2_W0001_P0001_T0010\TR1_W0001_P0108\TR1_2_W0001_P0108_T0001_R1_P3_K1_Ch2-Ch1.zen
1260	3.838253e-03	8.972564e-04	3.963500e-03	20150212_STAG2gfpcf2_G2G1\MitoSys2\Calibration\mEGFPC1H2B_G1_14_20h_afterRelease\DE_W0001_P0001\DE_2_W0001_P0001_T0010\TR1_W0001_P0108\TR1_2_W0001_P0108_T0001_R1_P3_K1_Ch2-Ch1.zen
1340	3.483753e-03	9.078704e-04	3.735500e-03	20150212_STAG2gfpcf2_G2G1\MitoSys2\Calibration\mEGFPC1H2B_G1_14_20h_afterRelease\DE_W0001_P0001\DE_2_W0001_P0001_T0010\TR1_W0001_P0108\TR1_2_W0001_P0108_T0001_R1_P3_K1_Ch2-Ch1.zen
1420	3.283962e-03	1.104378e-03	3.529400e-03	20150212_STAG2gfpcf2_G2G1\MitoSys2\Calibration\mEGFPC1H2B_G1_14_20h_afterRelease\DE_W0001_P0001\DE_2_W0001_P0001_T0010\TR1_W0001_P0108\TR1_2_W0001_P0108_T0001_R1_P3_K1_Ch2-Ch1.zen
1500	3.358858e-03	9.073241e-04	3.342400e-03	20150212_STAG2gfpcf2_G2G1\MitoSys2\Calibration\mEGFPC1H2B_G1_14_20h_afterRelease\DE_W0001_P0001\DE_2_W0001_P0001_T0010\TR1_W0001_P0108\TR1_2_W0001_P0108_T0001_R1_P3_K1_Ch2-Ch1.zen
1660	3.041637e-03	8.738399e-04	3.016100e-03	20150212_STAG2gfpcf2_G2G1\MitoSys2\Calibration\mEGFPC1H2B_G1_14_20h_afterRelease\DE_W0001_P0001\DE_2_W0001_P0001_T0010\TR1_W0001_P0108\TR1_2_W0001_P0108_T0001_R1_P3_K1_Ch2-Ch1.zen
1820	2.958077e-03	8.425769e-04	2.741300e-03	20150212_STAG2gfpcf2_G2G1\MitoSys2\Calibration\mEGFPC1H2B_G1_14_20h_afterRelease\DE_W0001_P0001\DE_2_W0001_P0001_T0010\TR1_W0001_P0108\TR1_2_W0001_P0108_T0001_R1_P3_K1_Ch2-Ch1.zen
1980	2.607450e-03	7.586563e-04	2.507200e-03	20150212_STAG2gfpcf2_G2G1\MitoSys2\Calibration\mEGFPC1H2B_G1_14_20h_afterRelease\DE_W0001_P0001\DE_2_W0001_P0001_T0010\TR1_W0001_P0108\TR1_2_W0001_P0108_T0001_R1_P3_K1_Ch2-Ch1.zen
2140	2.510323e-03	7.781823e-04	2.305600e-03	20150212_STAG2gfpcf2_G2G1\MitoSys2\Calibration\mEGFPC1H2B_G1_14_20h_afterRelease\DE_W0001_P0001\DE_2_W0001_P0001_T0010\TR1_W0001_P0108\TR1_2_W0001_P0108_T0001_R1_P3_K1_Ch2-Ch1.zen
2300	2.260984e-03	8.240497e-04	2.130400e-03	20150212_STAG2gfpcf2_G2G1\MitoSys2\Calibration\mEGFPC1H2B_G1_14_20h_afterRelease\DE_W0001_P0001\DE_2_W0001_P0001_T0010\TR1_W0001_P0108\TR1_2_W0001_P0108_T0001_R1_P3_K1_Ch2-Ch1.zen
2460	2.124945e-03	8.581396e-04	1.976900e-03	20150212_STAG2gfpcf2_G2G1\MitoSys2\Calibration\mEGFPC1H2B_G1_14_20h_afterRelease\DE_W0001_P0001\DE_2_W0001_P0001_T0010\TR1_W0001_P0108\TR1_2_W0001_P0108_T0001_R1_P3_K1_Ch2-Ch1.zen
2620	1.886414e-03	7.491797e-04	1.841500e-03	20150212_STAG2gfpcf2_G2G1\MitoSys2\Calibration\mEGFPC1H2B_G1_14_20h_afterRelease\DE_W0001_P0001\DE_2_W0001_P0001_T0010\TR1_W0001_P0108\TR1_2_W0001_P0108_T0001_R1_P3_K1_Ch2-Ch1.zen
2780	1.793949e-03	6.886805e-04	1.721200e-03	20150212_STAG2gfpcf2_G2G1\MitoSys2\Calibration\mEGFPC1H2B_G1_14_20h_afterRelease\DE_W0001_P0001\DE_2_W0001_P0001_T0010\TR1_W0001_P0108\TR1_2_W0001_P0108_T0001_R1_P3_K1_Ch2-Ch1.zen
2940	1.709857e-03	9.000408e-04	1.613800e-03	20150212_STAG2gfpcf2_G2G1\MitoSys2\Calibration\mEGFPC1H2B_G1_14_20h_afterRelease\DE_W0001_P0001\DE_2_W0001_P0001_T0010\TR1_W0001_P0108\TR1_2_W0001_P0108_T0001_R1_P3_K1_Ch2-Ch1.zen
3100	1.600025e-03	7.194657e-04	1.517400e-03	20150212_STAG2gfpcf2_G2G1\MitoSys2\Calibration\mEGFPC1H2B_G1_14_20h_afterRelease\DE_W0001_P0001\DE_2_W0001_P0001_T0010\TR1_W0001_P0108\TR1_2_W0001_P0108_T0001_R1_P3_K1_Ch2-Ch1.zen
3420	1.290676e-03	8.425284e-04	1.351700e-03	20150212_STAG2gfpcf2_G2G1\MitoSys2\Calibration\mEGFPC1H2B_G1_14_20h_afterRelease\DE_W0001_P0001\DE_2_W0001_P0001_T0010\TR1_W0001_P0108\TR1_2_W0001_P0108_T0001_R1_P3_K1_Ch2-Ch1.zen
3740	1.259715e-03	7.527455e-04	1.214600e-03	20150212_STAG2gfpcf2_G2G1\MitoSys2\Calibration\mEGFPC1H2B_G1_14_20h_afterRelease\DE_W0001_P0001\DE_2_W0001_P0001_T0010\TR1_W0001_P0108\TR1_2_W0001_P0108_T0001_R1_P3_K1_Ch2-Ch1.zen
4060	9.791250e-04	6.542160e-04	1.099600e-03	20150212_STAG2gfpcf2_G2G1\MitoSys2\Calibration\mEGFPC1H2B_G1_14_20h_afterRelease\DE_W0001_P0001\DE_2_W0001_P0001_T0010\TR1_W0001_P0108\TR1_2_W0001_P0108_T0001_R1_P3_K1_Ch2-Ch1.zen
4380	7.777293e-04	7.490359e-04	1.002000e-03	20150212_STAG2gfpcf2_G2G1\MitoSys2\Calibration\mEGFPC1H2B_G1_14_20h_afterRelease\DE_W0001_P0001\DE_2_W0001_P0001_T0010\TR1_W0001_P0108\TR1_2_W0001_P0108_T0001_R1_P3_K1_Ch2-Ch1.zen
4700	7.820726e-04	7.979078e-04	9.182600e-04	20150212_STAG2gfpcf2_G2G1\MitoSys2\Calibration\mEGFPC1H2B_G1_14_20h_afterRelease\DE_W0001_P0001\DE_2_W0001_P0001_T0010\TR1_W0001_P0108\TR1_2_W0001_P0108_T0001_R1_P3_K1_Ch2-Ch1.zen
5020	6.859011e-04	7.860546e-04	8.457200e-04	20150212_STAG2gfpcf2_G2G1\MitoSys2\Calibration\mEGFPC1H2B_G1_14_20h_afterRelease\DE_W0001_P0001\DE_2_W0001_P0001_T0010\TR1_W0001_P0108\TR1_2_W0001_P0108_T0001_R1_P3_K1_Ch2-Ch1.zen
5340	6.920812e-04	9.802276e-04	7.823900e-04	20150212_STAG2gfpcf2_G2G1\MitoSys2\Calibration\mEGFPC1H2B_G1_14_20h_afterRelease\DE_W0001_P0001\DE_2_W0001_P0001_T0010\TR1_W0001_P0108\TR1_2_W0001_P0108_T0001_R1_P3_K1_Ch2-Ch1.zen
5660	6.635734e-04	7.480685e-04	7.266900e-04	20150212_STAG2gfpcf2_G2G1\MitoSys2\Calibration\mEGFPC1H2B_G1_14_20h_afterRelease\DE_W0001_P0001\DE_2_W0001_P0001_T0010\TR1_W0001_P0108\TR1_2_W0001_P0108_T0001_R1_P3_K1_Ch2-Ch1.zen
5980	5.971971e-04	7.788318e-04	6.773900e-04	20150212_STAG2gfpcf2_G2G1\MitoSys2\Calibration\mEGFPC1H2B_G1_14_20h_afterRelease\DE_W0001_P0001\DE_2_W0001_P0001_T0010\TR1_W0001_P0108\TR1_2_W0001_P0108_T0001_R1_P3_K1_Ch2-Ch1.zen
6300	4.367806e-04	7.944558e-04	6.334900e-04	20150212_STAG2gfpcf2_G2G1\MitoSys2\Calibration\mEGFPC1H2B_G1_14_20h_afterRelease\DE_W0001_P0001\DE_2_W0001_P0001_T0010\TR1_W0001_P0108\TR1_2_W0001_P0108_T0001_R1_P3_K1_Ch2-Ch1.zen
6940	3.395475e-04	6.890951e-04	5.588400e-04	20150212_STAG2gfpcf2_G2G1\MitoSys2\Calibration\mEGFPC1H2B_G1_14_20h_afterRelease\DE_W0001_P0001\DE_2_W0001_P0001_T0010\TR1_W0001_P0108\TR1_2_W0001_P0108_T0001_R1_P3_K1_Ch2-Ch1.zen
7580	2.865288e-04	6.344064e-04	4.979300e-04	20150212_STAG2gfpcf2_G2G1\MitoSys2\Calibration\mEGFPC1H2B_G1_14_20h_afterRelease\DE_W0001_P0001\DE_2_W0001_P0001_T0010\TR1_W0001_P0108\TR1_2_W0001_P0108_T0001_R1_P3_K1_Ch2-Ch1.zen
8220	4.251599e-04	6.464109e-04	4.474400e-04	20150212_STAG2gfpcf2_G2G1\MitoSys2\Calibration\mEGFPC1H2B_G1_14_20h_afterRelease\DE_W0001_P0001\DE_2_W0001_P0001_T0010\TR1_W0001_P0108\TR1_2_W0001_P0108_T0001_R1_P3_K1_Ch2-Ch1.zen
8860	4.295339e-04	7.189710e-04	4.050100e-04	20150212_STAG2gfpcf2_G2G1\MitoSys2\Calibration\mEGFPC1H2B_G1_14_20h_afterRelease\DE_W0001_P0001\DE_2_W0001_P0001_T0010\TR1_W0001_P0108\TR1_2_W0001_P0108_T0001_R1_P3_K1_Ch2-Ch1.zen
9500	3.744055e-04	5.468209e-04	3.689500e-04	20150212_STAG2gfpcf2_G2G1\MitoSys2\Calibration\mEGFPC1H2B_G1_14_20h_afterRelease\DE_W0001_P0001\DE_2_W0001_P0001_T0010\TR1_W0001_P0108\TR1_2_W0001_P0108_T0001_R1_P3_K1_Ch2-Ch1.zen
10140	2.990662e-04	6.681322e-04	3.379900e-04	20150212_STAG2gfpcf2_G2G1\MitoSys2\Calibration\mEGFPC1H2B_G1_14_20h_afterRelease\DE_W0001_P0001\DE_2_W0001_P0001_T0010\TR1_W0001_P0108\TR1_2_W0001_P0108_T0001_R1_P3_K1_Ch2-Ch1.zen
10780	3.940859e-04	4.947574e-04	3.111600e-04	20150212_STAG2gfpcf2_G2G1\MitoSys2\Calibration\mEGFPC1H2B_G1_14_20h_afterRelease\DE_W0001_P0001\DE_2_W0001_P0001_T0010\TR1_W0001_P0108\TR1_2_W0001_P0108_T0001_R1_P3_K1_Ch2-Ch1.zen
11420	4.318047e-04	7.632178e-04	2.877300e-04	20150212_STAG2gfpcf2_G2G1\MitoSys2\Calibration\mEGFPC1H2B_G1_14_20h_afterRelease\DE_W0001_P0001\DE_2_W0001_P0001_T0010\TR1_W0001_P0108\TR1_2_W0001_P0108_T0001_R1_P3_K1_Ch2-Ch1.zen
12060	2.409822e-04	6.769186e-04	2.671200e-04	20150212_STAG2gfpcf2_G2G1\MitoSys2\Calibration\mEGFPC1H2B_G1_14_20h_afterRelease\DE_W0001_P0001\DE_2_W0001_P0001_T0010\TR1_W0001_P0108\TR1_2_W0001_P0108_T0001_R1_P3_K1_Ch2-Ch1.zen
12700	3.644356e-04	5.952161e-04	2.488800e-04	20150212_STAG2gfpcf2_G2G1\MitoSys2\Calibration\mEGFPC1H2B_G1_14_20h_afterRelease\DE_W0001_P0001\DE_2_W0001_P0001_T0010\TR1_W0001_P0108\TR1_2_W0001_P0108_T0001_R1_P3_K1_Ch2-Ch1.zen
13980	3.534471e-04	6.083962e-04	2.181100e-04	20150212_STAG2gfpcf2_G2G1\MitoSys2\Calibration\mEGFPC1H2B_G1_14_20h_afterRelease\DE_W0001_P0001\DE_2_W0001_P0001_T0010\TR1_W0001_P0108\TR1_2_W0001_P0108_T0001_R1_P3_K1_Ch2-Ch1.zen
15260	2.175640e-04	4.728686e-04	1.932300e-04	20150212_STAG2gfpcf2_G2G1\MitoSys2\Calibration\mEGFPC1H2B_G1_14_20h_afterRelease\DE_W0001_P0001\DE_2_W0001_P0001_T0010\TR1_W0001_P0108\TR1_2_W0001_P0108_T0001_R1_P3_K1_Ch2-Ch1.zen
16540	3.148767e-04	5.148437e-04	1.727800e-04	20150212_STAG2gfpcf2_G2G1\MitoSys2\Calibration\mEGFPC1H2B_G1_14_20h_afterRelease\DE_W0001_P0001\DE_2_W0001_P0001_T0010\TR1_W0001_P0108\TR1_2_W0001_P0108_T0001_R1_P3_K1_Ch2-Ch1.zen
17820	1.033256e-04	5.140254e-04	1.557100e-04	20150212_STAG2gfpcf2_G2G1\MitoSys2\Calibration\mEGFPC1H2B_G1_14_20h_afterRelease\DE_W0001_P0001\DE_2_W0001_P0001_T0010\TR1_W0001_P0108\TR1_2_W0001_P0108_T0001_R1_P3_K1_Ch2-Ch1.zen
19100	1.561101e-04	4.276847e-04	1.413000e-04	20150212_STAG2gfpcf2_G2G1\MitoSys2\Calibration\mEGFPC1H2B_G1_14_20h_afterRelease\DE_W0001_P0001\DE_2_W0001_P0001_T0010\TR1_W0001_P0108\TR1_2_W0001_P0108_T0001_R1_P3_K1_Ch2-Ch1.zen
20380	1.034393e-04	6.833214e-04	1.289900e-04	20150212_STAG2gfpcf2_G2G1\MitoSys2\Calibration\mEGFPC1H2B_G1_14_20h_afterRelease\DE_W0001_P0001\DE_2_W0001_P0001_T0010\TR1_W0001_P0108\TR1_2_W0001_P0108_T0001_R1_P3_K1_Ch2-Ch1.zen
21660	-1.008370e-04	6.811192e-04	1.183900e-04	20150212_STAG2gfpcf2_G2G1\MitoSys2\Calibration\mEGFPC1H2B_G1_14_20h_afterRelease\DE_W0001_P0001\DE_2_W0001_P0001_T0010\TR1_W0001_P0108\TR1_2_W0001_P0108_T0001_R1_P3_K1_Ch2-Ch1.zen
22940	2.523163e-04	7.385052e-04	1.091600e-04	20150212_STAG2gfpcf2_G2G1\MitoSys2\Calibration\mEGFPC1H2B_G1_14_20h_afterRelease\DE_W0001_P0001\DE_2_W0001_P0001_T0010\TR1_W0001_P0108\TR1_2_W0001_P0108_T0001_R1_P3_K1_Ch2-Ch1.zen
24220	2.992009e-04	6.221391e-04	1.010900e-04	20150212_STAG2gfpcf2_G2G1\MitoSys2\Calibration\mEGFPC1H2B_G1_14_20h_afterRelease\DE_W0001_P0001\DE_2_W0001_P0001_T0010\TR1_W0001_P0108\TR1_2_W0001_P0108_T0001_R1_P3_K1_Ch2-Ch1.zen
25500	2.027267e-04	3.708783e-04	9.396500e-05	20150212_STAG2gfpcf2_G2G1\MitoSys2\Calibration\mEGFPC1H2B_G1_14_20h_afterRelease\DE_W0001_P0001\DE_2_W0001_P0001_T0010\TR1_W0001_P0108\TR1_2_W0001_P0108_T0001_R1_P3_K1_Ch2-Ch1.zen
28060	2.210601e-05	5.460234e-04	8.200800e-05	20150212_STAG2gfpcf2_G2G1\MitoSys2\Calibration\mEGFPC1H2B_G1_14_20h_afterRelease\DE_W0001_P0001\DE_2_W0001_P0001_T0010\TR1_W0001_P0108\TR1_2_W0001_P0108_T0001_R1_P3_K1_Ch2-Ch1.zen
30620	2.876602e-05	4.634485e-04	7.240000e-05	20150212_STAG2gfpcf2_G2G1\MitoSys2\Calibration\mEGFPC1H2B_G1_14_20h_afterRelease\DE_W0001_P0001\DE_2_W0001_P0001_T0010\TR1_W0001_P0108\TR1_2_W0001_P0108_T0001_R1_P3_K1_Ch2-Ch1.zen
33180	-1.260704e-04	5.570208e-04	6.454000e-05	20150212_STAG2gfpcf2_G2G1\MitoSys2\Calibration\mEGFPC1H2B_G1_14_20h_afterRelease\DE_W0001_P0001\DE_2_W0001_P0001_T0010\TR1_W0001_P0108\TR1_2_W0001_P0108_T0001_R1_P3_K1_Ch2-Ch1.zen
35740	6.321066e-05	4.751351e-04	5.801200e-05	20150212_STAG2gfpcf2_G2G1\MitoSys2\Calibration\mEGFPC1H2B_G1_14_20h_afterRelease\DE_W0001_P0001\DE_2_W0001_P0001_T0010\TR1_W0001_P0108\TR1_2_W0001_P0108_T0001_R1_P3_K1_Ch2-Ch1.zen
38300	1.267142e-04	4.573872e-04	5.252000e-05	20150212_STAG2gfpcf2_G2G1\MitoSys2\Calibration\mEGFPC1H2B_G1_14_20h_afterRelease\DE_W0001_P0001\DE_2_W0001_P0001_T0010\TR1_W0001_P0108\TR1_2_W0001_P0108_T0001_R1_P3_K1_Ch2-Ch1.zen
40860	1.455464e-05	5.234579e-04	4.784700e-05	20150212_STAG2gfpcf2_G2G1\MitoSys2\Calibration\mEGFPC1H2B_G1_14_20h_afterRelease\DE_W0001_P0001\DE_2_W0001_P0001_T0010\TR1_W0001_P0108\TR1_2_W0001_P0108_T0001_R1_P3_K1_Ch2-Ch1.zen
43420	7.105083e-05	4.231044e-04	4.383100e-05	20150212_STAG2gfpcf2_G2G1\MitoSys2\Calibration\mEGFPC1H2B_G1_14_20h_afterRelease\DE_W0001_P0001\DE_2_W0001_P0001_T0010\TR1_W0001_P0108\TR1_2_W0001_P0108_T0001_R1_P3_K1_Ch2-Ch1.zen
45980	3.810467e-05	4.028734e-04	4.035000e-05	20150212_STAG2gfpcf2_G2G1\MitoSys2\Calibration\mEGFPC1H2B_G1_14_20h_afterRelease\DE_W0001_P0001\DE_2_W0001_P0001_T0010\TR1_W0001_P0108\TR1_2_W0001_P0108_T0001_R1_P3_K1_Ch2-Ch1.zen
48540	-4.497313e-05	6.209500e-04	3.730800e-05	20150212_STAG2gfpcf2_G2G1\MitoSys2\Calibration\mEGFPC1H2B_G1_14_20h_afterRelease\DE_W0001_P0001\DE_2_W0001_P0001_T0010\TR1_W0001_P0108\TR1_2_W0001_P0108_T0001_R1_P3_K1_Ch2-Ch1.zen
51100	-1.775476e-05	3.912830e-04	3.463200e-05	20150212_STAG2gfpcf2_G2G1\MitoSys2\Calibration\mEGFPC1H2B_G1_14_20h_afterRelease\DE_W0001_P0001\DE_2_W0001_P0001_T0010\TR1_W0001_P0108\TR1_2_W0001_P0108_T0001_R1_P3_K1_Ch2-Ch1.zen
56220	2.001463e-04	4.937394e-04	3.015300e-05	20150212_STAG2gfpcf2_G2G1\MitoSys2\Calibration\mEGFPC1H2B_G1_14_20h_afterRelease\DE_W0001_P0001\DE_2_W0001_P0001_T0010\TR1_W0001_P0108\TR1_2_W0001_P0108_T0001_R1_P3_K1_Ch2-Ch1.zen
61340	1.258884e-04	5.966705e-04	2.656600e-05	20150212_STAG2gfpcf2_G2G1\MitoSys2\Calibration\mEGFPC1H2B_G1_14_20h_afterRelease\DE_W0001_P0001\DE_2_W0001_P0001_T0010\TR1_W0001_P0108\TR1_2_W0001_P0108_T0001_R1_P3_K1_Ch2-Ch1.zen
66460	3.341036e-05	4.652148e-04	2.364100e-05	20150212_STAG2gfpcf2_G2G1\MitoSys2\Calibration\mEGFPC1H2B_G1_14_20h_afterRelease\DE_W0001_P0001\DE_2_W0001_P0001_T0010\TR1_W0001_P0108\TR1_2_W0001_P0108_T0001_R1_P3_K1_Ch2-Ch1.zen
71580	-7.631977e-05	3.330668e-04	2.121800e-05	20150212_STAG2gfpcf2_G2G1\MitoSys2\Calibration\mEGFPC1H2B_G1_14_20h_afterRelease\DE_W0001_P0001\DE_2_W0001_P0001_T0010\TR1_W0001_P0108\TR1_2_W0001_P0108_T0001_R1_P3_K1_Ch2-Ch1.zen
76700	-1.048971e-04	3.452748e-04	1.918400e-05	20150212_STAG2gfpcf2_G2G1\MitoSys2\Calibration\mEGFPC1H2B_G1_14_20h_afterRelease\DE_W0001_P0001\DE_2_W0001_P0001_T0010\TR1_W0001_P0108\TR1_2_W0001_P0108_T0001_R1_P3_K1_Ch2-Ch1.zen
81820	-4.532409e-05	4.398549e-04	1.745700e-05	20150212_STAG2gfpcf2_G2G1\MitoSys2\Calibration\mEGFPC1H2B_G1_14_20h_afterRelease\DE_W0001_P0001\DE_2_W0001_P0001_T0010\TR1_W0001_P0108\TR1_2_W0001_P0108_T0001_R1_P3_K1_Ch2-Ch1.zen
86940	-1.075318e-05	5.923556e-04	1.597500e-05	20150212_STAG2gfpcf2_G2G1\MitoSys2\Calibration\mEGFPC1H2B_G1_14_20h_afterRelease\DE_W0001_P0001\DE_2_W0001_P0001_T0010\TR1_W0001_P0108\TR1_2_W0001_P0108_T0001_R1_P3_K1_Ch2-Ch1.zen
92060	1.281880e-04	3.999152e-04	1.469200e-05	20150212_STAG2gfpcf2_G2G1\MitoSys2\Calibration\mEGFPC1H2B_G1_14_20h_afterRelease\DE_W0001_P0001\DE_2_W0001_P0001_T0010\TR1_W0001_P0108\TR1_2_W0001_P0108_T0001_R1_P3_K1_Ch2-Ch1.zen
97180	8.580332e-05	4.371618e-04	1.357400e-05	20150212_STAG2gfpcf2_G2G1\MitoSys2\Calibration\mEGFPC1H2B_G1_14_20h_afterRelease\DE_W0001_P0001\DE_2_W0001_P0001_T0010\TR1_W0001_P0108\TR1_2_W0001_P0108_T0001_R1_P3_K1_Ch2-Ch1.zen
102300	1.693365e-04	4.002595e-04	1.259000e-05	20150212_STAG2gfpcf2_G2G1\MitoSys2\Calibration\mEGFPC1H2B_G1_14_20h_afterRelease\DE_W0001_P0001\DE_2_W0001_P0001_T0010\TR1_W0001_P0108\TR1_2_W0001_P0108_T0001_R1_P3_K1_Ch2-Ch1.zen
112540	2.274522e-05	3.874436e-04	1.094800e-05	20150212_STAG2gfpcf2_G2G1\MitoSys2\Calibration\mEGFPC1H2B_G1_14_20h_afterRelease\DE_W0001_P0001\DE_2_W0001_P0001_T0010\TR1_W0001_P0108\TR1_2_W0001_P0108_T0001_R1_P3_K1_Ch2-Ch1.zen
122780	7.096060e-05	3.402653e-04	9.634800e-06	20150212_STAG2gfpcf2_G2G1\MitoSys2\Calibration\mEGFPC1H2B_G1_14_20h_afterRelease\DE_W0001_P0001\DE_2_W0001_P0001_T0010\TR1_W0001_P0108\TR1_2_W0001_P0108_T0001_R1_P3_K1_Ch2-Ch1.zen
133020	-1.458911e-04	3.356963e-04	8.565900e-06	20150212_STAG2gfpcf2_G2G1\MitoSys2\Calibration\mEGFPC1H2B_G1_14_20h_afterRelease\DE_W0001_P0001\DE_2_W0001_P0001_T0010\TR1_W0001_P0108\TR1_2_W0001_P0108_T0001_R1_P3_K1_Ch2-Ch1.zen
143260	-2.673388e-05	3.719323e-04	7.681800e-06	20150212_STAG2gfpcf2_G2G1\MitoSys2\Calibration\mEGFPC1H2B_G1_14_20h_afterRelease\DE_W0001_P0001\DE_2_W0001_P0001_T0010\TR1_W0001_P0108\TR1_2_W0001_P0108_T0001_R1_P3_K1_Ch2-Ch1.zen
153500	-7.336555e-05	3.472239e-04	6.940500e-06	20150212_STAG2gfpcf2_G2G1\MitoSys2\Calibration\mEGFPC1H2B_G1_14_20h_afterRelease\DE_W0001_P0001\DE_2_W0001_P0001_T0010\TR1_W0001_P0108\TR1_2_W0001_P0108_T0001_R1_P3_K1_Ch2-Ch1.zen
163740	-1.389564e-05	3.466869e-04	6.311700e-06	20150212_STAG2gfpcf2_G2G1\MitoSys2\Calibration\mEGFPC1H2B_G1_14_20h_afterRelease\DE_W0001_P0001\DE_2_W0001_P0001_T0010\TR1_W0001_P0108\TR1_2_W0001_P0108_T0001_R1_P3_K1_Ch2-Ch1.zen
173980	7.384781e-05	4.509969e-04	5.772800e-06	20150212_STAG2gfpcf2_G2G1\MitoSys2\Calibration\mEGFPC1H2B_G1_14_20h_afterRelease\DE_W0001_P0001\DE_2_W0001_P0001_T0010\TR1_W0001_P0108\TR1_2_W0001_P0108_T0001_R1_P3_K1_Ch2-Ch1.zen
184220	3.235862e-05	4.202963e-04	5.306800e-06	20150212_STAG2gfpcf2_G2G1\MitoSys2\Calibration\mEGFPC1H2B_G1_14_20h_afterRelease\DE_W0001_P0001\DE_2_W0001_P0001_T0010\TR1_W0001_P0108\TR1_2_W0001_P0108_T0001_R1_P3_K1_Ch2-Ch1.zen
194460	-4.408104e-05	4.759404e-04	4.900500e-06	20150212_STAG2gfpcf2_G2G1\MitoSys2\Calibration\mEGFPC1H2B_G1_14_20h_afterRelease\DE_W0001_P0001\DE_2_W0001_P0001_T0010\TR1_W0001_P0108\TR1_2_W0001_P0108_T0001_R1_P3_K1_Ch2-Ch1.zen
204700	-3.942931e-05	3.053862e-04	4.543800e-06	20150212_STAG2gfpcf2_G2G1\MitoSys2\Calibration\mEGFPC1H2B_G1_14_20h_afterRelease\DE_W0001_P0001\DE_2_W0001_P0001_T0010\TR1_W0001_P0108\TR1_2_W0001_P0108_T0001_R1_P3_K1_Ch2-Ch1.zen
225180	-1.689457e-05	2.605429e-04	3.948200e-06	20150212_STAG2gfpcf2_G2G1\MitoSys2\Calibration\mEGFPC1H2B_G1_14_20h_afterRelease\DE_W0001_P0001\DE_2_W0001_P0001_T0010\TR1_W0001_P0108\TR1_2_W0001_P0108_T0001_R1_P3_K1_Ch2-Ch1.zen
245660	-2.417069e-05	2.365870e-04	3.472800e-06	20150212_STAG2gfpcf2_G2G1\MitoSys2\Calibration\mEGFPC1H2B_G1_14_20h_afterRelease\DE_W0001_P0001\DE_2_W0001_P0001_T0010\TR1_W0001_P0108\TR1_2_W0001_P0108_T0001_R1_P3_K1_Ch2-Ch1.zen
266140	-3.269090e-05	3.428901e-04	3.086000e-06	20150212_STAG2gfpcf2_G2G1\MitoSys2\Calibration\mEGFPC1H2B_G1_14_20h_afterRelease\DE_W0001_P0001\DE_2_W0001_P0001_T0010\TR1_W0001_P0108\TR1_2_W0001_P0108_T0001_R1_P3_K1_Ch2-Ch1.zen
286620	1.532012e-04	2.772237e-04	2.766300e-06	20150212_STAG2gfpcf2_G2G1\MitoSys2\Calibration\mEGFPC1H2B_G1_14_20h_afterRelease\DE_W0001_P0001\DE_2_W0001_P0001_T0010\TR1_W0001_P0108\TR1_2_W0001_P0108_T0001_R1_P3_K1_Ch2-Ch1.zen
307100	7.671163e-05	2.367078e-04	2.498500e-06	20150212_STAG2gfpcf2_G2G1\MitoSys2\Calibration\mEGFPC1H2B_G1_14_20h_afterRelease\DE_W0001_P0001\DE_2_W0001_P0001_T0010\TR1_W0001_P0108\TR1_2_W0001_P0108_T0001_R1_P3_K1_Ch2-Ch1.zen
327580	7.131081e-05	2.457421e-04	2.271400e-06	20150212_STAG2gfpcf2_G2G1\MitoSys2\Calibration\mEGFPC1H2B_G1_14_20h_afterRelease\DE_W0001_P0001\DE_2_W0001_P0001_T0010\TR1_W0001_P0108\TR1_2_W0001_P0108_T0001_R1_P3_K1_Ch2-Ch1.zen
348060	-3.529839e-05	3.475633e-04	2.076900e-06	20150212_STAG2gfpcf2_G2G1\MitoSys2\Calibration\mEGFPC1H2B_G1_14_20h_afterRelease\DE_W0001_P0001\DE_2_W0001_P0001_T0010\TR1_W0001_P0108\TR1_2_W0001_P0108_T0001_R1_P3_K1_Ch2-Ch1.zen
368540	3.653215e-05	2.038828e-04	1.908800e-06	20150212_STAG2gfpcf2_G2G1\MitoSys2\Calibration\mEGFPC1H2B_G1_14_20h_afterRelease\DE_W0001_P0001\DE_2_W0001_P0001_T0010\TR1_W0001_P0108\TR1_2_W0001_P0108_T0001_R1_P3_K1_Ch2-Ch1.zen
389020	6.477328e-05	2.769615e-04	1.762200e-06	20150212_STAG2gfpcf2_G2G1\MitoSys2\Calibration\mEGFPC1H2B_G1_14_20h_afterRelease\DE_W0001_P0001\DE_2_W0001_P0001_T0010\TR1_W0001_P0108\TR1_2_W0001_P0108_T0001_R1_P3_K1_Ch2-Ch1.zen
409500	-3.625992e-05	1.526295e-04	1.633600e-06	20150212_STAG2gfpcf2_G2G1\MitoSys2\Calibration\mEGFPC1H2B_G1_14_20h_afterRelease\DE_W0001_P0001\DE_2_W0001_P0001_T0010\TR1_W0001_P0108\TR1_2_W0001_P0108_T0001_R1_P3_K1_Ch2-Ch1.zen
450460	3.438778e-05	1.802713e-04	1.419000e-06	20150212_STAG2gfpcf2_G2G1\MitoSys2\Calibration\mEGFPC1H2B_G1_14_20h_afterRelease\DE_W0001_P0001\DE_2_W0001_P0001_T0010\TR1_W0001_P0108\TR1_2_W0001_P0108_T0001_R1_P3_K1_Ch2-Ch1.zen
491420	1.897806e-05	2.332885e-04	1.247800e-06	20150212_STAG2gfpcf2_G2G1\MitoSys2\Calibration\mEGFPC1H2B_G1_14_20h_afterRelease\DE_W0001_P0001\DE_2_W0001_P0001_T0010\TR1_W0001_P0108\TR1_2_W0001_P0108_T0001_R1_P3_K1_Ch2-Ch1.zen
532380	1.479231e-04	1.921099e-04	1.108500e-06	20150212_STAG2gfpcf2_G2G1\MitoSys2\Calibration\mEGFPC1H2B_G1_14_20h_afterRelease\DE_W0001_P0001\DE_2_W0001_P0001_T0010\TR1_W0001_P0108\TR1_2_W0001_P0108_T0001_R1_P3_K1_Ch2-Ch1.zen
573340	9.930448e-06	2.475711e-04	9.935000e-07	20150212_STAG2gfpcf2_G2G1\MitoSys2\Calibration\mEGFPC1H2B_G1_14_20h_afterRelease\DE_W0001_P0001\DE_2_W0001_P0001_T0010\TR1_W0001_P0108\TR1_2_W0001_P0108_T0001_R1_P3_K1_Ch2-Ch1.zen
614300	-6.091715e-05	2.771961e-04	8.971500e-07	20150212_STAG2gfpcf2_G2G1\MitoSys2\Calibration\mEGFPC1H2B_G1_14_20h_afterRelease\DE_W0001_P0001\DE_2_W0001_P0001_T0010\TR1_W0001_P0108\TR1_2_W0001_P0108_T0001_R1_P3_K1_Ch2-Ch1.zen
655260	2.430342e-05	1.693087e-04	8.154800e-07	20150212_STAG2gfpcf2_G2G1\MitoSys2\Calibration\mEGFPC1H2B_G1_14_20h_afterRelease\DE_W0001_P0001\DE_2_W0001_P0001_T0010\TR1_W0001_P0108\TR1_2_W0001_P0108_T0001_R1_P3_K1_Ch2-Ch1.zen
696220	6.121735e-06	2.231129e-04	7.455500e-07	20150212_STAG2gfpcf2_G2G1\MitoSys2\Calibration\mEGFPC1H2B_G1_14_20h_afterRelease\DE_W0001_P0001\DE_2_W0001_P0001_T0010\TR1_W0001_P0108\TR1_2_W0001_P0108_T0001_R1_P3_K1_Ch2-Ch1.zen
737180	-8.968284e-05	2.298151e-04	6.851100e-07	20150212_STAG2gfpcf2_G2G1\MitoSys2\Calibration\mEGFPC1H2B_G1_14_20h_afterRelease\DE_W0001_P0001\DE_2_W0001_P0001_T0010\TR1_W0001_P0108\TR1_2_W0001_P0108_T0001_R1_P3_K1_Ch2-Ch1.zen
778140	2.684713e-06	2.096726e-04	6.324500e-07	20150212_STAG2gfpcf2_G2G1\MitoSys2\Calibration\mEGFPC1H2B_G1_14_20h_afterRelease\DE_W0001_P0001\DE_2_W0001_P0001_T0010\TR1_W0001_P0108\TR1_2_W0001_P0108_T0001_R1_P3_K1_Ch2-Ch1.zen
819100	-7.076404e-05	1.234939e-04	5.862400e-07	20150212_STAG2gfpcf2_G2G1\MitoSys2\Calibration\mEGFPC1H2B_G1_14_20h_afterRelease\DE_W0001_P0001\DE_2_W0001_P0001_T0010\TR1_W0001_P0108\TR1_2_W0001_P0108_T0001_R1_P3_K1_Ch2-Ch1.zen
901020	2.007822e-05	1.396073e-04	5.091400e-07	20150212_STAG2gfpcf2_G2G1\MitoSys2\Calibration\mEGFPC1H2B_G1_14_20h_afterRelease\DE_W0001_P0001\DE_2_W0001_P0001_T0010\TR1_W0001_P0108\TR1_2_W0001_P0108_T0001_R1_P3_K1_Ch2-Ch1.zen
982940	-4.594780e-05	1.443857e-04	4.476300e-07	20150212_STAG2gfpcf2_G2G1\MitoSys2\Calibration\mEGFPC1H2B_G1_14_20h_afterRelease\DE_W0001_P0001\DE_2_W0001_P0001_T0010\TR1_W0001_P0108\TR1_2_W0001_P0108_T0001_R1_P3_K1_Ch2-Ch1.zen
1064860	2.847777e-05	1.632705e-04	3.976300e-07	20150212_STAG2gfpcf2_G2G1\MitoSys2\Calibration\mEGFPC1H2B_G1_14_20h_afterRelease\DE_W0001_P0001\DE_2_W0001_P0001_T0010\TR1_W0001_P0108\TR1_2_W0001_P0108_T0001_R1_P3_K1_Ch2-Ch1.zen
1146780	-1.008884e-05	1.676186e-04	3.563300e-07	20150212_STAG2gfpcf2_G2G1\MitoSys2\Calibration\mEGFPC1H2B_G1_14_20h_afterRelease\DE_W0001_P0001\DE_2_W0001_P0001_T0010\TR1_W0001_P0108\TR1_2_W0001_P0108_T0001_R1_P3_K1_Ch2-Ch1.zen
1228700	-2.677553e-06	1.411672e-04	3.217500e-07	20150212_STAG2gfpcf2_G2G1\MitoSys2\Calibration\mEGFPC1H2B_G1_14_20h_afterRelease\DE_W0001_P0001\DE_2_W0001_P0001_T0010\TR1_W0001_P0108\TR1_2_W0001_P0108_T0001_R1_P3_K1_Ch2-Ch1.zen
1310620	-9.432254e-05	1.706421e-04	2.924400e-07	20150212_STAG2gfpcf2_G2G1\MitoSys2\Calibration\mEGFPC1H2B_G1_14_20h_afterRelease\DE_W0001_P0001\DE_2_W0001_P0001_T0010\TR1_W0001_P0108\TR1_2_W0001_P0108_T0001_R1_P3_K1_Ch2-Ch1.zen
1392540	-3.088524e-05	1.244869e-04	2.673400e-07	20150212_STAG2gfpcf2_G2G1\MitoSys2\Calibration\mEGFPC1H2B_G1_14_20h_afterRelease\DE_W0001_P0001\DE_2_W0001_P0001_T0010\TR1_W0001_P0108\TR1_2_W0001_P0108_T0001_R1_P3_K1_Ch2-Ch1.zen
1474460	-6.435852e-05	2.083189e-04	2.456500e-07	20150212_STAG2gfpcf2_G2G1\MitoSys2\Calibration\mEGFPC1H2B_G1_14_20h_afterRelease\DE_W0001_P0001\DE_2_W0001_P0001_T0010\TR1_W0001_P0108\TR1_2_W0001_P0108_T0001_R1_P3_K1_Ch2-Ch1.zen
1556380	-7.332573e-05	1.760579e-04	2.267600e-07	20150212_STAG2gfpcf2_G2G1\MitoSys2\Calibration\mEGFPC1H2B_G1_14_20h_afterRelease\DE_W0001_P0001\DE_2_W0001_P0001_T0010\TR1_W0001_P0108\TR1_2_W0001_P0108_T0001_R1_P3_K1_Ch2-Ch1.zen
10	4.985436e-02	2.382451e-03	4.899400e-02	20150212_STAG2gfpcf2_G2G1\MitoSys2\Calibration\mEGFPC1H2B_G1_14_20h_afterRelease\DE_W0001_P0001\DE_2_W0001_P0001_T0010\TR1_W0001_P0108\TR1_2_W0001_P0108_T0001_R1_P4_K1_Ch2-Ch1.zen
20	4.676372e-02	3.141770e-03	4.649400e-02	20150212_STAG2gfpcf2_G2G1\MitoSys2\Calibration\mEGFPC1H2B_G1_14_20h_afterRelease\DE_W0001_P0001\DE_2_W0001_P0001_T0010\TR1_W0001_P0108\TR1_2_W0001_P0108_T0001_R1_P4_K1_Ch2-Ch1.zen
30	4.395387e-02	2.167945e-03	4.425400e-02	20150212_STAG2gfpcf2_G2G1\MitoSys2\Calibration\mEGFPC1H2B_G1_14_20h_afterRelease\DE_W0001_P0001\DE_2_W0001_P0001_T0010\TR1_W0001_P0108\TR1_2_W0001_P0108_T0001_R1_P4_K1_Ch2-Ch1.zen
40	4.130767e-02	2.140230e-03	4.223200e-02	20150212_STAG2gfpcf2_G2G1\MitoSys2\Calibration\mEGFPC1H2B_G1_14_20h_afterRelease\DE_W0001_P0001\DE_2_W0001_P0001_T0010\TR1_W0001_P0108\TR1_2_W0001_P0108_T0001_R1_P4_K1_Ch2-Ch1.zen
50	4.069050e-02	2.475043e-03	4.039800e-02	20150212_STAG2gfpcf2_G2G1\MitoSys2\Calibration\mEGFPC1H2B_G1_14_20h_afterRelease\DE_W0001_P0001\DE_2_W0001_P0001_T0010\TR1_W0001_P0108\TR1_2_W0001_P0108_T0001_R1_P4_K1_Ch2-Ch1.zen
60	3.853845e-02	2.787335e-03	3.872700e-02	20150212_STAG2gfpcf2_G2G1\MitoSys2\Calibration\mEGFPC1H2B_G1_14_20h_afterRelease\DE_W0001_P0001\DE_2_W0001_P0001_T0010\TR1_W0001_P0108\TR1_2_W0001_P0108_T0001_R1_P4_K1_Ch2-Ch1.zen
70	3.719943e-02	2.065105e-03	3.719900e-02	20150212_STAG2gfpcf2_G2G1\MitoSys2\Calibration\mEGFPC1H2B_G1_14_20h_afterRelease\DE_W0001_P0001\DE_2_W0001_P0001_T0010\TR1_W0001_P0108\TR1_2_W0001_P0108_T0001_R1_P4_K1_Ch2-Ch1.zen
80	3.508785e-02	2.521365e-03	3.579700e-02	20150212_STAG2gfpcf2_G2G1\MitoSys2\Calibration\mEGFPC1H2B_G1_14_20h_afterRelease\DE_W0001_P0001\DE_2_W0001_P0001_T0010\TR1_W0001_P0108\TR1_2_W0001_P0108_T0001_R1_P4_K1_Ch2-Ch1.zen
90	3.460494e-02	2.265337e-03	3.450600e-02	20150212_STAG2gfpcf2_G2G1\MitoSys2\Calibration\mEGFPC1H2B_G1_14_20h_afterRelease\DE_W0001_P0001\DE_2_W0001_P0001_T0010\TR1_W0001_P0108\TR1_2_W0001_P0108_T0001_R1_P4_K1_Ch2-Ch1.zen
100	3.375849e-02	2.006923e-03	3.331300e-02	20150212_STAG2gfpcf2_G2G1\MitoSys2\Calibration\mEGFPC1H2B_G1_14_20h_afterRelease\DE_W0001_P0001\DE_2_W0001_P0001_T0010\TR1_W0001_P0108\TR1_2_W0001_P0108_T0001_R1_P4_K1_Ch2-Ch1.zen
120	3.083766e-02	1.956925e-03	3.118400e-02	20150212_STAG2gfpcf2_G2G1\MitoSys2\Calibration\mEGFPC1H2B_G1_14_20h_afterRelease\DE_W0001_P0001\DE_2_W0001_P0001_T0010\TR1_W0001_P0108\TR1_2_W0001_P0108_T0001_R1_P4_K1_Ch2-Ch1.zen
140	2.926265e-02	1.731618e-03	2.933800e-02	20150212_STAG2gfpcf2_G2G1\MitoSys2\Calibration\mEGFPC1H2B_G1_14_20h_afterRelease\DE_W0001_P0001\DE_2_W0001_P0001_T0010\TR1_W0001_P0108\TR1_2_W0001_P0108_T0001_R1_P4_K1_Ch2-Ch1.zen
160	2.783671e-02	2.414416e-03	2.772200e-02	20150212_STAG2gfpcf2_G2G1\MitoSys2\Calibration\mEGFPC1H2B_G1_14_20h_afterRelease\DE_W0001_P0001\DE_2_W0001_P0001_T0010\TR1_W0001_P0108\TR1_2_W0001_P0108_T0001_R1_P4_K1_Ch2-Ch1.zen
180	2.582014e-02	1.979935e-03	2.629500e-02	20150212_STAG2gfpcf2_G2G1\MitoSys2\Calibration\mEGFPC1H2B_G1_14_20h_afterRelease\DE_W0001_P0001\DE_2_W0001_P0001_T0010\TR1_W0001_P0108\TR1_2_W0001_P0108_T0001_R1_P4_K1_Ch2-Ch1.zen
200	2.549500e-02	2.020782e-03	2.502400e-02	20150212_STAG2gfpcf2_G2G1\MitoSys2\Calibration\mEGFPC1H2B_G1_14_20h_afterRelease\DE_W0001_P0001\DE_2_W0001_P0001_T0010\TR1_W0001_P0108\TR1_2_W0001_P0108_T0001_R1_P4_K1_Ch2-Ch1.zen
220	2.346175e-02	1.355905e-03	2.388500e-02	20150212_STAG2gfpcf2_G2G1\MitoSys2\Calibration\mEGFPC1H2B_G1_14_20h_afterRelease\DE_W0001_P0001\DE_2_W0001_P0001_T0010\TR1_W0001_P0108\TR1_2_W0001_P0108_T0001_R1_P4_K1_Ch2-Ch1.zen
240	2.281878e-02	1.916866e-03	2.285700e-02	20150212_STAG2gfpcf2_G2G1\MitoSys2\Calibration\mEGFPC1H2B_G1_14_20h_afterRelease\DE_W0001_P0001\DE_2_W0001_P0001_T0010\TR1_W0001_P0108\TR1_2_W0001_P0108_T0001_R1_P4_K1_Ch2-Ch1.zen
260	2.278611e-02	2.143531e-03	2.192300e-02	20150212_STAG2gfpcf2_G2G1\MitoSys2\Calibration\mEGFPC1H2B_G1_14_20h_afterRelease\DE_W0001_P0001\DE_2_W0001_P0001_T0010\TR1_W0001_P0108\TR1_2_W0001_P0108_T0001_R1_P4_K1_Ch2-Ch1.zen
280	2.143977e-02	1.939108e-03	2.107000e-02	20150212_STAG2gfpcf2_G2G1\MitoSys2\Calibration\mEGFPC1H2B_G1_14_20h_afterRelease\DE_W0001_P0001\DE_2_W0001_P0001_T0010\TR1_W0001_P0108\TR1_2_W0001_P0108_T0001_R1_P4_K1_Ch2-Ch1.zen
300	2.045762e-02	1.767811e-03	2.028700e-02	20150212_STAG2gfpcf2_G2G1\MitoSys2\Calibration\mEGFPC1H2B_G1_14_20h_afterRelease\DE_W0001_P0001\DE_2_W0001_P0001_T0010\TR1_W0001_P0108\TR1_2_W0001_P0108_T0001_R1_P4_K1_Ch2-Ch1.zen
340	1.933423e-02	1.368002e-03	1.889800e-02	20150212_STAG2gfpcf2_G2G1\MitoSys2\Calibration\mEGFPC1H2B_G1_14_20h_afterRelease\DE_W0001_P0001\DE_2_W0001_P0001_T0010\TR1_W0001_P0108\TR1_2_W0001_P0108_T0001_R1_P4_K1_Ch2-Ch1.zen
380	1.814816e-02	1.797619e-03	1.769900e-02	20150212_STAG2gfpcf2_G2G1\MitoSys2\Calibration\mEGFPC1H2B_G1_14_20h_afterRelease\DE_W0001_P0001\DE_2_W0001_P0001_T0010\TR1_W0001_P0108\TR1_2_W0001_P0108_T0001_R1_P4_K1_Ch2-Ch1.zen
420	1.707257e-02	1.597596e-03	1.665200e-02	20150212_STAG2gfpcf2_G2G1\MitoSys2\Calibration\mEGFPC1H2B_G1_14_20h_afterRelease\DE_W0001_P0001\DE_2_W0001_P0001_T0010\TR1_W0001_P0108\TR1_2_W0001_P0108_T0001_R1_P4_K1_Ch2-Ch1.zen
460	1.575508e-02	1.568817e-03	1.572600e-02	20150212_STAG2gfpcf2_G2G1\MitoSys2\Calibration\mEGFPC1H2B_G1_14_20h_afterRelease\DE_W0001_P0001\DE_2_W0001_P0001_T0010\TR1_W0001_P0108\TR1_2_W0001_P0108_T0001_R1_P4_K1_Ch2-Ch1.zen
500	1.474488e-02	1.598415e-03	1.490100e-02	20150212_STAG2gfpcf2_G2G1\MitoSys2\Calibration\mEGFPC1H2B_G1_14_20h_afterRelease\DE_W0001_P0001\DE_2_W0001_P0001_T0010\TR1_W0001_P0108\TR1_2_W0001_P0108_T0001_R1_P4_K1_Ch2-Ch1.zen
540	1.407065e-02	1.212224e-03	1.416100e-02	20150212_STAG2gfpcf2_G2G1\MitoSys2\Calibration\mEGFPC1H2B_G1_14_20h_afterRelease\DE_W0001_P0001\DE_2_W0001_P0001_T0010\TR1_W0001_P0108\TR1_2_W0001_P0108_T0001_R1_P4_K1_Ch2-Ch1.zen
580	1.392380e-02	1.389232e-03	1.349100e-02	20150212_STAG2gfpcf2_G2G1\MitoSys2\Calibration\mEGFPC1H2B_G1_14_20h_afterRelease\DE_W0001_P0001\DE_2_W0001_P0001_T0010\TR1_W0001_P0108\TR1_2_W0001_P0108_T0001_R1_P4_K1_Ch2-Ch1.zen
620	1.306878e-02	1.204419e-03	1.288300e-02	20150212_STAG2gfpcf2_G2G1\MitoSys2\Calibration\mEGFPC1H2B_G1_14_20h_afterRelease\DE_W0001_P0001\DE_2_W0001_P0001_T0010\TR1_W0001_P0108\TR1_2_W0001_P0108_T0001_R1_P4_K1_Ch2-Ch1.zen
660	1.195268e-02	9.932562e-04	1.232700e-02	20150212_STAG2gfpcf2_G2G1\MitoSys2\Calibration\mEGFPC1H2B_G1_14_20h_afterRelease\DE_W0001_P0001\DE_2_W0001_P0001_T0010\TR1_W0001_P0108\TR1_2_W0001_P0108_T0001_R1_P4_K1_Ch2-Ch1.zen
700	1.171899e-02	1.093318e-03	1.181800e-02	20150212_STAG2gfpcf2_G2G1\MitoSys2\Calibration\mEGFPC1H2B_G1_14_20h_afterRelease\DE_W0001_P0001\DE_2_W0001_P0001_T0010\TR1_W0001_P0108\TR1_2_W0001_P0108_T0001_R1_P4_K1_Ch2-Ch1.zen
780	1.067857e-02	8.888939e-04	1.091500e-02	20150212_STAG2gfpcf2_G2G1\MitoSys2\Calibration\mEGFPC1H2B_G1_14_20h_afterRelease\DE_W0001_P0001\DE_2_W0001_P0001_T0010\TR1_W0001_P0108\TR1_2_W0001_P0108_T0001_R1_P4_K1_Ch2-Ch1.zen
860	9.999478e-03	1.006100e-03	1.014000e-02	20150212_STAG2gfpcf2_G2G1\MitoSys2\Calibration\mEGFPC1H2B_G1_14_20h_afterRelease\DE_W0001_P0001\DE_2_W0001_P0001_T0010\TR1_W0001_P0108\TR1_2_W0001_P0108_T0001_R1_P4_K1_Ch2-Ch1.zen
940	9.066606e-03	1.145236e-03	9.467300e-03	20150212_STAG2gfpcf2_G2G1\MitoSys2\Calibration\mEGFPC1H2B_G1_14_20h_afterRelease\DE_W0001_P0001\DE_2_W0001_P0001_T0010\TR1_W0001_P0108\TR1_2_W0001_P0108_T0001_R1_P4_K1_Ch2-Ch1.zen
1020	8.689152e-03	9.066126e-04	8.877500e-03	20150212_STAG2gfpcf2_G2G1\MitoSys2\Calibration\mEGFPC1H2B_G1_14_20h_afterRelease\DE_W0001_P0001\DE_2_W0001_P0001_T0010\TR1_W0001_P0108\TR1_2_W0001_P0108_T0001_R1_P4_K1_Ch2-Ch1.zen
1100	8.123855e-03	1.256051e-03	8.356300e-03	20150212_STAG2gfpcf2_G2G1\MitoSys2\Calibration\mEGFPC1H2B_G1_14_20h_afterRelease\DE_W0001_P0001\DE_2_W0001_P0001_T0010\TR1_W0001_P0108\TR1_2_W0001_P0108_T0001_R1_P4_K1_Ch2-Ch1.zen
1180	8.183102e-03	1.102982e-03	7.892400e-03	20150212_STAG2gfpcf2_G2G1\MitoSys2\Calibration\mEGFPC1H2B_G1_14_20h_afterRelease\DE_W0001_P0001\DE_2_W0001_P0001_T0010\TR1_W0001_P0108\TR1_2_W0001_P0108_T0001_R1_P4_K1_Ch2-Ch1.zen
1260	7.594381e-03	1.156621e-03	7.476800e-03	20150212_STAG2gfpcf2_G2G1\MitoSys2\Calibration\mEGFPC1H2B_G1_14_20h_afterRelease\DE_W0001_P0001\DE_2_W0001_P0001_T0010\TR1_W0001_P0108\TR1_2_W0001_P0108_T0001_R1_P4_K1_Ch2-Ch1.zen
1340	7.166349e-03	1.516559e-03	7.102500e-03	20150212_STAG2gfpcf2_G2G1\MitoSys2\Calibration\mEGFPC1H2B_G1_14_20h_afterRelease\DE_W0001_P0001\DE_2_W0001_P0001_T0010\TR1_W0001_P0108\TR1_2_W0001_P0108_T0001_R1_P4_K1_Ch2-Ch1.zen
1420	6.614162e-03	1.243828e-03	6.763600e-03	20150212_STAG2gfpcf2_G2G1\MitoSys2\Calibration\mEGFPC1H2B_G1_14_20h_afterRelease\DE_W0001_P0001\DE_2_W0001_P0001_T0010\TR1_W0001_P0108\TR1_2_W0001_P0108_T0001_R1_P4_K1_Ch2-Ch1.zen
1500	6.561119e-03	1.416247e-03	6.455300e-03	20150212_STAG2gfpcf2_G2G1\MitoSys2\Calibration\mEGFPC1H2B_G1_14_20h_afterRelease\DE_W0001_P0001\DE_2_W0001_P0001_T0010\TR1_W0001_P0108\TR1_2_W0001_P0108_T0001_R1_P4_K1_Ch2-Ch1.zen
1660	5.648676e-03	1.317872e-03	5.915400e-03	20150212_STAG2gfpcf2_G2G1\MitoSys2\Calibration\mEGFPC1H2B_G1_14_20h_afterRelease\DE_W0001_P0001\DE_2_W0001_P0001_T0010\TR1_W0001_P0108\TR1_2_W0001_P0108_T0001_R1_P4_K1_Ch2-Ch1.zen
1820	5.279405e-03	1.099282e-03	5.458400e-03	20150212_STAG2gfpcf2_G2G1\MitoSys2\Calibration\mEGFPC1H2B_G1_14_20h_afterRelease\DE_W0001_P0001\DE_2_W0001_P0001_T0010\TR1_W0001_P0108\TR1_2_W0001_P0108_T0001_R1_P4_K1_Ch2-Ch1.zen
1980	4.868281e-03	1.312109e-03	5.066500e-03	20150212_STAG2gfpcf2_G2G1\MitoSys2\Calibration\mEGFPC1H2B_G1_14_20h_afterRelease\DE_W0001_P0001\DE_2_W0001_P0001_T0010\TR1_W0001_P0108\TR1_2_W0001_P0108_T0001_R1_P4_K1_Ch2-Ch1.zen
2140	4.362941e-03	1.183779e-03	4.726900e-03	20150212_STAG2gfpcf2_G2G1\MitoSys2\Calibration\mEGFPC1H2B_G1_14_20h_afterRelease\DE_W0001_P0001\DE_2_W0001_P0001_T0010\TR1_W0001_P0108\TR1_2_W0001_P0108_T0001_R1_P4_K1_Ch2-Ch1.zen
2300	3.955975e-03	1.396216e-03	4.429900e-03	20150212_STAG2gfpcf2_G2G1\MitoSys2\Calibration\mEGFPC1H2B_G1_14_20h_afterRelease\DE_W0001_P0001\DE_2_W0001_P0001_T0010\TR1_W0001_P0108\TR1_2_W0001_P0108_T0001_R1_P4_K1_Ch2-Ch1.zen
2460	3.943189e-03	1.312096e-03	4.168000e-03	20150212_STAG2gfpcf2_G2G1\MitoSys2\Calibration\mEGFPC1H2B_G1_14_20h_afterRelease\DE_W0001_P0001\DE_2_W0001_P0001_T0010\TR1_W0001_P0108\TR1_2_W0001_P0108_T0001_R1_P4_K1_Ch2-Ch1.zen
2620	3.909985e-03	1.660150e-03	3.935200e-03	20150212_STAG2gfpcf2_G2G1\MitoSys2\Calibration\mEGFPC1H2B_G1_14_20h_afterRelease\DE_W0001_P0001\DE_2_W0001_P0001_T0010\TR1_W0001_P0108\TR1_2_W0001_P0108_T0001_R1_P4_K1_Ch2-Ch1.zen
2780	3.822619e-03	1.671154e-03	3.727200e-03	20150212_STAG2gfpcf2_G2G1\MitoSys2\Calibration\mEGFPC1H2B_G1_14_20h_afterRelease\DE_W0001_P0001\DE_2_W0001_P0001_T0010\TR1_W0001_P0108\TR1_2_W0001_P0108_T0001_R1_P4_K1_Ch2-Ch1.zen
2940	3.606659e-03	1.614596e-03	3.540100e-03	20150212_STAG2gfpcf2_G2G1\MitoSys2\Calibration\mEGFPC1H2B_G1_14_20h_afterRelease\DE_W0001_P0001\DE_2_W0001_P0001_T0010\TR1_W0001_P0108\TR1_2_W0001_P0108_T0001_R1_P4_K1_Ch2-Ch1.zen
3100	3.478363e-03	1.696189e-03	3.370900e-03	20150212_STAG2gfpcf2_G2G1\MitoSys2\Calibration\mEGFPC1H2B_G1_14_20h_afterRelease\DE_W0001_P0001\DE_2_W0001_P0001_T0010\TR1_W0001_P0108\TR1_2_W0001_P0108_T0001_R1_P4_K1_Ch2-Ch1.zen
3420	3.031198e-03	1.412063e-03	3.077100e-03	20150212_STAG2gfpcf2_G2G1\MitoSys2\Calibration\mEGFPC1H2B_G1_14_20h_afterRelease\DE_W0001_P0001\DE_2_W0001_P0001_T0010\TR1_W0001_P0108\TR1_2_W0001_P0108_T0001_R1_P4_K1_Ch2-Ch1.zen
3740	2.864498e-03	1.479443e-03	2.830800e-03	20150212_STAG2gfpcf2_G2G1\MitoSys2\Calibration\mEGFPC1H2B_G1_14_20h_afterRelease\DE_W0001_P0001\DE_2_W0001_P0001_T0010\TR1_W0001_P0108\TR1_2_W0001_P0108_T0001_R1_P4_K1_Ch2-Ch1.zen
4060	2.495439e-03	1.356425e-03	2.621300e-03	20150212_STAG2gfpcf2_G2G1\MitoSys2\Calibration\mEGFPC1H2B_G1_14_20h_afterRelease\DE_W0001_P0001\DE_2_W0001_P0001_T0010\TR1_W0001_P0108\TR1_2_W0001_P0108_T0001_R1_P4_K1_Ch2-Ch1.zen
4380	2.401075e-03	1.539192e-03	2.441100e-03	20150212_STAG2gfpcf2_G2G1\MitoSys2\Calibration\mEGFPC1H2B_G1_14_20h_afterRelease\DE_W0001_P0001\DE_2_W0001_P0001_T0010\TR1_W0001_P0108\TR1_2_W0001_P0108_T0001_R1_P4_K1_Ch2-Ch1.zen
4700	2.645324e-03	1.319275e-03	2.284300e-03	20150212_STAG2gfpcf2_G2G1\MitoSys2\Calibration\mEGFPC1H2B_G1_14_20h_afterRelease\DE_W0001_P0001\DE_2_W0001_P0001_T0010\TR1_W0001_P0108\TR1_2_W0001_P0108_T0001_R1_P4_K1_Ch2-Ch1.zen
5020	2.639277e-03	1.145905e-03	2.146800e-03	20150212_STAG2gfpcf2_G2G1\MitoSys2\Calibration\mEGFPC1H2B_G1_14_20h_afterRelease\DE_W0001_P0001\DE_2_W0001_P0001_T0010\TR1_W0001_P0108\TR1_2_W0001_P0108_T0001_R1_P4_K1_Ch2-Ch1.zen
5340	2.533613e-03	8.672801e-04	2.025200e-03	20150212_STAG2gfpcf2_G2G1\MitoSys2\Calibration\mEGFPC1H2B_G1_14_20h_afterRelease\DE_W0001_P0001\DE_2_W0001_P0001_T0010\TR1_W0001_P0108\TR1_2_W0001_P0108_T0001_R1_P4_K1_Ch2-Ch1.zen
5660	2.274513e-03	1.259919e-03	1.916900e-03	20150212_STAG2gfpcf2_G2G1\MitoSys2\Calibration\mEGFPC1H2B_G1_14_20h_afterRelease\DE_W0001_P0001\DE_2_W0001_P0001_T0010\TR1_W0001_P0108\TR1_2_W0001_P0108_T0001_R1_P4_K1_Ch2-Ch1.zen
5980	1.918419e-03	1.086956e-03	1.819700e-03	20150212_STAG2gfpcf2_G2G1\MitoSys2\Calibration\mEGFPC1H2B_G1_14_20h_afterRelease\DE_W0001_P0001\DE_2_W0001_P0001_T0010\TR1_W0001_P0108\TR1_2_W0001_P0108_T0001_R1_P4_K1_Ch2-Ch1.zen
6300	2.082640e-03	1.085297e-03	1.732200e-03	20150212_STAG2gfpcf2_G2G1\MitoSys2\Calibration\mEGFPC1H2B_G1_14_20h_afterRelease\DE_W0001_P0001\DE_2_W0001_P0001_T0010\TR1_W0001_P0108\TR1_2_W0001_P0108_T0001_R1_P4_K1_Ch2-Ch1.zen
6940	1.657985e-03	1.254010e-03	1.580600e-03	20150212_STAG2gfpcf2_G2G1\MitoSys2\Calibration\mEGFPC1H2B_G1_14_20h_afterRelease\DE_W0001_P0001\DE_2_W0001_P0001_T0010\TR1_W0001_P0108\TR1_2_W0001_P0108_T0001_R1_P4_K1_Ch2-Ch1.zen
7580	1.352458e-03	1.304274e-03	1.453900e-03	20150212_STAG2gfpcf2_G2G1\MitoSys2\Calibration\mEGFPC1H2B_G1_14_20h_afterRelease\DE_W0001_P0001\DE_2_W0001_P0001_T0010\TR1_W0001_P0108\TR1_2_W0001_P0108_T0001_R1_P4_K1_Ch2-Ch1.zen
8220	1.244421e-03	1.145991e-03	1.346400e-03	20150212_STAG2gfpcf2_G2G1\MitoSys2\Calibration\mEGFPC1H2B_G1_14_20h_afterRelease\DE_W0001_P0001\DE_2_W0001_P0001_T0010\TR1_W0001_P0108\TR1_2_W0001_P0108_T0001_R1_P4_K1_Ch2-Ch1.zen
8860	1.309329e-03	1.164321e-03	1.254000e-03	20150212_STAG2gfpcf2_G2G1\MitoSys2\Calibration\mEGFPC1H2B_G1_14_20h_afterRelease\DE_W0001_P0001\DE_2_W0001_P0001_T0010\TR1_W0001_P0108\TR1_2_W0001_P0108_T0001_R1_P4_K1_Ch2-Ch1.zen
9500	1.323754e-03	1.132220e-03	1.173700e-03	20150212_STAG2gfpcf2_G2G1\MitoSys2\Calibration\mEGFPC1H2B_G1_14_20h_afterRelease\DE_W0001_P0001\DE_2_W0001_P0001_T0010\TR1_W0001_P0108\TR1_2_W0001_P0108_T0001_R1_P4_K1_Ch2-Ch1.zen
10140	1.170940e-03	1.292232e-03	1.103300e-03	20150212_STAG2gfpcf2_G2G1\MitoSys2\Calibration\mEGFPC1H2B_G1_14_20h_afterRelease\DE_W0001_P0001\DE_2_W0001_P0001_T0010\TR1_W0001_P0108\TR1_2_W0001_P0108_T0001_R1_P4_K1_Ch2-Ch1.zen
10780	1.062983e-03	1.414443e-03	1.041000e-03	20150212_STAG2gfpcf2_G2G1\MitoSys2\Calibration\mEGFPC1H2B_G1_14_20h_afterRelease\DE_W0001_P0001\DE_2_W0001_P0001_T0010\TR1_W0001_P0108\TR1_2_W0001_P0108_T0001_R1_P4_K1_Ch2-Ch1.zen
11420	1.054133e-03	1.170472e-03	9.854100e-04	20150212_STAG2gfpcf2_G2G1\MitoSys2\Calibration\mEGFPC1H2B_G1_14_20h_afterRelease\DE_W0001_P0001\DE_2_W0001_P0001_T0010\TR1_W0001_P0108\TR1_2_W0001_P0108_T0001_R1_P4_K1_Ch2-Ch1.zen
12060	1.040797e-03	1.170994e-03	9.355600e-04	20150212_STAG2gfpcf2_G2G1\MitoSys2\Calibration\mEGFPC1H2B_G1_14_20h_afterRelease\DE_W0001_P0001\DE_2_W0001_P0001_T0010\TR1_W0001_P0108\TR1_2_W0001_P0108_T0001_R1_P4_K1_Ch2-Ch1.zen
12700	8.687064e-04	1.015723e-03	8.905600e-04	20150212_STAG2gfpcf2_G2G1\MitoSys2\Calibration\mEGFPC1H2B_G1_14_20h_afterRelease\DE_W0001_P0001\DE_2_W0001_P0001_T0010\TR1_W0001_P0108\TR1_2_W0001_P0108_T0001_R1_P4_K1_Ch2-Ch1.zen
13980	9.531551e-04	9.090508e-04	8.125200e-04	20150212_STAG2gfpcf2_G2G1\MitoSys2\Calibration\mEGFPC1H2B_G1_14_20h_afterRelease\DE_W0001_P0001\DE_2_W0001_P0001_T0010\TR1_W0001_P0108\TR1_2_W0001_P0108_T0001_R1_P4_K1_Ch2-Ch1.zen
15260	7.641568e-04	9.729857e-04	7.471000e-04	20150212_STAG2gfpcf2_G2G1\MitoSys2\Calibration\mEGFPC1H2B_G1_14_20h_afterRelease\DE_W0001_P0001\DE_2_W0001_P0001_T0010\TR1_W0001_P0108\TR1_2_W0001_P0108_T0001_R1_P4_K1_Ch2-Ch1.zen
16540	6.126943e-04	1.091186e-03	6.914400e-04	20150212_STAG2gfpcf2_G2G1\MitoSys2\Calibration\mEGFPC1H2B_G1_14_20h_afterRelease\DE_W0001_P0001\DE_2_W0001_P0001_T0010\TR1_W0001_P0108\TR1_2_W0001_P0108_T0001_R1_P4_K1_Ch2-Ch1.zen
17820	5.688610e-04	1.101832e-03	6.434600e-04	20150212_STAG2gfpcf2_G2G1\MitoSys2\Calibration\mEGFPC1H2B_G1_14_20h_afterRelease\DE_W0001_P0001\DE_2_W0001_P0001_T0010\TR1_W0001_P0108\TR1_2_W0001_P0108_T0001_R1_P4_K1_Ch2-Ch1.zen
19100	6.260955e-04	1.318064e-03	6.016500e-04	20150212_STAG2gfpcf2_G2G1\MitoSys2\Calibration\mEGFPC1H2B_G1_14_20h_afterRelease\DE_W0001_P0001\DE_2_W0001_P0001_T0010\TR1_W0001_P0108\TR1_2_W0001_P0108_T0001_R1_P4_K1_Ch2-Ch1.zen
20380	8.792031e-04	8.380489e-04	5.648800e-04	20150212_STAG2gfpcf2_G2G1\MitoSys2\Calibration\mEGFPC1H2B_G1_14_20h_afterRelease\DE_W0001_P0001\DE_2_W0001_P0001_T0010\TR1_W0001_P0108\TR1_2_W0001_P0108_T0001_R1_P4_K1_Ch2-Ch1.zen
21660	6.605968e-04	9.355461e-04	5.322600e-04	20150212_STAG2gfpcf2_G2G1\MitoSys2\Calibration\mEGFPC1H2B_G1_14_20h_afterRelease\DE_W0001_P0001\DE_2_W0001_P0001_T0010\TR1_W0001_P0108\TR1_2_W0001_P0108_T0001_R1_P4_K1_Ch2-Ch1.zen
22940	3.503570e-04	1.055878e-03	5.031300e-04	20150212_STAG2gfpcf2_G2G1\MitoSys2\Calibration\mEGFPC1H2B_G1_14_20h_afterRelease\DE_W0001_P0001\DE_2_W0001_P0001_T0010\TR1_W0001_P0108\TR1_2_W0001_P0108_T0001_R1_P4_K1_Ch2-Ch1.zen
24220	6.266102e-04	8.463713e-04	4.769500e-04	20150212_STAG2gfpcf2_G2G1\MitoSys2\Calibration\mEGFPC1H2B_G1_14_20h_afterRelease\DE_W0001_P0001\DE_2_W0001_P0001_T0010\TR1_W0001_P0108\TR1_2_W0001_P0108_T0001_R1_P4_K1_Ch2-Ch1.zen
25500	6.334166e-04	7.475873e-04	4.532700e-04	20150212_STAG2gfpcf2_G2G1\MitoSys2\Calibration\mEGFPC1H2B_G1_14_20h_afterRelease\DE_W0001_P0001\DE_2_W0001_P0001_T0010\TR1_W0001_P0108\TR1_2_W0001_P0108_T0001_R1_P4_K1_Ch2-Ch1.zen
28060	1.681644e-04	8.474002e-04	4.121400e-04	20150212_STAG2gfpcf2_G2G1\MitoSys2\Calibration\mEGFPC1H2B_G1_14_20h_afterRelease\DE_W0001_P0001\DE_2_W0001_P0001_T0010\TR1_W0001_P0108\TR1_2_W0001_P0108_T0001_R1_P4_K1_Ch2-Ch1.zen
30620	3.213761e-04	9.392453e-04	3.775900e-04	20150212_STAG2gfpcf2_G2G1\MitoSys2\Calibration\mEGFPC1H2B_G1_14_20h_afterRelease\DE_W0001_P0001\DE_2_W0001_P0001_T0010\TR1_W0001_P0108\TR1_2_W0001_P0108_T0001_R1_P4_K1_Ch2-Ch1.zen
33180	2.841654e-04	7.480409e-04	3.481700e-04	20150212_STAG2gfpcf2_G2G1\MitoSys2\Calibration\mEGFPC1H2B_G1_14_20h_afterRelease\DE_W0001_P0001\DE_2_W0001_P0001_T0010\TR1_W0001_P0108\TR1_2_W0001_P0108_T0001_R1_P4_K1_Ch2-Ch1.zen
35740	4.868233e-04	1.001325e-03	3.227900e-04	20150212_STAG2gfpcf2_G2G1\MitoSys2\Calibration\mEGFPC1H2B_G1_14_20h_afterRelease\DE_W0001_P0001\DE_2_W0001_P0001_T0010\TR1_W0001_P0108\TR1_2_W0001_P0108_T0001_R1_P4_K1_Ch2-Ch1.zen
38300	4.500460e-04	8.348046e-04	3.006800e-04	20150212_STAG2gfpcf2_G2G1\MitoSys2\Calibration\mEGFPC1H2B_G1_14_20h_afterRelease\DE_W0001_P0001\DE_2_W0001_P0001_T0010\TR1_W0001_P0108\TR1_2_W0001_P0108_T0001_R1_P4_K1_Ch2-Ch1.zen
40860	3.396693e-04	1.164454e-03	2.812400e-04	20150212_STAG2gfpcf2_G2G1\MitoSys2\Calibration\mEGFPC1H2B_G1_14_20h_afterRelease\DE_W0001_P0001\DE_2_W0001_P0001_T0010\TR1_W0001_P0108\TR1_2_W0001_P0108_T0001_R1_P4_K1_Ch2-Ch1.zen
43420	8.438928e-06	1.044298e-03	2.640200e-04	20150212_STAG2gfpcf2_G2G1\MitoSys2\Calibration\mEGFPC1H2B_G1_14_20h_afterRelease\DE_W0001_P0001\DE_2_W0001_P0001_T0010\TR1_W0001_P0108\TR1_2_W0001_P0108_T0001_R1_P4_K1_Ch2-Ch1.zen
45980	1.447791e-04	9.373950e-04	2.486500e-04	20150212_STAG2gfpcf2_G2G1\MitoSys2\Calibration\mEGFPC1H2B_G1_14_20h_afterRelease\DE_W0001_P0001\DE_2_W0001_P0001_T0010\TR1_W0001_P0108\TR1_2_W0001_P0108_T0001_R1_P4_K1_Ch2-Ch1.zen
48540	-7.076689e-05	8.022511e-04	2.348600e-04	20150212_STAG2gfpcf2_G2G1\MitoSys2\Calibration\mEGFPC1H2B_G1_14_20h_afterRelease\DE_W0001_P0001\DE_2_W0001_P0001_T0010\TR1_W0001_P0108\TR1_2_W0001_P0108_T0001_R1_P4_K1_Ch2-Ch1.zen
51100	1.154906e-04	7.642454e-04	2.224100e-04	20150212_STAG2gfpcf2_G2G1\MitoSys2\Calibration\mEGFPC1H2B_G1_14_20h_afterRelease\DE_W0001_P0001\DE_2_W0001_P0001_T0010\TR1_W0001_P0108\TR1_2_W0001_P0108_T0001_R1_P4_K1_Ch2-Ch1.zen
56220	9.799452e-06	6.806069e-04	2.008300e-04	20150212_STAG2gfpcf2_G2G1\MitoSys2\Calibration\mEGFPC1H2B_G1_14_20h_afterRelease\DE_W0001_P0001\DE_2_W0001_P0001_T0010\TR1_W0001_P0108\TR1_2_W0001_P0108_T0001_R1_P4_K1_Ch2-Ch1.zen
61340	1.391034e-04	9.079806e-04	1.827900e-04	20150212_STAG2gfpcf2_G2G1\MitoSys2\Calibration\mEGFPC1H2B_G1_14_20h_afterRelease\DE_W0001_P0001\DE_2_W0001_P0001_T0010\TR1_W0001_P0108\TR1_2_W0001_P0108_T0001_R1_P4_K1_Ch2-Ch1.zen
66460	2.117581e-04	7.230012e-04	1.674800e-04	20150212_STAG2gfpcf2_G2G1\MitoSys2\Calibration\mEGFPC1H2B_G1_14_20h_afterRelease\DE_W0001_P0001\DE_2_W0001_P0001_T0010\TR1_W0001_P0108\TR1_2_W0001_P0108_T0001_R1_P4_K1_Ch2-Ch1.zen
71580	7.224245e-05	7.894428e-04	1.543400e-04	20150212_STAG2gfpcf2_G2G1\MitoSys2\Calibration\mEGFPC1H2B_G1_14_20h_afterRelease\DE_W0001_P0001\DE_2_W0001_P0001_T0010\TR1_W0001_P0108\TR1_2_W0001_P0108_T0001_R1_P4_K1_Ch2-Ch1.zen
76700	-4.427701e-06	8.699331e-04	1.429400e-04	20150212_STAG2gfpcf2_G2G1\MitoSys2\Calibration\mEGFPC1H2B_G1_14_20h_afterRelease\DE_W0001_P0001\DE_2_W0001_P0001_T0010\TR1_W0001_P0108\TR1_2_W0001_P0108_T0001_R1_P4_K1_Ch2-Ch1.zen
81820	-3.492041e-04	7.466076e-04	1.329600e-04	20150212_STAG2gfpcf2_G2G1\MitoSys2\Calibration\mEGFPC1H2B_G1_14_20h_afterRelease\DE_W0001_P0001\DE_2_W0001_P0001_T0010\TR1_W0001_P0108\TR1_2_W0001_P0108_T0001_R1_P4_K1_Ch2-Ch1.zen
86940	1.411979e-04	6.556038e-04	1.241600e-04	20150212_STAG2gfpcf2_G2G1\MitoSys2\Calibration\mEGFPC1H2B_G1_14_20h_afterRelease\DE_W0001_P0001\DE_2_W0001_P0001_T0010\TR1_W0001_P0108\TR1_2_W0001_P0108_T0001_R1_P4_K1_Ch2-Ch1.zen
92060	3.673294e-04	7.095560e-04	1.163500e-04	20150212_STAG2gfpcf2_G2G1\MitoSys2\Calibration\mEGFPC1H2B_G1_14_20h_afterRelease\DE_W0001_P0001\DE_2_W0001_P0001_T0010\TR1_W0001_P0108\TR1_2_W0001_P0108_T0001_R1_P4_K1_Ch2-Ch1.zen
97180	2.518471e-04	8.463383e-04	1.093600e-04	20150212_STAG2gfpcf2_G2G1\MitoSys2\Calibration\mEGFPC1H2B_G1_14_20h_afterRelease\DE_W0001_P0001\DE_2_W0001_P0001_T0010\TR1_W0001_P0108\TR1_2_W0001_P0108_T0001_R1_P4_K1_Ch2-Ch1.zen
102300	9.887221e-05	6.472413e-04	1.030800e-04	20150212_STAG2gfpcf2_G2G1\MitoSys2\Calibration\mEGFPC1H2B_G1_14_20h_afterRelease\DE_W0001_P0001\DE_2_W0001_P0001_T0010\TR1_W0001_P0108\TR1_2_W0001_P0108_T0001_R1_P4_K1_Ch2-Ch1.zen
112540	5.646999e-05	7.049293e-04	9.227100e-05	20150212_STAG2gfpcf2_G2G1\MitoSys2\Calibration\mEGFPC1H2B_G1_14_20h_afterRelease\DE_W0001_P0001\DE_2_W0001_P0001_T0010\TR1_W0001_P0108\TR1_2_W0001_P0108_T0001_R1_P4_K1_Ch2-Ch1.zen
122780	1.572549e-04	8.432061e-04	8.330000e-05	20150212_STAG2gfpcf2_G2G1\MitoSys2\Calibration\mEGFPC1H2B_G1_14_20h_afterRelease\DE_W0001_P0001\DE_2_W0001_P0001_T0010\TR1_W0001_P0108\TR1_2_W0001_P0108_T0001_R1_P4_K1_Ch2-Ch1.zen
133020	2.065345e-04	8.966706e-04	7.574900e-05	20150212_STAG2gfpcf2_G2G1\MitoSys2\Calibration\mEGFPC1H2B_G1_14_20h_afterRelease\DE_W0001_P0001\DE_2_W0001_P0001_T0010\TR1_W0001_P0108\TR1_2_W0001_P0108_T0001_R1_P4_K1_Ch2-Ch1.zen
143260	2.970912e-04	5.834142e-04	6.931300e-05	20150212_STAG2gfpcf2_G2G1\MitoSys2\Calibration\mEGFPC1H2B_G1_14_20h_afterRelease\DE_W0001_P0001\DE_2_W0001_P0001_T0010\TR1_W0001_P0108\TR1_2_W0001_P0108_T0001_R1_P4_K1_Ch2-Ch1.zen
153500	8.164524e-05	6.245929e-04	6.377000e-05	20150212_STAG2gfpcf2_G2G1\MitoSys2\Calibration\mEGFPC1H2B_G1_14_20h_afterRelease\DE_W0001_P0001\DE_2_W0001_P0001_T0010\TR1_W0001_P0108\TR1_2_W0001_P0108_T0001_R1_P4_K1_Ch2-Ch1.zen
163740	2.584703e-06	6.496392e-04	5.895000e-05	20150212_STAG2gfpcf2_G2G1\MitoSys2\Calibration\mEGFPC1H2B_G1_14_20h_afterRelease\DE_W0001_P0001\DE_2_W0001_P0001_T0010\TR1_W0001_P0108\TR1_2_W0001_P0108_T0001_R1_P4_K1_Ch2-Ch1.zen
173980	-4.701196e-05	6.262139e-04	5.472600e-05	20150212_STAG2gfpcf2_G2G1\MitoSys2\Calibration\mEGFPC1H2B_G1_14_20h_afterRelease\DE_W0001_P0001\DE_2_W0001_P0001_T0010\TR1_W0001_P0108\TR1_2_W0001_P0108_T0001_R1_P4_K1_Ch2-Ch1.zen
184220	3.145705e-05	8.557958e-04	5.099700e-05	20150212_STAG2gfpcf2_G2G1\MitoSys2\Calibration\mEGFPC1H2B_G1_14_20h_afterRelease\DE_W0001_P0001\DE_2_W0001_P0001_T0010\TR1_W0001_P0108\TR1_2_W0001_P0108_T0001_R1_P4_K1_Ch2-Ch1.zen
194460	3.353770e-05	5.645747e-04	4.768400e-05	20150212_STAG2gfpcf2_G2G1\MitoSys2\Calibration\mEGFPC1H2B_G1_14_20h_afterRelease\DE_W0001_P0001\DE_2_W0001_P0001_T0010\TR1_W0001_P0108\TR1_2_W0001_P0108_T0001_R1_P4_K1_Ch2-Ch1.zen
204700	5.630812e-05	6.163214e-04	4.472300e-05	20150212_STAG2gfpcf2_G2G1\MitoSys2\Calibration\mEGFPC1H2B_G1_14_20h_afterRelease\DE_W0001_P0001\DE_2_W0001_P0001_T0010\TR1_W0001_P0108\TR1_2_W0001_P0108_T0001_R1_P4_K1_Ch2-Ch1.zen
225180	5.651002e-06	6.658703e-04	3.966200e-05	20150212_STAG2gfpcf2_G2G1\MitoSys2\Calibration\mEGFPC1H2B_G1_14_20h_afterRelease\DE_W0001_P0001\DE_2_W0001_P0001_T0010\TR1_W0001_P0108\TR1_2_W0001_P0108_T0001_R1_P4_K1_Ch2-Ch1.zen
245660	2.110636e-04	5.671791e-04	3.550600e-05	20150212_STAG2gfpcf2_G2G1\MitoSys2\Calibration\mEGFPC1H2B_G1_14_20h_afterRelease\DE_W0001_P0001\DE_2_W0001_P0001_T0010\TR1_W0001_P0108\TR1_2_W0001_P0108_T0001_R1_P4_K1_Ch2-Ch1.zen
266140	-1.524031e-04	5.128022e-04	3.203900e-05	20150212_STAG2gfpcf2_G2G1\MitoSys2\Calibration\mEGFPC1H2B_G1_14_20h_afterRelease\DE_W0001_P0001\DE_2_W0001_P0001_T0010\TR1_W0001_P0108\TR1_2_W0001_P0108_T0001_R1_P4_K1_Ch2-Ch1.zen
286620	7.677744e-05	3.220687e-04	2.911000e-05	20150212_STAG2gfpcf2_G2G1\MitoSys2\Calibration\mEGFPC1H2B_G1_14_20h_afterRelease\DE_W0001_P0001\DE_2_W0001_P0001_T0010\TR1_W0001_P0108\TR1_2_W0001_P0108_T0001_R1_P4_K1_Ch2-Ch1.zen
307100	-7.411311e-05	5.404435e-04	2.660700e-05	20150212_STAG2gfpcf2_G2G1\MitoSys2\Calibration\mEGFPC1H2B_G1_14_20h_afterRelease\DE_W0001_P0001\DE_2_W0001_P0001_T0010\TR1_W0001_P0108\TR1_2_W0001_P0108_T0001_R1_P4_K1_Ch2-Ch1.zen
327580	7.842508e-06	5.474596e-04	2.444700e-05	20150212_STAG2gfpcf2_G2G1\MitoSys2\Calibration\mEGFPC1H2B_G1_14_20h_afterRelease\DE_W0001_P0001\DE_2_W0001_P0001_T0010\TR1_W0001_P0108\TR1_2_W0001_P0108_T0001_R1_P4_K1_Ch2-Ch1.zen
348060	-4.362993e-05	5.778440e-04	2.256800e-05	20150212_STAG2gfpcf2_G2G1\MitoSys2\Calibration\mEGFPC1H2B_G1_14_20h_afterRelease\DE_W0001_P0001\DE_2_W0001_P0001_T0010\TR1_W0001_P0108\TR1_2_W0001_P0108_T0001_R1_P4_K1_Ch2-Ch1.zen
368540	1.468097e-04	3.631235e-04	2.092000e-05	20150212_STAG2gfpcf2_G2G1\MitoSys2\Calibration\mEGFPC1H2B_G1_14_20h_afterRelease\DE_W0001_P0001\DE_2_W0001_P0001_T0010\TR1_W0001_P0108\TR1_2_W0001_P0108_T0001_R1_P4_K1_Ch2-Ch1.zen
389020	-2.814424e-06	5.637784e-04	1.946500e-05	20150212_STAG2gfpcf2_G2G1\MitoSys2\Calibration\mEGFPC1H2B_G1_14_20h_afterRelease\DE_W0001_P0001\DE_2_W0001_P0001_T0010\TR1_W0001_P0108\TR1_2_W0001_P0108_T0001_R1_P4_K1_Ch2-Ch1.zen
409500	-3.146848e-05	4.409510e-04	1.817200e-05	20150212_STAG2gfpcf2_G2G1\MitoSys2\Calibration\mEGFPC1H2B_G1_14_20h_afterRelease\DE_W0001_P0001\DE_2_W0001_P0001_T0010\TR1_W0001_P0108\TR1_2_W0001_P0108_T0001_R1_P4_K1_Ch2-Ch1.zen
450460	2.469327e-05	3.278812e-04	1.598100e-05	20150212_STAG2gfpcf2_G2G1\MitoSys2\Calibration\mEGFPC1H2B_G1_14_20h_afterRelease\DE_W0001_P0001\DE_2_W0001_P0001_T0010\TR1_W0001_P0108\TR1_2_W0001_P0108_T0001_R1_P4_K1_Ch2-Ch1.zen
491420	-6.859524e-05	4.158101e-04	1.420000e-05	20150212_STAG2gfpcf2_G2G1\MitoSys2\Calibration\mEGFPC1H2B_G1_14_20h_afterRelease\DE_W0001_P0001\DE_2_W0001_P0001_T0010\TR1_W0001_P0108\TR1_2_W0001_P0108_T0001_R1_P4_K1_Ch2-Ch1.zen
532380	-9.364572e-05	5.193145e-04	1.272800e-05	20150212_STAG2gfpcf2_G2G1\MitoSys2\Calibration\mEGFPC1H2B_G1_14_20h_afterRelease\DE_W0001_P0001\DE_2_W0001_P0001_T0010\TR1_W0001_P0108\TR1_2_W0001_P0108_T0001_R1_P4_K1_Ch2-Ch1.zen
573340	-1.304877e-04	4.258855e-04	1.149500e-05	20150212_STAG2gfpcf2_G2G1\MitoSys2\Calibration\mEGFPC1H2B_G1_14_20h_afterRelease\DE_W0001_P0001\DE_2_W0001_P0001_T0010\TR1_W0001_P0108\TR1_2_W0001_P0108_T0001_R1_P4_K1_Ch2-Ch1.zen
614300	-2.459114e-05	4.504289e-04	1.044900e-05	20150212_STAG2gfpcf2_G2G1\MitoSys2\Calibration\mEGFPC1H2B_G1_14_20h_afterRelease\DE_W0001_P0001\DE_2_W0001_P0001_T0010\TR1_W0001_P0108\TR1_2_W0001_P0108_T0001_R1_P4_K1_Ch2-Ch1.zen
655260	-2.762934e-05	3.497319e-04	9.553400e-06	20150212_STAG2gfpcf2_G2G1\MitoSys2\Calibration\mEGFPC1H2B_G1_14_20h_afterRelease\DE_W0001_P0001\DE_2_W0001_P0001_T0010\TR1_W0001_P0108\TR1_2_W0001_P0108_T0001_R1_P4_K1_Ch2-Ch1.zen
696220	-1.839576e-05	3.610816e-04	8.779000e-06	20150212_STAG2gfpcf2_G2G1\MitoSys2\Calibration\mEGFPC1H2B_G1_14_20h_afterRelease\DE_W0001_P0001\DE_2_W0001_P0001_T0010\TR1_W0001_P0108\TR1_2_W0001_P0108_T0001_R1_P4_K1_Ch2-Ch1.zen
737180	-1.728979e-04	5.162345e-04	8.103900e-06	20150212_STAG2gfpcf2_G2G1\MitoSys2\Calibration\mEGFPC1H2B_G1_14_20h_afterRelease\DE_W0001_P0001\DE_2_W0001_P0001_T0010\TR1_W0001_P0108\TR1_2_W0001_P0108_T0001_R1_P4_K1_Ch2-Ch1.zen
778140	9.191033e-05	4.188348e-04	7.511300e-06	20150212_STAG2gfpcf2_G2G1\MitoSys2\Calibration\mEGFPC1H2B_G1_14_20h_afterRelease\DE_W0001_P0001\DE_2_W0001_P0001_T0010\TR1_W0001_P0108\TR1_2_W0001_P0108_T0001_R1_P4_K1_Ch2-Ch1.zen
819100	9.137044e-05	3.539017e-04	6.987600e-06	20150212_STAG2gfpcf2_G2G1\MitoSys2\Calibration\mEGFPC1H2B_G1_14_20h_afterRelease\DE_W0001_P0001\DE_2_W0001_P0001_T0010\TR1_W0001_P0108\TR1_2_W0001_P0108_T0001_R1_P4_K1_Ch2-Ch1.zen
901020	-2.186948e-06	4.370112e-04	6.106100e-06	20150212_STAG2gfpcf2_G2G1\MitoSys2\Calibration\mEGFPC1H2B_G1_14_20h_afterRelease\DE_W0001_P0001\DE_2_W0001_P0001_T0010\TR1_W0001_P0108\TR1_2_W0001_P0108_T0001_R1_P4_K1_Ch2-Ch1.zen
982940	-1.203149e-04	4.288467e-04	5.395600e-06	20150212_STAG2gfpcf2_G2G1\MitoSys2\Calibration\mEGFPC1H2B_G1_14_20h_afterRelease\DE_W0001_P0001\DE_2_W0001_P0001_T0010\TR1_W0001_P0108\TR1_2_W0001_P0108_T0001_R1_P4_K1_Ch2-Ch1.zen
1064860	1.576929e-05	3.722569e-04	4.812900e-06	20150212_STAG2gfpcf2_G2G1\MitoSys2\Calibration\mEGFPC1H2B_G1_14_20h_afterRelease\DE_W0001_P0001\DE_2_W0001_P0001_T0010\TR1_W0001_P0108\TR1_2_W0001_P0108_T0001_R1_P4_K1_Ch2-Ch1.zen
1146780	-1.109510e-04	3.653658e-04	4.328000e-06	20150212_STAG2gfpcf2_G2G1\MitoSys2\Calibration\mEGFPC1H2B_G1_14_20h_afterRelease\DE_W0001_P0001\DE_2_W0001_P0001_T0010\TR1_W0001_P0108\TR1_2_W0001_P0108_T0001_R1_P4_K1_Ch2-Ch1.zen
1228700	9.493917e-05	3.672796e-04	3.919300e-06	20150212_STAG2gfpcf2_G2G1\MitoSys2\Calibration\mEGFPC1H2B_G1_14_20h_afterRelease\DE_W0001_P0001\DE_2_W0001_P0001_T0010\TR1_W0001_P0108\TR1_2_W0001_P0108_T0001_R1_P4_K1_Ch2-Ch1.zen
1310620	-7.374500e-05	3.292655e-04	3.571100e-06	20150212_STAG2gfpcf2_G2G1\MitoSys2\Calibration\mEGFPC1H2B_G1_14_20h_afterRelease\DE_W0001_P0001\DE_2_W0001_P0001_T0010\TR1_W0001_P0108\TR1_2_W0001_P0108_T0001_R1_P4_K1_Ch2-Ch1.zen
1392540	-8.509481e-05	3.709402e-04	3.271500e-06	20150212_STAG2gfpcf2_G2G1\MitoSys2\Calibration\mEGFPC1H2B_G1_14_20h_afterRelease\DE_W0001_P0001\DE_2_W0001_P0001_T0010\TR1_W0001_P0108\TR1_2_W0001_P0108_T0001_R1_P4_K1_Ch2-Ch1.zen
1474460	-3.256176e-05	4.456630e-04	3.011500e-06	20150212_STAG2gfpcf2_G2G1\MitoSys2\Calibration\mEGFPC1H2B_G1_14_20h_afterRelease\DE_W0001_P0001\DE_2_W0001_P0001_T0010\TR1_W0001_P0108\TR1_2_W0001_P0108_T0001_R1_P4_K1_Ch2-Ch1.zen
1556380	-2.047960e-04	3.683215e-04	2.784200e-06	20150212_STAG2gfpcf2_G2G1\MitoSys2\Calibration\mEGFPC1H2B_G1_14_20h_afterRelease\DE_W0001_P0001\DE_2_W0001_P0001_T0010\TR1_W0001_P0108\TR1_2_W0001_P0108_T0001_R1_P4_K1_Ch2-Ch1.zen
10	2.363277e-02	1.800047e-03	2.357200e-02	20150212_STAG2gfpcf2_G2G1\MitoSys2\Calibration\mEGFPC1H2B_G1_14_20h_afterRelease\DE_W0001_P0001\DE_2_W0001_P0001_T0012\TR1_W0001_P0132\TR1_2_W0001_P0132_T0001_R1_P1_K1_Ch2-Ch1.zen
20	2.333334e-02	1.512278e-03	2.303600e-02	20150212_STAG2gfpcf2_G2G1\MitoSys2\Calibration\mEGFPC1H2B_G1_14_20h_afterRelease\DE_W0001_P0001\DE_2_W0001_P0001_T0012\TR1_W0001_P0132\TR1_2_W0001_P0132_T0001_R1_P1_K1_Ch2-Ch1.zen
30	2.260482e-02	2.391101e-03	2.253500e-02	20150212_STAG2gfpcf2_G2G1\MitoSys2\Calibration\mEGFPC1H2B_G1_14_20h_afterRelease\DE_W0001_P0001\DE_2_W0001_P0001_T0012\TR1_W0001_P0132\TR1_2_W0001_P0132_T0001_R1_P1_K1_Ch2-Ch1.zen
40	2.226481e-02	1.969854e-03	2.206800e-02	20150212_STAG2gfpcf2_G2G1\MitoSys2\Calibration\mEGFPC1H2B_G1_14_20h_afterRelease\DE_W0001_P0001\DE_2_W0001_P0001_T0012\TR1_W0001_P0132\TR1_2_W0001_P0132_T0001_R1_P1_K1_Ch2-Ch1.zen
50	2.109608e-02	1.507312e-03	2.163200e-02	20150212_STAG2gfpcf2_G2G1\MitoSys2\Calibration\mEGFPC1H2B_G1_14_20h_afterRelease\DE_W0001_P0001\DE_2_W0001_P0001_T0012\TR1_W0001_P0132\TR1_2_W0001_P0132_T0001_R1_P1_K1_Ch2-Ch1.zen
60	2.122551e-02	1.887515e-03	2.122400e-02	20150212_STAG2gfpcf2_G2G1\MitoSys2\Calibration\mEGFPC1H2B_G1_14_20h_afterRelease\DE_W0001_P0001\DE_2_W0001_P0001_T0012\TR1_W0001_P0132\TR1_2_W0001_P0132_T0001_R1_P1_K1_Ch2-Ch1.zen
70	2.078445e-02	1.768152e-03	2.084400e-02	20150212_STAG2gfpcf2_G2G1\MitoSys2\Calibration\mEGFPC1H2B_G1_14_20h_afterRelease\DE_W0001_P0001\DE_2_W0001_P0001_T0012\TR1_W0001_P0132\TR1_2_W0001_P0132_T0001_R1_P1_K1_Ch2-Ch1.zen
80	2.013800e-02	1.678150e-03	2.048700e-02	20150212_STAG2gfpcf2_G2G1\MitoSys2\Calibration\mEGFPC1H2B_G1_14_20h_afterRelease\DE_W0001_P0001\DE_2_W0001_P0001_T0012\TR1_W0001_P0132\TR1_2_W0001_P0132_T0001_R1_P1_K1_Ch2-Ch1.zen
90	1.968690e-02	1.436544e-03	2.015200e-02	20150212_STAG2gfpcf2_G2G1\MitoSys2\Calibration\mEGFPC1H2B_G1_14_20h_afterRelease\DE_W0001_P0001\DE_2_W0001_P0001_T0012\TR1_W0001_P0132\TR1_2_W0001_P0132_T0001_R1_P1_K1_Ch2-Ch1.zen
100	1.980974e-02	1.327465e-03	1.983700e-02	20150212_STAG2gfpcf2_G2G1\MitoSys2\Calibration\mEGFPC1H2B_G1_14_20h_afterRelease\DE_W0001_P0001\DE_2_W0001_P0001_T0012\TR1_W0001_P0132\TR1_2_W0001_P0132_T0001_R1_P1_K1_Ch2-Ch1.zen
120	1.952715e-02	1.423013e-03	1.926100e-02	20150212_STAG2gfpcf2_G2G1\MitoSys2\Calibration\mEGFPC1H2B_G1_14_20h_afterRelease\DE_W0001_P0001\DE_2_W0001_P0001_T0012\TR1_W0001_P0132\TR1_2_W0001_P0132_T0001_R1_P1_K1_Ch2-Ch1.zen
140	1.866521e-02	1.433196e-03	1.874500e-02	20150212_STAG2gfpcf2_G2G1\MitoSys2\Calibration\mEGFPC1H2B_G1_14_20h_afterRelease\DE_W0001_P0001\DE_2_W0001_P0001_T0012\TR1_W0001_P0132\TR1_2_W0001_P0132_T0001_R1_P1_K1_Ch2-Ch1.zen
160	1.845088e-02	1.657859e-03	1.827900e-02	20150212_STAG2gfpcf2_G2G1\MitoSys2\Calibration\mEGFPC1H2B_G1_14_20h_afterRelease\DE_W0001_P0001\DE_2_W0001_P0001_T0012\TR1_W0001_P0132\TR1_2_W0001_P0132_T0001_R1_P1_K1_Ch2-Ch1.zen
180	1.826369e-02	1.433255e-03	1.785600e-02	20150212_STAG2gfpcf2_G2G1\MitoSys2\Calibration\mEGFPC1H2B_G1_14_20h_afterRelease\DE_W0001_P0001\DE_2_W0001_P0001_T0012\TR1_W0001_P0132\TR1_2_W0001_P0132_T0001_R1_P1_K1_Ch2-Ch1.zen
200	1.764798e-02	1.335636e-03	1.746800e-02	20150212_STAG2gfpcf2_G2G1\MitoSys2\Calibration\mEGFPC1H2B_G1_14_20h_afterRelease\DE_W0001_P0001\DE_2_W0001_P0001_T0012\TR1_W0001_P0132\TR1_2_W0001_P0132_T0001_R1_P1_K1_Ch2-Ch1.zen
220	1.685315e-02	1.477809e-03	1.711100e-02	20150212_STAG2gfpcf2_G2G1\MitoSys2\Calibration\mEGFPC1H2B_G1_14_20h_afterRelease\DE_W0001_P0001\DE_2_W0001_P0001_T0012\TR1_W0001_P0132\TR1_2_W0001_P0132_T0001_R1_P1_K1_Ch2-Ch1.zen
240	1.669774e-02	1.229536e-03	1.677800e-02	20150212_STAG2gfpcf2_G2G1\MitoSys2\Calibration\mEGFPC1H2B_G1_14_20h_afterRelease\DE_W0001_P0001\DE_2_W0001_P0001_T0012\TR1_W0001_P0132\TR1_2_W0001_P0132_T0001_R1_P1_K1_Ch2-Ch1.zen
260	1.668134e-02	1.629682e-03	1.646700e-02	20150212_STAG2gfpcf2_G2G1\MitoSys2\Calibration\mEGFPC1H2B_G1_14_20h_afterRelease\DE_W0001_P0001\DE_2_W0001_P0001_T0012\TR1_W0001_P0132\TR1_2_W0001_P0132_T0001_R1_P1_K1_Ch2-Ch1.zen
280	1.634689e-02	1.141962e-03	1.617500e-02	20150212_STAG2gfpcf2_G2G1\MitoSys2\Calibration\mEGFPC1H2B_G1_14_20h_afterRelease\DE_W0001_P0001\DE_2_W0001_P0001_T0012\TR1_W0001_P0132\TR1_2_W0001_P0132_T0001_R1_P1_K1_Ch2-Ch1.zen
300	1.574502e-02	1.310520e-03	1.589900e-02	20150212_STAG2gfpcf2_G2G1\MitoSys2\Calibration\mEGFPC1H2B_G1_14_20h_afterRelease\DE_W0001_P0001\DE_2_W0001_P0001_T0012\TR1_W0001_P0132\TR1_2_W0001_P0132_T0001_R1_P1_K1_Ch2-Ch1.zen
340	1.551970e-02	1.466701e-03	1.538700e-02	20150212_STAG2gfpcf2_G2G1\MitoSys2\Calibration\mEGFPC1H2B_G1_14_20h_afterRelease\DE_W0001_P0001\DE_2_W0001_P0001_T0012\TR1_W0001_P0132\TR1_2_W0001_P0132_T0001_R1_P1_K1_Ch2-Ch1.zen
380	1.503812e-02	1.247436e-03	1.492100e-02	20150212_STAG2gfpcf2_G2G1\MitoSys2\Calibration\mEGFPC1H2B_G1_14_20h_afterRelease\DE_W0001_P0001\DE_2_W0001_P0001_T0012\TR1_W0001_P0132\TR1_2_W0001_P0132_T0001_R1_P1_K1_Ch2-Ch1.zen
420	1.462683e-02	1.262593e-03	1.449000e-02	20150212_STAG2gfpcf2_G2G1\MitoSys2\Calibration\mEGFPC1H2B_G1_14_20h_afterRelease\DE_W0001_P0001\DE_2_W0001_P0001_T0012\TR1_W0001_P0132\TR1_2_W0001_P0132_T0001_R1_P1_K1_Ch2-Ch1.zen
460	1.434902e-02	1.174304e-03	1.408900e-02	20150212_STAG2gfpcf2_G2G1\MitoSys2\Calibration\mEGFPC1H2B_G1_14_20h_afterRelease\DE_W0001_P0001\DE_2_W0001_P0001_T0012\TR1_W0001_P0132\TR1_2_W0001_P0132_T0001_R1_P1_K1_Ch2-Ch1.zen
500	1.378910e-02	1.204121e-03	1.371300e-02	20150212_STAG2gfpcf2_G2G1\MitoSys2\Calibration\mEGFPC1H2B_G1_14_20h_afterRelease\DE_W0001_P0001\DE_2_W0001_P0001_T0012\TR1_W0001_P0132\TR1_2_W0001_P0132_T0001_R1_P1_K1_Ch2-Ch1.zen
540	1.334231e-02	1.235905e-03	1.336000e-02	20150212_STAG2gfpcf2_G2G1\MitoSys2\Calibration\mEGFPC1H2B_G1_14_20h_afterRelease\DE_W0001_P0001\DE_2_W0001_P0001_T0012\TR1_W0001_P0132\TR1_2_W0001_P0132_T0001_R1_P1_K1_Ch2-Ch1.zen
580	1.275508e-02	1.163145e-03	1.302600e-02	20150212_STAG2gfpcf2_G2G1\MitoSys2\Calibration\mEGFPC1H2B_G1_14_20h_afterRelease\DE_W0001_P0001\DE_2_W0001_P0001_T0012\TR1_W0001_P0132\TR1_2_W0001_P0132_T0001_R1_P1_K1_Ch2-Ch1.zen
620	1.272108e-02	1.197713e-03	1.271000e-02	20150212_STAG2gfpcf2_G2G1\MitoSys2\Calibration\mEGFPC1H2B_G1_14_20h_afterRelease\DE_W0001_P0001\DE_2_W0001_P0001_T0012\TR1_W0001_P0132\TR1_2_W0001_P0132_T0001_R1_P1_K1_Ch2-Ch1.zen
660	1.242631e-02	1.307408e-03	1.241000e-02	20150212_STAG2gfpcf2_G2G1\MitoSys2\Calibration\mEGFPC1H2B_G1_14_20h_afterRelease\DE_W0001_P0001\DE_2_W0001_P0001_T0012\TR1_W0001_P0132\TR1_2_W0001_P0132_T0001_R1_P1_K1_Ch2-Ch1.zen
700	1.190145e-02	1.297937e-03	1.212500e-02	20150212_STAG2gfpcf2_G2G1\MitoSys2\Calibration\mEGFPC1H2B_G1_14_20h_afterRelease\DE_W0001_P0001\DE_2_W0001_P0001_T0012\TR1_W0001_P0132\TR1_2_W0001_P0132_T0001_R1_P1_K1_Ch2-Ch1.zen
780	1.160167e-02	1.075097e-03	1.159500e-02	20150212_STAG2gfpcf2_G2G1\MitoSys2\Calibration\mEGFPC1H2B_G1_14_20h_afterRelease\DE_W0001_P0001\DE_2_W0001_P0001_T0012\TR1_W0001_P0132\TR1_2_W0001_P0132_T0001_R1_P1_K1_Ch2-Ch1.zen
860	1.105467e-02	9.405747e-04	1.111300e-02	20150212_STAG2gfpcf2_G2G1\MitoSys2\Calibration\mEGFPC1H2B_G1_14_20h_afterRelease\DE_W0001_P0001\DE_2_W0001_P0001_T0012\TR1_W0001_P0132\TR1_2_W0001_P0132_T0001_R1_P1_K1_Ch2-Ch1.zen
940	1.042823e-02	7.889593e-04	1.067100e-02	20150212_STAG2gfpcf2_G2G1\MitoSys2\Calibration\mEGFPC1H2B_G1_14_20h_afterRelease\DE_W0001_P0001\DE_2_W0001_P0001_T0012\TR1_W0001_P0132\TR1_2_W0001_P0132_T0001_R1_P1_K1_Ch2-Ch1.zen
1020	1.007425e-02	7.715996e-04	1.026500e-02	20150212_STAG2gfpcf2_G2G1\MitoSys2\Calibration\mEGFPC1H2B_G1_14_20h_afterRelease\DE_W0001_P0001\DE_2_W0001_P0001_T0012\TR1_W0001_P0132\TR1_2_W0001_P0132_T0001_R1_P1_K1_Ch2-Ch1.zen
1100	9.816067e-03	8.863901e-04	9.891000e-03	20150212_STAG2gfpcf2_G2G1\MitoSys2\Calibration\mEGFPC1H2B_G1_14_20h_afterRelease\DE_W0001_P0001\DE_2_W0001_P0001_T0012\TR1_W0001_P0132\TR1_2_W0001_P0132_T0001_R1_P1_K1_Ch2-Ch1.zen
1180	9.618545e-03	1.024760e-03	9.545400e-03	20150212_STAG2gfpcf2_G2G1\MitoSys2\Calibration\mEGFPC1H2B_G1_14_20h_afterRelease\DE_W0001_P0001\DE_2_W0001_P0001_T0012\TR1_W0001_P0132\TR1_2_W0001_P0132_T0001_R1_P1_K1_Ch2-Ch1.zen
1260	9.201040e-03	8.634836e-04	9.225000e-03	20150212_STAG2gfpcf2_G2G1\MitoSys2\Calibration\mEGFPC1H2B_G1_14_20h_afterRelease\DE_W0001_P0001\DE_2_W0001_P0001_T0012\TR1_W0001_P0132\TR1_2_W0001_P0132_T0001_R1_P1_K1_Ch2-Ch1.zen
1340	8.926373e-03	9.228363e-04	8.927200e-03	20150212_STAG2gfpcf2_G2G1\MitoSys2\Calibration\mEGFPC1H2B_G1_14_20h_afterRelease\DE_W0001_P0001\DE_2_W0001_P0001_T0012\TR1_W0001_P0132\TR1_2_W0001_P0132_T0001_R1_P1_K1_Ch2-Ch1.zen
1420	8.662936e-03	8.909161e-04	8.649700e-03	20150212_STAG2gfpcf2_G2G1\MitoSys2\Calibration\mEGFPC1H2B_G1_14_20h_afterRelease\DE_W0001_P0001\DE_2_W0001_P0001_T0012\TR1_W0001_P0132\TR1_2_W0001_P0132_T0001_R1_P1_K1_Ch2-Ch1.zen
1500	8.446655e-03	8.463498e-04	8.390400e-03	20150212_STAG2gfpcf2_G2G1\MitoSys2\Calibration\mEGFPC1H2B_G1_14_20h_afterRelease\DE_W0001_P0001\DE_2_W0001_P0001_T0012\TR1_W0001_P0132\TR1_2_W0001_P0132_T0001_R1_P1_K1_Ch2-Ch1.zen
1660	7.846934e-03	8.512531e-04	7.919800e-03	20150212_STAG2gfpcf2_G2G1\MitoSys2\Calibration\mEGFPC1H2B_G1_14_20h_afterRelease\DE_W0001_P0001\DE_2_W0001_P0001_T0012\TR1_W0001_P0132\TR1_2_W0001_P0132_T0001_R1_P1_K1_Ch2-Ch1.zen
1820	7.601781e-03	1.069706e-03	7.503600e-03	20150212_STAG2gfpcf2_G2G1\MitoSys2\Calibration\mEGFPC1H2B_G1_14_20h_afterRelease\DE_W0001_P0001\DE_2_W0001_P0001_T0012\TR1_W0001_P0132\TR1_2_W0001_P0132_T0001_R1_P1_K1_Ch2-Ch1.zen
1980	7.151486e-03	8.556334e-04	7.132700e-03	20150212_STAG2gfpcf2_G2G1\MitoSys2\Calibration\mEGFPC1H2B_G1_14_20h_afterRelease\DE_W0001_P0001\DE_2_W0001_P0001_T0012\TR1_W0001_P0132\TR1_2_W0001_P0132_T0001_R1_P1_K1_Ch2-Ch1.zen
2140	7.019312e-03	8.859641e-04	6.799900e-03	20150212_STAG2gfpcf2_G2G1\MitoSys2\Calibration\mEGFPC1H2B_G1_14_20h_afterRelease\DE_W0001_P0001\DE_2_W0001_P0001_T0012\TR1_W0001_P0132\TR1_2_W0001_P0132_T0001_R1_P1_K1_Ch2-Ch1.zen
2300	6.543133e-03	9.684057e-04	6.499400e-03	20150212_STAG2gfpcf2_G2G1\MitoSys2\Calibration\mEGFPC1H2B_G1_14_20h_afterRelease\DE_W0001_P0001\DE_2_W0001_P0001_T0012\TR1_W0001_P0132\TR1_2_W0001_P0132_T0001_R1_P1_K1_Ch2-Ch1.zen
2460	6.320013e-03	9.230500e-04	6.226400e-03	20150212_STAG2gfpcf2_G2G1\MitoSys2\Calibration\mEGFPC1H2B_G1_14_20h_afterRelease\DE_W0001_P0001\DE_2_W0001_P0001_T0012\TR1_W0001_P0132\TR1_2_W0001_P0132_T0001_R1_P1_K1_Ch2-Ch1.zen
2620	6.196358e-03	1.122453e-03	5.977100e-03	20150212_STAG2gfpcf2_G2G1\MitoSys2\Calibration\mEGFPC1H2B_G1_14_20h_afterRelease\DE_W0001_P0001\DE_2_W0001_P0001_T0012\TR1_W0001_P0132\TR1_2_W0001_P0132_T0001_R1_P1_K1_Ch2-Ch1.zen
2780	5.928433e-03	1.052236e-03	5.748400e-03	20150212_STAG2gfpcf2_G2G1\MitoSys2\Calibration\mEGFPC1H2B_G1_14_20h_afterRelease\DE_W0001_P0001\DE_2_W0001_P0001_T0012\TR1_W0001_P0132\TR1_2_W0001_P0132_T0001_R1_P1_K1_Ch2-Ch1.zen
2940	5.654708e-03	1.048136e-03	5.537600e-03	20150212_STAG2gfpcf2_G2G1\MitoSys2\Calibration\mEGFPC1H2B_G1_14_20h_afterRelease\DE_W0001_P0001\DE_2_W0001_P0001_T0012\TR1_W0001_P0132\TR1_2_W0001_P0132_T0001_R1_P1_K1_Ch2-Ch1.zen
3100	5.417375e-03	1.044794e-03	5.342500e-03	20150212_STAG2gfpcf2_G2G1\MitoSys2\Calibration\mEGFPC1H2B_G1_14_20h_afterRelease\DE_W0001_P0001\DE_2_W0001_P0001_T0012\TR1_W0001_P0132\TR1_2_W0001_P0132_T0001_R1_P1_K1_Ch2-Ch1.zen
3420	4.955383e-03	1.180518e-03	4.992400e-03	20150212_STAG2gfpcf2_G2G1\MitoSys2\Calibration\mEGFPC1H2B_G1_14_20h_afterRelease\DE_W0001_P0001\DE_2_W0001_P0001_T0012\TR1_W0001_P0132\TR1_2_W0001_P0132_T0001_R1_P1_K1_Ch2-Ch1.zen
3740	4.668109e-03	1.076083e-03	4.686200e-03	20150212_STAG2gfpcf2_G2G1\MitoSys2\Calibration\mEGFPC1H2B_G1_14_20h_afterRelease\DE_W0001_P0001\DE_2_W0001_P0001_T0012\TR1_W0001_P0132\TR1_2_W0001_P0132_T0001_R1_P1_K1_Ch2-Ch1.zen
4060	4.229454e-03	9.566202e-04	4.415500e-03	20150212_STAG2gfpcf2_G2G1\MitoSys2\Calibration\mEGFPC1H2B_G1_14_20h_afterRelease\DE_W0001_P0001\DE_2_W0001_P0001_T0012\TR1_W0001_P0132\TR1_2_W0001_P0132_T0001_R1_P1_K1_Ch2-Ch1.zen
4380	4.000208e-03	9.369342e-04	4.173700e-03	20150212_STAG2gfpcf2_G2G1\MitoSys2\Calibration\mEGFPC1H2B_G1_14_20h_afterRelease\DE_W0001_P0001\DE_2_W0001_P0001_T0012\TR1_W0001_P0132\TR1_2_W0001_P0132_T0001_R1_P1_K1_Ch2-Ch1.zen
4700	3.768290e-03	8.454069e-04	3.955800e-03	20150212_STAG2gfpcf2_G2G1\MitoSys2\Calibration\mEGFPC1H2B_G1_14_20h_afterRelease\DE_W0001_P0001\DE_2_W0001_P0001_T0012\TR1_W0001_P0132\TR1_2_W0001_P0132_T0001_R1_P1_K1_Ch2-Ch1.zen
5020	3.624086e-03	9.181371e-04	3.758200e-03	20150212_STAG2gfpcf2_G2G1\MitoSys2\Calibration\mEGFPC1H2B_G1_14_20h_afterRelease\DE_W0001_P0001\DE_2_W0001_P0001_T0012\TR1_W0001_P0132\TR1_2_W0001_P0132_T0001_R1_P1_K1_Ch2-Ch1.zen
5340	3.547586e-03	9.725052e-04	3.577800e-03	20150212_STAG2gfpcf2_G2G1\MitoSys2\Calibration\mEGFPC1H2B_G1_14_20h_afterRelease\DE_W0001_P0001\DE_2_W0001_P0001_T0012\TR1_W0001_P0132\TR1_2_W0001_P0132_T0001_R1_P1_K1_Ch2-Ch1.zen
5660	3.251753e-03	1.067630e-03	3.412100e-03	20150212_STAG2gfpcf2_G2G1\MitoSys2\Calibration\mEGFPC1H2B_G1_14_20h_afterRelease\DE_W0001_P0001\DE_2_W0001_P0001_T0012\TR1_W0001_P0132\TR1_2_W0001_P0132_T0001_R1_P1_K1_Ch2-Ch1.zen
5980	3.063154e-03	9.919458e-04	3.259200e-03	20150212_STAG2gfpcf2_G2G1\MitoSys2\Calibration\mEGFPC1H2B_G1_14_20h_afterRelease\DE_W0001_P0001\DE_2_W0001_P0001_T0012\TR1_W0001_P0132\TR1_2_W0001_P0132_T0001_R1_P1_K1_Ch2-Ch1.zen
6300	2.961721e-03	8.394882e-04	3.117700e-03	20150212_STAG2gfpcf2_G2G1\MitoSys2\Calibration\mEGFPC1H2B_G1_14_20h_afterRelease\DE_W0001_P0001\DE_2_W0001_P0001_T0012\TR1_W0001_P0132\TR1_2_W0001_P0132_T0001_R1_P1_K1_Ch2-Ch1.zen
6940	2.756224e-03	8.907643e-04	2.863300e-03	20150212_STAG2gfpcf2_G2G1\MitoSys2\Calibration\mEGFPC1H2B_G1_14_20h_afterRelease\DE_W0001_P0001\DE_2_W0001_P0001_T0012\TR1_W0001_P0132\TR1_2_W0001_P0132_T0001_R1_P1_K1_Ch2-Ch1.zen
7580	2.683988e-03	7.000151e-04	2.640800e-03	20150212_STAG2gfpcf2_G2G1\MitoSys2\Calibration\mEGFPC1H2B_G1_14_20h_afterRelease\DE_W0001_P0001\DE_2_W0001_P0001_T0012\TR1_W0001_P0132\TR1_2_W0001_P0132_T0001_R1_P1_K1_Ch2-Ch1.zen
8220	2.636494e-03	7.957491e-04	2.444300e-03	20150212_STAG2gfpcf2_G2G1\MitoSys2\Calibration\mEGFPC1H2B_G1_14_20h_afterRelease\DE_W0001_P0001\DE_2_W0001_P0001_T0012\TR1_W0001_P0132\TR1_2_W0001_P0132_T0001_R1_P1_K1_Ch2-Ch1.zen
8860	2.382308e-03	9.274027e-04	2.269600e-03	20150212_STAG2gfpcf2_G2G1\MitoSys2\Calibration\mEGFPC1H2B_G1_14_20h_afterRelease\DE_W0001_P0001\DE_2_W0001_P0001_T0012\TR1_W0001_P0132\TR1_2_W0001_P0132_T0001_R1_P1_K1_Ch2-Ch1.zen
9500	2.336902e-03	8.882040e-04	2.113100e-03	20150212_STAG2gfpcf2_G2G1\MitoSys2\Calibration\mEGFPC1H2B_G1_14_20h_afterRelease\DE_W0001_P0001\DE_2_W0001_P0001_T0012\TR1_W0001_P0132\TR1_2_W0001_P0132_T0001_R1_P1_K1_Ch2-Ch1.zen
10140	2.229815e-03	1.074655e-03	1.972300e-03	20150212_STAG2gfpcf2_G2G1\MitoSys2\Calibration\mEGFPC1H2B_G1_14_20h_afterRelease\DE_W0001_P0001\DE_2_W0001_P0001_T0012\TR1_W0001_P0132\TR1_2_W0001_P0132_T0001_R1_P1_K1_Ch2-Ch1.zen
10780	2.056472e-03	1.030294e-03	1.845000e-03	20150212_STAG2gfpcf2_G2G1\MitoSys2\Calibration\mEGFPC1H2B_G1_14_20h_afterRelease\DE_W0001_P0001\DE_2_W0001_P0001_T0012\TR1_W0001_P0132\TR1_2_W0001_P0132_T0001_R1_P1_K1_Ch2-Ch1.zen
11420	1.845557e-03	9.507932e-04	1.729500e-03	20150212_STAG2gfpcf2_G2G1\MitoSys2\Calibration\mEGFPC1H2B_G1_14_20h_afterRelease\DE_W0001_P0001\DE_2_W0001_P0001_T0012\TR1_W0001_P0132\TR1_2_W0001_P0132_T0001_R1_P1_K1_Ch2-Ch1.zen
12060	1.710719e-03	1.037023e-03	1.624300e-03	20150212_STAG2gfpcf2_G2G1\MitoSys2\Calibration\mEGFPC1H2B_G1_14_20h_afterRelease\DE_W0001_P0001\DE_2_W0001_P0001_T0012\TR1_W0001_P0132\TR1_2_W0001_P0132_T0001_R1_P1_K1_Ch2-Ch1.zen
12700	1.553183e-03	9.052520e-04	1.528300e-03	20150212_STAG2gfpcf2_G2G1\MitoSys2\Calibration\mEGFPC1H2B_G1_14_20h_afterRelease\DE_W0001_P0001\DE_2_W0001_P0001_T0012\TR1_W0001_P0132\TR1_2_W0001_P0132_T0001_R1_P1_K1_Ch2-Ch1.zen
13980	1.476528e-03	8.679175e-04	1.359600e-03	20150212_STAG2gfpcf2_G2G1\MitoSys2\Calibration\mEGFPC1H2B_G1_14_20h_afterRelease\DE_W0001_P0001\DE_2_W0001_P0001_T0012\TR1_W0001_P0132\TR1_2_W0001_P0132_T0001_R1_P1_K1_Ch2-Ch1.zen
15260	1.443445e-03	9.711322e-04	1.216800e-03	20150212_STAG2gfpcf2_G2G1\MitoSys2\Calibration\mEGFPC1H2B_G1_14_20h_afterRelease\DE_W0001_P0001\DE_2_W0001_P0001_T0012\TR1_W0001_P0132\TR1_2_W0001_P0132_T0001_R1_P1_K1_Ch2-Ch1.zen
16540	9.539623e-04	8.644493e-04	1.094900e-03	20150212_STAG2gfpcf2_G2G1\MitoSys2\Calibration\mEGFPC1H2B_G1_14_20h_afterRelease\DE_W0001_P0001\DE_2_W0001_P0001_T0012\TR1_W0001_P0132\TR1_2_W0001_P0132_T0001_R1_P1_K1_Ch2-Ch1.zen
17820	8.751211e-04	9.546938e-04	9.901100e-04	20150212_STAG2gfpcf2_G2G1\MitoSys2\Calibration\mEGFPC1H2B_G1_14_20h_afterRelease\DE_W0001_P0001\DE_2_W0001_P0001_T0012\TR1_W0001_P0132\TR1_2_W0001_P0132_T0001_R1_P1_K1_Ch2-Ch1.zen
19100	7.642946e-04	9.327142e-04	8.993300e-04	20150212_STAG2gfpcf2_G2G1\MitoSys2\Calibration\mEGFPC1H2B_G1_14_20h_afterRelease\DE_W0001_P0001\DE_2_W0001_P0001_T0012\TR1_W0001_P0132\TR1_2_W0001_P0132_T0001_R1_P1_K1_Ch2-Ch1.zen
20380	5.372212e-04	9.677341e-04	8.202300e-04	20150212_STAG2gfpcf2_G2G1\MitoSys2\Calibration\mEGFPC1H2B_G1_14_20h_afterRelease\DE_W0001_P0001\DE_2_W0001_P0001_T0012\TR1_W0001_P0132\TR1_2_W0001_P0132_T0001_R1_P1_K1_Ch2-Ch1.zen
21660	3.881494e-04	8.901968e-04	7.509200e-04	20150212_STAG2gfpcf2_G2G1\MitoSys2\Calibration\mEGFPC1H2B_G1_14_20h_afterRelease\DE_W0001_P0001\DE_2_W0001_P0001_T0012\TR1_W0001_P0132\TR1_2_W0001_P0132_T0001_R1_P1_K1_Ch2-Ch1.zen
22940	5.542583e-04	8.642006e-04	6.898700e-04	20150212_STAG2gfpcf2_G2G1\MitoSys2\Calibration\mEGFPC1H2B_G1_14_20h_afterRelease\DE_W0001_P0001\DE_2_W0001_P0001_T0012\TR1_W0001_P0132\TR1_2_W0001_P0132_T0001_R1_P1_K1_Ch2-Ch1.zen
24220	6.244312e-04	7.665841e-04	6.358400e-04	20150212_STAG2gfpcf2_G2G1\MitoSys2\Calibration\mEGFPC1H2B_G1_14_20h_afterRelease\DE_W0001_P0001\DE_2_W0001_P0001_T0012\TR1_W0001_P0132\TR1_2_W0001_P0132_T0001_R1_P1_K1_Ch2-Ch1.zen
25500	6.489603e-04	7.679511e-04	5.878000e-04	20150212_STAG2gfpcf2_G2G1\MitoSys2\Calibration\mEGFPC1H2B_G1_14_20h_afterRelease\DE_W0001_P0001\DE_2_W0001_P0001_T0012\TR1_W0001_P0132\TR1_2_W0001_P0132_T0001_R1_P1_K1_Ch2-Ch1.zen
28060	6.619404e-04	6.554201e-04	5.064600e-04	20150212_STAG2gfpcf2_G2G1\MitoSys2\Calibration\mEGFPC1H2B_G1_14_20h_afterRelease\DE_W0001_P0001\DE_2_W0001_P0001_T0012\TR1_W0001_P0132\TR1_2_W0001_P0132_T0001_R1_P1_K1_Ch2-Ch1.zen
30620	5.565377e-04	6.418190e-04	4.406700e-04	20150212_STAG2gfpcf2_G2G1\MitoSys2\Calibration\mEGFPC1H2B_G1_14_20h_afterRelease\DE_W0001_P0001\DE_2_W0001_P0001_T0012\TR1_W0001_P0132\TR1_2_W0001_P0132_T0001_R1_P1_K1_Ch2-Ch1.zen
33180	4.051557e-04	6.551941e-04	3.867300e-04	20150212_STAG2gfpcf2_G2G1\MitoSys2\Calibration\mEGFPC1H2B_G1_14_20h_afterRelease\DE_W0001_P0001\DE_2_W0001_P0001_T0012\TR1_W0001_P0132\TR1_2_W0001_P0132_T0001_R1_P1_K1_Ch2-Ch1.zen
35740	3.687197e-04	7.636499e-04	3.420000e-04	20150212_STAG2gfpcf2_G2G1\MitoSys2\Calibration\mEGFPC1H2B_G1_14_20h_afterRelease\DE_W0001_P0001\DE_2_W0001_P0001_T0012\TR1_W0001_P0132\TR1_2_W0001_P0132_T0001_R1_P1_K1_Ch2-Ch1.zen
38300	3.790281e-04	6.076375e-04	3.045000e-04	20150212_STAG2gfpcf2_G2G1\MitoSys2\Calibration\mEGFPC1H2B_G1_14_20h_afterRelease\DE_W0001_P0001\DE_2_W0001_P0001_T0012\TR1_W0001_P0132\TR1_2_W0001_P0132_T0001_R1_P1_K1_Ch2-Ch1.zen
40860	2.817121e-04	7.320282e-04	2.727800e-04	20150212_STAG2gfpcf2_G2G1\MitoSys2\Calibration\mEGFPC1H2B_G1_14_20h_afterRelease\DE_W0001_P0001\DE_2_W0001_P0001_T0012\TR1_W0001_P0132\TR1_2_W0001_P0132_T0001_R1_P1_K1_Ch2-Ch1.zen
43420	9.903238e-05	7.615752e-04	2.457200e-04	20150212_STAG2gfpcf2_G2G1\MitoSys2\Calibration\mEGFPC1H2B_G1_14_20h_afterRelease\DE_W0001_P0001\DE_2_W0001_P0001_T0012\TR1_W0001_P0132\TR1_2_W0001_P0132_T0001_R1_P1_K1_Ch2-Ch1.zen
45980	4.631543e-05	6.942187e-04	2.224600e-04	20150212_STAG2gfpcf2_G2G1\MitoSys2\Calibration\mEGFPC1H2B_G1_14_20h_afterRelease\DE_W0001_P0001\DE_2_W0001_P0001_T0012\TR1_W0001_P0132\TR1_2_W0001_P0132_T0001_R1_P1_K1_Ch2-Ch1.zen
48540	1.017196e-04	7.881927e-04	2.023200e-04	20150212_STAG2gfpcf2_G2G1\MitoSys2\Calibration\mEGFPC1H2B_G1_14_20h_afterRelease\DE_W0001_P0001\DE_2_W0001_P0001_T0012\TR1_W0001_P0132\TR1_2_W0001_P0132_T0001_R1_P1_K1_Ch2-Ch1.zen
51100	9.321765e-05	7.341247e-04	1.847800e-04	20150212_STAG2gfpcf2_G2G1\MitoSys2\Calibration\mEGFPC1H2B_G1_14_20h_afterRelease\DE_W0001_P0001\DE_2_W0001_P0001_T0012\TR1_W0001_P0132\TR1_2_W0001_P0132_T0001_R1_P1_K1_Ch2-Ch1.zen
56220	-6.327106e-05	6.522263e-04	1.558800e-04	20150212_STAG2gfpcf2_G2G1\MitoSys2\Calibration\mEGFPC1H2B_G1_14_20h_afterRelease\DE_W0001_P0001\DE_2_W0001_P0001_T0012\TR1_W0001_P0132\TR1_2_W0001_P0132_T0001_R1_P1_K1_Ch2-Ch1.zen
61340	7.103337e-05	9.167480e-04	1.332600e-04	20150212_STAG2gfpcf2_G2G1\MitoSys2\Calibration\mEGFPC1H2B_G1_14_20h_afterRelease\DE_W0001_P0001\DE_2_W0001_P0001_T0012\TR1_W0001_P0132\TR1_2_W0001_P0132_T0001_R1_P1_K1_Ch2-Ch1.zen
66460	1.392643e-04	8.368541e-04	1.152200e-04	20150212_STAG2gfpcf2_G2G1\MitoSys2\Calibration\mEGFPC1H2B_G1_14_20h_afterRelease\DE_W0001_P0001\DE_2_W0001_P0001_T0012\TR1_W0001_P0132\TR1_2_W0001_P0132_T0001_R1_P1_K1_Ch2-Ch1.zen
71580	2.136743e-04	7.556719e-04	1.006200e-04	20150212_STAG2gfpcf2_G2G1\MitoSys2\Calibration\mEGFPC1H2B_G1_14_20h_afterRelease\DE_W0001_P0001\DE_2_W0001_P0001_T0012\TR1_W0001_P0132\TR1_2_W0001_P0132_T0001_R1_P1_K1_Ch2-Ch1.zen
76700	3.418043e-04	7.996118e-04	8.865100e-05	20150212_STAG2gfpcf2_G2G1\MitoSys2\Calibration\mEGFPC1H2B_G1_14_20h_afterRelease\DE_W0001_P0001\DE_2_W0001_P0001_T0012\TR1_W0001_P0132\TR1_2_W0001_P0132_T0001_R1_P1_K1_Ch2-Ch1.zen
81820	3.378387e-04	7.024731e-04	7.871200e-05	20150212_STAG2gfpcf2_G2G1\MitoSys2\Calibration\mEGFPC1H2B_G1_14_20h_afterRelease\DE_W0001_P0001\DE_2_W0001_P0001_T0012\TR1_W0001_P0132\TR1_2_W0001_P0132_T0001_R1_P1_K1_Ch2-Ch1.zen
86940	5.450763e-05	7.471153e-04	7.037300e-05	20150212_STAG2gfpcf2_G2G1\MitoSys2\Calibration\mEGFPC1H2B_G1_14_20h_afterRelease\DE_W0001_P0001\DE_2_W0001_P0001_T0012\TR1_W0001_P0132\TR1_2_W0001_P0132_T0001_R1_P1_K1_Ch2-Ch1.zen
92060	1.026314e-04	7.615335e-04	6.330900e-05	20150212_STAG2gfpcf2_G2G1\MitoSys2\Calibration\mEGFPC1H2B_G1_14_20h_afterRelease\DE_W0001_P0001\DE_2_W0001_P0001_T0012\TR1_W0001_P0132\TR1_2_W0001_P0132_T0001_R1_P1_K1_Ch2-Ch1.zen
97180	-2.019694e-05	5.829211e-04	5.727500e-05	20150212_STAG2gfpcf2_G2G1\MitoSys2\Calibration\mEGFPC1H2B_G1_14_20h_afterRelease\DE_W0001_P0001\DE_2_W0001_P0001_T0012\TR1_W0001_P0132\TR1_2_W0001_P0132_T0001_R1_P1_K1_Ch2-Ch1.zen
102300	-2.346932e-06	5.087952e-04	5.208000e-05	20150212_STAG2gfpcf2_G2G1\MitoSys2\Calibration\mEGFPC1H2B_G1_14_20h_afterRelease\DE_W0001_P0001\DE_2_W0001_P0001_T0012\TR1_W0001_P0132\TR1_2_W0001_P0132_T0001_R1_P1_K1_Ch2-Ch1.zen
112540	2.918800e-05	6.896258e-04	4.364300e-05	20150212_STAG2gfpcf2_G2G1\MitoSys2\Calibration\mEGFPC1H2B_G1_14_20h_afterRelease\DE_W0001_P0001\DE_2_W0001_P0001_T0012\TR1_W0001_P0132\TR1_2_W0001_P0132_T0001_R1_P1_K1_Ch2-Ch1.zen
122780	-1.911256e-04	7.400758e-04	3.714400e-05	20150212_STAG2gfpcf2_G2G1\MitoSys2\Calibration\mEGFPC1H2B_G1_14_20h_afterRelease\DE_W0001_P0001\DE_2_W0001_P0001_T0012\TR1_W0001_P0132\TR1_2_W0001_P0132_T0001_R1_P1_K1_Ch2-Ch1.zen
133020	-2.835444e-04	6.619395e-04	3.203100e-05	20150212_STAG2gfpcf2_G2G1\MitoSys2\Calibration\mEGFPC1H2B_G1_14_20h_afterRelease\DE_W0001_P0001\DE_2_W0001_P0001_T0012\TR1_W0001_P0132\TR1_2_W0001_P0132_T0001_R1_P1_K1_Ch2-Ch1.zen
143260	-1.894116e-04	7.244216e-04	2.793400e-05	20150212_STAG2gfpcf2_G2G1\MitoSys2\Calibration\mEGFPC1H2B_G1_14_20h_afterRelease\DE_W0001_P0001\DE_2_W0001_P0001_T0012\TR1_W0001_P0132\TR1_2_W0001_P0132_T0001_R1_P1_K1_Ch2-Ch1.zen
153500	-2.366784e-04	5.424862e-04	2.460000e-05	20150212_STAG2gfpcf2_G2G1\MitoSys2\Calibration\mEGFPC1H2B_G1_14_20h_afterRelease\DE_W0001_P0001\DE_2_W0001_P0001_T0012\TR1_W0001_P0132\TR1_2_W0001_P0132_T0001_R1_P1_K1_Ch2-Ch1.zen
163740	-6.408058e-06	7.807198e-04	2.184900e-05	20150212_STAG2gfpcf2_G2G1\MitoSys2\Calibration\mEGFPC1H2B_G1_14_20h_afterRelease\DE_W0001_P0001\DE_2_W0001_P0001_T0012\TR1_W0001_P0132\TR1_2_W0001_P0132_T0001_R1_P1_K1_Ch2-Ch1.zen
173980	-1.508737e-04	7.443237e-04	1.955100e-05	20150212_STAG2gfpcf2_G2G1\MitoSys2\Calibration\mEGFPC1H2B_G1_14_20h_afterRelease\DE_W0001_P0001\DE_2_W0001_P0001_T0012\TR1_W0001_P0132\TR1_2_W0001_P0132_T0001_R1_P1_K1_Ch2-Ch1.zen
184220	-1.599006e-04	5.001986e-04	1.761100e-05	20150212_STAG2gfpcf2_G2G1\MitoSys2\Calibration\mEGFPC1H2B_G1_14_20h_afterRelease\DE_W0001_P0001\DE_2_W0001_P0001_T0012\TR1_W0001_P0132\TR1_2_W0001_P0132_T0001_R1_P1_K1_Ch2-Ch1.zen
194460	6.809258e-05	6.895259e-04	1.595800e-05	20150212_STAG2gfpcf2_G2G1\MitoSys2\Calibration\mEGFPC1H2B_G1_14_20h_afterRelease\DE_W0001_P0001\DE_2_W0001_P0001_T0012\TR1_W0001_P0132\TR1_2_W0001_P0132_T0001_R1_P1_K1_Ch2-Ch1.zen
204700	6.348606e-05	7.363855e-04	1.453700e-05	20150212_STAG2gfpcf2_G2G1\MitoSys2\Calibration\mEGFPC1H2B_G1_14_20h_afterRelease\DE_W0001_P0001\DE_2_W0001_P0001_T0012\TR1_W0001_P0132\TR1_2_W0001_P0132_T0001_R1_P1_K1_Ch2-Ch1.zen
225180	6.364323e-05	7.055297e-04	1.223300e-05	20150212_STAG2gfpcf2_G2G1\MitoSys2\Calibration\mEGFPC1H2B_G1_14_20h_afterRelease\DE_W0001_P0001\DE_2_W0001_P0001_T0012\TR1_W0001_P0132\TR1_2_W0001_P0132_T0001_R1_P1_K1_Ch2-Ch1.zen
245660	5.705596e-05	7.596666e-04	1.045800e-05	20150212_STAG2gfpcf2_G2G1\MitoSys2\Calibration\mEGFPC1H2B_G1_14_20h_afterRelease\DE_W0001_P0001\DE_2_W0001_P0001_T0012\TR1_W0001_P0132\TR1_2_W0001_P0132_T0001_R1_P1_K1_Ch2-Ch1.zen
266140	2.173199e-05	5.423715e-04	9.059000e-06	20150212_STAG2gfpcf2_G2G1\MitoSys2\Calibration\mEGFPC1H2B_G1_14_20h_afterRelease\DE_W0001_P0001\DE_2_W0001_P0001_T0012\TR1_W0001_P0132\TR1_2_W0001_P0132_T0001_R1_P1_K1_Ch2-Ch1.zen
286620	-1.848311e-04	5.421285e-04	7.936200e-06	20150212_STAG2gfpcf2_G2G1\MitoSys2\Calibration\mEGFPC1H2B_G1_14_20h_afterRelease\DE_W0001_P0001\DE_2_W0001_P0001_T0012\TR1_W0001_P0132\TR1_2_W0001_P0132_T0001_R1_P1_K1_Ch2-Ch1.zen
307100	-5.805715e-05	7.076955e-04	7.019800e-06	20150212_STAG2gfpcf2_G2G1\MitoSys2\Calibration\mEGFPC1H2B_G1_14_20h_afterRelease\DE_W0001_P0001\DE_2_W0001_P0001_T0012\TR1_W0001_P0132\TR1_2_W0001_P0132_T0001_R1_P1_K1_Ch2-Ch1.zen
327580	1.109834e-04	7.186157e-04	6.261400e-06	20150212_STAG2gfpcf2_G2G1\MitoSys2\Calibration\mEGFPC1H2B_G1_14_20h_afterRelease\DE_W0001_P0001\DE_2_W0001_P0001_T0012\TR1_W0001_P0132\TR1_2_W0001_P0132_T0001_R1_P1_K1_Ch2-Ch1.zen
348060	-5.481706e-05	7.969061e-04	5.625900e-06	20150212_STAG2gfpcf2_G2G1\MitoSys2\Calibration\mEGFPC1H2B_G1_14_20h_afterRelease\DE_W0001_P0001\DE_2_W0001_P0001_T0012\TR1_W0001_P0132\TR1_2_W0001_P0132_T0001_R1_P1_K1_Ch2-Ch1.zen
368540	6.503776e-05	6.930838e-04	5.087600e-06	20150212_STAG2gfpcf2_G2G1\MitoSys2\Calibration\mEGFPC1H2B_G1_14_20h_afterRelease\DE_W0001_P0001\DE_2_W0001_P0001_T0012\TR1_W0001_P0132\TR1_2_W0001_P0132_T0001_R1_P1_K1_Ch2-Ch1.zen
389020	1.033857e-04	5.733873e-04	4.627300e-06	20150212_STAG2gfpcf2_G2G1\MitoSys2\Calibration\mEGFPC1H2B_G1_14_20h_afterRelease\DE_W0001_P0001\DE_2_W0001_P0001_T0012\TR1_W0001_P0132\TR1_2_W0001_P0132_T0001_R1_P1_K1_Ch2-Ch1.zen
409500	-4.094595e-05	4.625148e-04	4.230200e-06	20150212_STAG2gfpcf2_G2G1\MitoSys2\Calibration\mEGFPC1H2B_G1_14_20h_afterRelease\DE_W0001_P0001\DE_2_W0001_P0001_T0012\TR1_W0001_P0132\TR1_2_W0001_P0132_T0001_R1_P1_K1_Ch2-Ch1.zen
450460	-2.529230e-04	5.259212e-04	3.583000e-06	20150212_STAG2gfpcf2_G2G1\MitoSys2\Calibration\mEGFPC1H2B_G1_14_20h_afterRelease\DE_W0001_P0001\DE_2_W0001_P0001_T0012\TR1_W0001_P0132\TR1_2_W0001_P0132_T0001_R1_P1_K1_Ch2-Ch1.zen
491420	-3.417331e-04	6.040571e-04	3.081200e-06	20150212_STAG2gfpcf2_G2G1\MitoSys2\Calibration\mEGFPC1H2B_G1_14_20h_afterRelease\DE_W0001_P0001\DE_2_W0001_P0001_T0012\TR1_W0001_P0132\TR1_2_W0001_P0132_T0001_R1_P1_K1_Ch2-Ch1.zen
532380	-2.778496e-04	4.829292e-04	2.683400e-06	20150212_STAG2gfpcf2_G2G1\MitoSys2\Calibration\mEGFPC1H2B_G1_14_20h_afterRelease\DE_W0001_P0001\DE_2_W0001_P0001_T0012\TR1_W0001_P0132\TR1_2_W0001_P0132_T0001_R1_P1_K1_Ch2-Ch1.zen
573340	-1.299270e-04	5.553456e-04	2.362200e-06	20150212_STAG2gfpcf2_G2G1\MitoSys2\Calibration\mEGFPC1H2B_G1_14_20h_afterRelease\DE_W0001_P0001\DE_2_W0001_P0001_T0012\TR1_W0001_P0132\TR1_2_W0001_P0132_T0001_R1_P1_K1_Ch2-Ch1.zen
614300	1.301051e-04	4.454524e-04	2.098600e-06	20150212_STAG2gfpcf2_G2G1\MitoSys2\Calibration\mEGFPC1H2B_G1_14_20h_afterRelease\DE_W0001_P0001\DE_2_W0001_P0001_T0012\TR1_W0001_P0132\TR1_2_W0001_P0132_T0001_R1_P1_K1_Ch2-Ch1.zen
655260	-7.352511e-05	4.956556e-04	1.879300e-06	20150212_STAG2gfpcf2_G2G1\MitoSys2\Calibration\mEGFPC1H2B_G1_14_20h_afterRelease\DE_W0001_P0001\DE_2_W0001_P0001_T0012\TR1_W0001_P0132\TR1_2_W0001_P0132_T0001_R1_P1_K1_Ch2-Ch1.zen
696220	-2.065556e-05	5.252770e-04	1.694700e-06	20150212_STAG2gfpcf2_G2G1\MitoSys2\Calibration\mEGFPC1H2B_G1_14_20h_afterRelease\DE_W0001_P0001\DE_2_W0001_P0001_T0012\TR1_W0001_P0132\TR1_2_W0001_P0132_T0001_R1_P1_K1_Ch2-Ch1.zen
737180	2.530322e-05	5.785449e-04	1.537700e-06	20150212_STAG2gfpcf2_G2G1\MitoSys2\Calibration\mEGFPC1H2B_G1_14_20h_afterRelease\DE_W0001_P0001\DE_2_W0001_P0001_T0012\TR1_W0001_P0132\TR1_2_W0001_P0132_T0001_R1_P1_K1_Ch2-Ch1.zen
778140	-1.161615e-05	6.244559e-04	1.402900e-06	20150212_STAG2gfpcf2_G2G1\MitoSys2\Calibration\mEGFPC1H2B_G1_14_20h_afterRelease\DE_W0001_P0001\DE_2_W0001_P0001_T0012\TR1_W0001_P0132\TR1_2_W0001_P0132_T0001_R1_P1_K1_Ch2-Ch1.zen
819100	-3.636256e-05	4.762421e-04	1.286100e-06	20150212_STAG2gfpcf2_G2G1\MitoSys2\Calibration\mEGFPC1H2B_G1_14_20h_afterRelease\DE_W0001_P0001\DE_2_W0001_P0001_T0012\TR1_W0001_P0132\TR1_2_W0001_P0132_T0001_R1_P1_K1_Ch2-Ch1.zen
901020	1.153882e-04	4.563430e-04	1.094800e-06	20150212_STAG2gfpcf2_G2G1\MitoSys2\Calibration\mEGFPC1H2B_G1_14_20h_afterRelease\DE_W0001_P0001\DE_2_W0001_P0001_T0012\TR1_W0001_P0132\TR1_2_W0001_P0132_T0001_R1_P1_K1_Ch2-Ch1.zen
982940	6.315186e-05	5.778780e-04	9.456000e-07	20150212_STAG2gfpcf2_G2G1\MitoSys2\Calibration\mEGFPC1H2B_G1_14_20h_afterRelease\DE_W0001_P0001\DE_2_W0001_P0001_T0012\TR1_W0001_P0132\TR1_2_W0001_P0132_T0001_R1_P1_K1_Ch2-Ch1.zen
1064860	-1.275449e-04	5.261438e-04	8.266600e-07	20150212_STAG2gfpcf2_G2G1\MitoSys2\Calibration\mEGFPC1H2B_G1_14_20h_afterRelease\DE_W0001_P0001\DE_2_W0001_P0001_T0012\TR1_W0001_P0132\TR1_2_W0001_P0132_T0001_R1_P1_K1_Ch2-Ch1.zen
1146780	-2.137356e-04	5.905702e-04	7.301400e-07	20150212_STAG2gfpcf2_G2G1\MitoSys2\Calibration\mEGFPC1H2B_G1_14_20h_afterRelease\DE_W0001_P0001\DE_2_W0001_P0001_T0012\TR1_W0001_P0132\TR1_2_W0001_P0132_T0001_R1_P1_K1_Ch2-Ch1.zen
1228700	-2.294651e-04	4.302377e-04	6.506000e-07	20150212_STAG2gfpcf2_G2G1\MitoSys2\Calibration\mEGFPC1H2B_G1_14_20h_afterRelease\DE_W0001_P0001\DE_2_W0001_P0001_T0012\TR1_W0001_P0132\TR1_2_W0001_P0132_T0001_R1_P1_K1_Ch2-Ch1.zen
1310620	-2.407177e-04	3.951475e-04	5.841700e-07	20150212_STAG2gfpcf2_G2G1\MitoSys2\Calibration\mEGFPC1H2B_G1_14_20h_afterRelease\DE_W0001_P0001\DE_2_W0001_P0001_T0012\TR1_W0001_P0132\TR1_2_W0001_P0132_T0001_R1_P1_K1_Ch2-Ch1.zen
1392540	-9.005004e-05	2.812411e-04	5.280500e-07	20150212_STAG2gfpcf2_G2G1\MitoSys2\Calibration\mEGFPC1H2B_G1_14_20h_afterRelease\DE_W0001_P0001\DE_2_W0001_P0001_T0012\TR1_W0001_P0132\TR1_2_W0001_P0132_T0001_R1_P1_K1_Ch2-Ch1.zen
1474460	-1.433385e-04	3.553964e-04	4.801500e-07	20150212_STAG2gfpcf2_G2G1\MitoSys2\Calibration\mEGFPC1H2B_G1_14_20h_afterRelease\DE_W0001_P0001\DE_2_W0001_P0001_T0012\TR1_W0001_P0132\TR1_2_W0001_P0132_T0001_R1_P1_K1_Ch2-Ch1.zen
1556380	3.430129e-05	3.577911e-04	4.389100e-07	20150212_STAG2gfpcf2_G2G1\MitoSys2\Calibration\mEGFPC1H2B_G1_14_20h_afterRelease\DE_W0001_P0001\DE_2_W0001_P0001_T0012\TR1_W0001_P0132\TR1_2_W0001_P0132_T0001_R1_P1_K1_Ch2-Ch1.zen
10	1.398404e-02	1.000675e-03	1.385200e-02	20150212_STAG2gfpcf2_G2G1\MitoSys2\Calibration\mEGFPC1H2B_G1_14_20h_afterRelease\DE_W0001_P0001\DE_2_W0001_P0001_T0012\TR1_W0001_P0132\TR1_2_W0001_P0132_T0001_R1_P2_K1_Ch2-Ch1.zen
20	1.316397e-02	9.149475e-04	1.322000e-02	20150212_STAG2gfpcf2_G2G1\MitoSys2\Calibration\mEGFPC1H2B_G1_14_20h_afterRelease\DE_W0001_P0001\DE_2_W0001_P0001_T0012\TR1_W0001_P0132\TR1_2_W0001_P0132_T0001_R1_P2_K1_Ch2-Ch1.zen
30	1.265945e-02	9.104178e-04	1.263200e-02	20150212_STAG2gfpcf2_G2G1\MitoSys2\Calibration\mEGFPC1H2B_G1_14_20h_afterRelease\DE_W0001_P0001\DE_2_W0001_P0001_T0012\TR1_W0001_P0132\TR1_2_W0001_P0132_T0001_R1_P2_K1_Ch2-Ch1.zen
40	1.193621e-02	7.101458e-04	1.208800e-02	20150212_STAG2gfpcf2_G2G1\MitoSys2\Calibration\mEGFPC1H2B_G1_14_20h_afterRelease\DE_W0001_P0001\DE_2_W0001_P0001_T0012\TR1_W0001_P0132\TR1_2_W0001_P0132_T0001_R1_P2_K1_Ch2-Ch1.zen
50	1.176716e-02	9.174381e-04	1.158600e-02	20150212_STAG2gfpcf2_G2G1\MitoSys2\Calibration\mEGFPC1H2B_G1_14_20h_afterRelease\DE_W0001_P0001\DE_2_W0001_P0001_T0012\TR1_W0001_P0132\TR1_2_W0001_P0132_T0001_R1_P2_K1_Ch2-Ch1.zen
60	1.095424e-02	8.483911e-04	1.112200e-02	20150212_STAG2gfpcf2_G2G1\MitoSys2\Calibration\mEGFPC1H2B_G1_14_20h_afterRelease\DE_W0001_P0001\DE_2_W0001_P0001_T0012\TR1_W0001_P0132\TR1_2_W0001_P0132_T0001_R1_P2_K1_Ch2-Ch1.zen
70	1.060212e-02	7.731805e-04	1.069300e-02	20150212_STAG2gfpcf2_G2G1\MitoSys2\Calibration\mEGFPC1H2B_G1_14_20h_afterRelease\DE_W0001_P0001\DE_2_W0001_P0001_T0012\TR1_W0001_P0132\TR1_2_W0001_P0132_T0001_R1_P2_K1_Ch2-Ch1.zen
80	1.020083e-02	5.863948e-04	1.029600e-02	20150212_STAG2gfpcf2_G2G1\MitoSys2\Calibration\mEGFPC1H2B_G1_14_20h_afterRelease\DE_W0001_P0001\DE_2_W0001_P0001_T0012\TR1_W0001_P0132\TR1_2_W0001_P0132_T0001_R1_P2_K1_Ch2-Ch1.zen
90	9.908890e-03	9.041236e-04	9.927200e-03	20150212_STAG2gfpcf2_G2G1\MitoSys2\Calibration\mEGFPC1H2B_G1_14_20h_afterRelease\DE_W0001_P0001\DE_2_W0001_P0001_T0012\TR1_W0001_P0132\TR1_2_W0001_P0132_T0001_R1_P2_K1_Ch2-Ch1.zen
100	9.688387e-03	6.346512e-04	9.584800e-03	20150212_STAG2gfpcf2_G2G1\MitoSys2\Calibration\mEGFPC1H2B_G1_14_20h_afterRelease\DE_W0001_P0001\DE_2_W0001_P0001_T0012\TR1_W0001_P0132\TR1_2_W0001_P0132_T0001_R1_P2_K1_Ch2-Ch1.zen
120	9.177465e-03	7.680077e-04	8.968500e-03	20150212_STAG2gfpcf2_G2G1\MitoSys2\Calibration\mEGFPC1H2B_G1_14_20h_afterRelease\DE_W0001_P0001\DE_2_W0001_P0001_T0012\TR1_W0001_P0132\TR1_2_W0001_P0132_T0001_R1_P2_K1_Ch2-Ch1.zen
140	8.396854e-03	6.565588e-04	8.430000e-03	20150212_STAG2gfpcf2_G2G1\MitoSys2\Calibration\mEGFPC1H2B_G1_14_20h_afterRelease\DE_W0001_P0001\DE_2_W0001_P0001_T0012\TR1_W0001_P0132\TR1_2_W0001_P0132_T0001_R1_P2_K1_Ch2-Ch1.zen
160	8.067042e-03	6.659366e-04	7.956000e-03	20150212_STAG2gfpcf2_G2G1\MitoSys2\Calibration\mEGFPC1H2B_G1_14_20h_afterRelease\DE_W0001_P0001\DE_2_W0001_P0001_T0012\TR1_W0001_P0132\TR1_2_W0001_P0132_T0001_R1_P2_K1_Ch2-Ch1.zen
180	7.515601e-03	4.341723e-04	7.535600e-03	20150212_STAG2gfpcf2_G2G1\MitoSys2\Calibration\mEGFPC1H2B_G1_14_20h_afterRelease\DE_W0001_P0001\DE_2_W0001_P0001_T0012\TR1_W0001_P0132\TR1_2_W0001_P0132_T0001_R1_P2_K1_Ch2-Ch1.zen
200	7.196732e-03	7.468379e-04	7.160200e-03	20150212_STAG2gfpcf2_G2G1\MitoSys2\Calibration\mEGFPC1H2B_G1_14_20h_afterRelease\DE_W0001_P0001\DE_2_W0001_P0001_T0012\TR1_W0001_P0132\TR1_2_W0001_P0132_T0001_R1_P2_K1_Ch2-Ch1.zen
220	6.984091e-03	6.128065e-04	6.822900e-03	20150212_STAG2gfpcf2_G2G1\MitoSys2\Calibration\mEGFPC1H2B_G1_14_20h_afterRelease\DE_W0001_P0001\DE_2_W0001_P0001_T0012\TR1_W0001_P0132\TR1_2_W0001_P0132_T0001_R1_P2_K1_Ch2-Ch1.zen
240	6.373933e-03	5.982111e-04	6.517900e-03	20150212_STAG2gfpcf2_G2G1\MitoSys2\Calibration\mEGFPC1H2B_G1_14_20h_afterRelease\DE_W0001_P0001\DE_2_W0001_P0001_T0012\TR1_W0001_P0132\TR1_2_W0001_P0132_T0001_R1_P2_K1_Ch2-Ch1.zen
260	6.227989e-03	5.879995e-04	6.240600e-03	20150212_STAG2gfpcf2_G2G1\MitoSys2\Calibration\mEGFPC1H2B_G1_14_20h_afterRelease\DE_W0001_P0001\DE_2_W0001_P0001_T0012\TR1_W0001_P0132\TR1_2_W0001_P0132_T0001_R1_P2_K1_Ch2-Ch1.zen
280	6.010097e-03	6.316476e-04	5.987200e-03	20150212_STAG2gfpcf2_G2G1\MitoSys2\Calibration\mEGFPC1H2B_G1_14_20h_afterRelease\DE_W0001_P0001\DE_2_W0001_P0001_T0012\TR1_W0001_P0132\TR1_2_W0001_P0132_T0001_R1_P2_K1_Ch2-Ch1.zen
300	5.771681e-03	5.309345e-04	5.754700e-03	20150212_STAG2gfpcf2_G2G1\MitoSys2\Calibration\mEGFPC1H2B_G1_14_20h_afterRelease\DE_W0001_P0001\DE_2_W0001_P0001_T0012\TR1_W0001_P0132\TR1_2_W0001_P0132_T0001_R1_P2_K1_Ch2-Ch1.zen
340	5.322600e-03	5.509747e-04	5.342100e-03	20150212_STAG2gfpcf2_G2G1\MitoSys2\Calibration\mEGFPC1H2B_G1_14_20h_afterRelease\DE_W0001_P0001\DE_2_W0001_P0001_T0012\TR1_W0001_P0132\TR1_2_W0001_P0132_T0001_R1_P2_K1_Ch2-Ch1.zen
380	5.039604e-03	5.178951e-04	4.986400e-03	20150212_STAG2gfpcf2_G2G1\MitoSys2\Calibration\mEGFPC1H2B_G1_14_20h_afterRelease\DE_W0001_P0001\DE_2_W0001_P0001_T0012\TR1_W0001_P0132\TR1_2_W0001_P0132_T0001_R1_P2_K1_Ch2-Ch1.zen
420	4.610056e-03	5.248326e-04	4.676100e-03	20150212_STAG2gfpcf2_G2G1\MitoSys2\Calibration\mEGFPC1H2B_G1_14_20h_afterRelease\DE_W0001_P0001\DE_2_W0001_P0001_T0012\TR1_W0001_P0132\TR1_2_W0001_P0132_T0001_R1_P2_K1_Ch2-Ch1.zen
460	4.314324e-03	6.813473e-04	4.402500e-03	20150212_STAG2gfpcf2_G2G1\MitoSys2\Calibration\mEGFPC1H2B_G1_14_20h_afterRelease\DE_W0001_P0001\DE_2_W0001_P0001_T0012\TR1_W0001_P0132\TR1_2_W0001_P0132_T0001_R1_P2_K1_Ch2-Ch1.zen
500	4.283617e-03	6.513449e-04	4.159300e-03	20150212_STAG2gfpcf2_G2G1\MitoSys2\Calibration\mEGFPC1H2B_G1_14_20h_afterRelease\DE_W0001_P0001\DE_2_W0001_P0001_T0012\TR1_W0001_P0132\TR1_2_W0001_P0132_T0001_R1_P2_K1_Ch2-Ch1.zen
540	4.057547e-03	6.583689e-04	3.941500e-03	20150212_STAG2gfpcf2_G2G1\MitoSys2\Calibration\mEGFPC1H2B_G1_14_20h_afterRelease\DE_W0001_P0001\DE_2_W0001_P0001_T0012\TR1_W0001_P0132\TR1_2_W0001_P0132_T0001_R1_P2_K1_Ch2-Ch1.zen
580	3.866979e-03	5.467074e-04	3.745200e-03	20150212_STAG2gfpcf2_G2G1\MitoSys2\Calibration\mEGFPC1H2B_G1_14_20h_afterRelease\DE_W0001_P0001\DE_2_W0001_P0001_T0012\TR1_W0001_P0132\TR1_2_W0001_P0132_T0001_R1_P2_K1_Ch2-Ch1.zen
620	3.427484e-03	4.623310e-04	3.567300e-03	20150212_STAG2gfpcf2_G2G1\MitoSys2\Calibration\mEGFPC1H2B_G1_14_20h_afterRelease\DE_W0001_P0001\DE_2_W0001_P0001_T0012\TR1_W0001_P0132\TR1_2_W0001_P0132_T0001_R1_P2_K1_Ch2-Ch1.zen
660	3.283705e-03	5.631324e-04	3.405300e-03	20150212_STAG2gfpcf2_G2G1\MitoSys2\Calibration\mEGFPC1H2B_G1_14_20h_afterRelease\DE_W0001_P0001\DE_2_W0001_P0001_T0012\TR1_W0001_P0132\TR1_2_W0001_P0132_T0001_R1_P2_K1_Ch2-Ch1.zen
700	3.264454e-03	3.547469e-04	3.257100e-03	20150212_STAG2gfpcf2_G2G1\MitoSys2\Calibration\mEGFPC1H2B_G1_14_20h_afterRelease\DE_W0001_P0001\DE_2_W0001_P0001_T0012\TR1_W0001_P0132\TR1_2_W0001_P0132_T0001_R1_P2_K1_Ch2-Ch1.zen
780	2.895729e-03	5.163995e-04	2.995700e-03	20150212_STAG2gfpcf2_G2G1\MitoSys2\Calibration\mEGFPC1H2B_G1_14_20h_afterRelease\DE_W0001_P0001\DE_2_W0001_P0001_T0012\TR1_W0001_P0132\TR1_2_W0001_P0132_T0001_R1_P2_K1_Ch2-Ch1.zen
860	2.726439e-03	4.635171e-04	2.772500e-03	20150212_STAG2gfpcf2_G2G1\MitoSys2\Calibration\mEGFPC1H2B_G1_14_20h_afterRelease\DE_W0001_P0001\DE_2_W0001_P0001_T0012\TR1_W0001_P0132\TR1_2_W0001_P0132_T0001_R1_P2_K1_Ch2-Ch1.zen
940	2.699233e-03	5.221117e-04	2.579600e-03	20150212_STAG2gfpcf2_G2G1\MitoSys2\Calibration\mEGFPC1H2B_G1_14_20h_afterRelease\DE_W0001_P0001\DE_2_W0001_P0001_T0012\TR1_W0001_P0132\TR1_2_W0001_P0132_T0001_R1_P2_K1_Ch2-Ch1.zen
1020	2.418642e-03	5.437413e-04	2.411400e-03	20150212_STAG2gfpcf2_G2G1\MitoSys2\Calibration\mEGFPC1H2B_G1_14_20h_afterRelease\DE_W0001_P0001\DE_2_W0001_P0001_T0012\TR1_W0001_P0132\TR1_2_W0001_P0132_T0001_R1_P2_K1_Ch2-Ch1.zen
1100	2.240832e-03	5.121635e-04	2.263400e-03	20150212_STAG2gfpcf2_G2G1\MitoSys2\Calibration\mEGFPC1H2B_G1_14_20h_afterRelease\DE_W0001_P0001\DE_2_W0001_P0001_T0012\TR1_W0001_P0132\TR1_2_W0001_P0132_T0001_R1_P2_K1_Ch2-Ch1.zen
1180	2.104296e-03	4.089993e-04	2.132300e-03	20150212_STAG2gfpcf2_G2G1\MitoSys2\Calibration\mEGFPC1H2B_G1_14_20h_afterRelease\DE_W0001_P0001\DE_2_W0001_P0001_T0012\TR1_W0001_P0132\TR1_2_W0001_P0132_T0001_R1_P2_K1_Ch2-Ch1.zen
1260	2.104751e-03	3.502876e-04	2.015200e-03	20150212_STAG2gfpcf2_G2G1\MitoSys2\Calibration\mEGFPC1H2B_G1_14_20h_afterRelease\DE_W0001_P0001\DE_2_W0001_P0001_T0012\TR1_W0001_P0132\TR1_2_W0001_P0132_T0001_R1_P2_K1_Ch2-Ch1.zen
1340	1.917544e-03	3.680961e-04	1.910100e-03	20150212_STAG2gfpcf2_G2G1\MitoSys2\Calibration\mEGFPC1H2B_G1_14_20h_afterRelease\DE_W0001_P0001\DE_2_W0001_P0001_T0012\TR1_W0001_P0132\TR1_2_W0001_P0132_T0001_R1_P2_K1_Ch2-Ch1.zen
1420	1.780453e-03	3.202608e-04	1.815300e-03	20150212_STAG2gfpcf2_G2G1\MitoSys2\Calibration\mEGFPC1H2B_G1_14_20h_afterRelease\DE_W0001_P0001\DE_2_W0001_P0001_T0012\TR1_W0001_P0132\TR1_2_W0001_P0132_T0001_R1_P2_K1_Ch2-Ch1.zen
1500	1.774451e-03	4.293645e-04	1.729300e-03	20150212_STAG2gfpcf2_G2G1\MitoSys2\Calibration\mEGFPC1H2B_G1_14_20h_afterRelease\DE_W0001_P0001\DE_2_W0001_P0001_T0012\TR1_W0001_P0132\TR1_2_W0001_P0132_T0001_R1_P2_K1_Ch2-Ch1.zen
1660	1.630047e-03	2.549874e-04	1.579300e-03	20150212_STAG2gfpcf2_G2G1\MitoSys2\Calibration\mEGFPC1H2B_G1_14_20h_afterRelease\DE_W0001_P0001\DE_2_W0001_P0001_T0012\TR1_W0001_P0132\TR1_2_W0001_P0132_T0001_R1_P2_K1_Ch2-Ch1.zen
1820	1.421936e-03	4.340365e-04	1.452800e-03	20150212_STAG2gfpcf2_G2G1\MitoSys2\Calibration\mEGFPC1H2B_G1_14_20h_afterRelease\DE_W0001_P0001\DE_2_W0001_P0001_T0012\TR1_W0001_P0132\TR1_2_W0001_P0132_T0001_R1_P2_K1_Ch2-Ch1.zen
1980	1.335464e-03	4.266581e-04	1.344800e-03	20150212_STAG2gfpcf2_G2G1\MitoSys2\Calibration\mEGFPC1H2B_G1_14_20h_afterRelease\DE_W0001_P0001\DE_2_W0001_P0001_T0012\TR1_W0001_P0132\TR1_2_W0001_P0132_T0001_R1_P2_K1_Ch2-Ch1.zen
2140	1.236337e-03	4.954737e-04	1.251500e-03	20150212_STAG2gfpcf2_G2G1\MitoSys2\Calibration\mEGFPC1H2B_G1_14_20h_afterRelease\DE_W0001_P0001\DE_2_W0001_P0001_T0012\TR1_W0001_P0132\TR1_2_W0001_P0132_T0001_R1_P2_K1_Ch2-Ch1.zen
2300	1.167981e-03	3.951538e-04	1.170100e-03	20150212_STAG2gfpcf2_G2G1\MitoSys2\Calibration\mEGFPC1H2B_G1_14_20h_afterRelease\DE_W0001_P0001\DE_2_W0001_P0001_T0012\TR1_W0001_P0132\TR1_2_W0001_P0132_T0001_R1_P2_K1_Ch2-Ch1.zen
2460	1.202585e-03	4.289247e-04	1.098400e-03	20150212_STAG2gfpcf2_G2G1\MitoSys2\Calibration\mEGFPC1H2B_G1_14_20h_afterRelease\DE_W0001_P0001\DE_2_W0001_P0001_T0012\TR1_W0001_P0132\TR1_2_W0001_P0132_T0001_R1_P2_K1_Ch2-Ch1.zen
2620	1.108372e-03	4.816547e-04	1.034800e-03	20150212_STAG2gfpcf2_G2G1\MitoSys2\Calibration\mEGFPC1H2B_G1_14_20h_afterRelease\DE_W0001_P0001\DE_2_W0001_P0001_T0012\TR1_W0001_P0132\TR1_2_W0001_P0132_T0001_R1_P2_K1_Ch2-Ch1.zen
2780	9.803452e-04	4.960229e-04	9.779500e-04	20150212_STAG2gfpcf2_G2G1\MitoSys2\Calibration\mEGFPC1H2B_G1_14_20h_afterRelease\DE_W0001_P0001\DE_2_W0001_P0001_T0012\TR1_W0001_P0132\TR1_2_W0001_P0132_T0001_R1_P2_K1_Ch2-Ch1.zen
2940	8.641863e-04	4.766072e-04	9.269000e-04	20150212_STAG2gfpcf2_G2G1\MitoSys2\Calibration\mEGFPC1H2B_G1_14_20h_afterRelease\DE_W0001_P0001\DE_2_W0001_P0001_T0012\TR1_W0001_P0132\TR1_2_W0001_P0132_T0001_R1_P2_K1_Ch2-Ch1.zen
3100	7.948588e-04	3.858842e-04	8.807600e-04	20150212_STAG2gfpcf2_G2G1\MitoSys2\Calibration\mEGFPC1H2B_G1_14_20h_afterRelease\DE_W0001_P0001\DE_2_W0001_P0001_T0012\TR1_W0001_P0132\TR1_2_W0001_P0132_T0001_R1_P2_K1_Ch2-Ch1.zen
3420	7.777074e-04	4.124528e-04	8.006400e-04	20150212_STAG2gfpcf2_G2G1\MitoSys2\Calibration\mEGFPC1H2B_G1_14_20h_afterRelease\DE_W0001_P0001\DE_2_W0001_P0001_T0012\TR1_W0001_P0132\TR1_2_W0001_P0132_T0001_R1_P2_K1_Ch2-Ch1.zen
3740	7.359742e-04	3.608894e-04	7.334400e-04	20150212_STAG2gfpcf2_G2G1\MitoSys2\Calibration\mEGFPC1H2B_G1_14_20h_afterRelease\DE_W0001_P0001\DE_2_W0001_P0001_T0012\TR1_W0001_P0132\TR1_2_W0001_P0132_T0001_R1_P2_K1_Ch2-Ch1.zen
4060	6.923144e-04	3.381774e-04	6.762600e-04	20150212_STAG2gfpcf2_G2G1\MitoSys2\Calibration\mEGFPC1H2B_G1_14_20h_afterRelease\DE_W0001_P0001\DE_2_W0001_P0001_T0012\TR1_W0001_P0132\TR1_2_W0001_P0132_T0001_R1_P2_K1_Ch2-Ch1.zen
4380	6.295198e-04	3.151085e-04	6.269900e-04	20150212_STAG2gfpcf2_G2G1\MitoSys2\Calibration\mEGFPC1H2B_G1_14_20h_afterRelease\DE_W0001_P0001\DE_2_W0001_P0001_T0012\TR1_W0001_P0132\TR1_2_W0001_P0132_T0001_R1_P2_K1_Ch2-Ch1.zen
4700	5.189193e-04	3.008069e-04	5.841000e-04	20150212_STAG2gfpcf2_G2G1\MitoSys2\Calibration\mEGFPC1H2B_G1_14_20h_afterRelease\DE_W0001_P0001\DE_2_W0001_P0001_T0012\TR1_W0001_P0132\TR1_2_W0001_P0132_T0001_R1_P2_K1_Ch2-Ch1.zen
5020	6.099296e-04	3.741354e-04	5.464100e-04	20150212_STAG2gfpcf2_G2G1\MitoSys2\Calibration\mEGFPC1H2B_G1_14_20h_afterRelease\DE_W0001_P0001\DE_2_W0001_P0001_T0012\TR1_W0001_P0132\TR1_2_W0001_P0132_T0001_R1_P2_K1_Ch2-Ch1.zen
5340	5.884354e-04	3.090101e-04	5.130300e-04	20150212_STAG2gfpcf2_G2G1\MitoSys2\Calibration\mEGFPC1H2B_G1_14_20h_afterRelease\DE_W0001_P0001\DE_2_W0001_P0001_T0012\TR1_W0001_P0132\TR1_2_W0001_P0132_T0001_R1_P2_K1_Ch2-Ch1.zen
5660	5.459610e-04	3.147105e-04	4.832700e-04	20150212_STAG2gfpcf2_G2G1\MitoSys2\Calibration\mEGFPC1H2B_G1_14_20h_afterRelease\DE_W0001_P0001\DE_2_W0001_P0001_T0012\TR1_W0001_P0132\TR1_2_W0001_P0132_T0001_R1_P2_K1_Ch2-Ch1.zen
5980	4.973378e-04	3.460884e-04	4.565500e-04	20150212_STAG2gfpcf2_G2G1\MitoSys2\Calibration\mEGFPC1H2B_G1_14_20h_afterRelease\DE_W0001_P0001\DE_2_W0001_P0001_T0012\TR1_W0001_P0132\TR1_2_W0001_P0132_T0001_R1_P2_K1_Ch2-Ch1.zen
6300	5.120802e-04	2.935075e-04	4.324400e-04	20150212_STAG2gfpcf2_G2G1\MitoSys2\Calibration\mEGFPC1H2B_G1_14_20h_afterRelease\DE_W0001_P0001\DE_2_W0001_P0001_T0012\TR1_W0001_P0132\TR1_2_W0001_P0132_T0001_R1_P2_K1_Ch2-Ch1.zen
6940	4.757316e-04	3.501942e-04	3.906500e-04	20150212_STAG2gfpcf2_G2G1\MitoSys2\Calibration\mEGFPC1H2B_G1_14_20h_afterRelease\DE_W0001_P0001\DE_2_W0001_P0001_T0012\TR1_W0001_P0132\TR1_2_W0001_P0132_T0001_R1_P2_K1_Ch2-Ch1.zen
7580	4.291450e-04	3.259102e-04	3.556900e-04	20150212_STAG2gfpcf2_G2G1\MitoSys2\Calibration\mEGFPC1H2B_G1_14_20h_afterRelease\DE_W0001_P0001\DE_2_W0001_P0001_T0012\TR1_W0001_P0132\TR1_2_W0001_P0132_T0001_R1_P2_K1_Ch2-Ch1.zen
8220	3.626265e-04	3.561723e-04	3.260200e-04	20150212_STAG2gfpcf2_G2G1\MitoSys2\Calibration\mEGFPC1H2B_G1_14_20h_afterRelease\DE_W0001_P0001\DE_2_W0001_P0001_T0012\TR1_W0001_P0132\TR1_2_W0001_P0132_T0001_R1_P2_K1_Ch2-Ch1.zen
8860	2.112866e-04	4.671381e-04	3.005200e-04	20150212_STAG2gfpcf2_G2G1\MitoSys2\Calibration\mEGFPC1H2B_G1_14_20h_afterRelease\DE_W0001_P0001\DE_2_W0001_P0001_T0012\TR1_W0001_P0132\TR1_2_W0001_P0132_T0001_R1_P2_K1_Ch2-Ch1.zen
9500	2.110845e-04	3.862624e-04	2.783900e-04	20150212_STAG2gfpcf2_G2G1\MitoSys2\Calibration\mEGFPC1H2B_G1_14_20h_afterRelease\DE_W0001_P0001\DE_2_W0001_P0001_T0012\TR1_W0001_P0132\TR1_2_W0001_P0132_T0001_R1_P2_K1_Ch2-Ch1.zen
10140	2.397147e-04	3.447955e-04	2.590100e-04	20150212_STAG2gfpcf2_G2G1\MitoSys2\Calibration\mEGFPC1H2B_G1_14_20h_afterRelease\DE_W0001_P0001\DE_2_W0001_P0001_T0012\TR1_W0001_P0132\TR1_2_W0001_P0132_T0001_R1_P2_K1_Ch2-Ch1.zen
10780	1.504232e-04	2.881922e-04	2.419000e-04	20150212_STAG2gfpcf2_G2G1\MitoSys2\Calibration\mEGFPC1H2B_G1_14_20h_afterRelease\DE_W0001_P0001\DE_2_W0001_P0001_T0012\TR1_W0001_P0132\TR1_2_W0001_P0132_T0001_R1_P2_K1_Ch2-Ch1.zen
11420	2.725454e-04	3.373944e-04	2.266900e-04	20150212_STAG2gfpcf2_G2G1\MitoSys2\Calibration\mEGFPC1H2B_G1_14_20h_afterRelease\DE_W0001_P0001\DE_2_W0001_P0001_T0012\TR1_W0001_P0132\TR1_2_W0001_P0132_T0001_R1_P2_K1_Ch2-Ch1.zen
12060	2.392869e-04	3.128714e-04	2.130800e-04	20150212_STAG2gfpcf2_G2G1\MitoSys2\Calibration\mEGFPC1H2B_G1_14_20h_afterRelease\DE_W0001_P0001\DE_2_W0001_P0001_T0012\TR1_W0001_P0132\TR1_2_W0001_P0132_T0001_R1_P2_K1_Ch2-Ch1.zen
12700	2.006573e-04	2.173974e-04	2.008400e-04	20150212_STAG2gfpcf2_G2G1\MitoSys2\Calibration\mEGFPC1H2B_G1_14_20h_afterRelease\DE_W0001_P0001\DE_2_W0001_P0001_T0012\TR1_W0001_P0132\TR1_2_W0001_P0132_T0001_R1_P2_K1_Ch2-Ch1.zen
13980	1.403510e-04	2.922716e-04	1.797500e-04	20150212_STAG2gfpcf2_G2G1\MitoSys2\Calibration\mEGFPC1H2B_G1_14_20h_afterRelease\DE_W0001_P0001\DE_2_W0001_P0001_T0012\TR1_W0001_P0132\TR1_2_W0001_P0132_T0001_R1_P2_K1_Ch2-Ch1.zen
15260	1.037459e-04	2.729155e-04	1.622200e-04	20150212_STAG2gfpcf2_G2G1\MitoSys2\Calibration\mEGFPC1H2B_G1_14_20h_afterRelease\DE_W0001_P0001\DE_2_W0001_P0001_T0012\TR1_W0001_P0132\TR1_2_W0001_P0132_T0001_R1_P2_K1_Ch2-Ch1.zen
16540	1.403980e-04	2.088320e-04	1.474500e-04	20150212_STAG2gfpcf2_G2G1\MitoSys2\Calibration\mEGFPC1H2B_G1_14_20h_afterRelease\DE_W0001_P0001\DE_2_W0001_P0001_T0012\TR1_W0001_P0132\TR1_2_W0001_P0132_T0001_R1_P2_K1_Ch2-Ch1.zen
17820	9.194864e-05	2.595757e-04	1.348500e-04	20150212_STAG2gfpcf2_G2G1\MitoSys2\Calibration\mEGFPC1H2B_G1_14_20h_afterRelease\DE_W0001_P0001\DE_2_W0001_P0001_T0012\TR1_W0001_P0132\TR1_2_W0001_P0132_T0001_R1_P2_K1_Ch2-Ch1.zen
19100	1.602100e-04	2.836373e-04	1.239900e-04	20150212_STAG2gfpcf2_G2G1\MitoSys2\Calibration\mEGFPC1H2B_G1_14_20h_afterRelease\DE_W0001_P0001\DE_2_W0001_P0001_T0012\TR1_W0001_P0132\TR1_2_W0001_P0132_T0001_R1_P2_K1_Ch2-Ch1.zen
20380	1.461204e-04	2.009443e-04	1.145400e-04	20150212_STAG2gfpcf2_G2G1\MitoSys2\Calibration\mEGFPC1H2B_G1_14_20h_afterRelease\DE_W0001_P0001\DE_2_W0001_P0001_T0012\TR1_W0001_P0132\TR1_2_W0001_P0132_T0001_R1_P2_K1_Ch2-Ch1.zen
21660	1.081177e-04	2.381909e-04	1.062500e-04	20150212_STAG2gfpcf2_G2G1\MitoSys2\Calibration\mEGFPC1H2B_G1_14_20h_afterRelease\DE_W0001_P0001\DE_2_W0001_P0001_T0012\TR1_W0001_P0132\TR1_2_W0001_P0132_T0001_R1_P2_K1_Ch2-Ch1.zen
22940	2.149255e-05	3.171374e-04	9.892700e-05	20150212_STAG2gfpcf2_G2G1\MitoSys2\Calibration\mEGFPC1H2B_G1_14_20h_afterRelease\DE_W0001_P0001\DE_2_W0001_P0001_T0012\TR1_W0001_P0132\TR1_2_W0001_P0132_T0001_R1_P2_K1_Ch2-Ch1.zen
24220	1.025993e-04	2.987667e-04	9.241900e-05	20150212_STAG2gfpcf2_G2G1\MitoSys2\Calibration\mEGFPC1H2B_G1_14_20h_afterRelease\DE_W0001_P0001\DE_2_W0001_P0001_T0012\TR1_W0001_P0132\TR1_2_W0001_P0132_T0001_R1_P2_K1_Ch2-Ch1.zen
25500	1.915682e-05	2.646585e-04	8.660100e-05	20150212_STAG2gfpcf2_G2G1\MitoSys2\Calibration\mEGFPC1H2B_G1_14_20h_afterRelease\DE_W0001_P0001\DE_2_W0001_P0001_T0012\TR1_W0001_P0132\TR1_2_W0001_P0132_T0001_R1_P2_K1_Ch2-Ch1.zen
28060	2.945201e-05	2.869421e-04	7.665400e-05	20150212_STAG2gfpcf2_G2G1\MitoSys2\Calibration\mEGFPC1H2B_G1_14_20h_afterRelease\DE_W0001_P0001\DE_2_W0001_P0001_T0012\TR1_W0001_P0132\TR1_2_W0001_P0132_T0001_R1_P2_K1_Ch2-Ch1.zen
30620	5.706732e-06	2.649183e-04	6.848000e-05	20150212_STAG2gfpcf2_G2G1\MitoSys2\Calibration\mEGFPC1H2B_G1_14_20h_afterRelease\DE_W0001_P0001\DE_2_W0001_P0001_T0012\TR1_W0001_P0132\TR1_2_W0001_P0132_T0001_R1_P2_K1_Ch2-Ch1.zen
33180	7.531999e-05	2.085470e-04	6.166200e-05	20150212_STAG2gfpcf2_G2G1\MitoSys2\Calibration\mEGFPC1H2B_G1_14_20h_afterRelease\DE_W0001_P0001\DE_2_W0001_P0001_T0012\TR1_W0001_P0132\TR1_2_W0001_P0132_T0001_R1_P2_K1_Ch2-Ch1.zen
35740	4.201357e-05	3.342097e-04	5.590000e-05	20150212_STAG2gfpcf2_G2G1\MitoSys2\Calibration\mEGFPC1H2B_G1_14_20h_afterRelease\DE_W0001_P0001\DE_2_W0001_P0001_T0012\TR1_W0001_P0132\TR1_2_W0001_P0132_T0001_R1_P2_K1_Ch2-Ch1.zen
38300	5.951091e-05	2.336073e-04	5.097700e-05	20150212_STAG2gfpcf2_G2G1\MitoSys2\Calibration\mEGFPC1H2B_G1_14_20h_afterRelease\DE_W0001_P0001\DE_2_W0001_P0001_T0012\TR1_W0001_P0132\TR1_2_W0001_P0132_T0001_R1_P2_K1_Ch2-Ch1.zen
40860	5.158866e-05	3.531322e-04	4.673100e-05	20150212_STAG2gfpcf2_G2G1\MitoSys2\Calibration\mEGFPC1H2B_G1_14_20h_afterRelease\DE_W0001_P0001\DE_2_W0001_P0001_T0012\TR1_W0001_P0132\TR1_2_W0001_P0132_T0001_R1_P2_K1_Ch2-Ch1.zen
43420	2.950980e-05	2.881219e-04	4.303700e-05	20150212_STAG2gfpcf2_G2G1\MitoSys2\Calibration\mEGFPC1H2B_G1_14_20h_afterRelease\DE_W0001_P0001\DE_2_W0001_P0001_T0012\TR1_W0001_P0132\TR1_2_W0001_P0132_T0001_R1_P2_K1_Ch2-Ch1.zen
45980	3.963900e-05	2.124754e-04	3.979900e-05	20150212_STAG2gfpcf2_G2G1\MitoSys2\Calibration\mEGFPC1H2B_G1_14_20h_afterRelease\DE_W0001_P0001\DE_2_W0001_P0001_T0012\TR1_W0001_P0132\TR1_2_W0001_P0132_T0001_R1_P2_K1_Ch2-Ch1.zen
48540	4.296784e-05	2.550005e-04	3.694100e-05	20150212_STAG2gfpcf2_G2G1\MitoSys2\Calibration\mEGFPC1H2B_G1_14_20h_afterRelease\DE_W0001_P0001\DE_2_W0001_P0001_T0012\TR1_W0001_P0132\TR1_2_W0001_P0132_T0001_R1_P2_K1_Ch2-Ch1.zen
51100	3.496976e-05	2.291802e-04	3.440400e-05	20150212_STAG2gfpcf2_G2G1\MitoSys2\Calibration\mEGFPC1H2B_G1_14_20h_afterRelease\DE_W0001_P0001\DE_2_W0001_P0001_T0012\TR1_W0001_P0132\TR1_2_W0001_P0132_T0001_R1_P2_K1_Ch2-Ch1.zen
56220	-3.411232e-05	2.558627e-04	3.010800e-05	20150212_STAG2gfpcf2_G2G1\MitoSys2\Calibration\mEGFPC1H2B_G1_14_20h_afterRelease\DE_W0001_P0001\DE_2_W0001_P0001_T0012\TR1_W0001_P0132\TR1_2_W0001_P0132_T0001_R1_P2_K1_Ch2-Ch1.zen
61340	-1.673686e-05	2.079113e-04	2.662100e-05	20150212_STAG2gfpcf2_G2G1\MitoSys2\Calibration\mEGFPC1H2B_G1_14_20h_afterRelease\DE_W0001_P0001\DE_2_W0001_P0001_T0012\TR1_W0001_P0132\TR1_2_W0001_P0132_T0001_R1_P2_K1_Ch2-Ch1.zen
66460	-7.694041e-05	2.016275e-04	2.374500e-05	20150212_STAG2gfpcf2_G2G1\MitoSys2\Calibration\mEGFPC1H2B_G1_14_20h_afterRelease\DE_W0001_P0001\DE_2_W0001_P0001_T0012\TR1_W0001_P0132\TR1_2_W0001_P0132_T0001_R1_P2_K1_Ch2-Ch1.zen
71580	2.753671e-05	2.238783e-04	2.134100e-05	20150212_STAG2gfpcf2_G2G1\MitoSys2\Calibration\mEGFPC1H2B_G1_14_20h_afterRelease\DE_W0001_P0001\DE_2_W0001_P0001_T0012\TR1_W0001_P0132\TR1_2_W0001_P0132_T0001_R1_P2_K1_Ch2-Ch1.zen
76700	4.398015e-05	3.063337e-04	1.930600e-05	20150212_STAG2gfpcf2_G2G1\MitoSys2\Calibration\mEGFPC1H2B_G1_14_20h_afterRelease\DE_W0001_P0001\DE_2_W0001_P0001_T0012\TR1_W0001_P0132\TR1_2_W0001_P0132_T0001_R1_P2_K1_Ch2-Ch1.zen
81820	6.283385e-05	2.423715e-04	1.756700e-05	20150212_STAG2gfpcf2_G2G1\MitoSys2\Calibration\mEGFPC1H2B_G1_14_20h_afterRelease\DE_W0001_P0001\DE_2_W0001_P0001_T0012\TR1_W0001_P0132\TR1_2_W0001_P0132_T0001_R1_P2_K1_Ch2-Ch1.zen
86940	4.497371e-05	2.246572e-04	1.606700e-05	20150212_STAG2gfpcf2_G2G1\MitoSys2\Calibration\mEGFPC1H2B_G1_14_20h_afterRelease\DE_W0001_P0001\DE_2_W0001_P0001_T0012\TR1_W0001_P0132\TR1_2_W0001_P0132_T0001_R1_P2_K1_Ch2-Ch1.zen
92060	1.049957e-05	2.157117e-04	1.476300e-05	20150212_STAG2gfpcf2_G2G1\MitoSys2\Calibration\mEGFPC1H2B_G1_14_20h_afterRelease\DE_W0001_P0001\DE_2_W0001_P0001_T0012\TR1_W0001_P0132\TR1_2_W0001_P0132_T0001_R1_P2_K1_Ch2-Ch1.zen
97180	-1.759960e-05	2.361814e-04	1.362100e-05	20150212_STAG2gfpcf2_G2G1\MitoSys2\Calibration\mEGFPC1H2B_G1_14_20h_afterRelease\DE_W0001_P0001\DE_2_W0001_P0001_T0012\TR1_W0001_P0132\TR1_2_W0001_P0132_T0001_R1_P2_K1_Ch2-Ch1.zen
102300	-1.769458e-05	1.460103e-04	1.261500e-05	20150212_STAG2gfpcf2_G2G1\MitoSys2\Calibration\mEGFPC1H2B_G1_14_20h_afterRelease\DE_W0001_P0001\DE_2_W0001_P0001_T0012\TR1_W0001_P0132\TR1_2_W0001_P0132_T0001_R1_P2_K1_Ch2-Ch1.zen
112540	2.829747e-05	1.300105e-04	1.092700e-05	20150212_STAG2gfpcf2_G2G1\MitoSys2\Calibration\mEGFPC1H2B_G1_14_20h_afterRelease\DE_W0001_P0001\DE_2_W0001_P0001_T0012\TR1_W0001_P0132\TR1_2_W0001_P0132_T0001_R1_P2_K1_Ch2-Ch1.zen
122780	2.630562e-05	2.299053e-04	9.574000e-06	20150212_STAG2gfpcf2_G2G1\MitoSys2\Calibration\mEGFPC1H2B_G1_14_20h_afterRelease\DE_W0001_P0001\DE_2_W0001_P0001_T0012\TR1_W0001_P0132\TR1_2_W0001_P0132_T0001_R1_P2_K1_Ch2-Ch1.zen
133020	8.401853e-05	2.486566e-04	8.470500e-06	20150212_STAG2gfpcf2_G2G1\MitoSys2\Calibration\mEGFPC1H2B_G1_14_20h_afterRelease\DE_W0001_P0001\DE_2_W0001_P0001_T0012\TR1_W0001_P0132\TR1_2_W0001_P0132_T0001_R1_P2_K1_Ch2-Ch1.zen
143260	4.335078e-05	2.235539e-04	7.557300e-06	20150212_STAG2gfpcf2_G2G1\MitoSys2\Calibration\mEGFPC1H2B_G1_14_20h_afterRelease\DE_W0001_P0001\DE_2_W0001_P0001_T0012\TR1_W0001_P0132\TR1_2_W0001_P0132_T0001_R1_P2_K1_Ch2-Ch1.zen
153500	3.435286e-05	2.395101e-04	6.791900e-06	20150212_STAG2gfpcf2_G2G1\MitoSys2\Calibration\mEGFPC1H2B_G1_14_20h_afterRelease\DE_W0001_P0001\DE_2_W0001_P0001_T0012\TR1_W0001_P0132\TR1_2_W0001_P0132_T0001_R1_P2_K1_Ch2-Ch1.zen
163740	1.973338e-05	2.291018e-04	6.143200e-06	20150212_STAG2gfpcf2_G2G1\MitoSys2\Calibration\mEGFPC1H2B_G1_14_20h_afterRelease\DE_W0001_P0001\DE_2_W0001_P0001_T0012\TR1_W0001_P0132\TR1_2_W0001_P0132_T0001_R1_P2_K1_Ch2-Ch1.zen
173980	-5.453115e-05	2.166168e-04	5.588100e-06	20150212_STAG2gfpcf2_G2G1\MitoSys2\Calibration\mEGFPC1H2B_G1_14_20h_afterRelease\DE_W0001_P0001\DE_2_W0001_P0001_T0012\TR1_W0001_P0132\TR1_2_W0001_P0132_T0001_R1_P2_K1_Ch2-Ch1.zen
184220	-8.006106e-06	1.718662e-04	5.109000e-06	20150212_STAG2gfpcf2_G2G1\MitoSys2\Calibration\mEGFPC1H2B_G1_14_20h_afterRelease\DE_W0001_P0001\DE_2_W0001_P0001_T0012\TR1_W0001_P0132\TR1_2_W0001_P0132_T0001_R1_P2_K1_Ch2-Ch1.zen
194460	-3.014075e-05	1.987513e-04	4.692300e-06	20150212_STAG2gfpcf2_G2G1\MitoSys2\Calibration\mEGFPC1H2B_G1_14_20h_afterRelease\DE_W0001_P0001\DE_2_W0001_P0001_T0012\TR1_W0001_P0132\TR1_2_W0001_P0132_T0001_R1_P2_K1_Ch2-Ch1.zen
204700	-1.487965e-05	1.570956e-04	4.327200e-06	20150212_STAG2gfpcf2_G2G1\MitoSys2\Calibration\mEGFPC1H2B_G1_14_20h_afterRelease\DE_W0001_P0001\DE_2_W0001_P0001_T0012\TR1_W0001_P0132\TR1_2_W0001_P0132_T0001_R1_P2_K1_Ch2-Ch1.zen
225180	-4.541236e-06	1.611870e-04	3.720300e-06	20150212_STAG2gfpcf2_G2G1\MitoSys2\Calibration\mEGFPC1H2B_G1_14_20h_afterRelease\DE_W0001_P0001\DE_2_W0001_P0001_T0012\TR1_W0001_P0132\TR1_2_W0001_P0132_T0001_R1_P2_K1_Ch2-Ch1.zen
245660	2.762950e-05	1.480375e-04	3.238600e-06	20150212_STAG2gfpcf2_G2G1\MitoSys2\Calibration\mEGFPC1H2B_G1_14_20h_afterRelease\DE_W0001_P0001\DE_2_W0001_P0001_T0012\TR1_W0001_P0132\TR1_2_W0001_P0132_T0001_R1_P2_K1_Ch2-Ch1.zen
266140	2.445835e-05	1.533655e-04	2.849300e-06	20150212_STAG2gfpcf2_G2G1\MitoSys2\Calibration\mEGFPC1H2B_G1_14_20h_afterRelease\DE_W0001_P0001\DE_2_W0001_P0001_T0012\TR1_W0001_P0132\TR1_2_W0001_P0132_T0001_R1_P2_K1_Ch2-Ch1.zen
286620	-3.964197e-06	1.332386e-04	2.529600e-06	20150212_STAG2gfpcf2_G2G1\MitoSys2\Calibration\mEGFPC1H2B_G1_14_20h_afterRelease\DE_W0001_P0001\DE_2_W0001_P0001_T0012\TR1_W0001_P0132\TR1_2_W0001_P0132_T0001_R1_P2_K1_Ch2-Ch1.zen
307100	-1.904175e-06	1.181743e-04	2.263500e-06	20150212_STAG2gfpcf2_G2G1\MitoSys2\Calibration\mEGFPC1H2B_G1_14_20h_afterRelease\DE_W0001_P0001\DE_2_W0001_P0001_T0012\TR1_W0001_P0132\TR1_2_W0001_P0132_T0001_R1_P2_K1_Ch2-Ch1.zen
327580	1.766538e-05	1.319420e-04	2.039400e-06	20150212_STAG2gfpcf2_G2G1\MitoSys2\Calibration\mEGFPC1H2B_G1_14_20h_afterRelease\DE_W0001_P0001\DE_2_W0001_P0001_T0012\TR1_W0001_P0132\TR1_2_W0001_P0132_T0001_R1_P2_K1_Ch2-Ch1.zen
348060	5.516094e-05	1.706990e-04	1.848700e-06	20150212_STAG2gfpcf2_G2G1\MitoSys2\Calibration\mEGFPC1H2B_G1_14_20h_afterRelease\DE_W0001_P0001\DE_2_W0001_P0001_T0012\TR1_W0001_P0132\TR1_2_W0001_P0132_T0001_R1_P2_K1_Ch2-Ch1.zen
368540	-1.132203e-05	1.651888e-04	1.684900e-06	20150212_STAG2gfpcf2_G2G1\MitoSys2\Calibration\mEGFPC1H2B_G1_14_20h_afterRelease\DE_W0001_P0001\DE_2_W0001_P0001_T0012\TR1_W0001_P0132\TR1_2_W0001_P0132_T0001_R1_P2_K1_Ch2-Ch1.zen
389020	-2.254821e-05	1.508476e-04	1.543100e-06	20150212_STAG2gfpcf2_G2G1\MitoSys2\Calibration\mEGFPC1H2B_G1_14_20h_afterRelease\DE_W0001_P0001\DE_2_W0001_P0001_T0012\TR1_W0001_P0132\TR1_2_W0001_P0132_T0001_R1_P2_K1_Ch2-Ch1.zen
409500	1.312219e-05	9.037615e-05	1.419400e-06	20150212_STAG2gfpcf2_G2G1\MitoSys2\Calibration\mEGFPC1H2B_G1_14_20h_afterRelease\DE_W0001_P0001\DE_2_W0001_P0001_T0012\TR1_W0001_P0132\TR1_2_W0001_P0132_T0001_R1_P2_K1_Ch2-Ch1.zen
450460	6.557762e-06	1.135810e-04	1.214900e-06	20150212_STAG2gfpcf2_G2G1\MitoSys2\Calibration\mEGFPC1H2B_G1_14_20h_afterRelease\DE_W0001_P0001\DE_2_W0001_P0001_T0012\TR1_W0001_P0132\TR1_2_W0001_P0132_T0001_R1_P2_K1_Ch2-Ch1.zen
491420	-7.413367e-05	9.891914e-05	1.053600e-06	20150212_STAG2gfpcf2_G2G1\MitoSys2\Calibration\mEGFPC1H2B_G1_14_20h_afterRelease\DE_W0001_P0001\DE_2_W0001_P0001_T0012\TR1_W0001_P0132\TR1_2_W0001_P0132_T0001_R1_P2_K1_Ch2-Ch1.zen
532380	4.493244e-06	1.208602e-04	9.240200e-07	20150212_STAG2gfpcf2_G2G1\MitoSys2\Calibration\mEGFPC1H2B_G1_14_20h_afterRelease\DE_W0001_P0001\DE_2_W0001_P0001_T0012\TR1_W0001_P0132\TR1_2_W0001_P0132_T0001_R1_P2_K1_Ch2-Ch1.zen
573340	-1.570247e-06	8.083787e-05	8.180800e-07	20150212_STAG2gfpcf2_G2G1\MitoSys2\Calibration\mEGFPC1H2B_G1_14_20h_afterRelease\DE_W0001_P0001\DE_2_W0001_P0001_T0012\TR1_W0001_P0132\TR1_2_W0001_P0132_T0001_R1_P2_K1_Ch2-Ch1.zen
614300	-1.195250e-05	1.275315e-04	7.302800e-07	20150212_STAG2gfpcf2_G2G1\MitoSys2\Calibration\mEGFPC1H2B_G1_14_20h_afterRelease\DE_W0001_P0001\DE_2_W0001_P0001_T0012\TR1_W0001_P0132\TR1_2_W0001_P0132_T0001_R1_P2_K1_Ch2-Ch1.zen
655260	1.045094e-06	1.607370e-04	6.566000e-07	20150212_STAG2gfpcf2_G2G1\MitoSys2\Calibration\mEGFPC1H2B_G1_14_20h_afterRelease\DE_W0001_P0001\DE_2_W0001_P0001_T0012\TR1_W0001_P0132\TR1_2_W0001_P0132_T0001_R1_P2_K1_Ch2-Ch1.zen
696220	2.752593e-05	1.134122e-04	5.941100e-07	20150212_STAG2gfpcf2_G2G1\MitoSys2\Calibration\mEGFPC1H2B_G1_14_20h_afterRelease\DE_W0001_P0001\DE_2_W0001_P0001_T0012\TR1_W0001_P0132\TR1_2_W0001_P0132_T0001_R1_P2_K1_Ch2-Ch1.zen
737180	-9.278101e-06	1.384720e-04	5.405900e-07	20150212_STAG2gfpcf2_G2G1\MitoSys2\Calibration\mEGFPC1H2B_G1_14_20h_afterRelease\DE_W0001_P0001\DE_2_W0001_P0001_T0012\TR1_W0001_P0132\TR1_2_W0001_P0132_T0001_R1_P2_K1_Ch2-Ch1.zen
778140	-7.682691e-05	1.113938e-04	4.943700e-07	20150212_STAG2gfpcf2_G2G1\MitoSys2\Calibration\mEGFPC1H2B_G1_14_20h_afterRelease\DE_W0001_P0001\DE_2_W0001_P0001_T0012\TR1_W0001_P0132\TR1_2_W0001_P0132_T0001_R1_P2_K1_Ch2-Ch1.zen
819100	-4.310587e-05	8.988407e-05	4.541500e-07	20150212_STAG2gfpcf2_G2G1\MitoSys2\Calibration\mEGFPC1H2B_G1_14_20h_afterRelease\DE_W0001_P0001\DE_2_W0001_P0001_T0012\TR1_W0001_P0132\TR1_2_W0001_P0132_T0001_R1_P2_K1_Ch2-Ch1.zen
901020	-2.171938e-05	6.867547e-05	3.878400e-07	20150212_STAG2gfpcf2_G2G1\MitoSys2\Calibration\mEGFPC1H2B_G1_14_20h_afterRelease\DE_W0001_P0001\DE_2_W0001_P0001_T0012\TR1_W0001_P0132\TR1_2_W0001_P0132_T0001_R1_P2_K1_Ch2-Ch1.zen
982940	-2.645824e-05	1.004750e-04	3.357400e-07	20150212_STAG2gfpcf2_G2G1\MitoSys2\Calibration\mEGFPC1H2B_G1_14_20h_afterRelease\DE_W0001_P0001\DE_2_W0001_P0001_T0012\TR1_W0001_P0132\TR1_2_W0001_P0132_T0001_R1_P2_K1_Ch2-Ch1.zen
1064860	1.993723e-05	1.171131e-04	2.939700e-07	20150212_STAG2gfpcf2_G2G1\MitoSys2\Calibration\mEGFPC1H2B_G1_14_20h_afterRelease\DE_W0001_P0001\DE_2_W0001_P0001_T0012\TR1_W0001_P0132\TR1_2_W0001_P0132_T0001_R1_P2_K1_Ch2-Ch1.zen
1146780	-1.904715e-05	7.370223e-05	2.599300e-07	20150212_STAG2gfpcf2_G2G1\MitoSys2\Calibration\mEGFPC1H2B_G1_14_20h_afterRelease\DE_W0001_P0001\DE_2_W0001_P0001_T0012\TR1_W0001_P0132\TR1_2_W0001_P0132_T0001_R1_P2_K1_Ch2-Ch1.zen
1228700	-2.887565e-05	8.833379e-05	2.317700e-07	20150212_STAG2gfpcf2_G2G1\MitoSys2\Calibration\mEGFPC1H2B_G1_14_20h_afterRelease\DE_W0001_P0001\DE_2_W0001_P0001_T0012\TR1_W0001_P0132\TR1_2_W0001_P0132_T0001_R1_P2_K1_Ch2-Ch1.zen
1310620	-1.558120e-05	6.556323e-05	2.081800e-07	20150212_STAG2gfpcf2_G2G1\MitoSys2\Calibration\mEGFPC1H2B_G1_14_20h_afterRelease\DE_W0001_P0001\DE_2_W0001_P0001_T0012\TR1_W0001_P0132\TR1_2_W0001_P0132_T0001_R1_P2_K1_Ch2-Ch1.zen
1392540	-4.253417e-05	5.852376e-05	1.882000e-07	20150212_STAG2gfpcf2_G2G1\MitoSys2\Calibration\mEGFPC1H2B_G1_14_20h_afterRelease\DE_W0001_P0001\DE_2_W0001_P0001_T0012\TR1_W0001_P0132\TR1_2_W0001_P0132_T0001_R1_P2_K1_Ch2-Ch1.zen
1474460	-1.598568e-05	7.718204e-05	1.711200e-07	20150212_STAG2gfpcf2_G2G1\MitoSys2\Calibration\mEGFPC1H2B_G1_14_20h_afterRelease\DE_W0001_P0001\DE_2_W0001_P0001_T0012\TR1_W0001_P0132\TR1_2_W0001_P0132_T0001_R1_P2_K1_Ch2-Ch1.zen
1556380	-3.523710e-05	7.721452e-05	1.563900e-07	20150212_STAG2gfpcf2_G2G1\MitoSys2\Calibration\mEGFPC1H2B_G1_14_20h_afterRelease\DE_W0001_P0001\DE_2_W0001_P0001_T0012\TR1_W0001_P0132\TR1_2_W0001_P0132_T0001_R1_P2_K1_Ch2-Ch1.zen
10	1.461340e-02	1.181347e-03	1.435400e-02	20150212_STAG2gfpcf2_G2G1\MitoSys2\Calibration\mEGFPC1H2B_G1_14_20h_afterRelease\DE_W0001_P0001\DE_2_W0001_P0001_T0012\TR1_W0001_P0132\TR1_2_W0001_P0132_T0001_R1_P3_K1_Ch2-Ch1.zen
20	1.352151e-02	1.004735e-03	1.361100e-02	20150212_STAG2gfpcf2_G2G1\MitoSys2\Calibration\mEGFPC1H2B_G1_14_20h_afterRelease\DE_W0001_P0001\DE_2_W0001_P0001_T0012\TR1_W0001_P0132\TR1_2_W0001_P0132_T0001_R1_P3_K1_Ch2-Ch1.zen
30	1.272661e-02	1.033916e-03	1.294100e-02	20150212_STAG2gfpcf2_G2G1\MitoSys2\Calibration\mEGFPC1H2B_G1_14_20h_afterRelease\DE_W0001_P0001\DE_2_W0001_P0001_T0012\TR1_W0001_P0132\TR1_2_W0001_P0132_T0001_R1_P3_K1_Ch2-Ch1.zen
40	1.228952e-02	6.517116e-04	1.233500e-02	20150212_STAG2gfpcf2_G2G1\MitoSys2\Calibration\mEGFPC1H2B_G1_14_20h_afterRelease\DE_W0001_P0001\DE_2_W0001_P0001_T0012\TR1_W0001_P0132\TR1_2_W0001_P0132_T0001_R1_P3_K1_Ch2-Ch1.zen
50	1.184666e-02	6.586523e-04	1.178400e-02	20150212_STAG2gfpcf2_G2G1\MitoSys2\Calibration\mEGFPC1H2B_G1_14_20h_afterRelease\DE_W0001_P0001\DE_2_W0001_P0001_T0012\TR1_W0001_P0132\TR1_2_W0001_P0132_T0001_R1_P3_K1_Ch2-Ch1.zen
60	1.142078e-02	7.350714e-04	1.128100e-02	20150212_STAG2gfpcf2_G2G1\MitoSys2\Calibration\mEGFPC1H2B_G1_14_20h_afterRelease\DE_W0001_P0001\DE_2_W0001_P0001_T0012\TR1_W0001_P0132\TR1_2_W0001_P0132_T0001_R1_P3_K1_Ch2-Ch1.zen
70	1.053200e-02	9.675015e-04	1.082000e-02	20150212_STAG2gfpcf2_G2G1\MitoSys2\Calibration\mEGFPC1H2B_G1_14_20h_afterRelease\DE_W0001_P0001\DE_2_W0001_P0001_T0012\TR1_W0001_P0132\TR1_2_W0001_P0132_T0001_R1_P3_K1_Ch2-Ch1.zen
80	1.029593e-02	1.118923e-03	1.039800e-02	20150212_STAG2gfpcf2_G2G1\MitoSys2\Calibration\mEGFPC1H2B_G1_14_20h_afterRelease\DE_W0001_P0001\DE_2_W0001_P0001_T0012\TR1_W0001_P0132\TR1_2_W0001_P0132_T0001_R1_P3_K1_Ch2-Ch1.zen
90	1.023423e-02	7.312877e-04	1.000800e-02	20150212_STAG2gfpcf2_G2G1\MitoSys2\Calibration\mEGFPC1H2B_G1_14_20h_afterRelease\DE_W0001_P0001\DE_2_W0001_P0001_T0012\TR1_W0001_P0132\TR1_2_W0001_P0132_T0001_R1_P3_K1_Ch2-Ch1.zen
100	9.715919e-03	7.164248e-04	9.649100e-03	20150212_STAG2gfpcf2_G2G1\MitoSys2\Calibration\mEGFPC1H2B_G1_14_20h_afterRelease\DE_W0001_P0001\DE_2_W0001_P0001_T0012\TR1_W0001_P0132\TR1_2_W0001_P0132_T0001_R1_P3_K1_Ch2-Ch1.zen
120	8.903621e-03	7.333946e-04	9.007400e-03	20150212_STAG2gfpcf2_G2G1\MitoSys2\Calibration\mEGFPC1H2B_G1_14_20h_afterRelease\DE_W0001_P0001\DE_2_W0001_P0001_T0012\TR1_W0001_P0132\TR1_2_W0001_P0132_T0001_R1_P3_K1_Ch2-Ch1.zen
140	8.335306e-03	6.556291e-04	8.451500e-03	20150212_STAG2gfpcf2_G2G1\MitoSys2\Calibration\mEGFPC1H2B_G1_14_20h_afterRelease\DE_W0001_P0001\DE_2_W0001_P0001_T0012\TR1_W0001_P0132\TR1_2_W0001_P0132_T0001_R1_P3_K1_Ch2-Ch1.zen
160	8.110159e-03	6.091179e-04	7.965500e-03	20150212_STAG2gfpcf2_G2G1\MitoSys2\Calibration\mEGFPC1H2B_G1_14_20h_afterRelease\DE_W0001_P0001\DE_2_W0001_P0001_T0012\TR1_W0001_P0132\TR1_2_W0001_P0132_T0001_R1_P3_K1_Ch2-Ch1.zen
180	7.443627e-03	6.133058e-04	7.536800e-03	20150212_STAG2gfpcf2_G2G1\MitoSys2\Calibration\mEGFPC1H2B_G1_14_20h_afterRelease\DE_W0001_P0001\DE_2_W0001_P0001_T0012\TR1_W0001_P0132\TR1_2_W0001_P0132_T0001_R1_P3_K1_Ch2-Ch1.zen
200	7.311755e-03	7.656729e-04	7.155500e-03	20150212_STAG2gfpcf2_G2G1\MitoSys2\Calibration\mEGFPC1H2B_G1_14_20h_afterRelease\DE_W0001_P0001\DE_2_W0001_P0001_T0012\TR1_W0001_P0132\TR1_2_W0001_P0132_T0001_R1_P3_K1_Ch2-Ch1.zen
220	6.771008e-03	7.844940e-04	6.814100e-03	20150212_STAG2gfpcf2_G2G1\MitoSys2\Calibration\mEGFPC1H2B_G1_14_20h_afterRelease\DE_W0001_P0001\DE_2_W0001_P0001_T0012\TR1_W0001_P0132\TR1_2_W0001_P0132_T0001_R1_P3_K1_Ch2-Ch1.zen
240	6.429917e-03	7.217158e-04	6.506100e-03	20150212_STAG2gfpcf2_G2G1\MitoSys2\Calibration\mEGFPC1H2B_G1_14_20h_afterRelease\DE_W0001_P0001\DE_2_W0001_P0001_T0012\TR1_W0001_P0132\TR1_2_W0001_P0132_T0001_R1_P3_K1_Ch2-Ch1.zen
260	6.231642e-03	6.898013e-04	6.226800e-03	20150212_STAG2gfpcf2_G2G1\MitoSys2\Calibration\mEGFPC1H2B_G1_14_20h_afterRelease\DE_W0001_P0001\DE_2_W0001_P0001_T0012\TR1_W0001_P0132\TR1_2_W0001_P0132_T0001_R1_P3_K1_Ch2-Ch1.zen
280	6.126844e-03	7.654445e-04	5.971900e-03	20150212_STAG2gfpcf2_G2G1\MitoSys2\Calibration\mEGFPC1H2B_G1_14_20h_afterRelease\DE_W0001_P0001\DE_2_W0001_P0001_T0012\TR1_W0001_P0132\TR1_2_W0001_P0132_T0001_R1_P3_K1_Ch2-Ch1.zen
300	5.850316e-03	6.121889e-04	5.738200e-03	20150212_STAG2gfpcf2_G2G1\MitoSys2\Calibration\mEGFPC1H2B_G1_14_20h_afterRelease\DE_W0001_P0001\DE_2_W0001_P0001_T0012\TR1_W0001_P0132\TR1_2_W0001_P0132_T0001_R1_P3_K1_Ch2-Ch1.zen
340	5.472210e-03	4.685763e-04	5.323800e-03	20150212_STAG2gfpcf2_G2G1\MitoSys2\Calibration\mEGFPC1H2B_G1_14_20h_afterRelease\DE_W0001_P0001\DE_2_W0001_P0001_T0012\TR1_W0001_P0132\TR1_2_W0001_P0132_T0001_R1_P3_K1_Ch2-Ch1.zen
380	4.983471e-03	4.582835e-04	4.966700e-03	20150212_STAG2gfpcf2_G2G1\MitoSys2\Calibration\mEGFPC1H2B_G1_14_20h_afterRelease\DE_W0001_P0001\DE_2_W0001_P0001_T0012\TR1_W0001_P0132\TR1_2_W0001_P0132_T0001_R1_P3_K1_Ch2-Ch1.zen
420	4.715971e-03	6.379259e-04	4.655100e-03	20150212_STAG2gfpcf2_G2G1\MitoSys2\Calibration\mEGFPC1H2B_G1_14_20h_afterRelease\DE_W0001_P0001\DE_2_W0001_P0001_T0012\TR1_W0001_P0132\TR1_2_W0001_P0132_T0001_R1_P3_K1_Ch2-Ch1.zen
460	4.243361e-03	5.515141e-04	4.380100e-03	20150212_STAG2gfpcf2_G2G1\MitoSys2\Calibration\mEGFPC1H2B_G1_14_20h_afterRelease\DE_W0001_P0001\DE_2_W0001_P0001_T0012\TR1_W0001_P0132\TR1_2_W0001_P0132_T0001_R1_P3_K1_Ch2-Ch1.zen
500	4.046498e-03	4.313017e-04	4.135300e-03	20150212_STAG2gfpcf2_G2G1\MitoSys2\Calibration\mEGFPC1H2B_G1_14_20h_afterRelease\DE_W0001_P0001\DE_2_W0001_P0001_T0012\TR1_W0001_P0132\TR1_2_W0001_P0132_T0001_R1_P3_K1_Ch2-Ch1.zen
540	3.801174e-03	6.053241e-04	3.915700e-03	20150212_STAG2gfpcf2_G2G1\MitoSys2\Calibration\mEGFPC1H2B_G1_14_20h_afterRelease\DE_W0001_P0001\DE_2_W0001_P0001_T0012\TR1_W0001_P0132\TR1_2_W0001_P0132_T0001_R1_P3_K1_Ch2-Ch1.zen
580	3.764374e-03	4.400438e-04	3.717500e-03	20150212_STAG2gfpcf2_G2G1\MitoSys2\Calibration\mEGFPC1H2B_G1_14_20h_afterRelease\DE_W0001_P0001\DE_2_W0001_P0001_T0012\TR1_W0001_P0132\TR1_2_W0001_P0132_T0001_R1_P3_K1_Ch2-Ch1.zen
620	3.558719e-03	5.081428e-04	3.537500e-03	20150212_STAG2gfpcf2_G2G1\MitoSys2\Calibration\mEGFPC1H2B_G1_14_20h_afterRelease\DE_W0001_P0001\DE_2_W0001_P0001_T0012\TR1_W0001_P0132\TR1_2_W0001_P0132_T0001_R1_P3_K1_Ch2-Ch1.zen
660	3.307147e-03	4.881561e-04	3.373200e-03	20150212_STAG2gfpcf2_G2G1\MitoSys2\Calibration\mEGFPC1H2B_G1_14_20h_afterRelease\DE_W0001_P0001\DE_2_W0001_P0001_T0012\TR1_W0001_P0132\TR1_2_W0001_P0132_T0001_R1_P3_K1_Ch2-Ch1.zen
700	3.319101e-03	4.394841e-04	3.222800e-03	20150212_STAG2gfpcf2_G2G1\MitoSys2\Calibration\mEGFPC1H2B_G1_14_20h_afterRelease\DE_W0001_P0001\DE_2_W0001_P0001_T0012\TR1_W0001_P0132\TR1_2_W0001_P0132_T0001_R1_P3_K1_Ch2-Ch1.zen
780	2.860914e-03	4.210625e-04	2.956700e-03	20150212_STAG2gfpcf2_G2G1\MitoSys2\Calibration\mEGFPC1H2B_G1_14_20h_afterRelease\DE_W0001_P0001\DE_2_W0001_P0001_T0012\TR1_W0001_P0132\TR1_2_W0001_P0132_T0001_R1_P3_K1_Ch2-Ch1.zen
860	2.652674e-03	4.220567e-04	2.728600e-03	20150212_STAG2gfpcf2_G2G1\MitoSys2\Calibration\mEGFPC1H2B_G1_14_20h_afterRelease\DE_W0001_P0001\DE_2_W0001_P0001_T0012\TR1_W0001_P0132\TR1_2_W0001_P0132_T0001_R1_P3_K1_Ch2-Ch1.zen
940	2.369725e-03	3.417548e-04	2.531000e-03	20150212_STAG2gfpcf2_G2G1\MitoSys2\Calibration\mEGFPC1H2B_G1_14_20h_afterRelease\DE_W0001_P0001\DE_2_W0001_P0001_T0012\TR1_W0001_P0132\TR1_2_W0001_P0132_T0001_R1_P3_K1_Ch2-Ch1.zen
1020	2.287309e-03	3.750991e-04	2.358200e-03	20150212_STAG2gfpcf2_G2G1\MitoSys2\Calibration\mEGFPC1H2B_G1_14_20h_afterRelease\DE_W0001_P0001\DE_2_W0001_P0001_T0012\TR1_W0001_P0132\TR1_2_W0001_P0132_T0001_R1_P3_K1_Ch2-Ch1.zen
1100	2.200056e-03	3.956121e-04	2.205700e-03	20150212_STAG2gfpcf2_G2G1\MitoSys2\Calibration\mEGFPC1H2B_G1_14_20h_afterRelease\DE_W0001_P0001\DE_2_W0001_P0001_T0012\TR1_W0001_P0132\TR1_2_W0001_P0132_T0001_R1_P3_K1_Ch2-Ch1.zen
1180	1.992571e-03	4.127698e-04	2.070300e-03	20150212_STAG2gfpcf2_G2G1\MitoSys2\Calibration\mEGFPC1H2B_G1_14_20h_afterRelease\DE_W0001_P0001\DE_2_W0001_P0001_T0012\TR1_W0001_P0132\TR1_2_W0001_P0132_T0001_R1_P3_K1_Ch2-Ch1.zen
1260	1.939374e-03	4.152954e-04	1.949300e-03	20150212_STAG2gfpcf2_G2G1\MitoSys2\Calibration\mEGFPC1H2B_G1_14_20h_afterRelease\DE_W0001_P0001\DE_2_W0001_P0001_T0012\TR1_W0001_P0132\TR1_2_W0001_P0132_T0001_R1_P3_K1_Ch2-Ch1.zen
1340	1.717368e-03	4.817210e-04	1.840500e-03	20150212_STAG2gfpcf2_G2G1\MitoSys2\Calibration\mEGFPC1H2B_G1_14_20h_afterRelease\DE_W0001_P0001\DE_2_W0001_P0001_T0012\TR1_W0001_P0132\TR1_2_W0001_P0132_T0001_R1_P3_K1_Ch2-Ch1.zen
1420	1.798264e-03	4.558702e-04	1.742100e-03	20150212_STAG2gfpcf2_G2G1\MitoSys2\Calibration\mEGFPC1H2B_G1_14_20h_afterRelease\DE_W0001_P0001\DE_2_W0001_P0001_T0012\TR1_W0001_P0132\TR1_2_W0001_P0132_T0001_R1_P3_K1_Ch2-Ch1.zen
1500	1.705253e-03	4.071773e-04	1.652900e-03	20150212_STAG2gfpcf2_G2G1\MitoSys2\Calibration\mEGFPC1H2B_G1_14_20h_afterRelease\DE_W0001_P0001\DE_2_W0001_P0001_T0012\TR1_W0001_P0132\TR1_2_W0001_P0132_T0001_R1_P3_K1_Ch2-Ch1.zen
1660	1.624857e-03	4.120898e-04	1.497000e-03	20150212_STAG2gfpcf2_G2G1\MitoSys2\Calibration\mEGFPC1H2B_G1_14_20h_afterRelease\DE_W0001_P0001\DE_2_W0001_P0001_T0012\TR1_W0001_P0132\TR1_2_W0001_P0132_T0001_R1_P3_K1_Ch2-Ch1.zen
1820	1.460272e-03	3.192583e-04	1.365600e-03	20150212_STAG2gfpcf2_G2G1\MitoSys2\Calibration\mEGFPC1H2B_G1_14_20h_afterRelease\DE_W0001_P0001\DE_2_W0001_P0001_T0012\TR1_W0001_P0132\TR1_2_W0001_P0132_T0001_R1_P3_K1_Ch2-Ch1.zen
1980	1.324522e-03	3.507245e-04	1.253300e-03	20150212_STAG2gfpcf2_G2G1\MitoSys2\Calibration\mEGFPC1H2B_G1_14_20h_afterRelease\DE_W0001_P0001\DE_2_W0001_P0001_T0012\TR1_W0001_P0132\TR1_2_W0001_P0132_T0001_R1_P3_K1_Ch2-Ch1.zen
2140	1.195936e-03	3.296679e-04	1.156500e-03	20150212_STAG2gfpcf2_G2G1\MitoSys2\Calibration\mEGFPC1H2B_G1_14_20h_afterRelease\DE_W0001_P0001\DE_2_W0001_P0001_T0012\TR1_W0001_P0132\TR1_2_W0001_P0132_T0001_R1_P3_K1_Ch2-Ch1.zen
2300	1.057585e-03	3.253169e-04	1.072100e-03	20150212_STAG2gfpcf2_G2G1\MitoSys2\Calibration\mEGFPC1H2B_G1_14_20h_afterRelease\DE_W0001_P0001\DE_2_W0001_P0001_T0012\TR1_W0001_P0132\TR1_2_W0001_P0132_T0001_R1_P3_K1_Ch2-Ch1.zen
2460	9.050924e-04	3.381378e-04	9.979700e-04	20150212_STAG2gfpcf2_G2G1\MitoSys2\Calibration\mEGFPC1H2B_G1_14_20h_afterRelease\DE_W0001_P0001\DE_2_W0001_P0001_T0012\TR1_W0001_P0132\TR1_2_W0001_P0132_T0001_R1_P3_K1_Ch2-Ch1.zen
2620	9.913520e-04	3.314671e-04	9.323900e-04	20150212_STAG2gfpcf2_G2G1\MitoSys2\Calibration\mEGFPC1H2B_G1_14_20h_afterRelease\DE_W0001_P0001\DE_2_W0001_P0001_T0012\TR1_W0001_P0132\TR1_2_W0001_P0132_T0001_R1_P3_K1_Ch2-Ch1.zen
2780	8.984129e-04	3.531624e-04	8.740000e-04	20150212_STAG2gfpcf2_G2G1\MitoSys2\Calibration\mEGFPC1H2B_G1_14_20h_afterRelease\DE_W0001_P0001\DE_2_W0001_P0001_T0012\TR1_W0001_P0132\TR1_2_W0001_P0132_T0001_R1_P3_K1_Ch2-Ch1.zen
2940	8.415063e-04	4.123113e-04	8.217000e-04	20150212_STAG2gfpcf2_G2G1\MitoSys2\Calibration\mEGFPC1H2B_G1_14_20h_afterRelease\DE_W0001_P0001\DE_2_W0001_P0001_T0012\TR1_W0001_P0132\TR1_2_W0001_P0132_T0001_R1_P3_K1_Ch2-Ch1.zen
3100	8.289221e-04	3.867271e-04	7.746300e-04	20150212_STAG2gfpcf2_G2G1\MitoSys2\Calibration\mEGFPC1H2B_G1_14_20h_afterRelease\DE_W0001_P0001\DE_2_W0001_P0001_T0012\TR1_W0001_P0132\TR1_2_W0001_P0132_T0001_R1_P3_K1_Ch2-Ch1.zen
3420	9.079063e-04	4.988470e-04	6.933700e-04	20150212_STAG2gfpcf2_G2G1\MitoSys2\Calibration\mEGFPC1H2B_G1_14_20h_afterRelease\DE_W0001_P0001\DE_2_W0001_P0001_T0012\TR1_W0001_P0132\TR1_2_W0001_P0132_T0001_R1_P3_K1_Ch2-Ch1.zen
3740	7.352501e-04	3.492771e-04	6.258100e-04	20150212_STAG2gfpcf2_G2G1\MitoSys2\Calibration\mEGFPC1H2B_G1_14_20h_afterRelease\DE_W0001_P0001\DE_2_W0001_P0001_T0012\TR1_W0001_P0132\TR1_2_W0001_P0132_T0001_R1_P3_K1_Ch2-Ch1.zen
4060	5.352909e-04	3.918486e-04	5.688700e-04	20150212_STAG2gfpcf2_G2G1\MitoSys2\Calibration\mEGFPC1H2B_G1_14_20h_afterRelease\DE_W0001_P0001\DE_2_W0001_P0001_T0012\TR1_W0001_P0132\TR1_2_W0001_P0132_T0001_R1_P3_K1_Ch2-Ch1.zen
4380	4.890136e-04	3.584706e-04	5.202900e-04	20150212_STAG2gfpcf2_G2G1\MitoSys2\Calibration\mEGFPC1H2B_G1_14_20h_afterRelease\DE_W0001_P0001\DE_2_W0001_P0001_T0012\TR1_W0001_P0132\TR1_2_W0001_P0132_T0001_R1_P3_K1_Ch2-Ch1.zen
4700	4.643478e-04	4.380927e-04	4.784200e-04	20150212_STAG2gfpcf2_G2G1\MitoSys2\Calibration\mEGFPC1H2B_G1_14_20h_afterRelease\DE_W0001_P0001\DE_2_W0001_P0001_T0012\TR1_W0001_P0132\TR1_2_W0001_P0132_T0001_R1_P3_K1_Ch2-Ch1.zen
5020	4.718649e-04	4.055261e-04	4.420100e-04	20150212_STAG2gfpcf2_G2G1\MitoSys2\Calibration\mEGFPC1H2B_G1_14_20h_afterRelease\DE_W0001_P0001\DE_2_W0001_P0001_T0012\TR1_W0001_P0132\TR1_2_W0001_P0132_T0001_R1_P3_K1_Ch2-Ch1.zen
5340	3.465779e-04	4.267899e-04	4.101000e-04	20150212_STAG2gfpcf2_G2G1\MitoSys2\Calibration\mEGFPC1H2B_G1_14_20h_afterRelease\DE_W0001_P0001\DE_2_W0001_P0001_T0012\TR1_W0001_P0132\TR1_2_W0001_P0132_T0001_R1_P3_K1_Ch2-Ch1.zen
5660	2.554136e-04	4.114578e-04	3.819200e-04	20150212_STAG2gfpcf2_G2G1\MitoSys2\Calibration\mEGFPC1H2B_G1_14_20h_afterRelease\DE_W0001_P0001\DE_2_W0001_P0001_T0012\TR1_W0001_P0132\TR1_2_W0001_P0132_T0001_R1_P3_K1_Ch2-Ch1.zen
5980	3.249076e-04	2.529176e-04	3.569000e-04	20150212_STAG2gfpcf2_G2G1\MitoSys2\Calibration\mEGFPC1H2B_G1_14_20h_afterRelease\DE_W0001_P0001\DE_2_W0001_P0001_T0012\TR1_W0001_P0132\TR1_2_W0001_P0132_T0001_R1_P3_K1_Ch2-Ch1.zen
6300	3.148629e-04	2.919379e-04	3.345400e-04	20150212_STAG2gfpcf2_G2G1\MitoSys2\Calibration\mEGFPC1H2B_G1_14_20h_afterRelease\DE_W0001_P0001\DE_2_W0001_P0001_T0012\TR1_W0001_P0132\TR1_2_W0001_P0132_T0001_R1_P3_K1_Ch2-Ch1.zen
6940	2.378825e-04	2.784798e-04	2.963500e-04	20150212_STAG2gfpcf2_G2G1\MitoSys2\Calibration\mEGFPC1H2B_G1_14_20h_afterRelease\DE_W0001_P0001\DE_2_W0001_P0001_T0012\TR1_W0001_P0132\TR1_2_W0001_P0132_T0001_R1_P3_K1_Ch2-Ch1.zen
7580	2.966276e-04	2.492418e-04	2.650000e-04	20150212_STAG2gfpcf2_G2G1\MitoSys2\Calibration\mEGFPC1H2B_G1_14_20h_afterRelease\DE_W0001_P0001\DE_2_W0001_P0001_T0012\TR1_W0001_P0132\TR1_2_W0001_P0132_T0001_R1_P3_K1_Ch2-Ch1.zen
8220	1.725025e-04	2.591317e-04	2.388900e-04	20150212_STAG2gfpcf2_G2G1\MitoSys2\Calibration\mEGFPC1H2B_G1_14_20h_afterRelease\DE_W0001_P0001\DE_2_W0001_P0001_T0012\TR1_W0001_P0132\TR1_2_W0001_P0132_T0001_R1_P3_K1_Ch2-Ch1.zen
8860	2.349822e-04	2.716436e-04	2.168500e-04	20150212_STAG2gfpcf2_G2G1\MitoSys2\Calibration\mEGFPC1H2B_G1_14_20h_afterRelease\DE_W0001_P0001\DE_2_W0001_P0001_T0012\TR1_W0001_P0132\TR1_2_W0001_P0132_T0001_R1_P3_K1_Ch2-Ch1.zen
9500	2.023483e-04	2.621021e-04	1.980400e-04	20150212_STAG2gfpcf2_G2G1\MitoSys2\Calibration\mEGFPC1H2B_G1_14_20h_afterRelease\DE_W0001_P0001\DE_2_W0001_P0001_T0012\TR1_W0001_P0132\TR1_2_W0001_P0132_T0001_R1_P3_K1_Ch2-Ch1.zen
10140	5.342056e-05	3.019619e-04	1.818300e-04	20150212_STAG2gfpcf2_G2G1\MitoSys2\Calibration\mEGFPC1H2B_G1_14_20h_afterRelease\DE_W0001_P0001\DE_2_W0001_P0001_T0012\TR1_W0001_P0132\TR1_2_W0001_P0132_T0001_R1_P3_K1_Ch2-Ch1.zen
10780	1.502403e-04	2.712450e-04	1.677300e-04	20150212_STAG2gfpcf2_G2G1\MitoSys2\Calibration\mEGFPC1H2B_G1_14_20h_afterRelease\DE_W0001_P0001\DE_2_W0001_P0001_T0012\TR1_W0001_P0132\TR1_2_W0001_P0132_T0001_R1_P3_K1_Ch2-Ch1.zen
11420	1.032998e-04	3.405552e-04	1.553900e-04	20150212_STAG2gfpcf2_G2G1\MitoSys2\Calibration\mEGFPC1H2B_G1_14_20h_afterRelease\DE_W0001_P0001\DE_2_W0001_P0001_T0012\TR1_W0001_P0132\TR1_2_W0001_P0132_T0001_R1_P3_K1_Ch2-Ch1.zen
12060	1.683174e-04	3.334236e-04	1.444900e-04	20150212_STAG2gfpcf2_G2G1\MitoSys2\Calibration\mEGFPC1H2B_G1_14_20h_afterRelease\DE_W0001_P0001\DE_2_W0001_P0001_T0012\TR1_W0001_P0132\TR1_2_W0001_P0132_T0001_R1_P3_K1_Ch2-Ch1.zen
12700	1.500020e-04	2.872928e-04	1.348300e-04	20150212_STAG2gfpcf2_G2G1\MitoSys2\Calibration\mEGFPC1H2B_G1_14_20h_afterRelease\DE_W0001_P0001\DE_2_W0001_P0001_T0012\TR1_W0001_P0132\TR1_2_W0001_P0132_T0001_R1_P3_K1_Ch2-Ch1.zen
13980	1.506068e-04	2.715857e-04	1.184600e-04	20150212_STAG2gfpcf2_G2G1\MitoSys2\Calibration\mEGFPC1H2B_G1_14_20h_afterRelease\DE_W0001_P0001\DE_2_W0001_P0001_T0012\TR1_W0001_P0132\TR1_2_W0001_P0132_T0001_R1_P3_K1_Ch2-Ch1.zen
15260	1.406750e-04	1.985572e-04	1.051800e-04	20150212_STAG2gfpcf2_G2G1\MitoSys2\Calibration\mEGFPC1H2B_G1_14_20h_afterRelease\DE_W0001_P0001\DE_2_W0001_P0001_T0012\TR1_W0001_P0132\TR1_2_W0001_P0132_T0001_R1_P3_K1_Ch2-Ch1.zen
16540	1.300439e-04	2.561934e-04	9.422300e-05	20150212_STAG2gfpcf2_G2G1\MitoSys2\Calibration\mEGFPC1H2B_G1_14_20h_afterRelease\DE_W0001_P0001\DE_2_W0001_P0001_T0012\TR1_W0001_P0132\TR1_2_W0001_P0132_T0001_R1_P3_K1_Ch2-Ch1.zen
17820	1.132562e-04	2.722613e-04	8.505200e-05	20150212_STAG2gfpcf2_G2G1\MitoSys2\Calibration\mEGFPC1H2B_G1_14_20h_afterRelease\DE_W0001_P0001\DE_2_W0001_P0001_T0012\TR1_W0001_P0132\TR1_2_W0001_P0132_T0001_R1_P3_K1_Ch2-Ch1.zen
19100	7.357693e-05	2.294256e-04	7.728500e-05	20150212_STAG2gfpcf2_G2G1\MitoSys2\Calibration\mEGFPC1H2B_G1_14_20h_afterRelease\DE_W0001_P0001\DE_2_W0001_P0001_T0012\TR1_W0001_P0132\TR1_2_W0001_P0132_T0001_R1_P3_K1_Ch2-Ch1.zen
20380	5.338269e-06	2.467894e-04	7.063800e-05	20150212_STAG2gfpcf2_G2G1\MitoSys2\Calibration\mEGFPC1H2B_G1_14_20h_afterRelease\DE_W0001_P0001\DE_2_W0001_P0001_T0012\TR1_W0001_P0132\TR1_2_W0001_P0132_T0001_R1_P3_K1_Ch2-Ch1.zen
21660	4.498485e-05	2.500151e-04	6.489600e-05	20150212_STAG2gfpcf2_G2G1\MitoSys2\Calibration\mEGFPC1H2B_G1_14_20h_afterRelease\DE_W0001_P0001\DE_2_W0001_P0001_T0012\TR1_W0001_P0132\TR1_2_W0001_P0132_T0001_R1_P3_K1_Ch2-Ch1.zen
22940	8.545075e-05	2.728211e-04	5.989500e-05	20150212_STAG2gfpcf2_G2G1\MitoSys2\Calibration\mEGFPC1H2B_G1_14_20h_afterRelease\DE_W0001_P0001\DE_2_W0001_P0001_T0012\TR1_W0001_P0132\TR1_2_W0001_P0132_T0001_R1_P3_K1_Ch2-Ch1.zen
24220	1.093361e-04	2.972437e-04	5.550800e-05	20150212_STAG2gfpcf2_G2G1\MitoSys2\Calibration\mEGFPC1H2B_G1_14_20h_afterRelease\DE_W0001_P0001\DE_2_W0001_P0001_T0012\TR1_W0001_P0132\TR1_2_W0001_P0132_T0001_R1_P3_K1_Ch2-Ch1.zen
25500	5.833457e-05	2.206859e-04	5.163300e-05	20150212_STAG2gfpcf2_G2G1\MitoSys2\Calibration\mEGFPC1H2B_G1_14_20h_afterRelease\DE_W0001_P0001\DE_2_W0001_P0001_T0012\TR1_W0001_P0132\TR1_2_W0001_P0132_T0001_R1_P3_K1_Ch2-Ch1.zen
28060	1.904231e-05	1.768105e-04	4.511600e-05	20150212_STAG2gfpcf2_G2G1\MitoSys2\Calibration\mEGFPC1H2B_G1_14_20h_afterRelease\DE_W0001_P0001\DE_2_W0001_P0001_T0012\TR1_W0001_P0132\TR1_2_W0001_P0132_T0001_R1_P3_K1_Ch2-Ch1.zen
30620	1.138700e-04	2.435829e-04	3.986800e-05	20150212_STAG2gfpcf2_G2G1\MitoSys2\Calibration\mEGFPC1H2B_G1_14_20h_afterRelease\DE_W0001_P0001\DE_2_W0001_P0001_T0012\TR1_W0001_P0132\TR1_2_W0001_P0132_T0001_R1_P3_K1_Ch2-Ch1.zen
33180	6.251417e-05	2.335777e-04	3.556600e-05	20150212_STAG2gfpcf2_G2G1\MitoSys2\Calibration\mEGFPC1H2B_G1_14_20h_afterRelease\DE_W0001_P0001\DE_2_W0001_P0001_T0012\TR1_W0001_P0132\TR1_2_W0001_P0132_T0001_R1_P3_K1_Ch2-Ch1.zen
35740	2.174591e-05	2.438229e-04	3.198900e-05	20150212_STAG2gfpcf2_G2G1\MitoSys2\Calibration\mEGFPC1H2B_G1_14_20h_afterRelease\DE_W0001_P0001\DE_2_W0001_P0001_T0012\TR1_W0001_P0132\TR1_2_W0001_P0132_T0001_R1_P3_K1_Ch2-Ch1.zen
38300	3.546725e-05	3.031194e-04	2.897500e-05	20150212_STAG2gfpcf2_G2G1\MitoSys2\Calibration\mEGFPC1H2B_G1_14_20h_afterRelease\DE_W0001_P0001\DE_2_W0001_P0001_T0012\TR1_W0001_P0132\TR1_2_W0001_P0132_T0001_R1_P3_K1_Ch2-Ch1.zen
40860	2.316783e-05	2.027568e-04	2.640700e-05	20150212_STAG2gfpcf2_G2G1\MitoSys2\Calibration\mEGFPC1H2B_G1_14_20h_afterRelease\DE_W0001_P0001\DE_2_W0001_P0001_T0012\TR1_W0001_P0132\TR1_2_W0001_P0132_T0001_R1_P3_K1_Ch2-Ch1.zen
43420	-8.825818e-05	2.122269e-04	2.419900e-05	20150212_STAG2gfpcf2_G2G1\MitoSys2\Calibration\mEGFPC1H2B_G1_14_20h_afterRelease\DE_W0001_P0001\DE_2_W0001_P0001_T0012\TR1_W0001_P0132\TR1_2_W0001_P0132_T0001_R1_P3_K1_Ch2-Ch1.zen
45980	-1.067775e-04	2.337037e-04	2.228300e-05	20150212_STAG2gfpcf2_G2G1\MitoSys2\Calibration\mEGFPC1H2B_G1_14_20h_afterRelease\DE_W0001_P0001\DE_2_W0001_P0001_T0012\TR1_W0001_P0132\TR1_2_W0001_P0132_T0001_R1_P3_K1_Ch2-Ch1.zen
48540	-3.572425e-05	2.645378e-04	2.060800e-05	20150212_STAG2gfpcf2_G2G1\MitoSys2\Calibration\mEGFPC1H2B_G1_14_20h_afterRelease\DE_W0001_P0001\DE_2_W0001_P0001_T0012\TR1_W0001_P0132\TR1_2_W0001_P0132_T0001_R1_P3_K1_Ch2-Ch1.zen
51100	-9.882210e-06	2.728035e-04	1.913300e-05	20150212_STAG2gfpcf2_G2G1\MitoSys2\Calibration\mEGFPC1H2B_G1_14_20h_afterRelease\DE_W0001_P0001\DE_2_W0001_P0001_T0012\TR1_W0001_P0132\TR1_2_W0001_P0132_T0001_R1_P3_K1_Ch2-Ch1.zen
56220	4.847803e-07	2.315785e-04	1.666300e-05	20150212_STAG2gfpcf2_G2G1\MitoSys2\Calibration\mEGFPC1H2B_G1_14_20h_afterRelease\DE_W0001_P0001\DE_2_W0001_P0001_T0012\TR1_W0001_P0132\TR1_2_W0001_P0132_T0001_R1_P3_K1_Ch2-Ch1.zen
61340	-9.436186e-06	2.607736e-04	1.468300e-05	20150212_STAG2gfpcf2_G2G1\MitoSys2\Calibration\mEGFPC1H2B_G1_14_20h_afterRelease\DE_W0001_P0001\DE_2_W0001_P0001_T0012\TR1_W0001_P0132\TR1_2_W0001_P0132_T0001_R1_P3_K1_Ch2-Ch1.zen
66460	-3.200896e-05	2.588944e-04	1.306700e-05	20150212_STAG2gfpcf2_G2G1\MitoSys2\Calibration\mEGFPC1H2B_G1_14_20h_afterRelease\DE_W0001_P0001\DE_2_W0001_P0001_T0012\TR1_W0001_P0132\TR1_2_W0001_P0132_T0001_R1_P3_K1_Ch2-Ch1.zen
71580	-2.379950e-05	2.802336e-04	1.172800e-05	20150212_STAG2gfpcf2_G2G1\MitoSys2\Calibration\mEGFPC1H2B_G1_14_20h_afterRelease\DE_W0001_P0001\DE_2_W0001_P0001_T0012\TR1_W0001_P0132\TR1_2_W0001_P0132_T0001_R1_P3_K1_Ch2-Ch1.zen
76700	1.081667e-05	2.047814e-04	1.060400e-05	20150212_STAG2gfpcf2_G2G1\MitoSys2\Calibration\mEGFPC1H2B_G1_14_20h_afterRelease\DE_W0001_P0001\DE_2_W0001_P0001_T0012\TR1_W0001_P0132\TR1_2_W0001_P0132_T0001_R1_P3_K1_Ch2-Ch1.zen
81820	-7.401613e-05	2.006701e-04	9.648600e-06	20150212_STAG2gfpcf2_G2G1\MitoSys2\Calibration\mEGFPC1H2B_G1_14_20h_afterRelease\DE_W0001_P0001\DE_2_W0001_P0001_T0012\TR1_W0001_P0132\TR1_2_W0001_P0132_T0001_R1_P3_K1_Ch2-Ch1.zen
86940	-4.782000e-05	1.932510e-04	8.829000e-06	20150212_STAG2gfpcf2_G2G1\MitoSys2\Calibration\mEGFPC1H2B_G1_14_20h_afterRelease\DE_W0001_P0001\DE_2_W0001_P0001_T0012\TR1_W0001_P0132\TR1_2_W0001_P0132_T0001_R1_P3_K1_Ch2-Ch1.zen
92060	5.441850e-05	1.895612e-04	8.119500e-06	20150212_STAG2gfpcf2_G2G1\MitoSys2\Calibration\mEGFPC1H2B_G1_14_20h_afterRelease\DE_W0001_P0001\DE_2_W0001_P0001_T0012\TR1_W0001_P0132\TR1_2_W0001_P0132_T0001_R1_P3_K1_Ch2-Ch1.zen
97180	-2.548600e-06	2.057942e-04	7.500400e-06	20150212_STAG2gfpcf2_G2G1\MitoSys2\Calibration\mEGFPC1H2B_G1_14_20h_afterRelease\DE_W0001_P0001\DE_2_W0001_P0001_T0012\TR1_W0001_P0132\TR1_2_W0001_P0132_T0001_R1_P3_K1_Ch2-Ch1.zen
102300	-7.979085e-06	1.713701e-04	6.956300e-06	20150212_STAG2gfpcf2_G2G1\MitoSys2\Calibration\mEGFPC1H2B_G1_14_20h_afterRelease\DE_W0001_P0001\DE_2_W0001_P0001_T0012\TR1_W0001_P0132\TR1_2_W0001_P0132_T0001_R1_P3_K1_Ch2-Ch1.zen
112540	-2.818703e-05	1.627223e-04	6.047200e-06	20150212_STAG2gfpcf2_G2G1\MitoSys2\Calibration\mEGFPC1H2B_G1_14_20h_afterRelease\DE_W0001_P0001\DE_2_W0001_P0001_T0012\TR1_W0001_P0132\TR1_2_W0001_P0132_T0001_R1_P3_K1_Ch2-Ch1.zen
122780	-5.253772e-05	1.094660e-04	5.320500e-06	20150212_STAG2gfpcf2_G2G1\MitoSys2\Calibration\mEGFPC1H2B_G1_14_20h_afterRelease\DE_W0001_P0001\DE_2_W0001_P0001_T0012\TR1_W0001_P0132\TR1_2_W0001_P0132_T0001_R1_P3_K1_Ch2-Ch1.zen
133020	1.211701e-05	1.721100e-04	4.728900e-06	20150212_STAG2gfpcf2_G2G1\MitoSys2\Calibration\mEGFPC1H2B_G1_14_20h_afterRelease\DE_W0001_P0001\DE_2_W0001_P0001_T0012\TR1_W0001_P0132\TR1_2_W0001_P0132_T0001_R1_P3_K1_Ch2-Ch1.zen
143260	5.171820e-05	1.658239e-04	4.239600e-06	20150212_STAG2gfpcf2_G2G1\MitoSys2\Calibration\mEGFPC1H2B_G1_14_20h_afterRelease\DE_W0001_P0001\DE_2_W0001_P0001_T0012\TR1_W0001_P0132\TR1_2_W0001_P0132_T0001_R1_P3_K1_Ch2-Ch1.zen
153500	-7.002902e-05	1.423968e-04	3.829300e-06	20150212_STAG2gfpcf2_G2G1\MitoSys2\Calibration\mEGFPC1H2B_G1_14_20h_afterRelease\DE_W0001_P0001\DE_2_W0001_P0001_T0012\TR1_W0001_P0132\TR1_2_W0001_P0132_T0001_R1_P3_K1_Ch2-Ch1.zen
163740	2.142975e-05	1.475529e-04	3.481400e-06	20150212_STAG2gfpcf2_G2G1\MitoSys2\Calibration\mEGFPC1H2B_G1_14_20h_afterRelease\DE_W0001_P0001\DE_2_W0001_P0001_T0012\TR1_W0001_P0132\TR1_2_W0001_P0132_T0001_R1_P3_K1_Ch2-Ch1.zen
173980	-7.616198e-05	1.681865e-04	3.183300e-06	20150212_STAG2gfpcf2_G2G1\MitoSys2\Calibration\mEGFPC1H2B_G1_14_20h_afterRelease\DE_W0001_P0001\DE_2_W0001_P0001_T0012\TR1_W0001_P0132\TR1_2_W0001_P0132_T0001_R1_P3_K1_Ch2-Ch1.zen
184220	-1.099569e-04	1.902530e-04	2.925500e-06	20150212_STAG2gfpcf2_G2G1\MitoSys2\Calibration\mEGFPC1H2B_G1_14_20h_afterRelease\DE_W0001_P0001\DE_2_W0001_P0001_T0012\TR1_W0001_P0132\TR1_2_W0001_P0132_T0001_R1_P3_K1_Ch2-Ch1.zen
194460	-4.775784e-05	1.585863e-04	2.700800e-06	20150212_STAG2gfpcf2_G2G1\MitoSys2\Calibration\mEGFPC1H2B_G1_14_20h_afterRelease\DE_W0001_P0001\DE_2_W0001_P0001_T0012\TR1_W0001_P0132\TR1_2_W0001_P0132_T0001_R1_P3_K1_Ch2-Ch1.zen
204700	-2.357275e-05	1.265671e-04	2.503500e-06	20150212_STAG2gfpcf2_G2G1\MitoSys2\Calibration\mEGFPC1H2B_G1_14_20h_afterRelease\DE_W0001_P0001\DE_2_W0001_P0001_T0012\TR1_W0001_P0132\TR1_2_W0001_P0132_T0001_R1_P3_K1_Ch2-Ch1.zen
225180	4.051558e-05	1.970670e-04	2.174200e-06	20150212_STAG2gfpcf2_G2G1\MitoSys2\Calibration\mEGFPC1H2B_G1_14_20h_afterRelease\DE_W0001_P0001\DE_2_W0001_P0001_T0012\TR1_W0001_P0132\TR1_2_W0001_P0132_T0001_R1_P3_K1_Ch2-Ch1.zen
245660	-1.123635e-05	1.692422e-04	1.911400e-06	20150212_STAG2gfpcf2_G2G1\MitoSys2\Calibration\mEGFPC1H2B_G1_14_20h_afterRelease\DE_W0001_P0001\DE_2_W0001_P0001_T0012\TR1_W0001_P0132\TR1_2_W0001_P0132_T0001_R1_P3_K1_Ch2-Ch1.zen
266140	6.120348e-05	1.391703e-04	1.697800e-06	20150212_STAG2gfpcf2_G2G1\MitoSys2\Calibration\mEGFPC1H2B_G1_14_20h_afterRelease\DE_W0001_P0001\DE_2_W0001_P0001_T0012\TR1_W0001_P0132\TR1_2_W0001_P0132_T0001_R1_P3_K1_Ch2-Ch1.zen
286620	2.393366e-05	1.841014e-04	1.521200e-06	20150212_STAG2gfpcf2_G2G1\MitoSys2\Calibration\mEGFPC1H2B_G1_14_20h_afterRelease\DE_W0001_P0001\DE_2_W0001_P0001_T0012\TR1_W0001_P0132\TR1_2_W0001_P0132_T0001_R1_P3_K1_Ch2-Ch1.zen
307100	5.268685e-06	1.459688e-04	1.373300e-06	20150212_STAG2gfpcf2_G2G1\MitoSys2\Calibration\mEGFPC1H2B_G1_14_20h_afterRelease\DE_W0001_P0001\DE_2_W0001_P0001_T0012\TR1_W0001_P0132\TR1_2_W0001_P0132_T0001_R1_P3_K1_Ch2-Ch1.zen
327580	-4.970641e-05	1.311097e-04	1.248000e-06	20150212_STAG2gfpcf2_G2G1\MitoSys2\Calibration\mEGFPC1H2B_G1_14_20h_afterRelease\DE_W0001_P0001\DE_2_W0001_P0001_T0012\TR1_W0001_P0132\TR1_2_W0001_P0132_T0001_R1_P3_K1_Ch2-Ch1.zen
348060	-4.804035e-05	1.298281e-04	1.140700e-06	20150212_STAG2gfpcf2_G2G1\MitoSys2\Calibration\mEGFPC1H2B_G1_14_20h_afterRelease\DE_W0001_P0001\DE_2_W0001_P0001_T0012\TR1_W0001_P0132\TR1_2_W0001_P0132_T0001_R1_P3_K1_Ch2-Ch1.zen
368540	-2.015532e-05	1.323147e-04	1.047900e-06	20150212_STAG2gfpcf2_G2G1\MitoSys2\Calibration\mEGFPC1H2B_G1_14_20h_afterRelease\DE_W0001_P0001\DE_2_W0001_P0001_T0012\TR1_W0001_P0132\TR1_2_W0001_P0132_T0001_R1_P3_K1_Ch2-Ch1.zen
389020	4.502043e-05	1.137975e-04	9.671400e-07	20150212_STAG2gfpcf2_G2G1\MitoSys2\Calibration\mEGFPC1H2B_G1_14_20h_afterRelease\DE_W0001_P0001\DE_2_W0001_P0001_T0012\TR1_W0001_P0132\TR1_2_W0001_P0132_T0001_R1_P3_K1_Ch2-Ch1.zen
409500	-1.481789e-05	1.150172e-04	8.962500e-07	20150212_STAG2gfpcf2_G2G1\MitoSys2\Calibration\mEGFPC1H2B_G1_14_20h_afterRelease\DE_W0001_P0001\DE_2_W0001_P0001_T0012\TR1_W0001_P0132\TR1_2_W0001_P0132_T0001_R1_P3_K1_Ch2-Ch1.zen
450460	4.446988e-06	1.261595e-04	7.780000e-07	20150212_STAG2gfpcf2_G2G1\MitoSys2\Calibration\mEGFPC1H2B_G1_14_20h_afterRelease\DE_W0001_P0001\DE_2_W0001_P0001_T0012\TR1_W0001_P0132\TR1_2_W0001_P0132_T0001_R1_P3_K1_Ch2-Ch1.zen
491420	-2.951669e-05	1.189506e-04	6.837000e-07	20150212_STAG2gfpcf2_G2G1\MitoSys2\Calibration\mEGFPC1H2B_G1_14_20h_afterRelease\DE_W0001_P0001\DE_2_W0001_P0001_T0012\TR1_W0001_P0132\TR1_2_W0001_P0132_T0001_R1_P3_K1_Ch2-Ch1.zen
532380	-6.401848e-06	8.009042e-05	6.070600e-07	20150212_STAG2gfpcf2_G2G1\MitoSys2\Calibration\mEGFPC1H2B_G1_14_20h_afterRelease\DE_W0001_P0001\DE_2_W0001_P0001_T0012\TR1_W0001_P0132\TR1_2_W0001_P0132_T0001_R1_P3_K1_Ch2-Ch1.zen
573340	-6.173919e-06	1.139257e-04	5.437700e-07	20150212_STAG2gfpcf2_G2G1\MitoSys2\Calibration\mEGFPC1H2B_G1_14_20h_afterRelease\DE_W0001_P0001\DE_2_W0001_P0001_T0012\TR1_W0001_P0132\TR1_2_W0001_P0132_T0001_R1_P3_K1_Ch2-Ch1.zen
614300	-2.178622e-05	1.006676e-04	4.907900e-07	20150212_STAG2gfpcf2_G2G1\MitoSys2\Calibration\mEGFPC1H2B_G1_14_20h_afterRelease\DE_W0001_P0001\DE_2_W0001_P0001_T0012\TR1_W0001_P0132\TR1_2_W0001_P0132_T0001_R1_P3_K1_Ch2-Ch1.zen
655260	-2.597228e-05	1.027392e-04	4.459000e-07	20150212_STAG2gfpcf2_G2G1\MitoSys2\Calibration\mEGFPC1H2B_G1_14_20h_afterRelease\DE_W0001_P0001\DE_2_W0001_P0001_T0012\TR1_W0001_P0132\TR1_2_W0001_P0132_T0001_R1_P3_K1_Ch2-Ch1.zen
696220	-9.523386e-07	1.129399e-04	4.074800e-07	20150212_STAG2gfpcf2_G2G1\MitoSys2\Calibration\mEGFPC1H2B_G1_14_20h_afterRelease\DE_W0001_P0001\DE_2_W0001_P0001_T0012\TR1_W0001_P0132\TR1_2_W0001_P0132_T0001_R1_P3_K1_Ch2-Ch1.zen
737180	-5.705960e-05	1.163668e-04	3.742900e-07	20150212_STAG2gfpcf2_G2G1\MitoSys2\Calibration\mEGFPC1H2B_G1_14_20h_afterRelease\DE_W0001_P0001\DE_2_W0001_P0001_T0012\TR1_W0001_P0132\TR1_2_W0001_P0132_T0001_R1_P3_K1_Ch2-Ch1.zen
778140	-3.336272e-05	1.009987e-04	3.453800e-07	20150212_STAG2gfpcf2_G2G1\MitoSys2\Calibration\mEGFPC1H2B_G1_14_20h_afterRelease\DE_W0001_P0001\DE_2_W0001_P0001_T0012\TR1_W0001_P0132\TR1_2_W0001_P0132_T0001_R1_P3_K1_Ch2-Ch1.zen
819100	-2.841889e-05	7.254399e-05	3.200200e-07	20150212_STAG2gfpcf2_G2G1\MitoSys2\Calibration\mEGFPC1H2B_G1_14_20h_afterRelease\DE_W0001_P0001\DE_2_W0001_P0001_T0012\TR1_W0001_P0132\TR1_2_W0001_P0132_T0001_R1_P3_K1_Ch2-Ch1.zen
901020	-2.678362e-05	6.898393e-05	2.777300e-07	20150212_STAG2gfpcf2_G2G1\MitoSys2\Calibration\mEGFPC1H2B_G1_14_20h_afterRelease\DE_W0001_P0001\DE_2_W0001_P0001_T0012\TR1_W0001_P0132\TR1_2_W0001_P0132_T0001_R1_P3_K1_Ch2-Ch1.zen
982940	2.116973e-05	7.646806e-05	2.440200e-07	20150212_STAG2gfpcf2_G2G1\MitoSys2\Calibration\mEGFPC1H2B_G1_14_20h_afterRelease\DE_W0001_P0001\DE_2_W0001_P0001_T0012\TR1_W0001_P0132\TR1_2_W0001_P0132_T0001_R1_P3_K1_Ch2-Ch1.zen
1064860	4.315664e-06	9.182576e-05	2.166300e-07	20150212_STAG2gfpcf2_G2G1\MitoSys2\Calibration\mEGFPC1H2B_G1_14_20h_afterRelease\DE_W0001_P0001\DE_2_W0001_P0001_T0012\TR1_W0001_P0132\TR1_2_W0001_P0132_T0001_R1_P3_K1_Ch2-Ch1.zen
1146780	1.964238e-05	7.668934e-05	1.940200e-07	20150212_STAG2gfpcf2_G2G1\MitoSys2\Calibration\mEGFPC1H2B_G1_14_20h_afterRelease\DE_W0001_P0001\DE_2_W0001_P0001_T0012\TR1_W0001_P0132\TR1_2_W0001_P0132_T0001_R1_P3_K1_Ch2-Ch1.zen
1228700	-3.450296e-05	7.452823e-05	1.750900e-07	20150212_STAG2gfpcf2_G2G1\MitoSys2\Calibration\mEGFPC1H2B_G1_14_20h_afterRelease\DE_W0001_P0001\DE_2_W0001_P0001_T0012\TR1_W0001_P0132\TR1_2_W0001_P0132_T0001_R1_P3_K1_Ch2-Ch1.zen
1310620	-2.093095e-06	6.118347e-05	1.590600e-07	20150212_STAG2gfpcf2_G2G1\MitoSys2\Calibration\mEGFPC1H2B_G1_14_20h_afterRelease\DE_W0001_P0001\DE_2_W0001_P0001_T0012\TR1_W0001_P0132\TR1_2_W0001_P0132_T0001_R1_P3_K1_Ch2-Ch1.zen
1392540	4.665679e-05	9.699049e-05	1.453400e-07	20150212_STAG2gfpcf2_G2G1\MitoSys2\Calibration\mEGFPC1H2B_G1_14_20h_afterRelease\DE_W0001_P0001\DE_2_W0001_P0001_T0012\TR1_W0001_P0132\TR1_2_W0001_P0132_T0001_R1_P3_K1_Ch2-Ch1.zen
1474460	-9.832587e-06	7.976827e-05	1.334900e-07	20150212_STAG2gfpcf2_G2G1\MitoSys2\Calibration\mEGFPC1H2B_G1_14_20h_afterRelease\DE_W0001_P0001\DE_2_W0001_P0001_T0012\TR1_W0001_P0132\TR1_2_W0001_P0132_T0001_R1_P3_K1_Ch2-Ch1.zen
1556380	-1.058253e-05	6.107166e-05	1.231700e-07	20150212_STAG2gfpcf2_G2G1\MitoSys2\Calibration\mEGFPC1H2B_G1_14_20h_afterRelease\DE_W0001_P0001\DE_2_W0001_P0001_T0012\TR1_W0001_P0132\TR1_2_W0001_P0132_T0001_R1_P3_K1_Ch2-Ch1.zen
10	2.061686e-02	1.472243e-03	2.044100e-02	20150212_STAG2gfpcf2_G2G1\MitoSys2\Calibration\mEGFPC1H2B_G1_14_20h_afterRelease\DE_W0001_P0001\DE_2_W0001_P0001_T0012\TR1_W0001_P0132\TR1_2_W0001_P0132_T0001_R1_P4_K1_Ch2-Ch1.zen
20	1.939000e-02	1.392648e-03	1.937300e-02	20150212_STAG2gfpcf2_G2G1\MitoSys2\Calibration\mEGFPC1H2B_G1_14_20h_afterRelease\DE_W0001_P0001\DE_2_W0001_P0001_T0012\TR1_W0001_P0132\TR1_2_W0001_P0132_T0001_R1_P4_K1_Ch2-Ch1.zen
30	1.836950e-02	1.790952e-03	1.840800e-02	20150212_STAG2gfpcf2_G2G1\MitoSys2\Calibration\mEGFPC1H2B_G1_14_20h_afterRelease\DE_W0001_P0001\DE_2_W0001_P0001_T0012\TR1_W0001_P0132\TR1_2_W0001_P0132_T0001_R1_P4_K1_Ch2-Ch1.zen
40	1.729243e-02	1.471853e-03	1.753400e-02	20150212_STAG2gfpcf2_G2G1\MitoSys2\Calibration\mEGFPC1H2B_G1_14_20h_afterRelease\DE_W0001_P0001\DE_2_W0001_P0001_T0012\TR1_W0001_P0132\TR1_2_W0001_P0132_T0001_R1_P4_K1_Ch2-Ch1.zen
50	1.646505e-02	1.295278e-03	1.673800e-02	20150212_STAG2gfpcf2_G2G1\MitoSys2\Calibration\mEGFPC1H2B_G1_14_20h_afterRelease\DE_W0001_P0001\DE_2_W0001_P0001_T0012\TR1_W0001_P0132\TR1_2_W0001_P0132_T0001_R1_P4_K1_Ch2-Ch1.zen
60	1.628639e-02	1.482956e-03	1.601300e-02	20150212_STAG2gfpcf2_G2G1\MitoSys2\Calibration\mEGFPC1H2B_G1_14_20h_afterRelease\DE_W0001_P0001\DE_2_W0001_P0001_T0012\TR1_W0001_P0132\TR1_2_W0001_P0132_T0001_R1_P4_K1_Ch2-Ch1.zen
70	1.560722e-02	1.373950e-03	1.534900e-02	20150212_STAG2gfpcf2_G2G1\MitoSys2\Calibration\mEGFPC1H2B_G1_14_20h_afterRelease\DE_W0001_P0001\DE_2_W0001_P0001_T0012\TR1_W0001_P0132\TR1_2_W0001_P0132_T0001_R1_P4_K1_Ch2-Ch1.zen
80	1.460422e-02	1.295740e-03	1.473900e-02	20150212_STAG2gfpcf2_G2G1\MitoSys2\Calibration\mEGFPC1H2B_G1_14_20h_afterRelease\DE_W0001_P0001\DE_2_W0001_P0001_T0012\TR1_W0001_P0132\TR1_2_W0001_P0132_T0001_R1_P4_K1_Ch2-Ch1.zen
90	1.404179e-02	1.555146e-03	1.417800e-02	20150212_STAG2gfpcf2_G2G1\MitoSys2\Calibration\mEGFPC1H2B_G1_14_20h_afterRelease\DE_W0001_P0001\DE_2_W0001_P0001_T0012\TR1_W0001_P0132\TR1_2_W0001_P0132_T0001_R1_P4_K1_Ch2-Ch1.zen
100	1.371279e-02	1.064664e-03	1.366100e-02	20150212_STAG2gfpcf2_G2G1\MitoSys2\Calibration\mEGFPC1H2B_G1_14_20h_afterRelease\DE_W0001_P0001\DE_2_W0001_P0001_T0012\TR1_W0001_P0132\TR1_2_W0001_P0132_T0001_R1_P4_K1_Ch2-Ch1.zen
120	1.290862e-02	1.167706e-03	1.273700e-02	20150212_STAG2gfpcf2_G2G1\MitoSys2\Calibration\mEGFPC1H2B_G1_14_20h_afterRelease\DE_W0001_P0001\DE_2_W0001_P0001_T0012\TR1_W0001_P0132\TR1_2_W0001_P0132_T0001_R1_P4_K1_Ch2-Ch1.zen
140	1.188639e-02	1.176955e-03	1.193800e-02	20150212_STAG2gfpcf2_G2G1\MitoSys2\Calibration\mEGFPC1H2B_G1_14_20h_afterRelease\DE_W0001_P0001\DE_2_W0001_P0001_T0012\TR1_W0001_P0132\TR1_2_W0001_P0132_T0001_R1_P4_K1_Ch2-Ch1.zen
160	1.102569e-02	1.232120e-03	1.124000e-02	20150212_STAG2gfpcf2_G2G1\MitoSys2\Calibration\mEGFPC1H2B_G1_14_20h_afterRelease\DE_W0001_P0001\DE_2_W0001_P0001_T0012\TR1_W0001_P0132\TR1_2_W0001_P0132_T0001_R1_P4_K1_Ch2-Ch1.zen
180	1.068021e-02	1.190253e-03	1.062500e-02	20150212_STAG2gfpcf2_G2G1\MitoSys2\Calibration\mEGFPC1H2B_G1_14_20h_afterRelease\DE_W0001_P0001\DE_2_W0001_P0001_T0012\TR1_W0001_P0132\TR1_2_W0001_P0132_T0001_R1_P4_K1_Ch2-Ch1.zen
200	1.006315e-02	1.043999e-03	1.007900e-02	20150212_STAG2gfpcf2_G2G1\MitoSys2\Calibration\mEGFPC1H2B_G1_14_20h_afterRelease\DE_W0001_P0001\DE_2_W0001_P0001_T0012\TR1_W0001_P0132\TR1_2_W0001_P0132_T0001_R1_P4_K1_Ch2-Ch1.zen
220	9.690612e-03	9.659793e-04	9.590800e-03	20150212_STAG2gfpcf2_G2G1\MitoSys2\Calibration\mEGFPC1H2B_G1_14_20h_afterRelease\DE_W0001_P0001\DE_2_W0001_P0001_T0012\TR1_W0001_P0132\TR1_2_W0001_P0132_T0001_R1_P4_K1_Ch2-Ch1.zen
240	9.171997e-03	9.457785e-04	9.151300e-03	20150212_STAG2gfpcf2_G2G1\MitoSys2\Calibration\mEGFPC1H2B_G1_14_20h_afterRelease\DE_W0001_P0001\DE_2_W0001_P0001_T0012\TR1_W0001_P0132\TR1_2_W0001_P0132_T0001_R1_P4_K1_Ch2-Ch1.zen
260	8.771694e-03	9.379907e-04	8.753400e-03	20150212_STAG2gfpcf2_G2G1\MitoSys2\Calibration\mEGFPC1H2B_G1_14_20h_afterRelease\DE_W0001_P0001\DE_2_W0001_P0001_T0012\TR1_W0001_P0132\TR1_2_W0001_P0132_T0001_R1_P4_K1_Ch2-Ch1.zen
280	8.690809e-03	8.328922e-04	8.391100e-03	20150212_STAG2gfpcf2_G2G1\MitoSys2\Calibration\mEGFPC1H2B_G1_14_20h_afterRelease\DE_W0001_P0001\DE_2_W0001_P0001_T0012\TR1_W0001_P0132\TR1_2_W0001_P0132_T0001_R1_P4_K1_Ch2-Ch1.zen
300	8.208077e-03	8.859861e-04	8.059500e-03	20150212_STAG2gfpcf2_G2G1\MitoSys2\Calibration\mEGFPC1H2B_G1_14_20h_afterRelease\DE_W0001_P0001\DE_2_W0001_P0001_T0012\TR1_W0001_P0132\TR1_2_W0001_P0132_T0001_R1_P4_K1_Ch2-Ch1.zen
340	7.503604e-03	8.152144e-04	7.473500e-03	20150212_STAG2gfpcf2_G2G1\MitoSys2\Calibration\mEGFPC1H2B_G1_14_20h_afterRelease\DE_W0001_P0001\DE_2_W0001_P0001_T0012\TR1_W0001_P0132\TR1_2_W0001_P0132_T0001_R1_P4_K1_Ch2-Ch1.zen
380	6.956891e-03	8.061117e-04	6.970700e-03	20150212_STAG2gfpcf2_G2G1\MitoSys2\Calibration\mEGFPC1H2B_G1_14_20h_afterRelease\DE_W0001_P0001\DE_2_W0001_P0001_T0012\TR1_W0001_P0132\TR1_2_W0001_P0132_T0001_R1_P4_K1_Ch2-Ch1.zen
420	6.545146e-03	1.097559e-03	6.533700e-03	20150212_STAG2gfpcf2_G2G1\MitoSys2\Calibration\mEGFPC1H2B_G1_14_20h_afterRelease\DE_W0001_P0001\DE_2_W0001_P0001_T0012\TR1_W0001_P0132\TR1_2_W0001_P0132_T0001_R1_P4_K1_Ch2-Ch1.zen
460	6.189316e-03	8.815101e-04	6.149800e-03	20150212_STAG2gfpcf2_G2G1\MitoSys2\Calibration\mEGFPC1H2B_G1_14_20h_afterRelease\DE_W0001_P0001\DE_2_W0001_P0001_T0012\TR1_W0001_P0132\TR1_2_W0001_P0132_T0001_R1_P4_K1_Ch2-Ch1.zen
500	5.911599e-03	7.778002e-04	5.809300e-03	20150212_STAG2gfpcf2_G2G1\MitoSys2\Calibration\mEGFPC1H2B_G1_14_20h_afterRelease\DE_W0001_P0001\DE_2_W0001_P0001_T0012\TR1_W0001_P0132\TR1_2_W0001_P0132_T0001_R1_P4_K1_Ch2-Ch1.zen
540	5.337184e-03	8.448593e-04	5.505100e-03	20150212_STAG2gfpcf2_G2G1\MitoSys2\Calibration\mEGFPC1H2B_G1_14_20h_afterRelease\DE_W0001_P0001\DE_2_W0001_P0001_T0012\TR1_W0001_P0132\TR1_2_W0001_P0132_T0001_R1_P4_K1_Ch2-Ch1.zen
580	5.139817e-03	8.106030e-04	5.231500e-03	20150212_STAG2gfpcf2_G2G1\MitoSys2\Calibration\mEGFPC1H2B_G1_14_20h_afterRelease\DE_W0001_P0001\DE_2_W0001_P0001_T0012\TR1_W0001_P0132\TR1_2_W0001_P0132_T0001_R1_P4_K1_Ch2-Ch1.zen
620	4.741701e-03	6.901592e-04	4.984000e-03	20150212_STAG2gfpcf2_G2G1\MitoSys2\Calibration\mEGFPC1H2B_G1_14_20h_afterRelease\DE_W0001_P0001\DE_2_W0001_P0001_T0012\TR1_W0001_P0132\TR1_2_W0001_P0132_T0001_R1_P4_K1_Ch2-Ch1.zen
660	4.666529e-03	8.722638e-04	4.758800e-03	20150212_STAG2gfpcf2_G2G1\MitoSys2\Calibration\mEGFPC1H2B_G1_14_20h_afterRelease\DE_W0001_P0001\DE_2_W0001_P0001_T0012\TR1_W0001_P0132\TR1_2_W0001_P0132_T0001_R1_P4_K1_Ch2-Ch1.zen
700	4.533827e-03	8.083685e-04	4.553200e-03	20150212_STAG2gfpcf2_G2G1\MitoSys2\Calibration\mEGFPC1H2B_G1_14_20h_afterRelease\DE_W0001_P0001\DE_2_W0001_P0001_T0012\TR1_W0001_P0132\TR1_2_W0001_P0132_T0001_R1_P4_K1_Ch2-Ch1.zen
780	4.083623e-03	6.203115e-04	4.191000e-03	20150212_STAG2gfpcf2_G2G1\MitoSys2\Calibration\mEGFPC1H2B_G1_14_20h_afterRelease\DE_W0001_P0001\DE_2_W0001_P0001_T0012\TR1_W0001_P0132\TR1_2_W0001_P0132_T0001_R1_P4_K1_Ch2-Ch1.zen
860	3.875571e-03	6.515894e-04	3.882100e-03	20150212_STAG2gfpcf2_G2G1\MitoSys2\Calibration\mEGFPC1H2B_G1_14_20h_afterRelease\DE_W0001_P0001\DE_2_W0001_P0001_T0012\TR1_W0001_P0132\TR1_2_W0001_P0132_T0001_R1_P4_K1_Ch2-Ch1.zen
940	3.577649e-03	7.082308e-04	3.615600e-03	20150212_STAG2gfpcf2_G2G1\MitoSys2\Calibration\mEGFPC1H2B_G1_14_20h_afterRelease\DE_W0001_P0001\DE_2_W0001_P0001_T0012\TR1_W0001_P0132\TR1_2_W0001_P0132_T0001_R1_P4_K1_Ch2-Ch1.zen
1020	3.438082e-03	7.484068e-04	3.383400e-03	20150212_STAG2gfpcf2_G2G1\MitoSys2\Calibration\mEGFPC1H2B_G1_14_20h_afterRelease\DE_W0001_P0001\DE_2_W0001_P0001_T0012\TR1_W0001_P0132\TR1_2_W0001_P0132_T0001_R1_P4_K1_Ch2-Ch1.zen
1100	3.237276e-03	6.087199e-04	3.179300e-03	20150212_STAG2gfpcf2_G2G1\MitoSys2\Calibration\mEGFPC1H2B_G1_14_20h_afterRelease\DE_W0001_P0001\DE_2_W0001_P0001_T0012\TR1_W0001_P0132\TR1_2_W0001_P0132_T0001_R1_P4_K1_Ch2-Ch1.zen
1180	3.114515e-03	6.722125e-04	2.998400e-03	20150212_STAG2gfpcf2_G2G1\MitoSys2\Calibration\mEGFPC1H2B_G1_14_20h_afterRelease\DE_W0001_P0001\DE_2_W0001_P0001_T0012\TR1_W0001_P0132\TR1_2_W0001_P0132_T0001_R1_P4_K1_Ch2-Ch1.zen
1260	2.829783e-03	6.580191e-04	2.837200e-03	20150212_STAG2gfpcf2_G2G1\MitoSys2\Calibration\mEGFPC1H2B_G1_14_20h_afterRelease\DE_W0001_P0001\DE_2_W0001_P0001_T0012\TR1_W0001_P0132\TR1_2_W0001_P0132_T0001_R1_P4_K1_Ch2-Ch1.zen
1340	2.769895e-03	7.961156e-04	2.692500e-03	20150212_STAG2gfpcf2_G2G1\MitoSys2\Calibration\mEGFPC1H2B_G1_14_20h_afterRelease\DE_W0001_P0001\DE_2_W0001_P0001_T0012\TR1_W0001_P0132\TR1_2_W0001_P0132_T0001_R1_P4_K1_Ch2-Ch1.zen
1420	2.579678e-03	6.524184e-04	2.562100e-03	20150212_STAG2gfpcf2_G2G1\MitoSys2\Calibration\mEGFPC1H2B_G1_14_20h_afterRelease\DE_W0001_P0001\DE_2_W0001_P0001_T0012\TR1_W0001_P0132\TR1_2_W0001_P0132_T0001_R1_P4_K1_Ch2-Ch1.zen
1500	2.477236e-03	6.821735e-04	2.443800e-03	20150212_STAG2gfpcf2_G2G1\MitoSys2\Calibration\mEGFPC1H2B_G1_14_20h_afterRelease\DE_W0001_P0001\DE_2_W0001_P0001_T0012\TR1_W0001_P0132\TR1_2_W0001_P0132_T0001_R1_P4_K1_Ch2-Ch1.zen
1660	2.250231e-03	6.598506e-04	2.237600e-03	20150212_STAG2gfpcf2_G2G1\MitoSys2\Calibration\mEGFPC1H2B_G1_14_20h_afterRelease\DE_W0001_P0001\DE_2_W0001_P0001_T0012\TR1_W0001_P0132\TR1_2_W0001_P0132_T0001_R1_P4_K1_Ch2-Ch1.zen
1820	1.946783e-03	6.473138e-04	2.064000e-03	20150212_STAG2gfpcf2_G2G1\MitoSys2\Calibration\mEGFPC1H2B_G1_14_20h_afterRelease\DE_W0001_P0001\DE_2_W0001_P0001_T0012\TR1_W0001_P0132\TR1_2_W0001_P0132_T0001_R1_P4_K1_Ch2-Ch1.zen
1980	1.851943e-03	5.531499e-04	1.915900e-03	20150212_STAG2gfpcf2_G2G1\MitoSys2\Calibration\mEGFPC1H2B_G1_14_20h_afterRelease\DE_W0001_P0001\DE_2_W0001_P0001_T0012\TR1_W0001_P0132\TR1_2_W0001_P0132_T0001_R1_P4_K1_Ch2-Ch1.zen
2140	1.691501e-03	5.923833e-04	1.788000e-03	20150212_STAG2gfpcf2_G2G1\MitoSys2\Calibration\mEGFPC1H2B_G1_14_20h_afterRelease\DE_W0001_P0001\DE_2_W0001_P0001_T0012\TR1_W0001_P0132\TR1_2_W0001_P0132_T0001_R1_P4_K1_Ch2-Ch1.zen
2300	1.587358e-03	4.825127e-04	1.676600e-03	20150212_STAG2gfpcf2_G2G1\MitoSys2\Calibration\mEGFPC1H2B_G1_14_20h_afterRelease\DE_W0001_P0001\DE_2_W0001_P0001_T0012\TR1_W0001_P0132\TR1_2_W0001_P0132_T0001_R1_P4_K1_Ch2-Ch1.zen
2460	1.565652e-03	4.794239e-04	1.578500e-03	20150212_STAG2gfpcf2_G2G1\MitoSys2\Calibration\mEGFPC1H2B_G1_14_20h_afterRelease\DE_W0001_P0001\DE_2_W0001_P0001_T0012\TR1_W0001_P0132\TR1_2_W0001_P0132_T0001_R1_P4_K1_Ch2-Ch1.zen
2620	1.465160e-03	4.570609e-04	1.491600e-03	20150212_STAG2gfpcf2_G2G1\MitoSys2\Calibration\mEGFPC1H2B_G1_14_20h_afterRelease\DE_W0001_P0001\DE_2_W0001_P0001_T0012\TR1_W0001_P0132\TR1_2_W0001_P0132_T0001_R1_P4_K1_Ch2-Ch1.zen
2780	1.254096e-03	5.644241e-04	1.414000e-03	20150212_STAG2gfpcf2_G2G1\MitoSys2\Calibration\mEGFPC1H2B_G1_14_20h_afterRelease\DE_W0001_P0001\DE_2_W0001_P0001_T0012\TR1_W0001_P0132\TR1_2_W0001_P0132_T0001_R1_P4_K1_Ch2-Ch1.zen
2940	1.430245e-03	5.554703e-04	1.344300e-03	20150212_STAG2gfpcf2_G2G1\MitoSys2\Calibration\mEGFPC1H2B_G1_14_20h_afterRelease\DE_W0001_P0001\DE_2_W0001_P0001_T0012\TR1_W0001_P0132\TR1_2_W0001_P0132_T0001_R1_P4_K1_Ch2-Ch1.zen
3100	1.313853e-03	4.311592e-04	1.281300e-03	20150212_STAG2gfpcf2_G2G1\MitoSys2\Calibration\mEGFPC1H2B_G1_14_20h_afterRelease\DE_W0001_P0001\DE_2_W0001_P0001_T0012\TR1_W0001_P0132\TR1_2_W0001_P0132_T0001_R1_P4_K1_Ch2-Ch1.zen
3420	1.256624e-03	4.969195e-04	1.172000e-03	20150212_STAG2gfpcf2_G2G1\MitoSys2\Calibration\mEGFPC1H2B_G1_14_20h_afterRelease\DE_W0001_P0001\DE_2_W0001_P0001_T0012\TR1_W0001_P0132\TR1_2_W0001_P0132_T0001_R1_P4_K1_Ch2-Ch1.zen
3740	1.259954e-03	4.655267e-04	1.080200e-03	20150212_STAG2gfpcf2_G2G1\MitoSys2\Calibration\mEGFPC1H2B_G1_14_20h_afterRelease\DE_W0001_P0001\DE_2_W0001_P0001_T0012\TR1_W0001_P0132\TR1_2_W0001_P0132_T0001_R1_P4_K1_Ch2-Ch1.zen
4060	1.114467e-03	5.840729e-04	1.002000e-03	20150212_STAG2gfpcf2_G2G1\MitoSys2\Calibration\mEGFPC1H2B_G1_14_20h_afterRelease\DE_W0001_P0001\DE_2_W0001_P0001_T0012\TR1_W0001_P0132\TR1_2_W0001_P0132_T0001_R1_P4_K1_Ch2-Ch1.zen
4380	1.017057e-03	5.336062e-04	9.344700e-04	20150212_STAG2gfpcf2_G2G1\MitoSys2\Calibration\mEGFPC1H2B_G1_14_20h_afterRelease\DE_W0001_P0001\DE_2_W0001_P0001_T0012\TR1_W0001_P0132\TR1_2_W0001_P0132_T0001_R1_P4_K1_Ch2-Ch1.zen
4700	1.010292e-03	5.058300e-04	8.755300e-04	20150212_STAG2gfpcf2_G2G1\MitoSys2\Calibration\mEGFPC1H2B_G1_14_20h_afterRelease\DE_W0001_P0001\DE_2_W0001_P0001_T0012\TR1_W0001_P0132\TR1_2_W0001_P0132_T0001_R1_P4_K1_Ch2-Ch1.zen
5020	9.001188e-04	4.021224e-04	8.235600e-04	20150212_STAG2gfpcf2_G2G1\MitoSys2\Calibration\mEGFPC1H2B_G1_14_20h_afterRelease\DE_W0001_P0001\DE_2_W0001_P0001_T0012\TR1_W0001_P0132\TR1_2_W0001_P0132_T0001_R1_P4_K1_Ch2-Ch1.zen
5340	7.673432e-04	4.303109e-04	7.773600e-04	20150212_STAG2gfpcf2_G2G1\MitoSys2\Calibration\mEGFPC1H2B_G1_14_20h_afterRelease\DE_W0001_P0001\DE_2_W0001_P0001_T0012\TR1_W0001_P0132\TR1_2_W0001_P0132_T0001_R1_P4_K1_Ch2-Ch1.zen
5660	6.700949e-04	5.070846e-04	7.359700e-04	20150212_STAG2gfpcf2_G2G1\MitoSys2\Calibration\mEGFPC1H2B_G1_14_20h_afterRelease\DE_W0001_P0001\DE_2_W0001_P0001_T0012\TR1_W0001_P0132\TR1_2_W0001_P0132_T0001_R1_P4_K1_Ch2-Ch1.zen
5980	6.248182e-04	4.333174e-04	6.986300e-04	20150212_STAG2gfpcf2_G2G1\MitoSys2\Calibration\mEGFPC1H2B_G1_14_20h_afterRelease\DE_W0001_P0001\DE_2_W0001_P0001_T0012\TR1_W0001_P0132\TR1_2_W0001_P0132_T0001_R1_P4_K1_Ch2-Ch1.zen
6300	6.750489e-04	4.112144e-04	6.647600e-04	20150212_STAG2gfpcf2_G2G1\MitoSys2\Calibration\mEGFPC1H2B_G1_14_20h_afterRelease\DE_W0001_P0001\DE_2_W0001_P0001_T0012\TR1_W0001_P0132\TR1_2_W0001_P0132_T0001_R1_P4_K1_Ch2-Ch1.zen
6940	6.159245e-04	5.487423e-04	6.055700e-04	20150212_STAG2gfpcf2_G2G1\MitoSys2\Calibration\mEGFPC1H2B_G1_14_20h_afterRelease\DE_W0001_P0001\DE_2_W0001_P0001_T0012\TR1_W0001_P0132\TR1_2_W0001_P0132_T0001_R1_P4_K1_Ch2-Ch1.zen
7580	5.530329e-04	4.037621e-04	5.554500e-04	20150212_STAG2gfpcf2_G2G1\MitoSys2\Calibration\mEGFPC1H2B_G1_14_20h_afterRelease\DE_W0001_P0001\DE_2_W0001_P0001_T0012\TR1_W0001_P0132\TR1_2_W0001_P0132_T0001_R1_P4_K1_Ch2-Ch1.zen
8220	4.829306e-04	4.488785e-04	5.123900e-04	20150212_STAG2gfpcf2_G2G1\MitoSys2\Calibration\mEGFPC1H2B_G1_14_20h_afterRelease\DE_W0001_P0001\DE_2_W0001_P0001_T0012\TR1_W0001_P0132\TR1_2_W0001_P0132_T0001_R1_P4_K1_Ch2-Ch1.zen
8860	4.618127e-04	4.563324e-04	4.749400e-04	20150212_STAG2gfpcf2_G2G1\MitoSys2\Calibration\mEGFPC1H2B_G1_14_20h_afterRelease\DE_W0001_P0001\DE_2_W0001_P0001_T0012\TR1_W0001_P0132\TR1_2_W0001_P0132_T0001_R1_P4_K1_Ch2-Ch1.zen
9500	3.586845e-04	5.069526e-04	4.420400e-04	20150212_STAG2gfpcf2_G2G1\MitoSys2\Calibration\mEGFPC1H2B_G1_14_20h_afterRelease\DE_W0001_P0001\DE_2_W0001_P0001_T0012\TR1_W0001_P0132\TR1_2_W0001_P0132_T0001_R1_P4_K1_Ch2-Ch1.zen
10140	3.693397e-04	4.787925e-04	4.128900e-04	20150212_STAG2gfpcf2_G2G1\MitoSys2\Calibration\mEGFPC1H2B_G1_14_20h_afterRelease\DE_W0001_P0001\DE_2_W0001_P0001_T0012\TR1_W0001_P0132\TR1_2_W0001_P0132_T0001_R1_P4_K1_Ch2-Ch1.zen
10780	3.505146e-04	4.499409e-04	3.868600e-04	20150212_STAG2gfpcf2_G2G1\MitoSys2\Calibration\mEGFPC1H2B_G1_14_20h_afterRelease\DE_W0001_P0001\DE_2_W0001_P0001_T0012\TR1_W0001_P0132\TR1_2_W0001_P0132_T0001_R1_P4_K1_Ch2-Ch1.zen
11420	1.950599e-04	4.826353e-04	3.634900e-04	20150212_STAG2gfpcf2_G2G1\MitoSys2\Calibration\mEGFPC1H2B_G1_14_20h_afterRelease\DE_W0001_P0001\DE_2_W0001_P0001_T0012\TR1_W0001_P0132\TR1_2_W0001_P0132_T0001_R1_P4_K1_Ch2-Ch1.zen
12060	2.739716e-04	5.159690e-04	3.423700e-04	20150212_STAG2gfpcf2_G2G1\MitoSys2\Calibration\mEGFPC1H2B_G1_14_20h_afterRelease\DE_W0001_P0001\DE_2_W0001_P0001_T0012\TR1_W0001_P0132\TR1_2_W0001_P0132_T0001_R1_P4_K1_Ch2-Ch1.zen
12700	2.336359e-04	4.286885e-04	3.232100e-04	20150212_STAG2gfpcf2_G2G1\MitoSys2\Calibration\mEGFPC1H2B_G1_14_20h_afterRelease\DE_W0001_P0001\DE_2_W0001_P0001_T0012\TR1_W0001_P0132\TR1_2_W0001_P0132_T0001_R1_P4_K1_Ch2-Ch1.zen
13980	2.817405e-04	2.805710e-04	2.897700e-04	20150212_STAG2gfpcf2_G2G1\MitoSys2\Calibration\mEGFPC1H2B_G1_14_20h_afterRelease\DE_W0001_P0001\DE_2_W0001_P0001_T0012\TR1_W0001_P0132\TR1_2_W0001_P0132_T0001_R1_P4_K1_Ch2-Ch1.zen
15260	2.989806e-04	4.614863e-04	2.615800e-04	20150212_STAG2gfpcf2_G2G1\MitoSys2\Calibration\mEGFPC1H2B_G1_14_20h_afterRelease\DE_W0001_P0001\DE_2_W0001_P0001_T0012\TR1_W0001_P0132\TR1_2_W0001_P0132_T0001_R1_P4_K1_Ch2-Ch1.zen
16540	3.103630e-04	3.854469e-04	2.375500e-04	20150212_STAG2gfpcf2_G2G1\MitoSys2\Calibration\mEGFPC1H2B_G1_14_20h_afterRelease\DE_W0001_P0001\DE_2_W0001_P0001_T0012\TR1_W0001_P0132\TR1_2_W0001_P0132_T0001_R1_P4_K1_Ch2-Ch1.zen
17820	2.430228e-04	4.465491e-04	2.168400e-04	20150212_STAG2gfpcf2_G2G1\MitoSys2\Calibration\mEGFPC1H2B_G1_14_20h_afterRelease\DE_W0001_P0001\DE_2_W0001_P0001_T0012\TR1_W0001_P0132\TR1_2_W0001_P0132_T0001_R1_P4_K1_Ch2-Ch1.zen
19100	1.640725e-04	4.071356e-04	1.988600e-04	20150212_STAG2gfpcf2_G2G1\MitoSys2\Calibration\mEGFPC1H2B_G1_14_20h_afterRelease\DE_W0001_P0001\DE_2_W0001_P0001_T0012\TR1_W0001_P0132\TR1_2_W0001_P0132_T0001_R1_P4_K1_Ch2-Ch1.zen
20380	2.310706e-04	4.606171e-04	1.831100e-04	20150212_STAG2gfpcf2_G2G1\MitoSys2\Calibration\mEGFPC1H2B_G1_14_20h_afterRelease\DE_W0001_P0001\DE_2_W0001_P0001_T0012\TR1_W0001_P0132\TR1_2_W0001_P0132_T0001_R1_P4_K1_Ch2-Ch1.zen
21660	1.852720e-04	3.837794e-04	1.692300e-04	20150212_STAG2gfpcf2_G2G1\MitoSys2\Calibration\mEGFPC1H2B_G1_14_20h_afterRelease\DE_W0001_P0001\DE_2_W0001_P0001_T0012\TR1_W0001_P0132\TR1_2_W0001_P0132_T0001_R1_P4_K1_Ch2-Ch1.zen
22940	2.045662e-04	4.492826e-04	1.569200e-04	20150212_STAG2gfpcf2_G2G1\MitoSys2\Calibration\mEGFPC1H2B_G1_14_20h_afterRelease\DE_W0001_P0001\DE_2_W0001_P0001_T0012\TR1_W0001_P0132\TR1_2_W0001_P0132_T0001_R1_P4_K1_Ch2-Ch1.zen
24220	1.404383e-04	4.332175e-04	1.459600e-04	20150212_STAG2gfpcf2_G2G1\MitoSys2\Calibration\mEGFPC1H2B_G1_14_20h_afterRelease\DE_W0001_P0001\DE_2_W0001_P0001_T0012\TR1_W0001_P0132\TR1_2_W0001_P0132_T0001_R1_P4_K1_Ch2-Ch1.zen
25500	1.611437e-04	3.528125e-04	1.361400e-04	20150212_STAG2gfpcf2_G2G1\MitoSys2\Calibration\mEGFPC1H2B_G1_14_20h_afterRelease\DE_W0001_P0001\DE_2_W0001_P0001_T0012\TR1_W0001_P0132\TR1_2_W0001_P0132_T0001_R1_P4_K1_Ch2-Ch1.zen
28060	4.703699e-05	3.585170e-04	1.193400e-04	20150212_STAG2gfpcf2_G2G1\MitoSys2\Calibration\mEGFPC1H2B_G1_14_20h_afterRelease\DE_W0001_P0001\DE_2_W0001_P0001_T0012\TR1_W0001_P0132\TR1_2_W0001_P0132_T0001_R1_P4_K1_Ch2-Ch1.zen
30620	1.420570e-04	4.150337e-04	1.055400e-04	20150212_STAG2gfpcf2_G2G1\MitoSys2\Calibration\mEGFPC1H2B_G1_14_20h_afterRelease\DE_W0001_P0001\DE_2_W0001_P0001_T0012\TR1_W0001_P0132\TR1_2_W0001_P0132_T0001_R1_P4_K1_Ch2-Ch1.zen
33180	1.677091e-04	3.359623e-04	9.405600e-05	20150212_STAG2gfpcf2_G2G1\MitoSys2\Calibration\mEGFPC1H2B_G1_14_20h_afterRelease\DE_W0001_P0001\DE_2_W0001_P0001_T0012\TR1_W0001_P0132\TR1_2_W0001_P0132_T0001_R1_P4_K1_Ch2-Ch1.zen
35740	3.985989e-05	3.100366e-04	8.438900e-05	20150212_STAG2gfpcf2_G2G1\MitoSys2\Calibration\mEGFPC1H2B_G1_14_20h_afterRelease\DE_W0001_P0001\DE_2_W0001_P0001_T0012\TR1_W0001_P0132\TR1_2_W0001_P0132_T0001_R1_P4_K1_Ch2-Ch1.zen
38300	1.340536e-04	3.318522e-04	7.616900e-05	20150212_STAG2gfpcf2_G2G1\MitoSys2\Calibration\mEGFPC1H2B_G1_14_20h_afterRelease\DE_W0001_P0001\DE_2_W0001_P0001_T0012\TR1_W0001_P0132\TR1_2_W0001_P0132_T0001_R1_P4_K1_Ch2-Ch1.zen
40860	1.581009e-05	2.729711e-04	6.911700e-05	20150212_STAG2gfpcf2_G2G1\MitoSys2\Calibration\mEGFPC1H2B_G1_14_20h_afterRelease\DE_W0001_P0001\DE_2_W0001_P0001_T0012\TR1_W0001_P0132\TR1_2_W0001_P0132_T0001_R1_P4_K1_Ch2-Ch1.zen
43420	6.659740e-06	2.639667e-04	6.301900e-05	20150212_STAG2gfpcf2_G2G1\MitoSys2\Calibration\mEGFPC1H2B_G1_14_20h_afterRelease\DE_W0001_P0001\DE_2_W0001_P0001_T0012\TR1_W0001_P0132\TR1_2_W0001_P0132_T0001_R1_P4_K1_Ch2-Ch1.zen
45980	9.821955e-05	4.319384e-04	5.770800e-05	20150212_STAG2gfpcf2_G2G1\MitoSys2\Calibration\mEGFPC1H2B_G1_14_20h_afterRelease\DE_W0001_P0001\DE_2_W0001_P0001_T0012\TR1_W0001_P0132\TR1_2_W0001_P0132_T0001_R1_P4_K1_Ch2-Ch1.zen
48540	1.431194e-04	3.518496e-04	5.305300e-05	20150212_STAG2gfpcf2_G2G1\MitoSys2\Calibration\mEGFPC1H2B_G1_14_20h_afterRelease\DE_W0001_P0001\DE_2_W0001_P0001_T0012\TR1_W0001_P0132\TR1_2_W0001_P0132_T0001_R1_P4_K1_Ch2-Ch1.zen
51100	1.365086e-04	3.367282e-04	4.894900e-05	20150212_STAG2gfpcf2_G2G1\MitoSys2\Calibration\mEGFPC1H2B_G1_14_20h_afterRelease\DE_W0001_P0001\DE_2_W0001_P0001_T0012\TR1_W0001_P0132\TR1_2_W0001_P0132_T0001_R1_P4_K1_Ch2-Ch1.zen
56220	1.104041e-04	2.924061e-04	4.207100e-05	20150212_STAG2gfpcf2_G2G1\MitoSys2\Calibration\mEGFPC1H2B_G1_14_20h_afterRelease\DE_W0001_P0001\DE_2_W0001_P0001_T0012\TR1_W0001_P0132\TR1_2_W0001_P0132_T0001_R1_P4_K1_Ch2-Ch1.zen
61340	4.857116e-05	3.251424e-04	3.656800e-05	20150212_STAG2gfpcf2_G2G1\MitoSys2\Calibration\mEGFPC1H2B_G1_14_20h_afterRelease\DE_W0001_P0001\DE_2_W0001_P0001_T0012\TR1_W0001_P0132\TR1_2_W0001_P0132_T0001_R1_P4_K1_Ch2-Ch1.zen
66460	3.643535e-05	2.541628e-04	3.209400e-05	20150212_STAG2gfpcf2_G2G1\MitoSys2\Calibration\mEGFPC1H2B_G1_14_20h_afterRelease\DE_W0001_P0001\DE_2_W0001_P0001_T0012\TR1_W0001_P0132\TR1_2_W0001_P0132_T0001_R1_P4_K1_Ch2-Ch1.zen
71580	6.974000e-05	2.447669e-04	2.840600e-05	20150212_STAG2gfpcf2_G2G1\MitoSys2\Calibration\mEGFPC1H2B_G1_14_20h_afterRelease\DE_W0001_P0001\DE_2_W0001_P0001_T0012\TR1_W0001_P0132\TR1_2_W0001_P0132_T0001_R1_P4_K1_Ch2-Ch1.zen
76700	8.305540e-05	2.756263e-04	2.532900e-05	20150212_STAG2gfpcf2_G2G1\MitoSys2\Calibration\mEGFPC1H2B_G1_14_20h_afterRelease\DE_W0001_P0001\DE_2_W0001_P0001_T0012\TR1_W0001_P0132\TR1_2_W0001_P0132_T0001_R1_P4_K1_Ch2-Ch1.zen
81820	7.733574e-05	3.635009e-04	2.273500e-05	20150212_STAG2gfpcf2_G2G1\MitoSys2\Calibration\mEGFPC1H2B_G1_14_20h_afterRelease\DE_W0001_P0001\DE_2_W0001_P0001_T0012\TR1_W0001_P0132\TR1_2_W0001_P0132_T0001_R1_P4_K1_Ch2-Ch1.zen
86940	-4.322877e-05	4.059361e-04	2.052700e-05	20150212_STAG2gfpcf2_G2G1\MitoSys2\Calibration\mEGFPC1H2B_G1_14_20h_afterRelease\DE_W0001_P0001\DE_2_W0001_P0001_T0012\TR1_W0001_P0132\TR1_2_W0001_P0132_T0001_R1_P4_K1_Ch2-Ch1.zen
92060	9.297814e-06	2.694804e-04	1.863200e-05	20150212_STAG2gfpcf2_G2G1\MitoSys2\Calibration\mEGFPC1H2B_G1_14_20h_afterRelease\DE_W0001_P0001\DE_2_W0001_P0001_T0012\TR1_W0001_P0132\TR1_2_W0001_P0132_T0001_R1_P4_K1_Ch2-Ch1.zen
97180	2.449989e-05	2.431553e-04	1.699300e-05	20150212_STAG2gfpcf2_G2G1\MitoSys2\Calibration\mEGFPC1H2B_G1_14_20h_afterRelease\DE_W0001_P0001\DE_2_W0001_P0001_T0012\TR1_W0001_P0132\TR1_2_W0001_P0132_T0001_R1_P4_K1_Ch2-Ch1.zen
102300	1.090235e-05	1.714484e-04	1.556500e-05	20150212_STAG2gfpcf2_G2G1\MitoSys2\Calibration\mEGFPC1H2B_G1_14_20h_afterRelease\DE_W0001_P0001\DE_2_W0001_P0001_T0012\TR1_W0001_P0132\TR1_2_W0001_P0132_T0001_R1_P4_K1_Ch2-Ch1.zen
112540	6.086113e-05	1.820972e-04	1.321200e-05	20150212_STAG2gfpcf2_G2G1\MitoSys2\Calibration\mEGFPC1H2B_G1_14_20h_afterRelease\DE_W0001_P0001\DE_2_W0001_P0001_T0012\TR1_W0001_P0132\TR1_2_W0001_P0132_T0001_R1_P4_K1_Ch2-Ch1.zen
122780	7.910245e-07	2.223284e-04	1.136600e-05	20150212_STAG2gfpcf2_G2G1\MitoSys2\Calibration\mEGFPC1H2B_G1_14_20h_afterRelease\DE_W0001_P0001\DE_2_W0001_P0001_T0012\TR1_W0001_P0132\TR1_2_W0001_P0132_T0001_R1_P4_K1_Ch2-Ch1.zen
133020	-1.354029e-04	2.890967e-04	9.890900e-06	20150212_STAG2gfpcf2_G2G1\MitoSys2\Calibration\mEGFPC1H2B_G1_14_20h_afterRelease\DE_W0001_P0001\DE_2_W0001_P0001_T0012\TR1_W0001_P0132\TR1_2_W0001_P0132_T0001_R1_P4_K1_Ch2-Ch1.zen
143260	3.056070e-05	2.629758e-04	8.692800e-06	20150212_STAG2gfpcf2_G2G1\MitoSys2\Calibration\mEGFPC1H2B_G1_14_20h_afterRelease\DE_W0001_P0001\DE_2_W0001_P0001_T0012\TR1_W0001_P0132\TR1_2_W0001_P0132_T0001_R1_P4_K1_Ch2-Ch1.zen
153500	-8.858846e-05	2.560016e-04	7.706100e-06	20150212_STAG2gfpcf2_G2G1\MitoSys2\Calibration\mEGFPC1H2B_G1_14_20h_afterRelease\DE_W0001_P0001\DE_2_W0001_P0001_T0012\TR1_W0001_P0132\TR1_2_W0001_P0132_T0001_R1_P4_K1_Ch2-Ch1.zen
163740	-7.130916e-05	2.382999e-04	6.883500e-06	20150212_STAG2gfpcf2_G2G1\MitoSys2\Calibration\mEGFPC1H2B_G1_14_20h_afterRelease\DE_W0001_P0001\DE_2_W0001_P0001_T0012\TR1_W0001_P0132\TR1_2_W0001_P0132_T0001_R1_P4_K1_Ch2-Ch1.zen
173980	-7.578895e-05	2.414767e-04	6.190300e-06	20150212_STAG2gfpcf2_G2G1\MitoSys2\Calibration\mEGFPC1H2B_G1_14_20h_afterRelease\DE_W0001_P0001\DE_2_W0001_P0001_T0012\TR1_W0001_P0132\TR1_2_W0001_P0132_T0001_R1_P4_K1_Ch2-Ch1.zen
184220	-5.095501e-05	2.311849e-04	5.600400e-06	20150212_STAG2gfpcf2_G2G1\MitoSys2\Calibration\mEGFPC1H2B_G1_14_20h_afterRelease\DE_W0001_P0001\DE_2_W0001_P0001_T0012\TR1_W0001_P0132\TR1_2_W0001_P0132_T0001_R1_P4_K1_Ch2-Ch1.zen
194460	-4.009792e-05	2.952522e-04	5.094100e-06	20150212_STAG2gfpcf2_G2G1\MitoSys2\Calibration\mEGFPC1H2B_G1_14_20h_afterRelease\DE_W0001_P0001\DE_2_W0001_P0001_T0012\TR1_W0001_P0132\TR1_2_W0001_P0132_T0001_R1_P4_K1_Ch2-Ch1.zen
204700	-6.605436e-05	2.090245e-04	4.656200e-06	20150212_STAG2gfpcf2_G2G1\MitoSys2\Calibration\mEGFPC1H2B_G1_14_20h_afterRelease\DE_W0001_P0001\DE_2_W0001_P0001_T0012\TR1_W0001_P0132\TR1_2_W0001_P0132_T0001_R1_P4_K1_Ch2-Ch1.zen
225180	-6.989367e-06	1.937292e-04	3.940200e-06	20150212_STAG2gfpcf2_G2G1\MitoSys2\Calibration\mEGFPC1H2B_G1_14_20h_afterRelease\DE_W0001_P0001\DE_2_W0001_P0001_T0012\TR1_W0001_P0132\TR1_2_W0001_P0132_T0001_R1_P4_K1_Ch2-Ch1.zen
245660	-7.502707e-05	1.588418e-04	3.383800e-06	20150212_STAG2gfpcf2_G2G1\MitoSys2\Calibration\mEGFPC1H2B_G1_14_20h_afterRelease\DE_W0001_P0001\DE_2_W0001_P0001_T0012\TR1_W0001_P0132\TR1_2_W0001_P0132_T0001_R1_P4_K1_Ch2-Ch1.zen
266140	-6.300953e-05	1.936018e-04	2.942200e-06	20150212_STAG2gfpcf2_G2G1\MitoSys2\Calibration\mEGFPC1H2B_G1_14_20h_afterRelease\DE_W0001_P0001\DE_2_W0001_P0001_T0012\TR1_W0001_P0132\TR1_2_W0001_P0132_T0001_R1_P4_K1_Ch2-Ch1.zen
286620	-3.346026e-05	1.999999e-04	2.585500e-06	20150212_STAG2gfpcf2_G2G1\MitoSys2\Calibration\mEGFPC1H2B_G1_14_20h_afterRelease\DE_W0001_P0001\DE_2_W0001_P0001_T0012\TR1_W0001_P0132\TR1_2_W0001_P0132_T0001_R1_P4_K1_Ch2-Ch1.zen
307100	-2.862652e-05	1.969226e-04	2.293000e-06	20150212_STAG2gfpcf2_G2G1\MitoSys2\Calibration\mEGFPC1H2B_G1_14_20h_afterRelease\DE_W0001_P0001\DE_2_W0001_P0001_T0012\TR1_W0001_P0132\TR1_2_W0001_P0132_T0001_R1_P4_K1_Ch2-Ch1.zen
327580	3.686692e-05	2.071004e-04	2.049900e-06	20150212_STAG2gfpcf2_G2G1\MitoSys2\Calibration\mEGFPC1H2B_G1_14_20h_afterRelease\DE_W0001_P0001\DE_2_W0001_P0001_T0012\TR1_W0001_P0132\TR1_2_W0001_P0132_T0001_R1_P4_K1_Ch2-Ch1.zen
348060	-5.856223e-05	2.018871e-04	1.845500e-06	20150212_STAG2gfpcf2_G2G1\MitoSys2\Calibration\mEGFPC1H2B_G1_14_20h_afterRelease\DE_W0001_P0001\DE_2_W0001_P0001_T0012\TR1_W0001_P0132\TR1_2_W0001_P0132_T0001_R1_P4_K1_Ch2-Ch1.zen
368540	-1.021900e-04	2.365548e-04	1.671800e-06	20150212_STAG2gfpcf2_G2G1\MitoSys2\Calibration\mEGFPC1H2B_G1_14_20h_afterRelease\DE_W0001_P0001\DE_2_W0001_P0001_T0012\TR1_W0001_P0132\TR1_2_W0001_P0132_T0001_R1_P4_K1_Ch2-Ch1.zen
389020	-5.273560e-05	2.052215e-04	1.522900e-06	20150212_STAG2gfpcf2_G2G1\MitoSys2\Calibration\mEGFPC1H2B_G1_14_20h_afterRelease\DE_W0001_P0001\DE_2_W0001_P0001_T0012\TR1_W0001_P0132\TR1_2_W0001_P0132_T0001_R1_P4_K1_Ch2-Ch1.zen
409500	-1.590329e-05	1.667937e-04	1.394200e-06	20150212_STAG2gfpcf2_G2G1\MitoSys2\Calibration\mEGFPC1H2B_G1_14_20h_afterRelease\DE_W0001_P0001\DE_2_W0001_P0001_T0012\TR1_W0001_P0132\TR1_2_W0001_P0132_T0001_R1_P4_K1_Ch2-Ch1.zen
450460	-1.110055e-07	1.935961e-04	1.183900e-06	20150212_STAG2gfpcf2_G2G1\MitoSys2\Calibration\mEGFPC1H2B_G1_14_20h_afterRelease\DE_W0001_P0001\DE_2_W0001_P0001_T0012\TR1_W0001_P0132\TR1_2_W0001_P0132_T0001_R1_P4_K1_Ch2-Ch1.zen
491420	-4.783915e-05	1.638519e-04	1.020300e-06	20150212_STAG2gfpcf2_G2G1\MitoSys2\Calibration\mEGFPC1H2B_G1_14_20h_afterRelease\DE_W0001_P0001\DE_2_W0001_P0001_T0012\TR1_W0001_P0132\TR1_2_W0001_P0132_T0001_R1_P4_K1_Ch2-Ch1.zen
532380	-3.137524e-05	1.702980e-04	8.903100e-07	20150212_STAG2gfpcf2_G2G1\MitoSys2\Calibration\mEGFPC1H2B_G1_14_20h_afterRelease\DE_W0001_P0001\DE_2_W0001_P0001_T0012\TR1_W0001_P0132\TR1_2_W0001_P0132_T0001_R1_P4_K1_Ch2-Ch1.zen
573340	-2.625493e-05	2.054495e-04	7.851400e-07	20150212_STAG2gfpcf2_G2G1\MitoSys2\Calibration\mEGFPC1H2B_G1_14_20h_afterRelease\DE_W0001_P0001\DE_2_W0001_P0001_T0012\TR1_W0001_P0132\TR1_2_W0001_P0132_T0001_R1_P4_K1_Ch2-Ch1.zen
614300	-1.062305e-04	1.519354e-04	6.987100e-07	20150212_STAG2gfpcf2_G2G1\MitoSys2\Calibration\mEGFPC1H2B_G1_14_20h_afterRelease\DE_W0001_P0001\DE_2_W0001_P0001_T0012\TR1_W0001_P0132\TR1_2_W0001_P0132_T0001_R1_P4_K1_Ch2-Ch1.zen
655260	-6.085473e-06	1.498944e-04	6.267100e-07	20150212_STAG2gfpcf2_G2G1\MitoSys2\Calibration\mEGFPC1H2B_G1_14_20h_afterRelease\DE_W0001_P0001\DE_2_W0001_P0001_T0012\TR1_W0001_P0132\TR1_2_W0001_P0132_T0001_R1_P4_K1_Ch2-Ch1.zen
696220	-6.718017e-05	1.554152e-04	5.660300e-07	20150212_STAG2gfpcf2_G2G1\MitoSys2\Calibration\mEGFPC1H2B_G1_14_20h_afterRelease\DE_W0001_P0001\DE_2_W0001_P0001_T0012\TR1_W0001_P0132\TR1_2_W0001_P0132_T0001_R1_P4_K1_Ch2-Ch1.zen
737180	2.185559e-05	1.649151e-04	5.143500e-07	20150212_STAG2gfpcf2_G2G1\MitoSys2\Calibration\mEGFPC1H2B_G1_14_20h_afterRelease\DE_W0001_P0001\DE_2_W0001_P0001_T0012\TR1_W0001_P0132\TR1_2_W0001_P0132_T0001_R1_P4_K1_Ch2-Ch1.zen
778140	-1.873593e-05	1.471777e-04	4.699300e-07	20150212_STAG2gfpcf2_G2G1\MitoSys2\Calibration\mEGFPC1H2B_G1_14_20h_afterRelease\DE_W0001_P0001\DE_2_W0001_P0001_T0012\TR1_W0001_P0132\TR1_2_W0001_P0132_T0001_R1_P4_K1_Ch2-Ch1.zen
819100	-4.012525e-06	1.241207e-04	4.314300e-07	20150212_STAG2gfpcf2_G2G1\MitoSys2\Calibration\mEGFPC1H2B_G1_14_20h_afterRelease\DE_W0001_P0001\DE_2_W0001_P0001_T0012\TR1_W0001_P0132\TR1_2_W0001_P0132_T0001_R1_P4_K1_Ch2-Ch1.zen
901020	-3.145107e-06	1.338122e-04	3.682800e-07	20150212_STAG2gfpcf2_G2G1\MitoSys2\Calibration\mEGFPC1H2B_G1_14_20h_afterRelease\DE_W0001_P0001\DE_2_W0001_P0001_T0012\TR1_W0001_P0132\TR1_2_W0001_P0132_T0001_R1_P4_K1_Ch2-Ch1.zen
982940	-6.201837e-06	1.194586e-04	3.189300e-07	20150212_STAG2gfpcf2_G2G1\MitoSys2\Calibration\mEGFPC1H2B_G1_14_20h_afterRelease\DE_W0001_P0001\DE_2_W0001_P0001_T0012\TR1_W0001_P0132\TR1_2_W0001_P0132_T0001_R1_P4_K1_Ch2-Ch1.zen
1064860	-3.660791e-05	9.131042e-05	2.795400e-07	20150212_STAG2gfpcf2_G2G1\MitoSys2\Calibration\mEGFPC1H2B_G1_14_20h_afterRelease\DE_W0001_P0001\DE_2_W0001_P0001_T0012\TR1_W0001_P0132\TR1_2_W0001_P0132_T0001_R1_P4_K1_Ch2-Ch1.zen
1146780	-2.098843e-05	1.607753e-04	2.475200e-07	20150212_STAG2gfpcf2_G2G1\MitoSys2\Calibration\mEGFPC1H2B_G1_14_20h_afterRelease\DE_W0001_P0001\DE_2_W0001_P0001_T0012\TR1_W0001_P0132\TR1_2_W0001_P0132_T0001_R1_P4_K1_Ch2-Ch1.zen
1228700	3.923883e-05	1.167350e-04	2.211100e-07	20150212_STAG2gfpcf2_G2G1\MitoSys2\Calibration\mEGFPC1H2B_G1_14_20h_afterRelease\DE_W0001_P0001\DE_2_W0001_P0001_T0012\TR1_W0001_P0132\TR1_2_W0001_P0132_T0001_R1_P4_K1_Ch2-Ch1.zen
1310620	7.206408e-06	1.556818e-04	1.990100e-07	20150212_STAG2gfpcf2_G2G1\MitoSys2\Calibration\mEGFPC1H2B_G1_14_20h_afterRelease\DE_W0001_P0001\DE_2_W0001_P0001_T0012\TR1_W0001_P0132\TR1_2_W0001_P0132_T0001_R1_P4_K1_Ch2-Ch1.zen
1392540	-1.580964e-05	1.451924e-04	1.803200e-07	20150212_STAG2gfpcf2_G2G1\MitoSys2\Calibration\mEGFPC1H2B_G1_14_20h_afterRelease\DE_W0001_P0001\DE_2_W0001_P0001_T0012\TR1_W0001_P0132\TR1_2_W0001_P0132_T0001_R1_P4_K1_Ch2-Ch1.zen
1474460	-1.137680e-05	1.260722e-04	1.643500e-07	20150212_STAG2gfpcf2_G2G1\MitoSys2\Calibration\mEGFPC1H2B_G1_14_20h_afterRelease\DE_W0001_P0001\DE_2_W0001_P0001_T0012\TR1_W0001_P0132\TR1_2_W0001_P0132_T0001_R1_P4_K1_Ch2-Ch1.zen
1556380	5.299488e-06	1.296783e-04	1.505700e-07	20150212_STAG2gfpcf2_G2G1\MitoSys2\Calibration\mEGFPC1H2B_G1_14_20h_afterRelease\DE_W0001_P0001\DE_2_W0001_P0001_T0012\TR1_W0001_P0132\TR1_2_W0001_P0132_T0001_R1_P4_K1_Ch2-Ch1.zen
10	1.749959e-02	1.185721e-03	1.696800e-02	20150212_STAG2gfpcf2_G2G1\MitoSys2\Calibration\mEGFPC1H2B_G1_14_20h_afterRelease\DE_W0001_P0001\DE_2_W0001_P0001_T0012\TR1_W0001_P0132\TR1_2_W0001_P0132_T0001_R1_P5_K1_Ch2-Ch1.zen
20	1.624691e-02	9.368639e-04	1.618300e-02	20150212_STAG2gfpcf2_G2G1\MitoSys2\Calibration\mEGFPC1H2B_G1_14_20h_afterRelease\DE_W0001_P0001\DE_2_W0001_P0001_T0012\TR1_W0001_P0132\TR1_2_W0001_P0132_T0001_R1_P5_K1_Ch2-Ch1.zen
30	1.509777e-02	1.095584e-03	1.545800e-02	20150212_STAG2gfpcf2_G2G1\MitoSys2\Calibration\mEGFPC1H2B_G1_14_20h_afterRelease\DE_W0001_P0001\DE_2_W0001_P0001_T0012\TR1_W0001_P0132\TR1_2_W0001_P0132_T0001_R1_P5_K1_Ch2-Ch1.zen
40	1.433052e-02	1.066627e-03	1.479100e-02	20150212_STAG2gfpcf2_G2G1\MitoSys2\Calibration\mEGFPC1H2B_G1_14_20h_afterRelease\DE_W0001_P0001\DE_2_W0001_P0001_T0012\TR1_W0001_P0132\TR1_2_W0001_P0132_T0001_R1_P5_K1_Ch2-Ch1.zen
50	1.405716e-02	1.144625e-03	1.417700e-02	20150212_STAG2gfpcf2_G2G1\MitoSys2\Calibration\mEGFPC1H2B_G1_14_20h_afterRelease\DE_W0001_P0001\DE_2_W0001_P0001_T0012\TR1_W0001_P0132\TR1_2_W0001_P0132_T0001_R1_P5_K1_Ch2-Ch1.zen
60	1.342088e-02	8.825665e-04	1.361100e-02	20150212_STAG2gfpcf2_G2G1\MitoSys2\Calibration\mEGFPC1H2B_G1_14_20h_afterRelease\DE_W0001_P0001\DE_2_W0001_P0001_T0012\TR1_W0001_P0132\TR1_2_W0001_P0132_T0001_R1_P5_K1_Ch2-Ch1.zen
70	1.294791e-02	1.090638e-03	1.308900e-02	20150212_STAG2gfpcf2_G2G1\MitoSys2\Calibration\mEGFPC1H2B_G1_14_20h_afterRelease\DE_W0001_P0001\DE_2_W0001_P0001_T0012\TR1_W0001_P0132\TR1_2_W0001_P0132_T0001_R1_P5_K1_Ch2-Ch1.zen
80	1.272932e-02	9.811030e-04	1.260600e-02	20150212_STAG2gfpcf2_G2G1\MitoSys2\Calibration\mEGFPC1H2B_G1_14_20h_afterRelease\DE_W0001_P0001\DE_2_W0001_P0001_T0012\TR1_W0001_P0132\TR1_2_W0001_P0132_T0001_R1_P5_K1_Ch2-Ch1.zen
90	1.249747e-02	1.279293e-03	1.215900e-02	20150212_STAG2gfpcf2_G2G1\MitoSys2\Calibration\mEGFPC1H2B_G1_14_20h_afterRelease\DE_W0001_P0001\DE_2_W0001_P0001_T0012\TR1_W0001_P0132\TR1_2_W0001_P0132_T0001_R1_P5_K1_Ch2-Ch1.zen
100	1.175819e-02	1.031165e-03	1.174400e-02	20150212_STAG2gfpcf2_G2G1\MitoSys2\Calibration\mEGFPC1H2B_G1_14_20h_afterRelease\DE_W0001_P0001\DE_2_W0001_P0001_T0012\TR1_W0001_P0132\TR1_2_W0001_P0132_T0001_R1_P5_K1_Ch2-Ch1.zen
120	1.127712e-02	6.788955e-04	1.099700e-02	20150212_STAG2gfpcf2_G2G1\MitoSys2\Calibration\mEGFPC1H2B_G1_14_20h_afterRelease\DE_W0001_P0001\DE_2_W0001_P0001_T0012\TR1_W0001_P0132\TR1_2_W0001_P0132_T0001_R1_P5_K1_Ch2-Ch1.zen
140	1.029547e-02	9.249929e-04	1.034600e-02	20150212_STAG2gfpcf2_G2G1\MitoSys2\Calibration\mEGFPC1H2B_G1_14_20h_afterRelease\DE_W0001_P0001\DE_2_W0001_P0001_T0012\TR1_W0001_P0132\TR1_2_W0001_P0132_T0001_R1_P5_K1_Ch2-Ch1.zen
160	9.762797e-03	6.450075e-04	9.772300e-03	20150212_STAG2gfpcf2_G2G1\MitoSys2\Calibration\mEGFPC1H2B_G1_14_20h_afterRelease\DE_W0001_P0001\DE_2_W0001_P0001_T0012\TR1_W0001_P0132\TR1_2_W0001_P0132_T0001_R1_P5_K1_Ch2-Ch1.zen
180	9.415722e-03	9.110449e-04	9.264200e-03	20150212_STAG2gfpcf2_G2G1\MitoSys2\Calibration\mEGFPC1H2B_G1_14_20h_afterRelease\DE_W0001_P0001\DE_2_W0001_P0001_T0012\TR1_W0001_P0132\TR1_2_W0001_P0132_T0001_R1_P5_K1_Ch2-Ch1.zen
200	8.726107e-03	6.306265e-04	8.810600e-03	20150212_STAG2gfpcf2_G2G1\MitoSys2\Calibration\mEGFPC1H2B_G1_14_20h_afterRelease\DE_W0001_P0001\DE_2_W0001_P0001_T0012\TR1_W0001_P0132\TR1_2_W0001_P0132_T0001_R1_P5_K1_Ch2-Ch1.zen
220	8.391090e-03	8.645273e-04	8.402900e-03	20150212_STAG2gfpcf2_G2G1\MitoSys2\Calibration\mEGFPC1H2B_G1_14_20h_afterRelease\DE_W0001_P0001\DE_2_W0001_P0001_T0012\TR1_W0001_P0132\TR1_2_W0001_P0132_T0001_R1_P5_K1_Ch2-Ch1.zen
240	8.048583e-03	8.217668e-04	8.034400e-03	20150212_STAG2gfpcf2_G2G1\MitoSys2\Calibration\mEGFPC1H2B_G1_14_20h_afterRelease\DE_W0001_P0001\DE_2_W0001_P0001_T0012\TR1_W0001_P0132\TR1_2_W0001_P0132_T0001_R1_P5_K1_Ch2-Ch1.zen
260	7.660076e-03	9.123087e-04	7.699200e-03	20150212_STAG2gfpcf2_G2G1\MitoSys2\Calibration\mEGFPC1H2B_G1_14_20h_afterRelease\DE_W0001_P0001\DE_2_W0001_P0001_T0012\TR1_W0001_P0132\TR1_2_W0001_P0132_T0001_R1_P5_K1_Ch2-Ch1.zen
280	7.517983e-03	1.096364e-03	7.392900e-03	20150212_STAG2gfpcf2_G2G1\MitoSys2\Calibration\mEGFPC1H2B_G1_14_20h_afterRelease\DE_W0001_P0001\DE_2_W0001_P0001_T0012\TR1_W0001_P0132\TR1_2_W0001_P0132_T0001_R1_P5_K1_Ch2-Ch1.zen
300	7.205379e-03	8.611775e-04	7.111700e-03	20150212_STAG2gfpcf2_G2G1\MitoSys2\Calibration\mEGFPC1H2B_G1_14_20h_afterRelease\DE_W0001_P0001\DE_2_W0001_P0001_T0012\TR1_W0001_P0132\TR1_2_W0001_P0132_T0001_R1_P5_K1_Ch2-Ch1.zen
340	6.609275e-03	7.403051e-04	6.612300e-03	20150212_STAG2gfpcf2_G2G1\MitoSys2\Calibration\mEGFPC1H2B_G1_14_20h_afterRelease\DE_W0001_P0001\DE_2_W0001_P0001_T0012\TR1_W0001_P0132\TR1_2_W0001_P0132_T0001_R1_P5_K1_Ch2-Ch1.zen
380	6.129356e-03	5.716623e-04	6.181500e-03	20150212_STAG2gfpcf2_G2G1\MitoSys2\Calibration\mEGFPC1H2B_G1_14_20h_afterRelease\DE_W0001_P0001\DE_2_W0001_P0001_T0012\TR1_W0001_P0132\TR1_2_W0001_P0132_T0001_R1_P5_K1_Ch2-Ch1.zen
420	5.774477e-03	7.013276e-04	5.805300e-03	20150212_STAG2gfpcf2_G2G1\MitoSys2\Calibration\mEGFPC1H2B_G1_14_20h_afterRelease\DE_W0001_P0001\DE_2_W0001_P0001_T0012\TR1_W0001_P0132\TR1_2_W0001_P0132_T0001_R1_P5_K1_Ch2-Ch1.zen
460	5.359339e-03	7.989751e-04	5.473400e-03	20150212_STAG2gfpcf2_G2G1\MitoSys2\Calibration\mEGFPC1H2B_G1_14_20h_afterRelease\DE_W0001_P0001\DE_2_W0001_P0001_T0012\TR1_W0001_P0132\TR1_2_W0001_P0132_T0001_R1_P5_K1_Ch2-Ch1.zen
500	5.288537e-03	8.233668e-04	5.178000e-03	20150212_STAG2gfpcf2_G2G1\MitoSys2\Calibration\mEGFPC1H2B_G1_14_20h_afterRelease\DE_W0001_P0001\DE_2_W0001_P0001_T0012\TR1_W0001_P0132\TR1_2_W0001_P0132_T0001_R1_P5_K1_Ch2-Ch1.zen
540	5.143332e-03	6.268618e-04	4.913200e-03	20150212_STAG2gfpcf2_G2G1\MitoSys2\Calibration\mEGFPC1H2B_G1_14_20h_afterRelease\DE_W0001_P0001\DE_2_W0001_P0001_T0012\TR1_W0001_P0132\TR1_2_W0001_P0132_T0001_R1_P5_K1_Ch2-Ch1.zen
580	4.611177e-03	5.810045e-04	4.674300e-03	20150212_STAG2gfpcf2_G2G1\MitoSys2\Calibration\mEGFPC1H2B_G1_14_20h_afterRelease\DE_W0001_P0001\DE_2_W0001_P0001_T0012\TR1_W0001_P0132\TR1_2_W0001_P0132_T0001_R1_P5_K1_Ch2-Ch1.zen
620	4.614219e-03	5.067584e-04	4.457600e-03	20150212_STAG2gfpcf2_G2G1\MitoSys2\Calibration\mEGFPC1H2B_G1_14_20h_afterRelease\DE_W0001_P0001\DE_2_W0001_P0001_T0012\TR1_W0001_P0132\TR1_2_W0001_P0132_T0001_R1_P5_K1_Ch2-Ch1.zen
660	4.158763e-03	6.499239e-04	4.260100e-03	20150212_STAG2gfpcf2_G2G1\MitoSys2\Calibration\mEGFPC1H2B_G1_14_20h_afterRelease\DE_W0001_P0001\DE_2_W0001_P0001_T0012\TR1_W0001_P0132\TR1_2_W0001_P0132_T0001_R1_P5_K1_Ch2-Ch1.zen
700	4.011930e-03	4.714635e-04	4.079400e-03	20150212_STAG2gfpcf2_G2G1\MitoSys2\Calibration\mEGFPC1H2B_G1_14_20h_afterRelease\DE_W0001_P0001\DE_2_W0001_P0001_T0012\TR1_W0001_P0132\TR1_2_W0001_P0132_T0001_R1_P5_K1_Ch2-Ch1.zen
780	3.606021e-03	5.201302e-04	3.760300e-03	20150212_STAG2gfpcf2_G2G1\MitoSys2\Calibration\mEGFPC1H2B_G1_14_20h_afterRelease\DE_W0001_P0001\DE_2_W0001_P0001_T0012\TR1_W0001_P0132\TR1_2_W0001_P0132_T0001_R1_P5_K1_Ch2-Ch1.zen
860	3.485522e-03	6.029340e-04	3.487400e-03	20150212_STAG2gfpcf2_G2G1\MitoSys2\Calibration\mEGFPC1H2B_G1_14_20h_afterRelease\DE_W0001_P0001\DE_2_W0001_P0001_T0012\TR1_W0001_P0132\TR1_2_W0001_P0132_T0001_R1_P5_K1_Ch2-Ch1.zen
940	3.212760e-03	5.926317e-04	3.251400e-03	20150212_STAG2gfpcf2_G2G1\MitoSys2\Calibration\mEGFPC1H2B_G1_14_20h_afterRelease\DE_W0001_P0001\DE_2_W0001_P0001_T0012\TR1_W0001_P0132\TR1_2_W0001_P0132_T0001_R1_P5_K1_Ch2-Ch1.zen
1020	3.079281e-03	5.487001e-04	3.045400e-03	20150212_STAG2gfpcf2_G2G1\MitoSys2\Calibration\mEGFPC1H2B_G1_14_20h_afterRelease\DE_W0001_P0001\DE_2_W0001_P0001_T0012\TR1_W0001_P0132\TR1_2_W0001_P0132_T0001_R1_P5_K1_Ch2-Ch1.zen
1100	2.891132e-03	5.000904e-04	2.864000e-03	20150212_STAG2gfpcf2_G2G1\MitoSys2\Calibration\mEGFPC1H2B_G1_14_20h_afterRelease\DE_W0001_P0001\DE_2_W0001_P0001_T0012\TR1_W0001_P0132\TR1_2_W0001_P0132_T0001_R1_P5_K1_Ch2-Ch1.zen
1180	2.596120e-03	5.031643e-04	2.703000e-03	20150212_STAG2gfpcf2_G2G1\MitoSys2\Calibration\mEGFPC1H2B_G1_14_20h_afterRelease\DE_W0001_P0001\DE_2_W0001_P0001_T0012\TR1_W0001_P0132\TR1_2_W0001_P0132_T0001_R1_P5_K1_Ch2-Ch1.zen
1260	2.374759e-03	5.073832e-04	2.559400e-03	20150212_STAG2gfpcf2_G2G1\MitoSys2\Calibration\mEGFPC1H2B_G1_14_20h_afterRelease\DE_W0001_P0001\DE_2_W0001_P0001_T0012\TR1_W0001_P0132\TR1_2_W0001_P0132_T0001_R1_P5_K1_Ch2-Ch1.zen
1340	2.304561e-03	5.441107e-04	2.430300e-03	20150212_STAG2gfpcf2_G2G1\MitoSys2\Calibration\mEGFPC1H2B_G1_14_20h_afterRelease\DE_W0001_P0001\DE_2_W0001_P0001_T0012\TR1_W0001_P0132\TR1_2_W0001_P0132_T0001_R1_P5_K1_Ch2-Ch1.zen
1420	2.331078e-03	5.003879e-04	2.313700e-03	20150212_STAG2gfpcf2_G2G1\MitoSys2\Calibration\mEGFPC1H2B_G1_14_20h_afterRelease\DE_W0001_P0001\DE_2_W0001_P0001_T0012\TR1_W0001_P0132\TR1_2_W0001_P0132_T0001_R1_P5_K1_Ch2-Ch1.zen
1500	2.261178e-03	5.150036e-04	2.207900e-03	20150212_STAG2gfpcf2_G2G1\MitoSys2\Calibration\mEGFPC1H2B_G1_14_20h_afterRelease\DE_W0001_P0001\DE_2_W0001_P0001_T0012\TR1_W0001_P0132\TR1_2_W0001_P0132_T0001_R1_P5_K1_Ch2-Ch1.zen
1660	2.012393e-03	5.139494e-04	2.023100e-03	20150212_STAG2gfpcf2_G2G1\MitoSys2\Calibration\mEGFPC1H2B_G1_14_20h_afterRelease\DE_W0001_P0001\DE_2_W0001_P0001_T0012\TR1_W0001_P0132\TR1_2_W0001_P0132_T0001_R1_P5_K1_Ch2-Ch1.zen
1820	1.863853e-03	4.754322e-04	1.867100e-03	20150212_STAG2gfpcf2_G2G1\MitoSys2\Calibration\mEGFPC1H2B_G1_14_20h_afterRelease\DE_W0001_P0001\DE_2_W0001_P0001_T0012\TR1_W0001_P0132\TR1_2_W0001_P0132_T0001_R1_P5_K1_Ch2-Ch1.zen
1980	1.902083e-03	4.724496e-04	1.733600e-03	20150212_STAG2gfpcf2_G2G1\MitoSys2\Calibration\mEGFPC1H2B_G1_14_20h_afterRelease\DE_W0001_P0001\DE_2_W0001_P0001_T0012\TR1_W0001_P0132\TR1_2_W0001_P0132_T0001_R1_P5_K1_Ch2-Ch1.zen
2140	1.656786e-03	3.797347e-04	1.617900e-03	20150212_STAG2gfpcf2_G2G1\MitoSys2\Calibration\mEGFPC1H2B_G1_14_20h_afterRelease\DE_W0001_P0001\DE_2_W0001_P0001_T0012\TR1_W0001_P0132\TR1_2_W0001_P0132_T0001_R1_P5_K1_Ch2-Ch1.zen
2300	1.656392e-03	5.071681e-04	1.516700e-03	20150212_STAG2gfpcf2_G2G1\MitoSys2\Calibration\mEGFPC1H2B_G1_14_20h_afterRelease\DE_W0001_P0001\DE_2_W0001_P0001_T0012\TR1_W0001_P0132\TR1_2_W0001_P0132_T0001_R1_P5_K1_Ch2-Ch1.zen
2460	1.443980e-03	6.198422e-04	1.427300e-03	20150212_STAG2gfpcf2_G2G1\MitoSys2\Calibration\mEGFPC1H2B_G1_14_20h_afterRelease\DE_W0001_P0001\DE_2_W0001_P0001_T0012\TR1_W0001_P0132\TR1_2_W0001_P0132_T0001_R1_P5_K1_Ch2-Ch1.zen
2620	1.330168e-03	4.699481e-04	1.347700e-03	20150212_STAG2gfpcf2_G2G1\MitoSys2\Calibration\mEGFPC1H2B_G1_14_20h_afterRelease\DE_W0001_P0001\DE_2_W0001_P0001_T0012\TR1_W0001_P0132\TR1_2_W0001_P0132_T0001_R1_P5_K1_Ch2-Ch1.zen
2780	1.259723e-03	5.532352e-04	1.276300e-03	20150212_STAG2gfpcf2_G2G1\MitoSys2\Calibration\mEGFPC1H2B_G1_14_20h_afterRelease\DE_W0001_P0001\DE_2_W0001_P0001_T0012\TR1_W0001_P0132\TR1_2_W0001_P0132_T0001_R1_P5_K1_Ch2-Ch1.zen
2940	1.358516e-03	4.240029e-04	1.211800e-03	20150212_STAG2gfpcf2_G2G1\MitoSys2\Calibration\mEGFPC1H2B_G1_14_20h_afterRelease\DE_W0001_P0001\DE_2_W0001_P0001_T0012\TR1_W0001_P0132\TR1_2_W0001_P0132_T0001_R1_P5_K1_Ch2-Ch1.zen
3100	1.213601e-03	4.721631e-04	1.153300e-03	20150212_STAG2gfpcf2_G2G1\MitoSys2\Calibration\mEGFPC1H2B_G1_14_20h_afterRelease\DE_W0001_P0001\DE_2_W0001_P0001_T0012\TR1_W0001_P0132\TR1_2_W0001_P0132_T0001_R1_P5_K1_Ch2-Ch1.zen
3420	1.020203e-03	4.230137e-04	1.051000e-03	20150212_STAG2gfpcf2_G2G1\MitoSys2\Calibration\mEGFPC1H2B_G1_14_20h_afterRelease\DE_W0001_P0001\DE_2_W0001_P0001_T0012\TR1_W0001_P0132\TR1_2_W0001_P0132_T0001_R1_P5_K1_Ch2-Ch1.zen
3740	8.276942e-04	5.021166e-04	9.641300e-04	20150212_STAG2gfpcf2_G2G1\MitoSys2\Calibration\mEGFPC1H2B_G1_14_20h_afterRelease\DE_W0001_P0001\DE_2_W0001_P0001_T0012\TR1_W0001_P0132\TR1_2_W0001_P0132_T0001_R1_P5_K1_Ch2-Ch1.zen
4060	9.400604e-04	4.459568e-04	8.893900e-04	20150212_STAG2gfpcf2_G2G1\MitoSys2\Calibration\mEGFPC1H2B_G1_14_20h_afterRelease\DE_W0001_P0001\DE_2_W0001_P0001_T0012\TR1_W0001_P0132\TR1_2_W0001_P0132_T0001_R1_P5_K1_Ch2-Ch1.zen
4380	8.374312e-04	5.246571e-04	8.242400e-04	20150212_STAG2gfpcf2_G2G1\MitoSys2\Calibration\mEGFPC1H2B_G1_14_20h_afterRelease\DE_W0001_P0001\DE_2_W0001_P0001_T0012\TR1_W0001_P0132\TR1_2_W0001_P0132_T0001_R1_P5_K1_Ch2-Ch1.zen
4700	7.994345e-04	6.455746e-04	7.668600e-04	20150212_STAG2gfpcf2_G2G1\MitoSys2\Calibration\mEGFPC1H2B_G1_14_20h_afterRelease\DE_W0001_P0001\DE_2_W0001_P0001_T0012\TR1_W0001_P0132\TR1_2_W0001_P0132_T0001_R1_P5_K1_Ch2-Ch1.zen
5020	6.319970e-04	5.456931e-04	7.158600e-04	20150212_STAG2gfpcf2_G2G1\MitoSys2\Calibration\mEGFPC1H2B_G1_14_20h_afterRelease\DE_W0001_P0001\DE_2_W0001_P0001_T0012\TR1_W0001_P0132\TR1_2_W0001_P0132_T0001_R1_P5_K1_Ch2-Ch1.zen
5340	5.995285e-04	4.310339e-04	6.702200e-04	20150212_STAG2gfpcf2_G2G1\MitoSys2\Calibration\mEGFPC1H2B_G1_14_20h_afterRelease\DE_W0001_P0001\DE_2_W0001_P0001_T0012\TR1_W0001_P0132\TR1_2_W0001_P0132_T0001_R1_P5_K1_Ch2-Ch1.zen
5660	4.777726e-04	4.297967e-04	6.290900e-04	20150212_STAG2gfpcf2_G2G1\MitoSys2\Calibration\mEGFPC1H2B_G1_14_20h_afterRelease\DE_W0001_P0001\DE_2_W0001_P0001_T0012\TR1_W0001_P0132\TR1_2_W0001_P0132_T0001_R1_P5_K1_Ch2-Ch1.zen
5980	5.273481e-04	5.012437e-04	5.918400e-04	20150212_STAG2gfpcf2_G2G1\MitoSys2\Calibration\mEGFPC1H2B_G1_14_20h_afterRelease\DE_W0001_P0001\DE_2_W0001_P0001_T0012\TR1_W0001_P0132\TR1_2_W0001_P0132_T0001_R1_P5_K1_Ch2-Ch1.zen
6300	5.934714e-04	4.729871e-04	5.579400e-04	20150212_STAG2gfpcf2_G2G1\MitoSys2\Calibration\mEGFPC1H2B_G1_14_20h_afterRelease\DE_W0001_P0001\DE_2_W0001_P0001_T0012\TR1_W0001_P0132\TR1_2_W0001_P0132_T0001_R1_P5_K1_Ch2-Ch1.zen
6940	4.844977e-04	4.402508e-04	4.985600e-04	20150212_STAG2gfpcf2_G2G1\MitoSys2\Calibration\mEGFPC1H2B_G1_14_20h_afterRelease\DE_W0001_P0001\DE_2_W0001_P0001_T0012\TR1_W0001_P0132\TR1_2_W0001_P0132_T0001_R1_P5_K1_Ch2-Ch1.zen
7580	4.653464e-04	3.679384e-04	4.483100e-04	20150212_STAG2gfpcf2_G2G1\MitoSys2\Calibration\mEGFPC1H2B_G1_14_20h_afterRelease\DE_W0001_P0001\DE_2_W0001_P0001_T0012\TR1_W0001_P0132\TR1_2_W0001_P0132_T0001_R1_P5_K1_Ch2-Ch1.zen
8220	4.215969e-04	3.751061e-04	4.053200e-04	20150212_STAG2gfpcf2_G2G1\MitoSys2\Calibration\mEGFPC1H2B_G1_14_20h_afterRelease\DE_W0001_P0001\DE_2_W0001_P0001_T0012\TR1_W0001_P0132\TR1_2_W0001_P0132_T0001_R1_P5_K1_Ch2-Ch1.zen
8860	3.768559e-04	4.925671e-04	3.682200e-04	20150212_STAG2gfpcf2_G2G1\MitoSys2\Calibration\mEGFPC1H2B_G1_14_20h_afterRelease\DE_W0001_P0001\DE_2_W0001_P0001_T0012\TR1_W0001_P0132\TR1_2_W0001_P0132_T0001_R1_P5_K1_Ch2-Ch1.zen
9500	4.010632e-04	4.548949e-04	3.359500e-04	20150212_STAG2gfpcf2_G2G1\MitoSys2\Calibration\mEGFPC1H2B_G1_14_20h_afterRelease\DE_W0001_P0001\DE_2_W0001_P0001_T0012\TR1_W0001_P0132\TR1_2_W0001_P0132_T0001_R1_P5_K1_Ch2-Ch1.zen
10140	4.726670e-04	3.690950e-04	3.077000e-04	20150212_STAG2gfpcf2_G2G1\MitoSys2\Calibration\mEGFPC1H2B_G1_14_20h_afterRelease\DE_W0001_P0001\DE_2_W0001_P0001_T0012\TR1_W0001_P0132\TR1_2_W0001_P0132_T0001_R1_P5_K1_Ch2-Ch1.zen
10780	3.822860e-04	4.896930e-04	2.828300e-04	20150212_STAG2gfpcf2_G2G1\MitoSys2\Calibration\mEGFPC1H2B_G1_14_20h_afterRelease\DE_W0001_P0001\DE_2_W0001_P0001_T0012\TR1_W0001_P0132\TR1_2_W0001_P0132_T0001_R1_P5_K1_Ch2-Ch1.zen
11420	3.861454e-04	3.659633e-04	2.608200e-04	20150212_STAG2gfpcf2_G2G1\MitoSys2\Calibration\mEGFPC1H2B_G1_14_20h_afterRelease\DE_W0001_P0001\DE_2_W0001_P0001_T0012\TR1_W0001_P0132\TR1_2_W0001_P0132_T0001_R1_P5_K1_Ch2-Ch1.zen
12060	3.370689e-04	5.064732e-04	2.412500e-04	20150212_STAG2gfpcf2_G2G1\MitoSys2\Calibration\mEGFPC1H2B_G1_14_20h_afterRelease\DE_W0001_P0001\DE_2_W0001_P0001_T0012\TR1_W0001_P0132\TR1_2_W0001_P0132_T0001_R1_P5_K1_Ch2-Ch1.zen
12700	2.848448e-04	4.196387e-04	2.237700e-04	20150212_STAG2gfpcf2_G2G1\MitoSys2\Calibration\mEGFPC1H2B_G1_14_20h_afterRelease\DE_W0001_P0001\DE_2_W0001_P0001_T0012\TR1_W0001_P0132\TR1_2_W0001_P0132_T0001_R1_P5_K1_Ch2-Ch1.zen
13980	2.341672e-04	3.760078e-04	1.940000e-04	20150212_STAG2gfpcf2_G2G1\MitoSys2\Calibration\mEGFPC1H2B_G1_14_20h_afterRelease\DE_W0001_P0001\DE_2_W0001_P0001_T0012\TR1_W0001_P0132\TR1_2_W0001_P0132_T0001_R1_P5_K1_Ch2-Ch1.zen
15260	1.167553e-04	3.425712e-04	1.697400e-04	20150212_STAG2gfpcf2_G2G1\MitoSys2\Calibration\mEGFPC1H2B_G1_14_20h_afterRelease\DE_W0001_P0001\DE_2_W0001_P0001_T0012\TR1_W0001_P0132\TR1_2_W0001_P0132_T0001_R1_P5_K1_Ch2-Ch1.zen
16540	1.346359e-04	3.143222e-04	1.497200e-04	20150212_STAG2gfpcf2_G2G1\MitoSys2\Calibration\mEGFPC1H2B_G1_14_20h_afterRelease\DE_W0001_P0001\DE_2_W0001_P0001_T0012\TR1_W0001_P0132\TR1_2_W0001_P0132_T0001_R1_P5_K1_Ch2-Ch1.zen
17820	8.822116e-05	3.508397e-04	1.330200e-04	20150212_STAG2gfpcf2_G2G1\MitoSys2\Calibration\mEGFPC1H2B_G1_14_20h_afterRelease\DE_W0001_P0001\DE_2_W0001_P0001_T0012\TR1_W0001_P0132\TR1_2_W0001_P0132_T0001_R1_P5_K1_Ch2-Ch1.zen
19100	3.967478e-05	3.387146e-04	1.189400e-04	20150212_STAG2gfpcf2_G2G1\MitoSys2\Calibration\mEGFPC1H2B_G1_14_20h_afterRelease\DE_W0001_P0001\DE_2_W0001_P0001_T0012\TR1_W0001_P0132\TR1_2_W0001_P0132_T0001_R1_P5_K1_Ch2-Ch1.zen
20380	9.130236e-06	3.205301e-04	1.069800e-04	20150212_STAG2gfpcf2_G2G1\MitoSys2\Calibration\mEGFPC1H2B_G1_14_20h_afterRelease\DE_W0001_P0001\DE_2_W0001_P0001_T0012\TR1_W0001_P0132\TR1_2_W0001_P0132_T0001_R1_P5_K1_Ch2-Ch1.zen
21660	1.286777e-04	3.873878e-04	9.672500e-05	20150212_STAG2gfpcf2_G2G1\MitoSys2\Calibration\mEGFPC1H2B_G1_14_20h_afterRelease\DE_W0001_P0001\DE_2_W0001_P0001_T0012\TR1_W0001_P0132\TR1_2_W0001_P0132_T0001_R1_P5_K1_Ch2-Ch1.zen
22940	-4.434574e-05	3.781804e-04	8.787600e-05	20150212_STAG2gfpcf2_G2G1\MitoSys2\Calibration\mEGFPC1H2B_G1_14_20h_afterRelease\DE_W0001_P0001\DE_2_W0001_P0001_T0012\TR1_W0001_P0132\TR1_2_W0001_P0132_T0001_R1_P5_K1_Ch2-Ch1.zen
24220	2.299484e-05	3.447869e-04	8.018800e-05	20150212_STAG2gfpcf2_G2G1\MitoSys2\Calibration\mEGFPC1H2B_G1_14_20h_afterRelease\DE_W0001_P0001\DE_2_W0001_P0001_T0012\TR1_W0001_P0132\TR1_2_W0001_P0132_T0001_R1_P5_K1_Ch2-Ch1.zen
25500	-4.672062e-06	3.480041e-04	7.346800e-05	20150212_STAG2gfpcf2_G2G1\MitoSys2\Calibration\mEGFPC1H2B_G1_14_20h_afterRelease\DE_W0001_P0001\DE_2_W0001_P0001_T0012\TR1_W0001_P0132\TR1_2_W0001_P0132_T0001_R1_P5_K1_Ch2-Ch1.zen
28060	5.430512e-05	3.545664e-04	6.234300e-05	20150212_STAG2gfpcf2_G2G1\MitoSys2\Calibration\mEGFPC1H2B_G1_14_20h_afterRelease\DE_W0001_P0001\DE_2_W0001_P0001_T0012\TR1_W0001_P0132\TR1_2_W0001_P0132_T0001_R1_P5_K1_Ch2-Ch1.zen
30620	-3.248939e-05	3.325541e-04	5.358100e-05	20150212_STAG2gfpcf2_G2G1\MitoSys2\Calibration\mEGFPC1H2B_G1_14_20h_afterRelease\DE_W0001_P0001\DE_2_W0001_P0001_T0012\TR1_W0001_P0132\TR1_2_W0001_P0132_T0001_R1_P5_K1_Ch2-Ch1.zen
33180	8.028279e-05	2.709415e-04	4.656100e-05	20150212_STAG2gfpcf2_G2G1\MitoSys2\Calibration\mEGFPC1H2B_G1_14_20h_afterRelease\DE_W0001_P0001\DE_2_W0001_P0001_T0012\TR1_W0001_P0132\TR1_2_W0001_P0132_T0001_R1_P5_K1_Ch2-Ch1.zen
35740	4.233456e-05	2.510434e-04	4.085300e-05	20150212_STAG2gfpcf2_G2G1\MitoSys2\Calibration\mEGFPC1H2B_G1_14_20h_afterRelease\DE_W0001_P0001\DE_2_W0001_P0001_T0012\TR1_W0001_P0132\TR1_2_W0001_P0132_T0001_R1_P5_K1_Ch2-Ch1.zen
38300	8.537282e-05	3.285419e-04	3.615100e-05	20150212_STAG2gfpcf2_G2G1\MitoSys2\Calibration\mEGFPC1H2B_G1_14_20h_afterRelease\DE_W0001_P0001\DE_2_W0001_P0001_T0012\TR1_W0001_P0132\TR1_2_W0001_P0132_T0001_R1_P5_K1_Ch2-Ch1.zen
40860	1.073356e-04	3.255638e-04	3.223200e-05	20150212_STAG2gfpcf2_G2G1\MitoSys2\Calibration\mEGFPC1H2B_G1_14_20h_afterRelease\DE_W0001_P0001\DE_2_W0001_P0001_T0012\TR1_W0001_P0132\TR1_2_W0001_P0132_T0001_R1_P5_K1_Ch2-Ch1.zen
43420	-2.921074e-05	2.505834e-04	2.893300e-05	20150212_STAG2gfpcf2_G2G1\MitoSys2\Calibration\mEGFPC1H2B_G1_14_20h_afterRelease\DE_W0001_P0001\DE_2_W0001_P0001_T0012\TR1_W0001_P0132\TR1_2_W0001_P0132_T0001_R1_P5_K1_Ch2-Ch1.zen
45980	-9.170425e-06	2.796379e-04	2.612800e-05	20150212_STAG2gfpcf2_G2G1\MitoSys2\Calibration\mEGFPC1H2B_G1_14_20h_afterRelease\DE_W0001_P0001\DE_2_W0001_P0001_T0012\TR1_W0001_P0132\TR1_2_W0001_P0132_T0001_R1_P5_K1_Ch2-Ch1.zen
48540	-7.472078e-05	4.087535e-04	2.372400e-05	20150212_STAG2gfpcf2_G2G1\MitoSys2\Calibration\mEGFPC1H2B_G1_14_20h_afterRelease\DE_W0001_P0001\DE_2_W0001_P0001_T0012\TR1_W0001_P0132\TR1_2_W0001_P0132_T0001_R1_P5_K1_Ch2-Ch1.zen
51100	-9.230149e-05	4.133526e-04	2.164900e-05	20150212_STAG2gfpcf2_G2G1\MitoSys2\Calibration\mEGFPC1H2B_G1_14_20h_afterRelease\DE_W0001_P0001\DE_2_W0001_P0001_T0012\TR1_W0001_P0132\TR1_2_W0001_P0132_T0001_R1_P5_K1_Ch2-Ch1.zen
56220	-1.220412e-05	3.647201e-04	1.826400e-05	20150212_STAG2gfpcf2_G2G1\MitoSys2\Calibration\mEGFPC1H2B_G1_14_20h_afterRelease\DE_W0001_P0001\DE_2_W0001_P0001_T0012\TR1_W0001_P0132\TR1_2_W0001_P0132_T0001_R1_P5_K1_Ch2-Ch1.zen
61340	-9.876040e-05	3.423436e-04	1.564300e-05	20150212_STAG2gfpcf2_G2G1\MitoSys2\Calibration\mEGFPC1H2B_G1_14_20h_afterRelease\DE_W0001_P0001\DE_2_W0001_P0001_T0012\TR1_W0001_P0132\TR1_2_W0001_P0132_T0001_R1_P5_K1_Ch2-Ch1.zen
66460	-2.511357e-05	3.772390e-04	1.357000e-05	20150212_STAG2gfpcf2_G2G1\MitoSys2\Calibration\mEGFPC1H2B_G1_14_20h_afterRelease\DE_W0001_P0001\DE_2_W0001_P0001_T0012\TR1_W0001_P0132\TR1_2_W0001_P0132_T0001_R1_P5_K1_Ch2-Ch1.zen
71580	-4.598195e-05	2.702350e-04	1.190200e-05	20150212_STAG2gfpcf2_G2G1\MitoSys2\Calibration\mEGFPC1H2B_G1_14_20h_afterRelease\DE_W0001_P0001\DE_2_W0001_P0001_T0012\TR1_W0001_P0132\TR1_2_W0001_P0132_T0001_R1_P5_K1_Ch2-Ch1.zen
76700	-7.150002e-05	2.902373e-04	1.053800e-05	20150212_STAG2gfpcf2_G2G1\MitoSys2\Calibration\mEGFPC1H2B_G1_14_20h_afterRelease\DE_W0001_P0001\DE_2_W0001_P0001_T0012\TR1_W0001_P0132\TR1_2_W0001_P0132_T0001_R1_P5_K1_Ch2-Ch1.zen
81820	-1.117651e-04	3.115231e-04	9.407900e-06	20150212_STAG2gfpcf2_G2G1\MitoSys2\Calibration\mEGFPC1H2B_G1_14_20h_afterRelease\DE_W0001_P0001\DE_2_W0001_P0001_T0012\TR1_W0001_P0132\TR1_2_W0001_P0132_T0001_R1_P5_K1_Ch2-Ch1.zen
86940	-3.244020e-05	3.194631e-04	8.460100e-06	20150212_STAG2gfpcf2_G2G1\MitoSys2\Calibration\mEGFPC1H2B_G1_14_20h_afterRelease\DE_W0001_P0001\DE_2_W0001_P0001_T0012\TR1_W0001_P0132\TR1_2_W0001_P0132_T0001_R1_P5_K1_Ch2-Ch1.zen
92060	4.709606e-06	2.435995e-04	7.656900e-06	20150212_STAG2gfpcf2_G2G1\MitoSys2\Calibration\mEGFPC1H2B_G1_14_20h_afterRelease\DE_W0001_P0001\DE_2_W0001_P0001_T0012\TR1_W0001_P0132\TR1_2_W0001_P0132_T0001_R1_P5_K1_Ch2-Ch1.zen
97180	6.582522e-06	2.523555e-04	6.969800e-06	20150212_STAG2gfpcf2_G2G1\MitoSys2\Calibration\mEGFPC1H2B_G1_14_20h_afterRelease\DE_W0001_P0001\DE_2_W0001_P0001_T0012\TR1_W0001_P0132\TR1_2_W0001_P0132_T0001_R1_P5_K1_Ch2-Ch1.zen
102300	2.434660e-05	2.137874e-04	6.376900e-06	20150212_STAG2gfpcf2_G2G1\MitoSys2\Calibration\mEGFPC1H2B_G1_14_20h_afterRelease\DE_W0001_P0001\DE_2_W0001_P0001_T0012\TR1_W0001_P0132\TR1_2_W0001_P0132_T0001_R1_P5_K1_Ch2-Ch1.zen
112540	2.664142e-05	1.992643e-04	5.410100e-06	20150212_STAG2gfpcf2_G2G1\MitoSys2\Calibration\mEGFPC1H2B_G1_14_20h_afterRelease\DE_W0001_P0001\DE_2_W0001_P0001_T0012\TR1_W0001_P0132\TR1_2_W0001_P0132_T0001_R1_P5_K1_Ch2-Ch1.zen
122780	-2.762575e-05	1.909903e-04	4.660300e-06	20150212_STAG2gfpcf2_G2G1\MitoSys2\Calibration\mEGFPC1H2B_G1_14_20h_afterRelease\DE_W0001_P0001\DE_2_W0001_P0001_T0012\TR1_W0001_P0132\TR1_2_W0001_P0132_T0001_R1_P5_K1_Ch2-Ch1.zen
133020	-9.940402e-06	1.745733e-04	4.065700e-06	20150212_STAG2gfpcf2_G2G1\MitoSys2\Calibration\mEGFPC1H2B_G1_14_20h_afterRelease\DE_W0001_P0001\DE_2_W0001_P0001_T0012\TR1_W0001_P0132\TR1_2_W0001_P0132_T0001_R1_P5_K1_Ch2-Ch1.zen
143260	1.499309e-05	2.170720e-04	3.585300e-06	20150212_STAG2gfpcf2_G2G1\MitoSys2\Calibration\mEGFPC1H2B_G1_14_20h_afterRelease\DE_W0001_P0001\DE_2_W0001_P0001_T0012\TR1_W0001_P0132\TR1_2_W0001_P0132_T0001_R1_P5_K1_Ch2-Ch1.zen
153500	-1.847458e-06	1.926258e-04	3.190900e-06	20150212_STAG2gfpcf2_G2G1\MitoSys2\Calibration\mEGFPC1H2B_G1_14_20h_afterRelease\DE_W0001_P0001\DE_2_W0001_P0001_T0012\TR1_W0001_P0132\TR1_2_W0001_P0132_T0001_R1_P5_K1_Ch2-Ch1.zen
163740	3.985359e-05	2.548126e-04	2.862700e-06	20150212_STAG2gfpcf2_G2G1\MitoSys2\Calibration\mEGFPC1H2B_G1_14_20h_afterRelease\DE_W0001_P0001\DE_2_W0001_P0001_T0012\TR1_W0001_P0132\TR1_2_W0001_P0132_T0001_R1_P5_K1_Ch2-Ch1.zen
173980	-1.150860e-04	2.346105e-04	2.586100e-06	20150212_STAG2gfpcf2_G2G1\MitoSys2\Calibration\mEGFPC1H2B_G1_14_20h_afterRelease\DE_W0001_P0001\DE_2_W0001_P0001_T0012\TR1_W0001_P0132\TR1_2_W0001_P0132_T0001_R1_P5_K1_Ch2-Ch1.zen
184220	-7.433216e-05	2.377081e-04	2.350700e-06	20150212_STAG2gfpcf2_G2G1\MitoSys2\Calibration\mEGFPC1H2B_G1_14_20h_afterRelease\DE_W0001_P0001\DE_2_W0001_P0001_T0012\TR1_W0001_P0132\TR1_2_W0001_P0132_T0001_R1_P5_K1_Ch2-Ch1.zen
194460	-3.946239e-05	2.602724e-04	2.148300e-06	20150212_STAG2gfpcf2_G2G1\MitoSys2\Calibration\mEGFPC1H2B_G1_14_20h_afterRelease\DE_W0001_P0001\DE_2_W0001_P0001_T0012\TR1_W0001_P0132\TR1_2_W0001_P0132_T0001_R1_P5_K1_Ch2-Ch1.zen
204700	-6.843984e-05	2.096592e-04	1.973000e-06	20150212_STAG2gfpcf2_G2G1\MitoSys2\Calibration\mEGFPC1H2B_G1_14_20h_afterRelease\DE_W0001_P0001\DE_2_W0001_P0001_T0012\TR1_W0001_P0132\TR1_2_W0001_P0132_T0001_R1_P5_K1_Ch2-Ch1.zen
225180	-9.107596e-05	2.125885e-04	1.685300e-06	20150212_STAG2gfpcf2_G2G1\MitoSys2\Calibration\mEGFPC1H2B_G1_14_20h_afterRelease\DE_W0001_P0001\DE_2_W0001_P0001_T0012\TR1_W0001_P0132\TR1_2_W0001_P0132_T0001_R1_P5_K1_Ch2-Ch1.zen
245660	-2.053248e-05	1.668831e-04	1.460400e-06	20150212_STAG2gfpcf2_G2G1\MitoSys2\Calibration\mEGFPC1H2B_G1_14_20h_afterRelease\DE_W0001_P0001\DE_2_W0001_P0001_T0012\TR1_W0001_P0132\TR1_2_W0001_P0132_T0001_R1_P5_K1_Ch2-Ch1.zen
266140	-5.902055e-05	1.663795e-04	1.280700e-06	20150212_STAG2gfpcf2_G2G1\MitoSys2\Calibration\mEGFPC1H2B_G1_14_20h_afterRelease\DE_W0001_P0001\DE_2_W0001_P0001_T0012\TR1_W0001_P0132\TR1_2_W0001_P0132_T0001_R1_P5_K1_Ch2-Ch1.zen
286620	-6.028598e-05	2.001041e-04	1.134600e-06	20150212_STAG2gfpcf2_G2G1\MitoSys2\Calibration\mEGFPC1H2B_G1_14_20h_afterRelease\DE_W0001_P0001\DE_2_W0001_P0001_T0012\TR1_W0001_P0132\TR1_2_W0001_P0132_T0001_R1_P5_K1_Ch2-Ch1.zen
307100	-8.668200e-05	2.044840e-04	1.014000e-06	20150212_STAG2gfpcf2_G2G1\MitoSys2\Calibration\mEGFPC1H2B_G1_14_20h_afterRelease\DE_W0001_P0001\DE_2_W0001_P0001_T0012\TR1_W0001_P0132\TR1_2_W0001_P0132_T0001_R1_P5_K1_Ch2-Ch1.zen
327580	-1.062654e-04	1.819292e-04	9.129700e-07	20150212_STAG2gfpcf2_G2G1\MitoSys2\Calibration\mEGFPC1H2B_G1_14_20h_afterRelease\DE_W0001_P0001\DE_2_W0001_P0001_T0012\TR1_W0001_P0132\TR1_2_W0001_P0132_T0001_R1_P5_K1_Ch2-Ch1.zen
348060	-1.269973e-04	1.883584e-04	8.274700e-07	20150212_STAG2gfpcf2_G2G1\MitoSys2\Calibration\mEGFPC1H2B_G1_14_20h_afterRelease\DE_W0001_P0001\DE_2_W0001_P0001_T0012\TR1_W0001_P0132\TR1_2_W0001_P0132_T0001_R1_P5_K1_Ch2-Ch1.zen
368540	-7.768550e-05	1.814767e-04	7.543600e-07	20150212_STAG2gfpcf2_G2G1\MitoSys2\Calibration\mEGFPC1H2B_G1_14_20h_afterRelease\DE_W0001_P0001\DE_2_W0001_P0001_T0012\TR1_W0001_P0132\TR1_2_W0001_P0132_T0001_R1_P5_K1_Ch2-Ch1.zen
389020	-5.258768e-05	1.528807e-04	6.912600e-07	20150212_STAG2gfpcf2_G2G1\MitoSys2\Calibration\mEGFPC1H2B_G1_14_20h_afterRelease\DE_W0001_P0001\DE_2_W0001_P0001_T0012\TR1_W0001_P0132\TR1_2_W0001_P0132_T0001_R1_P5_K1_Ch2-Ch1.zen
409500	-4.301828e-05	1.107554e-04	6.363700e-07	20150212_STAG2gfpcf2_G2G1\MitoSys2\Calibration\mEGFPC1H2B_G1_14_20h_afterRelease\DE_W0001_P0001\DE_2_W0001_P0001_T0012\TR1_W0001_P0132\TR1_2_W0001_P0132_T0001_R1_P5_K1_Ch2-Ch1.zen
450460	-6.176742e-05	1.494600e-04	5.458600e-07	20150212_STAG2gfpcf2_G2G1\MitoSys2\Calibration\mEGFPC1H2B_G1_14_20h_afterRelease\DE_W0001_P0001\DE_2_W0001_P0001_T0012\TR1_W0001_P0132\TR1_2_W0001_P0132_T0001_R1_P5_K1_Ch2-Ch1.zen
491420	4.142606e-05	1.523030e-04	4.746900e-07	20150212_STAG2gfpcf2_G2G1\MitoSys2\Calibration\mEGFPC1H2B_G1_14_20h_afterRelease\DE_W0001_P0001\DE_2_W0001_P0001_T0012\TR1_W0001_P0132\TR1_2_W0001_P0132_T0001_R1_P5_K1_Ch2-Ch1.zen
532380	-1.222916e-05	1.492137e-04	4.175500e-07	20150212_STAG2gfpcf2_G2G1\MitoSys2\Calibration\mEGFPC1H2B_G1_14_20h_afterRelease\DE_W0001_P0001\DE_2_W0001_P0001_T0012\TR1_W0001_P0132\TR1_2_W0001_P0132_T0001_R1_P5_K1_Ch2-Ch1.zen
573340	4.592720e-05	1.203856e-04	3.708700e-07	20150212_STAG2gfpcf2_G2G1\MitoSys2\Calibration\mEGFPC1H2B_G1_14_20h_afterRelease\DE_W0001_P0001\DE_2_W0001_P0001_T0012\TR1_W0001_P0132\TR1_2_W0001_P0132_T0001_R1_P5_K1_Ch2-Ch1.zen
614300	5.675926e-05	1.940706e-04	3.321800e-07	20150212_STAG2gfpcf2_G2G1\MitoSys2\Calibration\mEGFPC1H2B_G1_14_20h_afterRelease\DE_W0001_P0001\DE_2_W0001_P0001_T0012\TR1_W0001_P0132\TR1_2_W0001_P0132_T0001_R1_P5_K1_Ch2-Ch1.zen
655260	2.415889e-05	1.307750e-04	2.996800e-07	20150212_STAG2gfpcf2_G2G1\MitoSys2\Calibration\mEGFPC1H2B_G1_14_20h_afterRelease\DE_W0001_P0001\DE_2_W0001_P0001_T0012\TR1_W0001_P0132\TR1_2_W0001_P0132_T0001_R1_P5_K1_Ch2-Ch1.zen
696220	1.471410e-06	1.598189e-04	2.720900e-07	20150212_STAG2gfpcf2_G2G1\MitoSys2\Calibration\mEGFPC1H2B_G1_14_20h_afterRelease\DE_W0001_P0001\DE_2_W0001_P0001_T0012\TR1_W0001_P0132\TR1_2_W0001_P0132_T0001_R1_P5_K1_Ch2-Ch1.zen
737180	2.142153e-05	1.334729e-04	2.484300e-07	20150212_STAG2gfpcf2_G2G1\MitoSys2\Calibration\mEGFPC1H2B_G1_14_20h_afterRelease\DE_W0001_P0001\DE_2_W0001_P0001_T0012\TR1_W0001_P0132\TR1_2_W0001_P0132_T0001_R1_P5_K1_Ch2-Ch1.zen
778140	-1.844862e-05	1.494908e-04	2.279600e-07	20150212_STAG2gfpcf2_G2G1\MitoSys2\Calibration\mEGFPC1H2B_G1_14_20h_afterRelease\DE_W0001_P0001\DE_2_W0001_P0001_T0012\TR1_W0001_P0132\TR1_2_W0001_P0132_T0001_R1_P5_K1_Ch2-Ch1.zen
819100	-3.906393e-05	8.899017e-05	2.101200e-07	20150212_STAG2gfpcf2_G2G1\MitoSys2\Calibration\mEGFPC1H2B_G1_14_20h_afterRelease\DE_W0001_P0001\DE_2_W0001_P0001_T0012\TR1_W0001_P0132\TR1_2_W0001_P0132_T0001_R1_P5_K1_Ch2-Ch1.zen
901020	-6.370068e-08	1.399512e-04	1.806200e-07	20150212_STAG2gfpcf2_G2G1\MitoSys2\Calibration\mEGFPC1H2B_G1_14_20h_afterRelease\DE_W0001_P0001\DE_2_W0001_P0001_T0012\TR1_W0001_P0132\TR1_2_W0001_P0132_T0001_R1_P5_K1_Ch2-Ch1.zen
982940	-1.946075e-05	1.081895e-04	1.573400e-07	20150212_STAG2gfpcf2_G2G1\MitoSys2\Calibration\mEGFPC1H2B_G1_14_20h_afterRelease\DE_W0001_P0001\DE_2_W0001_P0001_T0012\TR1_W0001_P0132\TR1_2_W0001_P0132_T0001_R1_P5_K1_Ch2-Ch1.zen
1064860	-1.626033e-05	1.213309e-04	1.386100e-07	20150212_STAG2gfpcf2_G2G1\MitoSys2\Calibration\mEGFPC1H2B_G1_14_20h_afterRelease\DE_W0001_P0001\DE_2_W0001_P0001_T0012\TR1_W0001_P0132\TR1_2_W0001_P0132_T0001_R1_P5_K1_Ch2-Ch1.zen
1146780	2.954567e-05	1.045791e-04	1.232700e-07	20150212_STAG2gfpcf2_G2G1\MitoSys2\Calibration\mEGFPC1H2B_G1_14_20h_afterRelease\DE_W0001_P0001\DE_2_W0001_P0001_T0012\TR1_W0001_P0132\TR1_2_W0001_P0132_T0001_R1_P5_K1_Ch2-Ch1.zen
1228700	1.507380e-05	1.429819e-04	1.105300e-07	20150212_STAG2gfpcf2_G2G1\MitoSys2\Calibration\mEGFPC1H2B_G1_14_20h_afterRelease\DE_W0001_P0001\DE_2_W0001_P0001_T0012\TR1_W0001_P0132\TR1_2_W0001_P0132_T0001_R1_P5_K1_Ch2-Ch1.zen
1310620	2.165170e-05	8.422640e-05	9.981100e-08	20150212_STAG2gfpcf2_G2G1\MitoSys2\Calibration\mEGFPC1H2B_G1_14_20h_afterRelease\DE_W0001_P0001\DE_2_W0001_P0001_T0012\TR1_W0001_P0132\TR1_2_W0001_P0132_T0001_R1_P5_K1_Ch2-Ch1.zen
1392540	-3.500061e-05	1.212691e-04	9.069600e-08	20150212_STAG2gfpcf2_G2G1\MitoSys2\Calibration\mEGFPC1H2B_G1_14_20h_afterRelease\DE_W0001_P0001\DE_2_W0001_P0001_T0012\TR1_W0001_P0132\TR1_2_W0001_P0132_T0001_R1_P5_K1_Ch2-Ch1.zen
1474460	2.887629e-05	1.186388e-04	8.287000e-08	20150212_STAG2gfpcf2_G2G1\MitoSys2\Calibration\mEGFPC1H2B_G1_14_20h_afterRelease\DE_W0001_P0001\DE_2_W0001_P0001_T0012\TR1_W0001_P0132\TR1_2_W0001_P0132_T0001_R1_P5_K1_Ch2-Ch1.zen
1556380	-1.885223e-05	1.542188e-04	7.609200e-08	20150212_STAG2gfpcf2_G2G1\MitoSys2\Calibration\mEGFPC1H2B_G1_14_20h_afterRelease\DE_W0001_P0001\DE_2_W0001_P0001_T0012\TR1_W0001_P0132\TR1_2_W0001_P0132_T0001_R1_P5_K1_Ch2-Ch1.zen
10	6.871385e-02	5.034160e-03	6.783400e-02	20150212_STAG2gfpcf2_G2G1\MitoSys2\Calibration\mEGFPC1H2B_G1_14_20h_afterRelease\DE_W0001_P0001\DE_2_W0001_P0001_T0014\TR1_W0001_P0156\TR1_2_W0001_P0156_T0001_R1_P1_K1_Ch2-Ch1.zen
20	6.513311e-02	3.882598e-03	6.442300e-02	20150212_STAG2gfpcf2_G2G1\MitoSys2\Calibration\mEGFPC1H2B_G1_14_20h_afterRelease\DE_W0001_P0001\DE_2_W0001_P0001_T0014\TR1_W0001_P0156\TR1_2_W0001_P0156_T0001_R1_P1_K1_Ch2-Ch1.zen
30	6.127917e-02	2.638070e-03	6.132700e-02	20150212_STAG2gfpcf2_G2G1\MitoSys2\Calibration\mEGFPC1H2B_G1_14_20h_afterRelease\DE_W0001_P0001\DE_2_W0001_P0001_T0014\TR1_W0001_P0156\TR1_2_W0001_P0156_T0001_R1_P1_K1_Ch2-Ch1.zen
40	5.729045e-02	4.958225e-03	5.851100e-02	20150212_STAG2gfpcf2_G2G1\MitoSys2\Calibration\mEGFPC1H2B_G1_14_20h_afterRelease\DE_W0001_P0001\DE_2_W0001_P0001_T0014\TR1_W0001_P0156\TR1_2_W0001_P0156_T0001_R1_P1_K1_Ch2-Ch1.zen
50	5.613619e-02	5.550868e-03	5.594300e-02	20150212_STAG2gfpcf2_G2G1\MitoSys2\Calibration\mEGFPC1H2B_G1_14_20h_afterRelease\DE_W0001_P0001\DE_2_W0001_P0001_T0014\TR1_W0001_P0156\TR1_2_W0001_P0156_T0001_R1_P1_K1_Ch2-Ch1.zen
60	5.230874e-02	3.871097e-03	5.359300e-02	20150212_STAG2gfpcf2_G2G1\MitoSys2\Calibration\mEGFPC1H2B_G1_14_20h_afterRelease\DE_W0001_P0001\DE_2_W0001_P0001_T0014\TR1_W0001_P0156\TR1_2_W0001_P0156_T0001_R1_P1_K1_Ch2-Ch1.zen
70	5.015687e-02	3.892913e-03	5.143700e-02	20150212_STAG2gfpcf2_G2G1\MitoSys2\Calibration\mEGFPC1H2B_G1_14_20h_afterRelease\DE_W0001_P0001\DE_2_W0001_P0001_T0014\TR1_W0001_P0156\TR1_2_W0001_P0156_T0001_R1_P1_K1_Ch2-Ch1.zen
80	5.007048e-02	3.863555e-03	4.945300e-02	20150212_STAG2gfpcf2_G2G1\MitoSys2\Calibration\mEGFPC1H2B_G1_14_20h_afterRelease\DE_W0001_P0001\DE_2_W0001_P0001_T0014\TR1_W0001_P0156\TR1_2_W0001_P0156_T0001_R1_P1_K1_Ch2-Ch1.zen
90	4.785647e-02	3.906557e-03	4.762200e-02	20150212_STAG2gfpcf2_G2G1\MitoSys2\Calibration\mEGFPC1H2B_G1_14_20h_afterRelease\DE_W0001_P0001\DE_2_W0001_P0001_T0014\TR1_W0001_P0156\TR1_2_W0001_P0156_T0001_R1_P1_K1_Ch2-Ch1.zen
100	4.620428e-02	3.300805e-03	4.592900e-02	20150212_STAG2gfpcf2_G2G1\MitoSys2\Calibration\mEGFPC1H2B_G1_14_20h_afterRelease\DE_W0001_P0001\DE_2_W0001_P0001_T0014\TR1_W0001_P0156\TR1_2_W0001_P0156_T0001_R1_P1_K1_Ch2-Ch1.zen
120	4.195399e-02	3.846935e-03	4.289700e-02	20150212_STAG2gfpcf2_G2G1\MitoSys2\Calibration\mEGFPC1H2B_G1_14_20h_afterRelease\DE_W0001_P0001\DE_2_W0001_P0001_T0014\TR1_W0001_P0156\TR1_2_W0001_P0156_T0001_R1_P1_K1_Ch2-Ch1.zen
140	4.070703e-02	3.589527e-03	4.026400e-02	20150212_STAG2gfpcf2_G2G1\MitoSys2\Calibration\mEGFPC1H2B_G1_14_20h_afterRelease\DE_W0001_P0001\DE_2_W0001_P0001_T0014\TR1_W0001_P0156\TR1_2_W0001_P0156_T0001_R1_P1_K1_Ch2-Ch1.zen
160	3.821961e-02	2.710304e-03	3.795600e-02	20150212_STAG2gfpcf2_G2G1\MitoSys2\Calibration\mEGFPC1H2B_G1_14_20h_afterRelease\DE_W0001_P0001\DE_2_W0001_P0001_T0014\TR1_W0001_P0156\TR1_2_W0001_P0156_T0001_R1_P1_K1_Ch2-Ch1.zen
180	3.593186e-02	3.494999e-03	3.591600e-02	20150212_STAG2gfpcf2_G2G1\MitoSys2\Calibration\mEGFPC1H2B_G1_14_20h_afterRelease\DE_W0001_P0001\DE_2_W0001_P0001_T0014\TR1_W0001_P0156\TR1_2_W0001_P0156_T0001_R1_P1_K1_Ch2-Ch1.zen
200	3.517642e-02	3.703310e-03	3.409900e-02	20150212_STAG2gfpcf2_G2G1\MitoSys2\Calibration\mEGFPC1H2B_G1_14_20h_afterRelease\DE_W0001_P0001\DE_2_W0001_P0001_T0014\TR1_W0001_P0156\TR1_2_W0001_P0156_T0001_R1_P1_K1_Ch2-Ch1.zen
220	3.229729e-02	3.156257e-03	3.247000e-02	20150212_STAG2gfpcf2_G2G1\MitoSys2\Calibration\mEGFPC1H2B_G1_14_20h_afterRelease\DE_W0001_P0001\DE_2_W0001_P0001_T0014\TR1_W0001_P0156\TR1_2_W0001_P0156_T0001_R1_P1_K1_Ch2-Ch1.zen
240	3.113314e-02	2.648430e-03	3.100000e-02	20150212_STAG2gfpcf2_G2G1\MitoSys2\Calibration\mEGFPC1H2B_G1_14_20h_afterRelease\DE_W0001_P0001\DE_2_W0001_P0001_T0014\TR1_W0001_P0156\TR1_2_W0001_P0156_T0001_R1_P1_K1_Ch2-Ch1.zen
260	3.015227e-02	2.758713e-03	2.966500e-02	20150212_STAG2gfpcf2_G2G1\MitoSys2\Calibration\mEGFPC1H2B_G1_14_20h_afterRelease\DE_W0001_P0001\DE_2_W0001_P0001_T0014\TR1_W0001_P0156\TR1_2_W0001_P0156_T0001_R1_P1_K1_Ch2-Ch1.zen
280	2.885800e-02	3.104715e-03	2.844700e-02	20150212_STAG2gfpcf2_G2G1\MitoSys2\Calibration\mEGFPC1H2B_G1_14_20h_afterRelease\DE_W0001_P0001\DE_2_W0001_P0001_T0014\TR1_W0001_P0156\TR1_2_W0001_P0156_T0001_R1_P1_K1_Ch2-Ch1.zen
300	2.795449e-02	2.741834e-03	2.733000e-02	20150212_STAG2gfpcf2_G2G1\MitoSys2\Calibration\mEGFPC1H2B_G1_14_20h_afterRelease\DE_W0001_P0001\DE_2_W0001_P0001_T0014\TR1_W0001_P0156\TR1_2_W0001_P0156_T0001_R1_P1_K1_Ch2-Ch1.zen
340	2.600323e-02	2.905462e-03	2.534900e-02	20150212_STAG2gfpcf2_G2G1\MitoSys2\Calibration\mEGFPC1H2B_G1_14_20h_afterRelease\DE_W0001_P0001\DE_2_W0001_P0001_T0014\TR1_W0001_P0156\TR1_2_W0001_P0156_T0001_R1_P1_K1_Ch2-Ch1.zen
380	2.380316e-02	2.520238e-03	2.364500e-02	20150212_STAG2gfpcf2_G2G1\MitoSys2\Calibration\mEGFPC1H2B_G1_14_20h_afterRelease\DE_W0001_P0001\DE_2_W0001_P0001_T0014\TR1_W0001_P0156\TR1_2_W0001_P0156_T0001_R1_P1_K1_Ch2-Ch1.zen
420	2.176430e-02	2.564940e-03	2.215900e-02	20150212_STAG2gfpcf2_G2G1\MitoSys2\Calibration\mEGFPC1H2B_G1_14_20h_afterRelease\DE_W0001_P0001\DE_2_W0001_P0001_T0014\TR1_W0001_P0156\TR1_2_W0001_P0156_T0001_R1_P1_K1_Ch2-Ch1.zen
460	2.115367e-02	2.323740e-03	2.085100e-02	20150212_STAG2gfpcf2_G2G1\MitoSys2\Calibration\mEGFPC1H2B_G1_14_20h_afterRelease\DE_W0001_P0001\DE_2_W0001_P0001_T0014\TR1_W0001_P0156\TR1_2_W0001_P0156_T0001_R1_P1_K1_Ch2-Ch1.zen
500	1.969560e-02	2.776738e-03	1.968800e-02	20150212_STAG2gfpcf2_G2G1\MitoSys2\Calibration\mEGFPC1H2B_G1_14_20h_afterRelease\DE_W0001_P0001\DE_2_W0001_P0001_T0014\TR1_W0001_P0156\TR1_2_W0001_P0156_T0001_R1_P1_K1_Ch2-Ch1.zen
540	1.844709e-02	3.120848e-03	1.864700e-02	20150212_STAG2gfpcf2_G2G1\MitoSys2\Calibration\mEGFPC1H2B_G1_14_20h_afterRelease\DE_W0001_P0001\DE_2_W0001_P0001_T0014\TR1_W0001_P0156\TR1_2_W0001_P0156_T0001_R1_P1_K1_Ch2-Ch1.zen
580	1.726198e-02	1.722346e-03	1.770900e-02	20150212_STAG2gfpcf2_G2G1\MitoSys2\Calibration\mEGFPC1H2B_G1_14_20h_afterRelease\DE_W0001_P0001\DE_2_W0001_P0001_T0014\TR1_W0001_P0156\TR1_2_W0001_P0156_T0001_R1_P1_K1_Ch2-Ch1.zen
620	1.718889e-02	2.126109e-03	1.685900e-02	20150212_STAG2gfpcf2_G2G1\MitoSys2\Calibration\mEGFPC1H2B_G1_14_20h_afterRelease\DE_W0001_P0001\DE_2_W0001_P0001_T0014\TR1_W0001_P0156\TR1_2_W0001_P0156_T0001_R1_P1_K1_Ch2-Ch1.zen
660	1.566547e-02	1.928480e-03	1.608500e-02	20150212_STAG2gfpcf2_G2G1\MitoSys2\Calibration\mEGFPC1H2B_G1_14_20h_afterRelease\DE_W0001_P0001\DE_2_W0001_P0001_T0014\TR1_W0001_P0156\TR1_2_W0001_P0156_T0001_R1_P1_K1_Ch2-Ch1.zen
700	1.486220e-02	1.710253e-03	1.537700e-02	20150212_STAG2gfpcf2_G2G1\MitoSys2\Calibration\mEGFPC1H2B_G1_14_20h_afterRelease\DE_W0001_P0001\DE_2_W0001_P0001_T0014\TR1_W0001_P0156\TR1_2_W0001_P0156_T0001_R1_P1_K1_Ch2-Ch1.zen
780	1.370013e-02	2.054785e-03	1.412900e-02	20150212_STAG2gfpcf2_G2G1\MitoSys2\Calibration\mEGFPC1H2B_G1_14_20h_afterRelease\DE_W0001_P0001\DE_2_W0001_P0001_T0014\TR1_W0001_P0156\TR1_2_W0001_P0156_T0001_R1_P1_K1_Ch2-Ch1.zen
860	1.325703e-02	2.205469e-03	1.306300e-02	20150212_STAG2gfpcf2_G2G1\MitoSys2\Calibration\mEGFPC1H2B_G1_14_20h_afterRelease\DE_W0001_P0001\DE_2_W0001_P0001_T0014\TR1_W0001_P0156\TR1_2_W0001_P0156_T0001_R1_P1_K1_Ch2-Ch1.zen
940	1.172442e-02	1.988851e-03	1.214200e-02	20150212_STAG2gfpcf2_G2G1\MitoSys2\Calibration\mEGFPC1H2B_G1_14_20h_afterRelease\DE_W0001_P0001\DE_2_W0001_P0001_T0014\TR1_W0001_P0156\TR1_2_W0001_P0156_T0001_R1_P1_K1_Ch2-Ch1.zen
1020	1.057717e-02	1.682464e-03	1.133800e-02	20150212_STAG2gfpcf2_G2G1\MitoSys2\Calibration\mEGFPC1H2B_G1_14_20h_afterRelease\DE_W0001_P0001\DE_2_W0001_P0001_T0014\TR1_W0001_P0156\TR1_2_W0001_P0156_T0001_R1_P1_K1_Ch2-Ch1.zen
1100	1.037020e-02	1.741220e-03	1.063100e-02	20150212_STAG2gfpcf2_G2G1\MitoSys2\Calibration\mEGFPC1H2B_G1_14_20h_afterRelease\DE_W0001_P0001\DE_2_W0001_P0001_T0014\TR1_W0001_P0156\TR1_2_W0001_P0156_T0001_R1_P1_K1_Ch2-Ch1.zen
1180	1.028333e-02	1.963861e-03	1.000500e-02	20150212_STAG2gfpcf2_G2G1\MitoSys2\Calibration\mEGFPC1H2B_G1_14_20h_afterRelease\DE_W0001_P0001\DE_2_W0001_P0001_T0014\TR1_W0001_P0156\TR1_2_W0001_P0156_T0001_R1_P1_K1_Ch2-Ch1.zen
1260	9.320059e-03	2.108988e-03	9.446500e-03	20150212_STAG2gfpcf2_G2G1\MitoSys2\Calibration\mEGFPC1H2B_G1_14_20h_afterRelease\DE_W0001_P0001\DE_2_W0001_P0001_T0014\TR1_W0001_P0156\TR1_2_W0001_P0156_T0001_R1_P1_K1_Ch2-Ch1.zen
1340	8.483767e-03	1.716735e-03	8.945100e-03	20150212_STAG2gfpcf2_G2G1\MitoSys2\Calibration\mEGFPC1H2B_G1_14_20h_afterRelease\DE_W0001_P0001\DE_2_W0001_P0001_T0014\TR1_W0001_P0156\TR1_2_W0001_P0156_T0001_R1_P1_K1_Ch2-Ch1.zen
1420	8.575510e-03	1.833297e-03	8.492900e-03	20150212_STAG2gfpcf2_G2G1\MitoSys2\Calibration\mEGFPC1H2B_G1_14_20h_afterRelease\DE_W0001_P0001\DE_2_W0001_P0001_T0014\TR1_W0001_P0156\TR1_2_W0001_P0156_T0001_R1_P1_K1_Ch2-Ch1.zen
1500	8.439590e-03	1.473668e-03	8.083000e-03	20150212_STAG2gfpcf2_G2G1\MitoSys2\Calibration\mEGFPC1H2B_G1_14_20h_afterRelease\DE_W0001_P0001\DE_2_W0001_P0001_T0014\TR1_W0001_P0156\TR1_2_W0001_P0156_T0001_R1_P1_K1_Ch2-Ch1.zen
1660	7.544271e-03	1.458304e-03	7.368900e-03	20150212_STAG2gfpcf2_G2G1\MitoSys2\Calibration\mEGFPC1H2B_G1_14_20h_afterRelease\DE_W0001_P0001\DE_2_W0001_P0001_T0014\TR1_W0001_P0156\TR1_2_W0001_P0156_T0001_R1_P1_K1_Ch2-Ch1.zen
1820	6.950453e-03	1.873141e-03	6.768200e-03	20150212_STAG2gfpcf2_G2G1\MitoSys2\Calibration\mEGFPC1H2B_G1_14_20h_afterRelease\DE_W0001_P0001\DE_2_W0001_P0001_T0014\TR1_W0001_P0156\TR1_2_W0001_P0156_T0001_R1_P1_K1_Ch2-Ch1.zen
1980	6.219675e-03	1.544148e-03	6.256200e-03	20150212_STAG2gfpcf2_G2G1\MitoSys2\Calibration\mEGFPC1H2B_G1_14_20h_afterRelease\DE_W0001_P0001\DE_2_W0001_P0001_T0014\TR1_W0001_P0156\TR1_2_W0001_P0156_T0001_R1_P1_K1_Ch2-Ch1.zen
2140	5.653462e-03	1.344191e-03	5.815000e-03	20150212_STAG2gfpcf2_G2G1\MitoSys2\Calibration\mEGFPC1H2B_G1_14_20h_afterRelease\DE_W0001_P0001\DE_2_W0001_P0001_T0014\TR1_W0001_P0156\TR1_2_W0001_P0156_T0001_R1_P1_K1_Ch2-Ch1.zen
2300	5.659705e-03	2.004627e-03	5.431000e-03	20150212_STAG2gfpcf2_G2G1\MitoSys2\Calibration\mEGFPC1H2B_G1_14_20h_afterRelease\DE_W0001_P0001\DE_2_W0001_P0001_T0014\TR1_W0001_P0156\TR1_2_W0001_P0156_T0001_R1_P1_K1_Ch2-Ch1.zen
2460	5.019916e-03	1.542606e-03	5.094000e-03	20150212_STAG2gfpcf2_G2G1\MitoSys2\Calibration\mEGFPC1H2B_G1_14_20h_afterRelease\DE_W0001_P0001\DE_2_W0001_P0001_T0014\TR1_W0001_P0156\TR1_2_W0001_P0156_T0001_R1_P1_K1_Ch2-Ch1.zen
2620	4.737157e-03	9.821836e-04	4.795900e-03	20150212_STAG2gfpcf2_G2G1\MitoSys2\Calibration\mEGFPC1H2B_G1_14_20h_afterRelease\DE_W0001_P0001\DE_2_W0001_P0001_T0014\TR1_W0001_P0156\TR1_2_W0001_P0156_T0001_R1_P1_K1_Ch2-Ch1.zen
2780	4.549081e-03	1.411077e-03	4.530400e-03	20150212_STAG2gfpcf2_G2G1\MitoSys2\Calibration\mEGFPC1H2B_G1_14_20h_afterRelease\DE_W0001_P0001\DE_2_W0001_P0001_T0014\TR1_W0001_P0156\TR1_2_W0001_P0156_T0001_R1_P1_K1_Ch2-Ch1.zen
2940	3.699349e-03	1.209340e-03	4.292600e-03	20150212_STAG2gfpcf2_G2G1\MitoSys2\Calibration\mEGFPC1H2B_G1_14_20h_afterRelease\DE_W0001_P0001\DE_2_W0001_P0001_T0014\TR1_W0001_P0156\TR1_2_W0001_P0156_T0001_R1_P1_K1_Ch2-Ch1.zen
3100	3.733713e-03	1.093690e-03	4.078400e-03	20150212_STAG2gfpcf2_G2G1\MitoSys2\Calibration\mEGFPC1H2B_G1_14_20h_afterRelease\DE_W0001_P0001\DE_2_W0001_P0001_T0014\TR1_W0001_P0156\TR1_2_W0001_P0156_T0001_R1_P1_K1_Ch2-Ch1.zen
3420	3.772677e-03	1.172653e-03	3.708000e-03	20150212_STAG2gfpcf2_G2G1\MitoSys2\Calibration\mEGFPC1H2B_G1_14_20h_afterRelease\DE_W0001_P0001\DE_2_W0001_P0001_T0014\TR1_W0001_P0156\TR1_2_W0001_P0156_T0001_R1_P1_K1_Ch2-Ch1.zen
3740	3.520663e-03	1.433585e-03	3.399100e-03	20150212_STAG2gfpcf2_G2G1\MitoSys2\Calibration\mEGFPC1H2B_G1_14_20h_afterRelease\DE_W0001_P0001\DE_2_W0001_P0001_T0014\TR1_W0001_P0156\TR1_2_W0001_P0156_T0001_R1_P1_K1_Ch2-Ch1.zen
4060	3.504099e-03	1.337681e-03	3.137500e-03	20150212_STAG2gfpcf2_G2G1\MitoSys2\Calibration\mEGFPC1H2B_G1_14_20h_afterRelease\DE_W0001_P0001\DE_2_W0001_P0001_T0014\TR1_W0001_P0156\TR1_2_W0001_P0156_T0001_R1_P1_K1_Ch2-Ch1.zen
4380	3.518380e-03	1.712437e-03	2.913200e-03	20150212_STAG2gfpcf2_G2G1\MitoSys2\Calibration\mEGFPC1H2B_G1_14_20h_afterRelease\DE_W0001_P0001\DE_2_W0001_P0001_T0014\TR1_W0001_P0156\TR1_2_W0001_P0156_T0001_R1_P1_K1_Ch2-Ch1.zen
4700	2.865730e-03	1.707205e-03	2.718500e-03	20150212_STAG2gfpcf2_G2G1\MitoSys2\Calibration\mEGFPC1H2B_G1_14_20h_afterRelease\DE_W0001_P0001\DE_2_W0001_P0001_T0014\TR1_W0001_P0156\TR1_2_W0001_P0156_T0001_R1_P1_K1_Ch2-Ch1.zen
5020	2.452699e-03	1.199077e-03	2.547900e-03	20150212_STAG2gfpcf2_G2G1\MitoSys2\Calibration\mEGFPC1H2B_G1_14_20h_afterRelease\DE_W0001_P0001\DE_2_W0001_P0001_T0014\TR1_W0001_P0156\TR1_2_W0001_P0156_T0001_R1_P1_K1_Ch2-Ch1.zen
5340	3.049363e-03	1.329345e-03	2.397100e-03	20150212_STAG2gfpcf2_G2G1\MitoSys2\Calibration\mEGFPC1H2B_G1_14_20h_afterRelease\DE_W0001_P0001\DE_2_W0001_P0001_T0014\TR1_W0001_P0156\TR1_2_W0001_P0156_T0001_R1_P1_K1_Ch2-Ch1.zen
5660	2.686655e-03	1.424938e-03	2.262800e-03	20150212_STAG2gfpcf2_G2G1\MitoSys2\Calibration\mEGFPC1H2B_G1_14_20h_afterRelease\DE_W0001_P0001\DE_2_W0001_P0001_T0014\TR1_W0001_P0156\TR1_2_W0001_P0156_T0001_R1_P1_K1_Ch2-Ch1.zen
5980	2.647817e-03	1.498285e-03	2.142300e-03	20150212_STAG2gfpcf2_G2G1\MitoSys2\Calibration\mEGFPC1H2B_G1_14_20h_afterRelease\DE_W0001_P0001\DE_2_W0001_P0001_T0014\TR1_W0001_P0156\TR1_2_W0001_P0156_T0001_R1_P1_K1_Ch2-Ch1.zen
6300	2.389839e-03	1.464127e-03	2.033400e-03	20150212_STAG2gfpcf2_G2G1\MitoSys2\Calibration\mEGFPC1H2B_G1_14_20h_afterRelease\DE_W0001_P0001\DE_2_W0001_P0001_T0014\TR1_W0001_P0156\TR1_2_W0001_P0156_T0001_R1_P1_K1_Ch2-Ch1.zen
6940	2.296408e-03	1.516340e-03	1.844400e-03	20150212_STAG2gfpcf2_G2G1\MitoSys2\Calibration\mEGFPC1H2B_G1_14_20h_afterRelease\DE_W0001_P0001\DE_2_W0001_P0001_T0014\TR1_W0001_P0156\TR1_2_W0001_P0156_T0001_R1_P1_K1_Ch2-Ch1.zen
7580	1.842755e-03	1.183335e-03	1.685600e-03	20150212_STAG2gfpcf2_G2G1\MitoSys2\Calibration\mEGFPC1H2B_G1_14_20h_afterRelease\DE_W0001_P0001\DE_2_W0001_P0001_T0014\TR1_W0001_P0156\TR1_2_W0001_P0156_T0001_R1_P1_K1_Ch2-Ch1.zen
8220	1.672258e-03	1.733650e-03	1.549800e-03	20150212_STAG2gfpcf2_G2G1\MitoSys2\Calibration\mEGFPC1H2B_G1_14_20h_afterRelease\DE_W0001_P0001\DE_2_W0001_P0001_T0014\TR1_W0001_P0156\TR1_2_W0001_P0156_T0001_R1_P1_K1_Ch2-Ch1.zen
8860	1.346718e-03	1.377035e-03	1.432300e-03	20150212_STAG2gfpcf2_G2G1\MitoSys2\Calibration\mEGFPC1H2B_G1_14_20h_afterRelease\DE_W0001_P0001\DE_2_W0001_P0001_T0014\TR1_W0001_P0156\TR1_2_W0001_P0156_T0001_R1_P1_K1_Ch2-Ch1.zen
9500	1.013467e-03	1.489193e-03	1.329400e-03	20150212_STAG2gfpcf2_G2G1\MitoSys2\Calibration\mEGFPC1H2B_G1_14_20h_afterRelease\DE_W0001_P0001\DE_2_W0001_P0001_T0014\TR1_W0001_P0156\TR1_2_W0001_P0156_T0001_R1_P1_K1_Ch2-Ch1.zen
10140	9.987015e-04	1.414889e-03	1.238400e-03	20150212_STAG2gfpcf2_G2G1\MitoSys2\Calibration\mEGFPC1H2B_G1_14_20h_afterRelease\DE_W0001_P0001\DE_2_W0001_P0001_T0014\TR1_W0001_P0156\TR1_2_W0001_P0156_T0001_R1_P1_K1_Ch2-Ch1.zen
10780	8.802253e-04	1.746713e-03	1.157300e-03	20150212_STAG2gfpcf2_G2G1\MitoSys2\Calibration\mEGFPC1H2B_G1_14_20h_afterRelease\DE_W0001_P0001\DE_2_W0001_P0001_T0014\TR1_W0001_P0156\TR1_2_W0001_P0156_T0001_R1_P1_K1_Ch2-Ch1.zen
11420	5.244909e-04	1.409570e-03	1.084600e-03	20150212_STAG2gfpcf2_G2G1\MitoSys2\Calibration\mEGFPC1H2B_G1_14_20h_afterRelease\DE_W0001_P0001\DE_2_W0001_P0001_T0014\TR1_W0001_P0156\TR1_2_W0001_P0156_T0001_R1_P1_K1_Ch2-Ch1.zen
12060	7.116265e-04	1.423589e-03	1.018900e-03	20150212_STAG2gfpcf2_G2G1\MitoSys2\Calibration\mEGFPC1H2B_G1_14_20h_afterRelease\DE_W0001_P0001\DE_2_W0001_P0001_T0014\TR1_W0001_P0156\TR1_2_W0001_P0156_T0001_R1_P1_K1_Ch2-Ch1.zen
12700	6.303252e-04	1.327499e-03	9.593200e-04	20150212_STAG2gfpcf2_G2G1\MitoSys2\Calibration\mEGFPC1H2B_G1_14_20h_afterRelease\DE_W0001_P0001\DE_2_W0001_P0001_T0014\TR1_W0001_P0156\TR1_2_W0001_P0156_T0001_R1_P1_K1_Ch2-Ch1.zen
13980	5.390274e-04	1.277122e-03	8.553800e-04	20150212_STAG2gfpcf2_G2G1\MitoSys2\Calibration\mEGFPC1H2B_G1_14_20h_afterRelease\DE_W0001_P0001\DE_2_W0001_P0001_T0014\TR1_W0001_P0156\TR1_2_W0001_P0156_T0001_R1_P1_K1_Ch2-Ch1.zen
15260	5.092872e-04	1.044660e-03	7.678400e-04	20150212_STAG2gfpcf2_G2G1\MitoSys2\Calibration\mEGFPC1H2B_G1_14_20h_afterRelease\DE_W0001_P0001\DE_2_W0001_P0001_T0014\TR1_W0001_P0156\TR1_2_W0001_P0156_T0001_R1_P1_K1_Ch2-Ch1.zen
16540	8.377347e-04	1.349245e-03	6.932500e-04	20150212_STAG2gfpcf2_G2G1\MitoSys2\Calibration\mEGFPC1H2B_G1_14_20h_afterRelease\DE_W0001_P0001\DE_2_W0001_P0001_T0014\TR1_W0001_P0156\TR1_2_W0001_P0156_T0001_R1_P1_K1_Ch2-Ch1.zen
17820	9.514422e-04	1.323807e-03	6.290800e-04	20150212_STAG2gfpcf2_G2G1\MitoSys2\Calibration\mEGFPC1H2B_G1_14_20h_afterRelease\DE_W0001_P0001\DE_2_W0001_P0001_T0014\TR1_W0001_P0156\TR1_2_W0001_P0156_T0001_R1_P1_K1_Ch2-Ch1.zen
19100	5.357342e-04	1.259837e-03	5.734200e-04	20150212_STAG2gfpcf2_G2G1\MitoSys2\Calibration\mEGFPC1H2B_G1_14_20h_afterRelease\DE_W0001_P0001\DE_2_W0001_P0001_T0014\TR1_W0001_P0156\TR1_2_W0001_P0156_T0001_R1_P1_K1_Ch2-Ch1.zen
20380	5.579989e-04	1.254934e-03	5.248200e-04	20150212_STAG2gfpcf2_G2G1\MitoSys2\Calibration\mEGFPC1H2B_G1_14_20h_afterRelease\DE_W0001_P0001\DE_2_W0001_P0001_T0014\TR1_W0001_P0156\TR1_2_W0001_P0156_T0001_R1_P1_K1_Ch2-Ch1.zen
21660	3.346038e-04	1.413800e-03	4.821100e-04	20150212_STAG2gfpcf2_G2G1\MitoSys2\Calibration\mEGFPC1H2B_G1_14_20h_afterRelease\DE_W0001_P0001\DE_2_W0001_P0001_T0014\TR1_W0001_P0156\TR1_2_W0001_P0156_T0001_R1_P1_K1_Ch2-Ch1.zen
22940	2.857682e-04	1.445283e-03	4.443800e-04	20150212_STAG2gfpcf2_G2G1\MitoSys2\Calibration\mEGFPC1H2B_G1_14_20h_afterRelease\DE_W0001_P0001\DE_2_W0001_P0001_T0014\TR1_W0001_P0156\TR1_2_W0001_P0156_T0001_R1_P1_K1_Ch2-Ch1.zen
24220	4.049031e-04	1.299478e-03	4.108900e-04	20150212_STAG2gfpcf2_G2G1\MitoSys2\Calibration\mEGFPC1H2B_G1_14_20h_afterRelease\DE_W0001_P0001\DE_2_W0001_P0001_T0014\TR1_W0001_P0156\TR1_2_W0001_P0156_T0001_R1_P1_K1_Ch2-Ch1.zen
25500	2.286769e-04	1.177062e-03	3.810100e-04	20150212_STAG2gfpcf2_G2G1\MitoSys2\Calibration\mEGFPC1H2B_G1_14_20h_afterRelease\DE_W0001_P0001\DE_2_W0001_P0001_T0014\TR1_W0001_P0156\TR1_2_W0001_P0156_T0001_R1_P1_K1_Ch2-Ch1.zen
28060	6.073122e-04	1.217502e-03	3.302200e-04	20150212_STAG2gfpcf2_G2G1\MitoSys2\Calibration\mEGFPC1H2B_G1_14_20h_afterRelease\DE_W0001_P0001\DE_2_W0001_P0001_T0014\TR1_W0001_P0156\TR1_2_W0001_P0156_T0001_R1_P1_K1_Ch2-Ch1.zen
30620	5.143664e-04	1.058369e-03	2.889000e-04	20150212_STAG2gfpcf2_G2G1\MitoSys2\Calibration\mEGFPC1H2B_G1_14_20h_afterRelease\DE_W0001_P0001\DE_2_W0001_P0001_T0014\TR1_W0001_P0156\TR1_2_W0001_P0156_T0001_R1_P1_K1_Ch2-Ch1.zen
33180	-1.055818e-04	1.083613e-03	2.548500e-04	20150212_STAG2gfpcf2_G2G1\MitoSys2\Calibration\mEGFPC1H2B_G1_14_20h_afterRelease\DE_W0001_P0001\DE_2_W0001_P0001_T0014\TR1_W0001_P0156\TR1_2_W0001_P0156_T0001_R1_P1_K1_Ch2-Ch1.zen
35740	3.720255e-05	1.046728e-03	2.264700e-04	20150212_STAG2gfpcf2_G2G1\MitoSys2\Calibration\mEGFPC1H2B_G1_14_20h_afterRelease\DE_W0001_P0001\DE_2_W0001_P0001_T0014\TR1_W0001_P0156\TR1_2_W0001_P0156_T0001_R1_P1_K1_Ch2-Ch1.zen
38300	1.082152e-04	1.004106e-03	2.025800e-04	20150212_STAG2gfpcf2_G2G1\MitoSys2\Calibration\mEGFPC1H2B_G1_14_20h_afterRelease\DE_W0001_P0001\DE_2_W0001_P0001_T0014\TR1_W0001_P0156\TR1_2_W0001_P0156_T0001_R1_P1_K1_Ch2-Ch1.zen
40860	1.887988e-04	1.198760e-03	1.822800e-04	20150212_STAG2gfpcf2_G2G1\MitoSys2\Calibration\mEGFPC1H2B_G1_14_20h_afterRelease\DE_W0001_P0001\DE_2_W0001_P0001_T0014\TR1_W0001_P0156\TR1_2_W0001_P0156_T0001_R1_P1_K1_Ch2-Ch1.zen
43420	8.029680e-05	1.139450e-03	1.649000e-04	20150212_STAG2gfpcf2_G2G1\MitoSys2\Calibration\mEGFPC1H2B_G1_14_20h_afterRelease\DE_W0001_P0001\DE_2_W0001_P0001_T0014\TR1_W0001_P0156\TR1_2_W0001_P0156_T0001_R1_P1_K1_Ch2-Ch1.zen
45980	8.562010e-05	1.220644e-03	1.499100e-04	20150212_STAG2gfpcf2_G2G1\MitoSys2\Calibration\mEGFPC1H2B_G1_14_20h_afterRelease\DE_W0001_P0001\DE_2_W0001_P0001_T0014\TR1_W0001_P0156\TR1_2_W0001_P0156_T0001_R1_P1_K1_Ch2-Ch1.zen
48540	1.323983e-04	1.153402e-03	1.368800e-04	20150212_STAG2gfpcf2_G2G1\MitoSys2\Calibration\mEGFPC1H2B_G1_14_20h_afterRelease\DE_W0001_P0001\DE_2_W0001_P0001_T0014\TR1_W0001_P0156\TR1_2_W0001_P0156_T0001_R1_P1_K1_Ch2-Ch1.zen
51100	4.591079e-04	8.298666e-04	1.255000e-04	20150212_STAG2gfpcf2_G2G1\MitoSys2\Calibration\mEGFPC1H2B_G1_14_20h_afterRelease\DE_W0001_P0001\DE_2_W0001_P0001_T0014\TR1_W0001_P0156\TR1_2_W0001_P0156_T0001_R1_P1_K1_Ch2-Ch1.zen
56220	1.121575e-04	1.104720e-03	1.066600e-04	20150212_STAG2gfpcf2_G2G1\MitoSys2\Calibration\mEGFPC1H2B_G1_14_20h_afterRelease\DE_W0001_P0001\DE_2_W0001_P0001_T0014\TR1_W0001_P0156\TR1_2_W0001_P0156_T0001_R1_P1_K1_Ch2-Ch1.zen
61340	-2.979173e-04	9.158269e-04	9.182200e-05	20150212_STAG2gfpcf2_G2G1\MitoSys2\Calibration\mEGFPC1H2B_G1_14_20h_afterRelease\DE_W0001_P0001\DE_2_W0001_P0001_T0014\TR1_W0001_P0156\TR1_2_W0001_P0156_T0001_R1_P1_K1_Ch2-Ch1.zen
66460	-2.169702e-04	1.071869e-03	7.993200e-05	20150212_STAG2gfpcf2_G2G1\MitoSys2\Calibration\mEGFPC1H2B_G1_14_20h_afterRelease\DE_W0001_P0001\DE_2_W0001_P0001_T0014\TR1_W0001_P0156\TR1_2_W0001_P0156_T0001_R1_P1_K1_Ch2-Ch1.zen
71580	-1.301097e-06	1.271949e-03	7.026000e-05	20150212_STAG2gfpcf2_G2G1\MitoSys2\Calibration\mEGFPC1H2B_G1_14_20h_afterRelease\DE_W0001_P0001\DE_2_W0001_P0001_T0014\TR1_W0001_P0156\TR1_2_W0001_P0156_T0001_R1_P1_K1_Ch2-Ch1.zen
76700	2.262257e-04	1.078492e-03	6.228800e-05	20150212_STAG2gfpcf2_G2G1\MitoSys2\Calibration\mEGFPC1H2B_G1_14_20h_afterRelease\DE_W0001_P0001\DE_2_W0001_P0001_T0014\TR1_W0001_P0156\TR1_2_W0001_P0156_T0001_R1_P1_K1_Ch2-Ch1.zen
81820	1.500671e-04	1.196435e-03	5.564000e-05	20150212_STAG2gfpcf2_G2G1\MitoSys2\Calibration\mEGFPC1H2B_G1_14_20h_afterRelease\DE_W0001_P0001\DE_2_W0001_P0001_T0014\TR1_W0001_P0156\TR1_2_W0001_P0156_T0001_R1_P1_K1_Ch2-Ch1.zen
86940	-3.350624e-04	9.790184e-04	5.003800e-05	20150212_STAG2gfpcf2_G2G1\MitoSys2\Calibration\mEGFPC1H2B_G1_14_20h_afterRelease\DE_W0001_P0001\DE_2_W0001_P0001_T0014\TR1_W0001_P0156\TR1_2_W0001_P0156_T0001_R1_P1_K1_Ch2-Ch1.zen
92060	1.938304e-04	1.189054e-03	4.527400e-05	20150212_STAG2gfpcf2_G2G1\MitoSys2\Calibration\mEGFPC1H2B_G1_14_20h_afterRelease\DE_W0001_P0001\DE_2_W0001_P0001_T0014\TR1_W0001_P0156\TR1_2_W0001_P0156_T0001_R1_P1_K1_Ch2-Ch1.zen
97180	9.890269e-05	8.312737e-04	4.118700e-05	20150212_STAG2gfpcf2_G2G1\MitoSys2\Calibration\mEGFPC1H2B_G1_14_20h_afterRelease\DE_W0001_P0001\DE_2_W0001_P0001_T0014\TR1_W0001_P0156\TR1_2_W0001_P0156_T0001_R1_P1_K1_Ch2-Ch1.zen
102300	1.927862e-04	7.598017e-04	3.765400e-05	20150212_STAG2gfpcf2_G2G1\MitoSys2\Calibration\mEGFPC1H2B_G1_14_20h_afterRelease\DE_W0001_P0001\DE_2_W0001_P0001_T0014\TR1_W0001_P0156\TR1_2_W0001_P0156_T0001_R1_P1_K1_Ch2-Ch1.zen
112540	-4.468446e-05	8.868923e-04	3.188500e-05	20150212_STAG2gfpcf2_G2G1\MitoSys2\Calibration\mEGFPC1H2B_G1_14_20h_afterRelease\DE_W0001_P0001\DE_2_W0001_P0001_T0014\TR1_W0001_P0156\TR1_2_W0001_P0156_T0001_R1_P1_K1_Ch2-Ch1.zen
122780	-4.050074e-04	8.629501e-04	2.740900e-05	20150212_STAG2gfpcf2_G2G1\MitoSys2\Calibration\mEGFPC1H2B_G1_14_20h_afterRelease\DE_W0001_P0001\DE_2_W0001_P0001_T0014\TR1_W0001_P0156\TR1_2_W0001_P0156_T0001_R1_P1_K1_Ch2-Ch1.zen
133020	-2.466247e-04	1.235013e-03	2.386200e-05	20150212_STAG2gfpcf2_G2G1\MitoSys2\Calibration\mEGFPC1H2B_G1_14_20h_afterRelease\DE_W0001_P0001\DE_2_W0001_P0001_T0014\TR1_W0001_P0156\TR1_2_W0001_P0156_T0001_R1_P1_K1_Ch2-Ch1.zen
143260	-1.887220e-04	9.593938e-04	2.100000e-05	20150212_STAG2gfpcf2_G2G1\MitoSys2\Calibration\mEGFPC1H2B_G1_14_20h_afterRelease\DE_W0001_P0001\DE_2_W0001_P0001_T0014\TR1_W0001_P0156\TR1_2_W0001_P0156_T0001_R1_P1_K1_Ch2-Ch1.zen
153500	-2.122386e-04	9.937481e-04	1.865600e-05	20150212_STAG2gfpcf2_G2G1\MitoSys2\Calibration\mEGFPC1H2B_G1_14_20h_afterRelease\DE_W0001_P0001\DE_2_W0001_P0001_T0014\TR1_W0001_P0156\TR1_2_W0001_P0156_T0001_R1_P1_K1_Ch2-Ch1.zen
163740	-4.381956e-05	9.325880e-04	1.670900e-05	20150212_STAG2gfpcf2_G2G1\MitoSys2\Calibration\mEGFPC1H2B_G1_14_20h_afterRelease\DE_W0001_P0001\DE_2_W0001_P0001_T0014\TR1_W0001_P0156\TR1_2_W0001_P0156_T0001_R1_P1_K1_Ch2-Ch1.zen
173980	-5.473673e-05	9.674192e-04	1.507200e-05	20150212_STAG2gfpcf2_G2G1\MitoSys2\Calibration\mEGFPC1H2B_G1_14_20h_afterRelease\DE_W0001_P0001\DE_2_W0001_P0001_T0014\TR1_W0001_P0156\TR1_2_W0001_P0156_T0001_R1_P1_K1_Ch2-Ch1.zen
184220	-1.000164e-04	6.246187e-04	1.368200e-05	20150212_STAG2gfpcf2_G2G1\MitoSys2\Calibration\mEGFPC1H2B_G1_14_20h_afterRelease\DE_W0001_P0001\DE_2_W0001_P0001_T0014\TR1_W0001_P0156\TR1_2_W0001_P0156_T0001_R1_P1_K1_Ch2-Ch1.zen
194460	-4.108896e-04	8.822437e-04	1.249000e-05	20150212_STAG2gfpcf2_G2G1\MitoSys2\Calibration\mEGFPC1H2B_G1_14_20h_afterRelease\DE_W0001_P0001\DE_2_W0001_P0001_T0014\TR1_W0001_P0156\TR1_2_W0001_P0156_T0001_R1_P1_K1_Ch2-Ch1.zen
204700	-1.555442e-04	7.024637e-04	1.145900e-05	20150212_STAG2gfpcf2_G2G1\MitoSys2\Calibration\mEGFPC1H2B_G1_14_20h_afterRelease\DE_W0001_P0001\DE_2_W0001_P0001_T0014\TR1_W0001_P0156\TR1_2_W0001_P0156_T0001_R1_P1_K1_Ch2-Ch1.zen
225180	-2.167738e-04	5.475006e-04	9.773700e-06	20150212_STAG2gfpcf2_G2G1\MitoSys2\Calibration\mEGFPC1H2B_G1_14_20h_afterRelease\DE_W0001_P0001\DE_2_W0001_P0001_T0014\TR1_W0001_P0156\TR1_2_W0001_P0156_T0001_R1_P1_K1_Ch2-Ch1.zen
245660	-2.899404e-04	6.949743e-04	8.460800e-06	20150212_STAG2gfpcf2_G2G1\MitoSys2\Calibration\mEGFPC1H2B_G1_14_20h_afterRelease\DE_W0001_P0001\DE_2_W0001_P0001_T0014\TR1_W0001_P0156\TR1_2_W0001_P0156_T0001_R1_P1_K1_Ch2-Ch1.zen
266140	-1.716096e-04	6.182289e-04	7.415500e-06	20150212_STAG2gfpcf2_G2G1\MitoSys2\Calibration\mEGFPC1H2B_G1_14_20h_afterRelease\DE_W0001_P0001\DE_2_W0001_P0001_T0014\TR1_W0001_P0156\TR1_2_W0001_P0156_T0001_R1_P1_K1_Ch2-Ch1.zen
286620	1.622618e-04	5.005613e-04	6.567700e-06	20150212_STAG2gfpcf2_G2G1\MitoSys2\Calibration\mEGFPC1H2B_G1_14_20h_afterRelease\DE_W0001_P0001\DE_2_W0001_P0001_T0014\TR1_W0001_P0156\TR1_2_W0001_P0156_T0001_R1_P1_K1_Ch2-Ch1.zen
307100	-1.449040e-06	5.015935e-04	5.869200e-06	20150212_STAG2gfpcf2_G2G1\MitoSys2\Calibration\mEGFPC1H2B_G1_14_20h_afterRelease\DE_W0001_P0001\DE_2_W0001_P0001_T0014\TR1_W0001_P0156\TR1_2_W0001_P0156_T0001_R1_P1_K1_Ch2-Ch1.zen
327580	8.534969e-05	4.822758e-04	5.285800e-06	20150212_STAG2gfpcf2_G2G1\MitoSys2\Calibration\mEGFPC1H2B_G1_14_20h_afterRelease\DE_W0001_P0001\DE_2_W0001_P0001_T0014\TR1_W0001_P0156\TR1_2_W0001_P0156_T0001_R1_P1_K1_Ch2-Ch1.zen
348060	-1.720228e-04	7.316395e-04	4.792600e-06	20150212_STAG2gfpcf2_G2G1\MitoSys2\Calibration\mEGFPC1H2B_G1_14_20h_afterRelease\DE_W0001_P0001\DE_2_W0001_P0001_T0014\TR1_W0001_P0156\TR1_2_W0001_P0156_T0001_R1_P1_K1_Ch2-Ch1.zen
368540	-1.038416e-04	6.313583e-04	4.371300e-06	20150212_STAG2gfpcf2_G2G1\MitoSys2\Calibration\mEGFPC1H2B_G1_14_20h_afterRelease\DE_W0001_P0001\DE_2_W0001_P0001_T0014\TR1_W0001_P0156\TR1_2_W0001_P0156_T0001_R1_P1_K1_Ch2-Ch1.zen
389020	1.572730e-05	6.583257e-04	4.008200e-06	20150212_STAG2gfpcf2_G2G1\MitoSys2\Calibration\mEGFPC1H2B_G1_14_20h_afterRelease\DE_W0001_P0001\DE_2_W0001_P0001_T0014\TR1_W0001_P0156\TR1_2_W0001_P0156_T0001_R1_P1_K1_Ch2-Ch1.zen
409500	-4.593015e-06	5.453372e-04	3.692600e-06	20150212_STAG2gfpcf2_G2G1\MitoSys2\Calibration\mEGFPC1H2B_G1_14_20h_afterRelease\DE_W0001_P0001\DE_2_W0001_P0001_T0014\TR1_W0001_P0156\TR1_2_W0001_P0156_T0001_R1_P1_K1_Ch2-Ch1.zen
450460	-4.328813e-05	5.583959e-04	3.172600e-06	20150212_STAG2gfpcf2_G2G1\MitoSys2\Calibration\mEGFPC1H2B_G1_14_20h_afterRelease\DE_W0001_P0001\DE_2_W0001_P0001_T0014\TR1_W0001_P0156\TR1_2_W0001_P0156_T0001_R1_P1_K1_Ch2-Ch1.zen
491420	-9.167329e-05	6.572804e-04	2.763900e-06	20150212_STAG2gfpcf2_G2G1\MitoSys2\Calibration\mEGFPC1H2B_G1_14_20h_afterRelease\DE_W0001_P0001\DE_2_W0001_P0001_T0014\TR1_W0001_P0156\TR1_2_W0001_P0156_T0001_R1_P1_K1_Ch2-Ch1.zen
532380	-6.882402e-05	7.591983e-04	2.435900e-06	20150212_STAG2gfpcf2_G2G1\MitoSys2\Calibration\mEGFPC1H2B_G1_14_20h_afterRelease\DE_W0001_P0001\DE_2_W0001_P0001_T0014\TR1_W0001_P0156\TR1_2_W0001_P0156_T0001_R1_P1_K1_Ch2-Ch1.zen
573340	-5.348563e-05	8.236477e-04	2.167900e-06	20150212_STAG2gfpcf2_G2G1\MitoSys2\Calibration\mEGFPC1H2B_G1_14_20h_afterRelease\DE_W0001_P0001\DE_2_W0001_P0001_T0014\TR1_W0001_P0156\TR1_2_W0001_P0156_T0001_R1_P1_K1_Ch2-Ch1.zen
614300	-1.774651e-04	5.640250e-04	1.945600e-06	20150212_STAG2gfpcf2_G2G1\MitoSys2\Calibration\mEGFPC1H2B_G1_14_20h_afterRelease\DE_W0001_P0001\DE_2_W0001_P0001_T0014\TR1_W0001_P0156\TR1_2_W0001_P0156_T0001_R1_P1_K1_Ch2-Ch1.zen
655260	-1.225533e-04	7.060472e-04	1.758900e-06	20150212_STAG2gfpcf2_G2G1\MitoSys2\Calibration\mEGFPC1H2B_G1_14_20h_afterRelease\DE_W0001_P0001\DE_2_W0001_P0001_T0014\TR1_W0001_P0156\TR1_2_W0001_P0156_T0001_R1_P1_K1_Ch2-Ch1.zen
696220	-5.980391e-06	6.099274e-04	1.600100e-06	20150212_STAG2gfpcf2_G2G1\MitoSys2\Calibration\mEGFPC1H2B_G1_14_20h_afterRelease\DE_W0001_P0001\DE_2_W0001_P0001_T0014\TR1_W0001_P0156\TR1_2_W0001_P0156_T0001_R1_P1_K1_Ch2-Ch1.zen
737180	-9.923877e-05	5.428934e-04	1.463900e-06	20150212_STAG2gfpcf2_G2G1\MitoSys2\Calibration\mEGFPC1H2B_G1_14_20h_afterRelease\DE_W0001_P0001\DE_2_W0001_P0001_T0014\TR1_W0001_P0156\TR1_2_W0001_P0156_T0001_R1_P1_K1_Ch2-Ch1.zen
778140	-4.636909e-05	3.641521e-04	1.345900e-06	20150212_STAG2gfpcf2_G2G1\MitoSys2\Calibration\mEGFPC1H2B_G1_14_20h_afterRelease\DE_W0001_P0001\DE_2_W0001_P0001_T0014\TR1_W0001_P0156\TR1_2_W0001_P0156_T0001_R1_P1_K1_Ch2-Ch1.zen
819100	-1.623738e-04	3.639072e-04	1.243000e-06	20150212_STAG2gfpcf2_G2G1\MitoSys2\Calibration\mEGFPC1H2B_G1_14_20h_afterRelease\DE_W0001_P0001\DE_2_W0001_P0001_T0014\TR1_W0001_P0156\TR1_2_W0001_P0156_T0001_R1_P1_K1_Ch2-Ch1.zen
901020	3.472654e-05	4.578547e-04	1.072500e-06	20150212_STAG2gfpcf2_G2G1\MitoSys2\Calibration\mEGFPC1H2B_G1_14_20h_afterRelease\DE_W0001_P0001\DE_2_W0001_P0001_T0014\TR1_W0001_P0156\TR1_2_W0001_P0156_T0001_R1_P1_K1_Ch2-Ch1.zen
982940	-4.868001e-06	5.329535e-04	9.376600e-07	20150212_STAG2gfpcf2_G2G1\MitoSys2\Calibration\mEGFPC1H2B_G1_14_20h_afterRelease\DE_W0001_P0001\DE_2_W0001_P0001_T0014\TR1_W0001_P0156\TR1_2_W0001_P0156_T0001_R1_P1_K1_Ch2-Ch1.zen
1064860	-4.450963e-05	4.777623e-04	8.288600e-07	20150212_STAG2gfpcf2_G2G1\MitoSys2\Calibration\mEGFPC1H2B_G1_14_20h_afterRelease\DE_W0001_P0001\DE_2_W0001_P0001_T0014\TR1_W0001_P0156\TR1_2_W0001_P0156_T0001_R1_P1_K1_Ch2-Ch1.zen
1146780	-1.902820e-04	4.101986e-04	7.395600e-07	20150212_STAG2gfpcf2_G2G1\MitoSys2\Calibration\mEGFPC1H2B_G1_14_20h_afterRelease\DE_W0001_P0001\DE_2_W0001_P0001_T0014\TR1_W0001_P0156\TR1_2_W0001_P0156_T0001_R1_P1_K1_Ch2-Ch1.zen
1228700	-6.445606e-05	3.413233e-04	6.652000e-07	20150212_STAG2gfpcf2_G2G1\MitoSys2\Calibration\mEGFPC1H2B_G1_14_20h_afterRelease\DE_W0001_P0001\DE_2_W0001_P0001_T0014\TR1_W0001_P0156\TR1_2_W0001_P0156_T0001_R1_P1_K1_Ch2-Ch1.zen
1310620	-5.376305e-05	3.823833e-04	6.025100e-07	20150212_STAG2gfpcf2_G2G1\MitoSys2\Calibration\mEGFPC1H2B_G1_14_20h_afterRelease\DE_W0001_P0001\DE_2_W0001_P0001_T0014\TR1_W0001_P0156\TR1_2_W0001_P0156_T0001_R1_P1_K1_Ch2-Ch1.zen
1392540	-2.011225e-05	3.973219e-04	5.490600e-07	20150212_STAG2gfpcf2_G2G1\MitoSys2\Calibration\mEGFPC1H2B_G1_14_20h_afterRelease\DE_W0001_P0001\DE_2_W0001_P0001_T0014\TR1_W0001_P0156\TR1_2_W0001_P0156_T0001_R1_P1_K1_Ch2-Ch1.zen
1474460	2.780369e-06	3.850106e-04	5.030700e-07	20150212_STAG2gfpcf2_G2G1\MitoSys2\Calibration\mEGFPC1H2B_G1_14_20h_afterRelease\DE_W0001_P0001\DE_2_W0001_P0001_T0014\TR1_W0001_P0156\TR1_2_W0001_P0156_T0001_R1_P1_K1_Ch2-Ch1.zen
1556380	-1.181973e-04	3.542488e-04	4.631400e-07	20150212_STAG2gfpcf2_G2G1\MitoSys2\Calibration\mEGFPC1H2B_G1_14_20h_afterRelease\DE_W0001_P0001\DE_2_W0001_P0001_T0014\TR1_W0001_P0156\TR1_2_W0001_P0156_T0001_R1_P1_K1_Ch2-Ch1.zen
10	6.778984e-02	3.583929e-03	6.654100e-02	20150212_STAG2gfpcf2_G2G1\MitoSys2\Calibration\mEGFPC1H2B_G1_14_20h_afterRelease\DE_W0001_P0001\DE_2_W0001_P0001_T0014\TR1_W0001_P0156\TR1_2_W0001_P0156_T0001_R1_P2_K1_Ch2-Ch1.zen
20	6.220850e-02	5.058425e-03	6.301200e-02	20150212_STAG2gfpcf2_G2G1\MitoSys2\Calibration\mEGFPC1H2B_G1_14_20h_afterRelease\DE_W0001_P0001\DE_2_W0001_P0001_T0014\TR1_W0001_P0156\TR1_2_W0001_P0156_T0001_R1_P2_K1_Ch2-Ch1.zen
30	5.930483e-02	5.451720e-03	5.988800e-02	20150212_STAG2gfpcf2_G2G1\MitoSys2\Calibration\mEGFPC1H2B_G1_14_20h_afterRelease\DE_W0001_P0001\DE_2_W0001_P0001_T0014\TR1_W0001_P0156\TR1_2_W0001_P0156_T0001_R1_P2_K1_Ch2-Ch1.zen
40	5.780033e-02	4.392365e-03	5.709000e-02	20150212_STAG2gfpcf2_G2G1\MitoSys2\Calibration\mEGFPC1H2B_G1_14_20h_afterRelease\DE_W0001_P0001\DE_2_W0001_P0001_T0014\TR1_W0001_P0156\TR1_2_W0001_P0156_T0001_R1_P2_K1_Ch2-Ch1.zen
50	5.499612e-02	4.546852e-03	5.456600e-02	20150212_STAG2gfpcf2_G2G1\MitoSys2\Calibration\mEGFPC1H2B_G1_14_20h_afterRelease\DE_W0001_P0001\DE_2_W0001_P0001_T0014\TR1_W0001_P0156\TR1_2_W0001_P0156_T0001_R1_P2_K1_Ch2-Ch1.zen
60	5.236983e-02	1.921978e-03	5.227500e-02	20150212_STAG2gfpcf2_G2G1\MitoSys2\Calibration\mEGFPC1H2B_G1_14_20h_afterRelease\DE_W0001_P0001\DE_2_W0001_P0001_T0014\TR1_W0001_P0156\TR1_2_W0001_P0156_T0001_R1_P2_K1_Ch2-Ch1.zen
70	5.025570e-02	3.789539e-03	5.018600e-02	20150212_STAG2gfpcf2_G2G1\MitoSys2\Calibration\mEGFPC1H2B_G1_14_20h_afterRelease\DE_W0001_P0001\DE_2_W0001_P0001_T0014\TR1_W0001_P0156\TR1_2_W0001_P0156_T0001_R1_P2_K1_Ch2-Ch1.zen
80	4.695884e-02	3.837925e-03	4.827200e-02	20150212_STAG2gfpcf2_G2G1\MitoSys2\Calibration\mEGFPC1H2B_G1_14_20h_afterRelease\DE_W0001_P0001\DE_2_W0001_P0001_T0014\TR1_W0001_P0156\TR1_2_W0001_P0156_T0001_R1_P2_K1_Ch2-Ch1.zen
90	4.599202e-02	4.407873e-03	4.651200e-02	20150212_STAG2gfpcf2_G2G1\MitoSys2\Calibration\mEGFPC1H2B_G1_14_20h_afterRelease\DE_W0001_P0001\DE_2_W0001_P0001_T0014\TR1_W0001_P0156\TR1_2_W0001_P0156_T0001_R1_P2_K1_Ch2-Ch1.zen
100	4.481767e-02	2.993947e-03	4.488800e-02	20150212_STAG2gfpcf2_G2G1\MitoSys2\Calibration\mEGFPC1H2B_G1_14_20h_afterRelease\DE_W0001_P0001\DE_2_W0001_P0001_T0014\TR1_W0001_P0156\TR1_2_W0001_P0156_T0001_R1_P2_K1_Ch2-Ch1.zen
120	4.187023e-02	3.051263e-03	4.198900e-02	20150212_STAG2gfpcf2_G2G1\MitoSys2\Calibration\mEGFPC1H2B_G1_14_20h_afterRelease\DE_W0001_P0001\DE_2_W0001_P0001_T0014\TR1_W0001_P0156\TR1_2_W0001_P0156_T0001_R1_P2_K1_Ch2-Ch1.zen
140	3.893729e-02	3.014292e-03	3.947500e-02	20150212_STAG2gfpcf2_G2G1\MitoSys2\Calibration\mEGFPC1H2B_G1_14_20h_afterRelease\DE_W0001_P0001\DE_2_W0001_P0001_T0014\TR1_W0001_P0156\TR1_2_W0001_P0156_T0001_R1_P2_K1_Ch2-Ch1.zen
160	3.682659e-02	3.925268e-03	3.727300e-02	20150212_STAG2gfpcf2_G2G1\MitoSys2\Calibration\mEGFPC1H2B_G1_14_20h_afterRelease\DE_W0001_P0001\DE_2_W0001_P0001_T0014\TR1_W0001_P0156\TR1_2_W0001_P0156_T0001_R1_P2_K1_Ch2-Ch1.zen
180	3.545472e-02	2.475607e-03	3.532600e-02	20150212_STAG2gfpcf2_G2G1\MitoSys2\Calibration\mEGFPC1H2B_G1_14_20h_afterRelease\DE_W0001_P0001\DE_2_W0001_P0001_T0014\TR1_W0001_P0156\TR1_2_W0001_P0156_T0001_R1_P2_K1_Ch2-Ch1.zen
200	3.436159e-02	3.420349e-03	3.359000e-02	20150212_STAG2gfpcf2_G2G1\MitoSys2\Calibration\mEGFPC1H2B_G1_14_20h_afterRelease\DE_W0001_P0001\DE_2_W0001_P0001_T0014\TR1_W0001_P0156\TR1_2_W0001_P0156_T0001_R1_P2_K1_Ch2-Ch1.zen
220	3.203259e-02	3.079147e-03	3.203000e-02	20150212_STAG2gfpcf2_G2G1\MitoSys2\Calibration\mEGFPC1H2B_G1_14_20h_afterRelease\DE_W0001_P0001\DE_2_W0001_P0001_T0014\TR1_W0001_P0156\TR1_2_W0001_P0156_T0001_R1_P2_K1_Ch2-Ch1.zen
240	3.096802e-02	3.456239e-03	3.062000e-02	20150212_STAG2gfpcf2_G2G1\MitoSys2\Calibration\mEGFPC1H2B_G1_14_20h_afterRelease\DE_W0001_P0001\DE_2_W0001_P0001_T0014\TR1_W0001_P0156\TR1_2_W0001_P0156_T0001_R1_P2_K1_Ch2-Ch1.zen
260	3.001853e-02	2.982430e-03	2.933700e-02	20150212_STAG2gfpcf2_G2G1\MitoSys2\Calibration\mEGFPC1H2B_G1_14_20h_afterRelease\DE_W0001_P0001\DE_2_W0001_P0001_T0014\TR1_W0001_P0156\TR1_2_W0001_P0156_T0001_R1_P2_K1_Ch2-Ch1.zen
280	2.861866e-02	4.221954e-03	2.816300e-02	20150212_STAG2gfpcf2_G2G1\MitoSys2\Calibration\mEGFPC1H2B_G1_14_20h_afterRelease\DE_W0001_P0001\DE_2_W0001_P0001_T0014\TR1_W0001_P0156\TR1_2_W0001_P0156_T0001_R1_P2_K1_Ch2-Ch1.zen
300	2.743512e-02	2.904246e-03	2.708300e-02	20150212_STAG2gfpcf2_G2G1\MitoSys2\Calibration\mEGFPC1H2B_G1_14_20h_afterRelease\DE_W0001_P0001\DE_2_W0001_P0001_T0014\TR1_W0001_P0156\TR1_2_W0001_P0156_T0001_R1_P2_K1_Ch2-Ch1.zen
340	2.542291e-02	2.762686e-03	2.516300e-02	20150212_STAG2gfpcf2_G2G1\MitoSys2\Calibration\mEGFPC1H2B_G1_14_20h_afterRelease\DE_W0001_P0001\DE_2_W0001_P0001_T0014\TR1_W0001_P0156\TR1_2_W0001_P0156_T0001_R1_P2_K1_Ch2-Ch1.zen
380	2.355821e-02	2.442617e-03	2.350200e-02	20150212_STAG2gfpcf2_G2G1\MitoSys2\Calibration\mEGFPC1H2B_G1_14_20h_afterRelease\DE_W0001_P0001\DE_2_W0001_P0001_T0014\TR1_W0001_P0156\TR1_2_W0001_P0156_T0001_R1_P2_K1_Ch2-Ch1.zen
420	2.256927e-02	2.283171e-03	2.204600e-02	20150212_STAG2gfpcf2_G2G1\MitoSys2\Calibration\mEGFPC1H2B_G1_14_20h_afterRelease\DE_W0001_P0001\DE_2_W0001_P0001_T0014\TR1_W0001_P0156\TR1_2_W0001_P0156_T0001_R1_P2_K1_Ch2-Ch1.zen
460	2.103705e-02	2.354174e-03	2.075700e-02	20150212_STAG2gfpcf2_G2G1\MitoSys2\Calibration\mEGFPC1H2B_G1_14_20h_afterRelease\DE_W0001_P0001\DE_2_W0001_P0001_T0014\TR1_W0001_P0156\TR1_2_W0001_P0156_T0001_R1_P2_K1_Ch2-Ch1.zen
500	1.950710e-02	2.460470e-03	1.960700e-02	20150212_STAG2gfpcf2_G2G1\MitoSys2\Calibration\mEGFPC1H2B_G1_14_20h_afterRelease\DE_W0001_P0001\DE_2_W0001_P0001_T0014\TR1_W0001_P0156\TR1_2_W0001_P0156_T0001_R1_P2_K1_Ch2-Ch1.zen
540	1.799041e-02	2.349705e-03	1.857200e-02	20150212_STAG2gfpcf2_G2G1\MitoSys2\Calibration\mEGFPC1H2B_G1_14_20h_afterRelease\DE_W0001_P0001\DE_2_W0001_P0001_T0014\TR1_W0001_P0156\TR1_2_W0001_P0156_T0001_R1_P2_K1_Ch2-Ch1.zen
580	1.759224e-02	1.957643e-03	1.763700e-02	20150212_STAG2gfpcf2_G2G1\MitoSys2\Calibration\mEGFPC1H2B_G1_14_20h_afterRelease\DE_W0001_P0001\DE_2_W0001_P0001_T0014\TR1_W0001_P0156\TR1_2_W0001_P0156_T0001_R1_P2_K1_Ch2-Ch1.zen
620	1.612978e-02	2.023327e-03	1.678600e-02	20150212_STAG2gfpcf2_G2G1\MitoSys2\Calibration\mEGFPC1H2B_G1_14_20h_afterRelease\DE_W0001_P0001\DE_2_W0001_P0001_T0014\TR1_W0001_P0156\TR1_2_W0001_P0156_T0001_R1_P2_K1_Ch2-Ch1.zen
660	1.534081e-02	2.056264e-03	1.600900e-02	20150212_STAG2gfpcf2_G2G1\MitoSys2\Calibration\mEGFPC1H2B_G1_14_20h_afterRelease\DE_W0001_P0001\DE_2_W0001_P0001_T0014\TR1_W0001_P0156\TR1_2_W0001_P0156_T0001_R1_P2_K1_Ch2-Ch1.zen
700	1.523094e-02	1.690710e-03	1.529600e-02	20150212_STAG2gfpcf2_G2G1\MitoSys2\Calibration\mEGFPC1H2B_G1_14_20h_afterRelease\DE_W0001_P0001\DE_2_W0001_P0001_T0014\TR1_W0001_P0156\TR1_2_W0001_P0156_T0001_R1_P2_K1_Ch2-Ch1.zen
780	1.412167e-02	1.858477e-03	1.403400e-02	20150212_STAG2gfpcf2_G2G1\MitoSys2\Calibration\mEGFPC1H2B_G1_14_20h_afterRelease\DE_W0001_P0001\DE_2_W0001_P0001_T0014\TR1_W0001_P0156\TR1_2_W0001_P0156_T0001_R1_P2_K1_Ch2-Ch1.zen
860	1.262326e-02	2.357349e-03	1.295200e-02	20150212_STAG2gfpcf2_G2G1\MitoSys2\Calibration\mEGFPC1H2B_G1_14_20h_afterRelease\DE_W0001_P0001\DE_2_W0001_P0001_T0014\TR1_W0001_P0156\TR1_2_W0001_P0156_T0001_R1_P2_K1_Ch2-Ch1.zen
940	1.187138e-02	2.533846e-03	1.201400e-02	20150212_STAG2gfpcf2_G2G1\MitoSys2\Calibration\mEGFPC1H2B_G1_14_20h_afterRelease\DE_W0001_P0001\DE_2_W0001_P0001_T0014\TR1_W0001_P0156\TR1_2_W0001_P0156_T0001_R1_P2_K1_Ch2-Ch1.zen
1020	1.084210e-02	1.957785e-03	1.119400e-02	20150212_STAG2gfpcf2_G2G1\MitoSys2\Calibration\mEGFPC1H2B_G1_14_20h_afterRelease\DE_W0001_P0001\DE_2_W0001_P0001_T0014\TR1_W0001_P0156\TR1_2_W0001_P0156_T0001_R1_P2_K1_Ch2-Ch1.zen
1100	1.040279e-02	2.348466e-03	1.047100e-02	20150212_STAG2gfpcf2_G2G1\MitoSys2\Calibration\mEGFPC1H2B_G1_14_20h_afterRelease\DE_W0001_P0001\DE_2_W0001_P0001_T0014\TR1_W0001_P0156\TR1_2_W0001_P0156_T0001_R1_P2_K1_Ch2-Ch1.zen
1180	9.884533e-03	2.526091e-03	9.829100e-03	20150212_STAG2gfpcf2_G2G1\MitoSys2\Calibration\mEGFPC1H2B_G1_14_20h_afterRelease\DE_W0001_P0001\DE_2_W0001_P0001_T0014\TR1_W0001_P0156\TR1_2_W0001_P0156_T0001_R1_P2_K1_Ch2-Ch1.zen
1260	9.683435e-03	2.941099e-03	9.256000e-03	20150212_STAG2gfpcf2_G2G1\MitoSys2\Calibration\mEGFPC1H2B_G1_14_20h_afterRelease\DE_W0001_P0001\DE_2_W0001_P0001_T0014\TR1_W0001_P0156\TR1_2_W0001_P0156_T0001_R1_P2_K1_Ch2-Ch1.zen
1340	8.579847e-03	2.596623e-03	8.741100e-03	20150212_STAG2gfpcf2_G2G1\MitoSys2\Calibration\mEGFPC1H2B_G1_14_20h_afterRelease\DE_W0001_P0001\DE_2_W0001_P0001_T0014\TR1_W0001_P0156\TR1_2_W0001_P0156_T0001_R1_P2_K1_Ch2-Ch1.zen
1420	8.570371e-03	2.225315e-03	8.276300e-03	20150212_STAG2gfpcf2_G2G1\MitoSys2\Calibration\mEGFPC1H2B_G1_14_20h_afterRelease\DE_W0001_P0001\DE_2_W0001_P0001_T0014\TR1_W0001_P0156\TR1_2_W0001_P0156_T0001_R1_P2_K1_Ch2-Ch1.zen
1500	7.862746e-03	2.344152e-03	7.854700e-03	20150212_STAG2gfpcf2_G2G1\MitoSys2\Calibration\mEGFPC1H2B_G1_14_20h_afterRelease\DE_W0001_P0001\DE_2_W0001_P0001_T0014\TR1_W0001_P0156\TR1_2_W0001_P0156_T0001_R1_P2_K1_Ch2-Ch1.zen
1660	7.139871e-03	1.777322e-03	7.119400e-03	20150212_STAG2gfpcf2_G2G1\MitoSys2\Calibration\mEGFPC1H2B_G1_14_20h_afterRelease\DE_W0001_P0001\DE_2_W0001_P0001_T0014\TR1_W0001_P0156\TR1_2_W0001_P0156_T0001_R1_P2_K1_Ch2-Ch1.zen
1820	6.372496e-03	1.696207e-03	6.500300e-03	20150212_STAG2gfpcf2_G2G1\MitoSys2\Calibration\mEGFPC1H2B_G1_14_20h_afterRelease\DE_W0001_P0001\DE_2_W0001_P0001_T0014\TR1_W0001_P0156\TR1_2_W0001_P0156_T0001_R1_P2_K1_Ch2-Ch1.zen
1980	5.590435e-03	2.411470e-03	5.972300e-03	20150212_STAG2gfpcf2_G2G1\MitoSys2\Calibration\mEGFPC1H2B_G1_14_20h_afterRelease\DE_W0001_P0001\DE_2_W0001_P0001_T0014\TR1_W0001_P0156\TR1_2_W0001_P0156_T0001_R1_P2_K1_Ch2-Ch1.zen
2140	5.656896e-03	2.193417e-03	5.517100e-03	20150212_STAG2gfpcf2_G2G1\MitoSys2\Calibration\mEGFPC1H2B_G1_14_20h_afterRelease\DE_W0001_P0001\DE_2_W0001_P0001_T0014\TR1_W0001_P0156\TR1_2_W0001_P0156_T0001_R1_P2_K1_Ch2-Ch1.zen
2300	4.716625e-03	2.011075e-03	5.120700e-03	20150212_STAG2gfpcf2_G2G1\MitoSys2\Calibration\mEGFPC1H2B_G1_14_20h_afterRelease\DE_W0001_P0001\DE_2_W0001_P0001_T0014\TR1_W0001_P0156\TR1_2_W0001_P0156_T0001_R1_P2_K1_Ch2-Ch1.zen
2460	4.575965e-03	1.770811e-03	4.772800e-03	20150212_STAG2gfpcf2_G2G1\MitoSys2\Calibration\mEGFPC1H2B_G1_14_20h_afterRelease\DE_W0001_P0001\DE_2_W0001_P0001_T0014\TR1_W0001_P0156\TR1_2_W0001_P0156_T0001_R1_P2_K1_Ch2-Ch1.zen
2620	4.509990e-03	1.437891e-03	4.465100e-03	20150212_STAG2gfpcf2_G2G1\MitoSys2\Calibration\mEGFPC1H2B_G1_14_20h_afterRelease\DE_W0001_P0001\DE_2_W0001_P0001_T0014\TR1_W0001_P0156\TR1_2_W0001_P0156_T0001_R1_P2_K1_Ch2-Ch1.zen
2780	4.234470e-03	1.521656e-03	4.191100e-03	20150212_STAG2gfpcf2_G2G1\MitoSys2\Calibration\mEGFPC1H2B_G1_14_20h_afterRelease\DE_W0001_P0001\DE_2_W0001_P0001_T0014\TR1_W0001_P0156\TR1_2_W0001_P0156_T0001_R1_P2_K1_Ch2-Ch1.zen
2940	4.372229e-03	1.581763e-03	3.945800e-03	20150212_STAG2gfpcf2_G2G1\MitoSys2\Calibration\mEGFPC1H2B_G1_14_20h_afterRelease\DE_W0001_P0001\DE_2_W0001_P0001_T0014\TR1_W0001_P0156\TR1_2_W0001_P0156_T0001_R1_P2_K1_Ch2-Ch1.zen
3100	4.166903e-03	1.656028e-03	3.725000e-03	20150212_STAG2gfpcf2_G2G1\MitoSys2\Calibration\mEGFPC1H2B_G1_14_20h_afterRelease\DE_W0001_P0001\DE_2_W0001_P0001_T0014\TR1_W0001_P0156\TR1_2_W0001_P0156_T0001_R1_P2_K1_Ch2-Ch1.zen
3420	3.189457e-03	1.557238e-03	3.343600e-03	20150212_STAG2gfpcf2_G2G1\MitoSys2\Calibration\mEGFPC1H2B_G1_14_20h_afterRelease\DE_W0001_P0001\DE_2_W0001_P0001_T0014\TR1_W0001_P0156\TR1_2_W0001_P0156_T0001_R1_P2_K1_Ch2-Ch1.zen
3740	2.496482e-03	1.817292e-03	3.026300e-03	20150212_STAG2gfpcf2_G2G1\MitoSys2\Calibration\mEGFPC1H2B_G1_14_20h_afterRelease\DE_W0001_P0001\DE_2_W0001_P0001_T0014\TR1_W0001_P0156\TR1_2_W0001_P0156_T0001_R1_P2_K1_Ch2-Ch1.zen
4060	2.556240e-03	1.739803e-03	2.758600e-03	20150212_STAG2gfpcf2_G2G1\MitoSys2\Calibration\mEGFPC1H2B_G1_14_20h_afterRelease\DE_W0001_P0001\DE_2_W0001_P0001_T0014\TR1_W0001_P0156\TR1_2_W0001_P0156_T0001_R1_P2_K1_Ch2-Ch1.zen
4380	2.495832e-03	1.732983e-03	2.529900e-03	20150212_STAG2gfpcf2_G2G1\MitoSys2\Calibration\mEGFPC1H2B_G1_14_20h_afterRelease\DE_W0001_P0001\DE_2_W0001_P0001_T0014\TR1_W0001_P0156\TR1_2_W0001_P0156_T0001_R1_P2_K1_Ch2-Ch1.zen
4700	2.149841e-03	1.555417e-03	2.332600e-03	20150212_STAG2gfpcf2_G2G1\MitoSys2\Calibration\mEGFPC1H2B_G1_14_20h_afterRelease\DE_W0001_P0001\DE_2_W0001_P0001_T0014\TR1_W0001_P0156\TR1_2_W0001_P0156_T0001_R1_P2_K1_Ch2-Ch1.zen
5020	2.128783e-03	1.153586e-03	2.160700e-03	20150212_STAG2gfpcf2_G2G1\MitoSys2\Calibration\mEGFPC1H2B_G1_14_20h_afterRelease\DE_W0001_P0001\DE_2_W0001_P0001_T0014\TR1_W0001_P0156\TR1_2_W0001_P0156_T0001_R1_P2_K1_Ch2-Ch1.zen
5340	1.773984e-03	1.599976e-03	2.009800e-03	20150212_STAG2gfpcf2_G2G1\MitoSys2\Calibration\mEGFPC1H2B_G1_14_20h_afterRelease\DE_W0001_P0001\DE_2_W0001_P0001_T0014\TR1_W0001_P0156\TR1_2_W0001_P0156_T0001_R1_P2_K1_Ch2-Ch1.zen
5660	2.139181e-03	1.725532e-03	1.876400e-03	20150212_STAG2gfpcf2_G2G1\MitoSys2\Calibration\mEGFPC1H2B_G1_14_20h_afterRelease\DE_W0001_P0001\DE_2_W0001_P0001_T0014\TR1_W0001_P0156\TR1_2_W0001_P0156_T0001_R1_P2_K1_Ch2-Ch1.zen
5980	1.739081e-03	1.524090e-03	1.757700e-03	20150212_STAG2gfpcf2_G2G1\MitoSys2\Calibration\mEGFPC1H2B_G1_14_20h_afterRelease\DE_W0001_P0001\DE_2_W0001_P0001_T0014\TR1_W0001_P0156\TR1_2_W0001_P0156_T0001_R1_P2_K1_Ch2-Ch1.zen
6300	1.728924e-03	1.346974e-03	1.651500e-03	20150212_STAG2gfpcf2_G2G1\MitoSys2\Calibration\mEGFPC1H2B_G1_14_20h_afterRelease\DE_W0001_P0001\DE_2_W0001_P0001_T0014\TR1_W0001_P0156\TR1_2_W0001_P0156_T0001_R1_P2_K1_Ch2-Ch1.zen
6940	1.584167e-03	1.304655e-03	1.469600e-03	20150212_STAG2gfpcf2_G2G1\MitoSys2\Calibration\mEGFPC1H2B_G1_14_20h_afterRelease\DE_W0001_P0001\DE_2_W0001_P0001_T0014\TR1_W0001_P0156\TR1_2_W0001_P0156_T0001_R1_P2_K1_Ch2-Ch1.zen
7580	1.114139e-03	1.266683e-03	1.319800e-03	20150212_STAG2gfpcf2_G2G1\MitoSys2\Calibration\mEGFPC1H2B_G1_14_20h_afterRelease\DE_W0001_P0001\DE_2_W0001_P0001_T0014\TR1_W0001_P0156\TR1_2_W0001_P0156_T0001_R1_P2_K1_Ch2-Ch1.zen
8220	1.530970e-03	1.574901e-03	1.194600e-03	20150212_STAG2gfpcf2_G2G1\MitoSys2\Calibration\mEGFPC1H2B_G1_14_20h_afterRelease\DE_W0001_P0001\DE_2_W0001_P0001_T0014\TR1_W0001_P0156\TR1_2_W0001_P0156_T0001_R1_P2_K1_Ch2-Ch1.zen
8860	1.588359e-03	1.668339e-03	1.088500e-03	20150212_STAG2gfpcf2_G2G1\MitoSys2\Calibration\mEGFPC1H2B_G1_14_20h_afterRelease\DE_W0001_P0001\DE_2_W0001_P0001_T0014\TR1_W0001_P0156\TR1_2_W0001_P0156_T0001_R1_P2_K1_Ch2-Ch1.zen
9500	1.225632e-03	1.555734e-03	9.977300e-04	20150212_STAG2gfpcf2_G2G1\MitoSys2\Calibration\mEGFPC1H2B_G1_14_20h_afterRelease\DE_W0001_P0001\DE_2_W0001_P0001_T0014\TR1_W0001_P0156\TR1_2_W0001_P0156_T0001_R1_P2_K1_Ch2-Ch1.zen
10140	1.113022e-03	1.613378e-03	9.192400e-04	20150212_STAG2gfpcf2_G2G1\MitoSys2\Calibration\mEGFPC1H2B_G1_14_20h_afterRelease\DE_W0001_P0001\DE_2_W0001_P0001_T0014\TR1_W0001_P0156\TR1_2_W0001_P0156_T0001_R1_P2_K1_Ch2-Ch1.zen
10780	8.124002e-04	1.623552e-03	8.507900e-04	20150212_STAG2gfpcf2_G2G1\MitoSys2\Calibration\mEGFPC1H2B_G1_14_20h_afterRelease\DE_W0001_P0001\DE_2_W0001_P0001_T0014\TR1_W0001_P0156\TR1_2_W0001_P0156_T0001_R1_P2_K1_Ch2-Ch1.zen
11420	6.108459e-04	1.372900e-03	7.906600e-04	20150212_STAG2gfpcf2_G2G1\MitoSys2\Calibration\mEGFPC1H2B_G1_14_20h_afterRelease\DE_W0001_P0001\DE_2_W0001_P0001_T0014\TR1_W0001_P0156\TR1_2_W0001_P0156_T0001_R1_P2_K1_Ch2-Ch1.zen
12060	6.853255e-04	1.709638e-03	7.374700e-04	20150212_STAG2gfpcf2_G2G1\MitoSys2\Calibration\mEGFPC1H2B_G1_14_20h_afterRelease\DE_W0001_P0001\DE_2_W0001_P0001_T0014\TR1_W0001_P0156\TR1_2_W0001_P0156_T0001_R1_P2_K1_Ch2-Ch1.zen
12700	5.025130e-04	1.420751e-03	6.901400e-04	20150212_STAG2gfpcf2_G2G1\MitoSys2\Calibration\mEGFPC1H2B_G1_14_20h_afterRelease\DE_W0001_P0001\DE_2_W0001_P0001_T0014\TR1_W0001_P0156\TR1_2_W0001_P0156_T0001_R1_P2_K1_Ch2-Ch1.zen
13980	7.791158e-04	1.458410e-03	6.097000e-04	20150212_STAG2gfpcf2_G2G1\MitoSys2\Calibration\mEGFPC1H2B_G1_14_20h_afterRelease\DE_W0001_P0001\DE_2_W0001_P0001_T0014\TR1_W0001_P0156\TR1_2_W0001_P0156_T0001_R1_P2_K1_Ch2-Ch1.zen
15260	7.695850e-04	1.243210e-03	5.440800e-04	20150212_STAG2gfpcf2_G2G1\MitoSys2\Calibration\mEGFPC1H2B_G1_14_20h_afterRelease\DE_W0001_P0001\DE_2_W0001_P0001_T0014\TR1_W0001_P0156\TR1_2_W0001_P0156_T0001_R1_P2_K1_Ch2-Ch1.zen
16540	5.272548e-04	1.107376e-03	4.896800e-04	20150212_STAG2gfpcf2_G2G1\MitoSys2\Calibration\mEGFPC1H2B_G1_14_20h_afterRelease\DE_W0001_P0001\DE_2_W0001_P0001_T0014\TR1_W0001_P0156\TR1_2_W0001_P0156_T0001_R1_P2_K1_Ch2-Ch1.zen
17820	8.052724e-04	1.466345e-03	4.439700e-04	20150212_STAG2gfpcf2_G2G1\MitoSys2\Calibration\mEGFPC1H2B_G1_14_20h_afterRelease\DE_W0001_P0001\DE_2_W0001_P0001_T0014\TR1_W0001_P0156\TR1_2_W0001_P0156_T0001_R1_P2_K1_Ch2-Ch1.zen
19100	3.859225e-04	1.226575e-03	4.050900e-04	20150212_STAG2gfpcf2_G2G1\MitoSys2\Calibration\mEGFPC1H2B_G1_14_20h_afterRelease\DE_W0001_P0001\DE_2_W0001_P0001_T0014\TR1_W0001_P0156\TR1_2_W0001_P0156_T0001_R1_P2_K1_Ch2-Ch1.zen
20380	3.533373e-04	1.011718e-03	3.716900e-04	20150212_STAG2gfpcf2_G2G1\MitoSys2\Calibration\mEGFPC1H2B_G1_14_20h_afterRelease\DE_W0001_P0001\DE_2_W0001_P0001_T0014\TR1_W0001_P0156\TR1_2_W0001_P0156_T0001_R1_P2_K1_Ch2-Ch1.zen
21660	2.153914e-04	1.355284e-03	3.427300e-04	20150212_STAG2gfpcf2_G2G1\MitoSys2\Calibration\mEGFPC1H2B_G1_14_20h_afterRelease\DE_W0001_P0001\DE_2_W0001_P0001_T0014\TR1_W0001_P0156\TR1_2_W0001_P0156_T0001_R1_P2_K1_Ch2-Ch1.zen
22940	3.603249e-04	1.525088e-03	3.174200e-04	20150212_STAG2gfpcf2_G2G1\MitoSys2\Calibration\mEGFPC1H2B_G1_14_20h_afterRelease\DE_W0001_P0001\DE_2_W0001_P0001_T0014\TR1_W0001_P0156\TR1_2_W0001_P0156_T0001_R1_P2_K1_Ch2-Ch1.zen
24220	4.263866e-04	1.236629e-03	2.951400e-04	20150212_STAG2gfpcf2_G2G1\MitoSys2\Calibration\mEGFPC1H2B_G1_14_20h_afterRelease\DE_W0001_P0001\DE_2_W0001_P0001_T0014\TR1_W0001_P0156\TR1_2_W0001_P0156_T0001_R1_P2_K1_Ch2-Ch1.zen
25500	4.814072e-04	1.082819e-03	2.754000e-04	20150212_STAG2gfpcf2_G2G1\MitoSys2\Calibration\mEGFPC1H2B_G1_14_20h_afterRelease\DE_W0001_P0001\DE_2_W0001_P0001_T0014\TR1_W0001_P0156\TR1_2_W0001_P0156_T0001_R1_P2_K1_Ch2-Ch1.zen
28060	4.476248e-04	1.142434e-03	2.420600e-04	20150212_STAG2gfpcf2_G2G1\MitoSys2\Calibration\mEGFPC1H2B_G1_14_20h_afterRelease\DE_W0001_P0001\DE_2_W0001_P0001_T0014\TR1_W0001_P0156\TR1_2_W0001_P0156_T0001_R1_P2_K1_Ch2-Ch1.zen
30620	3.281212e-04	9.625478e-04	2.150500e-04	20150212_STAG2gfpcf2_G2G1\MitoSys2\Calibration\mEGFPC1H2B_G1_14_20h_afterRelease\DE_W0001_P0001\DE_2_W0001_P0001_T0014\TR1_W0001_P0156\TR1_2_W0001_P0156_T0001_R1_P2_K1_Ch2-Ch1.zen
33180	4.735432e-04	1.086000e-03	1.928000e-04	20150212_STAG2gfpcf2_G2G1\MitoSys2\Calibration\mEGFPC1H2B_G1_14_20h_afterRelease\DE_W0001_P0001\DE_2_W0001_P0001_T0014\TR1_W0001_P0156\TR1_2_W0001_P0156_T0001_R1_P2_K1_Ch2-Ch1.zen
35740	1.700009e-05	1.152120e-03	1.742100e-04	20150212_STAG2gfpcf2_G2G1\MitoSys2\Calibration\mEGFPC1H2B_G1_14_20h_afterRelease\DE_W0001_P0001\DE_2_W0001_P0001_T0014\TR1_W0001_P0156\TR1_2_W0001_P0156_T0001_R1_P2_K1_Ch2-Ch1.zen
38300	-1.022029e-04	1.211771e-03	1.584700e-04	20150212_STAG2gfpcf2_G2G1\MitoSys2\Calibration\mEGFPC1H2B_G1_14_20h_afterRelease\DE_W0001_P0001\DE_2_W0001_P0001_T0014\TR1_W0001_P0156\TR1_2_W0001_P0156_T0001_R1_P2_K1_Ch2-Ch1.zen
40860	3.108995e-04	1.078219e-03	1.450100e-04	20150212_STAG2gfpcf2_G2G1\MitoSys2\Calibration\mEGFPC1H2B_G1_14_20h_afterRelease\DE_W0001_P0001\DE_2_W0001_P0001_T0014\TR1_W0001_P0156\TR1_2_W0001_P0156_T0001_R1_P2_K1_Ch2-Ch1.zen
43420	-2.279643e-04	9.636551e-04	1.333900e-04	20150212_STAG2gfpcf2_G2G1\MitoSys2\Calibration\mEGFPC1H2B_G1_14_20h_afterRelease\DE_W0001_P0001\DE_2_W0001_P0001_T0014\TR1_W0001_P0156\TR1_2_W0001_P0156_T0001_R1_P2_K1_Ch2-Ch1.zen
45980	-3.475607e-04	1.318943e-03	1.232700e-04	20150212_STAG2gfpcf2_G2G1\MitoSys2\Calibration\mEGFPC1H2B_G1_14_20h_afterRelease\DE_W0001_P0001\DE_2_W0001_P0001_T0014\TR1_W0001_P0156\TR1_2_W0001_P0156_T0001_R1_P2_K1_Ch2-Ch1.zen
48540	-1.500828e-04	1.229934e-03	1.143800e-04	20150212_STAG2gfpcf2_G2G1\MitoSys2\Calibration\mEGFPC1H2B_G1_14_20h_afterRelease\DE_W0001_P0001\DE_2_W0001_P0001_T0014\TR1_W0001_P0156\TR1_2_W0001_P0156_T0001_R1_P2_K1_Ch2-Ch1.zen
51100	-3.224824e-04	1.074318e-03	1.065400e-04	20150212_STAG2gfpcf2_G2G1\MitoSys2\Calibration\mEGFPC1H2B_G1_14_20h_afterRelease\DE_W0001_P0001\DE_2_W0001_P0001_T0014\TR1_W0001_P0156\TR1_2_W0001_P0156_T0001_R1_P2_K1_Ch2-Ch1.zen
56220	-1.949220e-04	9.343325e-04	9.333800e-05	20150212_STAG2gfpcf2_G2G1\MitoSys2\Calibration\mEGFPC1H2B_G1_14_20h_afterRelease\DE_W0001_P0001\DE_2_W0001_P0001_T0014\TR1_W0001_P0156\TR1_2_W0001_P0156_T0001_R1_P2_K1_Ch2-Ch1.zen
61340	-4.097851e-04	9.960036e-04	8.269700e-05	20150212_STAG2gfpcf2_G2G1\MitoSys2\Calibration\mEGFPC1H2B_G1_14_20h_afterRelease\DE_W0001_P0001\DE_2_W0001_P0001_T0014\TR1_W0001_P0156\TR1_2_W0001_P0156_T0001_R1_P2_K1_Ch2-Ch1.zen
66460	-3.189520e-04	1.029995e-03	7.396600e-05	20150212_STAG2gfpcf2_G2G1\MitoSys2\Calibration\mEGFPC1H2B_G1_14_20h_afterRelease\DE_W0001_P0001\DE_2_W0001_P0001_T0014\TR1_W0001_P0156\TR1_2_W0001_P0156_T0001_R1_P2_K1_Ch2-Ch1.zen
71580	-5.104121e-04	1.189836e-03	6.669500e-05	20150212_STAG2gfpcf2_G2G1\MitoSys2\Calibration\mEGFPC1H2B_G1_14_20h_afterRelease\DE_W0001_P0001\DE_2_W0001_P0001_T0014\TR1_W0001_P0156\TR1_2_W0001_P0156_T0001_R1_P2_K1_Ch2-Ch1.zen
76700	-4.333720e-04	1.128163e-03	6.056100e-05	20150212_STAG2gfpcf2_G2G1\MitoSys2\Calibration\mEGFPC1H2B_G1_14_20h_afterRelease\DE_W0001_P0001\DE_2_W0001_P0001_T0014\TR1_W0001_P0156\TR1_2_W0001_P0156_T0001_R1_P2_K1_Ch2-Ch1.zen
81820	-1.113037e-04	1.211586e-03	5.532800e-05	20150212_STAG2gfpcf2_G2G1\MitoSys2\Calibration\mEGFPC1H2B_G1_14_20h_afterRelease\DE_W0001_P0001\DE_2_W0001_P0001_T0014\TR1_W0001_P0156\TR1_2_W0001_P0156_T0001_R1_P2_K1_Ch2-Ch1.zen
86940	-1.091056e-04	1.108970e-03	5.082000e-05	20150212_STAG2gfpcf2_G2G1\MitoSys2\Calibration\mEGFPC1H2B_G1_14_20h_afterRelease\DE_W0001_P0001\DE_2_W0001_P0001_T0014\TR1_W0001_P0156\TR1_2_W0001_P0156_T0001_R1_P2_K1_Ch2-Ch1.zen
92060	-1.294140e-04	6.692474e-04	4.690300e-05	20150212_STAG2gfpcf2_G2G1\MitoSys2\Calibration\mEGFPC1H2B_G1_14_20h_afterRelease\DE_W0001_P0001\DE_2_W0001_P0001_T0014\TR1_W0001_P0156\TR1_2_W0001_P0156_T0001_R1_P2_K1_Ch2-Ch1.zen
97180	-1.113946e-04	8.188459e-04	4.347300e-05	20150212_STAG2gfpcf2_G2G1\MitoSys2\Calibration\mEGFPC1H2B_G1_14_20h_afterRelease\DE_W0001_P0001\DE_2_W0001_P0001_T0014\TR1_W0001_P0156\TR1_2_W0001_P0156_T0001_R1_P2_K1_Ch2-Ch1.zen
102300	-5.908682e-05	7.393793e-04	4.044900e-05	20150212_STAG2gfpcf2_G2G1\MitoSys2\Calibration\mEGFPC1H2B_G1_14_20h_afterRelease\DE_W0001_P0001\DE_2_W0001_P0001_T0014\TR1_W0001_P0156\TR1_2_W0001_P0156_T0001_R1_P2_K1_Ch2-Ch1.zen
112540	2.711359e-05	6.154824e-04	3.537100e-05	20150212_STAG2gfpcf2_G2G1\MitoSys2\Calibration\mEGFPC1H2B_G1_14_20h_afterRelease\DE_W0001_P0001\DE_2_W0001_P0001_T0014\TR1_W0001_P0156\TR1_2_W0001_P0156_T0001_R1_P2_K1_Ch2-Ch1.zen
122780	2.648882e-05	4.790725e-04	3.129000e-05	20150212_STAG2gfpcf2_G2G1\MitoSys2\Calibration\mEGFPC1H2B_G1_14_20h_afterRelease\DE_W0001_P0001\DE_2_W0001_P0001_T0014\TR1_W0001_P0156\TR1_2_W0001_P0156_T0001_R1_P2_K1_Ch2-Ch1.zen
133020	-1.004752e-05	6.007984e-04	2.794900e-05	20150212_STAG2gfpcf2_G2G1\MitoSys2\Calibration\mEGFPC1H2B_G1_14_20h_afterRelease\DE_W0001_P0001\DE_2_W0001_P0001_T0014\TR1_W0001_P0156\TR1_2_W0001_P0156_T0001_R1_P2_K1_Ch2-Ch1.zen
143260	-3.663145e-05	7.664632e-04	2.517200e-05	20150212_STAG2gfpcf2_G2G1\MitoSys2\Calibration\mEGFPC1H2B_G1_14_20h_afterRelease\DE_W0001_P0001\DE_2_W0001_P0001_T0014\TR1_W0001_P0156\TR1_2_W0001_P0156_T0001_R1_P2_K1_Ch2-Ch1.zen
153500	1.850539e-04	9.268043e-04	2.283400e-05	20150212_STAG2gfpcf2_G2G1\MitoSys2\Calibration\mEGFPC1H2B_G1_14_20h_afterRelease\DE_W0001_P0001\DE_2_W0001_P0001_T0014\TR1_W0001_P0156\TR1_2_W0001_P0156_T0001_R1_P2_K1_Ch2-Ch1.zen
163740	1.864488e-04	9.013759e-04	2.084200e-05	20150212_STAG2gfpcf2_G2G1\MitoSys2\Calibration\mEGFPC1H2B_G1_14_20h_afterRelease\DE_W0001_P0001\DE_2_W0001_P0001_T0014\TR1_W0001_P0156\TR1_2_W0001_P0156_T0001_R1_P2_K1_Ch2-Ch1.zen
173980	-5.240605e-05	7.161154e-04	1.912900e-05	20150212_STAG2gfpcf2_G2G1\MitoSys2\Calibration\mEGFPC1H2B_G1_14_20h_afterRelease\DE_W0001_P0001\DE_2_W0001_P0001_T0014\TR1_W0001_P0156\TR1_2_W0001_P0156_T0001_R1_P2_K1_Ch2-Ch1.zen
184220	7.729145e-05	7.701539e-04	1.764200e-05	20150212_STAG2gfpcf2_G2G1\MitoSys2\Calibration\mEGFPC1H2B_G1_14_20h_afterRelease\DE_W0001_P0001\DE_2_W0001_P0001_T0014\TR1_W0001_P0156\TR1_2_W0001_P0156_T0001_R1_P2_K1_Ch2-Ch1.zen
194460	-6.580971e-05	7.686026e-04	1.634100e-05	20150212_STAG2gfpcf2_G2G1\MitoSys2\Calibration\mEGFPC1H2B_G1_14_20h_afterRelease\DE_W0001_P0001\DE_2_W0001_P0001_T0014\TR1_W0001_P0156\TR1_2_W0001_P0156_T0001_R1_P2_K1_Ch2-Ch1.zen
204700	-1.214617e-04	5.855863e-04	1.519500e-05	20150212_STAG2gfpcf2_G2G1\MitoSys2\Calibration\mEGFPC1H2B_G1_14_20h_afterRelease\DE_W0001_P0001\DE_2_W0001_P0001_T0014\TR1_W0001_P0156\TR1_2_W0001_P0156_T0001_R1_P2_K1_Ch2-Ch1.zen
225180	-9.559401e-05	6.810872e-04	1.327400e-05	20150212_STAG2gfpcf2_G2G1\MitoSys2\Calibration\mEGFPC1H2B_G1_14_20h_afterRelease\DE_W0001_P0001\DE_2_W0001_P0001_T0014\TR1_W0001_P0156\TR1_2_W0001_P0156_T0001_R1_P2_K1_Ch2-Ch1.zen
245660	-9.241075e-05	5.887866e-04	1.173300e-05	20150212_STAG2gfpcf2_G2G1\MitoSys2\Calibration\mEGFPC1H2B_G1_14_20h_afterRelease\DE_W0001_P0001\DE_2_W0001_P0001_T0014\TR1_W0001_P0156\TR1_2_W0001_P0156_T0001_R1_P2_K1_Ch2-Ch1.zen
266140	-1.240029e-06	5.438549e-04	1.047200e-05	20150212_STAG2gfpcf2_G2G1\MitoSys2\Calibration\mEGFPC1H2B_G1_14_20h_afterRelease\DE_W0001_P0001\DE_2_W0001_P0001_T0014\TR1_W0001_P0156\TR1_2_W0001_P0156_T0001_R1_P2_K1_Ch2-Ch1.zen
286620	-2.815682e-05	5.414734e-04	9.425800e-06	20150212_STAG2gfpcf2_G2G1\MitoSys2\Calibration\mEGFPC1H2B_G1_14_20h_afterRelease\DE_W0001_P0001\DE_2_W0001_P0001_T0014\TR1_W0001_P0156\TR1_2_W0001_P0156_T0001_R1_P2_K1_Ch2-Ch1.zen
307100	-6.365023e-05	6.630303e-04	8.545500e-06	20150212_STAG2gfpcf2_G2G1\MitoSys2\Calibration\mEGFPC1H2B_G1_14_20h_afterRelease\DE_W0001_P0001\DE_2_W0001_P0001_T0014\TR1_W0001_P0156\TR1_2_W0001_P0156_T0001_R1_P2_K1_Ch2-Ch1.zen
327580	2.294495e-05	5.815473e-04	7.796300e-06	20150212_STAG2gfpcf2_G2G1\MitoSys2\Calibration\mEGFPC1H2B_G1_14_20h_afterRelease\DE_W0001_P0001\DE_2_W0001_P0001_T0014\TR1_W0001_P0156\TR1_2_W0001_P0156_T0001_R1_P2_K1_Ch2-Ch1.zen
348060	5.478262e-05	5.909665e-04	7.152300e-06	20150212_STAG2gfpcf2_G2G1\MitoSys2\Calibration\mEGFPC1H2B_G1_14_20h_afterRelease\DE_W0001_P0001\DE_2_W0001_P0001_T0014\TR1_W0001_P0156\TR1_2_W0001_P0156_T0001_R1_P2_K1_Ch2-Ch1.zen
368540	-2.956505e-05	7.953665e-04	6.593800e-06	20150212_STAG2gfpcf2_G2G1\MitoSys2\Calibration\mEGFPC1H2B_G1_14_20h_afterRelease\DE_W0001_P0001\DE_2_W0001_P0001_T0014\TR1_W0001_P0156\TR1_2_W0001_P0156_T0001_R1_P2_K1_Ch2-Ch1.zen
389020	5.594700e-05	8.729554e-04	6.105600e-06	20150212_STAG2gfpcf2_G2G1\MitoSys2\Calibration\mEGFPC1H2B_G1_14_20h_afterRelease\DE_W0001_P0001\DE_2_W0001_P0001_T0014\TR1_W0001_P0156\TR1_2_W0001_P0156_T0001_R1_P2_K1_Ch2-Ch1.zen
409500	-9.741715e-05	4.920121e-04	5.675700e-06	20150212_STAG2gfpcf2_G2G1\MitoSys2\Calibration\mEGFPC1H2B_G1_14_20h_afterRelease\DE_W0001_P0001\DE_2_W0001_P0001_T0014\TR1_W0001_P0156\TR1_2_W0001_P0156_T0001_R1_P2_K1_Ch2-Ch1.zen
450460	-1.613382e-04	4.923652e-04	4.955500e-06	20150212_STAG2gfpcf2_G2G1\MitoSys2\Calibration\mEGFPC1H2B_G1_14_20h_afterRelease\DE_W0001_P0001\DE_2_W0001_P0001_T0014\TR1_W0001_P0156\TR1_2_W0001_P0156_T0001_R1_P2_K1_Ch2-Ch1.zen
491420	-3.603986e-06	4.062420e-04	4.378000e-06	20150212_STAG2gfpcf2_G2G1\MitoSys2\Calibration\mEGFPC1H2B_G1_14_20h_afterRelease\DE_W0001_P0001\DE_2_W0001_P0001_T0014\TR1_W0001_P0156\TR1_2_W0001_P0156_T0001_R1_P2_K1_Ch2-Ch1.zen
532380	-1.216423e-04	4.694948e-04	3.906100e-06	20150212_STAG2gfpcf2_G2G1\MitoSys2\Calibration\mEGFPC1H2B_G1_14_20h_afterRelease\DE_W0001_P0001\DE_2_W0001_P0001_T0014\TR1_W0001_P0156\TR1_2_W0001_P0156_T0001_R1_P2_K1_Ch2-Ch1.zen
573340	2.752980e-05	4.860666e-04	3.514700e-06	20150212_STAG2gfpcf2_G2G1\MitoSys2\Calibration\mEGFPC1H2B_G1_14_20h_afterRelease\DE_W0001_P0001\DE_2_W0001_P0001_T0014\TR1_W0001_P0156\TR1_2_W0001_P0156_T0001_R1_P2_K1_Ch2-Ch1.zen
614300	1.461068e-04	4.415458e-04	3.185500e-06	20150212_STAG2gfpcf2_G2G1\MitoSys2\Calibration\mEGFPC1H2B_G1_14_20h_afterRelease\DE_W0001_P0001\DE_2_W0001_P0001_T0014\TR1_W0001_P0156\TR1_2_W0001_P0156_T0001_R1_P2_K1_Ch2-Ch1.zen
655260	-8.524464e-05	3.859142e-04	2.905500e-06	20150212_STAG2gfpcf2_G2G1\MitoSys2\Calibration\mEGFPC1H2B_G1_14_20h_afterRelease\DE_W0001_P0001\DE_2_W0001_P0001_T0014\TR1_W0001_P0156\TR1_2_W0001_P0156_T0001_R1_P2_K1_Ch2-Ch1.zen
696220	-1.320397e-05	5.666566e-04	2.664900e-06	20150212_STAG2gfpcf2_G2G1\MitoSys2\Calibration\mEGFPC1H2B_G1_14_20h_afterRelease\DE_W0001_P0001\DE_2_W0001_P0001_T0014\TR1_W0001_P0156\TR1_2_W0001_P0156_T0001_R1_P2_K1_Ch2-Ch1.zen
737180	-2.206857e-05	7.100931e-04	2.456300e-06	20150212_STAG2gfpcf2_G2G1\MitoSys2\Calibration\mEGFPC1H2B_G1_14_20h_afterRelease\DE_W0001_P0001\DE_2_W0001_P0001_T0014\TR1_W0001_P0156\TR1_2_W0001_P0156_T0001_R1_P2_K1_Ch2-Ch1.zen
778140	1.624487e-04	6.041762e-04	2.274000e-06	20150212_STAG2gfpcf2_G2G1\MitoSys2\Calibration\mEGFPC1H2B_G1_14_20h_afterRelease\DE_W0001_P0001\DE_2_W0001_P0001_T0014\TR1_W0001_P0156\TR1_2_W0001_P0156_T0001_R1_P2_K1_Ch2-Ch1.zen
819100	-5.132963e-05	3.610255e-04	2.113500e-06	20150212_STAG2gfpcf2_G2G1\MitoSys2\Calibration\mEGFPC1H2B_G1_14_20h_afterRelease\DE_W0001_P0001\DE_2_W0001_P0001_T0014\TR1_W0001_P0156\TR1_2_W0001_P0156_T0001_R1_P2_K1_Ch2-Ch1.zen
901020	-1.444331e-04	4.284079e-04	1.844800e-06	20150212_STAG2gfpcf2_G2G1\MitoSys2\Calibration\mEGFPC1H2B_G1_14_20h_afterRelease\DE_W0001_P0001\DE_2_W0001_P0001_T0014\TR1_W0001_P0156\TR1_2_W0001_P0156_T0001_R1_P2_K1_Ch2-Ch1.zen
982940	-1.890481e-04	4.375934e-04	1.629400e-06	20150212_STAG2gfpcf2_G2G1\MitoSys2\Calibration\mEGFPC1H2B_G1_14_20h_afterRelease\DE_W0001_P0001\DE_2_W0001_P0001_T0014\TR1_W0001_P0156\TR1_2_W0001_P0156_T0001_R1_P2_K1_Ch2-Ch1.zen
1064860	6.360612e-05	3.584062e-04	1.453500e-06	20150212_STAG2gfpcf2_G2G1\MitoSys2\Calibration\mEGFPC1H2B_G1_14_20h_afterRelease\DE_W0001_P0001\DE_2_W0001_P0001_T0014\TR1_W0001_P0156\TR1_2_W0001_P0156_T0001_R1_P2_K1_Ch2-Ch1.zen
1146780	2.918044e-05	3.507385e-04	1.307600e-06	20150212_STAG2gfpcf2_G2G1\MitoSys2\Calibration\mEGFPC1H2B_G1_14_20h_afterRelease\DE_W0001_P0001\DE_2_W0001_P0001_T0014\TR1_W0001_P0156\TR1_2_W0001_P0156_T0001_R1_P2_K1_Ch2-Ch1.zen
1228700	-1.662091e-04	2.848495e-04	1.185000e-06	20150212_STAG2gfpcf2_G2G1\MitoSys2\Calibration\mEGFPC1H2B_G1_14_20h_afterRelease\DE_W0001_P0001\DE_2_W0001_P0001_T0014\TR1_W0001_P0156\TR1_2_W0001_P0156_T0001_R1_P2_K1_Ch2-Ch1.zen
1310620	-1.844898e-05	2.910209e-04	1.080700e-06	20150212_STAG2gfpcf2_G2G1\MitoSys2\Calibration\mEGFPC1H2B_G1_14_20h_afterRelease\DE_W0001_P0001\DE_2_W0001_P0001_T0014\TR1_W0001_P0156\TR1_2_W0001_P0156_T0001_R1_P2_K1_Ch2-Ch1.zen
1392540	-1.305199e-05	3.942033e-04	9.910700e-07	20150212_STAG2gfpcf2_G2G1\MitoSys2\Calibration\mEGFPC1H2B_G1_14_20h_afterRelease\DE_W0001_P0001\DE_2_W0001_P0001_T0014\TR1_W0001_P0156\TR1_2_W0001_P0156_T0001_R1_P2_K1_Ch2-Ch1.zen
1474460	-8.689446e-05	3.886581e-04	9.133900e-07	20150212_STAG2gfpcf2_G2G1\MitoSys2\Calibration\mEGFPC1H2B_G1_14_20h_afterRelease\DE_W0001_P0001\DE_2_W0001_P0001_T0014\TR1_W0001_P0156\TR1_2_W0001_P0156_T0001_R1_P2_K1_Ch2-Ch1.zen
1556380	-6.744157e-05	4.006044e-04	8.455200e-07	20150212_STAG2gfpcf2_G2G1\MitoSys2\Calibration\mEGFPC1H2B_G1_14_20h_afterRelease\DE_W0001_P0001\DE_2_W0001_P0001_T0014\TR1_W0001_P0156\TR1_2_W0001_P0156_T0001_R1_P2_K1_Ch2-Ch1.zen
10	1.164313e-01	7.977369e-03	1.141200e-01	20150212_STAG2gfpcf2_G2G1\MitoSys2\Calibration\mEGFPC1H2B_G1_14_20h_afterRelease\DE_W0001_P0001\DE_2_W0001_P0001_T0014\TR1_W0001_P0156\TR1_2_W0001_P0156_T0001_R1_P3_K1_Ch2-Ch1.zen
20	1.113383e-01	1.043698e-02	1.114400e-01	20150212_STAG2gfpcf2_G2G1\MitoSys2\Calibration\mEGFPC1H2B_G1_14_20h_afterRelease\DE_W0001_P0001\DE_2_W0001_P0001_T0014\TR1_W0001_P0156\TR1_2_W0001_P0156_T0001_R1_P3_K1_Ch2-Ch1.zen
30	1.081974e-01	1.030710e-02	1.089200e-01	20150212_STAG2gfpcf2_G2G1\MitoSys2\Calibration\mEGFPC1H2B_G1_14_20h_afterRelease\DE_W0001_P0001\DE_2_W0001_P0001_T0014\TR1_W0001_P0156\TR1_2_W0001_P0156_T0001_R1_P3_K1_Ch2-Ch1.zen
40	1.052575e-01	9.870653e-03	1.065400e-01	20150212_STAG2gfpcf2_G2G1\MitoSys2\Calibration\mEGFPC1H2B_G1_14_20h_afterRelease\DE_W0001_P0001\DE_2_W0001_P0001_T0014\TR1_W0001_P0156\TR1_2_W0001_P0156_T0001_R1_P3_K1_Ch2-Ch1.zen
50	1.031779e-01	8.741180e-03	1.043100e-01	20150212_STAG2gfpcf2_G2G1\MitoSys2\Calibration\mEGFPC1H2B_G1_14_20h_afterRelease\DE_W0001_P0001\DE_2_W0001_P0001_T0014\TR1_W0001_P0156\TR1_2_W0001_P0156_T0001_R1_P3_K1_Ch2-Ch1.zen
60	1.029759e-01	9.569843e-03	1.022200e-01	20150212_STAG2gfpcf2_G2G1\MitoSys2\Calibration\mEGFPC1H2B_G1_14_20h_afterRelease\DE_W0001_P0001\DE_2_W0001_P0001_T0014\TR1_W0001_P0156\TR1_2_W0001_P0156_T0001_R1_P3_K1_Ch2-Ch1.zen
70	9.941179e-02	9.834576e-03	1.002500e-01	20150212_STAG2gfpcf2_G2G1\MitoSys2\Calibration\mEGFPC1H2B_G1_14_20h_afterRelease\DE_W0001_P0001\DE_2_W0001_P0001_T0014\TR1_W0001_P0156\TR1_2_W0001_P0156_T0001_R1_P3_K1_Ch2-Ch1.zen
80	9.803751e-02	9.771317e-03	9.840000e-02	20150212_STAG2gfpcf2_G2G1\MitoSys2\Calibration\mEGFPC1H2B_G1_14_20h_afterRelease\DE_W0001_P0001\DE_2_W0001_P0001_T0014\TR1_W0001_P0156\TR1_2_W0001_P0156_T0001_R1_P3_K1_Ch2-Ch1.zen
90	9.600851e-02	1.073437e-02	9.665400e-02	20150212_STAG2gfpcf2_G2G1\MitoSys2\Calibration\mEGFPC1H2B_G1_14_20h_afterRelease\DE_W0001_P0001\DE_2_W0001_P0001_T0014\TR1_W0001_P0156\TR1_2_W0001_P0156_T0001_R1_P3_K1_Ch2-Ch1.zen
100	9.385616e-02	9.336461e-03	9.500500e-02	20150212_STAG2gfpcf2_G2G1\MitoSys2\Calibration\mEGFPC1H2B_G1_14_20h_afterRelease\DE_W0001_P0001\DE_2_W0001_P0001_T0014\TR1_W0001_P0156\TR1_2_W0001_P0156_T0001_R1_P3_K1_Ch2-Ch1.zen
120	9.272428e-02	9.739803e-03	9.196700e-02	20150212_STAG2gfpcf2_G2G1\MitoSys2\Calibration\mEGFPC1H2B_G1_14_20h_afterRelease\DE_W0001_P0001\DE_2_W0001_P0001_T0014\TR1_W0001_P0156\TR1_2_W0001_P0156_T0001_R1_P3_K1_Ch2-Ch1.zen
140	9.116093e-02	9.934608e-03	8.922900e-02	20150212_STAG2gfpcf2_G2G1\MitoSys2\Calibration\mEGFPC1H2B_G1_14_20h_afterRelease\DE_W0001_P0001\DE_2_W0001_P0001_T0014\TR1_W0001_P0156\TR1_2_W0001_P0156_T0001_R1_P3_K1_Ch2-Ch1.zen
160	8.713601e-02	7.178176e-03	8.674400e-02	20150212_STAG2gfpcf2_G2G1\MitoSys2\Calibration\mEGFPC1H2B_G1_14_20h_afterRelease\DE_W0001_P0001\DE_2_W0001_P0001_T0014\TR1_W0001_P0156\TR1_2_W0001_P0156_T0001_R1_P3_K1_Ch2-Ch1.zen
180	8.587051e-02	7.799378e-03	8.447300e-02	20150212_STAG2gfpcf2_G2G1\MitoSys2\Calibration\mEGFPC1H2B_G1_14_20h_afterRelease\DE_W0001_P0001\DE_2_W0001_P0001_T0014\TR1_W0001_P0156\TR1_2_W0001_P0156_T0001_R1_P3_K1_Ch2-Ch1.zen
200	8.241517e-02	6.792664e-03	8.238500e-02	20150212_STAG2gfpcf2_G2G1\MitoSys2\Calibration\mEGFPC1H2B_G1_14_20h_afterRelease\DE_W0001_P0001\DE_2_W0001_P0001_T0014\TR1_W0001_P0156\TR1_2_W0001_P0156_T0001_R1_P3_K1_Ch2-Ch1.zen
220	8.036864e-02	7.107779e-03	8.045200e-02	20150212_STAG2gfpcf2_G2G1\MitoSys2\Calibration\mEGFPC1H2B_G1_14_20h_afterRelease\DE_W0001_P0001\DE_2_W0001_P0001_T0014\TR1_W0001_P0156\TR1_2_W0001_P0156_T0001_R1_P3_K1_Ch2-Ch1.zen
240	7.947621e-02	8.242914e-03	7.865200e-02	20150212_STAG2gfpcf2_G2G1\MitoSys2\Calibration\mEGFPC1H2B_G1_14_20h_afterRelease\DE_W0001_P0001\DE_2_W0001_P0001_T0014\TR1_W0001_P0156\TR1_2_W0001_P0156_T0001_R1_P3_K1_Ch2-Ch1.zen
260	7.799850e-02	7.884464e-03	7.696900e-02	20150212_STAG2gfpcf2_G2G1\MitoSys2\Calibration\mEGFPC1H2B_G1_14_20h_afterRelease\DE_W0001_P0001\DE_2_W0001_P0001_T0014\TR1_W0001_P0156\TR1_2_W0001_P0156_T0001_R1_P3_K1_Ch2-Ch1.zen
280	7.556152e-02	8.911936e-03	7.538800e-02	20150212_STAG2gfpcf2_G2G1\MitoSys2\Calibration\mEGFPC1H2B_G1_14_20h_afterRelease\DE_W0001_P0001\DE_2_W0001_P0001_T0014\TR1_W0001_P0156\TR1_2_W0001_P0156_T0001_R1_P3_K1_Ch2-Ch1.zen
300	7.238123e-02	6.814439e-03	7.389600e-02	20150212_STAG2gfpcf2_G2G1\MitoSys2\Calibration\mEGFPC1H2B_G1_14_20h_afterRelease\DE_W0001_P0001\DE_2_W0001_P0001_T0014\TR1_W0001_P0156\TR1_2_W0001_P0156_T0001_R1_P3_K1_Ch2-Ch1.zen
340	7.173745e-02	8.047335e-03	7.114100e-02	20150212_STAG2gfpcf2_G2G1\MitoSys2\Calibration\mEGFPC1H2B_G1_14_20h_afterRelease\DE_W0001_P0001\DE_2_W0001_P0001_T0014\TR1_W0001_P0156\TR1_2_W0001_P0156_T0001_R1_P3_K1_Ch2-Ch1.zen
380	6.887256e-02	7.799992e-03	6.864000e-02	20150212_STAG2gfpcf2_G2G1\MitoSys2\Calibration\mEGFPC1H2B_G1_14_20h_afterRelease\DE_W0001_P0001\DE_2_W0001_P0001_T0014\TR1_W0001_P0156\TR1_2_W0001_P0156_T0001_R1_P3_K1_Ch2-Ch1.zen
420	6.448970e-02	7.787805e-03	6.635000e-02	20150212_STAG2gfpcf2_G2G1\MitoSys2\Calibration\mEGFPC1H2B_G1_14_20h_afterRelease\DE_W0001_P0001\DE_2_W0001_P0001_T0014\TR1_W0001_P0156\TR1_2_W0001_P0156_T0001_R1_P3_K1_Ch2-Ch1.zen
460	6.447339e-02	7.858354e-03	6.423700e-02	20150212_STAG2gfpcf2_G2G1\MitoSys2\Calibration\mEGFPC1H2B_G1_14_20h_afterRelease\DE_W0001_P0001\DE_2_W0001_P0001_T0014\TR1_W0001_P0156\TR1_2_W0001_P0156_T0001_R1_P3_K1_Ch2-Ch1.zen
500	6.206331e-02	7.268271e-03	6.227600e-02	20150212_STAG2gfpcf2_G2G1\MitoSys2\Calibration\mEGFPC1H2B_G1_14_20h_afterRelease\DE_W0001_P0001\DE_2_W0001_P0001_T0014\TR1_W0001_P0156\TR1_2_W0001_P0156_T0001_R1_P3_K1_Ch2-Ch1.zen
540	6.027074e-02	7.260044e-03	6.044700e-02	20150212_STAG2gfpcf2_G2G1\MitoSys2\Calibration\mEGFPC1H2B_G1_14_20h_afterRelease\DE_W0001_P0001\DE_2_W0001_P0001_T0014\TR1_W0001_P0156\TR1_2_W0001_P0156_T0001_R1_P3_K1_Ch2-Ch1.zen
580	5.900136e-02	7.014420e-03	5.873700e-02	20150212_STAG2gfpcf2_G2G1\MitoSys2\Calibration\mEGFPC1H2B_G1_14_20h_afterRelease\DE_W0001_P0001\DE_2_W0001_P0001_T0014\TR1_W0001_P0156\TR1_2_W0001_P0156_T0001_R1_P3_K1_Ch2-Ch1.zen
620	5.560883e-02	7.081447e-03	5.713100e-02	20150212_STAG2gfpcf2_G2G1\MitoSys2\Calibration\mEGFPC1H2B_G1_14_20h_afterRelease\DE_W0001_P0001\DE_2_W0001_P0001_T0014\TR1_W0001_P0156\TR1_2_W0001_P0156_T0001_R1_P3_K1_Ch2-Ch1.zen
660	5.467356e-02	6.856048e-03	5.562100e-02	20150212_STAG2gfpcf2_G2G1\MitoSys2\Calibration\mEGFPC1H2B_G1_14_20h_afterRelease\DE_W0001_P0001\DE_2_W0001_P0001_T0014\TR1_W0001_P0156\TR1_2_W0001_P0156_T0001_R1_P3_K1_Ch2-Ch1.zen
700	5.368240e-02	5.936738e-03	5.419600e-02	20150212_STAG2gfpcf2_G2G1\MitoSys2\Calibration\mEGFPC1H2B_G1_14_20h_afterRelease\DE_W0001_P0001\DE_2_W0001_P0001_T0014\TR1_W0001_P0156\TR1_2_W0001_P0156_T0001_R1_P3_K1_Ch2-Ch1.zen
780	5.181095e-02	6.900218e-03	5.157700e-02	20150212_STAG2gfpcf2_G2G1\MitoSys2\Calibration\mEGFPC1H2B_G1_14_20h_afterRelease\DE_W0001_P0001\DE_2_W0001_P0001_T0014\TR1_W0001_P0156\TR1_2_W0001_P0156_T0001_R1_P3_K1_Ch2-Ch1.zen
860	4.993844e-02	7.590382e-03	4.922200e-02	20150212_STAG2gfpcf2_G2G1\MitoSys2\Calibration\mEGFPC1H2B_G1_14_20h_afterRelease\DE_W0001_P0001\DE_2_W0001_P0001_T0014\TR1_W0001_P0156\TR1_2_W0001_P0156_T0001_R1_P3_K1_Ch2-Ch1.zen
940	4.815504e-02	6.895003e-03	4.709300e-02	20150212_STAG2gfpcf2_G2G1\MitoSys2\Calibration\mEGFPC1H2B_G1_14_20h_afterRelease\DE_W0001_P0001\DE_2_W0001_P0001_T0014\TR1_W0001_P0156\TR1_2_W0001_P0156_T0001_R1_P3_K1_Ch2-Ch1.zen
1020	4.509892e-02	6.521184e-03	4.515800e-02	20150212_STAG2gfpcf2_G2G1\MitoSys2\Calibration\mEGFPC1H2B_G1_14_20h_afterRelease\DE_W0001_P0001\DE_2_W0001_P0001_T0014\TR1_W0001_P0156\TR1_2_W0001_P0156_T0001_R1_P3_K1_Ch2-Ch1.zen
1100	4.364335e-02	6.312630e-03	4.339100e-02	20150212_STAG2gfpcf2_G2G1\MitoSys2\Calibration\mEGFPC1H2B_G1_14_20h_afterRelease\DE_W0001_P0001\DE_2_W0001_P0001_T0014\TR1_W0001_P0156\TR1_2_W0001_P0156_T0001_R1_P3_K1_Ch2-Ch1.zen
1180	4.214220e-02	4.293052e-03	4.177100e-02	20150212_STAG2gfpcf2_G2G1\MitoSys2\Calibration\mEGFPC1H2B_G1_14_20h_afterRelease\DE_W0001_P0001\DE_2_W0001_P0001_T0014\TR1_W0001_P0156\TR1_2_W0001_P0156_T0001_R1_P3_K1_Ch2-Ch1.zen
1260	4.055201e-02	6.605206e-03	4.027800e-02	20150212_STAG2gfpcf2_G2G1\MitoSys2\Calibration\mEGFPC1H2B_G1_14_20h_afterRelease\DE_W0001_P0001\DE_2_W0001_P0001_T0014\TR1_W0001_P0156\TR1_2_W0001_P0156_T0001_R1_P3_K1_Ch2-Ch1.zen
1340	4.001396e-02	5.588188e-03	3.889800e-02	20150212_STAG2gfpcf2_G2G1\MitoSys2\Calibration\mEGFPC1H2B_G1_14_20h_afterRelease\DE_W0001_P0001\DE_2_W0001_P0001_T0014\TR1_W0001_P0156\TR1_2_W0001_P0156_T0001_R1_P3_K1_Ch2-Ch1.zen
1420	3.737045e-02	5.938502e-03	3.761900e-02	20150212_STAG2gfpcf2_G2G1\MitoSys2\Calibration\mEGFPC1H2B_G1_14_20h_afterRelease\DE_W0001_P0001\DE_2_W0001_P0001_T0014\TR1_W0001_P0156\TR1_2_W0001_P0156_T0001_R1_P3_K1_Ch2-Ch1.zen
1500	3.621740e-02	5.676427e-03	3.642800e-02	20150212_STAG2gfpcf2_G2G1\MitoSys2\Calibration\mEGFPC1H2B_G1_14_20h_afterRelease\DE_W0001_P0001\DE_2_W0001_P0001_T0014\TR1_W0001_P0156\TR1_2_W0001_P0156_T0001_R1_P3_K1_Ch2-Ch1.zen
1660	3.458021e-02	6.347544e-03	3.427500e-02	20150212_STAG2gfpcf2_G2G1\MitoSys2\Calibration\mEGFPC1H2B_G1_14_20h_afterRelease\DE_W0001_P0001\DE_2_W0001_P0001_T0014\TR1_W0001_P0156\TR1_2_W0001_P0156_T0001_R1_P3_K1_Ch2-Ch1.zen
1820	3.274111e-02	6.175989e-03	3.237900e-02	20150212_STAG2gfpcf2_G2G1\MitoSys2\Calibration\mEGFPC1H2B_G1_14_20h_afterRelease\DE_W0001_P0001\DE_2_W0001_P0001_T0014\TR1_W0001_P0156\TR1_2_W0001_P0156_T0001_R1_P3_K1_Ch2-Ch1.zen
1980	3.075621e-02	5.907115e-03	3.069300e-02	20150212_STAG2gfpcf2_G2G1\MitoSys2\Calibration\mEGFPC1H2B_G1_14_20h_afterRelease\DE_W0001_P0001\DE_2_W0001_P0001_T0014\TR1_W0001_P0156\TR1_2_W0001_P0156_T0001_R1_P3_K1_Ch2-Ch1.zen
2140	2.795430e-02	6.121735e-03	2.918000e-02	20150212_STAG2gfpcf2_G2G1\MitoSys2\Calibration\mEGFPC1H2B_G1_14_20h_afterRelease\DE_W0001_P0001\DE_2_W0001_P0001_T0014\TR1_W0001_P0156\TR1_2_W0001_P0156_T0001_R1_P3_K1_Ch2-Ch1.zen
2300	2.751072e-02	5.852293e-03	2.781400e-02	20150212_STAG2gfpcf2_G2G1\MitoSys2\Calibration\mEGFPC1H2B_G1_14_20h_afterRelease\DE_W0001_P0001\DE_2_W0001_P0001_T0014\TR1_W0001_P0156\TR1_2_W0001_P0156_T0001_R1_P3_K1_Ch2-Ch1.zen
2460	2.619204e-02	6.335504e-03	2.657000e-02	20150212_STAG2gfpcf2_G2G1\MitoSys2\Calibration\mEGFPC1H2B_G1_14_20h_afterRelease\DE_W0001_P0001\DE_2_W0001_P0001_T0014\TR1_W0001_P0156\TR1_2_W0001_P0156_T0001_R1_P3_K1_Ch2-Ch1.zen
2620	2.529731e-02	6.289638e-03	2.543300e-02	20150212_STAG2gfpcf2_G2G1\MitoSys2\Calibration\mEGFPC1H2B_G1_14_20h_afterRelease\DE_W0001_P0001\DE_2_W0001_P0001_T0014\TR1_W0001_P0156\TR1_2_W0001_P0156_T0001_R1_P3_K1_Ch2-Ch1.zen
2780	2.311414e-02	6.335604e-03	2.438700e-02	20150212_STAG2gfpcf2_G2G1\MitoSys2\Calibration\mEGFPC1H2B_G1_14_20h_afterRelease\DE_W0001_P0001\DE_2_W0001_P0001_T0014\TR1_W0001_P0156\TR1_2_W0001_P0156_T0001_R1_P3_K1_Ch2-Ch1.zen
2940	2.319981e-02	6.237770e-03	2.342000e-02	20150212_STAG2gfpcf2_G2G1\MitoSys2\Calibration\mEGFPC1H2B_G1_14_20h_afterRelease\DE_W0001_P0001\DE_2_W0001_P0001_T0014\TR1_W0001_P0156\TR1_2_W0001_P0156_T0001_R1_P3_K1_Ch2-Ch1.zen
3100	2.206297e-02	6.429733e-03	2.252300e-02	20150212_STAG2gfpcf2_G2G1\MitoSys2\Calibration\mEGFPC1H2B_G1_14_20h_afterRelease\DE_W0001_P0001\DE_2_W0001_P0001_T0014\TR1_W0001_P0156\TR1_2_W0001_P0156_T0001_R1_P3_K1_Ch2-Ch1.zen
3420	2.037316e-02	6.069642e-03	2.090800e-02	20150212_STAG2gfpcf2_G2G1\MitoSys2\Calibration\mEGFPC1H2B_G1_14_20h_afterRelease\DE_W0001_P0001\DE_2_W0001_P0001_T0014\TR1_W0001_P0156\TR1_2_W0001_P0156_T0001_R1_P3_K1_Ch2-Ch1.zen
3740	1.961719e-02	5.742895e-03	1.949000e-02	20150212_STAG2gfpcf2_G2G1\MitoSys2\Calibration\mEGFPC1H2B_G1_14_20h_afterRelease\DE_W0001_P0001\DE_2_W0001_P0001_T0014\TR1_W0001_P0156\TR1_2_W0001_P0156_T0001_R1_P3_K1_Ch2-Ch1.zen
4060	1.814946e-02	5.913793e-03	1.823200e-02	20150212_STAG2gfpcf2_G2G1\MitoSys2\Calibration\mEGFPC1H2B_G1_14_20h_afterRelease\DE_W0001_P0001\DE_2_W0001_P0001_T0014\TR1_W0001_P0156\TR1_2_W0001_P0156_T0001_R1_P3_K1_Ch2-Ch1.zen
4380	1.688649e-02	5.528038e-03	1.710800e-02	20150212_STAG2gfpcf2_G2G1\MitoSys2\Calibration\mEGFPC1H2B_G1_14_20h_afterRelease\DE_W0001_P0001\DE_2_W0001_P0001_T0014\TR1_W0001_P0156\TR1_2_W0001_P0156_T0001_R1_P3_K1_Ch2-Ch1.zen
4700	1.645097e-02	6.284131e-03	1.609500e-02	20150212_STAG2gfpcf2_G2G1\MitoSys2\Calibration\mEGFPC1H2B_G1_14_20h_afterRelease\DE_W0001_P0001\DE_2_W0001_P0001_T0014\TR1_W0001_P0156\TR1_2_W0001_P0156_T0001_R1_P3_K1_Ch2-Ch1.zen
5020	1.543908e-02	5.736428e-03	1.517700e-02	20150212_STAG2gfpcf2_G2G1\MitoSys2\Calibration\mEGFPC1H2B_G1_14_20h_afterRelease\DE_W0001_P0001\DE_2_W0001_P0001_T0014\TR1_W0001_P0156\TR1_2_W0001_P0156_T0001_R1_P3_K1_Ch2-Ch1.zen
5340	1.421085e-02	5.839589e-03	1.434100e-02	20150212_STAG2gfpcf2_G2G1\MitoSys2\Calibration\mEGFPC1H2B_G1_14_20h_afterRelease\DE_W0001_P0001\DE_2_W0001_P0001_T0014\TR1_W0001_P0156\TR1_2_W0001_P0156_T0001_R1_P3_K1_Ch2-Ch1.zen
5660	1.398788e-02	5.361678e-03	1.357700e-02	20150212_STAG2gfpcf2_G2G1\MitoSys2\Calibration\mEGFPC1H2B_G1_14_20h_afterRelease\DE_W0001_P0001\DE_2_W0001_P0001_T0014\TR1_W0001_P0156\TR1_2_W0001_P0156_T0001_R1_P3_K1_Ch2-Ch1.zen
5980	1.343628e-02	5.546648e-03	1.287500e-02	20150212_STAG2gfpcf2_G2G1\MitoSys2\Calibration\mEGFPC1H2B_G1_14_20h_afterRelease\DE_W0001_P0001\DE_2_W0001_P0001_T0014\TR1_W0001_P0156\TR1_2_W0001_P0156_T0001_R1_P3_K1_Ch2-Ch1.zen
6300	1.324274e-02	5.253722e-03	1.222900e-02	20150212_STAG2gfpcf2_G2G1\MitoSys2\Calibration\mEGFPC1H2B_G1_14_20h_afterRelease\DE_W0001_P0001\DE_2_W0001_P0001_T0014\TR1_W0001_P0156\TR1_2_W0001_P0156_T0001_R1_P3_K1_Ch2-Ch1.zen
6940	1.187081e-02	5.087316e-03	1.107900e-02	20150212_STAG2gfpcf2_G2G1\MitoSys2\Calibration\mEGFPC1H2B_G1_14_20h_afterRelease\DE_W0001_P0001\DE_2_W0001_P0001_T0014\TR1_W0001_P0156\TR1_2_W0001_P0156_T0001_R1_P3_K1_Ch2-Ch1.zen
7580	1.052779e-02	4.758393e-03	1.008800e-02	20150212_STAG2gfpcf2_G2G1\MitoSys2\Calibration\mEGFPC1H2B_G1_14_20h_afterRelease\DE_W0001_P0001\DE_2_W0001_P0001_T0014\TR1_W0001_P0156\TR1_2_W0001_P0156_T0001_R1_P3_K1_Ch2-Ch1.zen
8220	9.047781e-03	4.882708e-03	9.227500e-03	20150212_STAG2gfpcf2_G2G1\MitoSys2\Calibration\mEGFPC1H2B_G1_14_20h_afterRelease\DE_W0001_P0001\DE_2_W0001_P0001_T0014\TR1_W0001_P0156\TR1_2_W0001_P0156_T0001_R1_P3_K1_Ch2-Ch1.zen
8860	8.752920e-03	4.290528e-03	8.473800e-03	20150212_STAG2gfpcf2_G2G1\MitoSys2\Calibration\mEGFPC1H2B_G1_14_20h_afterRelease\DE_W0001_P0001\DE_2_W0001_P0001_T0014\TR1_W0001_P0156\TR1_2_W0001_P0156_T0001_R1_P3_K1_Ch2-Ch1.zen
9500	7.771509e-03	4.200604e-03	7.809900e-03	20150212_STAG2gfpcf2_G2G1\MitoSys2\Calibration\mEGFPC1H2B_G1_14_20h_afterRelease\DE_W0001_P0001\DE_2_W0001_P0001_T0014\TR1_W0001_P0156\TR1_2_W0001_P0156_T0001_R1_P3_K1_Ch2-Ch1.zen
10140	5.870878e-03	4.060374e-03	7.221800e-03	20150212_STAG2gfpcf2_G2G1\MitoSys2\Calibration\mEGFPC1H2B_G1_14_20h_afterRelease\DE_W0001_P0001\DE_2_W0001_P0001_T0014\TR1_W0001_P0156\TR1_2_W0001_P0156_T0001_R1_P3_K1_Ch2-Ch1.zen
10780	5.449975e-03	4.909173e-03	6.698200e-03	20150212_STAG2gfpcf2_G2G1\MitoSys2\Calibration\mEGFPC1H2B_G1_14_20h_afterRelease\DE_W0001_P0001\DE_2_W0001_P0001_T0014\TR1_W0001_P0156\TR1_2_W0001_P0156_T0001_R1_P3_K1_Ch2-Ch1.zen
11420	5.580072e-03	5.267646e-03	6.229900e-03	20150212_STAG2gfpcf2_G2G1\MitoSys2\Calibration\mEGFPC1H2B_G1_14_20h_afterRelease\DE_W0001_P0001\DE_2_W0001_P0001_T0014\TR1_W0001_P0156\TR1_2_W0001_P0156_T0001_R1_P3_K1_Ch2-Ch1.zen
12060	5.040974e-03	5.371519e-03	5.809300e-03	20150212_STAG2gfpcf2_G2G1\MitoSys2\Calibration\mEGFPC1H2B_G1_14_20h_afterRelease\DE_W0001_P0001\DE_2_W0001_P0001_T0014\TR1_W0001_P0156\TR1_2_W0001_P0156_T0001_R1_P3_K1_Ch2-Ch1.zen
12700	4.888254e-03	5.734158e-03	5.430100e-03	20150212_STAG2gfpcf2_G2G1\MitoSys2\Calibration\mEGFPC1H2B_G1_14_20h_afterRelease\DE_W0001_P0001\DE_2_W0001_P0001_T0014\TR1_W0001_P0156\TR1_2_W0001_P0156_T0001_R1_P3_K1_Ch2-Ch1.zen
13980	5.310160e-03	5.710411e-03	4.775400e-03	20150212_STAG2gfpcf2_G2G1\MitoSys2\Calibration\mEGFPC1H2B_G1_14_20h_afterRelease\DE_W0001_P0001\DE_2_W0001_P0001_T0014\TR1_W0001_P0156\TR1_2_W0001_P0156_T0001_R1_P3_K1_Ch2-Ch1.zen
15260	4.565818e-03	4.783791e-03	4.232600e-03	20150212_STAG2gfpcf2_G2G1\MitoSys2\Calibration\mEGFPC1H2B_G1_14_20h_afterRelease\DE_W0001_P0001\DE_2_W0001_P0001_T0014\TR1_W0001_P0156\TR1_2_W0001_P0156_T0001_R1_P3_K1_Ch2-Ch1.zen
16540	4.321929e-03	5.140236e-03	3.777500e-03	20150212_STAG2gfpcf2_G2G1\MitoSys2\Calibration\mEGFPC1H2B_G1_14_20h_afterRelease\DE_W0001_P0001\DE_2_W0001_P0001_T0014\TR1_W0001_P0156\TR1_2_W0001_P0156_T0001_R1_P3_K1_Ch2-Ch1.zen
17820	3.454351e-03	5.511792e-03	3.392000e-03	20150212_STAG2gfpcf2_G2G1\MitoSys2\Calibration\mEGFPC1H2B_G1_14_20h_afterRelease\DE_W0001_P0001\DE_2_W0001_P0001_T0014\TR1_W0001_P0156\TR1_2_W0001_P0156_T0001_R1_P3_K1_Ch2-Ch1.zen
19100	2.783361e-03	4.382974e-03	3.062600e-03	20150212_STAG2gfpcf2_G2G1\MitoSys2\Calibration\mEGFPC1H2B_G1_14_20h_afterRelease\DE_W0001_P0001\DE_2_W0001_P0001_T0014\TR1_W0001_P0156\TR1_2_W0001_P0156_T0001_R1_P3_K1_Ch2-Ch1.zen
20380	2.096710e-03	3.812557e-03	2.778900e-03	20150212_STAG2gfpcf2_G2G1\MitoSys2\Calibration\mEGFPC1H2B_G1_14_20h_afterRelease\DE_W0001_P0001\DE_2_W0001_P0001_T0014\TR1_W0001_P0156\TR1_2_W0001_P0156_T0001_R1_P3_K1_Ch2-Ch1.zen
21660	2.644838e-03	3.489369e-03	2.532800e-03	20150212_STAG2gfpcf2_G2G1\MitoSys2\Calibration\mEGFPC1H2B_G1_14_20h_afterRelease\DE_W0001_P0001\DE_2_W0001_P0001_T0014\TR1_W0001_P0156\TR1_2_W0001_P0156_T0001_R1_P3_K1_Ch2-Ch1.zen
22940	2.176035e-03	3.296217e-03	2.317900e-03	20150212_STAG2gfpcf2_G2G1\MitoSys2\Calibration\mEGFPC1H2B_G1_14_20h_afterRelease\DE_W0001_P0001\DE_2_W0001_P0001_T0014\TR1_W0001_P0156\TR1_2_W0001_P0156_T0001_R1_P3_K1_Ch2-Ch1.zen
24220	2.002480e-03	3.728021e-03	2.129100e-03	20150212_STAG2gfpcf2_G2G1\MitoSys2\Calibration\mEGFPC1H2B_G1_14_20h_afterRelease\DE_W0001_P0001\DE_2_W0001_P0001_T0014\TR1_W0001_P0156\TR1_2_W0001_P0156_T0001_R1_P3_K1_Ch2-Ch1.zen
25500	1.860727e-03	3.445286e-03	1.962500e-03	20150212_STAG2gfpcf2_G2G1\MitoSys2\Calibration\mEGFPC1H2B_G1_14_20h_afterRelease\DE_W0001_P0001\DE_2_W0001_P0001_T0014\TR1_W0001_P0156\TR1_2_W0001_P0156_T0001_R1_P3_K1_Ch2-Ch1.zen
28060	2.322418e-03	2.623960e-03	1.682600e-03	20150212_STAG2gfpcf2_G2G1\MitoSys2\Calibration\mEGFPC1H2B_G1_14_20h_afterRelease\DE_W0001_P0001\DE_2_W0001_P0001_T0014\TR1_W0001_P0156\TR1_2_W0001_P0156_T0001_R1_P3_K1_Ch2-Ch1.zen
30620	2.771877e-03	2.520165e-03	1.458400e-03	20150212_STAG2gfpcf2_G2G1\MitoSys2\Calibration\mEGFPC1H2B_G1_14_20h_afterRelease\DE_W0001_P0001\DE_2_W0001_P0001_T0014\TR1_W0001_P0156\TR1_2_W0001_P0156_T0001_R1_P3_K1_Ch2-Ch1.zen
33180	1.398174e-03	3.116643e-03	1.276000e-03	20150212_STAG2gfpcf2_G2G1\MitoSys2\Calibration\mEGFPC1H2B_G1_14_20h_afterRelease\DE_W0001_P0001\DE_2_W0001_P0001_T0014\TR1_W0001_P0156\TR1_2_W0001_P0156_T0001_R1_P3_K1_Ch2-Ch1.zen
35740	6.731571e-04	2.954939e-03	1.125600e-03	20150212_STAG2gfpcf2_G2G1\MitoSys2\Calibration\mEGFPC1H2B_G1_14_20h_afterRelease\DE_W0001_P0001\DE_2_W0001_P0001_T0014\TR1_W0001_P0156\TR1_2_W0001_P0156_T0001_R1_P3_K1_Ch2-Ch1.zen
38300	4.330277e-04	3.645384e-03	1.000200e-03	20150212_STAG2gfpcf2_G2G1\MitoSys2\Calibration\mEGFPC1H2B_G1_14_20h_afterRelease\DE_W0001_P0001\DE_2_W0001_P0001_T0014\TR1_W0001_P0156\TR1_2_W0001_P0156_T0001_R1_P3_K1_Ch2-Ch1.zen
40860	-3.255132e-04	4.098915e-03	8.945800e-04	20150212_STAG2gfpcf2_G2G1\MitoSys2\Calibration\mEGFPC1H2B_G1_14_20h_afterRelease\DE_W0001_P0001\DE_2_W0001_P0001_T0014\TR1_W0001_P0156\TR1_2_W0001_P0156_T0001_R1_P3_K1_Ch2-Ch1.zen
43420	3.339935e-05	3.606667e-03	8.047600e-04	20150212_STAG2gfpcf2_G2G1\MitoSys2\Calibration\mEGFPC1H2B_G1_14_20h_afterRelease\DE_W0001_P0001\DE_2_W0001_P0001_T0014\TR1_W0001_P0156\TR1_2_W0001_P0156_T0001_R1_P3_K1_Ch2-Ch1.zen
45980	2.622692e-04	2.855117e-03	7.277700e-04	20150212_STAG2gfpcf2_G2G1\MitoSys2\Calibration\mEGFPC1H2B_G1_14_20h_afterRelease\DE_W0001_P0001\DE_2_W0001_P0001_T0014\TR1_W0001_P0156\TR1_2_W0001_P0156_T0001_R1_P3_K1_Ch2-Ch1.zen
48540	9.229558e-04	2.923074e-03	6.612900e-04	20150212_STAG2gfpcf2_G2G1\MitoSys2\Calibration\mEGFPC1H2B_G1_14_20h_afterRelease\DE_W0001_P0001\DE_2_W0001_P0001_T0014\TR1_W0001_P0156\TR1_2_W0001_P0156_T0001_R1_P3_K1_Ch2-Ch1.zen
51100	2.336969e-04	3.291279e-03	6.034900e-04	20150212_STAG2gfpcf2_G2G1\MitoSys2\Calibration\mEGFPC1H2B_G1_14_20h_afterRelease\DE_W0001_P0001\DE_2_W0001_P0001_T0014\TR1_W0001_P0156\TR1_2_W0001_P0156_T0001_R1_P3_K1_Ch2-Ch1.zen
56220	1.264106e-03	3.129507e-03	5.084800e-04	20150212_STAG2gfpcf2_G2G1\MitoSys2\Calibration\mEGFPC1H2B_G1_14_20h_afterRelease\DE_W0001_P0001\DE_2_W0001_P0001_T0014\TR1_W0001_P0156\TR1_2_W0001_P0156_T0001_R1_P3_K1_Ch2-Ch1.zen
61340	1.210480e-03	3.174098e-03	4.342500e-04	20150212_STAG2gfpcf2_G2G1\MitoSys2\Calibration\mEGFPC1H2B_G1_14_20h_afterRelease\DE_W0001_P0001\DE_2_W0001_P0001_T0014\TR1_W0001_P0156\TR1_2_W0001_P0156_T0001_R1_P3_K1_Ch2-Ch1.zen
66460	5.775623e-04	2.782057e-03	3.751800e-04	20150212_STAG2gfpcf2_G2G1\MitoSys2\Calibration\mEGFPC1H2B_G1_14_20h_afterRelease\DE_W0001_P0001\DE_2_W0001_P0001_T0014\TR1_W0001_P0156\TR1_2_W0001_P0156_T0001_R1_P3_K1_Ch2-Ch1.zen
71580	3.217233e-04	3.634369e-03	3.274200e-04	20150212_STAG2gfpcf2_G2G1\MitoSys2\Calibration\mEGFPC1H2B_G1_14_20h_afterRelease\DE_W0001_P0001\DE_2_W0001_P0001_T0014\TR1_W0001_P0156\TR1_2_W0001_P0156_T0001_R1_P3_K1_Ch2-Ch1.zen
76700	1.865504e-03	3.419209e-03	2.882700e-04	20150212_STAG2gfpcf2_G2G1\MitoSys2\Calibration\mEGFPC1H2B_G1_14_20h_afterRelease\DE_W0001_P0001\DE_2_W0001_P0001_T0014\TR1_W0001_P0156\TR1_2_W0001_P0156_T0001_R1_P3_K1_Ch2-Ch1.zen
81820	7.513297e-04	2.586035e-03	2.557800e-04	20150212_STAG2gfpcf2_G2G1\MitoSys2\Calibration\mEGFPC1H2B_G1_14_20h_afterRelease\DE_W0001_P0001\DE_2_W0001_P0001_T0014\TR1_W0001_P0156\TR1_2_W0001_P0156_T0001_R1_P3_K1_Ch2-Ch1.zen
86940	4.249681e-04	3.214640e-03	2.285200e-04	20150212_STAG2gfpcf2_G2G1\MitoSys2\Calibration\mEGFPC1H2B_G1_14_20h_afterRelease\DE_W0001_P0001\DE_2_W0001_P0001_T0014\TR1_W0001_P0156\TR1_2_W0001_P0156_T0001_R1_P3_K1_Ch2-Ch1.zen
92060	-5.805017e-04	3.128869e-03	2.054400e-04	20150212_STAG2gfpcf2_G2G1\MitoSys2\Calibration\mEGFPC1H2B_G1_14_20h_afterRelease\DE_W0001_P0001\DE_2_W0001_P0001_T0014\TR1_W0001_P0156\TR1_2_W0001_P0156_T0001_R1_P3_K1_Ch2-Ch1.zen
97180	-3.300104e-04	2.987025e-03	1.857100e-04	20150212_STAG2gfpcf2_G2G1\MitoSys2\Calibration\mEGFPC1H2B_G1_14_20h_afterRelease\DE_W0001_P0001\DE_2_W0001_P0001_T0014\TR1_W0001_P0156\TR1_2_W0001_P0156_T0001_R1_P3_K1_Ch2-Ch1.zen
102300	3.668561e-04	3.098146e-03	1.687300e-04	20150212_STAG2gfpcf2_G2G1\MitoSys2\Calibration\mEGFPC1H2B_G1_14_20h_afterRelease\DE_W0001_P0001\DE_2_W0001_P0001_T0014\TR1_W0001_P0156\TR1_2_W0001_P0156_T0001_R1_P3_K1_Ch2-Ch1.zen
112540	5.311899e-04	3.438821e-03	1.411500e-04	20150212_STAG2gfpcf2_G2G1\MitoSys2\Calibration\mEGFPC1H2B_G1_14_20h_afterRelease\DE_W0001_P0001\DE_2_W0001_P0001_T0014\TR1_W0001_P0156\TR1_2_W0001_P0156_T0001_R1_P3_K1_Ch2-Ch1.zen
122780	6.754178e-04	3.383223e-03	1.199000e-04	20150212_STAG2gfpcf2_G2G1\MitoSys2\Calibration\mEGFPC1H2B_G1_14_20h_afterRelease\DE_W0001_P0001\DE_2_W0001_P0001_T0014\TR1_W0001_P0156\TR1_2_W0001_P0156_T0001_R1_P3_K1_Ch2-Ch1.zen
133020	1.312906e-03	3.951602e-03	1.031800e-04	20150212_STAG2gfpcf2_G2G1\MitoSys2\Calibration\mEGFPC1H2B_G1_14_20h_afterRelease\DE_W0001_P0001\DE_2_W0001_P0001_T0014\TR1_W0001_P0156\TR1_2_W0001_P0156_T0001_R1_P3_K1_Ch2-Ch1.zen
143260	8.004354e-04	4.408880e-03	8.977900e-05	20150212_STAG2gfpcf2_G2G1\MitoSys2\Calibration\mEGFPC1H2B_G1_14_20h_afterRelease\DE_W0001_P0001\DE_2_W0001_P0001_T0014\TR1_W0001_P0156\TR1_2_W0001_P0156_T0001_R1_P3_K1_Ch2-Ch1.zen
153500	4.419334e-04	2.850372e-03	7.887900e-05	20150212_STAG2gfpcf2_G2G1\MitoSys2\Calibration\mEGFPC1H2B_G1_14_20h_afterRelease\DE_W0001_P0001\DE_2_W0001_P0001_T0014\TR1_W0001_P0156\TR1_2_W0001_P0156_T0001_R1_P3_K1_Ch2-Ch1.zen
163740	3.385032e-04	3.030453e-03	6.988900e-05	20150212_STAG2gfpcf2_G2G1\MitoSys2\Calibration\mEGFPC1H2B_G1_14_20h_afterRelease\DE_W0001_P0001\DE_2_W0001_P0001_T0014\TR1_W0001_P0156\TR1_2_W0001_P0156_T0001_R1_P3_K1_Ch2-Ch1.zen
173980	-1.581029e-04	3.681693e-03	6.238600e-05	20150212_STAG2gfpcf2_G2G1\MitoSys2\Calibration\mEGFPC1H2B_G1_14_20h_afterRelease\DE_W0001_P0001\DE_2_W0001_P0001_T0014\TR1_W0001_P0156\TR1_2_W0001_P0156_T0001_R1_P3_K1_Ch2-Ch1.zen
184220	-2.805036e-04	3.044047e-03	5.605600e-05	20150212_STAG2gfpcf2_G2G1\MitoSys2\Calibration\mEGFPC1H2B_G1_14_20h_afterRelease\DE_W0001_P0001\DE_2_W0001_P0001_T0014\TR1_W0001_P0156\TR1_2_W0001_P0156_T0001_R1_P3_K1_Ch2-Ch1.zen
194460	1.088206e-03	3.178783e-03	5.066600e-05	20150212_STAG2gfpcf2_G2G1\MitoSys2\Calibration\mEGFPC1H2B_G1_14_20h_afterRelease\DE_W0001_P0001\DE_2_W0001_P0001_T0014\TR1_W0001_P0156\TR1_2_W0001_P0156_T0001_R1_P3_K1_Ch2-Ch1.zen
204700	4.861272e-04	2.792642e-03	4.603800e-05	20150212_STAG2gfpcf2_G2G1\MitoSys2\Calibration\mEGFPC1H2B_G1_14_20h_afterRelease\DE_W0001_P0001\DE_2_W0001_P0001_T0014\TR1_W0001_P0156\TR1_2_W0001_P0156_T0001_R1_P3_K1_Ch2-Ch1.zen
225180	8.608923e-04	2.934972e-03	3.854300e-05	20150212_STAG2gfpcf2_G2G1\MitoSys2\Calibration\mEGFPC1H2B_G1_14_20h_afterRelease\DE_W0001_P0001\DE_2_W0001_P0001_T0014\TR1_W0001_P0156\TR1_2_W0001_P0156_T0001_R1_P3_K1_Ch2-Ch1.zen
245660	4.412794e-04	2.603023e-03	3.278500e-05	20150212_STAG2gfpcf2_G2G1\MitoSys2\Calibration\mEGFPC1H2B_G1_14_20h_afterRelease\DE_W0001_P0001\DE_2_W0001_P0001_T0014\TR1_W0001_P0156\TR1_2_W0001_P0156_T0001_R1_P3_K1_Ch2-Ch1.zen
266140	1.845355e-04	2.384993e-03	2.826100e-05	20150212_STAG2gfpcf2_G2G1\MitoSys2\Calibration\mEGFPC1H2B_G1_14_20h_afterRelease\DE_W0001_P0001\DE_2_W0001_P0001_T0014\TR1_W0001_P0156\TR1_2_W0001_P0156_T0001_R1_P3_K1_Ch2-Ch1.zen
286620	-1.170504e-03	3.440248e-03	2.463900e-05	20150212_STAG2gfpcf2_G2G1\MitoSys2\Calibration\mEGFPC1H2B_G1_14_20h_afterRelease\DE_W0001_P0001\DE_2_W0001_P0001_T0014\TR1_W0001_P0156\TR1_2_W0001_P0156_T0001_R1_P3_K1_Ch2-Ch1.zen
307100	-1.778901e-03	2.259485e-03	2.169300e-05	20150212_STAG2gfpcf2_G2G1\MitoSys2\Calibration\mEGFPC1H2B_G1_14_20h_afterRelease\DE_W0001_P0001\DE_2_W0001_P0001_T0014\TR1_W0001_P0156\TR1_2_W0001_P0156_T0001_R1_P3_K1_Ch2-Ch1.zen
327580	-6.854994e-04	2.862930e-03	1.926100e-05	20150212_STAG2gfpcf2_G2G1\MitoSys2\Calibration\mEGFPC1H2B_G1_14_20h_afterRelease\DE_W0001_P0001\DE_2_W0001_P0001_T0014\TR1_W0001_P0156\TR1_2_W0001_P0156_T0001_R1_P3_K1_Ch2-Ch1.zen
348060	-1.004942e-03	3.557160e-03	1.723100e-05	20150212_STAG2gfpcf2_G2G1\MitoSys2\Calibration\mEGFPC1H2B_G1_14_20h_afterRelease\DE_W0001_P0001\DE_2_W0001_P0001_T0014\TR1_W0001_P0156\TR1_2_W0001_P0156_T0001_R1_P3_K1_Ch2-Ch1.zen
368540	4.466721e-04	2.438134e-03	1.551600e-05	20150212_STAG2gfpcf2_G2G1\MitoSys2\Calibration\mEGFPC1H2B_G1_14_20h_afterRelease\DE_W0001_P0001\DE_2_W0001_P0001_T0014\TR1_W0001_P0156\TR1_2_W0001_P0156_T0001_R1_P3_K1_Ch2-Ch1.zen
389020	7.724110e-04	2.955776e-03	1.405500e-05	20150212_STAG2gfpcf2_G2G1\MitoSys2\Calibration\mEGFPC1H2B_G1_14_20h_afterRelease\DE_W0001_P0001\DE_2_W0001_P0001_T0014\TR1_W0001_P0156\TR1_2_W0001_P0156_T0001_R1_P3_K1_Ch2-Ch1.zen
409500	-2.519819e-05	3.154925e-03	1.279800e-05	20150212_STAG2gfpcf2_G2G1\MitoSys2\Calibration\mEGFPC1H2B_G1_14_20h_afterRelease\DE_W0001_P0001\DE_2_W0001_P0001_T0014\TR1_W0001_P0156\TR1_2_W0001_P0156_T0001_R1_P3_K1_Ch2-Ch1.zen
450460	-8.099369e-04	1.999880e-03	1.075900e-05	20150212_STAG2gfpcf2_G2G1\MitoSys2\Calibration\mEGFPC1H2B_G1_14_20h_afterRelease\DE_W0001_P0001\DE_2_W0001_P0001_T0014\TR1_W0001_P0156\TR1_2_W0001_P0156_T0001_R1_P3_K1_Ch2-Ch1.zen
491420	-1.092982e-04	2.622235e-03	9.187000e-06	20150212_STAG2gfpcf2_G2G1\MitoSys2\Calibration\mEGFPC1H2B_G1_14_20h_afterRelease\DE_W0001_P0001\DE_2_W0001_P0001_T0014\TR1_W0001_P0156\TR1_2_W0001_P0156_T0001_R1_P3_K1_Ch2-Ch1.zen
532380	-1.220778e-03	2.381394e-03	7.948600e-06	20150212_STAG2gfpcf2_G2G1\MitoSys2\Calibration\mEGFPC1H2B_G1_14_20h_afterRelease\DE_W0001_P0001\DE_2_W0001_P0001_T0014\TR1_W0001_P0156\TR1_2_W0001_P0156_T0001_R1_P3_K1_Ch2-Ch1.zen
573340	-4.711797e-04	2.544751e-03	6.954200e-06	20150212_STAG2gfpcf2_G2G1\MitoSys2\Calibration\mEGFPC1H2B_G1_14_20h_afterRelease\DE_W0001_P0001\DE_2_W0001_P0001_T0014\TR1_W0001_P0156\TR1_2_W0001_P0156_T0001_R1_P3_K1_Ch2-Ch1.zen
614300	1.080418e-04	2.703875e-03	6.142600e-06	20150212_STAG2gfpcf2_G2G1\MitoSys2\Calibration\mEGFPC1H2B_G1_14_20h_afterRelease\DE_W0001_P0001\DE_2_W0001_P0001_T0014\TR1_W0001_P0156\TR1_2_W0001_P0156_T0001_R1_P3_K1_Ch2-Ch1.zen
655260	-4.919719e-04	2.514085e-03	5.471100e-06	20150212_STAG2gfpcf2_G2G1\MitoSys2\Calibration\mEGFPC1H2B_G1_14_20h_afterRelease\DE_W0001_P0001\DE_2_W0001_P0001_T0014\TR1_W0001_P0156\TR1_2_W0001_P0156_T0001_R1_P3_K1_Ch2-Ch1.zen
696220	-6.506962e-04	1.853539e-03	4.908500e-06	20150212_STAG2gfpcf2_G2G1\MitoSys2\Calibration\mEGFPC1H2B_G1_14_20h_afterRelease\DE_W0001_P0001\DE_2_W0001_P0001_T0014\TR1_W0001_P0156\TR1_2_W0001_P0156_T0001_R1_P3_K1_Ch2-Ch1.zen
737180	-5.600499e-04	2.384366e-03	4.432200e-06	20150212_STAG2gfpcf2_G2G1\MitoSys2\Calibration\mEGFPC1H2B_G1_14_20h_afterRelease\DE_W0001_P0001\DE_2_W0001_P0001_T0014\TR1_W0001_P0156\TR1_2_W0001_P0156_T0001_R1_P3_K1_Ch2-Ch1.zen
778140	-2.072566e-04	2.096102e-03	4.025100e-06	20150212_STAG2gfpcf2_G2G1\MitoSys2\Calibration\mEGFPC1H2B_G1_14_20h_afterRelease\DE_W0001_P0001\DE_2_W0001_P0001_T0014\TR1_W0001_P0156\TR1_2_W0001_P0156_T0001_R1_P3_K1_Ch2-Ch1.zen
819100	9.277790e-05	1.962663e-03	3.674100e-06	20150212_STAG2gfpcf2_G2G1\MitoSys2\Calibration\mEGFPC1H2B_G1_14_20h_afterRelease\DE_W0001_P0001\DE_2_W0001_P0001_T0014\TR1_W0001_P0156\TR1_2_W0001_P0156_T0001_R1_P3_K1_Ch2-Ch1.zen
901020	-9.447552e-04	1.544932e-03	3.102600e-06	20150212_STAG2gfpcf2_G2G1\MitoSys2\Calibration\mEGFPC1H2B_G1_14_20h_afterRelease\DE_W0001_P0001\DE_2_W0001_P0001_T0014\TR1_W0001_P0156\TR1_2_W0001_P0156_T0001_R1_P3_K1_Ch2-Ch1.zen
982940	-1.162339e-04	1.683021e-03	2.660200e-06	20150212_STAG2gfpcf2_G2G1\MitoSys2\Calibration\mEGFPC1H2B_G1_14_20h_afterRelease\DE_W0001_P0001\DE_2_W0001_P0001_T0014\TR1_W0001_P0156\TR1_2_W0001_P0156_T0001_R1_P3_K1_Ch2-Ch1.zen
1064860	8.747083e-04	1.713724e-03	2.310100e-06	20150212_STAG2gfpcf2_G2G1\MitoSys2\Calibration\mEGFPC1H2B_G1_14_20h_afterRelease\DE_W0001_P0001\DE_2_W0001_P0001_T0014\TR1_W0001_P0156\TR1_2_W0001_P0156_T0001_R1_P3_K1_Ch2-Ch1.zen
1146780	4.006456e-05	2.138382e-03	2.027900e-06	20150212_STAG2gfpcf2_G2G1\MitoSys2\Calibration\mEGFPC1H2B_G1_14_20h_afterRelease\DE_W0001_P0001\DE_2_W0001_P0001_T0014\TR1_W0001_P0156\TR1_2_W0001_P0156_T0001_R1_P3_K1_Ch2-Ch1.zen
1228700	7.292045e-06	1.342561e-03	1.796800e-06	20150212_STAG2gfpcf2_G2G1\MitoSys2\Calibration\mEGFPC1H2B_G1_14_20h_afterRelease\DE_W0001_P0001\DE_2_W0001_P0001_T0014\TR1_W0001_P0156\TR1_2_W0001_P0156_T0001_R1_P3_K1_Ch2-Ch1.zen
1310620	-2.506430e-04	2.050560e-03	1.604900e-06	20150212_STAG2gfpcf2_G2G1\MitoSys2\Calibration\mEGFPC1H2B_G1_14_20h_afterRelease\DE_W0001_P0001\DE_2_W0001_P0001_T0014\TR1_W0001_P0156\TR1_2_W0001_P0156_T0001_R1_P3_K1_Ch2-Ch1.zen
1392540	-1.087706e-03	1.742509e-03	1.443600e-06	20150212_STAG2gfpcf2_G2G1\MitoSys2\Calibration\mEGFPC1H2B_G1_14_20h_afterRelease\DE_W0001_P0001\DE_2_W0001_P0001_T0014\TR1_W0001_P0156\TR1_2_W0001_P0156_T0001_R1_P3_K1_Ch2-Ch1.zen
1474460	-7.766461e-04	2.250532e-03	1.306700e-06	20150212_STAG2gfpcf2_G2G1\MitoSys2\Calibration\mEGFPC1H2B_G1_14_20h_afterRelease\DE_W0001_P0001\DE_2_W0001_P0001_T0014\TR1_W0001_P0156\TR1_2_W0001_P0156_T0001_R1_P3_K1_Ch2-Ch1.zen
1556380	-1.051205e-03	2.112278e-03	1.189300e-06	20150212_STAG2gfpcf2_G2G1\MitoSys2\Calibration\mEGFPC1H2B_G1_14_20h_afterRelease\DE_W0001_P0001\DE_2_W0001_P0001_T0014\TR1_W0001_P0156\TR1_2_W0001_P0156_T0001_R1_P3_K1_Ch2-Ch1.zen
10	7.898892e-02	4.612897e-03	7.820100e-02	20150212_STAG2gfpcf2_G2G1\MitoSys2\Calibration\mEGFPC1H2B_G1_14_20h_afterRelease\DE_W0001_P0001\DE_2_W0001_P0001_T0014\TR1_W0001_P0156\TR1_2_W0001_P0156_T0001_R1_P4_K1_Ch2-Ch1.zen
20	7.189058e-02	4.560351e-03	7.358000e-02	20150212_STAG2gfpcf2_G2G1\MitoSys2\Calibration\mEGFPC1H2B_G1_14_20h_afterRelease\DE_W0001_P0001\DE_2_W0001_P0001_T0014\TR1_W0001_P0156\TR1_2_W0001_P0156_T0001_R1_P4_K1_Ch2-Ch1.zen
30	6.986792e-02	6.322267e-03	6.956900e-02	20150212_STAG2gfpcf2_G2G1\MitoSys2\Calibration\mEGFPC1H2B_G1_14_20h_afterRelease\DE_W0001_P0001\DE_2_W0001_P0001_T0014\TR1_W0001_P0156\TR1_2_W0001_P0156_T0001_R1_P4_K1_Ch2-Ch1.zen
40	6.687113e-02	5.700598e-03	6.602900e-02	20150212_STAG2gfpcf2_G2G1\MitoSys2\Calibration\mEGFPC1H2B_G1_14_20h_afterRelease\DE_W0001_P0001\DE_2_W0001_P0001_T0014\TR1_W0001_P0156\TR1_2_W0001_P0156_T0001_R1_P4_K1_Ch2-Ch1.zen
50	6.297850e-02	5.327123e-03	6.287500e-02	20150212_STAG2gfpcf2_G2G1\MitoSys2\Calibration\mEGFPC1H2B_G1_14_20h_afterRelease\DE_W0001_P0001\DE_2_W0001_P0001_T0014\TR1_W0001_P0156\TR1_2_W0001_P0156_T0001_R1_P4_K1_Ch2-Ch1.zen
60	6.052207e-02	6.726046e-03	6.004300e-02	20150212_STAG2gfpcf2_G2G1\MitoSys2\Calibration\mEGFPC1H2B_G1_14_20h_afterRelease\DE_W0001_P0001\DE_2_W0001_P0001_T0014\TR1_W0001_P0156\TR1_2_W0001_P0156_T0001_R1_P4_K1_Ch2-Ch1.zen
70	5.699168e-02	4.954646e-03	5.748500e-02	20150212_STAG2gfpcf2_G2G1\MitoSys2\Calibration\mEGFPC1H2B_G1_14_20h_afterRelease\DE_W0001_P0001\DE_2_W0001_P0001_T0014\TR1_W0001_P0156\TR1_2_W0001_P0156_T0001_R1_P4_K1_Ch2-Ch1.zen
80	5.446519e-02	4.723084e-03	5.516200e-02	20150212_STAG2gfpcf2_G2G1\MitoSys2\Calibration\mEGFPC1H2B_G1_14_20h_afterRelease\DE_W0001_P0001\DE_2_W0001_P0001_T0014\TR1_W0001_P0156\TR1_2_W0001_P0156_T0001_R1_P4_K1_Ch2-Ch1.zen
90	5.275767e-02	6.056053e-03	5.304400e-02	20150212_STAG2gfpcf2_G2G1\MitoSys2\Calibration\mEGFPC1H2B_G1_14_20h_afterRelease\DE_W0001_P0001\DE_2_W0001_P0001_T0014\TR1_W0001_P0156\TR1_2_W0001_P0156_T0001_R1_P4_K1_Ch2-Ch1.zen
100	5.195384e-02	4.917350e-03	5.110400e-02	20150212_STAG2gfpcf2_G2G1\MitoSys2\Calibration\mEGFPC1H2B_G1_14_20h_afterRelease\DE_W0001_P0001\DE_2_W0001_P0001_T0014\TR1_W0001_P0156\TR1_2_W0001_P0156_T0001_R1_P4_K1_Ch2-Ch1.zen
120	4.701219e-02	3.868704e-03	4.767300e-02	20150212_STAG2gfpcf2_G2G1\MitoSys2\Calibration\mEGFPC1H2B_G1_14_20h_afterRelease\DE_W0001_P0001\DE_2_W0001_P0001_T0014\TR1_W0001_P0156\TR1_2_W0001_P0156_T0001_R1_P4_K1_Ch2-Ch1.zen
140	4.457205e-02	3.828490e-03	4.473300e-02	20150212_STAG2gfpcf2_G2G1\MitoSys2\Calibration\mEGFPC1H2B_G1_14_20h_afterRelease\DE_W0001_P0001\DE_2_W0001_P0001_T0014\TR1_W0001_P0156\TR1_2_W0001_P0156_T0001_R1_P4_K1_Ch2-Ch1.zen
160	4.270949e-02	3.973833e-03	4.218100e-02	20150212_STAG2gfpcf2_G2G1\MitoSys2\Calibration\mEGFPC1H2B_G1_14_20h_afterRelease\DE_W0001_P0001\DE_2_W0001_P0001_T0014\TR1_W0001_P0156\TR1_2_W0001_P0156_T0001_R1_P4_K1_Ch2-Ch1.zen
180	4.023593e-02	3.839253e-03	3.994300e-02	20150212_STAG2gfpcf2_G2G1\MitoSys2\Calibration\mEGFPC1H2B_G1_14_20h_afterRelease\DE_W0001_P0001\DE_2_W0001_P0001_T0014\TR1_W0001_P0156\TR1_2_W0001_P0156_T0001_R1_P4_K1_Ch2-Ch1.zen
200	3.829401e-02	3.445122e-03	3.795900e-02	20150212_STAG2gfpcf2_G2G1\MitoSys2\Calibration\mEGFPC1H2B_G1_14_20h_afterRelease\DE_W0001_P0001\DE_2_W0001_P0001_T0014\TR1_W0001_P0156\TR1_2_W0001_P0156_T0001_R1_P4_K1_Ch2-Ch1.zen
220	3.642202e-02	3.756804e-03	3.618600e-02	20150212_STAG2gfpcf2_G2G1\MitoSys2\Calibration\mEGFPC1H2B_G1_14_20h_afterRelease\DE_W0001_P0001\DE_2_W0001_P0001_T0014\TR1_W0001_P0156\TR1_2_W0001_P0156_T0001_R1_P4_K1_Ch2-Ch1.zen
240	3.403409e-02	3.240132e-03	3.458800e-02	20150212_STAG2gfpcf2_G2G1\MitoSys2\Calibration\mEGFPC1H2B_G1_14_20h_afterRelease\DE_W0001_P0001\DE_2_W0001_P0001_T0014\TR1_W0001_P0156\TR1_2_W0001_P0156_T0001_R1_P4_K1_Ch2-Ch1.zen
260	3.328033e-02	4.553948e-03	3.313800e-02	20150212_STAG2gfpcf2_G2G1\MitoSys2\Calibration\mEGFPC1H2B_G1_14_20h_afterRelease\DE_W0001_P0001\DE_2_W0001_P0001_T0014\TR1_W0001_P0156\TR1_2_W0001_P0156_T0001_R1_P4_K1_Ch2-Ch1.zen
280	3.189613e-02	4.452437e-03	3.181400e-02	20150212_STAG2gfpcf2_G2G1\MitoSys2\Calibration\mEGFPC1H2B_G1_14_20h_afterRelease\DE_W0001_P0001\DE_2_W0001_P0001_T0014\TR1_W0001_P0156\TR1_2_W0001_P0156_T0001_R1_P4_K1_Ch2-Ch1.zen
300	3.103177e-02	3.236054e-03	3.059800e-02	20150212_STAG2gfpcf2_G2G1\MitoSys2\Calibration\mEGFPC1H2B_G1_14_20h_afterRelease\DE_W0001_P0001\DE_2_W0001_P0001_T0014\TR1_W0001_P0156\TR1_2_W0001_P0156_T0001_R1_P4_K1_Ch2-Ch1.zen
340	2.775260e-02	3.170612e-03	2.843500e-02	20150212_STAG2gfpcf2_G2G1\MitoSys2\Calibration\mEGFPC1H2B_G1_14_20h_afterRelease\DE_W0001_P0001\DE_2_W0001_P0001_T0014\TR1_W0001_P0156\TR1_2_W0001_P0156_T0001_R1_P4_K1_Ch2-Ch1.zen
380	2.644754e-02	3.299190e-03	2.656100e-02	20150212_STAG2gfpcf2_G2G1\MitoSys2\Calibration\mEGFPC1H2B_G1_14_20h_afterRelease\DE_W0001_P0001\DE_2_W0001_P0001_T0014\TR1_W0001_P0156\TR1_2_W0001_P0156_T0001_R1_P4_K1_Ch2-Ch1.zen
420	2.453828e-02	3.156172e-03	2.491600e-02	20150212_STAG2gfpcf2_G2G1\MitoSys2\Calibration\mEGFPC1H2B_G1_14_20h_afterRelease\DE_W0001_P0001\DE_2_W0001_P0001_T0014\TR1_W0001_P0156\TR1_2_W0001_P0156_T0001_R1_P4_K1_Ch2-Ch1.zen
460	2.351501e-02	2.779665e-03	2.345700e-02	20150212_STAG2gfpcf2_G2G1\MitoSys2\Calibration\mEGFPC1H2B_G1_14_20h_afterRelease\DE_W0001_P0001\DE_2_W0001_P0001_T0014\TR1_W0001_P0156\TR1_2_W0001_P0156_T0001_R1_P4_K1_Ch2-Ch1.zen
500	2.206692e-02	2.814797e-03	2.215000e-02	20150212_STAG2gfpcf2_G2G1\MitoSys2\Calibration\mEGFPC1H2B_G1_14_20h_afterRelease\DE_W0001_P0001\DE_2_W0001_P0001_T0014\TR1_W0001_P0156\TR1_2_W0001_P0156_T0001_R1_P4_K1_Ch2-Ch1.zen
540	2.105864e-02	2.762650e-03	2.097300e-02	20150212_STAG2gfpcf2_G2G1\MitoSys2\Calibration\mEGFPC1H2B_G1_14_20h_afterRelease\DE_W0001_P0001\DE_2_W0001_P0001_T0014\TR1_W0001_P0156\TR1_2_W0001_P0156_T0001_R1_P4_K1_Ch2-Ch1.zen
580	1.972049e-02	2.535965e-03	1.990600e-02	20150212_STAG2gfpcf2_G2G1\MitoSys2\Calibration\mEGFPC1H2B_G1_14_20h_afterRelease\DE_W0001_P0001\DE_2_W0001_P0001_T0014\TR1_W0001_P0156\TR1_2_W0001_P0156_T0001_R1_P4_K1_Ch2-Ch1.zen
620	1.925438e-02	3.348644e-03	1.893400e-02	20150212_STAG2gfpcf2_G2G1\MitoSys2\Calibration\mEGFPC1H2B_G1_14_20h_afterRelease\DE_W0001_P0001\DE_2_W0001_P0001_T0014\TR1_W0001_P0156\TR1_2_W0001_P0156_T0001_R1_P4_K1_Ch2-Ch1.zen
660	1.846629e-02	3.156413e-03	1.804500e-02	20150212_STAG2gfpcf2_G2G1\MitoSys2\Calibration\mEGFPC1H2B_G1_14_20h_afterRelease\DE_W0001_P0001\DE_2_W0001_P0001_T0014\TR1_W0001_P0156\TR1_2_W0001_P0156_T0001_R1_P4_K1_Ch2-Ch1.zen
700	1.749905e-02	3.066299e-03	1.722900e-02	20150212_STAG2gfpcf2_G2G1\MitoSys2\Calibration\mEGFPC1H2B_G1_14_20h_afterRelease\DE_W0001_P0001\DE_2_W0001_P0001_T0014\TR1_W0001_P0156\TR1_2_W0001_P0156_T0001_R1_P4_K1_Ch2-Ch1.zen
780	1.549621e-02	2.735026e-03	1.578300e-02	20150212_STAG2gfpcf2_G2G1\MitoSys2\Calibration\mEGFPC1H2B_G1_14_20h_afterRelease\DE_W0001_P0001\DE_2_W0001_P0001_T0014\TR1_W0001_P0156\TR1_2_W0001_P0156_T0001_R1_P4_K1_Ch2-Ch1.zen
860	1.446281e-02	2.560477e-03	1.454100e-02	20150212_STAG2gfpcf2_G2G1\MitoSys2\Calibration\mEGFPC1H2B_G1_14_20h_afterRelease\DE_W0001_P0001\DE_2_W0001_P0001_T0014\TR1_W0001_P0156\TR1_2_W0001_P0156_T0001_R1_P4_K1_Ch2-Ch1.zen
940	1.371623e-02	2.088152e-03	1.346600e-02	20150212_STAG2gfpcf2_G2G1\MitoSys2\Calibration\mEGFPC1H2B_G1_14_20h_afterRelease\DE_W0001_P0001\DE_2_W0001_P0001_T0014\TR1_W0001_P0156\TR1_2_W0001_P0156_T0001_R1_P4_K1_Ch2-Ch1.zen
1020	1.258077e-02	2.617026e-03	1.252600e-02	20150212_STAG2gfpcf2_G2G1\MitoSys2\Calibration\mEGFPC1H2B_G1_14_20h_afterRelease\DE_W0001_P0001\DE_2_W0001_P0001_T0014\TR1_W0001_P0156\TR1_2_W0001_P0156_T0001_R1_P4_K1_Ch2-Ch1.zen
1100	1.126724e-02	3.018483e-03	1.169800e-02	20150212_STAG2gfpcf2_G2G1\MitoSys2\Calibration\mEGFPC1H2B_G1_14_20h_afterRelease\DE_W0001_P0001\DE_2_W0001_P0001_T0014\TR1_W0001_P0156\TR1_2_W0001_P0156_T0001_R1_P4_K1_Ch2-Ch1.zen
1180	1.043753e-02	3.057883e-03	1.096500e-02	20150212_STAG2gfpcf2_G2G1\MitoSys2\Calibration\mEGFPC1H2B_G1_14_20h_afterRelease\DE_W0001_P0001\DE_2_W0001_P0001_T0014\TR1_W0001_P0156\TR1_2_W0001_P0156_T0001_R1_P4_K1_Ch2-Ch1.zen
1260	9.975506e-03	2.828403e-03	1.031100e-02	20150212_STAG2gfpcf2_G2G1\MitoSys2\Calibration\mEGFPC1H2B_G1_14_20h_afterRelease\DE_W0001_P0001\DE_2_W0001_P0001_T0014\TR1_W0001_P0156\TR1_2_W0001_P0156_T0001_R1_P4_K1_Ch2-Ch1.zen
1340	9.534876e-03	3.227873e-03	9.724400e-03	20150212_STAG2gfpcf2_G2G1\MitoSys2\Calibration\mEGFPC1H2B_G1_14_20h_afterRelease\DE_W0001_P0001\DE_2_W0001_P0001_T0014\TR1_W0001_P0156\TR1_2_W0001_P0156_T0001_R1_P4_K1_Ch2-Ch1.zen
1420	9.738195e-03	2.990777e-03	9.195900e-03	20150212_STAG2gfpcf2_G2G1\MitoSys2\Calibration\mEGFPC1H2B_G1_14_20h_afterRelease\DE_W0001_P0001\DE_2_W0001_P0001_T0014\TR1_W0001_P0156\TR1_2_W0001_P0156_T0001_R1_P4_K1_Ch2-Ch1.zen
1500	8.808564e-03	2.706620e-03	8.717400e-03	20150212_STAG2gfpcf2_G2G1\MitoSys2\Calibration\mEGFPC1H2B_G1_14_20h_afterRelease\DE_W0001_P0001\DE_2_W0001_P0001_T0014\TR1_W0001_P0156\TR1_2_W0001_P0156_T0001_R1_P4_K1_Ch2-Ch1.zen
1660	7.922774e-03	2.377948e-03	7.885200e-03	20150212_STAG2gfpcf2_G2G1\MitoSys2\Calibration\mEGFPC1H2B_G1_14_20h_afterRelease\DE_W0001_P0001\DE_2_W0001_P0001_T0014\TR1_W0001_P0156\TR1_2_W0001_P0156_T0001_R1_P4_K1_Ch2-Ch1.zen
1820	7.365872e-03	2.563017e-03	7.186900e-03	20150212_STAG2gfpcf2_G2G1\MitoSys2\Calibration\mEGFPC1H2B_G1_14_20h_afterRelease\DE_W0001_P0001\DE_2_W0001_P0001_T0014\TR1_W0001_P0156\TR1_2_W0001_P0156_T0001_R1_P4_K1_Ch2-Ch1.zen
1980	6.456965e-03	2.414474e-03	6.593500e-03	20150212_STAG2gfpcf2_G2G1\MitoSys2\Calibration\mEGFPC1H2B_G1_14_20h_afterRelease\DE_W0001_P0001\DE_2_W0001_P0001_T0014\TR1_W0001_P0156\TR1_2_W0001_P0156_T0001_R1_P4_K1_Ch2-Ch1.zen
2140	5.808595e-03	2.880129e-03	6.083400e-03	20150212_STAG2gfpcf2_G2G1\MitoSys2\Calibration\mEGFPC1H2B_G1_14_20h_afterRelease\DE_W0001_P0001\DE_2_W0001_P0001_T0014\TR1_W0001_P0156\TR1_2_W0001_P0156_T0001_R1_P4_K1_Ch2-Ch1.zen
2300	5.931589e-03	2.320494e-03	5.640700e-03	20150212_STAG2gfpcf2_G2G1\MitoSys2\Calibration\mEGFPC1H2B_G1_14_20h_afterRelease\DE_W0001_P0001\DE_2_W0001_P0001_T0014\TR1_W0001_P0156\TR1_2_W0001_P0156_T0001_R1_P4_K1_Ch2-Ch1.zen
2460	6.030695e-03	2.006460e-03	5.253100e-03	20150212_STAG2gfpcf2_G2G1\MitoSys2\Calibration\mEGFPC1H2B_G1_14_20h_afterRelease\DE_W0001_P0001\DE_2_W0001_P0001_T0014\TR1_W0001_P0156\TR1_2_W0001_P0156_T0001_R1_P4_K1_Ch2-Ch1.zen
2620	4.944491e-03	1.681583e-03	4.911200e-03	20150212_STAG2gfpcf2_G2G1\MitoSys2\Calibration\mEGFPC1H2B_G1_14_20h_afterRelease\DE_W0001_P0001\DE_2_W0001_P0001_T0014\TR1_W0001_P0156\TR1_2_W0001_P0156_T0001_R1_P4_K1_Ch2-Ch1.zen
2780	4.860487e-03	1.892852e-03	4.607500e-03	20150212_STAG2gfpcf2_G2G1\MitoSys2\Calibration\mEGFPC1H2B_G1_14_20h_afterRelease\DE_W0001_P0001\DE_2_W0001_P0001_T0014\TR1_W0001_P0156\TR1_2_W0001_P0156_T0001_R1_P4_K1_Ch2-Ch1.zen
2940	4.141231e-03	2.354270e-03	4.336100e-03	20150212_STAG2gfpcf2_G2G1\MitoSys2\Calibration\mEGFPC1H2B_G1_14_20h_afterRelease\DE_W0001_P0001\DE_2_W0001_P0001_T0014\TR1_W0001_P0156\TR1_2_W0001_P0156_T0001_R1_P4_K1_Ch2-Ch1.zen
3100	4.068188e-03	2.160847e-03	4.092300e-03	20150212_STAG2gfpcf2_G2G1\MitoSys2\Calibration\mEGFPC1H2B_G1_14_20h_afterRelease\DE_W0001_P0001\DE_2_W0001_P0001_T0014\TR1_W0001_P0156\TR1_2_W0001_P0156_T0001_R1_P4_K1_Ch2-Ch1.zen
3420	3.177234e-03	1.790188e-03	3.672300e-03	20150212_STAG2gfpcf2_G2G1\MitoSys2\Calibration\mEGFPC1H2B_G1_14_20h_afterRelease\DE_W0001_P0001\DE_2_W0001_P0001_T0014\TR1_W0001_P0156\TR1_2_W0001_P0156_T0001_R1_P4_K1_Ch2-Ch1.zen
3740	3.319491e-03	2.006604e-03	3.323900e-03	20150212_STAG2gfpcf2_G2G1\MitoSys2\Calibration\mEGFPC1H2B_G1_14_20h_afterRelease\DE_W0001_P0001\DE_2_W0001_P0001_T0014\TR1_W0001_P0156\TR1_2_W0001_P0156_T0001_R1_P4_K1_Ch2-Ch1.zen
4060	3.663719e-03	2.099627e-03	3.030700e-03	20150212_STAG2gfpcf2_G2G1\MitoSys2\Calibration\mEGFPC1H2B_G1_14_20h_afterRelease\DE_W0001_P0001\DE_2_W0001_P0001_T0014\TR1_W0001_P0156\TR1_2_W0001_P0156_T0001_R1_P4_K1_Ch2-Ch1.zen
4380	2.882609e-03	1.739998e-03	2.780700e-03	20150212_STAG2gfpcf2_G2G1\MitoSys2\Calibration\mEGFPC1H2B_G1_14_20h_afterRelease\DE_W0001_P0001\DE_2_W0001_P0001_T0014\TR1_W0001_P0156\TR1_2_W0001_P0156_T0001_R1_P4_K1_Ch2-Ch1.zen
4700	2.211977e-03	1.888164e-03	2.565300e-03	20150212_STAG2gfpcf2_G2G1\MitoSys2\Calibration\mEGFPC1H2B_G1_14_20h_afterRelease\DE_W0001_P0001\DE_2_W0001_P0001_T0014\TR1_W0001_P0156\TR1_2_W0001_P0156_T0001_R1_P4_K1_Ch2-Ch1.zen
5020	2.275870e-03	1.824746e-03	2.377900e-03	20150212_STAG2gfpcf2_G2G1\MitoSys2\Calibration\mEGFPC1H2B_G1_14_20h_afterRelease\DE_W0001_P0001\DE_2_W0001_P0001_T0014\TR1_W0001_P0156\TR1_2_W0001_P0156_T0001_R1_P4_K1_Ch2-Ch1.zen
5340	1.978490e-03	1.941615e-03	2.213600e-03	20150212_STAG2gfpcf2_G2G1\MitoSys2\Calibration\mEGFPC1H2B_G1_14_20h_afterRelease\DE_W0001_P0001\DE_2_W0001_P0001_T0014\TR1_W0001_P0156\TR1_2_W0001_P0156_T0001_R1_P4_K1_Ch2-Ch1.zen
5660	1.914884e-03	2.289273e-03	2.068500e-03	20150212_STAG2gfpcf2_G2G1\MitoSys2\Calibration\mEGFPC1H2B_G1_14_20h_afterRelease\DE_W0001_P0001\DE_2_W0001_P0001_T0014\TR1_W0001_P0156\TR1_2_W0001_P0156_T0001_R1_P4_K1_Ch2-Ch1.zen
5980	2.122618e-03	1.819586e-03	1.939400e-03	20150212_STAG2gfpcf2_G2G1\MitoSys2\Calibration\mEGFPC1H2B_G1_14_20h_afterRelease\DE_W0001_P0001\DE_2_W0001_P0001_T0014\TR1_W0001_P0156\TR1_2_W0001_P0156_T0001_R1_P4_K1_Ch2-Ch1.zen
6300	1.944993e-03	2.056533e-03	1.823900e-03	20150212_STAG2gfpcf2_G2G1\MitoSys2\Calibration\mEGFPC1H2B_G1_14_20h_afterRelease\DE_W0001_P0001\DE_2_W0001_P0001_T0014\TR1_W0001_P0156\TR1_2_W0001_P0156_T0001_R1_P4_K1_Ch2-Ch1.zen
6940	1.855281e-03	1.859467e-03	1.626200e-03	20150212_STAG2gfpcf2_G2G1\MitoSys2\Calibration\mEGFPC1H2B_G1_14_20h_afterRelease\DE_W0001_P0001\DE_2_W0001_P0001_T0014\TR1_W0001_P0156\TR1_2_W0001_P0156_T0001_R1_P4_K1_Ch2-Ch1.zen
7580	9.497937e-04	1.807383e-03	1.463400e-03	20150212_STAG2gfpcf2_G2G1\MitoSys2\Calibration\mEGFPC1H2B_G1_14_20h_afterRelease\DE_W0001_P0001\DE_2_W0001_P0001_T0014\TR1_W0001_P0156\TR1_2_W0001_P0156_T0001_R1_P4_K1_Ch2-Ch1.zen
8220	8.201930e-04	2.530171e-03	1.327300e-03	20150212_STAG2gfpcf2_G2G1\MitoSys2\Calibration\mEGFPC1H2B_G1_14_20h_afterRelease\DE_W0001_P0001\DE_2_W0001_P0001_T0014\TR1_W0001_P0156\TR1_2_W0001_P0156_T0001_R1_P4_K1_Ch2-Ch1.zen
8860	9.693345e-04	2.231765e-03	1.211900e-03	20150212_STAG2gfpcf2_G2G1\MitoSys2\Calibration\mEGFPC1H2B_G1_14_20h_afterRelease\DE_W0001_P0001\DE_2_W0001_P0001_T0014\TR1_W0001_P0156\TR1_2_W0001_P0156_T0001_R1_P4_K1_Ch2-Ch1.zen
9500	1.382998e-03	1.970934e-03	1.113100e-03	20150212_STAG2gfpcf2_G2G1\MitoSys2\Calibration\mEGFPC1H2B_G1_14_20h_afterRelease\DE_W0001_P0001\DE_2_W0001_P0001_T0014\TR1_W0001_P0156\TR1_2_W0001_P0156_T0001_R1_P4_K1_Ch2-Ch1.zen
10140	8.722812e-04	1.950821e-03	1.027500e-03	20150212_STAG2gfpcf2_G2G1\MitoSys2\Calibration\mEGFPC1H2B_G1_14_20h_afterRelease\DE_W0001_P0001\DE_2_W0001_P0001_T0014\TR1_W0001_P0156\TR1_2_W0001_P0156_T0001_R1_P4_K1_Ch2-Ch1.zen
10780	9.925803e-04	2.041877e-03	9.528700e-04	20150212_STAG2gfpcf2_G2G1\MitoSys2\Calibration\mEGFPC1H2B_G1_14_20h_afterRelease\DE_W0001_P0001\DE_2_W0001_P0001_T0014\TR1_W0001_P0156\TR1_2_W0001_P0156_T0001_R1_P4_K1_Ch2-Ch1.zen
11420	8.214882e-04	1.854916e-03	8.872000e-04	20150212_STAG2gfpcf2_G2G1\MitoSys2\Calibration\mEGFPC1H2B_G1_14_20h_afterRelease\DE_W0001_P0001\DE_2_W0001_P0001_T0014\TR1_W0001_P0156\TR1_2_W0001_P0156_T0001_R1_P4_K1_Ch2-Ch1.zen
12060	7.658819e-04	1.979858e-03	8.290400e-04	20150212_STAG2gfpcf2_G2G1\MitoSys2\Calibration\mEGFPC1H2B_G1_14_20h_afterRelease\DE_W0001_P0001\DE_2_W0001_P0001_T0014\TR1_W0001_P0156\TR1_2_W0001_P0156_T0001_R1_P4_K1_Ch2-Ch1.zen
12700	9.035897e-04	1.781261e-03	7.772300e-04	20150212_STAG2gfpcf2_G2G1\MitoSys2\Calibration\mEGFPC1H2B_G1_14_20h_afterRelease\DE_W0001_P0001\DE_2_W0001_P0001_T0014\TR1_W0001_P0156\TR1_2_W0001_P0156_T0001_R1_P4_K1_Ch2-Ch1.zen
13980	5.720939e-04	1.843818e-03	6.890000e-04	20150212_STAG2gfpcf2_G2G1\MitoSys2\Calibration\mEGFPC1H2B_G1_14_20h_afterRelease\DE_W0001_P0001\DE_2_W0001_P0001_T0014\TR1_W0001_P0156\TR1_2_W0001_P0156_T0001_R1_P4_K1_Ch2-Ch1.zen
15260	1.972905e-04	1.766212e-03	6.168600e-04	20150212_STAG2gfpcf2_G2G1\MitoSys2\Calibration\mEGFPC1H2B_G1_14_20h_afterRelease\DE_W0001_P0001\DE_2_W0001_P0001_T0014\TR1_W0001_P0156\TR1_2_W0001_P0156_T0001_R1_P4_K1_Ch2-Ch1.zen
16540	5.124983e-04	1.319391e-03	5.569000e-04	20150212_STAG2gfpcf2_G2G1\MitoSys2\Calibration\mEGFPC1H2B_G1_14_20h_afterRelease\DE_W0001_P0001\DE_2_W0001_P0001_T0014\TR1_W0001_P0156\TR1_2_W0001_P0156_T0001_R1_P4_K1_Ch2-Ch1.zen
17820	4.379797e-04	1.558911e-03	5.063800e-04	20150212_STAG2gfpcf2_G2G1\MitoSys2\Calibration\mEGFPC1H2B_G1_14_20h_afterRelease\DE_W0001_P0001\DE_2_W0001_P0001_T0014\TR1_W0001_P0156\TR1_2_W0001_P0156_T0001_R1_P4_K1_Ch2-Ch1.zen
19100	8.392864e-04	1.474524e-03	4.633200e-04	20150212_STAG2gfpcf2_G2G1\MitoSys2\Calibration\mEGFPC1H2B_G1_14_20h_afterRelease\DE_W0001_P0001\DE_2_W0001_P0001_T0014\TR1_W0001_P0156\TR1_2_W0001_P0156_T0001_R1_P4_K1_Ch2-Ch1.zen
20380	7.436231e-04	9.001064e-04	4.262400e-04	20150212_STAG2gfpcf2_G2G1\MitoSys2\Calibration\mEGFPC1H2B_G1_14_20h_afterRelease\DE_W0001_P0001\DE_2_W0001_P0001_T0014\TR1_W0001_P0156\TR1_2_W0001_P0156_T0001_R1_P4_K1_Ch2-Ch1.zen
21660	3.058606e-04	1.057663e-03	3.940100e-04	20150212_STAG2gfpcf2_G2G1\MitoSys2\Calibration\mEGFPC1H2B_G1_14_20h_afterRelease\DE_W0001_P0001\DE_2_W0001_P0001_T0014\TR1_W0001_P0156\TR1_2_W0001_P0156_T0001_R1_P4_K1_Ch2-Ch1.zen
22940	7.716711e-04	1.411975e-03	3.657900e-04	20150212_STAG2gfpcf2_G2G1\MitoSys2\Calibration\mEGFPC1H2B_G1_14_20h_afterRelease\DE_W0001_P0001\DE_2_W0001_P0001_T0014\TR1_W0001_P0156\TR1_2_W0001_P0156_T0001_R1_P4_K1_Ch2-Ch1.zen
24220	6.148564e-04	1.292919e-03	3.408900e-04	20150212_STAG2gfpcf2_G2G1\MitoSys2\Calibration\mEGFPC1H2B_G1_14_20h_afterRelease\DE_W0001_P0001\DE_2_W0001_P0001_T0014\TR1_W0001_P0156\TR1_2_W0001_P0156_T0001_R1_P4_K1_Ch2-Ch1.zen
25500	2.576455e-04	9.517026e-04	3.187800e-04	20150212_STAG2gfpcf2_G2G1\MitoSys2\Calibration\mEGFPC1H2B_G1_14_20h_afterRelease\DE_W0001_P0001\DE_2_W0001_P0001_T0014\TR1_W0001_P0156\TR1_2_W0001_P0156_T0001_R1_P4_K1_Ch2-Ch1.zen
28060	2.922130e-04	1.027146e-03	2.813300e-04	20150212_STAG2gfpcf2_G2G1\MitoSys2\Calibration\mEGFPC1H2B_G1_14_20h_afterRelease\DE_W0001_P0001\DE_2_W0001_P0001_T0014\TR1_W0001_P0156\TR1_2_W0001_P0156_T0001_R1_P4_K1_Ch2-Ch1.zen
30620	4.531752e-04	1.159231e-03	2.508800e-04	20150212_STAG2gfpcf2_G2G1\MitoSys2\Calibration\mEGFPC1H2B_G1_14_20h_afterRelease\DE_W0001_P0001\DE_2_W0001_P0001_T0014\TR1_W0001_P0156\TR1_2_W0001_P0156_T0001_R1_P4_K1_Ch2-Ch1.zen
33180	3.610375e-04	1.368242e-03	2.257100e-04	20150212_STAG2gfpcf2_G2G1\MitoSys2\Calibration\mEGFPC1H2B_G1_14_20h_afterRelease\DE_W0001_P0001\DE_2_W0001_P0001_T0014\TR1_W0001_P0156\TR1_2_W0001_P0156_T0001_R1_P4_K1_Ch2-Ch1.zen
35740	8.201392e-04	1.436159e-03	2.046100e-04	20150212_STAG2gfpcf2_G2G1\MitoSys2\Calibration\mEGFPC1H2B_G1_14_20h_afterRelease\DE_W0001_P0001\DE_2_W0001_P0001_T0014\TR1_W0001_P0156\TR1_2_W0001_P0156_T0001_R1_P4_K1_Ch2-Ch1.zen
38300	3.502196e-04	1.334896e-03	1.866900e-04	20150212_STAG2gfpcf2_G2G1\MitoSys2\Calibration\mEGFPC1H2B_G1_14_20h_afterRelease\DE_W0001_P0001\DE_2_W0001_P0001_T0014\TR1_W0001_P0156\TR1_2_W0001_P0156_T0001_R1_P4_K1_Ch2-Ch1.zen
40860	4.439653e-04	1.157409e-03	1.713300e-04	20150212_STAG2gfpcf2_G2G1\MitoSys2\Calibration\mEGFPC1H2B_G1_14_20h_afterRelease\DE_W0001_P0001\DE_2_W0001_P0001_T0014\TR1_W0001_P0156\TR1_2_W0001_P0156_T0001_R1_P4_K1_Ch2-Ch1.zen
43420	2.336810e-05	1.266311e-03	1.580200e-04	20150212_STAG2gfpcf2_G2G1\MitoSys2\Calibration\mEGFPC1H2B_G1_14_20h_afterRelease\DE_W0001_P0001\DE_2_W0001_P0001_T0014\TR1_W0001_P0156\TR1_2_W0001_P0156_T0001_R1_P4_K1_Ch2-Ch1.zen
45980	3.939398e-05	1.218073e-03	1.464000e-04	20150212_STAG2gfpcf2_G2G1\MitoSys2\Calibration\mEGFPC1H2B_G1_14_20h_afterRelease\DE_W0001_P0001\DE_2_W0001_P0001_T0014\TR1_W0001_P0156\TR1_2_W0001_P0156_T0001_R1_P4_K1_Ch2-Ch1.zen
48540	5.065828e-04	1.377503e-03	1.361800e-04	20150212_STAG2gfpcf2_G2G1\MitoSys2\Calibration\mEGFPC1H2B_G1_14_20h_afterRelease\DE_W0001_P0001\DE_2_W0001_P0001_T0014\TR1_W0001_P0156\TR1_2_W0001_P0156_T0001_R1_P4_K1_Ch2-Ch1.zen
51100	5.934771e-04	9.530184e-04	1.271300e-04	20150212_STAG2gfpcf2_G2G1\MitoSys2\Calibration\mEGFPC1H2B_G1_14_20h_afterRelease\DE_W0001_P0001\DE_2_W0001_P0001_T0014\TR1_W0001_P0156\TR1_2_W0001_P0156_T0001_R1_P4_K1_Ch2-Ch1.zen
56220	3.662370e-04	8.086266e-04	1.118500e-04	20150212_STAG2gfpcf2_G2G1\MitoSys2\Calibration\mEGFPC1H2B_G1_14_20h_afterRelease\DE_W0001_P0001\DE_2_W0001_P0001_T0014\TR1_W0001_P0156\TR1_2_W0001_P0156_T0001_R1_P4_K1_Ch2-Ch1.zen
61340	2.394830e-04	7.514161e-04	9.949000e-05	20150212_STAG2gfpcf2_G2G1\MitoSys2\Calibration\mEGFPC1H2B_G1_14_20h_afterRelease\DE_W0001_P0001\DE_2_W0001_P0001_T0014\TR1_W0001_P0156\TR1_2_W0001_P0156_T0001_R1_P4_K1_Ch2-Ch1.zen
66460	-7.268806e-06	1.005497e-03	8.930700e-05	20150212_STAG2gfpcf2_G2G1\MitoSys2\Calibration\mEGFPC1H2B_G1_14_20h_afterRelease\DE_W0001_P0001\DE_2_W0001_P0001_T0014\TR1_W0001_P0156\TR1_2_W0001_P0156_T0001_R1_P4_K1_Ch2-Ch1.zen
[truncated: 41,746 more rows]
