# Supplementary material for: Absolute quantification of cohesin, CTCF and their regulators in human cells
Source: eLife. 2019 Jun 17;8:e46269. doi: 10.7554/eLife.46269 (PMC6606026; doi:10.7554/eLife.46269)
Supplement: Figure 2—source data 1. [file elife-46269-fig2-data1.zip › Figure 2 - source data 1/20150212_STAG2gfpcf2_G2G1/2c_opt_time_col_ic_Ch1.txt]

time_s	Ch1_kHz	path
0	2.102833e+02	20150212_STAG2gfpcf2_G2G1\MitoSys2\Calibration\mEGFPC1H2B_G1_14_20h_afterRelease\DE_W0001_P0001\DE_2_W0001_P0001_T0010\TR1_W0001_P0108\TR1_2_W0001_P0108_T0001_R1_P1_K1_Ch2-Ch1.zen
6.000000e-02	2.210000e+02	20150212_STAG2gfpcf2_G2G1\MitoSys2\Calibration\mEGFPC1H2B_G1_14_20h_afterRelease\DE_W0001_P0001\DE_2_W0001_P0001_T0010\TR1_W0001_P0108\TR1_2_W0001_P0108_T0001_R1_P1_K1_Ch2-Ch1.zen
1.200000e-01	2.159000e+02	20150212_STAG2gfpcf2_G2G1\MitoSys2\Calibration\mEGFPC1H2B_G1_14_20h_afterRelease\DE_W0001_P0001\DE_2_W0001_P0001_T0010\TR1_W0001_P0108\TR1_2_W0001_P0108_T0001_R1_P1_K1_Ch2-Ch1.zen
1.800000e-01	2.101167e+02	20150212_STAG2gfpcf2_G2G1\MitoSys2\Calibration\mEGFPC1H2B_G1_14_20h_afterRelease\DE_W0001_P0001\DE_2_W0001_P0001_T0010\TR1_W0001_P0108\TR1_2_W0001_P0108_T0001_R1_P1_K1_Ch2-Ch1.zen
2.400000e-01	2.182500e+02	20150212_STAG2gfpcf2_G2G1\MitoSys2\Calibration\mEGFPC1H2B_G1_14_20h_afterRelease\DE_W0001_P0001\DE_2_W0001_P0001_T0010\TR1_W0001_P0108\TR1_2_W0001_P0108_T0001_R1_P1_K1_Ch2-Ch1.zen
3.000000e-01	1.992667e+02	20150212_STAG2gfpcf2_G2G1\MitoSys2\Calibration\mEGFPC1H2B_G1_14_20h_afterRelease\DE_W0001_P0001\DE_2_W0001_P0001_T0010\TR1_W0001_P0108\TR1_2_W0001_P0108_T0001_R1_P1_K1_Ch2-Ch1.zen
3.600000e-01	2.102167e+02	20150212_STAG2gfpcf2_G2G1\MitoSys2\Calibration\mEGFPC1H2B_G1_14_20h_afterRelease\DE_W0001_P0001\DE_2_W0001_P0001_T0010\TR1_W0001_P0108\TR1_2_W0001_P0108_T0001_R1_P1_K1_Ch2-Ch1.zen
4.200000e-01	2.051833e+02	20150212_STAG2gfpcf2_G2G1\MitoSys2\Calibration\mEGFPC1H2B_G1_14_20h_afterRelease\DE_W0001_P0001\DE_2_W0001_P0001_T0010\TR1_W0001_P0108\TR1_2_W0001_P0108_T0001_R1_P1_K1_Ch2-Ch1.zen
4.800000e-01	2.054333e+02	20150212_STAG2gfpcf2_G2G1\MitoSys2\Calibration\mEGFPC1H2B_G1_14_20h_afterRelease\DE_W0001_P0001\DE_2_W0001_P0001_T0010\TR1_W0001_P0108\TR1_2_W0001_P0108_T0001_R1_P1_K1_Ch2-Ch1.zen
5.400000e-01	1.980500e+02	20150212_STAG2gfpcf2_G2G1\MitoSys2\Calibration\mEGFPC1H2B_G1_14_20h_afterRelease\DE_W0001_P0001\DE_2_W0001_P0001_T0010\TR1_W0001_P0108\TR1_2_W0001_P0108_T0001_R1_P1_K1_Ch2-Ch1.zen
6.000000e-01	2.154833e+02	20150212_STAG2gfpcf2_G2G1\MitoSys2\Calibration\mEGFPC1H2B_G1_14_20h_afterRelease\DE_W0001_P0001\DE_2_W0001_P0001_T0010\TR1_W0001_P0108\TR1_2_W0001_P0108_T0001_R1_P1_K1_Ch2-Ch1.zen
6.600000e-01	2.135500e+02	20150212_STAG2gfpcf2_G2G1\MitoSys2\Calibration\mEGFPC1H2B_G1_14_20h_afterRelease\DE_W0001_P0001\DE_2_W0001_P0001_T0010\TR1_W0001_P0108\TR1_2_W0001_P0108_T0001_R1_P1_K1_Ch2-Ch1.zen
7.200000e-01	2.113667e+02	20150212_STAG2gfpcf2_G2G1\MitoSys2\Calibration\mEGFPC1H2B_G1_14_20h_afterRelease\DE_W0001_P0001\DE_2_W0001_P0001_T0010\TR1_W0001_P0108\TR1_2_W0001_P0108_T0001_R1_P1_K1_Ch2-Ch1.zen
7.800000e-01	2.081167e+02	20150212_STAG2gfpcf2_G2G1\MitoSys2\Calibration\mEGFPC1H2B_G1_14_20h_afterRelease\DE_W0001_P0001\DE_2_W0001_P0001_T0010\TR1_W0001_P0108\TR1_2_W0001_P0108_T0001_R1_P1_K1_Ch2-Ch1.zen
8.400000e-01	1.988667e+02	20150212_STAG2gfpcf2_G2G1\MitoSys2\Calibration\mEGFPC1H2B_G1_14_20h_afterRelease\DE_W0001_P0001\DE_2_W0001_P0001_T0010\TR1_W0001_P0108\TR1_2_W0001_P0108_T0001_R1_P1_K1_Ch2-Ch1.zen
9.000000e-01	2.099500e+02	20150212_STAG2gfpcf2_G2G1\MitoSys2\Calibration\mEGFPC1H2B_G1_14_20h_afterRelease\DE_W0001_P0001\DE_2_W0001_P0001_T0010\TR1_W0001_P0108\TR1_2_W0001_P0108_T0001_R1_P1_K1_Ch2-Ch1.zen
9.600000e-01	2.186667e+02	20150212_STAG2gfpcf2_G2G1\MitoSys2\Calibration\mEGFPC1H2B_G1_14_20h_afterRelease\DE_W0001_P0001\DE_2_W0001_P0001_T0010\TR1_W0001_P0108\TR1_2_W0001_P0108_T0001_R1_P1_K1_Ch2-Ch1.zen
1.020000e+00	2.133500e+02	20150212_STAG2gfpcf2_G2G1\MitoSys2\Calibration\mEGFPC1H2B_G1_14_20h_afterRelease\DE_W0001_P0001\DE_2_W0001_P0001_T0010\TR1_W0001_P0108\TR1_2_W0001_P0108_T0001_R1_P1_K1_Ch2-Ch1.zen
1.080000e+00	2.083500e+02	20150212_STAG2gfpcf2_G2G1\MitoSys2\Calibration\mEGFPC1H2B_G1_14_20h_afterRelease\DE_W0001_P0001\DE_2_W0001_P0001_T0010\TR1_W0001_P0108\TR1_2_W0001_P0108_T0001_R1_P1_K1_Ch2-Ch1.zen
1.140000e+00	2.202167e+02	20150212_STAG2gfpcf2_G2G1\MitoSys2\Calibration\mEGFPC1H2B_G1_14_20h_afterRelease\DE_W0001_P0001\DE_2_W0001_P0001_T0010\TR1_W0001_P0108\TR1_2_W0001_P0108_T0001_R1_P1_K1_Ch2-Ch1.zen
1.200000e+00	2.104833e+02	20150212_STAG2gfpcf2_G2G1\MitoSys2\Calibration\mEGFPC1H2B_G1_14_20h_afterRelease\DE_W0001_P0001\DE_2_W0001_P0001_T0010\TR1_W0001_P0108\TR1_2_W0001_P0108_T0001_R1_P1_K1_Ch2-Ch1.zen
1.260000e+00	2.141167e+02	20150212_STAG2gfpcf2_G2G1\MitoSys2\Calibration\mEGFPC1H2B_G1_14_20h_afterRelease\DE_W0001_P0001\DE_2_W0001_P0001_T0010\TR1_W0001_P0108\TR1_2_W0001_P0108_T0001_R1_P1_K1_Ch2-Ch1.zen
1.320000e+00	2.141833e+02	20150212_STAG2gfpcf2_G2G1\MitoSys2\Calibration\mEGFPC1H2B_G1_14_20h_afterRelease\DE_W0001_P0001\DE_2_W0001_P0001_T0010\TR1_W0001_P0108\TR1_2_W0001_P0108_T0001_R1_P1_K1_Ch2-Ch1.zen
1.380000e+00	2.050333e+02	20150212_STAG2gfpcf2_G2G1\MitoSys2\Calibration\mEGFPC1H2B_G1_14_20h_afterRelease\DE_W0001_P0001\DE_2_W0001_P0001_T0010\TR1_W0001_P0108\TR1_2_W0001_P0108_T0001_R1_P1_K1_Ch2-Ch1.zen
1.440000e+00	2.047000e+02	20150212_STAG2gfpcf2_G2G1\MitoSys2\Calibration\mEGFPC1H2B_G1_14_20h_afterRelease\DE_W0001_P0001\DE_2_W0001_P0001_T0010\TR1_W0001_P0108\TR1_2_W0001_P0108_T0001_R1_P1_K1_Ch2-Ch1.zen
1.500000e+00	2.098000e+02	20150212_STAG2gfpcf2_G2G1\MitoSys2\Calibration\mEGFPC1H2B_G1_14_20h_afterRelease\DE_W0001_P0001\DE_2_W0001_P0001_T0010\TR1_W0001_P0108\TR1_2_W0001_P0108_T0001_R1_P1_K1_Ch2-Ch1.zen
1.560000e+00	2.066333e+02	20150212_STAG2gfpcf2_G2G1\MitoSys2\Calibration\mEGFPC1H2B_G1_14_20h_afterRelease\DE_W0001_P0001\DE_2_W0001_P0001_T0010\TR1_W0001_P0108\TR1_2_W0001_P0108_T0001_R1_P1_K1_Ch2-Ch1.zen
1.620000e+00	2.201500e+02	20150212_STAG2gfpcf2_G2G1\MitoSys2\Calibration\mEGFPC1H2B_G1_14_20h_afterRelease\DE_W0001_P0001\DE_2_W0001_P0001_T0010\TR1_W0001_P0108\TR1_2_W0001_P0108_T0001_R1_P1_K1_Ch2-Ch1.zen
1.680000e+00	2.186667e+02	20150212_STAG2gfpcf2_G2G1\MitoSys2\Calibration\mEGFPC1H2B_G1_14_20h_afterRelease\DE_W0001_P0001\DE_2_W0001_P0001_T0010\TR1_W0001_P0108\TR1_2_W0001_P0108_T0001_R1_P1_K1_Ch2-Ch1.zen
1.740000e+00	2.050333e+02	20150212_STAG2gfpcf2_G2G1\MitoSys2\Calibration\mEGFPC1H2B_G1_14_20h_afterRelease\DE_W0001_P0001\DE_2_W0001_P0001_T0010\TR1_W0001_P0108\TR1_2_W0001_P0108_T0001_R1_P1_K1_Ch2-Ch1.zen
1.800000e+00	2.132500e+02	20150212_STAG2gfpcf2_G2G1\MitoSys2\Calibration\mEGFPC1H2B_G1_14_20h_afterRelease\DE_W0001_P0001\DE_2_W0001_P0001_T0010\TR1_W0001_P0108\TR1_2_W0001_P0108_T0001_R1_P1_K1_Ch2-Ch1.zen
1.860000e+00	2.059000e+02	20150212_STAG2gfpcf2_G2G1\MitoSys2\Calibration\mEGFPC1H2B_G1_14_20h_afterRelease\DE_W0001_P0001\DE_2_W0001_P0001_T0010\TR1_W0001_P0108\TR1_2_W0001_P0108_T0001_R1_P1_K1_Ch2-Ch1.zen
1.920000e+00	2.173833e+02	20150212_STAG2gfpcf2_G2G1\MitoSys2\Calibration\mEGFPC1H2B_G1_14_20h_afterRelease\DE_W0001_P0001\DE_2_W0001_P0001_T0010\TR1_W0001_P0108\TR1_2_W0001_P0108_T0001_R1_P1_K1_Ch2-Ch1.zen
1.980000e+00	2.154833e+02	20150212_STAG2gfpcf2_G2G1\MitoSys2\Calibration\mEGFPC1H2B_G1_14_20h_afterRelease\DE_W0001_P0001\DE_2_W0001_P0001_T0010\TR1_W0001_P0108\TR1_2_W0001_P0108_T0001_R1_P1_K1_Ch2-Ch1.zen
2.040000e+00	2.155167e+02	20150212_STAG2gfpcf2_G2G1\MitoSys2\Calibration\mEGFPC1H2B_G1_14_20h_afterRelease\DE_W0001_P0001\DE_2_W0001_P0001_T0010\TR1_W0001_P0108\TR1_2_W0001_P0108_T0001_R1_P1_K1_Ch2-Ch1.zen
2.100000e+00	2.177333e+02	20150212_STAG2gfpcf2_G2G1\MitoSys2\Calibration\mEGFPC1H2B_G1_14_20h_afterRelease\DE_W0001_P0001\DE_2_W0001_P0001_T0010\TR1_W0001_P0108\TR1_2_W0001_P0108_T0001_R1_P1_K1_Ch2-Ch1.zen
2.160000e+00	2.160833e+02	20150212_STAG2gfpcf2_G2G1\MitoSys2\Calibration\mEGFPC1H2B_G1_14_20h_afterRelease\DE_W0001_P0001\DE_2_W0001_P0001_T0010\TR1_W0001_P0108\TR1_2_W0001_P0108_T0001_R1_P1_K1_Ch2-Ch1.zen
2.220000e+00	2.099500e+02	20150212_STAG2gfpcf2_G2G1\MitoSys2\Calibration\mEGFPC1H2B_G1_14_20h_afterRelease\DE_W0001_P0001\DE_2_W0001_P0001_T0010\TR1_W0001_P0108\TR1_2_W0001_P0108_T0001_R1_P1_K1_Ch2-Ch1.zen
2.280000e+00	2.038333e+02	20150212_STAG2gfpcf2_G2G1\MitoSys2\Calibration\mEGFPC1H2B_G1_14_20h_afterRelease\DE_W0001_P0001\DE_2_W0001_P0001_T0010\TR1_W0001_P0108\TR1_2_W0001_P0108_T0001_R1_P1_K1_Ch2-Ch1.zen
2.340000e+00	2.125667e+02	20150212_STAG2gfpcf2_G2G1\MitoSys2\Calibration\mEGFPC1H2B_G1_14_20h_afterRelease\DE_W0001_P0001\DE_2_W0001_P0001_T0010\TR1_W0001_P0108\TR1_2_W0001_P0108_T0001_R1_P1_K1_Ch2-Ch1.zen
2.400000e+00	1.999333e+02	20150212_STAG2gfpcf2_G2G1\MitoSys2\Calibration\mEGFPC1H2B_G1_14_20h_afterRelease\DE_W0001_P0001\DE_2_W0001_P0001_T0010\TR1_W0001_P0108\TR1_2_W0001_P0108_T0001_R1_P1_K1_Ch2-Ch1.zen
2.460000e+00	2.084500e+02	20150212_STAG2gfpcf2_G2G1\MitoSys2\Calibration\mEGFPC1H2B_G1_14_20h_afterRelease\DE_W0001_P0001\DE_2_W0001_P0001_T0010\TR1_W0001_P0108\TR1_2_W0001_P0108_T0001_R1_P1_K1_Ch2-Ch1.zen
2.520000e+00	2.221000e+02	20150212_STAG2gfpcf2_G2G1\MitoSys2\Calibration\mEGFPC1H2B_G1_14_20h_afterRelease\DE_W0001_P0001\DE_2_W0001_P0001_T0010\TR1_W0001_P0108\TR1_2_W0001_P0108_T0001_R1_P1_K1_Ch2-Ch1.zen
2.580000e+00	2.146500e+02	20150212_STAG2gfpcf2_G2G1\MitoSys2\Calibration\mEGFPC1H2B_G1_14_20h_afterRelease\DE_W0001_P0001\DE_2_W0001_P0001_T0010\TR1_W0001_P0108\TR1_2_W0001_P0108_T0001_R1_P1_K1_Ch2-Ch1.zen
2.640000e+00	2.190833e+02	20150212_STAG2gfpcf2_G2G1\MitoSys2\Calibration\mEGFPC1H2B_G1_14_20h_afterRelease\DE_W0001_P0001\DE_2_W0001_P0001_T0010\TR1_W0001_P0108\TR1_2_W0001_P0108_T0001_R1_P1_K1_Ch2-Ch1.zen
2.700000e+00	2.057333e+02	20150212_STAG2gfpcf2_G2G1\MitoSys2\Calibration\mEGFPC1H2B_G1_14_20h_afterRelease\DE_W0001_P0001\DE_2_W0001_P0001_T0010\TR1_W0001_P0108\TR1_2_W0001_P0108_T0001_R1_P1_K1_Ch2-Ch1.zen
2.760000e+00	2.043833e+02	20150212_STAG2gfpcf2_G2G1\MitoSys2\Calibration\mEGFPC1H2B_G1_14_20h_afterRelease\DE_W0001_P0001\DE_2_W0001_P0001_T0010\TR1_W0001_P0108\TR1_2_W0001_P0108_T0001_R1_P1_K1_Ch2-Ch1.zen
2.820000e+00	2.159000e+02	20150212_STAG2gfpcf2_G2G1\MitoSys2\Calibration\mEGFPC1H2B_G1_14_20h_afterRelease\DE_W0001_P0001\DE_2_W0001_P0001_T0010\TR1_W0001_P0108\TR1_2_W0001_P0108_T0001_R1_P1_K1_Ch2-Ch1.zen
2.880000e+00	2.130000e+02	20150212_STAG2gfpcf2_G2G1\MitoSys2\Calibration\mEGFPC1H2B_G1_14_20h_afterRelease\DE_W0001_P0001\DE_2_W0001_P0001_T0010\TR1_W0001_P0108\TR1_2_W0001_P0108_T0001_R1_P1_K1_Ch2-Ch1.zen
2.940000e+00	2.093667e+02	20150212_STAG2gfpcf2_G2G1\MitoSys2\Calibration\mEGFPC1H2B_G1_14_20h_afterRelease\DE_W0001_P0001\DE_2_W0001_P0001_T0010\TR1_W0001_P0108\TR1_2_W0001_P0108_T0001_R1_P1_K1_Ch2-Ch1.zen
3	2.111167e+02	20150212_STAG2gfpcf2_G2G1\MitoSys2\Calibration\mEGFPC1H2B_G1_14_20h_afterRelease\DE_W0001_P0001\DE_2_W0001_P0001_T0010\TR1_W0001_P0108\TR1_2_W0001_P0108_T0001_R1_P1_K1_Ch2-Ch1.zen
3.060000e+00	2.073167e+02	20150212_STAG2gfpcf2_G2G1\MitoSys2\Calibration\mEGFPC1H2B_G1_14_20h_afterRelease\DE_W0001_P0001\DE_2_W0001_P0001_T0010\TR1_W0001_P0108\TR1_2_W0001_P0108_T0001_R1_P1_K1_Ch2-Ch1.zen
3.120000e+00	2.051000e+02	20150212_STAG2gfpcf2_G2G1\MitoSys2\Calibration\mEGFPC1H2B_G1_14_20h_afterRelease\DE_W0001_P0001\DE_2_W0001_P0001_T0010\TR1_W0001_P0108\TR1_2_W0001_P0108_T0001_R1_P1_K1_Ch2-Ch1.zen
3.180000e+00	2.140833e+02	20150212_STAG2gfpcf2_G2G1\MitoSys2\Calibration\mEGFPC1H2B_G1_14_20h_afterRelease\DE_W0001_P0001\DE_2_W0001_P0001_T0010\TR1_W0001_P0108\TR1_2_W0001_P0108_T0001_R1_P1_K1_Ch2-Ch1.zen
3.240000e+00	2.034000e+02	20150212_STAG2gfpcf2_G2G1\MitoSys2\Calibration\mEGFPC1H2B_G1_14_20h_afterRelease\DE_W0001_P0001\DE_2_W0001_P0001_T0010\TR1_W0001_P0108\TR1_2_W0001_P0108_T0001_R1_P1_K1_Ch2-Ch1.zen
3.300000e+00	2.069000e+02	20150212_STAG2gfpcf2_G2G1\MitoSys2\Calibration\mEGFPC1H2B_G1_14_20h_afterRelease\DE_W0001_P0001\DE_2_W0001_P0001_T0010\TR1_W0001_P0108\TR1_2_W0001_P0108_T0001_R1_P1_K1_Ch2-Ch1.zen
3.360000e+00	2.042500e+02	20150212_STAG2gfpcf2_G2G1\MitoSys2\Calibration\mEGFPC1H2B_G1_14_20h_afterRelease\DE_W0001_P0001\DE_2_W0001_P0001_T0010\TR1_W0001_P0108\TR1_2_W0001_P0108_T0001_R1_P1_K1_Ch2-Ch1.zen
3.420000e+00	2.081833e+02	20150212_STAG2gfpcf2_G2G1\MitoSys2\Calibration\mEGFPC1H2B_G1_14_20h_afterRelease\DE_W0001_P0001\DE_2_W0001_P0001_T0010\TR1_W0001_P0108\TR1_2_W0001_P0108_T0001_R1_P1_K1_Ch2-Ch1.zen
3.480000e+00	2.025667e+02	20150212_STAG2gfpcf2_G2G1\MitoSys2\Calibration\mEGFPC1H2B_G1_14_20h_afterRelease\DE_W0001_P0001\DE_2_W0001_P0001_T0010\TR1_W0001_P0108\TR1_2_W0001_P0108_T0001_R1_P1_K1_Ch2-Ch1.zen
3.540000e+00	2.034333e+02	20150212_STAG2gfpcf2_G2G1\MitoSys2\Calibration\mEGFPC1H2B_G1_14_20h_afterRelease\DE_W0001_P0001\DE_2_W0001_P0001_T0010\TR1_W0001_P0108\TR1_2_W0001_P0108_T0001_R1_P1_K1_Ch2-Ch1.zen
3.600000e+00	2.033000e+02	20150212_STAG2gfpcf2_G2G1\MitoSys2\Calibration\mEGFPC1H2B_G1_14_20h_afterRelease\DE_W0001_P0001\DE_2_W0001_P0001_T0010\TR1_W0001_P0108\TR1_2_W0001_P0108_T0001_R1_P1_K1_Ch2-Ch1.zen
3.660000e+00	2.096500e+02	20150212_STAG2gfpcf2_G2G1\MitoSys2\Calibration\mEGFPC1H2B_G1_14_20h_afterRelease\DE_W0001_P0001\DE_2_W0001_P0001_T0010\TR1_W0001_P0108\TR1_2_W0001_P0108_T0001_R1_P1_K1_Ch2-Ch1.zen
3.720000e+00	2.082500e+02	20150212_STAG2gfpcf2_G2G1\MitoSys2\Calibration\mEGFPC1H2B_G1_14_20h_afterRelease\DE_W0001_P0001\DE_2_W0001_P0001_T0010\TR1_W0001_P0108\TR1_2_W0001_P0108_T0001_R1_P1_K1_Ch2-Ch1.zen
3.780000e+00	2.077333e+02	20150212_STAG2gfpcf2_G2G1\MitoSys2\Calibration\mEGFPC1H2B_G1_14_20h_afterRelease\DE_W0001_P0001\DE_2_W0001_P0001_T0010\TR1_W0001_P0108\TR1_2_W0001_P0108_T0001_R1_P1_K1_Ch2-Ch1.zen
3.840000e+00	2.156167e+02	20150212_STAG2gfpcf2_G2G1\MitoSys2\Calibration\mEGFPC1H2B_G1_14_20h_afterRelease\DE_W0001_P0001\DE_2_W0001_P0001_T0010\TR1_W0001_P0108\TR1_2_W0001_P0108_T0001_R1_P1_K1_Ch2-Ch1.zen
3.900000e+00	2.098500e+02	20150212_STAG2gfpcf2_G2G1\MitoSys2\Calibration\mEGFPC1H2B_G1_14_20h_afterRelease\DE_W0001_P0001\DE_2_W0001_P0001_T0010\TR1_W0001_P0108\TR1_2_W0001_P0108_T0001_R1_P1_K1_Ch2-Ch1.zen
3.960000e+00	2.144500e+02	20150212_STAG2gfpcf2_G2G1\MitoSys2\Calibration\mEGFPC1H2B_G1_14_20h_afterRelease\DE_W0001_P0001\DE_2_W0001_P0001_T0010\TR1_W0001_P0108\TR1_2_W0001_P0108_T0001_R1_P1_K1_Ch2-Ch1.zen
4.020000e+00	2.101500e+02	20150212_STAG2gfpcf2_G2G1\MitoSys2\Calibration\mEGFPC1H2B_G1_14_20h_afterRelease\DE_W0001_P0001\DE_2_W0001_P0001_T0010\TR1_W0001_P0108\TR1_2_W0001_P0108_T0001_R1_P1_K1_Ch2-Ch1.zen
4.080000e+00	1.986167e+02	20150212_STAG2gfpcf2_G2G1\MitoSys2\Calibration\mEGFPC1H2B_G1_14_20h_afterRelease\DE_W0001_P0001\DE_2_W0001_P0001_T0010\TR1_W0001_P0108\TR1_2_W0001_P0108_T0001_R1_P1_K1_Ch2-Ch1.zen
4.140000e+00	2.038667e+02	20150212_STAG2gfpcf2_G2G1\MitoSys2\Calibration\mEGFPC1H2B_G1_14_20h_afterRelease\DE_W0001_P0001\DE_2_W0001_P0001_T0010\TR1_W0001_P0108\TR1_2_W0001_P0108_T0001_R1_P1_K1_Ch2-Ch1.zen
4.200000e+00	2.093833e+02	20150212_STAG2gfpcf2_G2G1\MitoSys2\Calibration\mEGFPC1H2B_G1_14_20h_afterRelease\DE_W0001_P0001\DE_2_W0001_P0001_T0010\TR1_W0001_P0108\TR1_2_W0001_P0108_T0001_R1_P1_K1_Ch2-Ch1.zen
4.260000e+00	2.020667e+02	20150212_STAG2gfpcf2_G2G1\MitoSys2\Calibration\mEGFPC1H2B_G1_14_20h_afterRelease\DE_W0001_P0001\DE_2_W0001_P0001_T0010\TR1_W0001_P0108\TR1_2_W0001_P0108_T0001_R1_P1_K1_Ch2-Ch1.zen
4.320000e+00	2.106833e+02	20150212_STAG2gfpcf2_G2G1\MitoSys2\Calibration\mEGFPC1H2B_G1_14_20h_afterRelease\DE_W0001_P0001\DE_2_W0001_P0001_T0010\TR1_W0001_P0108\TR1_2_W0001_P0108_T0001_R1_P1_K1_Ch2-Ch1.zen
4.380000e+00	1.975333e+02	20150212_STAG2gfpcf2_G2G1\MitoSys2\Calibration\mEGFPC1H2B_G1_14_20h_afterRelease\DE_W0001_P0001\DE_2_W0001_P0001_T0010\TR1_W0001_P0108\TR1_2_W0001_P0108_T0001_R1_P1_K1_Ch2-Ch1.zen
4.440000e+00	2.026833e+02	20150212_STAG2gfpcf2_G2G1\MitoSys2\Calibration\mEGFPC1H2B_G1_14_20h_afterRelease\DE_W0001_P0001\DE_2_W0001_P0001_T0010\TR1_W0001_P0108\TR1_2_W0001_P0108_T0001_R1_P1_K1_Ch2-Ch1.zen
4.500000e+00	2.090333e+02	20150212_STAG2gfpcf2_G2G1\MitoSys2\Calibration\mEGFPC1H2B_G1_14_20h_afterRelease\DE_W0001_P0001\DE_2_W0001_P0001_T0010\TR1_W0001_P0108\TR1_2_W0001_P0108_T0001_R1_P1_K1_Ch2-Ch1.zen
4.560000e+00	2.106167e+02	20150212_STAG2gfpcf2_G2G1\MitoSys2\Calibration\mEGFPC1H2B_G1_14_20h_afterRelease\DE_W0001_P0001\DE_2_W0001_P0001_T0010\TR1_W0001_P0108\TR1_2_W0001_P0108_T0001_R1_P1_K1_Ch2-Ch1.zen
4.620000e+00	2.045833e+02	20150212_STAG2gfpcf2_G2G1\MitoSys2\Calibration\mEGFPC1H2B_G1_14_20h_afterRelease\DE_W0001_P0001\DE_2_W0001_P0001_T0010\TR1_W0001_P0108\TR1_2_W0001_P0108_T0001_R1_P1_K1_Ch2-Ch1.zen
4.680000e+00	2.015333e+02	20150212_STAG2gfpcf2_G2G1\MitoSys2\Calibration\mEGFPC1H2B_G1_14_20h_afterRelease\DE_W0001_P0001\DE_2_W0001_P0001_T0010\TR1_W0001_P0108\TR1_2_W0001_P0108_T0001_R1_P1_K1_Ch2-Ch1.zen
4.740000e+00	2.101833e+02	20150212_STAG2gfpcf2_G2G1\MitoSys2\Calibration\mEGFPC1H2B_G1_14_20h_afterRelease\DE_W0001_P0001\DE_2_W0001_P0001_T0010\TR1_W0001_P0108\TR1_2_W0001_P0108_T0001_R1_P1_K1_Ch2-Ch1.zen
4.800000e+00	2.137667e+02	20150212_STAG2gfpcf2_G2G1\MitoSys2\Calibration\mEGFPC1H2B_G1_14_20h_afterRelease\DE_W0001_P0001\DE_2_W0001_P0001_T0010\TR1_W0001_P0108\TR1_2_W0001_P0108_T0001_R1_P1_K1_Ch2-Ch1.zen
4.860000e+00	1.944500e+02	20150212_STAG2gfpcf2_G2G1\MitoSys2\Calibration\mEGFPC1H2B_G1_14_20h_afterRelease\DE_W0001_P0001\DE_2_W0001_P0001_T0010\TR1_W0001_P0108\TR1_2_W0001_P0108_T0001_R1_P1_K1_Ch2-Ch1.zen
4.920000e+00	2.044333e+02	20150212_STAG2gfpcf2_G2G1\MitoSys2\Calibration\mEGFPC1H2B_G1_14_20h_afterRelease\DE_W0001_P0001\DE_2_W0001_P0001_T0010\TR1_W0001_P0108\TR1_2_W0001_P0108_T0001_R1_P1_K1_Ch2-Ch1.zen
4.980000e+00	2.072000e+02	20150212_STAG2gfpcf2_G2G1\MitoSys2\Calibration\mEGFPC1H2B_G1_14_20h_afterRelease\DE_W0001_P0001\DE_2_W0001_P0001_T0010\TR1_W0001_P0108\TR1_2_W0001_P0108_T0001_R1_P1_K1_Ch2-Ch1.zen
5.040000e+00	1.963667e+02	20150212_STAG2gfpcf2_G2G1\MitoSys2\Calibration\mEGFPC1H2B_G1_14_20h_afterRelease\DE_W0001_P0001\DE_2_W0001_P0001_T0010\TR1_W0001_P0108\TR1_2_W0001_P0108_T0001_R1_P1_K1_Ch2-Ch1.zen
5.100000e+00	2.250333e+02	20150212_STAG2gfpcf2_G2G1\MitoSys2\Calibration\mEGFPC1H2B_G1_14_20h_afterRelease\DE_W0001_P0001\DE_2_W0001_P0001_T0010\TR1_W0001_P0108\TR1_2_W0001_P0108_T0001_R1_P1_K1_Ch2-Ch1.zen
5.160000e+00	2.055500e+02	20150212_STAG2gfpcf2_G2G1\MitoSys2\Calibration\mEGFPC1H2B_G1_14_20h_afterRelease\DE_W0001_P0001\DE_2_W0001_P0001_T0010\TR1_W0001_P0108\TR1_2_W0001_P0108_T0001_R1_P1_K1_Ch2-Ch1.zen
5.220000e+00	2.031000e+02	20150212_STAG2gfpcf2_G2G1\MitoSys2\Calibration\mEGFPC1H2B_G1_14_20h_afterRelease\DE_W0001_P0001\DE_2_W0001_P0001_T0010\TR1_W0001_P0108\TR1_2_W0001_P0108_T0001_R1_P1_K1_Ch2-Ch1.zen
5.280000e+00	2.126833e+02	20150212_STAG2gfpcf2_G2G1\MitoSys2\Calibration\mEGFPC1H2B_G1_14_20h_afterRelease\DE_W0001_P0001\DE_2_W0001_P0001_T0010\TR1_W0001_P0108\TR1_2_W0001_P0108_T0001_R1_P1_K1_Ch2-Ch1.zen
5.340000e+00	2.064500e+02	20150212_STAG2gfpcf2_G2G1\MitoSys2\Calibration\mEGFPC1H2B_G1_14_20h_afterRelease\DE_W0001_P0001\DE_2_W0001_P0001_T0010\TR1_W0001_P0108\TR1_2_W0001_P0108_T0001_R1_P1_K1_Ch2-Ch1.zen
5.400000e+00	2.114833e+02	20150212_STAG2gfpcf2_G2G1\MitoSys2\Calibration\mEGFPC1H2B_G1_14_20h_afterRelease\DE_W0001_P0001\DE_2_W0001_P0001_T0010\TR1_W0001_P0108\TR1_2_W0001_P0108_T0001_R1_P1_K1_Ch2-Ch1.zen
5.460000e+00	2.067667e+02	20150212_STAG2gfpcf2_G2G1\MitoSys2\Calibration\mEGFPC1H2B_G1_14_20h_afterRelease\DE_W0001_P0001\DE_2_W0001_P0001_T0010\TR1_W0001_P0108\TR1_2_W0001_P0108_T0001_R1_P1_K1_Ch2-Ch1.zen
5.520000e+00	2.062000e+02	20150212_STAG2gfpcf2_G2G1\MitoSys2\Calibration\mEGFPC1H2B_G1_14_20h_afterRelease\DE_W0001_P0001\DE_2_W0001_P0001_T0010\TR1_W0001_P0108\TR1_2_W0001_P0108_T0001_R1_P1_K1_Ch2-Ch1.zen
5.580000e+00	2.005500e+02	20150212_STAG2gfpcf2_G2G1\MitoSys2\Calibration\mEGFPC1H2B_G1_14_20h_afterRelease\DE_W0001_P0001\DE_2_W0001_P0001_T0010\TR1_W0001_P0108\TR1_2_W0001_P0108_T0001_R1_P1_K1_Ch2-Ch1.zen
5.640000e+00	2.123667e+02	20150212_STAG2gfpcf2_G2G1\MitoSys2\Calibration\mEGFPC1H2B_G1_14_20h_afterRelease\DE_W0001_P0001\DE_2_W0001_P0001_T0010\TR1_W0001_P0108\TR1_2_W0001_P0108_T0001_R1_P1_K1_Ch2-Ch1.zen
5.700000e+00	2.045833e+02	20150212_STAG2gfpcf2_G2G1\MitoSys2\Calibration\mEGFPC1H2B_G1_14_20h_afterRelease\DE_W0001_P0001\DE_2_W0001_P0001_T0010\TR1_W0001_P0108\TR1_2_W0001_P0108_T0001_R1_P1_K1_Ch2-Ch1.zen
5.760000e+00	2.156333e+02	20150212_STAG2gfpcf2_G2G1\MitoSys2\Calibration\mEGFPC1H2B_G1_14_20h_afterRelease\DE_W0001_P0001\DE_2_W0001_P0001_T0010\TR1_W0001_P0108\TR1_2_W0001_P0108_T0001_R1_P1_K1_Ch2-Ch1.zen
5.820000e+00	2.163500e+02	20150212_STAG2gfpcf2_G2G1\MitoSys2\Calibration\mEGFPC1H2B_G1_14_20h_afterRelease\DE_W0001_P0001\DE_2_W0001_P0001_T0010\TR1_W0001_P0108\TR1_2_W0001_P0108_T0001_R1_P1_K1_Ch2-Ch1.zen
5.880000e+00	2.049833e+02	20150212_STAG2gfpcf2_G2G1\MitoSys2\Calibration\mEGFPC1H2B_G1_14_20h_afterRelease\DE_W0001_P0001\DE_2_W0001_P0001_T0010\TR1_W0001_P0108\TR1_2_W0001_P0108_T0001_R1_P1_K1_Ch2-Ch1.zen
5.940000e+00	2.117167e+02	20150212_STAG2gfpcf2_G2G1\MitoSys2\Calibration\mEGFPC1H2B_G1_14_20h_afterRelease\DE_W0001_P0001\DE_2_W0001_P0001_T0010\TR1_W0001_P0108\TR1_2_W0001_P0108_T0001_R1_P1_K1_Ch2-Ch1.zen
6	2.094500e+02	20150212_STAG2gfpcf2_G2G1\MitoSys2\Calibration\mEGFPC1H2B_G1_14_20h_afterRelease\DE_W0001_P0001\DE_2_W0001_P0001_T0010\TR1_W0001_P0108\TR1_2_W0001_P0108_T0001_R1_P1_K1_Ch2-Ch1.zen
6.060000e+00	2.092667e+02	20150212_STAG2gfpcf2_G2G1\MitoSys2\Calibration\mEGFPC1H2B_G1_14_20h_afterRelease\DE_W0001_P0001\DE_2_W0001_P0001_T0010\TR1_W0001_P0108\TR1_2_W0001_P0108_T0001_R1_P1_K1_Ch2-Ch1.zen
6.120000e+00	2.035333e+02	20150212_STAG2gfpcf2_G2G1\MitoSys2\Calibration\mEGFPC1H2B_G1_14_20h_afterRelease\DE_W0001_P0001\DE_2_W0001_P0001_T0010\TR1_W0001_P0108\TR1_2_W0001_P0108_T0001_R1_P1_K1_Ch2-Ch1.zen
6.180000e+00	2.138833e+02	20150212_STAG2gfpcf2_G2G1\MitoSys2\Calibration\mEGFPC1H2B_G1_14_20h_afterRelease\DE_W0001_P0001\DE_2_W0001_P0001_T0010\TR1_W0001_P0108\TR1_2_W0001_P0108_T0001_R1_P1_K1_Ch2-Ch1.zen
6.240000e+00	2.080500e+02	20150212_STAG2gfpcf2_G2G1\MitoSys2\Calibration\mEGFPC1H2B_G1_14_20h_afterRelease\DE_W0001_P0001\DE_2_W0001_P0001_T0010\TR1_W0001_P0108\TR1_2_W0001_P0108_T0001_R1_P1_K1_Ch2-Ch1.zen
6.300000e+00	2.155167e+02	20150212_STAG2gfpcf2_G2G1\MitoSys2\Calibration\mEGFPC1H2B_G1_14_20h_afterRelease\DE_W0001_P0001\DE_2_W0001_P0001_T0010\TR1_W0001_P0108\TR1_2_W0001_P0108_T0001_R1_P1_K1_Ch2-Ch1.zen
6.360000e+00	2.035167e+02	20150212_STAG2gfpcf2_G2G1\MitoSys2\Calibration\mEGFPC1H2B_G1_14_20h_afterRelease\DE_W0001_P0001\DE_2_W0001_P0001_T0010\TR1_W0001_P0108\TR1_2_W0001_P0108_T0001_R1_P1_K1_Ch2-Ch1.zen
6.420000e+00	2.136833e+02	20150212_STAG2gfpcf2_G2G1\MitoSys2\Calibration\mEGFPC1H2B_G1_14_20h_afterRelease\DE_W0001_P0001\DE_2_W0001_P0001_T0010\TR1_W0001_P0108\TR1_2_W0001_P0108_T0001_R1_P1_K1_Ch2-Ch1.zen
6.480000e+00	2.079167e+02	20150212_STAG2gfpcf2_G2G1\MitoSys2\Calibration\mEGFPC1H2B_G1_14_20h_afterRelease\DE_W0001_P0001\DE_2_W0001_P0001_T0010\TR1_W0001_P0108\TR1_2_W0001_P0108_T0001_R1_P1_K1_Ch2-Ch1.zen
6.540000e+00	1.975667e+02	20150212_STAG2gfpcf2_G2G1\MitoSys2\Calibration\mEGFPC1H2B_G1_14_20h_afterRelease\DE_W0001_P0001\DE_2_W0001_P0001_T0010\TR1_W0001_P0108\TR1_2_W0001_P0108_T0001_R1_P1_K1_Ch2-Ch1.zen
6.600000e+00	2.039500e+02	20150212_STAG2gfpcf2_G2G1\MitoSys2\Calibration\mEGFPC1H2B_G1_14_20h_afterRelease\DE_W0001_P0001\DE_2_W0001_P0001_T0010\TR1_W0001_P0108\TR1_2_W0001_P0108_T0001_R1_P1_K1_Ch2-Ch1.zen
6.660000e+00	2.118167e+02	20150212_STAG2gfpcf2_G2G1\MitoSys2\Calibration\mEGFPC1H2B_G1_14_20h_afterRelease\DE_W0001_P0001\DE_2_W0001_P0001_T0010\TR1_W0001_P0108\TR1_2_W0001_P0108_T0001_R1_P1_K1_Ch2-Ch1.zen
6.720000e+00	2.088000e+02	20150212_STAG2gfpcf2_G2G1\MitoSys2\Calibration\mEGFPC1H2B_G1_14_20h_afterRelease\DE_W0001_P0001\DE_2_W0001_P0001_T0010\TR1_W0001_P0108\TR1_2_W0001_P0108_T0001_R1_P1_K1_Ch2-Ch1.zen
6.780000e+00	2.154000e+02	20150212_STAG2gfpcf2_G2G1\MitoSys2\Calibration\mEGFPC1H2B_G1_14_20h_afterRelease\DE_W0001_P0001\DE_2_W0001_P0001_T0010\TR1_W0001_P0108\TR1_2_W0001_P0108_T0001_R1_P1_K1_Ch2-Ch1.zen
6.840000e+00	2.178333e+02	20150212_STAG2gfpcf2_G2G1\MitoSys2\Calibration\mEGFPC1H2B_G1_14_20h_afterRelease\DE_W0001_P0001\DE_2_W0001_P0001_T0010\TR1_W0001_P0108\TR1_2_W0001_P0108_T0001_R1_P1_K1_Ch2-Ch1.zen
6.900000e+00	2.156667e+02	20150212_STAG2gfpcf2_G2G1\MitoSys2\Calibration\mEGFPC1H2B_G1_14_20h_afterRelease\DE_W0001_P0001\DE_2_W0001_P0001_T0010\TR1_W0001_P0108\TR1_2_W0001_P0108_T0001_R1_P1_K1_Ch2-Ch1.zen
6.960000e+00	2.114333e+02	20150212_STAG2gfpcf2_G2G1\MitoSys2\Calibration\mEGFPC1H2B_G1_14_20h_afterRelease\DE_W0001_P0001\DE_2_W0001_P0001_T0010\TR1_W0001_P0108\TR1_2_W0001_P0108_T0001_R1_P1_K1_Ch2-Ch1.zen
7.020000e+00	2.083833e+02	20150212_STAG2gfpcf2_G2G1\MitoSys2\Calibration\mEGFPC1H2B_G1_14_20h_afterRelease\DE_W0001_P0001\DE_2_W0001_P0001_T0010\TR1_W0001_P0108\TR1_2_W0001_P0108_T0001_R1_P1_K1_Ch2-Ch1.zen
7.080000e+00	2.076500e+02	20150212_STAG2gfpcf2_G2G1\MitoSys2\Calibration\mEGFPC1H2B_G1_14_20h_afterRelease\DE_W0001_P0001\DE_2_W0001_P0001_T0010\TR1_W0001_P0108\TR1_2_W0001_P0108_T0001_R1_P1_K1_Ch2-Ch1.zen
7.140000e+00	2.093667e+02	20150212_STAG2gfpcf2_G2G1\MitoSys2\Calibration\mEGFPC1H2B_G1_14_20h_afterRelease\DE_W0001_P0001\DE_2_W0001_P0001_T0010\TR1_W0001_P0108\TR1_2_W0001_P0108_T0001_R1_P1_K1_Ch2-Ch1.zen
7.200000e+00	2.168167e+02	20150212_STAG2gfpcf2_G2G1\MitoSys2\Calibration\mEGFPC1H2B_G1_14_20h_afterRelease\DE_W0001_P0001\DE_2_W0001_P0001_T0010\TR1_W0001_P0108\TR1_2_W0001_P0108_T0001_R1_P1_K1_Ch2-Ch1.zen
7.260000e+00	2.049167e+02	20150212_STAG2gfpcf2_G2G1\MitoSys2\Calibration\mEGFPC1H2B_G1_14_20h_afterRelease\DE_W0001_P0001\DE_2_W0001_P0001_T0010\TR1_W0001_P0108\TR1_2_W0001_P0108_T0001_R1_P1_K1_Ch2-Ch1.zen
7.320000e+00	2.109333e+02	20150212_STAG2gfpcf2_G2G1\MitoSys2\Calibration\mEGFPC1H2B_G1_14_20h_afterRelease\DE_W0001_P0001\DE_2_W0001_P0001_T0010\TR1_W0001_P0108\TR1_2_W0001_P0108_T0001_R1_P1_K1_Ch2-Ch1.zen
7.380000e+00	2.113167e+02	20150212_STAG2gfpcf2_G2G1\MitoSys2\Calibration\mEGFPC1H2B_G1_14_20h_afterRelease\DE_W0001_P0001\DE_2_W0001_P0001_T0010\TR1_W0001_P0108\TR1_2_W0001_P0108_T0001_R1_P1_K1_Ch2-Ch1.zen
7.440000e+00	2.072167e+02	20150212_STAG2gfpcf2_G2G1\MitoSys2\Calibration\mEGFPC1H2B_G1_14_20h_afterRelease\DE_W0001_P0001\DE_2_W0001_P0001_T0010\TR1_W0001_P0108\TR1_2_W0001_P0108_T0001_R1_P1_K1_Ch2-Ch1.zen
7.500000e+00	2.093500e+02	20150212_STAG2gfpcf2_G2G1\MitoSys2\Calibration\mEGFPC1H2B_G1_14_20h_afterRelease\DE_W0001_P0001\DE_2_W0001_P0001_T0010\TR1_W0001_P0108\TR1_2_W0001_P0108_T0001_R1_P1_K1_Ch2-Ch1.zen
7.560000e+00	2.216667e+02	20150212_STAG2gfpcf2_G2G1\MitoSys2\Calibration\mEGFPC1H2B_G1_14_20h_afterRelease\DE_W0001_P0001\DE_2_W0001_P0001_T0010\TR1_W0001_P0108\TR1_2_W0001_P0108_T0001_R1_P1_K1_Ch2-Ch1.zen
7.620000e+00	1.989167e+02	20150212_STAG2gfpcf2_G2G1\MitoSys2\Calibration\mEGFPC1H2B_G1_14_20h_afterRelease\DE_W0001_P0001\DE_2_W0001_P0001_T0010\TR1_W0001_P0108\TR1_2_W0001_P0108_T0001_R1_P1_K1_Ch2-Ch1.zen
7.680000e+00	2.063000e+02	20150212_STAG2gfpcf2_G2G1\MitoSys2\Calibration\mEGFPC1H2B_G1_14_20h_afterRelease\DE_W0001_P0001\DE_2_W0001_P0001_T0010\TR1_W0001_P0108\TR1_2_W0001_P0108_T0001_R1_P1_K1_Ch2-Ch1.zen
7.740000e+00	1.984333e+02	20150212_STAG2gfpcf2_G2G1\MitoSys2\Calibration\mEGFPC1H2B_G1_14_20h_afterRelease\DE_W0001_P0001\DE_2_W0001_P0001_T0010\TR1_W0001_P0108\TR1_2_W0001_P0108_T0001_R1_P1_K1_Ch2-Ch1.zen
7.800000e+00	2.121333e+02	20150212_STAG2gfpcf2_G2G1\MitoSys2\Calibration\mEGFPC1H2B_G1_14_20h_afterRelease\DE_W0001_P0001\DE_2_W0001_P0001_T0010\TR1_W0001_P0108\TR1_2_W0001_P0108_T0001_R1_P1_K1_Ch2-Ch1.zen
7.860000e+00	2.142667e+02	20150212_STAG2gfpcf2_G2G1\MitoSys2\Calibration\mEGFPC1H2B_G1_14_20h_afterRelease\DE_W0001_P0001\DE_2_W0001_P0001_T0010\TR1_W0001_P0108\TR1_2_W0001_P0108_T0001_R1_P1_K1_Ch2-Ch1.zen
7.920000e+00	2.055833e+02	20150212_STAG2gfpcf2_G2G1\MitoSys2\Calibration\mEGFPC1H2B_G1_14_20h_afterRelease\DE_W0001_P0001\DE_2_W0001_P0001_T0010\TR1_W0001_P0108\TR1_2_W0001_P0108_T0001_R1_P1_K1_Ch2-Ch1.zen
7.980000e+00	2.039667e+02	20150212_STAG2gfpcf2_G2G1\MitoSys2\Calibration\mEGFPC1H2B_G1_14_20h_afterRelease\DE_W0001_P0001\DE_2_W0001_P0001_T0010\TR1_W0001_P0108\TR1_2_W0001_P0108_T0001_R1_P1_K1_Ch2-Ch1.zen
8.040000e+00	2.098833e+02	20150212_STAG2gfpcf2_G2G1\MitoSys2\Calibration\mEGFPC1H2B_G1_14_20h_afterRelease\DE_W0001_P0001\DE_2_W0001_P0001_T0010\TR1_W0001_P0108\TR1_2_W0001_P0108_T0001_R1_P1_K1_Ch2-Ch1.zen
8.100000e+00	1.967333e+02	20150212_STAG2gfpcf2_G2G1\MitoSys2\Calibration\mEGFPC1H2B_G1_14_20h_afterRelease\DE_W0001_P0001\DE_2_W0001_P0001_T0010\TR1_W0001_P0108\TR1_2_W0001_P0108_T0001_R1_P1_K1_Ch2-Ch1.zen
8.160000e+00	2.138333e+02	20150212_STAG2gfpcf2_G2G1\MitoSys2\Calibration\mEGFPC1H2B_G1_14_20h_afterRelease\DE_W0001_P0001\DE_2_W0001_P0001_T0010\TR1_W0001_P0108\TR1_2_W0001_P0108_T0001_R1_P1_K1_Ch2-Ch1.zen
8.220000e+00	2.014833e+02	20150212_STAG2gfpcf2_G2G1\MitoSys2\Calibration\mEGFPC1H2B_G1_14_20h_afterRelease\DE_W0001_P0001\DE_2_W0001_P0001_T0010\TR1_W0001_P0108\TR1_2_W0001_P0108_T0001_R1_P1_K1_Ch2-Ch1.zen
8.280000e+00	2.048500e+02	20150212_STAG2gfpcf2_G2G1\MitoSys2\Calibration\mEGFPC1H2B_G1_14_20h_afterRelease\DE_W0001_P0001\DE_2_W0001_P0001_T0010\TR1_W0001_P0108\TR1_2_W0001_P0108_T0001_R1_P1_K1_Ch2-Ch1.zen
8.340000e+00	2.091500e+02	20150212_STAG2gfpcf2_G2G1\MitoSys2\Calibration\mEGFPC1H2B_G1_14_20h_afterRelease\DE_W0001_P0001\DE_2_W0001_P0001_T0010\TR1_W0001_P0108\TR1_2_W0001_P0108_T0001_R1_P1_K1_Ch2-Ch1.zen
8.400000e+00	2.180833e+02	20150212_STAG2gfpcf2_G2G1\MitoSys2\Calibration\mEGFPC1H2B_G1_14_20h_afterRelease\DE_W0001_P0001\DE_2_W0001_P0001_T0010\TR1_W0001_P0108\TR1_2_W0001_P0108_T0001_R1_P1_K1_Ch2-Ch1.zen
8.460000e+00	2.185500e+02	20150212_STAG2gfpcf2_G2G1\MitoSys2\Calibration\mEGFPC1H2B_G1_14_20h_afterRelease\DE_W0001_P0001\DE_2_W0001_P0001_T0010\TR1_W0001_P0108\TR1_2_W0001_P0108_T0001_R1_P1_K1_Ch2-Ch1.zen
8.520000e+00	2.152167e+02	20150212_STAG2gfpcf2_G2G1\MitoSys2\Calibration\mEGFPC1H2B_G1_14_20h_afterRelease\DE_W0001_P0001\DE_2_W0001_P0001_T0010\TR1_W0001_P0108\TR1_2_W0001_P0108_T0001_R1_P1_K1_Ch2-Ch1.zen
8.580000e+00	2.112000e+02	20150212_STAG2gfpcf2_G2G1\MitoSys2\Calibration\mEGFPC1H2B_G1_14_20h_afterRelease\DE_W0001_P0001\DE_2_W0001_P0001_T0010\TR1_W0001_P0108\TR1_2_W0001_P0108_T0001_R1_P1_K1_Ch2-Ch1.zen
8.640000e+00	2.210500e+02	20150212_STAG2gfpcf2_G2G1\MitoSys2\Calibration\mEGFPC1H2B_G1_14_20h_afterRelease\DE_W0001_P0001\DE_2_W0001_P0001_T0010\TR1_W0001_P0108\TR1_2_W0001_P0108_T0001_R1_P1_K1_Ch2-Ch1.zen
8.700000e+00	2.022333e+02	20150212_STAG2gfpcf2_G2G1\MitoSys2\Calibration\mEGFPC1H2B_G1_14_20h_afterRelease\DE_W0001_P0001\DE_2_W0001_P0001_T0010\TR1_W0001_P0108\TR1_2_W0001_P0108_T0001_R1_P1_K1_Ch2-Ch1.zen
8.760000e+00	1.977167e+02	20150212_STAG2gfpcf2_G2G1\MitoSys2\Calibration\mEGFPC1H2B_G1_14_20h_afterRelease\DE_W0001_P0001\DE_2_W0001_P0001_T0010\TR1_W0001_P0108\TR1_2_W0001_P0108_T0001_R1_P1_K1_Ch2-Ch1.zen
8.820000e+00	2.072333e+02	20150212_STAG2gfpcf2_G2G1\MitoSys2\Calibration\mEGFPC1H2B_G1_14_20h_afterRelease\DE_W0001_P0001\DE_2_W0001_P0001_T0010\TR1_W0001_P0108\TR1_2_W0001_P0108_T0001_R1_P1_K1_Ch2-Ch1.zen
8.880000e+00	2.045167e+02	20150212_STAG2gfpcf2_G2G1\MitoSys2\Calibration\mEGFPC1H2B_G1_14_20h_afterRelease\DE_W0001_P0001\DE_2_W0001_P0001_T0010\TR1_W0001_P0108\TR1_2_W0001_P0108_T0001_R1_P1_K1_Ch2-Ch1.zen
8.940000e+00	2.054333e+02	20150212_STAG2gfpcf2_G2G1\MitoSys2\Calibration\mEGFPC1H2B_G1_14_20h_afterRelease\DE_W0001_P0001\DE_2_W0001_P0001_T0010\TR1_W0001_P0108\TR1_2_W0001_P0108_T0001_R1_P1_K1_Ch2-Ch1.zen
9	2.022667e+02	20150212_STAG2gfpcf2_G2G1\MitoSys2\Calibration\mEGFPC1H2B_G1_14_20h_afterRelease\DE_W0001_P0001\DE_2_W0001_P0001_T0010\TR1_W0001_P0108\TR1_2_W0001_P0108_T0001_R1_P1_K1_Ch2-Ch1.zen
9.060000e+00	2.117000e+02	20150212_STAG2gfpcf2_G2G1\MitoSys2\Calibration\mEGFPC1H2B_G1_14_20h_afterRelease\DE_W0001_P0001\DE_2_W0001_P0001_T0010\TR1_W0001_P0108\TR1_2_W0001_P0108_T0001_R1_P1_K1_Ch2-Ch1.zen
9.120000e+00	2.168667e+02	20150212_STAG2gfpcf2_G2G1\MitoSys2\Calibration\mEGFPC1H2B_G1_14_20h_afterRelease\DE_W0001_P0001\DE_2_W0001_P0001_T0010\TR1_W0001_P0108\TR1_2_W0001_P0108_T0001_R1_P1_K1_Ch2-Ch1.zen
9.180000e+00	2.040000e+02	20150212_STAG2gfpcf2_G2G1\MitoSys2\Calibration\mEGFPC1H2B_G1_14_20h_afterRelease\DE_W0001_P0001\DE_2_W0001_P0001_T0010\TR1_W0001_P0108\TR1_2_W0001_P0108_T0001_R1_P1_K1_Ch2-Ch1.zen
9.240000e+00	2.104167e+02	20150212_STAG2gfpcf2_G2G1\MitoSys2\Calibration\mEGFPC1H2B_G1_14_20h_afterRelease\DE_W0001_P0001\DE_2_W0001_P0001_T0010\TR1_W0001_P0108\TR1_2_W0001_P0108_T0001_R1_P1_K1_Ch2-Ch1.zen
9.300000e+00	2.024667e+02	20150212_STAG2gfpcf2_G2G1\MitoSys2\Calibration\mEGFPC1H2B_G1_14_20h_afterRelease\DE_W0001_P0001\DE_2_W0001_P0001_T0010\TR1_W0001_P0108\TR1_2_W0001_P0108_T0001_R1_P1_K1_Ch2-Ch1.zen
9.360000e+00	2.009167e+02	20150212_STAG2gfpcf2_G2G1\MitoSys2\Calibration\mEGFPC1H2B_G1_14_20h_afterRelease\DE_W0001_P0001\DE_2_W0001_P0001_T0010\TR1_W0001_P0108\TR1_2_W0001_P0108_T0001_R1_P1_K1_Ch2-Ch1.zen
9.420000e+00	2.129333e+02	20150212_STAG2gfpcf2_G2G1\MitoSys2\Calibration\mEGFPC1H2B_G1_14_20h_afterRelease\DE_W0001_P0001\DE_2_W0001_P0001_T0010\TR1_W0001_P0108\TR1_2_W0001_P0108_T0001_R1_P1_K1_Ch2-Ch1.zen
9.480000e+00	2.024167e+02	20150212_STAG2gfpcf2_G2G1\MitoSys2\Calibration\mEGFPC1H2B_G1_14_20h_afterRelease\DE_W0001_P0001\DE_2_W0001_P0001_T0010\TR1_W0001_P0108\TR1_2_W0001_P0108_T0001_R1_P1_K1_Ch2-Ch1.zen
9.540000e+00	2.100333e+02	20150212_STAG2gfpcf2_G2G1\MitoSys2\Calibration\mEGFPC1H2B_G1_14_20h_afterRelease\DE_W0001_P0001\DE_2_W0001_P0001_T0010\TR1_W0001_P0108\TR1_2_W0001_P0108_T0001_R1_P1_K1_Ch2-Ch1.zen
9.600000e+00	2.075167e+02	20150212_STAG2gfpcf2_G2G1\MitoSys2\Calibration\mEGFPC1H2B_G1_14_20h_afterRelease\DE_W0001_P0001\DE_2_W0001_P0001_T0010\TR1_W0001_P0108\TR1_2_W0001_P0108_T0001_R1_P1_K1_Ch2-Ch1.zen
9.660000e+00	2.107000e+02	20150212_STAG2gfpcf2_G2G1\MitoSys2\Calibration\mEGFPC1H2B_G1_14_20h_afterRelease\DE_W0001_P0001\DE_2_W0001_P0001_T0010\TR1_W0001_P0108\TR1_2_W0001_P0108_T0001_R1_P1_K1_Ch2-Ch1.zen
9.720000e+00	2.082167e+02	20150212_STAG2gfpcf2_G2G1\MitoSys2\Calibration\mEGFPC1H2B_G1_14_20h_afterRelease\DE_W0001_P0001\DE_2_W0001_P0001_T0010\TR1_W0001_P0108\TR1_2_W0001_P0108_T0001_R1_P1_K1_Ch2-Ch1.zen
9.780000e+00	2.064333e+02	20150212_STAG2gfpcf2_G2G1\MitoSys2\Calibration\mEGFPC1H2B_G1_14_20h_afterRelease\DE_W0001_P0001\DE_2_W0001_P0001_T0010\TR1_W0001_P0108\TR1_2_W0001_P0108_T0001_R1_P1_K1_Ch2-Ch1.zen
9.840000e+00	2.224000e+02	20150212_STAG2gfpcf2_G2G1\MitoSys2\Calibration\mEGFPC1H2B_G1_14_20h_afterRelease\DE_W0001_P0001\DE_2_W0001_P0001_T0010\TR1_W0001_P0108\TR1_2_W0001_P0108_T0001_R1_P1_K1_Ch2-Ch1.zen
9.900000e+00	1.977833e+02	20150212_STAG2gfpcf2_G2G1\MitoSys2\Calibration\mEGFPC1H2B_G1_14_20h_afterRelease\DE_W0001_P0001\DE_2_W0001_P0001_T0010\TR1_W0001_P0108\TR1_2_W0001_P0108_T0001_R1_P1_K1_Ch2-Ch1.zen
9.960000e+00	2.060000e+02	20150212_STAG2gfpcf2_G2G1\MitoSys2\Calibration\mEGFPC1H2B_G1_14_20h_afterRelease\DE_W0001_P0001\DE_2_W0001_P0001_T0010\TR1_W0001_P0108\TR1_2_W0001_P0108_T0001_R1_P1_K1_Ch2-Ch1.zen
1.002000e+01	2.059167e+02	20150212_STAG2gfpcf2_G2G1\MitoSys2\Calibration\mEGFPC1H2B_G1_14_20h_afterRelease\DE_W0001_P0001\DE_2_W0001_P0001_T0010\TR1_W0001_P0108\TR1_2_W0001_P0108_T0001_R1_P1_K1_Ch2-Ch1.zen
1.008000e+01	2.081000e+02	20150212_STAG2gfpcf2_G2G1\MitoSys2\Calibration\mEGFPC1H2B_G1_14_20h_afterRelease\DE_W0001_P0001\DE_2_W0001_P0001_T0010\TR1_W0001_P0108\TR1_2_W0001_P0108_T0001_R1_P1_K1_Ch2-Ch1.zen
1.014000e+01	2.142500e+02	20150212_STAG2gfpcf2_G2G1\MitoSys2\Calibration\mEGFPC1H2B_G1_14_20h_afterRelease\DE_W0001_P0001\DE_2_W0001_P0001_T0010\TR1_W0001_P0108\TR1_2_W0001_P0108_T0001_R1_P1_K1_Ch2-Ch1.zen
1.020000e+01	2.152167e+02	20150212_STAG2gfpcf2_G2G1\MitoSys2\Calibration\mEGFPC1H2B_G1_14_20h_afterRelease\DE_W0001_P0001\DE_2_W0001_P0001_T0010\TR1_W0001_P0108\TR1_2_W0001_P0108_T0001_R1_P1_K1_Ch2-Ch1.zen
1.026000e+01	2.039833e+02	20150212_STAG2gfpcf2_G2G1\MitoSys2\Calibration\mEGFPC1H2B_G1_14_20h_afterRelease\DE_W0001_P0001\DE_2_W0001_P0001_T0010\TR1_W0001_P0108\TR1_2_W0001_P0108_T0001_R1_P1_K1_Ch2-Ch1.zen
1.032000e+01	2.121333e+02	20150212_STAG2gfpcf2_G2G1\MitoSys2\Calibration\mEGFPC1H2B_G1_14_20h_afterRelease\DE_W0001_P0001\DE_2_W0001_P0001_T0010\TR1_W0001_P0108\TR1_2_W0001_P0108_T0001_R1_P1_K1_Ch2-Ch1.zen
1.038000e+01	2.081167e+02	20150212_STAG2gfpcf2_G2G1\MitoSys2\Calibration\mEGFPC1H2B_G1_14_20h_afterRelease\DE_W0001_P0001\DE_2_W0001_P0001_T0010\TR1_W0001_P0108\TR1_2_W0001_P0108_T0001_R1_P1_K1_Ch2-Ch1.zen
1.044000e+01	2.023833e+02	20150212_STAG2gfpcf2_G2G1\MitoSys2\Calibration\mEGFPC1H2B_G1_14_20h_afterRelease\DE_W0001_P0001\DE_2_W0001_P0001_T0010\TR1_W0001_P0108\TR1_2_W0001_P0108_T0001_R1_P1_K1_Ch2-Ch1.zen
1.050000e+01	2.195833e+02	20150212_STAG2gfpcf2_G2G1\MitoSys2\Calibration\mEGFPC1H2B_G1_14_20h_afterRelease\DE_W0001_P0001\DE_2_W0001_P0001_T0010\TR1_W0001_P0108\TR1_2_W0001_P0108_T0001_R1_P1_K1_Ch2-Ch1.zen
1.056000e+01	2.091500e+02	20150212_STAG2gfpcf2_G2G1\MitoSys2\Calibration\mEGFPC1H2B_G1_14_20h_afterRelease\DE_W0001_P0001\DE_2_W0001_P0001_T0010\TR1_W0001_P0108\TR1_2_W0001_P0108_T0001_R1_P1_K1_Ch2-Ch1.zen
1.062000e+01	2.178167e+02	20150212_STAG2gfpcf2_G2G1\MitoSys2\Calibration\mEGFPC1H2B_G1_14_20h_afterRelease\DE_W0001_P0001\DE_2_W0001_P0001_T0010\TR1_W0001_P0108\TR1_2_W0001_P0108_T0001_R1_P1_K1_Ch2-Ch1.zen
1.068000e+01	2.091667e+02	20150212_STAG2gfpcf2_G2G1\MitoSys2\Calibration\mEGFPC1H2B_G1_14_20h_afterRelease\DE_W0001_P0001\DE_2_W0001_P0001_T0010\TR1_W0001_P0108\TR1_2_W0001_P0108_T0001_R1_P1_K1_Ch2-Ch1.zen
1.074000e+01	2.019167e+02	20150212_STAG2gfpcf2_G2G1\MitoSys2\Calibration\mEGFPC1H2B_G1_14_20h_afterRelease\DE_W0001_P0001\DE_2_W0001_P0001_T0010\TR1_W0001_P0108\TR1_2_W0001_P0108_T0001_R1_P1_K1_Ch2-Ch1.zen
1.080000e+01	2.108500e+02	20150212_STAG2gfpcf2_G2G1\MitoSys2\Calibration\mEGFPC1H2B_G1_14_20h_afterRelease\DE_W0001_P0001\DE_2_W0001_P0001_T0010\TR1_W0001_P0108\TR1_2_W0001_P0108_T0001_R1_P1_K1_Ch2-Ch1.zen
1.086000e+01	2.134333e+02	20150212_STAG2gfpcf2_G2G1\MitoSys2\Calibration\mEGFPC1H2B_G1_14_20h_afterRelease\DE_W0001_P0001\DE_2_W0001_P0001_T0010\TR1_W0001_P0108\TR1_2_W0001_P0108_T0001_R1_P1_K1_Ch2-Ch1.zen
1.092000e+01	2.121000e+02	20150212_STAG2gfpcf2_G2G1\MitoSys2\Calibration\mEGFPC1H2B_G1_14_20h_afterRelease\DE_W0001_P0001\DE_2_W0001_P0001_T0010\TR1_W0001_P0108\TR1_2_W0001_P0108_T0001_R1_P1_K1_Ch2-Ch1.zen
1.098000e+01	2.019333e+02	20150212_STAG2gfpcf2_G2G1\MitoSys2\Calibration\mEGFPC1H2B_G1_14_20h_afterRelease\DE_W0001_P0001\DE_2_W0001_P0001_T0010\TR1_W0001_P0108\TR1_2_W0001_P0108_T0001_R1_P1_K1_Ch2-Ch1.zen
1.104000e+01	2.167000e+02	20150212_STAG2gfpcf2_G2G1\MitoSys2\Calibration\mEGFPC1H2B_G1_14_20h_afterRelease\DE_W0001_P0001\DE_2_W0001_P0001_T0010\TR1_W0001_P0108\TR1_2_W0001_P0108_T0001_R1_P1_K1_Ch2-Ch1.zen
1.110000e+01	2.049167e+02	20150212_STAG2gfpcf2_G2G1\MitoSys2\Calibration\mEGFPC1H2B_G1_14_20h_afterRelease\DE_W0001_P0001\DE_2_W0001_P0001_T0010\TR1_W0001_P0108\TR1_2_W0001_P0108_T0001_R1_P1_K1_Ch2-Ch1.zen
1.116000e+01	2.027667e+02	20150212_STAG2gfpcf2_G2G1\MitoSys2\Calibration\mEGFPC1H2B_G1_14_20h_afterRelease\DE_W0001_P0001\DE_2_W0001_P0001_T0010\TR1_W0001_P0108\TR1_2_W0001_P0108_T0001_R1_P1_K1_Ch2-Ch1.zen
1.122000e+01	2.127167e+02	20150212_STAG2gfpcf2_G2G1\MitoSys2\Calibration\mEGFPC1H2B_G1_14_20h_afterRelease\DE_W0001_P0001\DE_2_W0001_P0001_T0010\TR1_W0001_P0108\TR1_2_W0001_P0108_T0001_R1_P1_K1_Ch2-Ch1.zen
1.128000e+01	2.208333e+02	20150212_STAG2gfpcf2_G2G1\MitoSys2\Calibration\mEGFPC1H2B_G1_14_20h_afterRelease\DE_W0001_P0001\DE_2_W0001_P0001_T0010\TR1_W0001_P0108\TR1_2_W0001_P0108_T0001_R1_P1_K1_Ch2-Ch1.zen
1.134000e+01	2.234833e+02	20150212_STAG2gfpcf2_G2G1\MitoSys2\Calibration\mEGFPC1H2B_G1_14_20h_afterRelease\DE_W0001_P0001\DE_2_W0001_P0001_T0010\TR1_W0001_P0108\TR1_2_W0001_P0108_T0001_R1_P1_K1_Ch2-Ch1.zen
1.140000e+01	2.169000e+02	20150212_STAG2gfpcf2_G2G1\MitoSys2\Calibration\mEGFPC1H2B_G1_14_20h_afterRelease\DE_W0001_P0001\DE_2_W0001_P0001_T0010\TR1_W0001_P0108\TR1_2_W0001_P0108_T0001_R1_P1_K1_Ch2-Ch1.zen
1.146000e+01	2.030333e+02	20150212_STAG2gfpcf2_G2G1\MitoSys2\Calibration\mEGFPC1H2B_G1_14_20h_afterRelease\DE_W0001_P0001\DE_2_W0001_P0001_T0010\TR1_W0001_P0108\TR1_2_W0001_P0108_T0001_R1_P1_K1_Ch2-Ch1.zen
1.152000e+01	2.148667e+02	20150212_STAG2gfpcf2_G2G1\MitoSys2\Calibration\mEGFPC1H2B_G1_14_20h_afterRelease\DE_W0001_P0001\DE_2_W0001_P0001_T0010\TR1_W0001_P0108\TR1_2_W0001_P0108_T0001_R1_P1_K1_Ch2-Ch1.zen
1.158000e+01	2.114500e+02	20150212_STAG2gfpcf2_G2G1\MitoSys2\Calibration\mEGFPC1H2B_G1_14_20h_afterRelease\DE_W0001_P0001\DE_2_W0001_P0001_T0010\TR1_W0001_P0108\TR1_2_W0001_P0108_T0001_R1_P1_K1_Ch2-Ch1.zen
1.164000e+01	2.207833e+02	20150212_STAG2gfpcf2_G2G1\MitoSys2\Calibration\mEGFPC1H2B_G1_14_20h_afterRelease\DE_W0001_P0001\DE_2_W0001_P0001_T0010\TR1_W0001_P0108\TR1_2_W0001_P0108_T0001_R1_P1_K1_Ch2-Ch1.zen
1.170000e+01	2.106500e+02	20150212_STAG2gfpcf2_G2G1\MitoSys2\Calibration\mEGFPC1H2B_G1_14_20h_afterRelease\DE_W0001_P0001\DE_2_W0001_P0001_T0010\TR1_W0001_P0108\TR1_2_W0001_P0108_T0001_R1_P1_K1_Ch2-Ch1.zen
1.176000e+01	2.192167e+02	20150212_STAG2gfpcf2_G2G1\MitoSys2\Calibration\mEGFPC1H2B_G1_14_20h_afterRelease\DE_W0001_P0001\DE_2_W0001_P0001_T0010\TR1_W0001_P0108\TR1_2_W0001_P0108_T0001_R1_P1_K1_Ch2-Ch1.zen
1.182000e+01	2.029500e+02	20150212_STAG2gfpcf2_G2G1\MitoSys2\Calibration\mEGFPC1H2B_G1_14_20h_afterRelease\DE_W0001_P0001\DE_2_W0001_P0001_T0010\TR1_W0001_P0108\TR1_2_W0001_P0108_T0001_R1_P1_K1_Ch2-Ch1.zen
1.188000e+01	2.027167e+02	20150212_STAG2gfpcf2_G2G1\MitoSys2\Calibration\mEGFPC1H2B_G1_14_20h_afterRelease\DE_W0001_P0001\DE_2_W0001_P0001_T0010\TR1_W0001_P0108\TR1_2_W0001_P0108_T0001_R1_P1_K1_Ch2-Ch1.zen
1.194000e+01	2.132167e+02	20150212_STAG2gfpcf2_G2G1\MitoSys2\Calibration\mEGFPC1H2B_G1_14_20h_afterRelease\DE_W0001_P0001\DE_2_W0001_P0001_T0010\TR1_W0001_P0108\TR1_2_W0001_P0108_T0001_R1_P1_K1_Ch2-Ch1.zen
12	2.150167e+02	20150212_STAG2gfpcf2_G2G1\MitoSys2\Calibration\mEGFPC1H2B_G1_14_20h_afterRelease\DE_W0001_P0001\DE_2_W0001_P0001_T0010\TR1_W0001_P0108\TR1_2_W0001_P0108_T0001_R1_P1_K1_Ch2-Ch1.zen
1.206000e+01	2.068000e+02	20150212_STAG2gfpcf2_G2G1\MitoSys2\Calibration\mEGFPC1H2B_G1_14_20h_afterRelease\DE_W0001_P0001\DE_2_W0001_P0001_T0010\TR1_W0001_P0108\TR1_2_W0001_P0108_T0001_R1_P1_K1_Ch2-Ch1.zen
1.212000e+01	2.058667e+02	20150212_STAG2gfpcf2_G2G1\MitoSys2\Calibration\mEGFPC1H2B_G1_14_20h_afterRelease\DE_W0001_P0001\DE_2_W0001_P0001_T0010\TR1_W0001_P0108\TR1_2_W0001_P0108_T0001_R1_P1_K1_Ch2-Ch1.zen
1.218000e+01	2.004667e+02	20150212_STAG2gfpcf2_G2G1\MitoSys2\Calibration\mEGFPC1H2B_G1_14_20h_afterRelease\DE_W0001_P0001\DE_2_W0001_P0001_T0010\TR1_W0001_P0108\TR1_2_W0001_P0108_T0001_R1_P1_K1_Ch2-Ch1.zen
1.224000e+01	2.053500e+02	20150212_STAG2gfpcf2_G2G1\MitoSys2\Calibration\mEGFPC1H2B_G1_14_20h_afterRelease\DE_W0001_P0001\DE_2_W0001_P0001_T0010\TR1_W0001_P0108\TR1_2_W0001_P0108_T0001_R1_P1_K1_Ch2-Ch1.zen
1.230000e+01	2.102000e+02	20150212_STAG2gfpcf2_G2G1\MitoSys2\Calibration\mEGFPC1H2B_G1_14_20h_afterRelease\DE_W0001_P0001\DE_2_W0001_P0001_T0010\TR1_W0001_P0108\TR1_2_W0001_P0108_T0001_R1_P1_K1_Ch2-Ch1.zen
1.236000e+01	2.045333e+02	20150212_STAG2gfpcf2_G2G1\MitoSys2\Calibration\mEGFPC1H2B_G1_14_20h_afterRelease\DE_W0001_P0001\DE_2_W0001_P0001_T0010\TR1_W0001_P0108\TR1_2_W0001_P0108_T0001_R1_P1_K1_Ch2-Ch1.zen
1.242000e+01	2.073000e+02	20150212_STAG2gfpcf2_G2G1\MitoSys2\Calibration\mEGFPC1H2B_G1_14_20h_afterRelease\DE_W0001_P0001\DE_2_W0001_P0001_T0010\TR1_W0001_P0108\TR1_2_W0001_P0108_T0001_R1_P1_K1_Ch2-Ch1.zen
1.248000e+01	2.119833e+02	20150212_STAG2gfpcf2_G2G1\MitoSys2\Calibration\mEGFPC1H2B_G1_14_20h_afterRelease\DE_W0001_P0001\DE_2_W0001_P0001_T0010\TR1_W0001_P0108\TR1_2_W0001_P0108_T0001_R1_P1_K1_Ch2-Ch1.zen
1.254000e+01	2.061500e+02	20150212_STAG2gfpcf2_G2G1\MitoSys2\Calibration\mEGFPC1H2B_G1_14_20h_afterRelease\DE_W0001_P0001\DE_2_W0001_P0001_T0010\TR1_W0001_P0108\TR1_2_W0001_P0108_T0001_R1_P1_K1_Ch2-Ch1.zen
1.260000e+01	2.124667e+02	20150212_STAG2gfpcf2_G2G1\MitoSys2\Calibration\mEGFPC1H2B_G1_14_20h_afterRelease\DE_W0001_P0001\DE_2_W0001_P0001_T0010\TR1_W0001_P0108\TR1_2_W0001_P0108_T0001_R1_P1_K1_Ch2-Ch1.zen
1.266000e+01	1.976167e+02	20150212_STAG2gfpcf2_G2G1\MitoSys2\Calibration\mEGFPC1H2B_G1_14_20h_afterRelease\DE_W0001_P0001\DE_2_W0001_P0001_T0010\TR1_W0001_P0108\TR1_2_W0001_P0108_T0001_R1_P1_K1_Ch2-Ch1.zen
1.272000e+01	2.101500e+02	20150212_STAG2gfpcf2_G2G1\MitoSys2\Calibration\mEGFPC1H2B_G1_14_20h_afterRelease\DE_W0001_P0001\DE_2_W0001_P0001_T0010\TR1_W0001_P0108\TR1_2_W0001_P0108_T0001_R1_P1_K1_Ch2-Ch1.zen
1.278000e+01	2.021000e+02	20150212_STAG2gfpcf2_G2G1\MitoSys2\Calibration\mEGFPC1H2B_G1_14_20h_afterRelease\DE_W0001_P0001\DE_2_W0001_P0001_T0010\TR1_W0001_P0108\TR1_2_W0001_P0108_T0001_R1_P1_K1_Ch2-Ch1.zen
1.284000e+01	2.050333e+02	20150212_STAG2gfpcf2_G2G1\MitoSys2\Calibration\mEGFPC1H2B_G1_14_20h_afterRelease\DE_W0001_P0001\DE_2_W0001_P0001_T0010\TR1_W0001_P0108\TR1_2_W0001_P0108_T0001_R1_P1_K1_Ch2-Ch1.zen
1.290000e+01	2.149667e+02	20150212_STAG2gfpcf2_G2G1\MitoSys2\Calibration\mEGFPC1H2B_G1_14_20h_afterRelease\DE_W0001_P0001\DE_2_W0001_P0001_T0010\TR1_W0001_P0108\TR1_2_W0001_P0108_T0001_R1_P1_K1_Ch2-Ch1.zen
1.296000e+01	2.144167e+02	20150212_STAG2gfpcf2_G2G1\MitoSys2\Calibration\mEGFPC1H2B_G1_14_20h_afterRelease\DE_W0001_P0001\DE_2_W0001_P0001_T0010\TR1_W0001_P0108\TR1_2_W0001_P0108_T0001_R1_P1_K1_Ch2-Ch1.zen
1.302000e+01	2.102500e+02	20150212_STAG2gfpcf2_G2G1\MitoSys2\Calibration\mEGFPC1H2B_G1_14_20h_afterRelease\DE_W0001_P0001\DE_2_W0001_P0001_T0010\TR1_W0001_P0108\TR1_2_W0001_P0108_T0001_R1_P1_K1_Ch2-Ch1.zen
1.308000e+01	2.185667e+02	20150212_STAG2gfpcf2_G2G1\MitoSys2\Calibration\mEGFPC1H2B_G1_14_20h_afterRelease\DE_W0001_P0001\DE_2_W0001_P0001_T0010\TR1_W0001_P0108\TR1_2_W0001_P0108_T0001_R1_P1_K1_Ch2-Ch1.zen
1.314000e+01	2.064333e+02	20150212_STAG2gfpcf2_G2G1\MitoSys2\Calibration\mEGFPC1H2B_G1_14_20h_afterRelease\DE_W0001_P0001\DE_2_W0001_P0001_T0010\TR1_W0001_P0108\TR1_2_W0001_P0108_T0001_R1_P1_K1_Ch2-Ch1.zen
1.320000e+01	2.050667e+02	20150212_STAG2gfpcf2_G2G1\MitoSys2\Calibration\mEGFPC1H2B_G1_14_20h_afterRelease\DE_W0001_P0001\DE_2_W0001_P0001_T0010\TR1_W0001_P0108\TR1_2_W0001_P0108_T0001_R1_P1_K1_Ch2-Ch1.zen
1.326000e+01	2.182500e+02	20150212_STAG2gfpcf2_G2G1\MitoSys2\Calibration\mEGFPC1H2B_G1_14_20h_afterRelease\DE_W0001_P0001\DE_2_W0001_P0001_T0010\TR1_W0001_P0108\TR1_2_W0001_P0108_T0001_R1_P1_K1_Ch2-Ch1.zen
1.332000e+01	2.142000e+02	20150212_STAG2gfpcf2_G2G1\MitoSys2\Calibration\mEGFPC1H2B_G1_14_20h_afterRelease\DE_W0001_P0001\DE_2_W0001_P0001_T0010\TR1_W0001_P0108\TR1_2_W0001_P0108_T0001_R1_P1_K1_Ch2-Ch1.zen
1.338000e+01	2.124000e+02	20150212_STAG2gfpcf2_G2G1\MitoSys2\Calibration\mEGFPC1H2B_G1_14_20h_afterRelease\DE_W0001_P0001\DE_2_W0001_P0001_T0010\TR1_W0001_P0108\TR1_2_W0001_P0108_T0001_R1_P1_K1_Ch2-Ch1.zen
1.344000e+01	1.967000e+02	20150212_STAG2gfpcf2_G2G1\MitoSys2\Calibration\mEGFPC1H2B_G1_14_20h_afterRelease\DE_W0001_P0001\DE_2_W0001_P0001_T0010\TR1_W0001_P0108\TR1_2_W0001_P0108_T0001_R1_P1_K1_Ch2-Ch1.zen
1.350000e+01	2.106000e+02	20150212_STAG2gfpcf2_G2G1\MitoSys2\Calibration\mEGFPC1H2B_G1_14_20h_afterRelease\DE_W0001_P0001\DE_2_W0001_P0001_T0010\TR1_W0001_P0108\TR1_2_W0001_P0108_T0001_R1_P1_K1_Ch2-Ch1.zen
1.356000e+01	2.054000e+02	20150212_STAG2gfpcf2_G2G1\MitoSys2\Calibration\mEGFPC1H2B_G1_14_20h_afterRelease\DE_W0001_P0001\DE_2_W0001_P0001_T0010\TR1_W0001_P0108\TR1_2_W0001_P0108_T0001_R1_P1_K1_Ch2-Ch1.zen
1.362000e+01	2.050833e+02	20150212_STAG2gfpcf2_G2G1\MitoSys2\Calibration\mEGFPC1H2B_G1_14_20h_afterRelease\DE_W0001_P0001\DE_2_W0001_P0001_T0010\TR1_W0001_P0108\TR1_2_W0001_P0108_T0001_R1_P1_K1_Ch2-Ch1.zen
1.368000e+01	2.095333e+02	20150212_STAG2gfpcf2_G2G1\MitoSys2\Calibration\mEGFPC1H2B_G1_14_20h_afterRelease\DE_W0001_P0001\DE_2_W0001_P0001_T0010\TR1_W0001_P0108\TR1_2_W0001_P0108_T0001_R1_P1_K1_Ch2-Ch1.zen
1.374000e+01	2.017167e+02	20150212_STAG2gfpcf2_G2G1\MitoSys2\Calibration\mEGFPC1H2B_G1_14_20h_afterRelease\DE_W0001_P0001\DE_2_W0001_P0001_T0010\TR1_W0001_P0108\TR1_2_W0001_P0108_T0001_R1_P1_K1_Ch2-Ch1.zen
1.380000e+01	2.095833e+02	20150212_STAG2gfpcf2_G2G1\MitoSys2\Calibration\mEGFPC1H2B_G1_14_20h_afterRelease\DE_W0001_P0001\DE_2_W0001_P0001_T0010\TR1_W0001_P0108\TR1_2_W0001_P0108_T0001_R1_P1_K1_Ch2-Ch1.zen
1.386000e+01	1.977500e+02	20150212_STAG2gfpcf2_G2G1\MitoSys2\Calibration\mEGFPC1H2B_G1_14_20h_afterRelease\DE_W0001_P0001\DE_2_W0001_P0001_T0010\TR1_W0001_P0108\TR1_2_W0001_P0108_T0001_R1_P1_K1_Ch2-Ch1.zen
1.392000e+01	2.018333e+02	20150212_STAG2gfpcf2_G2G1\MitoSys2\Calibration\mEGFPC1H2B_G1_14_20h_afterRelease\DE_W0001_P0001\DE_2_W0001_P0001_T0010\TR1_W0001_P0108\TR1_2_W0001_P0108_T0001_R1_P1_K1_Ch2-Ch1.zen
1.398000e+01	2.108167e+02	20150212_STAG2gfpcf2_G2G1\MitoSys2\Calibration\mEGFPC1H2B_G1_14_20h_afterRelease\DE_W0001_P0001\DE_2_W0001_P0001_T0010\TR1_W0001_P0108\TR1_2_W0001_P0108_T0001_R1_P1_K1_Ch2-Ch1.zen
1.404000e+01	2.039000e+02	20150212_STAG2gfpcf2_G2G1\MitoSys2\Calibration\mEGFPC1H2B_G1_14_20h_afterRelease\DE_W0001_P0001\DE_2_W0001_P0001_T0010\TR1_W0001_P0108\TR1_2_W0001_P0108_T0001_R1_P1_K1_Ch2-Ch1.zen
1.410000e+01	2.082500e+02	20150212_STAG2gfpcf2_G2G1\MitoSys2\Calibration\mEGFPC1H2B_G1_14_20h_afterRelease\DE_W0001_P0001\DE_2_W0001_P0001_T0010\TR1_W0001_P0108\TR1_2_W0001_P0108_T0001_R1_P1_K1_Ch2-Ch1.zen
1.416000e+01	2.146000e+02	20150212_STAG2gfpcf2_G2G1\MitoSys2\Calibration\mEGFPC1H2B_G1_14_20h_afterRelease\DE_W0001_P0001\DE_2_W0001_P0001_T0010\TR1_W0001_P0108\TR1_2_W0001_P0108_T0001_R1_P1_K1_Ch2-Ch1.zen
1.422000e+01	1.971333e+02	20150212_STAG2gfpcf2_G2G1\MitoSys2\Calibration\mEGFPC1H2B_G1_14_20h_afterRelease\DE_W0001_P0001\DE_2_W0001_P0001_T0010\TR1_W0001_P0108\TR1_2_W0001_P0108_T0001_R1_P1_K1_Ch2-Ch1.zen
1.428000e+01	2.025333e+02	20150212_STAG2gfpcf2_G2G1\MitoSys2\Calibration\mEGFPC1H2B_G1_14_20h_afterRelease\DE_W0001_P0001\DE_2_W0001_P0001_T0010\TR1_W0001_P0108\TR1_2_W0001_P0108_T0001_R1_P1_K1_Ch2-Ch1.zen
1.434000e+01	2.167333e+02	20150212_STAG2gfpcf2_G2G1\MitoSys2\Calibration\mEGFPC1H2B_G1_14_20h_afterRelease\DE_W0001_P0001\DE_2_W0001_P0001_T0010\TR1_W0001_P0108\TR1_2_W0001_P0108_T0001_R1_P1_K1_Ch2-Ch1.zen
1.440000e+01	2.154000e+02	20150212_STAG2gfpcf2_G2G1\MitoSys2\Calibration\mEGFPC1H2B_G1_14_20h_afterRelease\DE_W0001_P0001\DE_2_W0001_P0001_T0010\TR1_W0001_P0108\TR1_2_W0001_P0108_T0001_R1_P1_K1_Ch2-Ch1.zen
1.446000e+01	2.024833e+02	20150212_STAG2gfpcf2_G2G1\MitoSys2\Calibration\mEGFPC1H2B_G1_14_20h_afterRelease\DE_W0001_P0001\DE_2_W0001_P0001_T0010\TR1_W0001_P0108\TR1_2_W0001_P0108_T0001_R1_P1_K1_Ch2-Ch1.zen
1.452000e+01	1.974333e+02	20150212_STAG2gfpcf2_G2G1\MitoSys2\Calibration\mEGFPC1H2B_G1_14_20h_afterRelease\DE_W0001_P0001\DE_2_W0001_P0001_T0010\TR1_W0001_P0108\TR1_2_W0001_P0108_T0001_R1_P1_K1_Ch2-Ch1.zen
1.458000e+01	2.076667e+02	20150212_STAG2gfpcf2_G2G1\MitoSys2\Calibration\mEGFPC1H2B_G1_14_20h_afterRelease\DE_W0001_P0001\DE_2_W0001_P0001_T0010\TR1_W0001_P0108\TR1_2_W0001_P0108_T0001_R1_P1_K1_Ch2-Ch1.zen
1.464000e+01	2.157500e+02	20150212_STAG2gfpcf2_G2G1\MitoSys2\Calibration\mEGFPC1H2B_G1_14_20h_afterRelease\DE_W0001_P0001\DE_2_W0001_P0001_T0010\TR1_W0001_P0108\TR1_2_W0001_P0108_T0001_R1_P1_K1_Ch2-Ch1.zen
1.470000e+01	2.178500e+02	20150212_STAG2gfpcf2_G2G1\MitoSys2\Calibration\mEGFPC1H2B_G1_14_20h_afterRelease\DE_W0001_P0001\DE_2_W0001_P0001_T0010\TR1_W0001_P0108\TR1_2_W0001_P0108_T0001_R1_P1_K1_Ch2-Ch1.zen
1.476000e+01	2.221167e+02	20150212_STAG2gfpcf2_G2G1\MitoSys2\Calibration\mEGFPC1H2B_G1_14_20h_afterRelease\DE_W0001_P0001\DE_2_W0001_P0001_T0010\TR1_W0001_P0108\TR1_2_W0001_P0108_T0001_R1_P1_K1_Ch2-Ch1.zen
1.482000e+01	2.030667e+02	20150212_STAG2gfpcf2_G2G1\MitoSys2\Calibration\mEGFPC1H2B_G1_14_20h_afterRelease\DE_W0001_P0001\DE_2_W0001_P0001_T0010\TR1_W0001_P0108\TR1_2_W0001_P0108_T0001_R1_P1_K1_Ch2-Ch1.zen
1.488000e+01	2.061667e+02	20150212_STAG2gfpcf2_G2G1\MitoSys2\Calibration\mEGFPC1H2B_G1_14_20h_afterRelease\DE_W0001_P0001\DE_2_W0001_P0001_T0010\TR1_W0001_P0108\TR1_2_W0001_P0108_T0001_R1_P1_K1_Ch2-Ch1.zen
1.494000e+01	2.138667e+02	20150212_STAG2gfpcf2_G2G1\MitoSys2\Calibration\mEGFPC1H2B_G1_14_20h_afterRelease\DE_W0001_P0001\DE_2_W0001_P0001_T0010\TR1_W0001_P0108\TR1_2_W0001_P0108_T0001_R1_P1_K1_Ch2-Ch1.zen
15	2.081500e+02	20150212_STAG2gfpcf2_G2G1\MitoSys2\Calibration\mEGFPC1H2B_G1_14_20h_afterRelease\DE_W0001_P0001\DE_2_W0001_P0001_T0010\TR1_W0001_P0108\TR1_2_W0001_P0108_T0001_R1_P1_K1_Ch2-Ch1.zen
1.506000e+01	2.048500e+02	20150212_STAG2gfpcf2_G2G1\MitoSys2\Calibration\mEGFPC1H2B_G1_14_20h_afterRelease\DE_W0001_P0001\DE_2_W0001_P0001_T0010\TR1_W0001_P0108\TR1_2_W0001_P0108_T0001_R1_P1_K1_Ch2-Ch1.zen
1.512000e+01	2.075833e+02	20150212_STAG2gfpcf2_G2G1\MitoSys2\Calibration\mEGFPC1H2B_G1_14_20h_afterRelease\DE_W0001_P0001\DE_2_W0001_P0001_T0010\TR1_W0001_P0108\TR1_2_W0001_P0108_T0001_R1_P1_K1_Ch2-Ch1.zen
1.518000e+01	2.054667e+02	20150212_STAG2gfpcf2_G2G1\MitoSys2\Calibration\mEGFPC1H2B_G1_14_20h_afterRelease\DE_W0001_P0001\DE_2_W0001_P0001_T0010\TR1_W0001_P0108\TR1_2_W0001_P0108_T0001_R1_P1_K1_Ch2-Ch1.zen
1.524000e+01	1.986667e+02	20150212_STAG2gfpcf2_G2G1\MitoSys2\Calibration\mEGFPC1H2B_G1_14_20h_afterRelease\DE_W0001_P0001\DE_2_W0001_P0001_T0010\TR1_W0001_P0108\TR1_2_W0001_P0108_T0001_R1_P1_K1_Ch2-Ch1.zen
1.530000e+01	2.031333e+02	20150212_STAG2gfpcf2_G2G1\MitoSys2\Calibration\mEGFPC1H2B_G1_14_20h_afterRelease\DE_W0001_P0001\DE_2_W0001_P0001_T0010\TR1_W0001_P0108\TR1_2_W0001_P0108_T0001_R1_P1_K1_Ch2-Ch1.zen
1.536000e+01	2.123000e+02	20150212_STAG2gfpcf2_G2G1\MitoSys2\Calibration\mEGFPC1H2B_G1_14_20h_afterRelease\DE_W0001_P0001\DE_2_W0001_P0001_T0010\TR1_W0001_P0108\TR1_2_W0001_P0108_T0001_R1_P1_K1_Ch2-Ch1.zen
1.542000e+01	2.067167e+02	20150212_STAG2gfpcf2_G2G1\MitoSys2\Calibration\mEGFPC1H2B_G1_14_20h_afterRelease\DE_W0001_P0001\DE_2_W0001_P0001_T0010\TR1_W0001_P0108\TR1_2_W0001_P0108_T0001_R1_P1_K1_Ch2-Ch1.zen
1.548000e+01	2.129167e+02	20150212_STAG2gfpcf2_G2G1\MitoSys2\Calibration\mEGFPC1H2B_G1_14_20h_afterRelease\DE_W0001_P0001\DE_2_W0001_P0001_T0010\TR1_W0001_P0108\TR1_2_W0001_P0108_T0001_R1_P1_K1_Ch2-Ch1.zen
1.554000e+01	2.043667e+02	20150212_STAG2gfpcf2_G2G1\MitoSys2\Calibration\mEGFPC1H2B_G1_14_20h_afterRelease\DE_W0001_P0001\DE_2_W0001_P0001_T0010\TR1_W0001_P0108\TR1_2_W0001_P0108_T0001_R1_P1_K1_Ch2-Ch1.zen
1.560000e+01	2.100667e+02	20150212_STAG2gfpcf2_G2G1\MitoSys2\Calibration\mEGFPC1H2B_G1_14_20h_afterRelease\DE_W0001_P0001\DE_2_W0001_P0001_T0010\TR1_W0001_P0108\TR1_2_W0001_P0108_T0001_R1_P1_K1_Ch2-Ch1.zen
1.566000e+01	2.087333e+02	20150212_STAG2gfpcf2_G2G1\MitoSys2\Calibration\mEGFPC1H2B_G1_14_20h_afterRelease\DE_W0001_P0001\DE_2_W0001_P0001_T0010\TR1_W0001_P0108\TR1_2_W0001_P0108_T0001_R1_P1_K1_Ch2-Ch1.zen
1.572000e+01	1.985667e+02	20150212_STAG2gfpcf2_G2G1\MitoSys2\Calibration\mEGFPC1H2B_G1_14_20h_afterRelease\DE_W0001_P0001\DE_2_W0001_P0001_T0010\TR1_W0001_P0108\TR1_2_W0001_P0108_T0001_R1_P1_K1_Ch2-Ch1.zen
1.578000e+01	2.077500e+02	20150212_STAG2gfpcf2_G2G1\MitoSys2\Calibration\mEGFPC1H2B_G1_14_20h_afterRelease\DE_W0001_P0001\DE_2_W0001_P0001_T0010\TR1_W0001_P0108\TR1_2_W0001_P0108_T0001_R1_P1_K1_Ch2-Ch1.zen
1.584000e+01	2.051500e+02	20150212_STAG2gfpcf2_G2G1\MitoSys2\Calibration\mEGFPC1H2B_G1_14_20h_afterRelease\DE_W0001_P0001\DE_2_W0001_P0001_T0010\TR1_W0001_P0108\TR1_2_W0001_P0108_T0001_R1_P1_K1_Ch2-Ch1.zen
1.590000e+01	2.008500e+02	20150212_STAG2gfpcf2_G2G1\MitoSys2\Calibration\mEGFPC1H2B_G1_14_20h_afterRelease\DE_W0001_P0001\DE_2_W0001_P0001_T0010\TR1_W0001_P0108\TR1_2_W0001_P0108_T0001_R1_P1_K1_Ch2-Ch1.zen
1.596000e+01	2.039833e+02	20150212_STAG2gfpcf2_G2G1\MitoSys2\Calibration\mEGFPC1H2B_G1_14_20h_afterRelease\DE_W0001_P0001\DE_2_W0001_P0001_T0010\TR1_W0001_P0108\TR1_2_W0001_P0108_T0001_R1_P1_K1_Ch2-Ch1.zen
1.602000e+01	1.985333e+02	20150212_STAG2gfpcf2_G2G1\MitoSys2\Calibration\mEGFPC1H2B_G1_14_20h_afterRelease\DE_W0001_P0001\DE_2_W0001_P0001_T0010\TR1_W0001_P0108\TR1_2_W0001_P0108_T0001_R1_P1_K1_Ch2-Ch1.zen
1.608000e+01	2.036500e+02	20150212_STAG2gfpcf2_G2G1\MitoSys2\Calibration\mEGFPC1H2B_G1_14_20h_afterRelease\DE_W0001_P0001\DE_2_W0001_P0001_T0010\TR1_W0001_P0108\TR1_2_W0001_P0108_T0001_R1_P1_K1_Ch2-Ch1.zen
1.614000e+01	2.144833e+02	20150212_STAG2gfpcf2_G2G1\MitoSys2\Calibration\mEGFPC1H2B_G1_14_20h_afterRelease\DE_W0001_P0001\DE_2_W0001_P0001_T0010\TR1_W0001_P0108\TR1_2_W0001_P0108_T0001_R1_P1_K1_Ch2-Ch1.zen
1.620000e+01	2.037333e+02	20150212_STAG2gfpcf2_G2G1\MitoSys2\Calibration\mEGFPC1H2B_G1_14_20h_afterRelease\DE_W0001_P0001\DE_2_W0001_P0001_T0010\TR1_W0001_P0108\TR1_2_W0001_P0108_T0001_R1_P1_K1_Ch2-Ch1.zen
1.626000e+01	2.039000e+02	20150212_STAG2gfpcf2_G2G1\MitoSys2\Calibration\mEGFPC1H2B_G1_14_20h_afterRelease\DE_W0001_P0001\DE_2_W0001_P0001_T0010\TR1_W0001_P0108\TR1_2_W0001_P0108_T0001_R1_P1_K1_Ch2-Ch1.zen
1.632000e+01	2.026500e+02	20150212_STAG2gfpcf2_G2G1\MitoSys2\Calibration\mEGFPC1H2B_G1_14_20h_afterRelease\DE_W0001_P0001\DE_2_W0001_P0001_T0010\TR1_W0001_P0108\TR1_2_W0001_P0108_T0001_R1_P1_K1_Ch2-Ch1.zen
1.638000e+01	2.001167e+02	20150212_STAG2gfpcf2_G2G1\MitoSys2\Calibration\mEGFPC1H2B_G1_14_20h_afterRelease\DE_W0001_P0001\DE_2_W0001_P0001_T0010\TR1_W0001_P0108\TR1_2_W0001_P0108_T0001_R1_P1_K1_Ch2-Ch1.zen
1.644000e+01	2.002333e+02	20150212_STAG2gfpcf2_G2G1\MitoSys2\Calibration\mEGFPC1H2B_G1_14_20h_afterRelease\DE_W0001_P0001\DE_2_W0001_P0001_T0010\TR1_W0001_P0108\TR1_2_W0001_P0108_T0001_R1_P1_K1_Ch2-Ch1.zen
1.650000e+01	2.115167e+02	20150212_STAG2gfpcf2_G2G1\MitoSys2\Calibration\mEGFPC1H2B_G1_14_20h_afterRelease\DE_W0001_P0001\DE_2_W0001_P0001_T0010\TR1_W0001_P0108\TR1_2_W0001_P0108_T0001_R1_P1_K1_Ch2-Ch1.zen
1.656000e+01	1.994000e+02	20150212_STAG2gfpcf2_G2G1\MitoSys2\Calibration\mEGFPC1H2B_G1_14_20h_afterRelease\DE_W0001_P0001\DE_2_W0001_P0001_T0010\TR1_W0001_P0108\TR1_2_W0001_P0108_T0001_R1_P1_K1_Ch2-Ch1.zen
1.662000e+01	2.072167e+02	20150212_STAG2gfpcf2_G2G1\MitoSys2\Calibration\mEGFPC1H2B_G1_14_20h_afterRelease\DE_W0001_P0001\DE_2_W0001_P0001_T0010\TR1_W0001_P0108\TR1_2_W0001_P0108_T0001_R1_P1_K1_Ch2-Ch1.zen
1.668000e+01	2.065500e+02	20150212_STAG2gfpcf2_G2G1\MitoSys2\Calibration\mEGFPC1H2B_G1_14_20h_afterRelease\DE_W0001_P0001\DE_2_W0001_P0001_T0010\TR1_W0001_P0108\TR1_2_W0001_P0108_T0001_R1_P1_K1_Ch2-Ch1.zen
1.674000e+01	2.049667e+02	20150212_STAG2gfpcf2_G2G1\MitoSys2\Calibration\mEGFPC1H2B_G1_14_20h_afterRelease\DE_W0001_P0001\DE_2_W0001_P0001_T0010\TR1_W0001_P0108\TR1_2_W0001_P0108_T0001_R1_P1_K1_Ch2-Ch1.zen
1.680000e+01	2.031833e+02	20150212_STAG2gfpcf2_G2G1\MitoSys2\Calibration\mEGFPC1H2B_G1_14_20h_afterRelease\DE_W0001_P0001\DE_2_W0001_P0001_T0010\TR1_W0001_P0108\TR1_2_W0001_P0108_T0001_R1_P1_K1_Ch2-Ch1.zen
1.686000e+01	1.964500e+02	20150212_STAG2gfpcf2_G2G1\MitoSys2\Calibration\mEGFPC1H2B_G1_14_20h_afterRelease\DE_W0001_P0001\DE_2_W0001_P0001_T0010\TR1_W0001_P0108\TR1_2_W0001_P0108_T0001_R1_P1_K1_Ch2-Ch1.zen
1.692000e+01	2.085833e+02	20150212_STAG2gfpcf2_G2G1\MitoSys2\Calibration\mEGFPC1H2B_G1_14_20h_afterRelease\DE_W0001_P0001\DE_2_W0001_P0001_T0010\TR1_W0001_P0108\TR1_2_W0001_P0108_T0001_R1_P1_K1_Ch2-Ch1.zen
1.698000e+01	2.066000e+02	20150212_STAG2gfpcf2_G2G1\MitoSys2\Calibration\mEGFPC1H2B_G1_14_20h_afterRelease\DE_W0001_P0001\DE_2_W0001_P0001_T0010\TR1_W0001_P0108\TR1_2_W0001_P0108_T0001_R1_P1_K1_Ch2-Ch1.zen
1.704000e+01	1.983833e+02	20150212_STAG2gfpcf2_G2G1\MitoSys2\Calibration\mEGFPC1H2B_G1_14_20h_afterRelease\DE_W0001_P0001\DE_2_W0001_P0001_T0010\TR1_W0001_P0108\TR1_2_W0001_P0108_T0001_R1_P1_K1_Ch2-Ch1.zen
1.710000e+01	2.038167e+02	20150212_STAG2gfpcf2_G2G1\MitoSys2\Calibration\mEGFPC1H2B_G1_14_20h_afterRelease\DE_W0001_P0001\DE_2_W0001_P0001_T0010\TR1_W0001_P0108\TR1_2_W0001_P0108_T0001_R1_P1_K1_Ch2-Ch1.zen
1.716000e+01	2.026500e+02	20150212_STAG2gfpcf2_G2G1\MitoSys2\Calibration\mEGFPC1H2B_G1_14_20h_afterRelease\DE_W0001_P0001\DE_2_W0001_P0001_T0010\TR1_W0001_P0108\TR1_2_W0001_P0108_T0001_R1_P1_K1_Ch2-Ch1.zen
1.722000e+01	2.033667e+02	20150212_STAG2gfpcf2_G2G1\MitoSys2\Calibration\mEGFPC1H2B_G1_14_20h_afterRelease\DE_W0001_P0001\DE_2_W0001_P0001_T0010\TR1_W0001_P0108\TR1_2_W0001_P0108_T0001_R1_P1_K1_Ch2-Ch1.zen
1.728000e+01	1.986667e+02	20150212_STAG2gfpcf2_G2G1\MitoSys2\Calibration\mEGFPC1H2B_G1_14_20h_afterRelease\DE_W0001_P0001\DE_2_W0001_P0001_T0010\TR1_W0001_P0108\TR1_2_W0001_P0108_T0001_R1_P1_K1_Ch2-Ch1.zen
1.734000e+01	2.092667e+02	20150212_STAG2gfpcf2_G2G1\MitoSys2\Calibration\mEGFPC1H2B_G1_14_20h_afterRelease\DE_W0001_P0001\DE_2_W0001_P0001_T0010\TR1_W0001_P0108\TR1_2_W0001_P0108_T0001_R1_P1_K1_Ch2-Ch1.zen
1.740000e+01	2.008167e+02	20150212_STAG2gfpcf2_G2G1\MitoSys2\Calibration\mEGFPC1H2B_G1_14_20h_afterRelease\DE_W0001_P0001\DE_2_W0001_P0001_T0010\TR1_W0001_P0108\TR1_2_W0001_P0108_T0001_R1_P1_K1_Ch2-Ch1.zen
1.746000e+01	1.977167e+02	20150212_STAG2gfpcf2_G2G1\MitoSys2\Calibration\mEGFPC1H2B_G1_14_20h_afterRelease\DE_W0001_P0001\DE_2_W0001_P0001_T0010\TR1_W0001_P0108\TR1_2_W0001_P0108_T0001_R1_P1_K1_Ch2-Ch1.zen
1.752000e+01	2.046667e+02	20150212_STAG2gfpcf2_G2G1\MitoSys2\Calibration\mEGFPC1H2B_G1_14_20h_afterRelease\DE_W0001_P0001\DE_2_W0001_P0001_T0010\TR1_W0001_P0108\TR1_2_W0001_P0108_T0001_R1_P1_K1_Ch2-Ch1.zen
1.758000e+01	1.935500e+02	20150212_STAG2gfpcf2_G2G1\MitoSys2\Calibration\mEGFPC1H2B_G1_14_20h_afterRelease\DE_W0001_P0001\DE_2_W0001_P0001_T0010\TR1_W0001_P0108\TR1_2_W0001_P0108_T0001_R1_P1_K1_Ch2-Ch1.zen
1.764000e+01	1.992500e+02	20150212_STAG2gfpcf2_G2G1\MitoSys2\Calibration\mEGFPC1H2B_G1_14_20h_afterRelease\DE_W0001_P0001\DE_2_W0001_P0001_T0010\TR1_W0001_P0108\TR1_2_W0001_P0108_T0001_R1_P1_K1_Ch2-Ch1.zen
1.770000e+01	2.081333e+02	20150212_STAG2gfpcf2_G2G1\MitoSys2\Calibration\mEGFPC1H2B_G1_14_20h_afterRelease\DE_W0001_P0001\DE_2_W0001_P0001_T0010\TR1_W0001_P0108\TR1_2_W0001_P0108_T0001_R1_P1_K1_Ch2-Ch1.zen
1.776000e+01	1.968667e+02	20150212_STAG2gfpcf2_G2G1\MitoSys2\Calibration\mEGFPC1H2B_G1_14_20h_afterRelease\DE_W0001_P0001\DE_2_W0001_P0001_T0010\TR1_W0001_P0108\TR1_2_W0001_P0108_T0001_R1_P1_K1_Ch2-Ch1.zen
1.782000e+01	2.117000e+02	20150212_STAG2gfpcf2_G2G1\MitoSys2\Calibration\mEGFPC1H2B_G1_14_20h_afterRelease\DE_W0001_P0001\DE_2_W0001_P0001_T0010\TR1_W0001_P0108\TR1_2_W0001_P0108_T0001_R1_P1_K1_Ch2-Ch1.zen
1.788000e+01	2.115333e+02	20150212_STAG2gfpcf2_G2G1\MitoSys2\Calibration\mEGFPC1H2B_G1_14_20h_afterRelease\DE_W0001_P0001\DE_2_W0001_P0001_T0010\TR1_W0001_P0108\TR1_2_W0001_P0108_T0001_R1_P1_K1_Ch2-Ch1.zen
1.794000e+01	2.097000e+02	20150212_STAG2gfpcf2_G2G1\MitoSys2\Calibration\mEGFPC1H2B_G1_14_20h_afterRelease\DE_W0001_P0001\DE_2_W0001_P0001_T0010\TR1_W0001_P0108\TR1_2_W0001_P0108_T0001_R1_P1_K1_Ch2-Ch1.zen
18	2.052333e+02	20150212_STAG2gfpcf2_G2G1\MitoSys2\Calibration\mEGFPC1H2B_G1_14_20h_afterRelease\DE_W0001_P0001\DE_2_W0001_P0001_T0010\TR1_W0001_P0108\TR1_2_W0001_P0108_T0001_R1_P1_K1_Ch2-Ch1.zen
1.806000e+01	1.997667e+02	20150212_STAG2gfpcf2_G2G1\MitoSys2\Calibration\mEGFPC1H2B_G1_14_20h_afterRelease\DE_W0001_P0001\DE_2_W0001_P0001_T0010\TR1_W0001_P0108\TR1_2_W0001_P0108_T0001_R1_P1_K1_Ch2-Ch1.zen
1.812000e+01	2.037333e+02	20150212_STAG2gfpcf2_G2G1\MitoSys2\Calibration\mEGFPC1H2B_G1_14_20h_afterRelease\DE_W0001_P0001\DE_2_W0001_P0001_T0010\TR1_W0001_P0108\TR1_2_W0001_P0108_T0001_R1_P1_K1_Ch2-Ch1.zen
1.818000e+01	2.072333e+02	20150212_STAG2gfpcf2_G2G1\MitoSys2\Calibration\mEGFPC1H2B_G1_14_20h_afterRelease\DE_W0001_P0001\DE_2_W0001_P0001_T0010\TR1_W0001_P0108\TR1_2_W0001_P0108_T0001_R1_P1_K1_Ch2-Ch1.zen
1.824000e+01	2.030500e+02	20150212_STAG2gfpcf2_G2G1\MitoSys2\Calibration\mEGFPC1H2B_G1_14_20h_afterRelease\DE_W0001_P0001\DE_2_W0001_P0001_T0010\TR1_W0001_P0108\TR1_2_W0001_P0108_T0001_R1_P1_K1_Ch2-Ch1.zen
1.830000e+01	2.107667e+02	20150212_STAG2gfpcf2_G2G1\MitoSys2\Calibration\mEGFPC1H2B_G1_14_20h_afterRelease\DE_W0001_P0001\DE_2_W0001_P0001_T0010\TR1_W0001_P0108\TR1_2_W0001_P0108_T0001_R1_P1_K1_Ch2-Ch1.zen
1.836000e+01	2.079667e+02	20150212_STAG2gfpcf2_G2G1\MitoSys2\Calibration\mEGFPC1H2B_G1_14_20h_afterRelease\DE_W0001_P0001\DE_2_W0001_P0001_T0010\TR1_W0001_P0108\TR1_2_W0001_P0108_T0001_R1_P1_K1_Ch2-Ch1.zen
1.842000e+01	2.078000e+02	20150212_STAG2gfpcf2_G2G1\MitoSys2\Calibration\mEGFPC1H2B_G1_14_20h_afterRelease\DE_W0001_P0001\DE_2_W0001_P0001_T0010\TR1_W0001_P0108\TR1_2_W0001_P0108_T0001_R1_P1_K1_Ch2-Ch1.zen
1.848000e+01	2.052000e+02	20150212_STAG2gfpcf2_G2G1\MitoSys2\Calibration\mEGFPC1H2B_G1_14_20h_afterRelease\DE_W0001_P0001\DE_2_W0001_P0001_T0010\TR1_W0001_P0108\TR1_2_W0001_P0108_T0001_R1_P1_K1_Ch2-Ch1.zen
1.854000e+01	2.118333e+02	20150212_STAG2gfpcf2_G2G1\MitoSys2\Calibration\mEGFPC1H2B_G1_14_20h_afterRelease\DE_W0001_P0001\DE_2_W0001_P0001_T0010\TR1_W0001_P0108\TR1_2_W0001_P0108_T0001_R1_P1_K1_Ch2-Ch1.zen
1.860000e+01	2.038500e+02	20150212_STAG2gfpcf2_G2G1\MitoSys2\Calibration\mEGFPC1H2B_G1_14_20h_afterRelease\DE_W0001_P0001\DE_2_W0001_P0001_T0010\TR1_W0001_P0108\TR1_2_W0001_P0108_T0001_R1_P1_K1_Ch2-Ch1.zen
1.866000e+01	2.068500e+02	20150212_STAG2gfpcf2_G2G1\MitoSys2\Calibration\mEGFPC1H2B_G1_14_20h_afterRelease\DE_W0001_P0001\DE_2_W0001_P0001_T0010\TR1_W0001_P0108\TR1_2_W0001_P0108_T0001_R1_P1_K1_Ch2-Ch1.zen
1.872000e+01	2.094167e+02	20150212_STAG2gfpcf2_G2G1\MitoSys2\Calibration\mEGFPC1H2B_G1_14_20h_afterRelease\DE_W0001_P0001\DE_2_W0001_P0001_T0010\TR1_W0001_P0108\TR1_2_W0001_P0108_T0001_R1_P1_K1_Ch2-Ch1.zen
1.878000e+01	2.069667e+02	20150212_STAG2gfpcf2_G2G1\MitoSys2\Calibration\mEGFPC1H2B_G1_14_20h_afterRelease\DE_W0001_P0001\DE_2_W0001_P0001_T0010\TR1_W0001_P0108\TR1_2_W0001_P0108_T0001_R1_P1_K1_Ch2-Ch1.zen
1.884000e+01	2.066500e+02	20150212_STAG2gfpcf2_G2G1\MitoSys2\Calibration\mEGFPC1H2B_G1_14_20h_afterRelease\DE_W0001_P0001\DE_2_W0001_P0001_T0010\TR1_W0001_P0108\TR1_2_W0001_P0108_T0001_R1_P1_K1_Ch2-Ch1.zen
1.890000e+01	2.126333e+02	20150212_STAG2gfpcf2_G2G1\MitoSys2\Calibration\mEGFPC1H2B_G1_14_20h_afterRelease\DE_W0001_P0001\DE_2_W0001_P0001_T0010\TR1_W0001_P0108\TR1_2_W0001_P0108_T0001_R1_P1_K1_Ch2-Ch1.zen
1.896000e+01	2.104167e+02	20150212_STAG2gfpcf2_G2G1\MitoSys2\Calibration\mEGFPC1H2B_G1_14_20h_afterRelease\DE_W0001_P0001\DE_2_W0001_P0001_T0010\TR1_W0001_P0108\TR1_2_W0001_P0108_T0001_R1_P1_K1_Ch2-Ch1.zen
1.902000e+01	2.031833e+02	20150212_STAG2gfpcf2_G2G1\MitoSys2\Calibration\mEGFPC1H2B_G1_14_20h_afterRelease\DE_W0001_P0001\DE_2_W0001_P0001_T0010\TR1_W0001_P0108\TR1_2_W0001_P0108_T0001_R1_P1_K1_Ch2-Ch1.zen
1.908000e+01	2.042333e+02	20150212_STAG2gfpcf2_G2G1\MitoSys2\Calibration\mEGFPC1H2B_G1_14_20h_afterRelease\DE_W0001_P0001\DE_2_W0001_P0001_T0010\TR1_W0001_P0108\TR1_2_W0001_P0108_T0001_R1_P1_K1_Ch2-Ch1.zen
1.914000e+01	2.097667e+02	20150212_STAG2gfpcf2_G2G1\MitoSys2\Calibration\mEGFPC1H2B_G1_14_20h_afterRelease\DE_W0001_P0001\DE_2_W0001_P0001_T0010\TR1_W0001_P0108\TR1_2_W0001_P0108_T0001_R1_P1_K1_Ch2-Ch1.zen
1.920000e+01	2.109000e+02	20150212_STAG2gfpcf2_G2G1\MitoSys2\Calibration\mEGFPC1H2B_G1_14_20h_afterRelease\DE_W0001_P0001\DE_2_W0001_P0001_T0010\TR1_W0001_P0108\TR1_2_W0001_P0108_T0001_R1_P1_K1_Ch2-Ch1.zen
1.926000e+01	2.016333e+02	20150212_STAG2gfpcf2_G2G1\MitoSys2\Calibration\mEGFPC1H2B_G1_14_20h_afterRelease\DE_W0001_P0001\DE_2_W0001_P0001_T0010\TR1_W0001_P0108\TR1_2_W0001_P0108_T0001_R1_P1_K1_Ch2-Ch1.zen
1.932000e+01	2.054333e+02	20150212_STAG2gfpcf2_G2G1\MitoSys2\Calibration\mEGFPC1H2B_G1_14_20h_afterRelease\DE_W0001_P0001\DE_2_W0001_P0001_T0010\TR1_W0001_P0108\TR1_2_W0001_P0108_T0001_R1_P1_K1_Ch2-Ch1.zen
1.938000e+01	2.131833e+02	20150212_STAG2gfpcf2_G2G1\MitoSys2\Calibration\mEGFPC1H2B_G1_14_20h_afterRelease\DE_W0001_P0001\DE_2_W0001_P0001_T0010\TR1_W0001_P0108\TR1_2_W0001_P0108_T0001_R1_P1_K1_Ch2-Ch1.zen
1.944000e+01	2.240333e+02	20150212_STAG2gfpcf2_G2G1\MitoSys2\Calibration\mEGFPC1H2B_G1_14_20h_afterRelease\DE_W0001_P0001\DE_2_W0001_P0001_T0010\TR1_W0001_P0108\TR1_2_W0001_P0108_T0001_R1_P1_K1_Ch2-Ch1.zen
1.950000e+01	2.061833e+02	20150212_STAG2gfpcf2_G2G1\MitoSys2\Calibration\mEGFPC1H2B_G1_14_20h_afterRelease\DE_W0001_P0001\DE_2_W0001_P0001_T0010\TR1_W0001_P0108\TR1_2_W0001_P0108_T0001_R1_P1_K1_Ch2-Ch1.zen
1.956000e+01	1.955500e+02	20150212_STAG2gfpcf2_G2G1\MitoSys2\Calibration\mEGFPC1H2B_G1_14_20h_afterRelease\DE_W0001_P0001\DE_2_W0001_P0001_T0010\TR1_W0001_P0108\TR1_2_W0001_P0108_T0001_R1_P1_K1_Ch2-Ch1.zen
1.962000e+01	2.128167e+02	20150212_STAG2gfpcf2_G2G1\MitoSys2\Calibration\mEGFPC1H2B_G1_14_20h_afterRelease\DE_W0001_P0001\DE_2_W0001_P0001_T0010\TR1_W0001_P0108\TR1_2_W0001_P0108_T0001_R1_P1_K1_Ch2-Ch1.zen
1.968000e+01	2.140000e+02	20150212_STAG2gfpcf2_G2G1\MitoSys2\Calibration\mEGFPC1H2B_G1_14_20h_afterRelease\DE_W0001_P0001\DE_2_W0001_P0001_T0010\TR1_W0001_P0108\TR1_2_W0001_P0108_T0001_R1_P1_K1_Ch2-Ch1.zen
1.974000e+01	2.022833e+02	20150212_STAG2gfpcf2_G2G1\MitoSys2\Calibration\mEGFPC1H2B_G1_14_20h_afterRelease\DE_W0001_P0001\DE_2_W0001_P0001_T0010\TR1_W0001_P0108\TR1_2_W0001_P0108_T0001_R1_P1_K1_Ch2-Ch1.zen
1.980000e+01	2.000667e+02	20150212_STAG2gfpcf2_G2G1\MitoSys2\Calibration\mEGFPC1H2B_G1_14_20h_afterRelease\DE_W0001_P0001\DE_2_W0001_P0001_T0010\TR1_W0001_P0108\TR1_2_W0001_P0108_T0001_R1_P1_K1_Ch2-Ch1.zen
1.986000e+01	2.098333e+02	20150212_STAG2gfpcf2_G2G1\MitoSys2\Calibration\mEGFPC1H2B_G1_14_20h_afterRelease\DE_W0001_P0001\DE_2_W0001_P0001_T0010\TR1_W0001_P0108\TR1_2_W0001_P0108_T0001_R1_P1_K1_Ch2-Ch1.zen
1.992000e+01	2.047833e+02	20150212_STAG2gfpcf2_G2G1\MitoSys2\Calibration\mEGFPC1H2B_G1_14_20h_afterRelease\DE_W0001_P0001\DE_2_W0001_P0001_T0010\TR1_W0001_P0108\TR1_2_W0001_P0108_T0001_R1_P1_K1_Ch2-Ch1.zen
1.998000e+01	2.171833e+02	20150212_STAG2gfpcf2_G2G1\MitoSys2\Calibration\mEGFPC1H2B_G1_14_20h_afterRelease\DE_W0001_P0001\DE_2_W0001_P0001_T0010\TR1_W0001_P0108\TR1_2_W0001_P0108_T0001_R1_P1_K1_Ch2-Ch1.zen
2.004000e+01	2.018167e+02	20150212_STAG2gfpcf2_G2G1\MitoSys2\Calibration\mEGFPC1H2B_G1_14_20h_afterRelease\DE_W0001_P0001\DE_2_W0001_P0001_T0010\TR1_W0001_P0108\TR1_2_W0001_P0108_T0001_R1_P1_K1_Ch2-Ch1.zen
2.010000e+01	2.081333e+02	20150212_STAG2gfpcf2_G2G1\MitoSys2\Calibration\mEGFPC1H2B_G1_14_20h_afterRelease\DE_W0001_P0001\DE_2_W0001_P0001_T0010\TR1_W0001_P0108\TR1_2_W0001_P0108_T0001_R1_P1_K1_Ch2-Ch1.zen
2.016000e+01	2.083667e+02	20150212_STAG2gfpcf2_G2G1\MitoSys2\Calibration\mEGFPC1H2B_G1_14_20h_afterRelease\DE_W0001_P0001\DE_2_W0001_P0001_T0010\TR1_W0001_P0108\TR1_2_W0001_P0108_T0001_R1_P1_K1_Ch2-Ch1.zen
2.022000e+01	2.185167e+02	20150212_STAG2gfpcf2_G2G1\MitoSys2\Calibration\mEGFPC1H2B_G1_14_20h_afterRelease\DE_W0001_P0001\DE_2_W0001_P0001_T0010\TR1_W0001_P0108\TR1_2_W0001_P0108_T0001_R1_P1_K1_Ch2-Ch1.zen
2.028000e+01	2.048000e+02	20150212_STAG2gfpcf2_G2G1\MitoSys2\Calibration\mEGFPC1H2B_G1_14_20h_afterRelease\DE_W0001_P0001\DE_2_W0001_P0001_T0010\TR1_W0001_P0108\TR1_2_W0001_P0108_T0001_R1_P1_K1_Ch2-Ch1.zen
2.034000e+01	2.002667e+02	20150212_STAG2gfpcf2_G2G1\MitoSys2\Calibration\mEGFPC1H2B_G1_14_20h_afterRelease\DE_W0001_P0001\DE_2_W0001_P0001_T0010\TR1_W0001_P0108\TR1_2_W0001_P0108_T0001_R1_P1_K1_Ch2-Ch1.zen
2.040000e+01	2.073833e+02	20150212_STAG2gfpcf2_G2G1\MitoSys2\Calibration\mEGFPC1H2B_G1_14_20h_afterRelease\DE_W0001_P0001\DE_2_W0001_P0001_T0010\TR1_W0001_P0108\TR1_2_W0001_P0108_T0001_R1_P1_K1_Ch2-Ch1.zen
2.046000e+01	2.021333e+02	20150212_STAG2gfpcf2_G2G1\MitoSys2\Calibration\mEGFPC1H2B_G1_14_20h_afterRelease\DE_W0001_P0001\DE_2_W0001_P0001_T0010\TR1_W0001_P0108\TR1_2_W0001_P0108_T0001_R1_P1_K1_Ch2-Ch1.zen
2.052000e+01	2.083500e+02	20150212_STAG2gfpcf2_G2G1\MitoSys2\Calibration\mEGFPC1H2B_G1_14_20h_afterRelease\DE_W0001_P0001\DE_2_W0001_P0001_T0010\TR1_W0001_P0108\TR1_2_W0001_P0108_T0001_R1_P1_K1_Ch2-Ch1.zen
2.058000e+01	2.068667e+02	20150212_STAG2gfpcf2_G2G1\MitoSys2\Calibration\mEGFPC1H2B_G1_14_20h_afterRelease\DE_W0001_P0001\DE_2_W0001_P0001_T0010\TR1_W0001_P0108\TR1_2_W0001_P0108_T0001_R1_P1_K1_Ch2-Ch1.zen
2.064000e+01	2.029000e+02	20150212_STAG2gfpcf2_G2G1\MitoSys2\Calibration\mEGFPC1H2B_G1_14_20h_afterRelease\DE_W0001_P0001\DE_2_W0001_P0001_T0010\TR1_W0001_P0108\TR1_2_W0001_P0108_T0001_R1_P1_K1_Ch2-Ch1.zen
2.070000e+01	2.079500e+02	20150212_STAG2gfpcf2_G2G1\MitoSys2\Calibration\mEGFPC1H2B_G1_14_20h_afterRelease\DE_W0001_P0001\DE_2_W0001_P0001_T0010\TR1_W0001_P0108\TR1_2_W0001_P0108_T0001_R1_P1_K1_Ch2-Ch1.zen
2.076000e+01	2.051000e+02	20150212_STAG2gfpcf2_G2G1\MitoSys2\Calibration\mEGFPC1H2B_G1_14_20h_afterRelease\DE_W0001_P0001\DE_2_W0001_P0001_T0010\TR1_W0001_P0108\TR1_2_W0001_P0108_T0001_R1_P1_K1_Ch2-Ch1.zen
2.082000e+01	2.005333e+02	20150212_STAG2gfpcf2_G2G1\MitoSys2\Calibration\mEGFPC1H2B_G1_14_20h_afterRelease\DE_W0001_P0001\DE_2_W0001_P0001_T0010\TR1_W0001_P0108\TR1_2_W0001_P0108_T0001_R1_P1_K1_Ch2-Ch1.zen
2.088000e+01	2.108667e+02	20150212_STAG2gfpcf2_G2G1\MitoSys2\Calibration\mEGFPC1H2B_G1_14_20h_afterRelease\DE_W0001_P0001\DE_2_W0001_P0001_T0010\TR1_W0001_P0108\TR1_2_W0001_P0108_T0001_R1_P1_K1_Ch2-Ch1.zen
2.094000e+01	2.099833e+02	20150212_STAG2gfpcf2_G2G1\MitoSys2\Calibration\mEGFPC1H2B_G1_14_20h_afterRelease\DE_W0001_P0001\DE_2_W0001_P0001_T0010\TR1_W0001_P0108\TR1_2_W0001_P0108_T0001_R1_P1_K1_Ch2-Ch1.zen
21	2.145333e+02	20150212_STAG2gfpcf2_G2G1\MitoSys2\Calibration\mEGFPC1H2B_G1_14_20h_afterRelease\DE_W0001_P0001\DE_2_W0001_P0001_T0010\TR1_W0001_P0108\TR1_2_W0001_P0108_T0001_R1_P1_K1_Ch2-Ch1.zen
2.106000e+01	2.086167e+02	20150212_STAG2gfpcf2_G2G1\MitoSys2\Calibration\mEGFPC1H2B_G1_14_20h_afterRelease\DE_W0001_P0001\DE_2_W0001_P0001_T0010\TR1_W0001_P0108\TR1_2_W0001_P0108_T0001_R1_P1_K1_Ch2-Ch1.zen
2.112000e+01	2.069833e+02	20150212_STAG2gfpcf2_G2G1\MitoSys2\Calibration\mEGFPC1H2B_G1_14_20h_afterRelease\DE_W0001_P0001\DE_2_W0001_P0001_T0010\TR1_W0001_P0108\TR1_2_W0001_P0108_T0001_R1_P1_K1_Ch2-Ch1.zen
2.118000e+01	2.010833e+02	20150212_STAG2gfpcf2_G2G1\MitoSys2\Calibration\mEGFPC1H2B_G1_14_20h_afterRelease\DE_W0001_P0001\DE_2_W0001_P0001_T0010\TR1_W0001_P0108\TR1_2_W0001_P0108_T0001_R1_P1_K1_Ch2-Ch1.zen
2.124000e+01	2.095333e+02	20150212_STAG2gfpcf2_G2G1\MitoSys2\Calibration\mEGFPC1H2B_G1_14_20h_afterRelease\DE_W0001_P0001\DE_2_W0001_P0001_T0010\TR1_W0001_P0108\TR1_2_W0001_P0108_T0001_R1_P1_K1_Ch2-Ch1.zen
2.130000e+01	2.050167e+02	20150212_STAG2gfpcf2_G2G1\MitoSys2\Calibration\mEGFPC1H2B_G1_14_20h_afterRelease\DE_W0001_P0001\DE_2_W0001_P0001_T0010\TR1_W0001_P0108\TR1_2_W0001_P0108_T0001_R1_P1_K1_Ch2-Ch1.zen
2.136000e+01	2.140000e+02	20150212_STAG2gfpcf2_G2G1\MitoSys2\Calibration\mEGFPC1H2B_G1_14_20h_afterRelease\DE_W0001_P0001\DE_2_W0001_P0001_T0010\TR1_W0001_P0108\TR1_2_W0001_P0108_T0001_R1_P1_K1_Ch2-Ch1.zen
2.142000e+01	2.032667e+02	20150212_STAG2gfpcf2_G2G1\MitoSys2\Calibration\mEGFPC1H2B_G1_14_20h_afterRelease\DE_W0001_P0001\DE_2_W0001_P0001_T0010\TR1_W0001_P0108\TR1_2_W0001_P0108_T0001_R1_P1_K1_Ch2-Ch1.zen
2.148000e+01	2.056500e+02	20150212_STAG2gfpcf2_G2G1\MitoSys2\Calibration\mEGFPC1H2B_G1_14_20h_afterRelease\DE_W0001_P0001\DE_2_W0001_P0001_T0010\TR1_W0001_P0108\TR1_2_W0001_P0108_T0001_R1_P1_K1_Ch2-Ch1.zen
2.154000e+01	2.030000e+02	20150212_STAG2gfpcf2_G2G1\MitoSys2\Calibration\mEGFPC1H2B_G1_14_20h_afterRelease\DE_W0001_P0001\DE_2_W0001_P0001_T0010\TR1_W0001_P0108\TR1_2_W0001_P0108_T0001_R1_P1_K1_Ch2-Ch1.zen
2.160000e+01	2.141500e+02	20150212_STAG2gfpcf2_G2G1\MitoSys2\Calibration\mEGFPC1H2B_G1_14_20h_afterRelease\DE_W0001_P0001\DE_2_W0001_P0001_T0010\TR1_W0001_P0108\TR1_2_W0001_P0108_T0001_R1_P1_K1_Ch2-Ch1.zen
2.166000e+01	2.010500e+02	20150212_STAG2gfpcf2_G2G1\MitoSys2\Calibration\mEGFPC1H2B_G1_14_20h_afterRelease\DE_W0001_P0001\DE_2_W0001_P0001_T0010\TR1_W0001_P0108\TR1_2_W0001_P0108_T0001_R1_P1_K1_Ch2-Ch1.zen
2.172000e+01	2.081833e+02	20150212_STAG2gfpcf2_G2G1\MitoSys2\Calibration\mEGFPC1H2B_G1_14_20h_afterRelease\DE_W0001_P0001\DE_2_W0001_P0001_T0010\TR1_W0001_P0108\TR1_2_W0001_P0108_T0001_R1_P1_K1_Ch2-Ch1.zen
2.178000e+01	2.154167e+02	20150212_STAG2gfpcf2_G2G1\MitoSys2\Calibration\mEGFPC1H2B_G1_14_20h_afterRelease\DE_W0001_P0001\DE_2_W0001_P0001_T0010\TR1_W0001_P0108\TR1_2_W0001_P0108_T0001_R1_P1_K1_Ch2-Ch1.zen
2.184000e+01	2.030000e+02	20150212_STAG2gfpcf2_G2G1\MitoSys2\Calibration\mEGFPC1H2B_G1_14_20h_afterRelease\DE_W0001_P0001\DE_2_W0001_P0001_T0010\TR1_W0001_P0108\TR1_2_W0001_P0108_T0001_R1_P1_K1_Ch2-Ch1.zen
2.190000e+01	2.097167e+02	20150212_STAG2gfpcf2_G2G1\MitoSys2\Calibration\mEGFPC1H2B_G1_14_20h_afterRelease\DE_W0001_P0001\DE_2_W0001_P0001_T0010\TR1_W0001_P0108\TR1_2_W0001_P0108_T0001_R1_P1_K1_Ch2-Ch1.zen
2.196000e+01	2.091667e+02	20150212_STAG2gfpcf2_G2G1\MitoSys2\Calibration\mEGFPC1H2B_G1_14_20h_afterRelease\DE_W0001_P0001\DE_2_W0001_P0001_T0010\TR1_W0001_P0108\TR1_2_W0001_P0108_T0001_R1_P1_K1_Ch2-Ch1.zen
2.202000e+01	2.044167e+02	20150212_STAG2gfpcf2_G2G1\MitoSys2\Calibration\mEGFPC1H2B_G1_14_20h_afterRelease\DE_W0001_P0001\DE_2_W0001_P0001_T0010\TR1_W0001_P0108\TR1_2_W0001_P0108_T0001_R1_P1_K1_Ch2-Ch1.zen
2.208000e+01	2.006167e+02	20150212_STAG2gfpcf2_G2G1\MitoSys2\Calibration\mEGFPC1H2B_G1_14_20h_afterRelease\DE_W0001_P0001\DE_2_W0001_P0001_T0010\TR1_W0001_P0108\TR1_2_W0001_P0108_T0001_R1_P1_K1_Ch2-Ch1.zen
2.214000e+01	2.125500e+02	20150212_STAG2gfpcf2_G2G1\MitoSys2\Calibration\mEGFPC1H2B_G1_14_20h_afterRelease\DE_W0001_P0001\DE_2_W0001_P0001_T0010\TR1_W0001_P0108\TR1_2_W0001_P0108_T0001_R1_P1_K1_Ch2-Ch1.zen
2.220000e+01	2.090833e+02	20150212_STAG2gfpcf2_G2G1\MitoSys2\Calibration\mEGFPC1H2B_G1_14_20h_afterRelease\DE_W0001_P0001\DE_2_W0001_P0001_T0010\TR1_W0001_P0108\TR1_2_W0001_P0108_T0001_R1_P1_K1_Ch2-Ch1.zen
2.226000e+01	2.038000e+02	20150212_STAG2gfpcf2_G2G1\MitoSys2\Calibration\mEGFPC1H2B_G1_14_20h_afterRelease\DE_W0001_P0001\DE_2_W0001_P0001_T0010\TR1_W0001_P0108\TR1_2_W0001_P0108_T0001_R1_P1_K1_Ch2-Ch1.zen
2.232000e+01	2.037667e+02	20150212_STAG2gfpcf2_G2G1\MitoSys2\Calibration\mEGFPC1H2B_G1_14_20h_afterRelease\DE_W0001_P0001\DE_2_W0001_P0001_T0010\TR1_W0001_P0108\TR1_2_W0001_P0108_T0001_R1_P1_K1_Ch2-Ch1.zen
2.238000e+01	2.029167e+02	20150212_STAG2gfpcf2_G2G1\MitoSys2\Calibration\mEGFPC1H2B_G1_14_20h_afterRelease\DE_W0001_P0001\DE_2_W0001_P0001_T0010\TR1_W0001_P0108\TR1_2_W0001_P0108_T0001_R1_P1_K1_Ch2-Ch1.zen
2.244000e+01	2.059000e+02	20150212_STAG2gfpcf2_G2G1\MitoSys2\Calibration\mEGFPC1H2B_G1_14_20h_afterRelease\DE_W0001_P0001\DE_2_W0001_P0001_T0010\TR1_W0001_P0108\TR1_2_W0001_P0108_T0001_R1_P1_K1_Ch2-Ch1.zen
2.250000e+01	2.090333e+02	20150212_STAG2gfpcf2_G2G1\MitoSys2\Calibration\mEGFPC1H2B_G1_14_20h_afterRelease\DE_W0001_P0001\DE_2_W0001_P0001_T0010\TR1_W0001_P0108\TR1_2_W0001_P0108_T0001_R1_P1_K1_Ch2-Ch1.zen
2.256000e+01	1.893333e+02	20150212_STAG2gfpcf2_G2G1\MitoSys2\Calibration\mEGFPC1H2B_G1_14_20h_afterRelease\DE_W0001_P0001\DE_2_W0001_P0001_T0010\TR1_W0001_P0108\TR1_2_W0001_P0108_T0001_R1_P1_K1_Ch2-Ch1.zen
2.262000e+01	2.075167e+02	20150212_STAG2gfpcf2_G2G1\MitoSys2\Calibration\mEGFPC1H2B_G1_14_20h_afterRelease\DE_W0001_P0001\DE_2_W0001_P0001_T0010\TR1_W0001_P0108\TR1_2_W0001_P0108_T0001_R1_P1_K1_Ch2-Ch1.zen
2.268000e+01	1.976667e+02	20150212_STAG2gfpcf2_G2G1\MitoSys2\Calibration\mEGFPC1H2B_G1_14_20h_afterRelease\DE_W0001_P0001\DE_2_W0001_P0001_T0010\TR1_W0001_P0108\TR1_2_W0001_P0108_T0001_R1_P1_K1_Ch2-Ch1.zen
2.274000e+01	2.082333e+02	20150212_STAG2gfpcf2_G2G1\MitoSys2\Calibration\mEGFPC1H2B_G1_14_20h_afterRelease\DE_W0001_P0001\DE_2_W0001_P0001_T0010\TR1_W0001_P0108\TR1_2_W0001_P0108_T0001_R1_P1_K1_Ch2-Ch1.zen
2.280000e+01	2.039500e+02	20150212_STAG2gfpcf2_G2G1\MitoSys2\Calibration\mEGFPC1H2B_G1_14_20h_afterRelease\DE_W0001_P0001\DE_2_W0001_P0001_T0010\TR1_W0001_P0108\TR1_2_W0001_P0108_T0001_R1_P1_K1_Ch2-Ch1.zen
2.286000e+01	1.989667e+02	20150212_STAG2gfpcf2_G2G1\MitoSys2\Calibration\mEGFPC1H2B_G1_14_20h_afterRelease\DE_W0001_P0001\DE_2_W0001_P0001_T0010\TR1_W0001_P0108\TR1_2_W0001_P0108_T0001_R1_P1_K1_Ch2-Ch1.zen
2.292000e+01	2.067500e+02	20150212_STAG2gfpcf2_G2G1\MitoSys2\Calibration\mEGFPC1H2B_G1_14_20h_afterRelease\DE_W0001_P0001\DE_2_W0001_P0001_T0010\TR1_W0001_P0108\TR1_2_W0001_P0108_T0001_R1_P1_K1_Ch2-Ch1.zen
2.298000e+01	2.016000e+02	20150212_STAG2gfpcf2_G2G1\MitoSys2\Calibration\mEGFPC1H2B_G1_14_20h_afterRelease\DE_W0001_P0001\DE_2_W0001_P0001_T0010\TR1_W0001_P0108\TR1_2_W0001_P0108_T0001_R1_P1_K1_Ch2-Ch1.zen
2.304000e+01	1.982667e+02	20150212_STAG2gfpcf2_G2G1\MitoSys2\Calibration\mEGFPC1H2B_G1_14_20h_afterRelease\DE_W0001_P0001\DE_2_W0001_P0001_T0010\TR1_W0001_P0108\TR1_2_W0001_P0108_T0001_R1_P1_K1_Ch2-Ch1.zen
2.310000e+01	2.125833e+02	20150212_STAG2gfpcf2_G2G1\MitoSys2\Calibration\mEGFPC1H2B_G1_14_20h_afterRelease\DE_W0001_P0001\DE_2_W0001_P0001_T0010\TR1_W0001_P0108\TR1_2_W0001_P0108_T0001_R1_P1_K1_Ch2-Ch1.zen
2.316000e+01	2.047333e+02	20150212_STAG2gfpcf2_G2G1\MitoSys2\Calibration\mEGFPC1H2B_G1_14_20h_afterRelease\DE_W0001_P0001\DE_2_W0001_P0001_T0010\TR1_W0001_P0108\TR1_2_W0001_P0108_T0001_R1_P1_K1_Ch2-Ch1.zen
2.322000e+01	2.079333e+02	20150212_STAG2gfpcf2_G2G1\MitoSys2\Calibration\mEGFPC1H2B_G1_14_20h_afterRelease\DE_W0001_P0001\DE_2_W0001_P0001_T0010\TR1_W0001_P0108\TR1_2_W0001_P0108_T0001_R1_P1_K1_Ch2-Ch1.zen
2.328000e+01	2.050000e+02	20150212_STAG2gfpcf2_G2G1\MitoSys2\Calibration\mEGFPC1H2B_G1_14_20h_afterRelease\DE_W0001_P0001\DE_2_W0001_P0001_T0010\TR1_W0001_P0108\TR1_2_W0001_P0108_T0001_R1_P1_K1_Ch2-Ch1.zen
2.334000e+01	2.199000e+02	20150212_STAG2gfpcf2_G2G1\MitoSys2\Calibration\mEGFPC1H2B_G1_14_20h_afterRelease\DE_W0001_P0001\DE_2_W0001_P0001_T0010\TR1_W0001_P0108\TR1_2_W0001_P0108_T0001_R1_P1_K1_Ch2-Ch1.zen
2.340000e+01	2.035333e+02	20150212_STAG2gfpcf2_G2G1\MitoSys2\Calibration\mEGFPC1H2B_G1_14_20h_afterRelease\DE_W0001_P0001\DE_2_W0001_P0001_T0010\TR1_W0001_P0108\TR1_2_W0001_P0108_T0001_R1_P1_K1_Ch2-Ch1.zen
2.346000e+01	2.070167e+02	20150212_STAG2gfpcf2_G2G1\MitoSys2\Calibration\mEGFPC1H2B_G1_14_20h_afterRelease\DE_W0001_P0001\DE_2_W0001_P0001_T0010\TR1_W0001_P0108\TR1_2_W0001_P0108_T0001_R1_P1_K1_Ch2-Ch1.zen
2.352000e+01	2.149167e+02	20150212_STAG2gfpcf2_G2G1\MitoSys2\Calibration\mEGFPC1H2B_G1_14_20h_afterRelease\DE_W0001_P0001\DE_2_W0001_P0001_T0010\TR1_W0001_P0108\TR1_2_W0001_P0108_T0001_R1_P1_K1_Ch2-Ch1.zen
2.358000e+01	1.991833e+02	20150212_STAG2gfpcf2_G2G1\MitoSys2\Calibration\mEGFPC1H2B_G1_14_20h_afterRelease\DE_W0001_P0001\DE_2_W0001_P0001_T0010\TR1_W0001_P0108\TR1_2_W0001_P0108_T0001_R1_P1_K1_Ch2-Ch1.zen
2.364000e+01	2.078000e+02	20150212_STAG2gfpcf2_G2G1\MitoSys2\Calibration\mEGFPC1H2B_G1_14_20h_afterRelease\DE_W0001_P0001\DE_2_W0001_P0001_T0010\TR1_W0001_P0108\TR1_2_W0001_P0108_T0001_R1_P1_K1_Ch2-Ch1.zen
2.370000e+01	2.134500e+02	20150212_STAG2gfpcf2_G2G1\MitoSys2\Calibration\mEGFPC1H2B_G1_14_20h_afterRelease\DE_W0001_P0001\DE_2_W0001_P0001_T0010\TR1_W0001_P0108\TR1_2_W0001_P0108_T0001_R1_P1_K1_Ch2-Ch1.zen
2.376000e+01	2.064333e+02	20150212_STAG2gfpcf2_G2G1\MitoSys2\Calibration\mEGFPC1H2B_G1_14_20h_afterRelease\DE_W0001_P0001\DE_2_W0001_P0001_T0010\TR1_W0001_P0108\TR1_2_W0001_P0108_T0001_R1_P1_K1_Ch2-Ch1.zen
2.382000e+01	2.081000e+02	20150212_STAG2gfpcf2_G2G1\MitoSys2\Calibration\mEGFPC1H2B_G1_14_20h_afterRelease\DE_W0001_P0001\DE_2_W0001_P0001_T0010\TR1_W0001_P0108\TR1_2_W0001_P0108_T0001_R1_P1_K1_Ch2-Ch1.zen
2.388000e+01	1.938833e+02	20150212_STAG2gfpcf2_G2G1\MitoSys2\Calibration\mEGFPC1H2B_G1_14_20h_afterRelease\DE_W0001_P0001\DE_2_W0001_P0001_T0010\TR1_W0001_P0108\TR1_2_W0001_P0108_T0001_R1_P1_K1_Ch2-Ch1.zen
2.394000e+01	1.965500e+02	20150212_STAG2gfpcf2_G2G1\MitoSys2\Calibration\mEGFPC1H2B_G1_14_20h_afterRelease\DE_W0001_P0001\DE_2_W0001_P0001_T0010\TR1_W0001_P0108\TR1_2_W0001_P0108_T0001_R1_P1_K1_Ch2-Ch1.zen
24	2.073667e+02	20150212_STAG2gfpcf2_G2G1\MitoSys2\Calibration\mEGFPC1H2B_G1_14_20h_afterRelease\DE_W0001_P0001\DE_2_W0001_P0001_T0010\TR1_W0001_P0108\TR1_2_W0001_P0108_T0001_R1_P1_K1_Ch2-Ch1.zen
2.406000e+01	1.969167e+02	20150212_STAG2gfpcf2_G2G1\MitoSys2\Calibration\mEGFPC1H2B_G1_14_20h_afterRelease\DE_W0001_P0001\DE_2_W0001_P0001_T0010\TR1_W0001_P0108\TR1_2_W0001_P0108_T0001_R1_P1_K1_Ch2-Ch1.zen
2.412000e+01	2.137167e+02	20150212_STAG2gfpcf2_G2G1\MitoSys2\Calibration\mEGFPC1H2B_G1_14_20h_afterRelease\DE_W0001_P0001\DE_2_W0001_P0001_T0010\TR1_W0001_P0108\TR1_2_W0001_P0108_T0001_R1_P1_K1_Ch2-Ch1.zen
2.418000e+01	2.099333e+02	20150212_STAG2gfpcf2_G2G1\MitoSys2\Calibration\mEGFPC1H2B_G1_14_20h_afterRelease\DE_W0001_P0001\DE_2_W0001_P0001_T0010\TR1_W0001_P0108\TR1_2_W0001_P0108_T0001_R1_P1_K1_Ch2-Ch1.zen
2.424000e+01	2.093667e+02	20150212_STAG2gfpcf2_G2G1\MitoSys2\Calibration\mEGFPC1H2B_G1_14_20h_afterRelease\DE_W0001_P0001\DE_2_W0001_P0001_T0010\TR1_W0001_P0108\TR1_2_W0001_P0108_T0001_R1_P1_K1_Ch2-Ch1.zen
2.430000e+01	1.888167e+02	20150212_STAG2gfpcf2_G2G1\MitoSys2\Calibration\mEGFPC1H2B_G1_14_20h_afterRelease\DE_W0001_P0001\DE_2_W0001_P0001_T0010\TR1_W0001_P0108\TR1_2_W0001_P0108_T0001_R1_P1_K1_Ch2-Ch1.zen
2.436000e+01	2.003167e+02	20150212_STAG2gfpcf2_G2G1\MitoSys2\Calibration\mEGFPC1H2B_G1_14_20h_afterRelease\DE_W0001_P0001\DE_2_W0001_P0001_T0010\TR1_W0001_P0108\TR1_2_W0001_P0108_T0001_R1_P1_K1_Ch2-Ch1.zen
2.442000e+01	2.054667e+02	20150212_STAG2gfpcf2_G2G1\MitoSys2\Calibration\mEGFPC1H2B_G1_14_20h_afterRelease\DE_W0001_P0001\DE_2_W0001_P0001_T0010\TR1_W0001_P0108\TR1_2_W0001_P0108_T0001_R1_P1_K1_Ch2-Ch1.zen
2.448000e+01	2.036333e+02	20150212_STAG2gfpcf2_G2G1\MitoSys2\Calibration\mEGFPC1H2B_G1_14_20h_afterRelease\DE_W0001_P0001\DE_2_W0001_P0001_T0010\TR1_W0001_P0108\TR1_2_W0001_P0108_T0001_R1_P1_K1_Ch2-Ch1.zen
2.454000e+01	2.024833e+02	20150212_STAG2gfpcf2_G2G1\MitoSys2\Calibration\mEGFPC1H2B_G1_14_20h_afterRelease\DE_W0001_P0001\DE_2_W0001_P0001_T0010\TR1_W0001_P0108\TR1_2_W0001_P0108_T0001_R1_P1_K1_Ch2-Ch1.zen
2.460000e+01	1.974333e+02	20150212_STAG2gfpcf2_G2G1\MitoSys2\Calibration\mEGFPC1H2B_G1_14_20h_afterRelease\DE_W0001_P0001\DE_2_W0001_P0001_T0010\TR1_W0001_P0108\TR1_2_W0001_P0108_T0001_R1_P1_K1_Ch2-Ch1.zen
2.466000e+01	2.035000e+02	20150212_STAG2gfpcf2_G2G1\MitoSys2\Calibration\mEGFPC1H2B_G1_14_20h_afterRelease\DE_W0001_P0001\DE_2_W0001_P0001_T0010\TR1_W0001_P0108\TR1_2_W0001_P0108_T0001_R1_P1_K1_Ch2-Ch1.zen
2.472000e+01	2.025833e+02	20150212_STAG2gfpcf2_G2G1\MitoSys2\Calibration\mEGFPC1H2B_G1_14_20h_afterRelease\DE_W0001_P0001\DE_2_W0001_P0001_T0010\TR1_W0001_P0108\TR1_2_W0001_P0108_T0001_R1_P1_K1_Ch2-Ch1.zen
2.478000e+01	2.032333e+02	20150212_STAG2gfpcf2_G2G1\MitoSys2\Calibration\mEGFPC1H2B_G1_14_20h_afterRelease\DE_W0001_P0001\DE_2_W0001_P0001_T0010\TR1_W0001_P0108\TR1_2_W0001_P0108_T0001_R1_P1_K1_Ch2-Ch1.zen
2.484000e+01	1.984500e+02	20150212_STAG2gfpcf2_G2G1\MitoSys2\Calibration\mEGFPC1H2B_G1_14_20h_afterRelease\DE_W0001_P0001\DE_2_W0001_P0001_T0010\TR1_W0001_P0108\TR1_2_W0001_P0108_T0001_R1_P1_K1_Ch2-Ch1.zen
2.490000e+01	1.996833e+02	20150212_STAG2gfpcf2_G2G1\MitoSys2\Calibration\mEGFPC1H2B_G1_14_20h_afterRelease\DE_W0001_P0001\DE_2_W0001_P0001_T0010\TR1_W0001_P0108\TR1_2_W0001_P0108_T0001_R1_P1_K1_Ch2-Ch1.zen
2.496000e+01	2.079833e+02	20150212_STAG2gfpcf2_G2G1\MitoSys2\Calibration\mEGFPC1H2B_G1_14_20h_afterRelease\DE_W0001_P0001\DE_2_W0001_P0001_T0010\TR1_W0001_P0108\TR1_2_W0001_P0108_T0001_R1_P1_K1_Ch2-Ch1.zen
2.502000e+01	2.088167e+02	20150212_STAG2gfpcf2_G2G1\MitoSys2\Calibration\mEGFPC1H2B_G1_14_20h_afterRelease\DE_W0001_P0001\DE_2_W0001_P0001_T0010\TR1_W0001_P0108\TR1_2_W0001_P0108_T0001_R1_P1_K1_Ch2-Ch1.zen
2.508000e+01	2.043000e+02	20150212_STAG2gfpcf2_G2G1\MitoSys2\Calibration\mEGFPC1H2B_G1_14_20h_afterRelease\DE_W0001_P0001\DE_2_W0001_P0001_T0010\TR1_W0001_P0108\TR1_2_W0001_P0108_T0001_R1_P1_K1_Ch2-Ch1.zen
2.514000e+01	1.950333e+02	20150212_STAG2gfpcf2_G2G1\MitoSys2\Calibration\mEGFPC1H2B_G1_14_20h_afterRelease\DE_W0001_P0001\DE_2_W0001_P0001_T0010\TR1_W0001_P0108\TR1_2_W0001_P0108_T0001_R1_P1_K1_Ch2-Ch1.zen
2.520000e+01	2.003667e+02	20150212_STAG2gfpcf2_G2G1\MitoSys2\Calibration\mEGFPC1H2B_G1_14_20h_afterRelease\DE_W0001_P0001\DE_2_W0001_P0001_T0010\TR1_W0001_P0108\TR1_2_W0001_P0108_T0001_R1_P1_K1_Ch2-Ch1.zen
2.526000e+01	1.986167e+02	20150212_STAG2gfpcf2_G2G1\MitoSys2\Calibration\mEGFPC1H2B_G1_14_20h_afterRelease\DE_W0001_P0001\DE_2_W0001_P0001_T0010\TR1_W0001_P0108\TR1_2_W0001_P0108_T0001_R1_P1_K1_Ch2-Ch1.zen
2.532000e+01	2.051833e+02	20150212_STAG2gfpcf2_G2G1\MitoSys2\Calibration\mEGFPC1H2B_G1_14_20h_afterRelease\DE_W0001_P0001\DE_2_W0001_P0001_T0010\TR1_W0001_P0108\TR1_2_W0001_P0108_T0001_R1_P1_K1_Ch2-Ch1.zen
2.538000e+01	2.053000e+02	20150212_STAG2gfpcf2_G2G1\MitoSys2\Calibration\mEGFPC1H2B_G1_14_20h_afterRelease\DE_W0001_P0001\DE_2_W0001_P0001_T0010\TR1_W0001_P0108\TR1_2_W0001_P0108_T0001_R1_P1_K1_Ch2-Ch1.zen
2.544000e+01	1.976667e+02	20150212_STAG2gfpcf2_G2G1\MitoSys2\Calibration\mEGFPC1H2B_G1_14_20h_afterRelease\DE_W0001_P0001\DE_2_W0001_P0001_T0010\TR1_W0001_P0108\TR1_2_W0001_P0108_T0001_R1_P1_K1_Ch2-Ch1.zen
2.550000e+01	2.083500e+02	20150212_STAG2gfpcf2_G2G1\MitoSys2\Calibration\mEGFPC1H2B_G1_14_20h_afterRelease\DE_W0001_P0001\DE_2_W0001_P0001_T0010\TR1_W0001_P0108\TR1_2_W0001_P0108_T0001_R1_P1_K1_Ch2-Ch1.zen
2.556000e+01	2.073333e+02	20150212_STAG2gfpcf2_G2G1\MitoSys2\Calibration\mEGFPC1H2B_G1_14_20h_afterRelease\DE_W0001_P0001\DE_2_W0001_P0001_T0010\TR1_W0001_P0108\TR1_2_W0001_P0108_T0001_R1_P1_K1_Ch2-Ch1.zen
2.562000e+01	2.107167e+02	20150212_STAG2gfpcf2_G2G1\MitoSys2\Calibration\mEGFPC1H2B_G1_14_20h_afterRelease\DE_W0001_P0001\DE_2_W0001_P0001_T0010\TR1_W0001_P0108\TR1_2_W0001_P0108_T0001_R1_P1_K1_Ch2-Ch1.zen
2.568000e+01	2.015000e+02	20150212_STAG2gfpcf2_G2G1\MitoSys2\Calibration\mEGFPC1H2B_G1_14_20h_afterRelease\DE_W0001_P0001\DE_2_W0001_P0001_T0010\TR1_W0001_P0108\TR1_2_W0001_P0108_T0001_R1_P1_K1_Ch2-Ch1.zen
2.574000e+01	2.029833e+02	20150212_STAG2gfpcf2_G2G1\MitoSys2\Calibration\mEGFPC1H2B_G1_14_20h_afterRelease\DE_W0001_P0001\DE_2_W0001_P0001_T0010\TR1_W0001_P0108\TR1_2_W0001_P0108_T0001_R1_P1_K1_Ch2-Ch1.zen
2.580000e+01	2.053333e+02	20150212_STAG2gfpcf2_G2G1\MitoSys2\Calibration\mEGFPC1H2B_G1_14_20h_afterRelease\DE_W0001_P0001\DE_2_W0001_P0001_T0010\TR1_W0001_P0108\TR1_2_W0001_P0108_T0001_R1_P1_K1_Ch2-Ch1.zen
2.586000e+01	2.197167e+02	20150212_STAG2gfpcf2_G2G1\MitoSys2\Calibration\mEGFPC1H2B_G1_14_20h_afterRelease\DE_W0001_P0001\DE_2_W0001_P0001_T0010\TR1_W0001_P0108\TR1_2_W0001_P0108_T0001_R1_P1_K1_Ch2-Ch1.zen
2.592000e+01	1.979000e+02	20150212_STAG2gfpcf2_G2G1\MitoSys2\Calibration\mEGFPC1H2B_G1_14_20h_afterRelease\DE_W0001_P0001\DE_2_W0001_P0001_T0010\TR1_W0001_P0108\TR1_2_W0001_P0108_T0001_R1_P1_K1_Ch2-Ch1.zen
2.598000e+01	2.201333e+02	20150212_STAG2gfpcf2_G2G1\MitoSys2\Calibration\mEGFPC1H2B_G1_14_20h_afterRelease\DE_W0001_P0001\DE_2_W0001_P0001_T0010\TR1_W0001_P0108\TR1_2_W0001_P0108_T0001_R1_P1_K1_Ch2-Ch1.zen
2.604000e+01	2.000000e+02	20150212_STAG2gfpcf2_G2G1\MitoSys2\Calibration\mEGFPC1H2B_G1_14_20h_afterRelease\DE_W0001_P0001\DE_2_W0001_P0001_T0010\TR1_W0001_P0108\TR1_2_W0001_P0108_T0001_R1_P1_K1_Ch2-Ch1.zen
2.610000e+01	2.130333e+02	20150212_STAG2gfpcf2_G2G1\MitoSys2\Calibration\mEGFPC1H2B_G1_14_20h_afterRelease\DE_W0001_P0001\DE_2_W0001_P0001_T0010\TR1_W0001_P0108\TR1_2_W0001_P0108_T0001_R1_P1_K1_Ch2-Ch1.zen
2.616000e+01	2.141333e+02	20150212_STAG2gfpcf2_G2G1\MitoSys2\Calibration\mEGFPC1H2B_G1_14_20h_afterRelease\DE_W0001_P0001\DE_2_W0001_P0001_T0010\TR1_W0001_P0108\TR1_2_W0001_P0108_T0001_R1_P1_K1_Ch2-Ch1.zen
2.622000e+01	2.007333e+02	20150212_STAG2gfpcf2_G2G1\MitoSys2\Calibration\mEGFPC1H2B_G1_14_20h_afterRelease\DE_W0001_P0001\DE_2_W0001_P0001_T0010\TR1_W0001_P0108\TR1_2_W0001_P0108_T0001_R1_P1_K1_Ch2-Ch1.zen
2.628000e+01	2.124333e+02	20150212_STAG2gfpcf2_G2G1\MitoSys2\Calibration\mEGFPC1H2B_G1_14_20h_afterRelease\DE_W0001_P0001\DE_2_W0001_P0001_T0010\TR1_W0001_P0108\TR1_2_W0001_P0108_T0001_R1_P1_K1_Ch2-Ch1.zen
2.634000e+01	2.026833e+02	20150212_STAG2gfpcf2_G2G1\MitoSys2\Calibration\mEGFPC1H2B_G1_14_20h_afterRelease\DE_W0001_P0001\DE_2_W0001_P0001_T0010\TR1_W0001_P0108\TR1_2_W0001_P0108_T0001_R1_P1_K1_Ch2-Ch1.zen
2.640000e+01	1.952333e+02	20150212_STAG2gfpcf2_G2G1\MitoSys2\Calibration\mEGFPC1H2B_G1_14_20h_afterRelease\DE_W0001_P0001\DE_2_W0001_P0001_T0010\TR1_W0001_P0108\TR1_2_W0001_P0108_T0001_R1_P1_K1_Ch2-Ch1.zen
2.646000e+01	1.960333e+02	20150212_STAG2gfpcf2_G2G1\MitoSys2\Calibration\mEGFPC1H2B_G1_14_20h_afterRelease\DE_W0001_P0001\DE_2_W0001_P0001_T0010\TR1_W0001_P0108\TR1_2_W0001_P0108_T0001_R1_P1_K1_Ch2-Ch1.zen
2.652000e+01	2.071167e+02	20150212_STAG2gfpcf2_G2G1\MitoSys2\Calibration\mEGFPC1H2B_G1_14_20h_afterRelease\DE_W0001_P0001\DE_2_W0001_P0001_T0010\TR1_W0001_P0108\TR1_2_W0001_P0108_T0001_R1_P1_K1_Ch2-Ch1.zen
2.658000e+01	2.004833e+02	20150212_STAG2gfpcf2_G2G1\MitoSys2\Calibration\mEGFPC1H2B_G1_14_20h_afterRelease\DE_W0001_P0001\DE_2_W0001_P0001_T0010\TR1_W0001_P0108\TR1_2_W0001_P0108_T0001_R1_P1_K1_Ch2-Ch1.zen
2.664000e+01	2.177333e+02	20150212_STAG2gfpcf2_G2G1\MitoSys2\Calibration\mEGFPC1H2B_G1_14_20h_afterRelease\DE_W0001_P0001\DE_2_W0001_P0001_T0010\TR1_W0001_P0108\TR1_2_W0001_P0108_T0001_R1_P1_K1_Ch2-Ch1.zen
2.670000e+01	2.221000e+02	20150212_STAG2gfpcf2_G2G1\MitoSys2\Calibration\mEGFPC1H2B_G1_14_20h_afterRelease\DE_W0001_P0001\DE_2_W0001_P0001_T0010\TR1_W0001_P0108\TR1_2_W0001_P0108_T0001_R1_P1_K1_Ch2-Ch1.zen
2.676000e+01	2.031667e+02	20150212_STAG2gfpcf2_G2G1\MitoSys2\Calibration\mEGFPC1H2B_G1_14_20h_afterRelease\DE_W0001_P0001\DE_2_W0001_P0001_T0010\TR1_W0001_P0108\TR1_2_W0001_P0108_T0001_R1_P1_K1_Ch2-Ch1.zen
2.682000e+01	2.064167e+02	20150212_STAG2gfpcf2_G2G1\MitoSys2\Calibration\mEGFPC1H2B_G1_14_20h_afterRelease\DE_W0001_P0001\DE_2_W0001_P0001_T0010\TR1_W0001_P0108\TR1_2_W0001_P0108_T0001_R1_P1_K1_Ch2-Ch1.zen
2.688000e+01	2.051000e+02	20150212_STAG2gfpcf2_G2G1\MitoSys2\Calibration\mEGFPC1H2B_G1_14_20h_afterRelease\DE_W0001_P0001\DE_2_W0001_P0001_T0010\TR1_W0001_P0108\TR1_2_W0001_P0108_T0001_R1_P1_K1_Ch2-Ch1.zen
2.694000e+01	2.034667e+02	20150212_STAG2gfpcf2_G2G1\MitoSys2\Calibration\mEGFPC1H2B_G1_14_20h_afterRelease\DE_W0001_P0001\DE_2_W0001_P0001_T0010\TR1_W0001_P0108\TR1_2_W0001_P0108_T0001_R1_P1_K1_Ch2-Ch1.zen
27	2.061833e+02	20150212_STAG2gfpcf2_G2G1\MitoSys2\Calibration\mEGFPC1H2B_G1_14_20h_afterRelease\DE_W0001_P0001\DE_2_W0001_P0001_T0010\TR1_W0001_P0108\TR1_2_W0001_P0108_T0001_R1_P1_K1_Ch2-Ch1.zen
2.706000e+01	1.951000e+02	20150212_STAG2gfpcf2_G2G1\MitoSys2\Calibration\mEGFPC1H2B_G1_14_20h_afterRelease\DE_W0001_P0001\DE_2_W0001_P0001_T0010\TR1_W0001_P0108\TR1_2_W0001_P0108_T0001_R1_P1_K1_Ch2-Ch1.zen
2.712000e+01	2.077833e+02	20150212_STAG2gfpcf2_G2G1\MitoSys2\Calibration\mEGFPC1H2B_G1_14_20h_afterRelease\DE_W0001_P0001\DE_2_W0001_P0001_T0010\TR1_W0001_P0108\TR1_2_W0001_P0108_T0001_R1_P1_K1_Ch2-Ch1.zen
2.718000e+01	1.974667e+02	20150212_STAG2gfpcf2_G2G1\MitoSys2\Calibration\mEGFPC1H2B_G1_14_20h_afterRelease\DE_W0001_P0001\DE_2_W0001_P0001_T0010\TR1_W0001_P0108\TR1_2_W0001_P0108_T0001_R1_P1_K1_Ch2-Ch1.zen
2.724000e+01	2.073000e+02	20150212_STAG2gfpcf2_G2G1\MitoSys2\Calibration\mEGFPC1H2B_G1_14_20h_afterRelease\DE_W0001_P0001\DE_2_W0001_P0001_T0010\TR1_W0001_P0108\TR1_2_W0001_P0108_T0001_R1_P1_K1_Ch2-Ch1.zen
2.730000e+01	2.119333e+02	20150212_STAG2gfpcf2_G2G1\MitoSys2\Calibration\mEGFPC1H2B_G1_14_20h_afterRelease\DE_W0001_P0001\DE_2_W0001_P0001_T0010\TR1_W0001_P0108\TR1_2_W0001_P0108_T0001_R1_P1_K1_Ch2-Ch1.zen
2.736000e+01	2.005000e+02	20150212_STAG2gfpcf2_G2G1\MitoSys2\Calibration\mEGFPC1H2B_G1_14_20h_afterRelease\DE_W0001_P0001\DE_2_W0001_P0001_T0010\TR1_W0001_P0108\TR1_2_W0001_P0108_T0001_R1_P1_K1_Ch2-Ch1.zen
2.742000e+01	2.088333e+02	20150212_STAG2gfpcf2_G2G1\MitoSys2\Calibration\mEGFPC1H2B_G1_14_20h_afterRelease\DE_W0001_P0001\DE_2_W0001_P0001_T0010\TR1_W0001_P0108\TR1_2_W0001_P0108_T0001_R1_P1_K1_Ch2-Ch1.zen
2.748000e+01	1.983333e+02	20150212_STAG2gfpcf2_G2G1\MitoSys2\Calibration\mEGFPC1H2B_G1_14_20h_afterRelease\DE_W0001_P0001\DE_2_W0001_P0001_T0010\TR1_W0001_P0108\TR1_2_W0001_P0108_T0001_R1_P1_K1_Ch2-Ch1.zen
2.754000e+01	2.117833e+02	20150212_STAG2gfpcf2_G2G1\MitoSys2\Calibration\mEGFPC1H2B_G1_14_20h_afterRelease\DE_W0001_P0001\DE_2_W0001_P0001_T0010\TR1_W0001_P0108\TR1_2_W0001_P0108_T0001_R1_P1_K1_Ch2-Ch1.zen
2.760000e+01	2.072000e+02	20150212_STAG2gfpcf2_G2G1\MitoSys2\Calibration\mEGFPC1H2B_G1_14_20h_afterRelease\DE_W0001_P0001\DE_2_W0001_P0001_T0010\TR1_W0001_P0108\TR1_2_W0001_P0108_T0001_R1_P1_K1_Ch2-Ch1.zen
2.766000e+01	2.056500e+02	20150212_STAG2gfpcf2_G2G1\MitoSys2\Calibration\mEGFPC1H2B_G1_14_20h_afterRelease\DE_W0001_P0001\DE_2_W0001_P0001_T0010\TR1_W0001_P0108\TR1_2_W0001_P0108_T0001_R1_P1_K1_Ch2-Ch1.zen
2.772000e+01	2.044500e+02	20150212_STAG2gfpcf2_G2G1\MitoSys2\Calibration\mEGFPC1H2B_G1_14_20h_afterRelease\DE_W0001_P0001\DE_2_W0001_P0001_T0010\TR1_W0001_P0108\TR1_2_W0001_P0108_T0001_R1_P1_K1_Ch2-Ch1.zen
2.778000e+01	2.059000e+02	20150212_STAG2gfpcf2_G2G1\MitoSys2\Calibration\mEGFPC1H2B_G1_14_20h_afterRelease\DE_W0001_P0001\DE_2_W0001_P0001_T0010\TR1_W0001_P0108\TR1_2_W0001_P0108_T0001_R1_P1_K1_Ch2-Ch1.zen
2.784000e+01	2.009000e+02	20150212_STAG2gfpcf2_G2G1\MitoSys2\Calibration\mEGFPC1H2B_G1_14_20h_afterRelease\DE_W0001_P0001\DE_2_W0001_P0001_T0010\TR1_W0001_P0108\TR1_2_W0001_P0108_T0001_R1_P1_K1_Ch2-Ch1.zen
2.790000e+01	2.024167e+02	20150212_STAG2gfpcf2_G2G1\MitoSys2\Calibration\mEGFPC1H2B_G1_14_20h_afterRelease\DE_W0001_P0001\DE_2_W0001_P0001_T0010\TR1_W0001_P0108\TR1_2_W0001_P0108_T0001_R1_P1_K1_Ch2-Ch1.zen
2.796000e+01	2.086667e+02	20150212_STAG2gfpcf2_G2G1\MitoSys2\Calibration\mEGFPC1H2B_G1_14_20h_afterRelease\DE_W0001_P0001\DE_2_W0001_P0001_T0010\TR1_W0001_P0108\TR1_2_W0001_P0108_T0001_R1_P1_K1_Ch2-Ch1.zen
2.802000e+01	1.984833e+02	20150212_STAG2gfpcf2_G2G1\MitoSys2\Calibration\mEGFPC1H2B_G1_14_20h_afterRelease\DE_W0001_P0001\DE_2_W0001_P0001_T0010\TR1_W0001_P0108\TR1_2_W0001_P0108_T0001_R1_P1_K1_Ch2-Ch1.zen
2.808000e+01	2.091333e+02	20150212_STAG2gfpcf2_G2G1\MitoSys2\Calibration\mEGFPC1H2B_G1_14_20h_afterRelease\DE_W0001_P0001\DE_2_W0001_P0001_T0010\TR1_W0001_P0108\TR1_2_W0001_P0108_T0001_R1_P1_K1_Ch2-Ch1.zen
2.814000e+01	2.092333e+02	20150212_STAG2gfpcf2_G2G1\MitoSys2\Calibration\mEGFPC1H2B_G1_14_20h_afterRelease\DE_W0001_P0001\DE_2_W0001_P0001_T0010\TR1_W0001_P0108\TR1_2_W0001_P0108_T0001_R1_P1_K1_Ch2-Ch1.zen
2.820000e+01	2.030000e+02	20150212_STAG2gfpcf2_G2G1\MitoSys2\Calibration\mEGFPC1H2B_G1_14_20h_afterRelease\DE_W0001_P0001\DE_2_W0001_P0001_T0010\TR1_W0001_P0108\TR1_2_W0001_P0108_T0001_R1_P1_K1_Ch2-Ch1.zen
2.826000e+01	1.973667e+02	20150212_STAG2gfpcf2_G2G1\MitoSys2\Calibration\mEGFPC1H2B_G1_14_20h_afterRelease\DE_W0001_P0001\DE_2_W0001_P0001_T0010\TR1_W0001_P0108\TR1_2_W0001_P0108_T0001_R1_P1_K1_Ch2-Ch1.zen
2.832000e+01	1.961500e+02	20150212_STAG2gfpcf2_G2G1\MitoSys2\Calibration\mEGFPC1H2B_G1_14_20h_afterRelease\DE_W0001_P0001\DE_2_W0001_P0001_T0010\TR1_W0001_P0108\TR1_2_W0001_P0108_T0001_R1_P1_K1_Ch2-Ch1.zen
2.838000e+01	2.146833e+02	20150212_STAG2gfpcf2_G2G1\MitoSys2\Calibration\mEGFPC1H2B_G1_14_20h_afterRelease\DE_W0001_P0001\DE_2_W0001_P0001_T0010\TR1_W0001_P0108\TR1_2_W0001_P0108_T0001_R1_P1_K1_Ch2-Ch1.zen
2.844000e+01	2.070833e+02	20150212_STAG2gfpcf2_G2G1\MitoSys2\Calibration\mEGFPC1H2B_G1_14_20h_afterRelease\DE_W0001_P0001\DE_2_W0001_P0001_T0010\TR1_W0001_P0108\TR1_2_W0001_P0108_T0001_R1_P1_K1_Ch2-Ch1.zen
2.850000e+01	2.060667e+02	20150212_STAG2gfpcf2_G2G1\MitoSys2\Calibration\mEGFPC1H2B_G1_14_20h_afterRelease\DE_W0001_P0001\DE_2_W0001_P0001_T0010\TR1_W0001_P0108\TR1_2_W0001_P0108_T0001_R1_P1_K1_Ch2-Ch1.zen
2.856000e+01	2.047167e+02	20150212_STAG2gfpcf2_G2G1\MitoSys2\Calibration\mEGFPC1H2B_G1_14_20h_afterRelease\DE_W0001_P0001\DE_2_W0001_P0001_T0010\TR1_W0001_P0108\TR1_2_W0001_P0108_T0001_R1_P1_K1_Ch2-Ch1.zen
2.862000e+01	2.130500e+02	20150212_STAG2gfpcf2_G2G1\MitoSys2\Calibration\mEGFPC1H2B_G1_14_20h_afterRelease\DE_W0001_P0001\DE_2_W0001_P0001_T0010\TR1_W0001_P0108\TR1_2_W0001_P0108_T0001_R1_P1_K1_Ch2-Ch1.zen
2.868000e+01	2.002500e+02	20150212_STAG2gfpcf2_G2G1\MitoSys2\Calibration\mEGFPC1H2B_G1_14_20h_afterRelease\DE_W0001_P0001\DE_2_W0001_P0001_T0010\TR1_W0001_P0108\TR1_2_W0001_P0108_T0001_R1_P1_K1_Ch2-Ch1.zen
2.874000e+01	2.029333e+02	20150212_STAG2gfpcf2_G2G1\MitoSys2\Calibration\mEGFPC1H2B_G1_14_20h_afterRelease\DE_W0001_P0001\DE_2_W0001_P0001_T0010\TR1_W0001_P0108\TR1_2_W0001_P0108_T0001_R1_P1_K1_Ch2-Ch1.zen
2.880000e+01	2.103667e+02	20150212_STAG2gfpcf2_G2G1\MitoSys2\Calibration\mEGFPC1H2B_G1_14_20h_afterRelease\DE_W0001_P0001\DE_2_W0001_P0001_T0010\TR1_W0001_P0108\TR1_2_W0001_P0108_T0001_R1_P1_K1_Ch2-Ch1.zen
2.886000e+01	2.024333e+02	20150212_STAG2gfpcf2_G2G1\MitoSys2\Calibration\mEGFPC1H2B_G1_14_20h_afterRelease\DE_W0001_P0001\DE_2_W0001_P0001_T0010\TR1_W0001_P0108\TR1_2_W0001_P0108_T0001_R1_P1_K1_Ch2-Ch1.zen
2.892000e+01	2.098333e+02	20150212_STAG2gfpcf2_G2G1\MitoSys2\Calibration\mEGFPC1H2B_G1_14_20h_afterRelease\DE_W0001_P0001\DE_2_W0001_P0001_T0010\TR1_W0001_P0108\TR1_2_W0001_P0108_T0001_R1_P1_K1_Ch2-Ch1.zen
2.898000e+01	2.125500e+02	20150212_STAG2gfpcf2_G2G1\MitoSys2\Calibration\mEGFPC1H2B_G1_14_20h_afterRelease\DE_W0001_P0001\DE_2_W0001_P0001_T0010\TR1_W0001_P0108\TR1_2_W0001_P0108_T0001_R1_P1_K1_Ch2-Ch1.zen
2.904000e+01	2.050167e+02	20150212_STAG2gfpcf2_G2G1\MitoSys2\Calibration\mEGFPC1H2B_G1_14_20h_afterRelease\DE_W0001_P0001\DE_2_W0001_P0001_T0010\TR1_W0001_P0108\TR1_2_W0001_P0108_T0001_R1_P1_K1_Ch2-Ch1.zen
2.910000e+01	2.097500e+02	20150212_STAG2gfpcf2_G2G1\MitoSys2\Calibration\mEGFPC1H2B_G1_14_20h_afterRelease\DE_W0001_P0001\DE_2_W0001_P0001_T0010\TR1_W0001_P0108\TR1_2_W0001_P0108_T0001_R1_P1_K1_Ch2-Ch1.zen
2.916000e+01	2.033667e+02	20150212_STAG2gfpcf2_G2G1\MitoSys2\Calibration\mEGFPC1H2B_G1_14_20h_afterRelease\DE_W0001_P0001\DE_2_W0001_P0001_T0010\TR1_W0001_P0108\TR1_2_W0001_P0108_T0001_R1_P1_K1_Ch2-Ch1.zen
2.922000e+01	2.024000e+02	20150212_STAG2gfpcf2_G2G1\MitoSys2\Calibration\mEGFPC1H2B_G1_14_20h_afterRelease\DE_W0001_P0001\DE_2_W0001_P0001_T0010\TR1_W0001_P0108\TR1_2_W0001_P0108_T0001_R1_P1_K1_Ch2-Ch1.zen
2.928000e+01	2.001667e+02	20150212_STAG2gfpcf2_G2G1\MitoSys2\Calibration\mEGFPC1H2B_G1_14_20h_afterRelease\DE_W0001_P0001\DE_2_W0001_P0001_T0010\TR1_W0001_P0108\TR1_2_W0001_P0108_T0001_R1_P1_K1_Ch2-Ch1.zen
2.934000e+01	1.954000e+02	20150212_STAG2gfpcf2_G2G1\MitoSys2\Calibration\mEGFPC1H2B_G1_14_20h_afterRelease\DE_W0001_P0001\DE_2_W0001_P0001_T0010\TR1_W0001_P0108\TR1_2_W0001_P0108_T0001_R1_P1_K1_Ch2-Ch1.zen
2.940000e+01	2.033000e+02	20150212_STAG2gfpcf2_G2G1\MitoSys2\Calibration\mEGFPC1H2B_G1_14_20h_afterRelease\DE_W0001_P0001\DE_2_W0001_P0001_T0010\TR1_W0001_P0108\TR1_2_W0001_P0108_T0001_R1_P1_K1_Ch2-Ch1.zen
2.946000e+01	2.025500e+02	20150212_STAG2gfpcf2_G2G1\MitoSys2\Calibration\mEGFPC1H2B_G1_14_20h_afterRelease\DE_W0001_P0001\DE_2_W0001_P0001_T0010\TR1_W0001_P0108\TR1_2_W0001_P0108_T0001_R1_P1_K1_Ch2-Ch1.zen
2.952000e+01	2.099500e+02	20150212_STAG2gfpcf2_G2G1\MitoSys2\Calibration\mEGFPC1H2B_G1_14_20h_afterRelease\DE_W0001_P0001\DE_2_W0001_P0001_T0010\TR1_W0001_P0108\TR1_2_W0001_P0108_T0001_R1_P1_K1_Ch2-Ch1.zen
2.958000e+01	2.106333e+02	20150212_STAG2gfpcf2_G2G1\MitoSys2\Calibration\mEGFPC1H2B_G1_14_20h_afterRelease\DE_W0001_P0001\DE_2_W0001_P0001_T0010\TR1_W0001_P0108\TR1_2_W0001_P0108_T0001_R1_P1_K1_Ch2-Ch1.zen
2.964000e+01	2.105333e+02	20150212_STAG2gfpcf2_G2G1\MitoSys2\Calibration\mEGFPC1H2B_G1_14_20h_afterRelease\DE_W0001_P0001\DE_2_W0001_P0001_T0010\TR1_W0001_P0108\TR1_2_W0001_P0108_T0001_R1_P1_K1_Ch2-Ch1.zen
2.970000e+01	1.964500e+02	20150212_STAG2gfpcf2_G2G1\MitoSys2\Calibration\mEGFPC1H2B_G1_14_20h_afterRelease\DE_W0001_P0001\DE_2_W0001_P0001_T0010\TR1_W0001_P0108\TR1_2_W0001_P0108_T0001_R1_P1_K1_Ch2-Ch1.zen
2.976000e+01	1.967500e+02	20150212_STAG2gfpcf2_G2G1\MitoSys2\Calibration\mEGFPC1H2B_G1_14_20h_afterRelease\DE_W0001_P0001\DE_2_W0001_P0001_T0010\TR1_W0001_P0108\TR1_2_W0001_P0108_T0001_R1_P1_K1_Ch2-Ch1.zen
2.982000e+01	2.091000e+02	20150212_STAG2gfpcf2_G2G1\MitoSys2\Calibration\mEGFPC1H2B_G1_14_20h_afterRelease\DE_W0001_P0001\DE_2_W0001_P0001_T0010\TR1_W0001_P0108\TR1_2_W0001_P0108_T0001_R1_P1_K1_Ch2-Ch1.zen
2.988000e+01	2.116833e+02	20150212_STAG2gfpcf2_G2G1\MitoSys2\Calibration\mEGFPC1H2B_G1_14_20h_afterRelease\DE_W0001_P0001\DE_2_W0001_P0001_T0010\TR1_W0001_P0108\TR1_2_W0001_P0108_T0001_R1_P1_K1_Ch2-Ch1.zen
2.994000e+01	1.949500e+02	20150212_STAG2gfpcf2_G2G1\MitoSys2\Calibration\mEGFPC1H2B_G1_14_20h_afterRelease\DE_W0001_P0001\DE_2_W0001_P0001_T0010\TR1_W0001_P0108\TR1_2_W0001_P0108_T0001_R1_P1_K1_Ch2-Ch1.zen
0	2.031833e+02	20150212_STAG2gfpcf2_G2G1\MitoSys2\Calibration\mEGFPC1H2B_G1_14_20h_afterRelease\DE_W0001_P0001\DE_2_W0001_P0001_T0010\TR1_W0001_P0108\TR1_2_W0001_P0108_T0001_R1_P2_K1_Ch2-Ch1.zen
6.000000e-02	2.065833e+02	20150212_STAG2gfpcf2_G2G1\MitoSys2\Calibration\mEGFPC1H2B_G1_14_20h_afterRelease\DE_W0001_P0001\DE_2_W0001_P0001_T0010\TR1_W0001_P0108\TR1_2_W0001_P0108_T0001_R1_P2_K1_Ch2-Ch1.zen
1.200000e-01	1.977999e+02	20150212_STAG2gfpcf2_G2G1\MitoSys2\Calibration\mEGFPC1H2B_G1_14_20h_afterRelease\DE_W0001_P0001\DE_2_W0001_P0001_T0010\TR1_W0001_P0108\TR1_2_W0001_P0108_T0001_R1_P2_K1_Ch2-Ch1.zen
1.800000e-01	1.959166e+02	20150212_STAG2gfpcf2_G2G1\MitoSys2\Calibration\mEGFPC1H2B_G1_14_20h_afterRelease\DE_W0001_P0001\DE_2_W0001_P0001_T0010\TR1_W0001_P0108\TR1_2_W0001_P0108_T0001_R1_P2_K1_Ch2-Ch1.zen
2.400000e-01	1.943666e+02	20150212_STAG2gfpcf2_G2G1\MitoSys2\Calibration\mEGFPC1H2B_G1_14_20h_afterRelease\DE_W0001_P0001\DE_2_W0001_P0001_T0010\TR1_W0001_P0108\TR1_2_W0001_P0108_T0001_R1_P2_K1_Ch2-Ch1.zen
3.000000e-01	1.932833e+02	20150212_STAG2gfpcf2_G2G1\MitoSys2\Calibration\mEGFPC1H2B_G1_14_20h_afterRelease\DE_W0001_P0001\DE_2_W0001_P0001_T0010\TR1_W0001_P0108\TR1_2_W0001_P0108_T0001_R1_P2_K1_Ch2-Ch1.zen
3.600000e-01	1.968833e+02	20150212_STAG2gfpcf2_G2G1\MitoSys2\Calibration\mEGFPC1H2B_G1_14_20h_afterRelease\DE_W0001_P0001\DE_2_W0001_P0001_T0010\TR1_W0001_P0108\TR1_2_W0001_P0108_T0001_R1_P2_K1_Ch2-Ch1.zen
4.200000e-01	1.853833e+02	20150212_STAG2gfpcf2_G2G1\MitoSys2\Calibration\mEGFPC1H2B_G1_14_20h_afterRelease\DE_W0001_P0001\DE_2_W0001_P0001_T0010\TR1_W0001_P0108\TR1_2_W0001_P0108_T0001_R1_P2_K1_Ch2-Ch1.zen
4.800000e-01	1.960666e+02	20150212_STAG2gfpcf2_G2G1\MitoSys2\Calibration\mEGFPC1H2B_G1_14_20h_afterRelease\DE_W0001_P0001\DE_2_W0001_P0001_T0010\TR1_W0001_P0108\TR1_2_W0001_P0108_T0001_R1_P2_K1_Ch2-Ch1.zen
5.400000e-01	1.891000e+02	20150212_STAG2gfpcf2_G2G1\MitoSys2\Calibration\mEGFPC1H2B_G1_14_20h_afterRelease\DE_W0001_P0001\DE_2_W0001_P0001_T0010\TR1_W0001_P0108\TR1_2_W0001_P0108_T0001_R1_P2_K1_Ch2-Ch1.zen
6.000000e-01	1.982666e+02	20150212_STAG2gfpcf2_G2G1\MitoSys2\Calibration\mEGFPC1H2B_G1_14_20h_afterRelease\DE_W0001_P0001\DE_2_W0001_P0001_T0010\TR1_W0001_P0108\TR1_2_W0001_P0108_T0001_R1_P2_K1_Ch2-Ch1.zen
6.600000e-01	1.939333e+02	20150212_STAG2gfpcf2_G2G1\MitoSys2\Calibration\mEGFPC1H2B_G1_14_20h_afterRelease\DE_W0001_P0001\DE_2_W0001_P0001_T0010\TR1_W0001_P0108\TR1_2_W0001_P0108_T0001_R1_P2_K1_Ch2-Ch1.zen
7.200000e-01	2.040166e+02	20150212_STAG2gfpcf2_G2G1\MitoSys2\Calibration\mEGFPC1H2B_G1_14_20h_afterRelease\DE_W0001_P0001\DE_2_W0001_P0001_T0010\TR1_W0001_P0108\TR1_2_W0001_P0108_T0001_R1_P2_K1_Ch2-Ch1.zen
7.800000e-01	2.043166e+02	20150212_STAG2gfpcf2_G2G1\MitoSys2\Calibration\mEGFPC1H2B_G1_14_20h_afterRelease\DE_W0001_P0001\DE_2_W0001_P0001_T0010\TR1_W0001_P0108\TR1_2_W0001_P0108_T0001_R1_P2_K1_Ch2-Ch1.zen
8.400000e-01	1.947833e+02	20150212_STAG2gfpcf2_G2G1\MitoSys2\Calibration\mEGFPC1H2B_G1_14_20h_afterRelease\DE_W0001_P0001\DE_2_W0001_P0001_T0010\TR1_W0001_P0108\TR1_2_W0001_P0108_T0001_R1_P2_K1_Ch2-Ch1.zen
9.000000e-01	1.989166e+02	20150212_STAG2gfpcf2_G2G1\MitoSys2\Calibration\mEGFPC1H2B_G1_14_20h_afterRelease\DE_W0001_P0001\DE_2_W0001_P0001_T0010\TR1_W0001_P0108\TR1_2_W0001_P0108_T0001_R1_P2_K1_Ch2-Ch1.zen
9.600000e-01	1.951999e+02	20150212_STAG2gfpcf2_G2G1\MitoSys2\Calibration\mEGFPC1H2B_G1_14_20h_afterRelease\DE_W0001_P0001\DE_2_W0001_P0001_T0010\TR1_W0001_P0108\TR1_2_W0001_P0108_T0001_R1_P2_K1_Ch2-Ch1.zen
1.020000e+00	1.936499e+02	20150212_STAG2gfpcf2_G2G1\MitoSys2\Calibration\mEGFPC1H2B_G1_14_20h_afterRelease\DE_W0001_P0001\DE_2_W0001_P0001_T0010\TR1_W0001_P0108\TR1_2_W0001_P0108_T0001_R1_P2_K1_Ch2-Ch1.zen
1.080000e+00	1.963833e+02	20150212_STAG2gfpcf2_G2G1\MitoSys2\Calibration\mEGFPC1H2B_G1_14_20h_afterRelease\DE_W0001_P0001\DE_2_W0001_P0001_T0010\TR1_W0001_P0108\TR1_2_W0001_P0108_T0001_R1_P2_K1_Ch2-Ch1.zen
1.140000e+00	1.983333e+02	20150212_STAG2gfpcf2_G2G1\MitoSys2\Calibration\mEGFPC1H2B_G1_14_20h_afterRelease\DE_W0001_P0001\DE_2_W0001_P0001_T0010\TR1_W0001_P0108\TR1_2_W0001_P0108_T0001_R1_P2_K1_Ch2-Ch1.zen
1.200000e+00	1.888833e+02	20150212_STAG2gfpcf2_G2G1\MitoSys2\Calibration\mEGFPC1H2B_G1_14_20h_afterRelease\DE_W0001_P0001\DE_2_W0001_P0001_T0010\TR1_W0001_P0108\TR1_2_W0001_P0108_T0001_R1_P2_K1_Ch2-Ch1.zen
1.260000e+00	1.922999e+02	20150212_STAG2gfpcf2_G2G1\MitoSys2\Calibration\mEGFPC1H2B_G1_14_20h_afterRelease\DE_W0001_P0001\DE_2_W0001_P0001_T0010\TR1_W0001_P0108\TR1_2_W0001_P0108_T0001_R1_P2_K1_Ch2-Ch1.zen
1.320000e+00	2.002166e+02	20150212_STAG2gfpcf2_G2G1\MitoSys2\Calibration\mEGFPC1H2B_G1_14_20h_afterRelease\DE_W0001_P0001\DE_2_W0001_P0001_T0010\TR1_W0001_P0108\TR1_2_W0001_P0108_T0001_R1_P2_K1_Ch2-Ch1.zen
1.380000e+00	1.925166e+02	20150212_STAG2gfpcf2_G2G1\MitoSys2\Calibration\mEGFPC1H2B_G1_14_20h_afterRelease\DE_W0001_P0001\DE_2_W0001_P0001_T0010\TR1_W0001_P0108\TR1_2_W0001_P0108_T0001_R1_P2_K1_Ch2-Ch1.zen
1.440000e+00	1.943166e+02	20150212_STAG2gfpcf2_G2G1\MitoSys2\Calibration\mEGFPC1H2B_G1_14_20h_afterRelease\DE_W0001_P0001\DE_2_W0001_P0001_T0010\TR1_W0001_P0108\TR1_2_W0001_P0108_T0001_R1_P2_K1_Ch2-Ch1.zen
1.500000e+00	2.027333e+02	20150212_STAG2gfpcf2_G2G1\MitoSys2\Calibration\mEGFPC1H2B_G1_14_20h_afterRelease\DE_W0001_P0001\DE_2_W0001_P0001_T0010\TR1_W0001_P0108\TR1_2_W0001_P0108_T0001_R1_P2_K1_Ch2-Ch1.zen
1.560000e+00	1.947833e+02	20150212_STAG2gfpcf2_G2G1\MitoSys2\Calibration\mEGFPC1H2B_G1_14_20h_afterRelease\DE_W0001_P0001\DE_2_W0001_P0001_T0010\TR1_W0001_P0108\TR1_2_W0001_P0108_T0001_R1_P2_K1_Ch2-Ch1.zen
1.620000e+00	1.973333e+02	20150212_STAG2gfpcf2_G2G1\MitoSys2\Calibration\mEGFPC1H2B_G1_14_20h_afterRelease\DE_W0001_P0001\DE_2_W0001_P0001_T0010\TR1_W0001_P0108\TR1_2_W0001_P0108_T0001_R1_P2_K1_Ch2-Ch1.zen
1.680000e+00	2.049166e+02	20150212_STAG2gfpcf2_G2G1\MitoSys2\Calibration\mEGFPC1H2B_G1_14_20h_afterRelease\DE_W0001_P0001\DE_2_W0001_P0001_T0010\TR1_W0001_P0108\TR1_2_W0001_P0108_T0001_R1_P2_K1_Ch2-Ch1.zen
1.740000e+00	2.045333e+02	20150212_STAG2gfpcf2_G2G1\MitoSys2\Calibration\mEGFPC1H2B_G1_14_20h_afterRelease\DE_W0001_P0001\DE_2_W0001_P0001_T0010\TR1_W0001_P0108\TR1_2_W0001_P0108_T0001_R1_P2_K1_Ch2-Ch1.zen
1.800000e+00	2.006499e+02	20150212_STAG2gfpcf2_G2G1\MitoSys2\Calibration\mEGFPC1H2B_G1_14_20h_afterRelease\DE_W0001_P0001\DE_2_W0001_P0001_T0010\TR1_W0001_P0108\TR1_2_W0001_P0108_T0001_R1_P2_K1_Ch2-Ch1.zen
1.860000e+00	1.952999e+02	20150212_STAG2gfpcf2_G2G1\MitoSys2\Calibration\mEGFPC1H2B_G1_14_20h_afterRelease\DE_W0001_P0001\DE_2_W0001_P0001_T0010\TR1_W0001_P0108\TR1_2_W0001_P0108_T0001_R1_P2_K1_Ch2-Ch1.zen
1.920000e+00	1.958500e+02	20150212_STAG2gfpcf2_G2G1\MitoSys2\Calibration\mEGFPC1H2B_G1_14_20h_afterRelease\DE_W0001_P0001\DE_2_W0001_P0001_T0010\TR1_W0001_P0108\TR1_2_W0001_P0108_T0001_R1_P2_K1_Ch2-Ch1.zen
1.980000e+00	1.932833e+02	20150212_STAG2gfpcf2_G2G1\MitoSys2\Calibration\mEGFPC1H2B_G1_14_20h_afterRelease\DE_W0001_P0001\DE_2_W0001_P0001_T0010\TR1_W0001_P0108\TR1_2_W0001_P0108_T0001_R1_P2_K1_Ch2-Ch1.zen
2.040000e+00	1.953166e+02	20150212_STAG2gfpcf2_G2G1\MitoSys2\Calibration\mEGFPC1H2B_G1_14_20h_afterRelease\DE_W0001_P0001\DE_2_W0001_P0001_T0010\TR1_W0001_P0108\TR1_2_W0001_P0108_T0001_R1_P2_K1_Ch2-Ch1.zen
2.100000e+00	2.007666e+02	20150212_STAG2gfpcf2_G2G1\MitoSys2\Calibration\mEGFPC1H2B_G1_14_20h_afterRelease\DE_W0001_P0001\DE_2_W0001_P0001_T0010\TR1_W0001_P0108\TR1_2_W0001_P0108_T0001_R1_P2_K1_Ch2-Ch1.zen
2.160000e+00	1.958833e+02	20150212_STAG2gfpcf2_G2G1\MitoSys2\Calibration\mEGFPC1H2B_G1_14_20h_afterRelease\DE_W0001_P0001\DE_2_W0001_P0001_T0010\TR1_W0001_P0108\TR1_2_W0001_P0108_T0001_R1_P2_K1_Ch2-Ch1.zen
2.220000e+00	1.856666e+02	20150212_STAG2gfpcf2_G2G1\MitoSys2\Calibration\mEGFPC1H2B_G1_14_20h_afterRelease\DE_W0001_P0001\DE_2_W0001_P0001_T0010\TR1_W0001_P0108\TR1_2_W0001_P0108_T0001_R1_P2_K1_Ch2-Ch1.zen
2.280000e+00	1.950499e+02	20150212_STAG2gfpcf2_G2G1\MitoSys2\Calibration\mEGFPC1H2B_G1_14_20h_afterRelease\DE_W0001_P0001\DE_2_W0001_P0001_T0010\TR1_W0001_P0108\TR1_2_W0001_P0108_T0001_R1_P2_K1_Ch2-Ch1.zen
2.340000e+00	1.944833e+02	20150212_STAG2gfpcf2_G2G1\MitoSys2\Calibration\mEGFPC1H2B_G1_14_20h_afterRelease\DE_W0001_P0001\DE_2_W0001_P0001_T0010\TR1_W0001_P0108\TR1_2_W0001_P0108_T0001_R1_P2_K1_Ch2-Ch1.zen
2.400000e+00	1.994166e+02	20150212_STAG2gfpcf2_G2G1\MitoSys2\Calibration\mEGFPC1H2B_G1_14_20h_afterRelease\DE_W0001_P0001\DE_2_W0001_P0001_T0010\TR1_W0001_P0108\TR1_2_W0001_P0108_T0001_R1_P2_K1_Ch2-Ch1.zen
2.460000e+00	2.035333e+02	20150212_STAG2gfpcf2_G2G1\MitoSys2\Calibration\mEGFPC1H2B_G1_14_20h_afterRelease\DE_W0001_P0001\DE_2_W0001_P0001_T0010\TR1_W0001_P0108\TR1_2_W0001_P0108_T0001_R1_P2_K1_Ch2-Ch1.zen
2.520000e+00	1.980499e+02	20150212_STAG2gfpcf2_G2G1\MitoSys2\Calibration\mEGFPC1H2B_G1_14_20h_afterRelease\DE_W0001_P0001\DE_2_W0001_P0001_T0010\TR1_W0001_P0108\TR1_2_W0001_P0108_T0001_R1_P2_K1_Ch2-Ch1.zen
2.580000e+00	1.931666e+02	20150212_STAG2gfpcf2_G2G1\MitoSys2\Calibration\mEGFPC1H2B_G1_14_20h_afterRelease\DE_W0001_P0001\DE_2_W0001_P0001_T0010\TR1_W0001_P0108\TR1_2_W0001_P0108_T0001_R1_P2_K1_Ch2-Ch1.zen
2.640000e+00	1.912499e+02	20150212_STAG2gfpcf2_G2G1\MitoSys2\Calibration\mEGFPC1H2B_G1_14_20h_afterRelease\DE_W0001_P0001\DE_2_W0001_P0001_T0010\TR1_W0001_P0108\TR1_2_W0001_P0108_T0001_R1_P2_K1_Ch2-Ch1.zen
2.700000e+00	1.994833e+02	20150212_STAG2gfpcf2_G2G1\MitoSys2\Calibration\mEGFPC1H2B_G1_14_20h_afterRelease\DE_W0001_P0001\DE_2_W0001_P0001_T0010\TR1_W0001_P0108\TR1_2_W0001_P0108_T0001_R1_P2_K1_Ch2-Ch1.zen
2.760000e+00	1.913999e+02	20150212_STAG2gfpcf2_G2G1\MitoSys2\Calibration\mEGFPC1H2B_G1_14_20h_afterRelease\DE_W0001_P0001\DE_2_W0001_P0001_T0010\TR1_W0001_P0108\TR1_2_W0001_P0108_T0001_R1_P2_K1_Ch2-Ch1.zen
2.820000e+00	1.931000e+02	20150212_STAG2gfpcf2_G2G1\MitoSys2\Calibration\mEGFPC1H2B_G1_14_20h_afterRelease\DE_W0001_P0001\DE_2_W0001_P0001_T0010\TR1_W0001_P0108\TR1_2_W0001_P0108_T0001_R1_P2_K1_Ch2-Ch1.zen
2.880000e+00	1.958833e+02	20150212_STAG2gfpcf2_G2G1\MitoSys2\Calibration\mEGFPC1H2B_G1_14_20h_afterRelease\DE_W0001_P0001\DE_2_W0001_P0001_T0010\TR1_W0001_P0108\TR1_2_W0001_P0108_T0001_R1_P2_K1_Ch2-Ch1.zen
2.940000e+00	1.926666e+02	20150212_STAG2gfpcf2_G2G1\MitoSys2\Calibration\mEGFPC1H2B_G1_14_20h_afterRelease\DE_W0001_P0001\DE_2_W0001_P0001_T0010\TR1_W0001_P0108\TR1_2_W0001_P0108_T0001_R1_P2_K1_Ch2-Ch1.zen
3	1.992833e+02	20150212_STAG2gfpcf2_G2G1\MitoSys2\Calibration\mEGFPC1H2B_G1_14_20h_afterRelease\DE_W0001_P0001\DE_2_W0001_P0001_T0010\TR1_W0001_P0108\TR1_2_W0001_P0108_T0001_R1_P2_K1_Ch2-Ch1.zen
3.060000e+00	2.032666e+02	20150212_STAG2gfpcf2_G2G1\MitoSys2\Calibration\mEGFPC1H2B_G1_14_20h_afterRelease\DE_W0001_P0001\DE_2_W0001_P0001_T0010\TR1_W0001_P0108\TR1_2_W0001_P0108_T0001_R1_P2_K1_Ch2-Ch1.zen
3.120000e+00	1.981833e+02	20150212_STAG2gfpcf2_G2G1\MitoSys2\Calibration\mEGFPC1H2B_G1_14_20h_afterRelease\DE_W0001_P0001\DE_2_W0001_P0001_T0010\TR1_W0001_P0108\TR1_2_W0001_P0108_T0001_R1_P2_K1_Ch2-Ch1.zen
3.180000e+00	1.957833e+02	20150212_STAG2gfpcf2_G2G1\MitoSys2\Calibration\mEGFPC1H2B_G1_14_20h_afterRelease\DE_W0001_P0001\DE_2_W0001_P0001_T0010\TR1_W0001_P0108\TR1_2_W0001_P0108_T0001_R1_P2_K1_Ch2-Ch1.zen
3.240000e+00	1.891999e+02	20150212_STAG2gfpcf2_G2G1\MitoSys2\Calibration\mEGFPC1H2B_G1_14_20h_afterRelease\DE_W0001_P0001\DE_2_W0001_P0001_T0010\TR1_W0001_P0108\TR1_2_W0001_P0108_T0001_R1_P2_K1_Ch2-Ch1.zen
3.300000e+00	1.992999e+02	20150212_STAG2gfpcf2_G2G1\MitoSys2\Calibration\mEGFPC1H2B_G1_14_20h_afterRelease\DE_W0001_P0001\DE_2_W0001_P0001_T0010\TR1_W0001_P0108\TR1_2_W0001_P0108_T0001_R1_P2_K1_Ch2-Ch1.zen
3.360000e+00	1.993999e+02	20150212_STAG2gfpcf2_G2G1\MitoSys2\Calibration\mEGFPC1H2B_G1_14_20h_afterRelease\DE_W0001_P0001\DE_2_W0001_P0001_T0010\TR1_W0001_P0108\TR1_2_W0001_P0108_T0001_R1_P2_K1_Ch2-Ch1.zen
3.420000e+00	1.979999e+02	20150212_STAG2gfpcf2_G2G1\MitoSys2\Calibration\mEGFPC1H2B_G1_14_20h_afterRelease\DE_W0001_P0001\DE_2_W0001_P0001_T0010\TR1_W0001_P0108\TR1_2_W0001_P0108_T0001_R1_P2_K1_Ch2-Ch1.zen
3.480000e+00	2.069166e+02	20150212_STAG2gfpcf2_G2G1\MitoSys2\Calibration\mEGFPC1H2B_G1_14_20h_afterRelease\DE_W0001_P0001\DE_2_W0001_P0001_T0010\TR1_W0001_P0108\TR1_2_W0001_P0108_T0001_R1_P2_K1_Ch2-Ch1.zen
3.540000e+00	1.931499e+02	20150212_STAG2gfpcf2_G2G1\MitoSys2\Calibration\mEGFPC1H2B_G1_14_20h_afterRelease\DE_W0001_P0001\DE_2_W0001_P0001_T0010\TR1_W0001_P0108\TR1_2_W0001_P0108_T0001_R1_P2_K1_Ch2-Ch1.zen
3.600000e+00	1.944499e+02	20150212_STAG2gfpcf2_G2G1\MitoSys2\Calibration\mEGFPC1H2B_G1_14_20h_afterRelease\DE_W0001_P0001\DE_2_W0001_P0001_T0010\TR1_W0001_P0108\TR1_2_W0001_P0108_T0001_R1_P2_K1_Ch2-Ch1.zen
3.660000e+00	1.975833e+02	20150212_STAG2gfpcf2_G2G1\MitoSys2\Calibration\mEGFPC1H2B_G1_14_20h_afterRelease\DE_W0001_P0001\DE_2_W0001_P0001_T0010\TR1_W0001_P0108\TR1_2_W0001_P0108_T0001_R1_P2_K1_Ch2-Ch1.zen
3.720000e+00	1.962999e+02	20150212_STAG2gfpcf2_G2G1\MitoSys2\Calibration\mEGFPC1H2B_G1_14_20h_afterRelease\DE_W0001_P0001\DE_2_W0001_P0001_T0010\TR1_W0001_P0108\TR1_2_W0001_P0108_T0001_R1_P2_K1_Ch2-Ch1.zen
3.780000e+00	1.961333e+02	20150212_STAG2gfpcf2_G2G1\MitoSys2\Calibration\mEGFPC1H2B_G1_14_20h_afterRelease\DE_W0001_P0001\DE_2_W0001_P0001_T0010\TR1_W0001_P0108\TR1_2_W0001_P0108_T0001_R1_P2_K1_Ch2-Ch1.zen
3.840000e+00	2.010333e+02	20150212_STAG2gfpcf2_G2G1\MitoSys2\Calibration\mEGFPC1H2B_G1_14_20h_afterRelease\DE_W0001_P0001\DE_2_W0001_P0001_T0010\TR1_W0001_P0108\TR1_2_W0001_P0108_T0001_R1_P2_K1_Ch2-Ch1.zen
3.900000e+00	1.945333e+02	20150212_STAG2gfpcf2_G2G1\MitoSys2\Calibration\mEGFPC1H2B_G1_14_20h_afterRelease\DE_W0001_P0001\DE_2_W0001_P0001_T0010\TR1_W0001_P0108\TR1_2_W0001_P0108_T0001_R1_P2_K1_Ch2-Ch1.zen
3.960000e+00	2.050333e+02	20150212_STAG2gfpcf2_G2G1\MitoSys2\Calibration\mEGFPC1H2B_G1_14_20h_afterRelease\DE_W0001_P0001\DE_2_W0001_P0001_T0010\TR1_W0001_P0108\TR1_2_W0001_P0108_T0001_R1_P2_K1_Ch2-Ch1.zen
4.020000e+00	2.021499e+02	20150212_STAG2gfpcf2_G2G1\MitoSys2\Calibration\mEGFPC1H2B_G1_14_20h_afterRelease\DE_W0001_P0001\DE_2_W0001_P0001_T0010\TR1_W0001_P0108\TR1_2_W0001_P0108_T0001_R1_P2_K1_Ch2-Ch1.zen
4.080000e+00	1.942999e+02	20150212_STAG2gfpcf2_G2G1\MitoSys2\Calibration\mEGFPC1H2B_G1_14_20h_afterRelease\DE_W0001_P0001\DE_2_W0001_P0001_T0010\TR1_W0001_P0108\TR1_2_W0001_P0108_T0001_R1_P2_K1_Ch2-Ch1.zen
4.140000e+00	2.028999e+02	20150212_STAG2gfpcf2_G2G1\MitoSys2\Calibration\mEGFPC1H2B_G1_14_20h_afterRelease\DE_W0001_P0001\DE_2_W0001_P0001_T0010\TR1_W0001_P0108\TR1_2_W0001_P0108_T0001_R1_P2_K1_Ch2-Ch1.zen
4.200000e+00	1.934666e+02	20150212_STAG2gfpcf2_G2G1\MitoSys2\Calibration\mEGFPC1H2B_G1_14_20h_afterRelease\DE_W0001_P0001\DE_2_W0001_P0001_T0010\TR1_W0001_P0108\TR1_2_W0001_P0108_T0001_R1_P2_K1_Ch2-Ch1.zen
4.260000e+00	1.894666e+02	20150212_STAG2gfpcf2_G2G1\MitoSys2\Calibration\mEGFPC1H2B_G1_14_20h_afterRelease\DE_W0001_P0001\DE_2_W0001_P0001_T0010\TR1_W0001_P0108\TR1_2_W0001_P0108_T0001_R1_P2_K1_Ch2-Ch1.zen
4.320000e+00	1.952666e+02	20150212_STAG2gfpcf2_G2G1\MitoSys2\Calibration\mEGFPC1H2B_G1_14_20h_afterRelease\DE_W0001_P0001\DE_2_W0001_P0001_T0010\TR1_W0001_P0108\TR1_2_W0001_P0108_T0001_R1_P2_K1_Ch2-Ch1.zen
4.380000e+00	1.952166e+02	20150212_STAG2gfpcf2_G2G1\MitoSys2\Calibration\mEGFPC1H2B_G1_14_20h_afterRelease\DE_W0001_P0001\DE_2_W0001_P0001_T0010\TR1_W0001_P0108\TR1_2_W0001_P0108_T0001_R1_P2_K1_Ch2-Ch1.zen
4.440000e+00	1.996333e+02	20150212_STAG2gfpcf2_G2G1\MitoSys2\Calibration\mEGFPC1H2B_G1_14_20h_afterRelease\DE_W0001_P0001\DE_2_W0001_P0001_T0010\TR1_W0001_P0108\TR1_2_W0001_P0108_T0001_R1_P2_K1_Ch2-Ch1.zen
4.500000e+00	1.904333e+02	20150212_STAG2gfpcf2_G2G1\MitoSys2\Calibration\mEGFPC1H2B_G1_14_20h_afterRelease\DE_W0001_P0001\DE_2_W0001_P0001_T0010\TR1_W0001_P0108\TR1_2_W0001_P0108_T0001_R1_P2_K1_Ch2-Ch1.zen
4.560000e+00	1.919333e+02	20150212_STAG2gfpcf2_G2G1\MitoSys2\Calibration\mEGFPC1H2B_G1_14_20h_afterRelease\DE_W0001_P0001\DE_2_W0001_P0001_T0010\TR1_W0001_P0108\TR1_2_W0001_P0108_T0001_R1_P2_K1_Ch2-Ch1.zen
4.620000e+00	1.915166e+02	20150212_STAG2gfpcf2_G2G1\MitoSys2\Calibration\mEGFPC1H2B_G1_14_20h_afterRelease\DE_W0001_P0001\DE_2_W0001_P0001_T0010\TR1_W0001_P0108\TR1_2_W0001_P0108_T0001_R1_P2_K1_Ch2-Ch1.zen
4.680000e+00	2.084333e+02	20150212_STAG2gfpcf2_G2G1\MitoSys2\Calibration\mEGFPC1H2B_G1_14_20h_afterRelease\DE_W0001_P0001\DE_2_W0001_P0001_T0010\TR1_W0001_P0108\TR1_2_W0001_P0108_T0001_R1_P2_K1_Ch2-Ch1.zen
4.740000e+00	2.100999e+02	20150212_STAG2gfpcf2_G2G1\MitoSys2\Calibration\mEGFPC1H2B_G1_14_20h_afterRelease\DE_W0001_P0001\DE_2_W0001_P0001_T0010\TR1_W0001_P0108\TR1_2_W0001_P0108_T0001_R1_P2_K1_Ch2-Ch1.zen
4.800000e+00	1.972666e+02	20150212_STAG2gfpcf2_G2G1\MitoSys2\Calibration\mEGFPC1H2B_G1_14_20h_afterRelease\DE_W0001_P0001\DE_2_W0001_P0001_T0010\TR1_W0001_P0108\TR1_2_W0001_P0108_T0001_R1_P2_K1_Ch2-Ch1.zen
4.860000e+00	1.839666e+02	20150212_STAG2gfpcf2_G2G1\MitoSys2\Calibration\mEGFPC1H2B_G1_14_20h_afterRelease\DE_W0001_P0001\DE_2_W0001_P0001_T0010\TR1_W0001_P0108\TR1_2_W0001_P0108_T0001_R1_P2_K1_Ch2-Ch1.zen
4.920000e+00	1.988833e+02	20150212_STAG2gfpcf2_G2G1\MitoSys2\Calibration\mEGFPC1H2B_G1_14_20h_afterRelease\DE_W0001_P0001\DE_2_W0001_P0001_T0010\TR1_W0001_P0108\TR1_2_W0001_P0108_T0001_R1_P2_K1_Ch2-Ch1.zen
4.980000e+00	1.934499e+02	20150212_STAG2gfpcf2_G2G1\MitoSys2\Calibration\mEGFPC1H2B_G1_14_20h_afterRelease\DE_W0001_P0001\DE_2_W0001_P0001_T0010\TR1_W0001_P0108\TR1_2_W0001_P0108_T0001_R1_P2_K1_Ch2-Ch1.zen
5.040000e+00	1.917333e+02	20150212_STAG2gfpcf2_G2G1\MitoSys2\Calibration\mEGFPC1H2B_G1_14_20h_afterRelease\DE_W0001_P0001\DE_2_W0001_P0001_T0010\TR1_W0001_P0108\TR1_2_W0001_P0108_T0001_R1_P2_K1_Ch2-Ch1.zen
5.100000e+00	1.992499e+02	20150212_STAG2gfpcf2_G2G1\MitoSys2\Calibration\mEGFPC1H2B_G1_14_20h_afterRelease\DE_W0001_P0001\DE_2_W0001_P0001_T0010\TR1_W0001_P0108\TR1_2_W0001_P0108_T0001_R1_P2_K1_Ch2-Ch1.zen
5.160000e+00	1.911333e+02	20150212_STAG2gfpcf2_G2G1\MitoSys2\Calibration\mEGFPC1H2B_G1_14_20h_afterRelease\DE_W0001_P0001\DE_2_W0001_P0001_T0010\TR1_W0001_P0108\TR1_2_W0001_P0108_T0001_R1_P2_K1_Ch2-Ch1.zen
5.220000e+00	1.836999e+02	20150212_STAG2gfpcf2_G2G1\MitoSys2\Calibration\mEGFPC1H2B_G1_14_20h_afterRelease\DE_W0001_P0001\DE_2_W0001_P0001_T0010\TR1_W0001_P0108\TR1_2_W0001_P0108_T0001_R1_P2_K1_Ch2-Ch1.zen
5.280000e+00	1.958333e+02	20150212_STAG2gfpcf2_G2G1\MitoSys2\Calibration\mEGFPC1H2B_G1_14_20h_afterRelease\DE_W0001_P0001\DE_2_W0001_P0001_T0010\TR1_W0001_P0108\TR1_2_W0001_P0108_T0001_R1_P2_K1_Ch2-Ch1.zen
5.340000e+00	2.079999e+02	20150212_STAG2gfpcf2_G2G1\MitoSys2\Calibration\mEGFPC1H2B_G1_14_20h_afterRelease\DE_W0001_P0001\DE_2_W0001_P0001_T0010\TR1_W0001_P0108\TR1_2_W0001_P0108_T0001_R1_P2_K1_Ch2-Ch1.zen
5.400000e+00	1.973166e+02	20150212_STAG2gfpcf2_G2G1\MitoSys2\Calibration\mEGFPC1H2B_G1_14_20h_afterRelease\DE_W0001_P0001\DE_2_W0001_P0001_T0010\TR1_W0001_P0108\TR1_2_W0001_P0108_T0001_R1_P2_K1_Ch2-Ch1.zen
5.460000e+00	1.951999e+02	20150212_STAG2gfpcf2_G2G1\MitoSys2\Calibration\mEGFPC1H2B_G1_14_20h_afterRelease\DE_W0001_P0001\DE_2_W0001_P0001_T0010\TR1_W0001_P0108\TR1_2_W0001_P0108_T0001_R1_P2_K1_Ch2-Ch1.zen
5.520000e+00	2.072999e+02	20150212_STAG2gfpcf2_G2G1\MitoSys2\Calibration\mEGFPC1H2B_G1_14_20h_afterRelease\DE_W0001_P0001\DE_2_W0001_P0001_T0010\TR1_W0001_P0108\TR1_2_W0001_P0108_T0001_R1_P2_K1_Ch2-Ch1.zen
5.580000e+00	1.936166e+02	20150212_STAG2gfpcf2_G2G1\MitoSys2\Calibration\mEGFPC1H2B_G1_14_20h_afterRelease\DE_W0001_P0001\DE_2_W0001_P0001_T0010\TR1_W0001_P0108\TR1_2_W0001_P0108_T0001_R1_P2_K1_Ch2-Ch1.zen
5.640000e+00	1.963333e+02	20150212_STAG2gfpcf2_G2G1\MitoSys2\Calibration\mEGFPC1H2B_G1_14_20h_afterRelease\DE_W0001_P0001\DE_2_W0001_P0001_T0010\TR1_W0001_P0108\TR1_2_W0001_P0108_T0001_R1_P2_K1_Ch2-Ch1.zen
5.700000e+00	1.959666e+02	20150212_STAG2gfpcf2_G2G1\MitoSys2\Calibration\mEGFPC1H2B_G1_14_20h_afterRelease\DE_W0001_P0001\DE_2_W0001_P0001_T0010\TR1_W0001_P0108\TR1_2_W0001_P0108_T0001_R1_P2_K1_Ch2-Ch1.zen
5.760000e+00	1.901833e+02	20150212_STAG2gfpcf2_G2G1\MitoSys2\Calibration\mEGFPC1H2B_G1_14_20h_afterRelease\DE_W0001_P0001\DE_2_W0001_P0001_T0010\TR1_W0001_P0108\TR1_2_W0001_P0108_T0001_R1_P2_K1_Ch2-Ch1.zen
5.820000e+00	1.902166e+02	20150212_STAG2gfpcf2_G2G1\MitoSys2\Calibration\mEGFPC1H2B_G1_14_20h_afterRelease\DE_W0001_P0001\DE_2_W0001_P0001_T0010\TR1_W0001_P0108\TR1_2_W0001_P0108_T0001_R1_P2_K1_Ch2-Ch1.zen
5.880000e+00	1.955833e+02	20150212_STAG2gfpcf2_G2G1\MitoSys2\Calibration\mEGFPC1H2B_G1_14_20h_afterRelease\DE_W0001_P0001\DE_2_W0001_P0001_T0010\TR1_W0001_P0108\TR1_2_W0001_P0108_T0001_R1_P2_K1_Ch2-Ch1.zen
5.940000e+00	1.953333e+02	20150212_STAG2gfpcf2_G2G1\MitoSys2\Calibration\mEGFPC1H2B_G1_14_20h_afterRelease\DE_W0001_P0001\DE_2_W0001_P0001_T0010\TR1_W0001_P0108\TR1_2_W0001_P0108_T0001_R1_P2_K1_Ch2-Ch1.zen
6	2.094666e+02	20150212_STAG2gfpcf2_G2G1\MitoSys2\Calibration\mEGFPC1H2B_G1_14_20h_afterRelease\DE_W0001_P0001\DE_2_W0001_P0001_T0010\TR1_W0001_P0108\TR1_2_W0001_P0108_T0001_R1_P2_K1_Ch2-Ch1.zen
6.060000e+00	1.970499e+02	20150212_STAG2gfpcf2_G2G1\MitoSys2\Calibration\mEGFPC1H2B_G1_14_20h_afterRelease\DE_W0001_P0001\DE_2_W0001_P0001_T0010\TR1_W0001_P0108\TR1_2_W0001_P0108_T0001_R1_P2_K1_Ch2-Ch1.zen
6.120000e+00	2.006833e+02	20150212_STAG2gfpcf2_G2G1\MitoSys2\Calibration\mEGFPC1H2B_G1_14_20h_afterRelease\DE_W0001_P0001\DE_2_W0001_P0001_T0010\TR1_W0001_P0108\TR1_2_W0001_P0108_T0001_R1_P2_K1_Ch2-Ch1.zen
6.180000e+00	2.068499e+02	20150212_STAG2gfpcf2_G2G1\MitoSys2\Calibration\mEGFPC1H2B_G1_14_20h_afterRelease\DE_W0001_P0001\DE_2_W0001_P0001_T0010\TR1_W0001_P0108\TR1_2_W0001_P0108_T0001_R1_P2_K1_Ch2-Ch1.zen
6.240000e+00	2.016999e+02	20150212_STAG2gfpcf2_G2G1\MitoSys2\Calibration\mEGFPC1H2B_G1_14_20h_afterRelease\DE_W0001_P0001\DE_2_W0001_P0001_T0010\TR1_W0001_P0108\TR1_2_W0001_P0108_T0001_R1_P2_K1_Ch2-Ch1.zen
6.300000e+00	1.934666e+02	20150212_STAG2gfpcf2_G2G1\MitoSys2\Calibration\mEGFPC1H2B_G1_14_20h_afterRelease\DE_W0001_P0001\DE_2_W0001_P0001_T0010\TR1_W0001_P0108\TR1_2_W0001_P0108_T0001_R1_P2_K1_Ch2-Ch1.zen
6.360000e+00	2.003333e+02	20150212_STAG2gfpcf2_G2G1\MitoSys2\Calibration\mEGFPC1H2B_G1_14_20h_afterRelease\DE_W0001_P0001\DE_2_W0001_P0001_T0010\TR1_W0001_P0108\TR1_2_W0001_P0108_T0001_R1_P2_K1_Ch2-Ch1.zen
6.420000e+00	2.132666e+02	20150212_STAG2gfpcf2_G2G1\MitoSys2\Calibration\mEGFPC1H2B_G1_14_20h_afterRelease\DE_W0001_P0001\DE_2_W0001_P0001_T0010\TR1_W0001_P0108\TR1_2_W0001_P0108_T0001_R1_P2_K1_Ch2-Ch1.zen
6.480000e+00	1.994666e+02	20150212_STAG2gfpcf2_G2G1\MitoSys2\Calibration\mEGFPC1H2B_G1_14_20h_afterRelease\DE_W0001_P0001\DE_2_W0001_P0001_T0010\TR1_W0001_P0108\TR1_2_W0001_P0108_T0001_R1_P2_K1_Ch2-Ch1.zen
6.540000e+00	1.954333e+02	20150212_STAG2gfpcf2_G2G1\MitoSys2\Calibration\mEGFPC1H2B_G1_14_20h_afterRelease\DE_W0001_P0001\DE_2_W0001_P0001_T0010\TR1_W0001_P0108\TR1_2_W0001_P0108_T0001_R1_P2_K1_Ch2-Ch1.zen
6.600000e+00	1.985666e+02	20150212_STAG2gfpcf2_G2G1\MitoSys2\Calibration\mEGFPC1H2B_G1_14_20h_afterRelease\DE_W0001_P0001\DE_2_W0001_P0001_T0010\TR1_W0001_P0108\TR1_2_W0001_P0108_T0001_R1_P2_K1_Ch2-Ch1.zen
6.660000e+00	1.921833e+02	20150212_STAG2gfpcf2_G2G1\MitoSys2\Calibration\mEGFPC1H2B_G1_14_20h_afterRelease\DE_W0001_P0001\DE_2_W0001_P0001_T0010\TR1_W0001_P0108\TR1_2_W0001_P0108_T0001_R1_P2_K1_Ch2-Ch1.zen
6.720000e+00	2.023333e+02	20150212_STAG2gfpcf2_G2G1\MitoSys2\Calibration\mEGFPC1H2B_G1_14_20h_afterRelease\DE_W0001_P0001\DE_2_W0001_P0001_T0010\TR1_W0001_P0108\TR1_2_W0001_P0108_T0001_R1_P2_K1_Ch2-Ch1.zen
6.780000e+00	1.971333e+02	20150212_STAG2gfpcf2_G2G1\MitoSys2\Calibration\mEGFPC1H2B_G1_14_20h_afterRelease\DE_W0001_P0001\DE_2_W0001_P0001_T0010\TR1_W0001_P0108\TR1_2_W0001_P0108_T0001_R1_P2_K1_Ch2-Ch1.zen
6.840000e+00	1.925666e+02	20150212_STAG2gfpcf2_G2G1\MitoSys2\Calibration\mEGFPC1H2B_G1_14_20h_afterRelease\DE_W0001_P0001\DE_2_W0001_P0001_T0010\TR1_W0001_P0108\TR1_2_W0001_P0108_T0001_R1_P2_K1_Ch2-Ch1.zen
6.900000e+00	1.996000e+02	20150212_STAG2gfpcf2_G2G1\MitoSys2\Calibration\mEGFPC1H2B_G1_14_20h_afterRelease\DE_W0001_P0001\DE_2_W0001_P0001_T0010\TR1_W0001_P0108\TR1_2_W0001_P0108_T0001_R1_P2_K1_Ch2-Ch1.zen
6.960000e+00	1.834499e+02	20150212_STAG2gfpcf2_G2G1\MitoSys2\Calibration\mEGFPC1H2B_G1_14_20h_afterRelease\DE_W0001_P0001\DE_2_W0001_P0001_T0010\TR1_W0001_P0108\TR1_2_W0001_P0108_T0001_R1_P2_K1_Ch2-Ch1.zen
7.020000e+00	1.961333e+02	20150212_STAG2gfpcf2_G2G1\MitoSys2\Calibration\mEGFPC1H2B_G1_14_20h_afterRelease\DE_W0001_P0001\DE_2_W0001_P0001_T0010\TR1_W0001_P0108\TR1_2_W0001_P0108_T0001_R1_P2_K1_Ch2-Ch1.zen
7.080000e+00	1.906000e+02	20150212_STAG2gfpcf2_G2G1\MitoSys2\Calibration\mEGFPC1H2B_G1_14_20h_afterRelease\DE_W0001_P0001\DE_2_W0001_P0001_T0010\TR1_W0001_P0108\TR1_2_W0001_P0108_T0001_R1_P2_K1_Ch2-Ch1.zen
7.140000e+00	1.972333e+02	20150212_STAG2gfpcf2_G2G1\MitoSys2\Calibration\mEGFPC1H2B_G1_14_20h_afterRelease\DE_W0001_P0001\DE_2_W0001_P0001_T0010\TR1_W0001_P0108\TR1_2_W0001_P0108_T0001_R1_P2_K1_Ch2-Ch1.zen
7.200000e+00	1.948666e+02	20150212_STAG2gfpcf2_G2G1\MitoSys2\Calibration\mEGFPC1H2B_G1_14_20h_afterRelease\DE_W0001_P0001\DE_2_W0001_P0001_T0010\TR1_W0001_P0108\TR1_2_W0001_P0108_T0001_R1_P2_K1_Ch2-Ch1.zen
7.260000e+00	1.958333e+02	20150212_STAG2gfpcf2_G2G1\MitoSys2\Calibration\mEGFPC1H2B_G1_14_20h_afterRelease\DE_W0001_P0001\DE_2_W0001_P0001_T0010\TR1_W0001_P0108\TR1_2_W0001_P0108_T0001_R1_P2_K1_Ch2-Ch1.zen
7.320000e+00	1.948333e+02	20150212_STAG2gfpcf2_G2G1\MitoSys2\Calibration\mEGFPC1H2B_G1_14_20h_afterRelease\DE_W0001_P0001\DE_2_W0001_P0001_T0010\TR1_W0001_P0108\TR1_2_W0001_P0108_T0001_R1_P2_K1_Ch2-Ch1.zen
7.380000e+00	1.994333e+02	20150212_STAG2gfpcf2_G2G1\MitoSys2\Calibration\mEGFPC1H2B_G1_14_20h_afterRelease\DE_W0001_P0001\DE_2_W0001_P0001_T0010\TR1_W0001_P0108\TR1_2_W0001_P0108_T0001_R1_P2_K1_Ch2-Ch1.zen
7.440000e+00	1.961666e+02	20150212_STAG2gfpcf2_G2G1\MitoSys2\Calibration\mEGFPC1H2B_G1_14_20h_afterRelease\DE_W0001_P0001\DE_2_W0001_P0001_T0010\TR1_W0001_P0108\TR1_2_W0001_P0108_T0001_R1_P2_K1_Ch2-Ch1.zen
7.500000e+00	1.973999e+02	20150212_STAG2gfpcf2_G2G1\MitoSys2\Calibration\mEGFPC1H2B_G1_14_20h_afterRelease\DE_W0001_P0001\DE_2_W0001_P0001_T0010\TR1_W0001_P0108\TR1_2_W0001_P0108_T0001_R1_P2_K1_Ch2-Ch1.zen
7.560000e+00	1.944499e+02	20150212_STAG2gfpcf2_G2G1\MitoSys2\Calibration\mEGFPC1H2B_G1_14_20h_afterRelease\DE_W0001_P0001\DE_2_W0001_P0001_T0010\TR1_W0001_P0108\TR1_2_W0001_P0108_T0001_R1_P2_K1_Ch2-Ch1.zen
7.620000e+00	1.940499e+02	20150212_STAG2gfpcf2_G2G1\MitoSys2\Calibration\mEGFPC1H2B_G1_14_20h_afterRelease\DE_W0001_P0001\DE_2_W0001_P0001_T0010\TR1_W0001_P0108\TR1_2_W0001_P0108_T0001_R1_P2_K1_Ch2-Ch1.zen
7.680000e+00	1.991833e+02	20150212_STAG2gfpcf2_G2G1\MitoSys2\Calibration\mEGFPC1H2B_G1_14_20h_afterRelease\DE_W0001_P0001\DE_2_W0001_P0001_T0010\TR1_W0001_P0108\TR1_2_W0001_P0108_T0001_R1_P2_K1_Ch2-Ch1.zen
7.740000e+00	1.996999e+02	20150212_STAG2gfpcf2_G2G1\MitoSys2\Calibration\mEGFPC1H2B_G1_14_20h_afterRelease\DE_W0001_P0001\DE_2_W0001_P0001_T0010\TR1_W0001_P0108\TR1_2_W0001_P0108_T0001_R1_P2_K1_Ch2-Ch1.zen
7.800000e+00	1.991000e+02	20150212_STAG2gfpcf2_G2G1\MitoSys2\Calibration\mEGFPC1H2B_G1_14_20h_afterRelease\DE_W0001_P0001\DE_2_W0001_P0001_T0010\TR1_W0001_P0108\TR1_2_W0001_P0108_T0001_R1_P2_K1_Ch2-Ch1.zen
7.860000e+00	2.004166e+02	20150212_STAG2gfpcf2_G2G1\MitoSys2\Calibration\mEGFPC1H2B_G1_14_20h_afterRelease\DE_W0001_P0001\DE_2_W0001_P0001_T0010\TR1_W0001_P0108\TR1_2_W0001_P0108_T0001_R1_P2_K1_Ch2-Ch1.zen
7.920000e+00	1.911999e+02	20150212_STAG2gfpcf2_G2G1\MitoSys2\Calibration\mEGFPC1H2B_G1_14_20h_afterRelease\DE_W0001_P0001\DE_2_W0001_P0001_T0010\TR1_W0001_P0108\TR1_2_W0001_P0108_T0001_R1_P2_K1_Ch2-Ch1.zen
7.980000e+00	1.971000e+02	20150212_STAG2gfpcf2_G2G1\MitoSys2\Calibration\mEGFPC1H2B_G1_14_20h_afterRelease\DE_W0001_P0001\DE_2_W0001_P0001_T0010\TR1_W0001_P0108\TR1_2_W0001_P0108_T0001_R1_P2_K1_Ch2-Ch1.zen
8.040000e+00	1.959166e+02	20150212_STAG2gfpcf2_G2G1\MitoSys2\Calibration\mEGFPC1H2B_G1_14_20h_afterRelease\DE_W0001_P0001\DE_2_W0001_P0001_T0010\TR1_W0001_P0108\TR1_2_W0001_P0108_T0001_R1_P2_K1_Ch2-Ch1.zen
8.100000e+00	1.921833e+02	20150212_STAG2gfpcf2_G2G1\MitoSys2\Calibration\mEGFPC1H2B_G1_14_20h_afterRelease\DE_W0001_P0001\DE_2_W0001_P0001_T0010\TR1_W0001_P0108\TR1_2_W0001_P0108_T0001_R1_P2_K1_Ch2-Ch1.zen
8.160000e+00	1.917333e+02	20150212_STAG2gfpcf2_G2G1\MitoSys2\Calibration\mEGFPC1H2B_G1_14_20h_afterRelease\DE_W0001_P0001\DE_2_W0001_P0001_T0010\TR1_W0001_P0108\TR1_2_W0001_P0108_T0001_R1_P2_K1_Ch2-Ch1.zen
8.220000e+00	1.899166e+02	20150212_STAG2gfpcf2_G2G1\MitoSys2\Calibration\mEGFPC1H2B_G1_14_20h_afterRelease\DE_W0001_P0001\DE_2_W0001_P0001_T0010\TR1_W0001_P0108\TR1_2_W0001_P0108_T0001_R1_P2_K1_Ch2-Ch1.zen
8.280000e+00	1.876666e+02	20150212_STAG2gfpcf2_G2G1\MitoSys2\Calibration\mEGFPC1H2B_G1_14_20h_afterRelease\DE_W0001_P0001\DE_2_W0001_P0001_T0010\TR1_W0001_P0108\TR1_2_W0001_P0108_T0001_R1_P2_K1_Ch2-Ch1.zen
8.340000e+00	1.894166e+02	20150212_STAG2gfpcf2_G2G1\MitoSys2\Calibration\mEGFPC1H2B_G1_14_20h_afterRelease\DE_W0001_P0001\DE_2_W0001_P0001_T0010\TR1_W0001_P0108\TR1_2_W0001_P0108_T0001_R1_P2_K1_Ch2-Ch1.zen
8.400000e+00	2.017166e+02	20150212_STAG2gfpcf2_G2G1\MitoSys2\Calibration\mEGFPC1H2B_G1_14_20h_afterRelease\DE_W0001_P0001\DE_2_W0001_P0001_T0010\TR1_W0001_P0108\TR1_2_W0001_P0108_T0001_R1_P2_K1_Ch2-Ch1.zen
8.460000e+00	1.983333e+02	20150212_STAG2gfpcf2_G2G1\MitoSys2\Calibration\mEGFPC1H2B_G1_14_20h_afterRelease\DE_W0001_P0001\DE_2_W0001_P0001_T0010\TR1_W0001_P0108\TR1_2_W0001_P0108_T0001_R1_P2_K1_Ch2-Ch1.zen
8.520000e+00	1.997333e+02	20150212_STAG2gfpcf2_G2G1\MitoSys2\Calibration\mEGFPC1H2B_G1_14_20h_afterRelease\DE_W0001_P0001\DE_2_W0001_P0001_T0010\TR1_W0001_P0108\TR1_2_W0001_P0108_T0001_R1_P2_K1_Ch2-Ch1.zen
8.580000e+00	1.905499e+02	20150212_STAG2gfpcf2_G2G1\MitoSys2\Calibration\mEGFPC1H2B_G1_14_20h_afterRelease\DE_W0001_P0001\DE_2_W0001_P0001_T0010\TR1_W0001_P0108\TR1_2_W0001_P0108_T0001_R1_P2_K1_Ch2-Ch1.zen
8.640000e+00	1.940166e+02	20150212_STAG2gfpcf2_G2G1\MitoSys2\Calibration\mEGFPC1H2B_G1_14_20h_afterRelease\DE_W0001_P0001\DE_2_W0001_P0001_T0010\TR1_W0001_P0108\TR1_2_W0001_P0108_T0001_R1_P2_K1_Ch2-Ch1.zen
8.700000e+00	2.098666e+02	20150212_STAG2gfpcf2_G2G1\MitoSys2\Calibration\mEGFPC1H2B_G1_14_20h_afterRelease\DE_W0001_P0001\DE_2_W0001_P0001_T0010\TR1_W0001_P0108\TR1_2_W0001_P0108_T0001_R1_P2_K1_Ch2-Ch1.zen
8.760000e+00	2.086499e+02	20150212_STAG2gfpcf2_G2G1\MitoSys2\Calibration\mEGFPC1H2B_G1_14_20h_afterRelease\DE_W0001_P0001\DE_2_W0001_P0001_T0010\TR1_W0001_P0108\TR1_2_W0001_P0108_T0001_R1_P2_K1_Ch2-Ch1.zen
8.820000e+00	2.094999e+02	20150212_STAG2gfpcf2_G2G1\MitoSys2\Calibration\mEGFPC1H2B_G1_14_20h_afterRelease\DE_W0001_P0001\DE_2_W0001_P0001_T0010\TR1_W0001_P0108\TR1_2_W0001_P0108_T0001_R1_P2_K1_Ch2-Ch1.zen
8.880000e+00	2.022666e+02	20150212_STAG2gfpcf2_G2G1\MitoSys2\Calibration\mEGFPC1H2B_G1_14_20h_afterRelease\DE_W0001_P0001\DE_2_W0001_P0001_T0010\TR1_W0001_P0108\TR1_2_W0001_P0108_T0001_R1_P2_K1_Ch2-Ch1.zen
8.940000e+00	2.043333e+02	20150212_STAG2gfpcf2_G2G1\MitoSys2\Calibration\mEGFPC1H2B_G1_14_20h_afterRelease\DE_W0001_P0001\DE_2_W0001_P0001_T0010\TR1_W0001_P0108\TR1_2_W0001_P0108_T0001_R1_P2_K1_Ch2-Ch1.zen
9	2.037999e+02	20150212_STAG2gfpcf2_G2G1\MitoSys2\Calibration\mEGFPC1H2B_G1_14_20h_afterRelease\DE_W0001_P0001\DE_2_W0001_P0001_T0010\TR1_W0001_P0108\TR1_2_W0001_P0108_T0001_R1_P2_K1_Ch2-Ch1.zen
9.060000e+00	2.040999e+02	20150212_STAG2gfpcf2_G2G1\MitoSys2\Calibration\mEGFPC1H2B_G1_14_20h_afterRelease\DE_W0001_P0001\DE_2_W0001_P0001_T0010\TR1_W0001_P0108\TR1_2_W0001_P0108_T0001_R1_P2_K1_Ch2-Ch1.zen
9.120000e+00	1.972166e+02	20150212_STAG2gfpcf2_G2G1\MitoSys2\Calibration\mEGFPC1H2B_G1_14_20h_afterRelease\DE_W0001_P0001\DE_2_W0001_P0001_T0010\TR1_W0001_P0108\TR1_2_W0001_P0108_T0001_R1_P2_K1_Ch2-Ch1.zen
9.180000e+00	1.921999e+02	20150212_STAG2gfpcf2_G2G1\MitoSys2\Calibration\mEGFPC1H2B_G1_14_20h_afterRelease\DE_W0001_P0001\DE_2_W0001_P0001_T0010\TR1_W0001_P0108\TR1_2_W0001_P0108_T0001_R1_P2_K1_Ch2-Ch1.zen
9.240000e+00	2.042333e+02	20150212_STAG2gfpcf2_G2G1\MitoSys2\Calibration\mEGFPC1H2B_G1_14_20h_afterRelease\DE_W0001_P0001\DE_2_W0001_P0001_T0010\TR1_W0001_P0108\TR1_2_W0001_P0108_T0001_R1_P2_K1_Ch2-Ch1.zen
9.300000e+00	2.042833e+02	20150212_STAG2gfpcf2_G2G1\MitoSys2\Calibration\mEGFPC1H2B_G1_14_20h_afterRelease\DE_W0001_P0001\DE_2_W0001_P0001_T0010\TR1_W0001_P0108\TR1_2_W0001_P0108_T0001_R1_P2_K1_Ch2-Ch1.zen
9.360000e+00	1.921666e+02	20150212_STAG2gfpcf2_G2G1\MitoSys2\Calibration\mEGFPC1H2B_G1_14_20h_afterRelease\DE_W0001_P0001\DE_2_W0001_P0001_T0010\TR1_W0001_P0108\TR1_2_W0001_P0108_T0001_R1_P2_K1_Ch2-Ch1.zen
9.420000e+00	1.953500e+02	20150212_STAG2gfpcf2_G2G1\MitoSys2\Calibration\mEGFPC1H2B_G1_14_20h_afterRelease\DE_W0001_P0001\DE_2_W0001_P0001_T0010\TR1_W0001_P0108\TR1_2_W0001_P0108_T0001_R1_P2_K1_Ch2-Ch1.zen
9.480000e+00	1.992499e+02	20150212_STAG2gfpcf2_G2G1\MitoSys2\Calibration\mEGFPC1H2B_G1_14_20h_afterRelease\DE_W0001_P0001\DE_2_W0001_P0001_T0010\TR1_W0001_P0108\TR1_2_W0001_P0108_T0001_R1_P2_K1_Ch2-Ch1.zen
9.540000e+00	2.003833e+02	20150212_STAG2gfpcf2_G2G1\MitoSys2\Calibration\mEGFPC1H2B_G1_14_20h_afterRelease\DE_W0001_P0001\DE_2_W0001_P0001_T0010\TR1_W0001_P0108\TR1_2_W0001_P0108_T0001_R1_P2_K1_Ch2-Ch1.zen
9.600000e+00	2.004999e+02	20150212_STAG2gfpcf2_G2G1\MitoSys2\Calibration\mEGFPC1H2B_G1_14_20h_afterRelease\DE_W0001_P0001\DE_2_W0001_P0001_T0010\TR1_W0001_P0108\TR1_2_W0001_P0108_T0001_R1_P2_K1_Ch2-Ch1.zen
9.660000e+00	2.015499e+02	20150212_STAG2gfpcf2_G2G1\MitoSys2\Calibration\mEGFPC1H2B_G1_14_20h_afterRelease\DE_W0001_P0001\DE_2_W0001_P0001_T0010\TR1_W0001_P0108\TR1_2_W0001_P0108_T0001_R1_P2_K1_Ch2-Ch1.zen
9.720000e+00	2.008833e+02	20150212_STAG2gfpcf2_G2G1\MitoSys2\Calibration\mEGFPC1H2B_G1_14_20h_afterRelease\DE_W0001_P0001\DE_2_W0001_P0001_T0010\TR1_W0001_P0108\TR1_2_W0001_P0108_T0001_R1_P2_K1_Ch2-Ch1.zen
9.780000e+00	2.034333e+02	20150212_STAG2gfpcf2_G2G1\MitoSys2\Calibration\mEGFPC1H2B_G1_14_20h_afterRelease\DE_W0001_P0001\DE_2_W0001_P0001_T0010\TR1_W0001_P0108\TR1_2_W0001_P0108_T0001_R1_P2_K1_Ch2-Ch1.zen
9.840000e+00	1.994666e+02	20150212_STAG2gfpcf2_G2G1\MitoSys2\Calibration\mEGFPC1H2B_G1_14_20h_afterRelease\DE_W0001_P0001\DE_2_W0001_P0001_T0010\TR1_W0001_P0108\TR1_2_W0001_P0108_T0001_R1_P2_K1_Ch2-Ch1.zen
9.900000e+00	2.198499e+02	20150212_STAG2gfpcf2_G2G1\MitoSys2\Calibration\mEGFPC1H2B_G1_14_20h_afterRelease\DE_W0001_P0001\DE_2_W0001_P0001_T0010\TR1_W0001_P0108\TR1_2_W0001_P0108_T0001_R1_P2_K1_Ch2-Ch1.zen
9.960000e+00	1.985499e+02	20150212_STAG2gfpcf2_G2G1\MitoSys2\Calibration\mEGFPC1H2B_G1_14_20h_afterRelease\DE_W0001_P0001\DE_2_W0001_P0001_T0010\TR1_W0001_P0108\TR1_2_W0001_P0108_T0001_R1_P2_K1_Ch2-Ch1.zen
1.002000e+01	1.913500e+02	20150212_STAG2gfpcf2_G2G1\MitoSys2\Calibration\mEGFPC1H2B_G1_14_20h_afterRelease\DE_W0001_P0001\DE_2_W0001_P0001_T0010\TR1_W0001_P0108\TR1_2_W0001_P0108_T0001_R1_P2_K1_Ch2-Ch1.zen
1.008000e+01	1.945666e+02	20150212_STAG2gfpcf2_G2G1\MitoSys2\Calibration\mEGFPC1H2B_G1_14_20h_afterRelease\DE_W0001_P0001\DE_2_W0001_P0001_T0010\TR1_W0001_P0108\TR1_2_W0001_P0108_T0001_R1_P2_K1_Ch2-Ch1.zen
1.014000e+01	1.921833e+02	20150212_STAG2gfpcf2_G2G1\MitoSys2\Calibration\mEGFPC1H2B_G1_14_20h_afterRelease\DE_W0001_P0001\DE_2_W0001_P0001_T0010\TR1_W0001_P0108\TR1_2_W0001_P0108_T0001_R1_P2_K1_Ch2-Ch1.zen
1.020000e+01	1.954666e+02	20150212_STAG2gfpcf2_G2G1\MitoSys2\Calibration\mEGFPC1H2B_G1_14_20h_afterRelease\DE_W0001_P0001\DE_2_W0001_P0001_T0010\TR1_W0001_P0108\TR1_2_W0001_P0108_T0001_R1_P2_K1_Ch2-Ch1.zen
1.026000e+01	1.903500e+02	20150212_STAG2gfpcf2_G2G1\MitoSys2\Calibration\mEGFPC1H2B_G1_14_20h_afterRelease\DE_W0001_P0001\DE_2_W0001_P0001_T0010\TR1_W0001_P0108\TR1_2_W0001_P0108_T0001_R1_P2_K1_Ch2-Ch1.zen
1.032000e+01	1.960333e+02	20150212_STAG2gfpcf2_G2G1\MitoSys2\Calibration\mEGFPC1H2B_G1_14_20h_afterRelease\DE_W0001_P0001\DE_2_W0001_P0001_T0010\TR1_W0001_P0108\TR1_2_W0001_P0108_T0001_R1_P2_K1_Ch2-Ch1.zen
1.038000e+01	1.970166e+02	20150212_STAG2gfpcf2_G2G1\MitoSys2\Calibration\mEGFPC1H2B_G1_14_20h_afterRelease\DE_W0001_P0001\DE_2_W0001_P0001_T0010\TR1_W0001_P0108\TR1_2_W0001_P0108_T0001_R1_P2_K1_Ch2-Ch1.zen
1.044000e+01	2.083333e+02	20150212_STAG2gfpcf2_G2G1\MitoSys2\Calibration\mEGFPC1H2B_G1_14_20h_afterRelease\DE_W0001_P0001\DE_2_W0001_P0001_T0010\TR1_W0001_P0108\TR1_2_W0001_P0108_T0001_R1_P2_K1_Ch2-Ch1.zen
1.050000e+01	1.927999e+02	20150212_STAG2gfpcf2_G2G1\MitoSys2\Calibration\mEGFPC1H2B_G1_14_20h_afterRelease\DE_W0001_P0001\DE_2_W0001_P0001_T0010\TR1_W0001_P0108\TR1_2_W0001_P0108_T0001_R1_P2_K1_Ch2-Ch1.zen
1.056000e+01	1.977833e+02	20150212_STAG2gfpcf2_G2G1\MitoSys2\Calibration\mEGFPC1H2B_G1_14_20h_afterRelease\DE_W0001_P0001\DE_2_W0001_P0001_T0010\TR1_W0001_P0108\TR1_2_W0001_P0108_T0001_R1_P2_K1_Ch2-Ch1.zen
1.062000e+01	2.086166e+02	20150212_STAG2gfpcf2_G2G1\MitoSys2\Calibration\mEGFPC1H2B_G1_14_20h_afterRelease\DE_W0001_P0001\DE_2_W0001_P0001_T0010\TR1_W0001_P0108\TR1_2_W0001_P0108_T0001_R1_P2_K1_Ch2-Ch1.zen
1.068000e+01	2.004499e+02	20150212_STAG2gfpcf2_G2G1\MitoSys2\Calibration\mEGFPC1H2B_G1_14_20h_afterRelease\DE_W0001_P0001\DE_2_W0001_P0001_T0010\TR1_W0001_P0108\TR1_2_W0001_P0108_T0001_R1_P2_K1_Ch2-Ch1.zen
1.074000e+01	2.143499e+02	20150212_STAG2gfpcf2_G2G1\MitoSys2\Calibration\mEGFPC1H2B_G1_14_20h_afterRelease\DE_W0001_P0001\DE_2_W0001_P0001_T0010\TR1_W0001_P0108\TR1_2_W0001_P0108_T0001_R1_P2_K1_Ch2-Ch1.zen
1.080000e+01	1.985333e+02	20150212_STAG2gfpcf2_G2G1\MitoSys2\Calibration\mEGFPC1H2B_G1_14_20h_afterRelease\DE_W0001_P0001\DE_2_W0001_P0001_T0010\TR1_W0001_P0108\TR1_2_W0001_P0108_T0001_R1_P2_K1_Ch2-Ch1.zen
1.086000e+01	1.898333e+02	20150212_STAG2gfpcf2_G2G1\MitoSys2\Calibration\mEGFPC1H2B_G1_14_20h_afterRelease\DE_W0001_P0001\DE_2_W0001_P0001_T0010\TR1_W0001_P0108\TR1_2_W0001_P0108_T0001_R1_P2_K1_Ch2-Ch1.zen
1.092000e+01	1.901000e+02	20150212_STAG2gfpcf2_G2G1\MitoSys2\Calibration\mEGFPC1H2B_G1_14_20h_afterRelease\DE_W0001_P0001\DE_2_W0001_P0001_T0010\TR1_W0001_P0108\TR1_2_W0001_P0108_T0001_R1_P2_K1_Ch2-Ch1.zen
1.098000e+01	1.990333e+02	20150212_STAG2gfpcf2_G2G1\MitoSys2\Calibration\mEGFPC1H2B_G1_14_20h_afterRelease\DE_W0001_P0001\DE_2_W0001_P0001_T0010\TR1_W0001_P0108\TR1_2_W0001_P0108_T0001_R1_P2_K1_Ch2-Ch1.zen
1.104000e+01	1.952166e+02	20150212_STAG2gfpcf2_G2G1\MitoSys2\Calibration\mEGFPC1H2B_G1_14_20h_afterRelease\DE_W0001_P0001\DE_2_W0001_P0001_T0010\TR1_W0001_P0108\TR1_2_W0001_P0108_T0001_R1_P2_K1_Ch2-Ch1.zen
1.110000e+01	2.025666e+02	20150212_STAG2gfpcf2_G2G1\MitoSys2\Calibration\mEGFPC1H2B_G1_14_20h_afterRelease\DE_W0001_P0001\DE_2_W0001_P0001_T0010\TR1_W0001_P0108\TR1_2_W0001_P0108_T0001_R1_P2_K1_Ch2-Ch1.zen
1.116000e+01	2.048499e+02	20150212_STAG2gfpcf2_G2G1\MitoSys2\Calibration\mEGFPC1H2B_G1_14_20h_afterRelease\DE_W0001_P0001\DE_2_W0001_P0001_T0010\TR1_W0001_P0108\TR1_2_W0001_P0108_T0001_R1_P2_K1_Ch2-Ch1.zen
1.122000e+01	2.030499e+02	20150212_STAG2gfpcf2_G2G1\MitoSys2\Calibration\mEGFPC1H2B_G1_14_20h_afterRelease\DE_W0001_P0001\DE_2_W0001_P0001_T0010\TR1_W0001_P0108\TR1_2_W0001_P0108_T0001_R1_P2_K1_Ch2-Ch1.zen
1.128000e+01	1.948166e+02	20150212_STAG2gfpcf2_G2G1\MitoSys2\Calibration\mEGFPC1H2B_G1_14_20h_afterRelease\DE_W0001_P0001\DE_2_W0001_P0001_T0010\TR1_W0001_P0108\TR1_2_W0001_P0108_T0001_R1_P2_K1_Ch2-Ch1.zen
1.134000e+01	2.047999e+02	20150212_STAG2gfpcf2_G2G1\MitoSys2\Calibration\mEGFPC1H2B_G1_14_20h_afterRelease\DE_W0001_P0001\DE_2_W0001_P0001_T0010\TR1_W0001_P0108\TR1_2_W0001_P0108_T0001_R1_P2_K1_Ch2-Ch1.zen
1.140000e+01	2.037333e+02	20150212_STAG2gfpcf2_G2G1\MitoSys2\Calibration\mEGFPC1H2B_G1_14_20h_afterRelease\DE_W0001_P0001\DE_2_W0001_P0001_T0010\TR1_W0001_P0108\TR1_2_W0001_P0108_T0001_R1_P2_K1_Ch2-Ch1.zen
1.146000e+01	2.036166e+02	20150212_STAG2gfpcf2_G2G1\MitoSys2\Calibration\mEGFPC1H2B_G1_14_20h_afterRelease\DE_W0001_P0001\DE_2_W0001_P0001_T0010\TR1_W0001_P0108\TR1_2_W0001_P0108_T0001_R1_P2_K1_Ch2-Ch1.zen
1.152000e+01	1.960666e+02	20150212_STAG2gfpcf2_G2G1\MitoSys2\Calibration\mEGFPC1H2B_G1_14_20h_afterRelease\DE_W0001_P0001\DE_2_W0001_P0001_T0010\TR1_W0001_P0108\TR1_2_W0001_P0108_T0001_R1_P2_K1_Ch2-Ch1.zen
1.158000e+01	1.946166e+02	20150212_STAG2gfpcf2_G2G1\MitoSys2\Calibration\mEGFPC1H2B_G1_14_20h_afterRelease\DE_W0001_P0001\DE_2_W0001_P0001_T0010\TR1_W0001_P0108\TR1_2_W0001_P0108_T0001_R1_P2_K1_Ch2-Ch1.zen
1.164000e+01	2.030999e+02	20150212_STAG2gfpcf2_G2G1\MitoSys2\Calibration\mEGFPC1H2B_G1_14_20h_afterRelease\DE_W0001_P0001\DE_2_W0001_P0001_T0010\TR1_W0001_P0108\TR1_2_W0001_P0108_T0001_R1_P2_K1_Ch2-Ch1.zen
1.170000e+01	1.932499e+02	20150212_STAG2gfpcf2_G2G1\MitoSys2\Calibration\mEGFPC1H2B_G1_14_20h_afterRelease\DE_W0001_P0001\DE_2_W0001_P0001_T0010\TR1_W0001_P0108\TR1_2_W0001_P0108_T0001_R1_P2_K1_Ch2-Ch1.zen
1.176000e+01	1.984333e+02	20150212_STAG2gfpcf2_G2G1\MitoSys2\Calibration\mEGFPC1H2B_G1_14_20h_afterRelease\DE_W0001_P0001\DE_2_W0001_P0001_T0010\TR1_W0001_P0108\TR1_2_W0001_P0108_T0001_R1_P2_K1_Ch2-Ch1.zen
1.182000e+01	2.087333e+02	20150212_STAG2gfpcf2_G2G1\MitoSys2\Calibration\mEGFPC1H2B_G1_14_20h_afterRelease\DE_W0001_P0001\DE_2_W0001_P0001_T0010\TR1_W0001_P0108\TR1_2_W0001_P0108_T0001_R1_P2_K1_Ch2-Ch1.zen
1.188000e+01	2.034166e+02	20150212_STAG2gfpcf2_G2G1\MitoSys2\Calibration\mEGFPC1H2B_G1_14_20h_afterRelease\DE_W0001_P0001\DE_2_W0001_P0001_T0010\TR1_W0001_P0108\TR1_2_W0001_P0108_T0001_R1_P2_K1_Ch2-Ch1.zen
1.194000e+01	1.976166e+02	20150212_STAG2gfpcf2_G2G1\MitoSys2\Calibration\mEGFPC1H2B_G1_14_20h_afterRelease\DE_W0001_P0001\DE_2_W0001_P0001_T0010\TR1_W0001_P0108\TR1_2_W0001_P0108_T0001_R1_P2_K1_Ch2-Ch1.zen
12	2.053999e+02	20150212_STAG2gfpcf2_G2G1\MitoSys2\Calibration\mEGFPC1H2B_G1_14_20h_afterRelease\DE_W0001_P0001\DE_2_W0001_P0001_T0010\TR1_W0001_P0108\TR1_2_W0001_P0108_T0001_R1_P2_K1_Ch2-Ch1.zen
1.206000e+01	2.038833e+02	20150212_STAG2gfpcf2_G2G1\MitoSys2\Calibration\mEGFPC1H2B_G1_14_20h_afterRelease\DE_W0001_P0001\DE_2_W0001_P0001_T0010\TR1_W0001_P0108\TR1_2_W0001_P0108_T0001_R1_P2_K1_Ch2-Ch1.zen
1.212000e+01	2.032666e+02	20150212_STAG2gfpcf2_G2G1\MitoSys2\Calibration\mEGFPC1H2B_G1_14_20h_afterRelease\DE_W0001_P0001\DE_2_W0001_P0001_T0010\TR1_W0001_P0108\TR1_2_W0001_P0108_T0001_R1_P2_K1_Ch2-Ch1.zen
1.218000e+01	1.931333e+02	20150212_STAG2gfpcf2_G2G1\MitoSys2\Calibration\mEGFPC1H2B_G1_14_20h_afterRelease\DE_W0001_P0001\DE_2_W0001_P0001_T0010\TR1_W0001_P0108\TR1_2_W0001_P0108_T0001_R1_P2_K1_Ch2-Ch1.zen
1.224000e+01	1.847166e+02	20150212_STAG2gfpcf2_G2G1\MitoSys2\Calibration\mEGFPC1H2B_G1_14_20h_afterRelease\DE_W0001_P0001\DE_2_W0001_P0001_T0010\TR1_W0001_P0108\TR1_2_W0001_P0108_T0001_R1_P2_K1_Ch2-Ch1.zen
1.230000e+01	1.909666e+02	20150212_STAG2gfpcf2_G2G1\MitoSys2\Calibration\mEGFPC1H2B_G1_14_20h_afterRelease\DE_W0001_P0001\DE_2_W0001_P0001_T0010\TR1_W0001_P0108\TR1_2_W0001_P0108_T0001_R1_P2_K1_Ch2-Ch1.zen
1.236000e+01	1.954499e+02	20150212_STAG2gfpcf2_G2G1\MitoSys2\Calibration\mEGFPC1H2B_G1_14_20h_afterRelease\DE_W0001_P0001\DE_2_W0001_P0001_T0010\TR1_W0001_P0108\TR1_2_W0001_P0108_T0001_R1_P2_K1_Ch2-Ch1.zen
1.242000e+01	2.110833e+02	20150212_STAG2gfpcf2_G2G1\MitoSys2\Calibration\mEGFPC1H2B_G1_14_20h_afterRelease\DE_W0001_P0001\DE_2_W0001_P0001_T0010\TR1_W0001_P0108\TR1_2_W0001_P0108_T0001_R1_P2_K1_Ch2-Ch1.zen
1.248000e+01	1.986833e+02	20150212_STAG2gfpcf2_G2G1\MitoSys2\Calibration\mEGFPC1H2B_G1_14_20h_afterRelease\DE_W0001_P0001\DE_2_W0001_P0001_T0010\TR1_W0001_P0108\TR1_2_W0001_P0108_T0001_R1_P2_K1_Ch2-Ch1.zen
1.254000e+01	1.996666e+02	20150212_STAG2gfpcf2_G2G1\MitoSys2\Calibration\mEGFPC1H2B_G1_14_20h_afterRelease\DE_W0001_P0001\DE_2_W0001_P0001_T0010\TR1_W0001_P0108\TR1_2_W0001_P0108_T0001_R1_P2_K1_Ch2-Ch1.zen
1.260000e+01	1.958999e+02	20150212_STAG2gfpcf2_G2G1\MitoSys2\Calibration\mEGFPC1H2B_G1_14_20h_afterRelease\DE_W0001_P0001\DE_2_W0001_P0001_T0010\TR1_W0001_P0108\TR1_2_W0001_P0108_T0001_R1_P2_K1_Ch2-Ch1.zen
1.266000e+01	1.942499e+02	20150212_STAG2gfpcf2_G2G1\MitoSys2\Calibration\mEGFPC1H2B_G1_14_20h_afterRelease\DE_W0001_P0001\DE_2_W0001_P0001_T0010\TR1_W0001_P0108\TR1_2_W0001_P0108_T0001_R1_P2_K1_Ch2-Ch1.zen
1.272000e+01	1.956833e+02	20150212_STAG2gfpcf2_G2G1\MitoSys2\Calibration\mEGFPC1H2B_G1_14_20h_afterRelease\DE_W0001_P0001\DE_2_W0001_P0001_T0010\TR1_W0001_P0108\TR1_2_W0001_P0108_T0001_R1_P2_K1_Ch2-Ch1.zen
1.278000e+01	1.991000e+02	20150212_STAG2gfpcf2_G2G1\MitoSys2\Calibration\mEGFPC1H2B_G1_14_20h_afterRelease\DE_W0001_P0001\DE_2_W0001_P0001_T0010\TR1_W0001_P0108\TR1_2_W0001_P0108_T0001_R1_P2_K1_Ch2-Ch1.zen
1.284000e+01	1.922833e+02	20150212_STAG2gfpcf2_G2G1\MitoSys2\Calibration\mEGFPC1H2B_G1_14_20h_afterRelease\DE_W0001_P0001\DE_2_W0001_P0001_T0010\TR1_W0001_P0108\TR1_2_W0001_P0108_T0001_R1_P2_K1_Ch2-Ch1.zen
1.290000e+01	2.000166e+02	20150212_STAG2gfpcf2_G2G1\MitoSys2\Calibration\mEGFPC1H2B_G1_14_20h_afterRelease\DE_W0001_P0001\DE_2_W0001_P0001_T0010\TR1_W0001_P0108\TR1_2_W0001_P0108_T0001_R1_P2_K1_Ch2-Ch1.zen
1.296000e+01	2.019499e+02	20150212_STAG2gfpcf2_G2G1\MitoSys2\Calibration\mEGFPC1H2B_G1_14_20h_afterRelease\DE_W0001_P0001\DE_2_W0001_P0001_T0010\TR1_W0001_P0108\TR1_2_W0001_P0108_T0001_R1_P2_K1_Ch2-Ch1.zen
1.302000e+01	1.896333e+02	20150212_STAG2gfpcf2_G2G1\MitoSys2\Calibration\mEGFPC1H2B_G1_14_20h_afterRelease\DE_W0001_P0001\DE_2_W0001_P0001_T0010\TR1_W0001_P0108\TR1_2_W0001_P0108_T0001_R1_P2_K1_Ch2-Ch1.zen
1.308000e+01	1.990833e+02	20150212_STAG2gfpcf2_G2G1\MitoSys2\Calibration\mEGFPC1H2B_G1_14_20h_afterRelease\DE_W0001_P0001\DE_2_W0001_P0001_T0010\TR1_W0001_P0108\TR1_2_W0001_P0108_T0001_R1_P2_K1_Ch2-Ch1.zen
1.314000e+01	2.032833e+02	20150212_STAG2gfpcf2_G2G1\MitoSys2\Calibration\mEGFPC1H2B_G1_14_20h_afterRelease\DE_W0001_P0001\DE_2_W0001_P0001_T0010\TR1_W0001_P0108\TR1_2_W0001_P0108_T0001_R1_P2_K1_Ch2-Ch1.zen
1.320000e+01	1.977333e+02	20150212_STAG2gfpcf2_G2G1\MitoSys2\Calibration\mEGFPC1H2B_G1_14_20h_afterRelease\DE_W0001_P0001\DE_2_W0001_P0001_T0010\TR1_W0001_P0108\TR1_2_W0001_P0108_T0001_R1_P2_K1_Ch2-Ch1.zen
1.326000e+01	2.004499e+02	20150212_STAG2gfpcf2_G2G1\MitoSys2\Calibration\mEGFPC1H2B_G1_14_20h_afterRelease\DE_W0001_P0001\DE_2_W0001_P0001_T0010\TR1_W0001_P0108\TR1_2_W0001_P0108_T0001_R1_P2_K1_Ch2-Ch1.zen
1.332000e+01	1.948333e+02	20150212_STAG2gfpcf2_G2G1\MitoSys2\Calibration\mEGFPC1H2B_G1_14_20h_afterRelease\DE_W0001_P0001\DE_2_W0001_P0001_T0010\TR1_W0001_P0108\TR1_2_W0001_P0108_T0001_R1_P2_K1_Ch2-Ch1.zen
1.338000e+01	1.934999e+02	20150212_STAG2gfpcf2_G2G1\MitoSys2\Calibration\mEGFPC1H2B_G1_14_20h_afterRelease\DE_W0001_P0001\DE_2_W0001_P0001_T0010\TR1_W0001_P0108\TR1_2_W0001_P0108_T0001_R1_P2_K1_Ch2-Ch1.zen
1.344000e+01	1.888166e+02	20150212_STAG2gfpcf2_G2G1\MitoSys2\Calibration\mEGFPC1H2B_G1_14_20h_afterRelease\DE_W0001_P0001\DE_2_W0001_P0001_T0010\TR1_W0001_P0108\TR1_2_W0001_P0108_T0001_R1_P2_K1_Ch2-Ch1.zen
1.350000e+01	2.126333e+02	20150212_STAG2gfpcf2_G2G1\MitoSys2\Calibration\mEGFPC1H2B_G1_14_20h_afterRelease\DE_W0001_P0001\DE_2_W0001_P0001_T0010\TR1_W0001_P0108\TR1_2_W0001_P0108_T0001_R1_P2_K1_Ch2-Ch1.zen
1.356000e+01	1.994333e+02	20150212_STAG2gfpcf2_G2G1\MitoSys2\Calibration\mEGFPC1H2B_G1_14_20h_afterRelease\DE_W0001_P0001\DE_2_W0001_P0001_T0010\TR1_W0001_P0108\TR1_2_W0001_P0108_T0001_R1_P2_K1_Ch2-Ch1.zen
1.362000e+01	2.077166e+02	20150212_STAG2gfpcf2_G2G1\MitoSys2\Calibration\mEGFPC1H2B_G1_14_20h_afterRelease\DE_W0001_P0001\DE_2_W0001_P0001_T0010\TR1_W0001_P0108\TR1_2_W0001_P0108_T0001_R1_P2_K1_Ch2-Ch1.zen
1.368000e+01	1.949499e+02	20150212_STAG2gfpcf2_G2G1\MitoSys2\Calibration\mEGFPC1H2B_G1_14_20h_afterRelease\DE_W0001_P0001\DE_2_W0001_P0001_T0010\TR1_W0001_P0108\TR1_2_W0001_P0108_T0001_R1_P2_K1_Ch2-Ch1.zen
1.374000e+01	2.014666e+02	20150212_STAG2gfpcf2_G2G1\MitoSys2\Calibration\mEGFPC1H2B_G1_14_20h_afterRelease\DE_W0001_P0001\DE_2_W0001_P0001_T0010\TR1_W0001_P0108\TR1_2_W0001_P0108_T0001_R1_P2_K1_Ch2-Ch1.zen
1.380000e+01	1.928833e+02	20150212_STAG2gfpcf2_G2G1\MitoSys2\Calibration\mEGFPC1H2B_G1_14_20h_afterRelease\DE_W0001_P0001\DE_2_W0001_P0001_T0010\TR1_W0001_P0108\TR1_2_W0001_P0108_T0001_R1_P2_K1_Ch2-Ch1.zen
1.386000e+01	2.028833e+02	20150212_STAG2gfpcf2_G2G1\MitoSys2\Calibration\mEGFPC1H2B_G1_14_20h_afterRelease\DE_W0001_P0001\DE_2_W0001_P0001_T0010\TR1_W0001_P0108\TR1_2_W0001_P0108_T0001_R1_P2_K1_Ch2-Ch1.zen
1.392000e+01	1.893833e+02	20150212_STAG2gfpcf2_G2G1\MitoSys2\Calibration\mEGFPC1H2B_G1_14_20h_afterRelease\DE_W0001_P0001\DE_2_W0001_P0001_T0010\TR1_W0001_P0108\TR1_2_W0001_P0108_T0001_R1_P2_K1_Ch2-Ch1.zen
1.398000e+01	2.025666e+02	20150212_STAG2gfpcf2_G2G1\MitoSys2\Calibration\mEGFPC1H2B_G1_14_20h_afterRelease\DE_W0001_P0001\DE_2_W0001_P0001_T0010\TR1_W0001_P0108\TR1_2_W0001_P0108_T0001_R1_P2_K1_Ch2-Ch1.zen
1.404000e+01	1.919499e+02	20150212_STAG2gfpcf2_G2G1\MitoSys2\Calibration\mEGFPC1H2B_G1_14_20h_afterRelease\DE_W0001_P0001\DE_2_W0001_P0001_T0010\TR1_W0001_P0108\TR1_2_W0001_P0108_T0001_R1_P2_K1_Ch2-Ch1.zen
1.410000e+01	1.979666e+02	20150212_STAG2gfpcf2_G2G1\MitoSys2\Calibration\mEGFPC1H2B_G1_14_20h_afterRelease\DE_W0001_P0001\DE_2_W0001_P0001_T0010\TR1_W0001_P0108\TR1_2_W0001_P0108_T0001_R1_P2_K1_Ch2-Ch1.zen
1.416000e+01	2.067833e+02	20150212_STAG2gfpcf2_G2G1\MitoSys2\Calibration\mEGFPC1H2B_G1_14_20h_afterRelease\DE_W0001_P0001\DE_2_W0001_P0001_T0010\TR1_W0001_P0108\TR1_2_W0001_P0108_T0001_R1_P2_K1_Ch2-Ch1.zen
1.422000e+01	1.967833e+02	20150212_STAG2gfpcf2_G2G1\MitoSys2\Calibration\mEGFPC1H2B_G1_14_20h_afterRelease\DE_W0001_P0001\DE_2_W0001_P0001_T0010\TR1_W0001_P0108\TR1_2_W0001_P0108_T0001_R1_P2_K1_Ch2-Ch1.zen
1.428000e+01	2.074499e+02	20150212_STAG2gfpcf2_G2G1\MitoSys2\Calibration\mEGFPC1H2B_G1_14_20h_afterRelease\DE_W0001_P0001\DE_2_W0001_P0001_T0010\TR1_W0001_P0108\TR1_2_W0001_P0108_T0001_R1_P2_K1_Ch2-Ch1.zen
1.434000e+01	2.098333e+02	20150212_STAG2gfpcf2_G2G1\MitoSys2\Calibration\mEGFPC1H2B_G1_14_20h_afterRelease\DE_W0001_P0001\DE_2_W0001_P0001_T0010\TR1_W0001_P0108\TR1_2_W0001_P0108_T0001_R1_P2_K1_Ch2-Ch1.zen
1.440000e+01	2.029499e+02	20150212_STAG2gfpcf2_G2G1\MitoSys2\Calibration\mEGFPC1H2B_G1_14_20h_afterRelease\DE_W0001_P0001\DE_2_W0001_P0001_T0010\TR1_W0001_P0108\TR1_2_W0001_P0108_T0001_R1_P2_K1_Ch2-Ch1.zen
1.446000e+01	1.946333e+02	20150212_STAG2gfpcf2_G2G1\MitoSys2\Calibration\mEGFPC1H2B_G1_14_20h_afterRelease\DE_W0001_P0001\DE_2_W0001_P0001_T0010\TR1_W0001_P0108\TR1_2_W0001_P0108_T0001_R1_P2_K1_Ch2-Ch1.zen
1.452000e+01	1.970666e+02	20150212_STAG2gfpcf2_G2G1\MitoSys2\Calibration\mEGFPC1H2B_G1_14_20h_afterRelease\DE_W0001_P0001\DE_2_W0001_P0001_T0010\TR1_W0001_P0108\TR1_2_W0001_P0108_T0001_R1_P2_K1_Ch2-Ch1.zen
1.458000e+01	2.001499e+02	20150212_STAG2gfpcf2_G2G1\MitoSys2\Calibration\mEGFPC1H2B_G1_14_20h_afterRelease\DE_W0001_P0001\DE_2_W0001_P0001_T0010\TR1_W0001_P0108\TR1_2_W0001_P0108_T0001_R1_P2_K1_Ch2-Ch1.zen
1.464000e+01	1.978333e+02	20150212_STAG2gfpcf2_G2G1\MitoSys2\Calibration\mEGFPC1H2B_G1_14_20h_afterRelease\DE_W0001_P0001\DE_2_W0001_P0001_T0010\TR1_W0001_P0108\TR1_2_W0001_P0108_T0001_R1_P2_K1_Ch2-Ch1.zen
1.470000e+01	2.012999e+02	20150212_STAG2gfpcf2_G2G1\MitoSys2\Calibration\mEGFPC1H2B_G1_14_20h_afterRelease\DE_W0001_P0001\DE_2_W0001_P0001_T0010\TR1_W0001_P0108\TR1_2_W0001_P0108_T0001_R1_P2_K1_Ch2-Ch1.zen
1.476000e+01	2.014999e+02	20150212_STAG2gfpcf2_G2G1\MitoSys2\Calibration\mEGFPC1H2B_G1_14_20h_afterRelease\DE_W0001_P0001\DE_2_W0001_P0001_T0010\TR1_W0001_P0108\TR1_2_W0001_P0108_T0001_R1_P2_K1_Ch2-Ch1.zen
1.482000e+01	2.042499e+02	20150212_STAG2gfpcf2_G2G1\MitoSys2\Calibration\mEGFPC1H2B_G1_14_20h_afterRelease\DE_W0001_P0001\DE_2_W0001_P0001_T0010\TR1_W0001_P0108\TR1_2_W0001_P0108_T0001_R1_P2_K1_Ch2-Ch1.zen
1.488000e+01	1.930833e+02	20150212_STAG2gfpcf2_G2G1\MitoSys2\Calibration\mEGFPC1H2B_G1_14_20h_afterRelease\DE_W0001_P0001\DE_2_W0001_P0001_T0010\TR1_W0001_P0108\TR1_2_W0001_P0108_T0001_R1_P2_K1_Ch2-Ch1.zen
1.494000e+01	1.981666e+02	20150212_STAG2gfpcf2_G2G1\MitoSys2\Calibration\mEGFPC1H2B_G1_14_20h_afterRelease\DE_W0001_P0001\DE_2_W0001_P0001_T0010\TR1_W0001_P0108\TR1_2_W0001_P0108_T0001_R1_P2_K1_Ch2-Ch1.zen
15	1.941166e+02	20150212_STAG2gfpcf2_G2G1\MitoSys2\Calibration\mEGFPC1H2B_G1_14_20h_afterRelease\DE_W0001_P0001\DE_2_W0001_P0001_T0010\TR1_W0001_P0108\TR1_2_W0001_P0108_T0001_R1_P2_K1_Ch2-Ch1.zen
1.506000e+01	1.880166e+02	20150212_STAG2gfpcf2_G2G1\MitoSys2\Calibration\mEGFPC1H2B_G1_14_20h_afterRelease\DE_W0001_P0001\DE_2_W0001_P0001_T0010\TR1_W0001_P0108\TR1_2_W0001_P0108_T0001_R1_P2_K1_Ch2-Ch1.zen
1.512000e+01	1.940333e+02	20150212_STAG2gfpcf2_G2G1\MitoSys2\Calibration\mEGFPC1H2B_G1_14_20h_afterRelease\DE_W0001_P0001\DE_2_W0001_P0001_T0010\TR1_W0001_P0108\TR1_2_W0001_P0108_T0001_R1_P2_K1_Ch2-Ch1.zen
1.518001e+01	2.081499e+02	20150212_STAG2gfpcf2_G2G1\MitoSys2\Calibration\mEGFPC1H2B_G1_14_20h_afterRelease\DE_W0001_P0001\DE_2_W0001_P0001_T0010\TR1_W0001_P0108\TR1_2_W0001_P0108_T0001_R1_P2_K1_Ch2-Ch1.zen
1.524000e+01	1.972666e+02	20150212_STAG2gfpcf2_G2G1\MitoSys2\Calibration\mEGFPC1H2B_G1_14_20h_afterRelease\DE_W0001_P0001\DE_2_W0001_P0001_T0010\TR1_W0001_P0108\TR1_2_W0001_P0108_T0001_R1_P2_K1_Ch2-Ch1.zen
1.530000e+01	1.980333e+02	20150212_STAG2gfpcf2_G2G1\MitoSys2\Calibration\mEGFPC1H2B_G1_14_20h_afterRelease\DE_W0001_P0001\DE_2_W0001_P0001_T0010\TR1_W0001_P0108\TR1_2_W0001_P0108_T0001_R1_P2_K1_Ch2-Ch1.zen
1.536000e+01	2.019499e+02	20150212_STAG2gfpcf2_G2G1\MitoSys2\Calibration\mEGFPC1H2B_G1_14_20h_afterRelease\DE_W0001_P0001\DE_2_W0001_P0001_T0010\TR1_W0001_P0108\TR1_2_W0001_P0108_T0001_R1_P2_K1_Ch2-Ch1.zen
1.542000e+01	1.916333e+02	20150212_STAG2gfpcf2_G2G1\MitoSys2\Calibration\mEGFPC1H2B_G1_14_20h_afterRelease\DE_W0001_P0001\DE_2_W0001_P0001_T0010\TR1_W0001_P0108\TR1_2_W0001_P0108_T0001_R1_P2_K1_Ch2-Ch1.zen
1.548001e+01	1.990333e+02	20150212_STAG2gfpcf2_G2G1\MitoSys2\Calibration\mEGFPC1H2B_G1_14_20h_afterRelease\DE_W0001_P0001\DE_2_W0001_P0001_T0010\TR1_W0001_P0108\TR1_2_W0001_P0108_T0001_R1_P2_K1_Ch2-Ch1.zen
1.554000e+01	1.932999e+02	20150212_STAG2gfpcf2_G2G1\MitoSys2\Calibration\mEGFPC1H2B_G1_14_20h_afterRelease\DE_W0001_P0001\DE_2_W0001_P0001_T0010\TR1_W0001_P0108\TR1_2_W0001_P0108_T0001_R1_P2_K1_Ch2-Ch1.zen
1.560001e+01	1.996166e+02	20150212_STAG2gfpcf2_G2G1\MitoSys2\Calibration\mEGFPC1H2B_G1_14_20h_afterRelease\DE_W0001_P0001\DE_2_W0001_P0001_T0010\TR1_W0001_P0108\TR1_2_W0001_P0108_T0001_R1_P2_K1_Ch2-Ch1.zen
1.566000e+01	2.011333e+02	20150212_STAG2gfpcf2_G2G1\MitoSys2\Calibration\mEGFPC1H2B_G1_14_20h_afterRelease\DE_W0001_P0001\DE_2_W0001_P0001_T0010\TR1_W0001_P0108\TR1_2_W0001_P0108_T0001_R1_P2_K1_Ch2-Ch1.zen
1.572001e+01	1.980166e+02	20150212_STAG2gfpcf2_G2G1\MitoSys2\Calibration\mEGFPC1H2B_G1_14_20h_afterRelease\DE_W0001_P0001\DE_2_W0001_P0001_T0010\TR1_W0001_P0108\TR1_2_W0001_P0108_T0001_R1_P2_K1_Ch2-Ch1.zen
1.578000e+01	2.047833e+02	20150212_STAG2gfpcf2_G2G1\MitoSys2\Calibration\mEGFPC1H2B_G1_14_20h_afterRelease\DE_W0001_P0001\DE_2_W0001_P0001_T0010\TR1_W0001_P0108\TR1_2_W0001_P0108_T0001_R1_P2_K1_Ch2-Ch1.zen
1.584000e+01	1.979333e+02	20150212_STAG2gfpcf2_G2G1\MitoSys2\Calibration\mEGFPC1H2B_G1_14_20h_afterRelease\DE_W0001_P0001\DE_2_W0001_P0001_T0010\TR1_W0001_P0108\TR1_2_W0001_P0108_T0001_R1_P2_K1_Ch2-Ch1.zen
1.590001e+01	2.129666e+02	20150212_STAG2gfpcf2_G2G1\MitoSys2\Calibration\mEGFPC1H2B_G1_14_20h_afterRelease\DE_W0001_P0001\DE_2_W0001_P0001_T0010\TR1_W0001_P0108\TR1_2_W0001_P0108_T0001_R1_P2_K1_Ch2-Ch1.zen
1.596000e+01	2.084999e+02	20150212_STAG2gfpcf2_G2G1\MitoSys2\Calibration\mEGFPC1H2B_G1_14_20h_afterRelease\DE_W0001_P0001\DE_2_W0001_P0001_T0010\TR1_W0001_P0108\TR1_2_W0001_P0108_T0001_R1_P2_K1_Ch2-Ch1.zen
1.602000e+01	2.008833e+02	20150212_STAG2gfpcf2_G2G1\MitoSys2\Calibration\mEGFPC1H2B_G1_14_20h_afterRelease\DE_W0001_P0001\DE_2_W0001_P0001_T0010\TR1_W0001_P0108\TR1_2_W0001_P0108_T0001_R1_P2_K1_Ch2-Ch1.zen
1.608001e+01	1.984166e+02	20150212_STAG2gfpcf2_G2G1\MitoSys2\Calibration\mEGFPC1H2B_G1_14_20h_afterRelease\DE_W0001_P0001\DE_2_W0001_P0001_T0010\TR1_W0001_P0108\TR1_2_W0001_P0108_T0001_R1_P2_K1_Ch2-Ch1.zen
1.614001e+01	1.883833e+02	20150212_STAG2gfpcf2_G2G1\MitoSys2\Calibration\mEGFPC1H2B_G1_14_20h_afterRelease\DE_W0001_P0001\DE_2_W0001_P0001_T0010\TR1_W0001_P0108\TR1_2_W0001_P0108_T0001_R1_P2_K1_Ch2-Ch1.zen
1.620000e+01	1.969333e+02	20150212_STAG2gfpcf2_G2G1\MitoSys2\Calibration\mEGFPC1H2B_G1_14_20h_afterRelease\DE_W0001_P0001\DE_2_W0001_P0001_T0010\TR1_W0001_P0108\TR1_2_W0001_P0108_T0001_R1_P2_K1_Ch2-Ch1.zen
1.626001e+01	2.021666e+02	20150212_STAG2gfpcf2_G2G1\MitoSys2\Calibration\mEGFPC1H2B_G1_14_20h_afterRelease\DE_W0001_P0001\DE_2_W0001_P0001_T0010\TR1_W0001_P0108\TR1_2_W0001_P0108_T0001_R1_P2_K1_Ch2-Ch1.zen
1.632001e+01	2.182999e+02	20150212_STAG2gfpcf2_G2G1\MitoSys2\Calibration\mEGFPC1H2B_G1_14_20h_afterRelease\DE_W0001_P0001\DE_2_W0001_P0001_T0010\TR1_W0001_P0108\TR1_2_W0001_P0108_T0001_R1_P2_K1_Ch2-Ch1.zen
1.638000e+01	1.911166e+02	20150212_STAG2gfpcf2_G2G1\MitoSys2\Calibration\mEGFPC1H2B_G1_14_20h_afterRelease\DE_W0001_P0001\DE_2_W0001_P0001_T0010\TR1_W0001_P0108\TR1_2_W0001_P0108_T0001_R1_P2_K1_Ch2-Ch1.zen
1.644000e+01	1.980666e+02	20150212_STAG2gfpcf2_G2G1\MitoSys2\Calibration\mEGFPC1H2B_G1_14_20h_afterRelease\DE_W0001_P0001\DE_2_W0001_P0001_T0010\TR1_W0001_P0108\TR1_2_W0001_P0108_T0001_R1_P2_K1_Ch2-Ch1.zen
1.650001e+01	1.988833e+02	20150212_STAG2gfpcf2_G2G1\MitoSys2\Calibration\mEGFPC1H2B_G1_14_20h_afterRelease\DE_W0001_P0001\DE_2_W0001_P0001_T0010\TR1_W0001_P0108\TR1_2_W0001_P0108_T0001_R1_P2_K1_Ch2-Ch1.zen
1.656001e+01	1.995333e+02	20150212_STAG2gfpcf2_G2G1\MitoSys2\Calibration\mEGFPC1H2B_G1_14_20h_afterRelease\DE_W0001_P0001\DE_2_W0001_P0001_T0010\TR1_W0001_P0108\TR1_2_W0001_P0108_T0001_R1_P2_K1_Ch2-Ch1.zen
1.662000e+01	1.996499e+02	20150212_STAG2gfpcf2_G2G1\MitoSys2\Calibration\mEGFPC1H2B_G1_14_20h_afterRelease\DE_W0001_P0001\DE_2_W0001_P0001_T0010\TR1_W0001_P0108\TR1_2_W0001_P0108_T0001_R1_P2_K1_Ch2-Ch1.zen
1.668001e+01	2.085999e+02	20150212_STAG2gfpcf2_G2G1\MitoSys2\Calibration\mEGFPC1H2B_G1_14_20h_afterRelease\DE_W0001_P0001\DE_2_W0001_P0001_T0010\TR1_W0001_P0108\TR1_2_W0001_P0108_T0001_R1_P2_K1_Ch2-Ch1.zen
1.674001e+01	1.933500e+02	20150212_STAG2gfpcf2_G2G1\MitoSys2\Calibration\mEGFPC1H2B_G1_14_20h_afterRelease\DE_W0001_P0001\DE_2_W0001_P0001_T0010\TR1_W0001_P0108\TR1_2_W0001_P0108_T0001_R1_P2_K1_Ch2-Ch1.zen
1.680000e+01	1.961833e+02	20150212_STAG2gfpcf2_G2G1\MitoSys2\Calibration\mEGFPC1H2B_G1_14_20h_afterRelease\DE_W0001_P0001\DE_2_W0001_P0001_T0010\TR1_W0001_P0108\TR1_2_W0001_P0108_T0001_R1_P2_K1_Ch2-Ch1.zen
1.686000e+01	2.007499e+02	20150212_STAG2gfpcf2_G2G1\MitoSys2\Calibration\mEGFPC1H2B_G1_14_20h_afterRelease\DE_W0001_P0001\DE_2_W0001_P0001_T0010\TR1_W0001_P0108\TR1_2_W0001_P0108_T0001_R1_P2_K1_Ch2-Ch1.zen
1.692001e+01	1.985499e+02	20150212_STAG2gfpcf2_G2G1\MitoSys2\Calibration\mEGFPC1H2B_G1_14_20h_afterRelease\DE_W0001_P0001\DE_2_W0001_P0001_T0010\TR1_W0001_P0108\TR1_2_W0001_P0108_T0001_R1_P2_K1_Ch2-Ch1.zen
1.698001e+01	2.038333e+02	20150212_STAG2gfpcf2_G2G1\MitoSys2\Calibration\mEGFPC1H2B_G1_14_20h_afterRelease\DE_W0001_P0001\DE_2_W0001_P0001_T0010\TR1_W0001_P0108\TR1_2_W0001_P0108_T0001_R1_P2_K1_Ch2-Ch1.zen
1.704000e+01	2.064499e+02	20150212_STAG2gfpcf2_G2G1\MitoSys2\Calibration\mEGFPC1H2B_G1_14_20h_afterRelease\DE_W0001_P0001\DE_2_W0001_P0001_T0010\TR1_W0001_P0108\TR1_2_W0001_P0108_T0001_R1_P2_K1_Ch2-Ch1.zen
1.710001e+01	2.004999e+02	20150212_STAG2gfpcf2_G2G1\MitoSys2\Calibration\mEGFPC1H2B_G1_14_20h_afterRelease\DE_W0001_P0001\DE_2_W0001_P0001_T0010\TR1_W0001_P0108\TR1_2_W0001_P0108_T0001_R1_P2_K1_Ch2-Ch1.zen
1.716001e+01	1.983333e+02	20150212_STAG2gfpcf2_G2G1\MitoSys2\Calibration\mEGFPC1H2B_G1_14_20h_afterRelease\DE_W0001_P0001\DE_2_W0001_P0001_T0010\TR1_W0001_P0108\TR1_2_W0001_P0108_T0001_R1_P2_K1_Ch2-Ch1.zen
1.722001e+01	1.912333e+02	20150212_STAG2gfpcf2_G2G1\MitoSys2\Calibration\mEGFPC1H2B_G1_14_20h_afterRelease\DE_W0001_P0001\DE_2_W0001_P0001_T0010\TR1_W0001_P0108\TR1_2_W0001_P0108_T0001_R1_P2_K1_Ch2-Ch1.zen
1.728000e+01	2.004666e+02	20150212_STAG2gfpcf2_G2G1\MitoSys2\Calibration\mEGFPC1H2B_G1_14_20h_afterRelease\DE_W0001_P0001\DE_2_W0001_P0001_T0010\TR1_W0001_P0108\TR1_2_W0001_P0108_T0001_R1_P2_K1_Ch2-Ch1.zen
1.734001e+01	1.997999e+02	20150212_STAG2gfpcf2_G2G1\MitoSys2\Calibration\mEGFPC1H2B_G1_14_20h_afterRelease\DE_W0001_P0001\DE_2_W0001_P0001_T0010\TR1_W0001_P0108\TR1_2_W0001_P0108_T0001_R1_P2_K1_Ch2-Ch1.zen
1.740001e+01	2.144166e+02	20150212_STAG2gfpcf2_G2G1\MitoSys2\Calibration\mEGFPC1H2B_G1_14_20h_afterRelease\DE_W0001_P0001\DE_2_W0001_P0001_T0010\TR1_W0001_P0108\TR1_2_W0001_P0108_T0001_R1_P2_K1_Ch2-Ch1.zen
1.746000e+01	1.984999e+02	20150212_STAG2gfpcf2_G2G1\MitoSys2\Calibration\mEGFPC1H2B_G1_14_20h_afterRelease\DE_W0001_P0001\DE_2_W0001_P0001_T0010\TR1_W0001_P0108\TR1_2_W0001_P0108_T0001_R1_P2_K1_Ch2-Ch1.zen
1.752001e+01	1.968666e+02	20150212_STAG2gfpcf2_G2G1\MitoSys2\Calibration\mEGFPC1H2B_G1_14_20h_afterRelease\DE_W0001_P0001\DE_2_W0001_P0001_T0010\TR1_W0001_P0108\TR1_2_W0001_P0108_T0001_R1_P2_K1_Ch2-Ch1.zen
1.758001e+01	1.932499e+02	20150212_STAG2gfpcf2_G2G1\MitoSys2\Calibration\mEGFPC1H2B_G1_14_20h_afterRelease\DE_W0001_P0001\DE_2_W0001_P0001_T0010\TR1_W0001_P0108\TR1_2_W0001_P0108_T0001_R1_P2_K1_Ch2-Ch1.zen
1.764001e+01	2.016333e+02	20150212_STAG2gfpcf2_G2G1\MitoSys2\Calibration\mEGFPC1H2B_G1_14_20h_afterRelease\DE_W0001_P0001\DE_2_W0001_P0001_T0010\TR1_W0001_P0108\TR1_2_W0001_P0108_T0001_R1_P2_K1_Ch2-Ch1.zen
1.770000e+01	1.842666e+02	20150212_STAG2gfpcf2_G2G1\MitoSys2\Calibration\mEGFPC1H2B_G1_14_20h_afterRelease\DE_W0001_P0001\DE_2_W0001_P0001_T0010\TR1_W0001_P0108\TR1_2_W0001_P0108_T0001_R1_P2_K1_Ch2-Ch1.zen
1.776001e+01	1.959333e+02	20150212_STAG2gfpcf2_G2G1\MitoSys2\Calibration\mEGFPC1H2B_G1_14_20h_afterRelease\DE_W0001_P0001\DE_2_W0001_P0001_T0010\TR1_W0001_P0108\TR1_2_W0001_P0108_T0001_R1_P2_K1_Ch2-Ch1.zen
1.782001e+01	1.987333e+02	20150212_STAG2gfpcf2_G2G1\MitoSys2\Calibration\mEGFPC1H2B_G1_14_20h_afterRelease\DE_W0001_P0001\DE_2_W0001_P0001_T0010\TR1_W0001_P0108\TR1_2_W0001_P0108_T0001_R1_P2_K1_Ch2-Ch1.zen
1.788000e+01	1.887499e+02	20150212_STAG2gfpcf2_G2G1\MitoSys2\Calibration\mEGFPC1H2B_G1_14_20h_afterRelease\DE_W0001_P0001\DE_2_W0001_P0001_T0010\TR1_W0001_P0108\TR1_2_W0001_P0108_T0001_R1_P2_K1_Ch2-Ch1.zen
1.794001e+01	1.913333e+02	20150212_STAG2gfpcf2_G2G1\MitoSys2\Calibration\mEGFPC1H2B_G1_14_20h_afterRelease\DE_W0001_P0001\DE_2_W0001_P0001_T0010\TR1_W0001_P0108\TR1_2_W0001_P0108_T0001_R1_P2_K1_Ch2-Ch1.zen
1.800001e+01	1.912333e+02	20150212_STAG2gfpcf2_G2G1\MitoSys2\Calibration\mEGFPC1H2B_G1_14_20h_afterRelease\DE_W0001_P0001\DE_2_W0001_P0001_T0010\TR1_W0001_P0108\TR1_2_W0001_P0108_T0001_R1_P2_K1_Ch2-Ch1.zen
1.806001e+01	1.914333e+02	20150212_STAG2gfpcf2_G2G1\MitoSys2\Calibration\mEGFPC1H2B_G1_14_20h_afterRelease\DE_W0001_P0001\DE_2_W0001_P0001_T0010\TR1_W0001_P0108\TR1_2_W0001_P0108_T0001_R1_P2_K1_Ch2-Ch1.zen
1.812001e+01	1.988500e+02	20150212_STAG2gfpcf2_G2G1\MitoSys2\Calibration\mEGFPC1H2B_G1_14_20h_afterRelease\DE_W0001_P0001\DE_2_W0001_P0001_T0010\TR1_W0001_P0108\TR1_2_W0001_P0108_T0001_R1_P2_K1_Ch2-Ch1.zen
1.818001e+01	1.945666e+02	20150212_STAG2gfpcf2_G2G1\MitoSys2\Calibration\mEGFPC1H2B_G1_14_20h_afterRelease\DE_W0001_P0001\DE_2_W0001_P0001_T0010\TR1_W0001_P0108\TR1_2_W0001_P0108_T0001_R1_P2_K1_Ch2-Ch1.zen
1.824001e+01	1.972499e+02	20150212_STAG2gfpcf2_G2G1\MitoSys2\Calibration\mEGFPC1H2B_G1_14_20h_afterRelease\DE_W0001_P0001\DE_2_W0001_P0001_T0010\TR1_W0001_P0108\TR1_2_W0001_P0108_T0001_R1_P2_K1_Ch2-Ch1.zen
1.830000e+01	1.971499e+02	20150212_STAG2gfpcf2_G2G1\MitoSys2\Calibration\mEGFPC1H2B_G1_14_20h_afterRelease\DE_W0001_P0001\DE_2_W0001_P0001_T0010\TR1_W0001_P0108\TR1_2_W0001_P0108_T0001_R1_P2_K1_Ch2-Ch1.zen
1.836001e+01	1.945333e+02	20150212_STAG2gfpcf2_G2G1\MitoSys2\Calibration\mEGFPC1H2B_G1_14_20h_afterRelease\DE_W0001_P0001\DE_2_W0001_P0001_T0010\TR1_W0001_P0108\TR1_2_W0001_P0108_T0001_R1_P2_K1_Ch2-Ch1.zen
1.842001e+01	1.923333e+02	20150212_STAG2gfpcf2_G2G1\MitoSys2\Calibration\mEGFPC1H2B_G1_14_20h_afterRelease\DE_W0001_P0001\DE_2_W0001_P0001_T0010\TR1_W0001_P0108\TR1_2_W0001_P0108_T0001_R1_P2_K1_Ch2-Ch1.zen
1.848001e+01	1.946499e+02	20150212_STAG2gfpcf2_G2G1\MitoSys2\Calibration\mEGFPC1H2B_G1_14_20h_afterRelease\DE_W0001_P0001\DE_2_W0001_P0001_T0010\TR1_W0001_P0108\TR1_2_W0001_P0108_T0001_R1_P2_K1_Ch2-Ch1.zen
1.854001e+01	1.952833e+02	20150212_STAG2gfpcf2_G2G1\MitoSys2\Calibration\mEGFPC1H2B_G1_14_20h_afterRelease\DE_W0001_P0001\DE_2_W0001_P0001_T0010\TR1_W0001_P0108\TR1_2_W0001_P0108_T0001_R1_P2_K1_Ch2-Ch1.zen
1.860001e+01	1.965666e+02	20150212_STAG2gfpcf2_G2G1\MitoSys2\Calibration\mEGFPC1H2B_G1_14_20h_afterRelease\DE_W0001_P0001\DE_2_W0001_P0001_T0010\TR1_W0001_P0108\TR1_2_W0001_P0108_T0001_R1_P2_K1_Ch2-Ch1.zen
1.866001e+01	1.911000e+02	20150212_STAG2gfpcf2_G2G1\MitoSys2\Calibration\mEGFPC1H2B_G1_14_20h_afterRelease\DE_W0001_P0001\DE_2_W0001_P0001_T0010\TR1_W0001_P0108\TR1_2_W0001_P0108_T0001_R1_P2_K1_Ch2-Ch1.zen
1.872001e+01	1.957499e+02	20150212_STAG2gfpcf2_G2G1\MitoSys2\Calibration\mEGFPC1H2B_G1_14_20h_afterRelease\DE_W0001_P0001\DE_2_W0001_P0001_T0010\TR1_W0001_P0108\TR1_2_W0001_P0108_T0001_R1_P2_K1_Ch2-Ch1.zen
1.878001e+01	1.986166e+02	20150212_STAG2gfpcf2_G2G1\MitoSys2\Calibration\mEGFPC1H2B_G1_14_20h_afterRelease\DE_W0001_P0001\DE_2_W0001_P0001_T0010\TR1_W0001_P0108\TR1_2_W0001_P0108_T0001_R1_P2_K1_Ch2-Ch1.zen
1.884001e+01	1.907833e+02	20150212_STAG2gfpcf2_G2G1\MitoSys2\Calibration\mEGFPC1H2B_G1_14_20h_afterRelease\DE_W0001_P0001\DE_2_W0001_P0001_T0010\TR1_W0001_P0108\TR1_2_W0001_P0108_T0001_R1_P2_K1_Ch2-Ch1.zen
1.890001e+01	1.977666e+02	20150212_STAG2gfpcf2_G2G1\MitoSys2\Calibration\mEGFPC1H2B_G1_14_20h_afterRelease\DE_W0001_P0001\DE_2_W0001_P0001_T0010\TR1_W0001_P0108\TR1_2_W0001_P0108_T0001_R1_P2_K1_Ch2-Ch1.zen
1.896001e+01	2.015333e+02	20150212_STAG2gfpcf2_G2G1\MitoSys2\Calibration\mEGFPC1H2B_G1_14_20h_afterRelease\DE_W0001_P0001\DE_2_W0001_P0001_T0010\TR1_W0001_P0108\TR1_2_W0001_P0108_T0001_R1_P2_K1_Ch2-Ch1.zen
1.902001e+01	1.975666e+02	20150212_STAG2gfpcf2_G2G1\MitoSys2\Calibration\mEGFPC1H2B_G1_14_20h_afterRelease\DE_W0001_P0001\DE_2_W0001_P0001_T0010\TR1_W0001_P0108\TR1_2_W0001_P0108_T0001_R1_P2_K1_Ch2-Ch1.zen
1.908001e+01	1.907499e+02	20150212_STAG2gfpcf2_G2G1\MitoSys2\Calibration\mEGFPC1H2B_G1_14_20h_afterRelease\DE_W0001_P0001\DE_2_W0001_P0001_T0010\TR1_W0001_P0108\TR1_2_W0001_P0108_T0001_R1_P2_K1_Ch2-Ch1.zen
1.914001e+01	1.994666e+02	20150212_STAG2gfpcf2_G2G1\MitoSys2\Calibration\mEGFPC1H2B_G1_14_20h_afterRelease\DE_W0001_P0001\DE_2_W0001_P0001_T0010\TR1_W0001_P0108\TR1_2_W0001_P0108_T0001_R1_P2_K1_Ch2-Ch1.zen
1.920001e+01	2.001499e+02	20150212_STAG2gfpcf2_G2G1\MitoSys2\Calibration\mEGFPC1H2B_G1_14_20h_afterRelease\DE_W0001_P0001\DE_2_W0001_P0001_T0010\TR1_W0001_P0108\TR1_2_W0001_P0108_T0001_R1_P2_K1_Ch2-Ch1.zen
1.926001e+01	1.960666e+02	20150212_STAG2gfpcf2_G2G1\MitoSys2\Calibration\mEGFPC1H2B_G1_14_20h_afterRelease\DE_W0001_P0001\DE_2_W0001_P0001_T0010\TR1_W0001_P0108\TR1_2_W0001_P0108_T0001_R1_P2_K1_Ch2-Ch1.zen
1.932001e+01	2.074166e+02	20150212_STAG2gfpcf2_G2G1\MitoSys2\Calibration\mEGFPC1H2B_G1_14_20h_afterRelease\DE_W0001_P0001\DE_2_W0001_P0001_T0010\TR1_W0001_P0108\TR1_2_W0001_P0108_T0001_R1_P2_K1_Ch2-Ch1.zen
1.938001e+01	1.870833e+02	20150212_STAG2gfpcf2_G2G1\MitoSys2\Calibration\mEGFPC1H2B_G1_14_20h_afterRelease\DE_W0001_P0001\DE_2_W0001_P0001_T0010\TR1_W0001_P0108\TR1_2_W0001_P0108_T0001_R1_P2_K1_Ch2-Ch1.zen
1.944001e+01	2.000666e+02	20150212_STAG2gfpcf2_G2G1\MitoSys2\Calibration\mEGFPC1H2B_G1_14_20h_afterRelease\DE_W0001_P0001\DE_2_W0001_P0001_T0010\TR1_W0001_P0108\TR1_2_W0001_P0108_T0001_R1_P2_K1_Ch2-Ch1.zen
1.950001e+01	1.918833e+02	20150212_STAG2gfpcf2_G2G1\MitoSys2\Calibration\mEGFPC1H2B_G1_14_20h_afterRelease\DE_W0001_P0001\DE_2_W0001_P0001_T0010\TR1_W0001_P0108\TR1_2_W0001_P0108_T0001_R1_P2_K1_Ch2-Ch1.zen
1.956001e+01	1.948666e+02	20150212_STAG2gfpcf2_G2G1\MitoSys2\Calibration\mEGFPC1H2B_G1_14_20h_afterRelease\DE_W0001_P0001\DE_2_W0001_P0001_T0010\TR1_W0001_P0108\TR1_2_W0001_P0108_T0001_R1_P2_K1_Ch2-Ch1.zen
1.962001e+01	1.825833e+02	20150212_STAG2gfpcf2_G2G1\MitoSys2\Calibration\mEGFPC1H2B_G1_14_20h_afterRelease\DE_W0001_P0001\DE_2_W0001_P0001_T0010\TR1_W0001_P0108\TR1_2_W0001_P0108_T0001_R1_P2_K1_Ch2-Ch1.zen
1.968001e+01	2.095333e+02	20150212_STAG2gfpcf2_G2G1\MitoSys2\Calibration\mEGFPC1H2B_G1_14_20h_afterRelease\DE_W0001_P0001\DE_2_W0001_P0001_T0010\TR1_W0001_P0108\TR1_2_W0001_P0108_T0001_R1_P2_K1_Ch2-Ch1.zen
1.974001e+01	1.928833e+02	20150212_STAG2gfpcf2_G2G1\MitoSys2\Calibration\mEGFPC1H2B_G1_14_20h_afterRelease\DE_W0001_P0001\DE_2_W0001_P0001_T0010\TR1_W0001_P0108\TR1_2_W0001_P0108_T0001_R1_P2_K1_Ch2-Ch1.zen
1.980001e+01	1.921000e+02	20150212_STAG2gfpcf2_G2G1\MitoSys2\Calibration\mEGFPC1H2B_G1_14_20h_afterRelease\DE_W0001_P0001\DE_2_W0001_P0001_T0010\TR1_W0001_P0108\TR1_2_W0001_P0108_T0001_R1_P2_K1_Ch2-Ch1.zen
1.986001e+01	1.986000e+02	20150212_STAG2gfpcf2_G2G1\MitoSys2\Calibration\mEGFPC1H2B_G1_14_20h_afterRelease\DE_W0001_P0001\DE_2_W0001_P0001_T0010\TR1_W0001_P0108\TR1_2_W0001_P0108_T0001_R1_P2_K1_Ch2-Ch1.zen
1.992001e+01	2.098999e+02	20150212_STAG2gfpcf2_G2G1\MitoSys2\Calibration\mEGFPC1H2B_G1_14_20h_afterRelease\DE_W0001_P0001\DE_2_W0001_P0001_T0010\TR1_W0001_P0108\TR1_2_W0001_P0108_T0001_R1_P2_K1_Ch2-Ch1.zen
1.998001e+01	2.007999e+02	20150212_STAG2gfpcf2_G2G1\MitoSys2\Calibration\mEGFPC1H2B_G1_14_20h_afterRelease\DE_W0001_P0001\DE_2_W0001_P0001_T0010\TR1_W0001_P0108\TR1_2_W0001_P0108_T0001_R1_P2_K1_Ch2-Ch1.zen
2.004001e+01	2.003333e+02	20150212_STAG2gfpcf2_G2G1\MitoSys2\Calibration\mEGFPC1H2B_G1_14_20h_afterRelease\DE_W0001_P0001\DE_2_W0001_P0001_T0010\TR1_W0001_P0108\TR1_2_W0001_P0108_T0001_R1_P2_K1_Ch2-Ch1.zen
2.010001e+01	2.087499e+02	20150212_STAG2gfpcf2_G2G1\MitoSys2\Calibration\mEGFPC1H2B_G1_14_20h_afterRelease\DE_W0001_P0001\DE_2_W0001_P0001_T0010\TR1_W0001_P0108\TR1_2_W0001_P0108_T0001_R1_P2_K1_Ch2-Ch1.zen
2.016001e+01	2.077999e+02	20150212_STAG2gfpcf2_G2G1\MitoSys2\Calibration\mEGFPC1H2B_G1_14_20h_afterRelease\DE_W0001_P0001\DE_2_W0001_P0001_T0010\TR1_W0001_P0108\TR1_2_W0001_P0108_T0001_R1_P2_K1_Ch2-Ch1.zen
2.022001e+01	1.995499e+02	20150212_STAG2gfpcf2_G2G1\MitoSys2\Calibration\mEGFPC1H2B_G1_14_20h_afterRelease\DE_W0001_P0001\DE_2_W0001_P0001_T0010\TR1_W0001_P0108\TR1_2_W0001_P0108_T0001_R1_P2_K1_Ch2-Ch1.zen
2.028001e+01	1.966999e+02	20150212_STAG2gfpcf2_G2G1\MitoSys2\Calibration\mEGFPC1H2B_G1_14_20h_afterRelease\DE_W0001_P0001\DE_2_W0001_P0001_T0010\TR1_W0001_P0108\TR1_2_W0001_P0108_T0001_R1_P2_K1_Ch2-Ch1.zen
2.034001e+01	2.000166e+02	20150212_STAG2gfpcf2_G2G1\MitoSys2\Calibration\mEGFPC1H2B_G1_14_20h_afterRelease\DE_W0001_P0001\DE_2_W0001_P0001_T0010\TR1_W0001_P0108\TR1_2_W0001_P0108_T0001_R1_P2_K1_Ch2-Ch1.zen
2.040001e+01	2.058999e+02	20150212_STAG2gfpcf2_G2G1\MitoSys2\Calibration\mEGFPC1H2B_G1_14_20h_afterRelease\DE_W0001_P0001\DE_2_W0001_P0001_T0010\TR1_W0001_P0108\TR1_2_W0001_P0108_T0001_R1_P2_K1_Ch2-Ch1.zen
2.046001e+01	1.939166e+02	20150212_STAG2gfpcf2_G2G1\MitoSys2\Calibration\mEGFPC1H2B_G1_14_20h_afterRelease\DE_W0001_P0001\DE_2_W0001_P0001_T0010\TR1_W0001_P0108\TR1_2_W0001_P0108_T0001_R1_P2_K1_Ch2-Ch1.zen
2.052001e+01	1.918833e+02	20150212_STAG2gfpcf2_G2G1\MitoSys2\Calibration\mEGFPC1H2B_G1_14_20h_afterRelease\DE_W0001_P0001\DE_2_W0001_P0001_T0010\TR1_W0001_P0108\TR1_2_W0001_P0108_T0001_R1_P2_K1_Ch2-Ch1.zen
2.058001e+01	2.008666e+02	20150212_STAG2gfpcf2_G2G1\MitoSys2\Calibration\mEGFPC1H2B_G1_14_20h_afterRelease\DE_W0001_P0001\DE_2_W0001_P0001_T0010\TR1_W0001_P0108\TR1_2_W0001_P0108_T0001_R1_P2_K1_Ch2-Ch1.zen
2.064001e+01	1.911333e+02	20150212_STAG2gfpcf2_G2G1\MitoSys2\Calibration\mEGFPC1H2B_G1_14_20h_afterRelease\DE_W0001_P0001\DE_2_W0001_P0001_T0010\TR1_W0001_P0108\TR1_2_W0001_P0108_T0001_R1_P2_K1_Ch2-Ch1.zen
2.070001e+01	2.078333e+02	20150212_STAG2gfpcf2_G2G1\MitoSys2\Calibration\mEGFPC1H2B_G1_14_20h_afterRelease\DE_W0001_P0001\DE_2_W0001_P0001_T0010\TR1_W0001_P0108\TR1_2_W0001_P0108_T0001_R1_P2_K1_Ch2-Ch1.zen
2.076001e+01	1.975333e+02	20150212_STAG2gfpcf2_G2G1\MitoSys2\Calibration\mEGFPC1H2B_G1_14_20h_afterRelease\DE_W0001_P0001\DE_2_W0001_P0001_T0010\TR1_W0001_P0108\TR1_2_W0001_P0108_T0001_R1_P2_K1_Ch2-Ch1.zen
2.082001e+01	1.917333e+02	20150212_STAG2gfpcf2_G2G1\MitoSys2\Calibration\mEGFPC1H2B_G1_14_20h_afterRelease\DE_W0001_P0001\DE_2_W0001_P0001_T0010\TR1_W0001_P0108\TR1_2_W0001_P0108_T0001_R1_P2_K1_Ch2-Ch1.zen
2.088001e+01	2.001833e+02	20150212_STAG2gfpcf2_G2G1\MitoSys2\Calibration\mEGFPC1H2B_G1_14_20h_afterRelease\DE_W0001_P0001\DE_2_W0001_P0001_T0010\TR1_W0001_P0108\TR1_2_W0001_P0108_T0001_R1_P2_K1_Ch2-Ch1.zen
2.094001e+01	2.006166e+02	20150212_STAG2gfpcf2_G2G1\MitoSys2\Calibration\mEGFPC1H2B_G1_14_20h_afterRelease\DE_W0001_P0001\DE_2_W0001_P0001_T0010\TR1_W0001_P0108\TR1_2_W0001_P0108_T0001_R1_P2_K1_Ch2-Ch1.zen
2.100001e+01	1.845333e+02	20150212_STAG2gfpcf2_G2G1\MitoSys2\Calibration\mEGFPC1H2B_G1_14_20h_afterRelease\DE_W0001_P0001\DE_2_W0001_P0001_T0010\TR1_W0001_P0108\TR1_2_W0001_P0108_T0001_R1_P2_K1_Ch2-Ch1.zen
2.106001e+01	1.992999e+02	20150212_STAG2gfpcf2_G2G1\MitoSys2\Calibration\mEGFPC1H2B_G1_14_20h_afterRelease\DE_W0001_P0001\DE_2_W0001_P0001_T0010\TR1_W0001_P0108\TR1_2_W0001_P0108_T0001_R1_P2_K1_Ch2-Ch1.zen
2.112001e+01	2.023666e+02	20150212_STAG2gfpcf2_G2G1\MitoSys2\Calibration\mEGFPC1H2B_G1_14_20h_afterRelease\DE_W0001_P0001\DE_2_W0001_P0001_T0010\TR1_W0001_P0108\TR1_2_W0001_P0108_T0001_R1_P2_K1_Ch2-Ch1.zen
2.118001e+01	1.982666e+02	20150212_STAG2gfpcf2_G2G1\MitoSys2\Calibration\mEGFPC1H2B_G1_14_20h_afterRelease\DE_W0001_P0001\DE_2_W0001_P0001_T0010\TR1_W0001_P0108\TR1_2_W0001_P0108_T0001_R1_P2_K1_Ch2-Ch1.zen
2.124001e+01	2.026333e+02	20150212_STAG2gfpcf2_G2G1\MitoSys2\Calibration\mEGFPC1H2B_G1_14_20h_afterRelease\DE_W0001_P0001\DE_2_W0001_P0001_T0010\TR1_W0001_P0108\TR1_2_W0001_P0108_T0001_R1_P2_K1_Ch2-Ch1.zen
2.130001e+01	1.954499e+02	20150212_STAG2gfpcf2_G2G1\MitoSys2\Calibration\mEGFPC1H2B_G1_14_20h_afterRelease\DE_W0001_P0001\DE_2_W0001_P0001_T0010\TR1_W0001_P0108\TR1_2_W0001_P0108_T0001_R1_P2_K1_Ch2-Ch1.zen
2.136001e+01	2.046999e+02	20150212_STAG2gfpcf2_G2G1\MitoSys2\Calibration\mEGFPC1H2B_G1_14_20h_afterRelease\DE_W0001_P0001\DE_2_W0001_P0001_T0010\TR1_W0001_P0108\TR1_2_W0001_P0108_T0001_R1_P2_K1_Ch2-Ch1.zen
2.142001e+01	2.054166e+02	20150212_STAG2gfpcf2_G2G1\MitoSys2\Calibration\mEGFPC1H2B_G1_14_20h_afterRelease\DE_W0001_P0001\DE_2_W0001_P0001_T0010\TR1_W0001_P0108\TR1_2_W0001_P0108_T0001_R1_P2_K1_Ch2-Ch1.zen
2.148001e+01	1.913500e+02	20150212_STAG2gfpcf2_G2G1\MitoSys2\Calibration\mEGFPC1H2B_G1_14_20h_afterRelease\DE_W0001_P0001\DE_2_W0001_P0001_T0010\TR1_W0001_P0108\TR1_2_W0001_P0108_T0001_R1_P2_K1_Ch2-Ch1.zen
2.154001e+01	1.922333e+02	20150212_STAG2gfpcf2_G2G1\MitoSys2\Calibration\mEGFPC1H2B_G1_14_20h_afterRelease\DE_W0001_P0001\DE_2_W0001_P0001_T0010\TR1_W0001_P0108\TR1_2_W0001_P0108_T0001_R1_P2_K1_Ch2-Ch1.zen
2.160001e+01	1.913500e+02	20150212_STAG2gfpcf2_G2G1\MitoSys2\Calibration\mEGFPC1H2B_G1_14_20h_afterRelease\DE_W0001_P0001\DE_2_W0001_P0001_T0010\TR1_W0001_P0108\TR1_2_W0001_P0108_T0001_R1_P2_K1_Ch2-Ch1.zen
2.166001e+01	2.001000e+02	20150212_STAG2gfpcf2_G2G1\MitoSys2\Calibration\mEGFPC1H2B_G1_14_20h_afterRelease\DE_W0001_P0001\DE_2_W0001_P0001_T0010\TR1_W0001_P0108\TR1_2_W0001_P0108_T0001_R1_P2_K1_Ch2-Ch1.zen
2.172001e+01	1.991000e+02	20150212_STAG2gfpcf2_G2G1\MitoSys2\Calibration\mEGFPC1H2B_G1_14_20h_afterRelease\DE_W0001_P0001\DE_2_W0001_P0001_T0010\TR1_W0001_P0108\TR1_2_W0001_P0108_T0001_R1_P2_K1_Ch2-Ch1.zen
2.178001e+01	1.996000e+02	20150212_STAG2gfpcf2_G2G1\MitoSys2\Calibration\mEGFPC1H2B_G1_14_20h_afterRelease\DE_W0001_P0001\DE_2_W0001_P0001_T0010\TR1_W0001_P0108\TR1_2_W0001_P0108_T0001_R1_P2_K1_Ch2-Ch1.zen
2.184001e+01	1.914999e+02	20150212_STAG2gfpcf2_G2G1\MitoSys2\Calibration\mEGFPC1H2B_G1_14_20h_afterRelease\DE_W0001_P0001\DE_2_W0001_P0001_T0010\TR1_W0001_P0108\TR1_2_W0001_P0108_T0001_R1_P2_K1_Ch2-Ch1.zen
2.190001e+01	2.000666e+02	20150212_STAG2gfpcf2_G2G1\MitoSys2\Calibration\mEGFPC1H2B_G1_14_20h_afterRelease\DE_W0001_P0001\DE_2_W0001_P0001_T0010\TR1_W0001_P0108\TR1_2_W0001_P0108_T0001_R1_P2_K1_Ch2-Ch1.zen
2.196001e+01	1.894833e+02	20150212_STAG2gfpcf2_G2G1\MitoSys2\Calibration\mEGFPC1H2B_G1_14_20h_afterRelease\DE_W0001_P0001\DE_2_W0001_P0001_T0010\TR1_W0001_P0108\TR1_2_W0001_P0108_T0001_R1_P2_K1_Ch2-Ch1.zen
2.202001e+01	1.917999e+02	20150212_STAG2gfpcf2_G2G1\MitoSys2\Calibration\mEGFPC1H2B_G1_14_20h_afterRelease\DE_W0001_P0001\DE_2_W0001_P0001_T0010\TR1_W0001_P0108\TR1_2_W0001_P0108_T0001_R1_P2_K1_Ch2-Ch1.zen
2.208001e+01	1.857166e+02	20150212_STAG2gfpcf2_G2G1\MitoSys2\Calibration\mEGFPC1H2B_G1_14_20h_afterRelease\DE_W0001_P0001\DE_2_W0001_P0001_T0010\TR1_W0001_P0108\TR1_2_W0001_P0108_T0001_R1_P2_K1_Ch2-Ch1.zen
2.214001e+01	1.951833e+02	20150212_STAG2gfpcf2_G2G1\MitoSys2\Calibration\mEGFPC1H2B_G1_14_20h_afterRelease\DE_W0001_P0001\DE_2_W0001_P0001_T0010\TR1_W0001_P0108\TR1_2_W0001_P0108_T0001_R1_P2_K1_Ch2-Ch1.zen
2.220001e+01	1.871999e+02	20150212_STAG2gfpcf2_G2G1\MitoSys2\Calibration\mEGFPC1H2B_G1_14_20h_afterRelease\DE_W0001_P0001\DE_2_W0001_P0001_T0010\TR1_W0001_P0108\TR1_2_W0001_P0108_T0001_R1_P2_K1_Ch2-Ch1.zen
2.226001e+01	1.823166e+02	20150212_STAG2gfpcf2_G2G1\MitoSys2\Calibration\mEGFPC1H2B_G1_14_20h_afterRelease\DE_W0001_P0001\DE_2_W0001_P0001_T0010\TR1_W0001_P0108\TR1_2_W0001_P0108_T0001_R1_P2_K1_Ch2-Ch1.zen
2.232001e+01	1.973833e+02	20150212_STAG2gfpcf2_G2G1\MitoSys2\Calibration\mEGFPC1H2B_G1_14_20h_afterRelease\DE_W0001_P0001\DE_2_W0001_P0001_T0010\TR1_W0001_P0108\TR1_2_W0001_P0108_T0001_R1_P2_K1_Ch2-Ch1.zen
2.238001e+01	1.969499e+02	20150212_STAG2gfpcf2_G2G1\MitoSys2\Calibration\mEGFPC1H2B_G1_14_20h_afterRelease\DE_W0001_P0001\DE_2_W0001_P0001_T0010\TR1_W0001_P0108\TR1_2_W0001_P0108_T0001_R1_P2_K1_Ch2-Ch1.zen
2.244001e+01	1.846999e+02	20150212_STAG2gfpcf2_G2G1\MitoSys2\Calibration\mEGFPC1H2B_G1_14_20h_afterRelease\DE_W0001_P0001\DE_2_W0001_P0001_T0010\TR1_W0001_P0108\TR1_2_W0001_P0108_T0001_R1_P2_K1_Ch2-Ch1.zen
2.250001e+01	2.028833e+02	20150212_STAG2gfpcf2_G2G1\MitoSys2\Calibration\mEGFPC1H2B_G1_14_20h_afterRelease\DE_W0001_P0001\DE_2_W0001_P0001_T0010\TR1_W0001_P0108\TR1_2_W0001_P0108_T0001_R1_P2_K1_Ch2-Ch1.zen
2.256001e+01	1.912666e+02	20150212_STAG2gfpcf2_G2G1\MitoSys2\Calibration\mEGFPC1H2B_G1_14_20h_afterRelease\DE_W0001_P0001\DE_2_W0001_P0001_T0010\TR1_W0001_P0108\TR1_2_W0001_P0108_T0001_R1_P2_K1_Ch2-Ch1.zen
2.262001e+01	1.962833e+02	20150212_STAG2gfpcf2_G2G1\MitoSys2\Calibration\mEGFPC1H2B_G1_14_20h_afterRelease\DE_W0001_P0001\DE_2_W0001_P0001_T0010\TR1_W0001_P0108\TR1_2_W0001_P0108_T0001_R1_P2_K1_Ch2-Ch1.zen
2.268001e+01	1.936166e+02	20150212_STAG2gfpcf2_G2G1\MitoSys2\Calibration\mEGFPC1H2B_G1_14_20h_afterRelease\DE_W0001_P0001\DE_2_W0001_P0001_T0010\TR1_W0001_P0108\TR1_2_W0001_P0108_T0001_R1_P2_K1_Ch2-Ch1.zen
2.274001e+01	1.923333e+02	20150212_STAG2gfpcf2_G2G1\MitoSys2\Calibration\mEGFPC1H2B_G1_14_20h_afterRelease\DE_W0001_P0001\DE_2_W0001_P0001_T0010\TR1_W0001_P0108\TR1_2_W0001_P0108_T0001_R1_P2_K1_Ch2-Ch1.zen
2.280001e+01	1.949499e+02	20150212_STAG2gfpcf2_G2G1\MitoSys2\Calibration\mEGFPC1H2B_G1_14_20h_afterRelease\DE_W0001_P0001\DE_2_W0001_P0001_T0010\TR1_W0001_P0108\TR1_2_W0001_P0108_T0001_R1_P2_K1_Ch2-Ch1.zen
2.286001e+01	1.834499e+02	20150212_STAG2gfpcf2_G2G1\MitoSys2\Calibration\mEGFPC1H2B_G1_14_20h_afterRelease\DE_W0001_P0001\DE_2_W0001_P0001_T0010\TR1_W0001_P0108\TR1_2_W0001_P0108_T0001_R1_P2_K1_Ch2-Ch1.zen
2.292001e+01	1.879333e+02	20150212_STAG2gfpcf2_G2G1\MitoSys2\Calibration\mEGFPC1H2B_G1_14_20h_afterRelease\DE_W0001_P0001\DE_2_W0001_P0001_T0010\TR1_W0001_P0108\TR1_2_W0001_P0108_T0001_R1_P2_K1_Ch2-Ch1.zen
2.298001e+01	1.974666e+02	20150212_STAG2gfpcf2_G2G1\MitoSys2\Calibration\mEGFPC1H2B_G1_14_20h_afterRelease\DE_W0001_P0001\DE_2_W0001_P0001_T0010\TR1_W0001_P0108\TR1_2_W0001_P0108_T0001_R1_P2_K1_Ch2-Ch1.zen
2.304001e+01	1.965333e+02	20150212_STAG2gfpcf2_G2G1\MitoSys2\Calibration\mEGFPC1H2B_G1_14_20h_afterRelease\DE_W0001_P0001\DE_2_W0001_P0001_T0010\TR1_W0001_P0108\TR1_2_W0001_P0108_T0001_R1_P2_K1_Ch2-Ch1.zen
2.310001e+01	1.990499e+02	20150212_STAG2gfpcf2_G2G1\MitoSys2\Calibration\mEGFPC1H2B_G1_14_20h_afterRelease\DE_W0001_P0001\DE_2_W0001_P0001_T0010\TR1_W0001_P0108\TR1_2_W0001_P0108_T0001_R1_P2_K1_Ch2-Ch1.zen
2.316001e+01	1.922666e+02	20150212_STAG2gfpcf2_G2G1\MitoSys2\Calibration\mEGFPC1H2B_G1_14_20h_afterRelease\DE_W0001_P0001\DE_2_W0001_P0001_T0010\TR1_W0001_P0108\TR1_2_W0001_P0108_T0001_R1_P2_K1_Ch2-Ch1.zen
2.322001e+01	1.963833e+02	20150212_STAG2gfpcf2_G2G1\MitoSys2\Calibration\mEGFPC1H2B_G1_14_20h_afterRelease\DE_W0001_P0001\DE_2_W0001_P0001_T0010\TR1_W0001_P0108\TR1_2_W0001_P0108_T0001_R1_P2_K1_Ch2-Ch1.zen
2.328001e+01	1.996499e+02	20150212_STAG2gfpcf2_G2G1\MitoSys2\Calibration\mEGFPC1H2B_G1_14_20h_afterRelease\DE_W0001_P0001\DE_2_W0001_P0001_T0010\TR1_W0001_P0108\TR1_2_W0001_P0108_T0001_R1_P2_K1_Ch2-Ch1.zen
2.334001e+01	1.967333e+02	20150212_STAG2gfpcf2_G2G1\MitoSys2\Calibration\mEGFPC1H2B_G1_14_20h_afterRelease\DE_W0001_P0001\DE_2_W0001_P0001_T0010\TR1_W0001_P0108\TR1_2_W0001_P0108_T0001_R1_P2_K1_Ch2-Ch1.zen
2.340001e+01	1.997333e+02	20150212_STAG2gfpcf2_G2G1\MitoSys2\Calibration\mEGFPC1H2B_G1_14_20h_afterRelease\DE_W0001_P0001\DE_2_W0001_P0001_T0010\TR1_W0001_P0108\TR1_2_W0001_P0108_T0001_R1_P2_K1_Ch2-Ch1.zen
2.346001e+01	2.005333e+02	20150212_STAG2gfpcf2_G2G1\MitoSys2\Calibration\mEGFPC1H2B_G1_14_20h_afterRelease\DE_W0001_P0001\DE_2_W0001_P0001_T0010\TR1_W0001_P0108\TR1_2_W0001_P0108_T0001_R1_P2_K1_Ch2-Ch1.zen
2.352001e+01	1.942333e+02	20150212_STAG2gfpcf2_G2G1\MitoSys2\Calibration\mEGFPC1H2B_G1_14_20h_afterRelease\DE_W0001_P0001\DE_2_W0001_P0001_T0010\TR1_W0001_P0108\TR1_2_W0001_P0108_T0001_R1_P2_K1_Ch2-Ch1.zen
2.358001e+01	1.945833e+02	20150212_STAG2gfpcf2_G2G1\MitoSys2\Calibration\mEGFPC1H2B_G1_14_20h_afterRelease\DE_W0001_P0001\DE_2_W0001_P0001_T0010\TR1_W0001_P0108\TR1_2_W0001_P0108_T0001_R1_P2_K1_Ch2-Ch1.zen
2.364001e+01	2.001333e+02	20150212_STAG2gfpcf2_G2G1\MitoSys2\Calibration\mEGFPC1H2B_G1_14_20h_afterRelease\DE_W0001_P0001\DE_2_W0001_P0001_T0010\TR1_W0001_P0108\TR1_2_W0001_P0108_T0001_R1_P2_K1_Ch2-Ch1.zen
2.370001e+01	1.967333e+02	20150212_STAG2gfpcf2_G2G1\MitoSys2\Calibration\mEGFPC1H2B_G1_14_20h_afterRelease\DE_W0001_P0001\DE_2_W0001_P0001_T0010\TR1_W0001_P0108\TR1_2_W0001_P0108_T0001_R1_P2_K1_Ch2-Ch1.zen
2.376001e+01	1.944499e+02	20150212_STAG2gfpcf2_G2G1\MitoSys2\Calibration\mEGFPC1H2B_G1_14_20h_afterRelease\DE_W0001_P0001\DE_2_W0001_P0001_T0010\TR1_W0001_P0108\TR1_2_W0001_P0108_T0001_R1_P2_K1_Ch2-Ch1.zen
2.382001e+01	2.022499e+02	20150212_STAG2gfpcf2_G2G1\MitoSys2\Calibration\mEGFPC1H2B_G1_14_20h_afterRelease\DE_W0001_P0001\DE_2_W0001_P0001_T0010\TR1_W0001_P0108\TR1_2_W0001_P0108_T0001_R1_P2_K1_Ch2-Ch1.zen
2.388001e+01	1.816333e+02	20150212_STAG2gfpcf2_G2G1\MitoSys2\Calibration\mEGFPC1H2B_G1_14_20h_afterRelease\DE_W0001_P0001\DE_2_W0001_P0001_T0010\TR1_W0001_P0108\TR1_2_W0001_P0108_T0001_R1_P2_K1_Ch2-Ch1.zen
2.394001e+01	1.962833e+02	20150212_STAG2gfpcf2_G2G1\MitoSys2\Calibration\mEGFPC1H2B_G1_14_20h_afterRelease\DE_W0001_P0001\DE_2_W0001_P0001_T0010\TR1_W0001_P0108\TR1_2_W0001_P0108_T0001_R1_P2_K1_Ch2-Ch1.zen
2.400001e+01	2.002833e+02	20150212_STAG2gfpcf2_G2G1\MitoSys2\Calibration\mEGFPC1H2B_G1_14_20h_afterRelease\DE_W0001_P0001\DE_2_W0001_P0001_T0010\TR1_W0001_P0108\TR1_2_W0001_P0108_T0001_R1_P2_K1_Ch2-Ch1.zen
2.406001e+01	1.978166e+02	20150212_STAG2gfpcf2_G2G1\MitoSys2\Calibration\mEGFPC1H2B_G1_14_20h_afterRelease\DE_W0001_P0001\DE_2_W0001_P0001_T0010\TR1_W0001_P0108\TR1_2_W0001_P0108_T0001_R1_P2_K1_Ch2-Ch1.zen
2.412001e+01	1.959999e+02	20150212_STAG2gfpcf2_G2G1\MitoSys2\Calibration\mEGFPC1H2B_G1_14_20h_afterRelease\DE_W0001_P0001\DE_2_W0001_P0001_T0010\TR1_W0001_P0108\TR1_2_W0001_P0108_T0001_R1_P2_K1_Ch2-Ch1.zen
2.418001e+01	2.055999e+02	20150212_STAG2gfpcf2_G2G1\MitoSys2\Calibration\mEGFPC1H2B_G1_14_20h_afterRelease\DE_W0001_P0001\DE_2_W0001_P0001_T0010\TR1_W0001_P0108\TR1_2_W0001_P0108_T0001_R1_P2_K1_Ch2-Ch1.zen
2.424001e+01	1.963333e+02	20150212_STAG2gfpcf2_G2G1\MitoSys2\Calibration\mEGFPC1H2B_G1_14_20h_afterRelease\DE_W0001_P0001\DE_2_W0001_P0001_T0010\TR1_W0001_P0108\TR1_2_W0001_P0108_T0001_R1_P2_K1_Ch2-Ch1.zen
2.430001e+01	1.945499e+02	20150212_STAG2gfpcf2_G2G1\MitoSys2\Calibration\mEGFPC1H2B_G1_14_20h_afterRelease\DE_W0001_P0001\DE_2_W0001_P0001_T0010\TR1_W0001_P0108\TR1_2_W0001_P0108_T0001_R1_P2_K1_Ch2-Ch1.zen
2.436001e+01	1.930666e+02	20150212_STAG2gfpcf2_G2G1\MitoSys2\Calibration\mEGFPC1H2B_G1_14_20h_afterRelease\DE_W0001_P0001\DE_2_W0001_P0001_T0010\TR1_W0001_P0108\TR1_2_W0001_P0108_T0001_R1_P2_K1_Ch2-Ch1.zen
2.442001e+01	1.940333e+02	20150212_STAG2gfpcf2_G2G1\MitoSys2\Calibration\mEGFPC1H2B_G1_14_20h_afterRelease\DE_W0001_P0001\DE_2_W0001_P0001_T0010\TR1_W0001_P0108\TR1_2_W0001_P0108_T0001_R1_P2_K1_Ch2-Ch1.zen
2.448001e+01	1.826499e+02	20150212_STAG2gfpcf2_G2G1\MitoSys2\Calibration\mEGFPC1H2B_G1_14_20h_afterRelease\DE_W0001_P0001\DE_2_W0001_P0001_T0010\TR1_W0001_P0108\TR1_2_W0001_P0108_T0001_R1_P2_K1_Ch2-Ch1.zen
2.454001e+01	1.926666e+02	20150212_STAG2gfpcf2_G2G1\MitoSys2\Calibration\mEGFPC1H2B_G1_14_20h_afterRelease\DE_W0001_P0001\DE_2_W0001_P0001_T0010\TR1_W0001_P0108\TR1_2_W0001_P0108_T0001_R1_P2_K1_Ch2-Ch1.zen
2.460001e+01	1.928999e+02	20150212_STAG2gfpcf2_G2G1\MitoSys2\Calibration\mEGFPC1H2B_G1_14_20h_afterRelease\DE_W0001_P0001\DE_2_W0001_P0001_T0010\TR1_W0001_P0108\TR1_2_W0001_P0108_T0001_R1_P2_K1_Ch2-Ch1.zen
2.466001e+01	2.033499e+02	20150212_STAG2gfpcf2_G2G1\MitoSys2\Calibration\mEGFPC1H2B_G1_14_20h_afterRelease\DE_W0001_P0001\DE_2_W0001_P0001_T0010\TR1_W0001_P0108\TR1_2_W0001_P0108_T0001_R1_P2_K1_Ch2-Ch1.zen
2.472001e+01	1.913333e+02	20150212_STAG2gfpcf2_G2G1\MitoSys2\Calibration\mEGFPC1H2B_G1_14_20h_afterRelease\DE_W0001_P0001\DE_2_W0001_P0001_T0010\TR1_W0001_P0108\TR1_2_W0001_P0108_T0001_R1_P2_K1_Ch2-Ch1.zen
2.478001e+01	1.931999e+02	20150212_STAG2gfpcf2_G2G1\MitoSys2\Calibration\mEGFPC1H2B_G1_14_20h_afterRelease\DE_W0001_P0001\DE_2_W0001_P0001_T0010\TR1_W0001_P0108\TR1_2_W0001_P0108_T0001_R1_P2_K1_Ch2-Ch1.zen
2.484001e+01	1.888500e+02	20150212_STAG2gfpcf2_G2G1\MitoSys2\Calibration\mEGFPC1H2B_G1_14_20h_afterRelease\DE_W0001_P0001\DE_2_W0001_P0001_T0010\TR1_W0001_P0108\TR1_2_W0001_P0108_T0001_R1_P2_K1_Ch2-Ch1.zen
2.490001e+01	1.974333e+02	20150212_STAG2gfpcf2_G2G1\MitoSys2\Calibration\mEGFPC1H2B_G1_14_20h_afterRelease\DE_W0001_P0001\DE_2_W0001_P0001_T0010\TR1_W0001_P0108\TR1_2_W0001_P0108_T0001_R1_P2_K1_Ch2-Ch1.zen
2.496001e+01	1.991999e+02	20150212_STAG2gfpcf2_G2G1\MitoSys2\Calibration\mEGFPC1H2B_G1_14_20h_afterRelease\DE_W0001_P0001\DE_2_W0001_P0001_T0010\TR1_W0001_P0108\TR1_2_W0001_P0108_T0001_R1_P2_K1_Ch2-Ch1.zen
2.502001e+01	1.869666e+02	20150212_STAG2gfpcf2_G2G1\MitoSys2\Calibration\mEGFPC1H2B_G1_14_20h_afterRelease\DE_W0001_P0001\DE_2_W0001_P0001_T0010\TR1_W0001_P0108\TR1_2_W0001_P0108_T0001_R1_P2_K1_Ch2-Ch1.zen
2.508001e+01	1.929166e+02	20150212_STAG2gfpcf2_G2G1\MitoSys2\Calibration\mEGFPC1H2B_G1_14_20h_afterRelease\DE_W0001_P0001\DE_2_W0001_P0001_T0010\TR1_W0001_P0108\TR1_2_W0001_P0108_T0001_R1_P2_K1_Ch2-Ch1.zen
2.514001e+01	1.904166e+02	20150212_STAG2gfpcf2_G2G1\MitoSys2\Calibration\mEGFPC1H2B_G1_14_20h_afterRelease\DE_W0001_P0001\DE_2_W0001_P0001_T0010\TR1_W0001_P0108\TR1_2_W0001_P0108_T0001_R1_P2_K1_Ch2-Ch1.zen
2.520001e+01	1.949666e+02	20150212_STAG2gfpcf2_G2G1\MitoSys2\Calibration\mEGFPC1H2B_G1_14_20h_afterRelease\DE_W0001_P0001\DE_2_W0001_P0001_T0010\TR1_W0001_P0108\TR1_2_W0001_P0108_T0001_R1_P2_K1_Ch2-Ch1.zen
2.526001e+01	1.864166e+02	20150212_STAG2gfpcf2_G2G1\MitoSys2\Calibration\mEGFPC1H2B_G1_14_20h_afterRelease\DE_W0001_P0001\DE_2_W0001_P0001_T0010\TR1_W0001_P0108\TR1_2_W0001_P0108_T0001_R1_P2_K1_Ch2-Ch1.zen
2.532001e+01	1.984833e+02	20150212_STAG2gfpcf2_G2G1\MitoSys2\Calibration\mEGFPC1H2B_G1_14_20h_afterRelease\DE_W0001_P0001\DE_2_W0001_P0001_T0010\TR1_W0001_P0108\TR1_2_W0001_P0108_T0001_R1_P2_K1_Ch2-Ch1.zen
2.538001e+01	1.999999e+02	20150212_STAG2gfpcf2_G2G1\MitoSys2\Calibration\mEGFPC1H2B_G1_14_20h_afterRelease\DE_W0001_P0001\DE_2_W0001_P0001_T0010\TR1_W0001_P0108\TR1_2_W0001_P0108_T0001_R1_P2_K1_Ch2-Ch1.zen
2.544001e+01	1.941166e+02	20150212_STAG2gfpcf2_G2G1\MitoSys2\Calibration\mEGFPC1H2B_G1_14_20h_afterRelease\DE_W0001_P0001\DE_2_W0001_P0001_T0010\TR1_W0001_P0108\TR1_2_W0001_P0108_T0001_R1_P2_K1_Ch2-Ch1.zen
2.550001e+01	1.942999e+02	20150212_STAG2gfpcf2_G2G1\MitoSys2\Calibration\mEGFPC1H2B_G1_14_20h_afterRelease\DE_W0001_P0001\DE_2_W0001_P0001_T0010\TR1_W0001_P0108\TR1_2_W0001_P0108_T0001_R1_P2_K1_Ch2-Ch1.zen
2.556001e+01	1.835333e+02	20150212_STAG2gfpcf2_G2G1\MitoSys2\Calibration\mEGFPC1H2B_G1_14_20h_afterRelease\DE_W0001_P0001\DE_2_W0001_P0001_T0010\TR1_W0001_P0108\TR1_2_W0001_P0108_T0001_R1_P2_K1_Ch2-Ch1.zen
2.562001e+01	1.956333e+02	20150212_STAG2gfpcf2_G2G1\MitoSys2\Calibration\mEGFPC1H2B_G1_14_20h_afterRelease\DE_W0001_P0001\DE_2_W0001_P0001_T0010\TR1_W0001_P0108\TR1_2_W0001_P0108_T0001_R1_P2_K1_Ch2-Ch1.zen
2.568001e+01	2.005333e+02	20150212_STAG2gfpcf2_G2G1\MitoSys2\Calibration\mEGFPC1H2B_G1_14_20h_afterRelease\DE_W0001_P0001\DE_2_W0001_P0001_T0010\TR1_W0001_P0108\TR1_2_W0001_P0108_T0001_R1_P2_K1_Ch2-Ch1.zen
2.574001e+01	1.942333e+02	20150212_STAG2gfpcf2_G2G1\MitoSys2\Calibration\mEGFPC1H2B_G1_14_20h_afterRelease\DE_W0001_P0001\DE_2_W0001_P0001_T0010\TR1_W0001_P0108\TR1_2_W0001_P0108_T0001_R1_P2_K1_Ch2-Ch1.zen
2.580001e+01	2.014499e+02	20150212_STAG2gfpcf2_G2G1\MitoSys2\Calibration\mEGFPC1H2B_G1_14_20h_afterRelease\DE_W0001_P0001\DE_2_W0001_P0001_T0010\TR1_W0001_P0108\TR1_2_W0001_P0108_T0001_R1_P2_K1_Ch2-Ch1.zen
2.586001e+01	1.960333e+02	20150212_STAG2gfpcf2_G2G1\MitoSys2\Calibration\mEGFPC1H2B_G1_14_20h_afterRelease\DE_W0001_P0001\DE_2_W0001_P0001_T0010\TR1_W0001_P0108\TR1_2_W0001_P0108_T0001_R1_P2_K1_Ch2-Ch1.zen
2.592001e+01	1.925333e+02	20150212_STAG2gfpcf2_G2G1\MitoSys2\Calibration\mEGFPC1H2B_G1_14_20h_afterRelease\DE_W0001_P0001\DE_2_W0001_P0001_T0010\TR1_W0001_P0108\TR1_2_W0001_P0108_T0001_R1_P2_K1_Ch2-Ch1.zen
2.598001e+01	1.922333e+02	20150212_STAG2gfpcf2_G2G1\MitoSys2\Calibration\mEGFPC1H2B_G1_14_20h_afterRelease\DE_W0001_P0001\DE_2_W0001_P0001_T0010\TR1_W0001_P0108\TR1_2_W0001_P0108_T0001_R1_P2_K1_Ch2-Ch1.zen
2.604001e+01	2.026999e+02	20150212_STAG2gfpcf2_G2G1\MitoSys2\Calibration\mEGFPC1H2B_G1_14_20h_afterRelease\DE_W0001_P0001\DE_2_W0001_P0001_T0010\TR1_W0001_P0108\TR1_2_W0001_P0108_T0001_R1_P2_K1_Ch2-Ch1.zen
2.610001e+01	1.840666e+02	20150212_STAG2gfpcf2_G2G1\MitoSys2\Calibration\mEGFPC1H2B_G1_14_20h_afterRelease\DE_W0001_P0001\DE_2_W0001_P0001_T0010\TR1_W0001_P0108\TR1_2_W0001_P0108_T0001_R1_P2_K1_Ch2-Ch1.zen
2.616001e+01	1.971999e+02	20150212_STAG2gfpcf2_G2G1\MitoSys2\Calibration\mEGFPC1H2B_G1_14_20h_afterRelease\DE_W0001_P0001\DE_2_W0001_P0001_T0010\TR1_W0001_P0108\TR1_2_W0001_P0108_T0001_R1_P2_K1_Ch2-Ch1.zen
2.622001e+01	1.938666e+02	20150212_STAG2gfpcf2_G2G1\MitoSys2\Calibration\mEGFPC1H2B_G1_14_20h_afterRelease\DE_W0001_P0001\DE_2_W0001_P0001_T0010\TR1_W0001_P0108\TR1_2_W0001_P0108_T0001_R1_P2_K1_Ch2-Ch1.zen
2.628001e+01	1.941000e+02	20150212_STAG2gfpcf2_G2G1\MitoSys2\Calibration\mEGFPC1H2B_G1_14_20h_afterRelease\DE_W0001_P0001\DE_2_W0001_P0001_T0010\TR1_W0001_P0108\TR1_2_W0001_P0108_T0001_R1_P2_K1_Ch2-Ch1.zen
2.634001e+01	1.941333e+02	20150212_STAG2gfpcf2_G2G1\MitoSys2\Calibration\mEGFPC1H2B_G1_14_20h_afterRelease\DE_W0001_P0001\DE_2_W0001_P0001_T0010\TR1_W0001_P0108\TR1_2_W0001_P0108_T0001_R1_P2_K1_Ch2-Ch1.zen
2.640001e+01	1.971000e+02	20150212_STAG2gfpcf2_G2G1\MitoSys2\Calibration\mEGFPC1H2B_G1_14_20h_afterRelease\DE_W0001_P0001\DE_2_W0001_P0001_T0010\TR1_W0001_P0108\TR1_2_W0001_P0108_T0001_R1_P2_K1_Ch2-Ch1.zen
2.646001e+01	2.082333e+02	20150212_STAG2gfpcf2_G2G1\MitoSys2\Calibration\mEGFPC1H2B_G1_14_20h_afterRelease\DE_W0001_P0001\DE_2_W0001_P0001_T0010\TR1_W0001_P0108\TR1_2_W0001_P0108_T0001_R1_P2_K1_Ch2-Ch1.zen
2.652001e+01	1.979666e+02	20150212_STAG2gfpcf2_G2G1\MitoSys2\Calibration\mEGFPC1H2B_G1_14_20h_afterRelease\DE_W0001_P0001\DE_2_W0001_P0001_T0010\TR1_W0001_P0108\TR1_2_W0001_P0108_T0001_R1_P2_K1_Ch2-Ch1.zen
2.658001e+01	1.975333e+02	20150212_STAG2gfpcf2_G2G1\MitoSys2\Calibration\mEGFPC1H2B_G1_14_20h_afterRelease\DE_W0001_P0001\DE_2_W0001_P0001_T0010\TR1_W0001_P0108\TR1_2_W0001_P0108_T0001_R1_P2_K1_Ch2-Ch1.zen
2.664001e+01	1.860499e+02	20150212_STAG2gfpcf2_G2G1\MitoSys2\Calibration\mEGFPC1H2B_G1_14_20h_afterRelease\DE_W0001_P0001\DE_2_W0001_P0001_T0010\TR1_W0001_P0108\TR1_2_W0001_P0108_T0001_R1_P2_K1_Ch2-Ch1.zen
2.670001e+01	1.913833e+02	20150212_STAG2gfpcf2_G2G1\MitoSys2\Calibration\mEGFPC1H2B_G1_14_20h_afterRelease\DE_W0001_P0001\DE_2_W0001_P0001_T0010\TR1_W0001_P0108\TR1_2_W0001_P0108_T0001_R1_P2_K1_Ch2-Ch1.zen
2.676001e+01	2.019833e+02	20150212_STAG2gfpcf2_G2G1\MitoSys2\Calibration\mEGFPC1H2B_G1_14_20h_afterRelease\DE_W0001_P0001\DE_2_W0001_P0001_T0010\TR1_W0001_P0108\TR1_2_W0001_P0108_T0001_R1_P2_K1_Ch2-Ch1.zen
2.682001e+01	1.929166e+02	20150212_STAG2gfpcf2_G2G1\MitoSys2\Calibration\mEGFPC1H2B_G1_14_20h_afterRelease\DE_W0001_P0001\DE_2_W0001_P0001_T0010\TR1_W0001_P0108\TR1_2_W0001_P0108_T0001_R1_P2_K1_Ch2-Ch1.zen
2.688001e+01	1.833999e+02	20150212_STAG2gfpcf2_G2G1\MitoSys2\Calibration\mEGFPC1H2B_G1_14_20h_afterRelease\DE_W0001_P0001\DE_2_W0001_P0001_T0010\TR1_W0001_P0108\TR1_2_W0001_P0108_T0001_R1_P2_K1_Ch2-Ch1.zen
2.694001e+01	1.951666e+02	20150212_STAG2gfpcf2_G2G1\MitoSys2\Calibration\mEGFPC1H2B_G1_14_20h_afterRelease\DE_W0001_P0001\DE_2_W0001_P0001_T0010\TR1_W0001_P0108\TR1_2_W0001_P0108_T0001_R1_P2_K1_Ch2-Ch1.zen
2.700001e+01	2.031833e+02	20150212_STAG2gfpcf2_G2G1\MitoSys2\Calibration\mEGFPC1H2B_G1_14_20h_afterRelease\DE_W0001_P0001\DE_2_W0001_P0001_T0010\TR1_W0001_P0108\TR1_2_W0001_P0108_T0001_R1_P2_K1_Ch2-Ch1.zen
2.706001e+01	1.964666e+02	20150212_STAG2gfpcf2_G2G1\MitoSys2\Calibration\mEGFPC1H2B_G1_14_20h_afterRelease\DE_W0001_P0001\DE_2_W0001_P0001_T0010\TR1_W0001_P0108\TR1_2_W0001_P0108_T0001_R1_P2_K1_Ch2-Ch1.zen
2.712001e+01	2.033499e+02	20150212_STAG2gfpcf2_G2G1\MitoSys2\Calibration\mEGFPC1H2B_G1_14_20h_afterRelease\DE_W0001_P0001\DE_2_W0001_P0001_T0010\TR1_W0001_P0108\TR1_2_W0001_P0108_T0001_R1_P2_K1_Ch2-Ch1.zen
2.718001e+01	1.958999e+02	20150212_STAG2gfpcf2_G2G1\MitoSys2\Calibration\mEGFPC1H2B_G1_14_20h_afterRelease\DE_W0001_P0001\DE_2_W0001_P0001_T0010\TR1_W0001_P0108\TR1_2_W0001_P0108_T0001_R1_P2_K1_Ch2-Ch1.zen
2.724001e+01	1.936499e+02	20150212_STAG2gfpcf2_G2G1\MitoSys2\Calibration\mEGFPC1H2B_G1_14_20h_afterRelease\DE_W0001_P0001\DE_2_W0001_P0001_T0010\TR1_W0001_P0108\TR1_2_W0001_P0108_T0001_R1_P2_K1_Ch2-Ch1.zen
2.730001e+01	1.952833e+02	20150212_STAG2gfpcf2_G2G1\MitoSys2\Calibration\mEGFPC1H2B_G1_14_20h_afterRelease\DE_W0001_P0001\DE_2_W0001_P0001_T0010\TR1_W0001_P0108\TR1_2_W0001_P0108_T0001_R1_P2_K1_Ch2-Ch1.zen
2.736001e+01	1.985333e+02	20150212_STAG2gfpcf2_G2G1\MitoSys2\Calibration\mEGFPC1H2B_G1_14_20h_afterRelease\DE_W0001_P0001\DE_2_W0001_P0001_T0010\TR1_W0001_P0108\TR1_2_W0001_P0108_T0001_R1_P2_K1_Ch2-Ch1.zen
2.742001e+01	1.885333e+02	20150212_STAG2gfpcf2_G2G1\MitoSys2\Calibration\mEGFPC1H2B_G1_14_20h_afterRelease\DE_W0001_P0001\DE_2_W0001_P0001_T0010\TR1_W0001_P0108\TR1_2_W0001_P0108_T0001_R1_P2_K1_Ch2-Ch1.zen
2.748001e+01	1.944166e+02	20150212_STAG2gfpcf2_G2G1\MitoSys2\Calibration\mEGFPC1H2B_G1_14_20h_afterRelease\DE_W0001_P0001\DE_2_W0001_P0001_T0010\TR1_W0001_P0108\TR1_2_W0001_P0108_T0001_R1_P2_K1_Ch2-Ch1.zen
2.754001e+01	1.914666e+02	20150212_STAG2gfpcf2_G2G1\MitoSys2\Calibration\mEGFPC1H2B_G1_14_20h_afterRelease\DE_W0001_P0001\DE_2_W0001_P0001_T0010\TR1_W0001_P0108\TR1_2_W0001_P0108_T0001_R1_P2_K1_Ch2-Ch1.zen
2.760001e+01	1.882333e+02	20150212_STAG2gfpcf2_G2G1\MitoSys2\Calibration\mEGFPC1H2B_G1_14_20h_afterRelease\DE_W0001_P0001\DE_2_W0001_P0001_T0010\TR1_W0001_P0108\TR1_2_W0001_P0108_T0001_R1_P2_K1_Ch2-Ch1.zen
2.766001e+01	1.966333e+02	20150212_STAG2gfpcf2_G2G1\MitoSys2\Calibration\mEGFPC1H2B_G1_14_20h_afterRelease\DE_W0001_P0001\DE_2_W0001_P0001_T0010\TR1_W0001_P0108\TR1_2_W0001_P0108_T0001_R1_P2_K1_Ch2-Ch1.zen
2.772001e+01	1.858833e+02	20150212_STAG2gfpcf2_G2G1\MitoSys2\Calibration\mEGFPC1H2B_G1_14_20h_afterRelease\DE_W0001_P0001\DE_2_W0001_P0001_T0010\TR1_W0001_P0108\TR1_2_W0001_P0108_T0001_R1_P2_K1_Ch2-Ch1.zen
2.778001e+01	1.957666e+02	20150212_STAG2gfpcf2_G2G1\MitoSys2\Calibration\mEGFPC1H2B_G1_14_20h_afterRelease\DE_W0001_P0001\DE_2_W0001_P0001_T0010\TR1_W0001_P0108\TR1_2_W0001_P0108_T0001_R1_P2_K1_Ch2-Ch1.zen
2.784001e+01	1.972166e+02	20150212_STAG2gfpcf2_G2G1\MitoSys2\Calibration\mEGFPC1H2B_G1_14_20h_afterRelease\DE_W0001_P0001\DE_2_W0001_P0001_T0010\TR1_W0001_P0108\TR1_2_W0001_P0108_T0001_R1_P2_K1_Ch2-Ch1.zen
2.790001e+01	1.878333e+02	20150212_STAG2gfpcf2_G2G1\MitoSys2\Calibration\mEGFPC1H2B_G1_14_20h_afterRelease\DE_W0001_P0001\DE_2_W0001_P0001_T0010\TR1_W0001_P0108\TR1_2_W0001_P0108_T0001_R1_P2_K1_Ch2-Ch1.zen
2.796001e+01	1.906999e+02	20150212_STAG2gfpcf2_G2G1\MitoSys2\Calibration\mEGFPC1H2B_G1_14_20h_afterRelease\DE_W0001_P0001\DE_2_W0001_P0001_T0010\TR1_W0001_P0108\TR1_2_W0001_P0108_T0001_R1_P2_K1_Ch2-Ch1.zen
2.802001e+01	2.114666e+02	20150212_STAG2gfpcf2_G2G1\MitoSys2\Calibration\mEGFPC1H2B_G1_14_20h_afterRelease\DE_W0001_P0001\DE_2_W0001_P0001_T0010\TR1_W0001_P0108\TR1_2_W0001_P0108_T0001_R1_P2_K1_Ch2-Ch1.zen
2.808001e+01	1.941499e+02	20150212_STAG2gfpcf2_G2G1\MitoSys2\Calibration\mEGFPC1H2B_G1_14_20h_afterRelease\DE_W0001_P0001\DE_2_W0001_P0001_T0010\TR1_W0001_P0108\TR1_2_W0001_P0108_T0001_R1_P2_K1_Ch2-Ch1.zen
2.814001e+01	1.943500e+02	20150212_STAG2gfpcf2_G2G1\MitoSys2\Calibration\mEGFPC1H2B_G1_14_20h_afterRelease\DE_W0001_P0001\DE_2_W0001_P0001_T0010\TR1_W0001_P0108\TR1_2_W0001_P0108_T0001_R1_P2_K1_Ch2-Ch1.zen
2.820001e+01	1.872999e+02	20150212_STAG2gfpcf2_G2G1\MitoSys2\Calibration\mEGFPC1H2B_G1_14_20h_afterRelease\DE_W0001_P0001\DE_2_W0001_P0001_T0010\TR1_W0001_P0108\TR1_2_W0001_P0108_T0001_R1_P2_K1_Ch2-Ch1.zen
2.826001e+01	1.930499e+02	20150212_STAG2gfpcf2_G2G1\MitoSys2\Calibration\mEGFPC1H2B_G1_14_20h_afterRelease\DE_W0001_P0001\DE_2_W0001_P0001_T0010\TR1_W0001_P0108\TR1_2_W0001_P0108_T0001_R1_P2_K1_Ch2-Ch1.zen
2.832001e+01	2.013999e+02	20150212_STAG2gfpcf2_G2G1\MitoSys2\Calibration\mEGFPC1H2B_G1_14_20h_afterRelease\DE_W0001_P0001\DE_2_W0001_P0001_T0010\TR1_W0001_P0108\TR1_2_W0001_P0108_T0001_R1_P2_K1_Ch2-Ch1.zen
2.838001e+01	1.966666e+02	20150212_STAG2gfpcf2_G2G1\MitoSys2\Calibration\mEGFPC1H2B_G1_14_20h_afterRelease\DE_W0001_P0001\DE_2_W0001_P0001_T0010\TR1_W0001_P0108\TR1_2_W0001_P0108_T0001_R1_P2_K1_Ch2-Ch1.zen
2.844001e+01	1.938666e+02	20150212_STAG2gfpcf2_G2G1\MitoSys2\Calibration\mEGFPC1H2B_G1_14_20h_afterRelease\DE_W0001_P0001\DE_2_W0001_P0001_T0010\TR1_W0001_P0108\TR1_2_W0001_P0108_T0001_R1_P2_K1_Ch2-Ch1.zen
2.850001e+01	2.038499e+02	20150212_STAG2gfpcf2_G2G1\MitoSys2\Calibration\mEGFPC1H2B_G1_14_20h_afterRelease\DE_W0001_P0001\DE_2_W0001_P0001_T0010\TR1_W0001_P0108\TR1_2_W0001_P0108_T0001_R1_P2_K1_Ch2-Ch1.zen
2.856001e+01	2.017666e+02	20150212_STAG2gfpcf2_G2G1\MitoSys2\Calibration\mEGFPC1H2B_G1_14_20h_afterRelease\DE_W0001_P0001\DE_2_W0001_P0001_T0010\TR1_W0001_P0108\TR1_2_W0001_P0108_T0001_R1_P2_K1_Ch2-Ch1.zen
2.862001e+01	1.915666e+02	20150212_STAG2gfpcf2_G2G1\MitoSys2\Calibration\mEGFPC1H2B_G1_14_20h_afterRelease\DE_W0001_P0001\DE_2_W0001_P0001_T0010\TR1_W0001_P0108\TR1_2_W0001_P0108_T0001_R1_P2_K1_Ch2-Ch1.zen
2.868001e+01	2.033333e+02	20150212_STAG2gfpcf2_G2G1\MitoSys2\Calibration\mEGFPC1H2B_G1_14_20h_afterRelease\DE_W0001_P0001\DE_2_W0001_P0001_T0010\TR1_W0001_P0108\TR1_2_W0001_P0108_T0001_R1_P2_K1_Ch2-Ch1.zen
2.874001e+01	1.869999e+02	20150212_STAG2gfpcf2_G2G1\MitoSys2\Calibration\mEGFPC1H2B_G1_14_20h_afterRelease\DE_W0001_P0001\DE_2_W0001_P0001_T0010\TR1_W0001_P0108\TR1_2_W0001_P0108_T0001_R1_P2_K1_Ch2-Ch1.zen
2.880001e+01	2.101499e+02	20150212_STAG2gfpcf2_G2G1\MitoSys2\Calibration\mEGFPC1H2B_G1_14_20h_afterRelease\DE_W0001_P0001\DE_2_W0001_P0001_T0010\TR1_W0001_P0108\TR1_2_W0001_P0108_T0001_R1_P2_K1_Ch2-Ch1.zen
2.886001e+01	1.984666e+02	20150212_STAG2gfpcf2_G2G1\MitoSys2\Calibration\mEGFPC1H2B_G1_14_20h_afterRelease\DE_W0001_P0001\DE_2_W0001_P0001_T0010\TR1_W0001_P0108\TR1_2_W0001_P0108_T0001_R1_P2_K1_Ch2-Ch1.zen
2.892001e+01	2.002833e+02	20150212_STAG2gfpcf2_G2G1\MitoSys2\Calibration\mEGFPC1H2B_G1_14_20h_afterRelease\DE_W0001_P0001\DE_2_W0001_P0001_T0010\TR1_W0001_P0108\TR1_2_W0001_P0108_T0001_R1_P2_K1_Ch2-Ch1.zen
2.898001e+01	1.940333e+02	20150212_STAG2gfpcf2_G2G1\MitoSys2\Calibration\mEGFPC1H2B_G1_14_20h_afterRelease\DE_W0001_P0001\DE_2_W0001_P0001_T0010\TR1_W0001_P0108\TR1_2_W0001_P0108_T0001_R1_P2_K1_Ch2-Ch1.zen
2.904001e+01	1.920333e+02	20150212_STAG2gfpcf2_G2G1\MitoSys2\Calibration\mEGFPC1H2B_G1_14_20h_afterRelease\DE_W0001_P0001\DE_2_W0001_P0001_T0010\TR1_W0001_P0108\TR1_2_W0001_P0108_T0001_R1_P2_K1_Ch2-Ch1.zen
2.910001e+01	1.954333e+02	20150212_STAG2gfpcf2_G2G1\MitoSys2\Calibration\mEGFPC1H2B_G1_14_20h_afterRelease\DE_W0001_P0001\DE_2_W0001_P0001_T0010\TR1_W0001_P0108\TR1_2_W0001_P0108_T0001_R1_P2_K1_Ch2-Ch1.zen
2.916001e+01	1.980333e+02	20150212_STAG2gfpcf2_G2G1\MitoSys2\Calibration\mEGFPC1H2B_G1_14_20h_afterRelease\DE_W0001_P0001\DE_2_W0001_P0001_T0010\TR1_W0001_P0108\TR1_2_W0001_P0108_T0001_R1_P2_K1_Ch2-Ch1.zen
2.922001e+01	1.922666e+02	20150212_STAG2gfpcf2_G2G1\MitoSys2\Calibration\mEGFPC1H2B_G1_14_20h_afterRelease\DE_W0001_P0001\DE_2_W0001_P0001_T0010\TR1_W0001_P0108\TR1_2_W0001_P0108_T0001_R1_P2_K1_Ch2-Ch1.zen
2.928001e+01	2.087833e+02	20150212_STAG2gfpcf2_G2G1\MitoSys2\Calibration\mEGFPC1H2B_G1_14_20h_afterRelease\DE_W0001_P0001\DE_2_W0001_P0001_T0010\TR1_W0001_P0108\TR1_2_W0001_P0108_T0001_R1_P2_K1_Ch2-Ch1.zen
2.934001e+01	1.952999e+02	20150212_STAG2gfpcf2_G2G1\MitoSys2\Calibration\mEGFPC1H2B_G1_14_20h_afterRelease\DE_W0001_P0001\DE_2_W0001_P0001_T0010\TR1_W0001_P0108\TR1_2_W0001_P0108_T0001_R1_P2_K1_Ch2-Ch1.zen
2.940001e+01	2.043666e+02	20150212_STAG2gfpcf2_G2G1\MitoSys2\Calibration\mEGFPC1H2B_G1_14_20h_afterRelease\DE_W0001_P0001\DE_2_W0001_P0001_T0010\TR1_W0001_P0108\TR1_2_W0001_P0108_T0001_R1_P2_K1_Ch2-Ch1.zen
2.946001e+01	1.982333e+02	20150212_STAG2gfpcf2_G2G1\MitoSys2\Calibration\mEGFPC1H2B_G1_14_20h_afterRelease\DE_W0001_P0001\DE_2_W0001_P0001_T0010\TR1_W0001_P0108\TR1_2_W0001_P0108_T0001_R1_P2_K1_Ch2-Ch1.zen
2.952001e+01	2.021333e+02	20150212_STAG2gfpcf2_G2G1\MitoSys2\Calibration\mEGFPC1H2B_G1_14_20h_afterRelease\DE_W0001_P0001\DE_2_W0001_P0001_T0010\TR1_W0001_P0108\TR1_2_W0001_P0108_T0001_R1_P2_K1_Ch2-Ch1.zen
2.958001e+01	1.962999e+02	20150212_STAG2gfpcf2_G2G1\MitoSys2\Calibration\mEGFPC1H2B_G1_14_20h_afterRelease\DE_W0001_P0001\DE_2_W0001_P0001_T0010\TR1_W0001_P0108\TR1_2_W0001_P0108_T0001_R1_P2_K1_Ch2-Ch1.zen
2.964001e+01	2.008166e+02	20150212_STAG2gfpcf2_G2G1\MitoSys2\Calibration\mEGFPC1H2B_G1_14_20h_afterRelease\DE_W0001_P0001\DE_2_W0001_P0001_T0010\TR1_W0001_P0108\TR1_2_W0001_P0108_T0001_R1_P2_K1_Ch2-Ch1.zen
2.970001e+01	1.937333e+02	20150212_STAG2gfpcf2_G2G1\MitoSys2\Calibration\mEGFPC1H2B_G1_14_20h_afterRelease\DE_W0001_P0001\DE_2_W0001_P0001_T0010\TR1_W0001_P0108\TR1_2_W0001_P0108_T0001_R1_P2_K1_Ch2-Ch1.zen
2.976001e+01	2.051666e+02	20150212_STAG2gfpcf2_G2G1\MitoSys2\Calibration\mEGFPC1H2B_G1_14_20h_afterRelease\DE_W0001_P0001\DE_2_W0001_P0001_T0010\TR1_W0001_P0108\TR1_2_W0001_P0108_T0001_R1_P2_K1_Ch2-Ch1.zen
2.982001e+01	2.064833e+02	20150212_STAG2gfpcf2_G2G1\MitoSys2\Calibration\mEGFPC1H2B_G1_14_20h_afterRelease\DE_W0001_P0001\DE_2_W0001_P0001_T0010\TR1_W0001_P0108\TR1_2_W0001_P0108_T0001_R1_P2_K1_Ch2-Ch1.zen
2.988001e+01	1.794500e+02	20150212_STAG2gfpcf2_G2G1\MitoSys2\Calibration\mEGFPC1H2B_G1_14_20h_afterRelease\DE_W0001_P0001\DE_2_W0001_P0001_T0010\TR1_W0001_P0108\TR1_2_W0001_P0108_T0001_R1_P2_K1_Ch2-Ch1.zen
2.994001e+01	1.828500e+02	20150212_STAG2gfpcf2_G2G1\MitoSys2\Calibration\mEGFPC1H2B_G1_14_20h_afterRelease\DE_W0001_P0001\DE_2_W0001_P0001_T0010\TR1_W0001_P0108\TR1_2_W0001_P0108_T0001_R1_P2_K1_Ch2-Ch1.zen
0	2.019000e+02	20150212_STAG2gfpcf2_G2G1\MitoSys2\Calibration\mEGFPC1H2B_G1_14_20h_afterRelease\DE_W0001_P0001\DE_2_W0001_P0001_T0010\TR1_W0001_P0108\TR1_2_W0001_P0108_T0001_R1_P3_K1_Ch2-Ch1.zen
6.000000e-02	2.003500e+02	20150212_STAG2gfpcf2_G2G1\MitoSys2\Calibration\mEGFPC1H2B_G1_14_20h_afterRelease\DE_W0001_P0001\DE_2_W0001_P0001_T0010\TR1_W0001_P0108\TR1_2_W0001_P0108_T0001_R1_P3_K1_Ch2-Ch1.zen
1.200000e-01	1.972333e+02	20150212_STAG2gfpcf2_G2G1\MitoSys2\Calibration\mEGFPC1H2B_G1_14_20h_afterRelease\DE_W0001_P0001\DE_2_W0001_P0001_T0010\TR1_W0001_P0108\TR1_2_W0001_P0108_T0001_R1_P3_K1_Ch2-Ch1.zen
1.800000e-01	1.988166e+02	20150212_STAG2gfpcf2_G2G1\MitoSys2\Calibration\mEGFPC1H2B_G1_14_20h_afterRelease\DE_W0001_P0001\DE_2_W0001_P0001_T0010\TR1_W0001_P0108\TR1_2_W0001_P0108_T0001_R1_P3_K1_Ch2-Ch1.zen
2.400000e-01	1.897166e+02	20150212_STAG2gfpcf2_G2G1\MitoSys2\Calibration\mEGFPC1H2B_G1_14_20h_afterRelease\DE_W0001_P0001\DE_2_W0001_P0001_T0010\TR1_W0001_P0108\TR1_2_W0001_P0108_T0001_R1_P3_K1_Ch2-Ch1.zen
3.000000e-01	1.938166e+02	20150212_STAG2gfpcf2_G2G1\MitoSys2\Calibration\mEGFPC1H2B_G1_14_20h_afterRelease\DE_W0001_P0001\DE_2_W0001_P0001_T0010\TR1_W0001_P0108\TR1_2_W0001_P0108_T0001_R1_P3_K1_Ch2-Ch1.zen
3.600000e-01	1.880833e+02	20150212_STAG2gfpcf2_G2G1\MitoSys2\Calibration\mEGFPC1H2B_G1_14_20h_afterRelease\DE_W0001_P0001\DE_2_W0001_P0001_T0010\TR1_W0001_P0108\TR1_2_W0001_P0108_T0001_R1_P3_K1_Ch2-Ch1.zen
4.200000e-01	1.960166e+02	20150212_STAG2gfpcf2_G2G1\MitoSys2\Calibration\mEGFPC1H2B_G1_14_20h_afterRelease\DE_W0001_P0001\DE_2_W0001_P0001_T0010\TR1_W0001_P0108\TR1_2_W0001_P0108_T0001_R1_P3_K1_Ch2-Ch1.zen
4.800000e-01	1.996000e+02	20150212_STAG2gfpcf2_G2G1\MitoSys2\Calibration\mEGFPC1H2B_G1_14_20h_afterRelease\DE_W0001_P0001\DE_2_W0001_P0001_T0010\TR1_W0001_P0108\TR1_2_W0001_P0108_T0001_R1_P3_K1_Ch2-Ch1.zen
5.400000e-01	2.084166e+02	20150212_STAG2gfpcf2_G2G1\MitoSys2\Calibration\mEGFPC1H2B_G1_14_20h_afterRelease\DE_W0001_P0001\DE_2_W0001_P0001_T0010\TR1_W0001_P0108\TR1_2_W0001_P0108_T0001_R1_P3_K1_Ch2-Ch1.zen
6.000000e-01	2.021166e+02	20150212_STAG2gfpcf2_G2G1\MitoSys2\Calibration\mEGFPC1H2B_G1_14_20h_afterRelease\DE_W0001_P0001\DE_2_W0001_P0001_T0010\TR1_W0001_P0108\TR1_2_W0001_P0108_T0001_R1_P3_K1_Ch2-Ch1.zen
6.600000e-01	2.118833e+02	20150212_STAG2gfpcf2_G2G1\MitoSys2\Calibration\mEGFPC1H2B_G1_14_20h_afterRelease\DE_W0001_P0001\DE_2_W0001_P0001_T0010\TR1_W0001_P0108\TR1_2_W0001_P0108_T0001_R1_P3_K1_Ch2-Ch1.zen
7.200000e-01	2.019000e+02	20150212_STAG2gfpcf2_G2G1\MitoSys2\Calibration\mEGFPC1H2B_G1_14_20h_afterRelease\DE_W0001_P0001\DE_2_W0001_P0001_T0010\TR1_W0001_P0108\TR1_2_W0001_P0108_T0001_R1_P3_K1_Ch2-Ch1.zen
7.800000e-01	1.992500e+02	20150212_STAG2gfpcf2_G2G1\MitoSys2\Calibration\mEGFPC1H2B_G1_14_20h_afterRelease\DE_W0001_P0001\DE_2_W0001_P0001_T0010\TR1_W0001_P0108\TR1_2_W0001_P0108_T0001_R1_P3_K1_Ch2-Ch1.zen
8.400000e-01	2.087166e+02	20150212_STAG2gfpcf2_G2G1\MitoSys2\Calibration\mEGFPC1H2B_G1_14_20h_afterRelease\DE_W0001_P0001\DE_2_W0001_P0001_T0010\TR1_W0001_P0108\TR1_2_W0001_P0108_T0001_R1_P3_K1_Ch2-Ch1.zen
9.000000e-01	1.969833e+02	20150212_STAG2gfpcf2_G2G1\MitoSys2\Calibration\mEGFPC1H2B_G1_14_20h_afterRelease\DE_W0001_P0001\DE_2_W0001_P0001_T0010\TR1_W0001_P0108\TR1_2_W0001_P0108_T0001_R1_P3_K1_Ch2-Ch1.zen
9.600000e-01	1.995333e+02	20150212_STAG2gfpcf2_G2G1\MitoSys2\Calibration\mEGFPC1H2B_G1_14_20h_afterRelease\DE_W0001_P0001\DE_2_W0001_P0001_T0010\TR1_W0001_P0108\TR1_2_W0001_P0108_T0001_R1_P3_K1_Ch2-Ch1.zen
1.020000e+00	1.986500e+02	20150212_STAG2gfpcf2_G2G1\MitoSys2\Calibration\mEGFPC1H2B_G1_14_20h_afterRelease\DE_W0001_P0001\DE_2_W0001_P0001_T0010\TR1_W0001_P0108\TR1_2_W0001_P0108_T0001_R1_P3_K1_Ch2-Ch1.zen
1.080000e+00	1.900666e+02	20150212_STAG2gfpcf2_G2G1\MitoSys2\Calibration\mEGFPC1H2B_G1_14_20h_afterRelease\DE_W0001_P0001\DE_2_W0001_P0001_T0010\TR1_W0001_P0108\TR1_2_W0001_P0108_T0001_R1_P3_K1_Ch2-Ch1.zen
1.140000e+00	2.096166e+02	20150212_STAG2gfpcf2_G2G1\MitoSys2\Calibration\mEGFPC1H2B_G1_14_20h_afterRelease\DE_W0001_P0001\DE_2_W0001_P0001_T0010\TR1_W0001_P0108\TR1_2_W0001_P0108_T0001_R1_P3_K1_Ch2-Ch1.zen
1.200000e+00	2.084166e+02	20150212_STAG2gfpcf2_G2G1\MitoSys2\Calibration\mEGFPC1H2B_G1_14_20h_afterRelease\DE_W0001_P0001\DE_2_W0001_P0001_T0010\TR1_W0001_P0108\TR1_2_W0001_P0108_T0001_R1_P3_K1_Ch2-Ch1.zen
1.260000e+00	2.124333e+02	20150212_STAG2gfpcf2_G2G1\MitoSys2\Calibration\mEGFPC1H2B_G1_14_20h_afterRelease\DE_W0001_P0001\DE_2_W0001_P0001_T0010\TR1_W0001_P0108\TR1_2_W0001_P0108_T0001_R1_P3_K1_Ch2-Ch1.zen
1.320000e+00	2.013500e+02	20150212_STAG2gfpcf2_G2G1\MitoSys2\Calibration\mEGFPC1H2B_G1_14_20h_afterRelease\DE_W0001_P0001\DE_2_W0001_P0001_T0010\TR1_W0001_P0108\TR1_2_W0001_P0108_T0001_R1_P3_K1_Ch2-Ch1.zen
1.380000e+00	1.992666e+02	20150212_STAG2gfpcf2_G2G1\MitoSys2\Calibration\mEGFPC1H2B_G1_14_20h_afterRelease\DE_W0001_P0001\DE_2_W0001_P0001_T0010\TR1_W0001_P0108\TR1_2_W0001_P0108_T0001_R1_P3_K1_Ch2-Ch1.zen
1.440000e+00	1.953166e+02	20150212_STAG2gfpcf2_G2G1\MitoSys2\Calibration\mEGFPC1H2B_G1_14_20h_afterRelease\DE_W0001_P0001\DE_2_W0001_P0001_T0010\TR1_W0001_P0108\TR1_2_W0001_P0108_T0001_R1_P3_K1_Ch2-Ch1.zen
1.500000e+00	2.033833e+02	20150212_STAG2gfpcf2_G2G1\MitoSys2\Calibration\mEGFPC1H2B_G1_14_20h_afterRelease\DE_W0001_P0001\DE_2_W0001_P0001_T0010\TR1_W0001_P0108\TR1_2_W0001_P0108_T0001_R1_P3_K1_Ch2-Ch1.zen
1.560000e+00	1.984666e+02	20150212_STAG2gfpcf2_G2G1\MitoSys2\Calibration\mEGFPC1H2B_G1_14_20h_afterRelease\DE_W0001_P0001\DE_2_W0001_P0001_T0010\TR1_W0001_P0108\TR1_2_W0001_P0108_T0001_R1_P3_K1_Ch2-Ch1.zen
1.620000e+00	2.026166e+02	20150212_STAG2gfpcf2_G2G1\MitoSys2\Calibration\mEGFPC1H2B_G1_14_20h_afterRelease\DE_W0001_P0001\DE_2_W0001_P0001_T0010\TR1_W0001_P0108\TR1_2_W0001_P0108_T0001_R1_P3_K1_Ch2-Ch1.zen
1.680000e+00	1.958833e+02	20150212_STAG2gfpcf2_G2G1\MitoSys2\Calibration\mEGFPC1H2B_G1_14_20h_afterRelease\DE_W0001_P0001\DE_2_W0001_P0001_T0010\TR1_W0001_P0108\TR1_2_W0001_P0108_T0001_R1_P3_K1_Ch2-Ch1.zen
1.740000e+00	2.012666e+02	20150212_STAG2gfpcf2_G2G1\MitoSys2\Calibration\mEGFPC1H2B_G1_14_20h_afterRelease\DE_W0001_P0001\DE_2_W0001_P0001_T0010\TR1_W0001_P0108\TR1_2_W0001_P0108_T0001_R1_P3_K1_Ch2-Ch1.zen
1.800000e+00	1.987500e+02	20150212_STAG2gfpcf2_G2G1\MitoSys2\Calibration\mEGFPC1H2B_G1_14_20h_afterRelease\DE_W0001_P0001\DE_2_W0001_P0001_T0010\TR1_W0001_P0108\TR1_2_W0001_P0108_T0001_R1_P3_K1_Ch2-Ch1.zen
1.860000e+00	2.000333e+02	20150212_STAG2gfpcf2_G2G1\MitoSys2\Calibration\mEGFPC1H2B_G1_14_20h_afterRelease\DE_W0001_P0001\DE_2_W0001_P0001_T0010\TR1_W0001_P0108\TR1_2_W0001_P0108_T0001_R1_P3_K1_Ch2-Ch1.zen
1.920000e+00	2.021166e+02	20150212_STAG2gfpcf2_G2G1\MitoSys2\Calibration\mEGFPC1H2B_G1_14_20h_afterRelease\DE_W0001_P0001\DE_2_W0001_P0001_T0010\TR1_W0001_P0108\TR1_2_W0001_P0108_T0001_R1_P3_K1_Ch2-Ch1.zen
1.980000e+00	1.996000e+02	20150212_STAG2gfpcf2_G2G1\MitoSys2\Calibration\mEGFPC1H2B_G1_14_20h_afterRelease\DE_W0001_P0001\DE_2_W0001_P0001_T0010\TR1_W0001_P0108\TR1_2_W0001_P0108_T0001_R1_P3_K1_Ch2-Ch1.zen
2.040000e+00	2.007333e+02	20150212_STAG2gfpcf2_G2G1\MitoSys2\Calibration\mEGFPC1H2B_G1_14_20h_afterRelease\DE_W0001_P0001\DE_2_W0001_P0001_T0010\TR1_W0001_P0108\TR1_2_W0001_P0108_T0001_R1_P3_K1_Ch2-Ch1.zen
2.100000e+00	2.058333e+02	20150212_STAG2gfpcf2_G2G1\MitoSys2\Calibration\mEGFPC1H2B_G1_14_20h_afterRelease\DE_W0001_P0001\DE_2_W0001_P0001_T0010\TR1_W0001_P0108\TR1_2_W0001_P0108_T0001_R1_P3_K1_Ch2-Ch1.zen
2.160000e+00	1.952166e+02	20150212_STAG2gfpcf2_G2G1\MitoSys2\Calibration\mEGFPC1H2B_G1_14_20h_afterRelease\DE_W0001_P0001\DE_2_W0001_P0001_T0010\TR1_W0001_P0108\TR1_2_W0001_P0108_T0001_R1_P3_K1_Ch2-Ch1.zen
2.220000e+00	1.940166e+02	20150212_STAG2gfpcf2_G2G1\MitoSys2\Calibration\mEGFPC1H2B_G1_14_20h_afterRelease\DE_W0001_P0001\DE_2_W0001_P0001_T0010\TR1_W0001_P0108\TR1_2_W0001_P0108_T0001_R1_P3_K1_Ch2-Ch1.zen
2.280000e+00	1.924000e+02	20150212_STAG2gfpcf2_G2G1\MitoSys2\Calibration\mEGFPC1H2B_G1_14_20h_afterRelease\DE_W0001_P0001\DE_2_W0001_P0001_T0010\TR1_W0001_P0108\TR1_2_W0001_P0108_T0001_R1_P3_K1_Ch2-Ch1.zen
2.340000e+00	1.918166e+02	20150212_STAG2gfpcf2_G2G1\MitoSys2\Calibration\mEGFPC1H2B_G1_14_20h_afterRelease\DE_W0001_P0001\DE_2_W0001_P0001_T0010\TR1_W0001_P0108\TR1_2_W0001_P0108_T0001_R1_P3_K1_Ch2-Ch1.zen
2.400000e+00	1.945333e+02	20150212_STAG2gfpcf2_G2G1\MitoSys2\Calibration\mEGFPC1H2B_G1_14_20h_afterRelease\DE_W0001_P0001\DE_2_W0001_P0001_T0010\TR1_W0001_P0108\TR1_2_W0001_P0108_T0001_R1_P3_K1_Ch2-Ch1.zen
2.460000e+00	2.024666e+02	20150212_STAG2gfpcf2_G2G1\MitoSys2\Calibration\mEGFPC1H2B_G1_14_20h_afterRelease\DE_W0001_P0001\DE_2_W0001_P0001_T0010\TR1_W0001_P0108\TR1_2_W0001_P0108_T0001_R1_P3_K1_Ch2-Ch1.zen
2.520000e+00	1.993000e+02	20150212_STAG2gfpcf2_G2G1\MitoSys2\Calibration\mEGFPC1H2B_G1_14_20h_afterRelease\DE_W0001_P0001\DE_2_W0001_P0001_T0010\TR1_W0001_P0108\TR1_2_W0001_P0108_T0001_R1_P3_K1_Ch2-Ch1.zen
2.580000e+00	2.050166e+02	20150212_STAG2gfpcf2_G2G1\MitoSys2\Calibration\mEGFPC1H2B_G1_14_20h_afterRelease\DE_W0001_P0001\DE_2_W0001_P0001_T0010\TR1_W0001_P0108\TR1_2_W0001_P0108_T0001_R1_P3_K1_Ch2-Ch1.zen
2.640000e+00	2.009666e+02	20150212_STAG2gfpcf2_G2G1\MitoSys2\Calibration\mEGFPC1H2B_G1_14_20h_afterRelease\DE_W0001_P0001\DE_2_W0001_P0001_T0010\TR1_W0001_P0108\TR1_2_W0001_P0108_T0001_R1_P3_K1_Ch2-Ch1.zen
2.700000e+00	1.957000e+02	20150212_STAG2gfpcf2_G2G1\MitoSys2\Calibration\mEGFPC1H2B_G1_14_20h_afterRelease\DE_W0001_P0001\DE_2_W0001_P0001_T0010\TR1_W0001_P0108\TR1_2_W0001_P0108_T0001_R1_P3_K1_Ch2-Ch1.zen
2.760000e+00	1.977500e+02	20150212_STAG2gfpcf2_G2G1\MitoSys2\Calibration\mEGFPC1H2B_G1_14_20h_afterRelease\DE_W0001_P0001\DE_2_W0001_P0001_T0010\TR1_W0001_P0108\TR1_2_W0001_P0108_T0001_R1_P3_K1_Ch2-Ch1.zen
2.820000e+00	1.935833e+02	20150212_STAG2gfpcf2_G2G1\MitoSys2\Calibration\mEGFPC1H2B_G1_14_20h_afterRelease\DE_W0001_P0001\DE_2_W0001_P0001_T0010\TR1_W0001_P0108\TR1_2_W0001_P0108_T0001_R1_P3_K1_Ch2-Ch1.zen
2.880000e+00	1.965500e+02	20150212_STAG2gfpcf2_G2G1\MitoSys2\Calibration\mEGFPC1H2B_G1_14_20h_afterRelease\DE_W0001_P0001\DE_2_W0001_P0001_T0010\TR1_W0001_P0108\TR1_2_W0001_P0108_T0001_R1_P3_K1_Ch2-Ch1.zen
2.940000e+00	2.097666e+02	20150212_STAG2gfpcf2_G2G1\MitoSys2\Calibration\mEGFPC1H2B_G1_14_20h_afterRelease\DE_W0001_P0001\DE_2_W0001_P0001_T0010\TR1_W0001_P0108\TR1_2_W0001_P0108_T0001_R1_P3_K1_Ch2-Ch1.zen
3	2.021000e+02	20150212_STAG2gfpcf2_G2G1\MitoSys2\Calibration\mEGFPC1H2B_G1_14_20h_afterRelease\DE_W0001_P0001\DE_2_W0001_P0001_T0010\TR1_W0001_P0108\TR1_2_W0001_P0108_T0001_R1_P3_K1_Ch2-Ch1.zen
3.060000e+00	1.960833e+02	20150212_STAG2gfpcf2_G2G1\MitoSys2\Calibration\mEGFPC1H2B_G1_14_20h_afterRelease\DE_W0001_P0001\DE_2_W0001_P0001_T0010\TR1_W0001_P0108\TR1_2_W0001_P0108_T0001_R1_P3_K1_Ch2-Ch1.zen
3.120000e+00	1.866000e+02	20150212_STAG2gfpcf2_G2G1\MitoSys2\Calibration\mEGFPC1H2B_G1_14_20h_afterRelease\DE_W0001_P0001\DE_2_W0001_P0001_T0010\TR1_W0001_P0108\TR1_2_W0001_P0108_T0001_R1_P3_K1_Ch2-Ch1.zen
3.180000e+00	1.888333e+02	20150212_STAG2gfpcf2_G2G1\MitoSys2\Calibration\mEGFPC1H2B_G1_14_20h_afterRelease\DE_W0001_P0001\DE_2_W0001_P0001_T0010\TR1_W0001_P0108\TR1_2_W0001_P0108_T0001_R1_P3_K1_Ch2-Ch1.zen
3.240000e+00	2.030333e+02	20150212_STAG2gfpcf2_G2G1\MitoSys2\Calibration\mEGFPC1H2B_G1_14_20h_afterRelease\DE_W0001_P0001\DE_2_W0001_P0001_T0010\TR1_W0001_P0108\TR1_2_W0001_P0108_T0001_R1_P3_K1_Ch2-Ch1.zen
3.300000e+00	2.019500e+02	20150212_STAG2gfpcf2_G2G1\MitoSys2\Calibration\mEGFPC1H2B_G1_14_20h_afterRelease\DE_W0001_P0001\DE_2_W0001_P0001_T0010\TR1_W0001_P0108\TR1_2_W0001_P0108_T0001_R1_P3_K1_Ch2-Ch1.zen
3.360000e+00	1.988333e+02	20150212_STAG2gfpcf2_G2G1\MitoSys2\Calibration\mEGFPC1H2B_G1_14_20h_afterRelease\DE_W0001_P0001\DE_2_W0001_P0001_T0010\TR1_W0001_P0108\TR1_2_W0001_P0108_T0001_R1_P3_K1_Ch2-Ch1.zen
3.420000e+00	1.925833e+02	20150212_STAG2gfpcf2_G2G1\MitoSys2\Calibration\mEGFPC1H2B_G1_14_20h_afterRelease\DE_W0001_P0001\DE_2_W0001_P0001_T0010\TR1_W0001_P0108\TR1_2_W0001_P0108_T0001_R1_P3_K1_Ch2-Ch1.zen
3.480000e+00	1.993166e+02	20150212_STAG2gfpcf2_G2G1\MitoSys2\Calibration\mEGFPC1H2B_G1_14_20h_afterRelease\DE_W0001_P0001\DE_2_W0001_P0001_T0010\TR1_W0001_P0108\TR1_2_W0001_P0108_T0001_R1_P3_K1_Ch2-Ch1.zen
3.540000e+00	1.933666e+02	20150212_STAG2gfpcf2_G2G1\MitoSys2\Calibration\mEGFPC1H2B_G1_14_20h_afterRelease\DE_W0001_P0001\DE_2_W0001_P0001_T0010\TR1_W0001_P0108\TR1_2_W0001_P0108_T0001_R1_P3_K1_Ch2-Ch1.zen
3.600000e+00	1.912166e+02	20150212_STAG2gfpcf2_G2G1\MitoSys2\Calibration\mEGFPC1H2B_G1_14_20h_afterRelease\DE_W0001_P0001\DE_2_W0001_P0001_T0010\TR1_W0001_P0108\TR1_2_W0001_P0108_T0001_R1_P3_K1_Ch2-Ch1.zen
3.660000e+00	1.933333e+02	20150212_STAG2gfpcf2_G2G1\MitoSys2\Calibration\mEGFPC1H2B_G1_14_20h_afterRelease\DE_W0001_P0001\DE_2_W0001_P0001_T0010\TR1_W0001_P0108\TR1_2_W0001_P0108_T0001_R1_P3_K1_Ch2-Ch1.zen
3.720000e+00	1.954333e+02	20150212_STAG2gfpcf2_G2G1\MitoSys2\Calibration\mEGFPC1H2B_G1_14_20h_afterRelease\DE_W0001_P0001\DE_2_W0001_P0001_T0010\TR1_W0001_P0108\TR1_2_W0001_P0108_T0001_R1_P3_K1_Ch2-Ch1.zen
3.780000e+00	1.998666e+02	20150212_STAG2gfpcf2_G2G1\MitoSys2\Calibration\mEGFPC1H2B_G1_14_20h_afterRelease\DE_W0001_P0001\DE_2_W0001_P0001_T0010\TR1_W0001_P0108\TR1_2_W0001_P0108_T0001_R1_P3_K1_Ch2-Ch1.zen
3.840000e+00	1.818166e+02	20150212_STAG2gfpcf2_G2G1\MitoSys2\Calibration\mEGFPC1H2B_G1_14_20h_afterRelease\DE_W0001_P0001\DE_2_W0001_P0001_T0010\TR1_W0001_P0108\TR1_2_W0001_P0108_T0001_R1_P3_K1_Ch2-Ch1.zen
3.900000e+00	1.939833e+02	20150212_STAG2gfpcf2_G2G1\MitoSys2\Calibration\mEGFPC1H2B_G1_14_20h_afterRelease\DE_W0001_P0001\DE_2_W0001_P0001_T0010\TR1_W0001_P0108\TR1_2_W0001_P0108_T0001_R1_P3_K1_Ch2-Ch1.zen
3.960000e+00	1.990000e+02	20150212_STAG2gfpcf2_G2G1\MitoSys2\Calibration\mEGFPC1H2B_G1_14_20h_afterRelease\DE_W0001_P0001\DE_2_W0001_P0001_T0010\TR1_W0001_P0108\TR1_2_W0001_P0108_T0001_R1_P3_K1_Ch2-Ch1.zen
4.020000e+00	1.945833e+02	20150212_STAG2gfpcf2_G2G1\MitoSys2\Calibration\mEGFPC1H2B_G1_14_20h_afterRelease\DE_W0001_P0001\DE_2_W0001_P0001_T0010\TR1_W0001_P0108\TR1_2_W0001_P0108_T0001_R1_P3_K1_Ch2-Ch1.zen
4.080000e+00	1.914166e+02	20150212_STAG2gfpcf2_G2G1\MitoSys2\Calibration\mEGFPC1H2B_G1_14_20h_afterRelease\DE_W0001_P0001\DE_2_W0001_P0001_T0010\TR1_W0001_P0108\TR1_2_W0001_P0108_T0001_R1_P3_K1_Ch2-Ch1.zen
4.140000e+00	1.940333e+02	20150212_STAG2gfpcf2_G2G1\MitoSys2\Calibration\mEGFPC1H2B_G1_14_20h_afterRelease\DE_W0001_P0001\DE_2_W0001_P0001_T0010\TR1_W0001_P0108\TR1_2_W0001_P0108_T0001_R1_P3_K1_Ch2-Ch1.zen
4.200000e+00	1.884833e+02	20150212_STAG2gfpcf2_G2G1\MitoSys2\Calibration\mEGFPC1H2B_G1_14_20h_afterRelease\DE_W0001_P0001\DE_2_W0001_P0001_T0010\TR1_W0001_P0108\TR1_2_W0001_P0108_T0001_R1_P3_K1_Ch2-Ch1.zen
4.260000e+00	1.810333e+02	20150212_STAG2gfpcf2_G2G1\MitoSys2\Calibration\mEGFPC1H2B_G1_14_20h_afterRelease\DE_W0001_P0001\DE_2_W0001_P0001_T0010\TR1_W0001_P0108\TR1_2_W0001_P0108_T0001_R1_P3_K1_Ch2-Ch1.zen
4.320000e+00	1.937666e+02	20150212_STAG2gfpcf2_G2G1\MitoSys2\Calibration\mEGFPC1H2B_G1_14_20h_afterRelease\DE_W0001_P0001\DE_2_W0001_P0001_T0010\TR1_W0001_P0108\TR1_2_W0001_P0108_T0001_R1_P3_K1_Ch2-Ch1.zen
4.380000e+00	1.916833e+02	20150212_STAG2gfpcf2_G2G1\MitoSys2\Calibration\mEGFPC1H2B_G1_14_20h_afterRelease\DE_W0001_P0001\DE_2_W0001_P0001_T0010\TR1_W0001_P0108\TR1_2_W0001_P0108_T0001_R1_P3_K1_Ch2-Ch1.zen
4.440000e+00	2.045500e+02	20150212_STAG2gfpcf2_G2G1\MitoSys2\Calibration\mEGFPC1H2B_G1_14_20h_afterRelease\DE_W0001_P0001\DE_2_W0001_P0001_T0010\TR1_W0001_P0108\TR1_2_W0001_P0108_T0001_R1_P3_K1_Ch2-Ch1.zen
4.500000e+00	1.955500e+02	20150212_STAG2gfpcf2_G2G1\MitoSys2\Calibration\mEGFPC1H2B_G1_14_20h_afterRelease\DE_W0001_P0001\DE_2_W0001_P0001_T0010\TR1_W0001_P0108\TR1_2_W0001_P0108_T0001_R1_P3_K1_Ch2-Ch1.zen
4.560000e+00	1.940333e+02	20150212_STAG2gfpcf2_G2G1\MitoSys2\Calibration\mEGFPC1H2B_G1_14_20h_afterRelease\DE_W0001_P0001\DE_2_W0001_P0001_T0010\TR1_W0001_P0108\TR1_2_W0001_P0108_T0001_R1_P3_K1_Ch2-Ch1.zen
4.620000e+00	1.913833e+02	20150212_STAG2gfpcf2_G2G1\MitoSys2\Calibration\mEGFPC1H2B_G1_14_20h_afterRelease\DE_W0001_P0001\DE_2_W0001_P0001_T0010\TR1_W0001_P0108\TR1_2_W0001_P0108_T0001_R1_P3_K1_Ch2-Ch1.zen
4.680000e+00	1.953166e+02	20150212_STAG2gfpcf2_G2G1\MitoSys2\Calibration\mEGFPC1H2B_G1_14_20h_afterRelease\DE_W0001_P0001\DE_2_W0001_P0001_T0010\TR1_W0001_P0108\TR1_2_W0001_P0108_T0001_R1_P3_K1_Ch2-Ch1.zen
4.740000e+00	1.854000e+02	20150212_STAG2gfpcf2_G2G1\MitoSys2\Calibration\mEGFPC1H2B_G1_14_20h_afterRelease\DE_W0001_P0001\DE_2_W0001_P0001_T0010\TR1_W0001_P0108\TR1_2_W0001_P0108_T0001_R1_P3_K1_Ch2-Ch1.zen
4.800000e+00	1.867333e+02	20150212_STAG2gfpcf2_G2G1\MitoSys2\Calibration\mEGFPC1H2B_G1_14_20h_afterRelease\DE_W0001_P0001\DE_2_W0001_P0001_T0010\TR1_W0001_P0108\TR1_2_W0001_P0108_T0001_R1_P3_K1_Ch2-Ch1.zen
4.860000e+00	1.891333e+02	20150212_STAG2gfpcf2_G2G1\MitoSys2\Calibration\mEGFPC1H2B_G1_14_20h_afterRelease\DE_W0001_P0001\DE_2_W0001_P0001_T0010\TR1_W0001_P0108\TR1_2_W0001_P0108_T0001_R1_P3_K1_Ch2-Ch1.zen
4.920000e+00	1.996833e+02	20150212_STAG2gfpcf2_G2G1\MitoSys2\Calibration\mEGFPC1H2B_G1_14_20h_afterRelease\DE_W0001_P0001\DE_2_W0001_P0001_T0010\TR1_W0001_P0108\TR1_2_W0001_P0108_T0001_R1_P3_K1_Ch2-Ch1.zen
4.980000e+00	2.086333e+02	20150212_STAG2gfpcf2_G2G1\MitoSys2\Calibration\mEGFPC1H2B_G1_14_20h_afterRelease\DE_W0001_P0001\DE_2_W0001_P0001_T0010\TR1_W0001_P0108\TR1_2_W0001_P0108_T0001_R1_P3_K1_Ch2-Ch1.zen
5.040000e+00	1.929166e+02	20150212_STAG2gfpcf2_G2G1\MitoSys2\Calibration\mEGFPC1H2B_G1_14_20h_afterRelease\DE_W0001_P0001\DE_2_W0001_P0001_T0010\TR1_W0001_P0108\TR1_2_W0001_P0108_T0001_R1_P3_K1_Ch2-Ch1.zen
5.100000e+00	1.951166e+02	20150212_STAG2gfpcf2_G2G1\MitoSys2\Calibration\mEGFPC1H2B_G1_14_20h_afterRelease\DE_W0001_P0001\DE_2_W0001_P0001_T0010\TR1_W0001_P0108\TR1_2_W0001_P0108_T0001_R1_P3_K1_Ch2-Ch1.zen
5.160000e+00	1.899500e+02	20150212_STAG2gfpcf2_G2G1\MitoSys2\Calibration\mEGFPC1H2B_G1_14_20h_afterRelease\DE_W0001_P0001\DE_2_W0001_P0001_T0010\TR1_W0001_P0108\TR1_2_W0001_P0108_T0001_R1_P3_K1_Ch2-Ch1.zen
5.220000e+00	1.974666e+02	20150212_STAG2gfpcf2_G2G1\MitoSys2\Calibration\mEGFPC1H2B_G1_14_20h_afterRelease\DE_W0001_P0001\DE_2_W0001_P0001_T0010\TR1_W0001_P0108\TR1_2_W0001_P0108_T0001_R1_P3_K1_Ch2-Ch1.zen
5.280000e+00	1.969666e+02	20150212_STAG2gfpcf2_G2G1\MitoSys2\Calibration\mEGFPC1H2B_G1_14_20h_afterRelease\DE_W0001_P0001\DE_2_W0001_P0001_T0010\TR1_W0001_P0108\TR1_2_W0001_P0108_T0001_R1_P3_K1_Ch2-Ch1.zen
5.340000e+00	1.985500e+02	20150212_STAG2gfpcf2_G2G1\MitoSys2\Calibration\mEGFPC1H2B_G1_14_20h_afterRelease\DE_W0001_P0001\DE_2_W0001_P0001_T0010\TR1_W0001_P0108\TR1_2_W0001_P0108_T0001_R1_P3_K1_Ch2-Ch1.zen
5.400000e+00	1.873000e+02	20150212_STAG2gfpcf2_G2G1\MitoSys2\Calibration\mEGFPC1H2B_G1_14_20h_afterRelease\DE_W0001_P0001\DE_2_W0001_P0001_T0010\TR1_W0001_P0108\TR1_2_W0001_P0108_T0001_R1_P3_K1_Ch2-Ch1.zen
5.460000e+00	1.987666e+02	20150212_STAG2gfpcf2_G2G1\MitoSys2\Calibration\mEGFPC1H2B_G1_14_20h_afterRelease\DE_W0001_P0001\DE_2_W0001_P0001_T0010\TR1_W0001_P0108\TR1_2_W0001_P0108_T0001_R1_P3_K1_Ch2-Ch1.zen
5.520000e+00	1.972166e+02	20150212_STAG2gfpcf2_G2G1\MitoSys2\Calibration\mEGFPC1H2B_G1_14_20h_afterRelease\DE_W0001_P0001\DE_2_W0001_P0001_T0010\TR1_W0001_P0108\TR1_2_W0001_P0108_T0001_R1_P3_K1_Ch2-Ch1.zen
5.580000e+00	1.883500e+02	20150212_STAG2gfpcf2_G2G1\MitoSys2\Calibration\mEGFPC1H2B_G1_14_20h_afterRelease\DE_W0001_P0001\DE_2_W0001_P0001_T0010\TR1_W0001_P0108\TR1_2_W0001_P0108_T0001_R1_P3_K1_Ch2-Ch1.zen
5.640000e+00	1.990333e+02	20150212_STAG2gfpcf2_G2G1\MitoSys2\Calibration\mEGFPC1H2B_G1_14_20h_afterRelease\DE_W0001_P0001\DE_2_W0001_P0001_T0010\TR1_W0001_P0108\TR1_2_W0001_P0108_T0001_R1_P3_K1_Ch2-Ch1.zen
5.700000e+00	1.888333e+02	20150212_STAG2gfpcf2_G2G1\MitoSys2\Calibration\mEGFPC1H2B_G1_14_20h_afterRelease\DE_W0001_P0001\DE_2_W0001_P0001_T0010\TR1_W0001_P0108\TR1_2_W0001_P0108_T0001_R1_P3_K1_Ch2-Ch1.zen
5.760000e+00	1.875166e+02	20150212_STAG2gfpcf2_G2G1\MitoSys2\Calibration\mEGFPC1H2B_G1_14_20h_afterRelease\DE_W0001_P0001\DE_2_W0001_P0001_T0010\TR1_W0001_P0108\TR1_2_W0001_P0108_T0001_R1_P3_K1_Ch2-Ch1.zen
5.820000e+00	1.873166e+02	20150212_STAG2gfpcf2_G2G1\MitoSys2\Calibration\mEGFPC1H2B_G1_14_20h_afterRelease\DE_W0001_P0001\DE_2_W0001_P0001_T0010\TR1_W0001_P0108\TR1_2_W0001_P0108_T0001_R1_P3_K1_Ch2-Ch1.zen
5.880000e+00	2.019666e+02	20150212_STAG2gfpcf2_G2G1\MitoSys2\Calibration\mEGFPC1H2B_G1_14_20h_afterRelease\DE_W0001_P0001\DE_2_W0001_P0001_T0010\TR1_W0001_P0108\TR1_2_W0001_P0108_T0001_R1_P3_K1_Ch2-Ch1.zen
5.940000e+00	1.950333e+02	20150212_STAG2gfpcf2_G2G1\MitoSys2\Calibration\mEGFPC1H2B_G1_14_20h_afterRelease\DE_W0001_P0001\DE_2_W0001_P0001_T0010\TR1_W0001_P0108\TR1_2_W0001_P0108_T0001_R1_P3_K1_Ch2-Ch1.zen
6	1.940666e+02	20150212_STAG2gfpcf2_G2G1\MitoSys2\Calibration\mEGFPC1H2B_G1_14_20h_afterRelease\DE_W0001_P0001\DE_2_W0001_P0001_T0010\TR1_W0001_P0108\TR1_2_W0001_P0108_T0001_R1_P3_K1_Ch2-Ch1.zen
6.060000e+00	2.002000e+02	20150212_STAG2gfpcf2_G2G1\MitoSys2\Calibration\mEGFPC1H2B_G1_14_20h_afterRelease\DE_W0001_P0001\DE_2_W0001_P0001_T0010\TR1_W0001_P0108\TR1_2_W0001_P0108_T0001_R1_P3_K1_Ch2-Ch1.zen
6.120000e+00	2.007666e+02	20150212_STAG2gfpcf2_G2G1\MitoSys2\Calibration\mEGFPC1H2B_G1_14_20h_afterRelease\DE_W0001_P0001\DE_2_W0001_P0001_T0010\TR1_W0001_P0108\TR1_2_W0001_P0108_T0001_R1_P3_K1_Ch2-Ch1.zen
6.180000e+00	2.051500e+02	20150212_STAG2gfpcf2_G2G1\MitoSys2\Calibration\mEGFPC1H2B_G1_14_20h_afterRelease\DE_W0001_P0001\DE_2_W0001_P0001_T0010\TR1_W0001_P0108\TR1_2_W0001_P0108_T0001_R1_P3_K1_Ch2-Ch1.zen
6.240000e+00	1.987333e+02	20150212_STAG2gfpcf2_G2G1\MitoSys2\Calibration\mEGFPC1H2B_G1_14_20h_afterRelease\DE_W0001_P0001\DE_2_W0001_P0001_T0010\TR1_W0001_P0108\TR1_2_W0001_P0108_T0001_R1_P3_K1_Ch2-Ch1.zen
6.300000e+00	2.036666e+02	20150212_STAG2gfpcf2_G2G1\MitoSys2\Calibration\mEGFPC1H2B_G1_14_20h_afterRelease\DE_W0001_P0001\DE_2_W0001_P0001_T0010\TR1_W0001_P0108\TR1_2_W0001_P0108_T0001_R1_P3_K1_Ch2-Ch1.zen
6.360000e+00	1.984833e+02	20150212_STAG2gfpcf2_G2G1\MitoSys2\Calibration\mEGFPC1H2B_G1_14_20h_afterRelease\DE_W0001_P0001\DE_2_W0001_P0001_T0010\TR1_W0001_P0108\TR1_2_W0001_P0108_T0001_R1_P3_K1_Ch2-Ch1.zen
6.420000e+00	2.025833e+02	20150212_STAG2gfpcf2_G2G1\MitoSys2\Calibration\mEGFPC1H2B_G1_14_20h_afterRelease\DE_W0001_P0001\DE_2_W0001_P0001_T0010\TR1_W0001_P0108\TR1_2_W0001_P0108_T0001_R1_P3_K1_Ch2-Ch1.zen
6.480000e+00	1.979500e+02	20150212_STAG2gfpcf2_G2G1\MitoSys2\Calibration\mEGFPC1H2B_G1_14_20h_afterRelease\DE_W0001_P0001\DE_2_W0001_P0001_T0010\TR1_W0001_P0108\TR1_2_W0001_P0108_T0001_R1_P3_K1_Ch2-Ch1.zen
6.540000e+00	1.892833e+02	20150212_STAG2gfpcf2_G2G1\MitoSys2\Calibration\mEGFPC1H2B_G1_14_20h_afterRelease\DE_W0001_P0001\DE_2_W0001_P0001_T0010\TR1_W0001_P0108\TR1_2_W0001_P0108_T0001_R1_P3_K1_Ch2-Ch1.zen
6.600000e+00	2.051833e+02	20150212_STAG2gfpcf2_G2G1\MitoSys2\Calibration\mEGFPC1H2B_G1_14_20h_afterRelease\DE_W0001_P0001\DE_2_W0001_P0001_T0010\TR1_W0001_P0108\TR1_2_W0001_P0108_T0001_R1_P3_K1_Ch2-Ch1.zen
6.660000e+00	1.945166e+02	20150212_STAG2gfpcf2_G2G1\MitoSys2\Calibration\mEGFPC1H2B_G1_14_20h_afterRelease\DE_W0001_P0001\DE_2_W0001_P0001_T0010\TR1_W0001_P0108\TR1_2_W0001_P0108_T0001_R1_P3_K1_Ch2-Ch1.zen
6.720000e+00	1.942166e+02	20150212_STAG2gfpcf2_G2G1\MitoSys2\Calibration\mEGFPC1H2B_G1_14_20h_afterRelease\DE_W0001_P0001\DE_2_W0001_P0001_T0010\TR1_W0001_P0108\TR1_2_W0001_P0108_T0001_R1_P3_K1_Ch2-Ch1.zen
6.780000e+00	1.958000e+02	20150212_STAG2gfpcf2_G2G1\MitoSys2\Calibration\mEGFPC1H2B_G1_14_20h_afterRelease\DE_W0001_P0001\DE_2_W0001_P0001_T0010\TR1_W0001_P0108\TR1_2_W0001_P0108_T0001_R1_P3_K1_Ch2-Ch1.zen
6.840000e+00	1.826833e+02	20150212_STAG2gfpcf2_G2G1\MitoSys2\Calibration\mEGFPC1H2B_G1_14_20h_afterRelease\DE_W0001_P0001\DE_2_W0001_P0001_T0010\TR1_W0001_P0108\TR1_2_W0001_P0108_T0001_R1_P3_K1_Ch2-Ch1.zen
6.900000e+00	1.964000e+02	20150212_STAG2gfpcf2_G2G1\MitoSys2\Calibration\mEGFPC1H2B_G1_14_20h_afterRelease\DE_W0001_P0001\DE_2_W0001_P0001_T0010\TR1_W0001_P0108\TR1_2_W0001_P0108_T0001_R1_P3_K1_Ch2-Ch1.zen
6.960000e+00	1.997833e+02	20150212_STAG2gfpcf2_G2G1\MitoSys2\Calibration\mEGFPC1H2B_G1_14_20h_afterRelease\DE_W0001_P0001\DE_2_W0001_P0001_T0010\TR1_W0001_P0108\TR1_2_W0001_P0108_T0001_R1_P3_K1_Ch2-Ch1.zen
7.020000e+00	1.909000e+02	20150212_STAG2gfpcf2_G2G1\MitoSys2\Calibration\mEGFPC1H2B_G1_14_20h_afterRelease\DE_W0001_P0001\DE_2_W0001_P0001_T0010\TR1_W0001_P0108\TR1_2_W0001_P0108_T0001_R1_P3_K1_Ch2-Ch1.zen
7.080000e+00	2.017000e+02	20150212_STAG2gfpcf2_G2G1\MitoSys2\Calibration\mEGFPC1H2B_G1_14_20h_afterRelease\DE_W0001_P0001\DE_2_W0001_P0001_T0010\TR1_W0001_P0108\TR1_2_W0001_P0108_T0001_R1_P3_K1_Ch2-Ch1.zen
7.140000e+00	1.995166e+02	20150212_STAG2gfpcf2_G2G1\MitoSys2\Calibration\mEGFPC1H2B_G1_14_20h_afterRelease\DE_W0001_P0001\DE_2_W0001_P0001_T0010\TR1_W0001_P0108\TR1_2_W0001_P0108_T0001_R1_P3_K1_Ch2-Ch1.zen
7.200000e+00	1.938166e+02	20150212_STAG2gfpcf2_G2G1\MitoSys2\Calibration\mEGFPC1H2B_G1_14_20h_afterRelease\DE_W0001_P0001\DE_2_W0001_P0001_T0010\TR1_W0001_P0108\TR1_2_W0001_P0108_T0001_R1_P3_K1_Ch2-Ch1.zen
7.260000e+00	1.940666e+02	20150212_STAG2gfpcf2_G2G1\MitoSys2\Calibration\mEGFPC1H2B_G1_14_20h_afterRelease\DE_W0001_P0001\DE_2_W0001_P0001_T0010\TR1_W0001_P0108\TR1_2_W0001_P0108_T0001_R1_P3_K1_Ch2-Ch1.zen
7.320000e+00	1.985666e+02	20150212_STAG2gfpcf2_G2G1\MitoSys2\Calibration\mEGFPC1H2B_G1_14_20h_afterRelease\DE_W0001_P0001\DE_2_W0001_P0001_T0010\TR1_W0001_P0108\TR1_2_W0001_P0108_T0001_R1_P3_K1_Ch2-Ch1.zen
7.380000e+00	2.026166e+02	20150212_STAG2gfpcf2_G2G1\MitoSys2\Calibration\mEGFPC1H2B_G1_14_20h_afterRelease\DE_W0001_P0001\DE_2_W0001_P0001_T0010\TR1_W0001_P0108\TR1_2_W0001_P0108_T0001_R1_P3_K1_Ch2-Ch1.zen
7.440000e+00	1.906666e+02	20150212_STAG2gfpcf2_G2G1\MitoSys2\Calibration\mEGFPC1H2B_G1_14_20h_afterRelease\DE_W0001_P0001\DE_2_W0001_P0001_T0010\TR1_W0001_P0108\TR1_2_W0001_P0108_T0001_R1_P3_K1_Ch2-Ch1.zen
7.500000e+00	1.954666e+02	20150212_STAG2gfpcf2_G2G1\MitoSys2\Calibration\mEGFPC1H2B_G1_14_20h_afterRelease\DE_W0001_P0001\DE_2_W0001_P0001_T0010\TR1_W0001_P0108\TR1_2_W0001_P0108_T0001_R1_P3_K1_Ch2-Ch1.zen
7.560000e+00	2.024666e+02	20150212_STAG2gfpcf2_G2G1\MitoSys2\Calibration\mEGFPC1H2B_G1_14_20h_afterRelease\DE_W0001_P0001\DE_2_W0001_P0001_T0010\TR1_W0001_P0108\TR1_2_W0001_P0108_T0001_R1_P3_K1_Ch2-Ch1.zen
7.620000e+00	1.978833e+02	20150212_STAG2gfpcf2_G2G1\MitoSys2\Calibration\mEGFPC1H2B_G1_14_20h_afterRelease\DE_W0001_P0001\DE_2_W0001_P0001_T0010\TR1_W0001_P0108\TR1_2_W0001_P0108_T0001_R1_P3_K1_Ch2-Ch1.zen
7.680000e+00	1.921333e+02	20150212_STAG2gfpcf2_G2G1\MitoSys2\Calibration\mEGFPC1H2B_G1_14_20h_afterRelease\DE_W0001_P0001\DE_2_W0001_P0001_T0010\TR1_W0001_P0108\TR1_2_W0001_P0108_T0001_R1_P3_K1_Ch2-Ch1.zen
7.740000e+00	1.993166e+02	20150212_STAG2gfpcf2_G2G1\MitoSys2\Calibration\mEGFPC1H2B_G1_14_20h_afterRelease\DE_W0001_P0001\DE_2_W0001_P0001_T0010\TR1_W0001_P0108\TR1_2_W0001_P0108_T0001_R1_P3_K1_Ch2-Ch1.zen
7.800000e+00	1.944500e+02	20150212_STAG2gfpcf2_G2G1\MitoSys2\Calibration\mEGFPC1H2B_G1_14_20h_afterRelease\DE_W0001_P0001\DE_2_W0001_P0001_T0010\TR1_W0001_P0108\TR1_2_W0001_P0108_T0001_R1_P3_K1_Ch2-Ch1.zen
7.860000e+00	1.991166e+02	20150212_STAG2gfpcf2_G2G1\MitoSys2\Calibration\mEGFPC1H2B_G1_14_20h_afterRelease\DE_W0001_P0001\DE_2_W0001_P0001_T0010\TR1_W0001_P0108\TR1_2_W0001_P0108_T0001_R1_P3_K1_Ch2-Ch1.zen
7.920000e+00	2.012500e+02	20150212_STAG2gfpcf2_G2G1\MitoSys2\Calibration\mEGFPC1H2B_G1_14_20h_afterRelease\DE_W0001_P0001\DE_2_W0001_P0001_T0010\TR1_W0001_P0108\TR1_2_W0001_P0108_T0001_R1_P3_K1_Ch2-Ch1.zen
7.980000e+00	1.993333e+02	20150212_STAG2gfpcf2_G2G1\MitoSys2\Calibration\mEGFPC1H2B_G1_14_20h_afterRelease\DE_W0001_P0001\DE_2_W0001_P0001_T0010\TR1_W0001_P0108\TR1_2_W0001_P0108_T0001_R1_P3_K1_Ch2-Ch1.zen
8.040000e+00	1.949166e+02	20150212_STAG2gfpcf2_G2G1\MitoSys2\Calibration\mEGFPC1H2B_G1_14_20h_afterRelease\DE_W0001_P0001\DE_2_W0001_P0001_T0010\TR1_W0001_P0108\TR1_2_W0001_P0108_T0001_R1_P3_K1_Ch2-Ch1.zen
8.100000e+00	2.043833e+02	20150212_STAG2gfpcf2_G2G1\MitoSys2\Calibration\mEGFPC1H2B_G1_14_20h_afterRelease\DE_W0001_P0001\DE_2_W0001_P0001_T0010\TR1_W0001_P0108\TR1_2_W0001_P0108_T0001_R1_P3_K1_Ch2-Ch1.zen
8.160000e+00	1.881500e+02	20150212_STAG2gfpcf2_G2G1\MitoSys2\Calibration\mEGFPC1H2B_G1_14_20h_afterRelease\DE_W0001_P0001\DE_2_W0001_P0001_T0010\TR1_W0001_P0108\TR1_2_W0001_P0108_T0001_R1_P3_K1_Ch2-Ch1.zen
8.220000e+00	1.841333e+02	20150212_STAG2gfpcf2_G2G1\MitoSys2\Calibration\mEGFPC1H2B_G1_14_20h_afterRelease\DE_W0001_P0001\DE_2_W0001_P0001_T0010\TR1_W0001_P0108\TR1_2_W0001_P0108_T0001_R1_P3_K1_Ch2-Ch1.zen
8.280000e+00	1.915833e+02	20150212_STAG2gfpcf2_G2G1\MitoSys2\Calibration\mEGFPC1H2B_G1_14_20h_afterRelease\DE_W0001_P0001\DE_2_W0001_P0001_T0010\TR1_W0001_P0108\TR1_2_W0001_P0108_T0001_R1_P3_K1_Ch2-Ch1.zen
8.340000e+00	1.943500e+02	20150212_STAG2gfpcf2_G2G1\MitoSys2\Calibration\mEGFPC1H2B_G1_14_20h_afterRelease\DE_W0001_P0001\DE_2_W0001_P0001_T0010\TR1_W0001_P0108\TR1_2_W0001_P0108_T0001_R1_P3_K1_Ch2-Ch1.zen
8.400000e+00	1.943833e+02	20150212_STAG2gfpcf2_G2G1\MitoSys2\Calibration\mEGFPC1H2B_G1_14_20h_afterRelease\DE_W0001_P0001\DE_2_W0001_P0001_T0010\TR1_W0001_P0108\TR1_2_W0001_P0108_T0001_R1_P3_K1_Ch2-Ch1.zen
8.460000e+00	1.990833e+02	20150212_STAG2gfpcf2_G2G1\MitoSys2\Calibration\mEGFPC1H2B_G1_14_20h_afterRelease\DE_W0001_P0001\DE_2_W0001_P0001_T0010\TR1_W0001_P0108\TR1_2_W0001_P0108_T0001_R1_P3_K1_Ch2-Ch1.zen
8.520000e+00	1.986833e+02	20150212_STAG2gfpcf2_G2G1\MitoSys2\Calibration\mEGFPC1H2B_G1_14_20h_afterRelease\DE_W0001_P0001\DE_2_W0001_P0001_T0010\TR1_W0001_P0108\TR1_2_W0001_P0108_T0001_R1_P3_K1_Ch2-Ch1.zen
8.580000e+00	1.954166e+02	20150212_STAG2gfpcf2_G2G1\MitoSys2\Calibration\mEGFPC1H2B_G1_14_20h_afterRelease\DE_W0001_P0001\DE_2_W0001_P0001_T0010\TR1_W0001_P0108\TR1_2_W0001_P0108_T0001_R1_P3_K1_Ch2-Ch1.zen
8.640000e+00	1.880833e+02	20150212_STAG2gfpcf2_G2G1\MitoSys2\Calibration\mEGFPC1H2B_G1_14_20h_afterRelease\DE_W0001_P0001\DE_2_W0001_P0001_T0010\TR1_W0001_P0108\TR1_2_W0001_P0108_T0001_R1_P3_K1_Ch2-Ch1.zen
8.700000e+00	1.879666e+02	20150212_STAG2gfpcf2_G2G1\MitoSys2\Calibration\mEGFPC1H2B_G1_14_20h_afterRelease\DE_W0001_P0001\DE_2_W0001_P0001_T0010\TR1_W0001_P0108\TR1_2_W0001_P0108_T0001_R1_P3_K1_Ch2-Ch1.zen
8.760000e+00	1.931000e+02	20150212_STAG2gfpcf2_G2G1\MitoSys2\Calibration\mEGFPC1H2B_G1_14_20h_afterRelease\DE_W0001_P0001\DE_2_W0001_P0001_T0010\TR1_W0001_P0108\TR1_2_W0001_P0108_T0001_R1_P3_K1_Ch2-Ch1.zen
8.820000e+00	1.979166e+02	20150212_STAG2gfpcf2_G2G1\MitoSys2\Calibration\mEGFPC1H2B_G1_14_20h_afterRelease\DE_W0001_P0001\DE_2_W0001_P0001_T0010\TR1_W0001_P0108\TR1_2_W0001_P0108_T0001_R1_P3_K1_Ch2-Ch1.zen
8.880000e+00	1.954500e+02	20150212_STAG2gfpcf2_G2G1\MitoSys2\Calibration\mEGFPC1H2B_G1_14_20h_afterRelease\DE_W0001_P0001\DE_2_W0001_P0001_T0010\TR1_W0001_P0108\TR1_2_W0001_P0108_T0001_R1_P3_K1_Ch2-Ch1.zen
8.940000e+00	1.955166e+02	20150212_STAG2gfpcf2_G2G1\MitoSys2\Calibration\mEGFPC1H2B_G1_14_20h_afterRelease\DE_W0001_P0001\DE_2_W0001_P0001_T0010\TR1_W0001_P0108\TR1_2_W0001_P0108_T0001_R1_P3_K1_Ch2-Ch1.zen
9	1.927000e+02	20150212_STAG2gfpcf2_G2G1\MitoSys2\Calibration\mEGFPC1H2B_G1_14_20h_afterRelease\DE_W0001_P0001\DE_2_W0001_P0001_T0010\TR1_W0001_P0108\TR1_2_W0001_P0108_T0001_R1_P3_K1_Ch2-Ch1.zen
9.060000e+00	1.884166e+02	20150212_STAG2gfpcf2_G2G1\MitoSys2\Calibration\mEGFPC1H2B_G1_14_20h_afterRelease\DE_W0001_P0001\DE_2_W0001_P0001_T0010\TR1_W0001_P0108\TR1_2_W0001_P0108_T0001_R1_P3_K1_Ch2-Ch1.zen
9.120000e+00	1.947833e+02	20150212_STAG2gfpcf2_G2G1\MitoSys2\Calibration\mEGFPC1H2B_G1_14_20h_afterRelease\DE_W0001_P0001\DE_2_W0001_P0001_T0010\TR1_W0001_P0108\TR1_2_W0001_P0108_T0001_R1_P3_K1_Ch2-Ch1.zen
9.180000e+00	1.967666e+02	20150212_STAG2gfpcf2_G2G1\MitoSys2\Calibration\mEGFPC1H2B_G1_14_20h_afterRelease\DE_W0001_P0001\DE_2_W0001_P0001_T0010\TR1_W0001_P0108\TR1_2_W0001_P0108_T0001_R1_P3_K1_Ch2-Ch1.zen
9.240000e+00	2.039166e+02	20150212_STAG2gfpcf2_G2G1\MitoSys2\Calibration\mEGFPC1H2B_G1_14_20h_afterRelease\DE_W0001_P0001\DE_2_W0001_P0001_T0010\TR1_W0001_P0108\TR1_2_W0001_P0108_T0001_R1_P3_K1_Ch2-Ch1.zen
9.300000e+00	1.942333e+02	20150212_STAG2gfpcf2_G2G1\MitoSys2\Calibration\mEGFPC1H2B_G1_14_20h_afterRelease\DE_W0001_P0001\DE_2_W0001_P0001_T0010\TR1_W0001_P0108\TR1_2_W0001_P0108_T0001_R1_P3_K1_Ch2-Ch1.zen
9.360000e+00	1.917333e+02	20150212_STAG2gfpcf2_G2G1\MitoSys2\Calibration\mEGFPC1H2B_G1_14_20h_afterRelease\DE_W0001_P0001\DE_2_W0001_P0001_T0010\TR1_W0001_P0108\TR1_2_W0001_P0108_T0001_R1_P3_K1_Ch2-Ch1.zen
9.420000e+00	1.968333e+02	20150212_STAG2gfpcf2_G2G1\MitoSys2\Calibration\mEGFPC1H2B_G1_14_20h_afterRelease\DE_W0001_P0001\DE_2_W0001_P0001_T0010\TR1_W0001_P0108\TR1_2_W0001_P0108_T0001_R1_P3_K1_Ch2-Ch1.zen
9.480000e+00	1.976833e+02	20150212_STAG2gfpcf2_G2G1\MitoSys2\Calibration\mEGFPC1H2B_G1_14_20h_afterRelease\DE_W0001_P0001\DE_2_W0001_P0001_T0010\TR1_W0001_P0108\TR1_2_W0001_P0108_T0001_R1_P3_K1_Ch2-Ch1.zen
9.540000e+00	2.050500e+02	20150212_STAG2gfpcf2_G2G1\MitoSys2\Calibration\mEGFPC1H2B_G1_14_20h_afterRelease\DE_W0001_P0001\DE_2_W0001_P0001_T0010\TR1_W0001_P0108\TR1_2_W0001_P0108_T0001_R1_P3_K1_Ch2-Ch1.zen
9.600000e+00	1.856333e+02	20150212_STAG2gfpcf2_G2G1\MitoSys2\Calibration\mEGFPC1H2B_G1_14_20h_afterRelease\DE_W0001_P0001\DE_2_W0001_P0001_T0010\TR1_W0001_P0108\TR1_2_W0001_P0108_T0001_R1_P3_K1_Ch2-Ch1.zen
9.660000e+00	1.910000e+02	20150212_STAG2gfpcf2_G2G1\MitoSys2\Calibration\mEGFPC1H2B_G1_14_20h_afterRelease\DE_W0001_P0001\DE_2_W0001_P0001_T0010\TR1_W0001_P0108\TR1_2_W0001_P0108_T0001_R1_P3_K1_Ch2-Ch1.zen
9.720000e+00	1.960500e+02	20150212_STAG2gfpcf2_G2G1\MitoSys2\Calibration\mEGFPC1H2B_G1_14_20h_afterRelease\DE_W0001_P0001\DE_2_W0001_P0001_T0010\TR1_W0001_P0108\TR1_2_W0001_P0108_T0001_R1_P3_K1_Ch2-Ch1.zen
9.780000e+00	1.910333e+02	20150212_STAG2gfpcf2_G2G1\MitoSys2\Calibration\mEGFPC1H2B_G1_14_20h_afterRelease\DE_W0001_P0001\DE_2_W0001_P0001_T0010\TR1_W0001_P0108\TR1_2_W0001_P0108_T0001_R1_P3_K1_Ch2-Ch1.zen
9.840000e+00	1.912000e+02	20150212_STAG2gfpcf2_G2G1\MitoSys2\Calibration\mEGFPC1H2B_G1_14_20h_afterRelease\DE_W0001_P0001\DE_2_W0001_P0001_T0010\TR1_W0001_P0108\TR1_2_W0001_P0108_T0001_R1_P3_K1_Ch2-Ch1.zen
9.900000e+00	1.910166e+02	20150212_STAG2gfpcf2_G2G1\MitoSys2\Calibration\mEGFPC1H2B_G1_14_20h_afterRelease\DE_W0001_P0001\DE_2_W0001_P0001_T0010\TR1_W0001_P0108\TR1_2_W0001_P0108_T0001_R1_P3_K1_Ch2-Ch1.zen
9.960000e+00	1.934666e+02	20150212_STAG2gfpcf2_G2G1\MitoSys2\Calibration\mEGFPC1H2B_G1_14_20h_afterRelease\DE_W0001_P0001\DE_2_W0001_P0001_T0010\TR1_W0001_P0108\TR1_2_W0001_P0108_T0001_R1_P3_K1_Ch2-Ch1.zen
1.002000e+01	2.025333e+02	20150212_STAG2gfpcf2_G2G1\MitoSys2\Calibration\mEGFPC1H2B_G1_14_20h_afterRelease\DE_W0001_P0001\DE_2_W0001_P0001_T0010\TR1_W0001_P0108\TR1_2_W0001_P0108_T0001_R1_P3_K1_Ch2-Ch1.zen
1.008000e+01	1.908666e+02	20150212_STAG2gfpcf2_G2G1\MitoSys2\Calibration\mEGFPC1H2B_G1_14_20h_afterRelease\DE_W0001_P0001\DE_2_W0001_P0001_T0010\TR1_W0001_P0108\TR1_2_W0001_P0108_T0001_R1_P3_K1_Ch2-Ch1.zen
1.014000e+01	1.864833e+02	20150212_STAG2gfpcf2_G2G1\MitoSys2\Calibration\mEGFPC1H2B_G1_14_20h_afterRelease\DE_W0001_P0001\DE_2_W0001_P0001_T0010\TR1_W0001_P0108\TR1_2_W0001_P0108_T0001_R1_P3_K1_Ch2-Ch1.zen
1.020000e+01	1.896333e+02	20150212_STAG2gfpcf2_G2G1\MitoSys2\Calibration\mEGFPC1H2B_G1_14_20h_afterRelease\DE_W0001_P0001\DE_2_W0001_P0001_T0010\TR1_W0001_P0108\TR1_2_W0001_P0108_T0001_R1_P3_K1_Ch2-Ch1.zen
1.026000e+01	1.906500e+02	20150212_STAG2gfpcf2_G2G1\MitoSys2\Calibration\mEGFPC1H2B_G1_14_20h_afterRelease\DE_W0001_P0001\DE_2_W0001_P0001_T0010\TR1_W0001_P0108\TR1_2_W0001_P0108_T0001_R1_P3_K1_Ch2-Ch1.zen
1.032000e+01	2.043000e+02	20150212_STAG2gfpcf2_G2G1\MitoSys2\Calibration\mEGFPC1H2B_G1_14_20h_afterRelease\DE_W0001_P0001\DE_2_W0001_P0001_T0010\TR1_W0001_P0108\TR1_2_W0001_P0108_T0001_R1_P3_K1_Ch2-Ch1.zen
1.038000e+01	1.936166e+02	20150212_STAG2gfpcf2_G2G1\MitoSys2\Calibration\mEGFPC1H2B_G1_14_20h_afterRelease\DE_W0001_P0001\DE_2_W0001_P0001_T0010\TR1_W0001_P0108\TR1_2_W0001_P0108_T0001_R1_P3_K1_Ch2-Ch1.zen
1.044000e+01	1.974833e+02	20150212_STAG2gfpcf2_G2G1\MitoSys2\Calibration\mEGFPC1H2B_G1_14_20h_afterRelease\DE_W0001_P0001\DE_2_W0001_P0001_T0010\TR1_W0001_P0108\TR1_2_W0001_P0108_T0001_R1_P3_K1_Ch2-Ch1.zen
1.050000e+01	1.876000e+02	20150212_STAG2gfpcf2_G2G1\MitoSys2\Calibration\mEGFPC1H2B_G1_14_20h_afterRelease\DE_W0001_P0001\DE_2_W0001_P0001_T0010\TR1_W0001_P0108\TR1_2_W0001_P0108_T0001_R1_P3_K1_Ch2-Ch1.zen
1.056000e+01	1.929166e+02	20150212_STAG2gfpcf2_G2G1\MitoSys2\Calibration\mEGFPC1H2B_G1_14_20h_afterRelease\DE_W0001_P0001\DE_2_W0001_P0001_T0010\TR1_W0001_P0108\TR1_2_W0001_P0108_T0001_R1_P3_K1_Ch2-Ch1.zen
1.062000e+01	1.981000e+02	20150212_STAG2gfpcf2_G2G1\MitoSys2\Calibration\mEGFPC1H2B_G1_14_20h_afterRelease\DE_W0001_P0001\DE_2_W0001_P0001_T0010\TR1_W0001_P0108\TR1_2_W0001_P0108_T0001_R1_P3_K1_Ch2-Ch1.zen
1.068000e+01	1.887833e+02	20150212_STAG2gfpcf2_G2G1\MitoSys2\Calibration\mEGFPC1H2B_G1_14_20h_afterRelease\DE_W0001_P0001\DE_2_W0001_P0001_T0010\TR1_W0001_P0108\TR1_2_W0001_P0108_T0001_R1_P3_K1_Ch2-Ch1.zen
1.074000e+01	1.920000e+02	20150212_STAG2gfpcf2_G2G1\MitoSys2\Calibration\mEGFPC1H2B_G1_14_20h_afterRelease\DE_W0001_P0001\DE_2_W0001_P0001_T0010\TR1_W0001_P0108\TR1_2_W0001_P0108_T0001_R1_P3_K1_Ch2-Ch1.zen
1.080000e+01	2.004500e+02	20150212_STAG2gfpcf2_G2G1\MitoSys2\Calibration\mEGFPC1H2B_G1_14_20h_afterRelease\DE_W0001_P0001\DE_2_W0001_P0001_T0010\TR1_W0001_P0108\TR1_2_W0001_P0108_T0001_R1_P3_K1_Ch2-Ch1.zen
1.086000e+01	1.877000e+02	20150212_STAG2gfpcf2_G2G1\MitoSys2\Calibration\mEGFPC1H2B_G1_14_20h_afterRelease\DE_W0001_P0001\DE_2_W0001_P0001_T0010\TR1_W0001_P0108\TR1_2_W0001_P0108_T0001_R1_P3_K1_Ch2-Ch1.zen
1.092000e+01	1.880333e+02	20150212_STAG2gfpcf2_G2G1\MitoSys2\Calibration\mEGFPC1H2B_G1_14_20h_afterRelease\DE_W0001_P0001\DE_2_W0001_P0001_T0010\TR1_W0001_P0108\TR1_2_W0001_P0108_T0001_R1_P3_K1_Ch2-Ch1.zen
1.098000e+01	1.931500e+02	20150212_STAG2gfpcf2_G2G1\MitoSys2\Calibration\mEGFPC1H2B_G1_14_20h_afterRelease\DE_W0001_P0001\DE_2_W0001_P0001_T0010\TR1_W0001_P0108\TR1_2_W0001_P0108_T0001_R1_P3_K1_Ch2-Ch1.zen
1.104000e+01	2.012333e+02	20150212_STAG2gfpcf2_G2G1\MitoSys2\Calibration\mEGFPC1H2B_G1_14_20h_afterRelease\DE_W0001_P0001\DE_2_W0001_P0001_T0010\TR1_W0001_P0108\TR1_2_W0001_P0108_T0001_R1_P3_K1_Ch2-Ch1.zen
1.110000e+01	1.947500e+02	20150212_STAG2gfpcf2_G2G1\MitoSys2\Calibration\mEGFPC1H2B_G1_14_20h_afterRelease\DE_W0001_P0001\DE_2_W0001_P0001_T0010\TR1_W0001_P0108\TR1_2_W0001_P0108_T0001_R1_P3_K1_Ch2-Ch1.zen
1.116000e+01	1.836666e+02	20150212_STAG2gfpcf2_G2G1\MitoSys2\Calibration\mEGFPC1H2B_G1_14_20h_afterRelease\DE_W0001_P0001\DE_2_W0001_P0001_T0010\TR1_W0001_P0108\TR1_2_W0001_P0108_T0001_R1_P3_K1_Ch2-Ch1.zen
1.122000e+01	1.920166e+02	20150212_STAG2gfpcf2_G2G1\MitoSys2\Calibration\mEGFPC1H2B_G1_14_20h_afterRelease\DE_W0001_P0001\DE_2_W0001_P0001_T0010\TR1_W0001_P0108\TR1_2_W0001_P0108_T0001_R1_P3_K1_Ch2-Ch1.zen
1.128000e+01	2.031500e+02	20150212_STAG2gfpcf2_G2G1\MitoSys2\Calibration\mEGFPC1H2B_G1_14_20h_afterRelease\DE_W0001_P0001\DE_2_W0001_P0001_T0010\TR1_W0001_P0108\TR1_2_W0001_P0108_T0001_R1_P3_K1_Ch2-Ch1.zen
1.134000e+01	2.131333e+02	20150212_STAG2gfpcf2_G2G1\MitoSys2\Calibration\mEGFPC1H2B_G1_14_20h_afterRelease\DE_W0001_P0001\DE_2_W0001_P0001_T0010\TR1_W0001_P0108\TR1_2_W0001_P0108_T0001_R1_P3_K1_Ch2-Ch1.zen
1.140000e+01	1.915000e+02	20150212_STAG2gfpcf2_G2G1\MitoSys2\Calibration\mEGFPC1H2B_G1_14_20h_afterRelease\DE_W0001_P0001\DE_2_W0001_P0001_T0010\TR1_W0001_P0108\TR1_2_W0001_P0108_T0001_R1_P3_K1_Ch2-Ch1.zen
1.146000e+01	1.819333e+02	20150212_STAG2gfpcf2_G2G1\MitoSys2\Calibration\mEGFPC1H2B_G1_14_20h_afterRelease\DE_W0001_P0001\DE_2_W0001_P0001_T0010\TR1_W0001_P0108\TR1_2_W0001_P0108_T0001_R1_P3_K1_Ch2-Ch1.zen
1.152000e+01	1.967500e+02	20150212_STAG2gfpcf2_G2G1\MitoSys2\Calibration\mEGFPC1H2B_G1_14_20h_afterRelease\DE_W0001_P0001\DE_2_W0001_P0001_T0010\TR1_W0001_P0108\TR1_2_W0001_P0108_T0001_R1_P3_K1_Ch2-Ch1.zen
1.158000e+01	1.887833e+02	20150212_STAG2gfpcf2_G2G1\MitoSys2\Calibration\mEGFPC1H2B_G1_14_20h_afterRelease\DE_W0001_P0001\DE_2_W0001_P0001_T0010\TR1_W0001_P0108\TR1_2_W0001_P0108_T0001_R1_P3_K1_Ch2-Ch1.zen
1.164000e+01	1.904833e+02	20150212_STAG2gfpcf2_G2G1\MitoSys2\Calibration\mEGFPC1H2B_G1_14_20h_afterRelease\DE_W0001_P0001\DE_2_W0001_P0001_T0010\TR1_W0001_P0108\TR1_2_W0001_P0108_T0001_R1_P3_K1_Ch2-Ch1.zen
1.170000e+01	1.946166e+02	20150212_STAG2gfpcf2_G2G1\MitoSys2\Calibration\mEGFPC1H2B_G1_14_20h_afterRelease\DE_W0001_P0001\DE_2_W0001_P0001_T0010\TR1_W0001_P0108\TR1_2_W0001_P0108_T0001_R1_P3_K1_Ch2-Ch1.zen
1.176000e+01	1.892666e+02	20150212_STAG2gfpcf2_G2G1\MitoSys2\Calibration\mEGFPC1H2B_G1_14_20h_afterRelease\DE_W0001_P0001\DE_2_W0001_P0001_T0010\TR1_W0001_P0108\TR1_2_W0001_P0108_T0001_R1_P3_K1_Ch2-Ch1.zen
1.182000e+01	2.025500e+02	20150212_STAG2gfpcf2_G2G1\MitoSys2\Calibration\mEGFPC1H2B_G1_14_20h_afterRelease\DE_W0001_P0001\DE_2_W0001_P0001_T0010\TR1_W0001_P0108\TR1_2_W0001_P0108_T0001_R1_P3_K1_Ch2-Ch1.zen
1.188000e+01	2.037166e+02	20150212_STAG2gfpcf2_G2G1\MitoSys2\Calibration\mEGFPC1H2B_G1_14_20h_afterRelease\DE_W0001_P0001\DE_2_W0001_P0001_T0010\TR1_W0001_P0108\TR1_2_W0001_P0108_T0001_R1_P3_K1_Ch2-Ch1.zen
1.194000e+01	2.037166e+02	20150212_STAG2gfpcf2_G2G1\MitoSys2\Calibration\mEGFPC1H2B_G1_14_20h_afterRelease\DE_W0001_P0001\DE_2_W0001_P0001_T0010\TR1_W0001_P0108\TR1_2_W0001_P0108_T0001_R1_P3_K1_Ch2-Ch1.zen
12	1.946833e+02	20150212_STAG2gfpcf2_G2G1\MitoSys2\Calibration\mEGFPC1H2B_G1_14_20h_afterRelease\DE_W0001_P0001\DE_2_W0001_P0001_T0010\TR1_W0001_P0108\TR1_2_W0001_P0108_T0001_R1_P3_K1_Ch2-Ch1.zen
1.206000e+01	1.874000e+02	20150212_STAG2gfpcf2_G2G1\MitoSys2\Calibration\mEGFPC1H2B_G1_14_20h_afterRelease\DE_W0001_P0001\DE_2_W0001_P0001_T0010\TR1_W0001_P0108\TR1_2_W0001_P0108_T0001_R1_P3_K1_Ch2-Ch1.zen
1.212000e+01	2.012833e+02	20150212_STAG2gfpcf2_G2G1\MitoSys2\Calibration\mEGFPC1H2B_G1_14_20h_afterRelease\DE_W0001_P0001\DE_2_W0001_P0001_T0010\TR1_W0001_P0108\TR1_2_W0001_P0108_T0001_R1_P3_K1_Ch2-Ch1.zen
1.218000e+01	1.955333e+02	20150212_STAG2gfpcf2_G2G1\MitoSys2\Calibration\mEGFPC1H2B_G1_14_20h_afterRelease\DE_W0001_P0001\DE_2_W0001_P0001_T0010\TR1_W0001_P0108\TR1_2_W0001_P0108_T0001_R1_P3_K1_Ch2-Ch1.zen
1.224000e+01	1.957500e+02	20150212_STAG2gfpcf2_G2G1\MitoSys2\Calibration\mEGFPC1H2B_G1_14_20h_afterRelease\DE_W0001_P0001\DE_2_W0001_P0001_T0010\TR1_W0001_P0108\TR1_2_W0001_P0108_T0001_R1_P3_K1_Ch2-Ch1.zen
1.230000e+01	1.995000e+02	20150212_STAG2gfpcf2_G2G1\MitoSys2\Calibration\mEGFPC1H2B_G1_14_20h_afterRelease\DE_W0001_P0001\DE_2_W0001_P0001_T0010\TR1_W0001_P0108\TR1_2_W0001_P0108_T0001_R1_P3_K1_Ch2-Ch1.zen
1.236000e+01	2.023833e+02	20150212_STAG2gfpcf2_G2G1\MitoSys2\Calibration\mEGFPC1H2B_G1_14_20h_afterRelease\DE_W0001_P0001\DE_2_W0001_P0001_T0010\TR1_W0001_P0108\TR1_2_W0001_P0108_T0001_R1_P3_K1_Ch2-Ch1.zen
1.242000e+01	2.000666e+02	20150212_STAG2gfpcf2_G2G1\MitoSys2\Calibration\mEGFPC1H2B_G1_14_20h_afterRelease\DE_W0001_P0001\DE_2_W0001_P0001_T0010\TR1_W0001_P0108\TR1_2_W0001_P0108_T0001_R1_P3_K1_Ch2-Ch1.zen
1.248000e+01	2.026833e+02	20150212_STAG2gfpcf2_G2G1\MitoSys2\Calibration\mEGFPC1H2B_G1_14_20h_afterRelease\DE_W0001_P0001\DE_2_W0001_P0001_T0010\TR1_W0001_P0108\TR1_2_W0001_P0108_T0001_R1_P3_K1_Ch2-Ch1.zen
1.254000e+01	2.059000e+02	20150212_STAG2gfpcf2_G2G1\MitoSys2\Calibration\mEGFPC1H2B_G1_14_20h_afterRelease\DE_W0001_P0001\DE_2_W0001_P0001_T0010\TR1_W0001_P0108\TR1_2_W0001_P0108_T0001_R1_P3_K1_Ch2-Ch1.zen
1.260000e+01	1.944166e+02	20150212_STAG2gfpcf2_G2G1\MitoSys2\Calibration\mEGFPC1H2B_G1_14_20h_afterRelease\DE_W0001_P0001\DE_2_W0001_P0001_T0010\TR1_W0001_P0108\TR1_2_W0001_P0108_T0001_R1_P3_K1_Ch2-Ch1.zen
1.266000e+01	1.920333e+02	20150212_STAG2gfpcf2_G2G1\MitoSys2\Calibration\mEGFPC1H2B_G1_14_20h_afterRelease\DE_W0001_P0001\DE_2_W0001_P0001_T0010\TR1_W0001_P0108\TR1_2_W0001_P0108_T0001_R1_P3_K1_Ch2-Ch1.zen
1.272000e+01	1.964000e+02	20150212_STAG2gfpcf2_G2G1\MitoSys2\Calibration\mEGFPC1H2B_G1_14_20h_afterRelease\DE_W0001_P0001\DE_2_W0001_P0001_T0010\TR1_W0001_P0108\TR1_2_W0001_P0108_T0001_R1_P3_K1_Ch2-Ch1.zen
1.278000e+01	2.028166e+02	20150212_STAG2gfpcf2_G2G1\MitoSys2\Calibration\mEGFPC1H2B_G1_14_20h_afterRelease\DE_W0001_P0001\DE_2_W0001_P0001_T0010\TR1_W0001_P0108\TR1_2_W0001_P0108_T0001_R1_P3_K1_Ch2-Ch1.zen
1.284000e+01	1.922666e+02	20150212_STAG2gfpcf2_G2G1\MitoSys2\Calibration\mEGFPC1H2B_G1_14_20h_afterRelease\DE_W0001_P0001\DE_2_W0001_P0001_T0010\TR1_W0001_P0108\TR1_2_W0001_P0108_T0001_R1_P3_K1_Ch2-Ch1.zen
1.290000e+01	2.043500e+02	20150212_STAG2gfpcf2_G2G1\MitoSys2\Calibration\mEGFPC1H2B_G1_14_20h_afterRelease\DE_W0001_P0001\DE_2_W0001_P0001_T0010\TR1_W0001_P0108\TR1_2_W0001_P0108_T0001_R1_P3_K1_Ch2-Ch1.zen
1.296000e+01	1.940666e+02	20150212_STAG2gfpcf2_G2G1\MitoSys2\Calibration\mEGFPC1H2B_G1_14_20h_afterRelease\DE_W0001_P0001\DE_2_W0001_P0001_T0010\TR1_W0001_P0108\TR1_2_W0001_P0108_T0001_R1_P3_K1_Ch2-Ch1.zen
1.302000e+01	1.960333e+02	20150212_STAG2gfpcf2_G2G1\MitoSys2\Calibration\mEGFPC1H2B_G1_14_20h_afterRelease\DE_W0001_P0001\DE_2_W0001_P0001_T0010\TR1_W0001_P0108\TR1_2_W0001_P0108_T0001_R1_P3_K1_Ch2-Ch1.zen
1.308000e+01	1.989833e+02	20150212_STAG2gfpcf2_G2G1\MitoSys2\Calibration\mEGFPC1H2B_G1_14_20h_afterRelease\DE_W0001_P0001\DE_2_W0001_P0001_T0010\TR1_W0001_P0108\TR1_2_W0001_P0108_T0001_R1_P3_K1_Ch2-Ch1.zen
1.314000e+01	1.914666e+02	20150212_STAG2gfpcf2_G2G1\MitoSys2\Calibration\mEGFPC1H2B_G1_14_20h_afterRelease\DE_W0001_P0001\DE_2_W0001_P0001_T0010\TR1_W0001_P0108\TR1_2_W0001_P0108_T0001_R1_P3_K1_Ch2-Ch1.zen
1.320000e+01	1.971500e+02	20150212_STAG2gfpcf2_G2G1\MitoSys2\Calibration\mEGFPC1H2B_G1_14_20h_afterRelease\DE_W0001_P0001\DE_2_W0001_P0001_T0010\TR1_W0001_P0108\TR1_2_W0001_P0108_T0001_R1_P3_K1_Ch2-Ch1.zen
1.326000e+01	1.919500e+02	20150212_STAG2gfpcf2_G2G1\MitoSys2\Calibration\mEGFPC1H2B_G1_14_20h_afterRelease\DE_W0001_P0001\DE_2_W0001_P0001_T0010\TR1_W0001_P0108\TR1_2_W0001_P0108_T0001_R1_P3_K1_Ch2-Ch1.zen
1.332000e+01	1.938000e+02	20150212_STAG2gfpcf2_G2G1\MitoSys2\Calibration\mEGFPC1H2B_G1_14_20h_afterRelease\DE_W0001_P0001\DE_2_W0001_P0001_T0010\TR1_W0001_P0108\TR1_2_W0001_P0108_T0001_R1_P3_K1_Ch2-Ch1.zen
1.338000e+01	1.917500e+02	20150212_STAG2gfpcf2_G2G1\MitoSys2\Calibration\mEGFPC1H2B_G1_14_20h_afterRelease\DE_W0001_P0001\DE_2_W0001_P0001_T0010\TR1_W0001_P0108\TR1_2_W0001_P0108_T0001_R1_P3_K1_Ch2-Ch1.zen
1.344000e+01	2.029000e+02	20150212_STAG2gfpcf2_G2G1\MitoSys2\Calibration\mEGFPC1H2B_G1_14_20h_afterRelease\DE_W0001_P0001\DE_2_W0001_P0001_T0010\TR1_W0001_P0108\TR1_2_W0001_P0108_T0001_R1_P3_K1_Ch2-Ch1.zen
1.350000e+01	1.928333e+02	20150212_STAG2gfpcf2_G2G1\MitoSys2\Calibration\mEGFPC1H2B_G1_14_20h_afterRelease\DE_W0001_P0001\DE_2_W0001_P0001_T0010\TR1_W0001_P0108\TR1_2_W0001_P0108_T0001_R1_P3_K1_Ch2-Ch1.zen
1.356000e+01	2.012000e+02	20150212_STAG2gfpcf2_G2G1\MitoSys2\Calibration\mEGFPC1H2B_G1_14_20h_afterRelease\DE_W0001_P0001\DE_2_W0001_P0001_T0010\TR1_W0001_P0108\TR1_2_W0001_P0108_T0001_R1_P3_K1_Ch2-Ch1.zen
1.362000e+01	1.975166e+02	20150212_STAG2gfpcf2_G2G1\MitoSys2\Calibration\mEGFPC1H2B_G1_14_20h_afterRelease\DE_W0001_P0001\DE_2_W0001_P0001_T0010\TR1_W0001_P0108\TR1_2_W0001_P0108_T0001_R1_P3_K1_Ch2-Ch1.zen
1.368000e+01	1.883000e+02	20150212_STAG2gfpcf2_G2G1\MitoSys2\Calibration\mEGFPC1H2B_G1_14_20h_afterRelease\DE_W0001_P0001\DE_2_W0001_P0001_T0010\TR1_W0001_P0108\TR1_2_W0001_P0108_T0001_R1_P3_K1_Ch2-Ch1.zen
1.374000e+01	1.992833e+02	20150212_STAG2gfpcf2_G2G1\MitoSys2\Calibration\mEGFPC1H2B_G1_14_20h_afterRelease\DE_W0001_P0001\DE_2_W0001_P0001_T0010\TR1_W0001_P0108\TR1_2_W0001_P0108_T0001_R1_P3_K1_Ch2-Ch1.zen
1.380000e+01	1.995666e+02	20150212_STAG2gfpcf2_G2G1\MitoSys2\Calibration\mEGFPC1H2B_G1_14_20h_afterRelease\DE_W0001_P0001\DE_2_W0001_P0001_T0010\TR1_W0001_P0108\TR1_2_W0001_P0108_T0001_R1_P3_K1_Ch2-Ch1.zen
1.386000e+01	1.965333e+02	20150212_STAG2gfpcf2_G2G1\MitoSys2\Calibration\mEGFPC1H2B_G1_14_20h_afterRelease\DE_W0001_P0001\DE_2_W0001_P0001_T0010\TR1_W0001_P0108\TR1_2_W0001_P0108_T0001_R1_P3_K1_Ch2-Ch1.zen
1.392000e+01	1.877500e+02	20150212_STAG2gfpcf2_G2G1\MitoSys2\Calibration\mEGFPC1H2B_G1_14_20h_afterRelease\DE_W0001_P0001\DE_2_W0001_P0001_T0010\TR1_W0001_P0108\TR1_2_W0001_P0108_T0001_R1_P3_K1_Ch2-Ch1.zen
1.398000e+01	2.034666e+02	20150212_STAG2gfpcf2_G2G1\MitoSys2\Calibration\mEGFPC1H2B_G1_14_20h_afterRelease\DE_W0001_P0001\DE_2_W0001_P0001_T0010\TR1_W0001_P0108\TR1_2_W0001_P0108_T0001_R1_P3_K1_Ch2-Ch1.zen
1.404000e+01	2.007666e+02	20150212_STAG2gfpcf2_G2G1\MitoSys2\Calibration\mEGFPC1H2B_G1_14_20h_afterRelease\DE_W0001_P0001\DE_2_W0001_P0001_T0010\TR1_W0001_P0108\TR1_2_W0001_P0108_T0001_R1_P3_K1_Ch2-Ch1.zen
1.410000e+01	2.003833e+02	20150212_STAG2gfpcf2_G2G1\MitoSys2\Calibration\mEGFPC1H2B_G1_14_20h_afterRelease\DE_W0001_P0001\DE_2_W0001_P0001_T0010\TR1_W0001_P0108\TR1_2_W0001_P0108_T0001_R1_P3_K1_Ch2-Ch1.zen
1.416000e+01	1.914000e+02	20150212_STAG2gfpcf2_G2G1\MitoSys2\Calibration\mEGFPC1H2B_G1_14_20h_afterRelease\DE_W0001_P0001\DE_2_W0001_P0001_T0010\TR1_W0001_P0108\TR1_2_W0001_P0108_T0001_R1_P3_K1_Ch2-Ch1.zen
1.422000e+01	2.035333e+02	20150212_STAG2gfpcf2_G2G1\MitoSys2\Calibration\mEGFPC1H2B_G1_14_20h_afterRelease\DE_W0001_P0001\DE_2_W0001_P0001_T0010\TR1_W0001_P0108\TR1_2_W0001_P0108_T0001_R1_P3_K1_Ch2-Ch1.zen
1.428000e+01	2.026500e+02	20150212_STAG2gfpcf2_G2G1\MitoSys2\Calibration\mEGFPC1H2B_G1_14_20h_afterRelease\DE_W0001_P0001\DE_2_W0001_P0001_T0010\TR1_W0001_P0108\TR1_2_W0001_P0108_T0001_R1_P3_K1_Ch2-Ch1.zen
1.434000e+01	1.943333e+02	20150212_STAG2gfpcf2_G2G1\MitoSys2\Calibration\mEGFPC1H2B_G1_14_20h_afterRelease\DE_W0001_P0001\DE_2_W0001_P0001_T0010\TR1_W0001_P0108\TR1_2_W0001_P0108_T0001_R1_P3_K1_Ch2-Ch1.zen
1.440000e+01	2.023166e+02	20150212_STAG2gfpcf2_G2G1\MitoSys2\Calibration\mEGFPC1H2B_G1_14_20h_afterRelease\DE_W0001_P0001\DE_2_W0001_P0001_T0010\TR1_W0001_P0108\TR1_2_W0001_P0108_T0001_R1_P3_K1_Ch2-Ch1.zen
1.446000e+01	1.905666e+02	20150212_STAG2gfpcf2_G2G1\MitoSys2\Calibration\mEGFPC1H2B_G1_14_20h_afterRelease\DE_W0001_P0001\DE_2_W0001_P0001_T0010\TR1_W0001_P0108\TR1_2_W0001_P0108_T0001_R1_P3_K1_Ch2-Ch1.zen
1.452000e+01	1.812833e+02	20150212_STAG2gfpcf2_G2G1\MitoSys2\Calibration\mEGFPC1H2B_G1_14_20h_afterRelease\DE_W0001_P0001\DE_2_W0001_P0001_T0010\TR1_W0001_P0108\TR1_2_W0001_P0108_T0001_R1_P3_K1_Ch2-Ch1.zen
1.458000e+01	1.913333e+02	20150212_STAG2gfpcf2_G2G1\MitoSys2\Calibration\mEGFPC1H2B_G1_14_20h_afterRelease\DE_W0001_P0001\DE_2_W0001_P0001_T0010\TR1_W0001_P0108\TR1_2_W0001_P0108_T0001_R1_P3_K1_Ch2-Ch1.zen
1.464000e+01	1.979166e+02	20150212_STAG2gfpcf2_G2G1\MitoSys2\Calibration\mEGFPC1H2B_G1_14_20h_afterRelease\DE_W0001_P0001\DE_2_W0001_P0001_T0010\TR1_W0001_P0108\TR1_2_W0001_P0108_T0001_R1_P3_K1_Ch2-Ch1.zen
1.470000e+01	1.938000e+02	20150212_STAG2gfpcf2_G2G1\MitoSys2\Calibration\mEGFPC1H2B_G1_14_20h_afterRelease\DE_W0001_P0001\DE_2_W0001_P0001_T0010\TR1_W0001_P0108\TR1_2_W0001_P0108_T0001_R1_P3_K1_Ch2-Ch1.zen
1.476000e+01	2.020500e+02	20150212_STAG2gfpcf2_G2G1\MitoSys2\Calibration\mEGFPC1H2B_G1_14_20h_afterRelease\DE_W0001_P0001\DE_2_W0001_P0001_T0010\TR1_W0001_P0108\TR1_2_W0001_P0108_T0001_R1_P3_K1_Ch2-Ch1.zen
1.482000e+01	1.862500e+02	20150212_STAG2gfpcf2_G2G1\MitoSys2\Calibration\mEGFPC1H2B_G1_14_20h_afterRelease\DE_W0001_P0001\DE_2_W0001_P0001_T0010\TR1_W0001_P0108\TR1_2_W0001_P0108_T0001_R1_P3_K1_Ch2-Ch1.zen
1.488000e+01	1.907166e+02	20150212_STAG2gfpcf2_G2G1\MitoSys2\Calibration\mEGFPC1H2B_G1_14_20h_afterRelease\DE_W0001_P0001\DE_2_W0001_P0001_T0010\TR1_W0001_P0108\TR1_2_W0001_P0108_T0001_R1_P3_K1_Ch2-Ch1.zen
1.494000e+01	1.903333e+02	20150212_STAG2gfpcf2_G2G1\MitoSys2\Calibration\mEGFPC1H2B_G1_14_20h_afterRelease\DE_W0001_P0001\DE_2_W0001_P0001_T0010\TR1_W0001_P0108\TR1_2_W0001_P0108_T0001_R1_P3_K1_Ch2-Ch1.zen
15	1.926333e+02	20150212_STAG2gfpcf2_G2G1\MitoSys2\Calibration\mEGFPC1H2B_G1_14_20h_afterRelease\DE_W0001_P0001\DE_2_W0001_P0001_T0010\TR1_W0001_P0108\TR1_2_W0001_P0108_T0001_R1_P3_K1_Ch2-Ch1.zen
1.506000e+01	1.964666e+02	20150212_STAG2gfpcf2_G2G1\MitoSys2\Calibration\mEGFPC1H2B_G1_14_20h_afterRelease\DE_W0001_P0001\DE_2_W0001_P0001_T0010\TR1_W0001_P0108\TR1_2_W0001_P0108_T0001_R1_P3_K1_Ch2-Ch1.zen
1.512000e+01	2.017166e+02	20150212_STAG2gfpcf2_G2G1\MitoSys2\Calibration\mEGFPC1H2B_G1_14_20h_afterRelease\DE_W0001_P0001\DE_2_W0001_P0001_T0010\TR1_W0001_P0108\TR1_2_W0001_P0108_T0001_R1_P3_K1_Ch2-Ch1.zen
1.518000e+01	1.967500e+02	20150212_STAG2gfpcf2_G2G1\MitoSys2\Calibration\mEGFPC1H2B_G1_14_20h_afterRelease\DE_W0001_P0001\DE_2_W0001_P0001_T0010\TR1_W0001_P0108\TR1_2_W0001_P0108_T0001_R1_P3_K1_Ch2-Ch1.zen
1.524000e+01	1.920000e+02	20150212_STAG2gfpcf2_G2G1\MitoSys2\Calibration\mEGFPC1H2B_G1_14_20h_afterRelease\DE_W0001_P0001\DE_2_W0001_P0001_T0010\TR1_W0001_P0108\TR1_2_W0001_P0108_T0001_R1_P3_K1_Ch2-Ch1.zen
1.530000e+01	1.922833e+02	20150212_STAG2gfpcf2_G2G1\MitoSys2\Calibration\mEGFPC1H2B_G1_14_20h_afterRelease\DE_W0001_P0001\DE_2_W0001_P0001_T0010\TR1_W0001_P0108\TR1_2_W0001_P0108_T0001_R1_P3_K1_Ch2-Ch1.zen
1.536000e+01	2.021000e+02	20150212_STAG2gfpcf2_G2G1\MitoSys2\Calibration\mEGFPC1H2B_G1_14_20h_afterRelease\DE_W0001_P0001\DE_2_W0001_P0001_T0010\TR1_W0001_P0108\TR1_2_W0001_P0108_T0001_R1_P3_K1_Ch2-Ch1.zen
1.542000e+01	2.002333e+02	20150212_STAG2gfpcf2_G2G1\MitoSys2\Calibration\mEGFPC1H2B_G1_14_20h_afterRelease\DE_W0001_P0001\DE_2_W0001_P0001_T0010\TR1_W0001_P0108\TR1_2_W0001_P0108_T0001_R1_P3_K1_Ch2-Ch1.zen
1.548000e+01	1.878666e+02	20150212_STAG2gfpcf2_G2G1\MitoSys2\Calibration\mEGFPC1H2B_G1_14_20h_afterRelease\DE_W0001_P0001\DE_2_W0001_P0001_T0010\TR1_W0001_P0108\TR1_2_W0001_P0108_T0001_R1_P3_K1_Ch2-Ch1.zen
1.554000e+01	1.907166e+02	20150212_STAG2gfpcf2_G2G1\MitoSys2\Calibration\mEGFPC1H2B_G1_14_20h_afterRelease\DE_W0001_P0001\DE_2_W0001_P0001_T0010\TR1_W0001_P0108\TR1_2_W0001_P0108_T0001_R1_P3_K1_Ch2-Ch1.zen
1.560000e+01	1.882666e+02	20150212_STAG2gfpcf2_G2G1\MitoSys2\Calibration\mEGFPC1H2B_G1_14_20h_afterRelease\DE_W0001_P0001\DE_2_W0001_P0001_T0010\TR1_W0001_P0108\TR1_2_W0001_P0108_T0001_R1_P3_K1_Ch2-Ch1.zen
1.566000e+01	1.826166e+02	20150212_STAG2gfpcf2_G2G1\MitoSys2\Calibration\mEGFPC1H2B_G1_14_20h_afterRelease\DE_W0001_P0001\DE_2_W0001_P0001_T0010\TR1_W0001_P0108\TR1_2_W0001_P0108_T0001_R1_P3_K1_Ch2-Ch1.zen
1.572000e+01	2.041000e+02	20150212_STAG2gfpcf2_G2G1\MitoSys2\Calibration\mEGFPC1H2B_G1_14_20h_afterRelease\DE_W0001_P0001\DE_2_W0001_P0001_T0010\TR1_W0001_P0108\TR1_2_W0001_P0108_T0001_R1_P3_K1_Ch2-Ch1.zen
1.578000e+01	1.780166e+02	20150212_STAG2gfpcf2_G2G1\MitoSys2\Calibration\mEGFPC1H2B_G1_14_20h_afterRelease\DE_W0001_P0001\DE_2_W0001_P0001_T0010\TR1_W0001_P0108\TR1_2_W0001_P0108_T0001_R1_P3_K1_Ch2-Ch1.zen
1.584000e+01	1.916000e+02	20150212_STAG2gfpcf2_G2G1\MitoSys2\Calibration\mEGFPC1H2B_G1_14_20h_afterRelease\DE_W0001_P0001\DE_2_W0001_P0001_T0010\TR1_W0001_P0108\TR1_2_W0001_P0108_T0001_R1_P3_K1_Ch2-Ch1.zen
1.590000e+01	1.888000e+02	20150212_STAG2gfpcf2_G2G1\MitoSys2\Calibration\mEGFPC1H2B_G1_14_20h_afterRelease\DE_W0001_P0001\DE_2_W0001_P0001_T0010\TR1_W0001_P0108\TR1_2_W0001_P0108_T0001_R1_P3_K1_Ch2-Ch1.zen
1.596000e+01	1.918333e+02	20150212_STAG2gfpcf2_G2G1\MitoSys2\Calibration\mEGFPC1H2B_G1_14_20h_afterRelease\DE_W0001_P0001\DE_2_W0001_P0001_T0010\TR1_W0001_P0108\TR1_2_W0001_P0108_T0001_R1_P3_K1_Ch2-Ch1.zen
1.602000e+01	1.940333e+02	20150212_STAG2gfpcf2_G2G1\MitoSys2\Calibration\mEGFPC1H2B_G1_14_20h_afterRelease\DE_W0001_P0001\DE_2_W0001_P0001_T0010\TR1_W0001_P0108\TR1_2_W0001_P0108_T0001_R1_P3_K1_Ch2-Ch1.zen
1.608000e+01	1.957166e+02	20150212_STAG2gfpcf2_G2G1\MitoSys2\Calibration\mEGFPC1H2B_G1_14_20h_afterRelease\DE_W0001_P0001\DE_2_W0001_P0001_T0010\TR1_W0001_P0108\TR1_2_W0001_P0108_T0001_R1_P3_K1_Ch2-Ch1.zen
1.614000e+01	1.925833e+02	20150212_STAG2gfpcf2_G2G1\MitoSys2\Calibration\mEGFPC1H2B_G1_14_20h_afterRelease\DE_W0001_P0001\DE_2_W0001_P0001_T0010\TR1_W0001_P0108\TR1_2_W0001_P0108_T0001_R1_P3_K1_Ch2-Ch1.zen
1.620000e+01	1.911666e+02	20150212_STAG2gfpcf2_G2G1\MitoSys2\Calibration\mEGFPC1H2B_G1_14_20h_afterRelease\DE_W0001_P0001\DE_2_W0001_P0001_T0010\TR1_W0001_P0108\TR1_2_W0001_P0108_T0001_R1_P3_K1_Ch2-Ch1.zen
1.626000e+01	1.958000e+02	20150212_STAG2gfpcf2_G2G1\MitoSys2\Calibration\mEGFPC1H2B_G1_14_20h_afterRelease\DE_W0001_P0001\DE_2_W0001_P0001_T0010\TR1_W0001_P0108\TR1_2_W0001_P0108_T0001_R1_P3_K1_Ch2-Ch1.zen
1.632000e+01	1.868333e+02	20150212_STAG2gfpcf2_G2G1\MitoSys2\Calibration\mEGFPC1H2B_G1_14_20h_afterRelease\DE_W0001_P0001\DE_2_W0001_P0001_T0010\TR1_W0001_P0108\TR1_2_W0001_P0108_T0001_R1_P3_K1_Ch2-Ch1.zen
1.638000e+01	1.946333e+02	20150212_STAG2gfpcf2_G2G1\MitoSys2\Calibration\mEGFPC1H2B_G1_14_20h_afterRelease\DE_W0001_P0001\DE_2_W0001_P0001_T0010\TR1_W0001_P0108\TR1_2_W0001_P0108_T0001_R1_P3_K1_Ch2-Ch1.zen
1.644000e+01	2.001833e+02	20150212_STAG2gfpcf2_G2G1\MitoSys2\Calibration\mEGFPC1H2B_G1_14_20h_afterRelease\DE_W0001_P0001\DE_2_W0001_P0001_T0010\TR1_W0001_P0108\TR1_2_W0001_P0108_T0001_R1_P3_K1_Ch2-Ch1.zen
1.650000e+01	1.968166e+02	20150212_STAG2gfpcf2_G2G1\MitoSys2\Calibration\mEGFPC1H2B_G1_14_20h_afterRelease\DE_W0001_P0001\DE_2_W0001_P0001_T0010\TR1_W0001_P0108\TR1_2_W0001_P0108_T0001_R1_P3_K1_Ch2-Ch1.zen
1.656000e+01	1.965333e+02	20150212_STAG2gfpcf2_G2G1\MitoSys2\Calibration\mEGFPC1H2B_G1_14_20h_afterRelease\DE_W0001_P0001\DE_2_W0001_P0001_T0010\TR1_W0001_P0108\TR1_2_W0001_P0108_T0001_R1_P3_K1_Ch2-Ch1.zen
1.662000e+01	1.900666e+02	20150212_STAG2gfpcf2_G2G1\MitoSys2\Calibration\mEGFPC1H2B_G1_14_20h_afterRelease\DE_W0001_P0001\DE_2_W0001_P0001_T0010\TR1_W0001_P0108\TR1_2_W0001_P0108_T0001_R1_P3_K1_Ch2-Ch1.zen
1.668000e+01	1.889000e+02	20150212_STAG2gfpcf2_G2G1\MitoSys2\Calibration\mEGFPC1H2B_G1_14_20h_afterRelease\DE_W0001_P0001\DE_2_W0001_P0001_T0010\TR1_W0001_P0108\TR1_2_W0001_P0108_T0001_R1_P3_K1_Ch2-Ch1.zen
1.674000e+01	1.890000e+02	20150212_STAG2gfpcf2_G2G1\MitoSys2\Calibration\mEGFPC1H2B_G1_14_20h_afterRelease\DE_W0001_P0001\DE_2_W0001_P0001_T0010\TR1_W0001_P0108\TR1_2_W0001_P0108_T0001_R1_P3_K1_Ch2-Ch1.zen
1.680000e+01	1.849166e+02	20150212_STAG2gfpcf2_G2G1\MitoSys2\Calibration\mEGFPC1H2B_G1_14_20h_afterRelease\DE_W0001_P0001\DE_2_W0001_P0001_T0010\TR1_W0001_P0108\TR1_2_W0001_P0108_T0001_R1_P3_K1_Ch2-Ch1.zen
1.686000e+01	1.878666e+02	20150212_STAG2gfpcf2_G2G1\MitoSys2\Calibration\mEGFPC1H2B_G1_14_20h_afterRelease\DE_W0001_P0001\DE_2_W0001_P0001_T0010\TR1_W0001_P0108\TR1_2_W0001_P0108_T0001_R1_P3_K1_Ch2-Ch1.zen
1.692000e+01	1.904666e+02	20150212_STAG2gfpcf2_G2G1\MitoSys2\Calibration\mEGFPC1H2B_G1_14_20h_afterRelease\DE_W0001_P0001\DE_2_W0001_P0001_T0010\TR1_W0001_P0108\TR1_2_W0001_P0108_T0001_R1_P3_K1_Ch2-Ch1.zen
1.698000e+01	1.937666e+02	20150212_STAG2gfpcf2_G2G1\MitoSys2\Calibration\mEGFPC1H2B_G1_14_20h_afterRelease\DE_W0001_P0001\DE_2_W0001_P0001_T0010\TR1_W0001_P0108\TR1_2_W0001_P0108_T0001_R1_P3_K1_Ch2-Ch1.zen
1.704000e+01	1.925000e+02	20150212_STAG2gfpcf2_G2G1\MitoSys2\Calibration\mEGFPC1H2B_G1_14_20h_afterRelease\DE_W0001_P0001\DE_2_W0001_P0001_T0010\TR1_W0001_P0108\TR1_2_W0001_P0108_T0001_R1_P3_K1_Ch2-Ch1.zen
1.710000e+01	1.954333e+02	20150212_STAG2gfpcf2_G2G1\MitoSys2\Calibration\mEGFPC1H2B_G1_14_20h_afterRelease\DE_W0001_P0001\DE_2_W0001_P0001_T0010\TR1_W0001_P0108\TR1_2_W0001_P0108_T0001_R1_P3_K1_Ch2-Ch1.zen
1.716000e+01	1.914500e+02	20150212_STAG2gfpcf2_G2G1\MitoSys2\Calibration\mEGFPC1H2B_G1_14_20h_afterRelease\DE_W0001_P0001\DE_2_W0001_P0001_T0010\TR1_W0001_P0108\TR1_2_W0001_P0108_T0001_R1_P3_K1_Ch2-Ch1.zen
1.722000e+01	1.935000e+02	20150212_STAG2gfpcf2_G2G1\MitoSys2\Calibration\mEGFPC1H2B_G1_14_20h_afterRelease\DE_W0001_P0001\DE_2_W0001_P0001_T0010\TR1_W0001_P0108\TR1_2_W0001_P0108_T0001_R1_P3_K1_Ch2-Ch1.zen
1.728000e+01	1.939833e+02	20150212_STAG2gfpcf2_G2G1\MitoSys2\Calibration\mEGFPC1H2B_G1_14_20h_afterRelease\DE_W0001_P0001\DE_2_W0001_P0001_T0010\TR1_W0001_P0108\TR1_2_W0001_P0108_T0001_R1_P3_K1_Ch2-Ch1.zen
1.734000e+01	1.884833e+02	20150212_STAG2gfpcf2_G2G1\MitoSys2\Calibration\mEGFPC1H2B_G1_14_20h_afterRelease\DE_W0001_P0001\DE_2_W0001_P0001_T0010\TR1_W0001_P0108\TR1_2_W0001_P0108_T0001_R1_P3_K1_Ch2-Ch1.zen
1.740000e+01	1.939666e+02	20150212_STAG2gfpcf2_G2G1\MitoSys2\Calibration\mEGFPC1H2B_G1_14_20h_afterRelease\DE_W0001_P0001\DE_2_W0001_P0001_T0010\TR1_W0001_P0108\TR1_2_W0001_P0108_T0001_R1_P3_K1_Ch2-Ch1.zen
1.746000e+01	1.905333e+02	20150212_STAG2gfpcf2_G2G1\MitoSys2\Calibration\mEGFPC1H2B_G1_14_20h_afterRelease\DE_W0001_P0001\DE_2_W0001_P0001_T0010\TR1_W0001_P0108\TR1_2_W0001_P0108_T0001_R1_P3_K1_Ch2-Ch1.zen
1.752000e+01	1.966500e+02	20150212_STAG2gfpcf2_G2G1\MitoSys2\Calibration\mEGFPC1H2B_G1_14_20h_afterRelease\DE_W0001_P0001\DE_2_W0001_P0001_T0010\TR1_W0001_P0108\TR1_2_W0001_P0108_T0001_R1_P3_K1_Ch2-Ch1.zen
1.758000e+01	1.981666e+02	20150212_STAG2gfpcf2_G2G1\MitoSys2\Calibration\mEGFPC1H2B_G1_14_20h_afterRelease\DE_W0001_P0001\DE_2_W0001_P0001_T0010\TR1_W0001_P0108\TR1_2_W0001_P0108_T0001_R1_P3_K1_Ch2-Ch1.zen
1.764000e+01	2.006333e+02	20150212_STAG2gfpcf2_G2G1\MitoSys2\Calibration\mEGFPC1H2B_G1_14_20h_afterRelease\DE_W0001_P0001\DE_2_W0001_P0001_T0010\TR1_W0001_P0108\TR1_2_W0001_P0108_T0001_R1_P3_K1_Ch2-Ch1.zen
1.770000e+01	1.859500e+02	20150212_STAG2gfpcf2_G2G1\MitoSys2\Calibration\mEGFPC1H2B_G1_14_20h_afterRelease\DE_W0001_P0001\DE_2_W0001_P0001_T0010\TR1_W0001_P0108\TR1_2_W0001_P0108_T0001_R1_P3_K1_Ch2-Ch1.zen
1.776000e+01	1.889000e+02	20150212_STAG2gfpcf2_G2G1\MitoSys2\Calibration\mEGFPC1H2B_G1_14_20h_afterRelease\DE_W0001_P0001\DE_2_W0001_P0001_T0010\TR1_W0001_P0108\TR1_2_W0001_P0108_T0001_R1_P3_K1_Ch2-Ch1.zen
1.782000e+01	2.040666e+02	20150212_STAG2gfpcf2_G2G1\MitoSys2\Calibration\mEGFPC1H2B_G1_14_20h_afterRelease\DE_W0001_P0001\DE_2_W0001_P0001_T0010\TR1_W0001_P0108\TR1_2_W0001_P0108_T0001_R1_P3_K1_Ch2-Ch1.zen
1.788000e+01	1.872000e+02	20150212_STAG2gfpcf2_G2G1\MitoSys2\Calibration\mEGFPC1H2B_G1_14_20h_afterRelease\DE_W0001_P0001\DE_2_W0001_P0001_T0010\TR1_W0001_P0108\TR1_2_W0001_P0108_T0001_R1_P3_K1_Ch2-Ch1.zen
1.794000e+01	1.915000e+02	20150212_STAG2gfpcf2_G2G1\MitoSys2\Calibration\mEGFPC1H2B_G1_14_20h_afterRelease\DE_W0001_P0001\DE_2_W0001_P0001_T0010\TR1_W0001_P0108\TR1_2_W0001_P0108_T0001_R1_P3_K1_Ch2-Ch1.zen
18	1.918666e+02	20150212_STAG2gfpcf2_G2G1\MitoSys2\Calibration\mEGFPC1H2B_G1_14_20h_afterRelease\DE_W0001_P0001\DE_2_W0001_P0001_T0010\TR1_W0001_P0108\TR1_2_W0001_P0108_T0001_R1_P3_K1_Ch2-Ch1.zen
1.806000e+01	1.953333e+02	20150212_STAG2gfpcf2_G2G1\MitoSys2\Calibration\mEGFPC1H2B_G1_14_20h_afterRelease\DE_W0001_P0001\DE_2_W0001_P0001_T0010\TR1_W0001_P0108\TR1_2_W0001_P0108_T0001_R1_P3_K1_Ch2-Ch1.zen
1.812000e+01	2.024833e+02	20150212_STAG2gfpcf2_G2G1\MitoSys2\Calibration\mEGFPC1H2B_G1_14_20h_afterRelease\DE_W0001_P0001\DE_2_W0001_P0001_T0010\TR1_W0001_P0108\TR1_2_W0001_P0108_T0001_R1_P3_K1_Ch2-Ch1.zen
1.818000e+01	2.008166e+02	20150212_STAG2gfpcf2_G2G1\MitoSys2\Calibration\mEGFPC1H2B_G1_14_20h_afterRelease\DE_W0001_P0001\DE_2_W0001_P0001_T0010\TR1_W0001_P0108\TR1_2_W0001_P0108_T0001_R1_P3_K1_Ch2-Ch1.zen
1.824000e+01	1.961000e+02	20150212_STAG2gfpcf2_G2G1\MitoSys2\Calibration\mEGFPC1H2B_G1_14_20h_afterRelease\DE_W0001_P0001\DE_2_W0001_P0001_T0010\TR1_W0001_P0108\TR1_2_W0001_P0108_T0001_R1_P3_K1_Ch2-Ch1.zen
1.830000e+01	2.013833e+02	20150212_STAG2gfpcf2_G2G1\MitoSys2\Calibration\mEGFPC1H2B_G1_14_20h_afterRelease\DE_W0001_P0001\DE_2_W0001_P0001_T0010\TR1_W0001_P0108\TR1_2_W0001_P0108_T0001_R1_P3_K1_Ch2-Ch1.zen
1.836000e+01	2.067333e+02	20150212_STAG2gfpcf2_G2G1\MitoSys2\Calibration\mEGFPC1H2B_G1_14_20h_afterRelease\DE_W0001_P0001\DE_2_W0001_P0001_T0010\TR1_W0001_P0108\TR1_2_W0001_P0108_T0001_R1_P3_K1_Ch2-Ch1.zen
1.842000e+01	1.889166e+02	20150212_STAG2gfpcf2_G2G1\MitoSys2\Calibration\mEGFPC1H2B_G1_14_20h_afterRelease\DE_W0001_P0001\DE_2_W0001_P0001_T0010\TR1_W0001_P0108\TR1_2_W0001_P0108_T0001_R1_P3_K1_Ch2-Ch1.zen
1.848000e+01	1.945666e+02	20150212_STAG2gfpcf2_G2G1\MitoSys2\Calibration\mEGFPC1H2B_G1_14_20h_afterRelease\DE_W0001_P0001\DE_2_W0001_P0001_T0010\TR1_W0001_P0108\TR1_2_W0001_P0108_T0001_R1_P3_K1_Ch2-Ch1.zen
1.854000e+01	2.033333e+02	20150212_STAG2gfpcf2_G2G1\MitoSys2\Calibration\mEGFPC1H2B_G1_14_20h_afterRelease\DE_W0001_P0001\DE_2_W0001_P0001_T0010\TR1_W0001_P0108\TR1_2_W0001_P0108_T0001_R1_P3_K1_Ch2-Ch1.zen
1.860000e+01	1.893333e+02	20150212_STAG2gfpcf2_G2G1\MitoSys2\Calibration\mEGFPC1H2B_G1_14_20h_afterRelease\DE_W0001_P0001\DE_2_W0001_P0001_T0010\TR1_W0001_P0108\TR1_2_W0001_P0108_T0001_R1_P3_K1_Ch2-Ch1.zen
1.866000e+01	1.964833e+02	20150212_STAG2gfpcf2_G2G1\MitoSys2\Calibration\mEGFPC1H2B_G1_14_20h_afterRelease\DE_W0001_P0001\DE_2_W0001_P0001_T0010\TR1_W0001_P0108\TR1_2_W0001_P0108_T0001_R1_P3_K1_Ch2-Ch1.zen
1.872000e+01	1.952166e+02	20150212_STAG2gfpcf2_G2G1\MitoSys2\Calibration\mEGFPC1H2B_G1_14_20h_afterRelease\DE_W0001_P0001\DE_2_W0001_P0001_T0010\TR1_W0001_P0108\TR1_2_W0001_P0108_T0001_R1_P3_K1_Ch2-Ch1.zen
1.878000e+01	1.958666e+02	20150212_STAG2gfpcf2_G2G1\MitoSys2\Calibration\mEGFPC1H2B_G1_14_20h_afterRelease\DE_W0001_P0001\DE_2_W0001_P0001_T0010\TR1_W0001_P0108\TR1_2_W0001_P0108_T0001_R1_P3_K1_Ch2-Ch1.zen
1.884000e+01	2.085833e+02	20150212_STAG2gfpcf2_G2G1\MitoSys2\Calibration\mEGFPC1H2B_G1_14_20h_afterRelease\DE_W0001_P0001\DE_2_W0001_P0001_T0010\TR1_W0001_P0108\TR1_2_W0001_P0108_T0001_R1_P3_K1_Ch2-Ch1.zen
1.890000e+01	2.017833e+02	20150212_STAG2gfpcf2_G2G1\MitoSys2\Calibration\mEGFPC1H2B_G1_14_20h_afterRelease\DE_W0001_P0001\DE_2_W0001_P0001_T0010\TR1_W0001_P0108\TR1_2_W0001_P0108_T0001_R1_P3_K1_Ch2-Ch1.zen
1.896000e+01	1.952833e+02	20150212_STAG2gfpcf2_G2G1\MitoSys2\Calibration\mEGFPC1H2B_G1_14_20h_afterRelease\DE_W0001_P0001\DE_2_W0001_P0001_T0010\TR1_W0001_P0108\TR1_2_W0001_P0108_T0001_R1_P3_K1_Ch2-Ch1.zen
1.902000e+01	1.940000e+02	20150212_STAG2gfpcf2_G2G1\MitoSys2\Calibration\mEGFPC1H2B_G1_14_20h_afterRelease\DE_W0001_P0001\DE_2_W0001_P0001_T0010\TR1_W0001_P0108\TR1_2_W0001_P0108_T0001_R1_P3_K1_Ch2-Ch1.zen
1.908000e+01	1.982500e+02	20150212_STAG2gfpcf2_G2G1\MitoSys2\Calibration\mEGFPC1H2B_G1_14_20h_afterRelease\DE_W0001_P0001\DE_2_W0001_P0001_T0010\TR1_W0001_P0108\TR1_2_W0001_P0108_T0001_R1_P3_K1_Ch2-Ch1.zen
1.914000e+01	1.954166e+02	20150212_STAG2gfpcf2_G2G1\MitoSys2\Calibration\mEGFPC1H2B_G1_14_20h_afterRelease\DE_W0001_P0001\DE_2_W0001_P0001_T0010\TR1_W0001_P0108\TR1_2_W0001_P0108_T0001_R1_P3_K1_Ch2-Ch1.zen
1.920000e+01	1.878333e+02	20150212_STAG2gfpcf2_G2G1\MitoSys2\Calibration\mEGFPC1H2B_G1_14_20h_afterRelease\DE_W0001_P0001\DE_2_W0001_P0001_T0010\TR1_W0001_P0108\TR1_2_W0001_P0108_T0001_R1_P3_K1_Ch2-Ch1.zen
1.926000e+01	2.011500e+02	20150212_STAG2gfpcf2_G2G1\MitoSys2\Calibration\mEGFPC1H2B_G1_14_20h_afterRelease\DE_W0001_P0001\DE_2_W0001_P0001_T0010\TR1_W0001_P0108\TR1_2_W0001_P0108_T0001_R1_P3_K1_Ch2-Ch1.zen
1.932000e+01	1.992500e+02	20150212_STAG2gfpcf2_G2G1\MitoSys2\Calibration\mEGFPC1H2B_G1_14_20h_afterRelease\DE_W0001_P0001\DE_2_W0001_P0001_T0010\TR1_W0001_P0108\TR1_2_W0001_P0108_T0001_R1_P3_K1_Ch2-Ch1.zen
1.938000e+01	1.988666e+02	20150212_STAG2gfpcf2_G2G1\MitoSys2\Calibration\mEGFPC1H2B_G1_14_20h_afterRelease\DE_W0001_P0001\DE_2_W0001_P0001_T0010\TR1_W0001_P0108\TR1_2_W0001_P0108_T0001_R1_P3_K1_Ch2-Ch1.zen
1.944000e+01	1.973833e+02	20150212_STAG2gfpcf2_G2G1\MitoSys2\Calibration\mEGFPC1H2B_G1_14_20h_afterRelease\DE_W0001_P0001\DE_2_W0001_P0001_T0010\TR1_W0001_P0108\TR1_2_W0001_P0108_T0001_R1_P3_K1_Ch2-Ch1.zen
1.950000e+01	1.890666e+02	20150212_STAG2gfpcf2_G2G1\MitoSys2\Calibration\mEGFPC1H2B_G1_14_20h_afterRelease\DE_W0001_P0001\DE_2_W0001_P0001_T0010\TR1_W0001_P0108\TR1_2_W0001_P0108_T0001_R1_P3_K1_Ch2-Ch1.zen
1.956000e+01	1.922833e+02	20150212_STAG2gfpcf2_G2G1\MitoSys2\Calibration\mEGFPC1H2B_G1_14_20h_afterRelease\DE_W0001_P0001\DE_2_W0001_P0001_T0010\TR1_W0001_P0108\TR1_2_W0001_P0108_T0001_R1_P3_K1_Ch2-Ch1.zen
1.962000e+01	1.933833e+02	20150212_STAG2gfpcf2_G2G1\MitoSys2\Calibration\mEGFPC1H2B_G1_14_20h_afterRelease\DE_W0001_P0001\DE_2_W0001_P0001_T0010\TR1_W0001_P0108\TR1_2_W0001_P0108_T0001_R1_P3_K1_Ch2-Ch1.zen
1.968000e+01	1.954166e+02	20150212_STAG2gfpcf2_G2G1\MitoSys2\Calibration\mEGFPC1H2B_G1_14_20h_afterRelease\DE_W0001_P0001\DE_2_W0001_P0001_T0010\TR1_W0001_P0108\TR1_2_W0001_P0108_T0001_R1_P3_K1_Ch2-Ch1.zen
1.974000e+01	2.046166e+02	20150212_STAG2gfpcf2_G2G1\MitoSys2\Calibration\mEGFPC1H2B_G1_14_20h_afterRelease\DE_W0001_P0001\DE_2_W0001_P0001_T0010\TR1_W0001_P0108\TR1_2_W0001_P0108_T0001_R1_P3_K1_Ch2-Ch1.zen
1.980000e+01	1.914000e+02	20150212_STAG2gfpcf2_G2G1\MitoSys2\Calibration\mEGFPC1H2B_G1_14_20h_afterRelease\DE_W0001_P0001\DE_2_W0001_P0001_T0010\TR1_W0001_P0108\TR1_2_W0001_P0108_T0001_R1_P3_K1_Ch2-Ch1.zen
1.986000e+01	1.813833e+02	20150212_STAG2gfpcf2_G2G1\MitoSys2\Calibration\mEGFPC1H2B_G1_14_20h_afterRelease\DE_W0001_P0001\DE_2_W0001_P0001_T0010\TR1_W0001_P0108\TR1_2_W0001_P0108_T0001_R1_P3_K1_Ch2-Ch1.zen
1.992000e+01	1.892500e+02	20150212_STAG2gfpcf2_G2G1\MitoSys2\Calibration\mEGFPC1H2B_G1_14_20h_afterRelease\DE_W0001_P0001\DE_2_W0001_P0001_T0010\TR1_W0001_P0108\TR1_2_W0001_P0108_T0001_R1_P3_K1_Ch2-Ch1.zen
1.998000e+01	1.927333e+02	20150212_STAG2gfpcf2_G2G1\MitoSys2\Calibration\mEGFPC1H2B_G1_14_20h_afterRelease\DE_W0001_P0001\DE_2_W0001_P0001_T0010\TR1_W0001_P0108\TR1_2_W0001_P0108_T0001_R1_P3_K1_Ch2-Ch1.zen
2.004000e+01	1.905666e+02	20150212_STAG2gfpcf2_G2G1\MitoSys2\Calibration\mEGFPC1H2B_G1_14_20h_afterRelease\DE_W0001_P0001\DE_2_W0001_P0001_T0010\TR1_W0001_P0108\TR1_2_W0001_P0108_T0001_R1_P3_K1_Ch2-Ch1.zen
2.010000e+01	1.891000e+02	20150212_STAG2gfpcf2_G2G1\MitoSys2\Calibration\mEGFPC1H2B_G1_14_20h_afterRelease\DE_W0001_P0001\DE_2_W0001_P0001_T0010\TR1_W0001_P0108\TR1_2_W0001_P0108_T0001_R1_P3_K1_Ch2-Ch1.zen
2.016000e+01	1.922166e+02	20150212_STAG2gfpcf2_G2G1\MitoSys2\Calibration\mEGFPC1H2B_G1_14_20h_afterRelease\DE_W0001_P0001\DE_2_W0001_P0001_T0010\TR1_W0001_P0108\TR1_2_W0001_P0108_T0001_R1_P3_K1_Ch2-Ch1.zen
2.022001e+01	1.890666e+02	20150212_STAG2gfpcf2_G2G1\MitoSys2\Calibration\mEGFPC1H2B_G1_14_20h_afterRelease\DE_W0001_P0001\DE_2_W0001_P0001_T0010\TR1_W0001_P0108\TR1_2_W0001_P0108_T0001_R1_P3_K1_Ch2-Ch1.zen
2.028000e+01	1.919666e+02	20150212_STAG2gfpcf2_G2G1\MitoSys2\Calibration\mEGFPC1H2B_G1_14_20h_afterRelease\DE_W0001_P0001\DE_2_W0001_P0001_T0010\TR1_W0001_P0108\TR1_2_W0001_P0108_T0001_R1_P3_K1_Ch2-Ch1.zen
2.034000e+01	1.826333e+02	20150212_STAG2gfpcf2_G2G1\MitoSys2\Calibration\mEGFPC1H2B_G1_14_20h_afterRelease\DE_W0001_P0001\DE_2_W0001_P0001_T0010\TR1_W0001_P0108\TR1_2_W0001_P0108_T0001_R1_P3_K1_Ch2-Ch1.zen
2.040000e+01	1.908333e+02	20150212_STAG2gfpcf2_G2G1\MitoSys2\Calibration\mEGFPC1H2B_G1_14_20h_afterRelease\DE_W0001_P0001\DE_2_W0001_P0001_T0010\TR1_W0001_P0108\TR1_2_W0001_P0108_T0001_R1_P3_K1_Ch2-Ch1.zen
2.046000e+01	1.893333e+02	20150212_STAG2gfpcf2_G2G1\MitoSys2\Calibration\mEGFPC1H2B_G1_14_20h_afterRelease\DE_W0001_P0001\DE_2_W0001_P0001_T0010\TR1_W0001_P0108\TR1_2_W0001_P0108_T0001_R1_P3_K1_Ch2-Ch1.zen
2.052000e+01	1.954333e+02	20150212_STAG2gfpcf2_G2G1\MitoSys2\Calibration\mEGFPC1H2B_G1_14_20h_afterRelease\DE_W0001_P0001\DE_2_W0001_P0001_T0010\TR1_W0001_P0108\TR1_2_W0001_P0108_T0001_R1_P3_K1_Ch2-Ch1.zen
2.058000e+01	1.876166e+02	20150212_STAG2gfpcf2_G2G1\MitoSys2\Calibration\mEGFPC1H2B_G1_14_20h_afterRelease\DE_W0001_P0001\DE_2_W0001_P0001_T0010\TR1_W0001_P0108\TR1_2_W0001_P0108_T0001_R1_P3_K1_Ch2-Ch1.zen
2.064001e+01	1.838166e+02	20150212_STAG2gfpcf2_G2G1\MitoSys2\Calibration\mEGFPC1H2B_G1_14_20h_afterRelease\DE_W0001_P0001\DE_2_W0001_P0001_T0010\TR1_W0001_P0108\TR1_2_W0001_P0108_T0001_R1_P3_K1_Ch2-Ch1.zen
2.070000e+01	1.937333e+02	20150212_STAG2gfpcf2_G2G1\MitoSys2\Calibration\mEGFPC1H2B_G1_14_20h_afterRelease\DE_W0001_P0001\DE_2_W0001_P0001_T0010\TR1_W0001_P0108\TR1_2_W0001_P0108_T0001_R1_P3_K1_Ch2-Ch1.zen
2.076000e+01	1.871166e+02	20150212_STAG2gfpcf2_G2G1\MitoSys2\Calibration\mEGFPC1H2B_G1_14_20h_afterRelease\DE_W0001_P0001\DE_2_W0001_P0001_T0010\TR1_W0001_P0108\TR1_2_W0001_P0108_T0001_R1_P3_K1_Ch2-Ch1.zen
2.082000e+01	1.830333e+02	20150212_STAG2gfpcf2_G2G1\MitoSys2\Calibration\mEGFPC1H2B_G1_14_20h_afterRelease\DE_W0001_P0001\DE_2_W0001_P0001_T0010\TR1_W0001_P0108\TR1_2_W0001_P0108_T0001_R1_P3_K1_Ch2-Ch1.zen
2.088000e+01	1.899000e+02	20150212_STAG2gfpcf2_G2G1\MitoSys2\Calibration\mEGFPC1H2B_G1_14_20h_afterRelease\DE_W0001_P0001\DE_2_W0001_P0001_T0010\TR1_W0001_P0108\TR1_2_W0001_P0108_T0001_R1_P3_K1_Ch2-Ch1.zen
2.094000e+01	1.934000e+02	20150212_STAG2gfpcf2_G2G1\MitoSys2\Calibration\mEGFPC1H2B_G1_14_20h_afterRelease\DE_W0001_P0001\DE_2_W0001_P0001_T0010\TR1_W0001_P0108\TR1_2_W0001_P0108_T0001_R1_P3_K1_Ch2-Ch1.zen
21	2.065500e+02	20150212_STAG2gfpcf2_G2G1\MitoSys2\Calibration\mEGFPC1H2B_G1_14_20h_afterRelease\DE_W0001_P0001\DE_2_W0001_P0001_T0010\TR1_W0001_P0108\TR1_2_W0001_P0108_T0001_R1_P3_K1_Ch2-Ch1.zen
2.106001e+01	1.958333e+02	20150212_STAG2gfpcf2_G2G1\MitoSys2\Calibration\mEGFPC1H2B_G1_14_20h_afterRelease\DE_W0001_P0001\DE_2_W0001_P0001_T0010\TR1_W0001_P0108\TR1_2_W0001_P0108_T0001_R1_P3_K1_Ch2-Ch1.zen
2.112000e+01	1.996000e+02	20150212_STAG2gfpcf2_G2G1\MitoSys2\Calibration\mEGFPC1H2B_G1_14_20h_afterRelease\DE_W0001_P0001\DE_2_W0001_P0001_T0010\TR1_W0001_P0108\TR1_2_W0001_P0108_T0001_R1_P3_K1_Ch2-Ch1.zen
2.118000e+01	1.840333e+02	20150212_STAG2gfpcf2_G2G1\MitoSys2\Calibration\mEGFPC1H2B_G1_14_20h_afterRelease\DE_W0001_P0001\DE_2_W0001_P0001_T0010\TR1_W0001_P0108\TR1_2_W0001_P0108_T0001_R1_P3_K1_Ch2-Ch1.zen
2.124000e+01	1.901166e+02	20150212_STAG2gfpcf2_G2G1\MitoSys2\Calibration\mEGFPC1H2B_G1_14_20h_afterRelease\DE_W0001_P0001\DE_2_W0001_P0001_T0010\TR1_W0001_P0108\TR1_2_W0001_P0108_T0001_R1_P3_K1_Ch2-Ch1.zen
2.130000e+01	1.954333e+02	20150212_STAG2gfpcf2_G2G1\MitoSys2\Calibration\mEGFPC1H2B_G1_14_20h_afterRelease\DE_W0001_P0001\DE_2_W0001_P0001_T0010\TR1_W0001_P0108\TR1_2_W0001_P0108_T0001_R1_P3_K1_Ch2-Ch1.zen
2.136000e+01	1.965833e+02	20150212_STAG2gfpcf2_G2G1\MitoSys2\Calibration\mEGFPC1H2B_G1_14_20h_afterRelease\DE_W0001_P0001\DE_2_W0001_P0001_T0010\TR1_W0001_P0108\TR1_2_W0001_P0108_T0001_R1_P3_K1_Ch2-Ch1.zen
2.142000e+01	1.992833e+02	20150212_STAG2gfpcf2_G2G1\MitoSys2\Calibration\mEGFPC1H2B_G1_14_20h_afterRelease\DE_W0001_P0001\DE_2_W0001_P0001_T0010\TR1_W0001_P0108\TR1_2_W0001_P0108_T0001_R1_P3_K1_Ch2-Ch1.zen
2.148001e+01	1.912666e+02	20150212_STAG2gfpcf2_G2G1\MitoSys2\Calibration\mEGFPC1H2B_G1_14_20h_afterRelease\DE_W0001_P0001\DE_2_W0001_P0001_T0010\TR1_W0001_P0108\TR1_2_W0001_P0108_T0001_R1_P3_K1_Ch2-Ch1.zen
2.154000e+01	1.949500e+02	20150212_STAG2gfpcf2_G2G1\MitoSys2\Calibration\mEGFPC1H2B_G1_14_20h_afterRelease\DE_W0001_P0001\DE_2_W0001_P0001_T0010\TR1_W0001_P0108\TR1_2_W0001_P0108_T0001_R1_P3_K1_Ch2-Ch1.zen
2.160000e+01	1.953000e+02	20150212_STAG2gfpcf2_G2G1\MitoSys2\Calibration\mEGFPC1H2B_G1_14_20h_afterRelease\DE_W0001_P0001\DE_2_W0001_P0001_T0010\TR1_W0001_P0108\TR1_2_W0001_P0108_T0001_R1_P3_K1_Ch2-Ch1.zen
2.166000e+01	1.922333e+02	20150212_STAG2gfpcf2_G2G1\MitoSys2\Calibration\mEGFPC1H2B_G1_14_20h_afterRelease\DE_W0001_P0001\DE_2_W0001_P0001_T0010\TR1_W0001_P0108\TR1_2_W0001_P0108_T0001_R1_P3_K1_Ch2-Ch1.zen
2.172001e+01	1.891666e+02	20150212_STAG2gfpcf2_G2G1\MitoSys2\Calibration\mEGFPC1H2B_G1_14_20h_afterRelease\DE_W0001_P0001\DE_2_W0001_P0001_T0010\TR1_W0001_P0108\TR1_2_W0001_P0108_T0001_R1_P3_K1_Ch2-Ch1.zen
2.178000e+01	2.010666e+02	20150212_STAG2gfpcf2_G2G1\MitoSys2\Calibration\mEGFPC1H2B_G1_14_20h_afterRelease\DE_W0001_P0001\DE_2_W0001_P0001_T0010\TR1_W0001_P0108\TR1_2_W0001_P0108_T0001_R1_P3_K1_Ch2-Ch1.zen
2.184000e+01	1.892666e+02	20150212_STAG2gfpcf2_G2G1\MitoSys2\Calibration\mEGFPC1H2B_G1_14_20h_afterRelease\DE_W0001_P0001\DE_2_W0001_P0001_T0010\TR1_W0001_P0108\TR1_2_W0001_P0108_T0001_R1_P3_K1_Ch2-Ch1.zen
2.190001e+01	1.969833e+02	20150212_STAG2gfpcf2_G2G1\MitoSys2\Calibration\mEGFPC1H2B_G1_14_20h_afterRelease\DE_W0001_P0001\DE_2_W0001_P0001_T0010\TR1_W0001_P0108\TR1_2_W0001_P0108_T0001_R1_P3_K1_Ch2-Ch1.zen
2.196000e+01	1.993166e+02	20150212_STAG2gfpcf2_G2G1\MitoSys2\Calibration\mEGFPC1H2B_G1_14_20h_afterRelease\DE_W0001_P0001\DE_2_W0001_P0001_T0010\TR1_W0001_P0108\TR1_2_W0001_P0108_T0001_R1_P3_K1_Ch2-Ch1.zen
2.202000e+01	1.896833e+02	20150212_STAG2gfpcf2_G2G1\MitoSys2\Calibration\mEGFPC1H2B_G1_14_20h_afterRelease\DE_W0001_P0001\DE_2_W0001_P0001_T0010\TR1_W0001_P0108\TR1_2_W0001_P0108_T0001_R1_P3_K1_Ch2-Ch1.zen
2.208000e+01	1.964833e+02	20150212_STAG2gfpcf2_G2G1\MitoSys2\Calibration\mEGFPC1H2B_G1_14_20h_afterRelease\DE_W0001_P0001\DE_2_W0001_P0001_T0010\TR1_W0001_P0108\TR1_2_W0001_P0108_T0001_R1_P3_K1_Ch2-Ch1.zen
2.214001e+01	1.999666e+02	20150212_STAG2gfpcf2_G2G1\MitoSys2\Calibration\mEGFPC1H2B_G1_14_20h_afterRelease\DE_W0001_P0001\DE_2_W0001_P0001_T0010\TR1_W0001_P0108\TR1_2_W0001_P0108_T0001_R1_P3_K1_Ch2-Ch1.zen
2.220000e+01	1.941500e+02	20150212_STAG2gfpcf2_G2G1\MitoSys2\Calibration\mEGFPC1H2B_G1_14_20h_afterRelease\DE_W0001_P0001\DE_2_W0001_P0001_T0010\TR1_W0001_P0108\TR1_2_W0001_P0108_T0001_R1_P3_K1_Ch2-Ch1.zen
2.226000e+01	1.937000e+02	20150212_STAG2gfpcf2_G2G1\MitoSys2\Calibration\mEGFPC1H2B_G1_14_20h_afterRelease\DE_W0001_P0001\DE_2_W0001_P0001_T0010\TR1_W0001_P0108\TR1_2_W0001_P0108_T0001_R1_P3_K1_Ch2-Ch1.zen
2.232001e+01	1.841166e+02	20150212_STAG2gfpcf2_G2G1\MitoSys2\Calibration\mEGFPC1H2B_G1_14_20h_afterRelease\DE_W0001_P0001\DE_2_W0001_P0001_T0010\TR1_W0001_P0108\TR1_2_W0001_P0108_T0001_R1_P3_K1_Ch2-Ch1.zen
2.238000e+01	1.910333e+02	20150212_STAG2gfpcf2_G2G1\MitoSys2\Calibration\mEGFPC1H2B_G1_14_20h_afterRelease\DE_W0001_P0001\DE_2_W0001_P0001_T0010\TR1_W0001_P0108\TR1_2_W0001_P0108_T0001_R1_P3_K1_Ch2-Ch1.zen
2.244000e+01	1.943000e+02	20150212_STAG2gfpcf2_G2G1\MitoSys2\Calibration\mEGFPC1H2B_G1_14_20h_afterRelease\DE_W0001_P0001\DE_2_W0001_P0001_T0010\TR1_W0001_P0108\TR1_2_W0001_P0108_T0001_R1_P3_K1_Ch2-Ch1.zen
2.250000e+01	1.921166e+02	20150212_STAG2gfpcf2_G2G1\MitoSys2\Calibration\mEGFPC1H2B_G1_14_20h_afterRelease\DE_W0001_P0001\DE_2_W0001_P0001_T0010\TR1_W0001_P0108\TR1_2_W0001_P0108_T0001_R1_P3_K1_Ch2-Ch1.zen
2.256001e+01	1.933000e+02	20150212_STAG2gfpcf2_G2G1\MitoSys2\Calibration\mEGFPC1H2B_G1_14_20h_afterRelease\DE_W0001_P0001\DE_2_W0001_P0001_T0010\TR1_W0001_P0108\TR1_2_W0001_P0108_T0001_R1_P3_K1_Ch2-Ch1.zen
2.262000e+01	1.900666e+02	20150212_STAG2gfpcf2_G2G1\MitoSys2\Calibration\mEGFPC1H2B_G1_14_20h_afterRelease\DE_W0001_P0001\DE_2_W0001_P0001_T0010\TR1_W0001_P0108\TR1_2_W0001_P0108_T0001_R1_P3_K1_Ch2-Ch1.zen
2.268000e+01	1.907166e+02	20150212_STAG2gfpcf2_G2G1\MitoSys2\Calibration\mEGFPC1H2B_G1_14_20h_afterRelease\DE_W0001_P0001\DE_2_W0001_P0001_T0010\TR1_W0001_P0108\TR1_2_W0001_P0108_T0001_R1_P3_K1_Ch2-Ch1.zen
2.274001e+01	1.992333e+02	20150212_STAG2gfpcf2_G2G1\MitoSys2\Calibration\mEGFPC1H2B_G1_14_20h_afterRelease\DE_W0001_P0001\DE_2_W0001_P0001_T0010\TR1_W0001_P0108\TR1_2_W0001_P0108_T0001_R1_P3_K1_Ch2-Ch1.zen
2.280000e+01	1.846000e+02	20150212_STAG2gfpcf2_G2G1\MitoSys2\Calibration\mEGFPC1H2B_G1_14_20h_afterRelease\DE_W0001_P0001\DE_2_W0001_P0001_T0010\TR1_W0001_P0108\TR1_2_W0001_P0108_T0001_R1_P3_K1_Ch2-Ch1.zen
2.286000e+01	1.925166e+02	20150212_STAG2gfpcf2_G2G1\MitoSys2\Calibration\mEGFPC1H2B_G1_14_20h_afterRelease\DE_W0001_P0001\DE_2_W0001_P0001_T0010\TR1_W0001_P0108\TR1_2_W0001_P0108_T0001_R1_P3_K1_Ch2-Ch1.zen
2.292000e+01	1.796166e+02	20150212_STAG2gfpcf2_G2G1\MitoSys2\Calibration\mEGFPC1H2B_G1_14_20h_afterRelease\DE_W0001_P0001\DE_2_W0001_P0001_T0010\TR1_W0001_P0108\TR1_2_W0001_P0108_T0001_R1_P3_K1_Ch2-Ch1.zen
2.298001e+01	1.889333e+02	20150212_STAG2gfpcf2_G2G1\MitoSys2\Calibration\mEGFPC1H2B_G1_14_20h_afterRelease\DE_W0001_P0001\DE_2_W0001_P0001_T0010\TR1_W0001_P0108\TR1_2_W0001_P0108_T0001_R1_P3_K1_Ch2-Ch1.zen
2.304000e+01	1.910833e+02	20150212_STAG2gfpcf2_G2G1\MitoSys2\Calibration\mEGFPC1H2B_G1_14_20h_afterRelease\DE_W0001_P0001\DE_2_W0001_P0001_T0010\TR1_W0001_P0108\TR1_2_W0001_P0108_T0001_R1_P3_K1_Ch2-Ch1.zen
2.310000e+01	1.996500e+02	20150212_STAG2gfpcf2_G2G1\MitoSys2\Calibration\mEGFPC1H2B_G1_14_20h_afterRelease\DE_W0001_P0001\DE_2_W0001_P0001_T0010\TR1_W0001_P0108\TR1_2_W0001_P0108_T0001_R1_P3_K1_Ch2-Ch1.zen
2.316001e+01	1.953500e+02	20150212_STAG2gfpcf2_G2G1\MitoSys2\Calibration\mEGFPC1H2B_G1_14_20h_afterRelease\DE_W0001_P0001\DE_2_W0001_P0001_T0010\TR1_W0001_P0108\TR1_2_W0001_P0108_T0001_R1_P3_K1_Ch2-Ch1.zen
2.322001e+01	1.940333e+02	20150212_STAG2gfpcf2_G2G1\MitoSys2\Calibration\mEGFPC1H2B_G1_14_20h_afterRelease\DE_W0001_P0001\DE_2_W0001_P0001_T0010\TR1_W0001_P0108\TR1_2_W0001_P0108_T0001_R1_P3_K1_Ch2-Ch1.zen
2.328000e+01	1.934833e+02	20150212_STAG2gfpcf2_G2G1\MitoSys2\Calibration\mEGFPC1H2B_G1_14_20h_afterRelease\DE_W0001_P0001\DE_2_W0001_P0001_T0010\TR1_W0001_P0108\TR1_2_W0001_P0108_T0001_R1_P3_K1_Ch2-Ch1.zen
2.334000e+01	1.889666e+02	20150212_STAG2gfpcf2_G2G1\MitoSys2\Calibration\mEGFPC1H2B_G1_14_20h_afterRelease\DE_W0001_P0001\DE_2_W0001_P0001_T0010\TR1_W0001_P0108\TR1_2_W0001_P0108_T0001_R1_P3_K1_Ch2-Ch1.zen
2.340001e+01	1.945666e+02	20150212_STAG2gfpcf2_G2G1\MitoSys2\Calibration\mEGFPC1H2B_G1_14_20h_afterRelease\DE_W0001_P0001\DE_2_W0001_P0001_T0010\TR1_W0001_P0108\TR1_2_W0001_P0108_T0001_R1_P3_K1_Ch2-Ch1.zen
2.346000e+01	1.881500e+02	20150212_STAG2gfpcf2_G2G1\MitoSys2\Calibration\mEGFPC1H2B_G1_14_20h_afterRelease\DE_W0001_P0001\DE_2_W0001_P0001_T0010\TR1_W0001_P0108\TR1_2_W0001_P0108_T0001_R1_P3_K1_Ch2-Ch1.zen
2.352000e+01	1.910166e+02	20150212_STAG2gfpcf2_G2G1\MitoSys2\Calibration\mEGFPC1H2B_G1_14_20h_afterRelease\DE_W0001_P0001\DE_2_W0001_P0001_T0010\TR1_W0001_P0108\TR1_2_W0001_P0108_T0001_R1_P3_K1_Ch2-Ch1.zen
2.358001e+01	1.884000e+02	20150212_STAG2gfpcf2_G2G1\MitoSys2\Calibration\mEGFPC1H2B_G1_14_20h_afterRelease\DE_W0001_P0001\DE_2_W0001_P0001_T0010\TR1_W0001_P0108\TR1_2_W0001_P0108_T0001_R1_P3_K1_Ch2-Ch1.zen
2.364001e+01	1.986666e+02	20150212_STAG2gfpcf2_G2G1\MitoSys2\Calibration\mEGFPC1H2B_G1_14_20h_afterRelease\DE_W0001_P0001\DE_2_W0001_P0001_T0010\TR1_W0001_P0108\TR1_2_W0001_P0108_T0001_R1_P3_K1_Ch2-Ch1.zen
2.370000e+01	1.926500e+02	20150212_STAG2gfpcf2_G2G1\MitoSys2\Calibration\mEGFPC1H2B_G1_14_20h_afterRelease\DE_W0001_P0001\DE_2_W0001_P0001_T0010\TR1_W0001_P0108\TR1_2_W0001_P0108_T0001_R1_P3_K1_Ch2-Ch1.zen
2.376000e+01	1.974500e+02	20150212_STAG2gfpcf2_G2G1\MitoSys2\Calibration\mEGFPC1H2B_G1_14_20h_afterRelease\DE_W0001_P0001\DE_2_W0001_P0001_T0010\TR1_W0001_P0108\TR1_2_W0001_P0108_T0001_R1_P3_K1_Ch2-Ch1.zen
2.382001e+01	1.856166e+02	20150212_STAG2gfpcf2_G2G1\MitoSys2\Calibration\mEGFPC1H2B_G1_14_20h_afterRelease\DE_W0001_P0001\DE_2_W0001_P0001_T0010\TR1_W0001_P0108\TR1_2_W0001_P0108_T0001_R1_P3_K1_Ch2-Ch1.zen
2.388000e+01	1.956333e+02	20150212_STAG2gfpcf2_G2G1\MitoSys2\Calibration\mEGFPC1H2B_G1_14_20h_afterRelease\DE_W0001_P0001\DE_2_W0001_P0001_T0010\TR1_W0001_P0108\TR1_2_W0001_P0108_T0001_R1_P3_K1_Ch2-Ch1.zen
2.394000e+01	1.967666e+02	20150212_STAG2gfpcf2_G2G1\MitoSys2\Calibration\mEGFPC1H2B_G1_14_20h_afterRelease\DE_W0001_P0001\DE_2_W0001_P0001_T0010\TR1_W0001_P0108\TR1_2_W0001_P0108_T0001_R1_P3_K1_Ch2-Ch1.zen
2.400001e+01	1.872166e+02	20150212_STAG2gfpcf2_G2G1\MitoSys2\Calibration\mEGFPC1H2B_G1_14_20h_afterRelease\DE_W0001_P0001\DE_2_W0001_P0001_T0010\TR1_W0001_P0108\TR1_2_W0001_P0108_T0001_R1_P3_K1_Ch2-Ch1.zen
2.406001e+01	1.932166e+02	20150212_STAG2gfpcf2_G2G1\MitoSys2\Calibration\mEGFPC1H2B_G1_14_20h_afterRelease\DE_W0001_P0001\DE_2_W0001_P0001_T0010\TR1_W0001_P0108\TR1_2_W0001_P0108_T0001_R1_P3_K1_Ch2-Ch1.zen
2.412000e+01	1.872833e+02	20150212_STAG2gfpcf2_G2G1\MitoSys2\Calibration\mEGFPC1H2B_G1_14_20h_afterRelease\DE_W0001_P0001\DE_2_W0001_P0001_T0010\TR1_W0001_P0108\TR1_2_W0001_P0108_T0001_R1_P3_K1_Ch2-Ch1.zen
2.418000e+01	2.002666e+02	20150212_STAG2gfpcf2_G2G1\MitoSys2\Calibration\mEGFPC1H2B_G1_14_20h_afterRelease\DE_W0001_P0001\DE_2_W0001_P0001_T0010\TR1_W0001_P0108\TR1_2_W0001_P0108_T0001_R1_P3_K1_Ch2-Ch1.zen
2.424001e+01	1.904833e+02	20150212_STAG2gfpcf2_G2G1\MitoSys2\Calibration\mEGFPC1H2B_G1_14_20h_afterRelease\DE_W0001_P0001\DE_2_W0001_P0001_T0010\TR1_W0001_P0108\TR1_2_W0001_P0108_T0001_R1_P3_K1_Ch2-Ch1.zen
2.430000e+01	1.929000e+02	20150212_STAG2gfpcf2_G2G1\MitoSys2\Calibration\mEGFPC1H2B_G1_14_20h_afterRelease\DE_W0001_P0001\DE_2_W0001_P0001_T0010\TR1_W0001_P0108\TR1_2_W0001_P0108_T0001_R1_P3_K1_Ch2-Ch1.zen
2.436000e+01	1.965333e+02	20150212_STAG2gfpcf2_G2G1\MitoSys2\Calibration\mEGFPC1H2B_G1_14_20h_afterRelease\DE_W0001_P0001\DE_2_W0001_P0001_T0010\TR1_W0001_P0108\TR1_2_W0001_P0108_T0001_R1_P3_K1_Ch2-Ch1.zen
2.442001e+01	2.007500e+02	20150212_STAG2gfpcf2_G2G1\MitoSys2\Calibration\mEGFPC1H2B_G1_14_20h_afterRelease\DE_W0001_P0001\DE_2_W0001_P0001_T0010\TR1_W0001_P0108\TR1_2_W0001_P0108_T0001_R1_P3_K1_Ch2-Ch1.zen
2.448001e+01	1.968666e+02	20150212_STAG2gfpcf2_G2G1\MitoSys2\Calibration\mEGFPC1H2B_G1_14_20h_afterRelease\DE_W0001_P0001\DE_2_W0001_P0001_T0010\TR1_W0001_P0108\TR1_2_W0001_P0108_T0001_R1_P3_K1_Ch2-Ch1.zen
2.454000e+01	1.939000e+02	20150212_STAG2gfpcf2_G2G1\MitoSys2\Calibration\mEGFPC1H2B_G1_14_20h_afterRelease\DE_W0001_P0001\DE_2_W0001_P0001_T0010\TR1_W0001_P0108\TR1_2_W0001_P0108_T0001_R1_P3_K1_Ch2-Ch1.zen
2.460000e+01	1.917166e+02	20150212_STAG2gfpcf2_G2G1\MitoSys2\Calibration\mEGFPC1H2B_G1_14_20h_afterRelease\DE_W0001_P0001\DE_2_W0001_P0001_T0010\TR1_W0001_P0108\TR1_2_W0001_P0108_T0001_R1_P3_K1_Ch2-Ch1.zen
2.466001e+01	1.933666e+02	20150212_STAG2gfpcf2_G2G1\MitoSys2\Calibration\mEGFPC1H2B_G1_14_20h_afterRelease\DE_W0001_P0001\DE_2_W0001_P0001_T0010\TR1_W0001_P0108\TR1_2_W0001_P0108_T0001_R1_P3_K1_Ch2-Ch1.zen
2.472001e+01	1.884166e+02	20150212_STAG2gfpcf2_G2G1\MitoSys2\Calibration\mEGFPC1H2B_G1_14_20h_afterRelease\DE_W0001_P0001\DE_2_W0001_P0001_T0010\TR1_W0001_P0108\TR1_2_W0001_P0108_T0001_R1_P3_K1_Ch2-Ch1.zen
2.478000e+01	1.937500e+02	20150212_STAG2gfpcf2_G2G1\MitoSys2\Calibration\mEGFPC1H2B_G1_14_20h_afterRelease\DE_W0001_P0001\DE_2_W0001_P0001_T0010\TR1_W0001_P0108\TR1_2_W0001_P0108_T0001_R1_P3_K1_Ch2-Ch1.zen
2.484001e+01	1.861333e+02	20150212_STAG2gfpcf2_G2G1\MitoSys2\Calibration\mEGFPC1H2B_G1_14_20h_afterRelease\DE_W0001_P0001\DE_2_W0001_P0001_T0010\TR1_W0001_P0108\TR1_2_W0001_P0108_T0001_R1_P3_K1_Ch2-Ch1.zen
2.490001e+01	1.995500e+02	20150212_STAG2gfpcf2_G2G1\MitoSys2\Calibration\mEGFPC1H2B_G1_14_20h_afterRelease\DE_W0001_P0001\DE_2_W0001_P0001_T0010\TR1_W0001_P0108\TR1_2_W0001_P0108_T0001_R1_P3_K1_Ch2-Ch1.zen
2.496000e+01	1.935000e+02	20150212_STAG2gfpcf2_G2G1\MitoSys2\Calibration\mEGFPC1H2B_G1_14_20h_afterRelease\DE_W0001_P0001\DE_2_W0001_P0001_T0010\TR1_W0001_P0108\TR1_2_W0001_P0108_T0001_R1_P3_K1_Ch2-Ch1.zen
2.502000e+01	1.994000e+02	20150212_STAG2gfpcf2_G2G1\MitoSys2\Calibration\mEGFPC1H2B_G1_14_20h_afterRelease\DE_W0001_P0001\DE_2_W0001_P0001_T0010\TR1_W0001_P0108\TR1_2_W0001_P0108_T0001_R1_P3_K1_Ch2-Ch1.zen
2.508001e+01	1.876333e+02	20150212_STAG2gfpcf2_G2G1\MitoSys2\Calibration\mEGFPC1H2B_G1_14_20h_afterRelease\DE_W0001_P0001\DE_2_W0001_P0001_T0010\TR1_W0001_P0108\TR1_2_W0001_P0108_T0001_R1_P3_K1_Ch2-Ch1.zen
2.514001e+01	1.891166e+02	20150212_STAG2gfpcf2_G2G1\MitoSys2\Calibration\mEGFPC1H2B_G1_14_20h_afterRelease\DE_W0001_P0001\DE_2_W0001_P0001_T0010\TR1_W0001_P0108\TR1_2_W0001_P0108_T0001_R1_P3_K1_Ch2-Ch1.zen
2.520000e+01	1.880833e+02	20150212_STAG2gfpcf2_G2G1\MitoSys2\Calibration\mEGFPC1H2B_G1_14_20h_afterRelease\DE_W0001_P0001\DE_2_W0001_P0001_T0010\TR1_W0001_P0108\TR1_2_W0001_P0108_T0001_R1_P3_K1_Ch2-Ch1.zen
2.526001e+01	1.840500e+02	20150212_STAG2gfpcf2_G2G1\MitoSys2\Calibration\mEGFPC1H2B_G1_14_20h_afterRelease\DE_W0001_P0001\DE_2_W0001_P0001_T0010\TR1_W0001_P0108\TR1_2_W0001_P0108_T0001_R1_P3_K1_Ch2-Ch1.zen
2.532001e+01	1.896833e+02	20150212_STAG2gfpcf2_G2G1\MitoSys2\Calibration\mEGFPC1H2B_G1_14_20h_afterRelease\DE_W0001_P0001\DE_2_W0001_P0001_T0010\TR1_W0001_P0108\TR1_2_W0001_P0108_T0001_R1_P3_K1_Ch2-Ch1.zen
2.538000e+01	1.822333e+02	20150212_STAG2gfpcf2_G2G1\MitoSys2\Calibration\mEGFPC1H2B_G1_14_20h_afterRelease\DE_W0001_P0001\DE_2_W0001_P0001_T0010\TR1_W0001_P0108\TR1_2_W0001_P0108_T0001_R1_P3_K1_Ch2-Ch1.zen
2.544000e+01	1.867333e+02	20150212_STAG2gfpcf2_G2G1\MitoSys2\Calibration\mEGFPC1H2B_G1_14_20h_afterRelease\DE_W0001_P0001\DE_2_W0001_P0001_T0010\TR1_W0001_P0108\TR1_2_W0001_P0108_T0001_R1_P3_K1_Ch2-Ch1.zen
2.550001e+01	1.875833e+02	20150212_STAG2gfpcf2_G2G1\MitoSys2\Calibration\mEGFPC1H2B_G1_14_20h_afterRelease\DE_W0001_P0001\DE_2_W0001_P0001_T0010\TR1_W0001_P0108\TR1_2_W0001_P0108_T0001_R1_P3_K1_Ch2-Ch1.zen
2.556001e+01	1.854833e+02	20150212_STAG2gfpcf2_G2G1\MitoSys2\Calibration\mEGFPC1H2B_G1_14_20h_afterRelease\DE_W0001_P0001\DE_2_W0001_P0001_T0010\TR1_W0001_P0108\TR1_2_W0001_P0108_T0001_R1_P3_K1_Ch2-Ch1.zen
2.562000e+01	1.828833e+02	20150212_STAG2gfpcf2_G2G1\MitoSys2\Calibration\mEGFPC1H2B_G1_14_20h_afterRelease\DE_W0001_P0001\DE_2_W0001_P0001_T0010\TR1_W0001_P0108\TR1_2_W0001_P0108_T0001_R1_P3_K1_Ch2-Ch1.zen
2.568001e+01	1.919500e+02	20150212_STAG2gfpcf2_G2G1\MitoSys2\Calibration\mEGFPC1H2B_G1_14_20h_afterRelease\DE_W0001_P0001\DE_2_W0001_P0001_T0010\TR1_W0001_P0108\TR1_2_W0001_P0108_T0001_R1_P3_K1_Ch2-Ch1.zen
2.574001e+01	1.968833e+02	20150212_STAG2gfpcf2_G2G1\MitoSys2\Calibration\mEGFPC1H2B_G1_14_20h_afterRelease\DE_W0001_P0001\DE_2_W0001_P0001_T0010\TR1_W0001_P0108\TR1_2_W0001_P0108_T0001_R1_P3_K1_Ch2-Ch1.zen
2.580000e+01	1.908833e+02	20150212_STAG2gfpcf2_G2G1\MitoSys2\Calibration\mEGFPC1H2B_G1_14_20h_afterRelease\DE_W0001_P0001\DE_2_W0001_P0001_T0010\TR1_W0001_P0108\TR1_2_W0001_P0108_T0001_R1_P3_K1_Ch2-Ch1.zen
2.586001e+01	1.955666e+02	20150212_STAG2gfpcf2_G2G1\MitoSys2\Calibration\mEGFPC1H2B_G1_14_20h_afterRelease\DE_W0001_P0001\DE_2_W0001_P0001_T0010\TR1_W0001_P0108\TR1_2_W0001_P0108_T0001_R1_P3_K1_Ch2-Ch1.zen
2.592001e+01	1.910333e+02	20150212_STAG2gfpcf2_G2G1\MitoSys2\Calibration\mEGFPC1H2B_G1_14_20h_afterRelease\DE_W0001_P0001\DE_2_W0001_P0001_T0010\TR1_W0001_P0108\TR1_2_W0001_P0108_T0001_R1_P3_K1_Ch2-Ch1.zen
2.598001e+01	1.957500e+02	20150212_STAG2gfpcf2_G2G1\MitoSys2\Calibration\mEGFPC1H2B_G1_14_20h_afterRelease\DE_W0001_P0001\DE_2_W0001_P0001_T0010\TR1_W0001_P0108\TR1_2_W0001_P0108_T0001_R1_P3_K1_Ch2-Ch1.zen
2.604000e+01	1.864666e+02	20150212_STAG2gfpcf2_G2G1\MitoSys2\Calibration\mEGFPC1H2B_G1_14_20h_afterRelease\DE_W0001_P0001\DE_2_W0001_P0001_T0010\TR1_W0001_P0108\TR1_2_W0001_P0108_T0001_R1_P3_K1_Ch2-Ch1.zen
2.610001e+01	1.902333e+02	20150212_STAG2gfpcf2_G2G1\MitoSys2\Calibration\mEGFPC1H2B_G1_14_20h_afterRelease\DE_W0001_P0001\DE_2_W0001_P0001_T0010\TR1_W0001_P0108\TR1_2_W0001_P0108_T0001_R1_P3_K1_Ch2-Ch1.zen
2.616001e+01	1.976833e+02	20150212_STAG2gfpcf2_G2G1\MitoSys2\Calibration\mEGFPC1H2B_G1_14_20h_afterRelease\DE_W0001_P0001\DE_2_W0001_P0001_T0010\TR1_W0001_P0108\TR1_2_W0001_P0108_T0001_R1_P3_K1_Ch2-Ch1.zen
2.622001e+01	1.926166e+02	20150212_STAG2gfpcf2_G2G1\MitoSys2\Calibration\mEGFPC1H2B_G1_14_20h_afterRelease\DE_W0001_P0001\DE_2_W0001_P0001_T0010\TR1_W0001_P0108\TR1_2_W0001_P0108_T0001_R1_P3_K1_Ch2-Ch1.zen
2.628001e+01	1.891333e+02	20150212_STAG2gfpcf2_G2G1\MitoSys2\Calibration\mEGFPC1H2B_G1_14_20h_afterRelease\DE_W0001_P0001\DE_2_W0001_P0001_T0010\TR1_W0001_P0108\TR1_2_W0001_P0108_T0001_R1_P3_K1_Ch2-Ch1.zen
2.634001e+01	1.895500e+02	20150212_STAG2gfpcf2_G2G1\MitoSys2\Calibration\mEGFPC1H2B_G1_14_20h_afterRelease\DE_W0001_P0001\DE_2_W0001_P0001_T0010\TR1_W0001_P0108\TR1_2_W0001_P0108_T0001_R1_P3_K1_Ch2-Ch1.zen
2.640001e+01	1.976500e+02	20150212_STAG2gfpcf2_G2G1\MitoSys2\Calibration\mEGFPC1H2B_G1_14_20h_afterRelease\DE_W0001_P0001\DE_2_W0001_P0001_T0010\TR1_W0001_P0108\TR1_2_W0001_P0108_T0001_R1_P3_K1_Ch2-Ch1.zen
2.646000e+01	1.876833e+02	20150212_STAG2gfpcf2_G2G1\MitoSys2\Calibration\mEGFPC1H2B_G1_14_20h_afterRelease\DE_W0001_P0001\DE_2_W0001_P0001_T0010\TR1_W0001_P0108\TR1_2_W0001_P0108_T0001_R1_P3_K1_Ch2-Ch1.zen
2.652001e+01	1.942833e+02	20150212_STAG2gfpcf2_G2G1\MitoSys2\Calibration\mEGFPC1H2B_G1_14_20h_afterRelease\DE_W0001_P0001\DE_2_W0001_P0001_T0010\TR1_W0001_P0108\TR1_2_W0001_P0108_T0001_R1_P3_K1_Ch2-Ch1.zen
2.658001e+01	1.906666e+02	20150212_STAG2gfpcf2_G2G1\MitoSys2\Calibration\mEGFPC1H2B_G1_14_20h_afterRelease\DE_W0001_P0001\DE_2_W0001_P0001_T0010\TR1_W0001_P0108\TR1_2_W0001_P0108_T0001_R1_P3_K1_Ch2-Ch1.zen
2.664001e+01	1.873500e+02	20150212_STAG2gfpcf2_G2G1\MitoSys2\Calibration\mEGFPC1H2B_G1_14_20h_afterRelease\DE_W0001_P0001\DE_2_W0001_P0001_T0010\TR1_W0001_P0108\TR1_2_W0001_P0108_T0001_R1_P3_K1_Ch2-Ch1.zen
2.670001e+01	1.958666e+02	20150212_STAG2gfpcf2_G2G1\MitoSys2\Calibration\mEGFPC1H2B_G1_14_20h_afterRelease\DE_W0001_P0001\DE_2_W0001_P0001_T0010\TR1_W0001_P0108\TR1_2_W0001_P0108_T0001_R1_P3_K1_Ch2-Ch1.zen
2.676001e+01	2.016833e+02	20150212_STAG2gfpcf2_G2G1\MitoSys2\Calibration\mEGFPC1H2B_G1_14_20h_afterRelease\DE_W0001_P0001\DE_2_W0001_P0001_T0010\TR1_W0001_P0108\TR1_2_W0001_P0108_T0001_R1_P3_K1_Ch2-Ch1.zen
2.682001e+01	1.824666e+02	20150212_STAG2gfpcf2_G2G1\MitoSys2\Calibration\mEGFPC1H2B_G1_14_20h_afterRelease\DE_W0001_P0001\DE_2_W0001_P0001_T0010\TR1_W0001_P0108\TR1_2_W0001_P0108_T0001_R1_P3_K1_Ch2-Ch1.zen
2.688000e+01	1.973666e+02	20150212_STAG2gfpcf2_G2G1\MitoSys2\Calibration\mEGFPC1H2B_G1_14_20h_afterRelease\DE_W0001_P0001\DE_2_W0001_P0001_T0010\TR1_W0001_P0108\TR1_2_W0001_P0108_T0001_R1_P3_K1_Ch2-Ch1.zen
2.694001e+01	1.935166e+02	20150212_STAG2gfpcf2_G2G1\MitoSys2\Calibration\mEGFPC1H2B_G1_14_20h_afterRelease\DE_W0001_P0001\DE_2_W0001_P0001_T0010\TR1_W0001_P0108\TR1_2_W0001_P0108_T0001_R1_P3_K1_Ch2-Ch1.zen
2.700001e+01	1.893333e+02	20150212_STAG2gfpcf2_G2G1\MitoSys2\Calibration\mEGFPC1H2B_G1_14_20h_afterRelease\DE_W0001_P0001\DE_2_W0001_P0001_T0010\TR1_W0001_P0108\TR1_2_W0001_P0108_T0001_R1_P3_K1_Ch2-Ch1.zen
2.706001e+01	1.956000e+02	20150212_STAG2gfpcf2_G2G1\MitoSys2\Calibration\mEGFPC1H2B_G1_14_20h_afterRelease\DE_W0001_P0001\DE_2_W0001_P0001_T0010\TR1_W0001_P0108\TR1_2_W0001_P0108_T0001_R1_P3_K1_Ch2-Ch1.zen
2.712001e+01	1.876333e+02	20150212_STAG2gfpcf2_G2G1\MitoSys2\Calibration\mEGFPC1H2B_G1_14_20h_afterRelease\DE_W0001_P0001\DE_2_W0001_P0001_T0010\TR1_W0001_P0108\TR1_2_W0001_P0108_T0001_R1_P3_K1_Ch2-Ch1.zen
2.718001e+01	1.871833e+02	20150212_STAG2gfpcf2_G2G1\MitoSys2\Calibration\mEGFPC1H2B_G1_14_20h_afterRelease\DE_W0001_P0001\DE_2_W0001_P0001_T0010\TR1_W0001_P0108\TR1_2_W0001_P0108_T0001_R1_P3_K1_Ch2-Ch1.zen
2.724001e+01	1.792500e+02	20150212_STAG2gfpcf2_G2G1\MitoSys2\Calibration\mEGFPC1H2B_G1_14_20h_afterRelease\DE_W0001_P0001\DE_2_W0001_P0001_T0010\TR1_W0001_P0108\TR1_2_W0001_P0108_T0001_R1_P3_K1_Ch2-Ch1.zen
2.730000e+01	1.919000e+02	20150212_STAG2gfpcf2_G2G1\MitoSys2\Calibration\mEGFPC1H2B_G1_14_20h_afterRelease\DE_W0001_P0001\DE_2_W0001_P0001_T0010\TR1_W0001_P0108\TR1_2_W0001_P0108_T0001_R1_P3_K1_Ch2-Ch1.zen
2.736001e+01	1.877666e+02	20150212_STAG2gfpcf2_G2G1\MitoSys2\Calibration\mEGFPC1H2B_G1_14_20h_afterRelease\DE_W0001_P0001\DE_2_W0001_P0001_T0010\TR1_W0001_P0108\TR1_2_W0001_P0108_T0001_R1_P3_K1_Ch2-Ch1.zen
2.742001e+01	1.918333e+02	20150212_STAG2gfpcf2_G2G1\MitoSys2\Calibration\mEGFPC1H2B_G1_14_20h_afterRelease\DE_W0001_P0001\DE_2_W0001_P0001_T0010\TR1_W0001_P0108\TR1_2_W0001_P0108_T0001_R1_P3_K1_Ch2-Ch1.zen
2.748001e+01	1.878666e+02	20150212_STAG2gfpcf2_G2G1\MitoSys2\Calibration\mEGFPC1H2B_G1_14_20h_afterRelease\DE_W0001_P0001\DE_2_W0001_P0001_T0010\TR1_W0001_P0108\TR1_2_W0001_P0108_T0001_R1_P3_K1_Ch2-Ch1.zen
2.754001e+01	1.899166e+02	20150212_STAG2gfpcf2_G2G1\MitoSys2\Calibration\mEGFPC1H2B_G1_14_20h_afterRelease\DE_W0001_P0001\DE_2_W0001_P0001_T0010\TR1_W0001_P0108\TR1_2_W0001_P0108_T0001_R1_P3_K1_Ch2-Ch1.zen
2.760001e+01	1.865500e+02	20150212_STAG2gfpcf2_G2G1\MitoSys2\Calibration\mEGFPC1H2B_G1_14_20h_afterRelease\DE_W0001_P0001\DE_2_W0001_P0001_T0010\TR1_W0001_P0108\TR1_2_W0001_P0108_T0001_R1_P3_K1_Ch2-Ch1.zen
2.766001e+01	1.877666e+02	20150212_STAG2gfpcf2_G2G1\MitoSys2\Calibration\mEGFPC1H2B_G1_14_20h_afterRelease\DE_W0001_P0001\DE_2_W0001_P0001_T0010\TR1_W0001_P0108\TR1_2_W0001_P0108_T0001_R1_P3_K1_Ch2-Ch1.zen
2.772001e+01	1.870166e+02	20150212_STAG2gfpcf2_G2G1\MitoSys2\Calibration\mEGFPC1H2B_G1_14_20h_afterRelease\DE_W0001_P0001\DE_2_W0001_P0001_T0010\TR1_W0001_P0108\TR1_2_W0001_P0108_T0001_R1_P3_K1_Ch2-Ch1.zen
2.778001e+01	1.836166e+02	20150212_STAG2gfpcf2_G2G1\MitoSys2\Calibration\mEGFPC1H2B_G1_14_20h_afterRelease\DE_W0001_P0001\DE_2_W0001_P0001_T0010\TR1_W0001_P0108\TR1_2_W0001_P0108_T0001_R1_P3_K1_Ch2-Ch1.zen
2.784001e+01	1.895333e+02	20150212_STAG2gfpcf2_G2G1\MitoSys2\Calibration\mEGFPC1H2B_G1_14_20h_afterRelease\DE_W0001_P0001\DE_2_W0001_P0001_T0010\TR1_W0001_P0108\TR1_2_W0001_P0108_T0001_R1_P3_K1_Ch2-Ch1.zen
2.790001e+01	1.839333e+02	20150212_STAG2gfpcf2_G2G1\MitoSys2\Calibration\mEGFPC1H2B_G1_14_20h_afterRelease\DE_W0001_P0001\DE_2_W0001_P0001_T0010\TR1_W0001_P0108\TR1_2_W0001_P0108_T0001_R1_P3_K1_Ch2-Ch1.zen
2.796001e+01	1.967333e+02	20150212_STAG2gfpcf2_G2G1\MitoSys2\Calibration\mEGFPC1H2B_G1_14_20h_afterRelease\DE_W0001_P0001\DE_2_W0001_P0001_T0010\TR1_W0001_P0108\TR1_2_W0001_P0108_T0001_R1_P3_K1_Ch2-Ch1.zen
2.802001e+01	1.911000e+02	20150212_STAG2gfpcf2_G2G1\MitoSys2\Calibration\mEGFPC1H2B_G1_14_20h_afterRelease\DE_W0001_P0001\DE_2_W0001_P0001_T0010\TR1_W0001_P0108\TR1_2_W0001_P0108_T0001_R1_P3_K1_Ch2-Ch1.zen
2.808001e+01	1.942000e+02	20150212_STAG2gfpcf2_G2G1\MitoSys2\Calibration\mEGFPC1H2B_G1_14_20h_afterRelease\DE_W0001_P0001\DE_2_W0001_P0001_T0010\TR1_W0001_P0108\TR1_2_W0001_P0108_T0001_R1_P3_K1_Ch2-Ch1.zen
2.814001e+01	1.842166e+02	20150212_STAG2gfpcf2_G2G1\MitoSys2\Calibration\mEGFPC1H2B_G1_14_20h_afterRelease\DE_W0001_P0001\DE_2_W0001_P0001_T0010\TR1_W0001_P0108\TR1_2_W0001_P0108_T0001_R1_P3_K1_Ch2-Ch1.zen
2.820001e+01	1.984833e+02	20150212_STAG2gfpcf2_G2G1\MitoSys2\Calibration\mEGFPC1H2B_G1_14_20h_afterRelease\DE_W0001_P0001\DE_2_W0001_P0001_T0010\TR1_W0001_P0108\TR1_2_W0001_P0108_T0001_R1_P3_K1_Ch2-Ch1.zen
2.826001e+01	1.811166e+02	20150212_STAG2gfpcf2_G2G1\MitoSys2\Calibration\mEGFPC1H2B_G1_14_20h_afterRelease\DE_W0001_P0001\DE_2_W0001_P0001_T0010\TR1_W0001_P0108\TR1_2_W0001_P0108_T0001_R1_P3_K1_Ch2-Ch1.zen
2.832001e+01	1.943833e+02	20150212_STAG2gfpcf2_G2G1\MitoSys2\Calibration\mEGFPC1H2B_G1_14_20h_afterRelease\DE_W0001_P0001\DE_2_W0001_P0001_T0010\TR1_W0001_P0108\TR1_2_W0001_P0108_T0001_R1_P3_K1_Ch2-Ch1.zen
2.838001e+01	1.842666e+02	20150212_STAG2gfpcf2_G2G1\MitoSys2\Calibration\mEGFPC1H2B_G1_14_20h_afterRelease\DE_W0001_P0001\DE_2_W0001_P0001_T0010\TR1_W0001_P0108\TR1_2_W0001_P0108_T0001_R1_P3_K1_Ch2-Ch1.zen
2.844001e+01	1.972500e+02	20150212_STAG2gfpcf2_G2G1\MitoSys2\Calibration\mEGFPC1H2B_G1_14_20h_afterRelease\DE_W0001_P0001\DE_2_W0001_P0001_T0010\TR1_W0001_P0108\TR1_2_W0001_P0108_T0001_R1_P3_K1_Ch2-Ch1.zen
2.850001e+01	1.890500e+02	20150212_STAG2gfpcf2_G2G1\MitoSys2\Calibration\mEGFPC1H2B_G1_14_20h_afterRelease\DE_W0001_P0001\DE_2_W0001_P0001_T0010\TR1_W0001_P0108\TR1_2_W0001_P0108_T0001_R1_P3_K1_Ch2-Ch1.zen
2.856001e+01	1.925833e+02	20150212_STAG2gfpcf2_G2G1\MitoSys2\Calibration\mEGFPC1H2B_G1_14_20h_afterRelease\DE_W0001_P0001\DE_2_W0001_P0001_T0010\TR1_W0001_P0108\TR1_2_W0001_P0108_T0001_R1_P3_K1_Ch2-Ch1.zen
2.862001e+01	1.938333e+02	20150212_STAG2gfpcf2_G2G1\MitoSys2\Calibration\mEGFPC1H2B_G1_14_20h_afterRelease\DE_W0001_P0001\DE_2_W0001_P0001_T0010\TR1_W0001_P0108\TR1_2_W0001_P0108_T0001_R1_P3_K1_Ch2-Ch1.zen
2.868001e+01	1.918000e+02	20150212_STAG2gfpcf2_G2G1\MitoSys2\Calibration\mEGFPC1H2B_G1_14_20h_afterRelease\DE_W0001_P0001\DE_2_W0001_P0001_T0010\TR1_W0001_P0108\TR1_2_W0001_P0108_T0001_R1_P3_K1_Ch2-Ch1.zen
2.874001e+01	1.817000e+02	20150212_STAG2gfpcf2_G2G1\MitoSys2\Calibration\mEGFPC1H2B_G1_14_20h_afterRelease\DE_W0001_P0001\DE_2_W0001_P0001_T0010\TR1_W0001_P0108\TR1_2_W0001_P0108_T0001_R1_P3_K1_Ch2-Ch1.zen
2.880001e+01	1.966833e+02	20150212_STAG2gfpcf2_G2G1\MitoSys2\Calibration\mEGFPC1H2B_G1_14_20h_afterRelease\DE_W0001_P0001\DE_2_W0001_P0001_T0010\TR1_W0001_P0108\TR1_2_W0001_P0108_T0001_R1_P3_K1_Ch2-Ch1.zen
2.886001e+01	1.909166e+02	20150212_STAG2gfpcf2_G2G1\MitoSys2\Calibration\mEGFPC1H2B_G1_14_20h_afterRelease\DE_W0001_P0001\DE_2_W0001_P0001_T0010\TR1_W0001_P0108\TR1_2_W0001_P0108_T0001_R1_P3_K1_Ch2-Ch1.zen
2.892001e+01	1.887166e+02	20150212_STAG2gfpcf2_G2G1\MitoSys2\Calibration\mEGFPC1H2B_G1_14_20h_afterRelease\DE_W0001_P0001\DE_2_W0001_P0001_T0010\TR1_W0001_P0108\TR1_2_W0001_P0108_T0001_R1_P3_K1_Ch2-Ch1.zen
2.898001e+01	1.914666e+02	20150212_STAG2gfpcf2_G2G1\MitoSys2\Calibration\mEGFPC1H2B_G1_14_20h_afterRelease\DE_W0001_P0001\DE_2_W0001_P0001_T0010\TR1_W0001_P0108\TR1_2_W0001_P0108_T0001_R1_P3_K1_Ch2-Ch1.zen
2.904001e+01	1.987833e+02	20150212_STAG2gfpcf2_G2G1\MitoSys2\Calibration\mEGFPC1H2B_G1_14_20h_afterRelease\DE_W0001_P0001\DE_2_W0001_P0001_T0010\TR1_W0001_P0108\TR1_2_W0001_P0108_T0001_R1_P3_K1_Ch2-Ch1.zen
2.910001e+01	1.735666e+02	20150212_STAG2gfpcf2_G2G1\MitoSys2\Calibration\mEGFPC1H2B_G1_14_20h_afterRelease\DE_W0001_P0001\DE_2_W0001_P0001_T0010\TR1_W0001_P0108\TR1_2_W0001_P0108_T0001_R1_P3_K1_Ch2-Ch1.zen
2.916001e+01	2.002833e+02	20150212_STAG2gfpcf2_G2G1\MitoSys2\Calibration\mEGFPC1H2B_G1_14_20h_afterRelease\DE_W0001_P0001\DE_2_W0001_P0001_T0010\TR1_W0001_P0108\TR1_2_W0001_P0108_T0001_R1_P3_K1_Ch2-Ch1.zen
2.922001e+01	2.012666e+02	20150212_STAG2gfpcf2_G2G1\MitoSys2\Calibration\mEGFPC1H2B_G1_14_20h_afterRelease\DE_W0001_P0001\DE_2_W0001_P0001_T0010\TR1_W0001_P0108\TR1_2_W0001_P0108_T0001_R1_P3_K1_Ch2-Ch1.zen
2.928001e+01	1.937500e+02	20150212_STAG2gfpcf2_G2G1\MitoSys2\Calibration\mEGFPC1H2B_G1_14_20h_afterRelease\DE_W0001_P0001\DE_2_W0001_P0001_T0010\TR1_W0001_P0108\TR1_2_W0001_P0108_T0001_R1_P3_K1_Ch2-Ch1.zen
2.934001e+01	1.893333e+02	20150212_STAG2gfpcf2_G2G1\MitoSys2\Calibration\mEGFPC1H2B_G1_14_20h_afterRelease\DE_W0001_P0001\DE_2_W0001_P0001_T0010\TR1_W0001_P0108\TR1_2_W0001_P0108_T0001_R1_P3_K1_Ch2-Ch1.zen
2.940001e+01	1.904000e+02	20150212_STAG2gfpcf2_G2G1\MitoSys2\Calibration\mEGFPC1H2B_G1_14_20h_afterRelease\DE_W0001_P0001\DE_2_W0001_P0001_T0010\TR1_W0001_P0108\TR1_2_W0001_P0108_T0001_R1_P3_K1_Ch2-Ch1.zen
2.946001e+01	1.953166e+02	20150212_STAG2gfpcf2_G2G1\MitoSys2\Calibration\mEGFPC1H2B_G1_14_20h_afterRelease\DE_W0001_P0001\DE_2_W0001_P0001_T0010\TR1_W0001_P0108\TR1_2_W0001_P0108_T0001_R1_P3_K1_Ch2-Ch1.zen
2.952001e+01	1.892500e+02	20150212_STAG2gfpcf2_G2G1\MitoSys2\Calibration\mEGFPC1H2B_G1_14_20h_afterRelease\DE_W0001_P0001\DE_2_W0001_P0001_T0010\TR1_W0001_P0108\TR1_2_W0001_P0108_T0001_R1_P3_K1_Ch2-Ch1.zen
2.958001e+01	1.861833e+02	20150212_STAG2gfpcf2_G2G1\MitoSys2\Calibration\mEGFPC1H2B_G1_14_20h_afterRelease\DE_W0001_P0001\DE_2_W0001_P0001_T0010\TR1_W0001_P0108\TR1_2_W0001_P0108_T0001_R1_P3_K1_Ch2-Ch1.zen
2.964001e+01	1.919166e+02	20150212_STAG2gfpcf2_G2G1\MitoSys2\Calibration\mEGFPC1H2B_G1_14_20h_afterRelease\DE_W0001_P0001\DE_2_W0001_P0001_T0010\TR1_W0001_P0108\TR1_2_W0001_P0108_T0001_R1_P3_K1_Ch2-Ch1.zen
2.970001e+01	1.931166e+02	20150212_STAG2gfpcf2_G2G1\MitoSys2\Calibration\mEGFPC1H2B_G1_14_20h_afterRelease\DE_W0001_P0001\DE_2_W0001_P0001_T0010\TR1_W0001_P0108\TR1_2_W0001_P0108_T0001_R1_P3_K1_Ch2-Ch1.zen
2.976001e+01	1.885500e+02	20150212_STAG2gfpcf2_G2G1\MitoSys2\Calibration\mEGFPC1H2B_G1_14_20h_afterRelease\DE_W0001_P0001\DE_2_W0001_P0001_T0010\TR1_W0001_P0108\TR1_2_W0001_P0108_T0001_R1_P3_K1_Ch2-Ch1.zen
2.982001e+01	1.877000e+02	20150212_STAG2gfpcf2_G2G1\MitoSys2\Calibration\mEGFPC1H2B_G1_14_20h_afterRelease\DE_W0001_P0001\DE_2_W0001_P0001_T0010\TR1_W0001_P0108\TR1_2_W0001_P0108_T0001_R1_P3_K1_Ch2-Ch1.zen
2.988001e+01	1.890500e+02	20150212_STAG2gfpcf2_G2G1\MitoSys2\Calibration\mEGFPC1H2B_G1_14_20h_afterRelease\DE_W0001_P0001\DE_2_W0001_P0001_T0010\TR1_W0001_P0108\TR1_2_W0001_P0108_T0001_R1_P3_K1_Ch2-Ch1.zen
2.994001e+01	2.045166e+02	20150212_STAG2gfpcf2_G2G1\MitoSys2\Calibration\mEGFPC1H2B_G1_14_20h_afterRelease\DE_W0001_P0001\DE_2_W0001_P0001_T0010\TR1_W0001_P0108\TR1_2_W0001_P0108_T0001_R1_P3_K1_Ch2-Ch1.zen
0	1.403660e+02	20150212_STAG2gfpcf2_G2G1\MitoSys2\Calibration\mEGFPC1H2B_G1_14_20h_afterRelease\DE_W0001_P0001\DE_2_W0001_P0001_T0010\TR1_W0001_P0108\TR1_2_W0001_P0108_T0001_R1_P4_K1_Ch2-Ch1.zen
6.000030e-02	1.308827e+02	20150212_STAG2gfpcf2_G2G1\MitoSys2\Calibration\mEGFPC1H2B_G1_14_20h_afterRelease\DE_W0001_P0001\DE_2_W0001_P0001_T0010\TR1_W0001_P0108\TR1_2_W0001_P0108_T0001_R1_P4_K1_Ch2-Ch1.zen
1.200000e-01	1.280661e+02	20150212_STAG2gfpcf2_G2G1\MitoSys2\Calibration\mEGFPC1H2B_G1_14_20h_afterRelease\DE_W0001_P0001\DE_2_W0001_P0001_T0010\TR1_W0001_P0108\TR1_2_W0001_P0108_T0001_R1_P4_K1_Ch2-Ch1.zen
1.800000e-01	1.329160e+02	20150212_STAG2gfpcf2_G2G1\MitoSys2\Calibration\mEGFPC1H2B_G1_14_20h_afterRelease\DE_W0001_P0001\DE_2_W0001_P0001_T0010\TR1_W0001_P0108\TR1_2_W0001_P0108_T0001_R1_P4_K1_Ch2-Ch1.zen
2.400000e-01	1.363493e+02	20150212_STAG2gfpcf2_G2G1\MitoSys2\Calibration\mEGFPC1H2B_G1_14_20h_afterRelease\DE_W0001_P0001\DE_2_W0001_P0001_T0010\TR1_W0001_P0108\TR1_2_W0001_P0108_T0001_R1_P4_K1_Ch2-Ch1.zen
3.000000e-01	1.336160e+02	20150212_STAG2gfpcf2_G2G1\MitoSys2\Calibration\mEGFPC1H2B_G1_14_20h_afterRelease\DE_W0001_P0001\DE_2_W0001_P0001_T0010\TR1_W0001_P0108\TR1_2_W0001_P0108_T0001_R1_P4_K1_Ch2-Ch1.zen
3.600000e-01	1.416327e+02	20150212_STAG2gfpcf2_G2G1\MitoSys2\Calibration\mEGFPC1H2B_G1_14_20h_afterRelease\DE_W0001_P0001\DE_2_W0001_P0001_T0010\TR1_W0001_P0108\TR1_2_W0001_P0108_T0001_R1_P4_K1_Ch2-Ch1.zen
4.200000e-01	1.373660e+02	20150212_STAG2gfpcf2_G2G1\MitoSys2\Calibration\mEGFPC1H2B_G1_14_20h_afterRelease\DE_W0001_P0001\DE_2_W0001_P0001_T0010\TR1_W0001_P0108\TR1_2_W0001_P0108_T0001_R1_P4_K1_Ch2-Ch1.zen
4.800000e-01	1.339827e+02	20150212_STAG2gfpcf2_G2G1\MitoSys2\Calibration\mEGFPC1H2B_G1_14_20h_afterRelease\DE_W0001_P0001\DE_2_W0001_P0001_T0010\TR1_W0001_P0108\TR1_2_W0001_P0108_T0001_R1_P4_K1_Ch2-Ch1.zen
5.400000e-01	1.342994e+02	20150212_STAG2gfpcf2_G2G1\MitoSys2\Calibration\mEGFPC1H2B_G1_14_20h_afterRelease\DE_W0001_P0001\DE_2_W0001_P0001_T0010\TR1_W0001_P0108\TR1_2_W0001_P0108_T0001_R1_P4_K1_Ch2-Ch1.zen
6.000000e-01	1.369493e+02	20150212_STAG2gfpcf2_G2G1\MitoSys2\Calibration\mEGFPC1H2B_G1_14_20h_afterRelease\DE_W0001_P0001\DE_2_W0001_P0001_T0010\TR1_W0001_P0108\TR1_2_W0001_P0108_T0001_R1_P4_K1_Ch2-Ch1.zen
6.600000e-01	1.334994e+02	20150212_STAG2gfpcf2_G2G1\MitoSys2\Calibration\mEGFPC1H2B_G1_14_20h_afterRelease\DE_W0001_P0001\DE_2_W0001_P0001_T0010\TR1_W0001_P0108\TR1_2_W0001_P0108_T0001_R1_P4_K1_Ch2-Ch1.zen
7.200000e-01	1.438160e+02	20150212_STAG2gfpcf2_G2G1\MitoSys2\Calibration\mEGFPC1H2B_G1_14_20h_afterRelease\DE_W0001_P0001\DE_2_W0001_P0001_T0010\TR1_W0001_P0108\TR1_2_W0001_P0108_T0001_R1_P4_K1_Ch2-Ch1.zen
7.800000e-01	1.370993e+02	20150212_STAG2gfpcf2_G2G1\MitoSys2\Calibration\mEGFPC1H2B_G1_14_20h_afterRelease\DE_W0001_P0001\DE_2_W0001_P0001_T0010\TR1_W0001_P0108\TR1_2_W0001_P0108_T0001_R1_P4_K1_Ch2-Ch1.zen
8.400000e-01	1.281994e+02	20150212_STAG2gfpcf2_G2G1\MitoSys2\Calibration\mEGFPC1H2B_G1_14_20h_afterRelease\DE_W0001_P0001\DE_2_W0001_P0001_T0010\TR1_W0001_P0108\TR1_2_W0001_P0108_T0001_R1_P4_K1_Ch2-Ch1.zen
9.000000e-01	1.321827e+02	20150212_STAG2gfpcf2_G2G1\MitoSys2\Calibration\mEGFPC1H2B_G1_14_20h_afterRelease\DE_W0001_P0001\DE_2_W0001_P0001_T0010\TR1_W0001_P0108\TR1_2_W0001_P0108_T0001_R1_P4_K1_Ch2-Ch1.zen
9.600000e-01	1.333494e+02	20150212_STAG2gfpcf2_G2G1\MitoSys2\Calibration\mEGFPC1H2B_G1_14_20h_afterRelease\DE_W0001_P0001\DE_2_W0001_P0001_T0010\TR1_W0001_P0108\TR1_2_W0001_P0108_T0001_R1_P4_K1_Ch2-Ch1.zen
1.020000e+00	1.300660e+02	20150212_STAG2gfpcf2_G2G1\MitoSys2\Calibration\mEGFPC1H2B_G1_14_20h_afterRelease\DE_W0001_P0001\DE_2_W0001_P0001_T0010\TR1_W0001_P0108\TR1_2_W0001_P0108_T0001_R1_P4_K1_Ch2-Ch1.zen
1.080010e+00	1.477160e+02	20150212_STAG2gfpcf2_G2G1\MitoSys2\Calibration\mEGFPC1H2B_G1_14_20h_afterRelease\DE_W0001_P0001\DE_2_W0001_P0001_T0010\TR1_W0001_P0108\TR1_2_W0001_P0108_T0001_R1_P4_K1_Ch2-Ch1.zen
1.140010e+00	1.400327e+02	20150212_STAG2gfpcf2_G2G1\MitoSys2\Calibration\mEGFPC1H2B_G1_14_20h_afterRelease\DE_W0001_P0001\DE_2_W0001_P0001_T0010\TR1_W0001_P0108\TR1_2_W0001_P0108_T0001_R1_P4_K1_Ch2-Ch1.zen
1.200010e+00	1.365660e+02	20150212_STAG2gfpcf2_G2G1\MitoSys2\Calibration\mEGFPC1H2B_G1_14_20h_afterRelease\DE_W0001_P0001\DE_2_W0001_P0001_T0010\TR1_W0001_P0108\TR1_2_W0001_P0108_T0001_R1_P4_K1_Ch2-Ch1.zen
1.260010e+00	1.489660e+02	20150212_STAG2gfpcf2_G2G1\MitoSys2\Calibration\mEGFPC1H2B_G1_14_20h_afterRelease\DE_W0001_P0001\DE_2_W0001_P0001_T0010\TR1_W0001_P0108\TR1_2_W0001_P0108_T0001_R1_P4_K1_Ch2-Ch1.zen
1.320010e+00	1.363827e+02	20150212_STAG2gfpcf2_G2G1\MitoSys2\Calibration\mEGFPC1H2B_G1_14_20h_afterRelease\DE_W0001_P0001\DE_2_W0001_P0001_T0010\TR1_W0001_P0108\TR1_2_W0001_P0108_T0001_R1_P4_K1_Ch2-Ch1.zen
1.380010e+00	1.474826e+02	20150212_STAG2gfpcf2_G2G1\MitoSys2\Calibration\mEGFPC1H2B_G1_14_20h_afterRelease\DE_W0001_P0001\DE_2_W0001_P0001_T0010\TR1_W0001_P0108\TR1_2_W0001_P0108_T0001_R1_P4_K1_Ch2-Ch1.zen
1.440010e+00	1.297494e+02	20150212_STAG2gfpcf2_G2G1\MitoSys2\Calibration\mEGFPC1H2B_G1_14_20h_afterRelease\DE_W0001_P0001\DE_2_W0001_P0001_T0010\TR1_W0001_P0108\TR1_2_W0001_P0108_T0001_R1_P4_K1_Ch2-Ch1.zen
1.500010e+00	1.487493e+02	20150212_STAG2gfpcf2_G2G1\MitoSys2\Calibration\mEGFPC1H2B_G1_14_20h_afterRelease\DE_W0001_P0001\DE_2_W0001_P0001_T0010\TR1_W0001_P0108\TR1_2_W0001_P0108_T0001_R1_P4_K1_Ch2-Ch1.zen
1.560010e+00	1.366327e+02	20150212_STAG2gfpcf2_G2G1\MitoSys2\Calibration\mEGFPC1H2B_G1_14_20h_afterRelease\DE_W0001_P0001\DE_2_W0001_P0001_T0010\TR1_W0001_P0108\TR1_2_W0001_P0108_T0001_R1_P4_K1_Ch2-Ch1.zen
1.620010e+00	1.440326e+02	20150212_STAG2gfpcf2_G2G1\MitoSys2\Calibration\mEGFPC1H2B_G1_14_20h_afterRelease\DE_W0001_P0001\DE_2_W0001_P0001_T0010\TR1_W0001_P0108\TR1_2_W0001_P0108_T0001_R1_P4_K1_Ch2-Ch1.zen
1.680010e+00	1.415827e+02	20150212_STAG2gfpcf2_G2G1\MitoSys2\Calibration\mEGFPC1H2B_G1_14_20h_afterRelease\DE_W0001_P0001\DE_2_W0001_P0001_T0010\TR1_W0001_P0108\TR1_2_W0001_P0108_T0001_R1_P4_K1_Ch2-Ch1.zen
1.740010e+00	1.446993e+02	20150212_STAG2gfpcf2_G2G1\MitoSys2\Calibration\mEGFPC1H2B_G1_14_20h_afterRelease\DE_W0001_P0001\DE_2_W0001_P0001_T0010\TR1_W0001_P0108\TR1_2_W0001_P0108_T0001_R1_P4_K1_Ch2-Ch1.zen
1.800010e+00	1.379160e+02	20150212_STAG2gfpcf2_G2G1\MitoSys2\Calibration\mEGFPC1H2B_G1_14_20h_afterRelease\DE_W0001_P0001\DE_2_W0001_P0001_T0010\TR1_W0001_P0108\TR1_2_W0001_P0108_T0001_R1_P4_K1_Ch2-Ch1.zen
1.860010e+00	1.449993e+02	20150212_STAG2gfpcf2_G2G1\MitoSys2\Calibration\mEGFPC1H2B_G1_14_20h_afterRelease\DE_W0001_P0001\DE_2_W0001_P0001_T0010\TR1_W0001_P0108\TR1_2_W0001_P0108_T0001_R1_P4_K1_Ch2-Ch1.zen
1.920010e+00	1.535493e+02	20150212_STAG2gfpcf2_G2G1\MitoSys2\Calibration\mEGFPC1H2B_G1_14_20h_afterRelease\DE_W0001_P0001\DE_2_W0001_P0001_T0010\TR1_W0001_P0108\TR1_2_W0001_P0108_T0001_R1_P4_K1_Ch2-Ch1.zen
1.980010e+00	1.330660e+02	20150212_STAG2gfpcf2_G2G1\MitoSys2\Calibration\mEGFPC1H2B_G1_14_20h_afterRelease\DE_W0001_P0001\DE_2_W0001_P0001_T0010\TR1_W0001_P0108\TR1_2_W0001_P0108_T0001_R1_P4_K1_Ch2-Ch1.zen
2.040010e+00	1.460493e+02	20150212_STAG2gfpcf2_G2G1\MitoSys2\Calibration\mEGFPC1H2B_G1_14_20h_afterRelease\DE_W0001_P0001\DE_2_W0001_P0001_T0010\TR1_W0001_P0108\TR1_2_W0001_P0108_T0001_R1_P4_K1_Ch2-Ch1.zen
2.100010e+00	1.408493e+02	20150212_STAG2gfpcf2_G2G1\MitoSys2\Calibration\mEGFPC1H2B_G1_14_20h_afterRelease\DE_W0001_P0001\DE_2_W0001_P0001_T0010\TR1_W0001_P0108\TR1_2_W0001_P0108_T0001_R1_P4_K1_Ch2-Ch1.zen
2.160010e+00	1.462826e+02	20150212_STAG2gfpcf2_G2G1\MitoSys2\Calibration\mEGFPC1H2B_G1_14_20h_afterRelease\DE_W0001_P0001\DE_2_W0001_P0001_T0010\TR1_W0001_P0108\TR1_2_W0001_P0108_T0001_R1_P4_K1_Ch2-Ch1.zen
2.220010e+00	1.397827e+02	20150212_STAG2gfpcf2_G2G1\MitoSys2\Calibration\mEGFPC1H2B_G1_14_20h_afterRelease\DE_W0001_P0001\DE_2_W0001_P0001_T0010\TR1_W0001_P0108\TR1_2_W0001_P0108_T0001_R1_P4_K1_Ch2-Ch1.zen
2.280010e+00	1.406827e+02	20150212_STAG2gfpcf2_G2G1\MitoSys2\Calibration\mEGFPC1H2B_G1_14_20h_afterRelease\DE_W0001_P0001\DE_2_W0001_P0001_T0010\TR1_W0001_P0108\TR1_2_W0001_P0108_T0001_R1_P4_K1_Ch2-Ch1.zen
2.340010e+00	1.404660e+02	20150212_STAG2gfpcf2_G2G1\MitoSys2\Calibration\mEGFPC1H2B_G1_14_20h_afterRelease\DE_W0001_P0001\DE_2_W0001_P0001_T0010\TR1_W0001_P0108\TR1_2_W0001_P0108_T0001_R1_P4_K1_Ch2-Ch1.zen
2.400010e+00	1.277827e+02	20150212_STAG2gfpcf2_G2G1\MitoSys2\Calibration\mEGFPC1H2B_G1_14_20h_afterRelease\DE_W0001_P0001\DE_2_W0001_P0001_T0010\TR1_W0001_P0108\TR1_2_W0001_P0108_T0001_R1_P4_K1_Ch2-Ch1.zen
2.460010e+00	1.461326e+02	20150212_STAG2gfpcf2_G2G1\MitoSys2\Calibration\mEGFPC1H2B_G1_14_20h_afterRelease\DE_W0001_P0001\DE_2_W0001_P0001_T0010\TR1_W0001_P0108\TR1_2_W0001_P0108_T0001_R1_P4_K1_Ch2-Ch1.zen
2.520010e+00	1.369827e+02	20150212_STAG2gfpcf2_G2G1\MitoSys2\Calibration\mEGFPC1H2B_G1_14_20h_afterRelease\DE_W0001_P0001\DE_2_W0001_P0001_T0010\TR1_W0001_P0108\TR1_2_W0001_P0108_T0001_R1_P4_K1_Ch2-Ch1.zen
2.580010e+00	1.501660e+02	20150212_STAG2gfpcf2_G2G1\MitoSys2\Calibration\mEGFPC1H2B_G1_14_20h_afterRelease\DE_W0001_P0001\DE_2_W0001_P0001_T0010\TR1_W0001_P0108\TR1_2_W0001_P0108_T0001_R1_P4_K1_Ch2-Ch1.zen
2.640010e+00	1.479160e+02	20150212_STAG2gfpcf2_G2G1\MitoSys2\Calibration\mEGFPC1H2B_G1_14_20h_afterRelease\DE_W0001_P0001\DE_2_W0001_P0001_T0010\TR1_W0001_P0108\TR1_2_W0001_P0108_T0001_R1_P4_K1_Ch2-Ch1.zen
2.700010e+00	1.453326e+02	20150212_STAG2gfpcf2_G2G1\MitoSys2\Calibration\mEGFPC1H2B_G1_14_20h_afterRelease\DE_W0001_P0001\DE_2_W0001_P0001_T0010\TR1_W0001_P0108\TR1_2_W0001_P0108_T0001_R1_P4_K1_Ch2-Ch1.zen
2.760010e+00	1.395827e+02	20150212_STAG2gfpcf2_G2G1\MitoSys2\Calibration\mEGFPC1H2B_G1_14_20h_afterRelease\DE_W0001_P0001\DE_2_W0001_P0001_T0010\TR1_W0001_P0108\TR1_2_W0001_P0108_T0001_R1_P4_K1_Ch2-Ch1.zen
2.820010e+00	1.520826e+02	20150212_STAG2gfpcf2_G2G1\MitoSys2\Calibration\mEGFPC1H2B_G1_14_20h_afterRelease\DE_W0001_P0001\DE_2_W0001_P0001_T0010\TR1_W0001_P0108\TR1_2_W0001_P0108_T0001_R1_P4_K1_Ch2-Ch1.zen
2.880010e+00	1.403160e+02	20150212_STAG2gfpcf2_G2G1\MitoSys2\Calibration\mEGFPC1H2B_G1_14_20h_afterRelease\DE_W0001_P0001\DE_2_W0001_P0001_T0010\TR1_W0001_P0108\TR1_2_W0001_P0108_T0001_R1_P4_K1_Ch2-Ch1.zen
2.940010e+00	1.406660e+02	20150212_STAG2gfpcf2_G2G1\MitoSys2\Calibration\mEGFPC1H2B_G1_14_20h_afterRelease\DE_W0001_P0001\DE_2_W0001_P0001_T0010\TR1_W0001_P0108\TR1_2_W0001_P0108_T0001_R1_P4_K1_Ch2-Ch1.zen
3.000010e+00	1.345327e+02	20150212_STAG2gfpcf2_G2G1\MitoSys2\Calibration\mEGFPC1H2B_G1_14_20h_afterRelease\DE_W0001_P0001\DE_2_W0001_P0001_T0010\TR1_W0001_P0108\TR1_2_W0001_P0108_T0001_R1_P4_K1_Ch2-Ch1.zen
3.060010e+00	1.380327e+02	20150212_STAG2gfpcf2_G2G1\MitoSys2\Calibration\mEGFPC1H2B_G1_14_20h_afterRelease\DE_W0001_P0001\DE_2_W0001_P0001_T0010\TR1_W0001_P0108\TR1_2_W0001_P0108_T0001_R1_P4_K1_Ch2-Ch1.zen
3.120010e+00	1.481826e+02	20150212_STAG2gfpcf2_G2G1\MitoSys2\Calibration\mEGFPC1H2B_G1_14_20h_afterRelease\DE_W0001_P0001\DE_2_W0001_P0001_T0010\TR1_W0001_P0108\TR1_2_W0001_P0108_T0001_R1_P4_K1_Ch2-Ch1.zen
3.180020e+00	1.402993e+02	20150212_STAG2gfpcf2_G2G1\MitoSys2\Calibration\mEGFPC1H2B_G1_14_20h_afterRelease\DE_W0001_P0001\DE_2_W0001_P0001_T0010\TR1_W0001_P0108\TR1_2_W0001_P0108_T0001_R1_P4_K1_Ch2-Ch1.zen
3.240020e+00	1.360494e+02	20150212_STAG2gfpcf2_G2G1\MitoSys2\Calibration\mEGFPC1H2B_G1_14_20h_afterRelease\DE_W0001_P0001\DE_2_W0001_P0001_T0010\TR1_W0001_P0108\TR1_2_W0001_P0108_T0001_R1_P4_K1_Ch2-Ch1.zen
3.300020e+00	1.415326e+02	20150212_STAG2gfpcf2_G2G1\MitoSys2\Calibration\mEGFPC1H2B_G1_14_20h_afterRelease\DE_W0001_P0001\DE_2_W0001_P0001_T0010\TR1_W0001_P0108\TR1_2_W0001_P0108_T0001_R1_P4_K1_Ch2-Ch1.zen
3.360020e+00	1.476660e+02	20150212_STAG2gfpcf2_G2G1\MitoSys2\Calibration\mEGFPC1H2B_G1_14_20h_afterRelease\DE_W0001_P0001\DE_2_W0001_P0001_T0010\TR1_W0001_P0108\TR1_2_W0001_P0108_T0001_R1_P4_K1_Ch2-Ch1.zen
3.420020e+00	1.462326e+02	20150212_STAG2gfpcf2_G2G1\MitoSys2\Calibration\mEGFPC1H2B_G1_14_20h_afterRelease\DE_W0001_P0001\DE_2_W0001_P0001_T0010\TR1_W0001_P0108\TR1_2_W0001_P0108_T0001_R1_P4_K1_Ch2-Ch1.zen
3.480020e+00	1.405993e+02	20150212_STAG2gfpcf2_G2G1\MitoSys2\Calibration\mEGFPC1H2B_G1_14_20h_afterRelease\DE_W0001_P0001\DE_2_W0001_P0001_T0010\TR1_W0001_P0108\TR1_2_W0001_P0108_T0001_R1_P4_K1_Ch2-Ch1.zen
3.540020e+00	1.500659e+02	20150212_STAG2gfpcf2_G2G1\MitoSys2\Calibration\mEGFPC1H2B_G1_14_20h_afterRelease\DE_W0001_P0001\DE_2_W0001_P0001_T0010\TR1_W0001_P0108\TR1_2_W0001_P0108_T0001_R1_P4_K1_Ch2-Ch1.zen
3.600020e+00	1.372160e+02	20150212_STAG2gfpcf2_G2G1\MitoSys2\Calibration\mEGFPC1H2B_G1_14_20h_afterRelease\DE_W0001_P0001\DE_2_W0001_P0001_T0010\TR1_W0001_P0108\TR1_2_W0001_P0108_T0001_R1_P4_K1_Ch2-Ch1.zen
3.660020e+00	1.463493e+02	20150212_STAG2gfpcf2_G2G1\MitoSys2\Calibration\mEGFPC1H2B_G1_14_20h_afterRelease\DE_W0001_P0001\DE_2_W0001_P0001_T0010\TR1_W0001_P0108\TR1_2_W0001_P0108_T0001_R1_P4_K1_Ch2-Ch1.zen
3.720020e+00	1.481993e+02	20150212_STAG2gfpcf2_G2G1\MitoSys2\Calibration\mEGFPC1H2B_G1_14_20h_afterRelease\DE_W0001_P0001\DE_2_W0001_P0001_T0010\TR1_W0001_P0108\TR1_2_W0001_P0108_T0001_R1_P4_K1_Ch2-Ch1.zen
3.780020e+00	1.408660e+02	20150212_STAG2gfpcf2_G2G1\MitoSys2\Calibration\mEGFPC1H2B_G1_14_20h_afterRelease\DE_W0001_P0001\DE_2_W0001_P0001_T0010\TR1_W0001_P0108\TR1_2_W0001_P0108_T0001_R1_P4_K1_Ch2-Ch1.zen
3.840020e+00	1.398160e+02	20150212_STAG2gfpcf2_G2G1\MitoSys2\Calibration\mEGFPC1H2B_G1_14_20h_afterRelease\DE_W0001_P0001\DE_2_W0001_P0001_T0010\TR1_W0001_P0108\TR1_2_W0001_P0108_T0001_R1_P4_K1_Ch2-Ch1.zen
3.900020e+00	1.466160e+02	20150212_STAG2gfpcf2_G2G1\MitoSys2\Calibration\mEGFPC1H2B_G1_14_20h_afterRelease\DE_W0001_P0001\DE_2_W0001_P0001_T0010\TR1_W0001_P0108\TR1_2_W0001_P0108_T0001_R1_P4_K1_Ch2-Ch1.zen
3.960020e+00	1.447493e+02	20150212_STAG2gfpcf2_G2G1\MitoSys2\Calibration\mEGFPC1H2B_G1_14_20h_afterRelease\DE_W0001_P0001\DE_2_W0001_P0001_T0010\TR1_W0001_P0108\TR1_2_W0001_P0108_T0001_R1_P4_K1_Ch2-Ch1.zen
4.020020e+00	1.446993e+02	20150212_STAG2gfpcf2_G2G1\MitoSys2\Calibration\mEGFPC1H2B_G1_14_20h_afterRelease\DE_W0001_P0001\DE_2_W0001_P0001_T0010\TR1_W0001_P0108\TR1_2_W0001_P0108_T0001_R1_P4_K1_Ch2-Ch1.zen
4.080020e+00	1.372994e+02	20150212_STAG2gfpcf2_G2G1\MitoSys2\Calibration\mEGFPC1H2B_G1_14_20h_afterRelease\DE_W0001_P0001\DE_2_W0001_P0001_T0010\TR1_W0001_P0108\TR1_2_W0001_P0108_T0001_R1_P4_K1_Ch2-Ch1.zen
4.140020e+00	1.423660e+02	20150212_STAG2gfpcf2_G2G1\MitoSys2\Calibration\mEGFPC1H2B_G1_14_20h_afterRelease\DE_W0001_P0001\DE_2_W0001_P0001_T0010\TR1_W0001_P0108\TR1_2_W0001_P0108_T0001_R1_P4_K1_Ch2-Ch1.zen
4.200020e+00	1.407493e+02	20150212_STAG2gfpcf2_G2G1\MitoSys2\Calibration\mEGFPC1H2B_G1_14_20h_afterRelease\DE_W0001_P0001\DE_2_W0001_P0001_T0010\TR1_W0001_P0108\TR1_2_W0001_P0108_T0001_R1_P4_K1_Ch2-Ch1.zen
4.260020e+00	1.486493e+02	20150212_STAG2gfpcf2_G2G1\MitoSys2\Calibration\mEGFPC1H2B_G1_14_20h_afterRelease\DE_W0001_P0001\DE_2_W0001_P0001_T0010\TR1_W0001_P0108\TR1_2_W0001_P0108_T0001_R1_P4_K1_Ch2-Ch1.zen
4.320020e+00	1.476326e+02	20150212_STAG2gfpcf2_G2G1\MitoSys2\Calibration\mEGFPC1H2B_G1_14_20h_afterRelease\DE_W0001_P0001\DE_2_W0001_P0001_T0010\TR1_W0001_P0108\TR1_2_W0001_P0108_T0001_R1_P4_K1_Ch2-Ch1.zen
4.380020e+00	1.313494e+02	20150212_STAG2gfpcf2_G2G1\MitoSys2\Calibration\mEGFPC1H2B_G1_14_20h_afterRelease\DE_W0001_P0001\DE_2_W0001_P0001_T0010\TR1_W0001_P0108\TR1_2_W0001_P0108_T0001_R1_P4_K1_Ch2-Ch1.zen
4.440020e+00	1.355327e+02	20150212_STAG2gfpcf2_G2G1\MitoSys2\Calibration\mEGFPC1H2B_G1_14_20h_afterRelease\DE_W0001_P0001\DE_2_W0001_P0001_T0010\TR1_W0001_P0108\TR1_2_W0001_P0108_T0001_R1_P4_K1_Ch2-Ch1.zen
4.500020e+00	1.369993e+02	20150212_STAG2gfpcf2_G2G1\MitoSys2\Calibration\mEGFPC1H2B_G1_14_20h_afterRelease\DE_W0001_P0001\DE_2_W0001_P0001_T0010\TR1_W0001_P0108\TR1_2_W0001_P0108_T0001_R1_P4_K1_Ch2-Ch1.zen
4.560020e+00	1.416660e+02	20150212_STAG2gfpcf2_G2G1\MitoSys2\Calibration\mEGFPC1H2B_G1_14_20h_afterRelease\DE_W0001_P0001\DE_2_W0001_P0001_T0010\TR1_W0001_P0108\TR1_2_W0001_P0108_T0001_R1_P4_K1_Ch2-Ch1.zen
4.620020e+00	1.434660e+02	20150212_STAG2gfpcf2_G2G1\MitoSys2\Calibration\mEGFPC1H2B_G1_14_20h_afterRelease\DE_W0001_P0001\DE_2_W0001_P0001_T0010\TR1_W0001_P0108\TR1_2_W0001_P0108_T0001_R1_P4_K1_Ch2-Ch1.zen
4.680020e+00	1.514659e+02	20150212_STAG2gfpcf2_G2G1\MitoSys2\Calibration\mEGFPC1H2B_G1_14_20h_afterRelease\DE_W0001_P0001\DE_2_W0001_P0001_T0010\TR1_W0001_P0108\TR1_2_W0001_P0108_T0001_R1_P4_K1_Ch2-Ch1.zen
4.740020e+00	1.460660e+02	20150212_STAG2gfpcf2_G2G1\MitoSys2\Calibration\mEGFPC1H2B_G1_14_20h_afterRelease\DE_W0001_P0001\DE_2_W0001_P0001_T0010\TR1_W0001_P0108\TR1_2_W0001_P0108_T0001_R1_P4_K1_Ch2-Ch1.zen
4.800020e+00	1.533993e+02	20150212_STAG2gfpcf2_G2G1\MitoSys2\Calibration\mEGFPC1H2B_G1_14_20h_afterRelease\DE_W0001_P0001\DE_2_W0001_P0001_T0010\TR1_W0001_P0108\TR1_2_W0001_P0108_T0001_R1_P4_K1_Ch2-Ch1.zen
4.860020e+00	1.384660e+02	20150212_STAG2gfpcf2_G2G1\MitoSys2\Calibration\mEGFPC1H2B_G1_14_20h_afterRelease\DE_W0001_P0001\DE_2_W0001_P0001_T0010\TR1_W0001_P0108\TR1_2_W0001_P0108_T0001_R1_P4_K1_Ch2-Ch1.zen
4.920020e+00	1.569159e+02	20150212_STAG2gfpcf2_G2G1\MitoSys2\Calibration\mEGFPC1H2B_G1_14_20h_afterRelease\DE_W0001_P0001\DE_2_W0001_P0001_T0010\TR1_W0001_P0108\TR1_2_W0001_P0108_T0001_R1_P4_K1_Ch2-Ch1.zen
4.980020e+00	1.446493e+02	20150212_STAG2gfpcf2_G2G1\MitoSys2\Calibration\mEGFPC1H2B_G1_14_20h_afterRelease\DE_W0001_P0001\DE_2_W0001_P0001_T0010\TR1_W0001_P0108\TR1_2_W0001_P0108_T0001_R1_P4_K1_Ch2-Ch1.zen
5.040020e+00	1.456160e+02	20150212_STAG2gfpcf2_G2G1\MitoSys2\Calibration\mEGFPC1H2B_G1_14_20h_afterRelease\DE_W0001_P0001\DE_2_W0001_P0001_T0010\TR1_W0001_P0108\TR1_2_W0001_P0108_T0001_R1_P4_K1_Ch2-Ch1.zen
5.100020e+00	1.459826e+02	20150212_STAG2gfpcf2_G2G1\MitoSys2\Calibration\mEGFPC1H2B_G1_14_20h_afterRelease\DE_W0001_P0001\DE_2_W0001_P0001_T0010\TR1_W0001_P0108\TR1_2_W0001_P0108_T0001_R1_P4_K1_Ch2-Ch1.zen
5.160020e+00	1.361660e+02	20150212_STAG2gfpcf2_G2G1\MitoSys2\Calibration\mEGFPC1H2B_G1_14_20h_afterRelease\DE_W0001_P0001\DE_2_W0001_P0001_T0010\TR1_W0001_P0108\TR1_2_W0001_P0108_T0001_R1_P4_K1_Ch2-Ch1.zen
5.220030e+00	1.358327e+02	20150212_STAG2gfpcf2_G2G1\MitoSys2\Calibration\mEGFPC1H2B_G1_14_20h_afterRelease\DE_W0001_P0001\DE_2_W0001_P0001_T0010\TR1_W0001_P0108\TR1_2_W0001_P0108_T0001_R1_P4_K1_Ch2-Ch1.zen
5.280030e+00	1.371827e+02	20150212_STAG2gfpcf2_G2G1\MitoSys2\Calibration\mEGFPC1H2B_G1_14_20h_afterRelease\DE_W0001_P0001\DE_2_W0001_P0001_T0010\TR1_W0001_P0108\TR1_2_W0001_P0108_T0001_R1_P4_K1_Ch2-Ch1.zen
5.340030e+00	1.291327e+02	20150212_STAG2gfpcf2_G2G1\MitoSys2\Calibration\mEGFPC1H2B_G1_14_20h_afterRelease\DE_W0001_P0001\DE_2_W0001_P0001_T0010\TR1_W0001_P0108\TR1_2_W0001_P0108_T0001_R1_P4_K1_Ch2-Ch1.zen
5.400030e+00	1.438993e+02	20150212_STAG2gfpcf2_G2G1\MitoSys2\Calibration\mEGFPC1H2B_G1_14_20h_afterRelease\DE_W0001_P0001\DE_2_W0001_P0001_T0010\TR1_W0001_P0108\TR1_2_W0001_P0108_T0001_R1_P4_K1_Ch2-Ch1.zen
5.460030e+00	1.433493e+02	20150212_STAG2gfpcf2_G2G1\MitoSys2\Calibration\mEGFPC1H2B_G1_14_20h_afterRelease\DE_W0001_P0001\DE_2_W0001_P0001_T0010\TR1_W0001_P0108\TR1_2_W0001_P0108_T0001_R1_P4_K1_Ch2-Ch1.zen
5.520030e+00	1.365160e+02	20150212_STAG2gfpcf2_G2G1\MitoSys2\Calibration\mEGFPC1H2B_G1_14_20h_afterRelease\DE_W0001_P0001\DE_2_W0001_P0001_T0010\TR1_W0001_P0108\TR1_2_W0001_P0108_T0001_R1_P4_K1_Ch2-Ch1.zen
5.580030e+00	1.356160e+02	20150212_STAG2gfpcf2_G2G1\MitoSys2\Calibration\mEGFPC1H2B_G1_14_20h_afterRelease\DE_W0001_P0001\DE_2_W0001_P0001_T0010\TR1_W0001_P0108\TR1_2_W0001_P0108_T0001_R1_P4_K1_Ch2-Ch1.zen
5.640030e+00	1.403660e+02	20150212_STAG2gfpcf2_G2G1\MitoSys2\Calibration\mEGFPC1H2B_G1_14_20h_afterRelease\DE_W0001_P0001\DE_2_W0001_P0001_T0010\TR1_W0001_P0108\TR1_2_W0001_P0108_T0001_R1_P4_K1_Ch2-Ch1.zen
5.700030e+00	1.262661e+02	20150212_STAG2gfpcf2_G2G1\MitoSys2\Calibration\mEGFPC1H2B_G1_14_20h_afterRelease\DE_W0001_P0001\DE_2_W0001_P0001_T0010\TR1_W0001_P0108\TR1_2_W0001_P0108_T0001_R1_P4_K1_Ch2-Ch1.zen
5.760030e+00	1.377160e+02	20150212_STAG2gfpcf2_G2G1\MitoSys2\Calibration\mEGFPC1H2B_G1_14_20h_afterRelease\DE_W0001_P0001\DE_2_W0001_P0001_T0010\TR1_W0001_P0108\TR1_2_W0001_P0108_T0001_R1_P4_K1_Ch2-Ch1.zen
5.820030e+00	1.388660e+02	20150212_STAG2gfpcf2_G2G1\MitoSys2\Calibration\mEGFPC1H2B_G1_14_20h_afterRelease\DE_W0001_P0001\DE_2_W0001_P0001_T0010\TR1_W0001_P0108\TR1_2_W0001_P0108_T0001_R1_P4_K1_Ch2-Ch1.zen
5.880030e+00	1.414660e+02	20150212_STAG2gfpcf2_G2G1\MitoSys2\Calibration\mEGFPC1H2B_G1_14_20h_afterRelease\DE_W0001_P0001\DE_2_W0001_P0001_T0010\TR1_W0001_P0108\TR1_2_W0001_P0108_T0001_R1_P4_K1_Ch2-Ch1.zen
5.940030e+00	1.422826e+02	20150212_STAG2gfpcf2_G2G1\MitoSys2\Calibration\mEGFPC1H2B_G1_14_20h_afterRelease\DE_W0001_P0001\DE_2_W0001_P0001_T0010\TR1_W0001_P0108\TR1_2_W0001_P0108_T0001_R1_P4_K1_Ch2-Ch1.zen
6.000030e+00	1.401993e+02	20150212_STAG2gfpcf2_G2G1\MitoSys2\Calibration\mEGFPC1H2B_G1_14_20h_afterRelease\DE_W0001_P0001\DE_2_W0001_P0001_T0010\TR1_W0001_P0108\TR1_2_W0001_P0108_T0001_R1_P4_K1_Ch2-Ch1.zen
6.060030e+00	1.405493e+02	20150212_STAG2gfpcf2_G2G1\MitoSys2\Calibration\mEGFPC1H2B_G1_14_20h_afterRelease\DE_W0001_P0001\DE_2_W0001_P0001_T0010\TR1_W0001_P0108\TR1_2_W0001_P0108_T0001_R1_P4_K1_Ch2-Ch1.zen
6.120030e+00	1.358493e+02	20150212_STAG2gfpcf2_G2G1\MitoSys2\Calibration\mEGFPC1H2B_G1_14_20h_afterRelease\DE_W0001_P0001\DE_2_W0001_P0001_T0010\TR1_W0001_P0108\TR1_2_W0001_P0108_T0001_R1_P4_K1_Ch2-Ch1.zen
6.180030e+00	1.359494e+02	20150212_STAG2gfpcf2_G2G1\MitoSys2\Calibration\mEGFPC1H2B_G1_14_20h_afterRelease\DE_W0001_P0001\DE_2_W0001_P0001_T0010\TR1_W0001_P0108\TR1_2_W0001_P0108_T0001_R1_P4_K1_Ch2-Ch1.zen
6.240030e+00	1.342827e+02	20150212_STAG2gfpcf2_G2G1\MitoSys2\Calibration\mEGFPC1H2B_G1_14_20h_afterRelease\DE_W0001_P0001\DE_2_W0001_P0001_T0010\TR1_W0001_P0108\TR1_2_W0001_P0108_T0001_R1_P4_K1_Ch2-Ch1.zen
6.300030e+00	1.234494e+02	20150212_STAG2gfpcf2_G2G1\MitoSys2\Calibration\mEGFPC1H2B_G1_14_20h_afterRelease\DE_W0001_P0001\DE_2_W0001_P0001_T0010\TR1_W0001_P0108\TR1_2_W0001_P0108_T0001_R1_P4_K1_Ch2-Ch1.zen
6.360030e+00	1.386327e+02	20150212_STAG2gfpcf2_G2G1\MitoSys2\Calibration\mEGFPC1H2B_G1_14_20h_afterRelease\DE_W0001_P0001\DE_2_W0001_P0001_T0010\TR1_W0001_P0108\TR1_2_W0001_P0108_T0001_R1_P4_K1_Ch2-Ch1.zen
6.420030e+00	1.312994e+02	20150212_STAG2gfpcf2_G2G1\MitoSys2\Calibration\mEGFPC1H2B_G1_14_20h_afterRelease\DE_W0001_P0001\DE_2_W0001_P0001_T0010\TR1_W0001_P0108\TR1_2_W0001_P0108_T0001_R1_P4_K1_Ch2-Ch1.zen
6.480030e+00	1.322160e+02	20150212_STAG2gfpcf2_G2G1\MitoSys2\Calibration\mEGFPC1H2B_G1_14_20h_afterRelease\DE_W0001_P0001\DE_2_W0001_P0001_T0010\TR1_W0001_P0108\TR1_2_W0001_P0108_T0001_R1_P4_K1_Ch2-Ch1.zen
6.540030e+00	1.433993e+02	20150212_STAG2gfpcf2_G2G1\MitoSys2\Calibration\mEGFPC1H2B_G1_14_20h_afterRelease\DE_W0001_P0001\DE_2_W0001_P0001_T0010\TR1_W0001_P0108\TR1_2_W0001_P0108_T0001_R1_P4_K1_Ch2-Ch1.zen
6.600030e+00	1.396827e+02	20150212_STAG2gfpcf2_G2G1\MitoSys2\Calibration\mEGFPC1H2B_G1_14_20h_afterRelease\DE_W0001_P0001\DE_2_W0001_P0001_T0010\TR1_W0001_P0108\TR1_2_W0001_P0108_T0001_R1_P4_K1_Ch2-Ch1.zen
6.660030e+00	1.436660e+02	20150212_STAG2gfpcf2_G2G1\MitoSys2\Calibration\mEGFPC1H2B_G1_14_20h_afterRelease\DE_W0001_P0001\DE_2_W0001_P0001_T0010\TR1_W0001_P0108\TR1_2_W0001_P0108_T0001_R1_P4_K1_Ch2-Ch1.zen
6.720030e+00	1.498326e+02	20150212_STAG2gfpcf2_G2G1\MitoSys2\Calibration\mEGFPC1H2B_G1_14_20h_afterRelease\DE_W0001_P0001\DE_2_W0001_P0001_T0010\TR1_W0001_P0108\TR1_2_W0001_P0108_T0001_R1_P4_K1_Ch2-Ch1.zen
6.780030e+00	1.430826e+02	20150212_STAG2gfpcf2_G2G1\MitoSys2\Calibration\mEGFPC1H2B_G1_14_20h_afterRelease\DE_W0001_P0001\DE_2_W0001_P0001_T0010\TR1_W0001_P0108\TR1_2_W0001_P0108_T0001_R1_P4_K1_Ch2-Ch1.zen
6.840030e+00	1.377160e+02	20150212_STAG2gfpcf2_G2G1\MitoSys2\Calibration\mEGFPC1H2B_G1_14_20h_afterRelease\DE_W0001_P0001\DE_2_W0001_P0001_T0010\TR1_W0001_P0108\TR1_2_W0001_P0108_T0001_R1_P4_K1_Ch2-Ch1.zen
6.900030e+00	1.364993e+02	20150212_STAG2gfpcf2_G2G1\MitoSys2\Calibration\mEGFPC1H2B_G1_14_20h_afterRelease\DE_W0001_P0001\DE_2_W0001_P0001_T0010\TR1_W0001_P0108\TR1_2_W0001_P0108_T0001_R1_P4_K1_Ch2-Ch1.zen
6.960030e+00	1.332660e+02	20150212_STAG2gfpcf2_G2G1\MitoSys2\Calibration\mEGFPC1H2B_G1_14_20h_afterRelease\DE_W0001_P0001\DE_2_W0001_P0001_T0010\TR1_W0001_P0108\TR1_2_W0001_P0108_T0001_R1_P4_K1_Ch2-Ch1.zen
7.020030e+00	1.475993e+02	20150212_STAG2gfpcf2_G2G1\MitoSys2\Calibration\mEGFPC1H2B_G1_14_20h_afterRelease\DE_W0001_P0001\DE_2_W0001_P0001_T0010\TR1_W0001_P0108\TR1_2_W0001_P0108_T0001_R1_P4_K1_Ch2-Ch1.zen
7.080030e+00	1.455660e+02	20150212_STAG2gfpcf2_G2G1\MitoSys2\Calibration\mEGFPC1H2B_G1_14_20h_afterRelease\DE_W0001_P0001\DE_2_W0001_P0001_T0010\TR1_W0001_P0108\TR1_2_W0001_P0108_T0001_R1_P4_K1_Ch2-Ch1.zen
7.140030e+00	1.426660e+02	20150212_STAG2gfpcf2_G2G1\MitoSys2\Calibration\mEGFPC1H2B_G1_14_20h_afterRelease\DE_W0001_P0001\DE_2_W0001_P0001_T0010\TR1_W0001_P0108\TR1_2_W0001_P0108_T0001_R1_P4_K1_Ch2-Ch1.zen
7.200030e+00	1.293160e+02	20150212_STAG2gfpcf2_G2G1\MitoSys2\Calibration\mEGFPC1H2B_G1_14_20h_afterRelease\DE_W0001_P0001\DE_2_W0001_P0001_T0010\TR1_W0001_P0108\TR1_2_W0001_P0108_T0001_R1_P4_K1_Ch2-Ch1.zen
7.260030e+00	1.370827e+02	20150212_STAG2gfpcf2_G2G1\MitoSys2\Calibration\mEGFPC1H2B_G1_14_20h_afterRelease\DE_W0001_P0001\DE_2_W0001_P0001_T0010\TR1_W0001_P0108\TR1_2_W0001_P0108_T0001_R1_P4_K1_Ch2-Ch1.zen
7.320030e+00	1.268494e+02	20150212_STAG2gfpcf2_G2G1\MitoSys2\Calibration\mEGFPC1H2B_G1_14_20h_afterRelease\DE_W0001_P0001\DE_2_W0001_P0001_T0010\TR1_W0001_P0108\TR1_2_W0001_P0108_T0001_R1_P4_K1_Ch2-Ch1.zen
7.380040e+00	1.487993e+02	20150212_STAG2gfpcf2_G2G1\MitoSys2\Calibration\mEGFPC1H2B_G1_14_20h_afterRelease\DE_W0001_P0001\DE_2_W0001_P0001_T0010\TR1_W0001_P0108\TR1_2_W0001_P0108_T0001_R1_P4_K1_Ch2-Ch1.zen
7.440040e+00	1.367493e+02	20150212_STAG2gfpcf2_G2G1\MitoSys2\Calibration\mEGFPC1H2B_G1_14_20h_afterRelease\DE_W0001_P0001\DE_2_W0001_P0001_T0010\TR1_W0001_P0108\TR1_2_W0001_P0108_T0001_R1_P4_K1_Ch2-Ch1.zen
7.500040e+00	1.336994e+02	20150212_STAG2gfpcf2_G2G1\MitoSys2\Calibration\mEGFPC1H2B_G1_14_20h_afterRelease\DE_W0001_P0001\DE_2_W0001_P0001_T0010\TR1_W0001_P0108\TR1_2_W0001_P0108_T0001_R1_P4_K1_Ch2-Ch1.zen
7.560040e+00	1.371493e+02	20150212_STAG2gfpcf2_G2G1\MitoSys2\Calibration\mEGFPC1H2B_G1_14_20h_afterRelease\DE_W0001_P0001\DE_2_W0001_P0001_T0010\TR1_W0001_P0108\TR1_2_W0001_P0108_T0001_R1_P4_K1_Ch2-Ch1.zen
7.620040e+00	1.409827e+02	20150212_STAG2gfpcf2_G2G1\MitoSys2\Calibration\mEGFPC1H2B_G1_14_20h_afterRelease\DE_W0001_P0001\DE_2_W0001_P0001_T0010\TR1_W0001_P0108\TR1_2_W0001_P0108_T0001_R1_P4_K1_Ch2-Ch1.zen
7.680040e+00	1.425160e+02	20150212_STAG2gfpcf2_G2G1\MitoSys2\Calibration\mEGFPC1H2B_G1_14_20h_afterRelease\DE_W0001_P0001\DE_2_W0001_P0001_T0010\TR1_W0001_P0108\TR1_2_W0001_P0108_T0001_R1_P4_K1_Ch2-Ch1.zen
7.740040e+00	1.339660e+02	20150212_STAG2gfpcf2_G2G1\MitoSys2\Calibration\mEGFPC1H2B_G1_14_20h_afterRelease\DE_W0001_P0001\DE_2_W0001_P0001_T0010\TR1_W0001_P0108\TR1_2_W0001_P0108_T0001_R1_P4_K1_Ch2-Ch1.zen
7.800040e+00	1.426660e+02	20150212_STAG2gfpcf2_G2G1\MitoSys2\Calibration\mEGFPC1H2B_G1_14_20h_afterRelease\DE_W0001_P0001\DE_2_W0001_P0001_T0010\TR1_W0001_P0108\TR1_2_W0001_P0108_T0001_R1_P4_K1_Ch2-Ch1.zen
7.860040e+00	1.420326e+02	20150212_STAG2gfpcf2_G2G1\MitoSys2\Calibration\mEGFPC1H2B_G1_14_20h_afterRelease\DE_W0001_P0001\DE_2_W0001_P0001_T0010\TR1_W0001_P0108\TR1_2_W0001_P0108_T0001_R1_P4_K1_Ch2-Ch1.zen
7.920040e+00	1.532159e+02	20150212_STAG2gfpcf2_G2G1\MitoSys2\Calibration\mEGFPC1H2B_G1_14_20h_afterRelease\DE_W0001_P0001\DE_2_W0001_P0001_T0010\TR1_W0001_P0108\TR1_2_W0001_P0108_T0001_R1_P4_K1_Ch2-Ch1.zen
7.980040e+00	1.338494e+02	20150212_STAG2gfpcf2_G2G1\MitoSys2\Calibration\mEGFPC1H2B_G1_14_20h_afterRelease\DE_W0001_P0001\DE_2_W0001_P0001_T0010\TR1_W0001_P0108\TR1_2_W0001_P0108_T0001_R1_P4_K1_Ch2-Ch1.zen
8.040040e+00	1.341493e+02	20150212_STAG2gfpcf2_G2G1\MitoSys2\Calibration\mEGFPC1H2B_G1_14_20h_afterRelease\DE_W0001_P0001\DE_2_W0001_P0001_T0010\TR1_W0001_P0108\TR1_2_W0001_P0108_T0001_R1_P4_K1_Ch2-Ch1.zen
8.100040e+00	1.365993e+02	20150212_STAG2gfpcf2_G2G1\MitoSys2\Calibration\mEGFPC1H2B_G1_14_20h_afterRelease\DE_W0001_P0001\DE_2_W0001_P0001_T0010\TR1_W0001_P0108\TR1_2_W0001_P0108_T0001_R1_P4_K1_Ch2-Ch1.zen
8.160040e+00	1.369660e+02	20150212_STAG2gfpcf2_G2G1\MitoSys2\Calibration\mEGFPC1H2B_G1_14_20h_afterRelease\DE_W0001_P0001\DE_2_W0001_P0001_T0010\TR1_W0001_P0108\TR1_2_W0001_P0108_T0001_R1_P4_K1_Ch2-Ch1.zen
8.220040e+00	1.369327e+02	20150212_STAG2gfpcf2_G2G1\MitoSys2\Calibration\mEGFPC1H2B_G1_14_20h_afterRelease\DE_W0001_P0001\DE_2_W0001_P0001_T0010\TR1_W0001_P0108\TR1_2_W0001_P0108_T0001_R1_P4_K1_Ch2-Ch1.zen
8.280040e+00	1.363827e+02	20150212_STAG2gfpcf2_G2G1\MitoSys2\Calibration\mEGFPC1H2B_G1_14_20h_afterRelease\DE_W0001_P0001\DE_2_W0001_P0001_T0010\TR1_W0001_P0108\TR1_2_W0001_P0108_T0001_R1_P4_K1_Ch2-Ch1.zen
8.340040e+00	1.288827e+02	20150212_STAG2gfpcf2_G2G1\MitoSys2\Calibration\mEGFPC1H2B_G1_14_20h_afterRelease\DE_W0001_P0001\DE_2_W0001_P0001_T0010\TR1_W0001_P0108\TR1_2_W0001_P0108_T0001_R1_P4_K1_Ch2-Ch1.zen
8.400040e+00	1.400160e+02	20150212_STAG2gfpcf2_G2G1\MitoSys2\Calibration\mEGFPC1H2B_G1_14_20h_afterRelease\DE_W0001_P0001\DE_2_W0001_P0001_T0010\TR1_W0001_P0108\TR1_2_W0001_P0108_T0001_R1_P4_K1_Ch2-Ch1.zen
8.460040e+00	1.323160e+02	20150212_STAG2gfpcf2_G2G1\MitoSys2\Calibration\mEGFPC1H2B_G1_14_20h_afterRelease\DE_W0001_P0001\DE_2_W0001_P0001_T0010\TR1_W0001_P0108\TR1_2_W0001_P0108_T0001_R1_P4_K1_Ch2-Ch1.zen
8.520040e+00	1.380327e+02	20150212_STAG2gfpcf2_G2G1\MitoSys2\Calibration\mEGFPC1H2B_G1_14_20h_afterRelease\DE_W0001_P0001\DE_2_W0001_P0001_T0010\TR1_W0001_P0108\TR1_2_W0001_P0108_T0001_R1_P4_K1_Ch2-Ch1.zen
8.580040e+00	1.412826e+02	20150212_STAG2gfpcf2_G2G1\MitoSys2\Calibration\mEGFPC1H2B_G1_14_20h_afterRelease\DE_W0001_P0001\DE_2_W0001_P0001_T0010\TR1_W0001_P0108\TR1_2_W0001_P0108_T0001_R1_P4_K1_Ch2-Ch1.zen
8.640040e+00	1.427993e+02	20150212_STAG2gfpcf2_G2G1\MitoSys2\Calibration\mEGFPC1H2B_G1_14_20h_afterRelease\DE_W0001_P0001\DE_2_W0001_P0001_T0010\TR1_W0001_P0108\TR1_2_W0001_P0108_T0001_R1_P4_K1_Ch2-Ch1.zen
8.700040e+00	1.364827e+02	20150212_STAG2gfpcf2_G2G1\MitoSys2\Calibration\mEGFPC1H2B_G1_14_20h_afterRelease\DE_W0001_P0001\DE_2_W0001_P0001_T0010\TR1_W0001_P0108\TR1_2_W0001_P0108_T0001_R1_P4_K1_Ch2-Ch1.zen
8.760040e+00	1.361993e+02	20150212_STAG2gfpcf2_G2G1\MitoSys2\Calibration\mEGFPC1H2B_G1_14_20h_afterRelease\DE_W0001_P0001\DE_2_W0001_P0001_T0010\TR1_W0001_P0108\TR1_2_W0001_P0108_T0001_R1_P4_K1_Ch2-Ch1.zen
8.820040e+00	1.400160e+02	20150212_STAG2gfpcf2_G2G1\MitoSys2\Calibration\mEGFPC1H2B_G1_14_20h_afterRelease\DE_W0001_P0001\DE_2_W0001_P0001_T0010\TR1_W0001_P0108\TR1_2_W0001_P0108_T0001_R1_P4_K1_Ch2-Ch1.zen
8.880040e+00	1.343827e+02	20150212_STAG2gfpcf2_G2G1\MitoSys2\Calibration\mEGFPC1H2B_G1_14_20h_afterRelease\DE_W0001_P0001\DE_2_W0001_P0001_T0010\TR1_W0001_P0108\TR1_2_W0001_P0108_T0001_R1_P4_K1_Ch2-Ch1.zen
8.940040e+00	1.258494e+02	20150212_STAG2gfpcf2_G2G1\MitoSys2\Calibration\mEGFPC1H2B_G1_14_20h_afterRelease\DE_W0001_P0001\DE_2_W0001_P0001_T0010\TR1_W0001_P0108\TR1_2_W0001_P0108_T0001_R1_P4_K1_Ch2-Ch1.zen
9.000040e+00	1.337827e+02	20150212_STAG2gfpcf2_G2G1\MitoSys2\Calibration\mEGFPC1H2B_G1_14_20h_afterRelease\DE_W0001_P0001\DE_2_W0001_P0001_T0010\TR1_W0001_P0108\TR1_2_W0001_P0108_T0001_R1_P4_K1_Ch2-Ch1.zen
9.060040e+00	1.291661e+02	20150212_STAG2gfpcf2_G2G1\MitoSys2\Calibration\mEGFPC1H2B_G1_14_20h_afterRelease\DE_W0001_P0001\DE_2_W0001_P0001_T0010\TR1_W0001_P0108\TR1_2_W0001_P0108_T0001_R1_P4_K1_Ch2-Ch1.zen
9.120040e+00	1.369493e+02	20150212_STAG2gfpcf2_G2G1\MitoSys2\Calibration\mEGFPC1H2B_G1_14_20h_afterRelease\DE_W0001_P0001\DE_2_W0001_P0001_T0010\TR1_W0001_P0108\TR1_2_W0001_P0108_T0001_R1_P4_K1_Ch2-Ch1.zen
9.180040e+00	1.351160e+02	20150212_STAG2gfpcf2_G2G1\MitoSys2\Calibration\mEGFPC1H2B_G1_14_20h_afterRelease\DE_W0001_P0001\DE_2_W0001_P0001_T0010\TR1_W0001_P0108\TR1_2_W0001_P0108_T0001_R1_P4_K1_Ch2-Ch1.zen
9.240040e+00	1.337827e+02	20150212_STAG2gfpcf2_G2G1\MitoSys2\Calibration\mEGFPC1H2B_G1_14_20h_afterRelease\DE_W0001_P0001\DE_2_W0001_P0001_T0010\TR1_W0001_P0108\TR1_2_W0001_P0108_T0001_R1_P4_K1_Ch2-Ch1.zen
9.300050e+00	1.369993e+02	20150212_STAG2gfpcf2_G2G1\MitoSys2\Calibration\mEGFPC1H2B_G1_14_20h_afterRelease\DE_W0001_P0001\DE_2_W0001_P0001_T0010\TR1_W0001_P0108\TR1_2_W0001_P0108_T0001_R1_P4_K1_Ch2-Ch1.zen
9.360040e+00	1.282827e+02	20150212_STAG2gfpcf2_G2G1\MitoSys2\Calibration\mEGFPC1H2B_G1_14_20h_afterRelease\DE_W0001_P0001\DE_2_W0001_P0001_T0010\TR1_W0001_P0108\TR1_2_W0001_P0108_T0001_R1_P4_K1_Ch2-Ch1.zen
9.420040e+00	1.374993e+02	20150212_STAG2gfpcf2_G2G1\MitoSys2\Calibration\mEGFPC1H2B_G1_14_20h_afterRelease\DE_W0001_P0001\DE_2_W0001_P0001_T0010\TR1_W0001_P0108\TR1_2_W0001_P0108_T0001_R1_P4_K1_Ch2-Ch1.zen
9.480050e+00	1.369160e+02	20150212_STAG2gfpcf2_G2G1\MitoSys2\Calibration\mEGFPC1H2B_G1_14_20h_afterRelease\DE_W0001_P0001\DE_2_W0001_P0001_T0010\TR1_W0001_P0108\TR1_2_W0001_P0108_T0001_R1_P4_K1_Ch2-Ch1.zen
9.540050e+00	1.484826e+02	20150212_STAG2gfpcf2_G2G1\MitoSys2\Calibration\mEGFPC1H2B_G1_14_20h_afterRelease\DE_W0001_P0001\DE_2_W0001_P0001_T0010\TR1_W0001_P0108\TR1_2_W0001_P0108_T0001_R1_P4_K1_Ch2-Ch1.zen
9.600050e+00	1.348660e+02	20150212_STAG2gfpcf2_G2G1\MitoSys2\Calibration\mEGFPC1H2B_G1_14_20h_afterRelease\DE_W0001_P0001\DE_2_W0001_P0001_T0010\TR1_W0001_P0108\TR1_2_W0001_P0108_T0001_R1_P4_K1_Ch2-Ch1.zen
9.660050e+00	1.306661e+02	20150212_STAG2gfpcf2_G2G1\MitoSys2\Calibration\mEGFPC1H2B_G1_14_20h_afterRelease\DE_W0001_P0001\DE_2_W0001_P0001_T0010\TR1_W0001_P0108\TR1_2_W0001_P0108_T0001_R1_P4_K1_Ch2-Ch1.zen
9.720050e+00	1.355327e+02	20150212_STAG2gfpcf2_G2G1\MitoSys2\Calibration\mEGFPC1H2B_G1_14_20h_afterRelease\DE_W0001_P0001\DE_2_W0001_P0001_T0010\TR1_W0001_P0108\TR1_2_W0001_P0108_T0001_R1_P4_K1_Ch2-Ch1.zen
9.780050e+00	1.307327e+02	20150212_STAG2gfpcf2_G2G1\MitoSys2\Calibration\mEGFPC1H2B_G1_14_20h_afterRelease\DE_W0001_P0001\DE_2_W0001_P0001_T0010\TR1_W0001_P0108\TR1_2_W0001_P0108_T0001_R1_P4_K1_Ch2-Ch1.zen
9.840050e+00	1.286661e+02	20150212_STAG2gfpcf2_G2G1\MitoSys2\Calibration\mEGFPC1H2B_G1_14_20h_afterRelease\DE_W0001_P0001\DE_2_W0001_P0001_T0010\TR1_W0001_P0108\TR1_2_W0001_P0108_T0001_R1_P4_K1_Ch2-Ch1.zen
9.900050e+00	1.400327e+02	20150212_STAG2gfpcf2_G2G1\MitoSys2\Calibration\mEGFPC1H2B_G1_14_20h_afterRelease\DE_W0001_P0001\DE_2_W0001_P0001_T0010\TR1_W0001_P0108\TR1_2_W0001_P0108_T0001_R1_P4_K1_Ch2-Ch1.zen
9.960050e+00	1.321660e+02	20150212_STAG2gfpcf2_G2G1\MitoSys2\Calibration\mEGFPC1H2B_G1_14_20h_afterRelease\DE_W0001_P0001\DE_2_W0001_P0001_T0010\TR1_W0001_P0108\TR1_2_W0001_P0108_T0001_R1_P4_K1_Ch2-Ch1.zen
1.002005e+01	1.378660e+02	20150212_STAG2gfpcf2_G2G1\MitoSys2\Calibration\mEGFPC1H2B_G1_14_20h_afterRelease\DE_W0001_P0001\DE_2_W0001_P0001_T0010\TR1_W0001_P0108\TR1_2_W0001_P0108_T0001_R1_P4_K1_Ch2-Ch1.zen
1.008005e+01	1.302660e+02	20150212_STAG2gfpcf2_G2G1\MitoSys2\Calibration\mEGFPC1H2B_G1_14_20h_afterRelease\DE_W0001_P0001\DE_2_W0001_P0001_T0010\TR1_W0001_P0108\TR1_2_W0001_P0108_T0001_R1_P4_K1_Ch2-Ch1.zen
1.014005e+01	1.417327e+02	20150212_STAG2gfpcf2_G2G1\MitoSys2\Calibration\mEGFPC1H2B_G1_14_20h_afterRelease\DE_W0001_P0001\DE_2_W0001_P0001_T0010\TR1_W0001_P0108\TR1_2_W0001_P0108_T0001_R1_P4_K1_Ch2-Ch1.zen
1.020005e+01	1.263661e+02	20150212_STAG2gfpcf2_G2G1\MitoSys2\Calibration\mEGFPC1H2B_G1_14_20h_afterRelease\DE_W0001_P0001\DE_2_W0001_P0001_T0010\TR1_W0001_P0108\TR1_2_W0001_P0108_T0001_R1_P4_K1_Ch2-Ch1.zen
1.026005e+01	1.376493e+02	20150212_STAG2gfpcf2_G2G1\MitoSys2\Calibration\mEGFPC1H2B_G1_14_20h_afterRelease\DE_W0001_P0001\DE_2_W0001_P0001_T0010\TR1_W0001_P0108\TR1_2_W0001_P0108_T0001_R1_P4_K1_Ch2-Ch1.zen
1.032005e+01	1.343660e+02	20150212_STAG2gfpcf2_G2G1\MitoSys2\Calibration\mEGFPC1H2B_G1_14_20h_afterRelease\DE_W0001_P0001\DE_2_W0001_P0001_T0010\TR1_W0001_P0108\TR1_2_W0001_P0108_T0001_R1_P4_K1_Ch2-Ch1.zen
1.038005e+01	1.418493e+02	20150212_STAG2gfpcf2_G2G1\MitoSys2\Calibration\mEGFPC1H2B_G1_14_20h_afterRelease\DE_W0001_P0001\DE_2_W0001_P0001_T0010\TR1_W0001_P0108\TR1_2_W0001_P0108_T0001_R1_P4_K1_Ch2-Ch1.zen
1.044005e+01	1.334494e+02	20150212_STAG2gfpcf2_G2G1\MitoSys2\Calibration\mEGFPC1H2B_G1_14_20h_afterRelease\DE_W0001_P0001\DE_2_W0001_P0001_T0010\TR1_W0001_P0108\TR1_2_W0001_P0108_T0001_R1_P4_K1_Ch2-Ch1.zen
1.050005e+01	1.447160e+02	20150212_STAG2gfpcf2_G2G1\MitoSys2\Calibration\mEGFPC1H2B_G1_14_20h_afterRelease\DE_W0001_P0001\DE_2_W0001_P0001_T0010\TR1_W0001_P0108\TR1_2_W0001_P0108_T0001_R1_P4_K1_Ch2-Ch1.zen
1.056005e+01	1.493493e+02	20150212_STAG2gfpcf2_G2G1\MitoSys2\Calibration\mEGFPC1H2B_G1_14_20h_afterRelease\DE_W0001_P0001\DE_2_W0001_P0001_T0010\TR1_W0001_P0108\TR1_2_W0001_P0108_T0001_R1_P4_K1_Ch2-Ch1.zen
1.062005e+01	1.404827e+02	20150212_STAG2gfpcf2_G2G1\MitoSys2\Calibration\mEGFPC1H2B_G1_14_20h_afterRelease\DE_W0001_P0001\DE_2_W0001_P0001_T0010\TR1_W0001_P0108\TR1_2_W0001_P0108_T0001_R1_P4_K1_Ch2-Ch1.zen
1.068005e+01	1.350494e+02	20150212_STAG2gfpcf2_G2G1\MitoSys2\Calibration\mEGFPC1H2B_G1_14_20h_afterRelease\DE_W0001_P0001\DE_2_W0001_P0001_T0010\TR1_W0001_P0108\TR1_2_W0001_P0108_T0001_R1_P4_K1_Ch2-Ch1.zen
1.074005e+01	1.318994e+02	20150212_STAG2gfpcf2_G2G1\MitoSys2\Calibration\mEGFPC1H2B_G1_14_20h_afterRelease\DE_W0001_P0001\DE_2_W0001_P0001_T0010\TR1_W0001_P0108\TR1_2_W0001_P0108_T0001_R1_P4_K1_Ch2-Ch1.zen
1.080005e+01	1.349827e+02	20150212_STAG2gfpcf2_G2G1\MitoSys2\Calibration\mEGFPC1H2B_G1_14_20h_afterRelease\DE_W0001_P0001\DE_2_W0001_P0001_T0010\TR1_W0001_P0108\TR1_2_W0001_P0108_T0001_R1_P4_K1_Ch2-Ch1.zen
1.086005e+01	1.391160e+02	20150212_STAG2gfpcf2_G2G1\MitoSys2\Calibration\mEGFPC1H2B_G1_14_20h_afterRelease\DE_W0001_P0001\DE_2_W0001_P0001_T0010\TR1_W0001_P0108\TR1_2_W0001_P0108_T0001_R1_P4_K1_Ch2-Ch1.zen
1.092005e+01	1.389160e+02	20150212_STAG2gfpcf2_G2G1\MitoSys2\Calibration\mEGFPC1H2B_G1_14_20h_afterRelease\DE_W0001_P0001\DE_2_W0001_P0001_T0010\TR1_W0001_P0108\TR1_2_W0001_P0108_T0001_R1_P4_K1_Ch2-Ch1.zen
1.098005e+01	1.409827e+02	20150212_STAG2gfpcf2_G2G1\MitoSys2\Calibration\mEGFPC1H2B_G1_14_20h_afterRelease\DE_W0001_P0001\DE_2_W0001_P0001_T0010\TR1_W0001_P0108\TR1_2_W0001_P0108_T0001_R1_P4_K1_Ch2-Ch1.zen
1.104005e+01	1.353327e+02	20150212_STAG2gfpcf2_G2G1\MitoSys2\Calibration\mEGFPC1H2B_G1_14_20h_afterRelease\DE_W0001_P0001\DE_2_W0001_P0001_T0010\TR1_W0001_P0108\TR1_2_W0001_P0108_T0001_R1_P4_K1_Ch2-Ch1.zen
1.110005e+01	1.397327e+02	20150212_STAG2gfpcf2_G2G1\MitoSys2\Calibration\mEGFPC1H2B_G1_14_20h_afterRelease\DE_W0001_P0001\DE_2_W0001_P0001_T0010\TR1_W0001_P0108\TR1_2_W0001_P0108_T0001_R1_P4_K1_Ch2-Ch1.zen
1.116005e+01	1.335494e+02	20150212_STAG2gfpcf2_G2G1\MitoSys2\Calibration\mEGFPC1H2B_G1_14_20h_afterRelease\DE_W0001_P0001\DE_2_W0001_P0001_T0010\TR1_W0001_P0108\TR1_2_W0001_P0108_T0001_R1_P4_K1_Ch2-Ch1.zen
1.122005e+01	1.405993e+02	20150212_STAG2gfpcf2_G2G1\MitoSys2\Calibration\mEGFPC1H2B_G1_14_20h_afterRelease\DE_W0001_P0001\DE_2_W0001_P0001_T0010\TR1_W0001_P0108\TR1_2_W0001_P0108_T0001_R1_P4_K1_Ch2-Ch1.zen
1.128005e+01	1.409327e+02	20150212_STAG2gfpcf2_G2G1\MitoSys2\Calibration\mEGFPC1H2B_G1_14_20h_afterRelease\DE_W0001_P0001\DE_2_W0001_P0001_T0010\TR1_W0001_P0108\TR1_2_W0001_P0108_T0001_R1_P4_K1_Ch2-Ch1.zen
1.134005e+01	1.327160e+02	20150212_STAG2gfpcf2_G2G1\MitoSys2\Calibration\mEGFPC1H2B_G1_14_20h_afterRelease\DE_W0001_P0001\DE_2_W0001_P0001_T0010\TR1_W0001_P0108\TR1_2_W0001_P0108_T0001_R1_P4_K1_Ch2-Ch1.zen
1.140005e+01	1.293994e+02	20150212_STAG2gfpcf2_G2G1\MitoSys2\Calibration\mEGFPC1H2B_G1_14_20h_afterRelease\DE_W0001_P0001\DE_2_W0001_P0001_T0010\TR1_W0001_P0108\TR1_2_W0001_P0108_T0001_R1_P4_K1_Ch2-Ch1.zen
1.146006e+01	1.289327e+02	20150212_STAG2gfpcf2_G2G1\MitoSys2\Calibration\mEGFPC1H2B_G1_14_20h_afterRelease\DE_W0001_P0001\DE_2_W0001_P0001_T0010\TR1_W0001_P0108\TR1_2_W0001_P0108_T0001_R1_P4_K1_Ch2-Ch1.zen
1.152005e+01	1.337327e+02	20150212_STAG2gfpcf2_G2G1\MitoSys2\Calibration\mEGFPC1H2B_G1_14_20h_afterRelease\DE_W0001_P0001\DE_2_W0001_P0001_T0010\TR1_W0001_P0108\TR1_2_W0001_P0108_T0001_R1_P4_K1_Ch2-Ch1.zen
1.158006e+01	1.347327e+02	20150212_STAG2gfpcf2_G2G1\MitoSys2\Calibration\mEGFPC1H2B_G1_14_20h_afterRelease\DE_W0001_P0001\DE_2_W0001_P0001_T0010\TR1_W0001_P0108\TR1_2_W0001_P0108_T0001_R1_P4_K1_Ch2-Ch1.zen
1.164006e+01	1.428826e+02	20150212_STAG2gfpcf2_G2G1\MitoSys2\Calibration\mEGFPC1H2B_G1_14_20h_afterRelease\DE_W0001_P0001\DE_2_W0001_P0001_T0010\TR1_W0001_P0108\TR1_2_W0001_P0108_T0001_R1_P4_K1_Ch2-Ch1.zen
1.170006e+01	1.267494e+02	20150212_STAG2gfpcf2_G2G1\MitoSys2\Calibration\mEGFPC1H2B_G1_14_20h_afterRelease\DE_W0001_P0001\DE_2_W0001_P0001_T0010\TR1_W0001_P0108\TR1_2_W0001_P0108_T0001_R1_P4_K1_Ch2-Ch1.zen
1.176006e+01	1.430493e+02	20150212_STAG2gfpcf2_G2G1\MitoSys2\Calibration\mEGFPC1H2B_G1_14_20h_afterRelease\DE_W0001_P0001\DE_2_W0001_P0001_T0010\TR1_W0001_P0108\TR1_2_W0001_P0108_T0001_R1_P4_K1_Ch2-Ch1.zen
1.182006e+01	1.327494e+02	20150212_STAG2gfpcf2_G2G1\MitoSys2\Calibration\mEGFPC1H2B_G1_14_20h_afterRelease\DE_W0001_P0001\DE_2_W0001_P0001_T0010\TR1_W0001_P0108\TR1_2_W0001_P0108_T0001_R1_P4_K1_Ch2-Ch1.zen
1.188006e+01	1.468826e+02	20150212_STAG2gfpcf2_G2G1\MitoSys2\Calibration\mEGFPC1H2B_G1_14_20h_afterRelease\DE_W0001_P0001\DE_2_W0001_P0001_T0010\TR1_W0001_P0108\TR1_2_W0001_P0108_T0001_R1_P4_K1_Ch2-Ch1.zen
1.194006e+01	1.456493e+02	20150212_STAG2gfpcf2_G2G1\MitoSys2\Calibration\mEGFPC1H2B_G1_14_20h_afterRelease\DE_W0001_P0001\DE_2_W0001_P0001_T0010\TR1_W0001_P0108\TR1_2_W0001_P0108_T0001_R1_P4_K1_Ch2-Ch1.zen
1.200006e+01	1.507493e+02	20150212_STAG2gfpcf2_G2G1\MitoSys2\Calibration\mEGFPC1H2B_G1_14_20h_afterRelease\DE_W0001_P0001\DE_2_W0001_P0001_T0010\TR1_W0001_P0108\TR1_2_W0001_P0108_T0001_R1_P4_K1_Ch2-Ch1.zen
1.206006e+01	1.419493e+02	20150212_STAG2gfpcf2_G2G1\MitoSys2\Calibration\mEGFPC1H2B_G1_14_20h_afterRelease\DE_W0001_P0001\DE_2_W0001_P0001_T0010\TR1_W0001_P0108\TR1_2_W0001_P0108_T0001_R1_P4_K1_Ch2-Ch1.zen
1.212006e+01	1.292327e+02	20150212_STAG2gfpcf2_G2G1\MitoSys2\Calibration\mEGFPC1H2B_G1_14_20h_afterRelease\DE_W0001_P0001\DE_2_W0001_P0001_T0010\TR1_W0001_P0108\TR1_2_W0001_P0108_T0001_R1_P4_K1_Ch2-Ch1.zen
1.218006e+01	1.513159e+02	20150212_STAG2gfpcf2_G2G1\MitoSys2\Calibration\mEGFPC1H2B_G1_14_20h_afterRelease\DE_W0001_P0001\DE_2_W0001_P0001_T0010\TR1_W0001_P0108\TR1_2_W0001_P0108_T0001_R1_P4_K1_Ch2-Ch1.zen
1.224006e+01	1.339660e+02	20150212_STAG2gfpcf2_G2G1\MitoSys2\Calibration\mEGFPC1H2B_G1_14_20h_afterRelease\DE_W0001_P0001\DE_2_W0001_P0001_T0010\TR1_W0001_P0108\TR1_2_W0001_P0108_T0001_R1_P4_K1_Ch2-Ch1.zen
1.230006e+01	1.561326e+02	20150212_STAG2gfpcf2_G2G1\MitoSys2\Calibration\mEGFPC1H2B_G1_14_20h_afterRelease\DE_W0001_P0001\DE_2_W0001_P0001_T0010\TR1_W0001_P0108\TR1_2_W0001_P0108_T0001_R1_P4_K1_Ch2-Ch1.zen
1.236006e+01	1.471326e+02	20150212_STAG2gfpcf2_G2G1\MitoSys2\Calibration\mEGFPC1H2B_G1_14_20h_afterRelease\DE_W0001_P0001\DE_2_W0001_P0001_T0010\TR1_W0001_P0108\TR1_2_W0001_P0108_T0001_R1_P4_K1_Ch2-Ch1.zen
1.242006e+01	1.452326e+02	20150212_STAG2gfpcf2_G2G1\MitoSys2\Calibration\mEGFPC1H2B_G1_14_20h_afterRelease\DE_W0001_P0001\DE_2_W0001_P0001_T0010\TR1_W0001_P0108\TR1_2_W0001_P0108_T0001_R1_P4_K1_Ch2-Ch1.zen
1.248006e+01	1.408660e+02	20150212_STAG2gfpcf2_G2G1\MitoSys2\Calibration\mEGFPC1H2B_G1_14_20h_afterRelease\DE_W0001_P0001\DE_2_W0001_P0001_T0010\TR1_W0001_P0108\TR1_2_W0001_P0108_T0001_R1_P4_K1_Ch2-Ch1.zen
1.254006e+01	1.453493e+02	20150212_STAG2gfpcf2_G2G1\MitoSys2\Calibration\mEGFPC1H2B_G1_14_20h_afterRelease\DE_W0001_P0001\DE_2_W0001_P0001_T0010\TR1_W0001_P0108\TR1_2_W0001_P0108_T0001_R1_P4_K1_Ch2-Ch1.zen
1.260006e+01	1.516993e+02	20150212_STAG2gfpcf2_G2G1\MitoSys2\Calibration\mEGFPC1H2B_G1_14_20h_afterRelease\DE_W0001_P0001\DE_2_W0001_P0001_T0010\TR1_W0001_P0108\TR1_2_W0001_P0108_T0001_R1_P4_K1_Ch2-Ch1.zen
1.266006e+01	1.387993e+02	20150212_STAG2gfpcf2_G2G1\MitoSys2\Calibration\mEGFPC1H2B_G1_14_20h_afterRelease\DE_W0001_P0001\DE_2_W0001_P0001_T0010\TR1_W0001_P0108\TR1_2_W0001_P0108_T0001_R1_P4_K1_Ch2-Ch1.zen
1.272006e+01	1.487326e+02	20150212_STAG2gfpcf2_G2G1\MitoSys2\Calibration\mEGFPC1H2B_G1_14_20h_afterRelease\DE_W0001_P0001\DE_2_W0001_P0001_T0010\TR1_W0001_P0108\TR1_2_W0001_P0108_T0001_R1_P4_K1_Ch2-Ch1.zen
1.278006e+01	1.421326e+02	20150212_STAG2gfpcf2_G2G1\MitoSys2\Calibration\mEGFPC1H2B_G1_14_20h_afterRelease\DE_W0001_P0001\DE_2_W0001_P0001_T0010\TR1_W0001_P0108\TR1_2_W0001_P0108_T0001_R1_P4_K1_Ch2-Ch1.zen
1.284006e+01	1.461660e+02	20150212_STAG2gfpcf2_G2G1\MitoSys2\Calibration\mEGFPC1H2B_G1_14_20h_afterRelease\DE_W0001_P0001\DE_2_W0001_P0001_T0010\TR1_W0001_P0108\TR1_2_W0001_P0108_T0001_R1_P4_K1_Ch2-Ch1.zen
1.290006e+01	1.351327e+02	20150212_STAG2gfpcf2_G2G1\MitoSys2\Calibration\mEGFPC1H2B_G1_14_20h_afterRelease\DE_W0001_P0001\DE_2_W0001_P0001_T0010\TR1_W0001_P0108\TR1_2_W0001_P0108_T0001_R1_P4_K1_Ch2-Ch1.zen
1.296006e+01	1.368993e+02	20150212_STAG2gfpcf2_G2G1\MitoSys2\Calibration\mEGFPC1H2B_G1_14_20h_afterRelease\DE_W0001_P0001\DE_2_W0001_P0001_T0010\TR1_W0001_P0108\TR1_2_W0001_P0108_T0001_R1_P4_K1_Ch2-Ch1.zen
1.302006e+01	1.369327e+02	20150212_STAG2gfpcf2_G2G1\MitoSys2\Calibration\mEGFPC1H2B_G1_14_20h_afterRelease\DE_W0001_P0001\DE_2_W0001_P0001_T0010\TR1_W0001_P0108\TR1_2_W0001_P0108_T0001_R1_P4_K1_Ch2-Ch1.zen
1.308006e+01	1.367660e+02	20150212_STAG2gfpcf2_G2G1\MitoSys2\Calibration\mEGFPC1H2B_G1_14_20h_afterRelease\DE_W0001_P0001\DE_2_W0001_P0001_T0010\TR1_W0001_P0108\TR1_2_W0001_P0108_T0001_R1_P4_K1_Ch2-Ch1.zen
1.314006e+01	1.346994e+02	20150212_STAG2gfpcf2_G2G1\MitoSys2\Calibration\mEGFPC1H2B_G1_14_20h_afterRelease\DE_W0001_P0001\DE_2_W0001_P0001_T0010\TR1_W0001_P0108\TR1_2_W0001_P0108_T0001_R1_P4_K1_Ch2-Ch1.zen
1.320006e+01	1.383660e+02	20150212_STAG2gfpcf2_G2G1\MitoSys2\Calibration\mEGFPC1H2B_G1_14_20h_afterRelease\DE_W0001_P0001\DE_2_W0001_P0001_T0010\TR1_W0001_P0108\TR1_2_W0001_P0108_T0001_R1_P4_K1_Ch2-Ch1.zen
1.326006e+01	1.527493e+02	20150212_STAG2gfpcf2_G2G1\MitoSys2\Calibration\mEGFPC1H2B_G1_14_20h_afterRelease\DE_W0001_P0001\DE_2_W0001_P0001_T0010\TR1_W0001_P0108\TR1_2_W0001_P0108_T0001_R1_P4_K1_Ch2-Ch1.zen
1.332006e+01	1.468660e+02	20150212_STAG2gfpcf2_G2G1\MitoSys2\Calibration\mEGFPC1H2B_G1_14_20h_afterRelease\DE_W0001_P0001\DE_2_W0001_P0001_T0010\TR1_W0001_P0108\TR1_2_W0001_P0108_T0001_R1_P4_K1_Ch2-Ch1.zen
1.338006e+01	1.401160e+02	20150212_STAG2gfpcf2_G2G1\MitoSys2\Calibration\mEGFPC1H2B_G1_14_20h_afterRelease\DE_W0001_P0001\DE_2_W0001_P0001_T0010\TR1_W0001_P0108\TR1_2_W0001_P0108_T0001_R1_P4_K1_Ch2-Ch1.zen
1.344006e+01	1.399660e+02	20150212_STAG2gfpcf2_G2G1\MitoSys2\Calibration\mEGFPC1H2B_G1_14_20h_afterRelease\DE_W0001_P0001\DE_2_W0001_P0001_T0010\TR1_W0001_P0108\TR1_2_W0001_P0108_T0001_R1_P4_K1_Ch2-Ch1.zen
1.350006e+01	1.444660e+02	20150212_STAG2gfpcf2_G2G1\MitoSys2\Calibration\mEGFPC1H2B_G1_14_20h_afterRelease\DE_W0001_P0001\DE_2_W0001_P0001_T0010\TR1_W0001_P0108\TR1_2_W0001_P0108_T0001_R1_P4_K1_Ch2-Ch1.zen
1.356007e+01	1.357994e+02	20150212_STAG2gfpcf2_G2G1\MitoSys2\Calibration\mEGFPC1H2B_G1_14_20h_afterRelease\DE_W0001_P0001\DE_2_W0001_P0001_T0010\TR1_W0001_P0108\TR1_2_W0001_P0108_T0001_R1_P4_K1_Ch2-Ch1.zen
1.362007e+01	1.444160e+02	20150212_STAG2gfpcf2_G2G1\MitoSys2\Calibration\mEGFPC1H2B_G1_14_20h_afterRelease\DE_W0001_P0001\DE_2_W0001_P0001_T0010\TR1_W0001_P0108\TR1_2_W0001_P0108_T0001_R1_P4_K1_Ch2-Ch1.zen
1.368007e+01	1.422993e+02	20150212_STAG2gfpcf2_G2G1\MitoSys2\Calibration\mEGFPC1H2B_G1_14_20h_afterRelease\DE_W0001_P0001\DE_2_W0001_P0001_T0010\TR1_W0001_P0108\TR1_2_W0001_P0108_T0001_R1_P4_K1_Ch2-Ch1.zen
1.374007e+01	1.450660e+02	20150212_STAG2gfpcf2_G2G1\MitoSys2\Calibration\mEGFPC1H2B_G1_14_20h_afterRelease\DE_W0001_P0001\DE_2_W0001_P0001_T0010\TR1_W0001_P0108\TR1_2_W0001_P0108_T0001_R1_P4_K1_Ch2-Ch1.zen
1.380007e+01	1.468993e+02	20150212_STAG2gfpcf2_G2G1\MitoSys2\Calibration\mEGFPC1H2B_G1_14_20h_afterRelease\DE_W0001_P0001\DE_2_W0001_P0001_T0010\TR1_W0001_P0108\TR1_2_W0001_P0108_T0001_R1_P4_K1_Ch2-Ch1.zen
1.386007e+01	1.363493e+02	20150212_STAG2gfpcf2_G2G1\MitoSys2\Calibration\mEGFPC1H2B_G1_14_20h_afterRelease\DE_W0001_P0001\DE_2_W0001_P0001_T0010\TR1_W0001_P0108\TR1_2_W0001_P0108_T0001_R1_P4_K1_Ch2-Ch1.zen
1.392007e+01	1.318827e+02	20150212_STAG2gfpcf2_G2G1\MitoSys2\Calibration\mEGFPC1H2B_G1_14_20h_afterRelease\DE_W0001_P0001\DE_2_W0001_P0001_T0010\TR1_W0001_P0108\TR1_2_W0001_P0108_T0001_R1_P4_K1_Ch2-Ch1.zen
1.398007e+01	1.448160e+02	20150212_STAG2gfpcf2_G2G1\MitoSys2\Calibration\mEGFPC1H2B_G1_14_20h_afterRelease\DE_W0001_P0001\DE_2_W0001_P0001_T0010\TR1_W0001_P0108\TR1_2_W0001_P0108_T0001_R1_P4_K1_Ch2-Ch1.zen
1.404007e+01	1.382493e+02	20150212_STAG2gfpcf2_G2G1\MitoSys2\Calibration\mEGFPC1H2B_G1_14_20h_afterRelease\DE_W0001_P0001\DE_2_W0001_P0001_T0010\TR1_W0001_P0108\TR1_2_W0001_P0108_T0001_R1_P4_K1_Ch2-Ch1.zen
1.410007e+01	1.400660e+02	20150212_STAG2gfpcf2_G2G1\MitoSys2\Calibration\mEGFPC1H2B_G1_14_20h_afterRelease\DE_W0001_P0001\DE_2_W0001_P0001_T0010\TR1_W0001_P0108\TR1_2_W0001_P0108_T0001_R1_P4_K1_Ch2-Ch1.zen
1.416007e+01	1.375327e+02	20150212_STAG2gfpcf2_G2G1\MitoSys2\Calibration\mEGFPC1H2B_G1_14_20h_afterRelease\DE_W0001_P0001\DE_2_W0001_P0001_T0010\TR1_W0001_P0108\TR1_2_W0001_P0108_T0001_R1_P4_K1_Ch2-Ch1.zen
1.422007e+01	1.453326e+02	20150212_STAG2gfpcf2_G2G1\MitoSys2\Calibration\mEGFPC1H2B_G1_14_20h_afterRelease\DE_W0001_P0001\DE_2_W0001_P0001_T0010\TR1_W0001_P0108\TR1_2_W0001_P0108_T0001_R1_P4_K1_Ch2-Ch1.zen
1.428007e+01	1.406493e+02	20150212_STAG2gfpcf2_G2G1\MitoSys2\Calibration\mEGFPC1H2B_G1_14_20h_afterRelease\DE_W0001_P0001\DE_2_W0001_P0001_T0010\TR1_W0001_P0108\TR1_2_W0001_P0108_T0001_R1_P4_K1_Ch2-Ch1.zen
1.434007e+01	1.399493e+02	20150212_STAG2gfpcf2_G2G1\MitoSys2\Calibration\mEGFPC1H2B_G1_14_20h_afterRelease\DE_W0001_P0001\DE_2_W0001_P0001_T0010\TR1_W0001_P0108\TR1_2_W0001_P0108_T0001_R1_P4_K1_Ch2-Ch1.zen
1.440007e+01	1.357827e+02	20150212_STAG2gfpcf2_G2G1\MitoSys2\Calibration\mEGFPC1H2B_G1_14_20h_afterRelease\DE_W0001_P0001\DE_2_W0001_P0001_T0010\TR1_W0001_P0108\TR1_2_W0001_P0108_T0001_R1_P4_K1_Ch2-Ch1.zen
1.446007e+01	1.413160e+02	20150212_STAG2gfpcf2_G2G1\MitoSys2\Calibration\mEGFPC1H2B_G1_14_20h_afterRelease\DE_W0001_P0001\DE_2_W0001_P0001_T0010\TR1_W0001_P0108\TR1_2_W0001_P0108_T0001_R1_P4_K1_Ch2-Ch1.zen
1.452007e+01	1.376660e+02	20150212_STAG2gfpcf2_G2G1\MitoSys2\Calibration\mEGFPC1H2B_G1_14_20h_afterRelease\DE_W0001_P0001\DE_2_W0001_P0001_T0010\TR1_W0001_P0108\TR1_2_W0001_P0108_T0001_R1_P4_K1_Ch2-Ch1.zen
1.458007e+01	1.301994e+02	20150212_STAG2gfpcf2_G2G1\MitoSys2\Calibration\mEGFPC1H2B_G1_14_20h_afterRelease\DE_W0001_P0001\DE_2_W0001_P0001_T0010\TR1_W0001_P0108\TR1_2_W0001_P0108_T0001_R1_P4_K1_Ch2-Ch1.zen
1.464007e+01	1.464826e+02	20150212_STAG2gfpcf2_G2G1\MitoSys2\Calibration\mEGFPC1H2B_G1_14_20h_afterRelease\DE_W0001_P0001\DE_2_W0001_P0001_T0010\TR1_W0001_P0108\TR1_2_W0001_P0108_T0001_R1_P4_K1_Ch2-Ch1.zen
1.470007e+01	1.406993e+02	20150212_STAG2gfpcf2_G2G1\MitoSys2\Calibration\mEGFPC1H2B_G1_14_20h_afterRelease\DE_W0001_P0001\DE_2_W0001_P0001_T0010\TR1_W0001_P0108\TR1_2_W0001_P0108_T0001_R1_P4_K1_Ch2-Ch1.zen
1.476007e+01	1.505493e+02	20150212_STAG2gfpcf2_G2G1\MitoSys2\Calibration\mEGFPC1H2B_G1_14_20h_afterRelease\DE_W0001_P0001\DE_2_W0001_P0001_T0010\TR1_W0001_P0108\TR1_2_W0001_P0108_T0001_R1_P4_K1_Ch2-Ch1.zen
1.482007e+01	1.371160e+02	20150212_STAG2gfpcf2_G2G1\MitoSys2\Calibration\mEGFPC1H2B_G1_14_20h_afterRelease\DE_W0001_P0001\DE_2_W0001_P0001_T0010\TR1_W0001_P0108\TR1_2_W0001_P0108_T0001_R1_P4_K1_Ch2-Ch1.zen
1.488007e+01	1.327994e+02	20150212_STAG2gfpcf2_G2G1\MitoSys2\Calibration\mEGFPC1H2B_G1_14_20h_afterRelease\DE_W0001_P0001\DE_2_W0001_P0001_T0010\TR1_W0001_P0108\TR1_2_W0001_P0108_T0001_R1_P4_K1_Ch2-Ch1.zen
1.494007e+01	1.336660e+02	20150212_STAG2gfpcf2_G2G1\MitoSys2\Calibration\mEGFPC1H2B_G1_14_20h_afterRelease\DE_W0001_P0001\DE_2_W0001_P0001_T0010\TR1_W0001_P0108\TR1_2_W0001_P0108_T0001_R1_P4_K1_Ch2-Ch1.zen
1.500007e+01	1.372160e+02	20150212_STAG2gfpcf2_G2G1\MitoSys2\Calibration\mEGFPC1H2B_G1_14_20h_afterRelease\DE_W0001_P0001\DE_2_W0001_P0001_T0010\TR1_W0001_P0108\TR1_2_W0001_P0108_T0001_R1_P4_K1_Ch2-Ch1.zen
1.506007e+01	1.370494e+02	20150212_STAG2gfpcf2_G2G1\MitoSys2\Calibration\mEGFPC1H2B_G1_14_20h_afterRelease\DE_W0001_P0001\DE_2_W0001_P0001_T0010\TR1_W0001_P0108\TR1_2_W0001_P0108_T0001_R1_P4_K1_Ch2-Ch1.zen
1.512007e+01	1.456993e+02	20150212_STAG2gfpcf2_G2G1\MitoSys2\Calibration\mEGFPC1H2B_G1_14_20h_afterRelease\DE_W0001_P0001\DE_2_W0001_P0001_T0010\TR1_W0001_P0108\TR1_2_W0001_P0108_T0001_R1_P4_K1_Ch2-Ch1.zen
1.518007e+01	1.453493e+02	20150212_STAG2gfpcf2_G2G1\MitoSys2\Calibration\mEGFPC1H2B_G1_14_20h_afterRelease\DE_W0001_P0001\DE_2_W0001_P0001_T0010\TR1_W0001_P0108\TR1_2_W0001_P0108_T0001_R1_P4_K1_Ch2-Ch1.zen
1.524007e+01	1.311994e+02	20150212_STAG2gfpcf2_G2G1\MitoSys2\Calibration\mEGFPC1H2B_G1_14_20h_afterRelease\DE_W0001_P0001\DE_2_W0001_P0001_T0010\TR1_W0001_P0108\TR1_2_W0001_P0108_T0001_R1_P4_K1_Ch2-Ch1.zen
1.530007e+01	1.416160e+02	20150212_STAG2gfpcf2_G2G1\MitoSys2\Calibration\mEGFPC1H2B_G1_14_20h_afterRelease\DE_W0001_P0001\DE_2_W0001_P0001_T0010\TR1_W0001_P0108\TR1_2_W0001_P0108_T0001_R1_P4_K1_Ch2-Ch1.zen
1.536007e+01	1.336827e+02	20150212_STAG2gfpcf2_G2G1\MitoSys2\Calibration\mEGFPC1H2B_G1_14_20h_afterRelease\DE_W0001_P0001\DE_2_W0001_P0001_T0010\TR1_W0001_P0108\TR1_2_W0001_P0108_T0001_R1_P4_K1_Ch2-Ch1.zen
1.542007e+01	1.324327e+02	20150212_STAG2gfpcf2_G2G1\MitoSys2\Calibration\mEGFPC1H2B_G1_14_20h_afterRelease\DE_W0001_P0001\DE_2_W0001_P0001_T0010\TR1_W0001_P0108\TR1_2_W0001_P0108_T0001_R1_P4_K1_Ch2-Ch1.zen
1.548007e+01	1.228994e+02	20150212_STAG2gfpcf2_G2G1\MitoSys2\Calibration\mEGFPC1H2B_G1_14_20h_afterRelease\DE_W0001_P0001\DE_2_W0001_P0001_T0010\TR1_W0001_P0108\TR1_2_W0001_P0108_T0001_R1_P4_K1_Ch2-Ch1.zen
1.554007e+01	1.294494e+02	20150212_STAG2gfpcf2_G2G1\MitoSys2\Calibration\mEGFPC1H2B_G1_14_20h_afterRelease\DE_W0001_P0001\DE_2_W0001_P0001_T0010\TR1_W0001_P0108\TR1_2_W0001_P0108_T0001_R1_P4_K1_Ch2-Ch1.zen
1.560007e+01	1.294994e+02	20150212_STAG2gfpcf2_G2G1\MitoSys2\Calibration\mEGFPC1H2B_G1_14_20h_afterRelease\DE_W0001_P0001\DE_2_W0001_P0001_T0010\TR1_W0001_P0108\TR1_2_W0001_P0108_T0001_R1_P4_K1_Ch2-Ch1.zen
1.566008e+01	1.341327e+02	20150212_STAG2gfpcf2_G2G1\MitoSys2\Calibration\mEGFPC1H2B_G1_14_20h_afterRelease\DE_W0001_P0001\DE_2_W0001_P0001_T0010\TR1_W0001_P0108\TR1_2_W0001_P0108_T0001_R1_P4_K1_Ch2-Ch1.zen
1.572008e+01	1.408160e+02	20150212_STAG2gfpcf2_G2G1\MitoSys2\Calibration\mEGFPC1H2B_G1_14_20h_afterRelease\DE_W0001_P0001\DE_2_W0001_P0001_T0010\TR1_W0001_P0108\TR1_2_W0001_P0108_T0001_R1_P4_K1_Ch2-Ch1.zen
1.578008e+01	1.303827e+02	20150212_STAG2gfpcf2_G2G1\MitoSys2\Calibration\mEGFPC1H2B_G1_14_20h_afterRelease\DE_W0001_P0001\DE_2_W0001_P0001_T0010\TR1_W0001_P0108\TR1_2_W0001_P0108_T0001_R1_P4_K1_Ch2-Ch1.zen
1.584008e+01	1.243827e+02	20150212_STAG2gfpcf2_G2G1\MitoSys2\Calibration\mEGFPC1H2B_G1_14_20h_afterRelease\DE_W0001_P0001\DE_2_W0001_P0001_T0010\TR1_W0001_P0108\TR1_2_W0001_P0108_T0001_R1_P4_K1_Ch2-Ch1.zen
1.590008e+01	1.467993e+02	20150212_STAG2gfpcf2_G2G1\MitoSys2\Calibration\mEGFPC1H2B_G1_14_20h_afterRelease\DE_W0001_P0001\DE_2_W0001_P0001_T0010\TR1_W0001_P0108\TR1_2_W0001_P0108_T0001_R1_P4_K1_Ch2-Ch1.zen
1.596008e+01	1.388993e+02	20150212_STAG2gfpcf2_G2G1\MitoSys2\Calibration\mEGFPC1H2B_G1_14_20h_afterRelease\DE_W0001_P0001\DE_2_W0001_P0001_T0010\TR1_W0001_P0108\TR1_2_W0001_P0108_T0001_R1_P4_K1_Ch2-Ch1.zen
1.602008e+01	1.362660e+02	20150212_STAG2gfpcf2_G2G1\MitoSys2\Calibration\mEGFPC1H2B_G1_14_20h_afterRelease\DE_W0001_P0001\DE_2_W0001_P0001_T0010\TR1_W0001_P0108\TR1_2_W0001_P0108_T0001_R1_P4_K1_Ch2-Ch1.zen
1.608008e+01	1.302494e+02	20150212_STAG2gfpcf2_G2G1\MitoSys2\Calibration\mEGFPC1H2B_G1_14_20h_afterRelease\DE_W0001_P0001\DE_2_W0001_P0001_T0010\TR1_W0001_P0108\TR1_2_W0001_P0108_T0001_R1_P4_K1_Ch2-Ch1.zen
1.614008e+01	1.220994e+02	20150212_STAG2gfpcf2_G2G1\MitoSys2\Calibration\mEGFPC1H2B_G1_14_20h_afterRelease\DE_W0001_P0001\DE_2_W0001_P0001_T0010\TR1_W0001_P0108\TR1_2_W0001_P0108_T0001_R1_P4_K1_Ch2-Ch1.zen
1.620008e+01	1.409327e+02	20150212_STAG2gfpcf2_G2G1\MitoSys2\Calibration\mEGFPC1H2B_G1_14_20h_afterRelease\DE_W0001_P0001\DE_2_W0001_P0001_T0010\TR1_W0001_P0108\TR1_2_W0001_P0108_T0001_R1_P4_K1_Ch2-Ch1.zen
1.626008e+01	1.401160e+02	20150212_STAG2gfpcf2_G2G1\MitoSys2\Calibration\mEGFPC1H2B_G1_14_20h_afterRelease\DE_W0001_P0001\DE_2_W0001_P0001_T0010\TR1_W0001_P0108\TR1_2_W0001_P0108_T0001_R1_P4_K1_Ch2-Ch1.zen
1.632008e+01	1.464826e+02	20150212_STAG2gfpcf2_G2G1\MitoSys2\Calibration\mEGFPC1H2B_G1_14_20h_afterRelease\DE_W0001_P0001\DE_2_W0001_P0001_T0010\TR1_W0001_P0108\TR1_2_W0001_P0108_T0001_R1_P4_K1_Ch2-Ch1.zen
1.638008e+01	1.436493e+02	20150212_STAG2gfpcf2_G2G1\MitoSys2\Calibration\mEGFPC1H2B_G1_14_20h_afterRelease\DE_W0001_P0001\DE_2_W0001_P0001_T0010\TR1_W0001_P0108\TR1_2_W0001_P0108_T0001_R1_P4_K1_Ch2-Ch1.zen
1.644008e+01	1.409660e+02	20150212_STAG2gfpcf2_G2G1\MitoSys2\Calibration\mEGFPC1H2B_G1_14_20h_afterRelease\DE_W0001_P0001\DE_2_W0001_P0001_T0010\TR1_W0001_P0108\TR1_2_W0001_P0108_T0001_R1_P4_K1_Ch2-Ch1.zen
1.650008e+01	1.419827e+02	20150212_STAG2gfpcf2_G2G1\MitoSys2\Calibration\mEGFPC1H2B_G1_14_20h_afterRelease\DE_W0001_P0001\DE_2_W0001_P0001_T0010\TR1_W0001_P0108\TR1_2_W0001_P0108_T0001_R1_P4_K1_Ch2-Ch1.zen
1.656008e+01	1.355660e+02	20150212_STAG2gfpcf2_G2G1\MitoSys2\Calibration\mEGFPC1H2B_G1_14_20h_afterRelease\DE_W0001_P0001\DE_2_W0001_P0001_T0010\TR1_W0001_P0108\TR1_2_W0001_P0108_T0001_R1_P4_K1_Ch2-Ch1.zen
1.662008e+01	1.325160e+02	20150212_STAG2gfpcf2_G2G1\MitoSys2\Calibration\mEGFPC1H2B_G1_14_20h_afterRelease\DE_W0001_P0001\DE_2_W0001_P0001_T0010\TR1_W0001_P0108\TR1_2_W0001_P0108_T0001_R1_P4_K1_Ch2-Ch1.zen
1.668008e+01	1.416660e+02	20150212_STAG2gfpcf2_G2G1\MitoSys2\Calibration\mEGFPC1H2B_G1_14_20h_afterRelease\DE_W0001_P0001\DE_2_W0001_P0001_T0010\TR1_W0001_P0108\TR1_2_W0001_P0108_T0001_R1_P4_K1_Ch2-Ch1.zen
1.674008e+01	1.242494e+02	20150212_STAG2gfpcf2_G2G1\MitoSys2\Calibration\mEGFPC1H2B_G1_14_20h_afterRelease\DE_W0001_P0001\DE_2_W0001_P0001_T0010\TR1_W0001_P0108\TR1_2_W0001_P0108_T0001_R1_P4_K1_Ch2-Ch1.zen
1.680008e+01	1.303660e+02	20150212_STAG2gfpcf2_G2G1\MitoSys2\Calibration\mEGFPC1H2B_G1_14_20h_afterRelease\DE_W0001_P0001\DE_2_W0001_P0001_T0010\TR1_W0001_P0108\TR1_2_W0001_P0108_T0001_R1_P4_K1_Ch2-Ch1.zen
1.686008e+01	1.319994e+02	20150212_STAG2gfpcf2_G2G1\MitoSys2\Calibration\mEGFPC1H2B_G1_14_20h_afterRelease\DE_W0001_P0001\DE_2_W0001_P0001_T0010\TR1_W0001_P0108\TR1_2_W0001_P0108_T0001_R1_P4_K1_Ch2-Ch1.zen
1.692008e+01	1.352494e+02	20150212_STAG2gfpcf2_G2G1\MitoSys2\Calibration\mEGFPC1H2B_G1_14_20h_afterRelease\DE_W0001_P0001\DE_2_W0001_P0001_T0010\TR1_W0001_P0108\TR1_2_W0001_P0108_T0001_R1_P4_K1_Ch2-Ch1.zen
1.698008e+01	1.391493e+02	20150212_STAG2gfpcf2_G2G1\MitoSys2\Calibration\mEGFPC1H2B_G1_14_20h_afterRelease\DE_W0001_P0001\DE_2_W0001_P0001_T0010\TR1_W0001_P0108\TR1_2_W0001_P0108_T0001_R1_P4_K1_Ch2-Ch1.zen
1.704008e+01	1.395327e+02	20150212_STAG2gfpcf2_G2G1\MitoSys2\Calibration\mEGFPC1H2B_G1_14_20h_afterRelease\DE_W0001_P0001\DE_2_W0001_P0001_T0010\TR1_W0001_P0108\TR1_2_W0001_P0108_T0001_R1_P4_K1_Ch2-Ch1.zen
1.710008e+01	1.395660e+02	20150212_STAG2gfpcf2_G2G1\MitoSys2\Calibration\mEGFPC1H2B_G1_14_20h_afterRelease\DE_W0001_P0001\DE_2_W0001_P0001_T0010\TR1_W0001_P0108\TR1_2_W0001_P0108_T0001_R1_P4_K1_Ch2-Ch1.zen
1.716008e+01	1.309494e+02	20150212_STAG2gfpcf2_G2G1\MitoSys2\Calibration\mEGFPC1H2B_G1_14_20h_afterRelease\DE_W0001_P0001\DE_2_W0001_P0001_T0010\TR1_W0001_P0108\TR1_2_W0001_P0108_T0001_R1_P4_K1_Ch2-Ch1.zen
1.722008e+01	1.415326e+02	20150212_STAG2gfpcf2_G2G1\MitoSys2\Calibration\mEGFPC1H2B_G1_14_20h_afterRelease\DE_W0001_P0001\DE_2_W0001_P0001_T0010\TR1_W0001_P0108\TR1_2_W0001_P0108_T0001_R1_P4_K1_Ch2-Ch1.zen
1.728008e+01	1.428660e+02	20150212_STAG2gfpcf2_G2G1\MitoSys2\Calibration\mEGFPC1H2B_G1_14_20h_afterRelease\DE_W0001_P0001\DE_2_W0001_P0001_T0010\TR1_W0001_P0108\TR1_2_W0001_P0108_T0001_R1_P4_K1_Ch2-Ch1.zen
1.734008e+01	1.518493e+02	20150212_STAG2gfpcf2_G2G1\MitoSys2\Calibration\mEGFPC1H2B_G1_14_20h_afterRelease\DE_W0001_P0001\DE_2_W0001_P0001_T0010\TR1_W0001_P0108\TR1_2_W0001_P0108_T0001_R1_P4_K1_Ch2-Ch1.zen
1.740008e+01	1.423826e+02	20150212_STAG2gfpcf2_G2G1\MitoSys2\Calibration\mEGFPC1H2B_G1_14_20h_afterRelease\DE_W0001_P0001\DE_2_W0001_P0001_T0010\TR1_W0001_P0108\TR1_2_W0001_P0108_T0001_R1_P4_K1_Ch2-Ch1.zen
1.746008e+01	1.409993e+02	20150212_STAG2gfpcf2_G2G1\MitoSys2\Calibration\mEGFPC1H2B_G1_14_20h_afterRelease\DE_W0001_P0001\DE_2_W0001_P0001_T0010\TR1_W0001_P0108\TR1_2_W0001_P0108_T0001_R1_P4_K1_Ch2-Ch1.zen
1.752008e+01	1.245327e+02	20150212_STAG2gfpcf2_G2G1\MitoSys2\Calibration\mEGFPC1H2B_G1_14_20h_afterRelease\DE_W0001_P0001\DE_2_W0001_P0001_T0010\TR1_W0001_P0108\TR1_2_W0001_P0108_T0001_R1_P4_K1_Ch2-Ch1.zen
1.758008e+01	1.420660e+02	20150212_STAG2gfpcf2_G2G1\MitoSys2\Calibration\mEGFPC1H2B_G1_14_20h_afterRelease\DE_W0001_P0001\DE_2_W0001_P0001_T0010\TR1_W0001_P0108\TR1_2_W0001_P0108_T0001_R1_P4_K1_Ch2-Ch1.zen
1.764009e+01	1.244994e+02	20150212_STAG2gfpcf2_G2G1\MitoSys2\Calibration\mEGFPC1H2B_G1_14_20h_afterRelease\DE_W0001_P0001\DE_2_W0001_P0001_T0010\TR1_W0001_P0108\TR1_2_W0001_P0108_T0001_R1_P4_K1_Ch2-Ch1.zen
1.770008e+01	1.358827e+02	20150212_STAG2gfpcf2_G2G1\MitoSys2\Calibration\mEGFPC1H2B_G1_14_20h_afterRelease\DE_W0001_P0001\DE_2_W0001_P0001_T0010\TR1_W0001_P0108\TR1_2_W0001_P0108_T0001_R1_P4_K1_Ch2-Ch1.zen
1.776008e+01	1.299660e+02	20150212_STAG2gfpcf2_G2G1\MitoSys2\Calibration\mEGFPC1H2B_G1_14_20h_afterRelease\DE_W0001_P0001\DE_2_W0001_P0001_T0010\TR1_W0001_P0108\TR1_2_W0001_P0108_T0001_R1_P4_K1_Ch2-Ch1.zen
1.782009e+01	1.390160e+02	20150212_STAG2gfpcf2_G2G1\MitoSys2\Calibration\mEGFPC1H2B_G1_14_20h_afterRelease\DE_W0001_P0001\DE_2_W0001_P0001_T0010\TR1_W0001_P0108\TR1_2_W0001_P0108_T0001_R1_P4_K1_Ch2-Ch1.zen
1.788008e+01	1.361660e+02	20150212_STAG2gfpcf2_G2G1\MitoSys2\Calibration\mEGFPC1H2B_G1_14_20h_afterRelease\DE_W0001_P0001\DE_2_W0001_P0001_T0010\TR1_W0001_P0108\TR1_2_W0001_P0108_T0001_R1_P4_K1_Ch2-Ch1.zen
1.794009e+01	1.315327e+02	20150212_STAG2gfpcf2_G2G1\MitoSys2\Calibration\mEGFPC1H2B_G1_14_20h_afterRelease\DE_W0001_P0001\DE_2_W0001_P0001_T0010\TR1_W0001_P0108\TR1_2_W0001_P0108_T0001_R1_P4_K1_Ch2-Ch1.zen
1.800009e+01	1.355660e+02	20150212_STAG2gfpcf2_G2G1\MitoSys2\Calibration\mEGFPC1H2B_G1_14_20h_afterRelease\DE_W0001_P0001\DE_2_W0001_P0001_T0010\TR1_W0001_P0108\TR1_2_W0001_P0108_T0001_R1_P4_K1_Ch2-Ch1.zen
1.806009e+01	1.410326e+02	20150212_STAG2gfpcf2_G2G1\MitoSys2\Calibration\mEGFPC1H2B_G1_14_20h_afterRelease\DE_W0001_P0001\DE_2_W0001_P0001_T0010\TR1_W0001_P0108\TR1_2_W0001_P0108_T0001_R1_P4_K1_Ch2-Ch1.zen
1.812009e+01	1.415827e+02	20150212_STAG2gfpcf2_G2G1\MitoSys2\Calibration\mEGFPC1H2B_G1_14_20h_afterRelease\DE_W0001_P0001\DE_2_W0001_P0001_T0010\TR1_W0001_P0108\TR1_2_W0001_P0108_T0001_R1_P4_K1_Ch2-Ch1.zen
1.818009e+01	1.362827e+02	20150212_STAG2gfpcf2_G2G1\MitoSys2\Calibration\mEGFPC1H2B_G1_14_20h_afterRelease\DE_W0001_P0001\DE_2_W0001_P0001_T0010\TR1_W0001_P0108\TR1_2_W0001_P0108_T0001_R1_P4_K1_Ch2-Ch1.zen
1.824009e+01	1.423660e+02	20150212_STAG2gfpcf2_G2G1\MitoSys2\Calibration\mEGFPC1H2B_G1_14_20h_afterRelease\DE_W0001_P0001\DE_2_W0001_P0001_T0010\TR1_W0001_P0108\TR1_2_W0001_P0108_T0001_R1_P4_K1_Ch2-Ch1.zen
1.830009e+01	1.447326e+02	20150212_STAG2gfpcf2_G2G1\MitoSys2\Calibration\mEGFPC1H2B_G1_14_20h_afterRelease\DE_W0001_P0001\DE_2_W0001_P0001_T0010\TR1_W0001_P0108\TR1_2_W0001_P0108_T0001_R1_P4_K1_Ch2-Ch1.zen
1.836009e+01	1.406493e+02	20150212_STAG2gfpcf2_G2G1\MitoSys2\Calibration\mEGFPC1H2B_G1_14_20h_afterRelease\DE_W0001_P0001\DE_2_W0001_P0001_T0010\TR1_W0001_P0108\TR1_2_W0001_P0108_T0001_R1_P4_K1_Ch2-Ch1.zen
1.842009e+01	1.378327e+02	20150212_STAG2gfpcf2_G2G1\MitoSys2\Calibration\mEGFPC1H2B_G1_14_20h_afterRelease\DE_W0001_P0001\DE_2_W0001_P0001_T0010\TR1_W0001_P0108\TR1_2_W0001_P0108_T0001_R1_P4_K1_Ch2-Ch1.zen
1.848009e+01	1.349160e+02	20150212_STAG2gfpcf2_G2G1\MitoSys2\Calibration\mEGFPC1H2B_G1_14_20h_afterRelease\DE_W0001_P0001\DE_2_W0001_P0001_T0010\TR1_W0001_P0108\TR1_2_W0001_P0108_T0001_R1_P4_K1_Ch2-Ch1.zen
1.854009e+01	1.419326e+02	20150212_STAG2gfpcf2_G2G1\MitoSys2\Calibration\mEGFPC1H2B_G1_14_20h_afterRelease\DE_W0001_P0001\DE_2_W0001_P0001_T0010\TR1_W0001_P0108\TR1_2_W0001_P0108_T0001_R1_P4_K1_Ch2-Ch1.zen
1.860009e+01	1.463160e+02	20150212_STAG2gfpcf2_G2G1\MitoSys2\Calibration\mEGFPC1H2B_G1_14_20h_afterRelease\DE_W0001_P0001\DE_2_W0001_P0001_T0010\TR1_W0001_P0108\TR1_2_W0001_P0108_T0001_R1_P4_K1_Ch2-Ch1.zen
1.866009e+01	1.388327e+02	20150212_STAG2gfpcf2_G2G1\MitoSys2\Calibration\mEGFPC1H2B_G1_14_20h_afterRelease\DE_W0001_P0001\DE_2_W0001_P0001_T0010\TR1_W0001_P0108\TR1_2_W0001_P0108_T0001_R1_P4_K1_Ch2-Ch1.zen
1.872009e+01	1.318660e+02	20150212_STAG2gfpcf2_G2G1\MitoSys2\Calibration\mEGFPC1H2B_G1_14_20h_afterRelease\DE_W0001_P0001\DE_2_W0001_P0001_T0010\TR1_W0001_P0108\TR1_2_W0001_P0108_T0001_R1_P4_K1_Ch2-Ch1.zen
1.878009e+01	1.357327e+02	20150212_STAG2gfpcf2_G2G1\MitoSys2\Calibration\mEGFPC1H2B_G1_14_20h_afterRelease\DE_W0001_P0001\DE_2_W0001_P0001_T0010\TR1_W0001_P0108\TR1_2_W0001_P0108_T0001_R1_P4_K1_Ch2-Ch1.zen
1.884009e+01	1.436493e+02	20150212_STAG2gfpcf2_G2G1\MitoSys2\Calibration\mEGFPC1H2B_G1_14_20h_afterRelease\DE_W0001_P0001\DE_2_W0001_P0001_T0010\TR1_W0001_P0108\TR1_2_W0001_P0108_T0001_R1_P4_K1_Ch2-Ch1.zen
1.890009e+01	1.359160e+02	20150212_STAG2gfpcf2_G2G1\MitoSys2\Calibration\mEGFPC1H2B_G1_14_20h_afterRelease\DE_W0001_P0001\DE_2_W0001_P0001_T0010\TR1_W0001_P0108\TR1_2_W0001_P0108_T0001_R1_P4_K1_Ch2-Ch1.zen
1.896009e+01	1.481826e+02	20150212_STAG2gfpcf2_G2G1\MitoSys2\Calibration\mEGFPC1H2B_G1_14_20h_afterRelease\DE_W0001_P0001\DE_2_W0001_P0001_T0010\TR1_W0001_P0108\TR1_2_W0001_P0108_T0001_R1_P4_K1_Ch2-Ch1.zen
1.902009e+01	1.462326e+02	20150212_STAG2gfpcf2_G2G1\MitoSys2\Calibration\mEGFPC1H2B_G1_14_20h_afterRelease\DE_W0001_P0001\DE_2_W0001_P0001_T0010\TR1_W0001_P0108\TR1_2_W0001_P0108_T0001_R1_P4_K1_Ch2-Ch1.zen
1.908009e+01	1.319494e+02	20150212_STAG2gfpcf2_G2G1\MitoSys2\Calibration\mEGFPC1H2B_G1_14_20h_afterRelease\DE_W0001_P0001\DE_2_W0001_P0001_T0010\TR1_W0001_P0108\TR1_2_W0001_P0108_T0001_R1_P4_K1_Ch2-Ch1.zen
1.914009e+01	1.468326e+02	20150212_STAG2gfpcf2_G2G1\MitoSys2\Calibration\mEGFPC1H2B_G1_14_20h_afterRelease\DE_W0001_P0001\DE_2_W0001_P0001_T0010\TR1_W0001_P0108\TR1_2_W0001_P0108_T0001_R1_P4_K1_Ch2-Ch1.zen
1.920009e+01	1.356160e+02	20150212_STAG2gfpcf2_G2G1\MitoSys2\Calibration\mEGFPC1H2B_G1_14_20h_afterRelease\DE_W0001_P0001\DE_2_W0001_P0001_T0010\TR1_W0001_P0108\TR1_2_W0001_P0108_T0001_R1_P4_K1_Ch2-Ch1.zen
1.926009e+01	1.341827e+02	20150212_STAG2gfpcf2_G2G1\MitoSys2\Calibration\mEGFPC1H2B_G1_14_20h_afterRelease\DE_W0001_P0001\DE_2_W0001_P0001_T0010\TR1_W0001_P0108\TR1_2_W0001_P0108_T0001_R1_P4_K1_Ch2-Ch1.zen
1.932009e+01	1.414660e+02	20150212_STAG2gfpcf2_G2G1\MitoSys2\Calibration\mEGFPC1H2B_G1_14_20h_afterRelease\DE_W0001_P0001\DE_2_W0001_P0001_T0010\TR1_W0001_P0108\TR1_2_W0001_P0108_T0001_R1_P4_K1_Ch2-Ch1.zen
1.938009e+01	1.366493e+02	20150212_STAG2gfpcf2_G2G1\MitoSys2\Calibration\mEGFPC1H2B_G1_14_20h_afterRelease\DE_W0001_P0001\DE_2_W0001_P0001_T0010\TR1_W0001_P0108\TR1_2_W0001_P0108_T0001_R1_P4_K1_Ch2-Ch1.zen
1.944009e+01	1.417160e+02	20150212_STAG2gfpcf2_G2G1\MitoSys2\Calibration\mEGFPC1H2B_G1_14_20h_afterRelease\DE_W0001_P0001\DE_2_W0001_P0001_T0010\TR1_W0001_P0108\TR1_2_W0001_P0108_T0001_R1_P4_K1_Ch2-Ch1.zen
1.950009e+01	1.425160e+02	20150212_STAG2gfpcf2_G2G1\MitoSys2\Calibration\mEGFPC1H2B_G1_14_20h_afterRelease\DE_W0001_P0001\DE_2_W0001_P0001_T0010\TR1_W0001_P0108\TR1_2_W0001_P0108_T0001_R1_P4_K1_Ch2-Ch1.zen
1.956009e+01	1.451493e+02	20150212_STAG2gfpcf2_G2G1\MitoSys2\Calibration\mEGFPC1H2B_G1_14_20h_afterRelease\DE_W0001_P0001\DE_2_W0001_P0001_T0010\TR1_W0001_P0108\TR1_2_W0001_P0108_T0001_R1_P4_K1_Ch2-Ch1.zen
1.962009e+01	1.447993e+02	20150212_STAG2gfpcf2_G2G1\MitoSys2\Calibration\mEGFPC1H2B_G1_14_20h_afterRelease\DE_W0001_P0001\DE_2_W0001_P0001_T0010\TR1_W0001_P0108\TR1_2_W0001_P0108_T0001_R1_P4_K1_Ch2-Ch1.zen
1.968009e+01	1.352994e+02	20150212_STAG2gfpcf2_G2G1\MitoSys2\Calibration\mEGFPC1H2B_G1_14_20h_afterRelease\DE_W0001_P0001\DE_2_W0001_P0001_T0010\TR1_W0001_P0108\TR1_2_W0001_P0108_T0001_R1_P4_K1_Ch2-Ch1.zen
1.974010e+01	1.537159e+02	20150212_STAG2gfpcf2_G2G1\MitoSys2\Calibration\mEGFPC1H2B_G1_14_20h_afterRelease\DE_W0001_P0001\DE_2_W0001_P0001_T0010\TR1_W0001_P0108\TR1_2_W0001_P0108_T0001_R1_P4_K1_Ch2-Ch1.zen
1.980009e+01	1.446993e+02	20150212_STAG2gfpcf2_G2G1\MitoSys2\Calibration\mEGFPC1H2B_G1_14_20h_afterRelease\DE_W0001_P0001\DE_2_W0001_P0001_T0010\TR1_W0001_P0108\TR1_2_W0001_P0108_T0001_R1_P4_K1_Ch2-Ch1.zen
1.986010e+01	1.404493e+02	20150212_STAG2gfpcf2_G2G1\MitoSys2\Calibration\mEGFPC1H2B_G1_14_20h_afterRelease\DE_W0001_P0001\DE_2_W0001_P0001_T0010\TR1_W0001_P0108\TR1_2_W0001_P0108_T0001_R1_P4_K1_Ch2-Ch1.zen
1.992010e+01	1.446493e+02	20150212_STAG2gfpcf2_G2G1\MitoSys2\Calibration\mEGFPC1H2B_G1_14_20h_afterRelease\DE_W0001_P0001\DE_2_W0001_P0001_T0010\TR1_W0001_P0108\TR1_2_W0001_P0108_T0001_R1_P4_K1_Ch2-Ch1.zen
1.998009e+01	1.432327e+02	20150212_STAG2gfpcf2_G2G1\MitoSys2\Calibration\mEGFPC1H2B_G1_14_20h_afterRelease\DE_W0001_P0001\DE_2_W0001_P0001_T0010\TR1_W0001_P0108\TR1_2_W0001_P0108_T0001_R1_P4_K1_Ch2-Ch1.zen
2.004010e+01	1.420993e+02	20150212_STAG2gfpcf2_G2G1\MitoSys2\Calibration\mEGFPC1H2B_G1_14_20h_afterRelease\DE_W0001_P0001\DE_2_W0001_P0001_T0010\TR1_W0001_P0108\TR1_2_W0001_P0108_T0001_R1_P4_K1_Ch2-Ch1.zen
2.010010e+01	1.491993e+02	20150212_STAG2gfpcf2_G2G1\MitoSys2\Calibration\mEGFPC1H2B_G1_14_20h_afterRelease\DE_W0001_P0001\DE_2_W0001_P0001_T0010\TR1_W0001_P0108\TR1_2_W0001_P0108_T0001_R1_P4_K1_Ch2-Ch1.zen
2.016010e+01	1.364493e+02	20150212_STAG2gfpcf2_G2G1\MitoSys2\Calibration\mEGFPC1H2B_G1_14_20h_afterRelease\DE_W0001_P0001\DE_2_W0001_P0001_T0010\TR1_W0001_P0108\TR1_2_W0001_P0108_T0001_R1_P4_K1_Ch2-Ch1.zen
2.022010e+01	1.437327e+02	20150212_STAG2gfpcf2_G2G1\MitoSys2\Calibration\mEGFPC1H2B_G1_14_20h_afterRelease\DE_W0001_P0001\DE_2_W0001_P0001_T0010\TR1_W0001_P0108\TR1_2_W0001_P0108_T0001_R1_P4_K1_Ch2-Ch1.zen
2.028010e+01	1.383327e+02	20150212_STAG2gfpcf2_G2G1\MitoSys2\Calibration\mEGFPC1H2B_G1_14_20h_afterRelease\DE_W0001_P0001\DE_2_W0001_P0001_T0010\TR1_W0001_P0108\TR1_2_W0001_P0108_T0001_R1_P4_K1_Ch2-Ch1.zen
2.034010e+01	1.540993e+02	20150212_STAG2gfpcf2_G2G1\MitoSys2\Calibration\mEGFPC1H2B_G1_14_20h_afterRelease\DE_W0001_P0001\DE_2_W0001_P0001_T0010\TR1_W0001_P0108\TR1_2_W0001_P0108_T0001_R1_P4_K1_Ch2-Ch1.zen
2.040010e+01	1.485659e+02	20150212_STAG2gfpcf2_G2G1\MitoSys2\Calibration\mEGFPC1H2B_G1_14_20h_afterRelease\DE_W0001_P0001\DE_2_W0001_P0001_T0010\TR1_W0001_P0108\TR1_2_W0001_P0108_T0001_R1_P4_K1_Ch2-Ch1.zen
2.046010e+01	1.300994e+02	20150212_STAG2gfpcf2_G2G1\MitoSys2\Calibration\mEGFPC1H2B_G1_14_20h_afterRelease\DE_W0001_P0001\DE_2_W0001_P0001_T0010\TR1_W0001_P0108\TR1_2_W0001_P0108_T0001_R1_P4_K1_Ch2-Ch1.zen
2.052010e+01	1.416493e+02	20150212_STAG2gfpcf2_G2G1\MitoSys2\Calibration\mEGFPC1H2B_G1_14_20h_afterRelease\DE_W0001_P0001\DE_2_W0001_P0001_T0010\TR1_W0001_P0108\TR1_2_W0001_P0108_T0001_R1_P4_K1_Ch2-Ch1.zen
2.058010e+01	1.459993e+02	20150212_STAG2gfpcf2_G2G1\MitoSys2\Calibration\mEGFPC1H2B_G1_14_20h_afterRelease\DE_W0001_P0001\DE_2_W0001_P0001_T0010\TR1_W0001_P0108\TR1_2_W0001_P0108_T0001_R1_P4_K1_Ch2-Ch1.zen
2.064010e+01	1.350494e+02	20150212_STAG2gfpcf2_G2G1\MitoSys2\Calibration\mEGFPC1H2B_G1_14_20h_afterRelease\DE_W0001_P0001\DE_2_W0001_P0001_T0010\TR1_W0001_P0108\TR1_2_W0001_P0108_T0001_R1_P4_K1_Ch2-Ch1.zen
2.070010e+01	1.411993e+02	20150212_STAG2gfpcf2_G2G1\MitoSys2\Calibration\mEGFPC1H2B_G1_14_20h_afterRelease\DE_W0001_P0001\DE_2_W0001_P0001_T0010\TR1_W0001_P0108\TR1_2_W0001_P0108_T0001_R1_P4_K1_Ch2-Ch1.zen
2.076010e+01	1.549826e+02	20150212_STAG2gfpcf2_G2G1\MitoSys2\Calibration\mEGFPC1H2B_G1_14_20h_afterRelease\DE_W0001_P0001\DE_2_W0001_P0001_T0010\TR1_W0001_P0108\TR1_2_W0001_P0108_T0001_R1_P4_K1_Ch2-Ch1.zen
2.082010e+01	1.383660e+02	20150212_STAG2gfpcf2_G2G1\MitoSys2\Calibration\mEGFPC1H2B_G1_14_20h_afterRelease\DE_W0001_P0001\DE_2_W0001_P0001_T0010\TR1_W0001_P0108\TR1_2_W0001_P0108_T0001_R1_P4_K1_Ch2-Ch1.zen
2.088010e+01	1.325994e+02	20150212_STAG2gfpcf2_G2G1\MitoSys2\Calibration\mEGFPC1H2B_G1_14_20h_afterRelease\DE_W0001_P0001\DE_2_W0001_P0001_T0010\TR1_W0001_P0108\TR1_2_W0001_P0108_T0001_R1_P4_K1_Ch2-Ch1.zen
2.094010e+01	1.350327e+02	20150212_STAG2gfpcf2_G2G1\MitoSys2\Calibration\mEGFPC1H2B_G1_14_20h_afterRelease\DE_W0001_P0001\DE_2_W0001_P0001_T0010\TR1_W0001_P0108\TR1_2_W0001_P0108_T0001_R1_P4_K1_Ch2-Ch1.zen
2.100010e+01	1.417493e+02	20150212_STAG2gfpcf2_G2G1\MitoSys2\Calibration\mEGFPC1H2B_G1_14_20h_afterRelease\DE_W0001_P0001\DE_2_W0001_P0001_T0010\TR1_W0001_P0108\TR1_2_W0001_P0108_T0001_R1_P4_K1_Ch2-Ch1.zen
2.106010e+01	1.448326e+02	20150212_STAG2gfpcf2_G2G1\MitoSys2\Calibration\mEGFPC1H2B_G1_14_20h_afterRelease\DE_W0001_P0001\DE_2_W0001_P0001_T0010\TR1_W0001_P0108\TR1_2_W0001_P0108_T0001_R1_P4_K1_Ch2-Ch1.zen
2.112010e+01	1.365160e+02	20150212_STAG2gfpcf2_G2G1\MitoSys2\Calibration\mEGFPC1H2B_G1_14_20h_afterRelease\DE_W0001_P0001\DE_2_W0001_P0001_T0010\TR1_W0001_P0108\TR1_2_W0001_P0108_T0001_R1_P4_K1_Ch2-Ch1.zen
2.118010e+01	1.393493e+02	20150212_STAG2gfpcf2_G2G1\MitoSys2\Calibration\mEGFPC1H2B_G1_14_20h_afterRelease\DE_W0001_P0001\DE_2_W0001_P0001_T0010\TR1_W0001_P0108\TR1_2_W0001_P0108_T0001_R1_P4_K1_Ch2-Ch1.zen
2.124010e+01	1.368327e+02	20150212_STAG2gfpcf2_G2G1\MitoSys2\Calibration\mEGFPC1H2B_G1_14_20h_afterRelease\DE_W0001_P0001\DE_2_W0001_P0001_T0010\TR1_W0001_P0108\TR1_2_W0001_P0108_T0001_R1_P4_K1_Ch2-Ch1.zen
2.130010e+01	1.341994e+02	20150212_STAG2gfpcf2_G2G1\MitoSys2\Calibration\mEGFPC1H2B_G1_14_20h_afterRelease\DE_W0001_P0001\DE_2_W0001_P0001_T0010\TR1_W0001_P0108\TR1_2_W0001_P0108_T0001_R1_P4_K1_Ch2-Ch1.zen
2.136010e+01	1.381327e+02	20150212_STAG2gfpcf2_G2G1\MitoSys2\Calibration\mEGFPC1H2B_G1_14_20h_afterRelease\DE_W0001_P0001\DE_2_W0001_P0001_T0010\TR1_W0001_P0108\TR1_2_W0001_P0108_T0001_R1_P4_K1_Ch2-Ch1.zen
2.142010e+01	1.374327e+02	20150212_STAG2gfpcf2_G2G1\MitoSys2\Calibration\mEGFPC1H2B_G1_14_20h_afterRelease\DE_W0001_P0001\DE_2_W0001_P0001_T0010\TR1_W0001_P0108\TR1_2_W0001_P0108_T0001_R1_P4_K1_Ch2-Ch1.zen
2.148010e+01	1.307327e+02	20150212_STAG2gfpcf2_G2G1\MitoSys2\Calibration\mEGFPC1H2B_G1_14_20h_afterRelease\DE_W0001_P0001\DE_2_W0001_P0001_T0010\TR1_W0001_P0108\TR1_2_W0001_P0108_T0001_R1_P4_K1_Ch2-Ch1.zen
2.154010e+01	1.326327e+02	20150212_STAG2gfpcf2_G2G1\MitoSys2\Calibration\mEGFPC1H2B_G1_14_20h_afterRelease\DE_W0001_P0001\DE_2_W0001_P0001_T0010\TR1_W0001_P0108\TR1_2_W0001_P0108_T0001_R1_P4_K1_Ch2-Ch1.zen
2.160010e+01	1.442826e+02	20150212_STAG2gfpcf2_G2G1\MitoSys2\Calibration\mEGFPC1H2B_G1_14_20h_afterRelease\DE_W0001_P0001\DE_2_W0001_P0001_T0010\TR1_W0001_P0108\TR1_2_W0001_P0108_T0001_R1_P4_K1_Ch2-Ch1.zen
2.166010e+01	1.457160e+02	20150212_STAG2gfpcf2_G2G1\MitoSys2\Calibration\mEGFPC1H2B_G1_14_20h_afterRelease\DE_W0001_P0001\DE_2_W0001_P0001_T0010\TR1_W0001_P0108\TR1_2_W0001_P0108_T0001_R1_P4_K1_Ch2-Ch1.zen
2.172010e+01	1.403160e+02	20150212_STAG2gfpcf2_G2G1\MitoSys2\Calibration\mEGFPC1H2B_G1_14_20h_afterRelease\DE_W0001_P0001\DE_2_W0001_P0001_T0010\TR1_W0001_P0108\TR1_2_W0001_P0108_T0001_R1_P4_K1_Ch2-Ch1.zen
2.178010e+01	1.410660e+02	20150212_STAG2gfpcf2_G2G1\MitoSys2\Calibration\mEGFPC1H2B_G1_14_20h_afterRelease\DE_W0001_P0001\DE_2_W0001_P0001_T0010\TR1_W0001_P0108\TR1_2_W0001_P0108_T0001_R1_P4_K1_Ch2-Ch1.zen
2.184011e+01	1.429827e+02	20150212_STAG2gfpcf2_G2G1\MitoSys2\Calibration\mEGFPC1H2B_G1_14_20h_afterRelease\DE_W0001_P0001\DE_2_W0001_P0001_T0010\TR1_W0001_P0108\TR1_2_W0001_P0108_T0001_R1_P4_K1_Ch2-Ch1.zen
2.190010e+01	1.328327e+02	20150212_STAG2gfpcf2_G2G1\MitoSys2\Calibration\mEGFPC1H2B_G1_14_20h_afterRelease\DE_W0001_P0001\DE_2_W0001_P0001_T0010\TR1_W0001_P0108\TR1_2_W0001_P0108_T0001_R1_P4_K1_Ch2-Ch1.zen
2.196011e+01	1.351493e+02	20150212_STAG2gfpcf2_G2G1\MitoSys2\Calibration\mEGFPC1H2B_G1_14_20h_afterRelease\DE_W0001_P0001\DE_2_W0001_P0001_T0010\TR1_W0001_P0108\TR1_2_W0001_P0108_T0001_R1_P4_K1_Ch2-Ch1.zen
2.202011e+01	1.396827e+02	20150212_STAG2gfpcf2_G2G1\MitoSys2\Calibration\mEGFPC1H2B_G1_14_20h_afterRelease\DE_W0001_P0001\DE_2_W0001_P0001_T0010\TR1_W0001_P0108\TR1_2_W0001_P0108_T0001_R1_P4_K1_Ch2-Ch1.zen
2.208011e+01	1.366493e+02	20150212_STAG2gfpcf2_G2G1\MitoSys2\Calibration\mEGFPC1H2B_G1_14_20h_afterRelease\DE_W0001_P0001\DE_2_W0001_P0001_T0010\TR1_W0001_P0108\TR1_2_W0001_P0108_T0001_R1_P4_K1_Ch2-Ch1.zen
2.214011e+01	1.452326e+02	20150212_STAG2gfpcf2_G2G1\MitoSys2\Calibration\mEGFPC1H2B_G1_14_20h_afterRelease\DE_W0001_P0001\DE_2_W0001_P0001_T0010\TR1_W0001_P0108\TR1_2_W0001_P0108_T0001_R1_P4_K1_Ch2-Ch1.zen
2.220011e+01	1.467826e+02	20150212_STAG2gfpcf2_G2G1\MitoSys2\Calibration\mEGFPC1H2B_G1_14_20h_afterRelease\DE_W0001_P0001\DE_2_W0001_P0001_T0010\TR1_W0001_P0108\TR1_2_W0001_P0108_T0001_R1_P4_K1_Ch2-Ch1.zen
2.226011e+01	1.502159e+02	20150212_STAG2gfpcf2_G2G1\MitoSys2\Calibration\mEGFPC1H2B_G1_14_20h_afterRelease\DE_W0001_P0001\DE_2_W0001_P0001_T0010\TR1_W0001_P0108\TR1_2_W0001_P0108_T0001_R1_P4_K1_Ch2-Ch1.zen
2.232011e+01	1.412993e+02	20150212_STAG2gfpcf2_G2G1\MitoSys2\Calibration\mEGFPC1H2B_G1_14_20h_afterRelease\DE_W0001_P0001\DE_2_W0001_P0001_T0010\TR1_W0001_P0108\TR1_2_W0001_P0108_T0001_R1_P4_K1_Ch2-Ch1.zen
2.238011e+01	1.415827e+02	20150212_STAG2gfpcf2_G2G1\MitoSys2\Calibration\mEGFPC1H2B_G1_14_20h_afterRelease\DE_W0001_P0001\DE_2_W0001_P0001_T0010\TR1_W0001_P0108\TR1_2_W0001_P0108_T0001_R1_P4_K1_Ch2-Ch1.zen
2.244011e+01	1.463993e+02	20150212_STAG2gfpcf2_G2G1\MitoSys2\Calibration\mEGFPC1H2B_G1_14_20h_afterRelease\DE_W0001_P0001\DE_2_W0001_P0001_T0010\TR1_W0001_P0108\TR1_2_W0001_P0108_T0001_R1_P4_K1_Ch2-Ch1.zen
2.250011e+01	1.374993e+02	20150212_STAG2gfpcf2_G2G1\MitoSys2\Calibration\mEGFPC1H2B_G1_14_20h_afterRelease\DE_W0001_P0001\DE_2_W0001_P0001_T0010\TR1_W0001_P0108\TR1_2_W0001_P0108_T0001_R1_P4_K1_Ch2-Ch1.zen
2.256011e+01	1.446993e+02	20150212_STAG2gfpcf2_G2G1\MitoSys2\Calibration\mEGFPC1H2B_G1_14_20h_afterRelease\DE_W0001_P0001\DE_2_W0001_P0001_T0010\TR1_W0001_P0108\TR1_2_W0001_P0108_T0001_R1_P4_K1_Ch2-Ch1.zen
2.262011e+01	1.374493e+02	20150212_STAG2gfpcf2_G2G1\MitoSys2\Calibration\mEGFPC1H2B_G1_14_20h_afterRelease\DE_W0001_P0001\DE_2_W0001_P0001_T0010\TR1_W0001_P0108\TR1_2_W0001_P0108_T0001_R1_P4_K1_Ch2-Ch1.zen
2.268011e+01	1.331160e+02	20150212_STAG2gfpcf2_G2G1\MitoSys2\Calibration\mEGFPC1H2B_G1_14_20h_afterRelease\DE_W0001_P0001\DE_2_W0001_P0001_T0010\TR1_W0001_P0108\TR1_2_W0001_P0108_T0001_R1_P4_K1_Ch2-Ch1.zen
2.274011e+01	1.356660e+02	20150212_STAG2gfpcf2_G2G1\MitoSys2\Calibration\mEGFPC1H2B_G1_14_20h_afterRelease\DE_W0001_P0001\DE_2_W0001_P0001_T0010\TR1_W0001_P0108\TR1_2_W0001_P0108_T0001_R1_P4_K1_Ch2-Ch1.zen
2.280011e+01	1.277161e+02	20150212_STAG2gfpcf2_G2G1\MitoSys2\Calibration\mEGFPC1H2B_G1_14_20h_afterRelease\DE_W0001_P0001\DE_2_W0001_P0001_T0010\TR1_W0001_P0108\TR1_2_W0001_P0108_T0001_R1_P4_K1_Ch2-Ch1.zen
2.286011e+01	1.364160e+02	20150212_STAG2gfpcf2_G2G1\MitoSys2\Calibration\mEGFPC1H2B_G1_14_20h_afterRelease\DE_W0001_P0001\DE_2_W0001_P0001_T0010\TR1_W0001_P0108\TR1_2_W0001_P0108_T0001_R1_P4_K1_Ch2-Ch1.zen
2.292011e+01	1.443326e+02	20150212_STAG2gfpcf2_G2G1\MitoSys2\Calibration\mEGFPC1H2B_G1_14_20h_afterRelease\DE_W0001_P0001\DE_2_W0001_P0001_T0010\TR1_W0001_P0108\TR1_2_W0001_P0108_T0001_R1_P4_K1_Ch2-Ch1.zen
2.298011e+01	1.476660e+02	20150212_STAG2gfpcf2_G2G1\MitoSys2\Calibration\mEGFPC1H2B_G1_14_20h_afterRelease\DE_W0001_P0001\DE_2_W0001_P0001_T0010\TR1_W0001_P0108\TR1_2_W0001_P0108_T0001_R1_P4_K1_Ch2-Ch1.zen
2.304011e+01	1.294660e+02	20150212_STAG2gfpcf2_G2G1\MitoSys2\Calibration\mEGFPC1H2B_G1_14_20h_afterRelease\DE_W0001_P0001\DE_2_W0001_P0001_T0010\TR1_W0001_P0108\TR1_2_W0001_P0108_T0001_R1_P4_K1_Ch2-Ch1.zen
2.310011e+01	1.308994e+02	20150212_STAG2gfpcf2_G2G1\MitoSys2\Calibration\mEGFPC1H2B_G1_14_20h_afterRelease\DE_W0001_P0001\DE_2_W0001_P0001_T0010\TR1_W0001_P0108\TR1_2_W0001_P0108_T0001_R1_P4_K1_Ch2-Ch1.zen
2.316011e+01	1.350993e+02	20150212_STAG2gfpcf2_G2G1\MitoSys2\Calibration\mEGFPC1H2B_G1_14_20h_afterRelease\DE_W0001_P0001\DE_2_W0001_P0001_T0010\TR1_W0001_P0108\TR1_2_W0001_P0108_T0001_R1_P4_K1_Ch2-Ch1.zen
2.322011e+01	1.443993e+02	20150212_STAG2gfpcf2_G2G1\MitoSys2\Calibration\mEGFPC1H2B_G1_14_20h_afterRelease\DE_W0001_P0001\DE_2_W0001_P0001_T0010\TR1_W0001_P0108\TR1_2_W0001_P0108_T0001_R1_P4_K1_Ch2-Ch1.zen
2.328011e+01	1.426493e+02	20150212_STAG2gfpcf2_G2G1\MitoSys2\Calibration\mEGFPC1H2B_G1_14_20h_afterRelease\DE_W0001_P0001\DE_2_W0001_P0001_T0010\TR1_W0001_P0108\TR1_2_W0001_P0108_T0001_R1_P4_K1_Ch2-Ch1.zen
2.334011e+01	1.345660e+02	20150212_STAG2gfpcf2_G2G1\MitoSys2\Calibration\mEGFPC1H2B_G1_14_20h_afterRelease\DE_W0001_P0001\DE_2_W0001_P0001_T0010\TR1_W0001_P0108\TR1_2_W0001_P0108_T0001_R1_P4_K1_Ch2-Ch1.zen
2.340011e+01	1.382827e+02	20150212_STAG2gfpcf2_G2G1\MitoSys2\Calibration\mEGFPC1H2B_G1_14_20h_afterRelease\DE_W0001_P0001\DE_2_W0001_P0001_T0010\TR1_W0001_P0108\TR1_2_W0001_P0108_T0001_R1_P4_K1_Ch2-Ch1.zen
2.346011e+01	1.442660e+02	20150212_STAG2gfpcf2_G2G1\MitoSys2\Calibration\mEGFPC1H2B_G1_14_20h_afterRelease\DE_W0001_P0001\DE_2_W0001_P0001_T0010\TR1_W0001_P0108\TR1_2_W0001_P0108_T0001_R1_P4_K1_Ch2-Ch1.zen
2.352011e+01	1.354160e+02	20150212_STAG2gfpcf2_G2G1\MitoSys2\Calibration\mEGFPC1H2B_G1_14_20h_afterRelease\DE_W0001_P0001\DE_2_W0001_P0001_T0010\TR1_W0001_P0108\TR1_2_W0001_P0108_T0001_R1_P4_K1_Ch2-Ch1.zen
2.358011e+01	1.428326e+02	20150212_STAG2gfpcf2_G2G1\MitoSys2\Calibration\mEGFPC1H2B_G1_14_20h_afterRelease\DE_W0001_P0001\DE_2_W0001_P0001_T0010\TR1_W0001_P0108\TR1_2_W0001_P0108_T0001_R1_P4_K1_Ch2-Ch1.zen
2.364011e+01	1.379827e+02	20150212_STAG2gfpcf2_G2G1\MitoSys2\Calibration\mEGFPC1H2B_G1_14_20h_afterRelease\DE_W0001_P0001\DE_2_W0001_P0001_T0010\TR1_W0001_P0108\TR1_2_W0001_P0108_T0001_R1_P4_K1_Ch2-Ch1.zen
2.370011e+01	1.478160e+02	20150212_STAG2gfpcf2_G2G1\MitoSys2\Calibration\mEGFPC1H2B_G1_14_20h_afterRelease\DE_W0001_P0001\DE_2_W0001_P0001_T0010\TR1_W0001_P0108\TR1_2_W0001_P0108_T0001_R1_P4_K1_Ch2-Ch1.zen
2.376011e+01	1.318660e+02	20150212_STAG2gfpcf2_G2G1\MitoSys2\Calibration\mEGFPC1H2B_G1_14_20h_afterRelease\DE_W0001_P0001\DE_2_W0001_P0001_T0010\TR1_W0001_P0108\TR1_2_W0001_P0108_T0001_R1_P4_K1_Ch2-Ch1.zen
2.382011e+01	1.468993e+02	20150212_STAG2gfpcf2_G2G1\MitoSys2\Calibration\mEGFPC1H2B_G1_14_20h_afterRelease\DE_W0001_P0001\DE_2_W0001_P0001_T0010\TR1_W0001_P0108\TR1_2_W0001_P0108_T0001_R1_P4_K1_Ch2-Ch1.zen
2.388011e+01	1.404493e+02	20150212_STAG2gfpcf2_G2G1\MitoSys2\Calibration\mEGFPC1H2B_G1_14_20h_afterRelease\DE_W0001_P0001\DE_2_W0001_P0001_T0010\TR1_W0001_P0108\TR1_2_W0001_P0108_T0001_R1_P4_K1_Ch2-Ch1.zen
2.394011e+01	1.448993e+02	20150212_STAG2gfpcf2_G2G1\MitoSys2\Calibration\mEGFPC1H2B_G1_14_20h_afterRelease\DE_W0001_P0001\DE_2_W0001_P0001_T0010\TR1_W0001_P0108\TR1_2_W0001_P0108_T0001_R1_P4_K1_Ch2-Ch1.zen
2.400011e+01	1.306827e+02	20150212_STAG2gfpcf2_G2G1\MitoSys2\Calibration\mEGFPC1H2B_G1_14_20h_afterRelease\DE_W0001_P0001\DE_2_W0001_P0001_T0010\TR1_W0001_P0108\TR1_2_W0001_P0108_T0001_R1_P4_K1_Ch2-Ch1.zen
2.406012e+01	1.404327e+02	20150212_STAG2gfpcf2_G2G1\MitoSys2\Calibration\mEGFPC1H2B_G1_14_20h_afterRelease\DE_W0001_P0001\DE_2_W0001_P0001_T0010\TR1_W0001_P0108\TR1_2_W0001_P0108_T0001_R1_P4_K1_Ch2-Ch1.zen
2.412012e+01	1.322327e+02	20150212_STAG2gfpcf2_G2G1\MitoSys2\Calibration\mEGFPC1H2B_G1_14_20h_afterRelease\DE_W0001_P0001\DE_2_W0001_P0001_T0010\TR1_W0001_P0108\TR1_2_W0001_P0108_T0001_R1_P4_K1_Ch2-Ch1.zen
2.418012e+01	1.528659e+02	20150212_STAG2gfpcf2_G2G1\MitoSys2\Calibration\mEGFPC1H2B_G1_14_20h_afterRelease\DE_W0001_P0001\DE_2_W0001_P0001_T0010\TR1_W0001_P0108\TR1_2_W0001_P0108_T0001_R1_P4_K1_Ch2-Ch1.zen
2.424012e+01	1.325160e+02	20150212_STAG2gfpcf2_G2G1\MitoSys2\Calibration\mEGFPC1H2B_G1_14_20h_afterRelease\DE_W0001_P0001\DE_2_W0001_P0001_T0010\TR1_W0001_P0108\TR1_2_W0001_P0108_T0001_R1_P4_K1_Ch2-Ch1.zen
2.430012e+01	1.353493e+02	20150212_STAG2gfpcf2_G2G1\MitoSys2\Calibration\mEGFPC1H2B_G1_14_20h_afterRelease\DE_W0001_P0001\DE_2_W0001_P0001_T0010\TR1_W0001_P0108\TR1_2_W0001_P0108_T0001_R1_P4_K1_Ch2-Ch1.zen
2.436012e+01	1.439660e+02	20150212_STAG2gfpcf2_G2G1\MitoSys2\Calibration\mEGFPC1H2B_G1_14_20h_afterRelease\DE_W0001_P0001\DE_2_W0001_P0001_T0010\TR1_W0001_P0108\TR1_2_W0001_P0108_T0001_R1_P4_K1_Ch2-Ch1.zen
2.442012e+01	1.387993e+02	20150212_STAG2gfpcf2_G2G1\MitoSys2\Calibration\mEGFPC1H2B_G1_14_20h_afterRelease\DE_W0001_P0001\DE_2_W0001_P0001_T0010\TR1_W0001_P0108\TR1_2_W0001_P0108_T0001_R1_P4_K1_Ch2-Ch1.zen
2.448012e+01	1.336827e+02	20150212_STAG2gfpcf2_G2G1\MitoSys2\Calibration\mEGFPC1H2B_G1_14_20h_afterRelease\DE_W0001_P0001\DE_2_W0001_P0001_T0010\TR1_W0001_P0108\TR1_2_W0001_P0108_T0001_R1_P4_K1_Ch2-Ch1.zen
2.454012e+01	1.341660e+02	20150212_STAG2gfpcf2_G2G1\MitoSys2\Calibration\mEGFPC1H2B_G1_14_20h_afterRelease\DE_W0001_P0001\DE_2_W0001_P0001_T0010\TR1_W0001_P0108\TR1_2_W0001_P0108_T0001_R1_P4_K1_Ch2-Ch1.zen
2.460012e+01	1.393327e+02	20150212_STAG2gfpcf2_G2G1\MitoSys2\Calibration\mEGFPC1H2B_G1_14_20h_afterRelease\DE_W0001_P0001\DE_2_W0001_P0001_T0010\TR1_W0001_P0108\TR1_2_W0001_P0108_T0001_R1_P4_K1_Ch2-Ch1.zen
2.466012e+01	1.390827e+02	20150212_STAG2gfpcf2_G2G1\MitoSys2\Calibration\mEGFPC1H2B_G1_14_20h_afterRelease\DE_W0001_P0001\DE_2_W0001_P0001_T0010\TR1_W0001_P0108\TR1_2_W0001_P0108_T0001_R1_P4_K1_Ch2-Ch1.zen
2.472012e+01	1.354827e+02	20150212_STAG2gfpcf2_G2G1\MitoSys2\Calibration\mEGFPC1H2B_G1_14_20h_afterRelease\DE_W0001_P0001\DE_2_W0001_P0001_T0010\TR1_W0001_P0108\TR1_2_W0001_P0108_T0001_R1_P4_K1_Ch2-Ch1.zen
2.478012e+01	1.311827e+02	20150212_STAG2gfpcf2_G2G1\MitoSys2\Calibration\mEGFPC1H2B_G1_14_20h_afterRelease\DE_W0001_P0001\DE_2_W0001_P0001_T0010\TR1_W0001_P0108\TR1_2_W0001_P0108_T0001_R1_P4_K1_Ch2-Ch1.zen
2.484012e+01	1.283994e+02	20150212_STAG2gfpcf2_G2G1\MitoSys2\Calibration\mEGFPC1H2B_G1_14_20h_afterRelease\DE_W0001_P0001\DE_2_W0001_P0001_T0010\TR1_W0001_P0108\TR1_2_W0001_P0108_T0001_R1_P4_K1_Ch2-Ch1.zen
2.490012e+01	1.311827e+02	20150212_STAG2gfpcf2_G2G1\MitoSys2\Calibration\mEGFPC1H2B_G1_14_20h_afterRelease\DE_W0001_P0001\DE_2_W0001_P0001_T0010\TR1_W0001_P0108\TR1_2_W0001_P0108_T0001_R1_P4_K1_Ch2-Ch1.zen
2.496012e+01	1.270994e+02	20150212_STAG2gfpcf2_G2G1\MitoSys2\Calibration\mEGFPC1H2B_G1_14_20h_afterRelease\DE_W0001_P0001\DE_2_W0001_P0001_T0010\TR1_W0001_P0108\TR1_2_W0001_P0108_T0001_R1_P4_K1_Ch2-Ch1.zen
2.502012e+01	1.409827e+02	20150212_STAG2gfpcf2_G2G1\MitoSys2\Calibration\mEGFPC1H2B_G1_14_20h_afterRelease\DE_W0001_P0001\DE_2_W0001_P0001_T0010\TR1_W0001_P0108\TR1_2_W0001_P0108_T0001_R1_P4_K1_Ch2-Ch1.zen
2.508012e+01	1.359327e+02	20150212_STAG2gfpcf2_G2G1\MitoSys2\Calibration\mEGFPC1H2B_G1_14_20h_afterRelease\DE_W0001_P0001\DE_2_W0001_P0001_T0010\TR1_W0001_P0108\TR1_2_W0001_P0108_T0001_R1_P4_K1_Ch2-Ch1.zen
2.514012e+01	1.324660e+02	20150212_STAG2gfpcf2_G2G1\MitoSys2\Calibration\mEGFPC1H2B_G1_14_20h_afterRelease\DE_W0001_P0001\DE_2_W0001_P0001_T0010\TR1_W0001_P0108\TR1_2_W0001_P0108_T0001_R1_P4_K1_Ch2-Ch1.zen
2.520012e+01	1.272327e+02	20150212_STAG2gfpcf2_G2G1\MitoSys2\Calibration\mEGFPC1H2B_G1_14_20h_afterRelease\DE_W0001_P0001\DE_2_W0001_P0001_T0010\TR1_W0001_P0108\TR1_2_W0001_P0108_T0001_R1_P4_K1_Ch2-Ch1.zen
2.526012e+01	1.377160e+02	20150212_STAG2gfpcf2_G2G1\MitoSys2\Calibration\mEGFPC1H2B_G1_14_20h_afterRelease\DE_W0001_P0001\DE_2_W0001_P0001_T0010\TR1_W0001_P0108\TR1_2_W0001_P0108_T0001_R1_P4_K1_Ch2-Ch1.zen
2.532012e+01	1.345993e+02	20150212_STAG2gfpcf2_G2G1\MitoSys2\Calibration\mEGFPC1H2B_G1_14_20h_afterRelease\DE_W0001_P0001\DE_2_W0001_P0001_T0010\TR1_W0001_P0108\TR1_2_W0001_P0108_T0001_R1_P4_K1_Ch2-Ch1.zen
[truncated: 154,577 more rows]
