# Supplementary material for: Absolute quantification of cohesin, CTCF and their regulators in human cells
Source: eLife. 2019 Jun 17;8:e46269. doi: 10.7554/eLife.46269 (PMC6606026; doi:10.7554/eLife.46269)
Supplement: Figure 2—source data 1. [file elife-46269-fig2-data1.zip › Figure 2 - source data 1/20150213_STAG2gfpcf2_Prometa/2c_opt_time_col.res]

General								Correlation								Corrections
No	File name	Full path	Format	Clock	Duration	Channel mode	Annotation	Channel mode.1	Selection	1st	2nd	Frequency	Eval frequency	Mode	Detrend frequency	Offset Ch1	Amplitude Ch1	Rate Ch1	Offset Ch2	Amplitude Ch2	Rate Ch2	Xtalk Ch1	Xtalk Ch2	Labels Ch1	Labels Ch2	Interval1 1st	Interval1 2nd	Interval1 Ch1	Interval1 Ch2	Interval2 1st	Interval2 2nd	Interval2 Ch1	Interval2 Ch2	Bleaching Ch1	Bleaching Ch2	Bleaching Cross	BG Ch1	BG Ch2	BG Cross	Xtalk Ch1.1	Xtalk Ch2.1	Xtalk Cross	Total Ch1	Total Ch2	Total Cross	G0ave Ch1	G0std Ch1	G0ave Ch2	G0std Ch2
0	H2B-mCherry_mEGFP_0_R1_P1_K1_Ch2-Ch1.zen	20150213_STAG2gfpcf2_Prometa\MitoSys2\Calibration\mEGFPC1H2B_Noc\H2B-mCherry_mEGFP_0_R1_P1_K1_Ch2-Ch1.zen	FA/ISS	20000	30	3		7	0	0	29.94	100000	2000	Scale	0	1.5	0	0.01	1.5	0	0.01	0.040999999999999995	0	1	1	0	1	131.141	78.484	0	1	131.141	78.484	1.0088	2.8731	1	0.9772	0.9551	0.9661	1	0.8445	0.9185	0.9859	2.4459	0.8855	0.034453	0.0030671999999999995	0.0021114999999999997	0.0053605
1	H2B-mCherry_mEGFP_0_R1_P2_K1_Ch2-Ch1.zen	20150213_STAG2gfpcf2_Prometa\MitoSys2\Calibration\mEGFPC1H2B_Noc\H2B-mCherry_mEGFP_0_R1_P2_K1_Ch2-Ch1.zen	FA/ISS	20000	30	3		7	0	0	29.94	100000	2000	Scale	0	1.5	0	0.01	1.5	0	0.01	0.040999999999999995	0	1	1	0	1	121.31	121.155	0	1	121.31	121.155	1.0258	2.6005	1	0.9754	0.9711	0.9733	1	0.9063	0.9519	1.0009	2.3648	0.9257	0.035293	0.0016820000000000001	0.0036556999999999996	0.005150899999999999
2	H2B-mCherry_mEGFP_0_R1_P3_K1_Ch2-Ch1.zen	20150213_STAG2gfpcf2_Prometa\MitoSys2\Calibration\mEGFPC1H2B_Noc\H2B-mCherry_mEGFP_0_R1_P3_K1_Ch2-Ch1.zen	FA/ISS	20000	30	3		7	0	0	29.94	100000	2000	Scale	0	1.5	0	0.01	1.5	0	0.01	0.040999999999999995	0	1	1	0	1	162.217	114.081	0	1	162.217	114.081	1.0075	2.5941	1	0.9816	0.9703	0.9759	1	0.872	0.9336	0.9890000000000001	2.2904	0.9101	0.028344	0.002738	0.001835	0.0035121
3	H2B-mCherry_mEGFP_0_R1_P4_K1_Ch2-Ch1.zen	20150213_STAG2gfpcf2_Prometa\MitoSys2\Calibration\mEGFPC1H2B_Noc\H2B-mCherry_mEGFP_0_R1_P4_K1_Ch2-Ch1.zen	FA/ISS	20000	30	3		7	0	0	29.94	100000	2000	Scale	0	1.5	0	0.01	1.5	0	0.01	0.040999999999999995	0	1	1	0	1	105.344	6.968	0	1	105.344	6.968	1.0545	1.1117	1	0.9716	0.6129	0.7716	1	0.1423	0.377	1.0253	0.0378	0.1575	0.04032	0.0022595	0.031185	0.017847
4	H2B-mCherry_mEGFP_0_R1_P5_K1_Ch2-Ch1.zen	20150213_STAG2gfpcf2_Prometa\MitoSys2\Calibration\mEGFPC1H2B_Noc\H2B-mCherry_mEGFP_0_R1_P5_K1_Ch2-Ch1.zen	FA/ISS	20000	30	3		7	0	0	29.94	100000	2000	Scale	0	1.5	0	0.01	1.5	0	0.01	0.040999999999999995	0	1	1	0	1	140.632	8.047	0	1	140.632	8.047	1.0425	1.0524	1	0.9787	0.6598	0.8036	1	0.0794	0.2818	1.0207	0.0109	0.0931	0.039721	0.00040425	0.028491000000000002	0.015387
5	H2B-mCherry_mEGFP_1_R1_P1_K1_Ch2-Ch1.zen	20150213_STAG2gfpcf2_Prometa\MitoSys2\Calibration\mEGFPC1H2B_Noc\H2B-mCherry_mEGFP_1_R1_P1_K1_Ch2-Ch1.zen	FA/ISS	20000	30	3		7	0	0	29.94	100000	2000	Scale	0	1.5	0	0.01	1.5	0	0.01	0.040999999999999995	0	1	1	0	1	151.345	86.75299999999999	0	1	151.345	86.75299999999999	1.0385	2.0282	1	0.9803	0.9622	0.9712	1	0.8493	0.9214	1.0184	1.7293	0.8934	0.030295999999999997	0.0013772	0.0035811999999999997	0.005843
6	H2B-mCherry_mEGFP_1_R1_P2_K1_Ch2-Ch1.zen	20150213_STAG2gfpcf2_Prometa\MitoSys2\Calibration\mEGFPC1H2B_Noc\H2B-mCherry_mEGFP_1_R1_P2_K1_Ch2-Ch1.zen	FA/ISS	20000	30	3		7	0	0	29.94	100000	2000	Scale	0	1.5	0	0.01	1.5	0	0.01	0.040999999999999995	0	1	1	0	1	176.67700000000002	125.478	0	1	176.67700000000002	125.478	1.0011	2.4267	1	0.9831	0.9735	0.9783	1	0.8757	0.9356	0.9842	2.153	0.9144	0.027474000000000002	0.0023886	0.0022476999999999996	0.0033438
7	H2B-mCherry_mEGFP_1_R1_P3_K1_Ch2-Ch1.zen	20150213_STAG2gfpcf2_Prometa\MitoSys2\Calibration\mEGFPC1H2B_Noc\H2B-mCherry_mEGFP_1_R1_P3_K1_Ch2-Ch1.zen	FA/ISS	20000	30	3		7	0	0	29.94	100000	2000	Scale	0	1.5	0	0.01	1.5	0	0.01	0.040999999999999995	0	1	1	0	1	170.655	130.481	0	1	170.655	130.481	1.0063	1.9168	1	0.9825	0.9733	0.9779	1	0.8789	0.9374	0.9888	1.6935	0.9158	0.027851	0.00037404	0.014799000000000001	0.015234000000000001
8	H2B-mCherry_mEGFP_1_R1_P4_K1_Ch2-Ch1.zen	20150213_STAG2gfpcf2_Prometa\MitoSys2\Calibration\mEGFPC1H2B_Noc\H2B-mCherry_mEGFP_1_R1_P4_K1_Ch2-Ch1.zen	FA/ISS	20000	30	3		7	0	0	29.94	100000	2000	Scale	0	1.5	0	0.01	1.5	0	0.01	0.040999999999999995	0	1	1	0	1	101.291	5.975	0	1	101.291	5.975	1.0196	1.1295	1	0.9705	0.5566	0.7349	1	0.0896	0.2985	0.9898	0.006999999999999999	0.0439	0.054969000000000004	0.0017777000000000001	0.032695999999999996	0.028187
9	H2B-mCherry_mEGFP_1_R1_P5_K1_Ch2-Ch1.zen	20150213_STAG2gfpcf2_Prometa\MitoSys2\Calibration\mEGFPC1H2B_Noc\H2B-mCherry_mEGFP_1_R1_P5_K1_Ch2-Ch1.zen	FA/ISS	20000	30	3		7	0	0	29.94	100000	2000	Scale	0	1.5	0	0.01	1.5	0	0.01	0.040999999999999995	0	1	1	0	1	158.675	8.205	0	1	158.675	8.205	1.0166	1.0403	1	0.9812	0.6669	0.8089	1	0.0424	0.2059	0.9976	0.0011	0.0223	0.033937	0.0008824	0.017766	0.017266999999999998
10	H2B-mCherry_mEGFP_2_R1_P1_K1_Ch2-Ch1.zen	20150213_STAG2gfpcf2_Prometa\MitoSys2\Calibration\mEGFPC1H2B_Noc\H2B-mCherry_mEGFP_2_R1_P1_K1_Ch2-Ch1.zen	FA/ISS	20000	30	3		7	0	0	29.94	100000	2000	Scale	0	1.5	0	0.01	1.5	0	0.01	0.040999999999999995	0	1	1	0	1	326.42400000000004	261.994	0	1	326.42400000000004	261.994	0.9918	3.8489	1	0.9908	0.9865	0.9886	1	0.8829	0.9394	0.9827	3.5036	0.9284	0.015057	0.0013418	0.0025451000000000002	0.0028178
11	H2B-mCherry_mEGFP_2_R1_P2_K1_Ch2-Ch1.zen	20150213_STAG2gfpcf2_Prometa\MitoSys2\Calibration\mEGFPC1H2B_Noc\H2B-mCherry_mEGFP_2_R1_P2_K1_Ch2-Ch1.zen	FA/ISS	20000	30	3		7	0	0	29.94	100000	2000	Scale	0	1.5	0	0.01	1.5	0	0.01	0.040999999999999995	0	1	1	0	1	337.754	249.949	0	1	337.754	249.949	1.0021	2.4986	1	0.9911	0.9863	0.9887	1	0.8775	0.9366	0.9933	2.2435	0.9256	0.014675	0.00059321	0.0024706	0.0028461
12	H2B-mCherry_mEGFP_2_R1_P3_K1_Ch2-Ch1.zen	20150213_STAG2gfpcf2_Prometa\MitoSys2\Calibration\mEGFPC1H2B_Noc\H2B-mCherry_mEGFP_2_R1_P3_K1_Ch2-Ch1.zen	FA/ISS	20000	30	3		7	0	0	29.94	100000	2000	Scale	0	1.5	0	0.01	1.5	0	0.01	0.040999999999999995	0	1	1	0	1	318.507	236.27900000000002	0	1	318.507	236.27900000000002	1.001	2.6548	1	0.9906	0.9851	0.9879	1	0.8747	0.9351	0.9916	2.3808	0.9232	0.01587	0.00075437	0.0046044	0.007177899999999999
13	H2B-mCherry_mEGFP_2_R1_P4_K1_Ch2-Ch1.zen	20150213_STAG2gfpcf2_Prometa\MitoSys2\Calibration\mEGFPC1H2B_Noc\H2B-mCherry_mEGFP_2_R1_P4_K1_Ch2-Ch1.zen	FA/ISS	20000	30	3		7	0	0	29.94	100000	2000	Scale	0	1.5	0	0.01	1.5	0	0.01	0.040999999999999995	0	1	1	0	1	333.403	16.076	0	1	333.403	16.076	1.0049	1.012	1	0.991	0.8220000000000001	0.9026	1	0.0221	0.1486	0.9959	0.0035	0.055	0.01511	0.00031364	0.01208	0.007714
14	H2B-mCherry_mEGFP_2_R1_P5_K1_Ch2-Ch1.zen	20150213_STAG2gfpcf2_Prometa\MitoSys2\Calibration\mEGFPC1H2B_Noc\H2B-mCherry_mEGFP_2_R1_P5_K1_Ch2-Ch1.zen	FA/ISS	20000	30	3		7	0	0	29.94	100000	2000	Scale	0	1.5	0	0.01	1.5	0	0.01	0.040999999999999995	0	1	1	0	1	273.298	14.427999999999999	0	1	273.298	14.427999999999999	0.9445	1.0527	1	0.9890000000000001	0.8026	0.8909999999999999	1	0.0499	0.222	0.9338	0.0252	0.1172	0.019181999999999998	0.0014106	0.016337	0.023209999999999998
15	H2B-mCherry_mEGFP_prometa_0_R1_P1_K1_Ch2-Ch1.zen	20150213_STAG2gfpcf2_Prometa\MitoSys2\Calibration\mEGFPC1H2B_Noc\H2B-mCherry_mEGFP_prometa_0_R1_P1_K1_Ch2-Ch1.zen	FA/ISS	20000	30	3		7	0	0	29.94	100000	2000	Scale	0	1.5	0	0.01	1.5	0	0.01	0.040999999999999995	0	1	1	0	1	3.886	369.07199999999995	0	1	3.886	369.07199999999995	0.8119	0.9833	1	0.376	0.9914	0.6088	1	0.9991	0.9995	0.2563	0.9737	0.6085	0.052512	0.076714	0.005274	0.004920600000000001
16	H2B-mCherry_mEGFP_prometa_0_R1_P2_K1_Ch2-Ch1.zen	20150213_STAG2gfpcf2_Prometa\MitoSys2\Calibration\mEGFPC1H2B_Noc\H2B-mCherry_mEGFP_prometa_0_R1_P2_K1_Ch2-Ch1.zen	FA/ISS	20000	30	3		7	0	0	29.94	100000	2000	Scale	0	1.5	0	0.01	1.5	0	0.01	0.040999999999999995	0	1	1	0	1	6.694	652.622	0	1	6.694	652.622	0.9066	2.9596	1	0.5887	0.9938	0.7631	1	0.9990000000000001	0.9995	0.5061	2.9419	0.7627	0.005263899999999999	0.06285299999999999	0.0064891	0.0063065
17	H2B-mCherry_mEGFP_prometa_0_R1_P3_K1_Ch2-Ch1.zen	20150213_STAG2gfpcf2_Prometa\MitoSys2\Calibration\mEGFPC1H2B_Noc\H2B-mCherry_mEGFP_prometa_0_R1_P3_K1_Ch2-Ch1.zen	FA/ISS	20000	30	3		7	0	0	29.94	100000	2000	Scale	0	1.5	0	0.01	1.5	0	0.01	0.040999999999999995	0	1	1	0	1	3.8310000000000004	295.131	0	1	3.8310000000000004	295.131	0.9886	3.3738	1	0.3418	0.9875	0.5718	1	0.9988	0.9994	0.3099	3.3399	0.5715	0.032456	0.14348	0.01242	0.011442
18	H2B-mCherry_mEGFP_prometa_0_R1_P4_K1_Ch2-Ch1.zen	20150213_STAG2gfpcf2_Prometa\MitoSys2\Calibration\mEGFPC1H2B_Noc\H2B-mCherry_mEGFP_prometa_0_R1_P4_K1_Ch2-Ch1.zen	FA/ISS	20000	30	3		7	0	0	29.94	100000	2000	Scale	0	1.5	0	0.01	1.5	0	0.01	0.040999999999999995	0	1	1	0	1	2.1180000000000003	8.562000000000001	0	1	2.1180000000000003	8.562000000000001	1.0236	0.9849	1	0.0856	0.6804	0.24100000000000002	1	0.9798	0.9899	0.0922	0.6513	0.23800000000000002	0.091961	0.052302	0.020447	0.005711
19	H2B-mCherry_mEGFP_prometa_0_R1_P5_K1_Ch2-Ch1.zen	20150213_STAG2gfpcf2_Prometa\MitoSys2\Calibration\mEGFPC1H2B_Noc\H2B-mCherry_mEGFP_prometa_0_R1_P5_K1_Ch2-Ch1.zen	FA/ISS	20000	30	3		7	0	0	29.94	100000	2000	Scale	0	1.5	0	0.01	1.5	0	0.01	0.040999999999999995	0	1	1	0	1	2.637	13.770999999999999	0	1	2.637	13.770999999999999	1.1164	1.0095	1	0.1832	0.7933	0.3753	1	0.9843	0.9921	0.221	0.7868	0.3719	0.083497	0.14570999999999998	0.0099014	0.022396
20	H2B-mCherry_mEGFP_prometa_1_R1_P1_K1_Ch2-Ch1.zen	20150213_STAG2gfpcf2_Prometa\MitoSys2\Calibration\mEGFPC1H2B_Noc\H2B-mCherry_mEGFP_prometa_1_R1_P1_K1_Ch2-Ch1.zen	FA/ISS	20000	30	3		7	0	0	29.94	100000	2000	Scale	0	1.5	0	0.01	1.5	0	0.01	0.040999999999999995	0	1	1	0	1	4.504	431.51300000000003	0	1	4.504	431.51300000000003	0.909	1.8343	1	0.4413	0.9923	0.6604	1	0.9991	0.9995	0.376	1.8215	0.6601	0.0073738	0.081068	0.00099772	0.0012671
21	H2B-mCherry_mEGFP_prometa_1_R1_P2_K1_Ch2-Ch1.zen	20150213_STAG2gfpcf2_Prometa\MitoSys2\Calibration\mEGFPC1H2B_Noc\H2B-mCherry_mEGFP_prometa_1_R1_P2_K1_Ch2-Ch1.zen	FA/ISS	20000	30	3		7	0	0	29.94	100000	2000	Scale	0	1.5	0	0.01	1.5	0	0.01	0.040999999999999995	0	1	1	0	1	3.227	385.173	0	1	3.227	385.173	0.9538	1.4177	1	0.29100000000000004	0.992	0.537	1	0.9993	0.9996	0.2656	1.4069999999999998	0.5368	0.018862999999999998	0.04975	0.0024868000000000004	0.0021394
22	H2B-mCherry_mEGFP_prometa_1_R1_P3_K1_Ch2-Ch1.zen	20150213_STAG2gfpcf2_Prometa\MitoSys2\Calibration\mEGFPC1H2B_Noc\H2B-mCherry_mEGFP_prometa_1_R1_P3_K1_Ch2-Ch1.zen	FA/ISS	20000	30	3		7	0	0	29.94	100000	2000	Scale	0	1.5	0	0.01	1.5	0	0.01	0.040999999999999995	0	1	1	0	1	3.753	403.467	0	1	3.753	403.467	1.425	2.0906	1	0.3533	0.9921	0.5906	1	0.9992	0.9996	0.5992	2.0766	0.5904	0.008536799999999999	0.092749	0.0021043000000000004	0.00185
23	H2B-mCherry_mEGFP_prometa_1_R1_P4_K1_Ch2-Ch1.zen	20150213_STAG2gfpcf2_Prometa\MitoSys2\Calibration\mEGFPC1H2B_Noc\H2B-mCherry_mEGFP_prometa_1_R1_P4_K1_Ch2-Ch1.zen	FA/ISS	20000	30	3		7	0	0	29.94	100000	2000	Scale	0	1.5	0	0.01	1.5	0	0.01	0.040999999999999995	0	1	1	0	1	2.127	12.949000000000002	0	1	2.127	12.949000000000002	1.0765	0.9909	1	0.0868	0.7813	0.2587	1	0.9865	0.9933	0.1075	0.7609	0.2567	0.0018238	0.10799	0.011273	0.014418
24	H2B-mCherry_mEGFP_prometa_1_R1_P5_K1_Ch2-Ch1.zen	20150213_STAG2gfpcf2_Prometa\MitoSys2\Calibration\mEGFPC1H2B_Noc\H2B-mCherry_mEGFP_prometa_1_R1_P5_K1_Ch2-Ch1.zen	FA/ISS	20000	30	3		7	0	0	29.94	100000	2000	Scale	0	1.5	0	0.01	1.5	0	0.01	0.040999999999999995	0	1	1	0	1	1.817	17.074	0	1	1.817	17.074	1.0358	1.0286	1	0.031	0.8316	0.158	1	0.9913	0.9956	0.036000000000000004	0.8494	0.1573	-0.00083982	0.081301	0.007849	0.0072324
25	H2B-mCherry_mEGFP_prometa_2_R1_P1_K1_Ch2-Ch1.zen	20150213_STAG2gfpcf2_Prometa\MitoSys2\Calibration\mEGFPC1H2B_Noc\H2B-mCherry_mEGFP_prometa_2_R1_P1_K1_Ch2-Ch1.zen	FA/ISS	20000	30	3		7	0	0	29.94	100000	2000	Scale	0	1.5	0	0.01	1.5	0	0.01	0.040999999999999995	0	1	1	0	1	22.883000000000003	611.253	0	1	22.883000000000003	611.253	1.036	2.42	1	0.873	0.9947	0.9319	1	0.9967	0.9983	0.9066	2.4046	0.9303	0.1229	0.025748000000000004	0.0051976999999999995	0.0033975000000000003
26	H2B-mCherry_mEGFP_prometa_2_R1_P2_K1_Ch2-Ch1.zen	20150213_STAG2gfpcf2_Prometa\MitoSys2\Calibration\mEGFPC1H2B_Noc\H2B-mCherry_mEGFP_prometa_2_R1_P2_K1_Ch2-Ch1.zen	FA/ISS	20000	30	3		7	0	0	29.94	100000	2000	Scale	0	1.5	0	0.01	1.5	0	0.01	0.040999999999999995	0	1	1	0	1	22.011	580.377	0	1	22.011	580.377	0.9632	3.3156	1	0.8683	0.9938	0.9289	1	0.9963	0.9981	0.8340000000000001	3.2916	0.9272	0.11649000000000001	0.023828	0.0040875	0.0038628
27	H2B-mCherry_mEGFP_prometa_2_R1_P3_K1_Ch2-Ch1.zen	20150213_STAG2gfpcf2_Prometa\MitoSys2\Calibration\mEGFPC1H2B_Noc\H2B-mCherry_mEGFP_prometa_2_R1_P3_K1_Ch2-Ch1.zen	FA/ISS	20000	30	3		7	0	0	29.94	100000	2000	Scale	0	1.5	0	0.01	1.5	0	0.01	0.040999999999999995	0	1	1	0	1	21.244	512.863	0	1	21.244	512.863	1.0015	2.7039	1	0.8636	0.9937	0.9264	1	0.9964	0.9982	0.8649	2.6851	0.9247	0.12764	0.024891999999999997	0.004382	0.0037484000000000003
28	H2B-mCherry_mEGFP_prometa_2_R1_P4_K1_Ch2-Ch1.zen	20150213_STAG2gfpcf2_Prometa\MitoSys2\Calibration\mEGFPC1H2B_Noc\H2B-mCherry_mEGFP_prometa_2_R1_P4_K1_Ch2-Ch1.zen	FA/ISS	20000	30	3		7	0	0	29.94	100000	2000	Scale	0	1.5	0	0.01	1.5	0	0.01	0.040999999999999995	0	1	1	0	1	20.15	13.655	0	1	20.15	13.655	1.0162	1.0014	1	0.8562	0.7916	0.8233	1	0.8826	0.9395	0.8711	0.6879	0.7673	0.1876	0.0040545	0.010889	0.012404
29	H2B-mCherry_mEGFP_prometa_2_R1_P5_K1_Ch2-Ch1.zen	20150213_STAG2gfpcf2_Prometa\MitoSys2\Calibration\mEGFPC1H2B_Noc\H2B-mCherry_mEGFP_prometa_2_R1_P5_K1_Ch2-Ch1.zen	FA/ISS	20000	30	3		7	0	0	29.94	100000	2000	Scale	0	1.5	0	0.01	1.5	0	0.01	0.040999999999999995	0	1	1	0	1	17.028	14.607999999999999	0	1	17.028	14.607999999999999	1.0867	1.1004	1	0.8303	0.8044	0.8172	1	0.9071	0.9524	0.9092	0.8024	0.7739	0.1615	0.0095872	0.0069006	0.010839
30	STAG2_mEGFP_0_R1_P1_K1_Ch2-Ch1.zen	20150213_STAG2gfpcf2_Prometa\MitoSys2\LSM\STAG2-EGFP_Prometa_2_6h_afterNoc\STAG2_mEGFP_0_R1_P1_K1_Ch2-Ch1.zen	FA/ISS	20000	30	3	x	7	0	0	29.94	100000	2000	Scale	0	3.27	0	0.01	1.92	0	0.01	0.040999999999999995	0	1	1	0	1	128.738	250.595	0	1	128.738	250.595	1.2857	1.8165	1	0.9486	0.9833	0.9658	1	0.9559	0.9777	1.2266	1.7226	0.9441	0.04113	0.005437300000000001	0.0031305	0.0027087
31	STAG2_mEGFP_0_R1_P2_K1_Ch2-Ch1.zen	20150213_STAG2gfpcf2_Prometa\MitoSys2\LSM\STAG2-EGFP_Prometa_2_6h_afterNoc\STAG2_mEGFP_0_R1_P2_K1_Ch2-Ch1.zen	FA/ISS	20000	30	3	x	7	0	0	29.94	100000	2000	Scale	0	3.27	0	0.01	1.92	0	0.01	0.040999999999999995	0	1	1	0	1	114.59700000000001	175.49099999999999	0	1	114.59700000000001	175.49099999999999	1.6092	1.7555	1	0.9424	0.9773	0.9597	1	0.9464	0.9728	1.5330000000000001	1.633	0.9333	0.040934	0.010463	0.00091497	0.002343
32	STAG2_mEGFP_0_R1_P3_K1_Ch2-Ch1.zen	20150213_STAG2gfpcf2_Prometa\MitoSys2\LSM\STAG2-EGFP_Prometa_2_6h_afterNoc\STAG2_mEGFP_0_R1_P3_K1_Ch2-Ch1.zen	FA/ISS	20000	30	3	x	7	0	0	29.94	100000	2000	Scale	0	3.27	0	0.01	1.92	0	0.01	0.040999999999999995	0	1	1	0	1	116.194	220.045	0	1	116.194	220.045	1.1925	1.601	1	0.9427	0.9808	0.9616	1	0.9546	0.977	1.1294	1.5117	0.9393	0.050894999999999996	0.0044407	0.007984699999999999	0.008827799999999998
33	STAG2_mEGFP_0_R1_P4_K1_Ch2-Ch1.zen	20150213_STAG2gfpcf2_Prometa\MitoSys2\LSM\STAG2-EGFP_Prometa_2_6h_afterNoc\STAG2_mEGFP_0_R1_P4_K1_Ch2-Ch1.zen	FA/ISS	20000	30	3	x	7	0	0	29.94	100000	2000	Scale	0	3.27	0	0.01	1.92	0	0.01	0.040999999999999995	0	1	1	0	1	3.8680000000000003	3.154	0	1	3.8680000000000003	3.154	1.091	1.0927	1	0.0255	0.1515	0.0592	1	0.9018	0.9496	0.0354	0.1431	0.0516	0.29591	0.15353	0.01963	0.053519000000000004
34	STAG2_mEGFP_0_R1_P5_K1_Ch2-Ch1.zen	20150213_STAG2gfpcf2_Prometa\MitoSys2\LSM\STAG2-EGFP_Prometa_2_6h_afterNoc\STAG2_mEGFP_0_R1_P5_K1_Ch2-Ch1.zen	FA/ISS	20000	30	3	x	7	0	0	29.94	100000	2000	Scale	0	3.27	0	0.01	1.92	0	0.01	0.040999999999999995	0	1	1	0	1	3.805	2.8739999999999997	0	1	3.805	2.8739999999999997	1.3377	1.2155	1	0.0311	0.1087	0.0412	1	0.8947	0.9459	0.043	0.1274	0.0341	0.3018	0.23681	0.069931	0.1639
35	STAG2_mEGFP_1_R1_P1_K1_Ch2-Ch1.zen	20150213_STAG2gfpcf2_Prometa\MitoSys2\LSM\STAG2-EGFP_Prometa_2_6h_afterNoc\STAG2_mEGFP_1_R1_P1_K1_Ch2-Ch1.zen	FA/ISS	20000	30	3		7	0	0	29.94	100000	2000	Scale	0	3.27	0	0.01	1.92	0	0.01	0.040999999999999995	0	1	1	0	1	83.25200000000001	427.514	0	1	83.25200000000001	427.514	1.048	2.1787	1	0.9225	0.99	0.9556	1	0.9822	0.991	0.9683	2.1312	0.9470000000000001	0.066423	0.010073	0.007481799999999999	0.006067899999999999
36	STAG2_mEGFP_1_R1_P2_K1_Ch2-Ch1.zen	20150213_STAG2gfpcf2_Prometa\MitoSys2\LSM\STAG2-EGFP_Prometa_2_6h_afterNoc\STAG2_mEGFP_1_R1_P2_K1_Ch2-Ch1.zen	FA/ISS	20000	30	3		7	0	0	29.94	100000	2000	Scale	0	3.27	0	0.01	1.92	0	0.01	0.040999999999999995	0	1	1	0	1	83.90299999999999	371.324	0	1	83.90299999999999	371.324	1.0645	1.3041	1	0.9234	0.9893	0.9557	1	0.9808	0.9904	0.9853	1.2684	0.9465	0.067785	0.0076872	0.010355	0.0081084
37	STAG2_mEGFP_1_R1_P3_K1_Ch2-Ch1.zen	20150213_STAG2gfpcf2_Prometa\MitoSys2\LSM\STAG2-EGFP_Prometa_2_6h_afterNoc\STAG2_mEGFP_1_R1_P3_K1_Ch2-Ch1.zen	FA/ISS	20000	30	3		7	0	0	29.94	100000	2000	Scale	0	3.27	0	0.01	1.92	0	0.01	0.040999999999999995	0	1	1	0	1	80.8	300.997	0	1	80.8	300.997	1.011	3.1064	1	0.9205	0.9845	0.9520000000000001	1	0.9735	0.9866	0.9309999999999999	3.0091	0.9391	0.07736599999999999	0.0073756	0.004783600000000001	0.0036115
38	STAG2_mEGFP_1_R1_P4_K1_Ch2-Ch1.zen	20150213_STAG2gfpcf2_Prometa\MitoSys2\LSM\STAG2-EGFP_Prometa_2_6h_afterNoc\STAG2_mEGFP_1_R1_P4_K1_Ch2-Ch1.zen	FA/ISS	20000	30	3		7	0	0	29.94	100000	2000	Scale	0	3.27	0	0.01	1.92	0	0.01	0.040999999999999995	0	1	1	0	1	70.738	21.432	0	1	70.738	21.432	1.1381	1.0853	1	0.9078	0.8269	0.8664	1	0.7485	0.8651	1.0383	0.6515	0.7379	0.078306	0.011193999999999999	0.005517	0.011448999999999999
39	STAG2_mEGFP_1_R1_P5_K1_Ch2-Ch1.zen	20150213_STAG2gfpcf2_Prometa\MitoSys2\LSM\STAG2-EGFP_Prometa_2_6h_afterNoc\STAG2_mEGFP_1_R1_P5_K1_Ch2-Ch1.zen	FA/ISS	20000	30	3		7	0	0	29.94	100000	2000	Scale	0	3.27	0	0.01	1.92	0	0.01	0.040999999999999995	0	1	1	0	1	59.187	19.655	0	1	59.187	19.655	1.0863	1.0776	1	0.8904	0.8113	0.8499	1	0.769	0.8769	0.9713	0.6565	0.7338	0.1211	0.013334	0.008765899999999998	0.004113
40	STAG2_mEGFP_2_R1_P1_K1_Ch2-Ch1.zen	20150213_STAG2gfpcf2_Prometa\MitoSys2\LSM\STAG2-EGFP_Prometa_2_6h_afterNoc\STAG2_mEGFP_2_R1_P1_K1_Ch2-Ch1.zen	FA/ISS	20000	30	3		7	0	0	29.94	100000	2000	Scale	0	3.27	0	0.01	1.92	0	0.01	0.040999999999999995	0	1	1	0	1	77.995	154.974	0	1	77.995	154.974	0.9644	0.5768	1	0.9178	0.9715	0.9442	1	0.9523	0.9758	0.8836	0.5151	0.9211	0.045114	0.009026600000000001	0.0037905	0.0050144
41	STAG2_mEGFP_2_R1_P2_K1_Ch2-Ch1.zen	20150213_STAG2gfpcf2_Prometa\MitoSys2\LSM\STAG2-EGFP_Prometa_2_6h_afterNoc\STAG2_mEGFP_2_R1_P2_K1_Ch2-Ch1.zen	FA/ISS	20000	30	3		7	0	0	29.94	100000	2000	Scale	0	3.27	0	0.01	1.92	0	0.01	0.040999999999999995	0	1	1	0	1	70.722	415.795	0	1	70.722	415.795	1.0595	2.2002	1	0.9095	0.9895	0.9486	1	0.9840000000000001	0.9919	0.9661	2.1536	0.9409	0.046356	0.006495999999999999	0.010894	0.0097041
42	STAG2_mEGFP_2_R1_P3_K1_Ch2-Ch1.zen	20150213_STAG2gfpcf2_Prometa\MitoSys2\LSM\STAG2-EGFP_Prometa_2_6h_afterNoc\STAG2_mEGFP_2_R1_P3_K1_Ch2-Ch1.zen	FA/ISS	20000	30	3		7	0	0	29.94	100000	2000	Scale	0	3.27	0	0.01	1.92	0	0.01	0.040999999999999995	0	1	1	0	1	64.86399999999999	378.82	0	1	64.86399999999999	378.82	0.8032	4.6753	1	0.9008	0.9868	0.9428	1	0.9812	0.9905	0.7136	4.5739	0.9338	0.043537	0.0094199	0.007563800000000001	0.0068313
43	STAG2_mEGFP_2_R1_P4_K1_Ch2-Ch1.zen	20150213_STAG2gfpcf2_Prometa\MitoSys2\LSM\STAG2-EGFP_Prometa_2_6h_afterNoc\STAG2_mEGFP_2_R1_P4_K1_Ch2-Ch1.zen	FA/ISS	20000	30	3		7	0	0	29.94	100000	2000	Scale	0	3.27	0	0.01	1.92	0	0.01	0.040999999999999995	0	1	1	0	1	57.345	15.702	0	1	57.345	15.702	1.0069	1.0124	1	0.8891	0.7704	0.8276	1	0.7227	0.8501	0.8955	0.5379999999999999	0.6862	0.035334	0.0067816000000000005	-0.00048783	0.0192
44	STAG2_mEGFP_2_R1_P5_K1_Ch2-Ch1.zen	20150213_STAG2gfpcf2_Prometa\MitoSys2\LSM\STAG2-EGFP_Prometa_2_6h_afterNoc\STAG2_mEGFP_2_R1_P5_K1_Ch2-Ch1.zen	FA/ISS	20000	30	3		7	0	0	29.94	100000	2000	Scale	0	3.27	0	0.01	1.92	0	0.01	0.040999999999999995	0	1	1	0	1	54.963	12.458	0	1	54.963	12.458	1.0873	1.0338	1	0.8839	0.7151	0.795	1	0.6714	0.8194	0.9657	0.4545	0.6252	0.053449	0.007511100000000001	0.017106	0.023691999999999998
45	STAG2_mEGFP_3_R1_P1_K1_Ch2-Ch1.zen	20150213_STAG2gfpcf2_Prometa\MitoSys2\LSM\STAG2-EGFP_Prometa_2_6h_afterNoc\STAG2_mEGFP_3_R1_P1_K1_Ch2-Ch1.zen	FA/ISS	20000	30	3		7	0	0	29.94	100000	2000	Scale	0	3.27	0	0.01	1.92	0	0.01	0.040999999999999995	0	1	1	0	1	46.413999999999994	1164.895	0	1	46.413999999999994	1164.895	1.0361	2.5569	1	0.8636	0.9963	0.9276	1	0.9963	0.9982	0.8969	2.543	0.9259	0.054245	0.016101	0.0018219999999999998	0.0019724
46	STAG2_mEGFP_3_R1_P2_K1_Ch2-Ch1.zen	20150213_STAG2gfpcf2_Prometa\MitoSys2\LSM\STAG2-EGFP_Prometa_2_6h_afterNoc\STAG2_mEGFP_3_R1_P2_K1_Ch2-Ch1.zen	FA/ISS	20000	30	3		7	0	0	29.94	100000	2000	Scale	0	3.27	0	0.01	1.92	0	0.01	0.040999999999999995	0	1	1	0	1	74.726	563.226	0	1	74.726	563.226	0.9440000000000001	2.3040000000000003	1	0.9141	0.9923	0.9524	1	0.9877	0.9938	0.8604	2.2694	0.9465	0.059713	0.0095861	0.0029809999999999997	0.0027464000000000004
47	STAG2_mEGFP_3_R1_P3_K1_Ch2-Ch1.zen	20150213_STAG2gfpcf2_Prometa\MitoSys2\LSM\STAG2-EGFP_Prometa_2_6h_afterNoc\STAG2_mEGFP_3_R1_P3_K1_Ch2-Ch1.zen	FA/ISS	20000	30	3		7	0	0	29.94	100000	2000	Scale	0	3.27	0	0.01	1.92	0	0.01	0.040999999999999995	0	1	1	0	1	62.617	808.498	0	1	62.617	808.498	1.2644	2.0961	1	0.897	0.9949	0.9447	1	0.9932	0.9966	1.1468	2.0759	0.9415	0.058419000000000006	0.013071000000000001	0.0057305	0.004273600000000001
48	STAG2_mEGFP_3_R1_P4_K1_Ch2-Ch1.zen	20150213_STAG2gfpcf2_Prometa\MitoSys2\LSM\STAG2-EGFP_Prometa_2_6h_afterNoc\STAG2_mEGFP_3_R1_P4_K1_Ch2-Ch1.zen	FA/ISS	20000	30	3		7	0	0	29.94	100000	2000	Scale	0	3.27	0	0.01	1.92	0	0.01	0.040999999999999995	0	1	1	0	1	71.175	57.442	0	1	71.175	57.442	1.092	1.7533	1	0.9091	0.9318	0.9204	1	0.8984	0.9478	0.9963	1.516	0.8706	0.062815	0.009212600000000001	0.0036331	0.010190000000000001
49	STAG2_mEGFP_3_R1_P5_K1_Ch2-Ch1.zen	20150213_STAG2gfpcf2_Prometa\MitoSys2\LSM\STAG2-EGFP_Prometa_2_6h_afterNoc\STAG2_mEGFP_3_R1_P5_K1_Ch2-Ch1.zen	FA/ISS	20000	30	3		7	0	0	29.94	100000	2000	Scale	0	3.27	0	0.01	1.92	0	0.01	0.040999999999999995	0	1	1	0	1	59.309	27.394000000000002	0	1	59.309	27.394000000000002	1.0767	1.0335	1	0.8922	0.8644	0.8782	1	0.8306	0.9114	0.9646	0.73	0.7945	0.06315499999999999	0.007481600000000001	0.0030455	0.008984
50	STAG2_mEGFP_4_R1_P1_K1_Ch2-Ch1.zen	20150213_STAG2gfpcf2_Prometa\MitoSys2\LSM\STAG2-EGFP_Prometa_2_6h_afterNoc\STAG2_mEGFP_4_R1_P1_K1_Ch2-Ch1.zen	FA/ISS	20000	30	3		7	0	0	29.94	100000	2000	Scale	0	3.27	0	0.01	1.92	0	0.01	0.040999999999999995	0	1	1	0	1	92.167	385.548	0	1	92.167	385.548	1.0841	0.9637	1	0.93	0.99	0.9595	1	0.9803	0.9901	1.0109	0.9338	0.95	0.065177	0.009035799999999998	0.0032972	0.002328
51	STAG2_mEGFP_4_R1_P2_K1_Ch2-Ch1.zen	20150213_STAG2gfpcf2_Prometa\MitoSys2\LSM\STAG2-EGFP_Prometa_2_6h_afterNoc\STAG2_mEGFP_4_R1_P2_K1_Ch2-Ch1.zen	FA/ISS	20000	30	3		7	0	0	29.94	100000	2000	Scale	0	3.27	0	0.01	1.92	0	0.01	0.040999999999999995	0	1	1	0	1	92.25	312.597	0	1	92.25	312.597	1.0441	2.2402	1	0.9301	0.9872	0.9583	1	0.975	0.9874	0.9726	2.1775	0.9461	0.067281	0.010379000000000001	0.0026475	0.0031784
52	STAG2_mEGFP_4_R1_P3_K1_Ch2-Ch1.zen	20150213_STAG2gfpcf2_Prometa\MitoSys2\LSM\STAG2-EGFP_Prometa_2_6h_afterNoc\STAG2_mEGFP_4_R1_P3_K1_Ch2-Ch1.zen	FA/ISS	20000	30	3		7	0	0	29.94	100000	2000	Scale	0	3.27	0	0.01	1.92	0	0.01	0.040999999999999995	0	1	1	0	1	88.361	353.32099999999997	0	1	88.361	353.32099999999997	0.9345	3.4078	1	0.9273	0.9873	0.9568	1	0.9758	0.9878	0.8641	3.3219	0.9451	0.05985	0.0074881	0.002656	0.0029646
53	STAG2_mEGFP_4_R1_P4_K1_Ch2-Ch1.zen	20150213_STAG2gfpcf2_Prometa\MitoSys2\LSM\STAG2-EGFP_Prometa_2_6h_afterNoc\STAG2_mEGFP_4_R1_P4_K1_Ch2-Ch1.zen	FA/ISS	20000	30	3		7	0	0	29.94	100000	2000	Scale	0	3.27	0	0.01	1.92	0	0.01	0.040999999999999995	0	1	1	0	1	75.977	21.41	0	1	75.977	21.41	0.8195	0.8836	1	0.9161	0.8292	0.8716	1	0.7297	0.8542	0.7432	0.5162	0.732	0.082474	0.007081699999999999	0.010332	0.009287100000000001
54	STAG2_mEGFP_4_R1_P5_K1_Ch2-Ch1.zen	20150213_STAG2gfpcf2_Prometa\MitoSys2\LSM\STAG2-EGFP_Prometa_2_6h_afterNoc\STAG2_mEGFP_4_R1_P5_K1_Ch2-Ch1.zen	FA/ISS	20000	30	3		7	0	0	29.94	100000	2000	Scale	0	3.27	0	0.01	1.92	0	0.01	0.040999999999999995	0	1	1	0	1	69.318	18.680999999999997	0	1	69.318	18.680999999999997	0.8628	0.9144	1	0.9074	0.8041	0.8542	1	0.7187	0.8478	0.7764	0.5059	0.7092	0.077056	0.014232	0.0055791	0.015124
55	STAG2_mEGFP_5_R1_P1_K1_Ch2-Ch1.zen	20150213_STAG2gfpcf2_Prometa\MitoSys2\LSM\STAG2-EGFP_Prometa_2_6h_afterNoc\STAG2_mEGFP_5_R1_P1_K1_Ch2-Ch1.zen	FA/ISS	20000	30	3		7	0	0	29.94	100000	2000	Scale	0	3.27	0	0.01	1.92	0	0.01	0.040999999999999995	0	1	1	0	1	79.328	207.217	0	1	79.328	207.217	1.083	1.8582	1	0.919	0.9804	0.9492	1	0.9671	0.9834	0.9985	1.7799	0.9333	0.066742	0.008913299999999999	0.0035946	0.0037770000000000004
56	STAG2_mEGFP_5_R1_P2_K1_Ch2-Ch1.zen	20150213_STAG2gfpcf2_Prometa\MitoSys2\LSM\STAG2-EGFP_Prometa_2_6h_afterNoc\STAG2_mEGFP_5_R1_P2_K1_Ch2-Ch1.zen	FA/ISS	20000	30	3		7	0	0	29.94	100000	2000	Scale	0	3.27	0	0.01	1.92	0	0.01	0.040999999999999995	0	1	1	0	1	59.865	474.838	0	1	59.865	474.838	1.0914	3.1848	1	0.8923	0.9903	0.94	1	0.9877	0.9938	0.9779	3.1329	0.9342	0.059966	0.022093	0.013142	0.011097
57	STAG2_mEGFP_5_R1_P3_K1_Ch2-Ch1.zen	20150213_STAG2gfpcf2_Prometa\MitoSys2\LSM\STAG2-EGFP_Prometa_2_6h_afterNoc\STAG2_mEGFP_5_R1_P3_K1_Ch2-Ch1.zen	FA/ISS	20000	30	3		7	0	0	29.94	100000	2000	Scale	0	3.27	0	0.01	1.92	0	0.01	0.040999999999999995	0	1	1	0	1	55.053000000000004	408.756	0	1	55.053000000000004	408.756	1.3771	4.3159	1	0.8836	0.9881	0.9344	1	0.9864	0.9932	1.2376	4.2361	0.9279999999999999	0.057537	0.014969999999999999	0.0092157	0.010717
58	STAG2_mEGFP_5_R1_P4_K1_Ch2-Ch1.zen	20150213_STAG2gfpcf2_Prometa\MitoSys2\LSM\STAG2-EGFP_Prometa_2_6h_afterNoc\STAG2_mEGFP_5_R1_P4_K1_Ch2-Ch1.zen	FA/ISS	20000	30	3		7	0	0	29.94	100000	2000	Scale	0	3.27	0	0.01	1.92	0	0.01	0.040999999999999995	0	1	1	0	1	53.766999999999996	12.012	0	1	53.766999999999996	12.012	0.9794	1.0297	1	0.8822	0.7052	0.7888	1	0.6656	0.8158	0.8627	0.4518	0.6158	0.10119	0.010336	0.027614999999999997	0.012402
59	STAG2_mEGFP_5_R1_P5_K1_Ch2-Ch1.zen	20150213_STAG2gfpcf2_Prometa\MitoSys2\LSM\STAG2-EGFP_Prometa_2_6h_afterNoc\STAG2_mEGFP_5_R1_P5_K1_Ch2-Ch1.zen	FA/ISS	20000	30	3		7	0	0	29.94	100000	2000	Scale	0	3.27	0	0.01	1.92	0	0.01	0.040999999999999995	0	1	1	0	1	54.318999999999996	11.832	0	1	54.318999999999996	11.832	0.9771	0.9702	1	0.8857	0.7066	0.7909999999999999	1	0.6573	0.8107	0.8638	0.4074	0.6129	0.10034	0.007187699999999999	0.017619	0.013992
[truncated: 101 more columns]
