# Supplementary material for: Absolute quantification of cohesin, CTCF and their regulators in human cells
Source: eLife. 2019 Jun 17;8:e46269. doi: 10.7554/eLife.46269 (PMC6606026; doi:10.7554/eLife.46269)
Supplement: Figure 2—source data 1. [file elife-46269-fig2-data1.zip › Figure 2 - source data 1/20150213_STAG2gfpcf2_Prometa/2c_opt_time_col_cf_Ch1.txt]

tau_us	Ch1	Ch1_std	Ch1_fit	path
10	3.448234e-02	2.668042e-03	3.438900e-02	20150213_STAG2gfpcf2_Prometa\MitoSys2\Calibration\mEGFPC1H2B_Noc\H2B-mCherry_mEGFP_0_R1_P1_K1_Ch2-Ch1.zen
20	3.319765e-02	2.183047e-03	3.321100e-02	20150213_STAG2gfpcf2_Prometa\MitoSys2\Calibration\mEGFPC1H2B_Noc\H2B-mCherry_mEGFP_0_R1_P1_K1_Ch2-Ch1.zen
30	3.166131e-02	1.661630e-03	3.210200e-02	20150213_STAG2gfpcf2_Prometa\MitoSys2\Calibration\mEGFPC1H2B_Noc\H2B-mCherry_mEGFP_0_R1_P1_K1_Ch2-Ch1.zen
40	3.125666e-02	2.369881e-03	3.106400e-02	20150213_STAG2gfpcf2_Prometa\MitoSys2\Calibration\mEGFPC1H2B_Noc\H2B-mCherry_mEGFP_0_R1_P1_K1_Ch2-Ch1.zen
50	3.028302e-02	3.014192e-03	3.009400e-02	20150213_STAG2gfpcf2_Prometa\MitoSys2\Calibration\mEGFPC1H2B_Noc\H2B-mCherry_mEGFP_0_R1_P1_K1_Ch2-Ch1.zen
60	2.878818e-02	2.345800e-03	2.918800e-02	20150213_STAG2gfpcf2_Prometa\MitoSys2\Calibration\mEGFPC1H2B_Noc\H2B-mCherry_mEGFP_0_R1_P1_K1_Ch2-Ch1.zen
70	2.866719e-02	2.455030e-03	2.834100e-02	20150213_STAG2gfpcf2_Prometa\MitoSys2\Calibration\mEGFPC1H2B_Noc\H2B-mCherry_mEGFP_0_R1_P1_K1_Ch2-Ch1.zen
80	2.793147e-02	2.381220e-03	2.754900e-02	20150213_STAG2gfpcf2_Prometa\MitoSys2\Calibration\mEGFPC1H2B_Noc\H2B-mCherry_mEGFP_0_R1_P1_K1_Ch2-Ch1.zen
90	2.669954e-02	2.585141e-03	2.680600e-02	20150213_STAG2gfpcf2_Prometa\MitoSys2\Calibration\mEGFPC1H2B_Noc\H2B-mCherry_mEGFP_0_R1_P1_K1_Ch2-Ch1.zen
100	2.578656e-02	1.937076e-03	2.611000e-02	20150213_STAG2gfpcf2_Prometa\MitoSys2\Calibration\mEGFPC1H2B_Noc\H2B-mCherry_mEGFP_0_R1_P1_K1_Ch2-Ch1.zen
120	2.482585e-02	2.480563e-03	2.483900e-02	20150213_STAG2gfpcf2_Prometa\MitoSys2\Calibration\mEGFPC1H2B_Noc\H2B-mCherry_mEGFP_0_R1_P1_K1_Ch2-Ch1.zen
140	2.375616e-02	2.203657e-03	2.370900e-02	20150213_STAG2gfpcf2_Prometa\MitoSys2\Calibration\mEGFPC1H2B_Noc\H2B-mCherry_mEGFP_0_R1_P1_K1_Ch2-Ch1.zen
160	2.281183e-02	2.432999e-03	2.269700e-02	20150213_STAG2gfpcf2_Prometa\MitoSys2\Calibration\mEGFPC1H2B_Noc\H2B-mCherry_mEGFP_0_R1_P1_K1_Ch2-Ch1.zen
180	2.189933e-02	2.013479e-03	2.178600e-02	20150213_STAG2gfpcf2_Prometa\MitoSys2\Calibration\mEGFPC1H2B_Noc\H2B-mCherry_mEGFP_0_R1_P1_K1_Ch2-Ch1.zen
200	2.125874e-02	2.353698e-03	2.096000e-02	20150213_STAG2gfpcf2_Prometa\MitoSys2\Calibration\mEGFPC1H2B_Noc\H2B-mCherry_mEGFP_0_R1_P1_K1_Ch2-Ch1.zen
220	1.957752e-02	1.449244e-03	2.020700e-02	20150213_STAG2gfpcf2_Prometa\MitoSys2\Calibration\mEGFPC1H2B_Noc\H2B-mCherry_mEGFP_0_R1_P1_K1_Ch2-Ch1.zen
240	1.981819e-02	2.096781e-03	1.951700e-02	20150213_STAG2gfpcf2_Prometa\MitoSys2\Calibration\mEGFPC1H2B_Noc\H2B-mCherry_mEGFP_0_R1_P1_K1_Ch2-Ch1.zen
260	1.925364e-02	2.080501e-03	1.888100e-02	20150213_STAG2gfpcf2_Prometa\MitoSys2\Calibration\mEGFPC1H2B_Noc\H2B-mCherry_mEGFP_0_R1_P1_K1_Ch2-Ch1.zen
280	1.845520e-02	1.808370e-03	1.829200e-02	20150213_STAG2gfpcf2_Prometa\MitoSys2\Calibration\mEGFPC1H2B_Noc\H2B-mCherry_mEGFP_0_R1_P1_K1_Ch2-Ch1.zen
300	1.768841e-02	1.671235e-03	1.774500e-02	20150213_STAG2gfpcf2_Prometa\MitoSys2\Calibration\mEGFPC1H2B_Noc\H2B-mCherry_mEGFP_0_R1_P1_K1_Ch2-Ch1.zen
340	1.665705e-02	1.851356e-03	1.675600e-02	20150213_STAG2gfpcf2_Prometa\MitoSys2\Calibration\mEGFPC1H2B_Noc\H2B-mCherry_mEGFP_0_R1_P1_K1_Ch2-Ch1.zen
380	1.599916e-02	1.607632e-03	1.588500e-02	20150213_STAG2gfpcf2_Prometa\MitoSys2\Calibration\mEGFPC1H2B_Noc\H2B-mCherry_mEGFP_0_R1_P1_K1_Ch2-Ch1.zen
420	1.484069e-02	1.746168e-03	1.510900e-02	20150213_STAG2gfpcf2_Prometa\MitoSys2\Calibration\mEGFPC1H2B_Noc\H2B-mCherry_mEGFP_0_R1_P1_K1_Ch2-Ch1.zen
460	1.401250e-02	1.443512e-03	1.441200e-02	20150213_STAG2gfpcf2_Prometa\MitoSys2\Calibration\mEGFPC1H2B_Noc\H2B-mCherry_mEGFP_0_R1_P1_K1_Ch2-Ch1.zen
500	1.334286e-02	1.907401e-03	1.378200e-02	20150213_STAG2gfpcf2_Prometa\MitoSys2\Calibration\mEGFPC1H2B_Noc\H2B-mCherry_mEGFP_0_R1_P1_K1_Ch2-Ch1.zen
540	1.323572e-02	2.411043e-03	1.320800e-02	20150213_STAG2gfpcf2_Prometa\MitoSys2\Calibration\mEGFPC1H2B_Noc\H2B-mCherry_mEGFP_0_R1_P1_K1_Ch2-Ch1.zen
580	1.258758e-02	1.835049e-03	1.268300e-02	20150213_STAG2gfpcf2_Prometa\MitoSys2\Calibration\mEGFPC1H2B_Noc\H2B-mCherry_mEGFP_0_R1_P1_K1_Ch2-Ch1.zen
620	1.224323e-02	1.714856e-03	1.220000e-02	20150213_STAG2gfpcf2_Prometa\MitoSys2\Calibration\mEGFPC1H2B_Noc\H2B-mCherry_mEGFP_0_R1_P1_K1_Ch2-Ch1.zen
660	1.154646e-02	1.981167e-03	1.175500e-02	20150213_STAG2gfpcf2_Prometa\MitoSys2\Calibration\mEGFPC1H2B_Noc\H2B-mCherry_mEGFP_0_R1_P1_K1_Ch2-Ch1.zen
700	1.135253e-02	1.401257e-03	1.134400e-02	20150213_STAG2gfpcf2_Prometa\MitoSys2\Calibration\mEGFPC1H2B_Noc\H2B-mCherry_mEGFP_0_R1_P1_K1_Ch2-Ch1.zen
780	1.098062e-02	1.927487e-03	1.060600e-02	20150213_STAG2gfpcf2_Prometa\MitoSys2\Calibration\mEGFPC1H2B_Noc\H2B-mCherry_mEGFP_0_R1_P1_K1_Ch2-Ch1.zen
860	1.019241e-02	1.697855e-03	9.964600e-03	20150213_STAG2gfpcf2_Prometa\MitoSys2\Calibration\mEGFPC1H2B_Noc\H2B-mCherry_mEGFP_0_R1_P1_K1_Ch2-Ch1.zen
940	9.342938e-03	1.374888e-03	9.401200e-03	20150213_STAG2gfpcf2_Prometa\MitoSys2\Calibration\mEGFPC1H2B_Noc\H2B-mCherry_mEGFP_0_R1_P1_K1_Ch2-Ch1.zen
1020	8.861991e-03	1.618460e-03	8.902500e-03	20150213_STAG2gfpcf2_Prometa\MitoSys2\Calibration\mEGFPC1H2B_Noc\H2B-mCherry_mEGFP_0_R1_P1_K1_Ch2-Ch1.zen
1100	8.711800e-03	1.251018e-03	8.458100e-03	20150213_STAG2gfpcf2_Prometa\MitoSys2\Calibration\mEGFPC1H2B_Noc\H2B-mCherry_mEGFP_0_R1_P1_K1_Ch2-Ch1.zen
1180	7.934185e-03	1.429970e-03	8.059600e-03	20150213_STAG2gfpcf2_Prometa\MitoSys2\Calibration\mEGFPC1H2B_Noc\H2B-mCherry_mEGFP_0_R1_P1_K1_Ch2-Ch1.zen
1260	7.962155e-03	1.805300e-03	7.700100e-03	20150213_STAG2gfpcf2_Prometa\MitoSys2\Calibration\mEGFPC1H2B_Noc\H2B-mCherry_mEGFP_0_R1_P1_K1_Ch2-Ch1.zen
1340	7.300154e-03	1.460669e-03	7.374300e-03	20150213_STAG2gfpcf2_Prometa\MitoSys2\Calibration\mEGFPC1H2B_Noc\H2B-mCherry_mEGFP_0_R1_P1_K1_Ch2-Ch1.zen
1420	7.338687e-03	1.220498e-03	7.077400e-03	20150213_STAG2gfpcf2_Prometa\MitoSys2\Calibration\mEGFPC1H2B_Noc\H2B-mCherry_mEGFP_0_R1_P1_K1_Ch2-Ch1.zen
1500	6.846377e-03	1.021468e-03	6.805900e-03	20150213_STAG2gfpcf2_Prometa\MitoSys2\Calibration\mEGFPC1H2B_Noc\H2B-mCherry_mEGFP_0_R1_P1_K1_Ch2-Ch1.zen
1660	6.351285e-03	1.241657e-03	6.326400e-03	20150213_STAG2gfpcf2_Prometa\MitoSys2\Calibration\mEGFPC1H2B_Noc\H2B-mCherry_mEGFP_0_R1_P1_K1_Ch2-Ch1.zen
1820	5.995845e-03	1.057232e-03	5.916000e-03	20150213_STAG2gfpcf2_Prometa\MitoSys2\Calibration\mEGFPC1H2B_Noc\H2B-mCherry_mEGFP_0_R1_P1_K1_Ch2-Ch1.zen
1980	5.512025e-03	9.499605e-04	5.560400e-03	20150213_STAG2gfpcf2_Prometa\MitoSys2\Calibration\mEGFPC1H2B_Noc\H2B-mCherry_mEGFP_0_R1_P1_K1_Ch2-Ch1.zen
2140	5.027292e-03	1.388228e-03	5.248800e-03	20150213_STAG2gfpcf2_Prometa\MitoSys2\Calibration\mEGFPC1H2B_Noc\H2B-mCherry_mEGFP_0_R1_P1_K1_Ch2-Ch1.zen
2300	4.864435e-03	9.057251e-04	4.973100e-03	20150213_STAG2gfpcf2_Prometa\MitoSys2\Calibration\mEGFPC1H2B_Noc\H2B-mCherry_mEGFP_0_R1_P1_K1_Ch2-Ch1.zen
2460	4.898698e-03	1.062435e-03	4.727100e-03	20150213_STAG2gfpcf2_Prometa\MitoSys2\Calibration\mEGFPC1H2B_Noc\H2B-mCherry_mEGFP_0_R1_P1_K1_Ch2-Ch1.zen
2620	4.627189e-03	9.825510e-04	4.505900e-03	20150213_STAG2gfpcf2_Prometa\MitoSys2\Calibration\mEGFPC1H2B_Noc\H2B-mCherry_mEGFP_0_R1_P1_K1_Ch2-Ch1.zen
2780	4.048436e-03	1.394872e-03	4.305600e-03	20150213_STAG2gfpcf2_Prometa\MitoSys2\Calibration\mEGFPC1H2B_Noc\H2B-mCherry_mEGFP_0_R1_P1_K1_Ch2-Ch1.zen
2940	4.190530e-03	1.115310e-03	4.123200e-03	20150213_STAG2gfpcf2_Prometa\MitoSys2\Calibration\mEGFPC1H2B_Noc\H2B-mCherry_mEGFP_0_R1_P1_K1_Ch2-Ch1.zen
3100	3.892335e-03	8.412308e-04	3.956100e-03	20150213_STAG2gfpcf2_Prometa\MitoSys2\Calibration\mEGFPC1H2B_Noc\H2B-mCherry_mEGFP_0_R1_P1_K1_Ch2-Ch1.zen
3420	3.527689e-03	7.620097e-04	3.660100e-03	20150213_STAG2gfpcf2_Prometa\MitoSys2\Calibration\mEGFPC1H2B_Noc\H2B-mCherry_mEGFP_0_R1_P1_K1_Ch2-Ch1.zen
3740	3.343669e-03	1.063548e-03	3.405000e-03	20150213_STAG2gfpcf2_Prometa\MitoSys2\Calibration\mEGFPC1H2B_Noc\H2B-mCherry_mEGFP_0_R1_P1_K1_Ch2-Ch1.zen
4060	2.817074e-03	9.784247e-04	3.182000e-03	20150213_STAG2gfpcf2_Prometa\MitoSys2\Calibration\mEGFPC1H2B_Noc\H2B-mCherry_mEGFP_0_R1_P1_K1_Ch2-Ch1.zen
4380	2.660671e-03	9.063043e-04	2.984800e-03	20150213_STAG2gfpcf2_Prometa\MitoSys2\Calibration\mEGFPC1H2B_Noc\H2B-mCherry_mEGFP_0_R1_P1_K1_Ch2-Ch1.zen
4700	2.771862e-03	1.099169e-03	2.808700e-03	20150213_STAG2gfpcf2_Prometa\MitoSys2\Calibration\mEGFPC1H2B_Noc\H2B-mCherry_mEGFP_0_R1_P1_K1_Ch2-Ch1.zen
5020	2.832776e-03	1.303512e-03	2.650100e-03	20150213_STAG2gfpcf2_Prometa\MitoSys2\Calibration\mEGFPC1H2B_Noc\H2B-mCherry_mEGFP_0_R1_P1_K1_Ch2-Ch1.zen
5340	2.742313e-03	1.157141e-03	2.506300e-03	20150213_STAG2gfpcf2_Prometa\MitoSys2\Calibration\mEGFPC1H2B_Noc\H2B-mCherry_mEGFP_0_R1_P1_K1_Ch2-Ch1.zen
5660	2.592549e-03	1.134212e-03	2.375100e-03	20150213_STAG2gfpcf2_Prometa\MitoSys2\Calibration\mEGFPC1H2B_Noc\H2B-mCherry_mEGFP_0_R1_P1_K1_Ch2-Ch1.zen
5980	2.284392e-03	8.966779e-04	2.254900e-03	20150213_STAG2gfpcf2_Prometa\MitoSys2\Calibration\mEGFPC1H2B_Noc\H2B-mCherry_mEGFP_0_R1_P1_K1_Ch2-Ch1.zen
6300	2.188739e-03	9.687184e-04	2.144300e-03	20150213_STAG2gfpcf2_Prometa\MitoSys2\Calibration\mEGFPC1H2B_Noc\H2B-mCherry_mEGFP_0_R1_P1_K1_Ch2-Ch1.zen
6940	2.241818e-03	1.255148e-03	1.947300e-03	20150213_STAG2gfpcf2_Prometa\MitoSys2\Calibration\mEGFPC1H2B_Noc\H2B-mCherry_mEGFP_0_R1_P1_K1_Ch2-Ch1.zen
7580	1.742348e-03	1.103112e-03	1.777200e-03	20150213_STAG2gfpcf2_Prometa\MitoSys2\Calibration\mEGFPC1H2B_Noc\H2B-mCherry_mEGFP_0_R1_P1_K1_Ch2-Ch1.zen
8220	1.578560e-03	1.125910e-03	1.628800e-03	20150213_STAG2gfpcf2_Prometa\MitoSys2\Calibration\mEGFPC1H2B_Noc\H2B-mCherry_mEGFP_0_R1_P1_K1_Ch2-Ch1.zen
8860	1.337825e-03	9.185876e-04	1.498400e-03	20150213_STAG2gfpcf2_Prometa\MitoSys2\Calibration\mEGFPC1H2B_Noc\H2B-mCherry_mEGFP_0_R1_P1_K1_Ch2-Ch1.zen
9500	1.178768e-03	9.879528e-04	1.383000e-03	20150213_STAG2gfpcf2_Prometa\MitoSys2\Calibration\mEGFPC1H2B_Noc\H2B-mCherry_mEGFP_0_R1_P1_K1_Ch2-Ch1.zen
10140	1.046774e-03	9.508974e-04	1.280400e-03	20150213_STAG2gfpcf2_Prometa\MitoSys2\Calibration\mEGFPC1H2B_Noc\H2B-mCherry_mEGFP_0_R1_P1_K1_Ch2-Ch1.zen
10780	1.099996e-03	1.145023e-03	1.188700e-03	20150213_STAG2gfpcf2_Prometa\MitoSys2\Calibration\mEGFPC1H2B_Noc\H2B-mCherry_mEGFP_0_R1_P1_K1_Ch2-Ch1.zen
11420	1.157184e-03	1.131082e-03	1.106400e-03	20150213_STAG2gfpcf2_Prometa\MitoSys2\Calibration\mEGFPC1H2B_Noc\H2B-mCherry_mEGFP_0_R1_P1_K1_Ch2-Ch1.zen
12060	1.030512e-03	1.065474e-03	1.032200e-03	20150213_STAG2gfpcf2_Prometa\MitoSys2\Calibration\mEGFPC1H2B_Noc\H2B-mCherry_mEGFP_0_R1_P1_K1_Ch2-Ch1.zen
12700	9.742098e-04	1.072269e-03	9.651500e-04	20150213_STAG2gfpcf2_Prometa\MitoSys2\Calibration\mEGFPC1H2B_Noc\H2B-mCherry_mEGFP_0_R1_P1_K1_Ch2-Ch1.zen
13980	9.543378e-04	1.214277e-03	8.489800e-04	20150213_STAG2gfpcf2_Prometa\MitoSys2\Calibration\mEGFPC1H2B_Noc\H2B-mCherry_mEGFP_0_R1_P1_K1_Ch2-Ch1.zen
15260	7.304938e-04	9.743757e-04	7.522900e-04	20150213_STAG2gfpcf2_Prometa\MitoSys2\Calibration\mEGFPC1H2B_Noc\H2B-mCherry_mEGFP_0_R1_P1_K1_Ch2-Ch1.zen
16540	7.905137e-04	9.336401e-04	6.709900e-04	20150213_STAG2gfpcf2_Prometa\MitoSys2\Calibration\mEGFPC1H2B_Noc\H2B-mCherry_mEGFP_0_R1_P1_K1_Ch2-Ch1.zen
17820	7.760459e-04	7.451866e-04	6.020100e-04	20150213_STAG2gfpcf2_Prometa\MitoSys2\Calibration\mEGFPC1H2B_Noc\H2B-mCherry_mEGFP_0_R1_P1_K1_Ch2-Ch1.zen
19100	7.174137e-04	8.228054e-04	5.429800e-04	20150213_STAG2gfpcf2_Prometa\MitoSys2\Calibration\mEGFPC1H2B_Noc\H2B-mCherry_mEGFP_0_R1_P1_K1_Ch2-Ch1.zen
20380	5.741037e-04	8.507568e-04	4.921100e-04	20150213_STAG2gfpcf2_Prometa\MitoSys2\Calibration\mEGFPC1H2B_Noc\H2B-mCherry_mEGFP_0_R1_P1_K1_Ch2-Ch1.zen
21660	2.498708e-04	8.253803e-04	4.479600e-04	20150213_STAG2gfpcf2_Prometa\MitoSys2\Calibration\mEGFPC1H2B_Noc\H2B-mCherry_mEGFP_0_R1_P1_K1_Ch2-Ch1.zen
22940	4.382765e-04	7.548009e-04	4.094000e-04	20150213_STAG2gfpcf2_Prometa\MitoSys2\Calibration\mEGFPC1H2B_Noc\H2B-mCherry_mEGFP_0_R1_P1_K1_Ch2-Ch1.zen
24220	5.783260e-04	9.242583e-04	3.755400e-04	20150213_STAG2gfpcf2_Prometa\MitoSys2\Calibration\mEGFPC1H2B_Noc\H2B-mCherry_mEGFP_0_R1_P1_K1_Ch2-Ch1.zen
25500	5.058392e-04	8.853959e-04	3.456500e-04	20150213_STAG2gfpcf2_Prometa\MitoSys2\Calibration\mEGFPC1H2B_Noc\H2B-mCherry_mEGFP_0_R1_P1_K1_Ch2-Ch1.zen
28060	4.007658e-04	7.545205e-04	2.955100e-04	20150213_STAG2gfpcf2_Prometa\MitoSys2\Calibration\mEGFPC1H2B_Noc\H2B-mCherry_mEGFP_0_R1_P1_K1_Ch2-Ch1.zen
30620	1.831904e-04	7.422495e-04	2.553800e-04	20150213_STAG2gfpcf2_Prometa\MitoSys2\Calibration\mEGFPC1H2B_Noc\H2B-mCherry_mEGFP_0_R1_P1_K1_Ch2-Ch1.zen
33180	2.669264e-04	5.588981e-04	2.227800e-04	20150213_STAG2gfpcf2_Prometa\MitoSys2\Calibration\mEGFPC1H2B_Noc\H2B-mCherry_mEGFP_0_R1_P1_K1_Ch2-Ch1.zen
35740	2.205782e-04	6.486508e-04	1.959600e-04	20150213_STAG2gfpcf2_Prometa\MitoSys2\Calibration\mEGFPC1H2B_Noc\H2B-mCherry_mEGFP_0_R1_P1_K1_Ch2-Ch1.zen
38300	1.460913e-04	7.652882e-04	1.736300e-04	20150213_STAG2gfpcf2_Prometa\MitoSys2\Calibration\mEGFPC1H2B_Noc\H2B-mCherry_mEGFP_0_R1_P1_K1_Ch2-Ch1.zen
40860	4.873049e-05	7.802258e-04	1.548500e-04	20150213_STAG2gfpcf2_Prometa\MitoSys2\Calibration\mEGFPC1H2B_Noc\H2B-mCherry_mEGFP_0_R1_P1_K1_Ch2-Ch1.zen
43420	1.493498e-04	7.434446e-04	1.389100e-04	20150213_STAG2gfpcf2_Prometa\MitoSys2\Calibration\mEGFPC1H2B_Noc\H2B-mCherry_mEGFP_0_R1_P1_K1_Ch2-Ch1.zen
45980	1.740180e-04	7.921092e-04	1.252800e-04	20150213_STAG2gfpcf2_Prometa\MitoSys2\Calibration\mEGFPC1H2B_Noc\H2B-mCherry_mEGFP_0_R1_P1_K1_Ch2-Ch1.zen
48540	5.479294e-05	9.118726e-04	1.135300e-04	20150213_STAG2gfpcf2_Prometa\MitoSys2\Calibration\mEGFPC1H2B_Noc\H2B-mCherry_mEGFP_0_R1_P1_K1_Ch2-Ch1.zen
51100	4.269888e-05	7.670614e-04	1.033400e-04	20150213_STAG2gfpcf2_Prometa\MitoSys2\Calibration\mEGFPC1H2B_Noc\H2B-mCherry_mEGFP_0_R1_P1_K1_Ch2-Ch1.zen
56220	-6.014734e-05	5.884620e-04	8.663400e-05	20150213_STAG2gfpcf2_Prometa\MitoSys2\Calibration\mEGFPC1H2B_Noc\H2B-mCherry_mEGFP_0_R1_P1_K1_Ch2-Ch1.zen
61340	-3.105076e-05	8.110948e-04	7.363600e-05	20150213_STAG2gfpcf2_Prometa\MitoSys2\Calibration\mEGFPC1H2B_Noc\H2B-mCherry_mEGFP_0_R1_P1_K1_Ch2-Ch1.zen
66460	-5.244322e-05	6.669823e-04	6.333400e-05	20150213_STAG2gfpcf2_Prometa\MitoSys2\Calibration\mEGFPC1H2B_Noc\H2B-mCherry_mEGFP_0_R1_P1_K1_Ch2-Ch1.zen
71580	-1.219965e-05	6.387420e-04	5.503900e-05	20150213_STAG2gfpcf2_Prometa\MitoSys2\Calibration\mEGFPC1H2B_Noc\H2B-mCherry_mEGFP_0_R1_P1_K1_Ch2-Ch1.zen
76700	-1.115213e-04	5.159128e-04	4.826700e-05	20150213_STAG2gfpcf2_Prometa\MitoSys2\Calibration\mEGFPC1H2B_Noc\H2B-mCherry_mEGFP_0_R1_P1_K1_Ch2-Ch1.zen
81820	-2.148486e-04	6.163850e-04	4.266800e-05	20150213_STAG2gfpcf2_Prometa\MitoSys2\Calibration\mEGFPC1H2B_Noc\H2B-mCherry_mEGFP_0_R1_P1_K1_Ch2-Ch1.zen
86940	-3.690851e-04	7.593501e-04	3.799000e-05	20150213_STAG2gfpcf2_Prometa\MitoSys2\Calibration\mEGFPC1H2B_Noc\H2B-mCherry_mEGFP_0_R1_P1_K1_Ch2-Ch1.zen
92060	-3.191924e-04	8.404194e-04	3.404300e-05	20150213_STAG2gfpcf2_Prometa\MitoSys2\Calibration\mEGFPC1H2B_Noc\H2B-mCherry_mEGFP_0_R1_P1_K1_Ch2-Ch1.zen
97180	-1.662641e-04	8.058499e-04	3.068300e-05	20150213_STAG2gfpcf2_Prometa\MitoSys2\Calibration\mEGFPC1H2B_Noc\H2B-mCherry_mEGFP_0_R1_P1_K1_Ch2-Ch1.zen
102300	-2.622438e-04	6.666274e-04	2.780000e-05	20150213_STAG2gfpcf2_Prometa\MitoSys2\Calibration\mEGFPC1H2B_Noc\H2B-mCherry_mEGFP_0_R1_P1_K1_Ch2-Ch1.zen
112540	-3.226914e-04	5.101430e-04	2.314000e-05	20150213_STAG2gfpcf2_Prometa\MitoSys2\Calibration\mEGFPC1H2B_Noc\H2B-mCherry_mEGFP_0_R1_P1_K1_Ch2-Ch1.zen
122780	-5.025489e-04	6.843887e-04	1.957200e-05	20150213_STAG2gfpcf2_Prometa\MitoSys2\Calibration\mEGFPC1H2B_Noc\H2B-mCherry_mEGFP_0_R1_P1_K1_Ch2-Ch1.zen
133020	-3.003283e-04	5.717233e-04	1.678000e-05	20150213_STAG2gfpcf2_Prometa\MitoSys2\Calibration\mEGFPC1H2B_Noc\H2B-mCherry_mEGFP_0_R1_P1_K1_Ch2-Ch1.zen
143260	-1.890503e-04	6.343642e-04	1.455500e-05	20150213_STAG2gfpcf2_Prometa\MitoSys2\Calibration\mEGFPC1H2B_Noc\H2B-mCherry_mEGFP_0_R1_P1_K1_Ch2-Ch1.zen
153500	-3.371511e-04	5.274061e-04	1.275400e-05	20150213_STAG2gfpcf2_Prometa\MitoSys2\Calibration\mEGFPC1H2B_Noc\H2B-mCherry_mEGFP_0_R1_P1_K1_Ch2-Ch1.zen
163740	-2.767594e-04	5.183493e-04	1.127400e-05	20150213_STAG2gfpcf2_Prometa\MitoSys2\Calibration\mEGFPC1H2B_Noc\H2B-mCherry_mEGFP_0_R1_P1_K1_Ch2-Ch1.zen
173980	-2.906353e-05	6.181903e-04	1.004300e-05	20150213_STAG2gfpcf2_Prometa\MitoSys2\Calibration\mEGFPC1H2B_Noc\H2B-mCherry_mEGFP_0_R1_P1_K1_Ch2-Ch1.zen
184220	-6.049391e-05	6.446287e-04	9.009100e-06	20150213_STAG2gfpcf2_Prometa\MitoSys2\Calibration\mEGFPC1H2B_Noc\H2B-mCherry_mEGFP_0_R1_P1_K1_Ch2-Ch1.zen
194460	-7.310724e-05	6.417416e-04	8.131200e-06	20150213_STAG2gfpcf2_Prometa\MitoSys2\Calibration\mEGFPC1H2B_Noc\H2B-mCherry_mEGFP_0_R1_P1_K1_Ch2-Ch1.zen
204700	-6.034818e-05	5.293556e-04	7.379500e-06	20150213_STAG2gfpcf2_Prometa\MitoSys2\Calibration\mEGFPC1H2B_Noc\H2B-mCherry_mEGFP_0_R1_P1_K1_Ch2-Ch1.zen
225180	-1.401280e-04	5.777446e-04	6.166700e-06	20150213_STAG2gfpcf2_Prometa\MitoSys2\Calibration\mEGFPC1H2B_Noc\H2B-mCherry_mEGFP_0_R1_P1_K1_Ch2-Ch1.zen
245660	-2.449179e-05	5.546740e-04	5.238900e-06	20150213_STAG2gfpcf2_Prometa\MitoSys2\Calibration\mEGFPC1H2B_Noc\H2B-mCherry_mEGFP_0_R1_P1_K1_Ch2-Ch1.zen
266140	-2.249223e-04	7.006921e-04	4.512500e-06	20150213_STAG2gfpcf2_Prometa\MitoSys2\Calibration\mEGFPC1H2B_Noc\H2B-mCherry_mEGFP_0_R1_P1_K1_Ch2-Ch1.zen
286620	-1.403420e-04	4.608010e-04	3.932600e-06	20150213_STAG2gfpcf2_Prometa\MitoSys2\Calibration\mEGFPC1H2B_Noc\H2B-mCherry_mEGFP_0_R1_P1_K1_Ch2-Ch1.zen
307100	-2.795270e-05	3.998968e-04	3.461900e-06	20150213_STAG2gfpcf2_Prometa\MitoSys2\Calibration\mEGFPC1H2B_Noc\H2B-mCherry_mEGFP_0_R1_P1_K1_Ch2-Ch1.zen
327580	-9.897586e-05	6.316027e-04	3.074200e-06	20150213_STAG2gfpcf2_Prometa\MitoSys2\Calibration\mEGFPC1H2B_Noc\H2B-mCherry_mEGFP_0_R1_P1_K1_Ch2-Ch1.zen
348060	-1.452976e-04	5.288233e-04	2.750900e-06	20150213_STAG2gfpcf2_Prometa\MitoSys2\Calibration\mEGFPC1H2B_Noc\H2B-mCherry_mEGFP_0_R1_P1_K1_Ch2-Ch1.zen
368540	-2.033754e-04	6.721835e-04	2.478300e-06	20150213_STAG2gfpcf2_Prometa\MitoSys2\Calibration\mEGFPC1H2B_Noc\H2B-mCherry_mEGFP_0_R1_P1_K1_Ch2-Ch1.zen
389020	-3.568499e-04	5.627109e-04	2.246000e-06	20150213_STAG2gfpcf2_Prometa\MitoSys2\Calibration\mEGFPC1H2B_Noc\H2B-mCherry_mEGFP_0_R1_P1_K1_Ch2-Ch1.zen
409500	-1.843574e-04	3.240240e-04	2.046500e-06	20150213_STAG2gfpcf2_Prometa\MitoSys2\Calibration\mEGFPC1H2B_Noc\H2B-mCherry_mEGFP_0_R1_P1_K1_Ch2-Ch1.zen
450460	-1.372023e-04	4.216003e-04	1.722900e-06	20150213_STAG2gfpcf2_Prometa\MitoSys2\Calibration\mEGFPC1H2B_Noc\H2B-mCherry_mEGFP_0_R1_P1_K1_Ch2-Ch1.zen
491420	-2.550445e-04	4.628611e-04	1.473700e-06	20150213_STAG2gfpcf2_Prometa\MitoSys2\Calibration\mEGFPC1H2B_Noc\H2B-mCherry_mEGFP_0_R1_P1_K1_Ch2-Ch1.zen
532380	1.581657e-04	3.752019e-04	1.277300e-06	20150213_STAG2gfpcf2_Prometa\MitoSys2\Calibration\mEGFPC1H2B_Noc\H2B-mCherry_mEGFP_0_R1_P1_K1_Ch2-Ch1.zen
573340	9.118666e-05	3.994939e-04	1.119500e-06	20150213_STAG2gfpcf2_Prometa\MitoSys2\Calibration\mEGFPC1H2B_Noc\H2B-mCherry_mEGFP_0_R1_P1_K1_Ch2-Ch1.zen
614300	1.063630e-04	4.464776e-04	9.906500e-07	20150213_STAG2gfpcf2_Prometa\MitoSys2\Calibration\mEGFPC1H2B_Noc\H2B-mCherry_mEGFP_0_R1_P1_K1_Ch2-Ch1.zen
655260	3.051167e-05	3.668157e-04	8.839600e-07	20150213_STAG2gfpcf2_Prometa\MitoSys2\Calibration\mEGFPC1H2B_Noc\H2B-mCherry_mEGFP_0_R1_P1_K1_Ch2-Ch1.zen
696220	8.149395e-05	5.280428e-04	7.945100e-07	20150213_STAG2gfpcf2_Prometa\MitoSys2\Calibration\mEGFPC1H2B_Noc\H2B-mCherry_mEGFP_0_R1_P1_K1_Ch2-Ch1.zen
737180	4.791076e-05	3.352101e-04	7.186900e-07	20150213_STAG2gfpcf2_Prometa\MitoSys2\Calibration\mEGFPC1H2B_Noc\H2B-mCherry_mEGFP_0_R1_P1_K1_Ch2-Ch1.zen
778140	1.027858e-04	3.701849e-04	6.538200e-07	20150213_STAG2gfpcf2_Prometa\MitoSys2\Calibration\mEGFPC1H2B_Noc\H2B-mCherry_mEGFP_0_R1_P1_K1_Ch2-Ch1.zen
819100	1.028447e-06	2.847985e-04	5.978400e-07	20150213_STAG2gfpcf2_Prometa\MitoSys2\Calibration\mEGFPC1H2B_Noc\H2B-mCherry_mEGFP_0_R1_P1_K1_Ch2-Ch1.zen
901020	-1.204889e-04	3.900627e-04	5.065100e-07	20150213_STAG2gfpcf2_Prometa\MitoSys2\Calibration\mEGFPC1H2B_Noc\H2B-mCherry_mEGFP_0_R1_P1_K1_Ch2-Ch1.zen
982940	4.485514e-06	3.306465e-04	4.356500e-07	20150213_STAG2gfpcf2_Prometa\MitoSys2\Calibration\mEGFPC1H2B_Noc\H2B-mCherry_mEGFP_0_R1_P1_K1_Ch2-Ch1.zen
1064860	-9.949207e-05	2.591038e-04	3.794400e-07	20150213_STAG2gfpcf2_Prometa\MitoSys2\Calibration\mEGFPC1H2B_Noc\H2B-mCherry_mEGFP_0_R1_P1_K1_Ch2-Ch1.zen
1146780	2.812080e-05	3.515340e-04	3.340200e-07	20150213_STAG2gfpcf2_Prometa\MitoSys2\Calibration\mEGFPC1H2B_Noc\H2B-mCherry_mEGFP_0_R1_P1_K1_Ch2-Ch1.zen
1228700	4.114325e-05	3.484755e-04	2.967300e-07	20150213_STAG2gfpcf2_Prometa\MitoSys2\Calibration\mEGFPC1H2B_Noc\H2B-mCherry_mEGFP_0_R1_P1_K1_Ch2-Ch1.zen
1310620	9.451331e-05	4.000053e-04	2.657000e-07	20150213_STAG2gfpcf2_Prometa\MitoSys2\Calibration\mEGFPC1H2B_Noc\H2B-mCherry_mEGFP_0_R1_P1_K1_Ch2-Ch1.zen
1392540	-1.157878e-05	3.826921e-04	2.395700e-07	20150213_STAG2gfpcf2_Prometa\MitoSys2\Calibration\mEGFPC1H2B_Noc\H2B-mCherry_mEGFP_0_R1_P1_K1_Ch2-Ch1.zen
1474460	-3.340257e-05	2.764942e-04	2.173300e-07	20150213_STAG2gfpcf2_Prometa\MitoSys2\Calibration\mEGFPC1H2B_Noc\H2B-mCherry_mEGFP_0_R1_P1_K1_Ch2-Ch1.zen
1556380	2.006106e-05	3.398338e-04	1.982400e-07	20150213_STAG2gfpcf2_Prometa\MitoSys2\Calibration\mEGFPC1H2B_Noc\H2B-mCherry_mEGFP_0_R1_P1_K1_Ch2-Ch1.zen
10	4.059729e-02	4.348381e-03	4.042000e-02	20150213_STAG2gfpcf2_Prometa\MitoSys2\Calibration\mEGFPC1H2B_Noc\H2B-mCherry_mEGFP_0_R1_P4_K1_Ch2-Ch1.zen
20	3.824220e-02	2.853508e-03	3.839000e-02	20150213_STAG2gfpcf2_Prometa\MitoSys2\Calibration\mEGFPC1H2B_Noc\H2B-mCherry_mEGFP_0_R1_P4_K1_Ch2-Ch1.zen
30	3.595220e-02	3.317018e-03	3.652700e-02	20150213_STAG2gfpcf2_Prometa\MitoSys2\Calibration\mEGFPC1H2B_Noc\H2B-mCherry_mEGFP_0_R1_P4_K1_Ch2-Ch1.zen
40	3.535292e-02	3.830022e-03	3.482200e-02	20150213_STAG2gfpcf2_Prometa\MitoSys2\Calibration\mEGFPC1H2B_Noc\H2B-mCherry_mEGFP_0_R1_P4_K1_Ch2-Ch1.zen
50	3.335396e-02	4.097920e-03	3.326100e-02	20150213_STAG2gfpcf2_Prometa\MitoSys2\Calibration\mEGFPC1H2B_Noc\H2B-mCherry_mEGFP_0_R1_P4_K1_Ch2-Ch1.zen
60	3.229882e-02	3.049987e-03	3.183200e-02	20150213_STAG2gfpcf2_Prometa\MitoSys2\Calibration\mEGFPC1H2B_Noc\H2B-mCherry_mEGFP_0_R1_P4_K1_Ch2-Ch1.zen
70	2.971190e-02	3.535856e-03	3.051900e-02	20150213_STAG2gfpcf2_Prometa\MitoSys2\Calibration\mEGFPC1H2B_Noc\H2B-mCherry_mEGFP_0_R1_P4_K1_Ch2-Ch1.zen
80	3.014462e-02	3.339168e-03	2.931200e-02	20150213_STAG2gfpcf2_Prometa\MitoSys2\Calibration\mEGFPC1H2B_Noc\H2B-mCherry_mEGFP_0_R1_P4_K1_Ch2-Ch1.zen
90	2.775666e-02	4.395020e-03	2.820000e-02	20150213_STAG2gfpcf2_Prometa\MitoSys2\Calibration\mEGFPC1H2B_Noc\H2B-mCherry_mEGFP_0_R1_P4_K1_Ch2-Ch1.zen
100	2.682281e-02	2.791914e-03	2.717300e-02	20150213_STAG2gfpcf2_Prometa\MitoSys2\Calibration\mEGFPC1H2B_Noc\H2B-mCherry_mEGFP_0_R1_P4_K1_Ch2-Ch1.zen
120	2.567961e-02	1.865371e-03	2.534100e-02	20150213_STAG2gfpcf2_Prometa\MitoSys2\Calibration\mEGFPC1H2B_Noc\H2B-mCherry_mEGFP_0_R1_P4_K1_Ch2-Ch1.zen
140	2.392380e-02	2.774836e-03	2.375700e-02	20150213_STAG2gfpcf2_Prometa\MitoSys2\Calibration\mEGFPC1H2B_Noc\H2B-mCherry_mEGFP_0_R1_P4_K1_Ch2-Ch1.zen
160	2.246587e-02	3.025563e-03	2.237600e-02	20150213_STAG2gfpcf2_Prometa\MitoSys2\Calibration\mEGFPC1H2B_Noc\H2B-mCherry_mEGFP_0_R1_P4_K1_Ch2-Ch1.zen
180	2.074758e-02	3.228334e-03	2.116300e-02	20150213_STAG2gfpcf2_Prometa\MitoSys2\Calibration\mEGFPC1H2B_Noc\H2B-mCherry_mEGFP_0_R1_P4_K1_Ch2-Ch1.zen
200	2.042206e-02	2.327311e-03	2.008800e-02	20150213_STAG2gfpcf2_Prometa\MitoSys2\Calibration\mEGFPC1H2B_Noc\H2B-mCherry_mEGFP_0_R1_P4_K1_Ch2-Ch1.zen
220	1.796652e-02	2.872250e-03	1.912900e-02	20150213_STAG2gfpcf2_Prometa\MitoSys2\Calibration\mEGFPC1H2B_Noc\H2B-mCherry_mEGFP_0_R1_P4_K1_Ch2-Ch1.zen
240	1.843102e-02	2.260808e-03	1.826800e-02	20150213_STAG2gfpcf2_Prometa\MitoSys2\Calibration\mEGFPC1H2B_Noc\H2B-mCherry_mEGFP_0_R1_P4_K1_Ch2-Ch1.zen
260	1.754151e-02	3.136391e-03	1.749100e-02	20150213_STAG2gfpcf2_Prometa\MitoSys2\Calibration\mEGFPC1H2B_Noc\H2B-mCherry_mEGFP_0_R1_P4_K1_Ch2-Ch1.zen
280	1.690529e-02	1.924631e-03	1.678400e-02	20150213_STAG2gfpcf2_Prometa\MitoSys2\Calibration\mEGFPC1H2B_Noc\H2B-mCherry_mEGFP_0_R1_P4_K1_Ch2-Ch1.zen
300	1.637698e-02	1.940822e-03	1.613800e-02	20150213_STAG2gfpcf2_Prometa\MitoSys2\Calibration\mEGFPC1H2B_Noc\H2B-mCherry_mEGFP_0_R1_P4_K1_Ch2-Ch1.zen
340	1.521056e-02	2.221703e-03	1.499900e-02	20150213_STAG2gfpcf2_Prometa\MitoSys2\Calibration\mEGFPC1H2B_Noc\H2B-mCherry_mEGFP_0_R1_P4_K1_Ch2-Ch1.zen
380	1.507484e-02	2.477342e-03	1.402500e-02	20150213_STAG2gfpcf2_Prometa\MitoSys2\Calibration\mEGFPC1H2B_Noc\H2B-mCherry_mEGFP_0_R1_P4_K1_Ch2-Ch1.zen
420	1.271661e-02	2.012705e-03	1.317900e-02	20150213_STAG2gfpcf2_Prometa\MitoSys2\Calibration\mEGFPC1H2B_Noc\H2B-mCherry_mEGFP_0_R1_P4_K1_Ch2-Ch1.zen
460	1.262386e-02	2.537993e-03	1.243600e-02	20150213_STAG2gfpcf2_Prometa\MitoSys2\Calibration\mEGFPC1H2B_Noc\H2B-mCherry_mEGFP_0_R1_P4_K1_Ch2-Ch1.zen
500	1.201587e-02	2.175050e-03	1.177800e-02	20150213_STAG2gfpcf2_Prometa\MitoSys2\Calibration\mEGFPC1H2B_Noc\H2B-mCherry_mEGFP_0_R1_P4_K1_Ch2-Ch1.zen
540	1.151804e-02	2.153594e-03	1.119100e-02	20150213_STAG2gfpcf2_Prometa\MitoSys2\Calibration\mEGFPC1H2B_Noc\H2B-mCherry_mEGFP_0_R1_P4_K1_Ch2-Ch1.zen
580	1.090901e-02	1.995303e-03	1.066200e-02	20150213_STAG2gfpcf2_Prometa\MitoSys2\Calibration\mEGFPC1H2B_Noc\H2B-mCherry_mEGFP_0_R1_P4_K1_Ch2-Ch1.zen
620	9.746151e-03	1.721390e-03	1.018300e-02	20150213_STAG2gfpcf2_Prometa\MitoSys2\Calibration\mEGFPC1H2B_Noc\H2B-mCherry_mEGFP_0_R1_P4_K1_Ch2-Ch1.zen
660	9.394017e-03	1.886192e-03	9.748300e-03	20150213_STAG2gfpcf2_Prometa\MitoSys2\Calibration\mEGFPC1H2B_Noc\H2B-mCherry_mEGFP_0_R1_P4_K1_Ch2-Ch1.zen
700	8.974324e-03	1.668714e-03	9.350600e-03	20150213_STAG2gfpcf2_Prometa\MitoSys2\Calibration\mEGFPC1H2B_Noc\H2B-mCherry_mEGFP_0_R1_P4_K1_Ch2-Ch1.zen
780	8.539599e-03	1.783876e-03	8.649700e-03	20150213_STAG2gfpcf2_Prometa\MitoSys2\Calibration\mEGFPC1H2B_Noc\H2B-mCherry_mEGFP_0_R1_P4_K1_Ch2-Ch1.zen
860	8.058120e-03	1.382872e-03	8.051400e-03	20150213_STAG2gfpcf2_Prometa\MitoSys2\Calibration\mEGFPC1H2B_Noc\H2B-mCherry_mEGFP_0_R1_P4_K1_Ch2-Ch1.zen
940	6.945175e-03	1.879126e-03	7.534600e-03	20150213_STAG2gfpcf2_Prometa\MitoSys2\Calibration\mEGFPC1H2B_Noc\H2B-mCherry_mEGFP_0_R1_P4_K1_Ch2-Ch1.zen
1020	7.060936e-03	1.599004e-03	7.083800e-03	20150213_STAG2gfpcf2_Prometa\MitoSys2\Calibration\mEGFPC1H2B_Noc\H2B-mCherry_mEGFP_0_R1_P4_K1_Ch2-Ch1.zen
1100	6.575665e-03	2.020005e-03	6.687000e-03	20150213_STAG2gfpcf2_Prometa\MitoSys2\Calibration\mEGFPC1H2B_Noc\H2B-mCherry_mEGFP_0_R1_P4_K1_Ch2-Ch1.zen
1180	6.167158e-03	1.800239e-03	6.335100e-03	20150213_STAG2gfpcf2_Prometa\MitoSys2\Calibration\mEGFPC1H2B_Noc\H2B-mCherry_mEGFP_0_R1_P4_K1_Ch2-Ch1.zen
1260	5.703701e-03	1.520971e-03	6.020900e-03	20150213_STAG2gfpcf2_Prometa\MitoSys2\Calibration\mEGFPC1H2B_Noc\H2B-mCherry_mEGFP_0_R1_P4_K1_Ch2-Ch1.zen
1340	5.342198e-03	1.702345e-03	5.738700e-03	20150213_STAG2gfpcf2_Prometa\MitoSys2\Calibration\mEGFPC1H2B_Noc\H2B-mCherry_mEGFP_0_R1_P4_K1_Ch2-Ch1.zen
1420	5.472645e-03	1.663696e-03	5.483800e-03	20150213_STAG2gfpcf2_Prometa\MitoSys2\Calibration\mEGFPC1H2B_Noc\H2B-mCherry_mEGFP_0_R1_P4_K1_Ch2-Ch1.zen
1500	5.018378e-03	1.571985e-03	5.252400e-03	20150213_STAG2gfpcf2_Prometa\MitoSys2\Calibration\mEGFPC1H2B_Noc\H2B-mCherry_mEGFP_0_R1_P4_K1_Ch2-Ch1.zen
1660	5.219853e-03	1.289356e-03	4.848400e-03	20150213_STAG2gfpcf2_Prometa\MitoSys2\Calibration\mEGFPC1H2B_Noc\H2B-mCherry_mEGFP_0_R1_P4_K1_Ch2-Ch1.zen
1820	4.673589e-03	1.515359e-03	4.507300e-03	20150213_STAG2gfpcf2_Prometa\MitoSys2\Calibration\mEGFPC1H2B_Noc\H2B-mCherry_mEGFP_0_R1_P4_K1_Ch2-Ch1.zen
1980	4.098447e-03	1.026901e-03	4.215600e-03	20150213_STAG2gfpcf2_Prometa\MitoSys2\Calibration\mEGFPC1H2B_Noc\H2B-mCherry_mEGFP_0_R1_P4_K1_Ch2-Ch1.zen
2140	4.404088e-03	1.146026e-03	3.963100e-03	20150213_STAG2gfpcf2_Prometa\MitoSys2\Calibration\mEGFPC1H2B_Noc\H2B-mCherry_mEGFP_0_R1_P4_K1_Ch2-Ch1.zen
2300	3.911673e-03	1.256316e-03	3.742500e-03	20150213_STAG2gfpcf2_Prometa\MitoSys2\Calibration\mEGFPC1H2B_Noc\H2B-mCherry_mEGFP_0_R1_P4_K1_Ch2-Ch1.zen
2460	3.827339e-03	1.358004e-03	3.548100e-03	20150213_STAG2gfpcf2_Prometa\MitoSys2\Calibration\mEGFPC1H2B_Noc\H2B-mCherry_mEGFP_0_R1_P4_K1_Ch2-Ch1.zen
2620	3.526189e-03	1.471923e-03	3.375400e-03	20150213_STAG2gfpcf2_Prometa\MitoSys2\Calibration\mEGFPC1H2B_Noc\H2B-mCherry_mEGFP_0_R1_P4_K1_Ch2-Ch1.zen
2780	3.053809e-03	1.383835e-03	3.221000e-03	20150213_STAG2gfpcf2_Prometa\MitoSys2\Calibration\mEGFPC1H2B_Noc\H2B-mCherry_mEGFP_0_R1_P4_K1_Ch2-Ch1.zen
2940	3.253078e-03	1.746798e-03	3.082100e-03	20150213_STAG2gfpcf2_Prometa\MitoSys2\Calibration\mEGFPC1H2B_Noc\H2B-mCherry_mEGFP_0_R1_P4_K1_Ch2-Ch1.zen
3100	3.185258e-03	1.445525e-03	2.956400e-03	20150213_STAG2gfpcf2_Prometa\MitoSys2\Calibration\mEGFPC1H2B_Noc\H2B-mCherry_mEGFP_0_R1_P4_K1_Ch2-Ch1.zen
3420	2.568933e-03	1.319184e-03	2.737800e-03	20150213_STAG2gfpcf2_Prometa\MitoSys2\Calibration\mEGFPC1H2B_Noc\H2B-mCherry_mEGFP_0_R1_P4_K1_Ch2-Ch1.zen
3740	2.404634e-03	1.098187e-03	2.554100e-03	20150213_STAG2gfpcf2_Prometa\MitoSys2\Calibration\mEGFPC1H2B_Noc\H2B-mCherry_mEGFP_0_R1_P4_K1_Ch2-Ch1.zen
4060	2.815110e-03	1.128203e-03	2.397500e-03	20150213_STAG2gfpcf2_Prometa\MitoSys2\Calibration\mEGFPC1H2B_Noc\H2B-mCherry_mEGFP_0_R1_P4_K1_Ch2-Ch1.zen
4380	2.624769e-03	8.647587e-04	2.262300e-03	20150213_STAG2gfpcf2_Prometa\MitoSys2\Calibration\mEGFPC1H2B_Noc\H2B-mCherry_mEGFP_0_R1_P4_K1_Ch2-Ch1.zen
4700	2.477476e-03	1.035150e-03	2.144400e-03	20150213_STAG2gfpcf2_Prometa\MitoSys2\Calibration\mEGFPC1H2B_Noc\H2B-mCherry_mEGFP_0_R1_P4_K1_Ch2-Ch1.zen
5020	2.100722e-03	1.126758e-03	2.040500e-03	20150213_STAG2gfpcf2_Prometa\MitoSys2\Calibration\mEGFPC1H2B_Noc\H2B-mCherry_mEGFP_0_R1_P4_K1_Ch2-Ch1.zen
5340	1.973598e-03	9.275004e-04	1.948300e-03	20150213_STAG2gfpcf2_Prometa\MitoSys2\Calibration\mEGFPC1H2B_Noc\H2B-mCherry_mEGFP_0_R1_P4_K1_Ch2-Ch1.zen
5660	1.925052e-03	1.079549e-03	1.865800e-03	20150213_STAG2gfpcf2_Prometa\MitoSys2\Calibration\mEGFPC1H2B_Noc\H2B-mCherry_mEGFP_0_R1_P4_K1_Ch2-Ch1.zen
5980	1.944064e-03	9.077672e-04	1.791600e-03	20150213_STAG2gfpcf2_Prometa\MitoSys2\Calibration\mEGFPC1H2B_Noc\H2B-mCherry_mEGFP_0_R1_P4_K1_Ch2-Ch1.zen
6300	1.548871e-03	9.192911e-04	1.724500e-03	20150213_STAG2gfpcf2_Prometa\MitoSys2\Calibration\mEGFPC1H2B_Noc\H2B-mCherry_mEGFP_0_R1_P4_K1_Ch2-Ch1.zen
6940	1.278075e-03	9.495872e-04	1.607500e-03	20150213_STAG2gfpcf2_Prometa\MitoSys2\Calibration\mEGFPC1H2B_Noc\H2B-mCherry_mEGFP_0_R1_P4_K1_Ch2-Ch1.zen
7580	1.440789e-03	1.109649e-03	1.508900e-03	20150213_STAG2gfpcf2_Prometa\MitoSys2\Calibration\mEGFPC1H2B_Noc\H2B-mCherry_mEGFP_0_R1_P4_K1_Ch2-Ch1.zen
8220	1.657035e-03	1.105518e-03	1.424600e-03	20150213_STAG2gfpcf2_Prometa\MitoSys2\Calibration\mEGFPC1H2B_Noc\H2B-mCherry_mEGFP_0_R1_P4_K1_Ch2-Ch1.zen
8860	1.793081e-03	1.197466e-03	1.351500e-03	20150213_STAG2gfpcf2_Prometa\MitoSys2\Calibration\mEGFPC1H2B_Noc\H2B-mCherry_mEGFP_0_R1_P4_K1_Ch2-Ch1.zen
9500	1.238426e-03	9.382702e-04	1.287500e-03	20150213_STAG2gfpcf2_Prometa\MitoSys2\Calibration\mEGFPC1H2B_Noc\H2B-mCherry_mEGFP_0_R1_P4_K1_Ch2-Ch1.zen
10140	1.107056e-03	1.247897e-03	1.230900e-03	20150213_STAG2gfpcf2_Prometa\MitoSys2\Calibration\mEGFPC1H2B_Noc\H2B-mCherry_mEGFP_0_R1_P4_K1_Ch2-Ch1.zen
10780	1.128289e-03	1.222787e-03	1.180400e-03	20150213_STAG2gfpcf2_Prometa\MitoSys2\Calibration\mEGFPC1H2B_Noc\H2B-mCherry_mEGFP_0_R1_P4_K1_Ch2-Ch1.zen
11420	1.480967e-03	1.476723e-03	1.135100e-03	20150213_STAG2gfpcf2_Prometa\MitoSys2\Calibration\mEGFPC1H2B_Noc\H2B-mCherry_mEGFP_0_R1_P4_K1_Ch2-Ch1.zen
12060	1.127466e-03	1.344847e-03	1.094000e-03	20150213_STAG2gfpcf2_Prometa\MitoSys2\Calibration\mEGFPC1H2B_Noc\H2B-mCherry_mEGFP_0_R1_P4_K1_Ch2-Ch1.zen
12700	1.044825e-03	9.802668e-04	1.056800e-03	20150213_STAG2gfpcf2_Prometa\MitoSys2\Calibration\mEGFPC1H2B_Noc\H2B-mCherry_mEGFP_0_R1_P4_K1_Ch2-Ch1.zen
13980	9.090840e-04	1.026177e-03	9.913600e-04	20150213_STAG2gfpcf2_Prometa\MitoSys2\Calibration\mEGFPC1H2B_Noc\H2B-mCherry_mEGFP_0_R1_P4_K1_Ch2-Ch1.zen
15260	8.610443e-04	1.050948e-03	9.357400e-04	20150213_STAG2gfpcf2_Prometa\MitoSys2\Calibration\mEGFPC1H2B_Noc\H2B-mCherry_mEGFP_0_R1_P4_K1_Ch2-Ch1.zen
16540	8.269427e-04	1.001287e-03	8.877400e-04	20150213_STAG2gfpcf2_Prometa\MitoSys2\Calibration\mEGFPC1H2B_Noc\H2B-mCherry_mEGFP_0_R1_P4_K1_Ch2-Ch1.zen
17820	2.700877e-04	9.772209e-04	8.457900e-04	20150213_STAG2gfpcf2_Prometa\MitoSys2\Calibration\mEGFPC1H2B_Noc\H2B-mCherry_mEGFP_0_R1_P4_K1_Ch2-Ch1.zen
19100	2.496425e-04	9.858962e-04	8.087400e-04	20150213_STAG2gfpcf2_Prometa\MitoSys2\Calibration\mEGFPC1H2B_Noc\H2B-mCherry_mEGFP_0_R1_P4_K1_Ch2-Ch1.zen
20380	6.163784e-04	1.272838e-03	7.757100e-04	20150213_STAG2gfpcf2_Prometa\MitoSys2\Calibration\mEGFPC1H2B_Noc\H2B-mCherry_mEGFP_0_R1_P4_K1_Ch2-Ch1.zen
21660	6.038864e-04	9.181704e-04	7.460400e-04	20150213_STAG2gfpcf2_Prometa\MitoSys2\Calibration\mEGFPC1H2B_Noc\H2B-mCherry_mEGFP_0_R1_P4_K1_Ch2-Ch1.zen
22940	4.910382e-04	1.036139e-03	7.192100e-04	20150213_STAG2gfpcf2_Prometa\MitoSys2\Calibration\mEGFPC1H2B_Noc\H2B-mCherry_mEGFP_0_R1_P4_K1_Ch2-Ch1.zen
24220	7.064763e-04	1.121840e-03	6.947800e-04	20150213_STAG2gfpcf2_Prometa\MitoSys2\Calibration\mEGFPC1H2B_Noc\H2B-mCherry_mEGFP_0_R1_P4_K1_Ch2-Ch1.zen
25500	6.992673e-04	1.133538e-03	6.724300e-04	20150213_STAG2gfpcf2_Prometa\MitoSys2\Calibration\mEGFPC1H2B_Noc\H2B-mCherry_mEGFP_0_R1_P4_K1_Ch2-Ch1.zen
28060	5.981678e-04	9.368236e-04	6.329000e-04	20150213_STAG2gfpcf2_Prometa\MitoSys2\Calibration\mEGFPC1H2B_Noc\H2B-mCherry_mEGFP_0_R1_P4_K1_Ch2-Ch1.zen
30620	7.308444e-04	1.018046e-03	5.989300e-04	20150213_STAG2gfpcf2_Prometa\MitoSys2\Calibration\mEGFPC1H2B_Noc\H2B-mCherry_mEGFP_0_R1_P4_K1_Ch2-Ch1.zen
33180	4.707881e-04	1.007405e-03	5.693400e-04	20150213_STAG2gfpcf2_Prometa\MitoSys2\Calibration\mEGFPC1H2B_Noc\H2B-mCherry_mEGFP_0_R1_P4_K1_Ch2-Ch1.zen
35740	4.345604e-04	1.181101e-03	5.432700e-04	20150213_STAG2gfpcf2_Prometa\MitoSys2\Calibration\mEGFPC1H2B_Noc\H2B-mCherry_mEGFP_0_R1_P4_K1_Ch2-Ch1.zen
38300	3.349633e-04	9.677060e-04	5.200800e-04	20150213_STAG2gfpcf2_Prometa\MitoSys2\Calibration\mEGFPC1H2B_Noc\H2B-mCherry_mEGFP_0_R1_P4_K1_Ch2-Ch1.zen
40860	5.464993e-04	7.690156e-04	4.992700e-04	20150213_STAG2gfpcf2_Prometa\MitoSys2\Calibration\mEGFPC1H2B_Noc\H2B-mCherry_mEGFP_0_R1_P4_K1_Ch2-Ch1.zen
43420	3.011331e-04	8.801746e-04	4.804800e-04	20150213_STAG2gfpcf2_Prometa\MitoSys2\Calibration\mEGFPC1H2B_Noc\H2B-mCherry_mEGFP_0_R1_P4_K1_Ch2-Ch1.zen
45980	3.328422e-04	8.903453e-04	4.633900e-04	20150213_STAG2gfpcf2_Prometa\MitoSys2\Calibration\mEGFPC1H2B_Noc\H2B-mCherry_mEGFP_0_R1_P4_K1_Ch2-Ch1.zen
48540	4.166465e-04	9.831085e-04	4.477600e-04	20150213_STAG2gfpcf2_Prometa\MitoSys2\Calibration\mEGFPC1H2B_Noc\H2B-mCherry_mEGFP_0_R1_P4_K1_Ch2-Ch1.zen
51100	4.582175e-04	8.077671e-04	4.334100e-04	20150213_STAG2gfpcf2_Prometa\MitoSys2\Calibration\mEGFPC1H2B_Noc\H2B-mCherry_mEGFP_0_R1_P4_K1_Ch2-Ch1.zen
56220	4.326136e-04	8.497274e-04	4.078900e-04	20150213_STAG2gfpcf2_Prometa\MitoSys2\Calibration\mEGFPC1H2B_Noc\H2B-mCherry_mEGFP_0_R1_P4_K1_Ch2-Ch1.zen
61340	4.288996e-04	6.829037e-04	3.858300e-04	20150213_STAG2gfpcf2_Prometa\MitoSys2\Calibration\mEGFPC1H2B_Noc\H2B-mCherry_mEGFP_0_R1_P4_K1_Ch2-Ch1.zen
66460	4.296908e-04	8.673414e-04	3.665300e-04	20150213_STAG2gfpcf2_Prometa\MitoSys2\Calibration\mEGFPC1H2B_Noc\H2B-mCherry_mEGFP_0_R1_P4_K1_Ch2-Ch1.zen
71580	3.278204e-04	9.499612e-04	3.494500e-04	20150213_STAG2gfpcf2_Prometa\MitoSys2\Calibration\mEGFPC1H2B_Noc\H2B-mCherry_mEGFP_0_R1_P4_K1_Ch2-Ch1.zen
76700	2.157371e-04	7.168172e-04	3.342200e-04	20150213_STAG2gfpcf2_Prometa\MitoSys2\Calibration\mEGFPC1H2B_Noc\H2B-mCherry_mEGFP_0_R1_P4_K1_Ch2-Ch1.zen
81820	4.741485e-04	1.066240e-03	3.205200e-04	20150213_STAG2gfpcf2_Prometa\MitoSys2\Calibration\mEGFPC1H2B_Noc\H2B-mCherry_mEGFP_0_R1_P4_K1_Ch2-Ch1.zen
86940	2.783997e-04	1.038423e-03	3.081200e-04	20150213_STAG2gfpcf2_Prometa\MitoSys2\Calibration\mEGFPC1H2B_Noc\H2B-mCherry_mEGFP_0_R1_P4_K1_Ch2-Ch1.zen
92060	4.315037e-04	8.407798e-04	2.968200e-04	20150213_STAG2gfpcf2_Prometa\MitoSys2\Calibration\mEGFPC1H2B_Noc\H2B-mCherry_mEGFP_0_R1_P4_K1_Ch2-Ch1.zen
97180	2.596633e-04	8.283764e-04	2.864800e-04	20150213_STAG2gfpcf2_Prometa\MitoSys2\Calibration\mEGFPC1H2B_Noc\H2B-mCherry_mEGFP_0_R1_P4_K1_Ch2-Ch1.zen
102300	2.723471e-04	7.198878e-04	2.769700e-04	20150213_STAG2gfpcf2_Prometa\MitoSys2\Calibration\mEGFPC1H2B_Noc\H2B-mCherry_mEGFP_0_R1_P4_K1_Ch2-Ch1.zen
112540	4.285964e-04	6.318157e-04	2.600500e-04	20150213_STAG2gfpcf2_Prometa\MitoSys2\Calibration\mEGFPC1H2B_Noc\H2B-mCherry_mEGFP_0_R1_P4_K1_Ch2-Ch1.zen
122780	2.817600e-04	6.391939e-04	2.454100e-04	20150213_STAG2gfpcf2_Prometa\MitoSys2\Calibration\mEGFPC1H2B_Noc\H2B-mCherry_mEGFP_0_R1_P4_K1_Ch2-Ch1.zen
133020	3.212405e-04	6.259794e-04	2.326000e-04	20150213_STAG2gfpcf2_Prometa\MitoSys2\Calibration\mEGFPC1H2B_Noc\H2B-mCherry_mEGFP_0_R1_P4_K1_Ch2-Ch1.zen
143260	2.437710e-04	6.294030e-04	2.212700e-04	20150213_STAG2gfpcf2_Prometa\MitoSys2\Calibration\mEGFPC1H2B_Noc\H2B-mCherry_mEGFP_0_R1_P4_K1_Ch2-Ch1.zen
153500	3.095872e-04	6.947546e-04	2.111600e-04	20150213_STAG2gfpcf2_Prometa\MitoSys2\Calibration\mEGFPC1H2B_Noc\H2B-mCherry_mEGFP_0_R1_P4_K1_Ch2-Ch1.zen
163740	2.043438e-04	6.683515e-04	2.020800e-04	20150213_STAG2gfpcf2_Prometa\MitoSys2\Calibration\mEGFPC1H2B_Noc\H2B-mCherry_mEGFP_0_R1_P4_K1_Ch2-Ch1.zen
173980	3.898768e-04	7.028363e-04	1.938600e-04	20150213_STAG2gfpcf2_Prometa\MitoSys2\Calibration\mEGFPC1H2B_Noc\H2B-mCherry_mEGFP_0_R1_P4_K1_Ch2-Ch1.zen
184220	2.910969e-04	5.840068e-04	1.863900e-04	20150213_STAG2gfpcf2_Prometa\MitoSys2\Calibration\mEGFPC1H2B_Noc\H2B-mCherry_mEGFP_0_R1_P4_K1_Ch2-Ch1.zen
194460	3.029590e-04	7.829255e-04	1.795500e-04	20150213_STAG2gfpcf2_Prometa\MitoSys2\Calibration\mEGFPC1H2B_Noc\H2B-mCherry_mEGFP_0_R1_P4_K1_Ch2-Ch1.zen
204700	2.800115e-04	4.977861e-04	1.732700e-04	20150213_STAG2gfpcf2_Prometa\MitoSys2\Calibration\mEGFPC1H2B_Noc\H2B-mCherry_mEGFP_0_R1_P4_K1_Ch2-Ch1.zen
225180	1.999039e-04	7.287342e-04	1.621100e-04	20150213_STAG2gfpcf2_Prometa\MitoSys2\Calibration\mEGFPC1H2B_Noc\H2B-mCherry_mEGFP_0_R1_P4_K1_Ch2-Ch1.zen
245660	3.468366e-04	7.405881e-04	1.524800e-04	20150213_STAG2gfpcf2_Prometa\MitoSys2\Calibration\mEGFPC1H2B_Noc\H2B-mCherry_mEGFP_0_R1_P4_K1_Ch2-Ch1.zen
266140	2.819427e-04	5.719355e-04	1.440700e-04	20150213_STAG2gfpcf2_Prometa\MitoSys2\Calibration\mEGFPC1H2B_Noc\H2B-mCherry_mEGFP_0_R1_P4_K1_Ch2-Ch1.zen
286620	3.236108e-04	4.646677e-04	1.366500e-04	20150213_STAG2gfpcf2_Prometa\MitoSys2\Calibration\mEGFPC1H2B_Noc\H2B-mCherry_mEGFP_0_R1_P4_K1_Ch2-Ch1.zen
307100	9.424322e-05	4.954162e-04	1.300500e-04	20150213_STAG2gfpcf2_Prometa\MitoSys2\Calibration\mEGFPC1H2B_Noc\H2B-mCherry_mEGFP_0_R1_P4_K1_Ch2-Ch1.zen
327580	2.545522e-04	5.622514e-04	1.241300e-04	20150213_STAG2gfpcf2_Prometa\MitoSys2\Calibration\mEGFPC1H2B_Noc\H2B-mCherry_mEGFP_0_R1_P4_K1_Ch2-Ch1.zen
348060	2.213257e-04	6.135142e-04	1.187900e-04	20150213_STAG2gfpcf2_Prometa\MitoSys2\Calibration\mEGFPC1H2B_Noc\H2B-mCherry_mEGFP_0_R1_P4_K1_Ch2-Ch1.zen
368540	3.699034e-04	4.998484e-04	1.139400e-04	20150213_STAG2gfpcf2_Prometa\MitoSys2\Calibration\mEGFPC1H2B_Noc\H2B-mCherry_mEGFP_0_R1_P4_K1_Ch2-Ch1.zen
389020	3.391743e-04	5.724802e-04	1.095100e-04	20150213_STAG2gfpcf2_Prometa\MitoSys2\Calibration\mEGFPC1H2B_Noc\H2B-mCherry_mEGFP_0_R1_P4_K1_Ch2-Ch1.zen
409500	2.545552e-04	4.621659e-04	1.054600e-04	20150213_STAG2gfpcf2_Prometa\MitoSys2\Calibration\mEGFPC1H2B_Noc\H2B-mCherry_mEGFP_0_R1_P4_K1_Ch2-Ch1.zen
450460	2.812626e-04	4.667771e-04	9.827100e-05	20150213_STAG2gfpcf2_Prometa\MitoSys2\Calibration\mEGFPC1H2B_Noc\H2B-mCherry_mEGFP_0_R1_P4_K1_Ch2-Ch1.zen
491420	1.874376e-04	6.019253e-04	9.209400e-05	20150213_STAG2gfpcf2_Prometa\MitoSys2\Calibration\mEGFPC1H2B_Noc\H2B-mCherry_mEGFP_0_R1_P4_K1_Ch2-Ch1.zen
532380	3.325684e-05	6.835048e-04	8.671900e-05	20150213_STAG2gfpcf2_Prometa\MitoSys2\Calibration\mEGFPC1H2B_Noc\H2B-mCherry_mEGFP_0_R1_P4_K1_Ch2-Ch1.zen
573340	6.044724e-05	5.559803e-04	8.199400e-05	20150213_STAG2gfpcf2_Prometa\MitoSys2\Calibration\mEGFPC1H2B_Noc\H2B-mCherry_mEGFP_0_R1_P4_K1_Ch2-Ch1.zen
614300	1.332510e-05	6.554802e-04	7.780300e-05	20150213_STAG2gfpcf2_Prometa\MitoSys2\Calibration\mEGFPC1H2B_Noc\H2B-mCherry_mEGFP_0_R1_P4_K1_Ch2-Ch1.zen
655260	1.609050e-04	4.910589e-04	7.405800e-05	20150213_STAG2gfpcf2_Prometa\MitoSys2\Calibration\mEGFPC1H2B_Noc\H2B-mCherry_mEGFP_0_R1_P4_K1_Ch2-Ch1.zen
696220	5.023862e-05	5.988572e-04	7.068700e-05	20150213_STAG2gfpcf2_Prometa\MitoSys2\Calibration\mEGFPC1H2B_Noc\H2B-mCherry_mEGFP_0_R1_P4_K1_Ch2-Ch1.zen
737180	1.857538e-04	4.596088e-04	6.763600e-05	20150213_STAG2gfpcf2_Prometa\MitoSys2\Calibration\mEGFPC1H2B_Noc\H2B-mCherry_mEGFP_0_R1_P4_K1_Ch2-Ch1.zen
778140	2.960378e-05	5.450049e-04	6.485900e-05	20150213_STAG2gfpcf2_Prometa\MitoSys2\Calibration\mEGFPC1H2B_Noc\H2B-mCherry_mEGFP_0_R1_P4_K1_Ch2-Ch1.zen
819100	-1.671144e-05	3.470335e-04	6.232100e-05	20150213_STAG2gfpcf2_Prometa\MitoSys2\Calibration\mEGFPC1H2B_Noc\H2B-mCherry_mEGFP_0_R1_P4_K1_Ch2-Ch1.zen
901020	6.481344e-05	4.120496e-04	5.784000e-05	20150213_STAG2gfpcf2_Prometa\MitoSys2\Calibration\mEGFPC1H2B_Noc\H2B-mCherry_mEGFP_0_R1_P4_K1_Ch2-Ch1.zen
982940	3.594415e-05	4.008425e-04	5.400600e-05	20150213_STAG2gfpcf2_Prometa\MitoSys2\Calibration\mEGFPC1H2B_Noc\H2B-mCherry_mEGFP_0_R1_P4_K1_Ch2-Ch1.zen
1064860	1.739022e-05	3.139006e-04	5.068400e-05	20150213_STAG2gfpcf2_Prometa\MitoSys2\Calibration\mEGFPC1H2B_Noc\H2B-mCherry_mEGFP_0_R1_P4_K1_Ch2-Ch1.zen
1146780	-8.337900e-05	3.189265e-04	4.777500e-05	20150213_STAG2gfpcf2_Prometa\MitoSys2\Calibration\mEGFPC1H2B_Noc\H2B-mCherry_mEGFP_0_R1_P4_K1_Ch2-Ch1.zen
1228700	-7.517310e-05	3.853541e-04	4.520400e-05	20150213_STAG2gfpcf2_Prometa\MitoSys2\Calibration\mEGFPC1H2B_Noc\H2B-mCherry_mEGFP_0_R1_P4_K1_Ch2-Ch1.zen
1310620	-9.727519e-05	3.895337e-04	4.291400e-05	20150213_STAG2gfpcf2_Prometa\MitoSys2\Calibration\mEGFPC1H2B_Noc\H2B-mCherry_mEGFP_0_R1_P4_K1_Ch2-Ch1.zen
1392540	-8.884080e-05	4.860497e-04	4.086000e-05	20150213_STAG2gfpcf2_Prometa\MitoSys2\Calibration\mEGFPC1H2B_Noc\H2B-mCherry_mEGFP_0_R1_P4_K1_Ch2-Ch1.zen
1474460	-7.775005e-05	4.557724e-04	3.900700e-05	20150213_STAG2gfpcf2_Prometa\MitoSys2\Calibration\mEGFPC1H2B_Noc\H2B-mCherry_mEGFP_0_R1_P4_K1_Ch2-Ch1.zen
1556380	-1.405510e-04	4.898403e-04	3.732500e-05	20150213_STAG2gfpcf2_Prometa\MitoSys2\Calibration\mEGFPC1H2B_Noc\H2B-mCherry_mEGFP_0_R1_P4_K1_Ch2-Ch1.zen
10	3.966470e-02	2.774514e-03	3.994200e-02	20150213_STAG2gfpcf2_Prometa\MitoSys2\Calibration\mEGFPC1H2B_Noc\H2B-mCherry_mEGFP_0_R1_P5_K1_Ch2-Ch1.zen
20	3.820418e-02	2.894860e-03	3.809700e-02	20150213_STAG2gfpcf2_Prometa\MitoSys2\Calibration\mEGFPC1H2B_Noc\H2B-mCherry_mEGFP_0_R1_P5_K1_Ch2-Ch1.zen
30	3.733911e-02	2.263522e-03	3.641300e-02	20150213_STAG2gfpcf2_Prometa\MitoSys2\Calibration\mEGFPC1H2B_Noc\H2B-mCherry_mEGFP_0_R1_P5_K1_Ch2-Ch1.zen
40	3.567305e-02	3.050179e-03	3.487300e-02	20150213_STAG2gfpcf2_Prometa\MitoSys2\Calibration\mEGFPC1H2B_Noc\H2B-mCherry_mEGFP_0_R1_P5_K1_Ch2-Ch1.zen
50	3.309410e-02	3.207357e-03	3.346100e-02	20150213_STAG2gfpcf2_Prometa\MitoSys2\Calibration\mEGFPC1H2B_Noc\H2B-mCherry_mEGFP_0_R1_P5_K1_Ch2-Ch1.zen
60	3.102730e-02	2.759060e-03	3.216400e-02	20150213_STAG2gfpcf2_Prometa\MitoSys2\Calibration\mEGFPC1H2B_Noc\H2B-mCherry_mEGFP_0_R1_P5_K1_Ch2-Ch1.zen
70	3.023069e-02	2.695306e-03	3.097000e-02	20150213_STAG2gfpcf2_Prometa\MitoSys2\Calibration\mEGFPC1H2B_Noc\H2B-mCherry_mEGFP_0_R1_P5_K1_Ch2-Ch1.zen
80	2.980170e-02	2.757911e-03	2.986700e-02	20150213_STAG2gfpcf2_Prometa\MitoSys2\Calibration\mEGFPC1H2B_Noc\H2B-mCherry_mEGFP_0_R1_P5_K1_Ch2-Ch1.zen
90	2.844627e-02	3.305909e-03	2.884600e-02	20150213_STAG2gfpcf2_Prometa\MitoSys2\Calibration\mEGFPC1H2B_Noc\H2B-mCherry_mEGFP_0_R1_P5_K1_Ch2-Ch1.zen
100	2.826557e-02	3.209008e-03	2.789900e-02	20150213_STAG2gfpcf2_Prometa\MitoSys2\Calibration\mEGFPC1H2B_Noc\H2B-mCherry_mEGFP_0_R1_P5_K1_Ch2-Ch1.zen
120	2.655872e-02	2.492058e-03	2.619600e-02	20150213_STAG2gfpcf2_Prometa\MitoSys2\Calibration\mEGFPC1H2B_Noc\H2B-mCherry_mEGFP_0_R1_P5_K1_Ch2-Ch1.zen
140	2.453498e-02	2.351717e-03	2.471000e-02	20150213_STAG2gfpcf2_Prometa\MitoSys2\Calibration\mEGFPC1H2B_Noc\H2B-mCherry_mEGFP_0_R1_P5_K1_Ch2-Ch1.zen
160	2.396397e-02	2.815409e-03	2.340100e-02	20150213_STAG2gfpcf2_Prometa\MitoSys2\Calibration\mEGFPC1H2B_Noc\H2B-mCherry_mEGFP_0_R1_P5_K1_Ch2-Ch1.zen
180	2.205212e-02	2.760699e-03	2.224000e-02	20150213_STAG2gfpcf2_Prometa\MitoSys2\Calibration\mEGFPC1H2B_Noc\H2B-mCherry_mEGFP_0_R1_P5_K1_Ch2-Ch1.zen
200	2.113422e-02	2.691047e-03	2.120100e-02	20150213_STAG2gfpcf2_Prometa\MitoSys2\Calibration\mEGFPC1H2B_Noc\H2B-mCherry_mEGFP_0_R1_P5_K1_Ch2-Ch1.zen
220	2.025321e-02	2.369900e-03	2.026600e-02	20150213_STAG2gfpcf2_Prometa\MitoSys2\Calibration\mEGFPC1H2B_Noc\H2B-mCherry_mEGFP_0_R1_P5_K1_Ch2-Ch1.zen
240	1.975790e-02	2.417919e-03	1.941900e-02	20150213_STAG2gfpcf2_Prometa\MitoSys2\Calibration\mEGFPC1H2B_Noc\H2B-mCherry_mEGFP_0_R1_P5_K1_Ch2-Ch1.zen
260	1.871445e-02	2.340032e-03	1.864700e-02	20150213_STAG2gfpcf2_Prometa\MitoSys2\Calibration\mEGFPC1H2B_Noc\H2B-mCherry_mEGFP_0_R1_P5_K1_Ch2-Ch1.zen
280	1.867810e-02	2.155209e-03	1.793900e-02	20150213_STAG2gfpcf2_Prometa\MitoSys2\Calibration\mEGFPC1H2B_Noc\H2B-mCherry_mEGFP_0_R1_P5_K1_Ch2-Ch1.zen
300	1.740698e-02	2.172172e-03	1.728800e-02	20150213_STAG2gfpcf2_Prometa\MitoSys2\Calibration\mEGFPC1H2B_Noc\H2B-mCherry_mEGFP_0_R1_P5_K1_Ch2-Ch1.zen
340	1.575682e-02	1.875165e-03	1.612700e-02	20150213_STAG2gfpcf2_Prometa\MitoSys2\Calibration\mEGFPC1H2B_Noc\H2B-mCherry_mEGFP_0_R1_P5_K1_Ch2-Ch1.zen
380	1.479690e-02	2.398382e-03	1.512000e-02	20150213_STAG2gfpcf2_Prometa\MitoSys2\Calibration\mEGFPC1H2B_Noc\H2B-mCherry_mEGFP_0_R1_P5_K1_Ch2-Ch1.zen
420	1.426987e-02	2.033510e-03	1.423600e-02	20150213_STAG2gfpcf2_Prometa\MitoSys2\Calibration\mEGFPC1H2B_Noc\H2B-mCherry_mEGFP_0_R1_P5_K1_Ch2-Ch1.zen
460	1.362572e-02	1.858032e-03	1.345100e-02	20150213_STAG2gfpcf2_Prometa\MitoSys2\Calibration\mEGFPC1H2B_Noc\H2B-mCherry_mEGFP_0_R1_P5_K1_Ch2-Ch1.zen
500	1.273363e-02	1.465892e-03	1.275000e-02	20150213_STAG2gfpcf2_Prometa\MitoSys2\Calibration\mEGFPC1H2B_Noc\H2B-mCherry_mEGFP_0_R1_P5_K1_Ch2-Ch1.zen
540	1.220589e-02	2.000204e-03	1.211700e-02	20150213_STAG2gfpcf2_Prometa\MitoSys2\Calibration\mEGFPC1H2B_Noc\H2B-mCherry_mEGFP_0_R1_P5_K1_Ch2-Ch1.zen
580	1.137896e-02	1.332726e-03	1.154400e-02	20150213_STAG2gfpcf2_Prometa\MitoSys2\Calibration\mEGFPC1H2B_Noc\H2B-mCherry_mEGFP_0_R1_P5_K1_Ch2-Ch1.zen
620	1.122152e-02	1.774519e-03	1.102200e-02	20150213_STAG2gfpcf2_Prometa\MitoSys2\Calibration\mEGFPC1H2B_Noc\H2B-mCherry_mEGFP_0_R1_P5_K1_Ch2-Ch1.zen
660	1.061135e-02	1.649305e-03	1.054300e-02	20150213_STAG2gfpcf2_Prometa\MitoSys2\Calibration\mEGFPC1H2B_Noc\H2B-mCherry_mEGFP_0_R1_P5_K1_Ch2-Ch1.zen
700	1.015509e-02	1.722520e-03	1.010400e-02	20150213_STAG2gfpcf2_Prometa\MitoSys2\Calibration\mEGFPC1H2B_Noc\H2B-mCherry_mEGFP_0_R1_P5_K1_Ch2-Ch1.zen
780	9.019056e-03	1.623865e-03	9.322900e-03	20150213_STAG2gfpcf2_Prometa\MitoSys2\Calibration\mEGFPC1H2B_Noc\H2B-mCherry_mEGFP_0_R1_P5_K1_Ch2-Ch1.zen
860	8.395377e-03	1.264585e-03	8.650000e-03	20150213_STAG2gfpcf2_Prometa\MitoSys2\Calibration\mEGFPC1H2B_Noc\H2B-mCherry_mEGFP_0_R1_P5_K1_Ch2-Ch1.zen
940	7.670391e-03	1.298558e-03	8.064300e-03	20150213_STAG2gfpcf2_Prometa\MitoSys2\Calibration\mEGFPC1H2B_Noc\H2B-mCherry_mEGFP_0_R1_P5_K1_Ch2-Ch1.zen
1020	7.296022e-03	1.733811e-03	7.549700e-03	20150213_STAG2gfpcf2_Prometa\MitoSys2\Calibration\mEGFPC1H2B_Noc\H2B-mCherry_mEGFP_0_R1_P5_K1_Ch2-Ch1.zen
1100	6.804396e-03	1.971983e-03	7.094100e-03	20150213_STAG2gfpcf2_Prometa\MitoSys2\Calibration\mEGFPC1H2B_Noc\H2B-mCherry_mEGFP_0_R1_P5_K1_Ch2-Ch1.zen
1180	6.492616e-03	1.455662e-03	6.688000e-03	20150213_STAG2gfpcf2_Prometa\MitoSys2\Calibration\mEGFPC1H2B_Noc\H2B-mCherry_mEGFP_0_R1_P5_K1_Ch2-Ch1.zen
1260	6.668351e-03	1.674301e-03	6.323700e-03	20150213_STAG2gfpcf2_Prometa\MitoSys2\Calibration\mEGFPC1H2B_Noc\H2B-mCherry_mEGFP_0_R1_P5_K1_Ch2-Ch1.zen
1340	6.147368e-03	1.218617e-03	5.995200e-03	20150213_STAG2gfpcf2_Prometa\MitoSys2\Calibration\mEGFPC1H2B_Noc\H2B-mCherry_mEGFP_0_R1_P5_K1_Ch2-Ch1.zen
1420	5.713514e-03	1.682832e-03	5.697500e-03	20150213_STAG2gfpcf2_Prometa\MitoSys2\Calibration\mEGFPC1H2B_Noc\H2B-mCherry_mEGFP_0_R1_P5_K1_Ch2-Ch1.zen
1500	5.503750e-03	1.342579e-03	5.426500e-03	20150213_STAG2gfpcf2_Prometa\MitoSys2\Calibration\mEGFPC1H2B_Noc\H2B-mCherry_mEGFP_0_R1_P5_K1_Ch2-Ch1.zen
1660	4.741062e-03	1.368822e-03	4.951400e-03	20150213_STAG2gfpcf2_Prometa\MitoSys2\Calibration\mEGFPC1H2B_Noc\H2B-mCherry_mEGFP_0_R1_P5_K1_Ch2-Ch1.zen
1820	4.717136e-03	1.307095e-03	4.548800e-03	20150213_STAG2gfpcf2_Prometa\MitoSys2\Calibration\mEGFPC1H2B_Noc\H2B-mCherry_mEGFP_0_R1_P5_K1_Ch2-Ch1.zen
1980	4.348580e-03	1.500780e-03	4.203400e-03	20150213_STAG2gfpcf2_Prometa\MitoSys2\Calibration\mEGFPC1H2B_Noc\H2B-mCherry_mEGFP_0_R1_P5_K1_Ch2-Ch1.zen
2140	4.260966e-03	1.251168e-03	3.903900e-03	20150213_STAG2gfpcf2_Prometa\MitoSys2\Calibration\mEGFPC1H2B_Noc\H2B-mCherry_mEGFP_0_R1_P5_K1_Ch2-Ch1.zen
2300	3.981170e-03	1.215376e-03	3.642000e-03	20150213_STAG2gfpcf2_Prometa\MitoSys2\Calibration\mEGFPC1H2B_Noc\H2B-mCherry_mEGFP_0_R1_P5_K1_Ch2-Ch1.zen
2460	3.320568e-03	8.806431e-04	3.410900e-03	20150213_STAG2gfpcf2_Prometa\MitoSys2\Calibration\mEGFPC1H2B_Noc\H2B-mCherry_mEGFP_0_R1_P5_K1_Ch2-Ch1.zen
2620	3.198756e-03	1.135738e-03	3.205700e-03	20150213_STAG2gfpcf2_Prometa\MitoSys2\Calibration\mEGFPC1H2B_Noc\H2B-mCherry_mEGFP_0_R1_P5_K1_Ch2-Ch1.zen
2780	3.019121e-03	1.076086e-03	3.022300e-03	20150213_STAG2gfpcf2_Prometa\MitoSys2\Calibration\mEGFPC1H2B_Noc\H2B-mCherry_mEGFP_0_R1_P5_K1_Ch2-Ch1.zen
2940	2.909073e-03	1.020672e-03	2.857400e-03	20150213_STAG2gfpcf2_Prometa\MitoSys2\Calibration\mEGFPC1H2B_Noc\H2B-mCherry_mEGFP_0_R1_P5_K1_Ch2-Ch1.zen
3100	2.857409e-03	7.963077e-04	2.708400e-03	20150213_STAG2gfpcf2_Prometa\MitoSys2\Calibration\mEGFPC1H2B_Noc\H2B-mCherry_mEGFP_0_R1_P5_K1_Ch2-Ch1.zen
3420	2.469730e-03	8.425427e-04	2.450000e-03	20150213_STAG2gfpcf2_Prometa\MitoSys2\Calibration\mEGFPC1H2B_Noc\H2B-mCherry_mEGFP_0_R1_P5_K1_Ch2-Ch1.zen
3740	2.243954e-03	1.039880e-03	2.233700e-03	20150213_STAG2gfpcf2_Prometa\MitoSys2\Calibration\mEGFPC1H2B_Noc\H2B-mCherry_mEGFP_0_R1_P5_K1_Ch2-Ch1.zen
4060	1.969575e-03	1.062573e-03	2.050200e-03	20150213_STAG2gfpcf2_Prometa\MitoSys2\Calibration\mEGFPC1H2B_Noc\H2B-mCherry_mEGFP_0_R1_P5_K1_Ch2-Ch1.zen
4380	1.889124e-03	1.026777e-03	1.892700e-03	20150213_STAG2gfpcf2_Prometa\MitoSys2\Calibration\mEGFPC1H2B_Noc\H2B-mCherry_mEGFP_0_R1_P5_K1_Ch2-Ch1.zen
4700	1.768378e-03	1.076915e-03	1.756100e-03	20150213_STAG2gfpcf2_Prometa\MitoSys2\Calibration\mEGFPC1H2B_Noc\H2B-mCherry_mEGFP_0_R1_P5_K1_Ch2-Ch1.zen
5020	1.691372e-03	1.008263e-03	1.636600e-03	20150213_STAG2gfpcf2_Prometa\MitoSys2\Calibration\mEGFPC1H2B_Noc\H2B-mCherry_mEGFP_0_R1_P5_K1_Ch2-Ch1.zen
5340	1.727124e-03	9.895466e-04	1.531400e-03	20150213_STAG2gfpcf2_Prometa\MitoSys2\Calibration\mEGFPC1H2B_Noc\H2B-mCherry_mEGFP_0_R1_P5_K1_Ch2-Ch1.zen
5660	1.404360e-03	1.042154e-03	1.437900e-03	20150213_STAG2gfpcf2_Prometa\MitoSys2\Calibration\mEGFPC1H2B_Noc\H2B-mCherry_mEGFP_0_R1_P5_K1_Ch2-Ch1.zen
5980	1.427210e-03	1.457160e-03	1.354400e-03	20150213_STAG2gfpcf2_Prometa\MitoSys2\Calibration\mEGFPC1H2B_Noc\H2B-mCherry_mEGFP_0_R1_P5_K1_Ch2-Ch1.zen
6300	1.170119e-03	1.292878e-03	1.279500e-03	20150213_STAG2gfpcf2_Prometa\MitoSys2\Calibration\mEGFPC1H2B_Noc\H2B-mCherry_mEGFP_0_R1_P5_K1_Ch2-Ch1.zen
6940	8.568026e-04	1.360294e-03	1.150500e-03	20150213_STAG2gfpcf2_Prometa\MitoSys2\Calibration\mEGFPC1H2B_Noc\H2B-mCherry_mEGFP_0_R1_P5_K1_Ch2-Ch1.zen
7580	9.425213e-04	1.115051e-03	1.043700e-03	20150213_STAG2gfpcf2_Prometa\MitoSys2\Calibration\mEGFPC1H2B_Noc\H2B-mCherry_mEGFP_0_R1_P5_K1_Ch2-Ch1.zen
8220	6.611232e-04	9.780178e-04	9.539000e-04	20150213_STAG2gfpcf2_Prometa\MitoSys2\Calibration\mEGFPC1H2B_Noc\H2B-mCherry_mEGFP_0_R1_P5_K1_Ch2-Ch1.zen
8860	7.955482e-04	1.074101e-03	8.774400e-04	20150213_STAG2gfpcf2_Prometa\MitoSys2\Calibration\mEGFPC1H2B_Noc\H2B-mCherry_mEGFP_0_R1_P5_K1_Ch2-Ch1.zen
9500	6.315682e-04	1.087892e-03	8.116200e-04	20150213_STAG2gfpcf2_Prometa\MitoSys2\Calibration\mEGFPC1H2B_Noc\H2B-mCherry_mEGFP_0_R1_P5_K1_Ch2-Ch1.zen
10140	6.463484e-04	1.282783e-03	7.544500e-04	20150213_STAG2gfpcf2_Prometa\MitoSys2\Calibration\mEGFPC1H2B_Noc\H2B-mCherry_mEGFP_0_R1_P5_K1_Ch2-Ch1.zen
10780	6.061058e-04	1.269213e-03	7.043500e-04	20150213_STAG2gfpcf2_Prometa\MitoSys2\Calibration\mEGFPC1H2B_Noc\H2B-mCherry_mEGFP_0_R1_P5_K1_Ch2-Ch1.zen
11420	4.081243e-04	1.176367e-03	6.601400e-04	20150213_STAG2gfpcf2_Prometa\MitoSys2\Calibration\mEGFPC1H2B_Noc\H2B-mCherry_mEGFP_0_R1_P5_K1_Ch2-Ch1.zen
12060	1.740281e-04	1.438134e-03	6.208500e-04	20150213_STAG2gfpcf2_Prometa\MitoSys2\Calibration\mEGFPC1H2B_Noc\H2B-mCherry_mEGFP_0_R1_P5_K1_Ch2-Ch1.zen
12700	4.790328e-04	1.277935e-03	5.857400e-04	20150213_STAG2gfpcf2_Prometa\MitoSys2\Calibration\mEGFPC1H2B_Noc\H2B-mCherry_mEGFP_0_R1_P5_K1_Ch2-Ch1.zen
13980	3.501966e-04	8.688723e-04	5.257000e-04	20150213_STAG2gfpcf2_Prometa\MitoSys2\Calibration\mEGFPC1H2B_Noc\H2B-mCherry_mEGFP_0_R1_P5_K1_Ch2-Ch1.zen
15260	3.202216e-04	1.040081e-03	4.763300e-04	20150213_STAG2gfpcf2_Prometa\MitoSys2\Calibration\mEGFPC1H2B_Noc\H2B-mCherry_mEGFP_0_R1_P5_K1_Ch2-Ch1.zen
16540	4.433135e-04	1.214898e-03	4.350700e-04	20150213_STAG2gfpcf2_Prometa\MitoSys2\Calibration\mEGFPC1H2B_Noc\H2B-mCherry_mEGFP_0_R1_P5_K1_Ch2-Ch1.zen
17820	4.747180e-04	1.009816e-03	4.001300e-04	20150213_STAG2gfpcf2_Prometa\MitoSys2\Calibration\mEGFPC1H2B_Noc\H2B-mCherry_mEGFP_0_R1_P5_K1_Ch2-Ch1.zen
19100	7.919216e-04	8.333649e-04	3.702000e-04	20150213_STAG2gfpcf2_Prometa\MitoSys2\Calibration\mEGFPC1H2B_Noc\H2B-mCherry_mEGFP_0_R1_P5_K1_Ch2-Ch1.zen
20380	5.275069e-04	6.642805e-04	3.442900e-04	20150213_STAG2gfpcf2_Prometa\MitoSys2\Calibration\mEGFPC1H2B_Noc\H2B-mCherry_mEGFP_0_R1_P5_K1_Ch2-Ch1.zen
21660	6.657194e-04	8.984820e-04	3.216700e-04	20150213_STAG2gfpcf2_Prometa\MitoSys2\Calibration\mEGFPC1H2B_Noc\H2B-mCherry_mEGFP_0_R1_P5_K1_Ch2-Ch1.zen
22940	4.876609e-04	9.877016e-04	3.017600e-04	20150213_STAG2gfpcf2_Prometa\MitoSys2\Calibration\mEGFPC1H2B_Noc\H2B-mCherry_mEGFP_0_R1_P5_K1_Ch2-Ch1.zen
24220	5.233146e-04	7.730850e-04	2.841100e-04	20150213_STAG2gfpcf2_Prometa\MitoSys2\Calibration\mEGFPC1H2B_Noc\H2B-mCherry_mEGFP_0_R1_P5_K1_Ch2-Ch1.zen
25500	5.100455e-04	8.686054e-04	2.683700e-04	20150213_STAG2gfpcf2_Prometa\MitoSys2\Calibration\mEGFPC1H2B_Noc\H2B-mCherry_mEGFP_0_R1_P5_K1_Ch2-Ch1.zen
28060	4.772236e-04	7.548225e-04	2.415100e-04	20150213_STAG2gfpcf2_Prometa\MitoSys2\Calibration\mEGFPC1H2B_Noc\H2B-mCherry_mEGFP_0_R1_P5_K1_Ch2-Ch1.zen
30620	5.456940e-04	6.665616e-04	2.194700e-04	20150213_STAG2gfpcf2_Prometa\MitoSys2\Calibration\mEGFPC1H2B_Noc\H2B-mCherry_mEGFP_0_R1_P5_K1_Ch2-Ch1.zen
33180	5.259067e-04	9.533797e-04	2.010800e-04	20150213_STAG2gfpcf2_Prometa\MitoSys2\Calibration\mEGFPC1H2B_Noc\H2B-mCherry_mEGFP_0_R1_P5_K1_Ch2-Ch1.zen
35740	3.661995e-04	8.388028e-04	1.855100e-04	20150213_STAG2gfpcf2_Prometa\MitoSys2\Calibration\mEGFPC1H2B_Noc\H2B-mCherry_mEGFP_0_R1_P5_K1_Ch2-Ch1.zen
38300	1.372434e-04	7.656182e-04	1.721800e-04	20150213_STAG2gfpcf2_Prometa\MitoSys2\Calibration\mEGFPC1H2B_Noc\H2B-mCherry_mEGFP_0_R1_P5_K1_Ch2-Ch1.zen
40860	2.644049e-04	7.867622e-04	1.606400e-04	20150213_STAG2gfpcf2_Prometa\MitoSys2\Calibration\mEGFPC1H2B_Noc\H2B-mCherry_mEGFP_0_R1_P5_K1_Ch2-Ch1.zen
43420	1.358359e-04	7.637090e-04	1.505500e-04	20150213_STAG2gfpcf2_Prometa\MitoSys2\Calibration\mEGFPC1H2B_Noc\H2B-mCherry_mEGFP_0_R1_P5_K1_Ch2-Ch1.zen
45980	3.053269e-05	7.571379e-04	1.416600e-04	20150213_STAG2gfpcf2_Prometa\MitoSys2\Calibration\mEGFPC1H2B_Noc\H2B-mCherry_mEGFP_0_R1_P5_K1_Ch2-Ch1.zen
48540	1.936251e-04	7.141444e-04	1.337800e-04	20150213_STAG2gfpcf2_Prometa\MitoSys2\Calibration\mEGFPC1H2B_Noc\H2B-mCherry_mEGFP_0_R1_P5_K1_Ch2-Ch1.zen
51100	2.731168e-04	6.654645e-04	1.267400e-04	20150213_STAG2gfpcf2_Prometa\MitoSys2\Calibration\mEGFPC1H2B_Noc\H2B-mCherry_mEGFP_0_R1_P5_K1_Ch2-Ch1.zen
56220	3.404353e-04	7.053850e-04	1.146900e-04	20150213_STAG2gfpcf2_Prometa\MitoSys2\Calibration\mEGFPC1H2B_Noc\H2B-mCherry_mEGFP_0_R1_P5_K1_Ch2-Ch1.zen
61340	1.224897e-04	5.433390e-04	1.047800e-04	20150213_STAG2gfpcf2_Prometa\MitoSys2\Calibration\mEGFPC1H2B_Noc\H2B-mCherry_mEGFP_0_R1_P5_K1_Ch2-Ch1.zen
66460	1.716049e-05	8.341322e-04	9.647400e-05	20150213_STAG2gfpcf2_Prometa\MitoSys2\Calibration\mEGFPC1H2B_Noc\H2B-mCherry_mEGFP_0_R1_P5_K1_Ch2-Ch1.zen
71580	-4.523369e-05	6.199176e-04	8.942000e-05	20150213_STAG2gfpcf2_Prometa\MitoSys2\Calibration\mEGFPC1H2B_Noc\H2B-mCherry_mEGFP_0_R1_P5_K1_Ch2-Ch1.zen
76700	5.513471e-05	4.773200e-04	8.335400e-05	20150213_STAG2gfpcf2_Prometa\MitoSys2\Calibration\mEGFPC1H2B_Noc\H2B-mCherry_mEGFP_0_R1_P5_K1_Ch2-Ch1.zen
81820	3.750927e-05	7.653615e-04	7.808300e-05	20150213_STAG2gfpcf2_Prometa\MitoSys2\Calibration\mEGFPC1H2B_Noc\H2B-mCherry_mEGFP_0_R1_P5_K1_Ch2-Ch1.zen
86940	5.739575e-05	6.596669e-04	7.345800e-05	20150213_STAG2gfpcf2_Prometa\MitoSys2\Calibration\mEGFPC1H2B_Noc\H2B-mCherry_mEGFP_0_R1_P5_K1_Ch2-Ch1.zen
92060	1.130060e-04	6.685843e-04	6.936900e-05	20150213_STAG2gfpcf2_Prometa\MitoSys2\Calibration\mEGFPC1H2B_Noc\H2B-mCherry_mEGFP_0_R1_P5_K1_Ch2-Ch1.zen
97180	8.193122e-05	7.755827e-04	6.572700e-05	20150213_STAG2gfpcf2_Prometa\MitoSys2\Calibration\mEGFPC1H2B_Noc\H2B-mCherry_mEGFP_0_R1_P5_K1_Ch2-Ch1.zen
102300	1.310880e-04	6.406543e-04	6.246200e-05	20150213_STAG2gfpcf2_Prometa\MitoSys2\Calibration\mEGFPC1H2B_Noc\H2B-mCherry_mEGFP_0_R1_P5_K1_Ch2-Ch1.zen
112540	8.381614e-05	5.310858e-04	5.685100e-05	20150213_STAG2gfpcf2_Prometa\MitoSys2\Calibration\mEGFPC1H2B_Noc\H2B-mCherry_mEGFP_0_R1_P5_K1_Ch2-Ch1.zen
122780	8.800238e-05	8.067480e-04	5.220000e-05	20150213_STAG2gfpcf2_Prometa\MitoSys2\Calibration\mEGFPC1H2B_Noc\H2B-mCherry_mEGFP_0_R1_P5_K1_Ch2-Ch1.zen
133020	-6.965642e-05	7.948925e-04	4.828100e-05	20150213_STAG2gfpcf2_Prometa\MitoSys2\Calibration\mEGFPC1H2B_Noc\H2B-mCherry_mEGFP_0_R1_P5_K1_Ch2-Ch1.zen
143260	1.764859e-04	6.952806e-04	4.493200e-05	20150213_STAG2gfpcf2_Prometa\MitoSys2\Calibration\mEGFPC1H2B_Noc\H2B-mCherry_mEGFP_0_R1_P5_K1_Ch2-Ch1.zen
153500	1.444122e-04	8.020062e-04	4.203700e-05	20150213_STAG2gfpcf2_Prometa\MitoSys2\Calibration\mEGFPC1H2B_Noc\H2B-mCherry_mEGFP_0_R1_P5_K1_Ch2-Ch1.zen
163740	8.149641e-05	6.690148e-04	3.950800e-05	20150213_STAG2gfpcf2_Prometa\MitoSys2\Calibration\mEGFPC1H2B_Noc\H2B-mCherry_mEGFP_0_R1_P5_K1_Ch2-Ch1.zen
173980	-9.257846e-05	7.549509e-04	3.727800e-05	20150213_STAG2gfpcf2_Prometa\MitoSys2\Calibration\mEGFPC1H2B_Noc\H2B-mCherry_mEGFP_0_R1_P5_K1_Ch2-Ch1.zen
184220	-7.774542e-05	6.246932e-04	3.529800e-05	20150213_STAG2gfpcf2_Prometa\MitoSys2\Calibration\mEGFPC1H2B_Noc\H2B-mCherry_mEGFP_0_R1_P5_K1_Ch2-Ch1.zen
194460	-7.169354e-05	6.337800e-04	3.352700e-05	20150213_STAG2gfpcf2_Prometa\MitoSys2\Calibration\mEGFPC1H2B_Noc\H2B-mCherry_mEGFP_0_R1_P5_K1_Ch2-Ch1.zen
204700	-5.451901e-05	5.929407e-04	3.193400e-05	20150213_STAG2gfpcf2_Prometa\MitoSys2\Calibration\mEGFPC1H2B_Noc\H2B-mCherry_mEGFP_0_R1_P5_K1_Ch2-Ch1.zen
225180	9.321002e-05	5.389139e-04	2.918000e-05	20150213_STAG2gfpcf2_Prometa\MitoSys2\Calibration\mEGFPC1H2B_Noc\H2B-mCherry_mEGFP_0_R1_P5_K1_Ch2-Ch1.zen
245660	-9.908365e-05	4.449621e-04	2.688200e-05	20150213_STAG2gfpcf2_Prometa\MitoSys2\Calibration\mEGFPC1H2B_Noc\H2B-mCherry_mEGFP_0_R1_P5_K1_Ch2-Ch1.zen
266140	3.742653e-05	5.612879e-04	2.493500e-05	20150213_STAG2gfpcf2_Prometa\MitoSys2\Calibration\mEGFPC1H2B_Noc\H2B-mCherry_mEGFP_0_R1_P5_K1_Ch2-Ch1.zen
286620	6.392031e-05	5.120982e-04	2.326300e-05	20150213_STAG2gfpcf2_Prometa\MitoSys2\Calibration\mEGFPC1H2B_Noc\H2B-mCherry_mEGFP_0_R1_P5_K1_Ch2-Ch1.zen
307100	1.469945e-04	3.938326e-04	2.181000e-05	20150213_STAG2gfpcf2_Prometa\MitoSys2\Calibration\mEGFPC1H2B_Noc\H2B-mCherry_mEGFP_0_R1_P5_K1_Ch2-Ch1.zen
327580	-9.589412e-05	4.398634e-04	2.053600e-05	20150213_STAG2gfpcf2_Prometa\MitoSys2\Calibration\mEGFPC1H2B_Noc\H2B-mCherry_mEGFP_0_R1_P5_K1_Ch2-Ch1.zen
348060	5.505165e-05	4.731628e-04	1.940900e-05	20150213_STAG2gfpcf2_Prometa\MitoSys2\Calibration\mEGFPC1H2B_Noc\H2B-mCherry_mEGFP_0_R1_P5_K1_Ch2-Ch1.zen
368540	6.338486e-05	5.455174e-04	1.840400e-05	20150213_STAG2gfpcf2_Prometa\MitoSys2\Calibration\mEGFPC1H2B_Noc\H2B-mCherry_mEGFP_0_R1_P5_K1_Ch2-Ch1.zen
389020	7.365039e-05	5.225745e-04	1.750300e-05	20150213_STAG2gfpcf2_Prometa\MitoSys2\Calibration\mEGFPC1H2B_Noc\H2B-mCherry_mEGFP_0_R1_P5_K1_Ch2-Ch1.zen
409500	7.011295e-05	3.210580e-04	1.668900e-05	20150213_STAG2gfpcf2_Prometa\MitoSys2\Calibration\mEGFPC1H2B_Noc\H2B-mCherry_mEGFP_0_R1_P5_K1_Ch2-Ch1.zen
450460	1.563698e-04	4.301187e-04	1.527900e-05	20150213_STAG2gfpcf2_Prometa\MitoSys2\Calibration\mEGFPC1H2B_Noc\H2B-mCherry_mEGFP_0_R1_P5_K1_Ch2-Ch1.zen
491420	1.827820e-04	3.261743e-04	1.409700e-05	20150213_STAG2gfpcf2_Prometa\MitoSys2\Calibration\mEGFPC1H2B_Noc\H2B-mCherry_mEGFP_0_R1_P5_K1_Ch2-Ch1.zen
532380	4.151903e-05	4.452650e-04	1.309200e-05	20150213_STAG2gfpcf2_Prometa\MitoSys2\Calibration\mEGFPC1H2B_Noc\H2B-mCherry_mEGFP_0_R1_P5_K1_Ch2-Ch1.zen
573340	-7.782579e-05	3.646256e-04	1.222600e-05	20150213_STAG2gfpcf2_Prometa\MitoSys2\Calibration\mEGFPC1H2B_Noc\H2B-mCherry_mEGFP_0_R1_P5_K1_Ch2-Ch1.zen
614300	-5.553135e-05	5.069472e-04	1.147100e-05	20150213_STAG2gfpcf2_Prometa\MitoSys2\Calibration\mEGFPC1H2B_Noc\H2B-mCherry_mEGFP_0_R1_P5_K1_Ch2-Ch1.zen
655260	-7.924771e-05	4.834507e-04	1.080800e-05	20150213_STAG2gfpcf2_Prometa\MitoSys2\Calibration\mEGFPC1H2B_Noc\H2B-mCherry_mEGFP_0_R1_P5_K1_Ch2-Ch1.zen
696220	6.789989e-06	4.709215e-04	1.022000e-05	20150213_STAG2gfpcf2_Prometa\MitoSys2\Calibration\mEGFPC1H2B_Noc\H2B-mCherry_mEGFP_0_R1_P5_K1_Ch2-Ch1.zen
737180	8.823530e-05	3.817455e-04	9.695500e-06	20150213_STAG2gfpcf2_Prometa\MitoSys2\Calibration\mEGFPC1H2B_Noc\H2B-mCherry_mEGFP_0_R1_P5_K1_Ch2-Ch1.zen
778140	1.256336e-04	3.902169e-04	9.224000e-06	20150213_STAG2gfpcf2_Prometa\MitoSys2\Calibration\mEGFPC1H2B_Noc\H2B-mCherry_mEGFP_0_R1_P5_K1_Ch2-Ch1.zen
819100	1.028822e-04	3.108339e-04	8.797800e-06	20150213_STAG2gfpcf2_Prometa\MitoSys2\Calibration\mEGFPC1H2B_Noc\H2B-mCherry_mEGFP_0_R1_P5_K1_Ch2-Ch1.zen
901020	5.061434e-05	3.289240e-04	8.057600e-06	20150213_STAG2gfpcf2_Prometa\MitoSys2\Calibration\mEGFPC1H2B_Noc\H2B-mCherry_mEGFP_0_R1_P5_K1_Ch2-Ch1.zen
982940	-7.091418e-05	2.993126e-04	7.436300e-06	20150213_STAG2gfpcf2_Prometa\MitoSys2\Calibration\mEGFPC1H2B_Noc\H2B-mCherry_mEGFP_0_R1_P5_K1_Ch2-Ch1.zen
1064860	3.573029e-05	3.412859e-04	6.906900e-06	20150213_STAG2gfpcf2_Prometa\MitoSys2\Calibration\mEGFPC1H2B_Noc\H2B-mCherry_mEGFP_0_R1_P5_K1_Ch2-Ch1.zen
1146780	-1.489677e-04	3.526691e-04	6.450400e-06	20150213_STAG2gfpcf2_Prometa\MitoSys2\Calibration\mEGFPC1H2B_Noc\H2B-mCherry_mEGFP_0_R1_P5_K1_Ch2-Ch1.zen
1228700	-2.597884e-05	3.079392e-04	6.052400e-06	20150213_STAG2gfpcf2_Prometa\MitoSys2\Calibration\mEGFPC1H2B_Noc\H2B-mCherry_mEGFP_0_R1_P5_K1_Ch2-Ch1.zen
1310620	-8.248789e-05	3.912199e-04	5.702200e-06	20150213_STAG2gfpcf2_Prometa\MitoSys2\Calibration\mEGFPC1H2B_Noc\H2B-mCherry_mEGFP_0_R1_P5_K1_Ch2-Ch1.zen
1392540	-9.199484e-05	3.580505e-04	5.391600e-06	20150213_STAG2gfpcf2_Prometa\MitoSys2\Calibration\mEGFPC1H2B_Noc\H2B-mCherry_mEGFP_0_R1_P5_K1_Ch2-Ch1.zen
1474460	-1.713766e-04	3.469607e-04	5.114200e-06	20150213_STAG2gfpcf2_Prometa\MitoSys2\Calibration\mEGFPC1H2B_Noc\H2B-mCherry_mEGFP_0_R1_P5_K1_Ch2-Ch1.zen
1556380	-7.615934e-05	2.746089e-04	4.864800e-06	20150213_STAG2gfpcf2_Prometa\MitoSys2\Calibration\mEGFPC1H2B_Noc\H2B-mCherry_mEGFP_0_R1_P5_K1_Ch2-Ch1.zen
10	3.020656e-02	2.322021e-03	2.952200e-02	20150213_STAG2gfpcf2_Prometa\MitoSys2\Calibration\mEGFPC1H2B_Noc\H2B-mCherry_mEGFP_1_R1_P1_K1_Ch2-Ch1.zen
20	2.807371e-02	1.874515e-03	2.809000e-02	20150213_STAG2gfpcf2_Prometa\MitoSys2\Calibration\mEGFPC1H2B_Noc\H2B-mCherry_mEGFP_1_R1_P1_K1_Ch2-Ch1.zen
30	2.664555e-02	1.980335e-03	2.679300e-02	20150213_STAG2gfpcf2_Prometa\MitoSys2\Calibration\mEGFPC1H2B_Noc\H2B-mCherry_mEGFP_1_R1_P1_K1_Ch2-Ch1.zen
40	2.517897e-02	2.411546e-03	2.561500e-02	20150213_STAG2gfpcf2_Prometa\MitoSys2\Calibration\mEGFPC1H2B_Noc\H2B-mCherry_mEGFP_1_R1_P1_K1_Ch2-Ch1.zen
50	2.463505e-02	2.562294e-03	2.454100e-02	20150213_STAG2gfpcf2_Prometa\MitoSys2\Calibration\mEGFPC1H2B_Noc\H2B-mCherry_mEGFP_1_R1_P1_K1_Ch2-Ch1.zen
60	2.298590e-02	2.427607e-03	2.355800e-02	20150213_STAG2gfpcf2_Prometa\MitoSys2\Calibration\mEGFPC1H2B_Noc\H2B-mCherry_mEGFP_1_R1_P1_K1_Ch2-Ch1.zen
70	2.300065e-02	2.416694e-03	2.265700e-02	20150213_STAG2gfpcf2_Prometa\MitoSys2\Calibration\mEGFPC1H2B_Noc\H2B-mCherry_mEGFP_1_R1_P1_K1_Ch2-Ch1.zen
80	2.149069e-02	1.970427e-03	2.182800e-02	20150213_STAG2gfpcf2_Prometa\MitoSys2\Calibration\mEGFPC1H2B_Noc\H2B-mCherry_mEGFP_1_R1_P1_K1_Ch2-Ch1.zen
90	2.046539e-02	2.344991e-03	2.106300e-02	20150213_STAG2gfpcf2_Prometa\MitoSys2\Calibration\mEGFPC1H2B_Noc\H2B-mCherry_mEGFP_1_R1_P1_K1_Ch2-Ch1.zen
100	2.038099e-02	1.925742e-03	2.035500e-02	20150213_STAG2gfpcf2_Prometa\MitoSys2\Calibration\mEGFPC1H2B_Noc\H2B-mCherry_mEGFP_1_R1_P1_K1_Ch2-Ch1.zen
120	1.907292e-02	1.204265e-03	1.908700e-02	20150213_STAG2gfpcf2_Prometa\MitoSys2\Calibration\mEGFPC1H2B_Noc\H2B-mCherry_mEGFP_1_R1_P1_K1_Ch2-Ch1.zen
140	1.859227e-02	1.990861e-03	1.798500e-02	20150213_STAG2gfpcf2_Prometa\MitoSys2\Calibration\mEGFPC1H2B_Noc\H2B-mCherry_mEGFP_1_R1_P1_K1_Ch2-Ch1.zen
160	1.757138e-02	1.472115e-03	1.701800e-02	20150213_STAG2gfpcf2_Prometa\MitoSys2\Calibration\mEGFPC1H2B_Noc\H2B-mCherry_mEGFP_1_R1_P1_K1_Ch2-Ch1.zen
180	1.601906e-02	2.068374e-03	1.616100e-02	20150213_STAG2gfpcf2_Prometa\MitoSys2\Calibration\mEGFPC1H2B_Noc\H2B-mCherry_mEGFP_1_R1_P1_K1_Ch2-Ch1.zen
200	1.537286e-02	1.835582e-03	1.539700e-02	20150213_STAG2gfpcf2_Prometa\MitoSys2\Calibration\mEGFPC1H2B_Noc\H2B-mCherry_mEGFP_1_R1_P1_K1_Ch2-Ch1.zen
220	1.461731e-02	1.921038e-03	1.471000e-02	20150213_STAG2gfpcf2_Prometa\MitoSys2\Calibration\mEGFPC1H2B_Noc\H2B-mCherry_mEGFP_1_R1_P1_K1_Ch2-Ch1.zen
240	1.445407e-02	1.410176e-03	1.408700e-02	20150213_STAG2gfpcf2_Prometa\MitoSys2\Calibration\mEGFPC1H2B_Noc\H2B-mCherry_mEGFP_1_R1_P1_K1_Ch2-Ch1.zen
260	1.340809e-02	1.803906e-03	1.352100e-02	20150213_STAG2gfpcf2_Prometa\MitoSys2\Calibration\mEGFPC1H2B_Noc\H2B-mCherry_mEGFP_1_R1_P1_K1_Ch2-Ch1.zen
280	1.318108e-02	1.765416e-03	1.300100e-02	20150213_STAG2gfpcf2_Prometa\MitoSys2\Calibration\mEGFPC1H2B_Noc\H2B-mCherry_mEGFP_1_R1_P1_K1_Ch2-Ch1.zen
300	1.277785e-02	1.510838e-03	1.252300e-02	20150213_STAG2gfpcf2_Prometa\MitoSys2\Calibration\mEGFPC1H2B_Noc\H2B-mCherry_mEGFP_1_R1_P1_K1_Ch2-Ch1.zen
340	1.167315e-02	1.085547e-03	1.167100e-02	20150213_STAG2gfpcf2_Prometa\MitoSys2\Calibration\mEGFPC1H2B_Noc\H2B-mCherry_mEGFP_1_R1_P1_K1_Ch2-Ch1.zen
380	1.087530e-02	9.074180e-04	1.093100e-02	20150213_STAG2gfpcf2_Prometa\MitoSys2\Calibration\mEGFPC1H2B_Noc\H2B-mCherry_mEGFP_1_R1_P1_K1_Ch2-Ch1.zen
420	1.033429e-02	9.665504e-04	1.028000e-02	20150213_STAG2gfpcf2_Prometa\MitoSys2\Calibration\mEGFPC1H2B_Noc\H2B-mCherry_mEGFP_1_R1_P1_K1_Ch2-Ch1.zen
460	9.554186e-03	1.025432e-03	9.701700e-03	20150213_STAG2gfpcf2_Prometa\MitoSys2\Calibration\mEGFPC1H2B_Noc\H2B-mCherry_mEGFP_1_R1_P1_K1_Ch2-Ch1.zen
500	9.090813e-03	1.183165e-03	9.183200e-03	20150213_STAG2gfpcf2_Prometa\MitoSys2\Calibration\mEGFPC1H2B_Noc\H2B-mCherry_mEGFP_1_R1_P1_K1_Ch2-Ch1.zen
540	8.788031e-03	1.251887e-03	8.715200e-03	20150213_STAG2gfpcf2_Prometa\MitoSys2\Calibration\mEGFPC1H2B_Noc\H2B-mCherry_mEGFP_1_R1_P1_K1_Ch2-Ch1.zen
580	8.157145e-03	1.337735e-03	8.290200e-03	20150213_STAG2gfpcf2_Prometa\MitoSys2\Calibration\mEGFPC1H2B_Noc\H2B-mCherry_mEGFP_1_R1_P1_K1_Ch2-Ch1.zen
620	7.938644e-03	1.251808e-03	7.902300e-03	20150213_STAG2gfpcf2_Prometa\MitoSys2\Calibration\mEGFPC1H2B_Noc\H2B-mCherry_mEGFP_1_R1_P1_K1_Ch2-Ch1.zen
660	7.502987e-03	1.415040e-03	7.546600e-03	20150213_STAG2gfpcf2_Prometa\MitoSys2\Calibration\mEGFPC1H2B_Noc\H2B-mCherry_mEGFP_1_R1_P1_K1_Ch2-Ch1.zen
700	7.079425e-03	1.106054e-03	7.219300e-03	20150213_STAG2gfpcf2_Prometa\MitoSys2\Calibration\mEGFPC1H2B_Noc\H2B-mCherry_mEGFP_1_R1_P1_K1_Ch2-Ch1.zen
780	6.503180e-03	1.086226e-03	6.636900e-03	20150213_STAG2gfpcf2_Prometa\MitoSys2\Calibration\mEGFPC1H2B_Noc\H2B-mCherry_mEGFP_1_R1_P1_K1_Ch2-Ch1.zen
860	5.764409e-03	9.117517e-04	6.134300e-03	20150213_STAG2gfpcf2_Prometa\MitoSys2\Calibration\mEGFPC1H2B_Noc\H2B-mCherry_mEGFP_1_R1_P1_K1_Ch2-Ch1.zen
940	5.519227e-03	8.744225e-04	5.696300e-03	20150213_STAG2gfpcf2_Prometa\MitoSys2\Calibration\mEGFPC1H2B_Noc\H2B-mCherry_mEGFP_1_R1_P1_K1_Ch2-Ch1.zen
1020	5.350744e-03	1.030737e-03	5.311400e-03	20150213_STAG2gfpcf2_Prometa\MitoSys2\Calibration\mEGFPC1H2B_Noc\H2B-mCherry_mEGFP_1_R1_P1_K1_Ch2-Ch1.zen
1100	5.068136e-03	1.034747e-03	4.970700e-03	20150213_STAG2gfpcf2_Prometa\MitoSys2\Calibration\mEGFPC1H2B_Noc\H2B-mCherry_mEGFP_1_R1_P1_K1_Ch2-Ch1.zen
1180	4.527790e-03	1.058758e-03	4.667100e-03	20150213_STAG2gfpcf2_Prometa\MitoSys2\Calibration\mEGFPC1H2B_Noc\H2B-mCherry_mEGFP_1_R1_P1_K1_Ch2-Ch1.zen
1260	4.584057e-03	8.325770e-04	4.395100e-03	20150213_STAG2gfpcf2_Prometa\MitoSys2\Calibration\mEGFPC1H2B_Noc\H2B-mCherry_mEGFP_1_R1_P1_K1_Ch2-Ch1.zen
1340	4.149422e-03	8.190664e-04	4.150000e-03	20150213_STAG2gfpcf2_Prometa\MitoSys2\Calibration\mEGFPC1H2B_Noc\H2B-mCherry_mEGFP_1_R1_P1_K1_Ch2-Ch1.zen
1420	3.626976e-03	6.501521e-04	3.928100e-03	20150213_STAG2gfpcf2_Prometa\MitoSys2\Calibration\mEGFPC1H2B_Noc\H2B-mCherry_mEGFP_1_R1_P1_K1_Ch2-Ch1.zen
1500	3.720470e-03	7.514739e-04	3.726400e-03	20150213_STAG2gfpcf2_Prometa\MitoSys2\Calibration\mEGFPC1H2B_Noc\H2B-mCherry_mEGFP_1_R1_P1_K1_Ch2-Ch1.zen
1660	3.373303e-03	6.817318e-04	3.373800e-03	20150213_STAG2gfpcf2_Prometa\MitoSys2\Calibration\mEGFPC1H2B_Noc\H2B-mCherry_mEGFP_1_R1_P1_K1_Ch2-Ch1.zen
1820	3.175918e-03	7.747491e-04	3.076200e-03	20150213_STAG2gfpcf2_Prometa\MitoSys2\Calibration\mEGFPC1H2B_Noc\H2B-mCherry_mEGFP_1_R1_P1_K1_Ch2-Ch1.zen
1980	2.834323e-03	7.221226e-04	2.821800e-03	20150213_STAG2gfpcf2_Prometa\MitoSys2\Calibration\mEGFPC1H2B_Noc\H2B-mCherry_mEGFP_1_R1_P1_K1_Ch2-Ch1.zen
2140	2.702614e-03	8.076889e-04	2.602200e-03	20150213_STAG2gfpcf2_Prometa\MitoSys2\Calibration\mEGFPC1H2B_Noc\H2B-mCherry_mEGFP_1_R1_P1_K1_Ch2-Ch1.zen
2300	2.472624e-03	8.435921e-04	2.410900e-03	20150213_STAG2gfpcf2_Prometa\MitoSys2\Calibration\mEGFPC1H2B_Noc\H2B-mCherry_mEGFP_1_R1_P1_K1_Ch2-Ch1.zen
2460	2.269532e-03	8.708118e-04	2.242900e-03	20150213_STAG2gfpcf2_Prometa\MitoSys2\Calibration\mEGFPC1H2B_Noc\H2B-mCherry_mEGFP_1_R1_P1_K1_Ch2-Ch1.zen
2620	2.270855e-03	1.032937e-03	2.094300e-03	20150213_STAG2gfpcf2_Prometa\MitoSys2\Calibration\mEGFPC1H2B_Noc\H2B-mCherry_mEGFP_1_R1_P1_K1_Ch2-Ch1.zen
2780	2.112199e-03	9.125691e-04	1.962100e-03	20150213_STAG2gfpcf2_Prometa\MitoSys2\Calibration\mEGFPC1H2B_Noc\H2B-mCherry_mEGFP_1_R1_P1_K1_Ch2-Ch1.zen
2940	1.901145e-03	7.243561e-04	1.843700e-03	20150213_STAG2gfpcf2_Prometa\MitoSys2\Calibration\mEGFPC1H2B_Noc\H2B-mCherry_mEGFP_1_R1_P1_K1_Ch2-Ch1.zen
3100	1.982878e-03	6.024841e-04	1.737200e-03	20150213_STAG2gfpcf2_Prometa\MitoSys2\Calibration\mEGFPC1H2B_Noc\H2B-mCherry_mEGFP_1_R1_P1_K1_Ch2-Ch1.zen
3420	1.599846e-03	7.127867e-04	1.553400e-03	20150213_STAG2gfpcf2_Prometa\MitoSys2\Calibration\mEGFPC1H2B_Noc\H2B-mCherry_mEGFP_1_R1_P1_K1_Ch2-Ch1.zen
3740	1.571703e-03	9.489427e-04	1.400900e-03	20150213_STAG2gfpcf2_Prometa\MitoSys2\Calibration\mEGFPC1H2B_Noc\H2B-mCherry_mEGFP_1_R1_P1_K1_Ch2-Ch1.zen
4060	1.208107e-03	7.119123e-04	1.272400e-03	20150213_STAG2gfpcf2_Prometa\MitoSys2\Calibration\mEGFPC1H2B_Noc\H2B-mCherry_mEGFP_1_R1_P1_K1_Ch2-Ch1.zen
4380	1.155153e-03	7.723785e-04	1.162900e-03	20150213_STAG2gfpcf2_Prometa\MitoSys2\Calibration\mEGFPC1H2B_Noc\H2B-mCherry_mEGFP_1_R1_P1_K1_Ch2-Ch1.zen
4700	1.034158e-03	7.723054e-04	1.068600e-03	20150213_STAG2gfpcf2_Prometa\MitoSys2\Calibration\mEGFPC1H2B_Noc\H2B-mCherry_mEGFP_1_R1_P1_K1_Ch2-Ch1.zen
5020	9.021926e-04	6.401206e-04	9.866400e-04	20150213_STAG2gfpcf2_Prometa\MitoSys2\Calibration\mEGFPC1H2B_Noc\H2B-mCherry_mEGFP_1_R1_P1_K1_Ch2-Ch1.zen
5340	1.037722e-03	7.046155e-04	9.148800e-04	20150213_STAG2gfpcf2_Prometa\MitoSys2\Calibration\mEGFPC1H2B_Noc\H2B-mCherry_mEGFP_1_R1_P1_K1_Ch2-Ch1.zen
5660	9.703600e-04	9.194642e-04	8.515800e-04	20150213_STAG2gfpcf2_Prometa\MitoSys2\Calibration\mEGFPC1H2B_Noc\H2B-mCherry_mEGFP_1_R1_P1_K1_Ch2-Ch1.zen
5980	6.537951e-04	8.972100e-04	7.953800e-04	20150213_STAG2gfpcf2_Prometa\MitoSys2\Calibration\mEGFPC1H2B_Noc\H2B-mCherry_mEGFP_1_R1_P1_K1_Ch2-Ch1.zen
6300	5.893308e-04	6.679717e-04	7.452100e-04	20150213_STAG2gfpcf2_Prometa\MitoSys2\Calibration\mEGFPC1H2B_Noc\H2B-mCherry_mEGFP_1_R1_P1_K1_Ch2-Ch1.zen
6940	4.423556e-04	5.470975e-04	6.595800e-04	20150213_STAG2gfpcf2_Prometa\MitoSys2\Calibration\mEGFPC1H2B_Noc\H2B-mCherry_mEGFP_1_R1_P1_K1_Ch2-Ch1.zen
7580	3.710267e-04	7.911843e-04	5.893900e-04	20150213_STAG2gfpcf2_Prometa\MitoSys2\Calibration\mEGFPC1H2B_Noc\H2B-mCherry_mEGFP_1_R1_P1_K1_Ch2-Ch1.zen
8220	3.351545e-04	7.064982e-04	5.309600e-04	20150213_STAG2gfpcf2_Prometa\MitoSys2\Calibration\mEGFPC1H2B_Noc\H2B-mCherry_mEGFP_1_R1_P1_K1_Ch2-Ch1.zen
8860	2.592685e-04	7.257124e-04	4.816900e-04	20150213_STAG2gfpcf2_Prometa\MitoSys2\Calibration\mEGFPC1H2B_Noc\H2B-mCherry_mEGFP_1_R1_P1_K1_Ch2-Ch1.zen
9500	5.179000e-04	7.079128e-04	4.396600e-04	20150213_STAG2gfpcf2_Prometa\MitoSys2\Calibration\mEGFPC1H2B_Noc\H2B-mCherry_mEGFP_1_R1_P1_K1_Ch2-Ch1.zen
10140	5.970700e-04	7.808604e-04	4.034700e-04	20150213_STAG2gfpcf2_Prometa\MitoSys2\Calibration\mEGFPC1H2B_Noc\H2B-mCherry_mEGFP_1_R1_P1_K1_Ch2-Ch1.zen
10780	4.381748e-04	9.216792e-04	3.720200e-04	20150213_STAG2gfpcf2_Prometa\MitoSys2\Calibration\mEGFPC1H2B_Noc\H2B-mCherry_mEGFP_1_R1_P1_K1_Ch2-Ch1.zen
11420	6.049198e-04	7.921223e-04	3.444900e-04	20150213_STAG2gfpcf2_Prometa\MitoSys2\Calibration\mEGFPC1H2B_Noc\H2B-mCherry_mEGFP_1_R1_P1_K1_Ch2-Ch1.zen
12060	1.989243e-04	8.929974e-04	3.202100e-04	20150213_STAG2gfpcf2_Prometa\MitoSys2\Calibration\mEGFPC1H2B_Noc\H2B-mCherry_mEGFP_1_R1_P1_K1_Ch2-Ch1.zen
12700	1.343308e-04	7.681607e-04	2.986800e-04	20150213_STAG2gfpcf2_Prometa\MitoSys2\Calibration\mEGFPC1H2B_Noc\H2B-mCherry_mEGFP_1_R1_P1_K1_Ch2-Ch1.zen
13980	1.231717e-04	8.187567e-04	2.622600e-04	20150213_STAG2gfpcf2_Prometa\MitoSys2\Calibration\mEGFPC1H2B_Noc\H2B-mCherry_mEGFP_1_R1_P1_K1_Ch2-Ch1.zen
15260	1.065496e-04	7.344041e-04	2.327100e-04	20150213_STAG2gfpcf2_Prometa\MitoSys2\Calibration\mEGFPC1H2B_Noc\H2B-mCherry_mEGFP_1_R1_P1_K1_Ch2-Ch1.zen
16540	-1.500061e-05	7.955334e-04	2.083500e-04	20150213_STAG2gfpcf2_Prometa\MitoSys2\Calibration\mEGFPC1H2B_Noc\H2B-mCherry_mEGFP_1_R1_P1_K1_Ch2-Ch1.zen
17820	1.336995e-04	7.948225e-04	1.879800e-04	20150213_STAG2gfpcf2_Prometa\MitoSys2\Calibration\mEGFPC1H2B_Noc\H2B-mCherry_mEGFP_1_R1_P1_K1_Ch2-Ch1.zen
19100	2.042592e-04	4.320801e-04	1.707400e-04	20150213_STAG2gfpcf2_Prometa\MitoSys2\Calibration\mEGFPC1H2B_Noc\H2B-mCherry_mEGFP_1_R1_P1_K1_Ch2-Ch1.zen
20380	1.233123e-04	4.141208e-04	1.559800e-04	20150213_STAG2gfpcf2_Prometa\MitoSys2\Calibration\mEGFPC1H2B_Noc\H2B-mCherry_mEGFP_1_R1_P1_K1_Ch2-Ch1.zen
21660	7.840831e-05	5.678583e-04	1.432500e-04	20150213_STAG2gfpcf2_Prometa\MitoSys2\Calibration\mEGFPC1H2B_Noc\H2B-mCherry_mEGFP_1_R1_P1_K1_Ch2-Ch1.zen
22940	1.857710e-04	6.422088e-04	1.321600e-04	20150213_STAG2gfpcf2_Prometa\MitoSys2\Calibration\mEGFPC1H2B_Noc\H2B-mCherry_mEGFP_1_R1_P1_K1_Ch2-Ch1.zen
24220	2.598414e-04	6.002679e-04	1.224400e-04	20150213_STAG2gfpcf2_Prometa\MitoSys2\Calibration\mEGFPC1H2B_Noc\H2B-mCherry_mEGFP_1_R1_P1_K1_Ch2-Ch1.zen
25500	1.655989e-04	4.908148e-04	1.138500e-04	20150213_STAG2gfpcf2_Prometa\MitoSys2\Calibration\mEGFPC1H2B_Noc\H2B-mCherry_mEGFP_1_R1_P1_K1_Ch2-Ch1.zen
28060	1.545244e-04	5.245137e-04	9.942400e-05	20150213_STAG2gfpcf2_Prometa\MitoSys2\Calibration\mEGFPC1H2B_Noc\H2B-mCherry_mEGFP_1_R1_P1_K1_Ch2-Ch1.zen
30620	-1.415099e-04	5.157408e-04	8.780900e-05	20150213_STAG2gfpcf2_Prometa\MitoSys2\Calibration\mEGFPC1H2B_Noc\H2B-mCherry_mEGFP_1_R1_P1_K1_Ch2-Ch1.zen
33180	7.697528e-05	4.632676e-04	7.829600e-05	20150213_STAG2gfpcf2_Prometa\MitoSys2\Calibration\mEGFPC1H2B_Noc\H2B-mCherry_mEGFP_1_R1_P1_K1_Ch2-Ch1.zen
35740	1.651292e-05	6.363308e-04	7.038700e-05	20150213_STAG2gfpcf2_Prometa\MitoSys2\Calibration\mEGFPC1H2B_Noc\H2B-mCherry_mEGFP_1_R1_P1_K1_Ch2-Ch1.zen
38300	-8.560219e-05	5.654426e-04	6.372700e-05	20150213_STAG2gfpcf2_Prometa\MitoSys2\Calibration\mEGFPC1H2B_Noc\H2B-mCherry_mEGFP_1_R1_P1_K1_Ch2-Ch1.zen
40860	-3.576131e-05	5.816922e-04	5.805700e-05	20150213_STAG2gfpcf2_Prometa\MitoSys2\Calibration\mEGFPC1H2B_Noc\H2B-mCherry_mEGFP_1_R1_P1_K1_Ch2-Ch1.zen
43420	4.669323e-05	6.584275e-04	5.318100e-05	20150213_STAG2gfpcf2_Prometa\MitoSys2\Calibration\mEGFPC1H2B_Noc\H2B-mCherry_mEGFP_1_R1_P1_K1_Ch2-Ch1.zen
45980	-1.563815e-05	4.772647e-04	4.895200e-05	20150213_STAG2gfpcf2_Prometa\MitoSys2\Calibration\mEGFPC1H2B_Noc\H2B-mCherry_mEGFP_1_R1_P1_K1_Ch2-Ch1.zen
48540	-5.240479e-05	5.463851e-04	4.525700e-05	20150213_STAG2gfpcf2_Prometa\MitoSys2\Calibration\mEGFPC1H2B_Noc\H2B-mCherry_mEGFP_1_R1_P1_K1_Ch2-Ch1.zen
51100	1.609886e-05	4.412597e-04	4.200400e-05	20150213_STAG2gfpcf2_Prometa\MitoSys2\Calibration\mEGFPC1H2B_Noc\H2B-mCherry_mEGFP_1_R1_P1_K1_Ch2-Ch1.zen
56220	9.287472e-05	4.709768e-04	3.655800e-05	20150213_STAG2gfpcf2_Prometa\MitoSys2\Calibration\mEGFPC1H2B_Noc\H2B-mCherry_mEGFP_1_R1_P1_K1_Ch2-Ch1.zen
61340	1.271389e-04	4.255643e-04	3.219600e-05	20150213_STAG2gfpcf2_Prometa\MitoSys2\Calibration\mEGFPC1H2B_Noc\H2B-mCherry_mEGFP_1_R1_P1_K1_Ch2-Ch1.zen
66460	1.005650e-04	5.520064e-04	2.863800e-05	20150213_STAG2gfpcf2_Prometa\MitoSys2\Calibration\mEGFPC1H2B_Noc\H2B-mCherry_mEGFP_1_R1_P1_K1_Ch2-Ch1.zen
71580	8.500599e-05	4.168133e-04	2.569100e-05	20150213_STAG2gfpcf2_Prometa\MitoSys2\Calibration\mEGFPC1H2B_Noc\H2B-mCherry_mEGFP_1_R1_P1_K1_Ch2-Ch1.zen
76700	-1.173971e-05	3.962848e-04	2.321700e-05	20150213_STAG2gfpcf2_Prometa\MitoSys2\Calibration\mEGFPC1H2B_Noc\H2B-mCherry_mEGFP_1_R1_P1_K1_Ch2-Ch1.zen
81820	1.061227e-04	4.430101e-04	2.111700e-05	20150213_STAG2gfpcf2_Prometa\MitoSys2\Calibration\mEGFPC1H2B_Noc\H2B-mCherry_mEGFP_1_R1_P1_K1_Ch2-Ch1.zen
86940	-1.560479e-04	5.735425e-04	1.931500e-05	20150213_STAG2gfpcf2_Prometa\MitoSys2\Calibration\mEGFPC1H2B_Noc\H2B-mCherry_mEGFP_1_R1_P1_K1_Ch2-Ch1.zen
92060	6.156636e-05	4.458641e-04	1.775600e-05	20150213_STAG2gfpcf2_Prometa\MitoSys2\Calibration\mEGFPC1H2B_Noc\H2B-mCherry_mEGFP_1_R1_P1_K1_Ch2-Ch1.zen
97180	-6.075807e-05	3.989544e-04	1.639600e-05	20150213_STAG2gfpcf2_Prometa\MitoSys2\Calibration\mEGFPC1H2B_Noc\H2B-mCherry_mEGFP_1_R1_P1_K1_Ch2-Ch1.zen
102300	-4.784335e-05	3.771885e-04	1.520100e-05	20150213_STAG2gfpcf2_Prometa\MitoSys2\Calibration\mEGFPC1H2B_Noc\H2B-mCherry_mEGFP_1_R1_P1_K1_Ch2-Ch1.zen
112540	-1.865282e-04	4.025347e-04	1.320600e-05	20150213_STAG2gfpcf2_Prometa\MitoSys2\Calibration\mEGFPC1H2B_Noc\H2B-mCherry_mEGFP_1_R1_P1_K1_Ch2-Ch1.zen
122780	-3.344369e-05	4.049264e-04	1.161200e-05	20150213_STAG2gfpcf2_Prometa\MitoSys2\Calibration\mEGFPC1H2B_Noc\H2B-mCherry_mEGFP_1_R1_P1_K1_Ch2-Ch1.zen
133020	1.568635e-04	3.941385e-04	1.031500e-05	20150213_STAG2gfpcf2_Prometa\MitoSys2\Calibration\mEGFPC1H2B_Noc\H2B-mCherry_mEGFP_1_R1_P1_K1_Ch2-Ch1.zen
143260	1.150098e-04	4.063915e-04	9.243200e-06	20150213_STAG2gfpcf2_Prometa\MitoSys2\Calibration\mEGFPC1H2B_Noc\H2B-mCherry_mEGFP_1_R1_P1_K1_Ch2-Ch1.zen
153500	5.013755e-05	2.923944e-04	8.344800e-06	20150213_STAG2gfpcf2_Prometa\MitoSys2\Calibration\mEGFPC1H2B_Noc\H2B-mCherry_mEGFP_1_R1_P1_K1_Ch2-Ch1.zen
163740	8.533885e-08	3.421198e-04	7.583200e-06	20150213_STAG2gfpcf2_Prometa\MitoSys2\Calibration\mEGFPC1H2B_Noc\H2B-mCherry_mEGFP_1_R1_P1_K1_Ch2-Ch1.zen
173980	-8.149130e-05	2.880215e-04	6.930900e-06	20150213_STAG2gfpcf2_Prometa\MitoSys2\Calibration\mEGFPC1H2B_Noc\H2B-mCherry_mEGFP_1_R1_P1_K1_Ch2-Ch1.zen
184220	1.103989e-05	3.884824e-04	6.367100e-06	20150213_STAG2gfpcf2_Prometa\MitoSys2\Calibration\mEGFPC1H2B_Noc\H2B-mCherry_mEGFP_1_R1_P1_K1_Ch2-Ch1.zen
194460	-3.044148e-05	5.047706e-04	5.875800e-06	20150213_STAG2gfpcf2_Prometa\MitoSys2\Calibration\mEGFPC1H2B_Noc\H2B-mCherry_mEGFP_1_R1_P1_K1_Ch2-Ch1.zen
204700	-3.099044e-06	2.884823e-04	5.444700e-06	20150213_STAG2gfpcf2_Prometa\MitoSys2\Calibration\mEGFPC1H2B_Noc\H2B-mCherry_mEGFP_1_R1_P1_K1_Ch2-Ch1.zen
225180	-1.574893e-06	2.860891e-04	4.725400e-06	20150213_STAG2gfpcf2_Prometa\MitoSys2\Calibration\mEGFPC1H2B_Noc\H2B-mCherry_mEGFP_1_R1_P1_K1_Ch2-Ch1.zen
245660	1.144518e-05	3.144678e-04	4.151800e-06	20150213_STAG2gfpcf2_Prometa\MitoSys2\Calibration\mEGFPC1H2B_Noc\H2B-mCherry_mEGFP_1_R1_P1_K1_Ch2-Ch1.zen
266140	2.119199e-05	2.291657e-04	3.685600e-06	20150213_STAG2gfpcf2_Prometa\MitoSys2\Calibration\mEGFPC1H2B_Noc\H2B-mCherry_mEGFP_1_R1_P1_K1_Ch2-Ch1.zen
286620	6.141683e-05	2.634040e-04	3.300600e-06	20150213_STAG2gfpcf2_Prometa\MitoSys2\Calibration\mEGFPC1H2B_Noc\H2B-mCherry_mEGFP_1_R1_P1_K1_Ch2-Ch1.zen
307100	4.260581e-05	3.757046e-04	2.978300e-06	20150213_STAG2gfpcf2_Prometa\MitoSys2\Calibration\mEGFPC1H2B_Noc\H2B-mCherry_mEGFP_1_R1_P1_K1_Ch2-Ch1.zen
327580	-9.054564e-05	3.210598e-04	2.705300e-06	20150213_STAG2gfpcf2_Prometa\MitoSys2\Calibration\mEGFPC1H2B_Noc\H2B-mCherry_mEGFP_1_R1_P1_K1_Ch2-Ch1.zen
348060	3.226028e-05	3.823909e-04	2.471600e-06	20150213_STAG2gfpcf2_Prometa\MitoSys2\Calibration\mEGFPC1H2B_Noc\H2B-mCherry_mEGFP_1_R1_P1_K1_Ch2-Ch1.zen
368540	-7.653841e-05	3.077474e-04	2.269800e-06	20150213_STAG2gfpcf2_Prometa\MitoSys2\Calibration\mEGFPC1H2B_Noc\H2B-mCherry_mEGFP_1_R1_P1_K1_Ch2-Ch1.zen
389020	8.844401e-05	2.875897e-04	2.094000e-06	20150213_STAG2gfpcf2_Prometa\MitoSys2\Calibration\mEGFPC1H2B_Noc\H2B-mCherry_mEGFP_1_R1_P1_K1_Ch2-Ch1.zen
409500	1.941132e-05	1.973351e-04	1.939800e-06	20150213_STAG2gfpcf2_Prometa\MitoSys2\Calibration\mEGFPC1H2B_Noc\H2B-mCherry_mEGFP_1_R1_P1_K1_Ch2-Ch1.zen
450460	-3.480699e-05	2.840312e-04	1.682800e-06	20150213_STAG2gfpcf2_Prometa\MitoSys2\Calibration\mEGFPC1H2B_Noc\H2B-mCherry_mEGFP_1_R1_P1_K1_Ch2-Ch1.zen
491420	6.720817e-05	1.914809e-04	1.477900e-06	20150213_STAG2gfpcf2_Prometa\MitoSys2\Calibration\mEGFPC1H2B_Noc\H2B-mCherry_mEGFP_1_R1_P1_K1_Ch2-Ch1.zen
532380	-7.118784e-05	1.634998e-04	1.311500e-06	20150213_STAG2gfpcf2_Prometa\MitoSys2\Calibration\mEGFPC1H2B_Noc\H2B-mCherry_mEGFP_1_R1_P1_K1_Ch2-Ch1.zen
573340	-6.351224e-05	2.009637e-04	1.174200e-06	20150213_STAG2gfpcf2_Prometa\MitoSys2\Calibration\mEGFPC1H2B_Noc\H2B-mCherry_mEGFP_1_R1_P1_K1_Ch2-Ch1.zen
614300	-1.627714e-05	2.298803e-04	1.059300e-06	20150213_STAG2gfpcf2_Prometa\MitoSys2\Calibration\mEGFPC1H2B_Noc\H2B-mCherry_mEGFP_1_R1_P1_K1_Ch2-Ch1.zen
655260	-5.841657e-05	2.343850e-04	9.620000e-07	20150213_STAG2gfpcf2_Prometa\MitoSys2\Calibration\mEGFPC1H2B_Noc\H2B-mCherry_mEGFP_1_R1_P1_K1_Ch2-Ch1.zen
696220	-6.331624e-05	2.521506e-04	8.787400e-07	20150213_STAG2gfpcf2_Prometa\MitoSys2\Calibration\mEGFPC1H2B_Noc\H2B-mCherry_mEGFP_1_R1_P1_K1_Ch2-Ch1.zen
737180	-1.371200e-05	2.356895e-04	8.068500e-07	20150213_STAG2gfpcf2_Prometa\MitoSys2\Calibration\mEGFPC1H2B_Noc\H2B-mCherry_mEGFP_1_R1_P1_K1_Ch2-Ch1.zen
778140	-7.971562e-05	2.135303e-04	7.442600e-07	20150213_STAG2gfpcf2_Prometa\MitoSys2\Calibration\mEGFPC1H2B_Noc\H2B-mCherry_mEGFP_1_R1_P1_K1_Ch2-Ch1.zen
819100	-7.163792e-05	1.872957e-04	6.893700e-07	20150213_STAG2gfpcf2_Prometa\MitoSys2\Calibration\mEGFPC1H2B_Noc\H2B-mCherry_mEGFP_1_R1_P1_K1_Ch2-Ch1.zen
901020	-5.829664e-05	2.096816e-04	5.978900e-07	20150213_STAG2gfpcf2_Prometa\MitoSys2\Calibration\mEGFPC1H2B_Noc\H2B-mCherry_mEGFP_1_R1_P1_K1_Ch2-Ch1.zen
982940	-3.904725e-05	1.984564e-04	5.250100e-07	20150213_STAG2gfpcf2_Prometa\MitoSys2\Calibration\mEGFPC1H2B_Noc\H2B-mCherry_mEGFP_1_R1_P1_K1_Ch2-Ch1.zen
1064860	-6.132622e-05	1.532659e-04	4.658300e-07	20150213_STAG2gfpcf2_Prometa\MitoSys2\Calibration\mEGFPC1H2B_Noc\H2B-mCherry_mEGFP_1_R1_P1_K1_Ch2-Ch1.zen
1146780	-1.010949e-04	1.618314e-04	4.170000e-07	20150213_STAG2gfpcf2_Prometa\MitoSys2\Calibration\mEGFPC1H2B_Noc\H2B-mCherry_mEGFP_1_R1_P1_K1_Ch2-Ch1.zen
1228700	8.303408e-06	1.321516e-04	3.761500e-07	20150213_STAG2gfpcf2_Prometa\MitoSys2\Calibration\mEGFPC1H2B_Noc\H2B-mCherry_mEGFP_1_R1_P1_K1_Ch2-Ch1.zen
1310620	-2.223344e-05	1.231472e-04	3.415700e-07	20150213_STAG2gfpcf2_Prometa\MitoSys2\Calibration\mEGFPC1H2B_Noc\H2B-mCherry_mEGFP_1_R1_P1_K1_Ch2-Ch1.zen
1392540	-2.295409e-05	1.303967e-04	3.119800e-07	20150213_STAG2gfpcf2_Prometa\MitoSys2\Calibration\mEGFPC1H2B_Noc\H2B-mCherry_mEGFP_1_R1_P1_K1_Ch2-Ch1.zen
1474460	-6.178739e-05	2.013805e-04	2.864300e-07	20150213_STAG2gfpcf2_Prometa\MitoSys2\Calibration\mEGFPC1H2B_Noc\H2B-mCherry_mEGFP_1_R1_P1_K1_Ch2-Ch1.zen
1556380	2.932954e-05	2.196308e-04	2.642000e-07	20150213_STAG2gfpcf2_Prometa\MitoSys2\Calibration\mEGFPC1H2B_Noc\H2B-mCherry_mEGFP_1_R1_P1_K1_Ch2-Ch1.zen
10	2.777096e-02	2.102577e-03	2.765400e-02	20150213_STAG2gfpcf2_Prometa\MitoSys2\Calibration\mEGFPC1H2B_Noc\H2B-mCherry_mEGFP_1_R1_P3_K1_Ch2-Ch1.zen
20	2.642793e-02	1.973197e-03	2.648900e-02	20150213_STAG2gfpcf2_Prometa\MitoSys2\Calibration\mEGFPC1H2B_Noc\H2B-mCherry_mEGFP_1_R1_P3_K1_Ch2-Ch1.zen
30	2.493134e-02	2.128857e-03	2.538500e-02	20150213_STAG2gfpcf2_Prometa\MitoSys2\Calibration\mEGFPC1H2B_Noc\H2B-mCherry_mEGFP_1_R1_P3_K1_Ch2-Ch1.zen
40	2.537384e-02	2.439193e-03	2.434800e-02	20150213_STAG2gfpcf2_Prometa\MitoSys2\Calibration\mEGFPC1H2B_Noc\H2B-mCherry_mEGFP_1_R1_P3_K1_Ch2-Ch1.zen
50	2.341626e-02	1.996202e-03	2.337900e-02	20150213_STAG2gfpcf2_Prometa\MitoSys2\Calibration\mEGFPC1H2B_Noc\H2B-mCherry_mEGFP_1_R1_P3_K1_Ch2-Ch1.zen
60	2.222481e-02	1.794936e-03	2.247700e-02	20150213_STAG2gfpcf2_Prometa\MitoSys2\Calibration\mEGFPC1H2B_Noc\H2B-mCherry_mEGFP_1_R1_P3_K1_Ch2-Ch1.zen
70	2.154035e-02	1.672235e-03	2.163500e-02	20150213_STAG2gfpcf2_Prometa\MitoSys2\Calibration\mEGFPC1H2B_Noc\H2B-mCherry_mEGFP_1_R1_P3_K1_Ch2-Ch1.zen
80	2.130603e-02	2.380355e-03	2.085100e-02	20150213_STAG2gfpcf2_Prometa\MitoSys2\Calibration\mEGFPC1H2B_Noc\H2B-mCherry_mEGFP_1_R1_P3_K1_Ch2-Ch1.zen
90	1.954026e-02	1.783852e-03	2.011900e-02	20150213_STAG2gfpcf2_Prometa\MitoSys2\Calibration\mEGFPC1H2B_Noc\H2B-mCherry_mEGFP_1_R1_P3_K1_Ch2-Ch1.zen
100	1.890084e-02	1.308059e-03	1.943500e-02	20150213_STAG2gfpcf2_Prometa\MitoSys2\Calibration\mEGFPC1H2B_Noc\H2B-mCherry_mEGFP_1_R1_P3_K1_Ch2-Ch1.zen
120	1.816628e-02	1.550126e-03	1.819700e-02	20150213_STAG2gfpcf2_Prometa\MitoSys2\Calibration\mEGFPC1H2B_Noc\H2B-mCherry_mEGFP_1_R1_P3_K1_Ch2-Ch1.zen
140	1.686604e-02	1.481144e-03	1.710700e-02	20150213_STAG2gfpcf2_Prometa\MitoSys2\Calibration\mEGFPC1H2B_Noc\H2B-mCherry_mEGFP_1_R1_P3_K1_Ch2-Ch1.zen
160	1.591384e-02	1.706304e-03	1.614200e-02	20150213_STAG2gfpcf2_Prometa\MitoSys2\Calibration\mEGFPC1H2B_Noc\H2B-mCherry_mEGFP_1_R1_P3_K1_Ch2-Ch1.zen
180	1.546305e-02	1.629604e-03	1.528200e-02	20150213_STAG2gfpcf2_Prometa\MitoSys2\Calibration\mEGFPC1H2B_Noc\H2B-mCherry_mEGFP_1_R1_P3_K1_Ch2-Ch1.zen
200	1.492333e-02	1.223682e-03	1.451200e-02	20150213_STAG2gfpcf2_Prometa\MitoSys2\Calibration\mEGFPC1H2B_Noc\H2B-mCherry_mEGFP_1_R1_P3_K1_Ch2-Ch1.zen
220	1.436728e-02	1.899411e-03	1.381700e-02	20150213_STAG2gfpcf2_Prometa\MitoSys2\Calibration\mEGFPC1H2B_Noc\H2B-mCherry_mEGFP_1_R1_P3_K1_Ch2-Ch1.zen
240	1.265031e-02	1.507170e-03	1.318800e-02	20150213_STAG2gfpcf2_Prometa\MitoSys2\Calibration\mEGFPC1H2B_Noc\H2B-mCherry_mEGFP_1_R1_P3_K1_Ch2-Ch1.zen
260	1.233972e-02	1.406409e-03	1.261500e-02	20150213_STAG2gfpcf2_Prometa\MitoSys2\Calibration\mEGFPC1H2B_Noc\H2B-mCherry_mEGFP_1_R1_P3_K1_Ch2-Ch1.zen
280	1.227639e-02	1.674949e-03	1.209000e-02	20150213_STAG2gfpcf2_Prometa\MitoSys2\Calibration\mEGFPC1H2B_Noc\H2B-mCherry_mEGFP_1_R1_P3_K1_Ch2-Ch1.zen
300	1.189959e-02	1.285730e-03	1.160800e-02	20150213_STAG2gfpcf2_Prometa\MitoSys2\Calibration\mEGFPC1H2B_Noc\H2B-mCherry_mEGFP_1_R1_P3_K1_Ch2-Ch1.zen
340	1.121036e-02	1.163020e-03	1.075100e-02	20150213_STAG2gfpcf2_Prometa\MitoSys2\Calibration\mEGFPC1H2B_Noc\H2B-mCherry_mEGFP_1_R1_P3_K1_Ch2-Ch1.zen
380	9.899203e-03	1.421154e-03	1.001100e-02	20150213_STAG2gfpcf2_Prometa\MitoSys2\Calibration\mEGFPC1H2B_Noc\H2B-mCherry_mEGFP_1_R1_P3_K1_Ch2-Ch1.zen
420	9.446522e-03	1.373513e-03	9.366000e-03	20150213_STAG2gfpcf2_Prometa\MitoSys2\Calibration\mEGFPC1H2B_Noc\H2B-mCherry_mEGFP_1_R1_P3_K1_Ch2-Ch1.zen
460	8.775381e-03	1.195813e-03	8.797400e-03	20150213_STAG2gfpcf2_Prometa\MitoSys2\Calibration\mEGFPC1H2B_Noc\H2B-mCherry_mEGFP_1_R1_P3_K1_Ch2-Ch1.zen
500	8.721203e-03	9.628195e-04	8.292400e-03	20150213_STAG2gfpcf2_Prometa\MitoSys2\Calibration\mEGFPC1H2B_Noc\H2B-mCherry_mEGFP_1_R1_P3_K1_Ch2-Ch1.zen
540	7.728525e-03	1.265574e-03	7.840700e-03	20150213_STAG2gfpcf2_Prometa\MitoSys2\Calibration\mEGFPC1H2B_Noc\H2B-mCherry_mEGFP_1_R1_P3_K1_Ch2-Ch1.zen
580	7.616824e-03	1.001654e-03	7.434200e-03	20150213_STAG2gfpcf2_Prometa\MitoSys2\Calibration\mEGFPC1H2B_Noc\H2B-mCherry_mEGFP_1_R1_P3_K1_Ch2-Ch1.zen
620	7.090831e-03	1.184378e-03	7.066400e-03	20150213_STAG2gfpcf2_Prometa\MitoSys2\Calibration\mEGFPC1H2B_Noc\H2B-mCherry_mEGFP_1_R1_P3_K1_Ch2-Ch1.zen
660	6.538510e-03	1.354795e-03	6.732200e-03	20150213_STAG2gfpcf2_Prometa\MitoSys2\Calibration\mEGFPC1H2B_Noc\H2B-mCherry_mEGFP_1_R1_P3_K1_Ch2-Ch1.zen
700	6.117082e-03	1.156297e-03	6.427200e-03	20150213_STAG2gfpcf2_Prometa\MitoSys2\Calibration\mEGFPC1H2B_Noc\H2B-mCherry_mEGFP_1_R1_P3_K1_Ch2-Ch1.zen
780	5.478716e-03	8.885225e-04	5.891100e-03	20150213_STAG2gfpcf2_Prometa\MitoSys2\Calibration\mEGFPC1H2B_Noc\H2B-mCherry_mEGFP_1_R1_P3_K1_Ch2-Ch1.zen
860	5.245412e-03	1.150495e-03	5.435400e-03	20150213_STAG2gfpcf2_Prometa\MitoSys2\Calibration\mEGFPC1H2B_Noc\H2B-mCherry_mEGFP_1_R1_P3_K1_Ch2-Ch1.zen
940	4.652329e-03	1.170044e-03	5.043800e-03	20150213_STAG2gfpcf2_Prometa\MitoSys2\Calibration\mEGFPC1H2B_Noc\H2B-mCherry_mEGFP_1_R1_P3_K1_Ch2-Ch1.zen
1020	4.793774e-03	9.488188e-04	4.704100e-03	20150213_STAG2gfpcf2_Prometa\MitoSys2\Calibration\mEGFPC1H2B_Noc\H2B-mCherry_mEGFP_1_R1_P3_K1_Ch2-Ch1.zen
1100	4.268249e-03	1.072024e-03	4.406800e-03	20150213_STAG2gfpcf2_Prometa\MitoSys2\Calibration\mEGFPC1H2B_Noc\H2B-mCherry_mEGFP_1_R1_P3_K1_Ch2-Ch1.zen
1180	4.546828e-03	1.424807e-03	4.144700e-03	20150213_STAG2gfpcf2_Prometa\MitoSys2\Calibration\mEGFPC1H2B_Noc\H2B-mCherry_mEGFP_1_R1_P3_K1_Ch2-Ch1.zen
1260	4.196206e-03	9.881800e-04	3.912100e-03	20150213_STAG2gfpcf2_Prometa\MitoSys2\Calibration\mEGFPC1H2B_Noc\H2B-mCherry_mEGFP_1_R1_P3_K1_Ch2-Ch1.zen
1340	3.629672e-03	9.695119e-04	3.704500e-03	20150213_STAG2gfpcf2_Prometa\MitoSys2\Calibration\mEGFPC1H2B_Noc\H2B-mCherry_mEGFP_1_R1_P3_K1_Ch2-Ch1.zen
1420	3.444663e-03	1.051952e-03	3.518100e-03	20150213_STAG2gfpcf2_Prometa\MitoSys2\Calibration\mEGFPC1H2B_Noc\H2B-mCherry_mEGFP_1_R1_P3_K1_Ch2-Ch1.zen
1500	3.504489e-03	1.334661e-03	3.350000e-03	20150213_STAG2gfpcf2_Prometa\MitoSys2\Calibration\mEGFPC1H2B_Noc\H2B-mCherry_mEGFP_1_R1_P3_K1_Ch2-Ch1.zen
1660	3.014307e-03	1.018503e-03	3.059000e-03	20150213_STAG2gfpcf2_Prometa\MitoSys2\Calibration\mEGFPC1H2B_Noc\H2B-mCherry_mEGFP_1_R1_P3_K1_Ch2-Ch1.zen
1820	2.490364e-03	8.514559e-04	2.816400e-03	20150213_STAG2gfpcf2_Prometa\MitoSys2\Calibration\mEGFPC1H2B_Noc\H2B-mCherry_mEGFP_1_R1_P3_K1_Ch2-Ch1.zen
1980	2.299678e-03	8.136023e-04	2.611300e-03	20150213_STAG2gfpcf2_Prometa\MitoSys2\Calibration\mEGFPC1H2B_Noc\H2B-mCherry_mEGFP_1_R1_P3_K1_Ch2-Ch1.zen
2140	2.220610e-03	1.039225e-03	2.435800e-03	20150213_STAG2gfpcf2_Prometa\MitoSys2\Calibration\mEGFPC1H2B_Noc\H2B-mCherry_mEGFP_1_R1_P3_K1_Ch2-Ch1.zen
2300	2.389407e-03	9.135176e-04	2.284100e-03	20150213_STAG2gfpcf2_Prometa\MitoSys2\Calibration\mEGFPC1H2B_Noc\H2B-mCherry_mEGFP_1_R1_P3_K1_Ch2-Ch1.zen
2460	2.287498e-03	7.962342e-04	2.151800e-03	20150213_STAG2gfpcf2_Prometa\MitoSys2\Calibration\mEGFPC1H2B_Noc\H2B-mCherry_mEGFP_1_R1_P3_K1_Ch2-Ch1.zen
2620	2.325842e-03	1.084850e-03	2.035500e-03	20150213_STAG2gfpcf2_Prometa\MitoSys2\Calibration\mEGFPC1H2B_Noc\H2B-mCherry_mEGFP_1_R1_P3_K1_Ch2-Ch1.zen
2780	2.074417e-03	7.499553e-04	1.932500e-03	20150213_STAG2gfpcf2_Prometa\MitoSys2\Calibration\mEGFPC1H2B_Noc\H2B-mCherry_mEGFP_1_R1_P3_K1_Ch2-Ch1.zen
2940	1.831996e-03	5.456061e-04	1.840600e-03	20150213_STAG2gfpcf2_Prometa\MitoSys2\Calibration\mEGFPC1H2B_Noc\H2B-mCherry_mEGFP_1_R1_P3_K1_Ch2-Ch1.zen
3100	1.970334e-03	7.914971e-04	1.758200e-03	20150213_STAG2gfpcf2_Prometa\MitoSys2\Calibration\mEGFPC1H2B_Noc\H2B-mCherry_mEGFP_1_R1_P3_K1_Ch2-Ch1.zen
3420	1.792863e-03	7.014874e-04	1.616500e-03	20150213_STAG2gfpcf2_Prometa\MitoSys2\Calibration\mEGFPC1H2B_Noc\H2B-mCherry_mEGFP_1_R1_P3_K1_Ch2-Ch1.zen
3740	1.472186e-03	5.687764e-04	1.499000e-03	20150213_STAG2gfpcf2_Prometa\MitoSys2\Calibration\mEGFPC1H2B_Noc\H2B-mCherry_mEGFP_1_R1_P3_K1_Ch2-Ch1.zen
4060	1.287068e-03	7.111051e-04	1.399900e-03	20150213_STAG2gfpcf2_Prometa\MitoSys2\Calibration\mEGFPC1H2B_Noc\H2B-mCherry_mEGFP_1_R1_P3_K1_Ch2-Ch1.zen
4380	1.132933e-03	9.051485e-04	1.315000e-03	20150213_STAG2gfpcf2_Prometa\MitoSys2\Calibration\mEGFPC1H2B_Noc\H2B-mCherry_mEGFP_1_R1_P3_K1_Ch2-Ch1.zen
4700	1.461557e-03	1.075218e-03	1.241500e-03	20150213_STAG2gfpcf2_Prometa\MitoSys2\Calibration\mEGFPC1H2B_Noc\H2B-mCherry_mEGFP_1_R1_P3_K1_Ch2-Ch1.zen
5020	1.154722e-03	7.265254e-04	1.176900e-03	20150213_STAG2gfpcf2_Prometa\MitoSys2\Calibration\mEGFPC1H2B_Noc\H2B-mCherry_mEGFP_1_R1_P3_K1_Ch2-Ch1.zen
5340	1.100338e-03	6.372246e-04	1.119700e-03	20150213_STAG2gfpcf2_Prometa\MitoSys2\Calibration\mEGFPC1H2B_Noc\H2B-mCherry_mEGFP_1_R1_P3_K1_Ch2-Ch1.zen
5660	9.846959e-04	9.408934e-04	1.068500e-03	20150213_STAG2gfpcf2_Prometa\MitoSys2\Calibration\mEGFPC1H2B_Noc\H2B-mCherry_mEGFP_1_R1_P3_K1_Ch2-Ch1.zen
5980	8.630361e-04	9.010404e-04	1.022300e-03	20150213_STAG2gfpcf2_Prometa\MitoSys2\Calibration\mEGFPC1H2B_Noc\H2B-mCherry_mEGFP_1_R1_P3_K1_Ch2-Ch1.zen
6300	8.290364e-04	7.302939e-04	9.802200e-04	20150213_STAG2gfpcf2_Prometa\MitoSys2\Calibration\mEGFPC1H2B_Noc\H2B-mCherry_mEGFP_1_R1_P3_K1_Ch2-Ch1.zen
6940	8.070568e-04	5.657394e-04	9.062800e-04	20150213_STAG2gfpcf2_Prometa\MitoSys2\Calibration\mEGFPC1H2B_Noc\H2B-mCherry_mEGFP_1_R1_P3_K1_Ch2-Ch1.zen
7580	7.801902e-04	7.255814e-04	8.428500e-04	20150213_STAG2gfpcf2_Prometa\MitoSys2\Calibration\mEGFPC1H2B_Noc\H2B-mCherry_mEGFP_1_R1_P3_K1_Ch2-Ch1.zen
8220	8.834406e-04	6.445822e-04	7.873800e-04	20150213_STAG2gfpcf2_Prometa\MitoSys2\Calibration\mEGFPC1H2B_Noc\H2B-mCherry_mEGFP_1_R1_P3_K1_Ch2-Ch1.zen
8860	8.450705e-04	6.071350e-04	7.381300e-04	20150213_STAG2gfpcf2_Prometa\MitoSys2\Calibration\mEGFPC1H2B_Noc\H2B-mCherry_mEGFP_1_R1_P3_K1_Ch2-Ch1.zen
9500	7.235739e-04	6.212568e-04	6.938700e-04	20150213_STAG2gfpcf2_Prometa\MitoSys2\Calibration\mEGFPC1H2B_Noc\H2B-mCherry_mEGFP_1_R1_P3_K1_Ch2-Ch1.zen
10140	7.666073e-04	7.200945e-04	6.537000e-04	20150213_STAG2gfpcf2_Prometa\MitoSys2\Calibration\mEGFPC1H2B_Noc\H2B-mCherry_mEGFP_1_R1_P3_K1_Ch2-Ch1.zen
10780	9.302790e-04	7.301479e-04	6.169700e-04	20150213_STAG2gfpcf2_Prometa\MitoSys2\Calibration\mEGFPC1H2B_Noc\H2B-mCherry_mEGFP_1_R1_P3_K1_Ch2-Ch1.zen
11420	6.413158e-04	5.725437e-04	5.831900e-04	20150213_STAG2gfpcf2_Prometa\MitoSys2\Calibration\mEGFPC1H2B_Noc\H2B-mCherry_mEGFP_1_R1_P3_K1_Ch2-Ch1.zen
12060	4.520101e-04	5.725176e-04	5.519600e-04	20150213_STAG2gfpcf2_Prometa\MitoSys2\Calibration\mEGFPC1H2B_Noc\H2B-mCherry_mEGFP_1_R1_P3_K1_Ch2-Ch1.zen
12700	4.875380e-04	6.223681e-04	5.229900e-04	20150213_STAG2gfpcf2_Prometa\MitoSys2\Calibration\mEGFPC1H2B_Noc\H2B-mCherry_mEGFP_1_R1_P3_K1_Ch2-Ch1.zen
13980	6.170964e-04	7.142014e-04	4.709000e-04	20150213_STAG2gfpcf2_Prometa\MitoSys2\Calibration\mEGFPC1H2B_Noc\H2B-mCherry_mEGFP_1_R1_P3_K1_Ch2-Ch1.zen
15260	4.172821e-04	7.358743e-04	4.254300e-04	20150213_STAG2gfpcf2_Prometa\MitoSys2\Calibration\mEGFPC1H2B_Noc\H2B-mCherry_mEGFP_1_R1_P3_K1_Ch2-Ch1.zen
16540	4.943732e-04	6.270325e-04	3.855000e-04	20150213_STAG2gfpcf2_Prometa\MitoSys2\Calibration\mEGFPC1H2B_Noc\H2B-mCherry_mEGFP_1_R1_P3_K1_Ch2-Ch1.zen
17820	2.888697e-04	5.999881e-04	3.502900e-04	20150213_STAG2gfpcf2_Prometa\MitoSys2\Calibration\mEGFPC1H2B_Noc\H2B-mCherry_mEGFP_1_R1_P3_K1_Ch2-Ch1.zen
19100	4.033768e-04	7.198887e-04	3.191300e-04	20150213_STAG2gfpcf2_Prometa\MitoSys2\Calibration\mEGFPC1H2B_Noc\H2B-mCherry_mEGFP_1_R1_P3_K1_Ch2-Ch1.zen
20380	3.371482e-04	7.045256e-04	2.914700e-04	20150213_STAG2gfpcf2_Prometa\MitoSys2\Calibration\mEGFPC1H2B_Noc\H2B-mCherry_mEGFP_1_R1_P3_K1_Ch2-Ch1.zen
21660	1.261530e-04	5.840534e-04	2.668600e-04	20150213_STAG2gfpcf2_Prometa\MitoSys2\Calibration\mEGFPC1H2B_Noc\H2B-mCherry_mEGFP_1_R1_P3_K1_Ch2-Ch1.zen
22940	1.209164e-04	6.118255e-04	2.449100e-04	20150213_STAG2gfpcf2_Prometa\MitoSys2\Calibration\mEGFPC1H2B_Noc\H2B-mCherry_mEGFP_1_R1_P3_K1_Ch2-Ch1.zen
24220	1.649343e-04	6.582486e-04	2.252700e-04	20150213_STAG2gfpcf2_Prometa\MitoSys2\Calibration\mEGFPC1H2B_Noc\H2B-mCherry_mEGFP_1_R1_P3_K1_Ch2-Ch1.zen
25500	2.506037e-04	5.547390e-04	2.076700e-04	20150213_STAG2gfpcf2_Prometa\MitoSys2\Calibration\mEGFPC1H2B_Noc\H2B-mCherry_mEGFP_1_R1_P3_K1_Ch2-Ch1.zen
28060	1.445296e-04	6.584531e-04	1.776000e-04	20150213_STAG2gfpcf2_Prometa\MitoSys2\Calibration\mEGFPC1H2B_Noc\H2B-mCherry_mEGFP_1_R1_P3_K1_Ch2-Ch1.zen
30620	-9.656456e-06	4.876588e-04	1.530800e-04	20150213_STAG2gfpcf2_Prometa\MitoSys2\Calibration\mEGFPC1H2B_Noc\H2B-mCherry_mEGFP_1_R1_P3_K1_Ch2-Ch1.zen
33180	3.782905e-05	5.887496e-04	1.329200e-04	20150213_STAG2gfpcf2_Prometa\MitoSys2\Calibration\mEGFPC1H2B_Noc\H2B-mCherry_mEGFP_1_R1_P3_K1_Ch2-Ch1.zen
35740	1.989212e-05	7.131738e-04	1.161900e-04	20150213_STAG2gfpcf2_Prometa\MitoSys2\Calibration\mEGFPC1H2B_Noc\H2B-mCherry_mEGFP_1_R1_P3_K1_Ch2-Ch1.zen
38300	1.539558e-04	5.298842e-04	1.022000e-04	20150213_STAG2gfpcf2_Prometa\MitoSys2\Calibration\mEGFPC1H2B_Noc\H2B-mCherry_mEGFP_1_R1_P3_K1_Ch2-Ch1.zen
40860	1.117858e-04	6.137023e-04	9.040000e-05	20150213_STAG2gfpcf2_Prometa\MitoSys2\Calibration\mEGFPC1H2B_Noc\H2B-mCherry_mEGFP_1_R1_P3_K1_Ch2-Ch1.zen
43420	1.022202e-04	5.324409e-04	8.038700e-05	20150213_STAG2gfpcf2_Prometa\MitoSys2\Calibration\mEGFPC1H2B_Noc\H2B-mCherry_mEGFP_1_R1_P3_K1_Ch2-Ch1.zen
45980	1.769389e-04	4.820474e-04	7.183100e-05	20150213_STAG2gfpcf2_Prometa\MitoSys2\Calibration\mEGFPC1H2B_Noc\H2B-mCherry_mEGFP_1_R1_P3_K1_Ch2-Ch1.zen
48540	-1.634754e-04	6.243214e-04	6.447500e-05	20150213_STAG2gfpcf2_Prometa\MitoSys2\Calibration\mEGFPC1H2B_Noc\H2B-mCherry_mEGFP_1_R1_P3_K1_Ch2-Ch1.zen
51100	-1.750424e-04	5.149447e-04	5.811300e-05	20150213_STAG2gfpcf2_Prometa\MitoSys2\Calibration\mEGFPC1H2B_Noc\H2B-mCherry_mEGFP_1_R1_P3_K1_Ch2-Ch1.zen
56220	-8.810014e-05	4.086722e-04	4.775200e-05	20150213_STAG2gfpcf2_Prometa\MitoSys2\Calibration\mEGFPC1H2B_Noc\H2B-mCherry_mEGFP_1_R1_P3_K1_Ch2-Ch1.zen
61340	3.259290e-05	5.799474e-04	3.977300e-05	20150213_STAG2gfpcf2_Prometa\MitoSys2\Calibration\mEGFPC1H2B_Noc\H2B-mCherry_mEGFP_1_R1_P3_K1_Ch2-Ch1.zen
66460	3.625868e-05	5.930997e-04	3.352600e-05	20150213_STAG2gfpcf2_Prometa\MitoSys2\Calibration\mEGFPC1H2B_Noc\H2B-mCherry_mEGFP_1_R1_P3_K1_Ch2-Ch1.zen
71580	9.363341e-05	5.033122e-04	2.856100e-05	20150213_STAG2gfpcf2_Prometa\MitoSys2\Calibration\mEGFPC1H2B_Noc\H2B-mCherry_mEGFP_1_R1_P3_K1_Ch2-Ch1.zen
76700	9.370020e-05	4.943767e-04	2.456300e-05	20150213_STAG2gfpcf2_Prometa\MitoSys2\Calibration\mEGFPC1H2B_Noc\H2B-mCherry_mEGFP_1_R1_P3_K1_Ch2-Ch1.zen
81820	2.778318e-04	4.675922e-04	2.130600e-05	20150213_STAG2gfpcf2_Prometa\MitoSys2\Calibration\mEGFPC1H2B_Noc\H2B-mCherry_mEGFP_1_R1_P3_K1_Ch2-Ch1.zen
86940	2.006529e-04	4.611931e-04	1.862400e-05	20150213_STAG2gfpcf2_Prometa\MitoSys2\Calibration\mEGFPC1H2B_Noc\H2B-mCherry_mEGFP_1_R1_P3_K1_Ch2-Ch1.zen
92060	9.727019e-05	4.877917e-04	1.639400e-05	20150213_STAG2gfpcf2_Prometa\MitoSys2\Calibration\mEGFPC1H2B_Noc\H2B-mCherry_mEGFP_1_R1_P3_K1_Ch2-Ch1.zen
97180	2.130712e-05	4.301137e-04	1.452500e-05	20150213_STAG2gfpcf2_Prometa\MitoSys2\Calibration\mEGFPC1H2B_Noc\H2B-mCherry_mEGFP_1_R1_P3_K1_Ch2-Ch1.zen
102300	-1.229243e-04	4.235144e-04	1.294400e-05	20150213_STAG2gfpcf2_Prometa\MitoSys2\Calibration\mEGFPC1H2B_Noc\H2B-mCherry_mEGFP_1_R1_P3_K1_Ch2-Ch1.zen
112540	-8.745544e-05	4.028313e-04	1.044400e-05	20150213_STAG2gfpcf2_Prometa\MitoSys2\Calibration\mEGFPC1H2B_Noc\H2B-mCherry_mEGFP_1_R1_P3_K1_Ch2-Ch1.zen
122780	1.002538e-04	3.489549e-04	8.584200e-06	20150213_STAG2gfpcf2_Prometa\MitoSys2\Calibration\mEGFPC1H2B_Noc\H2B-mCherry_mEGFP_1_R1_P3_K1_Ch2-Ch1.zen
133020	-1.141580e-04	3.462933e-04	7.168800e-06	20150213_STAG2gfpcf2_Prometa\MitoSys2\Calibration\mEGFPC1H2B_Noc\H2B-mCherry_mEGFP_1_R1_P3_K1_Ch2-Ch1.zen
143260	-2.875591e-05	4.771345e-04	6.070100e-06	20150213_STAG2gfpcf2_Prometa\MitoSys2\Calibration\mEGFPC1H2B_Noc\H2B-mCherry_mEGFP_1_R1_P3_K1_Ch2-Ch1.zen
153500	-7.601281e-06	4.096840e-04	5.202400e-06	20150213_STAG2gfpcf2_Prometa\MitoSys2\Calibration\mEGFPC1H2B_Noc\H2B-mCherry_mEGFP_1_R1_P3_K1_Ch2-Ch1.zen
163740	-1.087989e-04	3.972383e-04	4.506400e-06	20150213_STAG2gfpcf2_Prometa\MitoSys2\Calibration\mEGFPC1H2B_Noc\H2B-mCherry_mEGFP_1_R1_P3_K1_Ch2-Ch1.zen
173980	2.321702e-05	4.482212e-04	3.940400e-06	20150213_STAG2gfpcf2_Prometa\MitoSys2\Calibration\mEGFPC1H2B_Noc\H2B-mCherry_mEGFP_1_R1_P3_K1_Ch2-Ch1.zen
184220	3.457745e-05	5.009670e-04	3.474600e-06	20150213_STAG2gfpcf2_Prometa\MitoSys2\Calibration\mEGFPC1H2B_Noc\H2B-mCherry_mEGFP_1_R1_P3_K1_Ch2-Ch1.zen
194460	8.420560e-05	5.115306e-04	3.086900e-06	20150213_STAG2gfpcf2_Prometa\MitoSys2\Calibration\mEGFPC1H2B_Noc\H2B-mCherry_mEGFP_1_R1_P3_K1_Ch2-Ch1.zen
204700	8.251086e-05	3.061726e-04	2.761000e-06	20150213_STAG2gfpcf2_Prometa\MitoSys2\Calibration\mEGFPC1H2B_Noc\H2B-mCherry_mEGFP_1_R1_P3_K1_Ch2-Ch1.zen
225180	-6.562761e-05	4.201958e-04	2.248200e-06	20150213_STAG2gfpcf2_Prometa\MitoSys2\Calibration\mEGFPC1H2B_Noc\H2B-mCherry_mEGFP_1_R1_P3_K1_Ch2-Ch1.zen
245660	-7.172626e-05	3.514625e-04	1.867900e-06	20150213_STAG2gfpcf2_Prometa\MitoSys2\Calibration\mEGFPC1H2B_Noc\H2B-mCherry_mEGFP_1_R1_P3_K1_Ch2-Ch1.zen
266140	-9.575577e-05	4.012129e-04	1.578100e-06	20150213_STAG2gfpcf2_Prometa\MitoSys2\Calibration\mEGFPC1H2B_Noc\H2B-mCherry_mEGFP_1_R1_P3_K1_Ch2-Ch1.zen
286620	-2.806804e-05	2.560722e-04	1.352400e-06	20150213_STAG2gfpcf2_Prometa\MitoSys2\Calibration\mEGFPC1H2B_Noc\H2B-mCherry_mEGFP_1_R1_P3_K1_Ch2-Ch1.zen
307100	3.592791e-05	3.942988e-04	1.173100e-06	20150213_STAG2gfpcf2_Prometa\MitoSys2\Calibration\mEGFPC1H2B_Noc\H2B-mCherry_mEGFP_1_R1_P3_K1_Ch2-Ch1.zen
327580	5.797802e-05	3.360980e-04	1.028300e-06	20150213_STAG2gfpcf2_Prometa\MitoSys2\Calibration\mEGFPC1H2B_Noc\H2B-mCherry_mEGFP_1_R1_P3_K1_Ch2-Ch1.zen
348060	-2.366142e-05	3.601972e-04	9.095700e-07	20150213_STAG2gfpcf2_Prometa\MitoSys2\Calibration\mEGFPC1H2B_Noc\H2B-mCherry_mEGFP_1_R1_P3_K1_Ch2-Ch1.zen
368540	3.097907e-05	3.543634e-04	8.110100e-07	20150213_STAG2gfpcf2_Prometa\MitoSys2\Calibration\mEGFPC1H2B_Noc\H2B-mCherry_mEGFP_1_R1_P3_K1_Ch2-Ch1.zen
389020	7.483714e-05	3.862029e-04	7.282600e-07	20150213_STAG2gfpcf2_Prometa\MitoSys2\Calibration\mEGFPC1H2B_Noc\H2B-mCherry_mEGFP_1_R1_P3_K1_Ch2-Ch1.zen
409500	2.860326e-05	2.836017e-04	6.580600e-07	20150213_STAG2gfpcf2_Prometa\MitoSys2\Calibration\mEGFPC1H2B_Noc\H2B-mCherry_mEGFP_1_R1_P3_K1_Ch2-Ch1.zen
450460	-2.935958e-05	2.485835e-04	5.461100e-07	20150213_STAG2gfpcf2_Prometa\MitoSys2\Calibration\mEGFPC1H2B_Noc\H2B-mCherry_mEGFP_1_R1_P3_K1_Ch2-Ch1.zen
491420	8.377763e-06	2.651923e-04	4.615600e-07	20150213_STAG2gfpcf2_Prometa\MitoSys2\Calibration\mEGFPC1H2B_Noc\H2B-mCherry_mEGFP_1_R1_P3_K1_Ch2-Ch1.zen
532380	3.813907e-05	2.777405e-04	3.960300e-07	20150213_STAG2gfpcf2_Prometa\MitoSys2\Calibration\mEGFPC1H2B_Noc\H2B-mCherry_mEGFP_1_R1_P3_K1_Ch2-Ch1.zen
573340	1.503732e-05	2.382709e-04	3.441300e-07	20150213_STAG2gfpcf2_Prometa\MitoSys2\Calibration\mEGFPC1H2B_Noc\H2B-mCherry_mEGFP_1_R1_P3_K1_Ch2-Ch1.zen
614300	-4.978932e-05	3.009463e-04	3.022700e-07	20150213_STAG2gfpcf2_Prometa\MitoSys2\Calibration\mEGFPC1H2B_Noc\H2B-mCherry_mEGFP_1_R1_P3_K1_Ch2-Ch1.zen
655260	-9.992901e-05	2.883409e-04	2.679700e-07	20150213_STAG2gfpcf2_Prometa\MitoSys2\Calibration\mEGFPC1H2B_Noc\H2B-mCherry_mEGFP_1_R1_P3_K1_Ch2-Ch1.zen
696220	-7.843534e-05	2.054119e-04	2.394800e-07	20150213_STAG2gfpcf2_Prometa\MitoSys2\Calibration\mEGFPC1H2B_Noc\H2B-mCherry_mEGFP_1_R1_P3_K1_Ch2-Ch1.zen
737180	-3.650562e-06	2.235874e-04	2.155300e-07	20150213_STAG2gfpcf2_Prometa\MitoSys2\Calibration\mEGFPC1H2B_Noc\H2B-mCherry_mEGFP_1_R1_P3_K1_Ch2-Ch1.zen
778140	-1.629551e-05	2.718466e-04	1.951800e-07	20150213_STAG2gfpcf2_Prometa\MitoSys2\Calibration\mEGFPC1H2B_Noc\H2B-mCherry_mEGFP_1_R1_P3_K1_Ch2-Ch1.zen
819100	-8.797956e-05	2.502190e-04	1.777400e-07	20150213_STAG2gfpcf2_Prometa\MitoSys2\Calibration\mEGFPC1H2B_Noc\H2B-mCherry_mEGFP_1_R1_P3_K1_Ch2-Ch1.zen
901020	-1.403987e-05	1.760254e-04	1.495200e-07	20150213_STAG2gfpcf2_Prometa\MitoSys2\Calibration\mEGFPC1H2B_Noc\H2B-mCherry_mEGFP_1_R1_P3_K1_Ch2-Ch1.zen
982940	-4.869930e-06	2.148504e-04	1.278300e-07	20150213_STAG2gfpcf2_Prometa\MitoSys2\Calibration\mEGFPC1H2B_Noc\H2B-mCherry_mEGFP_1_R1_P3_K1_Ch2-Ch1.zen
1064860	-2.799424e-05	1.614252e-04	1.107600e-07	20150213_STAG2gfpcf2_Prometa\MitoSys2\Calibration\mEGFPC1H2B_Noc\H2B-mCherry_mEGFP_1_R1_P3_K1_Ch2-Ch1.zen
1146780	-9.004156e-05	2.923773e-04	9.706700e-08	20150213_STAG2gfpcf2_Prometa\MitoSys2\Calibration\mEGFPC1H2B_Noc\H2B-mCherry_mEGFP_1_R1_P3_K1_Ch2-Ch1.zen
1228700	-8.753331e-06	2.348486e-04	8.588900e-08	20150213_STAG2gfpcf2_Prometa\MitoSys2\Calibration\mEGFPC1H2B_Noc\H2B-mCherry_mEGFP_1_R1_P3_K1_Ch2-Ch1.zen
1310620	3.504787e-05	2.459986e-04	7.663400e-08	20150213_STAG2gfpcf2_Prometa\MitoSys2\Calibration\mEGFPC1H2B_Noc\H2B-mCherry_mEGFP_1_R1_P3_K1_Ch2-Ch1.zen
1392540	2.102191e-05	1.562751e-04	6.887600e-08	20150213_STAG2gfpcf2_Prometa\MitoSys2\Calibration\mEGFPC1H2B_Noc\H2B-mCherry_mEGFP_1_R1_P3_K1_Ch2-Ch1.zen
1474460	6.563425e-07	1.941052e-04	6.230100e-08	20150213_STAG2gfpcf2_Prometa\MitoSys2\Calibration\mEGFPC1H2B_Noc\H2B-mCherry_mEGFP_1_R1_P3_K1_Ch2-Ch1.zen
1556380	7.709774e-07	1.890459e-04	5.667400e-08	20150213_STAG2gfpcf2_Prometa\MitoSys2\Calibration\mEGFPC1H2B_Noc\H2B-mCherry_mEGFP_1_R1_P3_K1_Ch2-Ch1.zen
10	5.472290e-02	4.328210e-03	5.396800e-02	20150213_STAG2gfpcf2_Prometa\MitoSys2\Calibration\mEGFPC1H2B_Noc\H2B-mCherry_mEGFP_1_R1_P4_K1_Ch2-Ch1.zen
20	5.068382e-02	4.507664e-03	5.170600e-02	20150213_STAG2gfpcf2_Prometa\MitoSys2\Calibration\mEGFPC1H2B_Noc\H2B-mCherry_mEGFP_1_R1_P4_K1_Ch2-Ch1.zen
30	4.882224e-02	4.283680e-03	4.957400e-02	20150213_STAG2gfpcf2_Prometa\MitoSys2\Calibration\mEGFPC1H2B_Noc\H2B-mCherry_mEGFP_1_R1_P4_K1_Ch2-Ch1.zen
40	4.791824e-02	4.331500e-03	4.758500e-02	20150213_STAG2gfpcf2_Prometa\MitoSys2\Calibration\mEGFPC1H2B_Noc\H2B-mCherry_mEGFP_1_R1_P4_K1_Ch2-Ch1.zen
50	4.522040e-02	5.138246e-03	4.573500e-02	20150213_STAG2gfpcf2_Prometa\MitoSys2\Calibration\mEGFPC1H2B_Noc\H2B-mCherry_mEGFP_1_R1_P4_K1_Ch2-Ch1.zen
60	4.544422e-02	3.100597e-03	4.401700e-02	20150213_STAG2gfpcf2_Prometa\MitoSys2\Calibration\mEGFPC1H2B_Noc\H2B-mCherry_mEGFP_1_R1_P4_K1_Ch2-Ch1.zen
70	4.230289e-02	3.983700e-03	4.242100e-02	20150213_STAG2gfpcf2_Prometa\MitoSys2\Calibration\mEGFPC1H2B_Noc\H2B-mCherry_mEGFP_1_R1_P4_K1_Ch2-Ch1.zen
80	4.052575e-02	3.657825e-03	4.093900e-02	20150213_STAG2gfpcf2_Prometa\MitoSys2\Calibration\mEGFPC1H2B_Noc\H2B-mCherry_mEGFP_1_R1_P4_K1_Ch2-Ch1.zen
90	4.143756e-02	4.125354e-03	3.956000e-02	20150213_STAG2gfpcf2_Prometa\MitoSys2\Calibration\mEGFPC1H2B_Noc\H2B-mCherry_mEGFP_1_R1_P4_K1_Ch2-Ch1.zen
100	3.775745e-02	3.122654e-03	3.827500e-02	20150213_STAG2gfpcf2_Prometa\MitoSys2\Calibration\mEGFPC1H2B_Noc\H2B-mCherry_mEGFP_1_R1_P4_K1_Ch2-Ch1.zen
120	3.541923e-02	3.471404e-03	3.595700e-02	20150213_STAG2gfpcf2_Prometa\MitoSys2\Calibration\mEGFPC1H2B_Noc\H2B-mCherry_mEGFP_1_R1_P4_K1_Ch2-Ch1.zen
140	3.309014e-02	3.682803e-03	3.392800e-02	20150213_STAG2gfpcf2_Prometa\MitoSys2\Calibration\mEGFPC1H2B_Noc\H2B-mCherry_mEGFP_1_R1_P4_K1_Ch2-Ch1.zen
160	3.222016e-02	2.891324e-03	3.213800e-02	20150213_STAG2gfpcf2_Prometa\MitoSys2\Calibration\mEGFPC1H2B_Noc\H2B-mCherry_mEGFP_1_R1_P4_K1_Ch2-Ch1.zen
180	3.085162e-02	2.932043e-03	3.055000e-02	20150213_STAG2gfpcf2_Prometa\MitoSys2\Calibration\mEGFPC1H2B_Noc\H2B-mCherry_mEGFP_1_R1_P4_K1_Ch2-Ch1.zen
200	2.977165e-02	3.044340e-03	2.913100e-02	20150213_STAG2gfpcf2_Prometa\MitoSys2\Calibration\mEGFPC1H2B_Noc\H2B-mCherry_mEGFP_1_R1_P4_K1_Ch2-Ch1.zen
220	2.800646e-02	2.608629e-03	2.785400e-02	20150213_STAG2gfpcf2_Prometa\MitoSys2\Calibration\mEGFPC1H2B_Noc\H2B-mCherry_mEGFP_1_R1_P4_K1_Ch2-Ch1.zen
240	2.681781e-02	2.979518e-03	2.670000e-02	20150213_STAG2gfpcf2_Prometa\MitoSys2\Calibration\mEGFPC1H2B_Noc\H2B-mCherry_mEGFP_1_R1_P4_K1_Ch2-Ch1.zen
260	2.592471e-02	2.830234e-03	2.565000e-02	20150213_STAG2gfpcf2_Prometa\MitoSys2\Calibration\mEGFPC1H2B_Noc\H2B-mCherry_mEGFP_1_R1_P4_K1_Ch2-Ch1.zen
280	2.410299e-02	2.863326e-03	2.469000e-02	20150213_STAG2gfpcf2_Prometa\MitoSys2\Calibration\mEGFPC1H2B_Noc\H2B-mCherry_mEGFP_1_R1_P4_K1_Ch2-Ch1.zen
300	2.300081e-02	2.266178e-03	2.380800e-02	20150213_STAG2gfpcf2_Prometa\MitoSys2\Calibration\mEGFPC1H2B_Noc\H2B-mCherry_mEGFP_1_R1_P4_K1_Ch2-Ch1.zen
340	2.263055e-02	1.906666e-03	2.224100e-02	20150213_STAG2gfpcf2_Prometa\MitoSys2\Calibration\mEGFPC1H2B_Noc\H2B-mCherry_mEGFP_1_R1_P4_K1_Ch2-Ch1.zen
380	2.092814e-02	2.361861e-03	2.088700e-02	20150213_STAG2gfpcf2_Prometa\MitoSys2\Calibration\mEGFPC1H2B_Noc\H2B-mCherry_mEGFP_1_R1_P4_K1_Ch2-Ch1.zen
420	1.951503e-02	1.938287e-03	1.970300e-02	20150213_STAG2gfpcf2_Prometa\MitoSys2\Calibration\mEGFPC1H2B_Noc\H2B-mCherry_mEGFP_1_R1_P4_K1_Ch2-Ch1.zen
460	1.804932e-02	1.958220e-03	1.865500e-02	20150213_STAG2gfpcf2_Prometa\MitoSys2\Calibration\mEGFPC1H2B_Noc\H2B-mCherry_mEGFP_1_R1_P4_K1_Ch2-Ch1.zen
500	1.835003e-02	1.858544e-03	1.772100e-02	20150213_STAG2gfpcf2_Prometa\MitoSys2\Calibration\mEGFPC1H2B_Noc\H2B-mCherry_mEGFP_1_R1_P4_K1_Ch2-Ch1.zen
540	1.642187e-02	1.950188e-03	1.688000e-02	20150213_STAG2gfpcf2_Prometa\MitoSys2\Calibration\mEGFPC1H2B_Noc\H2B-mCherry_mEGFP_1_R1_P4_K1_Ch2-Ch1.zen
580	1.632279e-02	2.712738e-03	1.612000e-02	20150213_STAG2gfpcf2_Prometa\MitoSys2\Calibration\mEGFPC1H2B_Noc\H2B-mCherry_mEGFP_1_R1_P4_K1_Ch2-Ch1.zen
620	1.475637e-02	2.392149e-03	1.542800e-02	20150213_STAG2gfpcf2_Prometa\MitoSys2\Calibration\mEGFPC1H2B_Noc\H2B-mCherry_mEGFP_1_R1_P4_K1_Ch2-Ch1.zen
660	1.544165e-02	1.903294e-03	1.479400e-02	20150213_STAG2gfpcf2_Prometa\MitoSys2\Calibration\mEGFPC1H2B_Noc\H2B-mCherry_mEGFP_1_R1_P4_K1_Ch2-Ch1.zen
700	1.450574e-02	1.519544e-03	1.421300e-02	20150213_STAG2gfpcf2_Prometa\MitoSys2\Calibration\mEGFPC1H2B_Noc\H2B-mCherry_mEGFP_1_R1_P4_K1_Ch2-Ch1.zen
780	1.286985e-02	2.392888e-03	1.317900e-02	20150213_STAG2gfpcf2_Prometa\MitoSys2\Calibration\mEGFPC1H2B_Noc\H2B-mCherry_mEGFP_1_R1_P4_K1_Ch2-Ch1.zen
860	1.212824e-02	2.189248e-03	1.228800e-02	20150213_STAG2gfpcf2_Prometa\MitoSys2\Calibration\mEGFPC1H2B_Noc\H2B-mCherry_mEGFP_1_R1_P4_K1_Ch2-Ch1.zen
940	1.128882e-02	1.788962e-03	1.151100e-02	20150213_STAG2gfpcf2_Prometa\MitoSys2\Calibration\mEGFPC1H2B_Noc\H2B-mCherry_mEGFP_1_R1_P4_K1_Ch2-Ch1.zen
1020	1.062792e-02	2.346379e-03	1.082700e-02	20150213_STAG2gfpcf2_Prometa\MitoSys2\Calibration\mEGFPC1H2B_Noc\H2B-mCherry_mEGFP_1_R1_P4_K1_Ch2-Ch1.zen
1100	1.035647e-02	1.264411e-03	1.021900e-02	20150213_STAG2gfpcf2_Prometa\MitoSys2\Calibration\mEGFPC1H2B_Noc\H2B-mCherry_mEGFP_1_R1_P4_K1_Ch2-Ch1.zen
1180	9.857615e-03	1.805614e-03	9.674200e-03	20150213_STAG2gfpcf2_Prometa\MitoSys2\Calibration\mEGFPC1H2B_Noc\H2B-mCherry_mEGFP_1_R1_P4_K1_Ch2-Ch1.zen
1260	9.106559e-03	2.067555e-03	9.183700e-03	20150213_STAG2gfpcf2_Prometa\MitoSys2\Calibration\mEGFPC1H2B_Noc\H2B-mCherry_mEGFP_1_R1_P4_K1_Ch2-Ch1.zen
1340	9.166744e-03	1.713349e-03	8.739200e-03	20150213_STAG2gfpcf2_Prometa\MitoSys2\Calibration\mEGFPC1H2B_Noc\H2B-mCherry_mEGFP_1_R1_P4_K1_Ch2-Ch1.zen
1420	8.649395e-03	2.197657e-03	8.334200e-03	20150213_STAG2gfpcf2_Prometa\MitoSys2\Calibration\mEGFPC1H2B_Noc\H2B-mCherry_mEGFP_1_R1_P4_K1_Ch2-Ch1.zen
1500	8.211765e-03	1.805615e-03	7.963500e-03	20150213_STAG2gfpcf2_Prometa\MitoSys2\Calibration\mEGFPC1H2B_Noc\H2B-mCherry_mEGFP_1_R1_P4_K1_Ch2-Ch1.zen
1660	7.379763e-03	1.724394e-03	7.308200e-03	20150213_STAG2gfpcf2_Prometa\MitoSys2\Calibration\mEGFPC1H2B_Noc\H2B-mCherry_mEGFP_1_R1_P4_K1_Ch2-Ch1.zen
1820	6.887024e-03	1.734468e-03	6.746600e-03	20150213_STAG2gfpcf2_Prometa\MitoSys2\Calibration\mEGFPC1H2B_Noc\H2B-mCherry_mEGFP_1_R1_P4_K1_Ch2-Ch1.zen
1980	6.427447e-03	1.802128e-03	6.259200e-03	20150213_STAG2gfpcf2_Prometa\MitoSys2\Calibration\mEGFPC1H2B_Noc\H2B-mCherry_mEGFP_1_R1_P4_K1_Ch2-Ch1.zen
2140	5.702380e-03	1.589198e-03	5.831900e-03	20150213_STAG2gfpcf2_Prometa\MitoSys2\Calibration\mEGFPC1H2B_Noc\H2B-mCherry_mEGFP_1_R1_P4_K1_Ch2-Ch1.zen
2300	5.694815e-03	1.786446e-03	5.454100e-03	20150213_STAG2gfpcf2_Prometa\MitoSys2\Calibration\mEGFPC1H2B_Noc\H2B-mCherry_mEGFP_1_R1_P4_K1_Ch2-Ch1.zen
2460	5.295640e-03	1.565357e-03	5.117400e-03	20150213_STAG2gfpcf2_Prometa\MitoSys2\Calibration\mEGFPC1H2B_Noc\H2B-mCherry_mEGFP_1_R1_P4_K1_Ch2-Ch1.zen
2620	5.113991e-03	1.755795e-03	4.815500e-03	20150213_STAG2gfpcf2_Prometa\MitoSys2\Calibration\mEGFPC1H2B_Noc\H2B-mCherry_mEGFP_1_R1_P4_K1_Ch2-Ch1.zen
2780	4.322346e-03	1.898022e-03	4.543200e-03	20150213_STAG2gfpcf2_Prometa\MitoSys2\Calibration\mEGFPC1H2B_Noc\H2B-mCherry_mEGFP_1_R1_P4_K1_Ch2-Ch1.zen
2940	4.419486e-03	2.351835e-03	4.296400e-03	20150213_STAG2gfpcf2_Prometa\MitoSys2\Calibration\mEGFPC1H2B_Noc\H2B-mCherry_mEGFP_1_R1_P4_K1_Ch2-Ch1.zen
3100	4.499022e-03	2.259591e-03	4.071700e-03	20150213_STAG2gfpcf2_Prometa\MitoSys2\Calibration\mEGFPC1H2B_Noc\H2B-mCherry_mEGFP_1_R1_P4_K1_Ch2-Ch1.zen
3420	3.589070e-03	1.801578e-03	3.677700e-03	20150213_STAG2gfpcf2_Prometa\MitoSys2\Calibration\mEGFPC1H2B_Noc\H2B-mCherry_mEGFP_1_R1_P4_K1_Ch2-Ch1.zen
3740	2.828526e-03	1.835037e-03	3.343800e-03	20150213_STAG2gfpcf2_Prometa\MitoSys2\Calibration\mEGFPC1H2B_Noc\H2B-mCherry_mEGFP_1_R1_P4_K1_Ch2-Ch1.zen
4060	2.426466e-03	1.953293e-03	3.057700e-03	20150213_STAG2gfpcf2_Prometa\MitoSys2\Calibration\mEGFPC1H2B_Noc\H2B-mCherry_mEGFP_1_R1_P4_K1_Ch2-Ch1.zen
4380	2.256006e-03	1.822013e-03	2.810000e-03	20150213_STAG2gfpcf2_Prometa\MitoSys2\Calibration\mEGFPC1H2B_Noc\H2B-mCherry_mEGFP_1_R1_P4_K1_Ch2-Ch1.zen
4700	2.138400e-03	1.959787e-03	2.593700e-03	20150213_STAG2gfpcf2_Prometa\MitoSys2\Calibration\mEGFPC1H2B_Noc\H2B-mCherry_mEGFP_1_R1_P4_K1_Ch2-Ch1.zen
5020	2.089074e-03	1.787087e-03	2.403500e-03	20150213_STAG2gfpcf2_Prometa\MitoSys2\Calibration\mEGFPC1H2B_Noc\H2B-mCherry_mEGFP_1_R1_P4_K1_Ch2-Ch1.zen
5340	2.048779e-03	1.665150e-03	2.235100e-03	20150213_STAG2gfpcf2_Prometa\MitoSys2\Calibration\mEGFPC1H2B_Noc\H2B-mCherry_mEGFP_1_R1_P4_K1_Ch2-Ch1.zen
5660	1.901116e-03	1.364547e-03	2.085100e-03	20150213_STAG2gfpcf2_Prometa\MitoSys2\Calibration\mEGFPC1H2B_Noc\H2B-mCherry_mEGFP_1_R1_P4_K1_Ch2-Ch1.zen
5980	1.908724e-03	1.208623e-03	1.950800e-03	20150213_STAG2gfpcf2_Prometa\MitoSys2\Calibration\mEGFPC1H2B_Noc\H2B-mCherry_mEGFP_1_R1_P4_K1_Ch2-Ch1.zen
6300	1.563163e-03	1.321257e-03	1.830000e-03	20150213_STAG2gfpcf2_Prometa\MitoSys2\Calibration\mEGFPC1H2B_Noc\H2B-mCherry_mEGFP_1_R1_P4_K1_Ch2-Ch1.zen
6940	1.591863e-03	1.440158e-03	1.621800e-03	20150213_STAG2gfpcf2_Prometa\MitoSys2\Calibration\mEGFPC1H2B_Noc\H2B-mCherry_mEGFP_1_R1_P4_K1_Ch2-Ch1.zen
7580	1.524506e-03	1.383030e-03	1.449200e-03	20150213_STAG2gfpcf2_Prometa\MitoSys2\Calibration\mEGFPC1H2B_Noc\H2B-mCherry_mEGFP_1_R1_P4_K1_Ch2-Ch1.zen
8220	1.445934e-03	1.473205e-03	1.304400e-03	20150213_STAG2gfpcf2_Prometa\MitoSys2\Calibration\mEGFPC1H2B_Noc\H2B-mCherry_mEGFP_1_R1_P4_K1_Ch2-Ch1.zen
8860	1.284982e-03	1.438806e-03	1.181300e-03	20150213_STAG2gfpcf2_Prometa\MitoSys2\Calibration\mEGFPC1H2B_Noc\H2B-mCherry_mEGFP_1_R1_P4_K1_Ch2-Ch1.zen
9500	1.158944e-03	1.254781e-03	1.075900e-03	20150213_STAG2gfpcf2_Prometa\MitoSys2\Calibration\mEGFPC1H2B_Noc\H2B-mCherry_mEGFP_1_R1_P4_K1_Ch2-Ch1.zen
10140	1.465346e-03	1.313415e-03	9.846000e-04	20150213_STAG2gfpcf2_Prometa\MitoSys2\Calibration\mEGFPC1H2B_Noc\H2B-mCherry_mEGFP_1_R1_P4_K1_Ch2-Ch1.zen
10780	1.263245e-03	1.241442e-03	9.050500e-04	20150213_STAG2gfpcf2_Prometa\MitoSys2\Calibration\mEGFPC1H2B_Noc\H2B-mCherry_mEGFP_1_R1_P4_K1_Ch2-Ch1.zen
11420	1.096340e-03	1.527553e-03	8.352200e-04	20150213_STAG2gfpcf2_Prometa\MitoSys2\Calibration\mEGFPC1H2B_Noc\H2B-mCherry_mEGFP_1_R1_P4_K1_Ch2-Ch1.zen
12060	8.179767e-04	1.167839e-03	7.735400e-04	20150213_STAG2gfpcf2_Prometa\MitoSys2\Calibration\mEGFPC1H2B_Noc\H2B-mCherry_mEGFP_1_R1_P4_K1_Ch2-Ch1.zen
12700	9.641970e-04	1.132694e-03	7.187600e-04	20150213_STAG2gfpcf2_Prometa\MitoSys2\Calibration\mEGFPC1H2B_Noc\H2B-mCherry_mEGFP_1_R1_P4_K1_Ch2-Ch1.zen
13980	6.603137e-04	1.113880e-03	6.259600e-04	20150213_STAG2gfpcf2_Prometa\MitoSys2\Calibration\mEGFPC1H2B_Noc\H2B-mCherry_mEGFP_1_R1_P4_K1_Ch2-Ch1.zen
15260	6.604751e-04	9.139679e-04	5.506800e-04	20150213_STAG2gfpcf2_Prometa\MitoSys2\Calibration\mEGFPC1H2B_Noc\H2B-mCherry_mEGFP_1_R1_P4_K1_Ch2-Ch1.zen
16540	6.867348e-04	1.013169e-03	4.886700e-04	20150213_STAG2gfpcf2_Prometa\MitoSys2\Calibration\mEGFPC1H2B_Noc\H2B-mCherry_mEGFP_1_R1_P4_K1_Ch2-Ch1.zen
17820	7.258507e-04	9.752396e-04	4.369100e-04	20150213_STAG2gfpcf2_Prometa\MitoSys2\Calibration\mEGFPC1H2B_Noc\H2B-mCherry_mEGFP_1_R1_P4_K1_Ch2-Ch1.zen
19100	7.485996e-04	9.538125e-04	3.932100e-04	20150213_STAG2gfpcf2_Prometa\MitoSys2\Calibration\mEGFPC1H2B_Noc\H2B-mCherry_mEGFP_1_R1_P4_K1_Ch2-Ch1.zen
20380	6.924945e-04	1.075351e-03	3.559500e-04	20150213_STAG2gfpcf2_Prometa\MitoSys2\Calibration\mEGFPC1H2B_Noc\H2B-mCherry_mEGFP_1_R1_P4_K1_Ch2-Ch1.zen
21660	4.653524e-04	1.097409e-03	3.239000e-04	20150213_STAG2gfpcf2_Prometa\MitoSys2\Calibration\mEGFPC1H2B_Noc\H2B-mCherry_mEGFP_1_R1_P4_K1_Ch2-Ch1.zen
22940	2.651768e-04	1.342482e-03	2.961100e-04	20150213_STAG2gfpcf2_Prometa\MitoSys2\Calibration\mEGFPC1H2B_Noc\H2B-mCherry_mEGFP_1_R1_P4_K1_Ch2-Ch1.zen
24220	9.657217e-05	1.668157e-03	2.718400e-04	20150213_STAG2gfpcf2_Prometa\MitoSys2\Calibration\mEGFPC1H2B_Noc\H2B-mCherry_mEGFP_1_R1_P4_K1_Ch2-Ch1.zen
25500	3.751054e-05	1.413455e-03	2.505200e-04	20150213_STAG2gfpcf2_Prometa\MitoSys2\Calibration\mEGFPC1H2B_Noc\H2B-mCherry_mEGFP_1_R1_P4_K1_Ch2-Ch1.zen
28060	6.659050e-06	1.252553e-03	2.149200e-04	20150213_STAG2gfpcf2_Prometa\MitoSys2\Calibration\mEGFPC1H2B_Noc\H2B-mCherry_mEGFP_1_R1_P4_K1_Ch2-Ch1.zen
30620	1.737160e-04	1.308978e-03	1.865600e-04	20150213_STAG2gfpcf2_Prometa\MitoSys2\Calibration\mEGFPC1H2B_Noc\H2B-mCherry_mEGFP_1_R1_P4_K1_Ch2-Ch1.zen
33180	1.136176e-04	1.085194e-03	1.635800e-04	20150213_STAG2gfpcf2_Prometa\MitoSys2\Calibration\mEGFPC1H2B_Noc\H2B-mCherry_mEGFP_1_R1_P4_K1_Ch2-Ch1.zen
35740	7.207831e-04	1.026587e-03	1.446800e-04	20150213_STAG2gfpcf2_Prometa\MitoSys2\Calibration\mEGFPC1H2B_Noc\H2B-mCherry_mEGFP_1_R1_P4_K1_Ch2-Ch1.zen
38300	3.990879e-04	1.434289e-03	1.289400e-04	20150213_STAG2gfpcf2_Prometa\MitoSys2\Calibration\mEGFPC1H2B_Noc\H2B-mCherry_mEGFP_1_R1_P4_K1_Ch2-Ch1.zen
40860	-2.132739e-06	1.397084e-03	1.156800e-04	20150213_STAG2gfpcf2_Prometa\MitoSys2\Calibration\mEGFPC1H2B_Noc\H2B-mCherry_mEGFP_1_R1_P4_K1_Ch2-Ch1.zen
43420	-1.200322e-04	1.492899e-03	1.044100e-04	20150213_STAG2gfpcf2_Prometa\MitoSys2\Calibration\mEGFPC1H2B_Noc\H2B-mCherry_mEGFP_1_R1_P4_K1_Ch2-Ch1.zen
45980	-2.059626e-04	1.012115e-03	9.473900e-05	20150213_STAG2gfpcf2_Prometa\MitoSys2\Calibration\mEGFPC1H2B_Noc\H2B-mCherry_mEGFP_1_R1_P4_K1_Ch2-Ch1.zen
48540	4.783499e-04	9.582053e-04	8.637800e-05	20150213_STAG2gfpcf2_Prometa\MitoSys2\Calibration\mEGFPC1H2B_Noc\H2B-mCherry_mEGFP_1_R1_P4_K1_Ch2-Ch1.zen
51100	1.121736e-04	6.636009e-04	7.909800e-05	20150213_STAG2gfpcf2_Prometa\MitoSys2\Calibration\mEGFPC1H2B_Noc\H2B-mCherry_mEGFP_1_R1_P4_K1_Ch2-Ch1.zen
56220	-3.128857e-05	8.902534e-04	6.709600e-05	20150213_STAG2gfpcf2_Prometa\MitoSys2\Calibration\mEGFPC1H2B_Noc\H2B-mCherry_mEGFP_1_R1_P4_K1_Ch2-Ch1.zen
61340	2.438409e-04	9.469794e-04	5.767900e-05	20150213_STAG2gfpcf2_Prometa\MitoSys2\Calibration\mEGFPC1H2B_Noc\H2B-mCherry_mEGFP_1_R1_P4_K1_Ch2-Ch1.zen
66460	9.976834e-05	9.134730e-04	5.014800e-05	20150213_STAG2gfpcf2_Prometa\MitoSys2\Calibration\mEGFPC1H2B_Noc\H2B-mCherry_mEGFP_1_R1_P4_K1_Ch2-Ch1.zen
71580	1.606810e-04	9.726812e-04	4.402800e-05	20150213_STAG2gfpcf2_Prometa\MitoSys2\Calibration\mEGFPC1H2B_Noc\H2B-mCherry_mEGFP_1_R1_P4_K1_Ch2-Ch1.zen
76700	-2.664599e-04	7.233826e-04	3.898400e-05	20150213_STAG2gfpcf2_Prometa\MitoSys2\Calibration\mEGFPC1H2B_Noc\H2B-mCherry_mEGFP_1_R1_P4_K1_Ch2-Ch1.zen
81820	-6.742407e-05	1.085151e-03	3.477700e-05	20150213_STAG2gfpcf2_Prometa\MitoSys2\Calibration\mEGFPC1H2B_Noc\H2B-mCherry_mEGFP_1_R1_P4_K1_Ch2-Ch1.zen
86940	-3.599488e-04	9.181171e-04	3.122900e-05	20150213_STAG2gfpcf2_Prometa\MitoSys2\Calibration\mEGFPC1H2B_Noc\H2B-mCherry_mEGFP_1_R1_P4_K1_Ch2-Ch1.zen
92060	-1.105149e-04	9.086354e-04	2.820900e-05	20150213_STAG2gfpcf2_Prometa\MitoSys2\Calibration\mEGFPC1H2B_Noc\H2B-mCherry_mEGFP_1_R1_P4_K1_Ch2-Ch1.zen
97180	-1.547999e-04	1.160108e-03	2.561600e-05	20150213_STAG2gfpcf2_Prometa\MitoSys2\Calibration\mEGFPC1H2B_Noc\H2B-mCherry_mEGFP_1_R1_P4_K1_Ch2-Ch1.zen
102300	-6.578237e-05	7.529483e-04	2.337200e-05	20150213_STAG2gfpcf2_Prometa\MitoSys2\Calibration\mEGFPC1H2B_Noc\H2B-mCherry_mEGFP_1_R1_P4_K1_Ch2-Ch1.zen
112540	2.589767e-04	1.148941e-03	1.970300e-05	20150213_STAG2gfpcf2_Prometa\MitoSys2\Calibration\mEGFPC1H2B_Noc\H2B-mCherry_mEGFP_1_R1_P4_K1_Ch2-Ch1.zen
122780	-1.251141e-04	8.835206e-04	1.685200e-05	20150213_STAG2gfpcf2_Prometa\MitoSys2\Calibration\mEGFPC1H2B_Noc\H2B-mCherry_mEGFP_1_R1_P4_K1_Ch2-Ch1.zen
133020	-5.008301e-04	7.819958e-04	1.459000e-05	20150213_STAG2gfpcf2_Prometa\MitoSys2\Calibration\mEGFPC1H2B_Noc\H2B-mCherry_mEGFP_1_R1_P4_K1_Ch2-Ch1.zen
143260	-2.986452e-04	8.357139e-04	1.276500e-05	20150213_STAG2gfpcf2_Prometa\MitoSys2\Calibration\mEGFPC1H2B_Noc\H2B-mCherry_mEGFP_1_R1_P4_K1_Ch2-Ch1.zen
153500	-2.359674e-04	9.936285e-04	1.126900e-05	20150213_STAG2gfpcf2_Prometa\MitoSys2\Calibration\mEGFPC1H2B_Noc\H2B-mCherry_mEGFP_1_R1_P4_K1_Ch2-Ch1.zen
163740	-2.157981e-04	7.202759e-04	1.002800e-05	20150213_STAG2gfpcf2_Prometa\MitoSys2\Calibration\mEGFPC1H2B_Noc\H2B-mCherry_mEGFP_1_R1_P4_K1_Ch2-Ch1.zen
173980	1.949277e-04	6.351044e-04	8.986100e-06	20150213_STAG2gfpcf2_Prometa\MitoSys2\Calibration\mEGFPC1H2B_Noc\H2B-mCherry_mEGFP_1_R1_P4_K1_Ch2-Ch1.zen
184220	1.856140e-04	8.175109e-04	8.102500e-06	20150213_STAG2gfpcf2_Prometa\MitoSys2\Calibration\mEGFPC1H2B_Noc\H2B-mCherry_mEGFP_1_R1_P4_K1_Ch2-Ch1.zen
194460	2.788315e-04	1.004378e-03	7.346300e-06	20150213_STAG2gfpcf2_Prometa\MitoSys2\Calibration\mEGFPC1H2B_Noc\H2B-mCherry_mEGFP_1_R1_P4_K1_Ch2-Ch1.zen
204700	1.881052e-04	7.105324e-04	6.694000e-06	20150213_STAG2gfpcf2_Prometa\MitoSys2\Calibration\mEGFPC1H2B_Noc\H2B-mCherry_mEGFP_1_R1_P4_K1_Ch2-Ch1.zen
225180	2.688290e-04	4.955075e-04	5.631200e-06	20150213_STAG2gfpcf2_Prometa\MitoSys2\Calibration\mEGFPC1H2B_Noc\H2B-mCherry_mEGFP_1_R1_P4_K1_Ch2-Ch1.zen
245660	-6.830722e-05	7.082373e-04	4.808700e-06	20150213_STAG2gfpcf2_Prometa\MitoSys2\Calibration\mEGFPC1H2B_Noc\H2B-mCherry_mEGFP_1_R1_P4_K1_Ch2-Ch1.zen
266140	-4.517978e-05	4.024427e-04	4.158500e-06	20150213_STAG2gfpcf2_Prometa\MitoSys2\Calibration\mEGFPC1H2B_Noc\H2B-mCherry_mEGFP_1_R1_P4_K1_Ch2-Ch1.zen
286620	5.627059e-05	5.913879e-04	3.635000e-06	20150213_STAG2gfpcf2_Prometa\MitoSys2\Calibration\mEGFPC1H2B_Noc\H2B-mCherry_mEGFP_1_R1_P4_K1_Ch2-Ch1.zen
307100	2.189278e-04	6.768872e-04	3.207100e-06	20150213_STAG2gfpcf2_Prometa\MitoSys2\Calibration\mEGFPC1H2B_Noc\H2B-mCherry_mEGFP_1_R1_P4_K1_Ch2-Ch1.zen
327580	-1.989053e-04	7.165194e-04	2.852600e-06	20150213_STAG2gfpcf2_Prometa\MitoSys2\Calibration\mEGFPC1H2B_Noc\H2B-mCherry_mEGFP_1_R1_P4_K1_Ch2-Ch1.zen
348060	5.926772e-05	5.825418e-04	2.555400e-06	20150213_STAG2gfpcf2_Prometa\MitoSys2\Calibration\mEGFPC1H2B_Noc\H2B-mCherry_mEGFP_1_R1_P4_K1_Ch2-Ch1.zen
368540	-2.315656e-04	7.489292e-04	2.303600e-06	20150213_STAG2gfpcf2_Prometa\MitoSys2\Calibration\mEGFPC1H2B_Noc\H2B-mCherry_mEGFP_1_R1_P4_K1_Ch2-Ch1.zen
389020	7.864256e-05	5.937189e-04	2.088400e-06	20150213_STAG2gfpcf2_Prometa\MitoSys2\Calibration\mEGFPC1H2B_Noc\H2B-mCherry_mEGFP_1_R1_P4_K1_Ch2-Ch1.zen
409500	-8.923958e-05	4.958907e-04	1.902900e-06	20150213_STAG2gfpcf2_Prometa\MitoSys2\Calibration\mEGFPC1H2B_Noc\H2B-mCherry_mEGFP_1_R1_P4_K1_Ch2-Ch1.zen
450460	-1.481645e-04	5.374484e-04	1.600900e-06	20150213_STAG2gfpcf2_Prometa\MitoSys2\Calibration\mEGFPC1H2B_Noc\H2B-mCherry_mEGFP_1_R1_P4_K1_Ch2-Ch1.zen
491420	-1.526135e-04	6.169495e-04	1.367400e-06	20150213_STAG2gfpcf2_Prometa\MitoSys2\Calibration\mEGFPC1H2B_Noc\H2B-mCherry_mEGFP_1_R1_P4_K1_Ch2-Ch1.zen
532380	4.354825e-05	5.258580e-04	1.182900e-06	20150213_STAG2gfpcf2_Prometa\MitoSys2\Calibration\mEGFPC1H2B_Noc\H2B-mCherry_mEGFP_1_R1_P4_K1_Ch2-Ch1.zen
573340	-1.018191e-04	5.356821e-04	1.034400e-06	20150213_STAG2gfpcf2_Prometa\MitoSys2\Calibration\mEGFPC1H2B_Noc\H2B-mCherry_mEGFP_1_R1_P4_K1_Ch2-Ch1.zen
614300	1.215119e-05	5.845829e-04	9.130500e-07	20150213_STAG2gfpcf2_Prometa\MitoSys2\Calibration\mEGFPC1H2B_Noc\H2B-mCherry_mEGFP_1_R1_P4_K1_Ch2-Ch1.zen
655260	-8.096459e-05	5.243508e-04	8.125100e-07	20150213_STAG2gfpcf2_Prometa\MitoSys2\Calibration\mEGFPC1H2B_Noc\H2B-mCherry_mEGFP_1_R1_P4_K1_Ch2-Ch1.zen
696220	-4.277064e-05	5.311393e-04	7.282200e-07	20150213_STAG2gfpcf2_Prometa\MitoSys2\Calibration\mEGFPC1H2B_Noc\H2B-mCherry_mEGFP_1_R1_P4_K1_Ch2-Ch1.zen
737180	7.126107e-05	5.836791e-04	6.568100e-07	20150213_STAG2gfpcf2_Prometa\MitoSys2\Calibration\mEGFPC1H2B_Noc\H2B-mCherry_mEGFP_1_R1_P4_K1_Ch2-Ch1.zen
778140	-2.028833e-04	5.391347e-04	5.957500e-07	20150213_STAG2gfpcf2_Prometa\MitoSys2\Calibration\mEGFPC1H2B_Noc\H2B-mCherry_mEGFP_1_R1_P4_K1_Ch2-Ch1.zen
819100	-6.336447e-05	4.188164e-04	5.431100e-07	20150213_STAG2gfpcf2_Prometa\MitoSys2\Calibration\mEGFPC1H2B_Noc\H2B-mCherry_mEGFP_1_R1_P4_K1_Ch2-Ch1.zen
901020	-4.095679e-05	4.266521e-04	4.573900e-07	20150213_STAG2gfpcf2_Prometa\MitoSys2\Calibration\mEGFPC1H2B_Noc\H2B-mCherry_mEGFP_1_R1_P4_K1_Ch2-Ch1.zen
982940	-4.596935e-05	3.218018e-04	3.910600e-07	20150213_STAG2gfpcf2_Prometa\MitoSys2\Calibration\mEGFPC1H2B_Noc\H2B-mCherry_mEGFP_1_R1_P4_K1_Ch2-Ch1.zen
1064860	1.522364e-04	4.011846e-04	3.386200e-07	20150213_STAG2gfpcf2_Prometa\MitoSys2\Calibration\mEGFPC1H2B_Noc\H2B-mCherry_mEGFP_1_R1_P4_K1_Ch2-Ch1.zen
1146780	1.036829e-04	5.284581e-04	2.963900e-07	20150213_STAG2gfpcf2_Prometa\MitoSys2\Calibration\mEGFPC1H2B_Noc\H2B-mCherry_mEGFP_1_R1_P4_K1_Ch2-Ch1.zen
1228700	-3.732313e-05	4.653302e-04	2.618500e-07	20150213_STAG2gfpcf2_Prometa\MitoSys2\Calibration\mEGFPC1H2B_Noc\H2B-mCherry_mEGFP_1_R1_P4_K1_Ch2-Ch1.zen
1310620	-2.228291e-05	3.706516e-04	2.332100e-07	20150213_STAG2gfpcf2_Prometa\MitoSys2\Calibration\mEGFPC1H2B_Noc\H2B-mCherry_mEGFP_1_R1_P4_K1_Ch2-Ch1.zen
1392540	-1.042459e-04	4.309340e-04	2.091900e-07	20150213_STAG2gfpcf2_Prometa\MitoSys2\Calibration\mEGFPC1H2B_Noc\H2B-mCherry_mEGFP_1_R1_P4_K1_Ch2-Ch1.zen
1474460	3.332697e-05	4.116183e-04	1.888200e-07	20150213_STAG2gfpcf2_Prometa\MitoSys2\Calibration\mEGFPC1H2B_Noc\H2B-mCherry_mEGFP_1_R1_P4_K1_Ch2-Ch1.zen
1556380	-1.924904e-04	5.212460e-04	1.714000e-07	20150213_STAG2gfpcf2_Prometa\MitoSys2\Calibration\mEGFPC1H2B_Noc\H2B-mCherry_mEGFP_1_R1_P4_K1_Ch2-Ch1.zen
10	3.388584e-02	2.576046e-03	3.366400e-02	20150213_STAG2gfpcf2_Prometa\MitoSys2\Calibration\mEGFPC1H2B_Noc\H2B-mCherry_mEGFP_1_R1_P5_K1_Ch2-Ch1.zen
20	3.263149e-02	2.326325e-03	3.262800e-02	20150213_STAG2gfpcf2_Prometa\MitoSys2\Calibration\mEGFPC1H2B_Noc\H2B-mCherry_mEGFP_1_R1_P5_K1_Ch2-Ch1.zen
30	3.165968e-02	2.127591e-03	3.162400e-02	20150213_STAG2gfpcf2_Prometa\MitoSys2\Calibration\mEGFPC1H2B_Noc\H2B-mCherry_mEGFP_1_R1_P5_K1_Ch2-Ch1.zen
40	3.083721e-02	2.816246e-03	3.066500e-02	20150213_STAG2gfpcf2_Prometa\MitoSys2\Calibration\mEGFPC1H2B_Noc\H2B-mCherry_mEGFP_1_R1_P5_K1_Ch2-Ch1.zen
50	2.968154e-02	2.759542e-03	2.975400e-02	20150213_STAG2gfpcf2_Prometa\MitoSys2\Calibration\mEGFPC1H2B_Noc\H2B-mCherry_mEGFP_1_R1_P5_K1_Ch2-Ch1.zen
60	2.767720e-02	2.025663e-03	2.889100e-02	20150213_STAG2gfpcf2_Prometa\MitoSys2\Calibration\mEGFPC1H2B_Noc\H2B-mCherry_mEGFP_1_R1_P5_K1_Ch2-Ch1.zen
70	2.821062e-02	2.426471e-03	2.807500e-02	20150213_STAG2gfpcf2_Prometa\MitoSys2\Calibration\mEGFPC1H2B_Noc\H2B-mCherry_mEGFP_1_R1_P5_K1_Ch2-Ch1.zen
80	2.741640e-02	2.530896e-03	2.730300e-02	20150213_STAG2gfpcf2_Prometa\MitoSys2\Calibration\mEGFPC1H2B_Noc\H2B-mCherry_mEGFP_1_R1_P5_K1_Ch2-Ch1.zen
90	2.689975e-02	2.325461e-03	2.657400e-02	20150213_STAG2gfpcf2_Prometa\MitoSys2\Calibration\mEGFPC1H2B_Noc\H2B-mCherry_mEGFP_1_R1_P5_K1_Ch2-Ch1.zen
100	2.595551e-02	1.913061e-03	2.588400e-02	20150213_STAG2gfpcf2_Prometa\MitoSys2\Calibration\mEGFPC1H2B_Noc\H2B-mCherry_mEGFP_1_R1_P5_K1_Ch2-Ch1.zen
120	2.450330e-02	2.188160e-03	2.461300e-02	20150213_STAG2gfpcf2_Prometa\MitoSys2\Calibration\mEGFPC1H2B_Noc\H2B-mCherry_mEGFP_1_R1_P5_K1_Ch2-Ch1.zen
140	2.368663e-02	2.053239e-03	2.346900e-02	20150213_STAG2gfpcf2_Prometa\MitoSys2\Calibration\mEGFPC1H2B_Noc\H2B-mCherry_mEGFP_1_R1_P5_K1_Ch2-Ch1.zen
160	2.245985e-02	2.563763e-03	2.243600e-02	20150213_STAG2gfpcf2_Prometa\MitoSys2\Calibration\mEGFPC1H2B_Noc\H2B-mCherry_mEGFP_1_R1_P5_K1_Ch2-Ch1.zen
180	2.173225e-02	1.849028e-03	2.149900e-02	20150213_STAG2gfpcf2_Prometa\MitoSys2\Calibration\mEGFPC1H2B_Noc\H2B-mCherry_mEGFP_1_R1_P5_K1_Ch2-Ch1.zen
200	2.052722e-02	1.920916e-03	2.064300e-02	20150213_STAG2gfpcf2_Prometa\MitoSys2\Calibration\mEGFPC1H2B_Noc\H2B-mCherry_mEGFP_1_R1_P5_K1_Ch2-Ch1.zen
220	1.975130e-02	9.714078e-04	1.986000e-02	20150213_STAG2gfpcf2_Prometa\MitoSys2\Calibration\mEGFPC1H2B_Noc\H2B-mCherry_mEGFP_1_R1_P5_K1_Ch2-Ch1.zen
240	1.951442e-02	1.911670e-03	1.913900e-02	20150213_STAG2gfpcf2_Prometa\MitoSys2\Calibration\mEGFPC1H2B_Noc\H2B-mCherry_mEGFP_1_R1_P5_K1_Ch2-Ch1.zen
260	1.818544e-02	1.917180e-03	1.847300e-02	20150213_STAG2gfpcf2_Prometa\MitoSys2\Calibration\mEGFPC1H2B_Noc\H2B-mCherry_mEGFP_1_R1_P5_K1_Ch2-Ch1.zen
280	1.809176e-02	1.765385e-03	1.785600e-02	20150213_STAG2gfpcf2_Prometa\MitoSys2\Calibration\mEGFPC1H2B_Noc\H2B-mCherry_mEGFP_1_R1_P5_K1_Ch2-Ch1.zen
300	1.758785e-02	1.151319e-03	1.728100e-02	20150213_STAG2gfpcf2_Prometa\MitoSys2\Calibration\mEGFPC1H2B_Noc\H2B-mCherry_mEGFP_1_R1_P5_K1_Ch2-Ch1.zen
340	1.626657e-02	1.662359e-03	1.624300e-02	20150213_STAG2gfpcf2_Prometa\MitoSys2\Calibration\mEGFPC1H2B_Noc\H2B-mCherry_mEGFP_1_R1_P5_K1_Ch2-Ch1.zen
380	1.531914e-02	1.201900e-03	1.532900e-02	20150213_STAG2gfpcf2_Prometa\MitoSys2\Calibration\mEGFPC1H2B_Noc\H2B-mCherry_mEGFP_1_R1_P5_K1_Ch2-Ch1.zen
420	1.440604e-02	1.492450e-03	1.451600e-02	20150213_STAG2gfpcf2_Prometa\MitoSys2\Calibration\mEGFPC1H2B_Noc\H2B-mCherry_mEGFP_1_R1_P5_K1_Ch2-Ch1.zen
460	1.380125e-02	1.495093e-03	1.378800e-02	20150213_STAG2gfpcf2_Prometa\MitoSys2\Calibration\mEGFPC1H2B_Noc\H2B-mCherry_mEGFP_1_R1_P5_K1_Ch2-Ch1.zen
500	1.282467e-02	1.567643e-03	1.313100e-02	20150213_STAG2gfpcf2_Prometa\MitoSys2\Calibration\mEGFPC1H2B_Noc\H2B-mCherry_mEGFP_1_R1_P5_K1_Ch2-Ch1.zen
540	1.245376e-02	1.320179e-03	1.253600e-02	20150213_STAG2gfpcf2_Prometa\MitoSys2\Calibration\mEGFPC1H2B_Noc\H2B-mCherry_mEGFP_1_R1_P5_K1_Ch2-Ch1.zen
580	1.200750e-02	1.687849e-03	1.199300e-02	20150213_STAG2gfpcf2_Prometa\MitoSys2\Calibration\mEGFPC1H2B_Noc\H2B-mCherry_mEGFP_1_R1_P5_K1_Ch2-Ch1.zen
620	1.118544e-02	1.775460e-03	1.149600e-02	20150213_STAG2gfpcf2_Prometa\MitoSys2\Calibration\mEGFPC1H2B_Noc\H2B-mCherry_mEGFP_1_R1_P5_K1_Ch2-Ch1.zen
660	1.116962e-02	1.751463e-03	1.104000e-02	20150213_STAG2gfpcf2_Prometa\MitoSys2\Calibration\mEGFPC1H2B_Noc\H2B-mCherry_mEGFP_1_R1_P5_K1_Ch2-Ch1.zen
700	1.061382e-02	1.724806e-03	1.061900e-02	20150213_STAG2gfpcf2_Prometa\MitoSys2\Calibration\mEGFPC1H2B_Noc\H2B-mCherry_mEGFP_1_R1_P5_K1_Ch2-Ch1.zen
780	9.547462e-03	1.402607e-03	9.867800e-03	20150213_STAG2gfpcf2_Prometa\MitoSys2\Calibration\mEGFPC1H2B_Noc\H2B-mCherry_mEGFP_1_R1_P5_K1_Ch2-Ch1.zen
860	9.244967e-03	1.600283e-03	9.217500e-03	20150213_STAG2gfpcf2_Prometa\MitoSys2\Calibration\mEGFPC1H2B_Noc\H2B-mCherry_mEGFP_1_R1_P5_K1_Ch2-Ch1.zen
940	8.496064e-03	1.642311e-03	8.648800e-03	20150213_STAG2gfpcf2_Prometa\MitoSys2\Calibration\mEGFPC1H2B_Noc\H2B-mCherry_mEGFP_1_R1_P5_K1_Ch2-Ch1.zen
1020	8.145475e-03	1.947661e-03	8.147100e-03	20150213_STAG2gfpcf2_Prometa\MitoSys2\Calibration\mEGFPC1H2B_Noc\H2B-mCherry_mEGFP_1_R1_P5_K1_Ch2-Ch1.zen
1100	7.612170e-03	1.750999e-03	7.701100e-03	20150213_STAG2gfpcf2_Prometa\MitoSys2\Calibration\mEGFPC1H2B_Noc\H2B-mCherry_mEGFP_1_R1_P5_K1_Ch2-Ch1.zen
1180	7.410833e-03	1.559755e-03	7.301800e-03	20150213_STAG2gfpcf2_Prometa\MitoSys2\Calibration\mEGFPC1H2B_Noc\H2B-mCherry_mEGFP_1_R1_P5_K1_Ch2-Ch1.zen
1260	7.009612e-03	1.319238e-03	6.942100e-03	20150213_STAG2gfpcf2_Prometa\MitoSys2\Calibration\mEGFPC1H2B_Noc\H2B-mCherry_mEGFP_1_R1_P5_K1_Ch2-Ch1.zen
1340	6.585811e-03	1.276674e-03	6.616200e-03	20150213_STAG2gfpcf2_Prometa\MitoSys2\Calibration\mEGFPC1H2B_Noc\H2B-mCherry_mEGFP_1_R1_P5_K1_Ch2-Ch1.zen
1420	6.288103e-03	1.420140e-03	6.319500e-03	20150213_STAG2gfpcf2_Prometa\MitoSys2\Calibration\mEGFPC1H2B_Noc\H2B-mCherry_mEGFP_1_R1_P5_K1_Ch2-Ch1.zen
1500	6.199078e-03	1.321423e-03	6.048000e-03	20150213_STAG2gfpcf2_Prometa\MitoSys2\Calibration\mEGFPC1H2B_Noc\H2B-mCherry_mEGFP_1_R1_P5_K1_Ch2-Ch1.zen
1660	5.702886e-03	1.100017e-03	5.568600e-03	20150213_STAG2gfpcf2_Prometa\MitoSys2\Calibration\mEGFPC1H2B_Noc\H2B-mCherry_mEGFP_1_R1_P5_K1_Ch2-Ch1.zen
1820	5.361829e-03	1.173939e-03	5.158000e-03	20150213_STAG2gfpcf2_Prometa\MitoSys2\Calibration\mEGFPC1H2B_Noc\H2B-mCherry_mEGFP_1_R1_P5_K1_Ch2-Ch1.zen
1980	4.805546e-03	1.336463e-03	4.801900e-03	20150213_STAG2gfpcf2_Prometa\MitoSys2\Calibration\mEGFPC1H2B_Noc\H2B-mCherry_mEGFP_1_R1_P5_K1_Ch2-Ch1.zen
2140	4.729935e-03	1.212279e-03	4.489900e-03	20150213_STAG2gfpcf2_Prometa\MitoSys2\Calibration\mEGFPC1H2B_Noc\H2B-mCherry_mEGFP_1_R1_P5_K1_Ch2-Ch1.zen
2300	4.324993e-03	1.261171e-03	4.213900e-03	20150213_STAG2gfpcf2_Prometa\MitoSys2\Calibration\mEGFPC1H2B_Noc\H2B-mCherry_mEGFP_1_R1_P5_K1_Ch2-Ch1.zen
2460	4.051080e-03	1.265342e-03	3.967800e-03	20150213_STAG2gfpcf2_Prometa\MitoSys2\Calibration\mEGFPC1H2B_Noc\H2B-mCherry_mEGFP_1_R1_P5_K1_Ch2-Ch1.zen
2620	3.802106e-03	9.582678e-04	3.746900e-03	20150213_STAG2gfpcf2_Prometa\MitoSys2\Calibration\mEGFPC1H2B_Noc\H2B-mCherry_mEGFP_1_R1_P5_K1_Ch2-Ch1.zen
2780	3.587215e-03	1.185800e-03	3.547500e-03	20150213_STAG2gfpcf2_Prometa\MitoSys2\Calibration\mEGFPC1H2B_Noc\H2B-mCherry_mEGFP_1_R1_P5_K1_Ch2-Ch1.zen
2940	3.655755e-03	1.142959e-03	3.366400e-03	20150213_STAG2gfpcf2_Prometa\MitoSys2\Calibration\mEGFPC1H2B_Noc\H2B-mCherry_mEGFP_1_R1_P5_K1_Ch2-Ch1.zen
3100	3.312838e-03	9.334273e-04	3.201200e-03	20150213_STAG2gfpcf2_Prometa\MitoSys2\Calibration\mEGFPC1H2B_Noc\H2B-mCherry_mEGFP_1_R1_P5_K1_Ch2-Ch1.zen
3420	3.033009e-03	1.023366e-03	2.910800e-03	20150213_STAG2gfpcf2_Prometa\MitoSys2\Calibration\mEGFPC1H2B_Noc\H2B-mCherry_mEGFP_1_R1_P5_K1_Ch2-Ch1.zen
3740	2.579942e-03	9.783963e-04	2.663700e-03	20150213_STAG2gfpcf2_Prometa\MitoSys2\Calibration\mEGFPC1H2B_Noc\H2B-mCherry_mEGFP_1_R1_P5_K1_Ch2-Ch1.zen
4060	2.325174e-03	8.097004e-04	2.450800e-03	20150213_STAG2gfpcf2_Prometa\MitoSys2\Calibration\mEGFPC1H2B_Noc\H2B-mCherry_mEGFP_1_R1_P5_K1_Ch2-Ch1.zen
4380	2.081219e-03	7.607777e-04	2.265600e-03	20150213_STAG2gfpcf2_Prometa\MitoSys2\Calibration\mEGFPC1H2B_Noc\H2B-mCherry_mEGFP_1_R1_P5_K1_Ch2-Ch1.zen
4700	1.848935e-03	8.768938e-04	2.103100e-03	20150213_STAG2gfpcf2_Prometa\MitoSys2\Calibration\mEGFPC1H2B_Noc\H2B-mCherry_mEGFP_1_R1_P5_K1_Ch2-Ch1.zen
5020	1.774655e-03	1.029509e-03	1.959300e-03	20150213_STAG2gfpcf2_Prometa\MitoSys2\Calibration\mEGFPC1H2B_Noc\H2B-mCherry_mEGFP_1_R1_P5_K1_Ch2-Ch1.zen
5340	1.540335e-03	7.813061e-04	1.831400e-03	20150213_STAG2gfpcf2_Prometa\MitoSys2\Calibration\mEGFPC1H2B_Noc\H2B-mCherry_mEGFP_1_R1_P5_K1_Ch2-Ch1.zen
5660	1.402530e-03	8.681976e-04	1.716900e-03	20150213_STAG2gfpcf2_Prometa\MitoSys2\Calibration\mEGFPC1H2B_Noc\H2B-mCherry_mEGFP_1_R1_P5_K1_Ch2-Ch1.zen
5980	1.562997e-03	8.555242e-04	1.613800e-03	20150213_STAG2gfpcf2_Prometa\MitoSys2\Calibration\mEGFPC1H2B_Noc\H2B-mCherry_mEGFP_1_R1_P5_K1_Ch2-Ch1.zen
6300	1.454844e-03	9.148628e-04	1.520700e-03	20150213_STAG2gfpcf2_Prometa\MitoSys2\Calibration\mEGFPC1H2B_Noc\H2B-mCherry_mEGFP_1_R1_P5_K1_Ch2-Ch1.zen
6940	1.041418e-03	1.034104e-03	1.359100e-03	20150213_STAG2gfpcf2_Prometa\MitoSys2\Calibration\mEGFPC1H2B_Noc\H2B-mCherry_mEGFP_1_R1_P5_K1_Ch2-Ch1.zen
7580	9.947228e-04	9.304592e-04	1.223900e-03	20150213_STAG2gfpcf2_Prometa\MitoSys2\Calibration\mEGFPC1H2B_Noc\H2B-mCherry_mEGFP_1_R1_P5_K1_Ch2-Ch1.zen
8220	1.039235e-03	9.993409e-04	1.109500e-03	20150213_STAG2gfpcf2_Prometa\MitoSys2\Calibration\mEGFPC1H2B_Noc\H2B-mCherry_mEGFP_1_R1_P5_K1_Ch2-Ch1.zen
8860	1.074878e-03	8.353707e-04	1.011600e-03	20150213_STAG2gfpcf2_Prometa\MitoSys2\Calibration\mEGFPC1H2B_Noc\H2B-mCherry_mEGFP_1_R1_P5_K1_Ch2-Ch1.zen
9500	9.991638e-04	9.385818e-04	9.270400e-04	20150213_STAG2gfpcf2_Prometa\MitoSys2\Calibration\mEGFPC1H2B_Noc\H2B-mCherry_mEGFP_1_R1_P5_K1_Ch2-Ch1.zen
10140	1.118446e-03	7.544117e-04	8.533700e-04	20150213_STAG2gfpcf2_Prometa\MitoSys2\Calibration\mEGFPC1H2B_Noc\H2B-mCherry_mEGFP_1_R1_P5_K1_Ch2-Ch1.zen
10780	9.387845e-04	7.655533e-04	7.887400e-04	20150213_STAG2gfpcf2_Prometa\MitoSys2\Calibration\mEGFPC1H2B_Noc\H2B-mCherry_mEGFP_1_R1_P5_K1_Ch2-Ch1.zen
11420	9.402512e-04	8.115475e-04	7.316600e-04	20150213_STAG2gfpcf2_Prometa\MitoSys2\Calibration\mEGFPC1H2B_Noc\H2B-mCherry_mEGFP_1_R1_P5_K1_Ch2-Ch1.zen
12060	6.805159e-04	9.273770e-04	6.809500e-04	20150213_STAG2gfpcf2_Prometa\MitoSys2\Calibration\mEGFPC1H2B_Noc\H2B-mCherry_mEGFP_1_R1_P5_K1_Ch2-Ch1.zen
12700	5.536430e-04	8.653050e-04	6.356600e-04	20150213_STAG2gfpcf2_Prometa\MitoSys2\Calibration\mEGFPC1H2B_Noc\H2B-mCherry_mEGFP_1_R1_P5_K1_Ch2-Ch1.zen
13980	4.534579e-04	8.545795e-04	5.583700e-04	20150213_STAG2gfpcf2_Prometa\MitoSys2\Calibration\mEGFPC1H2B_Noc\H2B-mCherry_mEGFP_1_R1_P5_K1_Ch2-Ch1.zen
15260	4.269383e-04	9.776273e-04	4.950700e-04	20150213_STAG2gfpcf2_Prometa\MitoSys2\Calibration\mEGFPC1H2B_Noc\H2B-mCherry_mEGFP_1_R1_P5_K1_Ch2-Ch1.zen
16540	5.063324e-04	6.165508e-04	4.424800e-04	20150213_STAG2gfpcf2_Prometa\MitoSys2\Calibration\mEGFPC1H2B_Noc\H2B-mCherry_mEGFP_1_R1_P5_K1_Ch2-Ch1.zen
17820	4.378120e-04	7.974041e-04	3.982200e-04	20150213_STAG2gfpcf2_Prometa\MitoSys2\Calibration\mEGFPC1H2B_Noc\H2B-mCherry_mEGFP_1_R1_P5_K1_Ch2-Ch1.zen
19100	2.936881e-04	7.617391e-04	3.605800e-04	20150213_STAG2gfpcf2_Prometa\MitoSys2\Calibration\mEGFPC1H2B_Noc\H2B-mCherry_mEGFP_1_R1_P5_K1_Ch2-Ch1.zen
20380	3.400986e-04	8.599173e-04	3.282500e-04	20150213_STAG2gfpcf2_Prometa\MitoSys2\Calibration\mEGFPC1H2B_Noc\H2B-mCherry_mEGFP_1_R1_P5_K1_Ch2-Ch1.zen
21660	5.063051e-04	9.229884e-04	3.002600e-04	20150213_STAG2gfpcf2_Prometa\MitoSys2\Calibration\mEGFPC1H2B_Noc\H2B-mCherry_mEGFP_1_R1_P5_K1_Ch2-Ch1.zen
22940	6.191718e-04	8.121159e-04	2.758400e-04	20150213_STAG2gfpcf2_Prometa\MitoSys2\Calibration\mEGFPC1H2B_Noc\H2B-mCherry_mEGFP_1_R1_P5_K1_Ch2-Ch1.zen
24220	4.807049e-04	1.023612e-03	2.543900e-04	20150213_STAG2gfpcf2_Prometa\MitoSys2\Calibration\mEGFPC1H2B_Noc\H2B-mCherry_mEGFP_1_R1_P5_K1_Ch2-Ch1.zen
25500	2.878511e-04	8.471334e-04	2.354400e-04	20150213_STAG2gfpcf2_Prometa\MitoSys2\Calibration\mEGFPC1H2B_Noc\H2B-mCherry_mEGFP_1_R1_P5_K1_Ch2-Ch1.zen
28060	8.731268e-05	7.549819e-04	2.035600e-04	20150213_STAG2gfpcf2_Prometa\MitoSys2\Calibration\mEGFPC1H2B_Noc\H2B-mCherry_mEGFP_1_R1_P5_K1_Ch2-Ch1.zen
30620	2.737308e-04	5.385982e-04	1.779200e-04	20150213_STAG2gfpcf2_Prometa\MitoSys2\Calibration\mEGFPC1H2B_Noc\H2B-mCherry_mEGFP_1_R1_P5_K1_Ch2-Ch1.zen
33180	3.149562e-04	6.819052e-04	1.569600e-04	20150213_STAG2gfpcf2_Prometa\MitoSys2\Calibration\mEGFPC1H2B_Noc\H2B-mCherry_mEGFP_1_R1_P5_K1_Ch2-Ch1.zen
35740	3.337010e-04	5.232192e-04	1.395800e-04	20150213_STAG2gfpcf2_Prometa\MitoSys2\Calibration\mEGFPC1H2B_Noc\H2B-mCherry_mEGFP_1_R1_P5_K1_Ch2-Ch1.zen
38300	-2.251472e-06	6.761154e-04	1.250000e-04	20150213_STAG2gfpcf2_Prometa\MitoSys2\Calibration\mEGFPC1H2B_Noc\H2B-mCherry_mEGFP_1_R1_P5_K1_Ch2-Ch1.zen
40860	4.689034e-05	5.628002e-04	1.126500e-04	20150213_STAG2gfpcf2_Prometa\MitoSys2\Calibration\mEGFPC1H2B_Noc\H2B-mCherry_mEGFP_1_R1_P5_K1_Ch2-Ch1.zen
43420	2.405703e-04	7.125692e-04	1.020700e-04	20150213_STAG2gfpcf2_Prometa\MitoSys2\Calibration\mEGFPC1H2B_Noc\H2B-mCherry_mEGFP_1_R1_P5_K1_Ch2-Ch1.zen
45980	-1.960540e-05	6.792282e-04	9.294500e-05	20150213_STAG2gfpcf2_Prometa\MitoSys2\Calibration\mEGFPC1H2B_Noc\H2B-mCherry_mEGFP_1_R1_P5_K1_Ch2-Ch1.zen
48540	1.390508e-04	9.050574e-04	8.501500e-05	20150213_STAG2gfpcf2_Prometa\MitoSys2\Calibration\mEGFPC1H2B_Noc\H2B-mCherry_mEGFP_1_R1_P5_K1_Ch2-Ch1.zen
51100	1.269347e-04	7.589542e-04	7.807600e-05	20150213_STAG2gfpcf2_Prometa\MitoSys2\Calibration\mEGFPC1H2B_Noc\H2B-mCherry_mEGFP_1_R1_P5_K1_Ch2-Ch1.zen
56220	-1.089306e-04	7.990162e-04	6.656200e-05	20150213_STAG2gfpcf2_Prometa\MitoSys2\Calibration\mEGFPC1H2B_Noc\H2B-mCherry_mEGFP_1_R1_P5_K1_Ch2-Ch1.zen
61340	9.045591e-05	7.563616e-04	5.745600e-05	20150213_STAG2gfpcf2_Prometa\MitoSys2\Calibration\mEGFPC1H2B_Noc\H2B-mCherry_mEGFP_1_R1_P5_K1_Ch2-Ch1.zen
66460	2.617736e-04	7.855946e-04	5.012400e-05	20150213_STAG2gfpcf2_Prometa\MitoSys2\Calibration\mEGFPC1H2B_Noc\H2B-mCherry_mEGFP_1_R1_P5_K1_Ch2-Ch1.zen
71580	2.590004e-04	6.634638e-04	4.413000e-05	20150213_STAG2gfpcf2_Prometa\MitoSys2\Calibration\mEGFPC1H2B_Noc\H2B-mCherry_mEGFP_1_R1_P5_K1_Ch2-Ch1.zen
76700	3.443805e-04	6.930433e-04	3.916500e-05	20150213_STAG2gfpcf2_Prometa\MitoSys2\Calibration\mEGFPC1H2B_Noc\H2B-mCherry_mEGFP_1_R1_P5_K1_Ch2-Ch1.zen
81820	7.725393e-05	7.322342e-04	3.500400e-05	20150213_STAG2gfpcf2_Prometa\MitoSys2\Calibration\mEGFPC1H2B_Noc\H2B-mCherry_mEGFP_1_R1_P5_K1_Ch2-Ch1.zen
86940	-1.173907e-04	7.993844e-04	3.148100e-05	20150213_STAG2gfpcf2_Prometa\MitoSys2\Calibration\mEGFPC1H2B_Noc\H2B-mCherry_mEGFP_1_R1_P5_K1_Ch2-Ch1.zen
92060	3.842423e-06	7.112561e-04	2.847200e-05	20150213_STAG2gfpcf2_Prometa\MitoSys2\Calibration\mEGFPC1H2B_Noc\H2B-mCherry_mEGFP_1_R1_P5_K1_Ch2-Ch1.zen
97180	3.436557e-04	7.302257e-04	2.588000e-05	20150213_STAG2gfpcf2_Prometa\MitoSys2\Calibration\mEGFPC1H2B_Noc\H2B-mCherry_mEGFP_1_R1_P5_K1_Ch2-Ch1.zen
102300	1.087639e-04	5.863778e-04	2.363100e-05	20150213_STAG2gfpcf2_Prometa\MitoSys2\Calibration\mEGFPC1H2B_Noc\H2B-mCherry_mEGFP_1_R1_P5_K1_Ch2-Ch1.zen
112540	7.108469e-05	6.005407e-04	1.994100e-05	20150213_STAG2gfpcf2_Prometa\MitoSys2\Calibration\mEGFPC1H2B_Noc\H2B-mCherry_mEGFP_1_R1_P5_K1_Ch2-Ch1.zen
122780	8.181564e-05	6.083078e-04	1.706300e-05	20150213_STAG2gfpcf2_Prometa\MitoSys2\Calibration\mEGFPC1H2B_Noc\H2B-mCherry_mEGFP_1_R1_P5_K1_Ch2-Ch1.zen
133020	3.343631e-06	5.964535e-04	1.477300e-05	20150213_STAG2gfpcf2_Prometa\MitoSys2\Calibration\mEGFPC1H2B_Noc\H2B-mCherry_mEGFP_1_R1_P5_K1_Ch2-Ch1.zen
143260	-7.945540e-05	6.159534e-04	1.292100e-05	20150213_STAG2gfpcf2_Prometa\MitoSys2\Calibration\mEGFPC1H2B_Noc\H2B-mCherry_mEGFP_1_R1_P5_K1_Ch2-Ch1.zen
153500	-4.776987e-05	5.844713e-04	1.140000e-05	20150213_STAG2gfpcf2_Prometa\MitoSys2\Calibration\mEGFPC1H2B_Noc\H2B-mCherry_mEGFP_1_R1_P5_K1_Ch2-Ch1.zen
163740	1.713971e-05	6.013648e-04	1.013700e-05	20150213_STAG2gfpcf2_Prometa\MitoSys2\Calibration\mEGFPC1H2B_Noc\H2B-mCherry_mEGFP_1_R1_P5_K1_Ch2-Ch1.zen
173980	3.732536e-05	4.741795e-04	9.074900e-06	20150213_STAG2gfpcf2_Prometa\MitoSys2\Calibration\mEGFPC1H2B_Noc\H2B-mCherry_mEGFP_1_R1_P5_K1_Ch2-Ch1.zen
184220	5.145156e-05	6.861147e-04	8.173800e-06	20150213_STAG2gfpcf2_Prometa\MitoSys2\Calibration\mEGFPC1H2B_Noc\H2B-mCherry_mEGFP_1_R1_P5_K1_Ch2-Ch1.zen
194460	-4.770994e-05	7.906081e-04	7.402400e-06	20150213_STAG2gfpcf2_Prometa\MitoSys2\Calibration\mEGFPC1H2B_Noc\H2B-mCherry_mEGFP_1_R1_P5_K1_Ch2-Ch1.zen
204700	-7.532880e-05	5.649290e-04	6.736700e-06	20150213_STAG2gfpcf2_Prometa\MitoSys2\Calibration\mEGFPC1H2B_Noc\H2B-mCherry_mEGFP_1_R1_P5_K1_Ch2-Ch1.zen
225180	-1.124639e-04	5.797786e-04	5.652300e-06	20150213_STAG2gfpcf2_Prometa\MitoSys2\Calibration\mEGFPC1H2B_Noc\H2B-mCherry_mEGFP_1_R1_P5_K1_Ch2-Ch1.zen
245660	-1.721018e-04	4.316531e-04	4.813300e-06	20150213_STAG2gfpcf2_Prometa\MitoSys2\Calibration\mEGFPC1H2B_Noc\H2B-mCherry_mEGFP_1_R1_P5_K1_Ch2-Ch1.zen
266140	-1.710458e-04	5.107089e-04	4.150600e-06	20150213_STAG2gfpcf2_Prometa\MitoSys2\Calibration\mEGFPC1H2B_Noc\H2B-mCherry_mEGFP_1_R1_P5_K1_Ch2-Ch1.zen
286620	9.294510e-05	6.952855e-04	3.617600e-06	20150213_STAG2gfpcf2_Prometa\MitoSys2\Calibration\mEGFPC1H2B_Noc\H2B-mCherry_mEGFP_1_R1_P5_K1_Ch2-Ch1.zen
307100	-3.069065e-05	4.764953e-04	3.182500e-06	20150213_STAG2gfpcf2_Prometa\MitoSys2\Calibration\mEGFPC1H2B_Noc\H2B-mCherry_mEGFP_1_R1_P5_K1_Ch2-Ch1.zen
327580	2.937176e-05	3.345851e-04	2.822500e-06	20150213_STAG2gfpcf2_Prometa\MitoSys2\Calibration\mEGFPC1H2B_Noc\H2B-mCherry_mEGFP_1_R1_P5_K1_Ch2-Ch1.zen
348060	-1.080313e-04	5.772508e-04	2.521200e-06	20150213_STAG2gfpcf2_Prometa\MitoSys2\Calibration\mEGFPC1H2B_Noc\H2B-mCherry_mEGFP_1_R1_P5_K1_Ch2-Ch1.zen
368540	-3.933616e-05	4.479536e-04	2.266400e-06	20150213_STAG2gfpcf2_Prometa\MitoSys2\Calibration\mEGFPC1H2B_Noc\H2B-mCherry_mEGFP_1_R1_P5_K1_Ch2-Ch1.zen
389020	7.625860e-05	4.984098e-04	2.048900e-06	20150213_STAG2gfpcf2_Prometa\MitoSys2\Calibration\mEGFPC1H2B_Noc\H2B-mCherry_mEGFP_1_R1_P5_K1_Ch2-Ch1.zen
409500	-2.263458e-05	3.033821e-04	1.861700e-06	20150213_STAG2gfpcf2_Prometa\MitoSys2\Calibration\mEGFPC1H2B_Noc\H2B-mCherry_mEGFP_1_R1_P5_K1_Ch2-Ch1.zen
450460	1.189890e-05	3.893040e-04	1.557900e-06	20150213_STAG2gfpcf2_Prometa\MitoSys2\Calibration\mEGFPC1H2B_Noc\H2B-mCherry_mEGFP_1_R1_P5_K1_Ch2-Ch1.zen
491420	-4.065385e-05	4.129658e-04	1.323800e-06	20150213_STAG2gfpcf2_Prometa\MitoSys2\Calibration\mEGFPC1H2B_Noc\H2B-mCherry_mEGFP_1_R1_P5_K1_Ch2-Ch1.zen
532380	-6.876171e-05	5.758347e-04	1.139500e-06	20150213_STAG2gfpcf2_Prometa\MitoSys2\Calibration\mEGFPC1H2B_Noc\H2B-mCherry_mEGFP_1_R1_P5_K1_Ch2-Ch1.zen
573340	-8.637793e-06	2.819825e-04	9.916900e-07	20150213_STAG2gfpcf2_Prometa\MitoSys2\Calibration\mEGFPC1H2B_Noc\H2B-mCherry_mEGFP_1_R1_P5_K1_Ch2-Ch1.zen
614300	-1.022121e-04	4.336670e-04	8.713100e-07	20150213_STAG2gfpcf2_Prometa\MitoSys2\Calibration\mEGFPC1H2B_Noc\H2B-mCherry_mEGFP_1_R1_P5_K1_Ch2-Ch1.zen
655260	1.183620e-05	4.264242e-04	7.719200e-07	20150213_STAG2gfpcf2_Prometa\MitoSys2\Calibration\mEGFPC1H2B_Noc\H2B-mCherry_mEGFP_1_R1_P5_K1_Ch2-Ch1.zen
696220	-6.432420e-05	3.347582e-04	6.888700e-07	20150213_STAG2gfpcf2_Prometa\MitoSys2\Calibration\mEGFPC1H2B_Noc\H2B-mCherry_mEGFP_1_R1_P5_K1_Ch2-Ch1.zen
737180	-6.015482e-05	5.728565e-04	6.187400e-07	20150213_STAG2gfpcf2_Prometa\MitoSys2\Calibration\mEGFPC1H2B_Noc\H2B-mCherry_mEGFP_1_R1_P5_K1_Ch2-Ch1.zen
778140	-1.566799e-04	4.606724e-04	5.589700e-07	20150213_STAG2gfpcf2_Prometa\MitoSys2\Calibration\mEGFPC1H2B_Noc\H2B-mCherry_mEGFP_1_R1_P5_K1_Ch2-Ch1.zen
819100	-1.451799e-04	3.546063e-04	5.076000e-07	20150213_STAG2gfpcf2_Prometa\MitoSys2\Calibration\mEGFPC1H2B_Noc\H2B-mCherry_mEGFP_1_R1_P5_K1_Ch2-Ch1.zen
901020	1.507353e-05	2.951140e-04	4.243200e-07	20150213_STAG2gfpcf2_Prometa\MitoSys2\Calibration\mEGFPC1H2B_Noc\H2B-mCherry_mEGFP_1_R1_P5_K1_Ch2-Ch1.zen
982940	-2.878658e-05	2.703144e-04	3.602600e-07	20150213_STAG2gfpcf2_Prometa\MitoSys2\Calibration\mEGFPC1H2B_Noc\H2B-mCherry_mEGFP_1_R1_P5_K1_Ch2-Ch1.zen
1064860	-8.470546e-05	3.041191e-04	3.099000e-07	20150213_STAG2gfpcf2_Prometa\MitoSys2\Calibration\mEGFPC1H2B_Noc\H2B-mCherry_mEGFP_1_R1_P5_K1_Ch2-Ch1.zen
1146780	-1.347404e-04	3.498431e-04	2.695600e-07	20150213_STAG2gfpcf2_Prometa\MitoSys2\Calibration\mEGFPC1H2B_Noc\H2B-mCherry_mEGFP_1_R1_P5_K1_Ch2-Ch1.zen
1228700	-1.255783e-05	3.559203e-04	2.367300e-07	20150213_STAG2gfpcf2_Prometa\MitoSys2\Calibration\mEGFPC1H2B_Noc\H2B-mCherry_mEGFP_1_R1_P5_K1_Ch2-Ch1.zen
1310620	3.085736e-05	3.061841e-04	2.096500e-07	20150213_STAG2gfpcf2_Prometa\MitoSys2\Calibration\mEGFPC1H2B_Noc\H2B-mCherry_mEGFP_1_R1_P5_K1_Ch2-Ch1.zen
1392540	-4.189807e-05	2.856279e-04	1.870300e-07	20150213_STAG2gfpcf2_Prometa\MitoSys2\Calibration\mEGFPC1H2B_Noc\H2B-mCherry_mEGFP_1_R1_P5_K1_Ch2-Ch1.zen
1474460	1.019365e-04	3.194671e-04	1.679500e-07	20150213_STAG2gfpcf2_Prometa\MitoSys2\Calibration\mEGFPC1H2B_Noc\H2B-mCherry_mEGFP_1_R1_P5_K1_Ch2-Ch1.zen
1556380	-2.484361e-06	2.985856e-04	1.516900e-07	20150213_STAG2gfpcf2_Prometa\MitoSys2\Calibration\mEGFPC1H2B_Noc\H2B-mCherry_mEGFP_1_R1_P5_K1_Ch2-Ch1.zen
10	1.581593e-02	1.218435e-03	1.557700e-02	20150213_STAG2gfpcf2_Prometa\MitoSys2\Calibration\mEGFPC1H2B_Noc\H2B-mCherry_mEGFP_2_R1_P3_K1_Ch2-Ch1.zen
20	1.511746e-02	1.244356e-03	1.487200e-02	20150213_STAG2gfpcf2_Prometa\MitoSys2\Calibration\mEGFPC1H2B_Noc\H2B-mCherry_mEGFP_2_R1_P3_K1_Ch2-Ch1.zen
30	1.386957e-02	1.037823e-03	1.422200e-02	20150213_STAG2gfpcf2_Prometa\MitoSys2\Calibration\mEGFPC1H2B_Noc\H2B-mCherry_mEGFP_2_R1_P3_K1_Ch2-Ch1.zen
40	1.350978e-02	1.194720e-03	1.362200e-02	20150213_STAG2gfpcf2_Prometa\MitoSys2\Calibration\mEGFPC1H2B_Noc\H2B-mCherry_mEGFP_2_R1_P3_K1_Ch2-Ch1.zen
50	1.307451e-02	1.042047e-03	1.306900e-02	20150213_STAG2gfpcf2_Prometa\MitoSys2\Calibration\mEGFPC1H2B_Noc\H2B-mCherry_mEGFP_2_R1_P3_K1_Ch2-Ch1.zen
60	1.247599e-02	1.085816e-03	1.255800e-02	20150213_STAG2gfpcf2_Prometa\MitoSys2\Calibration\mEGFPC1H2B_Noc\H2B-mCherry_mEGFP_2_R1_P3_K1_Ch2-Ch1.zen
70	1.162427e-02	6.719167e-04	1.208700e-02	20150213_STAG2gfpcf2_Prometa\MitoSys2\Calibration\mEGFPC1H2B_Noc\H2B-mCherry_mEGFP_2_R1_P3_K1_Ch2-Ch1.zen
80	1.194787e-02	1.017238e-03	1.165000e-02	20150213_STAG2gfpcf2_Prometa\MitoSys2\Calibration\mEGFPC1H2B_Noc\H2B-mCherry_mEGFP_2_R1_P3_K1_Ch2-Ch1.zen
90	1.129288e-02	9.359135e-04	1.124500e-02	20150213_STAG2gfpcf2_Prometa\MitoSys2\Calibration\mEGFPC1H2B_Noc\H2B-mCherry_mEGFP_2_R1_P3_K1_Ch2-Ch1.zen
100	1.082817e-02	8.111837e-04	1.086800e-02	20150213_STAG2gfpcf2_Prometa\MitoSys2\Calibration\mEGFPC1H2B_Noc\H2B-mCherry_mEGFP_2_R1_P3_K1_Ch2-Ch1.zen
120	1.029304e-02	8.385024e-04	1.019000e-02	20150213_STAG2gfpcf2_Prometa\MitoSys2\Calibration\mEGFPC1H2B_Noc\H2B-mCherry_mEGFP_2_R1_P3_K1_Ch2-Ch1.zen
140	9.475657e-03	8.573129e-04	9.596500e-03	20150213_STAG2gfpcf2_Prometa\MitoSys2\Calibration\mEGFPC1H2B_Noc\H2B-mCherry_mEGFP_2_R1_P3_K1_Ch2-Ch1.zen
160	9.281475e-03	9.962142e-04	9.073300e-03	20150213_STAG2gfpcf2_Prometa\MitoSys2\Calibration\mEGFPC1H2B_Noc\H2B-mCherry_mEGFP_2_R1_P3_K1_Ch2-Ch1.zen
180	8.766893e-03	8.300317e-04	8.608400e-03	20150213_STAG2gfpcf2_Prometa\MitoSys2\Calibration\mEGFPC1H2B_Noc\H2B-mCherry_mEGFP_2_R1_P3_K1_Ch2-Ch1.zen
200	8.138064e-03	8.310068e-04	8.192500e-03	20150213_STAG2gfpcf2_Prometa\MitoSys2\Calibration\mEGFPC1H2B_Noc\H2B-mCherry_mEGFP_2_R1_P3_K1_Ch2-Ch1.zen
220	7.821878e-03	7.404756e-04	7.817900e-03	20150213_STAG2gfpcf2_Prometa\MitoSys2\Calibration\mEGFPC1H2B_Noc\H2B-mCherry_mEGFP_2_R1_P3_K1_Ch2-Ch1.zen
240	7.226756e-03	9.032993e-04	7.478600e-03	20150213_STAG2gfpcf2_Prometa\MitoSys2\Calibration\mEGFPC1H2B_Noc\H2B-mCherry_mEGFP_2_R1_P3_K1_Ch2-Ch1.zen
260	7.381553e-03	7.995701e-04	7.169300e-03	20150213_STAG2gfpcf2_Prometa\MitoSys2\Calibration\mEGFPC1H2B_Noc\H2B-mCherry_mEGFP_2_R1_P3_K1_Ch2-Ch1.zen
280	6.968633e-03	4.761410e-04	6.886200e-03	20150213_STAG2gfpcf2_Prometa\MitoSys2\Calibration\mEGFPC1H2B_Noc\H2B-mCherry_mEGFP_2_R1_P3_K1_Ch2-Ch1.zen
300	6.727114e-03	5.400343e-04	6.625700e-03	20150213_STAG2gfpcf2_Prometa\MitoSys2\Calibration\mEGFPC1H2B_Noc\H2B-mCherry_mEGFP_2_R1_P3_K1_Ch2-Ch1.zen
340	6.024929e-03	9.117335e-04	6.161900e-03	20150213_STAG2gfpcf2_Prometa\MitoSys2\Calibration\mEGFPC1H2B_Noc\H2B-mCherry_mEGFP_2_R1_P3_K1_Ch2-Ch1.zen
380	5.831779e-03	6.177867e-04	5.760300e-03	20150213_STAG2gfpcf2_Prometa\MitoSys2\Calibration\mEGFPC1H2B_Noc\H2B-mCherry_mEGFP_2_R1_P3_K1_Ch2-Ch1.zen
420	5.409497e-03	7.434803e-04	5.408400e-03	20150213_STAG2gfpcf2_Prometa\MitoSys2\Calibration\mEGFPC1H2B_Noc\H2B-mCherry_mEGFP_2_R1_P3_K1_Ch2-Ch1.zen
460	5.084831e-03	6.720802e-04	5.096900e-03	20150213_STAG2gfpcf2_Prometa\MitoSys2\Calibration\mEGFPC1H2B_Noc\H2B-mCherry_mEGFP_2_R1_P3_K1_Ch2-Ch1.zen
500	4.744495e-03	7.426846e-04	4.818800e-03	20150213_STAG2gfpcf2_Prometa\MitoSys2\Calibration\mEGFPC1H2B_Noc\H2B-mCherry_mEGFP_2_R1_P3_K1_Ch2-Ch1.zen
540	4.639497e-03	7.514820e-04	4.568900e-03	20150213_STAG2gfpcf2_Prometa\MitoSys2\Calibration\mEGFPC1H2B_Noc\H2B-mCherry_mEGFP_2_R1_P3_K1_Ch2-Ch1.zen
580	4.183021e-03	5.828256e-04	4.342800e-03	20150213_STAG2gfpcf2_Prometa\MitoSys2\Calibration\mEGFPC1H2B_Noc\H2B-mCherry_mEGFP_2_R1_P3_K1_Ch2-Ch1.zen
620	4.062169e-03	6.863821e-04	4.137300e-03	20150213_STAG2gfpcf2_Prometa\MitoSys2\Calibration\mEGFPC1H2B_Noc\H2B-mCherry_mEGFP_2_R1_P3_K1_Ch2-Ch1.zen
660	3.850772e-03	5.874762e-04	3.949500e-03	20150213_STAG2gfpcf2_Prometa\MitoSys2\Calibration\mEGFPC1H2B_Noc\H2B-mCherry_mEGFP_2_R1_P3_K1_Ch2-Ch1.zen
700	3.667601e-03	5.163634e-04	3.777300e-03	20150213_STAG2gfpcf2_Prometa\MitoSys2\Calibration\mEGFPC1H2B_Noc\H2B-mCherry_mEGFP_2_R1_P3_K1_Ch2-Ch1.zen
780	3.473122e-03	3.848435e-04	3.472400e-03	20150213_STAG2gfpcf2_Prometa\MitoSys2\Calibration\mEGFPC1H2B_Noc\H2B-mCherry_mEGFP_2_R1_P3_K1_Ch2-Ch1.zen
860	3.322681e-03	4.501285e-04	3.210800e-03	20150213_STAG2gfpcf2_Prometa\MitoSys2\Calibration\mEGFPC1H2B_Noc\H2B-mCherry_mEGFP_2_R1_P3_K1_Ch2-Ch1.zen
940	3.086416e-03	5.686406e-04	2.983900e-03	20150213_STAG2gfpcf2_Prometa\MitoSys2\Calibration\mEGFPC1H2B_Noc\H2B-mCherry_mEGFP_2_R1_P3_K1_Ch2-Ch1.zen
1020	2.915395e-03	4.571456e-04	2.785300e-03	20150213_STAG2gfpcf2_Prometa\MitoSys2\Calibration\mEGFPC1H2B_Noc\H2B-mCherry_mEGFP_2_R1_P3_K1_Ch2-Ch1.zen
1100	2.543380e-03	5.768479e-04	2.610100e-03	20150213_STAG2gfpcf2_Prometa\MitoSys2\Calibration\mEGFPC1H2B_Noc\H2B-mCherry_mEGFP_2_R1_P3_K1_Ch2-Ch1.zen
1180	2.474971e-03	5.976512e-04	2.454400e-03	20150213_STAG2gfpcf2_Prometa\MitoSys2\Calibration\mEGFPC1H2B_Noc\H2B-mCherry_mEGFP_2_R1_P3_K1_Ch2-Ch1.zen
1260	2.403222e-03	5.036215e-04	2.315100e-03	20150213_STAG2gfpcf2_Prometa\MitoSys2\Calibration\mEGFPC1H2B_Noc\H2B-mCherry_mEGFP_2_R1_P3_K1_Ch2-Ch1.zen
1340	2.107232e-03	4.991549e-04	2.189900e-03	20150213_STAG2gfpcf2_Prometa\MitoSys2\Calibration\mEGFPC1H2B_Noc\H2B-mCherry_mEGFP_2_R1_P3_K1_Ch2-Ch1.zen
1420	2.118716e-03	4.993637e-04	2.076700e-03	20150213_STAG2gfpcf2_Prometa\MitoSys2\Calibration\mEGFPC1H2B_Noc\H2B-mCherry_mEGFP_2_R1_P3_K1_Ch2-Ch1.zen
1500	2.002924e-03	5.178635e-04	1.974000e-03	20150213_STAG2gfpcf2_Prometa\MitoSys2\Calibration\mEGFPC1H2B_Noc\H2B-mCherry_mEGFP_2_R1_P3_K1_Ch2-Ch1.zen
1660	1.861275e-03	5.630611e-04	1.794500e-03	20150213_STAG2gfpcf2_Prometa\MitoSys2\Calibration\mEGFPC1H2B_Noc\H2B-mCherry_mEGFP_2_R1_P3_K1_Ch2-Ch1.zen
1820	1.740334e-03	4.208120e-04	1.643000e-03	20150213_STAG2gfpcf2_Prometa\MitoSys2\Calibration\mEGFPC1H2B_Noc\H2B-mCherry_mEGFP_2_R1_P3_K1_Ch2-Ch1.zen
1980	1.446279e-03	4.126540e-04	1.513600e-03	20150213_STAG2gfpcf2_Prometa\MitoSys2\Calibration\mEGFPC1H2B_Noc\H2B-mCherry_mEGFP_2_R1_P3_K1_Ch2-Ch1.zen
2140	1.345950e-03	4.982263e-04	1.401800e-03	20150213_STAG2gfpcf2_Prometa\MitoSys2\Calibration\mEGFPC1H2B_Noc\H2B-mCherry_mEGFP_2_R1_P3_K1_Ch2-Ch1.zen
2300	1.278515e-03	4.678501e-04	1.304400e-03	20150213_STAG2gfpcf2_Prometa\MitoSys2\Calibration\mEGFPC1H2B_Noc\H2B-mCherry_mEGFP_2_R1_P3_K1_Ch2-Ch1.zen
2460	1.179771e-03	3.670874e-04	1.218700e-03	20150213_STAG2gfpcf2_Prometa\MitoSys2\Calibration\mEGFPC1H2B_Noc\H2B-mCherry_mEGFP_2_R1_P3_K1_Ch2-Ch1.zen
2620	1.036828e-03	4.434510e-04	1.142900e-03	20150213_STAG2gfpcf2_Prometa\MitoSys2\Calibration\mEGFPC1H2B_Noc\H2B-mCherry_mEGFP_2_R1_P3_K1_Ch2-Ch1.zen
2780	1.018550e-03	4.149485e-04	1.075300e-03	20150213_STAG2gfpcf2_Prometa\MitoSys2\Calibration\mEGFPC1H2B_Noc\H2B-mCherry_mEGFP_2_R1_P3_K1_Ch2-Ch1.zen
2940	1.027146e-03	4.478013e-04	1.014600e-03	20150213_STAG2gfpcf2_Prometa\MitoSys2\Calibration\mEGFPC1H2B_Noc\H2B-mCherry_mEGFP_2_R1_P3_K1_Ch2-Ch1.zen
3100	9.443040e-04	3.040740e-04	9.600000e-04	20150213_STAG2gfpcf2_Prometa\MitoSys2\Calibration\mEGFPC1H2B_Noc\H2B-mCherry_mEGFP_2_R1_P3_K1_Ch2-Ch1.zen
3420	8.027057e-04	3.825901e-04	8.655400e-04	20150213_STAG2gfpcf2_Prometa\MitoSys2\Calibration\mEGFPC1H2B_Noc\H2B-mCherry_mEGFP_2_R1_P3_K1_Ch2-Ch1.zen
3740	7.678721e-04	4.092649e-04	7.868200e-04	20150213_STAG2gfpcf2_Prometa\MitoSys2\Calibration\mEGFPC1H2B_Noc\H2B-mCherry_mEGFP_2_R1_P3_K1_Ch2-Ch1.zen
4060	6.516215e-04	4.308177e-04	7.202900e-04	20150213_STAG2gfpcf2_Prometa\MitoSys2\Calibration\mEGFPC1H2B_Noc\H2B-mCherry_mEGFP_2_R1_P3_K1_Ch2-Ch1.zen
4380	5.979110e-04	4.580598e-04	6.633800e-04	20150213_STAG2gfpcf2_Prometa\MitoSys2\Calibration\mEGFPC1H2B_Noc\H2B-mCherry_mEGFP_2_R1_P3_K1_Ch2-Ch1.zen
4700	6.860613e-04	4.209537e-04	6.142000e-04	20150213_STAG2gfpcf2_Prometa\MitoSys2\Calibration\mEGFPC1H2B_Noc\H2B-mCherry_mEGFP_2_R1_P3_K1_Ch2-Ch1.zen
5020	7.075226e-04	3.620863e-04	5.713100e-04	20150213_STAG2gfpcf2_Prometa\MitoSys2\Calibration\mEGFPC1H2B_Noc\H2B-mCherry_mEGFP_2_R1_P3_K1_Ch2-Ch1.zen
5340	4.956067e-04	4.334633e-04	5.336100e-04	20150213_STAG2gfpcf2_Prometa\MitoSys2\Calibration\mEGFPC1H2B_Noc\H2B-mCherry_mEGFP_2_R1_P3_K1_Ch2-Ch1.zen
5660	5.225994e-04	4.071884e-04	5.002300e-04	20150213_STAG2gfpcf2_Prometa\MitoSys2\Calibration\mEGFPC1H2B_Noc\H2B-mCherry_mEGFP_2_R1_P3_K1_Ch2-Ch1.zen
5980	4.064949e-04	3.899824e-04	4.705000e-04	20150213_STAG2gfpcf2_Prometa\MitoSys2\Calibration\mEGFPC1H2B_Noc\H2B-mCherry_mEGFP_2_R1_P3_K1_Ch2-Ch1.zen
6300	4.756242e-04	4.328052e-04	4.438600e-04	20150213_STAG2gfpcf2_Prometa\MitoSys2\Calibration\mEGFPC1H2B_Noc\H2B-mCherry_mEGFP_2_R1_P3_K1_Ch2-Ch1.zen
6940	2.669970e-04	3.530865e-04	3.981700e-04	20150213_STAG2gfpcf2_Prometa\MitoSys2\Calibration\mEGFPC1H2B_Noc\H2B-mCherry_mEGFP_2_R1_P3_K1_Ch2-Ch1.zen
7580	3.398620e-04	3.904771e-04	3.604500e-04	20150213_STAG2gfpcf2_Prometa\MitoSys2\Calibration\mEGFPC1H2B_Noc\H2B-mCherry_mEGFP_2_R1_P3_K1_Ch2-Ch1.zen
8220	2.514807e-04	3.207686e-04	3.288500e-04	20150213_STAG2gfpcf2_Prometa\MitoSys2\Calibration\mEGFPC1H2B_Noc\H2B-mCherry_mEGFP_2_R1_P3_K1_Ch2-Ch1.zen
8860	2.248641e-04	3.490706e-04	3.020200e-04	20150213_STAG2gfpcf2_Prometa\MitoSys2\Calibration\mEGFPC1H2B_Noc\H2B-mCherry_mEGFP_2_R1_P3_K1_Ch2-Ch1.zen
9500	2.387754e-04	2.634045e-04	2.789900e-04	20150213_STAG2gfpcf2_Prometa\MitoSys2\Calibration\mEGFPC1H2B_Noc\H2B-mCherry_mEGFP_2_R1_P3_K1_Ch2-Ch1.zen
10140	3.069325e-04	2.770785e-04	2.590300e-04	20150213_STAG2gfpcf2_Prometa\MitoSys2\Calibration\mEGFPC1H2B_Noc\H2B-mCherry_mEGFP_2_R1_P3_K1_Ch2-Ch1.zen
10780	2.290194e-04	2.594031e-04	2.415800e-04	20150213_STAG2gfpcf2_Prometa\MitoSys2\Calibration\mEGFPC1H2B_Noc\H2B-mCherry_mEGFP_2_R1_P3_K1_Ch2-Ch1.zen
11420	2.668447e-04	2.989581e-04	2.262100e-04	20150213_STAG2gfpcf2_Prometa\MitoSys2\Calibration\mEGFPC1H2B_Noc\H2B-mCherry_mEGFP_2_R1_P3_K1_Ch2-Ch1.zen
12060	2.235681e-04	3.035580e-04	2.125800e-04	20150213_STAG2gfpcf2_Prometa\MitoSys2\Calibration\mEGFPC1H2B_Noc\H2B-mCherry_mEGFP_2_R1_P3_K1_Ch2-Ch1.zen
12700	1.791959e-04	3.070792e-04	2.004100e-04	20150213_STAG2gfpcf2_Prometa\MitoSys2\Calibration\mEGFPC1H2B_Noc\H2B-mCherry_mEGFP_2_R1_P3_K1_Ch2-Ch1.zen
13980	2.264854e-04	3.905921e-04	1.796500e-04	20150213_STAG2gfpcf2_Prometa\MitoSys2\Calibration\mEGFPC1H2B_Noc\H2B-mCherry_mEGFP_2_R1_P3_K1_Ch2-Ch1.zen
15260	1.774484e-04	3.095474e-04	1.626200e-04	20150213_STAG2gfpcf2_Prometa\MitoSys2\Calibration\mEGFPC1H2B_Noc\H2B-mCherry_mEGFP_2_R1_P3_K1_Ch2-Ch1.zen
16540	1.734237e-04	3.415809e-04	1.484100e-04	20150213_STAG2gfpcf2_Prometa\MitoSys2\Calibration\mEGFPC1H2B_Noc\H2B-mCherry_mEGFP_2_R1_P3_K1_Ch2-Ch1.zen
17820	9.391536e-05	2.966142e-04	1.364100e-04	20150213_STAG2gfpcf2_Prometa\MitoSys2\Calibration\mEGFPC1H2B_Noc\H2B-mCherry_mEGFP_2_R1_P3_K1_Ch2-Ch1.zen
19100	1.142846e-04	3.591570e-04	1.261300e-04	20150213_STAG2gfpcf2_Prometa\MitoSys2\Calibration\mEGFPC1H2B_Noc\H2B-mCherry_mEGFP_2_R1_P3_K1_Ch2-Ch1.zen
20380	1.567463e-04	3.111722e-04	1.172500e-04	20150213_STAG2gfpcf2_Prometa\MitoSys2\Calibration\mEGFPC1H2B_Noc\H2B-mCherry_mEGFP_2_R1_P3_K1_Ch2-Ch1.zen
21660	1.630769e-04	4.450132e-04	1.095000e-04	20150213_STAG2gfpcf2_Prometa\MitoSys2\Calibration\mEGFPC1H2B_Noc\H2B-mCherry_mEGFP_2_R1_P3_K1_Ch2-Ch1.zen
22940	1.415685e-04	3.220205e-04	1.026800e-04	20150213_STAG2gfpcf2_Prometa\MitoSys2\Calibration\mEGFPC1H2B_Noc\H2B-mCherry_mEGFP_2_R1_P3_K1_Ch2-Ch1.zen
24220	1.183558e-04	4.201706e-04	9.664400e-05	20150213_STAG2gfpcf2_Prometa\MitoSys2\Calibration\mEGFPC1H2B_Noc\H2B-mCherry_mEGFP_2_R1_P3_K1_Ch2-Ch1.zen
25500	1.068782e-04	3.429702e-04	9.126100e-05	20150213_STAG2gfpcf2_Prometa\MitoSys2\Calibration\mEGFPC1H2B_Noc\H2B-mCherry_mEGFP_2_R1_P3_K1_Ch2-Ch1.zen
28060	1.709517e-04	2.892496e-04	8.208100e-05	20150213_STAG2gfpcf2_Prometa\MitoSys2\Calibration\mEGFPC1H2B_Noc\H2B-mCherry_mEGFP_2_R1_P3_K1_Ch2-Ch1.zen
30620	8.611639e-05	2.789443e-04	7.455200e-05	20150213_STAG2gfpcf2_Prometa\MitoSys2\Calibration\mEGFPC1H2B_Noc\H2B-mCherry_mEGFP_2_R1_P3_K1_Ch2-Ch1.zen
33180	7.866701e-05	3.058898e-04	6.827000e-05	20150213_STAG2gfpcf2_Prometa\MitoSys2\Calibration\mEGFPC1H2B_Noc\H2B-mCherry_mEGFP_2_R1_P3_K1_Ch2-Ch1.zen
35740	1.371805e-04	2.730345e-04	6.295400e-05	20150213_STAG2gfpcf2_Prometa\MitoSys2\Calibration\mEGFPC1H2B_Noc\H2B-mCherry_mEGFP_2_R1_P3_K1_Ch2-Ch1.zen
38300	7.158715e-05	2.430698e-04	5.840000e-05	20150213_STAG2gfpcf2_Prometa\MitoSys2\Calibration\mEGFPC1H2B_Noc\H2B-mCherry_mEGFP_2_R1_P3_K1_Ch2-Ch1.zen
40860	1.202490e-04	3.430102e-04	5.445600e-05	20150213_STAG2gfpcf2_Prometa\MitoSys2\Calibration\mEGFPC1H2B_Noc\H2B-mCherry_mEGFP_2_R1_P3_K1_Ch2-Ch1.zen
43420	1.411166e-04	2.699648e-04	5.100800e-05	20150213_STAG2gfpcf2_Prometa\MitoSys2\Calibration\mEGFPC1H2B_Noc\H2B-mCherry_mEGFP_2_R1_P3_K1_Ch2-Ch1.zen
45980	4.691988e-05	2.573858e-04	4.797000e-05	20150213_STAG2gfpcf2_Prometa\MitoSys2\Calibration\mEGFPC1H2B_Noc\H2B-mCherry_mEGFP_2_R1_P3_K1_Ch2-Ch1.zen
48540	5.868459e-05	3.126829e-04	4.527300e-05	20150213_STAG2gfpcf2_Prometa\MitoSys2\Calibration\mEGFPC1H2B_Noc\H2B-mCherry_mEGFP_2_R1_P3_K1_Ch2-Ch1.zen
51100	9.833302e-05	2.557144e-04	4.286300e-05	20150213_STAG2gfpcf2_Prometa\MitoSys2\Calibration\mEGFPC1H2B_Noc\H2B-mCherry_mEGFP_2_R1_P3_K1_Ch2-Ch1.zen
56220	1.049859e-04	2.577591e-04	3.873900e-05	20150213_STAG2gfpcf2_Prometa\MitoSys2\Calibration\mEGFPC1H2B_Noc\H2B-mCherry_mEGFP_2_R1_P3_K1_Ch2-Ch1.zen
61340	1.051528e-04	2.394230e-04	3.534100e-05	20150213_STAG2gfpcf2_Prometa\MitoSys2\Calibration\mEGFPC1H2B_Noc\H2B-mCherry_mEGFP_2_R1_P3_K1_Ch2-Ch1.zen
66460	8.295465e-05	2.547854e-04	3.249300e-05	20150213_STAG2gfpcf2_Prometa\MitoSys2\Calibration\mEGFPC1H2B_Noc\H2B-mCherry_mEGFP_2_R1_P3_K1_Ch2-Ch1.zen
71580	7.340563e-05	2.880459e-04	3.007200e-05	20150213_STAG2gfpcf2_Prometa\MitoSys2\Calibration\mEGFPC1H2B_Noc\H2B-mCherry_mEGFP_2_R1_P3_K1_Ch2-Ch1.zen
76700	8.811031e-05	2.057106e-04	2.798900e-05	20150213_STAG2gfpcf2_Prometa\MitoSys2\Calibration\mEGFPC1H2B_Noc\H2B-mCherry_mEGFP_2_R1_P3_K1_Ch2-Ch1.zen
81820	8.556568e-05	3.068302e-04	2.617700e-05	20150213_STAG2gfpcf2_Prometa\MitoSys2\Calibration\mEGFPC1H2B_Noc\H2B-mCherry_mEGFP_2_R1_P3_K1_Ch2-Ch1.zen
86940	4.602076e-05	2.991329e-04	2.458700e-05	20150213_STAG2gfpcf2_Prometa\MitoSys2\Calibration\mEGFPC1H2B_Noc\H2B-mCherry_mEGFP_2_R1_P3_K1_Ch2-Ch1.zen
92060	5.374265e-06	2.870002e-04	2.318100e-05	20150213_STAG2gfpcf2_Prometa\MitoSys2\Calibration\mEGFPC1H2B_Noc\H2B-mCherry_mEGFP_2_R1_P3_K1_Ch2-Ch1.zen
97180	5.551634e-06	3.051848e-04	2.192800e-05	20150213_STAG2gfpcf2_Prometa\MitoSys2\Calibration\mEGFPC1H2B_Noc\H2B-mCherry_mEGFP_2_R1_P3_K1_Ch2-Ch1.zen
102300	-4.805159e-06	2.565320e-04	2.080400e-05	20150213_STAG2gfpcf2_Prometa\MitoSys2\Calibration\mEGFPC1H2B_Noc\H2B-mCherry_mEGFP_2_R1_P3_K1_Ch2-Ch1.zen
112540	2.327945e-05	2.399324e-04	1.887200e-05	20150213_STAG2gfpcf2_Prometa\MitoSys2\Calibration\mEGFPC1H2B_Noc\H2B-mCherry_mEGFP_2_R1_P3_K1_Ch2-Ch1.zen
122780	-5.410603e-05	1.692189e-04	1.727000e-05	20150213_STAG2gfpcf2_Prometa\MitoSys2\Calibration\mEGFPC1H2B_Noc\H2B-mCherry_mEGFP_2_R1_P3_K1_Ch2-Ch1.zen
133020	-5.645620e-05	1.760534e-04	1.592100e-05	20150213_STAG2gfpcf2_Prometa\MitoSys2\Calibration\mEGFPC1H2B_Noc\H2B-mCherry_mEGFP_2_R1_P3_K1_Ch2-Ch1.zen
143260	-5.469919e-05	2.034036e-04	1.476800e-05	20150213_STAG2gfpcf2_Prometa\MitoSys2\Calibration\mEGFPC1H2B_Noc\H2B-mCherry_mEGFP_2_R1_P3_K1_Ch2-Ch1.zen
153500	-1.560385e-05	1.987063e-04	1.377200e-05	20150213_STAG2gfpcf2_Prometa\MitoSys2\Calibration\mEGFPC1H2B_Noc\H2B-mCherry_mEGFP_2_R1_P3_K1_Ch2-Ch1.zen
163740	-1.115557e-05	2.005790e-04	1.290200e-05	20150213_STAG2gfpcf2_Prometa\MitoSys2\Calibration\mEGFPC1H2B_Noc\H2B-mCherry_mEGFP_2_R1_P3_K1_Ch2-Ch1.zen
173980	-3.418978e-05	2.020458e-04	1.213600e-05	20150213_STAG2gfpcf2_Prometa\MitoSys2\Calibration\mEGFPC1H2B_Noc\H2B-mCherry_mEGFP_2_R1_P3_K1_Ch2-Ch1.zen
184220	-8.171164e-05	2.351609e-04	1.145500e-05	20150213_STAG2gfpcf2_Prometa\MitoSys2\Calibration\mEGFPC1H2B_Noc\H2B-mCherry_mEGFP_2_R1_P3_K1_Ch2-Ch1.zen
194460	-8.288510e-05	2.739768e-04	1.084800e-05	20150213_STAG2gfpcf2_Prometa\MitoSys2\Calibration\mEGFPC1H2B_Noc\H2B-mCherry_mEGFP_2_R1_P3_K1_Ch2-Ch1.zen
204700	-1.884899e-05	1.936808e-04	1.030100e-05	20150213_STAG2gfpcf2_Prometa\MitoSys2\Calibration\mEGFPC1H2B_Noc\H2B-mCherry_mEGFP_2_R1_P3_K1_Ch2-Ch1.zen
225180	-1.835856e-05	1.628437e-04	9.358500e-06	20150213_STAG2gfpcf2_Prometa\MitoSys2\Calibration\mEGFPC1H2B_Noc\H2B-mCherry_mEGFP_2_R1_P3_K1_Ch2-Ch1.zen
245660	-3.635681e-05	1.737015e-04	8.573700e-06	20150213_STAG2gfpcf2_Prometa\MitoSys2\Calibration\mEGFPC1H2B_Noc\H2B-mCherry_mEGFP_2_R1_P3_K1_Ch2-Ch1.zen
266140	-1.070476e-05	1.488994e-04	7.910100e-06	20150213_STAG2gfpcf2_Prometa\MitoSys2\Calibration\mEGFPC1H2B_Noc\H2B-mCherry_mEGFP_2_R1_P3_K1_Ch2-Ch1.zen
286620	1.206011e-05	1.295547e-04	7.341500e-06	20150213_STAG2gfpcf2_Prometa\MitoSys2\Calibration\mEGFPC1H2B_Noc\H2B-mCherry_mEGFP_2_R1_P3_K1_Ch2-Ch1.zen
307100	-4.221773e-05	1.671803e-04	6.848900e-06	20150213_STAG2gfpcf2_Prometa\MitoSys2\Calibration\mEGFPC1H2B_Noc\H2B-mCherry_mEGFP_2_R1_P3_K1_Ch2-Ch1.zen
327580	-5.502232e-05	1.538627e-04	6.417900e-06	20150213_STAG2gfpcf2_Prometa\MitoSys2\Calibration\mEGFPC1H2B_Noc\H2B-mCherry_mEGFP_2_R1_P3_K1_Ch2-Ch1.zen
348060	-2.097422e-05	1.819142e-04	6.037600e-06	20150213_STAG2gfpcf2_Prometa\MitoSys2\Calibration\mEGFPC1H2B_Noc\H2B-mCherry_mEGFP_2_R1_P3_K1_Ch2-Ch1.zen
368540	1.994331e-05	1.425789e-04	5.699600e-06	20150213_STAG2gfpcf2_Prometa\MitoSys2\Calibration\mEGFPC1H2B_Noc\H2B-mCherry_mEGFP_2_R1_P3_K1_Ch2-Ch1.zen
389020	-2.196197e-05	1.478155e-04	5.397100e-06	20150213_STAG2gfpcf2_Prometa\MitoSys2\Calibration\mEGFPC1H2B_Noc\H2B-mCherry_mEGFP_2_R1_P3_K1_Ch2-Ch1.zen
409500	-8.107703e-06	1.392663e-04	5.124800e-06	20150213_STAG2gfpcf2_Prometa\MitoSys2\Calibration\mEGFPC1H2B_Noc\H2B-mCherry_mEGFP_2_R1_P3_K1_Ch2-Ch1.zen
450460	-9.892462e-07	1.608385e-04	4.654400e-06	20150213_STAG2gfpcf2_Prometa\MitoSys2\Calibration\mEGFPC1H2B_Noc\H2B-mCherry_mEGFP_2_R1_P3_K1_Ch2-Ch1.zen
491420	-1.697959e-05	1.396883e-04	4.262300e-06	20150213_STAG2gfpcf2_Prometa\MitoSys2\Calibration\mEGFPC1H2B_Noc\H2B-mCherry_mEGFP_2_R1_P3_K1_Ch2-Ch1.zen
532380	-4.574572e-05	1.732395e-04	3.930500e-06	20150213_STAG2gfpcf2_Prometa\MitoSys2\Calibration\mEGFPC1H2B_Noc\H2B-mCherry_mEGFP_2_R1_P3_K1_Ch2-Ch1.zen
573340	-6.115251e-05	1.363469e-04	3.646000e-06	20150213_STAG2gfpcf2_Prometa\MitoSys2\Calibration\mEGFPC1H2B_Noc\H2B-mCherry_mEGFP_2_R1_P3_K1_Ch2-Ch1.zen
614300	-3.021867e-05	1.322631e-04	3.399300e-06	20150213_STAG2gfpcf2_Prometa\MitoSys2\Calibration\mEGFPC1H2B_Noc\H2B-mCherry_mEGFP_2_R1_P3_K1_Ch2-Ch1.zen
655260	-1.391526e-05	1.276333e-04	3.183500e-06	20150213_STAG2gfpcf2_Prometa\MitoSys2\Calibration\mEGFPC1H2B_Noc\H2B-mCherry_mEGFP_2_R1_P3_K1_Ch2-Ch1.zen
696220	4.793685e-05	1.377814e-04	2.993100e-06	20150213_STAG2gfpcf2_Prometa\MitoSys2\Calibration\mEGFPC1H2B_Noc\H2B-mCherry_mEGFP_2_R1_P3_K1_Ch2-Ch1.zen
737180	-8.018395e-05	1.485041e-04	2.823800e-06	20150213_STAG2gfpcf2_Prometa\MitoSys2\Calibration\mEGFPC1H2B_Noc\H2B-mCherry_mEGFP_2_R1_P3_K1_Ch2-Ch1.zen
778140	5.249627e-06	1.537927e-04	2.672300e-06	20150213_STAG2gfpcf2_Prometa\MitoSys2\Calibration\mEGFPC1H2B_Noc\H2B-mCherry_mEGFP_2_R1_P3_K1_Ch2-Ch1.zen
819100	-3.701280e-06	1.079139e-04	2.536000e-06	20150213_STAG2gfpcf2_Prometa\MitoSys2\Calibration\mEGFPC1H2B_Noc\H2B-mCherry_mEGFP_2_R1_P3_K1_Ch2-Ch1.zen
901020	-4.197109e-05	1.557223e-04	2.300600e-06	20150213_STAG2gfpcf2_Prometa\MitoSys2\Calibration\mEGFPC1H2B_Noc\H2B-mCherry_mEGFP_2_R1_P3_K1_Ch2-Ch1.zen
982940	1.067346e-06	9.866292e-05	2.104500e-06	20150213_STAG2gfpcf2_Prometa\MitoSys2\Calibration\mEGFPC1H2B_Noc\H2B-mCherry_mEGFP_2_R1_P3_K1_Ch2-Ch1.zen
1064860	9.684535e-06	1.102883e-04	1.938600e-06	20150213_STAG2gfpcf2_Prometa\MitoSys2\Calibration\mEGFPC1H2B_Noc\H2B-mCherry_mEGFP_2_R1_P3_K1_Ch2-Ch1.zen
1146780	-4.480194e-05	1.155439e-04	1.796600e-06	20150213_STAG2gfpcf2_Prometa\MitoSys2\Calibration\mEGFPC1H2B_Noc\H2B-mCherry_mEGFP_2_R1_P3_K1_Ch2-Ch1.zen
1228700	-4.016168e-05	9.294415e-05	1.673500e-06	20150213_STAG2gfpcf2_Prometa\MitoSys2\Calibration\mEGFPC1H2B_Noc\H2B-mCherry_mEGFP_2_R1_P3_K1_Ch2-Ch1.zen
1310620	6.512980e-06	1.167973e-04	1.565900e-06	20150213_STAG2gfpcf2_Prometa\MitoSys2\Calibration\mEGFPC1H2B_Noc\H2B-mCherry_mEGFP_2_R1_P3_K1_Ch2-Ch1.zen
1392540	5.215235e-06	9.389083e-05	1.471000e-06	20150213_STAG2gfpcf2_Prometa\MitoSys2\Calibration\mEGFPC1H2B_Noc\H2B-mCherry_mEGFP_2_R1_P3_K1_Ch2-Ch1.zen
1474460	-1.327015e-05	1.016445e-04	1.386700e-06	20150213_STAG2gfpcf2_Prometa\MitoSys2\Calibration\mEGFPC1H2B_Noc\H2B-mCherry_mEGFP_2_R1_P3_K1_Ch2-Ch1.zen
1556380	-3.604908e-05	1.039563e-04	1.311400e-06	20150213_STAG2gfpcf2_Prometa\MitoSys2\Calibration\mEGFPC1H2B_Noc\H2B-mCherry_mEGFP_2_R1_P3_K1_Ch2-Ch1.zen
10	1.518022e-02	1.076382e-03	1.486600e-02	20150213_STAG2gfpcf2_Prometa\MitoSys2\Calibration\mEGFPC1H2B_Noc\H2B-mCherry_mEGFP_2_R1_P4_K1_Ch2-Ch1.zen
20	1.372690e-02	8.504672e-04	1.430500e-02	20150213_STAG2gfpcf2_Prometa\MitoSys2\Calibration\mEGFPC1H2B_Noc\H2B-mCherry_mEGFP_2_R1_P4_K1_Ch2-Ch1.zen
30	1.360770e-02	1.082130e-03	1.379100e-02	20150213_STAG2gfpcf2_Prometa\MitoSys2\Calibration\mEGFPC1H2B_Noc\H2B-mCherry_mEGFP_2_R1_P4_K1_Ch2-Ch1.zen
40	1.337824e-02	9.078556e-04	1.331900e-02	20150213_STAG2gfpcf2_Prometa\MitoSys2\Calibration\mEGFPC1H2B_Noc\H2B-mCherry_mEGFP_2_R1_P4_K1_Ch2-Ch1.zen
50	1.313863e-02	1.282447e-03	1.288400e-02	20150213_STAG2gfpcf2_Prometa\MitoSys2\Calibration\mEGFPC1H2B_Noc\H2B-mCherry_mEGFP_2_R1_P4_K1_Ch2-Ch1.zen
60	1.283753e-02	1.164555e-03	1.248300e-02	20150213_STAG2gfpcf2_Prometa\MitoSys2\Calibration\mEGFPC1H2B_Noc\H2B-mCherry_mEGFP_2_R1_P4_K1_Ch2-Ch1.zen
70	1.205795e-02	1.206820e-03	1.211200e-02	20150213_STAG2gfpcf2_Prometa\MitoSys2\Calibration\mEGFPC1H2B_Noc\H2B-mCherry_mEGFP_2_R1_P4_K1_Ch2-Ch1.zen
80	1.172605e-02	1.409713e-03	1.176700e-02	20150213_STAG2gfpcf2_Prometa\MitoSys2\Calibration\mEGFPC1H2B_Noc\H2B-mCherry_mEGFP_2_R1_P4_K1_Ch2-Ch1.zen
90	1.116139e-02	1.014644e-03	1.144700e-02	20150213_STAG2gfpcf2_Prometa\MitoSys2\Calibration\mEGFPC1H2B_Noc\H2B-mCherry_mEGFP_2_R1_P4_K1_Ch2-Ch1.zen
100	1.096815e-02	9.439249e-04	1.114800e-02	20150213_STAG2gfpcf2_Prometa\MitoSys2\Calibration\mEGFPC1H2B_Noc\H2B-mCherry_mEGFP_2_R1_P4_K1_Ch2-Ch1.zen
120	1.050071e-02	7.374621e-04	1.060600e-02	20150213_STAG2gfpcf2_Prometa\MitoSys2\Calibration\mEGFPC1H2B_Noc\H2B-mCherry_mEGFP_2_R1_P4_K1_Ch2-Ch1.zen
140	1.005130e-02	9.181547e-04	1.012800e-02	20150213_STAG2gfpcf2_Prometa\MitoSys2\Calibration\mEGFPC1H2B_Noc\H2B-mCherry_mEGFP_2_R1_P4_K1_Ch2-Ch1.zen
160	9.768711e-03	7.920603e-04	9.702800e-03	20150213_STAG2gfpcf2_Prometa\MitoSys2\Calibration\mEGFPC1H2B_Noc\H2B-mCherry_mEGFP_2_R1_P4_K1_Ch2-Ch1.zen
180	9.547413e-03	8.104705e-04	9.321100e-03	20150213_STAG2gfpcf2_Prometa\MitoSys2\Calibration\mEGFPC1H2B_Noc\H2B-mCherry_mEGFP_2_R1_P4_K1_Ch2-Ch1.zen
200	9.183812e-03	9.647009e-04	8.975900e-03	20150213_STAG2gfpcf2_Prometa\MitoSys2\Calibration\mEGFPC1H2B_Noc\H2B-mCherry_mEGFP_2_R1_P4_K1_Ch2-Ch1.zen
220	8.376048e-03	1.116780e-03	8.661500e-03	20150213_STAG2gfpcf2_Prometa\MitoSys2\Calibration\mEGFPC1H2B_Noc\H2B-mCherry_mEGFP_2_R1_P4_K1_Ch2-Ch1.zen
240	8.557627e-03	9.484672e-04	8.373200e-03	20150213_STAG2gfpcf2_Prometa\MitoSys2\Calibration\mEGFPC1H2B_Noc\H2B-mCherry_mEGFP_2_R1_P4_K1_Ch2-Ch1.zen
260	8.216944e-03	9.123862e-04	8.107400e-03	20150213_STAG2gfpcf2_Prometa\MitoSys2\Calibration\mEGFPC1H2B_Noc\H2B-mCherry_mEGFP_2_R1_P4_K1_Ch2-Ch1.zen
280	7.686001e-03	1.025806e-03	7.860800e-03	20150213_STAG2gfpcf2_Prometa\MitoSys2\Calibration\mEGFPC1H2B_Noc\H2B-mCherry_mEGFP_2_R1_P4_K1_Ch2-Ch1.zen
300	7.713487e-03	7.180754e-04	7.631100e-03	20150213_STAG2gfpcf2_Prometa\MitoSys2\Calibration\mEGFPC1H2B_Noc\H2B-mCherry_mEGFP_2_R1_P4_K1_Ch2-Ch1.zen
340	7.125251e-03	6.668019e-04	7.214300e-03	20150213_STAG2gfpcf2_Prometa\MitoSys2\Calibration\mEGFPC1H2B_Noc\H2B-mCherry_mEGFP_2_R1_P4_K1_Ch2-Ch1.zen
380	6.803723e-03	7.215750e-04	6.844200e-03	20150213_STAG2gfpcf2_Prometa\MitoSys2\Calibration\mEGFPC1H2B_Noc\H2B-mCherry_mEGFP_2_R1_P4_K1_Ch2-Ch1.zen
420	6.567837e-03	6.812861e-04	6.511700e-03	20150213_STAG2gfpcf2_Prometa\MitoSys2\Calibration\mEGFPC1H2B_Noc\H2B-mCherry_mEGFP_2_R1_P4_K1_Ch2-Ch1.zen
460	6.354826e-03	6.580098e-04	6.210200e-03	20150213_STAG2gfpcf2_Prometa\MitoSys2\Calibration\mEGFPC1H2B_Noc\H2B-mCherry_mEGFP_2_R1_P4_K1_Ch2-Ch1.zen
500	5.935529e-03	7.621741e-04	5.935000e-03	20150213_STAG2gfpcf2_Prometa\MitoSys2\Calibration\mEGFPC1H2B_Noc\H2B-mCherry_mEGFP_2_R1_P4_K1_Ch2-Ch1.zen
540	5.700433e-03	7.346344e-04	5.682300e-03	20150213_STAG2gfpcf2_Prometa\MitoSys2\Calibration\mEGFPC1H2B_Noc\H2B-mCherry_mEGFP_2_R1_P4_K1_Ch2-Ch1.zen
580	5.491868e-03	7.393893e-04	5.449200e-03	20150213_STAG2gfpcf2_Prometa\MitoSys2\Calibration\mEGFPC1H2B_Noc\H2B-mCherry_mEGFP_2_R1_P4_K1_Ch2-Ch1.zen
620	5.295079e-03	7.086257e-04	5.233200e-03	20150213_STAG2gfpcf2_Prometa\MitoSys2\Calibration\mEGFPC1H2B_Noc\H2B-mCherry_mEGFP_2_R1_P4_K1_Ch2-Ch1.zen
660	4.909510e-03	6.497150e-04	5.032600e-03	20150213_STAG2gfpcf2_Prometa\MitoSys2\Calibration\mEGFPC1H2B_Noc\H2B-mCherry_mEGFP_2_R1_P4_K1_Ch2-Ch1.zen
700	4.899183e-03	6.907751e-04	4.845600e-03	20150213_STAG2gfpcf2_Prometa\MitoSys2\Calibration\mEGFPC1H2B_Noc\H2B-mCherry_mEGFP_2_R1_P4_K1_Ch2-Ch1.zen
780	4.461459e-03	5.081799e-04	4.507200e-03	20150213_STAG2gfpcf2_Prometa\MitoSys2\Calibration\mEGFPC1H2B_Noc\H2B-mCherry_mEGFP_2_R1_P4_K1_Ch2-Ch1.zen
860	4.317989e-03	6.564317e-04	4.209400e-03	20150213_STAG2gfpcf2_Prometa\MitoSys2\Calibration\mEGFPC1H2B_Noc\H2B-mCherry_mEGFP_2_R1_P4_K1_Ch2-Ch1.zen
940	3.886055e-03	5.240614e-04	3.945400e-03	20150213_STAG2gfpcf2_Prometa\MitoSys2\Calibration\mEGFPC1H2B_Noc\H2B-mCherry_mEGFP_2_R1_P4_K1_Ch2-Ch1.zen
1020	3.592038e-03	5.757847e-04	3.709800e-03	20150213_STAG2gfpcf2_Prometa\MitoSys2\Calibration\mEGFPC1H2B_Noc\H2B-mCherry_mEGFP_2_R1_P4_K1_Ch2-Ch1.zen
1100	3.450259e-03	6.217954e-04	3.498500e-03	20150213_STAG2gfpcf2_Prometa\MitoSys2\Calibration\mEGFPC1H2B_Noc\H2B-mCherry_mEGFP_2_R1_P4_K1_Ch2-Ch1.zen
1180	3.247910e-03	6.864922e-04	3.307900e-03	20150213_STAG2gfpcf2_Prometa\MitoSys2\Calibration\mEGFPC1H2B_Noc\H2B-mCherry_mEGFP_2_R1_P4_K1_Ch2-Ch1.zen
1260	3.122069e-03	6.875738e-04	3.135300e-03	20150213_STAG2gfpcf2_Prometa\MitoSys2\Calibration\mEGFPC1H2B_Noc\H2B-mCherry_mEGFP_2_R1_P4_K1_Ch2-Ch1.zen
1340	3.018288e-03	6.500929e-04	2.978300e-03	20150213_STAG2gfpcf2_Prometa\MitoSys2\Calibration\mEGFPC1H2B_Noc\H2B-mCherry_mEGFP_2_R1_P4_K1_Ch2-Ch1.zen
1420	3.004043e-03	5.922118e-04	2.834900e-03	20150213_STAG2gfpcf2_Prometa\MitoSys2\Calibration\mEGFPC1H2B_Noc\H2B-mCherry_mEGFP_2_R1_P4_K1_Ch2-Ch1.zen
1500	2.785850e-03	5.953663e-04	2.703600e-03	20150213_STAG2gfpcf2_Prometa\MitoSys2\Calibration\mEGFPC1H2B_Noc\H2B-mCherry_mEGFP_2_R1_P4_K1_Ch2-Ch1.zen
1660	2.537073e-03	5.498376e-04	2.471400e-03	20150213_STAG2gfpcf2_Prometa\MitoSys2\Calibration\mEGFPC1H2B_Noc\H2B-mCherry_mEGFP_2_R1_P4_K1_Ch2-Ch1.zen
1820	2.239733e-03	5.357461e-04	2.273000e-03	20150213_STAG2gfpcf2_Prometa\MitoSys2\Calibration\mEGFPC1H2B_Noc\H2B-mCherry_mEGFP_2_R1_P4_K1_Ch2-Ch1.zen
1980	2.153556e-03	6.021768e-04	2.101500e-03	20150213_STAG2gfpcf2_Prometa\MitoSys2\Calibration\mEGFPC1H2B_Noc\H2B-mCherry_mEGFP_2_R1_P4_K1_Ch2-Ch1.zen
2140	1.831519e-03	4.831920e-04	1.951900e-03	20150213_STAG2gfpcf2_Prometa\MitoSys2\Calibration\mEGFPC1H2B_Noc\H2B-mCherry_mEGFP_2_R1_P4_K1_Ch2-Ch1.zen
2300	1.714882e-03	4.979201e-04	1.820500e-03	20150213_STAG2gfpcf2_Prometa\MitoSys2\Calibration\mEGFPC1H2B_Noc\H2B-mCherry_mEGFP_2_R1_P4_K1_Ch2-Ch1.zen
2460	1.619041e-03	4.548275e-04	1.704200e-03	20150213_STAG2gfpcf2_Prometa\MitoSys2\Calibration\mEGFPC1H2B_Noc\H2B-mCherry_mEGFP_2_R1_P4_K1_Ch2-Ch1.zen
2620	1.563775e-03	4.223716e-04	1.600500e-03	20150213_STAG2gfpcf2_Prometa\MitoSys2\Calibration\mEGFPC1H2B_Noc\H2B-mCherry_mEGFP_2_R1_P4_K1_Ch2-Ch1.zen
2780	1.495498e-03	4.997903e-04	1.507600e-03	20150213_STAG2gfpcf2_Prometa\MitoSys2\Calibration\mEGFPC1H2B_Noc\H2B-mCherry_mEGFP_2_R1_P4_K1_Ch2-Ch1.zen
2940	1.394474e-03	4.854388e-04	1.424000e-03	20150213_STAG2gfpcf2_Prometa\MitoSys2\Calibration\mEGFPC1H2B_Noc\H2B-mCherry_mEGFP_2_R1_P4_K1_Ch2-Ch1.zen
3100	1.300620e-03	4.841591e-04	1.348200e-03	20150213_STAG2gfpcf2_Prometa\MitoSys2\Calibration\mEGFPC1H2B_Noc\H2B-mCherry_mEGFP_2_R1_P4_K1_Ch2-Ch1.zen
3420	1.320230e-03	4.687343e-04	1.216600e-03	20150213_STAG2gfpcf2_Prometa\MitoSys2\Calibration\mEGFPC1H2B_Noc\H2B-mCherry_mEGFP_2_R1_P4_K1_Ch2-Ch1.zen
3740	1.121221e-03	5.126039e-04	1.106100e-03	20150213_STAG2gfpcf2_Prometa\MitoSys2\Calibration\mEGFPC1H2B_Noc\H2B-mCherry_mEGFP_2_R1_P4_K1_Ch2-Ch1.zen
4060	9.244751e-04	4.853886e-04	1.012300e-03	20150213_STAG2gfpcf2_Prometa\MitoSys2\Calibration\mEGFPC1H2B_Noc\H2B-mCherry_mEGFP_2_R1_P4_K1_Ch2-Ch1.zen
4380	8.943833e-04	5.279040e-04	9.316600e-04	20150213_STAG2gfpcf2_Prometa\MitoSys2\Calibration\mEGFPC1H2B_Noc\H2B-mCherry_mEGFP_2_R1_P4_K1_Ch2-Ch1.zen
4700	7.869427e-04	5.035885e-04	8.616900e-04	20150213_STAG2gfpcf2_Prometa\MitoSys2\Calibration\mEGFPC1H2B_Noc\H2B-mCherry_mEGFP_2_R1_P4_K1_Ch2-Ch1.zen
5020	7.886175e-04	4.844109e-04	8.004600e-04	20150213_STAG2gfpcf2_Prometa\MitoSys2\Calibration\mEGFPC1H2B_Noc\H2B-mCherry_mEGFP_2_R1_P4_K1_Ch2-Ch1.zen
5340	8.034960e-04	4.198291e-04	7.464800e-04	20150213_STAG2gfpcf2_Prometa\MitoSys2\Calibration\mEGFPC1H2B_Noc\H2B-mCherry_mEGFP_2_R1_P4_K1_Ch2-Ch1.zen
5660	7.085945e-04	4.679870e-04	6.985600e-04	20150213_STAG2gfpcf2_Prometa\MitoSys2\Calibration\mEGFPC1H2B_Noc\H2B-mCherry_mEGFP_2_R1_P4_K1_Ch2-Ch1.zen
5980	8.284394e-04	4.174028e-04	6.557800e-04	20150213_STAG2gfpcf2_Prometa\MitoSys2\Calibration\mEGFPC1H2B_Noc\H2B-mCherry_mEGFP_2_R1_P4_K1_Ch2-Ch1.zen
6300	6.859055e-04	3.769115e-04	6.173600e-04	20150213_STAG2gfpcf2_Prometa\MitoSys2\Calibration\mEGFPC1H2B_Noc\H2B-mCherry_mEGFP_2_R1_P4_K1_Ch2-Ch1.zen
6940	6.434409e-04	3.394459e-04	5.512900e-04	20150213_STAG2gfpcf2_Prometa\MitoSys2\Calibration\mEGFPC1H2B_Noc\H2B-mCherry_mEGFP_2_R1_P4_K1_Ch2-Ch1.zen
7580	5.651176e-04	4.242923e-04	4.965900e-04	20150213_STAG2gfpcf2_Prometa\MitoSys2\Calibration\mEGFPC1H2B_Noc\H2B-mCherry_mEGFP_2_R1_P4_K1_Ch2-Ch1.zen
8220	5.300333e-04	3.530038e-04	4.506600e-04	20150213_STAG2gfpcf2_Prometa\MitoSys2\Calibration\mEGFPC1H2B_Noc\H2B-mCherry_mEGFP_2_R1_P4_K1_Ch2-Ch1.zen
8860	4.817479e-04	4.522017e-04	4.116000e-04	20150213_STAG2gfpcf2_Prometa\MitoSys2\Calibration\mEGFPC1H2B_Noc\H2B-mCherry_mEGFP_2_R1_P4_K1_Ch2-Ch1.zen
9500	4.492984e-04	3.265620e-04	3.780400e-04	20150213_STAG2gfpcf2_Prometa\MitoSys2\Calibration\mEGFPC1H2B_Noc\H2B-mCherry_mEGFP_2_R1_P4_K1_Ch2-Ch1.zen
10140	2.738071e-04	3.648830e-04	3.489200e-04	20150213_STAG2gfpcf2_Prometa\MitoSys2\Calibration\mEGFPC1H2B_Noc\H2B-mCherry_mEGFP_2_R1_P4_K1_Ch2-Ch1.zen
10780	2.794632e-04	3.975830e-04	3.234500e-04	20150213_STAG2gfpcf2_Prometa\MitoSys2\Calibration\mEGFPC1H2B_Noc\H2B-mCherry_mEGFP_2_R1_P4_K1_Ch2-Ch1.zen
11420	2.805113e-04	3.481771e-04	3.010100e-04	20150213_STAG2gfpcf2_Prometa\MitoSys2\Calibration\mEGFPC1H2B_Noc\H2B-mCherry_mEGFP_2_R1_P4_K1_Ch2-Ch1.zen
12060	2.458751e-04	3.680690e-04	2.811100e-04	20150213_STAG2gfpcf2_Prometa\MitoSys2\Calibration\mEGFPC1H2B_Noc\H2B-mCherry_mEGFP_2_R1_P4_K1_Ch2-Ch1.zen
12700	1.761838e-04	4.312278e-04	2.633600e-04	20150213_STAG2gfpcf2_Prometa\MitoSys2\Calibration\mEGFPC1H2B_Noc\H2B-mCherry_mEGFP_2_R1_P4_K1_Ch2-Ch1.zen
13980	2.048984e-04	5.203841e-04	2.331000e-04	20150213_STAG2gfpcf2_Prometa\MitoSys2\Calibration\mEGFPC1H2B_Noc\H2B-mCherry_mEGFP_2_R1_P4_K1_Ch2-Ch1.zen
15260	1.345350e-04	4.915881e-04	2.083200e-04	20150213_STAG2gfpcf2_Prometa\MitoSys2\Calibration\mEGFPC1H2B_Noc\H2B-mCherry_mEGFP_2_R1_P4_K1_Ch2-Ch1.zen
16540	4.596498e-05	3.954179e-04	1.877200e-04	20150213_STAG2gfpcf2_Prometa\MitoSys2\Calibration\mEGFPC1H2B_Noc\H2B-mCherry_mEGFP_2_R1_P4_K1_Ch2-Ch1.zen
17820	1.411791e-04	4.385411e-04	1.703500e-04	20150213_STAG2gfpcf2_Prometa\MitoSys2\Calibration\mEGFPC1H2B_Noc\H2B-mCherry_mEGFP_2_R1_P4_K1_Ch2-Ch1.zen
19100	3.991718e-05	3.895918e-04	1.555400e-04	20150213_STAG2gfpcf2_Prometa\MitoSys2\Calibration\mEGFPC1H2B_Noc\H2B-mCherry_mEGFP_2_R1_P4_K1_Ch2-Ch1.zen
20380	1.556757e-04	3.717298e-04	1.427900e-04	20150213_STAG2gfpcf2_Prometa\MitoSys2\Calibration\mEGFPC1H2B_Noc\H2B-mCherry_mEGFP_2_R1_P4_K1_Ch2-Ch1.zen
21660	3.008267e-04	3.585087e-04	1.317100e-04	20150213_STAG2gfpcf2_Prometa\MitoSys2\Calibration\mEGFPC1H2B_Noc\H2B-mCherry_mEGFP_2_R1_P4_K1_Ch2-Ch1.zen
22940	2.551282e-04	4.388878e-04	1.220200e-04	20150213_STAG2gfpcf2_Prometa\MitoSys2\Calibration\mEGFPC1H2B_Noc\H2B-mCherry_mEGFP_2_R1_P4_K1_Ch2-Ch1.zen
24220	5.120627e-05	3.498332e-04	1.134700e-04	20150213_STAG2gfpcf2_Prometa\MitoSys2\Calibration\mEGFPC1H2B_Noc\H2B-mCherry_mEGFP_2_R1_P4_K1_Ch2-Ch1.zen
25500	9.932772e-05	3.450362e-04	1.058900e-04	20150213_STAG2gfpcf2_Prometa\MitoSys2\Calibration\mEGFPC1H2B_Noc\H2B-mCherry_mEGFP_2_R1_P4_K1_Ch2-Ch1.zen
28060	1.668533e-04	3.946683e-04	9.305500e-05	20150213_STAG2gfpcf2_Prometa\MitoSys2\Calibration\mEGFPC1H2B_Noc\H2B-mCherry_mEGFP_2_R1_P4_K1_Ch2-Ch1.zen
30620	9.456966e-05	4.141503e-04	8.264400e-05	20150213_STAG2gfpcf2_Prometa\MitoSys2\Calibration\mEGFPC1H2B_Noc\H2B-mCherry_mEGFP_2_R1_P4_K1_Ch2-Ch1.zen
33180	4.653908e-05	3.930838e-04	7.405500e-05	20150213_STAG2gfpcf2_Prometa\MitoSys2\Calibration\mEGFPC1H2B_Noc\H2B-mCherry_mEGFP_2_R1_P4_K1_Ch2-Ch1.zen
35740	1.780607e-04	4.449613e-04	6.687000e-05	20150213_STAG2gfpcf2_Prometa\MitoSys2\Calibration\mEGFPC1H2B_Noc\H2B-mCherry_mEGFP_2_R1_P4_K1_Ch2-Ch1.zen
38300	1.072721e-04	3.240172e-04	6.078400e-05	20150213_STAG2gfpcf2_Prometa\MitoSys2\Calibration\mEGFPC1H2B_Noc\H2B-mCherry_mEGFP_2_R1_P4_K1_Ch2-Ch1.zen
40860	8.938623e-05	3.679370e-04	5.557600e-05	20150213_STAG2gfpcf2_Prometa\MitoSys2\Calibration\mEGFPC1H2B_Noc\H2B-mCherry_mEGFP_2_R1_P4_K1_Ch2-Ch1.zen
43420	1.614546e-04	3.652929e-04	5.107600e-05	20150213_STAG2gfpcf2_Prometa\MitoSys2\Calibration\mEGFPC1H2B_Noc\H2B-mCherry_mEGFP_2_R1_P4_K1_Ch2-Ch1.zen
45980	8.556526e-05	3.333803e-04	4.715700e-05	20150213_STAG2gfpcf2_Prometa\MitoSys2\Calibration\mEGFPC1H2B_Noc\H2B-mCherry_mEGFP_2_R1_P4_K1_Ch2-Ch1.zen
48540	-3.761980e-05	3.864108e-04	4.371800e-05	20150213_STAG2gfpcf2_Prometa\MitoSys2\Calibration\mEGFPC1H2B_Noc\H2B-mCherry_mEGFP_2_R1_P4_K1_Ch2-Ch1.zen
51100	-3.509071e-05	3.672711e-04	4.068000e-05	20150213_STAG2gfpcf2_Prometa\MitoSys2\Calibration\mEGFPC1H2B_Noc\H2B-mCherry_mEGFP_2_R1_P4_K1_Ch2-Ch1.zen
56220	6.530155e-05	3.490323e-04	3.556900e-05	20150213_STAG2gfpcf2_Prometa\MitoSys2\Calibration\mEGFPC1H2B_Noc\H2B-mCherry_mEGFP_2_R1_P4_K1_Ch2-Ch1.zen
61340	4.048265e-05	3.209685e-04	3.145100e-05	20150213_STAG2gfpcf2_Prometa\MitoSys2\Calibration\mEGFPC1H2B_Noc\H2B-mCherry_mEGFP_2_R1_P4_K1_Ch2-Ch1.zen
66460	1.040076e-04	3.938291e-04	2.807500e-05	20150213_STAG2gfpcf2_Prometa\MitoSys2\Calibration\mEGFPC1H2B_Noc\H2B-mCherry_mEGFP_2_R1_P4_K1_Ch2-Ch1.zen
71580	6.112555e-05	2.474781e-04	2.526600e-05	20150213_STAG2gfpcf2_Prometa\MitoSys2\Calibration\mEGFPC1H2B_Noc\H2B-mCherry_mEGFP_2_R1_P4_K1_Ch2-Ch1.zen
76700	1.060452e-04	3.134298e-04	2.289800e-05	20150213_STAG2gfpcf2_Prometa\MitoSys2\Calibration\mEGFPC1H2B_Noc\H2B-mCherry_mEGFP_2_R1_P4_K1_Ch2-Ch1.zen
81820	4.816040e-05	2.821776e-04	2.088000e-05	20150213_STAG2gfpcf2_Prometa\MitoSys2\Calibration\mEGFPC1H2B_Noc\H2B-mCherry_mEGFP_2_R1_P4_K1_Ch2-Ch1.zen
86940	2.029409e-05	2.963427e-04	1.914300e-05	20150213_STAG2gfpcf2_Prometa\MitoSys2\Calibration\mEGFPC1H2B_Noc\H2B-mCherry_mEGFP_2_R1_P4_K1_Ch2-Ch1.zen
92060	-9.397972e-06	2.497174e-04	1.763600e-05	20150213_STAG2gfpcf2_Prometa\MitoSys2\Calibration\mEGFPC1H2B_Noc\H2B-mCherry_mEGFP_2_R1_P4_K1_Ch2-Ch1.zen
97180	1.328766e-04	3.193599e-04	1.631700e-05	20150213_STAG2gfpcf2_Prometa\MitoSys2\Calibration\mEGFPC1H2B_Noc\H2B-mCherry_mEGFP_2_R1_P4_K1_Ch2-Ch1.zen
102300	8.999448e-05	2.351899e-04	1.515600e-05	20150213_STAG2gfpcf2_Prometa\MitoSys2\Calibration\mEGFPC1H2B_Noc\H2B-mCherry_mEGFP_2_R1_P4_K1_Ch2-Ch1.zen
112540	9.620993e-05	3.373194e-04	1.321000e-05	20150213_STAG2gfpcf2_Prometa\MitoSys2\Calibration\mEGFPC1H2B_Noc\H2B-mCherry_mEGFP_2_R1_P4_K1_Ch2-Ch1.zen
122780	3.821863e-05	2.658768e-04	1.164900e-05	20150213_STAG2gfpcf2_Prometa\MitoSys2\Calibration\mEGFPC1H2B_Noc\H2B-mCherry_mEGFP_2_R1_P4_K1_Ch2-Ch1.zen
133020	-2.666072e-05	2.758179e-04	1.037500e-05	20150213_STAG2gfpcf2_Prometa\MitoSys2\Calibration\mEGFPC1H2B_Noc\H2B-mCherry_mEGFP_2_R1_P4_K1_Ch2-Ch1.zen
143260	3.449839e-05	2.439141e-04	9.317500e-06	20150213_STAG2gfpcf2_Prometa\MitoSys2\Calibration\mEGFPC1H2B_Noc\H2B-mCherry_mEGFP_2_R1_P4_K1_Ch2-Ch1.zen
153500	7.919131e-05	3.323028e-04	8.429300e-06	20150213_STAG2gfpcf2_Prometa\MitoSys2\Calibration\mEGFPC1H2B_Noc\H2B-mCherry_mEGFP_2_R1_P4_K1_Ch2-Ch1.zen
163740	1.843256e-05	2.419570e-04	7.674300e-06	20150213_STAG2gfpcf2_Prometa\MitoSys2\Calibration\mEGFPC1H2B_Noc\H2B-mCherry_mEGFP_2_R1_P4_K1_Ch2-Ch1.zen
173980	-8.828922e-05	3.556596e-04	7.026200e-06	20150213_STAG2gfpcf2_Prometa\MitoSys2\Calibration\mEGFPC1H2B_Noc\H2B-mCherry_mEGFP_2_R1_P4_K1_Ch2-Ch1.zen
184220	-9.059919e-05	2.015805e-04	6.464800e-06	20150213_STAG2gfpcf2_Prometa\MitoSys2\Calibration\mEGFPC1H2B_Noc\H2B-mCherry_mEGFP_2_R1_P4_K1_Ch2-Ch1.zen
194460	-2.252612e-05	3.364225e-04	5.974700e-06	20150213_STAG2gfpcf2_Prometa\MitoSys2\Calibration\mEGFPC1H2B_Noc\H2B-mCherry_mEGFP_2_R1_P4_K1_Ch2-Ch1.zen
204700	-2.306204e-05	2.187178e-04	5.543800e-06	20150213_STAG2gfpcf2_Prometa\MitoSys2\Calibration\mEGFPC1H2B_Noc\H2B-mCherry_mEGFP_2_R1_P4_K1_Ch2-Ch1.zen
225180	-4.375760e-05	2.738396e-04	4.823300e-06	20150213_STAG2gfpcf2_Prometa\MitoSys2\Calibration\mEGFPC1H2B_Noc\H2B-mCherry_mEGFP_2_R1_P4_K1_Ch2-Ch1.zen
245660	-1.472594e-05	2.660675e-04	4.247000e-06	20150213_STAG2gfpcf2_Prometa\MitoSys2\Calibration\mEGFPC1H2B_Noc\H2B-mCherry_mEGFP_2_R1_P4_K1_Ch2-Ch1.zen
266140	7.176589e-05	2.109980e-04	3.777400e-06	20150213_STAG2gfpcf2_Prometa\MitoSys2\Calibration\mEGFPC1H2B_Noc\H2B-mCherry_mEGFP_2_R1_P4_K1_Ch2-Ch1.zen
286620	6.213021e-05	2.154070e-04	3.388700e-06	20150213_STAG2gfpcf2_Prometa\MitoSys2\Calibration\mEGFPC1H2B_Noc\H2B-mCherry_mEGFP_2_R1_P4_K1_Ch2-Ch1.zen
307100	3.288579e-05	2.348775e-04	3.062700e-06	20150213_STAG2gfpcf2_Prometa\MitoSys2\Calibration\mEGFPC1H2B_Noc\H2B-mCherry_mEGFP_2_R1_P4_K1_Ch2-Ch1.zen
327580	-2.793819e-06	1.992507e-04	2.786000e-06	20150213_STAG2gfpcf2_Prometa\MitoSys2\Calibration\mEGFPC1H2B_Noc\H2B-mCherry_mEGFP_2_R1_P4_K1_Ch2-Ch1.zen
348060	1.690717e-04	2.044676e-04	2.548800e-06	20150213_STAG2gfpcf2_Prometa\MitoSys2\Calibration\mEGFPC1H2B_Noc\H2B-mCherry_mEGFP_2_R1_P4_K1_Ch2-Ch1.zen
368540	7.387132e-06	3.036972e-04	2.343500e-06	20150213_STAG2gfpcf2_Prometa\MitoSys2\Calibration\mEGFPC1H2B_Noc\H2B-mCherry_mEGFP_2_R1_P4_K1_Ch2-Ch1.zen
389020	4.791552e-05	2.170203e-04	2.164600e-06	20150213_STAG2gfpcf2_Prometa\MitoSys2\Calibration\mEGFPC1H2B_Noc\H2B-mCherry_mEGFP_2_R1_P4_K1_Ch2-Ch1.zen
409500	1.314714e-05	1.726383e-04	2.007400e-06	20150213_STAG2gfpcf2_Prometa\MitoSys2\Calibration\mEGFPC1H2B_Noc\H2B-mCherry_mEGFP_2_R1_P4_K1_Ch2-Ch1.zen
450460	-2.448343e-06	1.432400e-04	1.744800e-06	20150213_STAG2gfpcf2_Prometa\MitoSys2\Calibration\mEGFPC1H2B_Noc\H2B-mCherry_mEGFP_2_R1_P4_K1_Ch2-Ch1.zen
491420	-4.396171e-05	1.790108e-04	1.535100e-06	20150213_STAG2gfpcf2_Prometa\MitoSys2\Calibration\mEGFPC1H2B_Noc\H2B-mCherry_mEGFP_2_R1_P4_K1_Ch2-Ch1.zen
532380	-5.426893e-05	2.144326e-04	1.364400e-06	20150213_STAG2gfpcf2_Prometa\MitoSys2\Calibration\mEGFPC1H2B_Noc\H2B-mCherry_mEGFP_2_R1_P4_K1_Ch2-Ch1.zen
573340	-6.221606e-05	1.640123e-04	1.223300e-06	20150213_STAG2gfpcf2_Prometa\MitoSys2\Calibration\mEGFPC1H2B_Noc\H2B-mCherry_mEGFP_2_R1_P4_K1_Ch2-Ch1.zen
614300	-1.630520e-05	1.361461e-04	1.105100e-06	20150213_STAG2gfpcf2_Prometa\MitoSys2\Calibration\mEGFPC1H2B_Noc\H2B-mCherry_mEGFP_2_R1_P4_K1_Ch2-Ch1.zen
655260	-2.590931e-05	1.701184e-04	1.004800e-06	20150213_STAG2gfpcf2_Prometa\MitoSys2\Calibration\mEGFPC1H2B_Noc\H2B-mCherry_mEGFP_2_R1_P4_K1_Ch2-Ch1.zen
696220	-2.594838e-05	1.368051e-04	9.188700e-07	20150213_STAG2gfpcf2_Prometa\MitoSys2\Calibration\mEGFPC1H2B_Noc\H2B-mCherry_mEGFP_2_R1_P4_K1_Ch2-Ch1.zen
737180	-1.739574e-05	2.190272e-04	8.445800e-07	20150213_STAG2gfpcf2_Prometa\MitoSys2\Calibration\mEGFPC1H2B_Noc\H2B-mCherry_mEGFP_2_R1_P4_K1_Ch2-Ch1.zen
778140	-7.931734e-05	1.392256e-04	7.798300e-07	20150213_STAG2gfpcf2_Prometa\MitoSys2\Calibration\mEGFPC1H2B_Noc\H2B-mCherry_mEGFP_2_R1_P4_K1_Ch2-Ch1.zen
819100	4.117902e-06	1.601488e-04	7.229900e-07	20150213_STAG2gfpcf2_Prometa\MitoSys2\Calibration\mEGFPC1H2B_Noc\H2B-mCherry_mEGFP_2_R1_P4_K1_Ch2-Ch1.zen
901020	-2.074791e-05	2.126021e-04	6.281200e-07	20150213_STAG2gfpcf2_Prometa\MitoSys2\Calibration\mEGFPC1H2B_Noc\H2B-mCherry_mEGFP_2_R1_P4_K1_Ch2-Ch1.zen
982940	-6.757882e-06	1.572400e-04	5.524000e-07	20150213_STAG2gfpcf2_Prometa\MitoSys2\Calibration\mEGFPC1H2B_Noc\H2B-mCherry_mEGFP_2_R1_P4_K1_Ch2-Ch1.zen
1064860	1.694300e-05	1.266567e-04	4.908200e-07	20150213_STAG2gfpcf2_Prometa\MitoSys2\Calibration\mEGFPC1H2B_Noc\H2B-mCherry_mEGFP_2_R1_P4_K1_Ch2-Ch1.zen
1146780	1.679033e-05	1.120150e-04	4.399300e-07	20150213_STAG2gfpcf2_Prometa\MitoSys2\Calibration\mEGFPC1H2B_Noc\H2B-mCherry_mEGFP_2_R1_P4_K1_Ch2-Ch1.zen
1228700	-5.033210e-05	1.649846e-04	3.973000e-07	20150213_STAG2gfpcf2_Prometa\MitoSys2\Calibration\mEGFPC1H2B_Noc\H2B-mCherry_mEGFP_2_R1_P4_K1_Ch2-Ch1.zen
1310620	-2.609200e-05	1.219768e-04	3.611600e-07	20150213_STAG2gfpcf2_Prometa\MitoSys2\Calibration\mEGFPC1H2B_Noc\H2B-mCherry_mEGFP_2_R1_P4_K1_Ch2-Ch1.zen
1392540	-3.788429e-06	1.384663e-04	3.302200e-07	20150213_STAG2gfpcf2_Prometa\MitoSys2\Calibration\mEGFPC1H2B_Noc\H2B-mCherry_mEGFP_2_R1_P4_K1_Ch2-Ch1.zen
1474460	-1.275679e-05	1.699352e-04	3.034700e-07	20150213_STAG2gfpcf2_Prometa\MitoSys2\Calibration\mEGFPC1H2B_Noc\H2B-mCherry_mEGFP_2_R1_P4_K1_Ch2-Ch1.zen
1556380	2.982119e-05	1.556762e-04	2.801600e-07	20150213_STAG2gfpcf2_Prometa\MitoSys2\Calibration\mEGFPC1H2B_Noc\H2B-mCherry_mEGFP_2_R1_P4_K1_Ch2-Ch1.zen
10	1.871369e-01	1.940073e-02	1.850600e-01	20150213_STAG2gfpcf2_Prometa\MitoSys2\Calibration\mEGFPC1H2B_Noc\H2B-mCherry_mEGFP_prometa_2_R1_P4_K1_Ch2-Ch1.zen
20	1.743638e-01	1.880940e-02	1.732900e-01	20150213_STAG2gfpcf2_Prometa\MitoSys2\Calibration\mEGFPC1H2B_Noc\H2B-mCherry_mEGFP_prometa_2_R1_P4_K1_Ch2-Ch1.zen
30	1.615968e-01	2.755823e-02	1.638000e-01	20150213_STAG2gfpcf2_Prometa\MitoSys2\Calibration\mEGFPC1H2B_Noc\H2B-mCherry_mEGFP_prometa_2_R1_P4_K1_Ch2-Ch1.zen
40	1.535128e-01	1.799084e-02	1.557800e-01	20150213_STAG2gfpcf2_Prometa\MitoSys2\Calibration\mEGFPC1H2B_Noc\H2B-mCherry_mEGFP_prometa_2_R1_P4_K1_Ch2-Ch1.zen
50	1.464895e-01	2.619088e-02	1.488300e-01	20150213_STAG2gfpcf2_Prometa\MitoSys2\Calibration\mEGFPC1H2B_Noc\H2B-mCherry_mEGFP_prometa_2_R1_P4_K1_Ch2-Ch1.zen
60	1.370357e-01	2.094346e-02	1.426800e-01	20150213_STAG2gfpcf2_Prometa\MitoSys2\Calibration\mEGFPC1H2B_Noc\H2B-mCherry_mEGFP_prometa_2_R1_P4_K1_Ch2-Ch1.zen
70	1.301926e-01	1.982776e-02	1.371800e-01	20150213_STAG2gfpcf2_Prometa\MitoSys2\Calibration\mEGFPC1H2B_Noc\H2B-mCherry_mEGFP_prometa_2_R1_P4_K1_Ch2-Ch1.zen
80	1.407047e-01	2.244722e-02	1.322000e-01	20150213_STAG2gfpcf2_Prometa\MitoSys2\Calibration\mEGFPC1H2B_Noc\H2B-mCherry_mEGFP_prometa_2_R1_P4_K1_Ch2-Ch1.zen
90	1.352379e-01	1.572856e-02	1.276700e-01	20150213_STAG2gfpcf2_Prometa\MitoSys2\Calibration\mEGFPC1H2B_Noc\H2B-mCherry_mEGFP_prometa_2_R1_P4_K1_Ch2-Ch1.zen
100	1.268533e-01	1.417306e-02	1.235000e-01	20150213_STAG2gfpcf2_Prometa\MitoSys2\Calibration\mEGFPC1H2B_Noc\H2B-mCherry_mEGFP_prometa_2_R1_P4_K1_Ch2-Ch1.zen
120	1.145425e-01	1.502127e-02	1.160900e-01	20150213_STAG2gfpcf2_Prometa\MitoSys2\Calibration\mEGFPC1H2B_Noc\H2B-mCherry_mEGFP_prometa_2_R1_P4_K1_Ch2-Ch1.zen
140	1.107735e-01	1.521625e-02	1.096600e-01	20150213_STAG2gfpcf2_Prometa\MitoSys2\Calibration\mEGFPC1H2B_Noc\H2B-mCherry_mEGFP_prometa_2_R1_P4_K1_Ch2-Ch1.zen
160	1.073354e-01	1.439308e-02	1.039800e-01	20150213_STAG2gfpcf2_Prometa\MitoSys2\Calibration\mEGFPC1H2B_Noc\H2B-mCherry_mEGFP_prometa_2_R1_P4_K1_Ch2-Ch1.zen
180	1.000087e-01	1.585970e-02	9.892200e-02	20150213_STAG2gfpcf2_Prometa\MitoSys2\Calibration\mEGFPC1H2B_Noc\H2B-mCherry_mEGFP_prometa_2_R1_P4_K1_Ch2-Ch1.zen
200	9.581251e-02	1.791201e-02	9.436700e-02	20150213_STAG2gfpcf2_Prometa\MitoSys2\Calibration\mEGFPC1H2B_Noc\H2B-mCherry_mEGFP_prometa_2_R1_P4_K1_Ch2-Ch1.zen
220	8.912744e-02	1.371373e-02	9.023400e-02	20150213_STAG2gfpcf2_Prometa\MitoSys2\Calibration\mEGFPC1H2B_Noc\H2B-mCherry_mEGFP_prometa_2_R1_P4_K1_Ch2-Ch1.zen
240	8.586629e-02	1.202663e-02	8.645900e-02	20150213_STAG2gfpcf2_Prometa\MitoSys2\Calibration\mEGFPC1H2B_Noc\H2B-mCherry_mEGFP_prometa_2_R1_P4_K1_Ch2-Ch1.zen
260	8.012452e-02	1.542161e-02	8.299300e-02	20150213_STAG2gfpcf2_Prometa\MitoSys2\Calibration\mEGFPC1H2B_Noc\H2B-mCherry_mEGFP_prometa_2_R1_P4_K1_Ch2-Ch1.zen
280	8.094440e-02	1.593683e-02	7.979400e-02	20150213_STAG2gfpcf2_Prometa\MitoSys2\Calibration\mEGFPC1H2B_Noc\H2B-mCherry_mEGFP_prometa_2_R1_P4_K1_Ch2-Ch1.zen
300	7.580402e-02	1.331801e-02	7.683000e-02	20150213_STAG2gfpcf2_Prometa\MitoSys2\Calibration\mEGFPC1H2B_Noc\H2B-mCherry_mEGFP_prometa_2_R1_P4_K1_Ch2-Ch1.zen
340	6.681052e-02	1.278044e-02	7.150500e-02	20150213_STAG2gfpcf2_Prometa\MitoSys2\Calibration\mEGFPC1H2B_Noc\H2B-mCherry_mEGFP_prometa_2_R1_P4_K1_Ch2-Ch1.zen
380	6.627879e-02	7.856209e-03	6.684900e-02	20150213_STAG2gfpcf2_Prometa\MitoSys2\Calibration\mEGFPC1H2B_Noc\H2B-mCherry_mEGFP_prometa_2_R1_P4_K1_Ch2-Ch1.zen
420	6.394225e-02	9.890477e-03	6.273800e-02	20150213_STAG2gfpcf2_Prometa\MitoSys2\Calibration\mEGFPC1H2B_Noc\H2B-mCherry_mEGFP_prometa_2_R1_P4_K1_Ch2-Ch1.zen
460	5.611637e-02	1.215864e-02	5.908000e-02	20150213_STAG2gfpcf2_Prometa\MitoSys2\Calibration\mEGFPC1H2B_Noc\H2B-mCherry_mEGFP_prometa_2_R1_P4_K1_Ch2-Ch1.zen
500	5.476242e-02	1.095831e-02	5.580500e-02	20150213_STAG2gfpcf2_Prometa\MitoSys2\Calibration\mEGFPC1H2B_Noc\H2B-mCherry_mEGFP_prometa_2_R1_P4_K1_Ch2-Ch1.zen
540	5.422092e-02	1.061921e-02	5.285600e-02	20150213_STAG2gfpcf2_Prometa\MitoSys2\Calibration\mEGFPC1H2B_Noc\H2B-mCherry_mEGFP_prometa_2_R1_P4_K1_Ch2-Ch1.zen
580	4.801969e-02	1.534372e-02	5.018700e-02	20150213_STAG2gfpcf2_Prometa\MitoSys2\Calibration\mEGFPC1H2B_Noc\H2B-mCherry_mEGFP_prometa_2_R1_P4_K1_Ch2-Ch1.zen
620	4.878806e-02	1.173901e-02	4.776000e-02	20150213_STAG2gfpcf2_Prometa\MitoSys2\Calibration\mEGFPC1H2B_Noc\H2B-mCherry_mEGFP_prometa_2_R1_P4_K1_Ch2-Ch1.zen
660	4.571004e-02	1.141730e-02	4.554500e-02	20150213_STAG2gfpcf2_Prometa\MitoSys2\Calibration\mEGFPC1H2B_Noc\H2B-mCherry_mEGFP_prometa_2_R1_P4_K1_Ch2-Ch1.zen
700	4.235489e-02	7.108842e-03	4.351700e-02	20150213_STAG2gfpcf2_Prometa\MitoSys2\Calibration\mEGFPC1H2B_Noc\H2B-mCherry_mEGFP_prometa_2_R1_P4_K1_Ch2-Ch1.zen
780	4.181475e-02	6.820257e-03	3.993300e-02	20150213_STAG2gfpcf2_Prometa\MitoSys2\Calibration\mEGFPC1H2B_Noc\H2B-mCherry_mEGFP_prometa_2_R1_P4_K1_Ch2-Ch1.zen
860	3.801696e-02	1.178854e-02	3.687000e-02	20150213_STAG2gfpcf2_Prometa\MitoSys2\Calibration\mEGFPC1H2B_Noc\H2B-mCherry_mEGFP_prometa_2_R1_P4_K1_Ch2-Ch1.zen
940	3.464989e-02	1.062268e-02	3.422500e-02	20150213_STAG2gfpcf2_Prometa\MitoSys2\Calibration\mEGFPC1H2B_Noc\H2B-mCherry_mEGFP_prometa_2_R1_P4_K1_Ch2-Ch1.zen
1020	3.109903e-02	6.833900e-03	3.191900e-02	20150213_STAG2gfpcf2_Prometa\MitoSys2\Calibration\mEGFPC1H2B_Noc\H2B-mCherry_mEGFP_prometa_2_R1_P4_K1_Ch2-Ch1.zen
1100	2.982265e-02	7.305953e-03	2.989300e-02	20150213_STAG2gfpcf2_Prometa\MitoSys2\Calibration\mEGFPC1H2B_Noc\H2B-mCherry_mEGFP_prometa_2_R1_P4_K1_Ch2-Ch1.zen
1180	2.930886e-02	1.073208e-02	2.809900e-02	20150213_STAG2gfpcf2_Prometa\MitoSys2\Calibration\mEGFPC1H2B_Noc\H2B-mCherry_mEGFP_prometa_2_R1_P4_K1_Ch2-Ch1.zen
1260	2.500163e-02	1.017232e-02	2.650100e-02	20150213_STAG2gfpcf2_Prometa\MitoSys2\Calibration\mEGFPC1H2B_Noc\H2B-mCherry_mEGFP_prometa_2_R1_P4_K1_Ch2-Ch1.zen
1340	2.630569e-02	8.292152e-03	2.506900e-02	20150213_STAG2gfpcf2_Prometa\MitoSys2\Calibration\mEGFPC1H2B_Noc\H2B-mCherry_mEGFP_prometa_2_R1_P4_K1_Ch2-Ch1.zen
1420	2.599663e-02	8.800358e-03	2.377800e-02	20150213_STAG2gfpcf2_Prometa\MitoSys2\Calibration\mEGFPC1H2B_Noc\H2B-mCherry_mEGFP_prometa_2_R1_P4_K1_Ch2-Ch1.zen
1500	2.476141e-02	7.511263e-03	2.260900e-02	20150213_STAG2gfpcf2_Prometa\MitoSys2\Calibration\mEGFPC1H2B_Noc\H2B-mCherry_mEGFP_prometa_2_R1_P4_K1_Ch2-Ch1.zen
1660	2.214522e-02	8.272338e-03	2.057400e-02	20150213_STAG2gfpcf2_Prometa\MitoSys2\Calibration\mEGFPC1H2B_Noc\H2B-mCherry_mEGFP_prometa_2_R1_P4_K1_Ch2-Ch1.zen
1820	1.800000e-02	7.245202e-03	1.886400e-02	20150213_STAG2gfpcf2_Prometa\MitoSys2\Calibration\mEGFPC1H2B_Noc\H2B-mCherry_mEGFP_prometa_2_R1_P4_K1_Ch2-Ch1.zen
1980	1.618770e-02	8.850043e-03	1.740800e-02	20150213_STAG2gfpcf2_Prometa\MitoSys2\Calibration\mEGFPC1H2B_Noc\H2B-mCherry_mEGFP_prometa_2_R1_P4_K1_Ch2-Ch1.zen
2140	1.442150e-02	7.901209e-03	1.615400e-02	20150213_STAG2gfpcf2_Prometa\MitoSys2\Calibration\mEGFPC1H2B_Noc\H2B-mCherry_mEGFP_prometa_2_R1_P4_K1_Ch2-Ch1.zen
2300	1.573252e-02	7.899956e-03	1.506200e-02	20150213_STAG2gfpcf2_Prometa\MitoSys2\Calibration\mEGFPC1H2B_Noc\H2B-mCherry_mEGFP_prometa_2_R1_P4_K1_Ch2-Ch1.zen
2460	1.591200e-02	8.040427e-03	1.410300e-02	20150213_STAG2gfpcf2_Prometa\MitoSys2\Calibration\mEGFPC1H2B_Noc\H2B-mCherry_mEGFP_prometa_2_R1_P4_K1_Ch2-Ch1.zen
2620	1.145355e-02	8.152200e-03	1.325500e-02	20150213_STAG2gfpcf2_Prometa\MitoSys2\Calibration\mEGFPC1H2B_Noc\H2B-mCherry_mEGFP_prometa_2_R1_P4_K1_Ch2-Ch1.zen
2780	1.069872e-02	7.388801e-03	1.250000e-02	20150213_STAG2gfpcf2_Prometa\MitoSys2\Calibration\mEGFPC1H2B_Noc\H2B-mCherry_mEGFP_prometa_2_R1_P4_K1_Ch2-Ch1.zen
2940	1.164541e-02	7.886533e-03	1.182200e-02	20150213_STAG2gfpcf2_Prometa\MitoSys2\Calibration\mEGFPC1H2B_Noc\H2B-mCherry_mEGFP_prometa_2_R1_P4_K1_Ch2-Ch1.zen
3100	1.128608e-02	6.520015e-03	1.121200e-02	20150213_STAG2gfpcf2_Prometa\MitoSys2\Calibration\mEGFPC1H2B_Noc\H2B-mCherry_mEGFP_prometa_2_R1_P4_K1_Ch2-Ch1.zen
3420	8.903232e-03	7.079369e-03	1.015600e-02	20150213_STAG2gfpcf2_Prometa\MitoSys2\Calibration\mEGFPC1H2B_Noc\H2B-mCherry_mEGFP_prometa_2_R1_P4_K1_Ch2-Ch1.zen
3740	9.154853e-03	6.352612e-03	9.274600e-03	20150213_STAG2gfpcf2_Prometa\MitoSys2\Calibration\mEGFPC1H2B_Noc\H2B-mCherry_mEGFP_prometa_2_R1_P4_K1_Ch2-Ch1.zen
4060	8.773437e-03	5.609000e-03	8.528200e-03	20150213_STAG2gfpcf2_Prometa\MitoSys2\Calibration\mEGFPC1H2B_Noc\H2B-mCherry_mEGFP_prometa_2_R1_P4_K1_Ch2-Ch1.zen
4380	8.323413e-03	6.567744e-03	7.888100e-03	20150213_STAG2gfpcf2_Prometa\MitoSys2\Calibration\mEGFPC1H2B_Noc\H2B-mCherry_mEGFP_prometa_2_R1_P4_K1_Ch2-Ch1.zen
4700	5.474689e-03	6.157455e-03	7.333400e-03	20150213_STAG2gfpcf2_Prometa\MitoSys2\Calibration\mEGFPC1H2B_Noc\H2B-mCherry_mEGFP_prometa_2_R1_P4_K1_Ch2-Ch1.zen
5020	5.751902e-03	5.776825e-03	6.848100e-03	20150213_STAG2gfpcf2_Prometa\MitoSys2\Calibration\mEGFPC1H2B_Noc\H2B-mCherry_mEGFP_prometa_2_R1_P4_K1_Ch2-Ch1.zen
5340	5.622728e-03	6.367064e-03	6.420100e-03	20150213_STAG2gfpcf2_Prometa\MitoSys2\Calibration\mEGFPC1H2B_Noc\H2B-mCherry_mEGFP_prometa_2_R1_P4_K1_Ch2-Ch1.zen
5660	6.233596e-03	4.435426e-03	6.039900e-03	20150213_STAG2gfpcf2_Prometa\MitoSys2\Calibration\mEGFPC1H2B_Noc\H2B-mCherry_mEGFP_prometa_2_R1_P4_K1_Ch2-Ch1.zen
5980	3.806487e-03	5.464967e-03	5.700000e-03	20150213_STAG2gfpcf2_Prometa\MitoSys2\Calibration\mEGFPC1H2B_Noc\H2B-mCherry_mEGFP_prometa_2_R1_P4_K1_Ch2-Ch1.zen
6300	4.292473e-03	5.473134e-03	5.394400e-03	20150213_STAG2gfpcf2_Prometa\MitoSys2\Calibration\mEGFPC1H2B_Noc\H2B-mCherry_mEGFP_prometa_2_R1_P4_K1_Ch2-Ch1.zen
6940	4.327682e-03	6.109459e-03	4.867200e-03	20150213_STAG2gfpcf2_Prometa\MitoSys2\Calibration\mEGFPC1H2B_Noc\H2B-mCherry_mEGFP_prometa_2_R1_P4_K1_Ch2-Ch1.zen
7580	4.336876e-03	4.931334e-03	4.429000e-03	20150213_STAG2gfpcf2_Prometa\MitoSys2\Calibration\mEGFPC1H2B_Noc\H2B-mCherry_mEGFP_prometa_2_R1_P4_K1_Ch2-Ch1.zen
8220	4.888528e-03	5.540845e-03	4.059100e-03	20150213_STAG2gfpcf2_Prometa\MitoSys2\Calibration\mEGFPC1H2B_Noc\H2B-mCherry_mEGFP_prometa_2_R1_P4_K1_Ch2-Ch1.zen
8860	5.687065e-03	5.134590e-03	3.742900e-03	20150213_STAG2gfpcf2_Prometa\MitoSys2\Calibration\mEGFPC1H2B_Noc\H2B-mCherry_mEGFP_prometa_2_R1_P4_K1_Ch2-Ch1.zen
9500	5.674485e-03	3.977919e-03	3.469700e-03	20150213_STAG2gfpcf2_Prometa\MitoSys2\Calibration\mEGFPC1H2B_Noc\H2B-mCherry_mEGFP_prometa_2_R1_P4_K1_Ch2-Ch1.zen
10140	4.422759e-03	4.313341e-03	3.231300e-03	20150213_STAG2gfpcf2_Prometa\MitoSys2\Calibration\mEGFPC1H2B_Noc\H2B-mCherry_mEGFP_prometa_2_R1_P4_K1_Ch2-Ch1.zen
10780	5.599568e-03	3.505930e-03	3.021600e-03	20150213_STAG2gfpcf2_Prometa\MitoSys2\Calibration\mEGFPC1H2B_Noc\H2B-mCherry_mEGFP_prometa_2_R1_P4_K1_Ch2-Ch1.zen
11420	3.093251e-03	3.521709e-03	2.835700e-03	20150213_STAG2gfpcf2_Prometa\MitoSys2\Calibration\mEGFPC1H2B_Noc\H2B-mCherry_mEGFP_prometa_2_R1_P4_K1_Ch2-Ch1.zen
12060	3.740023e-03	5.422140e-03	2.669900e-03	20150213_STAG2gfpcf2_Prometa\MitoSys2\Calibration\mEGFPC1H2B_Noc\H2B-mCherry_mEGFP_prometa_2_R1_P4_K1_Ch2-Ch1.zen
12700	3.144173e-03	4.150505e-03	2.521200e-03	20150213_STAG2gfpcf2_Prometa\MitoSys2\Calibration\mEGFPC1H2B_Noc\H2B-mCherry_mEGFP_prometa_2_R1_P4_K1_Ch2-Ch1.zen
13980	3.378178e-03	5.396910e-03	2.265500e-03	20150213_STAG2gfpcf2_Prometa\MitoSys2\Calibration\mEGFPC1H2B_Noc\H2B-mCherry_mEGFP_prometa_2_R1_P4_K1_Ch2-Ch1.zen
15260	3.909745e-03	5.808260e-03	2.053800e-03	20150213_STAG2gfpcf2_Prometa\MitoSys2\Calibration\mEGFPC1H2B_Noc\H2B-mCherry_mEGFP_prometa_2_R1_P4_K1_Ch2-Ch1.zen
16540	3.415847e-03	4.843904e-03	1.875700e-03	20150213_STAG2gfpcf2_Prometa\MitoSys2\Calibration\mEGFPC1H2B_Noc\H2B-mCherry_mEGFP_prometa_2_R1_P4_K1_Ch2-Ch1.zen
17820	2.710277e-03	5.150714e-03	1.724100e-03	20150213_STAG2gfpcf2_Prometa\MitoSys2\Calibration\mEGFPC1H2B_Noc\H2B-mCherry_mEGFP_prometa_2_R1_P4_K1_Ch2-Ch1.zen
19100	1.257989e-03	3.656381e-03	1.593500e-03	20150213_STAG2gfpcf2_Prometa\MitoSys2\Calibration\mEGFPC1H2B_Noc\H2B-mCherry_mEGFP_prometa_2_R1_P4_K1_Ch2-Ch1.zen
20380	1.622275e-03	4.697602e-03	1.479900e-03	20150213_STAG2gfpcf2_Prometa\MitoSys2\Calibration\mEGFPC1H2B_Noc\H2B-mCherry_mEGFP_prometa_2_R1_P4_K1_Ch2-Ch1.zen
21660	-5.829615e-04	5.416838e-03	1.380300e-03	20150213_STAG2gfpcf2_Prometa\MitoSys2\Calibration\mEGFPC1H2B_Noc\H2B-mCherry_mEGFP_prometa_2_R1_P4_K1_Ch2-Ch1.zen
22940	6.264466e-04	6.147636e-03	1.292200e-03	20150213_STAG2gfpcf2_Prometa\MitoSys2\Calibration\mEGFPC1H2B_Noc\H2B-mCherry_mEGFP_prometa_2_R1_P4_K1_Ch2-Ch1.zen
24220	3.239704e-03	6.283963e-03	1.213900e-03	20150213_STAG2gfpcf2_Prometa\MitoSys2\Calibration\mEGFPC1H2B_Noc\H2B-mCherry_mEGFP_prometa_2_R1_P4_K1_Ch2-Ch1.zen
25500	2.398113e-03	6.691368e-03	1.143900e-03	20150213_STAG2gfpcf2_Prometa\MitoSys2\Calibration\mEGFPC1H2B_Noc\H2B-mCherry_mEGFP_prometa_2_R1_P4_K1_Ch2-Ch1.zen
28060	-1.094441e-05	4.938326e-03	1.023900e-03	20150213_STAG2gfpcf2_Prometa\MitoSys2\Calibration\mEGFPC1H2B_Noc\H2B-mCherry_mEGFP_prometa_2_R1_P4_K1_Ch2-Ch1.zen
30620	8.598700e-04	4.412461e-03	9.249300e-04	20150213_STAG2gfpcf2_Prometa\MitoSys2\Calibration\mEGFPC1H2B_Noc\H2B-mCherry_mEGFP_prometa_2_R1_P4_K1_Ch2-Ch1.zen
33180	4.241135e-04	3.633696e-03	8.421000e-04	20150213_STAG2gfpcf2_Prometa\MitoSys2\Calibration\mEGFPC1H2B_Noc\H2B-mCherry_mEGFP_prometa_2_R1_P4_K1_Ch2-Ch1.zen
35740	-3.626461e-04	3.355795e-03	7.718300e-04	20150213_STAG2gfpcf2_Prometa\MitoSys2\Calibration\mEGFPC1H2B_Noc\H2B-mCherry_mEGFP_prometa_2_R1_P4_K1_Ch2-Ch1.zen
38300	4.623820e-04	3.049899e-03	7.115200e-04	20150213_STAG2gfpcf2_Prometa\MitoSys2\Calibration\mEGFPC1H2B_Noc\H2B-mCherry_mEGFP_prometa_2_R1_P4_K1_Ch2-Ch1.zen
40860	1.194768e-03	4.816958e-03	6.592400e-04	20150213_STAG2gfpcf2_Prometa\MitoSys2\Calibration\mEGFPC1H2B_Noc\H2B-mCherry_mEGFP_prometa_2_R1_P4_K1_Ch2-Ch1.zen
43420	2.042649e-03	4.226558e-03	6.135400e-04	20150213_STAG2gfpcf2_Prometa\MitoSys2\Calibration\mEGFPC1H2B_Noc\H2B-mCherry_mEGFP_prometa_2_R1_P4_K1_Ch2-Ch1.zen
45980	1.024590e-03	4.041411e-03	5.732600e-04	20150213_STAG2gfpcf2_Prometa\MitoSys2\Calibration\mEGFPC1H2B_Noc\H2B-mCherry_mEGFP_prometa_2_R1_P4_K1_Ch2-Ch1.zen
48540	-1.790613e-04	5.627931e-03	5.375400e-04	20150213_STAG2gfpcf2_Prometa\MitoSys2\Calibration\mEGFPC1H2B_Noc\H2B-mCherry_mEGFP_prometa_2_R1_P4_K1_Ch2-Ch1.zen
51100	5.817618e-04	3.048952e-03	5.056500e-04	20150213_STAG2gfpcf2_Prometa\MitoSys2\Calibration\mEGFPC1H2B_Noc\H2B-mCherry_mEGFP_prometa_2_R1_P4_K1_Ch2-Ch1.zen
56220	9.410025e-04	2.810428e-03	4.512100e-04	20150213_STAG2gfpcf2_Prometa\MitoSys2\Calibration\mEGFPC1H2B_Noc\H2B-mCherry_mEGFP_prometa_2_R1_P4_K1_Ch2-Ch1.zen
61340	-1.366310e-04	2.858607e-03	4.065200e-04	20150213_STAG2gfpcf2_Prometa\MitoSys2\Calibration\mEGFPC1H2B_Noc\H2B-mCherry_mEGFP_prometa_2_R1_P4_K1_Ch2-Ch1.zen
66460	1.285249e-04	3.767086e-03	3.692400e-04	20150213_STAG2gfpcf2_Prometa\MitoSys2\Calibration\mEGFPC1H2B_Noc\H2B-mCherry_mEGFP_prometa_2_R1_P4_K1_Ch2-Ch1.zen
71580	-1.483034e-04	3.688615e-03	3.377100e-04	20150213_STAG2gfpcf2_Prometa\MitoSys2\Calibration\mEGFPC1H2B_Noc\H2B-mCherry_mEGFP_prometa_2_R1_P4_K1_Ch2-Ch1.zen
76700	-3.869434e-04	3.636203e-03	3.107400e-04	20150213_STAG2gfpcf2_Prometa\MitoSys2\Calibration\mEGFPC1H2B_Noc\H2B-mCherry_mEGFP_prometa_2_R1_P4_K1_Ch2-Ch1.zen
81820	5.675337e-04	3.721566e-03	2.874100e-04	20150213_STAG2gfpcf2_Prometa\MitoSys2\Calibration\mEGFPC1H2B_Noc\H2B-mCherry_mEGFP_prometa_2_R1_P4_K1_Ch2-Ch1.zen
86940	-1.748326e-04	3.335950e-03	2.670700e-04	20150213_STAG2gfpcf2_Prometa\MitoSys2\Calibration\mEGFPC1H2B_Noc\H2B-mCherry_mEGFP_prometa_2_R1_P4_K1_Ch2-Ch1.zen
92060	-2.627889e-04	2.986017e-03	2.491900e-04	20150213_STAG2gfpcf2_Prometa\MitoSys2\Calibration\mEGFPC1H2B_Noc\H2B-mCherry_mEGFP_prometa_2_R1_P4_K1_Ch2-Ch1.zen
97180	-8.690514e-04	3.893054e-03	2.333600e-04	20150213_STAG2gfpcf2_Prometa\MitoSys2\Calibration\mEGFPC1H2B_Noc\H2B-mCherry_mEGFP_prometa_2_R1_P4_K1_Ch2-Ch1.zen
102300	-3.212970e-04	2.824913e-03	2.192600e-04	20150213_STAG2gfpcf2_Prometa\MitoSys2\Calibration\mEGFPC1H2B_Noc\H2B-mCherry_mEGFP_prometa_2_R1_P4_K1_Ch2-Ch1.zen
112540	-1.949862e-04	3.327690e-03	1.952400e-04	20150213_STAG2gfpcf2_Prometa\MitoSys2\Calibration\mEGFPC1H2B_Noc\H2B-mCherry_mEGFP_prometa_2_R1_P4_K1_Ch2-Ch1.zen
122780	2.018295e-04	2.656266e-03	1.755800e-04	20150213_STAG2gfpcf2_Prometa\MitoSys2\Calibration\mEGFPC1H2B_Noc\H2B-mCherry_mEGFP_prometa_2_R1_P4_K1_Ch2-Ch1.zen
133020	1.153468e-03	2.715173e-03	1.592300e-04	20150213_STAG2gfpcf2_Prometa\MitoSys2\Calibration\mEGFPC1H2B_Noc\H2B-mCherry_mEGFP_prometa_2_R1_P4_K1_Ch2-Ch1.zen
143260	-6.979379e-05	3.018058e-03	1.454300e-04	20150213_STAG2gfpcf2_Prometa\MitoSys2\Calibration\mEGFPC1H2B_Noc\H2B-mCherry_mEGFP_prometa_2_R1_P4_K1_Ch2-Ch1.zen
153500	-6.487753e-04	3.053468e-03	1.336400e-04	20150213_STAG2gfpcf2_Prometa\MitoSys2\Calibration\mEGFPC1H2B_Noc\H2B-mCherry_mEGFP_prometa_2_R1_P4_K1_Ch2-Ch1.zen
163740	-1.721448e-04	2.942724e-03	1.234700e-04	20150213_STAG2gfpcf2_Prometa\MitoSys2\Calibration\mEGFPC1H2B_Noc\H2B-mCherry_mEGFP_prometa_2_R1_P4_K1_Ch2-Ch1.zen
173980	1.794964e-05	1.695264e-03	1.146200e-04	20150213_STAG2gfpcf2_Prometa\MitoSys2\Calibration\mEGFPC1H2B_Noc\H2B-mCherry_mEGFP_prometa_2_R1_P4_K1_Ch2-Ch1.zen
184220	-8.741061e-04	3.256159e-03	1.068500e-04	20150213_STAG2gfpcf2_Prometa\MitoSys2\Calibration\mEGFPC1H2B_Noc\H2B-mCherry_mEGFP_prometa_2_R1_P4_K1_Ch2-Ch1.zen
194460	-4.560258e-04	1.998520e-03	9.997900e-05	20150213_STAG2gfpcf2_Prometa\MitoSys2\Calibration\mEGFPC1H2B_Noc\H2B-mCherry_mEGFP_prometa_2_R1_P4_K1_Ch2-Ch1.zen
204700	-2.373738e-04	2.498744e-03	9.386500e-05	20150213_STAG2gfpcf2_Prometa\MitoSys2\Calibration\mEGFPC1H2B_Noc\H2B-mCherry_mEGFP_prometa_2_R1_P4_K1_Ch2-Ch1.zen
225180	-8.357728e-04	2.283871e-03	8.347000e-05	20150213_STAG2gfpcf2_Prometa\MitoSys2\Calibration\mEGFPC1H2B_Noc\H2B-mCherry_mEGFP_prometa_2_R1_P4_K1_Ch2-Ch1.zen
245660	6.493749e-06	2.491028e-03	7.498000e-05	20150213_STAG2gfpcf2_Prometa\MitoSys2\Calibration\mEGFPC1H2B_Noc\H2B-mCherry_mEGFP_prometa_2_R1_P4_K1_Ch2-Ch1.zen
266140	-1.214229e-04	2.160470e-03	6.792900e-05	20150213_STAG2gfpcf2_Prometa\MitoSys2\Calibration\mEGFPC1H2B_Noc\H2B-mCherry_mEGFP_prometa_2_R1_P4_K1_Ch2-Ch1.zen
286620	-6.222445e-04	2.396074e-03	6.198800e-05	20150213_STAG2gfpcf2_Prometa\MitoSys2\Calibration\mEGFPC1H2B_Noc\H2B-mCherry_mEGFP_prometa_2_R1_P4_K1_Ch2-Ch1.zen
307100	-9.189643e-05	2.070107e-03	5.692100e-05	20150213_STAG2gfpcf2_Prometa\MitoSys2\Calibration\mEGFPC1H2B_Noc\H2B-mCherry_mEGFP_prometa_2_R1_P4_K1_Ch2-Ch1.zen
327580	-1.405957e-03	2.917369e-03	5.255500e-05	20150213_STAG2gfpcf2_Prometa\MitoSys2\Calibration\mEGFPC1H2B_Noc\H2B-mCherry_mEGFP_prometa_2_R1_P4_K1_Ch2-Ch1.zen
348060	2.271150e-05	1.981810e-03	4.875600e-05	20150213_STAG2gfpcf2_Prometa\MitoSys2\Calibration\mEGFPC1H2B_Noc\H2B-mCherry_mEGFP_prometa_2_R1_P4_K1_Ch2-Ch1.zen
368540	-5.138080e-04	2.310274e-03	4.542500e-05	20150213_STAG2gfpcf2_Prometa\MitoSys2\Calibration\mEGFPC1H2B_Noc\H2B-mCherry_mEGFP_prometa_2_R1_P4_K1_Ch2-Ch1.zen
389020	3.093475e-04	2.087032e-03	4.248300e-05	20150213_STAG2gfpcf2_Prometa\MitoSys2\Calibration\mEGFPC1H2B_Noc\H2B-mCherry_mEGFP_prometa_2_R1_P4_K1_Ch2-Ch1.zen
409500	1.356938e-04	2.107401e-03	3.986700e-05	20150213_STAG2gfpcf2_Prometa\MitoSys2\Calibration\mEGFPC1H2B_Noc\H2B-mCherry_mEGFP_prometa_2_R1_P4_K1_Ch2-Ch1.zen
450460	4.171104e-05	1.730405e-03	3.542300e-05	20150213_STAG2gfpcf2_Prometa\MitoSys2\Calibration\mEGFPC1H2B_Noc\H2B-mCherry_mEGFP_prometa_2_R1_P4_K1_Ch2-Ch1.zen
491420	-4.124516e-04	1.686282e-03	3.179900e-05	20150213_STAG2gfpcf2_Prometa\MitoSys2\Calibration\mEGFPC1H2B_Noc\H2B-mCherry_mEGFP_prometa_2_R1_P4_K1_Ch2-Ch1.zen
532380	3.818205e-05	1.922716e-03	2.879100e-05	20150213_STAG2gfpcf2_Prometa\MitoSys2\Calibration\mEGFPC1H2B_Noc\H2B-mCherry_mEGFP_prometa_2_R1_P4_K1_Ch2-Ch1.zen
573340	9.900396e-05	2.525624e-03	2.625900e-05	20150213_STAG2gfpcf2_Prometa\MitoSys2\Calibration\mEGFPC1H2B_Noc\H2B-mCherry_mEGFP_prometa_2_R1_P4_K1_Ch2-Ch1.zen
614300	-1.563217e-04	2.004031e-03	2.410200e-05	20150213_STAG2gfpcf2_Prometa\MitoSys2\Calibration\mEGFPC1H2B_Noc\H2B-mCherry_mEGFP_prometa_2_R1_P4_K1_Ch2-Ch1.zen
655260	-2.654959e-04	1.541012e-03	2.224400e-05	20150213_STAG2gfpcf2_Prometa\MitoSys2\Calibration\mEGFPC1H2B_Noc\H2B-mCherry_mEGFP_prometa_2_R1_P4_K1_Ch2-Ch1.zen
696220	-2.377645e-04	1.909373e-03	2.062900e-05	20150213_STAG2gfpcf2_Prometa\MitoSys2\Calibration\mEGFPC1H2B_Noc\H2B-mCherry_mEGFP_prometa_2_R1_P4_K1_Ch2-Ch1.zen
737180	-1.104668e-04	1.854110e-03	1.921300e-05	20150213_STAG2gfpcf2_Prometa\MitoSys2\Calibration\mEGFPC1H2B_Noc\H2B-mCherry_mEGFP_prometa_2_R1_P4_K1_Ch2-Ch1.zen
778140	2.930654e-04	1.826330e-03	1.796400e-05	20150213_STAG2gfpcf2_Prometa\MitoSys2\Calibration\mEGFPC1H2B_Noc\H2B-mCherry_mEGFP_prometa_2_R1_P4_K1_Ch2-Ch1.zen
819100	2.896657e-04	1.446715e-03	1.685300e-05	20150213_STAG2gfpcf2_Prometa\MitoSys2\Calibration\mEGFPC1H2B_Noc\H2B-mCherry_mEGFP_prometa_2_R1_P4_K1_Ch2-Ch1.zen
901020	-9.805719e-06	1.850143e-03	1.496700e-05	20150213_STAG2gfpcf2_Prometa\MitoSys2\Calibration\mEGFPC1H2B_Noc\H2B-mCherry_mEGFP_prometa_2_R1_P4_K1_Ch2-Ch1.zen
982940	-1.222101e-04	1.268552e-03	1.343000e-05	20150213_STAG2gfpcf2_Prometa\MitoSys2\Calibration\mEGFPC1H2B_Noc\H2B-mCherry_mEGFP_prometa_2_R1_P4_K1_Ch2-Ch1.zen
1064860	-9.037353e-05	1.608565e-03	1.215600e-05	20150213_STAG2gfpcf2_Prometa\MitoSys2\Calibration\mEGFPC1H2B_Noc\H2B-mCherry_mEGFP_prometa_2_R1_P4_K1_Ch2-Ch1.zen
1146780	6.822218e-04	1.169898e-03	1.108400e-05	20150213_STAG2gfpcf2_Prometa\MitoSys2\Calibration\mEGFPC1H2B_Noc\H2B-mCherry_mEGFP_prometa_2_R1_P4_K1_Ch2-Ch1.zen
1228700	3.770127e-04	1.539464e-03	1.017000e-05	20150213_STAG2gfpcf2_Prometa\MitoSys2\Calibration\mEGFPC1H2B_Noc\H2B-mCherry_mEGFP_prometa_2_R1_P4_K1_Ch2-Ch1.zen
1310620	1.984075e-04	1.791958e-03	9.384200e-06	20150213_STAG2gfpcf2_Prometa\MitoSys2\Calibration\mEGFPC1H2B_Noc\H2B-mCherry_mEGFP_prometa_2_R1_P4_K1_Ch2-Ch1.zen
1392540	-1.664567e-04	1.478805e-03	8.701000e-06	20150213_STAG2gfpcf2_Prometa\MitoSys2\Calibration\mEGFPC1H2B_Noc\H2B-mCherry_mEGFP_prometa_2_R1_P4_K1_Ch2-Ch1.zen
1474460	-1.058124e-04	1.806728e-03	8.102400e-06	20150213_STAG2gfpcf2_Prometa\MitoSys2\Calibration\mEGFPC1H2B_Noc\H2B-mCherry_mEGFP_prometa_2_R1_P4_K1_Ch2-Ch1.zen
1556380	4.445609e-04	1.290694e-03	7.574000e-06	20150213_STAG2gfpcf2_Prometa\MitoSys2\Calibration\mEGFPC1H2B_Noc\H2B-mCherry_mEGFP_prometa_2_R1_P4_K1_Ch2-Ch1.zen
10	1.579359e-01	2.013742e-02	1.555300e-01	20150213_STAG2gfpcf2_Prometa\MitoSys2\Calibration\mEGFPC1H2B_Noc\H2B-mCherry_mEGFP_prometa_2_R1_P5_K1_Ch2-Ch1.zen
20	1.480725e-01	1.793092e-02	1.482700e-01	20150213_STAG2gfpcf2_Prometa\MitoSys2\Calibration\mEGFPC1H2B_Noc\H2B-mCherry_mEGFP_prometa_2_R1_P5_K1_Ch2-Ch1.zen
30	1.378051e-01	2.183977e-02	1.419000e-01	20150213_STAG2gfpcf2_Prometa\MitoSys2\Calibration\mEGFPC1H2B_Noc\H2B-mCherry_mEGFP_prometa_2_R1_P5_K1_Ch2-Ch1.zen
40	1.391208e-01	1.822398e-02	1.362200e-01	20150213_STAG2gfpcf2_Prometa\MitoSys2\Calibration\mEGFPC1H2B_Noc\H2B-mCherry_mEGFP_prometa_2_R1_P5_K1_Ch2-Ch1.zen
50	1.271409e-01	2.138662e-02	1.311000e-01	20150213_STAG2gfpcf2_Prometa\MitoSys2\Calibration\mEGFPC1H2B_Noc\H2B-mCherry_mEGFP_prometa_2_R1_P5_K1_Ch2-Ch1.zen
60	1.291330e-01	2.668453e-02	1.264500e-01	20150213_STAG2gfpcf2_Prometa\MitoSys2\Calibration\mEGFPC1H2B_Noc\H2B-mCherry_mEGFP_prometa_2_R1_P5_K1_Ch2-Ch1.zen
70	1.213537e-01	1.466344e-02	1.222000e-01	20150213_STAG2gfpcf2_Prometa\MitoSys2\Calibration\mEGFPC1H2B_Noc\H2B-mCherry_mEGFP_prometa_2_R1_P5_K1_Ch2-Ch1.zen
80	1.185092e-01	2.074351e-02	1.183000e-01	20150213_STAG2gfpcf2_Prometa\MitoSys2\Calibration\mEGFPC1H2B_Noc\H2B-mCherry_mEGFP_prometa_2_R1_P5_K1_Ch2-Ch1.zen
90	1.146796e-01	2.499897e-02	1.147100e-01	20150213_STAG2gfpcf2_Prometa\MitoSys2\Calibration\mEGFPC1H2B_Noc\H2B-mCherry_mEGFP_prometa_2_R1_P5_K1_Ch2-Ch1.zen
100	1.105461e-01	1.980427e-02	1.113800e-01	20150213_STAG2gfpcf2_Prometa\MitoSys2\Calibration\mEGFPC1H2B_Noc\H2B-mCherry_mEGFP_prometa_2_R1_P5_K1_Ch2-Ch1.zen
120	1.089989e-01	1.499148e-02	1.054000e-01	20150213_STAG2gfpcf2_Prometa\MitoSys2\Calibration\mEGFPC1H2B_Noc\H2B-mCherry_mEGFP_prometa_2_R1_P5_K1_Ch2-Ch1.zen
140	9.973606e-02	1.428264e-02	1.001900e-01	20150213_STAG2gfpcf2_Prometa\MitoSys2\Calibration\mEGFPC1H2B_Noc\H2B-mCherry_mEGFP_prometa_2_R1_P5_K1_Ch2-Ch1.zen
160	9.705282e-02	1.377809e-02	9.557700e-02	20150213_STAG2gfpcf2_Prometa\MitoSys2\Calibration\mEGFPC1H2B_Noc\H2B-mCherry_mEGFP_prometa_2_R1_P5_K1_Ch2-Ch1.zen
180	9.685147e-02	1.293357e-02	9.146500e-02	20150213_STAG2gfpcf2_Prometa\MitoSys2\Calibration\mEGFPC1H2B_Noc\H2B-mCherry_mEGFP_prometa_2_R1_P5_K1_Ch2-Ch1.zen
200	8.733708e-02	1.133965e-02	8.776400e-02	20150213_STAG2gfpcf2_Prometa\MitoSys2\Calibration\mEGFPC1H2B_Noc\H2B-mCherry_mEGFP_prometa_2_R1_P5_K1_Ch2-Ch1.zen
220	8.482901e-02	1.677230e-02	8.440700e-02	20150213_STAG2gfpcf2_Prometa\MitoSys2\Calibration\mEGFPC1H2B_Noc\H2B-mCherry_mEGFP_prometa_2_R1_P5_K1_Ch2-Ch1.zen
240	8.027312e-02	1.547006e-02	8.134100e-02	20150213_STAG2gfpcf2_Prometa\MitoSys2\Calibration\mEGFPC1H2B_Noc\H2B-mCherry_mEGFP_prometa_2_R1_P5_K1_Ch2-Ch1.zen
260	7.655863e-02	1.386717e-02	7.852300e-02	20150213_STAG2gfpcf2_Prometa\MitoSys2\Calibration\mEGFPC1H2B_Noc\H2B-mCherry_mEGFP_prometa_2_R1_P5_K1_Ch2-Ch1.zen
280	7.409947e-02	1.327782e-02	7.591900e-02	20150213_STAG2gfpcf2_Prometa\MitoSys2\Calibration\mEGFPC1H2B_Noc\H2B-mCherry_mEGFP_prometa_2_R1_P5_K1_Ch2-Ch1.zen
300	7.024919e-02	9.831341e-03	7.350100e-02	20150213_STAG2gfpcf2_Prometa\MitoSys2\Calibration\mEGFPC1H2B_Noc\H2B-mCherry_mEGFP_prometa_2_R1_P5_K1_Ch2-Ch1.zen
340	6.795214e-02	9.700179e-03	6.913400e-02	20150213_STAG2gfpcf2_Prometa\MitoSys2\Calibration\mEGFPC1H2B_Noc\H2B-mCherry_mEGFP_prometa_2_R1_P5_K1_Ch2-Ch1.zen
380	6.530269e-02	1.174402e-02	6.528100e-02	20150213_STAG2gfpcf2_Prometa\MitoSys2\Calibration\mEGFPC1H2B_Noc\H2B-mCherry_mEGFP_prometa_2_R1_P5_K1_Ch2-Ch1.zen
420	6.238220e-02	1.101409e-02	6.184200e-02	20150213_STAG2gfpcf2_Prometa\MitoSys2\Calibration\mEGFPC1H2B_Noc\H2B-mCherry_mEGFP_prometa_2_R1_P5_K1_Ch2-Ch1.zen
460	5.937496e-02	1.289450e-02	5.874600e-02	20150213_STAG2gfpcf2_Prometa\MitoSys2\Calibration\mEGFPC1H2B_Noc\H2B-mCherry_mEGFP_prometa_2_R1_P5_K1_Ch2-Ch1.zen
500	5.770153e-02	1.185635e-02	5.593800e-02	20150213_STAG2gfpcf2_Prometa\MitoSys2\Calibration\mEGFPC1H2B_Noc\H2B-mCherry_mEGFP_prometa_2_R1_P5_K1_Ch2-Ch1.zen
540	5.139160e-02	1.173547e-02	5.337500e-02	20150213_STAG2gfpcf2_Prometa\MitoSys2\Calibration\mEGFPC1H2B_Noc\H2B-mCherry_mEGFP_prometa_2_R1_P5_K1_Ch2-Ch1.zen
580	5.407936e-02	9.276620e-03	5.102600e-02	20150213_STAG2gfpcf2_Prometa\MitoSys2\Calibration\mEGFPC1H2B_Noc\H2B-mCherry_mEGFP_prometa_2_R1_P5_K1_Ch2-Ch1.zen
620	4.926393e-02	9.099149e-03	4.886200e-02	20150213_STAG2gfpcf2_Prometa\MitoSys2\Calibration\mEGFPC1H2B_Noc\H2B-mCherry_mEGFP_prometa_2_R1_P5_K1_Ch2-Ch1.zen
660	4.740983e-02	1.005489e-02	4.686400e-02	20150213_STAG2gfpcf2_Prometa\MitoSys2\Calibration\mEGFPC1H2B_Noc\H2B-mCherry_mEGFP_prometa_2_R1_P5_K1_Ch2-Ch1.zen
700	4.429316e-02	7.719259e-03	4.501100e-02	20150213_STAG2gfpcf2_Prometa\MitoSys2\Calibration\mEGFPC1H2B_Noc\H2B-mCherry_mEGFP_prometa_2_R1_P5_K1_Ch2-Ch1.zen
780	4.328653e-02	8.052348e-03	4.168500e-02	20150213_STAG2gfpcf2_Prometa\MitoSys2\Calibration\mEGFPC1H2B_Noc\H2B-mCherry_mEGFP_prometa_2_R1_P5_K1_Ch2-Ch1.zen
860	4.027182e-02	9.758670e-03	3.878500e-02	20150213_STAG2gfpcf2_Prometa\MitoSys2\Calibration\mEGFPC1H2B_Noc\H2B-mCherry_mEGFP_prometa_2_R1_P5_K1_Ch2-Ch1.zen
940	3.652625e-02	9.737601e-03	3.623600e-02	20150213_STAG2gfpcf2_Prometa\MitoSys2\Calibration\mEGFPC1H2B_Noc\H2B-mCherry_mEGFP_prometa_2_R1_P5_K1_Ch2-Ch1.zen
1020	3.377244e-02	8.333828e-03	3.398000e-02	20150213_STAG2gfpcf2_Prometa\MitoSys2\Calibration\mEGFPC1H2B_Noc\H2B-mCherry_mEGFP_prometa_2_R1_P5_K1_Ch2-Ch1.zen
1100	3.006737e-02	7.741744e-03	3.197000e-02	20150213_STAG2gfpcf2_Prometa\MitoSys2\Calibration\mEGFPC1H2B_Noc\H2B-mCherry_mEGFP_prometa_2_R1_P5_K1_Ch2-Ch1.zen
1180	2.887906e-02	9.315820e-03	3.016900e-02	20150213_STAG2gfpcf2_Prometa\MitoSys2\Calibration\mEGFPC1H2B_Noc\H2B-mCherry_mEGFP_prometa_2_R1_P5_K1_Ch2-Ch1.zen
1260	2.790483e-02	9.776331e-03	2.854700e-02	20150213_STAG2gfpcf2_Prometa\MitoSys2\Calibration\mEGFPC1H2B_Noc\H2B-mCherry_mEGFP_prometa_2_R1_P5_K1_Ch2-Ch1.zen
1340	2.763906e-02	8.017166e-03	2.707900e-02	20150213_STAG2gfpcf2_Prometa\MitoSys2\Calibration\mEGFPC1H2B_Noc\H2B-mCherry_mEGFP_prometa_2_R1_P5_K1_Ch2-Ch1.zen
1420	2.794121e-02	9.980411e-03	2.574500e-02	20150213_STAG2gfpcf2_Prometa\MitoSys2\Calibration\mEGFPC1H2B_Noc\H2B-mCherry_mEGFP_prometa_2_R1_P5_K1_Ch2-Ch1.zen
1500	2.461353e-02	1.078200e-02	2.452900e-02	20150213_STAG2gfpcf2_Prometa\MitoSys2\Calibration\mEGFPC1H2B_Noc\H2B-mCherry_mEGFP_prometa_2_R1_P5_K1_Ch2-Ch1.zen
1660	2.273371e-02	1.090893e-02	2.239000e-02	20150213_STAG2gfpcf2_Prometa\MitoSys2\Calibration\mEGFPC1H2B_Noc\H2B-mCherry_mEGFP_prometa_2_R1_P5_K1_Ch2-Ch1.zen
1820	2.088737e-02	7.788416e-03	2.057400e-02	20150213_STAG2gfpcf2_Prometa\MitoSys2\Calibration\mEGFPC1H2B_Noc\H2B-mCherry_mEGFP_prometa_2_R1_P5_K1_Ch2-Ch1.zen
1980	1.801310e-02	7.823458e-03	1.901400e-02	20150213_STAG2gfpcf2_Prometa\MitoSys2\Calibration\mEGFPC1H2B_Noc\H2B-mCherry_mEGFP_prometa_2_R1_P5_K1_Ch2-Ch1.zen
2140	1.722647e-02	8.782879e-03	1.766000e-02	20150213_STAG2gfpcf2_Prometa\MitoSys2\Calibration\mEGFPC1H2B_Noc\H2B-mCherry_mEGFP_prometa_2_R1_P5_K1_Ch2-Ch1.zen
2300	1.562485e-02	8.253797e-03	1.647400e-02	20150213_STAG2gfpcf2_Prometa\MitoSys2\Calibration\mEGFPC1H2B_Noc\H2B-mCherry_mEGFP_prometa_2_R1_P5_K1_Ch2-Ch1.zen
2460	1.535072e-02	6.953555e-03	1.542800e-02	20150213_STAG2gfpcf2_Prometa\MitoSys2\Calibration\mEGFPC1H2B_Noc\H2B-mCherry_mEGFP_prometa_2_R1_P5_K1_Ch2-Ch1.zen
2620	1.434738e-02	8.713586e-03	1.449900e-02	20150213_STAG2gfpcf2_Prometa\MitoSys2\Calibration\mEGFPC1H2B_Noc\H2B-mCherry_mEGFP_prometa_2_R1_P5_K1_Ch2-Ch1.zen
2780	1.257452e-02	8.019968e-03	1.366800e-02	20150213_STAG2gfpcf2_Prometa\MitoSys2\Calibration\mEGFPC1H2B_Noc\H2B-mCherry_mEGFP_prometa_2_R1_P5_K1_Ch2-Ch1.zen
2940	1.249487e-02	7.529813e-03	1.292100e-02	20150213_STAG2gfpcf2_Prometa\MitoSys2\Calibration\mEGFPC1H2B_Noc\H2B-mCherry_mEGFP_prometa_2_R1_P5_K1_Ch2-Ch1.zen
3100	1.190181e-02	6.950411e-03	1.224600e-02	20150213_STAG2gfpcf2_Prometa\MitoSys2\Calibration\mEGFPC1H2B_Noc\H2B-mCherry_mEGFP_prometa_2_R1_P5_K1_Ch2-Ch1.zen
3420	1.145328e-02	8.345639e-03	1.107600e-02	20150213_STAG2gfpcf2_Prometa\MitoSys2\Calibration\mEGFPC1H2B_Noc\H2B-mCherry_mEGFP_prometa_2_R1_P5_K1_Ch2-Ch1.zen
3740	9.846935e-03	6.485615e-03	1.009600e-02	20150213_STAG2gfpcf2_Prometa\MitoSys2\Calibration\mEGFPC1H2B_Noc\H2B-mCherry_mEGFP_prometa_2_R1_P5_K1_Ch2-Ch1.zen
4060	1.056803e-02	6.416080e-03	9.264300e-03	20150213_STAG2gfpcf2_Prometa\MitoSys2\Calibration\mEGFPC1H2B_Noc\H2B-mCherry_mEGFP_prometa_2_R1_P5_K1_Ch2-Ch1.zen
4380	7.282255e-03	5.012365e-03	8.550400e-03	20150213_STAG2gfpcf2_Prometa\MitoSys2\Calibration\mEGFPC1H2B_Noc\H2B-mCherry_mEGFP_prometa_2_R1_P5_K1_Ch2-Ch1.zen
4700	8.015736e-03	6.570784e-03	7.931300e-03	20150213_STAG2gfpcf2_Prometa\MitoSys2\Calibration\mEGFPC1H2B_Noc\H2B-mCherry_mEGFP_prometa_2_R1_P5_K1_Ch2-Ch1.zen
5020	6.266104e-03	4.717055e-03	7.389600e-03	20150213_STAG2gfpcf2_Prometa\MitoSys2\Calibration\mEGFPC1H2B_Noc\H2B-mCherry_mEGFP_prometa_2_R1_P5_K1_Ch2-Ch1.zen
5340	8.427570e-03	5.108781e-03	6.912000e-03	20150213_STAG2gfpcf2_Prometa\MitoSys2\Calibration\mEGFPC1H2B_Noc\H2B-mCherry_mEGFP_prometa_2_R1_P5_K1_Ch2-Ch1.zen
5660	6.025798e-03	4.635282e-03	6.487800e-03	20150213_STAG2gfpcf2_Prometa\MitoSys2\Calibration\mEGFPC1H2B_Noc\H2B-mCherry_mEGFP_prometa_2_R1_P5_K1_Ch2-Ch1.zen
5980	6.662296e-03	5.709181e-03	6.108800e-03	20150213_STAG2gfpcf2_Prometa\MitoSys2\Calibration\mEGFPC1H2B_Noc\H2B-mCherry_mEGFP_prometa_2_R1_P5_K1_Ch2-Ch1.zen
6300	6.129801e-03	6.478593e-03	5.768200e-03	20150213_STAG2gfpcf2_Prometa\MitoSys2\Calibration\mEGFPC1H2B_Noc\H2B-mCherry_mEGFP_prometa_2_R1_P5_K1_Ch2-Ch1.zen
6940	6.075555e-03	5.170376e-03	5.181700e-03	20150213_STAG2gfpcf2_Prometa\MitoSys2\Calibration\mEGFPC1H2B_Noc\H2B-mCherry_mEGFP_prometa_2_R1_P5_K1_Ch2-Ch1.zen
7580	5.720144e-03	5.785053e-03	4.695100e-03	20150213_STAG2gfpcf2_Prometa\MitoSys2\Calibration\mEGFPC1H2B_Noc\H2B-mCherry_mEGFP_prometa_2_R1_P5_K1_Ch2-Ch1.zen
8220	5.212073e-03	5.229925e-03	4.285400e-03	20150213_STAG2gfpcf2_Prometa\MitoSys2\Calibration\mEGFPC1H2B_Noc\H2B-mCherry_mEGFP_prometa_2_R1_P5_K1_Ch2-Ch1.zen
8860	3.870537e-03	4.932460e-03	3.936000e-03	20150213_STAG2gfpcf2_Prometa\MitoSys2\Calibration\mEGFPC1H2B_Noc\H2B-mCherry_mEGFP_prometa_2_R1_P5_K1_Ch2-Ch1.zen
9500	3.290422e-03	6.479125e-03	3.634900e-03	20150213_STAG2gfpcf2_Prometa\MitoSys2\Calibration\mEGFPC1H2B_Noc\H2B-mCherry_mEGFP_prometa_2_R1_P5_K1_Ch2-Ch1.zen
10140	3.881168e-03	4.220405e-03	3.372800e-03	20150213_STAG2gfpcf2_Prometa\MitoSys2\Calibration\mEGFPC1H2B_Noc\H2B-mCherry_mEGFP_prometa_2_R1_P5_K1_Ch2-Ch1.zen
10780	3.451055e-03	5.209042e-03	3.142900e-03	20150213_STAG2gfpcf2_Prometa\MitoSys2\Calibration\mEGFPC1H2B_Noc\H2B-mCherry_mEGFP_prometa_2_R1_P5_K1_Ch2-Ch1.zen
11420	2.847120e-03	4.354606e-03	2.939700e-03	20150213_STAG2gfpcf2_Prometa\MitoSys2\Calibration\mEGFPC1H2B_Noc\H2B-mCherry_mEGFP_prometa_2_R1_P5_K1_Ch2-Ch1.zen
12060	3.157064e-03	4.732176e-03	2.758900e-03	20150213_STAG2gfpcf2_Prometa\MitoSys2\Calibration\mEGFPC1H2B_Noc\H2B-mCherry_mEGFP_prometa_2_R1_P5_K1_Ch2-Ch1.zen
12700	2.856020e-03	4.934475e-03	2.597100e-03	20150213_STAG2gfpcf2_Prometa\MitoSys2\Calibration\mEGFPC1H2B_Noc\H2B-mCherry_mEGFP_prometa_2_R1_P5_K1_Ch2-Ch1.zen
13980	2.991988e-03	4.482480e-03	2.319900e-03	20150213_STAG2gfpcf2_Prometa\MitoSys2\Calibration\mEGFPC1H2B_Noc\H2B-mCherry_mEGFP_prometa_2_R1_P5_K1_Ch2-Ch1.zen
15260	1.627105e-03	4.976998e-03	2.091400e-03	20150213_STAG2gfpcf2_Prometa\MitoSys2\Calibration\mEGFPC1H2B_Noc\H2B-mCherry_mEGFP_prometa_2_R1_P5_K1_Ch2-Ch1.zen
16540	1.836658e-03	5.083780e-03	1.900200e-03	20150213_STAG2gfpcf2_Prometa\MitoSys2\Calibration\mEGFPC1H2B_Noc\H2B-mCherry_mEGFP_prometa_2_R1_P5_K1_Ch2-Ch1.zen
17820	1.510703e-03	3.245939e-03	1.738000e-03	20150213_STAG2gfpcf2_Prometa\MitoSys2\Calibration\mEGFPC1H2B_Noc\H2B-mCherry_mEGFP_prometa_2_R1_P5_K1_Ch2-Ch1.zen
19100	4.970961e-04	3.980164e-03	1.598900e-03	20150213_STAG2gfpcf2_Prometa\MitoSys2\Calibration\mEGFPC1H2B_Noc\H2B-mCherry_mEGFP_prometa_2_R1_P5_K1_Ch2-Ch1.zen
20380	-3.467783e-04	4.823118e-03	1.478300e-03	20150213_STAG2gfpcf2_Prometa\MitoSys2\Calibration\mEGFPC1H2B_Noc\H2B-mCherry_mEGFP_prometa_2_R1_P5_K1_Ch2-Ch1.zen
21660	-1.109536e-04	4.819031e-03	1.373000e-03	20150213_STAG2gfpcf2_Prometa\MitoSys2\Calibration\mEGFPC1H2B_Noc\H2B-mCherry_mEGFP_prometa_2_R1_P5_K1_Ch2-Ch1.zen
22940	6.494305e-04	6.171446e-03	1.280300e-03	20150213_STAG2gfpcf2_Prometa\MitoSys2\Calibration\mEGFPC1H2B_Noc\H2B-mCherry_mEGFP_prometa_2_R1_P5_K1_Ch2-Ch1.zen
24220	3.382398e-04	5.062281e-03	1.198100e-03	20150213_STAG2gfpcf2_Prometa\MitoSys2\Calibration\mEGFPC1H2B_Noc\H2B-mCherry_mEGFP_prometa_2_R1_P5_K1_Ch2-Ch1.zen
25500	8.092621e-04	4.913534e-03	1.124800e-03	20150213_STAG2gfpcf2_Prometa\MitoSys2\Calibration\mEGFPC1H2B_Noc\H2B-mCherry_mEGFP_prometa_2_R1_P5_K1_Ch2-Ch1.zen
28060	9.994973e-04	3.511711e-03	9.998500e-04	20150213_STAG2gfpcf2_Prometa\MitoSys2\Calibration\mEGFPC1H2B_Noc\H2B-mCherry_mEGFP_prometa_2_R1_P5_K1_Ch2-Ch1.zen
30620	1.239763e-03	3.767352e-03	8.974400e-04	20150213_STAG2gfpcf2_Prometa\MitoSys2\Calibration\mEGFPC1H2B_Noc\H2B-mCherry_mEGFP_prometa_2_R1_P5_K1_Ch2-Ch1.zen
33180	1.148871e-03	3.572259e-03	8.121700e-04	20150213_STAG2gfpcf2_Prometa\MitoSys2\Calibration\mEGFPC1H2B_Noc\H2B-mCherry_mEGFP_prometa_2_R1_P5_K1_Ch2-Ch1.zen
35740	2.692814e-03	4.330257e-03	7.402000e-04	20150213_STAG2gfpcf2_Prometa\MitoSys2\Calibration\mEGFPC1H2B_Noc\H2B-mCherry_mEGFP_prometa_2_R1_P5_K1_Ch2-Ch1.zen
38300	1.410209e-03	4.630721e-03	6.787400e-04	20150213_STAG2gfpcf2_Prometa\MitoSys2\Calibration\mEGFPC1H2B_Noc\H2B-mCherry_mEGFP_prometa_2_R1_P5_K1_Ch2-Ch1.zen
40860	-1.819256e-05	3.313385e-03	6.257100e-04	20150213_STAG2gfpcf2_Prometa\MitoSys2\Calibration\mEGFPC1H2B_Noc\H2B-mCherry_mEGFP_prometa_2_R1_P5_K1_Ch2-Ch1.zen
43420	1.803657e-03	4.142682e-03	5.795600e-04	20150213_STAG2gfpcf2_Prometa\MitoSys2\Calibration\mEGFPC1H2B_Noc\H2B-mCherry_mEGFP_prometa_2_R1_P5_K1_Ch2-Ch1.zen
45980	1.740268e-03	3.253732e-03	5.390700e-04	20150213_STAG2gfpcf2_Prometa\MitoSys2\Calibration\mEGFPC1H2B_Noc\H2B-mCherry_mEGFP_prometa_2_R1_P5_K1_Ch2-Ch1.zen
48540	1.831045e-03	3.806067e-03	5.032900e-04	20150213_STAG2gfpcf2_Prometa\MitoSys2\Calibration\mEGFPC1H2B_Noc\H2B-mCherry_mEGFP_prometa_2_R1_P5_K1_Ch2-Ch1.zen
51100	4.548194e-04	3.376843e-03	4.714800e-04	20150213_STAG2gfpcf2_Prometa\MitoSys2\Calibration\mEGFPC1H2B_Noc\H2B-mCherry_mEGFP_prometa_2_R1_P5_K1_Ch2-Ch1.zen
56220	-6.385625e-04	2.685532e-03	4.174600e-04	20150213_STAG2gfpcf2_Prometa\MitoSys2\Calibration\mEGFPC1H2B_Noc\H2B-mCherry_mEGFP_prometa_2_R1_P5_K1_Ch2-Ch1.zen
61340	-5.243441e-04	3.359277e-03	3.734300e-04	20150213_STAG2gfpcf2_Prometa\MitoSys2\Calibration\mEGFPC1H2B_Noc\H2B-mCherry_mEGFP_prometa_2_R1_P5_K1_Ch2-Ch1.zen
66460	-1.688107e-03	3.608371e-03	3.369300e-04	20150213_STAG2gfpcf2_Prometa\MitoSys2\Calibration\mEGFPC1H2B_Noc\H2B-mCherry_mEGFP_prometa_2_R1_P5_K1_Ch2-Ch1.zen
71580	2.078795e-04	3.497172e-03	3.062500e-04	20150213_STAG2gfpcf2_Prometa\MitoSys2\Calibration\mEGFPC1H2B_Noc\H2B-mCherry_mEGFP_prometa_2_R1_P5_K1_Ch2-Ch1.zen
76700	-1.266544e-03	2.690397e-03	2.801400e-04	20150213_STAG2gfpcf2_Prometa\MitoSys2\Calibration\mEGFPC1H2B_Noc\H2B-mCherry_mEGFP_prometa_2_R1_P5_K1_Ch2-Ch1.zen
81820	2.168699e-04	3.266294e-03	2.577000e-04	20150213_STAG2gfpcf2_Prometa\MitoSys2\Calibration\mEGFPC1H2B_Noc\H2B-mCherry_mEGFP_prometa_2_R1_P5_K1_Ch2-Ch1.zen
86940	-7.349663e-05	3.022808e-03	2.382200e-04	20150213_STAG2gfpcf2_Prometa\MitoSys2\Calibration\mEGFPC1H2B_Noc\H2B-mCherry_mEGFP_prometa_2_R1_P5_K1_Ch2-Ch1.zen
92060	8.231114e-04	2.762650e-03	2.211700e-04	20150213_STAG2gfpcf2_Prometa\MitoSys2\Calibration\mEGFPC1H2B_Noc\H2B-mCherry_mEGFP_prometa_2_R1_P5_K1_Ch2-Ch1.zen
97180	1.037988e-03	3.642192e-03	2.061500e-04	20150213_STAG2gfpcf2_Prometa\MitoSys2\Calibration\mEGFPC1H2B_Noc\H2B-mCherry_mEGFP_prometa_2_R1_P5_K1_Ch2-Ch1.zen
102300	8.735498e-04	3.846050e-03	1.928300e-04	20150213_STAG2gfpcf2_Prometa\MitoSys2\Calibration\mEGFPC1H2B_Noc\H2B-mCherry_mEGFP_prometa_2_R1_P5_K1_Ch2-Ch1.zen
112540	7.646410e-04	3.002452e-03	1.702800e-04	20150213_STAG2gfpcf2_Prometa\MitoSys2\Calibration\mEGFPC1H2B_Noc\H2B-mCherry_mEGFP_prometa_2_R1_P5_K1_Ch2-Ch1.zen
122780	4.757507e-04	2.444173e-03	1.519700e-04	20150213_STAG2gfpcf2_Prometa\MitoSys2\Calibration\mEGFPC1H2B_Noc\H2B-mCherry_mEGFP_prometa_2_R1_P5_K1_Ch2-Ch1.zen
133020	3.912134e-04	2.960384e-03	1.368300e-04	20150213_STAG2gfpcf2_Prometa\MitoSys2\Calibration\mEGFPC1H2B_Noc\H2B-mCherry_mEGFP_prometa_2_R1_P5_K1_Ch2-Ch1.zen
143260	1.302488e-04	2.647445e-03	1.241500e-04	20150213_STAG2gfpcf2_Prometa\MitoSys2\Calibration\mEGFPC1H2B_Noc\H2B-mCherry_mEGFP_prometa_2_R1_P5_K1_Ch2-Ch1.zen
153500	1.224879e-03	2.229546e-03	1.133900e-04	20150213_STAG2gfpcf2_Prometa\MitoSys2\Calibration\mEGFPC1H2B_Noc\H2B-mCherry_mEGFP_prometa_2_R1_P5_K1_Ch2-Ch1.zen
163740	7.682729e-04	2.691684e-03	1.041600e-04	20150213_STAG2gfpcf2_Prometa\MitoSys2\Calibration\mEGFPC1H2B_Noc\H2B-mCherry_mEGFP_prometa_2_R1_P5_K1_Ch2-Ch1.zen
173980	3.930041e-04	3.145630e-03	9.616300e-05	20150213_STAG2gfpcf2_Prometa\MitoSys2\Calibration\mEGFPC1H2B_Noc\H2B-mCherry_mEGFP_prometa_2_R1_P5_K1_Ch2-Ch1.zen
184220	-6.697706e-04	2.641530e-03	8.918100e-05	20150213_STAG2gfpcf2_Prometa\MitoSys2\Calibration\mEGFPC1H2B_Noc\H2B-mCherry_mEGFP_prometa_2_R1_P5_K1_Ch2-Ch1.zen
194460	-6.648828e-04	3.226742e-03	8.303800e-05	20150213_STAG2gfpcf2_Prometa\MitoSys2\Calibration\mEGFPC1H2B_Noc\H2B-mCherry_mEGFP_prometa_2_R1_P5_K1_Ch2-Ch1.zen
204700	1.184684e-04	1.787239e-03	7.759700e-05	20150213_STAG2gfpcf2_Prometa\MitoSys2\Calibration\mEGFPC1H2B_Noc\H2B-mCherry_mEGFP_prometa_2_R1_P5_K1_Ch2-Ch1.zen
225180	-6.862286e-04	2.332620e-03	6.840800e-05	20150213_STAG2gfpcf2_Prometa\MitoSys2\Calibration\mEGFPC1H2B_Noc\H2B-mCherry_mEGFP_prometa_2_R1_P5_K1_Ch2-Ch1.zen
245660	-1.096240e-03	2.191148e-03	6.096200e-05	20150213_STAG2gfpcf2_Prometa\MitoSys2\Calibration\mEGFPC1H2B_Noc\H2B-mCherry_mEGFP_prometa_2_R1_P5_K1_Ch2-Ch1.zen
266140	-2.609821e-04	2.168158e-03	5.482500e-05	20150213_STAG2gfpcf2_Prometa\MitoSys2\Calibration\mEGFPC1H2B_Noc\H2B-mCherry_mEGFP_prometa_2_R1_P5_K1_Ch2-Ch1.zen
286620	-5.109337e-05	1.861540e-03	4.969000e-05	20150213_STAG2gfpcf2_Prometa\MitoSys2\Calibration\mEGFPC1H2B_Noc\H2B-mCherry_mEGFP_prometa_2_R1_P5_K1_Ch2-Ch1.zen
307100	4.108691e-05	2.252929e-03	4.534000e-05	20150213_STAG2gfpcf2_Prometa\MitoSys2\Calibration\mEGFPC1H2B_Noc\H2B-mCherry_mEGFP_prometa_2_R1_P5_K1_Ch2-Ch1.zen
327580	5.850384e-04	1.741240e-03	4.161300e-05	20150213_STAG2gfpcf2_Prometa\MitoSys2\Calibration\mEGFPC1H2B_Noc\H2B-mCherry_mEGFP_prometa_2_R1_P5_K1_Ch2-Ch1.zen
348060	-2.401402e-04	2.330008e-03	3.838900e-05	20150213_STAG2gfpcf2_Prometa\MitoSys2\Calibration\mEGFPC1H2B_Noc\H2B-mCherry_mEGFP_prometa_2_R1_P5_K1_Ch2-Ch1.zen
368540	-1.099172e-04	2.234955e-03	3.557800e-05	20150213_STAG2gfpcf2_Prometa\MitoSys2\Calibration\mEGFPC1H2B_Noc\H2B-mCherry_mEGFP_prometa_2_R1_P5_K1_Ch2-Ch1.zen
389020	-1.004965e-03	2.578162e-03	3.310700e-05	20150213_STAG2gfpcf2_Prometa\MitoSys2\Calibration\mEGFPC1H2B_Noc\H2B-mCherry_mEGFP_prometa_2_R1_P5_K1_Ch2-Ch1.zen
409500	-1.156181e-05	1.910974e-03	3.092000e-05	20150213_STAG2gfpcf2_Prometa\MitoSys2\Calibration\mEGFPC1H2B_Noc\H2B-mCherry_mEGFP_prometa_2_R1_P5_K1_Ch2-Ch1.zen
450460	-2.854529e-04	1.965669e-03	2.723200e-05	20150213_STAG2gfpcf2_Prometa\MitoSys2\Calibration\mEGFPC1H2B_Noc\H2B-mCherry_mEGFP_prometa_2_R1_P5_K1_Ch2-Ch1.zen
491420	2.055214e-04	1.781248e-03	2.424800e-05	20150213_STAG2gfpcf2_Prometa\MitoSys2\Calibration\mEGFPC1H2B_Noc\H2B-mCherry_mEGFP_prometa_2_R1_P5_K1_Ch2-Ch1.zen
532380	-2.440245e-04	1.611660e-03	2.179100e-05	20150213_STAG2gfpcf2_Prometa\MitoSys2\Calibration\mEGFPC1H2B_Noc\H2B-mCherry_mEGFP_prometa_2_R1_P5_K1_Ch2-Ch1.zen
573340	-1.008963e-04	2.178844e-03	1.973800e-05	20150213_STAG2gfpcf2_Prometa\MitoSys2\Calibration\mEGFPC1H2B_Noc\H2B-mCherry_mEGFP_prometa_2_R1_P5_K1_Ch2-Ch1.zen
614300	3.237427e-04	1.998967e-03	1.800000e-05	20150213_STAG2gfpcf2_Prometa\MitoSys2\Calibration\mEGFPC1H2B_Noc\H2B-mCherry_mEGFP_prometa_2_R1_P5_K1_Ch2-Ch1.zen
655260	-1.335636e-04	1.822100e-03	1.651200e-05	20150213_STAG2gfpcf2_Prometa\MitoSys2\Calibration\mEGFPC1H2B_Noc\H2B-mCherry_mEGFP_prometa_2_R1_P5_K1_Ch2-Ch1.zen
696220	-5.410322e-05	1.964277e-03	1.522700e-05	20150213_STAG2gfpcf2_Prometa\MitoSys2\Calibration\mEGFPC1H2B_Noc\H2B-mCherry_mEGFP_prometa_2_R1_P5_K1_Ch2-Ch1.zen
737180	-1.429484e-06	1.627582e-03	1.410600e-05	20150213_STAG2gfpcf2_Prometa\MitoSys2\Calibration\mEGFPC1H2B_Noc\H2B-mCherry_mEGFP_prometa_2_R1_P5_K1_Ch2-Ch1.zen
778140	7.111107e-04	1.691605e-03	1.312200e-05	20150213_STAG2gfpcf2_Prometa\MitoSys2\Calibration\mEGFPC1H2B_Noc\H2B-mCherry_mEGFP_prometa_2_R1_P5_K1_Ch2-Ch1.zen
819100	3.666004e-04	1.863364e-03	1.225100e-05	20150213_STAG2gfpcf2_Prometa\MitoSys2\Calibration\mEGFPC1H2B_Noc\H2B-mCherry_mEGFP_prometa_2_R1_P5_K1_Ch2-Ch1.zen
901020	7.939636e-04	1.602684e-03	1.078400e-05	20150213_STAG2gfpcf2_Prometa\MitoSys2\Calibration\mEGFPC1H2B_Noc\H2B-mCherry_mEGFP_prometa_2_R1_P5_K1_Ch2-Ch1.zen
982940	-1.855508e-05	1.316299e-03	9.597900e-06	20150213_STAG2gfpcf2_Prometa\MitoSys2\Calibration\mEGFPC1H2B_Noc\H2B-mCherry_mEGFP_prometa_2_R1_P5_K1_Ch2-Ch1.zen
1064860	2.451951e-04	1.396604e-03	8.622000e-06	20150213_STAG2gfpcf2_Prometa\MitoSys2\Calibration\mEGFPC1H2B_Noc\H2B-mCherry_mEGFP_prometa_2_R1_P5_K1_Ch2-Ch1.zen
1146780	-3.567018e-04	1.222241e-03	7.806900e-06	20150213_STAG2gfpcf2_Prometa\MitoSys2\Calibration\mEGFPC1H2B_Noc\H2B-mCherry_mEGFP_prometa_2_R1_P5_K1_Ch2-Ch1.zen
1228700	-6.633111e-04	1.181457e-03	7.117400e-06	20150213_STAG2gfpcf2_Prometa\MitoSys2\Calibration\mEGFPC1H2B_Noc\H2B-mCherry_mEGFP_prometa_2_R1_P5_K1_Ch2-Ch1.zen
1310620	-3.259201e-04	1.379445e-03	6.527400e-06	20150213_STAG2gfpcf2_Prometa\MitoSys2\Calibration\mEGFPC1H2B_Noc\H2B-mCherry_mEGFP_prometa_2_R1_P5_K1_Ch2-Ch1.zen
1392540	-2.434448e-04	1.540258e-03	6.017800e-06	20150213_STAG2gfpcf2_Prometa\MitoSys2\Calibration\mEGFPC1H2B_Noc\H2B-mCherry_mEGFP_prometa_2_R1_P5_K1_Ch2-Ch1.zen
1474460	-7.833394e-05	1.310388e-03	5.573700e-06	20150213_STAG2gfpcf2_Prometa\MitoSys2\Calibration\mEGFPC1H2B_Noc\H2B-mCherry_mEGFP_prometa_2_R1_P5_K1_Ch2-Ch1.zen
1556380	-3.610687e-04	1.209011e-03	5.183800e-06	20150213_STAG2gfpcf2_Prometa\MitoSys2\Calibration\mEGFPC1H2B_Noc\H2B-mCherry_mEGFP_prometa_2_R1_P5_K1_Ch2-Ch1.zen
10	7.072733e-02	7.937612e-03	6.919200e-02	20150213_STAG2gfpcf2_Prometa\MitoSys2\LSM\STAG2-EGFP_Prometa_2_6h_afterNoc\STAG2_mEGFP_1_R1_P1_K1_Ch2-Ch1.zen
20	6.783545e-02	7.917032e-03	6.772400e-02	20150213_STAG2gfpcf2_Prometa\MitoSys2\LSM\STAG2-EGFP_Prometa_2_6h_afterNoc\STAG2_mEGFP_1_R1_P1_K1_Ch2-Ch1.zen
30	6.543980e-02	9.130772e-03	6.643100e-02	20150213_STAG2gfpcf2_Prometa\MitoSys2\LSM\STAG2-EGFP_Prometa_2_6h_afterNoc\STAG2_mEGFP_1_R1_P1_K1_Ch2-Ch1.zen
40	6.499344e-02	7.677849e-03	6.526500e-02	20150213_STAG2gfpcf2_Prometa\MitoSys2\LSM\STAG2-EGFP_Prometa_2_6h_afterNoc\STAG2_mEGFP_1_R1_P1_K1_Ch2-Ch1.zen
50	6.375725e-02	9.213692e-03	6.420400e-02	20150213_STAG2gfpcf2_Prometa\MitoSys2\LSM\STAG2-EGFP_Prometa_2_6h_afterNoc\STAG2_mEGFP_1_R1_P1_K1_Ch2-Ch1.zen
60	6.143259e-02	7.094990e-03	6.323000e-02	20150213_STAG2gfpcf2_Prometa\MitoSys2\LSM\STAG2-EGFP_Prometa_2_6h_afterNoc\STAG2_mEGFP_1_R1_P1_K1_Ch2-Ch1.zen
70	6.128520e-02	9.954708e-03	6.233200e-02	20150213_STAG2gfpcf2_Prometa\MitoSys2\LSM\STAG2-EGFP_Prometa_2_6h_afterNoc\STAG2_mEGFP_1_R1_P1_K1_Ch2-Ch1.zen
80	6.118054e-02	8.030073e-03	6.150100e-02	20150213_STAG2gfpcf2_Prometa\MitoSys2\LSM\STAG2-EGFP_Prometa_2_6h_afterNoc\STAG2_mEGFP_1_R1_P1_K1_Ch2-Ch1.zen
90	6.146482e-02	8.778486e-03	6.072800e-02	20150213_STAG2gfpcf2_Prometa\MitoSys2\LSM\STAG2-EGFP_Prometa_2_6h_afterNoc\STAG2_mEGFP_1_R1_P1_K1_Ch2-Ch1.zen
100	6.066448e-02	8.238337e-03	6.000700e-02	20150213_STAG2gfpcf2_Prometa\MitoSys2\LSM\STAG2-EGFP_Prometa_2_6h_afterNoc\STAG2_mEGFP_1_R1_P1_K1_Ch2-Ch1.zen
120	6.005910e-02	7.706460e-03	5.870000e-02	20150213_STAG2gfpcf2_Prometa\MitoSys2\LSM\STAG2-EGFP_Prometa_2_6h_afterNoc\STAG2_mEGFP_1_R1_P1_K1_Ch2-Ch1.zen
140	5.757261e-02	7.733516e-03	5.754500e-02	20150213_STAG2gfpcf2_Prometa\MitoSys2\LSM\STAG2-EGFP_Prometa_2_6h_afterNoc\STAG2_mEGFP_1_R1_P1_K1_Ch2-Ch1.zen
160	5.682477e-02	7.195274e-03	5.651200e-02	20150213_STAG2gfpcf2_Prometa\MitoSys2\LSM\STAG2-EGFP_Prometa_2_6h_afterNoc\STAG2_mEGFP_1_R1_P1_K1_Ch2-Ch1.zen
180	5.616890e-02	6.081833e-03	5.558100e-02	20150213_STAG2gfpcf2_Prometa\MitoSys2\LSM\STAG2-EGFP_Prometa_2_6h_afterNoc\STAG2_mEGFP_1_R1_P1_K1_Ch2-Ch1.zen
200	5.482146e-02	7.538593e-03	5.473400e-02	20150213_STAG2gfpcf2_Prometa\MitoSys2\LSM\STAG2-EGFP_Prometa_2_6h_afterNoc\STAG2_mEGFP_1_R1_P1_K1_Ch2-Ch1.zen
220	5.469282e-02	8.038273e-03	5.395800e-02	20150213_STAG2gfpcf2_Prometa\MitoSys2\LSM\STAG2-EGFP_Prometa_2_6h_afterNoc\STAG2_mEGFP_1_R1_P1_K1_Ch2-Ch1.zen
240	5.395095e-02	7.485532e-03	5.324100e-02	20150213_STAG2gfpcf2_Prometa\MitoSys2\LSM\STAG2-EGFP_Prometa_2_6h_afterNoc\STAG2_mEGFP_1_R1_P1_K1_Ch2-Ch1.zen
260	5.203031e-02	7.265817e-03	5.257500e-02	20150213_STAG2gfpcf2_Prometa\MitoSys2\LSM\STAG2-EGFP_Prometa_2_6h_afterNoc\STAG2_mEGFP_1_R1_P1_K1_Ch2-Ch1.zen
280	5.211803e-02	6.800814e-03	5.195200e-02	20150213_STAG2gfpcf2_Prometa\MitoSys2\LSM\STAG2-EGFP_Prometa_2_6h_afterNoc\STAG2_mEGFP_1_R1_P1_K1_Ch2-Ch1.zen
300	5.128212e-02	6.959025e-03	5.136600e-02	20150213_STAG2gfpcf2_Prometa\MitoSys2\LSM\STAG2-EGFP_Prometa_2_6h_afterNoc\STAG2_mEGFP_1_R1_P1_K1_Ch2-Ch1.zen
340	5.027205e-02	7.885334e-03	5.028700e-02	20150213_STAG2gfpcf2_Prometa\MitoSys2\LSM\STAG2-EGFP_Prometa_2_6h_afterNoc\STAG2_mEGFP_1_R1_P1_K1_Ch2-Ch1.zen
380	4.962826e-02	6.946903e-03	4.930800e-02	20150213_STAG2gfpcf2_Prometa\MitoSys2\LSM\STAG2-EGFP_Prometa_2_6h_afterNoc\STAG2_mEGFP_1_R1_P1_K1_Ch2-Ch1.zen
420	4.860631e-02	7.647248e-03	4.840700e-02	20150213_STAG2gfpcf2_Prometa\MitoSys2\LSM\STAG2-EGFP_Prometa_2_6h_afterNoc\STAG2_mEGFP_1_R1_P1_K1_Ch2-Ch1.zen
460	4.775723e-02	7.258177e-03	4.757000e-02	20150213_STAG2gfpcf2_Prometa\MitoSys2\LSM\STAG2-EGFP_Prometa_2_6h_afterNoc\STAG2_mEGFP_1_R1_P1_K1_Ch2-Ch1.zen
500	4.712451e-02	6.464528e-03	4.678600e-02	20150213_STAG2gfpcf2_Prometa\MitoSys2\LSM\STAG2-EGFP_Prometa_2_6h_afterNoc\STAG2_mEGFP_1_R1_P1_K1_Ch2-Ch1.zen
540	4.634110e-02	7.163921e-03	4.604600e-02	20150213_STAG2gfpcf2_Prometa\MitoSys2\LSM\STAG2-EGFP_Prometa_2_6h_afterNoc\STAG2_mEGFP_1_R1_P1_K1_Ch2-Ch1.zen
580	4.440369e-02	7.071643e-03	4.534600e-02	20150213_STAG2gfpcf2_Prometa\MitoSys2\LSM\STAG2-EGFP_Prometa_2_6h_afterNoc\STAG2_mEGFP_1_R1_P1_K1_Ch2-Ch1.zen
620	4.474763e-02	7.219190e-03	4.468000e-02	20150213_STAG2gfpcf2_Prometa\MitoSys2\LSM\STAG2-EGFP_Prometa_2_6h_afterNoc\STAG2_mEGFP_1_R1_P1_K1_Ch2-Ch1.zen
660	4.413447e-02	7.376879e-03	4.404400e-02	20150213_STAG2gfpcf2_Prometa\MitoSys2\LSM\STAG2-EGFP_Prometa_2_6h_afterNoc\STAG2_mEGFP_1_R1_P1_K1_Ch2-Ch1.zen
700	4.375226e-02	6.813287e-03	4.343600e-02	20150213_STAG2gfpcf2_Prometa\MitoSys2\LSM\STAG2-EGFP_Prometa_2_6h_afterNoc\STAG2_mEGFP_1_R1_P1_K1_Ch2-Ch1.zen
780	4.195267e-02	7.545474e-03	4.229200e-02	20150213_STAG2gfpcf2_Prometa\MitoSys2\LSM\STAG2-EGFP_Prometa_2_6h_afterNoc\STAG2_mEGFP_1_R1_P1_K1_Ch2-Ch1.zen
860	4.056101e-02	7.353200e-03	4.123400e-02	20150213_STAG2gfpcf2_Prometa\MitoSys2\LSM\STAG2-EGFP_Prometa_2_6h_afterNoc\STAG2_mEGFP_1_R1_P1_K1_Ch2-Ch1.zen
940	4.000555e-02	7.196232e-03	4.024900e-02	20150213_STAG2gfpcf2_Prometa\MitoSys2\LSM\STAG2-EGFP_Prometa_2_6h_afterNoc\STAG2_mEGFP_1_R1_P1_K1_Ch2-Ch1.zen
1020	3.896322e-02	7.255968e-03	3.932700e-02	20150213_STAG2gfpcf2_Prometa\MitoSys2\LSM\STAG2-EGFP_Prometa_2_6h_afterNoc\STAG2_mEGFP_1_R1_P1_K1_Ch2-Ch1.zen
1100	3.709762e-02	6.970020e-03	3.846200e-02	20150213_STAG2gfpcf2_Prometa\MitoSys2\LSM\STAG2-EGFP_Prometa_2_6h_afterNoc\STAG2_mEGFP_1_R1_P1_K1_Ch2-Ch1.zen
1180	3.682586e-02	7.456538e-03	3.764700e-02	20150213_STAG2gfpcf2_Prometa\MitoSys2\LSM\STAG2-EGFP_Prometa_2_6h_afterNoc\STAG2_mEGFP_1_R1_P1_K1_Ch2-Ch1.zen
1260	3.618650e-02	7.566961e-03	3.687800e-02	20150213_STAG2gfpcf2_Prometa\MitoSys2\LSM\STAG2-EGFP_Prometa_2_6h_afterNoc\STAG2_mEGFP_1_R1_P1_K1_Ch2-Ch1.zen
1340	3.560653e-02	7.185838e-03	3.614900e-02	20150213_STAG2gfpcf2_Prometa\MitoSys2\LSM\STAG2-EGFP_Prometa_2_6h_afterNoc\STAG2_mEGFP_1_R1_P1_K1_Ch2-Ch1.zen
1420	3.572062e-02	7.287385e-03	3.545800e-02	20150213_STAG2gfpcf2_Prometa\MitoSys2\LSM\STAG2-EGFP_Prometa_2_6h_afterNoc\STAG2_mEGFP_1_R1_P1_K1_Ch2-Ch1.zen
1500	3.489633e-02	7.059944e-03	3.480000e-02	20150213_STAG2gfpcf2_Prometa\MitoSys2\LSM\STAG2-EGFP_Prometa_2_6h_afterNoc\STAG2_mEGFP_1_R1_P1_K1_Ch2-Ch1.zen
1660	3.341636e-02	6.760512e-03	3.357500e-02	20150213_STAG2gfpcf2_Prometa\MitoSys2\LSM\STAG2-EGFP_Prometa_2_6h_afterNoc\STAG2_mEGFP_1_R1_P1_K1_Ch2-Ch1.zen
1820	3.287776e-02	7.178235e-03	3.245400e-02	20150213_STAG2gfpcf2_Prometa\MitoSys2\LSM\STAG2-EGFP_Prometa_2_6h_afterNoc\STAG2_mEGFP_1_R1_P1_K1_Ch2-Ch1.zen
1980	3.177190e-02	7.243484e-03	3.142400e-02	20150213_STAG2gfpcf2_Prometa\MitoSys2\LSM\STAG2-EGFP_Prometa_2_6h_afterNoc\STAG2_mEGFP_1_R1_P1_K1_Ch2-Ch1.zen
2140	3.081241e-02	7.241655e-03	3.047200e-02	20150213_STAG2gfpcf2_Prometa\MitoSys2\LSM\STAG2-EGFP_Prometa_2_6h_afterNoc\STAG2_mEGFP_1_R1_P1_K1_Ch2-Ch1.zen
2300	2.978711e-02	7.027059e-03	2.958900e-02	20150213_STAG2gfpcf2_Prometa\MitoSys2\LSM\STAG2-EGFP_Prometa_2_6h_afterNoc\STAG2_mEGFP_1_R1_P1_K1_Ch2-Ch1.zen
2460	2.910953e-02	7.291521e-03	2.876500e-02	20150213_STAG2gfpcf2_Prometa\MitoSys2\LSM\STAG2-EGFP_Prometa_2_6h_afterNoc\STAG2_mEGFP_1_R1_P1_K1_Ch2-Ch1.zen
2620	2.813455e-02	7.517208e-03	2.799600e-02	20150213_STAG2gfpcf2_Prometa\MitoSys2\LSM\STAG2-EGFP_Prometa_2_6h_afterNoc\STAG2_mEGFP_1_R1_P1_K1_Ch2-Ch1.zen
2780	2.737990e-02	6.756450e-03	2.727400e-02	20150213_STAG2gfpcf2_Prometa\MitoSys2\LSM\STAG2-EGFP_Prometa_2_6h_afterNoc\STAG2_mEGFP_1_R1_P1_K1_Ch2-Ch1.zen
2940	2.701269e-02	7.086503e-03	2.659500e-02	20150213_STAG2gfpcf2_Prometa\MitoSys2\LSM\STAG2-EGFP_Prometa_2_6h_afterNoc\STAG2_mEGFP_1_R1_P1_K1_Ch2-Ch1.zen
3100	2.637952e-02	6.991374e-03	2.595500e-02	20150213_STAG2gfpcf2_Prometa\MitoSys2\LSM\STAG2-EGFP_Prometa_2_6h_afterNoc\STAG2_mEGFP_1_R1_P1_K1_Ch2-Ch1.zen
3420	2.531967e-02	7.210297e-03	2.477700e-02	20150213_STAG2gfpcf2_Prometa\MitoSys2\LSM\STAG2-EGFP_Prometa_2_6h_afterNoc\STAG2_mEGFP_1_R1_P1_K1_Ch2-Ch1.zen
3740	2.479497e-02	6.938771e-03	2.371600e-02	20150213_STAG2gfpcf2_Prometa\MitoSys2\LSM\STAG2-EGFP_Prometa_2_6h_afterNoc\STAG2_mEGFP_1_R1_P1_K1_Ch2-Ch1.zen
4060	2.338982e-02	6.910856e-03	2.275500e-02	20150213_STAG2gfpcf2_Prometa\MitoSys2\LSM\STAG2-EGFP_Prometa_2_6h_afterNoc\STAG2_mEGFP_1_R1_P1_K1_Ch2-Ch1.zen
4380	2.250496e-02	6.776001e-03	2.187800e-02	20150213_STAG2gfpcf2_Prometa\MitoSys2\LSM\STAG2-EGFP_Prometa_2_6h_afterNoc\STAG2_mEGFP_1_R1_P1_K1_Ch2-Ch1.zen
4700	2.137596e-02	6.250588e-03	2.107500e-02	20150213_STAG2gfpcf2_Prometa\MitoSys2\LSM\STAG2-EGFP_Prometa_2_6h_afterNoc\STAG2_mEGFP_1_R1_P1_K1_Ch2-Ch1.zen
5020	2.093311e-02	6.051706e-03	2.033500e-02	20150213_STAG2gfpcf2_Prometa\MitoSys2\LSM\STAG2-EGFP_Prometa_2_6h_afterNoc\STAG2_mEGFP_1_R1_P1_K1_Ch2-Ch1.zen
5340	1.996289e-02	6.460217e-03	1.965100e-02	20150213_STAG2gfpcf2_Prometa\MitoSys2\LSM\STAG2-EGFP_Prometa_2_6h_afterNoc\STAG2_mEGFP_1_R1_P1_K1_Ch2-Ch1.zen
5660	1.906410e-02	6.252036e-03	1.901500e-02	20150213_STAG2gfpcf2_Prometa\MitoSys2\LSM\STAG2-EGFP_Prometa_2_6h_afterNoc\STAG2_mEGFP_1_R1_P1_K1_Ch2-Ch1.zen
5980	1.817397e-02	5.803462e-03	1.842400e-02	20150213_STAG2gfpcf2_Prometa\MitoSys2\LSM\STAG2-EGFP_Prometa_2_6h_afterNoc\STAG2_mEGFP_1_R1_P1_K1_Ch2-Ch1.zen
6300	1.773674e-02	5.980786e-03	1.787100e-02	20150213_STAG2gfpcf2_Prometa\MitoSys2\LSM\STAG2-EGFP_Prometa_2_6h_afterNoc\STAG2_mEGFP_1_R1_P1_K1_Ch2-Ch1.zen
6940	1.688668e-02	5.780728e-03	1.686800e-02	20150213_STAG2gfpcf2_Prometa\MitoSys2\LSM\STAG2-EGFP_Prometa_2_6h_afterNoc\STAG2_mEGFP_1_R1_P1_K1_Ch2-Ch1.zen
7580	1.590784e-02	5.789836e-03	1.598000e-02	20150213_STAG2gfpcf2_Prometa\MitoSys2\LSM\STAG2-EGFP_Prometa_2_6h_afterNoc\STAG2_mEGFP_1_R1_P1_K1_Ch2-Ch1.zen
8220	1.508462e-02	5.492134e-03	1.518600e-02	20150213_STAG2gfpcf2_Prometa\MitoSys2\LSM\STAG2-EGFP_Prometa_2_6h_afterNoc\STAG2_mEGFP_1_R1_P1_K1_Ch2-Ch1.zen
8860	1.433920e-02	5.538981e-03	1.447300e-02	20150213_STAG2gfpcf2_Prometa\MitoSys2\LSM\STAG2-EGFP_Prometa_2_6h_afterNoc\STAG2_mEGFP_1_R1_P1_K1_Ch2-Ch1.zen
9500	1.368710e-02	5.599868e-03	1.382700e-02	20150213_STAG2gfpcf2_Prometa\MitoSys2\LSM\STAG2-EGFP_Prometa_2_6h_afterNoc\STAG2_mEGFP_1_R1_P1_K1_Ch2-Ch1.zen
10140	1.287673e-02	5.019522e-03	1.323900e-02	20150213_STAG2gfpcf2_Prometa\MitoSys2\LSM\STAG2-EGFP_Prometa_2_6h_afterNoc\STAG2_mEGFP_1_R1_P1_K1_Ch2-Ch1.zen
10780	1.237244e-02	4.998635e-03	1.270200e-02	20150213_STAG2gfpcf2_Prometa\MitoSys2\LSM\STAG2-EGFP_Prometa_2_6h_afterNoc\STAG2_mEGFP_1_R1_P1_K1_Ch2-Ch1.zen
11420	1.169459e-02	5.148081e-03	1.220900e-02	20150213_STAG2gfpcf2_Prometa\MitoSys2\LSM\STAG2-EGFP_Prometa_2_6h_afterNoc\STAG2_mEGFP_1_R1_P1_K1_Ch2-Ch1.zen
12060	1.136631e-02	5.504370e-03	1.175400e-02	20150213_STAG2gfpcf2_Prometa\MitoSys2\LSM\STAG2-EGFP_Prometa_2_6h_afterNoc\STAG2_mEGFP_1_R1_P1_K1_Ch2-Ch1.zen
12700	1.067121e-02	5.424690e-03	1.133300e-02	20150213_STAG2gfpcf2_Prometa\MitoSys2\LSM\STAG2-EGFP_Prometa_2_6h_afterNoc\STAG2_mEGFP_1_R1_P1_K1_Ch2-Ch1.zen
13980	1.025826e-02	4.663320e-03	1.057800e-02	20150213_STAG2gfpcf2_Prometa\MitoSys2\LSM\STAG2-EGFP_Prometa_2_6h_afterNoc\STAG2_mEGFP_1_R1_P1_K1_Ch2-Ch1.zen
15260	9.357830e-03	4.415473e-03	9.920100e-03	20150213_STAG2gfpcf2_Prometa\MitoSys2\LSM\STAG2-EGFP_Prometa_2_6h_afterNoc\STAG2_mEGFP_1_R1_P1_K1_Ch2-Ch1.zen
16540	8.867349e-03	5.028286e-03	9.341100e-03	20150213_STAG2gfpcf2_Prometa\MitoSys2\LSM\STAG2-EGFP_Prometa_2_6h_afterNoc\STAG2_mEGFP_1_R1_P1_K1_Ch2-Ch1.zen
17820	8.592931e-03	4.820793e-03	8.827200e-03	20150213_STAG2gfpcf2_Prometa\MitoSys2\LSM\STAG2-EGFP_Prometa_2_6h_afterNoc\STAG2_mEGFP_1_R1_P1_K1_Ch2-Ch1.zen
19100	8.051166e-03	4.540836e-03	8.367700e-03	20150213_STAG2gfpcf2_Prometa\MitoSys2\LSM\STAG2-EGFP_Prometa_2_6h_afterNoc\STAG2_mEGFP_1_R1_P1_K1_Ch2-Ch1.zen
20380	7.195041e-03	4.854748e-03	7.954300e-03	20150213_STAG2gfpcf2_Prometa\MitoSys2\LSM\STAG2-EGFP_Prometa_2_6h_afterNoc\STAG2_mEGFP_1_R1_P1_K1_Ch2-Ch1.zen
21660	7.040519e-03	4.686967e-03	7.580100e-03	20150213_STAG2gfpcf2_Prometa\MitoSys2\LSM\STAG2-EGFP_Prometa_2_6h_afterNoc\STAG2_mEGFP_1_R1_P1_K1_Ch2-Ch1.zen
22940	6.755872e-03	4.690556e-03	7.239700e-03	20150213_STAG2gfpcf2_Prometa\MitoSys2\LSM\STAG2-EGFP_Prometa_2_6h_afterNoc\STAG2_mEGFP_1_R1_P1_K1_Ch2-Ch1.zen
24220	6.504303e-03	5.261746e-03	6.928700e-03	20150213_STAG2gfpcf2_Prometa\MitoSys2\LSM\STAG2-EGFP_Prometa_2_6h_afterNoc\STAG2_mEGFP_1_R1_P1_K1_Ch2-Ch1.zen
25500	6.202355e-03	5.209937e-03	6.643300e-03	20150213_STAG2gfpcf2_Prometa\MitoSys2\LSM\STAG2-EGFP_Prometa_2_6h_afterNoc\STAG2_mEGFP_1_R1_P1_K1_Ch2-Ch1.zen
28060	5.880021e-03	5.198807e-03	6.137400e-03	20150213_STAG2gfpcf2_Prometa\MitoSys2\LSM\STAG2-EGFP_Prometa_2_6h_afterNoc\STAG2_mEGFP_1_R1_P1_K1_Ch2-Ch1.zen
30620	5.267601e-03	5.080185e-03	5.702600e-03	20150213_STAG2gfpcf2_Prometa\MitoSys2\LSM\STAG2-EGFP_Prometa_2_6h_afterNoc\STAG2_mEGFP_1_R1_P1_K1_Ch2-Ch1.zen
33180	5.633630e-03	4.930184e-03	5.324700e-03	20150213_STAG2gfpcf2_Prometa\MitoSys2\LSM\STAG2-EGFP_Prometa_2_6h_afterNoc\STAG2_mEGFP_1_R1_P1_K1_Ch2-Ch1.zen
35740	5.823195e-03	5.227131e-03	4.993200e-03	20150213_STAG2gfpcf2_Prometa\MitoSys2\LSM\STAG2-EGFP_Prometa_2_6h_afterNoc\STAG2_mEGFP_1_R1_P1_K1_Ch2-Ch1.zen
38300	5.628982e-03	4.511570e-03	4.699700e-03	20150213_STAG2gfpcf2_Prometa\MitoSys2\LSM\STAG2-EGFP_Prometa_2_6h_afterNoc\STAG2_mEGFP_1_R1_P1_K1_Ch2-Ch1.zen
40860	4.648297e-03	3.965274e-03	4.438200e-03	20150213_STAG2gfpcf2_Prometa\MitoSys2\LSM\STAG2-EGFP_Prometa_2_6h_afterNoc\STAG2_mEGFP_1_R1_P1_K1_Ch2-Ch1.zen
43420	4.655043e-03	4.170370e-03	4.203600e-03	20150213_STAG2gfpcf2_Prometa\MitoSys2\LSM\STAG2-EGFP_Prometa_2_6h_afterNoc\STAG2_mEGFP_1_R1_P1_K1_Ch2-Ch1.zen
45980	4.455350e-03	4.119013e-03	3.991900e-03	20150213_STAG2gfpcf2_Prometa\MitoSys2\LSM\STAG2-EGFP_Prometa_2_6h_afterNoc\STAG2_mEGFP_1_R1_P1_K1_Ch2-Ch1.zen
48540	4.475812e-03	3.858669e-03	3.799900e-03	20150213_STAG2gfpcf2_Prometa\MitoSys2\LSM\STAG2-EGFP_Prometa_2_6h_afterNoc\STAG2_mEGFP_1_R1_P1_K1_Ch2-Ch1.zen
51100	4.682054e-03	3.898745e-03	3.625000e-03	20150213_STAG2gfpcf2_Prometa\MitoSys2\LSM\STAG2-EGFP_Prometa_2_6h_afterNoc\STAG2_mEGFP_1_R1_P1_K1_Ch2-Ch1.zen
56220	4.173317e-03	4.269379e-03	3.317900e-03	20150213_STAG2gfpcf2_Prometa\MitoSys2\LSM\STAG2-EGFP_Prometa_2_6h_afterNoc\STAG2_mEGFP_1_R1_P1_K1_Ch2-Ch1.zen
61340	3.879509e-03	4.586123e-03	3.057100e-03	20150213_STAG2gfpcf2_Prometa\MitoSys2\LSM\STAG2-EGFP_Prometa_2_6h_afterNoc\STAG2_mEGFP_1_R1_P1_K1_Ch2-Ch1.zen
66460	3.861776e-03	4.691612e-03	2.832800e-03	20150213_STAG2gfpcf2_Prometa\MitoSys2\LSM\STAG2-EGFP_Prometa_2_6h_afterNoc\STAG2_mEGFP_1_R1_P1_K1_Ch2-Ch1.zen
71580	2.873159e-03	4.632613e-03	2.637900e-03	20150213_STAG2gfpcf2_Prometa\MitoSys2\LSM\STAG2-EGFP_Prometa_2_6h_afterNoc\STAG2_mEGFP_1_R1_P1_K1_Ch2-Ch1.zen
76700	2.216196e-03	3.770228e-03	2.466900e-03	20150213_STAG2gfpcf2_Prometa\MitoSys2\LSM\STAG2-EGFP_Prometa_2_6h_afterNoc\STAG2_mEGFP_1_R1_P1_K1_Ch2-Ch1.zen
81820	1.977742e-03	4.004241e-03	2.315800e-03	20150213_STAG2gfpcf2_Prometa\MitoSys2\LSM\STAG2-EGFP_Prometa_2_6h_afterNoc\STAG2_mEGFP_1_R1_P1_K1_Ch2-Ch1.zen
86940	1.836277e-03	4.657084e-03	2.181200e-03	20150213_STAG2gfpcf2_Prometa\MitoSys2\LSM\STAG2-EGFP_Prometa_2_6h_afterNoc\STAG2_mEGFP_1_R1_P1_K1_Ch2-Ch1.zen
92060	1.851925e-03	4.836453e-03	2.060600e-03	20150213_STAG2gfpcf2_Prometa\MitoSys2\LSM\STAG2-EGFP_Prometa_2_6h_afterNoc\STAG2_mEGFP_1_R1_P1_K1_Ch2-Ch1.zen
97180	1.193640e-03	4.891840e-03	1.952000e-03	20150213_STAG2gfpcf2_Prometa\MitoSys2\LSM\STAG2-EGFP_Prometa_2_6h_afterNoc\STAG2_mEGFP_1_R1_P1_K1_Ch2-Ch1.zen
102300	8.541714e-04	4.268272e-03	1.853600e-03	20150213_STAG2gfpcf2_Prometa\MitoSys2\LSM\STAG2-EGFP_Prometa_2_6h_afterNoc\STAG2_mEGFP_1_R1_P1_K1_Ch2-Ch1.zen
112540	2.388692e-03	3.894019e-03	1.682300e-03	20150213_STAG2gfpcf2_Prometa\MitoSys2\LSM\STAG2-EGFP_Prometa_2_6h_afterNoc\STAG2_mEGFP_1_R1_P1_K1_Ch2-Ch1.zen
122780	2.560043e-03	5.041271e-03	1.538400e-03	20150213_STAG2gfpcf2_Prometa\MitoSys2\LSM\STAG2-EGFP_Prometa_2_6h_afterNoc\STAG2_mEGFP_1_R1_P1_K1_Ch2-Ch1.zen
133020	1.509740e-03	5.038232e-03	1.415800e-03	20150213_STAG2gfpcf2_Prometa\MitoSys2\LSM\STAG2-EGFP_Prometa_2_6h_afterNoc\STAG2_mEGFP_1_R1_P1_K1_Ch2-Ch1.zen
143260	1.317201e-03	4.789481e-03	1.310100e-03	20150213_STAG2gfpcf2_Prometa\MitoSys2\LSM\STAG2-EGFP_Prometa_2_6h_afterNoc\STAG2_mEGFP_1_R1_P1_K1_Ch2-Ch1.zen
153500	1.802388e-03	4.299244e-03	1.218200e-03	20150213_STAG2gfpcf2_Prometa\MitoSys2\LSM\STAG2-EGFP_Prometa_2_6h_afterNoc\STAG2_mEGFP_1_R1_P1_K1_Ch2-Ch1.zen
163740	1.634576e-03	5.020572e-03	1.137500e-03	20150213_STAG2gfpcf2_Prometa\MitoSys2\LSM\STAG2-EGFP_Prometa_2_6h_afterNoc\STAG2_mEGFP_1_R1_P1_K1_Ch2-Ch1.zen
173980	1.115633e-03	4.679268e-03	1.066100e-03	20150213_STAG2gfpcf2_Prometa\MitoSys2\LSM\STAG2-EGFP_Prometa_2_6h_afterNoc\STAG2_mEGFP_1_R1_P1_K1_Ch2-Ch1.zen
184220	1.145927e-03	4.449949e-03	1.002500e-03	20150213_STAG2gfpcf2_Prometa\MitoSys2\LSM\STAG2-EGFP_Prometa_2_6h_afterNoc\STAG2_mEGFP_1_R1_P1_K1_Ch2-Ch1.zen
194460	2.245301e-03	3.514681e-03	9.456100e-04	20150213_STAG2gfpcf2_Prometa\MitoSys2\LSM\STAG2-EGFP_Prometa_2_6h_afterNoc\STAG2_mEGFP_1_R1_P1_K1_Ch2-Ch1.zen
204700	2.277892e-03	3.177177e-03	8.943500e-04	20150213_STAG2gfpcf2_Prometa\MitoSys2\LSM\STAG2-EGFP_Prometa_2_6h_afterNoc\STAG2_mEGFP_1_R1_P1_K1_Ch2-Ch1.zen
225180	1.656105e-03	3.196384e-03	8.057900e-04	20150213_STAG2gfpcf2_Prometa\MitoSys2\LSM\STAG2-EGFP_Prometa_2_6h_afterNoc\STAG2_mEGFP_1_R1_P1_K1_Ch2-Ch1.zen
245660	6.096655e-04	3.084052e-03	7.320500e-04	20150213_STAG2gfpcf2_Prometa\MitoSys2\LSM\STAG2-EGFP_Prometa_2_6h_afterNoc\STAG2_mEGFP_1_R1_P1_K1_Ch2-Ch1.zen
266140	2.593207e-04	3.259701e-03	6.697600e-04	20150213_STAG2gfpcf2_Prometa\MitoSys2\LSM\STAG2-EGFP_Prometa_2_6h_afterNoc\STAG2_mEGFP_1_R1_P1_K1_Ch2-Ch1.zen
286620	6.958920e-05	2.952166e-03	6.165000e-04	20150213_STAG2gfpcf2_Prometa\MitoSys2\LSM\STAG2-EGFP_Prometa_2_6h_afterNoc\STAG2_mEGFP_1_R1_P1_K1_Ch2-Ch1.zen
307100	6.176146e-04	2.948129e-03	5.704700e-04	20150213_STAG2gfpcf2_Prometa\MitoSys2\LSM\STAG2-EGFP_Prometa_2_6h_afterNoc\STAG2_mEGFP_1_R1_P1_K1_Ch2-Ch1.zen
327580	3.094998e-04	2.605983e-03	5.303300e-04	20150213_STAG2gfpcf2_Prometa\MitoSys2\LSM\STAG2-EGFP_Prometa_2_6h_afterNoc\STAG2_mEGFP_1_R1_P1_K1_Ch2-Ch1.zen
348060	4.356004e-04	3.485315e-03	4.950400e-04	20150213_STAG2gfpcf2_Prometa\MitoSys2\LSM\STAG2-EGFP_Prometa_2_6h_afterNoc\STAG2_mEGFP_1_R1_P1_K1_Ch2-Ch1.zen
368540	1.003235e-03	3.424109e-03	4.638000e-04	20150213_STAG2gfpcf2_Prometa\MitoSys2\LSM\STAG2-EGFP_Prometa_2_6h_afterNoc\STAG2_mEGFP_1_R1_P1_K1_Ch2-Ch1.zen
389020	4.899422e-04	3.687080e-03	4.359500e-04	20150213_STAG2gfpcf2_Prometa\MitoSys2\LSM\STAG2-EGFP_Prometa_2_6h_afterNoc\STAG2_mEGFP_1_R1_P1_K1_Ch2-Ch1.zen
409500	2.915356e-04	3.091178e-03	4.109900e-04	20150213_STAG2gfpcf2_Prometa\MitoSys2\LSM\STAG2-EGFP_Prometa_2_6h_afterNoc\STAG2_mEGFP_1_R1_P1_K1_Ch2-Ch1.zen
450460	2.446255e-04	2.789017e-03	3.681600e-04	20150213_STAG2gfpcf2_Prometa\MitoSys2\LSM\STAG2-EGFP_Prometa_2_6h_afterNoc\STAG2_mEGFP_1_R1_P1_K1_Ch2-Ch1.zen
491420	1.140625e-04	2.411133e-03	3.327700e-04	20150213_STAG2gfpcf2_Prometa\MitoSys2\LSM\STAG2-EGFP_Prometa_2_6h_afterNoc\STAG2_mEGFP_1_R1_P1_K1_Ch2-Ch1.zen
532380	-3.458480e-04	2.360299e-03	3.030800e-04	20150213_STAG2gfpcf2_Prometa\MitoSys2\LSM\STAG2-EGFP_Prometa_2_6h_afterNoc\STAG2_mEGFP_1_R1_P1_K1_Ch2-Ch1.zen
573340	-6.356322e-04	2.403105e-03	2.778600e-04	20150213_STAG2gfpcf2_Prometa\MitoSys2\LSM\STAG2-EGFP_Prometa_2_6h_afterNoc\STAG2_mEGFP_1_R1_P1_K1_Ch2-Ch1.zen
614300	-5.686472e-04	2.794234e-03	2.561900e-04	20150213_STAG2gfpcf2_Prometa\MitoSys2\LSM\STAG2-EGFP_Prometa_2_6h_afterNoc\STAG2_mEGFP_1_R1_P1_K1_Ch2-Ch1.zen
655260	2.799230e-04	1.993627e-03	2.373900e-04	20150213_STAG2gfpcf2_Prometa\MitoSys2\LSM\STAG2-EGFP_Prometa_2_6h_afterNoc\STAG2_mEGFP_1_R1_P1_K1_Ch2-Ch1.zen
696220	-2.616741e-04	2.684227e-03	2.209300e-04	20150213_STAG2gfpcf2_Prometa\MitoSys2\LSM\STAG2-EGFP_Prometa_2_6h_afterNoc\STAG2_mEGFP_1_R1_P1_K1_Ch2-Ch1.zen
737180	2.433253e-04	2.605027e-03	2.064300e-04	20150213_STAG2gfpcf2_Prometa\MitoSys2\LSM\STAG2-EGFP_Prometa_2_6h_afterNoc\STAG2_mEGFP_1_R1_P1_K1_Ch2-Ch1.zen
778140	-5.326490e-04	2.744897e-03	1.935500e-04	20150213_STAG2gfpcf2_Prometa\MitoSys2\LSM\STAG2-EGFP_Prometa_2_6h_afterNoc\STAG2_mEGFP_1_R1_P1_K1_Ch2-Ch1.zen
819100	-1.070905e-03	3.752673e-03	1.820600e-04	20150213_STAG2gfpcf2_Prometa\MitoSys2\LSM\STAG2-EGFP_Prometa_2_6h_afterNoc\STAG2_mEGFP_1_R1_P1_K1_Ch2-Ch1.zen
901020	-1.543406e-03	3.167089e-03	1.624200e-04	20150213_STAG2gfpcf2_Prometa\MitoSys2\LSM\STAG2-EGFP_Prometa_2_6h_afterNoc\STAG2_mEGFP_1_R1_P1_K1_Ch2-Ch1.zen
982940	-1.041695e-03	3.641443e-03	1.462900e-04	20150213_STAG2gfpcf2_Prometa\MitoSys2\LSM\STAG2-EGFP_Prometa_2_6h_afterNoc\STAG2_mEGFP_1_R1_P1_K1_Ch2-Ch1.zen
1064860	-1.266823e-03	4.101636e-03	1.328400e-04	20150213_STAG2gfpcf2_Prometa\MitoSys2\LSM\STAG2-EGFP_Prometa_2_6h_afterNoc\STAG2_mEGFP_1_R1_P1_K1_Ch2-Ch1.zen
1146780	-1.302582e-03	2.576643e-03	1.214600e-04	20150213_STAG2gfpcf2_Prometa\MitoSys2\LSM\STAG2-EGFP_Prometa_2_6h_afterNoc\STAG2_mEGFP_1_R1_P1_K1_Ch2-Ch1.zen
1228700	-1.251032e-03	3.204983e-03	1.117200e-04	20150213_STAG2gfpcf2_Prometa\MitoSys2\LSM\STAG2-EGFP_Prometa_2_6h_afterNoc\STAG2_mEGFP_1_R1_P1_K1_Ch2-Ch1.zen
1310620	-5.681754e-04	3.437805e-03	1.033000e-04	20150213_STAG2gfpcf2_Prometa\MitoSys2\LSM\STAG2-EGFP_Prometa_2_6h_afterNoc\STAG2_mEGFP_1_R1_P1_K1_Ch2-Ch1.zen
1392540	-5.314104e-04	2.837976e-03	9.595500e-05	20150213_STAG2gfpcf2_Prometa\MitoSys2\LSM\STAG2-EGFP_Prometa_2_6h_afterNoc\STAG2_mEGFP_1_R1_P1_K1_Ch2-Ch1.zen
1474460	-3.893605e-04	2.938871e-03	8.950000e-05	20150213_STAG2gfpcf2_Prometa\MitoSys2\LSM\STAG2-EGFP_Prometa_2_6h_afterNoc\STAG2_mEGFP_1_R1_P1_K1_Ch2-Ch1.zen
1556380	-1.715717e-03	2.920645e-03	8.378700e-05	20150213_STAG2gfpcf2_Prometa\MitoSys2\LSM\STAG2-EGFP_Prometa_2_6h_afterNoc\STAG2_mEGFP_1_R1_P1_K1_Ch2-Ch1.zen
10	6.756260e-02	5.759129e-03	6.667900e-02	20150213_STAG2gfpcf2_Prometa\MitoSys2\LSM\STAG2-EGFP_Prometa_2_6h_afterNoc\STAG2_mEGFP_1_R1_P2_K1_Ch2-Ch1.zen
20	6.582352e-02	6.990963e-03	6.537400e-02	20150213_STAG2gfpcf2_Prometa\MitoSys2\LSM\STAG2-EGFP_Prometa_2_6h_afterNoc\STAG2_mEGFP_1_R1_P2_K1_Ch2-Ch1.zen
30	6.331881e-02	6.673660e-03	6.416000e-02	20150213_STAG2gfpcf2_Prometa\MitoSys2\LSM\STAG2-EGFP_Prometa_2_6h_afterNoc\STAG2_mEGFP_1_R1_P2_K1_Ch2-Ch1.zen
40	6.291705e-02	6.134381e-03	6.303400e-02	20150213_STAG2gfpcf2_Prometa\MitoSys2\LSM\STAG2-EGFP_Prometa_2_6h_afterNoc\STAG2_mEGFP_1_R1_P2_K1_Ch2-Ch1.zen
50	6.029671e-02	6.171098e-03	6.198800e-02	20150213_STAG2gfpcf2_Prometa\MitoSys2\LSM\STAG2-EGFP_Prometa_2_6h_afterNoc\STAG2_mEGFP_1_R1_P2_K1_Ch2-Ch1.zen
60	6.249077e-02	6.510479e-03	6.101500e-02	20150213_STAG2gfpcf2_Prometa\MitoSys2\LSM\STAG2-EGFP_Prometa_2_6h_afterNoc\STAG2_mEGFP_1_R1_P2_K1_Ch2-Ch1.zen
70	5.985255e-02	7.444939e-03	6.010900e-02	20150213_STAG2gfpcf2_Prometa\MitoSys2\LSM\STAG2-EGFP_Prometa_2_6h_afterNoc\STAG2_mEGFP_1_R1_P2_K1_Ch2-Ch1.zen
80	5.788511e-02	5.721655e-03	5.926500e-02	20150213_STAG2gfpcf2_Prometa\MitoSys2\LSM\STAG2-EGFP_Prometa_2_6h_afterNoc\STAG2_mEGFP_1_R1_P2_K1_Ch2-Ch1.zen
90	5.835851e-02	5.561618e-03	5.847600e-02	20150213_STAG2gfpcf2_Prometa\MitoSys2\LSM\STAG2-EGFP_Prometa_2_6h_afterNoc\STAG2_mEGFP_1_R1_P2_K1_Ch2-Ch1.zen
100	5.808666e-02	5.374270e-03	5.773700e-02	20150213_STAG2gfpcf2_Prometa\MitoSys2\LSM\STAG2-EGFP_Prometa_2_6h_afterNoc\STAG2_mEGFP_1_R1_P2_K1_Ch2-Ch1.zen
120	5.655083e-02	5.737698e-03	5.639400e-02	20150213_STAG2gfpcf2_Prometa\MitoSys2\LSM\STAG2-EGFP_Prometa_2_6h_afterNoc\STAG2_mEGFP_1_R1_P2_K1_Ch2-Ch1.zen
140	5.491595e-02	5.693860e-03	5.520200e-02	20150213_STAG2gfpcf2_Prometa\MitoSys2\LSM\STAG2-EGFP_Prometa_2_6h_afterNoc\STAG2_mEGFP_1_R1_P2_K1_Ch2-Ch1.zen
160	5.514135e-02	6.417980e-03	5.413600e-02	20150213_STAG2gfpcf2_Prometa\MitoSys2\LSM\STAG2-EGFP_Prometa_2_6h_afterNoc\STAG2_mEGFP_1_R1_P2_K1_Ch2-Ch1.zen
180	5.408344e-02	6.144975e-03	5.317300e-02	20150213_STAG2gfpcf2_Prometa\MitoSys2\LSM\STAG2-EGFP_Prometa_2_6h_afterNoc\STAG2_mEGFP_1_R1_P2_K1_Ch2-Ch1.zen
200	5.270281e-02	5.932080e-03	5.229800e-02	20150213_STAG2gfpcf2_Prometa\MitoSys2\LSM\STAG2-EGFP_Prometa_2_6h_afterNoc\STAG2_mEGFP_1_R1_P2_K1_Ch2-Ch1.zen
220	5.157672e-02	6.422175e-03	5.149400e-02	20150213_STAG2gfpcf2_Prometa\MitoSys2\LSM\STAG2-EGFP_Prometa_2_6h_afterNoc\STAG2_mEGFP_1_R1_P2_K1_Ch2-Ch1.zen
240	5.101330e-02	6.216654e-03	5.075100e-02	20150213_STAG2gfpcf2_Prometa\MitoSys2\LSM\STAG2-EGFP_Prometa_2_6h_afterNoc\STAG2_mEGFP_1_R1_P2_K1_Ch2-Ch1.zen
260	5.035528e-02	5.753757e-03	5.005900e-02	20150213_STAG2gfpcf2_Prometa\MitoSys2\LSM\STAG2-EGFP_Prometa_2_6h_afterNoc\STAG2_mEGFP_1_R1_P2_K1_Ch2-Ch1.zen
280	4.969464e-02	5.609129e-03	4.941000e-02	20150213_STAG2gfpcf2_Prometa\MitoSys2\LSM\STAG2-EGFP_Prometa_2_6h_afterNoc\STAG2_mEGFP_1_R1_P2_K1_Ch2-Ch1.zen
300	4.851784e-02	5.412570e-03	4.879800e-02	20150213_STAG2gfpcf2_Prometa\MitoSys2\LSM\STAG2-EGFP_Prometa_2_6h_afterNoc\STAG2_mEGFP_1_R1_P2_K1_Ch2-Ch1.zen
340	4.784866e-02	5.738109e-03	4.766500e-02	20150213_STAG2gfpcf2_Prometa\MitoSys2\LSM\STAG2-EGFP_Prometa_2_6h_afterNoc\STAG2_mEGFP_1_R1_P2_K1_Ch2-Ch1.zen
380	4.676610e-02	6.183387e-03	4.662900e-02	20150213_STAG2gfpcf2_Prometa\MitoSys2\LSM\STAG2-EGFP_Prometa_2_6h_afterNoc\STAG2_mEGFP_1_R1_P2_K1_Ch2-Ch1.zen
420	4.573104e-02	6.175870e-03	4.566800e-02	20150213_STAG2gfpcf2_Prometa\MitoSys2\LSM\STAG2-EGFP_Prometa_2_6h_afterNoc\STAG2_mEGFP_1_R1_P2_K1_Ch2-Ch1.zen
460	4.474583e-02	5.913310e-03	4.476900e-02	20150213_STAG2gfpcf2_Prometa\MitoSys2\LSM\STAG2-EGFP_Prometa_2_6h_afterNoc\STAG2_mEGFP_1_R1_P2_K1_Ch2-Ch1.zen
500	4.408642e-02	5.540737e-03	4.392200e-02	20150213_STAG2gfpcf2_Prometa\MitoSys2\LSM\STAG2-EGFP_Prometa_2_6h_afterNoc\STAG2_mEGFP_1_R1_P2_K1_Ch2-Ch1.zen
540	4.253439e-02	5.460640e-03	4.311800e-02	20150213_STAG2gfpcf2_Prometa\MitoSys2\LSM\STAG2-EGFP_Prometa_2_6h_afterNoc\STAG2_mEGFP_1_R1_P2_K1_Ch2-Ch1.zen
580	4.161244e-02	5.602396e-03	4.235200e-02	20150213_STAG2gfpcf2_Prometa\MitoSys2\LSM\STAG2-EGFP_Prometa_2_6h_afterNoc\STAG2_mEGFP_1_R1_P2_K1_Ch2-Ch1.zen
620	4.181530e-02	5.742751e-03	4.162200e-02	20150213_STAG2gfpcf2_Prometa\MitoSys2\LSM\STAG2-EGFP_Prometa_2_6h_afterNoc\STAG2_mEGFP_1_R1_P2_K1_Ch2-Ch1.zen
660	4.091601e-02	5.196070e-03	4.092300e-02	20150213_STAG2gfpcf2_Prometa\MitoSys2\LSM\STAG2-EGFP_Prometa_2_6h_afterNoc\STAG2_mEGFP_1_R1_P2_K1_Ch2-Ch1.zen
700	3.995738e-02	5.200212e-03	4.025200e-02	20150213_STAG2gfpcf2_Prometa\MitoSys2\LSM\STAG2-EGFP_Prometa_2_6h_afterNoc\STAG2_mEGFP_1_R1_P2_K1_Ch2-Ch1.zen
780	3.847070e-02	5.159975e-03	3.899100e-02	20150213_STAG2gfpcf2_Prometa\MitoSys2\LSM\STAG2-EGFP_Prometa_2_6h_afterNoc\STAG2_mEGFP_1_R1_P2_K1_Ch2-Ch1.zen
860	3.730796e-02	5.253664e-03	3.782500e-02	20150213_STAG2gfpcf2_Prometa\MitoSys2\LSM\STAG2-EGFP_Prometa_2_6h_afterNoc\STAG2_mEGFP_1_R1_P2_K1_Ch2-Ch1.zen
940	3.646093e-02	4.952225e-03	3.674300e-02	20150213_STAG2gfpcf2_Prometa\MitoSys2\LSM\STAG2-EGFP_Prometa_2_6h_afterNoc\STAG2_mEGFP_1_R1_P2_K1_Ch2-Ch1.zen
1020	3.564732e-02	5.040759e-03	3.573600e-02	20150213_STAG2gfpcf2_Prometa\MitoSys2\LSM\STAG2-EGFP_Prometa_2_6h_afterNoc\STAG2_mEGFP_1_R1_P2_K1_Ch2-Ch1.zen
1100	3.492256e-02	5.588681e-03	3.479600e-02	20150213_STAG2gfpcf2_Prometa\MitoSys2\LSM\STAG2-EGFP_Prometa_2_6h_afterNoc\STAG2_mEGFP_1_R1_P2_K1_Ch2-Ch1.zen
1180	3.409528e-02	5.437426e-03	3.391900e-02	20150213_STAG2gfpcf2_Prometa\MitoSys2\LSM\STAG2-EGFP_Prometa_2_6h_afterNoc\STAG2_mEGFP_1_R1_P2_K1_Ch2-Ch1.zen
1260	3.300144e-02	5.057712e-03	3.309600e-02	20150213_STAG2gfpcf2_Prometa\MitoSys2\LSM\STAG2-EGFP_Prometa_2_6h_afterNoc\STAG2_mEGFP_1_R1_P2_K1_Ch2-Ch1.zen
1340	3.228325e-02	5.383509e-03	3.232500e-02	20150213_STAG2gfpcf2_Prometa\MitoSys2\LSM\STAG2-EGFP_Prometa_2_6h_afterNoc\STAG2_mEGFP_1_R1_P2_K1_Ch2-Ch1.zen
1420	3.206732e-02	5.098160e-03	3.159900e-02	20150213_STAG2gfpcf2_Prometa\MitoSys2\LSM\STAG2-EGFP_Prometa_2_6h_afterNoc\STAG2_mEGFP_1_R1_P2_K1_Ch2-Ch1.zen
1500	3.138392e-02	5.345753e-03	3.091500e-02	20150213_STAG2gfpcf2_Prometa\MitoSys2\LSM\STAG2-EGFP_Prometa_2_6h_afterNoc\STAG2_mEGFP_1_R1_P2_K1_Ch2-Ch1.zen
1660	2.983339e-02	5.519080e-03	2.965900e-02	20150213_STAG2gfpcf2_Prometa\MitoSys2\LSM\STAG2-EGFP_Prometa_2_6h_afterNoc\STAG2_mEGFP_1_R1_P2_K1_Ch2-Ch1.zen
1820	2.852695e-02	5.038921e-03	2.853300e-02	20150213_STAG2gfpcf2_Prometa\MitoSys2\LSM\STAG2-EGFP_Prometa_2_6h_afterNoc\STAG2_mEGFP_1_R1_P2_K1_Ch2-Ch1.zen
1980	2.738913e-02	5.494047e-03	2.751600e-02	20150213_STAG2gfpcf2_Prometa\MitoSys2\LSM\STAG2-EGFP_Prometa_2_6h_afterNoc\STAG2_mEGFP_1_R1_P2_K1_Ch2-Ch1.zen
2140	2.678349e-02	5.458981e-03	2.659400e-02	20150213_STAG2gfpcf2_Prometa\MitoSys2\LSM\STAG2-EGFP_Prometa_2_6h_afterNoc\STAG2_mEGFP_1_R1_P2_K1_Ch2-Ch1.zen
2300	2.573434e-02	5.328729e-03	2.575100e-02	20150213_STAG2gfpcf2_Prometa\MitoSys2\LSM\STAG2-EGFP_Prometa_2_6h_afterNoc\STAG2_mEGFP_1_R1_P2_K1_Ch2-Ch1.zen
2460	2.552365e-02	5.501246e-03	2.497900e-02	20150213_STAG2gfpcf2_Prometa\MitoSys2\LSM\STAG2-EGFP_Prometa_2_6h_afterNoc\STAG2_mEGFP_1_R1_P2_K1_Ch2-Ch1.zen
2620	2.441205e-02	5.788862e-03	2.426700e-02	20150213_STAG2gfpcf2_Prometa\MitoSys2\LSM\STAG2-EGFP_Prometa_2_6h_afterNoc\STAG2_mEGFP_1_R1_P2_K1_Ch2-Ch1.zen
2780	2.360377e-02	5.463743e-03	2.360800e-02	20150213_STAG2gfpcf2_Prometa\MitoSys2\LSM\STAG2-EGFP_Prometa_2_6h_afterNoc\STAG2_mEGFP_1_R1_P2_K1_Ch2-Ch1.zen
2940	2.291894e-02	5.663935e-03	2.299600e-02	20150213_STAG2gfpcf2_Prometa\MitoSys2\LSM\STAG2-EGFP_Prometa_2_6h_afterNoc\STAG2_mEGFP_1_R1_P2_K1_Ch2-Ch1.zen
3100	2.244342e-02	5.723685e-03	2.242500e-02	20150213_STAG2gfpcf2_Prometa\MitoSys2\LSM\STAG2-EGFP_Prometa_2_6h_afterNoc\STAG2_mEGFP_1_R1_P2_K1_Ch2-Ch1.zen
3420	2.117868e-02	5.570971e-03	2.138900e-02	20150213_STAG2gfpcf2_Prometa\MitoSys2\LSM\STAG2-EGFP_Prometa_2_6h_afterNoc\STAG2_mEGFP_1_R1_P2_K1_Ch2-Ch1.zen
3740	2.039152e-02	5.582067e-03	2.047000e-02	20150213_STAG2gfpcf2_Prometa\MitoSys2\LSM\STAG2-EGFP_Prometa_2_6h_afterNoc\STAG2_mEGFP_1_R1_P2_K1_Ch2-Ch1.zen
4060	1.961518e-02	5.605875e-03	1.964500e-02	20150213_STAG2gfpcf2_Prometa\MitoSys2\LSM\STAG2-EGFP_Prometa_2_6h_afterNoc\STAG2_mEGFP_1_R1_P2_K1_Ch2-Ch1.zen
4380	1.881313e-02	6.114920e-03	1.889800e-02	20150213_STAG2gfpcf2_Prometa\MitoSys2\LSM\STAG2-EGFP_Prometa_2_6h_afterNoc\STAG2_mEGFP_1_R1_P2_K1_Ch2-Ch1.zen
4700	1.833642e-02	5.594587e-03	1.821600e-02	20150213_STAG2gfpcf2_Prometa\MitoSys2\LSM\STAG2-EGFP_Prometa_2_6h_afterNoc\STAG2_mEGFP_1_R1_P2_K1_Ch2-Ch1.zen
5020	1.755854e-02	5.612316e-03	1.758700e-02	20150213_STAG2gfpcf2_Prometa\MitoSys2\LSM\STAG2-EGFP_Prometa_2_6h_afterNoc\STAG2_mEGFP_1_R1_P2_K1_Ch2-Ch1.zen
5340	1.684457e-02	5.536950e-03	1.700500e-02	20150213_STAG2gfpcf2_Prometa\MitoSys2\LSM\STAG2-EGFP_Prometa_2_6h_afterNoc\STAG2_mEGFP_1_R1_P2_K1_Ch2-Ch1.zen
5660	1.615681e-02	6.025102e-03	1.646200e-02	20150213_STAG2gfpcf2_Prometa\MitoSys2\LSM\STAG2-EGFP_Prometa_2_6h_afterNoc\STAG2_mEGFP_1_R1_P2_K1_Ch2-Ch1.zen
5980	1.540587e-02	5.940490e-03	1.595300e-02	20150213_STAG2gfpcf2_Prometa\MitoSys2\LSM\STAG2-EGFP_Prometa_2_6h_afterNoc\STAG2_mEGFP_1_R1_P2_K1_Ch2-Ch1.zen
6300	1.505812e-02	5.631805e-03	1.547400e-02	20150213_STAG2gfpcf2_Prometa\MitoSys2\LSM\STAG2-EGFP_Prometa_2_6h_afterNoc\STAG2_mEGFP_1_R1_P2_K1_Ch2-Ch1.zen
6940	1.418509e-02	5.428927e-03	1.459300e-02	20150213_STAG2gfpcf2_Prometa\MitoSys2\LSM\STAG2-EGFP_Prometa_2_6h_afterNoc\STAG2_mEGFP_1_R1_P2_K1_Ch2-Ch1.zen
7580	1.365044e-02	5.600868e-03	1.379600e-02	20150213_STAG2gfpcf2_Prometa\MitoSys2\LSM\STAG2-EGFP_Prometa_2_6h_afterNoc\STAG2_mEGFP_1_R1_P2_K1_Ch2-Ch1.zen
8220	1.271969e-02	5.777617e-03	1.306900e-02	20150213_STAG2gfpcf2_Prometa\MitoSys2\LSM\STAG2-EGFP_Prometa_2_6h_afterNoc\STAG2_mEGFP_1_R1_P2_K1_Ch2-Ch1.zen
8860	1.240404e-02	5.452303e-03	1.240000e-02	20150213_STAG2gfpcf2_Prometa\MitoSys2\LSM\STAG2-EGFP_Prometa_2_6h_afterNoc\STAG2_mEGFP_1_R1_P2_K1_Ch2-Ch1.zen
9500	1.168845e-02	5.520699e-03	1.178200e-02	20150213_STAG2gfpcf2_Prometa\MitoSys2\LSM\STAG2-EGFP_Prometa_2_6h_afterNoc\STAG2_mEGFP_1_R1_P2_K1_Ch2-Ch1.zen
10140	1.109546e-02	5.370899e-03	1.120700e-02	20150213_STAG2gfpcf2_Prometa\MitoSys2\LSM\STAG2-EGFP_Prometa_2_6h_afterNoc\STAG2_mEGFP_1_R1_P2_K1_Ch2-Ch1.zen
10780	1.025789e-02	5.426678e-03	1.067100e-02	20150213_STAG2gfpcf2_Prometa\MitoSys2\LSM\STAG2-EGFP_Prometa_2_6h_afterNoc\STAG2_mEGFP_1_R1_P2_K1_Ch2-Ch1.zen
11420	9.777278e-03	5.301726e-03	1.017100e-02	20150213_STAG2gfpcf2_Prometa\MitoSys2\LSM\STAG2-EGFP_Prometa_2_6h_afterNoc\STAG2_mEGFP_1_R1_P2_K1_Ch2-Ch1.zen
12060	9.501259e-03	5.253668e-03	9.701800e-03	20150213_STAG2gfpcf2_Prometa\MitoSys2\LSM\STAG2-EGFP_Prometa_2_6h_afterNoc\STAG2_mEGFP_1_R1_P2_K1_Ch2-Ch1.zen
12700	9.165836e-03	5.100143e-03	9.261900e-03	20150213_STAG2gfpcf2_Prometa\MitoSys2\LSM\STAG2-EGFP_Prometa_2_6h_afterNoc\STAG2_mEGFP_1_R1_P2_K1_Ch2-Ch1.zen
13980	8.931520e-03	5.081483e-03	8.459800e-03	20150213_STAG2gfpcf2_Prometa\MitoSys2\LSM\STAG2-EGFP_Prometa_2_6h_afterNoc\STAG2_mEGFP_1_R1_P2_K1_Ch2-Ch1.zen
15260	8.234164e-03	5.465475e-03	7.748600e-03	20150213_STAG2gfpcf2_Prometa\MitoSys2\LSM\STAG2-EGFP_Prometa_2_6h_afterNoc\STAG2_mEGFP_1_R1_P2_K1_Ch2-Ch1.zen
16540	7.395631e-03	5.533615e-03	7.115700e-03	20150213_STAG2gfpcf2_Prometa\MitoSys2\LSM\STAG2-EGFP_Prometa_2_6h_afterNoc\STAG2_mEGFP_1_R1_P2_K1_Ch2-Ch1.zen
17820	6.542940e-03	5.575953e-03	6.550900e-03	20150213_STAG2gfpcf2_Prometa\MitoSys2\LSM\STAG2-EGFP_Prometa_2_6h_afterNoc\STAG2_mEGFP_1_R1_P2_K1_Ch2-Ch1.zen
19100	5.934745e-03	5.497073e-03	6.045300e-03	20150213_STAG2gfpcf2_Prometa\MitoSys2\LSM\STAG2-EGFP_Prometa_2_6h_afterNoc\STAG2_mEGFP_1_R1_P2_K1_Ch2-Ch1.zen
20380	5.277907e-03	5.552394e-03	5.591700e-03	20150213_STAG2gfpcf2_Prometa\MitoSys2\LSM\STAG2-EGFP_Prometa_2_6h_afterNoc\STAG2_mEGFP_1_R1_P2_K1_Ch2-Ch1.zen
21660	5.369920e-03	5.528629e-03	5.183500e-03	20150213_STAG2gfpcf2_Prometa\MitoSys2\LSM\STAG2-EGFP_Prometa_2_6h_afterNoc\STAG2_mEGFP_1_R1_P2_K1_Ch2-Ch1.zen
22940	4.983157e-03	5.370029e-03	4.815500e-03	20150213_STAG2gfpcf2_Prometa\MitoSys2\LSM\STAG2-EGFP_Prometa_2_6h_afterNoc\STAG2_mEGFP_1_R1_P2_K1_Ch2-Ch1.zen
24220	4.443557e-03	5.047111e-03	4.482700e-03	20150213_STAG2gfpcf2_Prometa\MitoSys2\LSM\STAG2-EGFP_Prometa_2_6h_afterNoc\STAG2_mEGFP_1_R1_P2_K1_Ch2-Ch1.zen
25500	3.890951e-03	4.794940e-03	4.181200e-03	20150213_STAG2gfpcf2_Prometa\MitoSys2\LSM\STAG2-EGFP_Prometa_2_6h_afterNoc\STAG2_mEGFP_1_R1_P2_K1_Ch2-Ch1.zen
28060	3.288780e-03	4.189921e-03	3.657900e-03	20150213_STAG2gfpcf2_Prometa\MitoSys2\LSM\STAG2-EGFP_Prometa_2_6h_afterNoc\STAG2_mEGFP_1_R1_P2_K1_Ch2-Ch1.zen
30620	3.592080e-03	4.800017e-03	3.222300e-03	20150213_STAG2gfpcf2_Prometa\MitoSys2\LSM\STAG2-EGFP_Prometa_2_6h_afterNoc\STAG2_mEGFP_1_R1_P2_K1_Ch2-Ch1.zen
33180	3.655176e-03	4.648977e-03	2.856500e-03	20150213_STAG2gfpcf2_Prometa\MitoSys2\LSM\STAG2-EGFP_Prometa_2_6h_afterNoc\STAG2_mEGFP_1_R1_P2_K1_Ch2-Ch1.zen
35740	3.379021e-03	4.791911e-03	2.546900e-03	20150213_STAG2gfpcf2_Prometa\MitoSys2\LSM\STAG2-EGFP_Prometa_2_6h_afterNoc\STAG2_mEGFP_1_R1_P2_K1_Ch2-Ch1.zen
38300	2.826824e-03	4.554327e-03	2.283000e-03	20150213_STAG2gfpcf2_Prometa\MitoSys2\LSM\STAG2-EGFP_Prometa_2_6h_afterNoc\STAG2_mEGFP_1_R1_P2_K1_Ch2-Ch1.zen
40860	2.089837e-03	4.524283e-03	2.056300e-03	20150213_STAG2gfpcf2_Prometa\MitoSys2\LSM\STAG2-EGFP_Prometa_2_6h_afterNoc\STAG2_mEGFP_1_R1_P2_K1_Ch2-Ch1.zen
43420	1.711660e-03	4.100429e-03	1.860400e-03	20150213_STAG2gfpcf2_Prometa\MitoSys2\LSM\STAG2-EGFP_Prometa_2_6h_afterNoc\STAG2_mEGFP_1_R1_P2_K1_Ch2-Ch1.zen
45980	1.520297e-03	4.008001e-03	1.690100e-03	20150213_STAG2gfpcf2_Prometa\MitoSys2\LSM\STAG2-EGFP_Prometa_2_6h_afterNoc\STAG2_mEGFP_1_R1_P2_K1_Ch2-Ch1.zen
48540	1.090241e-03	3.614810e-03	1.541200e-03	20150213_STAG2gfpcf2_Prometa\MitoSys2\LSM\STAG2-EGFP_Prometa_2_6h_afterNoc\STAG2_mEGFP_1_R1_P2_K1_Ch2-Ch1.zen
51100	1.061306e-03	3.152536e-03	1.410400e-03	20150213_STAG2gfpcf2_Prometa\MitoSys2\LSM\STAG2-EGFP_Prometa_2_6h_afterNoc\STAG2_mEGFP_1_R1_P2_K1_Ch2-Ch1.zen
56220	4.174920e-04	2.867909e-03	1.192400e-03	20150213_STAG2gfpcf2_Prometa\MitoSys2\LSM\STAG2-EGFP_Prometa_2_6h_afterNoc\STAG2_mEGFP_1_R1_P2_K1_Ch2-Ch1.zen
61340	6.905698e-04	3.054360e-03	1.019500e-03	20150213_STAG2gfpcf2_Prometa\MitoSys2\LSM\STAG2-EGFP_Prometa_2_6h_afterNoc\STAG2_mEGFP_1_R1_P2_K1_Ch2-Ch1.zen
66460	6.306995e-04	3.477701e-03	8.804100e-04	20150213_STAG2gfpcf2_Prometa\MitoSys2\LSM\STAG2-EGFP_Prometa_2_6h_afterNoc\STAG2_mEGFP_1_R1_P2_K1_Ch2-Ch1.zen
71580	-5.740999e-05	3.049611e-03	7.669600e-04	20150213_STAG2gfpcf2_Prometa\MitoSys2\LSM\STAG2-EGFP_Prometa_2_6h_afterNoc\STAG2_mEGFP_1_R1_P2_K1_Ch2-Ch1.zen
76700	8.882590e-05	2.673341e-03	6.733600e-04	20150213_STAG2gfpcf2_Prometa\MitoSys2\LSM\STAG2-EGFP_Prometa_2_6h_afterNoc\STAG2_mEGFP_1_R1_P2_K1_Ch2-Ch1.zen
81820	3.523837e-04	3.125848e-03	5.953200e-04	20150213_STAG2gfpcf2_Prometa\MitoSys2\LSM\STAG2-EGFP_Prometa_2_6h_afterNoc\STAG2_mEGFP_1_R1_P2_K1_Ch2-Ch1.zen
86940	5.352834e-04	3.228864e-03	5.296600e-04	20150213_STAG2gfpcf2_Prometa\MitoSys2\LSM\STAG2-EGFP_Prometa_2_6h_afterNoc\STAG2_mEGFP_1_R1_P2_K1_Ch2-Ch1.zen
92060	2.821575e-04	3.373506e-03	4.739400e-04	20150213_STAG2gfpcf2_Prometa\MitoSys2\LSM\STAG2-EGFP_Prometa_2_6h_afterNoc\STAG2_mEGFP_1_R1_P2_K1_Ch2-Ch1.zen
97180	1.005123e-04	3.036245e-03	4.263000e-04	20150213_STAG2gfpcf2_Prometa\MitoSys2\LSM\STAG2-EGFP_Prometa_2_6h_afterNoc\STAG2_mEGFP_1_R1_P2_K1_Ch2-Ch1.zen
102300	5.269810e-04	2.926989e-03	3.852900e-04	20150213_STAG2gfpcf2_Prometa\MitoSys2\LSM\STAG2-EGFP_Prometa_2_6h_afterNoc\STAG2_mEGFP_1_R1_P2_K1_Ch2-Ch1.zen
112540	6.009716e-04	3.000700e-03	3.187800e-04	20150213_STAG2gfpcf2_Prometa\MitoSys2\LSM\STAG2-EGFP_Prometa_2_6h_afterNoc\STAG2_mEGFP_1_R1_P2_K1_Ch2-Ch1.zen
122780	2.569660e-04	2.750981e-03	2.677500e-04	20150213_STAG2gfpcf2_Prometa\MitoSys2\LSM\STAG2-EGFP_Prometa_2_6h_afterNoc\STAG2_mEGFP_1_R1_P2_K1_Ch2-Ch1.zen
133020	6.537913e-05	3.264714e-03	2.278200e-04	20150213_STAG2gfpcf2_Prometa\MitoSys2\LSM\STAG2-EGFP_Prometa_2_6h_afterNoc\STAG2_mEGFP_1_R1_P2_K1_Ch2-Ch1.zen
143260	-1.851627e-04	3.441868e-03	1.960500e-04	20150213_STAG2gfpcf2_Prometa\MitoSys2\LSM\STAG2-EGFP_Prometa_2_6h_afterNoc\STAG2_mEGFP_1_R1_P2_K1_Ch2-Ch1.zen
153500	-8.129967e-04	4.339167e-03	1.704000e-04	20150213_STAG2gfpcf2_Prometa\MitoSys2\LSM\STAG2-EGFP_Prometa_2_6h_afterNoc\STAG2_mEGFP_1_R1_P2_K1_Ch2-Ch1.zen
163740	-1.044559e-03	3.727126e-03	1.494200e-04	20150213_STAG2gfpcf2_Prometa\MitoSys2\LSM\STAG2-EGFP_Prometa_2_6h_afterNoc\STAG2_mEGFP_1_R1_P2_K1_Ch2-Ch1.zen
173980	-1.069048e-03	2.847796e-03	1.320500e-04	20150213_STAG2gfpcf2_Prometa\MitoSys2\LSM\STAG2-EGFP_Prometa_2_6h_afterNoc\STAG2_mEGFP_1_R1_P2_K1_Ch2-Ch1.zen
184220	-6.432522e-04	3.620343e-03	1.175300e-04	20150213_STAG2gfpcf2_Prometa\MitoSys2\LSM\STAG2-EGFP_Prometa_2_6h_afterNoc\STAG2_mEGFP_1_R1_P2_K1_Ch2-Ch1.zen
194460	-4.372667e-05	3.378070e-03	1.052700e-04	20150213_STAG2gfpcf2_Prometa\MitoSys2\LSM\STAG2-EGFP_Prometa_2_6h_afterNoc\STAG2_mEGFP_1_R1_P2_K1_Ch2-Ch1.zen
204700	-8.014990e-05	2.930763e-03	9.482700e-05	20150213_STAG2gfpcf2_Prometa\MitoSys2\LSM\STAG2-EGFP_Prometa_2_6h_afterNoc\STAG2_mEGFP_1_R1_P2_K1_Ch2-Ch1.zen
225180	-2.586857e-04	2.986361e-03	7.812900e-05	20150213_STAG2gfpcf2_Prometa\MitoSys2\LSM\STAG2-EGFP_Prometa_2_6h_afterNoc\STAG2_mEGFP_1_R1_P2_K1_Ch2-Ch1.zen
245660	-5.661051e-04	2.893966e-03	6.550600e-05	20150213_STAG2gfpcf2_Prometa\MitoSys2\LSM\STAG2-EGFP_Prometa_2_6h_afterNoc\STAG2_mEGFP_1_R1_P2_K1_Ch2-Ch1.zen
266140	-2.221287e-04	2.272798e-03	5.574000e-05	20150213_STAG2gfpcf2_Prometa\MitoSys2\LSM\STAG2-EGFP_Prometa_2_6h_afterNoc\STAG2_mEGFP_1_R1_P2_K1_Ch2-Ch1.zen
286620	-4.872611e-04	2.036907e-03	4.803200e-05	20150213_STAG2gfpcf2_Prometa\MitoSys2\LSM\STAG2-EGFP_Prometa_2_6h_afterNoc\STAG2_mEGFP_1_R1_P2_K1_Ch2-Ch1.zen
307100	-3.618221e-04	2.641725e-03	4.184500e-05	20150213_STAG2gfpcf2_Prometa\MitoSys2\LSM\STAG2-EGFP_Prometa_2_6h_afterNoc\STAG2_mEGFP_1_R1_P2_K1_Ch2-Ch1.zen
327580	-5.381608e-04	3.279252e-03	3.680400e-05	20150213_STAG2gfpcf2_Prometa\MitoSys2\LSM\STAG2-EGFP_Prometa_2_6h_afterNoc\STAG2_mEGFP_1_R1_P2_K1_Ch2-Ch1.zen
348060	-1.195064e-03	2.145609e-03	3.264200e-05	20150213_STAG2gfpcf2_Prometa\MitoSys2\LSM\STAG2-EGFP_Prometa_2_6h_afterNoc\STAG2_mEGFP_1_R1_P2_K1_Ch2-Ch1.zen
368540	-1.068594e-03	2.909342e-03	2.916500e-05	20150213_STAG2gfpcf2_Prometa\MitoSys2\LSM\STAG2-EGFP_Prometa_2_6h_afterNoc\STAG2_mEGFP_1_R1_P2_K1_Ch2-Ch1.zen
389020	-2.049554e-03	3.346595e-03	2.623100e-05	20150213_STAG2gfpcf2_Prometa\MitoSys2\LSM\STAG2-EGFP_Prometa_2_6h_afterNoc\STAG2_mEGFP_1_R1_P2_K1_Ch2-Ch1.zen
409500	-1.806331e-03	2.519860e-03	2.373100e-05	20150213_STAG2gfpcf2_Prometa\MitoSys2\LSM\STAG2-EGFP_Prometa_2_6h_afterNoc\STAG2_mEGFP_1_R1_P2_K1_Ch2-Ch1.zen
450460	-1.411900e-03	2.237563e-03	1.972500e-05	20150213_STAG2gfpcf2_Prometa\MitoSys2\LSM\STAG2-EGFP_Prometa_2_6h_afterNoc\STAG2_mEGFP_1_R1_P2_K1_Ch2-Ch1.zen
491420	-8.009948e-04	2.365170e-03	1.668500e-05	20150213_STAG2gfpcf2_Prometa\MitoSys2\LSM\STAG2-EGFP_Prometa_2_6h_afterNoc\STAG2_mEGFP_1_R1_P2_K1_Ch2-Ch1.zen
532380	-9.348106e-04	2.971251e-03	1.432000e-05	20150213_STAG2gfpcf2_Prometa\MitoSys2\LSM\STAG2-EGFP_Prometa_2_6h_afterNoc\STAG2_mEGFP_1_R1_P2_K1_Ch2-Ch1.zen
573340	-1.014929e-03	3.689002e-03	1.244300e-05	20150213_STAG2gfpcf2_Prometa\MitoSys2\LSM\STAG2-EGFP_Prometa_2_6h_afterNoc\STAG2_mEGFP_1_R1_P2_K1_Ch2-Ch1.zen
614300	-1.416131e-04	2.111510e-03	1.092700e-05	20150213_STAG2gfpcf2_Prometa\MitoSys2\LSM\STAG2-EGFP_Prometa_2_6h_afterNoc\STAG2_mEGFP_1_R1_P2_K1_Ch2-Ch1.zen
655260	-5.433187e-04	1.329672e-03	9.683700e-06	20150213_STAG2gfpcf2_Prometa\MitoSys2\LSM\STAG2-EGFP_Prometa_2_6h_afterNoc\STAG2_mEGFP_1_R1_P2_K1_Ch2-Ch1.zen
696220	-5.534478e-04	1.957685e-03	8.650400e-06	20150213_STAG2gfpcf2_Prometa\MitoSys2\LSM\STAG2-EGFP_Prometa_2_6h_afterNoc\STAG2_mEGFP_1_R1_P2_K1_Ch2-Ch1.zen
737180	3.666993e-04	2.259989e-03	7.781700e-06	20150213_STAG2gfpcf2_Prometa\MitoSys2\LSM\STAG2-EGFP_Prometa_2_6h_afterNoc\STAG2_mEGFP_1_R1_P2_K1_Ch2-Ch1.zen
778140	3.390022e-04	2.028114e-03	7.043900e-06	20150213_STAG2gfpcf2_Prometa\MitoSys2\LSM\STAG2-EGFP_Prometa_2_6h_afterNoc\STAG2_mEGFP_1_R1_P2_K1_Ch2-Ch1.zen
819100	7.864534e-04	2.093788e-03	6.411500e-06	20150213_STAG2gfpcf2_Prometa\MitoSys2\LSM\STAG2-EGFP_Prometa_2_6h_afterNoc\STAG2_mEGFP_1_R1_P2_K1_Ch2-Ch1.zen
901020	4.259688e-04	1.864865e-03	5.389100e-06	20150213_STAG2gfpcf2_Prometa\MitoSys2\LSM\STAG2-EGFP_Prometa_2_6h_afterNoc\STAG2_mEGFP_1_R1_P2_K1_Ch2-Ch1.zen
982940	-9.780649e-05	2.149852e-03	4.604200e-06	20150213_STAG2gfpcf2_Prometa\MitoSys2\LSM\STAG2-EGFP_Prometa_2_6h_afterNoc\STAG2_mEGFP_1_R1_P2_K1_Ch2-Ch1.zen
1064860	-2.923912e-04	2.462654e-03	3.987300e-06	20150213_STAG2gfpcf2_Prometa\MitoSys2\LSM\STAG2-EGFP_Prometa_2_6h_afterNoc\STAG2_mEGFP_1_R1_P2_K1_Ch2-Ch1.zen
1146780	-1.542435e-04	2.328632e-03	3.492800e-06	20150213_STAG2gfpcf2_Prometa\MitoSys2\LSM\STAG2-EGFP_Prometa_2_6h_afterNoc\STAG2_mEGFP_1_R1_P2_K1_Ch2-Ch1.zen
1228700	6.214728e-05	1.746520e-03	3.089800e-06	20150213_STAG2gfpcf2_Prometa\MitoSys2\LSM\STAG2-EGFP_Prometa_2_6h_afterNoc\STAG2_mEGFP_1_R1_P2_K1_Ch2-Ch1.zen
1310620	2.917244e-04	1.693370e-03	2.756400e-06	20150213_STAG2gfpcf2_Prometa\MitoSys2\LSM\STAG2-EGFP_Prometa_2_6h_afterNoc\STAG2_mEGFP_1_R1_P2_K1_Ch2-Ch1.zen
1392540	-4.130642e-04	1.714779e-03	2.477300e-06	20150213_STAG2gfpcf2_Prometa\MitoSys2\LSM\STAG2-EGFP_Prometa_2_6h_afterNoc\STAG2_mEGFP_1_R1_P2_K1_Ch2-Ch1.zen
1474460	-1.838063e-04	2.173114e-03	2.240900e-06	20150213_STAG2gfpcf2_Prometa\MitoSys2\LSM\STAG2-EGFP_Prometa_2_6h_afterNoc\STAG2_mEGFP_1_R1_P2_K1_Ch2-Ch1.zen
1556380	3.444018e-05	2.518610e-03	2.038800e-06	20150213_STAG2gfpcf2_Prometa\MitoSys2\LSM\STAG2-EGFP_Prometa_2_6h_afterNoc\STAG2_mEGFP_1_R1_P2_K1_Ch2-Ch1.zen
10	8.000244e-02	8.275535e-03	7.864100e-02	20150213_STAG2gfpcf2_Prometa\MitoSys2\LSM\STAG2-EGFP_Prometa_2_6h_afterNoc\STAG2_mEGFP_1_R1_P3_K1_Ch2-Ch1.zen
20	7.500567e-02	8.226919e-03	7.683200e-02	20150213_STAG2gfpcf2_Prometa\MitoSys2\LSM\STAG2-EGFP_Prometa_2_6h_afterNoc\STAG2_mEGFP_1_R1_P3_K1_Ch2-Ch1.zen
30	7.482049e-02	7.688036e-03	7.518200e-02	20150213_STAG2gfpcf2_Prometa\MitoSys2\LSM\STAG2-EGFP_Prometa_2_6h_afterNoc\STAG2_mEGFP_1_R1_P3_K1_Ch2-Ch1.zen
40	7.336449e-02	7.588457e-03	7.366900e-02	20150213_STAG2gfpcf2_Prometa\MitoSys2\LSM\STAG2-EGFP_Prometa_2_6h_afterNoc\STAG2_mEGFP_1_R1_P3_K1_Ch2-Ch1.zen
50	7.253682e-02	8.725196e-03	7.227600e-02	20150213_STAG2gfpcf2_Prometa\MitoSys2\LSM\STAG2-EGFP_Prometa_2_6h_afterNoc\STAG2_mEGFP_1_R1_P3_K1_Ch2-Ch1.zen
60	7.132141e-02	7.090758e-03	7.099100e-02	20150213_STAG2gfpcf2_Prometa\MitoSys2\LSM\STAG2-EGFP_Prometa_2_6h_afterNoc\STAG2_mEGFP_1_R1_P3_K1_Ch2-Ch1.zen
70	7.086133e-02	6.264832e-03	6.980100e-02	20150213_STAG2gfpcf2_Prometa\MitoSys2\LSM\STAG2-EGFP_Prometa_2_6h_afterNoc\STAG2_mEGFP_1_R1_P3_K1_Ch2-Ch1.zen
80	6.858322e-02	7.789031e-03	6.869800e-02	20150213_STAG2gfpcf2_Prometa\MitoSys2\LSM\STAG2-EGFP_Prometa_2_6h_afterNoc\STAG2_mEGFP_1_R1_P3_K1_Ch2-Ch1.zen
90	6.735392e-02	9.050131e-03	6.767300e-02	20150213_STAG2gfpcf2_Prometa\MitoSys2\LSM\STAG2-EGFP_Prometa_2_6h_afterNoc\STAG2_mEGFP_1_R1_P3_K1_Ch2-Ch1.zen
100	6.719257e-02	7.010199e-03	6.671800e-02	20150213_STAG2gfpcf2_Prometa\MitoSys2\LSM\STAG2-EGFP_Prometa_2_6h_afterNoc\STAG2_mEGFP_1_R1_P3_K1_Ch2-Ch1.zen
120	6.481572e-02	7.157809e-03	6.499000e-02	20150213_STAG2gfpcf2_Prometa\MitoSys2\LSM\STAG2-EGFP_Prometa_2_6h_afterNoc\STAG2_mEGFP_1_R1_P3_K1_Ch2-Ch1.zen
140	6.260154e-02	6.356261e-03	6.346900e-02	20150213_STAG2gfpcf2_Prometa\MitoSys2\LSM\STAG2-EGFP_Prometa_2_6h_afterNoc\STAG2_mEGFP_1_R1_P3_K1_Ch2-Ch1.zen
160	6.181849e-02	7.588481e-03	6.211800e-02	20150213_STAG2gfpcf2_Prometa\MitoSys2\LSM\STAG2-EGFP_Prometa_2_6h_afterNoc\STAG2_mEGFP_1_R1_P3_K1_Ch2-Ch1.zen
180	6.109554e-02	6.385141e-03	6.090700e-02	20150213_STAG2gfpcf2_Prometa\MitoSys2\LSM\STAG2-EGFP_Prometa_2_6h_afterNoc\STAG2_mEGFP_1_R1_P3_K1_Ch2-Ch1.zen
200	5.969650e-02	7.234018e-03	5.981100e-02	20150213_STAG2gfpcf2_Prometa\MitoSys2\LSM\STAG2-EGFP_Prometa_2_6h_afterNoc\STAG2_mEGFP_1_R1_P3_K1_Ch2-Ch1.zen
220	5.864682e-02	6.718424e-03	5.881200e-02	20150213_STAG2gfpcf2_Prometa\MitoSys2\LSM\STAG2-EGFP_Prometa_2_6h_afterNoc\STAG2_mEGFP_1_R1_P3_K1_Ch2-Ch1.zen
240	5.823752e-02	6.358379e-03	5.789400e-02	20150213_STAG2gfpcf2_Prometa\MitoSys2\LSM\STAG2-EGFP_Prometa_2_6h_afterNoc\STAG2_mEGFP_1_R1_P3_K1_Ch2-Ch1.zen
260	5.856301e-02	6.813462e-03	5.704300e-02	20150213_STAG2gfpcf2_Prometa\MitoSys2\LSM\STAG2-EGFP_Prometa_2_6h_afterNoc\STAG2_mEGFP_1_R1_P3_K1_Ch2-Ch1.zen
280	5.663859e-02	7.031781e-03	5.625000e-02	20150213_STAG2gfpcf2_Prometa\MitoSys2\LSM\STAG2-EGFP_Prometa_2_6h_afterNoc\STAG2_mEGFP_1_R1_P3_K1_Ch2-Ch1.zen
300	5.597393e-02	6.450067e-03	5.550600e-02	20150213_STAG2gfpcf2_Prometa\MitoSys2\LSM\STAG2-EGFP_Prometa_2_6h_afterNoc\STAG2_mEGFP_1_R1_P3_K1_Ch2-Ch1.zen
340	5.450053e-02	6.942832e-03	5.413800e-02	20150213_STAG2gfpcf2_Prometa\MitoSys2\LSM\STAG2-EGFP_Prometa_2_6h_afterNoc\STAG2_mEGFP_1_R1_P3_K1_Ch2-Ch1.zen
380	5.267667e-02	6.728542e-03	5.289600e-02	20150213_STAG2gfpcf2_Prometa\MitoSys2\LSM\STAG2-EGFP_Prometa_2_6h_afterNoc\STAG2_mEGFP_1_R1_P3_K1_Ch2-Ch1.zen
420	5.212873e-02	6.914694e-03	5.175300e-02	20150213_STAG2gfpcf2_Prometa\MitoSys2\LSM\STAG2-EGFP_Prometa_2_6h_afterNoc\STAG2_mEGFP_1_R1_P3_K1_Ch2-Ch1.zen
460	5.026846e-02	6.587833e-03	5.068800e-02	20150213_STAG2gfpcf2_Prometa\MitoSys2\LSM\STAG2-EGFP_Prometa_2_6h_afterNoc\STAG2_mEGFP_1_R1_P3_K1_Ch2-Ch1.zen
500	4.922256e-02	6.635818e-03	4.968800e-02	20150213_STAG2gfpcf2_Prometa\MitoSys2\LSM\STAG2-EGFP_Prometa_2_6h_afterNoc\STAG2_mEGFP_1_R1_P3_K1_Ch2-Ch1.zen
540	4.905557e-02	6.456926e-03	4.874200e-02	20150213_STAG2gfpcf2_Prometa\MitoSys2\LSM\STAG2-EGFP_Prometa_2_6h_afterNoc\STAG2_mEGFP_1_R1_P3_K1_Ch2-Ch1.zen
580	4.860988e-02	8.304412e-03	4.784400e-02	20150213_STAG2gfpcf2_Prometa\MitoSys2\LSM\STAG2-EGFP_Prometa_2_6h_afterNoc\STAG2_mEGFP_1_R1_P3_K1_Ch2-Ch1.zen
620	4.650133e-02	7.222312e-03	4.698700e-02	20150213_STAG2gfpcf2_Prometa\MitoSys2\LSM\STAG2-EGFP_Prometa_2_6h_afterNoc\STAG2_mEGFP_1_R1_P3_K1_Ch2-Ch1.zen
660	4.567432e-02	7.173885e-03	4.616900e-02	20150213_STAG2gfpcf2_Prometa\MitoSys2\LSM\STAG2-EGFP_Prometa_2_6h_afterNoc\STAG2_mEGFP_1_R1_P3_K1_Ch2-Ch1.zen
700	4.468857e-02	6.544651e-03	4.538400e-02	20150213_STAG2gfpcf2_Prometa\MitoSys2\LSM\STAG2-EGFP_Prometa_2_6h_afterNoc\STAG2_mEGFP_1_R1_P3_K1_Ch2-Ch1.zen
780	4.306887e-02	6.350498e-03	4.390600e-02	20150213_STAG2gfpcf2_Prometa\MitoSys2\LSM\STAG2-EGFP_Prometa_2_6h_afterNoc\STAG2_mEGFP_1_R1_P3_K1_Ch2-Ch1.zen
860	4.231144e-02	6.272115e-03	4.253800e-02	20150213_STAG2gfpcf2_Prometa\MitoSys2\LSM\STAG2-EGFP_Prometa_2_6h_afterNoc\STAG2_mEGFP_1_R1_P3_K1_Ch2-Ch1.zen
940	4.117765e-02	5.989004e-03	4.126400e-02	20150213_STAG2gfpcf2_Prometa\MitoSys2\LSM\STAG2-EGFP_Prometa_2_6h_afterNoc\STAG2_mEGFP_1_R1_P3_K1_Ch2-Ch1.zen
1020	4.045372e-02	6.631337e-03	4.007500e-02	20150213_STAG2gfpcf2_Prometa\MitoSys2\LSM\STAG2-EGFP_Prometa_2_6h_afterNoc\STAG2_mEGFP_1_R1_P3_K1_Ch2-Ch1.zen
1100	3.908039e-02	6.058957e-03	3.896200e-02	20150213_STAG2gfpcf2_Prometa\MitoSys2\LSM\STAG2-EGFP_Prometa_2_6h_afterNoc\STAG2_mEGFP_1_R1_P3_K1_Ch2-Ch1.zen
1180	3.775953e-02	5.883248e-03	3.791800e-02	20150213_STAG2gfpcf2_Prometa\MitoSys2\LSM\STAG2-EGFP_Prometa_2_6h_afterNoc\STAG2_mEGFP_1_R1_P3_K1_Ch2-Ch1.zen
1260	3.628347e-02	6.088100e-03	3.693500e-02	20150213_STAG2gfpcf2_Prometa\MitoSys2\LSM\STAG2-EGFP_Prometa_2_6h_afterNoc\STAG2_mEGFP_1_R1_P3_K1_Ch2-Ch1.zen
1340	3.621616e-02	6.130616e-03	3.600900e-02	20150213_STAG2gfpcf2_Prometa\MitoSys2\LSM\STAG2-EGFP_Prometa_2_6h_afterNoc\STAG2_mEGFP_1_R1_P3_K1_Ch2-Ch1.zen
1420	3.516362e-02	6.307068e-03	3.513500e-02	20150213_STAG2gfpcf2_Prometa\MitoSys2\LSM\STAG2-EGFP_Prometa_2_6h_afterNoc\STAG2_mEGFP_1_R1_P3_K1_Ch2-Ch1.zen
1500	3.424185e-02	6.078539e-03	3.430700e-02	20150213_STAG2gfpcf2_Prometa\MitoSys2\LSM\STAG2-EGFP_Prometa_2_6h_afterNoc\STAG2_mEGFP_1_R1_P3_K1_Ch2-Ch1.zen
1660	3.215388e-02	6.208889e-03	3.277900e-02	20150213_STAG2gfpcf2_Prometa\MitoSys2\LSM\STAG2-EGFP_Prometa_2_6h_afterNoc\STAG2_mEGFP_1_R1_P3_K1_Ch2-Ch1.zen
1820	3.118934e-02	5.939259e-03	3.139900e-02	20150213_STAG2gfpcf2_Prometa\MitoSys2\LSM\STAG2-EGFP_Prometa_2_6h_afterNoc\STAG2_mEGFP_1_R1_P3_K1_Ch2-Ch1.zen
1980	2.931978e-02	5.639400e-03	3.014500e-02	20150213_STAG2gfpcf2_Prometa\MitoSys2\LSM\STAG2-EGFP_Prometa_2_6h_afterNoc\STAG2_mEGFP_1_R1_P3_K1_Ch2-Ch1.zen
2140	2.870408e-02	5.739222e-03	2.900000e-02	20150213_STAG2gfpcf2_Prometa\MitoSys2\LSM\STAG2-EGFP_Prometa_2_6h_afterNoc\STAG2_mEGFP_1_R1_P3_K1_Ch2-Ch1.zen
2300	2.799543e-02	5.249115e-03	2.795100e-02	20150213_STAG2gfpcf2_Prometa\MitoSys2\LSM\STAG2-EGFP_Prometa_2_6h_afterNoc\STAG2_mEGFP_1_R1_P3_K1_Ch2-Ch1.zen
2460	2.735247e-02	5.728393e-03	2.698600e-02	20150213_STAG2gfpcf2_Prometa\MitoSys2\LSM\STAG2-EGFP_Prometa_2_6h_afterNoc\STAG2_mEGFP_1_R1_P3_K1_Ch2-Ch1.zen
2620	2.675752e-02	5.626365e-03	2.609400e-02	20150213_STAG2gfpcf2_Prometa\MitoSys2\LSM\STAG2-EGFP_Prometa_2_6h_afterNoc\STAG2_mEGFP_1_R1_P3_K1_Ch2-Ch1.zen
2780	2.526260e-02	5.867503e-03	2.526700e-02	20150213_STAG2gfpcf2_Prometa\MitoSys2\LSM\STAG2-EGFP_Prometa_2_6h_afterNoc\STAG2_mEGFP_1_R1_P3_K1_Ch2-Ch1.zen
2940	2.471908e-02	6.089479e-03	2.449900e-02	20150213_STAG2gfpcf2_Prometa\MitoSys2\LSM\STAG2-EGFP_Prometa_2_6h_afterNoc\STAG2_mEGFP_1_R1_P3_K1_Ch2-Ch1.zen
3100	2.362332e-02	5.968201e-03	2.378300e-02	20150213_STAG2gfpcf2_Prometa\MitoSys2\LSM\STAG2-EGFP_Prometa_2_6h_afterNoc\STAG2_mEGFP_1_R1_P3_K1_Ch2-Ch1.zen
3420	2.305474e-02	5.957947e-03	2.248800e-02	20150213_STAG2gfpcf2_Prometa\MitoSys2\LSM\STAG2-EGFP_Prometa_2_6h_afterNoc\STAG2_mEGFP_1_R1_P3_K1_Ch2-Ch1.zen
3740	2.188488e-02	5.965948e-03	2.134600e-02	20150213_STAG2gfpcf2_Prometa\MitoSys2\LSM\STAG2-EGFP_Prometa_2_6h_afterNoc\STAG2_mEGFP_1_R1_P3_K1_Ch2-Ch1.zen
4060	2.060656e-02	5.733289e-03	2.033100e-02	20150213_STAG2gfpcf2_Prometa\MitoSys2\LSM\STAG2-EGFP_Prometa_2_6h_afterNoc\STAG2_mEGFP_1_R1_P3_K1_Ch2-Ch1.zen
4380	1.993367e-02	5.839986e-03	1.942300e-02	20150213_STAG2gfpcf2_Prometa\MitoSys2\LSM\STAG2-EGFP_Prometa_2_6h_afterNoc\STAG2_mEGFP_1_R1_P3_K1_Ch2-Ch1.zen
4700	1.915070e-02	5.502620e-03	1.860500e-02	20150213_STAG2gfpcf2_Prometa\MitoSys2\LSM\STAG2-EGFP_Prometa_2_6h_afterNoc\STAG2_mEGFP_1_R1_P3_K1_Ch2-Ch1.zen
5020	1.879564e-02	5.107440e-03	1.786500e-02	20150213_STAG2gfpcf2_Prometa\MitoSys2\LSM\STAG2-EGFP_Prometa_2_6h_afterNoc\STAG2_mEGFP_1_R1_P3_K1_Ch2-Ch1.zen
5340	1.774451e-02	4.924701e-03	1.719000e-02	20150213_STAG2gfpcf2_Prometa\MitoSys2\LSM\STAG2-EGFP_Prometa_2_6h_afterNoc\STAG2_mEGFP_1_R1_P3_K1_Ch2-Ch1.zen
5660	1.710286e-02	5.126969e-03	1.657300e-02	20150213_STAG2gfpcf2_Prometa\MitoSys2\LSM\STAG2-EGFP_Prometa_2_6h_afterNoc\STAG2_mEGFP_1_R1_P3_K1_Ch2-Ch1.zen
5980	1.661286e-02	5.241650e-03	1.600700e-02	20150213_STAG2gfpcf2_Prometa\MitoSys2\LSM\STAG2-EGFP_Prometa_2_6h_afterNoc\STAG2_mEGFP_1_R1_P3_K1_Ch2-Ch1.zen
6300	1.574718e-02	5.402171e-03	1.548400e-02	20150213_STAG2gfpcf2_Prometa\MitoSys2\LSM\STAG2-EGFP_Prometa_2_6h_afterNoc\STAG2_mEGFP_1_R1_P3_K1_Ch2-Ch1.zen
6940	1.496973e-02	5.268635e-03	1.455200e-02	20150213_STAG2gfpcf2_Prometa\MitoSys2\LSM\STAG2-EGFP_Prometa_2_6h_afterNoc\STAG2_mEGFP_1_R1_P3_K1_Ch2-Ch1.zen
7580	1.431163e-02	5.307137e-03	1.374400e-02	20150213_STAG2gfpcf2_Prometa\MitoSys2\LSM\STAG2-EGFP_Prometa_2_6h_afterNoc\STAG2_mEGFP_1_R1_P3_K1_Ch2-Ch1.zen
8220	1.328685e-02	5.266682e-03	1.303500e-02	20150213_STAG2gfpcf2_Prometa\MitoSys2\LSM\STAG2-EGFP_Prometa_2_6h_afterNoc\STAG2_mEGFP_1_R1_P3_K1_Ch2-Ch1.zen
8860	1.232063e-02	5.458983e-03	1.240800e-02	20150213_STAG2gfpcf2_Prometa\MitoSys2\LSM\STAG2-EGFP_Prometa_2_6h_afterNoc\STAG2_mEGFP_1_R1_P3_K1_Ch2-Ch1.zen
9500	1.162473e-02	5.819434e-03	1.184900e-02	20150213_STAG2gfpcf2_Prometa\MitoSys2\LSM\STAG2-EGFP_Prometa_2_6h_afterNoc\STAG2_mEGFP_1_R1_P3_K1_Ch2-Ch1.zen
10140	1.087210e-02	6.061014e-03	1.134600e-02	20150213_STAG2gfpcf2_Prometa\MitoSys2\LSM\STAG2-EGFP_Prometa_2_6h_afterNoc\STAG2_mEGFP_1_R1_P3_K1_Ch2-Ch1.zen
10780	1.022088e-02	6.127150e-03	1.089100e-02	20150213_STAG2gfpcf2_Prometa\MitoSys2\LSM\STAG2-EGFP_Prometa_2_6h_afterNoc\STAG2_mEGFP_1_R1_P3_K1_Ch2-Ch1.zen
11420	9.634053e-03	5.663506e-03	1.047700e-02	20150213_STAG2gfpcf2_Prometa\MitoSys2\LSM\STAG2-EGFP_Prometa_2_6h_afterNoc\STAG2_mEGFP_1_R1_P3_K1_Ch2-Ch1.zen
12060	9.143465e-03	4.758979e-03	1.009900e-02	20150213_STAG2gfpcf2_Prometa\MitoSys2\LSM\STAG2-EGFP_Prometa_2_6h_afterNoc\STAG2_mEGFP_1_R1_P3_K1_Ch2-Ch1.zen
12700	8.654346e-03	4.990756e-03	9.750500e-03	20150213_STAG2gfpcf2_Prometa\MitoSys2\LSM\STAG2-EGFP_Prometa_2_6h_afterNoc\STAG2_mEGFP_1_R1_P3_K1_Ch2-Ch1.zen
13980	7.526909e-03	4.742082e-03	9.131300e-03	20150213_STAG2gfpcf2_Prometa\MitoSys2\LSM\STAG2-EGFP_Prometa_2_6h_afterNoc\STAG2_mEGFP_1_R1_P3_K1_Ch2-Ch1.zen
15260	7.158268e-03	4.434440e-03	8.595600e-03	20150213_STAG2gfpcf2_Prometa\MitoSys2\LSM\STAG2-EGFP_Prometa_2_6h_afterNoc\STAG2_mEGFP_1_R1_P3_K1_Ch2-Ch1.zen
16540	7.384349e-03	4.859355e-03	8.126100e-03	20150213_STAG2gfpcf2_Prometa\MitoSys2\LSM\STAG2-EGFP_Prometa_2_6h_afterNoc\STAG2_mEGFP_1_R1_P3_K1_Ch2-Ch1.zen
17820	7.028488e-03	4.537792e-03	7.710000e-03	20150213_STAG2gfpcf2_Prometa\MitoSys2\LSM\STAG2-EGFP_Prometa_2_6h_afterNoc\STAG2_mEGFP_1_R1_P3_K1_Ch2-Ch1.zen
19100	7.060133e-03	4.451144e-03	7.337900e-03	20150213_STAG2gfpcf2_Prometa\MitoSys2\LSM\STAG2-EGFP_Prometa_2_6h_afterNoc\STAG2_mEGFP_1_R1_P3_K1_Ch2-Ch1.zen
20380	6.759645e-03	4.400067e-03	7.002400e-03	20150213_STAG2gfpcf2_Prometa\MitoSys2\LSM\STAG2-EGFP_Prometa_2_6h_afterNoc\STAG2_mEGFP_1_R1_P3_K1_Ch2-Ch1.zen
21660	6.787792e-03	4.770056e-03	6.697700e-03	20150213_STAG2gfpcf2_Prometa\MitoSys2\LSM\STAG2-EGFP_Prometa_2_6h_afterNoc\STAG2_mEGFP_1_R1_P3_K1_Ch2-Ch1.zen
22940	6.897613e-03	4.650405e-03	6.419200e-03	20150213_STAG2gfpcf2_Prometa\MitoSys2\LSM\STAG2-EGFP_Prometa_2_6h_afterNoc\STAG2_mEGFP_1_R1_P3_K1_Ch2-Ch1.zen
24220	7.115181e-03	4.281430e-03	6.163400e-03	20150213_STAG2gfpcf2_Prometa\MitoSys2\LSM\STAG2-EGFP_Prometa_2_6h_afterNoc\STAG2_mEGFP_1_R1_P3_K1_Ch2-Ch1.zen
25500	6.572556e-03	3.815862e-03	5.927300e-03	20150213_STAG2gfpcf2_Prometa\MitoSys2\LSM\STAG2-EGFP_Prometa_2_6h_afterNoc\STAG2_mEGFP_1_R1_P3_K1_Ch2-Ch1.zen
28060	6.456295e-03	3.684786e-03	5.504600e-03	20150213_STAG2gfpcf2_Prometa\MitoSys2\LSM\STAG2-EGFP_Prometa_2_6h_afterNoc\STAG2_mEGFP_1_R1_P3_K1_Ch2-Ch1.zen
30620	6.162059e-03	3.985491e-03	5.136200e-03	20150213_STAG2gfpcf2_Prometa\MitoSys2\LSM\STAG2-EGFP_Prometa_2_6h_afterNoc\STAG2_mEGFP_1_R1_P3_K1_Ch2-Ch1.zen
33180	5.798968e-03	4.382656e-03	4.811300e-03	20150213_STAG2gfpcf2_Prometa\MitoSys2\LSM\STAG2-EGFP_Prometa_2_6h_afterNoc\STAG2_mEGFP_1_R1_P3_K1_Ch2-Ch1.zen
35740	4.864327e-03	4.499906e-03	4.522000e-03	20150213_STAG2gfpcf2_Prometa\MitoSys2\LSM\STAG2-EGFP_Prometa_2_6h_afterNoc\STAG2_mEGFP_1_R1_P3_K1_Ch2-Ch1.zen
38300	4.466986e-03	4.104345e-03	4.262400e-03	20150213_STAG2gfpcf2_Prometa\MitoSys2\LSM\STAG2-EGFP_Prometa_2_6h_afterNoc\STAG2_mEGFP_1_R1_P3_K1_Ch2-Ch1.zen
40860	4.036928e-03	4.551701e-03	4.028000e-03	20150213_STAG2gfpcf2_Prometa\MitoSys2\LSM\STAG2-EGFP_Prometa_2_6h_afterNoc\STAG2_mEGFP_1_R1_P3_K1_Ch2-Ch1.zen
43420	3.362637e-03	4.228825e-03	3.815000e-03	20150213_STAG2gfpcf2_Prometa\MitoSys2\LSM\STAG2-EGFP_Prometa_2_6h_afterNoc\STAG2_mEGFP_1_R1_P3_K1_Ch2-Ch1.zen
45980	3.525750e-03	4.201266e-03	3.620500e-03	20150213_STAG2gfpcf2_Prometa\MitoSys2\LSM\STAG2-EGFP_Prometa_2_6h_afterNoc\STAG2_mEGFP_1_R1_P3_K1_Ch2-Ch1.zen
48540	3.637832e-03	4.456896e-03	3.442300e-03	20150213_STAG2gfpcf2_Prometa\MitoSys2\LSM\STAG2-EGFP_Prometa_2_6h_afterNoc\STAG2_mEGFP_1_R1_P3_K1_Ch2-Ch1.zen
51100	3.547158e-03	4.482091e-03	3.278300e-03	20150213_STAG2gfpcf2_Prometa\MitoSys2\LSM\STAG2-EGFP_Prometa_2_6h_afterNoc\STAG2_mEGFP_1_R1_P3_K1_Ch2-Ch1.zen
56220	3.170912e-03	3.299687e-03	2.986700e-03	20150213_STAG2gfpcf2_Prometa\MitoSys2\LSM\STAG2-EGFP_Prometa_2_6h_afterNoc\STAG2_mEGFP_1_R1_P3_K1_Ch2-Ch1.zen
61340	2.839240e-03	2.909719e-03	2.735500e-03	20150213_STAG2gfpcf2_Prometa\MitoSys2\LSM\STAG2-EGFP_Prometa_2_6h_afterNoc\STAG2_mEGFP_1_R1_P3_K1_Ch2-Ch1.zen
66460	2.342237e-03	2.637516e-03	2.517000e-03	20150213_STAG2gfpcf2_Prometa\MitoSys2\LSM\STAG2-EGFP_Prometa_2_6h_afterNoc\STAG2_mEGFP_1_R1_P3_K1_Ch2-Ch1.zen
71580	2.756741e-03	2.516219e-03	2.325400e-03	20150213_STAG2gfpcf2_Prometa\MitoSys2\LSM\STAG2-EGFP_Prometa_2_6h_afterNoc\STAG2_mEGFP_1_R1_P3_K1_Ch2-Ch1.zen
76700	2.543856e-03	2.678053e-03	2.156300e-03	20150213_STAG2gfpcf2_Prometa\MitoSys2\LSM\STAG2-EGFP_Prometa_2_6h_afterNoc\STAG2_mEGFP_1_R1_P3_K1_Ch2-Ch1.zen
81820	2.687374e-03	2.925476e-03	2.006100e-03	20150213_STAG2gfpcf2_Prometa\MitoSys2\LSM\STAG2-EGFP_Prometa_2_6h_afterNoc\STAG2_mEGFP_1_R1_P3_K1_Ch2-Ch1.zen
86940	2.315763e-03	2.972049e-03	1.872000e-03	20150213_STAG2gfpcf2_Prometa\MitoSys2\LSM\STAG2-EGFP_Prometa_2_6h_afterNoc\STAG2_mEGFP_1_R1_P3_K1_Ch2-Ch1.zen
92060	1.993745e-03	3.425472e-03	1.751700e-03	20150213_STAG2gfpcf2_Prometa\MitoSys2\LSM\STAG2-EGFP_Prometa_2_6h_afterNoc\STAG2_mEGFP_1_R1_P3_K1_Ch2-Ch1.zen
97180	2.336793e-03	3.712623e-03	1.643200e-03	20150213_STAG2gfpcf2_Prometa\MitoSys2\LSM\STAG2-EGFP_Prometa_2_6h_afterNoc\STAG2_mEGFP_1_R1_P3_K1_Ch2-Ch1.zen
102300	1.943612e-03	3.928904e-03	1.545100e-03	20150213_STAG2gfpcf2_Prometa\MitoSys2\LSM\STAG2-EGFP_Prometa_2_6h_afterNoc\STAG2_mEGFP_1_R1_P3_K1_Ch2-Ch1.zen
112540	8.959050e-04	3.968915e-03	1.374700e-03	20150213_STAG2gfpcf2_Prometa\MitoSys2\LSM\STAG2-EGFP_Prometa_2_6h_afterNoc\STAG2_mEGFP_1_R1_P3_K1_Ch2-Ch1.zen
122780	6.645428e-04	3.930219e-03	1.232300e-03	20150213_STAG2gfpcf2_Prometa\MitoSys2\LSM\STAG2-EGFP_Prometa_2_6h_afterNoc\STAG2_mEGFP_1_R1_P3_K1_Ch2-Ch1.zen
133020	1.956545e-04	3.758583e-03	1.111900e-03	20150213_STAG2gfpcf2_Prometa\MitoSys2\LSM\STAG2-EGFP_Prometa_2_6h_afterNoc\STAG2_mEGFP_1_R1_P3_K1_Ch2-Ch1.zen
143260	-4.819219e-04	4.324771e-03	1.009200e-03	20150213_STAG2gfpcf2_Prometa\MitoSys2\LSM\STAG2-EGFP_Prometa_2_6h_afterNoc\STAG2_mEGFP_1_R1_P3_K1_Ch2-Ch1.zen
153500	7.119566e-04	3.373923e-03	9.206200e-04	20150213_STAG2gfpcf2_Prometa\MitoSys2\LSM\STAG2-EGFP_Prometa_2_6h_afterNoc\STAG2_mEGFP_1_R1_P3_K1_Ch2-Ch1.zen
163740	1.726734e-03	3.690000e-03	8.437400e-04	20150213_STAG2gfpcf2_Prometa\MitoSys2\LSM\STAG2-EGFP_Prometa_2_6h_afterNoc\STAG2_mEGFP_1_R1_P3_K1_Ch2-Ch1.zen
173980	5.365563e-04	2.976450e-03	7.765000e-04	20150213_STAG2gfpcf2_Prometa\MitoSys2\LSM\STAG2-EGFP_Prometa_2_6h_afterNoc\STAG2_mEGFP_1_R1_P3_K1_Ch2-Ch1.zen
184220	6.167407e-06	3.971372e-03	7.173300e-04	20150213_STAG2gfpcf2_Prometa\MitoSys2\LSM\STAG2-EGFP_Prometa_2_6h_afterNoc\STAG2_mEGFP_1_R1_P3_K1_Ch2-Ch1.zen
194460	2.321051e-04	3.876474e-03	6.649500e-04	20150213_STAG2gfpcf2_Prometa\MitoSys2\LSM\STAG2-EGFP_Prometa_2_6h_afterNoc\STAG2_mEGFP_1_R1_P3_K1_Ch2-Ch1.zen
204700	1.626196e-04	3.891253e-03	6.183300e-04	20150213_STAG2gfpcf2_Prometa\MitoSys2\LSM\STAG2-EGFP_Prometa_2_6h_afterNoc\STAG2_mEGFP_1_R1_P3_K1_Ch2-Ch1.zen
225180	-2.040782e-04	3.464617e-03	5.391900e-04	20150213_STAG2gfpcf2_Prometa\MitoSys2\LSM\STAG2-EGFP_Prometa_2_6h_afterNoc\STAG2_mEGFP_1_R1_P3_K1_Ch2-Ch1.zen
245660	6.058245e-04	3.724308e-03	4.748400e-04	20150213_STAG2gfpcf2_Prometa\MitoSys2\LSM\STAG2-EGFP_Prometa_2_6h_afterNoc\STAG2_mEGFP_1_R1_P3_K1_Ch2-Ch1.zen
266140	7.829594e-04	3.475683e-03	4.217400e-04	20150213_STAG2gfpcf2_Prometa\MitoSys2\LSM\STAG2-EGFP_Prometa_2_6h_afterNoc\STAG2_mEGFP_1_R1_P3_K1_Ch2-Ch1.zen
286620	1.010817e-03	4.012642e-03	3.773700e-04	20150213_STAG2gfpcf2_Prometa\MitoSys2\LSM\STAG2-EGFP_Prometa_2_6h_afterNoc\STAG2_mEGFP_1_R1_P3_K1_Ch2-Ch1.zen
307100	1.196007e-03	3.577760e-03	3.398900e-04	20150213_STAG2gfpcf2_Prometa\MitoSys2\LSM\STAG2-EGFP_Prometa_2_6h_afterNoc\STAG2_mEGFP_1_R1_P3_K1_Ch2-Ch1.zen
327580	6.894939e-04	3.685994e-03	3.079000e-04	20150213_STAG2gfpcf2_Prometa\MitoSys2\LSM\STAG2-EGFP_Prometa_2_6h_afterNoc\STAG2_mEGFP_1_R1_P3_K1_Ch2-Ch1.zen
348060	-2.577446e-04	3.607570e-03	2.803800e-04	20150213_STAG2gfpcf2_Prometa\MitoSys2\LSM\STAG2-EGFP_Prometa_2_6h_afterNoc\STAG2_mEGFP_1_R1_P3_K1_Ch2-Ch1.zen
368540	-2.334490e-04	4.585872e-03	2.565100e-04	20150213_STAG2gfpcf2_Prometa\MitoSys2\LSM\STAG2-EGFP_Prometa_2_6h_afterNoc\STAG2_mEGFP_1_R1_P3_K1_Ch2-Ch1.zen
389020	-4.771429e-04	4.395205e-03	2.356700e-04	20150213_STAG2gfpcf2_Prometa\MitoSys2\LSM\STAG2-EGFP_Prometa_2_6h_afterNoc\STAG2_mEGFP_1_R1_P3_K1_Ch2-Ch1.zen
409500	-2.808065e-04	4.302646e-03	2.173500e-04	20150213_STAG2gfpcf2_Prometa\MitoSys2\LSM\STAG2-EGFP_Prometa_2_6h_afterNoc\STAG2_mEGFP_1_R1_P3_K1_Ch2-Ch1.zen
450460	3.792993e-05	3.891004e-03	1.867900e-04	20150213_STAG2gfpcf2_Prometa\MitoSys2\LSM\STAG2-EGFP_Prometa_2_6h_afterNoc\STAG2_mEGFP_1_R1_P3_K1_Ch2-Ch1.zen
491420	5.877258e-04	3.492863e-03	1.624500e-04	20150213_STAG2gfpcf2_Prometa\MitoSys2\LSM\STAG2-EGFP_Prometa_2_6h_afterNoc\STAG2_mEGFP_1_R1_P3_K1_Ch2-Ch1.zen
532380	-4.480190e-05	4.101508e-03	1.427300e-04	20150213_STAG2gfpcf2_Prometa\MitoSys2\LSM\STAG2-EGFP_Prometa_2_6h_afterNoc\STAG2_mEGFP_1_R1_P3_K1_Ch2-Ch1.zen
573340	-6.417615e-04	3.342881e-03	1.265200e-04	20150213_STAG2gfpcf2_Prometa\MitoSys2\LSM\STAG2-EGFP_Prometa_2_6h_afterNoc\STAG2_mEGFP_1_R1_P3_K1_Ch2-Ch1.zen
614300	-4.293454e-04	2.207124e-03	1.130200e-04	20150213_STAG2gfpcf2_Prometa\MitoSys2\LSM\STAG2-EGFP_Prometa_2_6h_afterNoc\STAG2_mEGFP_1_R1_P3_K1_Ch2-Ch1.zen
655260	-2.568032e-04	3.344750e-03	1.016600e-04	20150213_STAG2gfpcf2_Prometa\MitoSys2\LSM\STAG2-EGFP_Prometa_2_6h_afterNoc\STAG2_mEGFP_1_R1_P3_K1_Ch2-Ch1.zen
696220	-7.630021e-04	3.424835e-03	9.199700e-05	20150213_STAG2gfpcf2_Prometa\MitoSys2\LSM\STAG2-EGFP_Prometa_2_6h_afterNoc\STAG2_mEGFP_1_R1_P3_K1_Ch2-Ch1.zen
737180	-5.595912e-04	3.637083e-03	8.370800e-05	20150213_STAG2gfpcf2_Prometa\MitoSys2\LSM\STAG2-EGFP_Prometa_2_6h_afterNoc\STAG2_mEGFP_1_R1_P3_K1_Ch2-Ch1.zen
778140	9.907103e-05	4.019097e-03	7.654000e-05	20150213_STAG2gfpcf2_Prometa\MitoSys2\LSM\STAG2-EGFP_Prometa_2_6h_afterNoc\STAG2_mEGFP_1_R1_P3_K1_Ch2-Ch1.zen
819100	2.295758e-04	3.032090e-03	7.029700e-05	20150213_STAG2gfpcf2_Prometa\MitoSys2\LSM\STAG2-EGFP_Prometa_2_6h_afterNoc\STAG2_mEGFP_1_R1_P3_K1_Ch2-Ch1.zen
901020	-3.105669e-04	3.357625e-03	6.000000e-05	20150213_STAG2gfpcf2_Prometa\MitoSys2\LSM\STAG2-EGFP_Prometa_2_6h_afterNoc\STAG2_mEGFP_1_R1_P3_K1_Ch2-Ch1.zen
982940	-1.169545e-04	2.508210e-03	5.191000e-05	20150213_STAG2gfpcf2_Prometa\MitoSys2\LSM\STAG2-EGFP_Prometa_2_6h_afterNoc\STAG2_mEGFP_1_R1_P3_K1_Ch2-Ch1.zen
1064860	-9.493587e-04	2.954352e-03	4.543100e-05	20150213_STAG2gfpcf2_Prometa\MitoSys2\LSM\STAG2-EGFP_Prometa_2_6h_afterNoc\STAG2_mEGFP_1_R1_P3_K1_Ch2-Ch1.zen
1146780	2.418927e-04	2.436003e-03	4.015500e-05	20150213_STAG2gfpcf2_Prometa\MitoSys2\LSM\STAG2-EGFP_Prometa_2_6h_afterNoc\STAG2_mEGFP_1_R1_P3_K1_Ch2-Ch1.zen
1228700	-3.651508e-04	3.243320e-03	3.579700e-05	20150213_STAG2gfpcf2_Prometa\MitoSys2\LSM\STAG2-EGFP_Prometa_2_6h_afterNoc\STAG2_mEGFP_1_R1_P3_K1_Ch2-Ch1.zen
1310620	-9.801814e-04	3.021463e-03	3.215200e-05	20150213_STAG2gfpcf2_Prometa\MitoSys2\LSM\STAG2-EGFP_Prometa_2_6h_afterNoc\STAG2_mEGFP_1_R1_P3_K1_Ch2-Ch1.zen
1392540	-3.395132e-04	2.823030e-03	2.907000e-05	20150213_STAG2gfpcf2_Prometa\MitoSys2\LSM\STAG2-EGFP_Prometa_2_6h_afterNoc\STAG2_mEGFP_1_R1_P3_K1_Ch2-Ch1.zen
1474460	-6.984987e-04	3.661717e-03	2.643900e-05	20150213_STAG2gfpcf2_Prometa\MitoSys2\LSM\STAG2-EGFP_Prometa_2_6h_afterNoc\STAG2_mEGFP_1_R1_P3_K1_Ch2-Ch1.zen
1556380	-5.421498e-04	3.989964e-03	2.417200e-05	20150213_STAG2gfpcf2_Prometa\MitoSys2\LSM\STAG2-EGFP_Prometa_2_6h_afterNoc\STAG2_mEGFP_1_R1_P3_K1_Ch2-Ch1.zen
10	7.677581e-02	1.306331e-02	7.436900e-02	20150213_STAG2gfpcf2_Prometa\MitoSys2\LSM\STAG2-EGFP_Prometa_2_6h_afterNoc\STAG2_mEGFP_1_R1_P4_K1_Ch2-Ch1.zen
20	7.238501e-02	1.237831e-02	7.306900e-02	20150213_STAG2gfpcf2_Prometa\MitoSys2\LSM\STAG2-EGFP_Prometa_2_6h_afterNoc\STAG2_mEGFP_1_R1_P4_K1_Ch2-Ch1.zen
30	7.127568e-02	1.204835e-02	7.185700e-02	20150213_STAG2gfpcf2_Prometa\MitoSys2\LSM\STAG2-EGFP_Prometa_2_6h_afterNoc\STAG2_mEGFP_1_R1_P4_K1_Ch2-Ch1.zen
40	7.063703e-02	8.733660e-03	7.072300e-02	20150213_STAG2gfpcf2_Prometa\MitoSys2\LSM\STAG2-EGFP_Prometa_2_6h_afterNoc\STAG2_mEGFP_1_R1_P4_K1_Ch2-Ch1.zen
50	6.977206e-02	1.201631e-02	6.966200e-02	20150213_STAG2gfpcf2_Prometa\MitoSys2\LSM\STAG2-EGFP_Prometa_2_6h_afterNoc\STAG2_mEGFP_1_R1_P4_K1_Ch2-Ch1.zen
60	6.813280e-02	1.062669e-02	6.866600e-02	20150213_STAG2gfpcf2_Prometa\MitoSys2\LSM\STAG2-EGFP_Prometa_2_6h_afterNoc\STAG2_mEGFP_1_R1_P4_K1_Ch2-Ch1.zen
70	6.575462e-02	1.218950e-02	6.773000e-02	20150213_STAG2gfpcf2_Prometa\MitoSys2\LSM\STAG2-EGFP_Prometa_2_6h_afterNoc\STAG2_mEGFP_1_R1_P4_K1_Ch2-Ch1.zen
80	6.826109e-02	1.120700e-02	6.684800e-02	20150213_STAG2gfpcf2_Prometa\MitoSys2\LSM\STAG2-EGFP_Prometa_2_6h_afterNoc\STAG2_mEGFP_1_R1_P4_K1_Ch2-Ch1.zen
90	6.563887e-02	1.133582e-02	6.601600e-02	20150213_STAG2gfpcf2_Prometa\MitoSys2\LSM\STAG2-EGFP_Prometa_2_6h_afterNoc\STAG2_mEGFP_1_R1_P4_K1_Ch2-Ch1.zen
100	6.420833e-02	9.975321e-03	6.522800e-02	20150213_STAG2gfpcf2_Prometa\MitoSys2\LSM\STAG2-EGFP_Prometa_2_6h_afterNoc\STAG2_mEGFP_1_R1_P4_K1_Ch2-Ch1.zen
120	6.376522e-02	1.060482e-02	6.377400e-02	20150213_STAG2gfpcf2_Prometa\MitoSys2\LSM\STAG2-EGFP_Prometa_2_6h_afterNoc\STAG2_mEGFP_1_R1_P4_K1_Ch2-Ch1.zen
140	6.266601e-02	9.789302e-03	6.245700e-02	20150213_STAG2gfpcf2_Prometa\MitoSys2\LSM\STAG2-EGFP_Prometa_2_6h_afterNoc\STAG2_mEGFP_1_R1_P4_K1_Ch2-Ch1.zen
160	6.220806e-02	8.853496e-03	6.125600e-02	20150213_STAG2gfpcf2_Prometa\MitoSys2\LSM\STAG2-EGFP_Prometa_2_6h_afterNoc\STAG2_mEGFP_1_R1_P4_K1_Ch2-Ch1.zen
180	6.008593e-02	1.002890e-02	6.015400e-02	20150213_STAG2gfpcf2_Prometa\MitoSys2\LSM\STAG2-EGFP_Prometa_2_6h_afterNoc\STAG2_mEGFP_1_R1_P4_K1_Ch2-Ch1.zen
200	5.952256e-02	9.534846e-03	5.913500e-02	20150213_STAG2gfpcf2_Prometa\MitoSys2\LSM\STAG2-EGFP_Prometa_2_6h_afterNoc\STAG2_mEGFP_1_R1_P4_K1_Ch2-Ch1.zen
220	5.914909e-02	9.787975e-03	5.818800e-02	20150213_STAG2gfpcf2_Prometa\MitoSys2\LSM\STAG2-EGFP_Prometa_2_6h_afterNoc\STAG2_mEGFP_1_R1_P4_K1_Ch2-Ch1.zen
240	5.774381e-02	1.014772e-02	5.730300e-02	20150213_STAG2gfpcf2_Prometa\MitoSys2\LSM\STAG2-EGFP_Prometa_2_6h_afterNoc\STAG2_mEGFP_1_R1_P4_K1_Ch2-Ch1.zen
260	5.781884e-02	9.549130e-03	5.647100e-02	20150213_STAG2gfpcf2_Prometa\MitoSys2\LSM\STAG2-EGFP_Prometa_2_6h_afterNoc\STAG2_mEGFP_1_R1_P4_K1_Ch2-Ch1.zen
280	5.594728e-02	1.105528e-02	5.568700e-02	20150213_STAG2gfpcf2_Prometa\MitoSys2\LSM\STAG2-EGFP_Prometa_2_6h_afterNoc\STAG2_mEGFP_1_R1_P4_K1_Ch2-Ch1.zen
300	5.562719e-02	9.260130e-03	5.494400e-02	20150213_STAG2gfpcf2_Prometa\MitoSys2\LSM\STAG2-EGFP_Prometa_2_6h_afterNoc\STAG2_mEGFP_1_R1_P4_K1_Ch2-Ch1.zen
340	5.375591e-02	8.805236e-03	5.356300e-02	20150213_STAG2gfpcf2_Prometa\MitoSys2\LSM\STAG2-EGFP_Prometa_2_6h_afterNoc\STAG2_mEGFP_1_R1_P4_K1_Ch2-Ch1.zen
380	5.205060e-02	9.272165e-03	5.230100e-02	20150213_STAG2gfpcf2_Prometa\MitoSys2\LSM\STAG2-EGFP_Prometa_2_6h_afterNoc\STAG2_mEGFP_1_R1_P4_K1_Ch2-Ch1.zen
420	5.120550e-02	8.982702e-03	5.113600e-02	20150213_STAG2gfpcf2_Prometa\MitoSys2\LSM\STAG2-EGFP_Prometa_2_6h_afterNoc\STAG2_mEGFP_1_R1_P4_K1_Ch2-Ch1.zen
460	4.977842e-02	8.002148e-03	5.005200e-02	20150213_STAG2gfpcf2_Prometa\MitoSys2\LSM\STAG2-EGFP_Prometa_2_6h_afterNoc\STAG2_mEGFP_1_R1_P4_K1_Ch2-Ch1.zen
500	4.886425e-02	9.013641e-03	4.903800e-02	20150213_STAG2gfpcf2_Prometa\MitoSys2\LSM\STAG2-EGFP_Prometa_2_6h_afterNoc\STAG2_mEGFP_1_R1_P4_K1_Ch2-Ch1.zen
540	4.807592e-02	8.947734e-03	4.808500e-02	20150213_STAG2gfpcf2_Prometa\MitoSys2\LSM\STAG2-EGFP_Prometa_2_6h_afterNoc\STAG2_mEGFP_1_R1_P4_K1_Ch2-Ch1.zen
580	4.635581e-02	7.478263e-03	4.718600e-02	20150213_STAG2gfpcf2_Prometa\MitoSys2\LSM\STAG2-EGFP_Prometa_2_6h_afterNoc\STAG2_mEGFP_1_R1_P4_K1_Ch2-Ch1.zen
620	4.640011e-02	7.692030e-03	4.633500e-02	20150213_STAG2gfpcf2_Prometa\MitoSys2\LSM\STAG2-EGFP_Prometa_2_6h_afterNoc\STAG2_mEGFP_1_R1_P4_K1_Ch2-Ch1.zen
660	4.527743e-02	7.691054e-03	4.552700e-02	20150213_STAG2gfpcf2_Prometa\MitoSys2\LSM\STAG2-EGFP_Prometa_2_6h_afterNoc\STAG2_mEGFP_1_R1_P4_K1_Ch2-Ch1.zen
700	4.492951e-02	7.529368e-03	4.475800e-02	20150213_STAG2gfpcf2_Prometa\MitoSys2\LSM\STAG2-EGFP_Prometa_2_6h_afterNoc\STAG2_mEGFP_1_R1_P4_K1_Ch2-Ch1.zen
780	4.319378e-02	7.823492e-03	4.332500e-02	20150213_STAG2gfpcf2_Prometa\MitoSys2\LSM\STAG2-EGFP_Prometa_2_6h_afterNoc\STAG2_mEGFP_1_R1_P4_K1_Ch2-Ch1.zen
860	4.237608e-02	6.962744e-03	4.201300e-02	20150213_STAG2gfpcf2_Prometa\MitoSys2\LSM\STAG2-EGFP_Prometa_2_6h_afterNoc\STAG2_mEGFP_1_R1_P4_K1_Ch2-Ch1.zen
940	4.041856e-02	7.376702e-03	4.080600e-02	20150213_STAG2gfpcf2_Prometa\MitoSys2\LSM\STAG2-EGFP_Prometa_2_6h_afterNoc\STAG2_mEGFP_1_R1_P4_K1_Ch2-Ch1.zen
1020	3.928966e-02	7.617726e-03	3.968900e-02	20150213_STAG2gfpcf2_Prometa\MitoSys2\LSM\STAG2-EGFP_Prometa_2_6h_afterNoc\STAG2_mEGFP_1_R1_P4_K1_Ch2-Ch1.zen
1100	3.812522e-02	8.101526e-03	3.865000e-02	20150213_STAG2gfpcf2_Prometa\MitoSys2\LSM\STAG2-EGFP_Prometa_2_6h_afterNoc\STAG2_mEGFP_1_R1_P4_K1_Ch2-Ch1.zen
1180	3.766389e-02	7.769141e-03	3.768200e-02	20150213_STAG2gfpcf2_Prometa\MitoSys2\LSM\STAG2-EGFP_Prometa_2_6h_afterNoc\STAG2_mEGFP_1_R1_P4_K1_Ch2-Ch1.zen
1260	3.674296e-02	7.134547e-03	3.677400e-02	20150213_STAG2gfpcf2_Prometa\MitoSys2\LSM\STAG2-EGFP_Prometa_2_6h_afterNoc\STAG2_mEGFP_1_R1_P4_K1_Ch2-Ch1.zen
1340	3.611496e-02	7.580088e-03	3.592100e-02	20150213_STAG2gfpcf2_Prometa\MitoSys2\LSM\STAG2-EGFP_Prometa_2_6h_afterNoc\STAG2_mEGFP_1_R1_P4_K1_Ch2-Ch1.zen
1420	3.453598e-02	7.799630e-03	3.511800e-02	20150213_STAG2gfpcf2_Prometa\MitoSys2\LSM\STAG2-EGFP_Prometa_2_6h_afterNoc\STAG2_mEGFP_1_R1_P4_K1_Ch2-Ch1.zen
1500	3.443357e-02	7.641904e-03	3.435900e-02	20150213_STAG2gfpcf2_Prometa\MitoSys2\LSM\STAG2-EGFP_Prometa_2_6h_afterNoc\STAG2_mEGFP_1_R1_P4_K1_Ch2-Ch1.zen
1660	3.341626e-02	7.695099e-03	3.295600e-02	20150213_STAG2gfpcf2_Prometa\MitoSys2\LSM\STAG2-EGFP_Prometa_2_6h_afterNoc\STAG2_mEGFP_1_R1_P4_K1_Ch2-Ch1.zen
1820	3.232498e-02	8.035991e-03	3.168700e-02	20150213_STAG2gfpcf2_Prometa\MitoSys2\LSM\STAG2-EGFP_Prometa_2_6h_afterNoc\STAG2_mEGFP_1_R1_P4_K1_Ch2-Ch1.zen
1980	3.126056e-02	8.305111e-03	3.052800e-02	20150213_STAG2gfpcf2_Prometa\MitoSys2\LSM\STAG2-EGFP_Prometa_2_6h_afterNoc\STAG2_mEGFP_1_R1_P4_K1_Ch2-Ch1.zen
2140	2.962770e-02	7.969146e-03	2.946500e-02	20150213_STAG2gfpcf2_Prometa\MitoSys2\LSM\STAG2-EGFP_Prometa_2_6h_afterNoc\STAG2_mEGFP_1_R1_P4_K1_Ch2-Ch1.zen
2300	2.869760e-02	7.704208e-03	2.848400e-02	20150213_STAG2gfpcf2_Prometa\MitoSys2\LSM\STAG2-EGFP_Prometa_2_6h_afterNoc\STAG2_mEGFP_1_R1_P4_K1_Ch2-Ch1.zen
2460	2.773490e-02	6.716628e-03	2.757300e-02	20150213_STAG2gfpcf2_Prometa\MitoSys2\LSM\STAG2-EGFP_Prometa_2_6h_afterNoc\STAG2_mEGFP_1_R1_P4_K1_Ch2-Ch1.zen
2620	2.645767e-02	6.929165e-03	2.672400e-02	20150213_STAG2gfpcf2_Prometa\MitoSys2\LSM\STAG2-EGFP_Prometa_2_6h_afterNoc\STAG2_mEGFP_1_R1_P4_K1_Ch2-Ch1.zen
2780	2.584864e-02	6.571500e-03	2.593100e-02	20150213_STAG2gfpcf2_Prometa\MitoSys2\LSM\STAG2-EGFP_Prometa_2_6h_afterNoc\STAG2_mEGFP_1_R1_P4_K1_Ch2-Ch1.zen
2940	2.581062e-02	6.627582e-03	2.518600e-02	20150213_STAG2gfpcf2_Prometa\MitoSys2\LSM\STAG2-EGFP_Prometa_2_6h_afterNoc\STAG2_mEGFP_1_R1_P4_K1_Ch2-Ch1.zen
3100	2.498891e-02	6.547442e-03	2.448500e-02	20150213_STAG2gfpcf2_Prometa\MitoSys2\LSM\STAG2-EGFP_Prometa_2_6h_afterNoc\STAG2_mEGFP_1_R1_P4_K1_Ch2-Ch1.zen
3420	2.337341e-02	6.864798e-03	2.319800e-02	20150213_STAG2gfpcf2_Prometa\MitoSys2\LSM\STAG2-EGFP_Prometa_2_6h_afterNoc\STAG2_mEGFP_1_R1_P4_K1_Ch2-Ch1.zen
3740	2.206070e-02	6.419734e-03	2.204200e-02	20150213_STAG2gfpcf2_Prometa\MitoSys2\LSM\STAG2-EGFP_Prometa_2_6h_afterNoc\STAG2_mEGFP_1_R1_P4_K1_Ch2-Ch1.zen
4060	2.060773e-02	6.377787e-03	2.099500e-02	20150213_STAG2gfpcf2_Prometa\MitoSys2\LSM\STAG2-EGFP_Prometa_2_6h_afterNoc\STAG2_mEGFP_1_R1_P4_K1_Ch2-Ch1.zen
[truncated: 2,310 more rows]
