# Supplementary material for: Absolute quantification of cohesin, CTCF and their regulators in human cells
Source: eLife. 2019 Jun 17;8:e46269. doi: 10.7554/eLife.46269 (PMC6606026; doi:10.7554/eLife.46269)
Supplement: Figure 2—source data 1. [file elife-46269-fig2-data1.zip › Figure 2 - source data 1/20150213_STAG2gfpcf2_Prometa/2c_opt_time_col_ic_Ch1.txt]

time_s	Ch1_kHz	path
0	1.332000e+02	20150213_STAG2gfpcf2_Prometa\MitoSys2\Calibration\mEGFPC1H2B_Noc\H2B-mCherry_mEGFP_0_R1_P1_K1_Ch2-Ch1.zen
6.000000e-02	1.329333e+02	20150213_STAG2gfpcf2_Prometa\MitoSys2\Calibration\mEGFPC1H2B_Noc\H2B-mCherry_mEGFP_0_R1_P1_K1_Ch2-Ch1.zen
1.200000e-01	1.273333e+02	20150213_STAG2gfpcf2_Prometa\MitoSys2\Calibration\mEGFPC1H2B_Noc\H2B-mCherry_mEGFP_0_R1_P1_K1_Ch2-Ch1.zen
1.800000e-01	1.380666e+02	20150213_STAG2gfpcf2_Prometa\MitoSys2\Calibration\mEGFPC1H2B_Noc\H2B-mCherry_mEGFP_0_R1_P1_K1_Ch2-Ch1.zen
2.400000e-01	1.266500e+02	20150213_STAG2gfpcf2_Prometa\MitoSys2\Calibration\mEGFPC1H2B_Noc\H2B-mCherry_mEGFP_0_R1_P1_K1_Ch2-Ch1.zen
3.000000e-01	1.362000e+02	20150213_STAG2gfpcf2_Prometa\MitoSys2\Calibration\mEGFPC1H2B_Noc\H2B-mCherry_mEGFP_0_R1_P1_K1_Ch2-Ch1.zen
3.600000e-01	1.287166e+02	20150213_STAG2gfpcf2_Prometa\MitoSys2\Calibration\mEGFPC1H2B_Noc\H2B-mCherry_mEGFP_0_R1_P1_K1_Ch2-Ch1.zen
4.200000e-01	1.264333e+02	20150213_STAG2gfpcf2_Prometa\MitoSys2\Calibration\mEGFPC1H2B_Noc\H2B-mCherry_mEGFP_0_R1_P1_K1_Ch2-Ch1.zen
4.800000e-01	1.352833e+02	20150213_STAG2gfpcf2_Prometa\MitoSys2\Calibration\mEGFPC1H2B_Noc\H2B-mCherry_mEGFP_0_R1_P1_K1_Ch2-Ch1.zen
5.400000e-01	1.293166e+02	20150213_STAG2gfpcf2_Prometa\MitoSys2\Calibration\mEGFPC1H2B_Noc\H2B-mCherry_mEGFP_0_R1_P1_K1_Ch2-Ch1.zen
6.000000e-01	1.195666e+02	20150213_STAG2gfpcf2_Prometa\MitoSys2\Calibration\mEGFPC1H2B_Noc\H2B-mCherry_mEGFP_0_R1_P1_K1_Ch2-Ch1.zen
6.600000e-01	1.321666e+02	20150213_STAG2gfpcf2_Prometa\MitoSys2\Calibration\mEGFPC1H2B_Noc\H2B-mCherry_mEGFP_0_R1_P1_K1_Ch2-Ch1.zen
7.200000e-01	1.398333e+02	20150213_STAG2gfpcf2_Prometa\MitoSys2\Calibration\mEGFPC1H2B_Noc\H2B-mCherry_mEGFP_0_R1_P1_K1_Ch2-Ch1.zen
7.800000e-01	1.356833e+02	20150213_STAG2gfpcf2_Prometa\MitoSys2\Calibration\mEGFPC1H2B_Noc\H2B-mCherry_mEGFP_0_R1_P1_K1_Ch2-Ch1.zen
8.400000e-01	1.318500e+02	20150213_STAG2gfpcf2_Prometa\MitoSys2\Calibration\mEGFPC1H2B_Noc\H2B-mCherry_mEGFP_0_R1_P1_K1_Ch2-Ch1.zen
9.000000e-01	1.353333e+02	20150213_STAG2gfpcf2_Prometa\MitoSys2\Calibration\mEGFPC1H2B_Noc\H2B-mCherry_mEGFP_0_R1_P1_K1_Ch2-Ch1.zen
9.600000e-01	1.394333e+02	20150213_STAG2gfpcf2_Prometa\MitoSys2\Calibration\mEGFPC1H2B_Noc\H2B-mCherry_mEGFP_0_R1_P1_K1_Ch2-Ch1.zen
1.020000e+00	1.431500e+02	20150213_STAG2gfpcf2_Prometa\MitoSys2\Calibration\mEGFPC1H2B_Noc\H2B-mCherry_mEGFP_0_R1_P1_K1_Ch2-Ch1.zen
1.080000e+00	1.238000e+02	20150213_STAG2gfpcf2_Prometa\MitoSys2\Calibration\mEGFPC1H2B_Noc\H2B-mCherry_mEGFP_0_R1_P1_K1_Ch2-Ch1.zen
1.140000e+00	1.358666e+02	20150213_STAG2gfpcf2_Prometa\MitoSys2\Calibration\mEGFPC1H2B_Noc\H2B-mCherry_mEGFP_0_R1_P1_K1_Ch2-Ch1.zen
1.200000e+00	1.274166e+02	20150213_STAG2gfpcf2_Prometa\MitoSys2\Calibration\mEGFPC1H2B_Noc\H2B-mCherry_mEGFP_0_R1_P1_K1_Ch2-Ch1.zen
1.260000e+00	1.324000e+02	20150213_STAG2gfpcf2_Prometa\MitoSys2\Calibration\mEGFPC1H2B_Noc\H2B-mCherry_mEGFP_0_R1_P1_K1_Ch2-Ch1.zen
1.320000e+00	1.284333e+02	20150213_STAG2gfpcf2_Prometa\MitoSys2\Calibration\mEGFPC1H2B_Noc\H2B-mCherry_mEGFP_0_R1_P1_K1_Ch2-Ch1.zen
1.380000e+00	1.357666e+02	20150213_STAG2gfpcf2_Prometa\MitoSys2\Calibration\mEGFPC1H2B_Noc\H2B-mCherry_mEGFP_0_R1_P1_K1_Ch2-Ch1.zen
1.440000e+00	1.302666e+02	20150213_STAG2gfpcf2_Prometa\MitoSys2\Calibration\mEGFPC1H2B_Noc\H2B-mCherry_mEGFP_0_R1_P1_K1_Ch2-Ch1.zen
1.500000e+00	1.310333e+02	20150213_STAG2gfpcf2_Prometa\MitoSys2\Calibration\mEGFPC1H2B_Noc\H2B-mCherry_mEGFP_0_R1_P1_K1_Ch2-Ch1.zen
1.560000e+00	1.275166e+02	20150213_STAG2gfpcf2_Prometa\MitoSys2\Calibration\mEGFPC1H2B_Noc\H2B-mCherry_mEGFP_0_R1_P1_K1_Ch2-Ch1.zen
1.620000e+00	1.330000e+02	20150213_STAG2gfpcf2_Prometa\MitoSys2\Calibration\mEGFPC1H2B_Noc\H2B-mCherry_mEGFP_0_R1_P1_K1_Ch2-Ch1.zen
1.680000e+00	1.353166e+02	20150213_STAG2gfpcf2_Prometa\MitoSys2\Calibration\mEGFPC1H2B_Noc\H2B-mCherry_mEGFP_0_R1_P1_K1_Ch2-Ch1.zen
1.740000e+00	1.298833e+02	20150213_STAG2gfpcf2_Prometa\MitoSys2\Calibration\mEGFPC1H2B_Noc\H2B-mCherry_mEGFP_0_R1_P1_K1_Ch2-Ch1.zen
1.800000e+00	1.227833e+02	20150213_STAG2gfpcf2_Prometa\MitoSys2\Calibration\mEGFPC1H2B_Noc\H2B-mCherry_mEGFP_0_R1_P1_K1_Ch2-Ch1.zen
1.860000e+00	1.358166e+02	20150213_STAG2gfpcf2_Prometa\MitoSys2\Calibration\mEGFPC1H2B_Noc\H2B-mCherry_mEGFP_0_R1_P1_K1_Ch2-Ch1.zen
1.920000e+00	1.279500e+02	20150213_STAG2gfpcf2_Prometa\MitoSys2\Calibration\mEGFPC1H2B_Noc\H2B-mCherry_mEGFP_0_R1_P1_K1_Ch2-Ch1.zen
1.980000e+00	1.306000e+02	20150213_STAG2gfpcf2_Prometa\MitoSys2\Calibration\mEGFPC1H2B_Noc\H2B-mCherry_mEGFP_0_R1_P1_K1_Ch2-Ch1.zen
2.040000e+00	1.359500e+02	20150213_STAG2gfpcf2_Prometa\MitoSys2\Calibration\mEGFPC1H2B_Noc\H2B-mCherry_mEGFP_0_R1_P1_K1_Ch2-Ch1.zen
2.100000e+00	1.253000e+02	20150213_STAG2gfpcf2_Prometa\MitoSys2\Calibration\mEGFPC1H2B_Noc\H2B-mCherry_mEGFP_0_R1_P1_K1_Ch2-Ch1.zen
2.160000e+00	1.364000e+02	20150213_STAG2gfpcf2_Prometa\MitoSys2\Calibration\mEGFPC1H2B_Noc\H2B-mCherry_mEGFP_0_R1_P1_K1_Ch2-Ch1.zen
2.220000e+00	1.302166e+02	20150213_STAG2gfpcf2_Prometa\MitoSys2\Calibration\mEGFPC1H2B_Noc\H2B-mCherry_mEGFP_0_R1_P1_K1_Ch2-Ch1.zen
2.280000e+00	1.277333e+02	20150213_STAG2gfpcf2_Prometa\MitoSys2\Calibration\mEGFPC1H2B_Noc\H2B-mCherry_mEGFP_0_R1_P1_K1_Ch2-Ch1.zen
2.340000e+00	1.304833e+02	20150213_STAG2gfpcf2_Prometa\MitoSys2\Calibration\mEGFPC1H2B_Noc\H2B-mCherry_mEGFP_0_R1_P1_K1_Ch2-Ch1.zen
2.400000e+00	1.395833e+02	20150213_STAG2gfpcf2_Prometa\MitoSys2\Calibration\mEGFPC1H2B_Noc\H2B-mCherry_mEGFP_0_R1_P1_K1_Ch2-Ch1.zen
2.460000e+00	1.366000e+02	20150213_STAG2gfpcf2_Prometa\MitoSys2\Calibration\mEGFPC1H2B_Noc\H2B-mCherry_mEGFP_0_R1_P1_K1_Ch2-Ch1.zen
2.520000e+00	1.327166e+02	20150213_STAG2gfpcf2_Prometa\MitoSys2\Calibration\mEGFPC1H2B_Noc\H2B-mCherry_mEGFP_0_R1_P1_K1_Ch2-Ch1.zen
2.580000e+00	1.415166e+02	20150213_STAG2gfpcf2_Prometa\MitoSys2\Calibration\mEGFPC1H2B_Noc\H2B-mCherry_mEGFP_0_R1_P1_K1_Ch2-Ch1.zen
2.640000e+00	1.428333e+02	20150213_STAG2gfpcf2_Prometa\MitoSys2\Calibration\mEGFPC1H2B_Noc\H2B-mCherry_mEGFP_0_R1_P1_K1_Ch2-Ch1.zen
2.700000e+00	1.325500e+02	20150213_STAG2gfpcf2_Prometa\MitoSys2\Calibration\mEGFPC1H2B_Noc\H2B-mCherry_mEGFP_0_R1_P1_K1_Ch2-Ch1.zen
2.760000e+00	1.361666e+02	20150213_STAG2gfpcf2_Prometa\MitoSys2\Calibration\mEGFPC1H2B_Noc\H2B-mCherry_mEGFP_0_R1_P1_K1_Ch2-Ch1.zen
2.820000e+00	1.345000e+02	20150213_STAG2gfpcf2_Prometa\MitoSys2\Calibration\mEGFPC1H2B_Noc\H2B-mCherry_mEGFP_0_R1_P1_K1_Ch2-Ch1.zen
2.880000e+00	1.357666e+02	20150213_STAG2gfpcf2_Prometa\MitoSys2\Calibration\mEGFPC1H2B_Noc\H2B-mCherry_mEGFP_0_R1_P1_K1_Ch2-Ch1.zen
2.940000e+00	1.293833e+02	20150213_STAG2gfpcf2_Prometa\MitoSys2\Calibration\mEGFPC1H2B_Noc\H2B-mCherry_mEGFP_0_R1_P1_K1_Ch2-Ch1.zen
3	1.343166e+02	20150213_STAG2gfpcf2_Prometa\MitoSys2\Calibration\mEGFPC1H2B_Noc\H2B-mCherry_mEGFP_0_R1_P1_K1_Ch2-Ch1.zen
3.060000e+00	1.433000e+02	20150213_STAG2gfpcf2_Prometa\MitoSys2\Calibration\mEGFPC1H2B_Noc\H2B-mCherry_mEGFP_0_R1_P1_K1_Ch2-Ch1.zen
3.120000e+00	1.327166e+02	20150213_STAG2gfpcf2_Prometa\MitoSys2\Calibration\mEGFPC1H2B_Noc\H2B-mCherry_mEGFP_0_R1_P1_K1_Ch2-Ch1.zen
3.180000e+00	1.189166e+02	20150213_STAG2gfpcf2_Prometa\MitoSys2\Calibration\mEGFPC1H2B_Noc\H2B-mCherry_mEGFP_0_R1_P1_K1_Ch2-Ch1.zen
3.240000e+00	1.299166e+02	20150213_STAG2gfpcf2_Prometa\MitoSys2\Calibration\mEGFPC1H2B_Noc\H2B-mCherry_mEGFP_0_R1_P1_K1_Ch2-Ch1.zen
3.300000e+00	1.377000e+02	20150213_STAG2gfpcf2_Prometa\MitoSys2\Calibration\mEGFPC1H2B_Noc\H2B-mCherry_mEGFP_0_R1_P1_K1_Ch2-Ch1.zen
3.360000e+00	1.326333e+02	20150213_STAG2gfpcf2_Prometa\MitoSys2\Calibration\mEGFPC1H2B_Noc\H2B-mCherry_mEGFP_0_R1_P1_K1_Ch2-Ch1.zen
3.420000e+00	1.290333e+02	20150213_STAG2gfpcf2_Prometa\MitoSys2\Calibration\mEGFPC1H2B_Noc\H2B-mCherry_mEGFP_0_R1_P1_K1_Ch2-Ch1.zen
3.480000e+00	1.226000e+02	20150213_STAG2gfpcf2_Prometa\MitoSys2\Calibration\mEGFPC1H2B_Noc\H2B-mCherry_mEGFP_0_R1_P1_K1_Ch2-Ch1.zen
3.540000e+00	1.281333e+02	20150213_STAG2gfpcf2_Prometa\MitoSys2\Calibration\mEGFPC1H2B_Noc\H2B-mCherry_mEGFP_0_R1_P1_K1_Ch2-Ch1.zen
3.600000e+00	1.222666e+02	20150213_STAG2gfpcf2_Prometa\MitoSys2\Calibration\mEGFPC1H2B_Noc\H2B-mCherry_mEGFP_0_R1_P1_K1_Ch2-Ch1.zen
3.660000e+00	1.318666e+02	20150213_STAG2gfpcf2_Prometa\MitoSys2\Calibration\mEGFPC1H2B_Noc\H2B-mCherry_mEGFP_0_R1_P1_K1_Ch2-Ch1.zen
3.720000e+00	1.324666e+02	20150213_STAG2gfpcf2_Prometa\MitoSys2\Calibration\mEGFPC1H2B_Noc\H2B-mCherry_mEGFP_0_R1_P1_K1_Ch2-Ch1.zen
3.780000e+00	1.308500e+02	20150213_STAG2gfpcf2_Prometa\MitoSys2\Calibration\mEGFPC1H2B_Noc\H2B-mCherry_mEGFP_0_R1_P1_K1_Ch2-Ch1.zen
3.840000e+00	1.323500e+02	20150213_STAG2gfpcf2_Prometa\MitoSys2\Calibration\mEGFPC1H2B_Noc\H2B-mCherry_mEGFP_0_R1_P1_K1_Ch2-Ch1.zen
3.900000e+00	1.198166e+02	20150213_STAG2gfpcf2_Prometa\MitoSys2\Calibration\mEGFPC1H2B_Noc\H2B-mCherry_mEGFP_0_R1_P1_K1_Ch2-Ch1.zen
3.960000e+00	1.280500e+02	20150213_STAG2gfpcf2_Prometa\MitoSys2\Calibration\mEGFPC1H2B_Noc\H2B-mCherry_mEGFP_0_R1_P1_K1_Ch2-Ch1.zen
4.020000e+00	1.319500e+02	20150213_STAG2gfpcf2_Prometa\MitoSys2\Calibration\mEGFPC1H2B_Noc\H2B-mCherry_mEGFP_0_R1_P1_K1_Ch2-Ch1.zen
4.080000e+00	1.511333e+02	20150213_STAG2gfpcf2_Prometa\MitoSys2\Calibration\mEGFPC1H2B_Noc\H2B-mCherry_mEGFP_0_R1_P1_K1_Ch2-Ch1.zen
4.140000e+00	1.316666e+02	20150213_STAG2gfpcf2_Prometa\MitoSys2\Calibration\mEGFPC1H2B_Noc\H2B-mCherry_mEGFP_0_R1_P1_K1_Ch2-Ch1.zen
4.200000e+00	1.226833e+02	20150213_STAG2gfpcf2_Prometa\MitoSys2\Calibration\mEGFPC1H2B_Noc\H2B-mCherry_mEGFP_0_R1_P1_K1_Ch2-Ch1.zen
4.260000e+00	1.356500e+02	20150213_STAG2gfpcf2_Prometa\MitoSys2\Calibration\mEGFPC1H2B_Noc\H2B-mCherry_mEGFP_0_R1_P1_K1_Ch2-Ch1.zen
4.320000e+00	1.262666e+02	20150213_STAG2gfpcf2_Prometa\MitoSys2\Calibration\mEGFPC1H2B_Noc\H2B-mCherry_mEGFP_0_R1_P1_K1_Ch2-Ch1.zen
4.380000e+00	1.231833e+02	20150213_STAG2gfpcf2_Prometa\MitoSys2\Calibration\mEGFPC1H2B_Noc\H2B-mCherry_mEGFP_0_R1_P1_K1_Ch2-Ch1.zen
4.440000e+00	1.271166e+02	20150213_STAG2gfpcf2_Prometa\MitoSys2\Calibration\mEGFPC1H2B_Noc\H2B-mCherry_mEGFP_0_R1_P1_K1_Ch2-Ch1.zen
4.500000e+00	1.219000e+02	20150213_STAG2gfpcf2_Prometa\MitoSys2\Calibration\mEGFPC1H2B_Noc\H2B-mCherry_mEGFP_0_R1_P1_K1_Ch2-Ch1.zen
4.560000e+00	1.306833e+02	20150213_STAG2gfpcf2_Prometa\MitoSys2\Calibration\mEGFPC1H2B_Noc\H2B-mCherry_mEGFP_0_R1_P1_K1_Ch2-Ch1.zen
4.620000e+00	1.318500e+02	20150213_STAG2gfpcf2_Prometa\MitoSys2\Calibration\mEGFPC1H2B_Noc\H2B-mCherry_mEGFP_0_R1_P1_K1_Ch2-Ch1.zen
4.680000e+00	1.426333e+02	20150213_STAG2gfpcf2_Prometa\MitoSys2\Calibration\mEGFPC1H2B_Noc\H2B-mCherry_mEGFP_0_R1_P1_K1_Ch2-Ch1.zen
4.740000e+00	1.267833e+02	20150213_STAG2gfpcf2_Prometa\MitoSys2\Calibration\mEGFPC1H2B_Noc\H2B-mCherry_mEGFP_0_R1_P1_K1_Ch2-Ch1.zen
4.800000e+00	1.335666e+02	20150213_STAG2gfpcf2_Prometa\MitoSys2\Calibration\mEGFPC1H2B_Noc\H2B-mCherry_mEGFP_0_R1_P1_K1_Ch2-Ch1.zen
4.860000e+00	1.269833e+02	20150213_STAG2gfpcf2_Prometa\MitoSys2\Calibration\mEGFPC1H2B_Noc\H2B-mCherry_mEGFP_0_R1_P1_K1_Ch2-Ch1.zen
4.920000e+00	1.304666e+02	20150213_STAG2gfpcf2_Prometa\MitoSys2\Calibration\mEGFPC1H2B_Noc\H2B-mCherry_mEGFP_0_R1_P1_K1_Ch2-Ch1.zen
4.980000e+00	1.335000e+02	20150213_STAG2gfpcf2_Prometa\MitoSys2\Calibration\mEGFPC1H2B_Noc\H2B-mCherry_mEGFP_0_R1_P1_K1_Ch2-Ch1.zen
5.040000e+00	1.266666e+02	20150213_STAG2gfpcf2_Prometa\MitoSys2\Calibration\mEGFPC1H2B_Noc\H2B-mCherry_mEGFP_0_R1_P1_K1_Ch2-Ch1.zen
5.100000e+00	1.257000e+02	20150213_STAG2gfpcf2_Prometa\MitoSys2\Calibration\mEGFPC1H2B_Noc\H2B-mCherry_mEGFP_0_R1_P1_K1_Ch2-Ch1.zen
5.160000e+00	1.337666e+02	20150213_STAG2gfpcf2_Prometa\MitoSys2\Calibration\mEGFPC1H2B_Noc\H2B-mCherry_mEGFP_0_R1_P1_K1_Ch2-Ch1.zen
5.220000e+00	1.316500e+02	20150213_STAG2gfpcf2_Prometa\MitoSys2\Calibration\mEGFPC1H2B_Noc\H2B-mCherry_mEGFP_0_R1_P1_K1_Ch2-Ch1.zen
5.280000e+00	1.308333e+02	20150213_STAG2gfpcf2_Prometa\MitoSys2\Calibration\mEGFPC1H2B_Noc\H2B-mCherry_mEGFP_0_R1_P1_K1_Ch2-Ch1.zen
5.340000e+00	1.268000e+02	20150213_STAG2gfpcf2_Prometa\MitoSys2\Calibration\mEGFPC1H2B_Noc\H2B-mCherry_mEGFP_0_R1_P1_K1_Ch2-Ch1.zen
5.400000e+00	1.272500e+02	20150213_STAG2gfpcf2_Prometa\MitoSys2\Calibration\mEGFPC1H2B_Noc\H2B-mCherry_mEGFP_0_R1_P1_K1_Ch2-Ch1.zen
5.460000e+00	1.355500e+02	20150213_STAG2gfpcf2_Prometa\MitoSys2\Calibration\mEGFPC1H2B_Noc\H2B-mCherry_mEGFP_0_R1_P1_K1_Ch2-Ch1.zen
5.520000e+00	1.351333e+02	20150213_STAG2gfpcf2_Prometa\MitoSys2\Calibration\mEGFPC1H2B_Noc\H2B-mCherry_mEGFP_0_R1_P1_K1_Ch2-Ch1.zen
5.580000e+00	1.333666e+02	20150213_STAG2gfpcf2_Prometa\MitoSys2\Calibration\mEGFPC1H2B_Noc\H2B-mCherry_mEGFP_0_R1_P1_K1_Ch2-Ch1.zen
5.640000e+00	1.180166e+02	20150213_STAG2gfpcf2_Prometa\MitoSys2\Calibration\mEGFPC1H2B_Noc\H2B-mCherry_mEGFP_0_R1_P1_K1_Ch2-Ch1.zen
5.700000e+00	1.272166e+02	20150213_STAG2gfpcf2_Prometa\MitoSys2\Calibration\mEGFPC1H2B_Noc\H2B-mCherry_mEGFP_0_R1_P1_K1_Ch2-Ch1.zen
5.760000e+00	1.405833e+02	20150213_STAG2gfpcf2_Prometa\MitoSys2\Calibration\mEGFPC1H2B_Noc\H2B-mCherry_mEGFP_0_R1_P1_K1_Ch2-Ch1.zen
5.820000e+00	1.348666e+02	20150213_STAG2gfpcf2_Prometa\MitoSys2\Calibration\mEGFPC1H2B_Noc\H2B-mCherry_mEGFP_0_R1_P1_K1_Ch2-Ch1.zen
5.880000e+00	1.305500e+02	20150213_STAG2gfpcf2_Prometa\MitoSys2\Calibration\mEGFPC1H2B_Noc\H2B-mCherry_mEGFP_0_R1_P1_K1_Ch2-Ch1.zen
5.940000e+00	1.371000e+02	20150213_STAG2gfpcf2_Prometa\MitoSys2\Calibration\mEGFPC1H2B_Noc\H2B-mCherry_mEGFP_0_R1_P1_K1_Ch2-Ch1.zen
6	1.239833e+02	20150213_STAG2gfpcf2_Prometa\MitoSys2\Calibration\mEGFPC1H2B_Noc\H2B-mCherry_mEGFP_0_R1_P1_K1_Ch2-Ch1.zen
6.060000e+00	1.306500e+02	20150213_STAG2gfpcf2_Prometa\MitoSys2\Calibration\mEGFPC1H2B_Noc\H2B-mCherry_mEGFP_0_R1_P1_K1_Ch2-Ch1.zen
6.120000e+00	1.403166e+02	20150213_STAG2gfpcf2_Prometa\MitoSys2\Calibration\mEGFPC1H2B_Noc\H2B-mCherry_mEGFP_0_R1_P1_K1_Ch2-Ch1.zen
6.180000e+00	1.352666e+02	20150213_STAG2gfpcf2_Prometa\MitoSys2\Calibration\mEGFPC1H2B_Noc\H2B-mCherry_mEGFP_0_R1_P1_K1_Ch2-Ch1.zen
6.240000e+00	1.329166e+02	20150213_STAG2gfpcf2_Prometa\MitoSys2\Calibration\mEGFPC1H2B_Noc\H2B-mCherry_mEGFP_0_R1_P1_K1_Ch2-Ch1.zen
6.300000e+00	1.295500e+02	20150213_STAG2gfpcf2_Prometa\MitoSys2\Calibration\mEGFPC1H2B_Noc\H2B-mCherry_mEGFP_0_R1_P1_K1_Ch2-Ch1.zen
6.360000e+00	1.273333e+02	20150213_STAG2gfpcf2_Prometa\MitoSys2\Calibration\mEGFPC1H2B_Noc\H2B-mCherry_mEGFP_0_R1_P1_K1_Ch2-Ch1.zen
6.420000e+00	1.412000e+02	20150213_STAG2gfpcf2_Prometa\MitoSys2\Calibration\mEGFPC1H2B_Noc\H2B-mCherry_mEGFP_0_R1_P1_K1_Ch2-Ch1.zen
6.480000e+00	1.376166e+02	20150213_STAG2gfpcf2_Prometa\MitoSys2\Calibration\mEGFPC1H2B_Noc\H2B-mCherry_mEGFP_0_R1_P1_K1_Ch2-Ch1.zen
6.540000e+00	1.357500e+02	20150213_STAG2gfpcf2_Prometa\MitoSys2\Calibration\mEGFPC1H2B_Noc\H2B-mCherry_mEGFP_0_R1_P1_K1_Ch2-Ch1.zen
6.600000e+00	1.334666e+02	20150213_STAG2gfpcf2_Prometa\MitoSys2\Calibration\mEGFPC1H2B_Noc\H2B-mCherry_mEGFP_0_R1_P1_K1_Ch2-Ch1.zen
6.660000e+00	1.264666e+02	20150213_STAG2gfpcf2_Prometa\MitoSys2\Calibration\mEGFPC1H2B_Noc\H2B-mCherry_mEGFP_0_R1_P1_K1_Ch2-Ch1.zen
6.720000e+00	1.335000e+02	20150213_STAG2gfpcf2_Prometa\MitoSys2\Calibration\mEGFPC1H2B_Noc\H2B-mCherry_mEGFP_0_R1_P1_K1_Ch2-Ch1.zen
6.780000e+00	1.334166e+02	20150213_STAG2gfpcf2_Prometa\MitoSys2\Calibration\mEGFPC1H2B_Noc\H2B-mCherry_mEGFP_0_R1_P1_K1_Ch2-Ch1.zen
6.840000e+00	1.310666e+02	20150213_STAG2gfpcf2_Prometa\MitoSys2\Calibration\mEGFPC1H2B_Noc\H2B-mCherry_mEGFP_0_R1_P1_K1_Ch2-Ch1.zen
6.900000e+00	1.351500e+02	20150213_STAG2gfpcf2_Prometa\MitoSys2\Calibration\mEGFPC1H2B_Noc\H2B-mCherry_mEGFP_0_R1_P1_K1_Ch2-Ch1.zen
6.960000e+00	1.354500e+02	20150213_STAG2gfpcf2_Prometa\MitoSys2\Calibration\mEGFPC1H2B_Noc\H2B-mCherry_mEGFP_0_R1_P1_K1_Ch2-Ch1.zen
7.020000e+00	1.374500e+02	20150213_STAG2gfpcf2_Prometa\MitoSys2\Calibration\mEGFPC1H2B_Noc\H2B-mCherry_mEGFP_0_R1_P1_K1_Ch2-Ch1.zen
7.080000e+00	1.379333e+02	20150213_STAG2gfpcf2_Prometa\MitoSys2\Calibration\mEGFPC1H2B_Noc\H2B-mCherry_mEGFP_0_R1_P1_K1_Ch2-Ch1.zen
7.140000e+00	1.225166e+02	20150213_STAG2gfpcf2_Prometa\MitoSys2\Calibration\mEGFPC1H2B_Noc\H2B-mCherry_mEGFP_0_R1_P1_K1_Ch2-Ch1.zen
7.200000e+00	1.312000e+02	20150213_STAG2gfpcf2_Prometa\MitoSys2\Calibration\mEGFPC1H2B_Noc\H2B-mCherry_mEGFP_0_R1_P1_K1_Ch2-Ch1.zen
7.260000e+00	1.234500e+02	20150213_STAG2gfpcf2_Prometa\MitoSys2\Calibration\mEGFPC1H2B_Noc\H2B-mCherry_mEGFP_0_R1_P1_K1_Ch2-Ch1.zen
7.320000e+00	1.257333e+02	20150213_STAG2gfpcf2_Prometa\MitoSys2\Calibration\mEGFPC1H2B_Noc\H2B-mCherry_mEGFP_0_R1_P1_K1_Ch2-Ch1.zen
7.380000e+00	1.341833e+02	20150213_STAG2gfpcf2_Prometa\MitoSys2\Calibration\mEGFPC1H2B_Noc\H2B-mCherry_mEGFP_0_R1_P1_K1_Ch2-Ch1.zen
7.440000e+00	1.347666e+02	20150213_STAG2gfpcf2_Prometa\MitoSys2\Calibration\mEGFPC1H2B_Noc\H2B-mCherry_mEGFP_0_R1_P1_K1_Ch2-Ch1.zen
7.500000e+00	1.334166e+02	20150213_STAG2gfpcf2_Prometa\MitoSys2\Calibration\mEGFPC1H2B_Noc\H2B-mCherry_mEGFP_0_R1_P1_K1_Ch2-Ch1.zen
7.560000e+00	1.420500e+02	20150213_STAG2gfpcf2_Prometa\MitoSys2\Calibration\mEGFPC1H2B_Noc\H2B-mCherry_mEGFP_0_R1_P1_K1_Ch2-Ch1.zen
7.620000e+00	1.300333e+02	20150213_STAG2gfpcf2_Prometa\MitoSys2\Calibration\mEGFPC1H2B_Noc\H2B-mCherry_mEGFP_0_R1_P1_K1_Ch2-Ch1.zen
7.680000e+00	1.350833e+02	20150213_STAG2gfpcf2_Prometa\MitoSys2\Calibration\mEGFPC1H2B_Noc\H2B-mCherry_mEGFP_0_R1_P1_K1_Ch2-Ch1.zen
7.740000e+00	1.358000e+02	20150213_STAG2gfpcf2_Prometa\MitoSys2\Calibration\mEGFPC1H2B_Noc\H2B-mCherry_mEGFP_0_R1_P1_K1_Ch2-Ch1.zen
7.800000e+00	1.364500e+02	20150213_STAG2gfpcf2_Prometa\MitoSys2\Calibration\mEGFPC1H2B_Noc\H2B-mCherry_mEGFP_0_R1_P1_K1_Ch2-Ch1.zen
7.860000e+00	1.326500e+02	20150213_STAG2gfpcf2_Prometa\MitoSys2\Calibration\mEGFPC1H2B_Noc\H2B-mCherry_mEGFP_0_R1_P1_K1_Ch2-Ch1.zen
7.920000e+00	1.300666e+02	20150213_STAG2gfpcf2_Prometa\MitoSys2\Calibration\mEGFPC1H2B_Noc\H2B-mCherry_mEGFP_0_R1_P1_K1_Ch2-Ch1.zen
7.980000e+00	1.356333e+02	20150213_STAG2gfpcf2_Prometa\MitoSys2\Calibration\mEGFPC1H2B_Noc\H2B-mCherry_mEGFP_0_R1_P1_K1_Ch2-Ch1.zen
8.040000e+00	1.225833e+02	20150213_STAG2gfpcf2_Prometa\MitoSys2\Calibration\mEGFPC1H2B_Noc\H2B-mCherry_mEGFP_0_R1_P1_K1_Ch2-Ch1.zen
8.100000e+00	1.257166e+02	20150213_STAG2gfpcf2_Prometa\MitoSys2\Calibration\mEGFPC1H2B_Noc\H2B-mCherry_mEGFP_0_R1_P1_K1_Ch2-Ch1.zen
8.160000e+00	1.354000e+02	20150213_STAG2gfpcf2_Prometa\MitoSys2\Calibration\mEGFPC1H2B_Noc\H2B-mCherry_mEGFP_0_R1_P1_K1_Ch2-Ch1.zen
8.220000e+00	1.315166e+02	20150213_STAG2gfpcf2_Prometa\MitoSys2\Calibration\mEGFPC1H2B_Noc\H2B-mCherry_mEGFP_0_R1_P1_K1_Ch2-Ch1.zen
8.280000e+00	1.352666e+02	20150213_STAG2gfpcf2_Prometa\MitoSys2\Calibration\mEGFPC1H2B_Noc\H2B-mCherry_mEGFP_0_R1_P1_K1_Ch2-Ch1.zen
8.340000e+00	1.389833e+02	20150213_STAG2gfpcf2_Prometa\MitoSys2\Calibration\mEGFPC1H2B_Noc\H2B-mCherry_mEGFP_0_R1_P1_K1_Ch2-Ch1.zen
8.400000e+00	1.239500e+02	20150213_STAG2gfpcf2_Prometa\MitoSys2\Calibration\mEGFPC1H2B_Noc\H2B-mCherry_mEGFP_0_R1_P1_K1_Ch2-Ch1.zen
8.460000e+00	1.297166e+02	20150213_STAG2gfpcf2_Prometa\MitoSys2\Calibration\mEGFPC1H2B_Noc\H2B-mCherry_mEGFP_0_R1_P1_K1_Ch2-Ch1.zen
8.520000e+00	1.321333e+02	20150213_STAG2gfpcf2_Prometa\MitoSys2\Calibration\mEGFPC1H2B_Noc\H2B-mCherry_mEGFP_0_R1_P1_K1_Ch2-Ch1.zen
8.580000e+00	1.312166e+02	20150213_STAG2gfpcf2_Prometa\MitoSys2\Calibration\mEGFPC1H2B_Noc\H2B-mCherry_mEGFP_0_R1_P1_K1_Ch2-Ch1.zen
8.640000e+00	1.289333e+02	20150213_STAG2gfpcf2_Prometa\MitoSys2\Calibration\mEGFPC1H2B_Noc\H2B-mCherry_mEGFP_0_R1_P1_K1_Ch2-Ch1.zen
8.700000e+00	1.221833e+02	20150213_STAG2gfpcf2_Prometa\MitoSys2\Calibration\mEGFPC1H2B_Noc\H2B-mCherry_mEGFP_0_R1_P1_K1_Ch2-Ch1.zen
8.760000e+00	1.250333e+02	20150213_STAG2gfpcf2_Prometa\MitoSys2\Calibration\mEGFPC1H2B_Noc\H2B-mCherry_mEGFP_0_R1_P1_K1_Ch2-Ch1.zen
8.820000e+00	1.322500e+02	20150213_STAG2gfpcf2_Prometa\MitoSys2\Calibration\mEGFPC1H2B_Noc\H2B-mCherry_mEGFP_0_R1_P1_K1_Ch2-Ch1.zen
8.880000e+00	1.218166e+02	20150213_STAG2gfpcf2_Prometa\MitoSys2\Calibration\mEGFPC1H2B_Noc\H2B-mCherry_mEGFP_0_R1_P1_K1_Ch2-Ch1.zen
8.940000e+00	1.329833e+02	20150213_STAG2gfpcf2_Prometa\MitoSys2\Calibration\mEGFPC1H2B_Noc\H2B-mCherry_mEGFP_0_R1_P1_K1_Ch2-Ch1.zen
9	1.336166e+02	20150213_STAG2gfpcf2_Prometa\MitoSys2\Calibration\mEGFPC1H2B_Noc\H2B-mCherry_mEGFP_0_R1_P1_K1_Ch2-Ch1.zen
9.060000e+00	1.336333e+02	20150213_STAG2gfpcf2_Prometa\MitoSys2\Calibration\mEGFPC1H2B_Noc\H2B-mCherry_mEGFP_0_R1_P1_K1_Ch2-Ch1.zen
9.120000e+00	1.253666e+02	20150213_STAG2gfpcf2_Prometa\MitoSys2\Calibration\mEGFPC1H2B_Noc\H2B-mCherry_mEGFP_0_R1_P1_K1_Ch2-Ch1.zen
9.180000e+00	1.349166e+02	20150213_STAG2gfpcf2_Prometa\MitoSys2\Calibration\mEGFPC1H2B_Noc\H2B-mCherry_mEGFP_0_R1_P1_K1_Ch2-Ch1.zen
9.240000e+00	1.330333e+02	20150213_STAG2gfpcf2_Prometa\MitoSys2\Calibration\mEGFPC1H2B_Noc\H2B-mCherry_mEGFP_0_R1_P1_K1_Ch2-Ch1.zen
9.300000e+00	1.231833e+02	20150213_STAG2gfpcf2_Prometa\MitoSys2\Calibration\mEGFPC1H2B_Noc\H2B-mCherry_mEGFP_0_R1_P1_K1_Ch2-Ch1.zen
9.360000e+00	1.246666e+02	20150213_STAG2gfpcf2_Prometa\MitoSys2\Calibration\mEGFPC1H2B_Noc\H2B-mCherry_mEGFP_0_R1_P1_K1_Ch2-Ch1.zen
9.420000e+00	1.351666e+02	20150213_STAG2gfpcf2_Prometa\MitoSys2\Calibration\mEGFPC1H2B_Noc\H2B-mCherry_mEGFP_0_R1_P1_K1_Ch2-Ch1.zen
9.480000e+00	1.366500e+02	20150213_STAG2gfpcf2_Prometa\MitoSys2\Calibration\mEGFPC1H2B_Noc\H2B-mCherry_mEGFP_0_R1_P1_K1_Ch2-Ch1.zen
9.540000e+00	1.302333e+02	20150213_STAG2gfpcf2_Prometa\MitoSys2\Calibration\mEGFPC1H2B_Noc\H2B-mCherry_mEGFP_0_R1_P1_K1_Ch2-Ch1.zen
9.600000e+00	1.397500e+02	20150213_STAG2gfpcf2_Prometa\MitoSys2\Calibration\mEGFPC1H2B_Noc\H2B-mCherry_mEGFP_0_R1_P1_K1_Ch2-Ch1.zen
9.660000e+00	1.402166e+02	20150213_STAG2gfpcf2_Prometa\MitoSys2\Calibration\mEGFPC1H2B_Noc\H2B-mCherry_mEGFP_0_R1_P1_K1_Ch2-Ch1.zen
9.720000e+00	1.411333e+02	20150213_STAG2gfpcf2_Prometa\MitoSys2\Calibration\mEGFPC1H2B_Noc\H2B-mCherry_mEGFP_0_R1_P1_K1_Ch2-Ch1.zen
9.780000e+00	1.335833e+02	20150213_STAG2gfpcf2_Prometa\MitoSys2\Calibration\mEGFPC1H2B_Noc\H2B-mCherry_mEGFP_0_R1_P1_K1_Ch2-Ch1.zen
9.840000e+00	1.358000e+02	20150213_STAG2gfpcf2_Prometa\MitoSys2\Calibration\mEGFPC1H2B_Noc\H2B-mCherry_mEGFP_0_R1_P1_K1_Ch2-Ch1.zen
9.900000e+00	1.379333e+02	20150213_STAG2gfpcf2_Prometa\MitoSys2\Calibration\mEGFPC1H2B_Noc\H2B-mCherry_mEGFP_0_R1_P1_K1_Ch2-Ch1.zen
9.960000e+00	1.469333e+02	20150213_STAG2gfpcf2_Prometa\MitoSys2\Calibration\mEGFPC1H2B_Noc\H2B-mCherry_mEGFP_0_R1_P1_K1_Ch2-Ch1.zen
1.002000e+01	1.192000e+02	20150213_STAG2gfpcf2_Prometa\MitoSys2\Calibration\mEGFPC1H2B_Noc\H2B-mCherry_mEGFP_0_R1_P1_K1_Ch2-Ch1.zen
1.008000e+01	1.247666e+02	20150213_STAG2gfpcf2_Prometa\MitoSys2\Calibration\mEGFPC1H2B_Noc\H2B-mCherry_mEGFP_0_R1_P1_K1_Ch2-Ch1.zen
1.014000e+01	1.295833e+02	20150213_STAG2gfpcf2_Prometa\MitoSys2\Calibration\mEGFPC1H2B_Noc\H2B-mCherry_mEGFP_0_R1_P1_K1_Ch2-Ch1.zen
1.020000e+01	1.368500e+02	20150213_STAG2gfpcf2_Prometa\MitoSys2\Calibration\mEGFPC1H2B_Noc\H2B-mCherry_mEGFP_0_R1_P1_K1_Ch2-Ch1.zen
1.026000e+01	1.281000e+02	20150213_STAG2gfpcf2_Prometa\MitoSys2\Calibration\mEGFPC1H2B_Noc\H2B-mCherry_mEGFP_0_R1_P1_K1_Ch2-Ch1.zen
1.032000e+01	1.278500e+02	20150213_STAG2gfpcf2_Prometa\MitoSys2\Calibration\mEGFPC1H2B_Noc\H2B-mCherry_mEGFP_0_R1_P1_K1_Ch2-Ch1.zen
1.038000e+01	1.278666e+02	20150213_STAG2gfpcf2_Prometa\MitoSys2\Calibration\mEGFPC1H2B_Noc\H2B-mCherry_mEGFP_0_R1_P1_K1_Ch2-Ch1.zen
1.044000e+01	1.384833e+02	20150213_STAG2gfpcf2_Prometa\MitoSys2\Calibration\mEGFPC1H2B_Noc\H2B-mCherry_mEGFP_0_R1_P1_K1_Ch2-Ch1.zen
1.050000e+01	1.314666e+02	20150213_STAG2gfpcf2_Prometa\MitoSys2\Calibration\mEGFPC1H2B_Noc\H2B-mCherry_mEGFP_0_R1_P1_K1_Ch2-Ch1.zen
1.056000e+01	1.311333e+02	20150213_STAG2gfpcf2_Prometa\MitoSys2\Calibration\mEGFPC1H2B_Noc\H2B-mCherry_mEGFP_0_R1_P1_K1_Ch2-Ch1.zen
1.062000e+01	1.316333e+02	20150213_STAG2gfpcf2_Prometa\MitoSys2\Calibration\mEGFPC1H2B_Noc\H2B-mCherry_mEGFP_0_R1_P1_K1_Ch2-Ch1.zen
1.068000e+01	1.279666e+02	20150213_STAG2gfpcf2_Prometa\MitoSys2\Calibration\mEGFPC1H2B_Noc\H2B-mCherry_mEGFP_0_R1_P1_K1_Ch2-Ch1.zen
1.074000e+01	1.411666e+02	20150213_STAG2gfpcf2_Prometa\MitoSys2\Calibration\mEGFPC1H2B_Noc\H2B-mCherry_mEGFP_0_R1_P1_K1_Ch2-Ch1.zen
1.080000e+01	1.435500e+02	20150213_STAG2gfpcf2_Prometa\MitoSys2\Calibration\mEGFPC1H2B_Noc\H2B-mCherry_mEGFP_0_R1_P1_K1_Ch2-Ch1.zen
1.086000e+01	1.343500e+02	20150213_STAG2gfpcf2_Prometa\MitoSys2\Calibration\mEGFPC1H2B_Noc\H2B-mCherry_mEGFP_0_R1_P1_K1_Ch2-Ch1.zen
1.092000e+01	1.316500e+02	20150213_STAG2gfpcf2_Prometa\MitoSys2\Calibration\mEGFPC1H2B_Noc\H2B-mCherry_mEGFP_0_R1_P1_K1_Ch2-Ch1.zen
1.098000e+01	1.230833e+02	20150213_STAG2gfpcf2_Prometa\MitoSys2\Calibration\mEGFPC1H2B_Noc\H2B-mCherry_mEGFP_0_R1_P1_K1_Ch2-Ch1.zen
1.104000e+01	1.327833e+02	20150213_STAG2gfpcf2_Prometa\MitoSys2\Calibration\mEGFPC1H2B_Noc\H2B-mCherry_mEGFP_0_R1_P1_K1_Ch2-Ch1.zen
1.110000e+01	1.355000e+02	20150213_STAG2gfpcf2_Prometa\MitoSys2\Calibration\mEGFPC1H2B_Noc\H2B-mCherry_mEGFP_0_R1_P1_K1_Ch2-Ch1.zen
1.116000e+01	1.327833e+02	20150213_STAG2gfpcf2_Prometa\MitoSys2\Calibration\mEGFPC1H2B_Noc\H2B-mCherry_mEGFP_0_R1_P1_K1_Ch2-Ch1.zen
1.122000e+01	1.393166e+02	20150213_STAG2gfpcf2_Prometa\MitoSys2\Calibration\mEGFPC1H2B_Noc\H2B-mCherry_mEGFP_0_R1_P1_K1_Ch2-Ch1.zen
1.128000e+01	1.348666e+02	20150213_STAG2gfpcf2_Prometa\MitoSys2\Calibration\mEGFPC1H2B_Noc\H2B-mCherry_mEGFP_0_R1_P1_K1_Ch2-Ch1.zen
1.134000e+01	1.300833e+02	20150213_STAG2gfpcf2_Prometa\MitoSys2\Calibration\mEGFPC1H2B_Noc\H2B-mCherry_mEGFP_0_R1_P1_K1_Ch2-Ch1.zen
1.140000e+01	1.272000e+02	20150213_STAG2gfpcf2_Prometa\MitoSys2\Calibration\mEGFPC1H2B_Noc\H2B-mCherry_mEGFP_0_R1_P1_K1_Ch2-Ch1.zen
1.146000e+01	1.294000e+02	20150213_STAG2gfpcf2_Prometa\MitoSys2\Calibration\mEGFPC1H2B_Noc\H2B-mCherry_mEGFP_0_R1_P1_K1_Ch2-Ch1.zen
1.152000e+01	1.369000e+02	20150213_STAG2gfpcf2_Prometa\MitoSys2\Calibration\mEGFPC1H2B_Noc\H2B-mCherry_mEGFP_0_R1_P1_K1_Ch2-Ch1.zen
1.158000e+01	1.336000e+02	20150213_STAG2gfpcf2_Prometa\MitoSys2\Calibration\mEGFPC1H2B_Noc\H2B-mCherry_mEGFP_0_R1_P1_K1_Ch2-Ch1.zen
1.164000e+01	1.375333e+02	20150213_STAG2gfpcf2_Prometa\MitoSys2\Calibration\mEGFPC1H2B_Noc\H2B-mCherry_mEGFP_0_R1_P1_K1_Ch2-Ch1.zen
1.170000e+01	1.358666e+02	20150213_STAG2gfpcf2_Prometa\MitoSys2\Calibration\mEGFPC1H2B_Noc\H2B-mCherry_mEGFP_0_R1_P1_K1_Ch2-Ch1.zen
1.176000e+01	1.329500e+02	20150213_STAG2gfpcf2_Prometa\MitoSys2\Calibration\mEGFPC1H2B_Noc\H2B-mCherry_mEGFP_0_R1_P1_K1_Ch2-Ch1.zen
1.182000e+01	1.399166e+02	20150213_STAG2gfpcf2_Prometa\MitoSys2\Calibration\mEGFPC1H2B_Noc\H2B-mCherry_mEGFP_0_R1_P1_K1_Ch2-Ch1.zen
1.188000e+01	1.372500e+02	20150213_STAG2gfpcf2_Prometa\MitoSys2\Calibration\mEGFPC1H2B_Noc\H2B-mCherry_mEGFP_0_R1_P1_K1_Ch2-Ch1.zen
1.194000e+01	1.346333e+02	20150213_STAG2gfpcf2_Prometa\MitoSys2\Calibration\mEGFPC1H2B_Noc\H2B-mCherry_mEGFP_0_R1_P1_K1_Ch2-Ch1.zen
12	1.301000e+02	20150213_STAG2gfpcf2_Prometa\MitoSys2\Calibration\mEGFPC1H2B_Noc\H2B-mCherry_mEGFP_0_R1_P1_K1_Ch2-Ch1.zen
1.206000e+01	1.362166e+02	20150213_STAG2gfpcf2_Prometa\MitoSys2\Calibration\mEGFPC1H2B_Noc\H2B-mCherry_mEGFP_0_R1_P1_K1_Ch2-Ch1.zen
1.212000e+01	1.253833e+02	20150213_STAG2gfpcf2_Prometa\MitoSys2\Calibration\mEGFPC1H2B_Noc\H2B-mCherry_mEGFP_0_R1_P1_K1_Ch2-Ch1.zen
1.218000e+01	1.273333e+02	20150213_STAG2gfpcf2_Prometa\MitoSys2\Calibration\mEGFPC1H2B_Noc\H2B-mCherry_mEGFP_0_R1_P1_K1_Ch2-Ch1.zen
1.224000e+01	1.259500e+02	20150213_STAG2gfpcf2_Prometa\MitoSys2\Calibration\mEGFPC1H2B_Noc\H2B-mCherry_mEGFP_0_R1_P1_K1_Ch2-Ch1.zen
1.230000e+01	1.250333e+02	20150213_STAG2gfpcf2_Prometa\MitoSys2\Calibration\mEGFPC1H2B_Noc\H2B-mCherry_mEGFP_0_R1_P1_K1_Ch2-Ch1.zen
1.236000e+01	1.199500e+02	20150213_STAG2gfpcf2_Prometa\MitoSys2\Calibration\mEGFPC1H2B_Noc\H2B-mCherry_mEGFP_0_R1_P1_K1_Ch2-Ch1.zen
1.242000e+01	1.427500e+02	20150213_STAG2gfpcf2_Prometa\MitoSys2\Calibration\mEGFPC1H2B_Noc\H2B-mCherry_mEGFP_0_R1_P1_K1_Ch2-Ch1.zen
1.248000e+01	1.244500e+02	20150213_STAG2gfpcf2_Prometa\MitoSys2\Calibration\mEGFPC1H2B_Noc\H2B-mCherry_mEGFP_0_R1_P1_K1_Ch2-Ch1.zen
1.254000e+01	1.236666e+02	20150213_STAG2gfpcf2_Prometa\MitoSys2\Calibration\mEGFPC1H2B_Noc\H2B-mCherry_mEGFP_0_R1_P1_K1_Ch2-Ch1.zen
1.260000e+01	1.311500e+02	20150213_STAG2gfpcf2_Prometa\MitoSys2\Calibration\mEGFPC1H2B_Noc\H2B-mCherry_mEGFP_0_R1_P1_K1_Ch2-Ch1.zen
1.266000e+01	1.357666e+02	20150213_STAG2gfpcf2_Prometa\MitoSys2\Calibration\mEGFPC1H2B_Noc\H2B-mCherry_mEGFP_0_R1_P1_K1_Ch2-Ch1.zen
1.272000e+01	1.241166e+02	20150213_STAG2gfpcf2_Prometa\MitoSys2\Calibration\mEGFPC1H2B_Noc\H2B-mCherry_mEGFP_0_R1_P1_K1_Ch2-Ch1.zen
1.278000e+01	1.327000e+02	20150213_STAG2gfpcf2_Prometa\MitoSys2\Calibration\mEGFPC1H2B_Noc\H2B-mCherry_mEGFP_0_R1_P1_K1_Ch2-Ch1.zen
1.284000e+01	1.322833e+02	20150213_STAG2gfpcf2_Prometa\MitoSys2\Calibration\mEGFPC1H2B_Noc\H2B-mCherry_mEGFP_0_R1_P1_K1_Ch2-Ch1.zen
1.290000e+01	1.328000e+02	20150213_STAG2gfpcf2_Prometa\MitoSys2\Calibration\mEGFPC1H2B_Noc\H2B-mCherry_mEGFP_0_R1_P1_K1_Ch2-Ch1.zen
1.296000e+01	1.442500e+02	20150213_STAG2gfpcf2_Prometa\MitoSys2\Calibration\mEGFPC1H2B_Noc\H2B-mCherry_mEGFP_0_R1_P1_K1_Ch2-Ch1.zen
1.302000e+01	1.264000e+02	20150213_STAG2gfpcf2_Prometa\MitoSys2\Calibration\mEGFPC1H2B_Noc\H2B-mCherry_mEGFP_0_R1_P1_K1_Ch2-Ch1.zen
1.308000e+01	1.340833e+02	20150213_STAG2gfpcf2_Prometa\MitoSys2\Calibration\mEGFPC1H2B_Noc\H2B-mCherry_mEGFP_0_R1_P1_K1_Ch2-Ch1.zen
1.314000e+01	1.290000e+02	20150213_STAG2gfpcf2_Prometa\MitoSys2\Calibration\mEGFPC1H2B_Noc\H2B-mCherry_mEGFP_0_R1_P1_K1_Ch2-Ch1.zen
1.320000e+01	1.335666e+02	20150213_STAG2gfpcf2_Prometa\MitoSys2\Calibration\mEGFPC1H2B_Noc\H2B-mCherry_mEGFP_0_R1_P1_K1_Ch2-Ch1.zen
1.326000e+01	1.333666e+02	20150213_STAG2gfpcf2_Prometa\MitoSys2\Calibration\mEGFPC1H2B_Noc\H2B-mCherry_mEGFP_0_R1_P1_K1_Ch2-Ch1.zen
1.332000e+01	1.359666e+02	20150213_STAG2gfpcf2_Prometa\MitoSys2\Calibration\mEGFPC1H2B_Noc\H2B-mCherry_mEGFP_0_R1_P1_K1_Ch2-Ch1.zen
1.338000e+01	1.309833e+02	20150213_STAG2gfpcf2_Prometa\MitoSys2\Calibration\mEGFPC1H2B_Noc\H2B-mCherry_mEGFP_0_R1_P1_K1_Ch2-Ch1.zen
1.344000e+01	1.343000e+02	20150213_STAG2gfpcf2_Prometa\MitoSys2\Calibration\mEGFPC1H2B_Noc\H2B-mCherry_mEGFP_0_R1_P1_K1_Ch2-Ch1.zen
1.350000e+01	1.317666e+02	20150213_STAG2gfpcf2_Prometa\MitoSys2\Calibration\mEGFPC1H2B_Noc\H2B-mCherry_mEGFP_0_R1_P1_K1_Ch2-Ch1.zen
1.356000e+01	1.239333e+02	20150213_STAG2gfpcf2_Prometa\MitoSys2\Calibration\mEGFPC1H2B_Noc\H2B-mCherry_mEGFP_0_R1_P1_K1_Ch2-Ch1.zen
1.362000e+01	1.333666e+02	20150213_STAG2gfpcf2_Prometa\MitoSys2\Calibration\mEGFPC1H2B_Noc\H2B-mCherry_mEGFP_0_R1_P1_K1_Ch2-Ch1.zen
1.368000e+01	1.361666e+02	20150213_STAG2gfpcf2_Prometa\MitoSys2\Calibration\mEGFPC1H2B_Noc\H2B-mCherry_mEGFP_0_R1_P1_K1_Ch2-Ch1.zen
1.374000e+01	1.369833e+02	20150213_STAG2gfpcf2_Prometa\MitoSys2\Calibration\mEGFPC1H2B_Noc\H2B-mCherry_mEGFP_0_R1_P1_K1_Ch2-Ch1.zen
1.380000e+01	1.306833e+02	20150213_STAG2gfpcf2_Prometa\MitoSys2\Calibration\mEGFPC1H2B_Noc\H2B-mCherry_mEGFP_0_R1_P1_K1_Ch2-Ch1.zen
1.386000e+01	1.327666e+02	20150213_STAG2gfpcf2_Prometa\MitoSys2\Calibration\mEGFPC1H2B_Noc\H2B-mCherry_mEGFP_0_R1_P1_K1_Ch2-Ch1.zen
1.392000e+01	1.266666e+02	20150213_STAG2gfpcf2_Prometa\MitoSys2\Calibration\mEGFPC1H2B_Noc\H2B-mCherry_mEGFP_0_R1_P1_K1_Ch2-Ch1.zen
1.398000e+01	1.349500e+02	20150213_STAG2gfpcf2_Prometa\MitoSys2\Calibration\mEGFPC1H2B_Noc\H2B-mCherry_mEGFP_0_R1_P1_K1_Ch2-Ch1.zen
1.404000e+01	1.229000e+02	20150213_STAG2gfpcf2_Prometa\MitoSys2\Calibration\mEGFPC1H2B_Noc\H2B-mCherry_mEGFP_0_R1_P1_K1_Ch2-Ch1.zen
1.410000e+01	1.370333e+02	20150213_STAG2gfpcf2_Prometa\MitoSys2\Calibration\mEGFPC1H2B_Noc\H2B-mCherry_mEGFP_0_R1_P1_K1_Ch2-Ch1.zen
1.416000e+01	1.367833e+02	20150213_STAG2gfpcf2_Prometa\MitoSys2\Calibration\mEGFPC1H2B_Noc\H2B-mCherry_mEGFP_0_R1_P1_K1_Ch2-Ch1.zen
1.422000e+01	1.283666e+02	20150213_STAG2gfpcf2_Prometa\MitoSys2\Calibration\mEGFPC1H2B_Noc\H2B-mCherry_mEGFP_0_R1_P1_K1_Ch2-Ch1.zen
1.428000e+01	1.342333e+02	20150213_STAG2gfpcf2_Prometa\MitoSys2\Calibration\mEGFPC1H2B_Noc\H2B-mCherry_mEGFP_0_R1_P1_K1_Ch2-Ch1.zen
1.434000e+01	1.352000e+02	20150213_STAG2gfpcf2_Prometa\MitoSys2\Calibration\mEGFPC1H2B_Noc\H2B-mCherry_mEGFP_0_R1_P1_K1_Ch2-Ch1.zen
1.440000e+01	1.364166e+02	20150213_STAG2gfpcf2_Prometa\MitoSys2\Calibration\mEGFPC1H2B_Noc\H2B-mCherry_mEGFP_0_R1_P1_K1_Ch2-Ch1.zen
1.446000e+01	1.311333e+02	20150213_STAG2gfpcf2_Prometa\MitoSys2\Calibration\mEGFPC1H2B_Noc\H2B-mCherry_mEGFP_0_R1_P1_K1_Ch2-Ch1.zen
1.452000e+01	1.338833e+02	20150213_STAG2gfpcf2_Prometa\MitoSys2\Calibration\mEGFPC1H2B_Noc\H2B-mCherry_mEGFP_0_R1_P1_K1_Ch2-Ch1.zen
1.458000e+01	1.162666e+02	20150213_STAG2gfpcf2_Prometa\MitoSys2\Calibration\mEGFPC1H2B_Noc\H2B-mCherry_mEGFP_0_R1_P1_K1_Ch2-Ch1.zen
1.464000e+01	1.155000e+02	20150213_STAG2gfpcf2_Prometa\MitoSys2\Calibration\mEGFPC1H2B_Noc\H2B-mCherry_mEGFP_0_R1_P1_K1_Ch2-Ch1.zen
1.470000e+01	1.277166e+02	20150213_STAG2gfpcf2_Prometa\MitoSys2\Calibration\mEGFPC1H2B_Noc\H2B-mCherry_mEGFP_0_R1_P1_K1_Ch2-Ch1.zen
1.476000e+01	1.324166e+02	20150213_STAG2gfpcf2_Prometa\MitoSys2\Calibration\mEGFPC1H2B_Noc\H2B-mCherry_mEGFP_0_R1_P1_K1_Ch2-Ch1.zen
1.482000e+01	1.265666e+02	20150213_STAG2gfpcf2_Prometa\MitoSys2\Calibration\mEGFPC1H2B_Noc\H2B-mCherry_mEGFP_0_R1_P1_K1_Ch2-Ch1.zen
1.488000e+01	1.369833e+02	20150213_STAG2gfpcf2_Prometa\MitoSys2\Calibration\mEGFPC1H2B_Noc\H2B-mCherry_mEGFP_0_R1_P1_K1_Ch2-Ch1.zen
1.494000e+01	1.333000e+02	20150213_STAG2gfpcf2_Prometa\MitoSys2\Calibration\mEGFPC1H2B_Noc\H2B-mCherry_mEGFP_0_R1_P1_K1_Ch2-Ch1.zen
15	1.253333e+02	20150213_STAG2gfpcf2_Prometa\MitoSys2\Calibration\mEGFPC1H2B_Noc\H2B-mCherry_mEGFP_0_R1_P1_K1_Ch2-Ch1.zen
1.506000e+01	1.272666e+02	20150213_STAG2gfpcf2_Prometa\MitoSys2\Calibration\mEGFPC1H2B_Noc\H2B-mCherry_mEGFP_0_R1_P1_K1_Ch2-Ch1.zen
1.512000e+01	1.323166e+02	20150213_STAG2gfpcf2_Prometa\MitoSys2\Calibration\mEGFPC1H2B_Noc\H2B-mCherry_mEGFP_0_R1_P1_K1_Ch2-Ch1.zen
1.518000e+01	1.374000e+02	20150213_STAG2gfpcf2_Prometa\MitoSys2\Calibration\mEGFPC1H2B_Noc\H2B-mCherry_mEGFP_0_R1_P1_K1_Ch2-Ch1.zen
1.524000e+01	1.298333e+02	20150213_STAG2gfpcf2_Prometa\MitoSys2\Calibration\mEGFPC1H2B_Noc\H2B-mCherry_mEGFP_0_R1_P1_K1_Ch2-Ch1.zen
1.530000e+01	1.282000e+02	20150213_STAG2gfpcf2_Prometa\MitoSys2\Calibration\mEGFPC1H2B_Noc\H2B-mCherry_mEGFP_0_R1_P1_K1_Ch2-Ch1.zen
1.536000e+01	1.275833e+02	20150213_STAG2gfpcf2_Prometa\MitoSys2\Calibration\mEGFPC1H2B_Noc\H2B-mCherry_mEGFP_0_R1_P1_K1_Ch2-Ch1.zen
1.542000e+01	1.205000e+02	20150213_STAG2gfpcf2_Prometa\MitoSys2\Calibration\mEGFPC1H2B_Noc\H2B-mCherry_mEGFP_0_R1_P1_K1_Ch2-Ch1.zen
1.548000e+01	1.373000e+02	20150213_STAG2gfpcf2_Prometa\MitoSys2\Calibration\mEGFPC1H2B_Noc\H2B-mCherry_mEGFP_0_R1_P1_K1_Ch2-Ch1.zen
1.554000e+01	1.443500e+02	20150213_STAG2gfpcf2_Prometa\MitoSys2\Calibration\mEGFPC1H2B_Noc\H2B-mCherry_mEGFP_0_R1_P1_K1_Ch2-Ch1.zen
1.560000e+01	1.297333e+02	20150213_STAG2gfpcf2_Prometa\MitoSys2\Calibration\mEGFPC1H2B_Noc\H2B-mCherry_mEGFP_0_R1_P1_K1_Ch2-Ch1.zen
1.566000e+01	1.258166e+02	20150213_STAG2gfpcf2_Prometa\MitoSys2\Calibration\mEGFPC1H2B_Noc\H2B-mCherry_mEGFP_0_R1_P1_K1_Ch2-Ch1.zen
1.572000e+01	1.218000e+02	20150213_STAG2gfpcf2_Prometa\MitoSys2\Calibration\mEGFPC1H2B_Noc\H2B-mCherry_mEGFP_0_R1_P1_K1_Ch2-Ch1.zen
1.578000e+01	1.352833e+02	20150213_STAG2gfpcf2_Prometa\MitoSys2\Calibration\mEGFPC1H2B_Noc\H2B-mCherry_mEGFP_0_R1_P1_K1_Ch2-Ch1.zen
1.584000e+01	1.316833e+02	20150213_STAG2gfpcf2_Prometa\MitoSys2\Calibration\mEGFPC1H2B_Noc\H2B-mCherry_mEGFP_0_R1_P1_K1_Ch2-Ch1.zen
1.590000e+01	1.345166e+02	20150213_STAG2gfpcf2_Prometa\MitoSys2\Calibration\mEGFPC1H2B_Noc\H2B-mCherry_mEGFP_0_R1_P1_K1_Ch2-Ch1.zen
1.596000e+01	1.257333e+02	20150213_STAG2gfpcf2_Prometa\MitoSys2\Calibration\mEGFPC1H2B_Noc\H2B-mCherry_mEGFP_0_R1_P1_K1_Ch2-Ch1.zen
1.602000e+01	1.249333e+02	20150213_STAG2gfpcf2_Prometa\MitoSys2\Calibration\mEGFPC1H2B_Noc\H2B-mCherry_mEGFP_0_R1_P1_K1_Ch2-Ch1.zen
1.608000e+01	1.244000e+02	20150213_STAG2gfpcf2_Prometa\MitoSys2\Calibration\mEGFPC1H2B_Noc\H2B-mCherry_mEGFP_0_R1_P1_K1_Ch2-Ch1.zen
1.614000e+01	1.290666e+02	20150213_STAG2gfpcf2_Prometa\MitoSys2\Calibration\mEGFPC1H2B_Noc\H2B-mCherry_mEGFP_0_R1_P1_K1_Ch2-Ch1.zen
1.620000e+01	1.314833e+02	20150213_STAG2gfpcf2_Prometa\MitoSys2\Calibration\mEGFPC1H2B_Noc\H2B-mCherry_mEGFP_0_R1_P1_K1_Ch2-Ch1.zen
1.626000e+01	1.297333e+02	20150213_STAG2gfpcf2_Prometa\MitoSys2\Calibration\mEGFPC1H2B_Noc\H2B-mCherry_mEGFP_0_R1_P1_K1_Ch2-Ch1.zen
1.632000e+01	1.330666e+02	20150213_STAG2gfpcf2_Prometa\MitoSys2\Calibration\mEGFPC1H2B_Noc\H2B-mCherry_mEGFP_0_R1_P1_K1_Ch2-Ch1.zen
1.638000e+01	1.380833e+02	20150213_STAG2gfpcf2_Prometa\MitoSys2\Calibration\mEGFPC1H2B_Noc\H2B-mCherry_mEGFP_0_R1_P1_K1_Ch2-Ch1.zen
1.644000e+01	1.278833e+02	20150213_STAG2gfpcf2_Prometa\MitoSys2\Calibration\mEGFPC1H2B_Noc\H2B-mCherry_mEGFP_0_R1_P1_K1_Ch2-Ch1.zen
1.650000e+01	1.320333e+02	20150213_STAG2gfpcf2_Prometa\MitoSys2\Calibration\mEGFPC1H2B_Noc\H2B-mCherry_mEGFP_0_R1_P1_K1_Ch2-Ch1.zen
1.656000e+01	1.274666e+02	20150213_STAG2gfpcf2_Prometa\MitoSys2\Calibration\mEGFPC1H2B_Noc\H2B-mCherry_mEGFP_0_R1_P1_K1_Ch2-Ch1.zen
1.662000e+01	1.191000e+02	20150213_STAG2gfpcf2_Prometa\MitoSys2\Calibration\mEGFPC1H2B_Noc\H2B-mCherry_mEGFP_0_R1_P1_K1_Ch2-Ch1.zen
1.668000e+01	1.269500e+02	20150213_STAG2gfpcf2_Prometa\MitoSys2\Calibration\mEGFPC1H2B_Noc\H2B-mCherry_mEGFP_0_R1_P1_K1_Ch2-Ch1.zen
1.674000e+01	1.326333e+02	20150213_STAG2gfpcf2_Prometa\MitoSys2\Calibration\mEGFPC1H2B_Noc\H2B-mCherry_mEGFP_0_R1_P1_K1_Ch2-Ch1.zen
1.680000e+01	1.300000e+02	20150213_STAG2gfpcf2_Prometa\MitoSys2\Calibration\mEGFPC1H2B_Noc\H2B-mCherry_mEGFP_0_R1_P1_K1_Ch2-Ch1.zen
1.686000e+01	1.238666e+02	20150213_STAG2gfpcf2_Prometa\MitoSys2\Calibration\mEGFPC1H2B_Noc\H2B-mCherry_mEGFP_0_R1_P1_K1_Ch2-Ch1.zen
1.692000e+01	1.358833e+02	20150213_STAG2gfpcf2_Prometa\MitoSys2\Calibration\mEGFPC1H2B_Noc\H2B-mCherry_mEGFP_0_R1_P1_K1_Ch2-Ch1.zen
1.698000e+01	1.334833e+02	20150213_STAG2gfpcf2_Prometa\MitoSys2\Calibration\mEGFPC1H2B_Noc\H2B-mCherry_mEGFP_0_R1_P1_K1_Ch2-Ch1.zen
1.704000e+01	1.340000e+02	20150213_STAG2gfpcf2_Prometa\MitoSys2\Calibration\mEGFPC1H2B_Noc\H2B-mCherry_mEGFP_0_R1_P1_K1_Ch2-Ch1.zen
1.710000e+01	1.375666e+02	20150213_STAG2gfpcf2_Prometa\MitoSys2\Calibration\mEGFPC1H2B_Noc\H2B-mCherry_mEGFP_0_R1_P1_K1_Ch2-Ch1.zen
1.716000e+01	1.209666e+02	20150213_STAG2gfpcf2_Prometa\MitoSys2\Calibration\mEGFPC1H2B_Noc\H2B-mCherry_mEGFP_0_R1_P1_K1_Ch2-Ch1.zen
1.722000e+01	1.308000e+02	20150213_STAG2gfpcf2_Prometa\MitoSys2\Calibration\mEGFPC1H2B_Noc\H2B-mCherry_mEGFP_0_R1_P1_K1_Ch2-Ch1.zen
1.728000e+01	1.294666e+02	20150213_STAG2gfpcf2_Prometa\MitoSys2\Calibration\mEGFPC1H2B_Noc\H2B-mCherry_mEGFP_0_R1_P1_K1_Ch2-Ch1.zen
1.734000e+01	1.291833e+02	20150213_STAG2gfpcf2_Prometa\MitoSys2\Calibration\mEGFPC1H2B_Noc\H2B-mCherry_mEGFP_0_R1_P1_K1_Ch2-Ch1.zen
1.740000e+01	1.350333e+02	20150213_STAG2gfpcf2_Prometa\MitoSys2\Calibration\mEGFPC1H2B_Noc\H2B-mCherry_mEGFP_0_R1_P1_K1_Ch2-Ch1.zen
1.746000e+01	1.328500e+02	20150213_STAG2gfpcf2_Prometa\MitoSys2\Calibration\mEGFPC1H2B_Noc\H2B-mCherry_mEGFP_0_R1_P1_K1_Ch2-Ch1.zen
1.752000e+01	1.290166e+02	20150213_STAG2gfpcf2_Prometa\MitoSys2\Calibration\mEGFPC1H2B_Noc\H2B-mCherry_mEGFP_0_R1_P1_K1_Ch2-Ch1.zen
1.758000e+01	1.348333e+02	20150213_STAG2gfpcf2_Prometa\MitoSys2\Calibration\mEGFPC1H2B_Noc\H2B-mCherry_mEGFP_0_R1_P1_K1_Ch2-Ch1.zen
1.764000e+01	1.286666e+02	20150213_STAG2gfpcf2_Prometa\MitoSys2\Calibration\mEGFPC1H2B_Noc\H2B-mCherry_mEGFP_0_R1_P1_K1_Ch2-Ch1.zen
1.770000e+01	1.219333e+02	20150213_STAG2gfpcf2_Prometa\MitoSys2\Calibration\mEGFPC1H2B_Noc\H2B-mCherry_mEGFP_0_R1_P1_K1_Ch2-Ch1.zen
1.776000e+01	1.252833e+02	20150213_STAG2gfpcf2_Prometa\MitoSys2\Calibration\mEGFPC1H2B_Noc\H2B-mCherry_mEGFP_0_R1_P1_K1_Ch2-Ch1.zen
1.782000e+01	1.220333e+02	20150213_STAG2gfpcf2_Prometa\MitoSys2\Calibration\mEGFPC1H2B_Noc\H2B-mCherry_mEGFP_0_R1_P1_K1_Ch2-Ch1.zen
1.788000e+01	1.314000e+02	20150213_STAG2gfpcf2_Prometa\MitoSys2\Calibration\mEGFPC1H2B_Noc\H2B-mCherry_mEGFP_0_R1_P1_K1_Ch2-Ch1.zen
1.794000e+01	1.247500e+02	20150213_STAG2gfpcf2_Prometa\MitoSys2\Calibration\mEGFPC1H2B_Noc\H2B-mCherry_mEGFP_0_R1_P1_K1_Ch2-Ch1.zen
18	1.258666e+02	20150213_STAG2gfpcf2_Prometa\MitoSys2\Calibration\mEGFPC1H2B_Noc\H2B-mCherry_mEGFP_0_R1_P1_K1_Ch2-Ch1.zen
1.806000e+01	1.349666e+02	20150213_STAG2gfpcf2_Prometa\MitoSys2\Calibration\mEGFPC1H2B_Noc\H2B-mCherry_mEGFP_0_R1_P1_K1_Ch2-Ch1.zen
1.812000e+01	1.251000e+02	20150213_STAG2gfpcf2_Prometa\MitoSys2\Calibration\mEGFPC1H2B_Noc\H2B-mCherry_mEGFP_0_R1_P1_K1_Ch2-Ch1.zen
1.818000e+01	1.284333e+02	20150213_STAG2gfpcf2_Prometa\MitoSys2\Calibration\mEGFPC1H2B_Noc\H2B-mCherry_mEGFP_0_R1_P1_K1_Ch2-Ch1.zen
1.824000e+01	1.320666e+02	20150213_STAG2gfpcf2_Prometa\MitoSys2\Calibration\mEGFPC1H2B_Noc\H2B-mCherry_mEGFP_0_R1_P1_K1_Ch2-Ch1.zen
1.830000e+01	1.237000e+02	20150213_STAG2gfpcf2_Prometa\MitoSys2\Calibration\mEGFPC1H2B_Noc\H2B-mCherry_mEGFP_0_R1_P1_K1_Ch2-Ch1.zen
1.836000e+01	1.359000e+02	20150213_STAG2gfpcf2_Prometa\MitoSys2\Calibration\mEGFPC1H2B_Noc\H2B-mCherry_mEGFP_0_R1_P1_K1_Ch2-Ch1.zen
1.842000e+01	1.307166e+02	20150213_STAG2gfpcf2_Prometa\MitoSys2\Calibration\mEGFPC1H2B_Noc\H2B-mCherry_mEGFP_0_R1_P1_K1_Ch2-Ch1.zen
1.848000e+01	1.250833e+02	20150213_STAG2gfpcf2_Prometa\MitoSys2\Calibration\mEGFPC1H2B_Noc\H2B-mCherry_mEGFP_0_R1_P1_K1_Ch2-Ch1.zen
1.854000e+01	1.246000e+02	20150213_STAG2gfpcf2_Prometa\MitoSys2\Calibration\mEGFPC1H2B_Noc\H2B-mCherry_mEGFP_0_R1_P1_K1_Ch2-Ch1.zen
1.860000e+01	1.271833e+02	20150213_STAG2gfpcf2_Prometa\MitoSys2\Calibration\mEGFPC1H2B_Noc\H2B-mCherry_mEGFP_0_R1_P1_K1_Ch2-Ch1.zen
1.866000e+01	1.330666e+02	20150213_STAG2gfpcf2_Prometa\MitoSys2\Calibration\mEGFPC1H2B_Noc\H2B-mCherry_mEGFP_0_R1_P1_K1_Ch2-Ch1.zen
1.872000e+01	1.260666e+02	20150213_STAG2gfpcf2_Prometa\MitoSys2\Calibration\mEGFPC1H2B_Noc\H2B-mCherry_mEGFP_0_R1_P1_K1_Ch2-Ch1.zen
1.878000e+01	1.276166e+02	20150213_STAG2gfpcf2_Prometa\MitoSys2\Calibration\mEGFPC1H2B_Noc\H2B-mCherry_mEGFP_0_R1_P1_K1_Ch2-Ch1.zen
1.884000e+01	1.368166e+02	20150213_STAG2gfpcf2_Prometa\MitoSys2\Calibration\mEGFPC1H2B_Noc\H2B-mCherry_mEGFP_0_R1_P1_K1_Ch2-Ch1.zen
1.890000e+01	1.336333e+02	20150213_STAG2gfpcf2_Prometa\MitoSys2\Calibration\mEGFPC1H2B_Noc\H2B-mCherry_mEGFP_0_R1_P1_K1_Ch2-Ch1.zen
1.896000e+01	1.396333e+02	20150213_STAG2gfpcf2_Prometa\MitoSys2\Calibration\mEGFPC1H2B_Noc\H2B-mCherry_mEGFP_0_R1_P1_K1_Ch2-Ch1.zen
1.902000e+01	1.233000e+02	20150213_STAG2gfpcf2_Prometa\MitoSys2\Calibration\mEGFPC1H2B_Noc\H2B-mCherry_mEGFP_0_R1_P1_K1_Ch2-Ch1.zen
1.908000e+01	1.278000e+02	20150213_STAG2gfpcf2_Prometa\MitoSys2\Calibration\mEGFPC1H2B_Noc\H2B-mCherry_mEGFP_0_R1_P1_K1_Ch2-Ch1.zen
1.914000e+01	1.223833e+02	20150213_STAG2gfpcf2_Prometa\MitoSys2\Calibration\mEGFPC1H2B_Noc\H2B-mCherry_mEGFP_0_R1_P1_K1_Ch2-Ch1.zen
1.920000e+01	1.355833e+02	20150213_STAG2gfpcf2_Prometa\MitoSys2\Calibration\mEGFPC1H2B_Noc\H2B-mCherry_mEGFP_0_R1_P1_K1_Ch2-Ch1.zen
1.926000e+01	1.324166e+02	20150213_STAG2gfpcf2_Prometa\MitoSys2\Calibration\mEGFPC1H2B_Noc\H2B-mCherry_mEGFP_0_R1_P1_K1_Ch2-Ch1.zen
1.932000e+01	1.285500e+02	20150213_STAG2gfpcf2_Prometa\MitoSys2\Calibration\mEGFPC1H2B_Noc\H2B-mCherry_mEGFP_0_R1_P1_K1_Ch2-Ch1.zen
1.938000e+01	1.310000e+02	20150213_STAG2gfpcf2_Prometa\MitoSys2\Calibration\mEGFPC1H2B_Noc\H2B-mCherry_mEGFP_0_R1_P1_K1_Ch2-Ch1.zen
1.944000e+01	1.288833e+02	20150213_STAG2gfpcf2_Prometa\MitoSys2\Calibration\mEGFPC1H2B_Noc\H2B-mCherry_mEGFP_0_R1_P1_K1_Ch2-Ch1.zen
1.950000e+01	1.300833e+02	20150213_STAG2gfpcf2_Prometa\MitoSys2\Calibration\mEGFPC1H2B_Noc\H2B-mCherry_mEGFP_0_R1_P1_K1_Ch2-Ch1.zen
1.956000e+01	1.266166e+02	20150213_STAG2gfpcf2_Prometa\MitoSys2\Calibration\mEGFPC1H2B_Noc\H2B-mCherry_mEGFP_0_R1_P1_K1_Ch2-Ch1.zen
1.962000e+01	1.337666e+02	20150213_STAG2gfpcf2_Prometa\MitoSys2\Calibration\mEGFPC1H2B_Noc\H2B-mCherry_mEGFP_0_R1_P1_K1_Ch2-Ch1.zen
1.968000e+01	1.316333e+02	20150213_STAG2gfpcf2_Prometa\MitoSys2\Calibration\mEGFPC1H2B_Noc\H2B-mCherry_mEGFP_0_R1_P1_K1_Ch2-Ch1.zen
1.974000e+01	1.352833e+02	20150213_STAG2gfpcf2_Prometa\MitoSys2\Calibration\mEGFPC1H2B_Noc\H2B-mCherry_mEGFP_0_R1_P1_K1_Ch2-Ch1.zen
1.980000e+01	1.353666e+02	20150213_STAG2gfpcf2_Prometa\MitoSys2\Calibration\mEGFPC1H2B_Noc\H2B-mCherry_mEGFP_0_R1_P1_K1_Ch2-Ch1.zen
1.986000e+01	1.259500e+02	20150213_STAG2gfpcf2_Prometa\MitoSys2\Calibration\mEGFPC1H2B_Noc\H2B-mCherry_mEGFP_0_R1_P1_K1_Ch2-Ch1.zen
1.992000e+01	1.302166e+02	20150213_STAG2gfpcf2_Prometa\MitoSys2\Calibration\mEGFPC1H2B_Noc\H2B-mCherry_mEGFP_0_R1_P1_K1_Ch2-Ch1.zen
1.998000e+01	1.313500e+02	20150213_STAG2gfpcf2_Prometa\MitoSys2\Calibration\mEGFPC1H2B_Noc\H2B-mCherry_mEGFP_0_R1_P1_K1_Ch2-Ch1.zen
2.004000e+01	1.346833e+02	20150213_STAG2gfpcf2_Prometa\MitoSys2\Calibration\mEGFPC1H2B_Noc\H2B-mCherry_mEGFP_0_R1_P1_K1_Ch2-Ch1.zen
2.010000e+01	1.393000e+02	20150213_STAG2gfpcf2_Prometa\MitoSys2\Calibration\mEGFPC1H2B_Noc\H2B-mCherry_mEGFP_0_R1_P1_K1_Ch2-Ch1.zen
2.016000e+01	1.247000e+02	20150213_STAG2gfpcf2_Prometa\MitoSys2\Calibration\mEGFPC1H2B_Noc\H2B-mCherry_mEGFP_0_R1_P1_K1_Ch2-Ch1.zen
2.022001e+01	1.286500e+02	20150213_STAG2gfpcf2_Prometa\MitoSys2\Calibration\mEGFPC1H2B_Noc\H2B-mCherry_mEGFP_0_R1_P1_K1_Ch2-Ch1.zen
2.028000e+01	1.306333e+02	20150213_STAG2gfpcf2_Prometa\MitoSys2\Calibration\mEGFPC1H2B_Noc\H2B-mCherry_mEGFP_0_R1_P1_K1_Ch2-Ch1.zen
2.034000e+01	1.238000e+02	20150213_STAG2gfpcf2_Prometa\MitoSys2\Calibration\mEGFPC1H2B_Noc\H2B-mCherry_mEGFP_0_R1_P1_K1_Ch2-Ch1.zen
2.040000e+01	1.277166e+02	20150213_STAG2gfpcf2_Prometa\MitoSys2\Calibration\mEGFPC1H2B_Noc\H2B-mCherry_mEGFP_0_R1_P1_K1_Ch2-Ch1.zen
2.046000e+01	1.301000e+02	20150213_STAG2gfpcf2_Prometa\MitoSys2\Calibration\mEGFPC1H2B_Noc\H2B-mCherry_mEGFP_0_R1_P1_K1_Ch2-Ch1.zen
2.052000e+01	1.313500e+02	20150213_STAG2gfpcf2_Prometa\MitoSys2\Calibration\mEGFPC1H2B_Noc\H2B-mCherry_mEGFP_0_R1_P1_K1_Ch2-Ch1.zen
2.058000e+01	1.287166e+02	20150213_STAG2gfpcf2_Prometa\MitoSys2\Calibration\mEGFPC1H2B_Noc\H2B-mCherry_mEGFP_0_R1_P1_K1_Ch2-Ch1.zen
2.064001e+01	1.335833e+02	20150213_STAG2gfpcf2_Prometa\MitoSys2\Calibration\mEGFPC1H2B_Noc\H2B-mCherry_mEGFP_0_R1_P1_K1_Ch2-Ch1.zen
2.070000e+01	1.344166e+02	20150213_STAG2gfpcf2_Prometa\MitoSys2\Calibration\mEGFPC1H2B_Noc\H2B-mCherry_mEGFP_0_R1_P1_K1_Ch2-Ch1.zen
2.076000e+01	1.322333e+02	20150213_STAG2gfpcf2_Prometa\MitoSys2\Calibration\mEGFPC1H2B_Noc\H2B-mCherry_mEGFP_0_R1_P1_K1_Ch2-Ch1.zen
2.082000e+01	1.288666e+02	20150213_STAG2gfpcf2_Prometa\MitoSys2\Calibration\mEGFPC1H2B_Noc\H2B-mCherry_mEGFP_0_R1_P1_K1_Ch2-Ch1.zen
2.088000e+01	1.367166e+02	20150213_STAG2gfpcf2_Prometa\MitoSys2\Calibration\mEGFPC1H2B_Noc\H2B-mCherry_mEGFP_0_R1_P1_K1_Ch2-Ch1.zen
2.094000e+01	1.196500e+02	20150213_STAG2gfpcf2_Prometa\MitoSys2\Calibration\mEGFPC1H2B_Noc\H2B-mCherry_mEGFP_0_R1_P1_K1_Ch2-Ch1.zen
21	1.181333e+02	20150213_STAG2gfpcf2_Prometa\MitoSys2\Calibration\mEGFPC1H2B_Noc\H2B-mCherry_mEGFP_0_R1_P1_K1_Ch2-Ch1.zen
2.106001e+01	1.269333e+02	20150213_STAG2gfpcf2_Prometa\MitoSys2\Calibration\mEGFPC1H2B_Noc\H2B-mCherry_mEGFP_0_R1_P1_K1_Ch2-Ch1.zen
2.112000e+01	1.295833e+02	20150213_STAG2gfpcf2_Prometa\MitoSys2\Calibration\mEGFPC1H2B_Noc\H2B-mCherry_mEGFP_0_R1_P1_K1_Ch2-Ch1.zen
2.118000e+01	1.303166e+02	20150213_STAG2gfpcf2_Prometa\MitoSys2\Calibration\mEGFPC1H2B_Noc\H2B-mCherry_mEGFP_0_R1_P1_K1_Ch2-Ch1.zen
2.124000e+01	1.223500e+02	20150213_STAG2gfpcf2_Prometa\MitoSys2\Calibration\mEGFPC1H2B_Noc\H2B-mCherry_mEGFP_0_R1_P1_K1_Ch2-Ch1.zen
2.130000e+01	1.320166e+02	20150213_STAG2gfpcf2_Prometa\MitoSys2\Calibration\mEGFPC1H2B_Noc\H2B-mCherry_mEGFP_0_R1_P1_K1_Ch2-Ch1.zen
2.136000e+01	1.327500e+02	20150213_STAG2gfpcf2_Prometa\MitoSys2\Calibration\mEGFPC1H2B_Noc\H2B-mCherry_mEGFP_0_R1_P1_K1_Ch2-Ch1.zen
2.142000e+01	1.227500e+02	20150213_STAG2gfpcf2_Prometa\MitoSys2\Calibration\mEGFPC1H2B_Noc\H2B-mCherry_mEGFP_0_R1_P1_K1_Ch2-Ch1.zen
2.148001e+01	1.246166e+02	20150213_STAG2gfpcf2_Prometa\MitoSys2\Calibration\mEGFPC1H2B_Noc\H2B-mCherry_mEGFP_0_R1_P1_K1_Ch2-Ch1.zen
2.154000e+01	1.324666e+02	20150213_STAG2gfpcf2_Prometa\MitoSys2\Calibration\mEGFPC1H2B_Noc\H2B-mCherry_mEGFP_0_R1_P1_K1_Ch2-Ch1.zen
2.160000e+01	1.279333e+02	20150213_STAG2gfpcf2_Prometa\MitoSys2\Calibration\mEGFPC1H2B_Noc\H2B-mCherry_mEGFP_0_R1_P1_K1_Ch2-Ch1.zen
2.166000e+01	1.380500e+02	20150213_STAG2gfpcf2_Prometa\MitoSys2\Calibration\mEGFPC1H2B_Noc\H2B-mCherry_mEGFP_0_R1_P1_K1_Ch2-Ch1.zen
2.172001e+01	1.306500e+02	20150213_STAG2gfpcf2_Prometa\MitoSys2\Calibration\mEGFPC1H2B_Noc\H2B-mCherry_mEGFP_0_R1_P1_K1_Ch2-Ch1.zen
2.178000e+01	1.234000e+02	20150213_STAG2gfpcf2_Prometa\MitoSys2\Calibration\mEGFPC1H2B_Noc\H2B-mCherry_mEGFP_0_R1_P1_K1_Ch2-Ch1.zen
2.184000e+01	1.271000e+02	20150213_STAG2gfpcf2_Prometa\MitoSys2\Calibration\mEGFPC1H2B_Noc\H2B-mCherry_mEGFP_0_R1_P1_K1_Ch2-Ch1.zen
2.190001e+01	1.225666e+02	20150213_STAG2gfpcf2_Prometa\MitoSys2\Calibration\mEGFPC1H2B_Noc\H2B-mCherry_mEGFP_0_R1_P1_K1_Ch2-Ch1.zen
2.196000e+01	1.205666e+02	20150213_STAG2gfpcf2_Prometa\MitoSys2\Calibration\mEGFPC1H2B_Noc\H2B-mCherry_mEGFP_0_R1_P1_K1_Ch2-Ch1.zen
2.202000e+01	1.159166e+02	20150213_STAG2gfpcf2_Prometa\MitoSys2\Calibration\mEGFPC1H2B_Noc\H2B-mCherry_mEGFP_0_R1_P1_K1_Ch2-Ch1.zen
2.208000e+01	1.314000e+02	20150213_STAG2gfpcf2_Prometa\MitoSys2\Calibration\mEGFPC1H2B_Noc\H2B-mCherry_mEGFP_0_R1_P1_K1_Ch2-Ch1.zen
2.214001e+01	1.244333e+02	20150213_STAG2gfpcf2_Prometa\MitoSys2\Calibration\mEGFPC1H2B_Noc\H2B-mCherry_mEGFP_0_R1_P1_K1_Ch2-Ch1.zen
2.220000e+01	1.268000e+02	20150213_STAG2gfpcf2_Prometa\MitoSys2\Calibration\mEGFPC1H2B_Noc\H2B-mCherry_mEGFP_0_R1_P1_K1_Ch2-Ch1.zen
2.226000e+01	1.299500e+02	20150213_STAG2gfpcf2_Prometa\MitoSys2\Calibration\mEGFPC1H2B_Noc\H2B-mCherry_mEGFP_0_R1_P1_K1_Ch2-Ch1.zen
2.232001e+01	1.219333e+02	20150213_STAG2gfpcf2_Prometa\MitoSys2\Calibration\mEGFPC1H2B_Noc\H2B-mCherry_mEGFP_0_R1_P1_K1_Ch2-Ch1.zen
2.238000e+01	1.338333e+02	20150213_STAG2gfpcf2_Prometa\MitoSys2\Calibration\mEGFPC1H2B_Noc\H2B-mCherry_mEGFP_0_R1_P1_K1_Ch2-Ch1.zen
2.244000e+01	1.279000e+02	20150213_STAG2gfpcf2_Prometa\MitoSys2\Calibration\mEGFPC1H2B_Noc\H2B-mCherry_mEGFP_0_R1_P1_K1_Ch2-Ch1.zen
2.250000e+01	1.266333e+02	20150213_STAG2gfpcf2_Prometa\MitoSys2\Calibration\mEGFPC1H2B_Noc\H2B-mCherry_mEGFP_0_R1_P1_K1_Ch2-Ch1.zen
2.256001e+01	1.265333e+02	20150213_STAG2gfpcf2_Prometa\MitoSys2\Calibration\mEGFPC1H2B_Noc\H2B-mCherry_mEGFP_0_R1_P1_K1_Ch2-Ch1.zen
2.262000e+01	1.273333e+02	20150213_STAG2gfpcf2_Prometa\MitoSys2\Calibration\mEGFPC1H2B_Noc\H2B-mCherry_mEGFP_0_R1_P1_K1_Ch2-Ch1.zen
2.268000e+01	1.324333e+02	20150213_STAG2gfpcf2_Prometa\MitoSys2\Calibration\mEGFPC1H2B_Noc\H2B-mCherry_mEGFP_0_R1_P1_K1_Ch2-Ch1.zen
2.274001e+01	1.325000e+02	20150213_STAG2gfpcf2_Prometa\MitoSys2\Calibration\mEGFPC1H2B_Noc\H2B-mCherry_mEGFP_0_R1_P1_K1_Ch2-Ch1.zen
2.280000e+01	1.340000e+02	20150213_STAG2gfpcf2_Prometa\MitoSys2\Calibration\mEGFPC1H2B_Noc\H2B-mCherry_mEGFP_0_R1_P1_K1_Ch2-Ch1.zen
2.286000e+01	1.402000e+02	20150213_STAG2gfpcf2_Prometa\MitoSys2\Calibration\mEGFPC1H2B_Noc\H2B-mCherry_mEGFP_0_R1_P1_K1_Ch2-Ch1.zen
2.292000e+01	1.425833e+02	20150213_STAG2gfpcf2_Prometa\MitoSys2\Calibration\mEGFPC1H2B_Noc\H2B-mCherry_mEGFP_0_R1_P1_K1_Ch2-Ch1.zen
2.298001e+01	1.425000e+02	20150213_STAG2gfpcf2_Prometa\MitoSys2\Calibration\mEGFPC1H2B_Noc\H2B-mCherry_mEGFP_0_R1_P1_K1_Ch2-Ch1.zen
2.304000e+01	1.262000e+02	20150213_STAG2gfpcf2_Prometa\MitoSys2\Calibration\mEGFPC1H2B_Noc\H2B-mCherry_mEGFP_0_R1_P1_K1_Ch2-Ch1.zen
2.310000e+01	1.293833e+02	20150213_STAG2gfpcf2_Prometa\MitoSys2\Calibration\mEGFPC1H2B_Noc\H2B-mCherry_mEGFP_0_R1_P1_K1_Ch2-Ch1.zen
2.316001e+01	1.313833e+02	20150213_STAG2gfpcf2_Prometa\MitoSys2\Calibration\mEGFPC1H2B_Noc\H2B-mCherry_mEGFP_0_R1_P1_K1_Ch2-Ch1.zen
2.322001e+01	1.392833e+02	20150213_STAG2gfpcf2_Prometa\MitoSys2\Calibration\mEGFPC1H2B_Noc\H2B-mCherry_mEGFP_0_R1_P1_K1_Ch2-Ch1.zen
2.328000e+01	1.386666e+02	20150213_STAG2gfpcf2_Prometa\MitoSys2\Calibration\mEGFPC1H2B_Noc\H2B-mCherry_mEGFP_0_R1_P1_K1_Ch2-Ch1.zen
2.334000e+01	1.362666e+02	20150213_STAG2gfpcf2_Prometa\MitoSys2\Calibration\mEGFPC1H2B_Noc\H2B-mCherry_mEGFP_0_R1_P1_K1_Ch2-Ch1.zen
2.340001e+01	1.208166e+02	20150213_STAG2gfpcf2_Prometa\MitoSys2\Calibration\mEGFPC1H2B_Noc\H2B-mCherry_mEGFP_0_R1_P1_K1_Ch2-Ch1.zen
2.346000e+01	1.212666e+02	20150213_STAG2gfpcf2_Prometa\MitoSys2\Calibration\mEGFPC1H2B_Noc\H2B-mCherry_mEGFP_0_R1_P1_K1_Ch2-Ch1.zen
2.352000e+01	1.387666e+02	20150213_STAG2gfpcf2_Prometa\MitoSys2\Calibration\mEGFPC1H2B_Noc\H2B-mCherry_mEGFP_0_R1_P1_K1_Ch2-Ch1.zen
2.358001e+01	1.356500e+02	20150213_STAG2gfpcf2_Prometa\MitoSys2\Calibration\mEGFPC1H2B_Noc\H2B-mCherry_mEGFP_0_R1_P1_K1_Ch2-Ch1.zen
2.364001e+01	1.260500e+02	20150213_STAG2gfpcf2_Prometa\MitoSys2\Calibration\mEGFPC1H2B_Noc\H2B-mCherry_mEGFP_0_R1_P1_K1_Ch2-Ch1.zen
2.370000e+01	1.252833e+02	20150213_STAG2gfpcf2_Prometa\MitoSys2\Calibration\mEGFPC1H2B_Noc\H2B-mCherry_mEGFP_0_R1_P1_K1_Ch2-Ch1.zen
2.376000e+01	1.333000e+02	20150213_STAG2gfpcf2_Prometa\MitoSys2\Calibration\mEGFPC1H2B_Noc\H2B-mCherry_mEGFP_0_R1_P1_K1_Ch2-Ch1.zen
2.382001e+01	1.271666e+02	20150213_STAG2gfpcf2_Prometa\MitoSys2\Calibration\mEGFPC1H2B_Noc\H2B-mCherry_mEGFP_0_R1_P1_K1_Ch2-Ch1.zen
2.388000e+01	1.207000e+02	20150213_STAG2gfpcf2_Prometa\MitoSys2\Calibration\mEGFPC1H2B_Noc\H2B-mCherry_mEGFP_0_R1_P1_K1_Ch2-Ch1.zen
2.394000e+01	1.236000e+02	20150213_STAG2gfpcf2_Prometa\MitoSys2\Calibration\mEGFPC1H2B_Noc\H2B-mCherry_mEGFP_0_R1_P1_K1_Ch2-Ch1.zen
2.400001e+01	1.340166e+02	20150213_STAG2gfpcf2_Prometa\MitoSys2\Calibration\mEGFPC1H2B_Noc\H2B-mCherry_mEGFP_0_R1_P1_K1_Ch2-Ch1.zen
2.406001e+01	1.273333e+02	20150213_STAG2gfpcf2_Prometa\MitoSys2\Calibration\mEGFPC1H2B_Noc\H2B-mCherry_mEGFP_0_R1_P1_K1_Ch2-Ch1.zen
2.412000e+01	1.351000e+02	20150213_STAG2gfpcf2_Prometa\MitoSys2\Calibration\mEGFPC1H2B_Noc\H2B-mCherry_mEGFP_0_R1_P1_K1_Ch2-Ch1.zen
2.418000e+01	1.317166e+02	20150213_STAG2gfpcf2_Prometa\MitoSys2\Calibration\mEGFPC1H2B_Noc\H2B-mCherry_mEGFP_0_R1_P1_K1_Ch2-Ch1.zen
2.424001e+01	1.350500e+02	20150213_STAG2gfpcf2_Prometa\MitoSys2\Calibration\mEGFPC1H2B_Noc\H2B-mCherry_mEGFP_0_R1_P1_K1_Ch2-Ch1.zen
2.430000e+01	1.358500e+02	20150213_STAG2gfpcf2_Prometa\MitoSys2\Calibration\mEGFPC1H2B_Noc\H2B-mCherry_mEGFP_0_R1_P1_K1_Ch2-Ch1.zen
2.436000e+01	1.267333e+02	20150213_STAG2gfpcf2_Prometa\MitoSys2\Calibration\mEGFPC1H2B_Noc\H2B-mCherry_mEGFP_0_R1_P1_K1_Ch2-Ch1.zen
2.442001e+01	1.253666e+02	20150213_STAG2gfpcf2_Prometa\MitoSys2\Calibration\mEGFPC1H2B_Noc\H2B-mCherry_mEGFP_0_R1_P1_K1_Ch2-Ch1.zen
2.448001e+01	1.413000e+02	20150213_STAG2gfpcf2_Prometa\MitoSys2\Calibration\mEGFPC1H2B_Noc\H2B-mCherry_mEGFP_0_R1_P1_K1_Ch2-Ch1.zen
2.454000e+01	1.329166e+02	20150213_STAG2gfpcf2_Prometa\MitoSys2\Calibration\mEGFPC1H2B_Noc\H2B-mCherry_mEGFP_0_R1_P1_K1_Ch2-Ch1.zen
2.460000e+01	1.256666e+02	20150213_STAG2gfpcf2_Prometa\MitoSys2\Calibration\mEGFPC1H2B_Noc\H2B-mCherry_mEGFP_0_R1_P1_K1_Ch2-Ch1.zen
2.466001e+01	1.267166e+02	20150213_STAG2gfpcf2_Prometa\MitoSys2\Calibration\mEGFPC1H2B_Noc\H2B-mCherry_mEGFP_0_R1_P1_K1_Ch2-Ch1.zen
2.472001e+01	1.445333e+02	20150213_STAG2gfpcf2_Prometa\MitoSys2\Calibration\mEGFPC1H2B_Noc\H2B-mCherry_mEGFP_0_R1_P1_K1_Ch2-Ch1.zen
2.478000e+01	1.425000e+02	20150213_STAG2gfpcf2_Prometa\MitoSys2\Calibration\mEGFPC1H2B_Noc\H2B-mCherry_mEGFP_0_R1_P1_K1_Ch2-Ch1.zen
2.484001e+01	1.340000e+02	20150213_STAG2gfpcf2_Prometa\MitoSys2\Calibration\mEGFPC1H2B_Noc\H2B-mCherry_mEGFP_0_R1_P1_K1_Ch2-Ch1.zen
2.490001e+01	1.300333e+02	20150213_STAG2gfpcf2_Prometa\MitoSys2\Calibration\mEGFPC1H2B_Noc\H2B-mCherry_mEGFP_0_R1_P1_K1_Ch2-Ch1.zen
2.496000e+01	1.296666e+02	20150213_STAG2gfpcf2_Prometa\MitoSys2\Calibration\mEGFPC1H2B_Noc\H2B-mCherry_mEGFP_0_R1_P1_K1_Ch2-Ch1.zen
2.502000e+01	1.275666e+02	20150213_STAG2gfpcf2_Prometa\MitoSys2\Calibration\mEGFPC1H2B_Noc\H2B-mCherry_mEGFP_0_R1_P1_K1_Ch2-Ch1.zen
2.508001e+01	1.345666e+02	20150213_STAG2gfpcf2_Prometa\MitoSys2\Calibration\mEGFPC1H2B_Noc\H2B-mCherry_mEGFP_0_R1_P1_K1_Ch2-Ch1.zen
2.514001e+01	1.294333e+02	20150213_STAG2gfpcf2_Prometa\MitoSys2\Calibration\mEGFPC1H2B_Noc\H2B-mCherry_mEGFP_0_R1_P1_K1_Ch2-Ch1.zen
2.520000e+01	1.281833e+02	20150213_STAG2gfpcf2_Prometa\MitoSys2\Calibration\mEGFPC1H2B_Noc\H2B-mCherry_mEGFP_0_R1_P1_K1_Ch2-Ch1.zen
2.526001e+01	1.251333e+02	20150213_STAG2gfpcf2_Prometa\MitoSys2\Calibration\mEGFPC1H2B_Noc\H2B-mCherry_mEGFP_0_R1_P1_K1_Ch2-Ch1.zen
2.532001e+01	1.359333e+02	20150213_STAG2gfpcf2_Prometa\MitoSys2\Calibration\mEGFPC1H2B_Noc\H2B-mCherry_mEGFP_0_R1_P1_K1_Ch2-Ch1.zen
2.538000e+01	1.315666e+02	20150213_STAG2gfpcf2_Prometa\MitoSys2\Calibration\mEGFPC1H2B_Noc\H2B-mCherry_mEGFP_0_R1_P1_K1_Ch2-Ch1.zen
2.544000e+01	1.254000e+02	20150213_STAG2gfpcf2_Prometa\MitoSys2\Calibration\mEGFPC1H2B_Noc\H2B-mCherry_mEGFP_0_R1_P1_K1_Ch2-Ch1.zen
2.550001e+01	1.347666e+02	20150213_STAG2gfpcf2_Prometa\MitoSys2\Calibration\mEGFPC1H2B_Noc\H2B-mCherry_mEGFP_0_R1_P1_K1_Ch2-Ch1.zen
2.556001e+01	1.261500e+02	20150213_STAG2gfpcf2_Prometa\MitoSys2\Calibration\mEGFPC1H2B_Noc\H2B-mCherry_mEGFP_0_R1_P1_K1_Ch2-Ch1.zen
2.562000e+01	1.227333e+02	20150213_STAG2gfpcf2_Prometa\MitoSys2\Calibration\mEGFPC1H2B_Noc\H2B-mCherry_mEGFP_0_R1_P1_K1_Ch2-Ch1.zen
2.568001e+01	1.252500e+02	20150213_STAG2gfpcf2_Prometa\MitoSys2\Calibration\mEGFPC1H2B_Noc\H2B-mCherry_mEGFP_0_R1_P1_K1_Ch2-Ch1.zen
2.574001e+01	1.313166e+02	20150213_STAG2gfpcf2_Prometa\MitoSys2\Calibration\mEGFPC1H2B_Noc\H2B-mCherry_mEGFP_0_R1_P1_K1_Ch2-Ch1.zen
2.580000e+01	1.477166e+02	20150213_STAG2gfpcf2_Prometa\MitoSys2\Calibration\mEGFPC1H2B_Noc\H2B-mCherry_mEGFP_0_R1_P1_K1_Ch2-Ch1.zen
2.586001e+01	1.236833e+02	20150213_STAG2gfpcf2_Prometa\MitoSys2\Calibration\mEGFPC1H2B_Noc\H2B-mCherry_mEGFP_0_R1_P1_K1_Ch2-Ch1.zen
2.592001e+01	1.313166e+02	20150213_STAG2gfpcf2_Prometa\MitoSys2\Calibration\mEGFPC1H2B_Noc\H2B-mCherry_mEGFP_0_R1_P1_K1_Ch2-Ch1.zen
2.598001e+01	1.455666e+02	20150213_STAG2gfpcf2_Prometa\MitoSys2\Calibration\mEGFPC1H2B_Noc\H2B-mCherry_mEGFP_0_R1_P1_K1_Ch2-Ch1.zen
2.604000e+01	1.437000e+02	20150213_STAG2gfpcf2_Prometa\MitoSys2\Calibration\mEGFPC1H2B_Noc\H2B-mCherry_mEGFP_0_R1_P1_K1_Ch2-Ch1.zen
2.610001e+01	1.362666e+02	20150213_STAG2gfpcf2_Prometa\MitoSys2\Calibration\mEGFPC1H2B_Noc\H2B-mCherry_mEGFP_0_R1_P1_K1_Ch2-Ch1.zen
2.616001e+01	1.359166e+02	20150213_STAG2gfpcf2_Prometa\MitoSys2\Calibration\mEGFPC1H2B_Noc\H2B-mCherry_mEGFP_0_R1_P1_K1_Ch2-Ch1.zen
2.622001e+01	1.321333e+02	20150213_STAG2gfpcf2_Prometa\MitoSys2\Calibration\mEGFPC1H2B_Noc\H2B-mCherry_mEGFP_0_R1_P1_K1_Ch2-Ch1.zen
2.628001e+01	1.317166e+02	20150213_STAG2gfpcf2_Prometa\MitoSys2\Calibration\mEGFPC1H2B_Noc\H2B-mCherry_mEGFP_0_R1_P1_K1_Ch2-Ch1.zen
2.634001e+01	1.321000e+02	20150213_STAG2gfpcf2_Prometa\MitoSys2\Calibration\mEGFPC1H2B_Noc\H2B-mCherry_mEGFP_0_R1_P1_K1_Ch2-Ch1.zen
2.640001e+01	1.271500e+02	20150213_STAG2gfpcf2_Prometa\MitoSys2\Calibration\mEGFPC1H2B_Noc\H2B-mCherry_mEGFP_0_R1_P1_K1_Ch2-Ch1.zen
2.646000e+01	1.303166e+02	20150213_STAG2gfpcf2_Prometa\MitoSys2\Calibration\mEGFPC1H2B_Noc\H2B-mCherry_mEGFP_0_R1_P1_K1_Ch2-Ch1.zen
2.652001e+01	1.376333e+02	20150213_STAG2gfpcf2_Prometa\MitoSys2\Calibration\mEGFPC1H2B_Noc\H2B-mCherry_mEGFP_0_R1_P1_K1_Ch2-Ch1.zen
2.658001e+01	1.297333e+02	20150213_STAG2gfpcf2_Prometa\MitoSys2\Calibration\mEGFPC1H2B_Noc\H2B-mCherry_mEGFP_0_R1_P1_K1_Ch2-Ch1.zen
2.664001e+01	1.324500e+02	20150213_STAG2gfpcf2_Prometa\MitoSys2\Calibration\mEGFPC1H2B_Noc\H2B-mCherry_mEGFP_0_R1_P1_K1_Ch2-Ch1.zen
2.670001e+01	1.313666e+02	20150213_STAG2gfpcf2_Prometa\MitoSys2\Calibration\mEGFPC1H2B_Noc\H2B-mCherry_mEGFP_0_R1_P1_K1_Ch2-Ch1.zen
2.676001e+01	1.317000e+02	20150213_STAG2gfpcf2_Prometa\MitoSys2\Calibration\mEGFPC1H2B_Noc\H2B-mCherry_mEGFP_0_R1_P1_K1_Ch2-Ch1.zen
2.682001e+01	1.447666e+02	20150213_STAG2gfpcf2_Prometa\MitoSys2\Calibration\mEGFPC1H2B_Noc\H2B-mCherry_mEGFP_0_R1_P1_K1_Ch2-Ch1.zen
2.688000e+01	1.215500e+02	20150213_STAG2gfpcf2_Prometa\MitoSys2\Calibration\mEGFPC1H2B_Noc\H2B-mCherry_mEGFP_0_R1_P1_K1_Ch2-Ch1.zen
2.694001e+01	1.284000e+02	20150213_STAG2gfpcf2_Prometa\MitoSys2\Calibration\mEGFPC1H2B_Noc\H2B-mCherry_mEGFP_0_R1_P1_K1_Ch2-Ch1.zen
2.700001e+01	1.400666e+02	20150213_STAG2gfpcf2_Prometa\MitoSys2\Calibration\mEGFPC1H2B_Noc\H2B-mCherry_mEGFP_0_R1_P1_K1_Ch2-Ch1.zen
2.706001e+01	1.384333e+02	20150213_STAG2gfpcf2_Prometa\MitoSys2\Calibration\mEGFPC1H2B_Noc\H2B-mCherry_mEGFP_0_R1_P1_K1_Ch2-Ch1.zen
2.712001e+01	1.321500e+02	20150213_STAG2gfpcf2_Prometa\MitoSys2\Calibration\mEGFPC1H2B_Noc\H2B-mCherry_mEGFP_0_R1_P1_K1_Ch2-Ch1.zen
2.718001e+01	1.292500e+02	20150213_STAG2gfpcf2_Prometa\MitoSys2\Calibration\mEGFPC1H2B_Noc\H2B-mCherry_mEGFP_0_R1_P1_K1_Ch2-Ch1.zen
2.724001e+01	1.229166e+02	20150213_STAG2gfpcf2_Prometa\MitoSys2\Calibration\mEGFPC1H2B_Noc\H2B-mCherry_mEGFP_0_R1_P1_K1_Ch2-Ch1.zen
2.730000e+01	1.284000e+02	20150213_STAG2gfpcf2_Prometa\MitoSys2\Calibration\mEGFPC1H2B_Noc\H2B-mCherry_mEGFP_0_R1_P1_K1_Ch2-Ch1.zen
2.736001e+01	1.308166e+02	20150213_STAG2gfpcf2_Prometa\MitoSys2\Calibration\mEGFPC1H2B_Noc\H2B-mCherry_mEGFP_0_R1_P1_K1_Ch2-Ch1.zen
2.742001e+01	1.300333e+02	20150213_STAG2gfpcf2_Prometa\MitoSys2\Calibration\mEGFPC1H2B_Noc\H2B-mCherry_mEGFP_0_R1_P1_K1_Ch2-Ch1.zen
2.748001e+01	1.350000e+02	20150213_STAG2gfpcf2_Prometa\MitoSys2\Calibration\mEGFPC1H2B_Noc\H2B-mCherry_mEGFP_0_R1_P1_K1_Ch2-Ch1.zen
2.754001e+01	1.275166e+02	20150213_STAG2gfpcf2_Prometa\MitoSys2\Calibration\mEGFPC1H2B_Noc\H2B-mCherry_mEGFP_0_R1_P1_K1_Ch2-Ch1.zen
2.760001e+01	1.281166e+02	20150213_STAG2gfpcf2_Prometa\MitoSys2\Calibration\mEGFPC1H2B_Noc\H2B-mCherry_mEGFP_0_R1_P1_K1_Ch2-Ch1.zen
2.766001e+01	1.277666e+02	20150213_STAG2gfpcf2_Prometa\MitoSys2\Calibration\mEGFPC1H2B_Noc\H2B-mCherry_mEGFP_0_R1_P1_K1_Ch2-Ch1.zen
2.772001e+01	1.332000e+02	20150213_STAG2gfpcf2_Prometa\MitoSys2\Calibration\mEGFPC1H2B_Noc\H2B-mCherry_mEGFP_0_R1_P1_K1_Ch2-Ch1.zen
2.778001e+01	1.318166e+02	20150213_STAG2gfpcf2_Prometa\MitoSys2\Calibration\mEGFPC1H2B_Noc\H2B-mCherry_mEGFP_0_R1_P1_K1_Ch2-Ch1.zen
2.784001e+01	1.378833e+02	20150213_STAG2gfpcf2_Prometa\MitoSys2\Calibration\mEGFPC1H2B_Noc\H2B-mCherry_mEGFP_0_R1_P1_K1_Ch2-Ch1.zen
2.790001e+01	1.378500e+02	20150213_STAG2gfpcf2_Prometa\MitoSys2\Calibration\mEGFPC1H2B_Noc\H2B-mCherry_mEGFP_0_R1_P1_K1_Ch2-Ch1.zen
2.796001e+01	1.295500e+02	20150213_STAG2gfpcf2_Prometa\MitoSys2\Calibration\mEGFPC1H2B_Noc\H2B-mCherry_mEGFP_0_R1_P1_K1_Ch2-Ch1.zen
2.802001e+01	1.320666e+02	20150213_STAG2gfpcf2_Prometa\MitoSys2\Calibration\mEGFPC1H2B_Noc\H2B-mCherry_mEGFP_0_R1_P1_K1_Ch2-Ch1.zen
2.808001e+01	1.270833e+02	20150213_STAG2gfpcf2_Prometa\MitoSys2\Calibration\mEGFPC1H2B_Noc\H2B-mCherry_mEGFP_0_R1_P1_K1_Ch2-Ch1.zen
2.814001e+01	1.248833e+02	20150213_STAG2gfpcf2_Prometa\MitoSys2\Calibration\mEGFPC1H2B_Noc\H2B-mCherry_mEGFP_0_R1_P1_K1_Ch2-Ch1.zen
2.820001e+01	1.351000e+02	20150213_STAG2gfpcf2_Prometa\MitoSys2\Calibration\mEGFPC1H2B_Noc\H2B-mCherry_mEGFP_0_R1_P1_K1_Ch2-Ch1.zen
2.826001e+01	1.349000e+02	20150213_STAG2gfpcf2_Prometa\MitoSys2\Calibration\mEGFPC1H2B_Noc\H2B-mCherry_mEGFP_0_R1_P1_K1_Ch2-Ch1.zen
2.832001e+01	1.312000e+02	20150213_STAG2gfpcf2_Prometa\MitoSys2\Calibration\mEGFPC1H2B_Noc\H2B-mCherry_mEGFP_0_R1_P1_K1_Ch2-Ch1.zen
2.838001e+01	1.332166e+02	20150213_STAG2gfpcf2_Prometa\MitoSys2\Calibration\mEGFPC1H2B_Noc\H2B-mCherry_mEGFP_0_R1_P1_K1_Ch2-Ch1.zen
2.844001e+01	1.332833e+02	20150213_STAG2gfpcf2_Prometa\MitoSys2\Calibration\mEGFPC1H2B_Noc\H2B-mCherry_mEGFP_0_R1_P1_K1_Ch2-Ch1.zen
2.850001e+01	1.300666e+02	20150213_STAG2gfpcf2_Prometa\MitoSys2\Calibration\mEGFPC1H2B_Noc\H2B-mCherry_mEGFP_0_R1_P1_K1_Ch2-Ch1.zen
2.856001e+01	1.298500e+02	20150213_STAG2gfpcf2_Prometa\MitoSys2\Calibration\mEGFPC1H2B_Noc\H2B-mCherry_mEGFP_0_R1_P1_K1_Ch2-Ch1.zen
2.862001e+01	1.297833e+02	20150213_STAG2gfpcf2_Prometa\MitoSys2\Calibration\mEGFPC1H2B_Noc\H2B-mCherry_mEGFP_0_R1_P1_K1_Ch2-Ch1.zen
2.868001e+01	1.366666e+02	20150213_STAG2gfpcf2_Prometa\MitoSys2\Calibration\mEGFPC1H2B_Noc\H2B-mCherry_mEGFP_0_R1_P1_K1_Ch2-Ch1.zen
2.874001e+01	1.256333e+02	20150213_STAG2gfpcf2_Prometa\MitoSys2\Calibration\mEGFPC1H2B_Noc\H2B-mCherry_mEGFP_0_R1_P1_K1_Ch2-Ch1.zen
2.880001e+01	1.196833e+02	20150213_STAG2gfpcf2_Prometa\MitoSys2\Calibration\mEGFPC1H2B_Noc\H2B-mCherry_mEGFP_0_R1_P1_K1_Ch2-Ch1.zen
2.886001e+01	1.293500e+02	20150213_STAG2gfpcf2_Prometa\MitoSys2\Calibration\mEGFPC1H2B_Noc\H2B-mCherry_mEGFP_0_R1_P1_K1_Ch2-Ch1.zen
2.892001e+01	1.337500e+02	20150213_STAG2gfpcf2_Prometa\MitoSys2\Calibration\mEGFPC1H2B_Noc\H2B-mCherry_mEGFP_0_R1_P1_K1_Ch2-Ch1.zen
2.898001e+01	1.313666e+02	20150213_STAG2gfpcf2_Prometa\MitoSys2\Calibration\mEGFPC1H2B_Noc\H2B-mCherry_mEGFP_0_R1_P1_K1_Ch2-Ch1.zen
2.904001e+01	1.263666e+02	20150213_STAG2gfpcf2_Prometa\MitoSys2\Calibration\mEGFPC1H2B_Noc\H2B-mCherry_mEGFP_0_R1_P1_K1_Ch2-Ch1.zen
2.910001e+01	1.314666e+02	20150213_STAG2gfpcf2_Prometa\MitoSys2\Calibration\mEGFPC1H2B_Noc\H2B-mCherry_mEGFP_0_R1_P1_K1_Ch2-Ch1.zen
2.916001e+01	1.338500e+02	20150213_STAG2gfpcf2_Prometa\MitoSys2\Calibration\mEGFPC1H2B_Noc\H2B-mCherry_mEGFP_0_R1_P1_K1_Ch2-Ch1.zen
2.922001e+01	1.319666e+02	20150213_STAG2gfpcf2_Prometa\MitoSys2\Calibration\mEGFPC1H2B_Noc\H2B-mCherry_mEGFP_0_R1_P1_K1_Ch2-Ch1.zen
2.928001e+01	1.324666e+02	20150213_STAG2gfpcf2_Prometa\MitoSys2\Calibration\mEGFPC1H2B_Noc\H2B-mCherry_mEGFP_0_R1_P1_K1_Ch2-Ch1.zen
2.934001e+01	1.322500e+02	20150213_STAG2gfpcf2_Prometa\MitoSys2\Calibration\mEGFPC1H2B_Noc\H2B-mCherry_mEGFP_0_R1_P1_K1_Ch2-Ch1.zen
2.940001e+01	1.313666e+02	20150213_STAG2gfpcf2_Prometa\MitoSys2\Calibration\mEGFPC1H2B_Noc\H2B-mCherry_mEGFP_0_R1_P1_K1_Ch2-Ch1.zen
2.946001e+01	1.361000e+02	20150213_STAG2gfpcf2_Prometa\MitoSys2\Calibration\mEGFPC1H2B_Noc\H2B-mCherry_mEGFP_0_R1_P1_K1_Ch2-Ch1.zen
2.952001e+01	1.326666e+02	20150213_STAG2gfpcf2_Prometa\MitoSys2\Calibration\mEGFPC1H2B_Noc\H2B-mCherry_mEGFP_0_R1_P1_K1_Ch2-Ch1.zen
2.958001e+01	1.351833e+02	20150213_STAG2gfpcf2_Prometa\MitoSys2\Calibration\mEGFPC1H2B_Noc\H2B-mCherry_mEGFP_0_R1_P1_K1_Ch2-Ch1.zen
2.964001e+01	1.236166e+02	20150213_STAG2gfpcf2_Prometa\MitoSys2\Calibration\mEGFPC1H2B_Noc\H2B-mCherry_mEGFP_0_R1_P1_K1_Ch2-Ch1.zen
2.970001e+01	1.255000e+02	20150213_STAG2gfpcf2_Prometa\MitoSys2\Calibration\mEGFPC1H2B_Noc\H2B-mCherry_mEGFP_0_R1_P1_K1_Ch2-Ch1.zen
2.976001e+01	1.328166e+02	20150213_STAG2gfpcf2_Prometa\MitoSys2\Calibration\mEGFPC1H2B_Noc\H2B-mCherry_mEGFP_0_R1_P1_K1_Ch2-Ch1.zen
2.982001e+01	1.315666e+02	20150213_STAG2gfpcf2_Prometa\MitoSys2\Calibration\mEGFPC1H2B_Noc\H2B-mCherry_mEGFP_0_R1_P1_K1_Ch2-Ch1.zen
2.988001e+01	1.276166e+02	20150213_STAG2gfpcf2_Prometa\MitoSys2\Calibration\mEGFPC1H2B_Noc\H2B-mCherry_mEGFP_0_R1_P1_K1_Ch2-Ch1.zen
2.994001e+01	1.375833e+02	20150213_STAG2gfpcf2_Prometa\MitoSys2\Calibration\mEGFPC1H2B_Noc\H2B-mCherry_mEGFP_0_R1_P1_K1_Ch2-Ch1.zen
0	1.160666e+02	20150213_STAG2gfpcf2_Prometa\MitoSys2\Calibration\mEGFPC1H2B_Noc\H2B-mCherry_mEGFP_0_R1_P4_K1_Ch2-Ch1.zen
6.000000e-02	1.140666e+02	20150213_STAG2gfpcf2_Prometa\MitoSys2\Calibration\mEGFPC1H2B_Noc\H2B-mCherry_mEGFP_0_R1_P4_K1_Ch2-Ch1.zen
1.200000e-01	1.184333e+02	20150213_STAG2gfpcf2_Prometa\MitoSys2\Calibration\mEGFPC1H2B_Noc\H2B-mCherry_mEGFP_0_R1_P4_K1_Ch2-Ch1.zen
1.800000e-01	1.139000e+02	20150213_STAG2gfpcf2_Prometa\MitoSys2\Calibration\mEGFPC1H2B_Noc\H2B-mCherry_mEGFP_0_R1_P4_K1_Ch2-Ch1.zen
2.400000e-01	1.132999e+02	20150213_STAG2gfpcf2_Prometa\MitoSys2\Calibration\mEGFPC1H2B_Noc\H2B-mCherry_mEGFP_0_R1_P4_K1_Ch2-Ch1.zen
3.000000e-01	1.170166e+02	20150213_STAG2gfpcf2_Prometa\MitoSys2\Calibration\mEGFPC1H2B_Noc\H2B-mCherry_mEGFP_0_R1_P4_K1_Ch2-Ch1.zen
3.600000e-01	1.178500e+02	20150213_STAG2gfpcf2_Prometa\MitoSys2\Calibration\mEGFPC1H2B_Noc\H2B-mCherry_mEGFP_0_R1_P4_K1_Ch2-Ch1.zen
4.200000e-01	1.066333e+02	20150213_STAG2gfpcf2_Prometa\MitoSys2\Calibration\mEGFPC1H2B_Noc\H2B-mCherry_mEGFP_0_R1_P4_K1_Ch2-Ch1.zen
4.800000e-01	1.043333e+02	20150213_STAG2gfpcf2_Prometa\MitoSys2\Calibration\mEGFPC1H2B_Noc\H2B-mCherry_mEGFP_0_R1_P4_K1_Ch2-Ch1.zen
5.400000e-01	1.130833e+02	20150213_STAG2gfpcf2_Prometa\MitoSys2\Calibration\mEGFPC1H2B_Noc\H2B-mCherry_mEGFP_0_R1_P4_K1_Ch2-Ch1.zen
6.000000e-01	1.113833e+02	20150213_STAG2gfpcf2_Prometa\MitoSys2\Calibration\mEGFPC1H2B_Noc\H2B-mCherry_mEGFP_0_R1_P4_K1_Ch2-Ch1.zen
6.600000e-01	1.107333e+02	20150213_STAG2gfpcf2_Prometa\MitoSys2\Calibration\mEGFPC1H2B_Noc\H2B-mCherry_mEGFP_0_R1_P4_K1_Ch2-Ch1.zen
7.200000e-01	1.184500e+02	20150213_STAG2gfpcf2_Prometa\MitoSys2\Calibration\mEGFPC1H2B_Noc\H2B-mCherry_mEGFP_0_R1_P4_K1_Ch2-Ch1.zen
7.800000e-01	1.122666e+02	20150213_STAG2gfpcf2_Prometa\MitoSys2\Calibration\mEGFPC1H2B_Noc\H2B-mCherry_mEGFP_0_R1_P4_K1_Ch2-Ch1.zen
8.400000e-01	1.133500e+02	20150213_STAG2gfpcf2_Prometa\MitoSys2\Calibration\mEGFPC1H2B_Noc\H2B-mCherry_mEGFP_0_R1_P4_K1_Ch2-Ch1.zen
9.000000e-01	1.091166e+02	20150213_STAG2gfpcf2_Prometa\MitoSys2\Calibration\mEGFPC1H2B_Noc\H2B-mCherry_mEGFP_0_R1_P4_K1_Ch2-Ch1.zen
9.600000e-01	1.151333e+02	20150213_STAG2gfpcf2_Prometa\MitoSys2\Calibration\mEGFPC1H2B_Noc\H2B-mCherry_mEGFP_0_R1_P4_K1_Ch2-Ch1.zen
1.020000e+00	1.129999e+02	20150213_STAG2gfpcf2_Prometa\MitoSys2\Calibration\mEGFPC1H2B_Noc\H2B-mCherry_mEGFP_0_R1_P4_K1_Ch2-Ch1.zen
1.080000e+00	1.080666e+02	20150213_STAG2gfpcf2_Prometa\MitoSys2\Calibration\mEGFPC1H2B_Noc\H2B-mCherry_mEGFP_0_R1_P4_K1_Ch2-Ch1.zen
1.140000e+00	1.068166e+02	20150213_STAG2gfpcf2_Prometa\MitoSys2\Calibration\mEGFPC1H2B_Noc\H2B-mCherry_mEGFP_0_R1_P4_K1_Ch2-Ch1.zen
1.200000e+00	1.061166e+02	20150213_STAG2gfpcf2_Prometa\MitoSys2\Calibration\mEGFPC1H2B_Noc\H2B-mCherry_mEGFP_0_R1_P4_K1_Ch2-Ch1.zen
1.260000e+00	1.066000e+02	20150213_STAG2gfpcf2_Prometa\MitoSys2\Calibration\mEGFPC1H2B_Noc\H2B-mCherry_mEGFP_0_R1_P4_K1_Ch2-Ch1.zen
1.320000e+00	1.122333e+02	20150213_STAG2gfpcf2_Prometa\MitoSys2\Calibration\mEGFPC1H2B_Noc\H2B-mCherry_mEGFP_0_R1_P4_K1_Ch2-Ch1.zen
1.380000e+00	1.139166e+02	20150213_STAG2gfpcf2_Prometa\MitoSys2\Calibration\mEGFPC1H2B_Noc\H2B-mCherry_mEGFP_0_R1_P4_K1_Ch2-Ch1.zen
1.440000e+00	1.114666e+02	20150213_STAG2gfpcf2_Prometa\MitoSys2\Calibration\mEGFPC1H2B_Noc\H2B-mCherry_mEGFP_0_R1_P4_K1_Ch2-Ch1.zen
1.500000e+00	1.148166e+02	20150213_STAG2gfpcf2_Prometa\MitoSys2\Calibration\mEGFPC1H2B_Noc\H2B-mCherry_mEGFP_0_R1_P4_K1_Ch2-Ch1.zen
1.560000e+00	1.131166e+02	20150213_STAG2gfpcf2_Prometa\MitoSys2\Calibration\mEGFPC1H2B_Noc\H2B-mCherry_mEGFP_0_R1_P4_K1_Ch2-Ch1.zen
1.620000e+00	1.167000e+02	20150213_STAG2gfpcf2_Prometa\MitoSys2\Calibration\mEGFPC1H2B_Noc\H2B-mCherry_mEGFP_0_R1_P4_K1_Ch2-Ch1.zen
1.680000e+00	1.227000e+02	20150213_STAG2gfpcf2_Prometa\MitoSys2\Calibration\mEGFPC1H2B_Noc\H2B-mCherry_mEGFP_0_R1_P4_K1_Ch2-Ch1.zen
1.740000e+00	1.161666e+02	20150213_STAG2gfpcf2_Prometa\MitoSys2\Calibration\mEGFPC1H2B_Noc\H2B-mCherry_mEGFP_0_R1_P4_K1_Ch2-Ch1.zen
1.800000e+00	1.177333e+02	20150213_STAG2gfpcf2_Prometa\MitoSys2\Calibration\mEGFPC1H2B_Noc\H2B-mCherry_mEGFP_0_R1_P4_K1_Ch2-Ch1.zen
1.860000e+00	1.173166e+02	20150213_STAG2gfpcf2_Prometa\MitoSys2\Calibration\mEGFPC1H2B_Noc\H2B-mCherry_mEGFP_0_R1_P4_K1_Ch2-Ch1.zen
1.920000e+00	1.123166e+02	20150213_STAG2gfpcf2_Prometa\MitoSys2\Calibration\mEGFPC1H2B_Noc\H2B-mCherry_mEGFP_0_R1_P4_K1_Ch2-Ch1.zen
1.980000e+00	1.079333e+02	20150213_STAG2gfpcf2_Prometa\MitoSys2\Calibration\mEGFPC1H2B_Noc\H2B-mCherry_mEGFP_0_R1_P4_K1_Ch2-Ch1.zen
2.040000e+00	1.107333e+02	20150213_STAG2gfpcf2_Prometa\MitoSys2\Calibration\mEGFPC1H2B_Noc\H2B-mCherry_mEGFP_0_R1_P4_K1_Ch2-Ch1.zen
2.100000e+00	1.123666e+02	20150213_STAG2gfpcf2_Prometa\MitoSys2\Calibration\mEGFPC1H2B_Noc\H2B-mCherry_mEGFP_0_R1_P4_K1_Ch2-Ch1.zen
2.160000e+00	1.116500e+02	20150213_STAG2gfpcf2_Prometa\MitoSys2\Calibration\mEGFPC1H2B_Noc\H2B-mCherry_mEGFP_0_R1_P4_K1_Ch2-Ch1.zen
2.220000e+00	1.144000e+02	20150213_STAG2gfpcf2_Prometa\MitoSys2\Calibration\mEGFPC1H2B_Noc\H2B-mCherry_mEGFP_0_R1_P4_K1_Ch2-Ch1.zen
2.280000e+00	1.088666e+02	20150213_STAG2gfpcf2_Prometa\MitoSys2\Calibration\mEGFPC1H2B_Noc\H2B-mCherry_mEGFP_0_R1_P4_K1_Ch2-Ch1.zen
2.340000e+00	1.122833e+02	20150213_STAG2gfpcf2_Prometa\MitoSys2\Calibration\mEGFPC1H2B_Noc\H2B-mCherry_mEGFP_0_R1_P4_K1_Ch2-Ch1.zen
2.400000e+00	1.159500e+02	20150213_STAG2gfpcf2_Prometa\MitoSys2\Calibration\mEGFPC1H2B_Noc\H2B-mCherry_mEGFP_0_R1_P4_K1_Ch2-Ch1.zen
2.460000e+00	1.108333e+02	20150213_STAG2gfpcf2_Prometa\MitoSys2\Calibration\mEGFPC1H2B_Noc\H2B-mCherry_mEGFP_0_R1_P4_K1_Ch2-Ch1.zen
2.520000e+00	1.102333e+02	20150213_STAG2gfpcf2_Prometa\MitoSys2\Calibration\mEGFPC1H2B_Noc\H2B-mCherry_mEGFP_0_R1_P4_K1_Ch2-Ch1.zen
2.580000e+00	1.129666e+02	20150213_STAG2gfpcf2_Prometa\MitoSys2\Calibration\mEGFPC1H2B_Noc\H2B-mCherry_mEGFP_0_R1_P4_K1_Ch2-Ch1.zen
2.640000e+00	1.084666e+02	20150213_STAG2gfpcf2_Prometa\MitoSys2\Calibration\mEGFPC1H2B_Noc\H2B-mCherry_mEGFP_0_R1_P4_K1_Ch2-Ch1.zen
2.700000e+00	1.168500e+02	20150213_STAG2gfpcf2_Prometa\MitoSys2\Calibration\mEGFPC1H2B_Noc\H2B-mCherry_mEGFP_0_R1_P4_K1_Ch2-Ch1.zen
2.760000e+00	1.117166e+02	20150213_STAG2gfpcf2_Prometa\MitoSys2\Calibration\mEGFPC1H2B_Noc\H2B-mCherry_mEGFP_0_R1_P4_K1_Ch2-Ch1.zen
2.820000e+00	1.162999e+02	20150213_STAG2gfpcf2_Prometa\MitoSys2\Calibration\mEGFPC1H2B_Noc\H2B-mCherry_mEGFP_0_R1_P4_K1_Ch2-Ch1.zen
2.880000e+00	1.284333e+02	20150213_STAG2gfpcf2_Prometa\MitoSys2\Calibration\mEGFPC1H2B_Noc\H2B-mCherry_mEGFP_0_R1_P4_K1_Ch2-Ch1.zen
2.940000e+00	1.162833e+02	20150213_STAG2gfpcf2_Prometa\MitoSys2\Calibration\mEGFPC1H2B_Noc\H2B-mCherry_mEGFP_0_R1_P4_K1_Ch2-Ch1.zen
3	1.158500e+02	20150213_STAG2gfpcf2_Prometa\MitoSys2\Calibration\mEGFPC1H2B_Noc\H2B-mCherry_mEGFP_0_R1_P4_K1_Ch2-Ch1.zen
3.060000e+00	1.137833e+02	20150213_STAG2gfpcf2_Prometa\MitoSys2\Calibration\mEGFPC1H2B_Noc\H2B-mCherry_mEGFP_0_R1_P4_K1_Ch2-Ch1.zen
3.120000e+00	1.131166e+02	20150213_STAG2gfpcf2_Prometa\MitoSys2\Calibration\mEGFPC1H2B_Noc\H2B-mCherry_mEGFP_0_R1_P4_K1_Ch2-Ch1.zen
3.180000e+00	1.199333e+02	20150213_STAG2gfpcf2_Prometa\MitoSys2\Calibration\mEGFPC1H2B_Noc\H2B-mCherry_mEGFP_0_R1_P4_K1_Ch2-Ch1.zen
3.240000e+00	1.185166e+02	20150213_STAG2gfpcf2_Prometa\MitoSys2\Calibration\mEGFPC1H2B_Noc\H2B-mCherry_mEGFP_0_R1_P4_K1_Ch2-Ch1.zen
3.300000e+00	1.090333e+02	20150213_STAG2gfpcf2_Prometa\MitoSys2\Calibration\mEGFPC1H2B_Noc\H2B-mCherry_mEGFP_0_R1_P4_K1_Ch2-Ch1.zen
3.360000e+00	1.095666e+02	20150213_STAG2gfpcf2_Prometa\MitoSys2\Calibration\mEGFPC1H2B_Noc\H2B-mCherry_mEGFP_0_R1_P4_K1_Ch2-Ch1.zen
3.420000e+00	1.141500e+02	20150213_STAG2gfpcf2_Prometa\MitoSys2\Calibration\mEGFPC1H2B_Noc\H2B-mCherry_mEGFP_0_R1_P4_K1_Ch2-Ch1.zen
3.480000e+00	1.072666e+02	20150213_STAG2gfpcf2_Prometa\MitoSys2\Calibration\mEGFPC1H2B_Noc\H2B-mCherry_mEGFP_0_R1_P4_K1_Ch2-Ch1.zen
3.540000e+00	1.137499e+02	20150213_STAG2gfpcf2_Prometa\MitoSys2\Calibration\mEGFPC1H2B_Noc\H2B-mCherry_mEGFP_0_R1_P4_K1_Ch2-Ch1.zen
3.600000e+00	1.121833e+02	20150213_STAG2gfpcf2_Prometa\MitoSys2\Calibration\mEGFPC1H2B_Noc\H2B-mCherry_mEGFP_0_R1_P4_K1_Ch2-Ch1.zen
3.660000e+00	1.162499e+02	20150213_STAG2gfpcf2_Prometa\MitoSys2\Calibration\mEGFPC1H2B_Noc\H2B-mCherry_mEGFP_0_R1_P4_K1_Ch2-Ch1.zen
3.720000e+00	1.062000e+02	20150213_STAG2gfpcf2_Prometa\MitoSys2\Calibration\mEGFPC1H2B_Noc\H2B-mCherry_mEGFP_0_R1_P4_K1_Ch2-Ch1.zen
3.780000e+00	1.096833e+02	20150213_STAG2gfpcf2_Prometa\MitoSys2\Calibration\mEGFPC1H2B_Noc\H2B-mCherry_mEGFP_0_R1_P4_K1_Ch2-Ch1.zen
3.840000e+00	1.090500e+02	20150213_STAG2gfpcf2_Prometa\MitoSys2\Calibration\mEGFPC1H2B_Noc\H2B-mCherry_mEGFP_0_R1_P4_K1_Ch2-Ch1.zen
3.900000e+00	1.067000e+02	20150213_STAG2gfpcf2_Prometa\MitoSys2\Calibration\mEGFPC1H2B_Noc\H2B-mCherry_mEGFP_0_R1_P4_K1_Ch2-Ch1.zen
3.960000e+00	1.086500e+02	20150213_STAG2gfpcf2_Prometa\MitoSys2\Calibration\mEGFPC1H2B_Noc\H2B-mCherry_mEGFP_0_R1_P4_K1_Ch2-Ch1.zen
4.020000e+00	1.078000e+02	20150213_STAG2gfpcf2_Prometa\MitoSys2\Calibration\mEGFPC1H2B_Noc\H2B-mCherry_mEGFP_0_R1_P4_K1_Ch2-Ch1.zen
4.080000e+00	1.113833e+02	20150213_STAG2gfpcf2_Prometa\MitoSys2\Calibration\mEGFPC1H2B_Noc\H2B-mCherry_mEGFP_0_R1_P4_K1_Ch2-Ch1.zen
4.140000e+00	1.071500e+02	20150213_STAG2gfpcf2_Prometa\MitoSys2\Calibration\mEGFPC1H2B_Noc\H2B-mCherry_mEGFP_0_R1_P4_K1_Ch2-Ch1.zen
4.200000e+00	1.131166e+02	20150213_STAG2gfpcf2_Prometa\MitoSys2\Calibration\mEGFPC1H2B_Noc\H2B-mCherry_mEGFP_0_R1_P4_K1_Ch2-Ch1.zen
4.260000e+00	1.091000e+02	20150213_STAG2gfpcf2_Prometa\MitoSys2\Calibration\mEGFPC1H2B_Noc\H2B-mCherry_mEGFP_0_R1_P4_K1_Ch2-Ch1.zen
4.320000e+00	1.066500e+02	20150213_STAG2gfpcf2_Prometa\MitoSys2\Calibration\mEGFPC1H2B_Noc\H2B-mCherry_mEGFP_0_R1_P4_K1_Ch2-Ch1.zen
4.380000e+00	1.131333e+02	20150213_STAG2gfpcf2_Prometa\MitoSys2\Calibration\mEGFPC1H2B_Noc\H2B-mCherry_mEGFP_0_R1_P4_K1_Ch2-Ch1.zen
4.440000e+00	1.073000e+02	20150213_STAG2gfpcf2_Prometa\MitoSys2\Calibration\mEGFPC1H2B_Noc\H2B-mCherry_mEGFP_0_R1_P4_K1_Ch2-Ch1.zen
4.500000e+00	1.009666e+02	20150213_STAG2gfpcf2_Prometa\MitoSys2\Calibration\mEGFPC1H2B_Noc\H2B-mCherry_mEGFP_0_R1_P4_K1_Ch2-Ch1.zen
4.560000e+00	1.031500e+02	20150213_STAG2gfpcf2_Prometa\MitoSys2\Calibration\mEGFPC1H2B_Noc\H2B-mCherry_mEGFP_0_R1_P4_K1_Ch2-Ch1.zen
4.620000e+00	9.558329e+01	20150213_STAG2gfpcf2_Prometa\MitoSys2\Calibration\mEGFPC1H2B_Noc\H2B-mCherry_mEGFP_0_R1_P4_K1_Ch2-Ch1.zen
4.680000e+00	1.014833e+02	20150213_STAG2gfpcf2_Prometa\MitoSys2\Calibration\mEGFPC1H2B_Noc\H2B-mCherry_mEGFP_0_R1_P4_K1_Ch2-Ch1.zen
4.740000e+00	1.056000e+02	20150213_STAG2gfpcf2_Prometa\MitoSys2\Calibration\mEGFPC1H2B_Noc\H2B-mCherry_mEGFP_0_R1_P4_K1_Ch2-Ch1.zen
4.800000e+00	1.067833e+02	20150213_STAG2gfpcf2_Prometa\MitoSys2\Calibration\mEGFPC1H2B_Noc\H2B-mCherry_mEGFP_0_R1_P4_K1_Ch2-Ch1.zen
4.860000e+00	1.064166e+02	20150213_STAG2gfpcf2_Prometa\MitoSys2\Calibration\mEGFPC1H2B_Noc\H2B-mCherry_mEGFP_0_R1_P4_K1_Ch2-Ch1.zen
4.920000e+00	1.055166e+02	20150213_STAG2gfpcf2_Prometa\MitoSys2\Calibration\mEGFPC1H2B_Noc\H2B-mCherry_mEGFP_0_R1_P4_K1_Ch2-Ch1.zen
4.980000e+00	1.064833e+02	20150213_STAG2gfpcf2_Prometa\MitoSys2\Calibration\mEGFPC1H2B_Noc\H2B-mCherry_mEGFP_0_R1_P4_K1_Ch2-Ch1.zen
5.040000e+00	1.000666e+02	20150213_STAG2gfpcf2_Prometa\MitoSys2\Calibration\mEGFPC1H2B_Noc\H2B-mCherry_mEGFP_0_R1_P4_K1_Ch2-Ch1.zen
5.100000e+00	1.023166e+02	20150213_STAG2gfpcf2_Prometa\MitoSys2\Calibration\mEGFPC1H2B_Noc\H2B-mCherry_mEGFP_0_R1_P4_K1_Ch2-Ch1.zen
5.160000e+00	1.007666e+02	20150213_STAG2gfpcf2_Prometa\MitoSys2\Calibration\mEGFPC1H2B_Noc\H2B-mCherry_mEGFP_0_R1_P4_K1_Ch2-Ch1.zen
5.220000e+00	1.042499e+02	20150213_STAG2gfpcf2_Prometa\MitoSys2\Calibration\mEGFPC1H2B_Noc\H2B-mCherry_mEGFP_0_R1_P4_K1_Ch2-Ch1.zen
5.280000e+00	1.054333e+02	20150213_STAG2gfpcf2_Prometa\MitoSys2\Calibration\mEGFPC1H2B_Noc\H2B-mCherry_mEGFP_0_R1_P4_K1_Ch2-Ch1.zen
5.340000e+00	1.063000e+02	20150213_STAG2gfpcf2_Prometa\MitoSys2\Calibration\mEGFPC1H2B_Noc\H2B-mCherry_mEGFP_0_R1_P4_K1_Ch2-Ch1.zen
5.400000e+00	1.044999e+02	20150213_STAG2gfpcf2_Prometa\MitoSys2\Calibration\mEGFPC1H2B_Noc\H2B-mCherry_mEGFP_0_R1_P4_K1_Ch2-Ch1.zen
5.460000e+00	1.054500e+02	20150213_STAG2gfpcf2_Prometa\MitoSys2\Calibration\mEGFPC1H2B_Noc\H2B-mCherry_mEGFP_0_R1_P4_K1_Ch2-Ch1.zen
5.520000e+00	1.043000e+02	20150213_STAG2gfpcf2_Prometa\MitoSys2\Calibration\mEGFPC1H2B_Noc\H2B-mCherry_mEGFP_0_R1_P4_K1_Ch2-Ch1.zen
5.580000e+00	1.026166e+02	20150213_STAG2gfpcf2_Prometa\MitoSys2\Calibration\mEGFPC1H2B_Noc\H2B-mCherry_mEGFP_0_R1_P4_K1_Ch2-Ch1.zen
5.640000e+00	1.113500e+02	20150213_STAG2gfpcf2_Prometa\MitoSys2\Calibration\mEGFPC1H2B_Noc\H2B-mCherry_mEGFP_0_R1_P4_K1_Ch2-Ch1.zen
5.700000e+00	1.049000e+02	20150213_STAG2gfpcf2_Prometa\MitoSys2\Calibration\mEGFPC1H2B_Noc\H2B-mCherry_mEGFP_0_R1_P4_K1_Ch2-Ch1.zen
5.760000e+00	1.025166e+02	20150213_STAG2gfpcf2_Prometa\MitoSys2\Calibration\mEGFPC1H2B_Noc\H2B-mCherry_mEGFP_0_R1_P4_K1_Ch2-Ch1.zen
5.820000e+00	1.043666e+02	20150213_STAG2gfpcf2_Prometa\MitoSys2\Calibration\mEGFPC1H2B_Noc\H2B-mCherry_mEGFP_0_R1_P4_K1_Ch2-Ch1.zen
5.880000e+00	1.028000e+02	20150213_STAG2gfpcf2_Prometa\MitoSys2\Calibration\mEGFPC1H2B_Noc\H2B-mCherry_mEGFP_0_R1_P4_K1_Ch2-Ch1.zen
5.940000e+00	1.042666e+02	20150213_STAG2gfpcf2_Prometa\MitoSys2\Calibration\mEGFPC1H2B_Noc\H2B-mCherry_mEGFP_0_R1_P4_K1_Ch2-Ch1.zen
6	1.050500e+02	20150213_STAG2gfpcf2_Prometa\MitoSys2\Calibration\mEGFPC1H2B_Noc\H2B-mCherry_mEGFP_0_R1_P4_K1_Ch2-Ch1.zen
6.060000e+00	1.076166e+02	20150213_STAG2gfpcf2_Prometa\MitoSys2\Calibration\mEGFPC1H2B_Noc\H2B-mCherry_mEGFP_0_R1_P4_K1_Ch2-Ch1.zen
6.120000e+00	9.891663e+01	20150213_STAG2gfpcf2_Prometa\MitoSys2\Calibration\mEGFPC1H2B_Noc\H2B-mCherry_mEGFP_0_R1_P4_K1_Ch2-Ch1.zen
6.180000e+00	1.005000e+02	20150213_STAG2gfpcf2_Prometa\MitoSys2\Calibration\mEGFPC1H2B_Noc\H2B-mCherry_mEGFP_0_R1_P4_K1_Ch2-Ch1.zen
6.240000e+00	1.052333e+02	20150213_STAG2gfpcf2_Prometa\MitoSys2\Calibration\mEGFPC1H2B_Noc\H2B-mCherry_mEGFP_0_R1_P4_K1_Ch2-Ch1.zen
6.300000e+00	1.003166e+02	20150213_STAG2gfpcf2_Prometa\MitoSys2\Calibration\mEGFPC1H2B_Noc\H2B-mCherry_mEGFP_0_R1_P4_K1_Ch2-Ch1.zen
6.360000e+00	1.037833e+02	20150213_STAG2gfpcf2_Prometa\MitoSys2\Calibration\mEGFPC1H2B_Noc\H2B-mCherry_mEGFP_0_R1_P4_K1_Ch2-Ch1.zen
6.420000e+00	1.057166e+02	20150213_STAG2gfpcf2_Prometa\MitoSys2\Calibration\mEGFPC1H2B_Noc\H2B-mCherry_mEGFP_0_R1_P4_K1_Ch2-Ch1.zen
6.480000e+00	1.000333e+02	20150213_STAG2gfpcf2_Prometa\MitoSys2\Calibration\mEGFPC1H2B_Noc\H2B-mCherry_mEGFP_0_R1_P4_K1_Ch2-Ch1.zen
6.540000e+00	1.020833e+02	20150213_STAG2gfpcf2_Prometa\MitoSys2\Calibration\mEGFPC1H2B_Noc\H2B-mCherry_mEGFP_0_R1_P4_K1_Ch2-Ch1.zen
6.600000e+00	1.097166e+02	20150213_STAG2gfpcf2_Prometa\MitoSys2\Calibration\mEGFPC1H2B_Noc\H2B-mCherry_mEGFP_0_R1_P4_K1_Ch2-Ch1.zen
6.660000e+00	1.048666e+02	20150213_STAG2gfpcf2_Prometa\MitoSys2\Calibration\mEGFPC1H2B_Noc\H2B-mCherry_mEGFP_0_R1_P4_K1_Ch2-Ch1.zen
6.720000e+00	1.025833e+02	20150213_STAG2gfpcf2_Prometa\MitoSys2\Calibration\mEGFPC1H2B_Noc\H2B-mCherry_mEGFP_0_R1_P4_K1_Ch2-Ch1.zen
6.780000e+00	1.124166e+02	20150213_STAG2gfpcf2_Prometa\MitoSys2\Calibration\mEGFPC1H2B_Noc\H2B-mCherry_mEGFP_0_R1_P4_K1_Ch2-Ch1.zen
6.840000e+00	1.101333e+02	20150213_STAG2gfpcf2_Prometa\MitoSys2\Calibration\mEGFPC1H2B_Noc\H2B-mCherry_mEGFP_0_R1_P4_K1_Ch2-Ch1.zen
6.900000e+00	1.083833e+02	20150213_STAG2gfpcf2_Prometa\MitoSys2\Calibration\mEGFPC1H2B_Noc\H2B-mCherry_mEGFP_0_R1_P4_K1_Ch2-Ch1.zen
6.960000e+00	1.122166e+02	20150213_STAG2gfpcf2_Prometa\MitoSys2\Calibration\mEGFPC1H2B_Noc\H2B-mCherry_mEGFP_0_R1_P4_K1_Ch2-Ch1.zen
7.020000e+00	1.066666e+02	20150213_STAG2gfpcf2_Prometa\MitoSys2\Calibration\mEGFPC1H2B_Noc\H2B-mCherry_mEGFP_0_R1_P4_K1_Ch2-Ch1.zen
7.080000e+00	1.064166e+02	20150213_STAG2gfpcf2_Prometa\MitoSys2\Calibration\mEGFPC1H2B_Noc\H2B-mCherry_mEGFP_0_R1_P4_K1_Ch2-Ch1.zen
7.140000e+00	1.016166e+02	20150213_STAG2gfpcf2_Prometa\MitoSys2\Calibration\mEGFPC1H2B_Noc\H2B-mCherry_mEGFP_0_R1_P4_K1_Ch2-Ch1.zen
7.200000e+00	1.115666e+02	20150213_STAG2gfpcf2_Prometa\MitoSys2\Calibration\mEGFPC1H2B_Noc\H2B-mCherry_mEGFP_0_R1_P4_K1_Ch2-Ch1.zen
7.260000e+00	1.093333e+02	20150213_STAG2gfpcf2_Prometa\MitoSys2\Calibration\mEGFPC1H2B_Noc\H2B-mCherry_mEGFP_0_R1_P4_K1_Ch2-Ch1.zen
7.320000e+00	1.102166e+02	20150213_STAG2gfpcf2_Prometa\MitoSys2\Calibration\mEGFPC1H2B_Noc\H2B-mCherry_mEGFP_0_R1_P4_K1_Ch2-Ch1.zen
7.380000e+00	1.048000e+02	20150213_STAG2gfpcf2_Prometa\MitoSys2\Calibration\mEGFPC1H2B_Noc\H2B-mCherry_mEGFP_0_R1_P4_K1_Ch2-Ch1.zen
7.440000e+00	1.054666e+02	20150213_STAG2gfpcf2_Prometa\MitoSys2\Calibration\mEGFPC1H2B_Noc\H2B-mCherry_mEGFP_0_R1_P4_K1_Ch2-Ch1.zen
7.500000e+00	1.094666e+02	20150213_STAG2gfpcf2_Prometa\MitoSys2\Calibration\mEGFPC1H2B_Noc\H2B-mCherry_mEGFP_0_R1_P4_K1_Ch2-Ch1.zen
7.560000e+00	9.766663e+01	20150213_STAG2gfpcf2_Prometa\MitoSys2\Calibration\mEGFPC1H2B_Noc\H2B-mCherry_mEGFP_0_R1_P4_K1_Ch2-Ch1.zen
7.620000e+00	1.064833e+02	20150213_STAG2gfpcf2_Prometa\MitoSys2\Calibration\mEGFPC1H2B_Noc\H2B-mCherry_mEGFP_0_R1_P4_K1_Ch2-Ch1.zen
7.680000e+00	1.176166e+02	20150213_STAG2gfpcf2_Prometa\MitoSys2\Calibration\mEGFPC1H2B_Noc\H2B-mCherry_mEGFP_0_R1_P4_K1_Ch2-Ch1.zen
7.740000e+00	1.079833e+02	20150213_STAG2gfpcf2_Prometa\MitoSys2\Calibration\mEGFPC1H2B_Noc\H2B-mCherry_mEGFP_0_R1_P4_K1_Ch2-Ch1.zen
7.800000e+00	1.137999e+02	20150213_STAG2gfpcf2_Prometa\MitoSys2\Calibration\mEGFPC1H2B_Noc\H2B-mCherry_mEGFP_0_R1_P4_K1_Ch2-Ch1.zen
7.860000e+00	1.068333e+02	20150213_STAG2gfpcf2_Prometa\MitoSys2\Calibration\mEGFPC1H2B_Noc\H2B-mCherry_mEGFP_0_R1_P4_K1_Ch2-Ch1.zen
7.920000e+00	1.008000e+02	20150213_STAG2gfpcf2_Prometa\MitoSys2\Calibration\mEGFPC1H2B_Noc\H2B-mCherry_mEGFP_0_R1_P4_K1_Ch2-Ch1.zen
7.980000e+00	1.006833e+02	20150213_STAG2gfpcf2_Prometa\MitoSys2\Calibration\mEGFPC1H2B_Noc\H2B-mCherry_mEGFP_0_R1_P4_K1_Ch2-Ch1.zen
8.040000e+00	1.046500e+02	20150213_STAG2gfpcf2_Prometa\MitoSys2\Calibration\mEGFPC1H2B_Noc\H2B-mCherry_mEGFP_0_R1_P4_K1_Ch2-Ch1.zen
8.100000e+00	1.063500e+02	20150213_STAG2gfpcf2_Prometa\MitoSys2\Calibration\mEGFPC1H2B_Noc\H2B-mCherry_mEGFP_0_R1_P4_K1_Ch2-Ch1.zen
8.160000e+00	1.143166e+02	20150213_STAG2gfpcf2_Prometa\MitoSys2\Calibration\mEGFPC1H2B_Noc\H2B-mCherry_mEGFP_0_R1_P4_K1_Ch2-Ch1.zen
8.220000e+00	1.119166e+02	20150213_STAG2gfpcf2_Prometa\MitoSys2\Calibration\mEGFPC1H2B_Noc\H2B-mCherry_mEGFP_0_R1_P4_K1_Ch2-Ch1.zen
8.280000e+00	1.026833e+02	20150213_STAG2gfpcf2_Prometa\MitoSys2\Calibration\mEGFPC1H2B_Noc\H2B-mCherry_mEGFP_0_R1_P4_K1_Ch2-Ch1.zen
8.340000e+00	1.198333e+02	20150213_STAG2gfpcf2_Prometa\MitoSys2\Calibration\mEGFPC1H2B_Noc\H2B-mCherry_mEGFP_0_R1_P4_K1_Ch2-Ch1.zen
8.400000e+00	1.034333e+02	20150213_STAG2gfpcf2_Prometa\MitoSys2\Calibration\mEGFPC1H2B_Noc\H2B-mCherry_mEGFP_0_R1_P4_K1_Ch2-Ch1.zen
8.460000e+00	1.043000e+02	20150213_STAG2gfpcf2_Prometa\MitoSys2\Calibration\mEGFPC1H2B_Noc\H2B-mCherry_mEGFP_0_R1_P4_K1_Ch2-Ch1.zen
8.520000e+00	1.026666e+02	20150213_STAG2gfpcf2_Prometa\MitoSys2\Calibration\mEGFPC1H2B_Noc\H2B-mCherry_mEGFP_0_R1_P4_K1_Ch2-Ch1.zen
8.580000e+00	1.083500e+02	20150213_STAG2gfpcf2_Prometa\MitoSys2\Calibration\mEGFPC1H2B_Noc\H2B-mCherry_mEGFP_0_R1_P4_K1_Ch2-Ch1.zen
8.640000e+00	1.084333e+02	20150213_STAG2gfpcf2_Prometa\MitoSys2\Calibration\mEGFPC1H2B_Noc\H2B-mCherry_mEGFP_0_R1_P4_K1_Ch2-Ch1.zen
8.700000e+00	1.113000e+02	20150213_STAG2gfpcf2_Prometa\MitoSys2\Calibration\mEGFPC1H2B_Noc\H2B-mCherry_mEGFP_0_R1_P4_K1_Ch2-Ch1.zen
8.760000e+00	1.111833e+02	20150213_STAG2gfpcf2_Prometa\MitoSys2\Calibration\mEGFPC1H2B_Noc\H2B-mCherry_mEGFP_0_R1_P4_K1_Ch2-Ch1.zen
8.820000e+00	1.152000e+02	20150213_STAG2gfpcf2_Prometa\MitoSys2\Calibration\mEGFPC1H2B_Noc\H2B-mCherry_mEGFP_0_R1_P4_K1_Ch2-Ch1.zen
8.880000e+00	1.057333e+02	20150213_STAG2gfpcf2_Prometa\MitoSys2\Calibration\mEGFPC1H2B_Noc\H2B-mCherry_mEGFP_0_R1_P4_K1_Ch2-Ch1.zen
8.940000e+00	1.065833e+02	20150213_STAG2gfpcf2_Prometa\MitoSys2\Calibration\mEGFPC1H2B_Noc\H2B-mCherry_mEGFP_0_R1_P4_K1_Ch2-Ch1.zen
9	1.132333e+02	20150213_STAG2gfpcf2_Prometa\MitoSys2\Calibration\mEGFPC1H2B_Noc\H2B-mCherry_mEGFP_0_R1_P4_K1_Ch2-Ch1.zen
9.060000e+00	1.106166e+02	20150213_STAG2gfpcf2_Prometa\MitoSys2\Calibration\mEGFPC1H2B_Noc\H2B-mCherry_mEGFP_0_R1_P4_K1_Ch2-Ch1.zen
9.120000e+00	1.090666e+02	20150213_STAG2gfpcf2_Prometa\MitoSys2\Calibration\mEGFPC1H2B_Noc\H2B-mCherry_mEGFP_0_R1_P4_K1_Ch2-Ch1.zen
9.180000e+00	1.071000e+02	20150213_STAG2gfpcf2_Prometa\MitoSys2\Calibration\mEGFPC1H2B_Noc\H2B-mCherry_mEGFP_0_R1_P4_K1_Ch2-Ch1.zen
9.240000e+00	1.081166e+02	20150213_STAG2gfpcf2_Prometa\MitoSys2\Calibration\mEGFPC1H2B_Noc\H2B-mCherry_mEGFP_0_R1_P4_K1_Ch2-Ch1.zen
9.300000e+00	1.065333e+02	20150213_STAG2gfpcf2_Prometa\MitoSys2\Calibration\mEGFPC1H2B_Noc\H2B-mCherry_mEGFP_0_R1_P4_K1_Ch2-Ch1.zen
9.360000e+00	1.142999e+02	20150213_STAG2gfpcf2_Prometa\MitoSys2\Calibration\mEGFPC1H2B_Noc\H2B-mCherry_mEGFP_0_R1_P4_K1_Ch2-Ch1.zen
9.420000e+00	1.003666e+02	20150213_STAG2gfpcf2_Prometa\MitoSys2\Calibration\mEGFPC1H2B_Noc\H2B-mCherry_mEGFP_0_R1_P4_K1_Ch2-Ch1.zen
9.480000e+00	1.027666e+02	20150213_STAG2gfpcf2_Prometa\MitoSys2\Calibration\mEGFPC1H2B_Noc\H2B-mCherry_mEGFP_0_R1_P4_K1_Ch2-Ch1.zen
9.540000e+00	1.126166e+02	20150213_STAG2gfpcf2_Prometa\MitoSys2\Calibration\mEGFPC1H2B_Noc\H2B-mCherry_mEGFP_0_R1_P4_K1_Ch2-Ch1.zen
9.600000e+00	1.059333e+02	20150213_STAG2gfpcf2_Prometa\MitoSys2\Calibration\mEGFPC1H2B_Noc\H2B-mCherry_mEGFP_0_R1_P4_K1_Ch2-Ch1.zen
9.660000e+00	1.099000e+02	20150213_STAG2gfpcf2_Prometa\MitoSys2\Calibration\mEGFPC1H2B_Noc\H2B-mCherry_mEGFP_0_R1_P4_K1_Ch2-Ch1.zen
9.720000e+00	1.066333e+02	20150213_STAG2gfpcf2_Prometa\MitoSys2\Calibration\mEGFPC1H2B_Noc\H2B-mCherry_mEGFP_0_R1_P4_K1_Ch2-Ch1.zen
9.780000e+00	1.095333e+02	20150213_STAG2gfpcf2_Prometa\MitoSys2\Calibration\mEGFPC1H2B_Noc\H2B-mCherry_mEGFP_0_R1_P4_K1_Ch2-Ch1.zen
9.840000e+00	1.041500e+02	20150213_STAG2gfpcf2_Prometa\MitoSys2\Calibration\mEGFPC1H2B_Noc\H2B-mCherry_mEGFP_0_R1_P4_K1_Ch2-Ch1.zen
9.900000e+00	1.093166e+02	20150213_STAG2gfpcf2_Prometa\MitoSys2\Calibration\mEGFPC1H2B_Noc\H2B-mCherry_mEGFP_0_R1_P4_K1_Ch2-Ch1.zen
9.960000e+00	1.013666e+02	20150213_STAG2gfpcf2_Prometa\MitoSys2\Calibration\mEGFPC1H2B_Noc\H2B-mCherry_mEGFP_0_R1_P4_K1_Ch2-Ch1.zen
1.002000e+01	1.034166e+02	20150213_STAG2gfpcf2_Prometa\MitoSys2\Calibration\mEGFPC1H2B_Noc\H2B-mCherry_mEGFP_0_R1_P4_K1_Ch2-Ch1.zen
1.008000e+01	1.062333e+02	20150213_STAG2gfpcf2_Prometa\MitoSys2\Calibration\mEGFPC1H2B_Noc\H2B-mCherry_mEGFP_0_R1_P4_K1_Ch2-Ch1.zen
1.014000e+01	1.085666e+02	20150213_STAG2gfpcf2_Prometa\MitoSys2\Calibration\mEGFPC1H2B_Noc\H2B-mCherry_mEGFP_0_R1_P4_K1_Ch2-Ch1.zen
1.020000e+01	9.868329e+01	20150213_STAG2gfpcf2_Prometa\MitoSys2\Calibration\mEGFPC1H2B_Noc\H2B-mCherry_mEGFP_0_R1_P4_K1_Ch2-Ch1.zen
1.026000e+01	1.057666e+02	20150213_STAG2gfpcf2_Prometa\MitoSys2\Calibration\mEGFPC1H2B_Noc\H2B-mCherry_mEGFP_0_R1_P4_K1_Ch2-Ch1.zen
1.032000e+01	1.071500e+02	20150213_STAG2gfpcf2_Prometa\MitoSys2\Calibration\mEGFPC1H2B_Noc\H2B-mCherry_mEGFP_0_R1_P4_K1_Ch2-Ch1.zen
1.038000e+01	1.033000e+02	20150213_STAG2gfpcf2_Prometa\MitoSys2\Calibration\mEGFPC1H2B_Noc\H2B-mCherry_mEGFP_0_R1_P4_K1_Ch2-Ch1.zen
1.044000e+01	9.886662e+01	20150213_STAG2gfpcf2_Prometa\MitoSys2\Calibration\mEGFPC1H2B_Noc\H2B-mCherry_mEGFP_0_R1_P4_K1_Ch2-Ch1.zen
1.050000e+01	9.719996e+01	20150213_STAG2gfpcf2_Prometa\MitoSys2\Calibration\mEGFPC1H2B_Noc\H2B-mCherry_mEGFP_0_R1_P4_K1_Ch2-Ch1.zen
1.056000e+01	1.057499e+02	20150213_STAG2gfpcf2_Prometa\MitoSys2\Calibration\mEGFPC1H2B_Noc\H2B-mCherry_mEGFP_0_R1_P4_K1_Ch2-Ch1.zen
1.062000e+01	1.059500e+02	20150213_STAG2gfpcf2_Prometa\MitoSys2\Calibration\mEGFPC1H2B_Noc\H2B-mCherry_mEGFP_0_R1_P4_K1_Ch2-Ch1.zen
1.068000e+01	1.048000e+02	20150213_STAG2gfpcf2_Prometa\MitoSys2\Calibration\mEGFPC1H2B_Noc\H2B-mCherry_mEGFP_0_R1_P4_K1_Ch2-Ch1.zen
1.074000e+01	1.091333e+02	20150213_STAG2gfpcf2_Prometa\MitoSys2\Calibration\mEGFPC1H2B_Noc\H2B-mCherry_mEGFP_0_R1_P4_K1_Ch2-Ch1.zen
1.080000e+01	9.864996e+01	20150213_STAG2gfpcf2_Prometa\MitoSys2\Calibration\mEGFPC1H2B_Noc\H2B-mCherry_mEGFP_0_R1_P4_K1_Ch2-Ch1.zen
1.086000e+01	1.087833e+02	20150213_STAG2gfpcf2_Prometa\MitoSys2\Calibration\mEGFPC1H2B_Noc\H2B-mCherry_mEGFP_0_R1_P4_K1_Ch2-Ch1.zen
1.092000e+01	1.032499e+02	20150213_STAG2gfpcf2_Prometa\MitoSys2\Calibration\mEGFPC1H2B_Noc\H2B-mCherry_mEGFP_0_R1_P4_K1_Ch2-Ch1.zen
1.098000e+01	1.023000e+02	20150213_STAG2gfpcf2_Prometa\MitoSys2\Calibration\mEGFPC1H2B_Noc\H2B-mCherry_mEGFP_0_R1_P4_K1_Ch2-Ch1.zen
1.104000e+01	1.029333e+02	20150213_STAG2gfpcf2_Prometa\MitoSys2\Calibration\mEGFPC1H2B_Noc\H2B-mCherry_mEGFP_0_R1_P4_K1_Ch2-Ch1.zen
1.110000e+01	1.082166e+02	20150213_STAG2gfpcf2_Prometa\MitoSys2\Calibration\mEGFPC1H2B_Noc\H2B-mCherry_mEGFP_0_R1_P4_K1_Ch2-Ch1.zen
1.116000e+01	1.120166e+02	20150213_STAG2gfpcf2_Prometa\MitoSys2\Calibration\mEGFPC1H2B_Noc\H2B-mCherry_mEGFP_0_R1_P4_K1_Ch2-Ch1.zen
1.122001e+01	1.104000e+02	20150213_STAG2gfpcf2_Prometa\MitoSys2\Calibration\mEGFPC1H2B_Noc\H2B-mCherry_mEGFP_0_R1_P4_K1_Ch2-Ch1.zen
1.128000e+01	9.974996e+01	20150213_STAG2gfpcf2_Prometa\MitoSys2\Calibration\mEGFPC1H2B_Noc\H2B-mCherry_mEGFP_0_R1_P4_K1_Ch2-Ch1.zen
1.134000e+01	1.043833e+02	20150213_STAG2gfpcf2_Prometa\MitoSys2\Calibration\mEGFPC1H2B_Noc\H2B-mCherry_mEGFP_0_R1_P4_K1_Ch2-Ch1.zen
1.140000e+01	1.062000e+02	20150213_STAG2gfpcf2_Prometa\MitoSys2\Calibration\mEGFPC1H2B_Noc\H2B-mCherry_mEGFP_0_R1_P4_K1_Ch2-Ch1.zen
1.146000e+01	1.071500e+02	20150213_STAG2gfpcf2_Prometa\MitoSys2\Calibration\mEGFPC1H2B_Noc\H2B-mCherry_mEGFP_0_R1_P4_K1_Ch2-Ch1.zen
1.152001e+01	1.128166e+02	20150213_STAG2gfpcf2_Prometa\MitoSys2\Calibration\mEGFPC1H2B_Noc\H2B-mCherry_mEGFP_0_R1_P4_K1_Ch2-Ch1.zen
1.158000e+01	9.819996e+01	20150213_STAG2gfpcf2_Prometa\MitoSys2\Calibration\mEGFPC1H2B_Noc\H2B-mCherry_mEGFP_0_R1_P4_K1_Ch2-Ch1.zen
1.164001e+01	1.144166e+02	20150213_STAG2gfpcf2_Prometa\MitoSys2\Calibration\mEGFPC1H2B_Noc\H2B-mCherry_mEGFP_0_R1_P4_K1_Ch2-Ch1.zen
1.170000e+01	1.061000e+02	20150213_STAG2gfpcf2_Prometa\MitoSys2\Calibration\mEGFPC1H2B_Noc\H2B-mCherry_mEGFP_0_R1_P4_K1_Ch2-Ch1.zen
1.176000e+01	1.033333e+02	20150213_STAG2gfpcf2_Prometa\MitoSys2\Calibration\mEGFPC1H2B_Noc\H2B-mCherry_mEGFP_0_R1_P4_K1_Ch2-Ch1.zen
1.182000e+01	1.111500e+02	20150213_STAG2gfpcf2_Prometa\MitoSys2\Calibration\mEGFPC1H2B_Noc\H2B-mCherry_mEGFP_0_R1_P4_K1_Ch2-Ch1.zen
1.188000e+01	1.031833e+02	20150213_STAG2gfpcf2_Prometa\MitoSys2\Calibration\mEGFPC1H2B_Noc\H2B-mCherry_mEGFP_0_R1_P4_K1_Ch2-Ch1.zen
1.194001e+01	1.013000e+02	20150213_STAG2gfpcf2_Prometa\MitoSys2\Calibration\mEGFPC1H2B_Noc\H2B-mCherry_mEGFP_0_R1_P4_K1_Ch2-Ch1.zen
12	9.924996e+01	20150213_STAG2gfpcf2_Prometa\MitoSys2\Calibration\mEGFPC1H2B_Noc\H2B-mCherry_mEGFP_0_R1_P4_K1_Ch2-Ch1.zen
1.206001e+01	1.073333e+02	20150213_STAG2gfpcf2_Prometa\MitoSys2\Calibration\mEGFPC1H2B_Noc\H2B-mCherry_mEGFP_0_R1_P4_K1_Ch2-Ch1.zen
1.212000e+01	1.085833e+02	20150213_STAG2gfpcf2_Prometa\MitoSys2\Calibration\mEGFPC1H2B_Noc\H2B-mCherry_mEGFP_0_R1_P4_K1_Ch2-Ch1.zen
1.218001e+01	1.035666e+02	20150213_STAG2gfpcf2_Prometa\MitoSys2\Calibration\mEGFPC1H2B_Noc\H2B-mCherry_mEGFP_0_R1_P4_K1_Ch2-Ch1.zen
1.224001e+01	1.051500e+02	20150213_STAG2gfpcf2_Prometa\MitoSys2\Calibration\mEGFPC1H2B_Noc\H2B-mCherry_mEGFP_0_R1_P4_K1_Ch2-Ch1.zen
1.230000e+01	9.431663e+01	20150213_STAG2gfpcf2_Prometa\MitoSys2\Calibration\mEGFPC1H2B_Noc\H2B-mCherry_mEGFP_0_R1_P4_K1_Ch2-Ch1.zen
1.236001e+01	9.866663e+01	20150213_STAG2gfpcf2_Prometa\MitoSys2\Calibration\mEGFPC1H2B_Noc\H2B-mCherry_mEGFP_0_R1_P4_K1_Ch2-Ch1.zen
1.242000e+01	1.025500e+02	20150213_STAG2gfpcf2_Prometa\MitoSys2\Calibration\mEGFPC1H2B_Noc\H2B-mCherry_mEGFP_0_R1_P4_K1_Ch2-Ch1.zen
1.248001e+01	1.022666e+02	20150213_STAG2gfpcf2_Prometa\MitoSys2\Calibration\mEGFPC1H2B_Noc\H2B-mCherry_mEGFP_0_R1_P4_K1_Ch2-Ch1.zen
1.254001e+01	1.068833e+02	20150213_STAG2gfpcf2_Prometa\MitoSys2\Calibration\mEGFPC1H2B_Noc\H2B-mCherry_mEGFP_0_R1_P4_K1_Ch2-Ch1.zen
1.260001e+01	1.064500e+02	20150213_STAG2gfpcf2_Prometa\MitoSys2\Calibration\mEGFPC1H2B_Noc\H2B-mCherry_mEGFP_0_R1_P4_K1_Ch2-Ch1.zen
1.266001e+01	1.045666e+02	20150213_STAG2gfpcf2_Prometa\MitoSys2\Calibration\mEGFPC1H2B_Noc\H2B-mCherry_mEGFP_0_R1_P4_K1_Ch2-Ch1.zen
1.272001e+01	1.058833e+02	20150213_STAG2gfpcf2_Prometa\MitoSys2\Calibration\mEGFPC1H2B_Noc\H2B-mCherry_mEGFP_0_R1_P4_K1_Ch2-Ch1.zen
1.278001e+01	1.082666e+02	20150213_STAG2gfpcf2_Prometa\MitoSys2\Calibration\mEGFPC1H2B_Noc\H2B-mCherry_mEGFP_0_R1_P4_K1_Ch2-Ch1.zen
1.284000e+01	1.097333e+02	20150213_STAG2gfpcf2_Prometa\MitoSys2\Calibration\mEGFPC1H2B_Noc\H2B-mCherry_mEGFP_0_R1_P4_K1_Ch2-Ch1.zen
1.290001e+01	1.155499e+02	20150213_STAG2gfpcf2_Prometa\MitoSys2\Calibration\mEGFPC1H2B_Noc\H2B-mCherry_mEGFP_0_R1_P4_K1_Ch2-Ch1.zen
1.296001e+01	1.143166e+02	20150213_STAG2gfpcf2_Prometa\MitoSys2\Calibration\mEGFPC1H2B_Noc\H2B-mCherry_mEGFP_0_R1_P4_K1_Ch2-Ch1.zen
1.302001e+01	1.133666e+02	20150213_STAG2gfpcf2_Prometa\MitoSys2\Calibration\mEGFPC1H2B_Noc\H2B-mCherry_mEGFP_0_R1_P4_K1_Ch2-Ch1.zen
1.308001e+01	1.076833e+02	20150213_STAG2gfpcf2_Prometa\MitoSys2\Calibration\mEGFPC1H2B_Noc\H2B-mCherry_mEGFP_0_R1_P4_K1_Ch2-Ch1.zen
1.314001e+01	1.130166e+02	20150213_STAG2gfpcf2_Prometa\MitoSys2\Calibration\mEGFPC1H2B_Noc\H2B-mCherry_mEGFP_0_R1_P4_K1_Ch2-Ch1.zen
1.320001e+01	1.131833e+02	20150213_STAG2gfpcf2_Prometa\MitoSys2\Calibration\mEGFPC1H2B_Noc\H2B-mCherry_mEGFP_0_R1_P4_K1_Ch2-Ch1.zen
1.326001e+01	1.163166e+02	20150213_STAG2gfpcf2_Prometa\MitoSys2\Calibration\mEGFPC1H2B_Noc\H2B-mCherry_mEGFP_0_R1_P4_K1_Ch2-Ch1.zen
1.332001e+01	1.045666e+02	20150213_STAG2gfpcf2_Prometa\MitoSys2\Calibration\mEGFPC1H2B_Noc\H2B-mCherry_mEGFP_0_R1_P4_K1_Ch2-Ch1.zen
1.338001e+01	1.077833e+02	20150213_STAG2gfpcf2_Prometa\MitoSys2\Calibration\mEGFPC1H2B_Noc\H2B-mCherry_mEGFP_0_R1_P4_K1_Ch2-Ch1.zen
1.344001e+01	1.037166e+02	20150213_STAG2gfpcf2_Prometa\MitoSys2\Calibration\mEGFPC1H2B_Noc\H2B-mCherry_mEGFP_0_R1_P4_K1_Ch2-Ch1.zen
1.350001e+01	1.100333e+02	20150213_STAG2gfpcf2_Prometa\MitoSys2\Calibration\mEGFPC1H2B_Noc\H2B-mCherry_mEGFP_0_R1_P4_K1_Ch2-Ch1.zen
1.356001e+01	1.102499e+02	20150213_STAG2gfpcf2_Prometa\MitoSys2\Calibration\mEGFPC1H2B_Noc\H2B-mCherry_mEGFP_0_R1_P4_K1_Ch2-Ch1.zen
1.362001e+01	1.036166e+02	20150213_STAG2gfpcf2_Prometa\MitoSys2\Calibration\mEGFPC1H2B_Noc\H2B-mCherry_mEGFP_0_R1_P4_K1_Ch2-Ch1.zen
1.368001e+01	1.074166e+02	20150213_STAG2gfpcf2_Prometa\MitoSys2\Calibration\mEGFPC1H2B_Noc\H2B-mCherry_mEGFP_0_R1_P4_K1_Ch2-Ch1.zen
1.374001e+01	1.109999e+02	20150213_STAG2gfpcf2_Prometa\MitoSys2\Calibration\mEGFPC1H2B_Noc\H2B-mCherry_mEGFP_0_R1_P4_K1_Ch2-Ch1.zen
1.380001e+01	1.061166e+02	20150213_STAG2gfpcf2_Prometa\MitoSys2\Calibration\mEGFPC1H2B_Noc\H2B-mCherry_mEGFP_0_R1_P4_K1_Ch2-Ch1.zen
1.386001e+01	1.068500e+02	20150213_STAG2gfpcf2_Prometa\MitoSys2\Calibration\mEGFPC1H2B_Noc\H2B-mCherry_mEGFP_0_R1_P4_K1_Ch2-Ch1.zen
1.392001e+01	1.136166e+02	20150213_STAG2gfpcf2_Prometa\MitoSys2\Calibration\mEGFPC1H2B_Noc\H2B-mCherry_mEGFP_0_R1_P4_K1_Ch2-Ch1.zen
1.398001e+01	1.042499e+02	20150213_STAG2gfpcf2_Prometa\MitoSys2\Calibration\mEGFPC1H2B_Noc\H2B-mCherry_mEGFP_0_R1_P4_K1_Ch2-Ch1.zen
1.404001e+01	1.127166e+02	20150213_STAG2gfpcf2_Prometa\MitoSys2\Calibration\mEGFPC1H2B_Noc\H2B-mCherry_mEGFP_0_R1_P4_K1_Ch2-Ch1.zen
1.410001e+01	1.106000e+02	20150213_STAG2gfpcf2_Prometa\MitoSys2\Calibration\mEGFPC1H2B_Noc\H2B-mCherry_mEGFP_0_R1_P4_K1_Ch2-Ch1.zen
1.416001e+01	1.103333e+02	20150213_STAG2gfpcf2_Prometa\MitoSys2\Calibration\mEGFPC1H2B_Noc\H2B-mCherry_mEGFP_0_R1_P4_K1_Ch2-Ch1.zen
1.422001e+01	1.023333e+02	20150213_STAG2gfpcf2_Prometa\MitoSys2\Calibration\mEGFPC1H2B_Noc\H2B-mCherry_mEGFP_0_R1_P4_K1_Ch2-Ch1.zen
1.428001e+01	1.029999e+02	20150213_STAG2gfpcf2_Prometa\MitoSys2\Calibration\mEGFPC1H2B_Noc\H2B-mCherry_mEGFP_0_R1_P4_K1_Ch2-Ch1.zen
1.434001e+01	1.015500e+02	20150213_STAG2gfpcf2_Prometa\MitoSys2\Calibration\mEGFPC1H2B_Noc\H2B-mCherry_mEGFP_0_R1_P4_K1_Ch2-Ch1.zen
1.440001e+01	1.028333e+02	20150213_STAG2gfpcf2_Prometa\MitoSys2\Calibration\mEGFPC1H2B_Noc\H2B-mCherry_mEGFP_0_R1_P4_K1_Ch2-Ch1.zen
1.446001e+01	1.002000e+02	20150213_STAG2gfpcf2_Prometa\MitoSys2\Calibration\mEGFPC1H2B_Noc\H2B-mCherry_mEGFP_0_R1_P4_K1_Ch2-Ch1.zen
1.452001e+01	9.651662e+01	20150213_STAG2gfpcf2_Prometa\MitoSys2\Calibration\mEGFPC1H2B_Noc\H2B-mCherry_mEGFP_0_R1_P4_K1_Ch2-Ch1.zen
1.458001e+01	9.861662e+01	20150213_STAG2gfpcf2_Prometa\MitoSys2\Calibration\mEGFPC1H2B_Noc\H2B-mCherry_mEGFP_0_R1_P4_K1_Ch2-Ch1.zen
1.464001e+01	1.020833e+02	20150213_STAG2gfpcf2_Prometa\MitoSys2\Calibration\mEGFPC1H2B_Noc\H2B-mCherry_mEGFP_0_R1_P4_K1_Ch2-Ch1.zen
1.470001e+01	1.048166e+02	20150213_STAG2gfpcf2_Prometa\MitoSys2\Calibration\mEGFPC1H2B_Noc\H2B-mCherry_mEGFP_0_R1_P4_K1_Ch2-Ch1.zen
1.476001e+01	9.893329e+01	20150213_STAG2gfpcf2_Prometa\MitoSys2\Calibration\mEGFPC1H2B_Noc\H2B-mCherry_mEGFP_0_R1_P4_K1_Ch2-Ch1.zen
1.482001e+01	1.072833e+02	20150213_STAG2gfpcf2_Prometa\MitoSys2\Calibration\mEGFPC1H2B_Noc\H2B-mCherry_mEGFP_0_R1_P4_K1_Ch2-Ch1.zen
1.488001e+01	1.025166e+02	20150213_STAG2gfpcf2_Prometa\MitoSys2\Calibration\mEGFPC1H2B_Noc\H2B-mCherry_mEGFP_0_R1_P4_K1_Ch2-Ch1.zen
1.494001e+01	1.082666e+02	20150213_STAG2gfpcf2_Prometa\MitoSys2\Calibration\mEGFPC1H2B_Noc\H2B-mCherry_mEGFP_0_R1_P4_K1_Ch2-Ch1.zen
1.500001e+01	1.032499e+02	20150213_STAG2gfpcf2_Prometa\MitoSys2\Calibration\mEGFPC1H2B_Noc\H2B-mCherry_mEGFP_0_R1_P4_K1_Ch2-Ch1.zen
1.506001e+01	1.011333e+02	20150213_STAG2gfpcf2_Prometa\MitoSys2\Calibration\mEGFPC1H2B_Noc\H2B-mCherry_mEGFP_0_R1_P4_K1_Ch2-Ch1.zen
1.512001e+01	1.074833e+02	20150213_STAG2gfpcf2_Prometa\MitoSys2\Calibration\mEGFPC1H2B_Noc\H2B-mCherry_mEGFP_0_R1_P4_K1_Ch2-Ch1.zen
1.518001e+01	1.095333e+02	20150213_STAG2gfpcf2_Prometa\MitoSys2\Calibration\mEGFPC1H2B_Noc\H2B-mCherry_mEGFP_0_R1_P4_K1_Ch2-Ch1.zen
1.524001e+01	1.073500e+02	20150213_STAG2gfpcf2_Prometa\MitoSys2\Calibration\mEGFPC1H2B_Noc\H2B-mCherry_mEGFP_0_R1_P4_K1_Ch2-Ch1.zen
1.530001e+01	9.681663e+01	20150213_STAG2gfpcf2_Prometa\MitoSys2\Calibration\mEGFPC1H2B_Noc\H2B-mCherry_mEGFP_0_R1_P4_K1_Ch2-Ch1.zen
1.536001e+01	1.100666e+02	20150213_STAG2gfpcf2_Prometa\MitoSys2\Calibration\mEGFPC1H2B_Noc\H2B-mCherry_mEGFP_0_R1_P4_K1_Ch2-Ch1.zen
1.542001e+01	1.040833e+02	20150213_STAG2gfpcf2_Prometa\MitoSys2\Calibration\mEGFPC1H2B_Noc\H2B-mCherry_mEGFP_0_R1_P4_K1_Ch2-Ch1.zen
1.548001e+01	1.032833e+02	20150213_STAG2gfpcf2_Prometa\MitoSys2\Calibration\mEGFPC1H2B_Noc\H2B-mCherry_mEGFP_0_R1_P4_K1_Ch2-Ch1.zen
1.554001e+01	1.064333e+02	20150213_STAG2gfpcf2_Prometa\MitoSys2\Calibration\mEGFPC1H2B_Noc\H2B-mCherry_mEGFP_0_R1_P4_K1_Ch2-Ch1.zen
1.560001e+01	1.093000e+02	20150213_STAG2gfpcf2_Prometa\MitoSys2\Calibration\mEGFPC1H2B_Noc\H2B-mCherry_mEGFP_0_R1_P4_K1_Ch2-Ch1.zen
1.566001e+01	1.032333e+02	20150213_STAG2gfpcf2_Prometa\MitoSys2\Calibration\mEGFPC1H2B_Noc\H2B-mCherry_mEGFP_0_R1_P4_K1_Ch2-Ch1.zen
1.572001e+01	1.090833e+02	20150213_STAG2gfpcf2_Prometa\MitoSys2\Calibration\mEGFPC1H2B_Noc\H2B-mCherry_mEGFP_0_R1_P4_K1_Ch2-Ch1.zen
1.578001e+01	1.082666e+02	20150213_STAG2gfpcf2_Prometa\MitoSys2\Calibration\mEGFPC1H2B_Noc\H2B-mCherry_mEGFP_0_R1_P4_K1_Ch2-Ch1.zen
1.584001e+01	1.141333e+02	20150213_STAG2gfpcf2_Prometa\MitoSys2\Calibration\mEGFPC1H2B_Noc\H2B-mCherry_mEGFP_0_R1_P4_K1_Ch2-Ch1.zen
1.590001e+01	1.038000e+02	20150213_STAG2gfpcf2_Prometa\MitoSys2\Calibration\mEGFPC1H2B_Noc\H2B-mCherry_mEGFP_0_R1_P4_K1_Ch2-Ch1.zen
1.596001e+01	1.051833e+02	20150213_STAG2gfpcf2_Prometa\MitoSys2\Calibration\mEGFPC1H2B_Noc\H2B-mCherry_mEGFP_0_R1_P4_K1_Ch2-Ch1.zen
1.602001e+01	1.075166e+02	20150213_STAG2gfpcf2_Prometa\MitoSys2\Calibration\mEGFPC1H2B_Noc\H2B-mCherry_mEGFP_0_R1_P4_K1_Ch2-Ch1.zen
1.608001e+01	1.043666e+02	20150213_STAG2gfpcf2_Prometa\MitoSys2\Calibration\mEGFPC1H2B_Noc\H2B-mCherry_mEGFP_0_R1_P4_K1_Ch2-Ch1.zen
1.614001e+01	1.013000e+02	20150213_STAG2gfpcf2_Prometa\MitoSys2\Calibration\mEGFPC1H2B_Noc\H2B-mCherry_mEGFP_0_R1_P4_K1_Ch2-Ch1.zen
1.620001e+01	1.018000e+02	20150213_STAG2gfpcf2_Prometa\MitoSys2\Calibration\mEGFPC1H2B_Noc\H2B-mCherry_mEGFP_0_R1_P4_K1_Ch2-Ch1.zen
1.626001e+01	1.050500e+02	20150213_STAG2gfpcf2_Prometa\MitoSys2\Calibration\mEGFPC1H2B_Noc\H2B-mCherry_mEGFP_0_R1_P4_K1_Ch2-Ch1.zen
1.632001e+01	1.014333e+02	20150213_STAG2gfpcf2_Prometa\MitoSys2\Calibration\mEGFPC1H2B_Noc\H2B-mCherry_mEGFP_0_R1_P4_K1_Ch2-Ch1.zen
1.638001e+01	1.049333e+02	20150213_STAG2gfpcf2_Prometa\MitoSys2\Calibration\mEGFPC1H2B_Noc\H2B-mCherry_mEGFP_0_R1_P4_K1_Ch2-Ch1.zen
1.644001e+01	1.061500e+02	20150213_STAG2gfpcf2_Prometa\MitoSys2\Calibration\mEGFPC1H2B_Noc\H2B-mCherry_mEGFP_0_R1_P4_K1_Ch2-Ch1.zen
1.650001e+01	1.029000e+02	20150213_STAG2gfpcf2_Prometa\MitoSys2\Calibration\mEGFPC1H2B_Noc\H2B-mCherry_mEGFP_0_R1_P4_K1_Ch2-Ch1.zen
1.656001e+01	1.043666e+02	20150213_STAG2gfpcf2_Prometa\MitoSys2\Calibration\mEGFPC1H2B_Noc\H2B-mCherry_mEGFP_0_R1_P4_K1_Ch2-Ch1.zen
1.662001e+01	1.034999e+02	20150213_STAG2gfpcf2_Prometa\MitoSys2\Calibration\mEGFPC1H2B_Noc\H2B-mCherry_mEGFP_0_R1_P4_K1_Ch2-Ch1.zen
1.668001e+01	1.051666e+02	20150213_STAG2gfpcf2_Prometa\MitoSys2\Calibration\mEGFPC1H2B_Noc\H2B-mCherry_mEGFP_0_R1_P4_K1_Ch2-Ch1.zen
1.674001e+01	1.086500e+02	20150213_STAG2gfpcf2_Prometa\MitoSys2\Calibration\mEGFPC1H2B_Noc\H2B-mCherry_mEGFP_0_R1_P4_K1_Ch2-Ch1.zen
1.680001e+01	1.051000e+02	20150213_STAG2gfpcf2_Prometa\MitoSys2\Calibration\mEGFPC1H2B_Noc\H2B-mCherry_mEGFP_0_R1_P4_K1_Ch2-Ch1.zen
1.686001e+01	1.012666e+02	20150213_STAG2gfpcf2_Prometa\MitoSys2\Calibration\mEGFPC1H2B_Noc\H2B-mCherry_mEGFP_0_R1_P4_K1_Ch2-Ch1.zen
1.692001e+01	1.033833e+02	20150213_STAG2gfpcf2_Prometa\MitoSys2\Calibration\mEGFPC1H2B_Noc\H2B-mCherry_mEGFP_0_R1_P4_K1_Ch2-Ch1.zen
1.698001e+01	1.074166e+02	20150213_STAG2gfpcf2_Prometa\MitoSys2\Calibration\mEGFPC1H2B_Noc\H2B-mCherry_mEGFP_0_R1_P4_K1_Ch2-Ch1.zen
1.704001e+01	1.062499e+02	20150213_STAG2gfpcf2_Prometa\MitoSys2\Calibration\mEGFPC1H2B_Noc\H2B-mCherry_mEGFP_0_R1_P4_K1_Ch2-Ch1.zen
1.710001e+01	1.048833e+02	20150213_STAG2gfpcf2_Prometa\MitoSys2\Calibration\mEGFPC1H2B_Noc\H2B-mCherry_mEGFP_0_R1_P4_K1_Ch2-Ch1.zen
1.716001e+01	1.114999e+02	20150213_STAG2gfpcf2_Prometa\MitoSys2\Calibration\mEGFPC1H2B_Noc\H2B-mCherry_mEGFP_0_R1_P4_K1_Ch2-Ch1.zen
1.722001e+01	1.035666e+02	20150213_STAG2gfpcf2_Prometa\MitoSys2\Calibration\mEGFPC1H2B_Noc\H2B-mCherry_mEGFP_0_R1_P4_K1_Ch2-Ch1.zen
1.728001e+01	1.047499e+02	20150213_STAG2gfpcf2_Prometa\MitoSys2\Calibration\mEGFPC1H2B_Noc\H2B-mCherry_mEGFP_0_R1_P4_K1_Ch2-Ch1.zen
1.734001e+01	9.899996e+01	20150213_STAG2gfpcf2_Prometa\MitoSys2\Calibration\mEGFPC1H2B_Noc\H2B-mCherry_mEGFP_0_R1_P4_K1_Ch2-Ch1.zen
1.740001e+01	1.141000e+02	20150213_STAG2gfpcf2_Prometa\MitoSys2\Calibration\mEGFPC1H2B_Noc\H2B-mCherry_mEGFP_0_R1_P4_K1_Ch2-Ch1.zen
1.746001e+01	1.147999e+02	20150213_STAG2gfpcf2_Prometa\MitoSys2\Calibration\mEGFPC1H2B_Noc\H2B-mCherry_mEGFP_0_R1_P4_K1_Ch2-Ch1.zen
1.752001e+01	1.065833e+02	20150213_STAG2gfpcf2_Prometa\MitoSys2\Calibration\mEGFPC1H2B_Noc\H2B-mCherry_mEGFP_0_R1_P4_K1_Ch2-Ch1.zen
1.758001e+01	1.029333e+02	20150213_STAG2gfpcf2_Prometa\MitoSys2\Calibration\mEGFPC1H2B_Noc\H2B-mCherry_mEGFP_0_R1_P4_K1_Ch2-Ch1.zen
1.764001e+01	1.024833e+02	20150213_STAG2gfpcf2_Prometa\MitoSys2\Calibration\mEGFPC1H2B_Noc\H2B-mCherry_mEGFP_0_R1_P4_K1_Ch2-Ch1.zen
1.770001e+01	1.018000e+02	20150213_STAG2gfpcf2_Prometa\MitoSys2\Calibration\mEGFPC1H2B_Noc\H2B-mCherry_mEGFP_0_R1_P4_K1_Ch2-Ch1.zen
1.776001e+01	1.024500e+02	20150213_STAG2gfpcf2_Prometa\MitoSys2\Calibration\mEGFPC1H2B_Noc\H2B-mCherry_mEGFP_0_R1_P4_K1_Ch2-Ch1.zen
1.782001e+01	1.061166e+02	20150213_STAG2gfpcf2_Prometa\MitoSys2\Calibration\mEGFPC1H2B_Noc\H2B-mCherry_mEGFP_0_R1_P4_K1_Ch2-Ch1.zen
1.788001e+01	1.136166e+02	20150213_STAG2gfpcf2_Prometa\MitoSys2\Calibration\mEGFPC1H2B_Noc\H2B-mCherry_mEGFP_0_R1_P4_K1_Ch2-Ch1.zen
1.794001e+01	9.903329e+01	20150213_STAG2gfpcf2_Prometa\MitoSys2\Calibration\mEGFPC1H2B_Noc\H2B-mCherry_mEGFP_0_R1_P4_K1_Ch2-Ch1.zen
1.800001e+01	1.003166e+02	20150213_STAG2gfpcf2_Prometa\MitoSys2\Calibration\mEGFPC1H2B_Noc\H2B-mCherry_mEGFP_0_R1_P4_K1_Ch2-Ch1.zen
1.806001e+01	1.106666e+02	20150213_STAG2gfpcf2_Prometa\MitoSys2\Calibration\mEGFPC1H2B_Noc\H2B-mCherry_mEGFP_0_R1_P4_K1_Ch2-Ch1.zen
1.812001e+01	1.054833e+02	20150213_STAG2gfpcf2_Prometa\MitoSys2\Calibration\mEGFPC1H2B_Noc\H2B-mCherry_mEGFP_0_R1_P4_K1_Ch2-Ch1.zen
1.818001e+01	1.104999e+02	20150213_STAG2gfpcf2_Prometa\MitoSys2\Calibration\mEGFPC1H2B_Noc\H2B-mCherry_mEGFP_0_R1_P4_K1_Ch2-Ch1.zen
1.824001e+01	1.004166e+02	20150213_STAG2gfpcf2_Prometa\MitoSys2\Calibration\mEGFPC1H2B_Noc\H2B-mCherry_mEGFP_0_R1_P4_K1_Ch2-Ch1.zen
1.830001e+01	1.055166e+02	20150213_STAG2gfpcf2_Prometa\MitoSys2\Calibration\mEGFPC1H2B_Noc\H2B-mCherry_mEGFP_0_R1_P4_K1_Ch2-Ch1.zen
1.836001e+01	1.026333e+02	20150213_STAG2gfpcf2_Prometa\MitoSys2\Calibration\mEGFPC1H2B_Noc\H2B-mCherry_mEGFP_0_R1_P4_K1_Ch2-Ch1.zen
1.842001e+01	1.063666e+02	20150213_STAG2gfpcf2_Prometa\MitoSys2\Calibration\mEGFPC1H2B_Noc\H2B-mCherry_mEGFP_0_R1_P4_K1_Ch2-Ch1.zen
1.848001e+01	1.037000e+02	20150213_STAG2gfpcf2_Prometa\MitoSys2\Calibration\mEGFPC1H2B_Noc\H2B-mCherry_mEGFP_0_R1_P4_K1_Ch2-Ch1.zen
1.854001e+01	1.070166e+02	20150213_STAG2gfpcf2_Prometa\MitoSys2\Calibration\mEGFPC1H2B_Noc\H2B-mCherry_mEGFP_0_R1_P4_K1_Ch2-Ch1.zen
1.860001e+01	1.043500e+02	20150213_STAG2gfpcf2_Prometa\MitoSys2\Calibration\mEGFPC1H2B_Noc\H2B-mCherry_mEGFP_0_R1_P4_K1_Ch2-Ch1.zen
1.866001e+01	9.896663e+01	20150213_STAG2gfpcf2_Prometa\MitoSys2\Calibration\mEGFPC1H2B_Noc\H2B-mCherry_mEGFP_0_R1_P4_K1_Ch2-Ch1.zen
1.872001e+01	9.946663e+01	20150213_STAG2gfpcf2_Prometa\MitoSys2\Calibration\mEGFPC1H2B_Noc\H2B-mCherry_mEGFP_0_R1_P4_K1_Ch2-Ch1.zen
1.878001e+01	1.022166e+02	20150213_STAG2gfpcf2_Prometa\MitoSys2\Calibration\mEGFPC1H2B_Noc\H2B-mCherry_mEGFP_0_R1_P4_K1_Ch2-Ch1.zen
1.884001e+01	1.010666e+02	20150213_STAG2gfpcf2_Prometa\MitoSys2\Calibration\mEGFPC1H2B_Noc\H2B-mCherry_mEGFP_0_R1_P4_K1_Ch2-Ch1.zen
1.890001e+01	9.993329e+01	20150213_STAG2gfpcf2_Prometa\MitoSys2\Calibration\mEGFPC1H2B_Noc\H2B-mCherry_mEGFP_0_R1_P4_K1_Ch2-Ch1.zen
1.896001e+01	1.028833e+02	20150213_STAG2gfpcf2_Prometa\MitoSys2\Calibration\mEGFPC1H2B_Noc\H2B-mCherry_mEGFP_0_R1_P4_K1_Ch2-Ch1.zen
1.902001e+01	1.087333e+02	20150213_STAG2gfpcf2_Prometa\MitoSys2\Calibration\mEGFPC1H2B_Noc\H2B-mCherry_mEGFP_0_R1_P4_K1_Ch2-Ch1.zen
1.908001e+01	1.028500e+02	20150213_STAG2gfpcf2_Prometa\MitoSys2\Calibration\mEGFPC1H2B_Noc\H2B-mCherry_mEGFP_0_R1_P4_K1_Ch2-Ch1.zen
1.914001e+01	1.087666e+02	20150213_STAG2gfpcf2_Prometa\MitoSys2\Calibration\mEGFPC1H2B_Noc\H2B-mCherry_mEGFP_0_R1_P4_K1_Ch2-Ch1.zen
1.920001e+01	1.086333e+02	20150213_STAG2gfpcf2_Prometa\MitoSys2\Calibration\mEGFPC1H2B_Noc\H2B-mCherry_mEGFP_0_R1_P4_K1_Ch2-Ch1.zen
1.926001e+01	1.073000e+02	20150213_STAG2gfpcf2_Prometa\MitoSys2\Calibration\mEGFPC1H2B_Noc\H2B-mCherry_mEGFP_0_R1_P4_K1_Ch2-Ch1.zen
1.932001e+01	1.030500e+02	20150213_STAG2gfpcf2_Prometa\MitoSys2\Calibration\mEGFPC1H2B_Noc\H2B-mCherry_mEGFP_0_R1_P4_K1_Ch2-Ch1.zen
1.938001e+01	1.024833e+02	20150213_STAG2gfpcf2_Prometa\MitoSys2\Calibration\mEGFPC1H2B_Noc\H2B-mCherry_mEGFP_0_R1_P4_K1_Ch2-Ch1.zen
1.944001e+01	1.066666e+02	20150213_STAG2gfpcf2_Prometa\MitoSys2\Calibration\mEGFPC1H2B_Noc\H2B-mCherry_mEGFP_0_R1_P4_K1_Ch2-Ch1.zen
1.950001e+01	1.042333e+02	20150213_STAG2gfpcf2_Prometa\MitoSys2\Calibration\mEGFPC1H2B_Noc\H2B-mCherry_mEGFP_0_R1_P4_K1_Ch2-Ch1.zen
1.956001e+01	1.038333e+02	20150213_STAG2gfpcf2_Prometa\MitoSys2\Calibration\mEGFPC1H2B_Noc\H2B-mCherry_mEGFP_0_R1_P4_K1_Ch2-Ch1.zen
1.962001e+01	1.043000e+02	20150213_STAG2gfpcf2_Prometa\MitoSys2\Calibration\mEGFPC1H2B_Noc\H2B-mCherry_mEGFP_0_R1_P4_K1_Ch2-Ch1.zen
1.968001e+01	9.888329e+01	20150213_STAG2gfpcf2_Prometa\MitoSys2\Calibration\mEGFPC1H2B_Noc\H2B-mCherry_mEGFP_0_R1_P4_K1_Ch2-Ch1.zen
1.974001e+01	1.013000e+02	20150213_STAG2gfpcf2_Prometa\MitoSys2\Calibration\mEGFPC1H2B_Noc\H2B-mCherry_mEGFP_0_R1_P4_K1_Ch2-Ch1.zen
1.980001e+01	9.733329e+01	20150213_STAG2gfpcf2_Prometa\MitoSys2\Calibration\mEGFPC1H2B_Noc\H2B-mCherry_mEGFP_0_R1_P4_K1_Ch2-Ch1.zen
1.986001e+01	9.974996e+01	20150213_STAG2gfpcf2_Prometa\MitoSys2\Calibration\mEGFPC1H2B_Noc\H2B-mCherry_mEGFP_0_R1_P4_K1_Ch2-Ch1.zen
1.992001e+01	1.093166e+02	20150213_STAG2gfpcf2_Prometa\MitoSys2\Calibration\mEGFPC1H2B_Noc\H2B-mCherry_mEGFP_0_R1_P4_K1_Ch2-Ch1.zen
1.998001e+01	9.876662e+01	20150213_STAG2gfpcf2_Prometa\MitoSys2\Calibration\mEGFPC1H2B_Noc\H2B-mCherry_mEGFP_0_R1_P4_K1_Ch2-Ch1.zen
2.004001e+01	1.073500e+02	20150213_STAG2gfpcf2_Prometa\MitoSys2\Calibration\mEGFPC1H2B_Noc\H2B-mCherry_mEGFP_0_R1_P4_K1_Ch2-Ch1.zen
2.010001e+01	9.873329e+01	20150213_STAG2gfpcf2_Prometa\MitoSys2\Calibration\mEGFPC1H2B_Noc\H2B-mCherry_mEGFP_0_R1_P4_K1_Ch2-Ch1.zen
2.016001e+01	1.037000e+02	20150213_STAG2gfpcf2_Prometa\MitoSys2\Calibration\mEGFPC1H2B_Noc\H2B-mCherry_mEGFP_0_R1_P4_K1_Ch2-Ch1.zen
2.022001e+01	9.673329e+01	20150213_STAG2gfpcf2_Prometa\MitoSys2\Calibration\mEGFPC1H2B_Noc\H2B-mCherry_mEGFP_0_R1_P4_K1_Ch2-Ch1.zen
2.028001e+01	9.609996e+01	20150213_STAG2gfpcf2_Prometa\MitoSys2\Calibration\mEGFPC1H2B_Noc\H2B-mCherry_mEGFP_0_R1_P4_K1_Ch2-Ch1.zen
2.034001e+01	1.029500e+02	20150213_STAG2gfpcf2_Prometa\MitoSys2\Calibration\mEGFPC1H2B_Noc\H2B-mCherry_mEGFP_0_R1_P4_K1_Ch2-Ch1.zen
2.040001e+01	1.053500e+02	20150213_STAG2gfpcf2_Prometa\MitoSys2\Calibration\mEGFPC1H2B_Noc\H2B-mCherry_mEGFP_0_R1_P4_K1_Ch2-Ch1.zen
2.046001e+01	1.008666e+02	20150213_STAG2gfpcf2_Prometa\MitoSys2\Calibration\mEGFPC1H2B_Noc\H2B-mCherry_mEGFP_0_R1_P4_K1_Ch2-Ch1.zen
2.052001e+01	1.006500e+02	20150213_STAG2gfpcf2_Prometa\MitoSys2\Calibration\mEGFPC1H2B_Noc\H2B-mCherry_mEGFP_0_R1_P4_K1_Ch2-Ch1.zen
2.058001e+01	1.063666e+02	20150213_STAG2gfpcf2_Prometa\MitoSys2\Calibration\mEGFPC1H2B_Noc\H2B-mCherry_mEGFP_0_R1_P4_K1_Ch2-Ch1.zen
2.064001e+01	1.080166e+02	20150213_STAG2gfpcf2_Prometa\MitoSys2\Calibration\mEGFPC1H2B_Noc\H2B-mCherry_mEGFP_0_R1_P4_K1_Ch2-Ch1.zen
2.070001e+01	9.974996e+01	20150213_STAG2gfpcf2_Prometa\MitoSys2\Calibration\mEGFPC1H2B_Noc\H2B-mCherry_mEGFP_0_R1_P4_K1_Ch2-Ch1.zen
2.076001e+01	9.956663e+01	20150213_STAG2gfpcf2_Prometa\MitoSys2\Calibration\mEGFPC1H2B_Noc\H2B-mCherry_mEGFP_0_R1_P4_K1_Ch2-Ch1.zen
2.082001e+01	1.133833e+02	20150213_STAG2gfpcf2_Prometa\MitoSys2\Calibration\mEGFPC1H2B_Noc\H2B-mCherry_mEGFP_0_R1_P4_K1_Ch2-Ch1.zen
2.088001e+01	1.054833e+02	20150213_STAG2gfpcf2_Prometa\MitoSys2\Calibration\mEGFPC1H2B_Noc\H2B-mCherry_mEGFP_0_R1_P4_K1_Ch2-Ch1.zen
2.094001e+01	1.016000e+02	20150213_STAG2gfpcf2_Prometa\MitoSys2\Calibration\mEGFPC1H2B_Noc\H2B-mCherry_mEGFP_0_R1_P4_K1_Ch2-Ch1.zen
2.100001e+01	1.066333e+02	20150213_STAG2gfpcf2_Prometa\MitoSys2\Calibration\mEGFPC1H2B_Noc\H2B-mCherry_mEGFP_0_R1_P4_K1_Ch2-Ch1.zen
2.106001e+01	9.674996e+01	20150213_STAG2gfpcf2_Prometa\MitoSys2\Calibration\mEGFPC1H2B_Noc\H2B-mCherry_mEGFP_0_R1_P4_K1_Ch2-Ch1.zen
2.112001e+01	1.055666e+02	20150213_STAG2gfpcf2_Prometa\MitoSys2\Calibration\mEGFPC1H2B_Noc\H2B-mCherry_mEGFP_0_R1_P4_K1_Ch2-Ch1.zen
2.118001e+01	9.864996e+01	20150213_STAG2gfpcf2_Prometa\MitoSys2\Calibration\mEGFPC1H2B_Noc\H2B-mCherry_mEGFP_0_R1_P4_K1_Ch2-Ch1.zen
2.124001e+01	1.009166e+02	20150213_STAG2gfpcf2_Prometa\MitoSys2\Calibration\mEGFPC1H2B_Noc\H2B-mCherry_mEGFP_0_R1_P4_K1_Ch2-Ch1.zen
2.130001e+01	9.836662e+01	20150213_STAG2gfpcf2_Prometa\MitoSys2\Calibration\mEGFPC1H2B_Noc\H2B-mCherry_mEGFP_0_R1_P4_K1_Ch2-Ch1.zen
2.136001e+01	1.026333e+02	20150213_STAG2gfpcf2_Prometa\MitoSys2\Calibration\mEGFPC1H2B_Noc\H2B-mCherry_mEGFP_0_R1_P4_K1_Ch2-Ch1.zen
2.142001e+01	1.004166e+02	20150213_STAG2gfpcf2_Prometa\MitoSys2\Calibration\mEGFPC1H2B_Noc\H2B-mCherry_mEGFP_0_R1_P4_K1_Ch2-Ch1.zen
2.148001e+01	1.072833e+02	20150213_STAG2gfpcf2_Prometa\MitoSys2\Calibration\mEGFPC1H2B_Noc\H2B-mCherry_mEGFP_0_R1_P4_K1_Ch2-Ch1.zen
2.154001e+01	1.068333e+02	20150213_STAG2gfpcf2_Prometa\MitoSys2\Calibration\mEGFPC1H2B_Noc\H2B-mCherry_mEGFP_0_R1_P4_K1_Ch2-Ch1.zen
2.160001e+01	1.044000e+02	20150213_STAG2gfpcf2_Prometa\MitoSys2\Calibration\mEGFPC1H2B_Noc\H2B-mCherry_mEGFP_0_R1_P4_K1_Ch2-Ch1.zen
2.166001e+01	9.764996e+01	20150213_STAG2gfpcf2_Prometa\MitoSys2\Calibration\mEGFPC1H2B_Noc\H2B-mCherry_mEGFP_0_R1_P4_K1_Ch2-Ch1.zen
2.172001e+01	1.003666e+02	20150213_STAG2gfpcf2_Prometa\MitoSys2\Calibration\mEGFPC1H2B_Noc\H2B-mCherry_mEGFP_0_R1_P4_K1_Ch2-Ch1.zen
2.178001e+01	1.028333e+02	20150213_STAG2gfpcf2_Prometa\MitoSys2\Calibration\mEGFPC1H2B_Noc\H2B-mCherry_mEGFP_0_R1_P4_K1_Ch2-Ch1.zen
2.184001e+01	1.076833e+02	20150213_STAG2gfpcf2_Prometa\MitoSys2\Calibration\mEGFPC1H2B_Noc\H2B-mCherry_mEGFP_0_R1_P4_K1_Ch2-Ch1.zen
2.190001e+01	9.596663e+01	20150213_STAG2gfpcf2_Prometa\MitoSys2\Calibration\mEGFPC1H2B_Noc\H2B-mCherry_mEGFP_0_R1_P4_K1_Ch2-Ch1.zen
2.196001e+01	1.099999e+02	20150213_STAG2gfpcf2_Prometa\MitoSys2\Calibration\mEGFPC1H2B_Noc\H2B-mCherry_mEGFP_0_R1_P4_K1_Ch2-Ch1.zen
2.202001e+01	1.006833e+02	20150213_STAG2gfpcf2_Prometa\MitoSys2\Calibration\mEGFPC1H2B_Noc\H2B-mCherry_mEGFP_0_R1_P4_K1_Ch2-Ch1.zen
2.208001e+01	1.024833e+02	20150213_STAG2gfpcf2_Prometa\MitoSys2\Calibration\mEGFPC1H2B_Noc\H2B-mCherry_mEGFP_0_R1_P4_K1_Ch2-Ch1.zen
2.214001e+01	1.002833e+02	20150213_STAG2gfpcf2_Prometa\MitoSys2\Calibration\mEGFPC1H2B_Noc\H2B-mCherry_mEGFP_0_R1_P4_K1_Ch2-Ch1.zen
2.220001e+01	1.044166e+02	20150213_STAG2gfpcf2_Prometa\MitoSys2\Calibration\mEGFPC1H2B_Noc\H2B-mCherry_mEGFP_0_R1_P4_K1_Ch2-Ch1.zen
2.226001e+01	1.017833e+02	20150213_STAG2gfpcf2_Prometa\MitoSys2\Calibration\mEGFPC1H2B_Noc\H2B-mCherry_mEGFP_0_R1_P4_K1_Ch2-Ch1.zen
2.232001e+01	1.121500e+02	20150213_STAG2gfpcf2_Prometa\MitoSys2\Calibration\mEGFPC1H2B_Noc\H2B-mCherry_mEGFP_0_R1_P4_K1_Ch2-Ch1.zen
2.238001e+01	1.050833e+02	20150213_STAG2gfpcf2_Prometa\MitoSys2\Calibration\mEGFPC1H2B_Noc\H2B-mCherry_mEGFP_0_R1_P4_K1_Ch2-Ch1.zen
2.244001e+01	1.061166e+02	20150213_STAG2gfpcf2_Prometa\MitoSys2\Calibration\mEGFPC1H2B_Noc\H2B-mCherry_mEGFP_0_R1_P4_K1_Ch2-Ch1.zen
2.250001e+01	1.026666e+02	20150213_STAG2gfpcf2_Prometa\MitoSys2\Calibration\mEGFPC1H2B_Noc\H2B-mCherry_mEGFP_0_R1_P4_K1_Ch2-Ch1.zen
2.256001e+01	1.042499e+02	20150213_STAG2gfpcf2_Prometa\MitoSys2\Calibration\mEGFPC1H2B_Noc\H2B-mCherry_mEGFP_0_R1_P4_K1_Ch2-Ch1.zen
2.262001e+01	1.044833e+02	20150213_STAG2gfpcf2_Prometa\MitoSys2\Calibration\mEGFPC1H2B_Noc\H2B-mCherry_mEGFP_0_R1_P4_K1_Ch2-Ch1.zen
2.268001e+01	1.045500e+02	20150213_STAG2gfpcf2_Prometa\MitoSys2\Calibration\mEGFPC1H2B_Noc\H2B-mCherry_mEGFP_0_R1_P4_K1_Ch2-Ch1.zen
2.274001e+01	1.084833e+02	20150213_STAG2gfpcf2_Prometa\MitoSys2\Calibration\mEGFPC1H2B_Noc\H2B-mCherry_mEGFP_0_R1_P4_K1_Ch2-Ch1.zen
2.280001e+01	1.044000e+02	20150213_STAG2gfpcf2_Prometa\MitoSys2\Calibration\mEGFPC1H2B_Noc\H2B-mCherry_mEGFP_0_R1_P4_K1_Ch2-Ch1.zen
2.286001e+01	9.896663e+01	20150213_STAG2gfpcf2_Prometa\MitoSys2\Calibration\mEGFPC1H2B_Noc\H2B-mCherry_mEGFP_0_R1_P4_K1_Ch2-Ch1.zen
2.292001e+01	1.028833e+02	20150213_STAG2gfpcf2_Prometa\MitoSys2\Calibration\mEGFPC1H2B_Noc\H2B-mCherry_mEGFP_0_R1_P4_K1_Ch2-Ch1.zen
2.298001e+01	9.978329e+01	20150213_STAG2gfpcf2_Prometa\MitoSys2\Calibration\mEGFPC1H2B_Noc\H2B-mCherry_mEGFP_0_R1_P4_K1_Ch2-Ch1.zen
2.304001e+01	1.048500e+02	20150213_STAG2gfpcf2_Prometa\MitoSys2\Calibration\mEGFPC1H2B_Noc\H2B-mCherry_mEGFP_0_R1_P4_K1_Ch2-Ch1.zen
2.310001e+01	1.052166e+02	20150213_STAG2gfpcf2_Prometa\MitoSys2\Calibration\mEGFPC1H2B_Noc\H2B-mCherry_mEGFP_0_R1_P4_K1_Ch2-Ch1.zen
2.316001e+01	1.001000e+02	20150213_STAG2gfpcf2_Prometa\MitoSys2\Calibration\mEGFPC1H2B_Noc\H2B-mCherry_mEGFP_0_R1_P4_K1_Ch2-Ch1.zen
2.322001e+01	1.044500e+02	20150213_STAG2gfpcf2_Prometa\MitoSys2\Calibration\mEGFPC1H2B_Noc\H2B-mCherry_mEGFP_0_R1_P4_K1_Ch2-Ch1.zen
2.328001e+01	9.964996e+01	20150213_STAG2gfpcf2_Prometa\MitoSys2\Calibration\mEGFPC1H2B_Noc\H2B-mCherry_mEGFP_0_R1_P4_K1_Ch2-Ch1.zen
2.334001e+01	1.078166e+02	20150213_STAG2gfpcf2_Prometa\MitoSys2\Calibration\mEGFPC1H2B_Noc\H2B-mCherry_mEGFP_0_R1_P4_K1_Ch2-Ch1.zen
2.340001e+01	1.038333e+02	20150213_STAG2gfpcf2_Prometa\MitoSys2\Calibration\mEGFPC1H2B_Noc\H2B-mCherry_mEGFP_0_R1_P4_K1_Ch2-Ch1.zen
2.346001e+01	1.070166e+02	20150213_STAG2gfpcf2_Prometa\MitoSys2\Calibration\mEGFPC1H2B_Noc\H2B-mCherry_mEGFP_0_R1_P4_K1_Ch2-Ch1.zen
2.352001e+01	1.062166e+02	20150213_STAG2gfpcf2_Prometa\MitoSys2\Calibration\mEGFPC1H2B_Noc\H2B-mCherry_mEGFP_0_R1_P4_K1_Ch2-Ch1.zen
2.358001e+01	1.022000e+02	20150213_STAG2gfpcf2_Prometa\MitoSys2\Calibration\mEGFPC1H2B_Noc\H2B-mCherry_mEGFP_0_R1_P4_K1_Ch2-Ch1.zen
2.364001e+01	1.055166e+02	20150213_STAG2gfpcf2_Prometa\MitoSys2\Calibration\mEGFPC1H2B_Noc\H2B-mCherry_mEGFP_0_R1_P4_K1_Ch2-Ch1.zen
2.370001e+01	1.049333e+02	20150213_STAG2gfpcf2_Prometa\MitoSys2\Calibration\mEGFPC1H2B_Noc\H2B-mCherry_mEGFP_0_R1_P4_K1_Ch2-Ch1.zen
2.376001e+01	1.019333e+02	20150213_STAG2gfpcf2_Prometa\MitoSys2\Calibration\mEGFPC1H2B_Noc\H2B-mCherry_mEGFP_0_R1_P4_K1_Ch2-Ch1.zen
2.382001e+01	1.016000e+02	20150213_STAG2gfpcf2_Prometa\MitoSys2\Calibration\mEGFPC1H2B_Noc\H2B-mCherry_mEGFP_0_R1_P4_K1_Ch2-Ch1.zen
2.388001e+01	1.023333e+02	20150213_STAG2gfpcf2_Prometa\MitoSys2\Calibration\mEGFPC1H2B_Noc\H2B-mCherry_mEGFP_0_R1_P4_K1_Ch2-Ch1.zen
2.394001e+01	1.011833e+02	20150213_STAG2gfpcf2_Prometa\MitoSys2\Calibration\mEGFPC1H2B_Noc\H2B-mCherry_mEGFP_0_R1_P4_K1_Ch2-Ch1.zen
2.400001e+01	1.012000e+02	20150213_STAG2gfpcf2_Prometa\MitoSys2\Calibration\mEGFPC1H2B_Noc\H2B-mCherry_mEGFP_0_R1_P4_K1_Ch2-Ch1.zen
2.406001e+01	9.614996e+01	20150213_STAG2gfpcf2_Prometa\MitoSys2\Calibration\mEGFPC1H2B_Noc\H2B-mCherry_mEGFP_0_R1_P4_K1_Ch2-Ch1.zen
2.412001e+01	1.029500e+02	20150213_STAG2gfpcf2_Prometa\MitoSys2\Calibration\mEGFPC1H2B_Noc\H2B-mCherry_mEGFP_0_R1_P4_K1_Ch2-Ch1.zen
2.418001e+01	1.018333e+02	20150213_STAG2gfpcf2_Prometa\MitoSys2\Calibration\mEGFPC1H2B_Noc\H2B-mCherry_mEGFP_0_R1_P4_K1_Ch2-Ch1.zen
2.424001e+01	1.017166e+02	20150213_STAG2gfpcf2_Prometa\MitoSys2\Calibration\mEGFPC1H2B_Noc\H2B-mCherry_mEGFP_0_R1_P4_K1_Ch2-Ch1.zen
2.430001e+01	1.043833e+02	20150213_STAG2gfpcf2_Prometa\MitoSys2\Calibration\mEGFPC1H2B_Noc\H2B-mCherry_mEGFP_0_R1_P4_K1_Ch2-Ch1.zen
2.436001e+01	1.033500e+02	20150213_STAG2gfpcf2_Prometa\MitoSys2\Calibration\mEGFPC1H2B_Noc\H2B-mCherry_mEGFP_0_R1_P4_K1_Ch2-Ch1.zen
2.442001e+01	1.034999e+02	20150213_STAG2gfpcf2_Prometa\MitoSys2\Calibration\mEGFPC1H2B_Noc\H2B-mCherry_mEGFP_0_R1_P4_K1_Ch2-Ch1.zen
2.448001e+01	1.002833e+02	20150213_STAG2gfpcf2_Prometa\MitoSys2\Calibration\mEGFPC1H2B_Noc\H2B-mCherry_mEGFP_0_R1_P4_K1_Ch2-Ch1.zen
2.454001e+01	9.799996e+01	20150213_STAG2gfpcf2_Prometa\MitoSys2\Calibration\mEGFPC1H2B_Noc\H2B-mCherry_mEGFP_0_R1_P4_K1_Ch2-Ch1.zen
2.460001e+01	9.083330e+01	20150213_STAG2gfpcf2_Prometa\MitoSys2\Calibration\mEGFPC1H2B_Noc\H2B-mCherry_mEGFP_0_R1_P4_K1_Ch2-Ch1.zen
2.466001e+01	9.694996e+01	20150213_STAG2gfpcf2_Prometa\MitoSys2\Calibration\mEGFPC1H2B_Noc\H2B-mCherry_mEGFP_0_R1_P4_K1_Ch2-Ch1.zen
2.472001e+01	1.004666e+02	20150213_STAG2gfpcf2_Prometa\MitoSys2\Calibration\mEGFPC1H2B_Noc\H2B-mCherry_mEGFP_0_R1_P4_K1_Ch2-Ch1.zen
2.478001e+01	9.691663e+01	20150213_STAG2gfpcf2_Prometa\MitoSys2\Calibration\mEGFPC1H2B_Noc\H2B-mCherry_mEGFP_0_R1_P4_K1_Ch2-Ch1.zen
2.484001e+01	9.873329e+01	20150213_STAG2gfpcf2_Prometa\MitoSys2\Calibration\mEGFPC1H2B_Noc\H2B-mCherry_mEGFP_0_R1_P4_K1_Ch2-Ch1.zen
2.490001e+01	1.024000e+02	20150213_STAG2gfpcf2_Prometa\MitoSys2\Calibration\mEGFPC1H2B_Noc\H2B-mCherry_mEGFP_0_R1_P4_K1_Ch2-Ch1.zen
2.496001e+01	9.961662e+01	20150213_STAG2gfpcf2_Prometa\MitoSys2\Calibration\mEGFPC1H2B_Noc\H2B-mCherry_mEGFP_0_R1_P4_K1_Ch2-Ch1.zen
2.502001e+01	9.679996e+01	20150213_STAG2gfpcf2_Prometa\MitoSys2\Calibration\mEGFPC1H2B_Noc\H2B-mCherry_mEGFP_0_R1_P4_K1_Ch2-Ch1.zen
2.508001e+01	9.933329e+01	20150213_STAG2gfpcf2_Prometa\MitoSys2\Calibration\mEGFPC1H2B_Noc\H2B-mCherry_mEGFP_0_R1_P4_K1_Ch2-Ch1.zen
2.514001e+01	1.009999e+02	20150213_STAG2gfpcf2_Prometa\MitoSys2\Calibration\mEGFPC1H2B_Noc\H2B-mCherry_mEGFP_0_R1_P4_K1_Ch2-Ch1.zen
2.520001e+01	9.971662e+01	20150213_STAG2gfpcf2_Prometa\MitoSys2\Calibration\mEGFPC1H2B_Noc\H2B-mCherry_mEGFP_0_R1_P4_K1_Ch2-Ch1.zen
2.526001e+01	9.898329e+01	20150213_STAG2gfpcf2_Prometa\MitoSys2\Calibration\mEGFPC1H2B_Noc\H2B-mCherry_mEGFP_0_R1_P4_K1_Ch2-Ch1.zen
2.532001e+01	9.459996e+01	20150213_STAG2gfpcf2_Prometa\MitoSys2\Calibration\mEGFPC1H2B_Noc\H2B-mCherry_mEGFP_0_R1_P4_K1_Ch2-Ch1.zen
2.538001e+01	9.451662e+01	20150213_STAG2gfpcf2_Prometa\MitoSys2\Calibration\mEGFPC1H2B_Noc\H2B-mCherry_mEGFP_0_R1_P4_K1_Ch2-Ch1.zen
2.544001e+01	9.598329e+01	20150213_STAG2gfpcf2_Prometa\MitoSys2\Calibration\mEGFPC1H2B_Noc\H2B-mCherry_mEGFP_0_R1_P4_K1_Ch2-Ch1.zen
2.550001e+01	1.014500e+02	20150213_STAG2gfpcf2_Prometa\MitoSys2\Calibration\mEGFPC1H2B_Noc\H2B-mCherry_mEGFP_0_R1_P4_K1_Ch2-Ch1.zen
2.556001e+01	1.096333e+02	20150213_STAG2gfpcf2_Prometa\MitoSys2\Calibration\mEGFPC1H2B_Noc\H2B-mCherry_mEGFP_0_R1_P4_K1_Ch2-Ch1.zen
2.562001e+01	9.714996e+01	20150213_STAG2gfpcf2_Prometa\MitoSys2\Calibration\mEGFPC1H2B_Noc\H2B-mCherry_mEGFP_0_R1_P4_K1_Ch2-Ch1.zen
2.568001e+01	9.701662e+01	20150213_STAG2gfpcf2_Prometa\MitoSys2\Calibration\mEGFPC1H2B_Noc\H2B-mCherry_mEGFP_0_R1_P4_K1_Ch2-Ch1.zen
2.574001e+01	9.908329e+01	20150213_STAG2gfpcf2_Prometa\MitoSys2\Calibration\mEGFPC1H2B_Noc\H2B-mCherry_mEGFP_0_R1_P4_K1_Ch2-Ch1.zen
2.580001e+01	1.008500e+02	20150213_STAG2gfpcf2_Prometa\MitoSys2\Calibration\mEGFPC1H2B_Noc\H2B-mCherry_mEGFP_0_R1_P4_K1_Ch2-Ch1.zen
2.586001e+01	1.002166e+02	20150213_STAG2gfpcf2_Prometa\MitoSys2\Calibration\mEGFPC1H2B_Noc\H2B-mCherry_mEGFP_0_R1_P4_K1_Ch2-Ch1.zen
2.592001e+01	1.016500e+02	20150213_STAG2gfpcf2_Prometa\MitoSys2\Calibration\mEGFPC1H2B_Noc\H2B-mCherry_mEGFP_0_R1_P4_K1_Ch2-Ch1.zen
2.598001e+01	1.016833e+02	20150213_STAG2gfpcf2_Prometa\MitoSys2\Calibration\mEGFPC1H2B_Noc\H2B-mCherry_mEGFP_0_R1_P4_K1_Ch2-Ch1.zen
2.604001e+01	9.881663e+01	20150213_STAG2gfpcf2_Prometa\MitoSys2\Calibration\mEGFPC1H2B_Noc\H2B-mCherry_mEGFP_0_R1_P4_K1_Ch2-Ch1.zen
2.610001e+01	9.761662e+01	20150213_STAG2gfpcf2_Prometa\MitoSys2\Calibration\mEGFPC1H2B_Noc\H2B-mCherry_mEGFP_0_R1_P4_K1_Ch2-Ch1.zen
2.616001e+01	1.076000e+02	20150213_STAG2gfpcf2_Prometa\MitoSys2\Calibration\mEGFPC1H2B_Noc\H2B-mCherry_mEGFP_0_R1_P4_K1_Ch2-Ch1.zen
2.622001e+01	1.063166e+02	20150213_STAG2gfpcf2_Prometa\MitoSys2\Calibration\mEGFPC1H2B_Noc\H2B-mCherry_mEGFP_0_R1_P4_K1_Ch2-Ch1.zen
2.628001e+01	1.033000e+02	20150213_STAG2gfpcf2_Prometa\MitoSys2\Calibration\mEGFPC1H2B_Noc\H2B-mCherry_mEGFP_0_R1_P4_K1_Ch2-Ch1.zen
2.634001e+01	1.072333e+02	20150213_STAG2gfpcf2_Prometa\MitoSys2\Calibration\mEGFPC1H2B_Noc\H2B-mCherry_mEGFP_0_R1_P4_K1_Ch2-Ch1.zen
2.640001e+01	1.046833e+02	20150213_STAG2gfpcf2_Prometa\MitoSys2\Calibration\mEGFPC1H2B_Noc\H2B-mCherry_mEGFP_0_R1_P4_K1_Ch2-Ch1.zen
2.646001e+01	9.418330e+01	20150213_STAG2gfpcf2_Prometa\MitoSys2\Calibration\mEGFPC1H2B_Noc\H2B-mCherry_mEGFP_0_R1_P4_K1_Ch2-Ch1.zen
2.652001e+01	1.068500e+02	20150213_STAG2gfpcf2_Prometa\MitoSys2\Calibration\mEGFPC1H2B_Noc\H2B-mCherry_mEGFP_0_R1_P4_K1_Ch2-Ch1.zen
2.658001e+01	9.896663e+01	20150213_STAG2gfpcf2_Prometa\MitoSys2\Calibration\mEGFPC1H2B_Noc\H2B-mCherry_mEGFP_0_R1_P4_K1_Ch2-Ch1.zen
2.664001e+01	1.008333e+02	20150213_STAG2gfpcf2_Prometa\MitoSys2\Calibration\mEGFPC1H2B_Noc\H2B-mCherry_mEGFP_0_R1_P4_K1_Ch2-Ch1.zen
2.670001e+01	1.005333e+02	20150213_STAG2gfpcf2_Prometa\MitoSys2\Calibration\mEGFPC1H2B_Noc\H2B-mCherry_mEGFP_0_R1_P4_K1_Ch2-Ch1.zen
2.676001e+01	9.994996e+01	20150213_STAG2gfpcf2_Prometa\MitoSys2\Calibration\mEGFPC1H2B_Noc\H2B-mCherry_mEGFP_0_R1_P4_K1_Ch2-Ch1.zen
2.682001e+01	1.046833e+02	20150213_STAG2gfpcf2_Prometa\MitoSys2\Calibration\mEGFPC1H2B_Noc\H2B-mCherry_mEGFP_0_R1_P4_K1_Ch2-Ch1.zen
2.688001e+01	9.709996e+01	20150213_STAG2gfpcf2_Prometa\MitoSys2\Calibration\mEGFPC1H2B_Noc\H2B-mCherry_mEGFP_0_R1_P4_K1_Ch2-Ch1.zen
2.694001e+01	1.003500e+02	20150213_STAG2gfpcf2_Prometa\MitoSys2\Calibration\mEGFPC1H2B_Noc\H2B-mCherry_mEGFP_0_R1_P4_K1_Ch2-Ch1.zen
2.700001e+01	1.039833e+02	20150213_STAG2gfpcf2_Prometa\MitoSys2\Calibration\mEGFPC1H2B_Noc\H2B-mCherry_mEGFP_0_R1_P4_K1_Ch2-Ch1.zen
2.706001e+01	9.986662e+01	20150213_STAG2gfpcf2_Prometa\MitoSys2\Calibration\mEGFPC1H2B_Noc\H2B-mCherry_mEGFP_0_R1_P4_K1_Ch2-Ch1.zen
2.712001e+01	1.059000e+02	20150213_STAG2gfpcf2_Prometa\MitoSys2\Calibration\mEGFPC1H2B_Noc\H2B-mCherry_mEGFP_0_R1_P4_K1_Ch2-Ch1.zen
2.718001e+01	1.036000e+02	20150213_STAG2gfpcf2_Prometa\MitoSys2\Calibration\mEGFPC1H2B_Noc\H2B-mCherry_mEGFP_0_R1_P4_K1_Ch2-Ch1.zen
2.724001e+01	1.006500e+02	20150213_STAG2gfpcf2_Prometa\MitoSys2\Calibration\mEGFPC1H2B_Noc\H2B-mCherry_mEGFP_0_R1_P4_K1_Ch2-Ch1.zen
2.730001e+01	8.888329e+01	20150213_STAG2gfpcf2_Prometa\MitoSys2\Calibration\mEGFPC1H2B_Noc\H2B-mCherry_mEGFP_0_R1_P4_K1_Ch2-Ch1.zen
2.736001e+01	9.233330e+01	20150213_STAG2gfpcf2_Prometa\MitoSys2\Calibration\mEGFPC1H2B_Noc\H2B-mCherry_mEGFP_0_R1_P4_K1_Ch2-Ch1.zen
2.742001e+01	1.014833e+02	20150213_STAG2gfpcf2_Prometa\MitoSys2\Calibration\mEGFPC1H2B_Noc\H2B-mCherry_mEGFP_0_R1_P4_K1_Ch2-Ch1.zen
2.748001e+01	1.015500e+02	20150213_STAG2gfpcf2_Prometa\MitoSys2\Calibration\mEGFPC1H2B_Noc\H2B-mCherry_mEGFP_0_R1_P4_K1_Ch2-Ch1.zen
2.754001e+01	9.234996e+01	20150213_STAG2gfpcf2_Prometa\MitoSys2\Calibration\mEGFPC1H2B_Noc\H2B-mCherry_mEGFP_0_R1_P4_K1_Ch2-Ch1.zen
2.760001e+01	1.003666e+02	20150213_STAG2gfpcf2_Prometa\MitoSys2\Calibration\mEGFPC1H2B_Noc\H2B-mCherry_mEGFP_0_R1_P4_K1_Ch2-Ch1.zen
2.766001e+01	1.055500e+02	20150213_STAG2gfpcf2_Prometa\MitoSys2\Calibration\mEGFPC1H2B_Noc\H2B-mCherry_mEGFP_0_R1_P4_K1_Ch2-Ch1.zen
2.772001e+01	9.836662e+01	20150213_STAG2gfpcf2_Prometa\MitoSys2\Calibration\mEGFPC1H2B_Noc\H2B-mCherry_mEGFP_0_R1_P4_K1_Ch2-Ch1.zen
2.778001e+01	1.047333e+02	20150213_STAG2gfpcf2_Prometa\MitoSys2\Calibration\mEGFPC1H2B_Noc\H2B-mCherry_mEGFP_0_R1_P4_K1_Ch2-Ch1.zen
2.784001e+01	1.041166e+02	20150213_STAG2gfpcf2_Prometa\MitoSys2\Calibration\mEGFPC1H2B_Noc\H2B-mCherry_mEGFP_0_R1_P4_K1_Ch2-Ch1.zen
2.790001e+01	1.021166e+02	20150213_STAG2gfpcf2_Prometa\MitoSys2\Calibration\mEGFPC1H2B_Noc\H2B-mCherry_mEGFP_0_R1_P4_K1_Ch2-Ch1.zen
2.796001e+01	1.008166e+02	20150213_STAG2gfpcf2_Prometa\MitoSys2\Calibration\mEGFPC1H2B_Noc\H2B-mCherry_mEGFP_0_R1_P4_K1_Ch2-Ch1.zen
2.802001e+01	1.021833e+02	20150213_STAG2gfpcf2_Prometa\MitoSys2\Calibration\mEGFPC1H2B_Noc\H2B-mCherry_mEGFP_0_R1_P4_K1_Ch2-Ch1.zen
2.808001e+01	9.613329e+01	20150213_STAG2gfpcf2_Prometa\MitoSys2\Calibration\mEGFPC1H2B_Noc\H2B-mCherry_mEGFP_0_R1_P4_K1_Ch2-Ch1.zen
2.814001e+01	1.093833e+02	20150213_STAG2gfpcf2_Prometa\MitoSys2\Calibration\mEGFPC1H2B_Noc\H2B-mCherry_mEGFP_0_R1_P4_K1_Ch2-Ch1.zen
2.820001e+01	1.032000e+02	20150213_STAG2gfpcf2_Prometa\MitoSys2\Calibration\mEGFPC1H2B_Noc\H2B-mCherry_mEGFP_0_R1_P4_K1_Ch2-Ch1.zen
2.826001e+01	1.008666e+02	20150213_STAG2gfpcf2_Prometa\MitoSys2\Calibration\mEGFPC1H2B_Noc\H2B-mCherry_mEGFP_0_R1_P4_K1_Ch2-Ch1.zen
2.832001e+01	1.004500e+02	20150213_STAG2gfpcf2_Prometa\MitoSys2\Calibration\mEGFPC1H2B_Noc\H2B-mCherry_mEGFP_0_R1_P4_K1_Ch2-Ch1.zen
2.838001e+01	1.060666e+02	20150213_STAG2gfpcf2_Prometa\MitoSys2\Calibration\mEGFPC1H2B_Noc\H2B-mCherry_mEGFP_0_R1_P4_K1_Ch2-Ch1.zen
2.844001e+01	1.078000e+02	20150213_STAG2gfpcf2_Prometa\MitoSys2\Calibration\mEGFPC1H2B_Noc\H2B-mCherry_mEGFP_0_R1_P4_K1_Ch2-Ch1.zen
2.850001e+01	1.067000e+02	20150213_STAG2gfpcf2_Prometa\MitoSys2\Calibration\mEGFPC1H2B_Noc\H2B-mCherry_mEGFP_0_R1_P4_K1_Ch2-Ch1.zen
2.856001e+01	1.032000e+02	20150213_STAG2gfpcf2_Prometa\MitoSys2\Calibration\mEGFPC1H2B_Noc\H2B-mCherry_mEGFP_0_R1_P4_K1_Ch2-Ch1.zen
2.862001e+01	1.018166e+02	20150213_STAG2gfpcf2_Prometa\MitoSys2\Calibration\mEGFPC1H2B_Noc\H2B-mCherry_mEGFP_0_R1_P4_K1_Ch2-Ch1.zen
2.868001e+01	1.055833e+02	20150213_STAG2gfpcf2_Prometa\MitoSys2\Calibration\mEGFPC1H2B_Noc\H2B-mCherry_mEGFP_0_R1_P4_K1_Ch2-Ch1.zen
2.874001e+01	1.075833e+02	20150213_STAG2gfpcf2_Prometa\MitoSys2\Calibration\mEGFPC1H2B_Noc\H2B-mCherry_mEGFP_0_R1_P4_K1_Ch2-Ch1.zen
2.880001e+01	1.029833e+02	20150213_STAG2gfpcf2_Prometa\MitoSys2\Calibration\mEGFPC1H2B_Noc\H2B-mCherry_mEGFP_0_R1_P4_K1_Ch2-Ch1.zen
2.886001e+01	1.020833e+02	20150213_STAG2gfpcf2_Prometa\MitoSys2\Calibration\mEGFPC1H2B_Noc\H2B-mCherry_mEGFP_0_R1_P4_K1_Ch2-Ch1.zen
2.892001e+01	9.929996e+01	20150213_STAG2gfpcf2_Prometa\MitoSys2\Calibration\mEGFPC1H2B_Noc\H2B-mCherry_mEGFP_0_R1_P4_K1_Ch2-Ch1.zen
2.898001e+01	9.538329e+01	20150213_STAG2gfpcf2_Prometa\MitoSys2\Calibration\mEGFPC1H2B_Noc\H2B-mCherry_mEGFP_0_R1_P4_K1_Ch2-Ch1.zen
2.904001e+01	1.025666e+02	20150213_STAG2gfpcf2_Prometa\MitoSys2\Calibration\mEGFPC1H2B_Noc\H2B-mCherry_mEGFP_0_R1_P4_K1_Ch2-Ch1.zen
2.910001e+01	9.459996e+01	20150213_STAG2gfpcf2_Prometa\MitoSys2\Calibration\mEGFPC1H2B_Noc\H2B-mCherry_mEGFP_0_R1_P4_K1_Ch2-Ch1.zen
2.916001e+01	9.704996e+01	20150213_STAG2gfpcf2_Prometa\MitoSys2\Calibration\mEGFPC1H2B_Noc\H2B-mCherry_mEGFP_0_R1_P4_K1_Ch2-Ch1.zen
2.922001e+01	1.000666e+02	20150213_STAG2gfpcf2_Prometa\MitoSys2\Calibration\mEGFPC1H2B_Noc\H2B-mCherry_mEGFP_0_R1_P4_K1_Ch2-Ch1.zen
2.928001e+01	1.065833e+02	20150213_STAG2gfpcf2_Prometa\MitoSys2\Calibration\mEGFPC1H2B_Noc\H2B-mCherry_mEGFP_0_R1_P4_K1_Ch2-Ch1.zen
2.934001e+01	1.004833e+02	20150213_STAG2gfpcf2_Prometa\MitoSys2\Calibration\mEGFPC1H2B_Noc\H2B-mCherry_mEGFP_0_R1_P4_K1_Ch2-Ch1.zen
2.940001e+01	9.643330e+01	20150213_STAG2gfpcf2_Prometa\MitoSys2\Calibration\mEGFPC1H2B_Noc\H2B-mCherry_mEGFP_0_R1_P4_K1_Ch2-Ch1.zen
2.946001e+01	1.042000e+02	20150213_STAG2gfpcf2_Prometa\MitoSys2\Calibration\mEGFPC1H2B_Noc\H2B-mCherry_mEGFP_0_R1_P4_K1_Ch2-Ch1.zen
2.952001e+01	9.336663e+01	20150213_STAG2gfpcf2_Prometa\MitoSys2\Calibration\mEGFPC1H2B_Noc\H2B-mCherry_mEGFP_0_R1_P4_K1_Ch2-Ch1.zen
2.958001e+01	1.037000e+02	20150213_STAG2gfpcf2_Prometa\MitoSys2\Calibration\mEGFPC1H2B_Noc\H2B-mCherry_mEGFP_0_R1_P4_K1_Ch2-Ch1.zen
2.964001e+01	1.036500e+02	20150213_STAG2gfpcf2_Prometa\MitoSys2\Calibration\mEGFPC1H2B_Noc\H2B-mCherry_mEGFP_0_R1_P4_K1_Ch2-Ch1.zen
2.970001e+01	1.032499e+02	20150213_STAG2gfpcf2_Prometa\MitoSys2\Calibration\mEGFPC1H2B_Noc\H2B-mCherry_mEGFP_0_R1_P4_K1_Ch2-Ch1.zen
2.976001e+01	1.033666e+02	20150213_STAG2gfpcf2_Prometa\MitoSys2\Calibration\mEGFPC1H2B_Noc\H2B-mCherry_mEGFP_0_R1_P4_K1_Ch2-Ch1.zen
2.982001e+01	9.646663e+01	20150213_STAG2gfpcf2_Prometa\MitoSys2\Calibration\mEGFPC1H2B_Noc\H2B-mCherry_mEGFP_0_R1_P4_K1_Ch2-Ch1.zen
2.988001e+01	9.618330e+01	20150213_STAG2gfpcf2_Prometa\MitoSys2\Calibration\mEGFPC1H2B_Noc\H2B-mCherry_mEGFP_0_R1_P4_K1_Ch2-Ch1.zen
2.994001e+01	9.328329e+01	20150213_STAG2gfpcf2_Prometa\MitoSys2\Calibration\mEGFPC1H2B_Noc\H2B-mCherry_mEGFP_0_R1_P4_K1_Ch2-Ch1.zen
0	1.457165e+02	20150213_STAG2gfpcf2_Prometa\MitoSys2\Calibration\mEGFPC1H2B_Noc\H2B-mCherry_mEGFP_0_R1_P5_K1_Ch2-Ch1.zen
6.000010e-02	1.593165e+02	20150213_STAG2gfpcf2_Prometa\MitoSys2\Calibration\mEGFPC1H2B_Noc\H2B-mCherry_mEGFP_0_R1_P5_K1_Ch2-Ch1.zen
1.200000e-01	1.374665e+02	20150213_STAG2gfpcf2_Prometa\MitoSys2\Calibration\mEGFPC1H2B_Noc\H2B-mCherry_mEGFP_0_R1_P5_K1_Ch2-Ch1.zen
1.800000e-01	1.487332e+02	20150213_STAG2gfpcf2_Prometa\MitoSys2\Calibration\mEGFPC1H2B_Noc\H2B-mCherry_mEGFP_0_R1_P5_K1_Ch2-Ch1.zen
2.400000e-01	1.468332e+02	20150213_STAG2gfpcf2_Prometa\MitoSys2\Calibration\mEGFPC1H2B_Noc\H2B-mCherry_mEGFP_0_R1_P5_K1_Ch2-Ch1.zen
3.000000e-01	1.512499e+02	20150213_STAG2gfpcf2_Prometa\MitoSys2\Calibration\mEGFPC1H2B_Noc\H2B-mCherry_mEGFP_0_R1_P5_K1_Ch2-Ch1.zen
3.600000e-01	1.547832e+02	20150213_STAG2gfpcf2_Prometa\MitoSys2\Calibration\mEGFPC1H2B_Noc\H2B-mCherry_mEGFP_0_R1_P5_K1_Ch2-Ch1.zen
4.200000e-01	1.505999e+02	20150213_STAG2gfpcf2_Prometa\MitoSys2\Calibration\mEGFPC1H2B_Noc\H2B-mCherry_mEGFP_0_R1_P5_K1_Ch2-Ch1.zen
4.800000e-01	1.432999e+02	20150213_STAG2gfpcf2_Prometa\MitoSys2\Calibration\mEGFPC1H2B_Noc\H2B-mCherry_mEGFP_0_R1_P5_K1_Ch2-Ch1.zen
5.400000e-01	1.418332e+02	20150213_STAG2gfpcf2_Prometa\MitoSys2\Calibration\mEGFPC1H2B_Noc\H2B-mCherry_mEGFP_0_R1_P5_K1_Ch2-Ch1.zen
6.000000e-01	1.496332e+02	20150213_STAG2gfpcf2_Prometa\MitoSys2\Calibration\mEGFPC1H2B_Noc\H2B-mCherry_mEGFP_0_R1_P5_K1_Ch2-Ch1.zen
6.600000e-01	1.544165e+02	20150213_STAG2gfpcf2_Prometa\MitoSys2\Calibration\mEGFPC1H2B_Noc\H2B-mCherry_mEGFP_0_R1_P5_K1_Ch2-Ch1.zen
7.200000e-01	1.578665e+02	20150213_STAG2gfpcf2_Prometa\MitoSys2\Calibration\mEGFPC1H2B_Noc\H2B-mCherry_mEGFP_0_R1_P5_K1_Ch2-Ch1.zen
7.800000e-01	1.533165e+02	20150213_STAG2gfpcf2_Prometa\MitoSys2\Calibration\mEGFPC1H2B_Noc\H2B-mCherry_mEGFP_0_R1_P5_K1_Ch2-Ch1.zen
8.400000e-01	1.482332e+02	20150213_STAG2gfpcf2_Prometa\MitoSys2\Calibration\mEGFPC1H2B_Noc\H2B-mCherry_mEGFP_0_R1_P5_K1_Ch2-Ch1.zen
9.000000e-01	1.389499e+02	20150213_STAG2gfpcf2_Prometa\MitoSys2\Calibration\mEGFPC1H2B_Noc\H2B-mCherry_mEGFP_0_R1_P5_K1_Ch2-Ch1.zen
9.600000e-01	1.353165e+02	20150213_STAG2gfpcf2_Prometa\MitoSys2\Calibration\mEGFPC1H2B_Noc\H2B-mCherry_mEGFP_0_R1_P5_K1_Ch2-Ch1.zen
1.020000e+00	1.393665e+02	20150213_STAG2gfpcf2_Prometa\MitoSys2\Calibration\mEGFPC1H2B_Noc\H2B-mCherry_mEGFP_0_R1_P5_K1_Ch2-Ch1.zen
1.080000e+00	1.399832e+02	20150213_STAG2gfpcf2_Prometa\MitoSys2\Calibration\mEGFPC1H2B_Noc\H2B-mCherry_mEGFP_0_R1_P5_K1_Ch2-Ch1.zen
1.140000e+00	1.399499e+02	20150213_STAG2gfpcf2_Prometa\MitoSys2\Calibration\mEGFPC1H2B_Noc\H2B-mCherry_mEGFP_0_R1_P5_K1_Ch2-Ch1.zen
1.200000e+00	1.405332e+02	20150213_STAG2gfpcf2_Prometa\MitoSys2\Calibration\mEGFPC1H2B_Noc\H2B-mCherry_mEGFP_0_R1_P5_K1_Ch2-Ch1.zen
1.260000e+00	1.455832e+02	20150213_STAG2gfpcf2_Prometa\MitoSys2\Calibration\mEGFPC1H2B_Noc\H2B-mCherry_mEGFP_0_R1_P5_K1_Ch2-Ch1.zen
1.320000e+00	1.441665e+02	20150213_STAG2gfpcf2_Prometa\MitoSys2\Calibration\mEGFPC1H2B_Noc\H2B-mCherry_mEGFP_0_R1_P5_K1_Ch2-Ch1.zen
1.380000e+00	1.494499e+02	20150213_STAG2gfpcf2_Prometa\MitoSys2\Calibration\mEGFPC1H2B_Noc\H2B-mCherry_mEGFP_0_R1_P5_K1_Ch2-Ch1.zen
1.440000e+00	1.480999e+02	20150213_STAG2gfpcf2_Prometa\MitoSys2\Calibration\mEGFPC1H2B_Noc\H2B-mCherry_mEGFP_0_R1_P5_K1_Ch2-Ch1.zen
1.500000e+00	1.514832e+02	20150213_STAG2gfpcf2_Prometa\MitoSys2\Calibration\mEGFPC1H2B_Noc\H2B-mCherry_mEGFP_0_R1_P5_K1_Ch2-Ch1.zen
1.560000e+00	1.524165e+02	20150213_STAG2gfpcf2_Prometa\MitoSys2\Calibration\mEGFPC1H2B_Noc\H2B-mCherry_mEGFP_0_R1_P5_K1_Ch2-Ch1.zen
1.620000e+00	1.504499e+02	20150213_STAG2gfpcf2_Prometa\MitoSys2\Calibration\mEGFPC1H2B_Noc\H2B-mCherry_mEGFP_0_R1_P5_K1_Ch2-Ch1.zen
1.680000e+00	1.529332e+02	20150213_STAG2gfpcf2_Prometa\MitoSys2\Calibration\mEGFPC1H2B_Noc\H2B-mCherry_mEGFP_0_R1_P5_K1_Ch2-Ch1.zen
1.740000e+00	1.467999e+02	20150213_STAG2gfpcf2_Prometa\MitoSys2\Calibration\mEGFPC1H2B_Noc\H2B-mCherry_mEGFP_0_R1_P5_K1_Ch2-Ch1.zen
1.800000e+00	1.449665e+02	20150213_STAG2gfpcf2_Prometa\MitoSys2\Calibration\mEGFPC1H2B_Noc\H2B-mCherry_mEGFP_0_R1_P5_K1_Ch2-Ch1.zen
1.860000e+00	1.420165e+02	20150213_STAG2gfpcf2_Prometa\MitoSys2\Calibration\mEGFPC1H2B_Noc\H2B-mCherry_mEGFP_0_R1_P5_K1_Ch2-Ch1.zen
1.920000e+00	1.489332e+02	20150213_STAG2gfpcf2_Prometa\MitoSys2\Calibration\mEGFPC1H2B_Noc\H2B-mCherry_mEGFP_0_R1_P5_K1_Ch2-Ch1.zen
1.980000e+00	1.488165e+02	20150213_STAG2gfpcf2_Prometa\MitoSys2\Calibration\mEGFPC1H2B_Noc\H2B-mCherry_mEGFP_0_R1_P5_K1_Ch2-Ch1.zen
2.040000e+00	1.475165e+02	20150213_STAG2gfpcf2_Prometa\MitoSys2\Calibration\mEGFPC1H2B_Noc\H2B-mCherry_mEGFP_0_R1_P5_K1_Ch2-Ch1.zen
2.100000e+00	1.410332e+02	20150213_STAG2gfpcf2_Prometa\MitoSys2\Calibration\mEGFPC1H2B_Noc\H2B-mCherry_mEGFP_0_R1_P5_K1_Ch2-Ch1.zen
2.160000e+00	1.453499e+02	20150213_STAG2gfpcf2_Prometa\MitoSys2\Calibration\mEGFPC1H2B_Noc\H2B-mCherry_mEGFP_0_R1_P5_K1_Ch2-Ch1.zen
2.220000e+00	1.420332e+02	20150213_STAG2gfpcf2_Prometa\MitoSys2\Calibration\mEGFPC1H2B_Noc\H2B-mCherry_mEGFP_0_R1_P5_K1_Ch2-Ch1.zen
2.280000e+00	1.400499e+02	20150213_STAG2gfpcf2_Prometa\MitoSys2\Calibration\mEGFPC1H2B_Noc\H2B-mCherry_mEGFP_0_R1_P5_K1_Ch2-Ch1.zen
2.340000e+00	1.411499e+02	20150213_STAG2gfpcf2_Prometa\MitoSys2\Calibration\mEGFPC1H2B_Noc\H2B-mCherry_mEGFP_0_R1_P5_K1_Ch2-Ch1.zen
2.400000e+00	1.449832e+02	20150213_STAG2gfpcf2_Prometa\MitoSys2\Calibration\mEGFPC1H2B_Noc\H2B-mCherry_mEGFP_0_R1_P5_K1_Ch2-Ch1.zen
2.460000e+00	1.437499e+02	20150213_STAG2gfpcf2_Prometa\MitoSys2\Calibration\mEGFPC1H2B_Noc\H2B-mCherry_mEGFP_0_R1_P5_K1_Ch2-Ch1.zen
2.520000e+00	1.594832e+02	20150213_STAG2gfpcf2_Prometa\MitoSys2\Calibration\mEGFPC1H2B_Noc\H2B-mCherry_mEGFP_0_R1_P5_K1_Ch2-Ch1.zen
2.580000e+00	1.449332e+02	20150213_STAG2gfpcf2_Prometa\MitoSys2\Calibration\mEGFPC1H2B_Noc\H2B-mCherry_mEGFP_0_R1_P5_K1_Ch2-Ch1.zen
2.640000e+00	1.417165e+02	20150213_STAG2gfpcf2_Prometa\MitoSys2\Calibration\mEGFPC1H2B_Noc\H2B-mCherry_mEGFP_0_R1_P5_K1_Ch2-Ch1.zen
2.700000e+00	1.576332e+02	20150213_STAG2gfpcf2_Prometa\MitoSys2\Calibration\mEGFPC1H2B_Noc\H2B-mCherry_mEGFP_0_R1_P5_K1_Ch2-Ch1.zen
2.760000e+00	1.580665e+02	20150213_STAG2gfpcf2_Prometa\MitoSys2\Calibration\mEGFPC1H2B_Noc\H2B-mCherry_mEGFP_0_R1_P5_K1_Ch2-Ch1.zen
2.820000e+00	1.489665e+02	20150213_STAG2gfpcf2_Prometa\MitoSys2\Calibration\mEGFPC1H2B_Noc\H2B-mCherry_mEGFP_0_R1_P5_K1_Ch2-Ch1.zen
2.880000e+00	1.361999e+02	20150213_STAG2gfpcf2_Prometa\MitoSys2\Calibration\mEGFPC1H2B_Noc\H2B-mCherry_mEGFP_0_R1_P5_K1_Ch2-Ch1.zen
2.940000e+00	1.470332e+02	20150213_STAG2gfpcf2_Prometa\MitoSys2\Calibration\mEGFPC1H2B_Noc\H2B-mCherry_mEGFP_0_R1_P5_K1_Ch2-Ch1.zen
3	1.427832e+02	20150213_STAG2gfpcf2_Prometa\MitoSys2\Calibration\mEGFPC1H2B_Noc\H2B-mCherry_mEGFP_0_R1_P5_K1_Ch2-Ch1.zen
3.060000e+00	1.498665e+02	20150213_STAG2gfpcf2_Prometa\MitoSys2\Calibration\mEGFPC1H2B_Noc\H2B-mCherry_mEGFP_0_R1_P5_K1_Ch2-Ch1.zen
3.120000e+00	1.458332e+02	20150213_STAG2gfpcf2_Prometa\MitoSys2\Calibration\mEGFPC1H2B_Noc\H2B-mCherry_mEGFP_0_R1_P5_K1_Ch2-Ch1.zen
3.180000e+00	1.459499e+02	20150213_STAG2gfpcf2_Prometa\MitoSys2\Calibration\mEGFPC1H2B_Noc\H2B-mCherry_mEGFP_0_R1_P5_K1_Ch2-Ch1.zen
3.240000e+00	1.453999e+02	20150213_STAG2gfpcf2_Prometa\MitoSys2\Calibration\mEGFPC1H2B_Noc\H2B-mCherry_mEGFP_0_R1_P5_K1_Ch2-Ch1.zen
3.300000e+00	1.439999e+02	20150213_STAG2gfpcf2_Prometa\MitoSys2\Calibration\mEGFPC1H2B_Noc\H2B-mCherry_mEGFP_0_R1_P5_K1_Ch2-Ch1.zen
3.360000e+00	1.404332e+02	20150213_STAG2gfpcf2_Prometa\MitoSys2\Calibration\mEGFPC1H2B_Noc\H2B-mCherry_mEGFP_0_R1_P5_K1_Ch2-Ch1.zen
3.420000e+00	1.397332e+02	20150213_STAG2gfpcf2_Prometa\MitoSys2\Calibration\mEGFPC1H2B_Noc\H2B-mCherry_mEGFP_0_R1_P5_K1_Ch2-Ch1.zen
3.480000e+00	1.531832e+02	20150213_STAG2gfpcf2_Prometa\MitoSys2\Calibration\mEGFPC1H2B_Noc\H2B-mCherry_mEGFP_0_R1_P5_K1_Ch2-Ch1.zen
3.540000e+00	1.415999e+02	20150213_STAG2gfpcf2_Prometa\MitoSys2\Calibration\mEGFPC1H2B_Noc\H2B-mCherry_mEGFP_0_R1_P5_K1_Ch2-Ch1.zen
3.600000e+00	1.494999e+02	20150213_STAG2gfpcf2_Prometa\MitoSys2\Calibration\mEGFPC1H2B_Noc\H2B-mCherry_mEGFP_0_R1_P5_K1_Ch2-Ch1.zen
3.660000e+00	1.473665e+02	20150213_STAG2gfpcf2_Prometa\MitoSys2\Calibration\mEGFPC1H2B_Noc\H2B-mCherry_mEGFP_0_R1_P5_K1_Ch2-Ch1.zen
3.720000e+00	1.496499e+02	20150213_STAG2gfpcf2_Prometa\MitoSys2\Calibration\mEGFPC1H2B_Noc\H2B-mCherry_mEGFP_0_R1_P5_K1_Ch2-Ch1.zen
3.780000e+00	1.378999e+02	20150213_STAG2gfpcf2_Prometa\MitoSys2\Calibration\mEGFPC1H2B_Noc\H2B-mCherry_mEGFP_0_R1_P5_K1_Ch2-Ch1.zen
3.840000e+00	1.435332e+02	20150213_STAG2gfpcf2_Prometa\MitoSys2\Calibration\mEGFPC1H2B_Noc\H2B-mCherry_mEGFP_0_R1_P5_K1_Ch2-Ch1.zen
3.900000e+00	1.520332e+02	20150213_STAG2gfpcf2_Prometa\MitoSys2\Calibration\mEGFPC1H2B_Noc\H2B-mCherry_mEGFP_0_R1_P5_K1_Ch2-Ch1.zen
3.960000e+00	1.425832e+02	20150213_STAG2gfpcf2_Prometa\MitoSys2\Calibration\mEGFPC1H2B_Noc\H2B-mCherry_mEGFP_0_R1_P5_K1_Ch2-Ch1.zen
4.020000e+00	1.458499e+02	20150213_STAG2gfpcf2_Prometa\MitoSys2\Calibration\mEGFPC1H2B_Noc\H2B-mCherry_mEGFP_0_R1_P5_K1_Ch2-Ch1.zen
4.080000e+00	1.439999e+02	20150213_STAG2gfpcf2_Prometa\MitoSys2\Calibration\mEGFPC1H2B_Noc\H2B-mCherry_mEGFP_0_R1_P5_K1_Ch2-Ch1.zen
4.140000e+00	1.438499e+02	20150213_STAG2gfpcf2_Prometa\MitoSys2\Calibration\mEGFPC1H2B_Noc\H2B-mCherry_mEGFP_0_R1_P5_K1_Ch2-Ch1.zen
4.200000e+00	1.493332e+02	20150213_STAG2gfpcf2_Prometa\MitoSys2\Calibration\mEGFPC1H2B_Noc\H2B-mCherry_mEGFP_0_R1_P5_K1_Ch2-Ch1.zen
4.260000e+00	1.482165e+02	20150213_STAG2gfpcf2_Prometa\MitoSys2\Calibration\mEGFPC1H2B_Noc\H2B-mCherry_mEGFP_0_R1_P5_K1_Ch2-Ch1.zen
4.320000e+00	1.435165e+02	20150213_STAG2gfpcf2_Prometa\MitoSys2\Calibration\mEGFPC1H2B_Noc\H2B-mCherry_mEGFP_0_R1_P5_K1_Ch2-Ch1.zen
4.380000e+00	1.513165e+02	20150213_STAG2gfpcf2_Prometa\MitoSys2\Calibration\mEGFPC1H2B_Noc\H2B-mCherry_mEGFP_0_R1_P5_K1_Ch2-Ch1.zen
4.440000e+00	1.404665e+02	20150213_STAG2gfpcf2_Prometa\MitoSys2\Calibration\mEGFPC1H2B_Noc\H2B-mCherry_mEGFP_0_R1_P5_K1_Ch2-Ch1.zen
4.500000e+00	1.412832e+02	20150213_STAG2gfpcf2_Prometa\MitoSys2\Calibration\mEGFPC1H2B_Noc\H2B-mCherry_mEGFP_0_R1_P5_K1_Ch2-Ch1.zen
4.560000e+00	1.544332e+02	20150213_STAG2gfpcf2_Prometa\MitoSys2\Calibration\mEGFPC1H2B_Noc\H2B-mCherry_mEGFP_0_R1_P5_K1_Ch2-Ch1.zen
4.620000e+00	1.499665e+02	20150213_STAG2gfpcf2_Prometa\MitoSys2\Calibration\mEGFPC1H2B_Noc\H2B-mCherry_mEGFP_0_R1_P5_K1_Ch2-Ch1.zen
4.680000e+00	1.533665e+02	20150213_STAG2gfpcf2_Prometa\MitoSys2\Calibration\mEGFPC1H2B_Noc\H2B-mCherry_mEGFP_0_R1_P5_K1_Ch2-Ch1.zen
4.740000e+00	1.510999e+02	20150213_STAG2gfpcf2_Prometa\MitoSys2\Calibration\mEGFPC1H2B_Noc\H2B-mCherry_mEGFP_0_R1_P5_K1_Ch2-Ch1.zen
4.800000e+00	1.392499e+02	20150213_STAG2gfpcf2_Prometa\MitoSys2\Calibration\mEGFPC1H2B_Noc\H2B-mCherry_mEGFP_0_R1_P5_K1_Ch2-Ch1.zen
4.860000e+00	1.456499e+02	20150213_STAG2gfpcf2_Prometa\MitoSys2\Calibration\mEGFPC1H2B_Noc\H2B-mCherry_mEGFP_0_R1_P5_K1_Ch2-Ch1.zen
4.920000e+00	1.458999e+02	20150213_STAG2gfpcf2_Prometa\MitoSys2\Calibration\mEGFPC1H2B_Noc\H2B-mCherry_mEGFP_0_R1_P5_K1_Ch2-Ch1.zen
4.980000e+00	1.454165e+02	20150213_STAG2gfpcf2_Prometa\MitoSys2\Calibration\mEGFPC1H2B_Noc\H2B-mCherry_mEGFP_0_R1_P5_K1_Ch2-Ch1.zen
5.040000e+00	1.367165e+02	20150213_STAG2gfpcf2_Prometa\MitoSys2\Calibration\mEGFPC1H2B_Noc\H2B-mCherry_mEGFP_0_R1_P5_K1_Ch2-Ch1.zen
5.100000e+00	1.398165e+02	20150213_STAG2gfpcf2_Prometa\MitoSys2\Calibration\mEGFPC1H2B_Noc\H2B-mCherry_mEGFP_0_R1_P5_K1_Ch2-Ch1.zen
5.160000e+00	1.466999e+02	20150213_STAG2gfpcf2_Prometa\MitoSys2\Calibration\mEGFPC1H2B_Noc\H2B-mCherry_mEGFP_0_R1_P5_K1_Ch2-Ch1.zen
5.220010e+00	1.474332e+02	20150213_STAG2gfpcf2_Prometa\MitoSys2\Calibration\mEGFPC1H2B_Noc\H2B-mCherry_mEGFP_0_R1_P5_K1_Ch2-Ch1.zen
5.280000e+00	1.388499e+02	20150213_STAG2gfpcf2_Prometa\MitoSys2\Calibration\mEGFPC1H2B_Noc\H2B-mCherry_mEGFP_0_R1_P5_K1_Ch2-Ch1.zen
5.340000e+00	1.490332e+02	20150213_STAG2gfpcf2_Prometa\MitoSys2\Calibration\mEGFPC1H2B_Noc\H2B-mCherry_mEGFP_0_R1_P5_K1_Ch2-Ch1.zen
5.400000e+00	1.506665e+02	20150213_STAG2gfpcf2_Prometa\MitoSys2\Calibration\mEGFPC1H2B_Noc\H2B-mCherry_mEGFP_0_R1_P5_K1_Ch2-Ch1.zen
5.460010e+00	1.417332e+02	20150213_STAG2gfpcf2_Prometa\MitoSys2\Calibration\mEGFPC1H2B_Noc\H2B-mCherry_mEGFP_0_R1_P5_K1_Ch2-Ch1.zen
5.520010e+00	1.412499e+02	20150213_STAG2gfpcf2_Prometa\MitoSys2\Calibration\mEGFPC1H2B_Noc\H2B-mCherry_mEGFP_0_R1_P5_K1_Ch2-Ch1.zen
5.580010e+00	1.450665e+02	20150213_STAG2gfpcf2_Prometa\MitoSys2\Calibration\mEGFPC1H2B_Noc\H2B-mCherry_mEGFP_0_R1_P5_K1_Ch2-Ch1.zen
5.640010e+00	1.503332e+02	20150213_STAG2gfpcf2_Prometa\MitoSys2\Calibration\mEGFPC1H2B_Noc\H2B-mCherry_mEGFP_0_R1_P5_K1_Ch2-Ch1.zen
5.700010e+00	1.356332e+02	20150213_STAG2gfpcf2_Prometa\MitoSys2\Calibration\mEGFPC1H2B_Noc\H2B-mCherry_mEGFP_0_R1_P5_K1_Ch2-Ch1.zen
5.760010e+00	1.467665e+02	20150213_STAG2gfpcf2_Prometa\MitoSys2\Calibration\mEGFPC1H2B_Noc\H2B-mCherry_mEGFP_0_R1_P5_K1_Ch2-Ch1.zen
5.820010e+00	1.442999e+02	20150213_STAG2gfpcf2_Prometa\MitoSys2\Calibration\mEGFPC1H2B_Noc\H2B-mCherry_mEGFP_0_R1_P5_K1_Ch2-Ch1.zen
5.880010e+00	1.412999e+02	20150213_STAG2gfpcf2_Prometa\MitoSys2\Calibration\mEGFPC1H2B_Noc\H2B-mCherry_mEGFP_0_R1_P5_K1_Ch2-Ch1.zen
5.940010e+00	1.559332e+02	20150213_STAG2gfpcf2_Prometa\MitoSys2\Calibration\mEGFPC1H2B_Noc\H2B-mCherry_mEGFP_0_R1_P5_K1_Ch2-Ch1.zen
6.000010e+00	1.487999e+02	20150213_STAG2gfpcf2_Prometa\MitoSys2\Calibration\mEGFPC1H2B_Noc\H2B-mCherry_mEGFP_0_R1_P5_K1_Ch2-Ch1.zen
6.060010e+00	1.472165e+02	20150213_STAG2gfpcf2_Prometa\MitoSys2\Calibration\mEGFPC1H2B_Noc\H2B-mCherry_mEGFP_0_R1_P5_K1_Ch2-Ch1.zen
6.120010e+00	1.490665e+02	20150213_STAG2gfpcf2_Prometa\MitoSys2\Calibration\mEGFPC1H2B_Noc\H2B-mCherry_mEGFP_0_R1_P5_K1_Ch2-Ch1.zen
6.180010e+00	1.450332e+02	20150213_STAG2gfpcf2_Prometa\MitoSys2\Calibration\mEGFPC1H2B_Noc\H2B-mCherry_mEGFP_0_R1_P5_K1_Ch2-Ch1.zen
6.240010e+00	1.442332e+02	20150213_STAG2gfpcf2_Prometa\MitoSys2\Calibration\mEGFPC1H2B_Noc\H2B-mCherry_mEGFP_0_R1_P5_K1_Ch2-Ch1.zen
6.300010e+00	1.411499e+02	20150213_STAG2gfpcf2_Prometa\MitoSys2\Calibration\mEGFPC1H2B_Noc\H2B-mCherry_mEGFP_0_R1_P5_K1_Ch2-Ch1.zen
6.360010e+00	1.528499e+02	20150213_STAG2gfpcf2_Prometa\MitoSys2\Calibration\mEGFPC1H2B_Noc\H2B-mCherry_mEGFP_0_R1_P5_K1_Ch2-Ch1.zen
6.420010e+00	1.452165e+02	20150213_STAG2gfpcf2_Prometa\MitoSys2\Calibration\mEGFPC1H2B_Noc\H2B-mCherry_mEGFP_0_R1_P5_K1_Ch2-Ch1.zen
6.480010e+00	1.564999e+02	20150213_STAG2gfpcf2_Prometa\MitoSys2\Calibration\mEGFPC1H2B_Noc\H2B-mCherry_mEGFP_0_R1_P5_K1_Ch2-Ch1.zen
6.540010e+00	1.454165e+02	20150213_STAG2gfpcf2_Prometa\MitoSys2\Calibration\mEGFPC1H2B_Noc\H2B-mCherry_mEGFP_0_R1_P5_K1_Ch2-Ch1.zen
6.600010e+00	1.451832e+02	20150213_STAG2gfpcf2_Prometa\MitoSys2\Calibration\mEGFPC1H2B_Noc\H2B-mCherry_mEGFP_0_R1_P5_K1_Ch2-Ch1.zen
6.660010e+00	1.444332e+02	20150213_STAG2gfpcf2_Prometa\MitoSys2\Calibration\mEGFPC1H2B_Noc\H2B-mCherry_mEGFP_0_R1_P5_K1_Ch2-Ch1.zen
6.720010e+00	1.428499e+02	20150213_STAG2gfpcf2_Prometa\MitoSys2\Calibration\mEGFPC1H2B_Noc\H2B-mCherry_mEGFP_0_R1_P5_K1_Ch2-Ch1.zen
6.780010e+00	1.432499e+02	20150213_STAG2gfpcf2_Prometa\MitoSys2\Calibration\mEGFPC1H2B_Noc\H2B-mCherry_mEGFP_0_R1_P5_K1_Ch2-Ch1.zen
6.840010e+00	1.456499e+02	20150213_STAG2gfpcf2_Prometa\MitoSys2\Calibration\mEGFPC1H2B_Noc\H2B-mCherry_mEGFP_0_R1_P5_K1_Ch2-Ch1.zen
6.900010e+00	1.448332e+02	20150213_STAG2gfpcf2_Prometa\MitoSys2\Calibration\mEGFPC1H2B_Noc\H2B-mCherry_mEGFP_0_R1_P5_K1_Ch2-Ch1.zen
6.960010e+00	1.457665e+02	20150213_STAG2gfpcf2_Prometa\MitoSys2\Calibration\mEGFPC1H2B_Noc\H2B-mCherry_mEGFP_0_R1_P5_K1_Ch2-Ch1.zen
7.020010e+00	1.518999e+02	20150213_STAG2gfpcf2_Prometa\MitoSys2\Calibration\mEGFPC1H2B_Noc\H2B-mCherry_mEGFP_0_R1_P5_K1_Ch2-Ch1.zen
7.080010e+00	1.332332e+02	20150213_STAG2gfpcf2_Prometa\MitoSys2\Calibration\mEGFPC1H2B_Noc\H2B-mCherry_mEGFP_0_R1_P5_K1_Ch2-Ch1.zen
7.140010e+00	1.480832e+02	20150213_STAG2gfpcf2_Prometa\MitoSys2\Calibration\mEGFPC1H2B_Noc\H2B-mCherry_mEGFP_0_R1_P5_K1_Ch2-Ch1.zen
7.200010e+00	1.434165e+02	20150213_STAG2gfpcf2_Prometa\MitoSys2\Calibration\mEGFPC1H2B_Noc\H2B-mCherry_mEGFP_0_R1_P5_K1_Ch2-Ch1.zen
7.260010e+00	1.458332e+02	20150213_STAG2gfpcf2_Prometa\MitoSys2\Calibration\mEGFPC1H2B_Noc\H2B-mCherry_mEGFP_0_R1_P5_K1_Ch2-Ch1.zen
7.320010e+00	1.375832e+02	20150213_STAG2gfpcf2_Prometa\MitoSys2\Calibration\mEGFPC1H2B_Noc\H2B-mCherry_mEGFP_0_R1_P5_K1_Ch2-Ch1.zen
7.380010e+00	1.366332e+02	20150213_STAG2gfpcf2_Prometa\MitoSys2\Calibration\mEGFPC1H2B_Noc\H2B-mCherry_mEGFP_0_R1_P5_K1_Ch2-Ch1.zen
7.440010e+00	1.490499e+02	20150213_STAG2gfpcf2_Prometa\MitoSys2\Calibration\mEGFPC1H2B_Noc\H2B-mCherry_mEGFP_0_R1_P5_K1_Ch2-Ch1.zen
7.500010e+00	1.455499e+02	20150213_STAG2gfpcf2_Prometa\MitoSys2\Calibration\mEGFPC1H2B_Noc\H2B-mCherry_mEGFP_0_R1_P5_K1_Ch2-Ch1.zen
7.560010e+00	1.433499e+02	20150213_STAG2gfpcf2_Prometa\MitoSys2\Calibration\mEGFPC1H2B_Noc\H2B-mCherry_mEGFP_0_R1_P5_K1_Ch2-Ch1.zen
7.620010e+00	1.451165e+02	20150213_STAG2gfpcf2_Prometa\MitoSys2\Calibration\mEGFPC1H2B_Noc\H2B-mCherry_mEGFP_0_R1_P5_K1_Ch2-Ch1.zen
7.680010e+00	1.433665e+02	20150213_STAG2gfpcf2_Prometa\MitoSys2\Calibration\mEGFPC1H2B_Noc\H2B-mCherry_mEGFP_0_R1_P5_K1_Ch2-Ch1.zen
7.740010e+00	1.390332e+02	20150213_STAG2gfpcf2_Prometa\MitoSys2\Calibration\mEGFPC1H2B_Noc\H2B-mCherry_mEGFP_0_R1_P5_K1_Ch2-Ch1.zen
7.800010e+00	1.437165e+02	20150213_STAG2gfpcf2_Prometa\MitoSys2\Calibration\mEGFPC1H2B_Noc\H2B-mCherry_mEGFP_0_R1_P5_K1_Ch2-Ch1.zen
7.860010e+00	1.448665e+02	20150213_STAG2gfpcf2_Prometa\MitoSys2\Calibration\mEGFPC1H2B_Noc\H2B-mCherry_mEGFP_0_R1_P5_K1_Ch2-Ch1.zen
7.920010e+00	1.446165e+02	20150213_STAG2gfpcf2_Prometa\MitoSys2\Calibration\mEGFPC1H2B_Noc\H2B-mCherry_mEGFP_0_R1_P5_K1_Ch2-Ch1.zen
7.980010e+00	1.474499e+02	20150213_STAG2gfpcf2_Prometa\MitoSys2\Calibration\mEGFPC1H2B_Noc\H2B-mCherry_mEGFP_0_R1_P5_K1_Ch2-Ch1.zen
8.040010e+00	1.400332e+02	20150213_STAG2gfpcf2_Prometa\MitoSys2\Calibration\mEGFPC1H2B_Noc\H2B-mCherry_mEGFP_0_R1_P5_K1_Ch2-Ch1.zen
8.100010e+00	1.426165e+02	20150213_STAG2gfpcf2_Prometa\MitoSys2\Calibration\mEGFPC1H2B_Noc\H2B-mCherry_mEGFP_0_R1_P5_K1_Ch2-Ch1.zen
8.160010e+00	1.353665e+02	20150213_STAG2gfpcf2_Prometa\MitoSys2\Calibration\mEGFPC1H2B_Noc\H2B-mCherry_mEGFP_0_R1_P5_K1_Ch2-Ch1.zen
8.220010e+00	1.408165e+02	20150213_STAG2gfpcf2_Prometa\MitoSys2\Calibration\mEGFPC1H2B_Noc\H2B-mCherry_mEGFP_0_R1_P5_K1_Ch2-Ch1.zen
8.280010e+00	1.368665e+02	20150213_STAG2gfpcf2_Prometa\MitoSys2\Calibration\mEGFPC1H2B_Noc\H2B-mCherry_mEGFP_0_R1_P5_K1_Ch2-Ch1.zen
8.340010e+00	1.542998e+02	20150213_STAG2gfpcf2_Prometa\MitoSys2\Calibration\mEGFPC1H2B_Noc\H2B-mCherry_mEGFP_0_R1_P5_K1_Ch2-Ch1.zen
8.400010e+00	1.521165e+02	20150213_STAG2gfpcf2_Prometa\MitoSys2\Calibration\mEGFPC1H2B_Noc\H2B-mCherry_mEGFP_0_R1_P5_K1_Ch2-Ch1.zen
8.460010e+00	1.345665e+02	20150213_STAG2gfpcf2_Prometa\MitoSys2\Calibration\mEGFPC1H2B_Noc\H2B-mCherry_mEGFP_0_R1_P5_K1_Ch2-Ch1.zen
8.520010e+00	1.393165e+02	20150213_STAG2gfpcf2_Prometa\MitoSys2\Calibration\mEGFPC1H2B_Noc\H2B-mCherry_mEGFP_0_R1_P5_K1_Ch2-Ch1.zen
8.580010e+00	1.340165e+02	20150213_STAG2gfpcf2_Prometa\MitoSys2\Calibration\mEGFPC1H2B_Noc\H2B-mCherry_mEGFP_0_R1_P5_K1_Ch2-Ch1.zen
8.640010e+00	1.406499e+02	20150213_STAG2gfpcf2_Prometa\MitoSys2\Calibration\mEGFPC1H2B_Noc\H2B-mCherry_mEGFP_0_R1_P5_K1_Ch2-Ch1.zen
8.700010e+00	1.425665e+02	20150213_STAG2gfpcf2_Prometa\MitoSys2\Calibration\mEGFPC1H2B_Noc\H2B-mCherry_mEGFP_0_R1_P5_K1_Ch2-Ch1.zen
8.760010e+00	1.344165e+02	20150213_STAG2gfpcf2_Prometa\MitoSys2\Calibration\mEGFPC1H2B_Noc\H2B-mCherry_mEGFP_0_R1_P5_K1_Ch2-Ch1.zen
8.820010e+00	1.428499e+02	20150213_STAG2gfpcf2_Prometa\MitoSys2\Calibration\mEGFPC1H2B_Noc\H2B-mCherry_mEGFP_0_R1_P5_K1_Ch2-Ch1.zen
8.880010e+00	1.455499e+02	20150213_STAG2gfpcf2_Prometa\MitoSys2\Calibration\mEGFPC1H2B_Noc\H2B-mCherry_mEGFP_0_R1_P5_K1_Ch2-Ch1.zen
8.940010e+00	1.404999e+02	20150213_STAG2gfpcf2_Prometa\MitoSys2\Calibration\mEGFPC1H2B_Noc\H2B-mCherry_mEGFP_0_R1_P5_K1_Ch2-Ch1.zen
9.000010e+00	1.558499e+02	20150213_STAG2gfpcf2_Prometa\MitoSys2\Calibration\mEGFPC1H2B_Noc\H2B-mCherry_mEGFP_0_R1_P5_K1_Ch2-Ch1.zen
9.060010e+00	1.486832e+02	20150213_STAG2gfpcf2_Prometa\MitoSys2\Calibration\mEGFPC1H2B_Noc\H2B-mCherry_mEGFP_0_R1_P5_K1_Ch2-Ch1.zen
9.120010e+00	1.429332e+02	20150213_STAG2gfpcf2_Prometa\MitoSys2\Calibration\mEGFPC1H2B_Noc\H2B-mCherry_mEGFP_0_R1_P5_K1_Ch2-Ch1.zen
9.180010e+00	1.408832e+02	20150213_STAG2gfpcf2_Prometa\MitoSys2\Calibration\mEGFPC1H2B_Noc\H2B-mCherry_mEGFP_0_R1_P5_K1_Ch2-Ch1.zen
9.240010e+00	1.422165e+02	20150213_STAG2gfpcf2_Prometa\MitoSys2\Calibration\mEGFPC1H2B_Noc\H2B-mCherry_mEGFP_0_R1_P5_K1_Ch2-Ch1.zen
9.300010e+00	1.385165e+02	20150213_STAG2gfpcf2_Prometa\MitoSys2\Calibration\mEGFPC1H2B_Noc\H2B-mCherry_mEGFP_0_R1_P5_K1_Ch2-Ch1.zen
9.360010e+00	1.485665e+02	20150213_STAG2gfpcf2_Prometa\MitoSys2\Calibration\mEGFPC1H2B_Noc\H2B-mCherry_mEGFP_0_R1_P5_K1_Ch2-Ch1.zen
9.420010e+00	1.452332e+02	20150213_STAG2gfpcf2_Prometa\MitoSys2\Calibration\mEGFPC1H2B_Noc\H2B-mCherry_mEGFP_0_R1_P5_K1_Ch2-Ch1.zen
9.480010e+00	1.473499e+02	20150213_STAG2gfpcf2_Prometa\MitoSys2\Calibration\mEGFPC1H2B_Noc\H2B-mCherry_mEGFP_0_R1_P5_K1_Ch2-Ch1.zen
9.540010e+00	1.398665e+02	20150213_STAG2gfpcf2_Prometa\MitoSys2\Calibration\mEGFPC1H2B_Noc\H2B-mCherry_mEGFP_0_R1_P5_K1_Ch2-Ch1.zen
9.600010e+00	1.368499e+02	20150213_STAG2gfpcf2_Prometa\MitoSys2\Calibration\mEGFPC1H2B_Noc\H2B-mCherry_mEGFP_0_R1_P5_K1_Ch2-Ch1.zen
9.660010e+00	1.497165e+02	20150213_STAG2gfpcf2_Prometa\MitoSys2\Calibration\mEGFPC1H2B_Noc\H2B-mCherry_mEGFP_0_R1_P5_K1_Ch2-Ch1.zen
9.720010e+00	1.429165e+02	20150213_STAG2gfpcf2_Prometa\MitoSys2\Calibration\mEGFPC1H2B_Noc\H2B-mCherry_mEGFP_0_R1_P5_K1_Ch2-Ch1.zen
9.780010e+00	1.490999e+02	20150213_STAG2gfpcf2_Prometa\MitoSys2\Calibration\mEGFPC1H2B_Noc\H2B-mCherry_mEGFP_0_R1_P5_K1_Ch2-Ch1.zen
9.840010e+00	1.413332e+02	20150213_STAG2gfpcf2_Prometa\MitoSys2\Calibration\mEGFPC1H2B_Noc\H2B-mCherry_mEGFP_0_R1_P5_K1_Ch2-Ch1.zen
9.900010e+00	1.464332e+02	20150213_STAG2gfpcf2_Prometa\MitoSys2\Calibration\mEGFPC1H2B_Noc\H2B-mCherry_mEGFP_0_R1_P5_K1_Ch2-Ch1.zen
9.960010e+00	1.528332e+02	20150213_STAG2gfpcf2_Prometa\MitoSys2\Calibration\mEGFPC1H2B_Noc\H2B-mCherry_mEGFP_0_R1_P5_K1_Ch2-Ch1.zen
1.002001e+01	1.443999e+02	20150213_STAG2gfpcf2_Prometa\MitoSys2\Calibration\mEGFPC1H2B_Noc\H2B-mCherry_mEGFP_0_R1_P5_K1_Ch2-Ch1.zen
1.008001e+01	1.532165e+02	20150213_STAG2gfpcf2_Prometa\MitoSys2\Calibration\mEGFPC1H2B_Noc\H2B-mCherry_mEGFP_0_R1_P5_K1_Ch2-Ch1.zen
1.014001e+01	1.428999e+02	20150213_STAG2gfpcf2_Prometa\MitoSys2\Calibration\mEGFPC1H2B_Noc\H2B-mCherry_mEGFP_0_R1_P5_K1_Ch2-Ch1.zen
1.020001e+01	1.388165e+02	20150213_STAG2gfpcf2_Prometa\MitoSys2\Calibration\mEGFPC1H2B_Noc\H2B-mCherry_mEGFP_0_R1_P5_K1_Ch2-Ch1.zen
1.026001e+01	1.464665e+02	20150213_STAG2gfpcf2_Prometa\MitoSys2\Calibration\mEGFPC1H2B_Noc\H2B-mCherry_mEGFP_0_R1_P5_K1_Ch2-Ch1.zen
1.032001e+01	1.414832e+02	20150213_STAG2gfpcf2_Prometa\MitoSys2\Calibration\mEGFPC1H2B_Noc\H2B-mCherry_mEGFP_0_R1_P5_K1_Ch2-Ch1.zen
1.038001e+01	1.355165e+02	20150213_STAG2gfpcf2_Prometa\MitoSys2\Calibration\mEGFPC1H2B_Noc\H2B-mCherry_mEGFP_0_R1_P5_K1_Ch2-Ch1.zen
1.044001e+01	1.443665e+02	20150213_STAG2gfpcf2_Prometa\MitoSys2\Calibration\mEGFPC1H2B_Noc\H2B-mCherry_mEGFP_0_R1_P5_K1_Ch2-Ch1.zen
1.050001e+01	1.456665e+02	20150213_STAG2gfpcf2_Prometa\MitoSys2\Calibration\mEGFPC1H2B_Noc\H2B-mCherry_mEGFP_0_R1_P5_K1_Ch2-Ch1.zen
1.056001e+01	1.436332e+02	20150213_STAG2gfpcf2_Prometa\MitoSys2\Calibration\mEGFPC1H2B_Noc\H2B-mCherry_mEGFP_0_R1_P5_K1_Ch2-Ch1.zen
1.062001e+01	1.451499e+02	20150213_STAG2gfpcf2_Prometa\MitoSys2\Calibration\mEGFPC1H2B_Noc\H2B-mCherry_mEGFP_0_R1_P5_K1_Ch2-Ch1.zen
1.068001e+01	1.406665e+02	20150213_STAG2gfpcf2_Prometa\MitoSys2\Calibration\mEGFPC1H2B_Noc\H2B-mCherry_mEGFP_0_R1_P5_K1_Ch2-Ch1.zen
1.074001e+01	1.422165e+02	20150213_STAG2gfpcf2_Prometa\MitoSys2\Calibration\mEGFPC1H2B_Noc\H2B-mCherry_mEGFP_0_R1_P5_K1_Ch2-Ch1.zen
1.080001e+01	1.414832e+02	20150213_STAG2gfpcf2_Prometa\MitoSys2\Calibration\mEGFPC1H2B_Noc\H2B-mCherry_mEGFP_0_R1_P5_K1_Ch2-Ch1.zen
1.086001e+01	1.389499e+02	20150213_STAG2gfpcf2_Prometa\MitoSys2\Calibration\mEGFPC1H2B_Noc\H2B-mCherry_mEGFP_0_R1_P5_K1_Ch2-Ch1.zen
1.092001e+01	1.453665e+02	20150213_STAG2gfpcf2_Prometa\MitoSys2\Calibration\mEGFPC1H2B_Noc\H2B-mCherry_mEGFP_0_R1_P5_K1_Ch2-Ch1.zen
1.098001e+01	1.424499e+02	20150213_STAG2gfpcf2_Prometa\MitoSys2\Calibration\mEGFPC1H2B_Noc\H2B-mCherry_mEGFP_0_R1_P5_K1_Ch2-Ch1.zen
1.104001e+01	1.416999e+02	20150213_STAG2gfpcf2_Prometa\MitoSys2\Calibration\mEGFPC1H2B_Noc\H2B-mCherry_mEGFP_0_R1_P5_K1_Ch2-Ch1.zen
1.110001e+01	1.281165e+02	20150213_STAG2gfpcf2_Prometa\MitoSys2\Calibration\mEGFPC1H2B_Noc\H2B-mCherry_mEGFP_0_R1_P5_K1_Ch2-Ch1.zen
1.116001e+01	1.467165e+02	20150213_STAG2gfpcf2_Prometa\MitoSys2\Calibration\mEGFPC1H2B_Noc\H2B-mCherry_mEGFP_0_R1_P5_K1_Ch2-Ch1.zen
1.122001e+01	1.350332e+02	20150213_STAG2gfpcf2_Prometa\MitoSys2\Calibration\mEGFPC1H2B_Noc\H2B-mCherry_mEGFP_0_R1_P5_K1_Ch2-Ch1.zen
1.128001e+01	1.376165e+02	20150213_STAG2gfpcf2_Prometa\MitoSys2\Calibration\mEGFPC1H2B_Noc\H2B-mCherry_mEGFP_0_R1_P5_K1_Ch2-Ch1.zen
1.134001e+01	1.425665e+02	20150213_STAG2gfpcf2_Prometa\MitoSys2\Calibration\mEGFPC1H2B_Noc\H2B-mCherry_mEGFP_0_R1_P5_K1_Ch2-Ch1.zen
1.140001e+01	1.442332e+02	20150213_STAG2gfpcf2_Prometa\MitoSys2\Calibration\mEGFPC1H2B_Noc\H2B-mCherry_mEGFP_0_R1_P5_K1_Ch2-Ch1.zen
1.146001e+01	1.446832e+02	20150213_STAG2gfpcf2_Prometa\MitoSys2\Calibration\mEGFPC1H2B_Noc\H2B-mCherry_mEGFP_0_R1_P5_K1_Ch2-Ch1.zen
1.152001e+01	1.378999e+02	20150213_STAG2gfpcf2_Prometa\MitoSys2\Calibration\mEGFPC1H2B_Noc\H2B-mCherry_mEGFP_0_R1_P5_K1_Ch2-Ch1.zen
1.158001e+01	1.418499e+02	20150213_STAG2gfpcf2_Prometa\MitoSys2\Calibration\mEGFPC1H2B_Noc\H2B-mCherry_mEGFP_0_R1_P5_K1_Ch2-Ch1.zen
1.164001e+01	1.526999e+02	20150213_STAG2gfpcf2_Prometa\MitoSys2\Calibration\mEGFPC1H2B_Noc\H2B-mCherry_mEGFP_0_R1_P5_K1_Ch2-Ch1.zen
1.170001e+01	1.381165e+02	20150213_STAG2gfpcf2_Prometa\MitoSys2\Calibration\mEGFPC1H2B_Noc\H2B-mCherry_mEGFP_0_R1_P5_K1_Ch2-Ch1.zen
1.176001e+01	1.352832e+02	20150213_STAG2gfpcf2_Prometa\MitoSys2\Calibration\mEGFPC1H2B_Noc\H2B-mCherry_mEGFP_0_R1_P5_K1_Ch2-Ch1.zen
1.182001e+01	1.345665e+02	20150213_STAG2gfpcf2_Prometa\MitoSys2\Calibration\mEGFPC1H2B_Noc\H2B-mCherry_mEGFP_0_R1_P5_K1_Ch2-Ch1.zen
1.188001e+01	1.475999e+02	20150213_STAG2gfpcf2_Prometa\MitoSys2\Calibration\mEGFPC1H2B_Noc\H2B-mCherry_mEGFP_0_R1_P5_K1_Ch2-Ch1.zen
1.194001e+01	1.348499e+02	20150213_STAG2gfpcf2_Prometa\MitoSys2\Calibration\mEGFPC1H2B_Noc\H2B-mCherry_mEGFP_0_R1_P5_K1_Ch2-Ch1.zen
1.200001e+01	1.416832e+02	20150213_STAG2gfpcf2_Prometa\MitoSys2\Calibration\mEGFPC1H2B_Noc\H2B-mCherry_mEGFP_0_R1_P5_K1_Ch2-Ch1.zen
1.206001e+01	1.332665e+02	20150213_STAG2gfpcf2_Prometa\MitoSys2\Calibration\mEGFPC1H2B_Noc\H2B-mCherry_mEGFP_0_R1_P5_K1_Ch2-Ch1.zen
1.212001e+01	1.409832e+02	20150213_STAG2gfpcf2_Prometa\MitoSys2\Calibration\mEGFPC1H2B_Noc\H2B-mCherry_mEGFP_0_R1_P5_K1_Ch2-Ch1.zen
1.218001e+01	1.407832e+02	20150213_STAG2gfpcf2_Prometa\MitoSys2\Calibration\mEGFPC1H2B_Noc\H2B-mCherry_mEGFP_0_R1_P5_K1_Ch2-Ch1.zen
1.224001e+01	1.492165e+02	20150213_STAG2gfpcf2_Prometa\MitoSys2\Calibration\mEGFPC1H2B_Noc\H2B-mCherry_mEGFP_0_R1_P5_K1_Ch2-Ch1.zen
1.230001e+01	1.482999e+02	20150213_STAG2gfpcf2_Prometa\MitoSys2\Calibration\mEGFPC1H2B_Noc\H2B-mCherry_mEGFP_0_R1_P5_K1_Ch2-Ch1.zen
1.236001e+01	1.507499e+02	20150213_STAG2gfpcf2_Prometa\MitoSys2\Calibration\mEGFPC1H2B_Noc\H2B-mCherry_mEGFP_0_R1_P5_K1_Ch2-Ch1.zen
1.242001e+01	1.416999e+02	20150213_STAG2gfpcf2_Prometa\MitoSys2\Calibration\mEGFPC1H2B_Noc\H2B-mCherry_mEGFP_0_R1_P5_K1_Ch2-Ch1.zen
1.248001e+01	1.351999e+02	20150213_STAG2gfpcf2_Prometa\MitoSys2\Calibration\mEGFPC1H2B_Noc\H2B-mCherry_mEGFP_0_R1_P5_K1_Ch2-Ch1.zen
1.254001e+01	1.384832e+02	20150213_STAG2gfpcf2_Prometa\MitoSys2\Calibration\mEGFPC1H2B_Noc\H2B-mCherry_mEGFP_0_R1_P5_K1_Ch2-Ch1.zen
1.260001e+01	1.412832e+02	20150213_STAG2gfpcf2_Prometa\MitoSys2\Calibration\mEGFPC1H2B_Noc\H2B-mCherry_mEGFP_0_R1_P5_K1_Ch2-Ch1.zen
1.266001e+01	1.495332e+02	20150213_STAG2gfpcf2_Prometa\MitoSys2\Calibration\mEGFPC1H2B_Noc\H2B-mCherry_mEGFP_0_R1_P5_K1_Ch2-Ch1.zen
1.272001e+01	1.458165e+02	20150213_STAG2gfpcf2_Prometa\MitoSys2\Calibration\mEGFPC1H2B_Noc\H2B-mCherry_mEGFP_0_R1_P5_K1_Ch2-Ch1.zen
1.278001e+01	1.425665e+02	20150213_STAG2gfpcf2_Prometa\MitoSys2\Calibration\mEGFPC1H2B_Noc\H2B-mCherry_mEGFP_0_R1_P5_K1_Ch2-Ch1.zen
1.284001e+01	1.382332e+02	20150213_STAG2gfpcf2_Prometa\MitoSys2\Calibration\mEGFPC1H2B_Noc\H2B-mCherry_mEGFP_0_R1_P5_K1_Ch2-Ch1.zen
1.290001e+01	1.484165e+02	20150213_STAG2gfpcf2_Prometa\MitoSys2\Calibration\mEGFPC1H2B_Noc\H2B-mCherry_mEGFP_0_R1_P5_K1_Ch2-Ch1.zen
1.296001e+01	1.388832e+02	20150213_STAG2gfpcf2_Prometa\MitoSys2\Calibration\mEGFPC1H2B_Noc\H2B-mCherry_mEGFP_0_R1_P5_K1_Ch2-Ch1.zen
1.302001e+01	1.312332e+02	20150213_STAG2gfpcf2_Prometa\MitoSys2\Calibration\mEGFPC1H2B_Noc\H2B-mCherry_mEGFP_0_R1_P5_K1_Ch2-Ch1.zen
1.308001e+01	1.361665e+02	20150213_STAG2gfpcf2_Prometa\MitoSys2\Calibration\mEGFPC1H2B_Noc\H2B-mCherry_mEGFP_0_R1_P5_K1_Ch2-Ch1.zen
1.314001e+01	1.420665e+02	20150213_STAG2gfpcf2_Prometa\MitoSys2\Calibration\mEGFPC1H2B_Noc\H2B-mCherry_mEGFP_0_R1_P5_K1_Ch2-Ch1.zen
1.320001e+01	1.513999e+02	20150213_STAG2gfpcf2_Prometa\MitoSys2\Calibration\mEGFPC1H2B_Noc\H2B-mCherry_mEGFP_0_R1_P5_K1_Ch2-Ch1.zen
1.326001e+01	1.426665e+02	20150213_STAG2gfpcf2_Prometa\MitoSys2\Calibration\mEGFPC1H2B_Noc\H2B-mCherry_mEGFP_0_R1_P5_K1_Ch2-Ch1.zen
1.332001e+01	1.367165e+02	20150213_STAG2gfpcf2_Prometa\MitoSys2\Calibration\mEGFPC1H2B_Noc\H2B-mCherry_mEGFP_0_R1_P5_K1_Ch2-Ch1.zen
1.338001e+01	1.330999e+02	20150213_STAG2gfpcf2_Prometa\MitoSys2\Calibration\mEGFPC1H2B_Noc\H2B-mCherry_mEGFP_0_R1_P5_K1_Ch2-Ch1.zen
1.344001e+01	1.412999e+02	20150213_STAG2gfpcf2_Prometa\MitoSys2\Calibration\mEGFPC1H2B_Noc\H2B-mCherry_mEGFP_0_R1_P5_K1_Ch2-Ch1.zen
1.350001e+01	1.454499e+02	20150213_STAG2gfpcf2_Prometa\MitoSys2\Calibration\mEGFPC1H2B_Noc\H2B-mCherry_mEGFP_0_R1_P5_K1_Ch2-Ch1.zen
1.356001e+01	1.364332e+02	20150213_STAG2gfpcf2_Prometa\MitoSys2\Calibration\mEGFPC1H2B_Noc\H2B-mCherry_mEGFP_0_R1_P5_K1_Ch2-Ch1.zen
1.362001e+01	1.464499e+02	20150213_STAG2gfpcf2_Prometa\MitoSys2\Calibration\mEGFPC1H2B_Noc\H2B-mCherry_mEGFP_0_R1_P5_K1_Ch2-Ch1.zen
1.368001e+01	1.457499e+02	20150213_STAG2gfpcf2_Prometa\MitoSys2\Calibration\mEGFPC1H2B_Noc\H2B-mCherry_mEGFP_0_R1_P5_K1_Ch2-Ch1.zen
1.374001e+01	1.391832e+02	20150213_STAG2gfpcf2_Prometa\MitoSys2\Calibration\mEGFPC1H2B_Noc\H2B-mCherry_mEGFP_0_R1_P5_K1_Ch2-Ch1.zen
1.380001e+01	1.336999e+02	20150213_STAG2gfpcf2_Prometa\MitoSys2\Calibration\mEGFPC1H2B_Noc\H2B-mCherry_mEGFP_0_R1_P5_K1_Ch2-Ch1.zen
1.386001e+01	1.301832e+02	20150213_STAG2gfpcf2_Prometa\MitoSys2\Calibration\mEGFPC1H2B_Noc\H2B-mCherry_mEGFP_0_R1_P5_K1_Ch2-Ch1.zen
1.392001e+01	1.412665e+02	20150213_STAG2gfpcf2_Prometa\MitoSys2\Calibration\mEGFPC1H2B_Noc\H2B-mCherry_mEGFP_0_R1_P5_K1_Ch2-Ch1.zen
1.398001e+01	1.496999e+02	20150213_STAG2gfpcf2_Prometa\MitoSys2\Calibration\mEGFPC1H2B_Noc\H2B-mCherry_mEGFP_0_R1_P5_K1_Ch2-Ch1.zen
1.404001e+01	1.456499e+02	20150213_STAG2gfpcf2_Prometa\MitoSys2\Calibration\mEGFPC1H2B_Noc\H2B-mCherry_mEGFP_0_R1_P5_K1_Ch2-Ch1.zen
1.410001e+01	1.389999e+02	20150213_STAG2gfpcf2_Prometa\MitoSys2\Calibration\mEGFPC1H2B_Noc\H2B-mCherry_mEGFP_0_R1_P5_K1_Ch2-Ch1.zen
1.416001e+01	1.373832e+02	20150213_STAG2gfpcf2_Prometa\MitoSys2\Calibration\mEGFPC1H2B_Noc\H2B-mCherry_mEGFP_0_R1_P5_K1_Ch2-Ch1.zen
1.422001e+01	1.365665e+02	20150213_STAG2gfpcf2_Prometa\MitoSys2\Calibration\mEGFPC1H2B_Noc\H2B-mCherry_mEGFP_0_R1_P5_K1_Ch2-Ch1.zen
1.428001e+01	1.381499e+02	20150213_STAG2gfpcf2_Prometa\MitoSys2\Calibration\mEGFPC1H2B_Noc\H2B-mCherry_mEGFP_0_R1_P5_K1_Ch2-Ch1.zen
1.434001e+01	1.411332e+02	20150213_STAG2gfpcf2_Prometa\MitoSys2\Calibration\mEGFPC1H2B_Noc\H2B-mCherry_mEGFP_0_R1_P5_K1_Ch2-Ch1.zen
1.440001e+01	1.520332e+02	20150213_STAG2gfpcf2_Prometa\MitoSys2\Calibration\mEGFPC1H2B_Noc\H2B-mCherry_mEGFP_0_R1_P5_K1_Ch2-Ch1.zen
1.446001e+01	1.491165e+02	20150213_STAG2gfpcf2_Prometa\MitoSys2\Calibration\mEGFPC1H2B_Noc\H2B-mCherry_mEGFP_0_R1_P5_K1_Ch2-Ch1.zen
1.452001e+01	1.431832e+02	20150213_STAG2gfpcf2_Prometa\MitoSys2\Calibration\mEGFPC1H2B_Noc\H2B-mCherry_mEGFP_0_R1_P5_K1_Ch2-Ch1.zen
1.458001e+01	1.415832e+02	20150213_STAG2gfpcf2_Prometa\MitoSys2\Calibration\mEGFPC1H2B_Noc\H2B-mCherry_mEGFP_0_R1_P5_K1_Ch2-Ch1.zen
1.464001e+01	1.465165e+02	20150213_STAG2gfpcf2_Prometa\MitoSys2\Calibration\mEGFPC1H2B_Noc\H2B-mCherry_mEGFP_0_R1_P5_K1_Ch2-Ch1.zen
1.470001e+01	1.375499e+02	20150213_STAG2gfpcf2_Prometa\MitoSys2\Calibration\mEGFPC1H2B_Noc\H2B-mCherry_mEGFP_0_R1_P5_K1_Ch2-Ch1.zen
1.476001e+01	1.426832e+02	20150213_STAG2gfpcf2_Prometa\MitoSys2\Calibration\mEGFPC1H2B_Noc\H2B-mCherry_mEGFP_0_R1_P5_K1_Ch2-Ch1.zen
1.482001e+01	1.384665e+02	20150213_STAG2gfpcf2_Prometa\MitoSys2\Calibration\mEGFPC1H2B_Noc\H2B-mCherry_mEGFP_0_R1_P5_K1_Ch2-Ch1.zen
1.488001e+01	1.305332e+02	20150213_STAG2gfpcf2_Prometa\MitoSys2\Calibration\mEGFPC1H2B_Noc\H2B-mCherry_mEGFP_0_R1_P5_K1_Ch2-Ch1.zen
1.494001e+01	1.532332e+02	20150213_STAG2gfpcf2_Prometa\MitoSys2\Calibration\mEGFPC1H2B_Noc\H2B-mCherry_mEGFP_0_R1_P5_K1_Ch2-Ch1.zen
1.500001e+01	1.432499e+02	20150213_STAG2gfpcf2_Prometa\MitoSys2\Calibration\mEGFPC1H2B_Noc\H2B-mCherry_mEGFP_0_R1_P5_K1_Ch2-Ch1.zen
1.506001e+01	1.493165e+02	20150213_STAG2gfpcf2_Prometa\MitoSys2\Calibration\mEGFPC1H2B_Noc\H2B-mCherry_mEGFP_0_R1_P5_K1_Ch2-Ch1.zen
1.512001e+01	1.429332e+02	20150213_STAG2gfpcf2_Prometa\MitoSys2\Calibration\mEGFPC1H2B_Noc\H2B-mCherry_mEGFP_0_R1_P5_K1_Ch2-Ch1.zen
1.518001e+01	1.415499e+02	20150213_STAG2gfpcf2_Prometa\MitoSys2\Calibration\mEGFPC1H2B_Noc\H2B-mCherry_mEGFP_0_R1_P5_K1_Ch2-Ch1.zen
1.524001e+01	1.488999e+02	20150213_STAG2gfpcf2_Prometa\MitoSys2\Calibration\mEGFPC1H2B_Noc\H2B-mCherry_mEGFP_0_R1_P5_K1_Ch2-Ch1.zen
1.530001e+01	1.441832e+02	20150213_STAG2gfpcf2_Prometa\MitoSys2\Calibration\mEGFPC1H2B_Noc\H2B-mCherry_mEGFP_0_R1_P5_K1_Ch2-Ch1.zen
1.536001e+01	1.407999e+02	20150213_STAG2gfpcf2_Prometa\MitoSys2\Calibration\mEGFPC1H2B_Noc\H2B-mCherry_mEGFP_0_R1_P5_K1_Ch2-Ch1.zen
1.542001e+01	1.460999e+02	20150213_STAG2gfpcf2_Prometa\MitoSys2\Calibration\mEGFPC1H2B_Noc\H2B-mCherry_mEGFP_0_R1_P5_K1_Ch2-Ch1.zen
1.548001e+01	1.387332e+02	20150213_STAG2gfpcf2_Prometa\MitoSys2\Calibration\mEGFPC1H2B_Noc\H2B-mCherry_mEGFP_0_R1_P5_K1_Ch2-Ch1.zen
1.554001e+01	1.458832e+02	20150213_STAG2gfpcf2_Prometa\MitoSys2\Calibration\mEGFPC1H2B_Noc\H2B-mCherry_mEGFP_0_R1_P5_K1_Ch2-Ch1.zen
1.560001e+01	1.383499e+02	20150213_STAG2gfpcf2_Prometa\MitoSys2\Calibration\mEGFPC1H2B_Noc\H2B-mCherry_mEGFP_0_R1_P5_K1_Ch2-Ch1.zen
1.566002e+01	1.379332e+02	20150213_STAG2gfpcf2_Prometa\MitoSys2\Calibration\mEGFPC1H2B_Noc\H2B-mCherry_mEGFP_0_R1_P5_K1_Ch2-Ch1.zen
1.572001e+01	1.389665e+02	20150213_STAG2gfpcf2_Prometa\MitoSys2\Calibration\mEGFPC1H2B_Noc\H2B-mCherry_mEGFP_0_R1_P5_K1_Ch2-Ch1.zen
1.578001e+01	1.358165e+02	20150213_STAG2gfpcf2_Prometa\MitoSys2\Calibration\mEGFPC1H2B_Noc\H2B-mCherry_mEGFP_0_R1_P5_K1_Ch2-Ch1.zen
1.584001e+01	1.336832e+02	20150213_STAG2gfpcf2_Prometa\MitoSys2\Calibration\mEGFPC1H2B_Noc\H2B-mCherry_mEGFP_0_R1_P5_K1_Ch2-Ch1.zen
1.590001e+01	1.302165e+02	20150213_STAG2gfpcf2_Prometa\MitoSys2\Calibration\mEGFPC1H2B_Noc\H2B-mCherry_mEGFP_0_R1_P5_K1_Ch2-Ch1.zen
1.596002e+01	1.351332e+02	20150213_STAG2gfpcf2_Prometa\MitoSys2\Calibration\mEGFPC1H2B_Noc\H2B-mCherry_mEGFP_0_R1_P5_K1_Ch2-Ch1.zen
1.602002e+01	1.314332e+02	20150213_STAG2gfpcf2_Prometa\MitoSys2\Calibration\mEGFPC1H2B_Noc\H2B-mCherry_mEGFP_0_R1_P5_K1_Ch2-Ch1.zen
1.608002e+01	1.488165e+02	20150213_STAG2gfpcf2_Prometa\MitoSys2\Calibration\mEGFPC1H2B_Noc\H2B-mCherry_mEGFP_0_R1_P5_K1_Ch2-Ch1.zen
1.614001e+01	1.338165e+02	20150213_STAG2gfpcf2_Prometa\MitoSys2\Calibration\mEGFPC1H2B_Noc\H2B-mCherry_mEGFP_0_R1_P5_K1_Ch2-Ch1.zen
1.620002e+01	1.342499e+02	20150213_STAG2gfpcf2_Prometa\MitoSys2\Calibration\mEGFPC1H2B_Noc\H2B-mCherry_mEGFP_0_R1_P5_K1_Ch2-Ch1.zen
1.626002e+01	1.435832e+02	20150213_STAG2gfpcf2_Prometa\MitoSys2\Calibration\mEGFPC1H2B_Noc\H2B-mCherry_mEGFP_0_R1_P5_K1_Ch2-Ch1.zen
1.632001e+01	1.403499e+02	20150213_STAG2gfpcf2_Prometa\MitoSys2\Calibration\mEGFPC1H2B_Noc\H2B-mCherry_mEGFP_0_R1_P5_K1_Ch2-Ch1.zen
1.638001e+01	1.403165e+02	20150213_STAG2gfpcf2_Prometa\MitoSys2\Calibration\mEGFPC1H2B_Noc\H2B-mCherry_mEGFP_0_R1_P5_K1_Ch2-Ch1.zen
1.644002e+01	1.384332e+02	20150213_STAG2gfpcf2_Prometa\MitoSys2\Calibration\mEGFPC1H2B_Noc\H2B-mCherry_mEGFP_0_R1_P5_K1_Ch2-Ch1.zen
1.650002e+01	1.443499e+02	20150213_STAG2gfpcf2_Prometa\MitoSys2\Calibration\mEGFPC1H2B_Noc\H2B-mCherry_mEGFP_0_R1_P5_K1_Ch2-Ch1.zen
1.656001e+01	1.425332e+02	20150213_STAG2gfpcf2_Prometa\MitoSys2\Calibration\mEGFPC1H2B_Noc\H2B-mCherry_mEGFP_0_R1_P5_K1_Ch2-Ch1.zen
1.662002e+01	1.387499e+02	20150213_STAG2gfpcf2_Prometa\MitoSys2\Calibration\mEGFPC1H2B_Noc\H2B-mCherry_mEGFP_0_R1_P5_K1_Ch2-Ch1.zen
1.668002e+01	1.382665e+02	20150213_STAG2gfpcf2_Prometa\MitoSys2\Calibration\mEGFPC1H2B_Noc\H2B-mCherry_mEGFP_0_R1_P5_K1_Ch2-Ch1.zen
1.674002e+01	1.381832e+02	20150213_STAG2gfpcf2_Prometa\MitoSys2\Calibration\mEGFPC1H2B_Noc\H2B-mCherry_mEGFP_0_R1_P5_K1_Ch2-Ch1.zen
1.680002e+01	1.434332e+02	20150213_STAG2gfpcf2_Prometa\MitoSys2\Calibration\mEGFPC1H2B_Noc\H2B-mCherry_mEGFP_0_R1_P5_K1_Ch2-Ch1.zen
1.686002e+01	1.415499e+02	20150213_STAG2gfpcf2_Prometa\MitoSys2\Calibration\mEGFPC1H2B_Noc\H2B-mCherry_mEGFP_0_R1_P5_K1_Ch2-Ch1.zen
1.692002e+01	1.379665e+02	20150213_STAG2gfpcf2_Prometa\MitoSys2\Calibration\mEGFPC1H2B_Noc\H2B-mCherry_mEGFP_0_R1_P5_K1_Ch2-Ch1.zen
1.698002e+01	1.356499e+02	20150213_STAG2gfpcf2_Prometa\MitoSys2\Calibration\mEGFPC1H2B_Noc\H2B-mCherry_mEGFP_0_R1_P5_K1_Ch2-Ch1.zen
1.704002e+01	1.431832e+02	20150213_STAG2gfpcf2_Prometa\MitoSys2\Calibration\mEGFPC1H2B_Noc\H2B-mCherry_mEGFP_0_R1_P5_K1_Ch2-Ch1.zen
1.710002e+01	1.421332e+02	20150213_STAG2gfpcf2_Prometa\MitoSys2\Calibration\mEGFPC1H2B_Noc\H2B-mCherry_mEGFP_0_R1_P5_K1_Ch2-Ch1.zen
1.716002e+01	1.422332e+02	20150213_STAG2gfpcf2_Prometa\MitoSys2\Calibration\mEGFPC1H2B_Noc\H2B-mCherry_mEGFP_0_R1_P5_K1_Ch2-Ch1.zen
1.722002e+01	1.418332e+02	20150213_STAG2gfpcf2_Prometa\MitoSys2\Calibration\mEGFPC1H2B_Noc\H2B-mCherry_mEGFP_0_R1_P5_K1_Ch2-Ch1.zen
1.728002e+01	1.395999e+02	20150213_STAG2gfpcf2_Prometa\MitoSys2\Calibration\mEGFPC1H2B_Noc\H2B-mCherry_mEGFP_0_R1_P5_K1_Ch2-Ch1.zen
1.734002e+01	1.433499e+02	20150213_STAG2gfpcf2_Prometa\MitoSys2\Calibration\mEGFPC1H2B_Noc\H2B-mCherry_mEGFP_0_R1_P5_K1_Ch2-Ch1.zen
1.740002e+01	1.379999e+02	20150213_STAG2gfpcf2_Prometa\MitoSys2\Calibration\mEGFPC1H2B_Noc\H2B-mCherry_mEGFP_0_R1_P5_K1_Ch2-Ch1.zen
1.746002e+01	1.430332e+02	20150213_STAG2gfpcf2_Prometa\MitoSys2\Calibration\mEGFPC1H2B_Noc\H2B-mCherry_mEGFP_0_R1_P5_K1_Ch2-Ch1.zen
1.752002e+01	1.390665e+02	20150213_STAG2gfpcf2_Prometa\MitoSys2\Calibration\mEGFPC1H2B_Noc\H2B-mCherry_mEGFP_0_R1_P5_K1_Ch2-Ch1.zen
1.758002e+01	1.360832e+02	20150213_STAG2gfpcf2_Prometa\MitoSys2\Calibration\mEGFPC1H2B_Noc\H2B-mCherry_mEGFP_0_R1_P5_K1_Ch2-Ch1.zen
1.764002e+01	1.391832e+02	20150213_STAG2gfpcf2_Prometa\MitoSys2\Calibration\mEGFPC1H2B_Noc\H2B-mCherry_mEGFP_0_R1_P5_K1_Ch2-Ch1.zen
1.770002e+01	1.429832e+02	20150213_STAG2gfpcf2_Prometa\MitoSys2\Calibration\mEGFPC1H2B_Noc\H2B-mCherry_mEGFP_0_R1_P5_K1_Ch2-Ch1.zen
1.776002e+01	1.376165e+02	20150213_STAG2gfpcf2_Prometa\MitoSys2\Calibration\mEGFPC1H2B_Noc\H2B-mCherry_mEGFP_0_R1_P5_K1_Ch2-Ch1.zen
1.782002e+01	1.266166e+02	20150213_STAG2gfpcf2_Prometa\MitoSys2\Calibration\mEGFPC1H2B_Noc\H2B-mCherry_mEGFP_0_R1_P5_K1_Ch2-Ch1.zen
1.788002e+01	1.351332e+02	20150213_STAG2gfpcf2_Prometa\MitoSys2\Calibration\mEGFPC1H2B_Noc\H2B-mCherry_mEGFP_0_R1_P5_K1_Ch2-Ch1.zen
1.794002e+01	1.370332e+02	20150213_STAG2gfpcf2_Prometa\MitoSys2\Calibration\mEGFPC1H2B_Noc\H2B-mCherry_mEGFP_0_R1_P5_K1_Ch2-Ch1.zen
1.800002e+01	1.370832e+02	20150213_STAG2gfpcf2_Prometa\MitoSys2\Calibration\mEGFPC1H2B_Noc\H2B-mCherry_mEGFP_0_R1_P5_K1_Ch2-Ch1.zen
1.806002e+01	1.422499e+02	20150213_STAG2gfpcf2_Prometa\MitoSys2\Calibration\mEGFPC1H2B_Noc\H2B-mCherry_mEGFP_0_R1_P5_K1_Ch2-Ch1.zen
1.812002e+01	1.379832e+02	20150213_STAG2gfpcf2_Prometa\MitoSys2\Calibration\mEGFPC1H2B_Noc\H2B-mCherry_mEGFP_0_R1_P5_K1_Ch2-Ch1.zen
1.818002e+01	1.357499e+02	20150213_STAG2gfpcf2_Prometa\MitoSys2\Calibration\mEGFPC1H2B_Noc\H2B-mCherry_mEGFP_0_R1_P5_K1_Ch2-Ch1.zen
1.824002e+01	1.368499e+02	20150213_STAG2gfpcf2_Prometa\MitoSys2\Calibration\mEGFPC1H2B_Noc\H2B-mCherry_mEGFP_0_R1_P5_K1_Ch2-Ch1.zen
1.830002e+01	1.372832e+02	20150213_STAG2gfpcf2_Prometa\MitoSys2\Calibration\mEGFPC1H2B_Noc\H2B-mCherry_mEGFP_0_R1_P5_K1_Ch2-Ch1.zen
1.836002e+01	1.327665e+02	20150213_STAG2gfpcf2_Prometa\MitoSys2\Calibration\mEGFPC1H2B_Noc\H2B-mCherry_mEGFP_0_R1_P5_K1_Ch2-Ch1.zen
1.842002e+01	1.349832e+02	20150213_STAG2gfpcf2_Prometa\MitoSys2\Calibration\mEGFPC1H2B_Noc\H2B-mCherry_mEGFP_0_R1_P5_K1_Ch2-Ch1.zen
1.848002e+01	1.332332e+02	20150213_STAG2gfpcf2_Prometa\MitoSys2\Calibration\mEGFPC1H2B_Noc\H2B-mCherry_mEGFP_0_R1_P5_K1_Ch2-Ch1.zen
1.854002e+01	1.333332e+02	20150213_STAG2gfpcf2_Prometa\MitoSys2\Calibration\mEGFPC1H2B_Noc\H2B-mCherry_mEGFP_0_R1_P5_K1_Ch2-Ch1.zen
1.860002e+01	1.295332e+02	20150213_STAG2gfpcf2_Prometa\MitoSys2\Calibration\mEGFPC1H2B_Noc\H2B-mCherry_mEGFP_0_R1_P5_K1_Ch2-Ch1.zen
1.866002e+01	1.366999e+02	20150213_STAG2gfpcf2_Prometa\MitoSys2\Calibration\mEGFPC1H2B_Noc\H2B-mCherry_mEGFP_0_R1_P5_K1_Ch2-Ch1.zen
1.872002e+01	1.305665e+02	20150213_STAG2gfpcf2_Prometa\MitoSys2\Calibration\mEGFPC1H2B_Noc\H2B-mCherry_mEGFP_0_R1_P5_K1_Ch2-Ch1.zen
1.878002e+01	1.343999e+02	20150213_STAG2gfpcf2_Prometa\MitoSys2\Calibration\mEGFPC1H2B_Noc\H2B-mCherry_mEGFP_0_R1_P5_K1_Ch2-Ch1.zen
1.884002e+01	1.361999e+02	20150213_STAG2gfpcf2_Prometa\MitoSys2\Calibration\mEGFPC1H2B_Noc\H2B-mCherry_mEGFP_0_R1_P5_K1_Ch2-Ch1.zen
1.890002e+01	1.255499e+02	20150213_STAG2gfpcf2_Prometa\MitoSys2\Calibration\mEGFPC1H2B_Noc\H2B-mCherry_mEGFP_0_R1_P5_K1_Ch2-Ch1.zen
1.896002e+01	1.449999e+02	20150213_STAG2gfpcf2_Prometa\MitoSys2\Calibration\mEGFPC1H2B_Noc\H2B-mCherry_mEGFP_0_R1_P5_K1_Ch2-Ch1.zen
1.902002e+01	1.281165e+02	20150213_STAG2gfpcf2_Prometa\MitoSys2\Calibration\mEGFPC1H2B_Noc\H2B-mCherry_mEGFP_0_R1_P5_K1_Ch2-Ch1.zen
1.908002e+01	1.386165e+02	20150213_STAG2gfpcf2_Prometa\MitoSys2\Calibration\mEGFPC1H2B_Noc\H2B-mCherry_mEGFP_0_R1_P5_K1_Ch2-Ch1.zen
1.914002e+01	1.409832e+02	20150213_STAG2gfpcf2_Prometa\MitoSys2\Calibration\mEGFPC1H2B_Noc\H2B-mCherry_mEGFP_0_R1_P5_K1_Ch2-Ch1.zen
1.920002e+01	1.528499e+02	20150213_STAG2gfpcf2_Prometa\MitoSys2\Calibration\mEGFPC1H2B_Noc\H2B-mCherry_mEGFP_0_R1_P5_K1_Ch2-Ch1.zen
1.926002e+01	1.343999e+02	20150213_STAG2gfpcf2_Prometa\MitoSys2\Calibration\mEGFPC1H2B_Noc\H2B-mCherry_mEGFP_0_R1_P5_K1_Ch2-Ch1.zen
1.932002e+01	1.374332e+02	20150213_STAG2gfpcf2_Prometa\MitoSys2\Calibration\mEGFPC1H2B_Noc\H2B-mCherry_mEGFP_0_R1_P5_K1_Ch2-Ch1.zen
1.938002e+01	1.479332e+02	20150213_STAG2gfpcf2_Prometa\MitoSys2\Calibration\mEGFPC1H2B_Noc\H2B-mCherry_mEGFP_0_R1_P5_K1_Ch2-Ch1.zen
1.944002e+01	1.308165e+02	20150213_STAG2gfpcf2_Prometa\MitoSys2\Calibration\mEGFPC1H2B_Noc\H2B-mCherry_mEGFP_0_R1_P5_K1_Ch2-Ch1.zen
1.950002e+01	1.288499e+02	20150213_STAG2gfpcf2_Prometa\MitoSys2\Calibration\mEGFPC1H2B_Noc\H2B-mCherry_mEGFP_0_R1_P5_K1_Ch2-Ch1.zen
1.956002e+01	1.313499e+02	20150213_STAG2gfpcf2_Prometa\MitoSys2\Calibration\mEGFPC1H2B_Noc\H2B-mCherry_mEGFP_0_R1_P5_K1_Ch2-Ch1.zen
1.962002e+01	1.358499e+02	20150213_STAG2gfpcf2_Prometa\MitoSys2\Calibration\mEGFPC1H2B_Noc\H2B-mCherry_mEGFP_0_R1_P5_K1_Ch2-Ch1.zen
1.968002e+01	1.338165e+02	20150213_STAG2gfpcf2_Prometa\MitoSys2\Calibration\mEGFPC1H2B_Noc\H2B-mCherry_mEGFP_0_R1_P5_K1_Ch2-Ch1.zen
1.974002e+01	1.349665e+02	20150213_STAG2gfpcf2_Prometa\MitoSys2\Calibration\mEGFPC1H2B_Noc\H2B-mCherry_mEGFP_0_R1_P5_K1_Ch2-Ch1.zen
1.980002e+01	1.364165e+02	20150213_STAG2gfpcf2_Prometa\MitoSys2\Calibration\mEGFPC1H2B_Noc\H2B-mCherry_mEGFP_0_R1_P5_K1_Ch2-Ch1.zen
1.986002e+01	1.338999e+02	20150213_STAG2gfpcf2_Prometa\MitoSys2\Calibration\mEGFPC1H2B_Noc\H2B-mCherry_mEGFP_0_R1_P5_K1_Ch2-Ch1.zen
1.992002e+01	1.331999e+02	20150213_STAG2gfpcf2_Prometa\MitoSys2\Calibration\mEGFPC1H2B_Noc\H2B-mCherry_mEGFP_0_R1_P5_K1_Ch2-Ch1.zen
1.998002e+01	1.314832e+02	20150213_STAG2gfpcf2_Prometa\MitoSys2\Calibration\mEGFPC1H2B_Noc\H2B-mCherry_mEGFP_0_R1_P5_K1_Ch2-Ch1.zen
2.004002e+01	1.358999e+02	20150213_STAG2gfpcf2_Prometa\MitoSys2\Calibration\mEGFPC1H2B_Noc\H2B-mCherry_mEGFP_0_R1_P5_K1_Ch2-Ch1.zen
2.010002e+01	1.441165e+02	20150213_STAG2gfpcf2_Prometa\MitoSys2\Calibration\mEGFPC1H2B_Noc\H2B-mCherry_mEGFP_0_R1_P5_K1_Ch2-Ch1.zen
2.016002e+01	1.224665e+02	20150213_STAG2gfpcf2_Prometa\MitoSys2\Calibration\mEGFPC1H2B_Noc\H2B-mCherry_mEGFP_0_R1_P5_K1_Ch2-Ch1.zen
2.022002e+01	1.344832e+02	20150213_STAG2gfpcf2_Prometa\MitoSys2\Calibration\mEGFPC1H2B_Noc\H2B-mCherry_mEGFP_0_R1_P5_K1_Ch2-Ch1.zen
2.028002e+01	1.258166e+02	20150213_STAG2gfpcf2_Prometa\MitoSys2\Calibration\mEGFPC1H2B_Noc\H2B-mCherry_mEGFP_0_R1_P5_K1_Ch2-Ch1.zen
2.034002e+01	1.369499e+02	20150213_STAG2gfpcf2_Prometa\MitoSys2\Calibration\mEGFPC1H2B_Noc\H2B-mCherry_mEGFP_0_R1_P5_K1_Ch2-Ch1.zen
2.040002e+01	1.368832e+02	20150213_STAG2gfpcf2_Prometa\MitoSys2\Calibration\mEGFPC1H2B_Noc\H2B-mCherry_mEGFP_0_R1_P5_K1_Ch2-Ch1.zen
2.046002e+01	1.376165e+02	20150213_STAG2gfpcf2_Prometa\MitoSys2\Calibration\mEGFPC1H2B_Noc\H2B-mCherry_mEGFP_0_R1_P5_K1_Ch2-Ch1.zen
2.052002e+01	1.361499e+02	20150213_STAG2gfpcf2_Prometa\MitoSys2\Calibration\mEGFPC1H2B_Noc\H2B-mCherry_mEGFP_0_R1_P5_K1_Ch2-Ch1.zen
2.058002e+01	1.416999e+02	20150213_STAG2gfpcf2_Prometa\MitoSys2\Calibration\mEGFPC1H2B_Noc\H2B-mCherry_mEGFP_0_R1_P5_K1_Ch2-Ch1.zen
2.064002e+01	1.352332e+02	20150213_STAG2gfpcf2_Prometa\MitoSys2\Calibration\mEGFPC1H2B_Noc\H2B-mCherry_mEGFP_0_R1_P5_K1_Ch2-Ch1.zen
2.070002e+01	1.322499e+02	20150213_STAG2gfpcf2_Prometa\MitoSys2\Calibration\mEGFPC1H2B_Noc\H2B-mCherry_mEGFP_0_R1_P5_K1_Ch2-Ch1.zen
2.076002e+01	1.351832e+02	20150213_STAG2gfpcf2_Prometa\MitoSys2\Calibration\mEGFPC1H2B_Noc\H2B-mCherry_mEGFP_0_R1_P5_K1_Ch2-Ch1.zen
2.082002e+01	1.306332e+02	20150213_STAG2gfpcf2_Prometa\MitoSys2\Calibration\mEGFPC1H2B_Noc\H2B-mCherry_mEGFP_0_R1_P5_K1_Ch2-Ch1.zen
2.088002e+01	1.401832e+02	20150213_STAG2gfpcf2_Prometa\MitoSys2\Calibration\mEGFPC1H2B_Noc\H2B-mCherry_mEGFP_0_R1_P5_K1_Ch2-Ch1.zen
2.094002e+01	1.279832e+02	20150213_STAG2gfpcf2_Prometa\MitoSys2\Calibration\mEGFPC1H2B_Noc\H2B-mCherry_mEGFP_0_R1_P5_K1_Ch2-Ch1.zen
2.100002e+01	1.269832e+02	20150213_STAG2gfpcf2_Prometa\MitoSys2\Calibration\mEGFPC1H2B_Noc\H2B-mCherry_mEGFP_0_R1_P5_K1_Ch2-Ch1.zen
2.106002e+01	1.324499e+02	20150213_STAG2gfpcf2_Prometa\MitoSys2\Calibration\mEGFPC1H2B_Noc\H2B-mCherry_mEGFP_0_R1_P5_K1_Ch2-Ch1.zen
2.112002e+01	1.283499e+02	20150213_STAG2gfpcf2_Prometa\MitoSys2\Calibration\mEGFPC1H2B_Noc\H2B-mCherry_mEGFP_0_R1_P5_K1_Ch2-Ch1.zen
2.118002e+01	1.356165e+02	20150213_STAG2gfpcf2_Prometa\MitoSys2\Calibration\mEGFPC1H2B_Noc\H2B-mCherry_mEGFP_0_R1_P5_K1_Ch2-Ch1.zen
2.124002e+01	1.386499e+02	20150213_STAG2gfpcf2_Prometa\MitoSys2\Calibration\mEGFPC1H2B_Noc\H2B-mCherry_mEGFP_0_R1_P5_K1_Ch2-Ch1.zen
2.130002e+01	1.444665e+02	20150213_STAG2gfpcf2_Prometa\MitoSys2\Calibration\mEGFPC1H2B_Noc\H2B-mCherry_mEGFP_0_R1_P5_K1_Ch2-Ch1.zen
2.136002e+01	1.370499e+02	20150213_STAG2gfpcf2_Prometa\MitoSys2\Calibration\mEGFPC1H2B_Noc\H2B-mCherry_mEGFP_0_R1_P5_K1_Ch2-Ch1.zen
2.142002e+01	1.406999e+02	20150213_STAG2gfpcf2_Prometa\MitoSys2\Calibration\mEGFPC1H2B_Noc\H2B-mCherry_mEGFP_0_R1_P5_K1_Ch2-Ch1.zen
2.148002e+01	1.233999e+02	20150213_STAG2gfpcf2_Prometa\MitoSys2\Calibration\mEGFPC1H2B_Noc\H2B-mCherry_mEGFP_0_R1_P5_K1_Ch2-Ch1.zen
2.154002e+01	1.290999e+02	20150213_STAG2gfpcf2_Prometa\MitoSys2\Calibration\mEGFPC1H2B_Noc\H2B-mCherry_mEGFP_0_R1_P5_K1_Ch2-Ch1.zen
2.160002e+01	1.369499e+02	20150213_STAG2gfpcf2_Prometa\MitoSys2\Calibration\mEGFPC1H2B_Noc\H2B-mCherry_mEGFP_0_R1_P5_K1_Ch2-Ch1.zen
2.166002e+01	1.385499e+02	20150213_STAG2gfpcf2_Prometa\MitoSys2\Calibration\mEGFPC1H2B_Noc\H2B-mCherry_mEGFP_0_R1_P5_K1_Ch2-Ch1.zen
2.172002e+01	1.434999e+02	20150213_STAG2gfpcf2_Prometa\MitoSys2\Calibration\mEGFPC1H2B_Noc\H2B-mCherry_mEGFP_0_R1_P5_K1_Ch2-Ch1.zen
2.178002e+01	1.406665e+02	20150213_STAG2gfpcf2_Prometa\MitoSys2\Calibration\mEGFPC1H2B_Noc\H2B-mCherry_mEGFP_0_R1_P5_K1_Ch2-Ch1.zen
2.184002e+01	1.304332e+02	20150213_STAG2gfpcf2_Prometa\MitoSys2\Calibration\mEGFPC1H2B_Noc\H2B-mCherry_mEGFP_0_R1_P5_K1_Ch2-Ch1.zen
2.190002e+01	1.319999e+02	20150213_STAG2gfpcf2_Prometa\MitoSys2\Calibration\mEGFPC1H2B_Noc\H2B-mCherry_mEGFP_0_R1_P5_K1_Ch2-Ch1.zen
2.196002e+01	1.315665e+02	20150213_STAG2gfpcf2_Prometa\MitoSys2\Calibration\mEGFPC1H2B_Noc\H2B-mCherry_mEGFP_0_R1_P5_K1_Ch2-Ch1.zen
2.202002e+01	1.378332e+02	20150213_STAG2gfpcf2_Prometa\MitoSys2\Calibration\mEGFPC1H2B_Noc\H2B-mCherry_mEGFP_0_R1_P5_K1_Ch2-Ch1.zen
2.208002e+01	1.277499e+02	20150213_STAG2gfpcf2_Prometa\MitoSys2\Calibration\mEGFPC1H2B_Noc\H2B-mCherry_mEGFP_0_R1_P5_K1_Ch2-Ch1.zen
2.214002e+01	1.347332e+02	20150213_STAG2gfpcf2_Prometa\MitoSys2\Calibration\mEGFPC1H2B_Noc\H2B-mCherry_mEGFP_0_R1_P5_K1_Ch2-Ch1.zen
2.220002e+01	1.417665e+02	20150213_STAG2gfpcf2_Prometa\MitoSys2\Calibration\mEGFPC1H2B_Noc\H2B-mCherry_mEGFP_0_R1_P5_K1_Ch2-Ch1.zen
2.226002e+01	1.334165e+02	20150213_STAG2gfpcf2_Prometa\MitoSys2\Calibration\mEGFPC1H2B_Noc\H2B-mCherry_mEGFP_0_R1_P5_K1_Ch2-Ch1.zen
2.232002e+01	1.308665e+02	20150213_STAG2gfpcf2_Prometa\MitoSys2\Calibration\mEGFPC1H2B_Noc\H2B-mCherry_mEGFP_0_R1_P5_K1_Ch2-Ch1.zen
2.238002e+01	1.468165e+02	20150213_STAG2gfpcf2_Prometa\MitoSys2\Calibration\mEGFPC1H2B_Noc\H2B-mCherry_mEGFP_0_R1_P5_K1_Ch2-Ch1.zen
2.244002e+01	1.406165e+02	20150213_STAG2gfpcf2_Prometa\MitoSys2\Calibration\mEGFPC1H2B_Noc\H2B-mCherry_mEGFP_0_R1_P5_K1_Ch2-Ch1.zen
2.250002e+01	1.360999e+02	20150213_STAG2gfpcf2_Prometa\MitoSys2\Calibration\mEGFPC1H2B_Noc\H2B-mCherry_mEGFP_0_R1_P5_K1_Ch2-Ch1.zen
2.256002e+01	1.369165e+02	20150213_STAG2gfpcf2_Prometa\MitoSys2\Calibration\mEGFPC1H2B_Noc\H2B-mCherry_mEGFP_0_R1_P5_K1_Ch2-Ch1.zen
2.262002e+01	1.299665e+02	20150213_STAG2gfpcf2_Prometa\MitoSys2\Calibration\mEGFPC1H2B_Noc\H2B-mCherry_mEGFP_0_R1_P5_K1_Ch2-Ch1.zen
2.268002e+01	1.253499e+02	20150213_STAG2gfpcf2_Prometa\MitoSys2\Calibration\mEGFPC1H2B_Noc\H2B-mCherry_mEGFP_0_R1_P5_K1_Ch2-Ch1.zen
2.274002e+01	1.330332e+02	20150213_STAG2gfpcf2_Prometa\MitoSys2\Calibration\mEGFPC1H2B_Noc\H2B-mCherry_mEGFP_0_R1_P5_K1_Ch2-Ch1.zen
2.280002e+01	1.237332e+02	20150213_STAG2gfpcf2_Prometa\MitoSys2\Calibration\mEGFPC1H2B_Noc\H2B-mCherry_mEGFP_0_R1_P5_K1_Ch2-Ch1.zen
2.286002e+01	1.303665e+02	20150213_STAG2gfpcf2_Prometa\MitoSys2\Calibration\mEGFPC1H2B_Noc\H2B-mCherry_mEGFP_0_R1_P5_K1_Ch2-Ch1.zen
2.292002e+01	1.283499e+02	20150213_STAG2gfpcf2_Prometa\MitoSys2\Calibration\mEGFPC1H2B_Noc\H2B-mCherry_mEGFP_0_R1_P5_K1_Ch2-Ch1.zen
2.298002e+01	1.331665e+02	20150213_STAG2gfpcf2_Prometa\MitoSys2\Calibration\mEGFPC1H2B_Noc\H2B-mCherry_mEGFP_0_R1_P5_K1_Ch2-Ch1.zen
2.304002e+01	1.280499e+02	20150213_STAG2gfpcf2_Prometa\MitoSys2\Calibration\mEGFPC1H2B_Noc\H2B-mCherry_mEGFP_0_R1_P5_K1_Ch2-Ch1.zen
2.310002e+01	1.304999e+02	20150213_STAG2gfpcf2_Prometa\MitoSys2\Calibration\mEGFPC1H2B_Noc\H2B-mCherry_mEGFP_0_R1_P5_K1_Ch2-Ch1.zen
2.316002e+01	1.278666e+02	20150213_STAG2gfpcf2_Prometa\MitoSys2\Calibration\mEGFPC1H2B_Noc\H2B-mCherry_mEGFP_0_R1_P5_K1_Ch2-Ch1.zen
2.322002e+01	1.303332e+02	20150213_STAG2gfpcf2_Prometa\MitoSys2\Calibration\mEGFPC1H2B_Noc\H2B-mCherry_mEGFP_0_R1_P5_K1_Ch2-Ch1.zen
2.328002e+01	1.299332e+02	20150213_STAG2gfpcf2_Prometa\MitoSys2\Calibration\mEGFPC1H2B_Noc\H2B-mCherry_mEGFP_0_R1_P5_K1_Ch2-Ch1.zen
2.334002e+01	1.285832e+02	20150213_STAG2gfpcf2_Prometa\MitoSys2\Calibration\mEGFPC1H2B_Noc\H2B-mCherry_mEGFP_0_R1_P5_K1_Ch2-Ch1.zen
2.340002e+01	1.441665e+02	20150213_STAG2gfpcf2_Prometa\MitoSys2\Calibration\mEGFPC1H2B_Noc\H2B-mCherry_mEGFP_0_R1_P5_K1_Ch2-Ch1.zen
2.346002e+01	1.352665e+02	20150213_STAG2gfpcf2_Prometa\MitoSys2\Calibration\mEGFPC1H2B_Noc\H2B-mCherry_mEGFP_0_R1_P5_K1_Ch2-Ch1.zen
2.352002e+01	1.230499e+02	20150213_STAG2gfpcf2_Prometa\MitoSys2\Calibration\mEGFPC1H2B_Noc\H2B-mCherry_mEGFP_0_R1_P5_K1_Ch2-Ch1.zen
2.358002e+01	1.307665e+02	20150213_STAG2gfpcf2_Prometa\MitoSys2\Calibration\mEGFPC1H2B_Noc\H2B-mCherry_mEGFP_0_R1_P5_K1_Ch2-Ch1.zen
2.364002e+01	1.252999e+02	20150213_STAG2gfpcf2_Prometa\MitoSys2\Calibration\mEGFPC1H2B_Noc\H2B-mCherry_mEGFP_0_R1_P5_K1_Ch2-Ch1.zen
2.370002e+01	1.404332e+02	20150213_STAG2gfpcf2_Prometa\MitoSys2\Calibration\mEGFPC1H2B_Noc\H2B-mCherry_mEGFP_0_R1_P5_K1_Ch2-Ch1.zen
2.376002e+01	1.331665e+02	20150213_STAG2gfpcf2_Prometa\MitoSys2\Calibration\mEGFPC1H2B_Noc\H2B-mCherry_mEGFP_0_R1_P5_K1_Ch2-Ch1.zen
2.382002e+01	1.324499e+02	20150213_STAG2gfpcf2_Prometa\MitoSys2\Calibration\mEGFPC1H2B_Noc\H2B-mCherry_mEGFP_0_R1_P5_K1_Ch2-Ch1.zen
2.388002e+01	1.402165e+02	20150213_STAG2gfpcf2_Prometa\MitoSys2\Calibration\mEGFPC1H2B_Noc\H2B-mCherry_mEGFP_0_R1_P5_K1_Ch2-Ch1.zen
2.394002e+01	1.264332e+02	20150213_STAG2gfpcf2_Prometa\MitoSys2\Calibration\mEGFPC1H2B_Noc\H2B-mCherry_mEGFP_0_R1_P5_K1_Ch2-Ch1.zen
2.400002e+01	1.340832e+02	20150213_STAG2gfpcf2_Prometa\MitoSys2\Calibration\mEGFPC1H2B_Noc\H2B-mCherry_mEGFP_0_R1_P5_K1_Ch2-Ch1.zen
2.406002e+01	1.274832e+02	20150213_STAG2gfpcf2_Prometa\MitoSys2\Calibration\mEGFPC1H2B_Noc\H2B-mCherry_mEGFP_0_R1_P5_K1_Ch2-Ch1.zen
2.412002e+01	1.405499e+02	20150213_STAG2gfpcf2_Prometa\MitoSys2\Calibration\mEGFPC1H2B_Noc\H2B-mCherry_mEGFP_0_R1_P5_K1_Ch2-Ch1.zen
2.418002e+01	1.291165e+02	20150213_STAG2gfpcf2_Prometa\MitoSys2\Calibration\mEGFPC1H2B_Noc\H2B-mCherry_mEGFP_0_R1_P5_K1_Ch2-Ch1.zen
2.424002e+01	1.343332e+02	20150213_STAG2gfpcf2_Prometa\MitoSys2\Calibration\mEGFPC1H2B_Noc\H2B-mCherry_mEGFP_0_R1_P5_K1_Ch2-Ch1.zen
2.430002e+01	1.421832e+02	20150213_STAG2gfpcf2_Prometa\MitoSys2\Calibration\mEGFPC1H2B_Noc\H2B-mCherry_mEGFP_0_R1_P5_K1_Ch2-Ch1.zen
2.436002e+01	1.463832e+02	20150213_STAG2gfpcf2_Prometa\MitoSys2\Calibration\mEGFPC1H2B_Noc\H2B-mCherry_mEGFP_0_R1_P5_K1_Ch2-Ch1.zen
2.442002e+01	1.320499e+02	20150213_STAG2gfpcf2_Prometa\MitoSys2\Calibration\mEGFPC1H2B_Noc\H2B-mCherry_mEGFP_0_R1_P5_K1_Ch2-Ch1.zen
2.448002e+01	1.363665e+02	20150213_STAG2gfpcf2_Prometa\MitoSys2\Calibration\mEGFPC1H2B_Noc\H2B-mCherry_mEGFP_0_R1_P5_K1_Ch2-Ch1.zen
2.454002e+01	1.287665e+02	20150213_STAG2gfpcf2_Prometa\MitoSys2\Calibration\mEGFPC1H2B_Noc\H2B-mCherry_mEGFP_0_R1_P5_K1_Ch2-Ch1.zen
2.460002e+01	1.436832e+02	20150213_STAG2gfpcf2_Prometa\MitoSys2\Calibration\mEGFPC1H2B_Noc\H2B-mCherry_mEGFP_0_R1_P5_K1_Ch2-Ch1.zen
2.466002e+01	1.405332e+02	20150213_STAG2gfpcf2_Prometa\MitoSys2\Calibration\mEGFPC1H2B_Noc\H2B-mCherry_mEGFP_0_R1_P5_K1_Ch2-Ch1.zen
2.472002e+01	1.398332e+02	20150213_STAG2gfpcf2_Prometa\MitoSys2\Calibration\mEGFPC1H2B_Noc\H2B-mCherry_mEGFP_0_R1_P5_K1_Ch2-Ch1.zen
2.478002e+01	1.380665e+02	20150213_STAG2gfpcf2_Prometa\MitoSys2\Calibration\mEGFPC1H2B_Noc\H2B-mCherry_mEGFP_0_R1_P5_K1_Ch2-Ch1.zen
2.484002e+01	1.320332e+02	20150213_STAG2gfpcf2_Prometa\MitoSys2\Calibration\mEGFPC1H2B_Noc\H2B-mCherry_mEGFP_0_R1_P5_K1_Ch2-Ch1.zen
2.490002e+01	1.405332e+02	20150213_STAG2gfpcf2_Prometa\MitoSys2\Calibration\mEGFPC1H2B_Noc\H2B-mCherry_mEGFP_0_R1_P5_K1_Ch2-Ch1.zen
2.496002e+01	1.395832e+02	20150213_STAG2gfpcf2_Prometa\MitoSys2\Calibration\mEGFPC1H2B_Noc\H2B-mCherry_mEGFP_0_R1_P5_K1_Ch2-Ch1.zen
2.502002e+01	1.419499e+02	20150213_STAG2gfpcf2_Prometa\MitoSys2\Calibration\mEGFPC1H2B_Noc\H2B-mCherry_mEGFP_0_R1_P5_K1_Ch2-Ch1.zen
2.508002e+01	1.459665e+02	20150213_STAG2gfpcf2_Prometa\MitoSys2\Calibration\mEGFPC1H2B_Noc\H2B-mCherry_mEGFP_0_R1_P5_K1_Ch2-Ch1.zen
2.514002e+01	1.523332e+02	20150213_STAG2gfpcf2_Prometa\MitoSys2\Calibration\mEGFPC1H2B_Noc\H2B-mCherry_mEGFP_0_R1_P5_K1_Ch2-Ch1.zen
2.520002e+01	1.498832e+02	20150213_STAG2gfpcf2_Prometa\MitoSys2\Calibration\mEGFPC1H2B_Noc\H2B-mCherry_mEGFP_0_R1_P5_K1_Ch2-Ch1.zen
2.526002e+01	1.379832e+02	20150213_STAG2gfpcf2_Prometa\MitoSys2\Calibration\mEGFPC1H2B_Noc\H2B-mCherry_mEGFP_0_R1_P5_K1_Ch2-Ch1.zen
2.532002e+01	1.488665e+02	20150213_STAG2gfpcf2_Prometa\MitoSys2\Calibration\mEGFPC1H2B_Noc\H2B-mCherry_mEGFP_0_R1_P5_K1_Ch2-Ch1.zen
2.538002e+01	1.423165e+02	20150213_STAG2gfpcf2_Prometa\MitoSys2\Calibration\mEGFPC1H2B_Noc\H2B-mCherry_mEGFP_0_R1_P5_K1_Ch2-Ch1.zen
2.544002e+01	1.439665e+02	20150213_STAG2gfpcf2_Prometa\MitoSys2\Calibration\mEGFPC1H2B_Noc\H2B-mCherry_mEGFP_0_R1_P5_K1_Ch2-Ch1.zen
2.550002e+01	1.377999e+02	20150213_STAG2gfpcf2_Prometa\MitoSys2\Calibration\mEGFPC1H2B_Noc\H2B-mCherry_mEGFP_0_R1_P5_K1_Ch2-Ch1.zen
2.556002e+01	1.318165e+02	20150213_STAG2gfpcf2_Prometa\MitoSys2\Calibration\mEGFPC1H2B_Noc\H2B-mCherry_mEGFP_0_R1_P5_K1_Ch2-Ch1.zen
2.562002e+01	1.328832e+02	20150213_STAG2gfpcf2_Prometa\MitoSys2\Calibration\mEGFPC1H2B_Noc\H2B-mCherry_mEGFP_0_R1_P5_K1_Ch2-Ch1.zen
2.568002e+01	1.392499e+02	20150213_STAG2gfpcf2_Prometa\MitoSys2\Calibration\mEGFPC1H2B_Noc\H2B-mCherry_mEGFP_0_R1_P5_K1_Ch2-Ch1.zen
2.574002e+01	1.402999e+02	20150213_STAG2gfpcf2_Prometa\MitoSys2\Calibration\mEGFPC1H2B_Noc\H2B-mCherry_mEGFP_0_R1_P5_K1_Ch2-Ch1.zen
2.580002e+01	1.454832e+02	20150213_STAG2gfpcf2_Prometa\MitoSys2\Calibration\mEGFPC1H2B_Noc\H2B-mCherry_mEGFP_0_R1_P5_K1_Ch2-Ch1.zen
2.586002e+01	1.422999e+02	20150213_STAG2gfpcf2_Prometa\MitoSys2\Calibration\mEGFPC1H2B_Noc\H2B-mCherry_mEGFP_0_R1_P5_K1_Ch2-Ch1.zen
2.592002e+01	1.404499e+02	20150213_STAG2gfpcf2_Prometa\MitoSys2\Calibration\mEGFPC1H2B_Noc\H2B-mCherry_mEGFP_0_R1_P5_K1_Ch2-Ch1.zen
2.598002e+01	1.331665e+02	20150213_STAG2gfpcf2_Prometa\MitoSys2\Calibration\mEGFPC1H2B_Noc\H2B-mCherry_mEGFP_0_R1_P5_K1_Ch2-Ch1.zen
2.604002e+01	1.374332e+02	20150213_STAG2gfpcf2_Prometa\MitoSys2\Calibration\mEGFPC1H2B_Noc\H2B-mCherry_mEGFP_0_R1_P5_K1_Ch2-Ch1.zen
2.610003e+01	1.366332e+02	20150213_STAG2gfpcf2_Prometa\MitoSys2\Calibration\mEGFPC1H2B_Noc\H2B-mCherry_mEGFP_0_R1_P5_K1_Ch2-Ch1.zen
2.616002e+01	1.433999e+02	20150213_STAG2gfpcf2_Prometa\MitoSys2\Calibration\mEGFPC1H2B_Noc\H2B-mCherry_mEGFP_0_R1_P5_K1_Ch2-Ch1.zen
2.622002e+01	1.443165e+02	20150213_STAG2gfpcf2_Prometa\MitoSys2\Calibration\mEGFPC1H2B_Noc\H2B-mCherry_mEGFP_0_R1_P5_K1_Ch2-Ch1.zen
2.628003e+01	1.326499e+02	20150213_STAG2gfpcf2_Prometa\MitoSys2\Calibration\mEGFPC1H2B_Noc\H2B-mCherry_mEGFP_0_R1_P5_K1_Ch2-Ch1.zen
2.634002e+01	1.413165e+02	20150213_STAG2gfpcf2_Prometa\MitoSys2\Calibration\mEGFPC1H2B_Noc\H2B-mCherry_mEGFP_0_R1_P5_K1_Ch2-Ch1.zen
2.640002e+01	1.318332e+02	20150213_STAG2gfpcf2_Prometa\MitoSys2\Calibration\mEGFPC1H2B_Noc\H2B-mCherry_mEGFP_0_R1_P5_K1_Ch2-Ch1.zen
2.646002e+01	1.321832e+02	20150213_STAG2gfpcf2_Prometa\MitoSys2\Calibration\mEGFPC1H2B_Noc\H2B-mCherry_mEGFP_0_R1_P5_K1_Ch2-Ch1.zen
2.652003e+01	1.375665e+02	20150213_STAG2gfpcf2_Prometa\MitoSys2\Calibration\mEGFPC1H2B_Noc\H2B-mCherry_mEGFP_0_R1_P5_K1_Ch2-Ch1.zen
2.658002e+01	1.308999e+02	20150213_STAG2gfpcf2_Prometa\MitoSys2\Calibration\mEGFPC1H2B_Noc\H2B-mCherry_mEGFP_0_R1_P5_K1_Ch2-Ch1.zen
2.664002e+01	1.338665e+02	20150213_STAG2gfpcf2_Prometa\MitoSys2\Calibration\mEGFPC1H2B_Noc\H2B-mCherry_mEGFP_0_R1_P5_K1_Ch2-Ch1.zen
2.670003e+01	1.288332e+02	20150213_STAG2gfpcf2_Prometa\MitoSys2\Calibration\mEGFPC1H2B_Noc\H2B-mCherry_mEGFP_0_R1_P5_K1_Ch2-Ch1.zen
2.676003e+01	1.403999e+02	20150213_STAG2gfpcf2_Prometa\MitoSys2\Calibration\mEGFPC1H2B_Noc\H2B-mCherry_mEGFP_0_R1_P5_K1_Ch2-Ch1.zen
2.682002e+01	1.438665e+02	20150213_STAG2gfpcf2_Prometa\MitoSys2\Calibration\mEGFPC1H2B_Noc\H2B-mCherry_mEGFP_0_R1_P5_K1_Ch2-Ch1.zen
2.688003e+01	1.334332e+02	20150213_STAG2gfpcf2_Prometa\MitoSys2\Calibration\mEGFPC1H2B_Noc\H2B-mCherry_mEGFP_0_R1_P5_K1_Ch2-Ch1.zen
2.694003e+01	1.403332e+02	20150213_STAG2gfpcf2_Prometa\MitoSys2\Calibration\mEGFPC1H2B_Noc\H2B-mCherry_mEGFP_0_R1_P5_K1_Ch2-Ch1.zen
2.700002e+01	1.418832e+02	20150213_STAG2gfpcf2_Prometa\MitoSys2\Calibration\mEGFPC1H2B_Noc\H2B-mCherry_mEGFP_0_R1_P5_K1_Ch2-Ch1.zen
2.706003e+01	1.391665e+02	20150213_STAG2gfpcf2_Prometa\MitoSys2\Calibration\mEGFPC1H2B_Noc\H2B-mCherry_mEGFP_0_R1_P5_K1_Ch2-Ch1.zen
2.712003e+01	1.362165e+02	20150213_STAG2gfpcf2_Prometa\MitoSys2\Calibration\mEGFPC1H2B_Noc\H2B-mCherry_mEGFP_0_R1_P5_K1_Ch2-Ch1.zen
2.718003e+01	1.394499e+02	20150213_STAG2gfpcf2_Prometa\MitoSys2\Calibration\mEGFPC1H2B_Noc\H2B-mCherry_mEGFP_0_R1_P5_K1_Ch2-Ch1.zen
2.724003e+01	1.370499e+02	20150213_STAG2gfpcf2_Prometa\MitoSys2\Calibration\mEGFPC1H2B_Noc\H2B-mCherry_mEGFP_0_R1_P5_K1_Ch2-Ch1.zen
2.730003e+01	1.474999e+02	20150213_STAG2gfpcf2_Prometa\MitoSys2\Calibration\mEGFPC1H2B_Noc\H2B-mCherry_mEGFP_0_R1_P5_K1_Ch2-Ch1.zen
2.736003e+01	1.456332e+02	20150213_STAG2gfpcf2_Prometa\MitoSys2\Calibration\mEGFPC1H2B_Noc\H2B-mCherry_mEGFP_0_R1_P5_K1_Ch2-Ch1.zen
2.742002e+01	1.485332e+02	20150213_STAG2gfpcf2_Prometa\MitoSys2\Calibration\mEGFPC1H2B_Noc\H2B-mCherry_mEGFP_0_R1_P5_K1_Ch2-Ch1.zen
2.748003e+01	1.387999e+02	20150213_STAG2gfpcf2_Prometa\MitoSys2\Calibration\mEGFPC1H2B_Noc\H2B-mCherry_mEGFP_0_R1_P5_K1_Ch2-Ch1.zen
2.754003e+01	1.385665e+02	20150213_STAG2gfpcf2_Prometa\MitoSys2\Calibration\mEGFPC1H2B_Noc\H2B-mCherry_mEGFP_0_R1_P5_K1_Ch2-Ch1.zen
2.760003e+01	1.413165e+02	20150213_STAG2gfpcf2_Prometa\MitoSys2\Calibration\mEGFPC1H2B_Noc\H2B-mCherry_mEGFP_0_R1_P5_K1_Ch2-Ch1.zen
2.766003e+01	1.401165e+02	20150213_STAG2gfpcf2_Prometa\MitoSys2\Calibration\mEGFPC1H2B_Noc\H2B-mCherry_mEGFP_0_R1_P5_K1_Ch2-Ch1.zen
2.772003e+01	1.333665e+02	20150213_STAG2gfpcf2_Prometa\MitoSys2\Calibration\mEGFPC1H2B_Noc\H2B-mCherry_mEGFP_0_R1_P5_K1_Ch2-Ch1.zen
2.778003e+01	1.414665e+02	20150213_STAG2gfpcf2_Prometa\MitoSys2\Calibration\mEGFPC1H2B_Noc\H2B-mCherry_mEGFP_0_R1_P5_K1_Ch2-Ch1.zen
2.784003e+01	1.299665e+02	20150213_STAG2gfpcf2_Prometa\MitoSys2\Calibration\mEGFPC1H2B_Noc\H2B-mCherry_mEGFP_0_R1_P5_K1_Ch2-Ch1.zen
2.790003e+01	1.409165e+02	20150213_STAG2gfpcf2_Prometa\MitoSys2\Calibration\mEGFPC1H2B_Noc\H2B-mCherry_mEGFP_0_R1_P5_K1_Ch2-Ch1.zen
2.796003e+01	1.400832e+02	20150213_STAG2gfpcf2_Prometa\MitoSys2\Calibration\mEGFPC1H2B_Noc\H2B-mCherry_mEGFP_0_R1_P5_K1_Ch2-Ch1.zen
2.802003e+01	1.398499e+02	20150213_STAG2gfpcf2_Prometa\MitoSys2\Calibration\mEGFPC1H2B_Noc\H2B-mCherry_mEGFP_0_R1_P5_K1_Ch2-Ch1.zen
2.808003e+01	1.427165e+02	20150213_STAG2gfpcf2_Prometa\MitoSys2\Calibration\mEGFPC1H2B_Noc\H2B-mCherry_mEGFP_0_R1_P5_K1_Ch2-Ch1.zen
2.814003e+01	1.410665e+02	20150213_STAG2gfpcf2_Prometa\MitoSys2\Calibration\mEGFPC1H2B_Noc\H2B-mCherry_mEGFP_0_R1_P5_K1_Ch2-Ch1.zen
2.820003e+01	1.357665e+02	20150213_STAG2gfpcf2_Prometa\MitoSys2\Calibration\mEGFPC1H2B_Noc\H2B-mCherry_mEGFP_0_R1_P5_K1_Ch2-Ch1.zen
2.826003e+01	1.350499e+02	20150213_STAG2gfpcf2_Prometa\MitoSys2\Calibration\mEGFPC1H2B_Noc\H2B-mCherry_mEGFP_0_R1_P5_K1_Ch2-Ch1.zen
2.832003e+01	1.461832e+02	20150213_STAG2gfpcf2_Prometa\MitoSys2\Calibration\mEGFPC1H2B_Noc\H2B-mCherry_mEGFP_0_R1_P5_K1_Ch2-Ch1.zen
2.838003e+01	1.453832e+02	20150213_STAG2gfpcf2_Prometa\MitoSys2\Calibration\mEGFPC1H2B_Noc\H2B-mCherry_mEGFP_0_R1_P5_K1_Ch2-Ch1.zen
2.844003e+01	1.393665e+02	20150213_STAG2gfpcf2_Prometa\MitoSys2\Calibration\mEGFPC1H2B_Noc\H2B-mCherry_mEGFP_0_R1_P5_K1_Ch2-Ch1.zen
2.850003e+01	1.314832e+02	20150213_STAG2gfpcf2_Prometa\MitoSys2\Calibration\mEGFPC1H2B_Noc\H2B-mCherry_mEGFP_0_R1_P5_K1_Ch2-Ch1.zen
2.856003e+01	1.359499e+02	20150213_STAG2gfpcf2_Prometa\MitoSys2\Calibration\mEGFPC1H2B_Noc\H2B-mCherry_mEGFP_0_R1_P5_K1_Ch2-Ch1.zen
2.862003e+01	1.479165e+02	20150213_STAG2gfpcf2_Prometa\MitoSys2\Calibration\mEGFPC1H2B_Noc\H2B-mCherry_mEGFP_0_R1_P5_K1_Ch2-Ch1.zen
2.868003e+01	1.324332e+02	20150213_STAG2gfpcf2_Prometa\MitoSys2\Calibration\mEGFPC1H2B_Noc\H2B-mCherry_mEGFP_0_R1_P5_K1_Ch2-Ch1.zen
2.874003e+01	1.321832e+02	20150213_STAG2gfpcf2_Prometa\MitoSys2\Calibration\mEGFPC1H2B_Noc\H2B-mCherry_mEGFP_0_R1_P5_K1_Ch2-Ch1.zen
2.880003e+01	1.365832e+02	20150213_STAG2gfpcf2_Prometa\MitoSys2\Calibration\mEGFPC1H2B_Noc\H2B-mCherry_mEGFP_0_R1_P5_K1_Ch2-Ch1.zen
2.886003e+01	1.481332e+02	20150213_STAG2gfpcf2_Prometa\MitoSys2\Calibration\mEGFPC1H2B_Noc\H2B-mCherry_mEGFP_0_R1_P5_K1_Ch2-Ch1.zen
2.892003e+01	1.356999e+02	20150213_STAG2gfpcf2_Prometa\MitoSys2\Calibration\mEGFPC1H2B_Noc\H2B-mCherry_mEGFP_0_R1_P5_K1_Ch2-Ch1.zen
2.898003e+01	1.355999e+02	20150213_STAG2gfpcf2_Prometa\MitoSys2\Calibration\mEGFPC1H2B_Noc\H2B-mCherry_mEGFP_0_R1_P5_K1_Ch2-Ch1.zen
2.904003e+01	1.357999e+02	20150213_STAG2gfpcf2_Prometa\MitoSys2\Calibration\mEGFPC1H2B_Noc\H2B-mCherry_mEGFP_0_R1_P5_K1_Ch2-Ch1.zen
2.910003e+01	1.359332e+02	20150213_STAG2gfpcf2_Prometa\MitoSys2\Calibration\mEGFPC1H2B_Noc\H2B-mCherry_mEGFP_0_R1_P5_K1_Ch2-Ch1.zen
2.916003e+01	1.413665e+02	20150213_STAG2gfpcf2_Prometa\MitoSys2\Calibration\mEGFPC1H2B_Noc\H2B-mCherry_mEGFP_0_R1_P5_K1_Ch2-Ch1.zen
2.922003e+01	1.322832e+02	20150213_STAG2gfpcf2_Prometa\MitoSys2\Calibration\mEGFPC1H2B_Noc\H2B-mCherry_mEGFP_0_R1_P5_K1_Ch2-Ch1.zen
2.928003e+01	1.364999e+02	20150213_STAG2gfpcf2_Prometa\MitoSys2\Calibration\mEGFPC1H2B_Noc\H2B-mCherry_mEGFP_0_R1_P5_K1_Ch2-Ch1.zen
2.934003e+01	1.355499e+02	20150213_STAG2gfpcf2_Prometa\MitoSys2\Calibration\mEGFPC1H2B_Noc\H2B-mCherry_mEGFP_0_R1_P5_K1_Ch2-Ch1.zen
2.940003e+01	1.324665e+02	20150213_STAG2gfpcf2_Prometa\MitoSys2\Calibration\mEGFPC1H2B_Noc\H2B-mCherry_mEGFP_0_R1_P5_K1_Ch2-Ch1.zen
2.946003e+01	1.357999e+02	20150213_STAG2gfpcf2_Prometa\MitoSys2\Calibration\mEGFPC1H2B_Noc\H2B-mCherry_mEGFP_0_R1_P5_K1_Ch2-Ch1.zen
2.952003e+01	1.336665e+02	20150213_STAG2gfpcf2_Prometa\MitoSys2\Calibration\mEGFPC1H2B_Noc\H2B-mCherry_mEGFP_0_R1_P5_K1_Ch2-Ch1.zen
2.958003e+01	1.285999e+02	20150213_STAG2gfpcf2_Prometa\MitoSys2\Calibration\mEGFPC1H2B_Noc\H2B-mCherry_mEGFP_0_R1_P5_K1_Ch2-Ch1.zen
2.964003e+01	1.400832e+02	20150213_STAG2gfpcf2_Prometa\MitoSys2\Calibration\mEGFPC1H2B_Noc\H2B-mCherry_mEGFP_0_R1_P5_K1_Ch2-Ch1.zen
2.970003e+01	1.488999e+02	20150213_STAG2gfpcf2_Prometa\MitoSys2\Calibration\mEGFPC1H2B_Noc\H2B-mCherry_mEGFP_0_R1_P5_K1_Ch2-Ch1.zen
2.976003e+01	1.404332e+02	20150213_STAG2gfpcf2_Prometa\MitoSys2\Calibration\mEGFPC1H2B_Noc\H2B-mCherry_mEGFP_0_R1_P5_K1_Ch2-Ch1.zen
2.982003e+01	1.438665e+02	20150213_STAG2gfpcf2_Prometa\MitoSys2\Calibration\mEGFPC1H2B_Noc\H2B-mCherry_mEGFP_0_R1_P5_K1_Ch2-Ch1.zen
2.988003e+01	1.387165e+02	20150213_STAG2gfpcf2_Prometa\MitoSys2\Calibration\mEGFPC1H2B_Noc\H2B-mCherry_mEGFP_0_R1_P5_K1_Ch2-Ch1.zen
2.994003e+01	1.388332e+02	20150213_STAG2gfpcf2_Prometa\MitoSys2\Calibration\mEGFPC1H2B_Noc\H2B-mCherry_mEGFP_0_R1_P5_K1_Ch2-Ch1.zen
0	1.501499e+02	20150213_STAG2gfpcf2_Prometa\MitoSys2\Calibration\mEGFPC1H2B_Noc\H2B-mCherry_mEGFP_1_R1_P1_K1_Ch2-Ch1.zen
6.000000e-02	1.641999e+02	20150213_STAG2gfpcf2_Prometa\MitoSys2\Calibration\mEGFPC1H2B_Noc\H2B-mCherry_mEGFP_1_R1_P1_K1_Ch2-Ch1.zen
1.200000e-01	1.591833e+02	20150213_STAG2gfpcf2_Prometa\MitoSys2\Calibration\mEGFPC1H2B_Noc\H2B-mCherry_mEGFP_1_R1_P1_K1_Ch2-Ch1.zen
1.800000e-01	1.673666e+02	20150213_STAG2gfpcf2_Prometa\MitoSys2\Calibration\mEGFPC1H2B_Noc\H2B-mCherry_mEGFP_1_R1_P1_K1_Ch2-Ch1.zen
2.400000e-01	1.481833e+02	20150213_STAG2gfpcf2_Prometa\MitoSys2\Calibration\mEGFPC1H2B_Noc\H2B-mCherry_mEGFP_1_R1_P1_K1_Ch2-Ch1.zen
3.000000e-01	1.551999e+02	20150213_STAG2gfpcf2_Prometa\MitoSys2\Calibration\mEGFPC1H2B_Noc\H2B-mCherry_mEGFP_1_R1_P1_K1_Ch2-Ch1.zen
3.600000e-01	1.554999e+02	20150213_STAG2gfpcf2_Prometa\MitoSys2\Calibration\mEGFPC1H2B_Noc\H2B-mCherry_mEGFP_1_R1_P1_K1_Ch2-Ch1.zen
4.200000e-01	1.602999e+02	20150213_STAG2gfpcf2_Prometa\MitoSys2\Calibration\mEGFPC1H2B_Noc\H2B-mCherry_mEGFP_1_R1_P1_K1_Ch2-Ch1.zen
4.800000e-01	1.577833e+02	20150213_STAG2gfpcf2_Prometa\MitoSys2\Calibration\mEGFPC1H2B_Noc\H2B-mCherry_mEGFP_1_R1_P1_K1_Ch2-Ch1.zen
5.400000e-01	1.563166e+02	20150213_STAG2gfpcf2_Prometa\MitoSys2\Calibration\mEGFPC1H2B_Noc\H2B-mCherry_mEGFP_1_R1_P1_K1_Ch2-Ch1.zen
6.000000e-01	1.539499e+02	20150213_STAG2gfpcf2_Prometa\MitoSys2\Calibration\mEGFPC1H2B_Noc\H2B-mCherry_mEGFP_1_R1_P1_K1_Ch2-Ch1.zen
6.600000e-01	1.594333e+02	20150213_STAG2gfpcf2_Prometa\MitoSys2\Calibration\mEGFPC1H2B_Noc\H2B-mCherry_mEGFP_1_R1_P1_K1_Ch2-Ch1.zen
7.200000e-01	1.543833e+02	20150213_STAG2gfpcf2_Prometa\MitoSys2\Calibration\mEGFPC1H2B_Noc\H2B-mCherry_mEGFP_1_R1_P1_K1_Ch2-Ch1.zen
7.800000e-01	1.556166e+02	20150213_STAG2gfpcf2_Prometa\MitoSys2\Calibration\mEGFPC1H2B_Noc\H2B-mCherry_mEGFP_1_R1_P1_K1_Ch2-Ch1.zen
8.400000e-01	1.539999e+02	20150213_STAG2gfpcf2_Prometa\MitoSys2\Calibration\mEGFPC1H2B_Noc\H2B-mCherry_mEGFP_1_R1_P1_K1_Ch2-Ch1.zen
9.000000e-01	1.553666e+02	20150213_STAG2gfpcf2_Prometa\MitoSys2\Calibration\mEGFPC1H2B_Noc\H2B-mCherry_mEGFP_1_R1_P1_K1_Ch2-Ch1.zen
9.600000e-01	1.542333e+02	20150213_STAG2gfpcf2_Prometa\MitoSys2\Calibration\mEGFPC1H2B_Noc\H2B-mCherry_mEGFP_1_R1_P1_K1_Ch2-Ch1.zen
1.020000e+00	1.620999e+02	20150213_STAG2gfpcf2_Prometa\MitoSys2\Calibration\mEGFPC1H2B_Noc\H2B-mCherry_mEGFP_1_R1_P1_K1_Ch2-Ch1.zen
1.080000e+00	1.473666e+02	20150213_STAG2gfpcf2_Prometa\MitoSys2\Calibration\mEGFPC1H2B_Noc\H2B-mCherry_mEGFP_1_R1_P1_K1_Ch2-Ch1.zen
1.140000e+00	1.581333e+02	20150213_STAG2gfpcf2_Prometa\MitoSys2\Calibration\mEGFPC1H2B_Noc\H2B-mCherry_mEGFP_1_R1_P1_K1_Ch2-Ch1.zen
1.200000e+00	1.636833e+02	20150213_STAG2gfpcf2_Prometa\MitoSys2\Calibration\mEGFPC1H2B_Noc\H2B-mCherry_mEGFP_1_R1_P1_K1_Ch2-Ch1.zen
1.260000e+00	1.520333e+02	20150213_STAG2gfpcf2_Prometa\MitoSys2\Calibration\mEGFPC1H2B_Noc\H2B-mCherry_mEGFP_1_R1_P1_K1_Ch2-Ch1.zen
1.320000e+00	1.563499e+02	20150213_STAG2gfpcf2_Prometa\MitoSys2\Calibration\mEGFPC1H2B_Noc\H2B-mCherry_mEGFP_1_R1_P1_K1_Ch2-Ch1.zen
1.380000e+00	1.630999e+02	20150213_STAG2gfpcf2_Prometa\MitoSys2\Calibration\mEGFPC1H2B_Noc\H2B-mCherry_mEGFP_1_R1_P1_K1_Ch2-Ch1.zen
1.440000e+00	1.578499e+02	20150213_STAG2gfpcf2_Prometa\MitoSys2\Calibration\mEGFPC1H2B_Noc\H2B-mCherry_mEGFP_1_R1_P1_K1_Ch2-Ch1.zen
1.500000e+00	1.515333e+02	20150213_STAG2gfpcf2_Prometa\MitoSys2\Calibration\mEGFPC1H2B_Noc\H2B-mCherry_mEGFP_1_R1_P1_K1_Ch2-Ch1.zen
1.560000e+00	1.591333e+02	20150213_STAG2gfpcf2_Prometa\MitoSys2\Calibration\mEGFPC1H2B_Noc\H2B-mCherry_mEGFP_1_R1_P1_K1_Ch2-Ch1.zen
1.620000e+00	1.557999e+02	20150213_STAG2gfpcf2_Prometa\MitoSys2\Calibration\mEGFPC1H2B_Noc\H2B-mCherry_mEGFP_1_R1_P1_K1_Ch2-Ch1.zen
1.680000e+00	1.573666e+02	20150213_STAG2gfpcf2_Prometa\MitoSys2\Calibration\mEGFPC1H2B_Noc\H2B-mCherry_mEGFP_1_R1_P1_K1_Ch2-Ch1.zen
1.740000e+00	1.502333e+02	20150213_STAG2gfpcf2_Prometa\MitoSys2\Calibration\mEGFPC1H2B_Noc\H2B-mCherry_mEGFP_1_R1_P1_K1_Ch2-Ch1.zen
1.800000e+00	1.613833e+02	20150213_STAG2gfpcf2_Prometa\MitoSys2\Calibration\mEGFPC1H2B_Noc\H2B-mCherry_mEGFP_1_R1_P1_K1_Ch2-Ch1.zen
1.860000e+00	1.588166e+02	20150213_STAG2gfpcf2_Prometa\MitoSys2\Calibration\mEGFPC1H2B_Noc\H2B-mCherry_mEGFP_1_R1_P1_K1_Ch2-Ch1.zen
1.920000e+00	1.496000e+02	20150213_STAG2gfpcf2_Prometa\MitoSys2\Calibration\mEGFPC1H2B_Noc\H2B-mCherry_mEGFP_1_R1_P1_K1_Ch2-Ch1.zen
1.980000e+00	1.577666e+02	20150213_STAG2gfpcf2_Prometa\MitoSys2\Calibration\mEGFPC1H2B_Noc\H2B-mCherry_mEGFP_1_R1_P1_K1_Ch2-Ch1.zen
2.040000e+00	1.612666e+02	20150213_STAG2gfpcf2_Prometa\MitoSys2\Calibration\mEGFPC1H2B_Noc\H2B-mCherry_mEGFP_1_R1_P1_K1_Ch2-Ch1.zen
2.100000e+00	1.556333e+02	20150213_STAG2gfpcf2_Prometa\MitoSys2\Calibration\mEGFPC1H2B_Noc\H2B-mCherry_mEGFP_1_R1_P1_K1_Ch2-Ch1.zen
2.160000e+00	1.541999e+02	20150213_STAG2gfpcf2_Prometa\MitoSys2\Calibration\mEGFPC1H2B_Noc\H2B-mCherry_mEGFP_1_R1_P1_K1_Ch2-Ch1.zen
2.220000e+00	1.580666e+02	20150213_STAG2gfpcf2_Prometa\MitoSys2\Calibration\mEGFPC1H2B_Noc\H2B-mCherry_mEGFP_1_R1_P1_K1_Ch2-Ch1.zen
2.280000e+00	1.576499e+02	20150213_STAG2gfpcf2_Prometa\MitoSys2\Calibration\mEGFPC1H2B_Noc\H2B-mCherry_mEGFP_1_R1_P1_K1_Ch2-Ch1.zen
2.340000e+00	1.657166e+02	20150213_STAG2gfpcf2_Prometa\MitoSys2\Calibration\mEGFPC1H2B_Noc\H2B-mCherry_mEGFP_1_R1_P1_K1_Ch2-Ch1.zen
2.400000e+00	1.550499e+02	20150213_STAG2gfpcf2_Prometa\MitoSys2\Calibration\mEGFPC1H2B_Noc\H2B-mCherry_mEGFP_1_R1_P1_K1_Ch2-Ch1.zen
2.460000e+00	1.620499e+02	20150213_STAG2gfpcf2_Prometa\MitoSys2\Calibration\mEGFPC1H2B_Noc\H2B-mCherry_mEGFP_1_R1_P1_K1_Ch2-Ch1.zen
2.520000e+00	1.511999e+02	20150213_STAG2gfpcf2_Prometa\MitoSys2\Calibration\mEGFPC1H2B_Noc\H2B-mCherry_mEGFP_1_R1_P1_K1_Ch2-Ch1.zen
2.580000e+00	1.616999e+02	20150213_STAG2gfpcf2_Prometa\MitoSys2\Calibration\mEGFPC1H2B_Noc\H2B-mCherry_mEGFP_1_R1_P1_K1_Ch2-Ch1.zen
2.640000e+00	1.554666e+02	20150213_STAG2gfpcf2_Prometa\MitoSys2\Calibration\mEGFPC1H2B_Noc\H2B-mCherry_mEGFP_1_R1_P1_K1_Ch2-Ch1.zen
2.700000e+00	1.593333e+02	20150213_STAG2gfpcf2_Prometa\MitoSys2\Calibration\mEGFPC1H2B_Noc\H2B-mCherry_mEGFP_1_R1_P1_K1_Ch2-Ch1.zen
2.760000e+00	1.656333e+02	20150213_STAG2gfpcf2_Prometa\MitoSys2\Calibration\mEGFPC1H2B_Noc\H2B-mCherry_mEGFP_1_R1_P1_K1_Ch2-Ch1.zen
2.820000e+00	1.569666e+02	20150213_STAG2gfpcf2_Prometa\MitoSys2\Calibration\mEGFPC1H2B_Noc\H2B-mCherry_mEGFP_1_R1_P1_K1_Ch2-Ch1.zen
2.880000e+00	1.495833e+02	20150213_STAG2gfpcf2_Prometa\MitoSys2\Calibration\mEGFPC1H2B_Noc\H2B-mCherry_mEGFP_1_R1_P1_K1_Ch2-Ch1.zen
2.940000e+00	1.579999e+02	20150213_STAG2gfpcf2_Prometa\MitoSys2\Calibration\mEGFPC1H2B_Noc\H2B-mCherry_mEGFP_1_R1_P1_K1_Ch2-Ch1.zen
3	1.576666e+02	20150213_STAG2gfpcf2_Prometa\MitoSys2\Calibration\mEGFPC1H2B_Noc\H2B-mCherry_mEGFP_1_R1_P1_K1_Ch2-Ch1.zen
3.060000e+00	1.619499e+02	20150213_STAG2gfpcf2_Prometa\MitoSys2\Calibration\mEGFPC1H2B_Noc\H2B-mCherry_mEGFP_1_R1_P1_K1_Ch2-Ch1.zen
3.120000e+00	1.525333e+02	20150213_STAG2gfpcf2_Prometa\MitoSys2\Calibration\mEGFPC1H2B_Noc\H2B-mCherry_mEGFP_1_R1_P1_K1_Ch2-Ch1.zen
3.180000e+00	1.578833e+02	20150213_STAG2gfpcf2_Prometa\MitoSys2\Calibration\mEGFPC1H2B_Noc\H2B-mCherry_mEGFP_1_R1_P1_K1_Ch2-Ch1.zen
3.240000e+00	1.591999e+02	20150213_STAG2gfpcf2_Prometa\MitoSys2\Calibration\mEGFPC1H2B_Noc\H2B-mCherry_mEGFP_1_R1_P1_K1_Ch2-Ch1.zen
3.300000e+00	1.570666e+02	20150213_STAG2gfpcf2_Prometa\MitoSys2\Calibration\mEGFPC1H2B_Noc\H2B-mCherry_mEGFP_1_R1_P1_K1_Ch2-Ch1.zen
3.360000e+00	1.519666e+02	20150213_STAG2gfpcf2_Prometa\MitoSys2\Calibration\mEGFPC1H2B_Noc\H2B-mCherry_mEGFP_1_R1_P1_K1_Ch2-Ch1.zen
3.420000e+00	1.525166e+02	20150213_STAG2gfpcf2_Prometa\MitoSys2\Calibration\mEGFPC1H2B_Noc\H2B-mCherry_mEGFP_1_R1_P1_K1_Ch2-Ch1.zen
3.480000e+00	1.476666e+02	20150213_STAG2gfpcf2_Prometa\MitoSys2\Calibration\mEGFPC1H2B_Noc\H2B-mCherry_mEGFP_1_R1_P1_K1_Ch2-Ch1.zen
3.540000e+00	1.572499e+02	20150213_STAG2gfpcf2_Prometa\MitoSys2\Calibration\mEGFPC1H2B_Noc\H2B-mCherry_mEGFP_1_R1_P1_K1_Ch2-Ch1.zen
3.600000e+00	1.664166e+02	20150213_STAG2gfpcf2_Prometa\MitoSys2\Calibration\mEGFPC1H2B_Noc\H2B-mCherry_mEGFP_1_R1_P1_K1_Ch2-Ch1.zen
3.660000e+00	1.532666e+02	20150213_STAG2gfpcf2_Prometa\MitoSys2\Calibration\mEGFPC1H2B_Noc\H2B-mCherry_mEGFP_1_R1_P1_K1_Ch2-Ch1.zen
3.720000e+00	1.520833e+02	20150213_STAG2gfpcf2_Prometa\MitoSys2\Calibration\mEGFPC1H2B_Noc\H2B-mCherry_mEGFP_1_R1_P1_K1_Ch2-Ch1.zen
3.780000e+00	1.524999e+02	20150213_STAG2gfpcf2_Prometa\MitoSys2\Calibration\mEGFPC1H2B_Noc\H2B-mCherry_mEGFP_1_R1_P1_K1_Ch2-Ch1.zen
3.840000e+00	1.550833e+02	20150213_STAG2gfpcf2_Prometa\MitoSys2\Calibration\mEGFPC1H2B_Noc\H2B-mCherry_mEGFP_1_R1_P1_K1_Ch2-Ch1.zen
3.900000e+00	1.492333e+02	20150213_STAG2gfpcf2_Prometa\MitoSys2\Calibration\mEGFPC1H2B_Noc\H2B-mCherry_mEGFP_1_R1_P1_K1_Ch2-Ch1.zen
3.960000e+00	1.538166e+02	20150213_STAG2gfpcf2_Prometa\MitoSys2\Calibration\mEGFPC1H2B_Noc\H2B-mCherry_mEGFP_1_R1_P1_K1_Ch2-Ch1.zen
4.020000e+00	1.643499e+02	20150213_STAG2gfpcf2_Prometa\MitoSys2\Calibration\mEGFPC1H2B_Noc\H2B-mCherry_mEGFP_1_R1_P1_K1_Ch2-Ch1.zen
4.080000e+00	1.659499e+02	20150213_STAG2gfpcf2_Prometa\MitoSys2\Calibration\mEGFPC1H2B_Noc\H2B-mCherry_mEGFP_1_R1_P1_K1_Ch2-Ch1.zen
4.140000e+00	1.641833e+02	20150213_STAG2gfpcf2_Prometa\MitoSys2\Calibration\mEGFPC1H2B_Noc\H2B-mCherry_mEGFP_1_R1_P1_K1_Ch2-Ch1.zen
4.200000e+00	1.541833e+02	20150213_STAG2gfpcf2_Prometa\MitoSys2\Calibration\mEGFPC1H2B_Noc\H2B-mCherry_mEGFP_1_R1_P1_K1_Ch2-Ch1.zen
4.260000e+00	1.537166e+02	20150213_STAG2gfpcf2_Prometa\MitoSys2\Calibration\mEGFPC1H2B_Noc\H2B-mCherry_mEGFP_1_R1_P1_K1_Ch2-Ch1.zen
4.320000e+00	1.626833e+02	20150213_STAG2gfpcf2_Prometa\MitoSys2\Calibration\mEGFPC1H2B_Noc\H2B-mCherry_mEGFP_1_R1_P1_K1_Ch2-Ch1.zen
4.380000e+00	1.574833e+02	20150213_STAG2gfpcf2_Prometa\MitoSys2\Calibration\mEGFPC1H2B_Noc\H2B-mCherry_mEGFP_1_R1_P1_K1_Ch2-Ch1.zen
4.440000e+00	1.647999e+02	20150213_STAG2gfpcf2_Prometa\MitoSys2\Calibration\mEGFPC1H2B_Noc\H2B-mCherry_mEGFP_1_R1_P1_K1_Ch2-Ch1.zen
4.500000e+00	1.550166e+02	20150213_STAG2gfpcf2_Prometa\MitoSys2\Calibration\mEGFPC1H2B_Noc\H2B-mCherry_mEGFP_1_R1_P1_K1_Ch2-Ch1.zen
4.560000e+00	1.584333e+02	20150213_STAG2gfpcf2_Prometa\MitoSys2\Calibration\mEGFPC1H2B_Noc\H2B-mCherry_mEGFP_1_R1_P1_K1_Ch2-Ch1.zen
4.620000e+00	1.564999e+02	20150213_STAG2gfpcf2_Prometa\MitoSys2\Calibration\mEGFPC1H2B_Noc\H2B-mCherry_mEGFP_1_R1_P1_K1_Ch2-Ch1.zen
4.680000e+00	1.599166e+02	20150213_STAG2gfpcf2_Prometa\MitoSys2\Calibration\mEGFPC1H2B_Noc\H2B-mCherry_mEGFP_1_R1_P1_K1_Ch2-Ch1.zen
4.740000e+00	1.590499e+02	20150213_STAG2gfpcf2_Prometa\MitoSys2\Calibration\mEGFPC1H2B_Noc\H2B-mCherry_mEGFP_1_R1_P1_K1_Ch2-Ch1.zen
4.800000e+00	1.625666e+02	20150213_STAG2gfpcf2_Prometa\MitoSys2\Calibration\mEGFPC1H2B_Noc\H2B-mCherry_mEGFP_1_R1_P1_K1_Ch2-Ch1.zen
4.860000e+00	1.694999e+02	20150213_STAG2gfpcf2_Prometa\MitoSys2\Calibration\mEGFPC1H2B_Noc\H2B-mCherry_mEGFP_1_R1_P1_K1_Ch2-Ch1.zen
4.920000e+00	1.585666e+02	20150213_STAG2gfpcf2_Prometa\MitoSys2\Calibration\mEGFPC1H2B_Noc\H2B-mCherry_mEGFP_1_R1_P1_K1_Ch2-Ch1.zen
4.980000e+00	1.501666e+02	20150213_STAG2gfpcf2_Prometa\MitoSys2\Calibration\mEGFPC1H2B_Noc\H2B-mCherry_mEGFP_1_R1_P1_K1_Ch2-Ch1.zen
5.040000e+00	1.535833e+02	20150213_STAG2gfpcf2_Prometa\MitoSys2\Calibration\mEGFPC1H2B_Noc\H2B-mCherry_mEGFP_1_R1_P1_K1_Ch2-Ch1.zen
5.100000e+00	1.514833e+02	20150213_STAG2gfpcf2_Prometa\MitoSys2\Calibration\mEGFPC1H2B_Noc\H2B-mCherry_mEGFP_1_R1_P1_K1_Ch2-Ch1.zen
5.160000e+00	1.630666e+02	20150213_STAG2gfpcf2_Prometa\MitoSys2\Calibration\mEGFPC1H2B_Noc\H2B-mCherry_mEGFP_1_R1_P1_K1_Ch2-Ch1.zen
5.220000e+00	1.532166e+02	20150213_STAG2gfpcf2_Prometa\MitoSys2\Calibration\mEGFPC1H2B_Noc\H2B-mCherry_mEGFP_1_R1_P1_K1_Ch2-Ch1.zen
5.280000e+00	1.554333e+02	20150213_STAG2gfpcf2_Prometa\MitoSys2\Calibration\mEGFPC1H2B_Noc\H2B-mCherry_mEGFP_1_R1_P1_K1_Ch2-Ch1.zen
5.340000e+00	1.539499e+02	20150213_STAG2gfpcf2_Prometa\MitoSys2\Calibration\mEGFPC1H2B_Noc\H2B-mCherry_mEGFP_1_R1_P1_K1_Ch2-Ch1.zen
5.400000e+00	1.636666e+02	20150213_STAG2gfpcf2_Prometa\MitoSys2\Calibration\mEGFPC1H2B_Noc\H2B-mCherry_mEGFP_1_R1_P1_K1_Ch2-Ch1.zen
5.460000e+00	1.502333e+02	20150213_STAG2gfpcf2_Prometa\MitoSys2\Calibration\mEGFPC1H2B_Noc\H2B-mCherry_mEGFP_1_R1_P1_K1_Ch2-Ch1.zen
5.520000e+00	1.519666e+02	20150213_STAG2gfpcf2_Prometa\MitoSys2\Calibration\mEGFPC1H2B_Noc\H2B-mCherry_mEGFP_1_R1_P1_K1_Ch2-Ch1.zen
5.580000e+00	1.575833e+02	20150213_STAG2gfpcf2_Prometa\MitoSys2\Calibration\mEGFPC1H2B_Noc\H2B-mCherry_mEGFP_1_R1_P1_K1_Ch2-Ch1.zen
5.640000e+00	1.574499e+02	20150213_STAG2gfpcf2_Prometa\MitoSys2\Calibration\mEGFPC1H2B_Noc\H2B-mCherry_mEGFP_1_R1_P1_K1_Ch2-Ch1.zen
5.700000e+00	1.496166e+02	20150213_STAG2gfpcf2_Prometa\MitoSys2\Calibration\mEGFPC1H2B_Noc\H2B-mCherry_mEGFP_1_R1_P1_K1_Ch2-Ch1.zen
5.760000e+00	1.555166e+02	20150213_STAG2gfpcf2_Prometa\MitoSys2\Calibration\mEGFPC1H2B_Noc\H2B-mCherry_mEGFP_1_R1_P1_K1_Ch2-Ch1.zen
5.820000e+00	1.561999e+02	20150213_STAG2gfpcf2_Prometa\MitoSys2\Calibration\mEGFPC1H2B_Noc\H2B-mCherry_mEGFP_1_R1_P1_K1_Ch2-Ch1.zen
5.880000e+00	1.596833e+02	20150213_STAG2gfpcf2_Prometa\MitoSys2\Calibration\mEGFPC1H2B_Noc\H2B-mCherry_mEGFP_1_R1_P1_K1_Ch2-Ch1.zen
5.940000e+00	1.532999e+02	20150213_STAG2gfpcf2_Prometa\MitoSys2\Calibration\mEGFPC1H2B_Noc\H2B-mCherry_mEGFP_1_R1_P1_K1_Ch2-Ch1.zen
6	1.643499e+02	20150213_STAG2gfpcf2_Prometa\MitoSys2\Calibration\mEGFPC1H2B_Noc\H2B-mCherry_mEGFP_1_R1_P1_K1_Ch2-Ch1.zen
6.060000e+00	1.570499e+02	20150213_STAG2gfpcf2_Prometa\MitoSys2\Calibration\mEGFPC1H2B_Noc\H2B-mCherry_mEGFP_1_R1_P1_K1_Ch2-Ch1.zen
6.120000e+00	1.553666e+02	20150213_STAG2gfpcf2_Prometa\MitoSys2\Calibration\mEGFPC1H2B_Noc\H2B-mCherry_mEGFP_1_R1_P1_K1_Ch2-Ch1.zen
6.180000e+00	1.497166e+02	20150213_STAG2gfpcf2_Prometa\MitoSys2\Calibration\mEGFPC1H2B_Noc\H2B-mCherry_mEGFP_1_R1_P1_K1_Ch2-Ch1.zen
6.240000e+00	1.527166e+02	20150213_STAG2gfpcf2_Prometa\MitoSys2\Calibration\mEGFPC1H2B_Noc\H2B-mCherry_mEGFP_1_R1_P1_K1_Ch2-Ch1.zen
6.300000e+00	1.624333e+02	20150213_STAG2gfpcf2_Prometa\MitoSys2\Calibration\mEGFPC1H2B_Noc\H2B-mCherry_mEGFP_1_R1_P1_K1_Ch2-Ch1.zen
6.360000e+00	1.510999e+02	20150213_STAG2gfpcf2_Prometa\MitoSys2\Calibration\mEGFPC1H2B_Noc\H2B-mCherry_mEGFP_1_R1_P1_K1_Ch2-Ch1.zen
6.420000e+00	1.603666e+02	20150213_STAG2gfpcf2_Prometa\MitoSys2\Calibration\mEGFPC1H2B_Noc\H2B-mCherry_mEGFP_1_R1_P1_K1_Ch2-Ch1.zen
6.480000e+00	1.585499e+02	20150213_STAG2gfpcf2_Prometa\MitoSys2\Calibration\mEGFPC1H2B_Noc\H2B-mCherry_mEGFP_1_R1_P1_K1_Ch2-Ch1.zen
6.540000e+00	1.536333e+02	20150213_STAG2gfpcf2_Prometa\MitoSys2\Calibration\mEGFPC1H2B_Noc\H2B-mCherry_mEGFP_1_R1_P1_K1_Ch2-Ch1.zen
6.600000e+00	1.513999e+02	20150213_STAG2gfpcf2_Prometa\MitoSys2\Calibration\mEGFPC1H2B_Noc\H2B-mCherry_mEGFP_1_R1_P1_K1_Ch2-Ch1.zen
6.660000e+00	1.539499e+02	20150213_STAG2gfpcf2_Prometa\MitoSys2\Calibration\mEGFPC1H2B_Noc\H2B-mCherry_mEGFP_1_R1_P1_K1_Ch2-Ch1.zen
6.720000e+00	1.491666e+02	20150213_STAG2gfpcf2_Prometa\MitoSys2\Calibration\mEGFPC1H2B_Noc\H2B-mCherry_mEGFP_1_R1_P1_K1_Ch2-Ch1.zen
6.780000e+00	1.554666e+02	20150213_STAG2gfpcf2_Prometa\MitoSys2\Calibration\mEGFPC1H2B_Noc\H2B-mCherry_mEGFP_1_R1_P1_K1_Ch2-Ch1.zen
6.840000e+00	1.593833e+02	20150213_STAG2gfpcf2_Prometa\MitoSys2\Calibration\mEGFPC1H2B_Noc\H2B-mCherry_mEGFP_1_R1_P1_K1_Ch2-Ch1.zen
6.900000e+00	1.592166e+02	20150213_STAG2gfpcf2_Prometa\MitoSys2\Calibration\mEGFPC1H2B_Noc\H2B-mCherry_mEGFP_1_R1_P1_K1_Ch2-Ch1.zen
6.960000e+00	1.502833e+02	20150213_STAG2gfpcf2_Prometa\MitoSys2\Calibration\mEGFPC1H2B_Noc\H2B-mCherry_mEGFP_1_R1_P1_K1_Ch2-Ch1.zen
7.020000e+00	1.494999e+02	20150213_STAG2gfpcf2_Prometa\MitoSys2\Calibration\mEGFPC1H2B_Noc\H2B-mCherry_mEGFP_1_R1_P1_K1_Ch2-Ch1.zen
7.080000e+00	1.452999e+02	20150213_STAG2gfpcf2_Prometa\MitoSys2\Calibration\mEGFPC1H2B_Noc\H2B-mCherry_mEGFP_1_R1_P1_K1_Ch2-Ch1.zen
7.140000e+00	1.560999e+02	20150213_STAG2gfpcf2_Prometa\MitoSys2\Calibration\mEGFPC1H2B_Noc\H2B-mCherry_mEGFP_1_R1_P1_K1_Ch2-Ch1.zen
7.200000e+00	1.553666e+02	20150213_STAG2gfpcf2_Prometa\MitoSys2\Calibration\mEGFPC1H2B_Noc\H2B-mCherry_mEGFP_1_R1_P1_K1_Ch2-Ch1.zen
7.260000e+00	1.500499e+02	20150213_STAG2gfpcf2_Prometa\MitoSys2\Calibration\mEGFPC1H2B_Noc\H2B-mCherry_mEGFP_1_R1_P1_K1_Ch2-Ch1.zen
7.320000e+00	1.573333e+02	20150213_STAG2gfpcf2_Prometa\MitoSys2\Calibration\mEGFPC1H2B_Noc\H2B-mCherry_mEGFP_1_R1_P1_K1_Ch2-Ch1.zen
7.380000e+00	1.543333e+02	20150213_STAG2gfpcf2_Prometa\MitoSys2\Calibration\mEGFPC1H2B_Noc\H2B-mCherry_mEGFP_1_R1_P1_K1_Ch2-Ch1.zen
7.440000e+00	1.604999e+02	20150213_STAG2gfpcf2_Prometa\MitoSys2\Calibration\mEGFPC1H2B_Noc\H2B-mCherry_mEGFP_1_R1_P1_K1_Ch2-Ch1.zen
7.500000e+00	1.562999e+02	20150213_STAG2gfpcf2_Prometa\MitoSys2\Calibration\mEGFPC1H2B_Noc\H2B-mCherry_mEGFP_1_R1_P1_K1_Ch2-Ch1.zen
7.560000e+00	1.567499e+02	20150213_STAG2gfpcf2_Prometa\MitoSys2\Calibration\mEGFPC1H2B_Noc\H2B-mCherry_mEGFP_1_R1_P1_K1_Ch2-Ch1.zen
7.620000e+00	1.524666e+02	20150213_STAG2gfpcf2_Prometa\MitoSys2\Calibration\mEGFPC1H2B_Noc\H2B-mCherry_mEGFP_1_R1_P1_K1_Ch2-Ch1.zen
7.680000e+00	1.529166e+02	20150213_STAG2gfpcf2_Prometa\MitoSys2\Calibration\mEGFPC1H2B_Noc\H2B-mCherry_mEGFP_1_R1_P1_K1_Ch2-Ch1.zen
7.740000e+00	1.487833e+02	20150213_STAG2gfpcf2_Prometa\MitoSys2\Calibration\mEGFPC1H2B_Noc\H2B-mCherry_mEGFP_1_R1_P1_K1_Ch2-Ch1.zen
7.800000e+00	1.554999e+02	20150213_STAG2gfpcf2_Prometa\MitoSys2\Calibration\mEGFPC1H2B_Noc\H2B-mCherry_mEGFP_1_R1_P1_K1_Ch2-Ch1.zen
7.860000e+00	1.553833e+02	20150213_STAG2gfpcf2_Prometa\MitoSys2\Calibration\mEGFPC1H2B_Noc\H2B-mCherry_mEGFP_1_R1_P1_K1_Ch2-Ch1.zen
7.920000e+00	1.530833e+02	20150213_STAG2gfpcf2_Prometa\MitoSys2\Calibration\mEGFPC1H2B_Noc\H2B-mCherry_mEGFP_1_R1_P1_K1_Ch2-Ch1.zen
7.980000e+00	1.505499e+02	20150213_STAG2gfpcf2_Prometa\MitoSys2\Calibration\mEGFPC1H2B_Noc\H2B-mCherry_mEGFP_1_R1_P1_K1_Ch2-Ch1.zen
8.040000e+00	1.532499e+02	20150213_STAG2gfpcf2_Prometa\MitoSys2\Calibration\mEGFPC1H2B_Noc\H2B-mCherry_mEGFP_1_R1_P1_K1_Ch2-Ch1.zen
8.100000e+00	1.520833e+02	20150213_STAG2gfpcf2_Prometa\MitoSys2\Calibration\mEGFPC1H2B_Noc\H2B-mCherry_mEGFP_1_R1_P1_K1_Ch2-Ch1.zen
8.160000e+00	1.543333e+02	20150213_STAG2gfpcf2_Prometa\MitoSys2\Calibration\mEGFPC1H2B_Noc\H2B-mCherry_mEGFP_1_R1_P1_K1_Ch2-Ch1.zen
8.220000e+00	1.434499e+02	20150213_STAG2gfpcf2_Prometa\MitoSys2\Calibration\mEGFPC1H2B_Noc\H2B-mCherry_mEGFP_1_R1_P1_K1_Ch2-Ch1.zen
8.280000e+00	1.536499e+02	20150213_STAG2gfpcf2_Prometa\MitoSys2\Calibration\mEGFPC1H2B_Noc\H2B-mCherry_mEGFP_1_R1_P1_K1_Ch2-Ch1.zen
8.340000e+00	1.531499e+02	20150213_STAG2gfpcf2_Prometa\MitoSys2\Calibration\mEGFPC1H2B_Noc\H2B-mCherry_mEGFP_1_R1_P1_K1_Ch2-Ch1.zen
8.400000e+00	1.615666e+02	20150213_STAG2gfpcf2_Prometa\MitoSys2\Calibration\mEGFPC1H2B_Noc\H2B-mCherry_mEGFP_1_R1_P1_K1_Ch2-Ch1.zen
8.460000e+00	1.514833e+02	20150213_STAG2gfpcf2_Prometa\MitoSys2\Calibration\mEGFPC1H2B_Noc\H2B-mCherry_mEGFP_1_R1_P1_K1_Ch2-Ch1.zen
8.520000e+00	1.549999e+02	20150213_STAG2gfpcf2_Prometa\MitoSys2\Calibration\mEGFPC1H2B_Noc\H2B-mCherry_mEGFP_1_R1_P1_K1_Ch2-Ch1.zen
8.580000e+00	1.644333e+02	20150213_STAG2gfpcf2_Prometa\MitoSys2\Calibration\mEGFPC1H2B_Noc\H2B-mCherry_mEGFP_1_R1_P1_K1_Ch2-Ch1.zen
8.640000e+00	1.586499e+02	20150213_STAG2gfpcf2_Prometa\MitoSys2\Calibration\mEGFPC1H2B_Noc\H2B-mCherry_mEGFP_1_R1_P1_K1_Ch2-Ch1.zen
8.700000e+00	1.586333e+02	20150213_STAG2gfpcf2_Prometa\MitoSys2\Calibration\mEGFPC1H2B_Noc\H2B-mCherry_mEGFP_1_R1_P1_K1_Ch2-Ch1.zen
8.760000e+00	1.572999e+02	20150213_STAG2gfpcf2_Prometa\MitoSys2\Calibration\mEGFPC1H2B_Noc\H2B-mCherry_mEGFP_1_R1_P1_K1_Ch2-Ch1.zen
8.820000e+00	1.627166e+02	20150213_STAG2gfpcf2_Prometa\MitoSys2\Calibration\mEGFPC1H2B_Noc\H2B-mCherry_mEGFP_1_R1_P1_K1_Ch2-Ch1.zen
8.880000e+00	1.590666e+02	20150213_STAG2gfpcf2_Prometa\MitoSys2\Calibration\mEGFPC1H2B_Noc\H2B-mCherry_mEGFP_1_R1_P1_K1_Ch2-Ch1.zen
8.940000e+00	1.631999e+02	20150213_STAG2gfpcf2_Prometa\MitoSys2\Calibration\mEGFPC1H2B_Noc\H2B-mCherry_mEGFP_1_R1_P1_K1_Ch2-Ch1.zen
9	1.519499e+02	20150213_STAG2gfpcf2_Prometa\MitoSys2\Calibration\mEGFPC1H2B_Noc\H2B-mCherry_mEGFP_1_R1_P1_K1_Ch2-Ch1.zen
9.060000e+00	1.618999e+02	20150213_STAG2gfpcf2_Prometa\MitoSys2\Calibration\mEGFPC1H2B_Noc\H2B-mCherry_mEGFP_1_R1_P1_K1_Ch2-Ch1.zen
9.120000e+00	1.460333e+02	20150213_STAG2gfpcf2_Prometa\MitoSys2\Calibration\mEGFPC1H2B_Noc\H2B-mCherry_mEGFP_1_R1_P1_K1_Ch2-Ch1.zen
9.180000e+00	1.517833e+02	20150213_STAG2gfpcf2_Prometa\MitoSys2\Calibration\mEGFPC1H2B_Noc\H2B-mCherry_mEGFP_1_R1_P1_K1_Ch2-Ch1.zen
9.240000e+00	1.607333e+02	20150213_STAG2gfpcf2_Prometa\MitoSys2\Calibration\mEGFPC1H2B_Noc\H2B-mCherry_mEGFP_1_R1_P1_K1_Ch2-Ch1.zen
9.300000e+00	1.554499e+02	20150213_STAG2gfpcf2_Prometa\MitoSys2\Calibration\mEGFPC1H2B_Noc\H2B-mCherry_mEGFP_1_R1_P1_K1_Ch2-Ch1.zen
9.360000e+00	1.531833e+02	20150213_STAG2gfpcf2_Prometa\MitoSys2\Calibration\mEGFPC1H2B_Noc\H2B-mCherry_mEGFP_1_R1_P1_K1_Ch2-Ch1.zen
9.420000e+00	1.514166e+02	20150213_STAG2gfpcf2_Prometa\MitoSys2\Calibration\mEGFPC1H2B_Noc\H2B-mCherry_mEGFP_1_R1_P1_K1_Ch2-Ch1.zen
9.480000e+00	1.477499e+02	20150213_STAG2gfpcf2_Prometa\MitoSys2\Calibration\mEGFPC1H2B_Noc\H2B-mCherry_mEGFP_1_R1_P1_K1_Ch2-Ch1.zen
9.540000e+00	1.622833e+02	20150213_STAG2gfpcf2_Prometa\MitoSys2\Calibration\mEGFPC1H2B_Noc\H2B-mCherry_mEGFP_1_R1_P1_K1_Ch2-Ch1.zen
9.600000e+00	1.553499e+02	20150213_STAG2gfpcf2_Prometa\MitoSys2\Calibration\mEGFPC1H2B_Noc\H2B-mCherry_mEGFP_1_R1_P1_K1_Ch2-Ch1.zen
9.660000e+00	1.499999e+02	20150213_STAG2gfpcf2_Prometa\MitoSys2\Calibration\mEGFPC1H2B_Noc\H2B-mCherry_mEGFP_1_R1_P1_K1_Ch2-Ch1.zen
9.720000e+00	1.589999e+02	20150213_STAG2gfpcf2_Prometa\MitoSys2\Calibration\mEGFPC1H2B_Noc\H2B-mCherry_mEGFP_1_R1_P1_K1_Ch2-Ch1.zen
9.780000e+00	1.546999e+02	20150213_STAG2gfpcf2_Prometa\MitoSys2\Calibration\mEGFPC1H2B_Noc\H2B-mCherry_mEGFP_1_R1_P1_K1_Ch2-Ch1.zen
9.840000e+00	1.538166e+02	20150213_STAG2gfpcf2_Prometa\MitoSys2\Calibration\mEGFPC1H2B_Noc\H2B-mCherry_mEGFP_1_R1_P1_K1_Ch2-Ch1.zen
9.900000e+00	1.494999e+02	20150213_STAG2gfpcf2_Prometa\MitoSys2\Calibration\mEGFPC1H2B_Noc\H2B-mCherry_mEGFP_1_R1_P1_K1_Ch2-Ch1.zen
9.960000e+00	1.515166e+02	20150213_STAG2gfpcf2_Prometa\MitoSys2\Calibration\mEGFPC1H2B_Noc\H2B-mCherry_mEGFP_1_R1_P1_K1_Ch2-Ch1.zen
1.002000e+01	1.606666e+02	20150213_STAG2gfpcf2_Prometa\MitoSys2\Calibration\mEGFPC1H2B_Noc\H2B-mCherry_mEGFP_1_R1_P1_K1_Ch2-Ch1.zen
1.008000e+01	1.538499e+02	20150213_STAG2gfpcf2_Prometa\MitoSys2\Calibration\mEGFPC1H2B_Noc\H2B-mCherry_mEGFP_1_R1_P1_K1_Ch2-Ch1.zen
1.014000e+01	1.525499e+02	20150213_STAG2gfpcf2_Prometa\MitoSys2\Calibration\mEGFPC1H2B_Noc\H2B-mCherry_mEGFP_1_R1_P1_K1_Ch2-Ch1.zen
1.020000e+01	1.571833e+02	20150213_STAG2gfpcf2_Prometa\MitoSys2\Calibration\mEGFPC1H2B_Noc\H2B-mCherry_mEGFP_1_R1_P1_K1_Ch2-Ch1.zen
1.026000e+01	1.470499e+02	20150213_STAG2gfpcf2_Prometa\MitoSys2\Calibration\mEGFPC1H2B_Noc\H2B-mCherry_mEGFP_1_R1_P1_K1_Ch2-Ch1.zen
1.032000e+01	1.511666e+02	20150213_STAG2gfpcf2_Prometa\MitoSys2\Calibration\mEGFPC1H2B_Noc\H2B-mCherry_mEGFP_1_R1_P1_K1_Ch2-Ch1.zen
1.038000e+01	1.541166e+02	20150213_STAG2gfpcf2_Prometa\MitoSys2\Calibration\mEGFPC1H2B_Noc\H2B-mCherry_mEGFP_1_R1_P1_K1_Ch2-Ch1.zen
1.044000e+01	1.510833e+02	20150213_STAG2gfpcf2_Prometa\MitoSys2\Calibration\mEGFPC1H2B_Noc\H2B-mCherry_mEGFP_1_R1_P1_K1_Ch2-Ch1.zen
1.050000e+01	1.553833e+02	20150213_STAG2gfpcf2_Prometa\MitoSys2\Calibration\mEGFPC1H2B_Noc\H2B-mCherry_mEGFP_1_R1_P1_K1_Ch2-Ch1.zen
1.056000e+01	1.504999e+02	20150213_STAG2gfpcf2_Prometa\MitoSys2\Calibration\mEGFPC1H2B_Noc\H2B-mCherry_mEGFP_1_R1_P1_K1_Ch2-Ch1.zen
1.062000e+01	1.569999e+02	20150213_STAG2gfpcf2_Prometa\MitoSys2\Calibration\mEGFPC1H2B_Noc\H2B-mCherry_mEGFP_1_R1_P1_K1_Ch2-Ch1.zen
1.068000e+01	1.566333e+02	20150213_STAG2gfpcf2_Prometa\MitoSys2\Calibration\mEGFPC1H2B_Noc\H2B-mCherry_mEGFP_1_R1_P1_K1_Ch2-Ch1.zen
1.074000e+01	1.574833e+02	20150213_STAG2gfpcf2_Prometa\MitoSys2\Calibration\mEGFPC1H2B_Noc\H2B-mCherry_mEGFP_1_R1_P1_K1_Ch2-Ch1.zen
1.080000e+01	1.543499e+02	20150213_STAG2gfpcf2_Prometa\MitoSys2\Calibration\mEGFPC1H2B_Noc\H2B-mCherry_mEGFP_1_R1_P1_K1_Ch2-Ch1.zen
1.086000e+01	1.534666e+02	20150213_STAG2gfpcf2_Prometa\MitoSys2\Calibration\mEGFPC1H2B_Noc\H2B-mCherry_mEGFP_1_R1_P1_K1_Ch2-Ch1.zen
1.092000e+01	1.424166e+02	20150213_STAG2gfpcf2_Prometa\MitoSys2\Calibration\mEGFPC1H2B_Noc\H2B-mCherry_mEGFP_1_R1_P1_K1_Ch2-Ch1.zen
1.098000e+01	1.558833e+02	20150213_STAG2gfpcf2_Prometa\MitoSys2\Calibration\mEGFPC1H2B_Noc\H2B-mCherry_mEGFP_1_R1_P1_K1_Ch2-Ch1.zen
1.104000e+01	1.574833e+02	20150213_STAG2gfpcf2_Prometa\MitoSys2\Calibration\mEGFPC1H2B_Noc\H2B-mCherry_mEGFP_1_R1_P1_K1_Ch2-Ch1.zen
1.110000e+01	1.497999e+02	20150213_STAG2gfpcf2_Prometa\MitoSys2\Calibration\mEGFPC1H2B_Noc\H2B-mCherry_mEGFP_1_R1_P1_K1_Ch2-Ch1.zen
1.116000e+01	1.501666e+02	20150213_STAG2gfpcf2_Prometa\MitoSys2\Calibration\mEGFPC1H2B_Noc\H2B-mCherry_mEGFP_1_R1_P1_K1_Ch2-Ch1.zen
1.122001e+01	1.529666e+02	20150213_STAG2gfpcf2_Prometa\MitoSys2\Calibration\mEGFPC1H2B_Noc\H2B-mCherry_mEGFP_1_R1_P1_K1_Ch2-Ch1.zen
1.128000e+01	1.555833e+02	20150213_STAG2gfpcf2_Prometa\MitoSys2\Calibration\mEGFPC1H2B_Noc\H2B-mCherry_mEGFP_1_R1_P1_K1_Ch2-Ch1.zen
1.134000e+01	1.511999e+02	20150213_STAG2gfpcf2_Prometa\MitoSys2\Calibration\mEGFPC1H2B_Noc\H2B-mCherry_mEGFP_1_R1_P1_K1_Ch2-Ch1.zen
1.140000e+01	1.617333e+02	20150213_STAG2gfpcf2_Prometa\MitoSys2\Calibration\mEGFPC1H2B_Noc\H2B-mCherry_mEGFP_1_R1_P1_K1_Ch2-Ch1.zen
1.146000e+01	1.456999e+02	20150213_STAG2gfpcf2_Prometa\MitoSys2\Calibration\mEGFPC1H2B_Noc\H2B-mCherry_mEGFP_1_R1_P1_K1_Ch2-Ch1.zen
1.152001e+01	1.448500e+02	20150213_STAG2gfpcf2_Prometa\MitoSys2\Calibration\mEGFPC1H2B_Noc\H2B-mCherry_mEGFP_1_R1_P1_K1_Ch2-Ch1.zen
1.158000e+01	1.432999e+02	20150213_STAG2gfpcf2_Prometa\MitoSys2\Calibration\mEGFPC1H2B_Noc\H2B-mCherry_mEGFP_1_R1_P1_K1_Ch2-Ch1.zen
1.164001e+01	1.452833e+02	20150213_STAG2gfpcf2_Prometa\MitoSys2\Calibration\mEGFPC1H2B_Noc\H2B-mCherry_mEGFP_1_R1_P1_K1_Ch2-Ch1.zen
1.170000e+01	1.510666e+02	20150213_STAG2gfpcf2_Prometa\MitoSys2\Calibration\mEGFPC1H2B_Noc\H2B-mCherry_mEGFP_1_R1_P1_K1_Ch2-Ch1.zen
1.176000e+01	1.484499e+02	20150213_STAG2gfpcf2_Prometa\MitoSys2\Calibration\mEGFPC1H2B_Noc\H2B-mCherry_mEGFP_1_R1_P1_K1_Ch2-Ch1.zen
1.182000e+01	1.521833e+02	20150213_STAG2gfpcf2_Prometa\MitoSys2\Calibration\mEGFPC1H2B_Noc\H2B-mCherry_mEGFP_1_R1_P1_K1_Ch2-Ch1.zen
1.188000e+01	1.528999e+02	20150213_STAG2gfpcf2_Prometa\MitoSys2\Calibration\mEGFPC1H2B_Noc\H2B-mCherry_mEGFP_1_R1_P1_K1_Ch2-Ch1.zen
1.194001e+01	1.496333e+02	20150213_STAG2gfpcf2_Prometa\MitoSys2\Calibration\mEGFPC1H2B_Noc\H2B-mCherry_mEGFP_1_R1_P1_K1_Ch2-Ch1.zen
12	1.498999e+02	20150213_STAG2gfpcf2_Prometa\MitoSys2\Calibration\mEGFPC1H2B_Noc\H2B-mCherry_mEGFP_1_R1_P1_K1_Ch2-Ch1.zen
1.206001e+01	1.449166e+02	20150213_STAG2gfpcf2_Prometa\MitoSys2\Calibration\mEGFPC1H2B_Noc\H2B-mCherry_mEGFP_1_R1_P1_K1_Ch2-Ch1.zen
1.212000e+01	1.496000e+02	20150213_STAG2gfpcf2_Prometa\MitoSys2\Calibration\mEGFPC1H2B_Noc\H2B-mCherry_mEGFP_1_R1_P1_K1_Ch2-Ch1.zen
1.218001e+01	1.494999e+02	20150213_STAG2gfpcf2_Prometa\MitoSys2\Calibration\mEGFPC1H2B_Noc\H2B-mCherry_mEGFP_1_R1_P1_K1_Ch2-Ch1.zen
1.224001e+01	1.503499e+02	20150213_STAG2gfpcf2_Prometa\MitoSys2\Calibration\mEGFPC1H2B_Noc\H2B-mCherry_mEGFP_1_R1_P1_K1_Ch2-Ch1.zen
1.230000e+01	1.497666e+02	20150213_STAG2gfpcf2_Prometa\MitoSys2\Calibration\mEGFPC1H2B_Noc\H2B-mCherry_mEGFP_1_R1_P1_K1_Ch2-Ch1.zen
1.236001e+01	1.389833e+02	20150213_STAG2gfpcf2_Prometa\MitoSys2\Calibration\mEGFPC1H2B_Noc\H2B-mCherry_mEGFP_1_R1_P1_K1_Ch2-Ch1.zen
1.242000e+01	1.493166e+02	20150213_STAG2gfpcf2_Prometa\MitoSys2\Calibration\mEGFPC1H2B_Noc\H2B-mCherry_mEGFP_1_R1_P1_K1_Ch2-Ch1.zen
1.248001e+01	1.481166e+02	20150213_STAG2gfpcf2_Prometa\MitoSys2\Calibration\mEGFPC1H2B_Noc\H2B-mCherry_mEGFP_1_R1_P1_K1_Ch2-Ch1.zen
1.254001e+01	1.462666e+02	20150213_STAG2gfpcf2_Prometa\MitoSys2\Calibration\mEGFPC1H2B_Noc\H2B-mCherry_mEGFP_1_R1_P1_K1_Ch2-Ch1.zen
1.260001e+01	1.589166e+02	20150213_STAG2gfpcf2_Prometa\MitoSys2\Calibration\mEGFPC1H2B_Noc\H2B-mCherry_mEGFP_1_R1_P1_K1_Ch2-Ch1.zen
1.266001e+01	1.523666e+02	20150213_STAG2gfpcf2_Prometa\MitoSys2\Calibration\mEGFPC1H2B_Noc\H2B-mCherry_mEGFP_1_R1_P1_K1_Ch2-Ch1.zen
1.272001e+01	1.519999e+02	20150213_STAG2gfpcf2_Prometa\MitoSys2\Calibration\mEGFPC1H2B_Noc\H2B-mCherry_mEGFP_1_R1_P1_K1_Ch2-Ch1.zen
1.278001e+01	1.577666e+02	20150213_STAG2gfpcf2_Prometa\MitoSys2\Calibration\mEGFPC1H2B_Noc\H2B-mCherry_mEGFP_1_R1_P1_K1_Ch2-Ch1.zen
1.284000e+01	1.507333e+02	20150213_STAG2gfpcf2_Prometa\MitoSys2\Calibration\mEGFPC1H2B_Noc\H2B-mCherry_mEGFP_1_R1_P1_K1_Ch2-Ch1.zen
1.290001e+01	1.442499e+02	20150213_STAG2gfpcf2_Prometa\MitoSys2\Calibration\mEGFPC1H2B_Noc\H2B-mCherry_mEGFP_1_R1_P1_K1_Ch2-Ch1.zen
1.296001e+01	1.565999e+02	20150213_STAG2gfpcf2_Prometa\MitoSys2\Calibration\mEGFPC1H2B_Noc\H2B-mCherry_mEGFP_1_R1_P1_K1_Ch2-Ch1.zen
1.302001e+01	1.504999e+02	20150213_STAG2gfpcf2_Prometa\MitoSys2\Calibration\mEGFPC1H2B_Noc\H2B-mCherry_mEGFP_1_R1_P1_K1_Ch2-Ch1.zen
1.308001e+01	1.502666e+02	20150213_STAG2gfpcf2_Prometa\MitoSys2\Calibration\mEGFPC1H2B_Noc\H2B-mCherry_mEGFP_1_R1_P1_K1_Ch2-Ch1.zen
1.314001e+01	1.461999e+02	20150213_STAG2gfpcf2_Prometa\MitoSys2\Calibration\mEGFPC1H2B_Noc\H2B-mCherry_mEGFP_1_R1_P1_K1_Ch2-Ch1.zen
1.320001e+01	1.532999e+02	20150213_STAG2gfpcf2_Prometa\MitoSys2\Calibration\mEGFPC1H2B_Noc\H2B-mCherry_mEGFP_1_R1_P1_K1_Ch2-Ch1.zen
1.326001e+01	1.464166e+02	20150213_STAG2gfpcf2_Prometa\MitoSys2\Calibration\mEGFPC1H2B_Noc\H2B-mCherry_mEGFP_1_R1_P1_K1_Ch2-Ch1.zen
1.332001e+01	1.466000e+02	20150213_STAG2gfpcf2_Prometa\MitoSys2\Calibration\mEGFPC1H2B_Noc\H2B-mCherry_mEGFP_1_R1_P1_K1_Ch2-Ch1.zen
1.338001e+01	1.424666e+02	20150213_STAG2gfpcf2_Prometa\MitoSys2\Calibration\mEGFPC1H2B_Noc\H2B-mCherry_mEGFP_1_R1_P1_K1_Ch2-Ch1.zen
1.344001e+01	1.471333e+02	20150213_STAG2gfpcf2_Prometa\MitoSys2\Calibration\mEGFPC1H2B_Noc\H2B-mCherry_mEGFP_1_R1_P1_K1_Ch2-Ch1.zen
1.350001e+01	1.372999e+02	20150213_STAG2gfpcf2_Prometa\MitoSys2\Calibration\mEGFPC1H2B_Noc\H2B-mCherry_mEGFP_1_R1_P1_K1_Ch2-Ch1.zen
1.356001e+01	1.471000e+02	20150213_STAG2gfpcf2_Prometa\MitoSys2\Calibration\mEGFPC1H2B_Noc\H2B-mCherry_mEGFP_1_R1_P1_K1_Ch2-Ch1.zen
1.362001e+01	1.465333e+02	20150213_STAG2gfpcf2_Prometa\MitoSys2\Calibration\mEGFPC1H2B_Noc\H2B-mCherry_mEGFP_1_R1_P1_K1_Ch2-Ch1.zen
1.368001e+01	1.517166e+02	20150213_STAG2gfpcf2_Prometa\MitoSys2\Calibration\mEGFPC1H2B_Noc\H2B-mCherry_mEGFP_1_R1_P1_K1_Ch2-Ch1.zen
1.374001e+01	1.535499e+02	20150213_STAG2gfpcf2_Prometa\MitoSys2\Calibration\mEGFPC1H2B_Noc\H2B-mCherry_mEGFP_1_R1_P1_K1_Ch2-Ch1.zen
1.380001e+01	1.518166e+02	20150213_STAG2gfpcf2_Prometa\MitoSys2\Calibration\mEGFPC1H2B_Noc\H2B-mCherry_mEGFP_1_R1_P1_K1_Ch2-Ch1.zen
1.386001e+01	1.491999e+02	20150213_STAG2gfpcf2_Prometa\MitoSys2\Calibration\mEGFPC1H2B_Noc\H2B-mCherry_mEGFP_1_R1_P1_K1_Ch2-Ch1.zen
1.392001e+01	1.481999e+02	20150213_STAG2gfpcf2_Prometa\MitoSys2\Calibration\mEGFPC1H2B_Noc\H2B-mCherry_mEGFP_1_R1_P1_K1_Ch2-Ch1.zen
1.398001e+01	1.553333e+02	20150213_STAG2gfpcf2_Prometa\MitoSys2\Calibration\mEGFPC1H2B_Noc\H2B-mCherry_mEGFP_1_R1_P1_K1_Ch2-Ch1.zen
1.404001e+01	1.492499e+02	20150213_STAG2gfpcf2_Prometa\MitoSys2\Calibration\mEGFPC1H2B_Noc\H2B-mCherry_mEGFP_1_R1_P1_K1_Ch2-Ch1.zen
1.410001e+01	1.487333e+02	20150213_STAG2gfpcf2_Prometa\MitoSys2\Calibration\mEGFPC1H2B_Noc\H2B-mCherry_mEGFP_1_R1_P1_K1_Ch2-Ch1.zen
1.416001e+01	1.502499e+02	20150213_STAG2gfpcf2_Prometa\MitoSys2\Calibration\mEGFPC1H2B_Noc\H2B-mCherry_mEGFP_1_R1_P1_K1_Ch2-Ch1.zen
1.422001e+01	1.420333e+02	20150213_STAG2gfpcf2_Prometa\MitoSys2\Calibration\mEGFPC1H2B_Noc\H2B-mCherry_mEGFP_1_R1_P1_K1_Ch2-Ch1.zen
1.428001e+01	1.554333e+02	20150213_STAG2gfpcf2_Prometa\MitoSys2\Calibration\mEGFPC1H2B_Noc\H2B-mCherry_mEGFP_1_R1_P1_K1_Ch2-Ch1.zen
1.434001e+01	1.592333e+02	20150213_STAG2gfpcf2_Prometa\MitoSys2\Calibration\mEGFPC1H2B_Noc\H2B-mCherry_mEGFP_1_R1_P1_K1_Ch2-Ch1.zen
1.440001e+01	1.496833e+02	20150213_STAG2gfpcf2_Prometa\MitoSys2\Calibration\mEGFPC1H2B_Noc\H2B-mCherry_mEGFP_1_R1_P1_K1_Ch2-Ch1.zen
1.446001e+01	1.419833e+02	20150213_STAG2gfpcf2_Prometa\MitoSys2\Calibration\mEGFPC1H2B_Noc\H2B-mCherry_mEGFP_1_R1_P1_K1_Ch2-Ch1.zen
1.452001e+01	1.499833e+02	20150213_STAG2gfpcf2_Prometa\MitoSys2\Calibration\mEGFPC1H2B_Noc\H2B-mCherry_mEGFP_1_R1_P1_K1_Ch2-Ch1.zen
1.458001e+01	1.534833e+02	20150213_STAG2gfpcf2_Prometa\MitoSys2\Calibration\mEGFPC1H2B_Noc\H2B-mCherry_mEGFP_1_R1_P1_K1_Ch2-Ch1.zen
1.464001e+01	1.481833e+02	20150213_STAG2gfpcf2_Prometa\MitoSys2\Calibration\mEGFPC1H2B_Noc\H2B-mCherry_mEGFP_1_R1_P1_K1_Ch2-Ch1.zen
1.470001e+01	1.524499e+02	20150213_STAG2gfpcf2_Prometa\MitoSys2\Calibration\mEGFPC1H2B_Noc\H2B-mCherry_mEGFP_1_R1_P1_K1_Ch2-Ch1.zen
1.476001e+01	1.512166e+02	20150213_STAG2gfpcf2_Prometa\MitoSys2\Calibration\mEGFPC1H2B_Noc\H2B-mCherry_mEGFP_1_R1_P1_K1_Ch2-Ch1.zen
1.482001e+01	1.534666e+02	20150213_STAG2gfpcf2_Prometa\MitoSys2\Calibration\mEGFPC1H2B_Noc\H2B-mCherry_mEGFP_1_R1_P1_K1_Ch2-Ch1.zen
1.488001e+01	1.420166e+02	20150213_STAG2gfpcf2_Prometa\MitoSys2\Calibration\mEGFPC1H2B_Noc\H2B-mCherry_mEGFP_1_R1_P1_K1_Ch2-Ch1.zen
1.494001e+01	1.463666e+02	20150213_STAG2gfpcf2_Prometa\MitoSys2\Calibration\mEGFPC1H2B_Noc\H2B-mCherry_mEGFP_1_R1_P1_K1_Ch2-Ch1.zen
1.500001e+01	1.488333e+02	20150213_STAG2gfpcf2_Prometa\MitoSys2\Calibration\mEGFPC1H2B_Noc\H2B-mCherry_mEGFP_1_R1_P1_K1_Ch2-Ch1.zen
1.506001e+01	1.538833e+02	20150213_STAG2gfpcf2_Prometa\MitoSys2\Calibration\mEGFPC1H2B_Noc\H2B-mCherry_mEGFP_1_R1_P1_K1_Ch2-Ch1.zen
1.512001e+01	1.456999e+02	20150213_STAG2gfpcf2_Prometa\MitoSys2\Calibration\mEGFPC1H2B_Noc\H2B-mCherry_mEGFP_1_R1_P1_K1_Ch2-Ch1.zen
1.518001e+01	1.584333e+02	20150213_STAG2gfpcf2_Prometa\MitoSys2\Calibration\mEGFPC1H2B_Noc\H2B-mCherry_mEGFP_1_R1_P1_K1_Ch2-Ch1.zen
1.524001e+01	1.511666e+02	20150213_STAG2gfpcf2_Prometa\MitoSys2\Calibration\mEGFPC1H2B_Noc\H2B-mCherry_mEGFP_1_R1_P1_K1_Ch2-Ch1.zen
1.530001e+01	1.522166e+02	20150213_STAG2gfpcf2_Prometa\MitoSys2\Calibration\mEGFPC1H2B_Noc\H2B-mCherry_mEGFP_1_R1_P1_K1_Ch2-Ch1.zen
1.536001e+01	1.485333e+02	20150213_STAG2gfpcf2_Prometa\MitoSys2\Calibration\mEGFPC1H2B_Noc\H2B-mCherry_mEGFP_1_R1_P1_K1_Ch2-Ch1.zen
1.542001e+01	1.501666e+02	20150213_STAG2gfpcf2_Prometa\MitoSys2\Calibration\mEGFPC1H2B_Noc\H2B-mCherry_mEGFP_1_R1_P1_K1_Ch2-Ch1.zen
1.548001e+01	1.508833e+02	20150213_STAG2gfpcf2_Prometa\MitoSys2\Calibration\mEGFPC1H2B_Noc\H2B-mCherry_mEGFP_1_R1_P1_K1_Ch2-Ch1.zen
1.554001e+01	1.493166e+02	20150213_STAG2gfpcf2_Prometa\MitoSys2\Calibration\mEGFPC1H2B_Noc\H2B-mCherry_mEGFP_1_R1_P1_K1_Ch2-Ch1.zen
1.560001e+01	1.445333e+02	20150213_STAG2gfpcf2_Prometa\MitoSys2\Calibration\mEGFPC1H2B_Noc\H2B-mCherry_mEGFP_1_R1_P1_K1_Ch2-Ch1.zen
1.566001e+01	1.452333e+02	20150213_STAG2gfpcf2_Prometa\MitoSys2\Calibration\mEGFPC1H2B_Noc\H2B-mCherry_mEGFP_1_R1_P1_K1_Ch2-Ch1.zen
1.572001e+01	1.523999e+02	20150213_STAG2gfpcf2_Prometa\MitoSys2\Calibration\mEGFPC1H2B_Noc\H2B-mCherry_mEGFP_1_R1_P1_K1_Ch2-Ch1.zen
1.578001e+01	1.481999e+02	20150213_STAG2gfpcf2_Prometa\MitoSys2\Calibration\mEGFPC1H2B_Noc\H2B-mCherry_mEGFP_1_R1_P1_K1_Ch2-Ch1.zen
1.584001e+01	1.487333e+02	20150213_STAG2gfpcf2_Prometa\MitoSys2\Calibration\mEGFPC1H2B_Noc\H2B-mCherry_mEGFP_1_R1_P1_K1_Ch2-Ch1.zen
1.590001e+01	1.523166e+02	20150213_STAG2gfpcf2_Prometa\MitoSys2\Calibration\mEGFPC1H2B_Noc\H2B-mCherry_mEGFP_1_R1_P1_K1_Ch2-Ch1.zen
1.596001e+01	1.547999e+02	20150213_STAG2gfpcf2_Prometa\MitoSys2\Calibration\mEGFPC1H2B_Noc\H2B-mCherry_mEGFP_1_R1_P1_K1_Ch2-Ch1.zen
1.602001e+01	1.513833e+02	20150213_STAG2gfpcf2_Prometa\MitoSys2\Calibration\mEGFPC1H2B_Noc\H2B-mCherry_mEGFP_1_R1_P1_K1_Ch2-Ch1.zen
1.608001e+01	1.443833e+02	20150213_STAG2gfpcf2_Prometa\MitoSys2\Calibration\mEGFPC1H2B_Noc\H2B-mCherry_mEGFP_1_R1_P1_K1_Ch2-Ch1.zen
1.614001e+01	1.467166e+02	20150213_STAG2gfpcf2_Prometa\MitoSys2\Calibration\mEGFPC1H2B_Noc\H2B-mCherry_mEGFP_1_R1_P1_K1_Ch2-Ch1.zen
1.620001e+01	1.496000e+02	20150213_STAG2gfpcf2_Prometa\MitoSys2\Calibration\mEGFPC1H2B_Noc\H2B-mCherry_mEGFP_1_R1_P1_K1_Ch2-Ch1.zen
1.626001e+01	1.479666e+02	20150213_STAG2gfpcf2_Prometa\MitoSys2\Calibration\mEGFPC1H2B_Noc\H2B-mCherry_mEGFP_1_R1_P1_K1_Ch2-Ch1.zen
1.632001e+01	1.514333e+02	20150213_STAG2gfpcf2_Prometa\MitoSys2\Calibration\mEGFPC1H2B_Noc\H2B-mCherry_mEGFP_1_R1_P1_K1_Ch2-Ch1.zen
1.638001e+01	1.473166e+02	20150213_STAG2gfpcf2_Prometa\MitoSys2\Calibration\mEGFPC1H2B_Noc\H2B-mCherry_mEGFP_1_R1_P1_K1_Ch2-Ch1.zen
1.644001e+01	1.544666e+02	20150213_STAG2gfpcf2_Prometa\MitoSys2\Calibration\mEGFPC1H2B_Noc\H2B-mCherry_mEGFP_1_R1_P1_K1_Ch2-Ch1.zen
1.650001e+01	1.467833e+02	20150213_STAG2gfpcf2_Prometa\MitoSys2\Calibration\mEGFPC1H2B_Noc\H2B-mCherry_mEGFP_1_R1_P1_K1_Ch2-Ch1.zen
1.656001e+01	1.477499e+02	20150213_STAG2gfpcf2_Prometa\MitoSys2\Calibration\mEGFPC1H2B_Noc\H2B-mCherry_mEGFP_1_R1_P1_K1_Ch2-Ch1.zen
1.662001e+01	1.495666e+02	20150213_STAG2gfpcf2_Prometa\MitoSys2\Calibration\mEGFPC1H2B_Noc\H2B-mCherry_mEGFP_1_R1_P1_K1_Ch2-Ch1.zen
1.668001e+01	1.449166e+02	20150213_STAG2gfpcf2_Prometa\MitoSys2\Calibration\mEGFPC1H2B_Noc\H2B-mCherry_mEGFP_1_R1_P1_K1_Ch2-Ch1.zen
1.674001e+01	1.514166e+02	20150213_STAG2gfpcf2_Prometa\MitoSys2\Calibration\mEGFPC1H2B_Noc\H2B-mCherry_mEGFP_1_R1_P1_K1_Ch2-Ch1.zen
1.680001e+01	1.550499e+02	20150213_STAG2gfpcf2_Prometa\MitoSys2\Calibration\mEGFPC1H2B_Noc\H2B-mCherry_mEGFP_1_R1_P1_K1_Ch2-Ch1.zen
1.686001e+01	1.590833e+02	20150213_STAG2gfpcf2_Prometa\MitoSys2\Calibration\mEGFPC1H2B_Noc\H2B-mCherry_mEGFP_1_R1_P1_K1_Ch2-Ch1.zen
1.692001e+01	1.521999e+02	20150213_STAG2gfpcf2_Prometa\MitoSys2\Calibration\mEGFPC1H2B_Noc\H2B-mCherry_mEGFP_1_R1_P1_K1_Ch2-Ch1.zen
1.698001e+01	1.510833e+02	20150213_STAG2gfpcf2_Prometa\MitoSys2\Calibration\mEGFPC1H2B_Noc\H2B-mCherry_mEGFP_1_R1_P1_K1_Ch2-Ch1.zen
1.704001e+01	1.478500e+02	20150213_STAG2gfpcf2_Prometa\MitoSys2\Calibration\mEGFPC1H2B_Noc\H2B-mCherry_mEGFP_1_R1_P1_K1_Ch2-Ch1.zen
1.710001e+01	1.467499e+02	20150213_STAG2gfpcf2_Prometa\MitoSys2\Calibration\mEGFPC1H2B_Noc\H2B-mCherry_mEGFP_1_R1_P1_K1_Ch2-Ch1.zen
1.716001e+01	1.555166e+02	20150213_STAG2gfpcf2_Prometa\MitoSys2\Calibration\mEGFPC1H2B_Noc\H2B-mCherry_mEGFP_1_R1_P1_K1_Ch2-Ch1.zen
1.722001e+01	1.599166e+02	20150213_STAG2gfpcf2_Prometa\MitoSys2\Calibration\mEGFPC1H2B_Noc\H2B-mCherry_mEGFP_1_R1_P1_K1_Ch2-Ch1.zen
1.728001e+01	1.513999e+02	20150213_STAG2gfpcf2_Prometa\MitoSys2\Calibration\mEGFPC1H2B_Noc\H2B-mCherry_mEGFP_1_R1_P1_K1_Ch2-Ch1.zen
1.734001e+01	1.565333e+02	20150213_STAG2gfpcf2_Prometa\MitoSys2\Calibration\mEGFPC1H2B_Noc\H2B-mCherry_mEGFP_1_R1_P1_K1_Ch2-Ch1.zen
1.740001e+01	1.552166e+02	20150213_STAG2gfpcf2_Prometa\MitoSys2\Calibration\mEGFPC1H2B_Noc\H2B-mCherry_mEGFP_1_R1_P1_K1_Ch2-Ch1.zen
1.746001e+01	1.524166e+02	20150213_STAG2gfpcf2_Prometa\MitoSys2\Calibration\mEGFPC1H2B_Noc\H2B-mCherry_mEGFP_1_R1_P1_K1_Ch2-Ch1.zen
1.752001e+01	1.437333e+02	20150213_STAG2gfpcf2_Prometa\MitoSys2\Calibration\mEGFPC1H2B_Noc\H2B-mCherry_mEGFP_1_R1_P1_K1_Ch2-Ch1.zen
1.758001e+01	1.492166e+02	20150213_STAG2gfpcf2_Prometa\MitoSys2\Calibration\mEGFPC1H2B_Noc\H2B-mCherry_mEGFP_1_R1_P1_K1_Ch2-Ch1.zen
1.764001e+01	1.469499e+02	20150213_STAG2gfpcf2_Prometa\MitoSys2\Calibration\mEGFPC1H2B_Noc\H2B-mCherry_mEGFP_1_R1_P1_K1_Ch2-Ch1.zen
1.770001e+01	1.483333e+02	20150213_STAG2gfpcf2_Prometa\MitoSys2\Calibration\mEGFPC1H2B_Noc\H2B-mCherry_mEGFP_1_R1_P1_K1_Ch2-Ch1.zen
1.776001e+01	1.569833e+02	20150213_STAG2gfpcf2_Prometa\MitoSys2\Calibration\mEGFPC1H2B_Noc\H2B-mCherry_mEGFP_1_R1_P1_K1_Ch2-Ch1.zen
1.782001e+01	1.573833e+02	20150213_STAG2gfpcf2_Prometa\MitoSys2\Calibration\mEGFPC1H2B_Noc\H2B-mCherry_mEGFP_1_R1_P1_K1_Ch2-Ch1.zen
1.788001e+01	1.465833e+02	20150213_STAG2gfpcf2_Prometa\MitoSys2\Calibration\mEGFPC1H2B_Noc\H2B-mCherry_mEGFP_1_R1_P1_K1_Ch2-Ch1.zen
1.794001e+01	1.490499e+02	20150213_STAG2gfpcf2_Prometa\MitoSys2\Calibration\mEGFPC1H2B_Noc\H2B-mCherry_mEGFP_1_R1_P1_K1_Ch2-Ch1.zen
1.800001e+01	1.524499e+02	20150213_STAG2gfpcf2_Prometa\MitoSys2\Calibration\mEGFPC1H2B_Noc\H2B-mCherry_mEGFP_1_R1_P1_K1_Ch2-Ch1.zen
1.806001e+01	1.525666e+02	20150213_STAG2gfpcf2_Prometa\MitoSys2\Calibration\mEGFPC1H2B_Noc\H2B-mCherry_mEGFP_1_R1_P1_K1_Ch2-Ch1.zen
1.812001e+01	1.565833e+02	20150213_STAG2gfpcf2_Prometa\MitoSys2\Calibration\mEGFPC1H2B_Noc\H2B-mCherry_mEGFP_1_R1_P1_K1_Ch2-Ch1.zen
1.818001e+01	1.532833e+02	20150213_STAG2gfpcf2_Prometa\MitoSys2\Calibration\mEGFPC1H2B_Noc\H2B-mCherry_mEGFP_1_R1_P1_K1_Ch2-Ch1.zen
1.824001e+01	1.446666e+02	20150213_STAG2gfpcf2_Prometa\MitoSys2\Calibration\mEGFPC1H2B_Noc\H2B-mCherry_mEGFP_1_R1_P1_K1_Ch2-Ch1.zen
1.830001e+01	1.492333e+02	20150213_STAG2gfpcf2_Prometa\MitoSys2\Calibration\mEGFPC1H2B_Noc\H2B-mCherry_mEGFP_1_R1_P1_K1_Ch2-Ch1.zen
1.836001e+01	1.525833e+02	20150213_STAG2gfpcf2_Prometa\MitoSys2\Calibration\mEGFPC1H2B_Noc\H2B-mCherry_mEGFP_1_R1_P1_K1_Ch2-Ch1.zen
1.842001e+01	1.459666e+02	20150213_STAG2gfpcf2_Prometa\MitoSys2\Calibration\mEGFPC1H2B_Noc\H2B-mCherry_mEGFP_1_R1_P1_K1_Ch2-Ch1.zen
1.848001e+01	1.493666e+02	20150213_STAG2gfpcf2_Prometa\MitoSys2\Calibration\mEGFPC1H2B_Noc\H2B-mCherry_mEGFP_1_R1_P1_K1_Ch2-Ch1.zen
1.854001e+01	1.481166e+02	20150213_STAG2gfpcf2_Prometa\MitoSys2\Calibration\mEGFPC1H2B_Noc\H2B-mCherry_mEGFP_1_R1_P1_K1_Ch2-Ch1.zen
1.860001e+01	1.515166e+02	20150213_STAG2gfpcf2_Prometa\MitoSys2\Calibration\mEGFPC1H2B_Noc\H2B-mCherry_mEGFP_1_R1_P1_K1_Ch2-Ch1.zen
1.866001e+01	1.475666e+02	20150213_STAG2gfpcf2_Prometa\MitoSys2\Calibration\mEGFPC1H2B_Noc\H2B-mCherry_mEGFP_1_R1_P1_K1_Ch2-Ch1.zen
1.872001e+01	1.640999e+02	20150213_STAG2gfpcf2_Prometa\MitoSys2\Calibration\mEGFPC1H2B_Noc\H2B-mCherry_mEGFP_1_R1_P1_K1_Ch2-Ch1.zen
1.878001e+01	1.599166e+02	20150213_STAG2gfpcf2_Prometa\MitoSys2\Calibration\mEGFPC1H2B_Noc\H2B-mCherry_mEGFP_1_R1_P1_K1_Ch2-Ch1.zen
1.884001e+01	1.565833e+02	20150213_STAG2gfpcf2_Prometa\MitoSys2\Calibration\mEGFPC1H2B_Noc\H2B-mCherry_mEGFP_1_R1_P1_K1_Ch2-Ch1.zen
1.890001e+01	1.488166e+02	20150213_STAG2gfpcf2_Prometa\MitoSys2\Calibration\mEGFPC1H2B_Noc\H2B-mCherry_mEGFP_1_R1_P1_K1_Ch2-Ch1.zen
1.896001e+01	1.495166e+02	20150213_STAG2gfpcf2_Prometa\MitoSys2\Calibration\mEGFPC1H2B_Noc\H2B-mCherry_mEGFP_1_R1_P1_K1_Ch2-Ch1.zen
1.902001e+01	1.543833e+02	20150213_STAG2gfpcf2_Prometa\MitoSys2\Calibration\mEGFPC1H2B_Noc\H2B-mCherry_mEGFP_1_R1_P1_K1_Ch2-Ch1.zen
1.908001e+01	1.540666e+02	20150213_STAG2gfpcf2_Prometa\MitoSys2\Calibration\mEGFPC1H2B_Noc\H2B-mCherry_mEGFP_1_R1_P1_K1_Ch2-Ch1.zen
1.914001e+01	1.551333e+02	20150213_STAG2gfpcf2_Prometa\MitoSys2\Calibration\mEGFPC1H2B_Noc\H2B-mCherry_mEGFP_1_R1_P1_K1_Ch2-Ch1.zen
1.920001e+01	1.446666e+02	20150213_STAG2gfpcf2_Prometa\MitoSys2\Calibration\mEGFPC1H2B_Noc\H2B-mCherry_mEGFP_1_R1_P1_K1_Ch2-Ch1.zen
1.926001e+01	1.501166e+02	20150213_STAG2gfpcf2_Prometa\MitoSys2\Calibration\mEGFPC1H2B_Noc\H2B-mCherry_mEGFP_1_R1_P1_K1_Ch2-Ch1.zen
1.932001e+01	1.436000e+02	20150213_STAG2gfpcf2_Prometa\MitoSys2\Calibration\mEGFPC1H2B_Noc\H2B-mCherry_mEGFP_1_R1_P1_K1_Ch2-Ch1.zen
1.938001e+01	1.541833e+02	20150213_STAG2gfpcf2_Prometa\MitoSys2\Calibration\mEGFPC1H2B_Noc\H2B-mCherry_mEGFP_1_R1_P1_K1_Ch2-Ch1.zen
1.944001e+01	1.502333e+02	20150213_STAG2gfpcf2_Prometa\MitoSys2\Calibration\mEGFPC1H2B_Noc\H2B-mCherry_mEGFP_1_R1_P1_K1_Ch2-Ch1.zen
1.950001e+01	1.518499e+02	20150213_STAG2gfpcf2_Prometa\MitoSys2\Calibration\mEGFPC1H2B_Noc\H2B-mCherry_mEGFP_1_R1_P1_K1_Ch2-Ch1.zen
1.956001e+01	1.577833e+02	20150213_STAG2gfpcf2_Prometa\MitoSys2\Calibration\mEGFPC1H2B_Noc\H2B-mCherry_mEGFP_1_R1_P1_K1_Ch2-Ch1.zen
1.962001e+01	1.561166e+02	20150213_STAG2gfpcf2_Prometa\MitoSys2\Calibration\mEGFPC1H2B_Noc\H2B-mCherry_mEGFP_1_R1_P1_K1_Ch2-Ch1.zen
1.968001e+01	1.476499e+02	20150213_STAG2gfpcf2_Prometa\MitoSys2\Calibration\mEGFPC1H2B_Noc\H2B-mCherry_mEGFP_1_R1_P1_K1_Ch2-Ch1.zen
1.974001e+01	1.540666e+02	20150213_STAG2gfpcf2_Prometa\MitoSys2\Calibration\mEGFPC1H2B_Noc\H2B-mCherry_mEGFP_1_R1_P1_K1_Ch2-Ch1.zen
1.980001e+01	1.546833e+02	20150213_STAG2gfpcf2_Prometa\MitoSys2\Calibration\mEGFPC1H2B_Noc\H2B-mCherry_mEGFP_1_R1_P1_K1_Ch2-Ch1.zen
1.986001e+01	1.508499e+02	20150213_STAG2gfpcf2_Prometa\MitoSys2\Calibration\mEGFPC1H2B_Noc\H2B-mCherry_mEGFP_1_R1_P1_K1_Ch2-Ch1.zen
1.992001e+01	1.491999e+02	20150213_STAG2gfpcf2_Prometa\MitoSys2\Calibration\mEGFPC1H2B_Noc\H2B-mCherry_mEGFP_1_R1_P1_K1_Ch2-Ch1.zen
1.998001e+01	1.456000e+02	20150213_STAG2gfpcf2_Prometa\MitoSys2\Calibration\mEGFPC1H2B_Noc\H2B-mCherry_mEGFP_1_R1_P1_K1_Ch2-Ch1.zen
2.004001e+01	1.516666e+02	20150213_STAG2gfpcf2_Prometa\MitoSys2\Calibration\mEGFPC1H2B_Noc\H2B-mCherry_mEGFP_1_R1_P1_K1_Ch2-Ch1.zen
2.010001e+01	1.551333e+02	20150213_STAG2gfpcf2_Prometa\MitoSys2\Calibration\mEGFPC1H2B_Noc\H2B-mCherry_mEGFP_1_R1_P1_K1_Ch2-Ch1.zen
2.016001e+01	1.538333e+02	20150213_STAG2gfpcf2_Prometa\MitoSys2\Calibration\mEGFPC1H2B_Noc\H2B-mCherry_mEGFP_1_R1_P1_K1_Ch2-Ch1.zen
2.022001e+01	1.431333e+02	20150213_STAG2gfpcf2_Prometa\MitoSys2\Calibration\mEGFPC1H2B_Noc\H2B-mCherry_mEGFP_1_R1_P1_K1_Ch2-Ch1.zen
2.028001e+01	1.524999e+02	20150213_STAG2gfpcf2_Prometa\MitoSys2\Calibration\mEGFPC1H2B_Noc\H2B-mCherry_mEGFP_1_R1_P1_K1_Ch2-Ch1.zen
2.034001e+01	1.626333e+02	20150213_STAG2gfpcf2_Prometa\MitoSys2\Calibration\mEGFPC1H2B_Noc\H2B-mCherry_mEGFP_1_R1_P1_K1_Ch2-Ch1.zen
2.040001e+01	1.501833e+02	20150213_STAG2gfpcf2_Prometa\MitoSys2\Calibration\mEGFPC1H2B_Noc\H2B-mCherry_mEGFP_1_R1_P1_K1_Ch2-Ch1.zen
2.046001e+01	1.574166e+02	20150213_STAG2gfpcf2_Prometa\MitoSys2\Calibration\mEGFPC1H2B_Noc\H2B-mCherry_mEGFP_1_R1_P1_K1_Ch2-Ch1.zen
2.052001e+01	1.467999e+02	20150213_STAG2gfpcf2_Prometa\MitoSys2\Calibration\mEGFPC1H2B_Noc\H2B-mCherry_mEGFP_1_R1_P1_K1_Ch2-Ch1.zen
2.058001e+01	1.586999e+02	20150213_STAG2gfpcf2_Prometa\MitoSys2\Calibration\mEGFPC1H2B_Noc\H2B-mCherry_mEGFP_1_R1_P1_K1_Ch2-Ch1.zen
2.064001e+01	1.486999e+02	20150213_STAG2gfpcf2_Prometa\MitoSys2\Calibration\mEGFPC1H2B_Noc\H2B-mCherry_mEGFP_1_R1_P1_K1_Ch2-Ch1.zen
2.070001e+01	1.474499e+02	20150213_STAG2gfpcf2_Prometa\MitoSys2\Calibration\mEGFPC1H2B_Noc\H2B-mCherry_mEGFP_1_R1_P1_K1_Ch2-Ch1.zen
2.076001e+01	1.613166e+02	20150213_STAG2gfpcf2_Prometa\MitoSys2\Calibration\mEGFPC1H2B_Noc\H2B-mCherry_mEGFP_1_R1_P1_K1_Ch2-Ch1.zen
2.082001e+01	1.525999e+02	20150213_STAG2gfpcf2_Prometa\MitoSys2\Calibration\mEGFPC1H2B_Noc\H2B-mCherry_mEGFP_1_R1_P1_K1_Ch2-Ch1.zen
2.088001e+01	1.494333e+02	20150213_STAG2gfpcf2_Prometa\MitoSys2\Calibration\mEGFPC1H2B_Noc\H2B-mCherry_mEGFP_1_R1_P1_K1_Ch2-Ch1.zen
2.094001e+01	1.483666e+02	20150213_STAG2gfpcf2_Prometa\MitoSys2\Calibration\mEGFPC1H2B_Noc\H2B-mCherry_mEGFP_1_R1_P1_K1_Ch2-Ch1.zen
2.100001e+01	1.405833e+02	20150213_STAG2gfpcf2_Prometa\MitoSys2\Calibration\mEGFPC1H2B_Noc\H2B-mCherry_mEGFP_1_R1_P1_K1_Ch2-Ch1.zen
2.106001e+01	1.425333e+02	20150213_STAG2gfpcf2_Prometa\MitoSys2\Calibration\mEGFPC1H2B_Noc\H2B-mCherry_mEGFP_1_R1_P1_K1_Ch2-Ch1.zen
2.112001e+01	1.485833e+02	20150213_STAG2gfpcf2_Prometa\MitoSys2\Calibration\mEGFPC1H2B_Noc\H2B-mCherry_mEGFP_1_R1_P1_K1_Ch2-Ch1.zen
2.118001e+01	1.494833e+02	20150213_STAG2gfpcf2_Prometa\MitoSys2\Calibration\mEGFPC1H2B_Noc\H2B-mCherry_mEGFP_1_R1_P1_K1_Ch2-Ch1.zen
2.124001e+01	1.434499e+02	20150213_STAG2gfpcf2_Prometa\MitoSys2\Calibration\mEGFPC1H2B_Noc\H2B-mCherry_mEGFP_1_R1_P1_K1_Ch2-Ch1.zen
2.130001e+01	1.464499e+02	20150213_STAG2gfpcf2_Prometa\MitoSys2\Calibration\mEGFPC1H2B_Noc\H2B-mCherry_mEGFP_1_R1_P1_K1_Ch2-Ch1.zen
2.136001e+01	1.489833e+02	20150213_STAG2gfpcf2_Prometa\MitoSys2\Calibration\mEGFPC1H2B_Noc\H2B-mCherry_mEGFP_1_R1_P1_K1_Ch2-Ch1.zen
2.142001e+01	1.505999e+02	20150213_STAG2gfpcf2_Prometa\MitoSys2\Calibration\mEGFPC1H2B_Noc\H2B-mCherry_mEGFP_1_R1_P1_K1_Ch2-Ch1.zen
2.148001e+01	1.503499e+02	20150213_STAG2gfpcf2_Prometa\MitoSys2\Calibration\mEGFPC1H2B_Noc\H2B-mCherry_mEGFP_1_R1_P1_K1_Ch2-Ch1.zen
2.154001e+01	1.430833e+02	20150213_STAG2gfpcf2_Prometa\MitoSys2\Calibration\mEGFPC1H2B_Noc\H2B-mCherry_mEGFP_1_R1_P1_K1_Ch2-Ch1.zen
2.160001e+01	1.501999e+02	20150213_STAG2gfpcf2_Prometa\MitoSys2\Calibration\mEGFPC1H2B_Noc\H2B-mCherry_mEGFP_1_R1_P1_K1_Ch2-Ch1.zen
2.166001e+01	1.402333e+02	20150213_STAG2gfpcf2_Prometa\MitoSys2\Calibration\mEGFPC1H2B_Noc\H2B-mCherry_mEGFP_1_R1_P1_K1_Ch2-Ch1.zen
2.172001e+01	1.490333e+02	20150213_STAG2gfpcf2_Prometa\MitoSys2\Calibration\mEGFPC1H2B_Noc\H2B-mCherry_mEGFP_1_R1_P1_K1_Ch2-Ch1.zen
2.178001e+01	1.503999e+02	20150213_STAG2gfpcf2_Prometa\MitoSys2\Calibration\mEGFPC1H2B_Noc\H2B-mCherry_mEGFP_1_R1_P1_K1_Ch2-Ch1.zen
2.184001e+01	1.504999e+02	20150213_STAG2gfpcf2_Prometa\MitoSys2\Calibration\mEGFPC1H2B_Noc\H2B-mCherry_mEGFP_1_R1_P1_K1_Ch2-Ch1.zen
2.190001e+01	1.523499e+02	20150213_STAG2gfpcf2_Prometa\MitoSys2\Calibration\mEGFPC1H2B_Noc\H2B-mCherry_mEGFP_1_R1_P1_K1_Ch2-Ch1.zen
2.196001e+01	1.457666e+02	20150213_STAG2gfpcf2_Prometa\MitoSys2\Calibration\mEGFPC1H2B_Noc\H2B-mCherry_mEGFP_1_R1_P1_K1_Ch2-Ch1.zen
2.202001e+01	1.511666e+02	20150213_STAG2gfpcf2_Prometa\MitoSys2\Calibration\mEGFPC1H2B_Noc\H2B-mCherry_mEGFP_1_R1_P1_K1_Ch2-Ch1.zen
2.208001e+01	1.544499e+02	20150213_STAG2gfpcf2_Prometa\MitoSys2\Calibration\mEGFPC1H2B_Noc\H2B-mCherry_mEGFP_1_R1_P1_K1_Ch2-Ch1.zen
2.214001e+01	1.535499e+02	20150213_STAG2gfpcf2_Prometa\MitoSys2\Calibration\mEGFPC1H2B_Noc\H2B-mCherry_mEGFP_1_R1_P1_K1_Ch2-Ch1.zen
2.220001e+01	1.507333e+02	20150213_STAG2gfpcf2_Prometa\MitoSys2\Calibration\mEGFPC1H2B_Noc\H2B-mCherry_mEGFP_1_R1_P1_K1_Ch2-Ch1.zen
2.226001e+01	1.462333e+02	20150213_STAG2gfpcf2_Prometa\MitoSys2\Calibration\mEGFPC1H2B_Noc\H2B-mCherry_mEGFP_1_R1_P1_K1_Ch2-Ch1.zen
2.232001e+01	1.491000e+02	20150213_STAG2gfpcf2_Prometa\MitoSys2\Calibration\mEGFPC1H2B_Noc\H2B-mCherry_mEGFP_1_R1_P1_K1_Ch2-Ch1.zen
2.238001e+01	1.481499e+02	20150213_STAG2gfpcf2_Prometa\MitoSys2\Calibration\mEGFPC1H2B_Noc\H2B-mCherry_mEGFP_1_R1_P1_K1_Ch2-Ch1.zen
2.244001e+01	1.487499e+02	20150213_STAG2gfpcf2_Prometa\MitoSys2\Calibration\mEGFPC1H2B_Noc\H2B-mCherry_mEGFP_1_R1_P1_K1_Ch2-Ch1.zen
2.250001e+01	1.508833e+02	20150213_STAG2gfpcf2_Prometa\MitoSys2\Calibration\mEGFPC1H2B_Noc\H2B-mCherry_mEGFP_1_R1_P1_K1_Ch2-Ch1.zen
2.256001e+01	1.422833e+02	20150213_STAG2gfpcf2_Prometa\MitoSys2\Calibration\mEGFPC1H2B_Noc\H2B-mCherry_mEGFP_1_R1_P1_K1_Ch2-Ch1.zen
2.262001e+01	1.529833e+02	20150213_STAG2gfpcf2_Prometa\MitoSys2\Calibration\mEGFPC1H2B_Noc\H2B-mCherry_mEGFP_1_R1_P1_K1_Ch2-Ch1.zen
2.268001e+01	1.471833e+02	20150213_STAG2gfpcf2_Prometa\MitoSys2\Calibration\mEGFPC1H2B_Noc\H2B-mCherry_mEGFP_1_R1_P1_K1_Ch2-Ch1.zen
2.274001e+01	1.539499e+02	20150213_STAG2gfpcf2_Prometa\MitoSys2\Calibration\mEGFPC1H2B_Noc\H2B-mCherry_mEGFP_1_R1_P1_K1_Ch2-Ch1.zen
2.280001e+01	1.488166e+02	20150213_STAG2gfpcf2_Prometa\MitoSys2\Calibration\mEGFPC1H2B_Noc\H2B-mCherry_mEGFP_1_R1_P1_K1_Ch2-Ch1.zen
2.286001e+01	1.451666e+02	20150213_STAG2gfpcf2_Prometa\MitoSys2\Calibration\mEGFPC1H2B_Noc\H2B-mCherry_mEGFP_1_R1_P1_K1_Ch2-Ch1.zen
2.292001e+01	1.466000e+02	20150213_STAG2gfpcf2_Prometa\MitoSys2\Calibration\mEGFPC1H2B_Noc\H2B-mCherry_mEGFP_1_R1_P1_K1_Ch2-Ch1.zen
2.298001e+01	1.466666e+02	20150213_STAG2gfpcf2_Prometa\MitoSys2\Calibration\mEGFPC1H2B_Noc\H2B-mCherry_mEGFP_1_R1_P1_K1_Ch2-Ch1.zen
2.304001e+01	1.472666e+02	20150213_STAG2gfpcf2_Prometa\MitoSys2\Calibration\mEGFPC1H2B_Noc\H2B-mCherry_mEGFP_1_R1_P1_K1_Ch2-Ch1.zen
2.310001e+01	1.437499e+02	20150213_STAG2gfpcf2_Prometa\MitoSys2\Calibration\mEGFPC1H2B_Noc\H2B-mCherry_mEGFP_1_R1_P1_K1_Ch2-Ch1.zen
2.316001e+01	1.462499e+02	20150213_STAG2gfpcf2_Prometa\MitoSys2\Calibration\mEGFPC1H2B_Noc\H2B-mCherry_mEGFP_1_R1_P1_K1_Ch2-Ch1.zen
2.322001e+01	1.493833e+02	20150213_STAG2gfpcf2_Prometa\MitoSys2\Calibration\mEGFPC1H2B_Noc\H2B-mCherry_mEGFP_1_R1_P1_K1_Ch2-Ch1.zen
2.328001e+01	1.426333e+02	20150213_STAG2gfpcf2_Prometa\MitoSys2\Calibration\mEGFPC1H2B_Noc\H2B-mCherry_mEGFP_1_R1_P1_K1_Ch2-Ch1.zen
2.334001e+01	1.466499e+02	20150213_STAG2gfpcf2_Prometa\MitoSys2\Calibration\mEGFPC1H2B_Noc\H2B-mCherry_mEGFP_1_R1_P1_K1_Ch2-Ch1.zen
2.340001e+01	1.430333e+02	20150213_STAG2gfpcf2_Prometa\MitoSys2\Calibration\mEGFPC1H2B_Noc\H2B-mCherry_mEGFP_1_R1_P1_K1_Ch2-Ch1.zen
2.346001e+01	1.555333e+02	20150213_STAG2gfpcf2_Prometa\MitoSys2\Calibration\mEGFPC1H2B_Noc\H2B-mCherry_mEGFP_1_R1_P1_K1_Ch2-Ch1.zen
2.352001e+01	1.442166e+02	20150213_STAG2gfpcf2_Prometa\MitoSys2\Calibration\mEGFPC1H2B_Noc\H2B-mCherry_mEGFP_1_R1_P1_K1_Ch2-Ch1.zen
2.358001e+01	1.476333e+02	20150213_STAG2gfpcf2_Prometa\MitoSys2\Calibration\mEGFPC1H2B_Noc\H2B-mCherry_mEGFP_1_R1_P1_K1_Ch2-Ch1.zen
2.364001e+01	1.486499e+02	20150213_STAG2gfpcf2_Prometa\MitoSys2\Calibration\mEGFPC1H2B_Noc\H2B-mCherry_mEGFP_1_R1_P1_K1_Ch2-Ch1.zen
2.370001e+01	1.438833e+02	20150213_STAG2gfpcf2_Prometa\MitoSys2\Calibration\mEGFPC1H2B_Noc\H2B-mCherry_mEGFP_1_R1_P1_K1_Ch2-Ch1.zen
2.376001e+01	1.621666e+02	20150213_STAG2gfpcf2_Prometa\MitoSys2\Calibration\mEGFPC1H2B_Noc\H2B-mCherry_mEGFP_1_R1_P1_K1_Ch2-Ch1.zen
2.382001e+01	1.520166e+02	20150213_STAG2gfpcf2_Prometa\MitoSys2\Calibration\mEGFPC1H2B_Noc\H2B-mCherry_mEGFP_1_R1_P1_K1_Ch2-Ch1.zen
2.388001e+01	1.436999e+02	20150213_STAG2gfpcf2_Prometa\MitoSys2\Calibration\mEGFPC1H2B_Noc\H2B-mCherry_mEGFP_1_R1_P1_K1_Ch2-Ch1.zen
2.394001e+01	1.541666e+02	20150213_STAG2gfpcf2_Prometa\MitoSys2\Calibration\mEGFPC1H2B_Noc\H2B-mCherry_mEGFP_1_R1_P1_K1_Ch2-Ch1.zen
2.400001e+01	1.537499e+02	20150213_STAG2gfpcf2_Prometa\MitoSys2\Calibration\mEGFPC1H2B_Noc\H2B-mCherry_mEGFP_1_R1_P1_K1_Ch2-Ch1.zen
2.406001e+01	1.517833e+02	20150213_STAG2gfpcf2_Prometa\MitoSys2\Calibration\mEGFPC1H2B_Noc\H2B-mCherry_mEGFP_1_R1_P1_K1_Ch2-Ch1.zen
2.412001e+01	1.546666e+02	20150213_STAG2gfpcf2_Prometa\MitoSys2\Calibration\mEGFPC1H2B_Noc\H2B-mCherry_mEGFP_1_R1_P1_K1_Ch2-Ch1.zen
2.418001e+01	1.485666e+02	20150213_STAG2gfpcf2_Prometa\MitoSys2\Calibration\mEGFPC1H2B_Noc\H2B-mCherry_mEGFP_1_R1_P1_K1_Ch2-Ch1.zen
2.424001e+01	1.438833e+02	20150213_STAG2gfpcf2_Prometa\MitoSys2\Calibration\mEGFPC1H2B_Noc\H2B-mCherry_mEGFP_1_R1_P1_K1_Ch2-Ch1.zen
2.430001e+01	1.502333e+02	20150213_STAG2gfpcf2_Prometa\MitoSys2\Calibration\mEGFPC1H2B_Noc\H2B-mCherry_mEGFP_1_R1_P1_K1_Ch2-Ch1.zen
2.436001e+01	1.440499e+02	20150213_STAG2gfpcf2_Prometa\MitoSys2\Calibration\mEGFPC1H2B_Noc\H2B-mCherry_mEGFP_1_R1_P1_K1_Ch2-Ch1.zen
2.442001e+01	1.592999e+02	20150213_STAG2gfpcf2_Prometa\MitoSys2\Calibration\mEGFPC1H2B_Noc\H2B-mCherry_mEGFP_1_R1_P1_K1_Ch2-Ch1.zen
2.448001e+01	1.477499e+02	20150213_STAG2gfpcf2_Prometa\MitoSys2\Calibration\mEGFPC1H2B_Noc\H2B-mCherry_mEGFP_1_R1_P1_K1_Ch2-Ch1.zen
2.454001e+01	1.497999e+02	20150213_STAG2gfpcf2_Prometa\MitoSys2\Calibration\mEGFPC1H2B_Noc\H2B-mCherry_mEGFP_1_R1_P1_K1_Ch2-Ch1.zen
2.460001e+01	1.517166e+02	20150213_STAG2gfpcf2_Prometa\MitoSys2\Calibration\mEGFPC1H2B_Noc\H2B-mCherry_mEGFP_1_R1_P1_K1_Ch2-Ch1.zen
2.466001e+01	1.456000e+02	20150213_STAG2gfpcf2_Prometa\MitoSys2\Calibration\mEGFPC1H2B_Noc\H2B-mCherry_mEGFP_1_R1_P1_K1_Ch2-Ch1.zen
2.472001e+01	1.512999e+02	20150213_STAG2gfpcf2_Prometa\MitoSys2\Calibration\mEGFPC1H2B_Noc\H2B-mCherry_mEGFP_1_R1_P1_K1_Ch2-Ch1.zen
2.478001e+01	1.442333e+02	20150213_STAG2gfpcf2_Prometa\MitoSys2\Calibration\mEGFPC1H2B_Noc\H2B-mCherry_mEGFP_1_R1_P1_K1_Ch2-Ch1.zen
2.484001e+01	1.443666e+02	20150213_STAG2gfpcf2_Prometa\MitoSys2\Calibration\mEGFPC1H2B_Noc\H2B-mCherry_mEGFP_1_R1_P1_K1_Ch2-Ch1.zen
2.490001e+01	1.524833e+02	20150213_STAG2gfpcf2_Prometa\MitoSys2\Calibration\mEGFPC1H2B_Noc\H2B-mCherry_mEGFP_1_R1_P1_K1_Ch2-Ch1.zen
2.496001e+01	1.472166e+02	20150213_STAG2gfpcf2_Prometa\MitoSys2\Calibration\mEGFPC1H2B_Noc\H2B-mCherry_mEGFP_1_R1_P1_K1_Ch2-Ch1.zen
2.502001e+01	1.481999e+02	20150213_STAG2gfpcf2_Prometa\MitoSys2\Calibration\mEGFPC1H2B_Noc\H2B-mCherry_mEGFP_1_R1_P1_K1_Ch2-Ch1.zen
2.508001e+01	1.456999e+02	20150213_STAG2gfpcf2_Prometa\MitoSys2\Calibration\mEGFPC1H2B_Noc\H2B-mCherry_mEGFP_1_R1_P1_K1_Ch2-Ch1.zen
2.514001e+01	1.445666e+02	20150213_STAG2gfpcf2_Prometa\MitoSys2\Calibration\mEGFPC1H2B_Noc\H2B-mCherry_mEGFP_1_R1_P1_K1_Ch2-Ch1.zen
2.520001e+01	1.471666e+02	20150213_STAG2gfpcf2_Prometa\MitoSys2\Calibration\mEGFPC1H2B_Noc\H2B-mCherry_mEGFP_1_R1_P1_K1_Ch2-Ch1.zen
2.526001e+01	1.456666e+02	20150213_STAG2gfpcf2_Prometa\MitoSys2\Calibration\mEGFPC1H2B_Noc\H2B-mCherry_mEGFP_1_R1_P1_K1_Ch2-Ch1.zen
2.532001e+01	1.503499e+02	20150213_STAG2gfpcf2_Prometa\MitoSys2\Calibration\mEGFPC1H2B_Noc\H2B-mCherry_mEGFP_1_R1_P1_K1_Ch2-Ch1.zen
2.538001e+01	1.492999e+02	20150213_STAG2gfpcf2_Prometa\MitoSys2\Calibration\mEGFPC1H2B_Noc\H2B-mCherry_mEGFP_1_R1_P1_K1_Ch2-Ch1.zen
2.544001e+01	1.405499e+02	20150213_STAG2gfpcf2_Prometa\MitoSys2\Calibration\mEGFPC1H2B_Noc\H2B-mCherry_mEGFP_1_R1_P1_K1_Ch2-Ch1.zen
2.550001e+01	1.471333e+02	20150213_STAG2gfpcf2_Prometa\MitoSys2\Calibration\mEGFPC1H2B_Noc\H2B-mCherry_mEGFP_1_R1_P1_K1_Ch2-Ch1.zen
2.556001e+01	1.457833e+02	20150213_STAG2gfpcf2_Prometa\MitoSys2\Calibration\mEGFPC1H2B_Noc\H2B-mCherry_mEGFP_1_R1_P1_K1_Ch2-Ch1.zen
2.562001e+01	1.479166e+02	20150213_STAG2gfpcf2_Prometa\MitoSys2\Calibration\mEGFPC1H2B_Noc\H2B-mCherry_mEGFP_1_R1_P1_K1_Ch2-Ch1.zen
2.568001e+01	1.452499e+02	20150213_STAG2gfpcf2_Prometa\MitoSys2\Calibration\mEGFPC1H2B_Noc\H2B-mCherry_mEGFP_1_R1_P1_K1_Ch2-Ch1.zen
2.574001e+01	1.428500e+02	20150213_STAG2gfpcf2_Prometa\MitoSys2\Calibration\mEGFPC1H2B_Noc\H2B-mCherry_mEGFP_1_R1_P1_K1_Ch2-Ch1.zen
2.580001e+01	1.463500e+02	20150213_STAG2gfpcf2_Prometa\MitoSys2\Calibration\mEGFPC1H2B_Noc\H2B-mCherry_mEGFP_1_R1_P1_K1_Ch2-Ch1.zen
2.586001e+01	1.424499e+02	20150213_STAG2gfpcf2_Prometa\MitoSys2\Calibration\mEGFPC1H2B_Noc\H2B-mCherry_mEGFP_1_R1_P1_K1_Ch2-Ch1.zen
2.592001e+01	1.394166e+02	20150213_STAG2gfpcf2_Prometa\MitoSys2\Calibration\mEGFPC1H2B_Noc\H2B-mCherry_mEGFP_1_R1_P1_K1_Ch2-Ch1.zen
2.598001e+01	1.440499e+02	20150213_STAG2gfpcf2_Prometa\MitoSys2\Calibration\mEGFPC1H2B_Noc\H2B-mCherry_mEGFP_1_R1_P1_K1_Ch2-Ch1.zen
2.604001e+01	1.365333e+02	20150213_STAG2gfpcf2_Prometa\MitoSys2\Calibration\mEGFPC1H2B_Noc\H2B-mCherry_mEGFP_1_R1_P1_K1_Ch2-Ch1.zen
2.610001e+01	1.418333e+02	20150213_STAG2gfpcf2_Prometa\MitoSys2\Calibration\mEGFPC1H2B_Noc\H2B-mCherry_mEGFP_1_R1_P1_K1_Ch2-Ch1.zen
2.616001e+01	1.364499e+02	20150213_STAG2gfpcf2_Prometa\MitoSys2\Calibration\mEGFPC1H2B_Noc\H2B-mCherry_mEGFP_1_R1_P1_K1_Ch2-Ch1.zen
2.622001e+01	1.448500e+02	20150213_STAG2gfpcf2_Prometa\MitoSys2\Calibration\mEGFPC1H2B_Noc\H2B-mCherry_mEGFP_1_R1_P1_K1_Ch2-Ch1.zen
2.628001e+01	1.384833e+02	20150213_STAG2gfpcf2_Prometa\MitoSys2\Calibration\mEGFPC1H2B_Noc\H2B-mCherry_mEGFP_1_R1_P1_K1_Ch2-Ch1.zen
2.634001e+01	1.492666e+02	20150213_STAG2gfpcf2_Prometa\MitoSys2\Calibration\mEGFPC1H2B_Noc\H2B-mCherry_mEGFP_1_R1_P1_K1_Ch2-Ch1.zen
2.640001e+01	1.494499e+02	20150213_STAG2gfpcf2_Prometa\MitoSys2\Calibration\mEGFPC1H2B_Noc\H2B-mCherry_mEGFP_1_R1_P1_K1_Ch2-Ch1.zen
2.646001e+01	1.389333e+02	20150213_STAG2gfpcf2_Prometa\MitoSys2\Calibration\mEGFPC1H2B_Noc\H2B-mCherry_mEGFP_1_R1_P1_K1_Ch2-Ch1.zen
2.652001e+01	1.465333e+02	20150213_STAG2gfpcf2_Prometa\MitoSys2\Calibration\mEGFPC1H2B_Noc\H2B-mCherry_mEGFP_1_R1_P1_K1_Ch2-Ch1.zen
2.658001e+01	1.452499e+02	20150213_STAG2gfpcf2_Prometa\MitoSys2\Calibration\mEGFPC1H2B_Noc\H2B-mCherry_mEGFP_1_R1_P1_K1_Ch2-Ch1.zen
2.664001e+01	1.494833e+02	20150213_STAG2gfpcf2_Prometa\MitoSys2\Calibration\mEGFPC1H2B_Noc\H2B-mCherry_mEGFP_1_R1_P1_K1_Ch2-Ch1.zen
2.670001e+01	1.477499e+02	20150213_STAG2gfpcf2_Prometa\MitoSys2\Calibration\mEGFPC1H2B_Noc\H2B-mCherry_mEGFP_1_R1_P1_K1_Ch2-Ch1.zen
2.676001e+01	1.405333e+02	20150213_STAG2gfpcf2_Prometa\MitoSys2\Calibration\mEGFPC1H2B_Noc\H2B-mCherry_mEGFP_1_R1_P1_K1_Ch2-Ch1.zen
2.682001e+01	1.468333e+02	20150213_STAG2gfpcf2_Prometa\MitoSys2\Calibration\mEGFPC1H2B_Noc\H2B-mCherry_mEGFP_1_R1_P1_K1_Ch2-Ch1.zen
2.688001e+01	1.461166e+02	20150213_STAG2gfpcf2_Prometa\MitoSys2\Calibration\mEGFPC1H2B_Noc\H2B-mCherry_mEGFP_1_R1_P1_K1_Ch2-Ch1.zen
2.694001e+01	1.483833e+02	20150213_STAG2gfpcf2_Prometa\MitoSys2\Calibration\mEGFPC1H2B_Noc\H2B-mCherry_mEGFP_1_R1_P1_K1_Ch2-Ch1.zen
2.700001e+01	1.474666e+02	20150213_STAG2gfpcf2_Prometa\MitoSys2\Calibration\mEGFPC1H2B_Noc\H2B-mCherry_mEGFP_1_R1_P1_K1_Ch2-Ch1.zen
2.706001e+01	1.437999e+02	20150213_STAG2gfpcf2_Prometa\MitoSys2\Calibration\mEGFPC1H2B_Noc\H2B-mCherry_mEGFP_1_R1_P1_K1_Ch2-Ch1.zen
2.712001e+01	1.512333e+02	20150213_STAG2gfpcf2_Prometa\MitoSys2\Calibration\mEGFPC1H2B_Noc\H2B-mCherry_mEGFP_1_R1_P1_K1_Ch2-Ch1.zen
2.718001e+01	1.382666e+02	20150213_STAG2gfpcf2_Prometa\MitoSys2\Calibration\mEGFPC1H2B_Noc\H2B-mCherry_mEGFP_1_R1_P1_K1_Ch2-Ch1.zen
2.724001e+01	1.523499e+02	20150213_STAG2gfpcf2_Prometa\MitoSys2\Calibration\mEGFPC1H2B_Noc\H2B-mCherry_mEGFP_1_R1_P1_K1_Ch2-Ch1.zen
2.730001e+01	1.426499e+02	20150213_STAG2gfpcf2_Prometa\MitoSys2\Calibration\mEGFPC1H2B_Noc\H2B-mCherry_mEGFP_1_R1_P1_K1_Ch2-Ch1.zen
2.736001e+01	1.539999e+02	20150213_STAG2gfpcf2_Prometa\MitoSys2\Calibration\mEGFPC1H2B_Noc\H2B-mCherry_mEGFP_1_R1_P1_K1_Ch2-Ch1.zen
2.742001e+01	1.487999e+02	20150213_STAG2gfpcf2_Prometa\MitoSys2\Calibration\mEGFPC1H2B_Noc\H2B-mCherry_mEGFP_1_R1_P1_K1_Ch2-Ch1.zen
2.748001e+01	1.417166e+02	20150213_STAG2gfpcf2_Prometa\MitoSys2\Calibration\mEGFPC1H2B_Noc\H2B-mCherry_mEGFP_1_R1_P1_K1_Ch2-Ch1.zen
2.754001e+01	1.428166e+02	20150213_STAG2gfpcf2_Prometa\MitoSys2\Calibration\mEGFPC1H2B_Noc\H2B-mCherry_mEGFP_1_R1_P1_K1_Ch2-Ch1.zen
2.760001e+01	1.486499e+02	20150213_STAG2gfpcf2_Prometa\MitoSys2\Calibration\mEGFPC1H2B_Noc\H2B-mCherry_mEGFP_1_R1_P1_K1_Ch2-Ch1.zen
2.766001e+01	1.564499e+02	20150213_STAG2gfpcf2_Prometa\MitoSys2\Calibration\mEGFPC1H2B_Noc\H2B-mCherry_mEGFP_1_R1_P1_K1_Ch2-Ch1.zen
2.772001e+01	1.545333e+02	20150213_STAG2gfpcf2_Prometa\MitoSys2\Calibration\mEGFPC1H2B_Noc\H2B-mCherry_mEGFP_1_R1_P1_K1_Ch2-Ch1.zen
2.778001e+01	1.469333e+02	20150213_STAG2gfpcf2_Prometa\MitoSys2\Calibration\mEGFPC1H2B_Noc\H2B-mCherry_mEGFP_1_R1_P1_K1_Ch2-Ch1.zen
2.784001e+01	1.493333e+02	20150213_STAG2gfpcf2_Prometa\MitoSys2\Calibration\mEGFPC1H2B_Noc\H2B-mCherry_mEGFP_1_R1_P1_K1_Ch2-Ch1.zen
2.790001e+01	1.461166e+02	20150213_STAG2gfpcf2_Prometa\MitoSys2\Calibration\mEGFPC1H2B_Noc\H2B-mCherry_mEGFP_1_R1_P1_K1_Ch2-Ch1.zen
2.796001e+01	1.577333e+02	20150213_STAG2gfpcf2_Prometa\MitoSys2\Calibration\mEGFPC1H2B_Noc\H2B-mCherry_mEGFP_1_R1_P1_K1_Ch2-Ch1.zen
2.802001e+01	1.400166e+02	20150213_STAG2gfpcf2_Prometa\MitoSys2\Calibration\mEGFPC1H2B_Noc\H2B-mCherry_mEGFP_1_R1_P1_K1_Ch2-Ch1.zen
2.808001e+01	1.431999e+02	20150213_STAG2gfpcf2_Prometa\MitoSys2\Calibration\mEGFPC1H2B_Noc\H2B-mCherry_mEGFP_1_R1_P1_K1_Ch2-Ch1.zen
2.814001e+01	1.429333e+02	20150213_STAG2gfpcf2_Prometa\MitoSys2\Calibration\mEGFPC1H2B_Noc\H2B-mCherry_mEGFP_1_R1_P1_K1_Ch2-Ch1.zen
2.820001e+01	1.458333e+02	20150213_STAG2gfpcf2_Prometa\MitoSys2\Calibration\mEGFPC1H2B_Noc\H2B-mCherry_mEGFP_1_R1_P1_K1_Ch2-Ch1.zen
2.826001e+01	1.449833e+02	20150213_STAG2gfpcf2_Prometa\MitoSys2\Calibration\mEGFPC1H2B_Noc\H2B-mCherry_mEGFP_1_R1_P1_K1_Ch2-Ch1.zen
2.832001e+01	1.460666e+02	20150213_STAG2gfpcf2_Prometa\MitoSys2\Calibration\mEGFPC1H2B_Noc\H2B-mCherry_mEGFP_1_R1_P1_K1_Ch2-Ch1.zen
2.838001e+01	1.461666e+02	20150213_STAG2gfpcf2_Prometa\MitoSys2\Calibration\mEGFPC1H2B_Noc\H2B-mCherry_mEGFP_1_R1_P1_K1_Ch2-Ch1.zen
2.844001e+01	1.501499e+02	20150213_STAG2gfpcf2_Prometa\MitoSys2\Calibration\mEGFPC1H2B_Noc\H2B-mCherry_mEGFP_1_R1_P1_K1_Ch2-Ch1.zen
2.850001e+01	1.461166e+02	20150213_STAG2gfpcf2_Prometa\MitoSys2\Calibration\mEGFPC1H2B_Noc\H2B-mCherry_mEGFP_1_R1_P1_K1_Ch2-Ch1.zen
2.856001e+01	1.479999e+02	20150213_STAG2gfpcf2_Prometa\MitoSys2\Calibration\mEGFPC1H2B_Noc\H2B-mCherry_mEGFP_1_R1_P1_K1_Ch2-Ch1.zen
2.862001e+01	1.442166e+02	20150213_STAG2gfpcf2_Prometa\MitoSys2\Calibration\mEGFPC1H2B_Noc\H2B-mCherry_mEGFP_1_R1_P1_K1_Ch2-Ch1.zen
2.868001e+01	1.472499e+02	20150213_STAG2gfpcf2_Prometa\MitoSys2\Calibration\mEGFPC1H2B_Noc\H2B-mCherry_mEGFP_1_R1_P1_K1_Ch2-Ch1.zen
2.874001e+01	1.436166e+02	20150213_STAG2gfpcf2_Prometa\MitoSys2\Calibration\mEGFPC1H2B_Noc\H2B-mCherry_mEGFP_1_R1_P1_K1_Ch2-Ch1.zen
2.880001e+01	1.454999e+02	20150213_STAG2gfpcf2_Prometa\MitoSys2\Calibration\mEGFPC1H2B_Noc\H2B-mCherry_mEGFP_1_R1_P1_K1_Ch2-Ch1.zen
2.886001e+01	1.423999e+02	20150213_STAG2gfpcf2_Prometa\MitoSys2\Calibration\mEGFPC1H2B_Noc\H2B-mCherry_mEGFP_1_R1_P1_K1_Ch2-Ch1.zen
2.892001e+01	1.453833e+02	20150213_STAG2gfpcf2_Prometa\MitoSys2\Calibration\mEGFPC1H2B_Noc\H2B-mCherry_mEGFP_1_R1_P1_K1_Ch2-Ch1.zen
2.898001e+01	1.398166e+02	20150213_STAG2gfpcf2_Prometa\MitoSys2\Calibration\mEGFPC1H2B_Noc\H2B-mCherry_mEGFP_1_R1_P1_K1_Ch2-Ch1.zen
2.904001e+01	1.462666e+02	20150213_STAG2gfpcf2_Prometa\MitoSys2\Calibration\mEGFPC1H2B_Noc\H2B-mCherry_mEGFP_1_R1_P1_K1_Ch2-Ch1.zen
2.910001e+01	1.371166e+02	20150213_STAG2gfpcf2_Prometa\MitoSys2\Calibration\mEGFPC1H2B_Noc\H2B-mCherry_mEGFP_1_R1_P1_K1_Ch2-Ch1.zen
2.916001e+01	1.395499e+02	20150213_STAG2gfpcf2_Prometa\MitoSys2\Calibration\mEGFPC1H2B_Noc\H2B-mCherry_mEGFP_1_R1_P1_K1_Ch2-Ch1.zen
2.922001e+01	1.437833e+02	20150213_STAG2gfpcf2_Prometa\MitoSys2\Calibration\mEGFPC1H2B_Noc\H2B-mCherry_mEGFP_1_R1_P1_K1_Ch2-Ch1.zen
2.928001e+01	1.412833e+02	20150213_STAG2gfpcf2_Prometa\MitoSys2\Calibration\mEGFPC1H2B_Noc\H2B-mCherry_mEGFP_1_R1_P1_K1_Ch2-Ch1.zen
2.934001e+01	1.406499e+02	20150213_STAG2gfpcf2_Prometa\MitoSys2\Calibration\mEGFPC1H2B_Noc\H2B-mCherry_mEGFP_1_R1_P1_K1_Ch2-Ch1.zen
2.940001e+01	1.421166e+02	20150213_STAG2gfpcf2_Prometa\MitoSys2\Calibration\mEGFPC1H2B_Noc\H2B-mCherry_mEGFP_1_R1_P1_K1_Ch2-Ch1.zen
2.946001e+01	1.398833e+02	20150213_STAG2gfpcf2_Prometa\MitoSys2\Calibration\mEGFPC1H2B_Noc\H2B-mCherry_mEGFP_1_R1_P1_K1_Ch2-Ch1.zen
2.952001e+01	1.337999e+02	20150213_STAG2gfpcf2_Prometa\MitoSys2\Calibration\mEGFPC1H2B_Noc\H2B-mCherry_mEGFP_1_R1_P1_K1_Ch2-Ch1.zen
2.958001e+01	1.373666e+02	20150213_STAG2gfpcf2_Prometa\MitoSys2\Calibration\mEGFPC1H2B_Noc\H2B-mCherry_mEGFP_1_R1_P1_K1_Ch2-Ch1.zen
2.964001e+01	1.528833e+02	20150213_STAG2gfpcf2_Prometa\MitoSys2\Calibration\mEGFPC1H2B_Noc\H2B-mCherry_mEGFP_1_R1_P1_K1_Ch2-Ch1.zen
2.970001e+01	1.405166e+02	20150213_STAG2gfpcf2_Prometa\MitoSys2\Calibration\mEGFPC1H2B_Noc\H2B-mCherry_mEGFP_1_R1_P1_K1_Ch2-Ch1.zen
2.976001e+01	1.404999e+02	20150213_STAG2gfpcf2_Prometa\MitoSys2\Calibration\mEGFPC1H2B_Noc\H2B-mCherry_mEGFP_1_R1_P1_K1_Ch2-Ch1.zen
2.982001e+01	1.358833e+02	20150213_STAG2gfpcf2_Prometa\MitoSys2\Calibration\mEGFPC1H2B_Noc\H2B-mCherry_mEGFP_1_R1_P1_K1_Ch2-Ch1.zen
2.988001e+01	1.537166e+02	20150213_STAG2gfpcf2_Prometa\MitoSys2\Calibration\mEGFPC1H2B_Noc\H2B-mCherry_mEGFP_1_R1_P1_K1_Ch2-Ch1.zen
[truncated: 13,501 more rows]
