# Supplementary material for: Absolute quantification of cohesin, CTCF and their regulators in human cells
Source: eLife. 2019 Jun 17;8:e46269. doi: 10.7554/eLife.46269 (PMC6606026; doi:10.7554/eLife.46269)
Supplement: Figure 2—source data 1. [file elife-46269-fig2-data1.zip › Figure 2 - source data 1/20150331_STAG1gfpch8_G2G1/2c_opt_time_col.res]

General								Correlation								Corrections
No	File name	Full path	Format	Clock	Duration	Channel mode	Annotation	Channel mode.1	Selection	1st	2nd	Frequency	Eval frequency	Mode	Detrend frequency	Offset Ch1	Amplitude Ch1	Rate Ch1	Offset Ch2	Amplitude Ch2	Rate Ch2	Xtalk Ch1	Xtalk Ch2	Labels Ch1	Labels Ch2	Interval1 1st	Interval1 2nd	Interval1 Ch1	Interval1 Ch2	Interval2 1st	Interval2 2nd	Interval2 Ch1	Interval2 Ch2	Bleaching Ch1	Bleaching Ch2	Bleaching Cross	BG Ch1	BG Ch2	BG Cross	Xtalk Ch1.1	Xtalk Ch2.1	Xtalk Cross	Total Ch1	Total Ch2	Total Cross	G0ave Ch1	G0std Ch1	G0ave Ch2	G0std Ch2
0	mEGFP_0_R1_P1_K1_Ch2-Ch1.zen	20150331_STAG1gfpch8_G2G1\MitoSys2\Calibration\mEGFPC1_G2\mEGFP_0_R1_P1_K1_Ch2-Ch1.zen	FA/ISS	20000	30.0	3		7	0	0	29.94	100000	2000	Scale	0	3.1	0	0.01	1.68	0	0.01	0.0	0	1	1	0	1	21.281	2.5610000000000004	0	1	21.281	2.5610000000000004	1.0392	1.0812	1	0.7294	0.1177	0.2923	1	1.0	1.0	0.7628	0.1445	0.2923	0.15605	0.011420999999999999	0.053833000000000006	0.085024
1	mEGFP_0_R1_P2_K1_Ch2-Ch1.zen	20150331_STAG1gfpch8_G2G1\MitoSys2\Calibration\mEGFPC1_G2\mEGFP_0_R1_P2_K1_Ch2-Ch1.zen	FA/ISS	20000	30.000999999999998	3		7	0	0	29.94	100000	2000	Scale	0	3.1	0	0.01	1.68	0	0.01	0.0	0	1	1	0	1	14.974	2.086	0	1	14.974	2.086	1.015	1.0194	1	0.6288	0.0376	0.1533	1	1.0	1.0	0.6406	0.0411	0.1533	0.19773	0.012214000000000001	0.040954000000000004	0.07379400000000001
2	mEGFP_0_R1_P3_K1_Ch2-Ch1.zen	20150331_STAG1gfpch8_G2G1\MitoSys2\Calibration\mEGFPC1_G2\mEGFP_0_R1_P3_K1_Ch2-Ch1.zen	FA/ISS	20000	30.0	3		7	0	0	29.94	100000	2000	Scale	0	3.1	0	0.01	1.68	0	0.01	0.0	0	1	1	0	1	20.167	2.299	0	1	20.167	2.299	1.013	1.0477	1	0.7162	0.0722	0.2266	1	1.0	1.0	0.7272	0.0842	0.2266	0.18073	0.018290999999999998	0.034987	0.11282
3	mEGFP_0_R1_P4_K1_Ch2-Ch1.zen	20150331_STAG1gfpch8_G2G1\MitoSys2\Calibration\mEGFPC1_G2\mEGFP_0_R1_P4_K1_Ch2-Ch1.zen	FA/ISS	20000	30.0	3		7	0	0	29.94	100000	2000	Scale	0	3.1	0	0.01	1.68	0	0.01	0.0	0	1	1	0	1	19.803	2.8539999999999996	0	1	19.803	2.8539999999999996	1.0713	1.1613	1	0.7106	0.1667	0.3431	1	1.0	1.0	0.7704	0.23	0.3431	0.17165	0.012838999999999998	0.025138999999999998	0.07106699999999999
4	mEGFP_0_R1_P5_K1_Ch2-Ch1.zen	20150331_STAG1gfpch8_G2G1\MitoSys2\Calibration\mEGFPC1_G2\mEGFP_0_R1_P5_K1_Ch2-Ch1.zen	FA/ISS	20000	30.0	3		7	0	0	29.94	100000	2000	Scale	0	3.1	0	0.01	1.68	0	0.01	0.0	0	1	1	0	1	21.469	2.617	0	1	21.469	2.617	1.0279	1.0566	1	0.7319	0.1277	0.3029	1	1.0	1.0	0.7557	0.1438	0.3029	0.17815	0.010989	0.029068	0.10465
5	mEGFP_2_R1_P1_K1_Ch2-Ch1.zen	20150331_STAG1gfpch8_G2G1\MitoSys2\Calibration\mEGFPC1_G2\mEGFP_2_R1_P1_K1_Ch2-Ch1.zen	FA/ISS	20000	30.0	3		7	0	0	29.94	100000	2000	Scale	0	3.1	0	0.01	1.68	0	0.01	0.0	0	1	1	0	1	66.345	4.398	0	1	66.345	4.398	0.9971	1.0737	1	0.9087	0.3809	0.5882	1	1.0	1.0	0.9059	0.4259	0.5882	0.065881	0.004664199999999999	0.07430700000000001	0.050151
6	mEGFP_2_R1_P2_K1_Ch2-Ch1.zen	20150331_STAG1gfpch8_G2G1\MitoSys2\Calibration\mEGFPC1_G2\mEGFP_2_R1_P2_K1_Ch2-Ch1.zen	FA/ISS	20000	30.0	3		7	0	0	29.94	100000	2000	Scale	0	3.1	0	0.01	1.68	0	0.01	0.0	0	1	1	0	1	63.821000000000005	4.235	0	1	63.821000000000005	4.235	1.0086	1.07	1	0.9051	0.3626	0.5729	1	1.0	1.0	0.9133	0.4047	0.5729	0.06880700000000001	0.0047829	0.033134	0.06046900000000001
7	mEGFP_2_R1_P3_K1_Ch2-Ch1.zen	20150331_STAG1gfpch8_G2G1\MitoSys2\Calibration\mEGFPC1_G2\mEGFP_2_R1_P3_K1_Ch2-Ch1.zen	FA/ISS	20000	30.0	3		7	0	0	29.94	100000	2000	Scale	0	3.1	0	0.01	1.68	0	0.01	0.0	0	1	1	0	1	59.732	4.114	0	1	59.732	4.114	1.0388	1.0959	1	0.8987	0.3481	0.5592	1	1.0	1.0	0.9355	0.4041	0.5592	0.07375599999999999	0.004575399999999999	0.045388	0.029779000000000003
8	mEGFP_2_R1_P4_K1_Ch2-Ch1.zen	20150331_STAG1gfpch8_G2G1\MitoSys2\Calibration\mEGFPC1_G2\mEGFP_2_R1_P4_K1_Ch2-Ch1.zen	FA/ISS	20000	30.0	3		7	0	0	29.94	100000	2000	Scale	0	3.1	0	0.01	1.68	0	0.01	0.0	0	1	1	0	1	70.156	4.485	0	1	70.156	4.485	0.9959	1.0362	1	0.9136	0.3905	0.5972	1	1.0	1.0	0.9096	0.4128	0.5972	0.05823300000000001	0.0032275	0.016587	0.039063
9	mEGFP_2_R1_P5_K1_Ch2-Ch1.zen	20150331_STAG1gfpch8_G2G1\MitoSys2\Calibration\mEGFPC1_G2\mEGFP_2_R1_P5_K1_Ch2-Ch1.zen	FA/ISS	20000	30.0	3		7	0	0	29.94	100000	2000	Scale	0	3.1	0	0.01	1.68	0	0.01	0.0	0	1	1	0	1	73.087	4.782	0	1	73.087	4.782	1.0055	1.1763	1	0.9169	0.4178	0.6187	1	1.0	1.0	0.9222	0.5306	0.6187	0.057076	0.0023899	0.024531999999999998	0.044978
10	mEGFP_2_R1_P6_K1_Ch2-Ch1.zen	20150331_STAG1gfpch8_G2G1\MitoSys2\Calibration\mEGFPC1_G2\mEGFP_2_R1_P6_K1_Ch2-Ch1.zen	FA/ISS	20000	30.0	3	x	7	0	0	29.94	100000	2000	Scale	0	3.1	0	0.01	1.68	0	0.01	0.0	0	1	1	0	1	54.838	4.006	0	1	54.838	4.006	1.1958	1.2755	1	0.8805	0.3058	0.5053	1	1.0	1.0	1.0552	0.4016	0.5053	0.06312899999999999	0.018772	0.026554	0.14476
11	mEGFP_highExp_0_R1_P1_K1_Ch2-Ch1.zen	20150331_STAG1gfpch8_G2G1\MitoSys2\Calibration\mEGFPC1_G2\mEGFP_highExp_0_R1_P1_K1_Ch2-Ch1.zen	FA/ISS	20000	30.0	3		7	0	0	29.94	100000	2000	Scale	0	3.1	0	0.01	1.68	0	0.01	0.0	0	1	1	0	1	113.541	6.452999999999999	0	1	113.541	6.452999999999999	1.0276	1.3409	1	0.9461	0.544	0.7172	1	1.0	1.0	0.9729	0.7937	0.7172	0.035855	0.0046595	0.015205000000000002	0.054977
12	mEGFP_highExp_0_R1_P2_K1_Ch2-Ch1.zen	20150331_STAG1gfpch8_G2G1\MitoSys2\Calibration\mEGFPC1_G2\mEGFP_highExp_0_R1_P2_K1_Ch2-Ch1.zen	FA/ISS	20000	30.0	3		7	0	0	29.94	100000	2000	Scale	0	3.1	0	0.01	1.68	0	0.01	0.0	0	1	1	0	1	147.998	7.443	0	1	147.998	7.443	1.0113	1.0711	1	0.9586	0.5973	0.7566	1	1.0	1.0	0.9696	0.6521	0.7566	0.030382	0.00096536	0.021246	0.020773
13	mEGFP_highExp_0_R1_P3_K1_Ch2-Ch1.zen	20150331_STAG1gfpch8_G2G1\MitoSys2\Calibration\mEGFPC1_G2\mEGFP_highExp_0_R1_P3_K1_Ch2-Ch1.zen	FA/ISS	20000	30.0	3		7	0	0	29.94	100000	2000	Scale	0	3.1	0	0.01	1.68	0	0.01	0.0	0	1	1	0	1	144.73	7.266	0	1	144.73	7.266	1.052	1.1872	1	0.9575	0.5878	0.7502	1	1.0	1.0	1.0084	0.7309	0.7502	0.031076999999999997	0.0015407	0.026383999999999998	0.023483
14	mEGFP_highExp_0_R1_P4_K1_Ch2-Ch1.zen	20150331_STAG1gfpch8_G2G1\MitoSys2\Calibration\mEGFPC1_G2\mEGFP_highExp_0_R1_P4_K1_Ch2-Ch1.zen	FA/ISS	20000	30.0	3	x	7	0	0	29.94	100000	2000	Scale	0	3.1	0	0.01	1.68	0	0.01	0.0	0	1	1	0	1	86.68	5.272	0	1	86.68	5.272	0.9520000000000001	1.4754	1	0.9291	0.4588	0.6525	1	1.0	1.0	0.8825	0.7777	0.6525	0.026717	0.0045563	0.019264	0.06324400000000001
15	mEGFP_highExp_0_R1_P5_K1_Ch2-Ch1.zen	20150331_STAG1gfpch8_G2G1\MitoSys2\Calibration\mEGFPC1_G2\mEGFP_highExp_0_R1_P5_K1_Ch2-Ch1.zen	FA/ISS	20000	30.0	3		7	0	0	29.94	100000	2000	Scale	0	3.1	0	0.01	1.68	0	0.01	0.0	0	1	1	0	1	151.391	7.632999999999999	0	1	151.391	7.632999999999999	0.9705	0.9826	1	0.9594	0.6075	0.7634	1	1.0	1.0	0.9305	0.5937	0.7634	0.030683	0.0013575	0.037308999999999995	0.030137
16	mEGFP_highExp_0_R1_P6_K1_Ch2-Ch1.zen	20150331_STAG1gfpch8_G2G1\MitoSys2\Calibration\mEGFPC1_G2\mEGFP_highExp_0_R1_P6_K1_Ch2-Ch1.zen	FA/ISS	20000	30.0	3		7	0	0	29.94	100000	2000	Scale	0	3.1	0	0.01	1.68	0	0.01	0.0	0	1	1	0	1	90.41	5.3420000000000005	0	1	90.41	5.3420000000000005	0.9998	1.1622	1	0.9323	0.4646	0.6579999999999999	1	1.0	1.0	0.9321	0.5747	0.6579999999999999	0.026085	0.0023958	0.025693	0.037074
17	mEGFP_H2B-mCherry_1_R1_P1_K1_Ch2-Ch1.zen	20150331_STAG1gfpch8_G2G1\MitoSys2\Calibration\mEGFPC1H2B_G2\mEGFP_H2B-mCherry_1_R1_P1_K1_Ch2-Ch1.zen	FA/ISS	20000	30.0	3		7	0	0	29.94	100000	2000	Scale	0	3.1	0	0.01	1.68	0	0.01	0.048	0	1	1	0	1	120.304	117.184	0	1	120.304	117.184	1.0269	1.7371	1	0.9492	0.9679	0.9585	1	0.8921	0.9444	0.9753	1.5407	0.9044	0.034988	0.0011300000000000001	0.013075	0.012846000000000002
18	mEGFP_H2B-mCherry_1_R1_P2_K1_Ch2-Ch1.zen	20150331_STAG1gfpch8_G2G1\MitoSys2\Calibration\mEGFPC1H2B_G2\mEGFP_H2B-mCherry_1_R1_P2_K1_Ch2-Ch1.zen	FA/ISS	20000	30.0	3		7	0	0	29.94	100000	2000	Scale	0	3.1	0	0.01	1.68	0	0.01	0.048	0	1	1	0	1	111.257	197.66400000000002	0	1	111.257	197.66400000000002	1.0053	2.4863	1	0.9451	0.9805	0.9626	1	0.9387	0.9688	0.9502	2.3364	0.9323	0.038075	0.0026018	0.002124	0.0025485
19	mEGFP_H2B-mCherry_1_R1_P3_K1_Ch2-Ch1.zen	20150331_STAG1gfpch8_G2G1\MitoSys2\Calibration\mEGFPC1H2B_G2\mEGFP_H2B-mCherry_1_R1_P3_K1_Ch2-Ch1.zen	FA/ISS	20000	30.0	3		7	0	0	29.94	100000	2000	Scale	0	3.1	0	0.01	1.68	0	0.01	0.048	0	1	1	0	1	108.75200000000001	224.986	0	1	108.75200000000001	224.986	0.9846	3.0976	1	0.9438	0.9831	0.9632	1	0.9479	0.9736	0.9288	2.947	0.9376	0.036736000000000005	0.0046145000000000005	0.0017695999999999999	0.0024094
20	mEGFP_H2B-mCherry_1_R1_P4_K1_Ch2-Ch1.zen	20150331_STAG1gfpch8_G2G1\MitoSys2\Calibration\mEGFPC1H2B_G2\mEGFP_H2B-mCherry_1_R1_P4_K1_Ch2-Ch1.zen	FA/ISS	20000	30.0	3		7	0	0	29.94	100000	2000	Scale	0	3.1	0	0.01	1.68	0	0.01	0.048	0	1	1	0	1	100.074	8.052	0	1	100.074	8.052	0.9653	1.1193	1	0.9390000000000001	0.6226	0.7642	1	0.1608	0.3957	0.9053	0.0567	0.1786	0.04235	0.0026127	0.023537	0.024113
21	mEGFP_H2B-mCherry_1_R1_P5_K1_Ch2-Ch1.zen	20150331_STAG1gfpch8_G2G1\MitoSys2\Calibration\mEGFPC1H2B_G2\mEGFP_H2B-mCherry_1_R1_P5_K1_Ch2-Ch1.zen	FA/ISS	20000	30.0	3		7	0	0	29.94	100000	2000	Scale	0	3.1	0	0.01	1.68	0	0.01	0.048	0	1	1	0	1	99.978	6.9270000000000005	0	1	99.978	6.9270000000000005	0.992	1.055	1	0.9393	0.5719	0.733	1	0.0897	0.2994	0.9316	0.0064	0.0539	0.041023000000000004	0.0016887999999999998	0.032261	0.01867
22	mEGFP_H2B-mCherry_1_R1_P6_K1_Ch2-Ch1.zen	20150331_STAG1gfpch8_G2G1\MitoSys2\Calibration\mEGFPC1H2B_G2\mEGFP_H2B-mCherry_1_R1_P6_K1_Ch2-Ch1.zen	FA/ISS	20000	30.0	3		7	0	0	29.94	100000	2000	Scale	0	3.1	0	0.01	1.68	0	0.01	0.048	0	1	1	0	1	109.338	7.912999999999999	0	1	109.338	7.912999999999999	0.982	1.0076	1	0.9442	0.6205	0.7654	1	0.1129	0.3359	0.9267	0.0177	0.1202	0.035481	0.0013292	0.019649	0.013191999999999999
23	mEGFP_H2B-mCherry_2_R1_P1_K1_Ch2-Ch1.zen	20150331_STAG1gfpch8_G2G1\MitoSys2\Calibration\mEGFPC1H2B_G2\mEGFP_H2B-mCherry_2_R1_P1_K1_Ch2-Ch1.zen	FA/ISS	20000	30.0	3		7	0	0	29.94	100000	2000	Scale	0	3.1	0	0.01	1.68	0	0.01	0.048	0	1	1	0	1	64.479	219.615	0	1	64.479	219.615	0.9928	2.5380000000000003	1	0.9062	0.9829	0.9438	1	0.9686	0.9842	0.8994	2.4484	0.9287	0.052551	0.0051122	0.0032321999999999997	0.0025739
24	mEGFP_H2B-mCherry_2_R1_P2_K1_Ch2-Ch1.zen	20150331_STAG1gfpch8_G2G1\MitoSys2\Calibration\mEGFPC1H2B_G2\mEGFP_H2B-mCherry_2_R1_P2_K1_Ch2-Ch1.zen	FA/ISS	20000	30.0	3		7	0	0	29.94	100000	2000	Scale	0	3.1	0	0.01	1.68	0	0.01	0.048	0	1	1	0	1	63.566	221.52599999999998	0	1	63.566	221.52599999999998	0.9979	1.9268	1	0.9048	0.9840000000000001	0.9436	1	0.9711	0.9854	0.9029	1.8597	0.9297	0.056469000000000005	0.0059098	0.0008378	0.0018524000000000001
25	mEGFP_H2B-mCherry_2_R1_P3_K1_Ch2-Ch1.zen	20150331_STAG1gfpch8_G2G1\MitoSys2\Calibration\mEGFPC1H2B_G2\mEGFP_H2B-mCherry_2_R1_P3_K1_Ch2-Ch1.zen	FA/ISS	20000	30.0	3		7	0	0	29.94	100000	2000	Scale	0	3.1	0	0.01	1.68	0	0.01	0.048	0	1	1	0	1	62.873999999999995	203.64700000000002	0	1	62.873999999999995	203.64700000000002	0.9957	2.1475	1	0.9038	0.9823	0.9422	1	0.9684	0.9841	0.8997	2.0674	0.9271	0.05584	0.0080036	0.0011080999999999999	0.0022135
26	mEGFP_H2B-mCherry_2_R1_P4_K1_Ch2-Ch1.zen	20150331_STAG1gfpch8_G2G1\MitoSys2\Calibration\mEGFPC1H2B_G2\mEGFP_H2B-mCherry_2_R1_P4_K1_Ch2-Ch1.zen	FA/ISS	20000	30.0	3		7	0	0	29.94	100000	2000	Scale	0	3.1	0	0.01	1.68	0	0.01	0.048	0	1	1	0	1	52.141000000000005	6.01	0	1	52.141000000000005	6.01	1.0961	1.0743	1	0.8842	0.5152	0.6744	1	0.3371	0.5779	0.9744	0.0953	0.2774	0.059744000000000005	0.009727	0.023591	0.084095
27	mEGFP_H2B-mCherry_2_R1_P5_K1_Ch2-Ch1.zen	20150331_STAG1gfpch8_G2G1\MitoSys2\Calibration\mEGFPC1H2B_G2\mEGFP_H2B-mCherry_2_R1_P5_K1_Ch2-Ch1.zen	FA/ISS	20000	30.0	3		7	0	0	29.94	100000	2000	Scale	0	3.1	0	0.01	1.68	0	0.01	0.048	0	1	1	0	1	54.896	4.998	0	1	54.896	4.998	1.0312	1.0281	1	0.8901	0.4331	0.6209	1	0.2157	0.4642	0.9195	0.0163	0.1153	0.061274	0.0014383	0.015201	0.028051
28	mEGFP_H2B-mCherry_2_R1_P6_K1_Ch2-Ch1.zen	20150331_STAG1gfpch8_G2G1\MitoSys2\Calibration\mEGFPC1H2B_G2\mEGFP_H2B-mCherry_2_R1_P6_K1_Ch2-Ch1.zen	FA/ISS	20000	30.0	3		7	0	0	29.94	100000	2000	Scale	0	3.1	0	0.01	1.68	0	0.01	0.048	0	1	1	0	1	50.723	7.045	0	1	50.723	7.045	1.0353	2.1512	1	0.8803	0.5531	0.695	1	0.3975	0.6204	0.9127	0.4802	0.3383	0.06498	0.010336	0.017751	0.067005
29	mEGFP_H2B-mCherry_3_R1_P1_K1_Ch2-Ch1.zen	20150331_STAG1gfpch8_G2G1\MitoSys2\Calibration\mEGFPC1H2B_G2\mEGFP_H2B-mCherry_3_R1_P1_K1_Ch2-Ch1.zen	FA/ISS	20000	30.0	3		7	0	0	29.94	100000	2000	Scale	0	3.1	0	0.01	1.68	0	0.01	0.048	0	1	1	0	1	72.382	322.55	0	1	72.382	322.55	1.0104	2.6455	1	0.9162	0.9884	0.9516	1	0.9762	0.988	0.9261	2.5776	0.9402	0.044825	0.006572399999999999	0.0011298	0.0016672
30	mEGFP_H2B-mCherry_3_R1_P2_K1_Ch2-Ch1.zen	20150331_STAG1gfpch8_G2G1\MitoSys2\Calibration\mEGFPC1H2B_G2\mEGFP_H2B-mCherry_3_R1_P2_K1_Ch2-Ch1.zen	FA/ISS	20000	30.0	3		7	0	0	29.94	100000	2000	Scale	0	3.1	0	0.01	1.68	0	0.01	0.048	0	1	1	0	1	68.314	262.17900000000003	0	1	68.314	262.17900000000003	0.9945	2.3008	1	0.9113	0.9862	0.948	1	0.9733	0.9866	0.9059999999999999	2.2316	0.9352	0.049581	0.007201000000000001	0.0018839000000000002	0.0024176
31	mEGFP_H2B-mCherry_3_R1_P3_K1_Ch2-Ch1.zen	20150331_STAG1gfpch8_G2G1\MitoSys2\Calibration\mEGFPC1H2B_G2\mEGFP_H2B-mCherry_3_R1_P3_K1_Ch2-Ch1.zen	FA/ISS	20000	30.0	3		7	0	0	29.94	100000	2000	Scale	0	3.1	0	0.01	1.68	0	0.01	0.048	0	1	1	0	1	69.257	302.566	0	1	69.257	302.566	1.0055	1.7847	1	0.9126	0.9877	0.9494	1	0.9757	0.9878	0.9178	1.7323	0.9377	0.050956	0.0014567	0.0050786	0.0050873
32	mEGFP_H2B-mCherry_3_R1_P4_K1_Ch2-Ch1.zen	20150331_STAG1gfpch8_G2G1\MitoSys2\Calibration\mEGFPC1H2B_G2\mEGFP_H2B-mCherry_3_R1_P4_K1_Ch2-Ch1.zen	FA/ISS	20000	30.0	3		7	0	0	29.94	100000	2000	Scale	0	3.1	0	0.01	1.68	0	0.01	0.048	0	1	1	0	1	57.388000000000005	8.289	0	1	57.388000000000005	8.289	1.0729	1.2429	1	0.8943	0.6284	0.7496	1	0.4381	0.6617	0.963	0.3053	0.4297	0.055221000000000006	0.0040117	0.025693999999999998	0.024423
33	mEGFP_H2B-mCherry_3_R1_P5_K1_Ch2-Ch1.zen	20150331_STAG1gfpch8_G2G1\MitoSys2\Calibration\mEGFPC1H2B_G2\mEGFP_H2B-mCherry_3_R1_P5_K1_Ch2-Ch1.zen	FA/ISS	20000	30.0	3		7	0	0	29.94	100000	2000	Scale	0	3.1	0	0.01	1.68	0	0.01	0.048	0	1	1	0	1	64.21300000000001	7.505	0	1	64.21300000000001	7.505	0.9899	1.0176	1	0.9058	0.6019	0.7384	1	0.3464	0.5885	0.8962	0.1407	0.3468	0.055980999999999996	0.0022692	0.019008	0.0157
34	mEGFP_H2B-mCherry_3_R1_P6_K1_Ch2-Ch1.zen	20150331_STAG1gfpch8_G2G1\MitoSys2\Calibration\mEGFPC1H2B_G2\mEGFP_H2B-mCherry_3_R1_P6_K1_Ch2-Ch1.zen	FA/ISS	20000	30.0	3		7	0	0	29.94	100000	2000	Scale	0	3.1	0	0.01	1.68	0	0.01	0.048	0	1	1	0	1	60.842	6.482	0	1	60.842	6.482	1.0002	1.002	1	0.9009999999999999	0.5485	0.703	1	0.3001	0.5478	0.9011	0.0837	0.2738	0.065929	0.0013825999999999999	0.024222999999999998	0.014597999999999998
35	mEGFP_H2B-mCherry_4_R1_P1_K1_Ch2-Ch1.zen	20150331_STAG1gfpch8_G2G1\MitoSys2\Calibration\mEGFPC1H2B_G2\mEGFP_H2B-mCherry_4_R1_P1_K1_Ch2-Ch1.zen	FA/ISS	20000	30.0	3		7	0	0	29.94	100000	2000	Scale	0	3.1	0	0.01	1.68	0	0.01	0.048	0	1	1	0	1	161.95	209.54	0	1	161.95	209.54	1.0081	2.1676	1	0.9621	0.9831	0.9725	1	0.9229999999999999	0.9607	0.97	2.0146	0.934	0.02276	0.0026035	0.0025210000000000002	0.0019521
36	mEGFP_H2B-mCherry_4_R1_P2_K1_Ch2-Ch1.zen	20150331_STAG1gfpch8_G2G1\MitoSys2\Calibration\mEGFPC1H2B_G2\mEGFP_H2B-mCherry_4_R1_P2_K1_Ch2-Ch1.zen	FA/ISS	20000	30.0	3		7	0	0	29.94	100000	2000	Scale	0	3.1	0	0.01	1.68	0	0.01	0.048	0	1	1	0	1	153.002	177.15200000000002	0	1	153.002	177.15200000000002	0.9992	2.783	1	0.9599	0.9783	0.9690000000000001	1	0.9071	0.9523	0.9591	2.5491	0.9223	0.02356	0.0036201999999999996	0.0009271	0.0028696
37	mEGFP_H2B-mCherry_4_R1_P3_K1_Ch2-Ch1.zen	20150331_STAG1gfpch8_G2G1\MitoSys2\Calibration\mEGFPC1H2B_G2\mEGFP_H2B-mCherry_4_R1_P3_K1_Ch2-Ch1.zen	FA/ISS	20000	30.0	3		7	0	0	29.94	100000	2000	Scale	0	3.1	0	0.01	1.68	0	0.01	0.048	0	1	1	0	1	158.076	243.16299999999998	0	1	158.076	243.16299999999998	0.9986	2.1616	1	0.9612	0.9851	0.9731	1	0.9338	0.9663	0.9598	2.0285	0.94	0.023665000000000002	0.0028596	0.0017733	0.0023940999999999997
38	mEGFP_H2B-mCherry_4_R1_P4_K1_Ch2-Ch1.zen	20150331_STAG1gfpch8_G2G1\MitoSys2\Calibration\mEGFPC1H2B_G2\mEGFP_H2B-mCherry_4_R1_P4_K1_Ch2-Ch1.zen	FA/ISS	20000	30.0	3		7	0	0	29.94	100000	2000	Scale	0	3.1	0	0.01	1.68	0	0.01	0.048	0	1	1	0	1	156.707	9.952	0	1	156.707	9.952	1.0679	1.0575	1	0.9606	0.6904	0.8144	1	0.0606	0.2449	1.0271	0.0063	0.0742	0.024777	0.0027629	0.012329999999999999	0.036385
39	mEGFP_H2B-mCherry_4_R1_P5_K1_Ch2-Ch1.zen	20150331_STAG1gfpch8_G2G1\MitoSys2\Calibration\mEGFPC1H2B_G2\mEGFP_H2B-mCherry_4_R1_P5_K1_Ch2-Ch1.zen	FA/ISS	20000	30.0	3		7	0	0	29.94	100000	2000	Scale	0	3.1	0	0.01	1.68	0	0.01	0.048	0	1	1	0	1	129.208	10.418	0	1	129.208	10.418	0.9741	1.2104	1	0.9528	0.6993	0.8162	1	0.1555	0.3926	0.9275	0.1032	0.2233	0.028356	0.0014812000000000002	0.014483000000000001	0.014544
40	mEGFP_H2B-mCherry_4_R1_P6_K1_Ch2-Ch1.zen	20150331_STAG1gfpch8_G2G1\MitoSys2\Calibration\mEGFPC1H2B_G2\mEGFP_H2B-mCherry_4_R1_P6_K1_Ch2-Ch1.zen	FA/ISS	20000	30.0	3		7	0	0	29.94	100000	2000	Scale	0	3.1	0	0.01	1.68	0	0.01	0.048	0	1	1	0	1	139.0	9.618	0	1	139.0	9.618	0.9961	1.0652	1	0.9557	0.6805	0.8064	1	0.0947	0.3057	0.9518	0.0262	0.1277	0.019769	0.0029443	0.024671000000000002	0.029299000000000002
41	mEGFP_H2B-mCherry_5_R1_P1_K1_Ch2-Ch1.zen	20150331_STAG1gfpch8_G2G1\MitoSys2\Calibration\mEGFPC1H2B_G2\mEGFP_H2B-mCherry_5_R1_P1_K1_Ch2-Ch1.zen	FA/ISS	20000	30.0	3		7	0	0	29.94	100000	2000	Scale	0	3.1	0	0.01	1.68	0	0.01	0.048	0	1	1	0	1	13.446	192.166	0	1	13.446	192.166	1.0432	1.4193	1	0.5911	0.9815	0.7617	1	0.9929	0.9965	0.6243	1.3879	0.759	0.16727	0.0054996	0.004728199999999999	0.0037963999999999997
42	mEGFP_H2B-mCherry_5_R1_P2_K1_Ch2-Ch1.zen	20150331_STAG1gfpch8_G2G1\MitoSys2\Calibration\mEGFPC1H2B_G2\mEGFP_H2B-mCherry_5_R1_P2_K1_Ch2-Ch1.zen	FA/ISS	20000	30.0	3		7	0	0	29.94	100000	2000	Scale	0	3.1	0	0.01	1.68	0	0.01	0.048	0	1	1	0	1	12.727	199.201	0	1	12.727	199.201	0.9842	1.9542	1	0.5720000000000001	0.9821	0.7495	1	0.9935	0.9967	0.5599	1.9173	0.747	0.1775	0.033966	0.0013831	0.0020634
43	mEGFP_H2B-mCherry_5_R1_P3_K1_Ch2-Ch1.zen	20150331_STAG1gfpch8_G2G1\MitoSys2\Calibration\mEGFPC1H2B_G2\mEGFP_H2B-mCherry_5_R1_P3_K1_Ch2-Ch1.zen	FA/ISS	20000	30.0	3		7	0	0	29.94	100000	2000	Scale	0	3.1	0	0.01	1.68	0	0.01	0.048	0	1	1	0	1	12.69	195.243	0	1	12.69	195.243	1.0022	1.8807	1	0.5718	0.9807	0.7488	1	0.993	0.9965	0.5734	1.8413	0.7461	0.19563	0.0084954	0.0091722	0.009086
44	mEGFP_H2B-mCherry_5_R1_P4_K1_Ch2-Ch1.zen	20150331_STAG1gfpch8_G2G1\MitoSys2\Calibration\mEGFPC1H2B_G2\mEGFP_H2B-mCherry_5_R1_P4_K1_Ch2-Ch1.zen	FA/ISS	20000	30.0	3		7	0	0	29.94	100000	2000	Scale	0	3.1	0	0.01	1.68	0	0.01	0.048	0	1	1	0	1	11.069	3.404	0	1	11.069	3.404	1.0459	1.1143	1	0.5171	0.249	0.3587	1	0.7090000000000001	0.8420000000000001	0.55	0.1521	0.2451	0.18775	0.010604	0.042535	0.026181
45	mEGFP_H2B-mCherry_5_R1_P5_K1_Ch2-Ch1.zen	20150331_STAG1gfpch8_G2G1\MitoSys2\Calibration\mEGFPC1H2B_G2\mEGFP_H2B-mCherry_5_R1_P5_K1_Ch2-Ch1.zen	FA/ISS	20000	30.0	3		7	0	0	29.94	100000	2000	Scale	0	3.1	0	0.01	1.68	0	0.01	0.048	0	1	1	0	1	9.82	3.042	0	1	9.82	3.042	1.1321	1.0995	1	0.4668	0.1985	0.3033	1	0.7132	0.8445	0.5561	0.10400000000000001	0.19699999999999998	0.20356	0.032629000000000005	0.021515	0.082092
46	mEGFP_H2B-mCherry_5_R1_P6_K1_Ch2-Ch1.zen	20150331_STAG1gfpch8_G2G1\MitoSys2\Calibration\mEGFPC1H2B_G2\mEGFP_H2B-mCherry_5_R1_P6_K1_Ch2-Ch1.zen	FA/ISS	20000	30.0	3		7	0	0	29.94	100000	2000	Scale	0	3.1	0	0.01	1.68	0	0.01	0.048	0	1	1	0	1	10.788	3.2430000000000003	0	1	10.788	3.2430000000000003	1.0649	1.1702	1	0.5052	0.2226	0.3347	1	0.7024	0.838	0.5511	0.1433	0.2196	0.22055999999999998	0.02146	0.049292	0.020087999999999998
47	mEGFP_H2B-mCherry_6_R1_P1_K1_Ch2-Ch1.zen	20150331_STAG1gfpch8_G2G1\MitoSys2\Calibration\mEGFPC1H2B_G2\mEGFP_H2B-mCherry_6_R1_P1_K1_Ch2-Ch1.zen	FA/ISS	20000	30.0	3		7	0	0	29.94	100000	2000	Scale	0	3.1	0	0.01	1.68	0	0.01	0.048	0	1	1	0	1	61.695	387.12800000000004	0	1	61.695	387.12800000000004	0.9808	2.2101	1	0.902	0.9907	0.9453	1	0.9836	0.9918	0.8838	2.1674	0.9374	0.052002	0.007821999999999999	0.0015729000000000001	0.0015436
48	mEGFP_H2B-mCherry_6_R1_P2_K1_Ch2-Ch1.zen	20150331_STAG1gfpch8_G2G1\MitoSys2\Calibration\mEGFPC1H2B_G2\mEGFP_H2B-mCherry_6_R1_P2_K1_Ch2-Ch1.zen	FA/ISS	20000	30.0	3		7	0	0	29.94	100000	2000	Scale	0	3.1	0	0.01	1.68	0	0.01	0.048	0	1	1	0	1	62.643	331.18800000000005	0	1	62.643	331.18800000000005	0.9902	2.2769999999999997	1	0.9034	0.9888	0.9452	1	0.98	0.9899	0.8941	2.2236	0.9356	0.050557	0.0041909	0.0018928	0.0014624
49	mEGFP_H2B-mCherry_6_R1_P3_K1_Ch2-Ch1.zen	20150331_STAG1gfpch8_G2G1\MitoSys2\Calibration\mEGFPC1H2B_G2\mEGFP_H2B-mCherry_6_R1_P3_K1_Ch2-Ch1.zen	FA/ISS	20000	30.0	3		7	0	0	29.94	100000	2000	Scale	0	3.1	0	0.01	1.68	0	0.01	0.048	0	1	1	0	1	64.057	412.277	0	1	64.057	412.277	0.9402	2.5985	1	0.9056	0.991	0.9473	1	0.9835	0.9917	0.8487	2.551	0.9395	0.05088	0.0076882	0.00072531	0.0013275000000000001
50	mEGFP_H2B-mCherry_6_R1_P4_K1_Ch2-Ch1.zen	20150331_STAG1gfpch8_G2G1\MitoSys2\Calibration\mEGFPC1H2B_G2\mEGFP_H2B-mCherry_6_R1_P4_K1_Ch2-Ch1.zen	FA/ISS	20000	30.0	3		7	0	0	29.94	100000	2000	Scale	0	3.1	0	0.01	1.68	0	0.01	0.048	0	1	1	0	1	63.123000000000005	6.057	0	1	63.123000000000005	6.057	1.0327	1.0431	1	0.9042	0.5206	0.6861	1	0.2478	0.4976	0.9352	0.0539	0.2084	0.053166	0.0020671	0.026202	0.031096
51	mEGFP_H2B-mCherry_6_R1_P5_K1_Ch2-Ch1.zen	20150331_STAG1gfpch8_G2G1\MitoSys2\Calibration\mEGFPC1H2B_G2\mEGFP_H2B-mCherry_6_R1_P5_K1_Ch2-Ch1.zen	FA/ISS	20000	30.0	3		7	0	0	29.94	100000	2000	Scale	0	3.1	0	0.01	1.68	0	0.01	0.048	0	1	1	0	1	67.122	6.272	0	1	67.122	6.272	0.9848	1.0243	1	0.9097	0.5361	0.6983	1	0.2369	0.4866	0.8952	0.0547	0.2086	0.054997000000000004	0.0016901	0.0042388999999999994	0.016225999999999997
52	mEGFP_H2B-mCherry_6_R1_P6_K1_Ch2-Ch1.zen	20150331_STAG1gfpch8_G2G1\MitoSys2\Calibration\mEGFPC1H2B_G2\mEGFP_H2B-mCherry_6_R1_P6_K1_Ch2-Ch1.zen	FA/ISS	20000	30.0	3	x	7	0	0	29.94	100000	2000	Scale	0	3.1	0	0.01	1.68	0	0.01	0.048	0	1	1	0	1	56.132	6.388999999999999	0	1	56.132	6.388999999999999	0.973	1.1152	1	0.8905	0.5385	0.6923	1	0.33399999999999996	0.5764	0.8639	0.1367	0.2924	0.046975	0.009193000000000002	0.031025999999999998	0.032318
53	TR1_2_W0001_P0051_T0001_R1_P1_K1_Ch2-Ch1.zen	20150331_STAG1gfpch8_G2G1\MitoSys2\LSM\STAG1-EGFP_G1_14_20h_afterRelease\DE_W0001_P0001\DE_2_W0001_P0001_T0003\TR1_W0001_P0051\TR1_2_W0001_P0051_T0001_R1_P1_K1_Ch2-Ch1.zen	FA/ISS	20000	30.0	3		7	0	0	29.94	100000	2000	Scale	0	3.1	0	0.01	1.68	0	0.01	0.048	0	1	1	0	1	25.909000000000002	336.66900000000004	0	1	25.909000000000002	336.66900000000004	1.6627	1.9901	1	0.7659	0.9892	0.8702	1	0.9924	0.9962	1.3411	1.9591	0.8669	0.10747999999999999	0.016313	0.0011905999999999998	0.0015424000000000002
54	TR1_2_W0001_P0051_T0001_R1_P2_K1_Ch2-Ch1.zen	20150331_STAG1gfpch8_G2G1\MitoSys2\LSM\STAG1-EGFP_G1_14_20h_afterRelease\DE_W0001_P0001\DE_2_W0001_P0001_T0003\TR1_W0001_P0051\TR1_2_W0001_P0051_T0001_R1_P2_K1_Ch2-Ch1.zen	FA/ISS	20000	30.0	3		7	0	0	29.94	100000	2000	Scale	0	3.1	0	0.01	1.68	0	0.01	0.048	0	1	1	0	1	16.573	192.225	0	1	16.573	192.225	2.0709999999999997	2.414	1	0.6446	0.9813	0.7948	1	0.9916	0.9958	1.4937	2.3626	0.7914	0.21176	0.051434	0.0029042	0.0029743
55	TR1_2_W0001_P0051_T0001_R1_P3_K1_Ch2-Ch1.zen	20150331_STAG1gfpch8_G2G1\MitoSys2\LSM\STAG1-EGFP_G1_14_20h_afterRelease\DE_W0001_P0001\DE_2_W0001_P0001_T0003\TR1_W0001_P0051\TR1_2_W0001_P0051_T0001_R1_P3_K1_Ch2-Ch1.zen	FA/ISS	20000	30.0	3		7	0	0	29.94	100000	2000	Scale	0	3.1	0	0.01	1.68	0	0.01	0.048	0	1	1	0	1	26.771	333.384	0	1	26.771	333.384	2.127	2.4191	1	0.7704	0.9891	0.8726	1	0.9922	0.9961	1.7485	2.3818	0.8692	0.088939	0.037076	0.0013834000000000001	0.0014456
56	TR1_2_W0001_P0051_T0001_R1_P4_K1_Ch2-Ch1.zen	20150331_STAG1gfpch8_G2G1\MitoSys2\LSM\STAG1-EGFP_G1_14_20h_afterRelease\DE_W0001_P0001\DE_2_W0001_P0001_T0003\TR1_W0001_P0051\TR1_2_W0001_P0051_T0001_R1_P4_K1_Ch2-Ch1.zen	FA/ISS	20000	30.0	3	x	7	0	0	29.94	100000	2000	Scale	0	3.1	0	0.01	1.68	0	0.01	0.048	0	1	1	0	1	2.594	3.775	0	1	2.594	3.775	1.0518	1.194	1	0.04	0.3024	-0.1095	1	0.9346	0.9667	0.0294	0.3652	-0.1028	0.073199	0.083891	0.025963	0.038592
57	TR1_2_W0001_P0051_T0001_R1_P5_K1_Ch2-Ch1.zen	20150331_STAG1gfpch8_G2G1\MitoSys2\LSM\STAG1-EGFP_G1_14_20h_afterRelease\DE_W0001_P0001\DE_2_W0001_P0001_T0003\TR1_W0001_P0051\TR1_2_W0001_P0051_T0001_R1_P5_K1_Ch2-Ch1.zen	FA/ISS	20000	30.0	3	x	7	0	0	29.94	100000	2000	Scale	0	3.1	0	0.01	1.68	0	0.01	0.048	0	1	1	0	1	5.132999999999999	38.069	0	1	5.132999999999999	38.069	0.9832	0.7402	1	0.1567	0.9096	0.377	1	0.9866	0.9933	0.1491	0.6493	0.3743	0.076174	0.036399	0.0034423	0.0038180999999999996
58	TR1_2_W0001_P0051_T0001_R1_P6_K1_Ch2-Ch1.zen	20150331_STAG1gfpch8_G2G1\MitoSys2\LSM\STAG1-EGFP_G1_14_20h_afterRelease\DE_W0001_P0001\DE_2_W0001_P0001_T0003\TR1_W0001_P0051\TR1_2_W0001_P0051_T0001_R1_P6_K1_Ch2-Ch1.zen	FA/ISS	20000	30.0	3		7	0	0	29.94	100000	2000	Scale	0	3.1	0	0.01	1.68	0	0.01	0.048	0	1	1	0	1	19.59	246.183	0	1	19.59	246.183	2.2221	2.6889	1	0.6928	0.9849	0.8255	1	0.9921	0.996	1.6974	2.6399	0.8222	0.14240999999999998	0.043976	0.0023187	0.0020484
59	TR1_2_W0001_P0126_T0001_R1_P1_K1_Ch2-Ch1.zen	20150331_STAG1gfpch8_G2G1\MitoSys2\LSM\STAG1-EGFP_G1_14_20h_afterRelease\DE_W0001_P0001\DE_2_W0001_P0001_T0006\TR1_W0001_P0126\TR1_2_W0001_P0126_T0001_R1_P1_K1_Ch2-Ch1.zen	FA/ISS	20000	30.0	3		7	0	0	29.94	100000	2000	Scale	0	3.1	0	0.01	1.68	0	0.01	0.048	0	1	1	0	1	29.584	502.13599999999997	0	1	29.584	502.13599999999997	1.7184	1.7192	1	0.7837	0.9927	0.8819	1	0.9944	0.9972	1.415	1.6992	0.8794	0.071042	0.017161000000000003	0.0044543	0.0038280000000000002
60	TR1_2_W0001_P0126_T0001_R1_P2_K1_Ch2-Ch1.zen	20150331_STAG1gfpch8_G2G1\MitoSys2\LSM\STAG1-EGFP_G1_14_20h_afterRelease\DE_W0001_P0001\DE_2_W0001_P0001_T0006\TR1_W0001_P0126\TR1_2_W0001_P0126_T0001_R1_P2_K1_Ch2-Ch1.zen	FA/ISS	20000	30.0	3		7	0	0	29.94	100000	2000	Scale	0	3.1	0	0.01	1.68	0	0.01	0.048	0	1	1	0	1	22.33	445.87800000000004	0	1	22.33	445.87800000000004	2.2095	2.1658	1	0.7272	0.9919	0.8488	1	0.9951	0.9976	1.7438	2.1418	0.8467	0.053771000000000006	0.025958	0.00032867	0.0011434000000000001
61	TR1_2_W0001_P0126_T0001_R1_P3_K1_Ch2-Ch1.zen	20150331_STAG1gfpch8_G2G1\MitoSys2\LSM\STAG1-EGFP_G1_14_20h_afterRelease\DE_W0001_P0001\DE_2_W0001_P0001_T0006\TR1_W0001_P0126\TR1_2_W0001_P0126_T0001_R1_P3_K1_Ch2-Ch1.zen	FA/ISS	20000	30.0	3		7	0	0	29.94	100000	2000	Scale	0	3.1	0	0.01	1.68	0	0.01	0.048	0	1	1	0	1	24.533	396.171	0	1	24.533	396.171	2.5725	2.5084	1	0.7476	0.9907	0.8601	1	0.9940000000000001	0.997	2.089	2.4759	0.8575	0.075462	0.034057	0.00071286	0.0012223
62	TR1_2_W0001_P0126_T0001_R1_P4_K1_Ch2-Ch1.zen	20150331_STAG1gfpch8_G2G1\MitoSys2\LSM\STAG1-EGFP_G1_14_20h_afterRelease\DE_W0001_P0001\DE_2_W0001_P0001_T0006\TR1_W0001_P0126\TR1_2_W0001_P0126_T0001_R1_P4_K1_Ch2-Ch1.zen	FA/ISS	20000	30.0	3		7	0	0	29.94	100000	2000	Scale	0	3.1	0	0.01	1.68	0	0.01	0.048	0	1	1	0	1	3.866	4.103	0	1	3.866	4.103	1.1882	1.1091	1	0.040999999999999995	0.3456	0.1127	1	0.9114	0.9547	0.0698	0.3479	0.1039	0.16205999999999998	0.084506	0.043543	0.059559
63	TR1_2_W0001_P0126_T0001_R1_P5_K1_Ch2-Ch1.zen	20150331_STAG1gfpch8_G2G1\MitoSys2\LSM\STAG1-EGFP_G1_14_20h_afterRelease\DE_W0001_P0001\DE_2_W0001_P0001_T0006\TR1_W0001_P0126\TR1_2_W0001_P0126_T0001_R1_P5_K1_Ch2-Ch1.zen	FA/ISS	20000	30.0	3	x	7	0	0	29.94	100000	2000	Scale	0	3.1	0	0.01	1.68	0	0.01	0.048	0	1	1	0	1	4.503	6.184	0	1	4.503	6.184	1.7912	1.8257	1	0.091	0.4898	0.1854	1	0.9294	0.9641	0.2238	0.9367	0.1764	0.12903	0.16942000000000002	0.0071194000000000006	0.09109
64	TR1_2_W0001_P0126_T0001_R1_P6_K1_Ch2-Ch1.zen	20150331_STAG1gfpch8_G2G1\MitoSys2\LSM\STAG1-EGFP_G1_14_20h_afterRelease\DE_W0001_P0001\DE_2_W0001_P0001_T0006\TR1_W0001_P0126\TR1_2_W0001_P0126_T0001_R1_P6_K1_Ch2-Ch1.zen	FA/ISS	20000	30.0	3		7	0	0	29.94	100000	2000	Scale	0	3.1	0	0.01	1.68	0	0.01	0.048	0	1	1	0	1	3.67	4.065	0	1	3.67	4.065	1.3472	1.1031	1	0.0279	0.342	0.0817	1	0.9158	0.9570000000000001	0.0613	0.3405	0.0755	0.23049	0.17549	0.032947000000000004	0.067708
65	TR1_2_W0001_P0052_T0001_R1_P1_K1_Ch2-Ch1.zen	20150331_STAG1gfpch8_G2G1\MitoSys2\LSM\STAG1-EGFP_G1_14_20h_afterRelease\DE_W0002_P0001\DE_2_W0002_P0001_T0003\TR1_W0001_P0052\TR1_2_W0001_P0052_T0001_R1_P1_K1_Ch2-Ch1.zen	FA/ISS	20000	30.0	3		7	0	0	29.94	100000	2000	Scale	0	3.1	0	0.01	1.68	0	0.01	0.048	0	1	1	0	1	17.077	118.01899999999999	0	1	17.077	118.01899999999999	1.4725	1.7666	1	0.6513	0.9687	0.7942	1	0.9857	0.9928	1.0303	1.6995	0.7884	0.20199999999999999	0.01672	0.010454999999999999	0.01133
66	TR1_2_W0001_P0052_T0001_R1_P2_K1_Ch2-Ch1.zen	20150331_STAG1gfpch8_G2G1\MitoSys2\LSM\STAG1-EGFP_G1_14_20h_afterRelease\DE_W0002_P0001\DE_2_W0002_P0001_T0003\TR1_W0001_P0052\TR1_2_W0001_P0052_T0001_R1_P2_K1_Ch2-Ch1.zen	FA/ISS	20000	30.0	3		7	0	0	29.94	100000	2000	Scale	0	3.1	0	0.01	1.68	0	0.01	0.048	0	1	1	0	1	14.787	145.18	0	1	14.787	145.18	2.0662	2.1006	1	0.6059	0.9752	0.7678	1	0.9901	0.995	1.4204	2.0404	0.7639	0.09286900000000001	0.032514999999999995	0.0013954	0.0027664
67	TR1_2_W0001_P0052_T0001_R1_P3_K1_Ch2-Ch1.zen	20150331_STAG1gfpch8_G2G1\MitoSys2\LSM\STAG1-EGFP_G1_14_20h_afterRelease\DE_W0002_P0001\DE_2_W0002_P0001_T0003\TR1_W0001_P0052\TR1_2_W0001_P0052_T0001_R1_P3_K1_Ch2-Ch1.zen	FA/ISS	20000	30.0	3		7	0	0	29.94	100000	2000	Scale	0	3.1	0	0.01	1.68	0	0.01	0.048	0	1	1	0	1	20.326	168.62099999999998	0	1	20.326	168.62099999999998	1.7095	1.87	1	0.7111	0.9795	0.8343	1	0.9884	0.9942	1.3041	1.8194	0.8294	0.12082000000000001	0.036657999999999996	0.0014407	0.002637
68	TR1_2_W0001_P0052_T0001_R1_P4_K1_Ch2-Ch1.zen	20150331_STAG1gfpch8_G2G1\MitoSys2\LSM\STAG1-EGFP_G1_14_20h_afterRelease\DE_W0002_P0001\DE_2_W0002_P0001_T0003\TR1_W0001_P0052\TR1_2_W0001_P0052_T0001_R1_P4_K1_Ch2-Ch1.zen	FA/ISS	20000	30.0	3		7	0	0	29.94	100000	2000	Scale	0	3.1	0	0.01	1.68	0	0.01	0.048	0	1	1	0	1	2.311	1.716	0	1	2.311	1.716	1.0824	1.099	1	0.1396	0.002	-0.0039	1	0.8751	0.9355	0.1009	-0.0023	0.0187	0.28158	0.28789000000000003	0.11739000000000001	0.16004000000000002
69	TR1_2_W0001_P0052_T0001_R1_P5_K1_Ch2-Ch1.zen	20150331_STAG1gfpch8_G2G1\MitoSys2\LSM\STAG1-EGFP_G1_14_20h_afterRelease\DE_W0002_P0001\DE_2_W0002_P0001_T0003\TR1_W0001_P0052\TR1_2_W0001_P0052_T0001_R1_P5_K1_Ch2-Ch1.zen	FA/ISS	20000	30.0	3	x	7	0	0	29.94	100000	2000	Scale	0	3.1	0	0.01	1.68	0	0.01	0.048	0	1	1	0	1	4.994	26.471	0	1	4.994	26.471	0.9573	0.5996	1	0.1351	0.8708	0.3228	1	0.9816	0.9907	0.0968	0.4811	0.3195	0.080483	0.096029	0.011492	0.012647
70	TR1_2_W0001_P0052_T0001_R1_P6_K1_Ch2-Ch1.zen	20150331_STAG1gfpch8_G2G1\MitoSys2\LSM\STAG1-EGFP_G1_14_20h_afterRelease\DE_W0002_P0001\DE_2_W0002_P0001_T0003\TR1_W0001_P0052\TR1_2_W0001_P0052_T0001_R1_P6_K1_Ch2-Ch1.zen	FA/ISS	20000	30.0	3		7	0	0	29.94	100000	2000	Scale	0	3.1	0	0.01	1.68	0	0.01	0.048	0	1	1	0	1	2.14	1.777	0	1	2.14	1.777	1.1349	1.0225	1	0.2223	0.0033	-0.0241	1	0.8887	0.9427	0.1566	-0.0001	0.0026	0.17082	0.083485	0.051580999999999995	0.074617
71	TR1_2_W0001_P0077_T0001_R1_P1_K1_Ch2-Ch1.zen	20150331_STAG1gfpch8_G2G1\MitoSys2\LSM\STAG1-EGFP_G1_14_20h_afterRelease\DE_W0002_P0001\DE_2_W0002_P0001_T0004\TR1_W0001_P0077\TR1_2_W0001_P0077_T0001_R1_P1_K1_Ch2-Ch1.zen	FA/ISS	20000	30.0	3		7	0	0	29.94	100000	2000	Scale	0	3.1	0	0.01	1.68	0	0.01	0.048	0	1	1	0	1	16.301	133.394	0	1	16.301	133.394	1.7351	1.6781	1	0.63	0.9732	0.7825	1	0.9884	0.9942	1.2048	1.6222	0.7778	0.14317	0.034503	0.0084547	0.004298399999999999
72	TR1_2_W0001_P0077_T0001_R1_P2_K1_Ch2-Ch1.zen	20150331_STAG1gfpch8_G2G1\MitoSys2\LSM\STAG1-EGFP_G1_14_20h_afterRelease\DE_W0002_P0001\DE_2_W0002_P0001_T0004\TR1_W0001_P0077\TR1_2_W0001_P0077_T0001_R1_P2_K1_Ch2-Ch1.zen	FA/ISS	20000	30.0	3		7	0	0	29.94	100000	2000	Scale	0	3.1	0	0.01	1.68	0	0.01	0.048	0	1	1	0	1	15.957	111.698	0	1	15.957	111.698	1.5312	1.7935	1	0.6307	0.9675	0.7809999999999999	1	0.9861	0.993	1.0498	1.724	0.7754	0.15088	0.026151	0.0055548	0.0039756
73	TR1_2_W0001_P0077_T0001_R1_P3_K1_Ch2-Ch1.zen	20150331_STAG1gfpch8_G2G1\MitoSys2\LSM\STAG1-EGFP_G1_14_20h_afterRelease\DE_W0002_P0001\DE_2_W0002_P0001_T0004\TR1_W0001_P0077\TR1_2_W0001_P0077_T0001_R1_P3_K1_Ch2-Ch1.zen	FA/ISS	20000	30.0	3		7	0	0	29.94	100000	2000	Scale	0	3.1	0	0.01	1.68	0	0.01	0.048	0	1	1	0	1	16.695999999999998	149.219	0	1	16.695999999999998	149.219	2.6487	2.8912	1	0.6448	0.9755	0.7922	1	0.9890000000000001	0.9945	1.9453	2.8108	0.7878	0.1252	0.050832999999999996	0.0025771	0.0033006999999999997
74	TR1_2_W0001_P0077_T0001_R1_P4_K1_Ch2-Ch1.zen	20150331_STAG1gfpch8_G2G1\MitoSys2\LSM\STAG1-EGFP_G1_14_20h_afterRelease\DE_W0002_P0001\DE_2_W0002_P0001_T0004\TR1_W0001_P0077\TR1_2_W0001_P0077_T0001_R1_P4_K1_Ch2-Ch1.zen	FA/ISS	20000	30.0	3		7	0	0	29.94	100000	2000	Scale	0	3.1	0	0.01	1.68	0	0.01	0.048	0	1	1	0	1	3.0180000000000002	1.867	0	1	3.0180000000000002	1.867	1.0571	1.0606	1	0.0038	0.0078	-0.0031	1	0.8511	0.9225	-0.0005	0.0005	0.0004	0.36039	0.056291999999999995	0.045719	0.047376
75	TR1_2_W0001_P0077_T0001_R1_P5_K1_Ch2-Ch1.zen	20150331_STAG1gfpch8_G2G1\MitoSys2\LSM\STAG1-EGFP_G1_14_20h_afterRelease\DE_W0002_P0001\DE_2_W0002_P0001_T0004\TR1_W0001_P0077\TR1_2_W0001_P0077_T0001_R1_P5_K1_Ch2-Ch1.zen	FA/ISS	20000	30.000999999999998	3		7	0	0	29.94	100000	2000	Scale	0	3.1	0	0.01	1.68	0	0.01	0.048	0	1	1	0	1	2.8139999999999996	2.16	0	1	2.8139999999999996	2.16	1.1153	1.0	1	0.0301	0.0369	-0.0217	1	0.8777	0.9369	0.0063	0.0112	-0.0119	0.35668	0.055138	0.073296	0.13854
76	TR1_2_W0001_P0077_T0001_R1_P6_K1_Ch2-Ch1.zen	20150331_STAG1gfpch8_G2G1\MitoSys2\LSM\STAG1-EGFP_G1_14_20h_afterRelease\DE_W0002_P0001\DE_2_W0002_P0001_T0004\TR1_W0001_P0077\TR1_2_W0001_P0077_T0001_R1_P6_K1_Ch2-Ch1.zen	FA/ISS	20000	30.0	3	x	7	0	0	29.94	100000	2000	Scale	0	3.1	0	0.01	1.68	0	0.01	0.048	0	1	1	0	1	4.09	12.443	0	1	4.09	12.443	0.9658	0.7702	1	0.0612	0.7296	0.2025	1	0.9664	0.983	0.0461	0.5026	0.1985	0.10178	0.10769000000000001	0.012001000000000001	0.019199
77	TR1_2_W0001_P0102_T0001_R1_P1_K1_Ch2-Ch1.zen	20150331_STAG1gfpch8_G2G1\MitoSys2\LSM\STAG1-EGFP_G1_14_20h_afterRelease\DE_W0002_P0001\DE_2_W0002_P0001_T0005\TR1_W0001_P0102\TR1_2_W0001_P0102_T0001_R1_P1_K1_Ch2-Ch1.zen	FA/ISS	20000	30.0	3		7	0	0	29.94	100000	2000	Scale	0	3.1	0	0.01	1.68	0	0.01	0.048	0	1	1	0	1	13.482999999999999	213.604	0	1	13.482999999999999	213.604	1.4808	2.1297	1	0.5799	0.9823	0.7541	1	0.9935	0.9967	0.9387	2.0891	0.7516	0.21506999999999998	0.057135000000000005	0.009493099999999999	0.0070363
78	TR1_2_W0001_P0102_T0001_R1_P2_K1_Ch2-Ch1.zen	20150331_STAG1gfpch8_G2G1\MitoSys2\LSM\STAG1-EGFP_G1_14_20h_afterRelease\DE_W0002_P0001\DE_2_W0002_P0001_T0005\TR1_W0001_P0102\TR1_2_W0001_P0102_T0001_R1_P2_K1_Ch2-Ch1.zen	FA/ISS	20000	30.0	3		7	0	0	29.94	100000	2000	Scale	0	3.1	0	0.01	1.68	0	0.01	0.048	0	1	1	0	1	15.864	293.379	0	1	15.864	293.379	1.8917	2.4547	1	0.6306	0.9874	0.7879999999999999	1	0.9947	0.9973	1.321	2.42	0.7859	0.12205	0.043802	0.0028531999999999997	0.0018750999999999998
79	TR1_2_W0001_P0102_T0001_R1_P3_K1_Ch2-Ch1.zen	20150331_STAG1gfpch8_G2G1\MitoSys2\LSM\STAG1-EGFP_G1_14_20h_afterRelease\DE_W0002_P0001\DE_2_W0002_P0001_T0005\TR1_W0001_P0102\TR1_2_W0001_P0102_T0001_R1_P3_K1_Ch2-Ch1.zen	FA/ISS	20000	30.0	3		7	0	0	29.94	100000	2000	Scale	0	3.1	0	0.01	1.68	0	0.01	0.048	0	1	1	0	1	13.448	251.885	0	1	13.448	251.885	2.1463	2.8029	1	0.5742	0.9853	0.7507	1	0.9946	0.9973	1.4201	2.76	0.7487	0.18547	0.07209299999999999	0.0023434999999999997	0.0024814
80	TR1_2_W0001_P0102_T0001_R1_P4_K1_Ch2-Ch1.zen	20150331_STAG1gfpch8_G2G1\MitoSys2\LSM\STAG1-EGFP_G1_14_20h_afterRelease\DE_W0002_P0001\DE_2_W0002_P0001_T0005\TR1_W0001_P0102\TR1_2_W0001_P0102_T0001_R1_P4_K1_Ch2-Ch1.zen	FA/ISS	20000	30.0	3		7	0	0	29.94	100000	2000	Scale	0	3.1	0	0.01	1.68	0	0.01	0.048	0	1	1	0	1	3.858	2.9739999999999998	0	1	3.858	2.9739999999999998	1.3737	1.2109999999999999	1	0.0361	0.1841	0.0763	1	0.8804	0.9383	0.0926	0.2028	0.0652	0.15677	0.064088	0.046798	0.072311
81	TR1_2_W0001_P0102_T0001_R1_P5_K1_Ch2-Ch1.zen	20150331_STAG1gfpch8_G2G1\MitoSys2\LSM\STAG1-EGFP_G1_14_20h_afterRelease\DE_W0002_P0001\DE_2_W0002_P0001_T0005\TR1_W0001_P0102\TR1_2_W0001_P0102_T0001_R1_P5_K1_Ch2-Ch1.zen	FA/ISS	20000	30.0	3	x	7	0	0	29.94	100000	2000	Scale	0	3.1	0	0.01	1.68	0	0.01	0.048	0	1	1	0	1	2.92	2.825	0	1	2.92	2.825	1.1436	1.3025	1	0.0115	0.1526	-0.0245	1	0.9016	0.9495	-0.0054	0.20199999999999999	-0.0203	0.27826999999999996	0.06545	0.16767	0.27329000000000003
82	TR1_2_W0001_P0102_T0001_R1_P6_K1_Ch2-Ch1.zen	20150331_STAG1gfpch8_G2G1\MitoSys2\LSM\STAG1-EGFP_G1_14_20h_afterRelease\DE_W0002_P0001\DE_2_W0002_P0001_T0005\TR1_W0001_P0102\TR1_2_W0001_P0102_T0001_R1_P6_K1_Ch2-Ch1.zen	FA/ISS	20000	30.000999999999998	3		7	0	0	29.94	100000	2000	Scale	0	3.1	0	0.01	1.68	0	0.01	0.048	0	1	1	0	1	2.7880000000000003	2.164	0	1	2.7880000000000003	2.164	0.9937	1.067	1	0.013999999999999999	0.048	-0.0252	1	0.8797	0.9379	0.0143	0.0346	-0.018000000000000002	0.3506	0.078985	0.038091	0.090361
83	TR1_2_W0001_P0127_T0001_R1_P1_K1_Ch2-Ch1.zen	20150331_STAG1gfpch8_G2G1\MitoSys2\LSM\STAG1-EGFP_G1_14_20h_afterRelease\DE_W0002_P0001\DE_2_W0002_P0001_T0006\TR1_W0001_P0127\TR1_2_W0001_P0127_T0001_R1_P1_K1_Ch2-Ch1.zen	FA/ISS	20000	30.0	3		7	0	0	29.94	100000	2000	Scale	0	3.1	0	0.01	1.68	0	0.01	0.048	0	1	1	0	1	16.913	134.143	0	1	16.913	134.143	1.8435	1.8704	1	0.6486	0.9733	0.7941	1	0.9879	0.9939	1.3205	1.8089	0.7892	0.12974000000000002	0.030951	0.0034468000000000003	0.0034633000000000003
84	TR1_2_W0001_P0127_T0001_R1_P2_K1_Ch2-Ch1.zen	20150331_STAG1gfpch8_G2G1\MitoSys2\LSM\STAG1-EGFP_G1_14_20h_afterRelease\DE_W0002_P0001\DE_2_W0002_P0001_T0006\TR1_W0001_P0127\TR1_2_W0001_P0127_T0001_R1_P2_K1_Ch2-Ch1.zen	FA/ISS	20000	30.0	3		7	0	0	29.94	100000	2000	Scale	0	3.1	0	0.01	1.68	0	0.01	0.048	0	1	1	0	1	19.176	134.635	0	1	19.176	134.635	1.6437	2.0869999999999997	1	0.6894	0.9735	0.8186	1	0.9861	0.993	1.2124	2.0192	0.8128	0.11653	0.039288	0.0028701	0.0029378
85	TR1_2_W0001_P0127_T0001_R1_P3_K1_Ch2-Ch1.zen	20150331_STAG1gfpch8_G2G1\MitoSys2\LSM\STAG1-EGFP_G1_14_20h_afterRelease\DE_W0002_P0001\DE_2_W0002_P0001_T0006\TR1_W0001_P0127\TR1_2_W0001_P0127_T0001_R1_P3_K1_Ch2-Ch1.zen	FA/ISS	20000	30.0	3		7	0	0	29.94	100000	2000	Scale	0	3.1	0	0.01	1.68	0	0.01	0.048	0	1	1	0	1	17.445	136.799	0	1	17.445	136.799	1.9502	1.7565	1	0.6419	0.9736	0.7891	1	0.9882	0.9941	1.3781	1.6975	0.7844	0.14477	0.031541	0.0028476	0.0030053000000000002
86	TR1_2_W0001_P0127_T0001_R1_P4_K1_Ch2-Ch1.zen	20150331_STAG1gfpch8_G2G1\MitoSys2\LSM\STAG1-EGFP_G1_14_20h_afterRelease\DE_W0002_P0001\DE_2_W0002_P0001_T0006\TR1_W0001_P0127\TR1_2_W0001_P0127_T0001_R1_P4_K1_Ch2-Ch1.zen	FA/ISS	20000	30.0	3		7	0	0	29.94	100000	2000	Scale	0	3.1	0	0.01	1.68	0	0.01	0.048	0	1	1	0	1	3.181	2.568	0	1	3.181	2.568	1.1401	1.0701	1	0.0065	0.11900000000000001	0.0079	1	0.8842	0.9403	0.0016	0.0932	0.0067	0.22591	0.15020999999999998	0.063573	0.12961
87	TR1_2_W0001_P0127_T0001_R1_P5_K1_Ch2-Ch1.zen	20150331_STAG1gfpch8_G2G1\MitoSys2\LSM\STAG1-EGFP_G1_14_20h_afterRelease\DE_W0002_P0001\DE_2_W0002_P0001_T0006\TR1_W0001_P0127\TR1_2_W0001_P0127_T0001_R1_P5_K1_Ch2-Ch1.zen	FA/ISS	20000	30.0	3		7	0	0	29.94	100000	2000	Scale	0	3.1	0	0.01	1.68	0	0.01	0.048	0	1	1	0	1	3.883	2.513	0	1	3.883	2.513	1.6923	2.0843	1	0.0412	0.0908	0.0584	1	0.8531	0.9236	0.1284	0.2309	0.0458	0.19652999999999998	0.09437999999999999	-0.0057381	0.083479
88	TR1_2_W0001_P0127_T0001_R1_P6_K1_Ch2-Ch1.zen	20150331_STAG1gfpch8_G2G1\MitoSys2\LSM\STAG1-EGFP_G1_14_20h_afterRelease\DE_W0002_P0001\DE_2_W0002_P0001_T0006\TR1_W0001_P0127\TR1_2_W0001_P0127_T0001_R1_P6_K1_Ch2-Ch1.zen	FA/ISS	20000	30.0	3		7	0	0	29.94	100000	2000	Scale	0	3.1	0	0.01	1.68	0	0.01	0.048	0	1	1	0	1	2.491	2.331	0	1	2.491	2.331	0.9693	1.0607	1	0.0674	0.0787	-0.0674	1	0.8998	0.9486	0.0697	0.0652	-0.0549	0.34387	0.14037	0.064059	0.0562
89	TR1_2_W0001_P0078_T0001_R1_P1_K1_Ch2-Ch1.zen	20150331_STAG1gfpch8_G2G1\MitoSys2\LSM\STAG1-EGFP_G1_14_20h_afterRelease\DE_W0003_P0001\DE_2_W0003_P0001_T0004\TR1_W0001_P0078\TR1_2_W0001_P0078_T0001_R1_P1_K1_Ch2-Ch1.zen	FA/ISS	20000	30.0	3		7	0	0	29.94	100000	2000	Scale	0	3.1	0	0.01	1.68	0	0.01	0.048	0	1	1	0	1	17.843	287.402	0	1	17.843	287.402	1.6463	2.1109999999999998	1	0.6685	0.9871	0.8121	1	0.9938	0.9969	1.1923	2.0783	0.8095	0.15847999999999998	0.036176	0.0037155	0.0026085
90	TR1_2_W0001_P0078_T0001_R1_P2_K1_Ch2-Ch1.zen	20150331_STAG1gfpch8_G2G1\MitoSys2\LSM\STAG1-EGFP_G1_14_20h_afterRelease\DE_W0003_P0001\DE_2_W0003_P0001_T0004\TR1_W0001_P0078\TR1_2_W0001_P0078_T0001_R1_P2_K1_Ch2-Ch1.zen	FA/ISS	20000	30.0	3		7	0	0	29.94	100000	2000	Scale	0	3.1	0	0.01	1.68	0	0.01	0.048	0	1	1	0	1	16.820999999999998	263.974	0	1	16.820999999999998	263.974	1.9227	2.6094	1	0.6514	0.9857	0.8007	1	0.9935	0.9967	1.3854	2.5671	0.7981	0.15312	0.03967	0.0016508	0.0018172999999999998
91	TR1_2_W0001_P0078_T0001_R1_P3_K1_Ch2-Ch1.zen	20150331_STAG1gfpch8_G2G1\MitoSys2\LSM\STAG1-EGFP_G1_14_20h_afterRelease\DE_W0003_P0001\DE_2_W0003_P0001_T0004\TR1_W0001_P0078\TR1_2_W0001_P0078_T0001_R1_P3_K1_Ch2-Ch1.zen	FA/ISS	20000	30.0	3		7	0	0	29.94	100000	2000	Scale	0	3.1	0	0.01	1.68	0	0.01	0.048	0	1	1	0	1	12.52	219.709	0	1	12.52	219.709	1.913	2.4686	1	0.552	0.9838	0.7356	1	0.9944	0.9972	1.2141	2.4273	0.7335	0.16754000000000002	0.063454	0.0023044	0.0024453000000000005
92	TR1_2_W0001_P0078_T0001_R1_P4_K1_Ch2-Ch1.zen	20150331_STAG1gfpch8_G2G1\MitoSys2\LSM\STAG1-EGFP_G1_14_20h_afterRelease\DE_W0003_P0001\DE_2_W0003_P0001_T0004\TR1_W0001_P0078\TR1_2_W0001_P0078_T0001_R1_P4_K1_Ch2-Ch1.zen	FA/ISS	20000	30.0	3		7	0	0	29.94	100000	2000	Scale	0	3.1	0	0.01	1.68	0	0.01	0.048	0	1	1	0	1	2.7260000000000004	3.545	0	1	2.7260000000000004	3.545	0.9956	0.9069	1	0.0274	0.2778	-0.0756	1	0.9275	0.9631	0.0219	0.1942	-0.0706	0.26666	0.12947999999999998	0.006956100000000001	0.045386
93	TR1_2_W0001_P0078_T0001_R1_P5_K1_Ch2-Ch1.zen	20150331_STAG1gfpch8_G2G1\MitoSys2\LSM\STAG1-EGFP_G1_14_20h_afterRelease\DE_W0003_P0001\DE_2_W0003_P0001_T0004\TR1_W0001_P0078\TR1_2_W0001_P0078_T0001_R1_P5_K1_Ch2-Ch1.zen	FA/ISS	20000	30.000999999999998	3		7	0	0	29.94	100000	2000	Scale	0	3.1	0	0.01	1.68	0	0.01	0.048	0	1	1	0	1	3.556	3.432	0	1	3.556	3.432	1.0935	1.0924	1	0.018000000000000002	0.2597	0.0643	1	0.9031	0.9503	0.0264	0.2506	0.0581	0.24556999999999998	0.07246799999999999	0.041221	0.051628
94	TR1_2_W0001_P0078_T0001_R1_P6_K1_Ch2-Ch1.zen	20150331_STAG1gfpch8_G2G1\MitoSys2\LSM\STAG1-EGFP_G1_14_20h_afterRelease\DE_W0003_P0001\DE_2_W0003_P0001_T0004\TR1_W0001_P0078\TR1_2_W0001_P0078_T0001_R1_P6_K1_Ch2-Ch1.zen	FA/ISS	20000	30.0	3		7	0	0	29.94	100000	2000	Scale	0	3.1	0	0.01	1.68	0	0.01	0.048	0	1	1	0	1	2.821	2.633	0	1	2.821	2.633	1.0844	1.0097	1	0.0135	0.1254	-0.0374	1	0.899	0.9482	0.0023	0.0927	-0.032	0.18416	0.09193	0.0059811000000000005	0.037384
95	TR1_2_W0001_P0103_T0001_R1_P1_K1_Ch2-Ch1.zen	20150331_STAG1gfpch8_G2G1\MitoSys2\LSM\STAG1-EGFP_G1_14_20h_afterRelease\DE_W0003_P0001\DE_2_W0003_P0001_T0005\TR1_W0001_P0103\TR1_2_W0001_P0103_T0001_R1_P1_K1_Ch2-Ch1.zen	FA/ISS	20000	30.0	3		7	0	0	29.94	100000	2000	Scale	0	3.1	0	0.01	1.68	0	0.01	0.048	0	1	1	0	1	21.93	323.92900000000003	0	1	21.93	323.92900000000003	2.3439	1.8655	1	0.7234	0.9893	0.8455	1	0.9936	0.9968	1.8525	1.8368	0.8428	0.091254	0.032987999999999996	0.0011907999999999999	0.0015477
96	TR1_2_W0001_P0103_T0001_R1_P2_K1_Ch2-Ch1.zen	20150331_STAG1gfpch8_G2G1\MitoSys2\LSM\STAG1-EGFP_G1_14_20h_afterRelease\DE_W0003_P0001\DE_2_W0003_P0001_T0005\TR1_W0001_P0103\TR1_2_W0001_P0103_T0001_R1_P2_K1_Ch2-Ch1.zen	FA/ISS	20000	30.0	3		7	0	0	29.94	100000	2000	Scale	0	3.1	0	0.01	1.68	0	0.01	0.048	0	1	1	0	1	19.257	323.418	0	1	19.257	323.418	2.0478	2.2583	1	0.6865	0.9887	0.8231	1	0.9942	0.9971	1.5382	2.2266	0.8207	0.10874	0.045425	0.0015284	0.0014005
97	TR1_2_W0001_P0103_T0001_R1_P3_K1_Ch2-Ch1.zen	20150331_STAG1gfpch8_G2G1\MitoSys2\LSM\STAG1-EGFP_G1_14_20h_afterRelease\DE_W0003_P0001\DE_2_W0003_P0001_T0005\TR1_W0001_P0103\TR1_2_W0001_P0103_T0001_R1_P3_K1_Ch2-Ch1.zen	FA/ISS	20000	30.0	3		7	0	0	29.94	100000	2000	Scale	0	3.1	0	0.01	1.68	0	0.01	0.048	0	1	1	0	1	22.805999999999997	407.87300000000005	0	1	22.805999999999997	407.87300000000005	2.3287	2.287	1	0.732	0.9911	0.8513	1	0.9946	0.9973	1.8538	2.2593	0.8489	0.07180700000000001	0.040005	0.00032486	0.0010802
98	TR1_2_W0001_P0103_T0001_R1_P4_K1_Ch2-Ch1.zen	20150331_STAG1gfpch8_G2G1\MitoSys2\LSM\STAG1-EGFP_G1_14_20h_afterRelease\DE_W0003_P0001\DE_2_W0003_P0001_T0005\TR1_W0001_P0103\TR1_2_W0001_P0103_T0001_R1_P4_K1_Ch2-Ch1.zen	FA/ISS	20000	30.0	3	x	7	0	0	29.94	100000	2000	Scale	0	3.1	0	0.01	1.68	0	0.01	0.048	0	1	1	0	1	3.7969999999999997	23.618000000000002	0	1	3.7969999999999997	23.618000000000002	1.329	1.6821	1	0.0388	0.8552	0.1552	1	0.9838	0.9919	0.0769	1.4569999999999999	0.1538	0.17324	0.14332	0.010447	0.021569
99	TR1_2_W0001_P0103_T0001_R1_P5_K1_Ch2-Ch1.zen	20150331_STAG1gfpch8_G2G1\MitoSys2\LSM\STAG1-EGFP_G1_14_20h_afterRelease\DE_W0003_P0001\DE_2_W0003_P0001_T0005\TR1_W0001_P0103\TR1_2_W0001_P0103_T0001_R1_P5_K1_Ch2-Ch1.zen	FA/ISS	20000	30.000999999999998	3	x	7	0	0	29.94	100000	2000	Scale	0	3.1	0	0.01	1.68	0	0.01	0.048	0	1	1	0	1	2.278	2.252	0	1	2.278	2.252	1.0317	1.0622	1	0.1334	0.0617	-0.0901	1	0.9047	0.9512	0.1216	0.0514	-0.0722	0.06867999999999999	0.024733	0.087466	0.057299
100	TR1_2_W0001_P0103_T0001_R1_P6_K1_Ch2-Ch1.zen	20150331_STAG1gfpch8_G2G1\MitoSys2\LSM\STAG1-EGFP_G1_14_20h_afterRelease\DE_W0003_P0001\DE_2_W0003_P0001_T0005\TR1_W0001_P0103\TR1_2_W0001_P0103_T0001_R1_P6_K1_Ch2-Ch1.zen	FA/ISS	20000	30.0	3	x	7	0	0	29.94	100000	2000	Scale	0	3.1	0	0.01	1.68	0	0.01	0.048	0	1	1	0	1	3.661	18.618	0	1	3.661	18.618	1.0263	0.7469	1	0.0208	0.8091	0.1216	1	0.9796	0.9898	0.021	0.5611	0.1203	0.17018	0.041551	0.00087829	0.008273899999999999
101	TR1_2_W0001_P0128_T0001_R1_P1_K1_Ch2-Ch1.zen	20150331_STAG1gfpch8_G2G1\MitoSys2\LSM\STAG1-EGFP_G1_14_20h_afterRelease\DE_W0003_P0001\DE_2_W0003_P0001_T0006\TR1_W0001_P0128\TR1_2_W0001_P0128_T0001_R1_P1_K1_Ch2-Ch1.zen	FA/ISS	20000	30.0	3	x	7	0	0	29.94	100000	2000	Scale	0	3.1	0	0.01	1.68	0	0.01	0.048	0	1	1	0	1	12.395	253.783	0	1	12.395	253.783	1.6896	1.8623	1	0.5506	0.9861	0.7356	1	0.9952	0.9976	1.0483	1.8334	0.7338	0.11903	0.06364700000000001	0.0027570999999999997	0.0023495
102	TR1_2_W0001_P0128_T0001_R1_P2_K1_Ch2-Ch1.zen	20150331_STAG1gfpch8_G2G1\MitoSys2\LSM\STAG1-EGFP_G1_14_20h_afterRelease\DE_W0003_P0001\DE_2_W0003_P0001_T0006\TR1_W0001_P0128\TR1_2_W0001_P0128_T0001_R1_P2_K1_Ch2-Ch1.zen	FA/ISS	20000	30.0	3		7	0	0	29.94	100000	2000	Scale	0	3.1	0	0.01	1.68	0	0.01	0.048	0	1	1	0	1	13.08	238.535	0	1	13.08	238.535	1.9656	2.1788	1	0.5629	0.9847	0.7434	1	0.9946	0.9973	1.2723	2.1422	0.7414	0.13845	0.044719999999999996	0.0018962	0.0018107
103	TR1_2_W0001_P0128_T0001_R1_P3_K1_Ch2-Ch1.zen	20150331_STAG1gfpch8_G2G1\MitoSys2\LSM\STAG1-EGFP_G1_14_20h_afterRelease\DE_W0003_P0001\DE_2_W0003_P0001_T0006\TR1_W0001_P0128\TR1_2_W0001_P0128_T0001_R1_P3_K1_Ch2-Ch1.zen	FA/ISS	20000	30.0	3		7	0	0	29.94	100000	2000	Scale	0	3.1	0	0.01	1.68	0	0.01	0.048	0	1	1	0	1	11.741	171.30700000000002	0	1	11.741	171.30700000000002	1.6293	1.8345	1	0.5277	0.9794	0.7171	1	0.9933	0.9966	0.9675	1.7929	0.7147	0.19082000000000002	0.057178	0.00024886	0.0018974
104	TR1_2_W0001_P0128_T0001_R1_P4_K1_Ch2-Ch1.zen	20150331_STAG1gfpch8_G2G1\MitoSys2\LSM\STAG1-EGFP_G1_14_20h_afterRelease\DE_W0003_P0001\DE_2_W0003_P0001_T0006\TR1_W0001_P0128\TR1_2_W0001_P0128_T0001_R1_P4_K1_Ch2-Ch1.zen	FA/ISS	20000	29.999000000000002	3		7	0	0	29.94	100000	2000	Scale	0	3.1	0	0.01	1.68	0	0.01	0.048	0	1	1	0	1	2.092	2.0380000000000003	0	1	2.092	2.0380000000000003	1.0066	1.0514	1	0.2334	0.0323	-0.0843	1	0.9038	0.9507	0.2301	0.0216	-0.0605	0.040374	0.061488	0.13502999999999998	0.09362100000000001
105	TR1_2_W0001_P0128_T0001_R1_P5_K1_Ch2-Ch1.zen	20150331_STAG1gfpch8_G2G1\MitoSys2\LSM\STAG1-EGFP_G1_14_20h_afterRelease\DE_W0003_P0001\DE_2_W0003_P0001_T0006\TR1_W0001_P0128\TR1_2_W0001_P0128_T0001_R1_P5_K1_Ch2-Ch1.zen	FA/ISS	20000	30.0	3		7	0	0	29.94	100000	2000	Scale	0	3.1	0	0.01	1.68	0	0.01	0.048	0	1	1	0	1	2.548	2.855	0	1	2.548	2.855	1.1106	1.0771	1	0.063	0.1555	-0.0981	1	0.9159	0.9570000000000001	0.0346	0.1485	-0.0875	0.074682	0.063066	0.024355	0.01916
106	TR1_2_W0001_P0128_T0001_R1_P6_K1_Ch2-Ch1.zen	20150331_STAG1gfpch8_G2G1\MitoSys2\LSM\STAG1-EGFP_G1_14_20h_afterRelease\DE_W0003_P0001\DE_2_W0003_P0001_T0006\TR1_W0001_P0128\TR1_2_W0001_P0128_T0001_R1_P6_K1_Ch2-Ch1.zen	FA/ISS	20000	30.0	3	x	7	0	0	29.94	100000	2000	Scale	0	3.1	0	0.01	1.68	0	0.01	0.048	0	1	1	0	1	2.655	6.3260000000000005	0	1	2.655	6.3260000000000005	1.0492	1.0082	1	0.0305	0.5408	-0.1262	1	0.9604	0.98	0.0212	0.5166	-0.1228	0.16326	0.077468	0.0076454999999999995	0.018194
107	TR1_2_W0001_P0079_T0001_R1_P1_K1_Ch2-Ch1.zen	20150331_STAG1gfpch8_G2G1\MitoSys2\LSM\STAG1-EGFP_G1_14_20h_afterRelease\DE_W0004_P0001\DE_2_W0004_P0001_T0004\TR1_W0001_P0079\TR1_2_W0001_P0079_T0001_R1_P1_K1_Ch2-Ch1.zen	FA/ISS	20000	30.0	3		7	0	0	29.94	100000	2000	Scale	0	3.1	0	0.01	1.68	0	0.01	0.048	0	1	1	0	1	13.774000000000001	211.63400000000001	0	1	13.774000000000001	211.63400000000001	1.7927	2.0527	1	0.5861	0.9832	0.7579	1	0.9937	0.9968	1.1765	2.0142	0.7554	0.11008	0.063661	0.00016863	0.0022863000000000002
108	TR1_2_W0001_P0079_T0001_R1_P2_K1_Ch2-Ch1.zen	20150331_STAG1gfpch8_G2G1\MitoSys2\LSM\STAG1-EGFP_G1_14_20h_afterRelease\DE_W0004_P0001\DE_2_W0004_P0001_T0004\TR1_W0001_P0079\TR1_2_W0001_P0079_T0001_R1_P2_K1_Ch2-Ch1.zen	FA/ISS	20000	30.0	3		7	0	0	29.94	100000	2000	Scale	0	3.1	0	0.01	1.68	0	0.01	0.048	0	1	1	0	1	13.013	162.43200000000002	0	1	13.013	162.43200000000002	2.7486	3.4065	1	0.5608	0.9769	0.7387	1	0.9919	0.996	1.8423	3.3277	0.7357	0.18253	0.072611	0.00096481	0.0028815
109	TR1_2_W0001_P0079_T0001_R1_P3_K1_Ch2-Ch1.zen	20150331_STAG1gfpch8_G2G1\MitoSys2\LSM\STAG1-EGFP_G1_14_20h_afterRelease\DE_W0004_P0001\DE_2_W0004_P0001_T0004\TR1_W0001_P0079\TR1_2_W0001_P0079_T0001_R1_P3_K1_Ch2-Ch1.zen	FA/ISS	20000	30.0	3		7	0	0	29.94	100000	2000	Scale	0	3.1	0	0.01	1.68	0	0.01	0.048	0	1	1	0	1	13.642999999999999	236.4	0	1	13.642999999999999	236.4	2.0567	2.4016	1	0.5793	0.9843	0.754	1	0.9943	0.9971	1.3659	2.3605	0.7518	0.13487000000000002	0.053121	0.001702	0.0019596
110	TR1_2_W0001_P0079_T0001_R1_P4_K1_Ch2-Ch1.zen	20150331_STAG1gfpch8_G2G1\MitoSys2\LSM\STAG1-EGFP_G1_14_20h_afterRelease\DE_W0004_P0001\DE_2_W0004_P0001_T0004\TR1_W0001_P0079\TR1_2_W0001_P0079_T0001_R1_P4_K1_Ch2-Ch1.zen	FA/ISS	20000	30.0	3		7	0	0	29.94	100000	2000	Scale	0	3.1	0	0.01	1.68	0	0.01	0.048	0	1	1	0	1	3.739	6.736000000000001	0	1	3.739	6.736000000000001	2.6375	2.5169	1	0.0316	0.5301	0.0783	1	0.9466	0.9729	0.1316	1.496	0.0755	0.13282	0.13425	0.0085604	0.047201
111	TR1_2_W0001_P0079_T0001_R1_P5_K1_Ch2-Ch1.zen	20150331_STAG1gfpch8_G2G1\MitoSys2\LSM\STAG1-EGFP_G1_14_20h_afterRelease\DE_W0004_P0001\DE_2_W0004_P0001_T0004\TR1_W0001_P0079\TR1_2_W0001_P0079_T0001_R1_P5_K1_Ch2-Ch1.zen	FA/ISS	20000	30.0	3		7	0	0	29.94	100000	2000	Scale	0	3.1	0	0.01	1.68	0	0.01	0.048	0	1	1	0	1	1.989	1.8630000000000002	0	1	1.989	1.8630000000000002	1.0292	1.07	1	0.3163	0.0102	-0.0533	1	0.9	0.9487	0.2995	0.0048	-0.0244	0.10237	0.081597	0.088139	0.077235
112	TR1_2_W0001_P0079_T0001_R1_P6_K1_Ch2-Ch1.zen	20150331_STAG1gfpch8_G2G1\MitoSys2\LSM\STAG1-EGFP_G1_14_20h_afterRelease\DE_W0004_P0001\DE_2_W0004_P0001_T0004\TR1_W0001_P0079\TR1_2_W0001_P0079_T0001_R1_P6_K1_Ch2-Ch1.zen	FA/ISS	20000	30.000999999999998	3		7	0	0	29.94	100000	2000	Scale	0	3.1	0	0.01	1.68	0	0.01	0.048	0	1	1	0	1	2.654	2.265	0	1	2.654	2.265	1.0253	1.0886	1	0.0298	0.0601	-0.0417	1	0.889	0.9429	0.0253	0.0509	-0.0318	0.28059	0.043207	0.06099400000000001	0.036184
113	TR1_2_W0001_P0104_T0001_R1_P1_K1_Ch2-Ch1.zen	20150331_STAG1gfpch8_G2G1\MitoSys2\LSM\STAG1-EGFP_G1_14_20h_afterRelease\DE_W0004_P0001\DE_2_W0004_P0001_T0005\TR1_W0001_P0104\TR1_2_W0001_P0104_T0001_R1_P1_K1_Ch2-Ch1.zen	FA/ISS	20000	30.0	3		7	0	0	29.94	100000	2000	Scale	0	3.1	0	0.01	1.68	0	0.01	0.048	0	1	1	0	1	25.136	375.194	0	1	25.136	375.194	1.5424	1.9125	1	0.7586	0.9903	0.8665	1	0.9934	0.9967	1.2258	1.8863	0.8636	0.079412	0.02207	0.0027224	0.0026780000000000003
114	TR1_2_W0001_P0104_T0001_R1_P2_K1_Ch2-Ch1.zen	20150331_STAG1gfpch8_G2G1\MitoSys2\LSM\STAG1-EGFP_G1_14_20h_afterRelease\DE_W0004_P0001\DE_2_W0004_P0001_T0005\TR1_W0001_P0104\TR1_2_W0001_P0104_T0001_R1_P2_K1_Ch2-Ch1.zen	FA/ISS	20000	30.0	3		7	0	0	29.94	100000	2000	Scale	0	3.1	0	0.01	1.68	0	0.01	0.048	0	1	1	0	1	23.548000000000002	342.58	0	1	23.548000000000002	342.58	2.713	2.5308	1	0.7389	0.9892	0.8545	1	0.9932	0.9966	2.1946	2.4927	0.8516	0.077206	0.035621	0.0013762	0.0017236
115	TR1_2_W0001_P0104_T0001_R1_P3_K1_Ch2-Ch1.zen	20150331_STAG1gfpch8_G2G1\MitoSys2\LSM\STAG1-EGFP_G1_14_20h_afterRelease\DE_W0004_P0001\DE_2_W0004_P0001_T0005\TR1_W0001_P0104\TR1_2_W0001_P0104_T0001_R1_P3_K1_Ch2-Ch1.zen	FA/ISS	20000	30.0	3		7	0	0	29.94	100000	2000	Scale	0	3.1	0	0.01	1.68	0	0.01	0.048	0	1	1	0	1	18.635	220.757	0	1	18.635	220.757	1.9507	1.9034	1	0.6812	0.9841	0.8181	1	0.9919	0.996	1.4525	1.8645	0.8148	0.065573	0.036951	0.00074945	0.0020794
116	TR1_2_W0001_P0104_T0001_R1_P4_K1_Ch2-Ch1.zen	20150331_STAG1gfpch8_G2G1\MitoSys2\LSM\STAG1-EGFP_G1_14_20h_afterRelease\DE_W0004_P0001\DE_2_W0004_P0001_T0005\TR1_W0001_P0104\TR1_2_W0001_P0104_T0001_R1_P4_K1_Ch2-Ch1.zen	FA/ISS	20000	30.0	3	x	7	0	0	29.94	100000	2000	Scale	0	3.1	0	0.01	1.68	0	0.01	0.048	0	1	1	0	1	3.6210000000000004	3.8539999999999996	0	1	3.6210000000000004	3.8539999999999996	1.1544	1.1491	1	0.0353	0.2672	0.0646	1	0.9059999999999999	0.9518	0.0172	0.2542	0.0604	0.17807	0.17284000000000002	0.10662999999999999	0.16129000000000002
117	TR1_2_W0001_P0104_T0001_R1_P5_K1_Ch2-Ch1.zen	20150331_STAG1gfpch8_G2G1\MitoSys2\LSM\STAG1-EGFP_G1_14_20h_afterRelease\DE_W0004_P0001\DE_2_W0004_P0001_T0005\TR1_W0001_P0104\TR1_2_W0001_P0104_T0001_R1_P5_K1_Ch2-Ch1.zen	FA/ISS	20000	30.0	3		7	0	0	29.94	100000	2000	Scale	0	3.1	0	0.01	1.68	0	0.01	0.048	0	1	1	0	1	4.31	7.5920000000000005	0	1	4.31	7.5920000000000005	1.3880000000000001	1.1248	1	0.0789	0.6054	0.2099	1	0.9465	0.9729	0.1708	0.6497	0.2024	0.10583	0.12874000000000002	0.00023908	0.054308
118	TR1_2_W0001_P0104_T0001_R1_P6_K1_Ch2-Ch1.zen	20150331_STAG1gfpch8_G2G1\MitoSys2\LSM\STAG1-EGFP_G1_14_20h_afterRelease\DE_W0004_P0001\DE_2_W0004_P0001_T0005\TR1_W0001_P0104\TR1_2_W0001_P0104_T0001_R1_P6_K1_Ch2-Ch1.zen	FA/ISS	20000	30.0	3		7	0	0	29.94	100000	2000	Scale	0	3.1	0	0.01	1.68	0	0.01	0.048	0	1	1	0	1	2.946	4.067	0	1	2.946	4.067	1.137	1.0953	1	0.0111	0.3417	-0.0412	1	0.9323	0.9656	-0.005	0.3509	-0.0388	0.3213	0.12627	0.006946600000000001	0.049113
119	TR1_2_W0001_P0080_T0001_R1_P1_K1_Ch2-Ch1.zen	20150331_STAG1gfpch8_G2G1\MitoSys2\LSM\STAG1-EGFP_G1_14_20h_afterRelease\DE_W0005_P0001\DE_2_W0005_P0001_T0004\TR1_W0001_P0080\TR1_2_W0001_P0080_T0001_R1_P1_K1_Ch2-Ch1.zen	FA/ISS	20000	30.0	3		7	0	0	29.94	100000	2000	Scale	0	3.1	0	0.01	1.68	0	0.01	0.048	0	1	1	0	1	30.258000000000003	261.388	0	1	30.258000000000003	261.388	1.8048	1.7215	1	0.7997	0.9866	0.8881	1	0.9888	0.9944	1.5149	1.683	0.8831	0.08961000000000001	0.030851999999999997	0.00071853	0.002068
120	TR1_2_W0001_P0080_T0001_R1_P2_K1_Ch2-Ch1.zen	20150331_STAG1gfpch8_G2G1\MitoSys2\LSM\STAG1-EGFP_G1_14_20h_afterRelease\DE_W0005_P0001\DE_2_W0005_P0001_T0004\TR1_W0001_P0080\TR1_2_W0001_P0080_T0001_R1_P2_K1_Ch2-Ch1.zen	FA/ISS	20000	30.0	3		7	0	0	29.94	100000	2000	Scale	0	3.1	0	0.01	1.68	0	0.01	0.048	0	1	1	0	1	28.39	289.591	0	1	28.39	289.591	2.0241	2.1212	1	0.7849	0.9876	0.8802	1	0.9904	0.9952	1.6859	2.0811	0.8759999999999999	0.097464	0.023016	0.0012085999999999998	0.0013777999999999998
121	TR1_2_W0001_P0080_T0001_R1_P3_K1_Ch2-Ch1.zen	20150331_STAG1gfpch8_G2G1\MitoSys2\LSM\STAG1-EGFP_G1_14_20h_afterRelease\DE_W0005_P0001\DE_2_W0005_P0001_T0004\TR1_W0001_P0080\TR1_2_W0001_P0080_T0001_R1_P3_K1_Ch2-Ch1.zen	FA/ISS	20000	30.0	3		7	0	0	29.94	100000	2000	Scale	0	3.1	0	0.01	1.68	0	0.01	0.048	0	1	1	0	1	26.273000000000003	306.111	0	1	26.273000000000003	306.111	1.7155	2.1063	1	0.7686	0.9882	0.8712	1	0.9916	0.9958	1.3888	2.0711	0.8675	0.098078	0.034256	0.0013563	0.0015118
122	TR1_2_W0001_P0080_T0001_R1_P4_K1_Ch2-Ch1.zen	20150331_STAG1gfpch8_G2G1\MitoSys2\LSM\STAG1-EGFP_G1_14_20h_afterRelease\DE_W0005_P0001\DE_2_W0005_P0001_T0004\TR1_W0001_P0080\TR1_2_W0001_P0080_T0001_R1_P4_K1_Ch2-Ch1.zen	FA/ISS	20000	30.000999999999998	3	x	7	0	0	29.94	100000	2000	Scale	0	3.1	0	0.01	1.68	0	0.01	0.048	0	1	1	0	1	2.574	2.627	0	1	2.574	2.627	1.0131	1.0634	1	0.0424	0.1294	-0.0731	1	0.9079999999999999	0.9529	0.0393	0.1165	-0.0635	0.077761	0.061161	0.00061205	0.026208
123	TR1_2_W0001_P0080_T0001_R1_P5_K1_Ch2-Ch1.zen	20150331_STAG1gfpch8_G2G1\MitoSys2\LSM\STAG1-EGFP_G1_14_20h_afterRelease\DE_W0005_P0001\DE_2_W0005_P0001_T0004\TR1_W0001_P0080\TR1_2_W0001_P0080_T0001_R1_P5_K1_Ch2-Ch1.zen	FA/ISS	20000	30.000999999999998	3		7	0	0	29.94	100000	2000	Scale	0	3.1	0	0.01	1.68	0	0.01	0.048	0	1	1	0	1	3.13	3.6319999999999997	0	1	3.13	3.6319999999999997	1.0777	1.1148	1	0.0025	0.28600000000000003	0.005	1	0.9184	0.9583	0.0006	0.2977	0.0046	0.29686	0.10008	0.005931100000000001	0.04455
124	TR1_2_W0001_P0080_T0001_R1_P6_K1_Ch2-Ch1.zen	20150331_STAG1gfpch8_G2G1\MitoSys2\LSM\STAG1-EGFP_G1_14_20h_afterRelease\DE_W0005_P0001\DE_2_W0005_P0001_T0004\TR1_W0001_P0080\TR1_2_W0001_P0080_T0001_R1_P6_K1_Ch2-Ch1.zen	FA/ISS	20000	30.0	3		7	0	0	29.94	100000	2000	Scale	0	3.1	0	0.01	1.68	0	0.01	0.048	0	1	1	0	1	3.182	3.2060000000000004	0	1	3.182	3.2060000000000004	1.0844	1.0919	1	0.0145	0.2222	0.0061	1	0.9065	0.9521	-0.0007	0.2123	0.0052	0.26166999999999996	0.22685	-0.013819999999999999	0.14414000000000002
125	TR1_2_W0001_P0105_T0001_R1_P1_K1_Ch2-Ch1.zen	20150331_STAG1gfpch8_G2G1\MitoSys2\LSM\STAG1-EGFP_G1_14_20h_afterRelease\DE_W0005_P0001\DE_2_W0005_P0001_T0005\TR1_W0001_P0105\TR1_2_W0001_P0105_T0001_R1_P1_K1_Ch2-Ch1.zen	FA/ISS	20000	30.0	3	x	7	0	0	29.94	100000	2000	Scale	0	3.1	0	0.01	1.68	0	0.01	0.048	0	1	1	0	1	17.113	215.332	0	1	17.113	215.332	2.1885	2.7914	1	0.6576	0.9824	0.8031	1	0.9919	0.9959	1.6066	2.7348	0.7998	0.12117	0.054412999999999996	0.0018579	0.0026081
126	TR1_2_W0001_P0105_T0001_R1_P2_K1_Ch2-Ch1.zen	20150331_STAG1gfpch8_G2G1\MitoSys2\LSM\STAG1-EGFP_G1_14_20h_afterRelease\DE_W0005_P0001\DE_2_W0005_P0001_T0005\TR1_W0001_P0105\TR1_2_W0001_P0105_T0001_R1_P2_K1_Ch2-Ch1.zen	FA/ISS	20000	30.0	3		7	0	0	29.94	100000	2000	Scale	0	3.1	0	0.01	1.68	0	0.01	0.048	0	1	1	0	1	13.649000000000001	195.201	0	1	13.649000000000001	195.201	2.7958	1.9785	1	0.5687	0.9817	0.7448	1	0.9934	0.9967	1.8766	1.9348	0.7423	0.075285	0.044942	0.00018435	0.002463
127	TR1_2_W0001_P0105_T0001_R1_P3_K1_Ch2-Ch1.zen	20150331_STAG1gfpch8_G2G1\MitoSys2\LSM\STAG1-EGFP_G1_14_20h_afterRelease\DE_W0005_P0001\DE_2_W0005_P0001_T0005\TR1_W0001_P0105\TR1_2_W0001_P0105_T0001_R1_P3_K1_Ch2-Ch1.zen	FA/ISS	20000	30.0	3		7	0	0	29.94	100000	2000	Scale	0	3.1	0	0.01	1.68	0	0.01	0.048	0	1	1	0	1	18.258	245.84400000000002	0	1	18.258	245.84400000000002	1.6448	2.2622	1	0.679	0.9854	0.8174	1	0.9927	0.9963	1.2006	2.2232	0.8144	0.10880999999999999	0.048277999999999995	0.0012365	0.0018045000000000001
128	TR1_2_W0001_P0105_T0001_R1_P4_K1_Ch2-Ch1.zen	20150331_STAG1gfpch8_G2G1\MitoSys2\LSM\STAG1-EGFP_G1_14_20h_afterRelease\DE_W0005_P0001\DE_2_W0005_P0001_T0005\TR1_W0001_P0105\TR1_2_W0001_P0105_T0001_R1_P4_K1_Ch2-Ch1.zen	FA/ISS	20000	30.0	3		7	0	0	29.94	100000	2000	Scale	0	3.1	0	0.01	1.68	0	0.01	0.048	0	1	1	0	1	2.937	5.255	0	1	2.937	5.255	1.3886	1.3309	1	0.0205	0.4522	-0.0619	1	0.9475	0.9734	-0.031	0.6219	-0.0595	0.15916	0.1315	0.035315	0.040351
129	TR1_2_W0001_P0105_T0001_R1_P5_K1_Ch2-Ch1.zen	20150331_STAG1gfpch8_G2G1\MitoSys2\LSM\STAG1-EGFP_G1_14_20h_afterRelease\DE_W0005_P0001\DE_2_W0005_P0001_T0005\TR1_W0001_P0105\TR1_2_W0001_P0105_T0001_R1_P5_K1_Ch2-Ch1.zen	FA/ISS	20000	30.0	3	x	7	0	0	29.94	100000	2000	Scale	0	3.1	0	0.01	1.68	0	0.01	0.048	0	1	1	0	1	2.207	3.529	0	1	2.207	3.529	1.0051	1.0281	1	0.1635	0.2735	-0.2113	1	0.9407	0.9699	0.1613	0.2566	-0.1992	0.06644800000000001	0.0498	0.005778800000000001	0.029505
130	TR1_2_W0001_P0105_T0001_R1_P6_K1_Ch2-Ch1.zen	20150331_STAG1gfpch8_G2G1\MitoSys2\LSM\STAG1-EGFP_G1_14_20h_afterRelease\DE_W0005_P0001\DE_2_W0005_P0001_T0005\TR1_W0001_P0105\TR1_2_W0001_P0105_T0001_R1_P6_K1_Ch2-Ch1.zen	FA/ISS	20000	30.0	3	x	7	0	0	29.94	100000	2000	Scale	0	3.1	0	0.01	1.68	0	0.01	0.048	0	1	1	0	1	2.206	3.0239999999999996	0	1	2.206	3.0239999999999996	1.0011	0.9596	1	0.1681	0.196	-0.1806	1	0.9311	0.965	0.1674	0.1488	-0.1662	0.049418000000000004	0.046380000000000005	-0.0045531999999999994	0.0276
131	TR1_2_W0001_P0056_T0001_R1_P1_K1_Ch2-Ch1.zen	20150331_STAG1gfpch8_G2G1\MitoSys2\LSM\STAG1-EGFP_G1_14_20h_afterRelease\DE_W0006_P0001\DE_2_W0006_P0001_T0003\TR1_W0001_P0056\TR1_2_W0001_P0056_T0001_R1_P1_K1_Ch2-Ch1.zen	FA/ISS	20000	30.0	3		7	0	0	29.94	100000	2000	Scale	0	3.1	0	0.01	1.68	0	0.01	0.048	0	1	1	0	1	18.604	147.269	0	1	18.604	147.269	1.6434	2.5746	1	0.6841	0.9737	0.8159	1	0.9868	0.9934	1.2109999999999999	2.496	0.8104	0.1405	0.039018000000000004	0.0036683999999999996	0.0027077
132	TR1_2_W0001_P0056_T0001_R1_P2_K1_Ch2-Ch1.zen	20150331_STAG1gfpch8_G2G1\MitoSys2\LSM\STAG1-EGFP_G1_14_20h_afterRelease\DE_W0006_P0001\DE_2_W0006_P0001_T0003\TR1_W0001_P0056\TR1_2_W0001_P0056_T0001_R1_P2_K1_Ch2-Ch1.zen	FA/ISS	20000	30.0	3		7	0	0	29.94	100000	2000	Scale	0	3.1	0	0.01	1.68	0	0.01	0.048	0	1	1	0	1	21.529	180.058	0	1	21.529	180.058	2.0266	2.2969999999999997	1	0.7127	0.9791	0.835	1	0.9882	0.9941	1.5681	2.2357	0.83	0.13626	0.036172	0.0039918	0.0053086999999999995
133	TR1_2_W0001_P0056_T0001_R1_P3_K1_Ch2-Ch1.zen	20150331_STAG1gfpch8_G2G1\MitoSys2\LSM\STAG1-EGFP_G1_14_20h_afterRelease\DE_W0006_P0001\DE_2_W0006_P0001_T0003\TR1_W0001_P0056\TR1_2_W0001_P0056_T0001_R1_P3_K1_Ch2-Ch1.zen	FA/ISS	20000	30.0	3		7	0	0	29.94	100000	2000	Scale	0	3.1	0	0.01	1.68	0	0.01	0.048	0	1	1	0	1	23.053	151.105	0	1	23.053	151.105	1.8681	2.2196	1	0.7385	0.9763	0.8487	1	0.9851	0.9925	1.4742	2.1492	0.8423	0.091955	0.038807	0.00071783	0.0034543
134	TR1_2_W0001_P0056_T0001_R1_P4_K1_Ch2-Ch1.zen	20150331_STAG1gfpch8_G2G1\MitoSys2\LSM\STAG1-EGFP_G1_14_20h_afterRelease\DE_W0006_P0001\DE_2_W0006_P0001_T0003\TR1_W0001_P0056\TR1_2_W0001_P0056_T0001_R1_P4_K1_Ch2-Ch1.zen	FA/ISS	20000	30.0	3	x	7	0	0	29.94	100000	2000	Scale	0	3.1	0	0.01	1.68	0	0.01	0.048	0	1	1	0	1	3.3689999999999998	4.4319999999999995	0	1	3.3689999999999998	4.4319999999999995	1.0488	0.9998	1	0.0084	0.3884	0.0525	1	0.9284	0.9636	0.0108	0.3426	0.0495	0.16932	0.027013	0.001422	0.013201
135	TR1_2_W0001_P0056_T0001_R1_P5_K1_Ch2-Ch1.zen	20150331_STAG1gfpch8_G2G1\MitoSys2\LSM\STAG1-EGFP_G1_14_20h_afterRelease\DE_W0006_P0001\DE_2_W0006_P0001_T0003\TR1_W0001_P0056\TR1_2_W0001_P0056_T0001_R1_P5_K1_Ch2-Ch1.zen	FA/ISS	20000	30.0	3		7	0	0	29.94	100000	2000	Scale	0	3.1	0	0.01	1.68	0	0.01	0.048	0	1	1	0	1	3.008	2.28	0	1	3.008	2.28	1.0793	1.0543	1	0.0067	0.0683	-0.0093	1	0.8772	0.9366	-0.0018	0.0487	-0.0072	0.25239	0.060131	0.059817999999999996	0.044413
136	TR1_2_W0001_P0056_T0001_R1_P6_K1_Ch2-Ch1.zen	20150331_STAG1gfpch8_G2G1\MitoSys2\LSM\STAG1-EGFP_G1_14_20h_afterRelease\DE_W0006_P0001\DE_2_W0006_P0001_T0003\TR1_W0001_P0056\TR1_2_W0001_P0056_T0001_R1_P6_K1_Ch2-Ch1.zen	FA/ISS	20000	30.000999999999998	3		7	0	0	29.94	100000	2000	Scale	0	3.1	0	0.01	1.68	0	0.01	0.048	0	1	1	0	1	4.005	5.32	0	1	4.005	5.32	1.2997	1.0233	1	0.0476	0.4617	0.1419	1	0.929	0.9638	0.1038	0.4208	0.1342	0.13515	0.085627	0.00077265	0.027721
137	TR1_2_W0001_P0081_T0001_R1_P1_K1_Ch2-Ch1.zen	20150331_STAG1gfpch8_G2G1\MitoSys2\LSM\STAG1-EGFP_G1_14_20h_afterRelease\DE_W0006_P0001\DE_2_W0006_P0001_T0004\TR1_W0001_P0081\TR1_2_W0001_P0081_T0001_R1_P1_K1_Ch2-Ch1.zen	FA/ISS	20000	30.0	3		7	0	0	29.94	100000	2000	Scale	0	3.1	0	0.01	1.68	0	0.01	0.048	0	1	1	0	1	22.976	388.483	0	1	22.976	388.483	2.4328	2.16	1	0.7312	0.9907	0.8506	1	0.9943	0.9971	1.9406	2.1318	0.8482	0.11195	0.037485000000000004	0.00090734	0.0011243
138	TR1_2_W0001_P0081_T0001_R1_P2_K1_Ch2-Ch1.zen	20150331_STAG1gfpch8_G2G1\MitoSys2\LSM\STAG1-EGFP_G1_14_20h_afterRelease\DE_W0006_P0001\DE_2_W0006_P0001_T0004\TR1_W0001_P0081\TR1_2_W0001_P0081_T0001_R1_P2_K1_Ch2-Ch1.zen	FA/ISS	20000	30.0	3		7	0	0	29.94	100000	2000	Scale	0	3.1	0	0.01	1.68	0	0.01	0.048	0	1	1	0	1	17.222	271.325	0	1	17.222	271.325	1.5747	2.5925	1	0.6647	0.9865	0.8093	1	0.9935	0.9968	1.1256	2.5533	0.8066	0.12032999999999999	0.048022	0.0025048	0.0022486
139	TR1_2_W0001_P0081_T0001_R1_P3_K1_Ch2-Ch1.zen	20150331_STAG1gfpch8_G2G1\MitoSys2\LSM\STAG1-EGFP_G1_14_20h_afterRelease\DE_W0006_P0001\DE_2_W0006_P0001_T0004\TR1_W0001_P0081\TR1_2_W0001_P0081_T0001_R1_P3_K1_Ch2-Ch1.zen	FA/ISS	20000	30.0	3		7	0	0	29.94	100000	2000	Scale	0	3.1	0	0.01	1.68	0	0.01	0.048	0	1	1	0	1	21.859	381.116	0	1	21.859	381.116	2.1851	2.661	1	0.7211	0.9902	0.8444	1	0.9943	0.9972	1.7094	2.6281	0.8420000000000001	0.1027	0.043298	0.0014585999999999998	0.0014823
140	TR1_2_W0001_P0081_T0001_R1_P4_K1_Ch2-Ch1.zen	20150331_STAG1gfpch8_G2G1\MitoSys2\LSM\STAG1-EGFP_G1_14_20h_afterRelease\DE_W0006_P0001\DE_2_W0006_P0001_T0004\TR1_W0001_P0081\TR1_2_W0001_P0081_T0001_R1_P4_K1_Ch2-Ch1.zen	FA/ISS	20000	30.0	3		7	0	0	29.94	100000	2000	Scale	0	3.1	0	0.01	1.68	0	0.01	0.048	0	1	1	0	1	3.093	2.022	0	1	3.093	2.022	1.0832	1.0734	1	0.0058	0.0287	-0.0008	1	0.8582	0.9264	-0.001	0.0151	-0.0008	0.19629000000000002	0.1506	0.050865	0.093801
141	TR1_2_W0001_P0081_T0001_R1_P5_K1_Ch2-Ch1.zen	20150331_STAG1gfpch8_G2G1\MitoSys2\LSM\STAG1-EGFP_G1_14_20h_afterRelease\DE_W0006_P0001\DE_2_W0006_P0001_T0004\TR1_W0001_P0081\TR1_2_W0001_P0081_T0001_R1_P5_K1_Ch2-Ch1.zen	FA/ISS	20000	30.0	3		7	0	0	29.94	100000	2000	Scale	0	3.1	0	0.01	1.68	0	0.01	0.048	0	1	1	0	1	2.841	3.758	0	1	2.841	3.758	1.1227	1.0051	1	0.0133	0.3032	-0.0577	1	0.9292	0.9639	-0.0019	0.2648	-0.054000000000000006	0.28493	0.08292000000000001	0.044079	0.028000999999999998
142	TR1_2_W0001_P0081_T0001_R1_P6_K1_Ch2-Ch1.zen	20150331_STAG1gfpch8_G2G1\MitoSys2\LSM\STAG1-EGFP_G1_14_20h_afterRelease\DE_W0006_P0001\DE_2_W0006_P0001_T0004\TR1_W0001_P0081\TR1_2_W0001_P0081_T0001_R1_P6_K1_Ch2-Ch1.zen	FA/ISS	20000	30.000999999999998	3	x	7	0	0	29.94	100000	2000	Scale	0	3.1	0	0.01	1.68	0	0.01	0.048	0	1	1	0	1	3.338	2.975	0	1	3.338	2.975	0.9954	1.0747	1	0.0095	0.1858	0.0304	1	0.8943	0.9457	0.0036	0.16399999999999998	0.0268	0.16179000000000002	0.14928	0.01654	0.11963
143	TR1_2_W0001_P0106_T0001_R1_P1_K1_Ch2-Ch1.zen	20150331_STAG1gfpch8_G2G1\MitoSys2\LSM\STAG1-EGFP_G1_14_20h_afterRelease\DE_W0006_P0001\DE_2_W0006_P0001_T0005\TR1_W0001_P0106\TR1_2_W0001_P0106_T0001_R1_P1_K1_Ch2-Ch1.zen	FA/ISS	20000	30.0	3		7	0	0	29.94	100000	2000	Scale	0	3.1	0	0.01	1.68	0	0.01	0.048	0	1	1	0	1	25.691999999999997	461.475	0	1	25.691999999999997	461.475	1.9062	2.1868	1	0.7641	0.9922	0.8704	1	0.9945	0.9973	1.5487	2.1626	0.8681	0.08746	0.031424	0.00098502	0.0012673
144	TR1_2_W0001_P0106_T0001_R1_P2_K1_Ch2-Ch1.zen	20150331_STAG1gfpch8_G2G1\MitoSys2\LSM\STAG1-EGFP_G1_14_20h_afterRelease\DE_W0006_P0001\DE_2_W0006_P0001_T0005\TR1_W0001_P0106\TR1_2_W0001_P0106_T0001_R1_P2_K1_Ch2-Ch1.zen	FA/ISS	20000	30.0	3		7	0	0	29.94	100000	2000	Scale	0	3.1	0	0.01	1.68	0	0.01	0.048	0	1	1	0	1	27.725	543.205	0	1	27.725	543.205	2.1221	2.2103	1	0.7759	0.9933	0.8776	1	0.9951	0.9975	1.7528	2.1885	0.8754	0.061335	0.027163999999999997	0.00080814	0.001084
145	TR1_2_W0001_P0106_T0001_R1_P3_K1_Ch2-Ch1.zen	20150331_STAG1gfpch8_G2G1\MitoSys2\LSM\STAG1-EGFP_G1_14_20h_afterRelease\DE_W0006_P0001\DE_2_W0006_P0001_T0005\TR1_W0001_P0106\TR1_2_W0001_P0106_T0001_R1_P3_K1_Ch2-Ch1.zen	FA/ISS	20000	30.0	3		7	0	0	29.94	100000	2000	Scale	0	3.1	0	0.01	1.68	0	0.01	0.048	0	1	1	0	1	26.195999999999998	541.28	0	1	26.195999999999998	541.28	1.7005	1.8298	1	0.7662	0.9933	0.8723	1	0.9953	0.9977	1.3752	1.8118	0.8702	0.08035199999999999	0.015778999999999998	0.0024307	0.0029037
146	TR1_2_W0001_P0106_T0001_R1_P4_K1_Ch2-Ch1.zen	20150331_STAG1gfpch8_G2G1\MitoSys2\LSM\STAG1-EGFP_G1_14_20h_afterRelease\DE_W0006_P0001\DE_2_W0006_P0001_T0005\TR1_W0001_P0106\TR1_2_W0001_P0106_T0001_R1_P4_K1_Ch2-Ch1.zen	FA/ISS	20000	30.000999999999998	3		7	0	0	29.94	100000	2000	Scale	0	3.1	0	0.01	1.68	0	0.01	0.048	0	1	1	0	1	3.948	8.752	0	1	3.948	8.752	1.135	1.0382	1	0.0441	0.6531	0.1647	1	0.9577	0.9786	0.0678	0.6468	0.1603	0.16894	0.027743	0.012645	0.009274899999999999
147	TR1_2_W0001_P0106_T0001_R1_P5_K1_Ch2-Ch1.zen	20150331_STAG1gfpch8_G2G1\MitoSys2\LSM\STAG1-EGFP_G1_14_20h_afterRelease\DE_W0006_P0001\DE_2_W0006_P0001_T0005\TR1_W0001_P0106\TR1_2_W0001_P0106_T0001_R1_P5_K1_Ch2-Ch1.zen	FA/ISS	20000	30.0	3	x	7	0	0	29.94	100000	2000	Scale	0	3.1	0	0.01	1.68	0	0.01	0.048	0	1	1	0	1	2.997	8.315	0	1	2.997	8.315	1.0390000000000001	0.9794	1	0.0014	0.638	-0.0287	1	0.9659	0.9828	-0.0001	0.594	-0.0281	0.10925	0.056084	0.0021475	0.015335
148	TR1_2_W0001_P0106_T0001_R1_P6_K1_Ch2-Ch1.zen	20150331_STAG1gfpch8_G2G1\MitoSys2\LSM\STAG1-EGFP_G1_14_20h_afterRelease\DE_W0006_P0001\DE_2_W0006_P0001_T0005\TR1_W0001_P0106\TR1_2_W0001_P0106_T0001_R1_P6_K1_Ch2-Ch1.zen	FA/ISS	20000	30.0	3		7	0	0	29.94	100000	2000	Scale	0	3.1	0	0.01	1.68	0	0.01	0.048	0	1	1	0	1	4.058	10.747	0	1	4.058	10.747	1.0885	0.9646	1	0.0549	0.7115	0.1955	1	0.9641	0.9819	0.0738	0.6507	0.1912	0.13642	0.054827999999999995	0.008740600000000001	0.013305
149	TR1_2_W0001_P0131_T0001_R1_P1_K1_Ch2-Ch1.zen	20150331_STAG1gfpch8_G2G1\MitoSys2\LSM\STAG1-EGFP_G1_14_20h_afterRelease\DE_W0006_P0001\DE_2_W0006_P0001_T0006\TR1_W0001_P0131\TR1_2_W0001_P0131_T0001_R1_P1_K1_Ch2-Ch1.zen	FA/ISS	20000	30.0	3		7	0	0	29.94	100000	2000	Scale	0	3.1	0	0.01	1.68	0	0.01	0.048	0	1	1	0	1	28.404	528.896	0	1	28.404	528.896	1.4925	1.9333	1	0.7866	0.9932	0.8837	1	0.9947	0.9974	1.2177	1.9140000000000001	0.8813	0.086188	0.026022000000000003	0.00070549	0.00099332
150	TR1_2_W0001_P0131_T0001_R1_P2_K1_Ch2-Ch1.zen	20150331_STAG1gfpch8_G2G1\MitoSys2\LSM\STAG1-EGFP_G1_14_20h_afterRelease\DE_W0006_P0001\DE_2_W0006_P0001_T0006\TR1_W0001_P0131\TR1_2_W0001_P0131_T0001_R1_P2_K1_Ch2-Ch1.zen	FA/ISS	20000	30.0	3		7	0	0	29.94	100000	2000	Scale	0	3.1	0	0.01	1.68	0	0.01	0.048	0	1	1	0	1	21.898000000000003	356.659	0	1	21.898000000000003	356.659	1.7506	2.7164	1	0.7296	0.9896	0.8494	1	0.9937	0.9969	1.3648	2.6815	0.8468	0.14959	0.041999	0.0012678	0.0013032999999999999
151	TR1_2_W0001_P0131_T0001_R1_P3_K1_Ch2-Ch1.zen	20150331_STAG1gfpch8_G2G1\MitoSys2\LSM\STAG1-EGFP_G1_14_20h_afterRelease\DE_W0006_P0001\DE_2_W0006_P0001_T0006\TR1_W0001_P0131\TR1_2_W0001_P0131_T0001_R1_P3_K1_Ch2-Ch1.zen	FA/ISS	20000	30.0	3		7	0	0	29.94	100000	2000	Scale	0	3.1	0	0.01	1.68	0	0.01	0.048	0	1	1	0	1	21.063000000000002	437.647	0	1	21.063000000000002	437.647	1.1627	1.4733	1	0.725	0.9919	0.848	1	0.9952	0.9976	0.8626	1.4569	0.8459	0.11557	0.024031	0.0025935	0.0030261
152	TR1_2_W0001_P0131_T0001_R1_P4_K1_Ch2-Ch1.zen	20150331_STAG1gfpch8_G2G1\MitoSys2\LSM\STAG1-EGFP_G1_14_20h_afterRelease\DE_W0006_P0001\DE_2_W0006_P0001_T0006\TR1_W0001_P0131\TR1_2_W0001_P0131_T0001_R1_P4_K1_Ch2-Ch1.zen	FA/ISS	20000	30.0	3		7	0	0	29.94	100000	2000	Scale	0	3.1	0	0.01	1.68	0	0.01	0.048	0	1	1	0	1	3.234	4.83	0	1	3.234	4.83	1.0242	1.263	1	0.015	0.4222	0.0121	1	0.9363	0.9676	0.0001	0.5405	0.0108	0.19251	0.20611999999999997	0.033649	0.092613
153	TR1_2_W0001_P0131_T0001_R1_P5_K1_Ch2-Ch1.zen	20150331_STAG1gfpch8_G2G1\MitoSys2\LSM\STAG1-EGFP_G1_14_20h_afterRelease\DE_W0006_P0001\DE_2_W0006_P0001_T0006\TR1_W0001_P0131\TR1_2_W0001_P0131_T0001_R1_P5_K1_Ch2-Ch1.zen	FA/ISS	20000	30.0	3		7	0	0	29.94	100000	2000	Scale	0	3.1	0	0.01	1.68	0	0.01	0.048	0	1	1	0	1	4.011	16.572	0	1	4.011	16.572	1.1377	1.0386	1	0.049	0.8069	0.19699999999999998	1	0.977	0.9884	0.0779	0.8191	0.1944	0.11689000000000001	0.05235700000000001	-0.0022753	0.008399
154	TR1_2_W0001_P0131_T0001_R1_P6_K1_Ch2-Ch1.zen	20150331_STAG1gfpch8_G2G1\MitoSys2\LSM\STAG1-EGFP_G1_14_20h_afterRelease\DE_W0006_P0001\DE_2_W0006_P0001_T0006\TR1_W0001_P0131\TR1_2_W0001_P0131_T0001_R1_P6_K1_Ch2-Ch1.zen	FA/ISS	20000	30.0	3		7	0	0	29.94	100000	2000	Scale	0	3.1	0	0.01	1.68	0	0.01	0.048	0	1	1	0	1	4.515	6.55	0	1	4.515	6.55	1.2704	1.2034	1	0.0941	0.5474	0.2232	1	0.9349	0.9669	0.16899999999999998	0.636	0.2132	0.13448	0.079613	0.018249	0.033188999999999996
155	TR1_2_W0001_P0057_T0001_R1_P1_K1_Ch2-Ch1.zen	20150331_STAG1gfpch8_G2G1\MitoSys2\LSM\STAG1-EGFP_G1_14_20h_afterRelease\DE_W0007_P0001\DE_2_W0007_P0001_T0003\TR1_W0001_P0057\TR1_2_W0001_P0057_T0001_R1_P1_K1_Ch2-Ch1.zen	FA/ISS	20000	30.0	3		7	0	0	29.94	100000	2000	Scale	0	3.1	0	0.01	1.68	0	0.01	0.048	0	1	1	0	1	16.794	237.209	0	1	16.794	237.209	1.3937	1.9748	1	0.6551	0.9843	0.8029	1	0.9928	0.9964	0.9715	1.9382	0.7999	0.1759	0.032544	0.0042492	0.0047375
156	TR1_2_W0001_P0057_T0001_R1_P2_K1_Ch2-Ch1.zen	20150331_STAG1gfpch8_G2G1\MitoSys2\LSM\STAG1-EGFP_G1_14_20h_afterRelease\DE_W0007_P0001\DE_2_W0007_P0001_T0003\TR1_W0001_P0057\TR1_2_W0001_P0057_T0001_R1_P2_K1_Ch2-Ch1.zen	FA/ISS	20000	30.0	3		7	0	0	29.94	100000	2000	Scale	0	3.1	0	0.01	1.68	0	0.01	0.048	0	1	1	0	1	18.774	273.41	0	1	18.774	273.41	1.5047	2.3687	1	0.6909	0.9862	0.8252	1	0.9928	0.9964	1.1072	2.3297	0.8222	0.15942	0.038907	0.0030636	0.0023162
157	TR1_2_W0001_P0057_T0001_R1_P3_K1_Ch2-Ch1.zen	20150331_STAG1gfpch8_G2G1\MitoSys2\LSM\STAG1-EGFP_G1_14_20h_afterRelease\DE_W0007_P0001\DE_2_W0007_P0001_T0003\TR1_W0001_P0057\TR1_2_W0001_P0057_T0001_R1_P3_K1_Ch2-Ch1.zen	FA/ISS	20000	30.0	3		7	0	0	29.94	100000	2000	Scale	0	3.1	0	0.01	1.68	0	0.01	0.048	0	1	1	0	1	18.996	287.45099999999996	0	1	18.996	287.45099999999996	1.6444	2.2917	1	0.6887	0.9868	0.8240000000000001	1	0.9932	0.9966	1.2165	2.2549	0.8212	0.14059000000000002	0.031702999999999995	0.0023548	0.0021223
158	TR1_2_W0001_P0057_T0001_R1_P4_K1_Ch2-Ch1.zen	20150331_STAG1gfpch8_G2G1\MitoSys2\LSM\STAG1-EGFP_G1_14_20h_afterRelease\DE_W0007_P0001\DE_2_W0007_P0001_T0003\TR1_W0001_P0057\TR1_2_W0001_P0057_T0001_R1_P4_K1_Ch2-Ch1.zen	FA/ISS	20000	30.0	3		7	0	0	29.94	100000	2000	Scale	0	3.1	0	0.01	1.68	0	0.01	0.048	0	1	1	0	1	2.552	3.8310000000000004	0	1	2.552	3.8310000000000004	0.9181	1.0791	1	0.057	0.3145	-0.1218	1	0.9368	0.9679	0.0679	0.3222	-0.115	0.4018	0.19329000000000002	-0.005954600000000001	0.068497
159	TR1_2_W0001_P0057_T0001_R1_P5_K1_Ch2-Ch1.zen	20150331_STAG1gfpch8_G2G1\MitoSys2\LSM\STAG1-EGFP_G1_14_20h_afterRelease\DE_W0007_P0001\DE_2_W0007_P0001_T0003\TR1_W0001_P0057\TR1_2_W0001_P0057_T0001_R1_P5_K1_Ch2-Ch1.zen	FA/ISS	20000	29.999000000000002	3	x	7	0	0	29.94	100000	2000	Scale	0	3.1	0	0.01	1.68	0	0.01	0.048	0	1	1	0	1	2.46	3.65	0	1	2.46	3.65	1.2352	1.0955	1	0.0956	0.2889	-0.1514	1	0.9368	0.9679	0.0145	0.2994	-0.1425	0.27991	0.13433	0.025774000000000002	0.037299
160	TR1_2_W0001_P0057_T0001_R1_P6_K1_Ch2-Ch1.zen	20150331_STAG1gfpch8_G2G1\MitoSys2\LSM\STAG1-EGFP_G1_14_20h_afterRelease\DE_W0007_P0001\DE_2_W0007_P0001_T0003\TR1_W0001_P0057\TR1_2_W0001_P0057_T0001_R1_P6_K1_Ch2-Ch1.zen	FA/ISS	20000	30.0	3		7	0	0	29.94	100000	2000	Scale	0	3.1	0	0.01	1.68	0	0.01	0.048	0	1	1	0	1	2.505	3.363	0	1	2.505	3.363	1.1404	1.0487	1	0.0772	0.2469	-0.1342	1	0.9309999999999999	0.9649	0.0359	0.2333	-0.1247	0.35746	0.10480999999999999	0.071588	0.027927999999999998
161	TR1_2_W0001_P0082_T0001_R1_P1_K1_Ch2-Ch1.zen	20150331_STAG1gfpch8_G2G1\MitoSys2\LSM\STAG1-EGFP_G1_14_20h_afterRelease\DE_W0007_P0001\DE_2_W0007_P0001_T0004\TR1_W0001_P0082\TR1_2_W0001_P0082_T0001_R1_P1_K1_Ch2-Ch1.zen	FA/ISS	20000	30.0	3		7	0	0	29.94	100000	2000	Scale	0	3.1	0	0.01	1.68	0	0.01	0.048	0	1	1	0	1	26.791	291.265	0	1	26.791	291.265	1.4185	2.0717	1	0.7788	0.9877	0.877	1	0.9908	0.9954	1.1464	2.0355	0.8729	0.10585	0.026475	0.0030574	0.0027698
162	TR1_2_W0001_P0082_T0001_R1_P2_K1_Ch2-Ch1.zen	20150331_STAG1gfpch8_G2G1\MitoSys2\LSM\STAG1-EGFP_G1_14_20h_afterRelease\DE_W0007_P0001\DE_2_W0007_P0001_T0004\TR1_W0001_P0082\TR1_2_W0001_P0082_T0001_R1_P2_K1_Ch2-Ch1.zen	FA/ISS	20000	30.0	3	x	7	0	0	29.94	100000	2000	Scale	0	3.1	0	0.01	1.68	0	0.01	0.048	0	1	1	0	1	25.111	229.185	0	1	25.111	229.185	1.4851	1.9649	1	0.7604	0.9841	0.8649	1	0.9890000000000001	0.9945	1.1808	1.9217	0.8602	0.13767000000000001	0.022831999999999998	0.006056399999999999	0.0038775
163	TR1_2_W0001_P0082_T0001_R1_P3_K1_Ch2-Ch1.zen	20150331_STAG1gfpch8_G2G1\MitoSys2\LSM\STAG1-EGFP_G1_14_20h_afterRelease\DE_W0007_P0001\DE_2_W0007_P0001_T0004\TR1_W0001_P0082\TR1_2_W0001_P0082_T0001_R1_P3_K1_Ch2-Ch1.zen	FA/ISS	20000	30.0	3	x	7	0	0	29.94	100000	2000	Scale	0	3.1	0	0.01	1.68	0	0.01	0.048	0	1	1	0	1	23.168000000000003	237.475	0	1	23.168000000000003	237.475	1.9036	2.5660000000000003	1	0.7416	0.9848	0.8543	1	0.9902	0.9951	1.5112	2.516	0.8501	0.15125	0.044160000000000005	0.0026228000000000002	0.0023924
164	TR1_2_W0001_P0082_T0001_R1_P4_K1_Ch2-Ch1.zen	20150331_STAG1gfpch8_G2G1\MitoSys2\LSM\STAG1-EGFP_G1_14_20h_afterRelease\DE_W0007_P0001\DE_2_W0007_P0001_T0004\TR1_W0001_P0082\TR1_2_W0001_P0082_T0001_R1_P4_K1_Ch2-Ch1.zen	FA/ISS	20000	30.000999999999998	3		7	0	0	29.94	100000	2000	Scale	0	3.1	0	0.01	1.68	0	0.01	0.048	0	1	1	0	1	3.648	3.076	0	1	3.648	3.076	1.3325	1.3674	1	0.0213	0.1958	0.0604	1	0.889	0.9429	0.0591	0.2771	0.0529	0.21995	0.11304000000000002	0.056274	0.068242
165	TR1_2_W0001_P0082_T0001_R1_P5_K1_Ch2-Ch1.zen	20150331_STAG1gfpch8_G2G1\MitoSys2\LSM\STAG1-EGFP_G1_14_20h_afterRelease\DE_W0007_P0001\DE_2_W0007_P0001_T0004\TR1_W0001_P0082\TR1_2_W0001_P0082_T0001_R1_P5_K1_Ch2-Ch1.zen	FA/ISS	20000	30.000999999999998	3		7	0	0	29.94	100000	2000	Scale	0	3.1	0	0.01	1.68	0	0.01	0.048	0	1	1	0	1	2.053	1.847	0	1	2.053	1.847	1.0624	1.0858	1	0.2686	0.0084	-0.0439	1	0.8962	0.9467	0.2348	0.0038	-0.0164	0.096042	0.09965	0.022608	0.076316
166	TR1_2_W0001_P0082_T0001_R1_P6_K1_Ch2-Ch1.zen	20150331_STAG1gfpch8_G2G1\MitoSys2\LSM\STAG1-EGFP_G1_14_20h_afterRelease\DE_W0007_P0001\DE_2_W0007_P0001_T0004\TR1_W0001_P0082\TR1_2_W0001_P0082_T0001_R1_P6_K1_Ch2-Ch1.zen	FA/ISS	20000	30.0	3		7	0	0	29.94	100000	2000	Scale	0	3.1	0	0.01	1.68	0	0.01	0.048	0	1	1	0	1	3.964	9.072000000000001	0	1	3.964	9.072000000000001	1.1149	1.1003	1	0.046	0.6628	0.1727	1	0.9586	0.9791	0.0689	0.7065	0.1683	0.098096	0.078598	0.014643000000000002	0.023111000000000003
167	TR1_2_W0001_P0107_T0001_R1_P1_K1_Ch2-Ch1.zen	20150331_STAG1gfpch8_G2G1\MitoSys2\LSM\STAG1-EGFP_G1_14_20h_afterRelease\DE_W0007_P0001\DE_2_W0007_P0001_T0005\TR1_W0001_P0107\TR1_2_W0001_P0107_T0001_R1_P1_K1_Ch2-Ch1.zen	FA/ISS	20000	30.0	3		7	0	0	29.94	100000	2000	Scale	0	3.1	0	0.01	1.68	0	0.01	0.048	0	1	1	0	1	14.457	205.97799999999998	0	1	14.457	205.97799999999998	1.4652	1.7549	1	0.5997	0.9822	0.7671	1	0.993	0.9965	0.9555	1.7185	0.7644	0.16396	0.026394	0.0063788000000000004	0.0073153
168	TR1_2_W0001_P0107_T0001_R1_P2_K1_Ch2-Ch1.zen	20150331_STAG1gfpch8_G2G1\MitoSys2\LSM\STAG1-EGFP_G1_14_20h_afterRelease\DE_W0007_P0001\DE_2_W0007_P0001_T0005\TR1_W0001_P0107\TR1_2_W0001_P0107_T0001_R1_P2_K1_Ch2-Ch1.zen	FA/ISS	20000	30.0	3		7	0	0	29.94	100000	2000	Scale	0	3.1	0	0.01	1.68	0	0.01	0.048	0	1	1	0	1	13.872	233.199	0	1	13.872	233.199	2.9166	3.1755	1	0.5770000000000001	0.9836	0.7519	1	0.9940000000000001	0.997	2.0014	3.1205	0.7497	0.17042000000000002	0.074659	0.0016390999999999999	0.0027325
169	TR1_2_W0001_P0107_T0001_R1_P3_K1_Ch2-Ch1.zen	20150331_STAG1gfpch8_G2G1\MitoSys2\LSM\STAG1-EGFP_G1_14_20h_afterRelease\DE_W0007_P0001\DE_2_W0007_P0001_T0005\TR1_W0001_P0107\TR1_2_W0001_P0107_T0001_R1_P3_K1_Ch2-Ch1.zen	FA/ISS	20000	30.0	3		7	0	0	29.94	100000	2000	Scale	0	3.1	0	0.01	1.68	0	0.01	0.048	0	1	1	0	1	10.965	184.12	0	1	10.965	184.12	2.6697	3.3352	1	0.4839	0.9789	0.6855	1	0.9940000000000001	0.997	1.6045	3.2676	0.6834	0.22660999999999998	0.068375	0.0029495999999999997	0.0029351
170	TR1_2_W0001_P0107_T0001_R1_P4_K1_Ch2-Ch1.zen	20150331_STAG1gfpch8_G2G1\MitoSys2\LSM\STAG1-EGFP_G1_14_20h_afterRelease\DE_W0007_P0001\DE_2_W0007_P0001_T0005\TR1_W0001_P0107\TR1_2_W0001_P0107_T0001_R1_P4_K1_Ch2-Ch1.zen	FA/ISS	20000	30.000999999999998	3		7	0	0	29.94	100000	2000	Scale	0	3.1	0	0.01	1.68	0	0.01	0.048	0	1	1	0	1	3.367	4.096	0	1	3.367	4.096	1.2607	1.1632	1	0.0057	0.3395	0.0298	1	0.9236	0.961	0.0143	0.37799999999999995	0.0278	0.09314	0.048817	0.041615	0.024941
171	TR1_2_W0001_P0107_T0001_R1_P5_K1_Ch2-Ch1.zen	20150331_STAG1gfpch8_G2G1\MitoSys2\LSM\STAG1-EGFP_G1_14_20h_afterRelease\DE_W0007_P0001\DE_2_W0007_P0001_T0005\TR1_W0001_P0107\TR1_2_W0001_P0107_T0001_R1_P5_K1_Ch2-Ch1.zen	FA/ISS	20000	30.0	3		7	0	0	29.94	100000	2000	Scale	0	3.1	0	0.01	1.68	0	0.01	0.048	0	1	1	0	1	3.095	3.648	0	1	3.095	3.648	1.2584	1.0554	1	0.0092	0.2882	-0.0059	1	0.9204	0.9594	-0.006	0.2656	-0.0054	0.19018	0.14029	0.054174	0.082493
172	TR1_2_W0001_P0107_T0001_R1_P6_K1_Ch2-Ch1.zen	20150331_STAG1gfpch8_G2G1\MitoSys2\LSM\STAG1-EGFP_G1_14_20h_afterRelease\DE_W0007_P0001\DE_2_W0007_P0001_T0005\TR1_W0001_P0107\TR1_2_W0001_P0107_T0001_R1_P6_K1_Ch2-Ch1.zen	FA/ISS	20000	30.0	3		7	0	0	29.94	100000	2000	Scale	0	3.1	0	0.01	1.68	0	0.01	0.048	0	1	1	0	1	3.201	4.013	0	1	3.201	4.013	1.2764	1.124	1	0.0045	0.3322	0.0013	1	0.9262	0.9624	-0.0012	0.3507	0.0012	0.14833	0.033768	0.026673000000000002	0.037461
173	TR1_2_W0001_P0058_T0001_R1_P1_K1_Ch2-Ch1.zen	20150331_STAG1gfpch8_G2G1\MitoSys2\LSM\STAG1-EGFP_G1_14_20h_afterRelease\DE_W0008_P0001\DE_2_W0008_P0001_T0003\TR1_W0001_P0058\TR1_2_W0001_P0058_T0001_R1_P1_K1_Ch2-Ch1.zen	FA/ISS	20000	30.0	3	x	7	0	0	29.94	100000	2000	Scale	0	3.1	0	0.01	1.68	0	0.01	0.048	0	1	1	0	1	14.786	189.449	0	1	14.786	189.449	1.5574	1.6365	1	0.6182	0.9818	0.7789	1	0.9925	0.9962	1.0536	1.6003	0.7759	0.036473	0.030372000000000003	0.0021548	0.0017519999999999999
174	TR1_2_W0001_P0058_T0001_R1_P2_K1_Ch2-Ch1.zen	20150331_STAG1gfpch8_G2G1\MitoSys2\LSM\STAG1-EGFP_G1_14_20h_afterRelease\DE_W0008_P0001\DE_2_W0008_P0001_T0003\TR1_W0001_P0058\TR1_2_W0001_P0058_T0001_R1_P2_K1_Ch2-Ch1.zen	FA/ISS	20000	30.0	3		7	0	0	29.94	100000	2000	Scale	0	3.1	0	0.01	1.68	0	0.01	0.048	0	1	1	0	1	32.816	361.839	0	1	32.816	361.839	1.4064	1.6731	1	0.8043	0.9897	0.8922	1	0.9912	0.9956	1.1677	1.6453	0.8882	0.10315	0.015408000000000002	0.0096704	0.0083477
175	TR1_2_W0001_P0058_T0001_R1_P3_K1_Ch2-Ch1.zen	20150331_STAG1gfpch8_G2G1\MitoSys2\LSM\STAG1-EGFP_G1_14_20h_afterRelease\DE_W0008_P0001\DE_2_W0008_P0001_T0003\TR1_W0001_P0058\TR1_2_W0001_P0058_T0001_R1_P3_K1_Ch2-Ch1.zen	FA/ISS	20000	30.0	3		7	0	0	29.94	100000	2000	Scale	0	3.1	0	0.01	1.68	0	0.01	0.048	0	1	1	0	1	30.136	368.81300000000005	0	1	30.136	368.81300000000005	1.7884	1.9362	1	0.7925	0.99	0.8856	1	0.992	0.996	1.4885	1.9059	0.882	0.0763	0.018509	0.0018887	0.0020239999999999998
176	TR1_2_W0001_P0058_T0001_R1_P4_K1_Ch2-Ch1.zen	20150331_STAG1gfpch8_G2G1\MitoSys2\LSM\STAG1-EGFP_G1_14_20h_afterRelease\DE_W0008_P0001\DE_2_W0008_P0001_T0003\TR1_W0001_P0058\TR1_2_W0001_P0058_T0001_R1_P4_K1_Ch2-Ch1.zen	FA/ISS	20000	30.0	3		7	0	0	29.94	100000	2000	Scale	0	3.1	0	0.01	1.68	0	0.01	0.048	0	1	1	0	1	4.17	3.955	0	1	4.17	3.955	1.3599	1.286	1	0.063	0.3227	0.1371	1	0.902	0.9497	0.1336	0.4	0.1253	0.18024	0.05204500000000001	0.052229	0.063538
177	TR1_2_W0001_P0058_T0001_R1_P5_K1_Ch2-Ch1.zen	20150331_STAG1gfpch8_G2G1\MitoSys2\LSM\STAG1-EGFP_G1_14_20h_afterRelease\DE_W0008_P0001\DE_2_W0008_P0001_T0003\TR1_W0001_P0058\TR1_2_W0001_P0058_T0001_R1_P5_K1_Ch2-Ch1.zen	FA/ISS	20000	30.0	3	x	7	0	0	29.94	100000	2000	Scale	0	3.1	0	0.01	1.68	0	0.01	0.048	0	1	1	0	1	2.3569999999999998	4.89	0	1	2.3569999999999998	4.89	1.0383	1.0967	1	0.10099999999999999	0.4254	-0.2052	1	0.9536	0.9765	0.0874	0.4552	-0.1979	0.12049000000000001	0.10025	0.0027791	0.016691
178	TR1_2_W0001_P0058_T0001_R1_P6_K1_Ch2-Ch1.zen	20150331_STAG1gfpch8_G2G1\MitoSys2\LSM\STAG1-EGFP_G1_14_20h_afterRelease\DE_W0008_P0001\DE_2_W0008_P0001_T0003\TR1_W0001_P0058\TR1_2_W0001_P0058_T0001_R1_P6_K1_Ch2-Ch1.zen	FA/ISS	20000	30.000999999999998	3	x	7	0	0	29.94	100000	2000	Scale	0	3.1	0	0.01	1.68	0	0.01	0.048	0	1	1	0	1	3.096	3.398	0	1	3.096	3.398	1.0897	1.0307	1	0.0009	0.252	-0.0074	1	0.9149	0.9565	-0.0012	0.2223	-0.0067	0.34299	0.068444	0.059904	0.035477999999999996
179	TR1_2_W0001_P0108_T0001_R1_P1_K1_Ch2-Ch1.zen	20150331_STAG1gfpch8_G2G1\MitoSys2\LSM\STAG1-EGFP_G1_14_20h_afterRelease\DE_W0008_P0001\DE_2_W0008_P0001_T0005\TR1_W0001_P0108\TR1_2_W0001_P0108_T0001_R1_P1_K1_Ch2-Ch1.zen	FA/ISS	20000	30.0	3		7	0	0	29.94	100000	2000	Scale	0	3.1	0	0.01	1.68	0	0.01	0.048	0	1	1	0	1	25.68	301.02299999999997	0	1	25.68	301.02299999999997	1.5973	1.902	1	0.7606	0.9877	0.8666	1	0.9916	0.9958	1.2774	1.8686	0.8629	0.099284	0.028262	0.002728	0.0033759
180	TR1_2_W0001_P0108_T0001_R1_P2_K1_Ch2-Ch1.zen	20150331_STAG1gfpch8_G2G1\MitoSys2\LSM\STAG1-EGFP_G1_14_20h_afterRelease\DE_W0008_P0001\DE_2_W0008_P0001_T0005\TR1_W0001_P0108\TR1_2_W0001_P0108_T0001_R1_P2_K1_Ch2-Ch1.zen	FA/ISS	20000	30.0	3		7	0	0	29.94	100000	2000	Scale	0	3.1	0	0.01	1.68	0	0.01	0.048	0	1	1	0	1	23.592	312.527	0	1	23.592	312.527	1.8842	2.3008	1	0.7385	0.9878	0.8539	1	0.9924	0.9962	1.4925	2.2636	0.8507	0.11317	0.022941999999999997	0.0031523000000000002	0.003303
181	TR1_2_W0001_P0108_T0001_R1_P3_K1_Ch2-Ch1.zen	20150331_STAG1gfpch8_G2G1\MitoSys2\LSM\STAG1-EGFP_G1_14_20h_afterRelease\DE_W0008_P0001\DE_2_W0008_P0001_T0005\TR1_W0001_P0108\TR1_2_W0001_P0108_T0001_R1_P3_K1_Ch2-Ch1.zen	FA/ISS	20000	30.0	3		7	0	0	29.94	100000	2000	Scale	0	3.1	0	0.01	1.68	0	0.01	0.048	0	1	1	0	1	26.916999999999998	377.282	0	1	26.916999999999998	377.282	1.5882	1.7649	1	0.7673	0.9902	0.8715	1	0.9931	0.9965	1.2786	1.7393	0.8684	0.08627699999999999	0.013314	0.0049048	0.006704000000000001
182	TR1_2_W0001_P0108_T0001_R1_P4_K1_Ch2-Ch1.zen	20150331_STAG1gfpch8_G2G1\MitoSys2\LSM\STAG1-EGFP_G1_14_20h_afterRelease\DE_W0008_P0001\DE_2_W0008_P0001_T0005\TR1_W0001_P0108\TR1_2_W0001_P0108_T0001_R1_P4_K1_Ch2-Ch1.zen	FA/ISS	20000	30.0	3	x	7	0	0	29.94	100000	2000	Scale	0	3.1	0	0.01	1.68	0	0.01	0.048	0	1	1	0	1	2.099	2.135	0	1	2.099	2.135	1.0988	1.1204	1	0.2338	0.0447	-0.1007	1	0.9078	0.9528	0.185	0.0452	-0.0779	0.10214	0.11223	0.024171	0.1028
183	TR1_2_W0001_P0108_T0001_R1_P5_K1_Ch2-Ch1.zen	20150331_STAG1gfpch8_G2G1\MitoSys2\LSM\STAG1-EGFP_G1_14_20h_afterRelease\DE_W0008_P0001\DE_2_W0008_P0001_T0005\TR1_W0001_P0108\TR1_2_W0001_P0108_T0001_R1_P5_K1_Ch2-Ch1.zen	FA/ISS	20000	30.0	3		7	0	0	29.94	100000	2000	Scale	0	3.1	0	0.01	1.68	0	0.01	0.048	0	1	1	0	1	3.951	4.268	0	1	3.951	4.268	1.022	1.0589	1	0.0478	0.365	0.131	1	0.9124	0.9552	0.0515	0.3451	0.1212	0.19264	0.026607	0.039649000000000004	0.014565
184	TR1_2_W0001_P0108_T0001_R1_P6_K1_Ch2-Ch1.zen	20150331_STAG1gfpch8_G2G1\MitoSys2\LSM\STAG1-EGFP_G1_14_20h_afterRelease\DE_W0008_P0001\DE_2_W0008_P0001_T0005\TR1_W0001_P0108\TR1_2_W0001_P0108_T0001_R1_P6_K1_Ch2-Ch1.zen	FA/ISS	20000	30.000999999999998	3		7	0	0	29.94	100000	2000	Scale	0	3.1	0	0.01	1.68	0	0.01	0.048	0	1	1	0	1	4.649	4.3389999999999995	0	1	4.649	4.3389999999999995	1.1356	1.128	1	0.1101	0.3729	0.2013	1	0.8998	0.9486	0.1496	0.3773	0.1844	0.071548	0.057155	0.017697	0.056772
185	TR1_2_W0001_P0133_T0001_R1_P1_K1_Ch2-Ch1.zen	20150331_STAG1gfpch8_G2G1\MitoSys2\LSM\STAG1-EGFP_G1_14_20h_afterRelease\DE_W0008_P0001\DE_2_W0008_P0001_T0006\TR1_W0001_P0133\TR1_2_W0001_P0133_T0001_R1_P1_K1_Ch2-Ch1.zen	FA/ISS	20000	30.0	3		7	0	0	29.94	100000	2000	Scale	0	3.1	0	0.01	1.68	0	0.01	0.048	0	1	1	0	1	11.609000000000002	210.233	0	1	11.609000000000002	210.233	1.4282	1.7007	1	0.5303	0.9831	0.7212	1	0.9945	0.9973	0.8351	1.6685	0.7192	0.093559	0.050283	0.00089037	0.0015297000000000002
186	TR1_2_W0001_P0133_T0001_R1_P2_K1_Ch2-Ch1.zen	20150331_STAG1gfpch8_G2G1\MitoSys2\LSM\STAG1-EGFP_G1_14_20h_afterRelease\DE_W0008_P0001\DE_2_W0008_P0001_T0006\TR1_W0001_P0133\TR1_2_W0001_P0133_T0001_R1_P2_K1_Ch2-Ch1.zen	FA/ISS	20000	30.0	3		7	0	0	29.94	100000	2000	Scale	0	3.1	0	0.01	1.68	0	0.01	0.048	0	1	1	0	1	15.677	262.374	0	1	15.677	262.374	1.6191	2.6013	1	0.6288	0.9852	0.7867	1	0.9937	0.9969	1.1148	2.5596	0.7842	0.14048	0.048029	0.0041955	0.008590500000000001
187	TR1_2_W0001_P0133_T0001_R1_P3_K1_Ch2-Ch1.zen	20150331_STAG1gfpch8_G2G1\MitoSys2\LSM\STAG1-EGFP_G1_14_20h_afterRelease\DE_W0008_P0001\DE_2_W0008_P0001_T0006\TR1_W0001_P0133\TR1_2_W0001_P0133_T0001_R1_P3_K1_Ch2-Ch1.zen	FA/ISS	20000	30.0	3		7	0	0	29.94	100000	2000	Scale	0	3.1	0	0.01	1.68	0	0.01	0.048	0	1	1	0	1	19.488	338.756	0	1	19.488	338.756	2.1496	2.3901	1	0.6954	0.9892	0.8289	1	0.9943	0.9971	1.6429	2.3576	0.8265	0.09748	0.045281999999999996	0.00096949	0.0016237000000000003
188	TR1_2_W0001_P0133_T0001_R1_P4_K1_Ch2-Ch1.zen	20150331_STAG1gfpch8_G2G1\MitoSys2\LSM\STAG1-EGFP_G1_14_20h_afterRelease\DE_W0008_P0001\DE_2_W0008_P0001_T0006\TR1_W0001_P0133\TR1_2_W0001_P0133_T0001_R1_P4_K1_Ch2-Ch1.zen	FA/ISS	20000	30.0	3		7	0	0	29.94	100000	2000	Scale	0	3.1	0	0.01	1.68	0	0.01	0.048	0	1	1	0	1	3.713	3.1689999999999996	0	1	3.713	3.1689999999999996	1.0501	0.996	1	0.0268	0.2209	0.0759	1	0.8909999999999999	0.9439	0.034	0.1684	0.0668	0.24615	0.062171000000000004	0.016594	0.051745000000000006
189	TR1_2_W0001_P0133_T0001_R1_P5_K1_Ch2-Ch1.zen	20150331_STAG1gfpch8_G2G1\MitoSys2\LSM\STAG1-EGFP_G1_14_20h_afterRelease\DE_W0008_P0001\DE_2_W0008_P0001_T0006\TR1_W0001_P0133\TR1_2_W0001_P0133_T0001_R1_P5_K1_Ch2-Ch1.zen	FA/ISS	20000	30.0	3	x	7	0	0	29.94	100000	2000	Scale	0	3.1	0	0.01	1.68	0	0.01	0.048	0	1	1	0	1	3.438	4.031000000000001	0	1	3.438	4.031000000000001	1.1335	1.1308	1	0.0097	0.3365	0.0544	1	0.9196	0.9590000000000001	0.0208	0.3571	0.0506	0.25289	0.054084	0.007026600000000001	0.027732999999999997
190	TR1_2_W0001_P0133_T0001_R1_P6_K1_Ch2-Ch1.zen	20150331_STAG1gfpch8_G2G1\MitoSys2\LSM\STAG1-EGFP_G1_14_20h_afterRelease\DE_W0008_P0001\DE_2_W0008_P0001_T0006\TR1_W0001_P0133\TR1_2_W0001_P0133_T0001_R1_P6_K1_Ch2-Ch1.zen	FA/ISS	20000	30.0	3		7	0	0	29.94	100000	2000	Scale	0	3.1	0	0.01	1.68	0	0.01	0.048	0	1	1	0	1	4.1930000000000005	3.6180000000000003	0	1	4.1930000000000005	3.6180000000000003	1.0843	1.0772	1	0.0684	0.2834	0.1366	1	0.8915	0.9442	0.0841	0.2588	0.1223	0.1571	0.10544	0.043455	0.07162
191	TR1_2_W0001_P0059_T0001_R1_P1_K1_Ch2-Ch1.zen	20150331_STAG1gfpch8_G2G1\MitoSys2\LSM\STAG1-EGFP_G1_14_20h_afterRelease\DE_W0009_P0001\DE_2_W0009_P0001_T0003\TR1_W0001_P0059\TR1_2_W0001_P0059_T0001_R1_P1_K1_Ch2-Ch1.zen	FA/ISS	20000	30.0	3		7	0	0	29.94	100000	2000	Scale	0	3.1	0	0.01	1.68	0	0.01	0.048	0	1	1	0	1	20.609	102.884	0	1	20.609	102.884	1.2907	1.7795	1	0.7143	0.9641	0.8297	1	0.9796	0.9897	0.9581	1.6968	0.8211	0.14238	0.02532	0.0081338	0.0068095
192	TR1_2_W0001_P0059_T0001_R1_P2_K1_Ch2-Ch1.zen	20150331_STAG1gfpch8_G2G1\MitoSys2\LSM\STAG1-EGFP_G1_14_20h_afterRelease\DE_W0009_P0001\DE_2_W0009_P0001_T0003\TR1_W0001_P0059\TR1_2_W0001_P0059_T0001_R1_P2_K1_Ch2-Ch1.zen	FA/ISS	20000	30.0	3		7	0	0	29.94	100000	2000	Scale	0	3.1	0	0.01	1.68	0	0.01	0.048	0	1	1	0	1	20.207	99.766	0	1	20.207	99.766	1.5888	1.8061	1	0.7026	0.9637	0.8225	1	0.9801	0.99	1.188	1.7201	0.8141	0.16347	0.039092	0.0056247	0.004633699999999999
193	TR1_2_W0001_P0059_T0001_R1_P3_K1_Ch2-Ch1.zen	20150331_STAG1gfpch8_G2G1\MitoSys2\LSM\STAG1-EGFP_G1_14_20h_afterRelease\DE_W0009_P0001\DE_2_W0009_P0001_T0003\TR1_W0001_P0059\TR1_2_W0001_P0059_T0001_R1_P3_K1_Ch2-Ch1.zen	FA/ISS	20000	30.0	3		7	0	0	29.94	100000	2000	Scale	0	3.1	0	0.01	1.68	0	0.01	0.048	0	1	1	0	1	16.521	70.691	0	1	16.521	70.691	1.9522	2.7333	1	0.6468	0.9481	0.7825	1	0.9765	0.9882	1.3985	2.576	0.773	0.18259	0.056809000000000005	0.0022634	0.0074438
194	TR1_2_W0001_P0059_T0001_R1_P4_K1_Ch2-Ch1.zen	20150331_STAG1gfpch8_G2G1\MitoSys2\LSM\STAG1-EGFP_G1_14_20h_afterRelease\DE_W0009_P0001\DE_2_W0009_P0001_T0003\TR1_W0001_P0059\TR1_2_W0001_P0059_T0001_R1_P4_K1_Ch2-Ch1.zen	FA/ISS	20000	30.0	3		7	0	0	29.94	100000	2000	Scale	0	3.1	0	0.01	1.68	0	0.01	0.048	0	1	1	0	1	2.053	1.9869999999999999	0	1	2.053	1.9869999999999999	1.0288	1.075	1	0.2633	0.0255	-0.0763	1	0.903	0.9502	0.2476	0.017	-0.0508	0.091351	0.10882	0.0016393	0.12282
195	TR1_2_W0001_P0059_T0001_R1_P5_K1_Ch2-Ch1.zen	20150331_STAG1gfpch8_G2G1\MitoSys2\LSM\STAG1-EGFP_G1_14_20h_afterRelease\DE_W0009_P0001\DE_2_W0009_P0001_T0003\TR1_W0001_P0059\TR1_2_W0001_P0059_T0001_R1_P5_K1_Ch2-Ch1.zen	FA/ISS	20000	30.000999999999998	3		7	0	0	29.94	100000	2000	Scale	0	3.1	0	0.01	1.68	0	0.01	0.048	0	1	1	0	1	3.1060000000000003	2.33	0	1	3.1060000000000003	2.33	1.0536	1.0554	1	0.0013	0.0762	0.0007	1	0.8755	0.9357	-0.0	0.0548	0.0006	0.14565	0.11996	0.065466	0.075628
196	TR1_2_W0001_P0059_T0001_R1_P6_K1_Ch2-Ch1.zen	20150331_STAG1gfpch8_G2G1\MitoSys2\LSM\STAG1-EGFP_G1_14_20h_afterRelease\DE_W0009_P0001\DE_2_W0009_P0001_T0003\TR1_W0001_P0059\TR1_2_W0001_P0059_T0001_R1_P6_K1_Ch2-Ch1.zen	FA/ISS	20000	30.0	3		7	0	0	29.94	100000	2000	Scale	0	3.1	0	0.01	1.68	0	0.01	0.048	0	1	1	0	1	3.1489999999999996	2.8989999999999996	0	1	3.1489999999999996	2.8989999999999996	1.2416	1.1027	1	0.0086	0.174	0.0038	1	0.8988	0.9481	-0.0023	0.1621	0.0037	0.19333	0.10415999999999999	0.10467	0.21481999999999998
197	TR1_2_W0001_P0109_T0001_R1_P1_K1_Ch2-Ch1.zen	20150331_STAG1gfpch8_G2G1\MitoSys2\LSM\STAG1-EGFP_G1_14_20h_afterRelease\DE_W0009_P0001\DE_2_W0009_P0001_T0005\TR1_W0001_P0109\TR1_2_W0001_P0109_T0001_R1_P1_K1_Ch2-Ch1.zen	FA/ISS	20000	30.0	3		7	0	0	29.94	100000	2000	Scale	0	3.1	0	0.01	1.68	0	0.01	0.048	0	1	1	0	1	10.412	79.087	0	1	10.412	79.087	1.3344	1.6273	1	0.4746	0.9535	0.6718	1	0.9868	0.9934	0.6979	1.545	0.6672	0.22204000000000002	0.037528	0.006352	0.0071235
198	TR1_2_W0001_P0109_T0001_R1_P2_K1_Ch2-Ch1.zen	20150331_STAG1gfpch8_G2G1\MitoSys2\LSM\STAG1-EGFP_G1_14_20h_afterRelease\DE_W0009_P0001\DE_2_W0009_P0001_T0005\TR1_W0001_P0109\TR1_2_W0001_P0109_T0001_R1_P2_K1_Ch2-Ch1.zen	FA/ISS	20000	30.0	3		7	0	0	29.94	100000	2000	Scale	0	3.1	0	0.01	1.68	0	0.01	0.048	0	1	1	0	1	14.972999999999999	125.57799999999999	0	1	14.972999999999999	125.57799999999999	1.8866	1.7243	1	0.5901	0.971	0.7561	1	0.9889	0.9944	1.2585	1.6644	0.7519	0.1614	0.044432	0.0077801	0.007224500000000001
199	TR1_2_W0001_P0109_T0001_R1_P3_K1_Ch2-Ch1.zen	20150331_STAG1gfpch8_G2G1\MitoSys2\LSM\STAG1-EGFP_G1_14_20h_afterRelease\DE_W0009_P0001\DE_2_W0009_P0001_T0005\TR1_W0001_P0109\TR1_2_W0001_P0109_T0001_R1_P3_K1_Ch2-Ch1.zen	FA/ISS	20000	30.0	3		7	0	0	29.94	100000	2000	Scale	0	3.1	0	0.01	1.68	0	0.01	0.048	0	1	1	0	1	14.595999999999998	114.902	0	1	14.595999999999998	114.902	2.2308	2.2748	1	0.5987	0.9689	0.7602	1	0.9878	0.9939	1.5245	2.1949	0.7555	0.1317	0.054480999999999995	0.0024481	0.0036939
200	TR1_2_W0001_P0109_T0001_R1_P4_K1_Ch2-Ch1.zen	20150331_STAG1gfpch8_G2G1\MitoSys2\LSM\STAG1-EGFP_G1_14_20h_afterRelease\DE_W0009_P0001\DE_2_W0009_P0001_T0005\TR1_W0001_P0109\TR1_2_W0001_P0109_T0001_R1_P4_K1_Ch2-Ch1.zen	FA/ISS	20000	30.0	3	x	7	0	0	29.94	100000	2000	Scale	0	3.1	0	0.01	1.68	0	0.01	0.048	0	1	1	0	1	3.6460000000000004	2.8369999999999997	0	1	3.6460000000000004	2.8369999999999997	1.5905	1.3816	1	0.0332	0.1489	0.0594	1	0.8775	0.9367	0.0645	0.1719	0.0527	0.11815999999999999	0.13572	0.089144	0.1512
201	TR1_2_W0001_P0109_T0001_R1_P5_K1_Ch2-Ch1.zen	20150331_STAG1gfpch8_G2G1\MitoSys2\LSM\STAG1-EGFP_G1_14_20h_afterRelease\DE_W0009_P0001\DE_2_W0009_P0001_T0005\TR1_W0001_P0109\TR1_2_W0001_P0109_T0001_R1_P5_K1_Ch2-Ch1.zen	FA/ISS	20000	30.0	3	x	7	0	0	29.94	100000	2000	Scale	0	3.1	0	0.01	1.68	0	0.01	0.048	0	1	1	0	1	3.165	2.3040000000000003	0	1	3.165	2.3040000000000003	1.1336	1.2175	1	0.0014	0.0648	-0.0003	1	0.8726	0.9341	-0.001	0.0715	0.0002	0.25626	0.075271	-0.018622	0.047007
202	TR1_2_W0001_P0109_T0001_R1_P6_K1_Ch2-Ch1.zen	20150331_STAG1gfpch8_G2G1\MitoSys2\LSM\STAG1-EGFP_G1_14_20h_afterRelease\DE_W0009_P0001\DE_2_W0009_P0001_T0005\TR1_W0001_P0109\TR1_2_W0001_P0109_T0001_R1_P6_K1_Ch2-Ch1.zen	FA/ISS	20000	30.002	3		7	0	0	29.94	100000	2000	Scale	0	3.1	0	0.01	1.68	0	0.01	0.048	0	1	1	0	1	2.807	1.744	0	1	2.807	1.744	1.0708	1.0552	1	0.0157	0.0028	-0.0022	1	0.8517	0.9229	0.0047	-0.0003	0.0063	0.24436	0.11990999999999999	0.034219	0.12226
203	TR1_2_W0001_P0060_T0001_R1_P1_K1_Ch2-Ch1.zen	20150331_STAG1gfpch8_G2G1\MitoSys2\LSM\STAG1-EGFP_G1_14_20h_afterRelease\DE_W0010_P0001\DE_2_W0010_P0001_T0003\TR1_W0001_P0060\TR1_2_W0001_P0060_T0001_R1_P1_K1_Ch2-Ch1.zen	FA/ISS	20000	30.0	3		7	0	0	29.94	100000	2000	Scale	0	3.1	0	0.01	1.68	0	0.01	0.048	0	1	1	0	1	11.11	98.882	0	1	11.11	98.882	1.2436	1.7033	1	0.507	0.9640000000000001	0.6990000000000001	1	0.9888	0.9944	0.6795	1.6369	0.695	0.19408	0.054522	0.0042994	0.0033381
204	TR1_2_W0001_P0060_T0001_R1_P2_K1_Ch2-Ch1.zen	20150331_STAG1gfpch8_G2G1\MitoSys2\LSM\STAG1-EGFP_G1_14_20h_afterRelease\DE_W0010_P0001\DE_2_W0010_P0001_T0003\TR1_W0001_P0060\TR1_2_W0001_P0060_T0001_R1_P2_K1_Ch2-Ch1.zen	FA/ISS	20000	30.0	3		7	0	0	29.94	100000	2000	Scale	0	3.1	0	0.01	1.68	0	0.01	0.048	0	1	1	0	1	21.101999999999997	131.453	0	1	21.101999999999997	131.453	1.1873	1.5009	1	0.7207	0.9722	0.8370000000000001	1	0.9837	0.9918	0.879	1.4439	0.8301	0.16305999999999998	0.017412999999999998	0.011895999999999999	0.011788
205	TR1_2_W0001_P0060_T0001_R1_P3_K1_Ch2-Ch1.zen	20150331_STAG1gfpch8_G2G1\MitoSys2\LSM\STAG1-EGFP_G1_14_20h_afterRelease\DE_W0010_P0001\DE_2_W0010_P0001_T0003\TR1_W0001_P0060\TR1_2_W0001_P0060_T0001_R1_P3_K1_Ch2-Ch1.zen	FA/ISS	20000	30.0	3		7	0	0	29.94	100000	2000	Scale	0	3.1	0	0.01	1.68	0	0.01	0.048	0	1	1	0	1	9.847000000000001	105.12100000000001	0	1	9.847000000000001	105.12100000000001	1.4387	2.0565	1	0.4614	0.9664	0.6665	1	0.9907	0.9954	0.7507	1.9872	0.6634	0.10878	0.051211	0.0010357	0.0037189999999999996
206	TR1_2_W0001_P0060_T0001_R1_P4_K1_Ch2-Ch1.zen	20150331_STAG1gfpch8_G2G1\MitoSys2\LSM\STAG1-EGFP_G1_14_20h_afterRelease\DE_W0010_P0001\DE_2_W0010_P0001_T0003\TR1_W0001_P0060\TR1_2_W0001_P0060_T0001_R1_P4_K1_Ch2-Ch1.zen	FA/ISS	20000	30.000999999999998	3		7	0	0	29.94	100000	2000	Scale	0	3.1	0	0.01	1.68	0	0.01	0.048	0	1	1	0	1	3.1910000000000003	2.151	0	1	3.1910000000000003	2.151	1.0831	1.0464	1	0.0046	0.0492	0.0075	1	0.8611	0.9279	0.0016	0.0204	0.0061	0.26521	0.15045	0.024938	0.12095999999999998
207	TR1_2_W0001_P0060_T0001_R1_P5_K1_Ch2-Ch1.zen	20150331_STAG1gfpch8_G2G1\MitoSys2\LSM\STAG1-EGFP_G1_14_20h_afterRelease\DE_W0010_P0001\DE_2_W0010_P0001_T0003\TR1_W0001_P0060\TR1_2_W0001_P0060_T0001_R1_P5_K1_Ch2-Ch1.zen	FA/ISS	20000	30.0	3	x	7	0	0	29.94	100000	2000	Scale	0	3.1	0	0.01	1.68	0	0.01	0.048	0	1	1	0	1	3.6489999999999996	2.6039999999999996	0	1	3.6489999999999996	2.6039999999999996	1.2928	1.3218	1	0.0231	0.1137	0.0457	1	0.8695	0.9325	0.0464	0.1456	0.0374	0.19007000000000002	0.079843	0.017546	0.049013
208	TR1_2_W0001_P0060_T0001_R1_P6_K1_Ch2-Ch1.zen	20150331_STAG1gfpch8_G2G1\MitoSys2\LSM\STAG1-EGFP_G1_14_20h_afterRelease\DE_W0010_P0001\DE_2_W0010_P0001_T0003\TR1_W0001_P0060\TR1_2_W0001_P0060_T0001_R1_P6_K1_Ch2-Ch1.zen	FA/ISS	20000	30.0	3		7	0	0	29.94	100000	2000	Scale	0	3.1	0	0.01	1.68	0	0.01	0.048	0	1	1	0	1	3.072	2.114	0	1	3.072	2.114	1.0149	1.0995	1	0.0031	0.0466	-0.0009	1	0.8642	0.9296	-0.0001	0.0268	-0.0003	0.33615	0.07786	0.02351	0.091711
209	TR1_2_W0001_P0085_T0001_R1_P1_K1_Ch2-Ch1.zen	20150331_STAG1gfpch8_G2G1\MitoSys2\LSM\STAG1-EGFP_G1_14_20h_afterRelease\DE_W0010_P0001\DE_2_W0010_P0001_T0004\TR1_W0001_P0085\TR1_2_W0001_P0085_T0001_R1_P1_K1_Ch2-Ch1.zen	FA/ISS	20000	30.0	3		7	0	0	29.94	100000	2000	Scale	0	3.1	0	0.01	1.68	0	0.01	0.048	0	1	1	0	1	20.846	136.012	0	1	20.846	136.012	1.7667	1.7743	1	0.7127	0.9742	0.8328	1	0.9853	0.9926	1.349	1.7118	0.8266	0.11069000000000001	0.045251	0.00014505	0.003951
210	TR1_2_W0001_P0085_T0001_R1_P2_K1_Ch2-Ch1.zen	20150331_STAG1gfpch8_G2G1\MitoSys2\LSM\STAG1-EGFP_G1_14_20h_afterRelease\DE_W0010_P0001\DE_2_W0010_P0001_T0004\TR1_W0001_P0085\TR1_2_W0001_P0085_T0001_R1_P2_K1_Ch2-Ch1.zen	FA/ISS	20000	30.0	3		7	0	0	29.94	100000	2000	Scale	0	3.1	0	0.01	1.68	0	0.01	0.048	0	1	1	0	1	26.926	247.25799999999998	0	1	26.926	247.25799999999998	1.9766	2.1039	1	0.7692	0.9856	0.8703	1	0.9896	0.9948	1.6135	2.0598	0.8657	0.067759	0.031516	0.0017522000000000002	0.0018367999999999998
211	TR1_2_W0001_P0085_T0001_R1_P3_K1_Ch2-Ch1.zen	20150331_STAG1gfpch8_G2G1\MitoSys2\LSM\STAG1-EGFP_G1_14_20h_afterRelease\DE_W0010_P0001\DE_2_W0010_P0001_T0004\TR1_W0001_P0085\TR1_2_W0001_P0085_T0001_R1_P3_K1_Ch2-Ch1.zen	FA/ISS	20000	30.0	3		7	0	0	29.94	100000	2000	Scale	0	3.1	0	0.01	1.68	0	0.01	0.048	0	1	1	0	1	18.688	185.976	0	1	18.688	185.976	1.5126	1.4961	1	0.6761	0.9807	0.8141	1	0.9904	0.9952	1.0941	1.4569999999999999	0.8101	0.12482	0.025109	0.0054081	0.0038664000000000003
212	TR1_2_W0001_P0085_T0001_R1_P4_K1_Ch2-Ch1.zen	20150331_STAG1gfpch8_G2G1\MitoSys2\LSM\STAG1-EGFP_G1_14_20h_afterRelease\DE_W0010_P0001\DE_2_W0010_P0001_T0004\TR1_W0001_P0085\TR1_2_W0001_P0085_T0001_R1_P4_K1_Ch2-Ch1.zen	FA/ISS	20000	30.0	3	x	7	0	0	29.94	100000	2000	Scale	0	3.1	0	0.01	1.68	0	0.01	0.048	0	1	1	0	1	2.029	1.791	0	1	2.029	1.791	1.0144	1.0218	1	0.281	0.0037	-0.0317	1	0.8941	0.9456	0.2733	0.0001	-0.0028	0.053984000000000004	0.09134400000000001	0.046432	0.070069
213	TR1_2_W0001_P0085_T0001_R1_P5_K1_Ch2-Ch1.zen	20150331_STAG1gfpch8_G2G1\MitoSys2\LSM\STAG1-EGFP_G1_14_20h_afterRelease\DE_W0010_P0001\DE_2_W0010_P0001_T0004\TR1_W0001_P0085\TR1_2_W0001_P0085_T0001_R1_P5_K1_Ch2-Ch1.zen	FA/ISS	20000	30.0	3	x	7	0	0	29.94	100000	2000	Scale	0	3.1	0	0.01	1.68	0	0.01	0.048	0	1	1	0	1	2.195	2.6489999999999996	0	1	2.195	2.6489999999999996	1.0176	1.0102	1	0.1723	0.1338	-0.1518	1	0.9222	0.9603	0.1649	0.1094	-0.1353	0.088403	0.046531	0.0057558999999999996	0.044714
214	TR1_2_W0001_P0085_T0001_R1_P6_K1_Ch2-Ch1.zen	20150331_STAG1gfpch8_G2G1\MitoSys2\LSM\STAG1-EGFP_G1_14_20h_afterRelease\DE_W0010_P0001\DE_2_W0010_P0001_T0004\TR1_W0001_P0085\TR1_2_W0001_P0085_T0001_R1_P6_K1_Ch2-Ch1.zen	FA/ISS	20000	30.0	3		7	0	0	29.94	100000	2000	Scale	0	3.1	0	0.01	1.68	0	0.01	0.048	0	1	1	0	1	4.574	3.2710000000000004	0	1	4.574	3.2710000000000004	1.3944	1.5725	1	0.0994	0.2246	0.1485	1	0.8691	0.9323	0.2114	0.3744	0.1278	0.12403	0.063738	0.053577	0.07360499999999999
215	TR1_2_W0001_P0110_T0001_R1_P1_K1_Ch2-Ch1.zen	20150331_STAG1gfpch8_G2G1\MitoSys2\LSM\STAG1-EGFP_G1_14_20h_afterRelease\DE_W0010_P0001\DE_2_W0010_P0001_T0005\TR1_W0001_P0110\TR1_2_W0001_P0110_T0001_R1_P1_K1_Ch2-Ch1.zen	FA/ISS	20000	30.0	3		7	0	0	29.94	100000	2000	Scale	0	3.1	0	0.01	1.68	0	0.01	0.048	0	1	1	0	1	21.025	305.257	0	1	21.025	305.257	1.6726	2.169	1	0.7169	0.9881	0.8412	1	0.9932	0.9966	1.2770000000000001	2.1362	0.8383	0.099969	0.046439999999999995	0.0010854	0.0016510000000000001
216	TR1_2_W0001_P0110_T0001_R1_P2_K1_Ch2-Ch1.zen	20150331_STAG1gfpch8_G2G1\MitoSys2\LSM\STAG1-EGFP_G1_14_20h_afterRelease\DE_W0010_P0001\DE_2_W0010_P0001_T0005\TR1_W0001_P0110\TR1_2_W0001_P0110_T0001_R1_P2_K1_Ch2-Ch1.zen	FA/ISS	20000	30.0	3		7	0	0	29.94	100000	2000	Scale	0	3.1	0	0.01	1.68	0	0.01	0.048	0	1	1	0	1	19.052	238.696	0	1	19.052	238.696	1.6475	1.7832	1	0.677	0.9844	0.8158	1	0.9922	0.9961	1.2009	1.7476	0.8126	0.11997000000000001	0.028163	0.0061701	0.0083841
217	TR1_2_W0001_P0110_T0001_R1_P3_K1_Ch2-Ch1.zen	20150331_STAG1gfpch8_G2G1\MitoSys2\LSM\STAG1-EGFP_G1_14_20h_afterRelease\DE_W0010_P0001\DE_2_W0010_P0001_T0005\TR1_W0001_P0110\TR1_2_W0001_P0110_T0001_R1_P3_K1_Ch2-Ch1.zen	FA/ISS	20000	30.0	3		7	0	0	29.94	100000	2000	Scale	0	3.1	0	0.01	1.68	0	0.01	0.048	0	1	1	0	1	20.916	299.547	0	1	20.916	299.547	1.6043	1.6578	1	0.7002	0.9875	0.8313	1	0.9933	0.9966	1.2005	1.6299	0.8284	0.10350999999999999	0.016338	0.0084536	0.0080516
218	TR1_2_W0001_P0110_T0001_R1_P4_K1_Ch2-Ch1.zen	20150331_STAG1gfpch8_G2G1\MitoSys2\LSM\STAG1-EGFP_G1_14_20h_afterRelease\DE_W0010_P0001\DE_2_W0010_P0001_T0005\TR1_W0001_P0110\TR1_2_W0001_P0110_T0001_R1_P4_K1_Ch2-Ch1.zen	FA/ISS	20000	30.0	3	x	7	0	0	29.94	100000	2000	Scale	0	3.1	0	0.01	1.68	0	0.01	0.048	0	1	1	0	1	2.303	1.973	0	1	2.303	1.973	1.0028	0.9704	1	0.1228	0.0222	-0.0518	1	0.8913	0.9441	0.1215	0.0058	-0.0323	0.0010095	0.088477	0.059042	0.11562
219	TR1_2_W0001_P0110_T0001_R1_P5_K1_Ch2-Ch1.zen	20150331_STAG1gfpch8_G2G1\MitoSys2\LSM\STAG1-EGFP_G1_14_20h_afterRelease\DE_W0010_P0001\DE_2_W0010_P0001_T0005\TR1_W0001_P0110\TR1_2_W0001_P0110_T0001_R1_P5_K1_Ch2-Ch1.zen	FA/ISS	20000	30.0	3		7	0	0	29.94	100000	2000	Scale	0	3.1	0	0.01	1.68	0	0.01	0.048	0	1	1	0	1	4.539	4.305	0	1	4.539	4.305	1.1477	1.1027	1	0.0969	0.3684	0.1883	1	0.9015	0.9495	0.1415	0.3624	0.1726	0.11127999999999999	0.038225999999999996	0.046928	0.042135
220	TR1_2_W0001_P0110_T0001_R1_P6_K1_Ch2-Ch1.zen	20150331_STAG1gfpch8_G2G1\MitoSys2\LSM\STAG1-EGFP_G1_14_20h_afterRelease\DE_W0010_P0001\DE_2_W0010_P0001_T0005\TR1_W0001_P0110\TR1_2_W0001_P0110_T0001_R1_P6_K1_Ch2-Ch1.zen	FA/ISS	20000	30.0	3		7	0	0	29.94	100000	2000	Scale	0	3.1	0	0.01	1.68	0	0.01	0.048	0	1	1	0	1	3.255	2.53	0	1	3.255	2.53	1.1132	1.0977	1	0.0047	0.1084	0.0121	1	0.8804	0.9383	0.0045	0.0955	0.0098	0.36754000000000003	0.07371799999999999	0.038936	0.061434
221	TR1_2_W0001_P0061_T0001_R1_P1_K1_Ch2-Ch1.zen	20150331_STAG1gfpch8_G2G1\MitoSys2\LSM\STAG1-EGFP_G1_14_20h_afterRelease\DE_W0011_P0001\DE_2_W0011_P0001_T0003\TR1_W0001_P0061\TR1_2_W0001_P0061_T0001_R1_P1_K1_Ch2-Ch1.zen	FA/ISS	20000	30.0	3		7	0	0	29.94	100000	2000	Scale	0	3.1	0	0.01	1.68	0	0.01	0.048	0	1	1	0	1	18.5	135.19799999999998	0	1	18.5	135.19799999999998	1.6394	2.4553	1	0.6816	0.972	0.8136	1	0.9859	0.9929	1.2021	2.3747	0.8077	0.16211	0.050186	0.0043457999999999995	0.0030210000000000002
222	TR1_2_W0001_P0061_T0001_R1_P2_K1_Ch2-Ch1.zen	20150331_STAG1gfpch8_G2G1\MitoSys2\LSM\STAG1-EGFP_G1_14_20h_afterRelease\DE_W0011_P0001\DE_2_W0011_P0001_T0003\TR1_W0001_P0061\TR1_2_W0001_P0061_T0001_R1_P2_K1_Ch2-Ch1.zen	FA/ISS	20000	30.0	3		7	0	0	29.94	100000	2000	Scale	0	3.1	0	0.01	1.68	0	0.01	0.048	0	1	1	0	1	21.804000000000002	165.34799999999998	0	1	21.804000000000002	165.34799999999998	2.6639999999999997	2.3927	1	0.7162	0.9773	0.836	1	0.9871	0.9935	2.1032	2.3186	0.8306	0.11175	0.035206	0.0011562	0.002507
223	TR1_2_W0001_P0061_T0001_R1_P3_K1_Ch2-Ch1.zen	20150331_STAG1gfpch8_G2G1\MitoSys2\LSM\STAG1-EGFP_G1_14_20h_afterRelease\DE_W0011_P0001\DE_2_W0011_P0001_T0003\TR1_W0001_P0061\TR1_2_W0001_P0061_T0001_R1_P3_K1_Ch2-Ch1.zen	FA/ISS	20000	30.0	3		7	0	0	29.94	100000	2000	Scale	0	3.1	0	0.01	1.68	0	0.01	0.048	0	1	1	0	1	14.642000000000001	122.509	0	1	14.642000000000001	122.509	1.5891	1.9846	1	0.6118	0.9713	0.7702	1	0.9883	0.9941	1.0634	1.9201	0.7656	0.12951	0.045529	0.0027517	0.0029157
224	TR1_2_W0001_P0061_T0001_R1_P4_K1_Ch2-Ch1.zen	20150331_STAG1gfpch8_G2G1\MitoSys2\LSM\STAG1-EGFP_G1_14_20h_afterRelease\DE_W0011_P0001\DE_2_W0011_P0001_T0003\TR1_W0001_P0061\TR1_2_W0001_P0061_T0001_R1_P4_K1_Ch2-Ch1.zen	FA/ISS	20000	30.0	3	x	7	0	0	29.94	100000	2000	Scale	0	3.1	0	0.01	1.68	0	0.01	0.048	0	1	1	0	1	2.023	1.649	0	1	2.023	1.649	1.065	1.0783	1	0.3006	0.0012	0.0161	1	0.8857	0.9411	0.2647	0.0012	0.0484	0.061237	0.054714	0.096549	0.057734
225	TR1_2_W0001_P0061_T0001_R1_P5_K1_Ch2-Ch1.zen	20150331_STAG1gfpch8_G2G1\MitoSys2\LSM\STAG1-EGFP_G1_14_20h_afterRelease\DE_W0011_P0001\DE_2_W0011_P0001_T0003\TR1_W0001_P0061\TR1_2_W0001_P0061_T0001_R1_P5_K1_Ch2-Ch1.zen	FA/ISS	20000	30.000999999999998	3		7	0	0	29.94	100000	2000	Scale	0	3.1	0	0.01	1.68	0	0.01	0.048	0	1	1	0	1	3.352	2.88	0	1	3.352	2.88	0.9958	1.0134	1	0.0082	0.1682	0.0288	1	0.8909999999999999	0.9439	0.0036	0.1276	0.0251	0.11918	0.071122	0.03499	0.06452000000000001
226	TR1_2_W0001_P0061_T0001_R1_P6_K1_Ch2-Ch1.zen	20150331_STAG1gfpch8_G2G1\MitoSys2\LSM\STAG1-EGFP_G1_14_20h_afterRelease\DE_W0011_P0001\DE_2_W0011_P0001_T0003\TR1_W0001_P0061\TR1_2_W0001_P0061_T0001_R1_P6_K1_Ch2-Ch1.zen	FA/ISS	20000	30.0	3		7	0	0	29.94	100000	2000	Scale	0	3.1	0	0.01	1.68	0	0.01	0.048	0	1	1	0	1	4.6610000000000005	7.191	0	1	4.6610000000000005	7.191	1.7406	1.7412	1	0.1074	0.5729	0.2313	1	0.9388	0.9689	0.2854	1.0374	0.2219	0.051207	0.068502	0.028810000000000002	0.046245999999999995
227	TR1_2_W0001_P0087_T0001_R1_P1_K1_Ch2-Ch1.zen	20150331_STAG1gfpch8_G2G1\MitoSys2\LSM\STAG1-EGFP_G1_14_20h_afterRelease\DE_W0012_P0001\DE_2_W0012_P0001_T0004\TR1_W0001_P0087\TR1_2_W0001_P0087_T0001_R1_P1_K1_Ch2-Ch1.zen	FA/ISS	20000	30.0	3		7	0	0	29.94	100000	2000	Scale	0	3.1	0	0.01	1.68	0	0.01	0.048	0	1	1	0	1	25.509	218.01	0	1	25.509	218.01	3.4767	2.2833	1	0.7461	0.9834	0.8558	1	0.9890000000000001	0.9945	2.8484	2.2239	0.8511	0.09173300000000001	0.041239	0.00096964	0.0021435
228	TR1_2_W0001_P0087_T0001_R1_P2_K1_Ch2-Ch1.zen	20150331_STAG1gfpch8_G2G1\MitoSys2\LSM\STAG1-EGFP_G1_14_20h_afterRelease\DE_W0012_P0001\DE_2_W0012_P0001_T0004\TR1_W0001_P0087\TR1_2_W0001_P0087_T0001_R1_P2_K1_Ch2-Ch1.zen	FA/ISS	20000	30.0	3		7	0	0	29.94	100000	2000	Scale	0	3.1	0	0.01	1.68	0	0.01	0.048	0	1	1	0	1	22.358	203.451	0	1	22.358	203.451	2.0613	1.994	1	0.7285	0.9823	0.8455	1	0.9894	0.9947	1.6226	1.9448	0.841	0.10395	0.034248	0.0017797000000000002	0.0023006
229	TR1_2_W0001_P0087_T0001_R1_P3_K1_Ch2-Ch1.zen	20150331_STAG1gfpch8_G2G1\MitoSys2\LSM\STAG1-EGFP_G1_14_20h_afterRelease\DE_W0012_P0001\DE_2_W0012_P0001_T0004\TR1_W0001_P0087\TR1_2_W0001_P0087_T0001_R1_P3_K1_Ch2-Ch1.zen	FA/ISS	20000	30.0	3		7	0	0	29.94	100000	2000	Scale	0	3.1	0	0.01	1.68	0	0.01	0.048	0	1	1	0	1	13.558	211.25900000000001	0	1	13.558	211.25900000000001	1.7784	1.9483	1	0.5812	0.983	0.7549	1	0.9937	0.9969	1.1611	1.9108	0.7525	0.06653200000000001	0.035616	0.00067298	0.0017079999999999999
230	TR1_2_W0001_P0087_T0001_R1_P4_K1_Ch2-Ch1.zen	20150331_STAG1gfpch8_G2G1\MitoSys2\LSM\STAG1-EGFP_G1_14_20h_afterRelease\DE_W0012_P0001\DE_2_W0012_P0001_T0004\TR1_W0001_P0087\TR1_2_W0001_P0087_T0001_R1_P4_K1_Ch2-Ch1.zen	FA/ISS	20000	30.0	3		7	0	0	29.94	100000	2000	Scale	0	3.1	0	0.01	1.68	0	0.01	0.048	0	1	1	0	1	4.07	4.303	0	1	4.07	4.303	1.5803	1.7545	1	0.0628	0.3439	0.1337	1	0.9082	0.953	0.1439	0.62	0.1243	0.13130999999999998	0.15063	0.033218	0.07145800000000001
231	TR1_2_W0001_P0087_T0001_R1_P5_K1_Ch2-Ch1.zen	20150331_STAG1gfpch8_G2G1\MitoSys2\LSM\STAG1-EGFP_G1_14_20h_afterRelease\DE_W0012_P0001\DE_2_W0012_P0001_T0004\TR1_W0001_P0087\TR1_2_W0001_P0087_T0001_R1_P5_K1_Ch2-Ch1.zen	FA/ISS	20000	30.0	3		7	0	0	29.94	100000	2000	Scale	0	3.1	0	0.01	1.68	0	0.01	0.048	0	1	1	0	1	3.0389999999999997	2.194	0	1	3.0389999999999997	2.194	1.0989	1.0719	1	0.0036	0.0555	-0.0052	1	0.8715	0.9335	-0.0021	0.0376	-0.0037	0.24758000000000002	0.11202000000000001	0.043181	0.098601
232	TR1_2_W0001_P0087_T0001_R1_P6_K1_Ch2-Ch1.zen	20150331_STAG1gfpch8_G2G1\MitoSys2\LSM\STAG1-EGFP_G1_14_20h_afterRelease\DE_W0012_P0001\DE_2_W0012_P0001_T0004\TR1_W0001_P0087\TR1_2_W0001_P0087_T0001_R1_P6_K1_Ch2-Ch1.zen	FA/ISS	20000	30.0	3		7	0	0	29.94	100000	2000	Scale	0	3.1	0	0.01	1.68	0	0.01	0.048	0	1	1	0	1	3.1519999999999997	2.35	0	1	3.1519999999999997	2.35	0.9885	1.0642	1	0.0006	0.0785	0.0032	1	0.875	0.9354	0.0	0.0602	0.0024	0.33524	0.060358	0.047895	0.057418
233	TR1_2_W0001_P0063_T0001_R1_P1_K1_Ch2-Ch1.zen	20150331_STAG1gfpch8_G2G1\MitoSys2\LSM\STAG1-EGFP_G1_14_20h_afterRelease\DE_W0013_P0001\DE_2_W0013_P0001_T0003\TR1_W0001_P0063\TR1_2_W0001_P0063_T0001_R1_P1_K1_Ch2-Ch1.zen	FA/ISS	20000	30.0	3		7	0	0	29.94	100000	2000	Scale	0	3.1	0	0.01	1.68	0	0.01	0.048	0	1	1	0	1	26.893	246.592	0	1	26.893	246.592	2.173	2.552	1	0.7711	0.9853	0.8714	1	0.9894	0.9947	1.791	2.5	0.8667	0.10397999999999999	0.038111	0.0018463000000000002	0.0017695
234	TR1_2_W0001_P0063_T0001_R1_P2_K1_Ch2-Ch1.zen	20150331_STAG1gfpch8_G2G1\MitoSys2\LSM\STAG1-EGFP_G1_14_20h_afterRelease\DE_W0013_P0001\DE_2_W0013_P0001_T0003\TR1_W0001_P0063\TR1_2_W0001_P0063_T0001_R1_P2_K1_Ch2-Ch1.zen	FA/ISS	20000	30.0	3		7	0	0	29.94	100000	2000	Scale	0	3.1	0	0.01	1.68	0	0.01	0.048	0	1	1	0	1	14.049000000000001	200.007	0	1	14.049000000000001	200.007	1.3057	1.7549	1	0.6017	0.9822	0.7684	1	0.993	0.9965	0.8358	1.7189	0.7657	0.089119	0.037362	0.0013474000000000001	0.0023329
235	TR1_2_W0001_P0063_T0001_R1_P3_K1_Ch2-Ch1.zen	20150331_STAG1gfpch8_G2G1\MitoSys2\LSM\STAG1-EGFP_G1_14_20h_afterRelease\DE_W0013_P0001\DE_2_W0013_P0001_T0003\TR1_W0001_P0063\TR1_2_W0001_P0063_T0001_R1_P3_K1_Ch2-Ch1.zen	FA/ISS	20000	30.0	3		7	0	0	29.94	100000	2000	Scale	0	3.1	0	0.01	1.68	0	0.01	0.048	0	1	1	0	1	25.969	278.11400000000003	0	1	25.969	278.11400000000003	2.3205	2.3653	1	0.7614	0.9869	0.8664	1	0.9909	0.9954	1.8983	2.3209999999999997	0.8624	0.10199	0.039853	0.00095719	0.0018069000000000002
236	TR1_2_W0001_P0063_T0001_R1_P4_K1_Ch2-Ch1.zen	20150331_STAG1gfpch8_G2G1\MitoSys2\LSM\STAG1-EGFP_G1_14_20h_afterRelease\DE_W0013_P0001\DE_2_W0013_P0001_T0003\TR1_W0001_P0063\TR1_2_W0001_P0063_T0001_R1_P4_K1_Ch2-Ch1.zen	FA/ISS	20000	30.0	3		7	0	0	29.94	100000	2000	Scale	0	3.1	0	0.01	1.68	0	0.01	0.048	0	1	1	0	1	3.641	3.633	0	1	3.641	3.633	1.0648	1.1116	1	0.0228	0.2837	0.0787	1	0.9052	0.9514	0.0309	0.2862	0.0715	0.15879000000000001	0.034811	0.062435000000000004	0.043211
237	TR1_2_W0001_P0063_T0001_R1_P5_K1_Ch2-Ch1.zen	20150331_STAG1gfpch8_G2G1\MitoSys2\LSM\STAG1-EGFP_G1_14_20h_afterRelease\DE_W0013_P0001\DE_2_W0013_P0001_T0003\TR1_W0001_P0063\TR1_2_W0001_P0063_T0001_R1_P5_K1_Ch2-Ch1.zen	FA/ISS	20000	30.000999999999998	3		7	0	0	29.94	100000	2000	Scale	0	3.1	0	0.01	1.68	0	0.01	0.048	0	1	1	0	1	2.873	3.908	0	1	2.873	3.908	1.0071	1.0273	1	0.0079	0.3233	-0.0478	1	0.9307	0.9647	0.0066	0.2987	-0.0448	0.22429000000000002	0.060822	0.0304	0.024074
238	TR1_2_W0001_P0063_T0001_R1_P6_K1_Ch2-Ch1.zen	20150331_STAG1gfpch8_G2G1\MitoSys2\LSM\STAG1-EGFP_G1_14_20h_afterRelease\DE_W0013_P0001\DE_2_W0013_P0001_T0003\TR1_W0001_P0063\TR1_2_W0001_P0063_T0001_R1_P6_K1_Ch2-Ch1.zen	FA/ISS	20000	30.0	3		7	0	0	29.94	100000	2000	Scale	0	3.1	0	0.01	1.68	0	0.01	0.048	0	1	1	0	1	3.218	3.715	0	1	3.218	3.715	1.7378	1.6869999999999998	1	0.0194	0.2926	0.0091	1	0.9183	0.9583	-0.006999999999999999	0.5676	0.0082	0.17532999999999999	0.19616	0.012631999999999999	0.13124
239	TR1_2_W0001_P0088_T0001_R1_P1_K1_Ch2-Ch1.zen	20150331_STAG1gfpch8_G2G1\MitoSys2\LSM\STAG1-EGFP_G1_14_20h_afterRelease\DE_W0013_P0001\DE_2_W0013_P0001_T0004\TR1_W0001_P0088\TR1_2_W0001_P0088_T0001_R1_P1_K1_Ch2-Ch1.zen	FA/ISS	20000	30.0	3		7	0	0	29.94	100000	2000	Scale	0	3.1	0	0.01	1.68	0	0.01	0.048	0	1	1	0	1	22.976	297.46	0	1	22.976	297.46	1.8199	2.077	1	0.7367	0.9879	0.8527	1	0.9925	0.9962	1.4308	2.043	0.8495	0.09787	0.032379000000000005	0.0019048	0.0014528
240	TR1_2_W0001_P0088_T0001_R1_P2_K1_Ch2-Ch1.zen	20150331_STAG1gfpch8_G2G1\MitoSys2\LSM\STAG1-EGFP_G1_14_20h_afterRelease\DE_W0013_P0001\DE_2_W0013_P0001_T0004\TR1_W0001_P0088\TR1_2_W0001_P0088_T0001_R1_P2_K1_Ch2-Ch1.zen	FA/ISS	20000	30.0	3		7	0	0	29.94	100000	2000	Scale	0	3.1	0	0.01	1.68	0	0.01	0.048	0	1	1	0	1	11.408	216.826	0	1	11.408	216.826	1.9257	2.6337	1	0.514	0.9827	0.7089	1	0.9947	0.9973	1.157	2.588	0.7070000000000001	0.10015	0.037124000000000004	0.0017530999999999998	0.0023591999999999997
241	TR1_2_W0001_P0088_T0001_R1_P3_K1_Ch2-Ch1.zen	20150331_STAG1gfpch8_G2G1\MitoSys2\LSM\STAG1-EGFP_G1_14_20h_afterRelease\DE_W0013_P0001\DE_2_W0013_P0001_T0004\TR1_W0001_P0088\TR1_2_W0001_P0088_T0001_R1_P3_K1_Ch2-Ch1.zen	FA/ISS	20000	30.0	3		7	0	0	29.94	100000	2000	Scale	0	3.1	0	0.01	1.68	0	0.01	0.048	0	1	1	0	1	8.937000000000001	212.71200000000002	0	1	8.937000000000001	212.71200000000002	2.1182	2.4694	1	0.4035	0.9831	0.6249	1	0.9959	0.998	1.071	2.4298	0.6236	0.071352	0.071062	0.00011071	0.0019059
242	TR1_2_W0001_P0088_T0001_R1_P4_K1_Ch2-Ch1.zen	20150331_STAG1gfpch8_G2G1\MitoSys2\LSM\STAG1-EGFP_G1_14_20h_afterRelease\DE_W0013_P0001\DE_2_W0013_P0001_T0004\TR1_W0001_P0088\TR1_2_W0001_P0088_T0001_R1_P4_K1_Ch2-Ch1.zen	FA/ISS	20000	30.0	3	x	7	0	0	29.94	100000	2000	Scale	0	3.1	0	0.01	1.68	0	0.01	0.048	0	1	1	0	1	1.985	1.68	0	1	1.985	1.68	1.0092	1.0186	1	0.3205	0.0006	0.0035	1	0.8895	0.9431	0.3152	0.0028	0.0357	0.035185	0.07177599999999999	0.034042	0.04306
243	TR1_2_W0001_P0088_T0001_R1_P5_K1_Ch2-Ch1.zen	20150331_STAG1gfpch8_G2G1\MitoSys2\LSM\STAG1-EGFP_G1_14_20h_afterRelease\DE_W0013_P0001\DE_2_W0013_P0001_T0004\TR1_W0001_P0088\TR1_2_W0001_P0088_T0001_R1_P5_K1_Ch2-Ch1.zen	FA/ISS	20000	30.0	3		7	0	0	29.94	100000	2000	Scale	0	3.1	0	0.01	1.68	0	0.01	0.048	0	1	1	0	1	2.824	3.003	0	1	2.824	3.003	1.1525	1.2512	1	0.0267	0.1886	-0.0436	1	0.9112	0.9546	-0.0049	0.2386	-0.0386	0.14562999999999998	0.13588	0.048012	0.084939
244	TR1_2_W0001_P0088_T0001_R1_P6_K1_Ch2-Ch1.zen	20150331_STAG1gfpch8_G2G1\MitoSys2\LSM\STAG1-EGFP_G1_14_20h_afterRelease\DE_W0013_P0001\DE_2_W0013_P0001_T0004\TR1_W0001_P0088\TR1_2_W0001_P0088_T0001_R1_P6_K1_Ch2-Ch1.zen	FA/ISS	20000	30.0	3		7	0	0	29.94	100000	2000	Scale	0	3.1	0	0.01	1.68	0	0.01	0.048	0	1	1	0	1	2.5140000000000002	2.628	0	1	2.5140000000000002	2.628	1.0998	1.0606	1	0.0622	0.1264	-0.0876	1	0.9105	0.9542	0.0365	0.1132	-0.0763	0.30325	0.080984	0.078431	0.044335
245	TR1_2_W0001_P0113_T0001_R1_P1_K1_Ch2-Ch1.zen	20150331_STAG1gfpch8_G2G1\MitoSys2\LSM\STAG1-EGFP_G1_14_20h_afterRelease\DE_W0013_P0001\DE_2_W0013_P0001_T0005\TR1_W0001_P0113\TR1_2_W0001_P0113_T0001_R1_P1_K1_Ch2-Ch1.zen	FA/ISS	20000	30.0	3		7	0	0	29.94	100000	2000	Scale	0	3.1	0	0.01	1.68	0	0.01	0.048	0	1	1	0	1	14.011	209.53099999999998	0	1	14.011	209.53099999999998	1.4529	1.7431	1	0.5824	0.9819	0.7555	1	0.9933	0.9966	0.9206	1.7069	0.753	0.17432999999999998	0.025271000000000002	0.011139	0.012763
246	TR1_2_W0001_P0113_T0001_R1_P2_K1_Ch2-Ch1.zen	20150331_STAG1gfpch8_G2G1\MitoSys2\LSM\STAG1-EGFP_G1_14_20h_afterRelease\DE_W0013_P0001\DE_2_W0013_P0001_T0005\TR1_W0001_P0113\TR1_2_W0001_P0113_T0001_R1_P2_K1_Ch2-Ch1.zen	FA/ISS	20000	30.0	3		7	0	0	29.94	100000	2000	Scale	0	3.1	0	0.01	1.68	0	0.01	0.048	0	1	1	0	1	18.629	369.436	0	1	18.629	369.436	1.5917	1.5778	1	0.6666	0.99	0.8119	1	0.9952	0.9976	1.1428	1.5571	0.81	0.092623	0.017004	0.0067978000000000005	0.0087206
247	TR1_2_W0001_P0113_T0001_R1_P3_K1_Ch2-Ch1.zen	20150331_STAG1gfpch8_G2G1\MitoSys2\LSM\STAG1-EGFP_G1_14_20h_afterRelease\DE_W0013_P0001\DE_2_W0013_P0001_T0005\TR1_W0001_P0113\TR1_2_W0001_P0113_T0001_R1_P3_K1_Ch2-Ch1.zen	FA/ISS	20000	30.0	3		7	0	0	29.94	100000	2000	Scale	0	3.1	0	0.01	1.68	0	0.01	0.048	0	1	1	0	1	12.307	299.04900000000004	0	1	12.307	299.04900000000004	1.8636	3.0299	1	0.5379999999999999	0.9871	0.7262	1	0.9958	0.9979	1.1415	2.9916	0.7246	0.14182	0.078898	0.00029848	0.00187
248	TR1_2_W0001_P0113_T0001_R1_P4_K1_Ch2-Ch1.zen	20150331_STAG1gfpch8_G2G1\MitoSys2\LSM\STAG1-EGFP_G1_14_20h_afterRelease\DE_W0013_P0001\DE_2_W0013_P0001_T0005\TR1_W0001_P0113\TR1_2_W0001_P0113_T0001_R1_P4_K1_Ch2-Ch1.zen	FA/ISS	20000	30.0	3	x	7	0	0	29.94	100000	2000	Scale	0	3.1	0	0.01	1.68	0	0.01	0.048	0	1	1	0	1	2.106	1.768	0	1	2.106	1.768	1.0095	1.0073	1	0.2269	0.0027	-0.0233	1	0.8891	0.9429	0.2223	0.0	0.0039	0.048762	0.10155	0.05298200000000001	0.067018
249	TR1_2_W0001_P0113_T0001_R1_P5_K1_Ch2-Ch1.zen	20150331_STAG1gfpch8_G2G1\MitoSys2\LSM\STAG1-EGFP_G1_14_20h_afterRelease\DE_W0013_P0001\DE_2_W0013_P0001_T0005\TR1_W0001_P0113\TR1_2_W0001_P0113_T0001_R1_P5_K1_Ch2-Ch1.zen	FA/ISS	20000	30.0	3	x	7	0	0	29.94	100000	2000	Scale	0	3.1	0	0.01	1.68	0	0.01	0.048	0	1	1	0	1	2.85	9.449	0	1	2.85	9.449	0.9587	0.8218	1	0.0107	0.6736	-0.0713	1	0.9707	0.9853	0.0113	0.5047	-0.0701	0.22394	0.08916	0.0072193	0.010939
250	TR1_2_W0001_P0113_T0001_R1_P6_K1_Ch2-Ch1.zen	20150331_STAG1gfpch8_G2G1\MitoSys2\LSM\STAG1-EGFP_G1_14_20h_afterRelease\DE_W0013_P0001\DE_2_W0013_P0001_T0005\TR1_W0001_P0113\TR1_2_W0001_P0113_T0001_R1_P6_K1_Ch2-Ch1.zen	FA/ISS	20000	30.0	3		7	0	0	29.94	100000	2000	Scale	0	3.1	0	0.01	1.68	0	0.01	0.048	0	1	1	0	1	3.7760000000000002	4.22	0	1	3.7760000000000002	4.22	1.2441	1.2371	1	0.0327	0.3548	0.0997	1	0.9159	0.9570000000000001	0.0637	0.4271	0.0926	0.1197	0.061304	0.039119	0.064676
251	TR1_2_W0001_P0064_T0001_R1_P1_K1_Ch2-Ch1.zen	20150331_STAG1gfpch8_G2G1\MitoSys2\LSM\STAG1-EGFP_G1_14_20h_afterRelease\DE_W0014_P0001\DE_2_W0014_P0001_T0003\TR1_W0001_P0064\TR1_2_W0001_P0064_T0001_R1_P1_K1_Ch2-Ch1.zen	FA/ISS	20000	30.0	3	x	7	0	0	29.94	100000	2000	Scale	0	3.1	0	0.01	1.68	0	0.01	0.048	0	1	1	0	1	8.061	47.956	0	1	8.061	47.956	1.4511	1.483	1	0.3737	0.9298	0.5882	1	0.9838	0.9919	0.6424	1.3716	0.5833	0.030913	0.056508	0.004633600000000001	0.0092257
252	TR1_2_W0001_P0064_T0001_R1_P2_K1_Ch2-Ch1.zen	20150331_STAG1gfpch8_G2G1\MitoSys2\LSM\STAG1-EGFP_G1_14_20h_afterRelease\DE_W0014_P0001\DE_2_W0014_P0001_T0003\TR1_W0001_P0064\TR1_2_W0001_P0064_T0001_R1_P2_K1_Ch2-Ch1.zen	FA/ISS	20000	30.0	3		7	0	0	29.94	100000	2000	Scale	0	3.1	0	0.01	1.68	0	0.01	0.048	0	1	1	0	1	16.791	96.655	0	1	16.791	96.655	2.5318	2.2518	1	0.6366	0.9622	0.7816	1	0.9835	0.9917	1.8321	2.1485	0.775	0.14754	0.058155	0.0020440000000000002	0.0041322
253	TR1_2_W0001_P0064_T0001_R1_P3_K1_Ch2-Ch1.zen	20150331_STAG1gfpch8_G2G1\MitoSys2\LSM\STAG1-EGFP_G1_14_20h_afterRelease\DE_W0014_P0001\DE_2_W0014_P0001_T0003\TR1_W0001_P0064\TR1_2_W0001_P0064_T0001_R1_P3_K1_Ch2-Ch1.zen	FA/ISS	20000	30.0	3		7	0	0	29.94	100000	2000	Scale	0	3.1	0	0.01	1.68	0	0.01	0.048	0	1	1	0	1	15.22	90.152	0	1	15.22	90.152	1.5715	1.7428	1	0.6104	0.9595	0.7648	1	0.9836	0.9918	1.05	1.6589	0.7584	0.14812999999999998	0.028370999999999997	0.008454799999999998	0.0046779
254	TR1_2_W0001_P0064_T0001_R1_P4_K1_Ch2-Ch1.zen	20150331_STAG1gfpch8_G2G1\MitoSys2\LSM\STAG1-EGFP_G1_14_20h_afterRelease\DE_W0014_P0001\DE_2_W0014_P0001_T0003\TR1_W0001_P0064\TR1_2_W0001_P0064_T0001_R1_P4_K1_Ch2-Ch1.zen	FA/ISS	20000	30.0	3		7	0	0	29.94	100000	2000	Scale	0	3.1	0	0.01	1.68	0	0.01	0.048	0	1	1	0	1	2.302	2.108	0	1	2.302	2.108	1.146	1.0878	1	0.1576	0.0441	-0.07200000000000001	1	0.9001	0.9487	0.0929	0.0329	-0.0524	0.27455999999999997	0.097763	0.14586	0.10302
255	TR1_2_W0001_P0064_T0001_R1_P5_K1_Ch2-Ch1.zen	20150331_STAG1gfpch8_G2G1\MitoSys2\LSM\STAG1-EGFP_G1_14_20h_afterRelease\DE_W0014_P0001\DE_2_W0014_P0001_T0003\TR1_W0001_P0064\TR1_2_W0001_P0064_T0001_R1_P5_K1_Ch2-Ch1.zen	FA/ISS	20000	30.0	3		7	0	0	29.94	100000	2000	Scale	0	3.1	0	0.01	1.68	0	0.01	0.048	0	1	1	0	1	2.444	1.965	0	1	2.444	1.965	1.0056	0.9932	1	0.0815	0.0207	-0.0405	1	0.8849	0.9407	0.0778	0.0065	-0.024	0.36501999999999996	0.10056	0.034545	0.036153
256	TR1_2_W0001_P0064_T0001_R1_P6_K1_Ch2-Ch1.zen	20150331_STAG1gfpch8_G2G1\MitoSys2\LSM\STAG1-EGFP_G1_14_20h_afterRelease\DE_W0014_P0001\DE_2_W0014_P0001_T0003\TR1_W0001_P0064\TR1_2_W0001_P0064_T0001_R1_P6_K1_Ch2-Ch1.zen	FA/ISS	20000	30.000999999999998	3		7	0	0	29.94	100000	2000	Scale	0	3.1	0	0.01	1.68	0	0.01	0.048	0	1	1	0	1	2.583	1.885	0	1	2.583	1.885	1.1106	1.024	1	0.0474	0.0126	-0.0227	1	0.8734	0.9345	0.0209	0.0026	-0.0092	0.26003000000000004	0.12174000000000001	0.020777	0.096112
257	TR1_2_W0001_P0089_T0001_R1_P1_K1_Ch2-Ch1.zen	20150331_STAG1gfpch8_G2G1\MitoSys2\LSM\STAG1-EGFP_G1_14_20h_afterRelease\DE_W0014_P0001\DE_2_W0014_P0001_T0004\TR1_W0001_P0089\TR1_2_W0001_P0089_T0001_R1_P1_K1_Ch2-Ch1.zen	FA/ISS	20000	30.0	3		7	0	0	29.94	100000	2000	Scale	0	3.1	0	0.01	1.68	0	0.01	0.048	0	1	1	0	1	17.834	71.641	0	1	17.834	71.641	1.8759	2.0407	1	0.6703	0.9504	0.7976	1	0.9757	0.9878	1.3744	1.9153	0.7876	0.1087	0.043193	3.0549e-05	0.0062022
258	TR1_2_W0001_P0089_T0001_R1_P2_K1_Ch2-Ch1.zen	20150331_STAG1gfpch8_G2G1\MitoSys2\LSM\STAG1-EGFP_G1_14_20h_afterRelease\DE_W0014_P0001\DE_2_W0014_P0001_T0004\TR1_W0001_P0089\TR1_2_W0001_P0089_T0001_R1_P2_K1_Ch2-Ch1.zen	FA/ISS	20000	30.0	3		7	0	0	29.94	100000	2000	Scale	0	3.1	0	0.01	1.68	0	0.01	0.048	0	1	1	0	1	12.86	56.028999999999996	0	1	12.86	56.028999999999996	1.9768	2.3288	1	0.5575	0.9354	0.7212	1	0.9774	0.9886	1.2708	2.1683	0.7127	0.13034	0.058137	0.0034003999999999996	0.006419499999999999
259	TR1_2_W0001_P0089_T0001_R1_P3_K1_Ch2-Ch1.zen	20150331_STAG1gfpch8_G2G1\MitoSys2\LSM\STAG1-EGFP_G1_14_20h_afterRelease\DE_W0014_P0001\DE_2_W0014_P0001_T0004\TR1_W0001_P0089\TR1_2_W0001_P0089_T0001_R1_P3_K1_Ch2-Ch1.zen	FA/ISS	20000	30.0	3		7	0	0	29.94	100000	2000	Scale	0	3.1	0	0.01	1.68	0	0.01	0.048	0	1	1	0	1	13.579	59.077	0	1	13.579	59.077	1.4981	2.1335	1	0.588	0.9406	0.7431	1	0.9773	0.9886	0.9615	1.9961	0.7343	0.14093	0.043465	0.0031308000000000004	0.007269299999999999
260	TR1_2_W0001_P0089_T0001_R1_P4_K1_Ch2-Ch1.zen	20150331_STAG1gfpch8_G2G1\MitoSys2\LSM\STAG1-EGFP_G1_14_20h_afterRelease\DE_W0014_P0001\DE_2_W0014_P0001_T0004\TR1_W0001_P0089\TR1_2_W0001_P0089_T0001_R1_P4_K1_Ch2-Ch1.zen	FA/ISS	20000	30.000999999999998	3		7	0	0	29.94	100000	2000	Scale	0	3.1	0	0.01	1.68	0	0.01	0.048	0	1	1	0	1	2.028	1.625	0	1	2.028	1.625	0.9982	1.0025	1	0.2789	0.0014	0.0195	1	0.8834	0.9399	0.2796	0.0091	0.0512	0.066732	0.038853	0.08709299999999999	0.056846
261	TR1_2_W0001_P0089_T0001_R1_P5_K1_Ch2-Ch1.zen	20150331_STAG1gfpch8_G2G1\MitoSys2\LSM\STAG1-EGFP_G1_14_20h_afterRelease\DE_W0014_P0001\DE_2_W0014_P0001_T0004\TR1_W0001_P0089\TR1_2_W0001_P0089_T0001_R1_P5_K1_Ch2-Ch1.zen	FA/ISS	20000	30.0	3		7	0	0	29.94	100000	2000	Scale	0	3.1	0	0.01	1.68	0	0.01	0.048	0	1	1	0	1	4.44	8.682	0	1	4.44	8.682	1.1198	1.0368	1	0.08199999999999999	0.6452	0.228	1	0.9518	0.9756	0.1138	0.6329	0.221	0.12264000000000001	0.028722	0.0064488	0.0084221
262	TR1_2_W0001_P0089_T0001_R1_P6_K1_Ch2-Ch1.zen	20150331_STAG1gfpch8_G2G1\MitoSys2\LSM\STAG1-EGFP_G1_14_20h_afterRelease\DE_W0014_P0001\DE_2_W0014_P0001_T0004\TR1_W0001_P0089\TR1_2_W0001_P0089_T0001_R1_P6_K1_Ch2-Ch1.zen	FA/ISS	20000	30.0	3		7	0	0	29.94	100000	2000	Scale	0	3.1	0	0.01	1.68	0	0.01	0.048	0	1	1	0	1	2.2569999999999997	1.8090000000000002	0	1	2.2569999999999997	1.8090000000000002	1.0611	1.088	1	0.1431	0.0065	-0.0257	1	0.8837	0.9401	0.1188	0.0007	-0.0032	0.275	0.12967	0.048385000000000004	0.068953
263	TR1_2_W0001_P0114_T0001_R1_P1_K1_Ch2-Ch1.zen	20150331_STAG1gfpch8_G2G1\MitoSys2\LSM\STAG1-EGFP_G1_14_20h_afterRelease\DE_W0014_P0001\DE_2_W0014_P0001_T0005\TR1_W0001_P0114\TR1_2_W0001_P0114_T0001_R1_P1_K1_Ch2-Ch1.zen	FA/ISS	20000	30.0	3		7	0	0	29.94	100000	2000	Scale	0	3.1	0	0.01	1.68	0	0.01	0.048	0	1	1	0	1	20.352999999999998	61.675	0	1	20.352999999999998	61.675	1.4809999999999999	1.4022	1	0.6981	0.9432	0.8112	1	0.9693	0.9845	1.0955	1.29	0.7983	0.10853	0.018075	0.0056863999999999994	0.0048573999999999996
264	TR1_2_W0001_P0114_T0001_R1_P2_K1_Ch2-Ch1.zen	20150331_STAG1gfpch8_G2G1\MitoSys2\LSM\STAG1-EGFP_G1_14_20h_afterRelease\DE_W0014_P0001\DE_2_W0014_P0001_T0005\TR1_W0001_P0114\TR1_2_W0001_P0114_T0001_R1_P2_K1_Ch2-Ch1.zen	FA/ISS	20000	30.0	3		7	0	0	29.94	100000	2000	Scale	0	3.1	0	0.01	1.68	0	0.01	0.048	0	1	1	0	1	13.095	61.455	0	1	13.095	61.455	1.4313	1.4713	1	0.5689	0.9440000000000001	0.7319	1	0.9797	0.9898	0.8834	1.3721	0.7242	0.069912	0.031177999999999997	0.0014103	0.0038872
265	TR1_2_W0001_P0114_T0001_R1_P3_K1_Ch2-Ch1.zen	20150331_STAG1gfpch8_G2G1\MitoSys2\LSM\STAG1-EGFP_G1_14_20h_afterRelease\DE_W0014_P0001\DE_2_W0014_P0001_T0005\TR1_W0001_P0114\TR1_2_W0001_P0114_T0001_R1_P3_K1_Ch2-Ch1.zen	FA/ISS	20000	30.0	3	x	7	0	0	29.94	100000	2000	Scale	0	3.1	0	0.01	1.68	0	0.01	0.048	0	1	1	0	1	16.13	59.62	0	1	16.13	59.62	1.6605	1.9709	1	0.6337	0.9391	0.7702	1	0.9736	0.9867	1.1375	1.8274	0.7597	0.14037	0.057538	0.0010747999999999999	0.0050825
266	TR1_2_W0001_P0114_T0001_R1_P4_K1_Ch2-Ch1.zen	20150331_STAG1gfpch8_G2G1\MitoSys2\LSM\STAG1-EGFP_G1_14_20h_afterRelease\DE_W0014_P0001\DE_2_W0014_P0001_T0005\TR1_W0001_P0114\TR1_2_W0001_P0114_T0001_R1_P4_K1_Ch2-Ch1.zen	FA/ISS	20000	30.002	3		7	0	0	29.94	100000	2000	Scale	0	3.1	0	0.01	1.68	0	0.01	0.048	0	1	1	0	1	2.43	1.8880000000000001	0	1	2.43	1.8880000000000001	1.2605	1.6579	1	0.0999	0.0353	-0.008	1	0.8763	0.9361	0.0087	-0.019	0.0105	0.23873000000000003	0.29343	0.081949	0.25299
267	TR1_2_W0001_P0114_T0001_R1_P5_K1_Ch2-Ch1.zen	20150331_STAG1gfpch8_G2G1\MitoSys2\LSM\STAG1-EGFP_G1_14_20h_afterRelease\DE_W0014_P0001\DE_2_W0014_P0001_T0005\TR1_W0001_P0114\TR1_2_W0001_P0114_T0001_R1_P5_K1_Ch2-Ch1.zen	FA/ISS	20000	30.000999999999998	3	x	7	0	0	29.94	100000	2000	Scale	0	3.1	0	0.01	1.68	0	0.01	0.048	0	1	1	0	1	2.101	1.681	0	1	2.101	1.681	1.024	1.0045	1	0.2302	0.0001	0.0004	1	0.8837	0.9401	0.2184	0.0035	0.0291	0.045212	0.086234	0.11904	0.136
268	TR1_2_W0001_P0114_T0001_R1_P6_K1_Ch2-Ch1.zen	20150331_STAG1gfpch8_G2G1\MitoSys2\LSM\STAG1-EGFP_G1_14_20h_afterRelease\DE_W0014_P0001\DE_2_W0014_P0001_T0005\TR1_W0001_P0114\TR1_2_W0001_P0114_T0001_R1_P6_K1_Ch2-Ch1.zen	FA/ISS	20000	30.0	3		7	0	0	29.94	100000	2000	Scale	0	3.1	0	0.01	1.68	0	0.01	0.048	0	1	1	0	1	2.378	2.333	0	1	2.378	2.333	1.0184	0.7952	1	0.0958	0.0844	-0.0738	1	0.9008	0.9490000000000001	0.0888	-0.0015	-0.0581	0.20594	0.13312000000000002	0.0319	0.060772
269	TR1_2_W0001_P0065_T0001_R1_P1_K1_Ch2-Ch1.zen	20150331_STAG1gfpch8_G2G1\MitoSys2\LSM\STAG1-EGFP_G1_14_20h_afterRelease\DE_W0015_P0001\DE_2_W0015_P0001_T0003\TR1_W0001_P0065\TR1_2_W0001_P0065_T0001_R1_P1_K1_Ch2-Ch1.zen	FA/ISS	20000	30.0	3		7	0	0	29.94	100000	2000	Scale	0	3.1	0	0.01	1.68	0	0.01	0.048	0	1	1	0	1	20.736	63.147	0	1	20.736	63.147	1.2677	1.3449	1	0.7115	0.9451	0.82	1	0.9688	0.9843	0.9359999999999999	1.2397	0.8067	0.14655	0.027375999999999998	0.0072318	0.0030524000000000003
270	TR1_2_W0001_P0065_T0001_R1_P2_K1_Ch2-Ch1.zen	20150331_STAG1gfpch8_G2G1\MitoSys2\LSM\STAG1-EGFP_G1_14_20h_afterRelease\DE_W0015_P0001\DE_2_W0015_P0001_T0003\TR1_W0001_P0065\TR1_2_W0001_P0065_T0001_R1_P2_K1_Ch2-Ch1.zen	FA/ISS	20000	30.0	3		7	0	0	29.94	100000	2000	Scale	0	3.1	0	0.01	1.68	0	0.01	0.048	0	1	1	0	1	15.937000000000001	60.148	0	1	15.937000000000001	60.148	1.9899	2.3609	1	0.6224	0.937	0.7629	1	0.9737	0.9868	1.3863	2.1919999999999997	0.7525	0.22639	0.066013	0.0058239	0.0056876
271	TR1_2_W0001_P0065_T0001_R1_P3_K1_Ch2-Ch1.zen	20150331_STAG1gfpch8_G2G1\MitoSys2\LSM\STAG1-EGFP_G1_14_20h_afterRelease\DE_W0015_P0001\DE_2_W0015_P0001_T0003\TR1_W0001_P0065\TR1_2_W0001_P0065_T0001_R1_P3_K1_Ch2-Ch1.zen	FA/ISS	20000	30.0	3		7	0	0	29.94	100000	2000	Scale	0	3.1	0	0.01	1.68	0	0.01	0.048	0	1	1	0	1	19.384	74.025	0	1	19.384	74.025	1.5859999999999999	1.8034	1	0.6932	0.9516	0.8119	1	0.9744	0.9871	1.1742	1.6903	0.8011	0.12772999999999998	0.03184	0.003311	0.0029835
272	TR1_2_W0001_P0065_T0001_R1_P4_K1_Ch2-Ch1.zen	20150331_STAG1gfpch8_G2G1\MitoSys2\LSM\STAG1-EGFP_G1_14_20h_afterRelease\DE_W0015_P0001\DE_2_W0015_P0001_T0003\TR1_W0001_P0065\TR1_2_W0001_P0065_T0001_R1_P4_K1_Ch2-Ch1.zen	FA/ISS	20000	30.003	3	x	7	0	0	29.94	100000	2000	Scale	0	3.1	0	0.01	1.68	0	0.01	0.048	0	1	1	0	1	2.633	1.79	0	1	2.633	1.79	1.112	1.0806	1	0.0365	0.0037	-0.0102	1	0.8641	0.9296	0.0139	-0.0008	0.0028	0.33444	0.085707	0.016858	0.086234
273	TR1_2_W0001_P0065_T0001_R1_P5_K1_Ch2-Ch1.zen	20150331_STAG1gfpch8_G2G1\MitoSys2\LSM\STAG1-EGFP_G1_14_20h_afterRelease\DE_W0015_P0001\DE_2_W0015_P0001_T0003\TR1_W0001_P0065\TR1_2_W0001_P0065_T0001_R1_P5_K1_Ch2-Ch1.zen	FA/ISS	20000	30.0	3		7	0	0	29.94	100000	2000	Scale	0	3.1	0	0.01	1.68	0	0.01	0.048	0	1	1	0	1	2.844	2.048	0	1	2.844	2.048	1.2203	1.2074	1	0.0178	0.0332	-0.0128	1	0.8708	0.9332	-0.0128	0.0278	-0.006	0.21403000000000003	0.09300399999999999	0.044971	0.13839
274	TR1_2_W0001_P0065_T0001_R1_P6_K1_Ch2-Ch1.zen	20150331_STAG1gfpch8_G2G1\MitoSys2\LSM\STAG1-EGFP_G1_14_20h_afterRelease\DE_W0015_P0001\DE_2_W0015_P0001_T0003\TR1_W0001_P0065\TR1_2_W0001_P0065_T0001_R1_P6_K1_Ch2-Ch1.zen	FA/ISS	20000	30.0	3		7	0	0	29.94	100000	2000	Scale	0	3.1	0	0.01	1.68	0	0.01	0.048	0	1	1	0	1	2.9560000000000004	3.145	0	1	2.9560000000000004	3.145	1.0371	1.0007	1	0.0041	0.2161	-0.0245	1	0.9119	0.9549	0.0009	0.1752	-0.0222	0.20115	0.087168	0.013878999999999999	0.059271000000000004
275	TR1_2_W0001_P0090_T0001_R1_P1_K1_Ch2-Ch1.zen	20150331_STAG1gfpch8_G2G1\MitoSys2\LSM\STAG1-EGFP_G1_14_20h_afterRelease\DE_W0015_P0001\DE_2_W0015_P0001_T0004\TR1_W0001_P0090\TR1_2_W0001_P0090_T0001_R1_P1_K1_Ch2-Ch1.zen	FA/ISS	20000	30.0	3		7	0	0	29.94	100000	2000	Scale	0	3.1	0	0.01	1.68	0	0.01	0.048	0	1	1	0	1	14.249	131.972	0	1	14.249	131.972	1.445	2.0153	1	0.6033	0.9724	0.7656	1	0.9892	0.9946	0.9441	1.9534	0.7614	0.16022999999999998	0.03069	0.0050406999999999995	0.0032018999999999997
276	TR1_2_W0001_P0090_T0001_R1_P2_K1_Ch2-Ch1.zen	20150331_STAG1gfpch8_G2G1\MitoSys2\LSM\STAG1-EGFP_G1_14_20h_afterRelease\DE_W0015_P0001\DE_2_W0015_P0001_T0004\TR1_W0001_P0090\TR1_2_W0001_P0090_T0001_R1_P2_K1_Ch2-Ch1.zen	FA/ISS	20000	30.0	3		7	0	0	29.94	100000	2000	Scale	0	3.1	0	0.01	1.68	0	0.01	0.048	0	1	1	0	1	17.467	140.22	0	1	17.467	140.22	1.8707	2.7464	1	0.6663	0.9741	0.8052	1	0.9876	0.9938	1.3681	2.667	0.8001	0.16974	0.055412	0.0030826	0.0035872
277	TR1_2_W0001_P0090_T0001_R1_P3_K1_Ch2-Ch1.zen	20150331_STAG1gfpch8_G2G1\MitoSys2\LSM\STAG1-EGFP_G1_14_20h_afterRelease\DE_W0015_P0001\DE_2_W0015_P0001_T0004\TR1_W0001_P0090\TR1_2_W0001_P0090_T0001_R1_P3_K1_Ch2-Ch1.zen	FA/ISS	20000	30.0	3		7	0	0	29.94	100000	2000	Scale	0	3.1	0	0.01	1.68	0	0.01	0.048	0	1	1	0	1	18.274	141.013	0	1	18.274	141.013	2.388	2.1983	1	0.6754	0.975	0.8109	1	0.9875	0.9937	1.7999	2.129	0.8057	0.15270999999999998	0.048708999999999995	0.0038626	0.0046033
278	TR1_2_W0001_P0090_T0001_R1_P4_K1_Ch2-Ch1.zen	20150331_STAG1gfpch8_G2G1\MitoSys2\LSM\STAG1-EGFP_G1_14_20h_afterRelease\DE_W0015_P0001\DE_2_W0015_P0001_T0004\TR1_W0001_P0090\TR1_2_W0001_P0090_T0001_R1_P4_K1_Ch2-Ch1.zen	FA/ISS	20000	30.0	3		7	0	0	29.94	100000	2000	Scale	0	3.1	0	0.01	1.68	0	0.01	0.048	0	1	1	0	1	4.019	9.751	0	1	4.019	9.751	1.2716	1.0955	1	0.0468	0.6812	0.1708	1	0.9612	0.9804	0.0964	0.7219	0.1666	0.1219	0.032222	0.013446000000000001	0.008678
279	TR1_2_W0001_P0090_T0001_R1_P5_K1_Ch2-Ch1.zen	20150331_STAG1gfpch8_G2G1\MitoSys2\LSM\STAG1-EGFP_G1_14_20h_afterRelease\DE_W0015_P0001\DE_2_W0015_P0001_T0004\TR1_W0001_P0090\TR1_2_W0001_P0090_T0001_R1_P5_K1_Ch2-Ch1.zen	FA/ISS	20000	30.0	3		7	0	0	29.94	100000	2000	Scale	0	3.1	0	0.01	1.68	0	0.01	0.048	0	1	1	0	1	2.428	1.834	0	1	2.428	1.834	1.0872	1.0427	1	0.086	0.0072	-0.0233	1	0.8777	0.9369	0.0589	0.001	-0.0051	0.21311999999999998	0.077192	0.069084	0.052829999999999995
280	TR1_2_W0001_P0090_T0001_R1_P6_K1_Ch2-Ch1.zen	20150331_STAG1gfpch8_G2G1\MitoSys2\LSM\STAG1-EGFP_G1_14_20h_afterRelease\DE_W0015_P0001\DE_2_W0015_P0001_T0004\TR1_W0001_P0090\TR1_2_W0001_P0090_T0001_R1_P6_K1_Ch2-Ch1.zen	FA/ISS	20000	30.000999999999998	3		7	0	0	29.94	100000	2000	Scale	0	3.1	0	0.01	1.68	0	0.01	0.048	0	1	1	0	1	2.99	3.1060000000000003	0	1	2.99	3.1060000000000003	1.0481	0.9938	1	0.0029	0.2093	-0.0195	1	0.9098	0.9538	-0.0003	0.1654	-0.0176	0.153	0.04852	0.023989	0.051378999999999994
281	TR1_2_W0001_P0115_T0001_R1_P1_K1_Ch2-Ch1.zen	20150331_STAG1gfpch8_G2G1\MitoSys2\LSM\STAG1-EGFP_G1_14_20h_afterRelease\DE_W0015_P0001\DE_2_W0015_P0001_T0005\TR1_W0001_P0115\TR1_2_W0001_P0115_T0001_R1_P1_K1_Ch2-Ch1.zen	FA/ISS	20000	30.0	3		7	0	0	29.94	100000	2000	Scale	0	3.1	0	0.01	1.68	0	0.01	0.048	0	1	1	0	1	14.164000000000001	122.294	0	1	14.164000000000001	122.294	1.4509	2.2697	1	0.5999	0.9688	0.7619	1	0.9879	0.9939	0.9435	2.193	0.7573	0.1659	0.037255	0.0058147	0.00442
282	TR1_2_W0001_P0115_T0001_R1_P2_K1_Ch2-Ch1.zen	20150331_STAG1gfpch8_G2G1\MitoSys2\LSM\STAG1-EGFP_G1_14_20h_afterRelease\DE_W0015_P0001\DE_2_W0015_P0001_T0005\TR1_W0001_P0115\TR1_2_W0001_P0115_T0001_R1_P2_K1_Ch2-Ch1.zen	FA/ISS	20000	30.0	3		7	0	0	29.94	100000	2000	Scale	0	3.1	0	0.01	1.68	0	0.01	0.048	0	1	1	0	1	11.79	128.63	0	1	11.79	128.63	1.3702	1.5302	1	0.5181	0.9717	0.7093	1	0.9911	0.9955	0.782	1.4811	0.706	0.13359000000000001	0.016357	0.009248000000000001	0.0092872
283	TR1_2_W0001_P0115_T0001_R1_P3_K1_Ch2-Ch1.zen	20150331_STAG1gfpch8_G2G1\MitoSys2\LSM\STAG1-EGFP_G1_14_20h_afterRelease\DE_W0015_P0001\DE_2_W0015_P0001_T0005\TR1_W0001_P0115\TR1_2_W0001_P0115_T0001_R1_P3_K1_Ch2-Ch1.zen	FA/ISS	20000	30.0	3		7	0	0	29.94	100000	2000	Scale	0	3.1	0	0.01	1.68	0	0.01	0.048	0	1	1	0	1	8.718	114.81299999999999	0	1	8.718	114.81299999999999	1.7327	2.135	1	0.3883	0.9673	0.6101	1	0.9924	0.9962	0.8258	2.0664	0.6078	0.15002000000000001	0.045727	0.0036887	0.0022876999999999997
284	TR1_2_W0001_P0115_T0001_R1_P4_K1_Ch2-Ch1.zen	20150331_STAG1gfpch8_G2G1\MitoSys2\LSM\STAG1-EGFP_G1_14_20h_afterRelease\DE_W0015_P0001\DE_2_W0015_P0001_T0005\TR1_W0001_P0115\TR1_2_W0001_P0115_T0001_R1_P4_K1_Ch2-Ch1.zen	FA/ISS	20000	30.000999999999998	3		7	0	0	29.94	100000	2000	Scale	0	3.1	0	0.01	1.68	0	0.01	0.048	0	1	1	0	1	2.8989999999999996	3.048	0	1	2.8989999999999996	3.048	1.0348	1.0405	1	0.0116	0.2003	-0.0326	1	0.9107	0.9543	0.0034	0.1751	-0.0293	0.18011	0.1979	0.0019075	0.13629000000000002
285	TR1_2_W0001_P0115_T0001_R1_P5_K1_Ch2-Ch1.zen	20150331_STAG1gfpch8_G2G1\MitoSys2\LSM\STAG1-EGFP_G1_14_20h_afterRelease\DE_W0015_P0001\DE_2_W0015_P0001_T0005\TR1_W0001_P0115\TR1_2_W0001_P0115_T0001_R1_P5_K1_Ch2-Ch1.zen	FA/ISS	20000	30.0	3		7	0	0	29.94	100000	2000	Scale	0	3.1	0	0.01	1.68	0	0.01	0.048	0	1	1	0	1	3.0439999999999996	2.531	0	1	3.0439999999999996	2.531	1.1241	1.114	1	0.0048	0.0931	-0.0138	1	0.8859999999999999	0.9413	-0.0039	0.0844	-0.0108	0.14045	0.036081	0.022509	0.036006
286	TR1_2_W0001_P0115_T0001_R1_P6_K1_Ch2-Ch1.zen	20150331_STAG1gfpch8_G2G1\MitoSys2\LSM\STAG1-EGFP_G1_14_20h_afterRelease\DE_W0015_P0001\DE_2_W0015_P0001_T0005\TR1_W0001_P0115\TR1_2_W0001_P0115_T0001_R1_P6_K1_Ch2-Ch1.zen	FA/ISS	20000	30.0	3	x	7	0	0	29.94	100000	2000	Scale	0	3.1	0	0.01	1.68	0	0.01	0.048	0	1	1	0	1	3.9339999999999997	3.758	0	1	3.9339999999999997	3.758	2.1177	3.2256	1	0.0519	0.2426	0.099	1	0.8929	0.9449	0.16399999999999998	0.9065	0.0914	0.12738	0.18862	0.036581	0.17748
287	TR1_2_W0001_P0066_T0001_R1_P1_K1_Ch2-Ch1.zen	20150331_STAG1gfpch8_G2G1\MitoSys2\LSM\STAG1-EGFP_G1_14_20h_afterRelease\DE_W0016_P0001\DE_2_W0016_P0001_T0003\TR1_W0001_P0066\TR1_2_W0001_P0066_T0001_R1_P1_K1_Ch2-Ch1.zen	FA/ISS	20000	30.0	3		7	0	0	29.94	100000	2000	Scale	0	3.1	0	0.01	1.68	0	0.01	0.048	0	1	1	0	1	30.237	322.365	0	1	30.237	322.365	2.6191	2.8338	1	0.7944	0.988	0.8857	1	0.9904	0.9952	2.2272	2.7817	0.8814	0.10743	0.03372	0.0020976999999999997	0.0018534000000000003
288	TR1_2_W0001_P0066_T0001_R1_P2_K1_Ch2-Ch1.zen	20150331_STAG1gfpch8_G2G1\MitoSys2\LSM\STAG1-EGFP_G1_14_20h_afterRelease\DE_W0016_P0001\DE_2_W0016_P0001_T0003\TR1_W0001_P0066\TR1_2_W0001_P0066_T0001_R1_P2_K1_Ch2-Ch1.zen	FA/ISS	20000	30.0	3		7	0	0	29.94	100000	2000	Scale	0	3.1	0	0.01	1.68	0	0.01	0.048	0	1	1	0	1	29.401999999999997	336.759	0	1	29.401999999999997	336.759	1.4709999999999999	2.5989	1	0.7957	0.9890000000000001	0.887	1	0.9911	0.9956	1.2126	2.5596	0.8831	0.09700800000000001	0.026948000000000003	0.0012007	0.0014998
289	TR1_2_W0001_P0066_T0001_R1_P3_K1_Ch2-Ch1.zen	20150331_STAG1gfpch8_G2G1\MitoSys2\LSM\STAG1-EGFP_G1_14_20h_afterRelease\DE_W0016_P0001\DE_2_W0016_P0001_T0003\TR1_W0001_P0066\TR1_2_W0001_P0066_T0001_R1_P3_K1_Ch2-Ch1.zen	FA/ISS	20000	30.0	3	n	7	0	0	29.94	100000	2000	Scale	0	3.1	0	0.01	1.68	0	0.01	0.048	0	1	1	0	1	17.004	257.192	0	1	17.004	257.192	1.3098	1.6542	1	0.6537	0.9854	0.8025	1	0.9933	0.9967	0.9024	1.6244	0.7998	0.12139000000000001	0.021044999999999998	0.007775799999999999	0.008684899999999999
290	TR1_2_W0001_P0066_T0001_R1_P4_K1_Ch2-Ch1.zen	20150331_STAG1gfpch8_G2G1\MitoSys2\LSM\STAG1-EGFP_G1_14_20h_afterRelease\DE_W0016_P0001\DE_2_W0016_P0001_T0003\TR1_W0001_P0066\TR1_2_W0001_P0066_T0001_R1_P4_K1_Ch2-Ch1.zen	FA/ISS	20000	30.000999999999998	3		7	0	0	29.94	100000	2000	Scale	0	3.1	0	0.01	1.68	0	0.01	0.048	0	1	1	0	1	4.527	3.6189999999999998	0	1	4.527	3.6189999999999998	1.3995	1.4153	1	0.0935	0.2793	0.1604	1	0.8837	0.94	0.2081	0.3982	0.1423	0.12075	0.074129	0.064652	0.054045
291	TR1_2_W0001_P0066_T0001_R1_P5_K1_Ch2-Ch1.zen	20150331_STAG1gfpch8_G2G1\MitoSys2\LSM\STAG1-EGFP_G1_14_20h_afterRelease\DE_W0016_P0001\DE_2_W0016_P0001_T0003\TR1_W0001_P0066\TR1_2_W0001_P0066_T0001_R1_P5_K1_Ch2-Ch1.zen	FA/ISS	20000	30.0	3		7	0	0	29.94	100000	2000	Scale	0	3.1	0	0.01	1.68	0	0.01	0.048	0	1	1	0	1	3.659	3.8080000000000003	0	1	3.659	3.8080000000000003	1.1091	1.0194	1	0.0237	0.3109	0.0802	1	0.9103	0.9541	0.0352	0.26899999999999996	0.0735	0.33111	0.082061	-0.016671000000000002	0.045581
292	TR1_2_W0001_P0066_T0001_R1_P6_K1_Ch2-Ch1.zen	20150331_STAG1gfpch8_G2G1\MitoSys2\LSM\STAG1-EGFP_G1_14_20h_afterRelease\DE_W0016_P0001\DE_2_W0016_P0001_T0003\TR1_W0001_P0066\TR1_2_W0001_P0066_T0001_R1_P6_K1_Ch2-Ch1.zen	FA/ISS	20000	30.0	3		7	0	0	29.94	100000	2000	Scale	0	3.1	0	0.01	1.68	0	0.01	0.048	0	1	1	0	1	3.427	3.127	0	1	3.427	3.127	0.9590000000000001	1.0127	1	0.0115	0.2128	0.0448	1	0.8967	0.9469	0.0054	0.1724	0.0394	0.37644	0.06224299999999999	0.049232	0.049394
293	TR1_2_W0001_P0116_T0001_R1_P1_K1_Ch2-Ch1.zen	20150331_STAG1gfpch8_G2G1\MitoSys2\LSM\STAG1-EGFP_G1_14_20h_afterRelease\DE_W0016_P0001\DE_2_W0016_P0001_T0005\TR1_W0001_P0116\TR1_2_W0001_P0116_T0001_R1_P1_K1_Ch2-Ch1.zen	FA/ISS	20000	30.0	3		7	0	0	29.94	100000	2000	Scale	0	3.1	0	0.01	1.68	0	0.01	0.048	0	1	1	0	1	18.637999999999998	269.166	0	1	18.637999999999998	269.166	1.811	2.4563	1	0.6886	0.9865	0.8239	1	0.993	0.9965	1.3558	2.4167	0.821	0.13354000000000002	0.045596	0.0014082	0.0016515
294	TR1_2_W0001_P0116_T0001_R1_P2_K1_Ch2-Ch1.zen	20150331_STAG1gfpch8_G2G1\MitoSys2\LSM\STAG1-EGFP_G1_14_20h_afterRelease\DE_W0016_P0001\DE_2_W0016_P0001_T0005\TR1_W0001_P0116\TR1_2_W0001_P0116_T0001_R1_P2_K1_Ch2-Ch1.zen	FA/ISS	20000	30.0	3		7	0	0	29.94	100000	2000	Scale	0	3.1	0	0.01	1.68	0	0.01	0.048	0	1	1	0	1	25.175	367.905	0	1	25.175	367.905	2.0482	2.7132	1	0.755	0.9897	0.8640000000000001	1	0.9932	0.9966	1.6532	2.6762	0.861	0.096463	0.035338	0.0011289000000000002	0.0014569000000000001
295	TR1_2_W0001_P0116_T0001_R1_P3_K1_Ch2-Ch1.zen	20150331_STAG1gfpch8_G2G1\MitoSys2\LSM\STAG1-EGFP_G1_14_20h_afterRelease\DE_W0016_P0001\DE_2_W0016_P0001_T0005\TR1_W0001_P0116\TR1_2_W0001_P0116_T0001_R1_P3_K1_Ch2-Ch1.zen	FA/ISS	20000	30.0	3		7	0	0	29.94	100000	2000	Scale	0	3.1	0	0.01	1.68	0	0.01	0.048	0	1	1	0	1	22.119	405.527	0	1	22.119	405.527	2.1287	2.5634	1	0.7293	0.9909	0.8498	1	0.9946	0.9973	1.6840000000000002	2.5335	0.8475	0.10857	0.037584	0.0018881	0.0015378
296	TR1_2_W0001_P0116_T0001_R1_P4_K1_Ch2-Ch1.zen	20150331_STAG1gfpch8_G2G1\MitoSys2\LSM\STAG1-EGFP_G1_14_20h_afterRelease\DE_W0016_P0001\DE_2_W0016_P0001_T0005\TR1_W0001_P0116\TR1_2_W0001_P0116_T0001_R1_P4_K1_Ch2-Ch1.zen	FA/ISS	20000	30.0	3		7	0	0	29.94	100000	2000	Scale	0	3.1	0	0.01	1.68	0	0.01	0.048	0	1	1	0	1	4.696000000000001	11.731	0	1	4.696000000000001	11.731	1.3042	1.1777	1	0.1134	0.7324	0.2854	1	0.9619	0.9808	0.2104	0.8425	0.27899999999999997	0.07574600000000001	0.098475	0.006346500000000001	0.036129
297	TR1_2_W0001_P0116_T0001_R1_P5_K1_Ch2-Ch1.zen	20150331_STAG1gfpch8_G2G1\MitoSys2\LSM\STAG1-EGFP_G1_14_20h_afterRelease\DE_W0016_P0001\DE_2_W0016_P0001_T0005\TR1_W0001_P0116\TR1_2_W0001_P0116_T0001_R1_P5_K1_Ch2-Ch1.zen	FA/ISS	20000	30.0	3	x	7	0	0	29.94	100000	2000	Scale	0	3.1	0	0.01	1.68	0	0.01	0.048	0	1	1	0	1	3.426	3.005	0	1	3.426	3.005	1.1	1.0708	1	0.0082	0.1872	0.0362	1	0.8933	0.9452	0.0148	0.16699999999999998	0.0317	0.18217	0.044732999999999995	0.064435	0.022219
298	TR1_2_W0001_P0116_T0001_R1_P6_K1_Ch2-Ch1.zen	20150331_STAG1gfpch8_G2G1\MitoSys2\LSM\STAG1-EGFP_G1_14_20h_afterRelease\DE_W0016_P0001\DE_2_W0016_P0001_T0005\TR1_W0001_P0116\TR1_2_W0001_P0116_T0001_R1_P6_K1_Ch2-Ch1.zen	FA/ISS	20000	30.0	3		7	0	0	29.94	100000	2000	Scale	0	3.1	0	0.01	1.68	0	0.01	0.048	0	1	1	0	1	4.324	4.291	0	1	4.324	4.291	1.3498	0.9902	1	0.0733	0.363	0.157	1	0.9055	0.9516	0.1572	0.2901	0.1438	0.079577	0.055829	0.036155	0.027831
299	TR1_2_W0001_P0042_T0001_R1_P1_K1_Ch2-Ch1.zen	20150331_STAG1gfpch8_G2G1\MitoSys2\LSM\STAG1-EGFP_G1_14_20h_afterRelease\DE_W0017_P0001\DE_2_W0017_P0001_T0002\TR1_W0001_P0042\TR1_2_W0001_P0042_T0001_R1_P1_K1_Ch2-Ch1.zen	FA/ISS	20000	30.0	3	x	7	0	0	29.94	100000	2000	Scale	0	3.1	0	0.01	1.68	0	0.01	0.048	0	1	1	0	1	27.978	372.56	0	1	27.978	372.56	1.4052	1.4161	1	0.7879	0.9908	0.8834	1	0.9928	0.9964	1.1458	1.3946	0.8802	0.086286	0.020271	0.00073829	0.00087412
300	TR1_2_W0001_P0042_T0001_R1_P2_K1_Ch2-Ch1.zen	20150331_STAG1gfpch8_G2G1\MitoSys2\LSM\STAG1-EGFP_G1_14_20h_afterRelease\DE_W0017_P0001\DE_2_W0017_P0001_T0002\TR1_W0001_P0042\TR1_2_W0001_P0042_T0001_R1_P2_K1_Ch2-Ch1.zen	FA/ISS	20000	30.0	3		7	0	0	29.94	100000	2000	Scale	0	3.1	0	0.01	1.68	0	0.01	0.048	0	1	1	0	1	39.554	581.02	0	1	39.554	581.02	1.7106	2.0298	1	0.8407	0.9936	0.9139	1	0.9933	0.9966	1.4889	2.0071	0.9108	0.068358	0.015088999999999998	0.0023663	0.0034199
301	TR1_2_W0001_P0042_T0001_R1_P3_K1_Ch2-Ch1.zen	20150331_STAG1gfpch8_G2G1\MitoSys2\LSM\STAG1-EGFP_G1_14_20h_afterRelease\DE_W0017_P0001\DE_2_W0017_P0001_T0002\TR1_W0001_P0042\TR1_2_W0001_P0042_T0001_R1_P3_K1_Ch2-Ch1.zen	FA/ISS	20000	30.0	3		7	0	0	29.94	100000	2000	Scale	0	3.1	0	0.01	1.68	0	0.01	0.048	0	1	1	0	1	39.728	615.216	0	1	39.728	615.216	1.5684	2.1783	1	0.8461	0.9941	0.917	1	0.9936	0.9968	1.3659999999999999	2.1564	0.9141	0.05682	0.020177	0.00056815	0.00080424
302	TR1_2_W0001_P0042_T0001_R1_P4_K1_Ch2-Ch1.zen	20150331_STAG1gfpch8_G2G1\MitoSys2\LSM\STAG1-EGFP_G1_14_20h_afterRelease\DE_W0017_P0001\DE_2_W0017_P0001_T0002\TR1_W0001_P0042\TR1_2_W0001_P0042_T0001_R1_P4_K1_Ch2-Ch1.zen	FA/ISS	20000	30.0	3		7	0	0	29.94	100000	2000	Scale	0	3.1	0	0.01	1.68	0	0.01	0.048	0	1	1	0	1	3.0580000000000003	3.173	0	1	3.0580000000000003	3.173	1.1507	1.1454	1	0.0052	0.2116	-0.0162	1	0.9098	0.9539	-0.0047	0.2271	-0.0144	0.14436	0.020189	0.030756	0.021894999999999998
303	TR1_2_W0001_P0042_T0001_R1_P5_K1_Ch2-Ch1.zen	20150331_STAG1gfpch8_G2G1\MitoSys2\LSM\STAG1-EGFP_G1_14_20h_afterRelease\DE_W0017_P0001\DE_2_W0017_P0001_T0002\TR1_W0001_P0042\TR1_2_W0001_P0042_T0001_R1_P5_K1_Ch2-Ch1.zen	FA/ISS	20000	30.0	3		7	0	0	29.94	100000	2000	Scale	0	3.1	0	0.01	1.68	0	0.01	0.048	0	1	1	0	1	3.81	4.672	0	1	3.81	4.672	1.1941	1.0671	1	0.0389	0.3843	0.1015	1	0.9218	0.9601	0.0463	0.3591	0.0956	0.15183	0.06704600000000001	0.007515300000000001	0.065236
304	TR1_2_W0001_P0042_T0001_R1_P6_K1_Ch2-Ch1.zen	20150331_STAG1gfpch8_G2G1\MitoSys2\LSM\STAG1-EGFP_G1_14_20h_afterRelease\DE_W0017_P0001\DE_2_W0017_P0001_T0002\TR1_W0001_P0042\TR1_2_W0001_P0042_T0001_R1_P6_K1_Ch2-Ch1.zen	FA/ISS	20000	30.0	3		7	0	0	29.94	100000	2000	Scale	0	3.1	0	0.01	1.68	0	0.01	0.048	0	1	1	0	1	2.97	2.925	0	1	2.97	2.925	1.0673	1.0368	1	0.0051	0.1808	-0.0188	1	0.9048	0.9512	-0.0011	0.1539	-0.0167	0.34878000000000003	0.085635	0.025412	0.04421
305	TR1_2_W0001_P0067_T0001_R1_P1_K1_Ch2-Ch1.zen	20150331_STAG1gfpch8_G2G1\MitoSys2\LSM\STAG1-EGFP_G1_14_20h_afterRelease\DE_W0017_P0001\DE_2_W0017_P0001_T0003\TR1_W0001_P0067\TR1_2_W0001_P0067_T0001_R1_P1_K1_Ch2-Ch1.zen	FA/ISS	20000	30.0	3		7	0	0	29.94	100000	2000	Scale	0	3.1	0	0.01	1.68	0	0.01	0.048	0	1	1	0	1	32.256	215.558	0	1	32.256	215.558	1.3218	1.5408	1	0.8111	0.9834	0.8931	1	0.9853	0.9926	1.1001	1.4985	0.8865	0.10518	0.012419	0.0067643	0.0056632
306	TR1_2_W0001_P0067_T0001_R1_P2_K1_Ch2-Ch1.zen	20150331_STAG1gfpch8_G2G1\MitoSys2\LSM\STAG1-EGFP_G1_14_20h_afterRelease\DE_W0017_P0001\DE_2_W0017_P0001_T0003\TR1_W0001_P0067\TR1_2_W0001_P0067_T0001_R1_P2_K1_Ch2-Ch1.zen	FA/ISS	20000	30.0	3	x	7	0	0	29.94	100000	2000	Scale	0	3.1	0	0.01	1.68	0	0.01	0.048	0	1	1	0	1	9.91	84.87100000000001	0	1	9.91	84.87100000000001	1.4456	1.8686	1	0.4653	0.9591	0.6672	1	0.9886	0.9943	0.7629	1.7898	0.6633	0.062473	0.050355000000000004	0.0023155000000000003	0.004697
307	TR1_2_W0001_P0067_T0001_R1_P3_K1_Ch2-Ch1.zen	20150331_STAG1gfpch8_G2G1\MitoSys2\LSM\STAG1-EGFP_G1_14_20h_afterRelease\DE_W0017_P0001\DE_2_W0017_P0001_T0003\TR1_W0001_P0067\TR1_2_W0001_P0067_T0001_R1_P3_K1_Ch2-Ch1.zen	FA/ISS	20000	30.0	3	x	7	0	0	29.94	100000	2000	Scale	0	3.1	0	0.01	1.68	0	0.01	0.048	0	1	1	0	1	17.115	161.352	0	1	17.115	161.352	1.4122	1.1771	1	0.6591	0.9788	0.8029999999999999	1	0.9899	0.9949	0.9911	1.1411	0.7989	0.10839000000000001	0.026611000000000003	0.0014145	0.0011530999999999998
308	TR1_2_W0001_P0067_T0001_R1_P4_K1_Ch2-Ch1.zen	20150331_STAG1gfpch8_G2G1\MitoSys2\LSM\STAG1-EGFP_G1_14_20h_afterRelease\DE_W0017_P0001\DE_2_W0017_P0001_T0003\TR1_W0001_P0067\TR1_2_W0001_P0067_T0001_R1_P4_K1_Ch2-Ch1.zen	FA/ISS	20000	30.000999999999998	3		7	0	0	29.94	100000	2000	Scale	0	3.1	0	0.01	1.68	0	0.01	0.048	0	1	1	0	1	2.326	2.057	0	1	2.326	2.057	1.0131	1.0192	1	0.1205	0.0344	-0.0611	1	0.8945	0.9458	0.1106	0.0192	-0.0431	0.40949	0.1262	0.049294	0.066727
309	TR1_2_W0001_P0067_T0001_R1_P5_K1_Ch2-Ch1.zen	20150331_STAG1gfpch8_G2G1\MitoSys2\LSM\STAG1-EGFP_G1_14_20h_afterRelease\DE_W0017_P0001\DE_2_W0017_P0001_T0003\TR1_W0001_P0067\TR1_2_W0001_P0067_T0001_R1_P5_K1_Ch2-Ch1.zen	FA/ISS	20000	30.000999999999998	3		7	0	0	29.94	100000	2000	Scale	0	3.1	0	0.01	1.68	0	0.01	0.048	0	1	1	0	1	3.0980000000000003	4.6339999999999995	0	1	3.0980000000000003	4.6339999999999995	1.1065	1.0487	1	0.004	0.4045	-0.0037	1	0.9368	0.9679	-0.0011	0.3918	-0.0036	0.25175	0.11697	0.025881	0.066202
310	TR1_2_W0001_P0067_T0001_R1_P6_K1_Ch2-Ch1.zen	20150331_STAG1gfpch8_G2G1\MitoSys2\LSM\STAG1-EGFP_G1_14_20h_afterRelease\DE_W0017_P0001\DE_2_W0017_P0001_T0003\TR1_W0001_P0067\TR1_2_W0001_P0067_T0001_R1_P6_K1_Ch2-Ch1.zen	FA/ISS	20000	30.000999999999998	3		7	0	0	29.94	100000	2000	Scale	0	3.1	0	0.01	1.68	0	0.01	0.048	0	1	1	0	1	2.044	1.7480000000000002	0	1	2.044	1.7480000000000002	0.9908	0.9634	1	0.2705	0.0019	-0.0193	1	0.8909	0.9439	0.2739	0.001	0.0097	0.065588	0.11785	0.1023	0.11306
311	TR1_2_W0001_P0117_T0001_R1_P1_K1_Ch2-Ch1.zen	20150331_STAG1gfpch8_G2G1\MitoSys2\LSM\STAG1-EGFP_G1_14_20h_afterRelease\DE_W0017_P0001\DE_2_W0017_P0001_T0005\TR1_W0001_P0117\TR1_2_W0001_P0117_T0001_R1_P1_K1_Ch2-Ch1.zen	FA/ISS	20000	30.0	3		7	0	0	29.94	100000	2000	Scale	0	3.1	0	0.01	1.68	0	0.01	0.048	0	1	1	0	1	27.656999999999996	450.145	0	1	27.656999999999996	450.145	1.9031	1.8248	1	0.7693	0.9918	0.8733	1	0.9941	0.9971	1.5552	1.8019	0.8707	0.096373	0.017943	0.0027905	0.0030496
312	TR1_2_W0001_P0117_T0001_R1_P2_K1_Ch2-Ch1.zen	20150331_STAG1gfpch8_G2G1\MitoSys2\LSM\STAG1-EGFP_G1_14_20h_afterRelease\DE_W0017_P0001\DE_2_W0017_P0001_T0005\TR1_W0001_P0117\TR1_2_W0001_P0117_T0001_R1_P2_K1_Ch2-Ch1.zen	FA/ISS	20000	30.0	3		7	0	0	29.94	100000	2000	Scale	0	3.1	0	0.01	1.68	0	0.01	0.048	0	1	1	0	1	26.337	422.827	0	1	26.337	422.827	2.0202	2.1857	1	0.7672	0.9915	0.8718	1	0.9940000000000001	0.997	1.65	2.1591	0.8692	0.079622	0.032143	0.0012447	0.0013507
313	TR1_2_W0001_P0117_T0001_R1_P3_K1_Ch2-Ch1.zen	20150331_STAG1gfpch8_G2G1\MitoSys2\LSM\STAG1-EGFP_G1_14_20h_afterRelease\DE_W0017_P0001\DE_2_W0017_P0001_T0005\TR1_W0001_P0117\TR1_2_W0001_P0117_T0001_R1_P3_K1_Ch2-Ch1.zen	FA/ISS	20000	30.0	3		7	0	0	29.94	100000	2000	Scale	0	3.1	0	0.01	1.68	0	0.01	0.048	0	1	1	0	1	27.375999999999998	446.657	0	1	27.375999999999998	446.657	2.2397	2.2154	1	0.7761	0.9919	0.8771	1	0.9940000000000001	0.997	1.8585	2.1886	0.8745	0.071699	0.029475	0.00048649	0.0011866
314	TR1_2_W0001_P0117_T0001_R1_P4_K1_Ch2-Ch1.zen	20150331_STAG1gfpch8_G2G1\MitoSys2\LSM\STAG1-EGFP_G1_14_20h_afterRelease\DE_W0017_P0001\DE_2_W0017_P0001_T0005\TR1_W0001_P0117\TR1_2_W0001_P0117_T0001_R1_P4_K1_Ch2-Ch1.zen	FA/ISS	20000	30.0	3		7	0	0	29.94	100000	2000	Scale	0	3.1	0	0.01	1.68	0	0.01	0.048	0	1	1	0	1	3.2960000000000003	4.397	0	1	3.2960000000000003	4.397	1.0667	1.0372	1	0.0021	0.3793	0.0227	1	0.9306	0.9647	0.0037	0.3572	0.0214	0.26235	0.065496	0.030151999999999998	0.019542
315	TR1_2_W0001_P0117_T0001_R1_P5_K1_Ch2-Ch1.zen	20150331_STAG1gfpch8_G2G1\MitoSys2\LSM\STAG1-EGFP_G1_14_20h_afterRelease\DE_W0017_P0001\DE_2_W0017_P0001_T0005\TR1_W0001_P0117\TR1_2_W0001_P0117_T0001_R1_P5_K1_Ch2-Ch1.zen	FA/ISS	20000	30.000999999999998	3		7	0	0	29.94	100000	2000	Scale	0	3.1	0	0.01	1.68	0	0.01	0.048	0	1	1	0	1	3.287	3.986	0	1	3.287	3.986	1.0739	1.0292	1	0.0028	0.33299999999999996	0.0245	1	0.9232	0.9608	0.0048	0.3034	0.0228	0.38537	0.058551	0.033343	0.028374
316	TR1_2_W0001_P0117_T0001_R1_P6_K1_Ch2-Ch1.zen	20150331_STAG1gfpch8_G2G1\MitoSys2\LSM\STAG1-EGFP_G1_14_20h_afterRelease\DE_W0017_P0001\DE_2_W0017_P0001_T0005\TR1_W0001_P0117\TR1_2_W0001_P0117_T0001_R1_P6_K1_Ch2-Ch1.zen	FA/ISS	20000	30.0	3		7	0	0	29.94	100000	2000	Scale	0	3.1	0	0.01	1.68	0	0.01	0.048	0	1	1	0	1	3.227	3.4960000000000004	0	1	3.227	3.4960000000000004	1.2602	1.0959999999999999	1	0.0116	0.2686	0.0128	1	0.9137	0.9559	0.0033	0.2644	0.0113	0.20026	0.14915	0.021707	0.09462999999999999
317	TR1_2_W0001_P0068_T0001_R1_P1_K1_Ch2-Ch1.zen	20150331_STAG1gfpch8_G2G1\MitoSys2\LSM\STAG1-EGFP_G1_14_20h_afterRelease\DE_W0018_P0001\DE_2_W0018_P0001_T0003\TR1_W0001_P0068\TR1_2_W0001_P0068_T0001_R1_P1_K1_Ch2-Ch1.zen	FA/ISS	20000	30.0	3	x	7	0	0	29.94	100000	2000	Scale	0	3.1	0	0.01	1.68	0	0.01	0.048	0	1	1	0	1	23.915	380.259	0	1	23.915	380.259	1.9594	2.1581	1	0.7482	0.9905	0.8605	1	0.9938	0.9969	1.5691	2.1295	0.8578	0.092192	0.034538	0.0015765	0.0015244999999999998
318	TR1_2_W0001_P0068_T0001_R1_P2_K1_Ch2-Ch1.zen	20150331_STAG1gfpch8_G2G1\MitoSys2\LSM\STAG1-EGFP_G1_14_20h_afterRelease\DE_W0018_P0001\DE_2_W0018_P0001_T0003\TR1_W0001_P0068\TR1_2_W0001_P0068_T0001_R1_P2_K1_Ch2-Ch1.zen	FA/ISS	20000	30.0	3		7	0	0	29.94	100000	2000	Scale	0	3.1	0	0.01	1.68	0	0.01	0.048	0	1	1	0	1	24.245	392.62699999999995	0	1	24.245	392.62699999999995	1.3859	1.4114	1	0.7457	0.9909	0.8595	1	0.9941	0.9971	1.0772	1.3922	0.857	0.089531	0.013791999999999999	0.0046854999999999996	0.004841600000000001
319	TR1_2_W0001_P0068_T0001_R1_P3_K1_Ch2-Ch1.zen	20150331_STAG1gfpch8_G2G1\MitoSys2\LSM\STAG1-EGFP_G1_14_20h_afterRelease\DE_W0018_P0001\DE_2_W0018_P0001_T0003\TR1_W0001_P0068\TR1_2_W0001_P0068_T0001_R1_P3_K1_Ch2-Ch1.zen	FA/ISS	20000	30.0	3		7	0	0	29.94	100000	2000	Scale	0	3.1	0	0.01	1.68	0	0.01	0.048	0	1	1	0	1	21.21	366.82800000000003	0	1	21.21	366.82800000000003	1.7879	2.0697	1	0.713	0.9899	0.8397	1	0.9943	0.9971	1.3701	2.0426	0.8373	0.11695	0.037945	0.0015765	0.003327
320	TR1_2_W0001_P0068_T0001_R1_P4_K1_Ch2-Ch1.zen	20150331_STAG1gfpch8_G2G1\MitoSys2\LSM\STAG1-EGFP_G1_14_20h_afterRelease\DE_W0018_P0001\DE_2_W0018_P0001_T0003\TR1_W0001_P0068\TR1_2_W0001_P0068_T0001_R1_P4_K1_Ch2-Ch1.zen	FA/ISS	20000	30.0	3		7	0	0	29.94	100000	2000	Scale	0	3.1	0	0.01	1.68	0	0.01	0.048	0	1	1	0	1	2.6889999999999996	3.799	0	1	2.6889999999999996	3.799	1.1503	1.1208	1	0.0318	0.3093	-0.0894	1	0.9332	0.966	0.0018	0.3325	-0.0841	0.22407	0.16505	0.0048378	0.073304
321	TR1_2_W0001_P0068_T0001_R1_P5_K1_Ch2-Ch1.zen	20150331_STAG1gfpch8_G2G1\MitoSys2\LSM\STAG1-EGFP_G1_14_20h_afterRelease\DE_W0018_P0001\DE_2_W0018_P0001_T0003\TR1_W0001_P0068\TR1_2_W0001_P0068_T0001_R1_P5_K1_Ch2-Ch1.zen	FA/ISS	20000	30.0	3		7	0	0	29.94	100000	2000	Scale	0	3.1	0	0.01	1.68	0	0.01	0.048	0	1	1	0	1	2.892	4.313	0	1	2.892	4.313	1.0454	1.0725	1	0.0085	0.3695	-0.0465	1	0.9365	0.9677	0.0025	0.3716	-0.0441	0.27107	0.094986	0.023268	0.015708
322	TR1_2_W0001_P0068_T0001_R1_P6_K1_Ch2-Ch1.zen	20150331_STAG1gfpch8_G2G1\MitoSys2\LSM\STAG1-EGFP_G1_14_20h_afterRelease\DE_W0018_P0001\DE_2_W0018_P0001_T0003\TR1_W0001_P0068\TR1_2_W0001_P0068_T0001_R1_P6_K1_Ch2-Ch1.zen	FA/ISS	20000	30.0	3		7	0	0	29.94	100000	2000	Scale	0	3.1	0	0.01	1.68	0	0.01	0.048	0	1	1	0	1	3.378	4.763	0	1	3.378	4.763	1.5847	1.5797	1	0.0182	0.4037	0.0368	1	0.9329	0.9659	0.0202	0.6863	0.0352	0.20406	0.11639000000000001	0.031601	0.035358
323	TR1_2_W0001_P0093_T0001_R1_P1_K1_Ch2-Ch1.zen	20150331_STAG1gfpch8_G2G1\MitoSys2\LSM\STAG1-EGFP_G1_14_20h_afterRelease\DE_W0018_P0001\DE_2_W0018_P0001_T0004\TR1_W0001_P0093\TR1_2_W0001_P0093_T0001_R1_P1_K1_Ch2-Ch1.zen	FA/ISS	20000	30.0	3		7	0	0	29.94	100000	2000	Scale	0	3.1	0	0.01	1.68	0	0.01	0.048	0	1	1	0	1	21.428	143.925	0	1	21.428	143.925	1.5997	2.4732	1	0.7254	0.9744	0.8405	1	0.9848	0.9924	1.2317	2.3947	0.8340000000000001	0.13533	0.036005	0.0015607000000000002	0.0027901999999999996
324	TR1_2_W0001_P0093_T0001_R1_P2_K1_Ch2-Ch1.zen	20150331_STAG1gfpch8_G2G1\MitoSys2\LSM\STAG1-EGFP_G1_14_20h_afterRelease\DE_W0018_P0001\DE_2_W0018_P0001_T0004\TR1_W0001_P0093\TR1_2_W0001_P0093_T0001_R1_P2_K1_Ch2-Ch1.zen	FA/ISS	20000	30.0	3		7	0	0	29.94	100000	2000	Scale	0	3.1	0	0.01	1.68	0	0.01	0.048	0	1	1	0	1	20.819000000000003	118.46	0	1	20.819000000000003	118.46	1.9445	1.9697	1	0.7067	0.9692	0.8273	1	0.983	0.9914	1.4923	1.8892	0.8201	0.15077000000000002	0.021034	0.0032946	0.0038830999999999996
325	TR1_2_W0001_P0093_T0001_R1_P3_K1_Ch2-Ch1.zen	20150331_STAG1gfpch8_G2G1\MitoSys2\LSM\STAG1-EGFP_G1_14_20h_afterRelease\DE_W0018_P0001\DE_2_W0018_P0001_T0004\TR1_W0001_P0093\TR1_2_W0001_P0093_T0001_R1_P3_K1_Ch2-Ch1.zen	FA/ISS	20000	30.0	3		7	0	0	29.94	100000	2000	Scale	0	3.1	0	0.01	1.68	0	0.01	0.048	0	1	1	0	1	11.58	88.569	0	1	11.58	88.569	1.2091	2.2179	1	0.5278	0.9587	0.7109	1	0.9866	0.9933	0.6763	2.1256	0.706	0.21097	0.047800999999999996	0.0017197	0.0038296
326	TR1_2_W0001_P0093_T0001_R1_P4_K1_Ch2-Ch1.zen	20150331_STAG1gfpch8_G2G1\MitoSys2\LSM\STAG1-EGFP_G1_14_20h_afterRelease\DE_W0018_P0001\DE_2_W0018_P0001_T0004\TR1_W0001_P0093\TR1_2_W0001_P0093_T0001_R1_P4_K1_Ch2-Ch1.zen	FA/ISS	20000	30.0	3	x	7	0	0	29.94	100000	2000	Scale	0	3.1	0	0.01	1.68	0	0.01	0.048	0	1	1	0	1	5.065	4.6339999999999995	0	1	5.065	4.6339999999999995	1.2683	1.0988	1	0.1445	0.4034	0.2399	1	0.8985	0.9479	0.24100000000000002	0.389	0.2201	0.058866999999999996	0.027636	0.051725	0.040592
327	TR1_2_W0001_P0093_T0001_R1_P5_K1_Ch2-Ch1.zen	20150331_STAG1gfpch8_G2G1\MitoSys2\LSM\STAG1-EGFP_G1_14_20h_afterRelease\DE_W0018_P0001\DE_2_W0018_P0001_T0004\TR1_W0001_P0093\TR1_2_W0001_P0093_T0001_R1_P5_K1_Ch2-Ch1.zen	FA/ISS	20000	30.003	3	x	7	0	0	29.94	100000	2000	Scale	0	3.1	0	0.01	1.68	0	0.01	0.048	0	1	1	0	1	2.414	1.7719999999999998	0	1	2.414	1.7719999999999998	1.0652	1.0662	1	0.1032	0.004	-0.0149	1	0.8747	0.9352	0.0784	-0.001	0.005	0.45393999999999995	0.089713	0.023383	0.075791
328	TR1_2_W0001_P0093_T0001_R1_P6_K1_Ch2-Ch1.zen	20150331_STAG1gfpch8_G2G1\MitoSys2\LSM\STAG1-EGFP_G1_14_20h_afterRelease\DE_W0018_P0001\DE_2_W0018_P0001_T0004\TR1_W0001_P0093\TR1_2_W0001_P0093_T0001_R1_P6_K1_Ch2-Ch1.zen	FA/ISS	20000	30.000999999999998	3		7	0	0	29.94	100000	2000	Scale	0	3.1	0	0.01	1.68	0	0.01	0.048	0	1	1	0	1	4.4639999999999995	4.523	0	1	4.4639999999999995	4.523	1.3329	1.1778	1	0.0888	0.3906	0.1831	1	0.9081	0.9529	0.1781	0.4264	0.1693	0.058525	0.061234000000000004	0.03492	0.036256000000000004
329	TR1_2_W0001_P0118_T0001_R1_P1_K1_Ch2-Ch1.zen	20150331_STAG1gfpch8_G2G1\MitoSys2\LSM\STAG1-EGFP_G1_14_20h_afterRelease\DE_W0018_P0001\DE_2_W0018_P0001_T0005\TR1_W0001_P0118\TR1_2_W0001_P0118_T0001_R1_P1_K1_Ch2-Ch1.zen	FA/ISS	20000	30.0	3		7	0	0	29.94	100000	2000	Scale	0	3.1	0	0.01	1.68	0	0.01	0.048	0	1	1	0	1	25.500999999999998	296.69	0	1	25.500999999999998	296.69	1.9326	2.2299	1	0.7579	0.9877	0.8647	1	0.9916	0.9958	1.5562	2.1915	0.8611	0.08799	0.035108	0.00079153	0.0013269
330	TR1_2_W0001_P0118_T0001_R1_P2_K1_Ch2-Ch1.zen	20150331_STAG1gfpch8_G2G1\MitoSys2\LSM\STAG1-EGFP_G1_14_20h_afterRelease\DE_W0018_P0001\DE_2_W0018_P0001_T0005\TR1_W0001_P0118\TR1_2_W0001_P0118_T0001_R1_P2_K1_Ch2-Ch1.zen	FA/ISS	20000	30.0	3		7	0	0	29.94	100000	2000	Scale	0	3.1	0	0.01	1.68	0	0.01	0.048	0	1	1	0	1	22.05	218.49599999999998	0	1	22.05	218.49599999999998	1.8736	3.8324	1	0.7281	0.9818	0.8451	1	0.9893	0.9946	1.4635	3.7527	0.8405	0.10192000000000001	0.043431	0.0013718	0.0025898
331	TR1_2_W0001_P0118_T0001_R1_P3_K1_Ch2-Ch1.zen	20150331_STAG1gfpch8_G2G1\MitoSys2\LSM\STAG1-EGFP_G1_14_20h_afterRelease\DE_W0018_P0001\DE_2_W0018_P0001_T0005\TR1_W0001_P0118\TR1_2_W0001_P0118_T0001_R1_P3_K1_Ch2-Ch1.zen	FA/ISS	20000	30.0	3		7	0	0	29.94	100000	2000	Scale	0	3.1	0	0.01	1.68	0	0.01	0.048	0	1	1	0	1	24.081999999999997	297.473	0	1	24.081999999999997	297.473	2.1383	1.9322	1	0.7464	0.9882	0.8584	1	0.9923	0.9961	1.7171	1.8988	0.855	0.07285499999999999	0.03539	0.00036453	0.0015183
332	TR1_2_W0001_P0118_T0001_R1_P4_K1_Ch2-Ch1.zen	20150331_STAG1gfpch8_G2G1\MitoSys2\LSM\STAG1-EGFP_G1_14_20h_afterRelease\DE_W0018_P0001\DE_2_W0018_P0001_T0005\TR1_W0001_P0118\TR1_2_W0001_P0118_T0001_R1_P4_K1_Ch2-Ch1.zen	FA/ISS	20000	30.0	3	x	7	0	0	29.94	100000	2000	Scale	0	3.1	0	0.01	1.68	0	0.01	0.048	0	1	1	0	1	2.266	2.371	0	1	2.266	2.371	1.0074	0.9390000000000001	1	0.1349	0.0861	-0.1073	1	0.9104	0.9541	0.1316	0.0457	-0.0905	0.039419	0.067935	0.036209	0.094644
333	TR1_2_W0001_P0118_T0001_R1_P5_K1_Ch2-Ch1.zen	20150331_STAG1gfpch8_G2G1\MitoSys2\LSM\STAG1-EGFP_G1_14_20h_afterRelease\DE_W0018_P0001\DE_2_W0018_P0001_T0005\TR1_W0001_P0118\TR1_2_W0001_P0118_T0001_R1_P5_K1_Ch2-Ch1.zen	FA/ISS	20000	30.0	3	x	7	0	0	29.94	100000	2000	Scale	0	3.1	0	0.01	1.68	0	0.01	0.048	0	1	1	0	1	2.338	2.356	0	1	2.338	2.356	1.0066	1.0983	1	0.1051	0.0829	-0.0906	1	0.9066	0.9521	0.102	0.0786	-0.0751	0.10672999999999999	0.055928	0.10107999999999999	0.031727
334	TR1_2_W0001_P0118_T0001_R1_P6_K1_Ch2-Ch1.zen	20150331_STAG1gfpch8_G2G1\MitoSys2\LSM\STAG1-EGFP_G1_14_20h_afterRelease\DE_W0018_P0001\DE_2_W0018_P0001_T0005\TR1_W0001_P0118\TR1_2_W0001_P0118_T0001_R1_P6_K1_Ch2-Ch1.zen	FA/ISS	20000	30.0	3		7	0	0	29.94	100000	2000	Scale	0	3.1	0	0.01	1.68	0	0.01	0.048	0	1	1	0	1	4.935	5.0569999999999995	0	1	4.935	5.0569999999999995	1.1188	1.0472	1	0.1441	0.4483	0.2525	1	0.9079999999999999	0.9529	0.1842	0.4131	0.2346	0.10830999999999999	0.034132	0.051762999999999997	0.021121
335	TR1_2_W0001_P0044_T0001_R1_P1_K1_Ch2-Ch1.zen	20150331_STAG1gfpch8_G2G1\MitoSys2\LSM\STAG1-EGFP_G1_14_20h_afterRelease\DE_W0019_P0001\DE_2_W0019_P0001_T0002\TR1_W0001_P0044\TR1_2_W0001_P0044_T0001_R1_P1_K1_Ch2-Ch1.zen	FA/ISS	20000	30.0	3	x	7	0	0	29.94	100000	2000	Scale	0	3.1	0	0.01	1.68	0	0.01	0.048	0	1	1	0	1	26.715999999999998	321.941	0	1	26.715999999999998	321.941	1.3303	1.6004	1	0.7747	0.9889	0.8752	1	0.9918	0.9959	1.0644	1.5734	0.8716	0.09875199999999999	0.018172	0.0029701000000000003	0.0037869
336	TR1_2_W0001_P0044_T0001_R1_P2_K1_Ch2-Ch1.zen	20150331_STAG1gfpch8_G2G1\MitoSys2\LSM\STAG1-EGFP_G1_14_20h_afterRelease\DE_W0019_P0001\DE_2_W0019_P0001_T0002\TR1_W0001_P0044\TR1_2_W0001_P0044_T0001_R1_P2_K1_Ch2-Ch1.zen	FA/ISS	20000	30.0	3	x	7	0	0	29.94	100000	2000	Scale	0	3.1	0	0.01	1.68	0	0.01	0.048	0	1	1	0	1	25.761	297.94599999999997	0	1	25.761	297.94599999999997	1.9781	2.2963	1	0.7633	0.9877	0.8679	1	0.9915	0.9957	1.6079	2.2567	0.8642	0.0966	0.035182	0.0017922	0.0021809
337	TR1_2_W0001_P0044_T0001_R1_P3_K1_Ch2-Ch1.zen	20150331_STAG1gfpch8_G2G1\MitoSys2\LSM\STAG1-EGFP_G1_14_20h_afterRelease\DE_W0019_P0001\DE_2_W0019_P0001_T0002\TR1_W0001_P0044\TR1_2_W0001_P0044_T0001_R1_P3_K1_Ch2-Ch1.zen	FA/ISS	20000	30.0	3	x	7	0	0	29.94	100000	2000	Scale	0	3.1	0	0.01	1.68	0	0.01	0.048	0	1	1	0	1	15.805	197.87900000000002	0	1	15.805	197.87900000000002	2.1165	2.2355	1	0.6319	0.9821	0.787	1	0.9923	0.9961	1.5043	2.1888	0.7839	0.095235	0.047408	0.0027418000000000004	0.0031385000000000002
338	TR1_2_W0001_P0044_T0001_R1_P4_K1_Ch2-Ch1.zen	20150331_STAG1gfpch8_G2G1\MitoSys2\LSM\STAG1-EGFP_G1_14_20h_afterRelease\DE_W0019_P0001\DE_2_W0019_P0001_T0002\TR1_W0001_P0044\TR1_2_W0001_P0044_T0001_R1_P4_K1_Ch2-Ch1.zen	FA/ISS	20000	30.000999999999998	3	x	7	0	0	29.94	100000	2000	Scale	0	3.1	0	0.01	1.68	0	0.01	0.048	0	1	1	0	1	2.7289999999999996	4.917	0	1	2.7289999999999996	4.917	1.0333	0.9966	1	0.0217	0.4346	-0.0933	1	0.9477	0.9735	0.0155	0.3971	-0.0896	0.26961	0.1047	0.019255	0.037274
339	TR1_2_W0001_P0044_T0001_R1_P5_K1_Ch2-Ch1.zen	20150331_STAG1gfpch8_G2G1\MitoSys2\LSM\STAG1-EGFP_G1_14_20h_afterRelease\DE_W0019_P0001\DE_2_W0019_P0001_T0002\TR1_W0001_P0044\TR1_2_W0001_P0044_T0001_R1_P5_K1_Ch2-Ch1.zen	FA/ISS	20000	30.0	3	x	7	0	0	29.94	100000	2000	Scale	0	3.1	0	0.01	1.68	0	0.01	0.048	0	1	1	0	1	2.688	3.702	0	1	2.688	3.702	1.1704	0.9805	1	0.0305	0.2952	-0.092	1	0.9318	0.9653	-0.0003	0.2453	-0.0862	0.28131	0.061478	0.016093	0.034687
340	TR1_2_W0001_P0044_T0001_R1_P6_K1_Ch2-Ch1.zen	20150331_STAG1gfpch8_G2G1\MitoSys2\LSM\STAG1-EGFP_G1_14_20h_afterRelease\DE_W0019_P0001\DE_2_W0019_P0001_T0002\TR1_W0001_P0044\TR1_2_W0001_P0044_T0001_R1_P6_K1_Ch2-Ch1.zen	FA/ISS	20000	30.0	3	x	7	0	0	29.94	100000	2000	Scale	0	3.1	0	0.01	1.68	0	0.01	0.048	0	1	1	0	1	3.194	9.626	0	1	3.194	9.626	1.3844	1.4004	1	0.0109	0.6753	0.0124	1	0.9682	0.9840000000000001	0.0008	0.9631	0.0121	0.13014	0.15223	0.02174	0.035601
341	TR1_2_W0001_P0069_T0001_R1_P1_K1_Ch2-Ch1.zen	20150331_STAG1gfpch8_G2G1\MitoSys2\LSM\STAG1-EGFP_G1_14_20h_afterRelease\DE_W0019_P0001\DE_2_W0019_P0001_T0003\TR1_W0001_P0069\TR1_2_W0001_P0069_T0001_R1_P1_K1_Ch2-Ch1.zen	FA/ISS	20000	30.0	3		7	0	0	29.94	100000	2000	Scale	0	3.1	0	0.01	1.68	0	0.01	0.048	0	1	1	0	1	16.977999999999998	209.99	0	1	16.977999999999998	209.99	1.8906	2.3608	1	0.6469	0.9816	0.7962	1	0.9918	0.9959	1.3505	2.3102	0.7929	0.16589	0.04523	0.0047275	0.0033553000000000003
342	TR1_2_W0001_P0069_T0001_R1_P2_K1_Ch2-Ch1.zen	20150331_STAG1gfpch8_G2G1\MitoSys2\LSM\STAG1-EGFP_G1_14_20h_afterRelease\DE_W0019_P0001\DE_2_W0019_P0001_T0003\TR1_W0001_P0069\TR1_2_W0001_P0069_T0001_R1_P2_K1_Ch2-Ch1.zen	FA/ISS	20000	30.0	3		7	0	0	29.94	100000	2000	Scale	0	3.1	0	0.01	1.68	0	0.01	0.048	0	1	1	0	1	15.686	277.014	0	1	15.686	277.014	1.7593	2.8216	1	0.6329	0.9865	0.7894	1	0.9942	0.9971	1.2259	2.7809	0.7872	0.1443	0.045613	0.0020989999999999997	0.0021713
343	TR1_2_W0001_P0069_T0001_R1_P3_K1_Ch2-Ch1.zen	20150331_STAG1gfpch8_G2G1\MitoSys2\LSM\STAG1-EGFP_G1_14_20h_afterRelease\DE_W0019_P0001\DE_2_W0019_P0001_T0003\TR1_W0001_P0069\TR1_2_W0001_P0069_T0001_R1_P3_K1_Ch2-Ch1.zen	FA/ISS	20000	30.0	3		7	0	0	29.94	100000	2000	Scale	0	3.1	0	0.01	1.68	0	0.01	0.048	0	1	1	0	1	7.058	99.53200000000001	0	1	7.058	99.53200000000001	1.6336	2.3973	1	0.3027	0.9633	0.5358	1	0.9928	0.9964	0.6311	2.3169999999999997	0.5338	0.21686	0.07754	0.0028348	0.0048011
344	TR1_2_W0001_P0069_T0001_R1_P4_K1_Ch2-Ch1.zen	20150331_STAG1gfpch8_G2G1\MitoSys2\LSM\STAG1-EGFP_G1_14_20h_afterRelease\DE_W0019_P0001\DE_2_W0019_P0001_T0003\TR1_W0001_P0069\TR1_2_W0001_P0069_T0001_R1_P4_K1_Ch2-Ch1.zen	FA/ISS	20000	30.0	3		7	0	0	29.94	100000	2000	Scale	0	3.1	0	0.01	1.68	0	0.01	0.048	0	1	1	0	1	2.7910000000000004	2.758	0	1	2.7910000000000004	2.758	1.2409999999999999	1.1147	1	0.0278	0.1517	-0.0459	1	0.9056	0.9516	-0.0157	0.1491	-0.0401	0.16207	0.10699000000000002	0.047064999999999996	0.09675700000000001
345	TR1_2_W0001_P0069_T0001_R1_P5_K1_Ch2-Ch1.zen	20150331_STAG1gfpch8_G2G1\MitoSys2\LSM\STAG1-EGFP_G1_14_20h_afterRelease\DE_W0019_P0001\DE_2_W0019_P0001_T0003\TR1_W0001_P0069\TR1_2_W0001_P0069_T0001_R1_P5_K1_Ch2-Ch1.zen	FA/ISS	20000	30.0	3	x	7	0	0	29.94	100000	2000	Scale	0	3.1	0	0.01	1.68	0	0.01	0.048	0	1	1	0	1	2.761	2.793	0	1	2.761	2.793	1.0597	1.0481	1	0.0231	0.1579	-0.0498	1	0.9072	0.9524	0.0095	0.135	-0.0438	0.17234000000000002	0.18509	0.050796	0.13906
346	TR1_2_W0001_P0069_T0001_R1_P6_K1_Ch2-Ch1.zen	20150331_STAG1gfpch8_G2G1\MitoSys2\LSM\STAG1-EGFP_G1_14_20h_afterRelease\DE_W0019_P0001\DE_2_W0019_P0001_T0003\TR1_W0001_P0069\TR1_2_W0001_P0069_T0001_R1_P6_K1_Ch2-Ch1.zen	FA/ISS	20000	30.0	3		7	0	0	29.94	100000	2000	Scale	0	3.1	0	0.01	1.68	0	0.01	0.048	0	1	1	0	1	2.9960000000000004	3.178	0	1	2.9960000000000004	3.178	1.0638	1.028	1	0.0049	0.2181	-0.02	1	0.9115	0.9547	-0.0009	0.1881	-0.0181	0.24301999999999999	0.065982	0.015321000000000001	0.05345
347	TR1_2_W0001_P0045_T0001_R1_P1_K1_Ch2-Ch1.zen	20150331_STAG1gfpch8_G2G1\MitoSys2\LSM\STAG1-EGFP_G1_14_20h_afterRelease\DE_W0020_P0001\DE_2_W0020_P0001_T0002\TR1_W0001_P0045\TR1_2_W0001_P0045_T0001_R1_P1_K1_Ch2-Ch1.zen	FA/ISS	20000	30.0	3		7	0	0	29.94	100000	2000	Scale	0	3.1	0	0.01	1.68	0	0.01	0.048	0	1	1	0	1	19.855999999999998	214.668	0	1	19.855999999999998	214.668	1.8854	2.799	1	0.6991	0.9816	0.8281	1	0.9903	0.9951	1.4318	2.7373	0.8240000000000001	0.15314	0.044039999999999996	0.0031136999999999996	0.0027691
348	TR1_2_W0001_P0045_T0001_R1_P2_K1_Ch2-Ch1.zen	20150331_STAG1gfpch8_G2G1\MitoSys2\LSM\STAG1-EGFP_G1_14_20h_afterRelease\DE_W0020_P0001\DE_2_W0020_P0001_T0002\TR1_W0001_P0045\TR1_2_W0001_P0045_T0001_R1_P2_K1_Ch2-Ch1.zen	FA/ISS	20000	30.0	3		7	0	0	29.94	100000	2000	Scale	0	3.1	0	0.01	1.68	0	0.01	0.048	0	1	1	0	1	20.472	279.36	0	1	20.472	279.36	1.3655	2.1256	1	0.7156	0.9873	0.8403	1	0.9927	0.9964	1.0214	2.0923	0.8373	0.12209	0.042395999999999996	0.0019769	0.0021915
349	TR1_2_W0001_P0045_T0001_R1_P3_K1_Ch2-Ch1.zen	20150331_STAG1gfpch8_G2G1\MitoSys2\LSM\STAG1-EGFP_G1_14_20h_afterRelease\DE_W0020_P0001\DE_2_W0020_P0001_T0002\TR1_W0001_P0045\TR1_2_W0001_P0045_T0001_R1_P3_K1_Ch2-Ch1.zen	FA/ISS	20000	30.0	3		7	0	0	29.94	100000	2000	Scale	0	3.1	0	0.01	1.68	0	0.01	0.048	0	1	1	0	1	4.975	82.435	0	1	4.975	82.435	1.0536	0.8727	1	0.1383	0.9594	0.3634	1	0.9942	0.9971	0.157	0.8291	0.3623	0.062471000000000006	0.056122000000000005	0.00040889999999999996	0.0022597
350	TR1_2_W0001_P0045_T0001_R1_P4_K1_Ch2-Ch1.zen	20150331_STAG1gfpch8_G2G1\MitoSys2\LSM\STAG1-EGFP_G1_14_20h_afterRelease\DE_W0020_P0001\DE_2_W0020_P0001_T0002\TR1_W0001_P0045\TR1_2_W0001_P0045_T0001_R1_P4_K1_Ch2-Ch1.zen	FA/ISS	20000	30.000999999999998	3	x	7	0	0	29.94	100000	2000	Scale	0	3.1	0	0.01	1.68	0	0.01	0.048	0	1	1	0	1	2.316	2.383	0	1	2.316	2.383	0.991	1.0417	1	0.1176	0.0861	-0.0997	1	0.9086	0.9532	0.1193	0.0709	-0.0839	0.13197	0.096823	0.056362	0.074839
351	TR1_2_W0001_P0045_T0001_R1_P5_K1_Ch2-Ch1.zen	20150331_STAG1gfpch8_G2G1\MitoSys2\LSM\STAG1-EGFP_G1_14_20h_afterRelease\DE_W0020_P0001\DE_2_W0020_P0001_T0002\TR1_W0001_P0045\TR1_2_W0001_P0045_T0001_R1_P5_K1_Ch2-Ch1.zen	FA/ISS	20000	30.0	3	x	7	0	0	29.94	100000	2000	Scale	0	3.1	0	0.01	1.68	0	0.01	0.048	0	1	1	0	1	2.733	3.08	0	1	2.733	3.08	1.0539	1.0652	1	0.0291	0.2067	-0.0638	1	0.9168	0.9575	0.0135	0.1951	-0.0579	0.35565	0.18182	0.033777	0.07241900000000001
352	TR1_2_W0001_P0045_T0001_R1_P6_K1_Ch2-Ch1.zen	20150331_STAG1gfpch8_G2G1\MitoSys2\LSM\STAG1-EGFP_G1_14_20h_afterRelease\DE_W0020_P0001\DE_2_W0020_P0001_T0002\TR1_W0001_P0045\TR1_2_W0001_P0045_T0001_R1_P6_K1_Ch2-Ch1.zen	FA/ISS	20000	30.0	3		7	0	0	29.94	100000	2000	Scale	0	3.1	0	0.01	1.68	0	0.01	0.048	0	1	1	0	1	2.94	3.068	0	1	2.94	3.068	1.0868	1.0553	1	0.0114	0.2049	-0.0267	1	0.9106	0.9542	-0.0016	0.184	-0.0238	0.15992	0.090227	0.019455	0.075271
353	TR1_2_W0001_P0070_T0001_R1_P1_K1_Ch2-Ch1.zen	20150331_STAG1gfpch8_G2G1\MitoSys2\LSM\STAG1-EGFP_G1_14_20h_afterRelease\DE_W0020_P0001\DE_2_W0020_P0001_T0003\TR1_W0001_P0070\TR1_2_W0001_P0070_T0001_R1_P1_K1_Ch2-Ch1.zen	FA/ISS	20000	30.0	3		7	0	0	29.94	100000	2000	Scale	0	3.1	0	0.01	1.68	0	0.01	0.048	0	1	1	0	1	15.543	117.426	0	1	15.543	117.426	1.7924	2.0567	1	0.6242	0.9692	0.7767	1	0.9871	0.9935	1.2324	1.9827	0.7716	0.11474000000000001	0.054838	0.0017416	0.0038006
354	TR1_2_W0001_P0070_T0001_R1_P2_K1_Ch2-Ch1.zen	20150331_STAG1gfpch8_G2G1\MitoSys2\LSM\STAG1-EGFP_G1_14_20h_afterRelease\DE_W0020_P0001\DE_2_W0020_P0001_T0003\TR1_W0001_P0070\TR1_2_W0001_P0070_T0001_R1_P2_K1_Ch2-Ch1.zen	FA/ISS	20000	30.0	3		7	0	0	29.94	100000	2000	Scale	0	3.1	0	0.01	1.68	0	0.01	0.048	0	1	1	0	1	13.15	79.135	0	1	13.15	79.135	2.1144	2.3941	1	0.5624	0.9535	0.731	1	0.9836	0.9918	1.3761	2.2744	0.7248	0.16134	0.045836	0.0019386	0.0057673
355	TR1_2_W0001_P0070_T0001_R1_P3_K1_Ch2-Ch1.zen	20150331_STAG1gfpch8_G2G1\MitoSys2\LSM\STAG1-EGFP_G1_14_20h_afterRelease\DE_W0020_P0001\DE_2_W0020_P0001_T0003\TR1_W0001_P0070\TR1_2_W0001_P0070_T0001_R1_P3_K1_Ch2-Ch1.zen	FA/ISS	20000	30.0	3		7	0	0	29.94	100000	2000	Scale	0	3.1	0	0.01	1.68	0	0.01	0.048	0	1	1	0	1	13.061	86.78299999999999	0	1	13.061	86.78299999999999	2.7772	2.3885	1	0.5377	0.9565	0.7153	1	0.9856	0.9928	1.8034	2.2733	0.71	0.19999	0.067021	0.0013741	0.0033200000000000005
356	TR1_2_W0001_P0070_T0001_R1_P4_K1_Ch2-Ch1.zen	20150331_STAG1gfpch8_G2G1\MitoSys2\LSM\STAG1-EGFP_G1_14_20h_afterRelease\DE_W0020_P0001\DE_2_W0020_P0001_T0003\TR1_W0001_P0070\TR1_2_W0001_P0070_T0001_R1_P4_K1_Ch2-Ch1.zen	FA/ISS	20000	30.000999999999998	3		7	0	0	29.94	100000	2000	Scale	0	3.1	0	0.01	1.68	0	0.01	0.048	0	1	1	0	1	2.568	1.886	0	1	2.568	1.886	1.0558	1.0916	1	0.0457	0.0114	-0.0218	1	0.8732	0.9345	0.0331	0.0048	-0.0079	0.10704000000000001	0.088898	0.032867	0.085524
357	TR1_2_W0001_P0070_T0001_R1_P5_K1_Ch2-Ch1.zen	20150331_STAG1gfpch8_G2G1\MitoSys2\LSM\STAG1-EGFP_G1_14_20h_afterRelease\DE_W0020_P0001\DE_2_W0020_P0001_T0003\TR1_W0001_P0070\TR1_2_W0001_P0070_T0001_R1_P5_K1_Ch2-Ch1.zen	FA/ISS	20000	30.0	3		7	0	0	29.94	100000	2000	Scale	0	3.1	0	0.01	1.68	0	0.01	0.048	0	1	1	0	1	4.945	8.822000000000001	0	1	4.945	8.822000000000001	1.2365	1.1382	1	0.1208	0.6489	0.2789	1	0.948	0.9736	0.2005	0.7096	0.2698	0.048305	0.014228999999999999	0.0024509	0.011075
358	TR1_2_W0001_P0070_T0001_R1_P6_K1_Ch2-Ch1.zen	20150331_STAG1gfpch8_G2G1\MitoSys2\LSM\STAG1-EGFP_G1_14_20h_afterRelease\DE_W0020_P0001\DE_2_W0020_P0001_T0003\TR1_W0001_P0070\TR1_2_W0001_P0070_T0001_R1_P6_K1_Ch2-Ch1.zen	FA/ISS	20000	30.0	3		7	0	0	29.94	100000	2000	Scale	0	3.1	0	0.01	1.68	0	0.01	0.048	0	1	1	0	1	3.025	1.891	0	1	3.025	1.891	1.0539	1.0384	1	0.0022	0.0114	-0.0036	1	0.8526	0.9234	-0.0007	0.0019	-0.0011	0.28715999999999997	0.09186799999999999	0.061953999999999995	0.060511
359	TR1_2_W0001_P0095_T0001_R1_P1_K1_Ch2-Ch1.zen	20150331_STAG1gfpch8_G2G1\MitoSys2\LSM\STAG1-EGFP_G1_14_20h_afterRelease\DE_W0020_P0001\DE_2_W0020_P0001_T0004\TR1_W0001_P0095\TR1_2_W0001_P0095_T0001_R1_P1_K1_Ch2-Ch1.zen	FA/ISS	20000	30.0	3		7	0	0	29.94	100000	2000	Scale	0	3.1	0	0.01	1.68	0	0.01	0.048	0	1	1	0	1	18.69	123.087	0	1	18.69	123.087	1.9565	1.9646	1	0.6757	0.9709	0.8091	1	0.9855	0.9927	1.4426	1.892	0.8031	0.12021	0.046048	0.0024318	0.0024521
360	TR1_2_W0001_P0095_T0001_R1_P2_K1_Ch2-Ch1.zen	20150331_STAG1gfpch8_G2G1\MitoSys2\LSM\STAG1-EGFP_G1_14_20h_afterRelease\DE_W0020_P0001\DE_2_W0020_P0001_T0004\TR1_W0001_P0095\TR1_2_W0001_P0095_T0001_R1_P2_K1_Ch2-Ch1.zen	FA/ISS	20000	30.0	3		7	0	0	29.94	100000	2000	Scale	0	3.1	0	0.01	1.68	0	0.01	0.048	0	1	1	0	1	11.088	96.516	0	1	11.088	96.516	3.1677	2.2709	1	0.4739	0.9622	0.6716	1	0.9892	0.9946	1.9013	2.1773	0.6678	0.10912000000000001	0.062125	0.0013467000000000002	0.003304
361	TR1_2_W0001_P0095_T0001_R1_P3_K1_Ch2-Ch1.zen	20150331_STAG1gfpch8_G2G1\MitoSys2\LSM\STAG1-EGFP_G1_14_20h_afterRelease\DE_W0020_P0001\DE_2_W0020_P0001_T0004\TR1_W0001_P0095\TR1_2_W0001_P0095_T0001_R1_P3_K1_Ch2-Ch1.zen	FA/ISS	20000	30.0	3		7	0	0	29.94	100000	2000	Scale	0	3.1	0	0.01	1.68	0	0.01	0.048	0	1	1	0	1	12.234000000000002	85.337	0	1	12.234000000000002	85.337	2.2094	2.9761	1	0.5393	0.9567	0.7167	1	0.9857	0.9928	1.4025	2.8482	0.7115	0.12272000000000001	0.065308	0.001991	0.0065431
362	TR1_2_W0001_P0095_T0001_R1_P4_K1_Ch2-Ch1.zen	20150331_STAG1gfpch8_G2G1\MitoSys2\LSM\STAG1-EGFP_G1_14_20h_afterRelease\DE_W0020_P0001\DE_2_W0020_P0001_T0004\TR1_W0001_P0095\TR1_2_W0001_P0095_T0001_R1_P4_K1_Ch2-Ch1.zen	FA/ISS	20000	30.000999999999998	3	x	7	0	0	29.94	100000	2000	Scale	0	3.1	0	0.01	1.68	0	0.01	0.048	0	1	1	0	1	2.0780000000000003	1.66	0	1	2.0780000000000003	1.66	1.0226	1.0231	1	0.2471	0.0004	0.0066	1	0.8837	0.94	0.2356	0.0037	0.0364	0.079921	0.068898	0.075362	0.07510599999999999
363	TR1_2_W0001_P0095_T0001_R1_P5_K1_Ch2-Ch1.zen	20150331_STAG1gfpch8_G2G1\MitoSys2\LSM\STAG1-EGFP_G1_14_20h_afterRelease\DE_W0020_P0001\DE_2_W0020_P0001_T0004\TR1_W0001_P0095\TR1_2_W0001_P0095_T0001_R1_P5_K1_Ch2-Ch1.zen	FA/ISS	20000	30.0	3	x	7	0	0	29.94	100000	2000	Scale	0	3.1	0	0.01	1.68	0	0.01	0.048	0	1	1	0	1	2.673	1.874	0	1	2.673	1.874	1.2268	1.1141	1	0.0373	0.0108	-0.0157	1	0.8689	0.9322	-0.0081	0.0031	-0.0034	0.26061999999999996	0.14246	0.024357	0.073392
364	TR1_2_W0001_P0095_T0001_R1_P6_K1_Ch2-Ch1.zen	20150331_STAG1gfpch8_G2G1\MitoSys2\LSM\STAG1-EGFP_G1_14_20h_afterRelease\DE_W0020_P0001\DE_2_W0020_P0001_T0004\TR1_W0001_P0095\TR1_2_W0001_P0095_T0001_R1_P6_K1_Ch2-Ch1.zen	FA/ISS	20000	30.000999999999998	3		7	0	0	29.94	100000	2000	Scale	0	3.1	0	0.01	1.68	0	0.01	0.048	0	1	1	0	1	3.833	2.8360000000000003	0	1	3.833	2.8360000000000003	1.33	1.2017	1	0.0381	0.1643	0.0735	1	0.8752	0.9355	0.0845	0.1754	0.0618	0.077628	0.07658999999999999	0.06431	0.06838
365	TR1_2_W0001_P0120_T0001_R1_P1_K1_Ch2-Ch1.zen	20150331_STAG1gfpch8_G2G1\MitoSys2\LSM\STAG1-EGFP_G1_14_20h_afterRelease\DE_W0020_P0001\DE_2_W0020_P0001_T0005\TR1_W0001_P0120\TR1_2_W0001_P0120_T0001_R1_P1_K1_Ch2-Ch1.zen	FA/ISS	20000	30.0	3		7	0	0	29.94	100000	2000	Scale	0	3.1	0	0.01	1.68	0	0.01	0.048	0	1	1	0	1	11.56	74.99	0	1	11.56	74.99	1.4013	1.3663	1	0.5086	0.9534	0.6956	1	0.9855	0.9927	0.7883	1.291	0.6904	0.08755800000000001	0.030133	0.0037861999999999995	0.0038864000000000004
366	TR1_2_W0001_P0120_T0001_R1_P2_K1_Ch2-Ch1.zen	20150331_STAG1gfpch8_G2G1\MitoSys2\LSM\STAG1-EGFP_G1_14_20h_afterRelease\DE_W0020_P0001\DE_2_W0020_P0001_T0005\TR1_W0001_P0120\TR1_2_W0001_P0120_T0001_R1_P2_K1_Ch2-Ch1.zen	FA/ISS	20000	30.0	3		7	0	0	29.94	100000	2000	Scale	0	3.1	0	0.01	1.68	0	0.01	0.048	0	1	1	0	1	17.886	105.056	0	1	17.886	105.056	1.6877	1.7868	1	0.6467	0.9637	0.7889	1	0.9837	0.9918	1.1907	1.7062	0.7823	0.1423	0.015161	0.013209	0.013906
367	TR1_2_W0001_P0120_T0001_R1_P3_K1_Ch2-Ch1.zen	20150331_STAG1gfpch8_G2G1\MitoSys2\LSM\STAG1-EGFP_G1_14_20h_afterRelease\DE_W0020_P0001\DE_2_W0020_P0001_T0005\TR1_W0001_P0120\TR1_2_W0001_P0120_T0001_R1_P3_K1_Ch2-Ch1.zen	FA/ISS	20000	30.0	3		7	0	0	29.94	100000	2000	Scale	0	3.1	0	0.01	1.68	0	0.01	0.048	0	1	1	0	1	15.107000000000001	84.781	0	1	15.107000000000001	84.781	1.676	1.8437	1	0.6007	0.9559	0.7569	1	0.9827	0.9913	1.1113	1.7487	0.7502	0.14575	0.022973	0.0073173000000000005	0.0069423
368	TR1_2_W0001_P0120_T0001_R1_P4_K1_Ch2-Ch1.zen	20150331_STAG1gfpch8_G2G1\MitoSys2\LSM\STAG1-EGFP_G1_14_20h_afterRelease\DE_W0020_P0001\DE_2_W0020_P0001_T0005\TR1_W0001_P0120\TR1_2_W0001_P0120_T0001_R1_P4_K1_Ch2-Ch1.zen	FA/ISS	20000	30.000999999999998	3		7	0	0	29.94	100000	2000	Scale	0	3.1	0	0.01	1.68	0	0.01	0.048	0	1	1	0	1	2.719	1.7409999999999999	0	1	2.719	1.7409999999999999	1.0002	1.0282	1	0.0218	0.0014	-0.0048	1	0.8557	0.925	0.0206	0.0006	0.0058	0.3235	0.098286	0.048522	0.10869000000000001
369	TR1_2_W0001_P0120_T0001_R1_P5_K1_Ch2-Ch1.zen	20150331_STAG1gfpch8_G2G1\MitoSys2\LSM\STAG1-EGFP_G1_14_20h_afterRelease\DE_W0020_P0001\DE_2_W0020_P0001_T0005\TR1_W0001_P0120\TR1_2_W0001_P0120_T0001_R1_P5_K1_Ch2-Ch1.zen	FA/ISS	20000	30.000999999999998	3		7	0	0	29.94	100000	2000	Scale	0	3.1	0	0.01	1.68	0	0.01	0.048	0	1	1	0	1	4.354	3.179	0	1	4.354	3.179	1.4206	1.3006	1	0.0804	0.2173	0.1292	1	0.8736	0.9346	0.1781	0.2627	0.1114	0.0628	0.061046	0.041172	0.079796
370	TR1_2_W0001_P0120_T0001_R1_P6_K1_Ch2-Ch1.zen	20150331_STAG1gfpch8_G2G1\MitoSys2\LSM\STAG1-EGFP_G1_14_20h_afterRelease\DE_W0020_P0001\DE_2_W0020_P0001_T0005\TR1_W0001_P0120\TR1_2_W0001_P0120_T0001_R1_P6_K1_Ch2-Ch1.zen	FA/ISS	20000	30.0	3		7	0	0	29.94	100000	2000	Scale	0	3.1	0	0.01	1.68	0	0.01	0.048	0	1	1	0	1	3.177	2.327	0	1	3.177	2.327	1.1275	1.0736	1	0.0032	0.0761	0.005	1	0.8736	0.9347	0.0017	0.0572	0.0039	0.1808	0.12812	0.041105	0.10802
371	TR1_2_W0001_P0046_T0001_R1_P1_K1_Ch2-Ch1.zen	20150331_STAG1gfpch8_G2G1\MitoSys2\LSM\STAG1-EGFP_G1_14_20h_afterRelease\DE_W0021_P0001\DE_2_W0021_P0001_T0002\TR1_W0001_P0046\TR1_2_W0001_P0046_T0001_R1_P1_K1_Ch2-Ch1.zen	FA/ISS	20000	30.0	3		7	0	0	29.94	100000	2000	Scale	0	3.1	0	0.01	1.68	0	0.01	0.048	0	1	1	0	1	19.236	249.86900000000003	0	1	19.236	249.86900000000003	1.5176	1.7337	1	0.6906	0.9857	0.8248	1	0.9926	0.9963	1.1164	1.7017	0.8217	0.11205	0.024418000000000002	0.0017261	0.0019987000000000004
372	TR1_2_W0001_P0046_T0001_R1_P2_K1_Ch2-Ch1.zen	20150331_STAG1gfpch8_G2G1\MitoSys2\LSM\STAG1-EGFP_G1_14_20h_afterRelease\DE_W0021_P0001\DE_2_W0021_P0001_T0002\TR1_W0001_P0046\TR1_2_W0001_P0046_T0001_R1_P2_K1_Ch2-Ch1.zen	FA/ISS	20000	30.0	3	x	7	0	0	29.94	100000	2000	Scale	0	3.1	0	0.01	1.68	0	0.01	0.048	0	1	1	0	1	35.953	401.615	0	1	35.953	401.615	1.2958	1.8406	1	0.8314	0.9907	0.9076	1	0.9908	0.9954	1.1	1.8122	0.9034	0.08340499999999999	0.013822999999999998	0.0045846	0.0024528
373	TR1_2_W0001_P0046_T0001_R1_P3_K1_Ch2-Ch1.zen	20150331_STAG1gfpch8_G2G1\MitoSys2\LSM\STAG1-EGFP_G1_14_20h_afterRelease\DE_W0021_P0001\DE_2_W0021_P0001_T0002\TR1_W0001_P0046\TR1_2_W0001_P0046_T0001_R1_P3_K1_Ch2-Ch1.zen	FA/ISS	20000	30.0	3		7	0	0	29.94	100000	2000	Scale	0	3.1	0	0.01	1.68	0	0.01	0.048	0	1	1	0	1	28.976999999999997	296.219	0	1	28.976999999999997	296.219	1.6469999999999998	2.5167	1	0.7896	0.9874	0.8828	1	0.9901	0.995	1.3597	2.472	0.8784	0.11385	0.034018	0.00098345	0.001497
374	TR1_2_W0001_P0046_T0001_R1_P4_K1_Ch2-Ch1.zen	20150331_STAG1gfpch8_G2G1\MitoSys2\LSM\STAG1-EGFP_G1_14_20h_afterRelease\DE_W0021_P0001\DE_2_W0021_P0001_T0002\TR1_W0001_P0046\TR1_2_W0001_P0046_T0001_R1_P4_K1_Ch2-Ch1.zen	FA/ISS	20000	30.000999999999998	3		7	0	0	29.94	100000	2000	Scale	0	3.1	0	0.01	1.68	0	0.01	0.048	0	1	1	0	1	3.9619999999999997	3.028	0	1	3.9619999999999997	3.028	1.5022	1.2828	1	0.0584	0.1937	0.0854	1	0.879	0.9375	0.1021	0.2308	0.0729	0.24111	0.19726	0.027176	0.13067
375	TR1_2_W0001_P0046_T0001_R1_P5_K1_Ch2-Ch1.zen	20150331_STAG1gfpch8_G2G1\MitoSys2\LSM\STAG1-EGFP_G1_14_20h_afterRelease\DE_W0021_P0001\DE_2_W0021_P0001_T0002\TR1_W0001_P0046\TR1_2_W0001_P0046_T0001_R1_P5_K1_Ch2-Ch1.zen	FA/ISS	20000	30.000999999999998	3		7	0	0	29.94	100000	2000	Scale	0	3.1	0	0.01	1.68	0	0.01	0.048	0	1	1	0	1	4.9110000000000005	4.612	0	1	4.9110000000000005	4.612	1.442	1.3242	1	0.1328	0.3998	0.2286	1	0.9004	0.9489	0.2846	0.5097	0.2101	0.063641	0.08116699999999999	0.0094947	0.06343700000000001
376	TR1_2_W0001_P0046_T0001_R1_P6_K1_Ch2-Ch1.zen	20150331_STAG1gfpch8_G2G1\MitoSys2\LSM\STAG1-EGFP_G1_14_20h_afterRelease\DE_W0021_P0001\DE_2_W0021_P0001_T0002\TR1_W0001_P0046\TR1_2_W0001_P0046_T0001_R1_P6_K1_Ch2-Ch1.zen	FA/ISS	20000	30.0	3		7	0	0	29.94	100000	2000	Scale	0	3.1	0	0.01	1.68	0	0.01	0.048	0	1	1	0	1	4.381	3.347	0	1	4.381	3.347	1.0398	1.0127	1	0.0809	0.2437	0.1392	1	0.8788	0.9374	0.0893	0.1897	0.1215	0.19971	0.06667200000000001	0.032565	0.025453
377	TR1_2_W0001_P0071_T0001_R1_P1_K1_Ch2-Ch1.zen	20150331_STAG1gfpch8_G2G1\MitoSys2\LSM\STAG1-EGFP_G1_14_20h_afterRelease\DE_W0021_P0001\DE_2_W0021_P0001_T0003\TR1_W0001_P0071\TR1_2_W0001_P0071_T0001_R1_P1_K1_Ch2-Ch1.zen	FA/ISS	20000	30.0	3		7	0	0	29.94	100000	2000	Scale	0	3.1	0	0.01	1.68	0	0.01	0.048	0	1	1	0	1	25.162	294.85200000000003	0	1	25.162	294.85200000000003	1.3108	1.7269	1	0.7587	0.9873	0.8654	1	0.9913	0.9956	1.0286	1.6956	0.8616	0.13141	0.019799	0.011008	0.009644
378	TR1_2_W0001_P0071_T0001_R1_P2_K1_Ch2-Ch1.zen	20150331_STAG1gfpch8_G2G1\MitoSys2\LSM\STAG1-EGFP_G1_14_20h_afterRelease\DE_W0021_P0001\DE_2_W0021_P0001_T0003\TR1_W0001_P0071\TR1_2_W0001_P0071_T0001_R1_P2_K1_Ch2-Ch1.zen	FA/ISS	20000	30.0	3	x	7	0	0	29.94	100000	2000	Scale	0	3.1	0	0.01	1.68	0	0.01	0.048	0	1	1	0	1	25.203000000000003	292.70099999999996	0	1	25.203000000000003	292.70099999999996	1.6986	2.2605	1	0.7594	0.9872	0.8657	1	0.9913	0.9956	1.3637	2.2212	0.8619	0.12955999999999998	0.026174	0.0039518999999999995	0.0020978999999999998
379	TR1_2_W0001_P0071_T0001_R1_P3_K1_Ch2-Ch1.zen	20150331_STAG1gfpch8_G2G1\MitoSys2\LSM\STAG1-EGFP_G1_14_20h_afterRelease\DE_W0021_P0001\DE_2_W0021_P0001_T0003\TR1_W0001_P0071\TR1_2_W0001_P0071_T0001_R1_P3_K1_Ch2-Ch1.zen	FA/ISS	20000	30.0	3		7	0	0	29.94	100000	2000	Scale	0	3.1	0	0.01	1.68	0	0.01	0.048	0	1	1	0	1	24.449	315.22900000000004	0	1	24.449	315.22900000000004	1.8445	2.638	1	0.7557	0.9884	0.8641	1	0.9922	0.9961	1.4849	2.5983	0.8606	0.11878	0.029233999999999996	0.0026068000000000003	0.0019897
380	TR1_2_W0001_P0071_T0001_R1_P4_K1_Ch2-Ch1.zen	20150331_STAG1gfpch8_G2G1\MitoSys2\LSM\STAG1-EGFP_G1_14_20h_afterRelease\DE_W0021_P0001\DE_2_W0021_P0001_T0003\TR1_W0001_P0071\TR1_2_W0001_P0071_T0001_R1_P4_K1_Ch2-Ch1.zen	FA/ISS	20000	30.0	3		7	0	0	29.94	100000	2000	Scale	0	3.1	0	0.01	1.68	0	0.01	0.048	0	1	1	0	1	4.2780000000000005	3.537	0	1	4.2780000000000005	3.537	1.3334	1.2569	1	0.075	0.2718	0.1404	1	0.8872	0.9419	0.1566	0.3195	0.1249	0.10780999999999999	0.1212	0.033481	0.087449
381	TR1_2_W0001_P0071_T0001_R1_P5_K1_Ch2-Ch1.zen	20150331_STAG1gfpch8_G2G1\MitoSys2\LSM\STAG1-EGFP_G1_14_20h_afterRelease\DE_W0021_P0001\DE_2_W0021_P0001_T0003\TR1_W0001_P0071\TR1_2_W0001_P0071_T0001_R1_P5_K1_Ch2-Ch1.zen	FA/ISS	20000	30.0	3		7	0	0	29.94	100000	2000	Scale	0	3.1	0	0.01	1.68	0	0.01	0.048	0	1	1	0	1	3.715	2.865	0	1	3.715	2.865	1.1847	1.2631	1	0.0289	0.1689	0.066	1	0.8789	0.9375	0.0532	0.2042	0.0559	0.18225	0.15549000000000002	0.036227999999999996	0.098811
382	TR1_2_W0001_P0071_T0001_R1_P6_K1_Ch2-Ch1.zen	20150331_STAG1gfpch8_G2G1\MitoSys2\LSM\STAG1-EGFP_G1_14_20h_afterRelease\DE_W0021_P0001\DE_2_W0021_P0001_T0003\TR1_W0001_P0071\TR1_2_W0001_P0071_T0001_R1_P6_K1_Ch2-Ch1.zen	FA/ISS	20000	30.000999999999998	3		7	0	0	29.94	100000	2000	Scale	0	3.1	0	0.01	1.68	0	0.01	0.048	0	1	1	0	1	3.861	2.99	0	1	3.861	2.99	1.1339	1.2393	1	0.0353	0.1766	0.0775	1	0.8784	0.9372	0.0537	0.2014	0.0665	0.20192000000000002	0.027472000000000003	0.07942	0.04476
383	TR1_2_W0001_P0096_T0001_R1_P1_K1_Ch2-Ch1.zen	20150331_STAG1gfpch8_G2G1\MitoSys2\LSM\STAG1-EGFP_G1_14_20h_afterRelease\DE_W0021_P0001\DE_2_W0021_P0001_T0004\TR1_W0001_P0096\TR1_2_W0001_P0096_T0001_R1_P1_K1_Ch2-Ch1.zen	FA/ISS	20000	30.0	3		7	0	0	29.94	100000	2000	Scale	0	3.1	0	0.01	1.68	0	0.01	0.048	0	1	1	0	1	26.793000000000003	366.27	0	1	26.793000000000003	366.27	1.5919999999999999	2.0793	1	0.7725	0.9902	0.8744	1	0.9928	0.9964	1.2874	2.0506	0.8712	0.08884500000000001	0.024962	0.0020507	0.0015969
384	TR1_2_W0001_P0096_T0001_R1_P2_K1_Ch2-Ch1.zen	20150331_STAG1gfpch8_G2G1\MitoSys2\LSM\STAG1-EGFP_G1_14_20h_afterRelease\DE_W0021_P0001\DE_2_W0021_P0001_T0004\TR1_W0001_P0096\TR1_2_W0001_P0096_T0001_R1_P2_K1_Ch2-Ch1.zen	FA/ISS	20000	30.0	3	x	7	0	0	29.94	100000	2000	Scale	0	3.1	0	0.01	1.68	0	0.01	0.048	0	1	1	0	1	18.487000000000002	255.34900000000002	0	1	18.487000000000002	255.34900000000002	2.0049	1.6644	1	0.6796	0.9865	0.8181	1	0.9931	0.9965	1.4946	1.6337	0.8153	0.10211	0.06411599999999999	0.0015720999999999999	0.0017909000000000002
385	TR1_2_W0001_P0096_T0001_R1_P3_K1_Ch2-Ch1.zen	20150331_STAG1gfpch8_G2G1\MitoSys2\LSM\STAG1-EGFP_G1_14_20h_afterRelease\DE_W0021_P0001\DE_2_W0021_P0001_T0004\TR1_W0001_P0096\TR1_2_W0001_P0096_T0001_R1_P3_K1_Ch2-Ch1.zen	FA/ISS	20000	30.0	3		7	0	0	29.94	100000	2000	Scale	0	3.1	0	0.01	1.68	0	0.01	0.048	0	1	1	0	1	24.686999999999998	374.485	0	1	24.686999999999998	374.485	2.0847	2.3074	1	0.7545	0.9903	0.8640000000000001	1	0.9935	0.9967	1.6866	2.2761	0.8612	0.08921	0.030843000000000002	0.001836	0.0015527999999999998
386	TR1_2_W0001_P0096_T0001_R1_P4_K1_Ch2-Ch1.zen	20150331_STAG1gfpch8_G2G1\MitoSys2\LSM\STAG1-EGFP_G1_14_20h_afterRelease\DE_W0021_P0001\DE_2_W0021_P0001_T0004\TR1_W0001_P0096\TR1_2_W0001_P0096_T0001_R1_P4_K1_Ch2-Ch1.zen	FA/ISS	20000	30.002	3		7	0	0	29.94	100000	2000	Scale	0	3.1	0	0.01	1.68	0	0.01	0.048	0	1	1	0	1	2.068	1.633	0	1	2.068	1.633	1.0093	1.0159	1	0.2484	0.0011	0.0156	1	0.8817	0.9390000000000001	0.2435	0.0071	0.046	0.065455	0.06726	0.061354	0.09191
387	TR1_2_W0001_P0096_T0001_R1_P5_K1_Ch2-Ch1.zen	20150331_STAG1gfpch8_G2G1\MitoSys2\LSM\STAG1-EGFP_G1_14_20h_afterRelease\DE_W0021_P0001\DE_2_W0021_P0001_T0004\TR1_W0001_P0096\TR1_2_W0001_P0096_T0001_R1_P5_K1_Ch2-Ch1.zen	FA/ISS	20000	30.000999999999998	3	x	7	0	0	29.94	100000	2000	Scale	0	3.1	0	0.01	1.68	0	0.01	0.048	0	1	1	0	1	4.751	20.627	0	1	4.751	20.627	1.3894	1.093	1	0.1082	0.843	0.2991	1	0.9785	0.9892	0.2307	0.9036	0.2956	0.08067200000000001	0.038652	0.00084451	0.007878
388	TR1_2_W0001_P0096_T0001_R1_P6_K1_Ch2-Ch1.zen	20150331_STAG1gfpch8_G2G1\MitoSys2\LSM\STAG1-EGFP_G1_14_20h_afterRelease\DE_W0021_P0001\DE_2_W0021_P0001_T0004\TR1_W0001_P0096\TR1_2_W0001_P0096_T0001_R1_P6_K1_Ch2-Ch1.zen	FA/ISS	20000	30.0	3		7	0	0	29.94	100000	2000	Scale	0	3.1	0	0.01	1.68	0	0.01	0.048	0	1	1	0	1	3.1639999999999997	3.846	0	1	3.1639999999999997	3.846	1.0252	1.0458	1	0.0004	0.3081	0.0093	1	0.9214	0.9599	0.0007	0.2877	0.0087	0.16487000000000002	0.040099	0.022838	0.023815
389	TR1_2_W0001_P0047_T0001_R1_P1_K1_Ch2-Ch1.zen	20150331_STAG1gfpch8_G2G1\MitoSys2\LSM\STAG1-EGFP_G1_14_20h_afterRelease\DE_W0022_P0001\DE_2_W0022_P0001_T0002\TR1_W0001_P0047\TR1_2_W0001_P0047_T0001_R1_P1_K1_Ch2-Ch1.zen	FA/ISS	20000	30.0	3		7	0	0	29.94	100000	2000	Scale	0	3.1	0	0.01	1.68	0	0.01	0.048	0	1	1	0	1	17.0	213.671	0	1	17.0	213.671	1.4579	1.4548	1	0.6592	0.9837	0.8047	1	0.9923	0.9962	1.0223	1.4234	0.8015	0.11423	0.044232	0.00053517	0.0020543000000000002
390	TR1_2_W0001_P0047_T0001_R1_P2_K1_Ch2-Ch1.zen	20150331_STAG1gfpch8_G2G1\MitoSys2\LSM\STAG1-EGFP_G1_14_20h_afterRelease\DE_W0022_P0001\DE_2_W0022_P0001_T0002\TR1_W0001_P0047\TR1_2_W0001_P0047_T0001_R1_P2_K1_Ch2-Ch1.zen	FA/ISS	20000	30.0	3		7	0	0	29.94	100000	2000	Scale	0	3.1	0	0.01	1.68	0	0.01	0.048	0	1	1	0	1	14.353	275.873	0	1	14.353	275.873	1.5567	1.7798	1	0.6061	0.9873	0.7731	1	0.9949	0.9975	1.0334	1.7535	0.7711	0.13949	0.029431	0.0018614999999999999	0.0015538
391	TR1_2_W0001_P0047_T0001_R1_P3_K1_Ch2-Ch1.zen	20150331_STAG1gfpch8_G2G1\MitoSys2\LSM\STAG1-EGFP_G1_14_20h_afterRelease\DE_W0022_P0001\DE_2_W0022_P0001_T0002\TR1_W0001_P0047\TR1_2_W0001_P0047_T0001_R1_P3_K1_Ch2-Ch1.zen	FA/ISS	20000	30.0	3		7	0	0	29.94	100000	2000	Scale	0	3.1	0	0.01	1.68	0	0.01	0.048	0	1	1	0	1	19.533	326.887	0	1	19.533	326.887	1.9095	2.2748	1	0.6988	0.9890000000000001	0.8309	1	0.9941	0.997	1.4507	2.2435	0.8284	0.12645	0.044748	0.0011169	0.0015182
392	TR1_2_W0001_P0047_T0001_R1_P4_K1_Ch2-Ch1.zen	20150331_STAG1gfpch8_G2G1\MitoSys2\LSM\STAG1-EGFP_G1_14_20h_afterRelease\DE_W0022_P0001\DE_2_W0022_P0001_T0002\TR1_W0001_P0047\TR1_2_W0001_P0047_T0001_R1_P4_K1_Ch2-Ch1.zen	FA/ISS	20000	30.0	3	x	7	0	0	29.94	100000	2000	Scale	0	3.1	0	0.01	1.68	0	0.01	0.048	0	1	1	0	1	2.892	2.969	0	1	2.892	2.969	1.0099	1.0973	1	0.006999999999999999	0.1841	-0.0275	1	0.9073	0.9525	0.004	0.1804	-0.0243	0.2333	0.06289700000000001	0.016677	0.039386000000000004
393	TR1_2_W0001_P0047_T0001_R1_P5_K1_Ch2-Ch1.zen	20150331_STAG1gfpch8_G2G1\MitoSys2\LSM\STAG1-EGFP_G1_14_20h_afterRelease\DE_W0022_P0001\DE_2_W0022_P0001_T0002\TR1_W0001_P0047\TR1_2_W0001_P0047_T0001_R1_P5_K1_Ch2-Ch1.zen	FA/ISS	20000	30.0	3	x	7	0	0	29.94	100000	2000	Scale	0	3.1	0	0.01	1.68	0	0.01	0.048	0	1	1	0	1	3.432	7.441	0	1	3.432	7.441	1.4517	1.8019	1	0.0243	0.5770000000000001	0.0512	1	0.9552	0.9773	0.0186	1.1055	0.05	0.013522999999999999	0.10151	0.018584	0.04205
394	TR1_2_W0001_P0047_T0001_R1_P6_K1_Ch2-Ch1.zen	20150331_STAG1gfpch8_G2G1\MitoSys2\LSM\STAG1-EGFP_G1_14_20h_afterRelease\DE_W0022_P0001\DE_2_W0022_P0001_T0002\TR1_W0001_P0047\TR1_2_W0001_P0047_T0001_R1_P6_K1_Ch2-Ch1.zen	FA/ISS	20000	30.0	3		7	0	0	29.94	100000	2000	Scale	0	3.1	0	0.01	1.68	0	0.01	0.048	0	1	1	0	1	3.763	3.1919999999999997	0	1	3.763	3.1919999999999997	1.7955	1.6952	1	0.0354	0.2148	0.0765	1	0.8893	0.943	0.1333	0.4096	0.0676	0.11875999999999999	0.13058	-0.0034667	0.13940999999999998
395	TR1_2_W0001_P0072_T0001_R1_P1_K1_Ch2-Ch1.zen	20150331_STAG1gfpch8_G2G1\MitoSys2\LSM\STAG1-EGFP_G1_14_20h_afterRelease\DE_W0022_P0001\DE_2_W0022_P0001_T0003\TR1_W0001_P0072\TR1_2_W0001_P0072_T0001_R1_P1_K1_Ch2-Ch1.zen	FA/ISS	20000	30.0	3		7	0	0	29.94	100000	2000	Scale	0	3.1	0	0.01	1.68	0	0.01	0.048	0	1	1	0	1	19.847	236.646	0	1	19.847	236.646	1.6696	2.0551	1	0.7029	0.9848	0.8316	1	0.9917	0.9959	1.2555	2.0156	0.8281	0.11091	0.03619	0.0013348	0.0026726
396	TR1_2_W0001_P0072_T0001_R1_P2_K1_Ch2-Ch1.zen	20150331_STAG1gfpch8_G2G1\MitoSys2\LSM\STAG1-EGFP_G1_14_20h_afterRelease\DE_W0022_P0001\DE_2_W0022_P0001_T0003\TR1_W0001_P0072\TR1_2_W0001_P0072_T0001_R1_P2_K1_Ch2-Ch1.zen	FA/ISS	20000	30.0	3		7	0	0	29.94	100000	2000	Scale	0	3.1	0	0.01	1.68	0	0.01	0.048	0	1	1	0	1	15.935	225.388	0	1	15.935	225.388	1.4524	1.8908	1	0.6311	0.9832	0.7875	1	0.9928	0.9964	0.9872	1.8538	0.7846	0.16293	0.029661	0.007584899999999999	0.010227
397	TR1_2_W0001_P0072_T0001_R1_P3_K1_Ch2-Ch1.zen	20150331_STAG1gfpch8_G2G1\MitoSys2\LSM\STAG1-EGFP_G1_14_20h_afterRelease\DE_W0022_P0001\DE_2_W0022_P0001_T0003\TR1_W0001_P0072\TR1_2_W0001_P0072_T0001_R1_P3_K1_Ch2-Ch1.zen	FA/ISS	20000	30.0	3		7	0	0	29.94	100000	2000	Scale	0	3.1	0	0.01	1.68	0	0.01	0.048	0	1	1	0	1	18.725	234.97400000000002	0	1	18.725	234.97400000000002	1.6775	2.2744	1	0.6826	0.9845	0.8190000000000001	1	0.9921	0.9961	1.2286	2.2319999999999998	0.8158	0.11848	0.050449	0.0011366	0.0022046999999999995
398	TR1_2_W0001_P0072_T0001_R1_P4_K1_Ch2-Ch1.zen	20150331_STAG1gfpch8_G2G1\MitoSys2\LSM\STAG1-EGFP_G1_14_20h_afterRelease\DE_W0022_P0001\DE_2_W0022_P0001_T0003\TR1_W0001_P0072\TR1_2_W0001_P0072_T0001_R1_P4_K1_Ch2-Ch1.zen	FA/ISS	20000	30.000999999999998	3	x	7	0	0	29.94	100000	2000	Scale	0	3.1	0	0.01	1.68	0	0.01	0.048	0	1	1	0	1	1.99	1.577	0	1	1.99	1.577	1.0012	1.0412	1	0.3127	0.005	0.0391	1	0.8821	0.9392	0.3118	0.0117	0.0731	0.14090999999999998	0.064484	0.060753999999999996	0.054279999999999995
399	TR1_2_W0001_P0072_T0001_R1_P5_K1_Ch2-Ch1.zen	20150331_STAG1gfpch8_G2G1\MitoSys2\LSM\STAG1-EGFP_G1_14_20h_afterRelease\DE_W0022_P0001\DE_2_W0022_P0001_T0003\TR1_W0001_P0072\TR1_2_W0001_P0072_T0001_R1_P5_K1_Ch2-Ch1.zen	FA/ISS	20000	30.0	3	x	7	0	0	29.94	100000	2000	Scale	0	3.1	0	0.01	1.68	0	0.01	0.048	0	1	1	0	1	2.036	1.989	0	1	2.036	1.989	1.0289	1.0574	1	0.2776	0.0246	-0.0809	1	0.9042	0.9509	0.2621	0.0167	-0.0551	0.08299	0.080999	0.10175	0.11725
400	TR1_2_W0001_P0072_T0001_R1_P6_K1_Ch2-Ch1.zen	20150331_STAG1gfpch8_G2G1\MitoSys2\LSM\STAG1-EGFP_G1_14_20h_afterRelease\DE_W0022_P0001\DE_2_W0022_P0001_T0003\TR1_W0001_P0072\TR1_2_W0001_P0072_T0001_R1_P6_K1_Ch2-Ch1.zen	FA/ISS	20000	30.000999999999998	3	x	7	0	0	29.94	100000	2000	Scale	0	3.1	0	0.01	1.68	0	0.01	0.048	0	1	1	0	1	3.261	2.733	0	1	3.261	2.733	0.9477	0.9467	1	0.0096	0.1523	0.0209	1	0.8892	0.943	-0.0002	0.09300000000000001	0.018000000000000002	0.22543000000000002	0.07624600000000001	0.044968	0.052229
401	TR1_2_W0001_P0097_T0001_R1_P1_K1_Ch2-Ch1.zen	20150331_STAG1gfpch8_G2G1\MitoSys2\LSM\STAG1-EGFP_G1_14_20h_afterRelease\DE_W0022_P0001\DE_2_W0022_P0001_T0004\TR1_W0001_P0097\TR1_2_W0001_P0097_T0001_R1_P1_K1_Ch2-Ch1.zen	FA/ISS	20000	30.0	3		7	0	0	29.94	100000	2000	Scale	0	3.1	0	0.01	1.68	0	0.01	0.048	0	1	1	0	1	16.285	252.071	0	1	16.285	252.071	1.3364	1.6739	1	0.6424	0.9852	0.7953	1	0.9934	0.9967	0.9089	1.6437	0.7927	0.1356	0.01842	0.0090145	0.009858200000000001
402	TR1_2_W0001_P0097_T0001_R1_P2_K1_Ch2-Ch1.zen	20150331_STAG1gfpch8_G2G1\MitoSys2\LSM\STAG1-EGFP_G1_14_20h_afterRelease\DE_W0022_P0001\DE_2_W0022_P0001_T0004\TR1_W0001_P0097\TR1_2_W0001_P0097_T0001_R1_P2_K1_Ch2-Ch1.zen	FA/ISS	20000	30.0	3		7	0	0	29.94	100000	2000	Scale	0	3.1	0	0.01	1.68	0	0.01	0.048	0	1	1	0	1	14.197000000000001	210.86	0	1	14.197000000000001	210.86	1.8764	1.9761	1	0.5928	0.9829	0.7623	1	0.9935	0.9967	1.2529	1.9371	0.7598	0.15382	0.051419000000000006	0.0013507999999999999	0.0016488
403	TR1_2_W0001_P0097_T0001_R1_P3_K1_Ch2-Ch1.zen	20150331_STAG1gfpch8_G2G1\MitoSys2\LSM\STAG1-EGFP_G1_14_20h_afterRelease\DE_W0022_P0001\DE_2_W0022_P0001_T0004\TR1_W0001_P0097\TR1_2_W0001_P0097_T0001_R1_P3_K1_Ch2-Ch1.zen	FA/ISS	20000	30.0	3		7	0	0	29.94	100000	2000	Scale	0	3.1	0	0.01	1.68	0	0.01	0.048	0	1	1	0	1	10.434000000000001	203.007	0	1	10.434000000000001	203.007	1.4169	1.5793	1	0.4829	0.9829	0.6873	1	0.995	0.9975	0.7604	1.5495	0.6855	0.12449	0.068839	0.00032523	0.0018497
404	TR1_2_W0001_P0097_T0001_R1_P4_K1_Ch2-Ch1.zen	20150331_STAG1gfpch8_G2G1\MitoSys2\LSM\STAG1-EGFP_G1_14_20h_afterRelease\DE_W0022_P0001\DE_2_W0022_P0001_T0004\TR1_W0001_P0097\TR1_2_W0001_P0097_T0001_R1_P4_K1_Ch2-Ch1.zen	FA/ISS	20000	30.0	3	x	7	0	0	29.94	100000	2000	Scale	0	3.1	0	0.01	1.68	0	0.01	0.048	0	1	1	0	1	2.562	2.623	0	1	2.562	2.623	0.9685	1.0152	1	0.0494	0.1291	-0.0791	1	0.9091	0.9535	0.0555	0.1031	-0.0689	0.23164	0.058459000000000004	0.010408	0.043556
405	TR1_2_W0001_P0097_T0001_R1_P5_K1_Ch2-Ch1.zen	20150331_STAG1gfpch8_G2G1\MitoSys2\LSM\STAG1-EGFP_G1_14_20h_afterRelease\DE_W0022_P0001\DE_2_W0022_P0001_T0004\TR1_W0001_P0097\TR1_2_W0001_P0097_T0001_R1_P5_K1_Ch2-Ch1.zen	FA/ISS	20000	30.000999999999998	3	x	7	0	0	29.94	100000	2000	Scale	0	3.1	0	0.01	1.68	0	0.01	0.048	0	1	1	0	1	2.295	2.335	0	1	2.295	2.335	1.0247	1.087	1	0.1212	0.0777	-0.0957	1	0.9072	0.9525	0.11199999999999999	0.0721	-0.0792	0.21284	0.12937	0.08079	0.040808
406	TR1_2_W0001_P0097_T0001_R1_P6_K1_Ch2-Ch1.zen	20150331_STAG1gfpch8_G2G1\MitoSys2\LSM\STAG1-EGFP_G1_14_20h_afterRelease\DE_W0022_P0001\DE_2_W0022_P0001_T0004\TR1_W0001_P0097\TR1_2_W0001_P0097_T0001_R1_P6_K1_Ch2-Ch1.zen	FA/ISS	20000	30.000999999999998	3		7	0	0	29.94	100000	2000	Scale	0	3.1	0	0.01	1.68	0	0.01	0.048	0	1	1	0	1	4.063	4.87	0	1	4.063	4.87	1.0757	1.0105	1	0.055	0.4289	0.1523	1	0.9219	0.9602	0.0709	0.3823	0.1431	0.15624000000000002	0.01879	0.038867	0.019097
407	TR1_2_W0001_P0122_T0001_R1_P1_K1_Ch2-Ch1.zen	20150331_STAG1gfpch8_G2G1\MitoSys2\LSM\STAG1-EGFP_G1_14_20h_afterRelease\DE_W0022_P0001\DE_2_W0022_P0001_T0005\TR1_W0001_P0122\TR1_2_W0001_P0122_T0001_R1_P1_K1_Ch2-Ch1.zen	FA/ISS	20000	30.0	3		7	0	0	29.94	100000	2000	Scale	0	3.1	0	0.01	1.68	0	0.01	0.048	0	1	1	0	1	20.215999999999998	256.651	0	1	20.215999999999998	256.651	1.6177	1.626	1	0.6947	0.9859	0.8270000000000001	1	0.9925	0.9962	1.199	1.595	0.8239	0.098814	0.016472999999999998	0.0041777	0.0041998
408	TR1_2_W0001_P0122_T0001_R1_P2_K1_Ch2-Ch1.zen	20150331_STAG1gfpch8_G2G1\MitoSys2\LSM\STAG1-EGFP_G1_14_20h_afterRelease\DE_W0022_P0001\DE_2_W0022_P0001_T0005\TR1_W0001_P0122\TR1_2_W0001_P0122_T0001_R1_P2_K1_Ch2-Ch1.zen	FA/ISS	20000	30.0	3		7	0	0	29.94	100000	2000	Scale	0	3.1	0	0.01	1.68	0	0.01	0.048	0	1	1	0	1	18.684	300.043	0	1	18.684	300.043	1.8064	2.5202	1	0.6812	0.9876	0.8196	1	0.9938	0.9969	1.3344	2.4837	0.8170000000000001	0.08901	0.041642	0.0010929	0.0014977
409	TR1_2_W0001_P0122_T0001_R1_P3_K1_Ch2-Ch1.zen	20150331_STAG1gfpch8_G2G1\MitoSys2\LSM\STAG1-EGFP_G1_14_20h_afterRelease\DE_W0022_P0001\DE_2_W0022_P0001_T0005\TR1_W0001_P0122\TR1_2_W0001_P0122_T0001_R1_P3_K1_Ch2-Ch1.zen	FA/ISS	20000	30.0	3	x	7	0	0	29.94	100000	2000	Scale	0	3.1	0	0.01	1.68	0	0.01	0.048	0	1	1	0	1	18.342	315.539	0	1	18.342	315.539	2.2009	2.0581	1	0.6745	0.9889	0.8159	1	0.9944	0.9972	1.642	2.029	0.8136	0.077197	0.039951	0.001098	0.0018182000000000003
410	TR1_2_W0001_P0122_T0001_R1_P4_K1_Ch2-Ch1.zen	20150331_STAG1gfpch8_G2G1\MitoSys2\LSM\STAG1-EGFP_G1_14_20h_afterRelease\DE_W0022_P0001\DE_2_W0022_P0001_T0005\TR1_W0001_P0122\TR1_2_W0001_P0122_T0001_R1_P4_K1_Ch2-Ch1.zen	FA/ISS	20000	30.000999999999998	3	x	7	0	0	29.94	100000	2000	Scale	0	3.1	0	0.01	1.68	0	0.01	0.048	0	1	1	0	1	2.133	2.258	0	1	2.133	2.258	0.9887	1.0155	1	0.2045	0.0651	-0.115	1	0.9111	0.9545	0.2093	0.047	-0.0945	0.027429000000000002	0.10304	0.050882	0.090473
411	TR1_2_W0001_P0122_T0001_R1_P5_K1_Ch2-Ch1.zen	20150331_STAG1gfpch8_G2G1\MitoSys2\LSM\STAG1-EGFP_G1_14_20h_afterRelease\DE_W0022_P0001\DE_2_W0022_P0001_T0005\TR1_W0001_P0122\TR1_2_W0001_P0122_T0001_R1_P5_K1_Ch2-Ch1.zen	FA/ISS	20000	30.0	3	x	7	0	0	29.94	100000	2000	Scale	0	3.1	0	0.01	1.68	0	0.01	0.048	0	1	1	0	1	2.134	2.476	0	1	2.134	2.476	0.9823	0.9631	1	0.2035	0.107	-0.1472	1	0.9195	0.9589	0.2114	0.0712	-0.1287	0.08945499999999999	0.0851	-0.0036293	0.022406
412	TR1_2_W0001_P0122_T0001_R1_P6_K1_Ch2-Ch1.zen	20150331_STAG1gfpch8_G2G1\MitoSys2\LSM\STAG1-EGFP_G1_14_20h_afterRelease\DE_W0022_P0001\DE_2_W0022_P0001_T0005\TR1_W0001_P0122\TR1_2_W0001_P0122_T0001_R1_P6_K1_Ch2-Ch1.zen	FA/ISS	20000	29.999000000000002	3		7	0	0	29.94	100000	2000	Scale	0	3.1	0	0.01	1.68	0	0.01	0.048	0	1	1	0	1	3.193	3.094	0	1	3.193	3.094	1.3243	1.7052	1	0.0031	0.1668	-0.0013	1	0.8982	0.9477	-0.0041	0.3549	-0.0007	0.28338	0.10319	0.045816	0.039758999999999996
413	TR1_2_W0001_P0048_T0001_R1_P1_K1_Ch2-Ch1.zen	20150331_STAG1gfpch8_G2G1\MitoSys2\LSM\STAG1-EGFP_G1_14_20h_afterRelease\DE_W0023_P0001\DE_2_W0023_P0001_T0002\TR1_W0001_P0048\TR1_2_W0001_P0048_T0001_R1_P1_K1_Ch2-Ch1.zen	FA/ISS	20000	30.0	3	x	7	0	0	29.94	100000	2000	Scale	0	3.1	0	0.01	1.68	0	0.01	0.048	0	1	1	0	1	21.509	283.698	0	1	21.509	283.698	2.346	2.1289	1	0.7194	0.9873	0.8423	1	0.9926	0.9963	1.8473	2.0916	0.8391	0.10814000000000001	0.039575	0.0017590999999999998	0.0020971999999999996
414	TR1_2_W0001_P0048_T0001_R1_P2_K1_Ch2-Ch1.zen	20150331_STAG1gfpch8_G2G1\MitoSys2\LSM\STAG1-EGFP_G1_14_20h_afterRelease\DE_W0023_P0001\DE_2_W0023_P0001_T0002\TR1_W0001_P0048\TR1_2_W0001_P0048_T0001_R1_P2_K1_Ch2-Ch1.zen	FA/ISS	20000	30.0	3		7	0	0	29.94	100000	2000	Scale	0	3.1	0	0.01	1.68	0	0.01	0.048	0	1	1	0	1	20.105	234.543	0	1	20.105	234.543	2.4334	2.4762	1	0.6997	0.9842	0.8295	1	0.9915	0.9957	1.8891	2.4264	0.8259	0.13274	0.036153	0.002903	0.0022214
415	TR1_2_W0001_P0048_T0001_R1_P3_K1_Ch2-Ch1.zen	20150331_STAG1gfpch8_G2G1\MitoSys2\LSM\STAG1-EGFP_G1_14_20h_afterRelease\DE_W0023_P0001\DE_2_W0023_P0001_T0002\TR1_W0001_P0048\TR1_2_W0001_P0048_T0001_R1_P3_K1_Ch2-Ch1.zen	FA/ISS	20000	30.0	3		7	0	0	29.94	100000	2000	Scale	0	3.1	0	0.01	1.68	0	0.01	0.048	0	1	1	0	1	19.631	230.68	0	1	19.631	230.68	1.6739	1.742	1	0.6951	0.9846	0.8267	1	0.9918	0.9959	1.246	1.7063	0.8233	0.1331	0.038404	0.0027530000000000002	0.0018260000000000001
416	TR1_2_W0001_P0048_T0001_R1_P4_K1_Ch2-Ch1.zen	20150331_STAG1gfpch8_G2G1\MitoSys2\LSM\STAG1-EGFP_G1_14_20h_afterRelease\DE_W0023_P0001\DE_2_W0023_P0001_T0002\TR1_W0001_P0048\TR1_2_W0001_P0048_T0001_R1_P4_K1_Ch2-Ch1.zen	FA/ISS	20000	29.999000000000002	3	x	7	0	0	29.94	100000	2000	Scale	0	3.1	0	0.01	1.68	0	0.01	0.048	0	1	1	0	1	2.1430000000000002	1.7690000000000001	0	1	2.1430000000000002	1.7690000000000001	1.0018	1.0216	1	0.2037	0.0021	-0.0199	1	0.8867	0.9417	0.2025	-0.0001	0.0064	0.10777	0.087426	0.13508	0.062340999999999994
417	TR1_2_W0001_P0048_T0001_R1_P5_K1_Ch2-Ch1.zen	20150331_STAG1gfpch8_G2G1\MitoSys2\LSM\STAG1-EGFP_G1_14_20h_afterRelease\DE_W0023_P0001\DE_2_W0023_P0001_T0002\TR1_W0001_P0048\TR1_2_W0001_P0048_T0001_R1_P5_K1_Ch2-Ch1.zen	FA/ISS	20000	30.0	3	x	7	0	0	29.94	100000	2000	Scale	0	3.1	0	0.01	1.68	0	0.01	0.048	0	1	1	0	1	1.994	1.867	0	1	1.994	1.867	1.0194	1.0424	1	0.3191	0.0095	-0.0543	1	0.9002	0.9488	0.3075	0.0039	-0.0255	0.076297	0.14281	0.075904	0.095457
418	TR1_2_W0001_P0048_T0001_R1_P6_K1_Ch2-Ch1.zen	20150331_STAG1gfpch8_G2G1\MitoSys2\LSM\STAG1-EGFP_G1_14_20h_afterRelease\DE_W0023_P0001\DE_2_W0023_P0001_T0002\TR1_W0001_P0048\TR1_2_W0001_P0048_T0001_R1_P6_K1_Ch2-Ch1.zen	FA/ISS	20000	30.0	3		7	0	0	29.94	100000	2000	Scale	0	3.1	0	0.01	1.68	0	0.01	0.048	0	1	1	0	1	3.54	3.234	0	1	3.54	3.234	1.181	1.0974	1	0.0201	0.2293	0.0574	1	0.8979	0.9476	0.0315	0.2169	0.0513	0.24238	0.06378500000000001	0.0032052	0.046376
419	TR1_2_W0001_P0073_T0001_R1_P1_K1_Ch2-Ch1.zen	20150331_STAG1gfpch8_G2G1\MitoSys2\LSM\STAG1-EGFP_G1_14_20h_afterRelease\DE_W0023_P0001\DE_2_W0023_P0001_T0003\TR1_W0001_P0073\TR1_2_W0001_P0073_T0001_R1_P1_K1_Ch2-Ch1.zen	FA/ISS	20000	30.0	3		7	0	0	29.94	100000	2000	Scale	0	3.1	0	0.01	1.68	0	0.01	0.048	0	1	1	0	1	12.91	131.7	0	1	12.91	131.7	1.4078	2.4401	1	0.564	0.9723	0.7391	1	0.9902	0.9951	0.8559	2.3713	0.7354	0.20397	0.066379	0.0022879000000000003	0.0034115
420	TR1_2_W0001_P0073_T0001_R1_P2_K1_Ch2-Ch1.zen	20150331_STAG1gfpch8_G2G1\MitoSys2\LSM\STAG1-EGFP_G1_14_20h_afterRelease\DE_W0023_P0001\DE_2_W0023_P0001_T0003\TR1_W0001_P0073\TR1_2_W0001_P0073_T0001_R1_P2_K1_Ch2-Ch1.zen	FA/ISS	20000	30.0	3	x	7	0	0	29.94	100000	2000	Scale	0	3.1	0	0.01	1.68	0	0.01	0.048	0	1	1	0	1	14.459000000000001	130.908	0	1	14.459000000000001	130.908	2.1790000000000003	2.0691	1	0.6016	0.9727	0.7639	1	0.9892	0.9946	1.4975	2.0026	0.7597	0.14881	0.06687799999999999	0.0013135999999999998	0.0034013000000000003
421	TR1_2_W0001_P0073_T0001_R1_P3_K1_Ch2-Ch1.zen	20150331_STAG1gfpch8_G2G1\MitoSys2\LSM\STAG1-EGFP_G1_14_20h_afterRelease\DE_W0023_P0001\DE_2_W0023_P0001_T0003\TR1_W0001_P0073\TR1_2_W0001_P0073_T0001_R1_P3_K1_Ch2-Ch1.zen	FA/ISS	20000	30.0	3	x	7	0	0	29.94	100000	2000	Scale	0	3.1	0	0.01	1.68	0	0.01	0.048	0	1	1	0	1	13.4	167.83900000000003	0	1	13.4	167.83900000000003	1.9179	2.4016	1	0.579	0.978	0.7519	1	0.9919	0.996	1.268	2.3448	0.7488	0.14672000000000002	0.040813999999999996	0.0026638	0.0030482
422	TR1_2_W0001_P0073_T0001_R1_P4_K1_Ch2-Ch1.zen	20150331_STAG1gfpch8_G2G1\MitoSys2\LSM\STAG1-EGFP_G1_14_20h_afterRelease\DE_W0023_P0001\DE_2_W0023_P0001_T0003\TR1_W0001_P0073\TR1_2_W0001_P0073_T0001_R1_P4_K1_Ch2-Ch1.zen	FA/ISS	20000	30.0	3	x	7	0	0	29.94	100000	2000	Scale	0	3.1	0	0.01	1.68	0	0.01	0.048	0	1	1	0	1	2.5	2.287	0	1	2.5	2.287	1.2838	1.2928	1	0.1143	0.0748	-0.0437	1	0.8975	0.9474	-0.0035	0.081	-0.0295	0.15639	0.19425	0.024547	0.13577
423	TR1_2_W0001_P0073_T0001_R1_P5_K1_Ch2-Ch1.zen	20150331_STAG1gfpch8_G2G1\MitoSys2\LSM\STAG1-EGFP_G1_14_20h_afterRelease\DE_W0023_P0001\DE_2_W0023_P0001_T0003\TR1_W0001_P0073\TR1_2_W0001_P0073_T0001_R1_P5_K1_Ch2-Ch1.zen	FA/ISS	20000	30.0	3		7	0	0	29.94	100000	2000	Scale	0	3.1	0	0.01	1.68	0	0.01	0.048	0	1	1	0	1	3.1069999999999998	3.096	0	1	3.1069999999999998	3.096	1.1629	1.0794	1	0.0023	0.2066	-0.0041	1	0.9065	0.9521	-0.0021	0.1922	-0.0036	0.17265	0.068597	-0.0024874000000000003	0.048975
424	TR1_2_W0001_P0073_T0001_R1_P6_K1_Ch2-Ch1.zen	20150331_STAG1gfpch8_G2G1\MitoSys2\LSM\STAG1-EGFP_G1_14_20h_afterRelease\DE_W0023_P0001\DE_2_W0023_P0001_T0003\TR1_W0001_P0073\TR1_2_W0001_P0073_T0001_R1_P6_K1_Ch2-Ch1.zen	FA/ISS	20000	30.0	3		7	0	0	29.94	100000	2000	Scale	0	3.1	0	0.01	1.68	0	0.01	0.048	0	1	1	0	1	2.396	2.164	0	1	2.396	2.164	1.1843	1.0823	1	0.105	0.05	-0.0669	1	0.8971	0.9472	0.0395	0.0407	-0.0509	0.28009	0.10542	0.039698000000000004	0.071748
425	TR1_2_W0001_P0098_T0001_R1_P1_K1_Ch2-Ch1.zen	20150331_STAG1gfpch8_G2G1\MitoSys2\LSM\STAG1-EGFP_G1_14_20h_afterRelease\DE_W0023_P0001\DE_2_W0023_P0001_T0004\TR1_W0001_P0098\TR1_2_W0001_P0098_T0001_R1_P1_K1_Ch2-Ch1.zen	FA/ISS	20000	30.0	3	x	7	0	0	29.94	100000	2000	Scale	0	3.1	0	0.01	1.68	0	0.01	0.048	0	1	1	0	1	13.815999999999999	178.035	0	1	13.815999999999999	178.035	1.4169999999999998	1.1382	1	0.5937	0.9811	0.7628	1	0.9926	0.9963	0.9106	1.1086	0.7599	0.17104	0.032862999999999996	0.0038946999999999996	0.0026595
426	TR1_2_W0001_P0098_T0001_R1_P2_K1_Ch2-Ch1.zen	20150331_STAG1gfpch8_G2G1\MitoSys2\LSM\STAG1-EGFP_G1_14_20h_afterRelease\DE_W0023_P0001\DE_2_W0023_P0001_T0004\TR1_W0001_P0098\TR1_2_W0001_P0098_T0001_R1_P2_K1_Ch2-Ch1.zen	FA/ISS	20000	30.0	3		7	0	0	29.94	100000	2000	Scale	0	3.1	0	0.01	1.68	0	0.01	0.048	0	1	1	0	1	12.402999999999999	204.265	0	1	12.402999999999999	204.265	1.5461	2.2207	1	0.5509	0.982	0.7346	1	0.9939	0.9969	0.9469	2.1789	0.7324	0.15325999999999998	0.054651	0.0014124	0.0019643
427	TR1_2_W0001_P0098_T0001_R1_P3_K1_Ch2-Ch1.zen	20150331_STAG1gfpch8_G2G1\MitoSys2\LSM\STAG1-EGFP_G1_14_20h_afterRelease\DE_W0023_P0001\DE_2_W0023_P0001_T0004\TR1_W0001_P0098\TR1_2_W0001_P0098_T0001_R1_P3_K1_Ch2-Ch1.zen	FA/ISS	20000	30.0	3		7	0	0	29.94	100000	2000	Scale	0	3.1	0	0.01	1.68	0	0.01	0.048	0	1	1	0	1	10.335	177.05599999999998	0	1	10.335	177.05599999999998	1.3643	1.587	1	0.4775	0.9805	0.6824	1	0.9944	0.9972	0.7168	1.5531	0.6804	0.10676	0.08039	0.0010637	0.0026181999999999998
428	TR1_2_W0001_P0098_T0001_R1_P4_K1_Ch2-Ch1.zen	20150331_STAG1gfpch8_G2G1\MitoSys2\LSM\STAG1-EGFP_G1_14_20h_afterRelease\DE_W0023_P0001\DE_2_W0023_P0001_T0004\TR1_W0001_P0098\TR1_2_W0001_P0098_T0001_R1_P4_K1_Ch2-Ch1.zen	FA/ISS	20000	30.0	3		7	0	0	29.94	100000	2000	Scale	0	3.1	0	0.01	1.68	0	0.01	0.048	0	1	1	0	1	2.1830000000000003	2.4819999999999998	0	1	2.1830000000000003	2.4819999999999998	0.9153	1.0225	1	0.1794	0.1043	-0.1355	1	0.917	0.9576	0.2128	0.0849	-0.1178	0.25503000000000003	0.17549	0.040681999999999996	0.081594
429	TR1_2_W0001_P0098_T0001_R1_P5_K1_Ch2-Ch1.zen	20150331_STAG1gfpch8_G2G1\MitoSys2\LSM\STAG1-EGFP_G1_14_20h_afterRelease\DE_W0023_P0001\DE_2_W0023_P0001_T0004\TR1_W0001_P0098\TR1_2_W0001_P0098_T0001_R1_P5_K1_Ch2-Ch1.zen	FA/ISS	20000	30.0	3		7	0	0	29.94	100000	2000	Scale	0	3.1	0	0.01	1.68	0	0.01	0.048	0	1	1	0	1	2.318	2.989	0	1	2.318	2.989	1.1216	1.0208	1	0.1304	0.1902	-0.1531	1	0.9272	0.9629	0.0821	0.1655	-0.1402	0.25261	0.12087	0.014778	0.053665
430	TR1_2_W0001_P0098_T0001_R1_P6_K1_Ch2-Ch1.zen	20150331_STAG1gfpch8_G2G1\MitoSys2\LSM\STAG1-EGFP_G1_14_20h_afterRelease\DE_W0023_P0001\DE_2_W0023_P0001_T0004\TR1_W0001_P0098\TR1_2_W0001_P0098_T0001_R1_P6_K1_Ch2-Ch1.zen	FA/ISS	20000	30.0	3	x	7	0	0	29.94	100000	2000	Scale	0	3.1	0	0.01	1.68	0	0.01	0.048	0	1	1	0	1	3.465	3.557	0	1	3.465	3.557	1.5696	1.4947	1	0.0157	0.2639	0.0367	1	0.9094	0.9536	0.0323	0.4315	0.0335	0.098583	0.098037	0.025939999999999998	0.070249
431	TR1_2_W0001_P0049_T0001_R1_P1_K1_Ch2-Ch1.zen	20150331_STAG1gfpch8_G2G1\MitoSys2\LSM\STAG1-EGFP_G1_14_20h_afterRelease\DE_W0024_P0001\DE_2_W0024_P0001_T0002\TR1_W0001_P0049\TR1_2_W0001_P0049_T0001_R1_P1_K1_Ch2-Ch1.zen	FA/ISS	20000	30.0	3	x	7	0	0	29.94	100000	2000	Scale	0	3.1	0	0.01	1.68	0	0.01	0.048	0	1	1	0	1	23.771	208.912	0	1	23.771	208.912	1.3898	2.1833	1	0.753	0.9827	0.8601	1	0.9885	0.9942	1.0888	2.1336	0.8551	0.11195	0.035872	0.0016495999999999998	0.0026188
432	TR1_2_W0001_P0049_T0001_R1_P2_K1_Ch2-Ch1.zen	20150331_STAG1gfpch8_G2G1\MitoSys2\LSM\STAG1-EGFP_G1_14_20h_afterRelease\DE_W0024_P0001\DE_2_W0024_P0001_T0002\TR1_W0001_P0049\TR1_2_W0001_P0049_T0001_R1_P2_K1_Ch2-Ch1.zen	FA/ISS	20000	30.0	3	x	7	0	0	29.94	100000	2000	Scale	0	3.1	0	0.01	1.68	0	0.01	0.048	0	1	1	0	1	25.64	154.605	0	1	25.64	154.605	1.9382	2.1619	1	0.764	0.9766	0.8636	1	0.9836	0.9918	1.5779	2.0893	0.8564	0.10558	0.03425	0.0014115	0.0019353999999999999
433	TR1_2_W0001_P0049_T0001_R1_P3_K1_Ch2-Ch1.zen	20150331_STAG1gfpch8_G2G1\MitoSys2\LSM\STAG1-EGFP_G1_14_20h_afterRelease\DE_W0024_P0001\DE_2_W0024_P0001_T0002\TR1_W0001_P0049\TR1_2_W0001_P0049_T0001_R1_P3_K1_Ch2-Ch1.zen	FA/ISS	20000	30.0	3	x	7	0	0	29.94	100000	2000	Scale	0	3.1	0	0.01	1.68	0	0.01	0.048	0	1	1	0	1	20.758000000000003	130.46200000000002	0	1	20.758000000000003	130.46200000000002	1.6353	2.0645	1	0.7144	0.9728	0.8333	1	0.9844	0.9922	1.2439	1.9925	0.8267	0.1442	0.041247000000000006	0.00084277	0.0037103
434	TR1_2_W0001_P0049_T0001_R1_P4_K1_Ch2-Ch1.zen	20150331_STAG1gfpch8_G2G1\MitoSys2\LSM\STAG1-EGFP_G1_14_20h_afterRelease\DE_W0024_P0001\DE_2_W0024_P0001_T0002\TR1_W0001_P0049\TR1_2_W0001_P0049_T0001_R1_P4_K1_Ch2-Ch1.zen	FA/ISS	20000	30.0	3	x	7	0	0	29.94	100000	2000	Scale	0	3.1	0	0.01	1.68	0	0.01	0.048	0	1	1	0	1	4.463	6.086	0	1	4.463	6.086	1.1193	0.9797	1	0.0969	0.4991	0.2039	1	0.9287	0.9637	0.099	0.4119	0.19399999999999998	0.13835999999999998	0.15028	0.027569999999999997	0.082535
435	TR1_2_W0001_P0049_T0001_R1_P5_K1_Ch2-Ch1.zen	20150331_STAG1gfpch8_G2G1\MitoSys2\LSM\STAG1-EGFP_G1_14_20h_afterRelease\DE_W0024_P0001\DE_2_W0024_P0001_T0002\TR1_W0001_P0049\TR1_2_W0001_P0049_T0001_R1_P5_K1_Ch2-Ch1.zen	FA/ISS	20000	30.0	3	x	7	0	0	29.94	100000	2000	Scale	0	3.1	0	0.01	1.68	0	0.01	0.048	0	1	1	0	1	2.52	2.7689999999999997	0	1	2.52	2.7689999999999997	0.9874	1.0405	1	0.0472	0.155	-0.0849	1	0.9135	0.9558	0.0494	0.1356	-0.0754	0.41628999999999994	0.060988	0.054665	0.045972000000000006
436	TR1_2_W0001_P0049_T0001_R1_P6_K1_Ch2-Ch1.zen	20150331_STAG1gfpch8_G2G1\MitoSys2\LSM\STAG1-EGFP_G1_14_20h_afterRelease\DE_W0024_P0001\DE_2_W0024_P0001_T0002\TR1_W0001_P0049\TR1_2_W0001_P0049_T0001_R1_P6_K1_Ch2-Ch1.zen	FA/ISS	20000	30.0	3	x	7	0	0	29.94	100000	2000	Scale	0	3.1	0	0.01	1.68	0	0.01	0.048	0	1	1	0	1	2.799	4.404	0	1	2.799	4.404	0.9411	0.9454	1	0.0225	0.3697	-0.0729	1	0.9391	0.9691	0.0241	0.2991	-0.069	0.35491	0.0859	0.049260000000000005	0.033537
437	TR1_2_W0001_P0074_T0001_R1_P1_K1_Ch2-Ch1.zen	20150331_STAG1gfpch8_G2G1\MitoSys2\LSM\STAG1-EGFP_G1_14_20h_afterRelease\DE_W0024_P0001\DE_2_W0024_P0001_T0003\TR1_W0001_P0074\TR1_2_W0001_P0074_T0001_R1_P1_K1_Ch2-Ch1.zen	FA/ISS	20000	30.0	3		7	0	0	29.94	100000	2000	Scale	0	3.1	0	0.01	1.68	0	0.01	0.048	0	1	1	0	1	22.699	246.75799999999998	0	1	22.699	246.75799999999998	2.3957	2.3194	1	0.7311	0.985	0.8483	1	0.9909	0.9955	1.9133	2.2716	0.8444	0.10135	0.033363	0.0011864	0.0022195
438	TR1_2_W0001_P0074_T0001_R1_P2_K1_Ch2-Ch1.zen	20150331_STAG1gfpch8_G2G1\MitoSys2\LSM\STAG1-EGFP_G1_14_20h_afterRelease\DE_W0024_P0001\DE_2_W0024_P0001_T0003\TR1_W0001_P0074\TR1_2_W0001_P0074_T0001_R1_P2_K1_Ch2-Ch1.zen	FA/ISS	20000	30.0	3		7	0	0	29.94	100000	2000	Scale	0	3.1	0	0.01	1.68	0	0.01	0.048	0	1	1	0	1	18.74	192.942	0	1	18.74	192.942	2.1543	2.859	1	0.6797	0.9805	0.8158	1	0.9903	0.9951	1.6167	2.7951	0.8118	0.15975999999999999	0.048362	0.002822	0.0024193
439	TR1_2_W0001_P0074_T0001_R1_P3_K1_Ch2-Ch1.zen	20150331_STAG1gfpch8_G2G1\MitoSys2\LSM\STAG1-EGFP_G1_14_20h_afterRelease\DE_W0024_P0001\DE_2_W0024_P0001_T0003\TR1_W0001_P0074\TR1_2_W0001_P0074_T0001_R1_P3_K1_Ch2-Ch1.zen	FA/ISS	20000	30.0	3		7	0	0	29.94	100000	2000	Scale	0	3.1	0	0.01	1.68	0	0.01	0.048	0	1	1	0	1	19.951	217.263	0	1	19.951	217.263	1.4872	2.496	1	0.706	0.9829	0.8326	1	0.9907	0.9953	1.1083	2.4454	0.8287	0.12183	0.048875999999999996	0.0018654	0.0021141
440	TR1_2_W0001_P0074_T0001_R1_P4_K1_Ch2-Ch1.zen	20150331_STAG1gfpch8_G2G1\MitoSys2\LSM\STAG1-EGFP_G1_14_20h_afterRelease\DE_W0024_P0001\DE_2_W0024_P0001_T0003\TR1_W0001_P0074\TR1_2_W0001_P0074_T0001_R1_P4_K1_Ch2-Ch1.zen	FA/ISS	20000	30.0	3		7	0	0	29.94	100000	2000	Scale	0	3.1	0	0.01	1.68	0	0.01	0.048	0	1	1	0	1	3.3160000000000003	3.207	0	1	3.3160000000000003	3.207	1.0571	0.9556	1	0.009000000000000001	0.2055	0.0207	1	0.9013	0.9494	0.0027	0.1372	0.0189	0.32424000000000003	0.060377999999999994	0.031205	0.036985000000000004
441	TR1_2_W0001_P0074_T0001_R1_P5_K1_Ch2-Ch1.zen	20150331_STAG1gfpch8_G2G1\MitoSys2\LSM\STAG1-EGFP_G1_14_20h_afterRelease\DE_W0024_P0001\DE_2_W0024_P0001_T0003\TR1_W0001_P0074\TR1_2_W0001_P0074_T0001_R1_P5_K1_Ch2-Ch1.zen	FA/ISS	20000	30.0	3	x	7	0	0	29.94	100000	2000	Scale	0	3.1	0	0.01	1.68	0	0.01	0.048	0	1	1	0	1	4.383	5.062	0	1	4.383	5.062	1.9651	2.12	1	0.0833	0.4236	0.1737	1	0.9178	0.958	0.2831	1.0005	0.1629	0.10417	0.11549000000000001	0.006917	0.07448099999999999
442	TR1_2_W0001_P0074_T0001_R1_P6_K1_Ch2-Ch1.zen	20150331_STAG1gfpch8_G2G1\MitoSys2\LSM\STAG1-EGFP_G1_14_20h_afterRelease\DE_W0024_P0001\DE_2_W0024_P0001_T0003\TR1_W0001_P0074\TR1_2_W0001_P0074_T0001_R1_P6_K1_Ch2-Ch1.zen	FA/ISS	20000	30.000999999999998	3		7	0	0	29.94	100000	2000	Scale	0	3.1	0	0.01	1.68	0	0.01	0.048	0	1	1	0	1	3.4819999999999998	3.378	0	1	3.4819999999999998	3.378	1.2059	1.056	1	0.0207	0.2455	0.0502	1	0.9018	0.9496	0.0252	0.2075	0.045	0.24125	0.19902	0.012145999999999999	0.12397999999999999
443	TR1_2_W0001_P0099_T0001_R1_P1_K1_Ch2-Ch1.zen	20150331_STAG1gfpch8_G2G1\MitoSys2\LSM\STAG1-EGFP_G1_14_20h_afterRelease\DE_W0024_P0001\DE_2_W0024_P0001_T0004\TR1_W0001_P0099\TR1_2_W0001_P0099_T0001_R1_P1_K1_Ch2-Ch1.zen	FA/ISS	20000	30.0	3		7	0	0	29.94	100000	2000	Scale	0	3.1	0	0.01	1.68	0	0.01	0.048	0	1	1	0	1	21.329	241.00799999999998	0	1	21.329	241.00799999999998	1.7876	2.7665	1	0.7165	0.9844	0.8392	1	0.9911	0.9956	1.3689	2.7149	0.8355	0.088851	0.037654	0.0014892000000000002	0.0026149999999999997
444	TR1_2_W0001_P0099_T0001_R1_P2_K1_Ch2-Ch1.zen	20150331_STAG1gfpch8_G2G1\MitoSys2\LSM\STAG1-EGFP_G1_14_20h_afterRelease\DE_W0024_P0001\DE_2_W0024_P0001_T0004\TR1_W0001_P0099\TR1_2_W0001_P0099_T0001_R1_P2_K1_Ch2-Ch1.zen	FA/ISS	20000	30.0	3		7	0	0	29.94	100000	2000	Scale	0	3.1	0	0.01	1.68	0	0.01	0.048	0	1	1	0	1	20.285	248.31	0	1	20.285	248.31	2.2538	2.4987	1	0.703	0.9853	0.8318	1	0.992	0.996	1.7409	2.4528	0.8284	0.097701	0.044745	0.0006481	0.0020534000000000004
445	TR1_2_W0001_P0099_T0001_R1_P3_K1_Ch2-Ch1.zen	20150331_STAG1gfpch8_G2G1\MitoSys2\LSM\STAG1-EGFP_G1_14_20h_afterRelease\DE_W0024_P0001\DE_2_W0024_P0001_T0004\TR1_W0001_P0099\TR1_2_W0001_P0099_T0001_R1_P3_K1_Ch2-Ch1.zen	FA/ISS	20000	30.0	3		7	0	0	29.94	100000	2000	Scale	0	3.1	0	0.01	1.68	0	0.01	0.048	0	1	1	0	1	20.369	241.36700000000002	0	1	20.369	241.36700000000002	1.6149	2.0748	1	0.6986	0.9839	0.8289	1	0.9914	0.9957	1.2083	2.0329	0.8253	0.11546	0.022961000000000002	0.007147399999999999	0.0089975
446	TR1_2_W0001_P0099_T0001_R1_P4_K1_Ch2-Ch1.zen	20150331_STAG1gfpch8_G2G1\MitoSys2\LSM\STAG1-EGFP_G1_14_20h_afterRelease\DE_W0024_P0001\DE_2_W0024_P0001_T0004\TR1_W0001_P0099\TR1_2_W0001_P0099_T0001_R1_P4_K1_Ch2-Ch1.zen	FA/ISS	20000	30.000999999999998	3		7	0	0	29.94	100000	2000	Scale	0	3.1	0	0.01	1.68	0	0.01	0.048	0	1	1	0	1	3.72	2.633	0	1	3.72	2.633	1.1749	1.0873	1	0.0297	0.1298	0.0577	1	0.8690000000000001	0.9322	0.0506	0.1056	0.0467	0.19649	0.11177999999999999	0.048958999999999996	0.10099
447	TR1_2_W0001_P0099_T0001_R1_P5_K1_Ch2-Ch1.zen	20150331_STAG1gfpch8_G2G1\MitoSys2\LSM\STAG1-EGFP_G1_14_20h_afterRelease\DE_W0024_P0001\DE_2_W0024_P0001_T0004\TR1_W0001_P0099\TR1_2_W0001_P0099_T0001_R1_P5_K1_Ch2-Ch1.zen	FA/ISS	20000	30.000999999999998	3		7	0	0	29.94	100000	2000	Scale	0	3.1	0	0.01	1.68	0	0.01	0.048	0	1	1	0	1	4.181	2.603	0	1	4.181	2.603	1.1982	1.1347	1	0.0548	0.1119	0.0778	1	0.8521	0.9231	0.0991	0.0965	0.0599	0.13638	0.031597	0.0384	0.039385
448	TR1_2_W0001_P0099_T0001_R1_P6_K1_Ch2-Ch1.zen	20150331_STAG1gfpch8_G2G1\MitoSys2\LSM\STAG1-EGFP_G1_14_20h_afterRelease\DE_W0024_P0001\DE_2_W0024_P0001_T0004\TR1_W0001_P0099\TR1_2_W0001_P0099_T0001_R1_P6_K1_Ch2-Ch1.zen	FA/ISS	20000	30.0	3		7	0	0	29.94	100000	2000	Scale	0	3.1	0	0.01	1.68	0	0.01	0.048	0	1	1	0	1	3.8510000000000004	3.0060000000000002	0	1	3.8510000000000004	3.0060000000000002	1.2692	1.413	1	0.0326	0.1727	0.0724	1	0.8789	0.9375	0.0706	0.2565	0.062	0.12485999999999998	0.032701	0.014158	0.065536
449	TR1_2_W0001_P0124_T0001_R1_P1_K1_Ch2-Ch1.zen	20150331_STAG1gfpch8_G2G1\MitoSys2\LSM\STAG1-EGFP_G1_14_20h_afterRelease\DE_W0024_P0001\DE_2_W0024_P0001_T0005\TR1_W0001_P0124\TR1_2_W0001_P0124_T0001_R1_P1_K1_Ch2-Ch1.zen	FA/ISS	20000	30.0	3		7	0	0	29.94	100000	2000	Scale	0	3.1	0	0.01	1.68	0	0.01	0.048	0	1	1	0	1	17.673	202.41400000000002	0	1	17.673	202.41400000000002	2.3374	2.4891	1	0.6576	0.9815	0.8024	1	0.9914	0.9957	1.7194	2.4341	0.799	0.10452	0.046761000000000004	0.00047409	0.0019607
450	TR1_2_W0001_P0124_T0001_R1_P2_K1_Ch2-Ch1.zen	20150331_STAG1gfpch8_G2G1\MitoSys2\LSM\STAG1-EGFP_G1_14_20h_afterRelease\DE_W0024_P0001\DE_2_W0024_P0001_T0005\TR1_W0001_P0124\TR1_2_W0001_P0124_T0001_R1_P2_K1_Ch2-Ch1.zen	FA/ISS	20000	30.0	3		7	0	0	29.94	100000	2000	Scale	0	3.1	0	0.01	1.68	0	0.01	0.048	0	1	1	0	1	13.784	152.239	0	1	13.784	152.239	1.7852	2.5246	1	0.5758	0.9751	0.7476	1	0.9909	0.9955	1.1497	2.459	0.7442	0.18139	0.046676	0.0021049	0.0024759
451	TR1_2_W0001_P0124_T0001_R1_P3_K1_Ch2-Ch1.zen	20150331_STAG1gfpch8_G2G1\MitoSys2\LSM\STAG1-EGFP_G1_14_20h_afterRelease\DE_W0024_P0001\DE_2_W0024_P0001_T0005\TR1_W0001_P0124\TR1_2_W0001_P0124_T0001_R1_P3_K1_Ch2-Ch1.zen	FA/ISS	20000	30.0	3		7	0	0	29.94	100000	2000	Scale	0	3.1	0	0.01	1.68	0	0.01	0.048	0	1	1	0	1	18.384	196.285	0	1	18.384	196.285	2.73	2.2882	1	0.6659	0.9814	0.8072	1	0.9911	0.9955	2.0443	2.2338	0.8036	0.09639400000000001	0.043164999999999995	0.00045404	0.0026361
452	TR1_2_W0001_P0124_T0001_R1_P4_K1_Ch2-Ch1.zen	20150331_STAG1gfpch8_G2G1\MitoSys2\LSM\STAG1-EGFP_G1_14_20h_afterRelease\DE_W0024_P0001\DE_2_W0024_P0001_T0005\TR1_W0001_P0124\TR1_2_W0001_P0124_T0001_R1_P4_K1_Ch2-Ch1.zen	FA/ISS	20000	30.000999999999998	3	x	7	0	0	29.94	100000	2000	Scale	0	3.1	0	0.01	1.68	0	0.01	0.048	0	1	1	0	1	2.9410000000000003	2.487	0	1	2.9410000000000003	2.487	0.9945	1.0029	1	0.0052	0.1043	-0.0163	1	0.889	0.9429	0.0032	0.0709	-0.0134	0.23234000000000002	0.095077	0.024933	0.052645000000000004
453	TR1_2_W0001_P0124_T0001_R1_P5_K1_Ch2-Ch1.zen	20150331_STAG1gfpch8_G2G1\MitoSys2\LSM\STAG1-EGFP_G1_14_20h_afterRelease\DE_W0024_P0001\DE_2_W0024_P0001_T0005\TR1_W0001_P0124\TR1_2_W0001_P0124_T0001_R1_P5_K1_Ch2-Ch1.zen	FA/ISS	20000	30.0	3		7	0	0	29.94	100000	2000	Scale	0	3.1	0	0.01	1.68	0	0.01	0.048	0	1	1	0	1	4.565	4.111000000000001	0	1	4.565	4.111000000000001	1.197	1.1748	1	0.0973	0.3431	0.1817	1	0.8966	0.9469	0.1537	0.368	0.1654	0.1063	0.036246	0.047452	0.027225
454	TR1_2_W0001_P0124_T0001_R1_P6_K1_Ch2-Ch1.zen	20150331_STAG1gfpch8_G2G1\MitoSys2\LSM\STAG1-EGFP_G1_14_20h_afterRelease\DE_W0024_P0001\DE_2_W0024_P0001_T0005\TR1_W0001_P0124\TR1_2_W0001_P0124_T0001_R1_P6_K1_Ch2-Ch1.zen	FA/ISS	20000	30.0	3		7	0	0	29.94	100000	2000	Scale	0	3.1	0	0.01	1.68	0	0.01	0.048	0	1	1	0	1	2.718	2.503	0	1	2.718	2.503	0.9971	0.9862	1	0.0223	0.107	-0.0464	1	0.8982	0.9477	0.0208	0.0717	-0.039	0.39418000000000003	0.08308600000000001	0.023393	0.056482000000000004
455	TR1_2_W0001_P0050_T0001_R1_P1_K1_Ch2-Ch1.zen	20150331_STAG1gfpch8_G2G1\MitoSys2\LSM\STAG1-EGFP_G1_14_20h_afterRelease\DE_W0025_P0001\DE_2_W0025_P0001_T0002\TR1_W0001_P0050\TR1_2_W0001_P0050_T0001_R1_P1_K1_Ch2-Ch1.zen	FA/ISS	20000	30.0	3		7	0	0	29.94	100000	2000	Scale	0	3.1	0	0.01	1.68	0	0.01	0.048	0	1	1	0	1	18.145	213.73	0	1	18.145	213.73	1.4608	2.0069	1	0.6795	0.9833	0.8172	1	0.9916	0.9958	1.0554	1.9667	0.8137	0.16007000000000002	0.026962	0.0048043	0.0029158
456	TR1_2_W0001_P0050_T0001_R1_P2_K1_Ch2-Ch1.zen	20150331_STAG1gfpch8_G2G1\MitoSys2\LSM\STAG1-EGFP_G1_14_20h_afterRelease\DE_W0025_P0001\DE_2_W0025_P0001_T0002\TR1_W0001_P0050\TR1_2_W0001_P0050_T0001_R1_P2_K1_Ch2-Ch1.zen	FA/ISS	20000	30.0	3		7	0	0	29.94	100000	2000	Scale	0	3.1	0	0.01	1.68	0	0.01	0.048	0	1	1	0	1	16.907	237.52900000000002	0	1	16.907	237.52900000000002	1.239	2.1396	1	0.662	0.9849	0.8072	1	0.9928	0.9964	0.8531	2.1027	0.8043	0.1827	0.035147000000000005	0.0039174	0.0028081
457	TR1_2_W0001_P0050_T0001_R1_P3_K1_Ch2-Ch1.zen	20150331_STAG1gfpch8_G2G1\MitoSys2\LSM\STAG1-EGFP_G1_14_20h_afterRelease\DE_W0025_P0001\DE_2_W0025_P0001_T0002\TR1_W0001_P0050\TR1_2_W0001_P0050_T0001_R1_P3_K1_Ch2-Ch1.zen	FA/ISS	20000	30.0	3		7	0	0	29.94	100000	2000	Scale	0	3.1	0	0.01	1.68	0	0.01	0.048	0	1	1	0	1	18.051	285.675	0	1	18.051	285.675	1.7285	2.3566	1	0.677	0.9874	0.8171	1	0.9937	0.9968	1.2681	2.3217	0.8146	0.14336	0.03984	0.001141	0.0018985
458	TR1_2_W0001_P0050_T0001_R1_P4_K1_Ch2-Ch1.zen	20150331_STAG1gfpch8_G2G1\MitoSys2\LSM\STAG1-EGFP_G1_14_20h_afterRelease\DE_W0025_P0001\DE_2_W0025_P0001_T0002\TR1_W0001_P0050\TR1_2_W0001_P0050_T0001_R1_P4_K1_Ch2-Ch1.zen	FA/ISS	20000	30.0	3	x	7	0	0	29.94	100000	2000	Scale	0	3.1	0	0.01	1.68	0	0.01	0.048	0	1	1	0	1	3.967	3.891	0	1	3.967	3.891	1.1715	1.0781	1	0.0488	0.3175	0.1198	1	0.9042	0.9509	0.0768	0.2944	0.1096	0.083685	0.076763	0.059678999999999996	0.06788999999999999
459	TR1_2_W0001_P0050_T0001_R1_P5_K1_Ch2-Ch1.zen	20150331_STAG1gfpch8_G2G1\MitoSys2\LSM\STAG1-EGFP_G1_14_20h_afterRelease\DE_W0025_P0001\DE_2_W0025_P0001_T0002\TR1_W0001_P0050\TR1_2_W0001_P0050_T0001_R1_P5_K1_Ch2-Ch1.zen	FA/ISS	20000	30.0	3		7	0	0	29.94	100000	2000	Scale	0	3.1	0	0.01	1.68	0	0.01	0.048	0	1	1	0	1	2.865	2.226	0	1	2.865	2.226	0.9931	1.0447	1	0.0102	0.0546	-0.0212	1	0.8794	0.9377	0.0093	0.0367	-0.0156	0.29013	0.05193300000000001	0.010681999999999999	0.033722
460	TR1_2_W0001_P0050_T0001_R1_P6_K1_Ch2-Ch1.zen	20150331_STAG1gfpch8_G2G1\MitoSys2\LSM\STAG1-EGFP_G1_14_20h_afterRelease\DE_W0025_P0001\DE_2_W0025_P0001_T0002\TR1_W0001_P0050\TR1_2_W0001_P0050_T0001_R1_P6_K1_Ch2-Ch1.zen	FA/ISS	20000	30.0	3		7	0	0	29.94	100000	2000	Scale	0	3.1	0	0.01	1.68	0	0.01	0.048	0	1	1	0	1	3.135	2.414	0	1	3.135	2.414	1.1576	1.0339	1	0.0032	0.0927	0.0029	1	0.8794	0.9377	0.0006	0.0636	0.0024	0.25744	0.12580999999999998	0.046808999999999996	0.090455
461	TR1_2_W0001_P0100_T0001_R1_P1_K1_Ch2-Ch1.zen	20150331_STAG1gfpch8_G2G1\MitoSys2\LSM\STAG1-EGFP_G1_14_20h_afterRelease\DE_W0025_P0001\DE_2_W0025_P0001_T0004\TR1_W0001_P0100\TR1_2_W0001_P0100_T0001_R1_P1_K1_Ch2-Ch1.zen	FA/ISS	20000	30.0	3		7	0	0	29.94	100000	2000	Scale	0	3.1	0	0.01	1.68	0	0.01	0.048	0	1	1	0	1	17.021	165.422	0	1	17.021	165.422	1.463	1.8317	1	0.6555	0.9779	0.8003	1	0.9898	0.9949	1.0257	1.7830000000000001	0.7962	0.14424	0.024707	0.0062026	0.0039602
462	TR1_2_W0001_P0100_T0001_R1_P2_K1_Ch2-Ch1.zen	20150331_STAG1gfpch8_G2G1\MitoSys2\LSM\STAG1-EGFP_G1_14_20h_afterRelease\DE_W0025_P0001\DE_2_W0025_P0001_T0004\TR1_W0001_P0100\TR1_2_W0001_P0100_T0001_R1_P2_K1_Ch2-Ch1.zen	FA/ISS	20000	30.0	3		7	0	0	29.94	100000	2000	Scale	0	3.1	0	0.01	1.68	0	0.01	0.048	0	1	1	0	1	14.097000000000001	148.15	0	1	14.097000000000001	148.15	1.7109999999999999	2.6396	1	0.5959	0.975	0.7612	1	0.9903	0.9952	1.1313	2.5705	0.7575	0.13067	0.060716	0.0025285999999999998	0.0030488000000000004
463	TR1_2_W0001_P0100_T0001_R1_P3_K1_Ch2-Ch1.zen	20150331_STAG1gfpch8_G2G1\MitoSys2\LSM\STAG1-EGFP_G1_14_20h_afterRelease\DE_W0025_P0001\DE_2_W0025_P0001_T0004\TR1_W0001_P0100\TR1_2_W0001_P0100_T0001_R1_P3_K1_Ch2-Ch1.zen	FA/ISS	20000	30.0	3		7	0	0	29.94	100000	2000	Scale	0	3.1	0	0.01	1.68	0	0.01	0.048	0	1	1	0	1	14.694	225.392	0	1	14.694	225.392	1.5151	2.3332	1	0.6068	0.9832	0.772	1	0.9933	0.9966	1.0033	2.291	0.7694	0.17239000000000002	0.042523000000000005	0.0040051999999999996	0.0041865
464	TR1_2_W0001_P0100_T0001_R1_P4_K1_Ch2-Ch1.zen	20150331_STAG1gfpch8_G2G1\MitoSys2\LSM\STAG1-EGFP_G1_14_20h_afterRelease\DE_W0025_P0001\DE_2_W0025_P0001_T0004\TR1_W0001_P0100\TR1_2_W0001_P0100_T0001_R1_P4_K1_Ch2-Ch1.zen	FA/ISS	20000	30.0	3		7	0	0	29.94	100000	2000	Scale	0	3.1	0	0.01	1.68	0	0.01	0.048	0	1	1	0	1	3.355	2.912	0	1	3.355	2.912	1.7017	2.4424	1	0.022000000000000002	0.1491	0.0308	1	0.887	0.9418	0.0095	0.4538	0.0294	0.21456999999999998	0.13118	0.071973	0.11782999999999999
465	TR1_2_W0001_P0100_T0001_R1_P5_K1_Ch2-Ch1.zen	20150331_STAG1gfpch8_G2G1\MitoSys2\LSM\STAG1-EGFP_G1_14_20h_afterRelease\DE_W0025_P0001\DE_2_W0025_P0001_T0004\TR1_W0001_P0100\TR1_2_W0001_P0100_T0001_R1_P5_K1_Ch2-Ch1.zen	FA/ISS	20000	30.0	3		7	0	0	29.94	100000	2000	Scale	0	3.1	0	0.01	1.68	0	0.01	0.048	0	1	1	0	1	4.849	3.367	0	1	4.849	3.367	1.3023	1.2292	1	0.124	0.2431	0.1714	1	0.8664	0.9308	0.2181	0.2658	0.1472	0.13731	0.060515	0.019541	0.049347
466	TR1_2_W0001_P0100_T0001_R1_P6_K1_Ch2-Ch1.zen	20150331_STAG1gfpch8_G2G1\MitoSys2\LSM\STAG1-EGFP_G1_14_20h_afterRelease\DE_W0025_P0001\DE_2_W0025_P0001_T0004\TR1_W0001_P0100\TR1_2_W0001_P0100_T0001_R1_P6_K1_Ch2-Ch1.zen	FA/ISS	20000	30.0	3		7	0	0	29.94	100000	2000	Scale	0	3.1	0	0.01	1.68	0	0.01	0.048	0	1	1	0	1	3.1260000000000003	2.197	0	1	3.1260000000000003	2.197	1.0338	1.0002	1	0.0009	0.0569	0.0026	1	0.8683	0.9318	0.0003	0.0275	0.0021	0.1914	0.068066	0.09095299999999999	0.059816999999999995
467	TR1_2_W0001_P0125_T0001_R1_P1_K1_Ch2-Ch1.zen	20150331_STAG1gfpch8_G2G1\MitoSys2\LSM\STAG1-EGFP_G1_14_20h_afterRelease\DE_W0025_P0001\DE_2_W0025_P0001_T0005\TR1_W0001_P0125\TR1_2_W0001_P0125_T0001_R1_P1_K1_Ch2-Ch1.zen	FA/ISS	20000	30.0	3		7	0	0	29.94	100000	2000	Scale	0	3.1	0	0.01	1.68	0	0.01	0.048	0	1	1	0	1	12.495999999999999	234.543	0	1	12.495999999999999	234.543	1.6221	2.0264	1	0.5535	0.9847	0.7374	1	0.9947	0.9974	1.0076	1.9927	0.7355	0.14052	0.038949	0.0009027999999999998	0.0015594
468	TR1_2_W0001_P0125_T0001_R1_P2_K1_Ch2-Ch1.zen	20150331_STAG1gfpch8_G2G1\MitoSys2\LSM\STAG1-EGFP_G1_14_20h_afterRelease\DE_W0025_P0001\DE_2_W0025_P0001_T0005\TR1_W0001_P0125\TR1_2_W0001_P0125_T0001_R1_P2_K1_Ch2-Ch1.zen	FA/ISS	20000	30.0	3		7	0	0	29.94	100000	2000	Scale	0	3.1	0	0.01	1.68	0	0.01	0.048	0	1	1	0	1	12.457	200.68900000000002	0	1	12.457	200.68900000000002	1.6858	2.0825	1	0.5559	0.9823	0.7382	1	0.9939	0.9969	1.0581	2.0429	0.7359	0.14827	0.066233	0.00079975	0.0022957
469	TR1_2_W0001_P0125_T0001_R1_P3_K1_Ch2-Ch1.zen	20150331_STAG1gfpch8_G2G1\MitoSys2\LSM\STAG1-EGFP_G1_14_20h_afterRelease\DE_W0025_P0001\DE_2_W0025_P0001_T0005\TR1_W0001_P0125\TR1_2_W0001_P0125_T0001_R1_P3_K1_Ch2-Ch1.zen	FA/ISS	20000	30.0	3		7	0	0	29.94	100000	2000	Scale	0	3.1	0	0.01	1.68	0	0.01	0.048	0	1	1	0	1	14.575	317.865	0	1	14.575	317.865	2.1606	2.5917	1	0.6044	0.9884	0.7718	1	0.9954	0.9977	1.4877	2.5588	0.77	0.11506	0.055039	0.00056513	0.0014959
470	TR1_2_W0001_P0125_T0001_R1_P4_K1_Ch2-Ch1.zen	20150331_STAG1gfpch8_G2G1\MitoSys2\LSM\STAG1-EGFP_G1_14_20h_afterRelease\DE_W0025_P0001\DE_2_W0025_P0001_T0005\TR1_W0001_P0125\TR1_2_W0001_P0125_T0001_R1_P4_K1_Ch2-Ch1.zen	FA/ISS	20000	30.0	3		7	0	0	29.94	100000	2000	Scale	0	3.1	0	0.01	1.68	0	0.01	0.048	0	1	1	0	1	3.1489999999999996	2.4130000000000003	0	1	3.1489999999999996	2.4130000000000003	1.0459	1.1091	1	0.0008	0.0903	0.0039	1	0.8783	0.9372	0.0007	0.0807	0.0031	0.10645999999999999	0.07069600000000001	0.011258	0.06989400000000001
471	TR1_2_W0001_P0125_T0001_R1_P5_K1_Ch2-Ch1.zen	20150331_STAG1gfpch8_G2G1\MitoSys2\LSM\STAG1-EGFP_G1_14_20h_afterRelease\DE_W0025_P0001\DE_2_W0025_P0001_T0005\TR1_W0001_P0125\TR1_2_W0001_P0125_T0001_R1_P5_K1_Ch2-Ch1.zen	FA/ISS	20000	30.0	3		7	0	0	29.94	100000	2000	Scale	0	3.1	0	0.01	1.68	0	0.01	0.048	0	1	1	0	1	3.695	3.455	0	1	3.695	3.455	1.1404	1.2396	1	0.0212	0.2494	0.0685	1	0.8999	0.9486	0.036000000000000004	0.3016	0.0616	0.10265	0.044876	0.04013	0.037549
472	TR1_2_W0001_P0125_T0001_R1_P6_K1_Ch2-Ch1.zen	20150331_STAG1gfpch8_G2G1\MitoSys2\LSM\STAG1-EGFP_G1_14_20h_afterRelease\DE_W0025_P0001\DE_2_W0025_P0001_T0005\TR1_W0001_P0125\TR1_2_W0001_P0125_T0001_R1_P6_K1_Ch2-Ch1.zen	FA/ISS	20000	30.000999999999998	3		7	0	0	29.94	100000	2000	Scale	0	3.1	0	0.01	1.68	0	0.01	0.048	0	1	1	0	1	3.07	2.391	0	1	3.07	2.391	1.013	1.0464	1	0.0007	0.0849	-0.0041	1	0.8799	0.938	0.0	0.0628	-0.0032	0.19776	0.05089	0.023312	0.063025
473	TR1_2_W0001_P0001_T0001_R1_P1_K1_Ch2-Ch1.zen	20150331_STAG1gfpch8_G2G1\MitoSys2\LSM\STAG1-EGFP_G2_8_9h_afterRelease\DE_W0001_P0001\DE_2_W0001_P0001_T0001\TR1_W0001_P0001\TR1_2_W0001_P0001_T0001_R1_P1_K1_Ch2-Ch1.zen	FA/ISS	20000	30.0	3		7	0	0	29.94	100000	2000	Scale	0	3.1	0	0.01	1.68	0	0.01	0.048	0	1	1	0	1	26.984	463.94699999999995	0	1	26.984	463.94699999999995	1.8907	2.0153	1	0.7678	0.992	0.8725	1	0.9943	0.9972	1.5397	1.9915	0.87	0.09446	0.026405	0.0016614000000000002	0.0021605
474	TR1_2_W0001_P0001_T0001_R1_P2_K1_Ch2-Ch1.zen	20150331_STAG1gfpch8_G2G1\MitoSys2\LSM\STAG1-EGFP_G2_8_9h_afterRelease\DE_W0001_P0001\DE_2_W0001_P0001_T0001\TR1_W0001_P0001\TR1_2_W0001_P0001_T0001_R1_P2_K1_Ch2-Ch1.zen	FA/ISS	20000	30.0	3		7	0	0	29.94	100000	2000	Scale	0	3.1	0	0.01	1.68	0	0.01	0.048	0	1	1	0	1	21.728	329.645	0	1	21.728	329.645	1.5435	1.6865	1	0.7084	0.9886	0.8367	1	0.9937	0.9968	1.1631	1.6605	0.8340000000000001	0.13919	0.023321	0.01086	0.010248
475	TR1_2_W0001_P0001_T0001_R1_P3_K1_Ch2-Ch1.zen	20150331_STAG1gfpch8_G2G1\MitoSys2\LSM\STAG1-EGFP_G2_8_9h_afterRelease\DE_W0001_P0001\DE_2_W0001_P0001_T0001\TR1_W0001_P0001\TR1_2_W0001_P0001_T0001_R1_P3_K1_Ch2-Ch1.zen	FA/ISS	20000	30.0	3		7	0	0	29.94	100000	2000	Scale	0	3.1	0	0.01	1.68	0	0.01	0.048	0	1	1	0	1	23.055999999999997	337.76199999999994	0	1	23.055999999999997	337.76199999999994	1.7453	2.4477	1	0.7402	0.9889	0.8553	1	0.993	0.9965	1.3757	2.4124	0.8523	0.1046	0.026749000000000002	0.0023349	0.0015756
476	TR1_2_W0001_P0001_T0001_R1_P4_K1_Ch2-Ch1.zen	20150331_STAG1gfpch8_G2G1\MitoSys2\LSM\STAG1-EGFP_G2_8_9h_afterRelease\DE_W0001_P0001\DE_2_W0001_P0001_T0001\TR1_W0001_P0001\TR1_2_W0001_P0001_T0001_R1_P4_K1_Ch2-Ch1.zen	FA/ISS	20000	30.0	3		7	0	0	29.94	100000	2000	Scale	0	3.1	0	0.01	1.68	0	0.01	0.048	0	1	1	0	1	3.266	4.218999999999999	0	1	3.266	4.218999999999999	0.9815	1.0604	1	0.0102	0.3573	0.0249	1	0.9259999999999999	0.9623	0.0007	0.3444	0.0231	0.24323000000000003	0.15617	0.05360499999999999	0.092998
477	TR1_2_W0001_P0001_T0001_R1_P5_K1_Ch2-Ch1.zen	20150331_STAG1gfpch8_G2G1\MitoSys2\LSM\STAG1-EGFP_G2_8_9h_afterRelease\DE_W0001_P0001\DE_2_W0001_P0001_T0001\TR1_W0001_P0001\TR1_2_W0001_P0001_T0001_R1_P5_K1_Ch2-Ch1.zen	FA/ISS	20000	30.0	3		7	0	0	29.94	100000	2000	Scale	0	3.1	0	0.01	1.68	0	0.01	0.048	0	1	1	0	1	3.8169999999999997	5.904	0	1	3.8169999999999997	5.904	1.2051	1.0774	1	0.0328	0.5065	0.12	1	0.9390000000000001	0.9690000000000001	0.0604	0.5114	0.1147	0.13602999999999998	0.027576999999999997	0.02468	0.014393000000000001
478	TR1_2_W0001_P0001_T0001_R1_P6_K1_Ch2-Ch1.zen	20150331_STAG1gfpch8_G2G1\MitoSys2\LSM\STAG1-EGFP_G2_8_9h_afterRelease\DE_W0001_P0001\DE_2_W0001_P0001_T0001\TR1_W0001_P0001\TR1_2_W0001_P0001_T0001_R1_P6_K1_Ch2-Ch1.zen	FA/ISS	20000	30.000999999999998	3		7	0	0	29.94	100000	2000	Scale	0	3.1	0	0.01	1.68	0	0.01	0.048	0	1	1	0	1	2.8930000000000002	4.525	0	1	2.8930000000000002	4.525	1.06	1.0270000000000001	1	0.0073	0.395	-0.0513	1	0.9397	0.9694	0.0018	0.3723	-0.0488	0.22328	0.09471399999999999	0.040520999999999995	0.020822999999999998
479	TR1_2_W0001_P0002_T0001_R1_P1_K1_Ch2-Ch1.zen	20150331_STAG1gfpch8_G2G1\MitoSys2\LSM\STAG1-EGFP_G2_8_9h_afterRelease\DE_W0002_P0001\DE_2_W0002_P0001_T0001\TR1_W0001_P0002\TR1_2_W0001_P0002_T0001_R1_P1_K1_Ch2-Ch1.zen	FA/ISS	20000	30.0	3		7	0	0	29.94	100000	2000	Scale	0	3.1	0	0.01	1.68	0	0.01	0.048	0	1	1	0	1	26.495	209.104	0	1	26.495	209.104	2.1582	2.1205	1	0.7665	0.9826	0.8677	1	0.9877	0.9938	1.7727	2.0659	0.8622	0.10898	0.023843	0.002111	0.0014171
480	TR1_2_W0001_P0002_T0001_R1_P2_K1_Ch2-Ch1.zen	20150331_STAG1gfpch8_G2G1\MitoSys2\LSM\STAG1-EGFP_G2_8_9h_afterRelease\DE_W0002_P0001\DE_2_W0002_P0001_T0001\TR1_W0001_P0002\TR1_2_W0001_P0002_T0001_R1_P2_K1_Ch2-Ch1.zen	FA/ISS	20000	30.0	3		7	0	0	29.94	100000	2000	Scale	0	3.1	0	0.01	1.68	0	0.01	0.048	0	1	1	0	1	23.288	196.079	0	1	23.288	196.079	2.0544	2.0391	1	0.7381	0.9822	0.851	1	0.9886	0.9943	1.6305	1.9886	0.846	0.10533	0.040036	0.0028071999999999997	0.0022814
481	TR1_2_W0001_P0002_T0001_R1_P3_K1_Ch2-Ch1.zen	20150331_STAG1gfpch8_G2G1\MitoSys2\LSM\STAG1-EGFP_G2_8_9h_afterRelease\DE_W0002_P0001\DE_2_W0002_P0001_T0001\TR1_W0001_P0002\TR1_2_W0001_P0002_T0001_R1_P3_K1_Ch2-Ch1.zen	FA/ISS	20000	30.0	3		7	0	0	29.94	100000	2000	Scale	0	3.1	0	0.01	1.68	0	0.01	0.048	0	1	1	0	1	24.256999999999998	231.299	0	1	24.256999999999998	231.299	1.6951	1.7403	1	0.732	0.9836	0.8483	1	0.99	0.995	1.3206	1.6999	0.8440000000000001	0.11504	0.018519	0.0113	0.011214
482	TR1_2_W0001_P0002_T0001_R1_P4_K1_Ch2-Ch1.zen	20150331_STAG1gfpch8_G2G1\MitoSys2\LSM\STAG1-EGFP_G2_8_9h_afterRelease\DE_W0002_P0001\DE_2_W0002_P0001_T0001\TR1_W0001_P0002\TR1_2_W0001_P0002_T0001_R1_P4_K1_Ch2-Ch1.zen	FA/ISS	20000	30.0	3		7	0	0	29.94	100000	2000	Scale	0	3.1	0	0.01	1.68	0	0.01	0.048	0	1	1	0	1	2.6689999999999996	2.472	0	1	2.6689999999999996	2.472	0.9923	1.0185	1	0.0323	0.1026	-0.0514	1	0.8983	0.9478	0.0291	0.0758	-0.043	0.34973000000000004	0.16652999999999998	0.06341000000000001	0.09223200000000001
483	TR1_2_W0001_P0002_T0001_R1_P5_K1_Ch2-Ch1.zen	20150331_STAG1gfpch8_G2G1\MitoSys2\LSM\STAG1-EGFP_G2_8_9h_afterRelease\DE_W0002_P0001\DE_2_W0002_P0001_T0001\TR1_W0001_P0002\TR1_2_W0001_P0002_T0001_R1_P5_K1_Ch2-Ch1.zen	FA/ISS	20000	30.0	3		7	0	0	29.94	100000	2000	Scale	0	3.1	0	0.01	1.68	0	0.01	0.048	0	1	1	0	1	3.734	8.184	0	1	3.734	8.184	1.36	1.0401	1	0.0296	0.6302	0.1223	1	0.9566	0.9781	0.0758	0.6205	0.1187	0.13333	0.10949	0.004213000000000001	0.039141
484	TR1_2_W0001_P0002_T0001_R1_P6_K1_Ch2-Ch1.zen	20150331_STAG1gfpch8_G2G1\MitoSys2\LSM\STAG1-EGFP_G2_8_9h_afterRelease\DE_W0002_P0001\DE_2_W0002_P0001_T0001\TR1_W0001_P0002\TR1_2_W0001_P0002_T0001_R1_P6_K1_Ch2-Ch1.zen	FA/ISS	20000	30.0	3		7	0	0	29.94	100000	2000	Scale	0	3.1	0	0.01	1.68	0	0.01	0.048	0	1	1	0	1	3.513	5.825	0	1	3.513	5.825	1.2125	0.9998	1	0.0152	0.5052	0.0786	1	0.9428	0.971	0.0344	0.46	0.0753	0.14262	0.098241	-0.006781000000000001	0.03635
485	TR1_2_W0001_P0003_T0001_R1_P1_K1_Ch2-Ch1.zen	20150331_STAG1gfpch8_G2G1\MitoSys2\LSM\STAG1-EGFP_G2_8_9h_afterRelease\DE_W0003_P0001\DE_2_W0003_P0001_T0001\TR1_W0001_P0003\TR1_2_W0001_P0003_T0001_R1_P1_K1_Ch2-Ch1.zen	FA/ISS	20000	30.0	3		7	0	0	29.94	100000	2000	Scale	0	3.1	0	0.01	1.68	0	0.01	0.048	0	1	1	0	1	22.656	276.334	0	1	22.656	276.334	1.3797	1.807	1	0.7333	0.9865	0.8504	1	0.9917	0.9958	1.0561	1.7742	0.8468	0.12364000000000001	0.021488999999999998	0.0067486	0.0066206
486	TR1_2_W0001_P0003_T0001_R1_P2_K1_Ch2-Ch1.zen	20150331_STAG1gfpch8_G2G1\MitoSys2\LSM\STAG1-EGFP_G2_8_9h_afterRelease\DE_W0003_P0001\DE_2_W0003_P0001_T0001\TR1_W0001_P0003\TR1_2_W0001_P0003_T0001_R1_P2_K1_Ch2-Ch1.zen	FA/ISS	20000	30.0	3		7	0	0	29.94	100000	2000	Scale	0	3.1	0	0.01	1.68	0	0.01	0.048	0	1	1	0	1	23.345	279.664	0	1	23.345	279.664	2.3411	3.0515	1	0.7371	0.9861	0.8521	1	0.9914	0.9957	1.8732	2.9978	0.8485	0.09807300000000001	0.04804	0.0017736	0.0016180999999999997
487	TR1_2_W0001_P0003_T0001_R1_P3_K1_Ch2-Ch1.zen	20150331_STAG1gfpch8_G2G1\MitoSys2\LSM\STAG1-EGFP_G2_8_9h_afterRelease\DE_W0003_P0001\DE_2_W0003_P0001_T0001\TR1_W0001_P0003\TR1_2_W0001_P0003_T0001_R1_P3_K1_Ch2-Ch1.zen	FA/ISS	20000	30.0	3		7	0	0	29.94	100000	2000	Scale	0	3.1	0	0.01	1.68	0	0.01	0.048	0	1	1	0	1	20.14	270.823	0	1	20.14	270.823	1.3919	1.7977	1	0.7042	0.9863	0.8332	1	0.9925	0.9962	1.0296	1.7658	0.83	0.11174	0.021305	0.0078152	0.0066142
488	TR1_2_W0001_P0003_T0001_R1_P4_K1_Ch2-Ch1.zen	20150331_STAG1gfpch8_G2G1\MitoSys2\LSM\STAG1-EGFP_G2_8_9h_afterRelease\DE_W0003_P0001\DE_2_W0003_P0001_T0001\TR1_W0001_P0003\TR1_2_W0001_P0003_T0001_R1_P4_K1_Ch2-Ch1.zen	FA/ISS	20000	30.0	3	x	7	0	0	29.94	100000	2000	Scale	0	3.1	0	0.01	1.68	0	0.01	0.048	0	1	1	0	1	3.833	4.923	0	1	3.833	4.923	2.359	3.8231	1	0.055999999999999994	0.3659	0.0966	1	0.9205	0.9594	0.1123	1.6845	0.0924	0.16030999999999998	0.18224	0.078181	0.14093
489	TR1_2_W0001_P0003_T0001_R1_P5_K1_Ch2-Ch1.zen	20150331_STAG1gfpch8_G2G1\MitoSys2\LSM\STAG1-EGFP_G2_8_9h_afterRelease\DE_W0003_P0001\DE_2_W0003_P0001_T0001\TR1_W0001_P0003\TR1_2_W0001_P0003_T0001_R1_P5_K1_Ch2-Ch1.zen	FA/ISS	20000	30.0	3	x	7	0	0	29.94	100000	2000	Scale	0	3.1	0	0.01	1.68	0	0.01	0.048	0	1	1	0	1	3.955	4.437	0	1	3.955	4.437	1.1907	1.1593	1	0.0429	0.3666	0.121	1	0.9142	0.9561	0.0738	0.3927	0.1125	0.13042	0.049427	0.050281	0.048304
490	TR1_2_W0001_P0003_T0001_R1_P6_K1_Ch2-Ch1.zen	20150331_STAG1gfpch8_G2G1\MitoSys2\LSM\STAG1-EGFP_G2_8_9h_afterRelease\DE_W0003_P0001\DE_2_W0003_P0001_T0001\TR1_W0001_P0003\TR1_2_W0001_P0003_T0001_R1_P6_K1_Ch2-Ch1.zen	FA/ISS	20000	30.000999999999998	3		7	0	0	29.94	100000	2000	Scale	0	3.1	0	0.01	1.68	0	0.01	0.048	0	1	1	0	1	3.758	4.419	0	1	3.758	4.419	1.5067	1.1436	1	0.0348	0.3817	0.1008	1	0.9198	0.9591	0.0996	0.4018	0.094	0.08541499999999999	0.14439000000000002	0.032766	0.098814
491	TR1_2_W0001_P0004_T0001_R1_P1_K1_Ch2-Ch1.zen	20150331_STAG1gfpch8_G2G1\MitoSys2\LSM\STAG1-EGFP_G2_8_9h_afterRelease\DE_W0004_P0001\DE_2_W0004_P0001_T0001\TR1_W0001_P0004\TR1_2_W0001_P0004_T0001_R1_P1_K1_Ch2-Ch1.zen	FA/ISS	20000	30.0	3		7	0	0	29.94	100000	2000	Scale	0	3.1	0	0.01	1.68	0	0.01	0.048	0	1	1	0	1	20.011	100.28	0	1	20.011	100.28	1.5683	2.0652	1	0.7035	0.9639	0.8231	1	0.9802	0.9901	1.1721	1.9713	0.8148	0.15145	0.039697	0.0024411999999999997	0.0026021
492	TR1_2_W0001_P0004_T0001_R1_P2_K1_Ch2-Ch1.zen	20150331_STAG1gfpch8_G2G1\MitoSys2\LSM\STAG1-EGFP_G2_8_9h_afterRelease\DE_W0004_P0001\DE_2_W0004_P0001_T0001\TR1_W0001_P0004\TR1_2_W0001_P0004_T0001_R1_P2_K1_Ch2-Ch1.zen	FA/ISS	20000	30.0	3		7	0	0	29.94	100000	2000	Scale	0	3.1	0	0.01	1.68	0	0.01	0.048	0	1	1	0	1	20.713	137.42700000000002	0	1	20.713	137.42700000000002	1.32	1.5273	1	0.71	0.9739	0.8315	1	0.9853	0.9926	0.9784	1.4727	0.8252	0.13058	0.019308000000000002	0.0092863	0.0055215
493	TR1_2_W0001_P0004_T0001_R1_P3_K1_Ch2-Ch1.zen	20150331_STAG1gfpch8_G2G1\MitoSys2\LSM\STAG1-EGFP_G2_8_9h_afterRelease\DE_W0004_P0001\DE_2_W0004_P0001_T0001\TR1_W0001_P0004\TR1_2_W0001_P0004_T0001_R1_P3_K1_Ch2-Ch1.zen	FA/ISS	20000	30.0	3		7	0	0	29.94	100000	2000	Scale	0	3.1	0	0.01	1.68	0	0.01	0.048	0	1	1	0	1	12.318	81.244	0	1	12.318	81.244	1.1391	1.2644	1	0.5551	0.9576	0.7287	1	0.9851	0.9925	0.6561	1.1986	0.7232	0.13488	0.011444	0.0032939	0.0022101
494	TR1_2_W0001_P0004_T0001_R1_P4_K1_Ch2-Ch1.zen	20150331_STAG1gfpch8_G2G1\MitoSys2\LSM\STAG1-EGFP_G2_8_9h_afterRelease\DE_W0004_P0001\DE_2_W0004_P0001_T0001\TR1_W0001_P0004\TR1_2_W0001_P0004_T0001_R1_P4_K1_Ch2-Ch1.zen	FA/ISS	20000	30.0	3	x	7	0	0	29.94	100000	2000	Scale	0	3.1	0	0.01	1.68	0	0.01	0.048	0	1	1	0	1	1.9280000000000002	1.855	0	1	1.9280000000000002	1.855	1.0126	1.0143	1	0.3709	0.0092	-0.0577	1	0.9022	0.9499	0.3628	0.0026	-0.0272	0.063297	0.11921	0.0465	0.097988
495	TR1_2_W0001_P0004_T0001_R1_P5_K1_Ch2-Ch1.zen	20150331_STAG1gfpch8_G2G1\MitoSys2\LSM\STAG1-EGFP_G2_8_9h_afterRelease\DE_W0004_P0001\DE_2_W0004_P0001_T0001\TR1_W0001_P0004\TR1_2_W0001_P0004_T0001_R1_P5_K1_Ch2-Ch1.zen	FA/ISS	20000	30.0	3		7	0	0	29.94	100000	2000	Scale	0	3.1	0	0.01	1.68	0	0.01	0.048	0	1	1	0	1	3.1439999999999997	2.358	0	1	3.1439999999999997	2.358	1.1975	1.1533	1	0.0091	0.0639	-0.002	1	0.8729	0.9343	-0.0054	0.0582	-0.0007	0.16095	0.043105000000000004	0.0029222	0.060917
496	TR1_2_W0001_P0004_T0001_R1_P6_K1_Ch2-Ch1.zen	20150331_STAG1gfpch8_G2G1\MitoSys2\LSM\STAG1-EGFP_G2_8_9h_afterRelease\DE_W0004_P0001\DE_2_W0004_P0001_T0001\TR1_W0001_P0004\TR1_2_W0001_P0004_T0001_R1_P6_K1_Ch2-Ch1.zen	FA/ISS	20000	30.0	3		7	0	0	29.94	100000	2000	Scale	0	3.1	0	0.01	1.68	0	0.01	0.048	0	1	1	0	1	3.065	2.2569999999999997	0	1	3.065	2.2569999999999997	1.0063	1.1152	1	0.0047	0.0634	-0.002	1	0.8723	0.934	0.0002	0.054000000000000006	-0.0012	0.19855	0.10221000000000001	0.00029036	0.0615
497	TR1_2_W0001_P0005_T0001_R1_P1_K1_Ch2-Ch1.zen	20150331_STAG1gfpch8_G2G1\MitoSys2\LSM\STAG1-EGFP_G2_8_9h_afterRelease\DE_W0005_P0001\DE_2_W0005_P0001_T0001\TR1_W0001_P0005\TR1_2_W0001_P0005_T0001_R1_P1_K1_Ch2-Ch1.zen	FA/ISS	20000	30.0	3		7	0	0	29.94	100000	2000	Scale	0	3.1	0	0.01	1.68	0	0.01	0.048	0	1	1	0	1	18.037	393.49300000000005	0	1	18.037	393.49300000000005	1.6494	1.953	1	0.6756	0.9909	0.8178	1	0.9955	0.9977	1.202	1.9309	0.8159	0.10605	0.029812	0.0010735	0.0010994000000000002
498	TR1_2_W0001_P0005_T0001_R1_P2_K1_Ch2-Ch1.zen	20150331_STAG1gfpch8_G2G1\MitoSys2\LSM\STAG1-EGFP_G2_8_9h_afterRelease\DE_W0005_P0001\DE_2_W0005_P0001_T0001\TR1_W0001_P0005\TR1_2_W0001_P0005_T0001_R1_P2_K1_Ch2-Ch1.zen	FA/ISS	20000	30.0	3		7	0	0	29.94	100000	2000	Scale	0	3.1	0	0.01	1.68	0	0.01	0.048	0	1	1	0	1	19.261	464.056	0	1	19.261	464.056	2.1832	2.5159	1	0.6836	0.992	0.8225	1	0.9959	0.998	1.6393	2.4916	0.8208	0.09942999999999999	0.058174000000000003	0.00074047	0.0010168
499	TR1_2_W0001_P0005_T0001_R1_P3_K1_Ch2-Ch1.zen	20150331_STAG1gfpch8_G2G1\MitoSys2\LSM\STAG1-EGFP_G2_8_9h_afterRelease\DE_W0005_P0001\DE_2_W0005_P0001_T0001\TR1_W0001_P0005\TR1_2_W0001_P0005_T0001_R1_P3_K1_Ch2-Ch1.zen	FA/ISS	20000	30.0	3		7	0	0	29.94	100000	2000	Scale	0	3.1	0	0.01	1.68	0	0.01	0.048	0	1	1	0	1	20.925	529.626	0	1	20.925	529.626	1.8793	2.6166	1	0.7097	0.9928	0.8388	1	0.996	0.998	1.4373	2.5934	0.8371	0.073397	0.028932	0.00061366	0.0011429
500	TR1_2_W0001_P0005_T0001_R1_P4_K1_Ch2-Ch1.zen	20150331_STAG1gfpch8_G2G1\MitoSys2\LSM\STAG1-EGFP_G2_8_9h_afterRelease\DE_W0005_P0001\DE_2_W0005_P0001_T0001\TR1_W0001_P0005\TR1_2_W0001_P0005_T0001_R1_P4_K1_Ch2-Ch1.zen	FA/ISS	20000	30.0	3	n	7	0	0	29.94	100000	2000	Scale	0	3.1	0	0.01	1.68	0	0.01	0.048	0	1	1	0	1	3.988	3.553	0	1	3.988	3.553	1.0997	1.0978	1	0.0464	0.272	0.11199999999999999	1	0.8944	0.9457	0.0671	0.2611	0.1003	0.042991	0.022124	0.07978099999999999	0.040126
501	TR1_2_W0001_P0005_T0001_R1_P5_K1_Ch2-Ch1.zen	20150331_STAG1gfpch8_G2G1\MitoSys2\LSM\STAG1-EGFP_G2_8_9h_afterRelease\DE_W0005_P0001\DE_2_W0005_P0001_T0001\TR1_W0001_P0005\TR1_2_W0001_P0005_T0001_R1_P5_K1_Ch2-Ch1.zen	FA/ISS	20000	30.0	3		7	0	0	29.94	100000	2000	Scale	0	3.1	0	0.01	1.68	0	0.01	0.048	0	1	1	0	1	3.9219999999999997	4.349	0	1	3.9219999999999997	4.349	1.2231	1.1528	1	0.0353	0.3673	0.1103	1	0.9161	0.9571	0.0713	0.3965	0.1026	0.10126	0.060163	0.018569	0.015642
502	TR1_2_W0001_P0005_T0001_R1_P6_K1_Ch2-Ch1.zen	20150331_STAG1gfpch8_G2G1\MitoSys2\LSM\STAG1-EGFP_G2_8_9h_afterRelease\DE_W0005_P0001\DE_2_W0005_P0001_T0001\TR1_W0001_P0005\TR1_2_W0001_P0005_T0001_R1_P6_K1_Ch2-Ch1.zen	FA/ISS	20000	30.0	3		7	0	0	29.94	100000	2000	Scale	0	3.1	0	0.01	1.68	0	0.01	0.048	0	1	1	0	1	3.085	4.415	0	1	3.085	4.415	1.0246	0.9861	1	0.0006	0.3845	-0.0119	1	0.9347	0.9668	-0.0001	0.3357	-0.0113	0.11408	0.050491	0.02195	0.025343
503	TR1_2_W0001_P0006_T0001_R1_P1_K1_Ch2-Ch1.zen	20150331_STAG1gfpch8_G2G1\MitoSys2\LSM\STAG1-EGFP_G2_8_9h_afterRelease\DE_W0006_P0001\DE_2_W0006_P0001_T0001\TR1_W0001_P0006\TR1_2_W0001_P0006_T0001_R1_P1_K1_Ch2-Ch1.zen	FA/ISS	20000	30.0	3		7	0	0	29.94	100000	2000	Scale	0	3.1	0	0.01	1.68	0	0.01	0.048	0	1	1	0	1	20.557	290.944	0	1	20.557	290.944	1.7556	2.2261	1	0.7048	0.9869	0.8336	1	0.9929	0.9964	1.3306	2.1894	0.8307	0.12397999999999999	0.033223	0.0027513999999999998	0.0026168000000000003
504	TR1_2_W0001_P0006_T0001_R1_P2_K1_Ch2-Ch1.zen	20150331_STAG1gfpch8_G2G1\MitoSys2\LSM\STAG1-EGFP_G2_8_9h_afterRelease\DE_W0006_P0001\DE_2_W0006_P0001_T0001\TR1_W0001_P0006\TR1_2_W0001_P0006_T0001_R1_P2_K1_Ch2-Ch1.zen	FA/ISS	20000	30.0	3	n	7	0	0	29.94	100000	2000	Scale	0	3.1	0	0.01	1.68	0	0.01	0.048	0	1	1	0	1	15.222999999999999	189.166	0	1	15.222999999999999	189.166	1.7977	1.7826	1	0.5861	0.9797	0.7567	1	0.9923	0.9962	1.1818	1.74	0.7537	0.17232	0.030933999999999996	0.010926	0.013885
505	TR1_2_W0001_P0006_T0001_R1_P3_K1_Ch2-Ch1.zen	20150331_STAG1gfpch8_G2G1\MitoSys2\LSM\STAG1-EGFP_G2_8_9h_afterRelease\DE_W0006_P0001\DE_2_W0006_P0001_T0001\TR1_W0001_P0006\TR1_2_W0001_P0006_T0001_R1_P3_K1_Ch2-Ch1.zen	FA/ISS	20000	30.0	3	n	7	0	0	29.94	100000	2000	Scale	0	3.1	0	0.01	1.68	0	0.01	0.048	0	1	1	0	1	15.739	210.61700000000002	0	1	15.739	210.61700000000002	1.7183	2.3607	1	0.6251	0.9819	0.7827	1	0.9924	0.9962	1.1822	2.313	0.7798	0.16204000000000002	0.040324	0.0036756000000000002	0.0039841
506	TR1_2_W0001_P0006_T0001_R1_P4_K1_Ch2-Ch1.zen	20150331_STAG1gfpch8_G2G1\MitoSys2\LSM\STAG1-EGFP_G2_8_9h_afterRelease\DE_W0006_P0001\DE_2_W0006_P0001_T0001\TR1_W0001_P0006\TR1_2_W0001_P0006_T0001_R1_P4_K1_Ch2-Ch1.zen	FA/ISS	20000	30.0	3		7	0	0	29.94	100000	2000	Scale	0	3.1	0	0.01	1.68	0	0.01	0.048	0	1	1	0	1	3.0239999999999996	3.549	0	1	3.0239999999999996	3.549	1.0083	1.0291	1	0.0032	0.2771	-0.0144	1	0.9194	0.9588	0.0006	0.2493	-0.0133	0.2911	0.081058	0.038706	0.042814
507	TR1_2_W0001_P0006_T0001_R1_P5_K1_Ch2-Ch1.zen	20150331_STAG1gfpch8_G2G1\MitoSys2\LSM\STAG1-EGFP_G2_8_9h_afterRelease\DE_W0006_P0001\DE_2_W0006_P0001_T0001\TR1_W0001_P0006\TR1_2_W0001_P0006_T0001_R1_P5_K1_Ch2-Ch1.zen	FA/ISS	20000	30.0	3		7	0	0	29.94	100000	2000	Scale	0	3.1	0	0.01	1.68	0	0.01	0.048	0	1	1	0	1	3.217	5.141	0	1	3.217	5.141	1.1578	1.0445	1	0.0027	0.4502	0.0102	1	0.9413	0.9702	0.0021	0.4366	0.0097	0.1406	0.025216	0.041572000000000005	0.021481
508	TR1_2_W0001_P0006_T0001_R1_P6_K1_Ch2-Ch1.zen	20150331_STAG1gfpch8_G2G1\MitoSys2\LSM\STAG1-EGFP_G2_8_9h_afterRelease\DE_W0006_P0001\DE_2_W0006_P0001_T0001\TR1_W0001_P0006\TR1_2_W0001_P0006_T0001_R1_P6_K1_Ch2-Ch1.zen	FA/ISS	20000	30.000999999999998	3		7	0	0	29.94	100000	2000	Scale	0	3.1	0	0.01	1.68	0	0.01	0.048	0	1	1	0	1	3.908	3.76	0	1	3.908	3.76	1.5686	1.2611	1	0.0428	0.3028	0.107	1	0.9028	0.9502	0.1393	0.3649	0.0973	0.091568	0.098099	0.040676	0.080261
509	TR1_2_W0001_P0007_T0001_R1_P1_K1_Ch2-Ch1.zen	20150331_STAG1gfpch8_G2G1\MitoSys2\LSM\STAG1-EGFP_G2_8_9h_afterRelease\DE_W0007_P0001\DE_2_W0007_P0001_T0001\TR1_W0001_P0007\TR1_2_W0001_P0007_T0001_R1_P1_K1_Ch2-Ch1.zen	FA/ISS	20000	30.0	3		7	0	0	29.94	100000	2000	Scale	0	3.1	0	0.01	1.68	0	0.01	0.048	0	1	1	0	1	26.409000000000002	402.548	0	1	26.409000000000002	402.548	1.9194	2.8138	1	0.7711	0.9907	0.8738	1	0.9933	0.9966	1.5716	2.7788	0.8709	0.097013	0.032303	0.001088	0.0013710999999999999
510	TR1_2_W0001_P0007_T0001_R1_P2_K1_Ch2-Ch1.zen	20150331_STAG1gfpch8_G2G1\MitoSys2\LSM\STAG1-EGFP_G2_8_9h_afterRelease\DE_W0007_P0001\DE_2_W0007_P0001_T0001\TR1_W0001_P0007\TR1_2_W0001_P0007_T0001_R1_P2_K1_Ch2-Ch1.zen	FA/ISS	20000	30.0	3	n	7	0	0	29.94	100000	2000	Scale	0	3.1	0	0.01	1.68	0	0.01	0.048	0	1	1	0	1	24.171	376.495	0	1	24.171	376.495	1.5004	1.9333	1	0.7476	0.9901	0.8602	1	0.9936	0.9968	1.1776	1.9072	0.8575	0.11460999999999999	0.017133000000000002	0.0049292	0.005806
511	TR1_2_W0001_P0007_T0001_R1_P3_K1_Ch2-Ch1.zen	20150331_STAG1gfpch8_G2G1\MitoSys2\LSM\STAG1-EGFP_G2_8_9h_afterRelease\DE_W0007_P0001\DE_2_W0007_P0001_T0001\TR1_W0001_P0007\TR1_2_W0001_P0007_T0001_R1_P3_K1_Ch2-Ch1.zen	FA/ISS	20000	30.0	3		7	0	0	29.94	100000	2000	Scale	0	3.1	0	0.01	1.68	0	0.01	0.048	0	1	1	0	1	25.668000000000003	408.833	0	1	25.668000000000003	408.833	1.4321	1.7523	1	0.7564	0.9907	0.8656	1	0.9937	0.9968	1.1306	1.729	0.8628	0.11865999999999999	0.019172	0.01083	0.013208000000000001
512	TR1_2_W0001_P0007_T0001_R1_P4_K1_Ch2-Ch1.zen	20150331_STAG1gfpch8_G2G1\MitoSys2\LSM\STAG1-EGFP_G2_8_9h_afterRelease\DE_W0007_P0001\DE_2_W0007_P0001_T0001\TR1_W0001_P0007\TR1_2_W0001_P0007_T0001_R1_P4_K1_Ch2-Ch1.zen	FA/ISS	20000	30.0	3		7	0	0	29.94	100000	2000	Scale	0	3.1	0	0.01	1.68	0	0.01	0.048	0	1	1	0	1	3.392	3.283	0	1	3.392	3.283	1.2115	1.2681	1	0.006	0.2206	0.0267	1	0.9025	0.95	0.0128	0.27899999999999997	0.0241	0.099492	0.022008	0.021388	0.040291
513	TR1_2_W0001_P0007_T0001_R1_P5_K1_Ch2-Ch1.zen	20150331_STAG1gfpch8_G2G1\MitoSys2\LSM\STAG1-EGFP_G2_8_9h_afterRelease\DE_W0007_P0001\DE_2_W0007_P0001_T0001\TR1_W0001_P0007\TR1_2_W0001_P0007_T0001_R1_P5_K1_Ch2-Ch1.zen	FA/ISS	20000	30.0	3		7	0	0	29.94	100000	2000	Scale	0	3.1	0	0.01	1.68	0	0.01	0.048	0	1	1	0	1	3.466	3.1010000000000004	0	1	3.466	3.1010000000000004	1.1312	1.117	1	0.0151	0.209	0.0458	1	0.8948	0.9459	0.0215	0.2054	0.0401	0.16635	0.14795999999999998	0.033169	0.15411
514	TR1_2_W0001_P0007_T0001_R1_P6_K1_Ch2-Ch1.zen	20150331_STAG1gfpch8_G2G1\MitoSys2\LSM\STAG1-EGFP_G2_8_9h_afterRelease\DE_W0007_P0001\DE_2_W0007_P0001_T0001\TR1_W0001_P0007\TR1_2_W0001_P0007_T0001_R1_P6_K1_Ch2-Ch1.zen	FA/ISS	20000	30.000999999999998	3		7	0	0	29.94	100000	2000	Scale	0	3.1	0	0.01	1.68	0	0.01	0.048	0	1	1	0	1	3.468	4.421	0	1	3.468	4.421	1.1177	1.0804	1	0.0121	0.3829	0.0623	1	0.9258	0.9622	0.0214	0.3815	0.0585	0.22826999999999997	0.055474	0.037579	0.025055
515	TR1_2_W0001_P0008_T0001_R1_P1_K1_Ch2-Ch1.zen	20150331_STAG1gfpch8_G2G1\MitoSys2\LSM\STAG1-EGFP_G2_8_9h_afterRelease\DE_W0008_P0001\DE_2_W0008_P0001_T0001\TR1_W0001_P0008\TR1_2_W0001_P0008_T0001_R1_P1_K1_Ch2-Ch1.zen	FA/ISS	20000	30.0	3		7	0	0	29.94	100000	2000	Scale	0	3.1	0	0.01	1.68	0	0.01	0.048	0	1	1	0	1	22.9	397.55199999999996	0	1	22.9	397.55199999999996	1.4617	1.9115	1	0.737	0.9907	0.8544	1	0.9942	0.9971	1.1317	1.8876	0.8519	0.11597	0.019533000000000002	0.0048395	0.0040579
516	TR1_2_W0001_P0008_T0001_R1_P2_K1_Ch2-Ch1.zen	20150331_STAG1gfpch8_G2G1\MitoSys2\LSM\STAG1-EGFP_G2_8_9h_afterRelease\DE_W0008_P0001\DE_2_W0008_P0001_T0001\TR1_W0001_P0008\TR1_2_W0001_P0008_T0001_R1_P2_K1_Ch2-Ch1.zen	FA/ISS	20000	30.0	3		7	0	0	29.94	100000	2000	Scale	0	3.1	0	0.01	1.68	0	0.01	0.048	0	1	1	0	1	22.67	395.55300000000005	0	1	22.67	395.55300000000005	2.3729	2.8467	1	0.7349	0.9905	0.8529	1	0.9942	0.9971	1.9015	2.8118	0.8504	0.08899800000000001	0.032628	0.0016942	0.0013484999999999999
517	TR1_2_W0001_P0008_T0001_R1_P3_K1_Ch2-Ch1.zen	20150331_STAG1gfpch8_G2G1\MitoSys2\LSM\STAG1-EGFP_G2_8_9h_afterRelease\DE_W0008_P0001\DE_2_W0008_P0001_T0001\TR1_W0001_P0008\TR1_2_W0001_P0008_T0001_R1_P3_K1_Ch2-Ch1.zen	FA/ISS	20000	30.0	3		7	0	0	29.94	100000	2000	Scale	0	3.1	0	0.01	1.68	0	0.01	0.048	0	1	1	0	1	20.991	339.42900000000003	0	1	20.991	339.42900000000003	1.5693	2.3553	1	0.7168	0.9891	0.8416	1	0.9937	0.9969	1.1901	2.3235	0.8389	0.12133	0.045405	0.0015843	0.001568
518	TR1_2_W0001_P0008_T0001_R1_P4_K1_Ch2-Ch1.zen	20150331_STAG1gfpch8_G2G1\MitoSys2\LSM\STAG1-EGFP_G2_8_9h_afterRelease\DE_W0008_P0001\DE_2_W0008_P0001_T0001\TR1_W0001_P0008\TR1_2_W0001_P0008_T0001_R1_P4_K1_Ch2-Ch1.zen	FA/ISS	20000	30.0	3	x	7	0	0	29.94	100000	2000	Scale	0	3.1	0	0.01	1.68	0	0.01	0.048	0	1	1	0	1	5.431	6.178	0	1	5.431	6.178	0.8495	0.7439	1	0.17	0.4429	0.2703	1	0.9053	0.9514	0.0816	0.1828	0.2532	0.11567000000000001	0.11394000000000001	0.054096000000000005	0.14056
519	TR1_2_W0001_P0008_T0001_R1_P5_K1_Ch2-Ch1.zen	20150331_STAG1gfpch8_G2G1\MitoSys2\LSM\STAG1-EGFP_G2_8_9h_afterRelease\DE_W0008_P0001\DE_2_W0008_P0001_T0001\TR1_W0001_P0008\TR1_2_W0001_P0008_T0001_R1_P5_K1_Ch2-Ch1.zen	FA/ISS	20000	30.0	3		7	0	0	29.94	100000	2000	Scale	0	3.1	0	0.01	1.68	0	0.01	0.048	0	1	1	0	1	5.57	78.295	0	1	5.57	78.295	1.2342	4.6966	1	0.1883	0.9179	0.4	1	0.9882	0.9941	0.2495	4.2042	0.3979	0.080337	0.11685	0.05011	0.028816
520	TR1_2_W0001_P0008_T0001_R1_P6_K1_Ch2-Ch1.zen	20150331_STAG1gfpch8_G2G1\MitoSys2\LSM\STAG1-EGFP_G2_8_9h_afterRelease\DE_W0008_P0001\DE_2_W0008_P0001_T0001\TR1_W0001_P0008\TR1_2_W0001_P0008_T0001_R1_P6_K1_Ch2-Ch1.zen	FA/ISS	20000	30.0	3		7	0	0	29.94	100000	2000	Scale	0	3.1	0	0.01	1.68	0	0.01	0.048	0	1	1	0	1	3.7539999999999996	2.647	0	1	3.7539999999999996	2.647	1.075	1.0499	1	0.0287	0.1313	0.0609	1	0.8681	0.9317	0.0403	0.0993	0.0495	0.19664	0.032624	0.055046000000000005	0.053688
521	TR1_2_W0001_P0010_T0001_R1_P1_K1_Ch2-Ch1.zen	20150331_STAG1gfpch8_G2G1\MitoSys2\LSM\STAG1-EGFP_G2_8_9h_afterRelease\DE_W0010_P0001\DE_2_W0010_P0001_T0001\TR1_W0001_P0010\TR1_2_W0001_P0010_T0001_R1_P1_K1_Ch2-Ch1.zen	FA/ISS	20000	30.0	3		7	0	0	29.94	100000	2000	Scale	0	3.1	0	0.01	1.68	0	0.01	0.048	0	1	1	0	1	33.074	192.255	0	1	33.074	192.255	1.7572	1.922	1	0.8164	0.9817	0.8952	1	0.9831	0.9915	1.4969	1.8632	0.8875	0.077587	0.02745	0.0010574999999999998	0.002434
522	TR1_2_W0001_P0010_T0001_R1_P2_K1_Ch2-Ch1.zen	20150331_STAG1gfpch8_G2G1\MitoSys2\LSM\STAG1-EGFP_G2_8_9h_afterRelease\DE_W0010_P0001\DE_2_W0010_P0001_T0001\TR1_W0001_P0010\TR1_2_W0001_P0010_T0001_R1_P2_K1_Ch2-Ch1.zen	FA/ISS	20000	30.0	3		7	0	0	29.94	100000	2000	Scale	0	3.1	0	0.01	1.68	0	0.01	0.048	0	1	1	0	1	16.907	122.51100000000001	0	1	16.907	122.51100000000001	2.4884	2.2996	1	0.647	0.9706	0.7918	1	0.9867	0.9933	1.8271	2.2176	0.7864	0.033212	0.020015	0.0022855999999999996	0.0028232
523	TR1_2_W0001_P0010_T0001_R1_P3_K1_Ch2-Ch1.zen	20150331_STAG1gfpch8_G2G1\MitoSys2\LSM\STAG1-EGFP_G2_8_9h_afterRelease\DE_W0010_P0001\DE_2_W0010_P0001_T0001\TR1_W0001_P0010\TR1_2_W0001_P0010_T0001_R1_P3_K1_Ch2-Ch1.zen	FA/ISS	20000	30.0	3		7	0	0	29.94	100000	2000	Scale	0	3.1	0	0.01	1.68	0	0.01	0.048	0	1	1	0	1	33.515	196.257	0	1	33.515	196.257	1.6219999999999999	2.0236	1	0.8183	0.9817	0.8962	1	0.9831	0.9915	1.3774	1.9637	0.8885	0.08099400000000001	0.023175	0.0026829999999999996	0.0026801999999999998
524	TR1_2_W0001_P0010_T0001_R1_P4_K1_Ch2-Ch1.zen	20150331_STAG1gfpch8_G2G1\MitoSys2\LSM\STAG1-EGFP_G2_8_9h_afterRelease\DE_W0010_P0001\DE_2_W0010_P0001_T0001\TR1_W0001_P0010\TR1_2_W0001_P0010_T0001_R1_P4_K1_Ch2-Ch1.zen	FA/ISS	20000	30.0	3		7	0	0	29.94	100000	2000	Scale	0	3.1	0	0.01	1.68	0	0.01	0.048	0	1	1	0	1	3.533	2.783	0	1	3.533	2.783	1.1291	1.1002	1	0.015	0.1559	0.0444	1	0.8825	0.9394	0.0246	0.1403	0.0378	0.14895	0.051534	0.039822	0.038038999999999996
525	TR1_2_W0001_P0010_T0001_R1_P5_K1_Ch2-Ch1.zen	20150331_STAG1gfpch8_G2G1\MitoSys2\LSM\STAG1-EGFP_G2_8_9h_afterRelease\DE_W0010_P0001\DE_2_W0010_P0001_T0001\TR1_W0001_P0010\TR1_2_W0001_P0010_T0001_R1_P5_K1_Ch2-Ch1.zen	FA/ISS	20000	30.000999999999998	3		7	0	0	29.94	100000	2000	Scale	0	3.1	0	0.01	1.68	0	0.01	0.048	0	1	1	0	1	4.564	4.067	0	1	4.564	4.067	1.4025	1.1912	1	0.0994	0.3404	0.1784	1	0.8952	0.9461	0.2062	0.3686	0.1616	0.051475	0.049643	0.029508	0.044933999999999995
526	TR1_2_W0001_P0010_T0001_R1_P6_K1_Ch2-Ch1.zen	20150331_STAG1gfpch8_G2G1\MitoSys2\LSM\STAG1-EGFP_G2_8_9h_afterRelease\DE_W0010_P0001\DE_2_W0010_P0001_T0001\TR1_W0001_P0010\TR1_2_W0001_P0010_T0001_R1_P6_K1_Ch2-Ch1.zen	FA/ISS	20000	30.0	3	x	7	0	0	29.94	100000	2000	Scale	0	3.1	0	0.01	1.68	0	0.01	0.048	0	1	1	0	1	2.975	2.38	0	1	2.975	2.38	1.0827	1.1041	1	0.0033	0.0842	-0.013000000000000001	1	0.8826	0.9395	-0.0017	0.0741	-0.0101	0.14841	0.080321	0.070477	0.054520000000000006
527	TR1_2_W0001_P0011_T0001_R1_P1_K1_Ch2-Ch1.zen	20150331_STAG1gfpch8_G2G1\MitoSys2\LSM\STAG1-EGFP_G2_8_9h_afterRelease\DE_W0011_P0001\DE_2_W0011_P0001_T0001\TR1_W0001_P0011\TR1_2_W0001_P0011_T0001_R1_P1_K1_Ch2-Ch1.zen	FA/ISS	20000	30.0	3		7	0	0	29.94	100000	2000	Scale	0	3.1	0	0.01	1.68	0	0.01	0.048	0	1	1	0	1	25.201	464.11699999999996	0	1	25.201	464.11699999999996	1.4687	2.4327	1	0.7637	0.992	0.8702	1	0.9944	0.9972	1.1689	2.4069	0.8678	0.089227	0.031284	0.00069907	0.0012503
528	TR1_2_W0001_P0011_T0001_R1_P2_K1_Ch2-Ch1.zen	20150331_STAG1gfpch8_G2G1\MitoSys2\LSM\STAG1-EGFP_G2_8_9h_afterRelease\DE_W0011_P0001\DE_2_W0011_P0001_T0001\TR1_W0001_P0011\TR1_2_W0001_P0011_T0001_R1_P2_K1_Ch2-Ch1.zen	FA/ISS	20000	30.0	3		7	0	0	29.94	100000	2000	Scale	0	3.1	0	0.01	1.68	0	0.01	0.048	0	1	1	0	1	21.668000000000003	361.98	0	1	21.668000000000003	361.98	1.6864	3.2414	1	0.7249	0.9892	0.8464	1	0.9936	0.9968	1.3012	3.2005	0.8437	0.12202	0.038693	0.0019160999999999998	0.0015788
529	TR1_2_W0001_P0011_T0001_R1_P3_K1_Ch2-Ch1.zen	20150331_STAG1gfpch8_G2G1\MitoSys2\LSM\STAG1-EGFP_G2_8_9h_afterRelease\DE_W0011_P0001\DE_2_W0011_P0001_T0001\TR1_W0001_P0011\TR1_2_W0001_P0011_T0001_R1_P3_K1_Ch2-Ch1.zen	FA/ISS	20000	30.0	3		7	0	0	29.94	100000	2000	Scale	0	3.1	0	0.01	1.68	0	0.01	0.048	0	1	1	0	1	23.824	460.69	0	1	23.824	460.69	1.3144	1.6874	1	0.7463	0.9918	0.8603	1	0.9947	0.9973	1.0165	1.6681	0.858	0.10518	0.015243000000000001	0.0098544	0.012211
530	TR1_2_W0001_P0011_T0001_R1_P4_K1_Ch2-Ch1.zen	20150331_STAG1gfpch8_G2G1\MitoSys2\LSM\STAG1-EGFP_G2_8_9h_afterRelease\DE_W0011_P0001\DE_2_W0011_P0001_T0001\TR1_W0001_P0011\TR1_2_W0001_P0011_T0001_R1_P4_K1_Ch2-Ch1.zen	FA/ISS	20000	30.0	3		7	0	0	29.94	100000	2000	Scale	0	3.1	0	0.01	1.68	0	0.01	0.048	0	1	1	0	1	3.068	3.159	0	1	3.068	3.159	1.1375	1.1118	1	0.0025	0.2136	-0.0117	1	0.9087	0.9533	-0.0032	0.2156	-0.0105	0.17659	0.067971	0.040825	0.031089999999999996
531	TR1_2_W0001_P0011_T0001_R1_P5_K1_Ch2-Ch1.zen	20150331_STAG1gfpch8_G2G1\MitoSys2\LSM\STAG1-EGFP_G2_8_9h_afterRelease\DE_W0011_P0001\DE_2_W0011_P0001_T0001\TR1_W0001_P0011\TR1_2_W0001_P0011_T0001_R1_P5_K1_Ch2-Ch1.zen	FA/ISS	20000	30.0	3		7	0	0	29.94	100000	2000	Scale	0	3.1	0	0.01	1.68	0	0.01	0.048	0	1	1	0	1	3.952	7.959	0	1	3.952	7.959	1.072	0.9994	1	0.0569	0.6288	0.1771	1	0.953	0.9762	0.0619	0.5883	0.1718	0.10478	0.02925	0.031800999999999996	0.01615
532	TR1_2_W0001_P0011_T0001_R1_P6_K1_Ch2-Ch1.zen	20150331_STAG1gfpch8_G2G1\MitoSys2\LSM\STAG1-EGFP_G2_8_9h_afterRelease\DE_W0011_P0001\DE_2_W0011_P0001_T0001\TR1_W0001_P0011\TR1_2_W0001_P0011_T0001_R1_P6_K1_Ch2-Ch1.zen	FA/ISS	20000	30.0	3		7	0	0	29.94	100000	2000	Scale	0	3.1	0	0.01	1.68	0	0.01	0.048	0	1	1	0	1	3.375	6.029	0	1	3.375	6.029	1.0415	0.953	1	0.0069	0.5189	0.0542	1	0.9467	0.973	0.0087	0.4466	0.0521	0.088367	0.055936	0.021388	0.023412
533	TR1_2_W0001_P0012_T0001_R1_P1_K1_Ch2-Ch1.zen	20150331_STAG1gfpch8_G2G1\MitoSys2\LSM\STAG1-EGFP_G2_8_9h_afterRelease\DE_W0012_P0001\DE_2_W0012_P0001_T0001\TR1_W0001_P0012\TR1_2_W0001_P0012_T0001_R1_P1_K1_Ch2-Ch1.zen	FA/ISS	20000	30.0	3		7	0	0	29.94	100000	2000	Scale	0	3.1	0	0.01	1.68	0	0.01	0.048	0	1	1	0	1	26.393	381.059	0	1	26.393	381.059	1.3138	1.6968	1	0.7726	0.9904	0.8747	1	0.993	0.9965	1.0465	1.6729	0.8716	0.091165	0.013183000000000002	0.005913600000000001	0.0052848999999999995
534	TR1_2_W0001_P0012_T0001_R1_P2_K1_Ch2-Ch1.zen	20150331_STAG1gfpch8_G2G1\MitoSys2\LSM\STAG1-EGFP_G2_8_9h_afterRelease\DE_W0012_P0001\DE_2_W0012_P0001_T0001\TR1_W0001_P0012\TR1_2_W0001_P0012_T0001_R1_P2_K1_Ch2-Ch1.zen	FA/ISS	20000	30.0	3		7	0	0	29.94	100000	2000	Scale	0	3.1	0	0.01	1.68	0	0.01	0.048	0	1	1	0	1	22.945999999999998	318.67400000000004	0	1	22.945999999999998	318.67400000000004	1.2877	1.6162	1	0.7372	0.9884	0.8535	1	0.9928	0.9964	0.983	1.59	0.8504	0.11992	0.0076712	0.009382099999999999	0.006862899999999999
535	TR1_2_W0001_P0012_T0001_R1_P3_K1_Ch2-Ch1.zen	20150331_STAG1gfpch8_G2G1\MitoSys2\LSM\STAG1-EGFP_G2_8_9h_afterRelease\DE_W0012_P0001\DE_2_W0012_P0001_T0001\TR1_W0001_P0012\TR1_2_W0001_P0012_T0001_R1_P3_K1_Ch2-Ch1.zen	FA/ISS	20000	30.0	3		7	0	0	29.94	100000	2000	Scale	0	3.1	0	0.01	1.68	0	0.01	0.048	0	1	1	0	1	23.436999999999998	369.115	0	1	23.436999999999998	369.115	1.9766	2.3026	1	0.7427	0.9902	0.8573	1	0.9937	0.9968	1.5771	2.2722	0.8546	0.10715999999999999	0.028439	0.0015282	0.0012342
536	TR1_2_W0001_P0012_T0001_R1_P4_K1_Ch2-Ch1.zen	20150331_STAG1gfpch8_G2G1\MitoSys2\LSM\STAG1-EGFP_G2_8_9h_afterRelease\DE_W0012_P0001\DE_2_W0012_P0001_T0001\TR1_W0001_P0012\TR1_2_W0001_P0012_T0001_R1_P4_K1_Ch2-Ch1.zen	FA/ISS	20000	30.0	3	x	7	0	0	29.94	100000	2000	Scale	0	3.1	0	0.01	1.68	0	0.01	0.048	0	1	1	0	1	3.7310000000000003	3.7680000000000002	0	1	3.7310000000000003	3.7680000000000002	1.9807	2.6361	1	0.0338	0.2772	0.0861	1	0.9019	0.9496	0.1472	0.8695	0.0793	0.12724000000000002	0.13447	0.047549	0.11707000000000001
537	TR1_2_W0001_P0012_T0001_R1_P5_K1_Ch2-Ch1.zen	20150331_STAG1gfpch8_G2G1\MitoSys2\LSM\STAG1-EGFP_G2_8_9h_afterRelease\DE_W0012_P0001\DE_2_W0012_P0001_T0001\TR1_W0001_P0012\TR1_2_W0001_P0012_T0001_R1_P5_K1_Ch2-Ch1.zen	FA/ISS	20000	30.0	3	x	7	0	0	29.94	100000	2000	Scale	0	3.1	0	0.01	1.68	0	0.01	0.048	0	1	1	0	1	3.0189999999999997	4.042	0	1	3.0189999999999997	4.042	1.2101	1.0324	1	0.0106	0.3364	-0.0198	1	0.9288	0.9637	-0.0081	0.3043	-0.0185	0.10740999999999999	0.16493	0.034283	0.10419
538	TR1_2_W0001_P0012_T0001_R1_P6_K1_Ch2-Ch1.zen	20150331_STAG1gfpch8_G2G1\MitoSys2\LSM\STAG1-EGFP_G2_8_9h_afterRelease\DE_W0012_P0001\DE_2_W0012_P0001_T0001\TR1_W0001_P0012\TR1_2_W0001_P0012_T0001_R1_P6_K1_Ch2-Ch1.zen	FA/ISS	20000	30.0	3		7	0	0	29.94	100000	2000	Scale	0	3.1	0	0.01	1.68	0	0.01	0.048	0	1	1	0	1	3.841	2.7239999999999998	0	1	3.841	2.7239999999999998	1.0666	1.0896	1	0.0337	0.1421	0.0691	1	0.8687	0.932	0.0457	0.1213	0.0566	0.14707	0.05532	0.047382	0.019378
539	TR1_2_W0001_P0013_T0001_R1_P1_K1_Ch2-Ch1.zen	20150331_STAG1gfpch8_G2G1\MitoSys2\LSM\STAG1-EGFP_G2_8_9h_afterRelease\DE_W0013_P0001\DE_2_W0013_P0001_T0001\TR1_W0001_P0013\TR1_2_W0001_P0013_T0001_R1_P1_K1_Ch2-Ch1.zen	FA/ISS	20000	30.0	3		7	0	0	29.94	100000	2000	Scale	0	3.1	0	0.01	1.68	0	0.01	0.048	0	1	1	0	1	23.125999999999998	355.37300000000005	0	1	23.125999999999998	355.37300000000005	1.3686	2.2378	1	0.745	0.9896	0.8584	1	0.9933	0.9966	1.0594	2.2077	0.8555	0.11309000000000001	0.029843	0.0015856	0.0014257999999999999
540	TR1_2_W0001_P0013_T0001_R1_P2_K1_Ch2-Ch1.zen	20150331_STAG1gfpch8_G2G1\MitoSys2\LSM\STAG1-EGFP_G2_8_9h_afterRelease\DE_W0013_P0001\DE_2_W0013_P0001_T0001\TR1_W0001_P0013\TR1_2_W0001_P0013_T0001_R1_P2_K1_Ch2-Ch1.zen	FA/ISS	20000	30.0	3		7	0	0	29.94	100000	2000	Scale	0	3.1	0	0.01	1.68	0	0.01	0.048	0	1	1	0	1	24.524	363.74199999999996	0	1	24.524	363.74199999999996	2.0618	2.6163	1	0.7505	0.9896	0.8615	1	0.9932	0.9966	1.6597	2.5799	0.8585	0.09487899999999999	0.032222	0.00098252	0.0014934000000000002
541	TR1_2_W0001_P0013_T0001_R1_P3_K1_Ch2-Ch1.zen	20150331_STAG1gfpch8_G2G1\MitoSys2\LSM\STAG1-EGFP_G2_8_9h_afterRelease\DE_W0013_P0001\DE_2_W0013_P0001_T0001\TR1_W0001_P0013\TR1_2_W0001_P0013_T0001_R1_P3_K1_Ch2-Ch1.zen	FA/ISS	20000	30.0	3		7	0	0	29.94	100000	2000	Scale	0	3.1	0	0.01	1.68	0	0.01	0.048	0	1	1	0	1	16.541	224.301	0	1	16.541	224.301	2.022	2.2036	1	0.6394	0.9838	0.7922	1	0.9928	0.9964	1.4399	2.1617	0.7893	0.14323	0.067861	0.0014585999999999998	0.0015124000000000001
542	TR1_2_W0001_P0013_T0001_R1_P4_K1_Ch2-Ch1.zen	20150331_STAG1gfpch8_G2G1\MitoSys2\LSM\STAG1-EGFP_G2_8_9h_afterRelease\DE_W0013_P0001\DE_2_W0013_P0001_T0001\TR1_W0001_P0013\TR1_2_W0001_P0013_T0001_R1_P4_K1_Ch2-Ch1.zen	FA/ISS	20000	30.0	3		7	0	0	29.94	100000	2000	Scale	0	3.1	0	0.01	1.68	0	0.01	0.048	0	1	1	0	1	3.21	2.83	0	1	3.21	2.83	1.2517	1.1015	1	0.0032	0.163	0.0091	1	0.8941	0.9456	0.005	0.1514	0.0079	0.20563	0.09829	0.040353	0.089189
543	TR1_2_W0001_P0013_T0001_R1_P5_K1_Ch2-Ch1.zen	20150331_STAG1gfpch8_G2G1\MitoSys2\LSM\STAG1-EGFP_G2_8_9h_afterRelease\DE_W0013_P0001\DE_2_W0013_P0001_T0001\TR1_W0001_P0013\TR1_2_W0001_P0013_T0001_R1_P5_K1_Ch2-Ch1.zen	FA/ISS	20000	30.0	3		7	0	0	29.94	100000	2000	Scale	0	3.1	0	0.01	1.68	0	0.01	0.048	0	1	1	0	1	3.43	2.585	0	1	3.43	2.585	1.3669	1.2892	1	0.012	0.1135	0.0251	1	0.8768	0.9364	0.0244	0.1443	0.0207	0.14614000000000002	0.062927	0.016944999999999998	0.06454
544	TR1_2_W0001_P0013_T0001_R1_P6_K1_Ch2-Ch1.zen	20150331_STAG1gfpch8_G2G1\MitoSys2\LSM\STAG1-EGFP_G2_8_9h_afterRelease\DE_W0013_P0001\DE_2_W0013_P0001_T0001\TR1_W0001_P0013\TR1_2_W0001_P0013_T0001_R1_P6_K1_Ch2-Ch1.zen	FA/ISS	20000	30.000999999999998	3		7	0	0	29.94	100000	2000	Scale	0	3.1	0	0.01	1.68	0	0.01	0.048	0	1	1	0	1	3.202	3.405	0	1	3.202	3.405	1.1203	1.0518	1	0.0032	0.2554	0.0114	1	0.9117	0.9548	0.0028	0.2329	0.0103	0.096001	0.095141	0.014740999999999999	0.051115
545	TR1_2_W0001_P0016_T0001_R1_P1_K1_Ch2-Ch1.zen	20150331_STAG1gfpch8_G2G1\MitoSys2\LSM\STAG1-EGFP_G2_8_9h_afterRelease\DE_W0016_P0001\DE_2_W0016_P0001_T0001\TR1_W0001_P0016\TR1_2_W0001_P0016_T0001_R1_P1_K1_Ch2-Ch1.zen	FA/ISS	20000	30.0	3	x	7	0	0	29.94	100000	2000	Scale	0	3.1	0	0.01	1.68	0	0.01	0.048	0	1	1	0	1	22.818	267.982	0	1	22.818	267.982	1.6323	2.0117	1	0.7401	0.987	0.8545	1	0.9917	0.9958	1.2791	1.9765	0.8509	0.11567000000000001	0.035815	0.0026804000000000003	0.0021436999999999997
546	TR1_2_W0001_P0016_T0001_R1_P2_K1_Ch2-Ch1.zen	20150331_STAG1gfpch8_G2G1\MitoSys2\LSM\STAG1-EGFP_G2_8_9h_afterRelease\DE_W0016_P0001\DE_2_W0016_P0001_T0001\TR1_W0001_P0016\TR1_2_W0001_P0016_T0001_R1_P2_K1_Ch2-Ch1.zen	FA/ISS	20000	30.0	3		7	0	0	29.94	100000	2000	Scale	0	3.1	0	0.01	1.68	0	0.01	0.048	0	1	1	0	1	27.228	377.056	0	1	27.228	377.056	1.6398	1.9602	1	0.7756	0.9903	0.8762	1	0.9929	0.9964	1.3328	1.9323	0.873	0.081339	0.029459	0.001042	0.0012575999999999998
547	TR1_2_W0001_P0016_T0001_R1_P3_K1_Ch2-Ch1.zen	20150331_STAG1gfpch8_G2G1\MitoSys2\LSM\STAG1-EGFP_G2_8_9h_afterRelease\DE_W0016_P0001\DE_2_W0016_P0001_T0001\TR1_W0001_P0016\TR1_2_W0001_P0016_T0001_R1_P3_K1_Ch2-Ch1.zen	FA/ISS	20000	30.0	3		7	0	0	29.94	100000	2000	Scale	0	3.1	0	0.01	1.68	0	0.01	0.048	0	1	1	0	1	23.396	322.774	0	1	23.396	322.774	2.9359	3.0794	1	0.7319	0.9877	0.8496	1	0.9926	0.9963	2.3606	3.0285	0.8464	0.092142	0.042007	0.0010314999999999999	0.0019742
548	TR1_2_W0001_P0016_T0001_R1_P4_K1_Ch2-Ch1.zen	20150331_STAG1gfpch8_G2G1\MitoSys2\LSM\STAG1-EGFP_G2_8_9h_afterRelease\DE_W0016_P0001\DE_2_W0016_P0001_T0001\TR1_W0001_P0016\TR1_2_W0001_P0016_T0001_R1_P4_K1_Ch2-Ch1.zen	FA/ISS	20000	30.000999999999998	3	x	7	0	0	29.94	100000	2000	Scale	0	3.1	0	0.01	1.68	0	0.01	0.048	0	1	1	0	1	3.7119999999999997	4.175	0	1	3.7119999999999997	4.175	0.9118	0.992	1	0.042	0.3091	0.0817	1	0.9111	0.9545	0.0026	0.2292	0.0769	0.15431	0.21549000000000001	0.077824	0.17432999999999998
549	TR1_2_W0001_P0016_T0001_R1_P5_K1_Ch2-Ch1.zen	20150331_STAG1gfpch8_G2G1\MitoSys2\LSM\STAG1-EGFP_G2_8_9h_afterRelease\DE_W0016_P0001\DE_2_W0016_P0001_T0001\TR1_W0001_P0016\TR1_2_W0001_P0016_T0001_R1_P5_K1_Ch2-Ch1.zen	FA/ISS	20000	30.000999999999998	3		7	0	0	29.94	100000	2000	Scale	0	3.1	0	0.01	1.68	0	0.01	0.048	0	1	1	0	1	3.392	3.48	0	1	3.392	3.48	1.5062	1.577	1	0.0147	0.2211	0.0121	1	0.9051	0.9513	0.0025	0.4079	0.0107	0.1377	0.073321	0.076404	0.06118
550	TR1_2_W0001_P0016_T0001_R1_P6_K1_Ch2-Ch1.zen	20150331_STAG1gfpch8_G2G1\MitoSys2\LSM\STAG1-EGFP_G2_8_9h_afterRelease\DE_W0016_P0001\DE_2_W0016_P0001_T0001\TR1_W0001_P0016\TR1_2_W0001_P0016_T0001_R1_P6_K1_Ch2-Ch1.zen	FA/ISS	20000	30.0	3		7	0	0	29.94	100000	2000	Scale	0	3.1	0	0.01	1.68	0	0.01	0.048	0	1	1	0	1	3.423	4.138	0	1	3.423	4.138	1.0895	1.0841	1	0.0089	0.3513	0.0516	1	0.9221	0.9603	0.0148	0.3495	0.0482	0.082522	0.025243	0.008938600000000001	0.023812
[truncated: 101 more columns]
