# Supplementary material for: Absolute quantification of cohesin, CTCF and their regulators in human cells
Source: eLife. 2019 Jun 17;8:e46269. doi: 10.7554/eLife.46269 (PMC6606026; doi:10.7554/eLife.46269)
Supplement: Figure 2—source data 1. [file elife-46269-fig2-data1.zip › Figure 2 - source data 1/20150331_STAG1gfpch8_G2G1/2c_opt_time_col_cf_Ch1.txt]

tau_us	Ch1	Ch1_std	Ch1_fit	path
10	1.548043e-01	2.053701e-02	1.563600e-01	20150331_STAG1gfpch8_G2G1\MitoSys2\Calibration\mEGFPC1_G2\mEGFP_0_R1_P1_K1_Ch2-Ch1.zen
20	1.551979e-01	1.656710e-02	1.500700e-01	20150331_STAG1gfpch8_G2G1\MitoSys2\Calibration\mEGFPC1_G2\mEGFP_0_R1_P1_K1_Ch2-Ch1.zen
30	1.510869e-01	1.605485e-02	1.441000e-01	20150331_STAG1gfpch8_G2G1\MitoSys2\Calibration\mEGFPC1_G2\mEGFP_0_R1_P1_K1_Ch2-Ch1.zen
40	1.347482e-01	1.592637e-02	1.384900e-01	20150331_STAG1gfpch8_G2G1\MitoSys2\Calibration\mEGFPC1_G2\mEGFP_0_R1_P1_K1_Ch2-Ch1.zen
50	1.301222e-01	1.890517e-02	1.332500e-01	20150331_STAG1gfpch8_G2G1\MitoSys2\Calibration\mEGFPC1_G2\mEGFP_0_R1_P1_K1_Ch2-Ch1.zen
60	1.248194e-01	2.066157e-02	1.283500e-01	20150331_STAG1gfpch8_G2G1\MitoSys2\Calibration\mEGFPC1_G2\mEGFP_0_R1_P1_K1_Ch2-Ch1.zen
70	1.185633e-01	1.438346e-02	1.237800e-01	20150331_STAG1gfpch8_G2G1\MitoSys2\Calibration\mEGFPC1_G2\mEGFP_0_R1_P1_K1_Ch2-Ch1.zen
80	1.197680e-01	2.082845e-02	1.195100e-01	20150331_STAG1gfpch8_G2G1\MitoSys2\Calibration\mEGFPC1_G2\mEGFP_0_R1_P1_K1_Ch2-Ch1.zen
90	1.150811e-01	1.220235e-02	1.155100e-01	20150331_STAG1gfpch8_G2G1\MitoSys2\Calibration\mEGFPC1_G2\mEGFP_0_R1_P1_K1_Ch2-Ch1.zen
100	1.090335e-01	1.293803e-02	1.117800e-01	20150331_STAG1gfpch8_G2G1\MitoSys2\Calibration\mEGFPC1_G2\mEGFP_0_R1_P1_K1_Ch2-Ch1.zen
120	1.076077e-01	1.432058e-02	1.049900e-01	20150331_STAG1gfpch8_G2G1\MitoSys2\Calibration\mEGFPC1_G2\mEGFP_0_R1_P1_K1_Ch2-Ch1.zen
140	9.991113e-02	1.370162e-02	9.900300e-02	20150331_STAG1gfpch8_G2G1\MitoSys2\Calibration\mEGFPC1_G2\mEGFP_0_R1_P1_K1_Ch2-Ch1.zen
160	9.570212e-02	1.115634e-02	9.368100e-02	20150331_STAG1gfpch8_G2G1\MitoSys2\Calibration\mEGFPC1_G2\mEGFP_0_R1_P1_K1_Ch2-Ch1.zen
180	9.034736e-02	9.969129e-03	8.892100e-02	20150331_STAG1gfpch8_G2G1\MitoSys2\Calibration\mEGFPC1_G2\mEGFP_0_R1_P1_K1_Ch2-Ch1.zen
200	8.578582e-02	1.226126e-02	8.464000e-02	20150331_STAG1gfpch8_G2G1\MitoSys2\Calibration\mEGFPC1_G2\mEGFP_0_R1_P1_K1_Ch2-Ch1.zen
220	8.397203e-02	8.632842e-03	8.076500e-02	20150331_STAG1gfpch8_G2G1\MitoSys2\Calibration\mEGFPC1_G2\mEGFP_0_R1_P1_K1_Ch2-Ch1.zen
240	8.225534e-02	1.128567e-02	7.723900e-02	20150331_STAG1gfpch8_G2G1\MitoSys2\Calibration\mEGFPC1_G2\mEGFP_0_R1_P1_K1_Ch2-Ch1.zen
260	7.240010e-02	1.525804e-02	7.401500e-02	20150331_STAG1gfpch8_G2G1\MitoSys2\Calibration\mEGFPC1_G2\mEGFP_0_R1_P1_K1_Ch2-Ch1.zen
280	7.076018e-02	1.375456e-02	7.105200e-02	20150331_STAG1gfpch8_G2G1\MitoSys2\Calibration\mEGFPC1_G2\mEGFP_0_R1_P1_K1_Ch2-Ch1.zen
300	6.547972e-02	8.623615e-03	6.831700e-02	20150331_STAG1gfpch8_G2G1\MitoSys2\Calibration\mEGFPC1_G2\mEGFP_0_R1_P1_K1_Ch2-Ch1.zen
340	6.217344e-02	9.120396e-03	6.343000e-02	20150331_STAG1gfpch8_G2G1\MitoSys2\Calibration\mEGFPC1_G2\mEGFP_0_R1_P1_K1_Ch2-Ch1.zen
380	5.874879e-02	1.137361e-02	5.917800e-02	20150331_STAG1gfpch8_G2G1\MitoSys2\Calibration\mEGFPC1_G2\mEGFP_0_R1_P1_K1_Ch2-Ch1.zen
420	5.578515e-02	1.038644e-02	5.544000e-02	20150331_STAG1gfpch8_G2G1\MitoSys2\Calibration\mEGFPC1_G2\mEGFP_0_R1_P1_K1_Ch2-Ch1.zen
460	5.128259e-02	9.229130e-03	5.212100e-02	20150331_STAG1gfpch8_G2G1\MitoSys2\Calibration\mEGFPC1_G2\mEGFP_0_R1_P1_K1_Ch2-Ch1.zen
500	5.090954e-02	1.074093e-02	4.915300e-02	20150331_STAG1gfpch8_G2G1\MitoSys2\Calibration\mEGFPC1_G2\mEGFP_0_R1_P1_K1_Ch2-Ch1.zen
540	4.862442e-02	1.016773e-02	4.648000e-02	20150331_STAG1gfpch8_G2G1\MitoSys2\Calibration\mEGFPC1_G2\mEGFP_0_R1_P1_K1_Ch2-Ch1.zen
580	4.083587e-02	1.093147e-02	4.406100e-02	20150331_STAG1gfpch8_G2G1\MitoSys2\Calibration\mEGFPC1_G2\mEGFP_0_R1_P1_K1_Ch2-Ch1.zen
620	4.188794e-02	8.896826e-03	4.186100e-02	20150331_STAG1gfpch8_G2G1\MitoSys2\Calibration\mEGFPC1_G2\mEGFP_0_R1_P1_K1_Ch2-Ch1.zen
660	4.091557e-02	1.015633e-02	3.985100e-02	20150331_STAG1gfpch8_G2G1\MitoSys2\Calibration\mEGFPC1_G2\mEGFP_0_R1_P1_K1_Ch2-Ch1.zen
700	3.831049e-02	7.863766e-03	3.800800e-02	20150331_STAG1gfpch8_G2G1\MitoSys2\Calibration\mEGFPC1_G2\mEGFP_0_R1_P1_K1_Ch2-Ch1.zen
780	3.473952e-02	5.241214e-03	3.474900e-02	20150331_STAG1gfpch8_G2G1\MitoSys2\Calibration\mEGFPC1_G2\mEGFP_0_R1_P1_K1_Ch2-Ch1.zen
860	3.049040e-02	6.340356e-03	3.195900e-02	20150331_STAG1gfpch8_G2G1\MitoSys2\Calibration\mEGFPC1_G2\mEGFP_0_R1_P1_K1_Ch2-Ch1.zen
940	2.970112e-02	7.676677e-03	2.954600e-02	20150331_STAG1gfpch8_G2G1\MitoSys2\Calibration\mEGFPC1_G2\mEGFP_0_R1_P1_K1_Ch2-Ch1.zen
1020	2.801118e-02	7.736335e-03	2.744100e-02	20150331_STAG1gfpch8_G2G1\MitoSys2\Calibration\mEGFPC1_G2\mEGFP_0_R1_P1_K1_Ch2-Ch1.zen
1100	2.647230e-02	6.284309e-03	2.559100e-02	20150331_STAG1gfpch8_G2G1\MitoSys2\Calibration\mEGFPC1_G2\mEGFP_0_R1_P1_K1_Ch2-Ch1.zen
1180	2.285416e-02	8.665804e-03	2.395400e-02	20150331_STAG1gfpch8_G2G1\MitoSys2\Calibration\mEGFPC1_G2\mEGFP_0_R1_P1_K1_Ch2-Ch1.zen
1260	2.074708e-02	7.999051e-03	2.249600e-02	20150331_STAG1gfpch8_G2G1\MitoSys2\Calibration\mEGFPC1_G2\mEGFP_0_R1_P1_K1_Ch2-Ch1.zen
1340	2.282623e-02	7.184177e-03	2.119100e-02	20150331_STAG1gfpch8_G2G1\MitoSys2\Calibration\mEGFPC1_G2\mEGFP_0_R1_P1_K1_Ch2-Ch1.zen
1420	1.967829e-02	6.753963e-03	2.001600e-02	20150331_STAG1gfpch8_G2G1\MitoSys2\Calibration\mEGFPC1_G2\mEGFP_0_R1_P1_K1_Ch2-Ch1.zen
1500	1.799646e-02	5.234109e-03	1.895300e-02	20150331_STAG1gfpch8_G2G1\MitoSys2\Calibration\mEGFPC1_G2\mEGFP_0_R1_P1_K1_Ch2-Ch1.zen
1660	1.616416e-02	5.969568e-03	1.711000e-02	20150331_STAG1gfpch8_G2G1\MitoSys2\Calibration\mEGFPC1_G2\mEGFP_0_R1_P1_K1_Ch2-Ch1.zen
1820	1.510385e-02	6.031486e-03	1.556700e-02	20150331_STAG1gfpch8_G2G1\MitoSys2\Calibration\mEGFPC1_G2\mEGFP_0_R1_P1_K1_Ch2-Ch1.zen
1980	1.549930e-02	7.248756e-03	1.426000e-02	20150331_STAG1gfpch8_G2G1\MitoSys2\Calibration\mEGFPC1_G2\mEGFP_0_R1_P1_K1_Ch2-Ch1.zen
2140	1.389063e-02	6.848042e-03	1.314100e-02	20150331_STAG1gfpch8_G2G1\MitoSys2\Calibration\mEGFPC1_G2\mEGFP_0_R1_P1_K1_Ch2-Ch1.zen
2300	1.178021e-02	7.608555e-03	1.217200e-02	20150331_STAG1gfpch8_G2G1\MitoSys2\Calibration\mEGFPC1_G2\mEGFP_0_R1_P1_K1_Ch2-Ch1.zen
2460	8.614191e-03	5.616437e-03	1.132600e-02	20150331_STAG1gfpch8_G2G1\MitoSys2\Calibration\mEGFPC1_G2\mEGFP_0_R1_P1_K1_Ch2-Ch1.zen
2620	1.063397e-02	5.303389e-03	1.058300e-02	20150331_STAG1gfpch8_G2G1\MitoSys2\Calibration\mEGFPC1_G2\mEGFP_0_R1_P1_K1_Ch2-Ch1.zen
2780	9.334637e-03	6.197549e-03	9.925200e-03	20150331_STAG1gfpch8_G2G1\MitoSys2\Calibration\mEGFPC1_G2\mEGFP_0_R1_P1_K1_Ch2-Ch1.zen
2940	7.574675e-03	6.310794e-03	9.339200e-03	20150331_STAG1gfpch8_G2G1\MitoSys2\Calibration\mEGFPC1_G2\mEGFP_0_R1_P1_K1_Ch2-Ch1.zen
3100	7.555825e-03	4.697133e-03	8.814400e-03	20150331_STAG1gfpch8_G2G1\MitoSys2\Calibration\mEGFPC1_G2\mEGFP_0_R1_P1_K1_Ch2-Ch1.zen
3420	8.062323e-03	5.964083e-03	7.914700e-03	20150331_STAG1gfpch8_G2G1\MitoSys2\Calibration\mEGFPC1_G2\mEGFP_0_R1_P1_K1_Ch2-Ch1.zen
3740	7.319745e-03	4.612305e-03	7.172900e-03	20150331_STAG1gfpch8_G2G1\MitoSys2\Calibration\mEGFPC1_G2\mEGFP_0_R1_P1_K1_Ch2-Ch1.zen
4060	6.490204e-03	5.458020e-03	6.552000e-03	20150331_STAG1gfpch8_G2G1\MitoSys2\Calibration\mEGFPC1_G2\mEGFP_0_R1_P1_K1_Ch2-Ch1.zen
4380	5.600836e-03	6.165499e-03	6.025300e-03	20150331_STAG1gfpch8_G2G1\MitoSys2\Calibration\mEGFPC1_G2\mEGFP_0_R1_P1_K1_Ch2-Ch1.zen
4700	6.683102e-03	5.096562e-03	5.573500e-03	20150331_STAG1gfpch8_G2G1\MitoSys2\Calibration\mEGFPC1_G2\mEGFP_0_R1_P1_K1_Ch2-Ch1.zen
5020	5.519871e-03	4.257646e-03	5.182000e-03	20150331_STAG1gfpch8_G2G1\MitoSys2\Calibration\mEGFPC1_G2\mEGFP_0_R1_P1_K1_Ch2-Ch1.zen
5340	6.330672e-03	5.590103e-03	4.839600e-03	20150331_STAG1gfpch8_G2G1\MitoSys2\Calibration\mEGFPC1_G2\mEGFP_0_R1_P1_K1_Ch2-Ch1.zen
5660	6.366772e-03	5.632786e-03	4.537800e-03	20150331_STAG1gfpch8_G2G1\MitoSys2\Calibration\mEGFPC1_G2\mEGFP_0_R1_P1_K1_Ch2-Ch1.zen
5980	5.513249e-03	4.473450e-03	4.269800e-03	20150331_STAG1gfpch8_G2G1\MitoSys2\Calibration\mEGFPC1_G2\mEGFP_0_R1_P1_K1_Ch2-Ch1.zen
6300	4.471622e-03	4.355160e-03	4.030200e-03	20150331_STAG1gfpch8_G2G1\MitoSys2\Calibration\mEGFPC1_G2\mEGFP_0_R1_P1_K1_Ch2-Ch1.zen
6940	4.350922e-03	3.553359e-03	3.619900e-03	20150331_STAG1gfpch8_G2G1\MitoSys2\Calibration\mEGFPC1_G2\mEGFP_0_R1_P1_K1_Ch2-Ch1.zen
7580	4.577722e-03	4.187466e-03	3.281100e-03	20150331_STAG1gfpch8_G2G1\MitoSys2\Calibration\mEGFPC1_G2\mEGFP_0_R1_P1_K1_Ch2-Ch1.zen
8220	4.048270e-03	5.423234e-03	2.996200e-03	20150331_STAG1gfpch8_G2G1\MitoSys2\Calibration\mEGFPC1_G2\mEGFP_0_R1_P1_K1_Ch2-Ch1.zen
8860	3.812484e-03	4.609849e-03	2.753000e-03	20150331_STAG1gfpch8_G2G1\MitoSys2\Calibration\mEGFPC1_G2\mEGFP_0_R1_P1_K1_Ch2-Ch1.zen
9500	2.174058e-03	3.825034e-03	2.542600e-03	20150331_STAG1gfpch8_G2G1\MitoSys2\Calibration\mEGFPC1_G2\mEGFP_0_R1_P1_K1_Ch2-Ch1.zen
10140	1.966560e-03	3.658935e-03	2.358600e-03	20150331_STAG1gfpch8_G2G1\MitoSys2\Calibration\mEGFPC1_G2\mEGFP_0_R1_P1_K1_Ch2-Ch1.zen
10780	7.123892e-04	4.156940e-03	2.196000e-03	20150331_STAG1gfpch8_G2G1\MitoSys2\Calibration\mEGFPC1_G2\mEGFP_0_R1_P1_K1_Ch2-Ch1.zen
11420	2.557531e-03	4.611672e-03	2.051200e-03	20150331_STAG1gfpch8_G2G1\MitoSys2\Calibration\mEGFPC1_G2\mEGFP_0_R1_P1_K1_Ch2-Ch1.zen
12060	2.610327e-03	3.680182e-03	1.921300e-03	20150331_STAG1gfpch8_G2G1\MitoSys2\Calibration\mEGFPC1_G2\mEGFP_0_R1_P1_K1_Ch2-Ch1.zen
12700	7.010176e-04	2.963512e-03	1.804000e-03	20150331_STAG1gfpch8_G2G1\MitoSys2\Calibration\mEGFPC1_G2\mEGFP_0_R1_P1_K1_Ch2-Ch1.zen
13980	1.241142e-03	4.125872e-03	1.600600e-03	20150331_STAG1gfpch8_G2G1\MitoSys2\Calibration\mEGFPC1_G2\mEGFP_0_R1_P1_K1_Ch2-Ch1.zen
15260	1.824322e-03	3.394020e-03	1.430100e-03	20150331_STAG1gfpch8_G2G1\MitoSys2\Calibration\mEGFPC1_G2\mEGFP_0_R1_P1_K1_Ch2-Ch1.zen
16540	1.478742e-03	3.440992e-03	1.285400e-03	20150331_STAG1gfpch8_G2G1\MitoSys2\Calibration\mEGFPC1_G2\mEGFP_0_R1_P1_K1_Ch2-Ch1.zen
17820	-2.403511e-04	3.482495e-03	1.161100e-03	20150331_STAG1gfpch8_G2G1\MitoSys2\Calibration\mEGFPC1_G2\mEGFP_0_R1_P1_K1_Ch2-Ch1.zen
19100	-9.309001e-04	3.789135e-03	1.053500e-03	20150331_STAG1gfpch8_G2G1\MitoSys2\Calibration\mEGFPC1_G2\mEGFP_0_R1_P1_K1_Ch2-Ch1.zen
20380	6.927786e-05	3.519772e-03	9.596400e-04	20150331_STAG1gfpch8_G2G1\MitoSys2\Calibration\mEGFPC1_G2\mEGFP_0_R1_P1_K1_Ch2-Ch1.zen
21660	5.841669e-04	2.663389e-03	8.773000e-04	20150331_STAG1gfpch8_G2G1\MitoSys2\Calibration\mEGFPC1_G2\mEGFP_0_R1_P1_K1_Ch2-Ch1.zen
22940	-7.546706e-06	3.138431e-03	8.046600e-04	20150331_STAG1gfpch8_G2G1\MitoSys2\Calibration\mEGFPC1_G2\mEGFP_0_R1_P1_K1_Ch2-Ch1.zen
24220	1.822871e-03	3.708431e-03	7.402800e-04	20150331_STAG1gfpch8_G2G1\MitoSys2\Calibration\mEGFPC1_G2\mEGFP_0_R1_P1_K1_Ch2-Ch1.zen
25500	1.173806e-03	3.397670e-03	6.829700e-04	20150331_STAG1gfpch8_G2G1\MitoSys2\Calibration\mEGFPC1_G2\mEGFP_0_R1_P1_K1_Ch2-Ch1.zen
28060	3.130268e-04	2.849488e-03	5.858400e-04	20150331_STAG1gfpch8_G2G1\MitoSys2\Calibration\mEGFPC1_G2\mEGFP_0_R1_P1_K1_Ch2-Ch1.zen
30620	8.829121e-04	2.938313e-03	5.072300e-04	20150331_STAG1gfpch8_G2G1\MitoSys2\Calibration\mEGFPC1_G2\mEGFP_0_R1_P1_K1_Ch2-Ch1.zen
33180	1.964397e-04	4.159821e-03	4.428200e-04	20150331_STAG1gfpch8_G2G1\MitoSys2\Calibration\mEGFPC1_G2\mEGFP_0_R1_P1_K1_Ch2-Ch1.zen
35740	-4.814351e-04	3.375468e-03	3.894700e-04	20150331_STAG1gfpch8_G2G1\MitoSys2\Calibration\mEGFPC1_G2\mEGFP_0_R1_P1_K1_Ch2-Ch1.zen
38300	-6.575189e-04	3.190588e-03	3.448500e-04	20150331_STAG1gfpch8_G2G1\MitoSys2\Calibration\mEGFPC1_G2\mEGFP_0_R1_P1_K1_Ch2-Ch1.zen
40860	-7.221938e-05	3.479198e-03	3.072000e-04	20150331_STAG1gfpch8_G2G1\MitoSys2\Calibration\mEGFPC1_G2\mEGFP_0_R1_P1_K1_Ch2-Ch1.zen
43420	4.289550e-04	2.941730e-03	2.751700e-04	20150331_STAG1gfpch8_G2G1\MitoSys2\Calibration\mEGFPC1_G2\mEGFP_0_R1_P1_K1_Ch2-Ch1.zen
45980	-5.381814e-04	3.168428e-03	2.477300e-04	20150331_STAG1gfpch8_G2G1\MitoSys2\Calibration\mEGFPC1_G2\mEGFP_0_R1_P1_K1_Ch2-Ch1.zen
48540	-1.822347e-04	2.545609e-03	2.240600e-04	20150331_STAG1gfpch8_G2G1\MitoSys2\Calibration\mEGFPC1_G2\mEGFP_0_R1_P1_K1_Ch2-Ch1.zen
51100	-1.310002e-04	2.317850e-03	2.035100e-04	20150331_STAG1gfpch8_G2G1\MitoSys2\Calibration\mEGFPC1_G2\mEGFP_0_R1_P1_K1_Ch2-Ch1.zen
56220	1.252679e-03	1.882385e-03	1.698400e-04	20150331_STAG1gfpch8_G2G1\MitoSys2\Calibration\mEGFPC1_G2\mEGFP_0_R1_P1_K1_Ch2-Ch1.zen
61340	-1.292231e-05	3.098151e-03	1.436800e-04	20150331_STAG1gfpch8_G2G1\MitoSys2\Calibration\mEGFPC1_G2\mEGFP_0_R1_P1_K1_Ch2-Ch1.zen
66460	-3.779919e-04	3.046505e-03	1.229800e-04	20150331_STAG1gfpch8_G2G1\MitoSys2\Calibration\mEGFPC1_G2\mEGFP_0_R1_P1_K1_Ch2-Ch1.zen
71580	-1.411698e-03	3.685235e-03	1.063600e-04	20150331_STAG1gfpch8_G2G1\MitoSys2\Calibration\mEGFPC1_G2\mEGFP_0_R1_P1_K1_Ch2-Ch1.zen
76700	7.475182e-04	2.759030e-03	9.282800e-05	20150331_STAG1gfpch8_G2G1\MitoSys2\Calibration\mEGFPC1_G2\mEGFP_0_R1_P1_K1_Ch2-Ch1.zen
81820	3.610958e-04	3.141658e-03	8.168300e-05	20150331_STAG1gfpch8_G2G1\MitoSys2\Calibration\mEGFPC1_G2\mEGFP_0_R1_P1_K1_Ch2-Ch1.zen
86940	-3.378592e-04	2.766449e-03	7.240400e-05	20150331_STAG1gfpch8_G2G1\MitoSys2\Calibration\mEGFPC1_G2\mEGFP_0_R1_P1_K1_Ch2-Ch1.zen
92060	-2.926069e-04	2.445926e-03	6.460400e-05	20150331_STAG1gfpch8_G2G1\MitoSys2\Calibration\mEGFPC1_G2\mEGFP_0_R1_P1_K1_Ch2-Ch1.zen
97180	-2.938609e-04	2.058348e-03	5.799000e-05	20150331_STAG1gfpch8_G2G1\MitoSys2\Calibration\mEGFPC1_G2\mEGFP_0_R1_P1_K1_Ch2-Ch1.zen
102300	-4.572145e-04	2.254237e-03	5.233800e-05	20150331_STAG1gfpch8_G2G1\MitoSys2\Calibration\mEGFPC1_G2\mEGFP_0_R1_P1_K1_Ch2-Ch1.zen
112540	-7.032871e-04	1.973554e-03	4.325400e-05	20150331_STAG1gfpch8_G2G1\MitoSys2\Calibration\mEGFPC1_G2\mEGFP_0_R1_P1_K1_Ch2-Ch1.zen
122780	4.761197e-05	1.822781e-03	3.635300e-05	20150331_STAG1gfpch8_G2G1\MitoSys2\Calibration\mEGFPC1_G2\mEGFP_0_R1_P1_K1_Ch2-Ch1.zen
133020	-2.488427e-04	2.164636e-03	3.099300e-05	20150331_STAG1gfpch8_G2G1\MitoSys2\Calibration\mEGFPC1_G2\mEGFP_0_R1_P1_K1_Ch2-Ch1.zen
143260	-8.073216e-06	2.270346e-03	2.675100e-05	20150331_STAG1gfpch8_G2G1\MitoSys2\Calibration\mEGFPC1_G2\mEGFP_0_R1_P1_K1_Ch2-Ch1.zen
153500	-9.278219e-04	2.223046e-03	2.333800e-05	20150331_STAG1gfpch8_G2G1\MitoSys2\Calibration\mEGFPC1_G2\mEGFP_0_R1_P1_K1_Ch2-Ch1.zen
163740	-2.592845e-04	2.003825e-03	2.055100e-05	20150331_STAG1gfpch8_G2G1\MitoSys2\Calibration\mEGFPC1_G2\mEGFP_0_R1_P1_K1_Ch2-Ch1.zen
173980	3.426199e-05	1.543413e-03	1.824700e-05	20150331_STAG1gfpch8_G2G1\MitoSys2\Calibration\mEGFPC1_G2\mEGFP_0_R1_P1_K1_Ch2-Ch1.zen
184220	-1.025959e-03	2.616183e-03	1.632000e-05	20150331_STAG1gfpch8_G2G1\MitoSys2\Calibration\mEGFPC1_G2\mEGFP_0_R1_P1_K1_Ch2-Ch1.zen
194460	-4.001564e-04	2.216546e-03	1.469100e-05	20150331_STAG1gfpch8_G2G1\MitoSys2\Calibration\mEGFPC1_G2\mEGFP_0_R1_P1_K1_Ch2-Ch1.zen
204700	9.410052e-06	1.678403e-03	1.330200e-05	20150331_STAG1gfpch8_G2G1\MitoSys2\Calibration\mEGFPC1_G2\mEGFP_0_R1_P1_K1_Ch2-Ch1.zen
225180	1.260676e-04	2.155098e-03	1.107400e-05	20150331_STAG1gfpch8_G2G1\MitoSys2\Calibration\mEGFPC1_G2\mEGFP_0_R1_P1_K1_Ch2-Ch1.zen
245660	-8.204755e-04	1.634900e-03	9.379100e-06	20150331_STAG1gfpch8_G2G1\MitoSys2\Calibration\mEGFPC1_G2\mEGFP_0_R1_P1_K1_Ch2-Ch1.zen
266140	5.618111e-04	1.980328e-03	8.059200e-06	20150331_STAG1gfpch8_G2G1\MitoSys2\Calibration\mEGFPC1_G2\mEGFP_0_R1_P1_K1_Ch2-Ch1.zen
286620	2.970742e-04	2.392052e-03	7.009800e-06	20150331_STAG1gfpch8_G2G1\MitoSys2\Calibration\mEGFPC1_G2\mEGFP_0_R1_P1_K1_Ch2-Ch1.zen
307100	3.452498e-04	1.927820e-03	6.160900e-06	20150331_STAG1gfpch8_G2G1\MitoSys2\Calibration\mEGFPC1_G2\mEGFP_0_R1_P1_K1_Ch2-Ch1.zen
327580	-2.523352e-04	1.758758e-03	5.463700e-06	20150331_STAG1gfpch8_G2G1\MitoSys2\Calibration\mEGFPC1_G2\mEGFP_0_R1_P1_K1_Ch2-Ch1.zen
348060	4.978407e-05	1.577116e-03	4.883600e-06	20150331_STAG1gfpch8_G2G1\MitoSys2\Calibration\mEGFPC1_G2\mEGFP_0_R1_P1_K1_Ch2-Ch1.zen
368540	3.734275e-04	2.473530e-03	4.395300e-06	20150331_STAG1gfpch8_G2G1\MitoSys2\Calibration\mEGFPC1_G2\mEGFP_0_R1_P1_K1_Ch2-Ch1.zen
389020	1.070597e-04	1.831347e-03	3.980000e-06	20150331_STAG1gfpch8_G2G1\MitoSys2\Calibration\mEGFPC1_G2\mEGFP_0_R1_P1_K1_Ch2-Ch1.zen
409500	-2.426682e-04	1.081809e-03	3.623700e-06	20150331_STAG1gfpch8_G2G1\MitoSys2\Calibration\mEGFPC1_G2\mEGFP_0_R1_P1_K1_Ch2-Ch1.zen
450460	3.296909e-04	1.491372e-03	3.046800e-06	20150331_STAG1gfpch8_G2G1\MitoSys2\Calibration\mEGFPC1_G2\mEGFP_0_R1_P1_K1_Ch2-Ch1.zen
491420	6.051664e-05	1.545663e-03	2.603200e-06	20150331_STAG1gfpch8_G2G1\MitoSys2\Calibration\mEGFPC1_G2\mEGFP_0_R1_P1_K1_Ch2-Ch1.zen
532380	-8.312367e-04	1.627283e-03	2.254000e-06	20150331_STAG1gfpch8_G2G1\MitoSys2\Calibration\mEGFPC1_G2\mEGFP_0_R1_P1_K1_Ch2-Ch1.zen
573340	3.413563e-04	8.396663e-04	1.973700e-06	20150331_STAG1gfpch8_G2G1\MitoSys2\Calibration\mEGFPC1_G2\mEGFP_0_R1_P1_K1_Ch2-Ch1.zen
614300	7.754294e-05	1.674029e-03	1.745000e-06	20150331_STAG1gfpch8_G2G1\MitoSys2\Calibration\mEGFPC1_G2\mEGFP_0_R1_P1_K1_Ch2-Ch1.zen
655260	7.059920e-05	1.610458e-03	1.555700e-06	20150331_STAG1gfpch8_G2G1\MitoSys2\Calibration\mEGFPC1_G2\mEGFP_0_R1_P1_K1_Ch2-Ch1.zen
696220	2.233615e-04	2.079467e-03	1.397000e-06	20150331_STAG1gfpch8_G2G1\MitoSys2\Calibration\mEGFPC1_G2\mEGFP_0_R1_P1_K1_Ch2-Ch1.zen
737180	9.013684e-05	2.130750e-03	1.262600e-06	20150331_STAG1gfpch8_G2G1\MitoSys2\Calibration\mEGFPC1_G2\mEGFP_0_R1_P1_K1_Ch2-Ch1.zen
778140	1.089766e-04	1.570353e-03	1.147600e-06	20150331_STAG1gfpch8_G2G1\MitoSys2\Calibration\mEGFPC1_G2\mEGFP_0_R1_P1_K1_Ch2-Ch1.zen
819100	-6.826016e-04	1.146694e-03	1.048400e-06	20150331_STAG1gfpch8_G2G1\MitoSys2\Calibration\mEGFPC1_G2\mEGFP_0_R1_P1_K1_Ch2-Ch1.zen
901020	-4.991734e-05	1.035558e-03	8.867300e-07	20150331_STAG1gfpch8_G2G1\MitoSys2\Calibration\mEGFPC1_G2\mEGFP_0_R1_P1_K1_Ch2-Ch1.zen
982940	-2.752197e-04	1.457619e-03	7.613200e-07	20150331_STAG1gfpch8_G2G1\MitoSys2\Calibration\mEGFPC1_G2\mEGFP_0_R1_P1_K1_Ch2-Ch1.zen
1064860	-2.857634e-06	9.324506e-04	6.619100e-07	20150331_STAG1gfpch8_G2G1\MitoSys2\Calibration\mEGFPC1_G2\mEGFP_0_R1_P1_K1_Ch2-Ch1.zen
1146780	-3.740143e-04	1.042781e-03	5.816400e-07	20150331_STAG1gfpch8_G2G1\MitoSys2\Calibration\mEGFPC1_G2\mEGFP_0_R1_P1_K1_Ch2-Ch1.zen
1228700	-1.119418e-04	9.377566e-04	5.157900e-07	20150331_STAG1gfpch8_G2G1\MitoSys2\Calibration\mEGFPC1_G2\mEGFP_0_R1_P1_K1_Ch2-Ch1.zen
1310620	1.037567e-04	7.828503e-04	4.610400e-07	20150331_STAG1gfpch8_G2G1\MitoSys2\Calibration\mEGFPC1_G2\mEGFP_0_R1_P1_K1_Ch2-Ch1.zen
1392540	-2.367029e-04	1.048038e-03	4.149700e-07	20150331_STAG1gfpch8_G2G1\MitoSys2\Calibration\mEGFPC1_G2\mEGFP_0_R1_P1_K1_Ch2-Ch1.zen
1474460	-3.368613e-04	1.273034e-03	3.758000e-07	20150331_STAG1gfpch8_G2G1\MitoSys2\Calibration\mEGFPC1_G2\mEGFP_0_R1_P1_K1_Ch2-Ch1.zen
1556380	-2.586240e-04	1.011922e-03	3.422000e-07	20150331_STAG1gfpch8_G2G1\MitoSys2\Calibration\mEGFPC1_G2\mEGFP_0_R1_P1_K1_Ch2-Ch1.zen
10	2.002760e-01	2.527356e-02	2.023300e-01	20150331_STAG1gfpch8_G2G1\MitoSys2\Calibration\mEGFPC1_G2\mEGFP_0_R1_P2_K1_Ch2-Ch1.zen
20	1.995774e-01	2.670623e-02	1.965800e-01	20150331_STAG1gfpch8_G2G1\MitoSys2\Calibration\mEGFPC1_G2\mEGFP_0_R1_P2_K1_Ch2-Ch1.zen
30	1.926613e-01	1.583900e-02	1.911800e-01	20150331_STAG1gfpch8_G2G1\MitoSys2\Calibration\mEGFPC1_G2\mEGFP_0_R1_P2_K1_Ch2-Ch1.zen
40	1.864801e-01	1.780811e-02	1.861200e-01	20150331_STAG1gfpch8_G2G1\MitoSys2\Calibration\mEGFPC1_G2\mEGFP_0_R1_P2_K1_Ch2-Ch1.zen
50	1.794299e-01	2.659849e-02	1.814100e-01	20150331_STAG1gfpch8_G2G1\MitoSys2\Calibration\mEGFPC1_G2\mEGFP_0_R1_P2_K1_Ch2-Ch1.zen
60	1.839428e-01	2.041007e-02	1.770000e-01	20150331_STAG1gfpch8_G2G1\MitoSys2\Calibration\mEGFPC1_G2\mEGFP_0_R1_P2_K1_Ch2-Ch1.zen
70	1.709653e-01	2.827798e-02	1.728800e-01	20150331_STAG1gfpch8_G2G1\MitoSys2\Calibration\mEGFPC1_G2\mEGFP_0_R1_P2_K1_Ch2-Ch1.zen
80	1.625190e-01	2.241696e-02	1.690300e-01	20150331_STAG1gfpch8_G2G1\MitoSys2\Calibration\mEGFPC1_G2\mEGFP_0_R1_P2_K1_Ch2-Ch1.zen
90	1.662905e-01	2.361730e-02	1.654200e-01	20150331_STAG1gfpch8_G2G1\MitoSys2\Calibration\mEGFPC1_G2\mEGFP_0_R1_P2_K1_Ch2-Ch1.zen
100	1.567842e-01	2.028863e-02	1.620300e-01	20150331_STAG1gfpch8_G2G1\MitoSys2\Calibration\mEGFPC1_G2\mEGFP_0_R1_P2_K1_Ch2-Ch1.zen
120	1.547925e-01	1.839931e-02	1.558500e-01	20150331_STAG1gfpch8_G2G1\MitoSys2\Calibration\mEGFPC1_G2\mEGFP_0_R1_P2_K1_Ch2-Ch1.zen
140	1.461519e-01	1.406487e-02	1.503400e-01	20150331_STAG1gfpch8_G2G1\MitoSys2\Calibration\mEGFPC1_G2\mEGFP_0_R1_P2_K1_Ch2-Ch1.zen
160	1.508156e-01	1.429505e-02	1.454000e-01	20150331_STAG1gfpch8_G2G1\MitoSys2\Calibration\mEGFPC1_G2\mEGFP_0_R1_P2_K1_Ch2-Ch1.zen
180	1.442623e-01	2.200215e-02	1.409200e-01	20150331_STAG1gfpch8_G2G1\MitoSys2\Calibration\mEGFPC1_G2\mEGFP_0_R1_P2_K1_Ch2-Ch1.zen
200	1.416139e-01	1.828976e-02	1.368400e-01	20150331_STAG1gfpch8_G2G1\MitoSys2\Calibration\mEGFPC1_G2\mEGFP_0_R1_P2_K1_Ch2-Ch1.zen
220	1.359030e-01	1.664824e-02	1.331000e-01	20150331_STAG1gfpch8_G2G1\MitoSys2\Calibration\mEGFPC1_G2\mEGFP_0_R1_P2_K1_Ch2-Ch1.zen
240	1.264415e-01	2.062379e-02	1.296300e-01	20150331_STAG1gfpch8_G2G1\MitoSys2\Calibration\mEGFPC1_G2\mEGFP_0_R1_P2_K1_Ch2-Ch1.zen
260	1.237248e-01	1.565104e-02	1.264100e-01	20150331_STAG1gfpch8_G2G1\MitoSys2\Calibration\mEGFPC1_G2\mEGFP_0_R1_P2_K1_Ch2-Ch1.zen
280	1.273509e-01	1.239261e-02	1.233900e-01	20150331_STAG1gfpch8_G2G1\MitoSys2\Calibration\mEGFPC1_G2\mEGFP_0_R1_P2_K1_Ch2-Ch1.zen
300	1.205237e-01	1.307053e-02	1.205500e-01	20150331_STAG1gfpch8_G2G1\MitoSys2\Calibration\mEGFPC1_G2\mEGFP_0_R1_P2_K1_Ch2-Ch1.zen
340	1.154979e-01	1.522568e-02	1.153300e-01	20150331_STAG1gfpch8_G2G1\MitoSys2\Calibration\mEGFPC1_G2\mEGFP_0_R1_P2_K1_Ch2-Ch1.zen
380	1.092452e-01	1.328427e-02	1.106000e-01	20150331_STAG1gfpch8_G2G1\MitoSys2\Calibration\mEGFPC1_G2\mEGFP_0_R1_P2_K1_Ch2-Ch1.zen
420	1.035184e-01	1.785569e-02	1.062700e-01	20150331_STAG1gfpch8_G2G1\MitoSys2\Calibration\mEGFPC1_G2\mEGFP_0_R1_P2_K1_Ch2-Ch1.zen
460	9.875182e-02	1.674455e-02	1.022700e-01	20150331_STAG1gfpch8_G2G1\MitoSys2\Calibration\mEGFPC1_G2\mEGFP_0_R1_P2_K1_Ch2-Ch1.zen
500	1.017896e-01	1.741993e-02	9.855100e-02	20150331_STAG1gfpch8_G2G1\MitoSys2\Calibration\mEGFPC1_G2\mEGFP_0_R1_P2_K1_Ch2-Ch1.zen
540	9.579809e-02	1.376624e-02	9.508200e-02	20150331_STAG1gfpch8_G2G1\MitoSys2\Calibration\mEGFPC1_G2\mEGFP_0_R1_P2_K1_Ch2-Ch1.zen
580	9.079250e-02	1.838065e-02	9.183300e-02	20150331_STAG1gfpch8_G2G1\MitoSys2\Calibration\mEGFPC1_G2\mEGFP_0_R1_P2_K1_Ch2-Ch1.zen
620	8.975107e-02	1.914757e-02	8.877900e-02	20150331_STAG1gfpch8_G2G1\MitoSys2\Calibration\mEGFPC1_G2\mEGFP_0_R1_P2_K1_Ch2-Ch1.zen
660	8.444563e-02	1.470507e-02	8.590400e-02	20150331_STAG1gfpch8_G2G1\MitoSys2\Calibration\mEGFPC1_G2\mEGFP_0_R1_P2_K1_Ch2-Ch1.zen
700	8.374026e-02	1.188554e-02	8.319200e-02	20150331_STAG1gfpch8_G2G1\MitoSys2\Calibration\mEGFPC1_G2\mEGFP_0_R1_P2_K1_Ch2-Ch1.zen
780	7.820553e-02	1.424999e-02	7.820400e-02	20150331_STAG1gfpch8_G2G1\MitoSys2\Calibration\mEGFPC1_G2\mEGFP_0_R1_P2_K1_Ch2-Ch1.zen
860	7.441633e-02	1.579809e-02	7.372700e-02	20150331_STAG1gfpch8_G2G1\MitoSys2\Calibration\mEGFPC1_G2\mEGFP_0_R1_P2_K1_Ch2-Ch1.zen
940	6.752639e-02	1.736592e-02	6.969000e-02	20150331_STAG1gfpch8_G2G1\MitoSys2\Calibration\mEGFPC1_G2\mEGFP_0_R1_P2_K1_Ch2-Ch1.zen
1020	6.495776e-02	1.682533e-02	6.603600e-02	20150331_STAG1gfpch8_G2G1\MitoSys2\Calibration\mEGFPC1_G2\mEGFP_0_R1_P2_K1_Ch2-Ch1.zen
1100	6.174367e-02	1.431999e-02	6.271500e-02	20150331_STAG1gfpch8_G2G1\MitoSys2\Calibration\mEGFPC1_G2\mEGFP_0_R1_P2_K1_Ch2-Ch1.zen
1180	5.756025e-02	1.390627e-02	5.968600e-02	20150331_STAG1gfpch8_G2G1\MitoSys2\Calibration\mEGFPC1_G2\mEGFP_0_R1_P2_K1_Ch2-Ch1.zen
1260	5.973169e-02	1.603656e-02	5.691600e-02	20150331_STAG1gfpch8_G2G1\MitoSys2\Calibration\mEGFPC1_G2\mEGFP_0_R1_P2_K1_Ch2-Ch1.zen
1340	5.649815e-02	1.800776e-02	5.437400e-02	20150331_STAG1gfpch8_G2G1\MitoSys2\Calibration\mEGFPC1_G2\mEGFP_0_R1_P2_K1_Ch2-Ch1.zen
1420	5.236354e-02	1.647355e-02	5.203400e-02	20150331_STAG1gfpch8_G2G1\MitoSys2\Calibration\mEGFPC1_G2\mEGFP_0_R1_P2_K1_Ch2-Ch1.zen
1500	5.050208e-02	1.549727e-02	4.987500e-02	20150331_STAG1gfpch8_G2G1\MitoSys2\Calibration\mEGFPC1_G2\mEGFP_0_R1_P2_K1_Ch2-Ch1.zen
1660	4.605476e-02	1.428536e-02	4.602500e-02	20150331_STAG1gfpch8_G2G1\MitoSys2\Calibration\mEGFPC1_G2\mEGFP_0_R1_P2_K1_Ch2-Ch1.zen
1820	4.351825e-02	1.600990e-02	4.269800e-02	20150331_STAG1gfpch8_G2G1\MitoSys2\Calibration\mEGFPC1_G2\mEGFP_0_R1_P2_K1_Ch2-Ch1.zen
1980	4.184640e-02	1.212824e-02	3.980000e-02	20150331_STAG1gfpch8_G2G1\MitoSys2\Calibration\mEGFPC1_G2\mEGFP_0_R1_P2_K1_Ch2-Ch1.zen
2140	3.860732e-02	1.308776e-02	3.725500e-02	20150331_STAG1gfpch8_G2G1\MitoSys2\Calibration\mEGFPC1_G2\mEGFP_0_R1_P2_K1_Ch2-Ch1.zen
2300	3.514506e-02	1.121824e-02	3.500500e-02	20150331_STAG1gfpch8_G2G1\MitoSys2\Calibration\mEGFPC1_G2\mEGFP_0_R1_P2_K1_Ch2-Ch1.zen
2460	3.305929e-02	1.251721e-02	3.300400e-02	20150331_STAG1gfpch8_G2G1\MitoSys2\Calibration\mEGFPC1_G2\mEGFP_0_R1_P2_K1_Ch2-Ch1.zen
2620	3.303996e-02	1.148462e-02	3.121400e-02	20150331_STAG1gfpch8_G2G1\MitoSys2\Calibration\mEGFPC1_G2\mEGFP_0_R1_P2_K1_Ch2-Ch1.zen
2780	3.119295e-02	1.221547e-02	2.960500e-02	20150331_STAG1gfpch8_G2G1\MitoSys2\Calibration\mEGFPC1_G2\mEGFP_0_R1_P2_K1_Ch2-Ch1.zen
2940	2.749075e-02	1.204457e-02	2.815100e-02	20150331_STAG1gfpch8_G2G1\MitoSys2\Calibration\mEGFPC1_G2\mEGFP_0_R1_P2_K1_Ch2-Ch1.zen
3100	2.591771e-02	1.206677e-02	2.683100e-02	20150331_STAG1gfpch8_G2G1\MitoSys2\Calibration\mEGFPC1_G2\mEGFP_0_R1_P2_K1_Ch2-Ch1.zen
3420	2.176412e-02	1.130591e-02	2.453100e-02	20150331_STAG1gfpch8_G2G1\MitoSys2\Calibration\mEGFPC1_G2\mEGFP_0_R1_P2_K1_Ch2-Ch1.zen
3740	2.142678e-02	1.146363e-02	2.259600e-02	20150331_STAG1gfpch8_G2G1\MitoSys2\Calibration\mEGFPC1_G2\mEGFP_0_R1_P2_K1_Ch2-Ch1.zen
4060	2.012046e-02	1.261281e-02	2.094700e-02	20150331_STAG1gfpch8_G2G1\MitoSys2\Calibration\mEGFPC1_G2\mEGFP_0_R1_P2_K1_Ch2-Ch1.zen
4380	1.701410e-02	1.099905e-02	1.952800e-02	20150331_STAG1gfpch8_G2G1\MitoSys2\Calibration\mEGFPC1_G2\mEGFP_0_R1_P2_K1_Ch2-Ch1.zen
4700	1.745299e-02	1.190513e-02	1.829400e-02	20150331_STAG1gfpch8_G2G1\MitoSys2\Calibration\mEGFPC1_G2\mEGFP_0_R1_P2_K1_Ch2-Ch1.zen
5020	1.571256e-02	9.140358e-03	1.721200e-02	20150331_STAG1gfpch8_G2G1\MitoSys2\Calibration\mEGFPC1_G2\mEGFP_0_R1_P2_K1_Ch2-Ch1.zen
5340	1.420990e-02	1.011857e-02	1.625700e-02	20150331_STAG1gfpch8_G2G1\MitoSys2\Calibration\mEGFPC1_G2\mEGFP_0_R1_P2_K1_Ch2-Ch1.zen
5660	1.478432e-02	1.056320e-02	1.540700e-02	20150331_STAG1gfpch8_G2G1\MitoSys2\Calibration\mEGFPC1_G2\mEGFP_0_R1_P2_K1_Ch2-Ch1.zen
5980	1.369321e-02	1.065157e-02	1.464600e-02	20150331_STAG1gfpch8_G2G1\MitoSys2\Calibration\mEGFPC1_G2\mEGFP_0_R1_P2_K1_Ch2-Ch1.zen
6300	1.455051e-02	1.016133e-02	1.396200e-02	20150331_STAG1gfpch8_G2G1\MitoSys2\Calibration\mEGFPC1_G2\mEGFP_0_R1_P2_K1_Ch2-Ch1.zen
6940	1.314445e-02	9.500048e-03	1.278000e-02	20150331_STAG1gfpch8_G2G1\MitoSys2\Calibration\mEGFPC1_G2\mEGFP_0_R1_P2_K1_Ch2-Ch1.zen
7580	1.430269e-02	1.145645e-02	1.179400e-02	20150331_STAG1gfpch8_G2G1\MitoSys2\Calibration\mEGFPC1_G2\mEGFP_0_R1_P2_K1_Ch2-Ch1.zen
8220	1.253154e-02	1.016341e-02	1.096000e-02	20150331_STAG1gfpch8_G2G1\MitoSys2\Calibration\mEGFPC1_G2\mEGFP_0_R1_P2_K1_Ch2-Ch1.zen
8860	9.664497e-03	1.011618e-02	1.024300e-02	20150331_STAG1gfpch8_G2G1\MitoSys2\Calibration\mEGFPC1_G2\mEGFP_0_R1_P2_K1_Ch2-Ch1.zen
9500	1.037553e-02	1.035022e-02	9.618800e-03	20150331_STAG1gfpch8_G2G1\MitoSys2\Calibration\mEGFPC1_G2\mEGFP_0_R1_P2_K1_Ch2-Ch1.zen
10140	8.545061e-03	9.006353e-03	9.070200e-03	20150331_STAG1gfpch8_G2G1\MitoSys2\Calibration\mEGFPC1_G2\mEGFP_0_R1_P2_K1_Ch2-Ch1.zen
10780	8.852887e-03	9.703948e-03	8.583000e-03	20150331_STAG1gfpch8_G2G1\MitoSys2\Calibration\mEGFPC1_G2\mEGFP_0_R1_P2_K1_Ch2-Ch1.zen
11420	9.252043e-03	1.025909e-02	8.146600e-03	20150331_STAG1gfpch8_G2G1\MitoSys2\Calibration\mEGFPC1_G2\mEGFP_0_R1_P2_K1_Ch2-Ch1.zen
12060	8.726527e-03	7.547397e-03	7.752400e-03	20150331_STAG1gfpch8_G2G1\MitoSys2\Calibration\mEGFPC1_G2\mEGFP_0_R1_P2_K1_Ch2-Ch1.zen
12700	7.137255e-03	5.612102e-03	7.394000e-03	20150331_STAG1gfpch8_G2G1\MitoSys2\Calibration\mEGFPC1_G2\mEGFP_0_R1_P2_K1_Ch2-Ch1.zen
13980	9.203318e-03	7.404576e-03	6.764300e-03	20150331_STAG1gfpch8_G2G1\MitoSys2\Calibration\mEGFPC1_G2\mEGFP_0_R1_P2_K1_Ch2-Ch1.zen
15260	5.866267e-03	8.792921e-03	6.225900e-03	20150331_STAG1gfpch8_G2G1\MitoSys2\Calibration\mEGFPC1_G2\mEGFP_0_R1_P2_K1_Ch2-Ch1.zen
16540	6.511349e-03	1.014308e-02	5.757700e-03	20150331_STAG1gfpch8_G2G1\MitoSys2\Calibration\mEGFPC1_G2\mEGFP_0_R1_P2_K1_Ch2-Ch1.zen
17820	5.608394e-03	8.683659e-03	5.344800e-03	20150331_STAG1gfpch8_G2G1\MitoSys2\Calibration\mEGFPC1_G2\mEGFP_0_R1_P2_K1_Ch2-Ch1.zen
19100	4.470740e-03	8.702226e-03	4.977000e-03	20150331_STAG1gfpch8_G2G1\MitoSys2\Calibration\mEGFPC1_G2\mEGFP_0_R1_P2_K1_Ch2-Ch1.zen
20380	4.381194e-03	8.835473e-03	4.646300e-03	20150331_STAG1gfpch8_G2G1\MitoSys2\Calibration\mEGFPC1_G2\mEGFP_0_R1_P2_K1_Ch2-Ch1.zen
21660	2.332552e-03	8.511796e-03	4.347100e-03	20150331_STAG1gfpch8_G2G1\MitoSys2\Calibration\mEGFPC1_G2\mEGFP_0_R1_P2_K1_Ch2-Ch1.zen
22940	3.554685e-03	6.909635e-03	4.074800e-03	20150331_STAG1gfpch8_G2G1\MitoSys2\Calibration\mEGFPC1_G2\mEGFP_0_R1_P2_K1_Ch2-Ch1.zen
24220	5.183786e-03	6.498084e-03	3.825900e-03	20150331_STAG1gfpch8_G2G1\MitoSys2\Calibration\mEGFPC1_G2\mEGFP_0_R1_P2_K1_Ch2-Ch1.zen
25500	4.869365e-03	7.106008e-03	3.597700e-03	20150331_STAG1gfpch8_G2G1\MitoSys2\Calibration\mEGFPC1_G2\mEGFP_0_R1_P2_K1_Ch2-Ch1.zen
28060	4.369451e-03	6.536250e-03	3.194000e-03	20150331_STAG1gfpch8_G2G1\MitoSys2\Calibration\mEGFPC1_G2\mEGFP_0_R1_P2_K1_Ch2-Ch1.zen
30620	4.273064e-03	5.946651e-03	2.849300e-03	20150331_STAG1gfpch8_G2G1\MitoSys2\Calibration\mEGFPC1_G2\mEGFP_0_R1_P2_K1_Ch2-Ch1.zen
33180	1.879326e-03	5.810228e-03	2.552800e-03	20150331_STAG1gfpch8_G2G1\MitoSys2\Calibration\mEGFPC1_G2\mEGFP_0_R1_P2_K1_Ch2-Ch1.zen
35740	1.655897e-03	5.815346e-03	2.296300e-03	20150331_STAG1gfpch8_G2G1\MitoSys2\Calibration\mEGFPC1_G2\mEGFP_0_R1_P2_K1_Ch2-Ch1.zen
38300	2.240352e-04	4.980506e-03	2.073200e-03	20150331_STAG1gfpch8_G2G1\MitoSys2\Calibration\mEGFPC1_G2\mEGFP_0_R1_P2_K1_Ch2-Ch1.zen
40860	-4.967438e-04	5.182167e-03	1.878400e-03	20150331_STAG1gfpch8_G2G1\MitoSys2\Calibration\mEGFPC1_G2\mEGFP_0_R1_P2_K1_Ch2-Ch1.zen
43420	-3.450146e-05	4.914104e-03	1.707500e-03	20150331_STAG1gfpch8_G2G1\MitoSys2\Calibration\mEGFPC1_G2\mEGFP_0_R1_P2_K1_Ch2-Ch1.zen
45980	8.668498e-04	4.961141e-03	1.557000e-03	20150331_STAG1gfpch8_G2G1\MitoSys2\Calibration\mEGFPC1_G2\mEGFP_0_R1_P2_K1_Ch2-Ch1.zen
48540	7.659758e-04	5.406046e-03	1.424000e-03	20150331_STAG1gfpch8_G2G1\MitoSys2\Calibration\mEGFPC1_G2\mEGFP_0_R1_P2_K1_Ch2-Ch1.zen
51100	2.050268e-03	5.080371e-03	1.306000e-03	20150331_STAG1gfpch8_G2G1\MitoSys2\Calibration\mEGFPC1_G2\mEGFP_0_R1_P2_K1_Ch2-Ch1.zen
56220	6.856394e-04	5.814457e-03	1.107300e-03	20150331_STAG1gfpch8_G2G1\MitoSys2\Calibration\mEGFPC1_G2\mEGFP_0_R1_P2_K1_Ch2-Ch1.zen
61340	1.523254e-03	5.856555e-03	9.477800e-04	20150331_STAG1gfpch8_G2G1\MitoSys2\Calibration\mEGFPC1_G2\mEGFP_0_R1_P2_K1_Ch2-Ch1.zen
66460	1.063423e-03	5.673785e-03	8.183000e-04	20150331_STAG1gfpch8_G2G1\MitoSys2\Calibration\mEGFPC1_G2\mEGFP_0_R1_P2_K1_Ch2-Ch1.zen
71580	1.564518e-03	4.832928e-03	7.120300e-04	20150331_STAG1gfpch8_G2G1\MitoSys2\Calibration\mEGFPC1_G2\mEGFP_0_R1_P2_K1_Ch2-Ch1.zen
76700	2.169611e-03	5.501173e-03	6.239500e-04	20150331_STAG1gfpch8_G2G1\MitoSys2\Calibration\mEGFPC1_G2\mEGFP_0_R1_P2_K1_Ch2-Ch1.zen
81820	2.264969e-03	5.409162e-03	5.502900e-04	20150331_STAG1gfpch8_G2G1\MitoSys2\Calibration\mEGFPC1_G2\mEGFP_0_R1_P2_K1_Ch2-Ch1.zen
86940	9.835006e-04	4.737704e-03	4.881600e-04	20150331_STAG1gfpch8_G2G1\MitoSys2\Calibration\mEGFPC1_G2\mEGFP_0_R1_P2_K1_Ch2-Ch1.zen
92060	5.384475e-04	5.094282e-03	4.353800e-04	20150331_STAG1gfpch8_G2G1\MitoSys2\Calibration\mEGFPC1_G2\mEGFP_0_R1_P2_K1_Ch2-Ch1.zen
97180	-7.301994e-04	5.133648e-03	3.902300e-04	20150331_STAG1gfpch8_G2G1\MitoSys2\Calibration\mEGFPC1_G2\mEGFP_0_R1_P2_K1_Ch2-Ch1.zen
102300	-1.232192e-04	4.723834e-03	3.513500e-04	20150331_STAG1gfpch8_G2G1\MitoSys2\Calibration\mEGFPC1_G2\mEGFP_0_R1_P2_K1_Ch2-Ch1.zen
112540	1.134092e-04	6.063162e-03	2.883600e-04	20150331_STAG1gfpch8_G2G1\MitoSys2\Calibration\mEGFPC1_G2\mEGFP_0_R1_P2_K1_Ch2-Ch1.zen
122780	-1.636621e-03	5.309485e-03	2.401400e-04	20150331_STAG1gfpch8_G2G1\MitoSys2\Calibration\mEGFPC1_G2\mEGFP_0_R1_P2_K1_Ch2-Ch1.zen
133020	1.320998e-03	5.750048e-03	2.025500e-04	20150331_STAG1gfpch8_G2G1\MitoSys2\Calibration\mEGFPC1_G2\mEGFP_0_R1_P2_K1_Ch2-Ch1.zen
143260	9.644079e-05	5.000198e-03	1.727800e-04	20150331_STAG1gfpch8_G2G1\MitoSys2\Calibration\mEGFPC1_G2\mEGFP_0_R1_P2_K1_Ch2-Ch1.zen
153500	1.477012e-04	5.201255e-03	1.488600e-04	20150331_STAG1gfpch8_G2G1\MitoSys2\Calibration\mEGFPC1_G2\mEGFP_0_R1_P2_K1_Ch2-Ch1.zen
163740	4.742347e-04	5.109241e-03	1.294000e-04	20150331_STAG1gfpch8_G2G1\MitoSys2\Calibration\mEGFPC1_G2\mEGFP_0_R1_P2_K1_Ch2-Ch1.zen
173980	-6.691917e-04	6.754964e-03	1.134000e-04	20150331_STAG1gfpch8_G2G1\MitoSys2\Calibration\mEGFPC1_G2\mEGFP_0_R1_P2_K1_Ch2-Ch1.zen
184220	-2.447716e-04	5.412313e-03	1.001000e-04	20150331_STAG1gfpch8_G2G1\MitoSys2\Calibration\mEGFPC1_G2\mEGFP_0_R1_P2_K1_Ch2-Ch1.zen
194460	-1.541094e-03	2.804832e-03	8.894800e-05	20150331_STAG1gfpch8_G2G1\MitoSys2\Calibration\mEGFPC1_G2\mEGFP_0_R1_P2_K1_Ch2-Ch1.zen
204700	4.058375e-04	3.730357e-03	7.951400e-05	20150331_STAG1gfpch8_G2G1\MitoSys2\Calibration\mEGFPC1_G2\mEGFP_0_R1_P2_K1_Ch2-Ch1.zen
225180	2.326969e-04	4.094902e-03	6.457000e-05	20150331_STAG1gfpch8_G2G1\MitoSys2\Calibration\mEGFPC1_G2\mEGFP_0_R1_P2_K1_Ch2-Ch1.zen
245660	-3.166147e-04	3.770260e-03	5.342000e-05	20150331_STAG1gfpch8_G2G1\MitoSys2\Calibration\mEGFPC1_G2\mEGFP_0_R1_P2_K1_Ch2-Ch1.zen
266140	2.004969e-04	4.376595e-03	4.490300e-05	20150331_STAG1gfpch8_G2G1\MitoSys2\Calibration\mEGFPC1_G2\mEGFP_0_R1_P2_K1_Ch2-Ch1.zen
286620	5.469992e-04	5.374164e-03	3.826300e-05	20150331_STAG1gfpch8_G2G1\MitoSys2\Calibration\mEGFPC1_G2\mEGFP_0_R1_P2_K1_Ch2-Ch1.zen
307100	8.614158e-04	5.571042e-03	3.299400e-05	20150331_STAG1gfpch8_G2G1\MitoSys2\Calibration\mEGFPC1_G2\mEGFP_0_R1_P2_K1_Ch2-Ch1.zen
327580	6.773701e-04	4.262940e-03	2.874700e-05	20150331_STAG1gfpch8_G2G1\MitoSys2\Calibration\mEGFPC1_G2\mEGFP_0_R1_P2_K1_Ch2-Ch1.zen
348060	1.093160e-04	5.049081e-03	2.527600e-05	20150331_STAG1gfpch8_G2G1\MitoSys2\Calibration\mEGFPC1_G2\mEGFP_0_R1_P2_K1_Ch2-Ch1.zen
368540	-9.995515e-05	4.922489e-03	2.240500e-05	20150331_STAG1gfpch8_G2G1\MitoSys2\Calibration\mEGFPC1_G2\mEGFP_0_R1_P2_K1_Ch2-Ch1.zen
389020	-5.848593e-05	3.351070e-03	2.000300e-05	20150331_STAG1gfpch8_G2G1\MitoSys2\Calibration\mEGFPC1_G2\mEGFP_0_R1_P2_K1_Ch2-Ch1.zen
409500	-4.354990e-04	4.552771e-03	1.797400e-05	20150331_STAG1gfpch8_G2G1\MitoSys2\Calibration\mEGFPC1_G2\mEGFP_0_R1_P2_K1_Ch2-Ch1.zen
450460	-5.247184e-05	4.417041e-03	1.475800e-05	20150331_STAG1gfpch8_G2G1\MitoSys2\Calibration\mEGFPC1_G2\mEGFP_0_R1_P2_K1_Ch2-Ch1.zen
491420	-2.592137e-04	2.861276e-03	1.235200e-05	20150331_STAG1gfpch8_G2G1\MitoSys2\Calibration\mEGFPC1_G2\mEGFP_0_R1_P2_K1_Ch2-Ch1.zen
532380	-1.461621e-03	3.317045e-03	1.050200e-05	20150331_STAG1gfpch8_G2G1\MitoSys2\Calibration\mEGFPC1_G2\mEGFP_0_R1_P2_K1_Ch2-Ch1.zen
573340	-1.601267e-03	4.708786e-03	9.050300e-06	20150331_STAG1gfpch8_G2G1\MitoSys2\Calibration\mEGFPC1_G2\mEGFP_0_R1_P2_K1_Ch2-Ch1.zen
614300	-8.681135e-04	5.007853e-03	7.888600e-06	20150331_STAG1gfpch8_G2G1\MitoSys2\Calibration\mEGFPC1_G2\mEGFP_0_R1_P2_K1_Ch2-Ch1.zen
655260	-1.205142e-03	3.329722e-03	6.943900e-06	20150331_STAG1gfpch8_G2G1\MitoSys2\Calibration\mEGFPC1_G2\mEGFP_0_R1_P2_K1_Ch2-Ch1.zen
696220	3.916229e-04	3.117370e-03	6.165000e-06	20150331_STAG1gfpch8_G2G1\MitoSys2\Calibration\mEGFPC1_G2\mEGFP_0_R1_P2_K1_Ch2-Ch1.zen
737180	-1.052065e-03	4.372460e-03	5.514700e-06	20150331_STAG1gfpch8_G2G1\MitoSys2\Calibration\mEGFPC1_G2\mEGFP_0_R1_P2_K1_Ch2-Ch1.zen
778140	-1.019672e-03	3.514871e-03	4.965900e-06	20150331_STAG1gfpch8_G2G1\MitoSys2\Calibration\mEGFPC1_G2\mEGFP_0_R1_P2_K1_Ch2-Ch1.zen
819100	-1.070289e-04	3.422578e-03	4.498300e-06	20150331_STAG1gfpch8_G2G1\MitoSys2\Calibration\mEGFPC1_G2\mEGFP_0_R1_P2_K1_Ch2-Ch1.zen
901020	-1.422435e-04	2.823253e-03	3.748000e-06	20150331_STAG1gfpch8_G2G1\MitoSys2\Calibration\mEGFPC1_G2\mEGFP_0_R1_P2_K1_Ch2-Ch1.zen
982940	-5.424863e-04	2.763095e-03	3.177400e-06	20150331_STAG1gfpch8_G2G1\MitoSys2\Calibration\mEGFPC1_G2\mEGFP_0_R1_P2_K1_Ch2-Ch1.zen
1064860	6.616812e-05	2.654761e-03	2.732600e-06	20150331_STAG1gfpch8_G2G1\MitoSys2\Calibration\mEGFPC1_G2\mEGFP_0_R1_P2_K1_Ch2-Ch1.zen
1146780	1.781574e-04	1.866457e-03	2.378600e-06	20150331_STAG1gfpch8_G2G1\MitoSys2\Calibration\mEGFPC1_G2\mEGFP_0_R1_P2_K1_Ch2-Ch1.zen
1228700	3.069340e-05	3.467837e-03	2.091900e-06	20150331_STAG1gfpch8_G2G1\MitoSys2\Calibration\mEGFPC1_G2\mEGFP_0_R1_P2_K1_Ch2-Ch1.zen
1310620	9.774665e-04	2.557300e-03	1.856100e-06	20150331_STAG1gfpch8_G2G1\MitoSys2\Calibration\mEGFPC1_G2\mEGFP_0_R1_P2_K1_Ch2-Ch1.zen
1392540	3.075384e-04	2.497094e-03	1.659700e-06	20150331_STAG1gfpch8_G2G1\MitoSys2\Calibration\mEGFPC1_G2\mEGFP_0_R1_P2_K1_Ch2-Ch1.zen
1474460	-8.491872e-04	2.710259e-03	1.494300e-06	20150331_STAG1gfpch8_G2G1\MitoSys2\Calibration\mEGFPC1_G2\mEGFP_0_R1_P2_K1_Ch2-Ch1.zen
1556380	-8.290274e-04	3.337433e-03	1.353400e-06	20150331_STAG1gfpch8_G2G1\MitoSys2\Calibration\mEGFPC1_G2\mEGFP_0_R1_P2_K1_Ch2-Ch1.zen
10	1.789707e-01	1.901305e-02	1.738900e-01	20150331_STAG1gfpch8_G2G1\MitoSys2\Calibration\mEGFPC1_G2\mEGFP_0_R1_P3_K1_Ch2-Ch1.zen
20	1.680394e-01	1.605714e-02	1.660500e-01	20150331_STAG1gfpch8_G2G1\MitoSys2\Calibration\mEGFPC1_G2\mEGFP_0_R1_P3_K1_Ch2-Ch1.zen
30	1.557281e-01	1.717017e-02	1.588300e-01	20150331_STAG1gfpch8_G2G1\MitoSys2\Calibration\mEGFPC1_G2\mEGFP_0_R1_P3_K1_Ch2-Ch1.zen
40	1.519434e-01	1.763019e-02	1.521800e-01	20150331_STAG1gfpch8_G2G1\MitoSys2\Calibration\mEGFPC1_G2\mEGFP_0_R1_P3_K1_Ch2-Ch1.zen
50	1.429512e-01	1.452494e-02	1.460600e-01	20150331_STAG1gfpch8_G2G1\MitoSys2\Calibration\mEGFPC1_G2\mEGFP_0_R1_P3_K1_Ch2-Ch1.zen
60	1.404738e-01	1.958696e-02	1.404100e-01	20150331_STAG1gfpch8_G2G1\MitoSys2\Calibration\mEGFPC1_G2\mEGFP_0_R1_P3_K1_Ch2-Ch1.zen
70	1.369236e-01	1.889752e-02	1.351800e-01	20150331_STAG1gfpch8_G2G1\MitoSys2\Calibration\mEGFPC1_G2\mEGFP_0_R1_P3_K1_Ch2-Ch1.zen
80	1.250886e-01	1.936685e-02	1.303400e-01	20150331_STAG1gfpch8_G2G1\MitoSys2\Calibration\mEGFPC1_G2\mEGFP_0_R1_P3_K1_Ch2-Ch1.zen
90	1.225912e-01	2.182295e-02	1.258500e-01	20150331_STAG1gfpch8_G2G1\MitoSys2\Calibration\mEGFPC1_G2\mEGFP_0_R1_P3_K1_Ch2-Ch1.zen
100	1.221859e-01	1.124142e-02	1.216700e-01	20150331_STAG1gfpch8_G2G1\MitoSys2\Calibration\mEGFPC1_G2\mEGFP_0_R1_P3_K1_Ch2-Ch1.zen
120	1.099984e-01	1.324572e-02	1.141400e-01	20150331_STAG1gfpch8_G2G1\MitoSys2\Calibration\mEGFPC1_G2\mEGFP_0_R1_P3_K1_Ch2-Ch1.zen
140	1.099137e-01	1.815368e-02	1.075400e-01	20150331_STAG1gfpch8_G2G1\MitoSys2\Calibration\mEGFPC1_G2\mEGFP_0_R1_P3_K1_Ch2-Ch1.zen
160	1.032750e-01	1.460024e-02	1.017100e-01	20150331_STAG1gfpch8_G2G1\MitoSys2\Calibration\mEGFPC1_G2\mEGFP_0_R1_P3_K1_Ch2-Ch1.zen
180	9.996948e-02	1.582955e-02	9.652200e-02	20150331_STAG1gfpch8_G2G1\MitoSys2\Calibration\mEGFPC1_G2\mEGFP_0_R1_P3_K1_Ch2-Ch1.zen
200	8.959286e-02	1.285561e-02	9.187300e-02	20150331_STAG1gfpch8_G2G1\MitoSys2\Calibration\mEGFPC1_G2\mEGFP_0_R1_P3_K1_Ch2-Ch1.zen
220	8.999624e-02	1.260535e-02	8.768000e-02	20150331_STAG1gfpch8_G2G1\MitoSys2\Calibration\mEGFPC1_G2\mEGFP_0_R1_P3_K1_Ch2-Ch1.zen
240	8.243074e-02	1.171303e-02	8.387500e-02	20150331_STAG1gfpch8_G2G1\MitoSys2\Calibration\mEGFPC1_G2\mEGFP_0_R1_P3_K1_Ch2-Ch1.zen
260	7.880938e-02	1.372817e-02	8.040500e-02	20150331_STAG1gfpch8_G2G1\MitoSys2\Calibration\mEGFPC1_G2\mEGFP_0_R1_P3_K1_Ch2-Ch1.zen
280	8.157331e-02	1.640645e-02	7.722300e-02	20150331_STAG1gfpch8_G2G1\MitoSys2\Calibration\mEGFPC1_G2\mEGFP_0_R1_P3_K1_Ch2-Ch1.zen
300	7.632174e-02	1.398877e-02	7.429300e-02	20150331_STAG1gfpch8_G2G1\MitoSys2\Calibration\mEGFPC1_G2\mEGFP_0_R1_P3_K1_Ch2-Ch1.zen
340	7.102098e-02	7.777399e-03	6.907000e-02	20150331_STAG1gfpch8_G2G1\MitoSys2\Calibration\mEGFPC1_G2\mEGFP_0_R1_P3_K1_Ch2-Ch1.zen
380	6.860929e-02	6.389765e-03	6.454100e-02	20150331_STAG1gfpch8_G2G1\MitoSys2\Calibration\mEGFPC1_G2\mEGFP_0_R1_P3_K1_Ch2-Ch1.zen
420	6.110652e-02	1.005011e-02	6.056800e-02	20150331_STAG1gfpch8_G2G1\MitoSys2\Calibration\mEGFPC1_G2\mEGFP_0_R1_P3_K1_Ch2-Ch1.zen
460	5.701946e-02	7.967838e-03	5.704900e-02	20150331_STAG1gfpch8_G2G1\MitoSys2\Calibration\mEGFPC1_G2\mEGFP_0_R1_P3_K1_Ch2-Ch1.zen
500	5.253450e-02	7.625438e-03	5.390600e-02	20150331_STAG1gfpch8_G2G1\MitoSys2\Calibration\mEGFPC1_G2\mEGFP_0_R1_P3_K1_Ch2-Ch1.zen
540	5.383769e-02	8.173805e-03	5.107900e-02	20150331_STAG1gfpch8_G2G1\MitoSys2\Calibration\mEGFPC1_G2\mEGFP_0_R1_P3_K1_Ch2-Ch1.zen
580	4.573579e-02	1.116554e-02	4.852100e-02	20150331_STAG1gfpch8_G2G1\MitoSys2\Calibration\mEGFPC1_G2\mEGFP_0_R1_P3_K1_Ch2-Ch1.zen
620	4.746902e-02	6.990947e-03	4.619500e-02	20150331_STAG1gfpch8_G2G1\MitoSys2\Calibration\mEGFPC1_G2\mEGFP_0_R1_P3_K1_Ch2-Ch1.zen
660	4.416489e-02	8.358551e-03	4.407000e-02	20150331_STAG1gfpch8_G2G1\MitoSys2\Calibration\mEGFPC1_G2\mEGFP_0_R1_P3_K1_Ch2-Ch1.zen
700	4.118009e-02	5.990861e-03	4.212100e-02	20150331_STAG1gfpch8_G2G1\MitoSys2\Calibration\mEGFPC1_G2\mEGFP_0_R1_P3_K1_Ch2-Ch1.zen
780	3.615161e-02	5.855737e-03	3.866900e-02	20150331_STAG1gfpch8_G2G1\MitoSys2\Calibration\mEGFPC1_G2\mEGFP_0_R1_P3_K1_Ch2-Ch1.zen
860	3.455362e-02	8.271071e-03	3.570700e-02	20150331_STAG1gfpch8_G2G1\MitoSys2\Calibration\mEGFPC1_G2\mEGFP_0_R1_P3_K1_Ch2-Ch1.zen
940	3.204790e-02	9.100191e-03	3.313700e-02	20150331_STAG1gfpch8_G2G1\MitoSys2\Calibration\mEGFPC1_G2\mEGFP_0_R1_P3_K1_Ch2-Ch1.zen
1020	3.268578e-02	7.544031e-03	3.088900e-02	20150331_STAG1gfpch8_G2G1\MitoSys2\Calibration\mEGFPC1_G2\mEGFP_0_R1_P3_K1_Ch2-Ch1.zen
1100	2.952676e-02	9.318418e-03	2.890400e-02	20150331_STAG1gfpch8_G2G1\MitoSys2\Calibration\mEGFPC1_G2\mEGFP_0_R1_P3_K1_Ch2-Ch1.zen
1180	2.545716e-02	7.783263e-03	2.714200e-02	20150331_STAG1gfpch8_G2G1\MitoSys2\Calibration\mEGFPC1_G2\mEGFP_0_R1_P3_K1_Ch2-Ch1.zen
1260	2.569883e-02	9.585579e-03	2.556500e-02	20150331_STAG1gfpch8_G2G1\MitoSys2\Calibration\mEGFPC1_G2\mEGFP_0_R1_P3_K1_Ch2-Ch1.zen
1340	2.019411e-02	7.100713e-03	2.414800e-02	20150331_STAG1gfpch8_G2G1\MitoSys2\Calibration\mEGFPC1_G2\mEGFP_0_R1_P3_K1_Ch2-Ch1.zen
1420	2.087249e-02	8.071366e-03	2.286700e-02	20150331_STAG1gfpch8_G2G1\MitoSys2\Calibration\mEGFPC1_G2\mEGFP_0_R1_P3_K1_Ch2-Ch1.zen
1500	2.201381e-02	6.836002e-03	2.170500e-02	20150331_STAG1gfpch8_G2G1\MitoSys2\Calibration\mEGFPC1_G2\mEGFP_0_R1_P3_K1_Ch2-Ch1.zen
1660	1.927962e-02	8.589257e-03	1.967500e-02	20150331_STAG1gfpch8_G2G1\MitoSys2\Calibration\mEGFPC1_G2\mEGFP_0_R1_P3_K1_Ch2-Ch1.zen
1820	1.797279e-02	6.772620e-03	1.796300e-02	20150331_STAG1gfpch8_G2G1\MitoSys2\Calibration\mEGFPC1_G2\mEGFP_0_R1_P3_K1_Ch2-Ch1.zen
1980	1.715786e-02	6.545274e-03	1.650200e-02	20150331_STAG1gfpch8_G2G1\MitoSys2\Calibration\mEGFPC1_G2\mEGFP_0_R1_P3_K1_Ch2-Ch1.zen
2140	1.423128e-02	6.287159e-03	1.524000e-02	20150331_STAG1gfpch8_G2G1\MitoSys2\Calibration\mEGFPC1_G2\mEGFP_0_R1_P3_K1_Ch2-Ch1.zen
2300	1.566923e-02	6.090501e-03	1.414200e-02	20150331_STAG1gfpch8_G2G1\MitoSys2\Calibration\mEGFPC1_G2\mEGFP_0_R1_P3_K1_Ch2-Ch1.zen
2460	1.361840e-02	5.592020e-03	1.317700e-02	20150331_STAG1gfpch8_G2G1\MitoSys2\Calibration\mEGFPC1_G2\mEGFP_0_R1_P3_K1_Ch2-Ch1.zen
2620	1.283832e-02	7.811831e-03	1.232300e-02	20150331_STAG1gfpch8_G2G1\MitoSys2\Calibration\mEGFPC1_G2\mEGFP_0_R1_P3_K1_Ch2-Ch1.zen
2780	1.068053e-02	7.927164e-03	1.156200e-02	20150331_STAG1gfpch8_G2G1\MitoSys2\Calibration\mEGFPC1_G2\mEGFP_0_R1_P3_K1_Ch2-Ch1.zen
2940	1.083902e-02	7.033775e-03	1.088100e-02	20150331_STAG1gfpch8_G2G1\MitoSys2\Calibration\mEGFPC1_G2\mEGFP_0_R1_P3_K1_Ch2-Ch1.zen
3100	1.126991e-02	4.970464e-03	1.026800e-02	20150331_STAG1gfpch8_G2G1\MitoSys2\Calibration\mEGFPC1_G2\mEGFP_0_R1_P3_K1_Ch2-Ch1.zen
3420	9.211236e-03	4.683328e-03	9.210100e-03	20150331_STAG1gfpch8_G2G1\MitoSys2\Calibration\mEGFPC1_G2\mEGFP_0_R1_P3_K1_Ch2-Ch1.zen
3740	7.836243e-03	5.808666e-03	8.329900e-03	20150331_STAG1gfpch8_G2G1\MitoSys2\Calibration\mEGFPC1_G2\mEGFP_0_R1_P3_K1_Ch2-Ch1.zen
4060	8.221697e-03	5.941672e-03	7.587800e-03	20150331_STAG1gfpch8_G2G1\MitoSys2\Calibration\mEGFPC1_G2\mEGFP_0_R1_P3_K1_Ch2-Ch1.zen
4380	6.657320e-03	3.963246e-03	6.954500e-03	20150331_STAG1gfpch8_G2G1\MitoSys2\Calibration\mEGFPC1_G2\mEGFP_0_R1_P3_K1_Ch2-Ch1.zen
4700	7.155624e-03	4.721162e-03	6.408400e-03	20150331_STAG1gfpch8_G2G1\MitoSys2\Calibration\mEGFPC1_G2\mEGFP_0_R1_P3_K1_Ch2-Ch1.zen
5020	5.859646e-03	5.729641e-03	5.933300e-03	20150331_STAG1gfpch8_G2G1\MitoSys2\Calibration\mEGFPC1_G2\mEGFP_0_R1_P3_K1_Ch2-Ch1.zen
5340	5.957532e-03	4.761233e-03	5.516600e-03	20150331_STAG1gfpch8_G2G1\MitoSys2\Calibration\mEGFPC1_G2\mEGFP_0_R1_P3_K1_Ch2-Ch1.zen
5660	5.606928e-03	4.591655e-03	5.148700e-03	20150331_STAG1gfpch8_G2G1\MitoSys2\Calibration\mEGFPC1_G2\mEGFP_0_R1_P3_K1_Ch2-Ch1.zen
5980	3.722391e-03	5.986063e-03	4.821700e-03	20150331_STAG1gfpch8_G2G1\MitoSys2\Calibration\mEGFPC1_G2\mEGFP_0_R1_P3_K1_Ch2-Ch1.zen
6300	4.546864e-03	4.494292e-03	4.529300e-03	20150331_STAG1gfpch8_G2G1\MitoSys2\Calibration\mEGFPC1_G2\mEGFP_0_R1_P3_K1_Ch2-Ch1.zen
6940	3.160529e-03	5.628527e-03	4.029600e-03	20150331_STAG1gfpch8_G2G1\MitoSys2\Calibration\mEGFPC1_G2\mEGFP_0_R1_P3_K1_Ch2-Ch1.zen
7580	3.157147e-03	4.039133e-03	3.619100e-03	20150331_STAG1gfpch8_G2G1\MitoSys2\Calibration\mEGFPC1_G2\mEGFP_0_R1_P3_K1_Ch2-Ch1.zen
8220	2.346255e-03	4.840641e-03	3.276600e-03	20150331_STAG1gfpch8_G2G1\MitoSys2\Calibration\mEGFPC1_G2\mEGFP_0_R1_P3_K1_Ch2-Ch1.zen
8860	4.160720e-03	3.662618e-03	2.987200e-03	20150331_STAG1gfpch8_G2G1\MitoSys2\Calibration\mEGFPC1_G2\mEGFP_0_R1_P3_K1_Ch2-Ch1.zen
9500	1.990908e-03	3.056278e-03	2.739800e-03	20150331_STAG1gfpch8_G2G1\MitoSys2\Calibration\mEGFPC1_G2\mEGFP_0_R1_P3_K1_Ch2-Ch1.zen
10140	2.243439e-03	4.419047e-03	2.526200e-03	20150331_STAG1gfpch8_G2G1\MitoSys2\Calibration\mEGFPC1_G2\mEGFP_0_R1_P3_K1_Ch2-Ch1.zen
10780	2.447631e-03	3.777626e-03	2.340200e-03	20150331_STAG1gfpch8_G2G1\MitoSys2\Calibration\mEGFPC1_G2\mEGFP_0_R1_P3_K1_Ch2-Ch1.zen
11420	3.172048e-03	4.748781e-03	2.177000e-03	20150331_STAG1gfpch8_G2G1\MitoSys2\Calibration\mEGFPC1_G2\mEGFP_0_R1_P3_K1_Ch2-Ch1.zen
12060	2.958775e-03	5.030277e-03	2.032700e-03	20150331_STAG1gfpch8_G2G1\MitoSys2\Calibration\mEGFPC1_G2\mEGFP_0_R1_P3_K1_Ch2-Ch1.zen
12700	3.121067e-03	3.458829e-03	1.904400e-03	20150331_STAG1gfpch8_G2G1\MitoSys2\Calibration\mEGFPC1_G2\mEGFP_0_R1_P3_K1_Ch2-Ch1.zen
13980	2.314436e-03	5.323266e-03	1.686300e-03	20150331_STAG1gfpch8_G2G1\MitoSys2\Calibration\mEGFPC1_G2\mEGFP_0_R1_P3_K1_Ch2-Ch1.zen
15260	1.677664e-03	3.570983e-03	1.508400e-03	20150331_STAG1gfpch8_G2G1\MitoSys2\Calibration\mEGFPC1_G2\mEGFP_0_R1_P3_K1_Ch2-Ch1.zen
16540	1.390385e-03	3.341551e-03	1.360700e-03	20150331_STAG1gfpch8_G2G1\MitoSys2\Calibration\mEGFPC1_G2\mEGFP_0_R1_P3_K1_Ch2-Ch1.zen
17820	9.464208e-04	2.883119e-03	1.236400e-03	20150331_STAG1gfpch8_G2G1\MitoSys2\Calibration\mEGFPC1_G2\mEGFP_0_R1_P3_K1_Ch2-Ch1.zen
19100	8.615369e-04	3.298766e-03	1.130300e-03	20150331_STAG1gfpch8_G2G1\MitoSys2\Calibration\mEGFPC1_G2\mEGFP_0_R1_P3_K1_Ch2-Ch1.zen
20380	6.734541e-04	4.153418e-03	1.038900e-03	20150331_STAG1gfpch8_G2G1\MitoSys2\Calibration\mEGFPC1_G2\mEGFP_0_R1_P3_K1_Ch2-Ch1.zen
21660	1.117524e-03	3.789729e-03	9.593100e-04	20150331_STAG1gfpch8_G2G1\MitoSys2\Calibration\mEGFPC1_G2\mEGFP_0_R1_P3_K1_Ch2-Ch1.zen
22940	1.428917e-03	4.651458e-03	8.894800e-04	20150331_STAG1gfpch8_G2G1\MitoSys2\Calibration\mEGFPC1_G2\mEGFP_0_R1_P3_K1_Ch2-Ch1.zen
24220	8.282266e-04	4.262227e-03	8.277500e-04	20150331_STAG1gfpch8_G2G1\MitoSys2\Calibration\mEGFPC1_G2\mEGFP_0_R1_P3_K1_Ch2-Ch1.zen
25500	1.327028e-03	4.231239e-03	7.728100e-04	20150331_STAG1gfpch8_G2G1\MitoSys2\Calibration\mEGFPC1_G2\mEGFP_0_R1_P3_K1_Ch2-Ch1.zen
28060	1.309401e-03	3.735198e-03	6.793800e-04	20150331_STAG1gfpch8_G2G1\MitoSys2\Calibration\mEGFPC1_G2\mEGFP_0_R1_P3_K1_Ch2-Ch1.zen
30620	1.376488e-03	2.656074e-03	6.030400e-04	20150331_STAG1gfpch8_G2G1\MitoSys2\Calibration\mEGFPC1_G2\mEGFP_0_R1_P3_K1_Ch2-Ch1.zen
33180	1.477013e-03	3.092387e-03	5.396300e-04	20150331_STAG1gfpch8_G2G1\MitoSys2\Calibration\mEGFPC1_G2\mEGFP_0_R1_P3_K1_Ch2-Ch1.zen
35740	1.031894e-03	3.621996e-03	4.862500e-04	20150331_STAG1gfpch8_G2G1\MitoSys2\Calibration\mEGFPC1_G2\mEGFP_0_R1_P3_K1_Ch2-Ch1.zen
38300	7.233307e-04	3.445855e-03	4.407900e-04	20150331_STAG1gfpch8_G2G1\MitoSys2\Calibration\mEGFPC1_G2\mEGFP_0_R1_P3_K1_Ch2-Ch1.zen
40860	7.256007e-04	3.704271e-03	4.016900e-04	20150331_STAG1gfpch8_G2G1\MitoSys2\Calibration\mEGFPC1_G2\mEGFP_0_R1_P3_K1_Ch2-Ch1.zen
43420	4.031728e-04	3.136367e-03	3.677900e-04	20150331_STAG1gfpch8_G2G1\MitoSys2\Calibration\mEGFPC1_G2\mEGFP_0_R1_P3_K1_Ch2-Ch1.zen
45980	2.677630e-04	3.469312e-03	3.381700e-04	20150331_STAG1gfpch8_G2G1\MitoSys2\Calibration\mEGFPC1_G2\mEGFP_0_R1_P3_K1_Ch2-Ch1.zen
48540	-9.592059e-04	3.214972e-03	3.121200e-04	20150331_STAG1gfpch8_G2G1\MitoSys2\Calibration\mEGFPC1_G2\mEGFP_0_R1_P3_K1_Ch2-Ch1.zen
51100	-9.593862e-04	2.616127e-03	2.890800e-04	20150331_STAG1gfpch8_G2G1\MitoSys2\Calibration\mEGFPC1_G2\mEGFP_0_R1_P3_K1_Ch2-Ch1.zen
56220	-1.027545e-03	2.297238e-03	2.502900e-04	20150331_STAG1gfpch8_G2G1\MitoSys2\Calibration\mEGFPC1_G2\mEGFP_0_R1_P3_K1_Ch2-Ch1.zen
61340	-7.088079e-04	3.735382e-03	2.190500e-04	20150331_STAG1gfpch8_G2G1\MitoSys2\Calibration\mEGFPC1_G2\mEGFP_0_R1_P3_K1_Ch2-Ch1.zen
66460	-1.667878e-04	2.380285e-03	1.935100e-04	20150331_STAG1gfpch8_G2G1\MitoSys2\Calibration\mEGFPC1_G2\mEGFP_0_R1_P3_K1_Ch2-Ch1.zen
71580	5.159717e-04	2.538464e-03	1.723400e-04	20150331_STAG1gfpch8_G2G1\MitoSys2\Calibration\mEGFPC1_G2\mEGFP_0_R1_P3_K1_Ch2-Ch1.zen
76700	4.381014e-04	2.930337e-03	1.545800e-04	20150331_STAG1gfpch8_G2G1\MitoSys2\Calibration\mEGFPC1_G2\mEGFP_0_R1_P3_K1_Ch2-Ch1.zen
81820	3.174947e-04	2.205296e-03	1.395300e-04	20150331_STAG1gfpch8_G2G1\MitoSys2\Calibration\mEGFPC1_G2\mEGFP_0_R1_P3_K1_Ch2-Ch1.zen
86940	-2.473818e-04	2.620904e-03	1.266700e-04	20150331_STAG1gfpch8_G2G1\MitoSys2\Calibration\mEGFPC1_G2\mEGFP_0_R1_P3_K1_Ch2-Ch1.zen
92060	2.668650e-04	2.325314e-03	1.155700e-04	20150331_STAG1gfpch8_G2G1\MitoSys2\Calibration\mEGFPC1_G2\mEGFP_0_R1_P3_K1_Ch2-Ch1.zen
97180	-1.266308e-03	2.662128e-03	1.059400e-04	20150331_STAG1gfpch8_G2G1\MitoSys2\Calibration\mEGFPC1_G2\mEGFP_0_R1_P3_K1_Ch2-Ch1.zen
102300	2.135631e-04	2.468264e-03	9.751000e-05	20150331_STAG1gfpch8_G2G1\MitoSys2\Calibration\mEGFPC1_G2\mEGFP_0_R1_P3_K1_Ch2-Ch1.zen
112540	-2.473351e-04	2.166120e-03	8.353600e-05	20150331_STAG1gfpch8_G2G1\MitoSys2\Calibration\mEGFPC1_G2\mEGFP_0_R1_P3_K1_Ch2-Ch1.zen
122780	-8.658680e-05	2.314347e-03	7.249000e-05	20150331_STAG1gfpch8_G2G1\MitoSys2\Calibration\mEGFPC1_G2\mEGFP_0_R1_P3_K1_Ch2-Ch1.zen
133020	-5.031820e-04	1.764895e-03	6.359700e-05	20150331_STAG1gfpch8_G2G1\MitoSys2\Calibration\mEGFPC1_G2\mEGFP_0_R1_P3_K1_Ch2-Ch1.zen
143260	-2.287822e-07	2.587289e-03	5.632600e-05	20150331_STAG1gfpch8_G2G1\MitoSys2\Calibration\mEGFPC1_G2\mEGFP_0_R1_P3_K1_Ch2-Ch1.zen
153500	-3.598798e-04	1.583313e-03	5.029800e-05	20150331_STAG1gfpch8_G2G1\MitoSys2\Calibration\mEGFPC1_G2\mEGFP_0_R1_P3_K1_Ch2-Ch1.zen
163740	-7.257940e-04	2.608868e-03	4.524200e-05	20150331_STAG1gfpch8_G2G1\MitoSys2\Calibration\mEGFPC1_G2\mEGFP_0_R1_P3_K1_Ch2-Ch1.zen
173980	1.059413e-04	2.557338e-03	4.095600e-05	20150331_STAG1gfpch8_G2G1\MitoSys2\Calibration\mEGFPC1_G2\mEGFP_0_R1_P3_K1_Ch2-Ch1.zen
184220	-6.034362e-04	2.004279e-03	3.728700e-05	20150331_STAG1gfpch8_G2G1\MitoSys2\Calibration\mEGFPC1_G2\mEGFP_0_R1_P3_K1_Ch2-Ch1.zen
194460	1.084831e-03	1.999264e-03	3.412200e-05	20150331_STAG1gfpch8_G2G1\MitoSys2\Calibration\mEGFPC1_G2\mEGFP_0_R1_P3_K1_Ch2-Ch1.zen
204700	1.453019e-04	2.233302e-03	3.137000e-05	20150331_STAG1gfpch8_G2G1\MitoSys2\Calibration\mEGFPC1_G2\mEGFP_0_R1_P3_K1_Ch2-Ch1.zen
225180	2.523944e-04	2.055370e-03	2.683700e-05	20150331_STAG1gfpch8_G2G1\MitoSys2\Calibration\mEGFPC1_G2\mEGFP_0_R1_P3_K1_Ch2-Ch1.zen
245660	-5.793316e-04	2.371133e-03	2.328100e-05	20150331_STAG1gfpch8_G2G1\MitoSys2\Calibration\mEGFPC1_G2\mEGFP_0_R1_P3_K1_Ch2-Ch1.zen
266140	-6.729738e-04	1.692094e-03	2.043300e-05	20150331_STAG1gfpch8_G2G1\MitoSys2\Calibration\mEGFPC1_G2\mEGFP_0_R1_P3_K1_Ch2-Ch1.zen
286620	-5.688007e-04	2.135413e-03	1.811400e-05	20150331_STAG1gfpch8_G2G1\MitoSys2\Calibration\mEGFPC1_G2\mEGFP_0_R1_P3_K1_Ch2-Ch1.zen
307100	-4.701713e-04	1.483787e-03	1.619600e-05	20150331_STAG1gfpch8_G2G1\MitoSys2\Calibration\mEGFPC1_G2\mEGFP_0_R1_P3_K1_Ch2-Ch1.zen
327580	-7.560234e-04	1.295899e-03	1.459000e-05	20150331_STAG1gfpch8_G2G1\MitoSys2\Calibration\mEGFPC1_G2\mEGFP_0_R1_P3_K1_Ch2-Ch1.zen
348060	-1.153060e-03	1.421055e-03	1.323000e-05	20150331_STAG1gfpch8_G2G1\MitoSys2\Calibration\mEGFPC1_G2\mEGFP_0_R1_P3_K1_Ch2-Ch1.zen
368540	-2.866249e-04	2.044381e-03	1.206600e-05	20150331_STAG1gfpch8_G2G1\MitoSys2\Calibration\mEGFPC1_G2\mEGFP_0_R1_P3_K1_Ch2-Ch1.zen
389020	-8.541039e-05	1.903423e-03	1.106100e-05	20150331_STAG1gfpch8_G2G1\MitoSys2\Calibration\mEGFPC1_G2\mEGFP_0_R1_P3_K1_Ch2-Ch1.zen
409500	-5.857806e-04	1.458328e-03	1.018700e-05	20150331_STAG1gfpch8_G2G1\MitoSys2\Calibration\mEGFPC1_G2\mEGFP_0_R1_P3_K1_Ch2-Ch1.zen
450460	-2.253733e-04	1.181851e-03	8.746100e-06	20150331_STAG1gfpch8_G2G1\MitoSys2\Calibration\mEGFPC1_G2\mEGFP_0_R1_P3_K1_Ch2-Ch1.zen
491420	-8.116278e-04	1.644575e-03	7.612400e-06	20150331_STAG1gfpch8_G2G1\MitoSys2\Calibration\mEGFPC1_G2\mEGFP_0_R1_P3_K1_Ch2-Ch1.zen
532380	-2.034022e-04	1.747575e-03	6.702000e-06	20150331_STAG1gfpch8_G2G1\MitoSys2\Calibration\mEGFPC1_G2\mEGFP_0_R1_P3_K1_Ch2-Ch1.zen
573340	-4.782437e-05	1.334857e-03	5.958100e-06	20150331_STAG1gfpch8_G2G1\MitoSys2\Calibration\mEGFPC1_G2\mEGFP_0_R1_P3_K1_Ch2-Ch1.zen
614300	-5.990545e-04	1.282463e-03	5.341100e-06	20150331_STAG1gfpch8_G2G1\MitoSys2\Calibration\mEGFPC1_G2\mEGFP_0_R1_P3_K1_Ch2-Ch1.zen
655260	2.346277e-04	1.664203e-03	4.822800e-06	20150331_STAG1gfpch8_G2G1\MitoSys2\Calibration\mEGFPC1_G2\mEGFP_0_R1_P3_K1_Ch2-Ch1.zen
696220	-2.121397e-04	1.643636e-03	4.382500e-06	20150331_STAG1gfpch8_G2G1\MitoSys2\Calibration\mEGFPC1_G2\mEGFP_0_R1_P3_K1_Ch2-Ch1.zen
737180	7.525699e-06	1.664049e-03	4.004800e-06	20150331_STAG1gfpch8_G2G1\MitoSys2\Calibration\mEGFPC1_G2\mEGFP_0_R1_P3_K1_Ch2-Ch1.zen
778140	-2.216955e-04	1.555091e-03	3.677900e-06	20150331_STAG1gfpch8_G2G1\MitoSys2\Calibration\mEGFPC1_G2\mEGFP_0_R1_P3_K1_Ch2-Ch1.zen
819100	-1.587064e-04	1.100627e-03	3.392700e-06	20150331_STAG1gfpch8_G2G1\MitoSys2\Calibration\mEGFPC1_G2\mEGFP_0_R1_P3_K1_Ch2-Ch1.zen
901020	2.411591e-07	1.083116e-03	2.920900e-06	20150331_STAG1gfpch8_G2G1\MitoSys2\Calibration\mEGFPC1_G2\mEGFP_0_R1_P3_K1_Ch2-Ch1.zen
982940	-1.044915e-04	1.056409e-03	2.548300e-06	20150331_STAG1gfpch8_G2G1\MitoSys2\Calibration\mEGFPC1_G2\mEGFP_0_R1_P3_K1_Ch2-Ch1.zen
1064860	-7.005755e-04	1.060451e-03	2.248000e-06	20150331_STAG1gfpch8_G2G1\MitoSys2\Calibration\mEGFPC1_G2\mEGFP_0_R1_P3_K1_Ch2-Ch1.zen
1146780	-1.545300e-04	1.390197e-03	2.001800e-06	20150331_STAG1gfpch8_G2G1\MitoSys2\Calibration\mEGFPC1_G2\mEGFP_0_R1_P3_K1_Ch2-Ch1.zen
1228700	2.448751e-04	1.180912e-03	1.797200e-06	20150331_STAG1gfpch8_G2G1\MitoSys2\Calibration\mEGFPC1_G2\mEGFP_0_R1_P3_K1_Ch2-Ch1.zen
1310620	2.913894e-04	9.533970e-04	1.624800e-06	20150331_STAG1gfpch8_G2G1\MitoSys2\Calibration\mEGFPC1_G2\mEGFP_0_R1_P3_K1_Ch2-Ch1.zen
1392540	5.828232e-04	9.719279e-04	1.478100e-06	20150331_STAG1gfpch8_G2G1\MitoSys2\Calibration\mEGFPC1_G2\mEGFP_0_R1_P3_K1_Ch2-Ch1.zen
1474460	1.792521e-04	1.042078e-03	1.352000e-06	20150331_STAG1gfpch8_G2G1\MitoSys2\Calibration\mEGFPC1_G2\mEGFP_0_R1_P3_K1_Ch2-Ch1.zen
1556380	1.769377e-05	1.167515e-03	1.242700e-06	20150331_STAG1gfpch8_G2G1\MitoSys2\Calibration\mEGFPC1_G2\mEGFP_0_R1_P3_K1_Ch2-Ch1.zen
10	1.714420e-01	2.060853e-02	1.694200e-01	20150331_STAG1gfpch8_G2G1\MitoSys2\Calibration\mEGFPC1_G2\mEGFP_0_R1_P4_K1_Ch2-Ch1.zen
20	1.576112e-01	1.742575e-02	1.614500e-01	20150331_STAG1gfpch8_G2G1\MitoSys2\Calibration\mEGFPC1_G2\mEGFP_0_R1_P4_K1_Ch2-Ch1.zen
30	1.554545e-01	1.808112e-02	1.542500e-01	20150331_STAG1gfpch8_G2G1\MitoSys2\Calibration\mEGFPC1_G2\mEGFP_0_R1_P4_K1_Ch2-Ch1.zen
40	1.432233e-01	1.901622e-02	1.477100e-01	20150331_STAG1gfpch8_G2G1\MitoSys2\Calibration\mEGFPC1_G2\mEGFP_0_R1_P4_K1_Ch2-Ch1.zen
50	1.419599e-01	1.817058e-02	1.417600e-01	20150331_STAG1gfpch8_G2G1\MitoSys2\Calibration\mEGFPC1_G2\mEGFP_0_R1_P4_K1_Ch2-Ch1.zen
60	1.396617e-01	1.750192e-02	1.363300e-01	20150331_STAG1gfpch8_G2G1\MitoSys2\Calibration\mEGFPC1_G2\mEGFP_0_R1_P4_K1_Ch2-Ch1.zen
70	1.339325e-01	1.671880e-02	1.313500e-01	20150331_STAG1gfpch8_G2G1\MitoSys2\Calibration\mEGFPC1_G2\mEGFP_0_R1_P4_K1_Ch2-Ch1.zen
80	1.266873e-01	1.881879e-02	1.267900e-01	20150331_STAG1gfpch8_G2G1\MitoSys2\Calibration\mEGFPC1_G2\mEGFP_0_R1_P4_K1_Ch2-Ch1.zen
90	1.260751e-01	1.767144e-02	1.226000e-01	20150331_STAG1gfpch8_G2G1\MitoSys2\Calibration\mEGFPC1_G2\mEGFP_0_R1_P4_K1_Ch2-Ch1.zen
100	1.176711e-01	1.490418e-02	1.187300e-01	20150331_STAG1gfpch8_G2G1\MitoSys2\Calibration\mEGFPC1_G2\mEGFP_0_R1_P4_K1_Ch2-Ch1.zen
120	1.108351e-01	1.612225e-02	1.118400e-01	20150331_STAG1gfpch8_G2G1\MitoSys2\Calibration\mEGFPC1_G2\mEGFP_0_R1_P4_K1_Ch2-Ch1.zen
140	1.072228e-01	9.516808e-03	1.059000e-01	20150331_STAG1gfpch8_G2G1\MitoSys2\Calibration\mEGFPC1_G2\mEGFP_0_R1_P4_K1_Ch2-Ch1.zen
160	1.006694e-01	1.181759e-02	1.007300e-01	20150331_STAG1gfpch8_G2G1\MitoSys2\Calibration\mEGFPC1_G2\mEGFP_0_R1_P4_K1_Ch2-Ch1.zen
180	9.457187e-02	1.330939e-02	9.618800e-02	20150331_STAG1gfpch8_G2G1\MitoSys2\Calibration\mEGFPC1_G2\mEGFP_0_R1_P4_K1_Ch2-Ch1.zen
200	8.965140e-02	1.139945e-02	9.216600e-02	20150331_STAG1gfpch8_G2G1\MitoSys2\Calibration\mEGFPC1_G2\mEGFP_0_R1_P4_K1_Ch2-Ch1.zen
220	8.970864e-02	1.407554e-02	8.857300e-02	20150331_STAG1gfpch8_G2G1\MitoSys2\Calibration\mEGFPC1_G2\mEGFP_0_R1_P4_K1_Ch2-Ch1.zen
240	8.496625e-02	9.210044e-03	8.533900e-02	20150331_STAG1gfpch8_G2G1\MitoSys2\Calibration\mEGFPC1_G2\mEGFP_0_R1_P4_K1_Ch2-Ch1.zen
260	7.958011e-02	1.607880e-02	8.240800e-02	20150331_STAG1gfpch8_G2G1\MitoSys2\Calibration\mEGFPC1_G2\mEGFP_0_R1_P4_K1_Ch2-Ch1.zen
280	7.859995e-02	1.451738e-02	7.973300e-02	20150331_STAG1gfpch8_G2G1\MitoSys2\Calibration\mEGFPC1_G2\mEGFP_0_R1_P4_K1_Ch2-Ch1.zen
300	7.823663e-02	1.090607e-02	7.727700e-02	20150331_STAG1gfpch8_G2G1\MitoSys2\Calibration\mEGFPC1_G2\mEGFP_0_R1_P4_K1_Ch2-Ch1.zen
340	7.599799e-02	1.113741e-02	7.290600e-02	20150331_STAG1gfpch8_G2G1\MitoSys2\Calibration\mEGFPC1_G2\mEGFP_0_R1_P4_K1_Ch2-Ch1.zen
380	6.856356e-02	1.110310e-02	6.911100e-02	20150331_STAG1gfpch8_G2G1\MitoSys2\Calibration\mEGFPC1_G2\mEGFP_0_R1_P4_K1_Ch2-Ch1.zen
420	6.695651e-02	1.143497e-02	6.576300e-02	20150331_STAG1gfpch8_G2G1\MitoSys2\Calibration\mEGFPC1_G2\mEGFP_0_R1_P4_K1_Ch2-Ch1.zen
460	6.299514e-02	1.086366e-02	6.277400e-02	20150331_STAG1gfpch8_G2G1\MitoSys2\Calibration\mEGFPC1_G2\mEGFP_0_R1_P4_K1_Ch2-Ch1.zen
500	5.919904e-02	1.091047e-02	6.007900e-02	20150331_STAG1gfpch8_G2G1\MitoSys2\Calibration\mEGFPC1_G2\mEGFP_0_R1_P4_K1_Ch2-Ch1.zen
540	5.892368e-02	9.609581e-03	5.762800e-02	20150331_STAG1gfpch8_G2G1\MitoSys2\Calibration\mEGFPC1_G2\mEGFP_0_R1_P4_K1_Ch2-Ch1.zen
580	5.384936e-02	1.130799e-02	5.538600e-02	20150331_STAG1gfpch8_G2G1\MitoSys2\Calibration\mEGFPC1_G2\mEGFP_0_R1_P4_K1_Ch2-Ch1.zen
620	5.462223e-02	7.599427e-03	5.332300e-02	20150331_STAG1gfpch8_G2G1\MitoSys2\Calibration\mEGFPC1_G2\mEGFP_0_R1_P4_K1_Ch2-Ch1.zen
660	4.929361e-02	1.039884e-02	5.141600e-02	20150331_STAG1gfpch8_G2G1\MitoSys2\Calibration\mEGFPC1_G2\mEGFP_0_R1_P4_K1_Ch2-Ch1.zen
700	4.972447e-02	8.655713e-03	4.964800e-02	20150331_STAG1gfpch8_G2G1\MitoSys2\Calibration\mEGFPC1_G2\mEGFP_0_R1_P4_K1_Ch2-Ch1.zen
780	4.598658e-02	7.602069e-03	4.646600e-02	20150331_STAG1gfpch8_G2G1\MitoSys2\Calibration\mEGFPC1_G2\mEGFP_0_R1_P4_K1_Ch2-Ch1.zen
860	4.397485e-02	6.975731e-03	4.367900e-02	20150331_STAG1gfpch8_G2G1\MitoSys2\Calibration\mEGFPC1_G2\mEGFP_0_R1_P4_K1_Ch2-Ch1.zen
940	4.050271e-02	1.127761e-02	4.121700e-02	20150331_STAG1gfpch8_G2G1\MitoSys2\Calibration\mEGFPC1_G2\mEGFP_0_R1_P4_K1_Ch2-Ch1.zen
1020	3.949715e-02	8.746513e-03	3.902500e-02	20150331_STAG1gfpch8_G2G1\MitoSys2\Calibration\mEGFPC1_G2\mEGFP_0_R1_P4_K1_Ch2-Ch1.zen
1100	3.598397e-02	9.519156e-03	3.706000e-02	20150331_STAG1gfpch8_G2G1\MitoSys2\Calibration\mEGFPC1_G2\mEGFP_0_R1_P4_K1_Ch2-Ch1.zen
1180	3.642741e-02	1.037088e-02	3.529000e-02	20150331_STAG1gfpch8_G2G1\MitoSys2\Calibration\mEGFPC1_G2\mEGFP_0_R1_P4_K1_Ch2-Ch1.zen
1260	3.316181e-02	7.709631e-03	3.368600e-02	20150331_STAG1gfpch8_G2G1\MitoSys2\Calibration\mEGFPC1_G2\mEGFP_0_R1_P4_K1_Ch2-Ch1.zen
1340	3.281364e-02	7.532415e-03	3.222600e-02	20150331_STAG1gfpch8_G2G1\MitoSys2\Calibration\mEGFPC1_G2\mEGFP_0_R1_P4_K1_Ch2-Ch1.zen
1420	2.956115e-02	7.496066e-03	3.089200e-02	20150331_STAG1gfpch8_G2G1\MitoSys2\Calibration\mEGFPC1_G2\mEGFP_0_R1_P4_K1_Ch2-Ch1.zen
1500	2.939784e-02	8.790581e-03	2.966700e-02	20150331_STAG1gfpch8_G2G1\MitoSys2\Calibration\mEGFPC1_G2\mEGFP_0_R1_P4_K1_Ch2-Ch1.zen
1660	2.764267e-02	7.748951e-03	2.749900e-02	20150331_STAG1gfpch8_G2G1\MitoSys2\Calibration\mEGFPC1_G2\mEGFP_0_R1_P4_K1_Ch2-Ch1.zen
1820	2.625398e-02	9.446323e-03	2.563800e-02	20150331_STAG1gfpch8_G2G1\MitoSys2\Calibration\mEGFPC1_G2\mEGFP_0_R1_P4_K1_Ch2-Ch1.zen
1980	2.478130e-02	6.222691e-03	2.402300e-02	20150331_STAG1gfpch8_G2G1\MitoSys2\Calibration\mEGFPC1_G2\mEGFP_0_R1_P4_K1_Ch2-Ch1.zen
2140	2.278274e-02	6.636996e-03	2.261000e-02	20150331_STAG1gfpch8_G2G1\MitoSys2\Calibration\mEGFPC1_G2\mEGFP_0_R1_P4_K1_Ch2-Ch1.zen
2300	2.185894e-02	8.004948e-03	2.136200e-02	20150331_STAG1gfpch8_G2G1\MitoSys2\Calibration\mEGFPC1_G2\mEGFP_0_R1_P4_K1_Ch2-Ch1.zen
2460	2.122008e-02	8.457191e-03	2.025300e-02	20150331_STAG1gfpch8_G2G1\MitoSys2\Calibration\mEGFPC1_G2\mEGFP_0_R1_P4_K1_Ch2-Ch1.zen
2620	2.096916e-02	7.218960e-03	1.926000e-02	20150331_STAG1gfpch8_G2G1\MitoSys2\Calibration\mEGFPC1_G2\mEGFP_0_R1_P4_K1_Ch2-Ch1.zen
2780	1.992065e-02	9.494021e-03	1.836700e-02	20150331_STAG1gfpch8_G2G1\MitoSys2\Calibration\mEGFPC1_G2\mEGFP_0_R1_P4_K1_Ch2-Ch1.zen
2940	1.922713e-02	7.100548e-03	1.755900e-02	20150331_STAG1gfpch8_G2G1\MitoSys2\Calibration\mEGFPC1_G2\mEGFP_0_R1_P4_K1_Ch2-Ch1.zen
3100	1.850638e-02	7.462255e-03	1.682500e-02	20150331_STAG1gfpch8_G2G1\MitoSys2\Calibration\mEGFPC1_G2\mEGFP_0_R1_P4_K1_Ch2-Ch1.zen
3420	1.557778e-02	7.922825e-03	1.554100e-02	20150331_STAG1gfpch8_G2G1\MitoSys2\Calibration\mEGFPC1_G2\mEGFP_0_R1_P4_K1_Ch2-Ch1.zen
3740	1.377557e-02	9.288873e-03	1.445700e-02	20150331_STAG1gfpch8_G2G1\MitoSys2\Calibration\mEGFPC1_G2\mEGFP_0_R1_P4_K1_Ch2-Ch1.zen
4060	1.263871e-02	7.757610e-03	1.352800e-02	20150331_STAG1gfpch8_G2G1\MitoSys2\Calibration\mEGFPC1_G2\mEGFP_0_R1_P4_K1_Ch2-Ch1.zen
4380	1.046725e-02	7.547444e-03	1.272500e-02	20150331_STAG1gfpch8_G2G1\MitoSys2\Calibration\mEGFPC1_G2\mEGFP_0_R1_P4_K1_Ch2-Ch1.zen
4700	1.009117e-02	7.072320e-03	1.202400e-02	20150331_STAG1gfpch8_G2G1\MitoSys2\Calibration\mEGFPC1_G2\mEGFP_0_R1_P4_K1_Ch2-Ch1.zen
5020	1.101604e-02	7.519978e-03	1.140600e-02	20150331_STAG1gfpch8_G2G1\MitoSys2\Calibration\mEGFPC1_G2\mEGFP_0_R1_P4_K1_Ch2-Ch1.zen
5340	1.027607e-02	7.272626e-03	1.085800e-02	20150331_STAG1gfpch8_G2G1\MitoSys2\Calibration\mEGFPC1_G2\mEGFP_0_R1_P4_K1_Ch2-Ch1.zen
5660	1.060200e-02	8.030526e-03	1.036900e-02	20150331_STAG1gfpch8_G2G1\MitoSys2\Calibration\mEGFPC1_G2\mEGFP_0_R1_P4_K1_Ch2-Ch1.zen
5980	9.010710e-03	7.025928e-03	9.929000e-03	20150331_STAG1gfpch8_G2G1\MitoSys2\Calibration\mEGFPC1_G2\mEGFP_0_R1_P4_K1_Ch2-Ch1.zen
6300	7.882804e-03	7.042827e-03	9.532000e-03	20150331_STAG1gfpch8_G2G1\MitoSys2\Calibration\mEGFPC1_G2\mEGFP_0_R1_P4_K1_Ch2-Ch1.zen
6940	7.645535e-03	6.762044e-03	8.843200e-03	20150331_STAG1gfpch8_G2G1\MitoSys2\Calibration\mEGFPC1_G2\mEGFP_0_R1_P4_K1_Ch2-Ch1.zen
7580	8.188226e-03	8.235377e-03	8.266400e-03	20150331_STAG1gfpch8_G2G1\MitoSys2\Calibration\mEGFPC1_G2\mEGFP_0_R1_P4_K1_Ch2-Ch1.zen
8220	8.263569e-03	8.605069e-03	7.776200e-03	20150331_STAG1gfpch8_G2G1\MitoSys2\Calibration\mEGFPC1_G2\mEGFP_0_R1_P4_K1_Ch2-Ch1.zen
8860	6.173150e-03	8.858820e-03	7.354400e-03	20150331_STAG1gfpch8_G2G1\MitoSys2\Calibration\mEGFPC1_G2\mEGFP_0_R1_P4_K1_Ch2-Ch1.zen
9500	7.213108e-03	7.075325e-03	6.987400e-03	20150331_STAG1gfpch8_G2G1\MitoSys2\Calibration\mEGFPC1_G2\mEGFP_0_R1_P4_K1_Ch2-Ch1.zen
10140	7.959895e-03	7.102417e-03	6.664900e-03	20150331_STAG1gfpch8_G2G1\MitoSys2\Calibration\mEGFPC1_G2\mEGFP_0_R1_P4_K1_Ch2-Ch1.zen
10780	7.329103e-03	8.414119e-03	6.379200e-03	20150331_STAG1gfpch8_G2G1\MitoSys2\Calibration\mEGFPC1_G2\mEGFP_0_R1_P4_K1_Ch2-Ch1.zen
11420	5.934374e-03	8.071708e-03	6.123900e-03	20150331_STAG1gfpch8_G2G1\MitoSys2\Calibration\mEGFPC1_G2\mEGFP_0_R1_P4_K1_Ch2-Ch1.zen
12060	5.033588e-03	6.390719e-03	5.894300e-03	20150331_STAG1gfpch8_G2G1\MitoSys2\Calibration\mEGFPC1_G2\mEGFP_0_R1_P4_K1_Ch2-Ch1.zen
12700	6.053383e-03	5.200563e-03	5.686400e-03	20150331_STAG1gfpch8_G2G1\MitoSys2\Calibration\mEGFPC1_G2\mEGFP_0_R1_P4_K1_Ch2-Ch1.zen
13980	5.938862e-03	7.201290e-03	5.323800e-03	20150331_STAG1gfpch8_G2G1\MitoSys2\Calibration\mEGFPC1_G2\mEGFP_0_R1_P4_K1_Ch2-Ch1.zen
15260	6.669311e-03	6.887648e-03	5.016800e-03	20150331_STAG1gfpch8_G2G1\MitoSys2\Calibration\mEGFPC1_G2\mEGFP_0_R1_P4_K1_Ch2-Ch1.zen
16540	5.093838e-03	7.242347e-03	4.752200e-03	20150331_STAG1gfpch8_G2G1\MitoSys2\Calibration\mEGFPC1_G2\mEGFP_0_R1_P4_K1_Ch2-Ch1.zen
17820	4.854434e-03	8.526920e-03	4.520700e-03	20150331_STAG1gfpch8_G2G1\MitoSys2\Calibration\mEGFPC1_G2\mEGFP_0_R1_P4_K1_Ch2-Ch1.zen
19100	4.784437e-03	7.721983e-03	4.315300e-03	20150331_STAG1gfpch8_G2G1\MitoSys2\Calibration\mEGFPC1_G2\mEGFP_0_R1_P4_K1_Ch2-Ch1.zen
20380	4.108553e-03	7.478039e-03	4.131200e-03	20150331_STAG1gfpch8_G2G1\MitoSys2\Calibration\mEGFPC1_G2\mEGFP_0_R1_P4_K1_Ch2-Ch1.zen
21660	3.928165e-03	7.107016e-03	3.964300e-03	20150331_STAG1gfpch8_G2G1\MitoSys2\Calibration\mEGFPC1_G2\mEGFP_0_R1_P4_K1_Ch2-Ch1.zen
22940	3.826242e-03	6.658068e-03	3.811800e-03	20150331_STAG1gfpch8_G2G1\MitoSys2\Calibration\mEGFPC1_G2\mEGFP_0_R1_P4_K1_Ch2-Ch1.zen
24220	4.363858e-03	6.537874e-03	3.671300e-03	20150331_STAG1gfpch8_G2G1\MitoSys2\Calibration\mEGFPC1_G2\mEGFP_0_R1_P4_K1_Ch2-Ch1.zen
25500	3.906147e-03	5.111336e-03	3.541100e-03	20150331_STAG1gfpch8_G2G1\MitoSys2\Calibration\mEGFPC1_G2\mEGFP_0_R1_P4_K1_Ch2-Ch1.zen
28060	3.065502e-03	4.618144e-03	3.306100e-03	20150331_STAG1gfpch8_G2G1\MitoSys2\Calibration\mEGFPC1_G2\mEGFP_0_R1_P4_K1_Ch2-Ch1.zen
30620	2.373693e-03	5.212440e-03	3.098200e-03	20150331_STAG1gfpch8_G2G1\MitoSys2\Calibration\mEGFPC1_G2\mEGFP_0_R1_P4_K1_Ch2-Ch1.zen
33180	2.573180e-03	4.970955e-03	2.911800e-03	20150331_STAG1gfpch8_G2G1\MitoSys2\Calibration\mEGFPC1_G2\mEGFP_0_R1_P4_K1_Ch2-Ch1.zen
35740	2.279657e-03	5.716460e-03	2.742800e-03	20150331_STAG1gfpch8_G2G1\MitoSys2\Calibration\mEGFPC1_G2\mEGFP_0_R1_P4_K1_Ch2-Ch1.zen
38300	2.874538e-03	4.718288e-03	2.588600e-03	20150331_STAG1gfpch8_G2G1\MitoSys2\Calibration\mEGFPC1_G2\mEGFP_0_R1_P4_K1_Ch2-Ch1.zen
40860	1.670433e-03	4.817643e-03	2.446800e-03	20150331_STAG1gfpch8_G2G1\MitoSys2\Calibration\mEGFPC1_G2\mEGFP_0_R1_P4_K1_Ch2-Ch1.zen
43420	3.367634e-03	4.380619e-03	2.316000e-03	20150331_STAG1gfpch8_G2G1\MitoSys2\Calibration\mEGFPC1_G2\mEGFP_0_R1_P4_K1_Ch2-Ch1.zen
45980	1.074369e-03	4.859844e-03	2.194900e-03	20150331_STAG1gfpch8_G2G1\MitoSys2\Calibration\mEGFPC1_G2\mEGFP_0_R1_P4_K1_Ch2-Ch1.zen
48540	1.254550e-03	5.526032e-03	2.082400e-03	20150331_STAG1gfpch8_G2G1\MitoSys2\Calibration\mEGFPC1_G2\mEGFP_0_R1_P4_K1_Ch2-Ch1.zen
51100	7.676182e-04	5.228509e-03	1.977700e-03	20150331_STAG1gfpch8_G2G1\MitoSys2\Calibration\mEGFPC1_G2\mEGFP_0_R1_P4_K1_Ch2-Ch1.zen
56220	1.189019e-03	4.845651e-03	1.788800e-03	20150331_STAG1gfpch8_G2G1\MitoSys2\Calibration\mEGFPC1_G2\mEGFP_0_R1_P4_K1_Ch2-Ch1.zen
61340	2.060793e-03	3.524332e-03	1.623700e-03	20150331_STAG1gfpch8_G2G1\MitoSys2\Calibration\mEGFPC1_G2\mEGFP_0_R1_P4_K1_Ch2-Ch1.zen
66460	2.074462e-03	3.958506e-03	1.478600e-03	20150331_STAG1gfpch8_G2G1\MitoSys2\Calibration\mEGFPC1_G2\mEGFP_0_R1_P4_K1_Ch2-Ch1.zen
71580	2.549873e-03	3.150903e-03	1.350600e-03	20150331_STAG1gfpch8_G2G1\MitoSys2\Calibration\mEGFPC1_G2\mEGFP_0_R1_P4_K1_Ch2-Ch1.zen
76700	1.463135e-03	4.211858e-03	1.237300e-03	20150331_STAG1gfpch8_G2G1\MitoSys2\Calibration\mEGFPC1_G2\mEGFP_0_R1_P4_K1_Ch2-Ch1.zen
81820	1.159609e-03	3.972226e-03	1.136600e-03	20150331_STAG1gfpch8_G2G1\MitoSys2\Calibration\mEGFPC1_G2\mEGFP_0_R1_P4_K1_Ch2-Ch1.zen
86940	8.364856e-04	3.611555e-03	1.046900e-03	20150331_STAG1gfpch8_G2G1\MitoSys2\Calibration\mEGFPC1_G2\mEGFP_0_R1_P4_K1_Ch2-Ch1.zen
92060	-1.081155e-05	3.475431e-03	9.667700e-04	20150331_STAG1gfpch8_G2G1\MitoSys2\Calibration\mEGFPC1_G2\mEGFP_0_R1_P4_K1_Ch2-Ch1.zen
97180	1.049144e-03	3.863270e-03	8.948800e-04	20150331_STAG1gfpch8_G2G1\MitoSys2\Calibration\mEGFPC1_G2\mEGFP_0_R1_P4_K1_Ch2-Ch1.zen
102300	1.094023e-03	3.336100e-03	8.302300e-04	20150331_STAG1gfpch8_G2G1\MitoSys2\Calibration\mEGFPC1_G2\mEGFP_0_R1_P4_K1_Ch2-Ch1.zen
112540	1.106655e-03	3.972787e-03	7.192300e-04	20150331_STAG1gfpch8_G2G1\MitoSys2\Calibration\mEGFPC1_G2\mEGFP_0_R1_P4_K1_Ch2-Ch1.zen
122780	1.190377e-03	3.845669e-03	6.280100e-04	20150331_STAG1gfpch8_G2G1\MitoSys2\Calibration\mEGFPC1_G2\mEGFP_0_R1_P4_K1_Ch2-Ch1.zen
133020	7.771916e-04	3.920743e-03	5.522900e-04	20150331_STAG1gfpch8_G2G1\MitoSys2\Calibration\mEGFPC1_G2\mEGFP_0_R1_P4_K1_Ch2-Ch1.zen
143260	1.279142e-03	3.221654e-03	4.888700e-04	20150331_STAG1gfpch8_G2G1\MitoSys2\Calibration\mEGFPC1_G2\mEGFP_0_R1_P4_K1_Ch2-Ch1.zen
153500	1.580270e-03	3.122049e-03	4.352800e-04	20150331_STAG1gfpch8_G2G1\MitoSys2\Calibration\mEGFPC1_G2\mEGFP_0_R1_P4_K1_Ch2-Ch1.zen
163740	1.467714e-03	3.208518e-03	3.896600e-04	20150331_STAG1gfpch8_G2G1\MitoSys2\Calibration\mEGFPC1_G2\mEGFP_0_R1_P4_K1_Ch2-Ch1.zen
173980	1.195129e-03	3.137225e-03	3.505400e-04	20150331_STAG1gfpch8_G2G1\MitoSys2\Calibration\mEGFPC1_G2\mEGFP_0_R1_P4_K1_Ch2-Ch1.zen
184220	2.095232e-03	3.808444e-03	3.167700e-04	20150331_STAG1gfpch8_G2G1\MitoSys2\Calibration\mEGFPC1_G2\mEGFP_0_R1_P4_K1_Ch2-Ch1.zen
194460	5.871613e-04	2.647938e-03	2.874500e-04	20150331_STAG1gfpch8_G2G1\MitoSys2\Calibration\mEGFPC1_G2\mEGFP_0_R1_P4_K1_Ch2-Ch1.zen
204700	-5.215738e-04	2.742136e-03	2.618400e-04	20150331_STAG1gfpch8_G2G1\MitoSys2\Calibration\mEGFPC1_G2\mEGFP_0_R1_P4_K1_Ch2-Ch1.zen
225180	-8.535110e-04	2.849391e-03	2.195300e-04	20150331_STAG1gfpch8_G2G1\MitoSys2\Calibration\mEGFPC1_G2\mEGFP_0_R1_P4_K1_Ch2-Ch1.zen
245660	-8.039267e-04	3.182450e-03	1.863300e-04	20150331_STAG1gfpch8_G2G1\MitoSys2\Calibration\mEGFPC1_G2\mEGFP_0_R1_P4_K1_Ch2-Ch1.zen
266140	-6.191111e-04	2.861531e-03	1.598700e-04	20150331_STAG1gfpch8_G2G1\MitoSys2\Calibration\mEGFPC1_G2\mEGFP_0_R1_P4_K1_Ch2-Ch1.zen
286620	-7.111569e-04	2.997098e-03	1.384600e-04	20150331_STAG1gfpch8_G2G1\MitoSys2\Calibration\mEGFPC1_G2\mEGFP_0_R1_P4_K1_Ch2-Ch1.zen
307100	-7.135143e-04	1.963539e-03	1.209500e-04	20150331_STAG1gfpch8_G2G1\MitoSys2\Calibration\mEGFPC1_G2\mEGFP_0_R1_P4_K1_Ch2-Ch1.zen
327580	-1.036432e-03	3.014977e-03	1.064500e-04	20150331_STAG1gfpch8_G2G1\MitoSys2\Calibration\mEGFPC1_G2\mEGFP_0_R1_P4_K1_Ch2-Ch1.zen
348060	-6.096472e-04	2.674158e-03	9.432600e-05	20150331_STAG1gfpch8_G2G1\MitoSys2\Calibration\mEGFPC1_G2\mEGFP_0_R1_P4_K1_Ch2-Ch1.zen
368540	-6.139440e-04	3.290124e-03	8.410400e-05	20150331_STAG1gfpch8_G2G1\MitoSys2\Calibration\mEGFPC1_G2\mEGFP_0_R1_P4_K1_Ch2-Ch1.zen
389020	-1.297832e-03	5.151072e-03	7.541400e-05	20150331_STAG1gfpch8_G2G1\MitoSys2\Calibration\mEGFPC1_G2\mEGFP_0_R1_P4_K1_Ch2-Ch1.zen
409500	-5.986824e-04	3.631094e-03	6.797200e-05	20150331_STAG1gfpch8_G2G1\MitoSys2\Calibration\mEGFPC1_G2\mEGFP_0_R1_P4_K1_Ch2-Ch1.zen
450460	-9.602973e-04	2.486355e-03	5.598900e-05	20150331_STAG1gfpch8_G2G1\MitoSys2\Calibration\mEGFPC1_G2\mEGFP_0_R1_P4_K1_Ch2-Ch1.zen
491420	-8.579913e-04	2.228330e-03	4.687100e-05	20150331_STAG1gfpch8_G2G1\MitoSys2\Calibration\mEGFPC1_G2\mEGFP_0_R1_P4_K1_Ch2-Ch1.zen
532380	-1.186210e-04	2.062034e-03	3.979000e-05	20150331_STAG1gfpch8_G2G1\MitoSys2\Calibration\mEGFPC1_G2\mEGFP_0_R1_P4_K1_Ch2-Ch1.zen
573340	-3.581974e-04	2.120340e-03	3.419000e-05	20150331_STAG1gfpch8_G2G1\MitoSys2\Calibration\mEGFPC1_G2\mEGFP_0_R1_P4_K1_Ch2-Ch1.zen
614300	-7.563292e-04	2.481842e-03	2.969300e-05	20150331_STAG1gfpch8_G2G1\MitoSys2\Calibration\mEGFPC1_G2\mEGFP_0_R1_P4_K1_Ch2-Ch1.zen
655260	-2.201346e-04	3.014201e-03	2.603100e-05	20150331_STAG1gfpch8_G2G1\MitoSys2\Calibration\mEGFPC1_G2\mEGFP_0_R1_P4_K1_Ch2-Ch1.zen
696220	-7.179932e-05	2.029601e-03	2.301100e-05	20150331_STAG1gfpch8_G2G1\MitoSys2\Calibration\mEGFPC1_G2\mEGFP_0_R1_P4_K1_Ch2-Ch1.zen
737180	-3.927548e-04	2.180861e-03	2.049400e-05	20150331_STAG1gfpch8_G2G1\MitoSys2\Calibration\mEGFPC1_G2\mEGFP_0_R1_P4_K1_Ch2-Ch1.zen
778140	-8.123389e-04	2.458725e-03	1.837500e-05	20150331_STAG1gfpch8_G2G1\MitoSys2\Calibration\mEGFPC1_G2\mEGFP_0_R1_P4_K1_Ch2-Ch1.zen
819100	-8.048697e-04	1.513930e-03	1.657500e-05	20150331_STAG1gfpch8_G2G1\MitoSys2\Calibration\mEGFPC1_G2\mEGFP_0_R1_P4_K1_Ch2-Ch1.zen
901020	-7.771753e-04	2.764051e-03	1.370300e-05	20150331_STAG1gfpch8_G2G1\MitoSys2\Calibration\mEGFPC1_G2\mEGFP_0_R1_P4_K1_Ch2-Ch1.zen
982940	-8.612784e-04	2.064172e-03	1.153600e-05	20150331_STAG1gfpch8_G2G1\MitoSys2\Calibration\mEGFPC1_G2\mEGFP_0_R1_P4_K1_Ch2-Ch1.zen
1064860	-7.017887e-04	2.040250e-03	9.861700e-06	20150331_STAG1gfpch8_G2G1\MitoSys2\Calibration\mEGFPC1_G2\mEGFP_0_R1_P4_K1_Ch2-Ch1.zen
1146780	-3.726753e-04	1.917768e-03	8.540600e-06	20150331_STAG1gfpch8_G2G1\MitoSys2\Calibration\mEGFPC1_G2\mEGFP_0_R1_P4_K1_Ch2-Ch1.zen
1228700	-1.583494e-04	1.662007e-03	7.479600e-06	20150331_STAG1gfpch8_G2G1\MitoSys2\Calibration\mEGFPC1_G2\mEGFP_0_R1_P4_K1_Ch2-Ch1.zen
1310620	2.190550e-04	1.656351e-03	6.614000e-06	20150331_STAG1gfpch8_G2G1\MitoSys2\Calibration\mEGFPC1_G2\mEGFP_0_R1_P4_K1_Ch2-Ch1.zen
1392540	-1.152952e-03	2.046802e-03	5.898300e-06	20150331_STAG1gfpch8_G2G1\MitoSys2\Calibration\mEGFPC1_G2\mEGFP_0_R1_P4_K1_Ch2-Ch1.zen
1474460	1.502127e-04	1.623038e-03	5.299300e-06	20150331_STAG1gfpch8_G2G1\MitoSys2\Calibration\mEGFPC1_G2\mEGFP_0_R1_P4_K1_Ch2-Ch1.zen
1556380	-4.852286e-04	2.077088e-03	4.792700e-06	20150331_STAG1gfpch8_G2G1\MitoSys2\Calibration\mEGFPC1_G2\mEGFP_0_R1_P4_K1_Ch2-Ch1.zen
10	1.788188e-01	1.593412e-02	1.767900e-01	20150331_STAG1gfpch8_G2G1\MitoSys2\Calibration\mEGFPC1_G2\mEGFP_0_R1_P5_K1_Ch2-Ch1.zen
20	1.612678e-01	1.547745e-02	1.651000e-01	20150331_STAG1gfpch8_G2G1\MitoSys2\Calibration\mEGFPC1_G2\mEGFP_0_R1_P5_K1_Ch2-Ch1.zen
30	1.590778e-01	1.611515e-02	1.552100e-01	20150331_STAG1gfpch8_G2G1\MitoSys2\Calibration\mEGFPC1_G2\mEGFP_0_R1_P5_K1_Ch2-Ch1.zen
40	1.460763e-01	1.956561e-02	1.466400e-01	20150331_STAG1gfpch8_G2G1\MitoSys2\Calibration\mEGFPC1_G2\mEGFP_0_R1_P5_K1_Ch2-Ch1.zen
50	1.388081e-01	1.459624e-02	1.391100e-01	20150331_STAG1gfpch8_G2G1\MitoSys2\Calibration\mEGFPC1_G2\mEGFP_0_R1_P5_K1_Ch2-Ch1.zen
60	1.313067e-01	1.931373e-02	1.324100e-01	20150331_STAG1gfpch8_G2G1\MitoSys2\Calibration\mEGFPC1_G2\mEGFP_0_R1_P5_K1_Ch2-Ch1.zen
70	1.246611e-01	1.312828e-02	1.264200e-01	20150331_STAG1gfpch8_G2G1\MitoSys2\Calibration\mEGFPC1_G2\mEGFP_0_R1_P5_K1_Ch2-Ch1.zen
80	1.223202e-01	1.850968e-02	1.210200e-01	20150331_STAG1gfpch8_G2G1\MitoSys2\Calibration\mEGFPC1_G2\mEGFP_0_R1_P5_K1_Ch2-Ch1.zen
90	1.160791e-01	1.528693e-02	1.161300e-01	20150331_STAG1gfpch8_G2G1\MitoSys2\Calibration\mEGFPC1_G2\mEGFP_0_R1_P5_K1_Ch2-Ch1.zen
100	1.102469e-01	7.704349e-03	1.116800e-01	20150331_STAG1gfpch8_G2G1\MitoSys2\Calibration\mEGFPC1_G2\mEGFP_0_R1_P5_K1_Ch2-Ch1.zen
120	1.063053e-01	1.443640e-02	1.038600e-01	20150331_STAG1gfpch8_G2G1\MitoSys2\Calibration\mEGFPC1_G2\mEGFP_0_R1_P5_K1_Ch2-Ch1.zen
140	9.833079e-02	1.189144e-02	9.723200e-02	20150331_STAG1gfpch8_G2G1\MitoSys2\Calibration\mEGFPC1_G2\mEGFP_0_R1_P5_K1_Ch2-Ch1.zen
160	8.680205e-02	1.306261e-02	9.152800e-02	20150331_STAG1gfpch8_G2G1\MitoSys2\Calibration\mEGFPC1_G2\mEGFP_0_R1_P5_K1_Ch2-Ch1.zen
180	9.027130e-02	1.090206e-02	8.656400e-02	20150331_STAG1gfpch8_G2G1\MitoSys2\Calibration\mEGFPC1_G2\mEGFP_0_R1_P5_K1_Ch2-Ch1.zen
200	8.016951e-02	1.235338e-02	8.220200e-02	20150331_STAG1gfpch8_G2G1\MitoSys2\Calibration\mEGFPC1_G2\mEGFP_0_R1_P5_K1_Ch2-Ch1.zen
220	7.838992e-02	1.247069e-02	7.833400e-02	20150331_STAG1gfpch8_G2G1\MitoSys2\Calibration\mEGFPC1_G2\mEGFP_0_R1_P5_K1_Ch2-Ch1.zen
240	7.552926e-02	1.023207e-02	7.487500e-02	20150331_STAG1gfpch8_G2G1\MitoSys2\Calibration\mEGFPC1_G2\mEGFP_0_R1_P5_K1_Ch2-Ch1.zen
260	7.228053e-02	8.643183e-03	7.176100e-02	20150331_STAG1gfpch8_G2G1\MitoSys2\Calibration\mEGFPC1_G2\mEGFP_0_R1_P5_K1_Ch2-Ch1.zen
280	7.101900e-02	1.077437e-02	6.893800e-02	20150331_STAG1gfpch8_G2G1\MitoSys2\Calibration\mEGFPC1_G2\mEGFP_0_R1_P5_K1_Ch2-Ch1.zen
300	6.769331e-02	9.452598e-03	6.636400e-02	20150331_STAG1gfpch8_G2G1\MitoSys2\Calibration\mEGFPC1_G2\mEGFP_0_R1_P5_K1_Ch2-Ch1.zen
340	6.092055e-02	9.282966e-03	6.183300e-02	20150331_STAG1gfpch8_G2G1\MitoSys2\Calibration\mEGFPC1_G2\mEGFP_0_R1_P5_K1_Ch2-Ch1.zen
380	5.823347e-02	7.927356e-03	5.795800e-02	20150331_STAG1gfpch8_G2G1\MitoSys2\Calibration\mEGFPC1_G2\mEGFP_0_R1_P5_K1_Ch2-Ch1.zen
420	5.459926e-02	1.045419e-02	5.459500e-02	20150331_STAG1gfpch8_G2G1\MitoSys2\Calibration\mEGFPC1_G2\mEGFP_0_R1_P5_K1_Ch2-Ch1.zen
460	4.901643e-02	1.136928e-02	5.163900e-02	20150331_STAG1gfpch8_G2G1\MitoSys2\Calibration\mEGFPC1_G2\mEGFP_0_R1_P5_K1_Ch2-Ch1.zen
500	5.162043e-02	1.109621e-02	4.901500e-02	20150331_STAG1gfpch8_G2G1\MitoSys2\Calibration\mEGFPC1_G2\mEGFP_0_R1_P5_K1_Ch2-Ch1.zen
540	4.730183e-02	9.949229e-03	4.666600e-02	20150331_STAG1gfpch8_G2G1\MitoSys2\Calibration\mEGFPC1_G2\mEGFP_0_R1_P5_K1_Ch2-Ch1.zen
580	4.292584e-02	8.228982e-03	4.454600e-02	20150331_STAG1gfpch8_G2G1\MitoSys2\Calibration\mEGFPC1_G2\mEGFP_0_R1_P5_K1_Ch2-Ch1.zen
620	4.146715e-02	8.297044e-03	4.262300e-02	20150331_STAG1gfpch8_G2G1\MitoSys2\Calibration\mEGFPC1_G2\mEGFP_0_R1_P5_K1_Ch2-Ch1.zen
660	4.268574e-02	1.064585e-02	4.086800e-02	20150331_STAG1gfpch8_G2G1\MitoSys2\Calibration\mEGFPC1_G2\mEGFP_0_R1_P5_K1_Ch2-Ch1.zen
700	3.961775e-02	6.812963e-03	3.925800e-02	20150331_STAG1gfpch8_G2G1\MitoSys2\Calibration\mEGFPC1_G2\mEGFP_0_R1_P5_K1_Ch2-Ch1.zen
780	3.681929e-02	7.284864e-03	3.640600e-02	20150331_STAG1gfpch8_G2G1\MitoSys2\Calibration\mEGFPC1_G2\mEGFP_0_R1_P5_K1_Ch2-Ch1.zen
860	3.307369e-02	5.269480e-03	3.395400e-02	20150331_STAG1gfpch8_G2G1\MitoSys2\Calibration\mEGFPC1_G2\mEGFP_0_R1_P5_K1_Ch2-Ch1.zen
940	3.051826e-02	7.998740e-03	3.182000e-02	20150331_STAG1gfpch8_G2G1\MitoSys2\Calibration\mEGFPC1_G2\mEGFP_0_R1_P5_K1_Ch2-Ch1.zen
1020	2.879181e-02	7.495602e-03	2.994500e-02	20150331_STAG1gfpch8_G2G1\MitoSys2\Calibration\mEGFPC1_G2\mEGFP_0_R1_P5_K1_Ch2-Ch1.zen
1100	2.676468e-02	5.692343e-03	2.828300e-02	20150331_STAG1gfpch8_G2G1\MitoSys2\Calibration\mEGFPC1_G2\mEGFP_0_R1_P5_K1_Ch2-Ch1.zen
1180	2.664719e-02	7.113218e-03	2.679800e-02	20150331_STAG1gfpch8_G2G1\MitoSys2\Calibration\mEGFPC1_G2\mEGFP_0_R1_P5_K1_Ch2-Ch1.zen
1260	2.345891e-02	7.388095e-03	2.546400e-02	20150331_STAG1gfpch8_G2G1\MitoSys2\Calibration\mEGFPC1_G2\mEGFP_0_R1_P5_K1_Ch2-Ch1.zen
1340	2.533086e-02	9.149393e-03	2.425800e-02	20150331_STAG1gfpch8_G2G1\MitoSys2\Calibration\mEGFPC1_G2\mEGFP_0_R1_P5_K1_Ch2-Ch1.zen
1420	2.414856e-02	1.041765e-02	2.316200e-02	20150331_STAG1gfpch8_G2G1\MitoSys2\Calibration\mEGFPC1_G2\mEGFP_0_R1_P5_K1_Ch2-Ch1.zen
1500	2.260584e-02	7.455771e-03	2.216100e-02	20150331_STAG1gfpch8_G2G1\MitoSys2\Calibration\mEGFPC1_G2\mEGFP_0_R1_P5_K1_Ch2-Ch1.zen
1660	1.998143e-02	7.086743e-03	2.039900e-02	20150331_STAG1gfpch8_G2G1\MitoSys2\Calibration\mEGFPC1_G2\mEGFP_0_R1_P5_K1_Ch2-Ch1.zen
1820	1.820879e-02	7.963561e-03	1.889700e-02	20150331_STAG1gfpch8_G2G1\MitoSys2\Calibration\mEGFPC1_G2\mEGFP_0_R1_P5_K1_Ch2-Ch1.zen
1980	1.774693e-02	7.433989e-03	1.760000e-02	20150331_STAG1gfpch8_G2G1\MitoSys2\Calibration\mEGFPC1_G2\mEGFP_0_R1_P5_K1_Ch2-Ch1.zen
2140	1.714223e-02	7.284842e-03	1.646800e-02	20150331_STAG1gfpch8_G2G1\MitoSys2\Calibration\mEGFPC1_G2\mEGFP_0_R1_P5_K1_Ch2-Ch1.zen
2300	1.599485e-02	6.397859e-03	1.547200e-02	20150331_STAG1gfpch8_G2G1\MitoSys2\Calibration\mEGFPC1_G2\mEGFP_0_R1_P5_K1_Ch2-Ch1.zen
2460	1.577621e-02	7.059998e-03	1.458700e-02	20150331_STAG1gfpch8_G2G1\MitoSys2\Calibration\mEGFPC1_G2\mEGFP_0_R1_P5_K1_Ch2-Ch1.zen
2620	1.370286e-02	6.399030e-03	1.379700e-02	20150331_STAG1gfpch8_G2G1\MitoSys2\Calibration\mEGFPC1_G2\mEGFP_0_R1_P5_K1_Ch2-Ch1.zen
2780	1.268447e-02	5.246305e-03	1.308700e-02	20150331_STAG1gfpch8_G2G1\MitoSys2\Calibration\mEGFPC1_G2\mEGFP_0_R1_P5_K1_Ch2-Ch1.zen
2940	1.396681e-02	6.850175e-03	1.244500e-02	20150331_STAG1gfpch8_G2G1\MitoSys2\Calibration\mEGFPC1_G2\mEGFP_0_R1_P5_K1_Ch2-Ch1.zen
3100	1.193814e-02	4.141476e-03	1.186100e-02	20150331_STAG1gfpch8_G2G1\MitoSys2\Calibration\mEGFPC1_G2\mEGFP_0_R1_P5_K1_Ch2-Ch1.zen
3420	9.700990e-03	5.177261e-03	1.084000e-02	20150331_STAG1gfpch8_G2G1\MitoSys2\Calibration\mEGFPC1_G2\mEGFP_0_R1_P5_K1_Ch2-Ch1.zen
3740	9.289886e-03	5.702888e-03	9.977000e-03	20150331_STAG1gfpch8_G2G1\MitoSys2\Calibration\mEGFPC1_G2\mEGFP_0_R1_P5_K1_Ch2-Ch1.zen
4060	8.918668e-03	4.126087e-03	9.237300e-03	20150331_STAG1gfpch8_G2G1\MitoSys2\Calibration\mEGFPC1_G2\mEGFP_0_R1_P5_K1_Ch2-Ch1.zen
4380	8.155307e-03	4.563573e-03	8.596400e-03	20150331_STAG1gfpch8_G2G1\MitoSys2\Calibration\mEGFPC1_G2\mEGFP_0_R1_P5_K1_Ch2-Ch1.zen
4700	8.086727e-03	5.330361e-03	8.035800e-03	20150331_STAG1gfpch8_G2G1\MitoSys2\Calibration\mEGFPC1_G2\mEGFP_0_R1_P5_K1_Ch2-Ch1.zen
5020	7.734874e-03	4.963363e-03	7.541200e-03	20150331_STAG1gfpch8_G2G1\MitoSys2\Calibration\mEGFPC1_G2\mEGFP_0_R1_P5_K1_Ch2-Ch1.zen
5340	7.447544e-03	4.904431e-03	7.101700e-03	20150331_STAG1gfpch8_G2G1\MitoSys2\Calibration\mEGFPC1_G2\mEGFP_0_R1_P5_K1_Ch2-Ch1.zen
5660	6.643705e-03	4.234172e-03	6.708500e-03	20150331_STAG1gfpch8_G2G1\MitoSys2\Calibration\mEGFPC1_G2\mEGFP_0_R1_P5_K1_Ch2-Ch1.zen
5980	7.062419e-03	4.637552e-03	6.354900e-03	20150331_STAG1gfpch8_G2G1\MitoSys2\Calibration\mEGFPC1_G2\mEGFP_0_R1_P5_K1_Ch2-Ch1.zen
6300	7.144962e-03	4.194608e-03	6.035000e-03	20150331_STAG1gfpch8_G2G1\MitoSys2\Calibration\mEGFPC1_G2\mEGFP_0_R1_P5_K1_Ch2-Ch1.zen
6940	4.291086e-03	5.270721e-03	5.479200e-03	20150331_STAG1gfpch8_G2G1\MitoSys2\Calibration\mEGFPC1_G2\mEGFP_0_R1_P5_K1_Ch2-Ch1.zen
7580	4.535249e-03	5.018740e-03	5.013000e-03	20150331_STAG1gfpch8_G2G1\MitoSys2\Calibration\mEGFPC1_G2\mEGFP_0_R1_P5_K1_Ch2-Ch1.zen
8220	4.450118e-03	4.288052e-03	4.616400e-03	20150331_STAG1gfpch8_G2G1\MitoSys2\Calibration\mEGFPC1_G2\mEGFP_0_R1_P5_K1_Ch2-Ch1.zen
8860	5.179227e-03	4.240922e-03	4.275100e-03	20150331_STAG1gfpch8_G2G1\MitoSys2\Calibration\mEGFPC1_G2\mEGFP_0_R1_P5_K1_Ch2-Ch1.zen
9500	5.058780e-03	3.497118e-03	3.978400e-03	20150331_STAG1gfpch8_G2G1\MitoSys2\Calibration\mEGFPC1_G2\mEGFP_0_R1_P5_K1_Ch2-Ch1.zen
10140	4.922075e-03	6.358138e-03	3.718100e-03	20150331_STAG1gfpch8_G2G1\MitoSys2\Calibration\mEGFPC1_G2\mEGFP_0_R1_P5_K1_Ch2-Ch1.zen
10780	3.314022e-03	3.838190e-03	3.488100e-03	20150331_STAG1gfpch8_G2G1\MitoSys2\Calibration\mEGFPC1_G2\mEGFP_0_R1_P5_K1_Ch2-Ch1.zen
11420	3.700962e-03	3.804991e-03	3.283500e-03	20150331_STAG1gfpch8_G2G1\MitoSys2\Calibration\mEGFPC1_G2\mEGFP_0_R1_P5_K1_Ch2-Ch1.zen
12060	5.066107e-03	4.437897e-03	3.100200e-03	20150331_STAG1gfpch8_G2G1\MitoSys2\Calibration\mEGFPC1_G2\mEGFP_0_R1_P5_K1_Ch2-Ch1.zen
12700	3.786804e-03	4.459096e-03	2.935200e-03	20150331_STAG1gfpch8_G2G1\MitoSys2\Calibration\mEGFPC1_G2\mEGFP_0_R1_P5_K1_Ch2-Ch1.zen
13980	2.887396e-03	3.805049e-03	2.650200e-03	20150331_STAG1gfpch8_G2G1\MitoSys2\Calibration\mEGFPC1_G2\mEGFP_0_R1_P5_K1_Ch2-Ch1.zen
15260	2.438119e-03	3.517103e-03	2.412900e-03	20150331_STAG1gfpch8_G2G1\MitoSys2\Calibration\mEGFPC1_G2\mEGFP_0_R1_P5_K1_Ch2-Ch1.zen
16540	2.373113e-03	3.817771e-03	2.212400e-03	20150331_STAG1gfpch8_G2G1\MitoSys2\Calibration\mEGFPC1_G2\mEGFP_0_R1_P5_K1_Ch2-Ch1.zen
17820	1.021287e-03	3.779227e-03	2.040900e-03	20150331_STAG1gfpch8_G2G1\MitoSys2\Calibration\mEGFPC1_G2\mEGFP_0_R1_P5_K1_Ch2-Ch1.zen
19100	1.297579e-03	2.990778e-03	1.892700e-03	20150331_STAG1gfpch8_G2G1\MitoSys2\Calibration\mEGFPC1_G2\mEGFP_0_R1_P5_K1_Ch2-Ch1.zen
20380	8.705665e-04	3.392325e-03	1.763300e-03	20150331_STAG1gfpch8_G2G1\MitoSys2\Calibration\mEGFPC1_G2\mEGFP_0_R1_P5_K1_Ch2-Ch1.zen
21660	1.299704e-03	3.494816e-03	1.649500e-03	20150331_STAG1gfpch8_G2G1\MitoSys2\Calibration\mEGFPC1_G2\mEGFP_0_R1_P5_K1_Ch2-Ch1.zen
22940	2.622858e-03	3.296077e-03	1.548600e-03	20150331_STAG1gfpch8_G2G1\MitoSys2\Calibration\mEGFPC1_G2\mEGFP_0_R1_P5_K1_Ch2-Ch1.zen
24220	2.041403e-03	2.559253e-03	1.458700e-03	20150331_STAG1gfpch8_G2G1\MitoSys2\Calibration\mEGFPC1_G2\mEGFP_0_R1_P5_K1_Ch2-Ch1.zen
25500	1.410766e-03	3.252709e-03	1.378000e-03	20150331_STAG1gfpch8_G2G1\MitoSys2\Calibration\mEGFPC1_G2\mEGFP_0_R1_P5_K1_Ch2-Ch1.zen
28060	1.692826e-03	3.919318e-03	1.239300e-03	20150331_STAG1gfpch8_G2G1\MitoSys2\Calibration\mEGFPC1_G2\mEGFP_0_R1_P5_K1_Ch2-Ch1.zen
30620	-4.780767e-04	4.078897e-03	1.124400e-03	20150331_STAG1gfpch8_G2G1\MitoSys2\Calibration\mEGFPC1_G2\mEGFP_0_R1_P5_K1_Ch2-Ch1.zen
33180	1.526638e-04	3.796247e-03	1.027900e-03	20150331_STAG1gfpch8_G2G1\MitoSys2\Calibration\mEGFPC1_G2\mEGFP_0_R1_P5_K1_Ch2-Ch1.zen
35740	7.029573e-04	3.668013e-03	9.457600e-04	20150331_STAG1gfpch8_G2G1\MitoSys2\Calibration\mEGFPC1_G2\mEGFP_0_R1_P5_K1_Ch2-Ch1.zen
38300	-1.013232e-04	2.914595e-03	8.750100e-04	20150331_STAG1gfpch8_G2G1\MitoSys2\Calibration\mEGFPC1_G2\mEGFP_0_R1_P5_K1_Ch2-Ch1.zen
40860	1.802423e-03	3.617479e-03	8.134900e-04	20150331_STAG1gfpch8_G2G1\MitoSys2\Calibration\mEGFPC1_G2\mEGFP_0_R1_P5_K1_Ch2-Ch1.zen
43420	1.290213e-03	4.671751e-03	7.595400e-04	20150331_STAG1gfpch8_G2G1\MitoSys2\Calibration\mEGFPC1_G2\mEGFP_0_R1_P5_K1_Ch2-Ch1.zen
45980	6.429833e-04	4.128339e-03	7.118800e-04	20150331_STAG1gfpch8_G2G1\MitoSys2\Calibration\mEGFPC1_G2\mEGFP_0_R1_P5_K1_Ch2-Ch1.zen
48540	-6.923819e-04	4.173224e-03	6.694800e-04	20150331_STAG1gfpch8_G2G1\MitoSys2\Calibration\mEGFPC1_G2\mEGFP_0_R1_P5_K1_Ch2-Ch1.zen
51100	8.574104e-04	2.997702e-03	6.315400e-04	20150331_STAG1gfpch8_G2G1\MitoSys2\Calibration\mEGFPC1_G2\mEGFP_0_R1_P5_K1_Ch2-Ch1.zen
56220	1.281250e-04	3.024721e-03	5.665400e-04	20150331_STAG1gfpch8_G2G1\MitoSys2\Calibration\mEGFPC1_G2\mEGFP_0_R1_P5_K1_Ch2-Ch1.zen
61340	5.151040e-04	2.890292e-03	5.129500e-04	20150331_STAG1gfpch8_G2G1\MitoSys2\Calibration\mEGFPC1_G2\mEGFP_0_R1_P5_K1_Ch2-Ch1.zen
66460	3.696715e-04	2.751325e-03	4.680500e-04	20150331_STAG1gfpch8_G2G1\MitoSys2\Calibration\mEGFPC1_G2\mEGFP_0_R1_P5_K1_Ch2-Ch1.zen
71580	1.400874e-04	2.626330e-03	4.299200e-04	20150331_STAG1gfpch8_G2G1\MitoSys2\Calibration\mEGFPC1_G2\mEGFP_0_R1_P5_K1_Ch2-Ch1.zen
76700	1.046422e-03	3.037269e-03	3.971800e-04	20150331_STAG1gfpch8_G2G1\MitoSys2\Calibration\mEGFPC1_G2\mEGFP_0_R1_P5_K1_Ch2-Ch1.zen
81820	-2.274435e-04	2.165414e-03	3.687700e-04	20150331_STAG1gfpch8_G2G1\MitoSys2\Calibration\mEGFPC1_G2\mEGFP_0_R1_P5_K1_Ch2-Ch1.zen
86940	7.599718e-04	2.626300e-03	3.439200e-04	20150331_STAG1gfpch8_G2G1\MitoSys2\Calibration\mEGFPC1_G2\mEGFP_0_R1_P5_K1_Ch2-Ch1.zen
92060	-4.344647e-04	2.356590e-03	3.219900e-04	20150331_STAG1gfpch8_G2G1\MitoSys2\Calibration\mEGFPC1_G2\mEGFP_0_R1_P5_K1_Ch2-Ch1.zen
97180	-5.475819e-04	2.440464e-03	3.025200e-04	20150331_STAG1gfpch8_G2G1\MitoSys2\Calibration\mEGFPC1_G2\mEGFP_0_R1_P5_K1_Ch2-Ch1.zen
102300	2.570532e-04	1.582309e-03	2.851300e-04	20150331_STAG1gfpch8_G2G1\MitoSys2\Calibration\mEGFPC1_G2\mEGFP_0_R1_P5_K1_Ch2-Ch1.zen
112540	-1.159516e-04	2.438505e-03	2.553800e-04	20150331_STAG1gfpch8_G2G1\MitoSys2\Calibration\mEGFPC1_G2\mEGFP_0_R1_P5_K1_Ch2-Ch1.zen
122780	-7.237026e-04	2.118109e-03	2.309000e-04	20150331_STAG1gfpch8_G2G1\MitoSys2\Calibration\mEGFPC1_G2\mEGFP_0_R1_P5_K1_Ch2-Ch1.zen
133020	-3.953226e-04	2.116693e-03	2.104400e-04	20150331_STAG1gfpch8_G2G1\MitoSys2\Calibration\mEGFPC1_G2\mEGFP_0_R1_P5_K1_Ch2-Ch1.zen
143260	2.323454e-05	2.233739e-03	1.931000e-04	20150331_STAG1gfpch8_G2G1\MitoSys2\Calibration\mEGFPC1_G2\mEGFP_0_R1_P5_K1_Ch2-Ch1.zen
153500	-4.682642e-04	2.029526e-03	1.782300e-04	20150331_STAG1gfpch8_G2G1\MitoSys2\Calibration\mEGFPC1_G2\mEGFP_0_R1_P5_K1_Ch2-Ch1.zen
163740	4.757285e-04	2.248722e-03	1.653500e-04	20150331_STAG1gfpch8_G2G1\MitoSys2\Calibration\mEGFPC1_G2\mEGFP_0_R1_P5_K1_Ch2-Ch1.zen
173980	3.631189e-04	3.782593e-03	1.540800e-04	20150331_STAG1gfpch8_G2G1\MitoSys2\Calibration\mEGFPC1_G2\mEGFP_0_R1_P5_K1_Ch2-Ch1.zen
184220	6.138927e-04	2.626604e-03	1.441600e-04	20150331_STAG1gfpch8_G2G1\MitoSys2\Calibration\mEGFPC1_G2\mEGFP_0_R1_P5_K1_Ch2-Ch1.zen
194460	-8.198620e-04	2.281893e-03	1.353600e-04	20150331_STAG1gfpch8_G2G1\MitoSys2\Calibration\mEGFPC1_G2\mEGFP_0_R1_P5_K1_Ch2-Ch1.zen
204700	-3.828098e-04	1.875085e-03	1.275000e-04	20150331_STAG1gfpch8_G2G1\MitoSys2\Calibration\mEGFPC1_G2\mEGFP_0_R1_P5_K1_Ch2-Ch1.zen
225180	-6.008468e-04	1.950307e-03	1.140800e-04	20150331_STAG1gfpch8_G2G1\MitoSys2\Calibration\mEGFPC1_G2\mEGFP_0_R1_P5_K1_Ch2-Ch1.zen
245660	3.106262e-05	2.216887e-03	1.030600e-04	20150331_STAG1gfpch8_G2G1\MitoSys2\Calibration\mEGFPC1_G2\mEGFP_0_R1_P5_K1_Ch2-Ch1.zen
266140	-2.188182e-05	2.130111e-03	9.385500e-05	20150331_STAG1gfpch8_G2G1\MitoSys2\Calibration\mEGFPC1_G2\mEGFP_0_R1_P5_K1_Ch2-Ch1.zen
286620	4.404732e-04	2.213635e-03	8.606200e-05	20150331_STAG1gfpch8_G2G1\MitoSys2\Calibration\mEGFPC1_G2\mEGFP_0_R1_P5_K1_Ch2-Ch1.zen
307100	3.108321e-04	1.781288e-03	7.938500e-05	20150331_STAG1gfpch8_G2G1\MitoSys2\Calibration\mEGFPC1_G2\mEGFP_0_R1_P5_K1_Ch2-Ch1.zen
327580	1.535305e-04	1.786270e-03	7.360700e-05	20150331_STAG1gfpch8_G2G1\MitoSys2\Calibration\mEGFPC1_G2\mEGFP_0_R1_P5_K1_Ch2-Ch1.zen
348060	-3.569416e-04	2.121091e-03	6.856000e-05	20150331_STAG1gfpch8_G2G1\MitoSys2\Calibration\mEGFPC1_G2\mEGFP_0_R1_P5_K1_Ch2-Ch1.zen
368540	-3.567911e-04	1.699197e-03	6.411700e-05	20150331_STAG1gfpch8_G2G1\MitoSys2\Calibration\mEGFPC1_G2\mEGFP_0_R1_P5_K1_Ch2-Ch1.zen
389020	4.477858e-04	2.195139e-03	6.017800e-05	20150331_STAG1gfpch8_G2G1\MitoSys2\Calibration\mEGFPC1_G2\mEGFP_0_R1_P5_K1_Ch2-Ch1.zen
409500	4.462270e-04	1.396065e-03	5.666400e-05	20150331_STAG1gfpch8_G2G1\MitoSys2\Calibration\mEGFPC1_G2\mEGFP_0_R1_P5_K1_Ch2-Ch1.zen
450460	-2.216722e-04	1.797914e-03	5.066800e-05	20150331_STAG1gfpch8_G2G1\MitoSys2\Calibration\mEGFPC1_G2\mEGFP_0_R1_P5_K1_Ch2-Ch1.zen
491420	1.721545e-04	1.593738e-03	4.574700e-05	20150331_STAG1gfpch8_G2G1\MitoSys2\Calibration\mEGFPC1_G2\mEGFP_0_R1_P5_K1_Ch2-Ch1.zen
532380	-1.513025e-04	1.714930e-03	4.164100e-05	20150331_STAG1gfpch8_G2G1\MitoSys2\Calibration\mEGFPC1_G2\mEGFP_0_R1_P5_K1_Ch2-Ch1.zen
573340	-2.583218e-04	1.433803e-03	3.816800e-05	20150331_STAG1gfpch8_G2G1\MitoSys2\Calibration\mEGFPC1_G2\mEGFP_0_R1_P5_K1_Ch2-Ch1.zen
614300	4.165238e-04	1.522715e-03	3.519500e-05	20150331_STAG1gfpch8_G2G1\MitoSys2\Calibration\mEGFPC1_G2\mEGFP_0_R1_P5_K1_Ch2-Ch1.zen
655260	9.883823e-05	1.713182e-03	3.262300e-05	20150331_STAG1gfpch8_G2G1\MitoSys2\Calibration\mEGFPC1_G2\mEGFP_0_R1_P5_K1_Ch2-Ch1.zen
696220	2.941486e-04	1.445247e-03	3.037800e-05	20150331_STAG1gfpch8_G2G1\MitoSys2\Calibration\mEGFPC1_G2\mEGFP_0_R1_P5_K1_Ch2-Ch1.zen
737180	-2.232798e-04	1.824350e-03	2.840300e-05	20150331_STAG1gfpch8_G2G1\MitoSys2\Calibration\mEGFPC1_G2\mEGFP_0_R1_P5_K1_Ch2-Ch1.zen
778140	-2.849497e-04	1.329387e-03	2.665200e-05	20150331_STAG1gfpch8_G2G1\MitoSys2\Calibration\mEGFPC1_G2\mEGFP_0_R1_P5_K1_Ch2-Ch1.zen
819100	-4.311663e-04	1.176440e-03	2.509100e-05	20150331_STAG1gfpch8_G2G1\MitoSys2\Calibration\mEGFPC1_G2\mEGFP_0_R1_P5_K1_Ch2-Ch1.zen
901020	-3.147087e-04	1.506518e-03	2.242900e-05	20150331_STAG1gfpch8_G2G1\MitoSys2\Calibration\mEGFPC1_G2\mEGFP_0_R1_P5_K1_Ch2-Ch1.zen
982940	1.104843e-04	1.098470e-03	2.024600e-05	20150331_STAG1gfpch8_G2G1\MitoSys2\Calibration\mEGFPC1_G2\mEGFP_0_R1_P5_K1_Ch2-Ch1.zen
1064860	-3.795978e-04	8.995346e-04	1.842500e-05	20150331_STAG1gfpch8_G2G1\MitoSys2\Calibration\mEGFPC1_G2\mEGFP_0_R1_P5_K1_Ch2-Ch1.zen
1146780	-1.253908e-04	1.934324e-03	1.688600e-05	20150331_STAG1gfpch8_G2G1\MitoSys2\Calibration\mEGFPC1_G2\mEGFP_0_R1_P5_K1_Ch2-Ch1.zen
1228700	-6.137493e-04	1.357611e-03	1.556800e-05	20150331_STAG1gfpch8_G2G1\MitoSys2\Calibration\mEGFPC1_G2\mEGFP_0_R1_P5_K1_Ch2-Ch1.zen
1310620	-2.456929e-04	1.385715e-03	1.442900e-05	20150331_STAG1gfpch8_G2G1\MitoSys2\Calibration\mEGFPC1_G2\mEGFP_0_R1_P5_K1_Ch2-Ch1.zen
1392540	-7.253880e-04	1.472188e-03	1.343500e-05	20150331_STAG1gfpch8_G2G1\MitoSys2\Calibration\mEGFPC1_G2\mEGFP_0_R1_P5_K1_Ch2-Ch1.zen
1474460	-2.140647e-04	1.112678e-03	1.256100e-05	20150331_STAG1gfpch8_G2G1\MitoSys2\Calibration\mEGFPC1_G2\mEGFP_0_R1_P5_K1_Ch2-Ch1.zen
1556380	-3.999663e-04	1.207205e-03	1.178600e-05	20150331_STAG1gfpch8_G2G1\MitoSys2\Calibration\mEGFPC1_G2\mEGFP_0_R1_P5_K1_Ch2-Ch1.zen
10	6.573493e-02	5.866050e-03	6.628400e-02	20150331_STAG1gfpch8_G2G1\MitoSys2\Calibration\mEGFPC1_G2\mEGFP_2_R1_P1_K1_Ch2-Ch1.zen
20	6.409496e-02	5.597754e-03	6.358700e-02	20150331_STAG1gfpch8_G2G1\MitoSys2\Calibration\mEGFPC1_G2\mEGFP_2_R1_P1_K1_Ch2-Ch1.zen
30	6.114935e-02	5.352544e-03	6.108500e-02	20150331_STAG1gfpch8_G2G1\MitoSys2\Calibration\mEGFPC1_G2\mEGFP_2_R1_P1_K1_Ch2-Ch1.zen
40	5.878040e-02	6.575514e-03	5.877200e-02	20150331_STAG1gfpch8_G2G1\MitoSys2\Calibration\mEGFPC1_G2\mEGFP_2_R1_P1_K1_Ch2-Ch1.zen
50	5.663566e-02	5.372640e-03	5.663200e-02	20150331_STAG1gfpch8_G2G1\MitoSys2\Calibration\mEGFPC1_G2\mEGFP_2_R1_P1_K1_Ch2-Ch1.zen
60	5.603673e-02	5.832645e-03	5.465200e-02	20150331_STAG1gfpch8_G2G1\MitoSys2\Calibration\mEGFPC1_G2\mEGFP_2_R1_P1_K1_Ch2-Ch1.zen
70	5.223030e-02	6.337673e-03	5.281800e-02	20150331_STAG1gfpch8_G2G1\MitoSys2\Calibration\mEGFPC1_G2\mEGFP_2_R1_P1_K1_Ch2-Ch1.zen
80	5.136254e-02	4.205583e-03	5.111500e-02	20150331_STAG1gfpch8_G2G1\MitoSys2\Calibration\mEGFPC1_G2\mEGFP_2_R1_P1_K1_Ch2-Ch1.zen
90	4.881008e-02	6.024867e-03	4.953100e-02	20150331_STAG1gfpch8_G2G1\MitoSys2\Calibration\mEGFPC1_G2\mEGFP_2_R1_P1_K1_Ch2-Ch1.zen
100	4.806873e-02	3.828515e-03	4.805500e-02	20150331_STAG1gfpch8_G2G1\MitoSys2\Calibration\mEGFPC1_G2\mEGFP_2_R1_P1_K1_Ch2-Ch1.zen
120	4.569881e-02	3.812914e-03	4.539000e-02	20150331_STAG1gfpch8_G2G1\MitoSys2\Calibration\mEGFPC1_G2\mEGFP_2_R1_P1_K1_Ch2-Ch1.zen
140	4.148108e-02	5.259618e-03	4.304800e-02	20150331_STAG1gfpch8_G2G1\MitoSys2\Calibration\mEGFPC1_G2\mEGFP_2_R1_P1_K1_Ch2-Ch1.zen
160	4.130915e-02	3.362483e-03	4.097600e-02	20150331_STAG1gfpch8_G2G1\MitoSys2\Calibration\mEGFPC1_G2\mEGFP_2_R1_P1_K1_Ch2-Ch1.zen
180	3.952224e-02	4.489719e-03	3.912800e-02	20150331_STAG1gfpch8_G2G1\MitoSys2\Calibration\mEGFPC1_G2\mEGFP_2_R1_P1_K1_Ch2-Ch1.zen
200	3.751343e-02	3.830707e-03	3.746700e-02	20150331_STAG1gfpch8_G2G1\MitoSys2\Calibration\mEGFPC1_G2\mEGFP_2_R1_P1_K1_Ch2-Ch1.zen
220	3.601307e-02	2.683311e-03	3.596500e-02	20150331_STAG1gfpch8_G2G1\MitoSys2\Calibration\mEGFPC1_G2\mEGFP_2_R1_P1_K1_Ch2-Ch1.zen
240	3.435706e-02	3.241587e-03	3.459900e-02	20150331_STAG1gfpch8_G2G1\MitoSys2\Calibration\mEGFPC1_G2\mEGFP_2_R1_P1_K1_Ch2-Ch1.zen
260	3.360803e-02	3.735371e-03	3.334800e-02	20150331_STAG1gfpch8_G2G1\MitoSys2\Calibration\mEGFPC1_G2\mEGFP_2_R1_P1_K1_Ch2-Ch1.zen
280	3.277638e-02	3.960514e-03	3.219600e-02	20150331_STAG1gfpch8_G2G1\MitoSys2\Calibration\mEGFPC1_G2\mEGFP_2_R1_P1_K1_Ch2-Ch1.zen
300	3.111092e-02	2.821627e-03	3.113200e-02	20150331_STAG1gfpch8_G2G1\MitoSys2\Calibration\mEGFPC1_G2\mEGFP_2_R1_P1_K1_Ch2-Ch1.zen
340	2.886843e-02	2.487572e-03	2.922200e-02	20150331_STAG1gfpch8_G2G1\MitoSys2\Calibration\mEGFPC1_G2\mEGFP_2_R1_P1_K1_Ch2-Ch1.zen
380	2.778184e-02	3.353906e-03	2.755000e-02	20150331_STAG1gfpch8_G2G1\MitoSys2\Calibration\mEGFPC1_G2\mEGFP_2_R1_P1_K1_Ch2-Ch1.zen
420	2.663914e-02	3.645794e-03	2.606900e-02	20150331_STAG1gfpch8_G2G1\MitoSys2\Calibration\mEGFPC1_G2\mEGFP_2_R1_P1_K1_Ch2-Ch1.zen
460	2.484415e-02	3.204148e-03	2.474500e-02	20150331_STAG1gfpch8_G2G1\MitoSys2\Calibration\mEGFPC1_G2\mEGFP_2_R1_P1_K1_Ch2-Ch1.zen
500	2.334985e-02	3.587026e-03	2.355100e-02	20150331_STAG1gfpch8_G2G1\MitoSys2\Calibration\mEGFPC1_G2\mEGFP_2_R1_P1_K1_Ch2-Ch1.zen
540	2.217004e-02	3.660823e-03	2.246700e-02	20150331_STAG1gfpch8_G2G1\MitoSys2\Calibration\mEGFPC1_G2\mEGFP_2_R1_P1_K1_Ch2-Ch1.zen
580	2.172322e-02	2.844250e-03	2.147800e-02	20150331_STAG1gfpch8_G2G1\MitoSys2\Calibration\mEGFPC1_G2\mEGFP_2_R1_P1_K1_Ch2-Ch1.zen
620	2.034009e-02	3.298165e-03	2.057100e-02	20150331_STAG1gfpch8_G2G1\MitoSys2\Calibration\mEGFPC1_G2\mEGFP_2_R1_P1_K1_Ch2-Ch1.zen
660	1.977506e-02	3.171570e-03	1.973600e-02	20150331_STAG1gfpch8_G2G1\MitoSys2\Calibration\mEGFPC1_G2\mEGFP_2_R1_P1_K1_Ch2-Ch1.zen
700	1.812873e-02	2.564618e-03	1.896400e-02	20150331_STAG1gfpch8_G2G1\MitoSys2\Calibration\mEGFPC1_G2\mEGFP_2_R1_P1_K1_Ch2-Ch1.zen
780	1.764053e-02	2.263915e-03	1.758300e-02	20150331_STAG1gfpch8_G2G1\MitoSys2\Calibration\mEGFPC1_G2\mEGFP_2_R1_P1_K1_Ch2-Ch1.zen
860	1.587896e-02	2.232123e-03	1.638300e-02	20150331_STAG1gfpch8_G2G1\MitoSys2\Calibration\mEGFPC1_G2\mEGFP_2_R1_P1_K1_Ch2-Ch1.zen
940	1.503174e-02	1.879024e-03	1.533100e-02	20150331_STAG1gfpch8_G2G1\MitoSys2\Calibration\mEGFPC1_G2\mEGFP_2_R1_P1_K1_Ch2-Ch1.zen
1020	1.517185e-02	2.823692e-03	1.440100e-02	20150331_STAG1gfpch8_G2G1\MitoSys2\Calibration\mEGFPC1_G2\mEGFP_2_R1_P1_K1_Ch2-Ch1.zen
1100	1.365851e-02	2.452465e-03	1.357400e-02	20150331_STAG1gfpch8_G2G1\MitoSys2\Calibration\mEGFPC1_G2\mEGFP_2_R1_P1_K1_Ch2-Ch1.zen
1180	1.282273e-02	2.515260e-03	1.283300e-02	20150331_STAG1gfpch8_G2G1\MitoSys2\Calibration\mEGFPC1_G2\mEGFP_2_R1_P1_K1_Ch2-Ch1.zen
1260	1.320903e-02	2.313894e-03	1.216600e-02	20150331_STAG1gfpch8_G2G1\MitoSys2\Calibration\mEGFPC1_G2\mEGFP_2_R1_P1_K1_Ch2-Ch1.zen
1340	1.178935e-02	1.653111e-03	1.156200e-02	20150331_STAG1gfpch8_G2G1\MitoSys2\Calibration\mEGFPC1_G2\mEGFP_2_R1_P1_K1_Ch2-Ch1.zen
1420	1.122775e-02	2.057043e-03	1.101300e-02	20150331_STAG1gfpch8_G2G1\MitoSys2\Calibration\mEGFPC1_G2\mEGFP_2_R1_P1_K1_Ch2-Ch1.zen
1500	1.059657e-02	1.973739e-03	1.051200e-02	20150331_STAG1gfpch8_G2G1\MitoSys2\Calibration\mEGFPC1_G2\mEGFP_2_R1_P1_K1_Ch2-Ch1.zen
1660	9.484592e-03	1.757650e-03	9.630100e-03	20150331_STAG1gfpch8_G2G1\MitoSys2\Calibration\mEGFPC1_G2\mEGFP_2_R1_P1_K1_Ch2-Ch1.zen
1820	8.947008e-03	2.151285e-03	8.879100e-03	20150331_STAG1gfpch8_G2G1\MitoSys2\Calibration\mEGFPC1_G2\mEGFP_2_R1_P1_K1_Ch2-Ch1.zen
1980	8.392624e-03	2.058645e-03	8.232100e-03	20150331_STAG1gfpch8_G2G1\MitoSys2\Calibration\mEGFPC1_G2\mEGFP_2_R1_P1_K1_Ch2-Ch1.zen
2140	7.084091e-03	1.410040e-03	7.668900e-03	20150331_STAG1gfpch8_G2G1\MitoSys2\Calibration\mEGFPC1_G2\mEGFP_2_R1_P1_K1_Ch2-Ch1.zen
2300	7.068886e-03	1.866353e-03	7.174500e-03	20150331_STAG1gfpch8_G2G1\MitoSys2\Calibration\mEGFPC1_G2\mEGFP_2_R1_P1_K1_Ch2-Ch1.zen
2460	6.959311e-03	1.505695e-03	6.736800e-03	20150331_STAG1gfpch8_G2G1\MitoSys2\Calibration\mEGFPC1_G2\mEGFP_2_R1_P1_K1_Ch2-Ch1.zen
2620	6.226109e-03	2.122085e-03	6.346800e-03	20150331_STAG1gfpch8_G2G1\MitoSys2\Calibration\mEGFPC1_G2\mEGFP_2_R1_P1_K1_Ch2-Ch1.zen
2780	5.709995e-03	1.835162e-03	5.997000e-03	20150331_STAG1gfpch8_G2G1\MitoSys2\Calibration\mEGFPC1_G2\mEGFP_2_R1_P1_K1_Ch2-Ch1.zen
2940	5.402074e-03	1.997167e-03	5.681500e-03	20150331_STAG1gfpch8_G2G1\MitoSys2\Calibration\mEGFPC1_G2\mEGFP_2_R1_P1_K1_Ch2-Ch1.zen
3100	5.074172e-03	1.880057e-03	5.395500e-03	20150331_STAG1gfpch8_G2G1\MitoSys2\Calibration\mEGFPC1_G2\mEGFP_2_R1_P1_K1_Ch2-Ch1.zen
3420	4.662430e-03	2.101891e-03	4.896900e-03	20150331_STAG1gfpch8_G2G1\MitoSys2\Calibration\mEGFPC1_G2\mEGFP_2_R1_P1_K1_Ch2-Ch1.zen
3740	4.249549e-03	2.102842e-03	4.476900e-03	20150331_STAG1gfpch8_G2G1\MitoSys2\Calibration\mEGFPC1_G2\mEGFP_2_R1_P1_K1_Ch2-Ch1.zen
4060	4.244975e-03	1.242018e-03	4.118200e-03	20150331_STAG1gfpch8_G2G1\MitoSys2\Calibration\mEGFPC1_G2\mEGFP_2_R1_P1_K1_Ch2-Ch1.zen
4380	3.982395e-03	2.191009e-03	3.808400e-03	20150331_STAG1gfpch8_G2G1\MitoSys2\Calibration\mEGFPC1_G2\mEGFP_2_R1_P1_K1_Ch2-Ch1.zen
4700	3.359793e-03	2.026439e-03	3.538000e-03	20150331_STAG1gfpch8_G2G1\MitoSys2\Calibration\mEGFPC1_G2\mEGFP_2_R1_P1_K1_Ch2-Ch1.zen
5020	3.335727e-03	2.022880e-03	3.300100e-03	20150331_STAG1gfpch8_G2G1\MitoSys2\Calibration\mEGFPC1_G2\mEGFP_2_R1_P1_K1_Ch2-Ch1.zen
5340	2.887207e-03	1.673699e-03	3.089100e-03	20150331_STAG1gfpch8_G2G1\MitoSys2\Calibration\mEGFPC1_G2\mEGFP_2_R1_P1_K1_Ch2-Ch1.zen
5660	2.633791e-03	1.996067e-03	2.900700e-03	20150331_STAG1gfpch8_G2G1\MitoSys2\Calibration\mEGFPC1_G2\mEGFP_2_R1_P1_K1_Ch2-Ch1.zen
5980	2.499241e-03	2.021652e-03	2.731500e-03	20150331_STAG1gfpch8_G2G1\MitoSys2\Calibration\mEGFPC1_G2\mEGFP_2_R1_P1_K1_Ch2-Ch1.zen
6300	2.321841e-03	1.898444e-03	2.578800e-03	20150331_STAG1gfpch8_G2G1\MitoSys2\Calibration\mEGFPC1_G2\mEGFP_2_R1_P1_K1_Ch2-Ch1.zen
6940	2.707567e-03	2.474338e-03	2.314100e-03	20150331_STAG1gfpch8_G2G1\MitoSys2\Calibration\mEGFPC1_G2\mEGFP_2_R1_P1_K1_Ch2-Ch1.zen
7580	2.464564e-03	2.273176e-03	2.092700e-03	20150331_STAG1gfpch8_G2G1\MitoSys2\Calibration\mEGFPC1_G2\mEGFP_2_R1_P1_K1_Ch2-Ch1.zen
8220	2.343477e-03	1.869875e-03	1.905000e-03	20150331_STAG1gfpch8_G2G1\MitoSys2\Calibration\mEGFPC1_G2\mEGFP_2_R1_P1_K1_Ch2-Ch1.zen
8860	2.081289e-03	2.254969e-03	1.744100e-03	20150331_STAG1gfpch8_G2G1\MitoSys2\Calibration\mEGFPC1_G2\mEGFP_2_R1_P1_K1_Ch2-Ch1.zen
9500	1.883658e-03	2.199066e-03	1.604700e-03	20150331_STAG1gfpch8_G2G1\MitoSys2\Calibration\mEGFPC1_G2\mEGFP_2_R1_P1_K1_Ch2-Ch1.zen
10140	2.069531e-03	2.018258e-03	1.482900e-03	20150331_STAG1gfpch8_G2G1\MitoSys2\Calibration\mEGFPC1_G2\mEGFP_2_R1_P1_K1_Ch2-Ch1.zen
10780	1.587710e-03	2.348484e-03	1.375700e-03	20150331_STAG1gfpch8_G2G1\MitoSys2\Calibration\mEGFPC1_G2\mEGFP_2_R1_P1_K1_Ch2-Ch1.zen
11420	1.649039e-03	1.670252e-03	1.280800e-03	20150331_STAG1gfpch8_G2G1\MitoSys2\Calibration\mEGFPC1_G2\mEGFP_2_R1_P1_K1_Ch2-Ch1.zen
12060	1.245159e-03	1.659966e-03	1.196100e-03	20150331_STAG1gfpch8_G2G1\MitoSys2\Calibration\mEGFPC1_G2\mEGFP_2_R1_P1_K1_Ch2-Ch1.zen
12700	9.796240e-04	1.637049e-03	1.120300e-03	20150331_STAG1gfpch8_G2G1\MitoSys2\Calibration\mEGFPC1_G2\mEGFP_2_R1_P1_K1_Ch2-Ch1.zen
13980	9.358823e-04	1.444289e-03	9.903000e-04	20150331_STAG1gfpch8_G2G1\MitoSys2\Calibration\mEGFPC1_G2\mEGFP_2_R1_P1_K1_Ch2-Ch1.zen
15260	5.181277e-04	1.337118e-03	8.831900e-04	20150331_STAG1gfpch8_G2G1\MitoSys2\Calibration\mEGFPC1_G2\mEGFP_2_R1_P1_K1_Ch2-Ch1.zen
16540	7.571171e-04	1.553113e-03	7.936900e-04	20150331_STAG1gfpch8_G2G1\MitoSys2\Calibration\mEGFPC1_G2\mEGFP_2_R1_P1_K1_Ch2-Ch1.zen
17820	6.452848e-04	1.627541e-03	7.180000e-04	20150331_STAG1gfpch8_G2G1\MitoSys2\Calibration\mEGFPC1_G2\mEGFP_2_R1_P1_K1_Ch2-Ch1.zen
19100	6.392159e-04	1.673705e-03	6.533100e-04	20150331_STAG1gfpch8_G2G1\MitoSys2\Calibration\mEGFPC1_G2\mEGFP_2_R1_P1_K1_Ch2-Ch1.zen
20380	2.473661e-04	1.150379e-03	5.975200e-04	20150331_STAG1gfpch8_G2G1\MitoSys2\Calibration\mEGFPC1_G2\mEGFP_2_R1_P1_K1_Ch2-Ch1.zen
21660	4.592286e-04	1.729390e-03	5.490100e-04	20150331_STAG1gfpch8_G2G1\MitoSys2\Calibration\mEGFPC1_G2\mEGFP_2_R1_P1_K1_Ch2-Ch1.zen
22940	3.772044e-04	1.556271e-03	5.065200e-04	20150331_STAG1gfpch8_G2G1\MitoSys2\Calibration\mEGFPC1_G2\mEGFP_2_R1_P1_K1_Ch2-Ch1.zen
24220	1.656216e-04	1.580741e-03	4.690600e-04	20150331_STAG1gfpch8_G2G1\MitoSys2\Calibration\mEGFPC1_G2\mEGFP_2_R1_P1_K1_Ch2-Ch1.zen
25500	2.631384e-04	1.509948e-03	4.358500e-04	20150331_STAG1gfpch8_G2G1\MitoSys2\Calibration\mEGFPC1_G2\mEGFP_2_R1_P1_K1_Ch2-Ch1.zen
28060	4.767207e-04	1.185654e-03	3.797200e-04	20150331_STAG1gfpch8_G2G1\MitoSys2\Calibration\mEGFPC1_G2\mEGFP_2_R1_P1_K1_Ch2-Ch1.zen
30620	7.326107e-04	1.308626e-03	3.343000e-04	20150331_STAG1gfpch8_G2G1\MitoSys2\Calibration\mEGFPC1_G2\mEGFP_2_R1_P1_K1_Ch2-Ch1.zen
33180	6.124174e-04	1.202838e-03	2.969500e-04	20150331_STAG1gfpch8_G2G1\MitoSys2\Calibration\mEGFPC1_G2\mEGFP_2_R1_P1_K1_Ch2-Ch1.zen
35740	-8.887815e-06	1.576589e-03	2.658200e-04	20150331_STAG1gfpch8_G2G1\MitoSys2\Calibration\mEGFPC1_G2\mEGFP_2_R1_P1_K1_Ch2-Ch1.zen
38300	1.582216e-04	1.150661e-03	2.395700e-04	20150331_STAG1gfpch8_G2G1\MitoSys2\Calibration\mEGFPC1_G2\mEGFP_2_R1_P1_K1_Ch2-Ch1.zen
40860	5.691516e-05	1.349475e-03	2.172000e-04	20150331_STAG1gfpch8_G2G1\MitoSys2\Calibration\mEGFPC1_G2\mEGFP_2_R1_P1_K1_Ch2-Ch1.zen
43420	1.572371e-04	1.262087e-03	1.979700e-04	20150331_STAG1gfpch8_G2G1\MitoSys2\Calibration\mEGFPC1_G2\mEGFP_2_R1_P1_K1_Ch2-Ch1.zen
45980	6.960434e-04	1.063636e-03	1.813000e-04	20150331_STAG1gfpch8_G2G1\MitoSys2\Calibration\mEGFPC1_G2\mEGFP_2_R1_P1_K1_Ch2-Ch1.zen
48540	3.562520e-04	1.536988e-03	1.667500e-04	20150331_STAG1gfpch8_G2G1\MitoSys2\Calibration\mEGFPC1_G2\mEGFP_2_R1_P1_K1_Ch2-Ch1.zen
51100	3.399410e-04	1.380616e-03	1.539600e-04	20150331_STAG1gfpch8_G2G1\MitoSys2\Calibration\mEGFPC1_G2\mEGFP_2_R1_P1_K1_Ch2-Ch1.zen
56220	1.077842e-04	1.132361e-03	1.326000e-04	20150331_STAG1gfpch8_G2G1\MitoSys2\Calibration\mEGFPC1_G2\mEGFP_2_R1_P1_K1_Ch2-Ch1.zen
61340	-1.135781e-04	1.206970e-03	1.155700e-04	20150331_STAG1gfpch8_G2G1\MitoSys2\Calibration\mEGFPC1_G2\mEGFP_2_R1_P1_K1_Ch2-Ch1.zen
66460	-2.028627e-04	8.906625e-04	1.017600e-04	20150331_STAG1gfpch8_G2G1\MitoSys2\Calibration\mEGFPC1_G2\mEGFP_2_R1_P1_K1_Ch2-Ch1.zen
71580	-2.366403e-04	1.091588e-03	9.037700e-05	20150331_STAG1gfpch8_G2G1\MitoSys2\Calibration\mEGFPC1_G2\mEGFP_2_R1_P1_K1_Ch2-Ch1.zen
76700	-9.272554e-05	1.173461e-03	8.088400e-05	20150331_STAG1gfpch8_G2G1\MitoSys2\Calibration\mEGFPC1_G2\mEGFP_2_R1_P1_K1_Ch2-Ch1.zen
81820	-4.913689e-04	1.097968e-03	7.287400e-05	20150331_STAG1gfpch8_G2G1\MitoSys2\Calibration\mEGFPC1_G2\mEGFP_2_R1_P1_K1_Ch2-Ch1.zen
86940	-3.504741e-04	1.286646e-03	6.604800e-05	20150331_STAG1gfpch8_G2G1\MitoSys2\Calibration\mEGFPC1_G2\mEGFP_2_R1_P1_K1_Ch2-Ch1.zen
92060	3.955770e-05	1.248112e-03	6.018000e-05	20150331_STAG1gfpch8_G2G1\MitoSys2\Calibration\mEGFPC1_G2\mEGFP_2_R1_P1_K1_Ch2-Ch1.zen
97180	-8.028448e-05	9.448390e-04	5.509500e-05	20150331_STAG1gfpch8_G2G1\MitoSys2\Calibration\mEGFPC1_G2\mEGFP_2_R1_P1_K1_Ch2-Ch1.zen
102300	7.305484e-06	9.199066e-04	5.065700e-05	20150331_STAG1gfpch8_G2G1\MitoSys2\Calibration\mEGFPC1_G2\mEGFP_2_R1_P1_K1_Ch2-Ch1.zen
112540	-2.979769e-04	1.045435e-03	4.331600e-05	20150331_STAG1gfpch8_G2G1\MitoSys2\Calibration\mEGFPC1_G2\mEGFP_2_R1_P1_K1_Ch2-Ch1.zen
122780	-2.087154e-04	1.150412e-03	3.752700e-05	20150331_STAG1gfpch8_G2G1\MitoSys2\Calibration\mEGFPC1_G2\mEGFP_2_R1_P1_K1_Ch2-Ch1.zen
133020	-2.321720e-04	1.112805e-03	3.287500e-05	20150331_STAG1gfpch8_G2G1\MitoSys2\Calibration\mEGFPC1_G2\mEGFP_2_R1_P1_K1_Ch2-Ch1.zen
143260	-7.707966e-04	8.286487e-04	2.907600e-05	20150331_STAG1gfpch8_G2G1\MitoSys2\Calibration\mEGFPC1_G2\mEGFP_2_R1_P1_K1_Ch2-Ch1.zen
153500	-3.754001e-04	8.621530e-04	2.593000e-05	20150331_STAG1gfpch8_G2G1\MitoSys2\Calibration\mEGFPC1_G2\mEGFP_2_R1_P1_K1_Ch2-Ch1.zen
163740	-2.792388e-04	1.229321e-03	2.329200e-05	20150331_STAG1gfpch8_G2G1\MitoSys2\Calibration\mEGFPC1_G2\mEGFP_2_R1_P1_K1_Ch2-Ch1.zen
173980	-3.808429e-04	1.146156e-03	2.105700e-05	20150331_STAG1gfpch8_G2G1\MitoSys2\Calibration\mEGFPC1_G2\mEGFP_2_R1_P1_K1_Ch2-Ch1.zen
184220	-3.050238e-05	1.150881e-03	1.914500e-05	20150331_STAG1gfpch8_G2G1\MitoSys2\Calibration\mEGFPC1_G2\mEGFP_2_R1_P1_K1_Ch2-Ch1.zen
194460	-7.763389e-05	1.083168e-03	1.749600e-05	20150331_STAG1gfpch8_G2G1\MitoSys2\Calibration\mEGFPC1_G2\mEGFP_2_R1_P1_K1_Ch2-Ch1.zen
204700	-3.166538e-05	6.396713e-04	1.606200e-05	20150331_STAG1gfpch8_G2G1\MitoSys2\Calibration\mEGFPC1_G2\mEGFP_2_R1_P1_K1_Ch2-Ch1.zen
225180	-9.914913e-05	1.162196e-03	1.370200e-05	20150331_STAG1gfpch8_G2G1\MitoSys2\Calibration\mEGFPC1_G2\mEGFP_2_R1_P1_K1_Ch2-Ch1.zen
245660	-6.665938e-05	7.315812e-04	1.185100e-05	20150331_STAG1gfpch8_G2G1\MitoSys2\Calibration\mEGFPC1_G2\mEGFP_2_R1_P1_K1_Ch2-Ch1.zen
266140	2.593017e-05	7.729764e-04	1.037000e-05	20150331_STAG1gfpch8_G2G1\MitoSys2\Calibration\mEGFPC1_G2\mEGFP_2_R1_P1_K1_Ch2-Ch1.zen
286620	-1.933985e-04	6.933973e-04	9.164800e-06	20150331_STAG1gfpch8_G2G1\MitoSys2\Calibration\mEGFPC1_G2\mEGFP_2_R1_P1_K1_Ch2-Ch1.zen
307100	-1.099244e-04	7.786474e-04	8.169300e-06	20150331_STAG1gfpch8_G2G1\MitoSys2\Calibration\mEGFPC1_G2\mEGFP_2_R1_P1_K1_Ch2-Ch1.zen
327580	-2.061193e-04	8.393262e-04	7.336600e-06	20150331_STAG1gfpch8_G2G1\MitoSys2\Calibration\mEGFPC1_G2\mEGFP_2_R1_P1_K1_Ch2-Ch1.zen
348060	-1.970856e-05	7.466317e-04	6.632300e-06	20150331_STAG1gfpch8_G2G1\MitoSys2\Calibration\mEGFPC1_G2\mEGFP_2_R1_P1_K1_Ch2-Ch1.zen
368540	3.477124e-04	7.415970e-04	6.030600e-06	20150331_STAG1gfpch8_G2G1\MitoSys2\Calibration\mEGFPC1_G2\mEGFP_2_R1_P1_K1_Ch2-Ch1.zen
389020	1.135343e-04	9.409398e-04	5.512100e-06	20150331_STAG1gfpch8_G2G1\MitoSys2\Calibration\mEGFPC1_G2\mEGFP_2_R1_P1_K1_Ch2-Ch1.zen
409500	-4.092064e-05	5.267697e-04	5.061700e-06	20150331_STAG1gfpch8_G2G1\MitoSys2\Calibration\mEGFPC1_G2\mEGFP_2_R1_P1_K1_Ch2-Ch1.zen
450460	1.481547e-05	6.784406e-04	4.320900e-06	20150331_STAG1gfpch8_G2G1\MitoSys2\Calibration\mEGFPC1_G2\mEGFP_2_R1_P1_K1_Ch2-Ch1.zen
491420	-6.889147e-05	7.243796e-04	3.740400e-06	20150331_STAG1gfpch8_G2G1\MitoSys2\Calibration\mEGFPC1_G2\mEGFP_2_R1_P1_K1_Ch2-Ch1.zen
532380	-5.752861e-05	6.189527e-04	3.276000e-06	20150331_STAG1gfpch8_G2G1\MitoSys2\Calibration\mEGFPC1_G2\mEGFP_2_R1_P1_K1_Ch2-Ch1.zen
573340	-2.035434e-04	7.325121e-04	2.898000e-06	20150331_STAG1gfpch8_G2G1\MitoSys2\Calibration\mEGFPC1_G2\mEGFP_2_R1_P1_K1_Ch2-Ch1.zen
614300	-2.233231e-04	6.639465e-04	2.585800e-06	20150331_STAG1gfpch8_G2G1\MitoSys2\Calibration\mEGFPC1_G2\mEGFP_2_R1_P1_K1_Ch2-Ch1.zen
655260	-2.471073e-04	7.003316e-04	2.324500e-06	20150331_STAG1gfpch8_G2G1\MitoSys2\Calibration\mEGFPC1_G2\mEGFP_2_R1_P1_K1_Ch2-Ch1.zen
696220	-1.396861e-04	7.842226e-04	2.103300e-06	20150331_STAG1gfpch8_G2G1\MitoSys2\Calibration\mEGFPC1_G2\mEGFP_2_R1_P1_K1_Ch2-Ch1.zen
737180	1.876237e-05	7.901567e-04	1.914300e-06	20150331_STAG1gfpch8_G2G1\MitoSys2\Calibration\mEGFPC1_G2\mEGFP_2_R1_P1_K1_Ch2-Ch1.zen
778140	-2.406740e-05	7.172258e-04	1.751300e-06	20150331_STAG1gfpch8_G2G1\MitoSys2\Calibration\mEGFPC1_G2\mEGFP_2_R1_P1_K1_Ch2-Ch1.zen
819100	-9.069979e-05	4.125700e-04	1.609600e-06	20150331_STAG1gfpch8_G2G1\MitoSys2\Calibration\mEGFPC1_G2\mEGFP_2_R1_P1_K1_Ch2-Ch1.zen
901020	-1.899682e-05	5.940862e-04	1.376300e-06	20150331_STAG1gfpch8_G2G1\MitoSys2\Calibration\mEGFPC1_G2\mEGFP_2_R1_P1_K1_Ch2-Ch1.zen
982940	-7.988099e-05	6.215358e-04	1.193200e-06	20150331_STAG1gfpch8_G2G1\MitoSys2\Calibration\mEGFPC1_G2\mEGFP_2_R1_P1_K1_Ch2-Ch1.zen
1064860	-5.342654e-05	4.658657e-04	1.046600e-06	20150331_STAG1gfpch8_G2G1\MitoSys2\Calibration\mEGFPC1_G2\mEGFP_2_R1_P1_K1_Ch2-Ch1.zen
1146780	-4.137199e-05	4.996920e-04	9.270600e-07	20150331_STAG1gfpch8_G2G1\MitoSys2\Calibration\mEGFPC1_G2\mEGFP_2_R1_P1_K1_Ch2-Ch1.zen
1228700	-1.056049e-04	5.248002e-04	8.281900e-07	20150331_STAG1gfpch8_G2G1\MitoSys2\Calibration\mEGFPC1_G2\mEGFP_2_R1_P1_K1_Ch2-Ch1.zen
1310620	-4.425013e-05	4.424577e-04	7.453500e-07	20150331_STAG1gfpch8_G2G1\MitoSys2\Calibration\mEGFPC1_G2\mEGFP_2_R1_P1_K1_Ch2-Ch1.zen
1392540	1.132950e-04	5.653439e-04	6.751600e-07	20150331_STAG1gfpch8_G2G1\MitoSys2\Calibration\mEGFPC1_G2\mEGFP_2_R1_P1_K1_Ch2-Ch1.zen
1474460	-1.332238e-04	4.396276e-04	6.150900e-07	20150331_STAG1gfpch8_G2G1\MitoSys2\Calibration\mEGFPC1_G2\mEGFP_2_R1_P1_K1_Ch2-Ch1.zen
1556380	5.710019e-05	5.193348e-04	5.632400e-07	20150331_STAG1gfpch8_G2G1\MitoSys2\Calibration\mEGFPC1_G2\mEGFP_2_R1_P1_K1_Ch2-Ch1.zen
10	6.873600e-02	6.313892e-03	6.910300e-02	20150331_STAG1gfpch8_G2G1\MitoSys2\Calibration\mEGFPC1_G2\mEGFP_2_R1_P2_K1_Ch2-Ch1.zen
20	6.681880e-02	7.410594e-03	6.628300e-02	20150331_STAG1gfpch8_G2G1\MitoSys2\Calibration\mEGFPC1_G2\mEGFP_2_R1_P2_K1_Ch2-Ch1.zen
30	6.464129e-02	6.270002e-03	6.374700e-02	20150331_STAG1gfpch8_G2G1\MitoSys2\Calibration\mEGFPC1_G2\mEGFP_2_R1_P2_K1_Ch2-Ch1.zen
40	6.112515e-02	7.177711e-03	6.144200e-02	20150331_STAG1gfpch8_G2G1\MitoSys2\Calibration\mEGFPC1_G2\mEGFP_2_R1_P2_K1_Ch2-Ch1.zen
50	5.899964e-02	4.440259e-03	5.933100e-02	20150331_STAG1gfpch8_G2G1\MitoSys2\Calibration\mEGFPC1_G2\mEGFP_2_R1_P2_K1_Ch2-Ch1.zen
60	5.638557e-02	5.767209e-03	5.738700e-02	20150331_STAG1gfpch8_G2G1\MitoSys2\Calibration\mEGFPC1_G2\mEGFP_2_R1_P2_K1_Ch2-Ch1.zen
70	5.687491e-02	5.643474e-03	5.559000e-02	20150331_STAG1gfpch8_G2G1\MitoSys2\Calibration\mEGFPC1_G2\mEGFP_2_R1_P2_K1_Ch2-Ch1.zen
80	5.381215e-02	4.984937e-03	5.392100e-02	20150331_STAG1gfpch8_G2G1\MitoSys2\Calibration\mEGFPC1_G2\mEGFP_2_R1_P2_K1_Ch2-Ch1.zen
90	5.208930e-02	5.424077e-03	5.236600e-02	20150331_STAG1gfpch8_G2G1\MitoSys2\Calibration\mEGFPC1_G2\mEGFP_2_R1_P2_K1_Ch2-Ch1.zen
100	5.120441e-02	5.211186e-03	5.091300e-02	20150331_STAG1gfpch8_G2G1\MitoSys2\Calibration\mEGFPC1_G2\mEGFP_2_R1_P2_K1_Ch2-Ch1.zen
120	4.868622e-02	4.040745e-03	4.827100e-02	20150331_STAG1gfpch8_G2G1\MitoSys2\Calibration\mEGFPC1_G2\mEGFP_2_R1_P2_K1_Ch2-Ch1.zen
140	4.601344e-02	4.950701e-03	4.592500e-02	20150331_STAG1gfpch8_G2G1\MitoSys2\Calibration\mEGFPC1_G2\mEGFP_2_R1_P2_K1_Ch2-Ch1.zen
160	4.343844e-02	3.726796e-03	4.382400e-02	20150331_STAG1gfpch8_G2G1\MitoSys2\Calibration\mEGFPC1_G2\mEGFP_2_R1_P2_K1_Ch2-Ch1.zen
180	4.163256e-02	3.963254e-03	4.192500e-02	20150331_STAG1gfpch8_G2G1\MitoSys2\Calibration\mEGFPC1_G2\mEGFP_2_R1_P2_K1_Ch2-Ch1.zen
200	4.049264e-02	4.823496e-03	4.019800e-02	20150331_STAG1gfpch8_G2G1\MitoSys2\Calibration\mEGFPC1_G2\mEGFP_2_R1_P2_K1_Ch2-Ch1.zen
220	3.968510e-02	4.588937e-03	3.861700e-02	20150331_STAG1gfpch8_G2G1\MitoSys2\Calibration\mEGFPC1_G2\mEGFP_2_R1_P2_K1_Ch2-Ch1.zen
240	3.720541e-02	3.551637e-03	3.716100e-02	20150331_STAG1gfpch8_G2G1\MitoSys2\Calibration\mEGFPC1_G2\mEGFP_2_R1_P2_K1_Ch2-Ch1.zen
260	3.554806e-02	3.342392e-03	3.581500e-02	20150331_STAG1gfpch8_G2G1\MitoSys2\Calibration\mEGFPC1_G2\mEGFP_2_R1_P2_K1_Ch2-Ch1.zen
280	3.421374e-02	4.145154e-03	3.456500e-02	20150331_STAG1gfpch8_G2G1\MitoSys2\Calibration\mEGFPC1_G2\mEGFP_2_R1_P2_K1_Ch2-Ch1.zen
300	3.363072e-02	3.406696e-03	3.339900e-02	20150331_STAG1gfpch8_G2G1\MitoSys2\Calibration\mEGFPC1_G2\mEGFP_2_R1_P2_K1_Ch2-Ch1.zen
340	3.163445e-02	4.039487e-03	3.128600e-02	20150331_STAG1gfpch8_G2G1\MitoSys2\Calibration\mEGFPC1_G2\mEGFP_2_R1_P2_K1_Ch2-Ch1.zen
380	2.840662e-02	3.465393e-03	2.941700e-02	20150331_STAG1gfpch8_G2G1\MitoSys2\Calibration\mEGFPC1_G2\mEGFP_2_R1_P2_K1_Ch2-Ch1.zen
420	2.766025e-02	3.227028e-03	2.775000e-02	20150331_STAG1gfpch8_G2G1\MitoSys2\Calibration\mEGFPC1_G2\mEGFP_2_R1_P2_K1_Ch2-Ch1.zen
460	2.599195e-02	3.979528e-03	2.625200e-02	20150331_STAG1gfpch8_G2G1\MitoSys2\Calibration\mEGFPC1_G2\mEGFP_2_R1_P2_K1_Ch2-Ch1.zen
500	2.551971e-02	3.159911e-03	2.489900e-02	20150331_STAG1gfpch8_G2G1\MitoSys2\Calibration\mEGFPC1_G2\mEGFP_2_R1_P2_K1_Ch2-Ch1.zen
540	2.365937e-02	3.683504e-03	2.367100e-02	20150331_STAG1gfpch8_G2G1\MitoSys2\Calibration\mEGFPC1_G2\mEGFP_2_R1_P2_K1_Ch2-Ch1.zen
580	2.223342e-02	3.309383e-03	2.255100e-02	20150331_STAG1gfpch8_G2G1\MitoSys2\Calibration\mEGFPC1_G2\mEGFP_2_R1_P2_K1_Ch2-Ch1.zen
620	2.120022e-02	3.452220e-03	2.152600e-02	20150331_STAG1gfpch8_G2G1\MitoSys2\Calibration\mEGFPC1_G2\mEGFP_2_R1_P2_K1_Ch2-Ch1.zen
660	1.970314e-02	3.450557e-03	2.058400e-02	20150331_STAG1gfpch8_G2G1\MitoSys2\Calibration\mEGFPC1_G2\mEGFP_2_R1_P2_K1_Ch2-Ch1.zen
700	1.933458e-02	3.065204e-03	1.971700e-02	20150331_STAG1gfpch8_G2G1\MitoSys2\Calibration\mEGFPC1_G2\mEGFP_2_R1_P2_K1_Ch2-Ch1.zen
780	1.833149e-02	2.707986e-03	1.817400e-02	20150331_STAG1gfpch8_G2G1\MitoSys2\Calibration\mEGFPC1_G2\mEGFP_2_R1_P2_K1_Ch2-Ch1.zen
860	1.754347e-02	3.038229e-03	1.684300e-02	20150331_STAG1gfpch8_G2G1\MitoSys2\Calibration\mEGFPC1_G2\mEGFP_2_R1_P2_K1_Ch2-Ch1.zen
940	1.481782e-02	2.538702e-03	1.568500e-02	20150331_STAG1gfpch8_G2G1\MitoSys2\Calibration\mEGFPC1_G2\mEGFP_2_R1_P2_K1_Ch2-Ch1.zen
1020	1.467569e-02	2.210478e-03	1.466800e-02	20150331_STAG1gfpch8_G2G1\MitoSys2\Calibration\mEGFPC1_G2\mEGFP_2_R1_P2_K1_Ch2-Ch1.zen
1100	1.360200e-02	3.118160e-03	1.377000e-02	20150331_STAG1gfpch8_G2G1\MitoSys2\Calibration\mEGFPC1_G2\mEGFP_2_R1_P2_K1_Ch2-Ch1.zen
1180	1.242935e-02	2.809026e-03	1.297100e-02	20150331_STAG1gfpch8_G2G1\MitoSys2\Calibration\mEGFPC1_G2\mEGFP_2_R1_P2_K1_Ch2-Ch1.zen
1260	1.221812e-02	2.273100e-03	1.225500e-02	20150331_STAG1gfpch8_G2G1\MitoSys2\Calibration\mEGFPC1_G2\mEGFP_2_R1_P2_K1_Ch2-Ch1.zen
1340	1.132817e-02	2.447304e-03	1.161100e-02	20150331_STAG1gfpch8_G2G1\MitoSys2\Calibration\mEGFPC1_G2\mEGFP_2_R1_P2_K1_Ch2-Ch1.zen
1420	1.105333e-02	2.155434e-03	1.102800e-02	20150331_STAG1gfpch8_G2G1\MitoSys2\Calibration\mEGFPC1_G2\mEGFP_2_R1_P2_K1_Ch2-Ch1.zen
1500	1.036117e-02	2.135222e-03	1.049800e-02	20150331_STAG1gfpch8_G2G1\MitoSys2\Calibration\mEGFPC1_G2\mEGFP_2_R1_P2_K1_Ch2-Ch1.zen
1660	9.326470e-03	2.189797e-03	9.571200e-03	20150331_STAG1gfpch8_G2G1\MitoSys2\Calibration\mEGFPC1_G2\mEGFP_2_R1_P2_K1_Ch2-Ch1.zen
1820	9.197379e-03	2.297337e-03	8.787800e-03	20150331_STAG1gfpch8_G2G1\MitoSys2\Calibration\mEGFPC1_G2\mEGFP_2_R1_P2_K1_Ch2-Ch1.zen
1980	8.525340e-03	2.321579e-03	8.117100e-03	20150331_STAG1gfpch8_G2G1\MitoSys2\Calibration\mEGFPC1_G2\mEGFP_2_R1_P2_K1_Ch2-Ch1.zen
2140	7.795189e-03	1.752226e-03	7.536600e-03	20150331_STAG1gfpch8_G2G1\MitoSys2\Calibration\mEGFPC1_G2\mEGFP_2_R1_P2_K1_Ch2-Ch1.zen
2300	7.211365e-03	2.740588e-03	7.029300e-03	20150331_STAG1gfpch8_G2G1\MitoSys2\Calibration\mEGFPC1_G2\mEGFP_2_R1_P2_K1_Ch2-Ch1.zen
2460	7.231901e-03	3.220196e-03	6.582300e-03	20150331_STAG1gfpch8_G2G1\MitoSys2\Calibration\mEGFPC1_G2\mEGFP_2_R1_P2_K1_Ch2-Ch1.zen
2620	6.298502e-03	2.481173e-03	6.185600e-03	20150331_STAG1gfpch8_G2G1\MitoSys2\Calibration\mEGFPC1_G2\mEGFP_2_R1_P2_K1_Ch2-Ch1.zen
2780	6.586526e-03	3.230144e-03	5.831100e-03	20150331_STAG1gfpch8_G2G1\MitoSys2\Calibration\mEGFPC1_G2\mEGFP_2_R1_P2_K1_Ch2-Ch1.zen
2940	5.813749e-03	3.040462e-03	5.512600e-03	20150331_STAG1gfpch8_G2G1\MitoSys2\Calibration\mEGFPC1_G2\mEGFP_2_R1_P2_K1_Ch2-Ch1.zen
3100	5.770224e-03	2.853036e-03	5.224800e-03	20150331_STAG1gfpch8_G2G1\MitoSys2\Calibration\mEGFPC1_G2\mEGFP_2_R1_P2_K1_Ch2-Ch1.zen
3420	5.269452e-03	2.168900e-03	4.725400e-03	20150331_STAG1gfpch8_G2G1\MitoSys2\Calibration\mEGFPC1_G2\mEGFP_2_R1_P2_K1_Ch2-Ch1.zen
3740	4.533168e-03	2.091500e-03	4.307200e-03	20150331_STAG1gfpch8_G2G1\MitoSys2\Calibration\mEGFPC1_G2\mEGFP_2_R1_P2_K1_Ch2-Ch1.zen
4060	3.987191e-03	2.320582e-03	3.952100e-03	20150331_STAG1gfpch8_G2G1\MitoSys2\Calibration\mEGFPC1_G2\mEGFP_2_R1_P2_K1_Ch2-Ch1.zen
4380	3.469922e-03	2.405668e-03	3.647000e-03	20150331_STAG1gfpch8_G2G1\MitoSys2\Calibration\mEGFPC1_G2\mEGFP_2_R1_P2_K1_Ch2-Ch1.zen
4700	3.159350e-03	2.379115e-03	3.382000e-03	20150331_STAG1gfpch8_G2G1\MitoSys2\Calibration\mEGFPC1_G2\mEGFP_2_R1_P2_K1_Ch2-Ch1.zen
5020	3.253581e-03	2.241292e-03	3.150000e-03	20150331_STAG1gfpch8_G2G1\MitoSys2\Calibration\mEGFPC1_G2\mEGFP_2_R1_P2_K1_Ch2-Ch1.zen
5340	3.229835e-03	2.355427e-03	2.945200e-03	20150331_STAG1gfpch8_G2G1\MitoSys2\Calibration\mEGFPC1_G2\mEGFP_2_R1_P2_K1_Ch2-Ch1.zen
5660	2.841071e-03	1.956761e-03	2.763200e-03	20150331_STAG1gfpch8_G2G1\MitoSys2\Calibration\mEGFPC1_G2\mEGFP_2_R1_P2_K1_Ch2-Ch1.zen
5980	2.586534e-03	1.909859e-03	2.600300e-03	20150331_STAG1gfpch8_G2G1\MitoSys2\Calibration\mEGFPC1_G2\mEGFP_2_R1_P2_K1_Ch2-Ch1.zen
6300	2.680722e-03	2.153761e-03	2.453900e-03	20150331_STAG1gfpch8_G2G1\MitoSys2\Calibration\mEGFPC1_G2\mEGFP_2_R1_P2_K1_Ch2-Ch1.zen
6940	2.540108e-03	1.781847e-03	2.201500e-03	20150331_STAG1gfpch8_G2G1\MitoSys2\Calibration\mEGFPC1_G2\mEGFP_2_R1_P2_K1_Ch2-Ch1.zen
7580	1.794129e-03	1.763075e-03	1.991800e-03	20150331_STAG1gfpch8_G2G1\MitoSys2\Calibration\mEGFPC1_G2\mEGFP_2_R1_P2_K1_Ch2-Ch1.zen
8220	1.404271e-03	1.907225e-03	1.815000e-03	20150331_STAG1gfpch8_G2G1\MitoSys2\Calibration\mEGFPC1_G2\mEGFP_2_R1_P2_K1_Ch2-Ch1.zen
8860	1.873934e-03	1.508996e-03	1.664200e-03	20150331_STAG1gfpch8_G2G1\MitoSys2\Calibration\mEGFPC1_G2\mEGFP_2_R1_P2_K1_Ch2-Ch1.zen
9500	1.552561e-03	2.266609e-03	1.534100e-03	20150331_STAG1gfpch8_G2G1\MitoSys2\Calibration\mEGFPC1_G2\mEGFP_2_R1_P2_K1_Ch2-Ch1.zen
10140	1.122450e-03	2.351148e-03	1.420900e-03	20150331_STAG1gfpch8_G2G1\MitoSys2\Calibration\mEGFPC1_G2\mEGFP_2_R1_P2_K1_Ch2-Ch1.zen
10780	1.549538e-03	1.721026e-03	1.321600e-03	20150331_STAG1gfpch8_G2G1\MitoSys2\Calibration\mEGFPC1_G2\mEGFP_2_R1_P2_K1_Ch2-Ch1.zen
11420	8.499143e-04	2.096343e-03	1.233800e-03	20150331_STAG1gfpch8_G2G1\MitoSys2\Calibration\mEGFPC1_G2\mEGFP_2_R1_P2_K1_Ch2-Ch1.zen
12060	6.284904e-04	2.242030e-03	1.155700e-03	20150331_STAG1gfpch8_G2G1\MitoSys2\Calibration\mEGFPC1_G2\mEGFP_2_R1_P2_K1_Ch2-Ch1.zen
12700	8.957740e-04	1.666129e-03	1.085800e-03	20150331_STAG1gfpch8_G2G1\MitoSys2\Calibration\mEGFPC1_G2\mEGFP_2_R1_P2_K1_Ch2-Ch1.zen
13980	1.117873e-03	1.252711e-03	9.662300e-04	20150331_STAG1gfpch8_G2G1\MitoSys2\Calibration\mEGFPC1_G2\mEGFP_2_R1_P2_K1_Ch2-Ch1.zen
15260	1.165280e-03	1.134747e-03	8.677900e-04	20150331_STAG1gfpch8_G2G1\MitoSys2\Calibration\mEGFPC1_G2\mEGFP_2_R1_P2_K1_Ch2-Ch1.zen
16540	1.187966e-03	1.581212e-03	7.855300e-04	20150331_STAG1gfpch8_G2G1\MitoSys2\Calibration\mEGFPC1_G2\mEGFP_2_R1_P2_K1_Ch2-Ch1.zen
17820	7.216162e-04	1.564002e-03	7.158900e-04	20150331_STAG1gfpch8_G2G1\MitoSys2\Calibration\mEGFPC1_G2\mEGFP_2_R1_P2_K1_Ch2-Ch1.zen
19100	6.383092e-04	1.832799e-03	6.562600e-04	20150331_STAG1gfpch8_G2G1\MitoSys2\Calibration\mEGFPC1_G2\mEGFP_2_R1_P2_K1_Ch2-Ch1.zen
20380	1.041856e-03	1.486392e-03	6.047200e-04	20150331_STAG1gfpch8_G2G1\MitoSys2\Calibration\mEGFPC1_G2\mEGFP_2_R1_P2_K1_Ch2-Ch1.zen
21660	9.297787e-04	1.701901e-03	5.597800e-04	20150331_STAG1gfpch8_G2G1\MitoSys2\Calibration\mEGFPC1_G2\mEGFP_2_R1_P2_K1_Ch2-Ch1.zen
22940	1.319153e-03	2.332729e-03	5.203000e-04	20150331_STAG1gfpch8_G2G1\MitoSys2\Calibration\mEGFPC1_G2\mEGFP_2_R1_P2_K1_Ch2-Ch1.zen
24220	5.345094e-04	2.422399e-03	4.853800e-04	20150331_STAG1gfpch8_G2G1\MitoSys2\Calibration\mEGFPC1_G2\mEGFP_2_R1_P2_K1_Ch2-Ch1.zen
25500	5.220173e-04	1.910142e-03	4.543100e-04	20150331_STAG1gfpch8_G2G1\MitoSys2\Calibration\mEGFPC1_G2\mEGFP_2_R1_P2_K1_Ch2-Ch1.zen
28060	3.148343e-04	1.749888e-03	4.015000e-04	20150331_STAG1gfpch8_G2G1\MitoSys2\Calibration\mEGFPC1_G2\mEGFP_2_R1_P2_K1_Ch2-Ch1.zen
30620	4.924362e-04	1.355068e-03	3.584100e-04	20150331_STAG1gfpch8_G2G1\MitoSys2\Calibration\mEGFPC1_G2\mEGFP_2_R1_P2_K1_Ch2-Ch1.zen
33180	7.053365e-05	1.714379e-03	3.226900e-04	20150331_STAG1gfpch8_G2G1\MitoSys2\Calibration\mEGFPC1_G2\mEGFP_2_R1_P2_K1_Ch2-Ch1.zen
35740	1.004291e-04	1.410965e-03	2.926700e-04	20150331_STAG1gfpch8_G2G1\MitoSys2\Calibration\mEGFPC1_G2\mEGFP_2_R1_P2_K1_Ch2-Ch1.zen
38300	1.928811e-04	1.630717e-03	2.671300e-04	20150331_STAG1gfpch8_G2G1\MitoSys2\Calibration\mEGFPC1_G2\mEGFP_2_R1_P2_K1_Ch2-Ch1.zen
40860	-3.973880e-04	1.667301e-03	2.451900e-04	20150331_STAG1gfpch8_G2G1\MitoSys2\Calibration\mEGFPC1_G2\mEGFP_2_R1_P2_K1_Ch2-Ch1.zen
43420	2.829056e-04	1.657728e-03	2.261600e-04	20150331_STAG1gfpch8_G2G1\MitoSys2\Calibration\mEGFPC1_G2\mEGFP_2_R1_P2_K1_Ch2-Ch1.zen
45980	5.928873e-04	1.686512e-03	2.095200e-04	20150331_STAG1gfpch8_G2G1\MitoSys2\Calibration\mEGFPC1_G2\mEGFP_2_R1_P2_K1_Ch2-Ch1.zen
48540	6.114576e-04	1.757250e-03	1.948800e-04	20150331_STAG1gfpch8_G2G1\MitoSys2\Calibration\mEGFPC1_G2\mEGFP_2_R1_P2_K1_Ch2-Ch1.zen
51100	1.760895e-04	1.580906e-03	1.819000e-04	20150331_STAG1gfpch8_G2G1\MitoSys2\Calibration\mEGFPC1_G2\mEGFP_2_R1_P2_K1_Ch2-Ch1.zen
56220	-1.179492e-06	1.236543e-03	1.599700e-04	20150331_STAG1gfpch8_G2G1\MitoSys2\Calibration\mEGFPC1_G2\mEGFP_2_R1_P2_K1_Ch2-Ch1.zen
61340	6.514230e-04	1.312623e-03	1.422000e-04	20150331_STAG1gfpch8_G2G1\MitoSys2\Calibration\mEGFPC1_G2\mEGFP_2_R1_P2_K1_Ch2-Ch1.zen
66460	3.567468e-04	1.394496e-03	1.275500e-04	20150331_STAG1gfpch8_G2G1\MitoSys2\Calibration\mEGFPC1_G2\mEGFP_2_R1_P2_K1_Ch2-Ch1.zen
71580	4.072375e-04	1.332445e-03	1.153100e-04	20150331_STAG1gfpch8_G2G1\MitoSys2\Calibration\mEGFPC1_G2\mEGFP_2_R1_P2_K1_Ch2-Ch1.zen
76700	2.221290e-04	1.616603e-03	1.049400e-04	20150331_STAG1gfpch8_G2G1\MitoSys2\Calibration\mEGFPC1_G2\mEGFP_2_R1_P2_K1_Ch2-Ch1.zen
81820	-1.150708e-04	1.343856e-03	9.607200e-05	20150331_STAG1gfpch8_G2G1\MitoSys2\Calibration\mEGFPC1_G2\mEGFP_2_R1_P2_K1_Ch2-Ch1.zen
86940	-3.214589e-05	1.447808e-03	8.841000e-05	20150331_STAG1gfpch8_G2G1\MitoSys2\Calibration\mEGFPC1_G2\mEGFP_2_R1_P2_K1_Ch2-Ch1.zen
92060	1.130223e-05	1.225915e-03	8.173400e-05	20150331_STAG1gfpch8_G2G1\MitoSys2\Calibration\mEGFPC1_G2\mEGFP_2_R1_P2_K1_Ch2-Ch1.zen
97180	3.525764e-04	1.512779e-03	7.587500e-05	20150331_STAG1gfpch8_G2G1\MitoSys2\Calibration\mEGFPC1_G2\mEGFP_2_R1_P2_K1_Ch2-Ch1.zen
102300	2.303302e-04	1.024168e-03	7.069900e-05	20150331_STAG1gfpch8_G2G1\MitoSys2\Calibration\mEGFPC1_G2\mEGFP_2_R1_P2_K1_Ch2-Ch1.zen
112540	2.561258e-04	1.011757e-03	6.198300e-05	20150331_STAG1gfpch8_G2G1\MitoSys2\Calibration\mEGFPC1_G2\mEGFP_2_R1_P2_K1_Ch2-Ch1.zen
122780	7.125093e-05	1.131066e-03	5.495300e-05	20150331_STAG1gfpch8_G2G1\MitoSys2\Calibration\mEGFPC1_G2\mEGFP_2_R1_P2_K1_Ch2-Ch1.zen
133020	-1.482310e-04	9.029673e-04	4.918200e-05	20150331_STAG1gfpch8_G2G1\MitoSys2\Calibration\mEGFPC1_G2\mEGFP_2_R1_P2_K1_Ch2-Ch1.zen
143260	-2.517068e-04	1.122848e-03	4.437300e-05	20150331_STAG1gfpch8_G2G1\MitoSys2\Calibration\mEGFPC1_G2\mEGFP_2_R1_P2_K1_Ch2-Ch1.zen
153500	-1.988548e-04	9.954914e-04	4.031400e-05	20150331_STAG1gfpch8_G2G1\MitoSys2\Calibration\mEGFPC1_G2\mEGFP_2_R1_P2_K1_Ch2-Ch1.zen
163740	4.219538e-04	7.892927e-04	3.685000e-05	20150331_STAG1gfpch8_G2G1\MitoSys2\Calibration\mEGFPC1_G2\mEGFP_2_R1_P2_K1_Ch2-Ch1.zen
173980	2.062741e-04	9.100182e-04	3.386400e-05	20150331_STAG1gfpch8_G2G1\MitoSys2\Calibration\mEGFPC1_G2\mEGFP_2_R1_P2_K1_Ch2-Ch1.zen
184220	4.876414e-04	1.184353e-03	3.126900e-05	20150331_STAG1gfpch8_G2G1\MitoSys2\Calibration\mEGFPC1_G2\mEGFP_2_R1_P2_K1_Ch2-Ch1.zen
194460	-7.941788e-04	1.074704e-03	2.899500e-05	20150331_STAG1gfpch8_G2G1\MitoSys2\Calibration\mEGFPC1_G2\mEGFP_2_R1_P2_K1_Ch2-Ch1.zen
204700	-5.238453e-04	8.497217e-04	2.698900e-05	20150331_STAG1gfpch8_G2G1\MitoSys2\Calibration\mEGFPC1_G2\mEGFP_2_R1_P2_K1_Ch2-Ch1.zen
225180	2.118643e-04	9.710820e-04	2.362000e-05	20150331_STAG1gfpch8_G2G1\MitoSys2\Calibration\mEGFPC1_G2\mEGFP_2_R1_P2_K1_Ch2-Ch1.zen
245660	1.038526e-04	6.896340e-04	2.091000e-05	20150331_STAG1gfpch8_G2G1\MitoSys2\Calibration\mEGFPC1_G2\mEGFP_2_R1_P2_K1_Ch2-Ch1.zen
266140	2.818067e-04	1.268715e-03	1.869000e-05	20150331_STAG1gfpch8_G2G1\MitoSys2\Calibration\mEGFPC1_G2\mEGFP_2_R1_P2_K1_Ch2-Ch1.zen
286620	6.025403e-05	9.057335e-04	1.684300e-05	20150331_STAG1gfpch8_G2G1\MitoSys2\Calibration\mEGFPC1_G2\mEGFP_2_R1_P2_K1_Ch2-Ch1.zen
307100	-5.078463e-04	9.990259e-04	1.528800e-05	20150331_STAG1gfpch8_G2G1\MitoSys2\Calibration\mEGFPC1_G2\mEGFP_2_R1_P2_K1_Ch2-Ch1.zen
327580	-5.017803e-04	9.702235e-04	1.396200e-05	20150331_STAG1gfpch8_G2G1\MitoSys2\Calibration\mEGFPC1_G2\mEGFP_2_R1_P2_K1_Ch2-Ch1.zen
348060	-5.091190e-04	8.033932e-04	1.282100e-05	20150331_STAG1gfpch8_G2G1\MitoSys2\Calibration\mEGFPC1_G2\mEGFP_2_R1_P2_K1_Ch2-Ch1.zen
368540	-5.136418e-04	9.839175e-04	1.183000e-05	20150331_STAG1gfpch8_G2G1\MitoSys2\Calibration\mEGFPC1_G2\mEGFP_2_R1_P2_K1_Ch2-Ch1.zen
389020	-3.216288e-04	9.887107e-04	1.096300e-05	20150331_STAG1gfpch8_G2G1\MitoSys2\Calibration\mEGFPC1_G2\mEGFP_2_R1_P2_K1_Ch2-Ch1.zen
409500	-2.809201e-04	6.518287e-04	1.019900e-05	20150331_STAG1gfpch8_G2G1\MitoSys2\Calibration\mEGFPC1_G2\mEGFP_2_R1_P2_K1_Ch2-Ch1.zen
450460	-6.129850e-05	7.489180e-04	8.916900e-06	20150331_STAG1gfpch8_G2G1\MitoSys2\Calibration\mEGFPC1_G2\mEGFP_2_R1_P2_K1_Ch2-Ch1.zen
491420	-2.457393e-04	6.035869e-04	7.887200e-06	20150331_STAG1gfpch8_G2G1\MitoSys2\Calibration\mEGFPC1_G2\mEGFP_2_R1_P2_K1_Ch2-Ch1.zen
532380	-2.617589e-04	7.817055e-04	7.044800e-06	20150331_STAG1gfpch8_G2G1\MitoSys2\Calibration\mEGFPC1_G2\mEGFP_2_R1_P2_K1_Ch2-Ch1.zen
573340	-1.503717e-04	1.003450e-03	6.345000e-06	20150331_STAG1gfpch8_G2G1\MitoSys2\Calibration\mEGFPC1_G2\mEGFP_2_R1_P2_K1_Ch2-Ch1.zen
614300	-3.245046e-04	7.905112e-04	5.756000e-06	20150331_STAG1gfpch8_G2G1\MitoSys2\Calibration\mEGFPC1_G2\mEGFP_2_R1_P2_K1_Ch2-Ch1.zen
655260	5.098644e-05	7.805426e-04	5.254300e-06	20150331_STAG1gfpch8_G2G1\MitoSys2\Calibration\mEGFPC1_G2\mEGFP_2_R1_P2_K1_Ch2-Ch1.zen
696220	7.801510e-05	6.991511e-04	4.822900e-06	20150331_STAG1gfpch8_G2G1\MitoSys2\Calibration\mEGFPC1_G2\mEGFP_2_R1_P2_K1_Ch2-Ch1.zen
737180	-3.580105e-04	6.774283e-04	4.448500e-06	20150331_STAG1gfpch8_G2G1\MitoSys2\Calibration\mEGFPC1_G2\mEGFP_2_R1_P2_K1_Ch2-Ch1.zen
778140	1.752147e-04	4.991546e-04	4.121100e-06	20150331_STAG1gfpch8_G2G1\MitoSys2\Calibration\mEGFPC1_G2\mEGFP_2_R1_P2_K1_Ch2-Ch1.zen
819100	-1.567011e-04	4.025811e-04	3.832700e-06	20150331_STAG1gfpch8_G2G1\MitoSys2\Calibration\mEGFPC1_G2\mEGFP_2_R1_P2_K1_Ch2-Ch1.zen
901020	-3.271654e-05	5.054592e-04	3.349200e-06	20150331_STAG1gfpch8_G2G1\MitoSys2\Calibration\mEGFPC1_G2\mEGFP_2_R1_P2_K1_Ch2-Ch1.zen
982940	-2.814105e-05	5.596460e-04	2.961100e-06	20150331_STAG1gfpch8_G2G1\MitoSys2\Calibration\mEGFPC1_G2\mEGFP_2_R1_P2_K1_Ch2-Ch1.zen
1064860	1.415379e-04	7.147014e-04	2.643900e-06	20150331_STAG1gfpch8_G2G1\MitoSys2\Calibration\mEGFPC1_G2\mEGFP_2_R1_P2_K1_Ch2-Ch1.zen
1146780	-3.081865e-05	4.185208e-04	2.380500e-06	20150331_STAG1gfpch8_G2G1\MitoSys2\Calibration\mEGFPC1_G2\mEGFP_2_R1_P2_K1_Ch2-Ch1.zen
1228700	-8.402627e-05	4.370899e-04	2.158900e-06	20150331_STAG1gfpch8_G2G1\MitoSys2\Calibration\mEGFPC1_G2\mEGFP_2_R1_P2_K1_Ch2-Ch1.zen
1310620	-1.011713e-04	7.238580e-04	1.970300e-06	20150331_STAG1gfpch8_G2G1\MitoSys2\Calibration\mEGFPC1_G2\mEGFP_2_R1_P2_K1_Ch2-Ch1.zen
1392540	-1.983598e-04	5.520314e-04	1.808100e-06	20150331_STAG1gfpch8_G2G1\MitoSys2\Calibration\mEGFPC1_G2\mEGFP_2_R1_P2_K1_Ch2-Ch1.zen
1474460	-7.012209e-05	6.132431e-04	1.667400e-06	20150331_STAG1gfpch8_G2G1\MitoSys2\Calibration\mEGFPC1_G2\mEGFP_2_R1_P2_K1_Ch2-Ch1.zen
1556380	5.794700e-05	5.156982e-04	1.544400e-06	20150331_STAG1gfpch8_G2G1\MitoSys2\Calibration\mEGFPC1_G2\mEGFP_2_R1_P2_K1_Ch2-Ch1.zen
10	7.351293e-02	6.507358e-03	7.271400e-02	20150331_STAG1gfpch8_G2G1\MitoSys2\Calibration\mEGFPC1_G2\mEGFP_2_R1_P3_K1_Ch2-Ch1.zen
20	6.850579e-02	5.896638e-03	6.942400e-02	20150331_STAG1gfpch8_G2G1\MitoSys2\Calibration\mEGFPC1_G2\mEGFP_2_R1_P3_K1_Ch2-Ch1.zen
30	6.702306e-02	4.903276e-03	6.644700e-02	20150331_STAG1gfpch8_G2G1\MitoSys2\Calibration\mEGFPC1_G2\mEGFP_2_R1_P3_K1_Ch2-Ch1.zen
40	6.371188e-02	5.673071e-03	6.373800e-02	20150331_STAG1gfpch8_G2G1\MitoSys2\Calibration\mEGFPC1_G2\mEGFP_2_R1_P3_K1_Ch2-Ch1.zen
50	6.073377e-02	5.439079e-03	6.126300e-02	20150331_STAG1gfpch8_G2G1\MitoSys2\Calibration\mEGFPC1_G2\mEGFP_2_R1_P3_K1_Ch2-Ch1.zen
60	5.817082e-02	4.747747e-03	5.899300e-02	20150331_STAG1gfpch8_G2G1\MitoSys2\Calibration\mEGFPC1_G2\mEGFP_2_R1_P3_K1_Ch2-Ch1.zen
70	5.801881e-02	5.343100e-03	5.690600e-02	20150331_STAG1gfpch8_G2G1\MitoSys2\Calibration\mEGFPC1_G2\mEGFP_2_R1_P3_K1_Ch2-Ch1.zen
80	5.275402e-02	5.408091e-03	5.498000e-02	20150331_STAG1gfpch8_G2G1\MitoSys2\Calibration\mEGFPC1_G2\mEGFP_2_R1_P3_K1_Ch2-Ch1.zen
90	5.373923e-02	5.592456e-03	5.319700e-02	20150331_STAG1gfpch8_G2G1\MitoSys2\Calibration\mEGFPC1_G2\mEGFP_2_R1_P3_K1_Ch2-Ch1.zen
100	5.199178e-02	4.456110e-03	5.154300e-02	20150331_STAG1gfpch8_G2G1\MitoSys2\Calibration\mEGFPC1_G2\mEGFP_2_R1_P3_K1_Ch2-Ch1.zen
120	4.956810e-02	3.861736e-03	4.856900e-02	20150331_STAG1gfpch8_G2G1\MitoSys2\Calibration\mEGFPC1_G2\mEGFP_2_R1_P3_K1_Ch2-Ch1.zen
140	4.580594e-02	3.207100e-03	4.597100e-02	20150331_STAG1gfpch8_G2G1\MitoSys2\Calibration\mEGFPC1_G2\mEGFP_2_R1_P3_K1_Ch2-Ch1.zen
160	4.369912e-02	4.775032e-03	4.367900e-02	20150331_STAG1gfpch8_G2G1\MitoSys2\Calibration\mEGFPC1_G2\mEGFP_2_R1_P3_K1_Ch2-Ch1.zen
180	4.296097e-02	5.636685e-03	4.164300e-02	20150331_STAG1gfpch8_G2G1\MitoSys2\Calibration\mEGFPC1_G2\mEGFP_2_R1_P3_K1_Ch2-Ch1.zen
200	4.000072e-02	3.552526e-03	3.982000e-02	20150331_STAG1gfpch8_G2G1\MitoSys2\Calibration\mEGFPC1_G2\mEGFP_2_R1_P3_K1_Ch2-Ch1.zen
220	3.811546e-02	4.946854e-03	3.817600e-02	20150331_STAG1gfpch8_G2G1\MitoSys2\Calibration\mEGFPC1_G2\mEGFP_2_R1_P3_K1_Ch2-Ch1.zen
240	3.602372e-02	4.927202e-03	3.668500e-02	20150331_STAG1gfpch8_G2G1\MitoSys2\Calibration\mEGFPC1_G2\mEGFP_2_R1_P3_K1_Ch2-Ch1.zen
260	3.610856e-02	4.990653e-03	3.532500e-02	20150331_STAG1gfpch8_G2G1\MitoSys2\Calibration\mEGFPC1_G2\mEGFP_2_R1_P3_K1_Ch2-Ch1.zen
280	3.326699e-02	5.135314e-03	3.407800e-02	20150331_STAG1gfpch8_G2G1\MitoSys2\Calibration\mEGFPC1_G2\mEGFP_2_R1_P3_K1_Ch2-Ch1.zen
300	3.253280e-02	5.832341e-03	3.293000e-02	20150331_STAG1gfpch8_G2G1\MitoSys2\Calibration\mEGFPC1_G2\mEGFP_2_R1_P3_K1_Ch2-Ch1.zen
340	3.128365e-02	3.849544e-03	3.088100e-02	20150331_STAG1gfpch8_G2G1\MitoSys2\Calibration\mEGFPC1_G2\mEGFP_2_R1_P3_K1_Ch2-Ch1.zen
380	2.939615e-02	3.421245e-03	2.910400e-02	20150331_STAG1gfpch8_G2G1\MitoSys2\Calibration\mEGFPC1_G2\mEGFP_2_R1_P3_K1_Ch2-Ch1.zen
420	2.664851e-02	3.045533e-03	2.754200e-02	20150331_STAG1gfpch8_G2G1\MitoSys2\Calibration\mEGFPC1_G2\mEGFP_2_R1_P3_K1_Ch2-Ch1.zen
460	2.623711e-02	3.424396e-03	2.615700e-02	20150331_STAG1gfpch8_G2G1\MitoSys2\Calibration\mEGFPC1_G2\mEGFP_2_R1_P3_K1_Ch2-Ch1.zen
500	2.493551e-02	3.613767e-03	2.491800e-02	20150331_STAG1gfpch8_G2G1\MitoSys2\Calibration\mEGFPC1_G2\mEGFP_2_R1_P3_K1_Ch2-Ch1.zen
540	2.342916e-02	3.370830e-03	2.380100e-02	20150331_STAG1gfpch8_G2G1\MitoSys2\Calibration\mEGFPC1_G2\mEGFP_2_R1_P3_K1_Ch2-Ch1.zen
580	2.295305e-02	3.678773e-03	2.278700e-02	20150331_STAG1gfpch8_G2G1\MitoSys2\Calibration\mEGFPC1_G2\mEGFP_2_R1_P3_K1_Ch2-Ch1.zen
620	2.197584e-02	2.528541e-03	2.186400e-02	20150331_STAG1gfpch8_G2G1\MitoSys2\Calibration\mEGFPC1_G2\mEGFP_2_R1_P3_K1_Ch2-Ch1.zen
660	2.122947e-02	2.782046e-03	2.101700e-02	20150331_STAG1gfpch8_G2G1\MitoSys2\Calibration\mEGFPC1_G2\mEGFP_2_R1_P3_K1_Ch2-Ch1.zen
700	2.018504e-02	2.631623e-03	2.023900e-02	20150331_STAG1gfpch8_G2G1\MitoSys2\Calibration\mEGFPC1_G2\mEGFP_2_R1_P3_K1_Ch2-Ch1.zen
780	1.962610e-02	2.700694e-03	1.885300e-02	20150331_STAG1gfpch8_G2G1\MitoSys2\Calibration\mEGFPC1_G2\mEGFP_2_R1_P3_K1_Ch2-Ch1.zen
860	1.744564e-02	2.619916e-03	1.765700e-02	20150331_STAG1gfpch8_G2G1\MitoSys2\Calibration\mEGFPC1_G2\mEGFP_2_R1_P3_K1_Ch2-Ch1.zen
940	1.602235e-02	3.258369e-03	1.661200e-02	20150331_STAG1gfpch8_G2G1\MitoSys2\Calibration\mEGFPC1_G2\mEGFP_2_R1_P3_K1_Ch2-Ch1.zen
1020	1.548508e-02	3.070743e-03	1.569000e-02	20150331_STAG1gfpch8_G2G1\MitoSys2\Calibration\mEGFPC1_G2\mEGFP_2_R1_P3_K1_Ch2-Ch1.zen
1100	1.436018e-02	3.334089e-03	1.487100e-02	20150331_STAG1gfpch8_G2G1\MitoSys2\Calibration\mEGFPC1_G2\mEGFP_2_R1_P3_K1_Ch2-Ch1.zen
1180	1.397106e-02	3.366059e-03	1.413800e-02	20150331_STAG1gfpch8_G2G1\MitoSys2\Calibration\mEGFPC1_G2\mEGFP_2_R1_P3_K1_Ch2-Ch1.zen
1260	1.396505e-02	3.460212e-03	1.347800e-02	20150331_STAG1gfpch8_G2G1\MitoSys2\Calibration\mEGFPC1_G2\mEGFP_2_R1_P3_K1_Ch2-Ch1.zen
1340	1.264532e-02	3.713093e-03	1.287900e-02	20150331_STAG1gfpch8_G2G1\MitoSys2\Calibration\mEGFPC1_G2\mEGFP_2_R1_P3_K1_Ch2-Ch1.zen
1420	1.190475e-02	2.627376e-03	1.233400e-02	20150331_STAG1gfpch8_G2G1\MitoSys2\Calibration\mEGFPC1_G2\mEGFP_2_R1_P3_K1_Ch2-Ch1.zen
1500	1.165986e-02	2.591090e-03	1.183600e-02	20150331_STAG1gfpch8_G2G1\MitoSys2\Calibration\mEGFPC1_G2\mEGFP_2_R1_P3_K1_Ch2-Ch1.zen
1660	1.097707e-02	2.674782e-03	1.095600e-02	20150331_STAG1gfpch8_G2G1\MitoSys2\Calibration\mEGFPC1_G2\mEGFP_2_R1_P3_K1_Ch2-Ch1.zen
1820	1.055610e-02	2.557161e-03	1.020200e-02	20150331_STAG1gfpch8_G2G1\MitoSys2\Calibration\mEGFPC1_G2\mEGFP_2_R1_P3_K1_Ch2-Ch1.zen
1980	9.940753e-03	2.815709e-03	9.548700e-03	20150331_STAG1gfpch8_G2G1\MitoSys2\Calibration\mEGFPC1_G2\mEGFP_2_R1_P3_K1_Ch2-Ch1.zen
2140	9.417921e-03	3.249401e-03	8.976400e-03	20150331_STAG1gfpch8_G2G1\MitoSys2\Calibration\mEGFPC1_G2\mEGFP_2_R1_P3_K1_Ch2-Ch1.zen
2300	8.791951e-03	2.925955e-03	8.470500e-03	20150331_STAG1gfpch8_G2G1\MitoSys2\Calibration\mEGFPC1_G2\mEGFP_2_R1_P3_K1_Ch2-Ch1.zen
2460	8.252433e-03	3.370871e-03	8.019800e-03	20150331_STAG1gfpch8_G2G1\MitoSys2\Calibration\mEGFPC1_G2\mEGFP_2_R1_P3_K1_Ch2-Ch1.zen
2620	7.123652e-03	3.181236e-03	7.615300e-03	20150331_STAG1gfpch8_G2G1\MitoSys2\Calibration\mEGFPC1_G2\mEGFP_2_R1_P3_K1_Ch2-Ch1.zen
2780	7.136905e-03	2.523340e-03	7.250100e-03	20150331_STAG1gfpch8_G2G1\MitoSys2\Calibration\mEGFPC1_G2\mEGFP_2_R1_P3_K1_Ch2-Ch1.zen
2940	6.875052e-03	2.703946e-03	6.918600e-03	20150331_STAG1gfpch8_G2G1\MitoSys2\Calibration\mEGFPC1_G2\mEGFP_2_R1_P3_K1_Ch2-Ch1.zen
3100	6.494854e-03	2.731541e-03	6.616100e-03	20150331_STAG1gfpch8_G2G1\MitoSys2\Calibration\mEGFPC1_G2\mEGFP_2_R1_P3_K1_Ch2-Ch1.zen
3420	6.386502e-03	2.325376e-03	6.084000e-03	20150331_STAG1gfpch8_G2G1\MitoSys2\Calibration\mEGFPC1_G2\mEGFP_2_R1_P3_K1_Ch2-Ch1.zen
3740	5.870682e-03	2.229479e-03	5.630400e-03	20150331_STAG1gfpch8_G2G1\MitoSys2\Calibration\mEGFPC1_G2\mEGFP_2_R1_P3_K1_Ch2-Ch1.zen
4060	5.414592e-03	2.388606e-03	5.238700e-03	20150331_STAG1gfpch8_G2G1\MitoSys2\Calibration\mEGFPC1_G2\mEGFP_2_R1_P3_K1_Ch2-Ch1.zen
4380	5.073167e-03	1.673120e-03	4.896900e-03	20150331_STAG1gfpch8_G2G1\MitoSys2\Calibration\mEGFPC1_G2\mEGFP_2_R1_P3_K1_Ch2-Ch1.zen
4700	4.422378e-03	1.906840e-03	4.595700e-03	20150331_STAG1gfpch8_G2G1\MitoSys2\Calibration\mEGFPC1_G2\mEGFP_2_R1_P3_K1_Ch2-Ch1.zen
5020	4.699102e-03	2.550949e-03	4.328300e-03	20150331_STAG1gfpch8_G2G1\MitoSys2\Calibration\mEGFPC1_G2\mEGFP_2_R1_P3_K1_Ch2-Ch1.zen
5340	4.947101e-03	2.267561e-03	4.089100e-03	20150331_STAG1gfpch8_G2G1\MitoSys2\Calibration\mEGFPC1_G2\mEGFP_2_R1_P3_K1_Ch2-Ch1.zen
5660	4.068349e-03	2.197540e-03	3.873900e-03	20150331_STAG1gfpch8_G2G1\MitoSys2\Calibration\mEGFPC1_G2\mEGFP_2_R1_P3_K1_Ch2-Ch1.zen
5980	4.130746e-03	2.306904e-03	3.679100e-03	20150331_STAG1gfpch8_G2G1\MitoSys2\Calibration\mEGFPC1_G2\mEGFP_2_R1_P3_K1_Ch2-Ch1.zen
6300	3.106517e-03	2.568997e-03	3.502000e-03	20150331_STAG1gfpch8_G2G1\MitoSys2\Calibration\mEGFPC1_G2\mEGFP_2_R1_P3_K1_Ch2-Ch1.zen
6940	2.602507e-03	2.992839e-03	3.192000e-03	20150331_STAG1gfpch8_G2G1\MitoSys2\Calibration\mEGFPC1_G2\mEGFP_2_R1_P3_K1_Ch2-Ch1.zen
7580	2.825158e-03	2.711083e-03	2.929500e-03	20150331_STAG1gfpch8_G2G1\MitoSys2\Calibration\mEGFPC1_G2\mEGFP_2_R1_P3_K1_Ch2-Ch1.zen
8220	2.445991e-03	2.732590e-03	2.704400e-03	20150331_STAG1gfpch8_G2G1\MitoSys2\Calibration\mEGFPC1_G2\mEGFP_2_R1_P3_K1_Ch2-Ch1.zen
8860	1.820354e-03	2.291412e-03	2.509300e-03	20150331_STAG1gfpch8_G2G1\MitoSys2\Calibration\mEGFPC1_G2\mEGFP_2_R1_P3_K1_Ch2-Ch1.zen
9500	2.619533e-03	2.606496e-03	2.338400e-03	20150331_STAG1gfpch8_G2G1\MitoSys2\Calibration\mEGFPC1_G2\mEGFP_2_R1_P3_K1_Ch2-Ch1.zen
10140	2.334006e-03	1.842152e-03	2.187700e-03	20150331_STAG1gfpch8_G2G1\MitoSys2\Calibration\mEGFPC1_G2\mEGFP_2_R1_P3_K1_Ch2-Ch1.zen
10780	1.789543e-03	1.841395e-03	2.053800e-03	20150331_STAG1gfpch8_G2G1\MitoSys2\Calibration\mEGFPC1_G2\mEGFP_2_R1_P3_K1_Ch2-Ch1.zen
11420	2.095863e-03	2.016977e-03	1.934100e-03	20150331_STAG1gfpch8_G2G1\MitoSys2\Calibration\mEGFPC1_G2\mEGFP_2_R1_P3_K1_Ch2-Ch1.zen
12060	1.591549e-03	2.226125e-03	1.826400e-03	20150331_STAG1gfpch8_G2G1\MitoSys2\Calibration\mEGFPC1_G2\mEGFP_2_R1_P3_K1_Ch2-Ch1.zen
12700	1.083329e-03	1.881846e-03	1.729000e-03	20150331_STAG1gfpch8_G2G1\MitoSys2\Calibration\mEGFPC1_G2\mEGFP_2_R1_P3_K1_Ch2-Ch1.zen
13980	8.314093e-04	2.005400e-03	1.560000e-03	20150331_STAG1gfpch8_G2G1\MitoSys2\Calibration\mEGFPC1_G2\mEGFP_2_R1_P3_K1_Ch2-Ch1.zen
15260	8.874766e-04	2.258556e-03	1.418500e-03	20150331_STAG1gfpch8_G2G1\MitoSys2\Calibration\mEGFPC1_G2\mEGFP_2_R1_P3_K1_Ch2-Ch1.zen
16540	8.577603e-04	1.678127e-03	1.298300e-03	20150331_STAG1gfpch8_G2G1\MitoSys2\Calibration\mEGFPC1_G2\mEGFP_2_R1_P3_K1_Ch2-Ch1.zen
17820	5.088071e-04	1.591348e-03	1.195100e-03	20150331_STAG1gfpch8_G2G1\MitoSys2\Calibration\mEGFPC1_G2\mEGFP_2_R1_P3_K1_Ch2-Ch1.zen
19100	6.537742e-04	2.228590e-03	1.105600e-03	20150331_STAG1gfpch8_G2G1\MitoSys2\Calibration\mEGFPC1_G2\mEGFP_2_R1_P3_K1_Ch2-Ch1.zen
20380	8.110226e-04	1.908281e-03	1.027300e-03	20150331_STAG1gfpch8_G2G1\MitoSys2\Calibration\mEGFPC1_G2\mEGFP_2_R1_P3_K1_Ch2-Ch1.zen
21660	1.049517e-03	1.652915e-03	9.582600e-04	20150331_STAG1gfpch8_G2G1\MitoSys2\Calibration\mEGFPC1_G2\mEGFP_2_R1_P3_K1_Ch2-Ch1.zen
22940	1.034713e-03	1.664269e-03	8.969800e-04	20150331_STAG1gfpch8_G2G1\MitoSys2\Calibration\mEGFPC1_G2\mEGFP_2_R1_P3_K1_Ch2-Ch1.zen
24220	1.220480e-03	2.411065e-03	8.422600e-04	20150331_STAG1gfpch8_G2G1\MitoSys2\Calibration\mEGFPC1_G2\mEGFP_2_R1_P3_K1_Ch2-Ch1.zen
25500	1.032897e-03	2.008507e-03	7.931200e-04	20150331_STAG1gfpch8_G2G1\MitoSys2\Calibration\mEGFPC1_G2\mEGFP_2_R1_P3_K1_Ch2-Ch1.zen
28060	1.266400e-03	1.919382e-03	7.085800e-04	20150331_STAG1gfpch8_G2G1\MitoSys2\Calibration\mEGFPC1_G2\mEGFP_2_R1_P3_K1_Ch2-Ch1.zen
30620	9.893501e-04	2.209779e-03	6.385600e-04	20150331_STAG1gfpch8_G2G1\MitoSys2\Calibration\mEGFPC1_G2\mEGFP_2_R1_P3_K1_Ch2-Ch1.zen
33180	8.606349e-04	2.106813e-03	5.797200e-04	20150331_STAG1gfpch8_G2G1\MitoSys2\Calibration\mEGFPC1_G2\mEGFP_2_R1_P3_K1_Ch2-Ch1.zen
35740	1.117810e-03	2.103060e-03	5.296600e-04	20150331_STAG1gfpch8_G2G1\MitoSys2\Calibration\mEGFPC1_G2\mEGFP_2_R1_P3_K1_Ch2-Ch1.zen
38300	8.230758e-04	1.906929e-03	4.866100e-04	20150331_STAG1gfpch8_G2G1\MitoSys2\Calibration\mEGFPC1_G2\mEGFP_2_R1_P3_K1_Ch2-Ch1.zen
40860	1.089624e-03	1.803759e-03	4.492400e-04	20150331_STAG1gfpch8_G2G1\MitoSys2\Calibration\mEGFPC1_G2\mEGFP_2_R1_P3_K1_Ch2-Ch1.zen
43420	1.184969e-03	1.613010e-03	4.165300e-04	20150331_STAG1gfpch8_G2G1\MitoSys2\Calibration\mEGFPC1_G2\mEGFP_2_R1_P3_K1_Ch2-Ch1.zen
45980	9.483724e-04	1.449586e-03	3.877000e-04	20150331_STAG1gfpch8_G2G1\MitoSys2\Calibration\mEGFPC1_G2\mEGFP_2_R1_P3_K1_Ch2-Ch1.zen
48540	3.417225e-04	1.683609e-03	3.621100e-04	20150331_STAG1gfpch8_G2G1\MitoSys2\Calibration\mEGFPC1_G2\mEGFP_2_R1_P3_K1_Ch2-Ch1.zen
51100	6.020558e-04	1.965895e-03	3.392700e-04	20150331_STAG1gfpch8_G2G1\MitoSys2\Calibration\mEGFPC1_G2\mEGFP_2_R1_P3_K1_Ch2-Ch1.zen
56220	7.924991e-04	1.627577e-03	3.002900e-04	20150331_STAG1gfpch8_G2G1\MitoSys2\Calibration\mEGFPC1_G2\mEGFP_2_R1_P3_K1_Ch2-Ch1.zen
61340	2.020256e-04	1.174240e-03	2.683400e-04	20150331_STAG1gfpch8_G2G1\MitoSys2\Calibration\mEGFPC1_G2\mEGFP_2_R1_P3_K1_Ch2-Ch1.zen
66460	2.172750e-04	1.623497e-03	2.417400e-04	20150331_STAG1gfpch8_G2G1\MitoSys2\Calibration\mEGFPC1_G2\mEGFP_2_R1_P3_K1_Ch2-Ch1.zen
71580	2.984937e-04	1.896968e-03	2.193000e-04	20150331_STAG1gfpch8_G2G1\MitoSys2\Calibration\mEGFPC1_G2\mEGFP_2_R1_P3_K1_Ch2-Ch1.zen
76700	1.645948e-04	1.943923e-03	2.001500e-04	20150331_STAG1gfpch8_G2G1\MitoSys2\Calibration\mEGFPC1_G2\mEGFP_2_R1_P3_K1_Ch2-Ch1.zen
81820	5.429568e-04	1.897831e-03	1.836500e-04	20150331_STAG1gfpch8_G2G1\MitoSys2\Calibration\mEGFPC1_G2\mEGFP_2_R1_P3_K1_Ch2-Ch1.zen
86940	2.403672e-04	1.639461e-03	1.693100e-04	20150331_STAG1gfpch8_G2G1\MitoSys2\Calibration\mEGFPC1_G2\mEGFP_2_R1_P3_K1_Ch2-Ch1.zen
92060	-7.827174e-05	1.783438e-03	1.567400e-04	20150331_STAG1gfpch8_G2G1\MitoSys2\Calibration\mEGFPC1_G2\mEGFP_2_R1_P3_K1_Ch2-Ch1.zen
97180	2.244648e-04	1.617588e-03	1.456600e-04	20150331_STAG1gfpch8_G2G1\MitoSys2\Calibration\mEGFPC1_G2\mEGFP_2_R1_P3_K1_Ch2-Ch1.zen
102300	3.315923e-04	1.334404e-03	1.358300e-04	20150331_STAG1gfpch8_G2G1\MitoSys2\Calibration\mEGFPC1_G2\mEGFP_2_R1_P3_K1_Ch2-Ch1.zen
112540	-2.686737e-05	1.001344e-03	1.191800e-04	20150331_STAG1gfpch8_G2G1\MitoSys2\Calibration\mEGFPC1_G2\mEGFP_2_R1_P3_K1_Ch2-Ch1.zen
122780	-2.625850e-04	1.126110e-03	1.056700e-04	20150331_STAG1gfpch8_G2G1\MitoSys2\Calibration\mEGFPC1_G2\mEGFP_2_R1_P3_K1_Ch2-Ch1.zen
133020	3.042673e-05	1.503177e-03	9.452200e-05	20150331_STAG1gfpch8_G2G1\MitoSys2\Calibration\mEGFPC1_G2\mEGFP_2_R1_P3_K1_Ch2-Ch1.zen
143260	-7.308224e-04	1.714291e-03	8.519600e-05	20150331_STAG1gfpch8_G2G1\MitoSys2\Calibration\mEGFPC1_G2\mEGFP_2_R1_P3_K1_Ch2-Ch1.zen
153500	-4.806921e-04	1.466563e-03	7.730000e-05	20150331_STAG1gfpch8_G2G1\MitoSys2\Calibration\mEGFPC1_G2\mEGFP_2_R1_P3_K1_Ch2-Ch1.zen
163740	1.650011e-05	9.175693e-04	7.054500e-05	20150331_STAG1gfpch8_G2G1\MitoSys2\Calibration\mEGFPC1_G2\mEGFP_2_R1_P3_K1_Ch2-Ch1.zen
173980	-2.338973e-04	1.592315e-03	6.471200e-05	20150331_STAG1gfpch8_G2G1\MitoSys2\Calibration\mEGFPC1_G2\mEGFP_2_R1_P3_K1_Ch2-Ch1.zen
184220	2.480744e-04	1.464439e-03	5.963400e-05	20150331_STAG1gfpch8_G2G1\MitoSys2\Calibration\mEGFPC1_G2\mEGFP_2_R1_P3_K1_Ch2-Ch1.zen
194460	1.114243e-04	8.233395e-04	5.518200e-05	20150331_STAG1gfpch8_G2G1\MitoSys2\Calibration\mEGFPC1_G2\mEGFP_2_R1_P3_K1_Ch2-Ch1.zen
204700	-9.101563e-05	1.005406e-03	5.125200e-05	20150331_STAG1gfpch8_G2G1\MitoSys2\Calibration\mEGFPC1_G2\mEGFP_2_R1_P3_K1_Ch2-Ch1.zen
225180	-7.763739e-06	1.139893e-03	4.464900e-05	20150331_STAG1gfpch8_G2G1\MitoSys2\Calibration\mEGFPC1_G2\mEGFP_2_R1_P3_K1_Ch2-Ch1.zen
245660	-1.222992e-04	9.716858e-04	3.933800e-05	20150331_STAG1gfpch8_G2G1\MitoSys2\Calibration\mEGFPC1_G2\mEGFP_2_R1_P3_K1_Ch2-Ch1.zen
266140	1.486525e-04	9.979132e-04	3.499200e-05	20150331_STAG1gfpch8_G2G1\MitoSys2\Calibration\mEGFPC1_G2\mEGFP_2_R1_P3_K1_Ch2-Ch1.zen
286620	-2.394014e-05	8.888666e-04	3.138400e-05	20150331_STAG1gfpch8_G2G1\MitoSys2\Calibration\mEGFPC1_G2\mEGFP_2_R1_P3_K1_Ch2-Ch1.zen
307100	9.824790e-05	8.812166e-04	2.834900e-05	20150331_STAG1gfpch8_G2G1\MitoSys2\Calibration\mEGFPC1_G2\mEGFP_2_R1_P3_K1_Ch2-Ch1.zen
327580	-2.473501e-04	9.919771e-04	2.576800e-05	20150331_STAG1gfpch8_G2G1\MitoSys2\Calibration\mEGFPC1_G2\mEGFP_2_R1_P3_K1_Ch2-Ch1.zen
348060	-2.669259e-04	1.008623e-03	2.355100e-05	20150331_STAG1gfpch8_G2G1\MitoSys2\Calibration\mEGFPC1_G2\mEGFP_2_R1_P3_K1_Ch2-Ch1.zen
368540	-2.786629e-04	1.239568e-03	2.163200e-05	20150331_STAG1gfpch8_G2G1\MitoSys2\Calibration\mEGFPC1_G2\mEGFP_2_R1_P3_K1_Ch2-Ch1.zen
389020	-3.218409e-04	8.870411e-04	1.995700e-05	20150331_STAG1gfpch8_G2G1\MitoSys2\Calibration\mEGFPC1_G2\mEGFP_2_R1_P3_K1_Ch2-Ch1.zen
409500	-3.420019e-05	9.353258e-04	1.848400e-05	20150331_STAG1gfpch8_G2G1\MitoSys2\Calibration\mEGFPC1_G2\mEGFP_2_R1_P3_K1_Ch2-Ch1.zen
450460	-2.272247e-04	9.301684e-04	1.602400e-05	20150331_STAG1gfpch8_G2G1\MitoSys2\Calibration\mEGFPC1_G2\mEGFP_2_R1_P3_K1_Ch2-Ch1.zen
491420	-2.188805e-04	7.453194e-04	1.406000e-05	20150331_STAG1gfpch8_G2G1\MitoSys2\Calibration\mEGFPC1_G2\mEGFP_2_R1_P3_K1_Ch2-Ch1.zen
532380	1.626143e-04	8.141508e-04	1.246100e-05	20150331_STAG1gfpch8_G2G1\MitoSys2\Calibration\mEGFPC1_G2\mEGFP_2_R1_P3_K1_Ch2-Ch1.zen
573340	-1.572673e-05	7.221567e-04	1.114100e-05	20150331_STAG1gfpch8_G2G1\MitoSys2\Calibration\mEGFPC1_G2\mEGFP_2_R1_P3_K1_Ch2-Ch1.zen
614300	-2.483896e-05	5.239223e-04	1.003600e-05	20150331_STAG1gfpch8_G2G1\MitoSys2\Calibration\mEGFPC1_G2\mEGFP_2_R1_P3_K1_Ch2-Ch1.zen
655260	-1.044400e-04	8.174446e-04	9.099800e-06	20150331_STAG1gfpch8_G2G1\MitoSys2\Calibration\mEGFPC1_G2\mEGFP_2_R1_P3_K1_Ch2-Ch1.zen
696220	-2.781411e-04	8.183355e-04	8.299000e-06	20150331_STAG1gfpch8_G2G1\MitoSys2\Calibration\mEGFPC1_G2\mEGFP_2_R1_P3_K1_Ch2-Ch1.zen
737180	-7.723143e-05	8.819694e-04	7.607700e-06	20150331_STAG1gfpch8_G2G1\MitoSys2\Calibration\mEGFPC1_G2\mEGFP_2_R1_P3_K1_Ch2-Ch1.zen
778140	-1.296861e-04	9.275059e-04	7.006100e-06	20150331_STAG1gfpch8_G2G1\MitoSys2\Calibration\mEGFPC1_G2\mEGFP_2_R1_P3_K1_Ch2-Ch1.zen
819100	7.507290e-05	5.354673e-04	6.478900e-06	20150331_STAG1gfpch8_G2G1\MitoSys2\Calibration\mEGFPC1_G2\mEGFP_2_R1_P3_K1_Ch2-Ch1.zen
901020	-8.837841e-05	5.624775e-04	5.601100e-06	20150331_STAG1gfpch8_G2G1\MitoSys2\Calibration\mEGFPC1_G2\mEGFP_2_R1_P3_K1_Ch2-Ch1.zen
982940	-6.799815e-05	6.628747e-04	4.902900e-06	20150331_STAG1gfpch8_G2G1\MitoSys2\Calibration\mEGFPC1_G2\mEGFP_2_R1_P3_K1_Ch2-Ch1.zen
1064860	1.049377e-04	5.953351e-04	4.337000e-06	20150331_STAG1gfpch8_G2G1\MitoSys2\Calibration\mEGFPC1_G2\mEGFP_2_R1_P3_K1_Ch2-Ch1.zen
1146780	6.345001e-05	5.247372e-04	3.870900e-06	20150331_STAG1gfpch8_G2G1\MitoSys2\Calibration\mEGFPC1_G2\mEGFP_2_R1_P3_K1_Ch2-Ch1.zen
1228700	-2.903108e-04	6.648045e-04	3.481800e-06	20150331_STAG1gfpch8_G2G1\MitoSys2\Calibration\mEGFPC1_G2\mEGFP_2_R1_P3_K1_Ch2-Ch1.zen
1310620	1.514470e-04	5.742611e-04	3.153000e-06	20150331_STAG1gfpch8_G2G1\MitoSys2\Calibration\mEGFPC1_G2\mEGFP_2_R1_P3_K1_Ch2-Ch1.zen
1392540	1.434027e-04	8.259420e-04	2.872300e-06	20150331_STAG1gfpch8_G2G1\MitoSys2\Calibration\mEGFPC1_G2\mEGFP_2_R1_P3_K1_Ch2-Ch1.zen
1474460	-8.451219e-05	5.430050e-04	2.630400e-06	20150331_STAG1gfpch8_G2G1\MitoSys2\Calibration\mEGFPC1_G2\mEGFP_2_R1_P3_K1_Ch2-Ch1.zen
1556380	-4.018548e-05	6.865626e-04	2.420200e-06	20150331_STAG1gfpch8_G2G1\MitoSys2\Calibration\mEGFPC1_G2\mEGFP_2_R1_P3_K1_Ch2-Ch1.zen
10	5.804333e-02	4.706897e-03	5.894100e-02	20150331_STAG1gfpch8_G2G1\MitoSys2\Calibration\mEGFPC1_G2\mEGFP_2_R1_P4_K1_Ch2-Ch1.zen
20	5.821652e-02	5.882843e-03	5.634900e-02	20150331_STAG1gfpch8_G2G1\MitoSys2\Calibration\mEGFPC1_G2\mEGFP_2_R1_P4_K1_Ch2-Ch1.zen
30	5.357296e-02	2.867777e-03	5.395500e-02	20150331_STAG1gfpch8_G2G1\MitoSys2\Calibration\mEGFPC1_G2\mEGFP_2_R1_P4_K1_Ch2-Ch1.zen
40	5.296350e-02	7.224273e-03	5.175000e-02	20150331_STAG1gfpch8_G2G1\MitoSys2\Calibration\mEGFPC1_G2\mEGFP_2_R1_P4_K1_Ch2-Ch1.zen
50	5.021123e-02	5.915092e-03	4.971700e-02	20150331_STAG1gfpch8_G2G1\MitoSys2\Calibration\mEGFPC1_G2\mEGFP_2_R1_P4_K1_Ch2-Ch1.zen
60	4.681166e-02	4.294912e-03	4.784200e-02	20150331_STAG1gfpch8_G2G1\MitoSys2\Calibration\mEGFPC1_G2\mEGFP_2_R1_P4_K1_Ch2-Ch1.zen
70	4.518201e-02	5.296751e-03	4.610900e-02	20150331_STAG1gfpch8_G2G1\MitoSys2\Calibration\mEGFPC1_G2\mEGFP_2_R1_P4_K1_Ch2-Ch1.zen
80	4.398783e-02	4.788515e-03	4.450400e-02	20150331_STAG1gfpch8_G2G1\MitoSys2\Calibration\mEGFPC1_G2\mEGFP_2_R1_P4_K1_Ch2-Ch1.zen
90	4.184779e-02	5.515289e-03	4.301600e-02	20150331_STAG1gfpch8_G2G1\MitoSys2\Calibration\mEGFPC1_G2\mEGFP_2_R1_P4_K1_Ch2-Ch1.zen
100	4.144762e-02	4.005160e-03	4.163100e-02	20150331_STAG1gfpch8_G2G1\MitoSys2\Calibration\mEGFPC1_G2\mEGFP_2_R1_P4_K1_Ch2-Ch1.zen
120	3.915805e-02	4.773942e-03	3.913800e-02	20150331_STAG1gfpch8_G2G1\MitoSys2\Calibration\mEGFPC1_G2\mEGFP_2_R1_P4_K1_Ch2-Ch1.zen
140	3.687709e-02	3.439331e-03	3.695600e-02	20150331_STAG1gfpch8_G2G1\MitoSys2\Calibration\mEGFPC1_G2\mEGFP_2_R1_P4_K1_Ch2-Ch1.zen
160	3.537378e-02	4.643775e-03	3.503300e-02	20150331_STAG1gfpch8_G2G1\MitoSys2\Calibration\mEGFPC1_G2\mEGFP_2_R1_P4_K1_Ch2-Ch1.zen
180	3.397946e-02	2.761827e-03	3.332300e-02	20150331_STAG1gfpch8_G2G1\MitoSys2\Calibration\mEGFPC1_G2\mEGFP_2_R1_P4_K1_Ch2-Ch1.zen
200	3.268752e-02	4.154752e-03	3.179400e-02	20150331_STAG1gfpch8_G2G1\MitoSys2\Calibration\mEGFPC1_G2\mEGFP_2_R1_P4_K1_Ch2-Ch1.zen
220	3.079932e-02	3.369325e-03	3.041700e-02	20150331_STAG1gfpch8_G2G1\MitoSys2\Calibration\mEGFPC1_G2\mEGFP_2_R1_P4_K1_Ch2-Ch1.zen
240	2.966056e-02	4.342121e-03	2.916900e-02	20150331_STAG1gfpch8_G2G1\MitoSys2\Calibration\mEGFPC1_G2\mEGFP_2_R1_P4_K1_Ch2-Ch1.zen
260	2.722345e-02	3.322852e-03	2.803300e-02	20150331_STAG1gfpch8_G2G1\MitoSys2\Calibration\mEGFPC1_G2\mEGFP_2_R1_P4_K1_Ch2-Ch1.zen
280	2.763813e-02	4.465005e-03	2.699300e-02	20150331_STAG1gfpch8_G2G1\MitoSys2\Calibration\mEGFPC1_G2\mEGFP_2_R1_P4_K1_Ch2-Ch1.zen
300	2.585666e-02	3.744912e-03	2.603600e-02	20150331_STAG1gfpch8_G2G1\MitoSys2\Calibration\mEGFPC1_G2\mEGFP_2_R1_P4_K1_Ch2-Ch1.zen
340	2.489277e-02	2.484584e-03	2.433400e-02	20150331_STAG1gfpch8_G2G1\MitoSys2\Calibration\mEGFPC1_G2\mEGFP_2_R1_P4_K1_Ch2-Ch1.zen
380	2.283951e-02	2.737316e-03	2.286200e-02	20150331_STAG1gfpch8_G2G1\MitoSys2\Calibration\mEGFPC1_G2\mEGFP_2_R1_P4_K1_Ch2-Ch1.zen
420	2.205669e-02	2.312289e-03	2.157300e-02	20150331_STAG1gfpch8_G2G1\MitoSys2\Calibration\mEGFPC1_G2\mEGFP_2_R1_P4_K1_Ch2-Ch1.zen
460	1.992571e-02	2.098299e-03	2.043300e-02	20150331_STAG1gfpch8_G2G1\MitoSys2\Calibration\mEGFPC1_G2\mEGFP_2_R1_P4_K1_Ch2-Ch1.zen
500	1.952529e-02	2.369102e-03	1.941600e-02	20150331_STAG1gfpch8_G2G1\MitoSys2\Calibration\mEGFPC1_G2\mEGFP_2_R1_P4_K1_Ch2-Ch1.zen
540	1.857558e-02	3.879673e-03	1.850300e-02	20150331_STAG1gfpch8_G2G1\MitoSys2\Calibration\mEGFPC1_G2\mEGFP_2_R1_P4_K1_Ch2-Ch1.zen
580	1.709582e-02	3.120618e-03	1.767700e-02	20150331_STAG1gfpch8_G2G1\MitoSys2\Calibration\mEGFPC1_G2\mEGFP_2_R1_P4_K1_Ch2-Ch1.zen
620	1.729692e-02	2.727697e-03	1.692600e-02	20150331_STAG1gfpch8_G2G1\MitoSys2\Calibration\mEGFPC1_G2\mEGFP_2_R1_P4_K1_Ch2-Ch1.zen
660	1.612450e-02	3.491351e-03	1.624100e-02	20150331_STAG1gfpch8_G2G1\MitoSys2\Calibration\mEGFPC1_G2\mEGFP_2_R1_P4_K1_Ch2-Ch1.zen
700	1.545829e-02	2.572191e-03	1.561200e-02	20150331_STAG1gfpch8_G2G1\MitoSys2\Calibration\mEGFPC1_G2\mEGFP_2_R1_P4_K1_Ch2-Ch1.zen
780	1.410149e-02	2.116773e-03	1.449800e-02	20150331_STAG1gfpch8_G2G1\MitoSys2\Calibration\mEGFPC1_G2\mEGFP_2_R1_P4_K1_Ch2-Ch1.zen
860	1.305533e-02	2.592230e-03	1.354200e-02	20150331_STAG1gfpch8_G2G1\MitoSys2\Calibration\mEGFPC1_G2\mEGFP_2_R1_P4_K1_Ch2-Ch1.zen
940	1.238084e-02	2.601518e-03	1.271200e-02	20150331_STAG1gfpch8_G2G1\MitoSys2\Calibration\mEGFPC1_G2\mEGFP_2_R1_P4_K1_Ch2-Ch1.zen
1020	1.224983e-02	2.378296e-03	1.198500e-02	20150331_STAG1gfpch8_G2G1\MitoSys2\Calibration\mEGFPC1_G2\mEGFP_2_R1_P4_K1_Ch2-Ch1.zen
1100	1.083798e-02	2.378700e-03	1.134200e-02	20150331_STAG1gfpch8_G2G1\MitoSys2\Calibration\mEGFPC1_G2\mEGFP_2_R1_P4_K1_Ch2-Ch1.zen
1180	1.120252e-02	2.512240e-03	1.076900e-02	20150331_STAG1gfpch8_G2G1\MitoSys2\Calibration\mEGFPC1_G2\mEGFP_2_R1_P4_K1_Ch2-Ch1.zen
1260	1.073158e-02	2.482640e-03	1.025600e-02	20150331_STAG1gfpch8_G2G1\MitoSys2\Calibration\mEGFPC1_G2\mEGFP_2_R1_P4_K1_Ch2-Ch1.zen
1340	9.325570e-03	2.088893e-03	9.793200e-03	20150331_STAG1gfpch8_G2G1\MitoSys2\Calibration\mEGFPC1_G2\mEGFP_2_R1_P4_K1_Ch2-Ch1.zen
1420	9.308346e-03	2.308319e-03	9.373900e-03	20150331_STAG1gfpch8_G2G1\MitoSys2\Calibration\mEGFPC1_G2\mEGFP_2_R1_P4_K1_Ch2-Ch1.zen
1500	8.946120e-03	2.468120e-03	8.992200e-03	20150331_STAG1gfpch8_G2G1\MitoSys2\Calibration\mEGFPC1_G2\mEGFP_2_R1_P4_K1_Ch2-Ch1.zen
1660	8.355862e-03	2.250297e-03	8.322400e-03	20150331_STAG1gfpch8_G2G1\MitoSys2\Calibration\mEGFPC1_G2\mEGFP_2_R1_P4_K1_Ch2-Ch1.zen
1820	8.070912e-03	2.355088e-03	7.753600e-03	20150331_STAG1gfpch8_G2G1\MitoSys2\Calibration\mEGFPC1_G2\mEGFP_2_R1_P4_K1_Ch2-Ch1.zen
1980	7.162014e-03	2.170021e-03	7.264200e-03	20150331_STAG1gfpch8_G2G1\MitoSys2\Calibration\mEGFPC1_G2\mEGFP_2_R1_P4_K1_Ch2-Ch1.zen
2140	6.311721e-03	2.195653e-03	6.838400e-03	20150331_STAG1gfpch8_G2G1\MitoSys2\Calibration\mEGFPC1_G2\mEGFP_2_R1_P4_K1_Ch2-Ch1.zen
2300	6.355163e-03	1.660040e-03	6.464200e-03	20150331_STAG1gfpch8_G2G1\MitoSys2\Calibration\mEGFPC1_G2\mEGFP_2_R1_P4_K1_Ch2-Ch1.zen
2460	5.870438e-03	1.680425e-03	6.132600e-03	20150331_STAG1gfpch8_G2G1\MitoSys2\Calibration\mEGFPC1_G2\mEGFP_2_R1_P4_K1_Ch2-Ch1.zen
2620	5.624307e-03	1.887761e-03	5.836500e-03	20150331_STAG1gfpch8_G2G1\MitoSys2\Calibration\mEGFPC1_G2\mEGFP_2_R1_P4_K1_Ch2-Ch1.zen
2780	5.428626e-03	1.738132e-03	5.570300e-03	20150331_STAG1gfpch8_G2G1\MitoSys2\Calibration\mEGFPC1_G2\mEGFP_2_R1_P4_K1_Ch2-Ch1.zen
2940	5.099778e-03	1.786458e-03	5.329600e-03	20150331_STAG1gfpch8_G2G1\MitoSys2\Calibration\mEGFPC1_G2\mEGFP_2_R1_P4_K1_Ch2-Ch1.zen
3100	5.201470e-03	1.668111e-03	5.110800e-03	20150331_STAG1gfpch8_G2G1\MitoSys2\Calibration\mEGFPC1_G2\mEGFP_2_R1_P4_K1_Ch2-Ch1.zen
3420	5.475375e-03	1.765707e-03	4.727400e-03	20150331_STAG1gfpch8_G2G1\MitoSys2\Calibration\mEGFPC1_G2\mEGFP_2_R1_P4_K1_Ch2-Ch1.zen
3740	4.941024e-03	2.157748e-03	4.402000e-03	20150331_STAG1gfpch8_G2G1\MitoSys2\Calibration\mEGFPC1_G2\mEGFP_2_R1_P4_K1_Ch2-Ch1.zen
4060	4.792186e-03	1.732955e-03	4.121900e-03	20150331_STAG1gfpch8_G2G1\MitoSys2\Calibration\mEGFPC1_G2\mEGFP_2_R1_P4_K1_Ch2-Ch1.zen
4380	4.493834e-03	1.995566e-03	3.877900e-03	20150331_STAG1gfpch8_G2G1\MitoSys2\Calibration\mEGFPC1_G2\mEGFP_2_R1_P4_K1_Ch2-Ch1.zen
4700	3.650737e-03	2.201627e-03	3.663200e-03	20150331_STAG1gfpch8_G2G1\MitoSys2\Calibration\mEGFPC1_G2\mEGFP_2_R1_P4_K1_Ch2-Ch1.zen
5020	3.693979e-03	2.020077e-03	3.472500e-03	20150331_STAG1gfpch8_G2G1\MitoSys2\Calibration\mEGFPC1_G2\mEGFP_2_R1_P4_K1_Ch2-Ch1.zen
5340	3.470993e-03	2.007292e-03	3.301800e-03	20150331_STAG1gfpch8_G2G1\MitoSys2\Calibration\mEGFPC1_G2\mEGFP_2_R1_P4_K1_Ch2-Ch1.zen
5660	3.391028e-03	1.886478e-03	3.148100e-03	20150331_STAG1gfpch8_G2G1\MitoSys2\Calibration\mEGFPC1_G2\mEGFP_2_R1_P4_K1_Ch2-Ch1.zen
5980	3.008634e-03	2.118600e-03	3.008700e-03	20150331_STAG1gfpch8_G2G1\MitoSys2\Calibration\mEGFPC1_G2\mEGFP_2_R1_P4_K1_Ch2-Ch1.zen
6300	3.030456e-03	1.785340e-03	2.881700e-03	20150331_STAG1gfpch8_G2G1\MitoSys2\Calibration\mEGFPC1_G2\mEGFP_2_R1_P4_K1_Ch2-Ch1.zen
6940	2.621437e-03	1.518174e-03	2.658500e-03	20150331_STAG1gfpch8_G2G1\MitoSys2\Calibration\mEGFPC1_G2\mEGFP_2_R1_P4_K1_Ch2-Ch1.zen
7580	2.524654e-03	1.757138e-03	2.468300e-03	20150331_STAG1gfpch8_G2G1\MitoSys2\Calibration\mEGFPC1_G2\mEGFP_2_R1_P4_K1_Ch2-Ch1.zen
8220	2.047154e-03	1.790582e-03	2.304100e-03	20150331_STAG1gfpch8_G2G1\MitoSys2\Calibration\mEGFPC1_G2\mEGFP_2_R1_P4_K1_Ch2-Ch1.zen
8860	2.188737e-03	1.863328e-03	2.160600e-03	20150331_STAG1gfpch8_G2G1\MitoSys2\Calibration\mEGFPC1_G2\mEGFP_2_R1_P4_K1_Ch2-Ch1.zen
9500	2.318385e-03	1.187102e-03	2.034000e-03	20150331_STAG1gfpch8_G2G1\MitoSys2\Calibration\mEGFPC1_G2\mEGFP_2_R1_P4_K1_Ch2-Ch1.zen
10140	1.904413e-03	1.425422e-03	1.921400e-03	20150331_STAG1gfpch8_G2G1\MitoSys2\Calibration\mEGFPC1_G2\mEGFP_2_R1_P4_K1_Ch2-Ch1.zen
10780	1.942451e-03	1.194107e-03	1.820500e-03	20150331_STAG1gfpch8_G2G1\MitoSys2\Calibration\mEGFPC1_G2\mEGFP_2_R1_P4_K1_Ch2-Ch1.zen
11420	1.227254e-03	1.460948e-03	1.729500e-03	20150331_STAG1gfpch8_G2G1\MitoSys2\Calibration\mEGFPC1_G2\mEGFP_2_R1_P4_K1_Ch2-Ch1.zen
12060	9.875841e-04	1.834856e-03	1.647100e-03	20150331_STAG1gfpch8_G2G1\MitoSys2\Calibration\mEGFPC1_G2\mEGFP_2_R1_P4_K1_Ch2-Ch1.zen
12700	1.001616e-03	1.672718e-03	1.571900e-03	20150331_STAG1gfpch8_G2G1\MitoSys2\Calibration\mEGFPC1_G2\mEGFP_2_R1_P4_K1_Ch2-Ch1.zen
13980	1.475026e-03	1.563982e-03	1.439900e-03	20150331_STAG1gfpch8_G2G1\MitoSys2\Calibration\mEGFPC1_G2\mEGFP_2_R1_P4_K1_Ch2-Ch1.zen
15260	1.060853e-03	1.720357e-03	1.327700e-03	20150331_STAG1gfpch8_G2G1\MitoSys2\Calibration\mEGFPC1_G2\mEGFP_2_R1_P4_K1_Ch2-Ch1.zen
16540	1.085147e-03	1.718789e-03	1.231000e-03	20150331_STAG1gfpch8_G2G1\MitoSys2\Calibration\mEGFPC1_G2\mEGFP_2_R1_P4_K1_Ch2-Ch1.zen
17820	8.054658e-04	1.358909e-03	1.146800e-03	20150331_STAG1gfpch8_G2G1\MitoSys2\Calibration\mEGFPC1_G2\mEGFP_2_R1_P4_K1_Ch2-Ch1.zen
19100	4.082234e-04	1.179388e-03	1.072800e-03	20150331_STAG1gfpch8_G2G1\MitoSys2\Calibration\mEGFPC1_G2\mEGFP_2_R1_P4_K1_Ch2-Ch1.zen
20380	7.600779e-04	1.715293e-03	1.007300e-03	20150331_STAG1gfpch8_G2G1\MitoSys2\Calibration\mEGFPC1_G2\mEGFP_2_R1_P4_K1_Ch2-Ch1.zen
21660	7.997166e-04	2.062922e-03	9.488500e-04	20150331_STAG1gfpch8_G2G1\MitoSys2\Calibration\mEGFPC1_G2\mEGFP_2_R1_P4_K1_Ch2-Ch1.zen
22940	1.288582e-03	1.763208e-03	8.963900e-04	20150331_STAG1gfpch8_G2G1\MitoSys2\Calibration\mEGFPC1_G2\mEGFP_2_R1_P4_K1_Ch2-Ch1.zen
24220	9.470663e-04	1.467467e-03	8.490400e-04	20150331_STAG1gfpch8_G2G1\MitoSys2\Calibration\mEGFPC1_G2\mEGFP_2_R1_P4_K1_Ch2-Ch1.zen
25500	6.857173e-04	1.195994e-03	8.060900e-04	20150331_STAG1gfpch8_G2G1\MitoSys2\Calibration\mEGFPC1_G2\mEGFP_2_R1_P4_K1_Ch2-Ch1.zen
28060	1.123642e-03	1.337594e-03	7.311800e-04	20150331_STAG1gfpch8_G2G1\MitoSys2\Calibration\mEGFPC1_G2\mEGFP_2_R1_P4_K1_Ch2-Ch1.zen
30620	6.094352e-04	1.430274e-03	6.680400e-04	20150331_STAG1gfpch8_G2G1\MitoSys2\Calibration\mEGFPC1_G2\mEGFP_2_R1_P4_K1_Ch2-Ch1.zen
33180	3.064438e-04	1.361682e-03	6.141400e-04	20150331_STAG1gfpch8_G2G1\MitoSys2\Calibration\mEGFPC1_G2\mEGFP_2_R1_P4_K1_Ch2-Ch1.zen
35740	8.753329e-04	1.537342e-03	5.676100e-04	20150331_STAG1gfpch8_G2G1\MitoSys2\Calibration\mEGFPC1_G2\mEGFP_2_R1_P4_K1_Ch2-Ch1.zen
38300	6.942946e-04	1.428788e-03	5.270500e-04	20150331_STAG1gfpch8_G2G1\MitoSys2\Calibration\mEGFPC1_G2\mEGFP_2_R1_P4_K1_Ch2-Ch1.zen
40860	3.695113e-04	1.325095e-03	4.914000e-04	20150331_STAG1gfpch8_G2G1\MitoSys2\Calibration\mEGFPC1_G2\mEGFP_2_R1_P4_K1_Ch2-Ch1.zen
43420	5.013571e-04	1.454903e-03	4.598300e-04	20150331_STAG1gfpch8_G2G1\MitoSys2\Calibration\mEGFPC1_G2\mEGFP_2_R1_P4_K1_Ch2-Ch1.zen
45980	3.449398e-04	1.229582e-03	4.316900e-04	20150331_STAG1gfpch8_G2G1\MitoSys2\Calibration\mEGFPC1_G2\mEGFP_2_R1_P4_K1_Ch2-Ch1.zen
48540	4.347006e-04	1.242451e-03	4.064700e-04	20150331_STAG1gfpch8_G2G1\MitoSys2\Calibration\mEGFPC1_G2\mEGFP_2_R1_P4_K1_Ch2-Ch1.zen
51100	5.663496e-04	1.182281e-03	3.837400e-04	20150331_STAG1gfpch8_G2G1\MitoSys2\Calibration\mEGFPC1_G2\mEGFP_2_R1_P4_K1_Ch2-Ch1.zen
56220	6.188027e-04	1.228497e-03	3.444300e-04	20150331_STAG1gfpch8_G2G1\MitoSys2\Calibration\mEGFPC1_G2\mEGFP_2_R1_P4_K1_Ch2-Ch1.zen
61340	5.022693e-04	1.164250e-03	3.116800e-04	20150331_STAG1gfpch8_G2G1\MitoSys2\Calibration\mEGFPC1_G2\mEGFP_2_R1_P4_K1_Ch2-Ch1.zen
66460	8.659623e-04	1.261810e-03	2.840000e-04	20150331_STAG1gfpch8_G2G1\MitoSys2\Calibration\mEGFPC1_G2\mEGFP_2_R1_P4_K1_Ch2-Ch1.zen
71580	5.044826e-04	1.159240e-03	2.603200e-04	20150331_STAG1gfpch8_G2G1\MitoSys2\Calibration\mEGFPC1_G2\mEGFP_2_R1_P4_K1_Ch2-Ch1.zen
76700	4.408941e-04	1.617791e-03	2.398700e-04	20150331_STAG1gfpch8_G2G1\MitoSys2\Calibration\mEGFPC1_G2\mEGFP_2_R1_P4_K1_Ch2-Ch1.zen
81820	1.727729e-04	1.599420e-03	2.220400e-04	20150331_STAG1gfpch8_G2G1\MitoSys2\Calibration\mEGFPC1_G2\mEGFP_2_R1_P4_K1_Ch2-Ch1.zen
86940	1.739791e-04	1.291402e-03	2.063800e-04	20150331_STAG1gfpch8_G2G1\MitoSys2\Calibration\mEGFPC1_G2\mEGFP_2_R1_P4_K1_Ch2-Ch1.zen
92060	4.021950e-05	1.011440e-03	1.925200e-04	20150331_STAG1gfpch8_G2G1\MitoSys2\Calibration\mEGFPC1_G2\mEGFP_2_R1_P4_K1_Ch2-Ch1.zen
97180	9.723464e-05	7.820159e-04	1.801700e-04	20150331_STAG1gfpch8_G2G1\MitoSys2\Calibration\mEGFPC1_G2\mEGFP_2_R1_P4_K1_Ch2-Ch1.zen
102300	-2.271342e-04	7.654217e-04	1.691200e-04	20150331_STAG1gfpch8_G2G1\MitoSys2\Calibration\mEGFPC1_G2\mEGFP_2_R1_P4_K1_Ch2-Ch1.zen
112540	7.872177e-05	8.957088e-04	1.501900e-04	20150331_STAG1gfpch8_G2G1\MitoSys2\Calibration\mEGFPC1_G2\mEGFP_2_R1_P4_K1_Ch2-Ch1.zen
122780	2.584541e-04	1.128675e-03	1.345900e-04	20150331_STAG1gfpch8_G2G1\MitoSys2\Calibration\mEGFPC1_G2\mEGFP_2_R1_P4_K1_Ch2-Ch1.zen
133020	4.499491e-04	1.090925e-03	1.215500e-04	20150331_STAG1gfpch8_G2G1\MitoSys2\Calibration\mEGFPC1_G2\mEGFP_2_R1_P4_K1_Ch2-Ch1.zen
143260	4.868347e-04	1.024094e-03	1.105000e-04	20150331_STAG1gfpch8_G2G1\MitoSys2\Calibration\mEGFPC1_G2\mEGFP_2_R1_P4_K1_Ch2-Ch1.zen
153500	5.031922e-04	5.933225e-04	1.010400e-04	20150331_STAG1gfpch8_G2G1\MitoSys2\Calibration\mEGFPC1_G2\mEGFP_2_R1_P4_K1_Ch2-Ch1.zen
163740	6.070001e-04	1.034089e-03	9.286300e-05	20150331_STAG1gfpch8_G2G1\MitoSys2\Calibration\mEGFPC1_G2\mEGFP_2_R1_P4_K1_Ch2-Ch1.zen
173980	5.066987e-04	8.964319e-04	8.573600e-05	20150331_STAG1gfpch8_G2G1\MitoSys2\Calibration\mEGFPC1_G2\mEGFP_2_R1_P4_K1_Ch2-Ch1.zen
184220	3.801703e-04	1.094190e-03	7.947700e-05	20150331_STAG1gfpch8_G2G1\MitoSys2\Calibration\mEGFPC1_G2\mEGFP_2_R1_P4_K1_Ch2-Ch1.zen
194460	5.836396e-05	1.359306e-03	7.394500e-05	20150331_STAG1gfpch8_G2G1\MitoSys2\Calibration\mEGFPC1_G2\mEGFP_2_R1_P4_K1_Ch2-Ch1.zen
204700	-4.155236e-06	1.105259e-03	6.902500e-05	20150331_STAG1gfpch8_G2G1\MitoSys2\Calibration\mEGFPC1_G2\mEGFP_2_R1_P4_K1_Ch2-Ch1.zen
225180	-9.612795e-05	9.355635e-04	6.067400e-05	20150331_STAG1gfpch8_G2G1\MitoSys2\Calibration\mEGFPC1_G2\mEGFP_2_R1_P4_K1_Ch2-Ch1.zen
245660	-3.542134e-06	7.151002e-04	5.387500e-05	20150331_STAG1gfpch8_G2G1\MitoSys2\Calibration\mEGFPC1_G2\mEGFP_2_R1_P4_K1_Ch2-Ch1.zen
266140	-1.601311e-04	1.126727e-03	4.825000e-05	20150331_STAG1gfpch8_G2G1\MitoSys2\Calibration\mEGFPC1_G2\mEGFP_2_R1_P4_K1_Ch2-Ch1.zen
286620	2.771848e-04	9.987051e-04	4.353300e-05	20150331_STAG1gfpch8_G2G1\MitoSys2\Calibration\mEGFPC1_G2\mEGFP_2_R1_P4_K1_Ch2-Ch1.zen
307100	1.408553e-04	1.072044e-03	3.953200e-05	20150331_STAG1gfpch8_G2G1\MitoSys2\Calibration\mEGFPC1_G2\mEGFP_2_R1_P4_K1_Ch2-Ch1.zen
327580	-1.338707e-04	9.625863e-04	3.610300e-05	20150331_STAG1gfpch8_G2G1\MitoSys2\Calibration\mEGFPC1_G2\mEGFP_2_R1_P4_K1_Ch2-Ch1.zen
348060	-1.537245e-04	8.092222e-04	3.313800e-05	20150331_STAG1gfpch8_G2G1\MitoSys2\Calibration\mEGFPC1_G2\mEGFP_2_R1_P4_K1_Ch2-Ch1.zen
368540	-2.095248e-05	5.959103e-04	3.055300e-05	20150331_STAG1gfpch8_G2G1\MitoSys2\Calibration\mEGFPC1_G2\mEGFP_2_R1_P4_K1_Ch2-Ch1.zen
389020	1.018402e-05	9.844666e-04	2.828400e-05	20150331_STAG1gfpch8_G2G1\MitoSys2\Calibration\mEGFPC1_G2\mEGFP_2_R1_P4_K1_Ch2-Ch1.zen
409500	1.274894e-04	6.779064e-04	2.627900e-05	20150331_STAG1gfpch8_G2G1\MitoSys2\Calibration\mEGFPC1_G2\mEGFP_2_R1_P4_K1_Ch2-Ch1.zen
450460	-1.281232e-04	6.802713e-04	2.290600e-05	20150331_STAG1gfpch8_G2G1\MitoSys2\Calibration\mEGFPC1_G2\mEGFP_2_R1_P4_K1_Ch2-Ch1.zen
491420	2.062811e-04	6.002173e-04	2.018900e-05	20150331_STAG1gfpch8_G2G1\MitoSys2\Calibration\mEGFPC1_G2\mEGFP_2_R1_P4_K1_Ch2-Ch1.zen
532380	1.832209e-04	5.885970e-04	1.796300e-05	20150331_STAG1gfpch8_G2G1\MitoSys2\Calibration\mEGFPC1_G2\mEGFP_2_R1_P4_K1_Ch2-Ch1.zen
573340	3.308151e-05	7.914527e-04	1.611300e-05	20150331_STAG1gfpch8_G2G1\MitoSys2\Calibration\mEGFPC1_G2\mEGFP_2_R1_P4_K1_Ch2-Ch1.zen
614300	-1.454332e-04	7.776962e-04	1.455500e-05	20150331_STAG1gfpch8_G2G1\MitoSys2\Calibration\mEGFPC1_G2\mEGFP_2_R1_P4_K1_Ch2-Ch1.zen
655260	-1.475122e-04	5.423896e-04	1.323000e-05	20150331_STAG1gfpch8_G2G1\MitoSys2\Calibration\mEGFPC1_G2\mEGFP_2_R1_P4_K1_Ch2-Ch1.zen
696220	-1.310299e-04	8.804452e-04	1.209200e-05	20150331_STAG1gfpch8_G2G1\MitoSys2\Calibration\mEGFPC1_G2\mEGFP_2_R1_P4_K1_Ch2-Ch1.zen
737180	-3.484303e-04	8.003745e-04	1.110500e-05	20150331_STAG1gfpch8_G2G1\MitoSys2\Calibration\mEGFPC1_G2\mEGFP_2_R1_P4_K1_Ch2-Ch1.zen
778140	-1.705279e-04	1.092023e-03	1.024400e-05	20150331_STAG1gfpch8_G2G1\MitoSys2\Calibration\mEGFPC1_G2\mEGFP_2_R1_P4_K1_Ch2-Ch1.zen
819100	-1.846097e-04	7.998865e-04	9.486700e-06	20150331_STAG1gfpch8_G2G1\MitoSys2\Calibration\mEGFPC1_G2\mEGFP_2_R1_P4_K1_Ch2-Ch1.zen
901020	1.025378e-04	6.559314e-04	8.221200e-06	20150331_STAG1gfpch8_G2G1\MitoSys2\Calibration\mEGFPC1_G2\mEGFP_2_R1_P4_K1_Ch2-Ch1.zen
982940	6.925620e-05	4.342704e-04	7.210200e-06	20150331_STAG1gfpch8_G2G1\MitoSys2\Calibration\mEGFPC1_G2\mEGFP_2_R1_P4_K1_Ch2-Ch1.zen
1064860	7.491825e-05	5.351028e-04	6.387700e-06	20150331_STAG1gfpch8_G2G1\MitoSys2\Calibration\mEGFPC1_G2\mEGFP_2_R1_P4_K1_Ch2-Ch1.zen
1146780	1.900186e-05	4.666867e-04	5.708100e-06	20150331_STAG1gfpch8_G2G1\MitoSys2\Calibration\mEGFPC1_G2\mEGFP_2_R1_P4_K1_Ch2-Ch1.zen
1228700	-9.276995e-05	5.335562e-04	5.139300e-06	20150331_STAG1gfpch8_G2G1\MitoSys2\Calibration\mEGFPC1_G2\mEGFP_2_R1_P4_K1_Ch2-Ch1.zen
1310620	-1.926318e-04	7.274837e-04	4.657600e-06	20150331_STAG1gfpch8_G2G1\MitoSys2\Calibration\mEGFPC1_G2\mEGFP_2_R1_P4_K1_Ch2-Ch1.zen
1392540	-3.453269e-04	8.338844e-04	4.245500e-06	20150331_STAG1gfpch8_G2G1\MitoSys2\Calibration\mEGFPC1_G2\mEGFP_2_R1_P4_K1_Ch2-Ch1.zen
1474460	-3.163007e-04	7.205794e-04	3.889900e-06	20150331_STAG1gfpch8_G2G1\MitoSys2\Calibration\mEGFPC1_G2\mEGFP_2_R1_P4_K1_Ch2-Ch1.zen
1556380	-2.974126e-04	7.214054e-04	3.580500e-06	20150331_STAG1gfpch8_G2G1\MitoSys2\Calibration\mEGFPC1_G2\mEGFP_2_R1_P4_K1_Ch2-Ch1.zen
10	3.122671e-02	1.952568e-03	3.041300e-02	20150331_STAG1gfpch8_G2G1\MitoSys2\Calibration\mEGFPC1_G2\mEGFP_highExp_0_R1_P3_K1_Ch2-Ch1.zen
20	2.890885e-02	3.230724e-03	2.917000e-02	20150331_STAG1gfpch8_G2G1\MitoSys2\Calibration\mEGFPC1_G2\mEGFP_highExp_0_R1_P3_K1_Ch2-Ch1.zen
30	2.742773e-02	2.757863e-03	2.799900e-02	20150331_STAG1gfpch8_G2G1\MitoSys2\Calibration\mEGFPC1_G2\mEGFP_highExp_0_R1_P3_K1_Ch2-Ch1.zen
40	2.628587e-02	2.529933e-03	2.690400e-02	20150331_STAG1gfpch8_G2G1\MitoSys2\Calibration\mEGFPC1_G2\mEGFP_highExp_0_R1_P3_K1_Ch2-Ch1.zen
50	2.578709e-02	2.548541e-03	2.588400e-02	20150331_STAG1gfpch8_G2G1\MitoSys2\Calibration\mEGFPC1_G2\mEGFP_highExp_0_R1_P3_K1_Ch2-Ch1.zen
60	2.527849e-02	2.466881e-03	2.493500e-02	20150331_STAG1gfpch8_G2G1\MitoSys2\Calibration\mEGFPC1_G2\mEGFP_highExp_0_R1_P3_K1_Ch2-Ch1.zen
70	2.421657e-02	2.632013e-03	2.405100e-02	20150331_STAG1gfpch8_G2G1\MitoSys2\Calibration\mEGFPC1_G2\mEGFP_highExp_0_R1_P3_K1_Ch2-Ch1.zen
80	2.336432e-02	2.414869e-03	2.322800e-02	20150331_STAG1gfpch8_G2G1\MitoSys2\Calibration\mEGFPC1_G2\mEGFP_highExp_0_R1_P3_K1_Ch2-Ch1.zen
90	2.252849e-02	2.291038e-03	2.246000e-02	20150331_STAG1gfpch8_G2G1\MitoSys2\Calibration\mEGFPC1_G2\mEGFP_highExp_0_R1_P3_K1_Ch2-Ch1.zen
100	2.164500e-02	2.429630e-03	2.174200e-02	20150331_STAG1gfpch8_G2G1\MitoSys2\Calibration\mEGFPC1_G2\mEGFP_highExp_0_R1_P3_K1_Ch2-Ch1.zen
120	2.042201e-02	2.348809e-03	2.044100e-02	20150331_STAG1gfpch8_G2G1\MitoSys2\Calibration\mEGFPC1_G2\mEGFP_highExp_0_R1_P3_K1_Ch2-Ch1.zen
140	1.914905e-02	1.657985e-03	1.929600e-02	20150331_STAG1gfpch8_G2G1\MitoSys2\Calibration\mEGFPC1_G2\mEGFP_highExp_0_R1_P3_K1_Ch2-Ch1.zen
160	1.827693e-02	2.458665e-03	1.828000e-02	20150331_STAG1gfpch8_G2G1\MitoSys2\Calibration\mEGFPC1_G2\mEGFP_highExp_0_R1_P3_K1_Ch2-Ch1.zen
180	1.757170e-02	1.931695e-03	1.737300e-02	20150331_STAG1gfpch8_G2G1\MitoSys2\Calibration\mEGFPC1_G2\mEGFP_highExp_0_R1_P3_K1_Ch2-Ch1.zen
200	1.705693e-02	1.512144e-03	1.655800e-02	20150331_STAG1gfpch8_G2G1\MitoSys2\Calibration\mEGFPC1_G2\mEGFP_highExp_0_R1_P3_K1_Ch2-Ch1.zen
220	1.586619e-02	1.936149e-03	1.582100e-02	20150331_STAG1gfpch8_G2G1\MitoSys2\Calibration\mEGFPC1_G2\mEGFP_highExp_0_R1_P3_K1_Ch2-Ch1.zen
240	1.551150e-02	1.707886e-03	1.515100e-02	20150331_STAG1gfpch8_G2G1\MitoSys2\Calibration\mEGFPC1_G2\mEGFP_highExp_0_R1_P3_K1_Ch2-Ch1.zen
260	1.441236e-02	1.932333e-03	1.453900e-02	20150331_STAG1gfpch8_G2G1\MitoSys2\Calibration\mEGFPC1_G2\mEGFP_highExp_0_R1_P3_K1_Ch2-Ch1.zen
280	1.396029e-02	1.825698e-03	1.397700e-02	20150331_STAG1gfpch8_G2G1\MitoSys2\Calibration\mEGFPC1_G2\mEGFP_highExp_0_R1_P3_K1_Ch2-Ch1.zen
300	1.353682e-02	1.393157e-03	1.345800e-02	20150331_STAG1gfpch8_G2G1\MitoSys2\Calibration\mEGFPC1_G2\mEGFP_highExp_0_R1_P3_K1_Ch2-Ch1.zen
340	1.219302e-02	1.538753e-03	1.253200e-02	20150331_STAG1gfpch8_G2G1\MitoSys2\Calibration\mEGFPC1_G2\mEGFP_highExp_0_R1_P3_K1_Ch2-Ch1.zen
380	1.208698e-02	1.373304e-03	1.172700e-02	20150331_STAG1gfpch8_G2G1\MitoSys2\Calibration\mEGFPC1_G2\mEGFP_highExp_0_R1_P3_K1_Ch2-Ch1.zen
420	1.086896e-02	9.092018e-04	1.101900e-02	20150331_STAG1gfpch8_G2G1\MitoSys2\Calibration\mEGFPC1_G2\mEGFP_highExp_0_R1_P3_K1_Ch2-Ch1.zen
460	1.022860e-02	1.447777e-03	1.039100e-02	20150331_STAG1gfpch8_G2G1\MitoSys2\Calibration\mEGFPC1_G2\mEGFP_highExp_0_R1_P3_K1_Ch2-Ch1.zen
500	9.671605e-03	1.186964e-03	9.829000e-03	20150331_STAG1gfpch8_G2G1\MitoSys2\Calibration\mEGFPC1_G2\mEGFP_highExp_0_R1_P3_K1_Ch2-Ch1.zen
540	9.088307e-03	1.492131e-03	9.323000e-03	20150331_STAG1gfpch8_G2G1\MitoSys2\Calibration\mEGFPC1_G2\mEGFP_highExp_0_R1_P3_K1_Ch2-Ch1.zen
580	8.674938e-03	1.579841e-03	8.864700e-03	20150331_STAG1gfpch8_G2G1\MitoSys2\Calibration\mEGFPC1_G2\mEGFP_highExp_0_R1_P3_K1_Ch2-Ch1.zen
620	8.227767e-03	1.516717e-03	8.447700e-03	20150331_STAG1gfpch8_G2G1\MitoSys2\Calibration\mEGFPC1_G2\mEGFP_highExp_0_R1_P3_K1_Ch2-Ch1.zen
660	8.103602e-03	1.958423e-03	8.066500e-03	20150331_STAG1gfpch8_G2G1\MitoSys2\Calibration\mEGFPC1_G2\mEGFP_highExp_0_R1_P3_K1_Ch2-Ch1.zen
700	7.844872e-03	1.465589e-03	7.716700e-03	20150331_STAG1gfpch8_G2G1\MitoSys2\Calibration\mEGFPC1_G2\mEGFP_highExp_0_R1_P3_K1_Ch2-Ch1.zen
780	7.371322e-03	1.181044e-03	7.097200e-03	20150331_STAG1gfpch8_G2G1\MitoSys2\Calibration\mEGFPC1_G2\mEGFP_highExp_0_R1_P3_K1_Ch2-Ch1.zen
860	6.765741e-03	1.048687e-03	6.565800e-03	20150331_STAG1gfpch8_G2G1\MitoSys2\Calibration\mEGFPC1_G2\mEGFP_highExp_0_R1_P3_K1_Ch2-Ch1.zen
940	5.703556e-03	1.302308e-03	6.105400e-03	20150331_STAG1gfpch8_G2G1\MitoSys2\Calibration\mEGFPC1_G2\mEGFP_highExp_0_R1_P3_K1_Ch2-Ch1.zen
1020	5.223205e-03	1.074352e-03	5.703000e-03	20150331_STAG1gfpch8_G2G1\MitoSys2\Calibration\mEGFPC1_G2\mEGFP_highExp_0_R1_P3_K1_Ch2-Ch1.zen
1100	5.427329e-03	1.246904e-03	5.348400e-03	20150331_STAG1gfpch8_G2G1\MitoSys2\Calibration\mEGFPC1_G2\mEGFP_highExp_0_R1_P3_K1_Ch2-Ch1.zen
1180	5.027760e-03	8.383725e-04	5.034000e-03	20150331_STAG1gfpch8_G2G1\MitoSys2\Calibration\mEGFPC1_G2\mEGFP_highExp_0_R1_P3_K1_Ch2-Ch1.zen
1260	4.943684e-03	1.155737e-03	4.753300e-03	20150331_STAG1gfpch8_G2G1\MitoSys2\Calibration\mEGFPC1_G2\mEGFP_highExp_0_R1_P3_K1_Ch2-Ch1.zen
1340	4.335718e-03	1.242368e-03	4.501400e-03	20150331_STAG1gfpch8_G2G1\MitoSys2\Calibration\mEGFPC1_G2\mEGFP_highExp_0_R1_P3_K1_Ch2-Ch1.zen
1420	4.362902e-03	1.233603e-03	4.274300e-03	20150331_STAG1gfpch8_G2G1\MitoSys2\Calibration\mEGFPC1_G2\mEGFP_highExp_0_R1_P3_K1_Ch2-Ch1.zen
1500	4.121768e-03	8.542666e-04	4.068400e-03	20150331_STAG1gfpch8_G2G1\MitoSys2\Calibration\mEGFPC1_G2\mEGFP_highExp_0_R1_P3_K1_Ch2-Ch1.zen
1660	3.874150e-03	9.284008e-04	3.710000e-03	20150331_STAG1gfpch8_G2G1\MitoSys2\Calibration\mEGFPC1_G2\mEGFP_highExp_0_R1_P3_K1_Ch2-Ch1.zen
1820	3.982684e-03	1.221813e-03	3.408800e-03	20150331_STAG1gfpch8_G2G1\MitoSys2\Calibration\mEGFPC1_G2\mEGFP_highExp_0_R1_P3_K1_Ch2-Ch1.zen
1980	3.257927e-03	1.051596e-03	3.152600e-03	20150331_STAG1gfpch8_G2G1\MitoSys2\Calibration\mEGFPC1_G2\mEGFP_highExp_0_R1_P3_K1_Ch2-Ch1.zen
2140	2.932844e-03	9.872868e-04	2.932200e-03	20150331_STAG1gfpch8_G2G1\MitoSys2\Calibration\mEGFPC1_G2\mEGFP_highExp_0_R1_P3_K1_Ch2-Ch1.zen
2300	3.108723e-03	1.228738e-03	2.740700e-03	20150331_STAG1gfpch8_G2G1\MitoSys2\Calibration\mEGFPC1_G2\mEGFP_highExp_0_R1_P3_K1_Ch2-Ch1.zen
2460	2.623170e-03	9.769129e-04	2.573000e-03	20150331_STAG1gfpch8_G2G1\MitoSys2\Calibration\mEGFPC1_G2\mEGFP_highExp_0_R1_P3_K1_Ch2-Ch1.zen
2620	2.608312e-03	1.001330e-03	2.425000e-03	20150331_STAG1gfpch8_G2G1\MitoSys2\Calibration\mEGFPC1_G2\mEGFP_highExp_0_R1_P3_K1_Ch2-Ch1.zen
2780	2.232820e-03	1.014876e-03	2.293500e-03	20150331_STAG1gfpch8_G2G1\MitoSys2\Calibration\mEGFPC1_G2\mEGFP_highExp_0_R1_P3_K1_Ch2-Ch1.zen
2940	2.167163e-03	1.038857e-03	2.175900e-03	20150331_STAG1gfpch8_G2G1\MitoSys2\Calibration\mEGFPC1_G2\mEGFP_highExp_0_R1_P3_K1_Ch2-Ch1.zen
3100	2.026800e-03	1.183734e-03	2.070300e-03	20150331_STAG1gfpch8_G2G1\MitoSys2\Calibration\mEGFPC1_G2\mEGFP_highExp_0_R1_P3_K1_Ch2-Ch1.zen
3420	1.818744e-03	9.484671e-04	1.888400e-03	20150331_STAG1gfpch8_G2G1\MitoSys2\Calibration\mEGFPC1_G2\mEGFP_highExp_0_R1_P3_K1_Ch2-Ch1.zen
3740	1.450528e-03	1.254228e-03	1.737400e-03	20150331_STAG1gfpch8_G2G1\MitoSys2\Calibration\mEGFPC1_G2\mEGFP_highExp_0_R1_P3_K1_Ch2-Ch1.zen
4060	1.355101e-03	1.019704e-03	1.610400e-03	20150331_STAG1gfpch8_G2G1\MitoSys2\Calibration\mEGFPC1_G2\mEGFP_highExp_0_R1_P3_K1_Ch2-Ch1.zen
4380	1.122912e-03	8.723422e-04	1.502000e-03	20150331_STAG1gfpch8_G2G1\MitoSys2\Calibration\mEGFPC1_G2\mEGFP_highExp_0_R1_P3_K1_Ch2-Ch1.zen
4700	1.056602e-03	1.096683e-03	1.408600e-03	20150331_STAG1gfpch8_G2G1\MitoSys2\Calibration\mEGFPC1_G2\mEGFP_highExp_0_R1_P3_K1_Ch2-Ch1.zen
5020	1.339128e-03	1.029602e-03	1.327300e-03	20150331_STAG1gfpch8_G2G1\MitoSys2\Calibration\mEGFPC1_G2\mEGFP_highExp_0_R1_P3_K1_Ch2-Ch1.zen
5340	1.332702e-03	1.070795e-03	1.256000e-03	20150331_STAG1gfpch8_G2G1\MitoSys2\Calibration\mEGFPC1_G2\mEGFP_highExp_0_R1_P3_K1_Ch2-Ch1.zen
5660	1.097740e-03	7.796221e-04	1.192900e-03	20150331_STAG1gfpch8_G2G1\MitoSys2\Calibration\mEGFPC1_G2\mEGFP_highExp_0_R1_P3_K1_Ch2-Ch1.zen
5980	1.272534e-03	7.466329e-04	1.136700e-03	20150331_STAG1gfpch8_G2G1\MitoSys2\Calibration\mEGFPC1_G2\mEGFP_highExp_0_R1_P3_K1_Ch2-Ch1.zen
6300	1.149377e-03	7.555880e-04	1.086300e-03	20150331_STAG1gfpch8_G2G1\MitoSys2\Calibration\mEGFPC1_G2\mEGFP_highExp_0_R1_P3_K1_Ch2-Ch1.zen
6940	9.776595e-04	7.999267e-04	9.998500e-04	20150331_STAG1gfpch8_G2G1\MitoSys2\Calibration\mEGFPC1_G2\mEGFP_highExp_0_R1_P3_K1_Ch2-Ch1.zen
7580	9.713480e-04	6.151844e-04	9.283000e-04	20150331_STAG1gfpch8_G2G1\MitoSys2\Calibration\mEGFPC1_G2\mEGFP_highExp_0_R1_P3_K1_Ch2-Ch1.zen
8220	1.026597e-03	8.233713e-04	8.681000e-04	20150331_STAG1gfpch8_G2G1\MitoSys2\Calibration\mEGFPC1_G2\mEGFP_highExp_0_R1_P3_K1_Ch2-Ch1.zen
8860	1.027390e-03	9.641265e-04	8.167200e-04	20150331_STAG1gfpch8_G2G1\MitoSys2\Calibration\mEGFPC1_G2\mEGFP_highExp_0_R1_P3_K1_Ch2-Ch1.zen
9500	8.858930e-04	9.532638e-04	7.723300e-04	20150331_STAG1gfpch8_G2G1\MitoSys2\Calibration\mEGFPC1_G2\mEGFP_highExp_0_R1_P3_K1_Ch2-Ch1.zen
10140	8.853298e-04	7.369723e-04	7.335600e-04	20150331_STAG1gfpch8_G2G1\MitoSys2\Calibration\mEGFPC1_G2\mEGFP_highExp_0_R1_P3_K1_Ch2-Ch1.zen
10780	9.677727e-04	8.432139e-04	6.993800e-04	20150331_STAG1gfpch8_G2G1\MitoSys2\Calibration\mEGFPC1_G2\mEGFP_highExp_0_R1_P3_K1_Ch2-Ch1.zen
11420	8.323234e-04	8.683432e-04	6.689800e-04	20150331_STAG1gfpch8_G2G1\MitoSys2\Calibration\mEGFPC1_G2\mEGFP_highExp_0_R1_P3_K1_Ch2-Ch1.zen
12060	6.778381e-04	8.906525e-04	6.417600e-04	20150331_STAG1gfpch8_G2G1\MitoSys2\Calibration\mEGFPC1_G2\mEGFP_highExp_0_R1_P3_K1_Ch2-Ch1.zen
12700	3.915075e-04	6.745183e-04	6.172100e-04	20150331_STAG1gfpch8_G2G1\MitoSys2\Calibration\mEGFPC1_G2\mEGFP_highExp_0_R1_P3_K1_Ch2-Ch1.zen
13980	2.884612e-04	6.776072e-04	5.746100e-04	20150331_STAG1gfpch8_G2G1\MitoSys2\Calibration\mEGFPC1_G2\mEGFP_highExp_0_R1_P3_K1_Ch2-Ch1.zen
15260	3.540603e-04	9.047127e-04	5.388200e-04	20150331_STAG1gfpch8_G2G1\MitoSys2\Calibration\mEGFPC1_G2\mEGFP_highExp_0_R1_P3_K1_Ch2-Ch1.zen
16540	2.983144e-04	9.807794e-04	5.082200e-04	20150331_STAG1gfpch8_G2G1\MitoSys2\Calibration\mEGFPC1_G2\mEGFP_highExp_0_R1_P3_K1_Ch2-Ch1.zen
17820	3.999507e-04	9.049245e-04	4.816900e-04	20150331_STAG1gfpch8_G2G1\MitoSys2\Calibration\mEGFPC1_G2\mEGFP_highExp_0_R1_P3_K1_Ch2-Ch1.zen
19100	4.117803e-04	9.515042e-04	4.583800e-04	20150331_STAG1gfpch8_G2G1\MitoSys2\Calibration\mEGFPC1_G2\mEGFP_highExp_0_R1_P3_K1_Ch2-Ch1.zen
20380	5.019767e-04	6.735067e-04	4.377100e-04	20150331_STAG1gfpch8_G2G1\MitoSys2\Calibration\mEGFPC1_G2\mEGFP_highExp_0_R1_P3_K1_Ch2-Ch1.zen
21660	4.566689e-04	6.156071e-04	4.191900e-04	20150331_STAG1gfpch8_G2G1\MitoSys2\Calibration\mEGFPC1_G2\mEGFP_highExp_0_R1_P3_K1_Ch2-Ch1.zen
22940	4.621853e-04	7.298421e-04	4.024900e-04	20150331_STAG1gfpch8_G2G1\MitoSys2\Calibration\mEGFPC1_G2\mEGFP_highExp_0_R1_P3_K1_Ch2-Ch1.zen
24220	5.154017e-04	8.523112e-04	3.873100e-04	20150331_STAG1gfpch8_G2G1\MitoSys2\Calibration\mEGFPC1_G2\mEGFP_highExp_0_R1_P3_K1_Ch2-Ch1.zen
25500	5.624424e-04	6.721573e-04	3.734300e-04	20150331_STAG1gfpch8_G2G1\MitoSys2\Calibration\mEGFPC1_G2\mEGFP_highExp_0_R1_P3_K1_Ch2-Ch1.zen
28060	4.856460e-04	5.908215e-04	3.489000e-04	20150331_STAG1gfpch8_G2G1\MitoSys2\Calibration\mEGFPC1_G2\mEGFP_highExp_0_R1_P3_K1_Ch2-Ch1.zen
30620	1.682828e-04	6.178479e-04	3.278300e-04	20150331_STAG1gfpch8_G2G1\MitoSys2\Calibration\mEGFPC1_G2\mEGFP_highExp_0_R1_P3_K1_Ch2-Ch1.zen
33180	1.449068e-04	5.434788e-04	3.094600e-04	20150331_STAG1gfpch8_G2G1\MitoSys2\Calibration\mEGFPC1_G2\mEGFP_highExp_0_R1_P3_K1_Ch2-Ch1.zen
35740	3.643218e-04	6.074593e-04	2.932500e-04	20150331_STAG1gfpch8_G2G1\MitoSys2\Calibration\mEGFPC1_G2\mEGFP_highExp_0_R1_P3_K1_Ch2-Ch1.zen
38300	3.243737e-04	7.620842e-04	2.788100e-04	20150331_STAG1gfpch8_G2G1\MitoSys2\Calibration\mEGFPC1_G2\mEGFP_highExp_0_R1_P3_K1_Ch2-Ch1.zen
40860	2.453130e-04	5.865199e-04	2.658400e-04	20150331_STAG1gfpch8_G2G1\MitoSys2\Calibration\mEGFPC1_G2\mEGFP_highExp_0_R1_P3_K1_Ch2-Ch1.zen
43420	3.645879e-04	6.277579e-04	2.541100e-04	20150331_STAG1gfpch8_G2G1\MitoSys2\Calibration\mEGFPC1_G2\mEGFP_highExp_0_R1_P3_K1_Ch2-Ch1.zen
45980	4.731414e-04	7.616406e-04	2.434300e-04	20150331_STAG1gfpch8_G2G1\MitoSys2\Calibration\mEGFPC1_G2\mEGFP_highExp_0_R1_P3_K1_Ch2-Ch1.zen
48540	1.624362e-04	6.131378e-04	2.336600e-04	20150331_STAG1gfpch8_G2G1\MitoSys2\Calibration\mEGFPC1_G2\mEGFP_highExp_0_R1_P3_K1_Ch2-Ch1.zen
51100	2.447321e-04	5.575417e-04	2.246700e-04	20150331_STAG1gfpch8_G2G1\MitoSys2\Calibration\mEGFPC1_G2\mEGFP_highExp_0_R1_P3_K1_Ch2-Ch1.zen
56220	2.939468e-04	5.276326e-04	2.087000e-04	20150331_STAG1gfpch8_G2G1\MitoSys2\Calibration\mEGFPC1_G2\mEGFP_highExp_0_R1_P3_K1_Ch2-Ch1.zen
61340	2.379960e-04	4.345262e-04	1.948900e-04	20150331_STAG1gfpch8_G2G1\MitoSys2\Calibration\mEGFPC1_G2\mEGFP_highExp_0_R1_P3_K1_Ch2-Ch1.zen
66460	1.748700e-04	6.670724e-04	1.828200e-04	20150331_STAG1gfpch8_G2G1\MitoSys2\Calibration\mEGFPC1_G2\mEGFP_highExp_0_R1_P3_K1_Ch2-Ch1.zen
71580	2.687669e-04	5.534315e-04	1.721700e-04	20150331_STAG1gfpch8_G2G1\MitoSys2\Calibration\mEGFPC1_G2\mEGFP_highExp_0_R1_P3_K1_Ch2-Ch1.zen
76700	1.767625e-04	4.855911e-04	1.626900e-04	20150331_STAG1gfpch8_G2G1\MitoSys2\Calibration\mEGFPC1_G2\mEGFP_highExp_0_R1_P3_K1_Ch2-Ch1.zen
81820	1.163869e-04	6.600602e-04	1.541800e-04	20150331_STAG1gfpch8_G2G1\MitoSys2\Calibration\mEGFPC1_G2\mEGFP_highExp_0_R1_P3_K1_Ch2-Ch1.zen
86940	4.507457e-05	5.747941e-04	1.465100e-04	20150331_STAG1gfpch8_G2G1\MitoSys2\Calibration\mEGFPC1_G2\mEGFP_highExp_0_R1_P3_K1_Ch2-Ch1.zen
92060	5.545761e-05	6.939893e-04	1.395600e-04	20150331_STAG1gfpch8_G2G1\MitoSys2\Calibration\mEGFPC1_G2\mEGFP_highExp_0_R1_P3_K1_Ch2-Ch1.zen
97180	3.198764e-04	5.844676e-04	1.332200e-04	20150331_STAG1gfpch8_G2G1\MitoSys2\Calibration\mEGFPC1_G2\mEGFP_highExp_0_R1_P3_K1_Ch2-Ch1.zen
102300	2.227072e-04	4.519891e-04	1.274100e-04	20150331_STAG1gfpch8_G2G1\MitoSys2\Calibration\mEGFPC1_G2\mEGFP_highExp_0_R1_P3_K1_Ch2-Ch1.zen
112540	2.300136e-04	3.477509e-04	1.171500e-04	20150331_STAG1gfpch8_G2G1\MitoSys2\Calibration\mEGFPC1_G2\mEGFP_highExp_0_R1_P3_K1_Ch2-Ch1.zen
122780	2.689131e-04	3.142725e-04	1.083700e-04	20150331_STAG1gfpch8_G2G1\MitoSys2\Calibration\mEGFPC1_G2\mEGFP_highExp_0_R1_P3_K1_Ch2-Ch1.zen
133020	-3.621155e-05	3.883405e-04	1.007600e-04	20150331_STAG1gfpch8_G2G1\MitoSys2\Calibration\mEGFPC1_G2\mEGFP_highExp_0_R1_P3_K1_Ch2-Ch1.zen
143260	5.657498e-05	4.276953e-04	9.410100e-05	20150331_STAG1gfpch8_G2G1\MitoSys2\Calibration\mEGFPC1_G2\mEGFP_highExp_0_R1_P3_K1_Ch2-Ch1.zen
153500	1.769184e-04	5.025852e-04	8.822700e-05	20150331_STAG1gfpch8_G2G1\MitoSys2\Calibration\mEGFPC1_G2\mEGFP_highExp_0_R1_P3_K1_Ch2-Ch1.zen
163740	5.337039e-05	4.468046e-04	8.300600e-05	20150331_STAG1gfpch8_G2G1\MitoSys2\Calibration\mEGFPC1_G2\mEGFP_highExp_0_R1_P3_K1_Ch2-Ch1.zen
173980	3.828361e-05	5.001911e-04	7.833400e-05	20150331_STAG1gfpch8_G2G1\MitoSys2\Calibration\mEGFPC1_G2\mEGFP_highExp_0_R1_P3_K1_Ch2-Ch1.zen
184220	1.516861e-04	4.009791e-04	7.412900e-05	20150331_STAG1gfpch8_G2G1\MitoSys2\Calibration\mEGFPC1_G2\mEGFP_highExp_0_R1_P3_K1_Ch2-Ch1.zen
194460	1.092507e-04	3.393088e-04	7.032400e-05	20150331_STAG1gfpch8_G2G1\MitoSys2\Calibration\mEGFPC1_G2\mEGFP_highExp_0_R1_P3_K1_Ch2-Ch1.zen
204700	7.935644e-06	2.685138e-04	6.686600e-05	20150331_STAG1gfpch8_G2G1\MitoSys2\Calibration\mEGFPC1_G2\mEGFP_highExp_0_R1_P3_K1_Ch2-Ch1.zen
225180	-9.746032e-05	5.830586e-04	6.081500e-05	20150331_STAG1gfpch8_G2G1\MitoSys2\Calibration\mEGFPC1_G2\mEGFP_highExp_0_R1_P3_K1_Ch2-Ch1.zen
245660	-4.615526e-05	3.423644e-04	5.569800e-05	20150331_STAG1gfpch8_G2G1\MitoSys2\Calibration\mEGFPC1_G2\mEGFP_highExp_0_R1_P3_K1_Ch2-Ch1.zen
266140	-3.686529e-05	2.994226e-04	5.131600e-05	20150331_STAG1gfpch8_G2G1\MitoSys2\Calibration\mEGFPC1_G2\mEGFP_highExp_0_R1_P3_K1_Ch2-Ch1.zen
286620	2.400845e-05	3.302773e-04	4.752300e-05	20150331_STAG1gfpch8_G2G1\MitoSys2\Calibration\mEGFPC1_G2\mEGFP_highExp_0_R1_P3_K1_Ch2-Ch1.zen
307100	6.889946e-05	3.678524e-04	4.420800e-05	20150331_STAG1gfpch8_G2G1\MitoSys2\Calibration\mEGFPC1_G2\mEGFP_highExp_0_R1_P3_K1_Ch2-Ch1.zen
327580	-6.084887e-05	4.339055e-04	4.128900e-05	20150331_STAG1gfpch8_G2G1\MitoSys2\Calibration\mEGFPC1_G2\mEGFP_highExp_0_R1_P3_K1_Ch2-Ch1.zen
348060	-1.133265e-04	2.825022e-04	3.869800e-05	20150331_STAG1gfpch8_G2G1\MitoSys2\Calibration\mEGFPC1_G2\mEGFP_highExp_0_R1_P3_K1_Ch2-Ch1.zen
368540	9.581705e-05	4.376006e-04	3.638500e-05	20150331_STAG1gfpch8_G2G1\MitoSys2\Calibration\mEGFPC1_G2\mEGFP_highExp_0_R1_P3_K1_Ch2-Ch1.zen
389020	-4.649670e-05	3.707707e-04	3.430800e-05	20150331_STAG1gfpch8_G2G1\MitoSys2\Calibration\mEGFPC1_G2\mEGFP_highExp_0_R1_P3_K1_Ch2-Ch1.zen
409500	-4.098866e-05	3.098754e-04	3.243400e-05	20150331_STAG1gfpch8_G2G1\MitoSys2\Calibration\mEGFPC1_G2\mEGFP_highExp_0_R1_P3_K1_Ch2-Ch1.zen
450460	-3.287388e-06	3.533691e-04	2.918600e-05	20150331_STAG1gfpch8_G2G1\MitoSys2\Calibration\mEGFPC1_G2\mEGFP_highExp_0_R1_P3_K1_Ch2-Ch1.zen
491420	-2.319919e-05	3.116736e-04	2.647200e-05	20150331_STAG1gfpch8_G2G1\MitoSys2\Calibration\mEGFPC1_G2\mEGFP_highExp_0_R1_P3_K1_Ch2-Ch1.zen
532380	2.383200e-05	3.221958e-04	2.417400e-05	20150331_STAG1gfpch8_G2G1\MitoSys2\Calibration\mEGFPC1_G2\mEGFP_highExp_0_R1_P3_K1_Ch2-Ch1.zen
573340	-9.194215e-05	3.550832e-04	2.220500e-05	20150331_STAG1gfpch8_G2G1\MitoSys2\Calibration\mEGFPC1_G2\mEGFP_highExp_0_R1_P3_K1_Ch2-Ch1.zen
614300	-4.235589e-05	3.675110e-04	2.050000e-05	20150331_STAG1gfpch8_G2G1\MitoSys2\Calibration\mEGFPC1_G2\mEGFP_highExp_0_R1_P3_K1_Ch2-Ch1.zen
655260	1.024465e-05	3.473378e-04	1.901200e-05	20150331_STAG1gfpch8_G2G1\MitoSys2\Calibration\mEGFPC1_G2\mEGFP_highExp_0_R1_P3_K1_Ch2-Ch1.zen
696220	-7.080348e-05	2.879340e-04	1.770300e-05	20150331_STAG1gfpch8_G2G1\MitoSys2\Calibration\mEGFPC1_G2\mEGFP_highExp_0_R1_P3_K1_Ch2-Ch1.zen
737180	-6.884361e-05	3.005278e-04	1.654200e-05	20150331_STAG1gfpch8_G2G1\MitoSys2\Calibration\mEGFPC1_G2\mEGFP_highExp_0_R1_P3_K1_Ch2-Ch1.zen
778140	-1.435805e-04	2.725018e-04	1.550800e-05	20150331_STAG1gfpch8_G2G1\MitoSys2\Calibration\mEGFPC1_G2\mEGFP_highExp_0_R1_P3_K1_Ch2-Ch1.zen
819100	-6.539579e-05	3.145642e-04	1.458100e-05	20150331_STAG1gfpch8_G2G1\MitoSys2\Calibration\mEGFPC1_G2\mEGFP_highExp_0_R1_P3_K1_Ch2-Ch1.zen
901020	-1.635850e-06	2.773678e-04	1.299000e-05	20150331_STAG1gfpch8_G2G1\MitoSys2\Calibration\mEGFPC1_G2\mEGFP_highExp_0_R1_P3_K1_Ch2-Ch1.zen
982940	3.852560e-05	2.753770e-04	1.167600e-05	20150331_STAG1gfpch8_G2G1\MitoSys2\Calibration\mEGFPC1_G2\mEGFP_highExp_0_R1_P3_K1_Ch2-Ch1.zen
1064860	1.990957e-05	3.149244e-04	1.057600e-05	20150331_STAG1gfpch8_G2G1\MitoSys2\Calibration\mEGFPC1_G2\mEGFP_highExp_0_R1_P3_K1_Ch2-Ch1.zen
1146780	-2.733308e-05	2.849751e-04	9.642400e-06	20150331_STAG1gfpch8_G2G1\MitoSys2\Calibration\mEGFPC1_G2\mEGFP_highExp_0_R1_P3_K1_Ch2-Ch1.zen
1228700	-1.596633e-04	2.207371e-04	8.841800e-06	20150331_STAG1gfpch8_G2G1\MitoSys2\Calibration\mEGFPC1_G2\mEGFP_highExp_0_R1_P3_K1_Ch2-Ch1.zen
1310620	-1.840201e-04	2.742921e-04	8.148600e-06	20150331_STAG1gfpch8_G2G1\MitoSys2\Calibration\mEGFPC1_G2\mEGFP_highExp_0_R1_P3_K1_Ch2-Ch1.zen
1392540	-1.489353e-04	2.717599e-04	7.543500e-06	20150331_STAG1gfpch8_G2G1\MitoSys2\Calibration\mEGFPC1_G2\mEGFP_highExp_0_R1_P3_K1_Ch2-Ch1.zen
1474460	-1.303374e-05	3.014423e-04	7.011300e-06	20150331_STAG1gfpch8_G2G1\MitoSys2\Calibration\mEGFPC1_G2\mEGFP_highExp_0_R1_P3_K1_Ch2-Ch1.zen
1556380	-1.886900e-05	3.439922e-04	6.540200e-06	20150331_STAG1gfpch8_G2G1\MitoSys2\Calibration\mEGFPC1_G2\mEGFP_highExp_0_R1_P3_K1_Ch2-Ch1.zen
10	3.076353e-02	2.262926e-03	3.094600e-02	20150331_STAG1gfpch8_G2G1\MitoSys2\Calibration\mEGFPC1_G2\mEGFP_highExp_0_R1_P5_K1_Ch2-Ch1.zen
20	2.900694e-02	2.701573e-03	2.926500e-02	20150331_STAG1gfpch8_G2G1\MitoSys2\Calibration\mEGFPC1_G2\mEGFP_highExp_0_R1_P5_K1_Ch2-Ch1.zen
30	2.789543e-02	2.299011e-03	2.775500e-02	20150331_STAG1gfpch8_G2G1\MitoSys2\Calibration\mEGFPC1_G2\mEGFP_highExp_0_R1_P5_K1_Ch2-Ch1.zen
40	2.686617e-02	2.665963e-03	2.639200e-02	20150331_STAG1gfpch8_G2G1\MitoSys2\Calibration\mEGFPC1_G2\mEGFP_highExp_0_R1_P5_K1_Ch2-Ch1.zen
50	2.542517e-02	1.952964e-03	2.515500e-02	20150331_STAG1gfpch8_G2G1\MitoSys2\Calibration\mEGFPC1_G2\mEGFP_highExp_0_R1_P5_K1_Ch2-Ch1.zen
60	2.435377e-02	2.297557e-03	2.403000e-02	20150331_STAG1gfpch8_G2G1\MitoSys2\Calibration\mEGFPC1_G2\mEGFP_highExp_0_R1_P5_K1_Ch2-Ch1.zen
70	2.249270e-02	2.207805e-03	2.300300e-02	20150331_STAG1gfpch8_G2G1\MitoSys2\Calibration\mEGFPC1_G2\mEGFP_highExp_0_R1_P5_K1_Ch2-Ch1.zen
80	2.170261e-02	2.848139e-03	2.206300e-02	20150331_STAG1gfpch8_G2G1\MitoSys2\Calibration\mEGFPC1_G2\mEGFP_highExp_0_R1_P5_K1_Ch2-Ch1.zen
90	2.153330e-02	2.046387e-03	2.120000e-02	20150331_STAG1gfpch8_G2G1\MitoSys2\Calibration\mEGFPC1_G2\mEGFP_highExp_0_R1_P5_K1_Ch2-Ch1.zen
100	2.040034e-02	1.513547e-03	2.040500e-02	20150331_STAG1gfpch8_G2G1\MitoSys2\Calibration\mEGFPC1_G2\mEGFP_highExp_0_R1_P5_K1_Ch2-Ch1.zen
120	1.857608e-02	1.834336e-03	1.899200e-02	20150331_STAG1gfpch8_G2G1\MitoSys2\Calibration\mEGFPC1_G2\mEGFP_highExp_0_R1_P5_K1_Ch2-Ch1.zen
140	1.729391e-02	1.761764e-03	1.777500e-02	20150331_STAG1gfpch8_G2G1\MitoSys2\Calibration\mEGFPC1_G2\mEGFP_highExp_0_R1_P5_K1_Ch2-Ch1.zen
160	1.694091e-02	1.590820e-03	1.671700e-02	20150331_STAG1gfpch8_G2G1\MitoSys2\Calibration\mEGFPC1_G2\mEGFP_highExp_0_R1_P5_K1_Ch2-Ch1.zen
180	1.557675e-02	2.234682e-03	1.578800e-02	20150331_STAG1gfpch8_G2G1\MitoSys2\Calibration\mEGFPC1_G2\mEGFP_highExp_0_R1_P5_K1_Ch2-Ch1.zen
200	1.522402e-02	1.847220e-03	1.496700e-02	20150331_STAG1gfpch8_G2G1\MitoSys2\Calibration\mEGFPC1_G2\mEGFP_highExp_0_R1_P5_K1_Ch2-Ch1.zen
220	1.400828e-02	1.726335e-03	1.423600e-02	20150331_STAG1gfpch8_G2G1\MitoSys2\Calibration\mEGFPC1_G2\mEGFP_highExp_0_R1_P5_K1_Ch2-Ch1.zen
240	1.328069e-02	1.536620e-03	1.357900e-02	20150331_STAG1gfpch8_G2G1\MitoSys2\Calibration\mEGFPC1_G2\mEGFP_highExp_0_R1_P5_K1_Ch2-Ch1.zen
260	1.288871e-02	2.074416e-03	1.298500e-02	20150331_STAG1gfpch8_G2G1\MitoSys2\Calibration\mEGFPC1_G2\mEGFP_highExp_0_R1_P5_K1_Ch2-Ch1.zen
280	1.270311e-02	2.433467e-03	1.244600e-02	20150331_STAG1gfpch8_G2G1\MitoSys2\Calibration\mEGFPC1_G2\mEGFP_highExp_0_R1_P5_K1_Ch2-Ch1.zen
300	1.208791e-02	1.945611e-03	1.195400e-02	20150331_STAG1gfpch8_G2G1\MitoSys2\Calibration\mEGFPC1_G2\mEGFP_highExp_0_R1_P5_K1_Ch2-Ch1.zen
340	1.108160e-02	1.611951e-03	1.108400e-02	20150331_STAG1gfpch8_G2G1\MitoSys2\Calibration\mEGFPC1_G2\mEGFP_highExp_0_R1_P5_K1_Ch2-Ch1.zen
380	1.014337e-02	1.754794e-03	1.034000e-02	20150331_STAG1gfpch8_G2G1\MitoSys2\Calibration\mEGFPC1_G2\mEGFP_highExp_0_R1_P5_K1_Ch2-Ch1.zen
420	9.462823e-03	1.415520e-03	9.692700e-03	20150331_STAG1gfpch8_G2G1\MitoSys2\Calibration\mEGFPC1_G2\mEGFP_highExp_0_R1_P5_K1_Ch2-Ch1.zen
460	8.884598e-03	1.948518e-03	9.124000e-03	20150331_STAG1gfpch8_G2G1\MitoSys2\Calibration\mEGFPC1_G2\mEGFP_highExp_0_R1_P5_K1_Ch2-Ch1.zen
500	8.351990e-03	1.626824e-03	8.619500e-03	20150331_STAG1gfpch8_G2G1\MitoSys2\Calibration\mEGFPC1_G2\mEGFP_highExp_0_R1_P5_K1_Ch2-Ch1.zen
540	8.115625e-03	1.541629e-03	8.168100e-03	20150331_STAG1gfpch8_G2G1\MitoSys2\Calibration\mEGFPC1_G2\mEGFP_highExp_0_R1_P5_K1_Ch2-Ch1.zen
580	8.159009e-03	1.658748e-03	7.761600e-03	20150331_STAG1gfpch8_G2G1\MitoSys2\Calibration\mEGFPC1_G2\mEGFP_highExp_0_R1_P5_K1_Ch2-Ch1.zen
620	7.605517e-03	1.368032e-03	7.393400e-03	20150331_STAG1gfpch8_G2G1\MitoSys2\Calibration\mEGFPC1_G2\mEGFP_highExp_0_R1_P5_K1_Ch2-Ch1.zen
660	6.786441e-03	1.142498e-03	7.058000e-03	20150331_STAG1gfpch8_G2G1\MitoSys2\Calibration\mEGFPC1_G2\mEGFP_highExp_0_R1_P5_K1_Ch2-Ch1.zen
700	6.655375e-03	1.023178e-03	6.751200e-03	20150331_STAG1gfpch8_G2G1\MitoSys2\Calibration\mEGFPC1_G2\mEGFP_highExp_0_R1_P5_K1_Ch2-Ch1.zen
780	6.335687e-03	1.205718e-03	6.209600e-03	20150331_STAG1gfpch8_G2G1\MitoSys2\Calibration\mEGFPC1_G2\mEGFP_highExp_0_R1_P5_K1_Ch2-Ch1.zen
860	5.771489e-03	1.340825e-03	5.746600e-03	20150331_STAG1gfpch8_G2G1\MitoSys2\Calibration\mEGFPC1_G2\mEGFP_highExp_0_R1_P5_K1_Ch2-Ch1.zen
940	5.339113e-03	1.157798e-03	5.346000e-03	20150331_STAG1gfpch8_G2G1\MitoSys2\Calibration\mEGFPC1_G2\mEGFP_highExp_0_R1_P5_K1_Ch2-Ch1.zen
1020	4.857161e-03	1.281494e-03	4.996100e-03	20150331_STAG1gfpch8_G2G1\MitoSys2\Calibration\mEGFPC1_G2\mEGFP_highExp_0_R1_P5_K1_Ch2-Ch1.zen
1100	4.458346e-03	1.233807e-03	4.687800e-03	20150331_STAG1gfpch8_G2G1\MitoSys2\Calibration\mEGFPC1_G2\mEGFP_highExp_0_R1_P5_K1_Ch2-Ch1.zen
1180	4.412881e-03	1.260060e-03	4.414200e-03	20150331_STAG1gfpch8_G2G1\MitoSys2\Calibration\mEGFPC1_G2\mEGFP_highExp_0_R1_P5_K1_Ch2-Ch1.zen
1260	4.357410e-03	1.194676e-03	4.169800e-03	20150331_STAG1gfpch8_G2G1\MitoSys2\Calibration\mEGFPC1_G2\mEGFP_highExp_0_R1_P5_K1_Ch2-Ch1.zen
1340	3.920762e-03	1.140139e-03	3.950200e-03	20150331_STAG1gfpch8_G2G1\MitoSys2\Calibration\mEGFPC1_G2\mEGFP_highExp_0_R1_P5_K1_Ch2-Ch1.zen
1420	3.890446e-03	1.082517e-03	3.751700e-03	20150331_STAG1gfpch8_G2G1\MitoSys2\Calibration\mEGFPC1_G2\mEGFP_highExp_0_R1_P5_K1_Ch2-Ch1.zen
1500	3.747307e-03	9.913517e-04	3.571600e-03	20150331_STAG1gfpch8_G2G1\MitoSys2\Calibration\mEGFPC1_G2\mEGFP_highExp_0_R1_P5_K1_Ch2-Ch1.zen
1660	3.575377e-03	9.740786e-04	3.257100e-03	20150331_STAG1gfpch8_G2G1\MitoSys2\Calibration\mEGFPC1_G2\mEGFP_highExp_0_R1_P5_K1_Ch2-Ch1.zen
1820	3.198293e-03	1.050598e-03	2.991700e-03	20150331_STAG1gfpch8_G2G1\MitoSys2\Calibration\mEGFPC1_G2\mEGFP_highExp_0_R1_P5_K1_Ch2-Ch1.zen
1980	3.014914e-03	9.383532e-04	2.764900e-03	20150331_STAG1gfpch8_G2G1\MitoSys2\Calibration\mEGFPC1_G2\mEGFP_highExp_0_R1_P5_K1_Ch2-Ch1.zen
2140	2.552612e-03	1.204840e-03	2.569000e-03	20150331_STAG1gfpch8_G2G1\MitoSys2\Calibration\mEGFPC1_G2\mEGFP_highExp_0_R1_P5_K1_Ch2-Ch1.zen
2300	2.178648e-03	1.191054e-03	2.398100e-03	20150331_STAG1gfpch8_G2G1\MitoSys2\Calibration\mEGFPC1_G2\mEGFP_highExp_0_R1_P5_K1_Ch2-Ch1.zen
2460	2.200118e-03	1.097801e-03	2.247700e-03	20150331_STAG1gfpch8_G2G1\MitoSys2\Calibration\mEGFPC1_G2\mEGFP_highExp_0_R1_P5_K1_Ch2-Ch1.zen
2620	2.315111e-03	8.911032e-04	2.114400e-03	20150331_STAG1gfpch8_G2G1\MitoSys2\Calibration\mEGFPC1_G2\mEGFP_highExp_0_R1_P5_K1_Ch2-Ch1.zen
2780	1.895714e-03	1.045811e-03	1.995600e-03	20150331_STAG1gfpch8_G2G1\MitoSys2\Calibration\mEGFPC1_G2\mEGFP_highExp_0_R1_P5_K1_Ch2-Ch1.zen
2940	1.778889e-03	1.222990e-03	1.888900e-03	20150331_STAG1gfpch8_G2G1\MitoSys2\Calibration\mEGFPC1_G2\mEGFP_highExp_0_R1_P5_K1_Ch2-Ch1.zen
3100	1.826927e-03	9.675689e-04	1.792700e-03	20150331_STAG1gfpch8_G2G1\MitoSys2\Calibration\mEGFPC1_G2\mEGFP_highExp_0_R1_P5_K1_Ch2-Ch1.zen
3420	1.552911e-03	1.067197e-03	1.626100e-03	20150331_STAG1gfpch8_G2G1\MitoSys2\Calibration\mEGFPC1_G2\mEGFP_highExp_0_R1_P5_K1_Ch2-Ch1.zen
3740	1.138998e-03	1.069968e-03	1.487100e-03	20150331_STAG1gfpch8_G2G1\MitoSys2\Calibration\mEGFPC1_G2\mEGFP_highExp_0_R1_P5_K1_Ch2-Ch1.zen
4060	1.146430e-03	1.180971e-03	1.369300e-03	20150331_STAG1gfpch8_G2G1\MitoSys2\Calibration\mEGFPC1_G2\mEGFP_highExp_0_R1_P5_K1_Ch2-Ch1.zen
4380	9.897367e-04	1.287152e-03	1.268400e-03	20150331_STAG1gfpch8_G2G1\MitoSys2\Calibration\mEGFPC1_G2\mEGFP_highExp_0_R1_P5_K1_Ch2-Ch1.zen
4700	8.544864e-04	1.142017e-03	1.181000e-03	20150331_STAG1gfpch8_G2G1\MitoSys2\Calibration\mEGFPC1_G2\mEGFP_highExp_0_R1_P5_K1_Ch2-Ch1.zen
5020	6.020827e-04	1.073883e-03	1.104600e-03	20150331_STAG1gfpch8_G2G1\MitoSys2\Calibration\mEGFPC1_G2\mEGFP_highExp_0_R1_P5_K1_Ch2-Ch1.zen
5340	4.672927e-04	1.064213e-03	1.037300e-03	20150331_STAG1gfpch8_G2G1\MitoSys2\Calibration\mEGFPC1_G2\mEGFP_highExp_0_R1_P5_K1_Ch2-Ch1.zen
5660	6.019889e-04	9.058665e-04	9.776700e-04	20150331_STAG1gfpch8_G2G1\MitoSys2\Calibration\mEGFPC1_G2\mEGFP_highExp_0_R1_P5_K1_Ch2-Ch1.zen
5980	6.253494e-04	9.762500e-04	9.244200e-04	20150331_STAG1gfpch8_G2G1\MitoSys2\Calibration\mEGFPC1_G2\mEGFP_highExp_0_R1_P5_K1_Ch2-Ch1.zen
6300	6.459070e-04	1.040376e-03	8.766100e-04	20150331_STAG1gfpch8_G2G1\MitoSys2\Calibration\mEGFPC1_G2\mEGFP_highExp_0_R1_P5_K1_Ch2-Ch1.zen
6940	9.245276e-04	1.041184e-03	7.943800e-04	20150331_STAG1gfpch8_G2G1\MitoSys2\Calibration\mEGFPC1_G2\mEGFP_highExp_0_R1_P5_K1_Ch2-Ch1.zen
7580	1.013295e-03	8.615779e-04	7.262500e-04	20150331_STAG1gfpch8_G2G1\MitoSys2\Calibration\mEGFPC1_G2\mEGFP_highExp_0_R1_P5_K1_Ch2-Ch1.zen
8220	9.504014e-04	6.943804e-04	6.689400e-04	20150331_STAG1gfpch8_G2G1\MitoSys2\Calibration\mEGFPC1_G2\mEGFP_highExp_0_R1_P5_K1_Ch2-Ch1.zen
8860	8.362357e-04	1.004204e-03	6.201200e-04	20150331_STAG1gfpch8_G2G1\MitoSys2\Calibration\mEGFPC1_G2\mEGFP_highExp_0_R1_P5_K1_Ch2-Ch1.zen
9500	9.799151e-04	9.068948e-04	5.780600e-04	20150331_STAG1gfpch8_G2G1\MitoSys2\Calibration\mEGFPC1_G2\mEGFP_highExp_0_R1_P5_K1_Ch2-Ch1.zen
10140	1.053683e-03	1.049745e-03	5.414700e-04	20150331_STAG1gfpch8_G2G1\MitoSys2\Calibration\mEGFPC1_G2\mEGFP_highExp_0_R1_P5_K1_Ch2-Ch1.zen
10780	7.529787e-04	9.343384e-04	5.093700e-04	20150331_STAG1gfpch8_G2G1\MitoSys2\Calibration\mEGFPC1_G2\mEGFP_highExp_0_R1_P5_K1_Ch2-Ch1.zen
11420	4.635704e-04	9.822043e-04	4.810000e-04	20150331_STAG1gfpch8_G2G1\MitoSys2\Calibration\mEGFPC1_G2\mEGFP_highExp_0_R1_P5_K1_Ch2-Ch1.zen
12060	4.823817e-04	8.690914e-04	4.557400e-04	20150331_STAG1gfpch8_G2G1\MitoSys2\Calibration\mEGFPC1_G2\mEGFP_highExp_0_R1_P5_K1_Ch2-Ch1.zen
12700	2.483748e-04	8.074933e-04	4.331300e-04	20150331_STAG1gfpch8_G2G1\MitoSys2\Calibration\mEGFPC1_G2\mEGFP_highExp_0_R1_P5_K1_Ch2-Ch1.zen
13980	1.553706e-04	9.312361e-04	3.943600e-04	20150331_STAG1gfpch8_G2G1\MitoSys2\Calibration\mEGFPC1_G2\mEGFP_highExp_0_R1_P5_K1_Ch2-Ch1.zen
15260	2.558971e-04	8.588086e-04	3.623300e-04	20150331_STAG1gfpch8_G2G1\MitoSys2\Calibration\mEGFPC1_G2\mEGFP_highExp_0_R1_P5_K1_Ch2-Ch1.zen
16540	4.850771e-04	7.135740e-04	3.354600e-04	20150331_STAG1gfpch8_G2G1\MitoSys2\Calibration\mEGFPC1_G2\mEGFP_highExp_0_R1_P5_K1_Ch2-Ch1.zen
17820	5.862245e-04	5.831976e-04	3.125900e-04	20150331_STAG1gfpch8_G2G1\MitoSys2\Calibration\mEGFPC1_G2\mEGFP_highExp_0_R1_P5_K1_Ch2-Ch1.zen
19100	5.651363e-04	6.539227e-04	2.929000e-04	20150331_STAG1gfpch8_G2G1\MitoSys2\Calibration\mEGFPC1_G2\mEGFP_highExp_0_R1_P5_K1_Ch2-Ch1.zen
20380	2.268280e-04	8.937594e-04	2.757800e-04	20150331_STAG1gfpch8_G2G1\MitoSys2\Calibration\mEGFPC1_G2\mEGFP_highExp_0_R1_P5_K1_Ch2-Ch1.zen
21660	3.360384e-04	8.122624e-04	2.607500e-04	20150331_STAG1gfpch8_G2G1\MitoSys2\Calibration\mEGFPC1_G2\mEGFP_highExp_0_R1_P5_K1_Ch2-Ch1.zen
22940	1.130155e-04	9.248196e-04	2.474600e-04	20150331_STAG1gfpch8_G2G1\MitoSys2\Calibration\mEGFPC1_G2\mEGFP_highExp_0_R1_P5_K1_Ch2-Ch1.zen
24220	2.358061e-04	9.090026e-04	2.356100e-04	20150331_STAG1gfpch8_G2G1\MitoSys2\Calibration\mEGFPC1_G2\mEGFP_highExp_0_R1_P5_K1_Ch2-Ch1.zen
25500	3.083856e-04	8.042549e-04	2.249900e-04	20150331_STAG1gfpch8_G2G1\MitoSys2\Calibration\mEGFPC1_G2\mEGFP_highExp_0_R1_P5_K1_Ch2-Ch1.zen
28060	3.699519e-04	6.593881e-04	2.067300e-04	20150331_STAG1gfpch8_G2G1\MitoSys2\Calibration\mEGFPC1_G2\mEGFP_highExp_0_R1_P5_K1_Ch2-Ch1.zen
30620	2.026934e-04	6.679487e-04	1.915900e-04	20150331_STAG1gfpch8_G2G1\MitoSys2\Calibration\mEGFPC1_G2\mEGFP_highExp_0_R1_P5_K1_Ch2-Ch1.zen
33180	1.457785e-04	6.448126e-04	1.788300e-04	20150331_STAG1gfpch8_G2G1\MitoSys2\Calibration\mEGFPC1_G2\mEGFP_highExp_0_R1_P5_K1_Ch2-Ch1.zen
35740	2.281117e-04	6.888697e-04	1.679100e-04	20150331_STAG1gfpch8_G2G1\MitoSys2\Calibration\mEGFPC1_G2\mEGFP_highExp_0_R1_P5_K1_Ch2-Ch1.zen
38300	3.241994e-04	8.500625e-04	1.584700e-04	20150331_STAG1gfpch8_G2G1\MitoSys2\Calibration\mEGFPC1_G2\mEGFP_highExp_0_R1_P5_K1_Ch2-Ch1.zen
40860	1.908624e-04	6.958175e-04	1.502100e-04	20150331_STAG1gfpch8_G2G1\MitoSys2\Calibration\mEGFPC1_G2\mEGFP_highExp_0_R1_P5_K1_Ch2-Ch1.zen
43420	2.331450e-04	5.580190e-04	1.429300e-04	20150331_STAG1gfpch8_G2G1\MitoSys2\Calibration\mEGFPC1_G2\mEGFP_highExp_0_R1_P5_K1_Ch2-Ch1.zen
45980	1.031653e-04	4.262094e-04	1.364400e-04	20150331_STAG1gfpch8_G2G1\MitoSys2\Calibration\mEGFPC1_G2\mEGFP_highExp_0_R1_P5_K1_Ch2-Ch1.zen
48540	1.869279e-04	5.590011e-04	1.306400e-04	20150331_STAG1gfpch8_G2G1\MitoSys2\Calibration\mEGFPC1_G2\mEGFP_highExp_0_R1_P5_K1_Ch2-Ch1.zen
51100	3.357764e-04	4.655057e-04	1.254000e-04	20150331_STAG1gfpch8_G2G1\MitoSys2\Calibration\mEGFPC1_G2\mEGFP_highExp_0_R1_P5_K1_Ch2-Ch1.zen
56220	1.505239e-04	4.618029e-04	1.163400e-04	20150331_STAG1gfpch8_G2G1\MitoSys2\Calibration\mEGFPC1_G2\mEGFP_highExp_0_R1_P5_K1_Ch2-Ch1.zen
61340	3.366860e-04	4.751329e-04	1.087400e-04	20150331_STAG1gfpch8_G2G1\MitoSys2\Calibration\mEGFPC1_G2\mEGFP_highExp_0_R1_P5_K1_Ch2-Ch1.zen
66460	2.020330e-04	6.318097e-04	1.022700e-04	20150331_STAG1gfpch8_G2G1\MitoSys2\Calibration\mEGFPC1_G2\mEGFP_highExp_0_R1_P5_K1_Ch2-Ch1.zen
71580	1.666665e-04	4.455480e-04	9.668800e-05	20150331_STAG1gfpch8_G2G1\MitoSys2\Calibration\mEGFPC1_G2\mEGFP_highExp_0_R1_P5_K1_Ch2-Ch1.zen
76700	-3.331520e-05	6.129765e-04	9.181400e-05	20150331_STAG1gfpch8_G2G1\MitoSys2\Calibration\mEGFPC1_G2\mEGFP_highExp_0_R1_P5_K1_Ch2-Ch1.zen
81820	1.817013e-04	4.292635e-04	8.751600e-05	20150331_STAG1gfpch8_G2G1\MitoSys2\Calibration\mEGFPC1_G2\mEGFP_highExp_0_R1_P5_K1_Ch2-Ch1.zen
86940	8.949699e-05	5.034886e-04	8.369300e-05	20150331_STAG1gfpch8_G2G1\MitoSys2\Calibration\mEGFPC1_G2\mEGFP_highExp_0_R1_P5_K1_Ch2-Ch1.zen
92060	1.440570e-04	4.818023e-04	8.026600e-05	20150331_STAG1gfpch8_G2G1\MitoSys2\Calibration\mEGFPC1_G2\mEGFP_highExp_0_R1_P5_K1_Ch2-Ch1.zen
97180	4.439519e-05	3.898541e-04	7.717400e-05	20150331_STAG1gfpch8_G2G1\MitoSys2\Calibration\mEGFPC1_G2\mEGFP_highExp_0_R1_P5_K1_Ch2-Ch1.zen
102300	5.385048e-05	3.736874e-04	7.436800e-05	20150331_STAG1gfpch8_G2G1\MitoSys2\Calibration\mEGFPC1_G2\mEGFP_highExp_0_R1_P5_K1_Ch2-Ch1.zen
112540	1.708816e-04	4.521953e-04	6.946000e-05	20150331_STAG1gfpch8_G2G1\MitoSys2\Calibration\mEGFPC1_G2\mEGFP_highExp_0_R1_P5_K1_Ch2-Ch1.zen
122780	1.466018e-04	4.085864e-04	6.530100e-05	20150331_STAG1gfpch8_G2G1\MitoSys2\Calibration\mEGFPC1_G2\mEGFP_highExp_0_R1_P5_K1_Ch2-Ch1.zen
133020	2.023447e-04	3.709791e-04	6.172200e-05	20150331_STAG1gfpch8_G2G1\MitoSys2\Calibration\mEGFPC1_G2\mEGFP_highExp_0_R1_P5_K1_Ch2-Ch1.zen
143260	1.060817e-04	4.456122e-04	5.860300e-05	20150331_STAG1gfpch8_G2G1\MitoSys2\Calibration\mEGFPC1_G2\mEGFP_highExp_0_R1_P5_K1_Ch2-Ch1.zen
153500	1.108461e-04	3.729833e-04	5.585700e-05	20150331_STAG1gfpch8_G2G1\MitoSys2\Calibration\mEGFPC1_G2\mEGFP_highExp_0_R1_P5_K1_Ch2-Ch1.zen
163740	-6.325694e-05	3.471111e-04	5.341600e-05	20150331_STAG1gfpch8_G2G1\MitoSys2\Calibration\mEGFPC1_G2\mEGFP_highExp_0_R1_P5_K1_Ch2-Ch1.zen
173980	1.290060e-04	3.819000e-04	5.122900e-05	20150331_STAG1gfpch8_G2G1\MitoSys2\Calibration\mEGFPC1_G2\mEGFP_highExp_0_R1_P5_K1_Ch2-Ch1.zen
184220	1.251395e-05	3.253016e-04	4.925700e-05	20150331_STAG1gfpch8_G2G1\MitoSys2\Calibration\mEGFPC1_G2\mEGFP_highExp_0_R1_P5_K1_Ch2-Ch1.zen
194460	1.183030e-04	3.551328e-04	4.746600e-05	20150331_STAG1gfpch8_G2G1\MitoSys2\Calibration\mEGFPC1_G2\mEGFP_highExp_0_R1_P5_K1_Ch2-Ch1.zen
204700	7.333961e-05	2.934768e-04	4.583200e-05	20150331_STAG1gfpch8_G2G1\MitoSys2\Calibration\mEGFPC1_G2\mEGFP_highExp_0_R1_P5_K1_Ch2-Ch1.zen
225180	2.929031e-05	2.716209e-04	4.295400e-05	20150331_STAG1gfpch8_G2G1\MitoSys2\Calibration\mEGFPC1_G2\mEGFP_highExp_0_R1_P5_K1_Ch2-Ch1.zen
245660	9.093598e-05	2.131489e-04	4.049300e-05	20150331_STAG1gfpch8_G2G1\MitoSys2\Calibration\mEGFPC1_G2\mEGFP_highExp_0_R1_P5_K1_Ch2-Ch1.zen
266140	1.144426e-04	3.983049e-04	3.835900e-05	20150331_STAG1gfpch8_G2G1\MitoSys2\Calibration\mEGFPC1_G2\mEGFP_highExp_0_R1_P5_K1_Ch2-Ch1.zen
286620	4.918246e-05	2.413215e-04	3.648800e-05	20150331_STAG1gfpch8_G2G1\MitoSys2\Calibration\mEGFPC1_G2\mEGFP_highExp_0_R1_P5_K1_Ch2-Ch1.zen
307100	-9.029794e-05	3.650064e-04	3.483200e-05	20150331_STAG1gfpch8_G2G1\MitoSys2\Calibration\mEGFPC1_G2\mEGFP_highExp_0_R1_P5_K1_Ch2-Ch1.zen
327580	-8.214899e-05	3.530800e-04	3.335200e-05	20150331_STAG1gfpch8_G2G1\MitoSys2\Calibration\mEGFPC1_G2\mEGFP_highExp_0_R1_P5_K1_Ch2-Ch1.zen
348060	-1.364637e-04	3.349123e-04	3.202000e-05	20150331_STAG1gfpch8_G2G1\MitoSys2\Calibration\mEGFPC1_G2\mEGFP_highExp_0_R1_P5_K1_Ch2-Ch1.zen
368540	-5.996196e-05	3.179182e-04	3.081400e-05	20150331_STAG1gfpch8_G2G1\MitoSys2\Calibration\mEGFPC1_G2\mEGFP_highExp_0_R1_P5_K1_Ch2-Ch1.zen
389020	-2.690887e-05	2.491598e-04	2.971600e-05	20150331_STAG1gfpch8_G2G1\MitoSys2\Calibration\mEGFPC1_G2\mEGFP_highExp_0_R1_P5_K1_Ch2-Ch1.zen
409500	-2.531877e-05	2.920920e-04	2.871100e-05	20150331_STAG1gfpch8_G2G1\MitoSys2\Calibration\mEGFPC1_G2\mEGFP_highExp_0_R1_P5_K1_Ch2-Ch1.zen
450460	-4.083437e-05	3.192483e-04	2.693300e-05	20150331_STAG1gfpch8_G2G1\MitoSys2\Calibration\mEGFPC1_G2\mEGFP_highExp_0_R1_P5_K1_Ch2-Ch1.zen
491420	-7.083169e-05	3.164631e-04	2.540600e-05	20150331_STAG1gfpch8_G2G1\MitoSys2\Calibration\mEGFPC1_G2\mEGFP_highExp_0_R1_P5_K1_Ch2-Ch1.zen
532380	-9.270669e-05	3.516082e-04	2.407700e-05	20150331_STAG1gfpch8_G2G1\MitoSys2\Calibration\mEGFPC1_G2\mEGFP_highExp_0_R1_P5_K1_Ch2-Ch1.zen
573340	-8.404165e-05	3.396151e-04	2.290900e-05	20150331_STAG1gfpch8_G2G1\MitoSys2\Calibration\mEGFPC1_G2\mEGFP_highExp_0_R1_P5_K1_Ch2-Ch1.zen
614300	-6.752685e-05	2.399985e-04	2.187100e-05	20150331_STAG1gfpch8_G2G1\MitoSys2\Calibration\mEGFPC1_G2\mEGFP_highExp_0_R1_P5_K1_Ch2-Ch1.zen
655260	3.456194e-05	2.779779e-04	2.094300e-05	20150331_STAG1gfpch8_G2G1\MitoSys2\Calibration\mEGFPC1_G2\mEGFP_highExp_0_R1_P5_K1_Ch2-Ch1.zen
696220	5.970060e-05	2.035316e-04	2.010600e-05	20150331_STAG1gfpch8_G2G1\MitoSys2\Calibration\mEGFPC1_G2\mEGFP_highExp_0_R1_P5_K1_Ch2-Ch1.zen
737180	1.547251e-05	2.649705e-04	1.934600e-05	20150331_STAG1gfpch8_G2G1\MitoSys2\Calibration\mEGFPC1_G2\mEGFP_highExp_0_R1_P5_K1_Ch2-Ch1.zen
778140	3.447113e-05	2.821251e-04	1.865400e-05	20150331_STAG1gfpch8_G2G1\MitoSys2\Calibration\mEGFPC1_G2\mEGFP_highExp_0_R1_P5_K1_Ch2-Ch1.zen
819100	6.988673e-05	2.763145e-04	1.802000e-05	20150331_STAG1gfpch8_G2G1\MitoSys2\Calibration\mEGFPC1_G2\mEGFP_highExp_0_R1_P5_K1_Ch2-Ch1.zen
901020	4.167904e-05	2.099181e-04	1.689600e-05	20150331_STAG1gfpch8_G2G1\MitoSys2\Calibration\mEGFPC1_G2\mEGFP_highExp_0_R1_P5_K1_Ch2-Ch1.zen
982940	-2.112488e-05	2.939406e-04	1.593000e-05	20150331_STAG1gfpch8_G2G1\MitoSys2\Calibration\mEGFPC1_G2\mEGFP_highExp_0_R1_P5_K1_Ch2-Ch1.zen
1064860	-5.869595e-05	2.181062e-04	1.508900e-05	20150331_STAG1gfpch8_G2G1\MitoSys2\Calibration\mEGFPC1_G2\mEGFP_highExp_0_R1_P5_K1_Ch2-Ch1.zen
1146780	-1.106851e-04	2.678435e-04	1.434900e-05	20150331_STAG1gfpch8_G2G1\MitoSys2\Calibration\mEGFPC1_G2\mEGFP_highExp_0_R1_P5_K1_Ch2-Ch1.zen
1228700	-2.902236e-05	2.510166e-04	1.369100e-05	20150331_STAG1gfpch8_G2G1\MitoSys2\Calibration\mEGFPC1_G2\mEGFP_highExp_0_R1_P5_K1_Ch2-Ch1.zen
1310620	-2.482293e-05	2.394796e-04	1.310200e-05	20150331_STAG1gfpch8_G2G1\MitoSys2\Calibration\mEGFPC1_G2\mEGFP_highExp_0_R1_P5_K1_Ch2-Ch1.zen
1392540	-4.580941e-05	2.791138e-04	1.257100e-05	20150331_STAG1gfpch8_G2G1\MitoSys2\Calibration\mEGFPC1_G2\mEGFP_highExp_0_R1_P5_K1_Ch2-Ch1.zen
1474460	-2.863375e-05	3.241434e-04	1.209000e-05	20150331_STAG1gfpch8_G2G1\MitoSys2\Calibration\mEGFPC1_G2\mEGFP_highExp_0_R1_P5_K1_Ch2-Ch1.zen
1556380	-3.618939e-05	2.984585e-04	1.165100e-05	20150331_STAG1gfpch8_G2G1\MitoSys2\Calibration\mEGFPC1_G2\mEGFP_highExp_0_R1_P5_K1_Ch2-Ch1.zen
10	2.604347e-02	3.448599e-03	2.562100e-02	20150331_STAG1gfpch8_G2G1\MitoSys2\Calibration\mEGFPC1_G2\mEGFP_highExp_0_R1_P6_K1_Ch2-Ch1.zen
20	2.444312e-02	4.068719e-03	2.437600e-02	20150331_STAG1gfpch8_G2G1\MitoSys2\Calibration\mEGFPC1_G2\mEGFP_highExp_0_R1_P6_K1_Ch2-Ch1.zen
30	2.224373e-02	3.745420e-03	2.324000e-02	20150331_STAG1gfpch8_G2G1\MitoSys2\Calibration\mEGFPC1_G2\mEGFP_highExp_0_R1_P6_K1_Ch2-Ch1.zen
40	2.299491e-02	3.005251e-03	2.220300e-02	20150331_STAG1gfpch8_G2G1\MitoSys2\Calibration\mEGFPC1_G2\mEGFP_highExp_0_R1_P6_K1_Ch2-Ch1.zen
50	2.075243e-02	4.119053e-03	2.125300e-02	20150331_STAG1gfpch8_G2G1\MitoSys2\Calibration\mEGFPC1_G2\mEGFP_highExp_0_R1_P6_K1_Ch2-Ch1.zen
60	2.110427e-02	3.526797e-03	2.038300e-02	20150331_STAG1gfpch8_G2G1\MitoSys2\Calibration\mEGFPC1_G2\mEGFP_highExp_0_R1_P6_K1_Ch2-Ch1.zen
70	2.032572e-02	3.157067e-03	1.958300e-02	20150331_STAG1gfpch8_G2G1\MitoSys2\Calibration\mEGFPC1_G2\mEGFP_highExp_0_R1_P6_K1_Ch2-Ch1.zen
80	1.885410e-02	3.343540e-03	1.884700e-02	20150331_STAG1gfpch8_G2G1\MitoSys2\Calibration\mEGFPC1_G2\mEGFP_highExp_0_R1_P6_K1_Ch2-Ch1.zen
90	1.836140e-02	3.668705e-03	1.816700e-02	20150331_STAG1gfpch8_G2G1\MitoSys2\Calibration\mEGFPC1_G2\mEGFP_highExp_0_R1_P6_K1_Ch2-Ch1.zen
100	1.693736e-02	2.926952e-03	1.753800e-02	20150331_STAG1gfpch8_G2G1\MitoSys2\Calibration\mEGFPC1_G2\mEGFP_highExp_0_R1_P6_K1_Ch2-Ch1.zen
120	1.568849e-02	2.609755e-03	1.641100e-02	20150331_STAG1gfpch8_G2G1\MitoSys2\Calibration\mEGFPC1_G2\mEGFP_highExp_0_R1_P6_K1_Ch2-Ch1.zen
140	1.519693e-02	3.328822e-03	1.543200e-02	20150331_STAG1gfpch8_G2G1\MitoSys2\Calibration\mEGFPC1_G2\mEGFP_highExp_0_R1_P6_K1_Ch2-Ch1.zen
160	1.370511e-02	3.252051e-03	1.457500e-02	20150331_STAG1gfpch8_G2G1\MitoSys2\Calibration\mEGFPC1_G2\mEGFP_highExp_0_R1_P6_K1_Ch2-Ch1.zen
180	1.369664e-02	2.922447e-03	1.381700e-02	20150331_STAG1gfpch8_G2G1\MitoSys2\Calibration\mEGFPC1_G2\mEGFP_highExp_0_R1_P6_K1_Ch2-Ch1.zen
200	1.323029e-02	3.409661e-03	1.314300e-02	20150331_STAG1gfpch8_G2G1\MitoSys2\Calibration\mEGFPC1_G2\mEGFP_highExp_0_R1_P6_K1_Ch2-Ch1.zen
220	1.344421e-02	3.306748e-03	1.253800e-02	20150331_STAG1gfpch8_G2G1\MitoSys2\Calibration\mEGFPC1_G2\mEGFP_highExp_0_R1_P6_K1_Ch2-Ch1.zen
240	1.288172e-02	3.201369e-03	1.199200e-02	20150331_STAG1gfpch8_G2G1\MitoSys2\Calibration\mEGFPC1_G2\mEGFP_highExp_0_R1_P6_K1_Ch2-Ch1.zen
260	1.242424e-02	2.344065e-03	1.149700e-02	20150331_STAG1gfpch8_G2G1\MitoSys2\Calibration\mEGFPC1_G2\mEGFP_highExp_0_R1_P6_K1_Ch2-Ch1.zen
280	1.095477e-02	2.842811e-03	1.104400e-02	20150331_STAG1gfpch8_G2G1\MitoSys2\Calibration\mEGFPC1_G2\mEGFP_highExp_0_R1_P6_K1_Ch2-Ch1.zen
300	1.073118e-02	2.292001e-03	1.062900e-02	20150331_STAG1gfpch8_G2G1\MitoSys2\Calibration\mEGFPC1_G2\mEGFP_highExp_0_R1_P6_K1_Ch2-Ch1.zen
340	9.401305e-03	2.723165e-03	9.893100e-03	20150331_STAG1gfpch8_G2G1\MitoSys2\Calibration\mEGFPC1_G2\mEGFP_highExp_0_R1_P6_K1_Ch2-Ch1.zen
380	9.754313e-03	2.162868e-03	9.257900e-03	20150331_STAG1gfpch8_G2G1\MitoSys2\Calibration\mEGFPC1_G2\mEGFP_highExp_0_R1_P6_K1_Ch2-Ch1.zen
420	8.386458e-03	1.985645e-03	8.703000e-03	20150331_STAG1gfpch8_G2G1\MitoSys2\Calibration\mEGFPC1_G2\mEGFP_highExp_0_R1_P6_K1_Ch2-Ch1.zen
460	8.495756e-03	2.460192e-03	8.213000e-03	20150331_STAG1gfpch8_G2G1\MitoSys2\Calibration\mEGFPC1_G2\mEGFP_highExp_0_R1_P6_K1_Ch2-Ch1.zen
500	7.834500e-03	2.804125e-03	7.776300e-03	20150331_STAG1gfpch8_G2G1\MitoSys2\Calibration\mEGFPC1_G2\mEGFP_highExp_0_R1_P6_K1_Ch2-Ch1.zen
540	7.145096e-03	2.150187e-03	7.384300e-03	20150331_STAG1gfpch8_G2G1\MitoSys2\Calibration\mEGFPC1_G2\mEGFP_highExp_0_R1_P6_K1_Ch2-Ch1.zen
580	6.442622e-03	2.429209e-03	7.030000e-03	20150331_STAG1gfpch8_G2G1\MitoSys2\Calibration\mEGFPC1_G2\mEGFP_highExp_0_R1_P6_K1_Ch2-Ch1.zen
620	6.346513e-03	2.771765e-03	6.708200e-03	20150331_STAG1gfpch8_G2G1\MitoSys2\Calibration\mEGFPC1_G2\mEGFP_highExp_0_R1_P6_K1_Ch2-Ch1.zen
660	5.997014e-03	2.162523e-03	6.414500e-03	20150331_STAG1gfpch8_G2G1\MitoSys2\Calibration\mEGFPC1_G2\mEGFP_highExp_0_R1_P6_K1_Ch2-Ch1.zen
700	5.995492e-03	1.540828e-03	6.145100e-03	20150331_STAG1gfpch8_G2G1\MitoSys2\Calibration\mEGFPC1_G2\mEGFP_highExp_0_R1_P6_K1_Ch2-Ch1.zen
780	5.948649e-03	1.362365e-03	5.668400e-03	20150331_STAG1gfpch8_G2G1\MitoSys2\Calibration\mEGFPC1_G2\mEGFP_highExp_0_R1_P6_K1_Ch2-Ch1.zen
860	5.399562e-03	1.437355e-03	5.259600e-03	20150331_STAG1gfpch8_G2G1\MitoSys2\Calibration\mEGFPC1_G2\mEGFP_highExp_0_R1_P6_K1_Ch2-Ch1.zen
940	4.833148e-03	1.170012e-03	4.905000e-03	20150331_STAG1gfpch8_G2G1\MitoSys2\Calibration\mEGFPC1_G2\mEGFP_highExp_0_R1_P6_K1_Ch2-Ch1.zen
1020	4.430734e-03	1.484976e-03	4.594600e-03	20150331_STAG1gfpch8_G2G1\MitoSys2\Calibration\mEGFPC1_G2\mEGFP_highExp_0_R1_P6_K1_Ch2-Ch1.zen
1100	4.254463e-03	1.766772e-03	4.320800e-03	20150331_STAG1gfpch8_G2G1\MitoSys2\Calibration\mEGFPC1_G2\mEGFP_highExp_0_R1_P6_K1_Ch2-Ch1.zen
1180	4.577748e-03	1.626775e-03	4.077400e-03	20150331_STAG1gfpch8_G2G1\MitoSys2\Calibration\mEGFPC1_G2\mEGFP_highExp_0_R1_P6_K1_Ch2-Ch1.zen
1260	4.105838e-03	1.146167e-03	3.859700e-03	20150331_STAG1gfpch8_G2G1\MitoSys2\Calibration\mEGFPC1_G2\mEGFP_highExp_0_R1_P6_K1_Ch2-Ch1.zen
1340	3.362459e-03	1.824455e-03	3.663900e-03	20150331_STAG1gfpch8_G2G1\MitoSys2\Calibration\mEGFPC1_G2\mEGFP_highExp_0_R1_P6_K1_Ch2-Ch1.zen
1420	3.543562e-03	1.564923e-03	3.486800e-03	20150331_STAG1gfpch8_G2G1\MitoSys2\Calibration\mEGFPC1_G2\mEGFP_highExp_0_R1_P6_K1_Ch2-Ch1.zen
1500	3.627264e-03	1.065798e-03	3.326000e-03	20150331_STAG1gfpch8_G2G1\MitoSys2\Calibration\mEGFPC1_G2\mEGFP_highExp_0_R1_P6_K1_Ch2-Ch1.zen
1660	3.174261e-03	1.539324e-03	3.045100e-03	20150331_STAG1gfpch8_G2G1\MitoSys2\Calibration\mEGFPC1_G2\mEGFP_highExp_0_R1_P6_K1_Ch2-Ch1.zen
1820	3.163690e-03	1.177497e-03	2.807900e-03	20150331_STAG1gfpch8_G2G1\MitoSys2\Calibration\mEGFPC1_G2\mEGFP_highExp_0_R1_P6_K1_Ch2-Ch1.zen
1980	2.489689e-03	1.219295e-03	2.605200e-03	20150331_STAG1gfpch8_G2G1\MitoSys2\Calibration\mEGFPC1_G2\mEGFP_highExp_0_R1_P6_K1_Ch2-Ch1.zen
2140	2.587550e-03	1.177676e-03	2.430000e-03	20150331_STAG1gfpch8_G2G1\MitoSys2\Calibration\mEGFPC1_G2\mEGFP_highExp_0_R1_P6_K1_Ch2-Ch1.zen
2300	2.265143e-03	9.607938e-04	2.277200e-03	20150331_STAG1gfpch8_G2G1\MitoSys2\Calibration\mEGFPC1_G2\mEGFP_highExp_0_R1_P6_K1_Ch2-Ch1.zen
2460	2.085275e-03	1.147079e-03	2.142800e-03	20150331_STAG1gfpch8_G2G1\MitoSys2\Calibration\mEGFPC1_G2\mEGFP_highExp_0_R1_P6_K1_Ch2-Ch1.zen
2620	1.828917e-03	1.309878e-03	2.023700e-03	20150331_STAG1gfpch8_G2G1\MitoSys2\Calibration\mEGFPC1_G2\mEGFP_highExp_0_R1_P6_K1_Ch2-Ch1.zen
2780	1.981213e-03	1.036275e-03	1.917500e-03	20150331_STAG1gfpch8_G2G1\MitoSys2\Calibration\mEGFPC1_G2\mEGFP_highExp_0_R1_P6_K1_Ch2-Ch1.zen
2940	1.706076e-03	1.114641e-03	1.822300e-03	20150331_STAG1gfpch8_G2G1\MitoSys2\Calibration\mEGFPC1_G2\mEGFP_highExp_0_R1_P6_K1_Ch2-Ch1.zen
3100	1.418181e-03	9.617275e-04	1.736400e-03	20150331_STAG1gfpch8_G2G1\MitoSys2\Calibration\mEGFPC1_G2\mEGFP_highExp_0_R1_P6_K1_Ch2-Ch1.zen
3420	1.708717e-03	9.147035e-04	1.587800e-03	20150331_STAG1gfpch8_G2G1\MitoSys2\Calibration\mEGFPC1_G2\mEGFP_highExp_0_R1_P6_K1_Ch2-Ch1.zen
3740	1.259491e-03	9.678355e-04	1.463900e-03	20150331_STAG1gfpch8_G2G1\MitoSys2\Calibration\mEGFPC1_G2\mEGFP_highExp_0_R1_P6_K1_Ch2-Ch1.zen
4060	1.171965e-03	8.639043e-04	1.359000e-03	20150331_STAG1gfpch8_G2G1\MitoSys2\Calibration\mEGFPC1_G2\mEGFP_highExp_0_R1_P6_K1_Ch2-Ch1.zen
4380	1.234248e-03	7.655802e-04	1.269200e-03	20150331_STAG1gfpch8_G2G1\MitoSys2\Calibration\mEGFPC1_G2\mEGFP_highExp_0_R1_P6_K1_Ch2-Ch1.zen
4700	7.498440e-04	9.155140e-04	1.191600e-03	20150331_STAG1gfpch8_G2G1\MitoSys2\Calibration\mEGFPC1_G2\mEGFP_highExp_0_R1_P6_K1_Ch2-Ch1.zen
5020	8.010112e-04	9.519605e-04	1.123800e-03	20150331_STAG1gfpch8_G2G1\MitoSys2\Calibration\mEGFPC1_G2\mEGFP_highExp_0_R1_P6_K1_Ch2-Ch1.zen
5340	1.087009e-03	8.088203e-04	1.064100e-03	20150331_STAG1gfpch8_G2G1\MitoSys2\Calibration\mEGFPC1_G2\mEGFP_highExp_0_R1_P6_K1_Ch2-Ch1.zen
5660	9.017996e-04	1.266674e-03	1.011200e-03	20150331_STAG1gfpch8_G2G1\MitoSys2\Calibration\mEGFPC1_G2\mEGFP_highExp_0_R1_P6_K1_Ch2-Ch1.zen
5980	1.061925e-03	1.158337e-03	9.640500e-04	20150331_STAG1gfpch8_G2G1\MitoSys2\Calibration\mEGFPC1_G2\mEGFP_highExp_0_R1_P6_K1_Ch2-Ch1.zen
6300	8.476459e-04	9.830542e-04	9.217300e-04	20150331_STAG1gfpch8_G2G1\MitoSys2\Calibration\mEGFPC1_G2\mEGFP_highExp_0_R1_P6_K1_Ch2-Ch1.zen
6940	7.246051e-04	9.449362e-04	8.489900e-04	20150331_STAG1gfpch8_G2G1\MitoSys2\Calibration\mEGFPC1_G2\mEGFP_highExp_0_R1_P6_K1_Ch2-Ch1.zen
7580	1.058964e-03	9.380623e-04	7.887700e-04	20150331_STAG1gfpch8_G2G1\MitoSys2\Calibration\mEGFPC1_G2\mEGFP_highExp_0_R1_P6_K1_Ch2-Ch1.zen
8220	6.717578e-04	5.815622e-04	7.381500e-04	20150331_STAG1gfpch8_G2G1\MitoSys2\Calibration\mEGFPC1_G2\mEGFP_highExp_0_R1_P6_K1_Ch2-Ch1.zen
8860	6.517191e-04	7.764752e-04	6.950200e-04	20150331_STAG1gfpch8_G2G1\MitoSys2\Calibration\mEGFPC1_G2\mEGFP_highExp_0_R1_P6_K1_Ch2-Ch1.zen
9500	9.792745e-04	8.831754e-04	6.578500e-04	20150331_STAG1gfpch8_G2G1\MitoSys2\Calibration\mEGFPC1_G2\mEGFP_highExp_0_R1_P6_K1_Ch2-Ch1.zen
10140	8.492632e-04	9.228709e-04	6.255100e-04	20150331_STAG1gfpch8_G2G1\MitoSys2\Calibration\mEGFPC1_G2\mEGFP_highExp_0_R1_P6_K1_Ch2-Ch1.zen
10780	8.715060e-04	1.049001e-03	5.971100e-04	20150331_STAG1gfpch8_G2G1\MitoSys2\Calibration\mEGFPC1_G2\mEGFP_highExp_0_R1_P6_K1_Ch2-Ch1.zen
11420	6.820791e-04	7.135202e-04	5.719800e-04	20150331_STAG1gfpch8_G2G1\MitoSys2\Calibration\mEGFPC1_G2\mEGFP_highExp_0_R1_P6_K1_Ch2-Ch1.zen
12060	5.359765e-04	8.169840e-04	5.495800e-04	20150331_STAG1gfpch8_G2G1\MitoSys2\Calibration\mEGFPC1_G2\mEGFP_highExp_0_R1_P6_K1_Ch2-Ch1.zen
12700	4.272400e-04	6.789956e-04	5.294900e-04	20150331_STAG1gfpch8_G2G1\MitoSys2\Calibration\mEGFPC1_G2\mEGFP_highExp_0_R1_P6_K1_Ch2-Ch1.zen
13980	1.981018e-04	7.043423e-04	4.949300e-04	20150331_STAG1gfpch8_G2G1\MitoSys2\Calibration\mEGFPC1_G2\mEGFP_highExp_0_R1_P6_K1_Ch2-Ch1.zen
15260	2.108653e-04	7.112501e-04	4.662500e-04	20150331_STAG1gfpch8_G2G1\MitoSys2\Calibration\mEGFPC1_G2\mEGFP_highExp_0_R1_P6_K1_Ch2-Ch1.zen
16540	5.259098e-04	7.738444e-04	4.420400e-04	20150331_STAG1gfpch8_G2G1\MitoSys2\Calibration\mEGFPC1_G2\mEGFP_highExp_0_R1_P6_K1_Ch2-Ch1.zen
17820	6.427310e-04	7.816312e-04	4.213100e-04	20150331_STAG1gfpch8_G2G1\MitoSys2\Calibration\mEGFPC1_G2\mEGFP_highExp_0_R1_P6_K1_Ch2-Ch1.zen
19100	7.402189e-04	7.812511e-04	4.033300e-04	20150331_STAG1gfpch8_G2G1\MitoSys2\Calibration\mEGFPC1_G2\mEGFP_highExp_0_R1_P6_K1_Ch2-Ch1.zen
20380	6.155727e-04	8.400173e-04	3.875600e-04	20150331_STAG1gfpch8_G2G1\MitoSys2\Calibration\mEGFPC1_G2\mEGFP_highExp_0_R1_P6_K1_Ch2-Ch1.zen
21660	3.670708e-04	6.872496e-04	3.736100e-04	20150331_STAG1gfpch8_G2G1\MitoSys2\Calibration\mEGFPC1_G2\mEGFP_highExp_0_R1_P6_K1_Ch2-Ch1.zen
22940	1.148225e-04	6.423819e-04	3.611500e-04	20150331_STAG1gfpch8_G2G1\MitoSys2\Calibration\mEGFPC1_G2\mEGFP_highExp_0_R1_P6_K1_Ch2-Ch1.zen
24220	4.321281e-05	7.841935e-04	3.499500e-04	20150331_STAG1gfpch8_G2G1\MitoSys2\Calibration\mEGFPC1_G2\mEGFP_highExp_0_R1_P6_K1_Ch2-Ch1.zen
25500	3.001807e-04	7.621580e-04	3.398100e-04	20150331_STAG1gfpch8_G2G1\MitoSys2\Calibration\mEGFPC1_G2\mEGFP_highExp_0_R1_P6_K1_Ch2-Ch1.zen
28060	4.758017e-04	7.584833e-04	3.221100e-04	20150331_STAG1gfpch8_G2G1\MitoSys2\Calibration\mEGFPC1_G2\mEGFP_highExp_0_R1_P6_K1_Ch2-Ch1.zen
30620	3.367980e-04	5.966731e-04	3.071200e-04	20150331_STAG1gfpch8_G2G1\MitoSys2\Calibration\mEGFPC1_G2\mEGFP_highExp_0_R1_P6_K1_Ch2-Ch1.zen
33180	3.281562e-04	5.800601e-04	2.942100e-04	20150331_STAG1gfpch8_G2G1\MitoSys2\Calibration\mEGFPC1_G2\mEGFP_highExp_0_R1_P6_K1_Ch2-Ch1.zen
35740	4.348682e-04	6.327972e-04	2.829300e-04	20150331_STAG1gfpch8_G2G1\MitoSys2\Calibration\mEGFPC1_G2\mEGFP_highExp_0_R1_P6_K1_Ch2-Ch1.zen
38300	3.469551e-04	7.029942e-04	2.729500e-04	20150331_STAG1gfpch8_G2G1\MitoSys2\Calibration\mEGFPC1_G2\mEGFP_highExp_0_R1_P6_K1_Ch2-Ch1.zen
40860	1.904586e-04	4.867009e-04	2.640300e-04	20150331_STAG1gfpch8_G2G1\MitoSys2\Calibration\mEGFPC1_G2\mEGFP_highExp_0_R1_P6_K1_Ch2-Ch1.zen
43420	2.605426e-04	6.866791e-04	2.559900e-04	20150331_STAG1gfpch8_G2G1\MitoSys2\Calibration\mEGFPC1_G2\mEGFP_highExp_0_R1_P6_K1_Ch2-Ch1.zen
45980	1.139522e-04	6.798211e-04	2.486800e-04	20150331_STAG1gfpch8_G2G1\MitoSys2\Calibration\mEGFPC1_G2\mEGFP_highExp_0_R1_P6_K1_Ch2-Ch1.zen
48540	1.559233e-04	6.969801e-04	2.420000e-04	20150331_STAG1gfpch8_G2G1\MitoSys2\Calibration\mEGFPC1_G2\mEGFP_highExp_0_R1_P6_K1_Ch2-Ch1.zen
51100	3.246568e-04	6.238195e-04	2.358500e-04	20150331_STAG1gfpch8_G2G1\MitoSys2\Calibration\mEGFPC1_G2\mEGFP_highExp_0_R1_P6_K1_Ch2-Ch1.zen
56220	5.146700e-04	6.281039e-04	2.248800e-04	20150331_STAG1gfpch8_G2G1\MitoSys2\Calibration\mEGFPC1_G2\mEGFP_highExp_0_R1_P6_K1_Ch2-Ch1.zen
61340	3.900221e-04	4.892332e-04	2.153300e-04	20150331_STAG1gfpch8_G2G1\MitoSys2\Calibration\mEGFPC1_G2\mEGFP_highExp_0_R1_P6_K1_Ch2-Ch1.zen
66460	2.140515e-04	6.406899e-04	2.069100e-04	20150331_STAG1gfpch8_G2G1\MitoSys2\Calibration\mEGFPC1_G2\mEGFP_highExp_0_R1_P6_K1_Ch2-Ch1.zen
71580	3.362547e-04	5.649712e-04	1.993900e-04	20150331_STAG1gfpch8_G2G1\MitoSys2\Calibration\mEGFPC1_G2\mEGFP_highExp_0_R1_P6_K1_Ch2-Ch1.zen
76700	1.968735e-04	5.119593e-04	1.926100e-04	20150331_STAG1gfpch8_G2G1\MitoSys2\Calibration\mEGFPC1_G2\mEGFP_highExp_0_R1_P6_K1_Ch2-Ch1.zen
81820	1.720132e-04	4.526189e-04	1.864500e-04	20150331_STAG1gfpch8_G2G1\MitoSys2\Calibration\mEGFPC1_G2\mEGFP_highExp_0_R1_P6_K1_Ch2-Ch1.zen
86940	1.536864e-04	5.794698e-04	1.808100e-04	20150331_STAG1gfpch8_G2G1\MitoSys2\Calibration\mEGFPC1_G2\mEGFP_highExp_0_R1_P6_K1_Ch2-Ch1.zen
92060	6.131663e-05	6.438211e-04	1.756300e-04	20150331_STAG1gfpch8_G2G1\MitoSys2\Calibration\mEGFPC1_G2\mEGFP_highExp_0_R1_P6_K1_Ch2-Ch1.zen
97180	-1.155423e-04	4.939461e-04	1.708300e-04	20150331_STAG1gfpch8_G2G1\MitoSys2\Calibration\mEGFPC1_G2\mEGFP_highExp_0_R1_P6_K1_Ch2-Ch1.zen
102300	2.581840e-04	4.368099e-04	1.663800e-04	20150331_STAG1gfpch8_G2G1\MitoSys2\Calibration\mEGFPC1_G2\mEGFP_highExp_0_R1_P6_K1_Ch2-Ch1.zen
112540	2.327853e-04	4.469213e-04	1.583300e-04	20150331_STAG1gfpch8_G2G1\MitoSys2\Calibration\mEGFPC1_G2\mEGFP_highExp_0_R1_P6_K1_Ch2-Ch1.zen
122780	8.730347e-05	3.950110e-04	1.512400e-04	20150331_STAG1gfpch8_G2G1\MitoSys2\Calibration\mEGFPC1_G2\mEGFP_highExp_0_R1_P6_K1_Ch2-Ch1.zen
133020	2.513040e-04	5.840294e-04	1.449100e-04	20150331_STAG1gfpch8_G2G1\MitoSys2\Calibration\mEGFPC1_G2\mEGFP_highExp_0_R1_P6_K1_Ch2-Ch1.zen
143260	1.469054e-04	5.645644e-04	1.392300e-04	20150331_STAG1gfpch8_G2G1\MitoSys2\Calibration\mEGFPC1_G2\mEGFP_highExp_0_R1_P6_K1_Ch2-Ch1.zen
153500	7.044871e-05	4.126690e-04	1.340800e-04	20150331_STAG1gfpch8_G2G1\MitoSys2\Calibration\mEGFPC1_G2\mEGFP_highExp_0_R1_P6_K1_Ch2-Ch1.zen
163740	1.762961e-04	4.784228e-04	1.293800e-04	20150331_STAG1gfpch8_G2G1\MitoSys2\Calibration\mEGFPC1_G2\mEGFP_highExp_0_R1_P6_K1_Ch2-Ch1.zen
173980	3.482109e-04	4.341535e-04	1.250700e-04	20150331_STAG1gfpch8_G2G1\MitoSys2\Calibration\mEGFPC1_G2\mEGFP_highExp_0_R1_P6_K1_Ch2-Ch1.zen
184220	2.595781e-04	5.273366e-04	1.211000e-04	20150331_STAG1gfpch8_G2G1\MitoSys2\Calibration\mEGFPC1_G2\mEGFP_highExp_0_R1_P6_K1_Ch2-Ch1.zen
194460	1.958147e-04	4.756812e-04	1.174300e-04	20150331_STAG1gfpch8_G2G1\MitoSys2\Calibration\mEGFPC1_G2\mEGFP_highExp_0_R1_P6_K1_Ch2-Ch1.zen
204700	2.288427e-04	2.783178e-04	1.140200e-04	20150331_STAG1gfpch8_G2G1\MitoSys2\Calibration\mEGFPC1_G2\mEGFP_highExp_0_R1_P6_K1_Ch2-Ch1.zen
225180	1.296589e-04	3.649318e-04	1.078600e-04	20150331_STAG1gfpch8_G2G1\MitoSys2\Calibration\mEGFPC1_G2\mEGFP_highExp_0_R1_P6_K1_Ch2-Ch1.zen
245660	7.745919e-05	3.174811e-04	1.024400e-04	20150331_STAG1gfpch8_G2G1\MitoSys2\Calibration\mEGFPC1_G2\mEGFP_highExp_0_R1_P6_K1_Ch2-Ch1.zen
266140	1.224788e-04	4.046504e-04	9.762400e-05	20150331_STAG1gfpch8_G2G1\MitoSys2\Calibration\mEGFPC1_G2\mEGFP_highExp_0_R1_P6_K1_Ch2-Ch1.zen
286620	1.672199e-04	3.914323e-04	9.331200e-05	20150331_STAG1gfpch8_G2G1\MitoSys2\Calibration\mEGFPC1_G2\mEGFP_highExp_0_R1_P6_K1_Ch2-Ch1.zen
307100	1.230275e-04	2.979252e-04	8.942100e-05	20150331_STAG1gfpch8_G2G1\MitoSys2\Calibration\mEGFPC1_G2\mEGFP_highExp_0_R1_P6_K1_Ch2-Ch1.zen
327580	2.235714e-04	3.111917e-04	8.588800e-05	20150331_STAG1gfpch8_G2G1\MitoSys2\Calibration\mEGFPC1_G2\mEGFP_highExp_0_R1_P6_K1_Ch2-Ch1.zen
348060	6.035050e-05	3.243148e-04	8.266200e-05	20150331_STAG1gfpch8_G2G1\MitoSys2\Calibration\mEGFPC1_G2\mEGFP_highExp_0_R1_P6_K1_Ch2-Ch1.zen
368540	8.652758e-05	3.653739e-04	7.970200e-05	20150331_STAG1gfpch8_G2G1\MitoSys2\Calibration\mEGFPC1_G2\mEGFP_highExp_0_R1_P6_K1_Ch2-Ch1.zen
389020	9.336016e-06	3.069123e-04	7.697500e-05	20150331_STAG1gfpch8_G2G1\MitoSys2\Calibration\mEGFPC1_G2\mEGFP_highExp_0_R1_P6_K1_Ch2-Ch1.zen
409500	5.960467e-05	3.086144e-04	7.445100e-05	20150331_STAG1gfpch8_G2G1\MitoSys2\Calibration\mEGFPC1_G2\mEGFP_highExp_0_R1_P6_K1_Ch2-Ch1.zen
450460	1.114875e-04	3.109021e-04	6.992700e-05	20150331_STAG1gfpch8_G2G1\MitoSys2\Calibration\mEGFPC1_G2\mEGFP_highExp_0_R1_P6_K1_Ch2-Ch1.zen
491420	4.283934e-06	3.151004e-04	6.598000e-05	20150331_STAG1gfpch8_G2G1\MitoSys2\Calibration\mEGFPC1_G2\mEGFP_highExp_0_R1_P6_K1_Ch2-Ch1.zen
532380	2.093813e-05	2.659798e-04	6.250000e-05	20150331_STAG1gfpch8_G2G1\MitoSys2\Calibration\mEGFPC1_G2\mEGFP_highExp_0_R1_P6_K1_Ch2-Ch1.zen
573340	7.502407e-05	2.642512e-04	5.940600e-05	20150331_STAG1gfpch8_G2G1\MitoSys2\Calibration\mEGFPC1_G2\mEGFP_highExp_0_R1_P6_K1_Ch2-Ch1.zen
614300	3.100628e-05	3.451441e-04	5.663200e-05	20150331_STAG1gfpch8_G2G1\MitoSys2\Calibration\mEGFPC1_G2\mEGFP_highExp_0_R1_P6_K1_Ch2-Ch1.zen
655260	2.676805e-07	2.789936e-04	5.413000e-05	20150331_STAG1gfpch8_G2G1\MitoSys2\Calibration\mEGFPC1_G2\mEGFP_highExp_0_R1_P6_K1_Ch2-Ch1.zen
696220	5.520088e-05	2.967033e-04	5.186000e-05	20150331_STAG1gfpch8_G2G1\MitoSys2\Calibration\mEGFPC1_G2\mEGFP_highExp_0_R1_P6_K1_Ch2-Ch1.zen
737180	-6.836606e-05	2.569228e-04	4.978800e-05	20150331_STAG1gfpch8_G2G1\MitoSys2\Calibration\mEGFPC1_G2\mEGFP_highExp_0_R1_P6_K1_Ch2-Ch1.zen
778140	1.089348e-05	2.243757e-04	4.789000e-05	20150331_STAG1gfpch8_G2G1\MitoSys2\Calibration\mEGFPC1_G2\mEGFP_highExp_0_R1_P6_K1_Ch2-Ch1.zen
819100	-1.615055e-05	2.396059e-04	4.614300e-05	20150331_STAG1gfpch8_G2G1\MitoSys2\Calibration\mEGFPC1_G2\mEGFP_highExp_0_R1_P6_K1_Ch2-Ch1.zen
901020	-4.111184e-05	2.455794e-04	4.303200e-05	20150331_STAG1gfpch8_G2G1\MitoSys2\Calibration\mEGFPC1_G2\mEGFP_highExp_0_R1_P6_K1_Ch2-Ch1.zen
982940	-7.185372e-05	2.393290e-04	4.034200e-05	20150331_STAG1gfpch8_G2G1\MitoSys2\Calibration\mEGFPC1_G2\mEGFP_highExp_0_R1_P6_K1_Ch2-Ch1.zen
1064860	-3.047056e-05	2.160101e-04	3.799000e-05	20150331_STAG1gfpch8_G2G1\MitoSys2\Calibration\mEGFPC1_G2\mEGFP_highExp_0_R1_P6_K1_Ch2-Ch1.zen
1146780	-1.085971e-04	1.844036e-04	3.591300e-05	20150331_STAG1gfpch8_G2G1\MitoSys2\Calibration\mEGFPC1_G2\mEGFP_highExp_0_R1_P6_K1_Ch2-Ch1.zen
1228700	-1.069261e-04	2.470431e-04	3.406400e-05	20150331_STAG1gfpch8_G2G1\MitoSys2\Calibration\mEGFPC1_G2\mEGFP_highExp_0_R1_P6_K1_Ch2-Ch1.zen
1310620	-4.714339e-05	1.987891e-04	3.240700e-05	20150331_STAG1gfpch8_G2G1\MitoSys2\Calibration\mEGFPC1_G2\mEGFP_highExp_0_R1_P6_K1_Ch2-Ch1.zen
1392540	-1.059438e-04	1.886482e-04	3.091200e-05	20150331_STAG1gfpch8_G2G1\MitoSys2\Calibration\mEGFPC1_G2\mEGFP_highExp_0_R1_P6_K1_Ch2-Ch1.zen
1474460	-6.561097e-06	2.233841e-04	2.955500e-05	20150331_STAG1gfpch8_G2G1\MitoSys2\Calibration\mEGFPC1_G2\mEGFP_highExp_0_R1_P6_K1_Ch2-Ch1.zen
1556380	-4.241573e-05	2.746871e-04	2.831800e-05	20150331_STAG1gfpch8_G2G1\MitoSys2\Calibration\mEGFPC1_G2\mEGFP_highExp_0_R1_P6_K1_Ch2-Ch1.zen
10	3.487391e-02	4.485438e-03	3.459600e-02	20150331_STAG1gfpch8_G2G1\MitoSys2\Calibration\mEGFPC1H2B_G2\mEGFP_H2B-mCherry_1_R1_P1_K1_Ch2-Ch1.zen
20	3.415618e-02	2.760821e-03	3.319600e-02	20150331_STAG1gfpch8_G2G1\MitoSys2\Calibration\mEGFPC1H2B_G2\mEGFP_H2B-mCherry_1_R1_P1_K1_Ch2-Ch1.zen
30	3.153610e-02	3.109834e-03	3.187000e-02	20150331_STAG1gfpch8_G2G1\MitoSys2\Calibration\mEGFPC1H2B_G2\mEGFP_H2B-mCherry_1_R1_P1_K1_Ch2-Ch1.zen
40	3.031242e-02	2.246083e-03	3.062700e-02	20150331_STAG1gfpch8_G2G1\MitoSys2\Calibration\mEGFPC1H2B_G2\mEGFP_H2B-mCherry_1_R1_P1_K1_Ch2-Ch1.zen
50	2.899717e-02	3.075226e-03	2.946700e-02	20150331_STAG1gfpch8_G2G1\MitoSys2\Calibration\mEGFPC1H2B_G2\mEGFP_H2B-mCherry_1_R1_P1_K1_Ch2-Ch1.zen
60	2.803587e-02	2.226083e-03	2.838400e-02	20150331_STAG1gfpch8_G2G1\MitoSys2\Calibration\mEGFPC1H2B_G2\mEGFP_H2B-mCherry_1_R1_P1_K1_Ch2-Ch1.zen
70	2.712199e-02	3.461082e-03	2.737400e-02	20150331_STAG1gfpch8_G2G1\MitoSys2\Calibration\mEGFPC1H2B_G2\mEGFP_H2B-mCherry_1_R1_P1_K1_Ch2-Ch1.zen
80	2.622347e-02	4.136822e-03	2.643200e-02	20150331_STAG1gfpch8_G2G1\MitoSys2\Calibration\mEGFPC1H2B_G2\mEGFP_H2B-mCherry_1_R1_P1_K1_Ch2-Ch1.zen
90	2.617425e-02	3.255608e-03	2.555200e-02	20150331_STAG1gfpch8_G2G1\MitoSys2\Calibration\mEGFPC1H2B_G2\mEGFP_H2B-mCherry_1_R1_P1_K1_Ch2-Ch1.zen
100	2.458250e-02	2.650369e-03	2.472900e-02	20150331_STAG1gfpch8_G2G1\MitoSys2\Calibration\mEGFPC1H2B_G2\mEGFP_H2B-mCherry_1_R1_P1_K1_Ch2-Ch1.zen
120	2.267423e-02	2.375305e-03	2.323600e-02	20150331_STAG1gfpch8_G2G1\MitoSys2\Calibration\mEGFPC1H2B_G2\mEGFP_H2B-mCherry_1_R1_P1_K1_Ch2-Ch1.zen
140	2.158253e-02	2.356773e-03	2.191800e-02	20150331_STAG1gfpch8_G2G1\MitoSys2\Calibration\mEGFPC1H2B_G2\mEGFP_H2B-mCherry_1_R1_P1_K1_Ch2-Ch1.zen
160	2.066055e-02	2.176808e-03	2.074800e-02	20150331_STAG1gfpch8_G2G1\MitoSys2\Calibration\mEGFPC1H2B_G2\mEGFP_H2B-mCherry_1_R1_P1_K1_Ch2-Ch1.zen
180	2.061218e-02	2.023589e-03	1.970200e-02	20150331_STAG1gfpch8_G2G1\MitoSys2\Calibration\mEGFPC1H2B_G2\mEGFP_H2B-mCherry_1_R1_P1_K1_Ch2-Ch1.zen
200	1.911796e-02	2.596037e-03	1.876200e-02	20150331_STAG1gfpch8_G2G1\MitoSys2\Calibration\mEGFPC1H2B_G2\mEGFP_H2B-mCherry_1_R1_P1_K1_Ch2-Ch1.zen
220	1.765986e-02	2.002974e-03	1.791300e-02	20150331_STAG1gfpch8_G2G1\MitoSys2\Calibration\mEGFPC1H2B_G2\mEGFP_H2B-mCherry_1_R1_P1_K1_Ch2-Ch1.zen
240	1.704554e-02	3.348997e-03	1.714000e-02	20150331_STAG1gfpch8_G2G1\MitoSys2\Calibration\mEGFPC1H2B_G2\mEGFP_H2B-mCherry_1_R1_P1_K1_Ch2-Ch1.zen
260	1.665068e-02	2.586045e-03	1.643500e-02	20150331_STAG1gfpch8_G2G1\MitoSys2\Calibration\mEGFPC1H2B_G2\mEGFP_H2B-mCherry_1_R1_P1_K1_Ch2-Ch1.zen
280	1.616839e-02	2.334789e-03	1.578800e-02	20150331_STAG1gfpch8_G2G1\MitoSys2\Calibration\mEGFPC1H2B_G2\mEGFP_H2B-mCherry_1_R1_P1_K1_Ch2-Ch1.zen
300	1.543613e-02	1.643743e-03	1.519100e-02	20150331_STAG1gfpch8_G2G1\MitoSys2\Calibration\mEGFPC1H2B_G2\mEGFP_H2B-mCherry_1_R1_P1_K1_Ch2-Ch1.zen
340	1.396388e-02	1.933876e-03	1.412700e-02	20150331_STAG1gfpch8_G2G1\MitoSys2\Calibration\mEGFPC1H2B_G2\mEGFP_H2B-mCherry_1_R1_P1_K1_Ch2-Ch1.zen
380	1.339386e-02	1.720935e-03	1.320500e-02	20150331_STAG1gfpch8_G2G1\MitoSys2\Calibration\mEGFPC1H2B_G2\mEGFP_H2B-mCherry_1_R1_P1_K1_Ch2-Ch1.zen
420	1.288657e-02	2.239672e-03	1.239600e-02	20150331_STAG1gfpch8_G2G1\MitoSys2\Calibration\mEGFPC1H2B_G2\mEGFP_H2B-mCherry_1_R1_P1_K1_Ch2-Ch1.zen
460	1.097040e-02	2.292345e-03	1.168000e-02	20150331_STAG1gfpch8_G2G1\MitoSys2\Calibration\mEGFPC1H2B_G2\mEGFP_H2B-mCherry_1_R1_P1_K1_Ch2-Ch1.zen
500	1.128829e-02	1.516697e-03	1.104100e-02	20150331_STAG1gfpch8_G2G1\MitoSys2\Calibration\mEGFPC1H2B_G2\mEGFP_H2B-mCherry_1_R1_P1_K1_Ch2-Ch1.zen
540	1.077376e-02	1.544935e-03	1.046800e-02	20150331_STAG1gfpch8_G2G1\MitoSys2\Calibration\mEGFPC1H2B_G2\mEGFP_H2B-mCherry_1_R1_P1_K1_Ch2-Ch1.zen
580	9.809287e-03	1.557297e-03	9.949700e-03	20150331_STAG1gfpch8_G2G1\MitoSys2\Calibration\mEGFPC1H2B_G2\mEGFP_H2B-mCherry_1_R1_P1_K1_Ch2-Ch1.zen
620	9.728727e-03	2.130148e-03	9.479400e-03	20150331_STAG1gfpch8_G2G1\MitoSys2\Calibration\mEGFPC1H2B_G2\mEGFP_H2B-mCherry_1_R1_P1_K1_Ch2-Ch1.zen
660	8.893981e-03	2.042833e-03	9.050500e-03	20150331_STAG1gfpch8_G2G1\MitoSys2\Calibration\mEGFPC1H2B_G2\mEGFP_H2B-mCherry_1_R1_P1_K1_Ch2-Ch1.zen
700	8.685518e-03	1.505814e-03	8.657700e-03	20150331_STAG1gfpch8_G2G1\MitoSys2\Calibration\mEGFPC1H2B_G2\mEGFP_H2B-mCherry_1_R1_P1_K1_Ch2-Ch1.zen
780	8.321194e-03	1.303993e-03	7.963900e-03	20150331_STAG1gfpch8_G2G1\MitoSys2\Calibration\mEGFPC1H2B_G2\mEGFP_H2B-mCherry_1_R1_P1_K1_Ch2-Ch1.zen
860	7.373081e-03	1.659276e-03	7.370800e-03	20150331_STAG1gfpch8_G2G1\MitoSys2\Calibration\mEGFPC1H2B_G2\mEGFP_H2B-mCherry_1_R1_P1_K1_Ch2-Ch1.zen
940	6.628849e-03	1.189793e-03	6.858000e-03	20150331_STAG1gfpch8_G2G1\MitoSys2\Calibration\mEGFPC1H2B_G2\mEGFP_H2B-mCherry_1_R1_P1_K1_Ch2-Ch1.zen
1020	6.205270e-03	1.543318e-03	6.410800e-03	20150331_STAG1gfpch8_G2G1\MitoSys2\Calibration\mEGFPC1H2B_G2\mEGFP_H2B-mCherry_1_R1_P1_K1_Ch2-Ch1.zen
1100	5.544232e-03	1.489696e-03	6.017300e-03	20150331_STAG1gfpch8_G2G1\MitoSys2\Calibration\mEGFPC1H2B_G2\mEGFP_H2B-mCherry_1_R1_P1_K1_Ch2-Ch1.zen
1180	5.356854e-03	1.697882e-03	5.668800e-03	20150331_STAG1gfpch8_G2G1\MitoSys2\Calibration\mEGFPC1H2B_G2\mEGFP_H2B-mCherry_1_R1_P1_K1_Ch2-Ch1.zen
1260	5.378184e-03	1.576169e-03	5.358000e-03	20150331_STAG1gfpch8_G2G1\MitoSys2\Calibration\mEGFPC1H2B_G2\mEGFP_H2B-mCherry_1_R1_P1_K1_Ch2-Ch1.zen
1340	5.147545e-03	1.559844e-03	5.079200e-03	20150331_STAG1gfpch8_G2G1\MitoSys2\Calibration\mEGFPC1H2B_G2\mEGFP_H2B-mCherry_1_R1_P1_K1_Ch2-Ch1.zen
1420	4.336260e-03	1.447502e-03	4.827800e-03	20150331_STAG1gfpch8_G2G1\MitoSys2\Calibration\mEGFPC1H2B_G2\mEGFP_H2B-mCherry_1_R1_P1_K1_Ch2-Ch1.zen
1500	4.393233e-03	1.364043e-03	4.600000e-03	20150331_STAG1gfpch8_G2G1\MitoSys2\Calibration\mEGFPC1H2B_G2\mEGFP_H2B-mCherry_1_R1_P1_K1_Ch2-Ch1.zen
1660	4.175722e-03	1.340456e-03	4.203300e-03	20150331_STAG1gfpch8_G2G1\MitoSys2\Calibration\mEGFPC1H2B_G2\mEGFP_H2B-mCherry_1_R1_P1_K1_Ch2-Ch1.zen
1820	3.421506e-03	1.405492e-03	3.869700e-03	20150331_STAG1gfpch8_G2G1\MitoSys2\Calibration\mEGFPC1H2B_G2\mEGFP_H2B-mCherry_1_R1_P1_K1_Ch2-Ch1.zen
1980	3.532102e-03	1.403829e-03	3.585500e-03	20150331_STAG1gfpch8_G2G1\MitoSys2\Calibration\mEGFPC1H2B_G2\mEGFP_H2B-mCherry_1_R1_P1_K1_Ch2-Ch1.zen
2140	3.362750e-03	1.343129e-03	3.340500e-03	20150331_STAG1gfpch8_G2G1\MitoSys2\Calibration\mEGFPC1H2B_G2\mEGFP_H2B-mCherry_1_R1_P1_K1_Ch2-Ch1.zen
2300	3.315230e-03	1.142502e-03	3.127200e-03	20150331_STAG1gfpch8_G2G1\MitoSys2\Calibration\mEGFPC1H2B_G2\mEGFP_H2B-mCherry_1_R1_P1_K1_Ch2-Ch1.zen
2460	3.020851e-03	1.278905e-03	2.940000e-03	20150331_STAG1gfpch8_G2G1\MitoSys2\Calibration\mEGFPC1H2B_G2\mEGFP_H2B-mCherry_1_R1_P1_K1_Ch2-Ch1.zen
2620	2.962549e-03	1.026452e-03	2.774300e-03	20150331_STAG1gfpch8_G2G1\MitoSys2\Calibration\mEGFPC1H2B_G2\mEGFP_H2B-mCherry_1_R1_P1_K1_Ch2-Ch1.zen
2780	2.639401e-03	1.363535e-03	2.626600e-03	20150331_STAG1gfpch8_G2G1\MitoSys2\Calibration\mEGFPC1H2B_G2\mEGFP_H2B-mCherry_1_R1_P1_K1_Ch2-Ch1.zen
2940	2.758925e-03	1.524613e-03	2.494200e-03	20150331_STAG1gfpch8_G2G1\MitoSys2\Calibration\mEGFPC1H2B_G2\mEGFP_H2B-mCherry_1_R1_P1_K1_Ch2-Ch1.zen
3100	2.504834e-03	1.183328e-03	2.374900e-03	20150331_STAG1gfpch8_G2G1\MitoSys2\Calibration\mEGFPC1H2B_G2\mEGFP_H2B-mCherry_1_R1_P1_K1_Ch2-Ch1.zen
3420	2.063275e-03	7.835730e-04	2.168300e-03	20150331_STAG1gfpch8_G2G1\MitoSys2\Calibration\mEGFPC1H2B_G2\mEGFP_H2B-mCherry_1_R1_P1_K1_Ch2-Ch1.zen
3740	1.927017e-03	1.224475e-03	1.995700e-03	20150331_STAG1gfpch8_G2G1\MitoSys2\Calibration\mEGFPC1H2B_G2\mEGFP_H2B-mCherry_1_R1_P1_K1_Ch2-Ch1.zen
4060	1.806950e-03	1.422529e-03	1.849400e-03	20150331_STAG1gfpch8_G2G1\MitoSys2\Calibration\mEGFPC1H2B_G2\mEGFP_H2B-mCherry_1_R1_P1_K1_Ch2-Ch1.zen
4380	1.996810e-03	1.301138e-03	1.723800e-03	20150331_STAG1gfpch8_G2G1\MitoSys2\Calibration\mEGFPC1H2B_G2\mEGFP_H2B-mCherry_1_R1_P1_K1_Ch2-Ch1.zen
4700	1.848403e-03	1.180910e-03	1.614700e-03	20150331_STAG1gfpch8_G2G1\MitoSys2\Calibration\mEGFPC1H2B_G2\mEGFP_H2B-mCherry_1_R1_P1_K1_Ch2-Ch1.zen
5020	1.929061e-03	8.906996e-04	1.519100e-03	20150331_STAG1gfpch8_G2G1\MitoSys2\Calibration\mEGFPC1H2B_G2\mEGFP_H2B-mCherry_1_R1_P1_K1_Ch2-Ch1.zen
5340	1.682320e-03	9.954578e-04	1.434700e-03	20150331_STAG1gfpch8_G2G1\MitoSys2\Calibration\mEGFPC1H2B_G2\mEGFP_H2B-mCherry_1_R1_P1_K1_Ch2-Ch1.zen
5660	1.449834e-03	1.175017e-03	1.359500e-03	20150331_STAG1gfpch8_G2G1\MitoSys2\Calibration\mEGFPC1H2B_G2\mEGFP_H2B-mCherry_1_R1_P1_K1_Ch2-Ch1.zen
5980	1.194361e-03	1.045796e-03	1.292100e-03	20150331_STAG1gfpch8_G2G1\MitoSys2\Calibration\mEGFPC1H2B_G2\mEGFP_H2B-mCherry_1_R1_P1_K1_Ch2-Ch1.zen
6300	1.173095e-03	8.028031e-04	1.231300e-03	20150331_STAG1gfpch8_G2G1\MitoSys2\Calibration\mEGFPC1H2B_G2\mEGFP_H2B-mCherry_1_R1_P1_K1_Ch2-Ch1.zen
6940	1.273782e-03	1.158627e-03	1.126100e-03	20150331_STAG1gfpch8_G2G1\MitoSys2\Calibration\mEGFPC1H2B_G2\mEGFP_H2B-mCherry_1_R1_P1_K1_Ch2-Ch1.zen
7580	1.224766e-03	1.135862e-03	1.038100e-03	20150331_STAG1gfpch8_G2G1\MitoSys2\Calibration\mEGFPC1H2B_G2\mEGFP_H2B-mCherry_1_R1_P1_K1_Ch2-Ch1.zen
8220	1.281927e-03	8.815936e-04	9.633600e-04	20150331_STAG1gfpch8_G2G1\MitoSys2\Calibration\mEGFPC1H2B_G2\mEGFP_H2B-mCherry_1_R1_P1_K1_Ch2-Ch1.zen
8860	1.108621e-03	1.043766e-03	8.990300e-04	20150331_STAG1gfpch8_G2G1\MitoSys2\Calibration\mEGFPC1H2B_G2\mEGFP_H2B-mCherry_1_R1_P1_K1_Ch2-Ch1.zen
9500	7.971041e-04	1.072935e-03	8.430400e-04	20150331_STAG1gfpch8_G2G1\MitoSys2\Calibration\mEGFPC1H2B_G2\mEGFP_H2B-mCherry_1_R1_P1_K1_Ch2-Ch1.zen
10140	1.161856e-03	1.181485e-03	7.938500e-04	20150331_STAG1gfpch8_G2G1\MitoSys2\Calibration\mEGFPC1H2B_G2\mEGFP_H2B-mCherry_1_R1_P1_K1_Ch2-Ch1.zen
10780	7.447433e-04	1.141962e-03	7.502600e-04	20150331_STAG1gfpch8_G2G1\MitoSys2\Calibration\mEGFPC1H2B_G2\mEGFP_H2B-mCherry_1_R1_P1_K1_Ch2-Ch1.zen
11420	7.976009e-04	9.417075e-04	7.113400e-04	20150331_STAG1gfpch8_G2G1\MitoSys2\Calibration\mEGFPC1H2B_G2\mEGFP_H2B-mCherry_1_R1_P1_K1_Ch2-Ch1.zen
12060	9.530936e-04	7.764553e-04	6.763700e-04	20150331_STAG1gfpch8_G2G1\MitoSys2\Calibration\mEGFPC1H2B_G2\mEGFP_H2B-mCherry_1_R1_P1_K1_Ch2-Ch1.zen
12700	9.264877e-04	4.919033e-04	6.447700e-04	20150331_STAG1gfpch8_G2G1\MitoSys2\Calibration\mEGFPC1H2B_G2\mEGFP_H2B-mCherry_1_R1_P1_K1_Ch2-Ch1.zen
13980	2.987632e-04	5.226388e-04	5.898400e-04	20150331_STAG1gfpch8_G2G1\MitoSys2\Calibration\mEGFPC1H2B_G2\mEGFP_H2B-mCherry_1_R1_P1_K1_Ch2-Ch1.zen
15260	9.019323e-05	8.134362e-04	5.436900e-04	20150331_STAG1gfpch8_G2G1\MitoSys2\Calibration\mEGFPC1H2B_G2\mEGFP_H2B-mCherry_1_R1_P1_K1_Ch2-Ch1.zen
16540	1.634382e-04	6.556020e-04	5.043300e-04	20150331_STAG1gfpch8_G2G1\MitoSys2\Calibration\mEGFPC1H2B_G2\mEGFP_H2B-mCherry_1_R1_P1_K1_Ch2-Ch1.zen
17820	3.186555e-04	8.138038e-04	4.703300e-04	20150331_STAG1gfpch8_G2G1\MitoSys2\Calibration\mEGFPC1H2B_G2\mEGFP_H2B-mCherry_1_R1_P1_K1_Ch2-Ch1.zen
19100	3.693341e-04	9.600928e-04	4.406600e-04	20150331_STAG1gfpch8_G2G1\MitoSys2\Calibration\mEGFPC1H2B_G2\mEGFP_H2B-mCherry_1_R1_P1_K1_Ch2-Ch1.zen
20380	4.146583e-04	8.972176e-04	4.145100e-04	20150331_STAG1gfpch8_G2G1\MitoSys2\Calibration\mEGFPC1H2B_G2\mEGFP_H2B-mCherry_1_R1_P1_K1_Ch2-Ch1.zen
21660	1.691478e-04	8.278385e-04	3.912900e-04	20150331_STAG1gfpch8_G2G1\MitoSys2\Calibration\mEGFPC1H2B_G2\mEGFP_H2B-mCherry_1_R1_P1_K1_Ch2-Ch1.zen
22940	4.547456e-04	1.105592e-03	3.705100e-04	20150331_STAG1gfpch8_G2G1\MitoSys2\Calibration\mEGFPC1H2B_G2\mEGFP_H2B-mCherry_1_R1_P1_K1_Ch2-Ch1.zen
24220	2.860842e-04	8.403742e-04	3.518200e-04	20150331_STAG1gfpch8_G2G1\MitoSys2\Calibration\mEGFPC1H2B_G2\mEGFP_H2B-mCherry_1_R1_P1_K1_Ch2-Ch1.zen
25500	2.108101e-04	8.227573e-04	3.349000e-04	20150331_STAG1gfpch8_G2G1\MitoSys2\Calibration\mEGFPC1H2B_G2\mEGFP_H2B-mCherry_1_R1_P1_K1_Ch2-Ch1.zen
28060	3.726998e-04	8.764127e-04	3.054500e-04	20150331_STAG1gfpch8_G2G1\MitoSys2\Calibration\mEGFPC1H2B_G2\mEGFP_H2B-mCherry_1_R1_P1_K1_Ch2-Ch1.zen
30620	3.550840e-04	9.582133e-04	2.806700e-04	20150331_STAG1gfpch8_G2G1\MitoSys2\Calibration\mEGFPC1H2B_G2\mEGFP_H2B-mCherry_1_R1_P1_K1_Ch2-Ch1.zen
33180	3.599003e-04	9.723234e-04	2.595200e-04	20150331_STAG1gfpch8_G2G1\MitoSys2\Calibration\mEGFPC1H2B_G2\mEGFP_H2B-mCherry_1_R1_P1_K1_Ch2-Ch1.zen
35740	1.966998e-04	8.457674e-04	2.412500e-04	20150331_STAG1gfpch8_G2G1\MitoSys2\Calibration\mEGFPC1H2B_G2\mEGFP_H2B-mCherry_1_R1_P1_K1_Ch2-Ch1.zen
38300	1.747184e-04	6.198870e-04	2.253100e-04	20150331_STAG1gfpch8_G2G1\MitoSys2\Calibration\mEGFPC1H2B_G2\mEGFP_H2B-mCherry_1_R1_P1_K1_Ch2-Ch1.zen
40860	3.926845e-04	8.975048e-04	2.112700e-04	20150331_STAG1gfpch8_G2G1\MitoSys2\Calibration\mEGFPC1H2B_G2\mEGFP_H2B-mCherry_1_R1_P1_K1_Ch2-Ch1.zen
43420	2.462418e-04	6.855142e-04	1.988100e-04	20150331_STAG1gfpch8_G2G1\MitoSys2\Calibration\mEGFPC1H2B_G2\mEGFP_H2B-mCherry_1_R1_P1_K1_Ch2-Ch1.zen
45980	5.816004e-05	5.994399e-04	1.876800e-04	20150331_STAG1gfpch8_G2G1\MitoSys2\Calibration\mEGFPC1H2B_G2\mEGFP_H2B-mCherry_1_R1_P1_K1_Ch2-Ch1.zen
48540	2.082220e-04	6.333402e-04	1.776800e-04	20150331_STAG1gfpch8_G2G1\MitoSys2\Calibration\mEGFPC1H2B_G2\mEGFP_H2B-mCherry_1_R1_P1_K1_Ch2-Ch1.zen
51100	1.054652e-04	6.160187e-04	1.686400e-04	20150331_STAG1gfpch8_G2G1\MitoSys2\Calibration\mEGFPC1H2B_G2\mEGFP_H2B-mCherry_1_R1_P1_K1_Ch2-Ch1.zen
56220	2.433012e-04	6.588802e-04	1.529300e-04	20150331_STAG1gfpch8_G2G1\MitoSys2\Calibration\mEGFPC1H2B_G2\mEGFP_H2B-mCherry_1_R1_P1_K1_Ch2-Ch1.zen
61340	1.394037e-04	7.861866e-04	1.397600e-04	20150331_STAG1gfpch8_G2G1\MitoSys2\Calibration\mEGFPC1H2B_G2\mEGFP_H2B-mCherry_1_R1_P1_K1_Ch2-Ch1.zen
66460	1.435666e-04	5.876751e-04	1.285600e-04	20150331_STAG1gfpch8_G2G1\MitoSys2\Calibration\mEGFPC1H2B_G2\mEGFP_H2B-mCherry_1_R1_P1_K1_Ch2-Ch1.zen
71580	1.435204e-04	6.910551e-04	1.189100e-04	20150331_STAG1gfpch8_G2G1\MitoSys2\Calibration\mEGFPC1H2B_G2\mEGFP_H2B-mCherry_1_R1_P1_K1_Ch2-Ch1.zen
76700	1.010522e-04	7.362010e-04	1.105300e-04	20150331_STAG1gfpch8_G2G1\MitoSys2\Calibration\mEGFPC1H2B_G2\mEGFP_H2B-mCherry_1_R1_P1_K1_Ch2-Ch1.zen
81820	1.415591e-04	7.490885e-04	1.031700e-04	20150331_STAG1gfpch8_G2G1\MitoSys2\Calibration\mEGFPC1H2B_G2\mEGFP_H2B-mCherry_1_R1_P1_K1_Ch2-Ch1.zen
86940	2.625249e-04	6.703170e-04	9.665900e-05	20150331_STAG1gfpch8_G2G1\MitoSys2\Calibration\mEGFPC1H2B_G2\mEGFP_H2B-mCherry_1_R1_P1_K1_Ch2-Ch1.zen
92060	5.017260e-05	7.307898e-04	9.086400e-05	20150331_STAG1gfpch8_G2G1\MitoSys2\Calibration\mEGFPC1H2B_G2\mEGFP_H2B-mCherry_1_R1_P1_K1_Ch2-Ch1.zen
97180	-2.718462e-05	6.432743e-04	8.567300e-05	20150331_STAG1gfpch8_G2G1\MitoSys2\Calibration\mEGFPC1H2B_G2\mEGFP_H2B-mCherry_1_R1_P1_K1_Ch2-Ch1.zen
102300	-1.084725e-04	4.182830e-04	8.099600e-05	20150331_STAG1gfpch8_G2G1\MitoSys2\Calibration\mEGFPC1H2B_G2\mEGFP_H2B-mCherry_1_R1_P1_K1_Ch2-Ch1.zen
112540	-6.861489e-05	3.997003e-04	7.291300e-05	20150331_STAG1gfpch8_G2G1\MitoSys2\Calibration\mEGFPC1H2B_G2\mEGFP_H2B-mCherry_1_R1_P1_K1_Ch2-Ch1.zen
122780	-1.417529e-04	3.022810e-04	6.617600e-05	20150331_STAG1gfpch8_G2G1\MitoSys2\Calibration\mEGFPC1H2B_G2\mEGFP_H2B-mCherry_1_R1_P1_K1_Ch2-Ch1.zen
133020	-7.924544e-05	5.663973e-04	6.048000e-05	20150331_STAG1gfpch8_G2G1\MitoSys2\Calibration\mEGFPC1H2B_G2\mEGFP_H2B-mCherry_1_R1_P1_K1_Ch2-Ch1.zen
143260	9.223110e-05	4.885105e-04	5.560600e-05	20150331_STAG1gfpch8_G2G1\MitoSys2\Calibration\mEGFPC1H2B_G2\mEGFP_H2B-mCherry_1_R1_P1_K1_Ch2-Ch1.zen
153500	2.411187e-04	5.317432e-04	5.139000e-05	20150331_STAG1gfpch8_G2G1\MitoSys2\Calibration\mEGFPC1H2B_G2\mEGFP_H2B-mCherry_1_R1_P1_K1_Ch2-Ch1.zen
163740	1.216923e-05	5.990548e-04	4.771100e-05	20150331_STAG1gfpch8_G2G1\MitoSys2\Calibration\mEGFPC1H2B_G2\mEGFP_H2B-mCherry_1_R1_P1_K1_Ch2-Ch1.zen
173980	-2.608954e-04	5.280268e-04	4.447400e-05	20150331_STAG1gfpch8_G2G1\MitoSys2\Calibration\mEGFPC1H2B_G2\mEGFP_H2B-mCherry_1_R1_P1_K1_Ch2-Ch1.zen
184220	-5.382403e-05	5.441040e-04	4.160600e-05	20150331_STAG1gfpch8_G2G1\MitoSys2\Calibration\mEGFPC1H2B_G2\mEGFP_H2B-mCherry_1_R1_P1_K1_Ch2-Ch1.zen
194460	-1.040153e-05	5.098171e-04	3.904900e-05	20150331_STAG1gfpch8_G2G1\MitoSys2\Calibration\mEGFPC1H2B_G2\mEGFP_H2B-mCherry_1_R1_P1_K1_Ch2-Ch1.zen
204700	-7.634966e-05	4.259028e-04	3.675700e-05	20150331_STAG1gfpch8_G2G1\MitoSys2\Calibration\mEGFPC1H2B_G2\mEGFP_H2B-mCherry_1_R1_P1_K1_Ch2-Ch1.zen
225180	-9.697499e-05	4.213922e-04	3.282000e-05	20150331_STAG1gfpch8_G2G1\MitoSys2\Calibration\mEGFPC1H2B_G2\mEGFP_H2B-mCherry_1_R1_P1_K1_Ch2-Ch1.zen
245660	9.976538e-05	5.310626e-04	2.956600e-05	20150331_STAG1gfpch8_G2G1\MitoSys2\Calibration\mEGFPC1H2B_G2\mEGFP_H2B-mCherry_1_R1_P1_K1_Ch2-Ch1.zen
266140	5.622200e-05	6.124656e-04	2.683700e-05	20150331_STAG1gfpch8_G2G1\MitoSys2\Calibration\mEGFPC1H2B_G2\mEGFP_H2B-mCherry_1_R1_P1_K1_Ch2-Ch1.zen
286620	4.362865e-06	4.930276e-04	2.451900e-05	20150331_STAG1gfpch8_G2G1\MitoSys2\Calibration\mEGFPC1H2B_G2\mEGFP_H2B-mCherry_1_R1_P1_K1_Ch2-Ch1.zen
307100	1.305124e-04	4.314704e-04	2.252700e-05	20150331_STAG1gfpch8_G2G1\MitoSys2\Calibration\mEGFPC1H2B_G2\mEGFP_H2B-mCherry_1_R1_P1_K1_Ch2-Ch1.zen
327580	2.090495e-04	5.091613e-04	2.080100e-05	20150331_STAG1gfpch8_G2G1\MitoSys2\Calibration\mEGFPC1H2B_G2\mEGFP_H2B-mCherry_1_R1_P1_K1_Ch2-Ch1.zen
348060	3.102030e-05	5.764315e-04	1.929100e-05	20150331_STAG1gfpch8_G2G1\MitoSys2\Calibration\mEGFPC1H2B_G2\mEGFP_H2B-mCherry_1_R1_P1_K1_Ch2-Ch1.zen
368540	-1.367533e-05	4.442821e-04	1.796200e-05	20150331_STAG1gfpch8_G2G1\MitoSys2\Calibration\mEGFPC1H2B_G2\mEGFP_H2B-mCherry_1_R1_P1_K1_Ch2-Ch1.zen
389020	-5.218138e-05	3.624136e-04	1.678300e-05	20150331_STAG1gfpch8_G2G1\MitoSys2\Calibration\mEGFPC1H2B_G2\mEGFP_H2B-mCherry_1_R1_P1_K1_Ch2-Ch1.zen
409500	1.148805e-05	4.113902e-04	1.573200e-05	20150331_STAG1gfpch8_G2G1\MitoSys2\Calibration\mEGFPC1H2B_G2\mEGFP_H2B-mCherry_1_R1_P1_K1_Ch2-Ch1.zen
450460	-8.585094e-05	2.814867e-04	1.393900e-05	20150331_STAG1gfpch8_G2G1\MitoSys2\Calibration\mEGFPC1H2B_G2\mEGFP_H2B-mCherry_1_R1_P1_K1_Ch2-Ch1.zen
491420	-9.672486e-05	4.155179e-04	1.247200e-05	20150331_STAG1gfpch8_G2G1\MitoSys2\Calibration\mEGFPC1H2B_G2\mEGFP_H2B-mCherry_1_R1_P1_K1_Ch2-Ch1.zen
532380	1.231223e-05	3.222288e-04	1.125100e-05	20150331_STAG1gfpch8_G2G1\MitoSys2\Calibration\mEGFPC1H2B_G2\mEGFP_H2B-mCherry_1_R1_P1_K1_Ch2-Ch1.zen
573340	5.279121e-05	4.148268e-04	1.022200e-05	20150331_STAG1gfpch8_G2G1\MitoSys2\Calibration\mEGFPC1H2B_G2\mEGFP_H2B-mCherry_1_R1_P1_K1_Ch2-Ch1.zen
614300	8.906492e-05	3.614121e-04	9.343900e-06	20150331_STAG1gfpch8_G2G1\MitoSys2\Calibration\mEGFPC1H2B_G2\mEGFP_H2B-mCherry_1_R1_P1_K1_Ch2-Ch1.zen
655260	1.001033e-04	3.213638e-04	8.587900e-06	20150331_STAG1gfpch8_G2G1\MitoSys2\Calibration\mEGFPC1H2B_G2\mEGFP_H2B-mCherry_1_R1_P1_K1_Ch2-Ch1.zen
696220	-3.100073e-05	4.113705e-04	7.930800e-06	20150331_STAG1gfpch8_G2G1\MitoSys2\Calibration\mEGFPC1H2B_G2\mEGFP_H2B-mCherry_1_R1_P1_K1_Ch2-Ch1.zen
737180	-9.258138e-05	4.156140e-04	7.355300e-06	20150331_STAG1gfpch8_G2G1\MitoSys2\Calibration\mEGFPC1H2B_G2\mEGFP_H2B-mCherry_1_R1_P1_K1_Ch2-Ch1.zen
778140	-1.855584e-04	4.225868e-04	6.847600e-06	20150331_STAG1gfpch8_G2G1\MitoSys2\Calibration\mEGFPC1H2B_G2\mEGFP_H2B-mCherry_1_R1_P1_K1_Ch2-Ch1.zen
819100	-7.277394e-05	3.773719e-04	6.397100e-06	20150331_STAG1gfpch8_G2G1\MitoSys2\Calibration\mEGFPC1H2B_G2\mEGFP_H2B-mCherry_1_R1_P1_K1_Ch2-Ch1.zen
901020	-5.557269e-05	3.780922e-04	5.634100e-06	20150331_STAG1gfpch8_G2G1\MitoSys2\Calibration\mEGFPC1H2B_G2\mEGFP_H2B-mCherry_1_R1_P1_K1_Ch2-Ch1.zen
982940	-2.190877e-05	3.233679e-04	5.014300e-06	20150331_STAG1gfpch8_G2G1\MitoSys2\Calibration\mEGFPC1H2B_G2\mEGFP_H2B-mCherry_1_R1_P1_K1_Ch2-Ch1.zen
1064860	-5.423730e-05	2.876058e-04	4.502400e-06	20150331_STAG1gfpch8_G2G1\MitoSys2\Calibration\mEGFPC1H2B_G2\mEGFP_H2B-mCherry_1_R1_P1_K1_Ch2-Ch1.zen
1146780	4.253091e-05	3.677052e-04	4.073600e-06	20150331_STAG1gfpch8_G2G1\MitoSys2\Calibration\mEGFPC1H2B_G2\mEGFP_H2B-mCherry_1_R1_P1_K1_Ch2-Ch1.zen
1228700	-1.074575e-05	2.647515e-04	3.710000e-06	20150331_STAG1gfpch8_G2G1\MitoSys2\Calibration\mEGFPC1H2B_G2\mEGFP_H2B-mCherry_1_R1_P1_K1_Ch2-Ch1.zen
1310620	-1.567796e-04	3.351853e-04	3.398400e-06	20150331_STAG1gfpch8_G2G1\MitoSys2\Calibration\mEGFPC1H2B_G2\mEGFP_H2B-mCherry_1_R1_P1_K1_Ch2-Ch1.zen
1392540	-2.280078e-05	2.756413e-04	3.128900e-06	20150331_STAG1gfpch8_G2G1\MitoSys2\Calibration\mEGFPC1H2B_G2\mEGFP_H2B-mCherry_1_R1_P1_K1_Ch2-Ch1.zen
1474460	1.322386e-05	3.228298e-04	2.893900e-06	20150331_STAG1gfpch8_G2G1\MitoSys2\Calibration\mEGFPC1H2B_G2\mEGFP_H2B-mCherry_1_R1_P1_K1_Ch2-Ch1.zen
1556380	-8.965817e-05	2.654747e-04	2.687400e-06	20150331_STAG1gfpch8_G2G1\MitoSys2\Calibration\mEGFPC1H2B_G2\mEGFP_H2B-mCherry_1_R1_P1_K1_Ch2-Ch1.zen
10	3.770701e-02	3.834007e-03	3.705500e-02	20150331_STAG1gfpch8_G2G1\MitoSys2\Calibration\mEGFPC1H2B_G2\mEGFP_H2B-mCherry_1_R1_P2_K1_Ch2-Ch1.zen
20	3.527304e-02	3.375436e-03	3.543000e-02	20150331_STAG1gfpch8_G2G1\MitoSys2\Calibration\mEGFPC1H2B_G2\mEGFP_H2B-mCherry_1_R1_P2_K1_Ch2-Ch1.zen
30	3.385502e-02	3.462387e-03	3.391800e-02	20150331_STAG1gfpch8_G2G1\MitoSys2\Calibration\mEGFPC1H2B_G2\mEGFP_H2B-mCherry_1_R1_P2_K1_Ch2-Ch1.zen
40	3.216245e-02	3.021031e-03	3.251700e-02	20150331_STAG1gfpch8_G2G1\MitoSys2\Calibration\mEGFPC1H2B_G2\mEGFP_H2B-mCherry_1_R1_P2_K1_Ch2-Ch1.zen
50	3.175563e-02	4.046304e-03	3.122100e-02	20150331_STAG1gfpch8_G2G1\MitoSys2\Calibration\mEGFPC1H2B_G2\mEGFP_H2B-mCherry_1_R1_P2_K1_Ch2-Ch1.zen
60	2.966478e-02	3.076121e-03	3.002100e-02	20150331_STAG1gfpch8_G2G1\MitoSys2\Calibration\mEGFPC1H2B_G2\mEGFP_H2B-mCherry_1_R1_P2_K1_Ch2-Ch1.zen
70	2.884109e-02	4.177260e-03	2.890900e-02	20150331_STAG1gfpch8_G2G1\MitoSys2\Calibration\mEGFPC1H2B_G2\mEGFP_H2B-mCherry_1_R1_P2_K1_Ch2-Ch1.zen
80	2.788670e-02	2.791958e-03	2.787700e-02	20150331_STAG1gfpch8_G2G1\MitoSys2\Calibration\mEGFPC1H2B_G2\mEGFP_H2B-mCherry_1_R1_P2_K1_Ch2-Ch1.zen
90	2.651749e-02	3.453894e-03	2.691700e-02	20150331_STAG1gfpch8_G2G1\MitoSys2\Calibration\mEGFPC1H2B_G2\mEGFP_H2B-mCherry_1_R1_P2_K1_Ch2-Ch1.zen
100	2.597137e-02	2.492041e-03	2.602300e-02	20150331_STAG1gfpch8_G2G1\MitoSys2\Calibration\mEGFPC1H2B_G2\mEGFP_H2B-mCherry_1_R1_P2_K1_Ch2-Ch1.zen
120	2.474252e-02	2.256828e-03	2.440800e-02	20150331_STAG1gfpch8_G2G1\MitoSys2\Calibration\mEGFPC1H2B_G2\mEGFP_H2B-mCherry_1_R1_P2_K1_Ch2-Ch1.zen
140	2.291634e-02	2.650540e-03	2.299100e-02	20150331_STAG1gfpch8_G2G1\MitoSys2\Calibration\mEGFPC1H2B_G2\mEGFP_H2B-mCherry_1_R1_P2_K1_Ch2-Ch1.zen
160	2.124568e-02	2.580271e-03	2.173800e-02	20150331_STAG1gfpch8_G2G1\MitoSys2\Calibration\mEGFPC1H2B_G2\mEGFP_H2B-mCherry_1_R1_P2_K1_Ch2-Ch1.zen
180	2.113561e-02	1.946997e-03	2.062300e-02	20150331_STAG1gfpch8_G2G1\MitoSys2\Calibration\mEGFPC1H2B_G2\mEGFP_H2B-mCherry_1_R1_P2_K1_Ch2-Ch1.zen
200	1.950155e-02	2.302868e-03	1.962300e-02	20150331_STAG1gfpch8_G2G1\MitoSys2\Calibration\mEGFPC1H2B_G2\mEGFP_H2B-mCherry_1_R1_P2_K1_Ch2-Ch1.zen
220	1.850449e-02	2.288762e-03	1.872100e-02	20150331_STAG1gfpch8_G2G1\MitoSys2\Calibration\mEGFPC1H2B_G2\mEGFP_H2B-mCherry_1_R1_P2_K1_Ch2-Ch1.zen
240	1.851616e-02	2.815140e-03	1.790300e-02	20150331_STAG1gfpch8_G2G1\MitoSys2\Calibration\mEGFPC1H2B_G2\mEGFP_H2B-mCherry_1_R1_P2_K1_Ch2-Ch1.zen
260	1.835960e-02	1.966487e-03	1.715800e-02	20150331_STAG1gfpch8_G2G1\MitoSys2\Calibration\mEGFPC1H2B_G2\mEGFP_H2B-mCherry_1_R1_P2_K1_Ch2-Ch1.zen
280	1.690806e-02	2.478021e-03	1.647400e-02	20150331_STAG1gfpch8_G2G1\MitoSys2\Calibration\mEGFPC1H2B_G2\mEGFP_H2B-mCherry_1_R1_P2_K1_Ch2-Ch1.zen
300	1.608859e-02	1.972745e-03	1.584600e-02	20150331_STAG1gfpch8_G2G1\MitoSys2\Calibration\mEGFPC1H2B_G2\mEGFP_H2B-mCherry_1_R1_P2_K1_Ch2-Ch1.zen
340	1.497393e-02	1.970066e-03	1.472700e-02	20150331_STAG1gfpch8_G2G1\MitoSys2\Calibration\mEGFPC1H2B_G2\mEGFP_H2B-mCherry_1_R1_P2_K1_Ch2-Ch1.zen
380	1.326224e-02	1.843761e-03	1.375800e-02	20150331_STAG1gfpch8_G2G1\MitoSys2\Calibration\mEGFPC1H2B_G2\mEGFP_H2B-mCherry_1_R1_P2_K1_Ch2-Ch1.zen
420	1.344822e-02	2.004560e-03	1.291000e-02	20150331_STAG1gfpch8_G2G1\MitoSys2\Calibration\mEGFPC1H2B_G2\mEGFP_H2B-mCherry_1_R1_P2_K1_Ch2-Ch1.zen
460	1.159413e-02	1.836254e-03	1.216100e-02	20150331_STAG1gfpch8_G2G1\MitoSys2\Calibration\mEGFPC1H2B_G2\mEGFP_H2B-mCherry_1_R1_P2_K1_Ch2-Ch1.zen
500	1.128175e-02	1.558661e-03	1.149300e-02	20150331_STAG1gfpch8_G2G1\MitoSys2\Calibration\mEGFPC1H2B_G2\mEGFP_H2B-mCherry_1_R1_P2_K1_Ch2-Ch1.zen
540	1.047314e-02	1.699611e-03	1.089300e-02	20150331_STAG1gfpch8_G2G1\MitoSys2\Calibration\mEGFPC1H2B_G2\mEGFP_H2B-mCherry_1_R1_P2_K1_Ch2-Ch1.zen
580	9.984574e-03	2.042008e-03	1.035200e-02	20150331_STAG1gfpch8_G2G1\MitoSys2\Calibration\mEGFPC1H2B_G2\mEGFP_H2B-mCherry_1_R1_P2_K1_Ch2-Ch1.zen
620	9.755469e-03	2.032953e-03	9.861200e-03	20150331_STAG1gfpch8_G2G1\MitoSys2\Calibration\mEGFPC1H2B_G2\mEGFP_H2B-mCherry_1_R1_P2_K1_Ch2-Ch1.zen
660	9.222917e-03	1.603627e-03	9.413500e-03	20150331_STAG1gfpch8_G2G1\MitoSys2\Calibration\mEGFPC1H2B_G2\mEGFP_H2B-mCherry_1_R1_P2_K1_Ch2-Ch1.zen
700	9.265744e-03	1.670750e-03	9.003500e-03	20150331_STAG1gfpch8_G2G1\MitoSys2\Calibration\mEGFPC1H2B_G2\mEGFP_H2B-mCherry_1_R1_P2_K1_Ch2-Ch1.zen
780	8.797211e-03	1.249937e-03	8.279500e-03	20150331_STAG1gfpch8_G2G1\MitoSys2\Calibration\mEGFPC1H2B_G2\mEGFP_H2B-mCherry_1_R1_P2_K1_Ch2-Ch1.zen
860	7.315924e-03	1.109691e-03	7.660300e-03	20150331_STAG1gfpch8_G2G1\MitoSys2\Calibration\mEGFPC1H2B_G2\mEGFP_H2B-mCherry_1_R1_P2_K1_Ch2-Ch1.zen
940	7.803949e-03	1.151632e-03	7.125100e-03	20150331_STAG1gfpch8_G2G1\MitoSys2\Calibration\mEGFPC1H2B_G2\mEGFP_H2B-mCherry_1_R1_P2_K1_Ch2-Ch1.zen
1020	6.651341e-03	1.637892e-03	6.657900e-03	20150331_STAG1gfpch8_G2G1\MitoSys2\Calibration\mEGFPC1H2B_G2\mEGFP_H2B-mCherry_1_R1_P2_K1_Ch2-Ch1.zen
1100	6.448743e-03	1.003463e-03	6.246900e-03	20150331_STAG1gfpch8_G2G1\MitoSys2\Calibration\mEGFPC1H2B_G2\mEGFP_H2B-mCherry_1_R1_P2_K1_Ch2-Ch1.zen
1180	6.080123e-03	1.586488e-03	5.882600e-03	20150331_STAG1gfpch8_G2G1\MitoSys2\Calibration\mEGFPC1H2B_G2\mEGFP_H2B-mCherry_1_R1_P2_K1_Ch2-Ch1.zen
1260	5.650677e-03	1.433361e-03	5.557700e-03	20150331_STAG1gfpch8_G2G1\MitoSys2\Calibration\mEGFPC1H2B_G2\mEGFP_H2B-mCherry_1_R1_P2_K1_Ch2-Ch1.zen
1340	5.212694e-03	2.007165e-03	5.266100e-03	20150331_STAG1gfpch8_G2G1\MitoSys2\Calibration\mEGFPC1H2B_G2\mEGFP_H2B-mCherry_1_R1_P2_K1_Ch2-Ch1.zen
1420	4.810879e-03	1.888861e-03	5.003200e-03	20150331_STAG1gfpch8_G2G1\MitoSys2\Calibration\mEGFPC1H2B_G2\mEGFP_H2B-mCherry_1_R1_P2_K1_Ch2-Ch1.zen
1500	4.808247e-03	1.650854e-03	4.765000e-03	20150331_STAG1gfpch8_G2G1\MitoSys2\Calibration\mEGFPC1H2B_G2\mEGFP_H2B-mCherry_1_R1_P2_K1_Ch2-Ch1.zen
1660	4.297413e-03	1.376183e-03	4.350000e-03	20150331_STAG1gfpch8_G2G1\MitoSys2\Calibration\mEGFPC1H2B_G2\mEGFP_H2B-mCherry_1_R1_P2_K1_Ch2-Ch1.zen
1820	4.038935e-03	1.495377e-03	4.001100e-03	20150331_STAG1gfpch8_G2G1\MitoSys2\Calibration\mEGFPC1H2B_G2\mEGFP_H2B-mCherry_1_R1_P2_K1_Ch2-Ch1.zen
1980	3.152138e-03	1.413741e-03	3.703900e-03	20150331_STAG1gfpch8_G2G1\MitoSys2\Calibration\mEGFPC1H2B_G2\mEGFP_H2B-mCherry_1_R1_P2_K1_Ch2-Ch1.zen
2140	3.077615e-03	1.465315e-03	3.447900e-03	20150331_STAG1gfpch8_G2G1\MitoSys2\Calibration\mEGFPC1H2B_G2\mEGFP_H2B-mCherry_1_R1_P2_K1_Ch2-Ch1.zen
2300	2.980911e-03	1.625141e-03	3.225300e-03	20150331_STAG1gfpch8_G2G1\MitoSys2\Calibration\mEGFPC1H2B_G2\mEGFP_H2B-mCherry_1_R1_P2_K1_Ch2-Ch1.zen
2460	3.151944e-03	1.259655e-03	3.029900e-03	20150331_STAG1gfpch8_G2G1\MitoSys2\Calibration\mEGFPC1H2B_G2\mEGFP_H2B-mCherry_1_R1_P2_K1_Ch2-Ch1.zen
2620	2.911880e-03	1.597399e-03	2.857300e-03	20150331_STAG1gfpch8_G2G1\MitoSys2\Calibration\mEGFPC1H2B_G2\mEGFP_H2B-mCherry_1_R1_P2_K1_Ch2-Ch1.zen
2780	2.828086e-03	1.773754e-03	2.703600e-03	20150331_STAG1gfpch8_G2G1\MitoSys2\Calibration\mEGFPC1H2B_G2\mEGFP_H2B-mCherry_1_R1_P2_K1_Ch2-Ch1.zen
2940	2.673346e-03	1.274098e-03	2.566000e-03	20150331_STAG1gfpch8_G2G1\MitoSys2\Calibration\mEGFPC1H2B_G2\mEGFP_H2B-mCherry_1_R1_P2_K1_Ch2-Ch1.zen
3100	2.565422e-03	1.275806e-03	2.442100e-03	20150331_STAG1gfpch8_G2G1\MitoSys2\Calibration\mEGFPC1H2B_G2\mEGFP_H2B-mCherry_1_R1_P2_K1_Ch2-Ch1.zen
3420	2.398050e-03	1.378677e-03	2.228000e-03	20150331_STAG1gfpch8_G2G1\MitoSys2\Calibration\mEGFPC1H2B_G2\mEGFP_H2B-mCherry_1_R1_P2_K1_Ch2-Ch1.zen
3740	1.930508e-03	1.248518e-03	2.049600e-03	20150331_STAG1gfpch8_G2G1\MitoSys2\Calibration\mEGFPC1H2B_G2\mEGFP_H2B-mCherry_1_R1_P2_K1_Ch2-Ch1.zen
4060	1.590361e-03	1.372215e-03	1.898600e-03	20150331_STAG1gfpch8_G2G1\MitoSys2\Calibration\mEGFPC1H2B_G2\mEGFP_H2B-mCherry_1_R1_P2_K1_Ch2-Ch1.zen
4380	1.746567e-03	1.308220e-03	1.769300e-03	20150331_STAG1gfpch8_G2G1\MitoSys2\Calibration\mEGFPC1H2B_G2\mEGFP_H2B-mCherry_1_R1_P2_K1_Ch2-Ch1.zen
4700	1.808675e-03	1.147049e-03	1.657200e-03	20150331_STAG1gfpch8_G2G1\MitoSys2\Calibration\mEGFPC1H2B_G2\mEGFP_H2B-mCherry_1_R1_P2_K1_Ch2-Ch1.zen
5020	1.588591e-03	1.289871e-03	1.559000e-03	20150331_STAG1gfpch8_G2G1\MitoSys2\Calibration\mEGFPC1H2B_G2\mEGFP_H2B-mCherry_1_R1_P2_K1_Ch2-Ch1.zen
5340	1.525239e-03	1.106676e-03	1.472400e-03	20150331_STAG1gfpch8_G2G1\MitoSys2\Calibration\mEGFPC1H2B_G2\mEGFP_H2B-mCherry_1_R1_P2_K1_Ch2-Ch1.zen
5660	1.659812e-03	1.263708e-03	1.395200e-03	20150331_STAG1gfpch8_G2G1\MitoSys2\Calibration\mEGFPC1H2B_G2\mEGFP_H2B-mCherry_1_R1_P2_K1_Ch2-Ch1.zen
5980	1.407711e-03	1.495633e-03	1.326000e-03	20150331_STAG1gfpch8_G2G1\MitoSys2\Calibration\mEGFPC1H2B_G2\mEGFP_H2B-mCherry_1_R1_P2_K1_Ch2-Ch1.zen
6300	1.239835e-03	1.193704e-03	1.263600e-03	20150331_STAG1gfpch8_G2G1\MitoSys2\Calibration\mEGFPC1H2B_G2\mEGFP_H2B-mCherry_1_R1_P2_K1_Ch2-Ch1.zen
6940	1.136109e-03	8.379309e-04	1.155300e-03	20150331_STAG1gfpch8_G2G1\MitoSys2\Calibration\mEGFPC1H2B_G2\mEGFP_H2B-mCherry_1_R1_P2_K1_Ch2-Ch1.zen
7580	1.373741e-03	1.094277e-03	1.064400e-03	20150331_STAG1gfpch8_G2G1\MitoSys2\Calibration\mEGFPC1H2B_G2\mEGFP_H2B-mCherry_1_R1_P2_K1_Ch2-Ch1.zen
8220	1.404055e-03	1.059081e-03	9.866500e-04	20150331_STAG1gfpch8_G2G1\MitoSys2\Calibration\mEGFPC1H2B_G2\mEGFP_H2B-mCherry_1_R1_P2_K1_Ch2-Ch1.zen
8860	1.203402e-03	1.234139e-03	9.193400e-04	20150331_STAG1gfpch8_G2G1\MitoSys2\Calibration\mEGFPC1H2B_G2\mEGFP_H2B-mCherry_1_R1_P2_K1_Ch2-Ch1.zen
9500	1.145376e-03	9.883988e-04	8.603000e-04	20150331_STAG1gfpch8_G2G1\MitoSys2\Calibration\mEGFPC1H2B_G2\mEGFP_H2B-mCherry_1_R1_P2_K1_Ch2-Ch1.zen
10140	1.112528e-03	8.962577e-04	8.080100e-04	20150331_STAG1gfpch8_G2G1\MitoSys2\Calibration\mEGFPC1H2B_G2\mEGFP_H2B-mCherry_1_R1_P2_K1_Ch2-Ch1.zen
10780	7.409350e-04	9.665272e-04	7.612700e-04	20150331_STAG1gfpch8_G2G1\MitoSys2\Calibration\mEGFPC1H2B_G2\mEGFP_H2B-mCherry_1_R1_P2_K1_Ch2-Ch1.zen
11420	6.743111e-04	9.842752e-04	7.191800e-04	20150331_STAG1gfpch8_G2G1\MitoSys2\Calibration\mEGFPC1H2B_G2\mEGFP_H2B-mCherry_1_R1_P2_K1_Ch2-Ch1.zen
12060	5.409951e-04	1.141284e-03	6.810300e-04	20150331_STAG1gfpch8_G2G1\MitoSys2\Calibration\mEGFPC1H2B_G2\mEGFP_H2B-mCherry_1_R1_P2_K1_Ch2-Ch1.zen
12700	3.750756e-04	8.310811e-04	6.462600e-04	20150331_STAG1gfpch8_G2G1\MitoSys2\Calibration\mEGFPC1H2B_G2\mEGFP_H2B-mCherry_1_R1_P2_K1_Ch2-Ch1.zen
13980	5.465727e-05	9.461027e-04	5.851000e-04	20150331_STAG1gfpch8_G2G1\MitoSys2\Calibration\mEGFPC1H2B_G2\mEGFP_H2B-mCherry_1_R1_P2_K1_Ch2-Ch1.zen
15260	3.044338e-04	1.216547e-03	5.329700e-04	20150331_STAG1gfpch8_G2G1\MitoSys2\Calibration\mEGFPC1H2B_G2\mEGFP_H2B-mCherry_1_R1_P2_K1_Ch2-Ch1.zen
16540	5.205945e-04	1.339026e-03	4.879600e-04	20150331_STAG1gfpch8_G2G1\MitoSys2\Calibration\mEGFPC1H2B_G2\mEGFP_H2B-mCherry_1_R1_P2_K1_Ch2-Ch1.zen
17820	7.254535e-04	1.170727e-03	4.486900e-04	20150331_STAG1gfpch8_G2G1\MitoSys2\Calibration\mEGFPC1H2B_G2\mEGFP_H2B-mCherry_1_R1_P2_K1_Ch2-Ch1.zen
19100	5.119273e-04	1.050680e-03	4.141500e-04	20150331_STAG1gfpch8_G2G1\MitoSys2\Calibration\mEGFPC1H2B_G2\mEGFP_H2B-mCherry_1_R1_P2_K1_Ch2-Ch1.zen
20380	2.965654e-04	1.049272e-03	3.835500e-04	20150331_STAG1gfpch8_G2G1\MitoSys2\Calibration\mEGFPC1H2B_G2\mEGFP_H2B-mCherry_1_R1_P2_K1_Ch2-Ch1.zen
21660	3.135422e-04	7.556445e-04	3.562800e-04	20150331_STAG1gfpch8_G2G1\MitoSys2\Calibration\mEGFPC1H2B_G2\mEGFP_H2B-mCherry_1_R1_P2_K1_Ch2-Ch1.zen
22940	3.846418e-04	1.119647e-03	3.318600e-04	20150331_STAG1gfpch8_G2G1\MitoSys2\Calibration\mEGFPC1H2B_G2\mEGFP_H2B-mCherry_1_R1_P2_K1_Ch2-Ch1.zen
24220	5.026112e-04	8.844616e-04	3.098800e-04	20150331_STAG1gfpch8_G2G1\MitoSys2\Calibration\mEGFPC1H2B_G2\mEGFP_H2B-mCherry_1_R1_P2_K1_Ch2-Ch1.zen
25500	2.694366e-04	8.564154e-04	2.900300e-04	20150331_STAG1gfpch8_G2G1\MitoSys2\Calibration\mEGFPC1H2B_G2\mEGFP_H2B-mCherry_1_R1_P2_K1_Ch2-Ch1.zen
28060	-5.139322e-05	7.075736e-04	2.556500e-04	20150331_STAG1gfpch8_G2G1\MitoSys2\Calibration\mEGFPC1H2B_G2\mEGFP_H2B-mCherry_1_R1_P2_K1_Ch2-Ch1.zen
30620	1.113734e-04	5.292523e-04	2.270300e-04	20150331_STAG1gfpch8_G2G1\MitoSys2\Calibration\mEGFPC1H2B_G2\mEGFP_H2B-mCherry_1_R1_P2_K1_Ch2-Ch1.zen
33180	4.843353e-04	6.197758e-04	2.029400e-04	20150331_STAG1gfpch8_G2G1\MitoSys2\Calibration\mEGFPC1H2B_G2\mEGFP_H2B-mCherry_1_R1_P2_K1_Ch2-Ch1.zen
35740	8.892312e-05	9.590579e-04	1.824700e-04	20150331_STAG1gfpch8_G2G1\MitoSys2\Calibration\mEGFPC1H2B_G2\mEGFP_H2B-mCherry_1_R1_P2_K1_Ch2-Ch1.zen
38300	1.882409e-04	9.224708e-04	1.649300e-04	20150331_STAG1gfpch8_G2G1\MitoSys2\Calibration\mEGFPC1H2B_G2\mEGFP_H2B-mCherry_1_R1_P2_K1_Ch2-Ch1.zen
40860	2.386116e-04	1.067618e-03	1.497800e-04	20150331_STAG1gfpch8_G2G1\MitoSys2\Calibration\mEGFPC1H2B_G2\mEGFP_H2B-mCherry_1_R1_P2_K1_Ch2-Ch1.zen
43420	2.992286e-04	1.115581e-03	1.366100e-04	20150331_STAG1gfpch8_G2G1\MitoSys2\Calibration\mEGFPC1H2B_G2\mEGFP_H2B-mCherry_1_R1_P2_K1_Ch2-Ch1.zen
45980	-7.766826e-05	7.186926e-04	1.250900e-04	20150331_STAG1gfpch8_G2G1\MitoSys2\Calibration\mEGFPC1H2B_G2\mEGFP_H2B-mCherry_1_R1_P2_K1_Ch2-Ch1.zen
48540	-3.416016e-05	6.812085e-04	1.149500e-04	20150331_STAG1gfpch8_G2G1\MitoSys2\Calibration\mEGFPC1H2B_G2\mEGFP_H2B-mCherry_1_R1_P2_K1_Ch2-Ch1.zen
51100	1.169054e-05	5.800773e-04	1.059900e-04	20150331_STAG1gfpch8_G2G1\MitoSys2\Calibration\mEGFPC1H2B_G2\mEGFP_H2B-mCherry_1_R1_P2_K1_Ch2-Ch1.zen
56220	3.350373e-05	6.481753e-04	9.091300e-05	20150331_STAG1gfpch8_G2G1\MitoSys2\Calibration\mEGFPC1H2B_G2\mEGFP_H2B-mCherry_1_R1_P2_K1_Ch2-Ch1.zen
61340	-7.343762e-05	6.759738e-04	7.880600e-05	20150331_STAG1gfpch8_G2G1\MitoSys2\Calibration\mEGFPC1H2B_G2\mEGFP_H2B-mCherry_1_R1_P2_K1_Ch2-Ch1.zen
66460	8.785485e-07	7.809401e-04	6.893900e-05	20150331_STAG1gfpch8_G2G1\MitoSys2\Calibration\mEGFPC1H2B_G2\mEGFP_H2B-mCherry_1_R1_P2_K1_Ch2-Ch1.zen
71580	7.744194e-05	7.004788e-04	6.079400e-05	20150331_STAG1gfpch8_G2G1\MitoSys2\Calibration\mEGFPC1H2B_G2\mEGFP_H2B-mCherry_1_R1_P2_K1_Ch2-Ch1.zen
76700	2.480911e-04	7.551882e-04	5.399300e-05	20150331_STAG1gfpch8_G2G1\MitoSys2\Calibration\mEGFPC1H2B_G2\mEGFP_H2B-mCherry_1_R1_P2_K1_Ch2-Ch1.zen
81820	-9.389282e-05	6.260440e-04	4.825800e-05	20150331_STAG1gfpch8_G2G1\MitoSys2\Calibration\mEGFPC1H2B_G2\mEGFP_H2B-mCherry_1_R1_P2_K1_Ch2-Ch1.zen
86940	-1.819665e-04	8.042831e-04	4.337900e-05	20150331_STAG1gfpch8_G2G1\MitoSys2\Calibration\mEGFPC1H2B_G2\mEGFP_H2B-mCherry_1_R1_P2_K1_Ch2-Ch1.zen
92060	1.730126e-05	6.048448e-04	3.919500e-05	20150331_STAG1gfpch8_G2G1\MitoSys2\Calibration\mEGFPC1H2B_G2\mEGFP_H2B-mCherry_1_R1_P2_K1_Ch2-Ch1.zen
97180	6.762979e-06	5.720718e-04	3.558000e-05	20150331_STAG1gfpch8_G2G1\MitoSys2\Calibration\mEGFPC1H2B_G2\mEGFP_H2B-mCherry_1_R1_P2_K1_Ch2-Ch1.zen
102300	-2.331429e-05	6.007795e-04	3.243600e-05	20150331_STAG1gfpch8_G2G1\MitoSys2\Calibration\mEGFPC1H2B_G2\mEGFP_H2B-mCherry_1_R1_P2_K1_Ch2-Ch1.zen
112540	-5.225051e-05	6.934063e-04	2.726800e-05	20150331_STAG1gfpch8_G2G1\MitoSys2\Calibration\mEGFPC1H2B_G2\mEGFP_H2B-mCherry_1_R1_P2_K1_Ch2-Ch1.zen
122780	5.658698e-05	4.217281e-04	2.323100e-05	20150331_STAG1gfpch8_G2G1\MitoSys2\Calibration\mEGFPC1H2B_G2\mEGFP_H2B-mCherry_1_R1_P2_K1_Ch2-Ch1.zen
133020	-5.010453e-05	4.181776e-04	2.002100e-05	20150331_STAG1gfpch8_G2G1\MitoSys2\Calibration\mEGFPC1H2B_G2\mEGFP_H2B-mCherry_1_R1_P2_K1_Ch2-Ch1.zen
143260	-7.605481e-05	5.035760e-04	1.742800e-05	20150331_STAG1gfpch8_G2G1\MitoSys2\Calibration\mEGFPC1H2B_G2\mEGFP_H2B-mCherry_1_R1_P2_K1_Ch2-Ch1.zen
153500	-1.171053e-04	5.934411e-04	1.530500e-05	20150331_STAG1gfpch8_G2G1\MitoSys2\Calibration\mEGFPC1H2B_G2\mEGFP_H2B-mCherry_1_R1_P2_K1_Ch2-Ch1.zen
163740	5.400603e-05	5.517623e-04	1.354700e-05	20150331_STAG1gfpch8_G2G1\MitoSys2\Calibration\mEGFPC1H2B_G2\mEGFP_H2B-mCherry_1_R1_P2_K1_Ch2-Ch1.zen
173980	5.099634e-05	4.834337e-04	1.207400e-05	20150331_STAG1gfpch8_G2G1\MitoSys2\Calibration\mEGFPC1H2B_G2\mEGFP_H2B-mCherry_1_R1_P2_K1_Ch2-Ch1.zen
184220	-5.983349e-06	5.313190e-04	1.082900e-05	20150331_STAG1gfpch8_G2G1\MitoSys2\Calibration\mEGFPC1H2B_G2\mEGFP_H2B-mCherry_1_R1_P2_K1_Ch2-Ch1.zen
194460	4.170413e-05	7.312660e-04	9.767400e-06	20150331_STAG1gfpch8_G2G1\MitoSys2\Calibration\mEGFPC1H2B_G2\mEGFP_H2B-mCherry_1_R1_P2_K1_Ch2-Ch1.zen
204700	-1.532981e-04	5.911919e-04	8.855200e-06	20150331_STAG1gfpch8_G2G1\MitoSys2\Calibration\mEGFPC1H2B_G2\mEGFP_H2B-mCherry_1_R1_P2_K1_Ch2-Ch1.zen
225180	-7.398611e-05	4.860750e-04	7.378300e-06	20150331_STAG1gfpch8_G2G1\MitoSys2\Calibration\mEGFPC1H2B_G2\mEGFP_H2B-mCherry_1_R1_P2_K1_Ch2-Ch1.zen
245660	-9.108688e-05	4.820457e-04	6.245300e-06	20150331_STAG1gfpch8_G2G1\MitoSys2\Calibration\mEGFPC1H2B_G2\mEGFP_H2B-mCherry_1_R1_P2_K1_Ch2-Ch1.zen
266140	1.365678e-04	4.921414e-04	5.357500e-06	20150331_STAG1gfpch8_G2G1\MitoSys2\Calibration\mEGFPC1H2B_G2\mEGFP_H2B-mCherry_1_R1_P2_K1_Ch2-Ch1.zen
286620	1.572073e-04	3.327952e-04	4.649100e-06	20150331_STAG1gfpch8_G2G1\MitoSys2\Calibration\mEGFPC1H2B_G2\mEGFP_H2B-mCherry_1_R1_P2_K1_Ch2-Ch1.zen
307100	-4.120804e-06	4.961277e-04	4.074900e-06	20150331_STAG1gfpch8_G2G1\MitoSys2\Calibration\mEGFPC1H2B_G2\mEGFP_H2B-mCherry_1_R1_P2_K1_Ch2-Ch1.zen
327580	1.467717e-04	4.516207e-04	3.603000e-06	20150331_STAG1gfpch8_G2G1\MitoSys2\Calibration\mEGFPC1H2B_G2\mEGFP_H2B-mCherry_1_R1_P2_K1_Ch2-Ch1.zen
348060	-8.991364e-05	5.495492e-04	3.210500e-06	20150331_STAG1gfpch8_G2G1\MitoSys2\Calibration\mEGFPC1H2B_G2\mEGFP_H2B-mCherry_1_R1_P2_K1_Ch2-Ch1.zen
368540	2.057673e-04	5.866312e-04	2.880400e-06	20150331_STAG1gfpch8_G2G1\MitoSys2\Calibration\mEGFPC1H2B_G2\mEGFP_H2B-mCherry_1_R1_P2_K1_Ch2-Ch1.zen
389020	2.829711e-05	6.074020e-04	2.600200e-06	20150331_STAG1gfpch8_G2G1\MitoSys2\Calibration\mEGFPC1H2B_G2\mEGFP_H2B-mCherry_1_R1_P2_K1_Ch2-Ch1.zen
409500	2.407262e-05	3.012982e-04	2.360100e-06	20150331_STAG1gfpch8_G2G1\MitoSys2\Calibration\mEGFPC1H2B_G2\mEGFP_H2B-mCherry_1_R1_P2_K1_Ch2-Ch1.zen
450460	8.024878e-05	3.645938e-04	1.972800e-06	20150331_STAG1gfpch8_G2G1\MitoSys2\Calibration\mEGFPC1H2B_G2\mEGFP_H2B-mCherry_1_R1_P2_K1_Ch2-Ch1.zen
491420	-1.956728e-05	4.894977e-04	1.676500e-06	20150331_STAG1gfpch8_G2G1\MitoSys2\Calibration\mEGFPC1H2B_G2\mEGFP_H2B-mCherry_1_R1_P2_K1_Ch2-Ch1.zen
532380	-1.132414e-04	4.619313e-04	1.444500e-06	20150331_STAG1gfpch8_G2G1\MitoSys2\Calibration\mEGFPC1H2B_G2\mEGFP_H2B-mCherry_1_R1_P2_K1_Ch2-Ch1.zen
573340	-1.789756e-04	4.575351e-04	1.259300e-06	20150331_STAG1gfpch8_G2G1\MitoSys2\Calibration\mEGFPC1H2B_G2\mEGFP_H2B-mCherry_1_R1_P2_K1_Ch2-Ch1.zen
614300	1.018563e-04	4.565764e-04	1.109000e-06	20150331_STAG1gfpch8_G2G1\MitoSys2\Calibration\mEGFPC1H2B_G2\mEGFP_H2B-mCherry_1_R1_P2_K1_Ch2-Ch1.zen
655260	2.315341e-05	4.341384e-04	9.852200e-07	20150331_STAG1gfpch8_G2G1\MitoSys2\Calibration\mEGFPC1H2B_G2\mEGFP_H2B-mCherry_1_R1_P2_K1_Ch2-Ch1.zen
696220	-1.054592e-04	4.399508e-04	8.819800e-07	20150331_STAG1gfpch8_G2G1\MitoSys2\Calibration\mEGFPC1H2B_G2\mEGFP_H2B-mCherry_1_R1_P2_K1_Ch2-Ch1.zen
737180	-6.706967e-05	4.391633e-04	7.949300e-07	20150331_STAG1gfpch8_G2G1\MitoSys2\Calibration\mEGFPC1H2B_G2\mEGFP_H2B-mCherry_1_R1_P2_K1_Ch2-Ch1.zen
778140	1.069206e-04	3.814633e-04	7.207800e-07	20150331_STAG1gfpch8_G2G1\MitoSys2\Calibration\mEGFPC1H2B_G2\mEGFP_H2B-mCherry_1_R1_P2_K1_Ch2-Ch1.zen
819100	-1.960192e-05	2.201472e-04	6.570700e-07	20150331_STAG1gfpch8_G2G1\MitoSys2\Calibration\mEGFPC1H2B_G2\mEGFP_H2B-mCherry_1_R1_P2_K1_Ch2-Ch1.zen
901020	-3.536961e-05	2.835255e-04	5.537500e-07	20150331_STAG1gfpch8_G2G1\MitoSys2\Calibration\mEGFPC1H2B_G2\mEGFP_H2B-mCherry_1_R1_P2_K1_Ch2-Ch1.zen
982940	-1.167397e-04	3.011962e-04	4.741500e-07	20150331_STAG1gfpch8_G2G1\MitoSys2\Calibration\mEGFPC1H2B_G2\mEGFP_H2B-mCherry_1_R1_P2_K1_Ch2-Ch1.zen
1064860	2.760020e-05	3.629895e-04	4.114100e-07	20150331_STAG1gfpch8_G2G1\MitoSys2\Calibration\mEGFPC1H2B_G2\mEGFP_H2B-mCherry_1_R1_P2_K1_Ch2-Ch1.zen
1146780	-1.601599e-04	2.386940e-04	3.609900e-07	20150331_STAG1gfpch8_G2G1\MitoSys2\Calibration\mEGFPC1H2B_G2\mEGFP_H2B-mCherry_1_R1_P2_K1_Ch2-Ch1.zen
1228700	1.278770e-04	2.429641e-04	3.198100e-07	20150331_STAG1gfpch8_G2G1\MitoSys2\Calibration\mEGFPC1H2B_G2\mEGFP_H2B-mCherry_1_R1_P2_K1_Ch2-Ch1.zen
1310620	-4.211028e-05	2.524525e-04	2.856900e-07	20150331_STAG1gfpch8_G2G1\MitoSys2\Calibration\mEGFPC1H2B_G2\mEGFP_H2B-mCherry_1_R1_P2_K1_Ch2-Ch1.zen
1392540	-8.931615e-05	2.897930e-04	2.570700e-07	20150331_STAG1gfpch8_G2G1\MitoSys2\Calibration\mEGFPC1H2B_G2\mEGFP_H2B-mCherry_1_R1_P2_K1_Ch2-Ch1.zen
1474460	-2.206781e-06	4.044180e-04	2.328000e-07	20150331_STAG1gfpch8_G2G1\MitoSys2\Calibration\mEGFPC1H2B_G2\mEGFP_H2B-mCherry_1_R1_P2_K1_Ch2-Ch1.zen
1556380	-3.038314e-05	2.378245e-04	2.120200e-07	20150331_STAG1gfpch8_G2G1\MitoSys2\Calibration\mEGFPC1H2B_G2\mEGFP_H2B-mCherry_1_R1_P2_K1_Ch2-Ch1.zen
10	3.685171e-02	3.465518e-03	3.694900e-02	20150331_STAG1gfpch8_G2G1\MitoSys2\Calibration\mEGFPC1H2B_G2\mEGFP_H2B-mCherry_1_R1_P3_K1_Ch2-Ch1.zen
20	3.540636e-02	2.977881e-03	3.511300e-02	20150331_STAG1gfpch8_G2G1\MitoSys2\Calibration\mEGFPC1H2B_G2\mEGFP_H2B-mCherry_1_R1_P3_K1_Ch2-Ch1.zen
30	3.398932e-02	3.507217e-03	3.347300e-02	20150331_STAG1gfpch8_G2G1\MitoSys2\Calibration\mEGFPC1H2B_G2\mEGFP_H2B-mCherry_1_R1_P3_K1_Ch2-Ch1.zen
40	3.200103e-02	3.634664e-03	3.199300e-02	20150331_STAG1gfpch8_G2G1\MitoSys2\Calibration\mEGFPC1H2B_G2\mEGFP_H2B-mCherry_1_R1_P3_K1_Ch2-Ch1.zen
50	3.023930e-02	3.622268e-03	3.065200e-02	20150331_STAG1gfpch8_G2G1\MitoSys2\Calibration\mEGFPC1H2B_G2\mEGFP_H2B-mCherry_1_R1_P3_K1_Ch2-Ch1.zen
60	2.878551e-02	4.258040e-03	2.943000e-02	20150331_STAG1gfpch8_G2G1\MitoSys2\Calibration\mEGFPC1H2B_G2\mEGFP_H2B-mCherry_1_R1_P3_K1_Ch2-Ch1.zen
70	2.864683e-02	3.165261e-03	2.831100e-02	20150331_STAG1gfpch8_G2G1\MitoSys2\Calibration\mEGFPC1H2B_G2\mEGFP_H2B-mCherry_1_R1_P3_K1_Ch2-Ch1.zen
80	2.698620e-02	3.954359e-03	2.728400e-02	20150331_STAG1gfpch8_G2G1\MitoSys2\Calibration\mEGFPC1H2B_G2\mEGFP_H2B-mCherry_1_R1_P3_K1_Ch2-Ch1.zen
90	2.591987e-02	3.179343e-03	2.633900e-02	20150331_STAG1gfpch8_G2G1\MitoSys2\Calibration\mEGFPC1H2B_G2\mEGFP_H2B-mCherry_1_R1_P3_K1_Ch2-Ch1.zen
100	2.540979e-02	2.464192e-03	2.546400e-02	20150331_STAG1gfpch8_G2G1\MitoSys2\Calibration\mEGFPC1H2B_G2\mEGFP_H2B-mCherry_1_R1_P3_K1_Ch2-Ch1.zen
120	2.434889e-02	2.901288e-03	2.390100e-02	20150331_STAG1gfpch8_G2G1\MitoSys2\Calibration\mEGFPC1H2B_G2\mEGFP_H2B-mCherry_1_R1_P3_K1_Ch2-Ch1.zen
140	2.274082e-02	2.649484e-03	2.254400e-02	20150331_STAG1gfpch8_G2G1\MitoSys2\Calibration\mEGFPC1H2B_G2\mEGFP_H2B-mCherry_1_R1_P3_K1_Ch2-Ch1.zen
160	2.180692e-02	3.212263e-03	2.135500e-02	20150331_STAG1gfpch8_G2G1\MitoSys2\Calibration\mEGFPC1H2B_G2\mEGFP_H2B-mCherry_1_R1_P3_K1_Ch2-Ch1.zen
180	2.088300e-02	2.198372e-03	2.030200e-02	20150331_STAG1gfpch8_G2G1\MitoSys2\Calibration\mEGFPC1H2B_G2\mEGFP_H2B-mCherry_1_R1_P3_K1_Ch2-Ch1.zen
200	1.910490e-02	3.168291e-03	1.936400e-02	20150331_STAG1gfpch8_G2G1\MitoSys2\Calibration\mEGFPC1H2B_G2\mEGFP_H2B-mCherry_1_R1_P3_K1_Ch2-Ch1.zen
220	1.879131e-02	2.767978e-03	1.852200e-02	20150331_STAG1gfpch8_G2G1\MitoSys2\Calibration\mEGFPC1H2B_G2\mEGFP_H2B-mCherry_1_R1_P3_K1_Ch2-Ch1.zen
240	1.703087e-02	2.937343e-03	1.776000e-02	20150331_STAG1gfpch8_G2G1\MitoSys2\Calibration\mEGFPC1H2B_G2\mEGFP_H2B-mCherry_1_R1_P3_K1_Ch2-Ch1.zen
260	1.719775e-02	2.175393e-03	1.706600e-02	20150331_STAG1gfpch8_G2G1\MitoSys2\Calibration\mEGFPC1H2B_G2\mEGFP_H2B-mCherry_1_R1_P3_K1_Ch2-Ch1.zen
280	1.686948e-02	2.993699e-03	1.643200e-02	20150331_STAG1gfpch8_G2G1\MitoSys2\Calibration\mEGFPC1H2B_G2\mEGFP_H2B-mCherry_1_R1_P3_K1_Ch2-Ch1.zen
300	1.597772e-02	2.472935e-03	1.585000e-02	20150331_STAG1gfpch8_G2G1\MitoSys2\Calibration\mEGFPC1H2B_G2\mEGFP_H2B-mCherry_1_R1_P3_K1_Ch2-Ch1.zen
340	1.449210e-02	1.691932e-03	1.481200e-02	20150331_STAG1gfpch8_G2G1\MitoSys2\Calibration\mEGFPC1H2B_G2\mEGFP_H2B-mCherry_1_R1_P3_K1_Ch2-Ch1.zen
380	1.348298e-02	2.526797e-03	1.391400e-02	20150331_STAG1gfpch8_G2G1\MitoSys2\Calibration\mEGFPC1H2B_G2\mEGFP_H2B-mCherry_1_R1_P3_K1_Ch2-Ch1.zen
420	1.274865e-02	2.423208e-03	1.312700e-02	20150331_STAG1gfpch8_G2G1\MitoSys2\Calibration\mEGFPC1H2B_G2\mEGFP_H2B-mCherry_1_R1_P3_K1_Ch2-Ch1.zen
460	1.231338e-02	2.251560e-03	1.242900e-02	20150331_STAG1gfpch8_G2G1\MitoSys2\Calibration\mEGFPC1H2B_G2\mEGFP_H2B-mCherry_1_R1_P3_K1_Ch2-Ch1.zen
500	1.191703e-02	2.344808e-03	1.180400e-02	20150331_STAG1gfpch8_G2G1\MitoSys2\Calibration\mEGFPC1H2B_G2\mEGFP_H2B-mCherry_1_R1_P3_K1_Ch2-Ch1.zen
540	1.094744e-02	2.142547e-03	1.124200e-02	20150331_STAG1gfpch8_G2G1\MitoSys2\Calibration\mEGFPC1H2B_G2\mEGFP_H2B-mCherry_1_R1_P3_K1_Ch2-Ch1.zen
580	1.094027e-02	2.096191e-03	1.073300e-02	20150331_STAG1gfpch8_G2G1\MitoSys2\Calibration\mEGFPC1H2B_G2\mEGFP_H2B-mCherry_1_R1_P3_K1_Ch2-Ch1.zen
620	1.071293e-02	2.051599e-03	1.026800e-02	20150331_STAG1gfpch8_G2G1\MitoSys2\Calibration\mEGFPC1H2B_G2\mEGFP_H2B-mCherry_1_R1_P3_K1_Ch2-Ch1.zen
660	9.674078e-03	2.015286e-03	9.843100e-03	20150331_STAG1gfpch8_G2G1\MitoSys2\Calibration\mEGFPC1H2B_G2\mEGFP_H2B-mCherry_1_R1_P3_K1_Ch2-Ch1.zen
700	9.371858e-03	1.736897e-03	9.451900e-03	20150331_STAG1gfpch8_G2G1\MitoSys2\Calibration\mEGFPC1H2B_G2\mEGFP_H2B-mCherry_1_R1_P3_K1_Ch2-Ch1.zen
780	8.965012e-03	1.562968e-03	8.756500e-03	20150331_STAG1gfpch8_G2G1\MitoSys2\Calibration\mEGFPC1H2B_G2\mEGFP_H2B-mCherry_1_R1_P3_K1_Ch2-Ch1.zen
860	8.383578e-03	2.256262e-03	8.156500e-03	20150331_STAG1gfpch8_G2G1\MitoSys2\Calibration\mEGFPC1H2B_G2\mEGFP_H2B-mCherry_1_R1_P3_K1_Ch2-Ch1.zen
940	7.484634e-03	2.053207e-03	7.633100e-03	20150331_STAG1gfpch8_G2G1\MitoSys2\Calibration\mEGFPC1H2B_G2\mEGFP_H2B-mCherry_1_R1_P3_K1_Ch2-Ch1.zen
1020	7.298079e-03	1.692079e-03	7.172400e-03	20150331_STAG1gfpch8_G2G1\MitoSys2\Calibration\mEGFPC1H2B_G2\mEGFP_H2B-mCherry_1_R1_P3_K1_Ch2-Ch1.zen
1100	6.678499e-03	1.959262e-03	6.763700e-03	20150331_STAG1gfpch8_G2G1\MitoSys2\Calibration\mEGFPC1H2B_G2\mEGFP_H2B-mCherry_1_R1_P3_K1_Ch2-Ch1.zen
1180	6.805587e-03	1.957426e-03	6.398600e-03	20150331_STAG1gfpch8_G2G1\MitoSys2\Calibration\mEGFPC1H2B_G2\mEGFP_H2B-mCherry_1_R1_P3_K1_Ch2-Ch1.zen
1260	6.327323e-03	1.652581e-03	6.070400e-03	20150331_STAG1gfpch8_G2G1\MitoSys2\Calibration\mEGFPC1H2B_G2\mEGFP_H2B-mCherry_1_R1_P3_K1_Ch2-Ch1.zen
1340	6.361224e-03	1.070153e-03	5.773700e-03	20150331_STAG1gfpch8_G2G1\MitoSys2\Calibration\mEGFPC1H2B_G2\mEGFP_H2B-mCherry_1_R1_P3_K1_Ch2-Ch1.zen
1420	5.740158e-03	1.362908e-03	5.504100e-03	20150331_STAG1gfpch8_G2G1\MitoSys2\Calibration\mEGFPC1H2B_G2\mEGFP_H2B-mCherry_1_R1_P3_K1_Ch2-Ch1.zen
1500	4.916165e-03	1.403305e-03	5.258200e-03	20150331_STAG1gfpch8_G2G1\MitoSys2\Calibration\mEGFPC1H2B_G2\mEGFP_H2B-mCherry_1_R1_P3_K1_Ch2-Ch1.zen
1660	4.451827e-03	1.576651e-03	4.825700e-03	20150331_STAG1gfpch8_G2G1\MitoSys2\Calibration\mEGFPC1H2B_G2\mEGFP_H2B-mCherry_1_R1_P3_K1_Ch2-Ch1.zen
1820	4.291704e-03	1.692597e-03	4.457500e-03	20150331_STAG1gfpch8_G2G1\MitoSys2\Calibration\mEGFPC1H2B_G2\mEGFP_H2B-mCherry_1_R1_P3_K1_Ch2-Ch1.zen
1980	4.035393e-03	1.644191e-03	4.140300e-03	20150331_STAG1gfpch8_G2G1\MitoSys2\Calibration\mEGFPC1H2B_G2\mEGFP_H2B-mCherry_1_R1_P3_K1_Ch2-Ch1.zen
2140	3.662526e-03	1.608074e-03	3.864200e-03	20150331_STAG1gfpch8_G2G1\MitoSys2\Calibration\mEGFPC1H2B_G2\mEGFP_H2B-mCherry_1_R1_P3_K1_Ch2-Ch1.zen
2300	3.205721e-03	1.733950e-03	3.621600e-03	20150331_STAG1gfpch8_G2G1\MitoSys2\Calibration\mEGFPC1H2B_G2\mEGFP_H2B-mCherry_1_R1_P3_K1_Ch2-Ch1.zen
2460	3.298498e-03	1.587092e-03	3.406800e-03	20150331_STAG1gfpch8_G2G1\MitoSys2\Calibration\mEGFPC1H2B_G2\mEGFP_H2B-mCherry_1_R1_P3_K1_Ch2-Ch1.zen
2620	3.050386e-03	1.553484e-03	3.215200e-03	20150331_STAG1gfpch8_G2G1\MitoSys2\Calibration\mEGFPC1H2B_G2\mEGFP_H2B-mCherry_1_R1_P3_K1_Ch2-Ch1.zen
2780	3.170920e-03	1.125568e-03	3.043400e-03	20150331_STAG1gfpch8_G2G1\MitoSys2\Calibration\mEGFPC1H2B_G2\mEGFP_H2B-mCherry_1_R1_P3_K1_Ch2-Ch1.zen
2940	2.868767e-03	1.278504e-03	2.888400e-03	20150331_STAG1gfpch8_G2G1\MitoSys2\Calibration\mEGFPC1H2B_G2\mEGFP_H2B-mCherry_1_R1_P3_K1_Ch2-Ch1.zen
3100	2.547893e-03	1.223125e-03	2.747900e-03	20150331_STAG1gfpch8_G2G1\MitoSys2\Calibration\mEGFPC1H2B_G2\mEGFP_H2B-mCherry_1_R1_P3_K1_Ch2-Ch1.zen
3420	2.331387e-03	1.305756e-03	2.502900e-03	20150331_STAG1gfpch8_G2G1\MitoSys2\Calibration\mEGFPC1H2B_G2\mEGFP_H2B-mCherry_1_R1_P3_K1_Ch2-Ch1.zen
3740	2.271522e-03	1.443531e-03	2.296500e-03	20150331_STAG1gfpch8_G2G1\MitoSys2\Calibration\mEGFPC1H2B_G2\mEGFP_H2B-mCherry_1_R1_P3_K1_Ch2-Ch1.zen
4060	2.015175e-03	1.407795e-03	2.120300e-03	20150331_STAG1gfpch8_G2G1\MitoSys2\Calibration\mEGFPC1H2B_G2\mEGFP_H2B-mCherry_1_R1_P3_K1_Ch2-Ch1.zen
[truncated: 52,767 more rows]
