# Supplementary material for: Absolute quantification of cohesin, CTCF and their regulators in human cells
Source: eLife. 2019 Jun 17;8:e46269. doi: 10.7554/eLife.46269 (PMC6606026; doi:10.7554/eLife.46269)
Supplement: Figure 2—source data 1. [file elife-46269-fig2-data1.zip › Figure 2 - source data 1/20150331_STAG1gfpch8_G2G1/2c_opt_time_col_ic_Ch1.txt]

time_s	Ch1_kHz	path
0	2.574979e+01	20150331_STAG1gfpch8_G2G1\MitoSys2\Calibration\mEGFPC1_G2\mEGFP_0_R1_P1_K1_Ch2-Ch1.zen
6.000050e-02	2.063316e+01	20150331_STAG1gfpch8_G2G1\MitoSys2\Calibration\mEGFPC1_G2\mEGFP_0_R1_P1_K1_Ch2-Ch1.zen
1.200000e-01	2.071650e+01	20150331_STAG1gfpch8_G2G1\MitoSys2\Calibration\mEGFPC1_G2\mEGFP_0_R1_P1_K1_Ch2-Ch1.zen
1.800000e-01	2.143316e+01	20150331_STAG1gfpch8_G2G1\MitoSys2\Calibration\mEGFPC1_G2\mEGFP_0_R1_P1_K1_Ch2-Ch1.zen
2.400000e-01	2.438313e+01	20150331_STAG1gfpch8_G2G1\MitoSys2\Calibration\mEGFPC1_G2\mEGFP_0_R1_P1_K1_Ch2-Ch1.zen
3.000000e-01	2.166649e+01	20150331_STAG1gfpch8_G2G1\MitoSys2\Calibration\mEGFPC1_G2\mEGFP_0_R1_P1_K1_Ch2-Ch1.zen
3.600000e-01	1.894984e+01	20150331_STAG1gfpch8_G2G1\MitoSys2\Calibration\mEGFPC1_G2\mEGFP_0_R1_P1_K1_Ch2-Ch1.zen
4.200000e-01	2.124982e+01	20150331_STAG1gfpch8_G2G1\MitoSys2\Calibration\mEGFPC1_G2\mEGFP_0_R1_P1_K1_Ch2-Ch1.zen
4.800000e-01	2.148316e+01	20150331_STAG1gfpch8_G2G1\MitoSys2\Calibration\mEGFPC1_G2\mEGFP_0_R1_P1_K1_Ch2-Ch1.zen
5.400000e-01	2.186649e+01	20150331_STAG1gfpch8_G2G1\MitoSys2\Calibration\mEGFPC1_G2\mEGFP_0_R1_P1_K1_Ch2-Ch1.zen
6.000000e-01	2.294981e+01	20150331_STAG1gfpch8_G2G1\MitoSys2\Calibration\mEGFPC1_G2\mEGFP_0_R1_P1_K1_Ch2-Ch1.zen
6.600100e-01	2.348314e+01	20150331_STAG1gfpch8_G2G1\MitoSys2\Calibration\mEGFPC1_G2\mEGFP_0_R1_P1_K1_Ch2-Ch1.zen
7.200100e-01	2.451646e+01	20150331_STAG1gfpch8_G2G1\MitoSys2\Calibration\mEGFPC1_G2\mEGFP_0_R1_P1_K1_Ch2-Ch1.zen
7.800100e-01	2.326648e+01	20150331_STAG1gfpch8_G2G1\MitoSys2\Calibration\mEGFPC1_G2\mEGFP_0_R1_P1_K1_Ch2-Ch1.zen
8.400100e-01	2.328314e+01	20150331_STAG1gfpch8_G2G1\MitoSys2\Calibration\mEGFPC1_G2\mEGFP_0_R1_P1_K1_Ch2-Ch1.zen
9.000100e-01	2.036650e+01	20150331_STAG1gfpch8_G2G1\MitoSys2\Calibration\mEGFPC1_G2\mEGFP_0_R1_P1_K1_Ch2-Ch1.zen
9.600100e-01	2.093316e+01	20150331_STAG1gfpch8_G2G1\MitoSys2\Calibration\mEGFPC1_G2\mEGFP_0_R1_P1_K1_Ch2-Ch1.zen
1.020010e+00	2.174982e+01	20150331_STAG1gfpch8_G2G1\MitoSys2\Calibration\mEGFPC1_G2\mEGFP_0_R1_P1_K1_Ch2-Ch1.zen
1.080010e+00	2.196649e+01	20150331_STAG1gfpch8_G2G1\MitoSys2\Calibration\mEGFPC1_G2\mEGFP_0_R1_P1_K1_Ch2-Ch1.zen
1.140010e+00	2.528312e+01	20150331_STAG1gfpch8_G2G1\MitoSys2\Calibration\mEGFPC1_G2\mEGFP_0_R1_P1_K1_Ch2-Ch1.zen
1.200010e+00	2.173315e+01	20150331_STAG1gfpch8_G2G1\MitoSys2\Calibration\mEGFPC1_G2\mEGFP_0_R1_P1_K1_Ch2-Ch1.zen
1.260010e+00	2.188315e+01	20150331_STAG1gfpch8_G2G1\MitoSys2\Calibration\mEGFPC1_G2\mEGFP_0_R1_P1_K1_Ch2-Ch1.zen
1.320010e+00	2.654978e+01	20150331_STAG1gfpch8_G2G1\MitoSys2\Calibration\mEGFPC1_G2\mEGFP_0_R1_P1_K1_Ch2-Ch1.zen
1.380010e+00	2.229982e+01	20150331_STAG1gfpch8_G2G1\MitoSys2\Calibration\mEGFPC1_G2\mEGFP_0_R1_P1_K1_Ch2-Ch1.zen
1.440010e+00	2.249981e+01	20150331_STAG1gfpch8_G2G1\MitoSys2\Calibration\mEGFPC1_G2\mEGFP_0_R1_P1_K1_Ch2-Ch1.zen
1.500010e+00	2.273315e+01	20150331_STAG1gfpch8_G2G1\MitoSys2\Calibration\mEGFPC1_G2\mEGFP_0_R1_P1_K1_Ch2-Ch1.zen
1.560010e+00	2.153316e+01	20150331_STAG1gfpch8_G2G1\MitoSys2\Calibration\mEGFPC1_G2\mEGFP_0_R1_P1_K1_Ch2-Ch1.zen
1.620010e+00	1.889985e+01	20150331_STAG1gfpch8_G2G1\MitoSys2\Calibration\mEGFPC1_G2\mEGFP_0_R1_P1_K1_Ch2-Ch1.zen
1.680010e+00	1.988317e+01	20150331_STAG1gfpch8_G2G1\MitoSys2\Calibration\mEGFPC1_G2\mEGFP_0_R1_P1_K1_Ch2-Ch1.zen
1.740010e+00	2.313314e+01	20150331_STAG1gfpch8_G2G1\MitoSys2\Calibration\mEGFPC1_G2\mEGFP_0_R1_P1_K1_Ch2-Ch1.zen
1.800010e+00	1.964984e+01	20150331_STAG1gfpch8_G2G1\MitoSys2\Calibration\mEGFPC1_G2\mEGFP_0_R1_P1_K1_Ch2-Ch1.zen
1.860020e+00	2.179982e+01	20150331_STAG1gfpch8_G2G1\MitoSys2\Calibration\mEGFPC1_G2\mEGFP_0_R1_P1_K1_Ch2-Ch1.zen
1.920020e+00	2.079983e+01	20150331_STAG1gfpch8_G2G1\MitoSys2\Calibration\mEGFPC1_G2\mEGFP_0_R1_P1_K1_Ch2-Ch1.zen
1.980020e+00	2.254981e+01	20150331_STAG1gfpch8_G2G1\MitoSys2\Calibration\mEGFPC1_G2\mEGFP_0_R1_P1_K1_Ch2-Ch1.zen
2.040020e+00	2.311648e+01	20150331_STAG1gfpch8_G2G1\MitoSys2\Calibration\mEGFPC1_G2\mEGFP_0_R1_P1_K1_Ch2-Ch1.zen
2.100020e+00	2.263315e+01	20150331_STAG1gfpch8_G2G1\MitoSys2\Calibration\mEGFPC1_G2\mEGFP_0_R1_P1_K1_Ch2-Ch1.zen
2.160020e+00	2.254981e+01	20150331_STAG1gfpch8_G2G1\MitoSys2\Calibration\mEGFPC1_G2\mEGFP_0_R1_P1_K1_Ch2-Ch1.zen
2.220020e+00	2.013317e+01	20150331_STAG1gfpch8_G2G1\MitoSys2\Calibration\mEGFPC1_G2\mEGFP_0_R1_P1_K1_Ch2-Ch1.zen
2.280020e+00	2.086650e+01	20150331_STAG1gfpch8_G2G1\MitoSys2\Calibration\mEGFPC1_G2\mEGFP_0_R1_P1_K1_Ch2-Ch1.zen
2.340020e+00	2.274981e+01	20150331_STAG1gfpch8_G2G1\MitoSys2\Calibration\mEGFPC1_G2\mEGFP_0_R1_P1_K1_Ch2-Ch1.zen
2.400020e+00	2.098316e+01	20150331_STAG1gfpch8_G2G1\MitoSys2\Calibration\mEGFPC1_G2\mEGFP_0_R1_P1_K1_Ch2-Ch1.zen
2.460020e+00	2.011650e+01	20150331_STAG1gfpch8_G2G1\MitoSys2\Calibration\mEGFPC1_G2\mEGFP_0_R1_P1_K1_Ch2-Ch1.zen
2.520020e+00	2.184982e+01	20150331_STAG1gfpch8_G2G1\MitoSys2\Calibration\mEGFPC1_G2\mEGFP_0_R1_P1_K1_Ch2-Ch1.zen
2.580020e+00	2.436647e+01	20150331_STAG1gfpch8_G2G1\MitoSys2\Calibration\mEGFPC1_G2\mEGFP_0_R1_P1_K1_Ch2-Ch1.zen
2.640020e+00	2.159982e+01	20150331_STAG1gfpch8_G2G1\MitoSys2\Calibration\mEGFPC1_G2\mEGFP_0_R1_P1_K1_Ch2-Ch1.zen
2.700020e+00	1.864985e+01	20150331_STAG1gfpch8_G2G1\MitoSys2\Calibration\mEGFPC1_G2\mEGFP_0_R1_P1_K1_Ch2-Ch1.zen
2.760020e+00	2.258315e+01	20150331_STAG1gfpch8_G2G1\MitoSys2\Calibration\mEGFPC1_G2\mEGFP_0_R1_P1_K1_Ch2-Ch1.zen
2.820020e+00	2.304981e+01	20150331_STAG1gfpch8_G2G1\MitoSys2\Calibration\mEGFPC1_G2\mEGFP_0_R1_P1_K1_Ch2-Ch1.zen
2.880020e+00	2.138316e+01	20150331_STAG1gfpch8_G2G1\MitoSys2\Calibration\mEGFPC1_G2\mEGFP_0_R1_P1_K1_Ch2-Ch1.zen
2.940020e+00	2.143316e+01	20150331_STAG1gfpch8_G2G1\MitoSys2\Calibration\mEGFPC1_G2\mEGFP_0_R1_P1_K1_Ch2-Ch1.zen
3.000020e+00	2.326648e+01	20150331_STAG1gfpch8_G2G1\MitoSys2\Calibration\mEGFPC1_G2\mEGFP_0_R1_P1_K1_Ch2-Ch1.zen
3.060030e+00	2.148316e+01	20150331_STAG1gfpch8_G2G1\MitoSys2\Calibration\mEGFPC1_G2\mEGFP_0_R1_P1_K1_Ch2-Ch1.zen
3.120030e+00	2.304981e+01	20150331_STAG1gfpch8_G2G1\MitoSys2\Calibration\mEGFPC1_G2\mEGFP_0_R1_P1_K1_Ch2-Ch1.zen
3.180030e+00	2.098316e+01	20150331_STAG1gfpch8_G2G1\MitoSys2\Calibration\mEGFPC1_G2\mEGFP_0_R1_P1_K1_Ch2-Ch1.zen
3.240030e+00	2.551646e+01	20150331_STAG1gfpch8_G2G1\MitoSys2\Calibration\mEGFPC1_G2\mEGFP_0_R1_P1_K1_Ch2-Ch1.zen
3.300030e+00	2.098316e+01	20150331_STAG1gfpch8_G2G1\MitoSys2\Calibration\mEGFPC1_G2\mEGFP_0_R1_P1_K1_Ch2-Ch1.zen
3.360030e+00	2.111649e+01	20150331_STAG1gfpch8_G2G1\MitoSys2\Calibration\mEGFPC1_G2\mEGFP_0_R1_P1_K1_Ch2-Ch1.zen
3.420030e+00	2.114983e+01	20150331_STAG1gfpch8_G2G1\MitoSys2\Calibration\mEGFPC1_G2\mEGFP_0_R1_P1_K1_Ch2-Ch1.zen
3.480030e+00	2.429980e+01	20150331_STAG1gfpch8_G2G1\MitoSys2\Calibration\mEGFPC1_G2\mEGFP_0_R1_P1_K1_Ch2-Ch1.zen
3.540030e+00	2.054983e+01	20150331_STAG1gfpch8_G2G1\MitoSys2\Calibration\mEGFPC1_G2\mEGFP_0_R1_P1_K1_Ch2-Ch1.zen
3.600030e+00	2.261648e+01	20150331_STAG1gfpch8_G2G1\MitoSys2\Calibration\mEGFPC1_G2\mEGFP_0_R1_P1_K1_Ch2-Ch1.zen
3.660030e+00	1.828318e+01	20150331_STAG1gfpch8_G2G1\MitoSys2\Calibration\mEGFPC1_G2\mEGFP_0_R1_P1_K1_Ch2-Ch1.zen
3.720030e+00	2.194982e+01	20150331_STAG1gfpch8_G2G1\MitoSys2\Calibration\mEGFPC1_G2\mEGFP_0_R1_P1_K1_Ch2-Ch1.zen
3.780030e+00	2.043316e+01	20150331_STAG1gfpch8_G2G1\MitoSys2\Calibration\mEGFPC1_G2\mEGFP_0_R1_P1_K1_Ch2-Ch1.zen
3.840030e+00	2.161649e+01	20150331_STAG1gfpch8_G2G1\MitoSys2\Calibration\mEGFPC1_G2\mEGFP_0_R1_P1_K1_Ch2-Ch1.zen
3.900030e+00	2.458313e+01	20150331_STAG1gfpch8_G2G1\MitoSys2\Calibration\mEGFPC1_G2\mEGFP_0_R1_P1_K1_Ch2-Ch1.zen
3.960030e+00	2.116649e+01	20150331_STAG1gfpch8_G2G1\MitoSys2\Calibration\mEGFPC1_G2\mEGFP_0_R1_P1_K1_Ch2-Ch1.zen
4.020030e+00	2.291648e+01	20150331_STAG1gfpch8_G2G1\MitoSys2\Calibration\mEGFPC1_G2\mEGFP_0_R1_P1_K1_Ch2-Ch1.zen
4.080030e+00	2.156649e+01	20150331_STAG1gfpch8_G2G1\MitoSys2\Calibration\mEGFPC1_G2\mEGFP_0_R1_P1_K1_Ch2-Ch1.zen
4.140030e+00	2.223315e+01	20150331_STAG1gfpch8_G2G1\MitoSys2\Calibration\mEGFPC1_G2\mEGFP_0_R1_P1_K1_Ch2-Ch1.zen
4.200030e+00	2.226648e+01	20150331_STAG1gfpch8_G2G1\MitoSys2\Calibration\mEGFPC1_G2\mEGFP_0_R1_P1_K1_Ch2-Ch1.zen
4.260040e+00	2.246648e+01	20150331_STAG1gfpch8_G2G1\MitoSys2\Calibration\mEGFPC1_G2\mEGFP_0_R1_P1_K1_Ch2-Ch1.zen
4.320040e+00	2.183315e+01	20150331_STAG1gfpch8_G2G1\MitoSys2\Calibration\mEGFPC1_G2\mEGFP_0_R1_P1_K1_Ch2-Ch1.zen
4.380040e+00	2.073316e+01	20150331_STAG1gfpch8_G2G1\MitoSys2\Calibration\mEGFPC1_G2\mEGFP_0_R1_P1_K1_Ch2-Ch1.zen
4.440040e+00	1.956651e+01	20150331_STAG1gfpch8_G2G1\MitoSys2\Calibration\mEGFPC1_G2\mEGFP_0_R1_P1_K1_Ch2-Ch1.zen
4.500040e+00	2.444980e+01	20150331_STAG1gfpch8_G2G1\MitoSys2\Calibration\mEGFPC1_G2\mEGFP_0_R1_P1_K1_Ch2-Ch1.zen
4.560040e+00	2.224982e+01	20150331_STAG1gfpch8_G2G1\MitoSys2\Calibration\mEGFPC1_G2\mEGFP_0_R1_P1_K1_Ch2-Ch1.zen
4.620040e+00	2.038317e+01	20150331_STAG1gfpch8_G2G1\MitoSys2\Calibration\mEGFPC1_G2\mEGFP_0_R1_P1_K1_Ch2-Ch1.zen
4.680040e+00	2.243315e+01	20150331_STAG1gfpch8_G2G1\MitoSys2\Calibration\mEGFPC1_G2\mEGFP_0_R1_P1_K1_Ch2-Ch1.zen
4.740040e+00	2.008317e+01	20150331_STAG1gfpch8_G2G1\MitoSys2\Calibration\mEGFPC1_G2\mEGFP_0_R1_P1_K1_Ch2-Ch1.zen
4.800040e+00	2.176649e+01	20150331_STAG1gfpch8_G2G1\MitoSys2\Calibration\mEGFPC1_G2\mEGFP_0_R1_P1_K1_Ch2-Ch1.zen
4.860040e+00	2.236648e+01	20150331_STAG1gfpch8_G2G1\MitoSys2\Calibration\mEGFPC1_G2\mEGFP_0_R1_P1_K1_Ch2-Ch1.zen
4.920040e+00	2.141649e+01	20150331_STAG1gfpch8_G2G1\MitoSys2\Calibration\mEGFPC1_G2\mEGFP_0_R1_P1_K1_Ch2-Ch1.zen
4.980040e+00	2.059983e+01	20150331_STAG1gfpch8_G2G1\MitoSys2\Calibration\mEGFPC1_G2\mEGFP_0_R1_P1_K1_Ch2-Ch1.zen
5.040040e+00	2.148316e+01	20150331_STAG1gfpch8_G2G1\MitoSys2\Calibration\mEGFPC1_G2\mEGFP_0_R1_P1_K1_Ch2-Ch1.zen
5.100040e+00	1.958317e+01	20150331_STAG1gfpch8_G2G1\MitoSys2\Calibration\mEGFPC1_G2\mEGFP_0_R1_P1_K1_Ch2-Ch1.zen
5.160040e+00	2.114983e+01	20150331_STAG1gfpch8_G2G1\MitoSys2\Calibration\mEGFPC1_G2\mEGFP_0_R1_P1_K1_Ch2-Ch1.zen
5.220040e+00	2.118316e+01	20150331_STAG1gfpch8_G2G1\MitoSys2\Calibration\mEGFPC1_G2\mEGFP_0_R1_P1_K1_Ch2-Ch1.zen
5.280040e+00	2.218315e+01	20150331_STAG1gfpch8_G2G1\MitoSys2\Calibration\mEGFPC1_G2\mEGFP_0_R1_P1_K1_Ch2-Ch1.zen
5.340040e+00	2.191649e+01	20150331_STAG1gfpch8_G2G1\MitoSys2\Calibration\mEGFPC1_G2\mEGFP_0_R1_P1_K1_Ch2-Ch1.zen
5.400040e+00	2.216648e+01	20150331_STAG1gfpch8_G2G1\MitoSys2\Calibration\mEGFPC1_G2\mEGFP_0_R1_P1_K1_Ch2-Ch1.zen
5.460040e+00	2.376647e+01	20150331_STAG1gfpch8_G2G1\MitoSys2\Calibration\mEGFPC1_G2\mEGFP_0_R1_P1_K1_Ch2-Ch1.zen
5.520050e+00	1.991650e+01	20150331_STAG1gfpch8_G2G1\MitoSys2\Calibration\mEGFPC1_G2\mEGFP_0_R1_P1_K1_Ch2-Ch1.zen
5.580050e+00	2.014983e+01	20150331_STAG1gfpch8_G2G1\MitoSys2\Calibration\mEGFPC1_G2\mEGFP_0_R1_P1_K1_Ch2-Ch1.zen
5.640050e+00	1.963317e+01	20150331_STAG1gfpch8_G2G1\MitoSys2\Calibration\mEGFPC1_G2\mEGFP_0_R1_P1_K1_Ch2-Ch1.zen
5.700050e+00	2.001650e+01	20150331_STAG1gfpch8_G2G1\MitoSys2\Calibration\mEGFPC1_G2\mEGFP_0_R1_P1_K1_Ch2-Ch1.zen
5.760050e+00	2.109983e+01	20150331_STAG1gfpch8_G2G1\MitoSys2\Calibration\mEGFPC1_G2\mEGFP_0_R1_P1_K1_Ch2-Ch1.zen
5.820050e+00	2.106649e+01	20150331_STAG1gfpch8_G2G1\MitoSys2\Calibration\mEGFPC1_G2\mEGFP_0_R1_P1_K1_Ch2-Ch1.zen
5.880050e+00	2.381647e+01	20150331_STAG1gfpch8_G2G1\MitoSys2\Calibration\mEGFPC1_G2\mEGFP_0_R1_P1_K1_Ch2-Ch1.zen
5.940050e+00	2.169982e+01	20150331_STAG1gfpch8_G2G1\MitoSys2\Calibration\mEGFPC1_G2\mEGFP_0_R1_P1_K1_Ch2-Ch1.zen
6.000050e+00	2.299981e+01	20150331_STAG1gfpch8_G2G1\MitoSys2\Calibration\mEGFPC1_G2\mEGFP_0_R1_P1_K1_Ch2-Ch1.zen
6.060050e+00	2.219982e+01	20150331_STAG1gfpch8_G2G1\MitoSys2\Calibration\mEGFPC1_G2\mEGFP_0_R1_P1_K1_Ch2-Ch1.zen
6.120050e+00	2.324981e+01	20150331_STAG1gfpch8_G2G1\MitoSys2\Calibration\mEGFPC1_G2\mEGFP_0_R1_P1_K1_Ch2-Ch1.zen
6.180050e+00	2.156649e+01	20150331_STAG1gfpch8_G2G1\MitoSys2\Calibration\mEGFPC1_G2\mEGFP_0_R1_P1_K1_Ch2-Ch1.zen
6.240050e+00	2.276648e+01	20150331_STAG1gfpch8_G2G1\MitoSys2\Calibration\mEGFPC1_G2\mEGFP_0_R1_P1_K1_Ch2-Ch1.zen
6.300050e+00	2.176649e+01	20150331_STAG1gfpch8_G2G1\MitoSys2\Calibration\mEGFPC1_G2\mEGFP_0_R1_P1_K1_Ch2-Ch1.zen
6.360050e+00	1.966650e+01	20150331_STAG1gfpch8_G2G1\MitoSys2\Calibration\mEGFPC1_G2\mEGFP_0_R1_P1_K1_Ch2-Ch1.zen
6.420050e+00	2.426647e+01	20150331_STAG1gfpch8_G2G1\MitoSys2\Calibration\mEGFPC1_G2\mEGFP_0_R1_P1_K1_Ch2-Ch1.zen
6.480050e+00	2.198315e+01	20150331_STAG1gfpch8_G2G1\MitoSys2\Calibration\mEGFPC1_G2\mEGFP_0_R1_P1_K1_Ch2-Ch1.zen
6.540050e+00	2.203315e+01	20150331_STAG1gfpch8_G2G1\MitoSys2\Calibration\mEGFPC1_G2\mEGFP_0_R1_P1_K1_Ch2-Ch1.zen
6.600050e+00	2.216648e+01	20150331_STAG1gfpch8_G2G1\MitoSys2\Calibration\mEGFPC1_G2\mEGFP_0_R1_P1_K1_Ch2-Ch1.zen
6.660050e+00	2.141649e+01	20150331_STAG1gfpch8_G2G1\MitoSys2\Calibration\mEGFPC1_G2\mEGFP_0_R1_P1_K1_Ch2-Ch1.zen
6.720060e+00	1.934984e+01	20150331_STAG1gfpch8_G2G1\MitoSys2\Calibration\mEGFPC1_G2\mEGFP_0_R1_P1_K1_Ch2-Ch1.zen
6.780060e+00	2.111649e+01	20150331_STAG1gfpch8_G2G1\MitoSys2\Calibration\mEGFPC1_G2\mEGFP_0_R1_P1_K1_Ch2-Ch1.zen
6.840060e+00	2.121649e+01	20150331_STAG1gfpch8_G2G1\MitoSys2\Calibration\mEGFPC1_G2\mEGFP_0_R1_P1_K1_Ch2-Ch1.zen
6.900060e+00	2.149982e+01	20150331_STAG1gfpch8_G2G1\MitoSys2\Calibration\mEGFPC1_G2\mEGFP_0_R1_P1_K1_Ch2-Ch1.zen
6.960060e+00	2.223315e+01	20150331_STAG1gfpch8_G2G1\MitoSys2\Calibration\mEGFPC1_G2\mEGFP_0_R1_P1_K1_Ch2-Ch1.zen
7.020060e+00	2.366647e+01	20150331_STAG1gfpch8_G2G1\MitoSys2\Calibration\mEGFPC1_G2\mEGFP_0_R1_P1_K1_Ch2-Ch1.zen
7.080060e+00	2.041650e+01	20150331_STAG1gfpch8_G2G1\MitoSys2\Calibration\mEGFPC1_G2\mEGFP_0_R1_P1_K1_Ch2-Ch1.zen
7.140060e+00	2.073316e+01	20150331_STAG1gfpch8_G2G1\MitoSys2\Calibration\mEGFPC1_G2\mEGFP_0_R1_P1_K1_Ch2-Ch1.zen
7.200060e+00	1.981650e+01	20150331_STAG1gfpch8_G2G1\MitoSys2\Calibration\mEGFPC1_G2\mEGFP_0_R1_P1_K1_Ch2-Ch1.zen
7.260060e+00	1.981650e+01	20150331_STAG1gfpch8_G2G1\MitoSys2\Calibration\mEGFPC1_G2\mEGFP_0_R1_P1_K1_Ch2-Ch1.zen
7.320060e+00	2.113316e+01	20150331_STAG1gfpch8_G2G1\MitoSys2\Calibration\mEGFPC1_G2\mEGFP_0_R1_P1_K1_Ch2-Ch1.zen
7.380060e+00	1.991650e+01	20150331_STAG1gfpch8_G2G1\MitoSys2\Calibration\mEGFPC1_G2\mEGFP_0_R1_P1_K1_Ch2-Ch1.zen
7.440060e+00	2.143316e+01	20150331_STAG1gfpch8_G2G1\MitoSys2\Calibration\mEGFPC1_G2\mEGFP_0_R1_P1_K1_Ch2-Ch1.zen
7.500060e+00	2.056650e+01	20150331_STAG1gfpch8_G2G1\MitoSys2\Calibration\mEGFPC1_G2\mEGFP_0_R1_P1_K1_Ch2-Ch1.zen
7.560060e+00	2.331647e+01	20150331_STAG1gfpch8_G2G1\MitoSys2\Calibration\mEGFPC1_G2\mEGFP_0_R1_P1_K1_Ch2-Ch1.zen
7.620060e+00	2.213315e+01	20150331_STAG1gfpch8_G2G1\MitoSys2\Calibration\mEGFPC1_G2\mEGFP_0_R1_P1_K1_Ch2-Ch1.zen
7.680060e+00	2.501646e+01	20150331_STAG1gfpch8_G2G1\MitoSys2\Calibration\mEGFPC1_G2\mEGFP_0_R1_P1_K1_Ch2-Ch1.zen
7.740060e+00	2.009983e+01	20150331_STAG1gfpch8_G2G1\MitoSys2\Calibration\mEGFPC1_G2\mEGFP_0_R1_P1_K1_Ch2-Ch1.zen
7.800060e+00	2.228315e+01	20150331_STAG1gfpch8_G2G1\MitoSys2\Calibration\mEGFPC1_G2\mEGFP_0_R1_P1_K1_Ch2-Ch1.zen
7.860060e+00	2.156649e+01	20150331_STAG1gfpch8_G2G1\MitoSys2\Calibration\mEGFPC1_G2\mEGFP_0_R1_P1_K1_Ch2-Ch1.zen
7.920070e+00	2.233315e+01	20150331_STAG1gfpch8_G2G1\MitoSys2\Calibration\mEGFPC1_G2\mEGFP_0_R1_P1_K1_Ch2-Ch1.zen
7.980070e+00	1.974984e+01	20150331_STAG1gfpch8_G2G1\MitoSys2\Calibration\mEGFPC1_G2\mEGFP_0_R1_P1_K1_Ch2-Ch1.zen
8.040070e+00	2.113316e+01	20150331_STAG1gfpch8_G2G1\MitoSys2\Calibration\mEGFPC1_G2\mEGFP_0_R1_P1_K1_Ch2-Ch1.zen
8.100070e+00	2.371647e+01	20150331_STAG1gfpch8_G2G1\MitoSys2\Calibration\mEGFPC1_G2\mEGFP_0_R1_P1_K1_Ch2-Ch1.zen
8.160070e+00	2.423313e+01	20150331_STAG1gfpch8_G2G1\MitoSys2\Calibration\mEGFPC1_G2\mEGFP_0_R1_P1_K1_Ch2-Ch1.zen
8.220070e+00	2.119983e+01	20150331_STAG1gfpch8_G2G1\MitoSys2\Calibration\mEGFPC1_G2\mEGFP_0_R1_P1_K1_Ch2-Ch1.zen
8.280070e+00	2.159982e+01	20150331_STAG1gfpch8_G2G1\MitoSys2\Calibration\mEGFPC1_G2\mEGFP_0_R1_P1_K1_Ch2-Ch1.zen
8.340070e+00	2.139982e+01	20150331_STAG1gfpch8_G2G1\MitoSys2\Calibration\mEGFPC1_G2\mEGFP_0_R1_P1_K1_Ch2-Ch1.zen
8.400070e+00	2.324981e+01	20150331_STAG1gfpch8_G2G1\MitoSys2\Calibration\mEGFPC1_G2\mEGFP_0_R1_P1_K1_Ch2-Ch1.zen
8.460070e+00	2.036650e+01	20150331_STAG1gfpch8_G2G1\MitoSys2\Calibration\mEGFPC1_G2\mEGFP_0_R1_P1_K1_Ch2-Ch1.zen
8.520070e+00	2.421647e+01	20150331_STAG1gfpch8_G2G1\MitoSys2\Calibration\mEGFPC1_G2\mEGFP_0_R1_P1_K1_Ch2-Ch1.zen
8.580070e+00	2.083316e+01	20150331_STAG1gfpch8_G2G1\MitoSys2\Calibration\mEGFPC1_G2\mEGFP_0_R1_P1_K1_Ch2-Ch1.zen
8.640070e+00	2.386647e+01	20150331_STAG1gfpch8_G2G1\MitoSys2\Calibration\mEGFPC1_G2\mEGFP_0_R1_P1_K1_Ch2-Ch1.zen
8.700070e+00	2.118316e+01	20150331_STAG1gfpch8_G2G1\MitoSys2\Calibration\mEGFPC1_G2\mEGFP_0_R1_P1_K1_Ch2-Ch1.zen
8.760070e+00	1.959984e+01	20150331_STAG1gfpch8_G2G1\MitoSys2\Calibration\mEGFPC1_G2\mEGFP_0_R1_P1_K1_Ch2-Ch1.zen
8.820070e+00	2.384980e+01	20150331_STAG1gfpch8_G2G1\MitoSys2\Calibration\mEGFPC1_G2\mEGFP_0_R1_P1_K1_Ch2-Ch1.zen
8.880070e+00	2.238315e+01	20150331_STAG1gfpch8_G2G1\MitoSys2\Calibration\mEGFPC1_G2\mEGFP_0_R1_P1_K1_Ch2-Ch1.zen
8.940070e+00	2.181649e+01	20150331_STAG1gfpch8_G2G1\MitoSys2\Calibration\mEGFPC1_G2\mEGFP_0_R1_P1_K1_Ch2-Ch1.zen
9.000070e+00	2.679978e+01	20150331_STAG1gfpch8_G2G1\MitoSys2\Calibration\mEGFPC1_G2\mEGFP_0_R1_P1_K1_Ch2-Ch1.zen
9.060070e+00	2.103316e+01	20150331_STAG1gfpch8_G2G1\MitoSys2\Calibration\mEGFPC1_G2\mEGFP_0_R1_P1_K1_Ch2-Ch1.zen
9.120080e+00	2.174982e+01	20150331_STAG1gfpch8_G2G1\MitoSys2\Calibration\mEGFPC1_G2\mEGFP_0_R1_P1_K1_Ch2-Ch1.zen
9.180080e+00	2.069983e+01	20150331_STAG1gfpch8_G2G1\MitoSys2\Calibration\mEGFPC1_G2\mEGFP_0_R1_P1_K1_Ch2-Ch1.zen
9.240080e+00	2.063316e+01	20150331_STAG1gfpch8_G2G1\MitoSys2\Calibration\mEGFPC1_G2\mEGFP_0_R1_P1_K1_Ch2-Ch1.zen
9.300080e+00	2.419980e+01	20150331_STAG1gfpch8_G2G1\MitoSys2\Calibration\mEGFPC1_G2\mEGFP_0_R1_P1_K1_Ch2-Ch1.zen
9.360080e+00	2.463313e+01	20150331_STAG1gfpch8_G2G1\MitoSys2\Calibration\mEGFPC1_G2\mEGFP_0_R1_P1_K1_Ch2-Ch1.zen
9.420080e+00	2.196649e+01	20150331_STAG1gfpch8_G2G1\MitoSys2\Calibration\mEGFPC1_G2\mEGFP_0_R1_P1_K1_Ch2-Ch1.zen
9.480080e+00	2.098316e+01	20150331_STAG1gfpch8_G2G1\MitoSys2\Calibration\mEGFPC1_G2\mEGFP_0_R1_P1_K1_Ch2-Ch1.zen
9.540080e+00	2.123316e+01	20150331_STAG1gfpch8_G2G1\MitoSys2\Calibration\mEGFPC1_G2\mEGFP_0_R1_P1_K1_Ch2-Ch1.zen
9.600080e+00	2.036650e+01	20150331_STAG1gfpch8_G2G1\MitoSys2\Calibration\mEGFPC1_G2\mEGFP_0_R1_P1_K1_Ch2-Ch1.zen
9.660080e+00	2.028317e+01	20150331_STAG1gfpch8_G2G1\MitoSys2\Calibration\mEGFPC1_G2\mEGFP_0_R1_P1_K1_Ch2-Ch1.zen
9.720080e+00	2.509979e+01	20150331_STAG1gfpch8_G2G1\MitoSys2\Calibration\mEGFPC1_G2\mEGFP_0_R1_P1_K1_Ch2-Ch1.zen
9.780080e+00	2.033317e+01	20150331_STAG1gfpch8_G2G1\MitoSys2\Calibration\mEGFPC1_G2\mEGFP_0_R1_P1_K1_Ch2-Ch1.zen
9.840080e+00	2.138316e+01	20150331_STAG1gfpch8_G2G1\MitoSys2\Calibration\mEGFPC1_G2\mEGFP_0_R1_P1_K1_Ch2-Ch1.zen
9.900080e+00	1.921651e+01	20150331_STAG1gfpch8_G2G1\MitoSys2\Calibration\mEGFPC1_G2\mEGFP_0_R1_P1_K1_Ch2-Ch1.zen
9.960080e+00	1.981650e+01	20150331_STAG1gfpch8_G2G1\MitoSys2\Calibration\mEGFPC1_G2\mEGFP_0_R1_P1_K1_Ch2-Ch1.zen
1.002008e+01	1.939984e+01	20150331_STAG1gfpch8_G2G1\MitoSys2\Calibration\mEGFPC1_G2\mEGFP_0_R1_P1_K1_Ch2-Ch1.zen
1.008008e+01	2.041650e+01	20150331_STAG1gfpch8_G2G1\MitoSys2\Calibration\mEGFPC1_G2\mEGFP_0_R1_P1_K1_Ch2-Ch1.zen
1.014008e+01	2.193315e+01	20150331_STAG1gfpch8_G2G1\MitoSys2\Calibration\mEGFPC1_G2\mEGFP_0_R1_P1_K1_Ch2-Ch1.zen
1.020008e+01	2.291648e+01	20150331_STAG1gfpch8_G2G1\MitoSys2\Calibration\mEGFPC1_G2\mEGFP_0_R1_P1_K1_Ch2-Ch1.zen
1.026008e+01	1.989984e+01	20150331_STAG1gfpch8_G2G1\MitoSys2\Calibration\mEGFPC1_G2\mEGFP_0_R1_P1_K1_Ch2-Ch1.zen
1.032008e+01	2.373314e+01	20150331_STAG1gfpch8_G2G1\MitoSys2\Calibration\mEGFPC1_G2\mEGFP_0_R1_P1_K1_Ch2-Ch1.zen
1.038008e+01	2.018317e+01	20150331_STAG1gfpch8_G2G1\MitoSys2\Calibration\mEGFPC1_G2\mEGFP_0_R1_P1_K1_Ch2-Ch1.zen
1.044009e+01	2.076650e+01	20150331_STAG1gfpch8_G2G1\MitoSys2\Calibration\mEGFPC1_G2\mEGFP_0_R1_P1_K1_Ch2-Ch1.zen
1.050009e+01	2.413313e+01	20150331_STAG1gfpch8_G2G1\MitoSys2\Calibration\mEGFPC1_G2\mEGFP_0_R1_P1_K1_Ch2-Ch1.zen
1.056009e+01	2.269981e+01	20150331_STAG1gfpch8_G2G1\MitoSys2\Calibration\mEGFPC1_G2\mEGFP_0_R1_P1_K1_Ch2-Ch1.zen
1.062009e+01	2.206648e+01	20150331_STAG1gfpch8_G2G1\MitoSys2\Calibration\mEGFPC1_G2\mEGFP_0_R1_P1_K1_Ch2-Ch1.zen
1.068009e+01	2.266648e+01	20150331_STAG1gfpch8_G2G1\MitoSys2\Calibration\mEGFPC1_G2\mEGFP_0_R1_P1_K1_Ch2-Ch1.zen
1.074009e+01	2.133316e+01	20150331_STAG1gfpch8_G2G1\MitoSys2\Calibration\mEGFPC1_G2\mEGFP_0_R1_P1_K1_Ch2-Ch1.zen
1.080009e+01	2.118316e+01	20150331_STAG1gfpch8_G2G1\MitoSys2\Calibration\mEGFPC1_G2\mEGFP_0_R1_P1_K1_Ch2-Ch1.zen
1.086009e+01	1.976650e+01	20150331_STAG1gfpch8_G2G1\MitoSys2\Calibration\mEGFPC1_G2\mEGFP_0_R1_P1_K1_Ch2-Ch1.zen
1.092009e+01	2.086650e+01	20150331_STAG1gfpch8_G2G1\MitoSys2\Calibration\mEGFPC1_G2\mEGFP_0_R1_P1_K1_Ch2-Ch1.zen
1.098009e+01	2.129983e+01	20150331_STAG1gfpch8_G2G1\MitoSys2\Calibration\mEGFPC1_G2\mEGFP_0_R1_P1_K1_Ch2-Ch1.zen
1.104009e+01	2.156649e+01	20150331_STAG1gfpch8_G2G1\MitoSys2\Calibration\mEGFPC1_G2\mEGFP_0_R1_P1_K1_Ch2-Ch1.zen
1.110009e+01	2.003317e+01	20150331_STAG1gfpch8_G2G1\MitoSys2\Calibration\mEGFPC1_G2\mEGFP_0_R1_P1_K1_Ch2-Ch1.zen
1.116009e+01	2.004984e+01	20150331_STAG1gfpch8_G2G1\MitoSys2\Calibration\mEGFPC1_G2\mEGFP_0_R1_P1_K1_Ch2-Ch1.zen
1.122009e+01	2.083316e+01	20150331_STAG1gfpch8_G2G1\MitoSys2\Calibration\mEGFPC1_G2\mEGFP_0_R1_P1_K1_Ch2-Ch1.zen
1.128009e+01	2.366647e+01	20150331_STAG1gfpch8_G2G1\MitoSys2\Calibration\mEGFPC1_G2\mEGFP_0_R1_P1_K1_Ch2-Ch1.zen
1.134009e+01	2.278315e+01	20150331_STAG1gfpch8_G2G1\MitoSys2\Calibration\mEGFPC1_G2\mEGFP_0_R1_P1_K1_Ch2-Ch1.zen
1.140009e+01	2.088316e+01	20150331_STAG1gfpch8_G2G1\MitoSys2\Calibration\mEGFPC1_G2\mEGFP_0_R1_P1_K1_Ch2-Ch1.zen
1.146009e+01	2.116649e+01	20150331_STAG1gfpch8_G2G1\MitoSys2\Calibration\mEGFPC1_G2\mEGFP_0_R1_P1_K1_Ch2-Ch1.zen
1.152009e+01	2.398314e+01	20150331_STAG1gfpch8_G2G1\MitoSys2\Calibration\mEGFPC1_G2\mEGFP_0_R1_P1_K1_Ch2-Ch1.zen
1.158010e+01	2.293315e+01	20150331_STAG1gfpch8_G2G1\MitoSys2\Calibration\mEGFPC1_G2\mEGFP_0_R1_P1_K1_Ch2-Ch1.zen
1.164010e+01	1.991650e+01	20150331_STAG1gfpch8_G2G1\MitoSys2\Calibration\mEGFPC1_G2\mEGFP_0_R1_P1_K1_Ch2-Ch1.zen
1.170010e+01	2.146649e+01	20150331_STAG1gfpch8_G2G1\MitoSys2\Calibration\mEGFPC1_G2\mEGFP_0_R1_P1_K1_Ch2-Ch1.zen
1.176010e+01	2.363314e+01	20150331_STAG1gfpch8_G2G1\MitoSys2\Calibration\mEGFPC1_G2\mEGFP_0_R1_P1_K1_Ch2-Ch1.zen
1.182010e+01	2.121649e+01	20150331_STAG1gfpch8_G2G1\MitoSys2\Calibration\mEGFPC1_G2\mEGFP_0_R1_P1_K1_Ch2-Ch1.zen
1.188010e+01	2.309981e+01	20150331_STAG1gfpch8_G2G1\MitoSys2\Calibration\mEGFPC1_G2\mEGFP_0_R1_P1_K1_Ch2-Ch1.zen
1.194010e+01	2.828310e+01	20150331_STAG1gfpch8_G2G1\MitoSys2\Calibration\mEGFPC1_G2\mEGFP_0_R1_P1_K1_Ch2-Ch1.zen
1.200010e+01	2.134982e+01	20150331_STAG1gfpch8_G2G1\MitoSys2\Calibration\mEGFPC1_G2\mEGFP_0_R1_P1_K1_Ch2-Ch1.zen
1.206010e+01	2.246648e+01	20150331_STAG1gfpch8_G2G1\MitoSys2\Calibration\mEGFPC1_G2\mEGFP_0_R1_P1_K1_Ch2-Ch1.zen
1.212010e+01	2.283315e+01	20150331_STAG1gfpch8_G2G1\MitoSys2\Calibration\mEGFPC1_G2\mEGFP_0_R1_P1_K1_Ch2-Ch1.zen
1.218010e+01	2.246648e+01	20150331_STAG1gfpch8_G2G1\MitoSys2\Calibration\mEGFPC1_G2\mEGFP_0_R1_P1_K1_Ch2-Ch1.zen
1.224010e+01	2.084983e+01	20150331_STAG1gfpch8_G2G1\MitoSys2\Calibration\mEGFPC1_G2\mEGFP_0_R1_P1_K1_Ch2-Ch1.zen
1.230010e+01	2.083316e+01	20150331_STAG1gfpch8_G2G1\MitoSys2\Calibration\mEGFPC1_G2\mEGFP_0_R1_P1_K1_Ch2-Ch1.zen
1.236010e+01	2.264981e+01	20150331_STAG1gfpch8_G2G1\MitoSys2\Calibration\mEGFPC1_G2\mEGFP_0_R1_P1_K1_Ch2-Ch1.zen
1.242010e+01	2.144982e+01	20150331_STAG1gfpch8_G2G1\MitoSys2\Calibration\mEGFPC1_G2\mEGFP_0_R1_P1_K1_Ch2-Ch1.zen
1.248010e+01	2.126649e+01	20150331_STAG1gfpch8_G2G1\MitoSys2\Calibration\mEGFPC1_G2\mEGFP_0_R1_P1_K1_Ch2-Ch1.zen
1.254010e+01	2.009983e+01	20150331_STAG1gfpch8_G2G1\MitoSys2\Calibration\mEGFPC1_G2\mEGFP_0_R1_P1_K1_Ch2-Ch1.zen
1.260010e+01	2.463313e+01	20150331_STAG1gfpch8_G2G1\MitoSys2\Calibration\mEGFPC1_G2\mEGFP_0_R1_P1_K1_Ch2-Ch1.zen
1.266010e+01	2.116649e+01	20150331_STAG1gfpch8_G2G1\MitoSys2\Calibration\mEGFPC1_G2\mEGFP_0_R1_P1_K1_Ch2-Ch1.zen
1.272010e+01	2.049983e+01	20150331_STAG1gfpch8_G2G1\MitoSys2\Calibration\mEGFPC1_G2\mEGFP_0_R1_P1_K1_Ch2-Ch1.zen
1.278011e+01	1.938317e+01	20150331_STAG1gfpch8_G2G1\MitoSys2\Calibration\mEGFPC1_G2\mEGFP_0_R1_P1_K1_Ch2-Ch1.zen
1.284011e+01	1.969984e+01	20150331_STAG1gfpch8_G2G1\MitoSys2\Calibration\mEGFPC1_G2\mEGFP_0_R1_P1_K1_Ch2-Ch1.zen
1.290011e+01	2.051650e+01	20150331_STAG1gfpch8_G2G1\MitoSys2\Calibration\mEGFPC1_G2\mEGFP_0_R1_P1_K1_Ch2-Ch1.zen
1.296011e+01	2.371647e+01	20150331_STAG1gfpch8_G2G1\MitoSys2\Calibration\mEGFPC1_G2\mEGFP_0_R1_P1_K1_Ch2-Ch1.zen
1.302011e+01	1.971651e+01	20150331_STAG1gfpch8_G2G1\MitoSys2\Calibration\mEGFPC1_G2\mEGFP_0_R1_P1_K1_Ch2-Ch1.zen
1.308011e+01	1.991650e+01	20150331_STAG1gfpch8_G2G1\MitoSys2\Calibration\mEGFPC1_G2\mEGFP_0_R1_P1_K1_Ch2-Ch1.zen
1.314011e+01	2.171649e+01	20150331_STAG1gfpch8_G2G1\MitoSys2\Calibration\mEGFPC1_G2\mEGFP_0_R1_P1_K1_Ch2-Ch1.zen
1.320011e+01	2.086650e+01	20150331_STAG1gfpch8_G2G1\MitoSys2\Calibration\mEGFPC1_G2\mEGFP_0_R1_P1_K1_Ch2-Ch1.zen
1.326011e+01	2.351647e+01	20150331_STAG1gfpch8_G2G1\MitoSys2\Calibration\mEGFPC1_G2\mEGFP_0_R1_P1_K1_Ch2-Ch1.zen
1.332011e+01	2.186649e+01	20150331_STAG1gfpch8_G2G1\MitoSys2\Calibration\mEGFPC1_G2\mEGFP_0_R1_P1_K1_Ch2-Ch1.zen
1.338011e+01	1.953317e+01	20150331_STAG1gfpch8_G2G1\MitoSys2\Calibration\mEGFPC1_G2\mEGFP_0_R1_P1_K1_Ch2-Ch1.zen
1.344011e+01	2.138316e+01	20150331_STAG1gfpch8_G2G1\MitoSys2\Calibration\mEGFPC1_G2\mEGFP_0_R1_P1_K1_Ch2-Ch1.zen
1.350011e+01	2.093316e+01	20150331_STAG1gfpch8_G2G1\MitoSys2\Calibration\mEGFPC1_G2\mEGFP_0_R1_P1_K1_Ch2-Ch1.zen
1.356011e+01	2.291648e+01	20150331_STAG1gfpch8_G2G1\MitoSys2\Calibration\mEGFPC1_G2\mEGFP_0_R1_P1_K1_Ch2-Ch1.zen
1.362011e+01	2.196649e+01	20150331_STAG1gfpch8_G2G1\MitoSys2\Calibration\mEGFPC1_G2\mEGFP_0_R1_P1_K1_Ch2-Ch1.zen
1.368011e+01	2.174982e+01	20150331_STAG1gfpch8_G2G1\MitoSys2\Calibration\mEGFPC1_G2\mEGFP_0_R1_P1_K1_Ch2-Ch1.zen
1.374011e+01	1.923318e+01	20150331_STAG1gfpch8_G2G1\MitoSys2\Calibration\mEGFPC1_G2\mEGFP_0_R1_P1_K1_Ch2-Ch1.zen
1.380011e+01	1.634986e+01	20150331_STAG1gfpch8_G2G1\MitoSys2\Calibration\mEGFPC1_G2\mEGFP_0_R1_P1_K1_Ch2-Ch1.zen
1.386011e+01	2.146649e+01	20150331_STAG1gfpch8_G2G1\MitoSys2\Calibration\mEGFPC1_G2\mEGFP_0_R1_P1_K1_Ch2-Ch1.zen
1.392011e+01	1.928317e+01	20150331_STAG1gfpch8_G2G1\MitoSys2\Calibration\mEGFPC1_G2\mEGFP_0_R1_P1_K1_Ch2-Ch1.zen
1.398011e+01	2.124982e+01	20150331_STAG1gfpch8_G2G1\MitoSys2\Calibration\mEGFPC1_G2\mEGFP_0_R1_P1_K1_Ch2-Ch1.zen
1.404012e+01	2.306648e+01	20150331_STAG1gfpch8_G2G1\MitoSys2\Calibration\mEGFPC1_G2\mEGFP_0_R1_P1_K1_Ch2-Ch1.zen
1.410012e+01	2.106649e+01	20150331_STAG1gfpch8_G2G1\MitoSys2\Calibration\mEGFPC1_G2\mEGFP_0_R1_P1_K1_Ch2-Ch1.zen
1.416012e+01	2.111649e+01	20150331_STAG1gfpch8_G2G1\MitoSys2\Calibration\mEGFPC1_G2\mEGFP_0_R1_P1_K1_Ch2-Ch1.zen
1.422012e+01	2.344981e+01	20150331_STAG1gfpch8_G2G1\MitoSys2\Calibration\mEGFPC1_G2\mEGFP_0_R1_P1_K1_Ch2-Ch1.zen
1.428012e+01	2.664978e+01	20150331_STAG1gfpch8_G2G1\MitoSys2\Calibration\mEGFPC1_G2\mEGFP_0_R1_P1_K1_Ch2-Ch1.zen
1.434012e+01	1.924984e+01	20150331_STAG1gfpch8_G2G1\MitoSys2\Calibration\mEGFPC1_G2\mEGFP_0_R1_P1_K1_Ch2-Ch1.zen
1.440012e+01	2.009983e+01	20150331_STAG1gfpch8_G2G1\MitoSys2\Calibration\mEGFPC1_G2\mEGFP_0_R1_P1_K1_Ch2-Ch1.zen
1.446012e+01	1.968317e+01	20150331_STAG1gfpch8_G2G1\MitoSys2\Calibration\mEGFPC1_G2\mEGFP_0_R1_P1_K1_Ch2-Ch1.zen
1.452012e+01	1.763319e+01	20150331_STAG1gfpch8_G2G1\MitoSys2\Calibration\mEGFPC1_G2\mEGFP_0_R1_P1_K1_Ch2-Ch1.zen
1.458012e+01	2.001650e+01	20150331_STAG1gfpch8_G2G1\MitoSys2\Calibration\mEGFPC1_G2\mEGFP_0_R1_P1_K1_Ch2-Ch1.zen
1.464012e+01	2.111649e+01	20150331_STAG1gfpch8_G2G1\MitoSys2\Calibration\mEGFPC1_G2\mEGFP_0_R1_P1_K1_Ch2-Ch1.zen
1.470012e+01	2.268315e+01	20150331_STAG1gfpch8_G2G1\MitoSys2\Calibration\mEGFPC1_G2\mEGFP_0_R1_P1_K1_Ch2-Ch1.zen
1.476012e+01	2.144982e+01	20150331_STAG1gfpch8_G2G1\MitoSys2\Calibration\mEGFPC1_G2\mEGFP_0_R1_P1_K1_Ch2-Ch1.zen
1.482012e+01	1.976650e+01	20150331_STAG1gfpch8_G2G1\MitoSys2\Calibration\mEGFPC1_G2\mEGFP_0_R1_P1_K1_Ch2-Ch1.zen
1.488012e+01	1.988317e+01	20150331_STAG1gfpch8_G2G1\MitoSys2\Calibration\mEGFPC1_G2\mEGFP_0_R1_P1_K1_Ch2-Ch1.zen
1.494012e+01	2.401647e+01	20150331_STAG1gfpch8_G2G1\MitoSys2\Calibration\mEGFPC1_G2\mEGFP_0_R1_P1_K1_Ch2-Ch1.zen
1.500012e+01	2.174982e+01	20150331_STAG1gfpch8_G2G1\MitoSys2\Calibration\mEGFPC1_G2\mEGFP_0_R1_P1_K1_Ch2-Ch1.zen
1.506012e+01	2.033317e+01	20150331_STAG1gfpch8_G2G1\MitoSys2\Calibration\mEGFPC1_G2\mEGFP_0_R1_P1_K1_Ch2-Ch1.zen
1.512012e+01	1.983317e+01	20150331_STAG1gfpch8_G2G1\MitoSys2\Calibration\mEGFPC1_G2\mEGFP_0_R1_P1_K1_Ch2-Ch1.zen
1.518013e+01	1.899984e+01	20150331_STAG1gfpch8_G2G1\MitoSys2\Calibration\mEGFPC1_G2\mEGFP_0_R1_P1_K1_Ch2-Ch1.zen
1.524013e+01	2.186649e+01	20150331_STAG1gfpch8_G2G1\MitoSys2\Calibration\mEGFPC1_G2\mEGFP_0_R1_P1_K1_Ch2-Ch1.zen
1.530013e+01	2.233315e+01	20150331_STAG1gfpch8_G2G1\MitoSys2\Calibration\mEGFPC1_G2\mEGFP_0_R1_P1_K1_Ch2-Ch1.zen
1.536013e+01	2.008317e+01	20150331_STAG1gfpch8_G2G1\MitoSys2\Calibration\mEGFPC1_G2\mEGFP_0_R1_P1_K1_Ch2-Ch1.zen
1.542013e+01	2.126649e+01	20150331_STAG1gfpch8_G2G1\MitoSys2\Calibration\mEGFPC1_G2\mEGFP_0_R1_P1_K1_Ch2-Ch1.zen
1.548013e+01	2.044983e+01	20150331_STAG1gfpch8_G2G1\MitoSys2\Calibration\mEGFPC1_G2\mEGFP_0_R1_P1_K1_Ch2-Ch1.zen
1.554013e+01	2.206648e+01	20150331_STAG1gfpch8_G2G1\MitoSys2\Calibration\mEGFPC1_G2\mEGFP_0_R1_P1_K1_Ch2-Ch1.zen
1.560013e+01	2.126649e+01	20150331_STAG1gfpch8_G2G1\MitoSys2\Calibration\mEGFPC1_G2\mEGFP_0_R1_P1_K1_Ch2-Ch1.zen
1.566013e+01	2.291648e+01	20150331_STAG1gfpch8_G2G1\MitoSys2\Calibration\mEGFPC1_G2\mEGFP_0_R1_P1_K1_Ch2-Ch1.zen
1.572013e+01	1.971651e+01	20150331_STAG1gfpch8_G2G1\MitoSys2\Calibration\mEGFPC1_G2\mEGFP_0_R1_P1_K1_Ch2-Ch1.zen
1.578013e+01	2.033317e+01	20150331_STAG1gfpch8_G2G1\MitoSys2\Calibration\mEGFPC1_G2\mEGFP_0_R1_P1_K1_Ch2-Ch1.zen
1.584013e+01	2.223315e+01	20150331_STAG1gfpch8_G2G1\MitoSys2\Calibration\mEGFPC1_G2\mEGFP_0_R1_P1_K1_Ch2-Ch1.zen
1.590013e+01	2.291648e+01	20150331_STAG1gfpch8_G2G1\MitoSys2\Calibration\mEGFPC1_G2\mEGFP_0_R1_P1_K1_Ch2-Ch1.zen
1.596013e+01	2.331647e+01	20150331_STAG1gfpch8_G2G1\MitoSys2\Calibration\mEGFPC1_G2\mEGFP_0_R1_P1_K1_Ch2-Ch1.zen
1.602013e+01	2.146649e+01	20150331_STAG1gfpch8_G2G1\MitoSys2\Calibration\mEGFPC1_G2\mEGFP_0_R1_P1_K1_Ch2-Ch1.zen
1.608013e+01	2.003317e+01	20150331_STAG1gfpch8_G2G1\MitoSys2\Calibration\mEGFPC1_G2\mEGFP_0_R1_P1_K1_Ch2-Ch1.zen
1.614013e+01	2.083316e+01	20150331_STAG1gfpch8_G2G1\MitoSys2\Calibration\mEGFPC1_G2\mEGFP_0_R1_P1_K1_Ch2-Ch1.zen
1.620013e+01	1.881651e+01	20150331_STAG1gfpch8_G2G1\MitoSys2\Calibration\mEGFPC1_G2\mEGFP_0_R1_P1_K1_Ch2-Ch1.zen
1.626013e+01	2.163316e+01	20150331_STAG1gfpch8_G2G1\MitoSys2\Calibration\mEGFPC1_G2\mEGFP_0_R1_P1_K1_Ch2-Ch1.zen
1.632014e+01	2.044983e+01	20150331_STAG1gfpch8_G2G1\MitoSys2\Calibration\mEGFPC1_G2\mEGFP_0_R1_P1_K1_Ch2-Ch1.zen
1.638013e+01	2.131649e+01	20150331_STAG1gfpch8_G2G1\MitoSys2\Calibration\mEGFPC1_G2\mEGFP_0_R1_P1_K1_Ch2-Ch1.zen
1.644014e+01	2.058316e+01	20150331_STAG1gfpch8_G2G1\MitoSys2\Calibration\mEGFPC1_G2\mEGFP_0_R1_P1_K1_Ch2-Ch1.zen
1.650014e+01	1.938317e+01	20150331_STAG1gfpch8_G2G1\MitoSys2\Calibration\mEGFPC1_G2\mEGFP_0_R1_P1_K1_Ch2-Ch1.zen
1.656014e+01	1.873318e+01	20150331_STAG1gfpch8_G2G1\MitoSys2\Calibration\mEGFPC1_G2\mEGFP_0_R1_P1_K1_Ch2-Ch1.zen
1.662014e+01	1.944984e+01	20150331_STAG1gfpch8_G2G1\MitoSys2\Calibration\mEGFPC1_G2\mEGFP_0_R1_P1_K1_Ch2-Ch1.zen
1.668014e+01	2.328314e+01	20150331_STAG1gfpch8_G2G1\MitoSys2\Calibration\mEGFPC1_G2\mEGFP_0_R1_P1_K1_Ch2-Ch1.zen
1.674014e+01	2.003317e+01	20150331_STAG1gfpch8_G2G1\MitoSys2\Calibration\mEGFPC1_G2\mEGFP_0_R1_P1_K1_Ch2-Ch1.zen
1.680014e+01	1.936651e+01	20150331_STAG1gfpch8_G2G1\MitoSys2\Calibration\mEGFPC1_G2\mEGFP_0_R1_P1_K1_Ch2-Ch1.zen
1.686014e+01	2.271648e+01	20150331_STAG1gfpch8_G2G1\MitoSys2\Calibration\mEGFPC1_G2\mEGFP_0_R1_P1_K1_Ch2-Ch1.zen
1.692014e+01	2.256648e+01	20150331_STAG1gfpch8_G2G1\MitoSys2\Calibration\mEGFPC1_G2\mEGFP_0_R1_P1_K1_Ch2-Ch1.zen
1.698014e+01	2.091649e+01	20150331_STAG1gfpch8_G2G1\MitoSys2\Calibration\mEGFPC1_G2\mEGFP_0_R1_P1_K1_Ch2-Ch1.zen
1.704014e+01	1.936651e+01	20150331_STAG1gfpch8_G2G1\MitoSys2\Calibration\mEGFPC1_G2\mEGFP_0_R1_P1_K1_Ch2-Ch1.zen
1.710014e+01	2.271648e+01	20150331_STAG1gfpch8_G2G1\MitoSys2\Calibration\mEGFPC1_G2\mEGFP_0_R1_P1_K1_Ch2-Ch1.zen
1.716014e+01	2.138316e+01	20150331_STAG1gfpch8_G2G1\MitoSys2\Calibration\mEGFPC1_G2\mEGFP_0_R1_P1_K1_Ch2-Ch1.zen
1.722014e+01	2.118316e+01	20150331_STAG1gfpch8_G2G1\MitoSys2\Calibration\mEGFPC1_G2\mEGFP_0_R1_P1_K1_Ch2-Ch1.zen
1.728014e+01	2.086650e+01	20150331_STAG1gfpch8_G2G1\MitoSys2\Calibration\mEGFPC1_G2\mEGFP_0_R1_P1_K1_Ch2-Ch1.zen
1.734014e+01	2.174982e+01	20150331_STAG1gfpch8_G2G1\MitoSys2\Calibration\mEGFPC1_G2\mEGFP_0_R1_P1_K1_Ch2-Ch1.zen
1.740014e+01	2.193315e+01	20150331_STAG1gfpch8_G2G1\MitoSys2\Calibration\mEGFPC1_G2\mEGFP_0_R1_P1_K1_Ch2-Ch1.zen
1.746014e+01	2.049983e+01	20150331_STAG1gfpch8_G2G1\MitoSys2\Calibration\mEGFPC1_G2\mEGFP_0_R1_P1_K1_Ch2-Ch1.zen
1.752014e+01	2.073316e+01	20150331_STAG1gfpch8_G2G1\MitoSys2\Calibration\mEGFPC1_G2\mEGFP_0_R1_P1_K1_Ch2-Ch1.zen
1.758014e+01	2.183315e+01	20150331_STAG1gfpch8_G2G1\MitoSys2\Calibration\mEGFPC1_G2\mEGFP_0_R1_P1_K1_Ch2-Ch1.zen
1.764014e+01	2.411647e+01	20150331_STAG1gfpch8_G2G1\MitoSys2\Calibration\mEGFPC1_G2\mEGFP_0_R1_P1_K1_Ch2-Ch1.zen
1.770015e+01	2.146649e+01	20150331_STAG1gfpch8_G2G1\MitoSys2\Calibration\mEGFPC1_G2\mEGFP_0_R1_P1_K1_Ch2-Ch1.zen
1.776015e+01	2.119983e+01	20150331_STAG1gfpch8_G2G1\MitoSys2\Calibration\mEGFPC1_G2\mEGFP_0_R1_P1_K1_Ch2-Ch1.zen
1.782015e+01	2.221648e+01	20150331_STAG1gfpch8_G2G1\MitoSys2\Calibration\mEGFPC1_G2\mEGFP_0_R1_P1_K1_Ch2-Ch1.zen
1.788015e+01	2.083316e+01	20150331_STAG1gfpch8_G2G1\MitoSys2\Calibration\mEGFPC1_G2\mEGFP_0_R1_P1_K1_Ch2-Ch1.zen
1.794015e+01	2.104983e+01	20150331_STAG1gfpch8_G2G1\MitoSys2\Calibration\mEGFPC1_G2\mEGFP_0_R1_P1_K1_Ch2-Ch1.zen
1.800015e+01	2.159982e+01	20150331_STAG1gfpch8_G2G1\MitoSys2\Calibration\mEGFPC1_G2\mEGFP_0_R1_P1_K1_Ch2-Ch1.zen
1.806015e+01	1.949984e+01	20150331_STAG1gfpch8_G2G1\MitoSys2\Calibration\mEGFPC1_G2\mEGFP_0_R1_P1_K1_Ch2-Ch1.zen
1.812015e+01	2.066650e+01	20150331_STAG1gfpch8_G2G1\MitoSys2\Calibration\mEGFPC1_G2\mEGFP_0_R1_P1_K1_Ch2-Ch1.zen
1.818015e+01	2.274981e+01	20150331_STAG1gfpch8_G2G1\MitoSys2\Calibration\mEGFPC1_G2\mEGFP_0_R1_P1_K1_Ch2-Ch1.zen
1.824015e+01	1.868318e+01	20150331_STAG1gfpch8_G2G1\MitoSys2\Calibration\mEGFPC1_G2\mEGFP_0_R1_P1_K1_Ch2-Ch1.zen
1.830015e+01	2.456647e+01	20150331_STAG1gfpch8_G2G1\MitoSys2\Calibration\mEGFPC1_G2\mEGFP_0_R1_P1_K1_Ch2-Ch1.zen
1.836015e+01	1.821652e+01	20150331_STAG1gfpch8_G2G1\MitoSys2\Calibration\mEGFPC1_G2\mEGFP_0_R1_P1_K1_Ch2-Ch1.zen
1.842015e+01	2.204982e+01	20150331_STAG1gfpch8_G2G1\MitoSys2\Calibration\mEGFPC1_G2\mEGFP_0_R1_P1_K1_Ch2-Ch1.zen
1.848015e+01	1.894984e+01	20150331_STAG1gfpch8_G2G1\MitoSys2\Calibration\mEGFPC1_G2\mEGFP_0_R1_P1_K1_Ch2-Ch1.zen
1.854015e+01	1.864985e+01	20150331_STAG1gfpch8_G2G1\MitoSys2\Calibration\mEGFPC1_G2\mEGFP_0_R1_P1_K1_Ch2-Ch1.zen
1.860015e+01	1.891651e+01	20150331_STAG1gfpch8_G2G1\MitoSys2\Calibration\mEGFPC1_G2\mEGFP_0_R1_P1_K1_Ch2-Ch1.zen
1.866015e+01	2.186649e+01	20150331_STAG1gfpch8_G2G1\MitoSys2\Calibration\mEGFPC1_G2\mEGFP_0_R1_P1_K1_Ch2-Ch1.zen
1.872015e+01	1.984984e+01	20150331_STAG1gfpch8_G2G1\MitoSys2\Calibration\mEGFPC1_G2\mEGFP_0_R1_P1_K1_Ch2-Ch1.zen
1.878016e+01	2.333314e+01	20150331_STAG1gfpch8_G2G1\MitoSys2\Calibration\mEGFPC1_G2\mEGFP_0_R1_P1_K1_Ch2-Ch1.zen
1.884015e+01	2.228315e+01	20150331_STAG1gfpch8_G2G1\MitoSys2\Calibration\mEGFPC1_G2\mEGFP_0_R1_P1_K1_Ch2-Ch1.zen
1.890016e+01	1.946651e+01	20150331_STAG1gfpch8_G2G1\MitoSys2\Calibration\mEGFPC1_G2\mEGFP_0_R1_P1_K1_Ch2-Ch1.zen
1.896016e+01	2.123316e+01	20150331_STAG1gfpch8_G2G1\MitoSys2\Calibration\mEGFPC1_G2\mEGFP_0_R1_P1_K1_Ch2-Ch1.zen
1.902016e+01	1.946651e+01	20150331_STAG1gfpch8_G2G1\MitoSys2\Calibration\mEGFPC1_G2\mEGFP_0_R1_P1_K1_Ch2-Ch1.zen
1.908016e+01	1.998317e+01	20150331_STAG1gfpch8_G2G1\MitoSys2\Calibration\mEGFPC1_G2\mEGFP_0_R1_P1_K1_Ch2-Ch1.zen
1.914016e+01	1.941651e+01	20150331_STAG1gfpch8_G2G1\MitoSys2\Calibration\mEGFPC1_G2\mEGFP_0_R1_P1_K1_Ch2-Ch1.zen
1.920016e+01	2.266648e+01	20150331_STAG1gfpch8_G2G1\MitoSys2\Calibration\mEGFPC1_G2\mEGFP_0_R1_P1_K1_Ch2-Ch1.zen
1.926016e+01	2.368314e+01	20150331_STAG1gfpch8_G2G1\MitoSys2\Calibration\mEGFPC1_G2\mEGFP_0_R1_P1_K1_Ch2-Ch1.zen
1.932016e+01	2.204982e+01	20150331_STAG1gfpch8_G2G1\MitoSys2\Calibration\mEGFPC1_G2\mEGFP_0_R1_P1_K1_Ch2-Ch1.zen
1.938016e+01	2.158316e+01	20150331_STAG1gfpch8_G2G1\MitoSys2\Calibration\mEGFPC1_G2\mEGFP_0_R1_P1_K1_Ch2-Ch1.zen
1.944016e+01	2.103316e+01	20150331_STAG1gfpch8_G2G1\MitoSys2\Calibration\mEGFPC1_G2\mEGFP_0_R1_P1_K1_Ch2-Ch1.zen
1.950016e+01	1.993317e+01	20150331_STAG1gfpch8_G2G1\MitoSys2\Calibration\mEGFPC1_G2\mEGFP_0_R1_P1_K1_Ch2-Ch1.zen
1.956016e+01	2.299981e+01	20150331_STAG1gfpch8_G2G1\MitoSys2\Calibration\mEGFPC1_G2\mEGFP_0_R1_P1_K1_Ch2-Ch1.zen
1.962016e+01	2.064983e+01	20150331_STAG1gfpch8_G2G1\MitoSys2\Calibration\mEGFPC1_G2\mEGFP_0_R1_P1_K1_Ch2-Ch1.zen
1.968016e+01	2.123316e+01	20150331_STAG1gfpch8_G2G1\MitoSys2\Calibration\mEGFPC1_G2\mEGFP_0_R1_P1_K1_Ch2-Ch1.zen
1.974016e+01	1.979984e+01	20150331_STAG1gfpch8_G2G1\MitoSys2\Calibration\mEGFPC1_G2\mEGFP_0_R1_P1_K1_Ch2-Ch1.zen
1.980016e+01	2.101649e+01	20150331_STAG1gfpch8_G2G1\MitoSys2\Calibration\mEGFPC1_G2\mEGFP_0_R1_P1_K1_Ch2-Ch1.zen
1.986016e+01	2.233315e+01	20150331_STAG1gfpch8_G2G1\MitoSys2\Calibration\mEGFPC1_G2\mEGFP_0_R1_P1_K1_Ch2-Ch1.zen
1.992016e+01	1.959984e+01	20150331_STAG1gfpch8_G2G1\MitoSys2\Calibration\mEGFPC1_G2\mEGFP_0_R1_P1_K1_Ch2-Ch1.zen
1.998016e+01	2.264981e+01	20150331_STAG1gfpch8_G2G1\MitoSys2\Calibration\mEGFPC1_G2\mEGFP_0_R1_P1_K1_Ch2-Ch1.zen
2.004016e+01	2.014983e+01	20150331_STAG1gfpch8_G2G1\MitoSys2\Calibration\mEGFPC1_G2\mEGFP_0_R1_P1_K1_Ch2-Ch1.zen
2.010017e+01	1.971651e+01	20150331_STAG1gfpch8_G2G1\MitoSys2\Calibration\mEGFPC1_G2\mEGFP_0_R1_P1_K1_Ch2-Ch1.zen
2.016017e+01	2.256648e+01	20150331_STAG1gfpch8_G2G1\MitoSys2\Calibration\mEGFPC1_G2\mEGFP_0_R1_P1_K1_Ch2-Ch1.zen
2.022017e+01	2.146649e+01	20150331_STAG1gfpch8_G2G1\MitoSys2\Calibration\mEGFPC1_G2\mEGFP_0_R1_P1_K1_Ch2-Ch1.zen
2.028017e+01	2.101649e+01	20150331_STAG1gfpch8_G2G1\MitoSys2\Calibration\mEGFPC1_G2\mEGFP_0_R1_P1_K1_Ch2-Ch1.zen
2.034017e+01	1.878318e+01	20150331_STAG1gfpch8_G2G1\MitoSys2\Calibration\mEGFPC1_G2\mEGFP_0_R1_P1_K1_Ch2-Ch1.zen
2.040017e+01	1.949984e+01	20150331_STAG1gfpch8_G2G1\MitoSys2\Calibration\mEGFPC1_G2\mEGFP_0_R1_P1_K1_Ch2-Ch1.zen
2.046017e+01	2.173315e+01	20150331_STAG1gfpch8_G2G1\MitoSys2\Calibration\mEGFPC1_G2\mEGFP_0_R1_P1_K1_Ch2-Ch1.zen
2.052017e+01	1.891651e+01	20150331_STAG1gfpch8_G2G1\MitoSys2\Calibration\mEGFPC1_G2\mEGFP_0_R1_P1_K1_Ch2-Ch1.zen
2.058017e+01	2.473313e+01	20150331_STAG1gfpch8_G2G1\MitoSys2\Calibration\mEGFPC1_G2\mEGFP_0_R1_P1_K1_Ch2-Ch1.zen
2.064017e+01	2.018317e+01	20150331_STAG1gfpch8_G2G1\MitoSys2\Calibration\mEGFPC1_G2\mEGFP_0_R1_P1_K1_Ch2-Ch1.zen
2.070017e+01	2.058316e+01	20150331_STAG1gfpch8_G2G1\MitoSys2\Calibration\mEGFPC1_G2\mEGFP_0_R1_P1_K1_Ch2-Ch1.zen
2.076017e+01	2.093316e+01	20150331_STAG1gfpch8_G2G1\MitoSys2\Calibration\mEGFPC1_G2\mEGFP_0_R1_P1_K1_Ch2-Ch1.zen
2.082017e+01	1.743319e+01	20150331_STAG1gfpch8_G2G1\MitoSys2\Calibration\mEGFPC1_G2\mEGFP_0_R1_P1_K1_Ch2-Ch1.zen
2.088017e+01	2.043316e+01	20150331_STAG1gfpch8_G2G1\MitoSys2\Calibration\mEGFPC1_G2\mEGFP_0_R1_P1_K1_Ch2-Ch1.zen
2.094017e+01	1.974984e+01	20150331_STAG1gfpch8_G2G1\MitoSys2\Calibration\mEGFPC1_G2\mEGFP_0_R1_P1_K1_Ch2-Ch1.zen
2.100017e+01	2.274981e+01	20150331_STAG1gfpch8_G2G1\MitoSys2\Calibration\mEGFPC1_G2\mEGFP_0_R1_P1_K1_Ch2-Ch1.zen
2.106017e+01	2.024983e+01	20150331_STAG1gfpch8_G2G1\MitoSys2\Calibration\mEGFPC1_G2\mEGFP_0_R1_P1_K1_Ch2-Ch1.zen
2.112017e+01	2.053316e+01	20150331_STAG1gfpch8_G2G1\MitoSys2\Calibration\mEGFPC1_G2\mEGFP_0_R1_P1_K1_Ch2-Ch1.zen
2.118017e+01	2.201649e+01	20150331_STAG1gfpch8_G2G1\MitoSys2\Calibration\mEGFPC1_G2\mEGFP_0_R1_P1_K1_Ch2-Ch1.zen
2.124018e+01	2.401647e+01	20150331_STAG1gfpch8_G2G1\MitoSys2\Calibration\mEGFPC1_G2\mEGFP_0_R1_P1_K1_Ch2-Ch1.zen
2.130017e+01	2.011650e+01	20150331_STAG1gfpch8_G2G1\MitoSys2\Calibration\mEGFPC1_G2\mEGFP_0_R1_P1_K1_Ch2-Ch1.zen
2.136018e+01	1.906651e+01	20150331_STAG1gfpch8_G2G1\MitoSys2\Calibration\mEGFPC1_G2\mEGFP_0_R1_P1_K1_Ch2-Ch1.zen
2.142018e+01	1.868318e+01	20150331_STAG1gfpch8_G2G1\MitoSys2\Calibration\mEGFPC1_G2\mEGFP_0_R1_P1_K1_Ch2-Ch1.zen
2.148018e+01	2.043316e+01	20150331_STAG1gfpch8_G2G1\MitoSys2\Calibration\mEGFPC1_G2\mEGFP_0_R1_P1_K1_Ch2-Ch1.zen
2.154018e+01	2.243315e+01	20150331_STAG1gfpch8_G2G1\MitoSys2\Calibration\mEGFPC1_G2\mEGFP_0_R1_P1_K1_Ch2-Ch1.zen
2.160018e+01	1.939984e+01	20150331_STAG1gfpch8_G2G1\MitoSys2\Calibration\mEGFPC1_G2\mEGFP_0_R1_P1_K1_Ch2-Ch1.zen
2.166018e+01	2.131649e+01	20150331_STAG1gfpch8_G2G1\MitoSys2\Calibration\mEGFPC1_G2\mEGFP_0_R1_P1_K1_Ch2-Ch1.zen
2.172018e+01	1.899984e+01	20150331_STAG1gfpch8_G2G1\MitoSys2\Calibration\mEGFPC1_G2\mEGFP_0_R1_P1_K1_Ch2-Ch1.zen
2.178018e+01	1.958317e+01	20150331_STAG1gfpch8_G2G1\MitoSys2\Calibration\mEGFPC1_G2\mEGFP_0_R1_P1_K1_Ch2-Ch1.zen
2.184018e+01	2.119983e+01	20150331_STAG1gfpch8_G2G1\MitoSys2\Calibration\mEGFPC1_G2\mEGFP_0_R1_P1_K1_Ch2-Ch1.zen
2.190018e+01	2.163316e+01	20150331_STAG1gfpch8_G2G1\MitoSys2\Calibration\mEGFPC1_G2\mEGFP_0_R1_P1_K1_Ch2-Ch1.zen
2.196018e+01	2.119983e+01	20150331_STAG1gfpch8_G2G1\MitoSys2\Calibration\mEGFPC1_G2\mEGFP_0_R1_P1_K1_Ch2-Ch1.zen
2.202018e+01	1.749986e+01	20150331_STAG1gfpch8_G2G1\MitoSys2\Calibration\mEGFPC1_G2\mEGFP_0_R1_P1_K1_Ch2-Ch1.zen
2.208018e+01	2.169982e+01	20150331_STAG1gfpch8_G2G1\MitoSys2\Calibration\mEGFPC1_G2\mEGFP_0_R1_P1_K1_Ch2-Ch1.zen
2.214018e+01	2.043316e+01	20150331_STAG1gfpch8_G2G1\MitoSys2\Calibration\mEGFPC1_G2\mEGFP_0_R1_P1_K1_Ch2-Ch1.zen
2.220018e+01	1.924984e+01	20150331_STAG1gfpch8_G2G1\MitoSys2\Calibration\mEGFPC1_G2\mEGFP_0_R1_P1_K1_Ch2-Ch1.zen
2.226018e+01	2.039983e+01	20150331_STAG1gfpch8_G2G1\MitoSys2\Calibration\mEGFPC1_G2\mEGFP_0_R1_P1_K1_Ch2-Ch1.zen
2.232018e+01	1.809985e+01	20150331_STAG1gfpch8_G2G1\MitoSys2\Calibration\mEGFPC1_G2\mEGFP_0_R1_P1_K1_Ch2-Ch1.zen
2.238018e+01	2.166649e+01	20150331_STAG1gfpch8_G2G1\MitoSys2\Calibration\mEGFPC1_G2\mEGFP_0_R1_P1_K1_Ch2-Ch1.zen
2.244019e+01	1.851651e+01	20150331_STAG1gfpch8_G2G1\MitoSys2\Calibration\mEGFPC1_G2\mEGFP_0_R1_P1_K1_Ch2-Ch1.zen
2.250019e+01	1.971651e+01	20150331_STAG1gfpch8_G2G1\MitoSys2\Calibration\mEGFPC1_G2\mEGFP_0_R1_P1_K1_Ch2-Ch1.zen
2.256019e+01	1.921651e+01	20150331_STAG1gfpch8_G2G1\MitoSys2\Calibration\mEGFPC1_G2\mEGFP_0_R1_P1_K1_Ch2-Ch1.zen
2.262019e+01	2.044983e+01	20150331_STAG1gfpch8_G2G1\MitoSys2\Calibration\mEGFPC1_G2\mEGFP_0_R1_P1_K1_Ch2-Ch1.zen
2.268019e+01	1.998317e+01	20150331_STAG1gfpch8_G2G1\MitoSys2\Calibration\mEGFPC1_G2\mEGFP_0_R1_P1_K1_Ch2-Ch1.zen
2.274019e+01	2.018317e+01	20150331_STAG1gfpch8_G2G1\MitoSys2\Calibration\mEGFPC1_G2\mEGFP_0_R1_P1_K1_Ch2-Ch1.zen
2.280019e+01	2.341647e+01	20150331_STAG1gfpch8_G2G1\MitoSys2\Calibration\mEGFPC1_G2\mEGFP_0_R1_P1_K1_Ch2-Ch1.zen
2.286019e+01	1.951651e+01	20150331_STAG1gfpch8_G2G1\MitoSys2\Calibration\mEGFPC1_G2\mEGFP_0_R1_P1_K1_Ch2-Ch1.zen
2.292019e+01	1.959984e+01	20150331_STAG1gfpch8_G2G1\MitoSys2\Calibration\mEGFPC1_G2\mEGFP_0_R1_P1_K1_Ch2-Ch1.zen
2.298019e+01	2.158316e+01	20150331_STAG1gfpch8_G2G1\MitoSys2\Calibration\mEGFPC1_G2\mEGFP_0_R1_P1_K1_Ch2-Ch1.zen
2.304019e+01	2.204982e+01	20150331_STAG1gfpch8_G2G1\MitoSys2\Calibration\mEGFPC1_G2\mEGFP_0_R1_P1_K1_Ch2-Ch1.zen
2.310019e+01	1.979984e+01	20150331_STAG1gfpch8_G2G1\MitoSys2\Calibration\mEGFPC1_G2\mEGFP_0_R1_P1_K1_Ch2-Ch1.zen
2.316019e+01	2.163316e+01	20150331_STAG1gfpch8_G2G1\MitoSys2\Calibration\mEGFPC1_G2\mEGFP_0_R1_P1_K1_Ch2-Ch1.zen
2.322019e+01	2.108316e+01	20150331_STAG1gfpch8_G2G1\MitoSys2\Calibration\mEGFPC1_G2\mEGFP_0_R1_P1_K1_Ch2-Ch1.zen
2.328019e+01	1.996650e+01	20150331_STAG1gfpch8_G2G1\MitoSys2\Calibration\mEGFPC1_G2\mEGFP_0_R1_P1_K1_Ch2-Ch1.zen
2.334019e+01	2.214982e+01	20150331_STAG1gfpch8_G2G1\MitoSys2\Calibration\mEGFPC1_G2\mEGFP_0_R1_P1_K1_Ch2-Ch1.zen
2.340019e+01	2.088316e+01	20150331_STAG1gfpch8_G2G1\MitoSys2\Calibration\mEGFPC1_G2\mEGFP_0_R1_P1_K1_Ch2-Ch1.zen
2.346019e+01	2.126649e+01	20150331_STAG1gfpch8_G2G1\MitoSys2\Calibration\mEGFPC1_G2\mEGFP_0_R1_P1_K1_Ch2-Ch1.zen
2.352019e+01	1.848318e+01	20150331_STAG1gfpch8_G2G1\MitoSys2\Calibration\mEGFPC1_G2\mEGFP_0_R1_P1_K1_Ch2-Ch1.zen
2.358019e+01	1.921651e+01	20150331_STAG1gfpch8_G2G1\MitoSys2\Calibration\mEGFPC1_G2\mEGFP_0_R1_P1_K1_Ch2-Ch1.zen
2.364019e+01	1.988317e+01	20150331_STAG1gfpch8_G2G1\MitoSys2\Calibration\mEGFPC1_G2\mEGFP_0_R1_P1_K1_Ch2-Ch1.zen
2.370020e+01	2.168316e+01	20150331_STAG1gfpch8_G2G1\MitoSys2\Calibration\mEGFPC1_G2\mEGFP_0_R1_P1_K1_Ch2-Ch1.zen
2.376019e+01	1.998317e+01	20150331_STAG1gfpch8_G2G1\MitoSys2\Calibration\mEGFPC1_G2\mEGFP_0_R1_P1_K1_Ch2-Ch1.zen
2.382020e+01	2.196649e+01	20150331_STAG1gfpch8_G2G1\MitoSys2\Calibration\mEGFPC1_G2\mEGFP_0_R1_P1_K1_Ch2-Ch1.zen
2.388020e+01	2.011650e+01	20150331_STAG1gfpch8_G2G1\MitoSys2\Calibration\mEGFPC1_G2\mEGFP_0_R1_P1_K1_Ch2-Ch1.zen
2.394020e+01	2.341647e+01	20150331_STAG1gfpch8_G2G1\MitoSys2\Calibration\mEGFPC1_G2\mEGFP_0_R1_P1_K1_Ch2-Ch1.zen
2.400020e+01	2.038317e+01	20150331_STAG1gfpch8_G2G1\MitoSys2\Calibration\mEGFPC1_G2\mEGFP_0_R1_P1_K1_Ch2-Ch1.zen
2.406020e+01	1.836652e+01	20150331_STAG1gfpch8_G2G1\MitoSys2\Calibration\mEGFPC1_G2\mEGFP_0_R1_P1_K1_Ch2-Ch1.zen
2.412020e+01	2.154982e+01	20150331_STAG1gfpch8_G2G1\MitoSys2\Calibration\mEGFPC1_G2\mEGFP_0_R1_P1_K1_Ch2-Ch1.zen
2.418020e+01	2.266648e+01	20150331_STAG1gfpch8_G2G1\MitoSys2\Calibration\mEGFPC1_G2\mEGFP_0_R1_P1_K1_Ch2-Ch1.zen
2.424020e+01	2.084983e+01	20150331_STAG1gfpch8_G2G1\MitoSys2\Calibration\mEGFPC1_G2\mEGFP_0_R1_P1_K1_Ch2-Ch1.zen
2.430020e+01	1.991650e+01	20150331_STAG1gfpch8_G2G1\MitoSys2\Calibration\mEGFPC1_G2\mEGFP_0_R1_P1_K1_Ch2-Ch1.zen
2.436020e+01	1.906651e+01	20150331_STAG1gfpch8_G2G1\MitoSys2\Calibration\mEGFPC1_G2\mEGFP_0_R1_P1_K1_Ch2-Ch1.zen
2.442020e+01	2.101649e+01	20150331_STAG1gfpch8_G2G1\MitoSys2\Calibration\mEGFPC1_G2\mEGFP_0_R1_P1_K1_Ch2-Ch1.zen
2.448020e+01	2.148316e+01	20150331_STAG1gfpch8_G2G1\MitoSys2\Calibration\mEGFPC1_G2\mEGFP_0_R1_P1_K1_Ch2-Ch1.zen
2.454020e+01	2.189982e+01	20150331_STAG1gfpch8_G2G1\MitoSys2\Calibration\mEGFPC1_G2\mEGFP_0_R1_P1_K1_Ch2-Ch1.zen
2.460020e+01	1.789985e+01	20150331_STAG1gfpch8_G2G1\MitoSys2\Calibration\mEGFPC1_G2\mEGFP_0_R1_P1_K1_Ch2-Ch1.zen
2.466020e+01	1.998317e+01	20150331_STAG1gfpch8_G2G1\MitoSys2\Calibration\mEGFPC1_G2\mEGFP_0_R1_P1_K1_Ch2-Ch1.zen
2.472020e+01	2.066650e+01	20150331_STAG1gfpch8_G2G1\MitoSys2\Calibration\mEGFPC1_G2\mEGFP_0_R1_P1_K1_Ch2-Ch1.zen
2.478020e+01	2.288314e+01	20150331_STAG1gfpch8_G2G1\MitoSys2\Calibration\mEGFPC1_G2\mEGFP_0_R1_P1_K1_Ch2-Ch1.zen
2.484020e+01	2.173315e+01	20150331_STAG1gfpch8_G2G1\MitoSys2\Calibration\mEGFPC1_G2\mEGFP_0_R1_P1_K1_Ch2-Ch1.zen
2.490021e+01	1.939984e+01	20150331_STAG1gfpch8_G2G1\MitoSys2\Calibration\mEGFPC1_G2\mEGFP_0_R1_P1_K1_Ch2-Ch1.zen
2.496021e+01	2.296648e+01	20150331_STAG1gfpch8_G2G1\MitoSys2\Calibration\mEGFPC1_G2\mEGFP_0_R1_P1_K1_Ch2-Ch1.zen
2.502021e+01	2.199982e+01	20150331_STAG1gfpch8_G2G1\MitoSys2\Calibration\mEGFPC1_G2\mEGFP_0_R1_P1_K1_Ch2-Ch1.zen
2.508021e+01	2.094983e+01	20150331_STAG1gfpch8_G2G1\MitoSys2\Calibration\mEGFPC1_G2\mEGFP_0_R1_P1_K1_Ch2-Ch1.zen
2.514021e+01	2.153316e+01	20150331_STAG1gfpch8_G2G1\MitoSys2\Calibration\mEGFPC1_G2\mEGFP_0_R1_P1_K1_Ch2-Ch1.zen
2.520021e+01	1.973317e+01	20150331_STAG1gfpch8_G2G1\MitoSys2\Calibration\mEGFPC1_G2\mEGFP_0_R1_P1_K1_Ch2-Ch1.zen
2.526021e+01	2.361647e+01	20150331_STAG1gfpch8_G2G1\MitoSys2\Calibration\mEGFPC1_G2\mEGFP_0_R1_P1_K1_Ch2-Ch1.zen
2.532021e+01	2.144982e+01	20150331_STAG1gfpch8_G2G1\MitoSys2\Calibration\mEGFPC1_G2\mEGFP_0_R1_P1_K1_Ch2-Ch1.zen
2.538021e+01	2.023317e+01	20150331_STAG1gfpch8_G2G1\MitoSys2\Calibration\mEGFPC1_G2\mEGFP_0_R1_P1_K1_Ch2-Ch1.zen
2.544021e+01	2.013317e+01	20150331_STAG1gfpch8_G2G1\MitoSys2\Calibration\mEGFPC1_G2\mEGFP_0_R1_P1_K1_Ch2-Ch1.zen
2.550021e+01	1.848318e+01	20150331_STAG1gfpch8_G2G1\MitoSys2\Calibration\mEGFPC1_G2\mEGFP_0_R1_P1_K1_Ch2-Ch1.zen
2.556021e+01	2.171649e+01	20150331_STAG1gfpch8_G2G1\MitoSys2\Calibration\mEGFPC1_G2\mEGFP_0_R1_P1_K1_Ch2-Ch1.zen
2.562021e+01	2.223315e+01	20150331_STAG1gfpch8_G2G1\MitoSys2\Calibration\mEGFPC1_G2\mEGFP_0_R1_P1_K1_Ch2-Ch1.zen
2.568021e+01	2.089983e+01	20150331_STAG1gfpch8_G2G1\MitoSys2\Calibration\mEGFPC1_G2\mEGFP_0_R1_P1_K1_Ch2-Ch1.zen
2.574021e+01	1.828318e+01	20150331_STAG1gfpch8_G2G1\MitoSys2\Calibration\mEGFPC1_G2\mEGFP_0_R1_P1_K1_Ch2-Ch1.zen
2.580021e+01	2.146649e+01	20150331_STAG1gfpch8_G2G1\MitoSys2\Calibration\mEGFPC1_G2\mEGFP_0_R1_P1_K1_Ch2-Ch1.zen
2.586021e+01	2.298314e+01	20150331_STAG1gfpch8_G2G1\MitoSys2\Calibration\mEGFPC1_G2\mEGFP_0_R1_P1_K1_Ch2-Ch1.zen
2.592021e+01	2.044983e+01	20150331_STAG1gfpch8_G2G1\MitoSys2\Calibration\mEGFPC1_G2\mEGFP_0_R1_P1_K1_Ch2-Ch1.zen
2.598021e+01	2.064983e+01	20150331_STAG1gfpch8_G2G1\MitoSys2\Calibration\mEGFPC1_G2\mEGFP_0_R1_P1_K1_Ch2-Ch1.zen
2.604021e+01	1.796652e+01	20150331_STAG1gfpch8_G2G1\MitoSys2\Calibration\mEGFPC1_G2\mEGFP_0_R1_P1_K1_Ch2-Ch1.zen
2.610021e+01	1.739986e+01	20150331_STAG1gfpch8_G2G1\MitoSys2\Calibration\mEGFPC1_G2\mEGFP_0_R1_P1_K1_Ch2-Ch1.zen
2.616022e+01	1.906651e+01	20150331_STAG1gfpch8_G2G1\MitoSys2\Calibration\mEGFPC1_G2\mEGFP_0_R1_P1_K1_Ch2-Ch1.zen
2.622021e+01	2.231648e+01	20150331_STAG1gfpch8_G2G1\MitoSys2\Calibration\mEGFPC1_G2\mEGFP_0_R1_P1_K1_Ch2-Ch1.zen
2.628022e+01	1.998317e+01	20150331_STAG1gfpch8_G2G1\MitoSys2\Calibration\mEGFPC1_G2\mEGFP_0_R1_P1_K1_Ch2-Ch1.zen
2.634022e+01	1.901651e+01	20150331_STAG1gfpch8_G2G1\MitoSys2\Calibration\mEGFPC1_G2\mEGFP_0_R1_P1_K1_Ch2-Ch1.zen
2.640022e+01	1.913318e+01	20150331_STAG1gfpch8_G2G1\MitoSys2\Calibration\mEGFPC1_G2\mEGFP_0_R1_P1_K1_Ch2-Ch1.zen
2.646022e+01	2.109983e+01	20150331_STAG1gfpch8_G2G1\MitoSys2\Calibration\mEGFPC1_G2\mEGFP_0_R1_P1_K1_Ch2-Ch1.zen
2.652022e+01	2.018317e+01	20150331_STAG1gfpch8_G2G1\MitoSys2\Calibration\mEGFPC1_G2\mEGFP_0_R1_P1_K1_Ch2-Ch1.zen
2.658022e+01	2.159982e+01	20150331_STAG1gfpch8_G2G1\MitoSys2\Calibration\mEGFPC1_G2\mEGFP_0_R1_P1_K1_Ch2-Ch1.zen
2.664022e+01	2.129983e+01	20150331_STAG1gfpch8_G2G1\MitoSys2\Calibration\mEGFPC1_G2\mEGFP_0_R1_P1_K1_Ch2-Ch1.zen
2.670022e+01	1.963317e+01	20150331_STAG1gfpch8_G2G1\MitoSys2\Calibration\mEGFPC1_G2\mEGFP_0_R1_P1_K1_Ch2-Ch1.zen
2.676022e+01	2.176649e+01	20150331_STAG1gfpch8_G2G1\MitoSys2\Calibration\mEGFPC1_G2\mEGFP_0_R1_P1_K1_Ch2-Ch1.zen
2.682022e+01	2.254981e+01	20150331_STAG1gfpch8_G2G1\MitoSys2\Calibration\mEGFPC1_G2\mEGFP_0_R1_P1_K1_Ch2-Ch1.zen
2.688022e+01	2.164982e+01	20150331_STAG1gfpch8_G2G1\MitoSys2\Calibration\mEGFPC1_G2\mEGFP_0_R1_P1_K1_Ch2-Ch1.zen
2.694022e+01	2.056650e+01	20150331_STAG1gfpch8_G2G1\MitoSys2\Calibration\mEGFPC1_G2\mEGFP_0_R1_P1_K1_Ch2-Ch1.zen
2.700022e+01	2.374981e+01	20150331_STAG1gfpch8_G2G1\MitoSys2\Calibration\mEGFPC1_G2\mEGFP_0_R1_P1_K1_Ch2-Ch1.zen
2.706022e+01	2.239982e+01	20150331_STAG1gfpch8_G2G1\MitoSys2\Calibration\mEGFPC1_G2\mEGFP_0_R1_P1_K1_Ch2-Ch1.zen
2.712022e+01	2.066650e+01	20150331_STAG1gfpch8_G2G1\MitoSys2\Calibration\mEGFPC1_G2\mEGFP_0_R1_P1_K1_Ch2-Ch1.zen
2.718022e+01	2.101649e+01	20150331_STAG1gfpch8_G2G1\MitoSys2\Calibration\mEGFPC1_G2\mEGFP_0_R1_P1_K1_Ch2-Ch1.zen
2.724022e+01	2.061650e+01	20150331_STAG1gfpch8_G2G1\MitoSys2\Calibration\mEGFPC1_G2\mEGFP_0_R1_P1_K1_Ch2-Ch1.zen
2.730022e+01	2.024983e+01	20150331_STAG1gfpch8_G2G1\MitoSys2\Calibration\mEGFPC1_G2\mEGFP_0_R1_P1_K1_Ch2-Ch1.zen
2.736023e+01	1.974984e+01	20150331_STAG1gfpch8_G2G1\MitoSys2\Calibration\mEGFPC1_G2\mEGFP_0_R1_P1_K1_Ch2-Ch1.zen
2.742023e+01	1.968317e+01	20150331_STAG1gfpch8_G2G1\MitoSys2\Calibration\mEGFPC1_G2\mEGFP_0_R1_P1_K1_Ch2-Ch1.zen
2.748023e+01	2.029983e+01	20150331_STAG1gfpch8_G2G1\MitoSys2\Calibration\mEGFPC1_G2\mEGFP_0_R1_P1_K1_Ch2-Ch1.zen
2.754023e+01	2.286648e+01	20150331_STAG1gfpch8_G2G1\MitoSys2\Calibration\mEGFPC1_G2\mEGFP_0_R1_P1_K1_Ch2-Ch1.zen
2.760023e+01	2.343314e+01	20150331_STAG1gfpch8_G2G1\MitoSys2\Calibration\mEGFPC1_G2\mEGFP_0_R1_P1_K1_Ch2-Ch1.zen
2.766023e+01	2.248315e+01	20150331_STAG1gfpch8_G2G1\MitoSys2\Calibration\mEGFPC1_G2\mEGFP_0_R1_P1_K1_Ch2-Ch1.zen
2.772023e+01	1.939984e+01	20150331_STAG1gfpch8_G2G1\MitoSys2\Calibration\mEGFPC1_G2\mEGFP_0_R1_P1_K1_Ch2-Ch1.zen
2.778023e+01	2.073316e+01	20150331_STAG1gfpch8_G2G1\MitoSys2\Calibration\mEGFPC1_G2\mEGFP_0_R1_P1_K1_Ch2-Ch1.zen
2.784023e+01	2.234982e+01	20150331_STAG1gfpch8_G2G1\MitoSys2\Calibration\mEGFPC1_G2\mEGFP_0_R1_P1_K1_Ch2-Ch1.zen
2.790023e+01	2.141649e+01	20150331_STAG1gfpch8_G2G1\MitoSys2\Calibration\mEGFPC1_G2\mEGFP_0_R1_P1_K1_Ch2-Ch1.zen
2.796023e+01	2.113316e+01	20150331_STAG1gfpch8_G2G1\MitoSys2\Calibration\mEGFPC1_G2\mEGFP_0_R1_P1_K1_Ch2-Ch1.zen
2.802023e+01	2.131649e+01	20150331_STAG1gfpch8_G2G1\MitoSys2\Calibration\mEGFPC1_G2\mEGFP_0_R1_P1_K1_Ch2-Ch1.zen
2.808023e+01	2.083316e+01	20150331_STAG1gfpch8_G2G1\MitoSys2\Calibration\mEGFPC1_G2\mEGFP_0_R1_P1_K1_Ch2-Ch1.zen
2.814023e+01	1.996650e+01	20150331_STAG1gfpch8_G2G1\MitoSys2\Calibration\mEGFPC1_G2\mEGFP_0_R1_P1_K1_Ch2-Ch1.zen
2.820023e+01	2.139982e+01	20150331_STAG1gfpch8_G2G1\MitoSys2\Calibration\mEGFPC1_G2\mEGFP_0_R1_P1_K1_Ch2-Ch1.zen
2.826023e+01	1.953317e+01	20150331_STAG1gfpch8_G2G1\MitoSys2\Calibration\mEGFPC1_G2\mEGFP_0_R1_P1_K1_Ch2-Ch1.zen
2.832023e+01	1.874985e+01	20150331_STAG1gfpch8_G2G1\MitoSys2\Calibration\mEGFPC1_G2\mEGFP_0_R1_P1_K1_Ch2-Ch1.zen
2.838023e+01	2.129983e+01	20150331_STAG1gfpch8_G2G1\MitoSys2\Calibration\mEGFPC1_G2\mEGFP_0_R1_P1_K1_Ch2-Ch1.zen
2.844023e+01	2.239982e+01	20150331_STAG1gfpch8_G2G1\MitoSys2\Calibration\mEGFPC1_G2\mEGFP_0_R1_P1_K1_Ch2-Ch1.zen
2.850023e+01	2.106649e+01	20150331_STAG1gfpch8_G2G1\MitoSys2\Calibration\mEGFPC1_G2\mEGFP_0_R1_P1_K1_Ch2-Ch1.zen
2.856024e+01	1.819985e+01	20150331_STAG1gfpch8_G2G1\MitoSys2\Calibration\mEGFPC1_G2\mEGFP_0_R1_P1_K1_Ch2-Ch1.zen
2.862024e+01	2.009983e+01	20150331_STAG1gfpch8_G2G1\MitoSys2\Calibration\mEGFPC1_G2\mEGFP_0_R1_P1_K1_Ch2-Ch1.zen
2.868024e+01	2.038317e+01	20150331_STAG1gfpch8_G2G1\MitoSys2\Calibration\mEGFPC1_G2\mEGFP_0_R1_P1_K1_Ch2-Ch1.zen
2.874024e+01	2.244982e+01	20150331_STAG1gfpch8_G2G1\MitoSys2\Calibration\mEGFPC1_G2\mEGFP_0_R1_P1_K1_Ch2-Ch1.zen
2.880024e+01	2.274981e+01	20150331_STAG1gfpch8_G2G1\MitoSys2\Calibration\mEGFPC1_G2\mEGFP_0_R1_P1_K1_Ch2-Ch1.zen
2.886024e+01	2.103316e+01	20150331_STAG1gfpch8_G2G1\MitoSys2\Calibration\mEGFPC1_G2\mEGFP_0_R1_P1_K1_Ch2-Ch1.zen
2.892024e+01	2.139982e+01	20150331_STAG1gfpch8_G2G1\MitoSys2\Calibration\mEGFPC1_G2\mEGFP_0_R1_P1_K1_Ch2-Ch1.zen
2.898024e+01	1.944984e+01	20150331_STAG1gfpch8_G2G1\MitoSys2\Calibration\mEGFPC1_G2\mEGFP_0_R1_P1_K1_Ch2-Ch1.zen
2.904024e+01	1.894984e+01	20150331_STAG1gfpch8_G2G1\MitoSys2\Calibration\mEGFPC1_G2\mEGFP_0_R1_P1_K1_Ch2-Ch1.zen
2.910024e+01	1.978317e+01	20150331_STAG1gfpch8_G2G1\MitoSys2\Calibration\mEGFPC1_G2\mEGFP_0_R1_P1_K1_Ch2-Ch1.zen
2.916024e+01	2.356647e+01	20150331_STAG1gfpch8_G2G1\MitoSys2\Calibration\mEGFPC1_G2\mEGFP_0_R1_P1_K1_Ch2-Ch1.zen
2.922024e+01	1.974984e+01	20150331_STAG1gfpch8_G2G1\MitoSys2\Calibration\mEGFPC1_G2\mEGFP_0_R1_P1_K1_Ch2-Ch1.zen
2.928024e+01	2.213315e+01	20150331_STAG1gfpch8_G2G1\MitoSys2\Calibration\mEGFPC1_G2\mEGFP_0_R1_P1_K1_Ch2-Ch1.zen
2.934024e+01	2.023317e+01	20150331_STAG1gfpch8_G2G1\MitoSys2\Calibration\mEGFPC1_G2\mEGFP_0_R1_P1_K1_Ch2-Ch1.zen
2.940024e+01	2.273315e+01	20150331_STAG1gfpch8_G2G1\MitoSys2\Calibration\mEGFPC1_G2\mEGFP_0_R1_P1_K1_Ch2-Ch1.zen
2.946024e+01	2.161649e+01	20150331_STAG1gfpch8_G2G1\MitoSys2\Calibration\mEGFPC1_G2\mEGFP_0_R1_P1_K1_Ch2-Ch1.zen
2.952024e+01	2.011650e+01	20150331_STAG1gfpch8_G2G1\MitoSys2\Calibration\mEGFPC1_G2\mEGFP_0_R1_P1_K1_Ch2-Ch1.zen
2.958024e+01	1.863318e+01	20150331_STAG1gfpch8_G2G1\MitoSys2\Calibration\mEGFPC1_G2\mEGFP_0_R1_P1_K1_Ch2-Ch1.zen
2.964024e+01	2.361647e+01	20150331_STAG1gfpch8_G2G1\MitoSys2\Calibration\mEGFPC1_G2\mEGFP_0_R1_P1_K1_Ch2-Ch1.zen
2.970024e+01	2.053316e+01	20150331_STAG1gfpch8_G2G1\MitoSys2\Calibration\mEGFPC1_G2\mEGFP_0_R1_P1_K1_Ch2-Ch1.zen
2.976024e+01	2.386647e+01	20150331_STAG1gfpch8_G2G1\MitoSys2\Calibration\mEGFPC1_G2\mEGFP_0_R1_P1_K1_Ch2-Ch1.zen
2.982025e+01	2.108316e+01	20150331_STAG1gfpch8_G2G1\MitoSys2\Calibration\mEGFPC1_G2\mEGFP_0_R1_P1_K1_Ch2-Ch1.zen
2.988025e+01	2.306648e+01	20150331_STAG1gfpch8_G2G1\MitoSys2\Calibration\mEGFPC1_G2\mEGFP_0_R1_P1_K1_Ch2-Ch1.zen
2.994025e+01	2.124982e+01	20150331_STAG1gfpch8_G2G1\MitoSys2\Calibration\mEGFPC1_G2\mEGFP_0_R1_P1_K1_Ch2-Ch1.zen
0	1.426611e+01	20150331_STAG1gfpch8_G2G1\MitoSys2\Calibration\mEGFPC1_G2\mEGFP_0_R1_P2_K1_Ch2-Ch1.zen
6.000230e-02	1.349948e+01	20150331_STAG1gfpch8_G2G1\MitoSys2\Calibration\mEGFPC1_G2\mEGFP_0_R1_P2_K1_Ch2-Ch1.zen
1.200000e-01	1.593271e+01	20150331_STAG1gfpch8_G2G1\MitoSys2\Calibration\mEGFPC1_G2\mEGFP_0_R1_P2_K1_Ch2-Ch1.zen
1.800100e-01	1.619937e+01	20150331_STAG1gfpch8_G2G1\MitoSys2\Calibration\mEGFPC1_G2\mEGFP_0_R1_P2_K1_Ch2-Ch1.zen
2.400100e-01	1.576605e+01	20150331_STAG1gfpch8_G2G1\MitoSys2\Calibration\mEGFPC1_G2\mEGFP_0_R1_P2_K1_Ch2-Ch1.zen
3.000100e-01	1.769931e+01	20150331_STAG1gfpch8_G2G1\MitoSys2\Calibration\mEGFPC1_G2\mEGFP_0_R1_P2_K1_Ch2-Ch1.zen
3.600100e-01	1.356614e+01	20150331_STAG1gfpch8_G2G1\MitoSys2\Calibration\mEGFPC1_G2\mEGFP_0_R1_P2_K1_Ch2-Ch1.zen
4.200200e-01	1.559939e+01	20150331_STAG1gfpch8_G2G1\MitoSys2\Calibration\mEGFPC1_G2\mEGFP_0_R1_P2_K1_Ch2-Ch1.zen
4.800200e-01	1.371613e+01	20150331_STAG1gfpch8_G2G1\MitoSys2\Calibration\mEGFPC1_G2\mEGFP_0_R1_P2_K1_Ch2-Ch1.zen
5.400200e-01	1.341615e+01	20150331_STAG1gfpch8_G2G1\MitoSys2\Calibration\mEGFPC1_G2\mEGFP_0_R1_P2_K1_Ch2-Ch1.zen
6.000200e-01	1.436611e+01	20150331_STAG1gfpch8_G2G1\MitoSys2\Calibration\mEGFPC1_G2\mEGFP_0_R1_P2_K1_Ch2-Ch1.zen
6.600300e-01	1.554940e+01	20150331_STAG1gfpch8_G2G1\MitoSys2\Calibration\mEGFPC1_G2\mEGFP_0_R1_P2_K1_Ch2-Ch1.zen
7.200300e-01	1.439944e+01	20150331_STAG1gfpch8_G2G1\MitoSys2\Calibration\mEGFPC1_G2\mEGFP_0_R1_P2_K1_Ch2-Ch1.zen
7.800300e-01	1.694934e+01	20150331_STAG1gfpch8_G2G1\MitoSys2\Calibration\mEGFPC1_G2\mEGFP_0_R1_P2_K1_Ch2-Ch1.zen
8.400300e-01	1.981590e+01	20150331_STAG1gfpch8_G2G1\MitoSys2\Calibration\mEGFPC1_G2\mEGFP_0_R1_P2_K1_Ch2-Ch1.zen
9.000300e-01	1.858261e+01	20150331_STAG1gfpch8_G2G1\MitoSys2\Calibration\mEGFPC1_G2\mEGFP_0_R1_P2_K1_Ch2-Ch1.zen
9.600400e-01	1.644936e+01	20150331_STAG1gfpch8_G2G1\MitoSys2\Calibration\mEGFPC1_G2\mEGFP_0_R1_P2_K1_Ch2-Ch1.zen
1.020040e+00	1.539940e+01	20150331_STAG1gfpch8_G2G1\MitoSys2\Calibration\mEGFPC1_G2\mEGFP_0_R1_P2_K1_Ch2-Ch1.zen
1.080040e+00	1.241618e+01	20150331_STAG1gfpch8_G2G1\MitoSys2\Calibration\mEGFPC1_G2\mEGFP_0_R1_P2_K1_Ch2-Ch1.zen
1.140040e+00	1.541607e+01	20150331_STAG1gfpch8_G2G1\MitoSys2\Calibration\mEGFPC1_G2\mEGFP_0_R1_P2_K1_Ch2-Ch1.zen
1.200050e+00	1.686601e+01	20150331_STAG1gfpch8_G2G1\MitoSys2\Calibration\mEGFPC1_G2\mEGFP_0_R1_P2_K1_Ch2-Ch1.zen
1.260050e+00	1.601604e+01	20150331_STAG1gfpch8_G2G1\MitoSys2\Calibration\mEGFPC1_G2\mEGFP_0_R1_P2_K1_Ch2-Ch1.zen
1.320050e+00	1.526607e+01	20150331_STAG1gfpch8_G2G1\MitoSys2\Calibration\mEGFPC1_G2\mEGFP_0_R1_P2_K1_Ch2-Ch1.zen
1.380050e+00	1.649936e+01	20150331_STAG1gfpch8_G2G1\MitoSys2\Calibration\mEGFPC1_G2\mEGFP_0_R1_P2_K1_Ch2-Ch1.zen
1.440060e+00	1.336615e+01	20150331_STAG1gfpch8_G2G1\MitoSys2\Calibration\mEGFPC1_G2\mEGFP_0_R1_P2_K1_Ch2-Ch1.zen
1.500060e+00	1.678268e+01	20150331_STAG1gfpch8_G2G1\MitoSys2\Calibration\mEGFPC1_G2\mEGFP_0_R1_P2_K1_Ch2-Ch1.zen
1.560060e+00	1.528274e+01	20150331_STAG1gfpch8_G2G1\MitoSys2\Calibration\mEGFPC1_G2\mEGFP_0_R1_P2_K1_Ch2-Ch1.zen
1.620060e+00	1.558273e+01	20150331_STAG1gfpch8_G2G1\MitoSys2\Calibration\mEGFPC1_G2\mEGFP_0_R1_P2_K1_Ch2-Ch1.zen
1.680070e+00	1.283284e+01	20150331_STAG1gfpch8_G2G1\MitoSys2\Calibration\mEGFPC1_G2\mEGFP_0_R1_P2_K1_Ch2-Ch1.zen
1.740070e+00	1.321615e+01	20150331_STAG1gfpch8_G2G1\MitoSys2\Calibration\mEGFPC1_G2\mEGFP_0_R1_P2_K1_Ch2-Ch1.zen
1.800070e+00	1.709933e+01	20150331_STAG1gfpch8_G2G1\MitoSys2\Calibration\mEGFPC1_G2\mEGFP_0_R1_P2_K1_Ch2-Ch1.zen
1.860070e+00	1.763265e+01	20150331_STAG1gfpch8_G2G1\MitoSys2\Calibration\mEGFPC1_G2\mEGFP_0_R1_P2_K1_Ch2-Ch1.zen
1.920070e+00	1.561606e+01	20150331_STAG1gfpch8_G2G1\MitoSys2\Calibration\mEGFPC1_G2\mEGFP_0_R1_P2_K1_Ch2-Ch1.zen
1.980080e+00	1.661602e+01	20150331_STAG1gfpch8_G2G1\MitoSys2\Calibration\mEGFPC1_G2\mEGFP_0_R1_P2_K1_Ch2-Ch1.zen
2.040080e+00	1.468276e+01	20150331_STAG1gfpch8_G2G1\MitoSys2\Calibration\mEGFPC1_G2\mEGFP_0_R1_P2_K1_Ch2-Ch1.zen
2.100080e+00	1.378280e+01	20150331_STAG1gfpch8_G2G1\MitoSys2\Calibration\mEGFPC1_G2\mEGFP_0_R1_P2_K1_Ch2-Ch1.zen
2.160080e+00	1.543273e+01	20150331_STAG1gfpch8_G2G1\MitoSys2\Calibration\mEGFPC1_G2\mEGFP_0_R1_P2_K1_Ch2-Ch1.zen
2.220090e+00	1.483276e+01	20150331_STAG1gfpch8_G2G1\MitoSys2\Calibration\mEGFPC1_G2\mEGFP_0_R1_P2_K1_Ch2-Ch1.zen
2.280090e+00	1.468276e+01	20150331_STAG1gfpch8_G2G1\MitoSys2\Calibration\mEGFPC1_G2\mEGFP_0_R1_P2_K1_Ch2-Ch1.zen
2.340090e+00	1.543273e+01	20150331_STAG1gfpch8_G2G1\MitoSys2\Calibration\mEGFPC1_G2\mEGFP_0_R1_P2_K1_Ch2-Ch1.zen
2.400090e+00	1.471609e+01	20150331_STAG1gfpch8_G2G1\MitoSys2\Calibration\mEGFPC1_G2\mEGFP_0_R1_P2_K1_Ch2-Ch1.zen
2.460100e+00	1.543273e+01	20150331_STAG1gfpch8_G2G1\MitoSys2\Calibration\mEGFPC1_G2\mEGFP_0_R1_P2_K1_Ch2-Ch1.zen
2.520100e+00	1.418278e+01	20150331_STAG1gfpch8_G2G1\MitoSys2\Calibration\mEGFPC1_G2\mEGFP_0_R1_P2_K1_Ch2-Ch1.zen
2.580100e+00	1.494942e+01	20150331_STAG1gfpch8_G2G1\MitoSys2\Calibration\mEGFPC1_G2\mEGFP_0_R1_P2_K1_Ch2-Ch1.zen
2.640100e+00	1.424945e+01	20150331_STAG1gfpch8_G2G1\MitoSys2\Calibration\mEGFPC1_G2\mEGFP_0_R1_P2_K1_Ch2-Ch1.zen
2.700100e+00	1.403279e+01	20150331_STAG1gfpch8_G2G1\MitoSys2\Calibration\mEGFPC1_G2\mEGFP_0_R1_P2_K1_Ch2-Ch1.zen
2.760110e+00	1.048293e+01	20150331_STAG1gfpch8_G2G1\MitoSys2\Calibration\mEGFPC1_G2\mEGFP_0_R1_P2_K1_Ch2-Ch1.zen
2.820110e+00	1.391613e+01	20150331_STAG1gfpch8_G2G1\MitoSys2\Calibration\mEGFPC1_G2\mEGFP_0_R1_P2_K1_Ch2-Ch1.zen
2.880110e+00	1.131623e+01	20150331_STAG1gfpch8_G2G1\MitoSys2\Calibration\mEGFPC1_G2\mEGFP_0_R1_P2_K1_Ch2-Ch1.zen
2.940110e+00	1.689934e+01	20150331_STAG1gfpch8_G2G1\MitoSys2\Calibration\mEGFPC1_G2\mEGFP_0_R1_P2_K1_Ch2-Ch1.zen
3.000120e+00	1.373280e+01	20150331_STAG1gfpch8_G2G1\MitoSys2\Calibration\mEGFPC1_G2\mEGFP_0_R1_P2_K1_Ch2-Ch1.zen
3.060120e+00	1.664935e+01	20150331_STAG1gfpch8_G2G1\MitoSys2\Calibration\mEGFPC1_G2\mEGFP_0_R1_P2_K1_Ch2-Ch1.zen
3.120120e+00	1.423278e+01	20150331_STAG1gfpch8_G2G1\MitoSys2\Calibration\mEGFPC1_G2\mEGFP_0_R1_P2_K1_Ch2-Ch1.zen
3.180120e+00	1.828262e+01	20150331_STAG1gfpch8_G2G1\MitoSys2\Calibration\mEGFPC1_G2\mEGFP_0_R1_P2_K1_Ch2-Ch1.zen
3.240130e+00	1.609937e+01	20150331_STAG1gfpch8_G2G1\MitoSys2\Calibration\mEGFPC1_G2\mEGFP_0_R1_P2_K1_Ch2-Ch1.zen
3.300130e+00	1.478276e+01	20150331_STAG1gfpch8_G2G1\MitoSys2\Calibration\mEGFPC1_G2\mEGFP_0_R1_P2_K1_Ch2-Ch1.zen
3.360130e+00	1.653269e+01	20150331_STAG1gfpch8_G2G1\MitoSys2\Calibration\mEGFPC1_G2\mEGFP_0_R1_P2_K1_Ch2-Ch1.zen
3.420130e+00	1.364947e+01	20150331_STAG1gfpch8_G2G1\MitoSys2\Calibration\mEGFPC1_G2\mEGFP_0_R1_P2_K1_Ch2-Ch1.zen
3.480140e+00	1.664935e+01	20150331_STAG1gfpch8_G2G1\MitoSys2\Calibration\mEGFPC1_G2\mEGFP_0_R1_P2_K1_Ch2-Ch1.zen
3.540140e+00	1.394946e+01	20150331_STAG1gfpch8_G2G1\MitoSys2\Calibration\mEGFPC1_G2\mEGFP_0_R1_P2_K1_Ch2-Ch1.zen
3.600140e+00	1.379946e+01	20150331_STAG1gfpch8_G2G1\MitoSys2\Calibration\mEGFPC1_G2\mEGFP_0_R1_P2_K1_Ch2-Ch1.zen
3.660140e+00	1.929925e+01	20150331_STAG1gfpch8_G2G1\MitoSys2\Calibration\mEGFPC1_G2\mEGFP_0_R1_P2_K1_Ch2-Ch1.zen
3.720140e+00	1.493275e+01	20150331_STAG1gfpch8_G2G1\MitoSys2\Calibration\mEGFPC1_G2\mEGFP_0_R1_P2_K1_Ch2-Ch1.zen
3.780150e+00	1.581605e+01	20150331_STAG1gfpch8_G2G1\MitoSys2\Calibration\mEGFPC1_G2\mEGFP_0_R1_P2_K1_Ch2-Ch1.zen
3.840150e+00	1.328282e+01	20150331_STAG1gfpch8_G2G1\MitoSys2\Calibration\mEGFPC1_G2\mEGFP_0_R1_P2_K1_Ch2-Ch1.zen
3.900150e+00	1.314949e+01	20150331_STAG1gfpch8_G2G1\MitoSys2\Calibration\mEGFPC1_G2\mEGFP_0_R1_P2_K1_Ch2-Ch1.zen
3.960150e+00	1.606604e+01	20150331_STAG1gfpch8_G2G1\MitoSys2\Calibration\mEGFPC1_G2\mEGFP_0_R1_P2_K1_Ch2-Ch1.zen
4.020160e+00	1.268284e+01	20150331_STAG1gfpch8_G2G1\MitoSys2\Calibration\mEGFPC1_G2\mEGFP_0_R1_P2_K1_Ch2-Ch1.zen
4.080160e+00	1.464943e+01	20150331_STAG1gfpch8_G2G1\MitoSys2\Calibration\mEGFPC1_G2\mEGFP_0_R1_P2_K1_Ch2-Ch1.zen
4.140160e+00	1.253285e+01	20150331_STAG1gfpch8_G2G1\MitoSys2\Calibration\mEGFPC1_G2\mEGFP_0_R1_P2_K1_Ch2-Ch1.zen
4.200160e+00	1.478276e+01	20150331_STAG1gfpch8_G2G1\MitoSys2\Calibration\mEGFPC1_G2\mEGFP_0_R1_P2_K1_Ch2-Ch1.zen
4.260170e+00	1.524941e+01	20150331_STAG1gfpch8_G2G1\MitoSys2\Calibration\mEGFPC1_G2\mEGFP_0_R1_P2_K1_Ch2-Ch1.zen
4.320170e+00	1.678268e+01	20150331_STAG1gfpch8_G2G1\MitoSys2\Calibration\mEGFPC1_G2\mEGFP_0_R1_P2_K1_Ch2-Ch1.zen
4.380170e+00	1.429944e+01	20150331_STAG1gfpch8_G2G1\MitoSys2\Calibration\mEGFPC1_G2\mEGFP_0_R1_P2_K1_Ch2-Ch1.zen
4.440170e+00	1.359947e+01	20150331_STAG1gfpch8_G2G1\MitoSys2\Calibration\mEGFPC1_G2\mEGFP_0_R1_P2_K1_Ch2-Ch1.zen
4.500170e+00	1.449944e+01	20150331_STAG1gfpch8_G2G1\MitoSys2\Calibration\mEGFPC1_G2\mEGFP_0_R1_P2_K1_Ch2-Ch1.zen
4.560180e+00	1.488276e+01	20150331_STAG1gfpch8_G2G1\MitoSys2\Calibration\mEGFPC1_G2\mEGFP_0_R1_P2_K1_Ch2-Ch1.zen
4.620180e+00	1.508275e+01	20150331_STAG1gfpch8_G2G1\MitoSys2\Calibration\mEGFPC1_G2\mEGFP_0_R1_P2_K1_Ch2-Ch1.zen
4.680180e+00	1.561606e+01	20150331_STAG1gfpch8_G2G1\MitoSys2\Calibration\mEGFPC1_G2\mEGFP_0_R1_P2_K1_Ch2-Ch1.zen
4.740180e+00	1.368280e+01	20150331_STAG1gfpch8_G2G1\MitoSys2\Calibration\mEGFPC1_G2\mEGFP_0_R1_P2_K1_Ch2-Ch1.zen
4.800190e+00	1.521608e+01	20150331_STAG1gfpch8_G2G1\MitoSys2\Calibration\mEGFPC1_G2\mEGFP_0_R1_P2_K1_Ch2-Ch1.zen
4.860190e+00	1.486609e+01	20150331_STAG1gfpch8_G2G1\MitoSys2\Calibration\mEGFPC1_G2\mEGFP_0_R1_P2_K1_Ch2-Ch1.zen
4.920190e+00	1.579939e+01	20150331_STAG1gfpch8_G2G1\MitoSys2\Calibration\mEGFPC1_G2\mEGFP_0_R1_P2_K1_Ch2-Ch1.zen
4.980190e+00	1.656602e+01	20150331_STAG1gfpch8_G2G1\MitoSys2\Calibration\mEGFPC1_G2\mEGFP_0_R1_P2_K1_Ch2-Ch1.zen
5.040200e+00	1.516608e+01	20150331_STAG1gfpch8_G2G1\MitoSys2\Calibration\mEGFPC1_G2\mEGFP_0_R1_P2_K1_Ch2-Ch1.zen
5.100200e+00	1.289950e+01	20150331_STAG1gfpch8_G2G1\MitoSys2\Calibration\mEGFPC1_G2\mEGFP_0_R1_P2_K1_Ch2-Ch1.zen
5.160200e+00	1.306616e+01	20150331_STAG1gfpch8_G2G1\MitoSys2\Calibration\mEGFPC1_G2\mEGFP_0_R1_P2_K1_Ch2-Ch1.zen
5.220200e+00	1.393279e+01	20150331_STAG1gfpch8_G2G1\MitoSys2\Calibration\mEGFPC1_G2\mEGFP_0_R1_P2_K1_Ch2-Ch1.zen
5.280210e+00	1.494942e+01	20150331_STAG1gfpch8_G2G1\MitoSys2\Calibration\mEGFPC1_G2\mEGFP_0_R1_P2_K1_Ch2-Ch1.zen
5.340210e+00	1.224952e+01	20150331_STAG1gfpch8_G2G1\MitoSys2\Calibration\mEGFPC1_G2\mEGFP_0_R1_P2_K1_Ch2-Ch1.zen
5.400210e+00	1.134956e+01	20150331_STAG1gfpch8_G2G1\MitoSys2\Calibration\mEGFPC1_G2\mEGFP_0_R1_P2_K1_Ch2-Ch1.zen
5.460210e+00	1.536607e+01	20150331_STAG1gfpch8_G2G1\MitoSys2\Calibration\mEGFPC1_G2\mEGFP_0_R1_P2_K1_Ch2-Ch1.zen
5.520210e+00	1.338281e+01	20150331_STAG1gfpch8_G2G1\MitoSys2\Calibration\mEGFPC1_G2\mEGFP_0_R1_P2_K1_Ch2-Ch1.zen
5.580220e+00	1.564939e+01	20150331_STAG1gfpch8_G2G1\MitoSys2\Calibration\mEGFPC1_G2\mEGFP_0_R1_P2_K1_Ch2-Ch1.zen
5.640220e+00	1.774931e+01	20150331_STAG1gfpch8_G2G1\MitoSys2\Calibration\mEGFPC1_G2\mEGFP_0_R1_P2_K1_Ch2-Ch1.zen
5.700220e+00	1.593271e+01	20150331_STAG1gfpch8_G2G1\MitoSys2\Calibration\mEGFPC1_G2\mEGFP_0_R1_P2_K1_Ch2-Ch1.zen
5.760220e+00	1.289950e+01	20150331_STAG1gfpch8_G2G1\MitoSys2\Calibration\mEGFPC1_G2\mEGFP_0_R1_P2_K1_Ch2-Ch1.zen
5.820230e+00	1.399946e+01	20150331_STAG1gfpch8_G2G1\MitoSys2\Calibration\mEGFPC1_G2\mEGFP_0_R1_P2_K1_Ch2-Ch1.zen
5.880230e+00	1.423278e+01	20150331_STAG1gfpch8_G2G1\MitoSys2\Calibration\mEGFPC1_G2\mEGFP_0_R1_P2_K1_Ch2-Ch1.zen
5.940230e+00	1.658269e+01	20150331_STAG1gfpch8_G2G1\MitoSys2\Calibration\mEGFPC1_G2\mEGFP_0_R1_P2_K1_Ch2-Ch1.zen
6.000230e+00	1.513275e+01	20150331_STAG1gfpch8_G2G1\MitoSys2\Calibration\mEGFPC1_G2\mEGFP_0_R1_P2_K1_Ch2-Ch1.zen
6.060240e+00	1.624937e+01	20150331_STAG1gfpch8_G2G1\MitoSys2\Calibration\mEGFPC1_G2\mEGFP_0_R1_P2_K1_Ch2-Ch1.zen
6.120240e+00	1.483276e+01	20150331_STAG1gfpch8_G2G1\MitoSys2\Calibration\mEGFPC1_G2\mEGFP_0_R1_P2_K1_Ch2-Ch1.zen
6.180240e+00	1.859928e+01	20150331_STAG1gfpch8_G2G1\MitoSys2\Calibration\mEGFPC1_G2\mEGFP_0_R1_P2_K1_Ch2-Ch1.zen
6.240240e+00	1.728266e+01	20150331_STAG1gfpch8_G2G1\MitoSys2\Calibration\mEGFPC1_G2\mEGFP_0_R1_P2_K1_Ch2-Ch1.zen
6.300240e+00	1.629937e+01	20150331_STAG1gfpch8_G2G1\MitoSys2\Calibration\mEGFPC1_G2\mEGFP_0_R1_P2_K1_Ch2-Ch1.zen
6.360250e+00	1.719933e+01	20150331_STAG1gfpch8_G2G1\MitoSys2\Calibration\mEGFPC1_G2\mEGFP_0_R1_P2_K1_Ch2-Ch1.zen
6.420250e+00	1.641603e+01	20150331_STAG1gfpch8_G2G1\MitoSys2\Calibration\mEGFPC1_G2\mEGFP_0_R1_P2_K1_Ch2-Ch1.zen
6.480250e+00	1.526607e+01	20150331_STAG1gfpch8_G2G1\MitoSys2\Calibration\mEGFPC1_G2\mEGFP_0_R1_P2_K1_Ch2-Ch1.zen
6.540250e+00	1.346614e+01	20150331_STAG1gfpch8_G2G1\MitoSys2\Calibration\mEGFPC1_G2\mEGFP_0_R1_P2_K1_Ch2-Ch1.zen
6.600260e+00	1.601604e+01	20150331_STAG1gfpch8_G2G1\MitoSys2\Calibration\mEGFPC1_G2\mEGFP_0_R1_P2_K1_Ch2-Ch1.zen
6.660260e+00	1.531607e+01	20150331_STAG1gfpch8_G2G1\MitoSys2\Calibration\mEGFPC1_G2\mEGFP_0_R1_P2_K1_Ch2-Ch1.zen
6.720260e+00	1.653269e+01	20150331_STAG1gfpch8_G2G1\MitoSys2\Calibration\mEGFPC1_G2\mEGFP_0_R1_P2_K1_Ch2-Ch1.zen
6.780260e+00	1.248285e+01	20150331_STAG1gfpch8_G2G1\MitoSys2\Calibration\mEGFPC1_G2\mEGFP_0_R1_P2_K1_Ch2-Ch1.zen
6.840270e+00	1.321615e+01	20150331_STAG1gfpch8_G2G1\MitoSys2\Calibration\mEGFPC1_G2\mEGFP_0_R1_P2_K1_Ch2-Ch1.zen
6.900270e+00	1.459943e+01	20150331_STAG1gfpch8_G2G1\MitoSys2\Calibration\mEGFPC1_G2\mEGFP_0_R1_P2_K1_Ch2-Ch1.zen
6.960270e+00	1.399946e+01	20150331_STAG1gfpch8_G2G1\MitoSys2\Calibration\mEGFPC1_G2\mEGFP_0_R1_P2_K1_Ch2-Ch1.zen
7.020270e+00	1.451610e+01	20150331_STAG1gfpch8_G2G1\MitoSys2\Calibration\mEGFPC1_G2\mEGFP_0_R1_P2_K1_Ch2-Ch1.zen
7.080280e+00	1.353281e+01	20150331_STAG1gfpch8_G2G1\MitoSys2\Calibration\mEGFPC1_G2\mEGFP_0_R1_P2_K1_Ch2-Ch1.zen
7.140280e+00	1.651603e+01	20150331_STAG1gfpch8_G2G1\MitoSys2\Calibration\mEGFPC1_G2\mEGFP_0_R1_P2_K1_Ch2-Ch1.zen
7.200280e+00	1.569939e+01	20150331_STAG1gfpch8_G2G1\MitoSys2\Calibration\mEGFPC1_G2\mEGFP_0_R1_P2_K1_Ch2-Ch1.zen
7.260280e+00	1.309949e+01	20150331_STAG1gfpch8_G2G1\MitoSys2\Calibration\mEGFPC1_G2\mEGFP_0_R1_P2_K1_Ch2-Ch1.zen
7.320280e+00	1.671602e+01	20150331_STAG1gfpch8_G2G1\MitoSys2\Calibration\mEGFPC1_G2\mEGFP_0_R1_P2_K1_Ch2-Ch1.zen
7.380290e+00	1.461610e+01	20150331_STAG1gfpch8_G2G1\MitoSys2\Calibration\mEGFPC1_G2\mEGFP_0_R1_P2_K1_Ch2-Ch1.zen
7.440290e+00	1.578272e+01	20150331_STAG1gfpch8_G2G1\MitoSys2\Calibration\mEGFPC1_G2\mEGFP_0_R1_P2_K1_Ch2-Ch1.zen
7.500290e+00	1.579939e+01	20150331_STAG1gfpch8_G2G1\MitoSys2\Calibration\mEGFPC1_G2\mEGFP_0_R1_P2_K1_Ch2-Ch1.zen
7.560290e+00	1.421611e+01	20150331_STAG1gfpch8_G2G1\MitoSys2\Calibration\mEGFPC1_G2\mEGFP_0_R1_P2_K1_Ch2-Ch1.zen
7.620300e+00	1.349948e+01	20150331_STAG1gfpch8_G2G1\MitoSys2\Calibration\mEGFPC1_G2\mEGFP_0_R1_P2_K1_Ch2-Ch1.zen
7.680300e+00	1.841595e+01	20150331_STAG1gfpch8_G2G1\MitoSys2\Calibration\mEGFPC1_G2\mEGFP_0_R1_P2_K1_Ch2-Ch1.zen
7.740300e+00	1.443277e+01	20150331_STAG1gfpch8_G2G1\MitoSys2\Calibration\mEGFPC1_G2\mEGFP_0_R1_P2_K1_Ch2-Ch1.zen
7.800300e+00	1.481609e+01	20150331_STAG1gfpch8_G2G1\MitoSys2\Calibration\mEGFPC1_G2\mEGFP_0_R1_P2_K1_Ch2-Ch1.zen
7.860310e+00	1.394946e+01	20150331_STAG1gfpch8_G2G1\MitoSys2\Calibration\mEGFPC1_G2\mEGFP_0_R1_P2_K1_Ch2-Ch1.zen
7.920310e+00	1.601604e+01	20150331_STAG1gfpch8_G2G1\MitoSys2\Calibration\mEGFPC1_G2\mEGFP_0_R1_P2_K1_Ch2-Ch1.zen
7.980310e+00	1.138289e+01	20150331_STAG1gfpch8_G2G1\MitoSys2\Calibration\mEGFPC1_G2\mEGFP_0_R1_P2_K1_Ch2-Ch1.zen
8.040310e+00	1.309949e+01	20150331_STAG1gfpch8_G2G1\MitoSys2\Calibration\mEGFPC1_G2\mEGFP_0_R1_P2_K1_Ch2-Ch1.zen
8.100320e+00	1.324949e+01	20150331_STAG1gfpch8_G2G1\MitoSys2\Calibration\mEGFPC1_G2\mEGFP_0_R1_P2_K1_Ch2-Ch1.zen
8.160320e+00	1.558273e+01	20150331_STAG1gfpch8_G2G1\MitoSys2\Calibration\mEGFPC1_G2\mEGFP_0_R1_P2_K1_Ch2-Ch1.zen
8.220320e+00	1.316615e+01	20150331_STAG1gfpch8_G2G1\MitoSys2\Calibration\mEGFPC1_G2\mEGFP_0_R1_P2_K1_Ch2-Ch1.zen
8.280320e+00	1.296616e+01	20150331_STAG1gfpch8_G2G1\MitoSys2\Calibration\mEGFPC1_G2\mEGFP_0_R1_P2_K1_Ch2-Ch1.zen
8.340320e+00	1.288283e+01	20150331_STAG1gfpch8_G2G1\MitoSys2\Calibration\mEGFPC1_G2\mEGFP_0_R1_P2_K1_Ch2-Ch1.zen
8.400330e+00	1.924925e+01	20150331_STAG1gfpch8_G2G1\MitoSys2\Calibration\mEGFPC1_G2\mEGFP_0_R1_P2_K1_Ch2-Ch1.zen
8.460330e+00	1.288283e+01	20150331_STAG1gfpch8_G2G1\MitoSys2\Calibration\mEGFPC1_G2\mEGFP_0_R1_P2_K1_Ch2-Ch1.zen
8.520330e+00	1.461610e+01	20150331_STAG1gfpch8_G2G1\MitoSys2\Calibration\mEGFPC1_G2\mEGFP_0_R1_P2_K1_Ch2-Ch1.zen
8.580330e+00	1.549940e+01	20150331_STAG1gfpch8_G2G1\MitoSys2\Calibration\mEGFPC1_G2\mEGFP_0_R1_P2_K1_Ch2-Ch1.zen
8.640340e+00	1.336615e+01	20150331_STAG1gfpch8_G2G1\MitoSys2\Calibration\mEGFPC1_G2\mEGFP_0_R1_P2_K1_Ch2-Ch1.zen
8.700340e+00	1.688268e+01	20150331_STAG1gfpch8_G2G1\MitoSys2\Calibration\mEGFPC1_G2\mEGFP_0_R1_P2_K1_Ch2-Ch1.zen
8.760340e+00	2.388241e+01	20150331_STAG1gfpch8_G2G1\MitoSys2\Calibration\mEGFPC1_G2\mEGFP_0_R1_P2_K1_Ch2-Ch1.zen
8.820340e+00	1.726600e+01	20150331_STAG1gfpch8_G2G1\MitoSys2\Calibration\mEGFPC1_G2\mEGFP_0_R1_P2_K1_Ch2-Ch1.zen
8.880350e+00	1.586605e+01	20150331_STAG1gfpch8_G2G1\MitoSys2\Calibration\mEGFPC1_G2\mEGFP_0_R1_P2_K1_Ch2-Ch1.zen
8.940350e+00	1.569939e+01	20150331_STAG1gfpch8_G2G1\MitoSys2\Calibration\mEGFPC1_G2\mEGFP_0_R1_P2_K1_Ch2-Ch1.zen
9.000350e+00	1.404945e+01	20150331_STAG1gfpch8_G2G1\MitoSys2\Calibration\mEGFPC1_G2\mEGFP_0_R1_P2_K1_Ch2-Ch1.zen
9.060350e+00	1.404945e+01	20150331_STAG1gfpch8_G2G1\MitoSys2\Calibration\mEGFPC1_G2\mEGFP_0_R1_P2_K1_Ch2-Ch1.zen
9.120350e+00	1.618270e+01	20150331_STAG1gfpch8_G2G1\MitoSys2\Calibration\mEGFPC1_G2\mEGFP_0_R1_P2_K1_Ch2-Ch1.zen
9.180360e+00	1.508275e+01	20150331_STAG1gfpch8_G2G1\MitoSys2\Calibration\mEGFPC1_G2\mEGFP_0_R1_P2_K1_Ch2-Ch1.zen
9.240360e+00	1.351614e+01	20150331_STAG1gfpch8_G2G1\MitoSys2\Calibration\mEGFPC1_G2\mEGFP_0_R1_P2_K1_Ch2-Ch1.zen
9.300360e+00	1.369947e+01	20150331_STAG1gfpch8_G2G1\MitoSys2\Calibration\mEGFPC1_G2\mEGFP_0_R1_P2_K1_Ch2-Ch1.zen
9.360360e+00	1.231619e+01	20150331_STAG1gfpch8_G2G1\MitoSys2\Calibration\mEGFPC1_G2\mEGFP_0_R1_P2_K1_Ch2-Ch1.zen
9.420370e+00	1.369947e+01	20150331_STAG1gfpch8_G2G1\MitoSys2\Calibration\mEGFPC1_G2\mEGFP_0_R1_P2_K1_Ch2-Ch1.zen
9.480370e+00	1.366614e+01	20150331_STAG1gfpch8_G2G1\MitoSys2\Calibration\mEGFPC1_G2\mEGFP_0_R1_P2_K1_Ch2-Ch1.zen
9.540370e+00	1.344948e+01	20150331_STAG1gfpch8_G2G1\MitoSys2\Calibration\mEGFPC1_G2\mEGFP_0_R1_P2_K1_Ch2-Ch1.zen
9.600370e+00	1.511608e+01	20150331_STAG1gfpch8_G2G1\MitoSys2\Calibration\mEGFPC1_G2\mEGFP_0_R1_P2_K1_Ch2-Ch1.zen
9.660380e+00	1.446610e+01	20150331_STAG1gfpch8_G2G1\MitoSys2\Calibration\mEGFPC1_G2\mEGFP_0_R1_P2_K1_Ch2-Ch1.zen
9.720380e+00	1.491609e+01	20150331_STAG1gfpch8_G2G1\MitoSys2\Calibration\mEGFPC1_G2\mEGFP_0_R1_P2_K1_Ch2-Ch1.zen
9.780380e+00	1.298283e+01	20150331_STAG1gfpch8_G2G1\MitoSys2\Calibration\mEGFPC1_G2\mEGFP_0_R1_P2_K1_Ch2-Ch1.zen
9.840380e+00	1.391613e+01	20150331_STAG1gfpch8_G2G1\MitoSys2\Calibration\mEGFPC1_G2\mEGFP_0_R1_P2_K1_Ch2-Ch1.zen
9.900380e+00	1.489942e+01	20150331_STAG1gfpch8_G2G1\MitoSys2\Calibration\mEGFPC1_G2\mEGFP_0_R1_P2_K1_Ch2-Ch1.zen
9.960390e+00	1.363280e+01	20150331_STAG1gfpch8_G2G1\MitoSys2\Calibration\mEGFPC1_G2\mEGFP_0_R1_P2_K1_Ch2-Ch1.zen
1.002039e+01	1.556606e+01	20150331_STAG1gfpch8_G2G1\MitoSys2\Calibration\mEGFPC1_G2\mEGFP_0_R1_P2_K1_Ch2-Ch1.zen
1.008039e+01	1.476609e+01	20150331_STAG1gfpch8_G2G1\MitoSys2\Calibration\mEGFPC1_G2\mEGFP_0_R1_P2_K1_Ch2-Ch1.zen
1.014039e+01	1.941591e+01	20150331_STAG1gfpch8_G2G1\MitoSys2\Calibration\mEGFPC1_G2\mEGFP_0_R1_P2_K1_Ch2-Ch1.zen
1.020040e+01	1.443277e+01	20150331_STAG1gfpch8_G2G1\MitoSys2\Calibration\mEGFPC1_G2\mEGFP_0_R1_P2_K1_Ch2-Ch1.zen
1.026040e+01	1.071625e+01	20150331_STAG1gfpch8_G2G1\MitoSys2\Calibration\mEGFPC1_G2\mEGFP_0_R1_P2_K1_Ch2-Ch1.zen
1.032040e+01	1.279950e+01	20150331_STAG1gfpch8_G2G1\MitoSys2\Calibration\mEGFPC1_G2\mEGFP_0_R1_P2_K1_Ch2-Ch1.zen
1.038040e+01	1.466610e+01	20150331_STAG1gfpch8_G2G1\MitoSys2\Calibration\mEGFPC1_G2\mEGFP_0_R1_P2_K1_Ch2-Ch1.zen
1.044041e+01	1.503275e+01	20150331_STAG1gfpch8_G2G1\MitoSys2\Calibration\mEGFPC1_G2\mEGFP_0_R1_P2_K1_Ch2-Ch1.zen
1.050041e+01	1.649936e+01	20150331_STAG1gfpch8_G2G1\MitoSys2\Calibration\mEGFPC1_G2\mEGFP_0_R1_P2_K1_Ch2-Ch1.zen
1.056041e+01	1.468276e+01	20150331_STAG1gfpch8_G2G1\MitoSys2\Calibration\mEGFPC1_G2\mEGFP_0_R1_P2_K1_Ch2-Ch1.zen
1.062041e+01	1.446610e+01	20150331_STAG1gfpch8_G2G1\MitoSys2\Calibration\mEGFPC1_G2\mEGFP_0_R1_P2_K1_Ch2-Ch1.zen
1.068042e+01	1.358281e+01	20150331_STAG1gfpch8_G2G1\MitoSys2\Calibration\mEGFPC1_G2\mEGFP_0_R1_P2_K1_Ch2-Ch1.zen
1.074042e+01	1.493275e+01	20150331_STAG1gfpch8_G2G1\MitoSys2\Calibration\mEGFPC1_G2\mEGFP_0_R1_P2_K1_Ch2-Ch1.zen
1.080042e+01	1.363280e+01	20150331_STAG1gfpch8_G2G1\MitoSys2\Calibration\mEGFPC1_G2\mEGFP_0_R1_P2_K1_Ch2-Ch1.zen
1.086042e+01	1.551606e+01	20150331_STAG1gfpch8_G2G1\MitoSys2\Calibration\mEGFPC1_G2\mEGFP_0_R1_P2_K1_Ch2-Ch1.zen
1.092042e+01	1.426611e+01	20150331_STAG1gfpch8_G2G1\MitoSys2\Calibration\mEGFPC1_G2\mEGFP_0_R1_P2_K1_Ch2-Ch1.zen
1.098043e+01	1.183287e+01	20150331_STAG1gfpch8_G2G1\MitoSys2\Calibration\mEGFPC1_G2\mEGFP_0_R1_P2_K1_Ch2-Ch1.zen
1.104043e+01	1.316615e+01	20150331_STAG1gfpch8_G2G1\MitoSys2\Calibration\mEGFPC1_G2\mEGFP_0_R1_P2_K1_Ch2-Ch1.zen
1.110043e+01	1.571606e+01	20150331_STAG1gfpch8_G2G1\MitoSys2\Calibration\mEGFPC1_G2\mEGFP_0_R1_P2_K1_Ch2-Ch1.zen
1.116043e+01	1.394946e+01	20150331_STAG1gfpch8_G2G1\MitoSys2\Calibration\mEGFPC1_G2\mEGFP_0_R1_P2_K1_Ch2-Ch1.zen
1.122044e+01	1.648269e+01	20150331_STAG1gfpch8_G2G1\MitoSys2\Calibration\mEGFPC1_G2\mEGFP_0_R1_P2_K1_Ch2-Ch1.zen
1.128044e+01	1.589938e+01	20150331_STAG1gfpch8_G2G1\MitoSys2\Calibration\mEGFPC1_G2\mEGFP_0_R1_P2_K1_Ch2-Ch1.zen
1.134044e+01	1.589938e+01	20150331_STAG1gfpch8_G2G1\MitoSys2\Calibration\mEGFPC1_G2\mEGFP_0_R1_P2_K1_Ch2-Ch1.zen
1.140044e+01	1.423278e+01	20150331_STAG1gfpch8_G2G1\MitoSys2\Calibration\mEGFPC1_G2\mEGFP_0_R1_P2_K1_Ch2-Ch1.zen
1.146045e+01	1.368280e+01	20150331_STAG1gfpch8_G2G1\MitoSys2\Calibration\mEGFPC1_G2\mEGFP_0_R1_P2_K1_Ch2-Ch1.zen
1.152045e+01	1.881594e+01	20150331_STAG1gfpch8_G2G1\MitoSys2\Calibration\mEGFPC1_G2\mEGFP_0_R1_P2_K1_Ch2-Ch1.zen
1.158045e+01	1.489942e+01	20150331_STAG1gfpch8_G2G1\MitoSys2\Calibration\mEGFPC1_G2\mEGFP_0_R1_P2_K1_Ch2-Ch1.zen
1.164045e+01	1.581605e+01	20150331_STAG1gfpch8_G2G1\MitoSys2\Calibration\mEGFPC1_G2\mEGFP_0_R1_P2_K1_Ch2-Ch1.zen
1.170045e+01	1.714933e+01	20150331_STAG1gfpch8_G2G1\MitoSys2\Calibration\mEGFPC1_G2\mEGFP_0_R1_P2_K1_Ch2-Ch1.zen
1.176046e+01	1.481609e+01	20150331_STAG1gfpch8_G2G1\MitoSys2\Calibration\mEGFPC1_G2\mEGFP_0_R1_P2_K1_Ch2-Ch1.zen
1.182046e+01	1.401612e+01	20150331_STAG1gfpch8_G2G1\MitoSys2\Calibration\mEGFPC1_G2\mEGFP_0_R1_P2_K1_Ch2-Ch1.zen
1.188046e+01	1.673268e+01	20150331_STAG1gfpch8_G2G1\MitoSys2\Calibration\mEGFPC1_G2\mEGFP_0_R1_P2_K1_Ch2-Ch1.zen
1.194046e+01	1.443277e+01	20150331_STAG1gfpch8_G2G1\MitoSys2\Calibration\mEGFPC1_G2\mEGFP_0_R1_P2_K1_Ch2-Ch1.zen
1.200047e+01	1.383280e+01	20150331_STAG1gfpch8_G2G1\MitoSys2\Calibration\mEGFPC1_G2\mEGFP_0_R1_P2_K1_Ch2-Ch1.zen
1.206047e+01	1.456610e+01	20150331_STAG1gfpch8_G2G1\MitoSys2\Calibration\mEGFPC1_G2\mEGFP_0_R1_P2_K1_Ch2-Ch1.zen
1.212047e+01	1.468276e+01	20150331_STAG1gfpch8_G2G1\MitoSys2\Calibration\mEGFPC1_G2\mEGFP_0_R1_P2_K1_Ch2-Ch1.zen
1.218047e+01	1.429944e+01	20150331_STAG1gfpch8_G2G1\MitoSys2\Calibration\mEGFPC1_G2\mEGFP_0_R1_P2_K1_Ch2-Ch1.zen
1.224048e+01	1.283284e+01	20150331_STAG1gfpch8_G2G1\MitoSys2\Calibration\mEGFPC1_G2\mEGFP_0_R1_P2_K1_Ch2-Ch1.zen
1.230048e+01	1.498275e+01	20150331_STAG1gfpch8_G2G1\MitoSys2\Calibration\mEGFPC1_G2\mEGFP_0_R1_P2_K1_Ch2-Ch1.zen
1.236048e+01	1.929925e+01	20150331_STAG1gfpch8_G2G1\MitoSys2\Calibration\mEGFPC1_G2\mEGFP_0_R1_P2_K1_Ch2-Ch1.zen
1.242048e+01	1.498275e+01	20150331_STAG1gfpch8_G2G1\MitoSys2\Calibration\mEGFPC1_G2\mEGFP_0_R1_P2_K1_Ch2-Ch1.zen
1.248048e+01	1.741599e+01	20150331_STAG1gfpch8_G2G1\MitoSys2\Calibration\mEGFPC1_G2\mEGFP_0_R1_P2_K1_Ch2-Ch1.zen
1.254049e+01	1.578272e+01	20150331_STAG1gfpch8_G2G1\MitoSys2\Calibration\mEGFPC1_G2\mEGFP_0_R1_P2_K1_Ch2-Ch1.zen
1.260049e+01	1.509941e+01	20150331_STAG1gfpch8_G2G1\MitoSys2\Calibration\mEGFPC1_G2\mEGFP_0_R1_P2_K1_Ch2-Ch1.zen
1.266049e+01	1.431611e+01	20150331_STAG1gfpch8_G2G1\MitoSys2\Calibration\mEGFPC1_G2\mEGFP_0_R1_P2_K1_Ch2-Ch1.zen
1.272049e+01	1.598271e+01	20150331_STAG1gfpch8_G2G1\MitoSys2\Calibration\mEGFPC1_G2\mEGFP_0_R1_P2_K1_Ch2-Ch1.zen
1.278050e+01	1.371613e+01	20150331_STAG1gfpch8_G2G1\MitoSys2\Calibration\mEGFPC1_G2\mEGFP_0_R1_P2_K1_Ch2-Ch1.zen
1.284050e+01	1.298283e+01	20150331_STAG1gfpch8_G2G1\MitoSys2\Calibration\mEGFPC1_G2\mEGFP_0_R1_P2_K1_Ch2-Ch1.zen
1.290050e+01	1.343281e+01	20150331_STAG1gfpch8_G2G1\MitoSys2\Calibration\mEGFPC1_G2\mEGFP_0_R1_P2_K1_Ch2-Ch1.zen
1.296050e+01	1.263284e+01	20150331_STAG1gfpch8_G2G1\MitoSys2\Calibration\mEGFPC1_G2\mEGFP_0_R1_P2_K1_Ch2-Ch1.zen
1.302051e+01	1.774931e+01	20150331_STAG1gfpch8_G2G1\MitoSys2\Calibration\mEGFPC1_G2\mEGFP_0_R1_P2_K1_Ch2-Ch1.zen
1.308051e+01	1.529941e+01	20150331_STAG1gfpch8_G2G1\MitoSys2\Calibration\mEGFPC1_G2\mEGFP_0_R1_P2_K1_Ch2-Ch1.zen
1.314051e+01	1.601604e+01	20150331_STAG1gfpch8_G2G1\MitoSys2\Calibration\mEGFPC1_G2\mEGFP_0_R1_P2_K1_Ch2-Ch1.zen
1.320051e+01	1.646603e+01	20150331_STAG1gfpch8_G2G1\MitoSys2\Calibration\mEGFPC1_G2\mEGFP_0_R1_P2_K1_Ch2-Ch1.zen
1.326052e+01	1.659936e+01	20150331_STAG1gfpch8_G2G1\MitoSys2\Calibration\mEGFPC1_G2\mEGFP_0_R1_P2_K1_Ch2-Ch1.zen
1.332052e+01	1.548273e+01	20150331_STAG1gfpch8_G2G1\MitoSys2\Calibration\mEGFPC1_G2\mEGFP_0_R1_P2_K1_Ch2-Ch1.zen
1.338052e+01	1.531607e+01	20150331_STAG1gfpch8_G2G1\MitoSys2\Calibration\mEGFPC1_G2\mEGFP_0_R1_P2_K1_Ch2-Ch1.zen
1.344052e+01	1.643270e+01	20150331_STAG1gfpch8_G2G1\MitoSys2\Calibration\mEGFPC1_G2\mEGFP_0_R1_P2_K1_Ch2-Ch1.zen
1.350052e+01	1.986589e+01	20150331_STAG1gfpch8_G2G1\MitoSys2\Calibration\mEGFPC1_G2\mEGFP_0_R1_P2_K1_Ch2-Ch1.zen
1.356053e+01	1.273284e+01	20150331_STAG1gfpch8_G2G1\MitoSys2\Calibration\mEGFPC1_G2\mEGFP_0_R1_P2_K1_Ch2-Ch1.zen
1.362053e+01	1.378280e+01	20150331_STAG1gfpch8_G2G1\MitoSys2\Calibration\mEGFPC1_G2\mEGFP_0_R1_P2_K1_Ch2-Ch1.zen
1.368053e+01	1.508275e+01	20150331_STAG1gfpch8_G2G1\MitoSys2\Calibration\mEGFPC1_G2\mEGFP_0_R1_P2_K1_Ch2-Ch1.zen
1.374053e+01	1.501608e+01	20150331_STAG1gfpch8_G2G1\MitoSys2\Calibration\mEGFPC1_G2\mEGFP_0_R1_P2_K1_Ch2-Ch1.zen
1.380054e+01	1.411612e+01	20150331_STAG1gfpch8_G2G1\MitoSys2\Calibration\mEGFPC1_G2\mEGFP_0_R1_P2_K1_Ch2-Ch1.zen
1.386054e+01	1.499942e+01	20150331_STAG1gfpch8_G2G1\MitoSys2\Calibration\mEGFPC1_G2\mEGFP_0_R1_P2_K1_Ch2-Ch1.zen
1.392054e+01	1.459943e+01	20150331_STAG1gfpch8_G2G1\MitoSys2\Calibration\mEGFPC1_G2\mEGFP_0_R1_P2_K1_Ch2-Ch1.zen
1.398054e+01	1.646603e+01	20150331_STAG1gfpch8_G2G1\MitoSys2\Calibration\mEGFPC1_G2\mEGFP_0_R1_P2_K1_Ch2-Ch1.zen
1.404055e+01	1.393279e+01	20150331_STAG1gfpch8_G2G1\MitoSys2\Calibration\mEGFPC1_G2\mEGFP_0_R1_P2_K1_Ch2-Ch1.zen
1.410055e+01	1.628270e+01	20150331_STAG1gfpch8_G2G1\MitoSys2\Calibration\mEGFPC1_G2\mEGFP_0_R1_P2_K1_Ch2-Ch1.zen
1.416055e+01	1.593271e+01	20150331_STAG1gfpch8_G2G1\MitoSys2\Calibration\mEGFPC1_G2\mEGFP_0_R1_P2_K1_Ch2-Ch1.zen
1.422055e+01	1.529941e+01	20150331_STAG1gfpch8_G2G1\MitoSys2\Calibration\mEGFPC1_G2\mEGFP_0_R1_P2_K1_Ch2-Ch1.zen
1.428055e+01	1.224952e+01	20150331_STAG1gfpch8_G2G1\MitoSys2\Calibration\mEGFPC1_G2\mEGFP_0_R1_P2_K1_Ch2-Ch1.zen
1.434056e+01	1.466610e+01	20150331_STAG1gfpch8_G2G1\MitoSys2\Calibration\mEGFPC1_G2\mEGFP_0_R1_P2_K1_Ch2-Ch1.zen
1.440056e+01	1.659936e+01	20150331_STAG1gfpch8_G2G1\MitoSys2\Calibration\mEGFPC1_G2\mEGFP_0_R1_P2_K1_Ch2-Ch1.zen
1.446056e+01	1.596605e+01	20150331_STAG1gfpch8_G2G1\MitoSys2\Calibration\mEGFPC1_G2\mEGFP_0_R1_P2_K1_Ch2-Ch1.zen
1.452056e+01	1.471609e+01	20150331_STAG1gfpch8_G2G1\MitoSys2\Calibration\mEGFPC1_G2\mEGFP_0_R1_P2_K1_Ch2-Ch1.zen
1.458057e+01	1.473276e+01	20150331_STAG1gfpch8_G2G1\MitoSys2\Calibration\mEGFPC1_G2\mEGFP_0_R1_P2_K1_Ch2-Ch1.zen
1.464057e+01	1.504942e+01	20150331_STAG1gfpch8_G2G1\MitoSys2\Calibration\mEGFPC1_G2\mEGFP_0_R1_P2_K1_Ch2-Ch1.zen
1.470057e+01	1.483276e+01	20150331_STAG1gfpch8_G2G1\MitoSys2\Calibration\mEGFPC1_G2\mEGFP_0_R1_P2_K1_Ch2-Ch1.zen
1.476057e+01	1.353281e+01	20150331_STAG1gfpch8_G2G1\MitoSys2\Calibration\mEGFPC1_G2\mEGFP_0_R1_P2_K1_Ch2-Ch1.zen
1.482058e+01	1.146622e+01	20150331_STAG1gfpch8_G2G1\MitoSys2\Calibration\mEGFPC1_G2\mEGFP_0_R1_P2_K1_Ch2-Ch1.zen
1.488058e+01	1.269951e+01	20150331_STAG1gfpch8_G2G1\MitoSys2\Calibration\mEGFPC1_G2\mEGFP_0_R1_P2_K1_Ch2-Ch1.zen
1.494058e+01	1.461610e+01	20150331_STAG1gfpch8_G2G1\MitoSys2\Calibration\mEGFPC1_G2\mEGFP_0_R1_P2_K1_Ch2-Ch1.zen
1.500058e+01	1.026627e+01	20150331_STAG1gfpch8_G2G1\MitoSys2\Calibration\mEGFPC1_G2\mEGFP_0_R1_P2_K1_Ch2-Ch1.zen
1.506059e+01	1.253285e+01	20150331_STAG1gfpch8_G2G1\MitoSys2\Calibration\mEGFPC1_G2\mEGFP_0_R1_P2_K1_Ch2-Ch1.zen
1.512059e+01	1.268284e+01	20150331_STAG1gfpch8_G2G1\MitoSys2\Calibration\mEGFPC1_G2\mEGFP_0_R1_P2_K1_Ch2-Ch1.zen
1.518059e+01	1.298283e+01	20150331_STAG1gfpch8_G2G1\MitoSys2\Calibration\mEGFPC1_G2\mEGFP_0_R1_P2_K1_Ch2-Ch1.zen
1.524059e+01	1.759932e+01	20150331_STAG1gfpch8_G2G1\MitoSys2\Calibration\mEGFPC1_G2\mEGFP_0_R1_P2_K1_Ch2-Ch1.zen
1.530059e+01	1.398279e+01	20150331_STAG1gfpch8_G2G1\MitoSys2\Calibration\mEGFPC1_G2\mEGFP_0_R1_P2_K1_Ch2-Ch1.zen
1.536060e+01	1.199953e+01	20150331_STAG1gfpch8_G2G1\MitoSys2\Calibration\mEGFPC1_G2\mEGFP_0_R1_P2_K1_Ch2-Ch1.zen
1.542060e+01	1.653269e+01	20150331_STAG1gfpch8_G2G1\MitoSys2\Calibration\mEGFPC1_G2\mEGFP_0_R1_P2_K1_Ch2-Ch1.zen
1.548060e+01	1.689934e+01	20150331_STAG1gfpch8_G2G1\MitoSys2\Calibration\mEGFPC1_G2\mEGFP_0_R1_P2_K1_Ch2-Ch1.zen
1.554060e+01	1.664935e+01	20150331_STAG1gfpch8_G2G1\MitoSys2\Calibration\mEGFPC1_G2\mEGFP_0_R1_P2_K1_Ch2-Ch1.zen
1.560061e+01	1.411612e+01	20150331_STAG1gfpch8_G2G1\MitoSys2\Calibration\mEGFPC1_G2\mEGFP_0_R1_P2_K1_Ch2-Ch1.zen
1.566061e+01	1.308282e+01	20150331_STAG1gfpch8_G2G1\MitoSys2\Calibration\mEGFPC1_G2\mEGFP_0_R1_P2_K1_Ch2-Ch1.zen
1.572061e+01	1.524941e+01	20150331_STAG1gfpch8_G2G1\MitoSys2\Calibration\mEGFPC1_G2\mEGFP_0_R1_P2_K1_Ch2-Ch1.zen
1.578061e+01	1.419945e+01	20150331_STAG1gfpch8_G2G1\MitoSys2\Calibration\mEGFPC1_G2\mEGFP_0_R1_P2_K1_Ch2-Ch1.zen
1.584062e+01	1.394946e+01	20150331_STAG1gfpch8_G2G1\MitoSys2\Calibration\mEGFPC1_G2\mEGFP_0_R1_P2_K1_Ch2-Ch1.zen
1.590062e+01	1.261618e+01	20150331_STAG1gfpch8_G2G1\MitoSys2\Calibration\mEGFPC1_G2\mEGFP_0_R1_P2_K1_Ch2-Ch1.zen
1.596062e+01	1.261618e+01	20150331_STAG1gfpch8_G2G1\MitoSys2\Calibration\mEGFPC1_G2\mEGFP_0_R1_P2_K1_Ch2-Ch1.zen
1.602062e+01	1.599938e+01	20150331_STAG1gfpch8_G2G1\MitoSys2\Calibration\mEGFPC1_G2\mEGFP_0_R1_P2_K1_Ch2-Ch1.zen
1.608063e+01	1.424945e+01	20150331_STAG1gfpch8_G2G1\MitoSys2\Calibration\mEGFPC1_G2\mEGFP_0_R1_P2_K1_Ch2-Ch1.zen
1.614063e+01	1.661602e+01	20150331_STAG1gfpch8_G2G1\MitoSys2\Calibration\mEGFPC1_G2\mEGFP_0_R1_P2_K1_Ch2-Ch1.zen
1.620063e+01	1.373280e+01	20150331_STAG1gfpch8_G2G1\MitoSys2\Calibration\mEGFPC1_G2\mEGFP_0_R1_P2_K1_Ch2-Ch1.zen
1.626063e+01	1.546607e+01	20150331_STAG1gfpch8_G2G1\MitoSys2\Calibration\mEGFPC1_G2\mEGFP_0_R1_P2_K1_Ch2-Ch1.zen
1.632063e+01	1.834929e+01	20150331_STAG1gfpch8_G2G1\MitoSys2\Calibration\mEGFPC1_G2\mEGFP_0_R1_P2_K1_Ch2-Ch1.zen
1.638064e+01	1.244952e+01	20150331_STAG1gfpch8_G2G1\MitoSys2\Calibration\mEGFPC1_G2\mEGFP_0_R1_P2_K1_Ch2-Ch1.zen
1.644064e+01	1.248285e+01	20150331_STAG1gfpch8_G2G1\MitoSys2\Calibration\mEGFPC1_G2\mEGFP_0_R1_P2_K1_Ch2-Ch1.zen
1.650064e+01	1.703267e+01	20150331_STAG1gfpch8_G2G1\MitoSys2\Calibration\mEGFPC1_G2\mEGFP_0_R1_P2_K1_Ch2-Ch1.zen
1.656064e+01	1.659936e+01	20150331_STAG1gfpch8_G2G1\MitoSys2\Calibration\mEGFPC1_G2\mEGFP_0_R1_P2_K1_Ch2-Ch1.zen
1.662065e+01	1.703267e+01	20150331_STAG1gfpch8_G2G1\MitoSys2\Calibration\mEGFPC1_G2\mEGFP_0_R1_P2_K1_Ch2-Ch1.zen
1.668065e+01	1.228286e+01	20150331_STAG1gfpch8_G2G1\MitoSys2\Calibration\mEGFPC1_G2\mEGFP_0_R1_P2_K1_Ch2-Ch1.zen
1.674065e+01	1.158288e+01	20150331_STAG1gfpch8_G2G1\MitoSys2\Calibration\mEGFPC1_G2\mEGFP_0_R1_P2_K1_Ch2-Ch1.zen
1.680065e+01	1.289950e+01	20150331_STAG1gfpch8_G2G1\MitoSys2\Calibration\mEGFPC1_G2\mEGFP_0_R1_P2_K1_Ch2-Ch1.zen
1.686065e+01	1.841595e+01	20150331_STAG1gfpch8_G2G1\MitoSys2\Calibration\mEGFPC1_G2\mEGFP_0_R1_P2_K1_Ch2-Ch1.zen
1.692066e+01	1.806597e+01	20150331_STAG1gfpch8_G2G1\MitoSys2\Calibration\mEGFPC1_G2\mEGFP_0_R1_P2_K1_Ch2-Ch1.zen
1.698066e+01	1.448277e+01	20150331_STAG1gfpch8_G2G1\MitoSys2\Calibration\mEGFPC1_G2\mEGFP_0_R1_P2_K1_Ch2-Ch1.zen
1.704066e+01	1.923259e+01	20150331_STAG1gfpch8_G2G1\MitoSys2\Calibration\mEGFPC1_G2\mEGFP_0_R1_P2_K1_Ch2-Ch1.zen
1.710066e+01	1.536607e+01	20150331_STAG1gfpch8_G2G1\MitoSys2\Calibration\mEGFPC1_G2\mEGFP_0_R1_P2_K1_Ch2-Ch1.zen
1.716067e+01	1.458277e+01	20150331_STAG1gfpch8_G2G1\MitoSys2\Calibration\mEGFPC1_G2\mEGFP_0_R1_P2_K1_Ch2-Ch1.zen
1.722067e+01	1.434944e+01	20150331_STAG1gfpch8_G2G1\MitoSys2\Calibration\mEGFPC1_G2\mEGFP_0_R1_P2_K1_Ch2-Ch1.zen
1.728067e+01	1.678268e+01	20150331_STAG1gfpch8_G2G1\MitoSys2\Calibration\mEGFPC1_G2\mEGFP_0_R1_P2_K1_Ch2-Ch1.zen
1.734067e+01	1.294950e+01	20150331_STAG1gfpch8_G2G1\MitoSys2\Calibration\mEGFPC1_G2\mEGFP_0_R1_P2_K1_Ch2-Ch1.zen
1.740068e+01	1.716600e+01	20150331_STAG1gfpch8_G2G1\MitoSys2\Calibration\mEGFPC1_G2\mEGFP_0_R1_P2_K1_Ch2-Ch1.zen
1.746068e+01	1.638270e+01	20150331_STAG1gfpch8_G2G1\MitoSys2\Calibration\mEGFPC1_G2\mEGFP_0_R1_P2_K1_Ch2-Ch1.zen
1.752068e+01	1.636603e+01	20150331_STAG1gfpch8_G2G1\MitoSys2\Calibration\mEGFPC1_G2\mEGFP_0_R1_P2_K1_Ch2-Ch1.zen
1.758068e+01	1.249951e+01	20150331_STAG1gfpch8_G2G1\MitoSys2\Calibration\mEGFPC1_G2\mEGFP_0_R1_P2_K1_Ch2-Ch1.zen
1.764069e+01	1.308282e+01	20150331_STAG1gfpch8_G2G1\MitoSys2\Calibration\mEGFPC1_G2\mEGFP_0_R1_P2_K1_Ch2-Ch1.zen
1.770069e+01	1.734933e+01	20150331_STAG1gfpch8_G2G1\MitoSys2\Calibration\mEGFPC1_G2\mEGFP_0_R1_P2_K1_Ch2-Ch1.zen
1.776069e+01	1.566606e+01	20150331_STAG1gfpch8_G2G1\MitoSys2\Calibration\mEGFPC1_G2\mEGFP_0_R1_P2_K1_Ch2-Ch1.zen
1.782069e+01	1.344948e+01	20150331_STAG1gfpch8_G2G1\MitoSys2\Calibration\mEGFPC1_G2\mEGFP_0_R1_P2_K1_Ch2-Ch1.zen
1.788070e+01	1.831595e+01	20150331_STAG1gfpch8_G2G1\MitoSys2\Calibration\mEGFPC1_G2\mEGFP_0_R1_P2_K1_Ch2-Ch1.zen
1.794070e+01	1.476609e+01	20150331_STAG1gfpch8_G2G1\MitoSys2\Calibration\mEGFPC1_G2\mEGFP_0_R1_P2_K1_Ch2-Ch1.zen
1.800070e+01	1.329948e+01	20150331_STAG1gfpch8_G2G1\MitoSys2\Calibration\mEGFPC1_G2\mEGFP_0_R1_P2_K1_Ch2-Ch1.zen
1.806070e+01	1.426611e+01	20150331_STAG1gfpch8_G2G1\MitoSys2\Calibration\mEGFPC1_G2\mEGFP_0_R1_P2_K1_Ch2-Ch1.zen
1.812070e+01	1.393279e+01	20150331_STAG1gfpch8_G2G1\MitoSys2\Calibration\mEGFPC1_G2\mEGFP_0_R1_P2_K1_Ch2-Ch1.zen
1.818071e+01	1.931592e+01	20150331_STAG1gfpch8_G2G1\MitoSys2\Calibration\mEGFPC1_G2\mEGFP_0_R1_P2_K1_Ch2-Ch1.zen
1.824071e+01	1.683268e+01	20150331_STAG1gfpch8_G2G1\MitoSys2\Calibration\mEGFPC1_G2\mEGFP_0_R1_P2_K1_Ch2-Ch1.zen
1.830071e+01	1.699934e+01	20150331_STAG1gfpch8_G2G1\MitoSys2\Calibration\mEGFPC1_G2\mEGFP_0_R1_P2_K1_Ch2-Ch1.zen
1.836071e+01	1.474943e+01	20150331_STAG1gfpch8_G2G1\MitoSys2\Calibration\mEGFPC1_G2\mEGFP_0_R1_P2_K1_Ch2-Ch1.zen
1.842072e+01	1.553273e+01	20150331_STAG1gfpch8_G2G1\MitoSys2\Calibration\mEGFPC1_G2\mEGFP_0_R1_P2_K1_Ch2-Ch1.zen
1.848072e+01	1.334948e+01	20150331_STAG1gfpch8_G2G1\MitoSys2\Calibration\mEGFPC1_G2\mEGFP_0_R1_P2_K1_Ch2-Ch1.zen
1.854072e+01	1.799930e+01	20150331_STAG1gfpch8_G2G1\MitoSys2\Calibration\mEGFPC1_G2\mEGFP_0_R1_P2_K1_Ch2-Ch1.zen
1.860072e+01	1.438277e+01	20150331_STAG1gfpch8_G2G1\MitoSys2\Calibration\mEGFPC1_G2\mEGFP_0_R1_P2_K1_Ch2-Ch1.zen
1.866072e+01	1.706600e+01	20150331_STAG1gfpch8_G2G1\MitoSys2\Calibration\mEGFPC1_G2\mEGFP_0_R1_P2_K1_Ch2-Ch1.zen
1.872073e+01	1.763265e+01	20150331_STAG1gfpch8_G2G1\MitoSys2\Calibration\mEGFPC1_G2\mEGFP_0_R1_P2_K1_Ch2-Ch1.zen
1.878073e+01	1.429944e+01	20150331_STAG1gfpch8_G2G1\MitoSys2\Calibration\mEGFPC1_G2\mEGFP_0_R1_P2_K1_Ch2-Ch1.zen
1.884073e+01	1.518274e+01	20150331_STAG1gfpch8_G2G1\MitoSys2\Calibration\mEGFPC1_G2\mEGFP_0_R1_P2_K1_Ch2-Ch1.zen
1.890073e+01	1.309949e+01	20150331_STAG1gfpch8_G2G1\MitoSys2\Calibration\mEGFPC1_G2\mEGFP_0_R1_P2_K1_Ch2-Ch1.zen
1.896074e+01	1.583272e+01	20150331_STAG1gfpch8_G2G1\MitoSys2\Calibration\mEGFPC1_G2\mEGFP_0_R1_P2_K1_Ch2-Ch1.zen
1.902074e+01	1.738266e+01	20150331_STAG1gfpch8_G2G1\MitoSys2\Calibration\mEGFPC1_G2\mEGFP_0_R1_P2_K1_Ch2-Ch1.zen
1.908074e+01	1.443277e+01	20150331_STAG1gfpch8_G2G1\MitoSys2\Calibration\mEGFPC1_G2\mEGFP_0_R1_P2_K1_Ch2-Ch1.zen
1.914074e+01	1.701601e+01	20150331_STAG1gfpch8_G2G1\MitoSys2\Calibration\mEGFPC1_G2\mEGFP_0_R1_P2_K1_Ch2-Ch1.zen
1.920075e+01	1.129956e+01	20150331_STAG1gfpch8_G2G1\MitoSys2\Calibration\mEGFPC1_G2\mEGFP_0_R1_P2_K1_Ch2-Ch1.zen
1.926075e+01	1.274951e+01	20150331_STAG1gfpch8_G2G1\MitoSys2\Calibration\mEGFPC1_G2\mEGFP_0_R1_P2_K1_Ch2-Ch1.zen
1.932075e+01	1.206620e+01	20150331_STAG1gfpch8_G2G1\MitoSys2\Calibration\mEGFPC1_G2\mEGFP_0_R1_P2_K1_Ch2-Ch1.zen
1.938075e+01	1.649936e+01	20150331_STAG1gfpch8_G2G1\MitoSys2\Calibration\mEGFPC1_G2\mEGFP_0_R1_P2_K1_Ch2-Ch1.zen
1.944076e+01	1.658269e+01	20150331_STAG1gfpch8_G2G1\MitoSys2\Calibration\mEGFPC1_G2\mEGFP_0_R1_P2_K1_Ch2-Ch1.zen
1.950076e+01	1.569939e+01	20150331_STAG1gfpch8_G2G1\MitoSys2\Calibration\mEGFPC1_G2\mEGFP_0_R1_P2_K1_Ch2-Ch1.zen
1.956076e+01	1.516608e+01	20150331_STAG1gfpch8_G2G1\MitoSys2\Calibration\mEGFPC1_G2\mEGFP_0_R1_P2_K1_Ch2-Ch1.zen
1.962076e+01	1.383280e+01	20150331_STAG1gfpch8_G2G1\MitoSys2\Calibration\mEGFPC1_G2\mEGFP_0_R1_P2_K1_Ch2-Ch1.zen
1.968077e+01	1.591605e+01	20150331_STAG1gfpch8_G2G1\MitoSys2\Calibration\mEGFPC1_G2\mEGFP_0_R1_P2_K1_Ch2-Ch1.zen
1.974077e+01	1.499942e+01	20150331_STAG1gfpch8_G2G1\MitoSys2\Calibration\mEGFPC1_G2\mEGFP_0_R1_P2_K1_Ch2-Ch1.zen
1.980077e+01	1.154955e+01	20150331_STAG1gfpch8_G2G1\MitoSys2\Calibration\mEGFPC1_G2\mEGFP_0_R1_P2_K1_Ch2-Ch1.zen
1.986077e+01	1.349948e+01	20150331_STAG1gfpch8_G2G1\MitoSys2\Calibration\mEGFPC1_G2\mEGFP_0_R1_P2_K1_Ch2-Ch1.zen
1.992077e+01	1.526607e+01	20150331_STAG1gfpch8_G2G1\MitoSys2\Calibration\mEGFPC1_G2\mEGFP_0_R1_P2_K1_Ch2-Ch1.zen
1.998078e+01	1.251618e+01	20150331_STAG1gfpch8_G2G1\MitoSys2\Calibration\mEGFPC1_G2\mEGFP_0_R1_P2_K1_Ch2-Ch1.zen
2.004078e+01	1.501608e+01	20150331_STAG1gfpch8_G2G1\MitoSys2\Calibration\mEGFPC1_G2\mEGFP_0_R1_P2_K1_Ch2-Ch1.zen
2.010078e+01	1.506608e+01	20150331_STAG1gfpch8_G2G1\MitoSys2\Calibration\mEGFPC1_G2\mEGFP_0_R1_P2_K1_Ch2-Ch1.zen
2.016078e+01	1.556606e+01	20150331_STAG1gfpch8_G2G1\MitoSys2\Calibration\mEGFPC1_G2\mEGFP_0_R1_P2_K1_Ch2-Ch1.zen
2.022079e+01	1.496609e+01	20150331_STAG1gfpch8_G2G1\MitoSys2\Calibration\mEGFPC1_G2\mEGFP_0_R1_P2_K1_Ch2-Ch1.zen
2.028079e+01	1.404945e+01	20150331_STAG1gfpch8_G2G1\MitoSys2\Calibration\mEGFPC1_G2\mEGFP_0_R1_P2_K1_Ch2-Ch1.zen
2.034079e+01	1.441611e+01	20150331_STAG1gfpch8_G2G1\MitoSys2\Calibration\mEGFPC1_G2\mEGFP_0_R1_P2_K1_Ch2-Ch1.zen
2.040079e+01	1.571606e+01	20150331_STAG1gfpch8_G2G1\MitoSys2\Calibration\mEGFPC1_G2\mEGFP_0_R1_P2_K1_Ch2-Ch1.zen
2.046079e+01	1.598271e+01	20150331_STAG1gfpch8_G2G1\MitoSys2\Calibration\mEGFPC1_G2\mEGFP_0_R1_P2_K1_Ch2-Ch1.zen
2.052080e+01	1.659936e+01	20150331_STAG1gfpch8_G2G1\MitoSys2\Calibration\mEGFPC1_G2\mEGFP_0_R1_P2_K1_Ch2-Ch1.zen
2.058080e+01	1.373280e+01	20150331_STAG1gfpch8_G2G1\MitoSys2\Calibration\mEGFPC1_G2\mEGFP_0_R1_P2_K1_Ch2-Ch1.zen
2.064080e+01	1.336615e+01	20150331_STAG1gfpch8_G2G1\MitoSys2\Calibration\mEGFPC1_G2\mEGFP_0_R1_P2_K1_Ch2-Ch1.zen
2.070080e+01	1.548273e+01	20150331_STAG1gfpch8_G2G1\MitoSys2\Calibration\mEGFPC1_G2\mEGFP_0_R1_P2_K1_Ch2-Ch1.zen
2.076081e+01	1.248285e+01	20150331_STAG1gfpch8_G2G1\MitoSys2\Calibration\mEGFPC1_G2\mEGFP_0_R1_P2_K1_Ch2-Ch1.zen
2.082081e+01	1.281617e+01	20150331_STAG1gfpch8_G2G1\MitoSys2\Calibration\mEGFPC1_G2\mEGFP_0_R1_P2_K1_Ch2-Ch1.zen
2.088081e+01	1.573272e+01	20150331_STAG1gfpch8_G2G1\MitoSys2\Calibration\mEGFPC1_G2\mEGFP_0_R1_P2_K1_Ch2-Ch1.zen
2.094081e+01	1.458277e+01	20150331_STAG1gfpch8_G2G1\MitoSys2\Calibration\mEGFPC1_G2\mEGFP_0_R1_P2_K1_Ch2-Ch1.zen
2.100082e+01	1.483276e+01	20150331_STAG1gfpch8_G2G1\MitoSys2\Calibration\mEGFPC1_G2\mEGFP_0_R1_P2_K1_Ch2-Ch1.zen
2.106082e+01	1.459943e+01	20150331_STAG1gfpch8_G2G1\MitoSys2\Calibration\mEGFPC1_G2\mEGFP_0_R1_P2_K1_Ch2-Ch1.zen
2.112082e+01	1.526607e+01	20150331_STAG1gfpch8_G2G1\MitoSys2\Calibration\mEGFPC1_G2\mEGFP_0_R1_P2_K1_Ch2-Ch1.zen
2.118082e+01	1.604938e+01	20150331_STAG1gfpch8_G2G1\MitoSys2\Calibration\mEGFPC1_G2\mEGFP_0_R1_P2_K1_Ch2-Ch1.zen
2.124083e+01	1.613271e+01	20150331_STAG1gfpch8_G2G1\MitoSys2\Calibration\mEGFPC1_G2\mEGFP_0_R1_P2_K1_Ch2-Ch1.zen
2.130083e+01	1.459943e+01	20150331_STAG1gfpch8_G2G1\MitoSys2\Calibration\mEGFPC1_G2\mEGFP_0_R1_P2_K1_Ch2-Ch1.zen
2.136083e+01	1.528274e+01	20150331_STAG1gfpch8_G2G1\MitoSys2\Calibration\mEGFPC1_G2\mEGFP_0_R1_P2_K1_Ch2-Ch1.zen
2.142083e+01	1.321615e+01	20150331_STAG1gfpch8_G2G1\MitoSys2\Calibration\mEGFPC1_G2\mEGFP_0_R1_P2_K1_Ch2-Ch1.zen
2.148083e+01	1.633270e+01	20150331_STAG1gfpch8_G2G1\MitoSys2\Calibration\mEGFPC1_G2\mEGFP_0_R1_P2_K1_Ch2-Ch1.zen
2.154084e+01	1.611604e+01	20150331_STAG1gfpch8_G2G1\MitoSys2\Calibration\mEGFPC1_G2\mEGFP_0_R1_P2_K1_Ch2-Ch1.zen
2.160084e+01	1.669935e+01	20150331_STAG1gfpch8_G2G1\MitoSys2\Calibration\mEGFPC1_G2\mEGFP_0_R1_P2_K1_Ch2-Ch1.zen
2.166084e+01	1.568272e+01	20150331_STAG1gfpch8_G2G1\MitoSys2\Calibration\mEGFPC1_G2\mEGFP_0_R1_P2_K1_Ch2-Ch1.zen
2.172084e+01	1.368280e+01	20150331_STAG1gfpch8_G2G1\MitoSys2\Calibration\mEGFPC1_G2\mEGFP_0_R1_P2_K1_Ch2-Ch1.zen
2.178085e+01	1.394946e+01	20150331_STAG1gfpch8_G2G1\MitoSys2\Calibration\mEGFPC1_G2\mEGFP_0_R1_P2_K1_Ch2-Ch1.zen
2.184085e+01	1.503275e+01	20150331_STAG1gfpch8_G2G1\MitoSys2\Calibration\mEGFPC1_G2\mEGFP_0_R1_P2_K1_Ch2-Ch1.zen
2.190085e+01	1.539940e+01	20150331_STAG1gfpch8_G2G1\MitoSys2\Calibration\mEGFPC1_G2\mEGFP_0_R1_P2_K1_Ch2-Ch1.zen
2.196085e+01	1.256618e+01	20150331_STAG1gfpch8_G2G1\MitoSys2\Calibration\mEGFPC1_G2\mEGFP_0_R1_P2_K1_Ch2-Ch1.zen
2.202085e+01	1.711600e+01	20150331_STAG1gfpch8_G2G1\MitoSys2\Calibration\mEGFPC1_G2\mEGFP_0_R1_P2_K1_Ch2-Ch1.zen
2.208086e+01	1.489942e+01	20150331_STAG1gfpch8_G2G1\MitoSys2\Calibration\mEGFPC1_G2\mEGFP_0_R1_P2_K1_Ch2-Ch1.zen
2.214086e+01	1.446610e+01	20150331_STAG1gfpch8_G2G1\MitoSys2\Calibration\mEGFPC1_G2\mEGFP_0_R1_P2_K1_Ch2-Ch1.zen
2.220086e+01	1.351614e+01	20150331_STAG1gfpch8_G2G1\MitoSys2\Calibration\mEGFPC1_G2\mEGFP_0_R1_P2_K1_Ch2-Ch1.zen
2.226086e+01	1.473276e+01	20150331_STAG1gfpch8_G2G1\MitoSys2\Calibration\mEGFPC1_G2\mEGFP_0_R1_P2_K1_Ch2-Ch1.zen
2.232087e+01	1.469943e+01	20150331_STAG1gfpch8_G2G1\MitoSys2\Calibration\mEGFPC1_G2\mEGFP_0_R1_P2_K1_Ch2-Ch1.zen
2.238087e+01	1.376613e+01	20150331_STAG1gfpch8_G2G1\MitoSys2\Calibration\mEGFPC1_G2\mEGFP_0_R1_P2_K1_Ch2-Ch1.zen
2.244087e+01	1.646603e+01	20150331_STAG1gfpch8_G2G1\MitoSys2\Calibration\mEGFPC1_G2\mEGFP_0_R1_P2_K1_Ch2-Ch1.zen
2.250087e+01	1.866594e+01	20150331_STAG1gfpch8_G2G1\MitoSys2\Calibration\mEGFPC1_G2\mEGFP_0_R1_P2_K1_Ch2-Ch1.zen
2.256088e+01	1.688268e+01	20150331_STAG1gfpch8_G2G1\MitoSys2\Calibration\mEGFPC1_G2\mEGFP_0_R1_P2_K1_Ch2-Ch1.zen
2.262088e+01	1.549940e+01	20150331_STAG1gfpch8_G2G1\MitoSys2\Calibration\mEGFPC1_G2\mEGFP_0_R1_P2_K1_Ch2-Ch1.zen
2.268088e+01	1.726600e+01	20150331_STAG1gfpch8_G2G1\MitoSys2\Calibration\mEGFPC1_G2\mEGFP_0_R1_P2_K1_Ch2-Ch1.zen
2.274088e+01	1.441611e+01	20150331_STAG1gfpch8_G2G1\MitoSys2\Calibration\mEGFPC1_G2\mEGFP_0_R1_P2_K1_Ch2-Ch1.zen
2.280089e+01	1.466610e+01	20150331_STAG1gfpch8_G2G1\MitoSys2\Calibration\mEGFPC1_G2\mEGFP_0_R1_P2_K1_Ch2-Ch1.zen
2.286089e+01	1.783264e+01	20150331_STAG1gfpch8_G2G1\MitoSys2\Calibration\mEGFPC1_G2\mEGFP_0_R1_P2_K1_Ch2-Ch1.zen
2.292089e+01	1.576605e+01	20150331_STAG1gfpch8_G2G1\MitoSys2\Calibration\mEGFPC1_G2\mEGFP_0_R1_P2_K1_Ch2-Ch1.zen
2.298089e+01	1.376613e+01	20150331_STAG1gfpch8_G2G1\MitoSys2\Calibration\mEGFPC1_G2\mEGFP_0_R1_P2_K1_Ch2-Ch1.zen
2.304090e+01	1.294950e+01	20150331_STAG1gfpch8_G2G1\MitoSys2\Calibration\mEGFPC1_G2\mEGFP_0_R1_P2_K1_Ch2-Ch1.zen
2.310090e+01	1.461610e+01	20150331_STAG1gfpch8_G2G1\MitoSys2\Calibration\mEGFPC1_G2\mEGFP_0_R1_P2_K1_Ch2-Ch1.zen
2.316090e+01	1.674935e+01	20150331_STAG1gfpch8_G2G1\MitoSys2\Calibration\mEGFPC1_G2\mEGFP_0_R1_P2_K1_Ch2-Ch1.zen
2.322090e+01	1.831595e+01	20150331_STAG1gfpch8_G2G1\MitoSys2\Calibration\mEGFPC1_G2\mEGFP_0_R1_P2_K1_Ch2-Ch1.zen
2.328090e+01	1.646603e+01	20150331_STAG1gfpch8_G2G1\MitoSys2\Calibration\mEGFPC1_G2\mEGFP_0_R1_P2_K1_Ch2-Ch1.zen
2.334091e+01	1.616604e+01	20150331_STAG1gfpch8_G2G1\MitoSys2\Calibration\mEGFPC1_G2\mEGFP_0_R1_P2_K1_Ch2-Ch1.zen
2.340091e+01	1.423278e+01	20150331_STAG1gfpch8_G2G1\MitoSys2\Calibration\mEGFPC1_G2\mEGFP_0_R1_P2_K1_Ch2-Ch1.zen
2.346091e+01	1.286617e+01	20150331_STAG1gfpch8_G2G1\MitoSys2\Calibration\mEGFPC1_G2\mEGFP_0_R1_P2_K1_Ch2-Ch1.zen
2.352091e+01	1.859928e+01	20150331_STAG1gfpch8_G2G1\MitoSys2\Calibration\mEGFPC1_G2\mEGFP_0_R1_P2_K1_Ch2-Ch1.zen
2.358092e+01	1.589938e+01	20150331_STAG1gfpch8_G2G1\MitoSys2\Calibration\mEGFPC1_G2\mEGFP_0_R1_P2_K1_Ch2-Ch1.zen
2.364092e+01	1.436611e+01	20150331_STAG1gfpch8_G2G1\MitoSys2\Calibration\mEGFPC1_G2\mEGFP_0_R1_P2_K1_Ch2-Ch1.zen
2.370092e+01	1.914926e+01	20150331_STAG1gfpch8_G2G1\MitoSys2\Calibration\mEGFPC1_G2\mEGFP_0_R1_P2_K1_Ch2-Ch1.zen
2.376092e+01	1.453277e+01	20150331_STAG1gfpch8_G2G1\MitoSys2\Calibration\mEGFPC1_G2\mEGFP_0_R1_P2_K1_Ch2-Ch1.zen
2.382092e+01	1.751599e+01	20150331_STAG1gfpch8_G2G1\MitoSys2\Calibration\mEGFPC1_G2\mEGFP_0_R1_P2_K1_Ch2-Ch1.zen
2.388093e+01	1.251618e+01	20150331_STAG1gfpch8_G2G1\MitoSys2\Calibration\mEGFPC1_G2\mEGFP_0_R1_P2_K1_Ch2-Ch1.zen
2.394093e+01	1.379946e+01	20150331_STAG1gfpch8_G2G1\MitoSys2\Calibration\mEGFPC1_G2\mEGFP_0_R1_P2_K1_Ch2-Ch1.zen
2.400093e+01	1.684935e+01	20150331_STAG1gfpch8_G2G1\MitoSys2\Calibration\mEGFPC1_G2\mEGFP_0_R1_P2_K1_Ch2-Ch1.zen
2.406093e+01	1.516608e+01	20150331_STAG1gfpch8_G2G1\MitoSys2\Calibration\mEGFPC1_G2\mEGFP_0_R1_P2_K1_Ch2-Ch1.zen
2.412094e+01	1.756598e+01	20150331_STAG1gfpch8_G2G1\MitoSys2\Calibration\mEGFPC1_G2\mEGFP_0_R1_P2_K1_Ch2-Ch1.zen
2.418094e+01	1.436611e+01	20150331_STAG1gfpch8_G2G1\MitoSys2\Calibration\mEGFPC1_G2\mEGFP_0_R1_P2_K1_Ch2-Ch1.zen
2.424094e+01	1.563273e+01	20150331_STAG1gfpch8_G2G1\MitoSys2\Calibration\mEGFPC1_G2\mEGFP_0_R1_P2_K1_Ch2-Ch1.zen
2.430094e+01	1.441611e+01	20150331_STAG1gfpch8_G2G1\MitoSys2\Calibration\mEGFPC1_G2\mEGFP_0_R1_P2_K1_Ch2-Ch1.zen
2.436095e+01	1.431611e+01	20150331_STAG1gfpch8_G2G1\MitoSys2\Calibration\mEGFPC1_G2\mEGFP_0_R1_P2_K1_Ch2-Ch1.zen
2.442095e+01	1.456610e+01	20150331_STAG1gfpch8_G2G1\MitoSys2\Calibration\mEGFPC1_G2\mEGFP_0_R1_P2_K1_Ch2-Ch1.zen
2.448095e+01	1.648269e+01	20150331_STAG1gfpch8_G2G1\MitoSys2\Calibration\mEGFPC1_G2\mEGFP_0_R1_P2_K1_Ch2-Ch1.zen
2.454095e+01	1.353281e+01	20150331_STAG1gfpch8_G2G1\MitoSys2\Calibration\mEGFPC1_G2\mEGFP_0_R1_P2_K1_Ch2-Ch1.zen
2.460096e+01	1.554940e+01	20150331_STAG1gfpch8_G2G1\MitoSys2\Calibration\mEGFPC1_G2\mEGFP_0_R1_P2_K1_Ch2-Ch1.zen
2.466096e+01	1.491609e+01	20150331_STAG1gfpch8_G2G1\MitoSys2\Calibration\mEGFPC1_G2\mEGFP_0_R1_P2_K1_Ch2-Ch1.zen
2.472096e+01	1.616604e+01	20150331_STAG1gfpch8_G2G1\MitoSys2\Calibration\mEGFPC1_G2\mEGFP_0_R1_P2_K1_Ch2-Ch1.zen
2.478096e+01	1.804930e+01	20150331_STAG1gfpch8_G2G1\MitoSys2\Calibration\mEGFPC1_G2\mEGFP_0_R1_P2_K1_Ch2-Ch1.zen
2.484097e+01	1.623270e+01	20150331_STAG1gfpch8_G2G1\MitoSys2\Calibration\mEGFPC1_G2\mEGFP_0_R1_P2_K1_Ch2-Ch1.zen
2.490097e+01	1.694934e+01	20150331_STAG1gfpch8_G2G1\MitoSys2\Calibration\mEGFPC1_G2\mEGFP_0_R1_P2_K1_Ch2-Ch1.zen
2.496097e+01	1.498275e+01	20150331_STAG1gfpch8_G2G1\MitoSys2\Calibration\mEGFPC1_G2\mEGFP_0_R1_P2_K1_Ch2-Ch1.zen
2.502097e+01	1.651603e+01	20150331_STAG1gfpch8_G2G1\MitoSys2\Calibration\mEGFPC1_G2\mEGFP_0_R1_P2_K1_Ch2-Ch1.zen
2.508097e+01	1.796597e+01	20150331_STAG1gfpch8_G2G1\MitoSys2\Calibration\mEGFPC1_G2\mEGFP_0_R1_P2_K1_Ch2-Ch1.zen
2.514098e+01	1.628270e+01	20150331_STAG1gfpch8_G2G1\MitoSys2\Calibration\mEGFPC1_G2\mEGFP_0_R1_P2_K1_Ch2-Ch1.zen
2.520098e+01	1.553273e+01	20150331_STAG1gfpch8_G2G1\MitoSys2\Calibration\mEGFPC1_G2\mEGFP_0_R1_P2_K1_Ch2-Ch1.zen
2.526098e+01	1.889927e+01	20150331_STAG1gfpch8_G2G1\MitoSys2\Calibration\mEGFPC1_G2\mEGFP_0_R1_P2_K1_Ch2-Ch1.zen
2.532098e+01	1.484942e+01	20150331_STAG1gfpch8_G2G1\MitoSys2\Calibration\mEGFPC1_G2\mEGFP_0_R1_P2_K1_Ch2-Ch1.zen
2.538099e+01	1.373280e+01	20150331_STAG1gfpch8_G2G1\MitoSys2\Calibration\mEGFPC1_G2\mEGFP_0_R1_P2_K1_Ch2-Ch1.zen
2.544099e+01	1.314949e+01	20150331_STAG1gfpch8_G2G1\MitoSys2\Calibration\mEGFPC1_G2\mEGFP_0_R1_P2_K1_Ch2-Ch1.zen
2.550099e+01	1.424945e+01	20150331_STAG1gfpch8_G2G1\MitoSys2\Calibration\mEGFPC1_G2\mEGFP_0_R1_P2_K1_Ch2-Ch1.zen
2.556099e+01	1.488276e+01	20150331_STAG1gfpch8_G2G1\MitoSys2\Calibration\mEGFPC1_G2\mEGFP_0_R1_P2_K1_Ch2-Ch1.zen
2.562099e+01	1.384946e+01	20150331_STAG1gfpch8_G2G1\MitoSys2\Calibration\mEGFPC1_G2\mEGFP_0_R1_P2_K1_Ch2-Ch1.zen
2.568100e+01	1.359947e+01	20150331_STAG1gfpch8_G2G1\MitoSys2\Calibration\mEGFPC1_G2\mEGFP_0_R1_P2_K1_Ch2-Ch1.zen
2.574100e+01	1.493275e+01	20150331_STAG1gfpch8_G2G1\MitoSys2\Calibration\mEGFPC1_G2\mEGFP_0_R1_P2_K1_Ch2-Ch1.zen
2.580100e+01	1.349948e+01	20150331_STAG1gfpch8_G2G1\MitoSys2\Calibration\mEGFPC1_G2\mEGFP_0_R1_P2_K1_Ch2-Ch1.zen
2.586100e+01	1.501608e+01	20150331_STAG1gfpch8_G2G1\MitoSys2\Calibration\mEGFPC1_G2\mEGFP_0_R1_P2_K1_Ch2-Ch1.zen
2.592101e+01	1.408279e+01	20150331_STAG1gfpch8_G2G1\MitoSys2\Calibration\mEGFPC1_G2\mEGFP_0_R1_P2_K1_Ch2-Ch1.zen
2.598101e+01	1.354947e+01	20150331_STAG1gfpch8_G2G1\MitoSys2\Calibration\mEGFPC1_G2\mEGFP_0_R1_P2_K1_Ch2-Ch1.zen
2.604101e+01	1.328282e+01	20150331_STAG1gfpch8_G2G1\MitoSys2\Calibration\mEGFPC1_G2\mEGFP_0_R1_P2_K1_Ch2-Ch1.zen
2.610101e+01	1.521608e+01	20150331_STAG1gfpch8_G2G1\MitoSys2\Calibration\mEGFPC1_G2\mEGFP_0_R1_P2_K1_Ch2-Ch1.zen
2.616102e+01	1.653269e+01	20150331_STAG1gfpch8_G2G1\MitoSys2\Calibration\mEGFPC1_G2\mEGFP_0_R1_P2_K1_Ch2-Ch1.zen
2.622102e+01	1.328282e+01	20150331_STAG1gfpch8_G2G1\MitoSys2\Calibration\mEGFPC1_G2\mEGFP_0_R1_P2_K1_Ch2-Ch1.zen
2.628102e+01	1.441611e+01	20150331_STAG1gfpch8_G2G1\MitoSys2\Calibration\mEGFPC1_G2\mEGFP_0_R1_P2_K1_Ch2-Ch1.zen
2.634102e+01	1.384946e+01	20150331_STAG1gfpch8_G2G1\MitoSys2\Calibration\mEGFPC1_G2\mEGFP_0_R1_P2_K1_Ch2-Ch1.zen
2.640103e+01	1.466610e+01	20150331_STAG1gfpch8_G2G1\MitoSys2\Calibration\mEGFPC1_G2\mEGFP_0_R1_P2_K1_Ch2-Ch1.zen
2.646103e+01	1.324949e+01	20150331_STAG1gfpch8_G2G1\MitoSys2\Calibration\mEGFPC1_G2\mEGFP_0_R1_P2_K1_Ch2-Ch1.zen
2.652103e+01	1.436611e+01	20150331_STAG1gfpch8_G2G1\MitoSys2\Calibration\mEGFPC1_G2\mEGFP_0_R1_P2_K1_Ch2-Ch1.zen
2.658103e+01	1.403279e+01	20150331_STAG1gfpch8_G2G1\MitoSys2\Calibration\mEGFPC1_G2\mEGFP_0_R1_P2_K1_Ch2-Ch1.zen
2.664104e+01	1.206620e+01	20150331_STAG1gfpch8_G2G1\MitoSys2\Calibration\mEGFPC1_G2\mEGFP_0_R1_P2_K1_Ch2-Ch1.zen
2.670104e+01	1.348281e+01	20150331_STAG1gfpch8_G2G1\MitoSys2\Calibration\mEGFPC1_G2\mEGFP_0_R1_P2_K1_Ch2-Ch1.zen
2.676104e+01	1.354947e+01	20150331_STAG1gfpch8_G2G1\MitoSys2\Calibration\mEGFPC1_G2\mEGFP_0_R1_P2_K1_Ch2-Ch1.zen
2.682104e+01	1.164955e+01	20150331_STAG1gfpch8_G2G1\MitoSys2\Calibration\mEGFPC1_G2\mEGFP_0_R1_P2_K1_Ch2-Ch1.zen
2.688104e+01	1.474943e+01	20150331_STAG1gfpch8_G2G1\MitoSys2\Calibration\mEGFPC1_G2\mEGFP_0_R1_P2_K1_Ch2-Ch1.zen
2.694105e+01	1.684935e+01	20150331_STAG1gfpch8_G2G1\MitoSys2\Calibration\mEGFPC1_G2\mEGFP_0_R1_P2_K1_Ch2-Ch1.zen
2.700105e+01	1.553273e+01	20150331_STAG1gfpch8_G2G1\MitoSys2\Calibration\mEGFPC1_G2\mEGFP_0_R1_P2_K1_Ch2-Ch1.zen
2.706105e+01	1.568272e+01	20150331_STAG1gfpch8_G2G1\MitoSys2\Calibration\mEGFPC1_G2\mEGFP_0_R1_P2_K1_Ch2-Ch1.zen
2.712105e+01	1.419945e+01	20150331_STAG1gfpch8_G2G1\MitoSys2\Calibration\mEGFPC1_G2\mEGFP_0_R1_P2_K1_Ch2-Ch1.zen
2.718106e+01	1.431611e+01	20150331_STAG1gfpch8_G2G1\MitoSys2\Calibration\mEGFPC1_G2\mEGFP_0_R1_P2_K1_Ch2-Ch1.zen
2.724106e+01	1.446610e+01	20150331_STAG1gfpch8_G2G1\MitoSys2\Calibration\mEGFPC1_G2\mEGFP_0_R1_P2_K1_Ch2-Ch1.zen
2.730106e+01	1.798264e+01	20150331_STAG1gfpch8_G2G1\MitoSys2\Calibration\mEGFPC1_G2\mEGFP_0_R1_P2_K1_Ch2-Ch1.zen
2.736106e+01	1.528274e+01	20150331_STAG1gfpch8_G2G1\MitoSys2\Calibration\mEGFPC1_G2\mEGFP_0_R1_P2_K1_Ch2-Ch1.zen
2.742107e+01	1.311616e+01	20150331_STAG1gfpch8_G2G1\MitoSys2\Calibration\mEGFPC1_G2\mEGFP_0_R1_P2_K1_Ch2-Ch1.zen
2.748107e+01	1.551606e+01	20150331_STAG1gfpch8_G2G1\MitoSys2\Calibration\mEGFPC1_G2\mEGFP_0_R1_P2_K1_Ch2-Ch1.zen
2.754107e+01	1.494942e+01	20150331_STAG1gfpch8_G2G1\MitoSys2\Calibration\mEGFPC1_G2\mEGFP_0_R1_P2_K1_Ch2-Ch1.zen
2.760107e+01	1.451610e+01	20150331_STAG1gfpch8_G2G1\MitoSys2\Calibration\mEGFPC1_G2\mEGFP_0_R1_P2_K1_Ch2-Ch1.zen
2.766108e+01	1.451610e+01	20150331_STAG1gfpch8_G2G1\MitoSys2\Calibration\mEGFPC1_G2\mEGFP_0_R1_P2_K1_Ch2-Ch1.zen
2.772108e+01	1.393279e+01	20150331_STAG1gfpch8_G2G1\MitoSys2\Calibration\mEGFPC1_G2\mEGFP_0_R1_P2_K1_Ch2-Ch1.zen
2.778108e+01	1.701601e+01	20150331_STAG1gfpch8_G2G1\MitoSys2\Calibration\mEGFPC1_G2\mEGFP_0_R1_P2_K1_Ch2-Ch1.zen
2.784108e+01	1.673268e+01	20150331_STAG1gfpch8_G2G1\MitoSys2\Calibration\mEGFPC1_G2\mEGFP_0_R1_P2_K1_Ch2-Ch1.zen
2.790108e+01	1.633270e+01	20150331_STAG1gfpch8_G2G1\MitoSys2\Calibration\mEGFPC1_G2\mEGFP_0_R1_P2_K1_Ch2-Ch1.zen
2.796109e+01	1.504942e+01	20150331_STAG1gfpch8_G2G1\MitoSys2\Calibration\mEGFPC1_G2\mEGFP_0_R1_P2_K1_Ch2-Ch1.zen
2.802109e+01	1.703267e+01	20150331_STAG1gfpch8_G2G1\MitoSys2\Calibration\mEGFPC1_G2\mEGFP_0_R1_P2_K1_Ch2-Ch1.zen
2.808109e+01	1.453277e+01	20150331_STAG1gfpch8_G2G1\MitoSys2\Calibration\mEGFPC1_G2\mEGFP_0_R1_P2_K1_Ch2-Ch1.zen
2.814109e+01	1.191620e+01	20150331_STAG1gfpch8_G2G1\MitoSys2\Calibration\mEGFPC1_G2\mEGFP_0_R1_P2_K1_Ch2-Ch1.zen
2.820110e+01	1.311616e+01	20150331_STAG1gfpch8_G2G1\MitoSys2\Calibration\mEGFPC1_G2\mEGFP_0_R1_P2_K1_Ch2-Ch1.zen
2.826110e+01	1.254951e+01	20150331_STAG1gfpch8_G2G1\MitoSys2\Calibration\mEGFPC1_G2\mEGFP_0_R1_P2_K1_Ch2-Ch1.zen
2.832110e+01	1.641603e+01	20150331_STAG1gfpch8_G2G1\MitoSys2\Calibration\mEGFPC1_G2\mEGFP_0_R1_P2_K1_Ch2-Ch1.zen
2.838110e+01	1.703267e+01	20150331_STAG1gfpch8_G2G1\MitoSys2\Calibration\mEGFPC1_G2\mEGFP_0_R1_P2_K1_Ch2-Ch1.zen
2.844110e+01	1.524941e+01	20150331_STAG1gfpch8_G2G1\MitoSys2\Calibration\mEGFPC1_G2\mEGFP_0_R1_P2_K1_Ch2-Ch1.zen
2.850111e+01	1.828262e+01	20150331_STAG1gfpch8_G2G1\MitoSys2\Calibration\mEGFPC1_G2\mEGFP_0_R1_P2_K1_Ch2-Ch1.zen
2.856111e+01	1.601604e+01	20150331_STAG1gfpch8_G2G1\MitoSys2\Calibration\mEGFPC1_G2\mEGFP_0_R1_P2_K1_Ch2-Ch1.zen
2.862111e+01	1.899926e+01	20150331_STAG1gfpch8_G2G1\MitoSys2\Calibration\mEGFPC1_G2\mEGFP_0_R1_P2_K1_Ch2-Ch1.zen
2.868111e+01	1.579939e+01	20150331_STAG1gfpch8_G2G1\MitoSys2\Calibration\mEGFPC1_G2\mEGFP_0_R1_P2_K1_Ch2-Ch1.zen
2.874112e+01	1.246618e+01	20150331_STAG1gfpch8_G2G1\MitoSys2\Calibration\mEGFPC1_G2\mEGFP_0_R1_P2_K1_Ch2-Ch1.zen
2.880112e+01	1.391613e+01	20150331_STAG1gfpch8_G2G1\MitoSys2\Calibration\mEGFPC1_G2\mEGFP_0_R1_P2_K1_Ch2-Ch1.zen
2.886112e+01	1.429944e+01	20150331_STAG1gfpch8_G2G1\MitoSys2\Calibration\mEGFPC1_G2\mEGFP_0_R1_P2_K1_Ch2-Ch1.zen
2.892112e+01	1.484942e+01	20150331_STAG1gfpch8_G2G1\MitoSys2\Calibration\mEGFPC1_G2\mEGFP_0_R1_P2_K1_Ch2-Ch1.zen
2.898113e+01	1.326615e+01	20150331_STAG1gfpch8_G2G1\MitoSys2\Calibration\mEGFPC1_G2\mEGFP_0_R1_P2_K1_Ch2-Ch1.zen
2.904113e+01	1.588272e+01	20150331_STAG1gfpch8_G2G1\MitoSys2\Calibration\mEGFPC1_G2\mEGFP_0_R1_P2_K1_Ch2-Ch1.zen
2.910113e+01	1.016627e+01	20150331_STAG1gfpch8_G2G1\MitoSys2\Calibration\mEGFPC1_G2\mEGFP_0_R1_P2_K1_Ch2-Ch1.zen
2.916113e+01	1.629937e+01	20150331_STAG1gfpch8_G2G1\MitoSys2\Calibration\mEGFPC1_G2\mEGFP_0_R1_P2_K1_Ch2-Ch1.zen
2.922114e+01	1.601604e+01	20150331_STAG1gfpch8_G2G1\MitoSys2\Calibration\mEGFPC1_G2\mEGFP_0_R1_P2_K1_Ch2-Ch1.zen
2.928114e+01	1.261618e+01	20150331_STAG1gfpch8_G2G1\MitoSys2\Calibration\mEGFPC1_G2\mEGFP_0_R1_P2_K1_Ch2-Ch1.zen
2.934114e+01	1.479943e+01	20150331_STAG1gfpch8_G2G1\MitoSys2\Calibration\mEGFPC1_G2\mEGFP_0_R1_P2_K1_Ch2-Ch1.zen
2.940114e+01	1.294950e+01	20150331_STAG1gfpch8_G2G1\MitoSys2\Calibration\mEGFPC1_G2\mEGFP_0_R1_P2_K1_Ch2-Ch1.zen
2.946115e+01	1.303283e+01	20150331_STAG1gfpch8_G2G1\MitoSys2\Calibration\mEGFPC1_G2\mEGFP_0_R1_P2_K1_Ch2-Ch1.zen
2.952115e+01	1.603271e+01	20150331_STAG1gfpch8_G2G1\MitoSys2\Calibration\mEGFPC1_G2\mEGFP_0_R1_P2_K1_Ch2-Ch1.zen
2.958115e+01	1.403279e+01	20150331_STAG1gfpch8_G2G1\MitoSys2\Calibration\mEGFPC1_G2\mEGFP_0_R1_P2_K1_Ch2-Ch1.zen
2.964115e+01	1.374947e+01	20150331_STAG1gfpch8_G2G1\MitoSys2\Calibration\mEGFPC1_G2\mEGFP_0_R1_P2_K1_Ch2-Ch1.zen
2.970115e+01	1.369947e+01	20150331_STAG1gfpch8_G2G1\MitoSys2\Calibration\mEGFPC1_G2\mEGFP_0_R1_P2_K1_Ch2-Ch1.zen
2.976116e+01	1.458277e+01	20150331_STAG1gfpch8_G2G1\MitoSys2\Calibration\mEGFPC1_G2\mEGFP_0_R1_P2_K1_Ch2-Ch1.zen
2.982116e+01	1.528274e+01	20150331_STAG1gfpch8_G2G1\MitoSys2\Calibration\mEGFPC1_G2\mEGFP_0_R1_P2_K1_Ch2-Ch1.zen
2.988116e+01	1.439944e+01	20150331_STAG1gfpch8_G2G1\MitoSys2\Calibration\mEGFPC1_G2\mEGFP_0_R1_P2_K1_Ch2-Ch1.zen
2.994116e+01	1.326615e+01	20150331_STAG1gfpch8_G2G1\MitoSys2\Calibration\mEGFPC1_G2\mEGFP_0_R1_P2_K1_Ch2-Ch1.zen
0	2.051640e+01	20150331_STAG1gfpch8_G2G1\MitoSys2\Calibration\mEGFPC1_G2\mEGFP_0_R1_P3_K1_Ch2-Ch1.zen
6.000080e-02	1.958308e+01	20150331_STAG1gfpch8_G2G1\MitoSys2\Calibration\mEGFPC1_G2\mEGFP_0_R1_P3_K1_Ch2-Ch1.zen
1.200000e-01	2.238304e+01	20150331_STAG1gfpch8_G2G1\MitoSys2\Calibration\mEGFPC1_G2\mEGFP_0_R1_P3_K1_Ch2-Ch1.zen
1.800000e-01	1.991640e+01	20150331_STAG1gfpch8_G2G1\MitoSys2\Calibration\mEGFPC1_G2\mEGFP_0_R1_P3_K1_Ch2-Ch1.zen
2.400000e-01	1.818309e+01	20150331_STAG1gfpch8_G2G1\MitoSys2\Calibration\mEGFPC1_G2\mEGFP_0_R1_P3_K1_Ch2-Ch1.zen
3.000000e-01	2.176638e+01	20150331_STAG1gfpch8_G2G1\MitoSys2\Calibration\mEGFPC1_G2\mEGFP_0_R1_P3_K1_Ch2-Ch1.zen
3.600000e-01	2.096639e+01	20150331_STAG1gfpch8_G2G1\MitoSys2\Calibration\mEGFPC1_G2\mEGFP_0_R1_P3_K1_Ch2-Ch1.zen
4.200100e-01	1.889975e+01	20150331_STAG1gfpch8_G2G1\MitoSys2\Calibration\mEGFPC1_G2\mEGFP_0_R1_P3_K1_Ch2-Ch1.zen
4.800100e-01	1.816643e+01	20150331_STAG1gfpch8_G2G1\MitoSys2\Calibration\mEGFPC1_G2\mEGFP_0_R1_P3_K1_Ch2-Ch1.zen
5.400100e-01	2.013307e+01	20150331_STAG1gfpch8_G2G1\MitoSys2\Calibration\mEGFPC1_G2\mEGFP_0_R1_P3_K1_Ch2-Ch1.zen
6.000100e-01	1.991640e+01	20150331_STAG1gfpch8_G2G1\MitoSys2\Calibration\mEGFPC1_G2\mEGFP_0_R1_P3_K1_Ch2-Ch1.zen
6.600100e-01	1.866642e+01	20150331_STAG1gfpch8_G2G1\MitoSys2\Calibration\mEGFPC1_G2\mEGFP_0_R1_P3_K1_Ch2-Ch1.zen
7.200100e-01	1.844976e+01	20150331_STAG1gfpch8_G2G1\MitoSys2\Calibration\mEGFPC1_G2\mEGFP_0_R1_P3_K1_Ch2-Ch1.zen
7.800100e-01	1.976641e+01	20150331_STAG1gfpch8_G2G1\MitoSys2\Calibration\mEGFPC1_G2\mEGFP_0_R1_P3_K1_Ch2-Ch1.zen
8.400100e-01	2.454968e+01	20150331_STAG1gfpch8_G2G1\MitoSys2\Calibration\mEGFPC1_G2\mEGFP_0_R1_P3_K1_Ch2-Ch1.zen
9.000100e-01	2.101639e+01	20150331_STAG1gfpch8_G2G1\MitoSys2\Calibration\mEGFPC1_G2\mEGFP_0_R1_P3_K1_Ch2-Ch1.zen
9.600100e-01	2.279970e+01	20150331_STAG1gfpch8_G2G1\MitoSys2\Calibration\mEGFPC1_G2\mEGFP_0_R1_P3_K1_Ch2-Ch1.zen
1.020010e+00	2.086639e+01	20150331_STAG1gfpch8_G2G1\MitoSys2\Calibration\mEGFPC1_G2\mEGFP_0_R1_P3_K1_Ch2-Ch1.zen
1.080010e+00	1.993307e+01	20150331_STAG1gfpch8_G2G1\MitoSys2\Calibration\mEGFPC1_G2\mEGFP_0_R1_P3_K1_Ch2-Ch1.zen
1.140020e+00	2.034973e+01	20150331_STAG1gfpch8_G2G1\MitoSys2\Calibration\mEGFPC1_G2\mEGFP_0_R1_P3_K1_Ch2-Ch1.zen
1.200020e+00	2.104972e+01	20150331_STAG1gfpch8_G2G1\MitoSys2\Calibration\mEGFPC1_G2\mEGFP_0_R1_P3_K1_Ch2-Ch1.zen
1.260020e+00	2.253304e+01	20150331_STAG1gfpch8_G2G1\MitoSys2\Calibration\mEGFPC1_G2\mEGFP_0_R1_P3_K1_Ch2-Ch1.zen
1.320020e+00	2.166638e+01	20150331_STAG1gfpch8_G2G1\MitoSys2\Calibration\mEGFPC1_G2\mEGFP_0_R1_P3_K1_Ch2-Ch1.zen
1.380020e+00	1.803310e+01	20150331_STAG1gfpch8_G2G1\MitoSys2\Calibration\mEGFPC1_G2\mEGFP_0_R1_P3_K1_Ch2-Ch1.zen
1.440020e+00	1.998307e+01	20150331_STAG1gfpch8_G2G1\MitoSys2\Calibration\mEGFPC1_G2\mEGFP_0_R1_P3_K1_Ch2-Ch1.zen
1.500020e+00	1.961641e+01	20150331_STAG1gfpch8_G2G1\MitoSys2\Calibration\mEGFPC1_G2\mEGFP_0_R1_P3_K1_Ch2-Ch1.zen
1.560020e+00	2.313303e+01	20150331_STAG1gfpch8_G2G1\MitoSys2\Calibration\mEGFPC1_G2\mEGFP_0_R1_P3_K1_Ch2-Ch1.zen
1.620020e+00	2.059973e+01	20150331_STAG1gfpch8_G2G1\MitoSys2\Calibration\mEGFPC1_G2\mEGFP_0_R1_P3_K1_Ch2-Ch1.zen
1.680020e+00	1.786643e+01	20150331_STAG1gfpch8_G2G1\MitoSys2\Calibration\mEGFPC1_G2\mEGFP_0_R1_P3_K1_Ch2-Ch1.zen
1.740020e+00	2.023307e+01	20150331_STAG1gfpch8_G2G1\MitoSys2\Calibration\mEGFPC1_G2\mEGFP_0_R1_P3_K1_Ch2-Ch1.zen
1.800020e+00	1.961641e+01	20150331_STAG1gfpch8_G2G1\MitoSys2\Calibration\mEGFPC1_G2\mEGFP_0_R1_P3_K1_Ch2-Ch1.zen
1.860020e+00	2.068306e+01	20150331_STAG1gfpch8_G2G1\MitoSys2\Calibration\mEGFPC1_G2\mEGFP_0_R1_P3_K1_Ch2-Ch1.zen
1.920030e+00	2.078306e+01	20150331_STAG1gfpch8_G2G1\MitoSys2\Calibration\mEGFPC1_G2\mEGFP_0_R1_P3_K1_Ch2-Ch1.zen
1.980030e+00	2.156638e+01	20150331_STAG1gfpch8_G2G1\MitoSys2\Calibration\mEGFPC1_G2\mEGFP_0_R1_P3_K1_Ch2-Ch1.zen
2.040030e+00	2.088306e+01	20150331_STAG1gfpch8_G2G1\MitoSys2\Calibration\mEGFPC1_G2\mEGFP_0_R1_P3_K1_Ch2-Ch1.zen
2.100030e+00	1.951641e+01	20150331_STAG1gfpch8_G2G1\MitoSys2\Calibration\mEGFPC1_G2\mEGFP_0_R1_P3_K1_Ch2-Ch1.zen
2.160030e+00	2.058306e+01	20150331_STAG1gfpch8_G2G1\MitoSys2\Calibration\mEGFPC1_G2\mEGFP_0_R1_P3_K1_Ch2-Ch1.zen
2.220030e+00	1.989974e+01	20150331_STAG1gfpch8_G2G1\MitoSys2\Calibration\mEGFPC1_G2\mEGFP_0_R1_P3_K1_Ch2-Ch1.zen
2.280030e+00	1.898308e+01	20150331_STAG1gfpch8_G2G1\MitoSys2\Calibration\mEGFPC1_G2\mEGFP_0_R1_P3_K1_Ch2-Ch1.zen
2.340030e+00	1.686645e+01	20150331_STAG1gfpch8_G2G1\MitoSys2\Calibration\mEGFPC1_G2\mEGFP_0_R1_P3_K1_Ch2-Ch1.zen
2.400030e+00	2.169971e+01	20150331_STAG1gfpch8_G2G1\MitoSys2\Calibration\mEGFPC1_G2\mEGFP_0_R1_P3_K1_Ch2-Ch1.zen
2.460030e+00	1.953308e+01	20150331_STAG1gfpch8_G2G1\MitoSys2\Calibration\mEGFPC1_G2\mEGFP_0_R1_P3_K1_Ch2-Ch1.zen
2.520030e+00	2.281637e+01	20150331_STAG1gfpch8_G2G1\MitoSys2\Calibration\mEGFPC1_G2\mEGFP_0_R1_P3_K1_Ch2-Ch1.zen
2.580030e+00	2.094972e+01	20150331_STAG1gfpch8_G2G1\MitoSys2\Calibration\mEGFPC1_G2\mEGFP_0_R1_P3_K1_Ch2-Ch1.zen
2.640030e+00	2.038307e+01	20150331_STAG1gfpch8_G2G1\MitoSys2\Calibration\mEGFPC1_G2\mEGFP_0_R1_P3_K1_Ch2-Ch1.zen
2.700040e+00	2.276637e+01	20150331_STAG1gfpch8_G2G1\MitoSys2\Calibration\mEGFPC1_G2\mEGFP_0_R1_P3_K1_Ch2-Ch1.zen
2.760040e+00	2.138305e+01	20150331_STAG1gfpch8_G2G1\MitoSys2\Calibration\mEGFPC1_G2\mEGFP_0_R1_P3_K1_Ch2-Ch1.zen
2.820040e+00	2.114972e+01	20150331_STAG1gfpch8_G2G1\MitoSys2\Calibration\mEGFPC1_G2\mEGFP_0_R1_P3_K1_Ch2-Ch1.zen
2.880040e+00	2.108306e+01	20150331_STAG1gfpch8_G2G1\MitoSys2\Calibration\mEGFPC1_G2\mEGFP_0_R1_P3_K1_Ch2-Ch1.zen
2.940040e+00	2.253304e+01	20150331_STAG1gfpch8_G2G1\MitoSys2\Calibration\mEGFPC1_G2\mEGFP_0_R1_P3_K1_Ch2-Ch1.zen
3.000040e+00	2.078306e+01	20150331_STAG1gfpch8_G2G1\MitoSys2\Calibration\mEGFPC1_G2\mEGFP_0_R1_P3_K1_Ch2-Ch1.zen
3.060040e+00	2.108306e+01	20150331_STAG1gfpch8_G2G1\MitoSys2\Calibration\mEGFPC1_G2\mEGFP_0_R1_P3_K1_Ch2-Ch1.zen
3.120040e+00	1.823309e+01	20150331_STAG1gfpch8_G2G1\MitoSys2\Calibration\mEGFPC1_G2\mEGFP_0_R1_P3_K1_Ch2-Ch1.zen
3.180040e+00	2.026640e+01	20150331_STAG1gfpch8_G2G1\MitoSys2\Calibration\mEGFPC1_G2\mEGFP_0_R1_P3_K1_Ch2-Ch1.zen
3.240040e+00	2.161638e+01	20150331_STAG1gfpch8_G2G1\MitoSys2\Calibration\mEGFPC1_G2\mEGFP_0_R1_P3_K1_Ch2-Ch1.zen
3.300040e+00	2.369969e+01	20150331_STAG1gfpch8_G2G1\MitoSys2\Calibration\mEGFPC1_G2\mEGFP_0_R1_P3_K1_Ch2-Ch1.zen
3.360040e+00	1.991640e+01	20150331_STAG1gfpch8_G2G1\MitoSys2\Calibration\mEGFPC1_G2\mEGFP_0_R1_P3_K1_Ch2-Ch1.zen
3.420040e+00	2.098306e+01	20150331_STAG1gfpch8_G2G1\MitoSys2\Calibration\mEGFPC1_G2\mEGFP_0_R1_P3_K1_Ch2-Ch1.zen
3.480050e+00	2.216638e+01	20150331_STAG1gfpch8_G2G1\MitoSys2\Calibration\mEGFPC1_G2\mEGFP_0_R1_P3_K1_Ch2-Ch1.zen
3.540050e+00	1.961641e+01	20150331_STAG1gfpch8_G2G1\MitoSys2\Calibration\mEGFPC1_G2\mEGFP_0_R1_P3_K1_Ch2-Ch1.zen
3.600050e+00	1.801643e+01	20150331_STAG1gfpch8_G2G1\MitoSys2\Calibration\mEGFPC1_G2\mEGFP_0_R1_P3_K1_Ch2-Ch1.zen
3.660050e+00	1.979974e+01	20150331_STAG1gfpch8_G2G1\MitoSys2\Calibration\mEGFPC1_G2\mEGFP_0_R1_P3_K1_Ch2-Ch1.zen
3.720050e+00	1.924975e+01	20150331_STAG1gfpch8_G2G1\MitoSys2\Calibration\mEGFPC1_G2\mEGFP_0_R1_P3_K1_Ch2-Ch1.zen
3.780050e+00	1.911642e+01	20150331_STAG1gfpch8_G2G1\MitoSys2\Calibration\mEGFPC1_G2\mEGFP_0_R1_P3_K1_Ch2-Ch1.zen
3.840050e+00	1.938308e+01	20150331_STAG1gfpch8_G2G1\MitoSys2\Calibration\mEGFPC1_G2\mEGFP_0_R1_P3_K1_Ch2-Ch1.zen
3.900050e+00	1.939975e+01	20150331_STAG1gfpch8_G2G1\MitoSys2\Calibration\mEGFPC1_G2\mEGFP_0_R1_P3_K1_Ch2-Ch1.zen
3.960050e+00	2.014974e+01	20150331_STAG1gfpch8_G2G1\MitoSys2\Calibration\mEGFPC1_G2\mEGFP_0_R1_P3_K1_Ch2-Ch1.zen
4.020050e+00	2.059973e+01	20150331_STAG1gfpch8_G2G1\MitoSys2\Calibration\mEGFPC1_G2\mEGFP_0_R1_P3_K1_Ch2-Ch1.zen
4.080050e+00	1.998307e+01	20150331_STAG1gfpch8_G2G1\MitoSys2\Calibration\mEGFPC1_G2\mEGFP_0_R1_P3_K1_Ch2-Ch1.zen
4.140050e+00	2.123306e+01	20150331_STAG1gfpch8_G2G1\MitoSys2\Calibration\mEGFPC1_G2\mEGFP_0_R1_P3_K1_Ch2-Ch1.zen
4.200060e+00	1.983307e+01	20150331_STAG1gfpch8_G2G1\MitoSys2\Calibration\mEGFPC1_G2\mEGFP_0_R1_P3_K1_Ch2-Ch1.zen
4.260060e+00	2.204971e+01	20150331_STAG1gfpch8_G2G1\MitoSys2\Calibration\mEGFPC1_G2\mEGFP_0_R1_P3_K1_Ch2-Ch1.zen
4.320060e+00	1.983307e+01	20150331_STAG1gfpch8_G2G1\MitoSys2\Calibration\mEGFPC1_G2\mEGFP_0_R1_P3_K1_Ch2-Ch1.zen
4.380060e+00	2.319970e+01	20150331_STAG1gfpch8_G2G1\MitoSys2\Calibration\mEGFPC1_G2\mEGFP_0_R1_P3_K1_Ch2-Ch1.zen
4.440060e+00	2.289970e+01	20150331_STAG1gfpch8_G2G1\MitoSys2\Calibration\mEGFPC1_G2\mEGFP_0_R1_P3_K1_Ch2-Ch1.zen
4.500060e+00	2.108306e+01	20150331_STAG1gfpch8_G2G1\MitoSys2\Calibration\mEGFPC1_G2\mEGFP_0_R1_P3_K1_Ch2-Ch1.zen
4.560060e+00	2.228304e+01	20150331_STAG1gfpch8_G2G1\MitoSys2\Calibration\mEGFPC1_G2\mEGFP_0_R1_P3_K1_Ch2-Ch1.zen
4.620060e+00	2.281637e+01	20150331_STAG1gfpch8_G2G1\MitoSys2\Calibration\mEGFPC1_G2\mEGFP_0_R1_P3_K1_Ch2-Ch1.zen
4.680060e+00	1.763310e+01	20150331_STAG1gfpch8_G2G1\MitoSys2\Calibration\mEGFPC1_G2\mEGFP_0_R1_P3_K1_Ch2-Ch1.zen
4.740060e+00	1.971641e+01	20150331_STAG1gfpch8_G2G1\MitoSys2\Calibration\mEGFPC1_G2\mEGFP_0_R1_P3_K1_Ch2-Ch1.zen
4.800060e+00	2.166638e+01	20150331_STAG1gfpch8_G2G1\MitoSys2\Calibration\mEGFPC1_G2\mEGFP_0_R1_P3_K1_Ch2-Ch1.zen
4.860060e+00	2.094972e+01	20150331_STAG1gfpch8_G2G1\MitoSys2\Calibration\mEGFPC1_G2\mEGFP_0_R1_P3_K1_Ch2-Ch1.zen
4.920060e+00	1.973307e+01	20150331_STAG1gfpch8_G2G1\MitoSys2\Calibration\mEGFPC1_G2\mEGFP_0_R1_P3_K1_Ch2-Ch1.zen
4.980070e+00	1.969974e+01	20150331_STAG1gfpch8_G2G1\MitoSys2\Calibration\mEGFPC1_G2\mEGFP_0_R1_P3_K1_Ch2-Ch1.zen
5.040070e+00	2.158305e+01	20150331_STAG1gfpch8_G2G1\MitoSys2\Calibration\mEGFPC1_G2\mEGFP_0_R1_P3_K1_Ch2-Ch1.zen
5.100070e+00	1.878309e+01	20150331_STAG1gfpch8_G2G1\MitoSys2\Calibration\mEGFPC1_G2\mEGFP_0_R1_P3_K1_Ch2-Ch1.zen
5.160070e+00	1.973307e+01	20150331_STAG1gfpch8_G2G1\MitoSys2\Calibration\mEGFPC1_G2\mEGFP_0_R1_P3_K1_Ch2-Ch1.zen
5.220070e+00	1.838309e+01	20150331_STAG1gfpch8_G2G1\MitoSys2\Calibration\mEGFPC1_G2\mEGFP_0_R1_P3_K1_Ch2-Ch1.zen
5.280070e+00	1.956641e+01	20150331_STAG1gfpch8_G2G1\MitoSys2\Calibration\mEGFPC1_G2\mEGFP_0_R1_P3_K1_Ch2-Ch1.zen
5.340070e+00	2.203304e+01	20150331_STAG1gfpch8_G2G1\MitoSys2\Calibration\mEGFPC1_G2\mEGFP_0_R1_P3_K1_Ch2-Ch1.zen
5.400070e+00	1.914975e+01	20150331_STAG1gfpch8_G2G1\MitoSys2\Calibration\mEGFPC1_G2\mEGFP_0_R1_P3_K1_Ch2-Ch1.zen
5.460070e+00	1.919975e+01	20150331_STAG1gfpch8_G2G1\MitoSys2\Calibration\mEGFPC1_G2\mEGFP_0_R1_P3_K1_Ch2-Ch1.zen
5.520070e+00	2.383302e+01	20150331_STAG1gfpch8_G2G1\MitoSys2\Calibration\mEGFPC1_G2\mEGFP_0_R1_P3_K1_Ch2-Ch1.zen
5.580070e+00	2.091639e+01	20150331_STAG1gfpch8_G2G1\MitoSys2\Calibration\mEGFPC1_G2\mEGFP_0_R1_P3_K1_Ch2-Ch1.zen
5.640070e+00	2.031640e+01	20150331_STAG1gfpch8_G2G1\MitoSys2\Calibration\mEGFPC1_G2\mEGFP_0_R1_P3_K1_Ch2-Ch1.zen
5.700070e+00	2.254970e+01	20150331_STAG1gfpch8_G2G1\MitoSys2\Calibration\mEGFPC1_G2\mEGFP_0_R1_P3_K1_Ch2-Ch1.zen
5.760080e+00	2.128305e+01	20150331_STAG1gfpch8_G2G1\MitoSys2\Calibration\mEGFPC1_G2\mEGFP_0_R1_P3_K1_Ch2-Ch1.zen
5.820080e+00	1.791643e+01	20150331_STAG1gfpch8_G2G1\MitoSys2\Calibration\mEGFPC1_G2\mEGFP_0_R1_P3_K1_Ch2-Ch1.zen
5.880080e+00	2.001640e+01	20150331_STAG1gfpch8_G2G1\MitoSys2\Calibration\mEGFPC1_G2\mEGFP_0_R1_P3_K1_Ch2-Ch1.zen
5.940080e+00	2.166638e+01	20150331_STAG1gfpch8_G2G1\MitoSys2\Calibration\mEGFPC1_G2\mEGFP_0_R1_P3_K1_Ch2-Ch1.zen
6.000080e+00	2.301637e+01	20150331_STAG1gfpch8_G2G1\MitoSys2\Calibration\mEGFPC1_G2\mEGFP_0_R1_P3_K1_Ch2-Ch1.zen
6.060080e+00	2.069973e+01	20150331_STAG1gfpch8_G2G1\MitoSys2\Calibration\mEGFPC1_G2\mEGFP_0_R1_P3_K1_Ch2-Ch1.zen
6.120080e+00	2.116639e+01	20150331_STAG1gfpch8_G2G1\MitoSys2\Calibration\mEGFPC1_G2\mEGFP_0_R1_P3_K1_Ch2-Ch1.zen
6.180080e+00	2.129972e+01	20150331_STAG1gfpch8_G2G1\MitoSys2\Calibration\mEGFPC1_G2\mEGFP_0_R1_P3_K1_Ch2-Ch1.zen
6.240080e+00	1.959974e+01	20150331_STAG1gfpch8_G2G1\MitoSys2\Calibration\mEGFPC1_G2\mEGFP_0_R1_P3_K1_Ch2-Ch1.zen
6.300080e+00	1.826643e+01	20150331_STAG1gfpch8_G2G1\MitoSys2\Calibration\mEGFPC1_G2\mEGFP_0_R1_P3_K1_Ch2-Ch1.zen
6.360080e+00	1.738310e+01	20150331_STAG1gfpch8_G2G1\MitoSys2\Calibration\mEGFPC1_G2\mEGFP_0_R1_P3_K1_Ch2-Ch1.zen
6.420080e+00	1.856642e+01	20150331_STAG1gfpch8_G2G1\MitoSys2\Calibration\mEGFPC1_G2\mEGFP_0_R1_P3_K1_Ch2-Ch1.zen
6.480080e+00	1.476647e+01	20150331_STAG1gfpch8_G2G1\MitoSys2\Calibration\mEGFPC1_G2\mEGFP_0_R1_P3_K1_Ch2-Ch1.zen
6.540090e+00	2.009974e+01	20150331_STAG1gfpch8_G2G1\MitoSys2\Calibration\mEGFPC1_G2\mEGFP_0_R1_P3_K1_Ch2-Ch1.zen
6.600090e+00	1.986641e+01	20150331_STAG1gfpch8_G2G1\MitoSys2\Calibration\mEGFPC1_G2\mEGFP_0_R1_P3_K1_Ch2-Ch1.zen
6.660090e+00	1.809976e+01	20150331_STAG1gfpch8_G2G1\MitoSys2\Calibration\mEGFPC1_G2\mEGFP_0_R1_P3_K1_Ch2-Ch1.zen
6.720090e+00	1.784977e+01	20150331_STAG1gfpch8_G2G1\MitoSys2\Calibration\mEGFPC1_G2\mEGFP_0_R1_P3_K1_Ch2-Ch1.zen
6.780090e+00	2.106639e+01	20150331_STAG1gfpch8_G2G1\MitoSys2\Calibration\mEGFPC1_G2\mEGFP_0_R1_P3_K1_Ch2-Ch1.zen
6.840090e+00	2.114972e+01	20150331_STAG1gfpch8_G2G1\MitoSys2\Calibration\mEGFPC1_G2\mEGFP_0_R1_P3_K1_Ch2-Ch1.zen
6.900090e+00	2.049973e+01	20150331_STAG1gfpch8_G2G1\MitoSys2\Calibration\mEGFPC1_G2\mEGFP_0_R1_P3_K1_Ch2-Ch1.zen
6.960090e+00	2.166638e+01	20150331_STAG1gfpch8_G2G1\MitoSys2\Calibration\mEGFPC1_G2\mEGFP_0_R1_P3_K1_Ch2-Ch1.zen
7.020090e+00	1.911642e+01	20150331_STAG1gfpch8_G2G1\MitoSys2\Calibration\mEGFPC1_G2\mEGFP_0_R1_P3_K1_Ch2-Ch1.zen
7.080090e+00	2.084973e+01	20150331_STAG1gfpch8_G2G1\MitoSys2\Calibration\mEGFPC1_G2\mEGFP_0_R1_P3_K1_Ch2-Ch1.zen
7.140090e+00	2.196638e+01	20150331_STAG1gfpch8_G2G1\MitoSys2\Calibration\mEGFPC1_G2\mEGFP_0_R1_P3_K1_Ch2-Ch1.zen
7.200090e+00	1.941641e+01	20150331_STAG1gfpch8_G2G1\MitoSys2\Calibration\mEGFPC1_G2\mEGFP_0_R1_P3_K1_Ch2-Ch1.zen
7.260100e+00	2.041640e+01	20150331_STAG1gfpch8_G2G1\MitoSys2\Calibration\mEGFPC1_G2\mEGFP_0_R1_P3_K1_Ch2-Ch1.zen
7.320100e+00	1.668312e+01	20150331_STAG1gfpch8_G2G1\MitoSys2\Calibration\mEGFPC1_G2\mEGFP_0_R1_P3_K1_Ch2-Ch1.zen
7.380100e+00	2.133305e+01	20150331_STAG1gfpch8_G2G1\MitoSys2\Calibration\mEGFPC1_G2\mEGFP_0_R1_P3_K1_Ch2-Ch1.zen
7.440100e+00	1.999974e+01	20150331_STAG1gfpch8_G2G1\MitoSys2\Calibration\mEGFPC1_G2\mEGFP_0_R1_P3_K1_Ch2-Ch1.zen
7.500100e+00	2.411635e+01	20150331_STAG1gfpch8_G2G1\MitoSys2\Calibration\mEGFPC1_G2\mEGFP_0_R1_P3_K1_Ch2-Ch1.zen
7.560100e+00	2.188305e+01	20150331_STAG1gfpch8_G2G1\MitoSys2\Calibration\mEGFPC1_G2\mEGFP_0_R1_P3_K1_Ch2-Ch1.zen
7.620100e+00	1.821643e+01	20150331_STAG1gfpch8_G2G1\MitoSys2\Calibration\mEGFPC1_G2\mEGFP_0_R1_P3_K1_Ch2-Ch1.zen
7.680100e+00	1.994974e+01	20150331_STAG1gfpch8_G2G1\MitoSys2\Calibration\mEGFPC1_G2\mEGFP_0_R1_P3_K1_Ch2-Ch1.zen
7.740100e+00	2.168305e+01	20150331_STAG1gfpch8_G2G1\MitoSys2\Calibration\mEGFPC1_G2\mEGFP_0_R1_P3_K1_Ch2-Ch1.zen
7.800100e+00	2.123306e+01	20150331_STAG1gfpch8_G2G1\MitoSys2\Calibration\mEGFPC1_G2\mEGFP_0_R1_P3_K1_Ch2-Ch1.zen
7.860100e+00	1.996640e+01	20150331_STAG1gfpch8_G2G1\MitoSys2\Calibration\mEGFPC1_G2\mEGFP_0_R1_P3_K1_Ch2-Ch1.zen
7.920100e+00	2.456634e+01	20150331_STAG1gfpch8_G2G1\MitoSys2\Calibration\mEGFPC1_G2\mEGFP_0_R1_P3_K1_Ch2-Ch1.zen
7.980100e+00	2.449968e+01	20150331_STAG1gfpch8_G2G1\MitoSys2\Calibration\mEGFPC1_G2\mEGFP_0_R1_P3_K1_Ch2-Ch1.zen
8.040110e+00	2.223304e+01	20150331_STAG1gfpch8_G2G1\MitoSys2\Calibration\mEGFPC1_G2\mEGFP_0_R1_P3_K1_Ch2-Ch1.zen
8.100110e+00	2.233304e+01	20150331_STAG1gfpch8_G2G1\MitoSys2\Calibration\mEGFPC1_G2\mEGFP_0_R1_P3_K1_Ch2-Ch1.zen
8.160110e+00	2.223304e+01	20150331_STAG1gfpch8_G2G1\MitoSys2\Calibration\mEGFPC1_G2\mEGFP_0_R1_P3_K1_Ch2-Ch1.zen
8.220110e+00	1.934975e+01	20150331_STAG1gfpch8_G2G1\MitoSys2\Calibration\mEGFPC1_G2\mEGFP_0_R1_P3_K1_Ch2-Ch1.zen
8.280110e+00	2.073306e+01	20150331_STAG1gfpch8_G2G1\MitoSys2\Calibration\mEGFPC1_G2\mEGFP_0_R1_P3_K1_Ch2-Ch1.zen
8.340110e+00	2.139972e+01	20150331_STAG1gfpch8_G2G1\MitoSys2\Calibration\mEGFPC1_G2\mEGFP_0_R1_P3_K1_Ch2-Ch1.zen
8.400110e+00	2.039973e+01	20150331_STAG1gfpch8_G2G1\MitoSys2\Calibration\mEGFPC1_G2\mEGFP_0_R1_P3_K1_Ch2-Ch1.zen
8.460110e+00	2.326636e+01	20150331_STAG1gfpch8_G2G1\MitoSys2\Calibration\mEGFPC1_G2\mEGFP_0_R1_P3_K1_Ch2-Ch1.zen
8.520110e+00	2.244971e+01	20150331_STAG1gfpch8_G2G1\MitoSys2\Calibration\mEGFPC1_G2\mEGFP_0_R1_P3_K1_Ch2-Ch1.zen
8.580110e+00	1.894975e+01	20150331_STAG1gfpch8_G2G1\MitoSys2\Calibration\mEGFPC1_G2\mEGFP_0_R1_P3_K1_Ch2-Ch1.zen
8.640110e+00	1.781643e+01	20150331_STAG1gfpch8_G2G1\MitoSys2\Calibration\mEGFPC1_G2\mEGFP_0_R1_P3_K1_Ch2-Ch1.zen
8.700110e+00	1.858309e+01	20150331_STAG1gfpch8_G2G1\MitoSys2\Calibration\mEGFPC1_G2\mEGFP_0_R1_P3_K1_Ch2-Ch1.zen
8.760110e+00	2.154972e+01	20150331_STAG1gfpch8_G2G1\MitoSys2\Calibration\mEGFPC1_G2\mEGFP_0_R1_P3_K1_Ch2-Ch1.zen
8.820120e+00	1.879975e+01	20150331_STAG1gfpch8_G2G1\MitoSys2\Calibration\mEGFPC1_G2\mEGFP_0_R1_P3_K1_Ch2-Ch1.zen
8.880120e+00	1.919975e+01	20150331_STAG1gfpch8_G2G1\MitoSys2\Calibration\mEGFPC1_G2\mEGFP_0_R1_P3_K1_Ch2-Ch1.zen
8.940120e+00	2.231637e+01	20150331_STAG1gfpch8_G2G1\MitoSys2\Calibration\mEGFPC1_G2\mEGFP_0_R1_P3_K1_Ch2-Ch1.zen
9.000120e+00	2.054973e+01	20150331_STAG1gfpch8_G2G1\MitoSys2\Calibration\mEGFPC1_G2\mEGFP_0_R1_P3_K1_Ch2-Ch1.zen
9.060120e+00	1.854976e+01	20150331_STAG1gfpch8_G2G1\MitoSys2\Calibration\mEGFPC1_G2\mEGFP_0_R1_P3_K1_Ch2-Ch1.zen
9.120120e+00	1.864976e+01	20150331_STAG1gfpch8_G2G1\MitoSys2\Calibration\mEGFPC1_G2\mEGFP_0_R1_P3_K1_Ch2-Ch1.zen
9.180120e+00	1.821643e+01	20150331_STAG1gfpch8_G2G1\MitoSys2\Calibration\mEGFPC1_G2\mEGFP_0_R1_P3_K1_Ch2-Ch1.zen
9.240120e+00	2.143305e+01	20150331_STAG1gfpch8_G2G1\MitoSys2\Calibration\mEGFPC1_G2\mEGFP_0_R1_P3_K1_Ch2-Ch1.zen
9.300120e+00	1.901642e+01	20150331_STAG1gfpch8_G2G1\MitoSys2\Calibration\mEGFPC1_G2\mEGFP_0_R1_P3_K1_Ch2-Ch1.zen
9.360120e+00	1.953308e+01	20150331_STAG1gfpch8_G2G1\MitoSys2\Calibration\mEGFPC1_G2\mEGFP_0_R1_P3_K1_Ch2-Ch1.zen
9.420120e+00	1.878309e+01	20150331_STAG1gfpch8_G2G1\MitoSys2\Calibration\mEGFPC1_G2\mEGFP_0_R1_P3_K1_Ch2-Ch1.zen
9.480120e+00	2.001640e+01	20150331_STAG1gfpch8_G2G1\MitoSys2\Calibration\mEGFPC1_G2\mEGFP_0_R1_P3_K1_Ch2-Ch1.zen
9.540120e+00	2.018307e+01	20150331_STAG1gfpch8_G2G1\MitoSys2\Calibration\mEGFPC1_G2\mEGFP_0_R1_P3_K1_Ch2-Ch1.zen
9.600130e+00	2.049973e+01	20150331_STAG1gfpch8_G2G1\MitoSys2\Calibration\mEGFPC1_G2\mEGFP_0_R1_P3_K1_Ch2-Ch1.zen
9.660130e+00	1.921641e+01	20150331_STAG1gfpch8_G2G1\MitoSys2\Calibration\mEGFPC1_G2\mEGFP_0_R1_P3_K1_Ch2-Ch1.zen
9.720130e+00	1.808310e+01	20150331_STAG1gfpch8_G2G1\MitoSys2\Calibration\mEGFPC1_G2\mEGFP_0_R1_P3_K1_Ch2-Ch1.zen
9.780130e+00	2.179971e+01	20150331_STAG1gfpch8_G2G1\MitoSys2\Calibration\mEGFPC1_G2\mEGFP_0_R1_P3_K1_Ch2-Ch1.zen
9.840130e+00	2.329969e+01	20150331_STAG1gfpch8_G2G1\MitoSys2\Calibration\mEGFPC1_G2\mEGFP_0_R1_P3_K1_Ch2-Ch1.zen
9.900130e+00	2.118306e+01	20150331_STAG1gfpch8_G2G1\MitoSys2\Calibration\mEGFPC1_G2\mEGFP_0_R1_P3_K1_Ch2-Ch1.zen
9.960130e+00	2.233304e+01	20150331_STAG1gfpch8_G2G1\MitoSys2\Calibration\mEGFPC1_G2\mEGFP_0_R1_P3_K1_Ch2-Ch1.zen
1.002013e+01	2.019974e+01	20150331_STAG1gfpch8_G2G1\MitoSys2\Calibration\mEGFPC1_G2\mEGFP_0_R1_P3_K1_Ch2-Ch1.zen
1.008013e+01	1.968307e+01	20150331_STAG1gfpch8_G2G1\MitoSys2\Calibration\mEGFPC1_G2\mEGFP_0_R1_P3_K1_Ch2-Ch1.zen
1.014013e+01	2.036640e+01	20150331_STAG1gfpch8_G2G1\MitoSys2\Calibration\mEGFPC1_G2\mEGFP_0_R1_P3_K1_Ch2-Ch1.zen
1.020013e+01	2.003307e+01	20150331_STAG1gfpch8_G2G1\MitoSys2\Calibration\mEGFPC1_G2\mEGFP_0_R1_P3_K1_Ch2-Ch1.zen
1.026013e+01	1.818309e+01	20150331_STAG1gfpch8_G2G1\MitoSys2\Calibration\mEGFPC1_G2\mEGFP_0_R1_P3_K1_Ch2-Ch1.zen
1.032014e+01	2.179971e+01	20150331_STAG1gfpch8_G2G1\MitoSys2\Calibration\mEGFPC1_G2\mEGFP_0_R1_P3_K1_Ch2-Ch1.zen
1.038014e+01	2.229971e+01	20150331_STAG1gfpch8_G2G1\MitoSys2\Calibration\mEGFPC1_G2\mEGFP_0_R1_P3_K1_Ch2-Ch1.zen
1.044014e+01	2.034973e+01	20150331_STAG1gfpch8_G2G1\MitoSys2\Calibration\mEGFPC1_G2\mEGFP_0_R1_P3_K1_Ch2-Ch1.zen
1.050014e+01	2.028307e+01	20150331_STAG1gfpch8_G2G1\MitoSys2\Calibration\mEGFPC1_G2\mEGFP_0_R1_P3_K1_Ch2-Ch1.zen
1.056014e+01	2.164972e+01	20150331_STAG1gfpch8_G2G1\MitoSys2\Calibration\mEGFPC1_G2\mEGFP_0_R1_P3_K1_Ch2-Ch1.zen
1.062014e+01	2.329969e+01	20150331_STAG1gfpch8_G2G1\MitoSys2\Calibration\mEGFPC1_G2\mEGFP_0_R1_P3_K1_Ch2-Ch1.zen
1.068014e+01	2.213304e+01	20150331_STAG1gfpch8_G2G1\MitoSys2\Calibration\mEGFPC1_G2\mEGFP_0_R1_P3_K1_Ch2-Ch1.zen
1.074014e+01	2.019974e+01	20150331_STAG1gfpch8_G2G1\MitoSys2\Calibration\mEGFPC1_G2\mEGFP_0_R1_P3_K1_Ch2-Ch1.zen
1.080014e+01	2.096639e+01	20150331_STAG1gfpch8_G2G1\MitoSys2\Calibration\mEGFPC1_G2\mEGFP_0_R1_P3_K1_Ch2-Ch1.zen
1.086014e+01	2.121639e+01	20150331_STAG1gfpch8_G2G1\MitoSys2\Calibration\mEGFPC1_G2\mEGFP_0_R1_P3_K1_Ch2-Ch1.zen
1.092014e+01	1.868309e+01	20150331_STAG1gfpch8_G2G1\MitoSys2\Calibration\mEGFPC1_G2\mEGFP_0_R1_P3_K1_Ch2-Ch1.zen
1.098014e+01	1.944975e+01	20150331_STAG1gfpch8_G2G1\MitoSys2\Calibration\mEGFPC1_G2\mEGFP_0_R1_P3_K1_Ch2-Ch1.zen
1.104014e+01	2.311636e+01	20150331_STAG1gfpch8_G2G1\MitoSys2\Calibration\mEGFPC1_G2\mEGFP_0_R1_P3_K1_Ch2-Ch1.zen
1.110015e+01	1.986641e+01	20150331_STAG1gfpch8_G2G1\MitoSys2\Calibration\mEGFPC1_G2\mEGFP_0_R1_P3_K1_Ch2-Ch1.zen
1.116015e+01	2.199971e+01	20150331_STAG1gfpch8_G2G1\MitoSys2\Calibration\mEGFPC1_G2\mEGFP_0_R1_P3_K1_Ch2-Ch1.zen
1.122015e+01	2.116639e+01	20150331_STAG1gfpch8_G2G1\MitoSys2\Calibration\mEGFPC1_G2\mEGFP_0_R1_P3_K1_Ch2-Ch1.zen
1.128015e+01	2.239971e+01	20150331_STAG1gfpch8_G2G1\MitoSys2\Calibration\mEGFPC1_G2\mEGFP_0_R1_P3_K1_Ch2-Ch1.zen
1.134015e+01	2.086639e+01	20150331_STAG1gfpch8_G2G1\MitoSys2\Calibration\mEGFPC1_G2\mEGFP_0_R1_P3_K1_Ch2-Ch1.zen
1.140015e+01	1.851642e+01	20150331_STAG1gfpch8_G2G1\MitoSys2\Calibration\mEGFPC1_G2\mEGFP_0_R1_P3_K1_Ch2-Ch1.zen
1.146015e+01	1.969974e+01	20150331_STAG1gfpch8_G2G1\MitoSys2\Calibration\mEGFPC1_G2\mEGFP_0_R1_P3_K1_Ch2-Ch1.zen
1.152015e+01	2.136639e+01	20150331_STAG1gfpch8_G2G1\MitoSys2\Calibration\mEGFPC1_G2\mEGFP_0_R1_P3_K1_Ch2-Ch1.zen
1.158015e+01	1.843309e+01	20150331_STAG1gfpch8_G2G1\MitoSys2\Calibration\mEGFPC1_G2\mEGFP_0_R1_P3_K1_Ch2-Ch1.zen
1.164015e+01	1.734977e+01	20150331_STAG1gfpch8_G2G1\MitoSys2\Calibration\mEGFPC1_G2\mEGFP_0_R1_P3_K1_Ch2-Ch1.zen
1.170015e+01	2.026640e+01	20150331_STAG1gfpch8_G2G1\MitoSys2\Calibration\mEGFPC1_G2\mEGFP_0_R1_P3_K1_Ch2-Ch1.zen
1.176015e+01	1.701644e+01	20150331_STAG1gfpch8_G2G1\MitoSys2\Calibration\mEGFPC1_G2\mEGFP_0_R1_P3_K1_Ch2-Ch1.zen
1.182016e+01	1.854976e+01	20150331_STAG1gfpch8_G2G1\MitoSys2\Calibration\mEGFPC1_G2\mEGFP_0_R1_P3_K1_Ch2-Ch1.zen
1.188016e+01	2.061640e+01	20150331_STAG1gfpch8_G2G1\MitoSys2\Calibration\mEGFPC1_G2\mEGFP_0_R1_P3_K1_Ch2-Ch1.zen
1.194016e+01	2.043307e+01	20150331_STAG1gfpch8_G2G1\MitoSys2\Calibration\mEGFPC1_G2\mEGFP_0_R1_P3_K1_Ch2-Ch1.zen
1.200016e+01	2.164972e+01	20150331_STAG1gfpch8_G2G1\MitoSys2\Calibration\mEGFPC1_G2\mEGFP_0_R1_P3_K1_Ch2-Ch1.zen
1.206016e+01	2.026640e+01	20150331_STAG1gfpch8_G2G1\MitoSys2\Calibration\mEGFPC1_G2\mEGFP_0_R1_P3_K1_Ch2-Ch1.zen
1.212016e+01	2.049973e+01	20150331_STAG1gfpch8_G2G1\MitoSys2\Calibration\mEGFPC1_G2\mEGFP_0_R1_P3_K1_Ch2-Ch1.zen
1.218016e+01	1.869975e+01	20150331_STAG1gfpch8_G2G1\MitoSys2\Calibration\mEGFPC1_G2\mEGFP_0_R1_P3_K1_Ch2-Ch1.zen
1.224016e+01	2.234971e+01	20150331_STAG1gfpch8_G2G1\MitoSys2\Calibration\mEGFPC1_G2\mEGFP_0_R1_P3_K1_Ch2-Ch1.zen
1.230016e+01	2.029973e+01	20150331_STAG1gfpch8_G2G1\MitoSys2\Calibration\mEGFPC1_G2\mEGFP_0_R1_P3_K1_Ch2-Ch1.zen
1.236016e+01	1.916641e+01	20150331_STAG1gfpch8_G2G1\MitoSys2\Calibration\mEGFPC1_G2\mEGFP_0_R1_P3_K1_Ch2-Ch1.zen
1.242016e+01	1.929975e+01	20150331_STAG1gfpch8_G2G1\MitoSys2\Calibration\mEGFPC1_G2\mEGFP_0_R1_P3_K1_Ch2-Ch1.zen
1.248016e+01	1.861642e+01	20150331_STAG1gfpch8_G2G1\MitoSys2\Calibration\mEGFPC1_G2\mEGFP_0_R1_P3_K1_Ch2-Ch1.zen
1.254016e+01	2.321636e+01	20150331_STAG1gfpch8_G2G1\MitoSys2\Calibration\mEGFPC1_G2\mEGFP_0_R1_P3_K1_Ch2-Ch1.zen
1.260017e+01	2.026640e+01	20150331_STAG1gfpch8_G2G1\MitoSys2\Calibration\mEGFPC1_G2\mEGFP_0_R1_P3_K1_Ch2-Ch1.zen
1.266017e+01	2.003307e+01	20150331_STAG1gfpch8_G2G1\MitoSys2\Calibration\mEGFPC1_G2\mEGFP_0_R1_P3_K1_Ch2-Ch1.zen
1.272017e+01	2.169971e+01	20150331_STAG1gfpch8_G2G1\MitoSys2\Calibration\mEGFPC1_G2\mEGFP_0_R1_P3_K1_Ch2-Ch1.zen
1.278017e+01	2.013307e+01	20150331_STAG1gfpch8_G2G1\MitoSys2\Calibration\mEGFPC1_G2\mEGFP_0_R1_P3_K1_Ch2-Ch1.zen
1.284017e+01	2.331636e+01	20150331_STAG1gfpch8_G2G1\MitoSys2\Calibration\mEGFPC1_G2\mEGFP_0_R1_P3_K1_Ch2-Ch1.zen
1.290017e+01	1.943308e+01	20150331_STAG1gfpch8_G2G1\MitoSys2\Calibration\mEGFPC1_G2\mEGFP_0_R1_P3_K1_Ch2-Ch1.zen
1.296017e+01	1.976641e+01	20150331_STAG1gfpch8_G2G1\MitoSys2\Calibration\mEGFPC1_G2\mEGFP_0_R1_P3_K1_Ch2-Ch1.zen
1.302017e+01	2.058306e+01	20150331_STAG1gfpch8_G2G1\MitoSys2\Calibration\mEGFPC1_G2\mEGFP_0_R1_P3_K1_Ch2-Ch1.zen
1.308017e+01	2.144972e+01	20150331_STAG1gfpch8_G2G1\MitoSys2\Calibration\mEGFPC1_G2\mEGFP_0_R1_P3_K1_Ch2-Ch1.zen
1.314017e+01	2.151638e+01	20150331_STAG1gfpch8_G2G1\MitoSys2\Calibration\mEGFPC1_G2\mEGFP_0_R1_P3_K1_Ch2-Ch1.zen
1.320017e+01	1.943308e+01	20150331_STAG1gfpch8_G2G1\MitoSys2\Calibration\mEGFPC1_G2\mEGFP_0_R1_P3_K1_Ch2-Ch1.zen
1.326017e+01	1.898308e+01	20150331_STAG1gfpch8_G2G1\MitoSys2\Calibration\mEGFPC1_G2\mEGFP_0_R1_P3_K1_Ch2-Ch1.zen
1.332018e+01	1.711644e+01	20150331_STAG1gfpch8_G2G1\MitoSys2\Calibration\mEGFPC1_G2\mEGFP_0_R1_P3_K1_Ch2-Ch1.zen
1.338018e+01	2.051640e+01	20150331_STAG1gfpch8_G2G1\MitoSys2\Calibration\mEGFPC1_G2\mEGFP_0_R1_P3_K1_Ch2-Ch1.zen
1.344018e+01	1.839976e+01	20150331_STAG1gfpch8_G2G1\MitoSys2\Calibration\mEGFPC1_G2\mEGFP_0_R1_P3_K1_Ch2-Ch1.zen
1.350018e+01	2.169971e+01	20150331_STAG1gfpch8_G2G1\MitoSys2\Calibration\mEGFPC1_G2\mEGFP_0_R1_P3_K1_Ch2-Ch1.zen
1.356018e+01	2.063306e+01	20150331_STAG1gfpch8_G2G1\MitoSys2\Calibration\mEGFPC1_G2\mEGFP_0_R1_P3_K1_Ch2-Ch1.zen
1.362018e+01	1.653312e+01	20150331_STAG1gfpch8_G2G1\MitoSys2\Calibration\mEGFPC1_G2\mEGFP_0_R1_P3_K1_Ch2-Ch1.zen
1.368018e+01	2.036640e+01	20150331_STAG1gfpch8_G2G1\MitoSys2\Calibration\mEGFPC1_G2\mEGFP_0_R1_P3_K1_Ch2-Ch1.zen
1.374018e+01	1.864976e+01	20150331_STAG1gfpch8_G2G1\MitoSys2\Calibration\mEGFPC1_G2\mEGFP_0_R1_P3_K1_Ch2-Ch1.zen
1.380018e+01	2.114972e+01	20150331_STAG1gfpch8_G2G1\MitoSys2\Calibration\mEGFPC1_G2\mEGFP_0_R1_P3_K1_Ch2-Ch1.zen
1.386018e+01	2.223304e+01	20150331_STAG1gfpch8_G2G1\MitoSys2\Calibration\mEGFPC1_G2\mEGFP_0_R1_P3_K1_Ch2-Ch1.zen
1.392018e+01	1.839976e+01	20150331_STAG1gfpch8_G2G1\MitoSys2\Calibration\mEGFPC1_G2\mEGFP_0_R1_P3_K1_Ch2-Ch1.zen
1.398018e+01	2.249970e+01	20150331_STAG1gfpch8_G2G1\MitoSys2\Calibration\mEGFPC1_G2\mEGFP_0_R1_P3_K1_Ch2-Ch1.zen
1.404018e+01	2.011640e+01	20150331_STAG1gfpch8_G2G1\MitoSys2\Calibration\mEGFPC1_G2\mEGFP_0_R1_P3_K1_Ch2-Ch1.zen
1.410019e+01	1.964974e+01	20150331_STAG1gfpch8_G2G1\MitoSys2\Calibration\mEGFPC1_G2\mEGFP_0_R1_P3_K1_Ch2-Ch1.zen
1.416019e+01	1.969974e+01	20150331_STAG1gfpch8_G2G1\MitoSys2\Calibration\mEGFPC1_G2\mEGFP_0_R1_P3_K1_Ch2-Ch1.zen
1.422019e+01	1.741644e+01	20150331_STAG1gfpch8_G2G1\MitoSys2\Calibration\mEGFPC1_G2\mEGFP_0_R1_P3_K1_Ch2-Ch1.zen
1.428019e+01	2.178305e+01	20150331_STAG1gfpch8_G2G1\MitoSys2\Calibration\mEGFPC1_G2\mEGFP_0_R1_P3_K1_Ch2-Ch1.zen
1.434019e+01	1.904975e+01	20150331_STAG1gfpch8_G2G1\MitoSys2\Calibration\mEGFPC1_G2\mEGFP_0_R1_P3_K1_Ch2-Ch1.zen
1.440019e+01	2.021640e+01	20150331_STAG1gfpch8_G2G1\MitoSys2\Calibration\mEGFPC1_G2\mEGFP_0_R1_P3_K1_Ch2-Ch1.zen
1.446019e+01	2.069973e+01	20150331_STAG1gfpch8_G2G1\MitoSys2\Calibration\mEGFPC1_G2\mEGFP_0_R1_P3_K1_Ch2-Ch1.zen
1.452019e+01	2.499967e+01	20150331_STAG1gfpch8_G2G1\MitoSys2\Calibration\mEGFPC1_G2\mEGFP_0_R1_P3_K1_Ch2-Ch1.zen
1.458019e+01	1.831643e+01	20150331_STAG1gfpch8_G2G1\MitoSys2\Calibration\mEGFPC1_G2\mEGFP_0_R1_P3_K1_Ch2-Ch1.zen
1.464019e+01	1.969974e+01	20150331_STAG1gfpch8_G2G1\MitoSys2\Calibration\mEGFPC1_G2\mEGFP_0_R1_P3_K1_Ch2-Ch1.zen
1.470019e+01	2.203304e+01	20150331_STAG1gfpch8_G2G1\MitoSys2\Calibration\mEGFPC1_G2\mEGFP_0_R1_P3_K1_Ch2-Ch1.zen
1.476019e+01	2.001640e+01	20150331_STAG1gfpch8_G2G1\MitoSys2\Calibration\mEGFPC1_G2\mEGFP_0_R1_P3_K1_Ch2-Ch1.zen
1.482019e+01	1.968307e+01	20150331_STAG1gfpch8_G2G1\MitoSys2\Calibration\mEGFPC1_G2\mEGFP_0_R1_P3_K1_Ch2-Ch1.zen
1.488020e+01	2.023307e+01	20150331_STAG1gfpch8_G2G1\MitoSys2\Calibration\mEGFPC1_G2\mEGFP_0_R1_P3_K1_Ch2-Ch1.zen
1.494020e+01	2.088306e+01	20150331_STAG1gfpch8_G2G1\MitoSys2\Calibration\mEGFPC1_G2\mEGFP_0_R1_P3_K1_Ch2-Ch1.zen
1.500020e+01	1.729977e+01	20150331_STAG1gfpch8_G2G1\MitoSys2\Calibration\mEGFPC1_G2\mEGFP_0_R1_P3_K1_Ch2-Ch1.zen
1.506020e+01	2.014974e+01	20150331_STAG1gfpch8_G2G1\MitoSys2\Calibration\mEGFPC1_G2\mEGFP_0_R1_P3_K1_Ch2-Ch1.zen
1.512020e+01	2.164972e+01	20150331_STAG1gfpch8_G2G1\MitoSys2\Calibration\mEGFPC1_G2\mEGFP_0_R1_P3_K1_Ch2-Ch1.zen
1.518020e+01	2.081639e+01	20150331_STAG1gfpch8_G2G1\MitoSys2\Calibration\mEGFPC1_G2\mEGFP_0_R1_P3_K1_Ch2-Ch1.zen
1.524020e+01	2.073306e+01	20150331_STAG1gfpch8_G2G1\MitoSys2\Calibration\mEGFPC1_G2\mEGFP_0_R1_P3_K1_Ch2-Ch1.zen
1.530020e+01	2.219971e+01	20150331_STAG1gfpch8_G2G1\MitoSys2\Calibration\mEGFPC1_G2\mEGFP_0_R1_P3_K1_Ch2-Ch1.zen
1.536020e+01	2.283303e+01	20150331_STAG1gfpch8_G2G1\MitoSys2\Calibration\mEGFPC1_G2\mEGFP_0_R1_P3_K1_Ch2-Ch1.zen
1.542020e+01	1.986641e+01	20150331_STAG1gfpch8_G2G1\MitoSys2\Calibration\mEGFPC1_G2\mEGFP_0_R1_P3_K1_Ch2-Ch1.zen
1.548020e+01	1.948308e+01	20150331_STAG1gfpch8_G2G1\MitoSys2\Calibration\mEGFPC1_G2\mEGFP_0_R1_P3_K1_Ch2-Ch1.zen
1.554020e+01	1.938308e+01	20150331_STAG1gfpch8_G2G1\MitoSys2\Calibration\mEGFPC1_G2\mEGFP_0_R1_P3_K1_Ch2-Ch1.zen
1.560020e+01	1.624979e+01	20150331_STAG1gfpch8_G2G1\MitoSys2\Calibration\mEGFPC1_G2\mEGFP_0_R1_P3_K1_Ch2-Ch1.zen
1.566021e+01	1.728311e+01	20150331_STAG1gfpch8_G2G1\MitoSys2\Calibration\mEGFPC1_G2\mEGFP_0_R1_P3_K1_Ch2-Ch1.zen
1.572021e+01	2.291637e+01	20150331_STAG1gfpch8_G2G1\MitoSys2\Calibration\mEGFPC1_G2\mEGFP_0_R1_P3_K1_Ch2-Ch1.zen
1.578021e+01	1.984974e+01	20150331_STAG1gfpch8_G2G1\MitoSys2\Calibration\mEGFPC1_G2\mEGFP_0_R1_P3_K1_Ch2-Ch1.zen
1.584021e+01	2.331636e+01	20150331_STAG1gfpch8_G2G1\MitoSys2\Calibration\mEGFPC1_G2\mEGFP_0_R1_P3_K1_Ch2-Ch1.zen
1.590021e+01	1.866642e+01	20150331_STAG1gfpch8_G2G1\MitoSys2\Calibration\mEGFPC1_G2\mEGFP_0_R1_P3_K1_Ch2-Ch1.zen
1.596021e+01	1.943308e+01	20150331_STAG1gfpch8_G2G1\MitoSys2\Calibration\mEGFPC1_G2\mEGFP_0_R1_P3_K1_Ch2-Ch1.zen
1.602021e+01	1.889975e+01	20150331_STAG1gfpch8_G2G1\MitoSys2\Calibration\mEGFPC1_G2\mEGFP_0_R1_P3_K1_Ch2-Ch1.zen
1.608021e+01	2.079973e+01	20150331_STAG1gfpch8_G2G1\MitoSys2\Calibration\mEGFPC1_G2\mEGFP_0_R1_P3_K1_Ch2-Ch1.zen
1.614021e+01	2.163305e+01	20150331_STAG1gfpch8_G2G1\MitoSys2\Calibration\mEGFPC1_G2\mEGFP_0_R1_P3_K1_Ch2-Ch1.zen
1.620021e+01	1.704978e+01	20150331_STAG1gfpch8_G2G1\MitoSys2\Calibration\mEGFPC1_G2\mEGFP_0_R1_P3_K1_Ch2-Ch1.zen
1.626021e+01	1.884975e+01	20150331_STAG1gfpch8_G2G1\MitoSys2\Calibration\mEGFPC1_G2\mEGFP_0_R1_P3_K1_Ch2-Ch1.zen
1.632021e+01	1.984974e+01	20150331_STAG1gfpch8_G2G1\MitoSys2\Calibration\mEGFPC1_G2\mEGFP_0_R1_P3_K1_Ch2-Ch1.zen
1.638021e+01	2.128305e+01	20150331_STAG1gfpch8_G2G1\MitoSys2\Calibration\mEGFPC1_G2\mEGFP_0_R1_P3_K1_Ch2-Ch1.zen
1.644022e+01	2.094972e+01	20150331_STAG1gfpch8_G2G1\MitoSys2\Calibration\mEGFPC1_G2\mEGFP_0_R1_P3_K1_Ch2-Ch1.zen
1.650022e+01	2.373302e+01	20150331_STAG1gfpch8_G2G1\MitoSys2\Calibration\mEGFPC1_G2\mEGFP_0_R1_P3_K1_Ch2-Ch1.zen
1.656022e+01	2.266637e+01	20150331_STAG1gfpch8_G2G1\MitoSys2\Calibration\mEGFPC1_G2\mEGFP_0_R1_P3_K1_Ch2-Ch1.zen
1.662022e+01	1.981641e+01	20150331_STAG1gfpch8_G2G1\MitoSys2\Calibration\mEGFPC1_G2\mEGFP_0_R1_P3_K1_Ch2-Ch1.zen
1.668022e+01	2.093306e+01	20150331_STAG1gfpch8_G2G1\MitoSys2\Calibration\mEGFPC1_G2\mEGFP_0_R1_P3_K1_Ch2-Ch1.zen
1.674022e+01	1.984974e+01	20150331_STAG1gfpch8_G2G1\MitoSys2\Calibration\mEGFPC1_G2\mEGFP_0_R1_P3_K1_Ch2-Ch1.zen
1.680022e+01	1.923308e+01	20150331_STAG1gfpch8_G2G1\MitoSys2\Calibration\mEGFPC1_G2\mEGFP_0_R1_P3_K1_Ch2-Ch1.zen
1.686022e+01	1.958308e+01	20150331_STAG1gfpch8_G2G1\MitoSys2\Calibration\mEGFPC1_G2\mEGFP_0_R1_P3_K1_Ch2-Ch1.zen
1.692022e+01	1.759977e+01	20150331_STAG1gfpch8_G2G1\MitoSys2\Calibration\mEGFPC1_G2\mEGFP_0_R1_P3_K1_Ch2-Ch1.zen
1.698022e+01	1.909975e+01	20150331_STAG1gfpch8_G2G1\MitoSys2\Calibration\mEGFPC1_G2\mEGFP_0_R1_P3_K1_Ch2-Ch1.zen
1.704022e+01	1.953308e+01	20150331_STAG1gfpch8_G2G1\MitoSys2\Calibration\mEGFPC1_G2\mEGFP_0_R1_P3_K1_Ch2-Ch1.zen
1.710022e+01	2.133305e+01	20150331_STAG1gfpch8_G2G1\MitoSys2\Calibration\mEGFPC1_G2\mEGFP_0_R1_P3_K1_Ch2-Ch1.zen
1.716022e+01	2.006640e+01	20150331_STAG1gfpch8_G2G1\MitoSys2\Calibration\mEGFPC1_G2\mEGFP_0_R1_P3_K1_Ch2-Ch1.zen
1.722023e+01	1.969974e+01	20150331_STAG1gfpch8_G2G1\MitoSys2\Calibration\mEGFPC1_G2\mEGFP_0_R1_P3_K1_Ch2-Ch1.zen
1.728023e+01	2.048306e+01	20150331_STAG1gfpch8_G2G1\MitoSys2\Calibration\mEGFPC1_G2\mEGFP_0_R1_P3_K1_Ch2-Ch1.zen
1.734023e+01	1.968307e+01	20150331_STAG1gfpch8_G2G1\MitoSys2\Calibration\mEGFPC1_G2\mEGFP_0_R1_P3_K1_Ch2-Ch1.zen
1.740023e+01	1.734977e+01	20150331_STAG1gfpch8_G2G1\MitoSys2\Calibration\mEGFPC1_G2\mEGFP_0_R1_P3_K1_Ch2-Ch1.zen
1.746023e+01	2.028307e+01	20150331_STAG1gfpch8_G2G1\MitoSys2\Calibration\mEGFPC1_G2\mEGFP_0_R1_P3_K1_Ch2-Ch1.zen
1.752023e+01	1.921641e+01	20150331_STAG1gfpch8_G2G1\MitoSys2\Calibration\mEGFPC1_G2\mEGFP_0_R1_P3_K1_Ch2-Ch1.zen
1.758023e+01	1.793310e+01	20150331_STAG1gfpch8_G2G1\MitoSys2\Calibration\mEGFPC1_G2\mEGFP_0_R1_P3_K1_Ch2-Ch1.zen
1.764023e+01	1.729977e+01	20150331_STAG1gfpch8_G2G1\MitoSys2\Calibration\mEGFPC1_G2\mEGFP_0_R1_P3_K1_Ch2-Ch1.zen
1.770023e+01	2.113306e+01	20150331_STAG1gfpch8_G2G1\MitoSys2\Calibration\mEGFPC1_G2\mEGFP_0_R1_P3_K1_Ch2-Ch1.zen
1.776023e+01	2.179971e+01	20150331_STAG1gfpch8_G2G1\MitoSys2\Calibration\mEGFPC1_G2\mEGFP_0_R1_P3_K1_Ch2-Ch1.zen
1.782023e+01	2.106639e+01	20150331_STAG1gfpch8_G2G1\MitoSys2\Calibration\mEGFPC1_G2\mEGFP_0_R1_P3_K1_Ch2-Ch1.zen
1.788023e+01	2.111639e+01	20150331_STAG1gfpch8_G2G1\MitoSys2\Calibration\mEGFPC1_G2\mEGFP_0_R1_P3_K1_Ch2-Ch1.zen
1.794024e+01	1.681645e+01	20150331_STAG1gfpch8_G2G1\MitoSys2\Calibration\mEGFPC1_G2\mEGFP_0_R1_P3_K1_Ch2-Ch1.zen
1.800024e+01	2.059973e+01	20150331_STAG1gfpch8_G2G1\MitoSys2\Calibration\mEGFPC1_G2\mEGFP_0_R1_P3_K1_Ch2-Ch1.zen
1.806024e+01	1.866642e+01	20150331_STAG1gfpch8_G2G1\MitoSys2\Calibration\mEGFPC1_G2\mEGFP_0_R1_P3_K1_Ch2-Ch1.zen
1.812024e+01	2.149972e+01	20150331_STAG1gfpch8_G2G1\MitoSys2\Calibration\mEGFPC1_G2\mEGFP_0_R1_P3_K1_Ch2-Ch1.zen
1.818024e+01	1.913308e+01	20150331_STAG1gfpch8_G2G1\MitoSys2\Calibration\mEGFPC1_G2\mEGFP_0_R1_P3_K1_Ch2-Ch1.zen
1.824024e+01	1.893308e+01	20150331_STAG1gfpch8_G2G1\MitoSys2\Calibration\mEGFPC1_G2\mEGFP_0_R1_P3_K1_Ch2-Ch1.zen
1.830024e+01	1.996640e+01	20150331_STAG1gfpch8_G2G1\MitoSys2\Calibration\mEGFPC1_G2\mEGFP_0_R1_P3_K1_Ch2-Ch1.zen
1.836024e+01	1.888309e+01	20150331_STAG1gfpch8_G2G1\MitoSys2\Calibration\mEGFPC1_G2\mEGFP_0_R1_P3_K1_Ch2-Ch1.zen
1.842024e+01	1.943308e+01	20150331_STAG1gfpch8_G2G1\MitoSys2\Calibration\mEGFPC1_G2\mEGFP_0_R1_P3_K1_Ch2-Ch1.zen
1.848024e+01	1.776643e+01	20150331_STAG1gfpch8_G2G1\MitoSys2\Calibration\mEGFPC1_G2\mEGFP_0_R1_P3_K1_Ch2-Ch1.zen
1.854024e+01	1.974974e+01	20150331_STAG1gfpch8_G2G1\MitoSys2\Calibration\mEGFPC1_G2\mEGFP_0_R1_P3_K1_Ch2-Ch1.zen
1.860024e+01	2.166638e+01	20150331_STAG1gfpch8_G2G1\MitoSys2\Calibration\mEGFPC1_G2\mEGFP_0_R1_P3_K1_Ch2-Ch1.zen
1.866024e+01	2.006640e+01	20150331_STAG1gfpch8_G2G1\MitoSys2\Calibration\mEGFPC1_G2\mEGFP_0_R1_P3_K1_Ch2-Ch1.zen
1.872025e+01	2.206638e+01	20150331_STAG1gfpch8_G2G1\MitoSys2\Calibration\mEGFPC1_G2\mEGFP_0_R1_P3_K1_Ch2-Ch1.zen
1.878025e+01	2.066640e+01	20150331_STAG1gfpch8_G2G1\MitoSys2\Calibration\mEGFPC1_G2\mEGFP_0_R1_P3_K1_Ch2-Ch1.zen
1.884025e+01	1.996640e+01	20150331_STAG1gfpch8_G2G1\MitoSys2\Calibration\mEGFPC1_G2\mEGFP_0_R1_P3_K1_Ch2-Ch1.zen
1.890025e+01	1.863309e+01	20150331_STAG1gfpch8_G2G1\MitoSys2\Calibration\mEGFPC1_G2\mEGFP_0_R1_P3_K1_Ch2-Ch1.zen
1.896025e+01	2.116639e+01	20150331_STAG1gfpch8_G2G1\MitoSys2\Calibration\mEGFPC1_G2\mEGFP_0_R1_P3_K1_Ch2-Ch1.zen
1.902025e+01	2.173305e+01	20150331_STAG1gfpch8_G2G1\MitoSys2\Calibration\mEGFPC1_G2\mEGFP_0_R1_P3_K1_Ch2-Ch1.zen
1.908025e+01	1.943308e+01	20150331_STAG1gfpch8_G2G1\MitoSys2\Calibration\mEGFPC1_G2\mEGFP_0_R1_P3_K1_Ch2-Ch1.zen
1.914025e+01	1.836643e+01	20150331_STAG1gfpch8_G2G1\MitoSys2\Calibration\mEGFPC1_G2\mEGFP_0_R1_P3_K1_Ch2-Ch1.zen
1.920025e+01	1.981641e+01	20150331_STAG1gfpch8_G2G1\MitoSys2\Calibration\mEGFPC1_G2\mEGFP_0_R1_P3_K1_Ch2-Ch1.zen
1.926025e+01	1.861642e+01	20150331_STAG1gfpch8_G2G1\MitoSys2\Calibration\mEGFPC1_G2\mEGFP_0_R1_P3_K1_Ch2-Ch1.zen
1.932025e+01	1.984974e+01	20150331_STAG1gfpch8_G2G1\MitoSys2\Calibration\mEGFPC1_G2\mEGFP_0_R1_P3_K1_Ch2-Ch1.zen
1.938025e+01	2.286637e+01	20150331_STAG1gfpch8_G2G1\MitoSys2\Calibration\mEGFPC1_G2\mEGFP_0_R1_P3_K1_Ch2-Ch1.zen
1.944025e+01	1.928308e+01	20150331_STAG1gfpch8_G2G1\MitoSys2\Calibration\mEGFPC1_G2\mEGFP_0_R1_P3_K1_Ch2-Ch1.zen
1.950026e+01	1.906642e+01	20150331_STAG1gfpch8_G2G1\MitoSys2\Calibration\mEGFPC1_G2\mEGFP_0_R1_P3_K1_Ch2-Ch1.zen
1.956026e+01	2.133305e+01	20150331_STAG1gfpch8_G2G1\MitoSys2\Calibration\mEGFPC1_G2\mEGFP_0_R1_P3_K1_Ch2-Ch1.zen
1.962026e+01	1.909975e+01	20150331_STAG1gfpch8_G2G1\MitoSys2\Calibration\mEGFPC1_G2\mEGFP_0_R1_P3_K1_Ch2-Ch1.zen
1.968026e+01	1.934975e+01	20150331_STAG1gfpch8_G2G1\MitoSys2\Calibration\mEGFPC1_G2\mEGFP_0_R1_P3_K1_Ch2-Ch1.zen
1.974026e+01	1.998307e+01	20150331_STAG1gfpch8_G2G1\MitoSys2\Calibration\mEGFPC1_G2\mEGFP_0_R1_P3_K1_Ch2-Ch1.zen
1.980026e+01	2.006640e+01	20150331_STAG1gfpch8_G2G1\MitoSys2\Calibration\mEGFPC1_G2\mEGFP_0_R1_P3_K1_Ch2-Ch1.zen
1.986026e+01	1.838309e+01	20150331_STAG1gfpch8_G2G1\MitoSys2\Calibration\mEGFPC1_G2\mEGFP_0_R1_P3_K1_Ch2-Ch1.zen
1.992026e+01	1.888309e+01	20150331_STAG1gfpch8_G2G1\MitoSys2\Calibration\mEGFPC1_G2\mEGFP_0_R1_P3_K1_Ch2-Ch1.zen
1.998026e+01	1.891642e+01	20150331_STAG1gfpch8_G2G1\MitoSys2\Calibration\mEGFPC1_G2\mEGFP_0_R1_P3_K1_Ch2-Ch1.zen
2.004026e+01	1.923308e+01	20150331_STAG1gfpch8_G2G1\MitoSys2\Calibration\mEGFPC1_G2\mEGFP_0_R1_P3_K1_Ch2-Ch1.zen
2.010026e+01	2.069973e+01	20150331_STAG1gfpch8_G2G1\MitoSys2\Calibration\mEGFPC1_G2\mEGFP_0_R1_P3_K1_Ch2-Ch1.zen
2.016026e+01	1.909975e+01	20150331_STAG1gfpch8_G2G1\MitoSys2\Calibration\mEGFPC1_G2\mEGFP_0_R1_P3_K1_Ch2-Ch1.zen
2.022026e+01	2.064973e+01	20150331_STAG1gfpch8_G2G1\MitoSys2\Calibration\mEGFPC1_G2\mEGFP_0_R1_P3_K1_Ch2-Ch1.zen
2.028027e+01	2.113306e+01	20150331_STAG1gfpch8_G2G1\MitoSys2\Calibration\mEGFPC1_G2\mEGFP_0_R1_P3_K1_Ch2-Ch1.zen
2.034027e+01	2.263304e+01	20150331_STAG1gfpch8_G2G1\MitoSys2\Calibration\mEGFPC1_G2\mEGFP_0_R1_P3_K1_Ch2-Ch1.zen
2.040027e+01	2.116639e+01	20150331_STAG1gfpch8_G2G1\MitoSys2\Calibration\mEGFPC1_G2\mEGFP_0_R1_P3_K1_Ch2-Ch1.zen
2.046027e+01	1.853309e+01	20150331_STAG1gfpch8_G2G1\MitoSys2\Calibration\mEGFPC1_G2\mEGFP_0_R1_P3_K1_Ch2-Ch1.zen
2.052027e+01	1.941641e+01	20150331_STAG1gfpch8_G2G1\MitoSys2\Calibration\mEGFPC1_G2\mEGFP_0_R1_P3_K1_Ch2-Ch1.zen
2.058027e+01	2.086639e+01	20150331_STAG1gfpch8_G2G1\MitoSys2\Calibration\mEGFPC1_G2\mEGFP_0_R1_P3_K1_Ch2-Ch1.zen
2.064027e+01	2.046640e+01	20150331_STAG1gfpch8_G2G1\MitoSys2\Calibration\mEGFPC1_G2\mEGFP_0_R1_P3_K1_Ch2-Ch1.zen
2.070027e+01	1.978307e+01	20150331_STAG1gfpch8_G2G1\MitoSys2\Calibration\mEGFPC1_G2\mEGFP_0_R1_P3_K1_Ch2-Ch1.zen
2.076027e+01	1.993307e+01	20150331_STAG1gfpch8_G2G1\MitoSys2\Calibration\mEGFPC1_G2\mEGFP_0_R1_P3_K1_Ch2-Ch1.zen
2.082027e+01	2.373302e+01	20150331_STAG1gfpch8_G2G1\MitoSys2\Calibration\mEGFPC1_G2\mEGFP_0_R1_P3_K1_Ch2-Ch1.zen
2.088027e+01	1.983307e+01	20150331_STAG1gfpch8_G2G1\MitoSys2\Calibration\mEGFPC1_G2\mEGFP_0_R1_P3_K1_Ch2-Ch1.zen
2.094028e+01	1.978307e+01	20150331_STAG1gfpch8_G2G1\MitoSys2\Calibration\mEGFPC1_G2\mEGFP_0_R1_P3_K1_Ch2-Ch1.zen
2.100028e+01	2.121639e+01	20150331_STAG1gfpch8_G2G1\MitoSys2\Calibration\mEGFPC1_G2\mEGFP_0_R1_P3_K1_Ch2-Ch1.zen
2.106028e+01	1.936641e+01	20150331_STAG1gfpch8_G2G1\MitoSys2\Calibration\mEGFPC1_G2\mEGFP_0_R1_P3_K1_Ch2-Ch1.zen
2.112028e+01	1.906642e+01	20150331_STAG1gfpch8_G2G1\MitoSys2\Calibration\mEGFPC1_G2\mEGFP_0_R1_P3_K1_Ch2-Ch1.zen
2.118028e+01	1.884975e+01	20150331_STAG1gfpch8_G2G1\MitoSys2\Calibration\mEGFPC1_G2\mEGFP_0_R1_P3_K1_Ch2-Ch1.zen
2.124028e+01	1.714977e+01	20150331_STAG1gfpch8_G2G1\MitoSys2\Calibration\mEGFPC1_G2\mEGFP_0_R1_P3_K1_Ch2-Ch1.zen
2.130028e+01	1.851642e+01	20150331_STAG1gfpch8_G2G1\MitoSys2\Calibration\mEGFPC1_G2\mEGFP_0_R1_P3_K1_Ch2-Ch1.zen
2.136028e+01	1.836643e+01	20150331_STAG1gfpch8_G2G1\MitoSys2\Calibration\mEGFPC1_G2\mEGFP_0_R1_P3_K1_Ch2-Ch1.zen
2.142028e+01	1.654978e+01	20150331_STAG1gfpch8_G2G1\MitoSys2\Calibration\mEGFPC1_G2\mEGFP_0_R1_P3_K1_Ch2-Ch1.zen
2.148028e+01	2.183305e+01	20150331_STAG1gfpch8_G2G1\MitoSys2\Calibration\mEGFPC1_G2\mEGFP_0_R1_P3_K1_Ch2-Ch1.zen
2.154028e+01	1.799976e+01	20150331_STAG1gfpch8_G2G1\MitoSys2\Calibration\mEGFPC1_G2\mEGFP_0_R1_P3_K1_Ch2-Ch1.zen
2.160028e+01	1.986641e+01	20150331_STAG1gfpch8_G2G1\MitoSys2\Calibration\mEGFPC1_G2\mEGFP_0_R1_P3_K1_Ch2-Ch1.zen
2.166028e+01	2.084973e+01	20150331_STAG1gfpch8_G2G1\MitoSys2\Calibration\mEGFPC1_G2\mEGFP_0_R1_P3_K1_Ch2-Ch1.zen
2.172029e+01	1.914975e+01	20150331_STAG1gfpch8_G2G1\MitoSys2\Calibration\mEGFPC1_G2\mEGFP_0_R1_P3_K1_Ch2-Ch1.zen
2.178029e+01	1.991640e+01	20150331_STAG1gfpch8_G2G1\MitoSys2\Calibration\mEGFPC1_G2\mEGFP_0_R1_P3_K1_Ch2-Ch1.zen
2.184029e+01	1.826643e+01	20150331_STAG1gfpch8_G2G1\MitoSys2\Calibration\mEGFPC1_G2\mEGFP_0_R1_P3_K1_Ch2-Ch1.zen
2.190029e+01	2.034973e+01	20150331_STAG1gfpch8_G2G1\MitoSys2\Calibration\mEGFPC1_G2\mEGFP_0_R1_P3_K1_Ch2-Ch1.zen
2.196029e+01	2.108306e+01	20150331_STAG1gfpch8_G2G1\MitoSys2\Calibration\mEGFPC1_G2\mEGFP_0_R1_P3_K1_Ch2-Ch1.zen
2.202029e+01	2.001640e+01	20150331_STAG1gfpch8_G2G1\MitoSys2\Calibration\mEGFPC1_G2\mEGFP_0_R1_P3_K1_Ch2-Ch1.zen
2.208029e+01	1.858309e+01	20150331_STAG1gfpch8_G2G1\MitoSys2\Calibration\mEGFPC1_G2\mEGFP_0_R1_P3_K1_Ch2-Ch1.zen
2.214029e+01	2.404968e+01	20150331_STAG1gfpch8_G2G1\MitoSys2\Calibration\mEGFPC1_G2\mEGFP_0_R1_P3_K1_Ch2-Ch1.zen
2.220029e+01	1.924975e+01	20150331_STAG1gfpch8_G2G1\MitoSys2\Calibration\mEGFPC1_G2\mEGFP_0_R1_P3_K1_Ch2-Ch1.zen
2.226029e+01	2.291637e+01	20150331_STAG1gfpch8_G2G1\MitoSys2\Calibration\mEGFPC1_G2\mEGFP_0_R1_P3_K1_Ch2-Ch1.zen
2.232029e+01	1.913308e+01	20150331_STAG1gfpch8_G2G1\MitoSys2\Calibration\mEGFPC1_G2\mEGFP_0_R1_P3_K1_Ch2-Ch1.zen
2.238029e+01	1.964974e+01	20150331_STAG1gfpch8_G2G1\MitoSys2\Calibration\mEGFPC1_G2\mEGFP_0_R1_P3_K1_Ch2-Ch1.zen
2.244029e+01	2.208304e+01	20150331_STAG1gfpch8_G2G1\MitoSys2\Calibration\mEGFPC1_G2\mEGFP_0_R1_P3_K1_Ch2-Ch1.zen
2.250030e+01	2.073306e+01	20150331_STAG1gfpch8_G2G1\MitoSys2\Calibration\mEGFPC1_G2\mEGFP_0_R1_P3_K1_Ch2-Ch1.zen
2.256030e+01	1.799976e+01	20150331_STAG1gfpch8_G2G1\MitoSys2\Calibration\mEGFPC1_G2\mEGFP_0_R1_P3_K1_Ch2-Ch1.zen
2.262030e+01	2.099972e+01	20150331_STAG1gfpch8_G2G1\MitoSys2\Calibration\mEGFPC1_G2\mEGFP_0_R1_P3_K1_Ch2-Ch1.zen
2.268030e+01	2.064973e+01	20150331_STAG1gfpch8_G2G1\MitoSys2\Calibration\mEGFPC1_G2\mEGFP_0_R1_P3_K1_Ch2-Ch1.zen
2.274030e+01	1.818309e+01	20150331_STAG1gfpch8_G2G1\MitoSys2\Calibration\mEGFPC1_G2\mEGFP_0_R1_P3_K1_Ch2-Ch1.zen
2.280030e+01	2.001640e+01	20150331_STAG1gfpch8_G2G1\MitoSys2\Calibration\mEGFPC1_G2\mEGFP_0_R1_P3_K1_Ch2-Ch1.zen
2.286030e+01	1.606646e+01	20150331_STAG1gfpch8_G2G1\MitoSys2\Calibration\mEGFPC1_G2\mEGFP_0_R1_P3_K1_Ch2-Ch1.zen
2.292030e+01	2.041640e+01	20150331_STAG1gfpch8_G2G1\MitoSys2\Calibration\mEGFPC1_G2\mEGFP_0_R1_P3_K1_Ch2-Ch1.zen
2.298030e+01	1.961641e+01	20150331_STAG1gfpch8_G2G1\MitoSys2\Calibration\mEGFPC1_G2\mEGFP_0_R1_P3_K1_Ch2-Ch1.zen
2.304030e+01	2.081639e+01	20150331_STAG1gfpch8_G2G1\MitoSys2\Calibration\mEGFPC1_G2\mEGFP_0_R1_P3_K1_Ch2-Ch1.zen
2.310030e+01	1.864976e+01	20150331_STAG1gfpch8_G2G1\MitoSys2\Calibration\mEGFPC1_G2\mEGFP_0_R1_P3_K1_Ch2-Ch1.zen
2.316030e+01	2.088306e+01	20150331_STAG1gfpch8_G2G1\MitoSys2\Calibration\mEGFPC1_G2\mEGFP_0_R1_P3_K1_Ch2-Ch1.zen
2.322030e+01	1.729977e+01	20150331_STAG1gfpch8_G2G1\MitoSys2\Calibration\mEGFPC1_G2\mEGFP_0_R1_P3_K1_Ch2-Ch1.zen
2.328031e+01	1.844976e+01	20150331_STAG1gfpch8_G2G1\MitoSys2\Calibration\mEGFPC1_G2\mEGFP_0_R1_P3_K1_Ch2-Ch1.zen
2.334031e+01	1.884975e+01	20150331_STAG1gfpch8_G2G1\MitoSys2\Calibration\mEGFPC1_G2\mEGFP_0_R1_P3_K1_Ch2-Ch1.zen
2.340031e+01	2.326636e+01	20150331_STAG1gfpch8_G2G1\MitoSys2\Calibration\mEGFPC1_G2\mEGFP_0_R1_P3_K1_Ch2-Ch1.zen
2.346031e+01	1.971641e+01	20150331_STAG1gfpch8_G2G1\MitoSys2\Calibration\mEGFPC1_G2\mEGFP_0_R1_P3_K1_Ch2-Ch1.zen
2.352031e+01	1.898308e+01	20150331_STAG1gfpch8_G2G1\MitoSys2\Calibration\mEGFPC1_G2\mEGFP_0_R1_P3_K1_Ch2-Ch1.zen
2.358031e+01	2.108306e+01	20150331_STAG1gfpch8_G2G1\MitoSys2\Calibration\mEGFPC1_G2\mEGFP_0_R1_P3_K1_Ch2-Ch1.zen
2.364031e+01	2.006640e+01	20150331_STAG1gfpch8_G2G1\MitoSys2\Calibration\mEGFPC1_G2\mEGFP_0_R1_P3_K1_Ch2-Ch1.zen
2.370031e+01	1.824976e+01	20150331_STAG1gfpch8_G2G1\MitoSys2\Calibration\mEGFPC1_G2\mEGFP_0_R1_P3_K1_Ch2-Ch1.zen
2.376031e+01	2.196638e+01	20150331_STAG1gfpch8_G2G1\MitoSys2\Calibration\mEGFPC1_G2\mEGFP_0_R1_P3_K1_Ch2-Ch1.zen
2.382031e+01	1.974974e+01	20150331_STAG1gfpch8_G2G1\MitoSys2\Calibration\mEGFPC1_G2\mEGFP_0_R1_P3_K1_Ch2-Ch1.zen
2.388031e+01	2.006640e+01	20150331_STAG1gfpch8_G2G1\MitoSys2\Calibration\mEGFPC1_G2\mEGFP_0_R1_P3_K1_Ch2-Ch1.zen
2.394031e+01	2.373302e+01	20150331_STAG1gfpch8_G2G1\MitoSys2\Calibration\mEGFPC1_G2\mEGFP_0_R1_P3_K1_Ch2-Ch1.zen
2.400031e+01	1.919975e+01	20150331_STAG1gfpch8_G2G1\MitoSys2\Calibration\mEGFPC1_G2\mEGFP_0_R1_P3_K1_Ch2-Ch1.zen
2.406032e+01	1.791643e+01	20150331_STAG1gfpch8_G2G1\MitoSys2\Calibration\mEGFPC1_G2\mEGFP_0_R1_P3_K1_Ch2-Ch1.zen
2.412032e+01	2.061640e+01	20150331_STAG1gfpch8_G2G1\MitoSys2\Calibration\mEGFPC1_G2\mEGFP_0_R1_P3_K1_Ch2-Ch1.zen
2.418032e+01	2.048306e+01	20150331_STAG1gfpch8_G2G1\MitoSys2\Calibration\mEGFPC1_G2\mEGFP_0_R1_P3_K1_Ch2-Ch1.zen
2.424032e+01	1.706644e+01	20150331_STAG1gfpch8_G2G1\MitoSys2\Calibration\mEGFPC1_G2\mEGFP_0_R1_P3_K1_Ch2-Ch1.zen
2.430032e+01	1.966641e+01	20150331_STAG1gfpch8_G2G1\MitoSys2\Calibration\mEGFPC1_G2\mEGFP_0_R1_P3_K1_Ch2-Ch1.zen
2.436032e+01	1.933308e+01	20150331_STAG1gfpch8_G2G1\MitoSys2\Calibration\mEGFPC1_G2\mEGFP_0_R1_P3_K1_Ch2-Ch1.zen
2.442032e+01	2.254970e+01	20150331_STAG1gfpch8_G2G1\MitoSys2\Calibration\mEGFPC1_G2\mEGFP_0_R1_P3_K1_Ch2-Ch1.zen
2.448032e+01	2.009974e+01	20150331_STAG1gfpch8_G2G1\MitoSys2\Calibration\mEGFPC1_G2\mEGFP_0_R1_P3_K1_Ch2-Ch1.zen
2.454032e+01	2.079973e+01	20150331_STAG1gfpch8_G2G1\MitoSys2\Calibration\mEGFPC1_G2\mEGFP_0_R1_P3_K1_Ch2-Ch1.zen
2.460032e+01	1.949974e+01	20150331_STAG1gfpch8_G2G1\MitoSys2\Calibration\mEGFPC1_G2\mEGFP_0_R1_P3_K1_Ch2-Ch1.zen
2.466032e+01	2.208304e+01	20150331_STAG1gfpch8_G2G1\MitoSys2\Calibration\mEGFPC1_G2\mEGFP_0_R1_P3_K1_Ch2-Ch1.zen
2.472032e+01	2.084973e+01	20150331_STAG1gfpch8_G2G1\MitoSys2\Calibration\mEGFPC1_G2\mEGFP_0_R1_P3_K1_Ch2-Ch1.zen
2.478032e+01	2.169971e+01	20150331_STAG1gfpch8_G2G1\MitoSys2\Calibration\mEGFPC1_G2\mEGFP_0_R1_P3_K1_Ch2-Ch1.zen
2.484033e+01	2.109972e+01	20150331_STAG1gfpch8_G2G1\MitoSys2\Calibration\mEGFPC1_G2\mEGFP_0_R1_P3_K1_Ch2-Ch1.zen
2.490033e+01	1.779977e+01	20150331_STAG1gfpch8_G2G1\MitoSys2\Calibration\mEGFPC1_G2\mEGFP_0_R1_P3_K1_Ch2-Ch1.zen
2.496033e+01	1.794976e+01	20150331_STAG1gfpch8_G2G1\MitoSys2\Calibration\mEGFPC1_G2\mEGFP_0_R1_P3_K1_Ch2-Ch1.zen
2.502033e+01	1.889975e+01	20150331_STAG1gfpch8_G2G1\MitoSys2\Calibration\mEGFPC1_G2\mEGFP_0_R1_P3_K1_Ch2-Ch1.zen
2.508033e+01	2.419968e+01	20150331_STAG1gfpch8_G2G1\MitoSys2\Calibration\mEGFPC1_G2\mEGFP_0_R1_P3_K1_Ch2-Ch1.zen
2.514033e+01	2.096639e+01	20150331_STAG1gfpch8_G2G1\MitoSys2\Calibration\mEGFPC1_G2\mEGFP_0_R1_P3_K1_Ch2-Ch1.zen
2.520033e+01	2.036640e+01	20150331_STAG1gfpch8_G2G1\MitoSys2\Calibration\mEGFPC1_G2\mEGFP_0_R1_P3_K1_Ch2-Ch1.zen
2.526033e+01	1.931641e+01	20150331_STAG1gfpch8_G2G1\MitoSys2\Calibration\mEGFPC1_G2\mEGFP_0_R1_P3_K1_Ch2-Ch1.zen
2.532033e+01	2.176638e+01	20150331_STAG1gfpch8_G2G1\MitoSys2\Calibration\mEGFPC1_G2\mEGFP_0_R1_P3_K1_Ch2-Ch1.zen
2.538033e+01	2.018307e+01	20150331_STAG1gfpch8_G2G1\MitoSys2\Calibration\mEGFPC1_G2\mEGFP_0_R1_P3_K1_Ch2-Ch1.zen
2.544033e+01	1.926641e+01	20150331_STAG1gfpch8_G2G1\MitoSys2\Calibration\mEGFPC1_G2\mEGFP_0_R1_P3_K1_Ch2-Ch1.zen
2.550033e+01	2.278303e+01	20150331_STAG1gfpch8_G2G1\MitoSys2\Calibration\mEGFPC1_G2\mEGFP_0_R1_P3_K1_Ch2-Ch1.zen
2.556034e+01	1.754977e+01	20150331_STAG1gfpch8_G2G1\MitoSys2\Calibration\mEGFPC1_G2\mEGFP_0_R1_P3_K1_Ch2-Ch1.zen
2.562034e+01	1.904975e+01	20150331_STAG1gfpch8_G2G1\MitoSys2\Calibration\mEGFPC1_G2\mEGFP_0_R1_P3_K1_Ch2-Ch1.zen
2.568034e+01	2.149972e+01	20150331_STAG1gfpch8_G2G1\MitoSys2\Calibration\mEGFPC1_G2\mEGFP_0_R1_P3_K1_Ch2-Ch1.zen
2.574034e+01	2.046640e+01	20150331_STAG1gfpch8_G2G1\MitoSys2\Calibration\mEGFPC1_G2\mEGFP_0_R1_P3_K1_Ch2-Ch1.zen
2.580034e+01	2.164972e+01	20150331_STAG1gfpch8_G2G1\MitoSys2\Calibration\mEGFPC1_G2\mEGFP_0_R1_P3_K1_Ch2-Ch1.zen
2.586034e+01	2.089972e+01	20150331_STAG1gfpch8_G2G1\MitoSys2\Calibration\mEGFPC1_G2\mEGFP_0_R1_P3_K1_Ch2-Ch1.zen
2.592034e+01	1.819976e+01	20150331_STAG1gfpch8_G2G1\MitoSys2\Calibration\mEGFPC1_G2\mEGFP_0_R1_P3_K1_Ch2-Ch1.zen
2.598034e+01	2.031640e+01	20150331_STAG1gfpch8_G2G1\MitoSys2\Calibration\mEGFPC1_G2\mEGFP_0_R1_P3_K1_Ch2-Ch1.zen
2.604034e+01	1.784977e+01	20150331_STAG1gfpch8_G2G1\MitoSys2\Calibration\mEGFPC1_G2\mEGFP_0_R1_P3_K1_Ch2-Ch1.zen
2.610034e+01	2.006640e+01	20150331_STAG1gfpch8_G2G1\MitoSys2\Calibration\mEGFPC1_G2\mEGFP_0_R1_P3_K1_Ch2-Ch1.zen
2.616034e+01	1.729977e+01	20150331_STAG1gfpch8_G2G1\MitoSys2\Calibration\mEGFPC1_G2\mEGFP_0_R1_P3_K1_Ch2-Ch1.zen
2.622034e+01	1.758310e+01	20150331_STAG1gfpch8_G2G1\MitoSys2\Calibration\mEGFPC1_G2\mEGFP_0_R1_P3_K1_Ch2-Ch1.zen
2.628034e+01	1.841643e+01	20150331_STAG1gfpch8_G2G1\MitoSys2\Calibration\mEGFPC1_G2\mEGFP_0_R1_P3_K1_Ch2-Ch1.zen
2.634035e+01	1.846642e+01	20150331_STAG1gfpch8_G2G1\MitoSys2\Calibration\mEGFPC1_G2\mEGFP_0_R1_P3_K1_Ch2-Ch1.zen
2.640035e+01	2.211638e+01	20150331_STAG1gfpch8_G2G1\MitoSys2\Calibration\mEGFPC1_G2\mEGFP_0_R1_P3_K1_Ch2-Ch1.zen
2.646035e+01	1.941641e+01	20150331_STAG1gfpch8_G2G1\MitoSys2\Calibration\mEGFPC1_G2\mEGFP_0_R1_P3_K1_Ch2-Ch1.zen
2.652035e+01	1.991640e+01	20150331_STAG1gfpch8_G2G1\MitoSys2\Calibration\mEGFPC1_G2\mEGFP_0_R1_P3_K1_Ch2-Ch1.zen
2.658035e+01	1.898308e+01	20150331_STAG1gfpch8_G2G1\MitoSys2\Calibration\mEGFPC1_G2\mEGFP_0_R1_P3_K1_Ch2-Ch1.zen
2.664035e+01	2.241637e+01	20150331_STAG1gfpch8_G2G1\MitoSys2\Calibration\mEGFPC1_G2\mEGFP_0_R1_P3_K1_Ch2-Ch1.zen
2.670035e+01	1.883309e+01	20150331_STAG1gfpch8_G2G1\MitoSys2\Calibration\mEGFPC1_G2\mEGFP_0_R1_P3_K1_Ch2-Ch1.zen
2.676035e+01	2.006640e+01	20150331_STAG1gfpch8_G2G1\MitoSys2\Calibration\mEGFPC1_G2\mEGFP_0_R1_P3_K1_Ch2-Ch1.zen
2.682035e+01	1.808310e+01	20150331_STAG1gfpch8_G2G1\MitoSys2\Calibration\mEGFPC1_G2\mEGFP_0_R1_P3_K1_Ch2-Ch1.zen
2.688035e+01	2.029973e+01	20150331_STAG1gfpch8_G2G1\MitoSys2\Calibration\mEGFPC1_G2\mEGFP_0_R1_P3_K1_Ch2-Ch1.zen
2.694035e+01	2.083306e+01	20150331_STAG1gfpch8_G2G1\MitoSys2\Calibration\mEGFPC1_G2\mEGFP_0_R1_P3_K1_Ch2-Ch1.zen
2.700035e+01	2.108306e+01	20150331_STAG1gfpch8_G2G1\MitoSys2\Calibration\mEGFPC1_G2\mEGFP_0_R1_P3_K1_Ch2-Ch1.zen
2.706035e+01	1.808310e+01	20150331_STAG1gfpch8_G2G1\MitoSys2\Calibration\mEGFPC1_G2\mEGFP_0_R1_P3_K1_Ch2-Ch1.zen
2.712036e+01	1.753310e+01	20150331_STAG1gfpch8_G2G1\MitoSys2\Calibration\mEGFPC1_G2\mEGFP_0_R1_P3_K1_Ch2-Ch1.zen
2.718036e+01	1.813309e+01	20150331_STAG1gfpch8_G2G1\MitoSys2\Calibration\mEGFPC1_G2\mEGFP_0_R1_P3_K1_Ch2-Ch1.zen
2.724036e+01	2.049973e+01	20150331_STAG1gfpch8_G2G1\MitoSys2\Calibration\mEGFPC1_G2\mEGFP_0_R1_P3_K1_Ch2-Ch1.zen
2.730036e+01	2.209971e+01	20150331_STAG1gfpch8_G2G1\MitoSys2\Calibration\mEGFPC1_G2\mEGFP_0_R1_P3_K1_Ch2-Ch1.zen
2.736036e+01	1.833309e+01	20150331_STAG1gfpch8_G2G1\MitoSys2\Calibration\mEGFPC1_G2\mEGFP_0_R1_P3_K1_Ch2-Ch1.zen
2.742036e+01	2.046640e+01	20150331_STAG1gfpch8_G2G1\MitoSys2\Calibration\mEGFPC1_G2\mEGFP_0_R1_P3_K1_Ch2-Ch1.zen
2.748036e+01	2.088306e+01	20150331_STAG1gfpch8_G2G1\MitoSys2\Calibration\mEGFPC1_G2\mEGFP_0_R1_P3_K1_Ch2-Ch1.zen
2.754036e+01	2.154972e+01	20150331_STAG1gfpch8_G2G1\MitoSys2\Calibration\mEGFPC1_G2\mEGFP_0_R1_P3_K1_Ch2-Ch1.zen
2.760036e+01	2.058306e+01	20150331_STAG1gfpch8_G2G1\MitoSys2\Calibration\mEGFPC1_G2\mEGFP_0_R1_P3_K1_Ch2-Ch1.zen
2.766036e+01	1.814976e+01	20150331_STAG1gfpch8_G2G1\MitoSys2\Calibration\mEGFPC1_G2\mEGFP_0_R1_P3_K1_Ch2-Ch1.zen
2.772036e+01	2.079973e+01	20150331_STAG1gfpch8_G2G1\MitoSys2\Calibration\mEGFPC1_G2\mEGFP_0_R1_P3_K1_Ch2-Ch1.zen
2.778036e+01	2.021640e+01	20150331_STAG1gfpch8_G2G1\MitoSys2\Calibration\mEGFPC1_G2\mEGFP_0_R1_P3_K1_Ch2-Ch1.zen
2.784036e+01	1.894975e+01	20150331_STAG1gfpch8_G2G1\MitoSys2\Calibration\mEGFPC1_G2\mEGFP_0_R1_P3_K1_Ch2-Ch1.zen
2.790037e+01	1.944975e+01	20150331_STAG1gfpch8_G2G1\MitoSys2\Calibration\mEGFPC1_G2\mEGFP_0_R1_P3_K1_Ch2-Ch1.zen
2.796037e+01	1.963308e+01	20150331_STAG1gfpch8_G2G1\MitoSys2\Calibration\mEGFPC1_G2\mEGFP_0_R1_P3_K1_Ch2-Ch1.zen
2.802037e+01	1.856642e+01	20150331_STAG1gfpch8_G2G1\MitoSys2\Calibration\mEGFPC1_G2\mEGFP_0_R1_P3_K1_Ch2-Ch1.zen
2.808037e+01	1.834976e+01	20150331_STAG1gfpch8_G2G1\MitoSys2\Calibration\mEGFPC1_G2\mEGFP_0_R1_P3_K1_Ch2-Ch1.zen
2.814037e+01	2.054973e+01	20150331_STAG1gfpch8_G2G1\MitoSys2\Calibration\mEGFPC1_G2\mEGFP_0_R1_P3_K1_Ch2-Ch1.zen
2.820037e+01	2.449968e+01	20150331_STAG1gfpch8_G2G1\MitoSys2\Calibration\mEGFPC1_G2\mEGFP_0_R1_P3_K1_Ch2-Ch1.zen
2.826037e+01	2.041640e+01	20150331_STAG1gfpch8_G2G1\MitoSys2\Calibration\mEGFPC1_G2\mEGFP_0_R1_P3_K1_Ch2-Ch1.zen
2.832037e+01	2.079973e+01	20150331_STAG1gfpch8_G2G1\MitoSys2\Calibration\mEGFPC1_G2\mEGFP_0_R1_P3_K1_Ch2-Ch1.zen
2.838037e+01	1.848309e+01	20150331_STAG1gfpch8_G2G1\MitoSys2\Calibration\mEGFPC1_G2\mEGFP_0_R1_P3_K1_Ch2-Ch1.zen
2.844037e+01	2.163305e+01	20150331_STAG1gfpch8_G2G1\MitoSys2\Calibration\mEGFPC1_G2\mEGFP_0_R1_P3_K1_Ch2-Ch1.zen
2.850037e+01	2.133305e+01	20150331_STAG1gfpch8_G2G1\MitoSys2\Calibration\mEGFPC1_G2\mEGFP_0_R1_P3_K1_Ch2-Ch1.zen
2.856038e+01	1.998307e+01	20150331_STAG1gfpch8_G2G1\MitoSys2\Calibration\mEGFPC1_G2\mEGFP_0_R1_P3_K1_Ch2-Ch1.zen
2.862038e+01	2.296637e+01	20150331_STAG1gfpch8_G2G1\MitoSys2\Calibration\mEGFPC1_G2\mEGFP_0_R1_P3_K1_Ch2-Ch1.zen
2.868038e+01	1.966641e+01	20150331_STAG1gfpch8_G2G1\MitoSys2\Calibration\mEGFPC1_G2\mEGFP_0_R1_P3_K1_Ch2-Ch1.zen
2.874038e+01	1.746644e+01	20150331_STAG1gfpch8_G2G1\MitoSys2\Calibration\mEGFPC1_G2\mEGFP_0_R1_P3_K1_Ch2-Ch1.zen
2.880038e+01	2.051640e+01	20150331_STAG1gfpch8_G2G1\MitoSys2\Calibration\mEGFPC1_G2\mEGFP_0_R1_P3_K1_Ch2-Ch1.zen
2.886038e+01	2.029973e+01	20150331_STAG1gfpch8_G2G1\MitoSys2\Calibration\mEGFPC1_G2\mEGFP_0_R1_P3_K1_Ch2-Ch1.zen
2.892038e+01	1.834976e+01	20150331_STAG1gfpch8_G2G1\MitoSys2\Calibration\mEGFPC1_G2\mEGFP_0_R1_P3_K1_Ch2-Ch1.zen
2.898038e+01	2.018307e+01	20150331_STAG1gfpch8_G2G1\MitoSys2\Calibration\mEGFPC1_G2\mEGFP_0_R1_P3_K1_Ch2-Ch1.zen
2.904038e+01	1.951641e+01	20150331_STAG1gfpch8_G2G1\MitoSys2\Calibration\mEGFPC1_G2\mEGFP_0_R1_P3_K1_Ch2-Ch1.zen
2.910038e+01	2.199971e+01	20150331_STAG1gfpch8_G2G1\MitoSys2\Calibration\mEGFPC1_G2\mEGFP_0_R1_P3_K1_Ch2-Ch1.zen
2.916038e+01	2.048306e+01	20150331_STAG1gfpch8_G2G1\MitoSys2\Calibration\mEGFPC1_G2\mEGFP_0_R1_P3_K1_Ch2-Ch1.zen
2.922038e+01	2.001640e+01	20150331_STAG1gfpch8_G2G1\MitoSys2\Calibration\mEGFPC1_G2\mEGFP_0_R1_P3_K1_Ch2-Ch1.zen
2.928038e+01	1.864976e+01	20150331_STAG1gfpch8_G2G1\MitoSys2\Calibration\mEGFPC1_G2\mEGFP_0_R1_P3_K1_Ch2-Ch1.zen
2.934039e+01	1.788310e+01	20150331_STAG1gfpch8_G2G1\MitoSys2\Calibration\mEGFPC1_G2\mEGFP_0_R1_P3_K1_Ch2-Ch1.zen
2.940039e+01	1.858309e+01	20150331_STAG1gfpch8_G2G1\MitoSys2\Calibration\mEGFPC1_G2\mEGFP_0_R1_P3_K1_Ch2-Ch1.zen
2.946039e+01	1.893308e+01	20150331_STAG1gfpch8_G2G1\MitoSys2\Calibration\mEGFPC1_G2\mEGFP_0_R1_P3_K1_Ch2-Ch1.zen
2.952039e+01	1.744977e+01	20150331_STAG1gfpch8_G2G1\MitoSys2\Calibration\mEGFPC1_G2\mEGFP_0_R1_P3_K1_Ch2-Ch1.zen
2.958039e+01	2.224971e+01	20150331_STAG1gfpch8_G2G1\MitoSys2\Calibration\mEGFPC1_G2\mEGFP_0_R1_P3_K1_Ch2-Ch1.zen
2.964039e+01	1.994974e+01	20150331_STAG1gfpch8_G2G1\MitoSys2\Calibration\mEGFPC1_G2\mEGFP_0_R1_P3_K1_Ch2-Ch1.zen
2.970039e+01	1.806643e+01	20150331_STAG1gfpch8_G2G1\MitoSys2\Calibration\mEGFPC1_G2\mEGFP_0_R1_P3_K1_Ch2-Ch1.zen
2.976039e+01	1.864976e+01	20150331_STAG1gfpch8_G2G1\MitoSys2\Calibration\mEGFPC1_G2\mEGFP_0_R1_P3_K1_Ch2-Ch1.zen
2.982039e+01	1.899975e+01	20150331_STAG1gfpch8_G2G1\MitoSys2\Calibration\mEGFPC1_G2\mEGFP_0_R1_P3_K1_Ch2-Ch1.zen
2.988039e+01	2.158305e+01	20150331_STAG1gfpch8_G2G1\MitoSys2\Calibration\mEGFPC1_G2\mEGFP_0_R1_P3_K1_Ch2-Ch1.zen
2.994039e+01	2.256637e+01	20150331_STAG1gfpch8_G2G1\MitoSys2\Calibration\mEGFPC1_G2\mEGFP_0_R1_P3_K1_Ch2-Ch1.zen
0	2.118306e+01	20150331_STAG1gfpch8_G2G1\MitoSys2\Calibration\mEGFPC1_G2\mEGFP_0_R1_P4_K1_Ch2-Ch1.zen
6.000080e-02	2.229971e+01	20150331_STAG1gfpch8_G2G1\MitoSys2\Calibration\mEGFPC1_G2\mEGFP_0_R1_P4_K1_Ch2-Ch1.zen
1.200000e-01	2.364969e+01	20150331_STAG1gfpch8_G2G1\MitoSys2\Calibration\mEGFPC1_G2\mEGFP_0_R1_P4_K1_Ch2-Ch1.zen
1.800000e-01	2.013307e+01	20150331_STAG1gfpch8_G2G1\MitoSys2\Calibration\mEGFPC1_G2\mEGFP_0_R1_P4_K1_Ch2-Ch1.zen
2.400000e-01	2.004974e+01	20150331_STAG1gfpch8_G2G1\MitoSys2\Calibration\mEGFPC1_G2\mEGFP_0_R1_P4_K1_Ch2-Ch1.zen
3.000000e-01	2.138305e+01	20150331_STAG1gfpch8_G2G1\MitoSys2\Calibration\mEGFPC1_G2\mEGFP_0_R1_P4_K1_Ch2-Ch1.zen
3.600000e-01	2.033307e+01	20150331_STAG1gfpch8_G2G1\MitoSys2\Calibration\mEGFPC1_G2\mEGFP_0_R1_P4_K1_Ch2-Ch1.zen
4.200100e-01	2.064973e+01	20150331_STAG1gfpch8_G2G1\MitoSys2\Calibration\mEGFPC1_G2\mEGFP_0_R1_P4_K1_Ch2-Ch1.zen
4.800100e-01	2.158305e+01	20150331_STAG1gfpch8_G2G1\MitoSys2\Calibration\mEGFPC1_G2\mEGFP_0_R1_P4_K1_Ch2-Ch1.zen
5.400100e-01	2.049973e+01	20150331_STAG1gfpch8_G2G1\MitoSys2\Calibration\mEGFPC1_G2\mEGFP_0_R1_P4_K1_Ch2-Ch1.zen
6.000100e-01	2.068306e+01	20150331_STAG1gfpch8_G2G1\MitoSys2\Calibration\mEGFPC1_G2\mEGFP_0_R1_P4_K1_Ch2-Ch1.zen
6.600100e-01	2.006641e+01	20150331_STAG1gfpch8_G2G1\MitoSys2\Calibration\mEGFPC1_G2\mEGFP_0_R1_P4_K1_Ch2-Ch1.zen
7.200100e-01	2.091640e+01	20150331_STAG1gfpch8_G2G1\MitoSys2\Calibration\mEGFPC1_G2\mEGFP_0_R1_P4_K1_Ch2-Ch1.zen
7.800100e-01	1.768310e+01	20150331_STAG1gfpch8_G2G1\MitoSys2\Calibration\mEGFPC1_G2\mEGFP_0_R1_P4_K1_Ch2-Ch1.zen
8.400100e-01	2.204971e+01	20150331_STAG1gfpch8_G2G1\MitoSys2\Calibration\mEGFPC1_G2\mEGFP_0_R1_P4_K1_Ch2-Ch1.zen
9.000100e-01	1.913308e+01	20150331_STAG1gfpch8_G2G1\MitoSys2\Calibration\mEGFPC1_G2\mEGFP_0_R1_P4_K1_Ch2-Ch1.zen
9.600100e-01	2.149972e+01	20150331_STAG1gfpch8_G2G1\MitoSys2\Calibration\mEGFPC1_G2\mEGFP_0_R1_P4_K1_Ch2-Ch1.zen
1.020010e+00	2.131639e+01	20150331_STAG1gfpch8_G2G1\MitoSys2\Calibration\mEGFPC1_G2\mEGFP_0_R1_P4_K1_Ch2-Ch1.zen
1.080010e+00	2.039973e+01	20150331_STAG1gfpch8_G2G1\MitoSys2\Calibration\mEGFPC1_G2\mEGFP_0_R1_P4_K1_Ch2-Ch1.zen
1.140010e+00	2.324970e+01	20150331_STAG1gfpch8_G2G1\MitoSys2\Calibration\mEGFPC1_G2\mEGFP_0_R1_P4_K1_Ch2-Ch1.zen
1.200020e+00	1.934975e+01	20150331_STAG1gfpch8_G2G1\MitoSys2\Calibration\mEGFPC1_G2\mEGFP_0_R1_P4_K1_Ch2-Ch1.zen
1.260020e+00	2.173305e+01	20150331_STAG1gfpch8_G2G1\MitoSys2\Calibration\mEGFPC1_G2\mEGFP_0_R1_P4_K1_Ch2-Ch1.zen
1.320020e+00	1.836643e+01	20150331_STAG1gfpch8_G2G1\MitoSys2\Calibration\mEGFPC1_G2\mEGFP_0_R1_P4_K1_Ch2-Ch1.zen
1.380020e+00	2.309970e+01	20150331_STAG1gfpch8_G2G1\MitoSys2\Calibration\mEGFPC1_G2\mEGFP_0_R1_P4_K1_Ch2-Ch1.zen
1.440020e+00	2.344970e+01	20150331_STAG1gfpch8_G2G1\MitoSys2\Calibration\mEGFPC1_G2\mEGFP_0_R1_P4_K1_Ch2-Ch1.zen
1.500020e+00	2.173305e+01	20150331_STAG1gfpch8_G2G1\MitoSys2\Calibration\mEGFPC1_G2\mEGFP_0_R1_P4_K1_Ch2-Ch1.zen
1.560020e+00	2.119972e+01	20150331_STAG1gfpch8_G2G1\MitoSys2\Calibration\mEGFPC1_G2\mEGFP_0_R1_P4_K1_Ch2-Ch1.zen
1.620020e+00	2.251637e+01	20150331_STAG1gfpch8_G2G1\MitoSys2\Calibration\mEGFPC1_G2\mEGFP_0_R1_P4_K1_Ch2-Ch1.zen
1.680020e+00	2.179972e+01	20150331_STAG1gfpch8_G2G1\MitoSys2\Calibration\mEGFPC1_G2\mEGFP_0_R1_P4_K1_Ch2-Ch1.zen
1.740020e+00	2.154972e+01	20150331_STAG1gfpch8_G2G1\MitoSys2\Calibration\mEGFPC1_G2\mEGFP_0_R1_P4_K1_Ch2-Ch1.zen
1.800020e+00	2.124972e+01	20150331_STAG1gfpch8_G2G1\MitoSys2\Calibration\mEGFPC1_G2\mEGFP_0_R1_P4_K1_Ch2-Ch1.zen
1.860020e+00	2.226638e+01	20150331_STAG1gfpch8_G2G1\MitoSys2\Calibration\mEGFPC1_G2\mEGFP_0_R1_P4_K1_Ch2-Ch1.zen
1.920020e+00	2.153305e+01	20150331_STAG1gfpch8_G2G1\MitoSys2\Calibration\mEGFPC1_G2\mEGFP_0_R1_P4_K1_Ch2-Ch1.zen
1.980030e+00	1.868309e+01	20150331_STAG1gfpch8_G2G1\MitoSys2\Calibration\mEGFPC1_G2\mEGFP_0_R1_P4_K1_Ch2-Ch1.zen
2.040030e+00	2.488301e+01	20150331_STAG1gfpch8_G2G1\MitoSys2\Calibration\mEGFPC1_G2\mEGFP_0_R1_P4_K1_Ch2-Ch1.zen
2.100030e+00	2.236637e+01	20150331_STAG1gfpch8_G2G1\MitoSys2\Calibration\mEGFPC1_G2\mEGFP_0_R1_P4_K1_Ch2-Ch1.zen
2.160030e+00	1.858309e+01	20150331_STAG1gfpch8_G2G1\MitoSys2\Calibration\mEGFPC1_G2\mEGFP_0_R1_P4_K1_Ch2-Ch1.zen
2.220030e+00	2.093306e+01	20150331_STAG1gfpch8_G2G1\MitoSys2\Calibration\mEGFPC1_G2\mEGFP_0_R1_P4_K1_Ch2-Ch1.zen
2.280030e+00	2.443302e+01	20150331_STAG1gfpch8_G2G1\MitoSys2\Calibration\mEGFPC1_G2\mEGFP_0_R1_P4_K1_Ch2-Ch1.zen
2.340030e+00	2.049973e+01	20150331_STAG1gfpch8_G2G1\MitoSys2\Calibration\mEGFPC1_G2\mEGFP_0_R1_P4_K1_Ch2-Ch1.zen
2.400030e+00	1.858309e+01	20150331_STAG1gfpch8_G2G1\MitoSys2\Calibration\mEGFPC1_G2\mEGFP_0_R1_P4_K1_Ch2-Ch1.zen
2.460030e+00	2.186638e+01	20150331_STAG1gfpch8_G2G1\MitoSys2\Calibration\mEGFPC1_G2\mEGFP_0_R1_P4_K1_Ch2-Ch1.zen
2.520030e+00	2.056640e+01	20150331_STAG1gfpch8_G2G1\MitoSys2\Calibration\mEGFPC1_G2\mEGFP_0_R1_P4_K1_Ch2-Ch1.zen
2.580030e+00	2.273304e+01	20150331_STAG1gfpch8_G2G1\MitoSys2\Calibration\mEGFPC1_G2\mEGFP_0_R1_P4_K1_Ch2-Ch1.zen
2.640030e+00	2.124972e+01	20150331_STAG1gfpch8_G2G1\MitoSys2\Calibration\mEGFPC1_G2\mEGFP_0_R1_P4_K1_Ch2-Ch1.zen
2.700040e+00	1.969974e+01	20150331_STAG1gfpch8_G2G1\MitoSys2\Calibration\mEGFPC1_G2\mEGFP_0_R1_P4_K1_Ch2-Ch1.zen
2.760040e+00	2.248304e+01	20150331_STAG1gfpch8_G2G1\MitoSys2\Calibration\mEGFPC1_G2\mEGFP_0_R1_P4_K1_Ch2-Ch1.zen
2.820040e+00	1.964974e+01	20150331_STAG1gfpch8_G2G1\MitoSys2\Calibration\mEGFPC1_G2\mEGFP_0_R1_P4_K1_Ch2-Ch1.zen
2.880040e+00	1.953308e+01	20150331_STAG1gfpch8_G2G1\MitoSys2\Calibration\mEGFPC1_G2\mEGFP_0_R1_P4_K1_Ch2-Ch1.zen
2.940040e+00	2.158305e+01	20150331_STAG1gfpch8_G2G1\MitoSys2\Calibration\mEGFPC1_G2\mEGFP_0_R1_P4_K1_Ch2-Ch1.zen
3.000040e+00	2.129972e+01	20150331_STAG1gfpch8_G2G1\MitoSys2\Calibration\mEGFPC1_G2\mEGFP_0_R1_P4_K1_Ch2-Ch1.zen
3.060040e+00	2.084973e+01	20150331_STAG1gfpch8_G2G1\MitoSys2\Calibration\mEGFPC1_G2\mEGFP_0_R1_P4_K1_Ch2-Ch1.zen
3.120040e+00	1.988307e+01	20150331_STAG1gfpch8_G2G1\MitoSys2\Calibration\mEGFPC1_G2\mEGFP_0_R1_P4_K1_Ch2-Ch1.zen
3.180040e+00	1.868309e+01	20150331_STAG1gfpch8_G2G1\MitoSys2\Calibration\mEGFPC1_G2\mEGFP_0_R1_P4_K1_Ch2-Ch1.zen
3.240040e+00	2.046640e+01	20150331_STAG1gfpch8_G2G1\MitoSys2\Calibration\mEGFPC1_G2\mEGFP_0_R1_P4_K1_Ch2-Ch1.zen
3.300040e+00	2.239971e+01	20150331_STAG1gfpch8_G2G1\MitoSys2\Calibration\mEGFPC1_G2\mEGFP_0_R1_P4_K1_Ch2-Ch1.zen
3.360040e+00	2.199971e+01	20150331_STAG1gfpch8_G2G1\MitoSys2\Calibration\mEGFPC1_G2\mEGFP_0_R1_P4_K1_Ch2-Ch1.zen
3.420040e+00	2.053307e+01	20150331_STAG1gfpch8_G2G1\MitoSys2\Calibration\mEGFPC1_G2\mEGFP_0_R1_P4_K1_Ch2-Ch1.zen
3.480050e+00	1.853309e+01	20150331_STAG1gfpch8_G2G1\MitoSys2\Calibration\mEGFPC1_G2\mEGFP_0_R1_P4_K1_Ch2-Ch1.zen
3.540050e+00	1.799977e+01	20150331_STAG1gfpch8_G2G1\MitoSys2\Calibration\mEGFPC1_G2\mEGFP_0_R1_P4_K1_Ch2-Ch1.zen
3.600050e+00	2.164972e+01	20150331_STAG1gfpch8_G2G1\MitoSys2\Calibration\mEGFPC1_G2\mEGFP_0_R1_P4_K1_Ch2-Ch1.zen
3.660050e+00	2.076640e+01	20150331_STAG1gfpch8_G2G1\MitoSys2\Calibration\mEGFPC1_G2\mEGFP_0_R1_P4_K1_Ch2-Ch1.zen
3.720050e+00	2.101639e+01	20150331_STAG1gfpch8_G2G1\MitoSys2\Calibration\mEGFPC1_G2\mEGFP_0_R1_P4_K1_Ch2-Ch1.zen
3.780050e+00	2.111639e+01	20150331_STAG1gfpch8_G2G1\MitoSys2\Calibration\mEGFPC1_G2\mEGFP_0_R1_P4_K1_Ch2-Ch1.zen
3.840050e+00	2.094973e+01	20150331_STAG1gfpch8_G2G1\MitoSys2\Calibration\mEGFPC1_G2\mEGFP_0_R1_P4_K1_Ch2-Ch1.zen
3.900050e+00	2.078306e+01	20150331_STAG1gfpch8_G2G1\MitoSys2\Calibration\mEGFPC1_G2\mEGFP_0_R1_P4_K1_Ch2-Ch1.zen
3.960050e+00	2.006641e+01	20150331_STAG1gfpch8_G2G1\MitoSys2\Calibration\mEGFPC1_G2\mEGFP_0_R1_P4_K1_Ch2-Ch1.zen
4.020050e+00	1.989974e+01	20150331_STAG1gfpch8_G2G1\MitoSys2\Calibration\mEGFPC1_G2\mEGFP_0_R1_P4_K1_Ch2-Ch1.zen
4.080050e+00	2.284970e+01	20150331_STAG1gfpch8_G2G1\MitoSys2\Calibration\mEGFPC1_G2\mEGFP_0_R1_P4_K1_Ch2-Ch1.zen
4.140050e+00	1.939975e+01	20150331_STAG1gfpch8_G2G1\MitoSys2\Calibration\mEGFPC1_G2\mEGFP_0_R1_P4_K1_Ch2-Ch1.zen
4.200050e+00	2.341636e+01	20150331_STAG1gfpch8_G2G1\MitoSys2\Calibration\mEGFPC1_G2\mEGFP_0_R1_P4_K1_Ch2-Ch1.zen
4.260060e+00	2.414968e+01	20150331_STAG1gfpch8_G2G1\MitoSys2\Calibration\mEGFPC1_G2\mEGFP_0_R1_P4_K1_Ch2-Ch1.zen
4.320060e+00	2.289970e+01	20150331_STAG1gfpch8_G2G1\MitoSys2\Calibration\mEGFPC1_G2\mEGFP_0_R1_P4_K1_Ch2-Ch1.zen
4.380060e+00	2.143305e+01	20150331_STAG1gfpch8_G2G1\MitoSys2\Calibration\mEGFPC1_G2\mEGFP_0_R1_P4_K1_Ch2-Ch1.zen
4.440060e+00	2.069973e+01	20150331_STAG1gfpch8_G2G1\MitoSys2\Calibration\mEGFPC1_G2\mEGFP_0_R1_P4_K1_Ch2-Ch1.zen
4.500060e+00	2.141639e+01	20150331_STAG1gfpch8_G2G1\MitoSys2\Calibration\mEGFPC1_G2\mEGFP_0_R1_P4_K1_Ch2-Ch1.zen
4.560060e+00	2.646632e+01	20150331_STAG1gfpch8_G2G1\MitoSys2\Calibration\mEGFPC1_G2\mEGFP_0_R1_P4_K1_Ch2-Ch1.zen
4.620060e+00	2.433302e+01	20150331_STAG1gfpch8_G2G1\MitoSys2\Calibration\mEGFPC1_G2\mEGFP_0_R1_P4_K1_Ch2-Ch1.zen
4.680060e+00	2.594966e+01	20150331_STAG1gfpch8_G2G1\MitoSys2\Calibration\mEGFPC1_G2\mEGFP_0_R1_P4_K1_Ch2-Ch1.zen
4.740060e+00	2.473301e+01	20150331_STAG1gfpch8_G2G1\MitoSys2\Calibration\mEGFPC1_G2\mEGFP_0_R1_P4_K1_Ch2-Ch1.zen
4.800060e+00	2.423302e+01	20150331_STAG1gfpch8_G2G1\MitoSys2\Calibration\mEGFPC1_G2\mEGFP_0_R1_P4_K1_Ch2-Ch1.zen
4.860060e+00	1.949975e+01	20150331_STAG1gfpch8_G2G1\MitoSys2\Calibration\mEGFPC1_G2\mEGFP_0_R1_P4_K1_Ch2-Ch1.zen
4.920060e+00	2.429968e+01	20150331_STAG1gfpch8_G2G1\MitoSys2\Calibration\mEGFPC1_G2\mEGFP_0_R1_P4_K1_Ch2-Ch1.zen
4.980060e+00	2.173305e+01	20150331_STAG1gfpch8_G2G1\MitoSys2\Calibration\mEGFPC1_G2\mEGFP_0_R1_P4_K1_Ch2-Ch1.zen
5.040070e+00	1.836643e+01	20150331_STAG1gfpch8_G2G1\MitoSys2\Calibration\mEGFPC1_G2\mEGFP_0_R1_P4_K1_Ch2-Ch1.zen
5.100070e+00	1.874976e+01	20150331_STAG1gfpch8_G2G1\MitoSys2\Calibration\mEGFPC1_G2\mEGFP_0_R1_P4_K1_Ch2-Ch1.zen
5.160070e+00	2.229971e+01	20150331_STAG1gfpch8_G2G1\MitoSys2\Calibration\mEGFPC1_G2\mEGFP_0_R1_P4_K1_Ch2-Ch1.zen
5.220070e+00	1.828309e+01	20150331_STAG1gfpch8_G2G1\MitoSys2\Calibration\mEGFPC1_G2\mEGFP_0_R1_P4_K1_Ch2-Ch1.zen
5.280070e+00	1.848309e+01	20150331_STAG1gfpch8_G2G1\MitoSys2\Calibration\mEGFPC1_G2\mEGFP_0_R1_P4_K1_Ch2-Ch1.zen
5.340070e+00	1.803310e+01	20150331_STAG1gfpch8_G2G1\MitoSys2\Calibration\mEGFPC1_G2\mEGFP_0_R1_P4_K1_Ch2-Ch1.zen
5.400070e+00	1.991641e+01	20150331_STAG1gfpch8_G2G1\MitoSys2\Calibration\mEGFPC1_G2\mEGFP_0_R1_P4_K1_Ch2-Ch1.zen
5.460070e+00	1.894975e+01	20150331_STAG1gfpch8_G2G1\MitoSys2\Calibration\mEGFPC1_G2\mEGFP_0_R1_P4_K1_Ch2-Ch1.zen
5.520070e+00	2.001641e+01	20150331_STAG1gfpch8_G2G1\MitoSys2\Calibration\mEGFPC1_G2\mEGFP_0_R1_P4_K1_Ch2-Ch1.zen
5.580070e+00	1.959974e+01	20150331_STAG1gfpch8_G2G1\MitoSys2\Calibration\mEGFPC1_G2\mEGFP_0_R1_P4_K1_Ch2-Ch1.zen
5.640070e+00	1.826643e+01	20150331_STAG1gfpch8_G2G1\MitoSys2\Calibration\mEGFPC1_G2\mEGFP_0_R1_P4_K1_Ch2-Ch1.zen
5.700070e+00	1.818310e+01	20150331_STAG1gfpch8_G2G1\MitoSys2\Calibration\mEGFPC1_G2\mEGFP_0_R1_P4_K1_Ch2-Ch1.zen
5.760080e+00	2.051640e+01	20150331_STAG1gfpch8_G2G1\MitoSys2\Calibration\mEGFPC1_G2\mEGFP_0_R1_P4_K1_Ch2-Ch1.zen
5.820080e+00	1.933308e+01	20150331_STAG1gfpch8_G2G1\MitoSys2\Calibration\mEGFPC1_G2\mEGFP_0_R1_P4_K1_Ch2-Ch1.zen
5.880080e+00	1.834976e+01	20150331_STAG1gfpch8_G2G1\MitoSys2\Calibration\mEGFPC1_G2\mEGFP_0_R1_P4_K1_Ch2-Ch1.zen
5.940080e+00	2.024974e+01	20150331_STAG1gfpch8_G2G1\MitoSys2\Calibration\mEGFPC1_G2\mEGFP_0_R1_P4_K1_Ch2-Ch1.zen
6.000080e+00	1.821643e+01	20150331_STAG1gfpch8_G2G1\MitoSys2\Calibration\mEGFPC1_G2\mEGFP_0_R1_P4_K1_Ch2-Ch1.zen
6.060080e+00	1.813310e+01	20150331_STAG1gfpch8_G2G1\MitoSys2\Calibration\mEGFPC1_G2\mEGFP_0_R1_P4_K1_Ch2-Ch1.zen
6.120080e+00	1.934975e+01	20150331_STAG1gfpch8_G2G1\MitoSys2\Calibration\mEGFPC1_G2\mEGFP_0_R1_P4_K1_Ch2-Ch1.zen
6.180080e+00	1.968308e+01	20150331_STAG1gfpch8_G2G1\MitoSys2\Calibration\mEGFPC1_G2\mEGFP_0_R1_P4_K1_Ch2-Ch1.zen
6.240080e+00	1.824976e+01	20150331_STAG1gfpch8_G2G1\MitoSys2\Calibration\mEGFPC1_G2\mEGFP_0_R1_P4_K1_Ch2-Ch1.zen
6.300080e+00	2.026640e+01	20150331_STAG1gfpch8_G2G1\MitoSys2\Calibration\mEGFPC1_G2\mEGFP_0_R1_P4_K1_Ch2-Ch1.zen
6.360080e+00	2.051640e+01	20150331_STAG1gfpch8_G2G1\MitoSys2\Calibration\mEGFPC1_G2\mEGFP_0_R1_P4_K1_Ch2-Ch1.zen
6.420080e+00	1.909975e+01	20150331_STAG1gfpch8_G2G1\MitoSys2\Calibration\mEGFPC1_G2\mEGFP_0_R1_P4_K1_Ch2-Ch1.zen
6.480080e+00	1.713311e+01	20150331_STAG1gfpch8_G2G1\MitoSys2\Calibration\mEGFPC1_G2\mEGFP_0_R1_P4_K1_Ch2-Ch1.zen
6.540090e+00	2.119972e+01	20150331_STAG1gfpch8_G2G1\MitoSys2\Calibration\mEGFPC1_G2\mEGFP_0_R1_P4_K1_Ch2-Ch1.zen
6.600090e+00	2.026640e+01	20150331_STAG1gfpch8_G2G1\MitoSys2\Calibration\mEGFPC1_G2\mEGFP_0_R1_P4_K1_Ch2-Ch1.zen
6.660090e+00	1.954975e+01	20150331_STAG1gfpch8_G2G1\MitoSys2\Calibration\mEGFPC1_G2\mEGFP_0_R1_P4_K1_Ch2-Ch1.zen
6.720090e+00	1.896642e+01	20150331_STAG1gfpch8_G2G1\MitoSys2\Calibration\mEGFPC1_G2\mEGFP_0_R1_P4_K1_Ch2-Ch1.zen
6.780090e+00	1.801643e+01	20150331_STAG1gfpch8_G2G1\MitoSys2\Calibration\mEGFPC1_G2\mEGFP_0_R1_P4_K1_Ch2-Ch1.zen
6.840090e+00	2.038307e+01	20150331_STAG1gfpch8_G2G1\MitoSys2\Calibration\mEGFPC1_G2\mEGFP_0_R1_P4_K1_Ch2-Ch1.zen
6.900090e+00	2.043307e+01	20150331_STAG1gfpch8_G2G1\MitoSys2\Calibration\mEGFPC1_G2\mEGFP_0_R1_P4_K1_Ch2-Ch1.zen
6.960090e+00	2.163305e+01	20150331_STAG1gfpch8_G2G1\MitoSys2\Calibration\mEGFPC1_G2\mEGFP_0_R1_P4_K1_Ch2-Ch1.zen
7.020090e+00	1.951641e+01	20150331_STAG1gfpch8_G2G1\MitoSys2\Calibration\mEGFPC1_G2\mEGFP_0_R1_P4_K1_Ch2-Ch1.zen
7.080090e+00	2.406635e+01	20150331_STAG1gfpch8_G2G1\MitoSys2\Calibration\mEGFPC1_G2\mEGFP_0_R1_P4_K1_Ch2-Ch1.zen
7.140090e+00	2.269971e+01	20150331_STAG1gfpch8_G2G1\MitoSys2\Calibration\mEGFPC1_G2\mEGFP_0_R1_P4_K1_Ch2-Ch1.zen
7.200090e+00	2.024974e+01	20150331_STAG1gfpch8_G2G1\MitoSys2\Calibration\mEGFPC1_G2\mEGFP_0_R1_P4_K1_Ch2-Ch1.zen
7.260090e+00	1.989974e+01	20150331_STAG1gfpch8_G2G1\MitoSys2\Calibration\mEGFPC1_G2\mEGFP_0_R1_P4_K1_Ch2-Ch1.zen
7.320100e+00	1.896642e+01	20150331_STAG1gfpch8_G2G1\MitoSys2\Calibration\mEGFPC1_G2\mEGFP_0_R1_P4_K1_Ch2-Ch1.zen
7.380100e+00	2.221638e+01	20150331_STAG1gfpch8_G2G1\MitoSys2\Calibration\mEGFPC1_G2\mEGFP_0_R1_P4_K1_Ch2-Ch1.zen
7.440100e+00	1.899975e+01	20150331_STAG1gfpch8_G2G1\MitoSys2\Calibration\mEGFPC1_G2\mEGFP_0_R1_P4_K1_Ch2-Ch1.zen
7.500100e+00	2.163305e+01	20150331_STAG1gfpch8_G2G1\MitoSys2\Calibration\mEGFPC1_G2\mEGFP_0_R1_P4_K1_Ch2-Ch1.zen
7.560100e+00	1.933308e+01	20150331_STAG1gfpch8_G2G1\MitoSys2\Calibration\mEGFPC1_G2\mEGFP_0_R1_P4_K1_Ch2-Ch1.zen
7.620100e+00	1.699978e+01	20150331_STAG1gfpch8_G2G1\MitoSys2\Calibration\mEGFPC1_G2\mEGFP_0_R1_P4_K1_Ch2-Ch1.zen
7.680100e+00	2.023307e+01	20150331_STAG1gfpch8_G2G1\MitoSys2\Calibration\mEGFPC1_G2\mEGFP_0_R1_P4_K1_Ch2-Ch1.zen
7.740100e+00	1.763310e+01	20150331_STAG1gfpch8_G2G1\MitoSys2\Calibration\mEGFPC1_G2\mEGFP_0_R1_P4_K1_Ch2-Ch1.zen
7.800100e+00	1.948308e+01	20150331_STAG1gfpch8_G2G1\MitoSys2\Calibration\mEGFPC1_G2\mEGFP_0_R1_P4_K1_Ch2-Ch1.zen
7.860100e+00	2.241637e+01	20150331_STAG1gfpch8_G2G1\MitoSys2\Calibration\mEGFPC1_G2\mEGFP_0_R1_P4_K1_Ch2-Ch1.zen
7.920100e+00	1.746644e+01	20150331_STAG1gfpch8_G2G1\MitoSys2\Calibration\mEGFPC1_G2\mEGFP_0_R1_P4_K1_Ch2-Ch1.zen
7.980100e+00	1.954975e+01	20150331_STAG1gfpch8_G2G1\MitoSys2\Calibration\mEGFPC1_G2\mEGFP_0_R1_P4_K1_Ch2-Ch1.zen
8.040100e+00	2.106639e+01	20150331_STAG1gfpch8_G2G1\MitoSys2\Calibration\mEGFPC1_G2\mEGFP_0_R1_P4_K1_Ch2-Ch1.zen
8.100110e+00	1.689978e+01	20150331_STAG1gfpch8_G2G1\MitoSys2\Calibration\mEGFPC1_G2\mEGFP_0_R1_P4_K1_Ch2-Ch1.zen
8.160110e+00	2.394969e+01	20150331_STAG1gfpch8_G2G1\MitoSys2\Calibration\mEGFPC1_G2\mEGFP_0_R1_P4_K1_Ch2-Ch1.zen
8.220110e+00	1.779977e+01	20150331_STAG1gfpch8_G2G1\MitoSys2\Calibration\mEGFPC1_G2\mEGFP_0_R1_P4_K1_Ch2-Ch1.zen
8.280110e+00	1.863309e+01	20150331_STAG1gfpch8_G2G1\MitoSys2\Calibration\mEGFPC1_G2\mEGFP_0_R1_P4_K1_Ch2-Ch1.zen
8.340110e+00	2.124972e+01	20150331_STAG1gfpch8_G2G1\MitoSys2\Calibration\mEGFPC1_G2\mEGFP_0_R1_P4_K1_Ch2-Ch1.zen
8.400110e+00	1.753311e+01	20150331_STAG1gfpch8_G2G1\MitoSys2\Calibration\mEGFPC1_G2\mEGFP_0_R1_P4_K1_Ch2-Ch1.zen
8.460110e+00	1.804976e+01	20150331_STAG1gfpch8_G2G1\MitoSys2\Calibration\mEGFPC1_G2\mEGFP_0_R1_P4_K1_Ch2-Ch1.zen
8.520110e+00	1.778310e+01	20150331_STAG1gfpch8_G2G1\MitoSys2\Calibration\mEGFPC1_G2\mEGFP_0_R1_P4_K1_Ch2-Ch1.zen
8.580110e+00	1.668312e+01	20150331_STAG1gfpch8_G2G1\MitoSys2\Calibration\mEGFPC1_G2\mEGFP_0_R1_P4_K1_Ch2-Ch1.zen
8.640110e+00	1.699978e+01	20150331_STAG1gfpch8_G2G1\MitoSys2\Calibration\mEGFPC1_G2\mEGFP_0_R1_P4_K1_Ch2-Ch1.zen
8.700110e+00	1.919975e+01	20150331_STAG1gfpch8_G2G1\MitoSys2\Calibration\mEGFPC1_G2\mEGFP_0_R1_P4_K1_Ch2-Ch1.zen
8.760110e+00	2.039973e+01	20150331_STAG1gfpch8_G2G1\MitoSys2\Calibration\mEGFPC1_G2\mEGFP_0_R1_P4_K1_Ch2-Ch1.zen
8.820120e+00	1.803310e+01	20150331_STAG1gfpch8_G2G1\MitoSys2\Calibration\mEGFPC1_G2\mEGFP_0_R1_P4_K1_Ch2-Ch1.zen
8.880120e+00	2.006641e+01	20150331_STAG1gfpch8_G2G1\MitoSys2\Calibration\mEGFPC1_G2\mEGFP_0_R1_P4_K1_Ch2-Ch1.zen
8.940120e+00	1.964974e+01	20150331_STAG1gfpch8_G2G1\MitoSys2\Calibration\mEGFPC1_G2\mEGFP_0_R1_P4_K1_Ch2-Ch1.zen
9.000120e+00	2.101639e+01	20150331_STAG1gfpch8_G2G1\MitoSys2\Calibration\mEGFPC1_G2\mEGFP_0_R1_P4_K1_Ch2-Ch1.zen
9.060120e+00	2.311637e+01	20150331_STAG1gfpch8_G2G1\MitoSys2\Calibration\mEGFPC1_G2\mEGFP_0_R1_P4_K1_Ch2-Ch1.zen
9.120120e+00	2.013307e+01	20150331_STAG1gfpch8_G2G1\MitoSys2\Calibration\mEGFPC1_G2\mEGFP_0_R1_P4_K1_Ch2-Ch1.zen
9.180120e+00	1.973308e+01	20150331_STAG1gfpch8_G2G1\MitoSys2\Calibration\mEGFPC1_G2\mEGFP_0_R1_P4_K1_Ch2-Ch1.zen
9.240120e+00	1.994974e+01	20150331_STAG1gfpch8_G2G1\MitoSys2\Calibration\mEGFPC1_G2\mEGFP_0_R1_P4_K1_Ch2-Ch1.zen
9.300120e+00	2.044973e+01	20150331_STAG1gfpch8_G2G1\MitoSys2\Calibration\mEGFPC1_G2\mEGFP_0_R1_P4_K1_Ch2-Ch1.zen
9.360120e+00	2.073306e+01	20150331_STAG1gfpch8_G2G1\MitoSys2\Calibration\mEGFPC1_G2\mEGFP_0_R1_P4_K1_Ch2-Ch1.zen
9.420120e+00	1.984974e+01	20150331_STAG1gfpch8_G2G1\MitoSys2\Calibration\mEGFPC1_G2\mEGFP_0_R1_P4_K1_Ch2-Ch1.zen
9.480120e+00	1.706644e+01	20150331_STAG1gfpch8_G2G1\MitoSys2\Calibration\mEGFPC1_G2\mEGFP_0_R1_P4_K1_Ch2-Ch1.zen
9.540120e+00	2.023307e+01	20150331_STAG1gfpch8_G2G1\MitoSys2\Calibration\mEGFPC1_G2\mEGFP_0_R1_P4_K1_Ch2-Ch1.zen
9.600130e+00	2.256637e+01	20150331_STAG1gfpch8_G2G1\MitoSys2\Calibration\mEGFPC1_G2\mEGFP_0_R1_P4_K1_Ch2-Ch1.zen
9.660130e+00	1.854976e+01	20150331_STAG1gfpch8_G2G1\MitoSys2\Calibration\mEGFPC1_G2\mEGFP_0_R1_P4_K1_Ch2-Ch1.zen
9.720130e+00	1.734977e+01	20150331_STAG1gfpch8_G2G1\MitoSys2\Calibration\mEGFPC1_G2\mEGFP_0_R1_P4_K1_Ch2-Ch1.zen
9.780130e+00	1.913308e+01	20150331_STAG1gfpch8_G2G1\MitoSys2\Calibration\mEGFPC1_G2\mEGFP_0_R1_P4_K1_Ch2-Ch1.zen
9.840130e+00	1.808310e+01	20150331_STAG1gfpch8_G2G1\MitoSys2\Calibration\mEGFPC1_G2\mEGFP_0_R1_P4_K1_Ch2-Ch1.zen
9.900130e+00	2.114972e+01	20150331_STAG1gfpch8_G2G1\MitoSys2\Calibration\mEGFPC1_G2\mEGFP_0_R1_P4_K1_Ch2-Ch1.zen
9.960130e+00	2.008307e+01	20150331_STAG1gfpch8_G2G1\MitoSys2\Calibration\mEGFPC1_G2\mEGFP_0_R1_P4_K1_Ch2-Ch1.zen
1.002013e+01	2.001641e+01	20150331_STAG1gfpch8_G2G1\MitoSys2\Calibration\mEGFPC1_G2\mEGFP_0_R1_P4_K1_Ch2-Ch1.zen
1.008013e+01	1.949975e+01	20150331_STAG1gfpch8_G2G1\MitoSys2\Calibration\mEGFPC1_G2\mEGFP_0_R1_P4_K1_Ch2-Ch1.zen
1.014013e+01	2.006641e+01	20150331_STAG1gfpch8_G2G1\MitoSys2\Calibration\mEGFPC1_G2\mEGFP_0_R1_P4_K1_Ch2-Ch1.zen
1.020013e+01	1.639979e+01	20150331_STAG1gfpch8_G2G1\MitoSys2\Calibration\mEGFPC1_G2\mEGFP_0_R1_P4_K1_Ch2-Ch1.zen
1.026013e+01	1.796643e+01	20150331_STAG1gfpch8_G2G1\MitoSys2\Calibration\mEGFPC1_G2\mEGFP_0_R1_P4_K1_Ch2-Ch1.zen
1.032013e+01	1.774977e+01	20150331_STAG1gfpch8_G2G1\MitoSys2\Calibration\mEGFPC1_G2\mEGFP_0_R1_P4_K1_Ch2-Ch1.zen
1.038014e+01	1.668312e+01	20150331_STAG1gfpch8_G2G1\MitoSys2\Calibration\mEGFPC1_G2\mEGFP_0_R1_P4_K1_Ch2-Ch1.zen
1.044014e+01	2.118306e+01	20150331_STAG1gfpch8_G2G1\MitoSys2\Calibration\mEGFPC1_G2\mEGFP_0_R1_P4_K1_Ch2-Ch1.zen
1.050014e+01	2.034974e+01	20150331_STAG1gfpch8_G2G1\MitoSys2\Calibration\mEGFPC1_G2\mEGFP_0_R1_P4_K1_Ch2-Ch1.zen
1.056014e+01	2.061640e+01	20150331_STAG1gfpch8_G2G1\MitoSys2\Calibration\mEGFPC1_G2\mEGFP_0_R1_P4_K1_Ch2-Ch1.zen
1.062014e+01	2.859963e+01	20150331_STAG1gfpch8_G2G1\MitoSys2\Calibration\mEGFPC1_G2\mEGFP_0_R1_P4_K1_Ch2-Ch1.zen
1.068014e+01	1.814976e+01	20150331_STAG1gfpch8_G2G1\MitoSys2\Calibration\mEGFPC1_G2\mEGFP_0_R1_P4_K1_Ch2-Ch1.zen
1.074014e+01	1.996641e+01	20150331_STAG1gfpch8_G2G1\MitoSys2\Calibration\mEGFPC1_G2\mEGFP_0_R1_P4_K1_Ch2-Ch1.zen
1.080014e+01	1.854976e+01	20150331_STAG1gfpch8_G2G1\MitoSys2\Calibration\mEGFPC1_G2\mEGFP_0_R1_P4_K1_Ch2-Ch1.zen
1.086014e+01	1.786643e+01	20150331_STAG1gfpch8_G2G1\MitoSys2\Calibration\mEGFPC1_G2\mEGFP_0_R1_P4_K1_Ch2-Ch1.zen
1.092014e+01	2.013307e+01	20150331_STAG1gfpch8_G2G1\MitoSys2\Calibration\mEGFPC1_G2\mEGFP_0_R1_P4_K1_Ch2-Ch1.zen
1.098014e+01	1.843309e+01	20150331_STAG1gfpch8_G2G1\MitoSys2\Calibration\mEGFPC1_G2\mEGFP_0_R1_P4_K1_Ch2-Ch1.zen
1.104014e+01	1.764977e+01	20150331_STAG1gfpch8_G2G1\MitoSys2\Calibration\mEGFPC1_G2\mEGFP_0_R1_P4_K1_Ch2-Ch1.zen
1.110014e+01	2.326636e+01	20150331_STAG1gfpch8_G2G1\MitoSys2\Calibration\mEGFPC1_G2\mEGFP_0_R1_P4_K1_Ch2-Ch1.zen
1.116015e+01	2.576633e+01	20150331_STAG1gfpch8_G2G1\MitoSys2\Calibration\mEGFPC1_G2\mEGFP_0_R1_P4_K1_Ch2-Ch1.zen
1.122015e+01	2.403302e+01	20150331_STAG1gfpch8_G2G1\MitoSys2\Calibration\mEGFPC1_G2\mEGFP_0_R1_P4_K1_Ch2-Ch1.zen
1.128015e+01	2.948295e+01	20150331_STAG1gfpch8_G2G1\MitoSys2\Calibration\mEGFPC1_G2\mEGFP_0_R1_P4_K1_Ch2-Ch1.zen
1.134015e+01	2.643299e+01	20150331_STAG1gfpch8_G2G1\MitoSys2\Calibration\mEGFPC1_G2\mEGFP_0_R1_P4_K1_Ch2-Ch1.zen
1.140015e+01	2.961628e+01	20150331_STAG1gfpch8_G2G1\MitoSys2\Calibration\mEGFPC1_G2\mEGFP_0_R1_P4_K1_Ch2-Ch1.zen
1.146015e+01	2.006641e+01	20150331_STAG1gfpch8_G2G1\MitoSys2\Calibration\mEGFPC1_G2\mEGFP_0_R1_P4_K1_Ch2-Ch1.zen
1.152015e+01	1.843309e+01	20150331_STAG1gfpch8_G2G1\MitoSys2\Calibration\mEGFPC1_G2\mEGFP_0_R1_P4_K1_Ch2-Ch1.zen
1.158015e+01	2.201638e+01	20150331_STAG1gfpch8_G2G1\MitoSys2\Calibration\mEGFPC1_G2\mEGFP_0_R1_P4_K1_Ch2-Ch1.zen
1.164015e+01	1.809976e+01	20150331_STAG1gfpch8_G2G1\MitoSys2\Calibration\mEGFPC1_G2\mEGFP_0_R1_P4_K1_Ch2-Ch1.zen
1.170015e+01	1.913308e+01	20150331_STAG1gfpch8_G2G1\MitoSys2\Calibration\mEGFPC1_G2\mEGFP_0_R1_P4_K1_Ch2-Ch1.zen
1.176015e+01	1.803310e+01	20150331_STAG1gfpch8_G2G1\MitoSys2\Calibration\mEGFPC1_G2\mEGFP_0_R1_P4_K1_Ch2-Ch1.zen
1.182015e+01	1.858309e+01	20150331_STAG1gfpch8_G2G1\MitoSys2\Calibration\mEGFPC1_G2\mEGFP_0_R1_P4_K1_Ch2-Ch1.zen
1.188015e+01	1.941641e+01	20150331_STAG1gfpch8_G2G1\MitoSys2\Calibration\mEGFPC1_G2\mEGFP_0_R1_P4_K1_Ch2-Ch1.zen
1.194016e+01	2.159972e+01	20150331_STAG1gfpch8_G2G1\MitoSys2\Calibration\mEGFPC1_G2\mEGFP_0_R1_P4_K1_Ch2-Ch1.zen
1.200016e+01	1.879976e+01	20150331_STAG1gfpch8_G2G1\MitoSys2\Calibration\mEGFPC1_G2\mEGFP_0_R1_P4_K1_Ch2-Ch1.zen
1.206016e+01	1.994974e+01	20150331_STAG1gfpch8_G2G1\MitoSys2\Calibration\mEGFPC1_G2\mEGFP_0_R1_P4_K1_Ch2-Ch1.zen
1.212016e+01	1.801643e+01	20150331_STAG1gfpch8_G2G1\MitoSys2\Calibration\mEGFPC1_G2\mEGFP_0_R1_P4_K1_Ch2-Ch1.zen
1.218016e+01	1.749977e+01	20150331_STAG1gfpch8_G2G1\MitoSys2\Calibration\mEGFPC1_G2\mEGFP_0_R1_P4_K1_Ch2-Ch1.zen
1.224016e+01	2.151639e+01	20150331_STAG1gfpch8_G2G1\MitoSys2\Calibration\mEGFPC1_G2\mEGFP_0_R1_P4_K1_Ch2-Ch1.zen
1.230016e+01	1.951641e+01	20150331_STAG1gfpch8_G2G1\MitoSys2\Calibration\mEGFPC1_G2\mEGFP_0_R1_P4_K1_Ch2-Ch1.zen
1.236016e+01	1.784977e+01	20150331_STAG1gfpch8_G2G1\MitoSys2\Calibration\mEGFPC1_G2\mEGFP_0_R1_P4_K1_Ch2-Ch1.zen
1.242016e+01	1.839976e+01	20150331_STAG1gfpch8_G2G1\MitoSys2\Calibration\mEGFPC1_G2\mEGFP_0_R1_P4_K1_Ch2-Ch1.zen
1.248016e+01	1.888309e+01	20150331_STAG1gfpch8_G2G1\MitoSys2\Calibration\mEGFPC1_G2\mEGFP_0_R1_P4_K1_Ch2-Ch1.zen
1.254016e+01	1.599979e+01	20150331_STAG1gfpch8_G2G1\MitoSys2\Calibration\mEGFPC1_G2\mEGFP_0_R1_P4_K1_Ch2-Ch1.zen
1.260016e+01	1.836643e+01	20150331_STAG1gfpch8_G2G1\MitoSys2\Calibration\mEGFPC1_G2\mEGFP_0_R1_P4_K1_Ch2-Ch1.zen
1.266016e+01	2.308303e+01	20150331_STAG1gfpch8_G2G1\MitoSys2\Calibration\mEGFPC1_G2\mEGFP_0_R1_P4_K1_Ch2-Ch1.zen
1.272017e+01	1.938308e+01	20150331_STAG1gfpch8_G2G1\MitoSys2\Calibration\mEGFPC1_G2\mEGFP_0_R1_P4_K1_Ch2-Ch1.zen
1.278017e+01	1.763310e+01	20150331_STAG1gfpch8_G2G1\MitoSys2\Calibration\mEGFPC1_G2\mEGFP_0_R1_P4_K1_Ch2-Ch1.zen
1.284017e+01	2.124972e+01	20150331_STAG1gfpch8_G2G1\MitoSys2\Calibration\mEGFPC1_G2\mEGFP_0_R1_P4_K1_Ch2-Ch1.zen
1.290017e+01	1.781643e+01	20150331_STAG1gfpch8_G2G1\MitoSys2\Calibration\mEGFPC1_G2\mEGFP_0_R1_P4_K1_Ch2-Ch1.zen
1.296017e+01	1.946641e+01	20150331_STAG1gfpch8_G2G1\MitoSys2\Calibration\mEGFPC1_G2\mEGFP_0_R1_P4_K1_Ch2-Ch1.zen
1.302017e+01	1.684978e+01	20150331_STAG1gfpch8_G2G1\MitoSys2\Calibration\mEGFPC1_G2\mEGFP_0_R1_P4_K1_Ch2-Ch1.zen
1.308017e+01	1.896642e+01	20150331_STAG1gfpch8_G2G1\MitoSys2\Calibration\mEGFPC1_G2\mEGFP_0_R1_P4_K1_Ch2-Ch1.zen
1.314017e+01	2.156639e+01	20150331_STAG1gfpch8_G2G1\MitoSys2\Calibration\mEGFPC1_G2\mEGFP_0_R1_P4_K1_Ch2-Ch1.zen
1.320017e+01	2.211638e+01	20150331_STAG1gfpch8_G2G1\MitoSys2\Calibration\mEGFPC1_G2\mEGFP_0_R1_P4_K1_Ch2-Ch1.zen
1.326017e+01	1.786643e+01	20150331_STAG1gfpch8_G2G1\MitoSys2\Calibration\mEGFPC1_G2\mEGFP_0_R1_P4_K1_Ch2-Ch1.zen
1.332017e+01	1.774977e+01	20150331_STAG1gfpch8_G2G1\MitoSys2\Calibration\mEGFPC1_G2\mEGFP_0_R1_P4_K1_Ch2-Ch1.zen
1.338017e+01	1.889975e+01	20150331_STAG1gfpch8_G2G1\MitoSys2\Calibration\mEGFPC1_G2\mEGFP_0_R1_P4_K1_Ch2-Ch1.zen
1.344018e+01	1.638312e+01	20150331_STAG1gfpch8_G2G1\MitoSys2\Calibration\mEGFPC1_G2\mEGFP_0_R1_P4_K1_Ch2-Ch1.zen
1.350018e+01	2.143305e+01	20150331_STAG1gfpch8_G2G1\MitoSys2\Calibration\mEGFPC1_G2\mEGFP_0_R1_P4_K1_Ch2-Ch1.zen
1.356018e+01	1.748311e+01	20150331_STAG1gfpch8_G2G1\MitoSys2\Calibration\mEGFPC1_G2\mEGFP_0_R1_P4_K1_Ch2-Ch1.zen
1.362018e+01	1.926642e+01	20150331_STAG1gfpch8_G2G1\MitoSys2\Calibration\mEGFPC1_G2\mEGFP_0_R1_P4_K1_Ch2-Ch1.zen
1.368018e+01	1.823310e+01	20150331_STAG1gfpch8_G2G1\MitoSys2\Calibration\mEGFPC1_G2\mEGFP_0_R1_P4_K1_Ch2-Ch1.zen
1.374018e+01	1.783310e+01	20150331_STAG1gfpch8_G2G1\MitoSys2\Calibration\mEGFPC1_G2\mEGFP_0_R1_P4_K1_Ch2-Ch1.zen
1.380018e+01	2.143305e+01	20150331_STAG1gfpch8_G2G1\MitoSys2\Calibration\mEGFPC1_G2\mEGFP_0_R1_P4_K1_Ch2-Ch1.zen
1.386018e+01	1.636645e+01	20150331_STAG1gfpch8_G2G1\MitoSys2\Calibration\mEGFPC1_G2\mEGFP_0_R1_P4_K1_Ch2-Ch1.zen
1.392018e+01	1.918308e+01	20150331_STAG1gfpch8_G2G1\MitoSys2\Calibration\mEGFPC1_G2\mEGFP_0_R1_P4_K1_Ch2-Ch1.zen
1.398018e+01	1.709978e+01	20150331_STAG1gfpch8_G2G1\MitoSys2\Calibration\mEGFPC1_G2\mEGFP_0_R1_P4_K1_Ch2-Ch1.zen
1.404018e+01	1.804976e+01	20150331_STAG1gfpch8_G2G1\MitoSys2\Calibration\mEGFPC1_G2\mEGFP_0_R1_P4_K1_Ch2-Ch1.zen
1.410018e+01	2.086639e+01	20150331_STAG1gfpch8_G2G1\MitoSys2\Calibration\mEGFPC1_G2\mEGFP_0_R1_P4_K1_Ch2-Ch1.zen
1.416018e+01	1.966641e+01	20150331_STAG1gfpch8_G2G1\MitoSys2\Calibration\mEGFPC1_G2\mEGFP_0_R1_P4_K1_Ch2-Ch1.zen
1.422019e+01	2.163305e+01	20150331_STAG1gfpch8_G2G1\MitoSys2\Calibration\mEGFPC1_G2\mEGFP_0_R1_P4_K1_Ch2-Ch1.zen
1.428019e+01	1.828309e+01	20150331_STAG1gfpch8_G2G1\MitoSys2\Calibration\mEGFPC1_G2\mEGFP_0_R1_P4_K1_Ch2-Ch1.zen
1.434019e+01	1.734977e+01	20150331_STAG1gfpch8_G2G1\MitoSys2\Calibration\mEGFPC1_G2\mEGFP_0_R1_P4_K1_Ch2-Ch1.zen
1.440019e+01	1.861642e+01	20150331_STAG1gfpch8_G2G1\MitoSys2\Calibration\mEGFPC1_G2\mEGFP_0_R1_P4_K1_Ch2-Ch1.zen
1.446019e+01	1.681645e+01	20150331_STAG1gfpch8_G2G1\MitoSys2\Calibration\mEGFPC1_G2\mEGFP_0_R1_P4_K1_Ch2-Ch1.zen
1.452019e+01	1.933308e+01	20150331_STAG1gfpch8_G2G1\MitoSys2\Calibration\mEGFPC1_G2\mEGFP_0_R1_P4_K1_Ch2-Ch1.zen
1.458019e+01	1.828309e+01	20150331_STAG1gfpch8_G2G1\MitoSys2\Calibration\mEGFPC1_G2\mEGFP_0_R1_P4_K1_Ch2-Ch1.zen
1.464019e+01	2.039973e+01	20150331_STAG1gfpch8_G2G1\MitoSys2\Calibration\mEGFPC1_G2\mEGFP_0_R1_P4_K1_Ch2-Ch1.zen
1.470019e+01	2.621633e+01	20150331_STAG1gfpch8_G2G1\MitoSys2\Calibration\mEGFPC1_G2\mEGFP_0_R1_P4_K1_Ch2-Ch1.zen
1.476019e+01	2.014974e+01	20150331_STAG1gfpch8_G2G1\MitoSys2\Calibration\mEGFPC1_G2\mEGFP_0_R1_P4_K1_Ch2-Ch1.zen
1.482019e+01	2.069973e+01	20150331_STAG1gfpch8_G2G1\MitoSys2\Calibration\mEGFPC1_G2\mEGFP_0_R1_P4_K1_Ch2-Ch1.zen
1.488019e+01	2.113306e+01	20150331_STAG1gfpch8_G2G1\MitoSys2\Calibration\mEGFPC1_G2\mEGFP_0_R1_P4_K1_Ch2-Ch1.zen
1.494019e+01	1.908308e+01	20150331_STAG1gfpch8_G2G1\MitoSys2\Calibration\mEGFPC1_G2\mEGFP_0_R1_P4_K1_Ch2-Ch1.zen
1.500020e+01	1.763310e+01	20150331_STAG1gfpch8_G2G1\MitoSys2\Calibration\mEGFPC1_G2\mEGFP_0_R1_P4_K1_Ch2-Ch1.zen
1.506020e+01	1.833310e+01	20150331_STAG1gfpch8_G2G1\MitoSys2\Calibration\mEGFPC1_G2\mEGFP_0_R1_P4_K1_Ch2-Ch1.zen
1.512020e+01	2.008307e+01	20150331_STAG1gfpch8_G2G1\MitoSys2\Calibration\mEGFPC1_G2\mEGFP_0_R1_P4_K1_Ch2-Ch1.zen
1.518020e+01	1.818310e+01	20150331_STAG1gfpch8_G2G1\MitoSys2\Calibration\mEGFPC1_G2\mEGFP_0_R1_P4_K1_Ch2-Ch1.zen
1.524020e+01	1.798310e+01	20150331_STAG1gfpch8_G2G1\MitoSys2\Calibration\mEGFPC1_G2\mEGFP_0_R1_P4_K1_Ch2-Ch1.zen
1.530020e+01	1.929975e+01	20150331_STAG1gfpch8_G2G1\MitoSys2\Calibration\mEGFPC1_G2\mEGFP_0_R1_P4_K1_Ch2-Ch1.zen
1.536020e+01	1.963308e+01	20150331_STAG1gfpch8_G2G1\MitoSys2\Calibration\mEGFPC1_G2\mEGFP_0_R1_P4_K1_Ch2-Ch1.zen
1.542020e+01	2.009974e+01	20150331_STAG1gfpch8_G2G1\MitoSys2\Calibration\mEGFPC1_G2\mEGFP_0_R1_P4_K1_Ch2-Ch1.zen
1.548020e+01	1.881642e+01	20150331_STAG1gfpch8_G2G1\MitoSys2\Calibration\mEGFPC1_G2\mEGFP_0_R1_P4_K1_Ch2-Ch1.zen
1.554020e+01	2.206638e+01	20150331_STAG1gfpch8_G2G1\MitoSys2\Calibration\mEGFPC1_G2\mEGFP_0_R1_P4_K1_Ch2-Ch1.zen
1.560020e+01	1.918308e+01	20150331_STAG1gfpch8_G2G1\MitoSys2\Calibration\mEGFPC1_G2\mEGFP_0_R1_P4_K1_Ch2-Ch1.zen
1.566020e+01	1.938308e+01	20150331_STAG1gfpch8_G2G1\MitoSys2\Calibration\mEGFPC1_G2\mEGFP_0_R1_P4_K1_Ch2-Ch1.zen
1.572020e+01	1.826643e+01	20150331_STAG1gfpch8_G2G1\MitoSys2\Calibration\mEGFPC1_G2\mEGFP_0_R1_P4_K1_Ch2-Ch1.zen
1.578021e+01	2.079973e+01	20150331_STAG1gfpch8_G2G1\MitoSys2\Calibration\mEGFPC1_G2\mEGFP_0_R1_P4_K1_Ch2-Ch1.zen
1.584021e+01	1.833310e+01	20150331_STAG1gfpch8_G2G1\MitoSys2\Calibration\mEGFPC1_G2\mEGFP_0_R1_P4_K1_Ch2-Ch1.zen
1.590021e+01	1.896642e+01	20150331_STAG1gfpch8_G2G1\MitoSys2\Calibration\mEGFPC1_G2\mEGFP_0_R1_P4_K1_Ch2-Ch1.zen
1.596021e+01	1.861642e+01	20150331_STAG1gfpch8_G2G1\MitoSys2\Calibration\mEGFPC1_G2\mEGFP_0_R1_P4_K1_Ch2-Ch1.zen
1.602021e+01	1.906642e+01	20150331_STAG1gfpch8_G2G1\MitoSys2\Calibration\mEGFPC1_G2\mEGFP_0_R1_P4_K1_Ch2-Ch1.zen
1.608021e+01	1.794977e+01	20150331_STAG1gfpch8_G2G1\MitoSys2\Calibration\mEGFPC1_G2\mEGFP_0_R1_P4_K1_Ch2-Ch1.zen
1.614021e+01	1.703311e+01	20150331_STAG1gfpch8_G2G1\MitoSys2\Calibration\mEGFPC1_G2\mEGFP_0_R1_P4_K1_Ch2-Ch1.zen
1.620021e+01	1.846643e+01	20150331_STAG1gfpch8_G2G1\MitoSys2\Calibration\mEGFPC1_G2\mEGFP_0_R1_P4_K1_Ch2-Ch1.zen
1.626021e+01	1.773310e+01	20150331_STAG1gfpch8_G2G1\MitoSys2\Calibration\mEGFPC1_G2\mEGFP_0_R1_P4_K1_Ch2-Ch1.zen
1.632021e+01	1.748311e+01	20150331_STAG1gfpch8_G2G1\MitoSys2\Calibration\mEGFPC1_G2\mEGFP_0_R1_P4_K1_Ch2-Ch1.zen
1.638021e+01	2.101639e+01	20150331_STAG1gfpch8_G2G1\MitoSys2\Calibration\mEGFPC1_G2\mEGFP_0_R1_P4_K1_Ch2-Ch1.zen
1.644021e+01	1.749977e+01	20150331_STAG1gfpch8_G2G1\MitoSys2\Calibration\mEGFPC1_G2\mEGFP_0_R1_P4_K1_Ch2-Ch1.zen
1.650022e+01	1.859976e+01	20150331_STAG1gfpch8_G2G1\MitoSys2\Calibration\mEGFPC1_G2\mEGFP_0_R1_P4_K1_Ch2-Ch1.zen
1.656021e+01	1.886642e+01	20150331_STAG1gfpch8_G2G1\MitoSys2\Calibration\mEGFPC1_G2\mEGFP_0_R1_P4_K1_Ch2-Ch1.zen
1.662022e+01	2.033307e+01	20150331_STAG1gfpch8_G2G1\MitoSys2\Calibration\mEGFPC1_G2\mEGFP_0_R1_P4_K1_Ch2-Ch1.zen
1.668022e+01	2.071640e+01	20150331_STAG1gfpch8_G2G1\MitoSys2\Calibration\mEGFPC1_G2\mEGFP_0_R1_P4_K1_Ch2-Ch1.zen
1.674022e+01	1.881642e+01	20150331_STAG1gfpch8_G2G1\MitoSys2\Calibration\mEGFPC1_G2\mEGFP_0_R1_P4_K1_Ch2-Ch1.zen
1.680022e+01	1.796643e+01	20150331_STAG1gfpch8_G2G1\MitoSys2\Calibration\mEGFPC1_G2\mEGFP_0_R1_P4_K1_Ch2-Ch1.zen
1.686022e+01	1.584979e+01	20150331_STAG1gfpch8_G2G1\MitoSys2\Calibration\mEGFPC1_G2\mEGFP_0_R1_P4_K1_Ch2-Ch1.zen
1.692022e+01	1.814976e+01	20150331_STAG1gfpch8_G2G1\MitoSys2\Calibration\mEGFPC1_G2\mEGFP_0_R1_P4_K1_Ch2-Ch1.zen
1.698022e+01	1.634979e+01	20150331_STAG1gfpch8_G2G1\MitoSys2\Calibration\mEGFPC1_G2\mEGFP_0_R1_P4_K1_Ch2-Ch1.zen
1.704022e+01	1.974974e+01	20150331_STAG1gfpch8_G2G1\MitoSys2\Calibration\mEGFPC1_G2\mEGFP_0_R1_P4_K1_Ch2-Ch1.zen
1.710022e+01	2.073306e+01	20150331_STAG1gfpch8_G2G1\MitoSys2\Calibration\mEGFPC1_G2\mEGFP_0_R1_P4_K1_Ch2-Ch1.zen
1.716022e+01	2.123306e+01	20150331_STAG1gfpch8_G2G1\MitoSys2\Calibration\mEGFPC1_G2\mEGFP_0_R1_P4_K1_Ch2-Ch1.zen
1.722022e+01	1.811643e+01	20150331_STAG1gfpch8_G2G1\MitoSys2\Calibration\mEGFPC1_G2\mEGFP_0_R1_P4_K1_Ch2-Ch1.zen
1.728023e+01	2.004974e+01	20150331_STAG1gfpch8_G2G1\MitoSys2\Calibration\mEGFPC1_G2\mEGFP_0_R1_P4_K1_Ch2-Ch1.zen
1.734023e+01	1.838309e+01	20150331_STAG1gfpch8_G2G1\MitoSys2\Calibration\mEGFPC1_G2\mEGFP_0_R1_P4_K1_Ch2-Ch1.zen
1.740023e+01	1.861642e+01	20150331_STAG1gfpch8_G2G1\MitoSys2\Calibration\mEGFPC1_G2\mEGFP_0_R1_P4_K1_Ch2-Ch1.zen
1.746023e+01	1.911642e+01	20150331_STAG1gfpch8_G2G1\MitoSys2\Calibration\mEGFPC1_G2\mEGFP_0_R1_P4_K1_Ch2-Ch1.zen
1.752023e+01	1.724977e+01	20150331_STAG1gfpch8_G2G1\MitoSys2\Calibration\mEGFPC1_G2\mEGFP_0_R1_P4_K1_Ch2-Ch1.zen
1.758023e+01	2.184972e+01	20150331_STAG1gfpch8_G2G1\MitoSys2\Calibration\mEGFPC1_G2\mEGFP_0_R1_P4_K1_Ch2-Ch1.zen
1.764023e+01	1.859976e+01	20150331_STAG1gfpch8_G2G1\MitoSys2\Calibration\mEGFPC1_G2\mEGFP_0_R1_P4_K1_Ch2-Ch1.zen
1.770023e+01	1.809976e+01	20150331_STAG1gfpch8_G2G1\MitoSys2\Calibration\mEGFPC1_G2\mEGFP_0_R1_P4_K1_Ch2-Ch1.zen
1.776023e+01	1.851643e+01	20150331_STAG1gfpch8_G2G1\MitoSys2\Calibration\mEGFPC1_G2\mEGFP_0_R1_P4_K1_Ch2-Ch1.zen
1.782023e+01	1.859976e+01	20150331_STAG1gfpch8_G2G1\MitoSys2\Calibration\mEGFPC1_G2\mEGFP_0_R1_P4_K1_Ch2-Ch1.zen
1.788023e+01	1.693311e+01	20150331_STAG1gfpch8_G2G1\MitoSys2\Calibration\mEGFPC1_G2\mEGFP_0_R1_P4_K1_Ch2-Ch1.zen
1.794023e+01	1.741644e+01	20150331_STAG1gfpch8_G2G1\MitoSys2\Calibration\mEGFPC1_G2\mEGFP_0_R1_P4_K1_Ch2-Ch1.zen
1.800023e+01	1.958308e+01	20150331_STAG1gfpch8_G2G1\MitoSys2\Calibration\mEGFPC1_G2\mEGFP_0_R1_P4_K1_Ch2-Ch1.zen
1.806024e+01	2.033307e+01	20150331_STAG1gfpch8_G2G1\MitoSys2\Calibration\mEGFPC1_G2\mEGFP_0_R1_P4_K1_Ch2-Ch1.zen
1.812024e+01	2.108306e+01	20150331_STAG1gfpch8_G2G1\MitoSys2\Calibration\mEGFPC1_G2\mEGFP_0_R1_P4_K1_Ch2-Ch1.zen
1.818024e+01	1.723311e+01	20150331_STAG1gfpch8_G2G1\MitoSys2\Calibration\mEGFPC1_G2\mEGFP_0_R1_P4_K1_Ch2-Ch1.zen
1.824024e+01	1.871642e+01	20150331_STAG1gfpch8_G2G1\MitoSys2\Calibration\mEGFPC1_G2\mEGFP_0_R1_P4_K1_Ch2-Ch1.zen
1.830024e+01	2.069973e+01	20150331_STAG1gfpch8_G2G1\MitoSys2\Calibration\mEGFPC1_G2\mEGFP_0_R1_P4_K1_Ch2-Ch1.zen
1.836024e+01	2.154972e+01	20150331_STAG1gfpch8_G2G1\MitoSys2\Calibration\mEGFPC1_G2\mEGFP_0_R1_P4_K1_Ch2-Ch1.zen
1.842024e+01	2.064973e+01	20150331_STAG1gfpch8_G2G1\MitoSys2\Calibration\mEGFPC1_G2\mEGFP_0_R1_P4_K1_Ch2-Ch1.zen
1.848024e+01	2.048307e+01	20150331_STAG1gfpch8_G2G1\MitoSys2\Calibration\mEGFPC1_G2\mEGFP_0_R1_P4_K1_Ch2-Ch1.zen
1.854024e+01	2.056640e+01	20150331_STAG1gfpch8_G2G1\MitoSys2\Calibration\mEGFPC1_G2\mEGFP_0_R1_P4_K1_Ch2-Ch1.zen
1.860024e+01	1.934975e+01	20150331_STAG1gfpch8_G2G1\MitoSys2\Calibration\mEGFPC1_G2\mEGFP_0_R1_P4_K1_Ch2-Ch1.zen
1.866024e+01	1.889975e+01	20150331_STAG1gfpch8_G2G1\MitoSys2\Calibration\mEGFPC1_G2\mEGFP_0_R1_P4_K1_Ch2-Ch1.zen
1.872024e+01	2.009974e+01	20150331_STAG1gfpch8_G2G1\MitoSys2\Calibration\mEGFPC1_G2\mEGFP_0_R1_P4_K1_Ch2-Ch1.zen
1.878024e+01	2.109973e+01	20150331_STAG1gfpch8_G2G1\MitoSys2\Calibration\mEGFPC1_G2\mEGFP_0_R1_P4_K1_Ch2-Ch1.zen
1.884025e+01	1.816643e+01	20150331_STAG1gfpch8_G2G1\MitoSys2\Calibration\mEGFPC1_G2\mEGFP_0_R1_P4_K1_Ch2-Ch1.zen
1.890025e+01	1.788310e+01	20150331_STAG1gfpch8_G2G1\MitoSys2\Calibration\mEGFPC1_G2\mEGFP_0_R1_P4_K1_Ch2-Ch1.zen
1.896025e+01	1.896642e+01	20150331_STAG1gfpch8_G2G1\MitoSys2\Calibration\mEGFPC1_G2\mEGFP_0_R1_P4_K1_Ch2-Ch1.zen
1.902025e+01	1.866642e+01	20150331_STAG1gfpch8_G2G1\MitoSys2\Calibration\mEGFPC1_G2\mEGFP_0_R1_P4_K1_Ch2-Ch1.zen
1.908025e+01	1.689978e+01	20150331_STAG1gfpch8_G2G1\MitoSys2\Calibration\mEGFPC1_G2\mEGFP_0_R1_P4_K1_Ch2-Ch1.zen
1.914025e+01	1.778310e+01	20150331_STAG1gfpch8_G2G1\MitoSys2\Calibration\mEGFPC1_G2\mEGFP_0_R1_P4_K1_Ch2-Ch1.zen
1.920025e+01	1.816643e+01	20150331_STAG1gfpch8_G2G1\MitoSys2\Calibration\mEGFPC1_G2\mEGFP_0_R1_P4_K1_Ch2-Ch1.zen
1.926025e+01	1.846643e+01	20150331_STAG1gfpch8_G2G1\MitoSys2\Calibration\mEGFPC1_G2\mEGFP_0_R1_P4_K1_Ch2-Ch1.zen
1.932025e+01	2.173305e+01	20150331_STAG1gfpch8_G2G1\MitoSys2\Calibration\mEGFPC1_G2\mEGFP_0_R1_P4_K1_Ch2-Ch1.zen
1.938025e+01	2.036640e+01	20150331_STAG1gfpch8_G2G1\MitoSys2\Calibration\mEGFPC1_G2\mEGFP_0_R1_P4_K1_Ch2-Ch1.zen
1.944025e+01	2.318303e+01	20150331_STAG1gfpch8_G2G1\MitoSys2\Calibration\mEGFPC1_G2\mEGFP_0_R1_P4_K1_Ch2-Ch1.zen
1.950025e+01	2.074973e+01	20150331_STAG1gfpch8_G2G1\MitoSys2\Calibration\mEGFPC1_G2\mEGFP_0_R1_P4_K1_Ch2-Ch1.zen
1.956026e+01	1.716644e+01	20150331_STAG1gfpch8_G2G1\MitoSys2\Calibration\mEGFPC1_G2\mEGFP_0_R1_P4_K1_Ch2-Ch1.zen
1.962025e+01	2.138305e+01	20150331_STAG1gfpch8_G2G1\MitoSys2\Calibration\mEGFPC1_G2\mEGFP_0_R1_P4_K1_Ch2-Ch1.zen
1.968026e+01	2.216638e+01	20150331_STAG1gfpch8_G2G1\MitoSys2\Calibration\mEGFPC1_G2\mEGFP_0_R1_P4_K1_Ch2-Ch1.zen
1.974026e+01	1.783310e+01	20150331_STAG1gfpch8_G2G1\MitoSys2\Calibration\mEGFPC1_G2\mEGFP_0_R1_P4_K1_Ch2-Ch1.zen
1.980026e+01	2.094973e+01	20150331_STAG1gfpch8_G2G1\MitoSys2\Calibration\mEGFPC1_G2\mEGFP_0_R1_P4_K1_Ch2-Ch1.zen
1.986026e+01	1.891642e+01	20150331_STAG1gfpch8_G2G1\MitoSys2\Calibration\mEGFPC1_G2\mEGFP_0_R1_P4_K1_Ch2-Ch1.zen
1.992026e+01	1.991641e+01	20150331_STAG1gfpch8_G2G1\MitoSys2\Calibration\mEGFPC1_G2\mEGFP_0_R1_P4_K1_Ch2-Ch1.zen
1.998026e+01	2.116639e+01	20150331_STAG1gfpch8_G2G1\MitoSys2\Calibration\mEGFPC1_G2\mEGFP_0_R1_P4_K1_Ch2-Ch1.zen
2.004026e+01	2.218304e+01	20150331_STAG1gfpch8_G2G1\MitoSys2\Calibration\mEGFPC1_G2\mEGFP_0_R1_P4_K1_Ch2-Ch1.zen
2.010026e+01	2.106639e+01	20150331_STAG1gfpch8_G2G1\MitoSys2\Calibration\mEGFPC1_G2\mEGFP_0_R1_P4_K1_Ch2-Ch1.zen
2.016026e+01	1.796643e+01	20150331_STAG1gfpch8_G2G1\MitoSys2\Calibration\mEGFPC1_G2\mEGFP_0_R1_P4_K1_Ch2-Ch1.zen
2.022026e+01	1.944975e+01	20150331_STAG1gfpch8_G2G1\MitoSys2\Calibration\mEGFPC1_G2\mEGFP_0_R1_P4_K1_Ch2-Ch1.zen
2.028026e+01	1.971641e+01	20150331_STAG1gfpch8_G2G1\MitoSys2\Calibration\mEGFPC1_G2\mEGFP_0_R1_P4_K1_Ch2-Ch1.zen
2.034027e+01	2.199971e+01	20150331_STAG1gfpch8_G2G1\MitoSys2\Calibration\mEGFPC1_G2\mEGFP_0_R1_P4_K1_Ch2-Ch1.zen
2.040026e+01	1.963308e+01	20150331_STAG1gfpch8_G2G1\MitoSys2\Calibration\mEGFPC1_G2\mEGFP_0_R1_P4_K1_Ch2-Ch1.zen
2.046027e+01	2.064973e+01	20150331_STAG1gfpch8_G2G1\MitoSys2\Calibration\mEGFPC1_G2\mEGFP_0_R1_P4_K1_Ch2-Ch1.zen
2.052027e+01	1.993307e+01	20150331_STAG1gfpch8_G2G1\MitoSys2\Calibration\mEGFPC1_G2\mEGFP_0_R1_P4_K1_Ch2-Ch1.zen
2.058027e+01	2.039973e+01	20150331_STAG1gfpch8_G2G1\MitoSys2\Calibration\mEGFPC1_G2\mEGFP_0_R1_P4_K1_Ch2-Ch1.zen
2.064027e+01	1.631645e+01	20150331_STAG1gfpch8_G2G1\MitoSys2\Calibration\mEGFPC1_G2\mEGFP_0_R1_P4_K1_Ch2-Ch1.zen
2.070027e+01	1.726644e+01	20150331_STAG1gfpch8_G2G1\MitoSys2\Calibration\mEGFPC1_G2\mEGFP_0_R1_P4_K1_Ch2-Ch1.zen
2.076027e+01	2.224971e+01	20150331_STAG1gfpch8_G2G1\MitoSys2\Calibration\mEGFPC1_G2\mEGFP_0_R1_P4_K1_Ch2-Ch1.zen
2.082027e+01	1.791643e+01	20150331_STAG1gfpch8_G2G1\MitoSys2\Calibration\mEGFPC1_G2\mEGFP_0_R1_P4_K1_Ch2-Ch1.zen
2.088027e+01	2.023307e+01	20150331_STAG1gfpch8_G2G1\MitoSys2\Calibration\mEGFPC1_G2\mEGFP_0_R1_P4_K1_Ch2-Ch1.zen
2.094027e+01	1.984974e+01	20150331_STAG1gfpch8_G2G1\MitoSys2\Calibration\mEGFPC1_G2\mEGFP_0_R1_P4_K1_Ch2-Ch1.zen
2.100027e+01	1.894975e+01	20150331_STAG1gfpch8_G2G1\MitoSys2\Calibration\mEGFPC1_G2\mEGFP_0_R1_P4_K1_Ch2-Ch1.zen
2.106027e+01	1.636645e+01	20150331_STAG1gfpch8_G2G1\MitoSys2\Calibration\mEGFPC1_G2\mEGFP_0_R1_P4_K1_Ch2-Ch1.zen
2.112028e+01	2.079973e+01	20150331_STAG1gfpch8_G2G1\MitoSys2\Calibration\mEGFPC1_G2\mEGFP_0_R1_P4_K1_Ch2-Ch1.zen
2.118027e+01	2.281637e+01	20150331_STAG1gfpch8_G2G1\MitoSys2\Calibration\mEGFPC1_G2\mEGFP_0_R1_P4_K1_Ch2-Ch1.zen
2.124028e+01	1.814976e+01	20150331_STAG1gfpch8_G2G1\MitoSys2\Calibration\mEGFPC1_G2\mEGFP_0_R1_P4_K1_Ch2-Ch1.zen
2.130028e+01	1.953308e+01	20150331_STAG1gfpch8_G2G1\MitoSys2\Calibration\mEGFPC1_G2\mEGFP_0_R1_P4_K1_Ch2-Ch1.zen
2.136028e+01	2.121639e+01	20150331_STAG1gfpch8_G2G1\MitoSys2\Calibration\mEGFPC1_G2\mEGFP_0_R1_P4_K1_Ch2-Ch1.zen
2.142028e+01	1.619979e+01	20150331_STAG1gfpch8_G2G1\MitoSys2\Calibration\mEGFPC1_G2\mEGFP_0_R1_P4_K1_Ch2-Ch1.zen
2.148028e+01	1.859976e+01	20150331_STAG1gfpch8_G2G1\MitoSys2\Calibration\mEGFPC1_G2\mEGFP_0_R1_P4_K1_Ch2-Ch1.zen
2.154028e+01	1.989974e+01	20150331_STAG1gfpch8_G2G1\MitoSys2\Calibration\mEGFPC1_G2\mEGFP_0_R1_P4_K1_Ch2-Ch1.zen
2.160028e+01	2.031640e+01	20150331_STAG1gfpch8_G2G1\MitoSys2\Calibration\mEGFPC1_G2\mEGFP_0_R1_P4_K1_Ch2-Ch1.zen
2.166028e+01	2.209971e+01	20150331_STAG1gfpch8_G2G1\MitoSys2\Calibration\mEGFPC1_G2\mEGFP_0_R1_P4_K1_Ch2-Ch1.zen
2.172028e+01	2.171638e+01	20150331_STAG1gfpch8_G2G1\MitoSys2\Calibration\mEGFPC1_G2\mEGFP_0_R1_P4_K1_Ch2-Ch1.zen
2.178028e+01	1.926642e+01	20150331_STAG1gfpch8_G2G1\MitoSys2\Calibration\mEGFPC1_G2\mEGFP_0_R1_P4_K1_Ch2-Ch1.zen
2.184028e+01	2.014974e+01	20150331_STAG1gfpch8_G2G1\MitoSys2\Calibration\mEGFPC1_G2\mEGFP_0_R1_P4_K1_Ch2-Ch1.zen
2.190029e+01	1.863309e+01	20150331_STAG1gfpch8_G2G1\MitoSys2\Calibration\mEGFPC1_G2\mEGFP_0_R1_P4_K1_Ch2-Ch1.zen
2.196029e+01	1.884975e+01	20150331_STAG1gfpch8_G2G1\MitoSys2\Calibration\mEGFPC1_G2\mEGFP_0_R1_P4_K1_Ch2-Ch1.zen
2.202029e+01	1.719978e+01	20150331_STAG1gfpch8_G2G1\MitoSys2\Calibration\mEGFPC1_G2\mEGFP_0_R1_P4_K1_Ch2-Ch1.zen
2.208029e+01	1.883309e+01	20150331_STAG1gfpch8_G2G1\MitoSys2\Calibration\mEGFPC1_G2\mEGFP_0_R1_P4_K1_Ch2-Ch1.zen
2.214029e+01	1.568313e+01	20150331_STAG1gfpch8_G2G1\MitoSys2\Calibration\mEGFPC1_G2\mEGFP_0_R1_P4_K1_Ch2-Ch1.zen
2.220029e+01	1.873309e+01	20150331_STAG1gfpch8_G2G1\MitoSys2\Calibration\mEGFPC1_G2\mEGFP_0_R1_P4_K1_Ch2-Ch1.zen
2.226029e+01	1.848309e+01	20150331_STAG1gfpch8_G2G1\MitoSys2\Calibration\mEGFPC1_G2\mEGFP_0_R1_P4_K1_Ch2-Ch1.zen
2.232029e+01	1.958308e+01	20150331_STAG1gfpch8_G2G1\MitoSys2\Calibration\mEGFPC1_G2\mEGFP_0_R1_P4_K1_Ch2-Ch1.zen
2.238029e+01	2.216638e+01	20150331_STAG1gfpch8_G2G1\MitoSys2\Calibration\mEGFPC1_G2\mEGFP_0_R1_P4_K1_Ch2-Ch1.zen
2.244029e+01	1.874976e+01	20150331_STAG1gfpch8_G2G1\MitoSys2\Calibration\mEGFPC1_G2\mEGFP_0_R1_P4_K1_Ch2-Ch1.zen
2.250029e+01	2.054973e+01	20150331_STAG1gfpch8_G2G1\MitoSys2\Calibration\mEGFPC1_G2\mEGFP_0_R1_P4_K1_Ch2-Ch1.zen
2.256029e+01	1.876642e+01	20150331_STAG1gfpch8_G2G1\MitoSys2\Calibration\mEGFPC1_G2\mEGFP_0_R1_P4_K1_Ch2-Ch1.zen
2.262029e+01	1.921642e+01	20150331_STAG1gfpch8_G2G1\MitoSys2\Calibration\mEGFPC1_G2\mEGFP_0_R1_P4_K1_Ch2-Ch1.zen
2.268030e+01	1.804976e+01	20150331_STAG1gfpch8_G2G1\MitoSys2\Calibration\mEGFPC1_G2\mEGFP_0_R1_P4_K1_Ch2-Ch1.zen
2.274030e+01	1.678312e+01	20150331_STAG1gfpch8_G2G1\MitoSys2\Calibration\mEGFPC1_G2\mEGFP_0_R1_P4_K1_Ch2-Ch1.zen
2.280030e+01	2.188305e+01	20150331_STAG1gfpch8_G2G1\MitoSys2\Calibration\mEGFPC1_G2\mEGFP_0_R1_P4_K1_Ch2-Ch1.zen
2.286030e+01	2.014974e+01	20150331_STAG1gfpch8_G2G1\MitoSys2\Calibration\mEGFPC1_G2\mEGFP_0_R1_P4_K1_Ch2-Ch1.zen
2.292030e+01	2.141639e+01	20150331_STAG1gfpch8_G2G1\MitoSys2\Calibration\mEGFPC1_G2\mEGFP_0_R1_P4_K1_Ch2-Ch1.zen
2.298030e+01	1.956641e+01	20150331_STAG1gfpch8_G2G1\MitoSys2\Calibration\mEGFPC1_G2\mEGFP_0_R1_P4_K1_Ch2-Ch1.zen
2.304030e+01	1.841643e+01	20150331_STAG1gfpch8_G2G1\MitoSys2\Calibration\mEGFPC1_G2\mEGFP_0_R1_P4_K1_Ch2-Ch1.zen
2.310030e+01	1.738311e+01	20150331_STAG1gfpch8_G2G1\MitoSys2\Calibration\mEGFPC1_G2\mEGFP_0_R1_P4_K1_Ch2-Ch1.zen
2.316030e+01	1.928308e+01	20150331_STAG1gfpch8_G2G1\MitoSys2\Calibration\mEGFPC1_G2\mEGFP_0_R1_P4_K1_Ch2-Ch1.zen
2.322030e+01	1.799977e+01	20150331_STAG1gfpch8_G2G1\MitoSys2\Calibration\mEGFPC1_G2\mEGFP_0_R1_P4_K1_Ch2-Ch1.zen
2.328030e+01	1.689978e+01	20150331_STAG1gfpch8_G2G1\MitoSys2\Calibration\mEGFPC1_G2\mEGFP_0_R1_P4_K1_Ch2-Ch1.zen
2.334030e+01	1.696645e+01	20150331_STAG1gfpch8_G2G1\MitoSys2\Calibration\mEGFPC1_G2\mEGFP_0_R1_P4_K1_Ch2-Ch1.zen
2.340030e+01	1.888309e+01	20150331_STAG1gfpch8_G2G1\MitoSys2\Calibration\mEGFPC1_G2\mEGFP_0_R1_P4_K1_Ch2-Ch1.zen
2.346031e+01	1.856643e+01	20150331_STAG1gfpch8_G2G1\MitoSys2\Calibration\mEGFPC1_G2\mEGFP_0_R1_P4_K1_Ch2-Ch1.zen
2.352031e+01	1.899975e+01	20150331_STAG1gfpch8_G2G1\MitoSys2\Calibration\mEGFPC1_G2\mEGFP_0_R1_P4_K1_Ch2-Ch1.zen
2.358031e+01	1.724977e+01	20150331_STAG1gfpch8_G2G1\MitoSys2\Calibration\mEGFPC1_G2\mEGFP_0_R1_P4_K1_Ch2-Ch1.zen
2.364031e+01	2.066640e+01	20150331_STAG1gfpch8_G2G1\MitoSys2\Calibration\mEGFPC1_G2\mEGFP_0_R1_P4_K1_Ch2-Ch1.zen
2.370031e+01	2.369969e+01	20150331_STAG1gfpch8_G2G1\MitoSys2\Calibration\mEGFPC1_G2\mEGFP_0_R1_P4_K1_Ch2-Ch1.zen
2.376031e+01	2.139972e+01	20150331_STAG1gfpch8_G2G1\MitoSys2\Calibration\mEGFPC1_G2\mEGFP_0_R1_P4_K1_Ch2-Ch1.zen
2.382031e+01	2.011641e+01	20150331_STAG1gfpch8_G2G1\MitoSys2\Calibration\mEGFPC1_G2\mEGFP_0_R1_P4_K1_Ch2-Ch1.zen
2.388031e+01	2.218304e+01	20150331_STAG1gfpch8_G2G1\MitoSys2\Calibration\mEGFPC1_G2\mEGFP_0_R1_P4_K1_Ch2-Ch1.zen
2.394031e+01	2.113306e+01	20150331_STAG1gfpch8_G2G1\MitoSys2\Calibration\mEGFPC1_G2\mEGFP_0_R1_P4_K1_Ch2-Ch1.zen
2.400031e+01	1.839976e+01	20150331_STAG1gfpch8_G2G1\MitoSys2\Calibration\mEGFPC1_G2\mEGFP_0_R1_P4_K1_Ch2-Ch1.zen
2.406031e+01	2.326636e+01	20150331_STAG1gfpch8_G2G1\MitoSys2\Calibration\mEGFPC1_G2\mEGFP_0_R1_P4_K1_Ch2-Ch1.zen
2.412031e+01	2.293303e+01	20150331_STAG1gfpch8_G2G1\MitoSys2\Calibration\mEGFPC1_G2\mEGFP_0_R1_P4_K1_Ch2-Ch1.zen
2.418032e+01	1.786643e+01	20150331_STAG1gfpch8_G2G1\MitoSys2\Calibration\mEGFPC1_G2\mEGFP_0_R1_P4_K1_Ch2-Ch1.zen
2.424032e+01	1.816643e+01	20150331_STAG1gfpch8_G2G1\MitoSys2\Calibration\mEGFPC1_G2\mEGFP_0_R1_P4_K1_Ch2-Ch1.zen
2.430032e+01	1.864976e+01	20150331_STAG1gfpch8_G2G1\MitoSys2\Calibration\mEGFPC1_G2\mEGFP_0_R1_P4_K1_Ch2-Ch1.zen
2.436032e+01	1.953308e+01	20150331_STAG1gfpch8_G2G1\MitoSys2\Calibration\mEGFPC1_G2\mEGFP_0_R1_P4_K1_Ch2-Ch1.zen
2.442032e+01	1.993307e+01	20150331_STAG1gfpch8_G2G1\MitoSys2\Calibration\mEGFPC1_G2\mEGFP_0_R1_P4_K1_Ch2-Ch1.zen
2.448032e+01	1.898309e+01	20150331_STAG1gfpch8_G2G1\MitoSys2\Calibration\mEGFPC1_G2\mEGFP_0_R1_P4_K1_Ch2-Ch1.zen
2.454032e+01	1.868309e+01	20150331_STAG1gfpch8_G2G1\MitoSys2\Calibration\mEGFPC1_G2\mEGFP_0_R1_P4_K1_Ch2-Ch1.zen
2.460032e+01	2.154972e+01	20150331_STAG1gfpch8_G2G1\MitoSys2\Calibration\mEGFPC1_G2\mEGFP_0_R1_P4_K1_Ch2-Ch1.zen
2.466032e+01	2.394969e+01	20150331_STAG1gfpch8_G2G1\MitoSys2\Calibration\mEGFPC1_G2\mEGFP_0_R1_P4_K1_Ch2-Ch1.zen
2.472032e+01	2.889962e+01	20150331_STAG1gfpch8_G2G1\MitoSys2\Calibration\mEGFPC1_G2\mEGFP_0_R1_P4_K1_Ch2-Ch1.zen
2.478032e+01	2.091640e+01	20150331_STAG1gfpch8_G2G1\MitoSys2\Calibration\mEGFPC1_G2\mEGFP_0_R1_P4_K1_Ch2-Ch1.zen
2.484032e+01	2.066640e+01	20150331_STAG1gfpch8_G2G1\MitoSys2\Calibration\mEGFPC1_G2\mEGFP_0_R1_P4_K1_Ch2-Ch1.zen
2.490032e+01	1.793310e+01	20150331_STAG1gfpch8_G2G1\MitoSys2\Calibration\mEGFPC1_G2\mEGFP_0_R1_P4_K1_Ch2-Ch1.zen
2.496033e+01	1.749977e+01	20150331_STAG1gfpch8_G2G1\MitoSys2\Calibration\mEGFPC1_G2\mEGFP_0_R1_P4_K1_Ch2-Ch1.zen
2.502033e+01	1.971641e+01	20150331_STAG1gfpch8_G2G1\MitoSys2\Calibration\mEGFPC1_G2\mEGFP_0_R1_P4_K1_Ch2-Ch1.zen
2.508033e+01	1.901642e+01	20150331_STAG1gfpch8_G2G1\MitoSys2\Calibration\mEGFPC1_G2\mEGFP_0_R1_P4_K1_Ch2-Ch1.zen
2.514033e+01	1.736644e+01	20150331_STAG1gfpch8_G2G1\MitoSys2\Calibration\mEGFPC1_G2\mEGFP_0_R1_P4_K1_Ch2-Ch1.zen
2.520033e+01	2.288304e+01	20150331_STAG1gfpch8_G2G1\MitoSys2\Calibration\mEGFPC1_G2\mEGFP_0_R1_P4_K1_Ch2-Ch1.zen
2.526033e+01	2.071640e+01	20150331_STAG1gfpch8_G2G1\MitoSys2\Calibration\mEGFPC1_G2\mEGFP_0_R1_P4_K1_Ch2-Ch1.zen
2.532033e+01	1.863309e+01	20150331_STAG1gfpch8_G2G1\MitoSys2\Calibration\mEGFPC1_G2\mEGFP_0_R1_P4_K1_Ch2-Ch1.zen
2.538033e+01	1.811643e+01	20150331_STAG1gfpch8_G2G1\MitoSys2\Calibration\mEGFPC1_G2\mEGFP_0_R1_P4_K1_Ch2-Ch1.zen
2.544033e+01	2.026640e+01	20150331_STAG1gfpch8_G2G1\MitoSys2\Calibration\mEGFPC1_G2\mEGFP_0_R1_P4_K1_Ch2-Ch1.zen
2.550033e+01	1.656645e+01	20150331_STAG1gfpch8_G2G1\MitoSys2\Calibration\mEGFPC1_G2\mEGFP_0_R1_P4_K1_Ch2-Ch1.zen
2.556033e+01	1.908308e+01	20150331_STAG1gfpch8_G2G1\MitoSys2\Calibration\mEGFPC1_G2\mEGFP_0_R1_P4_K1_Ch2-Ch1.zen
2.562033e+01	1.766644e+01	20150331_STAG1gfpch8_G2G1\MitoSys2\Calibration\mEGFPC1_G2\mEGFP_0_R1_P4_K1_Ch2-Ch1.zen
2.568033e+01	1.764977e+01	20150331_STAG1gfpch8_G2G1\MitoSys2\Calibration\mEGFPC1_G2\mEGFP_0_R1_P4_K1_Ch2-Ch1.zen
2.574034e+01	1.719978e+01	20150331_STAG1gfpch8_G2G1\MitoSys2\Calibration\mEGFPC1_G2\mEGFP_0_R1_P4_K1_Ch2-Ch1.zen
2.580034e+01	1.789977e+01	20150331_STAG1gfpch8_G2G1\MitoSys2\Calibration\mEGFPC1_G2\mEGFP_0_R1_P4_K1_Ch2-Ch1.zen
2.586034e+01	1.839976e+01	20150331_STAG1gfpch8_G2G1\MitoSys2\Calibration\mEGFPC1_G2\mEGFP_0_R1_P4_K1_Ch2-Ch1.zen
2.592034e+01	1.693311e+01	20150331_STAG1gfpch8_G2G1\MitoSys2\Calibration\mEGFPC1_G2\mEGFP_0_R1_P4_K1_Ch2-Ch1.zen
2.598034e+01	1.954975e+01	20150331_STAG1gfpch8_G2G1\MitoSys2\Calibration\mEGFPC1_G2\mEGFP_0_R1_P4_K1_Ch2-Ch1.zen
2.604034e+01	1.856643e+01	20150331_STAG1gfpch8_G2G1\MitoSys2\Calibration\mEGFPC1_G2\mEGFP_0_R1_P4_K1_Ch2-Ch1.zen
2.610034e+01	1.966641e+01	20150331_STAG1gfpch8_G2G1\MitoSys2\Calibration\mEGFPC1_G2\mEGFP_0_R1_P4_K1_Ch2-Ch1.zen
2.616034e+01	1.924975e+01	20150331_STAG1gfpch8_G2G1\MitoSys2\Calibration\mEGFPC1_G2\mEGFP_0_R1_P4_K1_Ch2-Ch1.zen
2.622034e+01	1.903308e+01	20150331_STAG1gfpch8_G2G1\MitoSys2\Calibration\mEGFPC1_G2\mEGFP_0_R1_P4_K1_Ch2-Ch1.zen
2.628034e+01	1.593313e+01	20150331_STAG1gfpch8_G2G1\MitoSys2\Calibration\mEGFPC1_G2\mEGFP_0_R1_P4_K1_Ch2-Ch1.zen
2.634034e+01	1.658312e+01	20150331_STAG1gfpch8_G2G1\MitoSys2\Calibration\mEGFPC1_G2\mEGFP_0_R1_P4_K1_Ch2-Ch1.zen
2.640034e+01	1.844976e+01	20150331_STAG1gfpch8_G2G1\MitoSys2\Calibration\mEGFPC1_G2\mEGFP_0_R1_P4_K1_Ch2-Ch1.zen
2.646034e+01	2.098306e+01	20150331_STAG1gfpch8_G2G1\MitoSys2\Calibration\mEGFPC1_G2\mEGFP_0_R1_P4_K1_Ch2-Ch1.zen
2.652035e+01	2.129972e+01	20150331_STAG1gfpch8_G2G1\MitoSys2\Calibration\mEGFPC1_G2\mEGFP_0_R1_P4_K1_Ch2-Ch1.zen
2.658035e+01	1.853309e+01	20150331_STAG1gfpch8_G2G1\MitoSys2\Calibration\mEGFPC1_G2\mEGFP_0_R1_P4_K1_Ch2-Ch1.zen
2.664035e+01	2.014974e+01	20150331_STAG1gfpch8_G2G1\MitoSys2\Calibration\mEGFPC1_G2\mEGFP_0_R1_P4_K1_Ch2-Ch1.zen
2.670035e+01	2.044973e+01	20150331_STAG1gfpch8_G2G1\MitoSys2\Calibration\mEGFPC1_G2\mEGFP_0_R1_P4_K1_Ch2-Ch1.zen
2.676035e+01	1.991641e+01	20150331_STAG1gfpch8_G2G1\MitoSys2\Calibration\mEGFPC1_G2\mEGFP_0_R1_P4_K1_Ch2-Ch1.zen
2.682035e+01	1.824976e+01	20150331_STAG1gfpch8_G2G1\MitoSys2\Calibration\mEGFPC1_G2\mEGFP_0_R1_P4_K1_Ch2-Ch1.zen
2.688035e+01	2.973295e+01	20150331_STAG1gfpch8_G2G1\MitoSys2\Calibration\mEGFPC1_G2\mEGFP_0_R1_P4_K1_Ch2-Ch1.zen
2.694035e+01	1.858309e+01	20150331_STAG1gfpch8_G2G1\MitoSys2\Calibration\mEGFPC1_G2\mEGFP_0_R1_P4_K1_Ch2-Ch1.zen
2.700035e+01	2.334970e+01	20150331_STAG1gfpch8_G2G1\MitoSys2\Calibration\mEGFPC1_G2\mEGFP_0_R1_P4_K1_Ch2-Ch1.zen
2.706035e+01	1.898309e+01	20150331_STAG1gfpch8_G2G1\MitoSys2\Calibration\mEGFPC1_G2\mEGFP_0_R1_P4_K1_Ch2-Ch1.zen
2.712035e+01	1.979974e+01	20150331_STAG1gfpch8_G2G1\MitoSys2\Calibration\mEGFPC1_G2\mEGFP_0_R1_P4_K1_Ch2-Ch1.zen
2.718035e+01	1.693311e+01	20150331_STAG1gfpch8_G2G1\MitoSys2\Calibration\mEGFPC1_G2\mEGFP_0_R1_P4_K1_Ch2-Ch1.zen
2.724035e+01	2.106639e+01	20150331_STAG1gfpch8_G2G1\MitoSys2\Calibration\mEGFPC1_G2\mEGFP_0_R1_P4_K1_Ch2-Ch1.zen
2.730036e+01	2.128306e+01	20150331_STAG1gfpch8_G2G1\MitoSys2\Calibration\mEGFPC1_G2\mEGFP_0_R1_P4_K1_Ch2-Ch1.zen
2.736036e+01	1.676645e+01	20150331_STAG1gfpch8_G2G1\MitoSys2\Calibration\mEGFPC1_G2\mEGFP_0_R1_P4_K1_Ch2-Ch1.zen
2.742036e+01	1.916642e+01	20150331_STAG1gfpch8_G2G1\MitoSys2\Calibration\mEGFPC1_G2\mEGFP_0_R1_P4_K1_Ch2-Ch1.zen
2.748036e+01	1.841643e+01	20150331_STAG1gfpch8_G2G1\MitoSys2\Calibration\mEGFPC1_G2\mEGFP_0_R1_P4_K1_Ch2-Ch1.zen
2.754036e+01	1.881642e+01	20150331_STAG1gfpch8_G2G1\MitoSys2\Calibration\mEGFPC1_G2\mEGFP_0_R1_P4_K1_Ch2-Ch1.zen
2.760036e+01	2.089973e+01	20150331_STAG1gfpch8_G2G1\MitoSys2\Calibration\mEGFPC1_G2\mEGFP_0_R1_P4_K1_Ch2-Ch1.zen
2.766036e+01	1.808310e+01	20150331_STAG1gfpch8_G2G1\MitoSys2\Calibration\mEGFPC1_G2\mEGFP_0_R1_P4_K1_Ch2-Ch1.zen
2.772036e+01	1.759977e+01	20150331_STAG1gfpch8_G2G1\MitoSys2\Calibration\mEGFPC1_G2\mEGFP_0_R1_P4_K1_Ch2-Ch1.zen
2.778036e+01	1.599979e+01	20150331_STAG1gfpch8_G2G1\MitoSys2\Calibration\mEGFPC1_G2\mEGFP_0_R1_P4_K1_Ch2-Ch1.zen
2.784036e+01	1.909975e+01	20150331_STAG1gfpch8_G2G1\MitoSys2\Calibration\mEGFPC1_G2\mEGFP_0_R1_P4_K1_Ch2-Ch1.zen
2.790036e+01	1.903308e+01	20150331_STAG1gfpch8_G2G1\MitoSys2\Calibration\mEGFPC1_G2\mEGFP_0_R1_P4_K1_Ch2-Ch1.zen
2.796036e+01	2.069973e+01	20150331_STAG1gfpch8_G2G1\MitoSys2\Calibration\mEGFPC1_G2\mEGFP_0_R1_P4_K1_Ch2-Ch1.zen
2.802036e+01	1.799977e+01	20150331_STAG1gfpch8_G2G1\MitoSys2\Calibration\mEGFPC1_G2\mEGFP_0_R1_P4_K1_Ch2-Ch1.zen
2.808037e+01	1.581646e+01	20150331_STAG1gfpch8_G2G1\MitoSys2\Calibration\mEGFPC1_G2\mEGFP_0_R1_P4_K1_Ch2-Ch1.zen
2.814037e+01	1.918308e+01	20150331_STAG1gfpch8_G2G1\MitoSys2\Calibration\mEGFPC1_G2\mEGFP_0_R1_P4_K1_Ch2-Ch1.zen
2.820037e+01	1.863309e+01	20150331_STAG1gfpch8_G2G1\MitoSys2\Calibration\mEGFPC1_G2\mEGFP_0_R1_P4_K1_Ch2-Ch1.zen
2.826037e+01	1.874976e+01	20150331_STAG1gfpch8_G2G1\MitoSys2\Calibration\mEGFPC1_G2\mEGFP_0_R1_P4_K1_Ch2-Ch1.zen
2.832037e+01	1.668312e+01	20150331_STAG1gfpch8_G2G1\MitoSys2\Calibration\mEGFPC1_G2\mEGFP_0_R1_P4_K1_Ch2-Ch1.zen
2.838037e+01	2.021640e+01	20150331_STAG1gfpch8_G2G1\MitoSys2\Calibration\mEGFPC1_G2\mEGFP_0_R1_P4_K1_Ch2-Ch1.zen
2.844037e+01	2.039973e+01	20150331_STAG1gfpch8_G2G1\MitoSys2\Calibration\mEGFPC1_G2\mEGFP_0_R1_P4_K1_Ch2-Ch1.zen
2.850037e+01	1.749977e+01	20150331_STAG1gfpch8_G2G1\MitoSys2\Calibration\mEGFPC1_G2\mEGFP_0_R1_P4_K1_Ch2-Ch1.zen
2.856037e+01	1.789977e+01	20150331_STAG1gfpch8_G2G1\MitoSys2\Calibration\mEGFPC1_G2\mEGFP_0_R1_P4_K1_Ch2-Ch1.zen
2.862037e+01	1.753311e+01	20150331_STAG1gfpch8_G2G1\MitoSys2\Calibration\mEGFPC1_G2\mEGFP_0_R1_P4_K1_Ch2-Ch1.zen
2.868037e+01	1.781643e+01	20150331_STAG1gfpch8_G2G1\MitoSys2\Calibration\mEGFPC1_G2\mEGFP_0_R1_P4_K1_Ch2-Ch1.zen
2.874037e+01	1.903308e+01	20150331_STAG1gfpch8_G2G1\MitoSys2\Calibration\mEGFPC1_G2\mEGFP_0_R1_P4_K1_Ch2-Ch1.zen
2.880037e+01	1.933308e+01	20150331_STAG1gfpch8_G2G1\MitoSys2\Calibration\mEGFPC1_G2\mEGFP_0_R1_P4_K1_Ch2-Ch1.zen
2.886038e+01	2.224971e+01	20150331_STAG1gfpch8_G2G1\MitoSys2\Calibration\mEGFPC1_G2\mEGFP_0_R1_P4_K1_Ch2-Ch1.zen
2.892038e+01	1.998307e+01	20150331_STAG1gfpch8_G2G1\MitoSys2\Calibration\mEGFPC1_G2\mEGFP_0_R1_P4_K1_Ch2-Ch1.zen
2.898038e+01	2.021640e+01	20150331_STAG1gfpch8_G2G1\MitoSys2\Calibration\mEGFPC1_G2\mEGFP_0_R1_P4_K1_Ch2-Ch1.zen
2.904038e+01	1.991641e+01	20150331_STAG1gfpch8_G2G1\MitoSys2\Calibration\mEGFPC1_G2\mEGFP_0_R1_P4_K1_Ch2-Ch1.zen
2.910038e+01	1.973308e+01	20150331_STAG1gfpch8_G2G1\MitoSys2\Calibration\mEGFPC1_G2\mEGFP_0_R1_P4_K1_Ch2-Ch1.zen
2.916038e+01	2.021640e+01	20150331_STAG1gfpch8_G2G1\MitoSys2\Calibration\mEGFPC1_G2\mEGFP_0_R1_P4_K1_Ch2-Ch1.zen
2.922038e+01	2.053307e+01	20150331_STAG1gfpch8_G2G1\MitoSys2\Calibration\mEGFPC1_G2\mEGFP_0_R1_P4_K1_Ch2-Ch1.zen
2.928038e+01	2.163305e+01	20150331_STAG1gfpch8_G2G1\MitoSys2\Calibration\mEGFPC1_G2\mEGFP_0_R1_P4_K1_Ch2-Ch1.zen
2.934038e+01	1.679978e+01	20150331_STAG1gfpch8_G2G1\MitoSys2\Calibration\mEGFPC1_G2\mEGFP_0_R1_P4_K1_Ch2-Ch1.zen
2.940038e+01	2.099973e+01	20150331_STAG1gfpch8_G2G1\MitoSys2\Calibration\mEGFPC1_G2\mEGFP_0_R1_P4_K1_Ch2-Ch1.zen
2.946038e+01	2.108306e+01	20150331_STAG1gfpch8_G2G1\MitoSys2\Calibration\mEGFPC1_G2\mEGFP_0_R1_P4_K1_Ch2-Ch1.zen
2.952038e+01	1.954975e+01	20150331_STAG1gfpch8_G2G1\MitoSys2\Calibration\mEGFPC1_G2\mEGFP_0_R1_P4_K1_Ch2-Ch1.zen
2.958039e+01	1.836643e+01	20150331_STAG1gfpch8_G2G1\MitoSys2\Calibration\mEGFPC1_G2\mEGFP_0_R1_P4_K1_Ch2-Ch1.zen
2.964039e+01	1.948308e+01	20150331_STAG1gfpch8_G2G1\MitoSys2\Calibration\mEGFPC1_G2\mEGFP_0_R1_P4_K1_Ch2-Ch1.zen
2.970039e+01	1.968308e+01	20150331_STAG1gfpch8_G2G1\MitoSys2\Calibration\mEGFPC1_G2\mEGFP_0_R1_P4_K1_Ch2-Ch1.zen
2.976039e+01	2.268304e+01	20150331_STAG1gfpch8_G2G1\MitoSys2\Calibration\mEGFPC1_G2\mEGFP_0_R1_P4_K1_Ch2-Ch1.zen
2.982039e+01	1.929975e+01	20150331_STAG1gfpch8_G2G1\MitoSys2\Calibration\mEGFPC1_G2\mEGFP_0_R1_P4_K1_Ch2-Ch1.zen
2.988039e+01	1.886642e+01	20150331_STAG1gfpch8_G2G1\MitoSys2\Calibration\mEGFPC1_G2\mEGFP_0_R1_P4_K1_Ch2-Ch1.zen
[truncated: 195,001 more rows]
