# Supplementary material for: Absolute quantification of cohesin, CTCF and their regulators in human cells
Source: eLife. 2019 Jun 17;8:e46269. doi: 10.7554/eLife.46269 (PMC6606026; doi:10.7554/eLife.46269)
Supplement: Figure 2—source data 1. [file elife-46269-fig2-data1.zip › Figure 2 - source data 1/20150410_STAG1gfpch8_Prometa/2c_opt_time_col.res]

General								Correlation								Corrections
No	File name	Full path	Format	Clock	Duration	Channel mode	Annotation	Channel mode.1	Selection	1st	2nd	Frequency	Eval frequency	Mode	Detrend frequency	Offset Ch1	Amplitude Ch1	Rate Ch1	Offset Ch2	Amplitude Ch2	Rate Ch2	Xtalk Ch1	Xtalk Ch2	Labels Ch1	Labels Ch2	Interval1 1st	Interval1 2nd	Interval1 Ch1	Interval1 Ch2	Interval2 1st	Interval2 2nd	Interval2 Ch1	Interval2 Ch2	Bleaching Ch1	Bleaching Ch2	Bleaching Cross	BG Ch1	BG Ch2	BG Cross	Xtalk Ch1.1	Xtalk Ch2.1	Xtalk Cross	Total Ch1	Total Ch2	Total Cross	G0ave Ch1	G0std Ch1	G0ave Ch2	G0std Ch2
0	mEGFP_1_R1_P10_K1_Ch2-Ch1.zen	20150410_STAG1gfpch8_Prometa\MitoSys2\Calibration\mEGFPC1-Noc\mEGFP_1_R1_P10_K1_Ch2-Ch1.zen	FA/ISS	20000	30.0	3		7	0	0	29.94	100000	2000	Scale	0	2.88	0	0.01	1.742	0	0.01	0.0	0	1	1	0	1	31.793000000000003	2.952	0	1	31.793000000000003	2.952	0.9952	1.078	1	0.8270000000000001	0.16699999999999998	0.3713	1	1.0	1.0	0.8226	0.1983	0.3713	0.1995	0.0090635	0.050901	0.059511
1	mEGFP_1_R1_P1_K1_Ch2-Ch1.zen	20150410_STAG1gfpch8_Prometa\MitoSys2\Calibration\mEGFPC1-Noc\mEGFP_1_R1_P1_K1_Ch2-Ch1.zen	FA/ISS	20000	30.0	3		7	0	0	29.94	100000	2000	Scale	0	2.88	0	0.01	1.742	0	0.01	0.0	0	1	1	0	1	23.403000000000002	3.052	0	1	23.403000000000002	3.052	1.0443	1.1996	1	0.7666	0.1705	0.3601	1	1.0	1.0	0.8053	0.2497	0.3601	0.20326	0.013456000000000001	0.090147	0.027697000000000003
2	mEGFP_1_R1_P2_K1_Ch2-Ch1.zen	20150410_STAG1gfpch8_Prometa\MitoSys2\Calibration\mEGFPC1-Noc\mEGFP_1_R1_P2_K1_Ch2-Ch1.zen	FA/ISS	20000	30.0	3		7	0	0	29.94	100000	2000	Scale	0	2.88	0	0.01	1.742	0	0.01	0.0	0	1	1	0	1	25.066	2.594	0	1	25.066	2.594	1.0404	1.1476	1	0.7829999999999999	0.1061	0.2867	1	1.0	1.0	0.8187	0.1519	0.2867	0.23919	0.012414	0.090931	0.09819
3	mEGFP_1_R1_P3_K1_Ch2-Ch1.zen	20150410_STAG1gfpch8_Prometa\MitoSys2\Calibration\mEGFPC1-Noc\mEGFP_1_R1_P3_K1_Ch2-Ch1.zen	FA/ISS	20000	30.0	3		7	0	0	29.94	100000	2000	Scale	0	2.88	0	0.01	1.742	0	0.01	0.0	0	1	1	0	1	36.241	3.205	0	1	36.241	3.205	1.0034	1.0268	1	0.8473	0.2055	0.4172	1	1.0	1.0	0.8504	0.2175	0.4172	0.13824	0.0035436	0.005008100000000001	0.03146
4	mEGFP_1_R1_P4_K1_Ch2-Ch1.zen	20150410_STAG1gfpch8_Prometa\MitoSys2\Calibration\mEGFPC1-Noc\mEGFP_1_R1_P4_K1_Ch2-Ch1.zen	FA/ISS	20000	30.0	3		7	0	0	29.94	100000	2000	Scale	0	2.88	0	0.01	1.742	0	0.01	0.0	0	1	1	0	1	36.842	3.089	0	1	36.842	3.089	1.0215	1.0732	1	0.8497	0.1899	0.4013	1	1.0	1.0	0.8696	0.221	0.4013	0.1369	0.0049694	0.032826	0.044717
5	mEGFP_1_R1_P5_K1_Ch2-Ch1.zen	20150410_STAG1gfpch8_Prometa\MitoSys2\Calibration\mEGFPC1-Noc\mEGFP_1_R1_P5_K1_Ch2-Ch1.zen	FA/ISS	20000	30.0	3		7	0	0	29.94	100000	2000	Scale	0	2.88	0	0.01	1.742	0	0.01	0.0	0	1	1	0	1	33.669000000000004	2.84	0	1	33.669000000000004	2.84	1.0008	1.0146	1	0.8359	0.1491	0.353	1	1.0	1.0	0.8366	0.1547	0.353	0.15404	0.0025048	0.075508	0.031681
6	mEGFP_1_R1_P6_K1_Ch2-Ch1.zen	20150410_STAG1gfpch8_Prometa\MitoSys2\Calibration\mEGFPC1-Noc\mEGFP_1_R1_P6_K1_Ch2-Ch1.zen	FA/ISS	20000	30.0	3		7	0	0	29.94	100000	2000	Scale	0	2.88	0	0.01	1.742	0	0.01	0.0	0	1	1	0	1	33.311	4.234	0	1	33.311	4.234	1.0484	1.2802	1	0.8341	0.3362	0.5286	1	1.0	1.0	0.8782	0.4947	0.5286	0.13145	0.012949	0.037831000000000004	0.046527
7	mEGFP_1_R1_P7_K1_Ch2-Ch1.zen	20150410_STAG1gfpch8_Prometa\MitoSys2\Calibration\mEGFPC1-Noc\mEGFP_1_R1_P7_K1_Ch2-Ch1.zen	FA/ISS	20000	30.000999999999998	3		7	0	0	29.94	100000	2000	Scale	0	2.88	0	0.01	1.742	0	0.01	0.0	0	1	1	0	1	29.244	2.935	0	1	29.244	2.935	0.9568	1.0723	1	0.8129	0.1621	0.3629	1	1.0	1.0	0.7739	0.191	0.3629	0.22869	0.016859	0.037568	0.043626
8	mEGFP_1_R1_P8_K1_Ch2-Ch1.zen	20150410_STAG1gfpch8_Prometa\MitoSys2\Calibration\mEGFPC1-Noc\mEGFP_1_R1_P8_K1_Ch2-Ch1.zen	FA/ISS	20000	30.002	3		7	0	0	29.94	100000	2000	Scale	0	2.88	0	0.01	1.742	0	0.01	0.0	0	1	1	0	1	18.637999999999998	2.169	0	1	18.637999999999998	2.169	1.2111	1.1728	1	0.7089	0.0389	0.1613	1	1.0	1.0	0.8833	0.068	0.1613	0.26304	0.023202	0.07256699999999999	0.10729000000000001
9	mEGFP_1_R1_P9_K1_Ch2-Ch1.zen	20150410_STAG1gfpch8_Prometa\MitoSys2\Calibration\mEGFPC1-Noc\mEGFP_1_R1_P9_K1_Ch2-Ch1.zen	FA/ISS	20000	30.0	3		7	0	0	29.94	100000	2000	Scale	0	2.88	0	0.01	1.742	0	0.01	0.0	0	1	1	0	1	32.175	3.327	0	1	32.175	3.327	1.0222	1.0637	1	0.8288	0.2226	0.4294	1	1.0	1.0	0.8490000000000001	0.2525	0.4294	0.16171	0.0036220999999999996	0.021828999999999998	0.014197
10	mEGFP_2_R1_P1_K1_Ch2-Ch1.zen	20150410_STAG1gfpch8_Prometa\MitoSys2\Calibration\mEGFPC1-Noc\mEGFP_2_R1_P1_K1_Ch2-Ch1.zen	FA/ISS	20000	30.0	3		7	0	0	29.94	100000	2000	Scale	0	2.88	0	0.01	1.742	0	0.01	0.0	0	1	1	0	1	136.062	7.006	0	1	136.062	7.006	1.0226	1.12	1	0.9581	0.562	0.7337	1	1.0	1.0	0.9802	0.6509999999999999	0.7337	0.050905	0.0021703000000000004	0.03531	0.028877
11	mEGFP_2_R1_P2_K1_Ch2-Ch1.zen	20150410_STAG1gfpch8_Prometa\MitoSys2\Calibration\mEGFPC1-Noc\mEGFP_2_R1_P2_K1_Ch2-Ch1.zen	FA/ISS	20000	30.0	3		7	0	0	29.94	100000	2000	Scale	0	2.88	0	0.01	1.742	0	0.01	0.0	0	1	1	0	1	108.212	7.004	0	1	108.212	7.004	1.026	1.3375	1	0.9474	0.5535	0.7237	1	1.0	1.0	0.9727	0.8009999999999999	0.7237	0.05834500000000001	0.0021866	0.027333999999999997	0.025169999999999998
12	mEGFP_2_R1_P3_K1_Ch2-Ch1.zen	20150410_STAG1gfpch8_Prometa\MitoSys2\Calibration\mEGFPC1-Noc\mEGFP_2_R1_P3_K1_Ch2-Ch1.zen	FA/ISS	20000	30.0	3		7	0	0	29.94	100000	2000	Scale	0	2.88	0	0.01	1.742	0	0.01	0.0	0	1	1	0	1	132.75	6.419	0	1	132.75	6.419	1.0433	1.1052	1	0.9571	0.5286	0.7113	1	1.0	1.0	0.9994	0.6048	0.7113	0.053403	0.0013582000000000002	0.041683	0.025103999999999998
13	mEGFP_2_R1_P4_K1_Ch2-Ch1.zen	20150410_STAG1gfpch8_Prometa\MitoSys2\Calibration\mEGFPC1-Noc\mEGFP_2_R1_P4_K1_Ch2-Ch1.zen	FA/ISS	20000	30.0	3		7	0	0	29.94	100000	2000	Scale	0	2.88	0	0.01	1.742	0	0.01	0.0	0	1	1	0	1	107.21700000000001	5.704	0	1	107.21700000000001	5.704	1.0669	1.1234	1	0.9467	0.4775	0.6722	1	1.0	1.0	1.0118	0.5617	0.6722	0.055180999999999994	0.0018203	0.054123000000000004	0.017878
14	mEGFP_2_R1_P5_K1_Ch2-Ch1.zen	20150410_STAG1gfpch8_Prometa\MitoSys2\Calibration\mEGFPC1-Noc\mEGFP_2_R1_P5_K1_Ch2-Ch1.zen	FA/ISS	20000	30.0	3		7	0	0	29.94	100000	2000	Scale	0	2.88	0	0.01	1.742	0	0.01	0.0	0	1	1	0	1	97.713	5.062	0	1	97.713	5.062	1.0148	1.0771	1	0.9419	0.4232	0.6313	1	1.0	1.0	0.9562	0.4732	0.6313	0.054837000000000004	0.001361	0.050377	0.017175
15	mEGFP_3_R1_P10_K1_Ch2-Ch1.zen	20150410_STAG1gfpch8_Prometa\MitoSys2\Calibration\mEGFPC1-Noc\mEGFP_3_R1_P10_K1_Ch2-Ch1.zen	FA/ISS	20000	30.0	3		7	0	0	29.94	100000	2000	Scale	0	2.88	0	0.01	1.742	0	0.01	0.0	0	1	1	0	1	10.002	1.864	0	1	10.002	1.864	1.0531	1.0781	1	0.5066	0.0075	0.0425	1	1.0	1.0	0.5434	0.0076	0.0425	0.32336	0.021546	0.10487	0.039195
16	mEGFP_3_R1_P1_K1_Ch2-Ch1.zen	20150410_STAG1gfpch8_Prometa\MitoSys2\Calibration\mEGFPC1-Noc\mEGFP_3_R1_P1_K1_Ch2-Ch1.zen	FA/ISS	20000	30.0	3		7	0	0	29.94	100000	2000	Scale	0	2.88	0	0.01	1.742	0	0.01	0.0	0	1	1	0	1	56.026	4.814	0	1	56.026	4.814	1.0541	1.3745	1	0.8996	0.3994	0.5981	1	1.0	1.0	0.9509	0.6289	0.5981	0.12401	0.009329899999999999	0.031865	0.068735
17	mEGFP_3_R1_P2_K1_Ch2-Ch1.zen	20150410_STAG1gfpch8_Prometa\MitoSys2\Calibration\mEGFPC1-Noc\mEGFP_3_R1_P2_K1_Ch2-Ch1.zen	FA/ISS	20000	30.0	3		7	0	0	29.94	100000	2000	Scale	0	2.88	0	0.01	1.742	0	0.01	0.0	0	1	1	0	1	62.488	4.7989999999999995	0	1	62.488	4.7989999999999995	1.0441	1.2514	1	0.9092	0.4019	0.6037	1	1.0	1.0	0.9509	0.5579999999999999	0.6037	0.09282	0.0079433	0.01242	0.074071
18	mEGFP_3_R1_P3_K1_Ch2-Ch1.zen	20150410_STAG1gfpch8_Prometa\MitoSys2\Calibration\mEGFPC1-Noc\mEGFP_3_R1_P3_K1_Ch2-Ch1.zen	FA/ISS	20000	30.0	3		7	0	0	29.94	100000	2000	Scale	0	2.88	0	0.01	1.742	0	0.01	0.0	0	1	1	0	1	65.376	4.015	0	1	65.376	4.015	1.0217	1.0993	1	0.9136	0.3135	0.535	1	1.0	1.0	0.9344	0.3684	0.535	0.09565900000000001	0.004168	0.085495	0.03754
19	mEGFP_3_R1_P4_K1_Ch2-Ch1.zen	20150410_STAG1gfpch8_Prometa\MitoSys2\Calibration\mEGFPC1-Noc\mEGFP_3_R1_P4_K1_Ch2-Ch1.zen	FA/ISS	20000	30.0	3		7	0	0	29.94	100000	2000	Scale	0	2.88	0	0.01	1.742	0	0.01	0.0	0	1	1	0	1	53.208	3.9530000000000003	0	1	53.208	3.9530000000000003	1.0371	1.3096	1	0.8944	0.287	0.5054	1	1.0	1.0	0.9294	0.4485	0.5054	0.099437	0.0023033000000000003	0.047466	0.036056
20	mEGFP_3_R1_P5_K1_Ch2-Ch1.zen	20150410_STAG1gfpch8_Prometa\MitoSys2\Calibration\mEGFPC1-Noc\mEGFP_3_R1_P5_K1_Ch2-Ch1.zen	FA/ISS	20000	30.0	3		7	0	0	29.94	100000	2000	Scale	0	2.88	0	0.01	1.742	0	0.01	0.0	0	1	1	0	1	57.84	3.7310000000000003	0	1	57.84	3.7310000000000003	1.0039	1.0891	1	0.9036	0.2794	0.5022	1	1.0	1.0	0.9073	0.326	0.5022	0.11796	0.0038546	0.089647	0.024344
21	mEGFP_3_R1_P6_K1_Ch2-Ch1.zen	20150410_STAG1gfpch8_Prometa\MitoSys2\Calibration\mEGFPC1-Noc\mEGFP_3_R1_P6_K1_Ch2-Ch1.zen	FA/ISS	20000	30.0	3		7	0	0	29.94	100000	2000	Scale	0	2.88	0	0.01	1.742	0	0.01	0.0	0	1	1	0	1	14.831	2.215	0	1	14.831	2.215	1.0684	1.196	1	0.6487	0.0463	0.1641	1	1.0	1.0	0.7034	0.0785	0.1641	0.35249	0.018722	0.065899	0.076112
22	mEGFP_3_R1_P7_K1_Ch2-Ch1.zen	20150410_STAG1gfpch8_Prometa\MitoSys2\Calibration\mEGFPC1-Noc\mEGFP_3_R1_P7_K1_Ch2-Ch1.zen	FA/ISS	20000	30.0	3		7	0	0	29.94	100000	2000	Scale	0	2.88	0	0.01	1.742	0	0.01	0.0	0	1	1	0	1	12.89	2.097	0	1	12.89	2.097	1.0635	1.265	1	0.6031	0.0247	0.1129	1	1.0	1.0	0.6522	0.0576	0.1129	0.36348	0.013535	0.092286	0.064101
23	mEGFP_3_R1_P8_K1_Ch2-Ch1.zen	20150410_STAG1gfpch8_Prometa\MitoSys2\Calibration\mEGFPC1-Noc\mEGFP_3_R1_P8_K1_Ch2-Ch1.zen	FA/ISS	20000	29.999000000000002	3		7	0	0	29.94	100000	2000	Scale	0	2.88	0	0.01	1.742	0	0.01	0.0	0	1	1	0	1	11.622	1.871	0	1	11.622	1.871	1.0881	1.2706	1	0.5643	0.0072	0.0398	1	1.0	1.0	0.6299	0.0154	0.0398	0.29319	0.02025	0.03841	0.10529000000000001
24	mEGFP_3_R1_P9_K1_Ch2-Ch1.zen	20150410_STAG1gfpch8_Prometa\MitoSys2\Calibration\mEGFPC1-Noc\mEGFP_3_R1_P9_K1_Ch2-Ch1.zen	FA/ISS	20000	30.000999999999998	3		7	0	0	29.94	100000	2000	Scale	0	2.88	0	0.01	1.742	0	0.01	0.0	0	1	1	0	1	9.176	1.5030000000000001	0	1	9.176	1.5030000000000001	1.014	1.0652	1	0.4718	0.0309	-0.1186	1	1.0	1.0	0.4813	0.0187	-0.1186	0.50412	0.006562	0.18148	0.11607
25	mEGFP_H2B-mCherry_1_R1_P10_K1_Ch2-Ch1.zen	20150410_STAG1gfpch8_Prometa\MitoSys2\Calibration\mEGFPC1H2B-Noc\mEGFP_H2B-mCherry_1_R1_P10_K1_Ch2-Ch1.zen	FA/ISS	20000	30.0	3		7	0	0	29.94	100000	2000	Scale	0	2.88	0	0.01	1.74	0	0.01	0.044000000000000004	0	1	1	0	1	41.107	5.281000000000001	0	1	41.107	5.281000000000001	0.9837	1.0117	1	0.8652	0.4493	0.6234	1	0.4305	0.6561	0.85	0.1122	0.3036	0.10425	0.003934900000000001	0.022215000000000002	0.028127
26	mEGFP_H2B-mCherry_1_R1_P1_K1_Ch2-Ch1.zen	20150410_STAG1gfpch8_Prometa\MitoSys2\Calibration\mEGFPC1H2B-Noc\mEGFP_H2B-mCherry_1_R1_P1_K1_Ch2-Ch1.zen	FA/ISS	20000	30.0	3		7	0	0	29.94	100000	2000	Scale	0	2.88	0	0.01	1.74	0	0.01	0.044000000000000004	0	1	1	0	1	64.492	114.34299999999999	0	1	64.492	114.34299999999999	0.9745	2.105	1	0.9127	0.9674	0.9396	1	0.9470000000000001	0.9731	0.8883	1.9678	0.914	0.07623200000000001	0.0072271	0.0018974	0.0032132
27	mEGFP_H2B-mCherry_1_R1_P2_K1_Ch2-Ch1.zen	20150410_STAG1gfpch8_Prometa\MitoSys2\Calibration\mEGFPC1H2B-Noc\mEGFP_H2B-mCherry_1_R1_P2_K1_Ch2-Ch1.zen	FA/ISS	20000	30.0	3		7	0	0	29.94	100000	2000	Scale	0	2.88	0	0.01	1.74	0	0.01	0.044000000000000004	0	1	1	0	1	56.191	100.274	0	1	56.191	100.274	1.0396	2.2564	1	0.9001	0.9634	0.9312	1	0.9483	0.9738	0.9376	2.1079	0.9063	0.083866	0.0091769	0.0018407	0.0044199
28	mEGFP_H2B-mCherry_1_R1_P3_K1_Ch2-Ch1.zen	20150410_STAG1gfpch8_Prometa\MitoSys2\Calibration\mEGFPC1H2B-Noc\mEGFP_H2B-mCherry_1_R1_P3_K1_Ch2-Ch1.zen	FA/ISS	20000	30.0	3		7	0	0	29.94	100000	2000	Scale	0	2.88	0	0.01	1.74	0	0.01	0.044000000000000004	0	1	1	0	1	63.255	117.85600000000001	0	1	63.255	117.85600000000001	0.9996	1.7516	1	0.9109	0.9678	0.9389	1	0.9488	0.9740000000000001	0.9105	1.6339	0.9141	0.074946	0.0036569000000000003	0.006544599999999999	0.004839100000000001
29	mEGFP_H2B-mCherry_1_R1_P4_K1_Ch2-Ch1.zen	20150410_STAG1gfpch8_Prometa\MitoSys2\Calibration\mEGFPC1H2B-Noc\mEGFP_H2B-mCherry_1_R1_P4_K1_Ch2-Ch1.zen	FA/ISS	20000	30.0	3		7	0	0	29.94	100000	2000	Scale	0	2.88	0	0.01	1.74	0	0.01	0.044000000000000004	0	1	1	0	1	42.255	4.246	0	1	42.255	4.246	1.0325	1.2815	1	0.8678	0.3425	0.5446	1	0.3118	0.5571	0.898	0.0565	0.132	0.087161	0.0079024	0.017289	0.045687
30	mEGFP_H2B-mCherry_1_R1_P5_K1_Ch2-Ch1.zen	20150410_STAG1gfpch8_Prometa\MitoSys2\Calibration\mEGFPC1H2B-Noc\mEGFP_H2B-mCherry_1_R1_P5_K1_Ch2-Ch1.zen	FA/ISS	20000	30.0	3		7	0	0	29.94	100000	2000	Scale	0	2.88	0	0.01	1.74	0	0.01	0.044000000000000004	0	1	1	0	1	62.617	4.427	0	1	62.617	4.427	0.9104	1.1662	1	0.91	0.3661	0.5770000000000001	1	0.141	0.3733	0.8245	-0.0047	-0.0209	0.080772	0.0052612	0.04252	0.061475999999999996
31	mEGFP_H2B-mCherry_1_R1_P6_K1_Ch2-Ch1.zen	20150410_STAG1gfpch8_Prometa\MitoSys2\Calibration\mEGFPC1H2B-Noc\mEGFP_H2B-mCherry_1_R1_P6_K1_Ch2-Ch1.zen	FA/ISS	20000	30.0	3		7	0	0	29.94	100000	2000	Scale	0	2.88	0	0.01	1.74	0	0.01	0.044000000000000004	0	1	1	0	1	48.02	208.06400000000002	0	1	48.02	208.06400000000002	1.0212	1.5519999999999998	1	0.8836	0.9819	0.9315	1	0.9781	0.9890000000000001	0.9035	1.4999	0.9211	0.09413400000000001	0.0030928	0.008317399999999999	0.0061372
32	mEGFP_H2B-mCherry_1_R1_P7_K1_Ch2-Ch1.zen	20150410_STAG1gfpch8_Prometa\MitoSys2\Calibration\mEGFPC1H2B-Noc\mEGFP_H2B-mCherry_1_R1_P7_K1_Ch2-Ch1.zen	FA/ISS	20000	30.0	3		7	0	0	29.94	100000	2000	Scale	0	2.88	0	0.01	1.74	0	0.01	0.044000000000000004	0	1	1	0	1	44.07	258.70099999999996	0	1	44.07	258.70099999999996	0.9772	2.3983	1	0.8736	0.9847	0.9275	1	0.9829	0.9914	0.8523	2.3398	0.9194	0.09001	0.0068132999999999996	0.0016778	0.0015432
33	mEGFP_H2B-mCherry_1_R1_P8_K1_Ch2-Ch1.zen	20150410_STAG1gfpch8_Prometa\MitoSys2\Calibration\mEGFPC1H2B-Noc\mEGFP_H2B-mCherry_1_R1_P8_K1_Ch2-Ch1.zen	FA/ISS	20000	30.0	3		7	0	0	29.94	100000	2000	Scale	0	2.88	0	0.01	1.74	0	0.01	0.044000000000000004	0	1	1	0	1	30.564	112.719	0	1	30.564	112.719	1.051	2.3398	1	0.8201	0.9645	0.8894	1	0.9727	0.9863	0.8662	2.2308	0.877	0.13001	0.005834000000000001	0.0069539	0.01119
34	mEGFP_H2B-mCherry_1_R1_P9_K1_Ch2-Ch1.zen	20150410_STAG1gfpch8_Prometa\MitoSys2\Calibration\mEGFPC1H2B-Noc\mEGFP_H2B-mCherry_1_R1_P9_K1_Ch2-Ch1.zen	FA/ISS	20000	30.0	3		7	0	0	29.94	100000	2000	Scale	0	2.88	0	0.01	1.74	0	0.01	0.044000000000000004	0	1	1	0	1	40.935	5.527	0	1	40.935	5.527	1.0021	1.0992	1	0.8644	0.4645	0.6336	1	0.4487	0.6698	0.8664	0.1578	0.3266	0.10231	0.0030059	0.012858000000000001	0.016361
35	mEGFP_H2B-mCherry_2_R1_P10_K1_Ch2-Ch1.zen	20150410_STAG1gfpch8_Prometa\MitoSys2\Calibration\mEGFPC1H2B-Noc\mEGFP_H2B-mCherry_2_R1_P10_K1_Ch2-Ch1.zen	FA/ISS	20000	30.0	3		7	0	0	29.94	100000	2000	Scale	0	2.88	0	0.01	1.74	0	0.01	0.044000000000000004	0	1	1	0	1	186.49400000000003	9.964	0	1	186.49400000000003	9.964	0.983	1.0934	1	0.9694	0.6795	0.8116	1	0.0298	0.1706	0.9526	-0.0006	-0.0051	0.028987	0.00092501	0.013191999999999999	0.01404
36	mEGFP_H2B-mCherry_2_R1_P1_K1_Ch2-Ch1.zen	20150410_STAG1gfpch8_Prometa\MitoSys2\Calibration\mEGFPC1H2B-Noc\mEGFP_H2B-mCherry_2_R1_P1_K1_Ch2-Ch1.zen	FA/ISS	20000	30.0	3		7	0	0	29.94	100000	2000	Scale	0	2.88	0	0.01	1.74	0	0.01	0.044000000000000004	0	1	1	0	1	104.78	200.696	0	1	104.78	200.696	1.012	2.0639	1	0.9457	0.9811	0.9632	1	0.9504	0.9748	0.9574	1.9545	0.9388	0.046523	0.0022930999999999997	0.0010954	0.0016712
37	mEGFP_H2B-mCherry_2_R1_P2_K1_Ch2-Ch1.zen	20150410_STAG1gfpch8_Prometa\MitoSys2\Calibration\mEGFPC1H2B-Noc\mEGFP_H2B-mCherry_2_R1_P2_K1_Ch2-Ch1.zen	FA/ISS	20000	30.0	3		7	0	0	29.94	100000	2000	Scale	0	2.88	0	0.01	1.74	0	0.01	0.044000000000000004	0	1	1	0	1	106.446	147.69	0	1	106.446	147.69	1.024	1.8369	1	0.9466	0.9745	0.9605	1	0.9324	0.9656	0.97	1.6995	0.927	0.048401	0.0021744	0.0022238	0.0020971999999999996
38	mEGFP_H2B-mCherry_2_R1_P3_K1_Ch2-Ch1.zen	20150410_STAG1gfpch8_Prometa\MitoSys2\Calibration\mEGFPC1H2B-Noc\mEGFP_H2B-mCherry_2_R1_P3_K1_Ch2-Ch1.zen	FA/ISS	20000	30.0	3		7	0	0	29.94	100000	2000	Scale	0	2.88	0	0.01	1.74	0	0.01	0.044000000000000004	0	1	1	0	1	99.75	251.986	0	1	99.75	251.986	0.9864	2.4	1	0.9431	0.985	0.9638	1	0.9623	0.981	0.9299	2.3063	0.9453	0.048063	0.0054881999999999995	0.0013827	0.0020926
39	mEGFP_H2B-mCherry_2_R1_P4_K1_Ch2-Ch1.zen	20150410_STAG1gfpch8_Prometa\MitoSys2\Calibration\mEGFPC1H2B-Noc\mEGFP_H2B-mCherry_2_R1_P4_K1_Ch2-Ch1.zen	FA/ISS	20000	30.0	3		7	0	0	29.94	100000	2000	Scale	0	2.88	0	0.01	1.74	0	0.01	0.044000000000000004	0	1	1	0	1	106.199	5.93	0	1	106.199	5.93	1.0132	1.0325	1	0.9465	0.4982	0.6867	1	0.0444	0.2107	0.9593	0.0051	-0.0813	0.051651999999999997	0.00085706	0.036812	0.011047
40	mEGFP_H2B-mCherry_2_R1_P5_K1_Ch2-Ch1.zen	20150410_STAG1gfpch8_Prometa\MitoSys2\Calibration\mEGFPC1H2B-Noc\mEGFP_H2B-mCherry_2_R1_P5_K1_Ch2-Ch1.zen	FA/ISS	20000	30.0	3		7	0	0	29.94	100000	2000	Scale	0	2.88	0	0.01	1.74	0	0.01	0.044000000000000004	0	1	1	0	1	70.328	6.178	0	1	70.328	6.178	1.0509	1.1857	1	0.9195	0.5093	0.6842	1	0.2429	0.4925	0.9683	0.0746	0.1976	0.070329	0.0021396	0.0234	0.015880000000000002
41	mEGFP_H2B-mCherry_2_R1_P6_K1_Ch2-Ch1.zen	20150410_STAG1gfpch8_Prometa\MitoSys2\Calibration\mEGFPC1H2B-Noc\mEGFP_H2B-mCherry_2_R1_P6_K1_Ch2-Ch1.zen	FA/ISS	20000	30.0	3		7	0	0	29.94	100000	2000	Scale	0	2.88	0	0.01	1.74	0	0.01	0.044000000000000004	0	1	1	0	1	223.395	254.512	0	1	223.395	254.512	1.0163	2.0164	1	0.9744	0.9846	0.9795	1	0.915	0.9565	0.9905	1.857	0.9365	0.02301	0.00052711	0.0034469	0.0029562
42	mEGFP_H2B-mCherry_2_R1_P7_K1_Ch2-Ch1.zen	20150410_STAG1gfpch8_Prometa\MitoSys2\Calibration\mEGFPC1H2B-Noc\mEGFP_H2B-mCherry_2_R1_P7_K1_Ch2-Ch1.zen	FA/ISS	20000	30.0	3		7	0	0	29.94	100000	2000	Scale	0	2.88	0	0.01	1.74	0	0.01	0.044000000000000004	0	1	1	0	1	218.157	208.57	0	1	218.157	208.57	1.0095	1.9480000000000002	1	0.9737	0.9814	0.9775	1	0.8997	0.9484	0.9831	1.7643	0.9266	0.023765	0.0011242000000000001	0.0031850000000000003	0.0045818000000000005
43	mEGFP_H2B-mCherry_2_R1_P8_K1_Ch2-Ch1.zen	20150410_STAG1gfpch8_Prometa\MitoSys2\Calibration\mEGFPC1H2B-Noc\mEGFP_H2B-mCherry_2_R1_P8_K1_Ch2-Ch1.zen	FA/ISS	20000	30.0	3		7	0	0	29.94	100000	2000	Scale	0	2.88	0	0.01	1.74	0	0.01	0.044000000000000004	0	1	1	0	1	188.37099999999998	158.335	0	1	188.37099999999998	158.335	0.9986	2.3343	1	0.9696	0.9745	0.9721	1	0.8817	0.9389	0.9682	2.0819	0.9119	0.028870999999999997	0.0011375	0.0056034	0.007167399999999999
44	mEGFP_H2B-mCherry_2_R1_P9_K1_Ch2-Ch1.zen	20150410_STAG1gfpch8_Prometa\MitoSys2\Calibration\mEGFPC1H2B-Noc\mEGFP_H2B-mCherry_2_R1_P9_K1_Ch2-Ch1.zen	FA/ISS	20000	30.0	3		7	0	0	29.94	100000	2000	Scale	0	2.88	0	0.01	1.74	0	0.01	0.044000000000000004	0	1	1	0	1	140.30100000000002	8.107000000000001	0	1	140.30100000000002	8.107000000000001	0.9740000000000001	1.193	1	0.9592	0.6157	0.7684	1	0.0577	0.2371	0.9336	0.005	0.0213	0.029137	0.005817	0.013713	0.050697000000000006
45	mEGFP_H2B-mCherry_3_R1_P1_K1_Ch2-Ch1.zen	20150410_STAG1gfpch8_Prometa\MitoSys2\Calibration\mEGFPC1H2B-Noc\mEGFP_H2B-mCherry_3_R1_P1_K1_Ch2-Ch1.zen	FA/ISS	20000	30.0	3		7	0	0	29.94	100000	2000	Scale	0	2.88	0	0.01	1.74	0	0.01	0.044000000000000004	0	1	1	0	1	124.66	237.96099999999998	0	1	124.66	237.96099999999998	1.0049	1.8001	1	0.9543	0.9843	0.9692	1	0.9511	0.9752	0.9591	1.7076	0.945	0.03847	0.0013540999999999998	0.0016474	0.0018355999999999997
46	mEGFP_H2B-mCherry_3_R1_P2_K1_Ch2-Ch1.zen	20150410_STAG1gfpch8_Prometa\MitoSys2\Calibration\mEGFPC1H2B-Noc\mEGFP_H2B-mCherry_3_R1_P2_K1_Ch2-Ch1.zen	FA/ISS	20000	30.0	3		7	0	0	29.94	100000	2000	Scale	0	2.88	0	0.01	1.74	0	0.01	0.044000000000000004	0	1	1	0	1	123.0	212.58900000000003	0	1	123.0	212.58900000000003	1.0034	1.5115	1	0.9537	0.9827	0.9681	1	0.9466	0.9729	0.9570000000000001	1.4212	0.9416	0.039911	0.0015802	0.0035894	0.0030054
47	mEGFP_H2B-mCherry_3_R1_P3_K1_Ch2-Ch1.zen	20150410_STAG1gfpch8_Prometa\MitoSys2\Calibration\mEGFPC1H2B-Noc\mEGFP_H2B-mCherry_3_R1_P3_K1_Ch2-Ch1.zen	FA/ISS	20000	30.0	3		7	0	0	29.94	100000	2000	Scale	0	2.88	0	0.01	1.74	0	0.01	0.044000000000000004	0	1	1	0	1	117.745	203.28900000000002	0	1	117.745	203.28900000000002	1.008	1.6755	1	0.9517	0.9815	0.9664	1	0.9454	0.9723	0.9594	1.5757	0.9394	0.04167	0.000891	0.0046688	0.006645699999999999
48	mEGFP_H2B-mCherry_3_R1_P4_K1_Ch2-Ch1.zen	20150410_STAG1gfpch8_Prometa\MitoSys2\Calibration\mEGFPC1H2B-Noc\mEGFP_H2B-mCherry_3_R1_P4_K1_Ch2-Ch1.zen	FA/ISS	20000	30.0	3		7	0	0	29.94	100000	2000	Scale	0	2.88	0	0.01	1.74	0	0.01	0.044000000000000004	0	1	1	0	1	85.28200000000001	10.808	0	1	85.28200000000001	10.808	1.1175	1.1702	1	0.9333	0.7028	0.8099	1	0.4258	0.6524	1.0467	0.3044	0.4741	0.055223	0.0065914	0.012862	0.030983999999999998
49	mEGFP_H2B-mCherry_3_R1_P5_K1_Ch2-Ch1.zen	20150410_STAG1gfpch8_Prometa\MitoSys2\Calibration\mEGFPC1H2B-Noc\mEGFP_H2B-mCherry_3_R1_P5_K1_Ch2-Ch1.zen	FA/ISS	20000	30.0	3		7	0	0	29.94	100000	2000	Scale	0	2.88	0	0.01	1.74	0	0.01	0.044000000000000004	0	1	1	0	1	109.965	6.694	0	1	109.965	6.694	0.987	1.042	1	0.9483	0.5464	0.7198	1	0.0754	0.2742	0.9356	0.0009	0.013000000000000001	0.044137	0.0017573	0.034794	0.022787
50	mEGFP_H2B-mCherry_4_R1_P10_K1_Ch2-Ch1.zen	20150410_STAG1gfpch8_Prometa\MitoSys2\Calibration\mEGFPC1H2B-Noc\mEGFP_H2B-mCherry_4_R1_P10_K1_Ch2-Ch1.zen	FA/ISS	20000	30.0	3		7	0	0	29.94	100000	2000	Scale	0	2.88	0	0.01	1.74	0	0.01	0.044000000000000004	0	1	1	0	1	161.523	9.652000000000001	0	1	161.523	9.652000000000001	1.0288	1.1179	1	0.9646	0.6709	0.8044	1	0.0693	0.2617	0.9929	0.0141	0.0794	0.026951	0.0025312	0.01804	0.027183
51	mEGFP_H2B-mCherry_4_R1_P11_K1_Ch2-Ch1.zen	20150410_STAG1gfpch8_Prometa\MitoSys2\Calibration\mEGFPC1H2B-Noc\mEGFP_H2B-mCherry_4_R1_P11_K1_Ch2-Ch1.zen	FA/ISS	20000	30.0	3		7	0	0	29.94	100000	2000	Scale	0	2.88	0	0.01	1.74	0	0.01	0.044000000000000004	0	1	1	0	1	212.37099999999998	291.835	0	1	212.37099999999998	291.835	1.0219	1.8598	1	0.973	0.9869	0.9799	1	0.9308	0.9648	0.9946	1.7374	0.9452	0.024117	0.0007081	0.0027576999999999996	0.0024538
52	mEGFP_H2B-mCherry_4_R1_P12_K1_Ch2-Ch1.zen	20150410_STAG1gfpch8_Prometa\MitoSys2\Calibration\mEGFPC1H2B-Noc\mEGFP_H2B-mCherry_4_R1_P12_K1_Ch2-Ch1.zen	FA/ISS	20000	30.0	3		7	0	0	29.94	100000	2000	Scale	0	2.88	0	0.01	1.74	0	0.01	0.044000000000000004	0	1	1	0	1	200.365	302.617	0	1	200.365	302.617	1.0048	1.9443	1	0.9715	0.9875	0.9794	1	0.9375	0.9682	0.9762	1.8303	0.9481	0.024657	0.0011362	0.0024853	0.0030108
53	mEGFP_H2B-mCherry_4_R1_P13_K1_Ch2-Ch1.zen	20150410_STAG1gfpch8_Prometa\MitoSys2\Calibration\mEGFPC1H2B-Noc\mEGFP_H2B-mCherry_4_R1_P13_K1_Ch2-Ch1.zen	FA/ISS	20000	30.0	3		7	0	0	29.94	100000	2000	Scale	0	2.88	0	0.01	1.74	0	0.01	0.044000000000000004	0	1	1	0	1	197.717	334.24	0	1	197.717	334.24	0.9978	2.0878	1	0.9711	0.9886	0.9798	1	0.9436	0.9714	0.9689	1.9783	0.9516	0.025002	0.0014845999999999998	0.0010334	0.0011087
54	mEGFP_H2B-mCherry_4_R1_P14_K1_Ch2-Ch1.zen	20150410_STAG1gfpch8_Prometa\MitoSys2\Calibration\mEGFPC1H2B-Noc\mEGFP_H2B-mCherry_4_R1_P14_K1_Ch2-Ch1.zen	FA/ISS	20000	30.0	3		7	0	0	29.94	100000	2000	Scale	0	2.88	0	0.01	1.74	0	0.01	0.044000000000000004	0	1	1	0	1	151.80200000000002	13.414000000000001	0	1	151.80200000000002	13.414000000000001	1.0496	1.2046	1	0.9622	0.7533	0.8513	1	0.2467	0.4957	1.0109	0.1957	0.3566	0.035958	0.0012948	0.017828999999999998	0.009203399999999999
55	mEGFP_H2B-mCherry_4_R1_P15_K1_Ch2-Ch1.zen	20150410_STAG1gfpch8_Prometa\MitoSys2\Calibration\mEGFPC1H2B-Noc\mEGFP_H2B-mCherry_4_R1_P15_K1_Ch2-Ch1.zen	FA/ISS	20000	30.0	3		7	0	0	29.94	100000	2000	Scale	0	2.88	0	0.01	1.74	0	0.01	0.044000000000000004	0	1	1	0	1	181.455	9.73	0	1	181.455	9.73	1.0126	1.0277	1	0.9685	0.674	0.8079	1	0.032	0.1786	0.9809	-0.0	-0.0004	0.031972	0.0017241	0.024258000000000002	0.024114
56	mEGFP_H2B-mCherry_4_R1_P16_K1_Ch2-Ch1.zen	20150410_STAG1gfpch8_Prometa\MitoSys2\Calibration\mEGFPC1H2B-Noc\mEGFP_H2B-mCherry_4_R1_P16_K1_Ch2-Ch1.zen	FA/ISS	20000	30.0	3		7	0	0	29.94	100000	2000	Scale	0	2.88	0	0.01	1.74	0	0.01	0.044000000000000004	0	1	1	0	1	158.02	167.52599999999998	0	1	158.02	167.52599999999998	1.0265	1.7837	1	0.9639	0.9781	0.971	1	0.9144	0.9562	0.9899	1.6301	0.9279999999999999	0.025851	0.0011700999999999999	0.0016671	0.0017067999999999999
57	mEGFP_H2B-mCherry_4_R1_P17_K1_Ch2-Ch1.zen	20150410_STAG1gfpch8_Prometa\MitoSys2\Calibration\mEGFPC1H2B-Noc\mEGFP_H2B-mCherry_4_R1_P17_K1_Ch2-Ch1.zen	FA/ISS	20000	30.0	3		7	0	0	29.94	100000	2000	Scale	0	2.88	0	0.01	1.74	0	0.01	0.044000000000000004	0	1	1	0	1	185.515	214.78	0	1	185.515	214.78	1.0052	1.9704	1	0.9692	0.9828	0.976	1	0.9207	0.9595	0.9743	1.8221	0.9361	0.023221000000000002	0.0021171	0.00083995	0.0021774
58	mEGFP_H2B-mCherry_4_R1_P18_K1_Ch2-Ch1.zen	20150410_STAG1gfpch8_Prometa\MitoSys2\Calibration\mEGFPC1H2B-Noc\mEGFP_H2B-mCherry_4_R1_P18_K1_Ch2-Ch1.zen	FA/ISS	20000	30.0	3		7	0	0	29.94	100000	2000	Scale	0	2.88	0	0.01	1.74	0	0.01	0.044000000000000004	0	1	1	0	1	180.56900000000002	184.851	0	1	180.56900000000002	184.851	0.9972	1.6354	1	0.9684	0.9806	0.9744	1	0.9128	0.9554	0.9656	1.493	0.9305	0.023065000000000002	0.0018576	0.0014032	0.0014808
59	mEGFP_H2B-mCherry_4_R1_P19_K1_Ch2-Ch1.zen	20150410_STAG1gfpch8_Prometa\MitoSys2\Calibration\mEGFPC1H2B-Noc\mEGFP_H2B-mCherry_4_R1_P19_K1_Ch2-Ch1.zen	FA/ISS	20000	30.0	3		7	0	0	29.94	100000	2000	Scale	0	2.88	0	0.01	1.74	0	0.01	0.044000000000000004	0	1	1	0	1	40.727	30.995	0	1	40.727	30.995	1.5322	1.7725	1	0.857	0.8822	0.8696	1	0.8851	0.9408	1.3477	1.4221	0.8148	0.0027325	0.004388800000000001	0.010159999999999999	0.0067069
60	mEGFP_H2B-mCherry_4_R1_P1_K1_Ch2-Ch1.zen	20150410_STAG1gfpch8_Prometa\MitoSys2\Calibration\mEGFPC1H2B-Noc\mEGFP_H2B-mCherry_4_R1_P1_K1_Ch2-Ch1.zen	FA/ISS	20000	30.0	3		7	0	0	29.94	100000	2000	Scale	0	2.88	0	0.01	1.74	0	0.01	0.044000000000000004	0	1	1	0	1	219.85	207.458	0	1	219.85	207.458	1.0024	2.2429	1	0.9740000000000001	0.9813	0.9776	1	0.8987	0.9479	0.9764	2.0356	0.9262	0.021961	0.002129	0.0014503	0.0023935
61	mEGFP_H2B-mCherry_4_R1_P20_K1_Ch2-Ch1.zen	20150410_STAG1gfpch8_Prometa\MitoSys2\Calibration\mEGFPC1H2B-Noc\mEGFP_H2B-mCherry_4_R1_P20_K1_Ch2-Ch1.zen	FA/ISS	20000	30.0	3		7	0	0	29.94	100000	2000	Scale	0	2.88	0	0.01	1.74	0	0.01	0.044000000000000004	0	1	1	0	1	175.477	8.474	0	1	175.477	8.474	0.9891	1.0114	1	0.9675	0.631	0.7813	1	0.0077	0.0871	0.9567	0.0115	-0.1166	0.025646	0.0015208	0.0089095	0.022822
62	mEGFP_H2B-mCherry_4_R1_P2_K1_Ch2-Ch1.zen	20150410_STAG1gfpch8_Prometa\MitoSys2\Calibration\mEGFPC1H2B-Noc\mEGFP_H2B-mCherry_4_R1_P2_K1_Ch2-Ch1.zen	FA/ISS	20000	30.0	3		7	0	0	29.94	100000	2000	Scale	0	2.88	0	0.01	1.74	0	0.01	0.044000000000000004	0	1	1	0	1	211.52900000000002	243.697	0	1	211.52900000000002	243.697	0.9987	2.6557	1	0.973	0.9844	0.9786	1	0.9179	0.958	0.9717	2.4673	0.9372	0.021651	0.00245	0.00056368	0.0021225000000000003
63	mEGFP_H2B-mCherry_4_R1_P3_K1_Ch2-Ch1.zen	20150410_STAG1gfpch8_Prometa\MitoSys2\Calibration\mEGFPC1H2B-Noc\mEGFP_H2B-mCherry_4_R1_P3_K1_Ch2-Ch1.zen	FA/ISS	20000	30.0	3		7	0	0	29.94	100000	2000	Scale	0	2.88	0	0.01	1.74	0	0.01	0.044000000000000004	0	1	1	0	1	210.959	202.063	0	1	210.959	202.063	0.9994	2.2033	1	0.9729	0.9815	0.9772	1	0.9035	0.9504	0.9723	2.0115	0.9283	0.022347	0.0023805	0.00043775	0.0021903
64	mEGFP_H2B-mCherry_4_R1_P4_K1_Ch2-Ch1.zen	20150410_STAG1gfpch8_Prometa\MitoSys2\Calibration\mEGFPC1H2B-Noc\mEGFP_H2B-mCherry_4_R1_P4_K1_Ch2-Ch1.zen	FA/ISS	20000	30.0	3		7	0	0	29.94	100000	2000	Scale	0	2.88	0	0.01	1.74	0	0.01	0.044000000000000004	0	1	1	0	1	202.141	10.779000000000002	0	1	202.141	10.779000000000002	1.0136	1.0978	1	0.9717	0.7025	0.8262	1	0.0304	0.1733	0.9851	0.001	0.0113	0.026712	0.0021563000000000003	0.020403	0.026591000000000004
65	mEGFP_H2B-mCherry_4_R1_P5_K1_Ch2-Ch1.zen	20150410_STAG1gfpch8_Prometa\MitoSys2\Calibration\mEGFPC1H2B-Noc\mEGFP_H2B-mCherry_4_R1_P5_K1_Ch2-Ch1.zen	FA/ISS	20000	30.0	3		7	0	0	29.94	100000	2000	Scale	0	2.88	0	0.01	1.74	0	0.01	0.044000000000000004	0	1	1	0	1	178.125	10.127	0	1	178.125	10.127	1.0226	1.0399	1	0.9679	0.6857	0.8147	1	0.0509	0.2253	0.9902	0.004	0.0525	0.025314	0.001126	0.018186	0.017924000000000002
66	mEGFP_H2B-mCherry_4_R1_P6_K1_Ch2-Ch1.zen	20150410_STAG1gfpch8_Prometa\MitoSys2\Calibration\mEGFPC1H2B-Noc\mEGFP_H2B-mCherry_4_R1_P6_K1_Ch2-Ch1.zen	FA/ISS	20000	30.0	3		7	0	0	29.94	100000	2000	Scale	0	2.88	0	0.01	1.74	0	0.01	0.044000000000000004	0	1	1	0	1	219.104	222.497	0	1	219.104	222.497	1.0057	2.2713	1	0.9739	0.9826	0.9782	1	0.9058	0.9516	0.9795	2.0780000000000003	0.9305	0.023315	0.0016187999999999999	0.0016247	0.0019635
67	mEGFP_H2B-mCherry_4_R1_P7_K1_Ch2-Ch1.zen	20150410_STAG1gfpch8_Prometa\MitoSys2\Calibration\mEGFPC1H2B-Noc\mEGFP_H2B-mCherry_4_R1_P7_K1_Ch2-Ch1.zen	FA/ISS	20000	30.0	3		7	0	0	29.94	100000	2000	Scale	0	2.88	0	0.01	1.74	0	0.01	0.044000000000000004	0	1	1	0	1	246.293	274.257	0	1	246.293	274.257	1.0085	2.3656	1	0.9767	0.9862	0.9815	1	0.9157	0.9568	0.9851	2.191	0.9388	0.02016	0.0021436	0.00056633	0.0019018000000000001
68	mEGFP_H2B-mCherry_4_R1_P8_K1_Ch2-Ch1.zen	20150410_STAG1gfpch8_Prometa\MitoSys2\Calibration\mEGFPC1H2B-Noc\mEGFP_H2B-mCherry_4_R1_P8_K1_Ch2-Ch1.zen	FA/ISS	20000	30.0	3		7	0	0	29.94	100000	2000	Scale	0	2.88	0	0.01	1.74	0	0.01	0.044000000000000004	0	1	1	0	1	244.47099999999998	283.87	0	1	244.47099999999998	283.87	1.0028	1.744	1	0.9766	0.9865	0.9816	1	0.9183	0.9583	0.9794	1.6096	0.9403	0.01967	0.00043201	0.004871899999999999	0.0050408
69	mEGFP_H2B-mCherry_4_R1_P9_K1_Ch2-Ch1.zen	20150410_STAG1gfpch8_Prometa\MitoSys2\Calibration\mEGFPC1H2B-Noc\mEGFP_H2B-mCherry_4_R1_P9_K1_Ch2-Ch1.zen	FA/ISS	20000	30.0	3		7	0	0	29.94	100000	2000	Scale	0	2.88	0	0.01	1.74	0	0.01	0.044000000000000004	0	1	1	0	1	182.93099999999998	9.943	0	1	182.93099999999998	9.943	1.0736	1.0818	1	0.9686	0.679	0.8109999999999999	1	0.036000000000000004	0.1897	1.041	0.0005	0.0135	0.020356	0.0015048	0.022056	0.022413
70	TR1_2_W0001_P0002_T0001_R1_P1_K1_Ch2-Ch1.zen	20150410_STAG1gfpch8_Prometa\MitoSys2\Calibration\mEGFPC1H2B_rnd1_2_6h_afterNoc\DE_W0002_P0001\DE_2_W0002_P0001_T0001\TR1_W0001_P0002\TR1_2_W0001_P0002_T0001_R1_P1_K1_Ch2-Ch1.zen	FA/ISS	20000	30.0	3		7	0	0	29.94	100000	2000	Scale	0	2.88	0	0.01	1.742	0	0.01	0.044000000000000004	0	1	1	0	1	36.94	119.11	0	1	36.94	119.11	1.0243	1.3824	1	0.8494	0.9695	0.9075	1	0.9717	0.9857	0.8718	1.3116	0.8944	0.1058	0.001905	0.004511600000000001	0.0029128
71	TR1_2_W0001_P0002_T0001_R1_P2_K1_Ch2-Ch1.zen	20150410_STAG1gfpch8_Prometa\MitoSys2\Calibration\mEGFPC1H2B_rnd1_2_6h_afterNoc\DE_W0002_P0001\DE_2_W0002_P0001_T0001\TR1_W0001_P0002\TR1_2_W0001_P0002_T0001_R1_P2_K1_Ch2-Ch1.zen	FA/ISS	20000	30.0	3		7	0	0	29.94	100000	2000	Scale	0	2.88	0	0.01	1.742	0	0.01	0.044000000000000004	0	1	1	0	1	50.346000000000004	207.685	0	1	50.346000000000004	207.685	1.0145	1.6817	1	0.8888	0.9821	0.9343	1	0.9773	0.9886	0.9025	1.626	0.9235	0.094355	0.0031059	0.0026217	0.0022815
72	TR1_2_W0001_P0002_T0001_R1_P3_K1_Ch2-Ch1.zen	20150410_STAG1gfpch8_Prometa\MitoSys2\Calibration\mEGFPC1H2B_rnd1_2_6h_afterNoc\DE_W0002_P0001\DE_2_W0002_P0001_T0001\TR1_W0001_P0002\TR1_2_W0001_P0002_T0001_R1_P3_K1_Ch2-Ch1.zen	FA/ISS	20000	30.0	3		7	0	0	29.94	100000	2000	Scale	0	2.88	0	0.01	1.742	0	0.01	0.044000000000000004	0	1	1	0	1	42.763999999999996	189.14	0	1	42.763999999999996	189.14	0.9848	1.8893	1	0.8698	0.9803	0.9234	1	0.9787	0.9893	0.8556	1.8288	0.9134	0.10421	0.0060896	0.0010053	0.0016768
73	TR1_2_W0001_P0002_T0001_R1_P4_K1_Ch2-Ch1.zen	20150410_STAG1gfpch8_Prometa\MitoSys2\Calibration\mEGFPC1H2B_rnd1_2_6h_afterNoc\DE_W0002_P0001\DE_2_W0002_P0001_T0001\TR1_W0001_P0002\TR1_2_W0001_P0002_T0001_R1_P4_K1_Ch2-Ch1.zen	FA/ISS	20000	30.0	3		7	0	0	29.94	100000	2000	Scale	0	2.88	0	0.01	1.742	0	0.01	0.044000000000000004	0	1	1	0	1	44.464	3.915	0	1	44.464	3.915	0.9976	1.0064	1	0.8748	0.3088	0.5198	1	0.2502	0.5002	0.8726	0.0035	0.0523	0.098319	0.0049873999999999995	0.048769	0.028176999999999997
74	TR1_2_W0001_P0002_T0001_R1_P5_K1_Ch2-Ch1.zen	20150410_STAG1gfpch8_Prometa\MitoSys2\Calibration\mEGFPC1H2B_rnd1_2_6h_afterNoc\DE_W0002_P0001\DE_2_W0002_P0001_T0001\TR1_W0001_P0002\TR1_2_W0001_P0002_T0001_R1_P5_K1_Ch2-Ch1.zen	FA/ISS	20000	30.0	3		7	0	0	29.94	100000	2000	Scale	0	2.88	0	0.01	1.742	0	0.01	0.044000000000000004	0	1	1	0	1	41.26	3.995	0	1	41.26	3.995	0.9975	1.0298	1	0.8654	0.3153	0.5223	1	0.2942	0.5424	0.8631	0.013999999999999999	0.0966	0.11609000000000001	0.003229	0.012354	0.023642
75	TR1_2_W0001_P0002_T0001_R1_P6_K1_Ch2-Ch1.zen	20150410_STAG1gfpch8_Prometa\MitoSys2\Calibration\mEGFPC1H2B_rnd1_2_6h_afterNoc\DE_W0002_P0001\DE_2_W0002_P0001_T0001\TR1_W0001_P0002\TR1_2_W0001_P0002_T0001_R1_P6_K1_Ch2-Ch1.zen	FA/ISS	20000	30.0	3		7	0	0	29.94	100000	2000	Scale	0	2.88	0	0.01	1.742	0	0.01	0.044000000000000004	0	1	1	0	1	42.553000000000004	3.906	0	1	42.553000000000004	3.906	1.0362	1.053	1	0.8690000000000001	0.3048	0.5146	1	0.2698	0.5193	0.9026	0.0076	0.0665	0.10472999999999999	0.0048727	0.053337999999999997	0.026418999999999998
76	TR1_2_W0001_P0001_T0001_R1_P1_K1_Ch2-Ch1.zen	20150410_STAG1gfpch8_Prometa\MitoSys2\Calibration\mEGFPC1H2B_rnd2_2_6h_afterNoc\DE_W0001_P0001\DE_2_W0001_P0001_T0001\TR1_W0001_P0001\TR1_2_W0001_P0001_T0001_R1_P1_K1_Ch2-Ch1.zen	FA/ISS	20000	30.0	3		7	0	0	29.94	100000	2000	Scale	0	2.88	0	0.01	1.74	0	0.01	0.044000000000000004	0	1	1	0	1	192.84799999999998	174.179	0	1	192.84799999999998	174.179	1.0155	2.4195	1	0.9703	0.9784	0.9744	1	0.8974	0.9473	0.9856	2.1968	0.9224	0.023287000000000002	0.0030371	0.00098386	0.0027356
77	TR1_2_W0001_P0001_T0001_R1_P2_K1_Ch2-Ch1.zen	20150410_STAG1gfpch8_Prometa\MitoSys2\Calibration\mEGFPC1H2B_rnd2_2_6h_afterNoc\DE_W0001_P0001\DE_2_W0001_P0001_T0001\TR1_W0001_P0001\TR1_2_W0001_P0001_T0001_R1_P2_K1_Ch2-Ch1.zen	FA/ISS	20000	30.0	3		7	0	0	29.94	100000	2000	Scale	0	2.88	0	0.01	1.74	0	0.01	0.044000000000000004	0	1	1	0	1	181.646	171.703	0	1	181.646	171.703	0.9899	2.4689	1	0.9685	0.978	0.9733	1	0.9013	0.9493	0.9586	2.2498	0.9234	0.025346	0.0027952	0.0014699000000000001	0.0024089000000000003
78	TR1_2_W0001_P0001_T0001_R1_P3_K1_Ch2-Ch1.zen	20150410_STAG1gfpch8_Prometa\MitoSys2\Calibration\mEGFPC1H2B_rnd2_2_6h_afterNoc\DE_W0001_P0001\DE_2_W0001_P0001_T0001\TR1_W0001_P0001\TR1_2_W0001_P0001_T0001_R1_P3_K1_Ch2-Ch1.zen	FA/ISS	20000	30.0	3		7	0	0	29.94	100000	2000	Scale	0	2.88	0	0.01	1.74	0	0.01	0.044000000000000004	0	1	1	0	1	174.018	218.96900000000002	0	1	174.018	218.96900000000002	0.9932	1.8711	1	0.9672	0.9822	0.9747	1	0.9229	0.9606	0.9606	1.7308	0.9359999999999999	0.027019	0.00062596	0.0068281999999999995	0.0075875
79	TR1_2_W0001_P0001_T0001_R1_P4_K1_Ch2-Ch1.zen	20150410_STAG1gfpch8_Prometa\MitoSys2\Calibration\mEGFPC1H2B_rnd2_2_6h_afterNoc\DE_W0001_P0001\DE_2_W0001_P0001_T0001\TR1_W0001_P0001\TR1_2_W0001_P0001_T0001_R1_P4_K1_Ch2-Ch1.zen	FA/ISS	20000	30.0	3	x	7	0	0	29.94	100000	2000	Scale	0	2.88	0	0.01	1.74	0	0.01	0.044000000000000004	0	1	1	0	1	161.334	8.91	0	1	161.334	8.91	0.9877	1.0081	1	0.9646	0.6474	0.7902	1	0.0413	0.2026	0.9525	0.0002	0.0071	0.03422	0.0016519000000000002	0.014375	0.021238
80	TR1_2_W0001_P0001_T0001_R1_P5_K1_Ch2-Ch1.zen	20150410_STAG1gfpch8_Prometa\MitoSys2\Calibration\mEGFPC1H2B_rnd2_2_6h_afterNoc\DE_W0001_P0001\DE_2_W0001_P0001_T0001\TR1_W0001_P0001\TR1_2_W0001_P0001_T0001_R1_P5_K1_Ch2-Ch1.zen	FA/ISS	20000	30.0	3		7	0	0	29.94	100000	2000	Scale	0	2.88	0	0.01	1.74	0	0.01	0.044000000000000004	0	1	1	0	1	168.64700000000002	9.629	0	1	168.64700000000002	9.629	1.0044	1.033	1	0.9662	0.6712	0.8053	1	0.0525	0.2287	0.9704	0.0037	0.0471	0.030438	0.00081556	0.010320999999999999	0.0087219
81	TR1_2_W0001_P0001_T0001_R1_P6_K1_Ch2-Ch1.zen	20150410_STAG1gfpch8_Prometa\MitoSys2\Calibration\mEGFPC1H2B_rnd2_2_6h_afterNoc\DE_W0001_P0001\DE_2_W0001_P0001_T0001\TR1_W0001_P0001\TR1_2_W0001_P0001_T0001_R1_P6_K1_Ch2-Ch1.zen	FA/ISS	20000	30.0	3		7	0	0	29.94	100000	2000	Scale	0	2.88	0	0.01	1.74	0	0.01	0.044000000000000004	0	1	1	0	1	134.727	8.652999999999999	0	1	134.727	8.652999999999999	0.9743	1.1669	1	0.9572	0.6361	0.7803	1	0.10099999999999999	0.3143	0.9319	0.0336	0.1093	0.032844	0.003675	0.017581	0.032898000000000004
82	TR1_2_W0001_P0002_T0001_R1_P1_K1_Ch2-Ch1.zen	20150410_STAG1gfpch8_Prometa\MitoSys2\Calibration\mEGFPC1H2B_rnd2_2_6h_afterNoc\DE_W0002_P0001\DE_2_W0002_P0001_T0001\TR1_W0001_P0002\TR1_2_W0001_P0002_T0001_R1_P1_K1_Ch2-Ch1.zen	FA/ISS	20000	30.0	3		7	0	0	29.94	100000	2000	Scale	0	2.88	0	0.01	1.74	0	0.01	0.044000000000000004	0	1	1	0	1	111.007	148.464	0	1	111.007	148.464	1.0139	1.3165	1	0.9487	0.9763	0.9624	1	0.9342	0.9665	0.9623	1.2123	0.9298	0.036316	0.0027614000000000002	0.0009357999999999999	0.0012479000000000001
83	TR1_2_W0001_P0002_T0001_R1_P2_K1_Ch2-Ch1.zen	20150410_STAG1gfpch8_Prometa\MitoSys2\Calibration\mEGFPC1H2B_rnd2_2_6h_afterNoc\DE_W0002_P0001\DE_2_W0002_P0001_T0001\TR1_W0001_P0002\TR1_2_W0001_P0002_T0001_R1_P2_K1_Ch2-Ch1.zen	FA/ISS	20000	30.0	3		7	0	0	29.94	100000	2000	Scale	0	2.88	0	0.01	1.74	0	0.01	0.044000000000000004	0	1	1	0	1	152.498	251.47299999999998	0	1	152.498	251.47299999999998	0.9971	1.8998	1	0.9626	0.9855	0.9740000000000001	1	0.9449	0.972	0.9598	1.7966	0.9466	0.029779000000000003	0.0033988	0.00015254	0.0018348
84	TR1_2_W0001_P0002_T0001_R1_P3_K1_Ch2-Ch1.zen	20150410_STAG1gfpch8_Prometa\MitoSys2\Calibration\mEGFPC1H2B_rnd2_2_6h_afterNoc\DE_W0002_P0001\DE_2_W0002_P0001_T0001\TR1_W0001_P0002\TR1_2_W0001_P0002_T0001_R1_P3_K1_Ch2-Ch1.zen	FA/ISS	20000	30.0	3		7	0	0	29.94	100000	2000	Scale	0	2.88	0	0.01	1.74	0	0.01	0.044000000000000004	0	1	1	0	1	140.717	272.94599999999997	0	1	140.717	272.94599999999997	1.0139	1.5544	1	0.9595	0.9862	0.9728	1	0.9514	0.9754	0.9732	1.4729	0.9486	0.032666	0.0010663	0.0068671999999999995	0.0060777999999999995
85	TR1_2_W0001_P0002_T0001_R1_P4_K1_Ch2-Ch1.zen	20150410_STAG1gfpch8_Prometa\MitoSys2\Calibration\mEGFPC1H2B_rnd2_2_6h_afterNoc\DE_W0002_P0001\DE_2_W0002_P0001_T0001\TR1_W0001_P0002\TR1_2_W0001_P0002_T0001_R1_P4_K1_Ch2-Ch1.zen	FA/ISS	20000	30.0	3		7	0	0	29.94	100000	2000	Scale	0	2.88	0	0.01	1.74	0	0.01	0.044000000000000004	0	1	1	0	1	196.042	10.062000000000001	0	1	196.042	10.062000000000001	0.9607	0.975	1	0.9709	0.6838	0.8148	1	0.0198	0.1407	0.9321	0.0008	-0.0319	0.017327000000000002	0.0012814999999999999	0.012184	0.015027
86	TR1_2_W0001_P0002_T0001_R1_P5_K1_Ch2-Ch1.zen	20150410_STAG1gfpch8_Prometa\MitoSys2\Calibration\mEGFPC1H2B_rnd2_2_6h_afterNoc\DE_W0002_P0001\DE_2_W0002_P0001_T0001\TR1_W0001_P0002\TR1_2_W0001_P0002_T0001_R1_P5_K1_Ch2-Ch1.zen	FA/ISS	20000	30.0	3	x	7	0	0	29.94	100000	2000	Scale	0	2.88	0	0.01	1.74	0	0.01	0.044000000000000004	0	1	1	0	1	109.365	7.166	0	1	109.365	7.166	0.9642	1.163	1	0.9479	0.5711	0.7357	1	0.1069	0.3243	0.9129	0.0213	0.0778	0.049387	0.004444600000000001	0.022466999999999997	0.030847000000000003
87	TR1_2_W0001_P0002_T0001_R1_P6_K1_Ch2-Ch1.zen	20150410_STAG1gfpch8_Prometa\MitoSys2\Calibration\mEGFPC1H2B_rnd2_2_6h_afterNoc\DE_W0002_P0001\DE_2_W0002_P0001_T0001\TR1_W0001_P0002\TR1_2_W0001_P0002_T0001_R1_P6_K1_Ch2-Ch1.zen	FA/ISS	20000	30.0	3		7	0	0	29.94	100000	2000	Scale	0	2.88	0	0.01	1.74	0	0.01	0.044000000000000004	0	1	1	0	1	144.062	8.42	0	1	144.062	8.42	0.9947	1.0273	1	0.9605	0.6282	0.7768	1	0.0593	0.2434	0.9552	0.0024	0.0353	0.031432	0.0006077000000000001	0.017748	0.021541
88	TR1_2_W0001_P0003_T0001_R1_P1_K1_Ch2-Ch1.zen	20150410_STAG1gfpch8_Prometa\MitoSys2\Calibration\mEGFPC1H2B_rnd2_2_6h_afterNoc\DE_W0003_P0001\DE_2_W0003_P0001_T0001\TR1_W0001_P0003\TR1_2_W0001_P0003_T0001_R1_P1_K1_Ch2-Ch1.zen	FA/ISS	20000	30.0	3		7	0	0	29.94	100000	2000	Scale	0	2.88	0	0.01	1.74	0	0.01	0.044000000000000004	0	1	1	0	1	257.328	189.558	0	1	257.328	189.558	1.024	1.7285	1	0.9777	0.981	0.9793	1	0.8797	0.9379	1.0015	1.5343	0.9179	0.017573	0.0010719000000000002	0.00045145	0.0019383
89	TR1_2_W0001_P0003_T0001_R1_P2_K1_Ch2-Ch1.zen	20150410_STAG1gfpch8_Prometa\MitoSys2\Calibration\mEGFPC1H2B_rnd2_2_6h_afterNoc\DE_W0003_P0001\DE_2_W0003_P0001_T0001\TR1_W0001_P0003\TR1_2_W0001_P0003_T0001_R1_P2_K1_Ch2-Ch1.zen	FA/ISS	20000	30.0	3		7	0	0	29.94	100000	2000	Scale	0	2.88	0	0.01	1.74	0	0.01	0.044000000000000004	0	1	1	0	1	245.628	391.356	0	1	245.628	391.356	0.9979	1.9241	1	0.9767	0.9903	0.9835	1	0.9403	0.9697	0.9746	1.8188	0.9535	0.019441999999999997	0.00074311	0.0034196999999999995	0.0027657
90	TR1_2_W0001_P0003_T0001_R1_P3_K1_Ch2-Ch1.zen	20150410_STAG1gfpch8_Prometa\MitoSys2\Calibration\mEGFPC1H2B_rnd2_2_6h_afterNoc\DE_W0003_P0001\DE_2_W0003_P0001_T0001\TR1_W0001_P0003\TR1_2_W0001_P0003_T0001_R1_P3_K1_Ch2-Ch1.zen	FA/ISS	20000	30.0	3		7	0	0	29.94	100000	2000	Scale	0	2.88	0	0.01	1.74	0	0.01	0.044000000000000004	0	1	1	0	1	149.329	169.843	0	1	149.329	169.843	0.9953	1.2919	1	0.9618	0.9793	0.9705	1	0.9229999999999999	0.9607	0.9572	1.1798	0.932	0.028446	0.0037978	0.0015071	0.002755
91	TR1_2_W0001_P0003_T0001_R1_P4_K1_Ch2-Ch1.zen	20150410_STAG1gfpch8_Prometa\MitoSys2\Calibration\mEGFPC1H2B_rnd2_2_6h_afterNoc\DE_W0003_P0001\DE_2_W0003_P0001_T0001\TR1_W0001_P0003\TR1_2_W0001_P0003_T0001_R1_P4_K1_Ch2-Ch1.zen	FA/ISS	20000	30.0	3	x	7	0	0	29.94	100000	2000	Scale	0	2.88	0	0.01	1.74	0	0.01	0.044000000000000004	0	1	1	0	1	237.27599999999998	14.205	0	1	237.27599999999998	14.205	1.0114	1.0697	1	0.9758	0.7685	0.866	1	0.0686	0.2617	0.9871	0.0276	0.1366	0.016758000000000002	0.00080443	0.015686000000000002	0.012444
92	TR1_2_W0001_P0003_T0001_R1_P5_K1_Ch2-Ch1.zen	20150410_STAG1gfpch8_Prometa\MitoSys2\Calibration\mEGFPC1H2B_rnd2_2_6h_afterNoc\DE_W0003_P0001\DE_2_W0003_P0001_T0001\TR1_W0001_P0003\TR1_2_W0001_P0003_T0001_R1_P5_K1_Ch2-Ch1.zen	FA/ISS	20000	30.0	3		7	0	0	29.94	100000	2000	Scale	0	2.88	0	0.01	1.74	0	0.01	0.044000000000000004	0	1	1	0	1	213.753	11.344000000000001	0	1	213.753	11.344000000000001	1.0283	1.0195	1	0.9732	0.7166	0.8351	1	0.0293	0.171	1.0012	0.0002	0.0172	0.024931000000000002	0.0010213	0.0015365	0.01396
93	TR1_2_W0001_P0003_T0001_R1_P6_K1_Ch2-Ch1.zen	20150410_STAG1gfpch8_Prometa\MitoSys2\Calibration\mEGFPC1H2B_rnd2_2_6h_afterNoc\DE_W0003_P0001\DE_2_W0003_P0001_T0001\TR1_W0001_P0003\TR1_2_W0001_P0003_T0001_R1_P6_K1_Ch2-Ch1.zen	FA/ISS	20000	30.0	3		7	0	0	29.94	100000	2000	Scale	0	2.88	0	0.01	1.74	0	0.01	0.044000000000000004	0	1	1	0	1	204.889	12.118	0	1	204.889	12.118	1.0319	1.0662	1	0.972	0.7315	0.8432	1	0.0639	0.2527	1.0034	0.0162	0.1065	0.024559	0.00051807	0.024228	0.0062411
94	TR1_2_W0001_P0004_T0001_R1_P1_K1_Ch2-Ch1.zen	20150410_STAG1gfpch8_Prometa\MitoSys2\Calibration\mEGFPC1H2B_rnd2_2_6h_afterNoc\DE_W0004_P0001\DE_2_W0004_P0001_T0001\TR1_W0001_P0004\TR1_2_W0001_P0004_T0001_R1_P1_K1_Ch2-Ch1.zen	FA/ISS	20000	30.0	3	x	7	0	0	29.94	100000	2000	Scale	0	2.88	0	0.01	1.74	0	0.01	0.044000000000000004	0	1	1	0	1	177.266	343.49300000000005	0	1	177.266	343.49300000000005	1.0321	1.9344	1	0.9677	0.9895	0.9785	1	0.9533	0.9764	0.9992	1.848	0.9553	0.023841	0.0029335	0.0058846	0.0045652
95	TR1_2_W0001_P0004_T0001_R1_P2_K1_Ch2-Ch1.zen	20150410_STAG1gfpch8_Prometa\MitoSys2\Calibration\mEGFPC1H2B_rnd2_2_6h_afterNoc\DE_W0004_P0001\DE_2_W0004_P0001_T0001\TR1_W0001_P0004\TR1_2_W0001_P0004_T0001_R1_P2_K1_Ch2-Ch1.zen	FA/ISS	20000	30.0	3	x	7	0	0	29.94	100000	2000	Scale	0	2.88	0	0.01	1.74	0	0.01	0.044000000000000004	0	1	1	0	1	178.493	415.783	0	1	178.493	415.783	1.0741	1.2193	1	0.9679	0.9908	0.9792	1	0.9584	0.9789	1.0407	1.1582	0.9585	0.027377	0.0028208	0.006588200000000001	0.0057272
96	TR1_2_W0001_P0004_T0001_R1_P3_K1_Ch2-Ch1.zen	20150410_STAG1gfpch8_Prometa\MitoSys2\Calibration\mEGFPC1H2B_rnd2_2_6h_afterNoc\DE_W0004_P0001\DE_2_W0004_P0001_T0001\TR1_W0001_P0004\TR1_2_W0001_P0004_T0001_R1_P3_K1_Ch2-Ch1.zen	FA/ISS	20000	30.0	3	x	7	0	0	29.94	100000	2000	Scale	0	2.88	0	0.01	1.74	0	0.01	0.044000000000000004	0	1	1	0	1	166.47400000000002	426.47	0	1	166.47400000000002	426.47	1.0319	2.2563	1	0.9656	0.9908	0.9782	1	0.9615	0.9806	0.9969	2.1732	0.9590000000000001	0.02561	0.0029925999999999998	0.0022546999999999997	0.0019442999999999997
97	TR1_2_W0001_P0004_T0001_R1_P4_K1_Ch2-Ch1.zen	20150410_STAG1gfpch8_Prometa\MitoSys2\Calibration\mEGFPC1H2B_rnd2_2_6h_afterNoc\DE_W0004_P0001\DE_2_W0004_P0001_T0001\TR1_W0001_P0004\TR1_2_W0001_P0004_T0001_R1_P4_K1_Ch2-Ch1.zen	FA/ISS	20000	30.0	3	p	7	0	0	29.94	100000	2000	Scale	0	2.88	0	0.01	1.74	0	0.01	0.044000000000000004	0	1	1	0	1	135.879	17.764	0	1	135.879	17.764	0.935	1.0624	1	0.9578	0.8121	0.8819	1	0.4383	0.6617	0.8941	0.3641	0.5508	0.0312	0.0036991999999999997	0.012320000000000001	0.019530000000000002
98	TR1_2_W0001_P0004_T0001_R1_P5_K1_Ch2-Ch1.zen	20150410_STAG1gfpch8_Prometa\MitoSys2\Calibration\mEGFPC1H2B_rnd2_2_6h_afterNoc\DE_W0004_P0001\DE_2_W0004_P0001_T0001\TR1_W0001_P0004\TR1_2_W0001_P0004_T0001_R1_P5_K1_Ch2-Ch1.zen	FA/ISS	20000	30.0	3	p	7	0	0	29.94	100000	2000	Scale	0	2.88	0	0.01	1.74	0	0.01	0.044000000000000004	0	1	1	0	1	183.218	21.84	0	1	183.218	21.84	1.0102	1.0594	1	0.9688	0.8463	0.9055	1	0.396	0.6293	0.9788	0.332	0.5406	0.02522	0.0011488	0.0041600000000000005	0.0056847
99	TR1_2_W0001_P0004_T0001_R1_P6_K1_Ch2-Ch1.zen	20150410_STAG1gfpch8_Prometa\MitoSys2\Calibration\mEGFPC1H2B_rnd2_2_6h_afterNoc\DE_W0004_P0001\DE_2_W0004_P0001_T0001\TR1_W0001_P0004\TR1_2_W0001_P0004_T0001_R1_P6_K1_Ch2-Ch1.zen	FA/ISS	20000	30.0	3	p	7	0	0	29.94	100000	2000	Scale	0	2.88	0	0.01	1.74	0	0.01	0.044000000000000004	0	1	1	0	1	177.601	32.887	0	1	177.601	32.887	1.0056	0.9348	1	0.9679	0.8944	0.9304	1	0.5713	0.7556	0.9734	0.444	0.6899	0.023959	0.00088939	0.005215	0.0035347
100	TR1_2_W0001_P0005_T0001_R1_P1_K1_Ch2-Ch1.zen	20150410_STAG1gfpch8_Prometa\MitoSys2\Calibration\mEGFPC1H2B_rnd2_2_6h_afterNoc\DE_W0005_P0001\DE_2_W0005_P0001_T0001\TR1_W0001_P0005\TR1_2_W0001_P0005_T0001_R1_P1_K1_Ch2-Ch1.zen	FA/ISS	20000	30.0	3		7	0	0	29.94	100000	2000	Scale	0	2.88	0	0.01	1.74	0	0.01	0.044000000000000004	0	1	1	0	1	187.832	80.301	0	1	187.832	80.301	1.0244	1.8337	1	0.9696	0.9545	0.9620000000000001	1	0.7941	0.8909	0.9936	1.4641	0.8545	0.025543	0.002166	0.00050092	0.0041272
101	TR1_2_W0001_P0005_T0001_R1_P2_K1_Ch2-Ch1.zen	20150410_STAG1gfpch8_Prometa\MitoSys2\Calibration\mEGFPC1H2B_rnd2_2_6h_afterNoc\DE_W0005_P0001\DE_2_W0005_P0001_T0001\TR1_W0001_P0005\TR1_2_W0001_P0005_T0001_R1_P2_K1_Ch2-Ch1.zen	FA/ISS	20000	30.0	3		7	0	0	29.94	100000	2000	Scale	0	2.88	0	0.01	1.74	0	0.01	0.044000000000000004	0	1	1	0	1	188.05200000000002	81.93799999999999	0	1	188.05200000000002	81.93799999999999	1.0086	1.5118	1	0.9696	0.9564	0.963	1	0.8017	0.8953	0.9781	1.2056	0.8599	0.024421	0.00090986	0.0011853	0.0022199999999999998
102	TR1_2_W0001_P0005_T0001_R1_P3_K1_Ch2-Ch1.zen	20150410_STAG1gfpch8_Prometa\MitoSys2\Calibration\mEGFPC1H2B_rnd2_2_6h_afterNoc\DE_W0005_P0001\DE_2_W0005_P0001_T0001\TR1_W0001_P0005\TR1_2_W0001_P0005_T0001_R1_P3_K1_Ch2-Ch1.zen	FA/ISS	20000	30.0	3		7	0	0	29.94	100000	2000	Scale	0	2.88	0	0.01	1.74	0	0.01	0.044000000000000004	0	1	1	0	1	177.66	115.97200000000001	0	1	177.66	115.97200000000001	1.0024	2.0048	1	0.9678	0.9676	0.9677	1	0.8590000000000001	0.9266	0.9702	1.7342	0.8956	0.027231	0.0015819	0.0028125999999999997	0.0028437
103	TR1_2_W0001_P0005_T0001_R1_P4_K1_Ch2-Ch1.zen	20150410_STAG1gfpch8_Prometa\MitoSys2\Calibration\mEGFPC1H2B_rnd2_2_6h_afterNoc\DE_W0005_P0001\DE_2_W0005_P0001_T0001\TR1_W0001_P0005\TR1_2_W0001_P0005_T0001_R1_P4_K1_Ch2-Ch1.zen	FA/ISS	20000	30.0	3	x	7	0	0	29.94	100000	2000	Scale	0	2.88	0	0.01	1.74	0	0.01	0.044000000000000004	0	1	1	0	1	140.3	13.293	0	1	140.3	13.293	0.8727	2.2069	1	0.9585	0.7406	0.8420000000000001	1	0.2672	0.4984	0.8335	0.5391	0.3505	0.029063	0.0052083	0.014652000000000002	0.038264
104	TR1_2_W0001_P0005_T0001_R1_P5_K1_Ch2-Ch1.zen	20150410_STAG1gfpch8_Prometa\MitoSys2\Calibration\mEGFPC1H2B_rnd2_2_6h_afterNoc\DE_W0005_P0001\DE_2_W0005_P0001_T0001\TR1_W0001_P0005\TR1_2_W0001_P0005_T0001_R1_P5_K1_Ch2-Ch1.zen	FA/ISS	20000	30.0	3		7	0	0	29.94	100000	2000	Scale	0	2.88	0	0.01	1.74	0	0.01	0.044000000000000004	0	1	1	0	1	169.025	8.759	0	1	169.025	8.759	0.9988	1.0189	1	0.9662	0.642	0.7876	1	0.0228	0.1506	0.9651	0.0014	-0.0473	0.030561	0.0012185	0.023413	0.021311
105	TR1_2_W0001_P0005_T0001_R1_P6_K1_Ch2-Ch1.zen	20150410_STAG1gfpch8_Prometa\MitoSys2\Calibration\mEGFPC1H2B_rnd2_2_6h_afterNoc\DE_W0005_P0001\DE_2_W0005_P0001_T0001\TR1_W0001_P0005\TR1_2_W0001_P0005_T0001_R1_P6_K1_Ch2-Ch1.zen	FA/ISS	20000	30.0	3		7	0	0	29.94	100000	2000	Scale	0	2.88	0	0.01	1.74	0	0.01	0.044000000000000004	0	1	1	0	1	120.447	7.33	0	1	120.447	7.33	1.1608	1.1805	1	0.9522	0.5778	0.7416	1	0.0764	0.2757	1.1089	0.0036	0.0348	0.035154000000000005	0.0011675999999999998	0.027793	0.016613
106	TR1_2_W0001_P0036_T0001_R1_P1_K1_Ch2-Ch1.zen	20150410_STAG1gfpch8_Prometa\MitoSys2\Calibration\mEGFPC1H2B_rnd2_6_8h_afterNoc\DE_W0001_P0001\DE_2_W0001_P0001_T0002\TR1_W0001_P0036\TR1_2_W0001_P0036_T0001_R1_P1_K1_Ch2-Ch1.zen	FA/ISS	20000	30.0	3		7	0	0	29.94	100000	2000	Scale	0	2.88	0	0.01	1.74	0	0.01	0.044000000000000004	0	1	1	0	1	186.58599999999998	151.95600000000002	0	1	186.58599999999998	151.95600000000002	1.0294	2.8165	1	0.9694	0.9733	0.9713	1	0.8781	0.9369	0.9983	2.5038	0.9091	0.023697	0.0030243	0.0017378	0.0042634
107	TR1_2_W0001_P0036_T0001_R1_P2_K1_Ch2-Ch1.zen	20150410_STAG1gfpch8_Prometa\MitoSys2\Calibration\mEGFPC1H2B_rnd2_6_8h_afterNoc\DE_W0001_P0001\DE_2_W0001_P0001_T0002\TR1_W0001_P0036\TR1_2_W0001_P0036_T0001_R1_P2_K1_Ch2-Ch1.zen	FA/ISS	20000	30.0	3		7	0	0	29.94	100000	2000	Scale	0	2.88	0	0.01	1.74	0	0.01	0.044000000000000004	0	1	1	0	1	193.38400000000001	211.766	0	1	193.38400000000001	211.766	1.0199	1.8957	1	0.9704	0.9823	0.9763	1	0.9151	0.9565	0.99	1.7393	0.9335	0.023684	0.002689	0.00086463	0.0020835000000000003
108	TR1_2_W0001_P0036_T0001_R1_P3_K1_Ch2-Ch1.zen	20150410_STAG1gfpch8_Prometa\MitoSys2\Calibration\mEGFPC1H2B_rnd2_6_8h_afterNoc\DE_W0001_P0001\DE_2_W0001_P0001_T0002\TR1_W0001_P0036\TR1_2_W0001_P0036_T0001_R1_P3_K1_Ch2-Ch1.zen	FA/ISS	20000	30.0	3		7	0	0	29.94	100000	2000	Scale	0	2.88	0	0.01	1.74	0	0.01	0.044000000000000004	0	1	1	0	1	113.06200000000001	102.402	0	1	113.06200000000001	102.402	1.0066	1.6134	1	0.9497	0.9644	0.9570000000000001	1	0.9	0.9486	0.9561	1.4316	0.9069	0.037186000000000004	0.0034311999999999997	0.0016369	0.0039023000000000005
109	TR1_2_W0001_P0036_T0001_R1_P4_K1_Ch2-Ch1.zen	20150410_STAG1gfpch8_Prometa\MitoSys2\Calibration\mEGFPC1H2B_rnd2_6_8h_afterNoc\DE_W0001_P0001\DE_2_W0001_P0001_T0002\TR1_W0001_P0036\TR1_2_W0001_P0036_T0001_R1_P4_K1_Ch2-Ch1.zen	FA/ISS	20000	30.0	3		7	0	0	29.94	100000	2000	Scale	0	2.88	0	0.01	1.74	0	0.01	0.044000000000000004	0	1	1	0	1	157.529	11.877	0	1	157.529	11.877	1.0449	1.2905	1	0.9638	0.7242	0.8354	1	0.1663	0.4069	1.0079	0.1331	0.2531	0.024208	0.0011677999999999999	0.019344999999999998	0.01151
110	TR1_2_W0001_P0036_T0001_R1_P5_K1_Ch2-Ch1.zen	20150410_STAG1gfpch8_Prometa\MitoSys2\Calibration\mEGFPC1H2B_rnd2_6_8h_afterNoc\DE_W0001_P0001\DE_2_W0001_P0001_T0002\TR1_W0001_P0036\TR1_2_W0001_P0036_T0001_R1_P5_K1_Ch2-Ch1.zen	FA/ISS	20000	30.0	3	x	7	0	0	29.94	100000	2000	Scale	0	2.88	0	0.01	1.74	0	0.01	0.044000000000000004	0	1	1	0	1	163.118	10.172	0	1	163.118	10.172	1.0305	1.045	1	0.9649	0.6865	0.8139	1	0.0865	0.2941	0.9948	0.0179	0.1205	0.030622000000000003	0.00089958	0.024003	0.010496
111	TR1_2_W0001_P0036_T0001_R1_P6_K1_Ch2-Ch1.zen	20150410_STAG1gfpch8_Prometa\MitoSys2\Calibration\mEGFPC1H2B_rnd2_6_8h_afterNoc\DE_W0001_P0001\DE_2_W0001_P0001_T0002\TR1_W0001_P0036\TR1_2_W0001_P0036_T0001_R1_P6_K1_Ch2-Ch1.zen	FA/ISS	20000	30.0	3		7	0	0	29.94	100000	2000	Scale	0	2.88	0	0.01	1.74	0	0.01	0.044000000000000004	0	1	1	0	1	165.44400000000002	11.915999999999999	0	1	165.44400000000002	11.915999999999999	1.0182	1.0935	1	0.9655	0.7265	0.8375	1	0.1466	0.3825	0.9834	0.0742	0.2307	0.026343000000000002	0.0011832000000000001	0.019995	0.010020000000000001
112	TR1_2_W0001_P0037_T0001_R1_P1_K1_Ch2-Ch1.zen	20150410_STAG1gfpch8_Prometa\MitoSys2\Calibration\mEGFPC1H2B_rnd2_6_8h_afterNoc\DE_W0002_P0001\DE_2_W0002_P0001_T0002\TR1_W0001_P0037\TR1_2_W0001_P0037_T0001_R1_P1_K1_Ch2-Ch1.zen	FA/ISS	20000	30.0	3		7	0	0	29.94	100000	2000	Scale	0	2.88	0	0.01	1.74	0	0.01	0.044000000000000004	0	1	1	0	1	281.505	146.987	0	1	281.505	146.987	1.0145	1.6918	1	0.9796	0.9751	0.9774	1	0.8303	0.9109999999999999	0.9940000000000001	1.4214	0.8893	0.015625999999999998	0.0010732	0.0021289	0.0017731
113	TR1_2_W0001_P0037_T0001_R1_P2_K1_Ch2-Ch1.zen	20150410_STAG1gfpch8_Prometa\MitoSys2\Calibration\mEGFPC1H2B_rnd2_6_8h_afterNoc\DE_W0002_P0001\DE_2_W0002_P0001_T0002\TR1_W0001_P0037\TR1_2_W0001_P0037_T0001_R1_P2_K1_Ch2-Ch1.zen	FA/ISS	20000	30.0	3		7	0	0	29.94	100000	2000	Scale	0	2.88	0	0.01	1.74	0	0.01	0.044000000000000004	0	1	1	0	1	247.66	135.82399999999998	0	1	247.66	135.82399999999998	1.0241	1.8982	1	0.9769	0.9732	0.975	1	0.8387	0.9157	1.0007	1.6157	0.8917	0.018202	0.002037	0.00085428	0.0035281999999999996
114	TR1_2_W0001_P0037_T0001_R1_P3_K1_Ch2-Ch1.zen	20150410_STAG1gfpch8_Prometa\MitoSys2\Calibration\mEGFPC1H2B_rnd2_6_8h_afterNoc\DE_W0002_P0001\DE_2_W0002_P0001_T0002\TR1_W0001_P0037\TR1_2_W0001_P0037_T0001_R1_P3_K1_Ch2-Ch1.zen	FA/ISS	20000	30.0	3		7	0	0	29.94	100000	2000	Scale	0	2.88	0	0.01	1.74	0	0.01	0.044000000000000004	0	1	1	0	1	260.519	201.638	0	1	260.519	201.638	0.9841	1.7016	1	0.978	0.9812	0.9796	1	0.8794	0.9377	0.9623	1.5092	0.9179999999999999	0.016127000000000002	0.00050825	0.005446	0.004589500000000001
115	TR1_2_W0001_P0037_T0001_R1_P4_K1_Ch2-Ch1.zen	20150410_STAG1gfpch8_Prometa\MitoSys2\Calibration\mEGFPC1H2B_rnd2_6_8h_afterNoc\DE_W0002_P0001\DE_2_W0002_P0001_T0002\TR1_W0001_P0037\TR1_2_W0001_P0037_T0001_R1_P4_K1_Ch2-Ch1.zen	FA/ISS	20000	30.0	3		7	0	0	29.94	100000	2000	Scale	0	2.88	0	0.01	1.74	0	0.01	0.044000000000000004	0	1	1	0	1	201.88299999999998	9.839	0	1	201.88299999999998	9.839	1.0921	1.1094	1	0.9715	0.6762	0.8104	1	0.0099	0.0975	1.0621	0.0043	-0.0791	0.015715	0.0029342	0.011412	0.043223000000000004
116	TR1_2_W0001_P0037_T0001_R1_P5_K1_Ch2-Ch1.zen	20150410_STAG1gfpch8_Prometa\MitoSys2\Calibration\mEGFPC1H2B_rnd2_6_8h_afterNoc\DE_W0002_P0001\DE_2_W0002_P0001_T0002\TR1_W0001_P0037\TR1_2_W0001_P0037_T0001_R1_P5_K1_Ch2-Ch1.zen	FA/ISS	20000	30.0	3		7	0	0	29.94	100000	2000	Scale	0	2.88	0	0.01	1.74	0	0.01	0.044000000000000004	0	1	1	0	1	296.46	15.66	0	1	296.46	15.66	1.0147	1.0336	1	0.9807	0.7898	0.8801	1	0.0271	0.1646	0.9952	0.004	0.0527	0.014519999999999998	0.00022373	0.011342	0.011588
117	TR1_2_W0001_P0037_T0001_R1_P6_K1_Ch2-Ch1.zen	20150410_STAG1gfpch8_Prometa\MitoSys2\Calibration\mEGFPC1H2B_rnd2_6_8h_afterNoc\DE_W0002_P0001\DE_2_W0002_P0001_T0002\TR1_W0001_P0037\TR1_2_W0001_P0037_T0001_R1_P6_K1_Ch2-Ch1.zen	FA/ISS	20000	30.0	3		7	0	0	29.94	100000	2000	Scale	0	2.88	0	0.01	1.74	0	0.01	0.044000000000000004	0	1	1	0	1	222.692	10.817	0	1	222.692	10.817	1.0322	1.057	1	0.9742	0.7032	0.8277	1	0.0092	0.0943	1.0059	0.0026	-0.0663	0.01719	0.0031306	0.016092	0.042551
118	TR1_2_W0001_P0038_T0001_R1_P1_K1_Ch2-Ch1.zen	20150410_STAG1gfpch8_Prometa\MitoSys2\Calibration\mEGFPC1H2B_rnd2_6_8h_afterNoc\DE_W0003_P0001\DE_2_W0003_P0001_T0002\TR1_W0001_P0038\TR1_2_W0001_P0038_T0001_R1_P1_K1_Ch2-Ch1.zen	FA/ISS	20000	30.0	3		7	0	0	29.94	100000	2000	Scale	0	2.88	0	0.01	1.74	0	0.01	0.044000000000000004	0	1	1	0	1	26.053	156.34799999999998	0	1	26.053	156.34799999999998	1.0366	2.4241	1	0.7909999999999999	0.9752	0.8783	1	0.9837	0.9918	0.8235	2.3494	0.871	0.15980999999999998	0.012086	0.0024854	0.0025077
119	TR1_2_W0001_P0038_T0001_R1_P2_K1_Ch2-Ch1.zen	20150410_STAG1gfpch8_Prometa\MitoSys2\Calibration\mEGFPC1H2B_rnd2_6_8h_afterNoc\DE_W0003_P0001\DE_2_W0003_P0001_T0002\TR1_W0001_P0038\TR1_2_W0001_P0038_T0001_R1_P2_K1_Ch2-Ch1.zen	FA/ISS	20000	30.0	3		7	0	0	29.94	100000	2000	Scale	0	2.88	0	0.01	1.74	0	0.01	0.044000000000000004	0	1	1	0	1	25.590999999999998	227.421	0	1	25.590999999999998	227.421	1.0615	2.3864	1	0.7874	0.9834	0.88	1	0.9892	0.9946	0.8419	2.3375	0.8752	0.16097999999999998	0.021409	0.00060203	0.0022473000000000003
120	TR1_2_W0001_P0038_T0001_R1_P3_K1_Ch2-Ch1.zen	20150410_STAG1gfpch8_Prometa\MitoSys2\Calibration\mEGFPC1H2B_rnd2_6_8h_afterNoc\DE_W0003_P0001\DE_2_W0003_P0001_T0002\TR1_W0001_P0038\TR1_2_W0001_P0038_T0001_R1_P3_K1_Ch2-Ch1.zen	FA/ISS	20000	30.0	3		7	0	0	29.94	100000	2000	Scale	0	2.88	0	0.01	1.74	0	0.01	0.044000000000000004	0	1	1	0	1	24.383000000000003	209.011	0	1	24.383000000000003	209.011	0.9848	2.0221	1	0.7775	0.9823	0.8739	1	0.9891	0.9945	0.764	1.9776	0.8691	0.17106	0.022171	-0.00030613	0.0028156999999999995
121	TR1_2_W0001_P0038_T0001_R1_P4_K1_Ch2-Ch1.zen	20150410_STAG1gfpch8_Prometa\MitoSys2\Calibration\mEGFPC1H2B_rnd2_6_8h_afterNoc\DE_W0003_P0001\DE_2_W0003_P0001_T0002\TR1_W0001_P0038\TR1_2_W0001_P0038_T0001_R1_P4_K1_Ch2-Ch1.zen	FA/ISS	20000	30.0	3		7	0	0	29.94	100000	2000	Scale	0	2.88	0	0.01	1.74	0	0.01	0.044000000000000004	0	1	1	0	1	16.142	2.972	0	1	16.142	2.972	0.9774	1.0374	1	0.6744	0.1695	0.33799999999999997	1	0.578	0.7602	0.6557	0.0368	0.1411	0.31524	0.0084246	0.051846	0.059976999999999996
122	TR1_2_W0001_P0038_T0001_R1_P5_K1_Ch2-Ch1.zen	20150410_STAG1gfpch8_Prometa\MitoSys2\Calibration\mEGFPC1H2B_rnd2_6_8h_afterNoc\DE_W0003_P0001\DE_2_W0003_P0001_T0002\TR1_W0001_P0038\TR1_2_W0001_P0038_T0001_R1_P5_K1_Ch2-Ch1.zen	FA/ISS	20000	30.0	3		7	0	0	29.94	100000	2000	Scale	0	2.88	0	0.01	1.74	0	0.01	0.044000000000000004	0	1	1	0	1	21.616	4.482	0	1	21.616	4.482	1.0366	1.0468	1	0.7502	0.3731	0.5291	1	0.6213	0.7882	0.7819	0.1747	0.3456	0.23406999999999997	0.009547	0.037155	0.016779
123	TR1_2_W0001_P0038_T0001_R1_P6_K1_Ch2-Ch1.zen	20150410_STAG1gfpch8_Prometa\MitoSys2\Calibration\mEGFPC1H2B_rnd2_6_8h_afterNoc\DE_W0003_P0001\DE_2_W0003_P0001_T0002\TR1_W0001_P0038\TR1_2_W0001_P0038_T0001_R1_P6_K1_Ch2-Ch1.zen	FA/ISS	20000	30.0	3		7	0	0	29.94	100000	2000	Scale	0	2.88	0	0.01	1.74	0	0.01	0.044000000000000004	0	1	1	0	1	22.927	5.657	0	1	22.927	5.657	1.0968	1.1674	1	0.7632	0.4764	0.6029	1	0.6748	0.8215	0.8476	0.3373	0.4469	0.19068	0.011872	0.025789999999999997	0.025642
124	TR1_2_W0001_P0040_T0001_R1_P1_K1_Ch2-Ch1.zen	20150410_STAG1gfpch8_Prometa\MitoSys2\Calibration\mEGFPC1H2B_rnd2_6_8h_afterNoc\DE_W0005_P0001\DE_2_W0005_P0001_T0002\TR1_W0001_P0040\TR1_2_W0001_P0040_T0001_R1_P1_K1_Ch2-Ch1.zen	FA/ISS	20000	30.0	3		7	0	0	29.94	100000	2000	Scale	0	2.88	0	0.01	1.74	0	0.01	0.044000000000000004	0	1	1	0	1	295.153	121.99600000000001	0	1	295.153	121.99600000000001	1.0382	1.7949	1	0.9806	0.9703	0.9754	1	0.7899	0.8885	1.0184	1.4458	0.865	0.012608	0.0015490999999999999	5.7806e-05	0.0047084
125	TR1_2_W0001_P0040_T0001_R1_P2_K1_Ch2-Ch1.zen	20150410_STAG1gfpch8_Prometa\MitoSys2\Calibration\mEGFPC1H2B_rnd2_6_8h_afterNoc\DE_W0005_P0001\DE_2_W0005_P0001_T0002\TR1_W0001_P0040\TR1_2_W0001_P0040_T0001_R1_P2_K1_Ch2-Ch1.zen	FA/ISS	20000	30.0	3		7	0	0	29.94	100000	2000	Scale	0	2.88	0	0.01	1.74	0	0.01	0.044000000000000004	0	1	1	0	1	365.908	123.4	0	1	365.908	123.4	1.0089	1.7479	1	0.9843	0.9706	0.9775	1	0.7458	0.8632	0.9932	1.3448	0.8418	0.012425	0.00088327	0.0008588	0.0029896000000000002
126	TR1_2_W0001_P0040_T0001_R1_P3_K1_Ch2-Ch1.zen	20150410_STAG1gfpch8_Prometa\MitoSys2\Calibration\mEGFPC1H2B_rnd2_6_8h_afterNoc\DE_W0005_P0001\DE_2_W0005_P0001_T0002\TR1_W0001_P0040\TR1_2_W0001_P0040_T0001_R1_P3_K1_Ch2-Ch1.zen	FA/ISS	20000	30.0	3		7	0	0	29.94	100000	2000	Scale	0	2.88	0	0.01	1.74	0	0.01	0.044000000000000004	0	1	1	0	1	347.965	133.717	0	1	347.965	133.717	1.0055	1.584	1	0.9835	0.9723	0.9779	1	0.7698	0.8772	0.9890000000000001	1.2433	0.8561	0.012389	0.00028460000000000003	0.0040437	0.0045449
127	TR1_2_W0001_P0040_T0001_R1_P4_K1_Ch2-Ch1.zen	20150410_STAG1gfpch8_Prometa\MitoSys2\Calibration\mEGFPC1H2B_rnd2_6_8h_afterNoc\DE_W0005_P0001\DE_2_W0005_P0001_T0002\TR1_W0001_P0040\TR1_2_W0001_P0040_T0001_R1_P4_K1_Ch2-Ch1.zen	FA/ISS	20000	30.0	3		7	0	0	29.94	100000	2000	Scale	0	2.88	0	0.01	1.74	0	0.01	0.044000000000000004	0	1	1	0	1	254.40599999999998	13.78	0	1	254.40599999999998	13.78	1.0283	1.3535	1	0.9774	0.7623	0.8632	1	0.0354	0.1849	1.0054	0.0221	0.0573	0.016956	0.00206	0.0093417	0.026050999999999998
128	TR1_2_W0001_P0040_T0001_R1_P5_K1_Ch2-Ch1.zen	20150410_STAG1gfpch8_Prometa\MitoSys2\Calibration\mEGFPC1H2B_rnd2_6_8h_afterNoc\DE_W0005_P0001\DE_2_W0005_P0001_T0002\TR1_W0001_P0040\TR1_2_W0001_P0040_T0001_R1_P5_K1_Ch2-Ch1.zen	FA/ISS	20000	30.0	3	x	7	0	0	29.94	100000	2000	Scale	0	2.88	0	0.01	1.74	0	0.01	0.044000000000000004	0	1	1	0	1	244.766	12.607999999999999	0	1	244.766	12.607999999999999	0.9675	1.0327	1	0.9766	0.7428	0.8517	1	0.0213	0.1447	0.9445	0.0004	0.0065	0.024475	0.0015757999999999998	0.015712	0.017749
129	TR1_2_W0001_P0040_T0001_R1_P6_K1_Ch2-Ch1.zen	20150410_STAG1gfpch8_Prometa\MitoSys2\Calibration\mEGFPC1H2B_rnd2_6_8h_afterNoc\DE_W0005_P0001\DE_2_W0005_P0001_T0002\TR1_W0001_P0040\TR1_2_W0001_P0040_T0001_R1_P6_K1_Ch2-Ch1.zen	FA/ISS	20000	30.0	3		7	0	0	29.94	100000	2000	Scale	0	2.88	0	0.01	1.74	0	0.01	0.044000000000000004	0	1	1	0	1	307.233	15.457	0	1	307.233	15.457	1.0069	1.0063	1	0.9813	0.7872	0.8789	1	0.0156	0.1249	0.9881	0.0001	0.012	0.015109000000000001	0.00062694	0.014215	0.0094535
130	WT_0_R1_P10_K1_Ch2-Ch1.zen	20150410_STAG1gfpch8_Prometa\MitoSys2\Calibration\WT\WT_0_R1_P10_K1_Ch2-Ch1.zen	FA/ISS	24000	0.0	1		7	0	0	0.0	100000	2000	Scale	0	0.0	0	0.01	0.0	0	0.01	0.0	0	1	1	0	1	0.0	0.0	0	1	0.0	0.0	1.0	1.0	1	1.0	1.0	1.0	1	1.0	1.0	1.0	1.0	1.0	0.0	0.0	0.0	0.0
131	WT_0_R1_P11_K1_Ch2-Ch1.zen	20150410_STAG1gfpch8_Prometa\MitoSys2\Calibration\WT\WT_0_R1_P11_K1_Ch2-Ch1.zen	FA/ISS	24000	0.0	1		7	0	0	0.0	100000	2000	Scale	0	0.0	0	0.01	0.0	0	0.01	0.0	0	1	1	0	1	0.0	0.0	0	1	0.0	0.0	1.0	1.0	1	1.0	1.0	1.0	1	1.0	1.0	1.0	1.0	1.0	0.0	0.0	0.0	0.0
132	WT_0_R1_P12_K1_Ch2-Ch1.zen	20150410_STAG1gfpch8_Prometa\MitoSys2\Calibration\WT\WT_0_R1_P12_K1_Ch2-Ch1.zen	FA/ISS	24000	0.0	1		7	0	0	0.0	100000	2000	Scale	0	0.0	0	0.01	0.0	0	0.01	0.0	0	1	1	0	1	0.0	0.0	0	1	0.0	0.0	1.0	1.0	1	1.0	1.0	1.0	1	1.0	1.0	1.0	1.0	1.0	0.0	0.0	0.0	0.0
133	WT_0_R1_P13_K1_Ch2-Ch1.zen	20150410_STAG1gfpch8_Prometa\MitoSys2\Calibration\WT\WT_0_R1_P13_K1_Ch2-Ch1.zen	FA/ISS	24000	0.0	1		7	0	0	0.0	100000	2000	Scale	0	0.0	0	0.01	0.0	0	0.01	0.0	0	1	1	0	1	0.0	0.0	0	1	0.0	0.0	1.0	1.0	1	1.0	1.0	1.0	1	1.0	1.0	1.0	1.0	1.0	0.0	0.0	0.0	0.0
134	WT_0_R1_P14_K1_Ch2-Ch1.zen	20150410_STAG1gfpch8_Prometa\MitoSys2\Calibration\WT\WT_0_R1_P14_K1_Ch2-Ch1.zen	FA/ISS	24000	0.0	1		7	0	0	0.0	100000	2000	Scale	0	0.0	0	0.01	0.0	0	0.01	0.0	0	1	1	0	1	0.0	0.0	0	1	0.0	0.0	1.0	1.0	1	1.0	1.0	1.0	1	1.0	1.0	1.0	1.0	1.0	0.0	0.0	0.0	0.0
135	WT_0_R1_P15_K1_Ch2-Ch1.zen	20150410_STAG1gfpch8_Prometa\MitoSys2\Calibration\WT\WT_0_R1_P15_K1_Ch2-Ch1.zen	FA/ISS	24000	0.0	1		7	0	0	0.0	100000	2000	Scale	0	0.0	0	0.01	0.0	0	0.01	0.0	0	1	1	0	1	0.0	0.0	0	1	0.0	0.0	1.0	1.0	1	1.0	1.0	1.0	1	1.0	1.0	1.0	1.0	1.0	0.0	0.0	0.0	0.0
136	WT_0_R1_P1_K1_Ch2-Ch1.zen	20150410_STAG1gfpch8_Prometa\MitoSys2\Calibration\WT\WT_0_R1_P1_K1_Ch2-Ch1.zen	FA/ISS	24000	0.0	1		7	0	0	0.0	100000	2000	Scale	0	0.0	0	0.01	0.0	0	0.01	0.0	0	1	1	0	1	0.0	0.0	0	1	0.0	0.0	1.0	1.0	1	1.0	1.0	1.0	1	1.0	1.0	1.0	1.0	1.0	0.0	0.0	0.0	0.0
137	WT_0_R1_P2_K1_Ch2-Ch1.zen	20150410_STAG1gfpch8_Prometa\MitoSys2\Calibration\WT\WT_0_R1_P2_K1_Ch2-Ch1.zen	FA/ISS	24000	0.0	1		7	0	0	0.0	100000	2000	Scale	0	0.0	0	0.01	0.0	0	0.01	0.0	0	1	1	0	1	0.0	0.0	0	1	0.0	0.0	1.0	1.0	1	1.0	1.0	1.0	1	1.0	1.0	1.0	1.0	1.0	0.0	0.0	0.0	0.0
138	WT_0_R1_P3_K1_Ch2-Ch1.zen	20150410_STAG1gfpch8_Prometa\MitoSys2\Calibration\WT\WT_0_R1_P3_K1_Ch2-Ch1.zen	FA/ISS	24000	0.0	1		7	0	0	0.0	100000	2000	Scale	0	0.0	0	0.01	0.0	0	0.01	0.0	0	1	1	0	1	0.0	0.0	0	1	0.0	0.0	1.0	1.0	1	1.0	1.0	1.0	1	1.0	1.0	1.0	1.0	1.0	0.0	0.0	0.0	0.0
139	WT_0_R1_P4_K1_Ch2-Ch1.zen	20150410_STAG1gfpch8_Prometa\MitoSys2\Calibration\WT\WT_0_R1_P4_K1_Ch2-Ch1.zen	FA/ISS	24000	0.0	1		7	0	0	0.0	100000	2000	Scale	0	0.0	0	0.01	0.0	0	0.01	0.0	0	1	1	0	1	0.0	0.0	0	1	0.0	0.0	1.0	1.0	1	1.0	1.0	1.0	1	1.0	1.0	1.0	1.0	1.0	0.0	0.0	0.0	0.0
140	WT_0_R1_P5_K1_Ch2-Ch1.zen	20150410_STAG1gfpch8_Prometa\MitoSys2\Calibration\WT\WT_0_R1_P5_K1_Ch2-Ch1.zen	FA/ISS	24000	0.0	1		7	0	0	0.0	100000	2000	Scale	0	0.0	0	0.01	0.0	0	0.01	0.0	0	1	1	0	1	0.0	0.0	0	1	0.0	0.0	1.0	1.0	1	1.0	1.0	1.0	1	1.0	1.0	1.0	1.0	1.0	0.0	0.0	0.0	0.0
141	WT_0_R1_P6_K1_Ch2-Ch1.zen	20150410_STAG1gfpch8_Prometa\MitoSys2\Calibration\WT\WT_0_R1_P6_K1_Ch2-Ch1.zen	FA/ISS	24000	0.0	1		7	0	0	0.0	100000	2000	Scale	0	0.0	0	0.01	0.0	0	0.01	0.0	0	1	1	0	1	0.0	0.0	0	1	0.0	0.0	1.0	1.0	1	1.0	1.0	1.0	1	1.0	1.0	1.0	1.0	1.0	0.0	0.0	0.0	0.0
142	WT_0_R1_P7_K1_Ch2-Ch1.zen	20150410_STAG1gfpch8_Prometa\MitoSys2\Calibration\WT\WT_0_R1_P7_K1_Ch2-Ch1.zen	FA/ISS	24000	0.0	1		7	0	0	0.0	100000	2000	Scale	0	0.0	0	0.01	0.0	0	0.01	0.0	0	1	1	0	1	0.0	0.0	0	1	0.0	0.0	1.0	1.0	1	1.0	1.0	1.0	1	1.0	1.0	1.0	1.0	1.0	0.0	0.0	0.0	0.0
143	WT_0_R1_P8_K1_Ch2-Ch1.zen	20150410_STAG1gfpch8_Prometa\MitoSys2\Calibration\WT\WT_0_R1_P8_K1_Ch2-Ch1.zen	FA/ISS	24000	0.0	1		7	0	0	0.0	100000	2000	Scale	0	0.0	0	0.01	0.0	0	0.01	0.0	0	1	1	0	1	0.0	0.0	0	1	0.0	0.0	1.0	1.0	1	1.0	1.0	1.0	1	1.0	1.0	1.0	1.0	1.0	0.0	0.0	0.0	0.0
144	WT_0_R1_P9_K1_Ch2-Ch1.zen	20150410_STAG1gfpch8_Prometa\MitoSys2\Calibration\WT\WT_0_R1_P9_K1_Ch2-Ch1.zen	FA/ISS	24000	0.0	1		7	0	0	0.0	100000	2000	Scale	0	0.0	0	0.01	0.0	0	0.01	0.0	0	1	1	0	1	0.0	0.0	0	1	0.0	0.0	1.0	1.0	1	1.0	1.0	1.0	1	1.0	1.0	1.0	1.0	1.0	0.0	0.0	0.0	0.0
145	WT_1_R1_P10_K1_Ch2-Ch1.zen	20150410_STAG1gfpch8_Prometa\MitoSys2\Calibration\WT\WT_1_R1_P10_K1_Ch2-Ch1.zen	FA/ISS	24000	0.0	1		7	0	0	0.0	100000	2000	Scale	0	0.0	0	0.01	0.0	0	0.01	0.0	0	1	1	0	1	0.0	0.0	0	1	0.0	0.0	1.0	1.0	1	1.0	1.0	1.0	1	1.0	1.0	1.0	1.0	1.0	0.0	0.0	0.0	0.0
146	WT_1_R1_P11_K1_Ch2-Ch1.zen	20150410_STAG1gfpch8_Prometa\MitoSys2\Calibration\WT\WT_1_R1_P11_K1_Ch2-Ch1.zen	FA/ISS	24000	0.0	1		7	0	0	0.0	100000	2000	Scale	0	0.0	0	0.01	0.0	0	0.01	0.0	0	1	1	0	1	0.0	0.0	0	1	0.0	0.0	1.0	1.0	1	1.0	1.0	1.0	1	1.0	1.0	1.0	1.0	1.0	0.0	0.0	0.0	0.0
147	WT_1_R1_P12_K1_Ch2-Ch1.zen	20150410_STAG1gfpch8_Prometa\MitoSys2\Calibration\WT\WT_1_R1_P12_K1_Ch2-Ch1.zen	FA/ISS	24000	0.0	1		7	0	0	0.0	100000	2000	Scale	0	0.0	0	0.01	0.0	0	0.01	0.0	0	1	1	0	1	0.0	0.0	0	1	0.0	0.0	1.0	1.0	1	1.0	1.0	1.0	1	1.0	1.0	1.0	1.0	1.0	0.0	0.0	0.0	0.0
148	WT_1_R1_P13_K1_Ch2-Ch1.zen	20150410_STAG1gfpch8_Prometa\MitoSys2\Calibration\WT\WT_1_R1_P13_K1_Ch2-Ch1.zen	FA/ISS	24000	0.0	1		7	0	0	0.0	100000	2000	Scale	0	0.0	0	0.01	0.0	0	0.01	0.0	0	1	1	0	1	0.0	0.0	0	1	0.0	0.0	1.0	1.0	1	1.0	1.0	1.0	1	1.0	1.0	1.0	1.0	1.0	0.0	0.0	0.0	0.0
149	WT_1_R1_P14_K1_Ch2-Ch1.zen	20150410_STAG1gfpch8_Prometa\MitoSys2\Calibration\WT\WT_1_R1_P14_K1_Ch2-Ch1.zen	FA/ISS	24000	0.0	1		7	0	0	0.0	100000	2000	Scale	0	0.0	0	0.01	0.0	0	0.01	0.0	0	1	1	0	1	0.0	0.0	0	1	0.0	0.0	1.0	1.0	1	1.0	1.0	1.0	1	1.0	1.0	1.0	1.0	1.0	0.0	0.0	0.0	0.0
150	WT_1_R1_P15_K1_Ch2-Ch1.zen	20150410_STAG1gfpch8_Prometa\MitoSys2\Calibration\WT\WT_1_R1_P15_K1_Ch2-Ch1.zen	FA/ISS	24000	0.0	1		7	0	0	0.0	100000	2000	Scale	0	0.0	0	0.01	0.0	0	0.01	0.0	0	1	1	0	1	0.0	0.0	0	1	0.0	0.0	1.0	1.0	1	1.0	1.0	1.0	1	1.0	1.0	1.0	1.0	1.0	0.0	0.0	0.0	0.0
151	WT_1_R1_P16_K1_Ch2-Ch1.zen	20150410_STAG1gfpch8_Prometa\MitoSys2\Calibration\WT\WT_1_R1_P16_K1_Ch2-Ch1.zen	FA/ISS	24000	0.0	1		7	0	0	0.0	100000	2000	Scale	0	0.0	0	0.01	0.0	0	0.01	0.0	0	1	1	0	1	0.0	0.0	0	1	0.0	0.0	1.0	1.0	1	1.0	1.0	1.0	1	1.0	1.0	1.0	1.0	1.0	0.0	0.0	0.0	0.0
152	WT_1_R1_P17_K1_Ch2-Ch1.zen	20150410_STAG1gfpch8_Prometa\MitoSys2\Calibration\WT\WT_1_R1_P17_K1_Ch2-Ch1.zen	FA/ISS	24000	0.0	1		7	0	0	0.0	100000	2000	Scale	0	0.0	0	0.01	0.0	0	0.01	0.0	0	1	1	0	1	0.0	0.0	0	1	0.0	0.0	1.0	1.0	1	1.0	1.0	1.0	1	1.0	1.0	1.0	1.0	1.0	0.0	0.0	0.0	0.0
153	WT_1_R1_P18_K1_Ch2-Ch1.zen	20150410_STAG1gfpch8_Prometa\MitoSys2\Calibration\WT\WT_1_R1_P18_K1_Ch2-Ch1.zen	FA/ISS	24000	0.0	1		7	0	0	0.0	100000	2000	Scale	0	0.0	0	0.01	0.0	0	0.01	0.0	0	1	1	0	1	0.0	0.0	0	1	0.0	0.0	1.0	1.0	1	1.0	1.0	1.0	1	1.0	1.0	1.0	1.0	1.0	0.0	0.0	0.0	0.0
154	WT_1_R1_P19_K1_Ch2-Ch1.zen	20150410_STAG1gfpch8_Prometa\MitoSys2\Calibration\WT\WT_1_R1_P19_K1_Ch2-Ch1.zen	FA/ISS	24000	0.0	1		7	0	0	0.0	100000	2000	Scale	0	0.0	0	0.01	0.0	0	0.01	0.0	0	1	1	0	1	0.0	0.0	0	1	0.0	0.0	1.0	1.0	1	1.0	1.0	1.0	1	1.0	1.0	1.0	1.0	1.0	0.0	0.0	0.0	0.0
155	WT_1_R1_P1_K1_Ch2-Ch1.zen	20150410_STAG1gfpch8_Prometa\MitoSys2\Calibration\WT\WT_1_R1_P1_K1_Ch2-Ch1.zen	FA/ISS	24000	0.0	1		7	0	0	0.0	100000	2000	Scale	0	0.0	0	0.01	0.0	0	0.01	0.0	0	1	1	0	1	0.0	0.0	0	1	0.0	0.0	1.0	1.0	1	1.0	1.0	1.0	1	1.0	1.0	1.0	1.0	1.0	0.0	0.0	0.0	0.0
156	WT_1_R1_P20_K1_Ch2-Ch1.zen	20150410_STAG1gfpch8_Prometa\MitoSys2\Calibration\WT\WT_1_R1_P20_K1_Ch2-Ch1.zen	FA/ISS	24000	0.0	1		7	0	0	0.0	100000	2000	Scale	0	0.0	0	0.01	0.0	0	0.01	0.0	0	1	1	0	1	0.0	0.0	0	1	0.0	0.0	1.0	1.0	1	1.0	1.0	1.0	1	1.0	1.0	1.0	1.0	1.0	0.0	0.0	0.0	0.0
157	WT_1_R1_P2_K1_Ch2-Ch1.zen	20150410_STAG1gfpch8_Prometa\MitoSys2\Calibration\WT\WT_1_R1_P2_K1_Ch2-Ch1.zen	FA/ISS	24000	0.0	1		7	0	0	0.0	100000	2000	Scale	0	0.0	0	0.01	0.0	0	0.01	0.0	0	1	1	0	1	0.0	0.0	0	1	0.0	0.0	1.0	1.0	1	1.0	1.0	1.0	1	1.0	1.0	1.0	1.0	1.0	0.0	0.0	0.0	0.0
158	WT_1_R1_P3_K1_Ch2-Ch1.zen	20150410_STAG1gfpch8_Prometa\MitoSys2\Calibration\WT\WT_1_R1_P3_K1_Ch2-Ch1.zen	FA/ISS	24000	0.0	1		7	0	0	0.0	100000	2000	Scale	0	0.0	0	0.01	0.0	0	0.01	0.0	0	1	1	0	1	0.0	0.0	0	1	0.0	0.0	1.0	1.0	1	1.0	1.0	1.0	1	1.0	1.0	1.0	1.0	1.0	0.0	0.0	0.0	0.0
159	WT_1_R1_P4_K1_Ch2-Ch1.zen	20150410_STAG1gfpch8_Prometa\MitoSys2\Calibration\WT\WT_1_R1_P4_K1_Ch2-Ch1.zen	FA/ISS	24000	0.0	1		7	0	0	0.0	100000	2000	Scale	0	0.0	0	0.01	0.0	0	0.01	0.0	0	1	1	0	1	0.0	0.0	0	1	0.0	0.0	1.0	1.0	1	1.0	1.0	1.0	1	1.0	1.0	1.0	1.0	1.0	0.0	0.0	0.0	0.0
160	WT_1_R1_P5_K1_Ch2-Ch1.zen	20150410_STAG1gfpch8_Prometa\MitoSys2\Calibration\WT\WT_1_R1_P5_K1_Ch2-Ch1.zen	FA/ISS	24000	0.0	1		7	0	0	0.0	100000	2000	Scale	0	0.0	0	0.01	0.0	0	0.01	0.0	0	1	1	0	1	0.0	0.0	0	1	0.0	0.0	1.0	1.0	1	1.0	1.0	1.0	1	1.0	1.0	1.0	1.0	1.0	0.0	0.0	0.0	0.0
161	WT_1_R1_P6_K1_Ch2-Ch1.zen	20150410_STAG1gfpch8_Prometa\MitoSys2\Calibration\WT\WT_1_R1_P6_K1_Ch2-Ch1.zen	FA/ISS	24000	0.0	1		7	0	0	0.0	100000	2000	Scale	0	0.0	0	0.01	0.0	0	0.01	0.0	0	1	1	0	1	0.0	0.0	0	1	0.0	0.0	1.0	1.0	1	1.0	1.0	1.0	1	1.0	1.0	1.0	1.0	1.0	0.0	0.0	0.0	0.0
162	WT_1_R1_P7_K1_Ch2-Ch1.zen	20150410_STAG1gfpch8_Prometa\MitoSys2\Calibration\WT\WT_1_R1_P7_K1_Ch2-Ch1.zen	FA/ISS	24000	0.0	1		7	0	0	0.0	100000	2000	Scale	0	0.0	0	0.01	0.0	0	0.01	0.0	0	1	1	0	1	0.0	0.0	0	1	0.0	0.0	1.0	1.0	1	1.0	1.0	1.0	1	1.0	1.0	1.0	1.0	1.0	0.0	0.0	0.0	0.0
163	WT_1_R1_P8_K1_Ch2-Ch1.zen	20150410_STAG1gfpch8_Prometa\MitoSys2\Calibration\WT\WT_1_R1_P8_K1_Ch2-Ch1.zen	FA/ISS	24000	0.0	1		7	0	0	0.0	100000	2000	Scale	0	0.0	0	0.01	0.0	0	0.01	0.0	0	1	1	0	1	0.0	0.0	0	1	0.0	0.0	1.0	1.0	1	1.0	1.0	1.0	1	1.0	1.0	1.0	1.0	1.0	0.0	0.0	0.0	0.0
164	WT_1_R1_P9_K1_Ch2-Ch1.zen	20150410_STAG1gfpch8_Prometa\MitoSys2\Calibration\WT\WT_1_R1_P9_K1_Ch2-Ch1.zen	FA/ISS	24000	0.0	1		7	0	0	0.0	100000	2000	Scale	0	0.0	0	0.01	0.0	0	0.01	0.0	0	1	1	0	1	0.0	0.0	0	1	0.0	0.0	1.0	1.0	1	1.0	1.0	1.0	1	1.0	1.0	1.0	1.0	1.0	0.0	0.0	0.0	0.0
165	TR1_2_W0001_P0008_T0001_R1_P1_K1_Ch2-Ch1.zen	20150410_STAG1gfpch8_Prometa\MitoSys2\LSM\STAG1_Prometa_2_6h_afterNoc\DE_W0008_P0001\DE_2_W0008_P0001_T0001\TR1_W0001_P0008\TR1_2_W0001_P0008_T0001_R1_P1_K1_Ch2-Ch1.zen	FA/ISS	20000	30.0	3	x	7	0	0	29.94	100000	2000	Scale	0	2.88	0	0.01	1.742	0	0.01	0.044000000000000004	0	1	1	0	1	19.999000000000002	415.945	0	1	19.999000000000002	415.945	1.3614	0.9979	1	0.7275	0.9909	0.8488	1	0.9954	0.9977	1.0321	0.9825	0.8468	0.095332	0.041242	0.0089712	0.006458499999999999
166	TR1_2_W0001_P0008_T0001_R1_P2_K1_Ch2-Ch1.zen	20150410_STAG1gfpch8_Prometa\MitoSys2\LSM\STAG1_Prometa_2_6h_afterNoc\DE_W0008_P0001\DE_2_W0008_P0001_T0001\TR1_W0001_P0008\TR1_2_W0001_P0008_T0001_R1_P2_K1_Ch2-Ch1.zen	FA/ISS	20000	30.0	3	x	7	0	0	29.94	100000	2000	Scale	0	2.88	0	0.01	1.742	0	0.01	0.044000000000000004	0	1	1	0	1	25.85	131.344	0	1	25.85	131.344	1.0675	1.3166	1	0.7889	0.9723	0.8758	1	0.9819	0.9909	0.8483	1.2615	0.8677	0.18724000000000002	0.029563	0.0030284	0.0046326
167	TR1_2_W0001_P0008_T0001_R1_P3_K1_Ch2-Ch1.zen	20150410_STAG1gfpch8_Prometa\MitoSys2\LSM\STAG1_Prometa_2_6h_afterNoc\DE_W0008_P0001\DE_2_W0008_P0001_T0001\TR1_W0001_P0008\TR1_2_W0001_P0008_T0001_R1_P3_K1_Ch2-Ch1.zen	FA/ISS	20000	30.0	3	x	7	0	0	29.94	100000	2000	Scale	0	2.88	0	0.01	1.742	0	0.01	0.044000000000000004	0	1	1	0	1	24.074	139.52100000000002	0	1	24.074	139.52100000000002	1.0812	1.1517	1	0.774	0.9732	0.8679	1	0.9836	0.9918	0.8449	1.1027	0.8606	0.19676	0.024125999999999998	0.010051000000000001	0.0094381
168	TR1_2_W0001_P0008_T0001_R1_P4_K1_Ch2-Ch1.zen	20150410_STAG1gfpch8_Prometa\MitoSys2\LSM\STAG1_Prometa_2_6h_afterNoc\DE_W0008_P0001\DE_2_W0008_P0001_T0001\TR1_W0001_P0008\TR1_2_W0001_P0008_T0001_R1_P4_K1_Ch2-Ch1.zen	FA/ISS	20000	30.0	3	p	7	0	0	29.94	100000	2000	Scale	0	2.88	0	0.01	1.742	0	0.01	0.044000000000000004	0	1	1	0	1	2.406	4.5089999999999995	0	1	2.406	4.5089999999999995	1.0631	1.013	1	0.0424	0.3786	-0.1233	1	0.9539	0.9767	0.027999999999999997	0.35700000000000004	-0.1186	0.05652000000000001	0.041099000000000004	0.029334	0.011963
169	TR1_2_W0001_P0008_T0001_R1_P5_K1_Ch2-Ch1.zen	20150410_STAG1gfpch8_Prometa\MitoSys2\LSM\STAG1_Prometa_2_6h_afterNoc\DE_W0008_P0001\DE_2_W0008_P0001_T0001\TR1_W0001_P0008\TR1_2_W0001_P0008_T0001_R1_P5_K1_Ch2-Ch1.zen	FA/ISS	20000	30.0	3	p	7	0	0	29.94	100000	2000	Scale	0	2.88	0	0.01	1.742	0	0.01	0.044000000000000004	0	1	1	0	1	21.513	9.95	0	1	21.513	9.95	1.2115	1.3867	1	0.7476	0.6739	0.7097	1	0.8168	0.9037	0.9301	0.7888	0.6265	0.2011	0.019962	0.033208999999999995	0.021172999999999997
170	TR1_2_W0001_P0008_T0001_R1_P6_K1_Ch2-Ch1.zen	20150410_STAG1gfpch8_Prometa\MitoSys2\LSM\STAG1_Prometa_2_6h_afterNoc\DE_W0008_P0001\DE_2_W0008_P0001_T0001\TR1_W0001_P0008\TR1_2_W0001_P0008_T0001_R1_P6_K1_Ch2-Ch1.zen	FA/ISS	20000	30.000999999999998	3	p	7	0	0	29.94	100000	2000	Scale	0	2.88	0	0.01	1.742	0	0.01	0.044000000000000004	0	1	1	0	1	3.838	6.515	0	1	3.838	6.515	1.1552	1.0164	1	0.0609	0.534	0.1771	1	0.9488	0.9740000000000001	0.0951	0.5045	0.1707	0.053926	0.060976999999999996	-0.012262	0.029033
171	TR1_2_W0001_P0020_T0001_R1_P1_K1_Ch2-Ch1.zen	20150410_STAG1gfpch8_Prometa\MitoSys2\LSM\STAG1_Prometa_2_6h_afterNoc\DE_W0020_P0001\DE_2_W0020_P0001_T0001\TR1_W0001_P0020\TR1_2_W0001_P0020_T0001_R1_P1_K1_Ch2-Ch1.zen	FA/ISS	20000	30.0	3	x	7	0	0	29.94	100000	2000	Scale	0	2.88	0	0.01	1.742	0	0.01	0.044000000000000004	0	1	1	0	1	13.027000000000001	223.43900000000002	0	1	13.027000000000001	223.43900000000002	1.0236	2.1598	1	0.6057	0.9826	0.7713	1	0.9943	0.9972	0.6225	2.121	0.769	0.31446999999999997	0.059508000000000005	0.004607	0.0042492
172	TR1_2_W0001_P0020_T0001_R1_P2_K1_Ch2-Ch1.zen	20150410_STAG1gfpch8_Prometa\MitoSys2\LSM\STAG1_Prometa_2_6h_afterNoc\DE_W0020_P0001\DE_2_W0020_P0001_T0001\TR1_W0001_P0020\TR1_2_W0001_P0020_T0001_R1_P2_K1_Ch2-Ch1.zen	FA/ISS	20000	30.0	3	x	7	0	0	29.94	100000	2000	Scale	0	2.88	0	0.01	1.742	0	0.01	0.044000000000000004	0	1	1	0	1	12.284	190.11700000000002	0	1	12.284	190.11700000000002	1.0133	1.1234	1	0.5866	0.9816	0.7588	1	0.9943	0.9971	0.5964	1.0976	0.7566	0.34098	0.030468000000000002	0.0063365	0.004905
173	TR1_2_W0001_P0020_T0001_R1_P3_K1_Ch2-Ch1.zen	20150410_STAG1gfpch8_Prometa\MitoSys2\LSM\STAG1_Prometa_2_6h_afterNoc\DE_W0020_P0001\DE_2_W0020_P0001_T0001\TR1_W0001_P0020\TR1_2_W0001_P0020_T0001_R1_P3_K1_Ch2-Ch1.zen	FA/ISS	20000	30.0	3	p	7	0	0	29.94	100000	2000	Scale	0	2.88	0	0.01	1.742	0	0.01	0.044000000000000004	0	1	1	0	1	11.684000000000001	419.286	0	1	11.684000000000001	419.286	1.2815	1.9191	1	0.5492	0.99	0.7368	1	0.9972	0.9986	0.7534	1.8994	0.7358	0.16422	0.038673	0.028123000000000002	0.014769
174	TR1_2_W0001_P0020_T0001_R1_P4_K1_Ch2-Ch1.zen	20150410_STAG1gfpch8_Prometa\MitoSys2\LSM\STAG1_Prometa_2_6h_afterNoc\DE_W0020_P0001\DE_2_W0020_P0001_T0001\TR1_W0001_P0020\TR1_2_W0001_P0020_T0001_R1_P4_K1_Ch2-Ch1.zen	FA/ISS	20000	30.0	3	p	7	0	0	29.94	100000	2000	Scale	0	2.88	0	0.01	1.742	0	0.01	0.044000000000000004	0	1	1	0	1	11.085	10.398	0	1	11.085	10.398	1.0442	1.0345	1	0.544	0.6937	0.6143	1	0.9095	0.9537	0.5766	0.6441	0.5801	0.39821	0.022104	0.010887	0.015306
175	TR1_2_W0001_P0020_T0001_R1_P5_K1_Ch2-Ch1.zen	20150410_STAG1gfpch8_Prometa\MitoSys2\LSM\STAG1_Prometa_2_6h_afterNoc\DE_W0020_P0001\DE_2_W0020_P0001_T0001\TR1_W0001_P0020\TR1_2_W0001_P0020_T0001_R1_P5_K1_Ch2-Ch1.zen	FA/ISS	20000	30.0	3	p	7	0	0	29.94	100000	2000	Scale	0	2.88	0	0.01	1.742	0	0.01	0.044000000000000004	0	1	1	0	1	9.442	8.926	0	1	9.442	8.926	1.0495	1.1062	1	0.4841	0.6447	0.5586	1	0.9079	0.9528	0.5172	0.6491	0.5258	0.43631000000000003	0.016753	0.018056	0.0083937
176	TR1_2_W0001_P0020_T0001_R1_P6_K1_Ch2-Ch1.zen	20150410_STAG1gfpch8_Prometa\MitoSys2\LSM\STAG1_Prometa_2_6h_afterNoc\DE_W0020_P0001\DE_2_W0020_P0001_T0001\TR1_W0001_P0020\TR1_2_W0001_P0020_T0001_R1_P6_K1_Ch2-Ch1.zen	FA/ISS	20000	30.0	3	x	7	0	0	29.94	100000	2000	Scale	0	2.88	0	0.01	1.742	0	0.01	0.044000000000000004	0	1	1	0	1	9.581	18.782	0	1	9.581	18.782	1.0494	1.4617	1	0.4889	0.8136	0.6305	1	0.9531	0.9763	0.522	1.1694	0.6139	0.42728	0.059965	0.005063499999999999	0.012412999999999999
177	TR1_2_W0001_P0022_T0001_R1_P1_K1_Ch2-Ch1.zen	20150410_STAG1gfpch8_Prometa\MitoSys2\LSM\STAG1_Prometa_2_6h_afterNoc\DE_W0022_P0001\DE_2_W0022_P0001_T0001\TR1_W0001_P0022\TR1_2_W0001_P0022_T0001_R1_P1_K1_Ch2-Ch1.zen	FA/ISS	20000	30.0	3	x	7	0	0	29.94	100000	2000	Scale	0	2.88	0	0.01	1.742	0	0.01	0.044000000000000004	0	1	1	0	1	23.265	454.69300000000004	0	1	23.265	454.69300000000004	1.0186	2.1315	1	0.7668	0.9901	0.8713	1	0.9942	0.9971	0.7828	2.101	0.8688	0.17021	0.024594	0.024779	0.016548
178	TR1_2_W0001_P0022_T0001_R1_P2_K1_Ch2-Ch1.zen	20150410_STAG1gfpch8_Prometa\MitoSys2\LSM\STAG1_Prometa_2_6h_afterNoc\DE_W0022_P0001\DE_2_W0022_P0001_T0001\TR1_W0001_P0022\TR1_2_W0001_P0022_T0001_R1_P2_K1_Ch2-Ch1.zen	FA/ISS	20000	30.0	3	x	7	0	0	29.94	100000	2000	Scale	0	2.88	0	0.01	1.742	0	0.01	0.044000000000000004	0	1	1	0	1	23.334	134.779	0	1	23.334	134.779	0.9549	0.7802	1	0.7678	0.9740000000000001	0.8647	1	0.9846	0.9923	0.7279	0.7436	0.858	0.21116999999999997	0.021685	0.0037114000000000005	0.0033895
179	TR1_2_W0001_P0022_T0001_R1_P3_K1_Ch2-Ch1.zen	20150410_STAG1gfpch8_Prometa\MitoSys2\LSM\STAG1_Prometa_2_6h_afterNoc\DE_W0022_P0001\DE_2_W0022_P0001_T0001\TR1_W0001_P0022\TR1_2_W0001_P0022_T0001_R1_P3_K1_Ch2-Ch1.zen	FA/ISS	20000	30.0	3	x	7	0	0	29.94	100000	2000	Scale	0	2.88	0	0.01	1.742	0	0.01	0.044000000000000004	0	1	1	0	1	23.188000000000002	414.205	0	1	23.188000000000002	414.205	0.9984	1.2036	1	0.7659999999999999	0.9914	0.8714	1	0.995	0.9975	0.7638	1.1884	0.8692	0.19673	0.032317	0.0021883000000000002	0.0015682
180	TR1_2_W0001_P0022_T0001_R1_P4_K1_Ch2-Ch1.zen	20150410_STAG1gfpch8_Prometa\MitoSys2\LSM\STAG1_Prometa_2_6h_afterNoc\DE_W0022_P0001\DE_2_W0022_P0001_T0001\TR1_W0001_P0022\TR1_2_W0001_P0022_T0001_R1_P4_K1_Ch2-Ch1.zen	FA/ISS	20000	30.0	3	p	7	0	0	29.94	100000	2000	Scale	0	2.88	0	0.01	1.742	0	0.01	0.044000000000000004	0	1	1	0	1	16.851	19.349	0	1	16.851	19.349	1.0836	1.0598	1	0.6866	0.8275	0.7537	1	0.9247	0.9616	0.7545	0.8079999999999999	0.7219	0.20179	0.017294	0.0079091	0.006305300000000001
181	TR1_2_W0001_P0022_T0001_R1_P5_K1_Ch2-Ch1.zen	20150410_STAG1gfpch8_Prometa\MitoSys2\LSM\STAG1_Prometa_2_6h_afterNoc\DE_W0022_P0001\DE_2_W0022_P0001_T0001\TR1_W0001_P0022\TR1_2_W0001_P0022_T0001_R1_P5_K1_Ch2-Ch1.zen	FA/ISS	20000	30.0	3	p	7	0	0	29.94	100000	2000	Scale	0	2.88	0	0.01	1.742	0	0.01	0.044000000000000004	0	1	1	0	1	17.035	33.49	0	1	17.035	33.49	1.0267	0.9735	1	0.6904	0.8986	0.7876	1	0.9557	0.9776	0.7125	0.8314	0.769	0.24424	0.024599	0.00084305	0.0040093
182	TR1_2_W0001_P0022_T0001_R1_P6_K1_Ch2-Ch1.zen	20150410_STAG1gfpch8_Prometa\MitoSys2\LSM\STAG1_Prometa_2_6h_afterNoc\DE_W0022_P0001\DE_2_W0022_P0001_T0001\TR1_W0001_P0022\TR1_2_W0001_P0022_T0001_R1_P6_K1_Ch2-Ch1.zen	FA/ISS	20000	30.0	3	p	7	0	0	29.94	100000	2000	Scale	0	2.88	0	0.01	1.742	0	0.01	0.044000000000000004	0	1	1	0	1	16.963	22.323	0	1	16.963	22.323	0.975	0.9655	1	0.6854	0.8490000000000001	0.7627	1	0.9344	0.9667	0.6635	0.7588	0.7351	0.2729	0.021668	0.00077399	0.0048858
183	TR1_2_W0001_P0025_T0001_R1_P1_K1_Ch2-Ch1.zen	20150410_STAG1gfpch8_Prometa\MitoSys2\LSM\STAG1_Prometa_2_6h_afterNoc\DE_W0025_P0001\DE_2_W0025_P0001_T0001\TR1_W0001_P0025\TR1_2_W0001_P0025_T0001_R1_P1_K1_Ch2-Ch1.zen	FA/ISS	20000	30.0	3	x	7	0	0	29.94	100000	2000	Scale	0	2.88	0	0.01	1.742	0	0.01	0.044000000000000004	0	1	1	0	1	18.284000000000002	191.391	0	1	18.284000000000002	191.391	1.2265	1.2111	1	0.7069	0.9815	0.8328	1	0.9915	0.9957	0.8953	1.1801	0.8292	0.16935	0.041354	0.006035	0.0051963
184	TR1_2_W0001_P0025_T0001_R1_P2_K1_Ch2-Ch1.zen	20150410_STAG1gfpch8_Prometa\MitoSys2\LSM\STAG1_Prometa_2_6h_afterNoc\DE_W0025_P0001\DE_2_W0025_P0001_T0001\TR1_W0001_P0025\TR1_2_W0001_P0025_T0001_R1_P2_K1_Ch2-Ch1.zen	FA/ISS	20000	30.0	3	p	7	0	0	29.94	100000	2000	Scale	0	2.88	0	0.01	1.742	0	0.01	0.044000000000000004	0	1	1	0	1	19.377	265.51	0	1	19.377	265.51	1.0752	2.9360000000000004	1	0.7215	0.9853	0.843	1	0.9928	0.9964	0.7832	2.8904	0.8399	0.1851	0.054729999999999994	0.0031506999999999998	0.0031837
185	TR1_2_W0001_P0025_T0001_R1_P3_K1_Ch2-Ch1.zen	20150410_STAG1gfpch8_Prometa\MitoSys2\LSM\STAG1_Prometa_2_6h_afterNoc\DE_W0025_P0001\DE_2_W0025_P0001_T0001\TR1_W0001_P0025\TR1_2_W0001_P0025_T0001_R1_P3_K1_Ch2-Ch1.zen	FA/ISS	20000	30.0	3	x	7	0	0	29.94	100000	2000	Scale	0	2.88	0	0.01	1.742	0	0.01	0.044000000000000004	0	1	1	0	1	20.374000000000002	244.775	0	1	20.374000000000002	244.775	1.1084	0.8958	1	0.732	0.9838	0.8484	1	0.9917	0.9958	0.8214	0.8705	0.8448	0.16923	0.057999	0.012456	0.0070634
186	TR1_2_W0001_P0025_T0001_R1_P4_K1_Ch2-Ch1.zen	20150410_STAG1gfpch8_Prometa\MitoSys2\LSM\STAG1_Prometa_2_6h_afterNoc\DE_W0025_P0001\DE_2_W0025_P0001_T0001\TR1_W0001_P0025\TR1_2_W0001_P0025_T0001_R1_P4_K1_Ch2-Ch1.zen	FA/ISS	20000	30.0	3	x	7	0	0	29.94	100000	2000	Scale	0	2.88	0	0.01	1.742	0	0.01	0.044000000000000004	0	1	1	0	1	10.029	4.331	0	1	10.029	4.331	0.5099	0.7121	1	0.3925	0.3285	0.3237	1	0.828	0.9092	-0.0027	0.0978	0.2655	0.19874	0.13184	0.038006	0.08789
187	TR1_2_W0001_P0025_T0001_R1_P5_K1_Ch2-Ch1.zen	20150410_STAG1gfpch8_Prometa\MitoSys2\LSM\STAG1_Prometa_2_6h_afterNoc\DE_W0025_P0001\DE_2_W0025_P0001_T0001\TR1_W0001_P0025\TR1_2_W0001_P0025_T0001_R1_P5_K1_Ch2-Ch1.zen	FA/ISS	20000	30.0	3	p	7	0	0	29.94	100000	2000	Scale	0	2.88	0	0.01	1.742	0	0.01	0.044000000000000004	0	1	1	0	1	16.865	10.032	0	1	16.865	10.032	1.0974	0.8305	1	0.6834	0.682	0.6826	1	0.8590000000000001	0.9268	0.7634	0.4324	0.6221	0.29751	0.022296	0.016073	0.010634000000000001
188	TR1_2_W0001_P0025_T0001_R1_P6_K1_Ch2-Ch1.zen	20150410_STAG1gfpch8_Prometa\MitoSys2\LSM\STAG1_Prometa_2_6h_afterNoc\DE_W0025_P0001\DE_2_W0025_P0001_T0001\TR1_W0001_P0025\TR1_2_W0001_P0025_T0001_R1_P6_K1_Ch2-Ch1.zen	FA/ISS	20000	30.0	3	x	7	0	0	29.94	100000	2000	Scale	0	2.88	0	0.01	1.742	0	0.01	0.044000000000000004	0	1	1	0	1	3.1919999999999997	2.451	0	1	3.1919999999999997	2.451	0.9363	0.9974	1	0.0112	0.0744	0.0153	1	0.8913	0.9441	-0.0007	0.0462	0.0124	0.071666	0.045676999999999995	-0.0072819	0.04892
189	TR1_2_W0001_P0042_T0001_R1_P1_K1_Ch2-Ch1.zen	20150410_STAG1gfpch8_Prometa\MitoSys2\LSM\STAG1_Prometa_6_8h_afterNoc\DE_W0007_P0001\DE_2_W0007_P0001_T0002\TR1_W0001_P0042\TR1_2_W0001_P0042_T0001_R1_P1_K1_Ch2-Ch1.zen	FA/ISS	20000	30.0	3	x	7	0	0	29.94	100000	2000	Scale	0	2.88	0	0.01	1.742	0	0.01	0.044000000000000004	0	1	1	0	1	16.309	584.514	0	1	16.309	584.514	1.0194	1.4981	1	0.6775	0.9938	0.8205	1	0.9974	0.9987	0.6928	1.4868	0.8194	0.1274	0.044574	0.0028417	0.0021869
190	TR1_2_W0001_P0042_T0001_R1_P2_K1_Ch2-Ch1.zen	20150410_STAG1gfpch8_Prometa\MitoSys2\LSM\STAG1_Prometa_6_8h_afterNoc\DE_W0007_P0001\DE_2_W0007_P0001_T0002\TR1_W0001_P0042\TR1_2_W0001_P0042_T0001_R1_P2_K1_Ch2-Ch1.zen	FA/ISS	20000	30.0	3	x	7	0	0	29.94	100000	2000	Scale	0	2.88	0	0.01	1.742	0	0.01	0.044000000000000004	0	1	1	0	1	17.724	263.594	0	1	17.724	263.594	0.9889	1.0122	1	0.7009	0.9867	0.8316	1	0.9941	0.997	0.6913	0.9929	0.8291	0.23655	0.015877000000000002	0.0040419	0.0012409
191	TR1_2_W0001_P0042_T0001_R1_P3_K1_Ch2-Ch1.zen	20150410_STAG1gfpch8_Prometa\MitoSys2\LSM\STAG1_Prometa_6_8h_afterNoc\DE_W0007_P0001\DE_2_W0007_P0001_T0002\TR1_W0001_P0042\TR1_2_W0001_P0042_T0001_R1_P3_K1_Ch2-Ch1.zen	FA/ISS	20000	30.0	3	x	7	0	0	29.94	100000	2000	Scale	0	2.88	0	0.01	1.742	0	0.01	0.044000000000000004	0	1	1	0	1	17.221	377.532	0	1	17.221	377.532	1.0028	1.7377	1	0.6925	0.9904	0.8281	1	0.9958	0.9979	0.6939	1.7186	0.8263	0.21996999999999997	0.033132	0.0022042	0.0017249000000000001
192	TR1_2_W0001_P0042_T0001_R1_P4_K1_Ch2-Ch1.zen	20150410_STAG1gfpch8_Prometa\MitoSys2\LSM\STAG1_Prometa_6_8h_afterNoc\DE_W0007_P0001\DE_2_W0007_P0001_T0002\TR1_W0001_P0042\TR1_2_W0001_P0042_T0001_R1_P4_K1_Ch2-Ch1.zen	FA/ISS	20000	30.0	3	p	7	0	0	29.94	100000	2000	Scale	0	2.88	0	0.01	1.742	0	0.01	0.044000000000000004	0	1	1	0	1	9.227	22.34	0	1	9.227	22.34	1.0887	1.0709	1	0.4693	0.8492	0.6311	1	0.9641	0.9819	0.5292	0.8786	0.6187	0.21519000000000002	0.013205000000000001	0.0048701000000000005	0.0037247
193	TR1_2_W0001_P0042_T0001_R1_P5_K1_Ch2-Ch1.zen	20150410_STAG1gfpch8_Prometa\MitoSys2\LSM\STAG1_Prometa_6_8h_afterNoc\DE_W0007_P0001\DE_2_W0007_P0001_T0002\TR1_W0001_P0042\TR1_2_W0001_P0042_T0001_R1_P5_K1_Ch2-Ch1.zen	FA/ISS	20000	30.0	3	p	7	0	0	29.94	100000	2000	Scale	0	2.88	0	0.01	1.742	0	0.01	0.044000000000000004	0	1	1	0	1	13.693	29.113000000000003	0	1	13.693	29.113000000000003	0.9705	0.9782	1	0.6241	0.8825	0.7421	1	0.9584	0.9790000000000001	0.6007	0.8240000000000001	0.7255	0.28453	0.012156	0.001584	0.0017299
194	TR1_2_W0001_P0042_T0001_R1_P6_K1_Ch2-Ch1.zen	20150410_STAG1gfpch8_Prometa\MitoSys2\LSM\STAG1_Prometa_6_8h_afterNoc\DE_W0007_P0001\DE_2_W0007_P0001_T0002\TR1_W0001_P0042\TR1_2_W0001_P0042_T0001_R1_P6_K1_Ch2-Ch1.zen	FA/ISS	20000	30.0	3	x	7	0	0	29.94	100000	2000	Scale	0	2.88	0	0.01	1.742	0	0.01	0.044000000000000004	0	1	1	0	1	11.724	23.124000000000002	0	1	11.724	23.124000000000002	0.9827	0.9259999999999999	1	0.5632	0.8516	0.6922	1	0.9556	0.9775	0.5464	0.7424	0.6754	0.28449	0.030786	0.013221	0.010428
195	TR1_2_W0001_P0044_T0001_R1_P1_K1_Ch2-Ch1.zen	20150410_STAG1gfpch8_Prometa\MitoSys2\LSM\STAG1_Prometa_6_8h_afterNoc\DE_W0009_P0001\DE_2_W0009_P0001_T0002\TR1_W0001_P0044\TR1_2_W0001_P0044_T0001_R1_P1_K1_Ch2-Ch1.zen	FA/ISS	20000	30.0	3	x	7	0	0	29.94	100000	2000	Scale	0	2.88	0	0.01	1.742	0	0.01	0.044000000000000004	0	1	1	0	1	14.294	183.18200000000002	0	1	14.294	183.18200000000002	1.0481	1.6657	1	0.6358	0.9794	0.7889	1	0.9926	0.9963	0.6729	1.6263	0.7859999999999999	0.29505	0.059137	0.0079685	0.011356
196	TR1_2_W0001_P0044_T0001_R1_P2_K1_Ch2-Ch1.zen	20150410_STAG1gfpch8_Prometa\MitoSys2\LSM\STAG1_Prometa_6_8h_afterNoc\DE_W0009_P0001\DE_2_W0009_P0001_T0002\TR1_W0001_P0044\TR1_2_W0001_P0044_T0001_R1_P2_K1_Ch2-Ch1.zen	FA/ISS	20000	30.0	3	x	7	0	0	29.94	100000	2000	Scale	0	2.88	0	0.01	1.742	0	0.01	0.044000000000000004	0	1	1	0	1	12.610999999999999	205.995	0	1	12.610999999999999	205.995	1.4424	1.8617	1	0.5891	0.9817	0.76	1	0.9942	0.9971	0.9246	1.8236	0.7578	0.24996	0.06575299999999999	0.0076708	0.0043897
197	TR1_2_W0001_P0044_T0001_R1_P3_K1_Ch2-Ch1.zen	20150410_STAG1gfpch8_Prometa\MitoSys2\LSM\STAG1_Prometa_6_8h_afterNoc\DE_W0009_P0001\DE_2_W0009_P0001_T0002\TR1_W0001_P0044\TR1_2_W0001_P0044_T0001_R1_P3_K1_Ch2-Ch1.zen	FA/ISS	20000	30.0	3	p	7	0	0	29.94	100000	2000	Scale	0	2.88	0	0.01	1.742	0	0.01	0.044000000000000004	0	1	1	0	1	11.827	184.426	0	1	11.827	184.426	1.1266	1.5834	1	0.5688	0.9803	0.7465	1	0.9942	0.9971	0.6627	1.5495	0.7443	0.36195	0.045110000000000004	0.0026455	0.0024628
198	TR1_2_W0001_P0044_T0001_R1_P4_K1_Ch2-Ch1.zen	20150410_STAG1gfpch8_Prometa\MitoSys2\LSM\STAG1_Prometa_6_8h_afterNoc\DE_W0009_P0001\DE_2_W0009_P0001_T0002\TR1_W0001_P0044\TR1_2_W0001_P0044_T0001_R1_P4_K1_Ch2-Ch1.zen	FA/ISS	20000	30.0	3	p	7	0	0	29.94	100000	2000	Scale	0	2.88	0	0.01	1.742	0	0.01	0.044000000000000004	0	1	1	0	1	12.119000000000002	7.9639999999999995	0	1	12.119000000000002	7.9639999999999995	1.0357	1.0147	1	0.5798	0.6091	0.5943	1	0.8706	0.9329999999999999	0.6069	0.5179	0.5433	0.34596	0.014312	0.027191000000000003	0.014554
199	TR1_2_W0001_P0044_T0001_R1_P5_K1_Ch2-Ch1.zen	20150410_STAG1gfpch8_Prometa\MitoSys2\LSM\STAG1_Prometa_6_8h_afterNoc\DE_W0009_P0001\DE_2_W0009_P0001_T0002\TR1_W0001_P0044\TR1_2_W0001_P0044_T0001_R1_P5_K1_Ch2-Ch1.zen	FA/ISS	20000	30.0	3	p	7	0	0	29.94	100000	2000	Scale	0	2.88	0	0.01	1.742	0	0.01	0.044000000000000004	0	1	1	0	1	13.040999999999999	7.7170000000000005	0	1	13.040999999999999	7.7170000000000005	1.0826	1.0203	1	0.5997	0.599	0.5993	1	0.8594	0.9271	0.6634	0.5014	0.5428	0.35511	0.027154	0.033399	0.007955
200	TR1_2_W0001_P0044_T0001_R1_P6_K1_Ch2-Ch1.zen	20150410_STAG1gfpch8_Prometa\MitoSys2\LSM\STAG1_Prometa_6_8h_afterNoc\DE_W0009_P0001\DE_2_W0009_P0001_T0002\TR1_W0001_P0044\TR1_2_W0001_P0044_T0001_R1_P6_K1_Ch2-Ch1.zen	FA/ISS	20000	30.0	3	p	7	0	0	29.94	100000	2000	Scale	0	2.88	0	0.01	1.742	0	0.01	0.044000000000000004	0	1	1	0	1	10.765	9.307	0	1	10.765	9.307	1.1833	1.1489	1	0.5303	0.6542	0.5883	1	0.8993	0.9483	0.6589	0.6765	0.5505	0.35965	0.049448	0.010099	0.030728
201	TR1_2_W0001_P0047_T0001_R1_P1_K1_Ch2-Ch1.zen	20150410_STAG1gfpch8_Prometa\MitoSys2\LSM\STAG1_Prometa_6_8h_afterNoc\DE_W0012_P0001\DE_2_W0012_P0001_T0002\TR1_W0001_P0047\TR1_2_W0001_P0047_T0001_R1_P1_K1_Ch2-Ch1.zen	FA/ISS	20000	30.0	3	p	7	0	0	29.94	100000	2000	Scale	0	2.88	0	0.01	1.742	0	0.01	0.044000000000000004	0	1	1	0	1	17.56	558.481	0	1	17.56	558.481	2.2069	2.9674	1	0.6892	0.9928	0.8269	1	0.997	0.9985	1.6835	2.9441	0.8256	0.099955	0.04235	0.0031132	0.0032416
202	TR1_2_W0001_P0047_T0001_R1_P2_K1_Ch2-Ch1.zen	20150410_STAG1gfpch8_Prometa\MitoSys2\LSM\STAG1_Prometa_6_8h_afterNoc\DE_W0012_P0001\DE_2_W0012_P0001_T0002\TR1_W0001_P0047\TR1_2_W0001_P0047_T0001_R1_P2_K1_Ch2-Ch1.zen	FA/ISS	20000	30.0	3	x	7	0	0	29.94	100000	2000	Scale	0	2.88	0	0.01	1.742	0	0.01	0.044000000000000004	0	1	1	0	1	15.833	223.61700000000002	0	1	15.833	223.61700000000002	1.047	0.7384	1	0.6665	0.9842	0.8097	1	0.9937	0.9968	0.703	0.7190000000000001	0.8071	0.26097	0.050941	0.0023563000000000004	0.0030218000000000003
203	TR1_2_W0001_P0047_T0001_R1_P3_K1_Ch2-Ch1.zen	20150410_STAG1gfpch8_Prometa\MitoSys2\LSM\STAG1_Prometa_6_8h_afterNoc\DE_W0012_P0001\DE_2_W0012_P0001_T0002\TR1_W0001_P0047\TR1_2_W0001_P0047_T0001_R1_P3_K1_Ch2-Ch1.zen	FA/ISS	20000	30.0	3	x	7	0	0	29.94	100000	2000	Scale	0	2.88	0	0.01	1.742	0	0.01	0.044000000000000004	0	1	1	0	1	15.162	213.28799999999998	0	1	15.162	213.28799999999998	0.9692	0.9440000000000001	1	0.6559999999999999	0.9838	0.8033	1	0.9938	0.9969	0.6309	0.9224	0.8008	0.26342	0.007646600000000001	0.004838899999999999	0.0013109999999999999
204	TR1_2_W0001_P0047_T0001_R1_P4_K1_Ch2-Ch1.zen	20150410_STAG1gfpch8_Prometa\MitoSys2\LSM\STAG1_Prometa_6_8h_afterNoc\DE_W0012_P0001\DE_2_W0012_P0001_T0002\TR1_W0001_P0047\TR1_2_W0001_P0047_T0001_R1_P4_K1_Ch2-Ch1.zen	FA/ISS	20000	30.0	3	p	7	0	0	29.94	100000	2000	Scale	0	2.88	0	0.01	1.742	0	0.01	0.044000000000000004	0	1	1	0	1	12.876	16.862000000000002	0	1	12.876	16.862000000000002	1.0506	1.0184	1	0.6016	0.8041	0.6954	1	0.934	0.9664	0.6401	0.7595	0.6694	0.34026	0.025038	0.0058138999999999995	0.010431999999999999
205	TR1_2_W0001_P0047_T0001_R1_P5_K1_Ch2-Ch1.zen	20150410_STAG1gfpch8_Prometa\MitoSys2\LSM\STAG1_Prometa_6_8h_afterNoc\DE_W0012_P0001\DE_2_W0012_P0001_T0002\TR1_W0001_P0047\TR1_2_W0001_P0047_T0001_R1_P5_K1_Ch2-Ch1.zen	FA/ISS	20000	30.0	3	p	7	0	0	29.94	100000	2000	Scale	0	2.88	0	0.01	1.742	0	0.01	0.044000000000000004	0	1	1	0	1	10.618	15.042	0	1	10.618	15.042	0.9813	1.0855	1	0.5289	0.7807	0.6425	1	0.9388	0.9689	0.5148	0.8	0.6199	0.4267	0.022015	0.012701	0.011634
206	TR1_2_W0001_P0047_T0001_R1_P6_K1_Ch2-Ch1.zen	20150410_STAG1gfpch8_Prometa\MitoSys2\LSM\STAG1_Prometa_6_8h_afterNoc\DE_W0012_P0001\DE_2_W0012_P0001_T0002\TR1_W0001_P0047\TR1_2_W0001_P0047_T0001_R1_P6_K1_Ch2-Ch1.zen	FA/ISS	20000	30.0	3	p	7	0	0	29.94	100000	2000	Scale	0	2.88	0	0.01	1.742	0	0.01	0.044000000000000004	0	1	1	0	1	12.984000000000002	14.814	0	1	12.984000000000002	14.814	1.0662	1.0055	1	0.6048	0.7787	0.6862	1	0.9244	0.9615	0.6558	0.7148	0.6562	0.35020999999999997	0.021523	0.0035496000000000004	0.0073666
207	TR1_2_W0001_P0051_T0001_R1_P1_K1_Ch2-Ch1.zen	20150410_STAG1gfpch8_Prometa\MitoSys2\LSM\STAG1_Prometa_6_8h_afterNoc\DE_W0016_P0001\DE_2_W0016_P0001_T0002\TR1_W0001_P0051\TR1_2_W0001_P0051_T0001_R1_P1_K1_Ch2-Ch1.zen	FA/ISS	20000	30.0	3	x	7	0	0	29.94	100000	2000	Scale	0	2.88	0	0.01	1.742	0	0.01	0.044000000000000004	0	1	1	0	1	14.248	285.573	0	1	14.248	285.573	1.0515	2.3367	1	0.6337	0.9851	0.7898	1	0.9946	0.9973	0.6721	2.2973	0.7876	0.2816	0.053373000000000004	0.0047938	0.0038844
208	TR1_2_W0001_P0051_T0001_R1_P2_K1_Ch2-Ch1.zen	20150410_STAG1gfpch8_Prometa\MitoSys2\LSM\STAG1_Prometa_6_8h_afterNoc\DE_W0016_P0001\DE_2_W0016_P0001_T0002\TR1_W0001_P0051\TR1_2_W0001_P0051_T0001_R1_P2_K1_Ch2-Ch1.zen	FA/ISS	20000	30.0	3	x	7	0	0	29.94	100000	2000	Scale	0	2.88	0	0.01	1.742	0	0.01	0.044000000000000004	0	1	1	0	1	10.706	299.47700000000003	0	1	10.706	299.47700000000003	1.1489	3.3713	1	0.532	0.9861	0.7240000000000001	1	0.9963	0.9981	0.6382	3.3280000000000003	0.7226	0.11975999999999999	0.05613200000000001	0.010568000000000001	0.011114
209	TR1_2_W0001_P0051_T0001_R1_P3_K1_Ch2-Ch1.zen	20150410_STAG1gfpch8_Prometa\MitoSys2\LSM\STAG1_Prometa_6_8h_afterNoc\DE_W0016_P0001\DE_2_W0016_P0001_T0002\TR1_W0001_P0051\TR1_2_W0001_P0051_T0001_R1_P3_K1_Ch2-Ch1.zen	FA/ISS	20000	30.0	3	x	7	0	0	29.94	100000	2000	Scale	0	2.88	0	0.01	1.742	0	0.01	0.044000000000000004	0	1	1	0	1	12.865	366.033	0	1	12.865	366.033	1.0614	0.8924	1	0.6009	0.9902	0.7712	1	0.9968	0.9984	0.6473	0.8798	0.77	0.27202	0.064836	0.018514	0.013994
210	TR1_2_W0001_P0051_T0001_R1_P4_K1_Ch2-Ch1.zen	20150410_STAG1gfpch8_Prometa\MitoSys2\LSM\STAG1_Prometa_6_8h_afterNoc\DE_W0016_P0001\DE_2_W0016_P0001_T0002\TR1_W0001_P0051\TR1_2_W0001_P0051_T0001_R1_P4_K1_Ch2-Ch1.zen	FA/ISS	20000	30.0	3	p	7	0	0	29.94	100000	2000	Scale	0	2.88	0	0.01	1.742	0	0.01	0.044000000000000004	0	1	1	0	1	11.622	14.777000000000001	0	1	11.622	14.777000000000001	1.1361	0.9875	1	0.5591	0.777	0.659	1	0.9327	0.9657	0.66	0.7031	0.6334	0.38492	0.017230000000000002	0.00019278	0.0075517
211	TR1_2_W0001_P0051_T0001_R1_P5_K1_Ch2-Ch1.zen	20150410_STAG1gfpch8_Prometa\MitoSys2\LSM\STAG1_Prometa_6_8h_afterNoc\DE_W0016_P0001\DE_2_W0016_P0001_T0002\TR1_W0001_P0051\TR1_2_W0001_P0051_T0001_R1_P5_K1_Ch2-Ch1.zen	FA/ISS	20000	30.0	3	p	7	0	0	29.94	100000	2000	Scale	0	2.88	0	0.01	1.742	0	0.01	0.044000000000000004	0	1	1	0	1	13.651	10.345	0	1	13.651	10.345	0.9457	0.9412	1	0.6221	0.6905	0.6553	1	0.8865	0.9415	0.5781	0.5532	0.6091	0.31735	0.05015	0.011829000000000001	0.039018000000000004
212	TR1_2_W0001_P0051_T0001_R1_P6_K1_Ch2-Ch1.zen	20150410_STAG1gfpch8_Prometa\MitoSys2\LSM\STAG1_Prometa_6_8h_afterNoc\DE_W0016_P0001\DE_2_W0016_P0001_T0002\TR1_W0001_P0051\TR1_2_W0001_P0051_T0001_R1_P6_K1_Ch2-Ch1.zen	FA/ISS	20000	30.0	3	p	7	0	0	29.94	100000	2000	Scale	0	2.88	0	0.01	1.742	0	0.01	0.044000000000000004	0	1	1	0	1	10.788	13.835	0	1	10.788	13.835	1.2565	0.7302	1	0.5321	0.762	0.6363	1	0.9323	0.9655	0.7175	0.4676	0.6111	0.37251	0.041374	0.0078021	0.015419
213	TR1_2_W0001_P0055_T0001_R1_P1_K1_Ch2-Ch1.zen	20150410_STAG1gfpch8_Prometa\MitoSys2\LSM\STAG1_Prometa_6_8h_afterNoc\DE_W0020_P0001\DE_2_W0020_P0001_T0002\TR1_W0001_P0055\TR1_2_W0001_P0055_T0001_R1_P1_K1_Ch2-Ch1.zen	FA/ISS	20000	30.0	3	x	7	0	0	29.94	100000	2000	Scale	0	2.88	0	0.01	1.742	0	0.01	0.044000000000000004	0	1	1	0	1	13.877	464.664	0	1	13.877	464.664	1.1491	2.0317	1	0.6268	0.9918	0.7883	1	0.9971	0.9986	0.7438	2.0142	0.7872	0.16812	0.04635	0.012041	0.0091637
214	TR1_2_W0001_P0055_T0001_R1_P2_K1_Ch2-Ch1.zen	20150410_STAG1gfpch8_Prometa\MitoSys2\LSM\STAG1_Prometa_6_8h_afterNoc\DE_W0020_P0001\DE_2_W0020_P0001_T0002\TR1_W0001_P0055\TR1_2_W0001_P0055_T0001_R1_P2_K1_Ch2-Ch1.zen	FA/ISS	20000	30.0	3	x	7	0	0	29.94	100000	2000	Scale	0	2.88	0	0.01	1.742	0	0.01	0.044000000000000004	0	1	1	0	1	12.97	375.745	0	1	12.97	375.745	0.8489	1.8553	1	0.6032	0.9895	0.7723	1	0.9966	0.9983	0.4841	1.8344	0.7709999999999999	0.20421	0.068328	0.017626	0.019903999999999998
215	TR1_2_W0001_P0055_T0001_R1_P3_K1_Ch2-Ch1.zen	20150410_STAG1gfpch8_Prometa\MitoSys2\LSM\STAG1_Prometa_6_8h_afterNoc\DE_W0020_P0001\DE_2_W0020_P0001_T0002\TR1_W0001_P0055\TR1_2_W0001_P0055_T0001_R1_P3_K1_Ch2-Ch1.zen	FA/ISS	20000	30.0	3	x	7	0	0	29.94	100000	2000	Scale	0	2.88	0	0.01	1.742	0	0.01	0.044000000000000004	0	1	1	0	1	12.025	175.808	0	1	12.025	175.808	1.0456	1.0462	1	0.5771	0.9802	0.752	1	0.9940000000000001	0.997	0.611	1.0196	0.7497	0.34621999999999997	0.023232	0.00066605	0.0015281
216	TR1_2_W0001_P0055_T0001_R1_P4_K1_Ch2-Ch1.zen	20150410_STAG1gfpch8_Prometa\MitoSys2\LSM\STAG1_Prometa_6_8h_afterNoc\DE_W0020_P0001\DE_2_W0020_P0001_T0002\TR1_W0001_P0055\TR1_2_W0001_P0055_T0001_R1_P4_K1_Ch2-Ch1.zen	FA/ISS	20000	30.0	3	p	7	0	0	29.94	100000	2000	Scale	0	2.88	0	0.01	1.742	0	0.01	0.044000000000000004	0	1	1	0	1	9.017000000000001	16.619	0	1	9.017000000000001	16.619	1.2993	1.0449	1	0.4587	0.8007	0.6057	1	0.953	0.9762	0.6586	0.7914	0.5896	0.29009	0.10862999999999999	0.010088	0.019292
217	TR1_2_W0001_P0055_T0001_R1_P5_K1_Ch2-Ch1.zen	20150410_STAG1gfpch8_Prometa\MitoSys2\LSM\STAG1_Prometa_6_8h_afterNoc\DE_W0020_P0001\DE_2_W0020_P0001_T0002\TR1_W0001_P0055\TR1_2_W0001_P0055_T0001_R1_P5_K1_Ch2-Ch1.zen	FA/ISS	20000	30.0	3	p	7	0	0	29.94	100000	2000	Scale	0	2.88	0	0.01	1.742	0	0.01	0.044000000000000004	0	1	1	0	1	9.387	17.787	0	1	9.387	17.787	1.1098	1.0942	1	0.4785	0.8122	0.6231	1	0.9539	0.9767	0.5522	0.8508	0.607	0.32074	0.021647	0.0037014	0.0073259
218	TR1_2_W0001_P0055_T0001_R1_P6_K1_Ch2-Ch1.zen	20150410_STAG1gfpch8_Prometa\MitoSys2\LSM\STAG1_Prometa_6_8h_afterNoc\DE_W0020_P0001\DE_2_W0020_P0001_T0002\TR1_W0001_P0055\TR1_2_W0001_P0055_T0001_R1_P6_K1_Ch2-Ch1.zen	FA/ISS	20000	30.0	3	p	7	0	0	29.94	100000	2000	Scale	0	2.88	0	0.01	1.742	0	0.01	0.044000000000000004	0	1	1	0	1	10.434000000000001	21.58	0	1	10.434000000000001	21.58	1.0413	0.9916	1	0.522	0.8451	0.6642	1	0.9581	0.9788	0.5517	0.7984	0.6489	0.38615	0.016307	0.0076877	0.004193100000000001
219	TR1_2_W0001_P0056_T0001_R1_P1_K1_Ch2-Ch1.zen	20150410_STAG1gfpch8_Prometa\MitoSys2\LSM\STAG1_Prometa_6_8h_afterNoc\DE_W0021_P0001\DE_2_W0021_P0001_T0002\TR1_W0001_P0056\TR1_2_W0001_P0056_T0001_R1_P1_K1_Ch2-Ch1.zen	FA/ISS	20000	30.0	3	x	7	0	0	29.94	100000	2000	Scale	0	2.88	0	0.01	1.742	0	0.01	0.044000000000000004	0	1	1	0	1	13.527999999999999	75.811	0	1	13.527999999999999	75.811	1.1027	1.0705	1	0.616	0.9543	0.7666	1	0.9844	0.9921	0.6956	1.0064	0.7604	0.3085	0.034711	0.004138800000000001	0.0048275
220	TR1_2_W0001_P0056_T0001_R1_P2_K1_Ch2-Ch1.zen	20150410_STAG1gfpch8_Prometa\MitoSys2\LSM\STAG1_Prometa_6_8h_afterNoc\DE_W0021_P0001\DE_2_W0021_P0001_T0002\TR1_W0001_P0056\TR1_2_W0001_P0056_T0001_R1_P2_K1_Ch2-Ch1.zen	FA/ISS	20000	30.0	3	p	7	0	0	29.94	100000	2000	Scale	0	2.88	0	0.01	1.742	0	0.01	0.044000000000000004	0	1	1	0	1	11.270999999999999	245.90599999999998	0	1	11.270999999999999	245.90599999999998	1.2705	2.7558	1	0.5488	0.983	0.7342	1	0.9952	0.9976	0.7473	2.7116	0.7325	0.21625999999999998	0.06631799999999999	0.0056022	0.010381999999999999
221	TR1_2_W0001_P0056_T0001_R1_P3_K1_Ch2-Ch1.zen	20150410_STAG1gfpch8_Prometa\MitoSys2\LSM\STAG1_Prometa_6_8h_afterNoc\DE_W0021_P0001\DE_2_W0021_P0001_T0002\TR1_W0001_P0056\TR1_2_W0001_P0056_T0001_R1_P3_K1_Ch2-Ch1.zen	FA/ISS	20000	30.0	3	x	7	0	0	29.94	100000	2000	Scale	0	2.88	0	0.01	1.742	0	0.01	0.044000000000000004	0	1	1	0	1	11.344000000000001	249.732	0	1	11.344000000000001	249.732	0.8456	2.4346	1	0.5531	0.9848	0.7375	1	0.9956	0.9978	0.4357	2.3995	0.7358	0.2771	0.08394299999999999	0.0029055	0.0043767
222	TR1_2_W0001_P0056_T0001_R1_P4_K1_Ch2-Ch1.zen	20150410_STAG1gfpch8_Prometa\MitoSys2\LSM\STAG1_Prometa_6_8h_afterNoc\DE_W0021_P0001\DE_2_W0021_P0001_T0002\TR1_W0001_P0056\TR1_2_W0001_P0056_T0001_R1_P4_K1_Ch2-Ch1.zen	FA/ISS	20000	30.0	3	p	7	0	0	29.94	100000	2000	Scale	0	2.88	0	0.01	1.742	0	0.01	0.044000000000000004	0	1	1	0	1	11.265	11.359000000000002	0	1	11.265	11.359000000000002	0.9781	1.0166	1	0.5463	0.7164	0.6255	1	0.9161	0.9571	0.5299	0.6595	0.5938	0.35736	0.021909	0.009043700000000002	0.015791
223	TR1_2_W0001_P0056_T0001_R1_P5_K1_Ch2-Ch1.zen	20150410_STAG1gfpch8_Prometa\MitoSys2\LSM\STAG1_Prometa_6_8h_afterNoc\DE_W0021_P0001\DE_2_W0021_P0001_T0002\TR1_W0001_P0056\TR1_2_W0001_P0056_T0001_R1_P5_K1_Ch2-Ch1.zen	FA/ISS	20000	30.0	3	p	7	0	0	29.94	100000	2000	Scale	0	2.88	0	0.01	1.742	0	0.01	0.044000000000000004	0	1	1	0	1	12.110999999999999	11.772	0	1	12.110999999999999	11.772	1.1592	1.0393	1	0.5746	0.7243	0.645	1	0.9123	0.9551	0.6942	0.6758	0.611	0.3092	0.053825	0.004542	0.016442
224	TR1_2_W0001_P0056_T0001_R1_P6_K1_Ch2-Ch1.zen	20150410_STAG1gfpch8_Prometa\MitoSys2\LSM\STAG1_Prometa_6_8h_afterNoc\DE_W0021_P0001\DE_2_W0021_P0001_T0002\TR1_W0001_P0056\TR1_2_W0001_P0056_T0001_R1_P6_K1_Ch2-Ch1.zen	FA/ISS	20000	30.0	3	p	7	0	0	29.94	100000	2000	Scale	0	2.88	0	0.01	1.742	0	0.01	0.044000000000000004	0	1	1	0	1	12.045	9.966000000000001	0	1	12.045	9.966000000000001	0.9878	0.9844	1	0.5827	0.6818	0.6303	1	0.8957	0.9464	0.5734	0.5846	0.5894	0.37474	0.017504	0.0091047	0.0028910999999999997
225	TR1_2_W0001_P0029_T0001_R1_P1_K1_Ch2-Ch1.zen	20150410_STAG1gfpch8_Prometa\MitoSys2\LSM\STAG1_Prometa_6_8h_afterNoc\DE_W0029_P0001\DE_2_W0029_P0001_T0001\TR1_W0001_P0029\TR1_2_W0001_P0029_T0001_R1_P1_K1_Ch2-Ch1.zen	FA/ISS	20000	30.0	3	x	7	0	0	29.94	100000	2000	Scale	0	2.88	0	0.01	1.742	0	0.01	0.044000000000000004	0	1	1	0	1	15.302	21.034000000000002	0	1	15.302	21.034000000000002	1.0461	0.991	1	0.6571	0.8407	0.7431	1	0.9369	0.9679	0.6937	0.773	0.7171	0.28955	0.028595	0.007922499999999999	0.008401899999999999
226	TR1_2_W0001_P0029_T0001_R1_P2_K1_Ch2-Ch1.zen	20150410_STAG1gfpch8_Prometa\MitoSys2\LSM\STAG1_Prometa_6_8h_afterNoc\DE_W0029_P0001\DE_2_W0029_P0001_T0001\TR1_W0001_P0029\TR1_2_W0001_P0029_T0001_R1_P2_K1_Ch2-Ch1.zen	FA/ISS	20000	30.0	3	x	7	0	0	29.94	100000	2000	Scale	0	2.88	0	0.01	1.742	0	0.01	0.044000000000000004	0	1	1	0	1	15.112	97.53399999999999	0	1	15.112	97.53399999999999	1.212	1.1012	1	0.6524	0.9641	0.7929	1	0.9862	0.9931	0.8216	1.0475	0.7873	0.26952	0.045122	0.004152	0.0044099
227	TR1_2_W0001_P0029_T0001_R1_P3_K1_Ch2-Ch1.zen	20150410_STAG1gfpch8_Prometa\MitoSys2\LSM\STAG1_Prometa_6_8h_afterNoc\DE_W0029_P0001\DE_2_W0029_P0001_T0001\TR1_W0001_P0029\TR1_2_W0001_P0029_T0001_R1_P3_K1_Ch2-Ch1.zen	FA/ISS	20000	30.0	3	x	7	0	0	29.94	100000	2000	Scale	0	2.88	0	0.01	1.742	0	0.01	0.044000000000000004	0	1	1	0	1	13.244000000000002	96.885	0	1	13.244000000000002	96.885	1.6513	2.4652	1	0.5955	0.9595	0.7547	1	0.9872	0.9936	1.0803	2.362	0.7497	0.13688	0.070404	0.013307	0.012315000000000001
228	TR1_2_W0001_P0029_T0001_R1_P4_K1_Ch2-Ch1.zen	20150410_STAG1gfpch8_Prometa\MitoSys2\LSM\STAG1_Prometa_6_8h_afterNoc\DE_W0029_P0001\DE_2_W0029_P0001_T0001\TR1_W0001_P0029\TR1_2_W0001_P0029_T0001_R1_P4_K1_Ch2-Ch1.zen	FA/ISS	20000	30.0	3	p	7	0	0	29.94	100000	2000	Scale	0	2.88	0	0.01	1.742	0	0.01	0.044000000000000004	0	1	1	0	1	12.837	3.755	0	1	12.837	3.755	1.1022	1.0518	1	0.5985	0.2864	0.4135	1	0.7221	0.8497	0.6754	0.161	0.2971	0.30823	0.038179000000000005	0.044429	0.053426999999999995
229	TR1_2_W0001_P0029_T0001_R1_P5_K1_Ch2-Ch1.zen	20150410_STAG1gfpch8_Prometa\MitoSys2\LSM\STAG1_Prometa_6_8h_afterNoc\DE_W0029_P0001\DE_2_W0029_P0001_T0001\TR1_W0001_P0029\TR1_2_W0001_P0029_T0001_R1_P5_K1_Ch2-Ch1.zen	FA/ISS	20000	30.0	3	p	7	0	0	29.94	100000	2000	Scale	0	2.88	0	0.01	1.742	0	0.01	0.044000000000000004	0	1	1	0	1	12.485	5.359	0	1	12.485	5.359	1.0374	1.1052	1	0.5893	0.4525	0.5162	1	0.8056	0.8975	0.617	0.38	0.4376	0.32379	0.009629799999999999	0.051315	0.03274
230	TR1_2_W0001_P0029_T0001_R1_P6_K1_Ch2-Ch1.zen	20150410_STAG1gfpch8_Prometa\MitoSys2\LSM\STAG1_Prometa_6_8h_afterNoc\DE_W0029_P0001\DE_2_W0029_P0001_T0001\TR1_W0001_P0029\TR1_2_W0001_P0029_T0001_R1_P6_K1_Ch2-Ch1.zen	FA/ISS	20000	30.0	3	p	7	0	0	29.94	100000	2000	Scale	0	2.88	0	0.01	1.742	0	0.01	0.044000000000000004	0	1	1	0	1	13.772	5.446000000000001	0	1	13.772	5.446000000000001	1.0435	0.9479	1	0.6234	0.4473	0.5271	1	0.7822	0.8842	0.6567	0.2721	0.4354	0.33736	0.031223	0.030146	0.016297
231	TR1_2_W0001_P0030_T0001_R1_P1_K1_Ch2-Ch1.zen	20150410_STAG1gfpch8_Prometa\MitoSys2\LSM\STAG1_Prometa_6_8h_afterNoc\DE_W0030_P0001\DE_2_W0030_P0001_T0001\TR1_W0001_P0030\TR1_2_W0001_P0030_T0001_R1_P1_K1_Ch2-Ch1.zen	FA/ISS	20000	30.0	3	x	7	0	0	29.94	100000	2000	Scale	0	2.88	0	0.01	1.742	0	0.01	0.044000000000000004	0	1	1	0	1	15.958	339.019	0	1	15.958	339.019	0.9321	1.0674	1	0.6702	0.9894	0.8142	1	0.9957	0.9979	0.6136	1.052	0.8124	0.26579	0.045295	0.0049762	0.002724
232	TR1_2_W0001_P0030_T0001_R1_P2_K1_Ch2-Ch1.zen	20150410_STAG1gfpch8_Prometa\MitoSys2\LSM\STAG1_Prometa_6_8h_afterNoc\DE_W0030_P0001\DE_2_W0030_P0001_T0001\TR1_W0001_P0030\TR1_2_W0001_P0030_T0001_R1_P2_K1_Ch2-Ch1.zen	FA/ISS	20000	30.0	3	x	7	0	0	29.94	100000	2000	Scale	0	2.88	0	0.01	1.742	0	0.01	0.044000000000000004	0	1	1	0	1	15.043	602.615	0	1	15.043	602.615	0.9616	1.5739	1	0.6535	0.9940000000000001	0.8059	1	0.9977	0.9988	0.6219	1.5629	0.8049	0.28399	0.041733	0.0042269	0.0033656999999999997
233	TR1_2_W0001_P0030_T0001_R1_P3_K1_Ch2-Ch1.zen	20150410_STAG1gfpch8_Prometa\MitoSys2\LSM\STAG1_Prometa_6_8h_afterNoc\DE_W0030_P0001\DE_2_W0030_P0001_T0001\TR1_W0001_P0030\TR1_2_W0001_P0030_T0001_R1_P3_K1_Ch2-Ch1.zen	FA/ISS	20000	30.0	3	x	7	0	0	29.94	100000	2000	Scale	0	2.88	0	0.01	1.742	0	0.01	0.044000000000000004	0	1	1	0	1	14.54	161.078	0	1	14.54	161.078	1.0824	1.3597	1	0.6449	0.9773	0.7938	1	0.9916	0.9958	0.7107	1.3222	0.7905	0.3153	0.014362	0.0097952	0.0080648
234	TR1_2_W0001_P0030_T0001_R1_P4_K1_Ch2-Ch1.zen	20150410_STAG1gfpch8_Prometa\MitoSys2\LSM\STAG1_Prometa_6_8h_afterNoc\DE_W0030_P0001\DE_2_W0030_P0001_T0001\TR1_W0001_P0030\TR1_2_W0001_P0030_T0001_R1_P4_K1_Ch2-Ch1.zen	FA/ISS	20000	30.0	3	x	7	0	0	29.94	100000	2000	Scale	0	2.88	0	0.01	1.742	0	0.01	0.044000000000000004	0	1	1	0	1	12.822000000000001	16.445	0	1	12.822000000000001	16.445	1.0395	1.0608	1	0.6014	0.7986	0.693	1	0.9322	0.9655	0.6317	0.7892	0.6662	0.31498000000000004	0.026613	0.013938999999999998	0.013286000000000001
235	TR1_2_W0001_P0030_T0001_R1_P5_K1_Ch2-Ch1.zen	20150410_STAG1gfpch8_Prometa\MitoSys2\LSM\STAG1_Prometa_6_8h_afterNoc\DE_W0030_P0001\DE_2_W0030_P0001_T0001\TR1_W0001_P0030\TR1_2_W0001_P0030_T0001_R1_P5_K1_Ch2-Ch1.zen	FA/ISS	20000	30.0	3	x	7	0	0	29.94	100000	2000	Scale	0	2.88	0	0.01	1.742	0	0.01	0.044000000000000004	0	1	1	0	1	10.735999999999999	29.932	0	1	10.735999999999999	29.932	1.014	0.8702	1	0.5346	0.8834	0.687	1	0.9676	0.9836	0.5441	0.731	0.6751	0.45816	0.049473	0.0075536	0.005832899999999999
236	TR1_2_W0001_P0030_T0001_R1_P6_K1_Ch2-Ch1.zen	20150410_STAG1gfpch8_Prometa\MitoSys2\LSM\STAG1_Prometa_6_8h_afterNoc\DE_W0030_P0001\DE_2_W0030_P0001_T0001\TR1_W0001_P0030\TR1_2_W0001_P0030_T0001_R1_P6_K1_Ch2-Ch1.zen	FA/ISS	20000	30.0	3	x	7	0	0	29.94	100000	2000	Scale	0	2.88	0	0.01	1.742	0	0.01	0.044000000000000004	0	1	1	0	1	6.919	10.572000000000001	0	1	6.919	10.572000000000001	1.1425	1.0463	1	0.3329	0.6974	0.4817	1	0.9441	0.9716	0.4142	0.6847	0.4653	0.48152	0.023774	0.015000999999999999	0.012407
237	TR1_2_W0001_P0031_T0001_R1_P1_K1_Ch2-Ch1.zen	20150410_STAG1gfpch8_Prometa\MitoSys2\LSM\STAG1_Prometa_6_8h_afterNoc\DE_W0031_P0001\DE_2_W0031_P0001_T0001\TR1_W0001_P0031\TR1_2_W0001_P0031_T0001_R1_P1_K1_Ch2-Ch1.zen	FA/ISS	20000	30.0	3	x	7	0	0	29.94	100000	2000	Scale	0	2.88	0	0.01	1.742	0	0.01	0.044000000000000004	0	1	1	0	1	18.021	415.17800000000005	0	1	18.021	415.17800000000005	1.2136	1.9634	1	0.7038	0.9906	0.8349	1	0.9958	0.9979	0.8818	1.9415	0.8331	0.17762999999999998	0.048069	0.004288	0.0028726
238	TR1_2_W0001_P0031_T0001_R1_P2_K1_Ch2-Ch1.zen	20150410_STAG1gfpch8_Prometa\MitoSys2\LSM\STAG1_Prometa_6_8h_afterNoc\DE_W0031_P0001\DE_2_W0031_P0001_T0001\TR1_W0001_P0031\TR1_2_W0001_P0031_T0001_R1_P2_K1_Ch2-Ch1.zen	FA/ISS	20000	30.0	3	x	7	0	0	29.94	100000	2000	Scale	0	2.88	0	0.01	1.742	0	0.01	0.044000000000000004	0	1	1	0	1	18.453	264.96299999999997	0	1	18.453	264.96299999999997	1.0578	1.9529	1	0.7116	0.9858	0.8375	1	0.9934	0.9967	0.7599	1.921	0.8347	0.23756999999999998	0.021024	0.011118000000000001	0.012425
239	TR1_2_W0001_P0031_T0001_R1_P3_K1_Ch2-Ch1.zen	20150410_STAG1gfpch8_Prometa\MitoSys2\LSM\STAG1_Prometa_6_8h_afterNoc\DE_W0031_P0001\DE_2_W0031_P0001_T0001\TR1_W0001_P0031\TR1_2_W0001_P0031_T0001_R1_P3_K1_Ch2-Ch1.zen	FA/ISS	20000	30.0	3	x	7	0	0	29.94	100000	2000	Scale	0	2.88	0	0.01	1.742	0	0.01	0.044000000000000004	0	1	1	0	1	16.912	463.32800000000003	0	1	16.912	463.32800000000003	1.0591	1.4765	1	0.6886	0.9918	0.8264	1	0.9965	0.9982	0.7373	1.4614	0.8249	0.2116	0.016701	0.01944	0.012309
240	TR1_2_W0001_P0031_T0001_R1_P4_K1_Ch2-Ch1.zen	20150410_STAG1gfpch8_Prometa\MitoSys2\LSM\STAG1_Prometa_6_8h_afterNoc\DE_W0031_P0001\DE_2_W0031_P0001_T0001\TR1_W0001_P0031\TR1_2_W0001_P0031_T0001_R1_P4_K1_Ch2-Ch1.zen	FA/ISS	20000	30.0	3	p	7	0	0	29.94	100000	2000	Scale	0	2.88	0	0.01	1.742	0	0.01	0.044000000000000004	0	1	1	0	1	13.876	13.992	0	1	13.876	13.992	0.9345	0.9905	1	0.6287	0.7681	0.6948	1	0.9148	0.9564	0.5758	0.6882	0.6603	0.3037	0.015121	0.010404	0.0057061
241	TR1_2_W0001_P0031_T0001_R1_P5_K1_Ch2-Ch1.zen	20150410_STAG1gfpch8_Prometa\MitoSys2\LSM\STAG1_Prometa_6_8h_afterNoc\DE_W0031_P0001\DE_2_W0031_P0001_T0001\TR1_W0001_P0031\TR1_2_W0001_P0031_T0001_R1_P5_K1_Ch2-Ch1.zen	FA/ISS	20000	30.0	3	p	7	0	0	29.94	100000	2000	Scale	0	2.88	0	0.01	1.742	0	0.01	0.044000000000000004	0	1	1	0	1	12.857000000000001	23.705	0	1	12.857000000000001	23.705	1.0159	0.9585	1	0.5993	0.8578	0.7170000000000001	1	0.953	0.9762	0.6115	0.7764	0.6986	0.30319	0.0098584	0.006956	0.0030588
242	TR1_2_W0001_P0031_T0001_R1_P6_K1_Ch2-Ch1.zen	20150410_STAG1gfpch8_Prometa\MitoSys2\LSM\STAG1_Prometa_6_8h_afterNoc\DE_W0031_P0001\DE_2_W0031_P0001_T0001\TR1_W0001_P0031\TR1_2_W0001_P0031_T0001_R1_P6_K1_Ch2-Ch1.zen	FA/ISS	20000	30.0	3	p	7	0	0	29.94	100000	2000	Scale	0	2.88	0	0.01	1.742	0	0.01	0.044000000000000004	0	1	1	0	1	16.22	28.605	0	1	16.22	28.605	1.0592	0.9245	1	0.6761	0.8822	0.7722	1	0.9508	0.9751	0.7244	0.7656	0.7517	0.27888	0.019344999999999998	0.006886799999999999	0.0063161
243	TR1_2_W0001_P0032_T0001_R1_P1_K1_Ch2-Ch1.zen	20150410_STAG1gfpch8_Prometa\MitoSys2\LSM\STAG1_Prometa_6_8h_afterNoc\DE_W0032_P0001\DE_2_W0032_P0001_T0001\TR1_W0001_P0032\TR1_2_W0001_P0032_T0001_R1_P1_K1_Ch2-Ch1.zen	FA/ISS	20000	30.0	3	x	7	0	0	29.94	100000	2000	Scale	0	2.88	0	0.01	1.742	0	0.01	0.044000000000000004	0	1	1	0	1	19.348	423.56300000000005	0	1	19.348	423.56300000000005	1.0286	1.7068	1	0.723	0.9911	0.8464	1	0.9957	0.9978	0.7463	1.6880000000000002	0.8446	0.21343	0.040361	0.0033056999999999995	0.002506
244	TR1_2_W0001_P0032_T0001_R1_P2_K1_Ch2-Ch1.zen	20150410_STAG1gfpch8_Prometa\MitoSys2\LSM\STAG1_Prometa_6_8h_afterNoc\DE_W0032_P0001\DE_2_W0032_P0001_T0001\TR1_W0001_P0032\TR1_2_W0001_P0032_T0001_R1_P2_K1_Ch2-Ch1.zen	FA/ISS	20000	30.0	3	x	7	0	0	29.94	100000	2000	Scale	0	2.88	0	0.01	1.742	0	0.01	0.044000000000000004	0	1	1	0	1	18.368	265.645	0	1	18.368	265.645	0.9032	1.3667	1	0.7102	0.9864	0.8369	1	0.9937	0.9968	0.6277	1.3431	0.8342	0.21866	0.036108	0.0039724	0.0025655
245	TR1_2_W0001_P0032_T0001_R1_P3_K1_Ch2-Ch1.zen	20150410_STAG1gfpch8_Prometa\MitoSys2\LSM\STAG1_Prometa_6_8h_afterNoc\DE_W0032_P0001\DE_2_W0032_P0001_T0001\TR1_W0001_P0032\TR1_2_W0001_P0032_T0001_R1_P3_K1_Ch2-Ch1.zen	FA/ISS	20000	30.0	3	x	7	0	0	29.94	100000	2000	Scale	0	2.88	0	0.01	1.742	0	0.01	0.044000000000000004	0	1	1	0	1	18.392	220.792	0	1	18.392	220.792	1.0494	0.8976	1	0.7103	0.9828	0.8355	1	0.992	0.996	0.7514	0.8727	0.8321	0.23990999999999998	0.023508	0.0043598	0.0062548000000000005
246	TR1_2_W0001_P0032_T0001_R1_P4_K1_Ch2-Ch1.zen	20150410_STAG1gfpch8_Prometa\MitoSys2\LSM\STAG1_Prometa_6_8h_afterNoc\DE_W0032_P0001\DE_2_W0032_P0001_T0001\TR1_W0001_P0032\TR1_2_W0001_P0032_T0001_R1_P4_K1_Ch2-Ch1.zen	FA/ISS	20000	30.0	3	p	7	0	0	29.94	100000	2000	Scale	0	2.88	0	0.01	1.742	0	0.01	0.044000000000000004	0	1	1	0	1	15.378	12.748	0	1	15.378	12.748	1.1091	0.9801	1	0.6591	0.7451	0.7007	1	0.8968	0.9470000000000001	0.7466	0.6355	0.6576	0.25554	0.036685	0.012359	0.016846
247	TR1_2_W0001_P0032_T0001_R1_P5_K1_Ch2-Ch1.zen	20150410_STAG1gfpch8_Prometa\MitoSys2\LSM\STAG1_Prometa_6_8h_afterNoc\DE_W0032_P0001\DE_2_W0032_P0001_T0001\TR1_W0001_P0032\TR1_2_W0001_P0032_T0001_R1_P5_K1_Ch2-Ch1.zen	FA/ISS	20000	30.0	3	p	7	0	0	29.94	100000	2000	Scale	0	2.88	0	0.01	1.742	0	0.01	0.044000000000000004	0	1	1	0	1	10.793	10.658	0	1	10.793	10.658	1.2641	1.2112	1	0.5308	0.6973	0.6079	1	0.9131	0.9555	0.716	0.7818	0.5755	0.32911999999999997	0.075408	0.01111	0.020516999999999997
248	TR1_2_W0001_P0032_T0001_R1_P6_K1_Ch2-Ch1.zen	20150410_STAG1gfpch8_Prometa\MitoSys2\LSM\STAG1_Prometa_6_8h_afterNoc\DE_W0032_P0001\DE_2_W0032_P0001_T0001\TR1_W0001_P0032\TR1_2_W0001_P0032_T0001_R1_P6_K1_Ch2-Ch1.zen	FA/ISS	20000	30.0	3	p	7	0	0	29.94	100000	2000	Scale	0	2.88	0	0.01	1.742	0	0.01	0.044000000000000004	0	1	1	0	1	12.602	9.452	0	1	12.602	9.452	1.1049	1.1777	1	0.5925	0.6628	0.6265	1	0.8856	0.941	0.6706	0.6992	0.5811	0.30748000000000003	0.049178	3.4664e-05	0.0208
[truncated: 101 more columns]
