# Supplementary material for: Absolute quantification of cohesin, CTCF and their regulators in human cells
Source: eLife. 2019 Jun 17;8:e46269. doi: 10.7554/eLife.46269 (PMC6606026; doi:10.7554/eLife.46269)
Supplement: Figure 2—source data 1. [file elife-46269-fig2-data1.zip › Figure 2 - source data 1/20150410_STAG1gfpch8_Prometa/2c_opt_time_col_cf_Ch1.txt]

tau_us	Ch1	Ch1_std	Ch1_fit	path
10	1.988199e-01	1.306063e-02	1.976500e-01	20150410_STAG1gfpch8_Prometa\MitoSys2\Calibration\mEGFPC1-Noc\mEGFP_1_R1_P10_K1_Ch2-Ch1.zen
20	1.894430e-01	1.245849e-02	1.880900e-01	20150410_STAG1gfpch8_Prometa\MitoSys2\Calibration\mEGFPC1-Noc\mEGFP_1_R1_P10_K1_Ch2-Ch1.zen
30	1.777214e-01	1.045191e-02	1.794900e-01	20150410_STAG1gfpch8_Prometa\MitoSys2\Calibration\mEGFPC1-Noc\mEGFP_1_R1_P10_K1_Ch2-Ch1.zen
40	1.714034e-01	1.268078e-02	1.717000e-01	20150410_STAG1gfpch8_Prometa\MitoSys2\Calibration\mEGFPC1-Noc\mEGFP_1_R1_P10_K1_Ch2-Ch1.zen
50	1.619359e-01	1.011966e-02	1.646000e-01	20150410_STAG1gfpch8_Prometa\MitoSys2\Calibration\mEGFPC1-Noc\mEGFP_1_R1_P10_K1_Ch2-Ch1.zen
60	1.572628e-01	1.265952e-02	1.581000e-01	20150410_STAG1gfpch8_Prometa\MitoSys2\Calibration\mEGFPC1-Noc\mEGFP_1_R1_P10_K1_Ch2-Ch1.zen
70	1.521470e-01	1.024815e-02	1.521300e-01	20150410_STAG1gfpch8_Prometa\MitoSys2\Calibration\mEGFPC1-Noc\mEGFP_1_R1_P10_K1_Ch2-Ch1.zen
80	1.472425e-01	1.354054e-02	1.466300e-01	20150410_STAG1gfpch8_Prometa\MitoSys2\Calibration\mEGFPC1-Noc\mEGFP_1_R1_P10_K1_Ch2-Ch1.zen
90	1.434029e-01	1.026762e-02	1.415300e-01	20150410_STAG1gfpch8_Prometa\MitoSys2\Calibration\mEGFPC1-Noc\mEGFP_1_R1_P10_K1_Ch2-Ch1.zen
100	1.373062e-01	9.634066e-03	1.368000e-01	20150410_STAG1gfpch8_Prometa\MitoSys2\Calibration\mEGFPC1-Noc\mEGFP_1_R1_P10_K1_Ch2-Ch1.zen
120	1.275774e-01	7.894836e-03	1.283000e-01	20150410_STAG1gfpch8_Prometa\MitoSys2\Calibration\mEGFPC1-Noc\mEGFP_1_R1_P10_K1_Ch2-Ch1.zen
140	1.191747e-01	8.406052e-03	1.208600e-01	20150410_STAG1gfpch8_Prometa\MitoSys2\Calibration\mEGFPC1-Noc\mEGFP_1_R1_P10_K1_Ch2-Ch1.zen
160	1.150909e-01	1.166772e-02	1.143000e-01	20150410_STAG1gfpch8_Prometa\MitoSys2\Calibration\mEGFPC1-Noc\mEGFP_1_R1_P10_K1_Ch2-Ch1.zen
180	1.105863e-01	8.823412e-03	1.084700e-01	20150410_STAG1gfpch8_Prometa\MitoSys2\Calibration\mEGFPC1-Noc\mEGFP_1_R1_P10_K1_Ch2-Ch1.zen
200	1.025634e-01	8.757548e-03	1.032400e-01	20150410_STAG1gfpch8_Prometa\MitoSys2\Calibration\mEGFPC1-Noc\mEGFP_1_R1_P10_K1_Ch2-Ch1.zen
220	1.014929e-01	8.434247e-03	9.853800e-02	20150410_STAG1gfpch8_Prometa\MitoSys2\Calibration\mEGFPC1-Noc\mEGFP_1_R1_P10_K1_Ch2-Ch1.zen
240	9.395683e-02	1.052173e-02	9.427200e-02	20150410_STAG1gfpch8_Prometa\MitoSys2\Calibration\mEGFPC1-Noc\mEGFP_1_R1_P10_K1_Ch2-Ch1.zen
260	9.260720e-02	8.625998e-03	9.038800e-02	20150410_STAG1gfpch8_Prometa\MitoSys2\Calibration\mEGFPC1-Noc\mEGFP_1_R1_P10_K1_Ch2-Ch1.zen
280	8.735357e-02	8.052818e-03	8.683300e-02	20150410_STAG1gfpch8_Prometa\MitoSys2\Calibration\mEGFPC1-Noc\mEGFP_1_R1_P10_K1_Ch2-Ch1.zen
300	8.225061e-02	7.168186e-03	8.356700e-02	20150410_STAG1gfpch8_Prometa\MitoSys2\Calibration\mEGFPC1-Noc\mEGFP_1_R1_P10_K1_Ch2-Ch1.zen
340	7.803172e-02	8.156260e-03	7.776600e-02	20150410_STAG1gfpch8_Prometa\MitoSys2\Calibration\mEGFPC1-Noc\mEGFP_1_R1_P10_K1_Ch2-Ch1.zen
380	7.191795e-02	7.119995e-03	7.276500e-02	20150410_STAG1gfpch8_Prometa\MitoSys2\Calibration\mEGFPC1-Noc\mEGFP_1_R1_P10_K1_Ch2-Ch1.zen
420	6.851631e-02	8.812494e-03	6.840500e-02	20150410_STAG1gfpch8_Prometa\MitoSys2\Calibration\mEGFPC1-Noc\mEGFP_1_R1_P10_K1_Ch2-Ch1.zen
460	6.331654e-02	9.803516e-03	6.456600e-02	20150410_STAG1gfpch8_Prometa\MitoSys2\Calibration\mEGFPC1-Noc\mEGFP_1_R1_P10_K1_Ch2-Ch1.zen
500	5.848298e-02	7.802399e-03	6.115800e-02	20150410_STAG1gfpch8_Prometa\MitoSys2\Calibration\mEGFPC1-Noc\mEGFP_1_R1_P10_K1_Ch2-Ch1.zen
540	5.796644e-02	8.466750e-03	5.811000e-02	20150410_STAG1gfpch8_Prometa\MitoSys2\Calibration\mEGFPC1-Noc\mEGFP_1_R1_P10_K1_Ch2-Ch1.zen
580	5.437203e-02	8.320489e-03	5.536700e-02	20150410_STAG1gfpch8_Prometa\MitoSys2\Calibration\mEGFPC1-Noc\mEGFP_1_R1_P10_K1_Ch2-Ch1.zen
620	5.218857e-02	6.627214e-03	5.288500e-02	20150410_STAG1gfpch8_Prometa\MitoSys2\Calibration\mEGFPC1-Noc\mEGFP_1_R1_P10_K1_Ch2-Ch1.zen
660	5.095923e-02	8.040679e-03	5.062600e-02	20150410_STAG1gfpch8_Prometa\MitoSys2\Calibration\mEGFPC1-Noc\mEGFP_1_R1_P10_K1_Ch2-Ch1.zen
700	4.739532e-02	7.937663e-03	4.856100e-02	20150410_STAG1gfpch8_Prometa\MitoSys2\Calibration\mEGFPC1-Noc\mEGFP_1_R1_P10_K1_Ch2-Ch1.zen
780	4.478175e-02	7.324300e-03	4.492000e-02	20150410_STAG1gfpch8_Prometa\MitoSys2\Calibration\mEGFPC1-Noc\mEGFP_1_R1_P10_K1_Ch2-Ch1.zen
860	4.112749e-02	6.148859e-03	4.180900e-02	20150410_STAG1gfpch8_Prometa\MitoSys2\Calibration\mEGFPC1-Noc\mEGFP_1_R1_P10_K1_Ch2-Ch1.zen
940	3.916179e-02	6.084016e-03	3.911700e-02	20150410_STAG1gfpch8_Prometa\MitoSys2\Calibration\mEGFPC1-Noc\mEGFP_1_R1_P10_K1_Ch2-Ch1.zen
1020	3.826157e-02	5.182473e-03	3.676400e-02	20150410_STAG1gfpch8_Prometa\MitoSys2\Calibration\mEGFPC1-Noc\mEGFP_1_R1_P10_K1_Ch2-Ch1.zen
1100	3.656481e-02	5.299711e-03	3.468600e-02	20150410_STAG1gfpch8_Prometa\MitoSys2\Calibration\mEGFPC1-Noc\mEGFP_1_R1_P10_K1_Ch2-Ch1.zen
1180	3.489748e-02	5.026930e-03	3.283700e-02	20150410_STAG1gfpch8_Prometa\MitoSys2\Calibration\mEGFPC1-Noc\mEGFP_1_R1_P10_K1_Ch2-Ch1.zen
1260	3.088819e-02	6.375544e-03	3.118000e-02	20150410_STAG1gfpch8_Prometa\MitoSys2\Calibration\mEGFPC1-Noc\mEGFP_1_R1_P10_K1_Ch2-Ch1.zen
1340	2.941646e-02	6.209194e-03	2.968400e-02	20150410_STAG1gfpch8_Prometa\MitoSys2\Calibration\mEGFPC1-Noc\mEGFP_1_R1_P10_K1_Ch2-Ch1.zen
1420	2.923011e-02	6.637787e-03	2.832700e-02	20150410_STAG1gfpch8_Prometa\MitoSys2\Calibration\mEGFPC1-Noc\mEGFP_1_R1_P10_K1_Ch2-Ch1.zen
1500	2.817621e-02	5.459190e-03	2.708900e-02	20150410_STAG1gfpch8_Prometa\MitoSys2\Calibration\mEGFPC1-Noc\mEGFP_1_R1_P10_K1_Ch2-Ch1.zen
1660	2.487253e-02	5.921345e-03	2.490800e-02	20150410_STAG1gfpch8_Prometa\MitoSys2\Calibration\mEGFPC1-Noc\mEGFP_1_R1_P10_K1_Ch2-Ch1.zen
1820	2.266404e-02	5.473232e-03	2.304400e-02	20150410_STAG1gfpch8_Prometa\MitoSys2\Calibration\mEGFPC1-Noc\mEGFP_1_R1_P10_K1_Ch2-Ch1.zen
1980	2.035776e-02	5.847811e-03	2.142900e-02	20150410_STAG1gfpch8_Prometa\MitoSys2\Calibration\mEGFPC1-Noc\mEGFP_1_R1_P10_K1_Ch2-Ch1.zen
2140	2.017257e-02	5.104906e-03	2.001300e-02	20150410_STAG1gfpch8_Prometa\MitoSys2\Calibration\mEGFPC1-Noc\mEGFP_1_R1_P10_K1_Ch2-Ch1.zen
2300	1.841693e-02	5.583217e-03	1.875900e-02	20150410_STAG1gfpch8_Prometa\MitoSys2\Calibration\mEGFPC1-Noc\mEGFP_1_R1_P10_K1_Ch2-Ch1.zen
2460	1.691796e-02	5.523100e-03	1.763900e-02	20150410_STAG1gfpch8_Prometa\MitoSys2\Calibration\mEGFPC1-Noc\mEGFP_1_R1_P10_K1_Ch2-Ch1.zen
2620	1.605886e-02	5.148302e-03	1.663100e-02	20150410_STAG1gfpch8_Prometa\MitoSys2\Calibration\mEGFPC1-Noc\mEGFP_1_R1_P10_K1_Ch2-Ch1.zen
2780	1.603321e-02	5.601397e-03	1.571800e-02	20150410_STAG1gfpch8_Prometa\MitoSys2\Calibration\mEGFPC1-Noc\mEGFP_1_R1_P10_K1_Ch2-Ch1.zen
2940	1.472242e-02	4.721574e-03	1.488800e-02	20150410_STAG1gfpch8_Prometa\MitoSys2\Calibration\mEGFPC1-Noc\mEGFP_1_R1_P10_K1_Ch2-Ch1.zen
3100	1.388241e-02	4.975869e-03	1.412800e-02	20150410_STAG1gfpch8_Prometa\MitoSys2\Calibration\mEGFPC1-Noc\mEGFP_1_R1_P10_K1_Ch2-Ch1.zen
3420	1.287364e-02	5.006134e-03	1.278700e-02	20150410_STAG1gfpch8_Prometa\MitoSys2\Calibration\mEGFPC1-Noc\mEGFP_1_R1_P10_K1_Ch2-Ch1.zen
3740	1.199158e-02	4.281414e-03	1.164000e-02	20150410_STAG1gfpch8_Prometa\MitoSys2\Calibration\mEGFPC1-Noc\mEGFP_1_R1_P10_K1_Ch2-Ch1.zen
4060	1.075429e-02	4.276331e-03	1.065000e-02	20150410_STAG1gfpch8_Prometa\MitoSys2\Calibration\mEGFPC1-Noc\mEGFP_1_R1_P10_K1_Ch2-Ch1.zen
4380	9.612525e-03	5.111769e-03	9.786400e-03	20150410_STAG1gfpch8_Prometa\MitoSys2\Calibration\mEGFPC1-Noc\mEGFP_1_R1_P10_K1_Ch2-Ch1.zen
4700	8.714191e-03	5.718495e-03	9.028400e-03	20150410_STAG1gfpch8_Prometa\MitoSys2\Calibration\mEGFPC1-Noc\mEGFP_1_R1_P10_K1_Ch2-Ch1.zen
5020	8.009924e-03	5.757925e-03	8.358800e-03	20150410_STAG1gfpch8_Prometa\MitoSys2\Calibration\mEGFPC1-Noc\mEGFP_1_R1_P10_K1_Ch2-Ch1.zen
5340	8.160923e-03	4.008261e-03	7.764000e-03	20150410_STAG1gfpch8_Prometa\MitoSys2\Calibration\mEGFPC1-Noc\mEGFP_1_R1_P10_K1_Ch2-Ch1.zen
5660	7.221146e-03	5.552531e-03	7.233000e-03	20150410_STAG1gfpch8_Prometa\MitoSys2\Calibration\mEGFPC1-Noc\mEGFP_1_R1_P10_K1_Ch2-Ch1.zen
5980	7.142790e-03	4.070450e-03	6.757100e-03	20150410_STAG1gfpch8_Prometa\MitoSys2\Calibration\mEGFPC1-Noc\mEGFP_1_R1_P10_K1_Ch2-Ch1.zen
6300	6.053420e-03	3.859420e-03	6.328600e-03	20150410_STAG1gfpch8_Prometa\MitoSys2\Calibration\mEGFPC1-Noc\mEGFP_1_R1_P10_K1_Ch2-Ch1.zen
6940	6.269841e-03	4.205990e-03	5.590600e-03	20150410_STAG1gfpch8_Prometa\MitoSys2\Calibration\mEGFPC1-Noc\mEGFP_1_R1_P10_K1_Ch2-Ch1.zen
7580	5.539813e-03	4.847121e-03	4.980300e-03	20150410_STAG1gfpch8_Prometa\MitoSys2\Calibration\mEGFPC1-Noc\mEGFP_1_R1_P10_K1_Ch2-Ch1.zen
8220	4.155251e-03	4.549286e-03	4.469700e-03	20150410_STAG1gfpch8_Prometa\MitoSys2\Calibration\mEGFPC1-Noc\mEGFP_1_R1_P10_K1_Ch2-Ch1.zen
8860	3.526812e-03	5.306141e-03	4.037900e-03	20150410_STAG1gfpch8_Prometa\MitoSys2\Calibration\mEGFPC1-Noc\mEGFP_1_R1_P10_K1_Ch2-Ch1.zen
9500	3.425466e-03	4.372660e-03	3.669300e-03	20150410_STAG1gfpch8_Prometa\MitoSys2\Calibration\mEGFPC1-Noc\mEGFP_1_R1_P10_K1_Ch2-Ch1.zen
10140	3.361057e-03	4.082968e-03	3.352000e-03	20150410_STAG1gfpch8_Prometa\MitoSys2\Calibration\mEGFPC1-Noc\mEGFP_1_R1_P10_K1_Ch2-Ch1.zen
10780	4.367026e-03	4.704036e-03	3.076700e-03	20150410_STAG1gfpch8_Prometa\MitoSys2\Calibration\mEGFPC1-Noc\mEGFP_1_R1_P10_K1_Ch2-Ch1.zen
11420	3.646157e-03	4.484019e-03	2.836300e-03	20150410_STAG1gfpch8_Prometa\MitoSys2\Calibration\mEGFPC1-Noc\mEGFP_1_R1_P10_K1_Ch2-Ch1.zen
12060	2.677465e-03	5.078325e-03	2.624900e-03	20150410_STAG1gfpch8_Prometa\MitoSys2\Calibration\mEGFPC1-Noc\mEGFP_1_R1_P10_K1_Ch2-Ch1.zen
12700	1.358653e-03	3.810286e-03	2.437900e-03	20150410_STAG1gfpch8_Prometa\MitoSys2\Calibration\mEGFPC1-Noc\mEGFP_1_R1_P10_K1_Ch2-Ch1.zen
13980	1.103212e-03	3.949731e-03	2.123300e-03	20150410_STAG1gfpch8_Prometa\MitoSys2\Calibration\mEGFPC1-Noc\mEGFP_1_R1_P10_K1_Ch2-Ch1.zen
15260	2.960627e-03	4.413590e-03	1.869900e-03	20150410_STAG1gfpch8_Prometa\MitoSys2\Calibration\mEGFPC1-Noc\mEGFP_1_R1_P10_K1_Ch2-Ch1.zen
16540	1.556165e-03	4.008770e-03	1.662500e-03	20150410_STAG1gfpch8_Prometa\MitoSys2\Calibration\mEGFPC1-Noc\mEGFP_1_R1_P10_K1_Ch2-Ch1.zen
17820	1.435907e-03	3.926646e-03	1.490400e-03	20150410_STAG1gfpch8_Prometa\MitoSys2\Calibration\mEGFPC1-Noc\mEGFP_1_R1_P10_K1_Ch2-Ch1.zen
19100	1.550124e-03	4.455588e-03	1.345800e-03	20150410_STAG1gfpch8_Prometa\MitoSys2\Calibration\mEGFPC1-Noc\mEGFP_1_R1_P10_K1_Ch2-Ch1.zen
20380	7.650011e-04	3.987790e-03	1.223000e-03	20150410_STAG1gfpch8_Prometa\MitoSys2\Calibration\mEGFPC1-Noc\mEGFP_1_R1_P10_K1_Ch2-Ch1.zen
21660	7.334598e-04	4.828136e-03	1.117700e-03	20150410_STAG1gfpch8_Prometa\MitoSys2\Calibration\mEGFPC1-Noc\mEGFP_1_R1_P10_K1_Ch2-Ch1.zen
22940	1.495563e-03	4.505124e-03	1.026600e-03	20150410_STAG1gfpch8_Prometa\MitoSys2\Calibration\mEGFPC1-Noc\mEGFP_1_R1_P10_K1_Ch2-Ch1.zen
24220	2.339879e-04	4.353537e-03	9.472000e-04	20150410_STAG1gfpch8_Prometa\MitoSys2\Calibration\mEGFPC1-Noc\mEGFP_1_R1_P10_K1_Ch2-Ch1.zen
25500	7.208572e-04	4.911915e-03	8.775300e-04	20150410_STAG1gfpch8_Prometa\MitoSys2\Calibration\mEGFPC1-Noc\mEGFP_1_R1_P10_K1_Ch2-Ch1.zen
28060	1.058170e-04	4.012568e-03	7.613600e-04	20150410_STAG1gfpch8_Prometa\MitoSys2\Calibration\mEGFPC1-Noc\mEGFP_1_R1_P10_K1_Ch2-Ch1.zen
30620	5.374006e-04	3.960342e-03	6.687900e-04	20150410_STAG1gfpch8_Prometa\MitoSys2\Calibration\mEGFPC1-Noc\mEGFP_1_R1_P10_K1_Ch2-Ch1.zen
33180	-4.321880e-04	3.201625e-03	5.936500e-04	20150410_STAG1gfpch8_Prometa\MitoSys2\Calibration\mEGFPC1-Noc\mEGFP_1_R1_P10_K1_Ch2-Ch1.zen
35740	-3.141012e-04	3.811144e-03	5.316700e-04	20150410_STAG1gfpch8_Prometa\MitoSys2\Calibration\mEGFPC1-Noc\mEGFP_1_R1_P10_K1_Ch2-Ch1.zen
38300	7.305381e-04	3.683850e-03	4.798400e-04	20150410_STAG1gfpch8_Prometa\MitoSys2\Calibration\mEGFPC1-Noc\mEGFP_1_R1_P10_K1_Ch2-Ch1.zen
40860	6.732823e-04	3.781099e-03	4.359900e-04	20150410_STAG1gfpch8_Prometa\MitoSys2\Calibration\mEGFPC1-Noc\mEGFP_1_R1_P10_K1_Ch2-Ch1.zen
43420	3.986233e-04	3.319797e-03	3.984900e-04	20150410_STAG1gfpch8_Prometa\MitoSys2\Calibration\mEGFPC1-Noc\mEGFP_1_R1_P10_K1_Ch2-Ch1.zen
45980	1.307207e-04	3.507878e-03	3.661200e-04	20150410_STAG1gfpch8_Prometa\MitoSys2\Calibration\mEGFPC1-Noc\mEGFP_1_R1_P10_K1_Ch2-Ch1.zen
48540	2.610753e-04	2.941625e-03	3.379500e-04	20150410_STAG1gfpch8_Prometa\MitoSys2\Calibration\mEGFPC1-Noc\mEGFP_1_R1_P10_K1_Ch2-Ch1.zen
51100	1.333377e-03	3.043957e-03	3.132500e-04	20150410_STAG1gfpch8_Prometa\MitoSys2\Calibration\mEGFPC1-Noc\mEGFP_1_R1_P10_K1_Ch2-Ch1.zen
56220	1.066655e-03	3.334983e-03	2.721000e-04	20150410_STAG1gfpch8_Prometa\MitoSys2\Calibration\mEGFPC1-Noc\mEGFP_1_R1_P10_K1_Ch2-Ch1.zen
61340	6.139467e-04	3.725435e-03	2.393100e-04	20150410_STAG1gfpch8_Prometa\MitoSys2\Calibration\mEGFPC1-Noc\mEGFP_1_R1_P10_K1_Ch2-Ch1.zen
66460	8.521096e-04	2.466313e-03	2.126800e-04	20150410_STAG1gfpch8_Prometa\MitoSys2\Calibration\mEGFPC1-Noc\mEGFP_1_R1_P10_K1_Ch2-Ch1.zen
71580	-3.480067e-04	3.223789e-03	1.906900e-04	20150410_STAG1gfpch8_Prometa\MitoSys2\Calibration\mEGFPC1-Noc\mEGFP_1_R1_P10_K1_Ch2-Ch1.zen
76700	5.990286e-04	3.970407e-03	1.722800e-04	20150410_STAG1gfpch8_Prometa\MitoSys2\Calibration\mEGFPC1-Noc\mEGFP_1_R1_P10_K1_Ch2-Ch1.zen
81820	1.044183e-04	3.229565e-03	1.566800e-04	20150410_STAG1gfpch8_Prometa\MitoSys2\Calibration\mEGFPC1-Noc\mEGFP_1_R1_P10_K1_Ch2-Ch1.zen
86940	1.297989e-04	2.851108e-03	1.433300e-04	20150410_STAG1gfpch8_Prometa\MitoSys2\Calibration\mEGFPC1-Noc\mEGFP_1_R1_P10_K1_Ch2-Ch1.zen
92060	-5.094535e-04	3.163759e-03	1.317800e-04	20150410_STAG1gfpch8_Prometa\MitoSys2\Calibration\mEGFPC1-Noc\mEGFP_1_R1_P10_K1_Ch2-Ch1.zen
97180	6.601532e-05	2.930841e-03	1.217300e-04	20150410_STAG1gfpch8_Prometa\MitoSys2\Calibration\mEGFPC1-Noc\mEGFP_1_R1_P10_K1_Ch2-Ch1.zen
102300	-2.198703e-04	2.723330e-03	1.129000e-04	20150410_STAG1gfpch8_Prometa\MitoSys2\Calibration\mEGFPC1-Noc\mEGFP_1_R1_P10_K1_Ch2-Ch1.zen
112540	3.186187e-04	2.548527e-03	9.816000e-05	20150410_STAG1gfpch8_Prometa\MitoSys2\Calibration\mEGFPC1-Noc\mEGFP_1_R1_P10_K1_Ch2-Ch1.zen
122780	-1.848165e-04	1.910291e-03	8.639700e-05	20150410_STAG1gfpch8_Prometa\MitoSys2\Calibration\mEGFPC1-Noc\mEGFP_1_R1_P10_K1_Ch2-Ch1.zen
133020	5.152993e-04	2.844643e-03	7.682700e-05	20150410_STAG1gfpch8_Prometa\MitoSys2\Calibration\mEGFPC1-Noc\mEGFP_1_R1_P10_K1_Ch2-Ch1.zen
143260	-6.688156e-04	2.222331e-03	6.891500e-05	20150410_STAG1gfpch8_Prometa\MitoSys2\Calibration\mEGFPC1-Noc\mEGFP_1_R1_P10_K1_Ch2-Ch1.zen
153500	-1.256800e-05	2.213316e-03	6.228300e-05	20150410_STAG1gfpch8_Prometa\MitoSys2\Calibration\mEGFPC1-Noc\mEGFP_1_R1_P10_K1_Ch2-Ch1.zen
163740	2.242242e-04	2.167490e-03	5.665900e-05	20150410_STAG1gfpch8_Prometa\MitoSys2\Calibration\mEGFPC1-Noc\mEGFP_1_R1_P10_K1_Ch2-Ch1.zen
173980	-3.753260e-04	2.499283e-03	5.184000e-05	20150410_STAG1gfpch8_Prometa\MitoSys2\Calibration\mEGFPC1-Noc\mEGFP_1_R1_P10_K1_Ch2-Ch1.zen
184220	-4.577293e-04	2.161185e-03	4.767100e-05	20150410_STAG1gfpch8_Prometa\MitoSys2\Calibration\mEGFPC1-Noc\mEGFP_1_R1_P10_K1_Ch2-Ch1.zen
194460	-8.529023e-04	2.723305e-03	4.403700e-05	20150410_STAG1gfpch8_Prometa\MitoSys2\Calibration\mEGFPC1-Noc\mEGFP_1_R1_P10_K1_Ch2-Ch1.zen
204700	-4.572082e-04	2.576599e-03	4.084600e-05	20150410_STAG1gfpch8_Prometa\MitoSys2\Calibration\mEGFPC1-Noc\mEGFP_1_R1_P10_K1_Ch2-Ch1.zen
225180	-3.230218e-04	1.640680e-03	3.551700e-05	20150410_STAG1gfpch8_Prometa\MitoSys2\Calibration\mEGFPC1-Noc\mEGFP_1_R1_P10_K1_Ch2-Ch1.zen
245660	-7.130653e-04	2.623149e-03	3.126100e-05	20150410_STAG1gfpch8_Prometa\MitoSys2\Calibration\mEGFPC1-Noc\mEGFP_1_R1_P10_K1_Ch2-Ch1.zen
266140	3.127229e-05	2.758034e-03	2.779700e-05	20150410_STAG1gfpch8_Prometa\MitoSys2\Calibration\mEGFPC1-Noc\mEGFP_1_R1_P10_K1_Ch2-Ch1.zen
286620	-5.131020e-04	3.278800e-03	2.493300e-05	20150410_STAG1gfpch8_Prometa\MitoSys2\Calibration\mEGFPC1-Noc\mEGFP_1_R1_P10_K1_Ch2-Ch1.zen
307100	-1.381720e-03	1.892258e-03	2.253200e-05	20150410_STAG1gfpch8_Prometa\MitoSys2\Calibration\mEGFPC1-Noc\mEGFP_1_R1_P10_K1_Ch2-Ch1.zen
327580	1.536409e-04	1.801793e-03	2.049500e-05	20150410_STAG1gfpch8_Prometa\MitoSys2\Calibration\mEGFPC1-Noc\mEGFP_1_R1_P10_K1_Ch2-Ch1.zen
348060	-9.198248e-05	2.296712e-03	1.875000e-05	20150410_STAG1gfpch8_Prometa\MitoSys2\Calibration\mEGFPC1-Noc\mEGFP_1_R1_P10_K1_Ch2-Ch1.zen
368540	8.606544e-05	3.242667e-03	1.724100e-05	20150410_STAG1gfpch8_Prometa\MitoSys2\Calibration\mEGFPC1-Noc\mEGFP_1_R1_P10_K1_Ch2-Ch1.zen
389020	-4.864595e-04	2.660179e-03	1.592500e-05	20150410_STAG1gfpch8_Prometa\MitoSys2\Calibration\mEGFPC1-Noc\mEGFP_1_R1_P10_K1_Ch2-Ch1.zen
409500	-8.136453e-04	1.697604e-03	1.476900e-05	20150410_STAG1gfpch8_Prometa\MitoSys2\Calibration\mEGFPC1-Noc\mEGFP_1_R1_P10_K1_Ch2-Ch1.zen
450460	-2.735891e-04	1.665671e-03	1.284000e-05	20150410_STAG1gfpch8_Prometa\MitoSys2\Calibration\mEGFPC1-Noc\mEGFP_1_R1_P10_K1_Ch2-Ch1.zen
491420	-9.141882e-05	1.852769e-03	1.129900e-05	20150410_STAG1gfpch8_Prometa\MitoSys2\Calibration\mEGFPC1-Noc\mEGFP_1_R1_P10_K1_Ch2-Ch1.zen
532380	4.694049e-04	1.713983e-03	1.004500e-05	20150410_STAG1gfpch8_Prometa\MitoSys2\Calibration\mEGFPC1-Noc\mEGFP_1_R1_P10_K1_Ch2-Ch1.zen
573340	1.230363e-04	1.746552e-03	9.008600e-06	20150410_STAG1gfpch8_Prometa\MitoSys2\Calibration\mEGFPC1-Noc\mEGFP_1_R1_P10_K1_Ch2-Ch1.zen
614300	-4.374406e-04	1.690392e-03	8.139900e-06	20150410_STAG1gfpch8_Prometa\MitoSys2\Calibration\mEGFPC1-Noc\mEGFP_1_R1_P10_K1_Ch2-Ch1.zen
655260	2.403604e-04	1.593267e-03	7.403100e-06	20150410_STAG1gfpch8_Prometa\MitoSys2\Calibration\mEGFPC1-Noc\mEGFP_1_R1_P10_K1_Ch2-Ch1.zen
696220	-4.788318e-04	1.884273e-03	6.771800e-06	20150410_STAG1gfpch8_Prometa\MitoSys2\Calibration\mEGFPC1-Noc\mEGFP_1_R1_P10_K1_Ch2-Ch1.zen
737180	-1.467220e-03	1.888403e-03	6.225900e-06	20150410_STAG1gfpch8_Prometa\MitoSys2\Calibration\mEGFPC1-Noc\mEGFP_1_R1_P10_K1_Ch2-Ch1.zen
778140	-9.410652e-04	1.747844e-03	5.750100e-06	20150410_STAG1gfpch8_Prometa\MitoSys2\Calibration\mEGFPC1-Noc\mEGFP_1_R1_P10_K1_Ch2-Ch1.zen
819100	-5.329594e-04	1.246233e-03	5.332300e-06	20150410_STAG1gfpch8_Prometa\MitoSys2\Calibration\mEGFPC1-Noc\mEGFP_1_R1_P10_K1_Ch2-Ch1.zen
901020	-1.746408e-04	1.388111e-03	4.634800e-06	20150410_STAG1gfpch8_Prometa\MitoSys2\Calibration\mEGFPC1-Noc\mEGFP_1_R1_P10_K1_Ch2-Ch1.zen
982940	3.647360e-04	1.576436e-03	4.077900e-06	20150410_STAG1gfpch8_Prometa\MitoSys2\Calibration\mEGFPC1-Noc\mEGFP_1_R1_P10_K1_Ch2-Ch1.zen
1064860	6.817328e-05	1.623588e-03	3.624900e-06	20150410_STAG1gfpch8_Prometa\MitoSys2\Calibration\mEGFPC1-Noc\mEGFP_1_R1_P10_K1_Ch2-Ch1.zen
1146780	1.372692e-04	9.169704e-04	3.250400e-06	20150410_STAG1gfpch8_Prometa\MitoSys2\Calibration\mEGFPC1-Noc\mEGFP_1_R1_P10_K1_Ch2-Ch1.zen
1228700	-2.462216e-04	1.403857e-03	2.936600e-06	20150410_STAG1gfpch8_Prometa\MitoSys2\Calibration\mEGFPC1-Noc\mEGFP_1_R1_P10_K1_Ch2-Ch1.zen
1310620	-6.651486e-04	1.582040e-03	2.670500e-06	20150410_STAG1gfpch8_Prometa\MitoSys2\Calibration\mEGFPC1-Noc\mEGFP_1_R1_P10_K1_Ch2-Ch1.zen
1392540	-4.264183e-04	1.306302e-03	2.442600e-06	20150410_STAG1gfpch8_Prometa\MitoSys2\Calibration\mEGFPC1-Noc\mEGFP_1_R1_P10_K1_Ch2-Ch1.zen
1474460	3.739317e-04	1.438056e-03	2.245500e-06	20150410_STAG1gfpch8_Prometa\MitoSys2\Calibration\mEGFPC1-Noc\mEGFP_1_R1_P10_K1_Ch2-Ch1.zen
1556380	-7.737317e-05	1.296294e-03	2.073700e-06	20150410_STAG1gfpch8_Prometa\MitoSys2\Calibration\mEGFPC1-Noc\mEGFP_1_R1_P10_K1_Ch2-Ch1.zen
10	2.015161e-01	2.092514e-02	1.979400e-01	20150410_STAG1gfpch8_Prometa\MitoSys2\Calibration\mEGFPC1-Noc\mEGFP_1_R1_P1_K1_Ch2-Ch1.zen
20	1.873772e-01	2.283155e-02	1.886900e-01	20150410_STAG1gfpch8_Prometa\MitoSys2\Calibration\mEGFPC1-Noc\mEGFP_1_R1_P1_K1_Ch2-Ch1.zen
30	1.777005e-01	2.426479e-02	1.801500e-01	20150410_STAG1gfpch8_Prometa\MitoSys2\Calibration\mEGFPC1-Noc\mEGFP_1_R1_P1_K1_Ch2-Ch1.zen
40	1.708999e-01	1.924824e-02	1.722900e-01	20150410_STAG1gfpch8_Prometa\MitoSys2\Calibration\mEGFPC1-Noc\mEGFP_1_R1_P1_K1_Ch2-Ch1.zen
50	1.624097e-01	1.788338e-02	1.650600e-01	20150410_STAG1gfpch8_Prometa\MitoSys2\Calibration\mEGFPC1-Noc\mEGFP_1_R1_P1_K1_Ch2-Ch1.zen
60	1.628798e-01	2.180199e-02	1.583800e-01	20150410_STAG1gfpch8_Prometa\MitoSys2\Calibration\mEGFPC1-Noc\mEGFP_1_R1_P1_K1_Ch2-Ch1.zen
70	1.488873e-01	2.196130e-02	1.522300e-01	20150410_STAG1gfpch8_Prometa\MitoSys2\Calibration\mEGFPC1-Noc\mEGFP_1_R1_P1_K1_Ch2-Ch1.zen
80	1.469140e-01	1.823528e-02	1.465300e-01	20150410_STAG1gfpch8_Prometa\MitoSys2\Calibration\mEGFPC1-Noc\mEGFP_1_R1_P1_K1_Ch2-Ch1.zen
90	1.450672e-01	1.781721e-02	1.412500e-01	20150410_STAG1gfpch8_Prometa\MitoSys2\Calibration\mEGFPC1-Noc\mEGFP_1_R1_P1_K1_Ch2-Ch1.zen
100	1.383484e-01	1.857939e-02	1.363500e-01	20150410_STAG1gfpch8_Prometa\MitoSys2\Calibration\mEGFPC1-Noc\mEGFP_1_R1_P1_K1_Ch2-Ch1.zen
120	1.246676e-01	1.696442e-02	1.275300e-01	20150410_STAG1gfpch8_Prometa\MitoSys2\Calibration\mEGFPC1-Noc\mEGFP_1_R1_P1_K1_Ch2-Ch1.zen
140	1.210129e-01	1.761981e-02	1.198200e-01	20150410_STAG1gfpch8_Prometa\MitoSys2\Calibration\mEGFPC1-Noc\mEGFP_1_R1_P1_K1_Ch2-Ch1.zen
160	1.068606e-01	1.592051e-02	1.130400e-01	20150410_STAG1gfpch8_Prometa\MitoSys2\Calibration\mEGFPC1-Noc\mEGFP_1_R1_P1_K1_Ch2-Ch1.zen
180	1.081909e-01	1.266797e-02	1.070300e-01	20150410_STAG1gfpch8_Prometa\MitoSys2\Calibration\mEGFPC1-Noc\mEGFP_1_R1_P1_K1_Ch2-Ch1.zen
200	1.037931e-01	1.200691e-02	1.016600e-01	20150410_STAG1gfpch8_Prometa\MitoSys2\Calibration\mEGFPC1-Noc\mEGFP_1_R1_P1_K1_Ch2-Ch1.zen
220	9.345454e-02	1.431553e-02	9.683500e-02	20150410_STAG1gfpch8_Prometa\MitoSys2\Calibration\mEGFPC1-Noc\mEGFP_1_R1_P1_K1_Ch2-Ch1.zen
240	9.277768e-02	1.358478e-02	9.247300e-02	20150410_STAG1gfpch8_Prometa\MitoSys2\Calibration\mEGFPC1-Noc\mEGFP_1_R1_P1_K1_Ch2-Ch1.zen
260	9.185052e-02	1.772664e-02	8.850900e-02	20150410_STAG1gfpch8_Prometa\MitoSys2\Calibration\mEGFPC1-Noc\mEGFP_1_R1_P1_K1_Ch2-Ch1.zen
280	8.622288e-02	1.262873e-02	8.488800e-02	20150410_STAG1gfpch8_Prometa\MitoSys2\Calibration\mEGFPC1-Noc\mEGFP_1_R1_P1_K1_Ch2-Ch1.zen
300	8.337331e-02	1.039371e-02	8.156600e-02	20150410_STAG1gfpch8_Prometa\MitoSys2\Calibration\mEGFPC1-Noc\mEGFP_1_R1_P1_K1_Ch2-Ch1.zen
340	7.641856e-02	1.257721e-02	7.567800e-02	20150410_STAG1gfpch8_Prometa\MitoSys2\Calibration\mEGFPC1-Noc\mEGFP_1_R1_P1_K1_Ch2-Ch1.zen
380	7.139091e-02	1.318639e-02	7.061000e-02	20150410_STAG1gfpch8_Prometa\MitoSys2\Calibration\mEGFPC1-Noc\mEGFP_1_R1_P1_K1_Ch2-Ch1.zen
420	6.552782e-02	1.143125e-02	6.619700e-02	20150410_STAG1gfpch8_Prometa\MitoSys2\Calibration\mEGFPC1-Noc\mEGFP_1_R1_P1_K1_Ch2-Ch1.zen
460	6.219112e-02	1.304719e-02	6.231500e-02	20150410_STAG1gfpch8_Prometa\MitoSys2\Calibration\mEGFPC1-Noc\mEGFP_1_R1_P1_K1_Ch2-Ch1.zen
500	5.739413e-02	1.097501e-02	5.887000e-02	20150410_STAG1gfpch8_Prometa\MitoSys2\Calibration\mEGFPC1-Noc\mEGFP_1_R1_P1_K1_Ch2-Ch1.zen
540	5.798735e-02	1.190085e-02	5.579100e-02	20150410_STAG1gfpch8_Prometa\MitoSys2\Calibration\mEGFPC1-Noc\mEGFP_1_R1_P1_K1_Ch2-Ch1.zen
580	5.375210e-02	1.042293e-02	5.302100e-02	20150410_STAG1gfpch8_Prometa\MitoSys2\Calibration\mEGFPC1-Noc\mEGFP_1_R1_P1_K1_Ch2-Ch1.zen
620	4.981766e-02	9.007536e-03	5.051600e-02	20150410_STAG1gfpch8_Prometa\MitoSys2\Calibration\mEGFPC1-Noc\mEGFP_1_R1_P1_K1_Ch2-Ch1.zen
660	4.784791e-02	1.007735e-02	4.823800e-02	20150410_STAG1gfpch8_Prometa\MitoSys2\Calibration\mEGFPC1-Noc\mEGFP_1_R1_P1_K1_Ch2-Ch1.zen
700	4.611742e-02	8.505891e-03	4.615800e-02	20150410_STAG1gfpch8_Prometa\MitoSys2\Calibration\mEGFPC1-Noc\mEGFP_1_R1_P1_K1_Ch2-Ch1.zen
780	4.135890e-02	8.693235e-03	4.249700e-02	20150410_STAG1gfpch8_Prometa\MitoSys2\Calibration\mEGFPC1-Noc\mEGFP_1_R1_P1_K1_Ch2-Ch1.zen
860	4.090059e-02	9.291233e-03	3.937900e-02	20150410_STAG1gfpch8_Prometa\MitoSys2\Calibration\mEGFPC1-Noc\mEGFP_1_R1_P1_K1_Ch2-Ch1.zen
940	3.574557e-02	1.103449e-02	3.669100e-02	20150410_STAG1gfpch8_Prometa\MitoSys2\Calibration\mEGFPC1-Noc\mEGFP_1_R1_P1_K1_Ch2-Ch1.zen
1020	3.461060e-02	9.449260e-03	3.435200e-02	20150410_STAG1gfpch8_Prometa\MitoSys2\Calibration\mEGFPC1-Noc\mEGFP_1_R1_P1_K1_Ch2-Ch1.zen
1100	3.279264e-02	7.036428e-03	3.229800e-02	20150410_STAG1gfpch8_Prometa\MitoSys2\Calibration\mEGFPC1-Noc\mEGFP_1_R1_P1_K1_Ch2-Ch1.zen
1180	2.753142e-02	7.611823e-03	3.048000e-02	20150410_STAG1gfpch8_Prometa\MitoSys2\Calibration\mEGFPC1-Noc\mEGFP_1_R1_P1_K1_Ch2-Ch1.zen
1260	2.861208e-02	8.521584e-03	2.886100e-02	20150410_STAG1gfpch8_Prometa\MitoSys2\Calibration\mEGFPC1-Noc\mEGFP_1_R1_P1_K1_Ch2-Ch1.zen
1340	2.538205e-02	9.952775e-03	2.741000e-02	20150410_STAG1gfpch8_Prometa\MitoSys2\Calibration\mEGFPC1-Noc\mEGFP_1_R1_P1_K1_Ch2-Ch1.zen
1420	2.588121e-02	9.142538e-03	2.610300e-02	20150410_STAG1gfpch8_Prometa\MitoSys2\Calibration\mEGFPC1-Noc\mEGFP_1_R1_P1_K1_Ch2-Ch1.zen
1500	2.424537e-02	7.396628e-03	2.491800e-02	20150410_STAG1gfpch8_Prometa\MitoSys2\Calibration\mEGFPC1-Noc\mEGFP_1_R1_P1_K1_Ch2-Ch1.zen
1660	2.162035e-02	7.924149e-03	2.285700e-02	20150410_STAG1gfpch8_Prometa\MitoSys2\Calibration\mEGFPC1-Noc\mEGFP_1_R1_P1_K1_Ch2-Ch1.zen
1820	2.066491e-02	4.914876e-03	2.112400e-02	20150410_STAG1gfpch8_Prometa\MitoSys2\Calibration\mEGFPC1-Noc\mEGFP_1_R1_P1_K1_Ch2-Ch1.zen
1980	2.128718e-02	6.954399e-03	1.964800e-02	20150410_STAG1gfpch8_Prometa\MitoSys2\Calibration\mEGFPC1-Noc\mEGFP_1_R1_P1_K1_Ch2-Ch1.zen
2140	1.933663e-02	7.758661e-03	1.837600e-02	20150410_STAG1gfpch8_Prometa\MitoSys2\Calibration\mEGFPC1-Noc\mEGFP_1_R1_P1_K1_Ch2-Ch1.zen
2300	1.543820e-02	8.105860e-03	1.726900e-02	20150410_STAG1gfpch8_Prometa\MitoSys2\Calibration\mEGFPC1-Noc\mEGFP_1_R1_P1_K1_Ch2-Ch1.zen
2460	1.610303e-02	6.274213e-03	1.629700e-02	20150410_STAG1gfpch8_Prometa\MitoSys2\Calibration\mEGFPC1-Noc\mEGFP_1_R1_P1_K1_Ch2-Ch1.zen
2620	1.515173e-02	7.339447e-03	1.543600e-02	20150410_STAG1gfpch8_Prometa\MitoSys2\Calibration\mEGFPC1-Noc\mEGFP_1_R1_P1_K1_Ch2-Ch1.zen
2780	1.556222e-02	8.567377e-03	1.467000e-02	20150410_STAG1gfpch8_Prometa\MitoSys2\Calibration\mEGFPC1-Noc\mEGFP_1_R1_P1_K1_Ch2-Ch1.zen
2940	1.483191e-02	6.183930e-03	1.398200e-02	20150410_STAG1gfpch8_Prometa\MitoSys2\Calibration\mEGFPC1-Noc\mEGFP_1_R1_P1_K1_Ch2-Ch1.zen
3100	1.362648e-02	6.909613e-03	1.336300e-02	20150410_STAG1gfpch8_Prometa\MitoSys2\Calibration\mEGFPC1-Noc\mEGFP_1_R1_P1_K1_Ch2-Ch1.zen
3420	1.167776e-02	6.423442e-03	1.229000e-02	20150410_STAG1gfpch8_Prometa\MitoSys2\Calibration\mEGFPC1-Noc\mEGFP_1_R1_P1_K1_Ch2-Ch1.zen
3740	1.088683e-02	5.306288e-03	1.139300e-02	20150410_STAG1gfpch8_Prometa\MitoSys2\Calibration\mEGFPC1-Noc\mEGFP_1_R1_P1_K1_Ch2-Ch1.zen
4060	1.110897e-02	6.047041e-03	1.063300e-02	20150410_STAG1gfpch8_Prometa\MitoSys2\Calibration\mEGFPC1-Noc\mEGFP_1_R1_P1_K1_Ch2-Ch1.zen
4380	1.081365e-02	6.143031e-03	9.979100e-03	20150410_STAG1gfpch8_Prometa\MitoSys2\Calibration\mEGFPC1-Noc\mEGFP_1_R1_P1_K1_Ch2-Ch1.zen
4700	9.565258e-03	5.712909e-03	9.411100e-03	20150410_STAG1gfpch8_Prometa\MitoSys2\Calibration\mEGFPC1-Noc\mEGFP_1_R1_P1_K1_Ch2-Ch1.zen
5020	9.804894e-03	5.913735e-03	8.912600e-03	20150410_STAG1gfpch8_Prometa\MitoSys2\Calibration\mEGFPC1-Noc\mEGFP_1_R1_P1_K1_Ch2-Ch1.zen
5340	7.433058e-03	6.697589e-03	8.471400e-03	20150410_STAG1gfpch8_Prometa\MitoSys2\Calibration\mEGFPC1-Noc\mEGFP_1_R1_P1_K1_Ch2-Ch1.zen
5660	9.915758e-03	6.937148e-03	8.077700e-03	20150410_STAG1gfpch8_Prometa\MitoSys2\Calibration\mEGFPC1-Noc\mEGFP_1_R1_P1_K1_Ch2-Ch1.zen
5980	1.030136e-02	8.989989e-03	7.724100e-03	20150410_STAG1gfpch8_Prometa\MitoSys2\Calibration\mEGFPC1-Noc\mEGFP_1_R1_P1_K1_Ch2-Ch1.zen
6300	6.931426e-03	7.596201e-03	7.404500e-03	20150410_STAG1gfpch8_Prometa\MitoSys2\Calibration\mEGFPC1-Noc\mEGFP_1_R1_P1_K1_Ch2-Ch1.zen
6940	7.634541e-03	6.234380e-03	6.848600e-03	20150410_STAG1gfpch8_Prometa\MitoSys2\Calibration\mEGFPC1-Noc\mEGFP_1_R1_P1_K1_Ch2-Ch1.zen
7580	6.503039e-03	5.187156e-03	6.380500e-03	20150410_STAG1gfpch8_Prometa\MitoSys2\Calibration\mEGFPC1-Noc\mEGFP_1_R1_P1_K1_Ch2-Ch1.zen
8220	6.614475e-03	4.750662e-03	5.979700e-03	20150410_STAG1gfpch8_Prometa\MitoSys2\Calibration\mEGFPC1-Noc\mEGFP_1_R1_P1_K1_Ch2-Ch1.zen
8860	6.079434e-03	4.348849e-03	5.631800e-03	20150410_STAG1gfpch8_Prometa\MitoSys2\Calibration\mEGFPC1-Noc\mEGFP_1_R1_P1_K1_Ch2-Ch1.zen
9500	7.958294e-03	4.893641e-03	5.326100e-03	20150410_STAG1gfpch8_Prometa\MitoSys2\Calibration\mEGFPC1-Noc\mEGFP_1_R1_P1_K1_Ch2-Ch1.zen
10140	4.560999e-03	6.108011e-03	5.054900e-03	20150410_STAG1gfpch8_Prometa\MitoSys2\Calibration\mEGFPC1-Noc\mEGFP_1_R1_P1_K1_Ch2-Ch1.zen
10780	4.523649e-03	5.526872e-03	4.812200e-03	20150410_STAG1gfpch8_Prometa\MitoSys2\Calibration\mEGFPC1-Noc\mEGFP_1_R1_P1_K1_Ch2-Ch1.zen
11420	5.436442e-03	4.807043e-03	4.593100e-03	20150410_STAG1gfpch8_Prometa\MitoSys2\Calibration\mEGFPC1-Noc\mEGFP_1_R1_P1_K1_Ch2-Ch1.zen
12060	3.012652e-03	5.903771e-03	4.394200e-03	20150410_STAG1gfpch8_Prometa\MitoSys2\Calibration\mEGFPC1-Noc\mEGFP_1_R1_P1_K1_Ch2-Ch1.zen
12700	3.429746e-03	4.976255e-03	4.212500e-03	20150410_STAG1gfpch8_Prometa\MitoSys2\Calibration\mEGFPC1-Noc\mEGFP_1_R1_P1_K1_Ch2-Ch1.zen
13980	2.379485e-03	4.350524e-03	3.891600e-03	20150410_STAG1gfpch8_Prometa\MitoSys2\Calibration\mEGFPC1-Noc\mEGFP_1_R1_P1_K1_Ch2-Ch1.zen
15260	2.653037e-03	5.685885e-03	3.616200e-03	20150410_STAG1gfpch8_Prometa\MitoSys2\Calibration\mEGFPC1-Noc\mEGFP_1_R1_P1_K1_Ch2-Ch1.zen
16540	3.195555e-03	6.434709e-03	3.376600e-03	20150410_STAG1gfpch8_Prometa\MitoSys2\Calibration\mEGFPC1-Noc\mEGFP_1_R1_P1_K1_Ch2-Ch1.zen
17820	2.553505e-03	4.750780e-03	3.165600e-03	20150410_STAG1gfpch8_Prometa\MitoSys2\Calibration\mEGFPC1-Noc\mEGFP_1_R1_P1_K1_Ch2-Ch1.zen
19100	3.883280e-03	3.564604e-03	2.978100e-03	20150410_STAG1gfpch8_Prometa\MitoSys2\Calibration\mEGFPC1-Noc\mEGFP_1_R1_P1_K1_Ch2-Ch1.zen
20380	2.621122e-03	5.504859e-03	2.810200e-03	20150410_STAG1gfpch8_Prometa\MitoSys2\Calibration\mEGFPC1-Noc\mEGFP_1_R1_P1_K1_Ch2-Ch1.zen
21660	1.523209e-03	4.938526e-03	2.658700e-03	20150410_STAG1gfpch8_Prometa\MitoSys2\Calibration\mEGFPC1-Noc\mEGFP_1_R1_P1_K1_Ch2-Ch1.zen
22940	1.589820e-03	4.564017e-03	2.521200e-03	20150410_STAG1gfpch8_Prometa\MitoSys2\Calibration\mEGFPC1-Noc\mEGFP_1_R1_P1_K1_Ch2-Ch1.zen
24220	1.384580e-03	4.863463e-03	2.395900e-03	20150410_STAG1gfpch8_Prometa\MitoSys2\Calibration\mEGFPC1-Noc\mEGFP_1_R1_P1_K1_Ch2-Ch1.zen
25500	2.436923e-03	4.444251e-03	2.281200e-03	20150410_STAG1gfpch8_Prometa\MitoSys2\Calibration\mEGFPC1-Noc\mEGFP_1_R1_P1_K1_Ch2-Ch1.zen
28060	1.724124e-03	4.128129e-03	2.078400e-03	20150410_STAG1gfpch8_Prometa\MitoSys2\Calibration\mEGFPC1-Noc\mEGFP_1_R1_P1_K1_Ch2-Ch1.zen
30620	2.071645e-03	4.421167e-03	1.904800e-03	20150410_STAG1gfpch8_Prometa\MitoSys2\Calibration\mEGFPC1-Noc\mEGFP_1_R1_P1_K1_Ch2-Ch1.zen
33180	2.804537e-03	4.875021e-03	1.754400e-03	20150410_STAG1gfpch8_Prometa\MitoSys2\Calibration\mEGFPC1-Noc\mEGFP_1_R1_P1_K1_Ch2-Ch1.zen
35740	1.320810e-03	4.593787e-03	1.623100e-03	20150410_STAG1gfpch8_Prometa\MitoSys2\Calibration\mEGFPC1-Noc\mEGFP_1_R1_P1_K1_Ch2-Ch1.zen
38300	9.669431e-04	4.860537e-03	1.507500e-03	20150410_STAG1gfpch8_Prometa\MitoSys2\Calibration\mEGFPC1-Noc\mEGFP_1_R1_P1_K1_Ch2-Ch1.zen
40860	7.644607e-04	5.170488e-03	1.405000e-03	20150410_STAG1gfpch8_Prometa\MitoSys2\Calibration\mEGFPC1-Noc\mEGFP_1_R1_P1_K1_Ch2-Ch1.zen
43420	1.851128e-03	4.244702e-03	1.313600e-03	20150410_STAG1gfpch8_Prometa\MitoSys2\Calibration\mEGFPC1-Noc\mEGFP_1_R1_P1_K1_Ch2-Ch1.zen
45980	9.216227e-04	4.117066e-03	1.231700e-03	20150410_STAG1gfpch8_Prometa\MitoSys2\Calibration\mEGFPC1-Noc\mEGFP_1_R1_P1_K1_Ch2-Ch1.zen
48540	8.191576e-04	3.160319e-03	1.157800e-03	20150410_STAG1gfpch8_Prometa\MitoSys2\Calibration\mEGFPC1-Noc\mEGFP_1_R1_P1_K1_Ch2-Ch1.zen
51100	9.223737e-04	1.871147e-03	1.091000e-03	20150410_STAG1gfpch8_Prometa\MitoSys2\Calibration\mEGFPC1-Noc\mEGFP_1_R1_P1_K1_Ch2-Ch1.zen
56220	1.270259e-03	3.632444e-03	9.748600e-04	20150410_STAG1gfpch8_Prometa\MitoSys2\Calibration\mEGFPC1-Noc\mEGFP_1_R1_P1_K1_Ch2-Ch1.zen
61340	1.923737e-03	2.554496e-03	8.776700e-04	20150410_STAG1gfpch8_Prometa\MitoSys2\Calibration\mEGFPC1-Noc\mEGFP_1_R1_P1_K1_Ch2-Ch1.zen
66460	2.466739e-03	3.583149e-03	7.953300e-04	20150410_STAG1gfpch8_Prometa\MitoSys2\Calibration\mEGFPC1-Noc\mEGFP_1_R1_P1_K1_Ch2-Ch1.zen
71580	1.198926e-03	3.370553e-03	7.248400e-04	20150410_STAG1gfpch8_Prometa\MitoSys2\Calibration\mEGFPC1-Noc\mEGFP_1_R1_P1_K1_Ch2-Ch1.zen
76700	1.117017e-03	3.139526e-03	6.639200e-04	20150410_STAG1gfpch8_Prometa\MitoSys2\Calibration\mEGFPC1-Noc\mEGFP_1_R1_P1_K1_Ch2-Ch1.zen
81820	-1.000109e-04	2.676070e-03	6.108600e-04	20150410_STAG1gfpch8_Prometa\MitoSys2\Calibration\mEGFPC1-Noc\mEGFP_1_R1_P1_K1_Ch2-Ch1.zen
86940	9.941165e-04	3.452284e-03	5.643100e-04	20150410_STAG1gfpch8_Prometa\MitoSys2\Calibration\mEGFPC1-Noc\mEGFP_1_R1_P1_K1_Ch2-Ch1.zen
92060	-5.977882e-04	3.875079e-03	5.232000e-04	20150410_STAG1gfpch8_Prometa\MitoSys2\Calibration\mEGFPC1-Noc\mEGFP_1_R1_P1_K1_Ch2-Ch1.zen
97180	-2.434188e-04	4.347669e-03	4.866800e-04	20150410_STAG1gfpch8_Prometa\MitoSys2\Calibration\mEGFPC1-Noc\mEGFP_1_R1_P1_K1_Ch2-Ch1.zen
102300	1.223071e-03	3.005630e-03	4.540600e-04	20150410_STAG1gfpch8_Prometa\MitoSys2\Calibration\mEGFPC1-Noc\mEGFP_1_R1_P1_K1_Ch2-Ch1.zen
112540	9.918968e-04	3.356824e-03	3.984200e-04	20150410_STAG1gfpch8_Prometa\MitoSys2\Calibration\mEGFPC1-Noc\mEGFP_1_R1_P1_K1_Ch2-Ch1.zen
122780	6.941984e-04	3.722225e-03	3.528700e-04	20150410_STAG1gfpch8_Prometa\MitoSys2\Calibration\mEGFPC1-Noc\mEGFP_1_R1_P1_K1_Ch2-Ch1.zen
133020	1.463207e-04	4.327559e-03	3.150400e-04	20150410_STAG1gfpch8_Prometa\MitoSys2\Calibration\mEGFPC1-Noc\mEGFP_1_R1_P1_K1_Ch2-Ch1.zen
143260	1.027239e-03	3.767430e-03	2.832200e-04	20150410_STAG1gfpch8_Prometa\MitoSys2\Calibration\mEGFPC1-Noc\mEGFP_1_R1_P1_K1_Ch2-Ch1.zen
153500	8.371003e-04	3.435216e-03	2.561600e-04	20150410_STAG1gfpch8_Prometa\MitoSys2\Calibration\mEGFPC1-Noc\mEGFP_1_R1_P1_K1_Ch2-Ch1.zen
163740	1.362669e-03	2.945862e-03	2.329500e-04	20150410_STAG1gfpch8_Prometa\MitoSys2\Calibration\mEGFPC1-Noc\mEGFP_1_R1_P1_K1_Ch2-Ch1.zen
173980	3.246298e-04	2.860775e-03	2.128600e-04	20150410_STAG1gfpch8_Prometa\MitoSys2\Calibration\mEGFPC1-Noc\mEGFP_1_R1_P1_K1_Ch2-Ch1.zen
184220	2.368097e-05	2.860719e-03	1.953400e-04	20150410_STAG1gfpch8_Prometa\MitoSys2\Calibration\mEGFPC1-Noc\mEGFP_1_R1_P1_K1_Ch2-Ch1.zen
194460	2.188711e-04	3.268895e-03	1.799600e-04	20150410_STAG1gfpch8_Prometa\MitoSys2\Calibration\mEGFPC1-Noc\mEGFP_1_R1_P1_K1_Ch2-Ch1.zen
204700	6.350719e-05	2.858963e-03	1.663800e-04	20150410_STAG1gfpch8_Prometa\MitoSys2\Calibration\mEGFPC1-Noc\mEGFP_1_R1_P1_K1_Ch2-Ch1.zen
225180	-3.153366e-04	3.071617e-03	1.435700e-04	20150410_STAG1gfpch8_Prometa\MitoSys2\Calibration\mEGFPC1-Noc\mEGFP_1_R1_P1_K1_Ch2-Ch1.zen
245660	2.850168e-04	3.475062e-03	1.252500e-04	20150410_STAG1gfpch8_Prometa\MitoSys2\Calibration\mEGFPC1-Noc\mEGFP_1_R1_P1_K1_Ch2-Ch1.zen
266140	7.530040e-05	2.652751e-03	1.102900e-04	20150410_STAG1gfpch8_Prometa\MitoSys2\Calibration\mEGFPC1-Noc\mEGFP_1_R1_P1_K1_Ch2-Ch1.zen
286620	-4.027220e-04	2.275301e-03	9.790700e-05	20150410_STAG1gfpch8_Prometa\MitoSys2\Calibration\mEGFPC1-Noc\mEGFP_1_R1_P1_K1_Ch2-Ch1.zen
307100	-4.398460e-05	2.719667e-03	8.753600e-05	20150410_STAG1gfpch8_Prometa\MitoSys2\Calibration\mEGFPC1-Noc\mEGFP_1_R1_P1_K1_Ch2-Ch1.zen
327580	5.778640e-04	2.864669e-03	7.875700e-05	20150410_STAG1gfpch8_Prometa\MitoSys2\Calibration\mEGFPC1-Noc\mEGFP_1_R1_P1_K1_Ch2-Ch1.zen
348060	1.944938e-03	2.493342e-03	7.125600e-05	20150410_STAG1gfpch8_Prometa\MitoSys2\Calibration\mEGFPC1-Noc\mEGFP_1_R1_P1_K1_Ch2-Ch1.zen
368540	-3.914513e-05	2.803898e-03	6.479400e-05	20150410_STAG1gfpch8_Prometa\MitoSys2\Calibration\mEGFPC1-Noc\mEGFP_1_R1_P1_K1_Ch2-Ch1.zen
389020	-3.232143e-04	2.188255e-03	5.918500e-05	20150410_STAG1gfpch8_Prometa\MitoSys2\Calibration\mEGFPC1-Noc\mEGFP_1_R1_P1_K1_Ch2-Ch1.zen
409500	4.290294e-04	2.228477e-03	5.428500e-05	20150410_STAG1gfpch8_Prometa\MitoSys2\Calibration\mEGFPC1-Noc\mEGFP_1_R1_P1_K1_Ch2-Ch1.zen
450460	2.570003e-04	2.764279e-03	4.617100e-05	20150410_STAG1gfpch8_Prometa\MitoSys2\Calibration\mEGFPC1-Noc\mEGFP_1_R1_P1_K1_Ch2-Ch1.zen
491420	-2.423143e-04	2.345496e-03	3.977000e-05	20150410_STAG1gfpch8_Prometa\MitoSys2\Calibration\mEGFPC1-Noc\mEGFP_1_R1_P1_K1_Ch2-Ch1.zen
532380	3.585901e-04	2.094550e-03	3.462900e-05	20150410_STAG1gfpch8_Prometa\MitoSys2\Calibration\mEGFPC1-Noc\mEGFP_1_R1_P1_K1_Ch2-Ch1.zen
573340	3.823672e-04	2.900938e-03	3.043600e-05	20150410_STAG1gfpch8_Prometa\MitoSys2\Calibration\mEGFPC1-Noc\mEGFP_1_R1_P1_K1_Ch2-Ch1.zen
614300	-3.611609e-04	2.326981e-03	2.697000e-05	20150410_STAG1gfpch8_Prometa\MitoSys2\Calibration\mEGFPC1-Noc\mEGFP_1_R1_P1_K1_Ch2-Ch1.zen
655260	-7.541470e-04	2.315354e-03	2.407100e-05	20150410_STAG1gfpch8_Prometa\MitoSys2\Calibration\mEGFPC1-Noc\mEGFP_1_R1_P1_K1_Ch2-Ch1.zen
696220	-1.128931e-04	2.517359e-03	2.162200e-05	20150410_STAG1gfpch8_Prometa\MitoSys2\Calibration\mEGFPC1-Noc\mEGFP_1_R1_P1_K1_Ch2-Ch1.zen
737180	1.884674e-04	2.177627e-03	1.953300e-05	20150410_STAG1gfpch8_Prometa\MitoSys2\Calibration\mEGFPC1-Noc\mEGFP_1_R1_P1_K1_Ch2-Ch1.zen
778140	1.358183e-03	1.926393e-03	1.773700e-05	20150410_STAG1gfpch8_Prometa\MitoSys2\Calibration\mEGFPC1-Noc\mEGFP_1_R1_P1_K1_Ch2-Ch1.zen
819100	6.364960e-04	1.824499e-03	1.618100e-05	20150410_STAG1gfpch8_Prometa\MitoSys2\Calibration\mEGFPC1-Noc\mEGFP_1_R1_P1_K1_Ch2-Ch1.zen
901020	2.229536e-04	1.904747e-03	1.363400e-05	20150410_STAG1gfpch8_Prometa\MitoSys2\Calibration\mEGFPC1-Noc\mEGFP_1_R1_P1_K1_Ch2-Ch1.zen
982940	9.199563e-04	1.912395e-03	1.165200e-05	20150410_STAG1gfpch8_Prometa\MitoSys2\Calibration\mEGFPC1-Noc\mEGFP_1_R1_P1_K1_Ch2-Ch1.zen
1064860	2.143842e-04	2.138455e-03	1.007800e-05	20150410_STAG1gfpch8_Prometa\MitoSys2\Calibration\mEGFPC1-Noc\mEGFP_1_R1_P1_K1_Ch2-Ch1.zen
1146780	3.815753e-04	2.172104e-03	8.807300e-06	20150410_STAG1gfpch8_Prometa\MitoSys2\Calibration\mEGFPC1-Noc\mEGFP_1_R1_P1_K1_Ch2-Ch1.zen
1228700	-5.931641e-05	1.757346e-03	7.766200e-06	20150410_STAG1gfpch8_Prometa\MitoSys2\Calibration\mEGFPC1-Noc\mEGFP_1_R1_P1_K1_Ch2-Ch1.zen
1310620	4.100651e-04	1.578662e-03	6.902300e-06	20150410_STAG1gfpch8_Prometa\MitoSys2\Calibration\mEGFPC1-Noc\mEGFP_1_R1_P1_K1_Ch2-Ch1.zen
1392540	2.602198e-04	1.829765e-03	6.177200e-06	20150410_STAG1gfpch8_Prometa\MitoSys2\Calibration\mEGFPC1-Noc\mEGFP_1_R1_P1_K1_Ch2-Ch1.zen
1474460	-1.926216e-04	1.653343e-03	5.562600e-06	20150410_STAG1gfpch8_Prometa\MitoSys2\Calibration\mEGFPC1-Noc\mEGFP_1_R1_P1_K1_Ch2-Ch1.zen
1556380	6.495575e-04	1.654611e-03	5.037000e-06	20150410_STAG1gfpch8_Prometa\MitoSys2\Calibration\mEGFPC1-Noc\mEGFP_1_R1_P1_K1_Ch2-Ch1.zen
10	2.381636e-01	1.239132e-02	2.374900e-01	20150410_STAG1gfpch8_Prometa\MitoSys2\Calibration\mEGFPC1-Noc\mEGFP_1_R1_P2_K1_Ch2-Ch1.zen
20	2.264942e-01	1.619512e-02	2.255600e-01	20150410_STAG1gfpch8_Prometa\MitoSys2\Calibration\mEGFPC1-Noc\mEGFP_1_R1_P2_K1_Ch2-Ch1.zen
30	2.137521e-01	1.986784e-02	2.154400e-01	20150410_STAG1gfpch8_Prometa\MitoSys2\Calibration\mEGFPC1-Noc\mEGFP_1_R1_P2_K1_Ch2-Ch1.zen
40	2.067119e-01	1.076482e-02	2.065800e-01	20150410_STAG1gfpch8_Prometa\MitoSys2\Calibration\mEGFPC1-Noc\mEGFP_1_R1_P2_K1_Ch2-Ch1.zen
50	1.986063e-01	1.141613e-02	1.986800e-01	20150410_STAG1gfpch8_Prometa\MitoSys2\Calibration\mEGFPC1-Noc\mEGFP_1_R1_P2_K1_Ch2-Ch1.zen
60	1.883366e-01	1.094905e-02	1.915500e-01	20150410_STAG1gfpch8_Prometa\MitoSys2\Calibration\mEGFPC1-Noc\mEGFP_1_R1_P2_K1_Ch2-Ch1.zen
70	1.838028e-01	1.398336e-02	1.850400e-01	20150410_STAG1gfpch8_Prometa\MitoSys2\Calibration\mEGFPC1-Noc\mEGFP_1_R1_P2_K1_Ch2-Ch1.zen
80	1.783458e-01	1.278576e-02	1.790700e-01	20150410_STAG1gfpch8_Prometa\MitoSys2\Calibration\mEGFPC1-Noc\mEGFP_1_R1_P2_K1_Ch2-Ch1.zen
90	1.745084e-01	1.449292e-02	1.735600e-01	20150410_STAG1gfpch8_Prometa\MitoSys2\Calibration\mEGFPC1-Noc\mEGFP_1_R1_P2_K1_Ch2-Ch1.zen
100	1.695931e-01	1.276682e-02	1.684400e-01	20150410_STAG1gfpch8_Prometa\MitoSys2\Calibration\mEGFPC1-Noc\mEGFP_1_R1_P2_K1_Ch2-Ch1.zen
120	1.620729e-01	9.631214e-03	1.592100e-01	20150410_STAG1gfpch8_Prometa\MitoSys2\Calibration\mEGFPC1-Noc\mEGFP_1_R1_P2_K1_Ch2-Ch1.zen
140	1.532202e-01	1.178747e-02	1.510700e-01	20150410_STAG1gfpch8_Prometa\MitoSys2\Calibration\mEGFPC1-Noc\mEGFP_1_R1_P2_K1_Ch2-Ch1.zen
160	1.434982e-01	1.070831e-02	1.438100e-01	20150410_STAG1gfpch8_Prometa\MitoSys2\Calibration\mEGFPC1-Noc\mEGFP_1_R1_P2_K1_Ch2-Ch1.zen
180	1.376770e-01	9.089029e-03	1.372800e-01	20150410_STAG1gfpch8_Prometa\MitoSys2\Calibration\mEGFPC1-Noc\mEGFP_1_R1_P2_K1_Ch2-Ch1.zen
200	1.344413e-01	1.405318e-02	1.313500e-01	20150410_STAG1gfpch8_Prometa\MitoSys2\Calibration\mEGFPC1-Noc\mEGFP_1_R1_P2_K1_Ch2-Ch1.zen
220	1.279658e-01	1.337542e-02	1.259300e-01	20150410_STAG1gfpch8_Prometa\MitoSys2\Calibration\mEGFPC1-Noc\mEGFP_1_R1_P2_K1_Ch2-Ch1.zen
240	1.183331e-01	8.752391e-03	1.209500e-01	20150410_STAG1gfpch8_Prometa\MitoSys2\Calibration\mEGFPC1-Noc\mEGFP_1_R1_P2_K1_Ch2-Ch1.zen
260	1.170971e-01	1.066901e-02	1.163500e-01	20150410_STAG1gfpch8_Prometa\MitoSys2\Calibration\mEGFPC1-Noc\mEGFP_1_R1_P2_K1_Ch2-Ch1.zen
280	1.115064e-01	1.255985e-02	1.120800e-01	20150410_STAG1gfpch8_Prometa\MitoSys2\Calibration\mEGFPC1-Noc\mEGFP_1_R1_P2_K1_Ch2-Ch1.zen
300	1.075447e-01	1.069999e-02	1.081200e-01	20150410_STAG1gfpch8_Prometa\MitoSys2\Calibration\mEGFPC1-Noc\mEGFP_1_R1_P2_K1_Ch2-Ch1.zen
340	9.850863e-02	1.070849e-02	1.009500e-01	20150410_STAG1gfpch8_Prometa\MitoSys2\Calibration\mEGFPC1-Noc\mEGFP_1_R1_P2_K1_Ch2-Ch1.zen
380	9.473772e-02	1.106853e-02	9.463600e-02	20150410_STAG1gfpch8_Prometa\MitoSys2\Calibration\mEGFPC1-Noc\mEGFP_1_R1_P2_K1_Ch2-Ch1.zen
420	8.836795e-02	9.718636e-03	8.903700e-02	20150410_STAG1gfpch8_Prometa\MitoSys2\Calibration\mEGFPC1-Noc\mEGFP_1_R1_P2_K1_Ch2-Ch1.zen
460	8.444625e-02	1.120437e-02	8.403700e-02	20150410_STAG1gfpch8_Prometa\MitoSys2\Calibration\mEGFPC1-Noc\mEGFP_1_R1_P2_K1_Ch2-Ch1.zen
500	7.815754e-02	9.414774e-03	7.954600e-02	20150410_STAG1gfpch8_Prometa\MitoSys2\Calibration\mEGFPC1-Noc\mEGFP_1_R1_P2_K1_Ch2-Ch1.zen
540	7.648122e-02	7.783288e-03	7.549200e-02	20150410_STAG1gfpch8_Prometa\MitoSys2\Calibration\mEGFPC1-Noc\mEGFP_1_R1_P2_K1_Ch2-Ch1.zen
580	6.805560e-02	8.213235e-03	7.181800e-02	20150410_STAG1gfpch8_Prometa\MitoSys2\Calibration\mEGFPC1-Noc\mEGFP_1_R1_P2_K1_Ch2-Ch1.zen
620	6.887078e-02	9.533912e-03	6.847300e-02	20150410_STAG1gfpch8_Prometa\MitoSys2\Calibration\mEGFPC1-Noc\mEGFP_1_R1_P2_K1_Ch2-Ch1.zen
660	6.453026e-02	7.546222e-03	6.541900e-02	20150410_STAG1gfpch8_Prometa\MitoSys2\Calibration\mEGFPC1-Noc\mEGFP_1_R1_P2_K1_Ch2-Ch1.zen
700	6.086254e-02	7.576775e-03	6.261900e-02	20150410_STAG1gfpch8_Prometa\MitoSys2\Calibration\mEGFPC1-Noc\mEGFP_1_R1_P2_K1_Ch2-Ch1.zen
780	5.728941e-02	7.413399e-03	5.767100e-02	20150410_STAG1gfpch8_Prometa\MitoSys2\Calibration\mEGFPC1-Noc\mEGFP_1_R1_P2_K1_Ch2-Ch1.zen
860	5.391785e-02	8.883569e-03	5.344000e-02	20150410_STAG1gfpch8_Prometa\MitoSys2\Calibration\mEGFPC1-Noc\mEGFP_1_R1_P2_K1_Ch2-Ch1.zen
940	5.037112e-02	8.279190e-03	4.978400e-02	20150410_STAG1gfpch8_Prometa\MitoSys2\Calibration\mEGFPC1-Noc\mEGFP_1_R1_P2_K1_Ch2-Ch1.zen
1020	4.749564e-02	7.335570e-03	4.659400e-02	20150410_STAG1gfpch8_Prometa\MitoSys2\Calibration\mEGFPC1-Noc\mEGFP_1_R1_P2_K1_Ch2-Ch1.zen
1100	4.302966e-02	8.281076e-03	4.378800e-02	20150410_STAG1gfpch8_Prometa\MitoSys2\Calibration\mEGFPC1-Noc\mEGFP_1_R1_P2_K1_Ch2-Ch1.zen
1180	4.390111e-02	7.883001e-03	4.130200e-02	20150410_STAG1gfpch8_Prometa\MitoSys2\Calibration\mEGFPC1-Noc\mEGFP_1_R1_P2_K1_Ch2-Ch1.zen
1260	4.082918e-02	7.794690e-03	3.908200e-02	20150410_STAG1gfpch8_Prometa\MitoSys2\Calibration\mEGFPC1-Noc\mEGFP_1_R1_P2_K1_Ch2-Ch1.zen
1340	3.596975e-02	8.661341e-03	3.709000e-02	20150410_STAG1gfpch8_Prometa\MitoSys2\Calibration\mEGFPC1-Noc\mEGFP_1_R1_P2_K1_Ch2-Ch1.zen
1420	3.504724e-02	8.925048e-03	3.529100e-02	20150410_STAG1gfpch8_Prometa\MitoSys2\Calibration\mEGFPC1-Noc\mEGFP_1_R1_P2_K1_Ch2-Ch1.zen
1500	3.362770e-02	7.919031e-03	3.365800e-02	20150410_STAG1gfpch8_Prometa\MitoSys2\Calibration\mEGFPC1-Noc\mEGFP_1_R1_P2_K1_Ch2-Ch1.zen
1660	3.053558e-02	6.815523e-03	3.080700e-02	20150410_STAG1gfpch8_Prometa\MitoSys2\Calibration\mEGFPC1-Noc\mEGFP_1_R1_P2_K1_Ch2-Ch1.zen
1820	2.899248e-02	6.726914e-03	2.840000e-02	20150410_STAG1gfpch8_Prometa\MitoSys2\Calibration\mEGFPC1-Noc\mEGFP_1_R1_P2_K1_Ch2-Ch1.zen
1980	2.655405e-02	6.749062e-03	2.634000e-02	20150410_STAG1gfpch8_Prometa\MitoSys2\Calibration\mEGFPC1-Noc\mEGFP_1_R1_P2_K1_Ch2-Ch1.zen
2140	2.448939e-02	5.338241e-03	2.455700e-02	20150410_STAG1gfpch8_Prometa\MitoSys2\Calibration\mEGFPC1-Noc\mEGFP_1_R1_P2_K1_Ch2-Ch1.zen
2300	2.357495e-02	6.731493e-03	2.299700e-02	20150410_STAG1gfpch8_Prometa\MitoSys2\Calibration\mEGFPC1-Noc\mEGFP_1_R1_P2_K1_Ch2-Ch1.zen
2460	2.143275e-02	6.944564e-03	2.162100e-02	20150410_STAG1gfpch8_Prometa\MitoSys2\Calibration\mEGFPC1-Noc\mEGFP_1_R1_P2_K1_Ch2-Ch1.zen
2620	2.048546e-02	6.916877e-03	2.039700e-02	20150410_STAG1gfpch8_Prometa\MitoSys2\Calibration\mEGFPC1-Noc\mEGFP_1_R1_P2_K1_Ch2-Ch1.zen
2780	2.149421e-02	7.883853e-03	1.930200e-02	20150410_STAG1gfpch8_Prometa\MitoSys2\Calibration\mEGFPC1-Noc\mEGFP_1_R1_P2_K1_Ch2-Ch1.zen
2940	1.994231e-02	6.322652e-03	1.831600e-02	20150410_STAG1gfpch8_Prometa\MitoSys2\Calibration\mEGFPC1-Noc\mEGFP_1_R1_P2_K1_Ch2-Ch1.zen
3100	1.860938e-02	6.433758e-03	1.742400e-02	20150410_STAG1gfpch8_Prometa\MitoSys2\Calibration\mEGFPC1-Noc\mEGFP_1_R1_P2_K1_Ch2-Ch1.zen
3420	1.588382e-02	5.813713e-03	1.587100e-02	20150410_STAG1gfpch8_Prometa\MitoSys2\Calibration\mEGFPC1-Noc\mEGFP_1_R1_P2_K1_Ch2-Ch1.zen
3740	1.398887e-02	7.068995e-03	1.456400e-02	20150410_STAG1gfpch8_Prometa\MitoSys2\Calibration\mEGFPC1-Noc\mEGFP_1_R1_P2_K1_Ch2-Ch1.zen
4060	1.145488e-02	6.707423e-03	1.344900e-02	20150410_STAG1gfpch8_Prometa\MitoSys2\Calibration\mEGFPC1-Noc\mEGFP_1_R1_P2_K1_Ch2-Ch1.zen
4380	1.109410e-02	7.307327e-03	1.248700e-02	20150410_STAG1gfpch8_Prometa\MitoSys2\Calibration\mEGFPC1-Noc\mEGFP_1_R1_P2_K1_Ch2-Ch1.zen
4700	1.319927e-02	5.327815e-03	1.164800e-02	20150410_STAG1gfpch8_Prometa\MitoSys2\Calibration\mEGFPC1-Noc\mEGFP_1_R1_P2_K1_Ch2-Ch1.zen
5020	1.132629e-02	5.585511e-03	1.091000e-02	20150410_STAG1gfpch8_Prometa\MitoSys2\Calibration\mEGFPC1-Noc\mEGFP_1_R1_P2_K1_Ch2-Ch1.zen
5340	8.792536e-03	5.981733e-03	1.025500e-02	20150410_STAG1gfpch8_Prometa\MitoSys2\Calibration\mEGFPC1-Noc\mEGFP_1_R1_P2_K1_Ch2-Ch1.zen
5660	6.901346e-03	6.271345e-03	9.671200e-03	20150410_STAG1gfpch8_Prometa\MitoSys2\Calibration\mEGFPC1-Noc\mEGFP_1_R1_P2_K1_Ch2-Ch1.zen
5980	8.038452e-03	4.600395e-03	9.146500e-03	20150410_STAG1gfpch8_Prometa\MitoSys2\Calibration\mEGFPC1-Noc\mEGFP_1_R1_P2_K1_Ch2-Ch1.zen
6300	7.395931e-03	4.410035e-03	8.672700e-03	20150410_STAG1gfpch8_Prometa\MitoSys2\Calibration\mEGFPC1-Noc\mEGFP_1_R1_P2_K1_Ch2-Ch1.zen
6940	6.992591e-03	5.982931e-03	7.850900e-03	20150410_STAG1gfpch8_Prometa\MitoSys2\Calibration\mEGFPC1-Noc\mEGFP_1_R1_P2_K1_Ch2-Ch1.zen
7580	6.526834e-03	4.203794e-03	7.163100e-03	20150410_STAG1gfpch8_Prometa\MitoSys2\Calibration\mEGFPC1-Noc\mEGFP_1_R1_P2_K1_Ch2-Ch1.zen
8220	7.823975e-03	5.251533e-03	6.579000e-03	20150410_STAG1gfpch8_Prometa\MitoSys2\Calibration\mEGFPC1-Noc\mEGFP_1_R1_P2_K1_Ch2-Ch1.zen
8860	5.965815e-03	4.047208e-03	6.077300e-03	20150410_STAG1gfpch8_Prometa\MitoSys2\Calibration\mEGFPC1-Noc\mEGFP_1_R1_P2_K1_Ch2-Ch1.zen
9500	6.642998e-03	4.762815e-03	5.641600e-03	20150410_STAG1gfpch8_Prometa\MitoSys2\Calibration\mEGFPC1-Noc\mEGFP_1_R1_P2_K1_Ch2-Ch1.zen
10140	5.709410e-03	5.428872e-03	5.260100e-03	20150410_STAG1gfpch8_Prometa\MitoSys2\Calibration\mEGFPC1-Noc\mEGFP_1_R1_P2_K1_Ch2-Ch1.zen
10780	6.896007e-03	4.981643e-03	4.923200e-03	20150410_STAG1gfpch8_Prometa\MitoSys2\Calibration\mEGFPC1-Noc\mEGFP_1_R1_P2_K1_Ch2-Ch1.zen
11420	5.918311e-03	3.663651e-03	4.623800e-03	20150410_STAG1gfpch8_Prometa\MitoSys2\Calibration\mEGFPC1-Noc\mEGFP_1_R1_P2_K1_Ch2-Ch1.zen
12060	5.049550e-03	4.713192e-03	4.356000e-03	20150410_STAG1gfpch8_Prometa\MitoSys2\Calibration\mEGFPC1-Noc\mEGFP_1_R1_P2_K1_Ch2-Ch1.zen
12700	3.962707e-03	4.699217e-03	4.115100e-03	20150410_STAG1gfpch8_Prometa\MitoSys2\Calibration\mEGFPC1-Noc\mEGFP_1_R1_P2_K1_Ch2-Ch1.zen
13980	2.393601e-03	5.230026e-03	3.699700e-03	20150410_STAG1gfpch8_Prometa\MitoSys2\Calibration\mEGFPC1-Noc\mEGFP_1_R1_P2_K1_Ch2-Ch1.zen
15260	2.005152e-03	4.447295e-03	3.354500e-03	20150410_STAG1gfpch8_Prometa\MitoSys2\Calibration\mEGFPC1-Noc\mEGFP_1_R1_P2_K1_Ch2-Ch1.zen
16540	2.291484e-03	4.494206e-03	3.063400e-03	20150410_STAG1gfpch8_Prometa\MitoSys2\Calibration\mEGFPC1-Noc\mEGFP_1_R1_P2_K1_Ch2-Ch1.zen
17820	2.538196e-03	4.660717e-03	2.814900e-03	20150410_STAG1gfpch8_Prometa\MitoSys2\Calibration\mEGFPC1-Noc\mEGFP_1_R1_P2_K1_Ch2-Ch1.zen
19100	2.958754e-03	4.680234e-03	2.600500e-03	20150410_STAG1gfpch8_Prometa\MitoSys2\Calibration\mEGFPC1-Noc\mEGFP_1_R1_P2_K1_Ch2-Ch1.zen
20380	3.222580e-03	4.300049e-03	2.413700e-03	20150410_STAG1gfpch8_Prometa\MitoSys2\Calibration\mEGFPC1-Noc\mEGFP_1_R1_P2_K1_Ch2-Ch1.zen
21660	2.917060e-03	4.221587e-03	2.249700e-03	20150410_STAG1gfpch8_Prometa\MitoSys2\Calibration\mEGFPC1-Noc\mEGFP_1_R1_P2_K1_Ch2-Ch1.zen
22940	3.651907e-03	4.106106e-03	2.104700e-03	20150410_STAG1gfpch8_Prometa\MitoSys2\Calibration\mEGFPC1-Noc\mEGFP_1_R1_P2_K1_Ch2-Ch1.zen
24220	2.142403e-03	4.019195e-03	1.975600e-03	20150410_STAG1gfpch8_Prometa\MitoSys2\Calibration\mEGFPC1-Noc\mEGFP_1_R1_P2_K1_Ch2-Ch1.zen
25500	2.329625e-03	4.616742e-03	1.860000e-03	20150410_STAG1gfpch8_Prometa\MitoSys2\Calibration\mEGFPC1-Noc\mEGFP_1_R1_P2_K1_Ch2-Ch1.zen
28060	3.353565e-03	3.136236e-03	1.661900e-03	20150410_STAG1gfpch8_Prometa\MitoSys2\Calibration\mEGFPC1-Noc\mEGFP_1_R1_P2_K1_Ch2-Ch1.zen
30620	2.800668e-03	4.249055e-03	1.498500e-03	20150410_STAG1gfpch8_Prometa\MitoSys2\Calibration\mEGFPC1-Noc\mEGFP_1_R1_P2_K1_Ch2-Ch1.zen
33180	3.000170e-03	3.099805e-03	1.361800e-03	20150410_STAG1gfpch8_Prometa\MitoSys2\Calibration\mEGFPC1-Noc\mEGFP_1_R1_P2_K1_Ch2-Ch1.zen
35740	2.569266e-03	5.375588e-03	1.245700e-03	20150410_STAG1gfpch8_Prometa\MitoSys2\Calibration\mEGFPC1-Noc\mEGFP_1_R1_P2_K1_Ch2-Ch1.zen
38300	2.456037e-03	4.407299e-03	1.146200e-03	20150410_STAG1gfpch8_Prometa\MitoSys2\Calibration\mEGFPC1-Noc\mEGFP_1_R1_P2_K1_Ch2-Ch1.zen
40860	2.363378e-03	4.255102e-03	1.060000e-03	20150410_STAG1gfpch8_Prometa\MitoSys2\Calibration\mEGFPC1-Noc\mEGFP_1_R1_P2_K1_Ch2-Ch1.zen
43420	7.517390e-05	4.461211e-03	9.846600e-04	20150410_STAG1gfpch8_Prometa\MitoSys2\Calibration\mEGFPC1-Noc\mEGFP_1_R1_P2_K1_Ch2-Ch1.zen
45980	-7.804458e-04	4.131374e-03	9.183400e-04	20150410_STAG1gfpch8_Prometa\MitoSys2\Calibration\mEGFPC1-Noc\mEGFP_1_R1_P2_K1_Ch2-Ch1.zen
48540	8.671020e-04	5.060371e-03	8.595500e-04	20150410_STAG1gfpch8_Prometa\MitoSys2\Calibration\mEGFPC1-Noc\mEGFP_1_R1_P2_K1_Ch2-Ch1.zen
51100	1.394975e-03	4.395681e-03	8.071300e-04	20150410_STAG1gfpch8_Prometa\MitoSys2\Calibration\mEGFPC1-Noc\mEGFP_1_R1_P2_K1_Ch2-Ch1.zen
56220	2.515313e-03	4.190218e-03	7.177500e-04	20150410_STAG1gfpch8_Prometa\MitoSys2\Calibration\mEGFPC1-Noc\mEGFP_1_R1_P2_K1_Ch2-Ch1.zen
61340	1.426395e-03	4.407064e-03	6.445300e-04	20150410_STAG1gfpch8_Prometa\MitoSys2\Calibration\mEGFPC1-Noc\mEGFP_1_R1_P2_K1_Ch2-Ch1.zen
66460	9.784814e-04	3.397477e-03	5.835700e-04	20150410_STAG1gfpch8_Prometa\MitoSys2\Calibration\mEGFPC1-Noc\mEGFP_1_R1_P2_K1_Ch2-Ch1.zen
71580	1.160875e-03	3.922402e-03	5.321300e-04	20150410_STAG1gfpch8_Prometa\MitoSys2\Calibration\mEGFPC1-Noc\mEGFP_1_R1_P2_K1_Ch2-Ch1.zen
76700	2.354189e-04	3.227440e-03	4.882000e-04	20150410_STAG1gfpch8_Prometa\MitoSys2\Calibration\mEGFPC1-Noc\mEGFP_1_R1_P2_K1_Ch2-Ch1.zen
81820	-6.121879e-04	3.378611e-03	4.503000e-04	20150410_STAG1gfpch8_Prometa\MitoSys2\Calibration\mEGFPC1-Noc\mEGFP_1_R1_P2_K1_Ch2-Ch1.zen
86940	-4.516149e-04	3.701343e-03	4.173200e-04	20150410_STAG1gfpch8_Prometa\MitoSys2\Calibration\mEGFPC1-Noc\mEGFP_1_R1_P2_K1_Ch2-Ch1.zen
92060	6.134709e-04	3.488371e-03	3.883700e-04	20150410_STAG1gfpch8_Prometa\MitoSys2\Calibration\mEGFPC1-Noc\mEGFP_1_R1_P2_K1_Ch2-Ch1.zen
97180	1.466995e-03	3.957654e-03	3.628000e-04	20150410_STAG1gfpch8_Prometa\MitoSys2\Calibration\mEGFPC1-Noc\mEGFP_1_R1_P2_K1_Ch2-Ch1.zen
102300	1.689455e-04	2.650561e-03	3.400600e-04	20150410_STAG1gfpch8_Prometa\MitoSys2\Calibration\mEGFPC1-Noc\mEGFP_1_R1_P2_K1_Ch2-Ch1.zen
112540	1.891062e-05	3.164257e-03	3.014400e-04	20150410_STAG1gfpch8_Prometa\MitoSys2\Calibration\mEGFPC1-Noc\mEGFP_1_R1_P2_K1_Ch2-Ch1.zen
122780	3.655662e-04	2.943583e-03	2.699400e-04	20150410_STAG1gfpch8_Prometa\MitoSys2\Calibration\mEGFPC1-Noc\mEGFP_1_R1_P2_K1_Ch2-Ch1.zen
133020	-5.630794e-04	2.552424e-03	2.438300e-04	20150410_STAG1gfpch8_Prometa\MitoSys2\Calibration\mEGFPC1-Noc\mEGFP_1_R1_P2_K1_Ch2-Ch1.zen
143260	-1.128987e-04	2.879943e-03	2.218700e-04	20150410_STAG1gfpch8_Prometa\MitoSys2\Calibration\mEGFPC1-Noc\mEGFP_1_R1_P2_K1_Ch2-Ch1.zen
153500	-3.250916e-04	3.523047e-03	2.031700e-04	20150410_STAG1gfpch8_Prometa\MitoSys2\Calibration\mEGFPC1-Noc\mEGFP_1_R1_P2_K1_Ch2-Ch1.zen
163740	1.002893e-03	3.306591e-03	1.870900e-04	20150410_STAG1gfpch8_Prometa\MitoSys2\Calibration\mEGFPC1-Noc\mEGFP_1_R1_P2_K1_Ch2-Ch1.zen
173980	-7.884305e-04	4.109235e-03	1.731200e-04	20150410_STAG1gfpch8_Prometa\MitoSys2\Calibration\mEGFPC1-Noc\mEGFP_1_R1_P2_K1_Ch2-Ch1.zen
184220	-1.185320e-03	3.992174e-03	1.609000e-04	20150410_STAG1gfpch8_Prometa\MitoSys2\Calibration\mEGFPC1-Noc\mEGFP_1_R1_P2_K1_Ch2-Ch1.zen
194460	9.607494e-06	3.565086e-03	1.501200e-04	20150410_STAG1gfpch8_Prometa\MitoSys2\Calibration\mEGFPC1-Noc\mEGFP_1_R1_P2_K1_Ch2-Ch1.zen
204700	3.691548e-04	2.148408e-03	1.405500e-04	20150410_STAG1gfpch8_Prometa\MitoSys2\Calibration\mEGFPC1-Noc\mEGFP_1_R1_P2_K1_Ch2-Ch1.zen
225180	-2.292766e-04	2.984907e-03	1.243400e-04	20150410_STAG1gfpch8_Prometa\MitoSys2\Calibration\mEGFPC1-Noc\mEGFP_1_R1_P2_K1_Ch2-Ch1.zen
245660	-1.883306e-03	3.215950e-03	1.111600e-04	20150410_STAG1gfpch8_Prometa\MitoSys2\Calibration\mEGFPC1-Noc\mEGFP_1_R1_P2_K1_Ch2-Ch1.zen
266140	-3.184935e-04	3.141062e-03	1.002600e-04	20150410_STAG1gfpch8_Prometa\MitoSys2\Calibration\mEGFPC1-Noc\mEGFP_1_R1_P2_K1_Ch2-Ch1.zen
286620	-4.758710e-04	3.318428e-03	9.111200e-05	20150410_STAG1gfpch8_Prometa\MitoSys2\Calibration\mEGFPC1-Noc\mEGFP_1_R1_P2_K1_Ch2-Ch1.zen
307100	-1.064243e-04	3.956554e-03	8.334000e-05	20150410_STAG1gfpch8_Prometa\MitoSys2\Calibration\mEGFPC1-Noc\mEGFP_1_R1_P2_K1_Ch2-Ch1.zen
327580	-6.116244e-04	2.159780e-03	7.666600e-05	20150410_STAG1gfpch8_Prometa\MitoSys2\Calibration\mEGFPC1-Noc\mEGFP_1_R1_P2_K1_Ch2-Ch1.zen
348060	-7.035948e-04	2.749155e-03	7.088000e-05	20150410_STAG1gfpch8_Prometa\MitoSys2\Calibration\mEGFPC1-Noc\mEGFP_1_R1_P2_K1_Ch2-Ch1.zen
368540	-4.963421e-04	1.996707e-03	6.582200e-05	20150410_STAG1gfpch8_Prometa\MitoSys2\Calibration\mEGFPC1-Noc\mEGFP_1_R1_P2_K1_Ch2-Ch1.zen
389020	-1.696102e-03	2.229717e-03	6.136700e-05	20150410_STAG1gfpch8_Prometa\MitoSys2\Calibration\mEGFPC1-Noc\mEGFP_1_R1_P2_K1_Ch2-Ch1.zen
409500	-1.367355e-03	2.568228e-03	5.741700e-05	20150410_STAG1gfpch8_Prometa\MitoSys2\Calibration\mEGFPC1-Noc\mEGFP_1_R1_P2_K1_Ch2-Ch1.zen
450460	-9.325738e-04	2.313082e-03	5.073600e-05	20150410_STAG1gfpch8_Prometa\MitoSys2\Calibration\mEGFPC1-Noc\mEGFP_1_R1_P2_K1_Ch2-Ch1.zen
491420	-8.372586e-05	2.320173e-03	4.531400e-05	20150410_STAG1gfpch8_Prometa\MitoSys2\Calibration\mEGFPC1-Noc\mEGFP_1_R1_P2_K1_Ch2-Ch1.zen
532380	-5.190440e-04	2.140091e-03	4.083500e-05	20150410_STAG1gfpch8_Prometa\MitoSys2\Calibration\mEGFPC1-Noc\mEGFP_1_R1_P2_K1_Ch2-Ch1.zen
573340	1.364978e-04	2.201743e-03	3.708200e-05	20150410_STAG1gfpch8_Prometa\MitoSys2\Calibration\mEGFPC1-Noc\mEGFP_1_R1_P2_K1_Ch2-Ch1.zen
614300	-5.948853e-04	2.642668e-03	3.389700e-05	20150410_STAG1gfpch8_Prometa\MitoSys2\Calibration\mEGFPC1-Noc\mEGFP_1_R1_P2_K1_Ch2-Ch1.zen
655260	-1.884467e-04	2.564849e-03	3.116500e-05	20150410_STAG1gfpch8_Prometa\MitoSys2\Calibration\mEGFPC1-Noc\mEGFP_1_R1_P2_K1_Ch2-Ch1.zen
696220	1.954696e-04	2.175055e-03	2.879800e-05	20150410_STAG1gfpch8_Prometa\MitoSys2\Calibration\mEGFPC1-Noc\mEGFP_1_R1_P2_K1_Ch2-Ch1.zen
737180	-4.053141e-04	2.212839e-03	2.673000e-05	20150410_STAG1gfpch8_Prometa\MitoSys2\Calibration\mEGFPC1-Noc\mEGFP_1_R1_P2_K1_Ch2-Ch1.zen
778140	-5.806912e-04	2.174660e-03	2.491100e-05	20150410_STAG1gfpch8_Prometa\MitoSys2\Calibration\mEGFPC1-Noc\mEGFP_1_R1_P2_K1_Ch2-Ch1.zen
819100	-7.632814e-04	1.950860e-03	2.329900e-05	20150410_STAG1gfpch8_Prometa\MitoSys2\Calibration\mEGFPC1-Noc\mEGFP_1_R1_P2_K1_Ch2-Ch1.zen
901020	-7.830740e-04	2.389362e-03	2.057400e-05	20150410_STAG1gfpch8_Prometa\MitoSys2\Calibration\mEGFPC1-Noc\mEGFP_1_R1_P2_K1_Ch2-Ch1.zen
982940	-2.347609e-04	1.976797e-03	1.836500e-05	20150410_STAG1gfpch8_Prometa\MitoSys2\Calibration\mEGFPC1-Noc\mEGFP_1_R1_P2_K1_Ch2-Ch1.zen
1064860	6.415047e-04	1.792760e-03	1.654200e-05	20150410_STAG1gfpch8_Prometa\MitoSys2\Calibration\mEGFPC1-Noc\mEGFP_1_R1_P2_K1_Ch2-Ch1.zen
1146780	8.292997e-04	1.534624e-03	1.501500e-05	20150410_STAG1gfpch8_Prometa\MitoSys2\Calibration\mEGFPC1-Noc\mEGFP_1_R1_P2_K1_Ch2-Ch1.zen
1228700	-4.343542e-04	1.955210e-03	1.372100e-05	20150410_STAG1gfpch8_Prometa\MitoSys2\Calibration\mEGFPC1-Noc\mEGFP_1_R1_P2_K1_Ch2-Ch1.zen
1310620	4.590896e-05	1.779136e-03	1.261000e-05	20150410_STAG1gfpch8_Prometa\MitoSys2\Calibration\mEGFPC1-Noc\mEGFP_1_R1_P2_K1_Ch2-Ch1.zen
1392540	4.887886e-04	1.749155e-03	1.164900e-05	20150410_STAG1gfpch8_Prometa\MitoSys2\Calibration\mEGFPC1-Noc\mEGFP_1_R1_P2_K1_Ch2-Ch1.zen
1474460	-3.697271e-04	1.983316e-03	1.081000e-05	20150410_STAG1gfpch8_Prometa\MitoSys2\Calibration\mEGFPC1-Noc\mEGFP_1_R1_P2_K1_Ch2-Ch1.zen
1556380	-3.260056e-04	3.163289e-03	1.007200e-05	20150410_STAG1gfpch8_Prometa\MitoSys2\Calibration\mEGFPC1-Noc\mEGFP_1_R1_P2_K1_Ch2-Ch1.zen
10	1.375558e-01	1.164920e-02	1.382800e-01	20150410_STAG1gfpch8_Prometa\MitoSys2\Calibration\mEGFPC1-Noc\mEGFP_1_R1_P3_K1_Ch2-Ch1.zen
20	1.339040e-01	9.878821e-03	1.307400e-01	20150410_STAG1gfpch8_Prometa\MitoSys2\Calibration\mEGFPC1-Noc\mEGFP_1_R1_P3_K1_Ch2-Ch1.zen
30	1.260396e-01	9.965492e-03	1.240100e-01	20150410_STAG1gfpch8_Prometa\MitoSys2\Calibration\mEGFPC1-Noc\mEGFP_1_R1_P3_K1_Ch2-Ch1.zen
40	1.164421e-01	9.010384e-03	1.179500e-01	20150410_STAG1gfpch8_Prometa\MitoSys2\Calibration\mEGFPC1-Noc\mEGFP_1_R1_P3_K1_Ch2-Ch1.zen
50	1.075038e-01	1.253188e-02	1.124800e-01	20150410_STAG1gfpch8_Prometa\MitoSys2\Calibration\mEGFPC1-Noc\mEGFP_1_R1_P3_K1_Ch2-Ch1.zen
60	1.091383e-01	9.118422e-03	1.075100e-01	20150410_STAG1gfpch8_Prometa\MitoSys2\Calibration\mEGFPC1-Noc\mEGFP_1_R1_P3_K1_Ch2-Ch1.zen
70	1.024487e-01	1.032989e-02	1.029700e-01	20150410_STAG1gfpch8_Prometa\MitoSys2\Calibration\mEGFPC1-Noc\mEGFP_1_R1_P3_K1_Ch2-Ch1.zen
80	9.864925e-02	9.791384e-03	9.882600e-02	20150410_STAG1gfpch8_Prometa\MitoSys2\Calibration\mEGFPC1-Noc\mEGFP_1_R1_P3_K1_Ch2-Ch1.zen
90	9.356555e-02	1.254139e-02	9.501900e-02	20150410_STAG1gfpch8_Prometa\MitoSys2\Calibration\mEGFPC1-Noc\mEGFP_1_R1_P3_K1_Ch2-Ch1.zen
100	9.125216e-02	1.139286e-02	9.151400e-02	20150410_STAG1gfpch8_Prometa\MitoSys2\Calibration\mEGFPC1-Noc\mEGFP_1_R1_P3_K1_Ch2-Ch1.zen
120	8.593356e-02	8.694886e-03	8.527800e-02	20150410_STAG1gfpch8_Prometa\MitoSys2\Calibration\mEGFPC1-Noc\mEGFP_1_R1_P3_K1_Ch2-Ch1.zen
140	8.047306e-02	8.137842e-03	7.990000e-02	20150410_STAG1gfpch8_Prometa\MitoSys2\Calibration\mEGFPC1-Noc\mEGFP_1_R1_P3_K1_Ch2-Ch1.zen
160	7.644680e-02	7.377034e-03	7.521600e-02	20150410_STAG1gfpch8_Prometa\MitoSys2\Calibration\mEGFPC1-Noc\mEGFP_1_R1_P3_K1_Ch2-Ch1.zen
180	7.073477e-02	9.856041e-03	7.109800e-02	20150410_STAG1gfpch8_Prometa\MitoSys2\Calibration\mEGFPC1-Noc\mEGFP_1_R1_P3_K1_Ch2-Ch1.zen
200	6.886618e-02	9.915552e-03	6.744900e-02	20150410_STAG1gfpch8_Prometa\MitoSys2\Calibration\mEGFPC1-Noc\mEGFP_1_R1_P3_K1_Ch2-Ch1.zen
220	6.453826e-02	8.569503e-03	6.418900e-02	20150410_STAG1gfpch8_Prometa\MitoSys2\Calibration\mEGFPC1-Noc\mEGFP_1_R1_P3_K1_Ch2-Ch1.zen
240	6.223664e-02	9.380401e-03	6.125800e-02	20150410_STAG1gfpch8_Prometa\MitoSys2\Calibration\mEGFPC1-Noc\mEGFP_1_R1_P3_K1_Ch2-Ch1.zen
260	5.915848e-02	7.452709e-03	5.860600e-02	20150410_STAG1gfpch8_Prometa\MitoSys2\Calibration\mEGFPC1-Noc\mEGFP_1_R1_P3_K1_Ch2-Ch1.zen
280	5.832469e-02	1.056970e-02	5.619200e-02	20150410_STAG1gfpch8_Prometa\MitoSys2\Calibration\mEGFPC1-Noc\mEGFP_1_R1_P3_K1_Ch2-Ch1.zen
300	5.474712e-02	8.180922e-03	5.398500e-02	20150410_STAG1gfpch8_Prometa\MitoSys2\Calibration\mEGFPC1-Noc\mEGFP_1_R1_P3_K1_Ch2-Ch1.zen
340	4.875156e-02	7.694964e-03	5.008500e-02	20150410_STAG1gfpch8_Prometa\MitoSys2\Calibration\mEGFPC1-Noc\mEGFP_1_R1_P3_K1_Ch2-Ch1.zen
380	4.807636e-02	8.107822e-03	4.673900e-02	20150410_STAG1gfpch8_Prometa\MitoSys2\Calibration\mEGFPC1-Noc\mEGFP_1_R1_P3_K1_Ch2-Ch1.zen
420	4.239916e-02	8.011563e-03	4.383000e-02	20150410_STAG1gfpch8_Prometa\MitoSys2\Calibration\mEGFPC1-Noc\mEGFP_1_R1_P3_K1_Ch2-Ch1.zen
460	4.071613e-02	4.417627e-03	4.127400e-02	20150410_STAG1gfpch8_Prometa\MitoSys2\Calibration\mEGFPC1-Noc\mEGFP_1_R1_P3_K1_Ch2-Ch1.zen
500	3.702997e-02	8.284919e-03	3.900500e-02	20150410_STAG1gfpch8_Prometa\MitoSys2\Calibration\mEGFPC1-Noc\mEGFP_1_R1_P3_K1_Ch2-Ch1.zen
540	3.552690e-02	6.658917e-03	3.697600e-02	20150410_STAG1gfpch8_Prometa\MitoSys2\Calibration\mEGFPC1-Noc\mEGFP_1_R1_P3_K1_Ch2-Ch1.zen
580	3.448071e-02	7.807665e-03	3.514800e-02	20150410_STAG1gfpch8_Prometa\MitoSys2\Calibration\mEGFPC1-Noc\mEGFP_1_R1_P3_K1_Ch2-Ch1.zen
620	3.252008e-02	7.081422e-03	3.349300e-02	20150410_STAG1gfpch8_Prometa\MitoSys2\Calibration\mEGFPC1-Noc\mEGFP_1_R1_P3_K1_Ch2-Ch1.zen
660	3.181007e-02	8.114093e-03	3.198700e-02	20150410_STAG1gfpch8_Prometa\MitoSys2\Calibration\mEGFPC1-Noc\mEGFP_1_R1_P3_K1_Ch2-Ch1.zen
700	2.992969e-02	5.525886e-03	3.060900e-02	20150410_STAG1gfpch8_Prometa\MitoSys2\Calibration\mEGFPC1-Noc\mEGFP_1_R1_P3_K1_Ch2-Ch1.zen
780	2.888826e-02	6.489542e-03	2.817600e-02	20150410_STAG1gfpch8_Prometa\MitoSys2\Calibration\mEGFPC1-Noc\mEGFP_1_R1_P3_K1_Ch2-Ch1.zen
860	2.741339e-02	5.419606e-03	2.609700e-02	20150410_STAG1gfpch8_Prometa\MitoSys2\Calibration\mEGFPC1-Noc\mEGFP_1_R1_P3_K1_Ch2-Ch1.zen
940	2.511564e-02	5.076335e-03	2.429800e-02	20150410_STAG1gfpch8_Prometa\MitoSys2\Calibration\mEGFPC1-Noc\mEGFP_1_R1_P3_K1_Ch2-Ch1.zen
1020	2.342167e-02	5.126319e-03	2.272600e-02	20150410_STAG1gfpch8_Prometa\MitoSys2\Calibration\mEGFPC1-Noc\mEGFP_1_R1_P3_K1_Ch2-Ch1.zen
1100	2.271511e-02	5.212682e-03	2.134000e-02	20150410_STAG1gfpch8_Prometa\MitoSys2\Calibration\mEGFPC1-Noc\mEGFP_1_R1_P3_K1_Ch2-Ch1.zen
1180	1.946216e-02	5.296160e-03	2.011000e-02	20150410_STAG1gfpch8_Prometa\MitoSys2\Calibration\mEGFPC1-Noc\mEGFP_1_R1_P3_K1_Ch2-Ch1.zen
1260	1.792434e-02	6.389202e-03	1.901000e-02	20150410_STAG1gfpch8_Prometa\MitoSys2\Calibration\mEGFPC1-Noc\mEGFP_1_R1_P3_K1_Ch2-Ch1.zen
1340	1.823242e-02	6.671032e-03	1.802100e-02	20150410_STAG1gfpch8_Prometa\MitoSys2\Calibration\mEGFPC1-Noc\mEGFP_1_R1_P3_K1_Ch2-Ch1.zen
1420	1.648609e-02	5.815601e-03	1.712600e-02	20150410_STAG1gfpch8_Prometa\MitoSys2\Calibration\mEGFPC1-Noc\mEGFP_1_R1_P3_K1_Ch2-Ch1.zen
1500	1.654843e-02	5.638991e-03	1.631400e-02	20150410_STAG1gfpch8_Prometa\MitoSys2\Calibration\mEGFPC1-Noc\mEGFP_1_R1_P3_K1_Ch2-Ch1.zen
1660	1.485769e-02	4.224928e-03	1.489300e-02	20150410_STAG1gfpch8_Prometa\MitoSys2\Calibration\mEGFPC1-Noc\mEGFP_1_R1_P3_K1_Ch2-Ch1.zen
1820	1.297025e-02	5.221069e-03	1.369200e-02	20150410_STAG1gfpch8_Prometa\MitoSys2\Calibration\mEGFPC1-Noc\mEGFP_1_R1_P3_K1_Ch2-Ch1.zen
1980	1.181769e-02	2.768636e-03	1.266400e-02	20150410_STAG1gfpch8_Prometa\MitoSys2\Calibration\mEGFPC1-Noc\mEGFP_1_R1_P3_K1_Ch2-Ch1.zen
2140	1.107371e-02	4.402007e-03	1.177400e-02	20150410_STAG1gfpch8_Prometa\MitoSys2\Calibration\mEGFPC1-Noc\mEGFP_1_R1_P3_K1_Ch2-Ch1.zen
2300	1.146067e-02	3.597417e-03	1.099700e-02	20150410_STAG1gfpch8_Prometa\MitoSys2\Calibration\mEGFPC1-Noc\mEGFP_1_R1_P3_K1_Ch2-Ch1.zen
2460	9.693408e-03	4.796996e-03	1.031100e-02	20150410_STAG1gfpch8_Prometa\MitoSys2\Calibration\mEGFPC1-Noc\mEGFP_1_R1_P3_K1_Ch2-Ch1.zen
2620	9.900897e-03	3.864148e-03	9.703000e-03	20150410_STAG1gfpch8_Prometa\MitoSys2\Calibration\mEGFPC1-Noc\mEGFP_1_R1_P3_K1_Ch2-Ch1.zen
2780	1.037444e-02	4.031935e-03	9.159400e-03	20150410_STAG1gfpch8_Prometa\MitoSys2\Calibration\mEGFPC1-Noc\mEGFP_1_R1_P3_K1_Ch2-Ch1.zen
2940	9.800161e-03	3.908669e-03	8.670700e-03	20150410_STAG1gfpch8_Prometa\MitoSys2\Calibration\mEGFPC1-Noc\mEGFP_1_R1_P3_K1_Ch2-Ch1.zen
3100	9.878400e-03	4.045854e-03	8.229300e-03	20150410_STAG1gfpch8_Prometa\MitoSys2\Calibration\mEGFPC1-Noc\mEGFP_1_R1_P3_K1_Ch2-Ch1.zen
3420	8.546472e-03	3.380157e-03	7.463200e-03	20150410_STAG1gfpch8_Prometa\MitoSys2\Calibration\mEGFPC1-Noc\mEGFP_1_R1_P3_K1_Ch2-Ch1.zen
3740	7.393215e-03	3.199146e-03	6.821700e-03	20150410_STAG1gfpch8_Prometa\MitoSys2\Calibration\mEGFPC1-Noc\mEGFP_1_R1_P3_K1_Ch2-Ch1.zen
4060	6.323025e-03	2.678133e-03	6.277000e-03	20150410_STAG1gfpch8_Prometa\MitoSys2\Calibration\mEGFPC1-Noc\mEGFP_1_R1_P3_K1_Ch2-Ch1.zen
4380	5.539846e-03	2.445150e-03	5.808900e-03	20150410_STAG1gfpch8_Prometa\MitoSys2\Calibration\mEGFPC1-Noc\mEGFP_1_R1_P3_K1_Ch2-Ch1.zen
4700	4.948621e-03	3.377011e-03	5.402600e-03	20150410_STAG1gfpch8_Prometa\MitoSys2\Calibration\mEGFPC1-Noc\mEGFP_1_R1_P3_K1_Ch2-Ch1.zen
5020	4.386861e-03	4.404722e-03	5.046900e-03	20150410_STAG1gfpch8_Prometa\MitoSys2\Calibration\mEGFPC1-Noc\mEGFP_1_R1_P3_K1_Ch2-Ch1.zen
5340	4.501599e-03	3.732002e-03	4.732900e-03	20150410_STAG1gfpch8_Prometa\MitoSys2\Calibration\mEGFPC1-Noc\mEGFP_1_R1_P3_K1_Ch2-Ch1.zen
5660	3.822457e-03	3.822260e-03	4.453800e-03	20150410_STAG1gfpch8_Prometa\MitoSys2\Calibration\mEGFPC1-Noc\mEGFP_1_R1_P3_K1_Ch2-Ch1.zen
5980	3.889305e-03	3.655255e-03	4.204300e-03	20150410_STAG1gfpch8_Prometa\MitoSys2\Calibration\mEGFPC1-Noc\mEGFP_1_R1_P3_K1_Ch2-Ch1.zen
6300	3.281121e-03	3.421647e-03	3.979900e-03	20150410_STAG1gfpch8_Prometa\MitoSys2\Calibration\mEGFPC1-Noc\mEGFP_1_R1_P3_K1_Ch2-Ch1.zen
6940	3.656260e-03	3.889564e-03	3.593100e-03	20150410_STAG1gfpch8_Prometa\MitoSys2\Calibration\mEGFPC1-Noc\mEGFP_1_R1_P3_K1_Ch2-Ch1.zen
7580	2.480669e-03	4.350405e-03	3.271800e-03	20150410_STAG1gfpch8_Prometa\MitoSys2\Calibration\mEGFPC1-Noc\mEGFP_1_R1_P3_K1_Ch2-Ch1.zen
8220	2.470424e-03	4.581356e-03	3.000900e-03	20150410_STAG1gfpch8_Prometa\MitoSys2\Calibration\mEGFPC1-Noc\mEGFP_1_R1_P3_K1_Ch2-Ch1.zen
8860	2.761650e-03	3.277267e-03	2.769800e-03	20150410_STAG1gfpch8_Prometa\MitoSys2\Calibration\mEGFPC1-Noc\mEGFP_1_R1_P3_K1_Ch2-Ch1.zen
9500	3.759361e-03	3.495253e-03	2.570300e-03	20150410_STAG1gfpch8_Prometa\MitoSys2\Calibration\mEGFPC1-Noc\mEGFP_1_R1_P3_K1_Ch2-Ch1.zen
10140	3.061020e-03	2.699254e-03	2.396600e-03	20150410_STAG1gfpch8_Prometa\MitoSys2\Calibration\mEGFPC1-Noc\mEGFP_1_R1_P3_K1_Ch2-Ch1.zen
10780	2.423445e-03	3.951850e-03	2.244100e-03	20150410_STAG1gfpch8_Prometa\MitoSys2\Calibration\mEGFPC1-Noc\mEGFP_1_R1_P3_K1_Ch2-Ch1.zen
11420	2.102064e-03	3.095242e-03	2.109200e-03	20150410_STAG1gfpch8_Prometa\MitoSys2\Calibration\mEGFPC1-Noc\mEGFP_1_R1_P3_K1_Ch2-Ch1.zen
12060	2.248286e-03	4.294828e-03	1.989100e-03	20150410_STAG1gfpch8_Prometa\MitoSys2\Calibration\mEGFPC1-Noc\mEGFP_1_R1_P3_K1_Ch2-Ch1.zen
12700	1.934008e-03	3.692743e-03	1.881500e-03	20150410_STAG1gfpch8_Prometa\MitoSys2\Calibration\mEGFPC1-Noc\mEGFP_1_R1_P3_K1_Ch2-Ch1.zen
13980	1.197886e-03	3.100509e-03	1.697100e-03	20150410_STAG1gfpch8_Prometa\MitoSys2\Calibration\mEGFPC1-Noc\mEGFP_1_R1_P3_K1_Ch2-Ch1.zen
15260	1.280870e-03	3.084635e-03	1.544800e-03	20150410_STAG1gfpch8_Prometa\MitoSys2\Calibration\mEGFPC1-Noc\mEGFP_1_R1_P3_K1_Ch2-Ch1.zen
16540	4.079968e-04	2.457625e-03	1.417200e-03	20150410_STAG1gfpch8_Prometa\MitoSys2\Calibration\mEGFPC1-Noc\mEGFP_1_R1_P3_K1_Ch2-Ch1.zen
17820	9.717530e-04	3.614642e-03	1.308800e-03	20150410_STAG1gfpch8_Prometa\MitoSys2\Calibration\mEGFPC1-Noc\mEGFP_1_R1_P3_K1_Ch2-Ch1.zen
19100	1.412224e-03	3.184083e-03	1.215600e-03	20150410_STAG1gfpch8_Prometa\MitoSys2\Calibration\mEGFPC1-Noc\mEGFP_1_R1_P3_K1_Ch2-Ch1.zen
20380	1.363070e-03	2.668127e-03	1.134800e-03	20150410_STAG1gfpch8_Prometa\MitoSys2\Calibration\mEGFPC1-Noc\mEGFP_1_R1_P3_K1_Ch2-Ch1.zen
21660	2.204837e-03	2.631304e-03	1.064000e-03	20150410_STAG1gfpch8_Prometa\MitoSys2\Calibration\mEGFPC1-Noc\mEGFP_1_R1_P3_K1_Ch2-Ch1.zen
22940	3.577864e-04	3.586768e-03	1.001500e-03	20150410_STAG1gfpch8_Prometa\MitoSys2\Calibration\mEGFPC1-Noc\mEGFP_1_R1_P3_K1_Ch2-Ch1.zen
24220	7.309892e-04	3.205396e-03	9.460600e-04	20150410_STAG1gfpch8_Prometa\MitoSys2\Calibration\mEGFPC1-Noc\mEGFP_1_R1_P3_K1_Ch2-Ch1.zen
25500	3.704620e-04	2.946628e-03	8.964600e-04	20150410_STAG1gfpch8_Prometa\MitoSys2\Calibration\mEGFPC1-Noc\mEGFP_1_R1_P3_K1_Ch2-Ch1.zen
28060	9.759635e-04	2.859614e-03	8.115700e-04	20150410_STAG1gfpch8_Prometa\MitoSys2\Calibration\mEGFPC1-Noc\mEGFP_1_R1_P3_K1_Ch2-Ch1.zen
30620	8.779114e-04	2.853512e-03	7.416600e-04	20150410_STAG1gfpch8_Prometa\MitoSys2\Calibration\mEGFPC1-Noc\mEGFP_1_R1_P3_K1_Ch2-Ch1.zen
33180	4.489162e-04	2.311393e-03	6.831100e-04	20150410_STAG1gfpch8_Prometa\MitoSys2\Calibration\mEGFPC1-Noc\mEGFP_1_R1_P3_K1_Ch2-Ch1.zen
35740	8.972474e-04	2.578253e-03	6.334100e-04	20150410_STAG1gfpch8_Prometa\MitoSys2\Calibration\mEGFPC1-Noc\mEGFP_1_R1_P3_K1_Ch2-Ch1.zen
38300	1.003517e-03	2.894255e-03	5.907000e-04	20150410_STAG1gfpch8_Prometa\MitoSys2\Calibration\mEGFPC1-Noc\mEGFP_1_R1_P3_K1_Ch2-Ch1.zen
40860	8.902753e-04	2.962417e-03	5.536100e-04	20150410_STAG1gfpch8_Prometa\MitoSys2\Calibration\mEGFPC1-Noc\mEGFP_1_R1_P3_K1_Ch2-Ch1.zen
43420	1.384371e-03	3.305574e-03	5.211200e-04	20150410_STAG1gfpch8_Prometa\MitoSys2\Calibration\mEGFPC1-Noc\mEGFP_1_R1_P3_K1_Ch2-Ch1.zen
45980	9.687160e-04	2.741757e-03	4.924300e-04	20150410_STAG1gfpch8_Prometa\MitoSys2\Calibration\mEGFPC1-Noc\mEGFP_1_R1_P3_K1_Ch2-Ch1.zen
48540	1.086064e-03	2.666129e-03	4.669000e-04	20150410_STAG1gfpch8_Prometa\MitoSys2\Calibration\mEGFPC1-Noc\mEGFP_1_R1_P3_K1_Ch2-Ch1.zen
51100	1.134023e-03	2.738617e-03	4.440400e-04	20150410_STAG1gfpch8_Prometa\MitoSys2\Calibration\mEGFPC1-Noc\mEGFP_1_R1_P3_K1_Ch2-Ch1.zen
56220	6.537282e-04	2.586089e-03	4.048400e-04	20150410_STAG1gfpch8_Prometa\MitoSys2\Calibration\mEGFPC1-Noc\mEGFP_1_R1_P3_K1_Ch2-Ch1.zen
61340	1.953788e-04	2.440964e-03	3.724200e-04	20150410_STAG1gfpch8_Prometa\MitoSys2\Calibration\mEGFPC1-Noc\mEGFP_1_R1_P3_K1_Ch2-Ch1.zen
66460	1.201200e-03	1.861630e-03	3.451600e-04	20150410_STAG1gfpch8_Prometa\MitoSys2\Calibration\mEGFPC1-Noc\mEGFP_1_R1_P3_K1_Ch2-Ch1.zen
71580	6.264748e-04	2.155067e-03	3.219200e-04	20150410_STAG1gfpch8_Prometa\MitoSys2\Calibration\mEGFPC1-Noc\mEGFP_1_R1_P3_K1_Ch2-Ch1.zen
76700	7.117235e-04	1.541225e-03	3.018700e-04	20150410_STAG1gfpch8_Prometa\MitoSys2\Calibration\mEGFPC1-Noc\mEGFP_1_R1_P3_K1_Ch2-Ch1.zen
81820	1.014697e-04	1.946927e-03	2.843800e-04	20150410_STAG1gfpch8_Prometa\MitoSys2\Calibration\mEGFPC1-Noc\mEGFP_1_R1_P3_K1_Ch2-Ch1.zen
86940	1.832666e-04	2.063112e-03	2.689900e-04	20150410_STAG1gfpch8_Prometa\MitoSys2\Calibration\mEGFPC1-Noc\mEGFP_1_R1_P3_K1_Ch2-Ch1.zen
92060	4.363213e-04	1.865601e-03	2.553300e-04	20150410_STAG1gfpch8_Prometa\MitoSys2\Calibration\mEGFPC1-Noc\mEGFP_1_R1_P3_K1_Ch2-Ch1.zen
97180	9.069865e-05	1.417716e-03	2.431300e-04	20150410_STAG1gfpch8_Prometa\MitoSys2\Calibration\mEGFPC1-Noc\mEGFP_1_R1_P3_K1_Ch2-Ch1.zen
102300	-3.480748e-04	1.659896e-03	2.321700e-04	20150410_STAG1gfpch8_Prometa\MitoSys2\Calibration\mEGFPC1-Noc\mEGFP_1_R1_P3_K1_Ch2-Ch1.zen
112540	-9.407798e-04	1.884234e-03	2.132300e-04	20150410_STAG1gfpch8_Prometa\MitoSys2\Calibration\mEGFPC1-Noc\mEGFP_1_R1_P3_K1_Ch2-Ch1.zen
122780	2.417524e-04	1.746897e-03	1.974600e-04	20150410_STAG1gfpch8_Prometa\MitoSys2\Calibration\mEGFPC1-Noc\mEGFP_1_R1_P3_K1_Ch2-Ch1.zen
133020	-5.268079e-04	1.932294e-03	1.840900e-04	20150410_STAG1gfpch8_Prometa\MitoSys2\Calibration\mEGFPC1-Noc\mEGFP_1_R1_P3_K1_Ch2-Ch1.zen
143260	-1.865964e-04	1.774398e-03	1.726100e-04	20150410_STAG1gfpch8_Prometa\MitoSys2\Calibration\mEGFPC1-Noc\mEGFP_1_R1_P3_K1_Ch2-Ch1.zen
153500	3.963086e-04	1.867628e-03	1.626400e-04	20150410_STAG1gfpch8_Prometa\MitoSys2\Calibration\mEGFPC1-Noc\mEGFP_1_R1_P3_K1_Ch2-Ch1.zen
163740	-3.085043e-04	1.954631e-03	1.538800e-04	20150410_STAG1gfpch8_Prometa\MitoSys2\Calibration\mEGFPC1-Noc\mEGFP_1_R1_P3_K1_Ch2-Ch1.zen
173980	4.042405e-04	1.768768e-03	1.461300e-04	20150410_STAG1gfpch8_Prometa\MitoSys2\Calibration\mEGFPC1-Noc\mEGFP_1_R1_P3_K1_Ch2-Ch1.zen
184220	-7.560646e-05	2.176649e-03	1.392200e-04	20150410_STAG1gfpch8_Prometa\MitoSys2\Calibration\mEGFPC1-Noc\mEGFP_1_R1_P3_K1_Ch2-Ch1.zen
194460	2.099176e-04	1.577015e-03	1.330100e-04	20150410_STAG1gfpch8_Prometa\MitoSys2\Calibration\mEGFPC1-Noc\mEGFP_1_R1_P3_K1_Ch2-Ch1.zen
204700	-5.025704e-04	1.280325e-03	1.273900e-04	20150410_STAG1gfpch8_Prometa\MitoSys2\Calibration\mEGFPC1-Noc\mEGFP_1_R1_P3_K1_Ch2-Ch1.zen
225180	3.145424e-04	1.885319e-03	1.176300e-04	20150410_STAG1gfpch8_Prometa\MitoSys2\Calibration\mEGFPC1-Noc\mEGFP_1_R1_P3_K1_Ch2-Ch1.zen
245660	-2.093967e-04	1.648166e-03	1.094300e-04	20150410_STAG1gfpch8_Prometa\MitoSys2\Calibration\mEGFPC1-Noc\mEGFP_1_R1_P3_K1_Ch2-Ch1.zen
266140	1.092765e-04	1.756957e-03	1.024300e-04	20150410_STAG1gfpch8_Prometa\MitoSys2\Calibration\mEGFPC1-Noc\mEGFP_1_R1_P3_K1_Ch2-Ch1.zen
286620	-2.139227e-04	1.596909e-03	9.636800e-05	20150410_STAG1gfpch8_Prometa\MitoSys2\Calibration\mEGFPC1-Noc\mEGFP_1_R1_P3_K1_Ch2-Ch1.zen
307100	-2.256665e-05	1.807409e-03	9.107100e-05	20150410_STAG1gfpch8_Prometa\MitoSys2\Calibration\mEGFPC1-Noc\mEGFP_1_R1_P3_K1_Ch2-Ch1.zen
327580	-2.617920e-04	1.252921e-03	8.639400e-05	20150410_STAG1gfpch8_Prometa\MitoSys2\Calibration\mEGFPC1-Noc\mEGFP_1_R1_P3_K1_Ch2-Ch1.zen
348060	4.341229e-04	1.138621e-03	8.223100e-05	20150410_STAG1gfpch8_Prometa\MitoSys2\Calibration\mEGFPC1-Noc\mEGFP_1_R1_P3_K1_Ch2-Ch1.zen
368540	5.655391e-05	1.894178e-03	7.850000e-05	20150410_STAG1gfpch8_Prometa\MitoSys2\Calibration\mEGFPC1-Noc\mEGFP_1_R1_P3_K1_Ch2-Ch1.zen
389020	3.828120e-04	1.477292e-03	7.513200e-05	20150410_STAG1gfpch8_Prometa\MitoSys2\Calibration\mEGFPC1-Noc\mEGFP_1_R1_P3_K1_Ch2-Ch1.zen
409500	3.075659e-04	1.015743e-03	7.207700e-05	20150410_STAG1gfpch8_Prometa\MitoSys2\Calibration\mEGFPC1-Noc\mEGFP_1_R1_P3_K1_Ch2-Ch1.zen
450460	1.029743e-04	1.473966e-03	6.673700e-05	20150410_STAG1gfpch8_Prometa\MitoSys2\Calibration\mEGFPC1-Noc\mEGFP_1_R1_P3_K1_Ch2-Ch1.zen
491420	-2.633849e-05	1.548249e-03	6.221900e-05	20150410_STAG1gfpch8_Prometa\MitoSys2\Calibration\mEGFPC1-Noc\mEGFP_1_R1_P3_K1_Ch2-Ch1.zen
532380	1.637544e-04	9.954110e-04	5.834000e-05	20150410_STAG1gfpch8_Prometa\MitoSys2\Calibration\mEGFPC1-Noc\mEGFP_1_R1_P3_K1_Ch2-Ch1.zen
573340	3.195387e-05	1.274893e-03	5.496900e-05	20150410_STAG1gfpch8_Prometa\MitoSys2\Calibration\mEGFPC1-Noc\mEGFP_1_R1_P3_K1_Ch2-Ch1.zen
614300	5.094981e-06	1.192535e-03	5.200900e-05	20150410_STAG1gfpch8_Prometa\MitoSys2\Calibration\mEGFPC1-Noc\mEGFP_1_R1_P3_K1_Ch2-Ch1.zen
655260	1.345861e-04	1.118813e-03	4.938600e-05	20150410_STAG1gfpch8_Prometa\MitoSys2\Calibration\mEGFPC1-Noc\mEGFP_1_R1_P3_K1_Ch2-Ch1.zen
696220	-1.423998e-04	1.394432e-03	4.704400e-05	20150410_STAG1gfpch8_Prometa\MitoSys2\Calibration\mEGFPC1-Noc\mEGFP_1_R1_P3_K1_Ch2-Ch1.zen
737180	1.358102e-04	1.212876e-03	4.493800e-05	20150410_STAG1gfpch8_Prometa\MitoSys2\Calibration\mEGFPC1-Noc\mEGFP_1_R1_P3_K1_Ch2-Ch1.zen
778140	2.890434e-05	1.362774e-03	4.303300e-05	20150410_STAG1gfpch8_Prometa\MitoSys2\Calibration\mEGFPC1-Noc\mEGFP_1_R1_P3_K1_Ch2-Ch1.zen
819100	4.135032e-06	1.023919e-03	4.130100e-05	20150410_STAG1gfpch8_Prometa\MitoSys2\Calibration\mEGFPC1-Noc\mEGFP_1_R1_P3_K1_Ch2-Ch1.zen
901020	-1.441966e-04	7.745703e-04	3.826500e-05	20150410_STAG1gfpch8_Prometa\MitoSys2\Calibration\mEGFPC1-Noc\mEGFP_1_R1_P3_K1_Ch2-Ch1.zen
982940	2.710944e-05	1.302596e-03	3.568800e-05	20150410_STAG1gfpch8_Prometa\MitoSys2\Calibration\mEGFPC1-Noc\mEGFP_1_R1_P3_K1_Ch2-Ch1.zen
1064860	-2.353494e-04	1.213633e-03	3.346900e-05	20150410_STAG1gfpch8_Prometa\MitoSys2\Calibration\mEGFPC1-Noc\mEGFP_1_R1_P3_K1_Ch2-Ch1.zen
1146780	-3.668156e-04	8.147791e-04	3.153700e-05	20150410_STAG1gfpch8_Prometa\MitoSys2\Calibration\mEGFPC1-Noc\mEGFP_1_R1_P3_K1_Ch2-Ch1.zen
1228700	-7.340362e-05	1.034764e-03	2.983700e-05	20150410_STAG1gfpch8_Prometa\MitoSys2\Calibration\mEGFPC1-Noc\mEGFP_1_R1_P3_K1_Ch2-Ch1.zen
1310620	-2.001224e-04	1.073750e-03	2.832900e-05	20150410_STAG1gfpch8_Prometa\MitoSys2\Calibration\mEGFPC1-Noc\mEGFP_1_R1_P3_K1_Ch2-Ch1.zen
1392540	-1.816863e-04	6.348428e-04	2.698100e-05	20150410_STAG1gfpch8_Prometa\MitoSys2\Calibration\mEGFPC1-Noc\mEGFP_1_R1_P3_K1_Ch2-Ch1.zen
1474460	-1.041021e-04	9.293072e-04	2.576800e-05	20150410_STAG1gfpch8_Prometa\MitoSys2\Calibration\mEGFPC1-Noc\mEGFP_1_R1_P3_K1_Ch2-Ch1.zen
1556380	-1.175973e-04	1.112075e-03	2.466900e-05	20150410_STAG1gfpch8_Prometa\MitoSys2\Calibration\mEGFPC1-Noc\mEGFP_1_R1_P3_K1_Ch2-Ch1.zen
10	1.366688e-01	1.089970e-02	1.358900e-01	20150410_STAG1gfpch8_Prometa\MitoSys2\Calibration\mEGFPC1-Noc\mEGFP_1_R1_P4_K1_Ch2-Ch1.zen
20	1.288088e-01	8.609206e-03	1.294700e-01	20150410_STAG1gfpch8_Prometa\MitoSys2\Calibration\mEGFPC1-Noc\mEGFP_1_R1_P4_K1_Ch2-Ch1.zen
30	1.228767e-01	9.293622e-03	1.235800e-01	20150410_STAG1gfpch8_Prometa\MitoSys2\Calibration\mEGFPC1-Noc\mEGFP_1_R1_P4_K1_Ch2-Ch1.zen
40	1.174888e-01	1.101249e-02	1.181900e-01	20150410_STAG1gfpch8_Prometa\MitoSys2\Calibration\mEGFPC1-Noc\mEGFP_1_R1_P4_K1_Ch2-Ch1.zen
50	1.130592e-01	1.347856e-02	1.132400e-01	20150410_STAG1gfpch8_Prometa\MitoSys2\Calibration\mEGFPC1-Noc\mEGFP_1_R1_P4_K1_Ch2-Ch1.zen
60	1.098727e-01	7.934529e-03	1.086800e-01	20150410_STAG1gfpch8_Prometa\MitoSys2\Calibration\mEGFPC1-Noc\mEGFP_1_R1_P4_K1_Ch2-Ch1.zen
70	1.021658e-01	1.162676e-02	1.044900e-01	20150410_STAG1gfpch8_Prometa\MitoSys2\Calibration\mEGFPC1-Noc\mEGFP_1_R1_P4_K1_Ch2-Ch1.zen
80	1.039325e-01	1.038155e-02	1.006200e-01	20150410_STAG1gfpch8_Prometa\MitoSys2\Calibration\mEGFPC1-Noc\mEGFP_1_R1_P4_K1_Ch2-Ch1.zen
90	9.671891e-02	1.023271e-02	9.703400e-02	20150410_STAG1gfpch8_Prometa\MitoSys2\Calibration\mEGFPC1-Noc\mEGFP_1_R1_P4_K1_Ch2-Ch1.zen
100	9.576095e-02	6.945133e-03	9.371000e-02	20150410_STAG1gfpch8_Prometa\MitoSys2\Calibration\mEGFPC1-Noc\mEGFP_1_R1_P4_K1_Ch2-Ch1.zen
120	8.735591e-02	8.988121e-03	8.774000e-02	20150410_STAG1gfpch8_Prometa\MitoSys2\Calibration\mEGFPC1-Noc\mEGFP_1_R1_P4_K1_Ch2-Ch1.zen
140	8.061308e-02	8.320211e-03	8.253300e-02	20150410_STAG1gfpch8_Prometa\MitoSys2\Calibration\mEGFPC1-Noc\mEGFP_1_R1_P4_K1_Ch2-Ch1.zen
160	7.781513e-02	5.821668e-03	7.795500e-02	20150410_STAG1gfpch8_Prometa\MitoSys2\Calibration\mEGFPC1-Noc\mEGFP_1_R1_P4_K1_Ch2-Ch1.zen
180	7.363958e-02	8.011911e-03	7.389700e-02	20150410_STAG1gfpch8_Prometa\MitoSys2\Calibration\mEGFPC1-Noc\mEGFP_1_R1_P4_K1_Ch2-Ch1.zen
200	6.980267e-02	7.357006e-03	7.027300e-02	20150410_STAG1gfpch8_Prometa\MitoSys2\Calibration\mEGFPC1-Noc\mEGFP_1_R1_P4_K1_Ch2-Ch1.zen
220	6.812514e-02	6.757055e-03	6.701500e-02	20150410_STAG1gfpch8_Prometa\MitoSys2\Calibration\mEGFPC1-Noc\mEGFP_1_R1_P4_K1_Ch2-Ch1.zen
240	6.553662e-02	7.708760e-03	6.406800e-02	20150410_STAG1gfpch8_Prometa\MitoSys2\Calibration\mEGFPC1-Noc\mEGFP_1_R1_P4_K1_Ch2-Ch1.zen
260	6.106757e-02	7.880318e-03	6.138600e-02	20150410_STAG1gfpch8_Prometa\MitoSys2\Calibration\mEGFPC1-Noc\mEGFP_1_R1_P4_K1_Ch2-Ch1.zen
280	5.771000e-02	9.514139e-03	5.893300e-02	20150410_STAG1gfpch8_Prometa\MitoSys2\Calibration\mEGFPC1-Noc\mEGFP_1_R1_P4_K1_Ch2-Ch1.zen
300	5.636019e-02	5.469864e-03	5.667900e-02	20150410_STAG1gfpch8_Prometa\MitoSys2\Calibration\mEGFPC1-Noc\mEGFP_1_R1_P4_K1_Ch2-Ch1.zen
340	5.184778e-02	6.412950e-03	5.267000e-02	20150410_STAG1gfpch8_Prometa\MitoSys2\Calibration\mEGFPC1-Noc\mEGFP_1_R1_P4_K1_Ch2-Ch1.zen
380	4.827492e-02	6.668453e-03	4.920500e-02	20150410_STAG1gfpch8_Prometa\MitoSys2\Calibration\mEGFPC1-Noc\mEGFP_1_R1_P4_K1_Ch2-Ch1.zen
420	4.578537e-02	5.740938e-03	4.617200e-02	20150410_STAG1gfpch8_Prometa\MitoSys2\Calibration\mEGFPC1-Noc\mEGFP_1_R1_P4_K1_Ch2-Ch1.zen
460	4.466382e-02	6.408379e-03	4.349000e-02	20150410_STAG1gfpch8_Prometa\MitoSys2\Calibration\mEGFPC1-Noc\mEGFP_1_R1_P4_K1_Ch2-Ch1.zen
500	4.135821e-02	6.121944e-03	4.109800e-02	20150410_STAG1gfpch8_Prometa\MitoSys2\Calibration\mEGFPC1-Noc\mEGFP_1_R1_P4_K1_Ch2-Ch1.zen
540	3.981607e-02	6.125112e-03	3.895000e-02	20150410_STAG1gfpch8_Prometa\MitoSys2\Calibration\mEGFPC1-Noc\mEGFP_1_R1_P4_K1_Ch2-Ch1.zen
580	3.800306e-02	5.915606e-03	3.700700e-02	20150410_STAG1gfpch8_Prometa\MitoSys2\Calibration\mEGFPC1-Noc\mEGFP_1_R1_P4_K1_Ch2-Ch1.zen
620	3.574379e-02	7.378263e-03	3.524200e-02	20150410_STAG1gfpch8_Prometa\MitoSys2\Calibration\mEGFPC1-Noc\mEGFP_1_R1_P4_K1_Ch2-Ch1.zen
660	3.407023e-02	6.727274e-03	3.363000e-02	20150410_STAG1gfpch8_Prometa\MitoSys2\Calibration\mEGFPC1-Noc\mEGFP_1_R1_P4_K1_Ch2-Ch1.zen
700	3.239430e-02	5.187603e-03	3.215200e-02	20150410_STAG1gfpch8_Prometa\MitoSys2\Calibration\mEGFPC1-Noc\mEGFP_1_R1_P4_K1_Ch2-Ch1.zen
780	2.799472e-02	5.930031e-03	2.953500e-02	20150410_STAG1gfpch8_Prometa\MitoSys2\Calibration\mEGFPC1-Noc\mEGFP_1_R1_P4_K1_Ch2-Ch1.zen
860	2.649612e-02	5.859464e-03	2.729100e-02	20150410_STAG1gfpch8_Prometa\MitoSys2\Calibration\mEGFPC1-Noc\mEGFP_1_R1_P4_K1_Ch2-Ch1.zen
940	2.443525e-02	5.151802e-03	2.534400e-02	20150410_STAG1gfpch8_Prometa\MitoSys2\Calibration\mEGFPC1-Noc\mEGFP_1_R1_P4_K1_Ch2-Ch1.zen
1020	2.306088e-02	4.809707e-03	2.364000e-02	20150410_STAG1gfpch8_Prometa\MitoSys2\Calibration\mEGFPC1-Noc\mEGFP_1_R1_P4_K1_Ch2-Ch1.zen
1100	2.242596e-02	4.817681e-03	2.213700e-02	20150410_STAG1gfpch8_Prometa\MitoSys2\Calibration\mEGFPC1-Noc\mEGFP_1_R1_P4_K1_Ch2-Ch1.zen
1180	2.118279e-02	3.824202e-03	2.080100e-02	20150410_STAG1gfpch8_Prometa\MitoSys2\Calibration\mEGFPC1-Noc\mEGFP_1_R1_P4_K1_Ch2-Ch1.zen
1260	1.929710e-02	4.176287e-03	1.960600e-02	20150410_STAG1gfpch8_Prometa\MitoSys2\Calibration\mEGFPC1-Noc\mEGFP_1_R1_P4_K1_Ch2-Ch1.zen
1340	1.817399e-02	5.183131e-03	1.853100e-02	20150410_STAG1gfpch8_Prometa\MitoSys2\Calibration\mEGFPC1-Noc\mEGFP_1_R1_P4_K1_Ch2-Ch1.zen
1420	1.870156e-02	5.521168e-03	1.756000e-02	20150410_STAG1gfpch8_Prometa\MitoSys2\Calibration\mEGFPC1-Noc\mEGFP_1_R1_P4_K1_Ch2-Ch1.zen
1500	1.586190e-02	4.672284e-03	1.667700e-02	20150410_STAG1gfpch8_Prometa\MitoSys2\Calibration\mEGFPC1-Noc\mEGFP_1_R1_P4_K1_Ch2-Ch1.zen
1660	1.536319e-02	4.086791e-03	1.513500e-02	20150410_STAG1gfpch8_Prometa\MitoSys2\Calibration\mEGFPC1-Noc\mEGFP_1_R1_P4_K1_Ch2-Ch1.zen
1820	1.320914e-02	3.626385e-03	1.383400e-02	20150410_STAG1gfpch8_Prometa\MitoSys2\Calibration\mEGFPC1-Noc\mEGFP_1_R1_P4_K1_Ch2-Ch1.zen
1980	1.235266e-02	4.632125e-03	1.272200e-02	20150410_STAG1gfpch8_Prometa\MitoSys2\Calibration\mEGFPC1-Noc\mEGFP_1_R1_P4_K1_Ch2-Ch1.zen
2140	1.172416e-02	5.279952e-03	1.176000e-02	20150410_STAG1gfpch8_Prometa\MitoSys2\Calibration\mEGFPC1-Noc\mEGFP_1_R1_P4_K1_Ch2-Ch1.zen
2300	1.118815e-02	5.234595e-03	1.092200e-02	20150410_STAG1gfpch8_Prometa\MitoSys2\Calibration\mEGFPC1-Noc\mEGFP_1_R1_P4_K1_Ch2-Ch1.zen
2460	1.001612e-02	4.785264e-03	1.018500e-02	20150410_STAG1gfpch8_Prometa\MitoSys2\Calibration\mEGFPC1-Noc\mEGFP_1_R1_P4_K1_Ch2-Ch1.zen
2620	1.002391e-02	3.161315e-03	9.531900e-03	20150410_STAG1gfpch8_Prometa\MitoSys2\Calibration\mEGFPC1-Noc\mEGFP_1_R1_P4_K1_Ch2-Ch1.zen
2780	9.994594e-03	4.983194e-03	8.949700e-03	20150410_STAG1gfpch8_Prometa\MitoSys2\Calibration\mEGFPC1-Noc\mEGFP_1_R1_P4_K1_Ch2-Ch1.zen
2940	1.004928e-02	4.041070e-03	8.427600e-03	20150410_STAG1gfpch8_Prometa\MitoSys2\Calibration\mEGFPC1-Noc\mEGFP_1_R1_P4_K1_Ch2-Ch1.zen
3100	9.209124e-03	3.919861e-03	7.957000e-03	20150410_STAG1gfpch8_Prometa\MitoSys2\Calibration\mEGFPC1-Noc\mEGFP_1_R1_P4_K1_Ch2-Ch1.zen
3420	8.165770e-03	4.664180e-03	7.143200e-03	20150410_STAG1gfpch8_Prometa\MitoSys2\Calibration\mEGFPC1-Noc\mEGFP_1_R1_P4_K1_Ch2-Ch1.zen
3740	6.644111e-03	3.963734e-03	6.464800e-03	20150410_STAG1gfpch8_Prometa\MitoSys2\Calibration\mEGFPC1-Noc\mEGFP_1_R1_P4_K1_Ch2-Ch1.zen
4060	6.190268e-03	3.663833e-03	5.891400e-03	20150410_STAG1gfpch8_Prometa\MitoSys2\Calibration\mEGFPC1-Noc\mEGFP_1_R1_P4_K1_Ch2-Ch1.zen
4380	4.955212e-03	3.367452e-03	5.401000e-03	20150410_STAG1gfpch8_Prometa\MitoSys2\Calibration\mEGFPC1-Noc\mEGFP_1_R1_P4_K1_Ch2-Ch1.zen
4700	5.342833e-03	3.836052e-03	4.977200e-03	20150410_STAG1gfpch8_Prometa\MitoSys2\Calibration\mEGFPC1-Noc\mEGFP_1_R1_P4_K1_Ch2-Ch1.zen
5020	3.850816e-03	3.447615e-03	4.607800e-03	20150410_STAG1gfpch8_Prometa\MitoSys2\Calibration\mEGFPC1-Noc\mEGFP_1_R1_P4_K1_Ch2-Ch1.zen
5340	3.783928e-03	4.752034e-03	4.283200e-03	20150410_STAG1gfpch8_Prometa\MitoSys2\Calibration\mEGFPC1-Noc\mEGFP_1_R1_P4_K1_Ch2-Ch1.zen
5660	3.488940e-03	3.775483e-03	3.995900e-03	20150410_STAG1gfpch8_Prometa\MitoSys2\Calibration\mEGFPC1-Noc\mEGFP_1_R1_P4_K1_Ch2-Ch1.zen
5980	3.900584e-03	4.220685e-03	3.740200e-03	20150410_STAG1gfpch8_Prometa\MitoSys2\Calibration\mEGFPC1-Noc\mEGFP_1_R1_P4_K1_Ch2-Ch1.zen
6300	3.359449e-03	3.833242e-03	3.511200e-03	20150410_STAG1gfpch8_Prometa\MitoSys2\Calibration\mEGFPC1-Noc\mEGFP_1_R1_P4_K1_Ch2-Ch1.zen
6940	3.540225e-03	3.857603e-03	3.118900e-03	20150410_STAG1gfpch8_Prometa\MitoSys2\Calibration\mEGFPC1-Noc\mEGFP_1_R1_P4_K1_Ch2-Ch1.zen
7580	2.715053e-03	4.131951e-03	2.795700e-03	20150410_STAG1gfpch8_Prometa\MitoSys2\Calibration\mEGFPC1-Noc\mEGFP_1_R1_P4_K1_Ch2-Ch1.zen
8220	2.607641e-03	3.963734e-03	2.525400e-03	20150410_STAG1gfpch8_Prometa\MitoSys2\Calibration\mEGFPC1-Noc\mEGFP_1_R1_P4_K1_Ch2-Ch1.zen
8860	1.031556e-03	3.674056e-03	2.296500e-03	20150410_STAG1gfpch8_Prometa\MitoSys2\Calibration\mEGFPC1-Noc\mEGFP_1_R1_P4_K1_Ch2-Ch1.zen
9500	1.897776e-03	3.150850e-03	2.100600e-03	20150410_STAG1gfpch8_Prometa\MitoSys2\Calibration\mEGFPC1-Noc\mEGFP_1_R1_P4_K1_Ch2-Ch1.zen
10140	1.193683e-03	4.112053e-03	1.931300e-03	20150410_STAG1gfpch8_Prometa\MitoSys2\Calibration\mEGFPC1-Noc\mEGFP_1_R1_P4_K1_Ch2-Ch1.zen
10780	1.848993e-03	4.257512e-03	1.783600e-03	20150410_STAG1gfpch8_Prometa\MitoSys2\Calibration\mEGFPC1-Noc\mEGFP_1_R1_P4_K1_Ch2-Ch1.zen
11420	4.256284e-04	3.738335e-03	1.654000e-03	20150410_STAG1gfpch8_Prometa\MitoSys2\Calibration\mEGFPC1-Noc\mEGFP_1_R1_P4_K1_Ch2-Ch1.zen
12060	1.009253e-04	3.526957e-03	1.539500e-03	20150410_STAG1gfpch8_Prometa\MitoSys2\Calibration\mEGFPC1-Noc\mEGFP_1_R1_P4_K1_Ch2-Ch1.zen
12700	3.610611e-04	3.878734e-03	1.437600e-03	20150410_STAG1gfpch8_Prometa\MitoSys2\Calibration\mEGFPC1-Noc\mEGFP_1_R1_P4_K1_Ch2-Ch1.zen
13980	1.713175e-03	3.559617e-03	1.264700e-03	20150410_STAG1gfpch8_Prometa\MitoSys2\Calibration\mEGFPC1-Noc\mEGFP_1_R1_P4_K1_Ch2-Ch1.zen
15260	1.461450e-03	3.710592e-03	1.123900e-03	20150410_STAG1gfpch8_Prometa\MitoSys2\Calibration\mEGFPC1-Noc\mEGFP_1_R1_P4_K1_Ch2-Ch1.zen
16540	1.428793e-03	3.438488e-03	1.007400e-03	20150410_STAG1gfpch8_Prometa\MitoSys2\Calibration\mEGFPC1-Noc\mEGFP_1_R1_P4_K1_Ch2-Ch1.zen
17820	8.072988e-04	4.006022e-03	9.096800e-04	20150410_STAG1gfpch8_Prometa\MitoSys2\Calibration\mEGFPC1-Noc\mEGFP_1_R1_P4_K1_Ch2-Ch1.zen
19100	7.491544e-04	3.281902e-03	8.267800e-04	20150410_STAG1gfpch8_Prometa\MitoSys2\Calibration\mEGFPC1-Noc\mEGFP_1_R1_P4_K1_Ch2-Ch1.zen
20380	1.251489e-03	3.049562e-03	7.557200e-04	20150410_STAG1gfpch8_Prometa\MitoSys2\Calibration\mEGFPC1-Noc\mEGFP_1_R1_P4_K1_Ch2-Ch1.zen
21660	8.870264e-04	2.749417e-03	6.942600e-04	20150410_STAG1gfpch8_Prometa\MitoSys2\Calibration\mEGFPC1-Noc\mEGFP_1_R1_P4_K1_Ch2-Ch1.zen
22940	4.202313e-04	3.233849e-03	6.406600e-04	20150410_STAG1gfpch8_Prometa\MitoSys2\Calibration\mEGFPC1-Noc\mEGFP_1_R1_P4_K1_Ch2-Ch1.zen
24220	1.093974e-04	2.840857e-03	5.936000e-04	20150410_STAG1gfpch8_Prometa\MitoSys2\Calibration\mEGFPC1-Noc\mEGFP_1_R1_P4_K1_Ch2-Ch1.zen
25500	1.661080e-04	2.782924e-03	5.520000e-04	20150410_STAG1gfpch8_Prometa\MitoSys2\Calibration\mEGFPC1-Noc\mEGFP_1_R1_P4_K1_Ch2-Ch1.zen
28060	2.434718e-04	1.870760e-03	4.819600e-04	20150410_STAG1gfpch8_Prometa\MitoSys2\Calibration\mEGFPC1-Noc\mEGFP_1_R1_P4_K1_Ch2-Ch1.zen
30620	-3.613117e-04	2.614038e-03	4.255100e-04	20150410_STAG1gfpch8_Prometa\MitoSys2\Calibration\mEGFPC1-Noc\mEGFP_1_R1_P4_K1_Ch2-Ch1.zen
33180	1.374826e-04	2.907081e-03	3.792100e-04	20150410_STAG1gfpch8_Prometa\MitoSys2\Calibration\mEGFPC1-Noc\mEGFP_1_R1_P4_K1_Ch2-Ch1.zen
35740	3.007197e-04	2.140794e-03	3.407000e-04	20150410_STAG1gfpch8_Prometa\MitoSys2\Calibration\mEGFPC1-Noc\mEGFP_1_R1_P4_K1_Ch2-Ch1.zen
38300	-9.980675e-05	2.248469e-03	3.082400e-04	20150410_STAG1gfpch8_Prometa\MitoSys2\Calibration\mEGFPC1-Noc\mEGFP_1_R1_P4_K1_Ch2-Ch1.zen
40860	8.982855e-04	3.128668e-03	2.806000e-04	20150410_STAG1gfpch8_Prometa\MitoSys2\Calibration\mEGFPC1-Noc\mEGFP_1_R1_P4_K1_Ch2-Ch1.zen
43420	1.259171e-03	3.315230e-03	2.568300e-04	20150410_STAG1gfpch8_Prometa\MitoSys2\Calibration\mEGFPC1-Noc\mEGFP_1_R1_P4_K1_Ch2-Ch1.zen
45980	6.934723e-04	1.964698e-03	2.362100e-04	20150410_STAG1gfpch8_Prometa\MitoSys2\Calibration\mEGFPC1-Noc\mEGFP_1_R1_P4_K1_Ch2-Ch1.zen
48540	1.006470e-03	3.230090e-03	2.181900e-04	20150410_STAG1gfpch8_Prometa\MitoSys2\Calibration\mEGFPC1-Noc\mEGFP_1_R1_P4_K1_Ch2-Ch1.zen
51100	8.348153e-04	2.795748e-03	2.023400e-04	20150410_STAG1gfpch8_Prometa\MitoSys2\Calibration\mEGFPC1-Noc\mEGFP_1_R1_P4_K1_Ch2-Ch1.zen
56220	3.892340e-04	2.317532e-03	1.758000e-04	20150410_STAG1gfpch8_Prometa\MitoSys2\Calibration\mEGFPC1-Noc\mEGFP_1_R1_P4_K1_Ch2-Ch1.zen
61340	1.323657e-04	2.434246e-03	1.545500e-04	20150410_STAG1gfpch8_Prometa\MitoSys2\Calibration\mEGFPC1-Noc\mEGFP_1_R1_P4_K1_Ch2-Ch1.zen
66460	8.164660e-04	2.696252e-03	1.372400e-04	20150410_STAG1gfpch8_Prometa\MitoSys2\Calibration\mEGFPC1-Noc\mEGFP_1_R1_P4_K1_Ch2-Ch1.zen
71580	-3.823836e-04	1.916254e-03	1.229100e-04	20150410_STAG1gfpch8_Prometa\MitoSys2\Calibration\mEGFPC1-Noc\mEGFP_1_R1_P4_K1_Ch2-Ch1.zen
76700	-6.213851e-04	2.024168e-03	1.108900e-04	20150410_STAG1gfpch8_Prometa\MitoSys2\Calibration\mEGFPC1-Noc\mEGFP_1_R1_P4_K1_Ch2-Ch1.zen
81820	-1.298006e-03	1.960179e-03	1.007000e-04	20150410_STAG1gfpch8_Prometa\MitoSys2\Calibration\mEGFPC1-Noc\mEGFP_1_R1_P4_K1_Ch2-Ch1.zen
86940	1.247541e-04	1.767835e-03	9.196100e-05	20150410_STAG1gfpch8_Prometa\MitoSys2\Calibration\mEGFPC1-Noc\mEGFP_1_R1_P4_K1_Ch2-Ch1.zen
92060	4.660141e-04	2.145020e-03	8.441000e-05	20150410_STAG1gfpch8_Prometa\MitoSys2\Calibration\mEGFPC1-Noc\mEGFP_1_R1_P4_K1_Ch2-Ch1.zen
97180	-1.448186e-04	2.535991e-03	7.783100e-05	20150410_STAG1gfpch8_Prometa\MitoSys2\Calibration\mEGFPC1-Noc\mEGFP_1_R1_P4_K1_Ch2-Ch1.zen
102300	1.771947e-04	1.736488e-03	7.205700e-05	20150410_STAG1gfpch8_Prometa\MitoSys2\Calibration\mEGFPC1-Noc\mEGFP_1_R1_P4_K1_Ch2-Ch1.zen
112540	-6.879368e-05	1.507653e-03	6.242700e-05	20150410_STAG1gfpch8_Prometa\MitoSys2\Calibration\mEGFPC1-Noc\mEGFP_1_R1_P4_K1_Ch2-Ch1.zen
122780	7.061419e-05	2.181770e-03	5.475200e-05	20150410_STAG1gfpch8_Prometa\MitoSys2\Calibration\mEGFPC1-Noc\mEGFP_1_R1_P4_K1_Ch2-Ch1.zen
133020	1.911239e-04	1.753175e-03	4.851800e-05	20150410_STAG1gfpch8_Prometa\MitoSys2\Calibration\mEGFPC1-Noc\mEGFP_1_R1_P4_K1_Ch2-Ch1.zen
143260	-3.004156e-04	1.766845e-03	4.337400e-05	20150410_STAG1gfpch8_Prometa\MitoSys2\Calibration\mEGFPC1-Noc\mEGFP_1_R1_P4_K1_Ch2-Ch1.zen
153500	2.049668e-04	1.586404e-03	3.907300e-05	20150410_STAG1gfpch8_Prometa\MitoSys2\Calibration\mEGFPC1-Noc\mEGFP_1_R1_P4_K1_Ch2-Ch1.zen
163740	4.114997e-04	1.316622e-03	3.543200e-05	20150410_STAG1gfpch8_Prometa\MitoSys2\Calibration\mEGFPC1-Noc\mEGFP_1_R1_P4_K1_Ch2-Ch1.zen
173980	2.010040e-04	1.623023e-03	3.232000e-05	20150410_STAG1gfpch8_Prometa\MitoSys2\Calibration\mEGFPC1-Noc\mEGFP_1_R1_P4_K1_Ch2-Ch1.zen
184220	-3.201770e-04	2.499335e-03	2.963400e-05	20150410_STAG1gfpch8_Prometa\MitoSys2\Calibration\mEGFPC1-Noc\mEGFP_1_R1_P4_K1_Ch2-Ch1.zen
194460	2.309129e-04	2.150305e-03	2.729800e-05	20150410_STAG1gfpch8_Prometa\MitoSys2\Calibration\mEGFPC1-Noc\mEGFP_1_R1_P4_K1_Ch2-Ch1.zen
204700	-1.601516e-04	1.497940e-03	2.525100e-05	20150410_STAG1gfpch8_Prometa\MitoSys2\Calibration\mEGFPC1-Noc\mEGFP_1_R1_P4_K1_Ch2-Ch1.zen
225180	-3.078516e-04	2.014675e-03	2.184300e-05	20150410_STAG1gfpch8_Prometa\MitoSys2\Calibration\mEGFPC1-Noc\mEGFP_1_R1_P4_K1_Ch2-Ch1.zen
245660	6.354431e-04	1.229992e-03	1.913300e-05	20150410_STAG1gfpch8_Prometa\MitoSys2\Calibration\mEGFPC1-Noc\mEGFP_1_R1_P4_K1_Ch2-Ch1.zen
266140	6.667495e-04	1.707938e-03	1.693600e-05	20150410_STAG1gfpch8_Prometa\MitoSys2\Calibration\mEGFPC1-Noc\mEGFP_1_R1_P4_K1_Ch2-Ch1.zen
286620	3.663106e-04	1.721310e-03	1.512700e-05	20150410_STAG1gfpch8_Prometa\MitoSys2\Calibration\mEGFPC1-Noc\mEGFP_1_R1_P4_K1_Ch2-Ch1.zen
307100	8.848593e-05	1.228506e-03	1.361600e-05	20150410_STAG1gfpch8_Prometa\MitoSys2\Calibration\mEGFPC1-Noc\mEGFP_1_R1_P4_K1_Ch2-Ch1.zen
327580	-3.603459e-04	1.106940e-03	1.233800e-05	20150410_STAG1gfpch8_Prometa\MitoSys2\Calibration\mEGFPC1-Noc\mEGFP_1_R1_P4_K1_Ch2-Ch1.zen
348060	-3.525675e-04	1.887894e-03	1.124700e-05	20150410_STAG1gfpch8_Prometa\MitoSys2\Calibration\mEGFPC1-Noc\mEGFP_1_R1_P4_K1_Ch2-Ch1.zen
368540	-8.363515e-04	1.119232e-03	1.030700e-05	20150410_STAG1gfpch8_Prometa\MitoSys2\Calibration\mEGFPC1-Noc\mEGFP_1_R1_P4_K1_Ch2-Ch1.zen
389020	6.477528e-05	1.513776e-03	9.489700e-06	20150410_STAG1gfpch8_Prometa\MitoSys2\Calibration\mEGFPC1-Noc\mEGFP_1_R1_P4_K1_Ch2-Ch1.zen
409500	1.354174e-04	9.065373e-04	8.774100e-06	20150410_STAG1gfpch8_Prometa\MitoSys2\Calibration\mEGFPC1-Noc\mEGFP_1_R1_P4_K1_Ch2-Ch1.zen
450460	2.503044e-04	1.167922e-03	7.584200e-06	20150410_STAG1gfpch8_Prometa\MitoSys2\Calibration\mEGFPC1-Noc\mEGFP_1_R1_P4_K1_Ch2-Ch1.zen
491420	-2.237619e-04	1.239460e-03	6.639000e-06	20150410_STAG1gfpch8_Prometa\MitoSys2\Calibration\mEGFPC1-Noc\mEGFP_1_R1_P4_K1_Ch2-Ch1.zen
532380	-3.697455e-04	6.837527e-04	5.873600e-06	20150410_STAG1gfpch8_Prometa\MitoSys2\Calibration\mEGFPC1-Noc\mEGFP_1_R1_P4_K1_Ch2-Ch1.zen
573340	-5.771573e-05	1.107731e-03	5.243600e-06	20150410_STAG1gfpch8_Prometa\MitoSys2\Calibration\mEGFPC1-Noc\mEGFP_1_R1_P4_K1_Ch2-Ch1.zen
614300	-2.639401e-04	9.985929e-04	4.717900e-06	20150410_STAG1gfpch8_Prometa\MitoSys2\Calibration\mEGFPC1-Noc\mEGFP_1_R1_P4_K1_Ch2-Ch1.zen
655260	-3.771896e-04	9.979291e-04	4.273800e-06	20150410_STAG1gfpch8_Prometa\MitoSys2\Calibration\mEGFPC1-Noc\mEGFP_1_R1_P4_K1_Ch2-Ch1.zen
696220	-2.720652e-04	9.559814e-04	3.894800e-06	20150410_STAG1gfpch8_Prometa\MitoSys2\Calibration\mEGFPC1-Noc\mEGFP_1_R1_P4_K1_Ch2-Ch1.zen
737180	-3.252656e-04	1.120454e-03	3.568200e-06	20150410_STAG1gfpch8_Prometa\MitoSys2\Calibration\mEGFPC1-Noc\mEGFP_1_R1_P4_K1_Ch2-Ch1.zen
778140	-1.478849e-05	7.646982e-04	3.284400e-06	20150410_STAG1gfpch8_Prometa\MitoSys2\Calibration\mEGFPC1-Noc\mEGFP_1_R1_P4_K1_Ch2-Ch1.zen
819100	-2.234726e-04	6.774230e-04	3.036100e-06	20150410_STAG1gfpch8_Prometa\MitoSys2\Calibration\mEGFPC1-Noc\mEGFP_1_R1_P4_K1_Ch2-Ch1.zen
901020	-2.571538e-04	7.100013e-04	2.623400e-06	20150410_STAG1gfpch8_Prometa\MitoSys2\Calibration\mEGFPC1-Noc\mEGFP_1_R1_P4_K1_Ch2-Ch1.zen
982940	2.090005e-05	6.310061e-04	2.295700e-06	20150410_STAG1gfpch8_Prometa\MitoSys2\Calibration\mEGFPC1-Noc\mEGFP_1_R1_P4_K1_Ch2-Ch1.zen
1064860	7.586335e-05	9.430215e-04	2.030500e-06	20150410_STAG1gfpch8_Prometa\MitoSys2\Calibration\mEGFPC1-Noc\mEGFP_1_R1_P4_K1_Ch2-Ch1.zen
1146780	2.475439e-05	6.451493e-04	1.812300e-06	20150410_STAG1gfpch8_Prometa\MitoSys2\Calibration\mEGFPC1-Noc\mEGFP_1_R1_P4_K1_Ch2-Ch1.zen
1228700	-9.196310e-05	1.062052e-03	1.630300e-06	20150410_STAG1gfpch8_Prometa\MitoSys2\Calibration\mEGFPC1-Noc\mEGFP_1_R1_P4_K1_Ch2-Ch1.zen
1310620	2.732738e-05	9.432383e-04	1.476600e-06	20150410_STAG1gfpch8_Prometa\MitoSys2\Calibration\mEGFPC1-Noc\mEGFP_1_R1_P4_K1_Ch2-Ch1.zen
1392540	-1.479335e-04	9.589588e-04	1.345500e-06	20150410_STAG1gfpch8_Prometa\MitoSys2\Calibration\mEGFPC1-Noc\mEGFP_1_R1_P4_K1_Ch2-Ch1.zen
1474460	-6.177591e-05	7.324009e-04	1.232500e-06	20150410_STAG1gfpch8_Prometa\MitoSys2\Calibration\mEGFPC1-Noc\mEGFP_1_R1_P4_K1_Ch2-Ch1.zen
1556380	1.295408e-05	8.332957e-04	1.134400e-06	20150410_STAG1gfpch8_Prometa\MitoSys2\Calibration\mEGFPC1-Noc\mEGFP_1_R1_P4_K1_Ch2-Ch1.zen
10	1.558795e-01	1.374551e-02	1.527700e-01	20150410_STAG1gfpch8_Prometa\MitoSys2\Calibration\mEGFPC1-Noc\mEGFP_1_R1_P5_K1_Ch2-Ch1.zen
20	1.421198e-01	1.109927e-02	1.448800e-01	20150410_STAG1gfpch8_Prometa\MitoSys2\Calibration\mEGFPC1-Noc\mEGFP_1_R1_P5_K1_Ch2-Ch1.zen
30	1.382019e-01	1.596002e-02	1.379800e-01	20150410_STAG1gfpch8_Prometa\MitoSys2\Calibration\mEGFPC1-Noc\mEGFP_1_R1_P5_K1_Ch2-Ch1.zen
40	1.284674e-01	1.424873e-02	1.318300e-01	20150410_STAG1gfpch8_Prometa\MitoSys2\Calibration\mEGFPC1-Noc\mEGFP_1_R1_P5_K1_Ch2-Ch1.zen
50	1.250153e-01	1.478510e-02	1.263000e-01	20150410_STAG1gfpch8_Prometa\MitoSys2\Calibration\mEGFPC1-Noc\mEGFP_1_R1_P5_K1_Ch2-Ch1.zen
60	1.224730e-01	1.157471e-02	1.212800e-01	20150410_STAG1gfpch8_Prometa\MitoSys2\Calibration\mEGFPC1-Noc\mEGFP_1_R1_P5_K1_Ch2-Ch1.zen
70	1.188524e-01	1.164500e-02	1.167000e-01	20150410_STAG1gfpch8_Prometa\MitoSys2\Calibration\mEGFPC1-Noc\mEGFP_1_R1_P5_K1_Ch2-Ch1.zen
80	1.162322e-01	1.343626e-02	1.125000e-01	20150410_STAG1gfpch8_Prometa\MitoSys2\Calibration\mEGFPC1-Noc\mEGFP_1_R1_P5_K1_Ch2-Ch1.zen
90	1.076134e-01	1.300612e-02	1.086400e-01	20150410_STAG1gfpch8_Prometa\MitoSys2\Calibration\mEGFPC1-Noc\mEGFP_1_R1_P5_K1_Ch2-Ch1.zen
100	1.033061e-01	9.572465e-03	1.050600e-01	20150410_STAG1gfpch8_Prometa\MitoSys2\Calibration\mEGFPC1-Noc\mEGFP_1_R1_P5_K1_Ch2-Ch1.zen
120	9.651368e-02	8.033208e-03	9.866600e-02	20150410_STAG1gfpch8_Prometa\MitoSys2\Calibration\mEGFPC1-Noc\mEGFP_1_R1_P5_K1_Ch2-Ch1.zen
140	9.176129e-02	1.326071e-02	9.309600e-02	20150410_STAG1gfpch8_Prometa\MitoSys2\Calibration\mEGFPC1-Noc\mEGFP_1_R1_P5_K1_Ch2-Ch1.zen
160	9.069599e-02	1.104177e-02	8.819800e-02	20150410_STAG1gfpch8_Prometa\MitoSys2\Calibration\mEGFPC1-Noc\mEGFP_1_R1_P5_K1_Ch2-Ch1.zen
180	8.359560e-02	9.162015e-03	8.385000e-02	20150410_STAG1gfpch8_Prometa\MitoSys2\Calibration\mEGFPC1-Noc\mEGFP_1_R1_P5_K1_Ch2-Ch1.zen
200	8.194713e-02	8.272466e-03	7.996000e-02	20150410_STAG1gfpch8_Prometa\MitoSys2\Calibration\mEGFPC1-Noc\mEGFP_1_R1_P5_K1_Ch2-Ch1.zen
220	7.827006e-02	1.064172e-02	7.645600e-02	20150410_STAG1gfpch8_Prometa\MitoSys2\Calibration\mEGFPC1-Noc\mEGFP_1_R1_P5_K1_Ch2-Ch1.zen
240	7.508997e-02	1.187207e-02	7.327900e-02	20150410_STAG1gfpch8_Prometa\MitoSys2\Calibration\mEGFPC1-Noc\mEGFP_1_R1_P5_K1_Ch2-Ch1.zen
260	6.932458e-02	8.085753e-03	7.038300e-02	20150410_STAG1gfpch8_Prometa\MitoSys2\Calibration\mEGFPC1-Noc\mEGFP_1_R1_P5_K1_Ch2-Ch1.zen
280	6.720170e-02	7.418591e-03	6.772900e-02	20150410_STAG1gfpch8_Prometa\MitoSys2\Calibration\mEGFPC1-Noc\mEGFP_1_R1_P5_K1_Ch2-Ch1.zen
300	6.415743e-02	8.305636e-03	6.528600e-02	20150410_STAG1gfpch8_Prometa\MitoSys2\Calibration\mEGFPC1-Noc\mEGFP_1_R1_P5_K1_Ch2-Ch1.zen
340	5.948670e-02	7.616764e-03	6.093400e-02	20150410_STAG1gfpch8_Prometa\MitoSys2\Calibration\mEGFPC1-Noc\mEGFP_1_R1_P5_K1_Ch2-Ch1.zen
380	5.654383e-02	8.526846e-03	5.716400e-02	20150410_STAG1gfpch8_Prometa\MitoSys2\Calibration\mEGFPC1-Noc\mEGFP_1_R1_P5_K1_Ch2-Ch1.zen
420	5.416102e-02	6.993995e-03	5.386000e-02	20150410_STAG1gfpch8_Prometa\MitoSys2\Calibration\mEGFPC1-Noc\mEGFP_1_R1_P5_K1_Ch2-Ch1.zen
460	5.071409e-02	7.024118e-03	5.093500e-02	20150410_STAG1gfpch8_Prometa\MitoSys2\Calibration\mEGFPC1-Noc\mEGFP_1_R1_P5_K1_Ch2-Ch1.zen
500	4.821780e-02	6.294826e-03	4.832400e-02	20150410_STAG1gfpch8_Prometa\MitoSys2\Calibration\mEGFPC1-Noc\mEGFP_1_R1_P5_K1_Ch2-Ch1.zen
540	4.596389e-02	6.130847e-03	4.597700e-02	20150410_STAG1gfpch8_Prometa\MitoSys2\Calibration\mEGFPC1-Noc\mEGFP_1_R1_P5_K1_Ch2-Ch1.zen
580	4.438755e-02	5.279874e-03	4.385400e-02	20150410_STAG1gfpch8_Prometa\MitoSys2\Calibration\mEGFPC1-Noc\mEGFP_1_R1_P5_K1_Ch2-Ch1.zen
620	4.134919e-02	6.829638e-03	4.192200e-02	20150410_STAG1gfpch8_Prometa\MitoSys2\Calibration\mEGFPC1-Noc\mEGFP_1_R1_P5_K1_Ch2-Ch1.zen
660	4.073105e-02	8.151543e-03	4.015700e-02	20150410_STAG1gfpch8_Prometa\MitoSys2\Calibration\mEGFPC1-Noc\mEGFP_1_R1_P5_K1_Ch2-Ch1.zen
700	3.900252e-02	5.009642e-03	3.853700e-02	20150410_STAG1gfpch8_Prometa\MitoSys2\Calibration\mEGFPC1-Noc\mEGFP_1_R1_P5_K1_Ch2-Ch1.zen
780	3.601044e-02	4.749612e-03	3.566300e-02	20150410_STAG1gfpch8_Prometa\MitoSys2\Calibration\mEGFPC1-Noc\mEGFP_1_R1_P5_K1_Ch2-Ch1.zen
860	3.369140e-02	6.751004e-03	3.319100e-02	20150410_STAG1gfpch8_Prometa\MitoSys2\Calibration\mEGFPC1-Noc\mEGFP_1_R1_P5_K1_Ch2-Ch1.zen
940	2.979180e-02	6.258014e-03	3.104100e-02	20150410_STAG1gfpch8_Prometa\MitoSys2\Calibration\mEGFPC1-Noc\mEGFP_1_R1_P5_K1_Ch2-Ch1.zen
1020	2.939199e-02	6.046882e-03	2.915200e-02	20150410_STAG1gfpch8_Prometa\MitoSys2\Calibration\mEGFPC1-Noc\mEGFP_1_R1_P5_K1_Ch2-Ch1.zen
1100	2.715603e-02	6.920799e-03	2.748000e-02	20150410_STAG1gfpch8_Prometa\MitoSys2\Calibration\mEGFPC1-Noc\mEGFP_1_R1_P5_K1_Ch2-Ch1.zen
1180	2.448768e-02	7.127506e-03	2.598800e-02	20150410_STAG1gfpch8_Prometa\MitoSys2\Calibration\mEGFPC1-Noc\mEGFP_1_R1_P5_K1_Ch2-Ch1.zen
1260	2.434253e-02	5.747302e-03	2.464800e-02	20150410_STAG1gfpch8_Prometa\MitoSys2\Calibration\mEGFPC1-Noc\mEGFP_1_R1_P5_K1_Ch2-Ch1.zen
1340	2.354144e-02	6.066621e-03	2.343900e-02	20150410_STAG1gfpch8_Prometa\MitoSys2\Calibration\mEGFPC1-Noc\mEGFP_1_R1_P5_K1_Ch2-Ch1.zen
1420	2.244954e-02	6.684286e-03	2.234100e-02	20150410_STAG1gfpch8_Prometa\MitoSys2\Calibration\mEGFPC1-Noc\mEGFP_1_R1_P5_K1_Ch2-Ch1.zen
1500	2.168615e-02	5.850238e-03	2.134000e-02	20150410_STAG1gfpch8_Prometa\MitoSys2\Calibration\mEGFPC1-Noc\mEGFP_1_R1_P5_K1_Ch2-Ch1.zen
1660	2.008653e-02	5.740487e-03	1.958200e-02	20150410_STAG1gfpch8_Prometa\MitoSys2\Calibration\mEGFPC1-Noc\mEGFP_1_R1_P5_K1_Ch2-Ch1.zen
1820	1.886759e-02	5.390102e-03	1.808600e-02	20150410_STAG1gfpch8_Prometa\MitoSys2\Calibration\mEGFPC1-Noc\mEGFP_1_R1_P5_K1_Ch2-Ch1.zen
1980	1.673923e-02	4.942931e-03	1.679900e-02	20150410_STAG1gfpch8_Prometa\MitoSys2\Calibration\mEGFPC1-Noc\mEGFP_1_R1_P5_K1_Ch2-Ch1.zen
2140	1.586833e-02	4.986718e-03	1.567900e-02	20150410_STAG1gfpch8_Prometa\MitoSys2\Calibration\mEGFPC1-Noc\mEGFP_1_R1_P5_K1_Ch2-Ch1.zen
2300	1.542039e-02	4.286173e-03	1.469500e-02	20150410_STAG1gfpch8_Prometa\MitoSys2\Calibration\mEGFPC1-Noc\mEGFP_1_R1_P5_K1_Ch2-Ch1.zen
2460	1.471306e-02	5.324702e-03	1.382400e-02	20150410_STAG1gfpch8_Prometa\MitoSys2\Calibration\mEGFPC1-Noc\mEGFP_1_R1_P5_K1_Ch2-Ch1.zen
2620	1.333253e-02	5.159480e-03	1.304800e-02	20150410_STAG1gfpch8_Prometa\MitoSys2\Calibration\mEGFPC1-Noc\mEGFP_1_R1_P5_K1_Ch2-Ch1.zen
2780	1.227689e-02	4.974523e-03	1.235100e-02	20150410_STAG1gfpch8_Prometa\MitoSys2\Calibration\mEGFPC1-Noc\mEGFP_1_R1_P5_K1_Ch2-Ch1.zen
2940	1.091037e-02	5.834065e-03	1.172300e-02	20150410_STAG1gfpch8_Prometa\MitoSys2\Calibration\mEGFPC1-Noc\mEGFP_1_R1_P5_K1_Ch2-Ch1.zen
3100	9.911630e-03	5.331101e-03	1.115400e-02	20150410_STAG1gfpch8_Prometa\MitoSys2\Calibration\mEGFPC1-Noc\mEGFP_1_R1_P5_K1_Ch2-Ch1.zen
3420	9.853625e-03	4.434685e-03	1.016100e-02	20150410_STAG1gfpch8_Prometa\MitoSys2\Calibration\mEGFPC1-Noc\mEGFP_1_R1_P5_K1_Ch2-Ch1.zen
3740	9.565786e-03	6.023595e-03	9.325100e-03	20150410_STAG1gfpch8_Prometa\MitoSys2\Calibration\mEGFPC1-Noc\mEGFP_1_R1_P5_K1_Ch2-Ch1.zen
4060	8.690460e-03	5.423667e-03	8.611200e-03	20150410_STAG1gfpch8_Prometa\MitoSys2\Calibration\mEGFPC1-Noc\mEGFP_1_R1_P5_K1_Ch2-Ch1.zen
4380	6.357143e-03	5.129678e-03	7.994900e-03	20150410_STAG1gfpch8_Prometa\MitoSys2\Calibration\mEGFPC1-Noc\mEGFP_1_R1_P5_K1_Ch2-Ch1.zen
4700	7.962829e-03	4.877630e-03	7.457400e-03	20150410_STAG1gfpch8_Prometa\MitoSys2\Calibration\mEGFPC1-Noc\mEGFP_1_R1_P5_K1_Ch2-Ch1.zen
5020	6.601415e-03	4.261822e-03	6.984800e-03	20150410_STAG1gfpch8_Prometa\MitoSys2\Calibration\mEGFPC1-Noc\mEGFP_1_R1_P5_K1_Ch2-Ch1.zen
5340	6.332389e-03	5.177387e-03	6.566100e-03	20150410_STAG1gfpch8_Prometa\MitoSys2\Calibration\mEGFPC1-Noc\mEGFP_1_R1_P5_K1_Ch2-Ch1.zen
5660	5.945227e-03	4.286576e-03	6.192500e-03	20150410_STAG1gfpch8_Prometa\MitoSys2\Calibration\mEGFPC1-Noc\mEGFP_1_R1_P5_K1_Ch2-Ch1.zen
5980	6.003613e-03	5.576811e-03	5.857400e-03	20150410_STAG1gfpch8_Prometa\MitoSys2\Calibration\mEGFPC1-Noc\mEGFP_1_R1_P5_K1_Ch2-Ch1.zen
6300	5.189067e-03	5.033615e-03	5.555000e-03	20150410_STAG1gfpch8_Prometa\MitoSys2\Calibration\mEGFPC1-Noc\mEGFP_1_R1_P5_K1_Ch2-Ch1.zen
6940	5.520705e-03	4.940380e-03	5.031300e-03	20150410_STAG1gfpch8_Prometa\MitoSys2\Calibration\mEGFPC1-Noc\mEGFP_1_R1_P5_K1_Ch2-Ch1.zen
7580	5.244623e-03	3.578566e-03	4.593700e-03	20150410_STAG1gfpch8_Prometa\MitoSys2\Calibration\mEGFPC1-Noc\mEGFP_1_R1_P5_K1_Ch2-Ch1.zen
8220	4.561965e-03	4.584063e-03	4.222900e-03	20150410_STAG1gfpch8_Prometa\MitoSys2\Calibration\mEGFPC1-Noc\mEGFP_1_R1_P5_K1_Ch2-Ch1.zen
8860	3.705180e-03	4.369875e-03	3.904700e-03	20150410_STAG1gfpch8_Prometa\MitoSys2\Calibration\mEGFPC1-Noc\mEGFP_1_R1_P5_K1_Ch2-Ch1.zen
9500	3.919665e-03	3.233065e-03	3.628900e-03	20150410_STAG1gfpch8_Prometa\MitoSys2\Calibration\mEGFPC1-Noc\mEGFP_1_R1_P5_K1_Ch2-Ch1.zen
10140	4.026976e-03	2.868902e-03	3.387500e-03	20150410_STAG1gfpch8_Prometa\MitoSys2\Calibration\mEGFPC1-Noc\mEGFP_1_R1_P5_K1_Ch2-Ch1.zen
10780	2.956649e-03	4.081731e-03	3.174600e-03	20150410_STAG1gfpch8_Prometa\MitoSys2\Calibration\mEGFPC1-Noc\mEGFP_1_R1_P5_K1_Ch2-Ch1.zen
11420	2.879656e-03	4.113867e-03	2.985400e-03	20150410_STAG1gfpch8_Prometa\MitoSys2\Calibration\mEGFPC1-Noc\mEGFP_1_R1_P5_K1_Ch2-Ch1.zen
12060	3.315906e-03	3.965276e-03	2.816200e-03	20150410_STAG1gfpch8_Prometa\MitoSys2\Calibration\mEGFPC1-Noc\mEGFP_1_R1_P5_K1_Ch2-Ch1.zen
12700	3.528253e-03	2.819639e-03	2.664000e-03	20150410_STAG1gfpch8_Prometa\MitoSys2\Calibration\mEGFPC1-Noc\mEGFP_1_R1_P5_K1_Ch2-Ch1.zen
13980	2.156041e-03	3.897272e-03	2.401300e-03	20150410_STAG1gfpch8_Prometa\MitoSys2\Calibration\mEGFPC1-Noc\mEGFP_1_R1_P5_K1_Ch2-Ch1.zen
15260	1.992482e-03	4.280912e-03	2.182700e-03	20150410_STAG1gfpch8_Prometa\MitoSys2\Calibration\mEGFPC1-Noc\mEGFP_1_R1_P5_K1_Ch2-Ch1.zen
16540	1.339304e-03	3.174394e-03	1.997800e-03	20150410_STAG1gfpch8_Prometa\MitoSys2\Calibration\mEGFPC1-Noc\mEGFP_1_R1_P5_K1_Ch2-Ch1.zen
17820	1.355991e-03	3.562591e-03	1.839400e-03	20150410_STAG1gfpch8_Prometa\MitoSys2\Calibration\mEGFPC1-Noc\mEGFP_1_R1_P5_K1_Ch2-Ch1.zen
19100	1.460917e-03	3.872164e-03	1.702200e-03	20150410_STAG1gfpch8_Prometa\MitoSys2\Calibration\mEGFPC1-Noc\mEGFP_1_R1_P5_K1_Ch2-Ch1.zen
20380	1.738452e-03	2.411669e-03	1.582100e-03	20150410_STAG1gfpch8_Prometa\MitoSys2\Calibration\mEGFPC1-Noc\mEGFP_1_R1_P5_K1_Ch2-Ch1.zen
21660	2.101725e-03	3.011800e-03	1.476200e-03	20150410_STAG1gfpch8_Prometa\MitoSys2\Calibration\mEGFPC1-Noc\mEGFP_1_R1_P5_K1_Ch2-Ch1.zen
22940	1.193018e-03	3.815881e-03	1.382000e-03	20150410_STAG1gfpch8_Prometa\MitoSys2\Calibration\mEGFPC1-Noc\mEGFP_1_R1_P5_K1_Ch2-Ch1.zen
24220	1.438404e-03	3.245706e-03	1.297700e-03	20150410_STAG1gfpch8_Prometa\MitoSys2\Calibration\mEGFPC1-Noc\mEGFP_1_R1_P5_K1_Ch2-Ch1.zen
25500	1.695985e-03	2.487629e-03	1.221900e-03	20150410_STAG1gfpch8_Prometa\MitoSys2\Calibration\mEGFPC1-Noc\mEGFP_1_R1_P5_K1_Ch2-Ch1.zen
28060	8.338128e-04	3.611752e-03	1.091000e-03	20150410_STAG1gfpch8_Prometa\MitoSys2\Calibration\mEGFPC1-Noc\mEGFP_1_R1_P5_K1_Ch2-Ch1.zen
30620	1.526189e-03	2.750123e-03	9.820500e-04	20150410_STAG1gfpch8_Prometa\MitoSys2\Calibration\mEGFPC1-Noc\mEGFP_1_R1_P5_K1_Ch2-Ch1.zen
33180	1.387119e-03	2.915077e-03	8.900600e-04	20150410_STAG1gfpch8_Prometa\MitoSys2\Calibration\mEGFPC1-Noc\mEGFP_1_R1_P5_K1_Ch2-Ch1.zen
35740	5.612367e-04	3.468589e-03	8.114800e-04	20150410_STAG1gfpch8_Prometa\MitoSys2\Calibration\mEGFPC1-Noc\mEGFP_1_R1_P5_K1_Ch2-Ch1.zen
38300	1.002892e-03	3.242449e-03	7.436700e-04	20150410_STAG1gfpch8_Prometa\MitoSys2\Calibration\mEGFPC1-Noc\mEGFP_1_R1_P5_K1_Ch2-Ch1.zen
40860	2.705873e-05	3.657968e-03	6.846600e-04	20150410_STAG1gfpch8_Prometa\MitoSys2\Calibration\mEGFPC1-Noc\mEGFP_1_R1_P5_K1_Ch2-Ch1.zen
43420	2.141617e-04	3.990190e-03	6.329200e-04	20150410_STAG1gfpch8_Prometa\MitoSys2\Calibration\mEGFPC1-Noc\mEGFP_1_R1_P5_K1_Ch2-Ch1.zen
45980	1.915487e-03	3.660255e-03	5.872600e-04	20150410_STAG1gfpch8_Prometa\MitoSys2\Calibration\mEGFPC1-Noc\mEGFP_1_R1_P5_K1_Ch2-Ch1.zen
48540	2.868336e-04	3.470759e-03	5.467400e-04	20150410_STAG1gfpch8_Prometa\MitoSys2\Calibration\mEGFPC1-Noc\mEGFP_1_R1_P5_K1_Ch2-Ch1.zen
51100	2.494494e-04	2.786036e-03	5.105700e-04	20150410_STAG1gfpch8_Prometa\MitoSys2\Calibration\mEGFPC1-Noc\mEGFP_1_R1_P5_K1_Ch2-Ch1.zen
56220	7.643186e-05	2.911207e-03	4.489600e-04	20150410_STAG1gfpch8_Prometa\MitoSys2\Calibration\mEGFPC1-Noc\mEGFP_1_R1_P5_K1_Ch2-Ch1.zen
61340	-3.889491e-04	2.553196e-03	3.986200e-04	20150410_STAG1gfpch8_Prometa\MitoSys2\Calibration\mEGFPC1-Noc\mEGFP_1_R1_P5_K1_Ch2-Ch1.zen
66460	3.129972e-04	2.781100e-03	3.568900e-04	20150410_STAG1gfpch8_Prometa\MitoSys2\Calibration\mEGFPC1-Noc\mEGFP_1_R1_P5_K1_Ch2-Ch1.zen
71580	2.618180e-04	3.643651e-03	3.218800e-04	20150410_STAG1gfpch8_Prometa\MitoSys2\Calibration\mEGFPC1-Noc\mEGFP_1_R1_P5_K1_Ch2-Ch1.zen
76700	2.451991e-04	2.910591e-03	2.921700e-04	20150410_STAG1gfpch8_Prometa\MitoSys2\Calibration\mEGFPC1-Noc\mEGFP_1_R1_P5_K1_Ch2-Ch1.zen
81820	7.370420e-04	2.794911e-03	2.667300e-04	20150410_STAG1gfpch8_Prometa\MitoSys2\Calibration\mEGFPC1-Noc\mEGFP_1_R1_P5_K1_Ch2-Ch1.zen
86940	7.628161e-04	3.102700e-03	2.447500e-04	20150410_STAG1gfpch8_Prometa\MitoSys2\Calibration\mEGFPC1-Noc\mEGFP_1_R1_P5_K1_Ch2-Ch1.zen
92060	2.025524e-07	2.579301e-03	2.256100e-04	20150410_STAG1gfpch8_Prometa\MitoSys2\Calibration\mEGFPC1-Noc\mEGFP_1_R1_P5_K1_Ch2-Ch1.zen
97180	-9.841431e-04	2.374362e-03	2.088300e-04	20150410_STAG1gfpch8_Prometa\MitoSys2\Calibration\mEGFPC1-Noc\mEGFP_1_R1_P5_K1_Ch2-Ch1.zen
102300	-9.598954e-04	2.403179e-03	1.940300e-04	20150410_STAG1gfpch8_Prometa\MitoSys2\Calibration\mEGFPC1-Noc\mEGFP_1_R1_P5_K1_Ch2-Ch1.zen
112540	-6.682599e-04	2.196284e-03	1.691800e-04	20150410_STAG1gfpch8_Prometa\MitoSys2\Calibration\mEGFPC1-Noc\mEGFP_1_R1_P5_K1_Ch2-Ch1.zen
122780	4.860133e-04	2.866048e-03	1.492200e-04	20150410_STAG1gfpch8_Prometa\MitoSys2\Calibration\mEGFPC1-Noc\mEGFP_1_R1_P5_K1_Ch2-Ch1.zen
133020	1.994978e-04	2.472189e-03	1.329100e-04	20150410_STAG1gfpch8_Prometa\MitoSys2\Calibration\mEGFPC1-Noc\mEGFP_1_R1_P5_K1_Ch2-Ch1.zen
143260	1.478865e-03	2.203965e-03	1.193800e-04	20150410_STAG1gfpch8_Prometa\MitoSys2\Calibration\mEGFPC1-Noc\mEGFP_1_R1_P5_K1_Ch2-Ch1.zen
153500	1.175908e-03	2.537103e-03	1.080300e-04	20150410_STAG1gfpch8_Prometa\MitoSys2\Calibration\mEGFPC1-Noc\mEGFP_1_R1_P5_K1_Ch2-Ch1.zen
163740	8.364306e-04	2.273315e-03	9.838100e-05	20150410_STAG1gfpch8_Prometa\MitoSys2\Calibration\mEGFPC1-Noc\mEGFP_1_R1_P5_K1_Ch2-Ch1.zen
173980	2.340783e-04	2.381988e-03	9.010800e-05	20150410_STAG1gfpch8_Prometa\MitoSys2\Calibration\mEGFPC1-Noc\mEGFP_1_R1_P5_K1_Ch2-Ch1.zen
184220	-2.903288e-04	2.205830e-03	8.294800e-05	20150410_STAG1gfpch8_Prometa\MitoSys2\Calibration\mEGFPC1-Noc\mEGFP_1_R1_P5_K1_Ch2-Ch1.zen
194460	-1.435087e-04	2.285103e-03	7.670400e-05	20150410_STAG1gfpch8_Prometa\MitoSys2\Calibration\mEGFPC1-Noc\mEGFP_1_R1_P5_K1_Ch2-Ch1.zen
204700	-5.020241e-04	2.096865e-03	7.121900e-05	20150410_STAG1gfpch8_Prometa\MitoSys2\Calibration\mEGFPC1-Noc\mEGFP_1_R1_P5_K1_Ch2-Ch1.zen
225180	-6.442931e-04	2.086358e-03	6.206000e-05	20150410_STAG1gfpch8_Prometa\MitoSys2\Calibration\mEGFPC1-Noc\mEGFP_1_R1_P5_K1_Ch2-Ch1.zen
245660	-5.898784e-05	1.957125e-03	5.474500e-05	20150410_STAG1gfpch8_Prometa\MitoSys2\Calibration\mEGFPC1-Noc\mEGFP_1_R1_P5_K1_Ch2-Ch1.zen
266140	4.284860e-04	1.787626e-03	4.879200e-05	20150410_STAG1gfpch8_Prometa\MitoSys2\Calibration\mEGFPC1-Noc\mEGFP_1_R1_P5_K1_Ch2-Ch1.zen
286620	4.965405e-06	2.397109e-03	4.386900e-05	20150410_STAG1gfpch8_Prometa\MitoSys2\Calibration\mEGFPC1-Noc\mEGFP_1_R1_P5_K1_Ch2-Ch1.zen
307100	6.209641e-04	1.962849e-03	3.974200e-05	20150410_STAG1gfpch8_Prometa\MitoSys2\Calibration\mEGFPC1-Noc\mEGFP_1_R1_P5_K1_Ch2-Ch1.zen
327580	5.071798e-04	2.833807e-03	3.624100e-05	20150410_STAG1gfpch8_Prometa\MitoSys2\Calibration\mEGFPC1-Noc\mEGFP_1_R1_P5_K1_Ch2-Ch1.zen
348060	3.379448e-04	1.879293e-03	3.323900e-05	20150410_STAG1gfpch8_Prometa\MitoSys2\Calibration\mEGFPC1-Noc\mEGFP_1_R1_P5_K1_Ch2-Ch1.zen
368540	-9.895239e-06	2.278602e-03	3.064100e-05	20150410_STAG1gfpch8_Prometa\MitoSys2\Calibration\mEGFPC1-Noc\mEGFP_1_R1_P5_K1_Ch2-Ch1.zen
389020	-1.565279e-04	1.879005e-03	2.837400e-05	20150410_STAG1gfpch8_Prometa\MitoSys2\Calibration\mEGFPC1-Noc\mEGFP_1_R1_P5_K1_Ch2-Ch1.zen
409500	-1.750869e-04	1.512160e-03	2.638200e-05	20150410_STAG1gfpch8_Prometa\MitoSys2\Calibration\mEGFPC1-Noc\mEGFP_1_R1_P5_K1_Ch2-Ch1.zen
450460	-7.532992e-05	2.003349e-03	2.305100e-05	20150410_STAG1gfpch8_Prometa\MitoSys2\Calibration\mEGFPC1-Noc\mEGFP_1_R1_P5_K1_Ch2-Ch1.zen
491420	-3.217503e-05	1.393743e-03	2.038500e-05	20150410_STAG1gfpch8_Prometa\MitoSys2\Calibration\mEGFPC1-Noc\mEGFP_1_R1_P5_K1_Ch2-Ch1.zen
532380	8.679450e-04	1.393878e-03	1.820900e-05	20150410_STAG1gfpch8_Prometa\MitoSys2\Calibration\mEGFPC1-Noc\mEGFP_1_R1_P5_K1_Ch2-Ch1.zen
573340	4.675250e-04	1.464313e-03	1.640600e-05	20150410_STAG1gfpch8_Prometa\MitoSys2\Calibration\mEGFPC1-Noc\mEGFP_1_R1_P5_K1_Ch2-Ch1.zen
614300	4.521200e-04	1.817499e-03	1.489000e-05	20150410_STAG1gfpch8_Prometa\MitoSys2\Calibration\mEGFPC1-Noc\mEGFP_1_R1_P5_K1_Ch2-Ch1.zen
655260	3.716423e-04	1.210610e-03	1.360100e-05	20150410_STAG1gfpch8_Prometa\MitoSys2\Calibration\mEGFPC1-Noc\mEGFP_1_R1_P5_K1_Ch2-Ch1.zen
696220	1.867987e-04	1.514800e-03	1.249300e-05	20150410_STAG1gfpch8_Prometa\MitoSys2\Calibration\mEGFPC1-Noc\mEGFP_1_R1_P5_K1_Ch2-Ch1.zen
737180	-1.553448e-04	1.444343e-03	1.153200e-05	20150410_STAG1gfpch8_Prometa\MitoSys2\Calibration\mEGFPC1-Noc\mEGFP_1_R1_P5_K1_Ch2-Ch1.zen
778140	-5.630874e-04	1.573758e-03	1.069200e-05	20150410_STAG1gfpch8_Prometa\MitoSys2\Calibration\mEGFPC1-Noc\mEGFP_1_R1_P5_K1_Ch2-Ch1.zen
819100	-5.612005e-04	1.003646e-03	9.951900e-06	20150410_STAG1gfpch8_Prometa\MitoSys2\Calibration\mEGFPC1-Noc\mEGFP_1_R1_P5_K1_Ch2-Ch1.zen
901020	3.020900e-04	1.175783e-03	8.711400e-06	20150410_STAG1gfpch8_Prometa\MitoSys2\Calibration\mEGFPC1-Noc\mEGFP_1_R1_P5_K1_Ch2-Ch1.zen
982940	3.779749e-06	1.329002e-03	7.715500e-06	20150410_STAG1gfpch8_Prometa\MitoSys2\Calibration\mEGFPC1-Noc\mEGFP_1_R1_P5_K1_Ch2-Ch1.zen
1064860	5.447472e-04	1.628878e-03	6.900900e-06	20150410_STAG1gfpch8_Prometa\MitoSys2\Calibration\mEGFPC1-Noc\mEGFP_1_R1_P5_K1_Ch2-Ch1.zen
1146780	1.144431e-04	1.408757e-03	6.224000e-06	20150410_STAG1gfpch8_Prometa\MitoSys2\Calibration\mEGFPC1-Noc\mEGFP_1_R1_P5_K1_Ch2-Ch1.zen
1228700	4.717456e-04	1.808556e-03	5.653900e-06	20150410_STAG1gfpch8_Prometa\MitoSys2\Calibration\mEGFPC1-Noc\mEGFP_1_R1_P5_K1_Ch2-Ch1.zen
1310620	-3.675486e-04	1.627954e-03	5.168200e-06	20150410_STAG1gfpch8_Prometa\MitoSys2\Calibration\mEGFPC1-Noc\mEGFP_1_R1_P5_K1_Ch2-Ch1.zen
1392540	-8.638843e-05	1.579064e-03	4.750200e-06	20150410_STAG1gfpch8_Prometa\MitoSys2\Calibration\mEGFPC1-Noc\mEGFP_1_R1_P5_K1_Ch2-Ch1.zen
1474460	-5.715905e-04	1.812521e-03	4.387300e-06	20150410_STAG1gfpch8_Prometa\MitoSys2\Calibration\mEGFPC1-Noc\mEGFP_1_R1_P5_K1_Ch2-Ch1.zen
1556380	2.199807e-04	1.817370e-03	4.069600e-06	20150410_STAG1gfpch8_Prometa\MitoSys2\Calibration\mEGFPC1-Noc\mEGFP_1_R1_P5_K1_Ch2-Ch1.zen
10	1.297707e-01	1.633948e-02	1.284500e-01	20150410_STAG1gfpch8_Prometa\MitoSys2\Calibration\mEGFPC1-Noc\mEGFP_1_R1_P6_K1_Ch2-Ch1.zen
20	1.223556e-01	1.661192e-02	1.233200e-01	20150410_STAG1gfpch8_Prometa\MitoSys2\Calibration\mEGFPC1-Noc\mEGFP_1_R1_P6_K1_Ch2-Ch1.zen
30	1.227459e-01	1.684094e-02	1.186300e-01	20150410_STAG1gfpch8_Prometa\MitoSys2\Calibration\mEGFPC1-Noc\mEGFP_1_R1_P6_K1_Ch2-Ch1.zen
40	1.106894e-01	1.425782e-02	1.143300e-01	20150410_STAG1gfpch8_Prometa\MitoSys2\Calibration\mEGFPC1-Noc\mEGFP_1_R1_P6_K1_Ch2-Ch1.zen
50	1.092916e-01	1.241370e-02	1.103700e-01	20150410_STAG1gfpch8_Prometa\MitoSys2\Calibration\mEGFPC1-Noc\mEGFP_1_R1_P6_K1_Ch2-Ch1.zen
60	1.063324e-01	1.512709e-02	1.067300e-01	20150410_STAG1gfpch8_Prometa\MitoSys2\Calibration\mEGFPC1-Noc\mEGFP_1_R1_P6_K1_Ch2-Ch1.zen
70	1.034995e-01	1.509504e-02	1.033600e-01	20150410_STAG1gfpch8_Prometa\MitoSys2\Calibration\mEGFPC1-Noc\mEGFP_1_R1_P6_K1_Ch2-Ch1.zen
80	1.031518e-01	1.475816e-02	1.002500e-01	20150410_STAG1gfpch8_Prometa\MitoSys2\Calibration\mEGFPC1-Noc\mEGFP_1_R1_P6_K1_Ch2-Ch1.zen
90	9.466343e-02	1.403233e-02	9.735600e-02	20150410_STAG1gfpch8_Prometa\MitoSys2\Calibration\mEGFPC1-Noc\mEGFP_1_R1_P6_K1_Ch2-Ch1.zen
100	9.396421e-02	1.235089e-02	9.466600e-02	20150410_STAG1gfpch8_Prometa\MitoSys2\Calibration\mEGFPC1-Noc\mEGFP_1_R1_P6_K1_Ch2-Ch1.zen
120	8.993376e-02	1.261525e-02	8.981600e-02	20150410_STAG1gfpch8_Prometa\MitoSys2\Calibration\mEGFPC1-Noc\mEGFP_1_R1_P6_K1_Ch2-Ch1.zen
140	8.413120e-02	1.312661e-02	8.556200e-02	20150410_STAG1gfpch8_Prometa\MitoSys2\Calibration\mEGFPC1-Noc\mEGFP_1_R1_P6_K1_Ch2-Ch1.zen
160	8.162235e-02	1.219780e-02	8.180000e-02	20150410_STAG1gfpch8_Prometa\MitoSys2\Calibration\mEGFPC1-Noc\mEGFP_1_R1_P6_K1_Ch2-Ch1.zen
180	7.755400e-02	1.120865e-02	7.844400e-02	20150410_STAG1gfpch8_Prometa\MitoSys2\Calibration\mEGFPC1-Noc\mEGFP_1_R1_P6_K1_Ch2-Ch1.zen
200	7.540474e-02	1.458335e-02	7.542800e-02	20150410_STAG1gfpch8_Prometa\MitoSys2\Calibration\mEGFPC1-Noc\mEGFP_1_R1_P6_K1_Ch2-Ch1.zen
220	7.150504e-02	1.152322e-02	7.269900e-02	20150410_STAG1gfpch8_Prometa\MitoSys2\Calibration\mEGFPC1-Noc\mEGFP_1_R1_P6_K1_Ch2-Ch1.zen
240	7.080248e-02	1.134628e-02	7.021100e-02	20150410_STAG1gfpch8_Prometa\MitoSys2\Calibration\mEGFPC1-Noc\mEGFP_1_R1_P6_K1_Ch2-Ch1.zen
260	7.011811e-02	8.818016e-03	6.793100e-02	20150410_STAG1gfpch8_Prometa\MitoSys2\Calibration\mEGFPC1-Noc\mEGFP_1_R1_P6_K1_Ch2-Ch1.zen
280	6.655519e-02	1.145345e-02	6.582900e-02	20150410_STAG1gfpch8_Prometa\MitoSys2\Calibration\mEGFPC1-Noc\mEGFP_1_R1_P6_K1_Ch2-Ch1.zen
300	6.544353e-02	1.023193e-02	6.388200e-02	20150410_STAG1gfpch8_Prometa\MitoSys2\Calibration\mEGFPC1-Noc\mEGFP_1_R1_P6_K1_Ch2-Ch1.zen
340	6.137112e-02	1.220962e-02	6.037600e-02	20150410_STAG1gfpch8_Prometa\MitoSys2\Calibration\mEGFPC1-Noc\mEGFP_1_R1_P6_K1_Ch2-Ch1.zen
380	5.916180e-02	9.276559e-03	5.729300e-02	20150410_STAG1gfpch8_Prometa\MitoSys2\Calibration\mEGFPC1-Noc\mEGFP_1_R1_P6_K1_Ch2-Ch1.zen
420	5.447225e-02	6.646003e-03	5.454800e-02	20150410_STAG1gfpch8_Prometa\MitoSys2\Calibration\mEGFPC1-Noc\mEGFP_1_R1_P6_K1_Ch2-Ch1.zen
460	5.177297e-02	9.230998e-03	5.207800e-02	20150410_STAG1gfpch8_Prometa\MitoSys2\Calibration\mEGFPC1-Noc\mEGFP_1_R1_P6_K1_Ch2-Ch1.zen
500	4.942673e-02	8.856734e-03	4.983900e-02	20150410_STAG1gfpch8_Prometa\MitoSys2\Calibration\mEGFPC1-Noc\mEGFP_1_R1_P6_K1_Ch2-Ch1.zen
540	4.812397e-02	9.482210e-03	4.779500e-02	20150410_STAG1gfpch8_Prometa\MitoSys2\Calibration\mEGFPC1-Noc\mEGFP_1_R1_P6_K1_Ch2-Ch1.zen
580	4.663884e-02	8.500041e-03	4.591900e-02	20150410_STAG1gfpch8_Prometa\MitoSys2\Calibration\mEGFPC1-Noc\mEGFP_1_R1_P6_K1_Ch2-Ch1.zen
620	4.393992e-02	8.516094e-03	4.418900e-02	20150410_STAG1gfpch8_Prometa\MitoSys2\Calibration\mEGFPC1-Noc\mEGFP_1_R1_P6_K1_Ch2-Ch1.zen
660	4.027424e-02	8.737914e-03	4.258800e-02	20150410_STAG1gfpch8_Prometa\MitoSys2\Calibration\mEGFPC1-Noc\mEGFP_1_R1_P6_K1_Ch2-Ch1.zen
700	4.094213e-02	8.858047e-03	4.110000e-02	20150410_STAG1gfpch8_Prometa\MitoSys2\Calibration\mEGFPC1-Noc\mEGFP_1_R1_P6_K1_Ch2-Ch1.zen
780	3.893570e-02	9.232221e-03	3.841900e-02	20150410_STAG1gfpch8_Prometa\MitoSys2\Calibration\mEGFPC1-Noc\mEGFP_1_R1_P6_K1_Ch2-Ch1.zen
860	3.589842e-02	8.527307e-03	3.606900e-02	20150410_STAG1gfpch8_Prometa\MitoSys2\Calibration\mEGFPC1-Noc\mEGFP_1_R1_P6_K1_Ch2-Ch1.zen
940	3.403840e-02	6.913688e-03	3.399100e-02	20150410_STAG1gfpch8_Prometa\MitoSys2\Calibration\mEGFPC1-Noc\mEGFP_1_R1_P6_K1_Ch2-Ch1.zen
1020	3.160932e-02	8.537382e-03	3.213900e-02	20150410_STAG1gfpch8_Prometa\MitoSys2\Calibration\mEGFPC1-Noc\mEGFP_1_R1_P6_K1_Ch2-Ch1.zen
1100	2.982444e-02	7.492614e-03	3.047900e-02	20150410_STAG1gfpch8_Prometa\MitoSys2\Calibration\mEGFPC1-Noc\mEGFP_1_R1_P6_K1_Ch2-Ch1.zen
1180	3.002799e-02	7.635061e-03	2.898300e-02	20150410_STAG1gfpch8_Prometa\MitoSys2\Calibration\mEGFPC1-Noc\mEGFP_1_R1_P6_K1_Ch2-Ch1.zen
1260	2.756616e-02	5.892864e-03	2.762600e-02	20150410_STAG1gfpch8_Prometa\MitoSys2\Calibration\mEGFPC1-Noc\mEGFP_1_R1_P6_K1_Ch2-Ch1.zen
1340	2.616374e-02	7.079266e-03	2.639200e-02	20150410_STAG1gfpch8_Prometa\MitoSys2\Calibration\mEGFPC1-Noc\mEGFP_1_R1_P6_K1_Ch2-Ch1.zen
1420	2.478875e-02	7.279085e-03	2.526300e-02	20150410_STAG1gfpch8_Prometa\MitoSys2\Calibration\mEGFPC1-Noc\mEGFP_1_R1_P6_K1_Ch2-Ch1.zen
1500	2.399656e-02	5.846382e-03	2.422800e-02	20150410_STAG1gfpch8_Prometa\MitoSys2\Calibration\mEGFPC1-Noc\mEGFP_1_R1_P6_K1_Ch2-Ch1.zen
1660	2.173097e-02	5.033329e-03	2.239300e-02	20150410_STAG1gfpch8_Prometa\MitoSys2\Calibration\mEGFPC1-Noc\mEGFP_1_R1_P6_K1_Ch2-Ch1.zen
1820	1.995439e-02	5.996633e-03	2.081800e-02	20150410_STAG1gfpch8_Prometa\MitoSys2\Calibration\mEGFPC1-Noc\mEGFP_1_R1_P6_K1_Ch2-Ch1.zen
1980	1.980864e-02	5.240664e-03	1.945100e-02	20150410_STAG1gfpch8_Prometa\MitoSys2\Calibration\mEGFPC1-Noc\mEGFP_1_R1_P6_K1_Ch2-Ch1.zen
2140	1.851221e-02	4.671071e-03	1.825500e-02	20150410_STAG1gfpch8_Prometa\MitoSys2\Calibration\mEGFPC1-Noc\mEGFP_1_R1_P6_K1_Ch2-Ch1.zen
2300	1.727006e-02	3.639012e-03	1.719900e-02	20150410_STAG1gfpch8_Prometa\MitoSys2\Calibration\mEGFPC1-Noc\mEGFP_1_R1_P6_K1_Ch2-Ch1.zen
2460	1.571911e-02	4.247232e-03	1.625900e-02	20150410_STAG1gfpch8_Prometa\MitoSys2\Calibration\mEGFPC1-Noc\mEGFP_1_R1_P6_K1_Ch2-Ch1.zen
2620	1.520521e-02	5.456444e-03	1.541900e-02	20150410_STAG1gfpch8_Prometa\MitoSys2\Calibration\mEGFPC1-Noc\mEGFP_1_R1_P6_K1_Ch2-Ch1.zen
2780	1.483437e-02	6.473947e-03	1.466300e-02	20150410_STAG1gfpch8_Prometa\MitoSys2\Calibration\mEGFPC1-Noc\mEGFP_1_R1_P6_K1_Ch2-Ch1.zen
2940	1.444700e-02	5.212553e-03	1.397800e-02	20150410_STAG1gfpch8_Prometa\MitoSys2\Calibration\mEGFPC1-Noc\mEGFP_1_R1_P6_K1_Ch2-Ch1.zen
3100	1.443352e-02	5.171800e-03	1.335700e-02	20150410_STAG1gfpch8_Prometa\MitoSys2\Calibration\mEGFPC1-Noc\mEGFP_1_R1_P6_K1_Ch2-Ch1.zen
3420	1.278145e-02	4.806624e-03	1.226900e-02	20150410_STAG1gfpch8_Prometa\MitoSys2\Calibration\mEGFPC1-Noc\mEGFP_1_R1_P6_K1_Ch2-Ch1.zen
3740	1.173559e-02	5.107616e-03	1.134900e-02	20150410_STAG1gfpch8_Prometa\MitoSys2\Calibration\mEGFPC1-Noc\mEGFP_1_R1_P6_K1_Ch2-Ch1.zen
4060	9.947414e-03	5.049811e-03	1.056200e-02	20150410_STAG1gfpch8_Prometa\MitoSys2\Calibration\mEGFPC1-Noc\mEGFP_1_R1_P6_K1_Ch2-Ch1.zen
4380	1.067274e-02	4.062624e-03	9.880400e-03	20150410_STAG1gfpch8_Prometa\MitoSys2\Calibration\mEGFPC1-Noc\mEGFP_1_R1_P6_K1_Ch2-Ch1.zen
4700	9.143804e-03	5.310606e-03	9.284900e-03	20150410_STAG1gfpch8_Prometa\MitoSys2\Calibration\mEGFPC1-Noc\mEGFP_1_R1_P6_K1_Ch2-Ch1.zen
5020	9.631802e-03	5.287135e-03	8.760200e-03	20150410_STAG1gfpch8_Prometa\MitoSys2\Calibration\mEGFPC1-Noc\mEGFP_1_R1_P6_K1_Ch2-Ch1.zen
5340	8.574049e-03	4.660434e-03	8.294300e-03	20150410_STAG1gfpch8_Prometa\MitoSys2\Calibration\mEGFPC1-Noc\mEGFP_1_R1_P6_K1_Ch2-Ch1.zen
5660	6.449693e-03	4.783318e-03	7.878100e-03	20150410_STAG1gfpch8_Prometa\MitoSys2\Calibration\mEGFPC1-Noc\mEGFP_1_R1_P6_K1_Ch2-Ch1.zen
5980	6.465917e-03	4.804321e-03	7.503900e-03	20150410_STAG1gfpch8_Prometa\MitoSys2\Calibration\mEGFPC1-Noc\mEGFP_1_R1_P6_K1_Ch2-Ch1.zen
6300	6.338552e-03	4.494197e-03	7.165700e-03	20150410_STAG1gfpch8_Prometa\MitoSys2\Calibration\mEGFPC1-Noc\mEGFP_1_R1_P6_K1_Ch2-Ch1.zen
6940	5.656795e-03	4.388399e-03	6.578500e-03	20150410_STAG1gfpch8_Prometa\MitoSys2\Calibration\mEGFPC1-Noc\mEGFP_1_R1_P6_K1_Ch2-Ch1.zen
7580	5.683894e-03	4.179639e-03	6.086000e-03	20150410_STAG1gfpch8_Prometa\MitoSys2\Calibration\mEGFPC1-Noc\mEGFP_1_R1_P6_K1_Ch2-Ch1.zen
8220	4.734424e-03	4.595348e-03	5.666800e-03	20150410_STAG1gfpch8_Prometa\MitoSys2\Calibration\mEGFPC1-Noc\mEGFP_1_R1_P6_K1_Ch2-Ch1.zen
8860	5.486456e-03	2.945954e-03	5.305500e-03	20150410_STAG1gfpch8_Prometa\MitoSys2\Calibration\mEGFPC1-Noc\mEGFP_1_R1_P6_K1_Ch2-Ch1.zen
9500	5.103963e-03	4.072335e-03	4.990700e-03	20150410_STAG1gfpch8_Prometa\MitoSys2\Calibration\mEGFPC1-Noc\mEGFP_1_R1_P6_K1_Ch2-Ch1.zen
10140	5.278705e-03	4.754825e-03	4.713600e-03	20150410_STAG1gfpch8_Prometa\MitoSys2\Calibration\mEGFPC1-Noc\mEGFP_1_R1_P6_K1_Ch2-Ch1.zen
10780	4.483865e-03	3.162831e-03	4.467600e-03	20150410_STAG1gfpch8_Prometa\MitoSys2\Calibration\mEGFPC1-Noc\mEGFP_1_R1_P6_K1_Ch2-Ch1.zen
11420	4.914277e-03	3.395478e-03	4.247600e-03	20150410_STAG1gfpch8_Prometa\MitoSys2\Calibration\mEGFPC1-Noc\mEGFP_1_R1_P6_K1_Ch2-Ch1.zen
12060	4.586607e-03	2.098375e-03	4.049400e-03	20150410_STAG1gfpch8_Prometa\MitoSys2\Calibration\mEGFPC1-Noc\mEGFP_1_R1_P6_K1_Ch2-Ch1.zen
12700	4.022061e-03	2.395661e-03	3.869800e-03	20150410_STAG1gfpch8_Prometa\MitoSys2\Calibration\mEGFPC1-Noc\mEGFP_1_R1_P6_K1_Ch2-Ch1.zen
13980	4.027875e-03	2.783268e-03	3.555800e-03	20150410_STAG1gfpch8_Prometa\MitoSys2\Calibration\mEGFPC1-Noc\mEGFP_1_R1_P6_K1_Ch2-Ch1.zen
15260	3.965028e-03	2.773188e-03	3.289600e-03	20150410_STAG1gfpch8_Prometa\MitoSys2\Calibration\mEGFPC1-Noc\mEGFP_1_R1_P6_K1_Ch2-Ch1.zen
16540	3.835458e-03	3.461043e-03	3.060100e-03	20150410_STAG1gfpch8_Prometa\MitoSys2\Calibration\mEGFPC1-Noc\mEGFP_1_R1_P6_K1_Ch2-Ch1.zen
17820	2.897511e-03	4.121263e-03	2.859400e-03	20150410_STAG1gfpch8_Prometa\MitoSys2\Calibration\mEGFPC1-Noc\mEGFP_1_R1_P6_K1_Ch2-Ch1.zen
19100	2.624605e-03	3.103106e-03	2.681800e-03	20150410_STAG1gfpch8_Prometa\MitoSys2\Calibration\mEGFPC1-Noc\mEGFP_1_R1_P6_K1_Ch2-Ch1.zen
20380	2.194879e-03	3.384161e-03	2.523100e-03	20150410_STAG1gfpch8_Prometa\MitoSys2\Calibration\mEGFPC1-Noc\mEGFP_1_R1_P6_K1_Ch2-Ch1.zen
21660	2.978108e-03	2.408498e-03	2.380000e-03	20150410_STAG1gfpch8_Prometa\MitoSys2\Calibration\mEGFPC1-Noc\mEGFP_1_R1_P6_K1_Ch2-Ch1.zen
22940	1.989979e-03	2.380463e-03	2.250000e-03	20150410_STAG1gfpch8_Prometa\MitoSys2\Calibration\mEGFPC1-Noc\mEGFP_1_R1_P6_K1_Ch2-Ch1.zen
24220	2.298776e-03	1.908373e-03	2.131300e-03	20150410_STAG1gfpch8_Prometa\MitoSys2\Calibration\mEGFPC1-Noc\mEGFP_1_R1_P6_K1_Ch2-Ch1.zen
25500	2.322947e-03	2.546568e-03	2.022400e-03	20150410_STAG1gfpch8_Prometa\MitoSys2\Calibration\mEGFPC1-Noc\mEGFP_1_R1_P6_K1_Ch2-Ch1.zen
28060	2.218653e-03	2.230173e-03	1.828800e-03	20150410_STAG1gfpch8_Prometa\MitoSys2\Calibration\mEGFPC1-Noc\mEGFP_1_R1_P6_K1_Ch2-Ch1.zen
30620	1.807967e-03	2.435865e-03	1.662000e-03	20150410_STAG1gfpch8_Prometa\MitoSys2\Calibration\mEGFPC1-Noc\mEGFP_1_R1_P6_K1_Ch2-Ch1.zen
33180	1.968578e-03	2.914964e-03	1.516700e-03	20150410_STAG1gfpch8_Prometa\MitoSys2\Calibration\mEGFPC1-Noc\mEGFP_1_R1_P6_K1_Ch2-Ch1.zen
35740	1.609383e-03	3.324323e-03	1.389200e-03	20150410_STAG1gfpch8_Prometa\MitoSys2\Calibration\mEGFPC1-Noc\mEGFP_1_R1_P6_K1_Ch2-Ch1.zen
38300	8.432115e-04	2.978083e-03	1.276400e-03	20150410_STAG1gfpch8_Prometa\MitoSys2\Calibration\mEGFPC1-Noc\mEGFP_1_R1_P6_K1_Ch2-Ch1.zen
40860	8.019852e-04	3.963338e-03	1.176300e-03	20150410_STAG1gfpch8_Prometa\MitoSys2\Calibration\mEGFPC1-Noc\mEGFP_1_R1_P6_K1_Ch2-Ch1.zen
43420	1.877908e-03	3.772503e-03	1.087000e-03	20150410_STAG1gfpch8_Prometa\MitoSys2\Calibration\mEGFPC1-Noc\mEGFP_1_R1_P6_K1_Ch2-Ch1.zen
45980	2.686673e-04	3.242550e-03	1.007100e-03	20150410_STAG1gfpch8_Prometa\MitoSys2\Calibration\mEGFPC1-Noc\mEGFP_1_R1_P6_K1_Ch2-Ch1.zen
48540	1.913787e-04	2.954074e-03	9.352700e-04	20150410_STAG1gfpch8_Prometa\MitoSys2\Calibration\mEGFPC1-Noc\mEGFP_1_R1_P6_K1_Ch2-Ch1.zen
51100	1.593380e-04	2.722445e-03	8.705200e-04	20150410_STAG1gfpch8_Prometa\MitoSys2\Calibration\mEGFPC1-Noc\mEGFP_1_R1_P6_K1_Ch2-Ch1.zen
56220	1.071280e-04	2.659656e-03	7.589600e-04	20150410_STAG1gfpch8_Prometa\MitoSys2\Calibration\mEGFPC1-Noc\mEGFP_1_R1_P6_K1_Ch2-Ch1.zen
61340	3.578545e-04	3.278583e-03	6.668500e-04	20150410_STAG1gfpch8_Prometa\MitoSys2\Calibration\mEGFPC1-Noc\mEGFP_1_R1_P6_K1_Ch2-Ch1.zen
66460	8.375888e-04	2.632181e-03	5.900600e-04	20150410_STAG1gfpch8_Prometa\MitoSys2\Calibration\mEGFPC1-Noc\mEGFP_1_R1_P6_K1_Ch2-Ch1.zen
71580	4.601215e-04	2.678671e-03	5.254800e-04	20150410_STAG1gfpch8_Prometa\MitoSys2\Calibration\mEGFPC1-Noc\mEGFP_1_R1_P6_K1_Ch2-Ch1.zen
76700	1.418415e-03	2.838359e-03	4.707100e-04	20150410_STAG1gfpch8_Prometa\MitoSys2\Calibration\mEGFPC1-Noc\mEGFP_1_R1_P6_K1_Ch2-Ch1.zen
81820	4.046970e-04	2.857438e-03	4.239200e-04	20150410_STAG1gfpch8_Prometa\MitoSys2\Calibration\mEGFPC1-Noc\mEGFP_1_R1_P6_K1_Ch2-Ch1.zen
86940	6.196291e-04	2.775392e-03	3.836600e-04	20150410_STAG1gfpch8_Prometa\MitoSys2\Calibration\mEGFPC1-Noc\mEGFP_1_R1_P6_K1_Ch2-Ch1.zen
92060	-1.993225e-05	2.213828e-03	3.487900e-04	20150410_STAG1gfpch8_Prometa\MitoSys2\Calibration\mEGFPC1-Noc\mEGFP_1_R1_P6_K1_Ch2-Ch1.zen
97180	9.825372e-05	2.763516e-03	3.184100e-04	20150410_STAG1gfpch8_Prometa\MitoSys2\Calibration\mEGFPC1-Noc\mEGFP_1_R1_P6_K1_Ch2-Ch1.zen
102300	-4.313226e-04	2.296909e-03	2.918000e-04	20150410_STAG1gfpch8_Prometa\MitoSys2\Calibration\mEGFPC1-Noc\mEGFP_1_R1_P6_K1_Ch2-Ch1.zen
112540	4.488937e-04	2.133781e-03	2.476200e-04	20150410_STAG1gfpch8_Prometa\MitoSys2\Calibration\mEGFPC1-Noc\mEGFP_1_R1_P6_K1_Ch2-Ch1.zen
122780	2.181450e-04	2.479326e-03	2.127300e-04	20150410_STAG1gfpch8_Prometa\MitoSys2\Calibration\mEGFPC1-Noc\mEGFP_1_R1_P6_K1_Ch2-Ch1.zen
133020	8.972149e-04	2.183541e-03	1.847200e-04	20150410_STAG1gfpch8_Prometa\MitoSys2\Calibration\mEGFPC1-Noc\mEGFP_1_R1_P6_K1_Ch2-Ch1.zen
143260	-3.345890e-04	1.729959e-03	1.619200e-04	20150410_STAG1gfpch8_Prometa\MitoSys2\Calibration\mEGFPC1-Noc\mEGFP_1_R1_P6_K1_Ch2-Ch1.zen
153500	-7.107788e-06	1.519068e-03	1.431100e-04	20150410_STAG1gfpch8_Prometa\MitoSys2\Calibration\mEGFPC1-Noc\mEGFP_1_R1_P6_K1_Ch2-Ch1.zen
163740	5.129517e-05	2.265625e-03	1.274300e-04	20150410_STAG1gfpch8_Prometa\MitoSys2\Calibration\mEGFPC1-Noc\mEGFP_1_R1_P6_K1_Ch2-Ch1.zen
173980	3.843303e-04	2.801822e-03	1.142300e-04	20150410_STAG1gfpch8_Prometa\MitoSys2\Calibration\mEGFPC1-Noc\mEGFP_1_R1_P6_K1_Ch2-Ch1.zen
184220	3.285765e-04	2.523426e-03	1.030200e-04	20150410_STAG1gfpch8_Prometa\MitoSys2\Calibration\mEGFPC1-Noc\mEGFP_1_R1_P6_K1_Ch2-Ch1.zen
194460	3.845010e-04	2.093894e-03	9.340600e-05	20150410_STAG1gfpch8_Prometa\MitoSys2\Calibration\mEGFPC1-Noc\mEGFP_1_R1_P6_K1_Ch2-Ch1.zen
204700	-1.419097e-04	1.704192e-03	8.511400e-05	20150410_STAG1gfpch8_Prometa\MitoSys2\Calibration\mEGFPC1-Noc\mEGFP_1_R1_P6_K1_Ch2-Ch1.zen
225180	8.981849e-04	2.817452e-03	7.161300e-05	20150410_STAG1gfpch8_Prometa\MitoSys2\Calibration\mEGFPC1-Noc\mEGFP_1_R1_P6_K1_Ch2-Ch1.zen
245660	3.249993e-04	1.963432e-03	6.118400e-05	20150410_STAG1gfpch8_Prometa\MitoSys2\Calibration\mEGFPC1-Noc\mEGFP_1_R1_P6_K1_Ch2-Ch1.zen
266140	3.641655e-04	2.179004e-03	5.296200e-05	20150410_STAG1gfpch8_Prometa\MitoSys2\Calibration\mEGFPC1-Noc\mEGFP_1_R1_P6_K1_Ch2-Ch1.zen
286620	8.371602e-04	2.638670e-03	4.636500e-05	20150410_STAG1gfpch8_Prometa\MitoSys2\Calibration\mEGFPC1-Noc\mEGFP_1_R1_P6_K1_Ch2-Ch1.zen
307100	4.534188e-04	2.314857e-03	4.098800e-05	20150410_STAG1gfpch8_Prometa\MitoSys2\Calibration\mEGFPC1-Noc\mEGFP_1_R1_P6_K1_Ch2-Ch1.zen
327580	-7.515397e-04	2.153629e-03	3.654700e-05	20150410_STAG1gfpch8_Prometa\MitoSys2\Calibration\mEGFPC1-Noc\mEGFP_1_R1_P6_K1_Ch2-Ch1.zen
348060	-7.161340e-04	2.191256e-03	3.283400e-05	20150410_STAG1gfpch8_Prometa\MitoSys2\Calibration\mEGFPC1-Noc\mEGFP_1_R1_P6_K1_Ch2-Ch1.zen
368540	-4.209534e-04	1.920478e-03	2.969600e-05	20150410_STAG1gfpch8_Prometa\MitoSys2\Calibration\mEGFPC1-Noc\mEGFP_1_R1_P6_K1_Ch2-Ch1.zen
389020	-8.931052e-04	2.085823e-03	2.701900e-05	20150410_STAG1gfpch8_Prometa\MitoSys2\Calibration\mEGFPC1-Noc\mEGFP_1_R1_P6_K1_Ch2-Ch1.zen
409500	-4.165061e-04	1.740377e-03	2.471500e-05	20150410_STAG1gfpch8_Prometa\MitoSys2\Calibration\mEGFPC1-Noc\mEGFP_1_R1_P6_K1_Ch2-Ch1.zen
450460	-7.458911e-04	1.319991e-03	2.097000e-05	20150410_STAG1gfpch8_Prometa\MitoSys2\Calibration\mEGFPC1-Noc\mEGFP_1_R1_P6_K1_Ch2-Ch1.zen
491420	-5.578816e-04	1.207728e-03	1.807600e-05	20150410_STAG1gfpch8_Prometa\MitoSys2\Calibration\mEGFPC1-Noc\mEGFP_1_R1_P6_K1_Ch2-Ch1.zen
532380	5.623394e-04	1.549557e-03	1.578800e-05	20150410_STAG1gfpch8_Prometa\MitoSys2\Calibration\mEGFPC1-Noc\mEGFP_1_R1_P6_K1_Ch2-Ch1.zen
573340	-5.530362e-05	1.990044e-03	1.394400e-05	20150410_STAG1gfpch8_Prometa\MitoSys2\Calibration\mEGFPC1-Noc\mEGFP_1_R1_P6_K1_Ch2-Ch1.zen
614300	-3.883588e-04	1.743734e-03	1.243200e-05	20150410_STAG1gfpch8_Prometa\MitoSys2\Calibration\mEGFPC1-Noc\mEGFP_1_R1_P6_K1_Ch2-Ch1.zen
655260	-5.138470e-04	1.377420e-03	1.117500e-05	20150410_STAG1gfpch8_Prometa\MitoSys2\Calibration\mEGFPC1-Noc\mEGFP_1_R1_P6_K1_Ch2-Ch1.zen
696220	-4.480477e-04	1.869839e-03	1.011700e-05	20150410_STAG1gfpch8_Prometa\MitoSys2\Calibration\mEGFPC1-Noc\mEGFP_1_R1_P6_K1_Ch2-Ch1.zen
737180	-9.489999e-04	1.288134e-03	9.215800e-06	20150410_STAG1gfpch8_Prometa\MitoSys2\Calibration\mEGFPC1-Noc\mEGFP_1_R1_P6_K1_Ch2-Ch1.zen
778140	-7.217120e-04	1.477138e-03	8.441500e-06	20150410_STAG1gfpch8_Prometa\MitoSys2\Calibration\mEGFPC1-Noc\mEGFP_1_R1_P6_K1_Ch2-Ch1.zen
819100	-3.288874e-05	1.580688e-03	7.770200e-06	20150410_STAG1gfpch8_Prometa\MitoSys2\Calibration\mEGFPC1-Noc\mEGFP_1_R1_P6_K1_Ch2-Ch1.zen
901020	-3.908069e-04	1.281941e-03	6.667800e-06	20150410_STAG1gfpch8_Prometa\MitoSys2\Calibration\mEGFPC1-Noc\mEGFP_1_R1_P6_K1_Ch2-Ch1.zen
982940	-1.022308e-04	1.365958e-03	5.804400e-06	20150410_STAG1gfpch8_Prometa\MitoSys2\Calibration\mEGFPC1-Noc\mEGFP_1_R1_P6_K1_Ch2-Ch1.zen
1064860	5.548583e-05	1.829979e-03	5.113300e-06	20150410_STAG1gfpch8_Prometa\MitoSys2\Calibration\mEGFPC1-Noc\mEGFP_1_R1_P6_K1_Ch2-Ch1.zen
1146780	2.461520e-04	1.514749e-03	4.549800e-06	20150410_STAG1gfpch8_Prometa\MitoSys2\Calibration\mEGFPC1-Noc\mEGFP_1_R1_P6_K1_Ch2-Ch1.zen
1228700	-2.050957e-04	1.571507e-03	4.083100e-06	20150410_STAG1gfpch8_Prometa\MitoSys2\Calibration\mEGFPC1-Noc\mEGFP_1_R1_P6_K1_Ch2-Ch1.zen
1310620	-2.039303e-04	1.482626e-03	3.691400e-06	20150410_STAG1gfpch8_Prometa\MitoSys2\Calibration\mEGFPC1-Noc\mEGFP_1_R1_P6_K1_Ch2-Ch1.zen
1392540	-1.144842e-04	1.749090e-03	3.358800e-06	20150410_STAG1gfpch8_Prometa\MitoSys2\Calibration\mEGFPC1-Noc\mEGFP_1_R1_P6_K1_Ch2-Ch1.zen
1474460	-5.350704e-04	1.755850e-03	3.073600e-06	20150410_STAG1gfpch8_Prometa\MitoSys2\Calibration\mEGFPC1-Noc\mEGFP_1_R1_P6_K1_Ch2-Ch1.zen
1556380	-5.978297e-04	1.893799e-03	2.826700e-06	20150410_STAG1gfpch8_Prometa\MitoSys2\Calibration\mEGFPC1-Noc\mEGFP_1_R1_P6_K1_Ch2-Ch1.zen
10	2.312908e-01	2.414106e-02	2.273600e-01	20150410_STAG1gfpch8_Prometa\MitoSys2\Calibration\mEGFPC1-Noc\mEGFP_1_R1_P7_K1_Ch2-Ch1.zen
20	2.111827e-01	2.249893e-02	2.142600e-01	20150410_STAG1gfpch8_Prometa\MitoSys2\Calibration\mEGFPC1-Noc\mEGFP_1_R1_P7_K1_Ch2-Ch1.zen
30	2.020537e-01	1.837169e-02	2.030100e-01	20150410_STAG1gfpch8_Prometa\MitoSys2\Calibration\mEGFPC1-Noc\mEGFP_1_R1_P7_K1_Ch2-Ch1.zen
40	1.892030e-01	2.054172e-02	1.931600e-01	20150410_STAG1gfpch8_Prometa\MitoSys2\Calibration\mEGFPC1-Noc\mEGFP_1_R1_P7_K1_Ch2-Ch1.zen
50	1.838842e-01	1.709377e-02	1.844100e-01	20150410_STAG1gfpch8_Prometa\MitoSys2\Calibration\mEGFPC1-Noc\mEGFP_1_R1_P7_K1_Ch2-Ch1.zen
60	1.758049e-01	1.653814e-02	1.765900e-01	20150410_STAG1gfpch8_Prometa\MitoSys2\Calibration\mEGFPC1-Noc\mEGFP_1_R1_P7_K1_Ch2-Ch1.zen
70	1.692801e-01	2.353765e-02	1.695400e-01	20150410_STAG1gfpch8_Prometa\MitoSys2\Calibration\mEGFPC1-Noc\mEGFP_1_R1_P7_K1_Ch2-Ch1.zen
80	1.635482e-01	2.169839e-02	1.631600e-01	20150410_STAG1gfpch8_Prometa\MitoSys2\Calibration\mEGFPC1-Noc\mEGFP_1_R1_P7_K1_Ch2-Ch1.zen
90	1.618858e-01	2.067018e-02	1.573400e-01	20150410_STAG1gfpch8_Prometa\MitoSys2\Calibration\mEGFPC1-Noc\mEGFP_1_R1_P7_K1_Ch2-Ch1.zen
100	1.554951e-01	1.415801e-02	1.520300e-01	20150410_STAG1gfpch8_Prometa\MitoSys2\Calibration\mEGFPC1-Noc\mEGFP_1_R1_P7_K1_Ch2-Ch1.zen
120	1.427712e-01	1.583456e-02	1.426500e-01	20150410_STAG1gfpch8_Prometa\MitoSys2\Calibration\mEGFPC1-Noc\mEGFP_1_R1_P7_K1_Ch2-Ch1.zen
140	1.309649e-01	1.397710e-02	1.346500e-01	20150410_STAG1gfpch8_Prometa\MitoSys2\Calibration\mEGFPC1-Noc\mEGFP_1_R1_P7_K1_Ch2-Ch1.zen
160	1.296632e-01	1.460785e-02	1.277300e-01	20150410_STAG1gfpch8_Prometa\MitoSys2\Calibration\mEGFPC1-Noc\mEGFP_1_R1_P7_K1_Ch2-Ch1.zen
180	1.243275e-01	1.552381e-02	1.216800e-01	20150410_STAG1gfpch8_Prometa\MitoSys2\Calibration\mEGFPC1-Noc\mEGFP_1_R1_P7_K1_Ch2-Ch1.zen
200	1.150215e-01	1.594166e-02	1.163400e-01	20150410_STAG1gfpch8_Prometa\MitoSys2\Calibration\mEGFPC1-Noc\mEGFP_1_R1_P7_K1_Ch2-Ch1.zen
220	1.096325e-01	1.349659e-02	1.115900e-01	20150410_STAG1gfpch8_Prometa\MitoSys2\Calibration\mEGFPC1-Noc\mEGFP_1_R1_P7_K1_Ch2-Ch1.zen
240	1.088396e-01	1.817493e-02	1.073200e-01	20150410_STAG1gfpch8_Prometa\MitoSys2\Calibration\mEGFPC1-Noc\mEGFP_1_R1_P7_K1_Ch2-Ch1.zen
260	1.024013e-01	1.453261e-02	1.034700e-01	20150410_STAG1gfpch8_Prometa\MitoSys2\Calibration\mEGFPC1-Noc\mEGFP_1_R1_P7_K1_Ch2-Ch1.zen
280	1.029175e-01	1.779952e-02	9.996100e-02	20150410_STAG1gfpch8_Prometa\MitoSys2\Calibration\mEGFPC1-Noc\mEGFP_1_R1_P7_K1_Ch2-Ch1.zen
300	9.653691e-02	1.482120e-02	9.675300e-02	20150410_STAG1gfpch8_Prometa\MitoSys2\Calibration\mEGFPC1-Noc\mEGFP_1_R1_P7_K1_Ch2-Ch1.zen
340	8.904349e-02	1.251947e-02	9.107300e-02	20150410_STAG1gfpch8_Prometa\MitoSys2\Calibration\mEGFPC1-Noc\mEGFP_1_R1_P7_K1_Ch2-Ch1.zen
380	8.497000e-02	1.231797e-02	8.617900e-02	20150410_STAG1gfpch8_Prometa\MitoSys2\Calibration\mEGFPC1-Noc\mEGFP_1_R1_P7_K1_Ch2-Ch1.zen
420	8.233169e-02	1.262962e-02	8.189900e-02	20150410_STAG1gfpch8_Prometa\MitoSys2\Calibration\mEGFPC1-Noc\mEGFP_1_R1_P7_K1_Ch2-Ch1.zen
460	7.775874e-02	1.051826e-02	7.810700e-02	20150410_STAG1gfpch8_Prometa\MitoSys2\Calibration\mEGFPC1-Noc\mEGFP_1_R1_P7_K1_Ch2-Ch1.zen
500	7.454625e-02	1.341010e-02	7.471500e-02	20150410_STAG1gfpch8_Prometa\MitoSys2\Calibration\mEGFPC1-Noc\mEGFP_1_R1_P7_K1_Ch2-Ch1.zen
540	7.089392e-02	1.195472e-02	7.165300e-02	20150410_STAG1gfpch8_Prometa\MitoSys2\Calibration\mEGFPC1-Noc\mEGFP_1_R1_P7_K1_Ch2-Ch1.zen
580	6.776930e-02	1.422816e-02	6.887000e-02	20150410_STAG1gfpch8_Prometa\MitoSys2\Calibration\mEGFPC1-Noc\mEGFP_1_R1_P7_K1_Ch2-Ch1.zen
620	6.457895e-02	1.184336e-02	6.632500e-02	20150410_STAG1gfpch8_Prometa\MitoSys2\Calibration\mEGFPC1-Noc\mEGFP_1_R1_P7_K1_Ch2-Ch1.zen
660	6.457809e-02	1.286722e-02	6.398500e-02	20150410_STAG1gfpch8_Prometa\MitoSys2\Calibration\mEGFPC1-Noc\mEGFP_1_R1_P7_K1_Ch2-Ch1.zen
700	6.104864e-02	1.129215e-02	6.182400e-02	20150410_STAG1gfpch8_Prometa\MitoSys2\Calibration\mEGFPC1-Noc\mEGFP_1_R1_P7_K1_Ch2-Ch1.zen
780	5.840278e-02	1.046988e-02	5.795500e-02	20150410_STAG1gfpch8_Prometa\MitoSys2\Calibration\mEGFPC1-Noc\mEGFP_1_R1_P7_K1_Ch2-Ch1.zen
860	5.427929e-02	9.890425e-03	5.458300e-02	20150410_STAG1gfpch8_Prometa\MitoSys2\Calibration\mEGFPC1-Noc\mEGFP_1_R1_P7_K1_Ch2-Ch1.zen
940	5.213453e-02	1.127655e-02	5.161300e-02	20150410_STAG1gfpch8_Prometa\MitoSys2\Calibration\mEGFPC1-Noc\mEGFP_1_R1_P7_K1_Ch2-Ch1.zen
1020	4.977220e-02	9.012160e-03	4.897100e-02	20150410_STAG1gfpch8_Prometa\MitoSys2\Calibration\mEGFPC1-Noc\mEGFP_1_R1_P7_K1_Ch2-Ch1.zen
1100	4.709201e-02	1.038583e-02	4.660300e-02	20150410_STAG1gfpch8_Prometa\MitoSys2\Calibration\mEGFPC1-Noc\mEGFP_1_R1_P7_K1_Ch2-Ch1.zen
1180	4.406586e-02	1.125427e-02	4.446600e-02	20150410_STAG1gfpch8_Prometa\MitoSys2\Calibration\mEGFPC1-Noc\mEGFP_1_R1_P7_K1_Ch2-Ch1.zen
1260	4.272712e-02	8.946451e-03	4.252600e-02	20150410_STAG1gfpch8_Prometa\MitoSys2\Calibration\mEGFPC1-Noc\mEGFP_1_R1_P7_K1_Ch2-Ch1.zen
1340	4.261494e-02	9.367090e-03	4.075600e-02	20150410_STAG1gfpch8_Prometa\MitoSys2\Calibration\mEGFPC1-Noc\mEGFP_1_R1_P7_K1_Ch2-Ch1.zen
1420	3.972027e-02	9.232291e-03	3.913200e-02	20150410_STAG1gfpch8_Prometa\MitoSys2\Calibration\mEGFPC1-Noc\mEGFP_1_R1_P7_K1_Ch2-Ch1.zen
1500	3.847798e-02	8.669160e-03	3.763700e-02	20150410_STAG1gfpch8_Prometa\MitoSys2\Calibration\mEGFPC1-Noc\mEGFP_1_R1_P7_K1_Ch2-Ch1.zen
1660	3.545448e-02	8.911797e-03	3.497300e-02	20150410_STAG1gfpch8_Prometa\MitoSys2\Calibration\mEGFPC1-Noc\mEGFP_1_R1_P7_K1_Ch2-Ch1.zen
1820	3.287839e-02	8.522018e-03	3.266700e-02	20150410_STAG1gfpch8_Prometa\MitoSys2\Calibration\mEGFPC1-Noc\mEGFP_1_R1_P7_K1_Ch2-Ch1.zen
1980	3.086074e-02	6.499402e-03	3.064900e-02	20150410_STAG1gfpch8_Prometa\MitoSys2\Calibration\mEGFPC1-Noc\mEGFP_1_R1_P7_K1_Ch2-Ch1.zen
2140	2.964580e-02	8.740151e-03	2.886600e-02	20150410_STAG1gfpch8_Prometa\MitoSys2\Calibration\mEGFPC1-Noc\mEGFP_1_R1_P7_K1_Ch2-Ch1.zen
2300	2.677644e-02	7.638942e-03	2.727800e-02	20150410_STAG1gfpch8_Prometa\MitoSys2\Calibration\mEGFPC1-Noc\mEGFP_1_R1_P7_K1_Ch2-Ch1.zen
2460	2.439149e-02	6.761268e-03	2.585500e-02	20150410_STAG1gfpch8_Prometa\MitoSys2\Calibration\mEGFPC1-Noc\mEGFP_1_R1_P7_K1_Ch2-Ch1.zen
2620	2.327725e-02	8.813126e-03	2.457000e-02	20150410_STAG1gfpch8_Prometa\MitoSys2\Calibration\mEGFPC1-Noc\mEGFP_1_R1_P7_K1_Ch2-Ch1.zen
2780	2.239535e-02	7.316978e-03	2.340400e-02	20150410_STAG1gfpch8_Prometa\MitoSys2\Calibration\mEGFPC1-Noc\mEGFP_1_R1_P7_K1_Ch2-Ch1.zen
2940	2.312779e-02	8.588600e-03	2.234200e-02	20150410_STAG1gfpch8_Prometa\MitoSys2\Calibration\mEGFPC1-Noc\mEGFP_1_R1_P7_K1_Ch2-Ch1.zen
3100	2.204183e-02	7.167158e-03	2.136900e-02	20150410_STAG1gfpch8_Prometa\MitoSys2\Calibration\mEGFPC1-Noc\mEGFP_1_R1_P7_K1_Ch2-Ch1.zen
3420	2.009274e-02	6.543330e-03	1.964900e-02	20150410_STAG1gfpch8_Prometa\MitoSys2\Calibration\mEGFPC1-Noc\mEGFP_1_R1_P7_K1_Ch2-Ch1.zen
3740	1.858799e-02	5.921632e-03	1.817600e-02	20150410_STAG1gfpch8_Prometa\MitoSys2\Calibration\mEGFPC1-Noc\mEGFP_1_R1_P7_K1_Ch2-Ch1.zen
4060	1.858432e-02	6.432279e-03	1.690000e-02	20150410_STAG1gfpch8_Prometa\MitoSys2\Calibration\mEGFPC1-Noc\mEGFP_1_R1_P7_K1_Ch2-Ch1.zen
4380	1.515739e-02	7.560285e-03	1.578400e-02	20150410_STAG1gfpch8_Prometa\MitoSys2\Calibration\mEGFPC1-Noc\mEGFP_1_R1_P7_K1_Ch2-Ch1.zen
4700	1.490123e-02	8.569729e-03	1.479800e-02	20150410_STAG1gfpch8_Prometa\MitoSys2\Calibration\mEGFPC1-Noc\mEGFP_1_R1_P7_K1_Ch2-Ch1.zen
5020	1.331662e-02	7.315853e-03	1.392200e-02	20150410_STAG1gfpch8_Prometa\MitoSys2\Calibration\mEGFPC1-Noc\mEGFP_1_R1_P7_K1_Ch2-Ch1.zen
5340	1.276132e-02	6.200230e-03	1.313900e-02	20150410_STAG1gfpch8_Prometa\MitoSys2\Calibration\mEGFPC1-Noc\mEGFP_1_R1_P7_K1_Ch2-Ch1.zen
5660	1.159957e-02	6.004818e-03	1.243300e-02	20150410_STAG1gfpch8_Prometa\MitoSys2\Calibration\mEGFPC1-Noc\mEGFP_1_R1_P7_K1_Ch2-Ch1.zen
5980	1.211632e-02	5.723580e-03	1.179500e-02	20150410_STAG1gfpch8_Prometa\MitoSys2\Calibration\mEGFPC1-Noc\mEGFP_1_R1_P7_K1_Ch2-Ch1.zen
6300	1.103167e-02	5.189843e-03	1.121500e-02	20150410_STAG1gfpch8_Prometa\MitoSys2\Calibration\mEGFPC1-Noc\mEGFP_1_R1_P7_K1_Ch2-Ch1.zen
6940	1.047694e-02	6.001788e-03	1.020000e-02	20150410_STAG1gfpch8_Prometa\MitoSys2\Calibration\mEGFPC1-Noc\mEGFP_1_R1_P7_K1_Ch2-Ch1.zen
7580	9.273156e-03	6.475509e-03	9.341500e-03	20150410_STAG1gfpch8_Prometa\MitoSys2\Calibration\mEGFPC1-Noc\mEGFP_1_R1_P7_K1_Ch2-Ch1.zen
8220	7.893423e-03	5.548345e-03	8.606700e-03	20150410_STAG1gfpch8_Prometa\MitoSys2\Calibration\mEGFPC1-Noc\mEGFP_1_R1_P7_K1_Ch2-Ch1.zen
8860	7.243953e-03	5.128856e-03	7.970800e-03	20150410_STAG1gfpch8_Prometa\MitoSys2\Calibration\mEGFPC1-Noc\mEGFP_1_R1_P7_K1_Ch2-Ch1.zen
9500	6.190792e-03	5.510258e-03	7.415300e-03	20150410_STAG1gfpch8_Prometa\MitoSys2\Calibration\mEGFPC1-Noc\mEGFP_1_R1_P7_K1_Ch2-Ch1.zen
10140	6.130160e-03	5.785976e-03	6.926100e-03	20150410_STAG1gfpch8_Prometa\MitoSys2\Calibration\mEGFPC1-Noc\mEGFP_1_R1_P7_K1_Ch2-Ch1.zen
10780	5.849271e-03	5.967142e-03	6.492200e-03	20150410_STAG1gfpch8_Prometa\MitoSys2\Calibration\mEGFPC1-Noc\mEGFP_1_R1_P7_K1_Ch2-Ch1.zen
11420	6.883505e-03	5.562571e-03	6.104900e-03	20150410_STAG1gfpch8_Prometa\MitoSys2\Calibration\mEGFPC1-Noc\mEGFP_1_R1_P7_K1_Ch2-Ch1.zen
12060	5.821635e-03	4.798833e-03	5.757300e-03	20150410_STAG1gfpch8_Prometa\MitoSys2\Calibration\mEGFPC1-Noc\mEGFP_1_R1_P7_K1_Ch2-Ch1.zen
12700	5.309275e-03	4.845453e-03	5.443500e-03	20150410_STAG1gfpch8_Prometa\MitoSys2\Calibration\mEGFPC1-Noc\mEGFP_1_R1_P7_K1_Ch2-Ch1.zen
13980	5.726062e-03	4.884290e-03	4.900200e-03	20150410_STAG1gfpch8_Prometa\MitoSys2\Calibration\mEGFPC1-Noc\mEGFP_1_R1_P7_K1_Ch2-Ch1.zen
15260	4.982358e-03	4.624898e-03	4.446400e-03	20150410_STAG1gfpch8_Prometa\MitoSys2\Calibration\mEGFPC1-Noc\mEGFP_1_R1_P7_K1_Ch2-Ch1.zen
16540	4.288497e-03	5.161145e-03	4.062300e-03	20150410_STAG1gfpch8_Prometa\MitoSys2\Calibration\mEGFPC1-Noc\mEGFP_1_R1_P7_K1_Ch2-Ch1.zen
17820	3.838032e-03	5.888174e-03	3.733200e-03	20150410_STAG1gfpch8_Prometa\MitoSys2\Calibration\mEGFPC1-Noc\mEGFP_1_R1_P7_K1_Ch2-Ch1.zen
19100	4.160173e-03	7.300783e-03	3.448500e-03	20150410_STAG1gfpch8_Prometa\MitoSys2\Calibration\mEGFPC1-Noc\mEGFP_1_R1_P7_K1_Ch2-Ch1.zen
20380	4.434705e-03	8.107475e-03	3.199900e-03	20150410_STAG1gfpch8_Prometa\MitoSys2\Calibration\mEGFPC1-Noc\mEGFP_1_R1_P7_K1_Ch2-Ch1.zen
21660	3.728886e-03	5.826605e-03	2.981200e-03	20150410_STAG1gfpch8_Prometa\MitoSys2\Calibration\mEGFPC1-Noc\mEGFP_1_R1_P7_K1_Ch2-Ch1.zen
22940	1.239300e-03	6.597929e-03	2.787500e-03	20150410_STAG1gfpch8_Prometa\MitoSys2\Calibration\mEGFPC1-Noc\mEGFP_1_R1_P7_K1_Ch2-Ch1.zen
24220	2.203683e-03	5.928313e-03	2.614700e-03	20150410_STAG1gfpch8_Prometa\MitoSys2\Calibration\mEGFPC1-Noc\mEGFP_1_R1_P7_K1_Ch2-Ch1.zen
25500	3.469076e-03	4.622642e-03	2.459900e-03	20150410_STAG1gfpch8_Prometa\MitoSys2\Calibration\mEGFPC1-Noc\mEGFP_1_R1_P7_K1_Ch2-Ch1.zen
28060	3.218477e-03	4.467923e-03	2.194100e-03	20150410_STAG1gfpch8_Prometa\MitoSys2\Calibration\mEGFPC1-Noc\mEGFP_1_R1_P7_K1_Ch2-Ch1.zen
30620	4.283308e-03	3.872148e-03	1.974600e-03	20150410_STAG1gfpch8_Prometa\MitoSys2\Calibration\mEGFPC1-Noc\mEGFP_1_R1_P7_K1_Ch2-Ch1.zen
33180	2.296229e-03	4.644546e-03	1.790600e-03	20150410_STAG1gfpch8_Prometa\MitoSys2\Calibration\mEGFPC1-Noc\mEGFP_1_R1_P7_K1_Ch2-Ch1.zen
35740	1.994995e-03	4.521372e-03	1.634400e-03	20150410_STAG1gfpch8_Prometa\MitoSys2\Calibration\mEGFPC1-Noc\mEGFP_1_R1_P7_K1_Ch2-Ch1.zen
38300	2.280789e-03	4.338507e-03	1.500400e-03	20150410_STAG1gfpch8_Prometa\MitoSys2\Calibration\mEGFPC1-Noc\mEGFP_1_R1_P7_K1_Ch2-Ch1.zen
40860	1.225457e-03	4.577830e-03	1.384400e-03	20150410_STAG1gfpch8_Prometa\MitoSys2\Calibration\mEGFPC1-Noc\mEGFP_1_R1_P7_K1_Ch2-Ch1.zen
43420	1.078824e-03	4.771252e-03	1.282900e-03	20150410_STAG1gfpch8_Prometa\MitoSys2\Calibration\mEGFPC1-Noc\mEGFP_1_R1_P7_K1_Ch2-Ch1.zen
45980	8.770016e-04	5.956501e-03	1.193700e-03	20150410_STAG1gfpch8_Prometa\MitoSys2\Calibration\mEGFPC1-Noc\mEGFP_1_R1_P7_K1_Ch2-Ch1.zen
48540	-2.637508e-04	5.016424e-03	1.114600e-03	20150410_STAG1gfpch8_Prometa\MitoSys2\Calibration\mEGFPC1-Noc\mEGFP_1_R1_P7_K1_Ch2-Ch1.zen
51100	1.196121e-03	3.910812e-03	1.044200e-03	20150410_STAG1gfpch8_Prometa\MitoSys2\Calibration\mEGFPC1-Noc\mEGFP_1_R1_P7_K1_Ch2-Ch1.zen
56220	1.814294e-03	4.628628e-03	9.241800e-04	20150410_STAG1gfpch8_Prometa\MitoSys2\Calibration\mEGFPC1-Noc\mEGFP_1_R1_P7_K1_Ch2-Ch1.zen
61340	6.898302e-04	3.310419e-03	8.260600e-04	20150410_STAG1gfpch8_Prometa\MitoSys2\Calibration\mEGFPC1-Noc\mEGFP_1_R1_P7_K1_Ch2-Ch1.zen
66460	3.134629e-04	5.057931e-03	7.445500e-04	20150410_STAG1gfpch8_Prometa\MitoSys2\Calibration\mEGFPC1-Noc\mEGFP_1_R1_P7_K1_Ch2-Ch1.zen
71580	-5.726619e-04	5.093695e-03	6.759100e-04	20150410_STAG1gfpch8_Prometa\MitoSys2\Calibration\mEGFPC1-Noc\mEGFP_1_R1_P7_K1_Ch2-Ch1.zen
76700	-8.783010e-04	6.223712e-03	6.174400e-04	20150410_STAG1gfpch8_Prometa\MitoSys2\Calibration\mEGFPC1-Noc\mEGFP_1_R1_P7_K1_Ch2-Ch1.zen
81820	-1.226255e-03	3.857669e-03	5.671200e-04	20150410_STAG1gfpch8_Prometa\MitoSys2\Calibration\mEGFPC1-Noc\mEGFP_1_R1_P7_K1_Ch2-Ch1.zen
86940	1.554123e-04	3.427211e-03	5.234400e-04	20150410_STAG1gfpch8_Prometa\MitoSys2\Calibration\mEGFPC1-Noc\mEGFP_1_R1_P7_K1_Ch2-Ch1.zen
92060	-6.164661e-05	4.252507e-03	4.852100e-04	20150410_STAG1gfpch8_Prometa\MitoSys2\Calibration\mEGFPC1-Noc\mEGFP_1_R1_P7_K1_Ch2-Ch1.zen
97180	3.930341e-04	3.210406e-03	4.515200e-04	20150410_STAG1gfpch8_Prometa\MitoSys2\Calibration\mEGFPC1-Noc\mEGFP_1_R1_P7_K1_Ch2-Ch1.zen
102300	1.316630e-03	3.758808e-03	4.216400e-04	20150410_STAG1gfpch8_Prometa\MitoSys2\Calibration\mEGFPC1-Noc\mEGFP_1_R1_P7_K1_Ch2-Ch1.zen
112540	-9.475598e-04	4.176340e-03	3.710900e-04	20150410_STAG1gfpch8_Prometa\MitoSys2\Calibration\mEGFPC1-Noc\mEGFP_1_R1_P7_K1_Ch2-Ch1.zen
122780	-6.432958e-04	3.577114e-03	3.300900e-04	20150410_STAG1gfpch8_Prometa\MitoSys2\Calibration\mEGFPC1-Noc\mEGFP_1_R1_P7_K1_Ch2-Ch1.zen
133020	-1.187969e-03	3.101110e-03	2.962600e-04	20150410_STAG1gfpch8_Prometa\MitoSys2\Calibration\mEGFPC1-Noc\mEGFP_1_R1_P7_K1_Ch2-Ch1.zen
143260	1.006921e-03	3.418806e-03	2.679500e-04	20150410_STAG1gfpch8_Prometa\MitoSys2\Calibration\mEGFPC1-Noc\mEGFP_1_R1_P7_K1_Ch2-Ch1.zen
153500	1.088207e-04	3.763754e-03	2.439700e-04	20150410_STAG1gfpch8_Prometa\MitoSys2\Calibration\mEGFPC1-Noc\mEGFP_1_R1_P7_K1_Ch2-Ch1.zen
163740	9.283769e-04	4.075297e-03	2.234400e-04	20150410_STAG1gfpch8_Prometa\MitoSys2\Calibration\mEGFPC1-Noc\mEGFP_1_R1_P7_K1_Ch2-Ch1.zen
173980	1.083944e-04	3.735442e-03	2.057000e-04	20150410_STAG1gfpch8_Prometa\MitoSys2\Calibration\mEGFPC1-Noc\mEGFP_1_R1_P7_K1_Ch2-Ch1.zen
184220	-7.839050e-04	3.597390e-03	1.902300e-04	20150410_STAG1gfpch8_Prometa\MitoSys2\Calibration\mEGFPC1-Noc\mEGFP_1_R1_P7_K1_Ch2-Ch1.zen
194460	9.541305e-05	4.221685e-03	1.766500e-04	20150410_STAG1gfpch8_Prometa\MitoSys2\Calibration\mEGFPC1-Noc\mEGFP_1_R1_P7_K1_Ch2-Ch1.zen
204700	1.608649e-04	3.340750e-03	1.646500e-04	20150410_STAG1gfpch8_Prometa\MitoSys2\Calibration\mEGFPC1-Noc\mEGFP_1_R1_P7_K1_Ch2-Ch1.zen
225180	-8.564620e-05	3.123425e-03	1.444300e-04	20150410_STAG1gfpch8_Prometa\MitoSys2\Calibration\mEGFPC1-Noc\mEGFP_1_R1_P7_K1_Ch2-Ch1.zen
245660	-2.584547e-05	2.746475e-03	1.281200e-04	20150410_STAG1gfpch8_Prometa\MitoSys2\Calibration\mEGFPC1-Noc\mEGFP_1_R1_P7_K1_Ch2-Ch1.zen
266140	6.920213e-05	2.504700e-03	1.147200e-04	20150410_STAG1gfpch8_Prometa\MitoSys2\Calibration\mEGFPC1-Noc\mEGFP_1_R1_P7_K1_Ch2-Ch1.zen
286620	-1.708356e-03	3.112584e-03	1.035600e-04	20150410_STAG1gfpch8_Prometa\MitoSys2\Calibration\mEGFPC1-Noc\mEGFP_1_R1_P7_K1_Ch2-Ch1.zen
307100	-5.384106e-04	2.962052e-03	9.413000e-05	20150410_STAG1gfpch8_Prometa\MitoSys2\Calibration\mEGFPC1-Noc\mEGFP_1_R1_P7_K1_Ch2-Ch1.zen
327580	-1.298288e-05	2.143968e-03	8.608200e-05	20150410_STAG1gfpch8_Prometa\MitoSys2\Calibration\mEGFPC1-Noc\mEGFP_1_R1_P7_K1_Ch2-Ch1.zen
348060	3.812168e-04	3.617306e-03	7.914400e-05	20150410_STAG1gfpch8_Prometa\MitoSys2\Calibration\mEGFPC1-Noc\mEGFP_1_R1_P7_K1_Ch2-Ch1.zen
368540	-5.682786e-04	2.649296e-03	7.311200e-05	20150410_STAG1gfpch8_Prometa\MitoSys2\Calibration\mEGFPC1-Noc\mEGFP_1_R1_P7_K1_Ch2-Ch1.zen
389020	-8.479994e-04	2.232050e-03	6.782700e-05	20150410_STAG1gfpch8_Prometa\MitoSys2\Calibration\mEGFPC1-Noc\mEGFP_1_R1_P7_K1_Ch2-Ch1.zen
409500	-2.753083e-04	2.251475e-03	6.316300e-05	20150410_STAG1gfpch8_Prometa\MitoSys2\Calibration\mEGFPC1-Noc\mEGFP_1_R1_P7_K1_Ch2-Ch1.zen
450460	-4.043595e-04	3.385072e-03	5.532800e-05	20150410_STAG1gfpch8_Prometa\MitoSys2\Calibration\mEGFPC1-Noc\mEGFP_1_R1_P7_K1_Ch2-Ch1.zen
491420	-5.242163e-05	3.155030e-03	4.902300e-05	20150410_STAG1gfpch8_Prometa\MitoSys2\Calibration\mEGFPC1-Noc\mEGFP_1_R1_P7_K1_Ch2-Ch1.zen
532380	5.153449e-04	1.948124e-03	4.385700e-05	20150410_STAG1gfpch8_Prometa\MitoSys2\Calibration\mEGFPC1-Noc\mEGFP_1_R1_P7_K1_Ch2-Ch1.zen
573340	1.230739e-03	2.635865e-03	3.955900e-05	20150410_STAG1gfpch8_Prometa\MitoSys2\Calibration\mEGFPC1-Noc\mEGFP_1_R1_P7_K1_Ch2-Ch1.zen
614300	4.219065e-04	2.012033e-03	3.593600e-05	20150410_STAG1gfpch8_Prometa\MitoSys2\Calibration\mEGFPC1-Noc\mEGFP_1_R1_P7_K1_Ch2-Ch1.zen
655260	-5.041744e-04	2.546280e-03	3.284700e-05	20150410_STAG1gfpch8_Prometa\MitoSys2\Calibration\mEGFPC1-Noc\mEGFP_1_R1_P7_K1_Ch2-Ch1.zen
696220	-5.227276e-04	2.775814e-03	3.018800e-05	20150410_STAG1gfpch8_Prometa\MitoSys2\Calibration\mEGFPC1-Noc\mEGFP_1_R1_P7_K1_Ch2-Ch1.zen
737180	-6.687946e-04	2.810572e-03	2.787800e-05	20150410_STAG1gfpch8_Prometa\MitoSys2\Calibration\mEGFPC1-Noc\mEGFP_1_R1_P7_K1_Ch2-Ch1.zen
778140	-1.261624e-04	2.497635e-03	2.585500e-05	20150410_STAG1gfpch8_Prometa\MitoSys2\Calibration\mEGFPC1-Noc\mEGFP_1_R1_P7_K1_Ch2-Ch1.zen
819100	4.627800e-04	1.930884e-03	2.407200e-05	20150410_STAG1gfpch8_Prometa\MitoSys2\Calibration\mEGFPC1-Noc\mEGFP_1_R1_P7_K1_Ch2-Ch1.zen
901020	-9.767351e-05	2.363337e-03	2.107900e-05	20150410_STAG1gfpch8_Prometa\MitoSys2\Calibration\mEGFPC1-Noc\mEGFP_1_R1_P7_K1_Ch2-Ch1.zen
982940	3.829284e-04	2.672455e-03	1.867300e-05	20150410_STAG1gfpch8_Prometa\MitoSys2\Calibration\mEGFPC1-Noc\mEGFP_1_R1_P7_K1_Ch2-Ch1.zen
1064860	1.107971e-04	2.672640e-03	1.670400e-05	20150410_STAG1gfpch8_Prometa\MitoSys2\Calibration\mEGFPC1-Noc\mEGFP_1_R1_P7_K1_Ch2-Ch1.zen
1146780	2.613305e-04	2.495148e-03	1.506600e-05	20150410_STAG1gfpch8_Prometa\MitoSys2\Calibration\mEGFPC1-Noc\mEGFP_1_R1_P7_K1_Ch2-Ch1.zen
1228700	-2.294575e-04	2.336743e-03	1.368600e-05	20150410_STAG1gfpch8_Prometa\MitoSys2\Calibration\mEGFPC1-Noc\mEGFP_1_R1_P7_K1_Ch2-Ch1.zen
1310620	-6.853793e-04	2.355334e-03	1.251000e-05	20150410_STAG1gfpch8_Prometa\MitoSys2\Calibration\mEGFPC1-Noc\mEGFP_1_R1_P7_K1_Ch2-Ch1.zen
1392540	-1.645779e-04	1.966687e-03	1.149800e-05	20150410_STAG1gfpch8_Prometa\MitoSys2\Calibration\mEGFPC1-Noc\mEGFP_1_R1_P7_K1_Ch2-Ch1.zen
1474460	1.670772e-04	1.958585e-03	1.061900e-05	20150410_STAG1gfpch8_Prometa\MitoSys2\Calibration\mEGFPC1-Noc\mEGFP_1_R1_P7_K1_Ch2-Ch1.zen
1556380	-6.887278e-04	2.347916e-03	9.849500e-06	20150410_STAG1gfpch8_Prometa\MitoSys2\Calibration\mEGFPC1-Noc\mEGFP_1_R1_P7_K1_Ch2-Ch1.zen
10	2.565477e-01	2.081803e-02	2.537300e-01	20150410_STAG1gfpch8_Prometa\MitoSys2\Calibration\mEGFPC1-Noc\mEGFP_1_R1_P8_K1_Ch2-Ch1.zen
20	2.418199e-01	2.038396e-02	2.405100e-01	20150410_STAG1gfpch8_Prometa\MitoSys2\Calibration\mEGFPC1-Noc\mEGFP_1_R1_P8_K1_Ch2-Ch1.zen
30	2.289141e-01	2.328804e-02	2.285700e-01	20150410_STAG1gfpch8_Prometa\MitoSys2\Calibration\mEGFPC1-Noc\mEGFP_1_R1_P8_K1_Ch2-Ch1.zen
40	2.217017e-01	2.401168e-02	2.177400e-01	20150410_STAG1gfpch8_Prometa\MitoSys2\Calibration\mEGFPC1-Noc\mEGFP_1_R1_P8_K1_Ch2-Ch1.zen
50	2.009260e-01	2.064315e-02	2.078900e-01	20150410_STAG1gfpch8_Prometa\MitoSys2\Calibration\mEGFPC1-Noc\mEGFP_1_R1_P8_K1_Ch2-Ch1.zen
60	1.987912e-01	2.258724e-02	1.989200e-01	20150410_STAG1gfpch8_Prometa\MitoSys2\Calibration\mEGFPC1-Noc\mEGFP_1_R1_P8_K1_Ch2-Ch1.zen
70	1.804071e-01	1.900373e-02	1.907000e-01	20150410_STAG1gfpch8_Prometa\MitoSys2\Calibration\mEGFPC1-Noc\mEGFP_1_R1_P8_K1_Ch2-Ch1.zen
80	1.845690e-01	2.408882e-02	1.831700e-01	20150410_STAG1gfpch8_Prometa\MitoSys2\Calibration\mEGFPC1-Noc\mEGFP_1_R1_P8_K1_Ch2-Ch1.zen
90	1.781923e-01	1.731033e-02	1.762400e-01	20150410_STAG1gfpch8_Prometa\MitoSys2\Calibration\mEGFPC1-Noc\mEGFP_1_R1_P8_K1_Ch2-Ch1.zen
100	1.706493e-01	1.893630e-02	1.698500e-01	20150410_STAG1gfpch8_Prometa\MitoSys2\Calibration\mEGFPC1-Noc\mEGFP_1_R1_P8_K1_Ch2-Ch1.zen
120	1.589730e-01	1.717408e-02	1.584400e-01	20150410_STAG1gfpch8_Prometa\MitoSys2\Calibration\mEGFPC1-Noc\mEGFP_1_R1_P8_K1_Ch2-Ch1.zen
140	1.482175e-01	1.062132e-02	1.485900e-01	20150410_STAG1gfpch8_Prometa\MitoSys2\Calibration\mEGFPC1-Noc\mEGFP_1_R1_P8_K1_Ch2-Ch1.zen
160	1.430428e-01	1.435234e-02	1.399900e-01	20150410_STAG1gfpch8_Prometa\MitoSys2\Calibration\mEGFPC1-Noc\mEGFP_1_R1_P8_K1_Ch2-Ch1.zen
180	1.333648e-01	1.020765e-02	1.324200e-01	20150410_STAG1gfpch8_Prometa\MitoSys2\Calibration\mEGFPC1-Noc\mEGFP_1_R1_P8_K1_Ch2-Ch1.zen
200	1.255314e-01	1.494842e-02	1.257100e-01	20150410_STAG1gfpch8_Prometa\MitoSys2\Calibration\mEGFPC1-Noc\mEGFP_1_R1_P8_K1_Ch2-Ch1.zen
220	1.185940e-01	1.239892e-02	1.197100e-01	20150410_STAG1gfpch8_Prometa\MitoSys2\Calibration\mEGFPC1-Noc\mEGFP_1_R1_P8_K1_Ch2-Ch1.zen
240	1.144688e-01	1.409229e-02	1.143100e-01	20150410_STAG1gfpch8_Prometa\MitoSys2\Calibration\mEGFPC1-Noc\mEGFP_1_R1_P8_K1_Ch2-Ch1.zen
260	1.111896e-01	1.486168e-02	1.094300e-01	20150410_STAG1gfpch8_Prometa\MitoSys2\Calibration\mEGFPC1-Noc\mEGFP_1_R1_P8_K1_Ch2-Ch1.zen
280	1.045943e-01	1.764275e-02	1.049800e-01	20150410_STAG1gfpch8_Prometa\MitoSys2\Calibration\mEGFPC1-Noc\mEGFP_1_R1_P8_K1_Ch2-Ch1.zen
300	9.968292e-02	1.325697e-02	1.009100e-01	20150410_STAG1gfpch8_Prometa\MitoSys2\Calibration\mEGFPC1-Noc\mEGFP_1_R1_P8_K1_Ch2-Ch1.zen
340	9.679384e-02	1.380160e-02	9.371600e-02	20150410_STAG1gfpch8_Prometa\MitoSys2\Calibration\mEGFPC1-Noc\mEGFP_1_R1_P8_K1_Ch2-Ch1.zen
380	8.881930e-02	1.110670e-02	8.754500e-02	20150410_STAG1gfpch8_Prometa\MitoSys2\Calibration\mEGFPC1-Noc\mEGFP_1_R1_P8_K1_Ch2-Ch1.zen
420	8.297263e-02	1.060201e-02	8.218000e-02	20150410_STAG1gfpch8_Prometa\MitoSys2\Calibration\mEGFPC1-Noc\mEGFP_1_R1_P8_K1_Ch2-Ch1.zen
460	7.888201e-02	1.197232e-02	7.746400e-02	20150410_STAG1gfpch8_Prometa\MitoSys2\Calibration\mEGFPC1-Noc\mEGFP_1_R1_P8_K1_Ch2-Ch1.zen
500	7.361149e-02	1.187643e-02	7.327900e-02	20150410_STAG1gfpch8_Prometa\MitoSys2\Calibration\mEGFPC1-Noc\mEGFP_1_R1_P8_K1_Ch2-Ch1.zen
540	7.006852e-02	9.525659e-03	6.953700e-02	20150410_STAG1gfpch8_Prometa\MitoSys2\Calibration\mEGFPC1-Noc\mEGFP_1_R1_P8_K1_Ch2-Ch1.zen
580	6.603140e-02	1.049797e-02	6.616800e-02	20150410_STAG1gfpch8_Prometa\MitoSys2\Calibration\mEGFPC1-Noc\mEGFP_1_R1_P8_K1_Ch2-Ch1.zen
620	6.265124e-02	1.365083e-02	6.311800e-02	20150410_STAG1gfpch8_Prometa\MitoSys2\Calibration\mEGFPC1-Noc\mEGFP_1_R1_P8_K1_Ch2-Ch1.zen
660	5.795487e-02	1.267935e-02	6.034200e-02	20150410_STAG1gfpch8_Prometa\MitoSys2\Calibration\mEGFPC1-Noc\mEGFP_1_R1_P8_K1_Ch2-Ch1.zen
700	5.548713e-02	1.129705e-02	5.780400e-02	20150410_STAG1gfpch8_Prometa\MitoSys2\Calibration\mEGFPC1-Noc\mEGFP_1_R1_P8_K1_Ch2-Ch1.zen
780	5.208399e-02	1.123300e-02	5.332800e-02	20150410_STAG1gfpch8_Prometa\MitoSys2\Calibration\mEGFPC1-Noc\mEGFP_1_R1_P8_K1_Ch2-Ch1.zen
860	5.160907e-02	1.005447e-02	4.950500e-02	20150410_STAG1gfpch8_Prometa\MitoSys2\Calibration\mEGFPC1-Noc\mEGFP_1_R1_P8_K1_Ch2-Ch1.zen
940	4.678977e-02	1.033561e-02	4.620200e-02	20150410_STAG1gfpch8_Prometa\MitoSys2\Calibration\mEGFPC1-Noc\mEGFP_1_R1_P8_K1_Ch2-Ch1.zen
1020	4.551444e-02	9.087326e-03	4.332000e-02	20150410_STAG1gfpch8_Prometa\MitoSys2\Calibration\mEGFPC1-Noc\mEGFP_1_R1_P8_K1_Ch2-Ch1.zen
1100	4.069218e-02	9.262056e-03	4.078300e-02	20150410_STAG1gfpch8_Prometa\MitoSys2\Calibration\mEGFPC1-Noc\mEGFP_1_R1_P8_K1_Ch2-Ch1.zen
1180	4.019871e-02	1.033407e-02	3.853300e-02	20150410_STAG1gfpch8_Prometa\MitoSys2\Calibration\mEGFPC1-Noc\mEGFP_1_R1_P8_K1_Ch2-Ch1.zen
1260	3.630771e-02	8.108418e-03	3.652500e-02	20150410_STAG1gfpch8_Prometa\MitoSys2\Calibration\mEGFPC1-Noc\mEGFP_1_R1_P8_K1_Ch2-Ch1.zen
1340	3.554671e-02	8.115734e-03	3.472100e-02	20150410_STAG1gfpch8_Prometa\MitoSys2\Calibration\mEGFPC1-Noc\mEGFP_1_R1_P8_K1_Ch2-Ch1.zen
1420	3.340170e-02	7.942523e-03	3.309300e-02	20150410_STAG1gfpch8_Prometa\MitoSys2\Calibration\mEGFPC1-Noc\mEGFP_1_R1_P8_K1_Ch2-Ch1.zen
1500	3.332935e-02	7.614518e-03	3.161600e-02	20150410_STAG1gfpch8_Prometa\MitoSys2\Calibration\mEGFPC1-Noc\mEGFP_1_R1_P8_K1_Ch2-Ch1.zen
1660	2.964574e-02	7.807682e-03	2.903900e-02	20150410_STAG1gfpch8_Prometa\MitoSys2\Calibration\mEGFPC1-Noc\mEGFP_1_R1_P8_K1_Ch2-Ch1.zen
1820	2.719173e-02	9.006883e-03	2.686800e-02	20150410_STAG1gfpch8_Prometa\MitoSys2\Calibration\mEGFPC1-Noc\mEGFP_1_R1_P8_K1_Ch2-Ch1.zen
1980	2.457384e-02	8.373592e-03	2.501400e-02	20150410_STAG1gfpch8_Prometa\MitoSys2\Calibration\mEGFPC1-Noc\mEGFP_1_R1_P8_K1_Ch2-Ch1.zen
2140	2.376129e-02	8.849611e-03	2.341400e-02	20150410_STAG1gfpch8_Prometa\MitoSys2\Calibration\mEGFPC1-Noc\mEGFP_1_R1_P8_K1_Ch2-Ch1.zen
2300	2.049091e-02	8.032992e-03	2.202000e-02	20150410_STAG1gfpch8_Prometa\MitoSys2\Calibration\mEGFPC1-Noc\mEGFP_1_R1_P8_K1_Ch2-Ch1.zen
2460	2.014069e-02	8.440077e-03	2.079500e-02	20150410_STAG1gfpch8_Prometa\MitoSys2\Calibration\mEGFPC1-Noc\mEGFP_1_R1_P8_K1_Ch2-Ch1.zen
2620	1.789584e-02	7.479866e-03	1.971000e-02	20150410_STAG1gfpch8_Prometa\MitoSys2\Calibration\mEGFPC1-Noc\mEGFP_1_R1_P8_K1_Ch2-Ch1.zen
2780	1.710533e-02	8.815773e-03	1.874300e-02	20150410_STAG1gfpch8_Prometa\MitoSys2\Calibration\mEGFPC1-Noc\mEGFP_1_R1_P8_K1_Ch2-Ch1.zen
2940	1.524525e-02	8.592572e-03	1.787600e-02	20150410_STAG1gfpch8_Prometa\MitoSys2\Calibration\mEGFPC1-Noc\mEGFP_1_R1_P8_K1_Ch2-Ch1.zen
3100	1.424310e-02	8.112704e-03	1.709500e-02	20150410_STAG1gfpch8_Prometa\MitoSys2\Calibration\mEGFPC1-Noc\mEGFP_1_R1_P8_K1_Ch2-Ch1.zen
3420	1.292918e-02	7.481041e-03	1.574500e-02	20150410_STAG1gfpch8_Prometa\MitoSys2\Calibration\mEGFPC1-Noc\mEGFP_1_R1_P8_K1_Ch2-Ch1.zen
3740	1.172174e-02	8.560454e-03	1.461900e-02	20150410_STAG1gfpch8_Prometa\MitoSys2\Calibration\mEGFPC1-Noc\mEGFP_1_R1_P8_K1_Ch2-Ch1.zen
4060	1.220334e-02	7.840467e-03	1.366800e-02	20150410_STAG1gfpch8_Prometa\MitoSys2\Calibration\mEGFPC1-Noc\mEGFP_1_R1_P8_K1_Ch2-Ch1.zen
4380	1.080008e-02	7.101210e-03	1.285400e-02	20150410_STAG1gfpch8_Prometa\MitoSys2\Calibration\mEGFPC1-Noc\mEGFP_1_R1_P8_K1_Ch2-Ch1.zen
4700	1.034990e-02	6.296971e-03	1.215100e-02	20150410_STAG1gfpch8_Prometa\MitoSys2\Calibration\mEGFPC1-Noc\mEGFP_1_R1_P8_K1_Ch2-Ch1.zen
5020	1.266637e-02	5.779446e-03	1.153800e-02	20150410_STAG1gfpch8_Prometa\MitoSys2\Calibration\mEGFPC1-Noc\mEGFP_1_R1_P8_K1_Ch2-Ch1.zen
5340	1.328023e-02	6.589109e-03	1.099900e-02	20150410_STAG1gfpch8_Prometa\MitoSys2\Calibration\mEGFPC1-Noc\mEGFP_1_R1_P8_K1_Ch2-Ch1.zen
5660	1.117707e-02	6.344532e-03	1.052200e-02	20150410_STAG1gfpch8_Prometa\MitoSys2\Calibration\mEGFPC1-Noc\mEGFP_1_R1_P8_K1_Ch2-Ch1.zen
5980	1.050758e-02	6.531428e-03	1.009700e-02	20150410_STAG1gfpch8_Prometa\MitoSys2\Calibration\mEGFPC1-Noc\mEGFP_1_R1_P8_K1_Ch2-Ch1.zen
6300	1.000322e-02	6.366574e-03	9.715900e-03	20150410_STAG1gfpch8_Prometa\MitoSys2\Calibration\mEGFPC1-Noc\mEGFP_1_R1_P8_K1_Ch2-Ch1.zen
6940	9.387858e-03	7.463536e-03	9.062800e-03	20150410_STAG1gfpch8_Prometa\MitoSys2\Calibration\mEGFPC1-Noc\mEGFP_1_R1_P8_K1_Ch2-Ch1.zen
7580	8.061732e-03	8.319636e-03	8.523900e-03	20150410_STAG1gfpch8_Prometa\MitoSys2\Calibration\mEGFPC1-Noc\mEGFP_1_R1_P8_K1_Ch2-Ch1.zen
8220	8.318136e-03	7.340773e-03	8.072400e-03	20150410_STAG1gfpch8_Prometa\MitoSys2\Calibration\mEGFPC1-Noc\mEGFP_1_R1_P8_K1_Ch2-Ch1.zen
8860	4.848352e-03	5.830922e-03	7.689300e-03	20150410_STAG1gfpch8_Prometa\MitoSys2\Calibration\mEGFPC1-Noc\mEGFP_1_R1_P8_K1_Ch2-Ch1.zen
9500	5.797350e-03	6.298948e-03	7.360400e-03	20150410_STAG1gfpch8_Prometa\MitoSys2\Calibration\mEGFPC1-Noc\mEGFP_1_R1_P8_K1_Ch2-Ch1.zen
10140	6.868423e-03	5.273185e-03	7.075400e-03	20150410_STAG1gfpch8_Prometa\MitoSys2\Calibration\mEGFPC1-Noc\mEGFP_1_R1_P8_K1_Ch2-Ch1.zen
10780	6.705888e-03	5.171566e-03	6.826100e-03	20150410_STAG1gfpch8_Prometa\MitoSys2\Calibration\mEGFPC1-Noc\mEGFP_1_R1_P8_K1_Ch2-Ch1.zen
11420	8.114513e-03	5.209159e-03	6.606500e-03	20150410_STAG1gfpch8_Prometa\MitoSys2\Calibration\mEGFPC1-Noc\mEGFP_1_R1_P8_K1_Ch2-Ch1.zen
12060	8.086224e-03	5.972096e-03	6.411500e-03	20150410_STAG1gfpch8_Prometa\MitoSys2\Calibration\mEGFPC1-Noc\mEGFP_1_R1_P8_K1_Ch2-Ch1.zen
12700	6.826868e-03	5.467623e-03	6.237400e-03	20150410_STAG1gfpch8_Prometa\MitoSys2\Calibration\mEGFPC1-Noc\mEGFP_1_R1_P8_K1_Ch2-Ch1.zen
13980	6.756026e-03	5.751720e-03	5.939600e-03	20150410_STAG1gfpch8_Prometa\MitoSys2\Calibration\mEGFPC1-Noc\mEGFP_1_R1_P8_K1_Ch2-Ch1.zen
15260	7.254504e-03	5.819286e-03	5.694200e-03	20150410_STAG1gfpch8_Prometa\MitoSys2\Calibration\mEGFPC1-Noc\mEGFP_1_R1_P8_K1_Ch2-Ch1.zen
16540	5.769657e-03	6.338869e-03	5.488300e-03	20150410_STAG1gfpch8_Prometa\MitoSys2\Calibration\mEGFPC1-Noc\mEGFP_1_R1_P8_K1_Ch2-Ch1.zen
17820	5.198960e-03	6.423648e-03	5.312900e-03	20150410_STAG1gfpch8_Prometa\MitoSys2\Calibration\mEGFPC1-Noc\mEGFP_1_R1_P8_K1_Ch2-Ch1.zen
19100	5.552395e-03	5.498650e-03	5.161200e-03	20150410_STAG1gfpch8_Prometa\MitoSys2\Calibration\mEGFPC1-Noc\mEGFP_1_R1_P8_K1_Ch2-Ch1.zen
20380	4.580034e-03	5.515436e-03	5.028400e-03	20150410_STAG1gfpch8_Prometa\MitoSys2\Calibration\mEGFPC1-Noc\mEGFP_1_R1_P8_K1_Ch2-Ch1.zen
21660	4.133469e-03	5.917909e-03	4.910800e-03	20150410_STAG1gfpch8_Prometa\MitoSys2\Calibration\mEGFPC1-Noc\mEGFP_1_R1_P8_K1_Ch2-Ch1.zen
22940	3.879174e-03	4.925141e-03	4.805500e-03	20150410_STAG1gfpch8_Prometa\MitoSys2\Calibration\mEGFPC1-Noc\mEGFP_1_R1_P8_K1_Ch2-Ch1.zen
24220	4.859023e-03	4.591902e-03	4.710400e-03	20150410_STAG1gfpch8_Prometa\MitoSys2\Calibration\mEGFPC1-Noc\mEGFP_1_R1_P8_K1_Ch2-Ch1.zen
25500	5.326707e-03	4.797305e-03	4.623600e-03	20150410_STAG1gfpch8_Prometa\MitoSys2\Calibration\mEGFPC1-Noc\mEGFP_1_R1_P8_K1_Ch2-Ch1.zen
28060	5.682359e-03	5.448135e-03	4.470000e-03	20150410_STAG1gfpch8_Prometa\MitoSys2\Calibration\mEGFPC1-Noc\mEGFP_1_R1_P8_K1_Ch2-Ch1.zen
30620	5.853706e-03	5.709197e-03	4.336500e-03	20150410_STAG1gfpch8_Prometa\MitoSys2\Calibration\mEGFPC1-Noc\mEGFP_1_R1_P8_K1_Ch2-Ch1.zen
33180	6.362611e-03	4.177472e-03	4.217500e-03	20150410_STAG1gfpch8_Prometa\MitoSys2\Calibration\mEGFPC1-Noc\mEGFP_1_R1_P8_K1_Ch2-Ch1.zen
35740	5.433451e-03	6.077776e-03	4.109300e-03	20150410_STAG1gfpch8_Prometa\MitoSys2\Calibration\mEGFPC1-Noc\mEGFP_1_R1_P8_K1_Ch2-Ch1.zen
38300	4.171321e-03	3.951446e-03	4.009200e-03	20150410_STAG1gfpch8_Prometa\MitoSys2\Calibration\mEGFPC1-Noc\mEGFP_1_R1_P8_K1_Ch2-Ch1.zen
40860	4.320207e-03	4.355433e-03	3.915200e-03	20150410_STAG1gfpch8_Prometa\MitoSys2\Calibration\mEGFPC1-Noc\mEGFP_1_R1_P8_K1_Ch2-Ch1.zen
43420	5.594710e-03	5.675379e-03	3.826100e-03	20150410_STAG1gfpch8_Prometa\MitoSys2\Calibration\mEGFPC1-Noc\mEGFP_1_R1_P8_K1_Ch2-Ch1.zen
45980	3.692386e-03	5.632314e-03	3.740800e-03	20150410_STAG1gfpch8_Prometa\MitoSys2\Calibration\mEGFPC1-Noc\mEGFP_1_R1_P8_K1_Ch2-Ch1.zen
48540	4.245500e-03	5.560029e-03	3.658600e-03	20150410_STAG1gfpch8_Prometa\MitoSys2\Calibration\mEGFPC1-Noc\mEGFP_1_R1_P8_K1_Ch2-Ch1.zen
51100	5.006712e-03	5.646613e-03	3.578900e-03	20150410_STAG1gfpch8_Prometa\MitoSys2\Calibration\mEGFPC1-Noc\mEGFP_1_R1_P8_K1_Ch2-Ch1.zen
56220	2.565796e-03	4.058310e-03	3.425600e-03	20150410_STAG1gfpch8_Prometa\MitoSys2\Calibration\mEGFPC1-Noc\mEGFP_1_R1_P8_K1_Ch2-Ch1.zen
61340	3.975319e-03	4.013330e-03	3.278800e-03	20150410_STAG1gfpch8_Prometa\MitoSys2\Calibration\mEGFPC1-Noc\mEGFP_1_R1_P8_K1_Ch2-Ch1.zen
66460	3.700043e-03	3.816151e-03	3.137400e-03	20150410_STAG1gfpch8_Prometa\MitoSys2\Calibration\mEGFPC1-Noc\mEGFP_1_R1_P8_K1_Ch2-Ch1.zen
71580	3.287006e-03	5.947163e-03	3.000900e-03	20150410_STAG1gfpch8_Prometa\MitoSys2\Calibration\mEGFPC1-Noc\mEGFP_1_R1_P8_K1_Ch2-Ch1.zen
76700	2.983193e-03	6.255694e-03	2.869100e-03	20150410_STAG1gfpch8_Prometa\MitoSys2\Calibration\mEGFPC1-Noc\mEGFP_1_R1_P8_K1_Ch2-Ch1.zen
81820	2.670864e-03	5.161507e-03	2.741900e-03	20150410_STAG1gfpch8_Prometa\MitoSys2\Calibration\mEGFPC1-Noc\mEGFP_1_R1_P8_K1_Ch2-Ch1.zen
86940	1.302791e-03	5.134762e-03	2.619300e-03	20150410_STAG1gfpch8_Prometa\MitoSys2\Calibration\mEGFPC1-Noc\mEGFP_1_R1_P8_K1_Ch2-Ch1.zen
92060	2.292566e-03	5.021497e-03	2.501500e-03	20150410_STAG1gfpch8_Prometa\MitoSys2\Calibration\mEGFPC1-Noc\mEGFP_1_R1_P8_K1_Ch2-Ch1.zen
97180	1.613061e-03	4.989438e-03	2.388400e-03	20150410_STAG1gfpch8_Prometa\MitoSys2\Calibration\mEGFPC1-Noc\mEGFP_1_R1_P8_K1_Ch2-Ch1.zen
102300	2.537309e-03	4.478267e-03	2.280100e-03	20150410_STAG1gfpch8_Prometa\MitoSys2\Calibration\mEGFPC1-Noc\mEGFP_1_R1_P8_K1_Ch2-Ch1.zen
112540	2.155391e-03	4.593829e-03	2.077600e-03	20150410_STAG1gfpch8_Prometa\MitoSys2\Calibration\mEGFPC1-Noc\mEGFP_1_R1_P8_K1_Ch2-Ch1.zen
122780	2.949889e-03	5.266987e-03	1.893500e-03	20150410_STAG1gfpch8_Prometa\MitoSys2\Calibration\mEGFPC1-Noc\mEGFP_1_R1_P8_K1_Ch2-Ch1.zen
133020	1.950827e-03	4.599599e-03	1.726900e-03	20150410_STAG1gfpch8_Prometa\MitoSys2\Calibration\mEGFPC1-Noc\mEGFP_1_R1_P8_K1_Ch2-Ch1.zen
143260	1.761854e-03	4.078698e-03	1.576600e-03	20150410_STAG1gfpch8_Prometa\MitoSys2\Calibration\mEGFPC1-Noc\mEGFP_1_R1_P8_K1_Ch2-Ch1.zen
153500	1.385586e-03	4.047894e-03	1.441400e-03	20150410_STAG1gfpch8_Prometa\MitoSys2\Calibration\mEGFPC1-Noc\mEGFP_1_R1_P8_K1_Ch2-Ch1.zen
163740	1.407230e-03	4.328668e-03	1.319700e-03	20150410_STAG1gfpch8_Prometa\MitoSys2\Calibration\mEGFPC1-Noc\mEGFP_1_R1_P8_K1_Ch2-Ch1.zen
173980	1.121081e-03	3.659327e-03	1.210300e-03	20150410_STAG1gfpch8_Prometa\MitoSys2\Calibration\mEGFPC1-Noc\mEGFP_1_R1_P8_K1_Ch2-Ch1.zen
184220	1.889930e-03	4.027714e-03	1.112000e-03	20150410_STAG1gfpch8_Prometa\MitoSys2\Calibration\mEGFPC1-Noc\mEGFP_1_R1_P8_K1_Ch2-Ch1.zen
194460	1.782071e-03	3.008681e-03	1.023500e-03	20150410_STAG1gfpch8_Prometa\MitoSys2\Calibration\mEGFPC1-Noc\mEGFP_1_R1_P8_K1_Ch2-Ch1.zen
204700	1.183074e-03	2.787482e-03	9.437900e-04	20150410_STAG1gfpch8_Prometa\MitoSys2\Calibration\mEGFPC1-Noc\mEGFP_1_R1_P8_K1_Ch2-Ch1.zen
225180	4.993508e-04	2.846564e-03	8.068600e-04	20150410_STAG1gfpch8_Prometa\MitoSys2\Calibration\mEGFPC1-Noc\mEGFP_1_R1_P8_K1_Ch2-Ch1.zen
245660	1.294982e-03	2.946481e-03	6.946800e-04	20150410_STAG1gfpch8_Prometa\MitoSys2\Calibration\mEGFPC1-Noc\mEGFP_1_R1_P8_K1_Ch2-Ch1.zen
266140	-4.581082e-05	3.469946e-03	6.021100e-04	20150410_STAG1gfpch8_Prometa\MitoSys2\Calibration\mEGFPC1-Noc\mEGFP_1_R1_P8_K1_Ch2-Ch1.zen
286620	3.577060e-04	3.563278e-03	5.251600e-04	20150410_STAG1gfpch8_Prometa\MitoSys2\Calibration\mEGFPC1-Noc\mEGFP_1_R1_P8_K1_Ch2-Ch1.zen
307100	9.562192e-05	2.916313e-03	4.607200e-04	20150410_STAG1gfpch8_Prometa\MitoSys2\Calibration\mEGFPC1-Noc\mEGFP_1_R1_P8_K1_Ch2-Ch1.zen
327580	-2.601743e-04	3.435832e-03	4.063700e-04	20150410_STAG1gfpch8_Prometa\MitoSys2\Calibration\mEGFPC1-Noc\mEGFP_1_R1_P8_K1_Ch2-Ch1.zen
348060	-1.930116e-03	3.334547e-03	3.602300e-04	20150410_STAG1gfpch8_Prometa\MitoSys2\Calibration\mEGFPC1-Noc\mEGFP_1_R1_P8_K1_Ch2-Ch1.zen
368540	-2.387780e-03	3.508569e-03	3.208200e-04	20150410_STAG1gfpch8_Prometa\MitoSys2\Calibration\mEGFPC1-Noc\mEGFP_1_R1_P8_K1_Ch2-Ch1.zen
389020	-1.787465e-03	4.117542e-03	2.869400e-04	20150410_STAG1gfpch8_Prometa\MitoSys2\Calibration\mEGFPC1-Noc\mEGFP_1_R1_P8_K1_Ch2-Ch1.zen
409500	-2.138054e-03	3.974989e-03	2.576600e-04	20150410_STAG1gfpch8_Prometa\MitoSys2\Calibration\mEGFPC1-Noc\mEGFP_1_R1_P8_K1_Ch2-Ch1.zen
450460	-1.675722e-03	4.371274e-03	2.100400e-04	20150410_STAG1gfpch8_Prometa\MitoSys2\Calibration\mEGFPC1-Noc\mEGFP_1_R1_P8_K1_Ch2-Ch1.zen
491420	-7.430936e-04	4.639766e-03	1.734500e-04	20150410_STAG1gfpch8_Prometa\MitoSys2\Calibration\mEGFPC1-Noc\mEGFP_1_R1_P8_K1_Ch2-Ch1.zen
532380	-1.606071e-03	3.874728e-03	1.448700e-04	20150410_STAG1gfpch8_Prometa\MitoSys2\Calibration\mEGFPC1-Noc\mEGFP_1_R1_P8_K1_Ch2-Ch1.zen
573340	-1.543066e-03	4.474101e-03	1.222300e-04	20150410_STAG1gfpch8_Prometa\MitoSys2\Calibration\mEGFPC1-Noc\mEGFP_1_R1_P8_K1_Ch2-Ch1.zen
614300	-2.301964e-03	3.273952e-03	1.040700e-04	20150410_STAG1gfpch8_Prometa\MitoSys2\Calibration\mEGFPC1-Noc\mEGFP_1_R1_P8_K1_Ch2-Ch1.zen
655260	-1.263407e-03	2.831076e-03	8.933300e-05	20150410_STAG1gfpch8_Prometa\MitoSys2\Calibration\mEGFPC1-Noc\mEGFP_1_R1_P8_K1_Ch2-Ch1.zen
696220	-1.685325e-03	2.733306e-03	7.725200e-05	20150410_STAG1gfpch8_Prometa\MitoSys2\Calibration\mEGFPC1-Noc\mEGFP_1_R1_P8_K1_Ch2-Ch1.zen
737180	-9.706953e-04	2.671129e-03	6.725900e-05	20150410_STAG1gfpch8_Prometa\MitoSys2\Calibration\mEGFPC1-Noc\mEGFP_1_R1_P8_K1_Ch2-Ch1.zen
778140	2.294859e-04	3.501999e-03	5.892300e-05	20150410_STAG1gfpch8_Prometa\MitoSys2\Calibration\mEGFPC1-Noc\mEGFP_1_R1_P8_K1_Ch2-Ch1.zen
819100	1.695244e-04	4.321205e-03	5.191700e-05	20150410_STAG1gfpch8_Prometa\MitoSys2\Calibration\mEGFPC1-Noc\mEGFP_1_R1_P8_K1_Ch2-Ch1.zen
901020	2.217364e-05	3.486211e-03	4.093200e-05	20150410_STAG1gfpch8_Prometa\MitoSys2\Calibration\mEGFPC1-Noc\mEGFP_1_R1_P8_K1_Ch2-Ch1.zen
982940	6.075970e-05	2.596052e-03	3.286800e-05	20150410_STAG1gfpch8_Prometa\MitoSys2\Calibration\mEGFPC1-Noc\mEGFP_1_R1_P8_K1_Ch2-Ch1.zen
1064860	-4.808766e-04	2.373455e-03	2.681600e-05	20150410_STAG1gfpch8_Prometa\MitoSys2\Calibration\mEGFPC1-Noc\mEGFP_1_R1_P8_K1_Ch2-Ch1.zen
1146780	-7.282356e-04	2.984613e-03	2.218900e-05	20150410_STAG1gfpch8_Prometa\MitoSys2\Calibration\mEGFPC1-Noc\mEGFP_1_R1_P8_K1_Ch2-Ch1.zen
1228700	-1.609472e-03	2.794712e-03	1.859000e-05	20150410_STAG1gfpch8_Prometa\MitoSys2\Calibration\mEGFPC1-Noc\mEGFP_1_R1_P8_K1_Ch2-Ch1.zen
1310620	-4.909085e-04	2.339463e-03	1.574800e-05	20150410_STAG1gfpch8_Prometa\MitoSys2\Calibration\mEGFPC1-Noc\mEGFP_1_R1_P8_K1_Ch2-Ch1.zen
1392540	-8.558871e-04	2.742958e-03	1.347500e-05	20150410_STAG1gfpch8_Prometa\MitoSys2\Calibration\mEGFPC1-Noc\mEGFP_1_R1_P8_K1_Ch2-Ch1.zen
1474460	-8.384900e-04	2.863721e-03	1.163300e-05	20150410_STAG1gfpch8_Prometa\MitoSys2\Calibration\mEGFPC1-Noc\mEGFP_1_R1_P8_K1_Ch2-Ch1.zen
1556380	-3.333249e-04	3.185847e-03	1.012600e-05	20150410_STAG1gfpch8_Prometa\MitoSys2\Calibration\mEGFPC1-Noc\mEGFP_1_R1_P8_K1_Ch2-Ch1.zen
10	1.607768e-01	1.306037e-02	1.570500e-01	20150410_STAG1gfpch8_Prometa\MitoSys2\Calibration\mEGFPC1-Noc\mEGFP_1_R1_P9_K1_Ch2-Ch1.zen
20	1.447118e-01	1.079060e-02	1.492700e-01	20150410_STAG1gfpch8_Prometa\MitoSys2\Calibration\mEGFPC1-Noc\mEGFP_1_R1_P9_K1_Ch2-Ch1.zen
30	1.412368e-01	1.192556e-02	1.423100e-01	20150410_STAG1gfpch8_Prometa\MitoSys2\Calibration\mEGFPC1-Noc\mEGFP_1_R1_P9_K1_Ch2-Ch1.zen
40	1.401229e-01	1.245787e-02	1.360500e-01	20150410_STAG1gfpch8_Prometa\MitoSys2\Calibration\mEGFPC1-Noc\mEGFP_1_R1_P9_K1_Ch2-Ch1.zen
50	1.305964e-01	1.101107e-02	1.303600e-01	20150410_STAG1gfpch8_Prometa\MitoSys2\Calibration\mEGFPC1-Noc\mEGFP_1_R1_P9_K1_Ch2-Ch1.zen
60	1.209366e-01	1.425754e-02	1.251800e-01	20150410_STAG1gfpch8_Prometa\MitoSys2\Calibration\mEGFPC1-Noc\mEGFP_1_R1_P9_K1_Ch2-Ch1.zen
70	1.175577e-01	1.152710e-02	1.204300e-01	20150410_STAG1gfpch8_Prometa\MitoSys2\Calibration\mEGFPC1-Noc\mEGFP_1_R1_P9_K1_Ch2-Ch1.zen
80	1.188612e-01	1.288483e-02	1.160700e-01	20150410_STAG1gfpch8_Prometa\MitoSys2\Calibration\mEGFPC1-Noc\mEGFP_1_R1_P9_K1_Ch2-Ch1.zen
90	1.106572e-01	1.274086e-02	1.120400e-01	20150410_STAG1gfpch8_Prometa\MitoSys2\Calibration\mEGFPC1-Noc\mEGFP_1_R1_P9_K1_Ch2-Ch1.zen
100	1.110384e-01	9.262723e-03	1.083100e-01	20150410_STAG1gfpch8_Prometa\MitoSys2\Calibration\mEGFPC1-Noc\mEGFP_1_R1_P9_K1_Ch2-Ch1.zen
120	1.013866e-01	9.187122e-03	1.016300e-01	20150410_STAG1gfpch8_Prometa\MitoSys2\Calibration\mEGFPC1-Noc\mEGFP_1_R1_P9_K1_Ch2-Ch1.zen
140	9.554806e-02	7.499030e-03	9.580100e-02	20150410_STAG1gfpch8_Prometa\MitoSys2\Calibration\mEGFPC1-Noc\mEGFP_1_R1_P9_K1_Ch2-Ch1.zen
160	9.272392e-02	9.875095e-03	9.067400e-02	20150410_STAG1gfpch8_Prometa\MitoSys2\Calibration\mEGFPC1-Noc\mEGFP_1_R1_P9_K1_Ch2-Ch1.zen
180	8.608425e-02	6.648486e-03	8.612500e-02	20150410_STAG1gfpch8_Prometa\MitoSys2\Calibration\mEGFPC1-Noc\mEGFP_1_R1_P9_K1_Ch2-Ch1.zen
200	8.394201e-02	8.597348e-03	8.205900e-02	20150410_STAG1gfpch8_Prometa\MitoSys2\Calibration\mEGFPC1-Noc\mEGFP_1_R1_P9_K1_Ch2-Ch1.zen
220	7.637416e-02	1.001981e-02	7.839900e-02	20150410_STAG1gfpch8_Prometa\MitoSys2\Calibration\mEGFPC1-Noc\mEGFP_1_R1_P9_K1_Ch2-Ch1.zen
240	7.442704e-02	9.888199e-03	7.508600e-02	20150410_STAG1gfpch8_Prometa\MitoSys2\Calibration\mEGFPC1-Noc\mEGFP_1_R1_P9_K1_Ch2-Ch1.zen
260	7.271003e-02	9.979442e-03	7.206900e-02	20150410_STAG1gfpch8_Prometa\MitoSys2\Calibration\mEGFPC1-Noc\mEGFP_1_R1_P9_K1_Ch2-Ch1.zen
280	6.898412e-02	8.557066e-03	6.930800e-02	20150410_STAG1gfpch8_Prometa\MitoSys2\Calibration\mEGFPC1-Noc\mEGFP_1_R1_P9_K1_Ch2-Ch1.zen
300	6.779694e-02	9.008971e-03	6.677000e-02	20150410_STAG1gfpch8_Prometa\MitoSys2\Calibration\mEGFPC1-Noc\mEGFP_1_R1_P9_K1_Ch2-Ch1.zen
340	6.270289e-02	8.073305e-03	6.225800e-02	20150410_STAG1gfpch8_Prometa\MitoSys2\Calibration\mEGFPC1-Noc\mEGFP_1_R1_P9_K1_Ch2-Ch1.zen
380	6.132571e-02	8.171142e-03	5.836000e-02	20150410_STAG1gfpch8_Prometa\MitoSys2\Calibration\mEGFPC1-Noc\mEGFP_1_R1_P9_K1_Ch2-Ch1.zen
420	5.471764e-02	8.650766e-03	5.494900e-02	20150410_STAG1gfpch8_Prometa\MitoSys2\Calibration\mEGFPC1-Noc\mEGFP_1_R1_P9_K1_Ch2-Ch1.zen
460	5.055942e-02	7.368897e-03	5.193500e-02	20150410_STAG1gfpch8_Prometa\MitoSys2\Calibration\mEGFPC1-Noc\mEGFP_1_R1_P9_K1_Ch2-Ch1.zen
500	4.589849e-02	9.561137e-03	4.924600e-02	20150410_STAG1gfpch8_Prometa\MitoSys2\Calibration\mEGFPC1-Noc\mEGFP_1_R1_P9_K1_Ch2-Ch1.zen
540	4.857234e-02	8.182975e-03	4.682900e-02	20150410_STAG1gfpch8_Prometa\MitoSys2\Calibration\mEGFPC1-Noc\mEGFP_1_R1_P9_K1_Ch2-Ch1.zen
580	4.362291e-02	5.840403e-03	4.464100e-02	20150410_STAG1gfpch8_Prometa\MitoSys2\Calibration\mEGFPC1-Noc\mEGFP_1_R1_P9_K1_Ch2-Ch1.zen
620	4.231058e-02	8.752688e-03	4.264900e-02	20150410_STAG1gfpch8_Prometa\MitoSys2\Calibration\mEGFPC1-Noc\mEGFP_1_R1_P9_K1_Ch2-Ch1.zen
660	4.131205e-02	7.922934e-03	4.082500e-02	20150410_STAG1gfpch8_Prometa\MitoSys2\Calibration\mEGFPC1-Noc\mEGFP_1_R1_P9_K1_Ch2-Ch1.zen
700	3.930882e-02	7.366060e-03	3.914800e-02	20150410_STAG1gfpch8_Prometa\MitoSys2\Calibration\mEGFPC1-Noc\mEGFP_1_R1_P9_K1_Ch2-Ch1.zen
780	3.408420e-02	8.048461e-03	3.616200e-02	20150410_STAG1gfpch8_Prometa\MitoSys2\Calibration\mEGFPC1-Noc\mEGFP_1_R1_P9_K1_Ch2-Ch1.zen
860	3.470363e-02	6.978009e-03	3.357700e-02	20150410_STAG1gfpch8_Prometa\MitoSys2\Calibration\mEGFPC1-Noc\mEGFP_1_R1_P9_K1_Ch2-Ch1.zen
940	3.080041e-02	6.364135e-03	3.131300e-02	20150410_STAG1gfpch8_Prometa\MitoSys2\Calibration\mEGFPC1-Noc\mEGFP_1_R1_P9_K1_Ch2-Ch1.zen
1020	2.859799e-02	7.181512e-03	2.931000e-02	20150410_STAG1gfpch8_Prometa\MitoSys2\Calibration\mEGFPC1-Noc\mEGFP_1_R1_P9_K1_Ch2-Ch1.zen
1100	2.811040e-02	6.503829e-03	2.752300e-02	20150410_STAG1gfpch8_Prometa\MitoSys2\Calibration\mEGFPC1-Noc\mEGFP_1_R1_P9_K1_Ch2-Ch1.zen
1180	2.636007e-02	7.724797e-03	2.591900e-02	20150410_STAG1gfpch8_Prometa\MitoSys2\Calibration\mEGFPC1-Noc\mEGFP_1_R1_P9_K1_Ch2-Ch1.zen
1260	2.516846e-02	6.044860e-03	2.446900e-02	20150410_STAG1gfpch8_Prometa\MitoSys2\Calibration\mEGFPC1-Noc\mEGFP_1_R1_P9_K1_Ch2-Ch1.zen
1340	2.209605e-02	6.902170e-03	2.315300e-02	20150410_STAG1gfpch8_Prometa\MitoSys2\Calibration\mEGFPC1-Noc\mEGFP_1_R1_P9_K1_Ch2-Ch1.zen
1420	2.191813e-02	6.238563e-03	2.195200e-02	20150410_STAG1gfpch8_Prometa\MitoSys2\Calibration\mEGFPC1-Noc\mEGFP_1_R1_P9_K1_Ch2-Ch1.zen
1500	2.006950e-02	5.429880e-03	2.085300e-02	20150410_STAG1gfpch8_Prometa\MitoSys2\Calibration\mEGFPC1-Noc\mEGFP_1_R1_P9_K1_Ch2-Ch1.zen
1660	2.020400e-02	5.151062e-03	1.891300e-02	20150410_STAG1gfpch8_Prometa\MitoSys2\Calibration\mEGFPC1-Noc\mEGFP_1_R1_P9_K1_Ch2-Ch1.zen
1820	1.979985e-02	6.628975e-03	1.725700e-02	20150410_STAG1gfpch8_Prometa\MitoSys2\Calibration\mEGFPC1-Noc\mEGFP_1_R1_P9_K1_Ch2-Ch1.zen
1980	1.643023e-02	4.513302e-03	1.583100e-02	20150410_STAG1gfpch8_Prometa\MitoSys2\Calibration\mEGFPC1-Noc\mEGFP_1_R1_P9_K1_Ch2-Ch1.zen
2140	1.441147e-02	5.028430e-03	1.459100e-02	20150410_STAG1gfpch8_Prometa\MitoSys2\Calibration\mEGFPC1-Noc\mEGFP_1_R1_P9_K1_Ch2-Ch1.zen
2300	1.488701e-02	5.063770e-03	1.350500e-02	20150410_STAG1gfpch8_Prometa\MitoSys2\Calibration\mEGFPC1-Noc\mEGFP_1_R1_P9_K1_Ch2-Ch1.zen
2460	1.272599e-02	4.411881e-03	1.254900e-02	20150410_STAG1gfpch8_Prometa\MitoSys2\Calibration\mEGFPC1-Noc\mEGFP_1_R1_P9_K1_Ch2-Ch1.zen
2620	1.166862e-02	5.034725e-03	1.170200e-02	20150410_STAG1gfpch8_Prometa\MitoSys2\Calibration\mEGFPC1-Noc\mEGFP_1_R1_P9_K1_Ch2-Ch1.zen
2780	1.093592e-02	3.525603e-03	1.094700e-02	20150410_STAG1gfpch8_Prometa\MitoSys2\Calibration\mEGFPC1-Noc\mEGFP_1_R1_P9_K1_Ch2-Ch1.zen
2940	9.076424e-03	3.704863e-03	1.027100e-02	20150410_STAG1gfpch8_Prometa\MitoSys2\Calibration\mEGFPC1-Noc\mEGFP_1_R1_P9_K1_Ch2-Ch1.zen
3100	8.915897e-03	4.099208e-03	9.663000e-03	20150410_STAG1gfpch8_Prometa\MitoSys2\Calibration\mEGFPC1-Noc\mEGFP_1_R1_P9_K1_Ch2-Ch1.zen
3420	8.151677e-03	5.428739e-03	8.615700e-03	20150410_STAG1gfpch8_Prometa\MitoSys2\Calibration\mEGFPC1-Noc\mEGFP_1_R1_P9_K1_Ch2-Ch1.zen
3740	6.693940e-03	4.357381e-03	7.748300e-03	20150410_STAG1gfpch8_Prometa\MitoSys2\Calibration\mEGFPC1-Noc\mEGFP_1_R1_P9_K1_Ch2-Ch1.zen
4060	6.268081e-03	5.041130e-03	7.020300e-03	20150410_STAG1gfpch8_Prometa\MitoSys2\Calibration\mEGFPC1-Noc\mEGFP_1_R1_P9_K1_Ch2-Ch1.zen
4380	5.706487e-03	4.320976e-03	6.402200e-03	20150410_STAG1gfpch8_Prometa\MitoSys2\Calibration\mEGFPC1-Noc\mEGFP_1_R1_P9_K1_Ch2-Ch1.zen
4700	4.379018e-03	4.457876e-03	5.871800e-03	20150410_STAG1gfpch8_Prometa\MitoSys2\Calibration\mEGFPC1-Noc\mEGFP_1_R1_P9_K1_Ch2-Ch1.zen
5020	4.651040e-03	4.428652e-03	5.412700e-03	20150410_STAG1gfpch8_Prometa\MitoSys2\Calibration\mEGFPC1-Noc\mEGFP_1_R1_P9_K1_Ch2-Ch1.zen
5340	5.898762e-03	3.701675e-03	5.012000e-03	20150410_STAG1gfpch8_Prometa\MitoSys2\Calibration\mEGFPC1-Noc\mEGFP_1_R1_P9_K1_Ch2-Ch1.zen
5660	5.389714e-03	4.959489e-03	4.659700e-03	20150410_STAG1gfpch8_Prometa\MitoSys2\Calibration\mEGFPC1-Noc\mEGFP_1_R1_P9_K1_Ch2-Ch1.zen
5980	5.373020e-03	4.431057e-03	4.347900e-03	20150410_STAG1gfpch8_Prometa\MitoSys2\Calibration\mEGFPC1-Noc\mEGFP_1_R1_P9_K1_Ch2-Ch1.zen
6300	3.440893e-03	4.656922e-03	4.070300e-03	20150410_STAG1gfpch8_Prometa\MitoSys2\Calibration\mEGFPC1-Noc\mEGFP_1_R1_P9_K1_Ch2-Ch1.zen
6940	2.859656e-03	4.694121e-03	3.598400e-03	20150410_STAG1gfpch8_Prometa\MitoSys2\Calibration\mEGFPC1-Noc\mEGFP_1_R1_P9_K1_Ch2-Ch1.zen
7580	2.061625e-03	4.134693e-03	3.213200e-03	20150410_STAG1gfpch8_Prometa\MitoSys2\Calibration\mEGFPC1-Noc\mEGFP_1_R1_P9_K1_Ch2-Ch1.zen
8220	2.975773e-03	4.539939e-03	2.893900e-03	20150410_STAG1gfpch8_Prometa\MitoSys2\Calibration\mEGFPC1-Noc\mEGFP_1_R1_P9_K1_Ch2-Ch1.zen
8860	3.192597e-03	5.551069e-03	2.625400e-03	20150410_STAG1gfpch8_Prometa\MitoSys2\Calibration\mEGFPC1-Noc\mEGFP_1_R1_P9_K1_Ch2-Ch1.zen
9500	3.133436e-03	4.263864e-03	2.397100e-03	20150410_STAG1gfpch8_Prometa\MitoSys2\Calibration\mEGFPC1-Noc\mEGFP_1_R1_P9_K1_Ch2-Ch1.zen
10140	2.560782e-03	5.431454e-03	2.200900e-03	20150410_STAG1gfpch8_Prometa\MitoSys2\Calibration\mEGFPC1-Noc\mEGFP_1_R1_P9_K1_Ch2-Ch1.zen
10780	1.770854e-03	4.887659e-03	2.030700e-03	20150410_STAG1gfpch8_Prometa\MitoSys2\Calibration\mEGFPC1-Noc\mEGFP_1_R1_P9_K1_Ch2-Ch1.zen
11420	2.077921e-03	5.223845e-03	1.881900e-03	20150410_STAG1gfpch8_Prometa\MitoSys2\Calibration\mEGFPC1-Noc\mEGFP_1_R1_P9_K1_Ch2-Ch1.zen
12060	4.548542e-04	4.644141e-03	1.750900e-03	20150410_STAG1gfpch8_Prometa\MitoSys2\Calibration\mEGFPC1-Noc\mEGFP_1_R1_P9_K1_Ch2-Ch1.zen
12700	1.120270e-03	4.165677e-03	1.634700e-03	20150410_STAG1gfpch8_Prometa\MitoSys2\Calibration\mEGFPC1-Noc\mEGFP_1_R1_P9_K1_Ch2-Ch1.zen
13980	1.582626e-03	3.823858e-03	1.438400e-03	20150410_STAG1gfpch8_Prometa\MitoSys2\Calibration\mEGFPC1-Noc\mEGFP_1_R1_P9_K1_Ch2-Ch1.zen
15260	2.786307e-03	3.775334e-03	1.279300e-03	20150410_STAG1gfpch8_Prometa\MitoSys2\Calibration\mEGFPC1-Noc\mEGFP_1_R1_P9_K1_Ch2-Ch1.zen
16540	1.705913e-03	2.814309e-03	1.148100e-03	20150410_STAG1gfpch8_Prometa\MitoSys2\Calibration\mEGFPC1-Noc\mEGFP_1_R1_P9_K1_Ch2-Ch1.zen
17820	4.666039e-04	4.298040e-03	1.038300e-03	20150410_STAG1gfpch8_Prometa\MitoSys2\Calibration\mEGFPC1-Noc\mEGFP_1_R1_P9_K1_Ch2-Ch1.zen
19100	1.659870e-03	3.025835e-03	9.452900e-04	20150410_STAG1gfpch8_Prometa\MitoSys2\Calibration\mEGFPC1-Noc\mEGFP_1_R1_P9_K1_Ch2-Ch1.zen
20380	1.211441e-03	3.638277e-03	8.656500e-04	20150410_STAG1gfpch8_Prometa\MitoSys2\Calibration\mEGFPC1-Noc\mEGFP_1_R1_P9_K1_Ch2-Ch1.zen
21660	8.017958e-04	4.981707e-03	7.968000e-04	20150410_STAG1gfpch8_Prometa\MitoSys2\Calibration\mEGFPC1-Noc\mEGFP_1_R1_P9_K1_Ch2-Ch1.zen
22940	9.336764e-04	4.849886e-03	7.367800e-04	20150410_STAG1gfpch8_Prometa\MitoSys2\Calibration\mEGFPC1-Noc\mEGFP_1_R1_P9_K1_Ch2-Ch1.zen
24220	3.471033e-04	3.563607e-03	6.840700e-04	20150410_STAG1gfpch8_Prometa\MitoSys2\Calibration\mEGFPC1-Noc\mEGFP_1_R1_P9_K1_Ch2-Ch1.zen
25500	3.101393e-05	3.907770e-03	6.374600e-04	20150410_STAG1gfpch8_Prometa\MitoSys2\Calibration\mEGFPC1-Noc\mEGFP_1_R1_P9_K1_Ch2-Ch1.zen
28060	4.271712e-04	4.588000e-03	5.589300e-04	20150410_STAG1gfpch8_Prometa\MitoSys2\Calibration\mEGFPC1-Noc\mEGFP_1_R1_P9_K1_Ch2-Ch1.zen
30620	1.986491e-03	4.222014e-03	4.955200e-04	20150410_STAG1gfpch8_Prometa\MitoSys2\Calibration\mEGFPC1-Noc\mEGFP_1_R1_P9_K1_Ch2-Ch1.zen
33180	4.361311e-04	3.553679e-03	4.434200e-04	20150410_STAG1gfpch8_Prometa\MitoSys2\Calibration\mEGFPC1-Noc\mEGFP_1_R1_P9_K1_Ch2-Ch1.zen
35740	6.037975e-04	3.168113e-03	3.999600e-04	20150410_STAG1gfpch8_Prometa\MitoSys2\Calibration\mEGFPC1-Noc\mEGFP_1_R1_P9_K1_Ch2-Ch1.zen
38300	1.063872e-03	4.492254e-03	3.632600e-04	20150410_STAG1gfpch8_Prometa\MitoSys2\Calibration\mEGFPC1-Noc\mEGFP_1_R1_P9_K1_Ch2-Ch1.zen
40860	4.150867e-04	4.203435e-03	3.319200e-04	20150410_STAG1gfpch8_Prometa\MitoSys2\Calibration\mEGFPC1-Noc\mEGFP_1_R1_P9_K1_Ch2-Ch1.zen
43420	-3.061735e-04	2.221414e-03	3.049000e-04	20150410_STAG1gfpch8_Prometa\MitoSys2\Calibration\mEGFPC1-Noc\mEGFP_1_R1_P9_K1_Ch2-Ch1.zen
45980	-4.897128e-04	2.525199e-03	2.814000e-04	20150410_STAG1gfpch8_Prometa\MitoSys2\Calibration\mEGFPC1-Noc\mEGFP_1_R1_P9_K1_Ch2-Ch1.zen
48540	-8.151294e-04	3.027190e-03	2.608100e-04	20150410_STAG1gfpch8_Prometa\MitoSys2\Calibration\mEGFPC1-Noc\mEGFP_1_R1_P9_K1_Ch2-Ch1.zen
51100	3.383605e-04	2.611372e-03	2.426400e-04	20150410_STAG1gfpch8_Prometa\MitoSys2\Calibration\mEGFPC1-Noc\mEGFP_1_R1_P9_K1_Ch2-Ch1.zen
56220	9.568267e-04	2.855581e-03	2.121100e-04	20150410_STAG1gfpch8_Prometa\MitoSys2\Calibration\mEGFPC1-Noc\mEGFP_1_R1_P9_K1_Ch2-Ch1.zen
61340	6.375022e-04	2.453747e-03	1.875600e-04	20150410_STAG1gfpch8_Prometa\MitoSys2\Calibration\mEGFPC1-Noc\mEGFP_1_R1_P9_K1_Ch2-Ch1.zen
66460	7.208712e-04	3.042176e-03	1.674500e-04	20150410_STAG1gfpch8_Prometa\MitoSys2\Calibration\mEGFPC1-Noc\mEGFP_1_R1_P9_K1_Ch2-Ch1.zen
71580	8.210884e-04	3.359355e-03	1.507300e-04	20150410_STAG1gfpch8_Prometa\MitoSys2\Calibration\mEGFPC1-Noc\mEGFP_1_R1_P9_K1_Ch2-Ch1.zen
76700	-3.834321e-04	3.628684e-03	1.366400e-04	20150410_STAG1gfpch8_Prometa\MitoSys2\Calibration\mEGFPC1-Noc\mEGFP_1_R1_P9_K1_Ch2-Ch1.zen
81820	5.313813e-04	2.554361e-03	1.246400e-04	20150410_STAG1gfpch8_Prometa\MitoSys2\Calibration\mEGFPC1-Noc\mEGFP_1_R1_P9_K1_Ch2-Ch1.zen
86940	3.999216e-04	2.791758e-03	1.143200e-04	20150410_STAG1gfpch8_Prometa\MitoSys2\Calibration\mEGFPC1-Noc\mEGFP_1_R1_P9_K1_Ch2-Ch1.zen
92060	3.496297e-04	2.418560e-03	1.053600e-04	20150410_STAG1gfpch8_Prometa\MitoSys2\Calibration\mEGFPC1-Noc\mEGFP_1_R1_P9_K1_Ch2-Ch1.zen
97180	3.678170e-04	2.803305e-03	9.752800e-05	20150410_STAG1gfpch8_Prometa\MitoSys2\Calibration\mEGFPC1-Noc\mEGFP_1_R1_P9_K1_Ch2-Ch1.zen
102300	6.411131e-04	2.474889e-03	9.062800e-05	20150410_STAG1gfpch8_Prometa\MitoSys2\Calibration\mEGFPC1-Noc\mEGFP_1_R1_P9_K1_Ch2-Ch1.zen
112540	1.238287e-03	2.439564e-03	7.906300e-05	20150410_STAG1gfpch8_Prometa\MitoSys2\Calibration\mEGFPC1-Noc\mEGFP_1_R1_P9_K1_Ch2-Ch1.zen
122780	9.967255e-04	2.171979e-03	6.978600e-05	20150410_STAG1gfpch8_Prometa\MitoSys2\Calibration\mEGFPC1-Noc\mEGFP_1_R1_P9_K1_Ch2-Ch1.zen
133020	2.789763e-04	2.712081e-03	6.220700e-05	20150410_STAG1gfpch8_Prometa\MitoSys2\Calibration\mEGFPC1-Noc\mEGFP_1_R1_P9_K1_Ch2-Ch1.zen
143260	1.528052e-04	2.131106e-03	5.591900e-05	20150410_STAG1gfpch8_Prometa\MitoSys2\Calibration\mEGFPC1-Noc\mEGFP_1_R1_P9_K1_Ch2-Ch1.zen
153500	6.936717e-04	1.758878e-03	5.063300e-05	20150410_STAG1gfpch8_Prometa\MitoSys2\Calibration\mEGFPC1-Noc\mEGFP_1_R1_P9_K1_Ch2-Ch1.zen
163740	3.701661e-04	2.633667e-03	4.613700e-05	20150410_STAG1gfpch8_Prometa\MitoSys2\Calibration\mEGFPC1-Noc\mEGFP_1_R1_P9_K1_Ch2-Ch1.zen
173980	-6.030509e-05	2.516039e-03	4.227600e-05	20150410_STAG1gfpch8_Prometa\MitoSys2\Calibration\mEGFPC1-Noc\mEGFP_1_R1_P9_K1_Ch2-Ch1.zen
184220	1.267125e-03	1.849485e-03	3.893000e-05	20150410_STAG1gfpch8_Prometa\MitoSys2\Calibration\mEGFPC1-Noc\mEGFP_1_R1_P9_K1_Ch2-Ch1.zen
194460	1.679789e-04	2.155754e-03	3.600700e-05	20150410_STAG1gfpch8_Prometa\MitoSys2\Calibration\mEGFPC1-Noc\mEGFP_1_R1_P9_K1_Ch2-Ch1.zen
204700	4.383055e-04	2.940887e-03	3.343600e-05	20150410_STAG1gfpch8_Prometa\MitoSys2\Calibration\mEGFPC1-Noc\mEGFP_1_R1_P9_K1_Ch2-Ch1.zen
225180	9.516424e-04	2.754395e-03	2.913300e-05	20150410_STAG1gfpch8_Prometa\MitoSys2\Calibration\mEGFPC1-Noc\mEGFP_1_R1_P9_K1_Ch2-Ch1.zen
245660	7.393352e-04	2.036802e-03	2.568700e-05	20150410_STAG1gfpch8_Prometa\MitoSys2\Calibration\mEGFPC1-Noc\mEGFP_1_R1_P9_K1_Ch2-Ch1.zen
266140	5.494461e-04	1.573954e-03	2.287700e-05	20150410_STAG1gfpch8_Prometa\MitoSys2\Calibration\mEGFPC1-Noc\mEGFP_1_R1_P9_K1_Ch2-Ch1.zen
286620	4.493808e-04	1.929313e-03	2.054800e-05	20150410_STAG1gfpch8_Prometa\MitoSys2\Calibration\mEGFPC1-Noc\mEGFP_1_R1_P9_K1_Ch2-Ch1.zen
307100	-3.862621e-04	1.694481e-03	1.859300e-05	20150410_STAG1gfpch8_Prometa\MitoSys2\Calibration\mEGFPC1-Noc\mEGFP_1_R1_P9_K1_Ch2-Ch1.zen
327580	3.568330e-04	2.420273e-03	1.693200e-05	20150410_STAG1gfpch8_Prometa\MitoSys2\Calibration\mEGFPC1-Noc\mEGFP_1_R1_P9_K1_Ch2-Ch1.zen
348060	3.956586e-04	1.930670e-03	1.550600e-05	20150410_STAG1gfpch8_Prometa\MitoSys2\Calibration\mEGFPC1-Noc\mEGFP_1_R1_P9_K1_Ch2-Ch1.zen
368540	7.622546e-04	2.677964e-03	1.427200e-05	20150410_STAG1gfpch8_Prometa\MitoSys2\Calibration\mEGFPC1-Noc\mEGFP_1_R1_P9_K1_Ch2-Ch1.zen
389020	1.976704e-04	1.399304e-03	1.319500e-05	20150410_STAG1gfpch8_Prometa\MitoSys2\Calibration\mEGFPC1-Noc\mEGFP_1_R1_P9_K1_Ch2-Ch1.zen
409500	3.515104e-05	1.615209e-03	1.224800e-05	20150410_STAG1gfpch8_Prometa\MitoSys2\Calibration\mEGFPC1-Noc\mEGFP_1_R1_P9_K1_Ch2-Ch1.zen
450460	7.645768e-04	1.730695e-03	1.066400e-05	20150410_STAG1gfpch8_Prometa\MitoSys2\Calibration\mEGFPC1-Noc\mEGFP_1_R1_P9_K1_Ch2-Ch1.zen
491420	-3.929277e-04	1.297668e-03	9.397200e-06	20150410_STAG1gfpch8_Prometa\MitoSys2\Calibration\mEGFPC1-Noc\mEGFP_1_R1_P9_K1_Ch2-Ch1.zen
532380	-3.962149e-05	1.552199e-03	8.364800e-06	20150410_STAG1gfpch8_Prometa\MitoSys2\Calibration\mEGFPC1-Noc\mEGFP_1_R1_P9_K1_Ch2-Ch1.zen
573340	-5.925515e-05	1.706879e-03	7.510100e-06	20150410_STAG1gfpch8_Prometa\MitoSys2\Calibration\mEGFPC1-Noc\mEGFP_1_R1_P9_K1_Ch2-Ch1.zen
614300	-4.037867e-04	1.363913e-03	6.792900e-06	20150410_STAG1gfpch8_Prometa\MitoSys2\Calibration\mEGFPC1-Noc\mEGFP_1_R1_P9_K1_Ch2-Ch1.zen
655260	-1.127082e-04	1.648371e-03	6.184000e-06	20150410_STAG1gfpch8_Prometa\MitoSys2\Calibration\mEGFPC1-Noc\mEGFP_1_R1_P9_K1_Ch2-Ch1.zen
696220	-3.181541e-04	1.351209e-03	5.661700e-06	20150410_STAG1gfpch8_Prometa\MitoSys2\Calibration\mEGFPC1-Noc\mEGFP_1_R1_P9_K1_Ch2-Ch1.zen
737180	4.235559e-05	1.583785e-03	5.209700e-06	20150410_STAG1gfpch8_Prometa\MitoSys2\Calibration\mEGFPC1-Noc\mEGFP_1_R1_P9_K1_Ch2-Ch1.zen
778140	-4.587421e-04	1.378093e-03	4.815300e-06	20150410_STAG1gfpch8_Prometa\MitoSys2\Calibration\mEGFPC1-Noc\mEGFP_1_R1_P9_K1_Ch2-Ch1.zen
819100	-1.543788e-04	9.270666e-04	4.468700e-06	20150410_STAG1gfpch8_Prometa\MitoSys2\Calibration\mEGFPC1-Noc\mEGFP_1_R1_P9_K1_Ch2-Ch1.zen
901020	-1.722019e-04	1.080280e-03	3.889500e-06	20150410_STAG1gfpch8_Prometa\MitoSys2\Calibration\mEGFPC1-Noc\mEGFP_1_R1_P9_K1_Ch2-Ch1.zen
982940	-2.112853e-04	9.050284e-04	3.426400e-06	20150410_STAG1gfpch8_Prometa\MitoSys2\Calibration\mEGFPC1-Noc\mEGFP_1_R1_P9_K1_Ch2-Ch1.zen
1064860	-3.475149e-04	1.083594e-03	3.049100e-06	20150410_STAG1gfpch8_Prometa\MitoSys2\Calibration\mEGFPC1-Noc\mEGFP_1_R1_P9_K1_Ch2-Ch1.zen
1146780	-6.701251e-05	1.292425e-03	2.737000e-06	20150410_STAG1gfpch8_Prometa\MitoSys2\Calibration\mEGFPC1-Noc\mEGFP_1_R1_P9_K1_Ch2-Ch1.zen
1228700	-3.548469e-04	1.407282e-03	2.475100e-06	20150410_STAG1gfpch8_Prometa\MitoSys2\Calibration\mEGFPC1-Noc\mEGFP_1_R1_P9_K1_Ch2-Ch1.zen
1310620	-2.262366e-04	1.033083e-03	2.252800e-06	20150410_STAG1gfpch8_Prometa\MitoSys2\Calibration\mEGFPC1-Noc\mEGFP_1_R1_P9_K1_Ch2-Ch1.zen
1392540	-2.721691e-05	1.002405e-03	2.062200e-06	20150410_STAG1gfpch8_Prometa\MitoSys2\Calibration\mEGFPC1-Noc\mEGFP_1_R1_P9_K1_Ch2-Ch1.zen
1474460	-2.438822e-04	9.155737e-04	1.897300e-06	20150410_STAG1gfpch8_Prometa\MitoSys2\Calibration\mEGFPC1-Noc\mEGFP_1_R1_P9_K1_Ch2-Ch1.zen
1556380	-2.538323e-04	8.084314e-04	1.753500e-06	20150410_STAG1gfpch8_Prometa\MitoSys2\Calibration\mEGFPC1-Noc\mEGFP_1_R1_P9_K1_Ch2-Ch1.zen
10	5.071459e-02	3.304347e-03	5.089100e-02	20150410_STAG1gfpch8_Prometa\MitoSys2\Calibration\mEGFPC1-Noc\mEGFP_2_R1_P1_K1_Ch2-Ch1.zen
20	4.955421e-02	3.501572e-03	4.848100e-02	20150410_STAG1gfpch8_Prometa\MitoSys2\Calibration\mEGFPC1-Noc\mEGFP_2_R1_P1_K1_Ch2-Ch1.zen
30	4.597167e-02	3.619234e-03	4.624900e-02	20150410_STAG1gfpch8_Prometa\MitoSys2\Calibration\mEGFPC1-Noc\mEGFP_2_R1_P1_K1_Ch2-Ch1.zen
40	4.414460e-02	2.904387e-03	4.419200e-02	20150410_STAG1gfpch8_Prometa\MitoSys2\Calibration\mEGFPC1-Noc\mEGFP_2_R1_P1_K1_Ch2-Ch1.zen
50	4.227577e-02	3.990304e-03	4.229800e-02	20150410_STAG1gfpch8_Prometa\MitoSys2\Calibration\mEGFPC1-Noc\mEGFP_2_R1_P1_K1_Ch2-Ch1.zen
60	4.048315e-02	3.297006e-03	4.055300e-02	20150410_STAG1gfpch8_Prometa\MitoSys2\Calibration\mEGFPC1-Noc\mEGFP_2_R1_P1_K1_Ch2-Ch1.zen
70	3.926183e-02	3.732642e-03	3.894400e-02	20150410_STAG1gfpch8_Prometa\MitoSys2\Calibration\mEGFPC1-Noc\mEGFP_2_R1_P1_K1_Ch2-Ch1.zen
80	3.681651e-02	3.589185e-03	3.745800e-02	20150410_STAG1gfpch8_Prometa\MitoSys2\Calibration\mEGFPC1-Noc\mEGFP_2_R1_P1_K1_Ch2-Ch1.zen
90	3.558141e-02	2.730117e-03	3.608400e-02	20150410_STAG1gfpch8_Prometa\MitoSys2\Calibration\mEGFPC1-Noc\mEGFP_2_R1_P1_K1_Ch2-Ch1.zen
100	3.440626e-02	2.480794e-03	3.480900e-02	20150410_STAG1gfpch8_Prometa\MitoSys2\Calibration\mEGFPC1-Noc\mEGFP_2_R1_P1_K1_Ch2-Ch1.zen
120	3.264265e-02	2.949405e-03	3.252400e-02	20150410_STAG1gfpch8_Prometa\MitoSys2\Calibration\mEGFPC1-Noc\mEGFP_2_R1_P1_K1_Ch2-Ch1.zen
140	3.059648e-02	2.532907e-03	3.053700e-02	20150410_STAG1gfpch8_Prometa\MitoSys2\Calibration\mEGFPC1-Noc\mEGFP_2_R1_P1_K1_Ch2-Ch1.zen
160	2.891079e-02	2.705847e-03	2.879600e-02	20150410_STAG1gfpch8_Prometa\MitoSys2\Calibration\mEGFPC1-Noc\mEGFP_2_R1_P1_K1_Ch2-Ch1.zen
180	2.764491e-02	2.822129e-03	2.725700e-02	20150410_STAG1gfpch8_Prometa\MitoSys2\Calibration\mEGFPC1-Noc\mEGFP_2_R1_P1_K1_Ch2-Ch1.zen
200	2.615901e-02	2.612536e-03	2.588800e-02	20150410_STAG1gfpch8_Prometa\MitoSys2\Calibration\mEGFPC1-Noc\mEGFP_2_R1_P1_K1_Ch2-Ch1.zen
220	2.447023e-02	2.410674e-03	2.466100e-02	20150410_STAG1gfpch8_Prometa\MitoSys2\Calibration\mEGFPC1-Noc\mEGFP_2_R1_P1_K1_Ch2-Ch1.zen
240	2.365717e-02	2.810962e-03	2.355500e-02	20150410_STAG1gfpch8_Prometa\MitoSys2\Calibration\mEGFPC1-Noc\mEGFP_2_R1_P1_K1_Ch2-Ch1.zen
260	2.224347e-02	2.536018e-03	2.255100e-02	20150410_STAG1gfpch8_Prometa\MitoSys2\Calibration\mEGFPC1-Noc\mEGFP_2_R1_P1_K1_Ch2-Ch1.zen
280	2.102447e-02	2.382059e-03	2.163500e-02	20150410_STAG1gfpch8_Prometa\MitoSys2\Calibration\mEGFPC1-Noc\mEGFP_2_R1_P1_K1_Ch2-Ch1.zen
300	2.106557e-02	2.630041e-03	2.079500e-02	20150410_STAG1gfpch8_Prometa\MitoSys2\Calibration\mEGFPC1-Noc\mEGFP_2_R1_P1_K1_Ch2-Ch1.zen
340	1.955884e-02	2.412508e-03	1.930600e-02	20150410_STAG1gfpch8_Prometa\MitoSys2\Calibration\mEGFPC1-Noc\mEGFP_2_R1_P1_K1_Ch2-Ch1.zen
380	1.873479e-02	2.051207e-03	1.802300e-02	20150410_STAG1gfpch8_Prometa\MitoSys2\Calibration\mEGFPC1-Noc\mEGFP_2_R1_P1_K1_Ch2-Ch1.zen
420	1.719653e-02	2.366643e-03	1.690300e-02	20150410_STAG1gfpch8_Prometa\MitoSys2\Calibration\mEGFPC1-Noc\mEGFP_2_R1_P1_K1_Ch2-Ch1.zen
460	1.617846e-02	1.746171e-03	1.591500e-02	20150410_STAG1gfpch8_Prometa\MitoSys2\Calibration\mEGFPC1-Noc\mEGFP_2_R1_P1_K1_Ch2-Ch1.zen
500	1.509489e-02	1.894877e-03	1.503500e-02	20150410_STAG1gfpch8_Prometa\MitoSys2\Calibration\mEGFPC1-Noc\mEGFP_2_R1_P1_K1_Ch2-Ch1.zen
540	1.456222e-02	2.164706e-03	1.424600e-02	20150410_STAG1gfpch8_Prometa\MitoSys2\Calibration\mEGFPC1-Noc\mEGFP_2_R1_P1_K1_Ch2-Ch1.zen
580	1.381274e-02	2.078055e-03	1.353300e-02	20150410_STAG1gfpch8_Prometa\MitoSys2\Calibration\mEGFPC1-Noc\mEGFP_2_R1_P1_K1_Ch2-Ch1.zen
620	1.298166e-02	1.826247e-03	1.288700e-02	20150410_STAG1gfpch8_Prometa\MitoSys2\Calibration\mEGFPC1-Noc\mEGFP_2_R1_P1_K1_Ch2-Ch1.zen
660	1.216694e-02	1.576248e-03	1.229700e-02	20150410_STAG1gfpch8_Prometa\MitoSys2\Calibration\mEGFPC1-Noc\mEGFP_2_R1_P1_K1_Ch2-Ch1.zen
700	1.165052e-02	2.032986e-03	1.175700e-02	20150410_STAG1gfpch8_Prometa\MitoSys2\Calibration\mEGFPC1-Noc\mEGFP_2_R1_P1_K1_Ch2-Ch1.zen
780	1.092371e-02	2.024194e-03	1.080200e-02	20150410_STAG1gfpch8_Prometa\MitoSys2\Calibration\mEGFPC1-Noc\mEGFP_2_R1_P1_K1_Ch2-Ch1.zen
860	9.966133e-03	2.219136e-03	9.985000e-03	20150410_STAG1gfpch8_Prometa\MitoSys2\Calibration\mEGFPC1-Noc\mEGFP_2_R1_P1_K1_Ch2-Ch1.zen
940	9.092303e-03	1.898514e-03	9.277900e-03	20150410_STAG1gfpch8_Prometa\MitoSys2\Calibration\mEGFPC1-Noc\mEGFP_2_R1_P1_K1_Ch2-Ch1.zen
1020	9.001085e-03	1.963185e-03	8.660400e-03	20150410_STAG1gfpch8_Prometa\MitoSys2\Calibration\mEGFPC1-Noc\mEGFP_2_R1_P1_K1_Ch2-Ch1.zen
1100	8.183048e-03	1.861011e-03	8.116700e-03	20150410_STAG1gfpch8_Prometa\MitoSys2\Calibration\mEGFPC1-Noc\mEGFP_2_R1_P1_K1_Ch2-Ch1.zen
1180	7.691824e-03	1.456725e-03	7.634600e-03	20150410_STAG1gfpch8_Prometa\MitoSys2\Calibration\mEGFPC1-Noc\mEGFP_2_R1_P1_K1_Ch2-Ch1.zen
1260	7.059741e-03	1.663979e-03	7.204300e-03	20150410_STAG1gfpch8_Prometa\MitoSys2\Calibration\mEGFPC1-Noc\mEGFP_2_R1_P1_K1_Ch2-Ch1.zen
1340	6.336394e-03	1.450426e-03	6.818100e-03	20150410_STAG1gfpch8_Prometa\MitoSys2\Calibration\mEGFPC1-Noc\mEGFP_2_R1_P1_K1_Ch2-Ch1.zen
1420	6.380531e-03	1.756582e-03	6.469700e-03	20150410_STAG1gfpch8_Prometa\MitoSys2\Calibration\mEGFPC1-Noc\mEGFP_2_R1_P1_K1_Ch2-Ch1.zen
1500	6.072108e-03	1.721834e-03	6.154000e-03	20150410_STAG1gfpch8_Prometa\MitoSys2\Calibration\mEGFPC1-Noc\mEGFP_2_R1_P1_K1_Ch2-Ch1.zen
1660	5.540575e-03	1.403504e-03	5.603800e-03	20150410_STAG1gfpch8_Prometa\MitoSys2\Calibration\mEGFPC1-Noc\mEGFP_2_R1_P1_K1_Ch2-Ch1.zen
1820	4.901881e-03	1.934110e-03	5.141200e-03	20150410_STAG1gfpch8_Prometa\MitoSys2\Calibration\mEGFPC1-Noc\mEGFP_2_R1_P1_K1_Ch2-Ch1.zen
1980	4.623767e-03	1.760356e-03	4.747200e-03	20150410_STAG1gfpch8_Prometa\MitoSys2\Calibration\mEGFPC1-Noc\mEGFP_2_R1_P1_K1_Ch2-Ch1.zen
2140	4.171343e-03	1.675711e-03	4.407800e-03	20150410_STAG1gfpch8_Prometa\MitoSys2\Calibration\mEGFPC1-Noc\mEGFP_2_R1_P1_K1_Ch2-Ch1.zen
2300	4.033876e-03	1.496603e-03	4.112800e-03	20150410_STAG1gfpch8_Prometa\MitoSys2\Calibration\mEGFPC1-Noc\mEGFP_2_R1_P1_K1_Ch2-Ch1.zen
2460	3.811464e-03	1.216609e-03	3.854200e-03	20150410_STAG1gfpch8_Prometa\MitoSys2\Calibration\mEGFPC1-Noc\mEGFP_2_R1_P1_K1_Ch2-Ch1.zen
2620	3.420421e-03	1.151799e-03	3.625800e-03	20150410_STAG1gfpch8_Prometa\MitoSys2\Calibration\mEGFPC1-Noc\mEGFP_2_R1_P1_K1_Ch2-Ch1.zen
2780	3.322018e-03	1.266014e-03	3.422600e-03	20150410_STAG1gfpch8_Prometa\MitoSys2\Calibration\mEGFPC1-Noc\mEGFP_2_R1_P1_K1_Ch2-Ch1.zen
2940	3.043317e-03	9.826022e-04	3.241000e-03	20150410_STAG1gfpch8_Prometa\MitoSys2\Calibration\mEGFPC1-Noc\mEGFP_2_R1_P1_K1_Ch2-Ch1.zen
3100	2.887511e-03	1.041186e-03	3.077600e-03	20150410_STAG1gfpch8_Prometa\MitoSys2\Calibration\mEGFPC1-Noc\mEGFP_2_R1_P1_K1_Ch2-Ch1.zen
3420	2.497339e-03	1.065235e-03	2.796100e-03	20150410_STAG1gfpch8_Prometa\MitoSys2\Calibration\mEGFPC1-Noc\mEGFP_2_R1_P1_K1_Ch2-Ch1.zen
3740	2.327084e-03	1.171483e-03	2.562400e-03	20150410_STAG1gfpch8_Prometa\MitoSys2\Calibration\mEGFPC1-Noc\mEGFP_2_R1_P1_K1_Ch2-Ch1.zen
4060	2.183004e-03	1.297326e-03	2.365600e-03	20150410_STAG1gfpch8_Prometa\MitoSys2\Calibration\mEGFPC1-Noc\mEGFP_2_R1_P1_K1_Ch2-Ch1.zen
4380	1.956528e-03	1.402045e-03	2.198000e-03	20150410_STAG1gfpch8_Prometa\MitoSys2\Calibration\mEGFPC1-Noc\mEGFP_2_R1_P1_K1_Ch2-Ch1.zen
4700	1.840909e-03	1.377640e-03	2.053500e-03	20150410_STAG1gfpch8_Prometa\MitoSys2\Calibration\mEGFPC1-Noc\mEGFP_2_R1_P1_K1_Ch2-Ch1.zen
5020	1.960240e-03	1.366003e-03	1.928000e-03	20150410_STAG1gfpch8_Prometa\MitoSys2\Calibration\mEGFPC1-Noc\mEGFP_2_R1_P1_K1_Ch2-Ch1.zen
5340	1.766108e-03	1.319158e-03	1.818000e-03	20150410_STAG1gfpch8_Prometa\MitoSys2\Calibration\mEGFPC1-Noc\mEGFP_2_R1_P1_K1_Ch2-Ch1.zen
5660	1.677386e-03	1.094497e-03	1.720800e-03	20150410_STAG1gfpch8_Prometa\MitoSys2\Calibration\mEGFPC1-Noc\mEGFP_2_R1_P1_K1_Ch2-Ch1.zen
5980	1.772488e-03	1.339531e-03	1.634500e-03	20150410_STAG1gfpch8_Prometa\MitoSys2\Calibration\mEGFPC1-Noc\mEGFP_2_R1_P1_K1_Ch2-Ch1.zen
6300	1.739685e-03	1.472057e-03	1.557400e-03	20150410_STAG1gfpch8_Prometa\MitoSys2\Calibration\mEGFPC1-Noc\mEGFP_2_R1_P1_K1_Ch2-Ch1.zen
6940	1.760190e-03	1.288054e-03	1.425500e-03	20150410_STAG1gfpch8_Prometa\MitoSys2\Calibration\mEGFPC1-Noc\mEGFP_2_R1_P1_K1_Ch2-Ch1.zen
7580	1.441019e-03	1.147837e-03	1.317100e-03	20150410_STAG1gfpch8_Prometa\MitoSys2\Calibration\mEGFPC1-Noc\mEGFP_2_R1_P1_K1_Ch2-Ch1.zen
8220	1.530212e-03	9.934440e-04	1.226500e-03	20150410_STAG1gfpch8_Prometa\MitoSys2\Calibration\mEGFPC1-Noc\mEGFP_2_R1_P1_K1_Ch2-Ch1.zen
8860	1.296660e-03	1.485010e-03	1.149800e-03	20150410_STAG1gfpch8_Prometa\MitoSys2\Calibration\mEGFPC1-Noc\mEGFP_2_R1_P1_K1_Ch2-Ch1.zen
9500	1.615841e-03	1.211198e-03	1.084100e-03	20150410_STAG1gfpch8_Prometa\MitoSys2\Calibration\mEGFPC1-Noc\mEGFP_2_R1_P1_K1_Ch2-Ch1.zen
10140	1.441429e-03	9.504471e-04	1.027300e-03	20150410_STAG1gfpch8_Prometa\MitoSys2\Calibration\mEGFPC1-Noc\mEGFP_2_R1_P1_K1_Ch2-Ch1.zen
10780	1.570537e-03	1.174965e-03	9.775600e-04	20150410_STAG1gfpch8_Prometa\MitoSys2\Calibration\mEGFPC1-Noc\mEGFP_2_R1_P1_K1_Ch2-Ch1.zen
11420	1.075725e-03	1.071190e-03	9.337600e-04	20150410_STAG1gfpch8_Prometa\MitoSys2\Calibration\mEGFPC1-Noc\mEGFP_2_R1_P1_K1_Ch2-Ch1.zen
12060	6.853416e-04	1.049338e-03	8.948700e-04	20150410_STAG1gfpch8_Prometa\MitoSys2\Calibration\mEGFPC1-Noc\mEGFP_2_R1_P1_K1_Ch2-Ch1.zen
12700	6.967664e-04	9.900743e-04	8.601000e-04	20150410_STAG1gfpch8_Prometa\MitoSys2\Calibration\mEGFPC1-Noc\mEGFP_2_R1_P1_K1_Ch2-Ch1.zen
13980	4.567932e-04	1.070583e-03	8.005400e-04	20150410_STAG1gfpch8_Prometa\MitoSys2\Calibration\mEGFPC1-Noc\mEGFP_2_R1_P1_K1_Ch2-Ch1.zen
15260	8.758312e-04	1.142780e-03	7.512700e-04	20150410_STAG1gfpch8_Prometa\MitoSys2\Calibration\mEGFPC1-Noc\mEGFP_2_R1_P1_K1_Ch2-Ch1.zen
16540	9.941582e-04	9.429891e-04	7.097500e-04	20150410_STAG1gfpch8_Prometa\MitoSys2\Calibration\mEGFPC1-Noc\mEGFP_2_R1_P1_K1_Ch2-Ch1.zen
17820	1.004095e-03	1.089607e-03	6.741700e-04	20150410_STAG1gfpch8_Prometa\MitoSys2\Calibration\mEGFPC1-Noc\mEGFP_2_R1_P1_K1_Ch2-Ch1.zen
19100	8.544304e-04	1.146996e-03	6.432500e-04	20150410_STAG1gfpch8_Prometa\MitoSys2\Calibration\mEGFPC1-Noc\mEGFP_2_R1_P1_K1_Ch2-Ch1.zen
20380	6.151169e-04	9.298974e-04	6.160200e-04	20150410_STAG1gfpch8_Prometa\MitoSys2\Calibration\mEGFPC1-Noc\mEGFP_2_R1_P1_K1_Ch2-Ch1.zen
21660	5.023352e-04	1.117851e-03	5.917700e-04	20150410_STAG1gfpch8_Prometa\MitoSys2\Calibration\mEGFPC1-Noc\mEGFP_2_R1_P1_K1_Ch2-Ch1.zen
22940	3.582045e-04	1.065990e-03	5.699800e-04	20150410_STAG1gfpch8_Prometa\MitoSys2\Calibration\mEGFPC1-Noc\mEGFP_2_R1_P1_K1_Ch2-Ch1.zen
24220	2.026286e-04	9.797806e-04	5.502100e-04	20150410_STAG1gfpch8_Prometa\MitoSys2\Calibration\mEGFPC1-Noc\mEGFP_2_R1_P1_K1_Ch2-Ch1.zen
25500	7.236301e-04	1.193368e-03	5.321400e-04	20150410_STAG1gfpch8_Prometa\MitoSys2\Calibration\mEGFPC1-Noc\mEGFP_2_R1_P1_K1_Ch2-Ch1.zen
28060	6.774808e-04	9.220714e-04	5.001100e-04	20150410_STAG1gfpch8_Prometa\MitoSys2\Calibration\mEGFPC1-Noc\mEGFP_2_R1_P1_K1_Ch2-Ch1.zen
30620	2.116958e-04	1.092116e-03	4.723600e-04	20150410_STAG1gfpch8_Prometa\MitoSys2\Calibration\mEGFPC1-Noc\mEGFP_2_R1_P1_K1_Ch2-Ch1.zen
33180	4.253282e-04	8.118605e-04	4.478600e-04	20150410_STAG1gfpch8_Prometa\MitoSys2\Calibration\mEGFPC1-Noc\mEGFP_2_R1_P1_K1_Ch2-Ch1.zen
35740	5.502630e-04	8.261240e-04	4.259300e-04	20150410_STAG1gfpch8_Prometa\MitoSys2\Calibration\mEGFPC1-Noc\mEGFP_2_R1_P1_K1_Ch2-Ch1.zen
38300	5.547667e-04	9.833670e-04	4.060600e-04	20150410_STAG1gfpch8_Prometa\MitoSys2\Calibration\mEGFPC1-Noc\mEGFP_2_R1_P1_K1_Ch2-Ch1.zen
40860	4.361652e-04	7.632494e-04	3.878900e-04	20150410_STAG1gfpch8_Prometa\MitoSys2\Calibration\mEGFPC1-Noc\mEGFP_2_R1_P1_K1_Ch2-Ch1.zen
43420	2.898105e-04	9.269669e-04	3.711600e-04	20150410_STAG1gfpch8_Prometa\MitoSys2\Calibration\mEGFPC1-Noc\mEGFP_2_R1_P1_K1_Ch2-Ch1.zen
45980	1.667973e-04	1.055711e-03	3.556500e-04	20150410_STAG1gfpch8_Prometa\MitoSys2\Calibration\mEGFPC1-Noc\mEGFP_2_R1_P1_K1_Ch2-Ch1.zen
48540	2.682196e-04	1.321382e-03	3.412200e-04	20150410_STAG1gfpch8_Prometa\MitoSys2\Calibration\mEGFPC1-Noc\mEGFP_2_R1_P1_K1_Ch2-Ch1.zen
51100	1.069173e-04	9.821217e-04	3.277300e-04	20150410_STAG1gfpch8_Prometa\MitoSys2\Calibration\mEGFPC1-Noc\mEGFP_2_R1_P1_K1_Ch2-Ch1.zen
56220	9.242965e-05	8.850724e-04	3.031800e-04	20150410_STAG1gfpch8_Prometa\MitoSys2\Calibration\mEGFPC1-Noc\mEGFP_2_R1_P1_K1_Ch2-Ch1.zen
61340	1.862093e-04	8.077602e-04	2.813800e-04	20150410_STAG1gfpch8_Prometa\MitoSys2\Calibration\mEGFPC1-Noc\mEGFP_2_R1_P1_K1_Ch2-Ch1.zen
66460	1.869224e-04	8.066623e-04	2.618800e-04	20150410_STAG1gfpch8_Prometa\MitoSys2\Calibration\mEGFPC1-Noc\mEGFP_2_R1_P1_K1_Ch2-Ch1.zen
71580	3.516319e-04	1.143769e-03	2.443300e-04	20150410_STAG1gfpch8_Prometa\MitoSys2\Calibration\mEGFPC1-Noc\mEGFP_2_R1_P1_K1_Ch2-Ch1.zen
76700	1.675479e-04	1.036073e-03	2.284700e-04	20150410_STAG1gfpch8_Prometa\MitoSys2\Calibration\mEGFPC1-Noc\mEGFP_2_R1_P1_K1_Ch2-Ch1.zen
81820	2.547452e-04	9.279988e-04	2.140900e-04	20150410_STAG1gfpch8_Prometa\MitoSys2\Calibration\mEGFPC1-Noc\mEGFP_2_R1_P1_K1_Ch2-Ch1.zen
86940	-2.326035e-05	8.018496e-04	2.009900e-04	20150410_STAG1gfpch8_Prometa\MitoSys2\Calibration\mEGFPC1-Noc\mEGFP_2_R1_P1_K1_Ch2-Ch1.zen
92060	1.701221e-04	1.054931e-03	1.890400e-04	20150410_STAG1gfpch8_Prometa\MitoSys2\Calibration\mEGFPC1-Noc\mEGFP_2_R1_P1_K1_Ch2-Ch1.zen
97180	1.085431e-04	7.772160e-04	1.781100e-04	20150410_STAG1gfpch8_Prometa\MitoSys2\Calibration\mEGFPC1-Noc\mEGFP_2_R1_P1_K1_Ch2-Ch1.zen
102300	3.282757e-04	8.608220e-04	1.680700e-04	20150410_STAG1gfpch8_Prometa\MitoSys2\Calibration\mEGFPC1-Noc\mEGFP_2_R1_P1_K1_Ch2-Ch1.zen
112540	3.116967e-04	9.159382e-04	1.503500e-04	20150410_STAG1gfpch8_Prometa\MitoSys2\Calibration\mEGFPC1-Noc\mEGFP_2_R1_P1_K1_Ch2-Ch1.zen
122780	4.751705e-04	1.035332e-03	1.352500e-04	20150410_STAG1gfpch8_Prometa\MitoSys2\Calibration\mEGFPC1-Noc\mEGFP_2_R1_P1_K1_Ch2-Ch1.zen
133020	3.132862e-04	9.735198e-04	1.222800e-04	20150410_STAG1gfpch8_Prometa\MitoSys2\Calibration\mEGFPC1-Noc\mEGFP_2_R1_P1_K1_Ch2-Ch1.zen
143260	7.806967e-06	6.493090e-04	1.110600e-04	20150410_STAG1gfpch8_Prometa\MitoSys2\Calibration\mEGFPC1-Noc\mEGFP_2_R1_P1_K1_Ch2-Ch1.zen
153500	1.180337e-04	6.686969e-04	1.013000e-04	20150410_STAG1gfpch8_Prometa\MitoSys2\Calibration\mEGFPC1-Noc\mEGFP_2_R1_P1_K1_Ch2-Ch1.zen
163740	1.089570e-04	9.270476e-04	9.276300e-05	20150410_STAG1gfpch8_Prometa\MitoSys2\Calibration\mEGFPC1-Noc\mEGFP_2_R1_P1_K1_Ch2-Ch1.zen
173980	6.000812e-05	6.970358e-04	8.524500e-05	20150410_STAG1gfpch8_Prometa\MitoSys2\Calibration\mEGFPC1-Noc\mEGFP_2_R1_P1_K1_Ch2-Ch1.zen
184220	9.203402e-05	6.752928e-04	7.859500e-05	20150410_STAG1gfpch8_Prometa\MitoSys2\Calibration\mEGFPC1-Noc\mEGFP_2_R1_P1_K1_Ch2-Ch1.zen
194460	1.775368e-04	6.848012e-04	7.268500e-05	20150410_STAG1gfpch8_Prometa\MitoSys2\Calibration\mEGFPC1-Noc\mEGFP_2_R1_P1_K1_Ch2-Ch1.zen
204700	2.554263e-04	4.502109e-04	6.740900e-05	20150410_STAG1gfpch8_Prometa\MitoSys2\Calibration\mEGFPC1-Noc\mEGFP_2_R1_P1_K1_Ch2-Ch1.zen
225180	1.223031e-05	4.656262e-04	5.842400e-05	20150410_STAG1gfpch8_Prometa\MitoSys2\Calibration\mEGFPC1-Noc\mEGFP_2_R1_P1_K1_Ch2-Ch1.zen
245660	3.096768e-04	4.942641e-04	5.110000e-05	20150410_STAG1gfpch8_Prometa\MitoSys2\Calibration\mEGFPC1-Noc\mEGFP_2_R1_P1_K1_Ch2-Ch1.zen
266140	1.075783e-04	6.012119e-04	4.505200e-05	20150410_STAG1gfpch8_Prometa\MitoSys2\Calibration\mEGFPC1-Noc\mEGFP_2_R1_P1_K1_Ch2-Ch1.zen
286620	-1.989468e-05	5.847807e-04	3.999900e-05	20150410_STAG1gfpch8_Prometa\MitoSys2\Calibration\mEGFPC1-Noc\mEGFP_2_R1_P1_K1_Ch2-Ch1.zen
307100	7.952316e-05	5.425282e-04	3.573600e-05	20150410_STAG1gfpch8_Prometa\MitoSys2\Calibration\mEGFPC1-Noc\mEGFP_2_R1_P1_K1_Ch2-Ch1.zen
327580	6.581654e-05	6.069872e-04	3.210500e-05	20150410_STAG1gfpch8_Prometa\MitoSys2\Calibration\mEGFPC1-Noc\mEGFP_2_R1_P1_K1_Ch2-Ch1.zen
348060	-3.059337e-05	5.537142e-04	2.898900e-05	20150410_STAG1gfpch8_Prometa\MitoSys2\Calibration\mEGFPC1-Noc\mEGFP_2_R1_P1_K1_Ch2-Ch1.zen
368540	1.079848e-04	5.778621e-04	2.629400e-05	20150410_STAG1gfpch8_Prometa\MitoSys2\Calibration\mEGFPC1-Noc\mEGFP_2_R1_P1_K1_Ch2-Ch1.zen
389020	-9.200280e-05	6.005007e-04	2.394800e-05	20150410_STAG1gfpch8_Prometa\MitoSys2\Calibration\mEGFPC1-Noc\mEGFP_2_R1_P1_K1_Ch2-Ch1.zen
409500	-1.676349e-04	4.916114e-04	2.189500e-05	20150410_STAG1gfpch8_Prometa\MitoSys2\Calibration\mEGFPC1-Noc\mEGFP_2_R1_P1_K1_Ch2-Ch1.zen
450460	-1.713701e-04	4.262158e-04	1.848700e-05	20150410_STAG1gfpch8_Prometa\MitoSys2\Calibration\mEGFPC1-Noc\mEGFP_2_R1_P1_K1_Ch2-Ch1.zen
491420	-1.509949e-04	5.126792e-04	1.579500e-05	20150410_STAG1gfpch8_Prometa\MitoSys2\Calibration\mEGFPC1-Noc\mEGFP_2_R1_P1_K1_Ch2-Ch1.zen
532380	-4.496707e-05	4.252502e-04	1.363400e-05	20150410_STAG1gfpch8_Prometa\MitoSys2\Calibration\mEGFPC1-Noc\mEGFP_2_R1_P1_K1_Ch2-Ch1.zen
573340	-7.560048e-05	3.971633e-04	1.187500e-05	20150410_STAG1gfpch8_Prometa\MitoSys2\Calibration\mEGFPC1-Noc\mEGFP_2_R1_P1_K1_Ch2-Ch1.zen
614300	-8.321472e-05	3.569953e-04	1.042400e-05	20150410_STAG1gfpch8_Prometa\MitoSys2\Calibration\mEGFPC1-Noc\mEGFP_2_R1_P1_K1_Ch2-Ch1.zen
655260	-1.174790e-05	4.154735e-04	9.214800e-06	20150410_STAG1gfpch8_Prometa\MitoSys2\Calibration\mEGFPC1-Noc\mEGFP_2_R1_P1_K1_Ch2-Ch1.zen
696220	2.757603e-05	4.461679e-04	8.197300e-06	20150410_STAG1gfpch8_Prometa\MitoSys2\Calibration\mEGFPC1-Noc\mEGFP_2_R1_P1_K1_Ch2-Ch1.zen
737180	-1.813610e-05	5.046455e-04	7.333700e-06	20150410_STAG1gfpch8_Prometa\MitoSys2\Calibration\mEGFPC1-Noc\mEGFP_2_R1_P1_K1_Ch2-Ch1.zen
778140	-3.059342e-05	4.647138e-04	6.594900e-06	20150410_STAG1gfpch8_Prometa\MitoSys2\Calibration\mEGFPC1-Noc\mEGFP_2_R1_P1_K1_Ch2-Ch1.zen
819100	-1.925058e-05	3.773916e-04	5.958400e-06	20150410_STAG1gfpch8_Prometa\MitoSys2\Calibration\mEGFPC1-Noc\mEGFP_2_R1_P1_K1_Ch2-Ch1.zen
901020	-3.178895e-05	3.363409e-04	4.925100e-06	20150410_STAG1gfpch8_Prometa\MitoSys2\Calibration\mEGFPC1-Noc\mEGFP_2_R1_P1_K1_Ch2-Ch1.zen
982940	-6.227117e-06	3.577914e-04	4.131000e-06	20150410_STAG1gfpch8_Prometa\MitoSys2\Calibration\mEGFPC1-Noc\mEGFP_2_R1_P1_K1_Ch2-Ch1.zen
1064860	7.218355e-05	3.474067e-04	3.508800e-06	20150410_STAG1gfpch8_Prometa\MitoSys2\Calibration\mEGFPC1-Noc\mEGFP_2_R1_P1_K1_Ch2-Ch1.zen
1146780	-1.592084e-04	5.629225e-04	3.013000e-06	20150410_STAG1gfpch8_Prometa\MitoSys2\Calibration\mEGFPC1-Noc\mEGFP_2_R1_P1_K1_Ch2-Ch1.zen
1228700	-6.600331e-05	5.786662e-04	2.612200e-06	20150410_STAG1gfpch8_Prometa\MitoSys2\Calibration\mEGFPC1-Noc\mEGFP_2_R1_P1_K1_Ch2-Ch1.zen
1310620	-2.079996e-04	5.806347e-04	2.284100e-06	20150410_STAG1gfpch8_Prometa\MitoSys2\Calibration\mEGFPC1-Noc\mEGFP_2_R1_P1_K1_Ch2-Ch1.zen
1392540	-1.965958e-04	4.488403e-04	2.012200e-06	20150410_STAG1gfpch8_Prometa\MitoSys2\Calibration\mEGFPC1-Noc\mEGFP_2_R1_P1_K1_Ch2-Ch1.zen
1474460	-2.042743e-04	3.823645e-04	1.784800e-06	20150410_STAG1gfpch8_Prometa\MitoSys2\Calibration\mEGFPC1-Noc\mEGFP_2_R1_P1_K1_Ch2-Ch1.zen
1556380	-2.430575e-04	3.946310e-04	1.592800e-06	20150410_STAG1gfpch8_Prometa\MitoSys2\Calibration\mEGFPC1-Noc\mEGFP_2_R1_P1_K1_Ch2-Ch1.zen
10	5.831991e-02	3.641007e-03	5.782200e-02	20150410_STAG1gfpch8_Prometa\MitoSys2\Calibration\mEGFPC1-Noc\mEGFP_2_R1_P2_K1_Ch2-Ch1.zen
20	5.543863e-02	3.637019e-03	5.448300e-02	20150410_STAG1gfpch8_Prometa\MitoSys2\Calibration\mEGFPC1-Noc\mEGFP_2_R1_P2_K1_Ch2-Ch1.zen
30	5.201168e-02	3.447534e-03	5.160500e-02	20150410_STAG1gfpch8_Prometa\MitoSys2\Calibration\mEGFPC1-Noc\mEGFP_2_R1_P2_K1_Ch2-Ch1.zen
40	4.808927e-02	2.474150e-03	4.907300e-02	20150410_STAG1gfpch8_Prometa\MitoSys2\Calibration\mEGFPC1-Noc\mEGFP_2_R1_P2_K1_Ch2-Ch1.zen
50	4.610120e-02	4.317305e-03	4.681900e-02	20150410_STAG1gfpch8_Prometa\MitoSys2\Calibration\mEGFPC1-Noc\mEGFP_2_R1_P2_K1_Ch2-Ch1.zen
60	4.411778e-02	4.065889e-03	4.479500e-02	20150410_STAG1gfpch8_Prometa\MitoSys2\Calibration\mEGFPC1-Noc\mEGFP_2_R1_P2_K1_Ch2-Ch1.zen
70	4.283204e-02	3.748282e-03	4.296600e-02	20150410_STAG1gfpch8_Prometa\MitoSys2\Calibration\mEGFPC1-Noc\mEGFP_2_R1_P2_K1_Ch2-Ch1.zen
80	4.052305e-02	4.193457e-03	4.130200e-02	20150410_STAG1gfpch8_Prometa\MitoSys2\Calibration\mEGFPC1-Noc\mEGFP_2_R1_P2_K1_Ch2-Ch1.zen
90	3.948605e-02	3.952050e-03	3.978300e-02	20150410_STAG1gfpch8_Prometa\MitoSys2\Calibration\mEGFPC1-Noc\mEGFP_2_R1_P2_K1_Ch2-Ch1.zen
100	3.863539e-02	3.077532e-03	3.838900e-02	20150410_STAG1gfpch8_Prometa\MitoSys2\Calibration\mEGFPC1-Noc\mEGFP_2_R1_P2_K1_Ch2-Ch1.zen
120	3.591861e-02	3.182807e-03	3.591900e-02	20150410_STAG1gfpch8_Prometa\MitoSys2\Calibration\mEGFPC1-Noc\mEGFP_2_R1_P2_K1_Ch2-Ch1.zen
140	3.421546e-02	3.350140e-03	3.379600e-02	20150410_STAG1gfpch8_Prometa\MitoSys2\Calibration\mEGFPC1-Noc\mEGFP_2_R1_P2_K1_Ch2-Ch1.zen
160	3.246850e-02	2.247022e-03	3.195000e-02	20150410_STAG1gfpch8_Prometa\MitoSys2\Calibration\mEGFPC1-Noc\mEGFP_2_R1_P2_K1_Ch2-Ch1.zen
180	3.116733e-02	3.203813e-03	3.032800e-02	20150410_STAG1gfpch8_Prometa\MitoSys2\Calibration\mEGFPC1-Noc\mEGFP_2_R1_P2_K1_Ch2-Ch1.zen
200	2.911915e-02	2.735988e-03	2.889000e-02	20150410_STAG1gfpch8_Prometa\MitoSys2\Calibration\mEGFPC1-Noc\mEGFP_2_R1_P2_K1_Ch2-Ch1.zen
220	2.764384e-02	2.570514e-03	2.760500e-02	20150410_STAG1gfpch8_Prometa\MitoSys2\Calibration\mEGFPC1-Noc\mEGFP_2_R1_P2_K1_Ch2-Ch1.zen
240	2.710188e-02	2.865241e-03	2.644800e-02	20150410_STAG1gfpch8_Prometa\MitoSys2\Calibration\mEGFPC1-Noc\mEGFP_2_R1_P2_K1_Ch2-Ch1.zen
260	2.536979e-02	3.169804e-03	2.539900e-02	20150410_STAG1gfpch8_Prometa\MitoSys2\Calibration\mEGFPC1-Noc\mEGFP_2_R1_P2_K1_Ch2-Ch1.zen
280	2.482973e-02	3.680438e-03	2.444300e-02	20150410_STAG1gfpch8_Prometa\MitoSys2\Calibration\mEGFPC1-Noc\mEGFP_2_R1_P2_K1_Ch2-Ch1.zen
300	2.371109e-02	2.760190e-03	2.356700e-02	20150410_STAG1gfpch8_Prometa\MitoSys2\Calibration\mEGFPC1-Noc\mEGFP_2_R1_P2_K1_Ch2-Ch1.zen
340	2.194620e-02	2.482197e-03	2.201400e-02	20150410_STAG1gfpch8_Prometa\MitoSys2\Calibration\mEGFPC1-Noc\mEGFP_2_R1_P2_K1_Ch2-Ch1.zen
380	2.123934e-02	2.685026e-03	2.067700e-02	20150410_STAG1gfpch8_Prometa\MitoSys2\Calibration\mEGFPC1-Noc\mEGFP_2_R1_P2_K1_Ch2-Ch1.zen
420	1.927025e-02	2.293545e-03	1.950900e-02	20150410_STAG1gfpch8_Prometa\MitoSys2\Calibration\mEGFPC1-Noc\mEGFP_2_R1_P2_K1_Ch2-Ch1.zen
460	1.845547e-02	2.294987e-03	1.847800e-02	20150410_STAG1gfpch8_Prometa\MitoSys2\Calibration\mEGFPC1-Noc\mEGFP_2_R1_P2_K1_Ch2-Ch1.zen
500	1.760348e-02	2.958110e-03	1.755900e-02	20150410_STAG1gfpch8_Prometa\MitoSys2\Calibration\mEGFPC1-Noc\mEGFP_2_R1_P2_K1_Ch2-Ch1.zen
540	1.677183e-02	2.949527e-03	1.673300e-02	20150410_STAG1gfpch8_Prometa\MitoSys2\Calibration\mEGFPC1-Noc\mEGFP_2_R1_P2_K1_Ch2-Ch1.zen
580	1.525199e-02	2.590119e-03	1.598700e-02	20150410_STAG1gfpch8_Prometa\MitoSys2\Calibration\mEGFPC1-Noc\mEGFP_2_R1_P2_K1_Ch2-Ch1.zen
620	1.490833e-02	2.842424e-03	1.530800e-02	20150410_STAG1gfpch8_Prometa\MitoSys2\Calibration\mEGFPC1-Noc\mEGFP_2_R1_P2_K1_Ch2-Ch1.zen
660	1.428762e-02	2.132012e-03	1.468700e-02	20150410_STAG1gfpch8_Prometa\MitoSys2\Calibration\mEGFPC1-Noc\mEGFP_2_R1_P2_K1_Ch2-Ch1.zen
700	1.388337e-02	2.315616e-03	1.411600e-02	20150410_STAG1gfpch8_Prometa\MitoSys2\Calibration\mEGFPC1-Noc\mEGFP_2_R1_P2_K1_Ch2-Ch1.zen
780	1.329309e-02	2.158059e-03	1.310300e-02	20150410_STAG1gfpch8_Prometa\MitoSys2\Calibration\mEGFPC1-Noc\mEGFP_2_R1_P2_K1_Ch2-Ch1.zen
860	1.237242e-02	2.522666e-03	1.223100e-02	20150410_STAG1gfpch8_Prometa\MitoSys2\Calibration\mEGFPC1-Noc\mEGFP_2_R1_P2_K1_Ch2-Ch1.zen
940	1.161091e-02	1.992006e-03	1.147000e-02	20150410_STAG1gfpch8_Prometa\MitoSys2\Calibration\mEGFPC1-Noc\mEGFP_2_R1_P2_K1_Ch2-Ch1.zen
1020	1.063519e-02	2.473409e-03	1.080100e-02	20150410_STAG1gfpch8_Prometa\MitoSys2\Calibration\mEGFPC1-Noc\mEGFP_2_R1_P2_K1_Ch2-Ch1.zen
1100	9.981922e-03	2.597799e-03	1.020700e-02	20150410_STAG1gfpch8_Prometa\MitoSys2\Calibration\mEGFPC1-Noc\mEGFP_2_R1_P2_K1_Ch2-Ch1.zen
1180	9.915572e-03	2.268332e-03	9.675700e-03	20150410_STAG1gfpch8_Prometa\MitoSys2\Calibration\mEGFPC1-Noc\mEGFP_2_R1_P2_K1_Ch2-Ch1.zen
1260	9.408234e-03	2.667552e-03	9.198000e-03	20150410_STAG1gfpch8_Prometa\MitoSys2\Calibration\mEGFPC1-Noc\mEGFP_2_R1_P2_K1_Ch2-Ch1.zen
1340	8.931672e-03	2.120547e-03	8.765800e-03	20150410_STAG1gfpch8_Prometa\MitoSys2\Calibration\mEGFPC1-Noc\mEGFP_2_R1_P2_K1_Ch2-Ch1.zen
1420	8.617476e-03	1.923739e-03	8.372800e-03	20150410_STAG1gfpch8_Prometa\MitoSys2\Calibration\mEGFPC1-Noc\mEGFP_2_R1_P2_K1_Ch2-Ch1.zen
1500	8.164655e-03	1.858373e-03	8.013900e-03	20150410_STAG1gfpch8_Prometa\MitoSys2\Calibration\mEGFPC1-Noc\mEGFP_2_R1_P2_K1_Ch2-Ch1.zen
1660	7.327702e-03	1.796183e-03	7.381400e-03	20150410_STAG1gfpch8_Prometa\MitoSys2\Calibration\mEGFPC1-Noc\mEGFP_2_R1_P2_K1_Ch2-Ch1.zen
1820	7.125006e-03	2.052825e-03	6.841600e-03	20150410_STAG1gfpch8_Prometa\MitoSys2\Calibration\mEGFPC1-Noc\mEGFP_2_R1_P2_K1_Ch2-Ch1.zen
1980	6.514685e-03	1.967481e-03	6.375300e-03	20150410_STAG1gfpch8_Prometa\MitoSys2\Calibration\mEGFPC1-Noc\mEGFP_2_R1_P2_K1_Ch2-Ch1.zen
2140	6.404271e-03	1.845829e-03	5.968200e-03	20150410_STAG1gfpch8_Prometa\MitoSys2\Calibration\mEGFPC1-Noc\mEGFP_2_R1_P2_K1_Ch2-Ch1.zen
2300	5.610815e-03	1.901830e-03	5.609600e-03	20150410_STAG1gfpch8_Prometa\MitoSys2\Calibration\mEGFPC1-Noc\mEGFP_2_R1_P2_K1_Ch2-Ch1.zen
2460	4.863829e-03	2.147531e-03	5.291300e-03	20150410_STAG1gfpch8_Prometa\MitoSys2\Calibration\mEGFPC1-Noc\mEGFP_2_R1_P2_K1_Ch2-Ch1.zen
2620	4.090890e-03	1.898468e-03	5.006700e-03	20150410_STAG1gfpch8_Prometa\MitoSys2\Calibration\mEGFPC1-Noc\mEGFP_2_R1_P2_K1_Ch2-Ch1.zen
2780	4.138070e-03	2.125640e-03	4.750700e-03	20150410_STAG1gfpch8_Prometa\MitoSys2\Calibration\mEGFPC1-Noc\mEGFP_2_R1_P2_K1_Ch2-Ch1.zen
2940	3.983221e-03	2.098238e-03	4.519100e-03	20150410_STAG1gfpch8_Prometa\MitoSys2\Calibration\mEGFPC1-Noc\mEGFP_2_R1_P2_K1_Ch2-Ch1.zen
3100	4.073967e-03	2.160362e-03	4.308700e-03	20150410_STAG1gfpch8_Prometa\MitoSys2\Calibration\mEGFPC1-Noc\mEGFP_2_R1_P2_K1_Ch2-Ch1.zen
3420	3.598319e-03	2.083167e-03	3.940400e-03	20150410_STAG1gfpch8_Prometa\MitoSys2\Calibration\mEGFPC1-Noc\mEGFP_2_R1_P2_K1_Ch2-Ch1.zen
3740	3.326015e-03	1.678988e-03	3.628800e-03	20150410_STAG1gfpch8_Prometa\MitoSys2\Calibration\mEGFPC1-Noc\mEGFP_2_R1_P2_K1_Ch2-Ch1.zen
4060	3.083754e-03	1.654718e-03	3.361600e-03	20150410_STAG1gfpch8_Prometa\MitoSys2\Calibration\mEGFPC1-Noc\mEGFP_2_R1_P2_K1_Ch2-Ch1.zen
4380	2.706683e-03	1.668140e-03	3.129900e-03	20150410_STAG1gfpch8_Prometa\MitoSys2\Calibration\mEGFPC1-Noc\mEGFP_2_R1_P2_K1_Ch2-Ch1.zen
4700	2.628896e-03	1.741764e-03	2.927100e-03	20150410_STAG1gfpch8_Prometa\MitoSys2\Calibration\mEGFPC1-Noc\mEGFP_2_R1_P2_K1_Ch2-Ch1.zen
5020	2.678712e-03	1.534695e-03	2.748200e-03	20150410_STAG1gfpch8_Prometa\MitoSys2\Calibration\mEGFPC1-Noc\mEGFP_2_R1_P2_K1_Ch2-Ch1.zen
5340	2.552123e-03	1.376997e-03	2.589100e-03	20150410_STAG1gfpch8_Prometa\MitoSys2\Calibration\mEGFPC1-Noc\mEGFP_2_R1_P2_K1_Ch2-Ch1.zen
5660	2.402441e-03	1.529015e-03	2.446700e-03	20150410_STAG1gfpch8_Prometa\MitoSys2\Calibration\mEGFPC1-Noc\mEGFP_2_R1_P2_K1_Ch2-Ch1.zen
5980	2.582652e-03	1.282128e-03	2.318500e-03	20150410_STAG1gfpch8_Prometa\MitoSys2\Calibration\mEGFPC1-Noc\mEGFP_2_R1_P2_K1_Ch2-Ch1.zen
6300	2.199299e-03	1.279578e-03	2.202500e-03	20150410_STAG1gfpch8_Prometa\MitoSys2\Calibration\mEGFPC1-Noc\mEGFP_2_R1_P2_K1_Ch2-Ch1.zen
6940	2.124955e-03	1.399094e-03	2.000900e-03	20150410_STAG1gfpch8_Prometa\MitoSys2\Calibration\mEGFPC1-Noc\mEGFP_2_R1_P2_K1_Ch2-Ch1.zen
7580	1.792845e-03	1.277643e-03	1.831600e-03	20150410_STAG1gfpch8_Prometa\MitoSys2\Calibration\mEGFPC1-Noc\mEGFP_2_R1_P2_K1_Ch2-Ch1.zen
8220	1.919249e-03	1.142231e-03	1.687500e-03	20150410_STAG1gfpch8_Prometa\MitoSys2\Calibration\mEGFPC1-Noc\mEGFP_2_R1_P2_K1_Ch2-Ch1.zen
8860	1.730326e-03	1.491623e-03	1.563400e-03	20150410_STAG1gfpch8_Prometa\MitoSys2\Calibration\mEGFPC1-Noc\mEGFP_2_R1_P2_K1_Ch2-Ch1.zen
9500	1.551769e-03	1.226578e-03	1.455400e-03	20150410_STAG1gfpch8_Prometa\MitoSys2\Calibration\mEGFPC1-Noc\mEGFP_2_R1_P2_K1_Ch2-Ch1.zen
10140	1.689872e-03	1.257214e-03	1.360700e-03	20150410_STAG1gfpch8_Prometa\MitoSys2\Calibration\mEGFPC1-Noc\mEGFP_2_R1_P2_K1_Ch2-Ch1.zen
10780	1.754763e-03	1.024878e-03	1.276900e-03	20150410_STAG1gfpch8_Prometa\MitoSys2\Calibration\mEGFPC1-Noc\mEGFP_2_R1_P2_K1_Ch2-Ch1.zen
11420	1.608020e-03	1.181131e-03	1.202300e-03	20150410_STAG1gfpch8_Prometa\MitoSys2\Calibration\mEGFPC1-Noc\mEGFP_2_R1_P2_K1_Ch2-Ch1.zen
12060	9.670991e-04	1.058766e-03	1.135500e-03	20150410_STAG1gfpch8_Prometa\MitoSys2\Calibration\mEGFPC1-Noc\mEGFP_2_R1_P2_K1_Ch2-Ch1.zen
12700	6.748279e-04	8.485069e-04	1.075300e-03	20150410_STAG1gfpch8_Prometa\MitoSys2\Calibration\mEGFPC1-Noc\mEGFP_2_R1_P2_K1_Ch2-Ch1.zen
13980	6.897429e-04	1.260656e-03	9.712800e-04	20150410_STAG1gfpch8_Prometa\MitoSys2\Calibration\mEGFPC1-Noc\mEGFP_2_R1_P2_K1_Ch2-Ch1.zen
15260	8.884936e-04	1.379514e-03	8.846000e-04	20150410_STAG1gfpch8_Prometa\MitoSys2\Calibration\mEGFPC1-Noc\mEGFP_2_R1_P2_K1_Ch2-Ch1.zen
16540	8.253549e-04	1.055587e-03	8.113300e-04	20150410_STAG1gfpch8_Prometa\MitoSys2\Calibration\mEGFPC1-Noc\mEGFP_2_R1_P2_K1_Ch2-Ch1.zen
17820	1.059700e-03	1.173742e-03	7.486300e-04	20150410_STAG1gfpch8_Prometa\MitoSys2\Calibration\mEGFPC1-Noc\mEGFP_2_R1_P2_K1_Ch2-Ch1.zen
19100	8.207220e-04	1.426526e-03	6.943900e-04	20150410_STAG1gfpch8_Prometa\MitoSys2\Calibration\mEGFPC1-Noc\mEGFP_2_R1_P2_K1_Ch2-Ch1.zen
20380	1.234277e-03	1.357385e-03	6.470500e-04	20150410_STAG1gfpch8_Prometa\MitoSys2\Calibration\mEGFPC1-Noc\mEGFP_2_R1_P2_K1_Ch2-Ch1.zen
21660	5.668856e-04	9.767945e-04	6.053900e-04	20150410_STAG1gfpch8_Prometa\MitoSys2\Calibration\mEGFPC1-Noc\mEGFP_2_R1_P2_K1_Ch2-Ch1.zen
22940	2.434031e-04	1.090725e-03	5.684600e-04	20150410_STAG1gfpch8_Prometa\MitoSys2\Calibration\mEGFPC1-Noc\mEGFP_2_R1_P2_K1_Ch2-Ch1.zen
24220	4.069959e-04	1.003802e-03	5.355200e-04	20150410_STAG1gfpch8_Prometa\MitoSys2\Calibration\mEGFPC1-Noc\mEGFP_2_R1_P2_K1_Ch2-Ch1.zen
25500	6.506840e-04	1.177444e-03	5.059600e-04	20150410_STAG1gfpch8_Prometa\MitoSys2\Calibration\mEGFPC1-Noc\mEGFP_2_R1_P2_K1_Ch2-Ch1.zen
28060	7.404887e-04	1.108200e-03	4.551500e-04	20150410_STAG1gfpch8_Prometa\MitoSys2\Calibration\mEGFPC1-Noc\mEGFP_2_R1_P2_K1_Ch2-Ch1.zen
30620	5.440580e-04	8.347685e-04	4.130800e-04	20150410_STAG1gfpch8_Prometa\MitoSys2\Calibration\mEGFPC1-Noc\mEGFP_2_R1_P2_K1_Ch2-Ch1.zen
33180	3.886857e-04	6.698227e-04	3.777200e-04	20150410_STAG1gfpch8_Prometa\MitoSys2\Calibration\mEGFPC1-Noc\mEGFP_2_R1_P2_K1_Ch2-Ch1.zen
35740	6.441957e-05	9.271423e-04	3.476000e-04	20150410_STAG1gfpch8_Prometa\MitoSys2\Calibration\mEGFPC1-Noc\mEGFP_2_R1_P2_K1_Ch2-Ch1.zen
38300	-5.266636e-05	8.877183e-04	3.216700e-04	20150410_STAG1gfpch8_Prometa\MitoSys2\Calibration\mEGFPC1-Noc\mEGFP_2_R1_P2_K1_Ch2-Ch1.zen
40860	1.890645e-05	1.149759e-03	2.991200e-04	20150410_STAG1gfpch8_Prometa\MitoSys2\Calibration\mEGFPC1-Noc\mEGFP_2_R1_P2_K1_Ch2-Ch1.zen
43420	2.064408e-04	1.233479e-03	2.793500e-04	20150410_STAG1gfpch8_Prometa\MitoSys2\Calibration\mEGFPC1-Noc\mEGFP_2_R1_P2_K1_Ch2-Ch1.zen
45980	1.974782e-04	1.236048e-03	2.618800e-04	20150410_STAG1gfpch8_Prometa\MitoSys2\Calibration\mEGFPC1-Noc\mEGFP_2_R1_P2_K1_Ch2-Ch1.zen
48540	2.859349e-04	1.072475e-03	2.463400e-04	20150410_STAG1gfpch8_Prometa\MitoSys2\Calibration\mEGFPC1-Noc\mEGFP_2_R1_P2_K1_Ch2-Ch1.zen
51100	5.425987e-04	8.763378e-04	2.324400e-04	20150410_STAG1gfpch8_Prometa\MitoSys2\Calibration\mEGFPC1-Noc\mEGFP_2_R1_P2_K1_Ch2-Ch1.zen
56220	1.530834e-04	1.021297e-03	2.086200e-04	20150410_STAG1gfpch8_Prometa\MitoSys2\Calibration\mEGFPC1-Noc\mEGFP_2_R1_P2_K1_Ch2-Ch1.zen
61340	2.164216e-04	1.109958e-03	1.889800e-04	20150410_STAG1gfpch8_Prometa\MitoSys2\Calibration\mEGFPC1-Noc\mEGFP_2_R1_P2_K1_Ch2-Ch1.zen
66460	1.144772e-04	7.491083e-04	1.725300e-04	20150410_STAG1gfpch8_Prometa\MitoSys2\Calibration\mEGFPC1-Noc\mEGFP_2_R1_P2_K1_Ch2-Ch1.zen
71580	1.677625e-04	1.195707e-03	1.585600e-04	20150410_STAG1gfpch8_Prometa\MitoSys2\Calibration\mEGFPC1-Noc\mEGFP_2_R1_P2_K1_Ch2-Ch1.zen
76700	1.181774e-04	1.272666e-03	1.465600e-04	20150410_STAG1gfpch8_Prometa\MitoSys2\Calibration\mEGFPC1-Noc\mEGFP_2_R1_P2_K1_Ch2-Ch1.zen
81820	-7.756096e-05	9.557557e-04	1.361500e-04	20150410_STAG1gfpch8_Prometa\MitoSys2\Calibration\mEGFPC1-Noc\mEGFP_2_R1_P2_K1_Ch2-Ch1.zen
86940	1.913604e-04	1.239433e-03	1.270400e-04	20150410_STAG1gfpch8_Prometa\MitoSys2\Calibration\mEGFPC1-Noc\mEGFP_2_R1_P2_K1_Ch2-Ch1.zen
92060	1.822882e-04	1.068155e-03	1.190100e-04	20150410_STAG1gfpch8_Prometa\MitoSys2\Calibration\mEGFPC1-Noc\mEGFP_2_R1_P2_K1_Ch2-Ch1.zen
97180	2.443981e-04	1.159983e-03	1.118800e-04	20150410_STAG1gfpch8_Prometa\MitoSys2\Calibration\mEGFPC1-Noc\mEGFP_2_R1_P2_K1_Ch2-Ch1.zen
102300	2.668063e-04	9.908536e-04	1.055000e-04	20150410_STAG1gfpch8_Prometa\MitoSys2\Calibration\mEGFPC1-Noc\mEGFP_2_R1_P2_K1_Ch2-Ch1.zen
112540	3.011246e-04	7.220016e-04	9.459800e-05	20150410_STAG1gfpch8_Prometa\MitoSys2\Calibration\mEGFPC1-Noc\mEGFP_2_R1_P2_K1_Ch2-Ch1.zen
122780	2.680948e-04	7.555586e-04	8.562600e-05	20150410_STAG1gfpch8_Prometa\MitoSys2\Calibration\mEGFPC1-Noc\mEGFP_2_R1_P2_K1_Ch2-Ch1.zen
133020	1.602538e-04	7.266043e-04	7.812300e-05	20150410_STAG1gfpch8_Prometa\MitoSys2\Calibration\mEGFPC1-Noc\mEGFP_2_R1_P2_K1_Ch2-Ch1.zen
143260	2.561761e-04	7.581062e-04	7.176100e-05	20150410_STAG1gfpch8_Prometa\MitoSys2\Calibration\mEGFPC1-Noc\mEGFP_2_R1_P2_K1_Ch2-Ch1.zen
153500	1.380152e-04	7.770123e-04	6.630400e-05	20150410_STAG1gfpch8_Prometa\MitoSys2\Calibration\mEGFPC1-Noc\mEGFP_2_R1_P2_K1_Ch2-Ch1.zen
163740	3.418352e-04	9.655758e-04	6.157400e-05	20150410_STAG1gfpch8_Prometa\MitoSys2\Calibration\mEGFPC1-Noc\mEGFP_2_R1_P2_K1_Ch2-Ch1.zen
173980	2.781631e-04	7.578738e-04	5.743800e-05	20150410_STAG1gfpch8_Prometa\MitoSys2\Calibration\mEGFPC1-Noc\mEGFP_2_R1_P2_K1_Ch2-Ch1.zen
184220	3.343844e-04	8.052104e-04	5.379300e-05	20150410_STAG1gfpch8_Prometa\MitoSys2\Calibration\mEGFPC1-Noc\mEGFP_2_R1_P2_K1_Ch2-Ch1.zen
194460	4.505019e-04	5.802113e-04	5.055700e-05	20150410_STAG1gfpch8_Prometa\MitoSys2\Calibration\mEGFPC1-Noc\mEGFP_2_R1_P2_K1_Ch2-Ch1.zen
204700	3.184678e-04	5.668682e-04	4.766800e-05	20150410_STAG1gfpch8_Prometa\MitoSys2\Calibration\mEGFPC1-Noc\mEGFP_2_R1_P2_K1_Ch2-Ch1.zen
225180	1.678158e-04	6.075672e-04	4.273000e-05	20150410_STAG1gfpch8_Prometa\MitoSys2\Calibration\mEGFPC1-Noc\mEGFP_2_R1_P2_K1_Ch2-Ch1.zen
245660	9.817721e-05	7.376230e-04	3.866900e-05	20150410_STAG1gfpch8_Prometa\MitoSys2\Calibration\mEGFPC1-Noc\mEGFP_2_R1_P2_K1_Ch2-Ch1.zen
266140	3.165177e-04	7.585635e-04	3.527500e-05	20150410_STAG1gfpch8_Prometa\MitoSys2\Calibration\mEGFPC1-Noc\mEGFP_2_R1_P2_K1_Ch2-Ch1.zen
286620	1.609499e-04	8.189702e-04	3.239900e-05	20150410_STAG1gfpch8_Prometa\MitoSys2\Calibration\mEGFPC1-Noc\mEGFP_2_R1_P2_K1_Ch2-Ch1.zen
307100	2.055751e-04	8.334667e-04	2.993300e-05	20150410_STAG1gfpch8_Prometa\MitoSys2\Calibration\mEGFPC1-Noc\mEGFP_2_R1_P2_K1_Ch2-Ch1.zen
327580	1.544172e-04	7.745339e-04	2.779600e-05	20150410_STAG1gfpch8_Prometa\MitoSys2\Calibration\mEGFPC1-Noc\mEGFP_2_R1_P2_K1_Ch2-Ch1.zen
348060	3.930815e-05	5.895295e-04	2.592800e-05	20150410_STAG1gfpch8_Prometa\MitoSys2\Calibration\mEGFPC1-Noc\mEGFP_2_R1_P2_K1_Ch2-Ch1.zen
368540	1.232344e-05	6.462213e-04	2.428300e-05	20150410_STAG1gfpch8_Prometa\MitoSys2\Calibration\mEGFPC1-Noc\mEGFP_2_R1_P2_K1_Ch2-Ch1.zen
389020	-2.374450e-05	5.991128e-04	2.282200e-05	20150410_STAG1gfpch8_Prometa\MitoSys2\Calibration\mEGFPC1-Noc\mEGFP_2_R1_P2_K1_Ch2-Ch1.zen
409500	-2.077436e-04	4.314596e-04	2.151800e-05	20150410_STAG1gfpch8_Prometa\MitoSys2\Calibration\mEGFPC1-Noc\mEGFP_2_R1_P2_K1_Ch2-Ch1.zen
450460	-1.836607e-04	6.000359e-04	1.928900e-05	20150410_STAG1gfpch8_Prometa\MitoSys2\Calibration\mEGFPC1-Noc\mEGFP_2_R1_P2_K1_Ch2-Ch1.zen
491420	-2.840883e-05	4.006276e-04	1.745700e-05	20150410_STAG1gfpch8_Prometa\MitoSys2\Calibration\mEGFPC1-Noc\mEGFP_2_R1_P2_K1_Ch2-Ch1.zen
532380	2.966906e-05	5.373439e-04	1.592700e-05	20150410_STAG1gfpch8_Prometa\MitoSys2\Calibration\mEGFPC1-Noc\mEGFP_2_R1_P2_K1_Ch2-Ch1.zen
573340	-1.164877e-04	4.773951e-04	1.462900e-05	20150410_STAG1gfpch8_Prometa\MitoSys2\Calibration\mEGFPC1-Noc\mEGFP_2_R1_P2_K1_Ch2-Ch1.zen
614300	-2.286479e-04	7.312262e-04	1.351700e-05	20150410_STAG1gfpch8_Prometa\MitoSys2\Calibration\mEGFPC1-Noc\mEGFP_2_R1_P2_K1_Ch2-Ch1.zen
655260	2.088658e-05	4.782404e-04	1.255400e-05	20150410_STAG1gfpch8_Prometa\MitoSys2\Calibration\mEGFPC1-Noc\mEGFP_2_R1_P2_K1_Ch2-Ch1.zen
696220	-5.980525e-05	6.102303e-04	1.171100e-05	20150410_STAG1gfpch8_Prometa\MitoSys2\Calibration\mEGFPC1-Noc\mEGFP_2_R1_P2_K1_Ch2-Ch1.zen
737180	-2.561485e-04	5.436883e-04	1.096900e-05	20150410_STAG1gfpch8_Prometa\MitoSys2\Calibration\mEGFPC1-Noc\mEGFP_2_R1_P2_K1_Ch2-Ch1.zen
778140	-1.944122e-04	5.349707e-04	1.031000e-05	20150410_STAG1gfpch8_Prometa\MitoSys2\Calibration\mEGFPC1-Noc\mEGFP_2_R1_P2_K1_Ch2-Ch1.zen
819100	-1.641022e-04	3.936750e-04	9.722400e-06	20150410_STAG1gfpch8_Prometa\MitoSys2\Calibration\mEGFPC1-Noc\mEGFP_2_R1_P2_K1_Ch2-Ch1.zen
901020	-1.391689e-04	4.368823e-04	8.717600e-06	20150410_STAG1gfpch8_Prometa\MitoSys2\Calibration\mEGFPC1-Noc\mEGFP_2_R1_P2_K1_Ch2-Ch1.zen
982940	-6.312381e-05	5.018096e-04	7.891500e-06	20150410_STAG1gfpch8_Prometa\MitoSys2\Calibration\mEGFPC1-Noc\mEGFP_2_R1_P2_K1_Ch2-Ch1.zen
1064860	-1.623175e-04	5.803611e-04	7.201200e-06	20150410_STAG1gfpch8_Prometa\MitoSys2\Calibration\mEGFPC1-Noc\mEGFP_2_R1_P2_K1_Ch2-Ch1.zen
1146780	-1.746546e-04	4.961781e-04	6.616200e-06	20150410_STAG1gfpch8_Prometa\MitoSys2\Calibration\mEGFPC1-Noc\mEGFP_2_R1_P2_K1_Ch2-Ch1.zen
1228700	-8.644035e-05	5.887616e-04	6.114500e-06	20150410_STAG1gfpch8_Prometa\MitoSys2\Calibration\mEGFPC1-Noc\mEGFP_2_R1_P2_K1_Ch2-Ch1.zen
1310620	-2.320274e-04	5.885934e-04	5.679900e-06	20150410_STAG1gfpch8_Prometa\MitoSys2\Calibration\mEGFPC1-Noc\mEGFP_2_R1_P2_K1_Ch2-Ch1.zen
1392540	-1.725597e-04	6.119058e-04	5.300000e-06	20150410_STAG1gfpch8_Prometa\MitoSys2\Calibration\mEGFPC1-Noc\mEGFP_2_R1_P2_K1_Ch2-Ch1.zen
1474460	-2.177679e-04	5.533119e-04	4.965200e-06	20150410_STAG1gfpch8_Prometa\MitoSys2\Calibration\mEGFPC1-Noc\mEGFP_2_R1_P2_K1_Ch2-Ch1.zen
1556380	-1.649585e-04	4.389567e-04	4.668100e-06	20150410_STAG1gfpch8_Prometa\MitoSys2\Calibration\mEGFPC1-Noc\mEGFP_2_R1_P2_K1_Ch2-Ch1.zen
10	5.331997e-02	2.730565e-03	5.232400e-02	20150410_STAG1gfpch8_Prometa\MitoSys2\Calibration\mEGFPC1-Noc\mEGFP_2_R1_P3_K1_Ch2-Ch1.zen
20	4.952973e-02	3.284874e-03	4.964600e-02	20150410_STAG1gfpch8_Prometa\MitoSys2\Calibration\mEGFPC1-Noc\mEGFP_2_R1_P3_K1_Ch2-Ch1.zen
30	4.696733e-02	3.306249e-03	4.726300e-02	20150410_STAG1gfpch8_Prometa\MitoSys2\Calibration\mEGFPC1-Noc\mEGFP_2_R1_P3_K1_Ch2-Ch1.zen
40	4.511788e-02	3.386580e-03	4.511900e-02	20150410_STAG1gfpch8_Prometa\MitoSys2\Calibration\mEGFPC1-Noc\mEGFP_2_R1_P3_K1_Ch2-Ch1.zen
50	4.264866e-02	3.215950e-03	4.317800e-02	20150410_STAG1gfpch8_Prometa\MitoSys2\Calibration\mEGFPC1-Noc\mEGFP_2_R1_P3_K1_Ch2-Ch1.zen
60	4.145760e-02	2.750521e-03	4.141100e-02	20150410_STAG1gfpch8_Prometa\MitoSys2\Calibration\mEGFPC1-Noc\mEGFP_2_R1_P3_K1_Ch2-Ch1.zen
70	4.002485e-02	2.727811e-03	3.979600e-02	20150410_STAG1gfpch8_Prometa\MitoSys2\Calibration\mEGFPC1-Noc\mEGFP_2_R1_P3_K1_Ch2-Ch1.zen
80	3.834802e-02	3.115116e-03	3.831400e-02	20150410_STAG1gfpch8_Prometa\MitoSys2\Calibration\mEGFPC1-Noc\mEGFP_2_R1_P3_K1_Ch2-Ch1.zen
90	3.607375e-02	2.829469e-03	3.695000e-02	20150410_STAG1gfpch8_Prometa\MitoSys2\Calibration\mEGFPC1-Noc\mEGFP_2_R1_P3_K1_Ch2-Ch1.zen
100	3.496800e-02	3.067664e-03	3.568900e-02	20150410_STAG1gfpch8_Prometa\MitoSys2\Calibration\mEGFPC1-Noc\mEGFP_2_R1_P3_K1_Ch2-Ch1.zen
120	3.426368e-02	2.497862e-03	3.343500e-02	20150410_STAG1gfpch8_Prometa\MitoSys2\Calibration\mEGFPC1-Noc\mEGFP_2_R1_P3_K1_Ch2-Ch1.zen
140	3.205313e-02	1.899943e-03	3.147700e-02	20150410_STAG1gfpch8_Prometa\MitoSys2\Calibration\mEGFPC1-Noc\mEGFP_2_R1_P3_K1_Ch2-Ch1.zen
160	2.937953e-02	2.281443e-03	2.976100e-02	20150410_STAG1gfpch8_Prometa\MitoSys2\Calibration\mEGFPC1-Noc\mEGFP_2_R1_P3_K1_Ch2-Ch1.zen
180	2.861950e-02	3.142192e-03	2.824300e-02	20150410_STAG1gfpch8_Prometa\MitoSys2\Calibration\mEGFPC1-Noc\mEGFP_2_R1_P3_K1_Ch2-Ch1.zen
200	2.765064e-02	2.698578e-03	2.689000e-02	20150410_STAG1gfpch8_Prometa\MitoSys2\Calibration\mEGFPC1-Noc\mEGFP_2_R1_P3_K1_Ch2-Ch1.zen
220	2.570223e-02	2.011719e-03	2.567500e-02	20150410_STAG1gfpch8_Prometa\MitoSys2\Calibration\mEGFPC1-Noc\mEGFP_2_R1_P3_K1_Ch2-Ch1.zen
240	2.466945e-02	2.332102e-03	2.457600e-02	20150410_STAG1gfpch8_Prometa\MitoSys2\Calibration\mEGFPC1-Noc\mEGFP_2_R1_P3_K1_Ch2-Ch1.zen
260	2.372112e-02	2.919706e-03	2.357700e-02	20150410_STAG1gfpch8_Prometa\MitoSys2\Calibration\mEGFPC1-Noc\mEGFP_2_R1_P3_K1_Ch2-Ch1.zen
280	2.257058e-02	2.613155e-03	2.266400e-02	20150410_STAG1gfpch8_Prometa\MitoSys2\Calibration\mEGFPC1-Noc\mEGFP_2_R1_P3_K1_Ch2-Ch1.zen
300	2.190021e-02	2.693289e-03	2.182600e-02	20150410_STAG1gfpch8_Prometa\MitoSys2\Calibration\mEGFPC1-Noc\mEGFP_2_R1_P3_K1_Ch2-Ch1.zen
340	2.007104e-02	2.008949e-03	2.033600e-02	20150410_STAG1gfpch8_Prometa\MitoSys2\Calibration\mEGFPC1-Noc\mEGFP_2_R1_P3_K1_Ch2-Ch1.zen
380	1.943140e-02	1.955005e-03	1.904900e-02	20150410_STAG1gfpch8_Prometa\MitoSys2\Calibration\mEGFPC1-Noc\mEGFP_2_R1_P3_K1_Ch2-Ch1.zen
420	1.801016e-02	2.272313e-03	1.792500e-02	20150410_STAG1gfpch8_Prometa\MitoSys2\Calibration\mEGFPC1-Noc\mEGFP_2_R1_P3_K1_Ch2-Ch1.zen
460	1.681292e-02	2.355757e-03	1.693100e-02	20150410_STAG1gfpch8_Prometa\MitoSys2\Calibration\mEGFPC1-Noc\mEGFP_2_R1_P3_K1_Ch2-Ch1.zen
500	1.628826e-02	2.713767e-03	1.604500e-02	20150410_STAG1gfpch8_Prometa\MitoSys2\Calibration\mEGFPC1-Noc\mEGFP_2_R1_P3_K1_Ch2-Ch1.zen
540	1.569278e-02	2.761960e-03	1.525000e-02	20150410_STAG1gfpch8_Prometa\MitoSys2\Calibration\mEGFPC1-Noc\mEGFP_2_R1_P3_K1_Ch2-Ch1.zen
580	1.433589e-02	2.404244e-03	1.453100e-02	20150410_STAG1gfpch8_Prometa\MitoSys2\Calibration\mEGFPC1-Noc\mEGFP_2_R1_P3_K1_Ch2-Ch1.zen
620	1.391154e-02	2.533553e-03	1.387800e-02	20150410_STAG1gfpch8_Prometa\MitoSys2\Calibration\mEGFPC1-Noc\mEGFP_2_R1_P3_K1_Ch2-Ch1.zen
660	1.333964e-02	2.842513e-03	1.328200e-02	20150410_STAG1gfpch8_Prometa\MitoSys2\Calibration\mEGFPC1-Noc\mEGFP_2_R1_P3_K1_Ch2-Ch1.zen
700	1.288705e-02	2.317668e-03	1.273500e-02	20150410_STAG1gfpch8_Prometa\MitoSys2\Calibration\mEGFPC1-Noc\mEGFP_2_R1_P3_K1_Ch2-Ch1.zen
780	1.173067e-02	2.280708e-03	1.176700e-02	20150410_STAG1gfpch8_Prometa\MitoSys2\Calibration\mEGFPC1-Noc\mEGFP_2_R1_P3_K1_Ch2-Ch1.zen
860	1.056636e-02	1.974877e-03	1.093500e-02	20150410_STAG1gfpch8_Prometa\MitoSys2\Calibration\mEGFPC1-Noc\mEGFP_2_R1_P3_K1_Ch2-Ch1.zen
940	9.962051e-03	2.078065e-03	1.021200e-02	20150410_STAG1gfpch8_Prometa\MitoSys2\Calibration\mEGFPC1-Noc\mEGFP_2_R1_P3_K1_Ch2-Ch1.zen
1020	9.453085e-03	2.030102e-03	9.578300e-03	20150410_STAG1gfpch8_Prometa\MitoSys2\Calibration\mEGFPC1-Noc\mEGFP_2_R1_P3_K1_Ch2-Ch1.zen
1100	8.960889e-03	2.007490e-03	9.017800e-03	20150410_STAG1gfpch8_Prometa\MitoSys2\Calibration\mEGFPC1-Noc\mEGFP_2_R1_P3_K1_Ch2-Ch1.zen
1180	8.582901e-03	2.181200e-03	8.518500e-03	20150410_STAG1gfpch8_Prometa\MitoSys2\Calibration\mEGFPC1-Noc\mEGFP_2_R1_P3_K1_Ch2-Ch1.zen
1260	8.133247e-03	2.163425e-03	8.070900e-03	20150410_STAG1gfpch8_Prometa\MitoSys2\Calibration\mEGFPC1-Noc\mEGFP_2_R1_P3_K1_Ch2-Ch1.zen
1340	7.502380e-03	2.291012e-03	7.667300e-03	20150410_STAG1gfpch8_Prometa\MitoSys2\Calibration\mEGFPC1-Noc\mEGFP_2_R1_P3_K1_Ch2-Ch1.zen
1420	6.904287e-03	1.679204e-03	7.301400e-03	20150410_STAG1gfpch8_Prometa\MitoSys2\Calibration\mEGFPC1-Noc\mEGFP_2_R1_P3_K1_Ch2-Ch1.zen
1500	6.829295e-03	1.661098e-03	6.968300e-03	20150410_STAG1gfpch8_Prometa\MitoSys2\Calibration\mEGFPC1-Noc\mEGFP_2_R1_P3_K1_Ch2-Ch1.zen
1660	6.148064e-03	1.655628e-03	6.383900e-03	20150410_STAG1gfpch8_Prometa\MitoSys2\Calibration\mEGFPC1-Noc\mEGFP_2_R1_P3_K1_Ch2-Ch1.zen
1820	5.844499e-03	1.725095e-03	5.888100e-03	20150410_STAG1gfpch8_Prometa\MitoSys2\Calibration\mEGFPC1-Noc\mEGFP_2_R1_P3_K1_Ch2-Ch1.zen
1980	5.256938e-03	1.528325e-03	5.462000e-03	20150410_STAG1gfpch8_Prometa\MitoSys2\Calibration\mEGFPC1-Noc\mEGFP_2_R1_P3_K1_Ch2-Ch1.zen
2140	4.759872e-03	1.500905e-03	5.092100e-03	20150410_STAG1gfpch8_Prometa\MitoSys2\Calibration\mEGFPC1-Noc\mEGFP_2_R1_P3_K1_Ch2-Ch1.zen
2300	4.516133e-03	1.681053e-03	4.767700e-03	20150410_STAG1gfpch8_Prometa\MitoSys2\Calibration\mEGFPC1-Noc\mEGFP_2_R1_P3_K1_Ch2-Ch1.zen
2460	4.305477e-03	1.804898e-03	4.481100e-03	20150410_STAG1gfpch8_Prometa\MitoSys2\Calibration\mEGFPC1-Noc\mEGFP_2_R1_P3_K1_Ch2-Ch1.zen
2620	3.808605e-03	1.476709e-03	4.226000e-03	20150410_STAG1gfpch8_Prometa\MitoSys2\Calibration\mEGFPC1-Noc\mEGFP_2_R1_P3_K1_Ch2-Ch1.zen
2780	3.651429e-03	1.862435e-03	3.997500e-03	20150410_STAG1gfpch8_Prometa\MitoSys2\Calibration\mEGFPC1-Noc\mEGFP_2_R1_P3_K1_Ch2-Ch1.zen
2940	3.457304e-03	1.710637e-03	3.791700e-03	20150410_STAG1gfpch8_Prometa\MitoSys2\Calibration\mEGFPC1-Noc\mEGFP_2_R1_P3_K1_Ch2-Ch1.zen
3100	3.476356e-03	1.546532e-03	3.605300e-03	20150410_STAG1gfpch8_Prometa\MitoSys2\Calibration\mEGFPC1-Noc\mEGFP_2_R1_P3_K1_Ch2-Ch1.zen
3420	3.352136e-03	1.773664e-03	3.281000e-03	20150410_STAG1gfpch8_Prometa\MitoSys2\Calibration\mEGFPC1-Noc\mEGFP_2_R1_P3_K1_Ch2-Ch1.zen
3740	3.053358e-03	1.678299e-03	3.008300e-03	20150410_STAG1gfpch8_Prometa\MitoSys2\Calibration\mEGFPC1-Noc\mEGFP_2_R1_P3_K1_Ch2-Ch1.zen
4060	2.788376e-03	1.679437e-03	2.776000e-03	20150410_STAG1gfpch8_Prometa\MitoSys2\Calibration\mEGFPC1-Noc\mEGFP_2_R1_P3_K1_Ch2-Ch1.zen
4380	2.610011e-03	1.505362e-03	2.575800e-03	20150410_STAG1gfpch8_Prometa\MitoSys2\Calibration\mEGFPC1-Noc\mEGFP_2_R1_P3_K1_Ch2-Ch1.zen
4700	2.432420e-03	1.255361e-03	2.401500e-03	20150410_STAG1gfpch8_Prometa\MitoSys2\Calibration\mEGFPC1-Noc\mEGFP_2_R1_P3_K1_Ch2-Ch1.zen
5020	2.545812e-03	1.442012e-03	2.248500e-03	20150410_STAG1gfpch8_Prometa\MitoSys2\Calibration\mEGFPC1-Noc\mEGFP_2_R1_P3_K1_Ch2-Ch1.zen
5340	2.160789e-03	1.305681e-03	2.113000e-03	20150410_STAG1gfpch8_Prometa\MitoSys2\Calibration\mEGFPC1-Noc\mEGFP_2_R1_P3_K1_Ch2-Ch1.zen
5660	2.316284e-03	1.445644e-03	1.992400e-03	20150410_STAG1gfpch8_Prometa\MitoSys2\Calibration\mEGFPC1-Noc\mEGFP_2_R1_P3_K1_Ch2-Ch1.zen
5980	2.465396e-03	1.365260e-03	1.884300e-03	20150410_STAG1gfpch8_Prometa\MitoSys2\Calibration\mEGFPC1-Noc\mEGFP_2_R1_P3_K1_Ch2-Ch1.zen
6300	2.243671e-03	1.075406e-03	1.786900e-03	20150410_STAG1gfpch8_Prometa\MitoSys2\Calibration\mEGFPC1-Noc\mEGFP_2_R1_P3_K1_Ch2-Ch1.zen
6940	2.133480e-03	1.225528e-03	1.618400e-03	20150410_STAG1gfpch8_Prometa\MitoSys2\Calibration\mEGFPC1-Noc\mEGFP_2_R1_P3_K1_Ch2-Ch1.zen
7580	2.015680e-03	1.178004e-03	1.478000e-03	20150410_STAG1gfpch8_Prometa\MitoSys2\Calibration\mEGFPC1-Noc\mEGFP_2_R1_P3_K1_Ch2-Ch1.zen
8220	1.565865e-03	1.281997e-03	1.359200e-03	20150410_STAG1gfpch8_Prometa\MitoSys2\Calibration\mEGFPC1-Noc\mEGFP_2_R1_P3_K1_Ch2-Ch1.zen
8860	1.257776e-03	1.281937e-03	1.257500e-03	20150410_STAG1gfpch8_Prometa\MitoSys2\Calibration\mEGFPC1-Noc\mEGFP_2_R1_P3_K1_Ch2-Ch1.zen
9500	1.087660e-03	1.290133e-03	1.169500e-03	20150410_STAG1gfpch8_Prometa\MitoSys2\Calibration\mEGFPC1-Noc\mEGFP_2_R1_P3_K1_Ch2-Ch1.zen
10140	1.113531e-03	1.271525e-03	1.092700e-03	20150410_STAG1gfpch8_Prometa\MitoSys2\Calibration\mEGFPC1-Noc\mEGFP_2_R1_P3_K1_Ch2-Ch1.zen
10780	1.139231e-03	1.144276e-03	1.025100e-03	20150410_STAG1gfpch8_Prometa\MitoSys2\Calibration\mEGFPC1-Noc\mEGFP_2_R1_P3_K1_Ch2-Ch1.zen
11420	1.086338e-03	1.328007e-03	9.651600e-04	20150410_STAG1gfpch8_Prometa\MitoSys2\Calibration\mEGFPC1-Noc\mEGFP_2_R1_P3_K1_Ch2-Ch1.zen
12060	6.639775e-04	1.336207e-03	9.116800e-04	20150410_STAG1gfpch8_Prometa\MitoSys2\Calibration\mEGFPC1-Noc\mEGFP_2_R1_P3_K1_Ch2-Ch1.zen
12700	5.908962e-04	1.363360e-03	8.636900e-04	20150410_STAG1gfpch8_Prometa\MitoSys2\Calibration\mEGFPC1-Noc\mEGFP_2_R1_P3_K1_Ch2-Ch1.zen
13980	6.552165e-04	1.071653e-03	7.811600e-04	20150410_STAG1gfpch8_Prometa\MitoSys2\Calibration\mEGFPC1-Noc\mEGFP_2_R1_P3_K1_Ch2-Ch1.zen
15260	7.368126e-04	1.107599e-03	7.128200e-04	20150410_STAG1gfpch8_Prometa\MitoSys2\Calibration\mEGFPC1-Noc\mEGFP_2_R1_P3_K1_Ch2-Ch1.zen
16540	6.222548e-04	1.322227e-03	6.553700e-04	20150410_STAG1gfpch8_Prometa\MitoSys2\Calibration\mEGFPC1-Noc\mEGFP_2_R1_P3_K1_Ch2-Ch1.zen
17820	5.904241e-04	1.291468e-03	6.064300e-04	20150410_STAG1gfpch8_Prometa\MitoSys2\Calibration\mEGFPC1-Noc\mEGFP_2_R1_P3_K1_Ch2-Ch1.zen
19100	6.333392e-04	1.187669e-03	5.642800e-04	20150410_STAG1gfpch8_Prometa\MitoSys2\Calibration\mEGFPC1-Noc\mEGFP_2_R1_P3_K1_Ch2-Ch1.zen
20380	3.776023e-04	9.977441e-04	5.276200e-04	20150410_STAG1gfpch8_Prometa\MitoSys2\Calibration\mEGFPC1-Noc\mEGFP_2_R1_P3_K1_Ch2-Ch1.zen
21660	5.814568e-04	9.079828e-04	4.954600e-04	20150410_STAG1gfpch8_Prometa\MitoSys2\Calibration\mEGFPC1-Noc\mEGFP_2_R1_P3_K1_Ch2-Ch1.zen
22940	6.522715e-04	1.015084e-03	4.670400e-04	20150410_STAG1gfpch8_Prometa\MitoSys2\Calibration\mEGFPC1-Noc\mEGFP_2_R1_P3_K1_Ch2-Ch1.zen
24220	5.207440e-04	1.288268e-03	4.417400e-04	20150410_STAG1gfpch8_Prometa\MitoSys2\Calibration\mEGFPC1-Noc\mEGFP_2_R1_P3_K1_Ch2-Ch1.zen
25500	6.096526e-04	9.197558e-04	4.191000e-04	20150410_STAG1gfpch8_Prometa\MitoSys2\Calibration\mEGFPC1-Noc\mEGFP_2_R1_P3_K1_Ch2-Ch1.zen
28060	3.367676e-04	1.036586e-03	3.802700e-04	20150410_STAG1gfpch8_Prometa\MitoSys2\Calibration\mEGFPC1-Noc\mEGFP_2_R1_P3_K1_Ch2-Ch1.zen
30620	2.382885e-04	1.183180e-03	3.482200e-04	20150410_STAG1gfpch8_Prometa\MitoSys2\Calibration\mEGFPC1-Noc\mEGFP_2_R1_P3_K1_Ch2-Ch1.zen
33180	7.777192e-05	1.099032e-03	3.213200e-04	20150410_STAG1gfpch8_Prometa\MitoSys2\Calibration\mEGFPC1-Noc\mEGFP_2_R1_P3_K1_Ch2-Ch1.zen
35740	4.869163e-04	1.141065e-03	2.984500e-04	20150410_STAG1gfpch8_Prometa\MitoSys2\Calibration\mEGFPC1-Noc\mEGFP_2_R1_P3_K1_Ch2-Ch1.zen
38300	4.080392e-04	9.620603e-04	2.787700e-04	20150410_STAG1gfpch8_Prometa\MitoSys2\Calibration\mEGFPC1-Noc\mEGFP_2_R1_P3_K1_Ch2-Ch1.zen
40860	1.927548e-04	1.031645e-03	2.616500e-04	20150410_STAG1gfpch8_Prometa\MitoSys2\Calibration\mEGFPC1-Noc\mEGFP_2_R1_P3_K1_Ch2-Ch1.zen
43420	1.455914e-04	9.119633e-04	2.466400e-04	20150410_STAG1gfpch8_Prometa\MitoSys2\Calibration\mEGFPC1-Noc\mEGFP_2_R1_P3_K1_Ch2-Ch1.zen
45980	-8.746661e-05	9.427388e-04	2.333700e-04	20150410_STAG1gfpch8_Prometa\MitoSys2\Calibration\mEGFPC1-Noc\mEGFP_2_R1_P3_K1_Ch2-Ch1.zen
48540	-1.382295e-04	9.532308e-04	2.215500e-04	20150410_STAG1gfpch8_Prometa\MitoSys2\Calibration\mEGFPC1-Noc\mEGFP_2_R1_P3_K1_Ch2-Ch1.zen
51100	-9.334279e-05	6.751735e-04	2.109600e-04	20150410_STAG1gfpch8_Prometa\MitoSys2\Calibration\mEGFPC1-Noc\mEGFP_2_R1_P3_K1_Ch2-Ch1.zen
56220	-1.121360e-05	8.688066e-04	1.927800e-04	20150410_STAG1gfpch8_Prometa\MitoSys2\Calibration\mEGFPC1-Noc\mEGFP_2_R1_P3_K1_Ch2-Ch1.zen
61340	-1.144363e-04	8.759000e-04	1.777200e-04	20150410_STAG1gfpch8_Prometa\MitoSys2\Calibration\mEGFPC1-Noc\mEGFP_2_R1_P3_K1_Ch2-Ch1.zen
66460	-1.637411e-04	9.870976e-04	1.650500e-04	20150410_STAG1gfpch8_Prometa\MitoSys2\Calibration\mEGFPC1-Noc\mEGFP_2_R1_P3_K1_Ch2-Ch1.zen
71580	2.269103e-04	8.740522e-04	1.542400e-04	20150410_STAG1gfpch8_Prometa\MitoSys2\Calibration\mEGFPC1-Noc\mEGFP_2_R1_P3_K1_Ch2-Ch1.zen
76700	3.298806e-04	8.607974e-04	1.449000e-04	20150410_STAG1gfpch8_Prometa\MitoSys2\Calibration\mEGFPC1-Noc\mEGFP_2_R1_P3_K1_Ch2-Ch1.zen
81820	2.345084e-04	9.279655e-04	1.367500e-04	20150410_STAG1gfpch8_Prometa\MitoSys2\Calibration\mEGFPC1-Noc\mEGFP_2_R1_P3_K1_Ch2-Ch1.zen
86940	8.850680e-05	7.785429e-04	1.295700e-04	20150410_STAG1gfpch8_Prometa\MitoSys2\Calibration\mEGFPC1-Noc\mEGFP_2_R1_P3_K1_Ch2-Ch1.zen
92060	1.096477e-04	8.164506e-04	1.232000e-04	20150410_STAG1gfpch8_Prometa\MitoSys2\Calibration\mEGFPC1-Noc\mEGFP_2_R1_P3_K1_Ch2-Ch1.zen
97180	3.224720e-04	9.154570e-04	1.175100e-04	20150410_STAG1gfpch8_Prometa\MitoSys2\Calibration\mEGFPC1-Noc\mEGFP_2_R1_P3_K1_Ch2-Ch1.zen
102300	3.245124e-04	7.113490e-04	1.123800e-04	20150410_STAG1gfpch8_Prometa\MitoSys2\Calibration\mEGFPC1-Noc\mEGFP_2_R1_P3_K1_Ch2-Ch1.zen
112540	2.736936e-04	7.565483e-04	1.035300e-04	20150410_STAG1gfpch8_Prometa\MitoSys2\Calibration\mEGFPC1-Noc\mEGFP_2_R1_P3_K1_Ch2-Ch1.zen
122780	3.079571e-04	7.835909e-04	9.615300e-05	20150410_STAG1gfpch8_Prometa\MitoSys2\Calibration\mEGFPC1-Noc\mEGFP_2_R1_P3_K1_Ch2-Ch1.zen
133020	7.454402e-05	9.413145e-04	8.989400e-05	20150410_STAG1gfpch8_Prometa\MitoSys2\Calibration\mEGFPC1-Noc\mEGFP_2_R1_P3_K1_Ch2-Ch1.zen
143260	3.405005e-04	7.863016e-04	8.451400e-05	20150410_STAG1gfpch8_Prometa\MitoSys2\Calibration\mEGFPC1-Noc\mEGFP_2_R1_P3_K1_Ch2-Ch1.zen
153500	2.887241e-04	8.237047e-04	7.983600e-05	20150410_STAG1gfpch8_Prometa\MitoSys2\Calibration\mEGFPC1-Noc\mEGFP_2_R1_P3_K1_Ch2-Ch1.zen
163740	-1.228484e-04	6.552629e-04	7.572600e-05	20150410_STAG1gfpch8_Prometa\MitoSys2\Calibration\mEGFPC1-Noc\mEGFP_2_R1_P3_K1_Ch2-Ch1.zen
173980	-2.339027e-04	7.378141e-04	7.208500e-05	20150410_STAG1gfpch8_Prometa\MitoSys2\Calibration\mEGFPC1-Noc\mEGFP_2_R1_P3_K1_Ch2-Ch1.zen
184220	-2.809152e-05	5.698764e-04	6.883300e-05	20150410_STAG1gfpch8_Prometa\MitoSys2\Calibration\mEGFPC1-Noc\mEGFP_2_R1_P3_K1_Ch2-Ch1.zen
194460	-1.958669e-04	4.968392e-04	6.590900e-05	20150410_STAG1gfpch8_Prometa\MitoSys2\Calibration\mEGFPC1-Noc\mEGFP_2_R1_P3_K1_Ch2-Ch1.zen
204700	-1.310164e-04	4.199643e-04	6.326500e-05	20150410_STAG1gfpch8_Prometa\MitoSys2\Calibration\mEGFPC1-Noc\mEGFP_2_R1_P3_K1_Ch2-Ch1.zen
225180	1.605076e-04	4.796919e-04	5.866300e-05	20150410_STAG1gfpch8_Prometa\MitoSys2\Calibration\mEGFPC1-Noc\mEGFP_2_R1_P3_K1_Ch2-Ch1.zen
245660	1.400112e-04	6.998312e-04	5.478800e-05	20150410_STAG1gfpch8_Prometa\MitoSys2\Calibration\mEGFPC1-Noc\mEGFP_2_R1_P3_K1_Ch2-Ch1.zen
266140	4.671992e-05	5.479938e-04	5.147300e-05	20150410_STAG1gfpch8_Prometa\MitoSys2\Calibration\mEGFPC1-Noc\mEGFP_2_R1_P3_K1_Ch2-Ch1.zen
286620	-5.731010e-05	3.656772e-04	4.860200e-05	20150410_STAG1gfpch8_Prometa\MitoSys2\Calibration\mEGFPC1-Noc\mEGFP_2_R1_P3_K1_Ch2-Ch1.zen
307100	-5.968008e-05	5.442305e-04	4.608600e-05	20150410_STAG1gfpch8_Prometa\MitoSys2\Calibration\mEGFPC1-Noc\mEGFP_2_R1_P3_K1_Ch2-Ch1.zen
327580	1.616236e-05	5.035101e-04	4.386100e-05	20150410_STAG1gfpch8_Prometa\MitoSys2\Calibration\mEGFPC1-Noc\mEGFP_2_R1_P3_K1_Ch2-Ch1.zen
348060	9.543005e-06	6.240401e-04	4.187800e-05	20150410_STAG1gfpch8_Prometa\MitoSys2\Calibration\mEGFPC1-Noc\mEGFP_2_R1_P3_K1_Ch2-Ch1.zen
368540	1.292198e-04	7.457800e-04	4.009700e-05	20150410_STAG1gfpch8_Prometa\MitoSys2\Calibration\mEGFPC1-Noc\mEGFP_2_R1_P3_K1_Ch2-Ch1.zen
389020	4.662557e-05	6.231644e-04	3.848700e-05	20150410_STAG1gfpch8_Prometa\MitoSys2\Calibration\mEGFPC1-Noc\mEGFP_2_R1_P3_K1_Ch2-Ch1.zen
409500	-1.075623e-04	4.513683e-04	3.702400e-05	20150410_STAG1gfpch8_Prometa\MitoSys2\Calibration\mEGFPC1-Noc\mEGFP_2_R1_P3_K1_Ch2-Ch1.zen
450460	-2.656183e-04	3.928077e-04	3.446100e-05	20150410_STAG1gfpch8_Prometa\MitoSys2\Calibration\mEGFPC1-Noc\mEGFP_2_R1_P3_K1_Ch2-Ch1.zen
491420	-1.125461e-04	6.402003e-04	3.228500e-05	20150410_STAG1gfpch8_Prometa\MitoSys2\Calibration\mEGFPC1-Noc\mEGFP_2_R1_P3_K1_Ch2-Ch1.zen
532380	-2.677096e-04	6.770593e-04	3.041200e-05	20150410_STAG1gfpch8_Prometa\MitoSys2\Calibration\mEGFPC1-Noc\mEGFP_2_R1_P3_K1_Ch2-Ch1.zen
573340	-2.374572e-04	4.056246e-04	2.877800e-05	20150410_STAG1gfpch8_Prometa\MitoSys2\Calibration\mEGFPC1-Noc\mEGFP_2_R1_P3_K1_Ch2-Ch1.zen
614300	-2.343484e-04	4.672170e-04	2.734000e-05	20150410_STAG1gfpch8_Prometa\MitoSys2\Calibration\mEGFPC1-Noc\mEGFP_2_R1_P3_K1_Ch2-Ch1.zen
655260	-1.624085e-04	4.995145e-04	2.606200e-05	20150410_STAG1gfpch8_Prometa\MitoSys2\Calibration\mEGFPC1-Noc\mEGFP_2_R1_P3_K1_Ch2-Ch1.zen
696220	1.309113e-05	4.637358e-04	2.491700e-05	20150410_STAG1gfpch8_Prometa\MitoSys2\Calibration\mEGFPC1-Noc\mEGFP_2_R1_P3_K1_Ch2-Ch1.zen
737180	1.732020e-04	4.466162e-04	2.388500e-05	20150410_STAG1gfpch8_Prometa\MitoSys2\Calibration\mEGFPC1-Noc\mEGFP_2_R1_P3_K1_Ch2-Ch1.zen
778140	1.814771e-04	4.448853e-04	2.294900e-05	20150410_STAG1gfpch8_Prometa\MitoSys2\Calibration\mEGFPC1-Noc\mEGFP_2_R1_P3_K1_Ch2-Ch1.zen
819100	-1.037376e-04	4.510587e-04	2.209600e-05	20150410_STAG1gfpch8_Prometa\MitoSys2\Calibration\mEGFPC1-Noc\mEGFP_2_R1_P3_K1_Ch2-Ch1.zen
901020	-6.130968e-05	2.310736e-04	2.059600e-05	20150410_STAG1gfpch8_Prometa\MitoSys2\Calibration\mEGFPC1-Noc\mEGFP_2_R1_P3_K1_Ch2-Ch1.zen
982940	-6.434296e-05	4.798680e-04	1.931600e-05	20150410_STAG1gfpch8_Prometa\MitoSys2\Calibration\mEGFPC1-Noc\mEGFP_2_R1_P3_K1_Ch2-Ch1.zen
1064860	4.188673e-05	3.559368e-04	1.820900e-05	20150410_STAG1gfpch8_Prometa\MitoSys2\Calibration\mEGFPC1-Noc\mEGFP_2_R1_P3_K1_Ch2-Ch1.zen
1146780	4.218339e-05	3.612005e-04	1.724100e-05	20150410_STAG1gfpch8_Prometa\MitoSys2\Calibration\mEGFPC1-Noc\mEGFP_2_R1_P3_K1_Ch2-Ch1.zen
1228700	-1.183606e-04	4.706763e-04	1.638600e-05	20150410_STAG1gfpch8_Prometa\MitoSys2\Calibration\mEGFPC1-Noc\mEGFP_2_R1_P3_K1_Ch2-Ch1.zen
1310620	-1.007002e-04	3.542476e-04	1.562500e-05	20150410_STAG1gfpch8_Prometa\MitoSys2\Calibration\mEGFPC1-Noc\mEGFP_2_R1_P3_K1_Ch2-Ch1.zen
1392540	-9.226733e-05	2.692132e-04	1.494100e-05	20150410_STAG1gfpch8_Prometa\MitoSys2\Calibration\mEGFPC1-Noc\mEGFP_2_R1_P3_K1_Ch2-Ch1.zen
1474460	-6.631908e-06	4.587548e-04	1.432400e-05	20150410_STAG1gfpch8_Prometa\MitoSys2\Calibration\mEGFPC1-Noc\mEGFP_2_R1_P3_K1_Ch2-Ch1.zen
1556380	-1.142234e-04	5.948994e-04	1.376400e-05	20150410_STAG1gfpch8_Prometa\MitoSys2\Calibration\mEGFPC1-Noc\mEGFP_2_R1_P3_K1_Ch2-Ch1.zen
10	5.495165e-02	3.976999e-03	5.413900e-02	20150410_STAG1gfpch8_Prometa\MitoSys2\Calibration\mEGFPC1-Noc\mEGFP_2_R1_P4_K1_Ch2-Ch1.zen
20	5.177892e-02	3.751859e-03	5.133400e-02	20150410_STAG1gfpch8_Prometa\MitoSys2\Calibration\mEGFPC1-Noc\mEGFP_2_R1_P4_K1_Ch2-Ch1.zen
30	4.835326e-02	4.001368e-03	4.879300e-02	20150410_STAG1gfpch8_Prometa\MitoSys2\Calibration\mEGFPC1-Noc\mEGFP_2_R1_P4_K1_Ch2-Ch1.zen
40	4.568100e-02	3.408466e-03	4.648600e-02	20150410_STAG1gfpch8_Prometa\MitoSys2\Calibration\mEGFPC1-Noc\mEGFP_2_R1_P4_K1_Ch2-Ch1.zen
50	4.471363e-02	2.959429e-03	4.438600e-02	20150410_STAG1gfpch8_Prometa\MitoSys2\Calibration\mEGFPC1-Noc\mEGFP_2_R1_P4_K1_Ch2-Ch1.zen
60	4.213929e-02	3.387066e-03	4.247000e-02	20150410_STAG1gfpch8_Prometa\MitoSys2\Calibration\mEGFPC1-Noc\mEGFP_2_R1_P4_K1_Ch2-Ch1.zen
70	3.983276e-02	4.074849e-03	4.071500e-02	20150410_STAG1gfpch8_Prometa\MitoSys2\Calibration\mEGFPC1-Noc\mEGFP_2_R1_P4_K1_Ch2-Ch1.zen
80	3.950355e-02	3.042675e-03	3.910400e-02	20150410_STAG1gfpch8_Prometa\MitoSys2\Calibration\mEGFPC1-Noc\mEGFP_2_R1_P4_K1_Ch2-Ch1.zen
90	3.729972e-02	2.949320e-03	3.762100e-02	20150410_STAG1gfpch8_Prometa\MitoSys2\Calibration\mEGFPC1-Noc\mEGFP_2_R1_P4_K1_Ch2-Ch1.zen
100	3.648323e-02	2.629529e-03	3.625100e-02	20150410_STAG1gfpch8_Prometa\MitoSys2\Calibration\mEGFPC1-Noc\mEGFP_2_R1_P4_K1_Ch2-Ch1.zen
120	3.403998e-02	2.710091e-03	3.380500e-02	20150410_STAG1gfpch8_Prometa\MitoSys2\Calibration\mEGFPC1-Noc\mEGFP_2_R1_P4_K1_Ch2-Ch1.zen
140	3.166298e-02	2.598590e-03	3.168700e-02	20150410_STAG1gfpch8_Prometa\MitoSys2\Calibration\mEGFPC1-Noc\mEGFP_2_R1_P4_K1_Ch2-Ch1.zen
160	2.984883e-02	2.964438e-03	2.983700e-02	20150410_STAG1gfpch8_Prometa\MitoSys2\Calibration\mEGFPC1-Noc\mEGFP_2_R1_P4_K1_Ch2-Ch1.zen
180	2.895964e-02	2.827489e-03	2.820700e-02	20150410_STAG1gfpch8_Prometa\MitoSys2\Calibration\mEGFPC1-Noc\mEGFP_2_R1_P4_K1_Ch2-Ch1.zen
200	2.701014e-02	3.359902e-03	2.676000e-02	20150410_STAG1gfpch8_Prometa\MitoSys2\Calibration\mEGFPC1-Noc\mEGFP_2_R1_P4_K1_Ch2-Ch1.zen
220	2.581655e-02	3.550960e-03	2.546600e-02	20150410_STAG1gfpch8_Prometa\MitoSys2\Calibration\mEGFPC1-Noc\mEGFP_2_R1_P4_K1_Ch2-Ch1.zen
240	2.550019e-02	3.268249e-03	2.430100e-02	20150410_STAG1gfpch8_Prometa\MitoSys2\Calibration\mEGFPC1-Noc\mEGFP_2_R1_P4_K1_Ch2-Ch1.zen
260	2.352067e-02	3.407553e-03	2.324700e-02	20150410_STAG1gfpch8_Prometa\MitoSys2\Calibration\mEGFPC1-Noc\mEGFP_2_R1_P4_K1_Ch2-Ch1.zen
280	2.302744e-02	3.857329e-03	2.228800e-02	20150410_STAG1gfpch8_Prometa\MitoSys2\Calibration\mEGFPC1-Noc\mEGFP_2_R1_P4_K1_Ch2-Ch1.zen
300	2.174254e-02	2.947495e-03	2.141100e-02	20150410_STAG1gfpch8_Prometa\MitoSys2\Calibration\mEGFPC1-Noc\mEGFP_2_R1_P4_K1_Ch2-Ch1.zen
340	1.938536e-02	3.410860e-03	1.986300e-02	20150410_STAG1gfpch8_Prometa\MitoSys2\Calibration\mEGFPC1-Noc\mEGFP_2_R1_P4_K1_Ch2-Ch1.zen
380	1.803122e-02	2.308994e-03	1.853900e-02	20150410_STAG1gfpch8_Prometa\MitoSys2\Calibration\mEGFPC1-Noc\mEGFP_2_R1_P4_K1_Ch2-Ch1.zen
420	1.760551e-02	2.560559e-03	1.739000e-02	20150410_STAG1gfpch8_Prometa\MitoSys2\Calibration\mEGFPC1-Noc\mEGFP_2_R1_P4_K1_Ch2-Ch1.zen
460	1.663922e-02	2.715581e-03	1.638400e-02	20150410_STAG1gfpch8_Prometa\MitoSys2\Calibration\mEGFPC1-Noc\mEGFP_2_R1_P4_K1_Ch2-Ch1.zen
500	1.476269e-02	3.004435e-03	1.549300e-02	20150410_STAG1gfpch8_Prometa\MitoSys2\Calibration\mEGFPC1-Noc\mEGFP_2_R1_P4_K1_Ch2-Ch1.zen
540	1.410228e-02	2.352353e-03	1.470000e-02	20150410_STAG1gfpch8_Prometa\MitoSys2\Calibration\mEGFPC1-Noc\mEGFP_2_R1_P4_K1_Ch2-Ch1.zen
580	1.331790e-02	2.655580e-03	1.398800e-02	20150410_STAG1gfpch8_Prometa\MitoSys2\Calibration\mEGFPC1-Noc\mEGFP_2_R1_P4_K1_Ch2-Ch1.zen
620	1.273349e-02	2.964881e-03	1.334500e-02	20150410_STAG1gfpch8_Prometa\MitoSys2\Calibration\mEGFPC1-Noc\mEGFP_2_R1_P4_K1_Ch2-Ch1.zen
660	1.201303e-02	2.566253e-03	1.276100e-02	20150410_STAG1gfpch8_Prometa\MitoSys2\Calibration\mEGFPC1-Noc\mEGFP_2_R1_P4_K1_Ch2-Ch1.zen
700	1.200071e-02	1.908774e-03	1.222900e-02	20150410_STAG1gfpch8_Prometa\MitoSys2\Calibration\mEGFPC1-Noc\mEGFP_2_R1_P4_K1_Ch2-Ch1.zen
780	1.126295e-02	1.896822e-03	1.129300e-02	20150410_STAG1gfpch8_Prometa\MitoSys2\Calibration\mEGFPC1-Noc\mEGFP_2_R1_P4_K1_Ch2-Ch1.zen
860	1.013830e-02	1.967391e-03	1.049700e-02	20150410_STAG1gfpch8_Prometa\MitoSys2\Calibration\mEGFPC1-Noc\mEGFP_2_R1_P4_K1_Ch2-Ch1.zen
940	9.872501e-03	2.310504e-03	9.810900e-03	20150410_STAG1gfpch8_Prometa\MitoSys2\Calibration\mEGFPC1-Noc\mEGFP_2_R1_P4_K1_Ch2-Ch1.zen
1020	9.368628e-03	2.249249e-03	9.213800e-03	20150410_STAG1gfpch8_Prometa\MitoSys2\Calibration\mEGFPC1-Noc\mEGFP_2_R1_P4_K1_Ch2-Ch1.zen
1100	9.234914e-03	2.137911e-03	8.689200e-03	20150410_STAG1gfpch8_Prometa\MitoSys2\Calibration\mEGFPC1-Noc\mEGFP_2_R1_P4_K1_Ch2-Ch1.zen
1180	8.330966e-03	2.094892e-03	8.224600e-03	20150410_STAG1gfpch8_Prometa\MitoSys2\Calibration\mEGFPC1-Noc\mEGFP_2_R1_P4_K1_Ch2-Ch1.zen
1260	8.100607e-03	2.018351e-03	7.810300e-03	20150410_STAG1gfpch8_Prometa\MitoSys2\Calibration\mEGFPC1-Noc\mEGFP_2_R1_P4_K1_Ch2-Ch1.zen
1340	7.664347e-03	1.585434e-03	7.438300e-03	20150410_STAG1gfpch8_Prometa\MitoSys2\Calibration\mEGFPC1-Noc\mEGFP_2_R1_P4_K1_Ch2-Ch1.zen
1420	7.417340e-03	1.933504e-03	7.102600e-03	20150410_STAG1gfpch8_Prometa\MitoSys2\Calibration\mEGFPC1-Noc\mEGFP_2_R1_P4_K1_Ch2-Ch1.zen
1500	7.134661e-03	1.954523e-03	6.798000e-03	20150410_STAG1gfpch8_Prometa\MitoSys2\Calibration\mEGFPC1-Noc\mEGFP_2_R1_P4_K1_Ch2-Ch1.zen
1660	6.656075e-03	2.001445e-03	6.266300e-03	20150410_STAG1gfpch8_Prometa\MitoSys2\Calibration\mEGFPC1-Noc\mEGFP_2_R1_P4_K1_Ch2-Ch1.zen
1820	6.154573e-03	2.103544e-03	5.817400e-03	20150410_STAG1gfpch8_Prometa\MitoSys2\Calibration\mEGFPC1-Noc\mEGFP_2_R1_P4_K1_Ch2-Ch1.zen
1980	5.316037e-03	2.004233e-03	5.433300e-03	20150410_STAG1gfpch8_Prometa\MitoSys2\Calibration\mEGFPC1-Noc\mEGFP_2_R1_P4_K1_Ch2-Ch1.zen
2140	5.314791e-03	1.870158e-03	5.100800e-03	20150410_STAG1gfpch8_Prometa\MitoSys2\Calibration\mEGFPC1-Noc\mEGFP_2_R1_P4_K1_Ch2-Ch1.zen
2300	5.033318e-03	1.937958e-03	4.809800e-03	20150410_STAG1gfpch8_Prometa\MitoSys2\Calibration\mEGFPC1-Noc\mEGFP_2_R1_P4_K1_Ch2-Ch1.zen
2460	4.829120e-03	1.922474e-03	4.553100e-03	20150410_STAG1gfpch8_Prometa\MitoSys2\Calibration\mEGFPC1-Noc\mEGFP_2_R1_P4_K1_Ch2-Ch1.zen
2620	4.482269e-03	2.324160e-03	4.324800e-03	20150410_STAG1gfpch8_Prometa\MitoSys2\Calibration\mEGFPC1-Noc\mEGFP_2_R1_P4_K1_Ch2-Ch1.zen
2780	3.623842e-03	2.064181e-03	4.120300e-03	20150410_STAG1gfpch8_Prometa\MitoSys2\Calibration\mEGFPC1-Noc\mEGFP_2_R1_P4_K1_Ch2-Ch1.zen
2940	3.648087e-03	1.753870e-03	3.936000e-03	20150410_STAG1gfpch8_Prometa\MitoSys2\Calibration\mEGFPC1-Noc\mEGFP_2_R1_P4_K1_Ch2-Ch1.zen
3100	3.470525e-03	1.550111e-03	3.769100e-03	20150410_STAG1gfpch8_Prometa\MitoSys2\Calibration\mEGFPC1-Noc\mEGFP_2_R1_P4_K1_Ch2-Ch1.zen
3420	3.021637e-03	1.444171e-03	3.477900e-03	20150410_STAG1gfpch8_Prometa\MitoSys2\Calibration\mEGFPC1-Noc\mEGFP_2_R1_P4_K1_Ch2-Ch1.zen
3740	2.875923e-03	1.491414e-03	3.232300e-03	20150410_STAG1gfpch8_Prometa\MitoSys2\Calibration\mEGFPC1-Noc\mEGFP_2_R1_P4_K1_Ch2-Ch1.zen
4060	2.767107e-03	1.350609e-03	3.022000e-03	20150410_STAG1gfpch8_Prometa\MitoSys2\Calibration\mEGFPC1-Noc\mEGFP_2_R1_P4_K1_Ch2-Ch1.zen
4380	2.730600e-03	1.309590e-03	2.839700e-03	20150410_STAG1gfpch8_Prometa\MitoSys2\Calibration\mEGFPC1-Noc\mEGFP_2_R1_P4_K1_Ch2-Ch1.zen
4700	2.457434e-03	1.411479e-03	2.680000e-03	20150410_STAG1gfpch8_Prometa\MitoSys2\Calibration\mEGFPC1-Noc\mEGFP_2_R1_P4_K1_Ch2-Ch1.zen
5020	2.115242e-03	1.123284e-03	2.538800e-03	20150410_STAG1gfpch8_Prometa\MitoSys2\Calibration\mEGFPC1-Noc\mEGFP_2_R1_P4_K1_Ch2-Ch1.zen
5340	2.261576e-03	1.272230e-03	2.412900e-03	20150410_STAG1gfpch8_Prometa\MitoSys2\Calibration\mEGFPC1-Noc\mEGFP_2_R1_P4_K1_Ch2-Ch1.zen
5660	2.122155e-03	1.579375e-03	2.300000e-03	20150410_STAG1gfpch8_Prometa\MitoSys2\Calibration\mEGFPC1-Noc\mEGFP_2_R1_P4_K1_Ch2-Ch1.zen
5980	2.246614e-03	1.650969e-03	2.197900e-03	20150410_STAG1gfpch8_Prometa\MitoSys2\Calibration\mEGFPC1-Noc\mEGFP_2_R1_P4_K1_Ch2-Ch1.zen
6300	2.216433e-03	1.444186e-03	2.105100e-03	20150410_STAG1gfpch8_Prometa\MitoSys2\Calibration\mEGFPC1-Noc\mEGFP_2_R1_P4_K1_Ch2-Ch1.zen
6940	1.711974e-03	1.527025e-03	1.942800e-03	20150410_STAG1gfpch8_Prometa\MitoSys2\Calibration\mEGFPC1-Noc\mEGFP_2_R1_P4_K1_Ch2-Ch1.zen
7580	1.777589e-03	1.413796e-03	1.805100e-03	20150410_STAG1gfpch8_Prometa\MitoSys2\Calibration\mEGFPC1-Noc\mEGFP_2_R1_P4_K1_Ch2-Ch1.zen
8220	2.380167e-03	1.299390e-03	1.686700e-03	20150410_STAG1gfpch8_Prometa\MitoSys2\Calibration\mEGFPC1-Noc\mEGFP_2_R1_P4_K1_Ch2-Ch1.zen
8860	2.207081e-03	1.843281e-03	1.583500e-03	20150410_STAG1gfpch8_Prometa\MitoSys2\Calibration\mEGFPC1-Noc\mEGFP_2_R1_P4_K1_Ch2-Ch1.zen
9500	2.330554e-03	1.658886e-03	1.492800e-03	20150410_STAG1gfpch8_Prometa\MitoSys2\Calibration\mEGFPC1-Noc\mEGFP_2_R1_P4_K1_Ch2-Ch1.zen
10140	1.918784e-03	1.340126e-03	1.412200e-03	20150410_STAG1gfpch8_Prometa\MitoSys2\Calibration\mEGFPC1-Noc\mEGFP_2_R1_P4_K1_Ch2-Ch1.zen
10780	1.686460e-03	1.339077e-03	1.340100e-03	20150410_STAG1gfpch8_Prometa\MitoSys2\Calibration\mEGFPC1-Noc\mEGFP_2_R1_P4_K1_Ch2-Ch1.zen
11420	1.434829e-03	1.429185e-03	1.275200e-03	20150410_STAG1gfpch8_Prometa\MitoSys2\Calibration\mEGFPC1-Noc\mEGFP_2_R1_P4_K1_Ch2-Ch1.zen
12060	1.281478e-03	1.308221e-03	1.216500e-03	20150410_STAG1gfpch8_Prometa\MitoSys2\Calibration\mEGFPC1-Noc\mEGFP_2_R1_P4_K1_Ch2-Ch1.zen
12700	9.053120e-04	1.029080e-03	1.162900e-03	20150410_STAG1gfpch8_Prometa\MitoSys2\Calibration\mEGFPC1-Noc\mEGFP_2_R1_P4_K1_Ch2-Ch1.zen
13980	6.056148e-04	1.286286e-03	1.068900e-03	20150410_STAG1gfpch8_Prometa\MitoSys2\Calibration\mEGFPC1-Noc\mEGFP_2_R1_P4_K1_Ch2-Ch1.zen
15260	7.010085e-04	1.608756e-03	9.890400e-04	20150410_STAG1gfpch8_Prometa\MitoSys2\Calibration\mEGFPC1-Noc\mEGFP_2_R1_P4_K1_Ch2-Ch1.zen
16540	9.785242e-04	1.391995e-03	9.201700e-04	20150410_STAG1gfpch8_Prometa\MitoSys2\Calibration\mEGFPC1-Noc\mEGFP_2_R1_P4_K1_Ch2-Ch1.zen
17820	9.878642e-04	1.260189e-03	8.601400e-04	20150410_STAG1gfpch8_Prometa\MitoSys2\Calibration\mEGFPC1-Noc\mEGFP_2_R1_P4_K1_Ch2-Ch1.zen
19100	8.649554e-04	1.291298e-03	8.073300e-04	20150410_STAG1gfpch8_Prometa\MitoSys2\Calibration\mEGFPC1-Noc\mEGFP_2_R1_P4_K1_Ch2-Ch1.zen
20380	6.062043e-04	1.495523e-03	7.604800e-04	20150410_STAG1gfpch8_Prometa\MitoSys2\Calibration\mEGFPC1-Noc\mEGFP_2_R1_P4_K1_Ch2-Ch1.zen
21660	3.244964e-04	1.329639e-03	7.186200e-04	20150410_STAG1gfpch8_Prometa\MitoSys2\Calibration\mEGFPC1-Noc\mEGFP_2_R1_P4_K1_Ch2-Ch1.zen
22940	2.690088e-04	1.228371e-03	6.809800e-04	20150410_STAG1gfpch8_Prometa\MitoSys2\Calibration\mEGFPC1-Noc\mEGFP_2_R1_P4_K1_Ch2-Ch1.zen
24220	3.798174e-04	8.786653e-04	6.469500e-04	20150410_STAG1gfpch8_Prometa\MitoSys2\Calibration\mEGFPC1-Noc\mEGFP_2_R1_P4_K1_Ch2-Ch1.zen
25500	5.169075e-04	7.150623e-04	6.160200e-04	20150410_STAG1gfpch8_Prometa\MitoSys2\Calibration\mEGFPC1-Noc\mEGFP_2_R1_P4_K1_Ch2-Ch1.zen
28060	8.033182e-04	8.682288e-04	5.619100e-04	20150410_STAG1gfpch8_Prometa\MitoSys2\Calibration\mEGFPC1-Noc\mEGFP_2_R1_P4_K1_Ch2-Ch1.zen
30620	2.055204e-04	6.947257e-04	5.161400e-04	20150410_STAG1gfpch8_Prometa\MitoSys2\Calibration\mEGFPC1-Noc\mEGFP_2_R1_P4_K1_Ch2-Ch1.zen
33180	9.165099e-05	8.863978e-04	4.769000e-04	20150410_STAG1gfpch8_Prometa\MitoSys2\Calibration\mEGFPC1-Noc\mEGFP_2_R1_P4_K1_Ch2-Ch1.zen
35740	-2.006387e-05	8.666331e-04	4.429000e-04	20150410_STAG1gfpch8_Prometa\MitoSys2\Calibration\mEGFPC1-Noc\mEGFP_2_R1_P4_K1_Ch2-Ch1.zen
38300	5.447330e-04	1.005011e-03	4.131400e-04	20150410_STAG1gfpch8_Prometa\MitoSys2\Calibration\mEGFPC1-Noc\mEGFP_2_R1_P4_K1_Ch2-Ch1.zen
40860	4.882226e-04	9.928856e-04	3.869000e-04	20150410_STAG1gfpch8_Prometa\MitoSys2\Calibration\mEGFPC1-Noc\mEGFP_2_R1_P4_K1_Ch2-Ch1.zen
43420	2.062572e-04	1.117952e-03	3.635800e-04	20150410_STAG1gfpch8_Prometa\MitoSys2\Calibration\mEGFPC1-Noc\mEGFP_2_R1_P4_K1_Ch2-Ch1.zen
45980	4.127134e-04	1.025010e-03	3.427200e-04	20150410_STAG1gfpch8_Prometa\MitoSys2\Calibration\mEGFPC1-Noc\mEGFP_2_R1_P4_K1_Ch2-Ch1.zen
48540	6.595989e-04	1.176195e-03	3.239500e-04	20150410_STAG1gfpch8_Prometa\MitoSys2\Calibration\mEGFPC1-Noc\mEGFP_2_R1_P4_K1_Ch2-Ch1.zen
51100	3.733997e-04	1.028893e-03	3.069900e-04	20150410_STAG1gfpch8_Prometa\MitoSys2\Calibration\mEGFPC1-Noc\mEGFP_2_R1_P4_K1_Ch2-Ch1.zen
56220	8.758560e-05	1.147109e-03	2.775200e-04	20150410_STAG1gfpch8_Prometa\MitoSys2\Calibration\mEGFPC1-Noc\mEGFP_2_R1_P4_K1_Ch2-Ch1.zen
61340	1.281763e-04	8.689843e-04	2.528200e-04	20150410_STAG1gfpch8_Prometa\MitoSys2\Calibration\mEGFPC1-Noc\mEGFP_2_R1_P4_K1_Ch2-Ch1.zen
66460	8.583522e-05	7.035461e-04	2.318200e-04	20150410_STAG1gfpch8_Prometa\MitoSys2\Calibration\mEGFPC1-Noc\mEGFP_2_R1_P4_K1_Ch2-Ch1.zen
71580	2.816711e-04	1.033062e-03	2.137700e-04	20150410_STAG1gfpch8_Prometa\MitoSys2\Calibration\mEGFPC1-Noc\mEGFP_2_R1_P4_K1_Ch2-Ch1.zen
76700	3.061485e-04	1.179359e-03	1.980900e-04	20150410_STAG1gfpch8_Prometa\MitoSys2\Calibration\mEGFPC1-Noc\mEGFP_2_R1_P4_K1_Ch2-Ch1.zen
81820	2.091395e-04	1.190064e-03	1.843600e-04	20150410_STAG1gfpch8_Prometa\MitoSys2\Calibration\mEGFPC1-Noc\mEGFP_2_R1_P4_K1_Ch2-Ch1.zen
86940	1.485413e-04	7.881036e-04	1.722300e-04	20150410_STAG1gfpch8_Prometa\MitoSys2\Calibration\mEGFPC1-Noc\mEGFP_2_R1_P4_K1_Ch2-Ch1.zen
92060	2.200308e-04	8.788223e-04	1.614500e-04	20150410_STAG1gfpch8_Prometa\MitoSys2\Calibration\mEGFPC1-Noc\mEGFP_2_R1_P4_K1_Ch2-Ch1.zen
97180	3.668875e-04	9.632366e-04	1.518100e-04	20150410_STAG1gfpch8_Prometa\MitoSys2\Calibration\mEGFPC1-Noc\mEGFP_2_R1_P4_K1_Ch2-Ch1.zen
102300	3.587544e-04	8.554193e-04	1.431500e-04	20150410_STAG1gfpch8_Prometa\MitoSys2\Calibration\mEGFPC1-Noc\mEGFP_2_R1_P4_K1_Ch2-Ch1.zen
112540	3.350921e-04	8.806597e-04	1.282000e-04	20150410_STAG1gfpch8_Prometa\MitoSys2\Calibration\mEGFPC1-Noc\mEGFP_2_R1_P4_K1_Ch2-Ch1.zen
122780	9.581714e-05	7.817204e-04	1.158000e-04	20150410_STAG1gfpch8_Prometa\MitoSys2\Calibration\mEGFPC1-Noc\mEGFP_2_R1_P4_K1_Ch2-Ch1.zen
133020	-1.278478e-05	6.805331e-04	1.053400e-04	20150410_STAG1gfpch8_Prometa\MitoSys2\Calibration\mEGFPC1-Noc\mEGFP_2_R1_P4_K1_Ch2-Ch1.zen
143260	6.126724e-05	7.406885e-04	9.642800e-05	20150410_STAG1gfpch8_Prometa\MitoSys2\Calibration\mEGFPC1-Noc\mEGFP_2_R1_P4_K1_Ch2-Ch1.zen
153500	4.515990e-06	9.363455e-04	8.874400e-05	20150410_STAG1gfpch8_Prometa\MitoSys2\Calibration\mEGFPC1-Noc\mEGFP_2_R1_P4_K1_Ch2-Ch1.zen
163740	2.505161e-04	7.042215e-04	8.205900e-05	20150410_STAG1gfpch8_Prometa\MitoSys2\Calibration\mEGFPC1-Noc\mEGFP_2_R1_P4_K1_Ch2-Ch1.zen
173980	2.620174e-04	7.349658e-04	7.619600e-05	20150410_STAG1gfpch8_Prometa\MitoSys2\Calibration\mEGFPC1-Noc\mEGFP_2_R1_P4_K1_Ch2-Ch1.zen
184220	3.522139e-04	8.408412e-04	7.101800e-05	20150410_STAG1gfpch8_Prometa\MitoSys2\Calibration\mEGFPC1-Noc\mEGFP_2_R1_P4_K1_Ch2-Ch1.zen
194460	3.357093e-04	7.612062e-04	6.641500e-05	20150410_STAG1gfpch8_Prometa\MitoSys2\Calibration\mEGFPC1-Noc\mEGFP_2_R1_P4_K1_Ch2-Ch1.zen
204700	2.017280e-04	5.705134e-04	6.229900e-05	20150410_STAG1gfpch8_Prometa\MitoSys2\Calibration\mEGFPC1-Noc\mEGFP_2_R1_P4_K1_Ch2-Ch1.zen
225180	-7.121388e-05	7.021348e-04	5.526000e-05	20150410_STAG1gfpch8_Prometa\MitoSys2\Calibration\mEGFPC1-Noc\mEGFP_2_R1_P4_K1_Ch2-Ch1.zen
245660	9.199439e-05	7.949739e-04	4.947400e-05	20150410_STAG1gfpch8_Prometa\MitoSys2\Calibration\mEGFPC1-Noc\mEGFP_2_R1_P4_K1_Ch2-Ch1.zen
266140	1.653913e-04	6.766716e-04	4.464400e-05	20150410_STAG1gfpch8_Prometa\MitoSys2\Calibration\mEGFPC1-Noc\mEGFP_2_R1_P4_K1_Ch2-Ch1.zen
286620	4.316660e-05	7.248470e-04	4.056100e-05	20150410_STAG1gfpch8_Prometa\MitoSys2\Calibration\mEGFPC1-Noc\mEGFP_2_R1_P4_K1_Ch2-Ch1.zen
307100	2.317464e-04	7.264545e-04	3.707000e-05	20150410_STAG1gfpch8_Prometa\MitoSys2\Calibration\mEGFPC1-Noc\mEGFP_2_R1_P4_K1_Ch2-Ch1.zen
327580	-1.720950e-04	8.974743e-04	3.405600e-05	20150410_STAG1gfpch8_Prometa\MitoSys2\Calibration\mEGFPC1-Noc\mEGFP_2_R1_P4_K1_Ch2-Ch1.zen
348060	-1.029708e-04	7.792693e-04	3.143200e-05	20150410_STAG1gfpch8_Prometa\MitoSys2\Calibration\mEGFPC1-Noc\mEGFP_2_R1_P4_K1_Ch2-Ch1.zen
368540	-1.412325e-04	7.595538e-04	2.913100e-05	20150410_STAG1gfpch8_Prometa\MitoSys2\Calibration\mEGFPC1-Noc\mEGFP_2_R1_P4_K1_Ch2-Ch1.zen
389020	-1.763103e-04	8.266762e-04	2.709800e-05	20150410_STAG1gfpch8_Prometa\MitoSys2\Calibration\mEGFPC1-Noc\mEGFP_2_R1_P4_K1_Ch2-Ch1.zen
409500	1.622368e-04	6.620733e-04	2.529200e-05	20150410_STAG1gfpch8_Prometa\MitoSys2\Calibration\mEGFPC1-Noc\mEGFP_2_R1_P4_K1_Ch2-Ch1.zen
450460	1.166242e-04	6.997454e-04	2.222900e-05	20150410_STAG1gfpch8_Prometa\MitoSys2\Calibration\mEGFPC1-Noc\mEGFP_2_R1_P4_K1_Ch2-Ch1.zen
491420	-1.968767e-04	6.467591e-04	1.973800e-05	20150410_STAG1gfpch8_Prometa\MitoSys2\Calibration\mEGFPC1-Noc\mEGFP_2_R1_P4_K1_Ch2-Ch1.zen
532380	1.324507e-04	5.920020e-04	1.767900e-05	20150410_STAG1gfpch8_Prometa\MitoSys2\Calibration\mEGFPC1-Noc\mEGFP_2_R1_P4_K1_Ch2-Ch1.zen
573340	7.853998e-05	5.401737e-04	1.595400e-05	20150410_STAG1gfpch8_Prometa\MitoSys2\Calibration\mEGFPC1-Noc\mEGFP_2_R1_P4_K1_Ch2-Ch1.zen
614300	1.851045e-04	5.095212e-04	1.449100e-05	20150410_STAG1gfpch8_Prometa\MitoSys2\Calibration\mEGFPC1-Noc\mEGFP_2_R1_P4_K1_Ch2-Ch1.zen
655260	-6.509110e-06	5.071045e-04	1.323900e-05	20150410_STAG1gfpch8_Prometa\MitoSys2\Calibration\mEGFPC1-Noc\mEGFP_2_R1_P4_K1_Ch2-Ch1.zen
696220	6.875237e-06	5.661864e-04	1.215600e-05	20150410_STAG1gfpch8_Prometa\MitoSys2\Calibration\mEGFPC1-Noc\mEGFP_2_R1_P4_K1_Ch2-Ch1.zen
737180	1.771497e-04	5.041427e-04	1.121200e-05	20150410_STAG1gfpch8_Prometa\MitoSys2\Calibration\mEGFPC1-Noc\mEGFP_2_R1_P4_K1_Ch2-Ch1.zen
778140	1.097162e-04	5.090980e-04	1.038300e-05	20150410_STAG1gfpch8_Prometa\MitoSys2\Calibration\mEGFPC1-Noc\mEGFP_2_R1_P4_K1_Ch2-Ch1.zen
819100	1.143481e-05	5.019268e-04	9.651600e-06	20150410_STAG1gfpch8_Prometa\MitoSys2\Calibration\mEGFPC1-Noc\mEGFP_2_R1_P4_K1_Ch2-Ch1.zen
901020	1.236167e-04	3.474605e-04	8.420400e-06	20150410_STAG1gfpch8_Prometa\MitoSys2\Calibration\mEGFPC1-Noc\mEGFP_2_R1_P4_K1_Ch2-Ch1.zen
982940	-7.664493e-05	3.985695e-04	7.428700e-06	20150410_STAG1gfpch8_Prometa\MitoSys2\Calibration\mEGFPC1-Noc\mEGFP_2_R1_P4_K1_Ch2-Ch1.zen
1064860	-7.916550e-05	4.377697e-04	6.616100e-06	20150410_STAG1gfpch8_Prometa\MitoSys2\Calibration\mEGFPC1-Noc\mEGFP_2_R1_P4_K1_Ch2-Ch1.zen
1146780	-7.209521e-05	4.121603e-04	5.940500e-06	20150410_STAG1gfpch8_Prometa\MitoSys2\Calibration\mEGFPC1-Noc\mEGFP_2_R1_P4_K1_Ch2-Ch1.zen
1228700	-2.050556e-04	4.530459e-04	5.371600e-06	20150410_STAG1gfpch8_Prometa\MitoSys2\Calibration\mEGFPC1-Noc\mEGFP_2_R1_P4_K1_Ch2-Ch1.zen
1310620	-1.994124e-04	4.553234e-04	4.887300e-06	20150410_STAG1gfpch8_Prometa\MitoSys2\Calibration\mEGFPC1-Noc\mEGFP_2_R1_P4_K1_Ch2-Ch1.zen
1392540	-9.840181e-05	4.715328e-04	4.471000e-06	20150410_STAG1gfpch8_Prometa\MitoSys2\Calibration\mEGFPC1-Noc\mEGFP_2_R1_P4_K1_Ch2-Ch1.zen
1474460	-1.586828e-04	4.619174e-04	4.110100e-06	20150410_STAG1gfpch8_Prometa\MitoSys2\Calibration\mEGFPC1-Noc\mEGFP_2_R1_P4_K1_Ch2-Ch1.zen
1556380	9.018310e-05	5.944224e-04	3.794800e-06	20150410_STAG1gfpch8_Prometa\MitoSys2\Calibration\mEGFPC1-Noc\mEGFP_2_R1_P4_K1_Ch2-Ch1.zen
10	3.242345e-01	3.604747e-02	3.201600e-01	20150410_STAG1gfpch8_Prometa\MitoSys2\Calibration\mEGFPC1-Noc\mEGFP_3_R1_P10_K1_Ch2-Ch1.zen
20	2.897662e-01	4.637309e-02	2.978400e-01	20150410_STAG1gfpch8_Prometa\MitoSys2\Calibration\mEGFPC1-Noc\mEGFP_3_R1_P10_K1_Ch2-Ch1.zen
30	2.823318e-01	3.647673e-02	2.794400e-01	20150410_STAG1gfpch8_Prometa\MitoSys2\Calibration\mEGFPC1-Noc\mEGFP_3_R1_P10_K1_Ch2-Ch1.zen
40	2.611238e-01	4.036154e-02	2.637600e-01	20150410_STAG1gfpch8_Prometa\MitoSys2\Calibration\mEGFPC1-Noc\mEGFP_3_R1_P10_K1_Ch2-Ch1.zen
50	2.593000e-01	4.297088e-02	2.501100e-01	20150410_STAG1gfpch8_Prometa\MitoSys2\Calibration\mEGFPC1-Noc\mEGFP_3_R1_P10_K1_Ch2-Ch1.zen
60	2.318599e-01	2.917656e-02	2.380900e-01	20150410_STAG1gfpch8_Prometa\MitoSys2\Calibration\mEGFPC1-Noc\mEGFP_3_R1_P10_K1_Ch2-Ch1.zen
70	2.222806e-01	3.381654e-02	2.273700e-01	20150410_STAG1gfpch8_Prometa\MitoSys2\Calibration\mEGFPC1-Noc\mEGFP_3_R1_P10_K1_Ch2-Ch1.zen
80	2.184422e-01	3.388300e-02	2.177600e-01	20150410_STAG1gfpch8_Prometa\MitoSys2\Calibration\mEGFPC1-Noc\mEGFP_3_R1_P10_K1_Ch2-Ch1.zen
90	2.036981e-01	2.861956e-02	2.090600e-01	20150410_STAG1gfpch8_Prometa\MitoSys2\Calibration\mEGFPC1-Noc\mEGFP_3_R1_P10_K1_Ch2-Ch1.zen
100	2.077508e-01	2.602496e-02	2.011500e-01	20150410_STAG1gfpch8_Prometa\MitoSys2\Calibration\mEGFPC1-Noc\mEGFP_3_R1_P10_K1_Ch2-Ch1.zen
120	1.979183e-01	2.602110e-02	1.872800e-01	20150410_STAG1gfpch8_Prometa\MitoSys2\Calibration\mEGFPC1-Noc\mEGFP_3_R1_P10_K1_Ch2-Ch1.zen
140	1.735555e-01	2.409073e-02	1.754800e-01	20150410_STAG1gfpch8_Prometa\MitoSys2\Calibration\mEGFPC1-Noc\mEGFP_3_R1_P10_K1_Ch2-Ch1.zen
160	1.652253e-01	3.274663e-02	1.652900e-01	20150410_STAG1gfpch8_Prometa\MitoSys2\Calibration\mEGFPC1-Noc\mEGFP_3_R1_P10_K1_Ch2-Ch1.zen
180	1.571757e-01	2.622261e-02	1.563900e-01	20150410_STAG1gfpch8_Prometa\MitoSys2\Calibration\mEGFPC1-Noc\mEGFP_3_R1_P10_K1_Ch2-Ch1.zen
200	1.472433e-01	2.696128e-02	1.485300e-01	20150410_STAG1gfpch8_Prometa\MitoSys2\Calibration\mEGFPC1-Noc\mEGFP_3_R1_P10_K1_Ch2-Ch1.zen
220	1.360390e-01	2.703736e-02	1.415200e-01	20150410_STAG1gfpch8_Prometa\MitoSys2\Calibration\mEGFPC1-Noc\mEGFP_3_R1_P10_K1_Ch2-Ch1.zen
240	1.341501e-01	1.603891e-02	1.352200e-01	20150410_STAG1gfpch8_Prometa\MitoSys2\Calibration\mEGFPC1-Noc\mEGFP_3_R1_P10_K1_Ch2-Ch1.zen
260	1.339852e-01	2.690507e-02	1.295100e-01	20150410_STAG1gfpch8_Prometa\MitoSys2\Calibration\mEGFPC1-Noc\mEGFP_3_R1_P10_K1_Ch2-Ch1.zen
280	1.224458e-01	2.618847e-02	1.243200e-01	20150410_STAG1gfpch8_Prometa\MitoSys2\Calibration\mEGFPC1-Noc\mEGFP_3_R1_P10_K1_Ch2-Ch1.zen
300	1.207653e-01	1.715039e-02	1.195600e-01	20150410_STAG1gfpch8_Prometa\MitoSys2\Calibration\mEGFPC1-Noc\mEGFP_3_R1_P10_K1_Ch2-Ch1.zen
340	1.116641e-01	1.901853e-02	1.111400e-01	20150410_STAG1gfpch8_Prometa\MitoSys2\Calibration\mEGFPC1-Noc\mEGFP_3_R1_P10_K1_Ch2-Ch1.zen
380	1.018901e-01	2.004710e-02	1.038800e-01	20150410_STAG1gfpch8_Prometa\MitoSys2\Calibration\mEGFPC1-Noc\mEGFP_3_R1_P10_K1_Ch2-Ch1.zen
420	9.793048e-02	1.582531e-02	9.755300e-02	20150410_STAG1gfpch8_Prometa\MitoSys2\Calibration\mEGFPC1-Noc\mEGFP_3_R1_P10_K1_Ch2-Ch1.zen
460	9.173648e-02	2.285193e-02	9.196900e-02	20150410_STAG1gfpch8_Prometa\MitoSys2\Calibration\mEGFPC1-Noc\mEGFP_3_R1_P10_K1_Ch2-Ch1.zen
500	8.614920e-02	1.439701e-02	8.699800e-02	20150410_STAG1gfpch8_Prometa\MitoSys2\Calibration\mEGFPC1-Noc\mEGFP_3_R1_P10_K1_Ch2-Ch1.zen
540	7.582751e-02	1.864282e-02	8.254000e-02	20150410_STAG1gfpch8_Prometa\MitoSys2\Calibration\mEGFPC1-Noc\mEGFP_3_R1_P10_K1_Ch2-Ch1.zen
580	7.932562e-02	1.732632e-02	7.851600e-02	20150410_STAG1gfpch8_Prometa\MitoSys2\Calibration\mEGFPC1-Noc\mEGFP_3_R1_P10_K1_Ch2-Ch1.zen
620	7.418693e-02	2.093286e-02	7.486300e-02	20150410_STAG1gfpch8_Prometa\MitoSys2\Calibration\mEGFPC1-Noc\mEGFP_3_R1_P10_K1_Ch2-Ch1.zen
660	7.393284e-02	1.748044e-02	7.153100e-02	20150410_STAG1gfpch8_Prometa\MitoSys2\Calibration\mEGFPC1-Noc\mEGFP_3_R1_P10_K1_Ch2-Ch1.zen
700	7.116545e-02	1.445549e-02	6.847900e-02	20150410_STAG1gfpch8_Prometa\MitoSys2\Calibration\mEGFPC1-Noc\mEGFP_3_R1_P10_K1_Ch2-Ch1.zen
780	6.457827e-02	1.866337e-02	6.308300e-02	20150410_STAG1gfpch8_Prometa\MitoSys2\Calibration\mEGFPC1-Noc\mEGFP_3_R1_P10_K1_Ch2-Ch1.zen
860	5.797143e-02	1.339200e-02	5.846000e-02	20150410_STAG1gfpch8_Prometa\MitoSys2\Calibration\mEGFPC1-Noc\mEGFP_3_R1_P10_K1_Ch2-Ch1.zen
940	5.765171e-02	1.257942e-02	5.445600e-02	20150410_STAG1gfpch8_Prometa\MitoSys2\Calibration\mEGFPC1-Noc\mEGFP_3_R1_P10_K1_Ch2-Ch1.zen
1020	4.694264e-02	1.190763e-02	5.095400e-02	20150410_STAG1gfpch8_Prometa\MitoSys2\Calibration\mEGFPC1-Noc\mEGFP_3_R1_P10_K1_Ch2-Ch1.zen
1100	4.804292e-02	1.139234e-02	4.786500e-02	20150410_STAG1gfpch8_Prometa\MitoSys2\Calibration\mEGFPC1-Noc\mEGFP_3_R1_P10_K1_Ch2-Ch1.zen
1180	4.599797e-02	1.267241e-02	4.512100e-02	20150410_STAG1gfpch8_Prometa\MitoSys2\Calibration\mEGFPC1-Noc\mEGFP_3_R1_P10_K1_Ch2-Ch1.zen
1260	4.506514e-02	1.484096e-02	4.266800e-02	20150410_STAG1gfpch8_Prometa\MitoSys2\Calibration\mEGFPC1-Noc\mEGFP_3_R1_P10_K1_Ch2-Ch1.zen
1340	4.233074e-02	1.876888e-02	4.046100e-02	20150410_STAG1gfpch8_Prometa\MitoSys2\Calibration\mEGFPC1-Noc\mEGFP_3_R1_P10_K1_Ch2-Ch1.zen
1420	4.113405e-02	1.814312e-02	3.846500e-02	20150410_STAG1gfpch8_Prometa\MitoSys2\Calibration\mEGFPC1-Noc\mEGFP_3_R1_P10_K1_Ch2-Ch1.zen
1500	3.486028e-02	1.556136e-02	3.665200e-02	20150410_STAG1gfpch8_Prometa\MitoSys2\Calibration\mEGFPC1-Noc\mEGFP_3_R1_P10_K1_Ch2-Ch1.zen
1660	3.524109e-02	1.401465e-02	3.348200e-02	20150410_STAG1gfpch8_Prometa\MitoSys2\Calibration\mEGFPC1-Noc\mEGFP_3_R1_P10_K1_Ch2-Ch1.zen
1820	2.757309e-02	1.118300e-02	3.080300e-02	20150410_STAG1gfpch8_Prometa\MitoSys2\Calibration\mEGFPC1-Noc\mEGFP_3_R1_P10_K1_Ch2-Ch1.zen
1980	2.746557e-02	9.657674e-03	2.850900e-02	20150410_STAG1gfpch8_Prometa\MitoSys2\Calibration\mEGFPC1-Noc\mEGFP_3_R1_P10_K1_Ch2-Ch1.zen
2140	2.715745e-02	7.162938e-03	2.652300e-02	20150410_STAG1gfpch8_Prometa\MitoSys2\Calibration\mEGFPC1-Noc\mEGFP_3_R1_P10_K1_Ch2-Ch1.zen
2300	2.179315e-02	1.147973e-02	2.478800e-02	20150410_STAG1gfpch8_Prometa\MitoSys2\Calibration\mEGFPC1-Noc\mEGFP_3_R1_P10_K1_Ch2-Ch1.zen
2460	2.135001e-02	1.283758e-02	2.325700e-02	20150410_STAG1gfpch8_Prometa\MitoSys2\Calibration\mEGFPC1-Noc\mEGFP_3_R1_P10_K1_Ch2-Ch1.zen
2620	2.433035e-02	1.062662e-02	2.189800e-02	20150410_STAG1gfpch8_Prometa\MitoSys2\Calibration\mEGFPC1-Noc\mEGFP_3_R1_P10_K1_Ch2-Ch1.zen
2780	2.455326e-02	1.360849e-02	2.068400e-02	20150410_STAG1gfpch8_Prometa\MitoSys2\Calibration\mEGFPC1-Noc\mEGFP_3_R1_P10_K1_Ch2-Ch1.zen
2940	1.861580e-02	1.050518e-02	1.959100e-02	20150410_STAG1gfpch8_Prometa\MitoSys2\Calibration\mEGFPC1-Noc\mEGFP_3_R1_P10_K1_Ch2-Ch1.zen
3100	1.800268e-02	9.954542e-03	1.860400e-02	20150410_STAG1gfpch8_Prometa\MitoSys2\Calibration\mEGFPC1-Noc\mEGFP_3_R1_P10_K1_Ch2-Ch1.zen
3420	1.512754e-02	1.135749e-02	1.688900e-02	20150410_STAG1gfpch8_Prometa\MitoSys2\Calibration\mEGFPC1-Noc\mEGFP_3_R1_P10_K1_Ch2-Ch1.zen
3740	1.399787e-02	1.068150e-02	1.545100e-02	20150410_STAG1gfpch8_Prometa\MitoSys2\Calibration\mEGFPC1-Noc\mEGFP_3_R1_P10_K1_Ch2-Ch1.zen
4060	1.382092e-02	1.112086e-02	1.422800e-02	20150410_STAG1gfpch8_Prometa\MitoSys2\Calibration\mEGFPC1-Noc\mEGFP_3_R1_P10_K1_Ch2-Ch1.zen
[truncated: 18,434 more rows]
