# Supplementary material for: Absolute quantification of cohesin, CTCF and their regulators in human cells
Source: eLife. 2019 Jun 17;8:e46269. doi: 10.7554/eLife.46269 (PMC6606026; doi:10.7554/eLife.46269)
Supplement: Figure 2—source data 1. [file elife-46269-fig2-data1.zip › Figure 2 - source data 1/20150410_STAG1gfpch8_Prometa/2c_opt_time_col_ic_Ch1.txt]

time_s	Ch1_kHz	path
0	3.686637e+01	20150410_STAG1gfpch8_Prometa\MitoSys2\Calibration\mEGFPC1-Noc\mEGFP_1_R1_P10_K1_Ch2-Ch1.zen
6.000050e-02	2.884977e+01	20150410_STAG1gfpch8_Prometa\MitoSys2\Calibration\mEGFPC1-Noc\mEGFP_1_R1_P10_K1_Ch2-Ch1.zen
1.200000e-01	3.129975e+01	20150410_STAG1gfpch8_Prometa\MitoSys2\Calibration\mEGFPC1-Noc\mEGFP_1_R1_P10_K1_Ch2-Ch1.zen
1.800000e-01	3.153308e+01	20150410_STAG1gfpch8_Prometa\MitoSys2\Calibration\mEGFPC1-Noc\mEGFP_1_R1_P10_K1_Ch2-Ch1.zen
2.400000e-01	3.291640e+01	20150410_STAG1gfpch8_Prometa\MitoSys2\Calibration\mEGFPC1-Noc\mEGFP_1_R1_P10_K1_Ch2-Ch1.zen
3.000000e-01	3.231641e+01	20150410_STAG1gfpch8_Prometa\MitoSys2\Calibration\mEGFPC1-Noc\mEGFP_1_R1_P10_K1_Ch2-Ch1.zen
3.600000e-01	3.346640e+01	20150410_STAG1gfpch8_Prometa\MitoSys2\Calibration\mEGFPC1-Noc\mEGFP_1_R1_P10_K1_Ch2-Ch1.zen
4.200000e-01	2.801645e+01	20150410_STAG1gfpch8_Prometa\MitoSys2\Calibration\mEGFPC1-Noc\mEGFP_1_R1_P10_K1_Ch2-Ch1.zen
4.800000e-01	3.431639e+01	20150410_STAG1gfpch8_Prometa\MitoSys2\Calibration\mEGFPC1-Noc\mEGFP_1_R1_P10_K1_Ch2-Ch1.zen
5.400000e-01	3.153308e+01	20150410_STAG1gfpch8_Prometa\MitoSys2\Calibration\mEGFPC1-Noc\mEGFP_1_R1_P10_K1_Ch2-Ch1.zen
6.000000e-01	3.241641e+01	20150410_STAG1gfpch8_Prometa\MitoSys2\Calibration\mEGFPC1-Noc\mEGFP_1_R1_P10_K1_Ch2-Ch1.zen
6.600100e-01	2.874977e+01	20150410_STAG1gfpch8_Prometa\MitoSys2\Calibration\mEGFPC1-Noc\mEGFP_1_R1_P10_K1_Ch2-Ch1.zen
7.200100e-01	3.081642e+01	20150410_STAG1gfpch8_Prometa\MitoSys2\Calibration\mEGFPC1-Noc\mEGFP_1_R1_P10_K1_Ch2-Ch1.zen
7.800100e-01	3.061642e+01	20150410_STAG1gfpch8_Prometa\MitoSys2\Calibration\mEGFPC1-Noc\mEGFP_1_R1_P10_K1_Ch2-Ch1.zen
8.400100e-01	3.548305e+01	20150410_STAG1gfpch8_Prometa\MitoSys2\Calibration\mEGFPC1-Noc\mEGFP_1_R1_P10_K1_Ch2-Ch1.zen
9.000100e-01	2.998310e+01	20150410_STAG1gfpch8_Prometa\MitoSys2\Calibration\mEGFPC1-Noc\mEGFP_1_R1_P10_K1_Ch2-Ch1.zen
9.600100e-01	2.638313e+01	20150410_STAG1gfpch8_Prometa\MitoSys2\Calibration\mEGFPC1-Noc\mEGFP_1_R1_P10_K1_Ch2-Ch1.zen
1.020010e+00	3.354974e+01	20150410_STAG1gfpch8_Prometa\MitoSys2\Calibration\mEGFPC1-Noc\mEGFP_1_R1_P10_K1_Ch2-Ch1.zen
1.080010e+00	3.619971e+01	20150410_STAG1gfpch8_Prometa\MitoSys2\Calibration\mEGFPC1-Noc\mEGFP_1_R1_P10_K1_Ch2-Ch1.zen
1.140010e+00	2.994976e+01	20150410_STAG1gfpch8_Prometa\MitoSys2\Calibration\mEGFPC1-Noc\mEGFP_1_R1_P10_K1_Ch2-Ch1.zen
1.200010e+00	3.198308e+01	20150410_STAG1gfpch8_Prometa\MitoSys2\Calibration\mEGFPC1-Noc\mEGFP_1_R1_P10_K1_Ch2-Ch1.zen
1.260010e+00	3.513306e+01	20150410_STAG1gfpch8_Prometa\MitoSys2\Calibration\mEGFPC1-Noc\mEGFP_1_R1_P10_K1_Ch2-Ch1.zen
1.320010e+00	3.411640e+01	20150410_STAG1gfpch8_Prometa\MitoSys2\Calibration\mEGFPC1-Noc\mEGFP_1_R1_P10_K1_Ch2-Ch1.zen
1.380010e+00	2.953310e+01	20150410_STAG1gfpch8_Prometa\MitoSys2\Calibration\mEGFPC1-Noc\mEGFP_1_R1_P10_K1_Ch2-Ch1.zen
1.440010e+00	2.956643e+01	20150410_STAG1gfpch8_Prometa\MitoSys2\Calibration\mEGFPC1-Noc\mEGFP_1_R1_P10_K1_Ch2-Ch1.zen
1.500010e+00	2.984976e+01	20150410_STAG1gfpch8_Prometa\MitoSys2\Calibration\mEGFPC1-Noc\mEGFP_1_R1_P10_K1_Ch2-Ch1.zen
1.560010e+00	3.309974e+01	20150410_STAG1gfpch8_Prometa\MitoSys2\Calibration\mEGFPC1-Noc\mEGFP_1_R1_P10_K1_Ch2-Ch1.zen
1.620010e+00	3.169975e+01	20150410_STAG1gfpch8_Prometa\MitoSys2\Calibration\mEGFPC1-Noc\mEGFP_1_R1_P10_K1_Ch2-Ch1.zen
1.680010e+00	2.859977e+01	20150410_STAG1gfpch8_Prometa\MitoSys2\Calibration\mEGFPC1-Noc\mEGFP_1_R1_P10_K1_Ch2-Ch1.zen
1.740010e+00	3.181641e+01	20150410_STAG1gfpch8_Prometa\MitoSys2\Calibration\mEGFPC1-Noc\mEGFP_1_R1_P10_K1_Ch2-Ch1.zen
1.800010e+00	3.589972e+01	20150410_STAG1gfpch8_Prometa\MitoSys2\Calibration\mEGFPC1-Noc\mEGFP_1_R1_P10_K1_Ch2-Ch1.zen
1.860010e+00	3.381640e+01	20150410_STAG1gfpch8_Prometa\MitoSys2\Calibration\mEGFPC1-Noc\mEGFP_1_R1_P10_K1_Ch2-Ch1.zen
1.920020e+00	2.963310e+01	20150410_STAG1gfpch8_Prometa\MitoSys2\Calibration\mEGFPC1-Noc\mEGFP_1_R1_P10_K1_Ch2-Ch1.zen
1.980020e+00	2.913310e+01	20150410_STAG1gfpch8_Prometa\MitoSys2\Calibration\mEGFPC1-Noc\mEGFP_1_R1_P10_K1_Ch2-Ch1.zen
2.040020e+00	2.981643e+01	20150410_STAG1gfpch8_Prometa\MitoSys2\Calibration\mEGFPC1-Noc\mEGFP_1_R1_P10_K1_Ch2-Ch1.zen
2.100020e+00	3.111642e+01	20150410_STAG1gfpch8_Prometa\MitoSys2\Calibration\mEGFPC1-Noc\mEGFP_1_R1_P10_K1_Ch2-Ch1.zen
2.160020e+00	2.978310e+01	20150410_STAG1gfpch8_Prometa\MitoSys2\Calibration\mEGFPC1-Noc\mEGFP_1_R1_P10_K1_Ch2-Ch1.zen
2.220020e+00	3.224974e+01	20150410_STAG1gfpch8_Prometa\MitoSys2\Calibration\mEGFPC1-Noc\mEGFP_1_R1_P10_K1_Ch2-Ch1.zen
2.280020e+00	3.331640e+01	20150410_STAG1gfpch8_Prometa\MitoSys2\Calibration\mEGFPC1-Noc\mEGFP_1_R1_P10_K1_Ch2-Ch1.zen
2.340020e+00	2.874977e+01	20150410_STAG1gfpch8_Prometa\MitoSys2\Calibration\mEGFPC1-Noc\mEGFP_1_R1_P10_K1_Ch2-Ch1.zen
2.400020e+00	2.999976e+01	20150410_STAG1gfpch8_Prometa\MitoSys2\Calibration\mEGFPC1-Noc\mEGFP_1_R1_P10_K1_Ch2-Ch1.zen
2.460020e+00	3.779970e+01	20150410_STAG1gfpch8_Prometa\MitoSys2\Calibration\mEGFPC1-Noc\mEGFP_1_R1_P10_K1_Ch2-Ch1.zen
2.520020e+00	3.509972e+01	20150410_STAG1gfpch8_Prometa\MitoSys2\Calibration\mEGFPC1-Noc\mEGFP_1_R1_P10_K1_Ch2-Ch1.zen
2.580020e+00	3.708304e+01	20150410_STAG1gfpch8_Prometa\MitoSys2\Calibration\mEGFPC1-Noc\mEGFP_1_R1_P10_K1_Ch2-Ch1.zen
2.640020e+00	3.166642e+01	20150410_STAG1gfpch8_Prometa\MitoSys2\Calibration\mEGFPC1-Noc\mEGFP_1_R1_P10_K1_Ch2-Ch1.zen
2.700020e+00	3.059976e+01	20150410_STAG1gfpch8_Prometa\MitoSys2\Calibration\mEGFPC1-Noc\mEGFP_1_R1_P10_K1_Ch2-Ch1.zen
2.760020e+00	3.493306e+01	20150410_STAG1gfpch8_Prometa\MitoSys2\Calibration\mEGFPC1-Noc\mEGFP_1_R1_P10_K1_Ch2-Ch1.zen
2.820020e+00	3.189975e+01	20150410_STAG1gfpch8_Prometa\MitoSys2\Calibration\mEGFPC1-Noc\mEGFP_1_R1_P10_K1_Ch2-Ch1.zen
2.880020e+00	2.828311e+01	20150410_STAG1gfpch8_Prometa\MitoSys2\Calibration\mEGFPC1-Noc\mEGFP_1_R1_P10_K1_Ch2-Ch1.zen
2.940020e+00	3.156642e+01	20150410_STAG1gfpch8_Prometa\MitoSys2\Calibration\mEGFPC1-Noc\mEGFP_1_R1_P10_K1_Ch2-Ch1.zen
3.000020e+00	3.363307e+01	20150410_STAG1gfpch8_Prometa\MitoSys2\Calibration\mEGFPC1-Noc\mEGFP_1_R1_P10_K1_Ch2-Ch1.zen
3.060020e+00	3.516639e+01	20150410_STAG1gfpch8_Prometa\MitoSys2\Calibration\mEGFPC1-Noc\mEGFP_1_R1_P10_K1_Ch2-Ch1.zen
3.120020e+00	3.028309e+01	20150410_STAG1gfpch8_Prometa\MitoSys2\Calibration\mEGFPC1-Noc\mEGFP_1_R1_P10_K1_Ch2-Ch1.zen
3.180030e+00	2.989976e+01	20150410_STAG1gfpch8_Prometa\MitoSys2\Calibration\mEGFPC1-Noc\mEGFP_1_R1_P10_K1_Ch2-Ch1.zen
3.240030e+00	2.829978e+01	20150410_STAG1gfpch8_Prometa\MitoSys2\Calibration\mEGFPC1-Noc\mEGFP_1_R1_P10_K1_Ch2-Ch1.zen
3.300030e+00	2.953310e+01	20150410_STAG1gfpch8_Prometa\MitoSys2\Calibration\mEGFPC1-Noc\mEGFP_1_R1_P10_K1_Ch2-Ch1.zen
3.360030e+00	3.131642e+01	20150410_STAG1gfpch8_Prometa\MitoSys2\Calibration\mEGFPC1-Noc\mEGFP_1_R1_P10_K1_Ch2-Ch1.zen
3.420030e+00	3.143308e+01	20150410_STAG1gfpch8_Prometa\MitoSys2\Calibration\mEGFPC1-Noc\mEGFP_1_R1_P10_K1_Ch2-Ch1.zen
3.480030e+00	3.353307e+01	20150410_STAG1gfpch8_Prometa\MitoSys2\Calibration\mEGFPC1-Noc\mEGFP_1_R1_P10_K1_Ch2-Ch1.zen
3.540030e+00	3.394973e+01	20150410_STAG1gfpch8_Prometa\MitoSys2\Calibration\mEGFPC1-Noc\mEGFP_1_R1_P10_K1_Ch2-Ch1.zen
3.600030e+00	3.384973e+01	20150410_STAG1gfpch8_Prometa\MitoSys2\Calibration\mEGFPC1-Noc\mEGFP_1_R1_P10_K1_Ch2-Ch1.zen
3.660030e+00	3.344973e+01	20150410_STAG1gfpch8_Prometa\MitoSys2\Calibration\mEGFPC1-Noc\mEGFP_1_R1_P10_K1_Ch2-Ch1.zen
3.720030e+00	3.179975e+01	20150410_STAG1gfpch8_Prometa\MitoSys2\Calibration\mEGFPC1-Noc\mEGFP_1_R1_P10_K1_Ch2-Ch1.zen
3.780030e+00	2.993310e+01	20150410_STAG1gfpch8_Prometa\MitoSys2\Calibration\mEGFPC1-Noc\mEGFP_1_R1_P10_K1_Ch2-Ch1.zen
3.840030e+00	3.049976e+01	20150410_STAG1gfpch8_Prometa\MitoSys2\Calibration\mEGFPC1-Noc\mEGFP_1_R1_P10_K1_Ch2-Ch1.zen
3.900030e+00	2.956643e+01	20150410_STAG1gfpch8_Prometa\MitoSys2\Calibration\mEGFPC1-Noc\mEGFP_1_R1_P10_K1_Ch2-Ch1.zen
3.960030e+00	3.318307e+01	20150410_STAG1gfpch8_Prometa\MitoSys2\Calibration\mEGFPC1-Noc\mEGFP_1_R1_P10_K1_Ch2-Ch1.zen
4.020030e+00	3.296640e+01	20150410_STAG1gfpch8_Prometa\MitoSys2\Calibration\mEGFPC1-Noc\mEGFP_1_R1_P10_K1_Ch2-Ch1.zen
4.080030e+00	3.559972e+01	20150410_STAG1gfpch8_Prometa\MitoSys2\Calibration\mEGFPC1-Noc\mEGFP_1_R1_P10_K1_Ch2-Ch1.zen
4.140030e+00	3.059976e+01	20150410_STAG1gfpch8_Prometa\MitoSys2\Calibration\mEGFPC1-Noc\mEGFP_1_R1_P10_K1_Ch2-Ch1.zen
4.200030e+00	3.324974e+01	20150410_STAG1gfpch8_Prometa\MitoSys2\Calibration\mEGFPC1-Noc\mEGFP_1_R1_P10_K1_Ch2-Ch1.zen
4.260030e+00	2.863311e+01	20150410_STAG1gfpch8_Prometa\MitoSys2\Calibration\mEGFPC1-Noc\mEGFP_1_R1_P10_K1_Ch2-Ch1.zen
4.320030e+00	2.903310e+01	20150410_STAG1gfpch8_Prometa\MitoSys2\Calibration\mEGFPC1-Noc\mEGFP_1_R1_P10_K1_Ch2-Ch1.zen
4.380030e+00	3.084976e+01	20150410_STAG1gfpch8_Prometa\MitoSys2\Calibration\mEGFPC1-Noc\mEGFP_1_R1_P10_K1_Ch2-Ch1.zen
4.440040e+00	3.541639e+01	20150410_STAG1gfpch8_Prometa\MitoSys2\Calibration\mEGFPC1-Noc\mEGFP_1_R1_P10_K1_Ch2-Ch1.zen
4.500040e+00	3.841636e+01	20150410_STAG1gfpch8_Prometa\MitoSys2\Calibration\mEGFPC1-Noc\mEGFP_1_R1_P10_K1_Ch2-Ch1.zen
4.560040e+00	3.746637e+01	20150410_STAG1gfpch8_Prometa\MitoSys2\Calibration\mEGFPC1-Noc\mEGFP_1_R1_P10_K1_Ch2-Ch1.zen
4.620040e+00	3.269974e+01	20150410_STAG1gfpch8_Prometa\MitoSys2\Calibration\mEGFPC1-Noc\mEGFP_1_R1_P10_K1_Ch2-Ch1.zen
4.680040e+00	3.118309e+01	20150410_STAG1gfpch8_Prometa\MitoSys2\Calibration\mEGFPC1-Noc\mEGFP_1_R1_P10_K1_Ch2-Ch1.zen
4.740040e+00	3.153308e+01	20150410_STAG1gfpch8_Prometa\MitoSys2\Calibration\mEGFPC1-Noc\mEGFP_1_R1_P10_K1_Ch2-Ch1.zen
4.800040e+00	3.103309e+01	20150410_STAG1gfpch8_Prometa\MitoSys2\Calibration\mEGFPC1-Noc\mEGFP_1_R1_P10_K1_Ch2-Ch1.zen
4.860040e+00	3.594971e+01	20150410_STAG1gfpch8_Prometa\MitoSys2\Calibration\mEGFPC1-Noc\mEGFP_1_R1_P10_K1_Ch2-Ch1.zen
4.920040e+00	3.329974e+01	20150410_STAG1gfpch8_Prometa\MitoSys2\Calibration\mEGFPC1-Noc\mEGFP_1_R1_P10_K1_Ch2-Ch1.zen
4.980040e+00	3.399973e+01	20150410_STAG1gfpch8_Prometa\MitoSys2\Calibration\mEGFPC1-Noc\mEGFP_1_R1_P10_K1_Ch2-Ch1.zen
5.040040e+00	3.803303e+01	20150410_STAG1gfpch8_Prometa\MitoSys2\Calibration\mEGFPC1-Noc\mEGFP_1_R1_P10_K1_Ch2-Ch1.zen
5.100040e+00	3.423306e+01	20150410_STAG1gfpch8_Prometa\MitoSys2\Calibration\mEGFPC1-Noc\mEGFP_1_R1_P10_K1_Ch2-Ch1.zen
5.160040e+00	3.078309e+01	20150410_STAG1gfpch8_Prometa\MitoSys2\Calibration\mEGFPC1-Noc\mEGFP_1_R1_P10_K1_Ch2-Ch1.zen
5.220040e+00	3.343307e+01	20150410_STAG1gfpch8_Prometa\MitoSys2\Calibration\mEGFPC1-Noc\mEGFP_1_R1_P10_K1_Ch2-Ch1.zen
5.280040e+00	2.621646e+01	20150410_STAG1gfpch8_Prometa\MitoSys2\Calibration\mEGFPC1-Noc\mEGFP_1_R1_P10_K1_Ch2-Ch1.zen
5.340040e+00	3.234974e+01	20150410_STAG1gfpch8_Prometa\MitoSys2\Calibration\mEGFPC1-Noc\mEGFP_1_R1_P10_K1_Ch2-Ch1.zen
5.400040e+00	3.143308e+01	20150410_STAG1gfpch8_Prometa\MitoSys2\Calibration\mEGFPC1-Noc\mEGFP_1_R1_P10_K1_Ch2-Ch1.zen
5.460040e+00	3.308307e+01	20150410_STAG1gfpch8_Prometa\MitoSys2\Calibration\mEGFPC1-Noc\mEGFP_1_R1_P10_K1_Ch2-Ch1.zen
5.520040e+00	3.524972e+01	20150410_STAG1gfpch8_Prometa\MitoSys2\Calibration\mEGFPC1-Noc\mEGFP_1_R1_P10_K1_Ch2-Ch1.zen
5.580040e+00	3.426640e+01	20150410_STAG1gfpch8_Prometa\MitoSys2\Calibration\mEGFPC1-Noc\mEGFP_1_R1_P10_K1_Ch2-Ch1.zen
5.640040e+00	3.601638e+01	20150410_STAG1gfpch8_Prometa\MitoSys2\Calibration\mEGFPC1-Noc\mEGFP_1_R1_P10_K1_Ch2-Ch1.zen
5.700050e+00	3.419973e+01	20150410_STAG1gfpch8_Prometa\MitoSys2\Calibration\mEGFPC1-Noc\mEGFP_1_R1_P10_K1_Ch2-Ch1.zen
5.760050e+00	3.094975e+01	20150410_STAG1gfpch8_Prometa\MitoSys2\Calibration\mEGFPC1-Noc\mEGFP_1_R1_P10_K1_Ch2-Ch1.zen
5.820050e+00	3.113309e+01	20150410_STAG1gfpch8_Prometa\MitoSys2\Calibration\mEGFPC1-Noc\mEGFP_1_R1_P10_K1_Ch2-Ch1.zen
5.880050e+00	3.229974e+01	20150410_STAG1gfpch8_Prometa\MitoSys2\Calibration\mEGFPC1-Noc\mEGFP_1_R1_P10_K1_Ch2-Ch1.zen
5.940050e+00	3.528305e+01	20150410_STAG1gfpch8_Prometa\MitoSys2\Calibration\mEGFPC1-Noc\mEGFP_1_R1_P10_K1_Ch2-Ch1.zen
6.000050e+00	3.423306e+01	20150410_STAG1gfpch8_Prometa\MitoSys2\Calibration\mEGFPC1-Noc\mEGFP_1_R1_P10_K1_Ch2-Ch1.zen
6.060050e+00	3.073309e+01	20150410_STAG1gfpch8_Prometa\MitoSys2\Calibration\mEGFPC1-Noc\mEGFP_1_R1_P10_K1_Ch2-Ch1.zen
6.120050e+00	3.161642e+01	20150410_STAG1gfpch8_Prometa\MitoSys2\Calibration\mEGFPC1-Noc\mEGFP_1_R1_P10_K1_Ch2-Ch1.zen
6.180050e+00	3.053309e+01	20150410_STAG1gfpch8_Prometa\MitoSys2\Calibration\mEGFPC1-Noc\mEGFP_1_R1_P10_K1_Ch2-Ch1.zen
6.240050e+00	2.969976e+01	20150410_STAG1gfpch8_Prometa\MitoSys2\Calibration\mEGFPC1-Noc\mEGFP_1_R1_P10_K1_Ch2-Ch1.zen
6.300050e+00	3.216641e+01	20150410_STAG1gfpch8_Prometa\MitoSys2\Calibration\mEGFPC1-Noc\mEGFP_1_R1_P10_K1_Ch2-Ch1.zen
6.360050e+00	3.264974e+01	20150410_STAG1gfpch8_Prometa\MitoSys2\Calibration\mEGFPC1-Noc\mEGFP_1_R1_P10_K1_Ch2-Ch1.zen
6.420050e+00	2.661646e+01	20150410_STAG1gfpch8_Prometa\MitoSys2\Calibration\mEGFPC1-Noc\mEGFP_1_R1_P10_K1_Ch2-Ch1.zen
6.480050e+00	3.228308e+01	20150410_STAG1gfpch8_Prometa\MitoSys2\Calibration\mEGFPC1-Noc\mEGFP_1_R1_P10_K1_Ch2-Ch1.zen
6.540050e+00	2.939977e+01	20150410_STAG1gfpch8_Prometa\MitoSys2\Calibration\mEGFPC1-Noc\mEGFP_1_R1_P10_K1_Ch2-Ch1.zen
6.600050e+00	3.014976e+01	20150410_STAG1gfpch8_Prometa\MitoSys2\Calibration\mEGFPC1-Noc\mEGFP_1_R1_P10_K1_Ch2-Ch1.zen
6.660050e+00	3.199975e+01	20150410_STAG1gfpch8_Prometa\MitoSys2\Calibration\mEGFPC1-Noc\mEGFP_1_R1_P10_K1_Ch2-Ch1.zen
6.720050e+00	3.193308e+01	20150410_STAG1gfpch8_Prometa\MitoSys2\Calibration\mEGFPC1-Noc\mEGFP_1_R1_P10_K1_Ch2-Ch1.zen
6.780050e+00	2.933310e+01	20150410_STAG1gfpch8_Prometa\MitoSys2\Calibration\mEGFPC1-Noc\mEGFP_1_R1_P10_K1_Ch2-Ch1.zen
6.840050e+00	3.299974e+01	20150410_STAG1gfpch8_Prometa\MitoSys2\Calibration\mEGFPC1-Noc\mEGFP_1_R1_P10_K1_Ch2-Ch1.zen
6.900050e+00	3.478306e+01	20150410_STAG1gfpch8_Prometa\MitoSys2\Calibration\mEGFPC1-Noc\mEGFP_1_R1_P10_K1_Ch2-Ch1.zen
6.960050e+00	3.171642e+01	20150410_STAG1gfpch8_Prometa\MitoSys2\Calibration\mEGFPC1-Noc\mEGFP_1_R1_P10_K1_Ch2-Ch1.zen
7.020060e+00	3.004976e+01	20150410_STAG1gfpch8_Prometa\MitoSys2\Calibration\mEGFPC1-Noc\mEGFP_1_R1_P10_K1_Ch2-Ch1.zen
7.080060e+00	2.896644e+01	20150410_STAG1gfpch8_Prometa\MitoSys2\Calibration\mEGFPC1-Noc\mEGFP_1_R1_P10_K1_Ch2-Ch1.zen
7.140060e+00	3.349973e+01	20150410_STAG1gfpch8_Prometa\MitoSys2\Calibration\mEGFPC1-Noc\mEGFP_1_R1_P10_K1_Ch2-Ch1.zen
7.200060e+00	3.528305e+01	20150410_STAG1gfpch8_Prometa\MitoSys2\Calibration\mEGFPC1-Noc\mEGFP_1_R1_P10_K1_Ch2-Ch1.zen
7.260060e+00	3.599971e+01	20150410_STAG1gfpch8_Prometa\MitoSys2\Calibration\mEGFPC1-Noc\mEGFP_1_R1_P10_K1_Ch2-Ch1.zen
7.320060e+00	3.639971e+01	20150410_STAG1gfpch8_Prometa\MitoSys2\Calibration\mEGFPC1-Noc\mEGFP_1_R1_P10_K1_Ch2-Ch1.zen
7.380060e+00	2.954977e+01	20150410_STAG1gfpch8_Prometa\MitoSys2\Calibration\mEGFPC1-Noc\mEGFP_1_R1_P10_K1_Ch2-Ch1.zen
7.440060e+00	3.199975e+01	20150410_STAG1gfpch8_Prometa\MitoSys2\Calibration\mEGFPC1-Noc\mEGFP_1_R1_P10_K1_Ch2-Ch1.zen
7.500060e+00	3.931636e+01	20150410_STAG1gfpch8_Prometa\MitoSys2\Calibration\mEGFPC1-Noc\mEGFP_1_R1_P10_K1_Ch2-Ch1.zen
7.560060e+00	3.634971e+01	20150410_STAG1gfpch8_Prometa\MitoSys2\Calibration\mEGFPC1-Noc\mEGFP_1_R1_P10_K1_Ch2-Ch1.zen
7.620060e+00	3.364973e+01	20150410_STAG1gfpch8_Prometa\MitoSys2\Calibration\mEGFPC1-Noc\mEGFP_1_R1_P10_K1_Ch2-Ch1.zen
7.680060e+00	3.329974e+01	20150410_STAG1gfpch8_Prometa\MitoSys2\Calibration\mEGFPC1-Noc\mEGFP_1_R1_P10_K1_Ch2-Ch1.zen
7.740060e+00	3.643304e+01	20150410_STAG1gfpch8_Prometa\MitoSys2\Calibration\mEGFPC1-Noc\mEGFP_1_R1_P10_K1_Ch2-Ch1.zen
7.800060e+00	3.004976e+01	20150410_STAG1gfpch8_Prometa\MitoSys2\Calibration\mEGFPC1-Noc\mEGFP_1_R1_P10_K1_Ch2-Ch1.zen
7.860060e+00	3.643304e+01	20150410_STAG1gfpch8_Prometa\MitoSys2\Calibration\mEGFPC1-Noc\mEGFP_1_R1_P10_K1_Ch2-Ch1.zen
7.920060e+00	2.998310e+01	20150410_STAG1gfpch8_Prometa\MitoSys2\Calibration\mEGFPC1-Noc\mEGFP_1_R1_P10_K1_Ch2-Ch1.zen
7.980060e+00	3.354974e+01	20150410_STAG1gfpch8_Prometa\MitoSys2\Calibration\mEGFPC1-Noc\mEGFP_1_R1_P10_K1_Ch2-Ch1.zen
8.040060e+00	3.238308e+01	20150410_STAG1gfpch8_Prometa\MitoSys2\Calibration\mEGFPC1-Noc\mEGFP_1_R1_P10_K1_Ch2-Ch1.zen
8.100060e+00	2.916644e+01	20150410_STAG1gfpch8_Prometa\MitoSys2\Calibration\mEGFPC1-Noc\mEGFP_1_R1_P10_K1_Ch2-Ch1.zen
8.160060e+00	3.493306e+01	20150410_STAG1gfpch8_Prometa\MitoSys2\Calibration\mEGFPC1-Noc\mEGFP_1_R1_P10_K1_Ch2-Ch1.zen
8.220070e+00	3.378307e+01	20150410_STAG1gfpch8_Prometa\MitoSys2\Calibration\mEGFPC1-Noc\mEGFP_1_R1_P10_K1_Ch2-Ch1.zen
8.280070e+00	3.359974e+01	20150410_STAG1gfpch8_Prometa\MitoSys2\Calibration\mEGFPC1-Noc\mEGFP_1_R1_P10_K1_Ch2-Ch1.zen
8.340070e+00	3.343307e+01	20150410_STAG1gfpch8_Prometa\MitoSys2\Calibration\mEGFPC1-Noc\mEGFP_1_R1_P10_K1_Ch2-Ch1.zen
8.400070e+00	3.778304e+01	20150410_STAG1gfpch8_Prometa\MitoSys2\Calibration\mEGFPC1-Noc\mEGFP_1_R1_P10_K1_Ch2-Ch1.zen
8.460070e+00	2.781645e+01	20150410_STAG1gfpch8_Prometa\MitoSys2\Calibration\mEGFPC1-Noc\mEGFP_1_R1_P10_K1_Ch2-Ch1.zen
8.520070e+00	3.278307e+01	20150410_STAG1gfpch8_Prometa\MitoSys2\Calibration\mEGFPC1-Noc\mEGFP_1_R1_P10_K1_Ch2-Ch1.zen
8.580070e+00	2.874977e+01	20150410_STAG1gfpch8_Prometa\MitoSys2\Calibration\mEGFPC1-Noc\mEGFP_1_R1_P10_K1_Ch2-Ch1.zen
8.640070e+00	2.973310e+01	20150410_STAG1gfpch8_Prometa\MitoSys2\Calibration\mEGFPC1-Noc\mEGFP_1_R1_P10_K1_Ch2-Ch1.zen
8.700070e+00	2.753312e+01	20150410_STAG1gfpch8_Prometa\MitoSys2\Calibration\mEGFPC1-Noc\mEGFP_1_R1_P10_K1_Ch2-Ch1.zen
8.760070e+00	2.486647e+01	20150410_STAG1gfpch8_Prometa\MitoSys2\Calibration\mEGFPC1-Noc\mEGFP_1_R1_P10_K1_Ch2-Ch1.zen
8.820070e+00	3.113309e+01	20150410_STAG1gfpch8_Prometa\MitoSys2\Calibration\mEGFPC1-Noc\mEGFP_1_R1_P10_K1_Ch2-Ch1.zen
8.880070e+00	3.031643e+01	20150410_STAG1gfpch8_Prometa\MitoSys2\Calibration\mEGFPC1-Noc\mEGFP_1_R1_P10_K1_Ch2-Ch1.zen
8.940070e+00	2.864977e+01	20150410_STAG1gfpch8_Prometa\MitoSys2\Calibration\mEGFPC1-Noc\mEGFP_1_R1_P10_K1_Ch2-Ch1.zen
9.000070e+00	3.174975e+01	20150410_STAG1gfpch8_Prometa\MitoSys2\Calibration\mEGFPC1-Noc\mEGFP_1_R1_P10_K1_Ch2-Ch1.zen
9.060070e+00	3.441639e+01	20150410_STAG1gfpch8_Prometa\MitoSys2\Calibration\mEGFPC1-Noc\mEGFP_1_R1_P10_K1_Ch2-Ch1.zen
9.120070e+00	3.004976e+01	20150410_STAG1gfpch8_Prometa\MitoSys2\Calibration\mEGFPC1-Noc\mEGFP_1_R1_P10_K1_Ch2-Ch1.zen
9.180070e+00	2.861644e+01	20150410_STAG1gfpch8_Prometa\MitoSys2\Calibration\mEGFPC1-Noc\mEGFP_1_R1_P10_K1_Ch2-Ch1.zen
9.240070e+00	2.964977e+01	20150410_STAG1gfpch8_Prometa\MitoSys2\Calibration\mEGFPC1-Noc\mEGFP_1_R1_P10_K1_Ch2-Ch1.zen
9.300070e+00	2.989976e+01	20150410_STAG1gfpch8_Prometa\MitoSys2\Calibration\mEGFPC1-Noc\mEGFP_1_R1_P10_K1_Ch2-Ch1.zen
9.360070e+00	3.199975e+01	20150410_STAG1gfpch8_Prometa\MitoSys2\Calibration\mEGFPC1-Noc\mEGFP_1_R1_P10_K1_Ch2-Ch1.zen
9.420070e+00	3.134975e+01	20150410_STAG1gfpch8_Prometa\MitoSys2\Calibration\mEGFPC1-Noc\mEGFP_1_R1_P10_K1_Ch2-Ch1.zen
9.480070e+00	3.423306e+01	20150410_STAG1gfpch8_Prometa\MitoSys2\Calibration\mEGFPC1-Noc\mEGFP_1_R1_P10_K1_Ch2-Ch1.zen
9.540080e+00	3.536639e+01	20150410_STAG1gfpch8_Prometa\MitoSys2\Calibration\mEGFPC1-Noc\mEGFP_1_R1_P10_K1_Ch2-Ch1.zen
9.600080e+00	2.924977e+01	20150410_STAG1gfpch8_Prometa\MitoSys2\Calibration\mEGFPC1-Noc\mEGFP_1_R1_P10_K1_Ch2-Ch1.zen
9.660080e+00	3.191641e+01	20150410_STAG1gfpch8_Prometa\MitoSys2\Calibration\mEGFPC1-Noc\mEGFP_1_R1_P10_K1_Ch2-Ch1.zen
9.720080e+00	3.546638e+01	20150410_STAG1gfpch8_Prometa\MitoSys2\Calibration\mEGFPC1-Noc\mEGFP_1_R1_P10_K1_Ch2-Ch1.zen
9.780080e+00	3.063309e+01	20150410_STAG1gfpch8_Prometa\MitoSys2\Calibration\mEGFPC1-Noc\mEGFP_1_R1_P10_K1_Ch2-Ch1.zen
9.840080e+00	3.088309e+01	20150410_STAG1gfpch8_Prometa\MitoSys2\Calibration\mEGFPC1-Noc\mEGFP_1_R1_P10_K1_Ch2-Ch1.zen
9.900080e+00	3.783303e+01	20150410_STAG1gfpch8_Prometa\MitoSys2\Calibration\mEGFPC1-Noc\mEGFP_1_R1_P10_K1_Ch2-Ch1.zen
9.960080e+00	3.091642e+01	20150410_STAG1gfpch8_Prometa\MitoSys2\Calibration\mEGFPC1-Noc\mEGFP_1_R1_P10_K1_Ch2-Ch1.zen
1.002008e+01	3.354974e+01	20150410_STAG1gfpch8_Prometa\MitoSys2\Calibration\mEGFPC1-Noc\mEGFP_1_R1_P10_K1_Ch2-Ch1.zen
1.008008e+01	3.268307e+01	20150410_STAG1gfpch8_Prometa\MitoSys2\Calibration\mEGFPC1-Noc\mEGFP_1_R1_P10_K1_Ch2-Ch1.zen
1.014008e+01	3.133309e+01	20150410_STAG1gfpch8_Prometa\MitoSys2\Calibration\mEGFPC1-Noc\mEGFP_1_R1_P10_K1_Ch2-Ch1.zen
1.020008e+01	2.894977e+01	20150410_STAG1gfpch8_Prometa\MitoSys2\Calibration\mEGFPC1-Noc\mEGFP_1_R1_P10_K1_Ch2-Ch1.zen
1.026008e+01	3.196641e+01	20150410_STAG1gfpch8_Prometa\MitoSys2\Calibration\mEGFPC1-Noc\mEGFP_1_R1_P10_K1_Ch2-Ch1.zen
1.032008e+01	2.896644e+01	20150410_STAG1gfpch8_Prometa\MitoSys2\Calibration\mEGFPC1-Noc\mEGFP_1_R1_P10_K1_Ch2-Ch1.zen
1.038008e+01	3.433306e+01	20150410_STAG1gfpch8_Prometa\MitoSys2\Calibration\mEGFPC1-Noc\mEGFP_1_R1_P10_K1_Ch2-Ch1.zen
1.044008e+01	3.511639e+01	20150410_STAG1gfpch8_Prometa\MitoSys2\Calibration\mEGFPC1-Noc\mEGFP_1_R1_P10_K1_Ch2-Ch1.zen
1.050008e+01	2.911644e+01	20150410_STAG1gfpch8_Prometa\MitoSys2\Calibration\mEGFPC1-Noc\mEGFP_1_R1_P10_K1_Ch2-Ch1.zen
1.056008e+01	3.136642e+01	20150410_STAG1gfpch8_Prometa\MitoSys2\Calibration\mEGFPC1-Noc\mEGFP_1_R1_P10_K1_Ch2-Ch1.zen
1.062008e+01	3.003310e+01	20150410_STAG1gfpch8_Prometa\MitoSys2\Calibration\mEGFPC1-Noc\mEGFP_1_R1_P10_K1_Ch2-Ch1.zen
1.068008e+01	2.978310e+01	20150410_STAG1gfpch8_Prometa\MitoSys2\Calibration\mEGFPC1-Noc\mEGFP_1_R1_P10_K1_Ch2-Ch1.zen
1.074008e+01	3.441639e+01	20150410_STAG1gfpch8_Prometa\MitoSys2\Calibration\mEGFPC1-Noc\mEGFP_1_R1_P10_K1_Ch2-Ch1.zen
1.080009e+01	3.408307e+01	20150410_STAG1gfpch8_Prometa\MitoSys2\Calibration\mEGFPC1-Noc\mEGFP_1_R1_P10_K1_Ch2-Ch1.zen
1.086009e+01	3.093309e+01	20150410_STAG1gfpch8_Prometa\MitoSys2\Calibration\mEGFPC1-Noc\mEGFP_1_R1_P10_K1_Ch2-Ch1.zen
1.092009e+01	3.269974e+01	20150410_STAG1gfpch8_Prometa\MitoSys2\Calibration\mEGFPC1-Noc\mEGFP_1_R1_P10_K1_Ch2-Ch1.zen
1.098009e+01	3.501639e+01	20150410_STAG1gfpch8_Prometa\MitoSys2\Calibration\mEGFPC1-Noc\mEGFP_1_R1_P10_K1_Ch2-Ch1.zen
1.104009e+01	3.573305e+01	20150410_STAG1gfpch8_Prometa\MitoSys2\Calibration\mEGFPC1-Noc\mEGFP_1_R1_P10_K1_Ch2-Ch1.zen
1.110009e+01	2.769978e+01	20150410_STAG1gfpch8_Prometa\MitoSys2\Calibration\mEGFPC1-Noc\mEGFP_1_R1_P10_K1_Ch2-Ch1.zen
1.116009e+01	3.538305e+01	20150410_STAG1gfpch8_Prometa\MitoSys2\Calibration\mEGFPC1-Noc\mEGFP_1_R1_P10_K1_Ch2-Ch1.zen
1.122009e+01	3.213308e+01	20150410_STAG1gfpch8_Prometa\MitoSys2\Calibration\mEGFPC1-Noc\mEGFP_1_R1_P10_K1_Ch2-Ch1.zen
1.128009e+01	3.106642e+01	20150410_STAG1gfpch8_Prometa\MitoSys2\Calibration\mEGFPC1-Noc\mEGFP_1_R1_P10_K1_Ch2-Ch1.zen
1.134009e+01	3.033309e+01	20150410_STAG1gfpch8_Prometa\MitoSys2\Calibration\mEGFPC1-Noc\mEGFP_1_R1_P10_K1_Ch2-Ch1.zen
1.140009e+01	3.148308e+01	20150410_STAG1gfpch8_Prometa\MitoSys2\Calibration\mEGFPC1-Noc\mEGFP_1_R1_P10_K1_Ch2-Ch1.zen
1.146009e+01	3.119975e+01	20150410_STAG1gfpch8_Prometa\MitoSys2\Calibration\mEGFPC1-Noc\mEGFP_1_R1_P10_K1_Ch2-Ch1.zen
1.152009e+01	3.464973e+01	20150410_STAG1gfpch8_Prometa\MitoSys2\Calibration\mEGFPC1-Noc\mEGFP_1_R1_P10_K1_Ch2-Ch1.zen
1.158009e+01	3.614972e+01	20150410_STAG1gfpch8_Prometa\MitoSys2\Calibration\mEGFPC1-Noc\mEGFP_1_R1_P10_K1_Ch2-Ch1.zen
1.164009e+01	3.089976e+01	20150410_STAG1gfpch8_Prometa\MitoSys2\Calibration\mEGFPC1-Noc\mEGFP_1_R1_P10_K1_Ch2-Ch1.zen
1.170009e+01	3.213308e+01	20150410_STAG1gfpch8_Prometa\MitoSys2\Calibration\mEGFPC1-Noc\mEGFP_1_R1_P10_K1_Ch2-Ch1.zen
1.176009e+01	3.161642e+01	20150410_STAG1gfpch8_Prometa\MitoSys2\Calibration\mEGFPC1-Noc\mEGFP_1_R1_P10_K1_Ch2-Ch1.zen
1.182009e+01	3.299974e+01	20150410_STAG1gfpch8_Prometa\MitoSys2\Calibration\mEGFPC1-Noc\mEGFP_1_R1_P10_K1_Ch2-Ch1.zen
1.188009e+01	3.218308e+01	20150410_STAG1gfpch8_Prometa\MitoSys2\Calibration\mEGFPC1-Noc\mEGFP_1_R1_P10_K1_Ch2-Ch1.zen
1.194009e+01	2.633312e+01	20150410_STAG1gfpch8_Prometa\MitoSys2\Calibration\mEGFPC1-Noc\mEGFP_1_R1_P10_K1_Ch2-Ch1.zen
1.200010e+01	3.063309e+01	20150410_STAG1gfpch8_Prometa\MitoSys2\Calibration\mEGFPC1-Noc\mEGFP_1_R1_P10_K1_Ch2-Ch1.zen
1.206010e+01	3.149975e+01	20150410_STAG1gfpch8_Prometa\MitoSys2\Calibration\mEGFPC1-Noc\mEGFP_1_R1_P10_K1_Ch2-Ch1.zen
1.212010e+01	3.093309e+01	20150410_STAG1gfpch8_Prometa\MitoSys2\Calibration\mEGFPC1-Noc\mEGFP_1_R1_P10_K1_Ch2-Ch1.zen
1.218010e+01	3.016643e+01	20150410_STAG1gfpch8_Prometa\MitoSys2\Calibration\mEGFPC1-Noc\mEGFP_1_R1_P10_K1_Ch2-Ch1.zen
1.224010e+01	3.358307e+01	20150410_STAG1gfpch8_Prometa\MitoSys2\Calibration\mEGFPC1-Noc\mEGFP_1_R1_P10_K1_Ch2-Ch1.zen
1.230010e+01	2.839977e+01	20150410_STAG1gfpch8_Prometa\MitoSys2\Calibration\mEGFPC1-Noc\mEGFP_1_R1_P10_K1_Ch2-Ch1.zen
1.236010e+01	3.151642e+01	20150410_STAG1gfpch8_Prometa\MitoSys2\Calibration\mEGFPC1-Noc\mEGFP_1_R1_P10_K1_Ch2-Ch1.zen
1.242010e+01	3.303307e+01	20150410_STAG1gfpch8_Prometa\MitoSys2\Calibration\mEGFPC1-Noc\mEGFP_1_R1_P10_K1_Ch2-Ch1.zen
1.248010e+01	2.908310e+01	20150410_STAG1gfpch8_Prometa\MitoSys2\Calibration\mEGFPC1-Noc\mEGFP_1_R1_P10_K1_Ch2-Ch1.zen
1.254010e+01	3.596638e+01	20150410_STAG1gfpch8_Prometa\MitoSys2\Calibration\mEGFPC1-Noc\mEGFP_1_R1_P10_K1_Ch2-Ch1.zen
1.260010e+01	2.849977e+01	20150410_STAG1gfpch8_Prometa\MitoSys2\Calibration\mEGFPC1-Noc\mEGFP_1_R1_P10_K1_Ch2-Ch1.zen
1.266010e+01	3.196641e+01	20150410_STAG1gfpch8_Prometa\MitoSys2\Calibration\mEGFPC1-Noc\mEGFP_1_R1_P10_K1_Ch2-Ch1.zen
1.272010e+01	3.011643e+01	20150410_STAG1gfpch8_Prometa\MitoSys2\Calibration\mEGFPC1-Noc\mEGFP_1_R1_P10_K1_Ch2-Ch1.zen
1.278010e+01	2.769978e+01	20150410_STAG1gfpch8_Prometa\MitoSys2\Calibration\mEGFPC1-Noc\mEGFP_1_R1_P10_K1_Ch2-Ch1.zen
1.284010e+01	3.028309e+01	20150410_STAG1gfpch8_Prometa\MitoSys2\Calibration\mEGFPC1-Noc\mEGFP_1_R1_P10_K1_Ch2-Ch1.zen
1.290010e+01	3.083309e+01	20150410_STAG1gfpch8_Prometa\MitoSys2\Calibration\mEGFPC1-Noc\mEGFP_1_R1_P10_K1_Ch2-Ch1.zen
1.296010e+01	3.313307e+01	20150410_STAG1gfpch8_Prometa\MitoSys2\Calibration\mEGFPC1-Noc\mEGFP_1_R1_P10_K1_Ch2-Ch1.zen
1.302010e+01	2.738312e+01	20150410_STAG1gfpch8_Prometa\MitoSys2\Calibration\mEGFPC1-Noc\mEGFP_1_R1_P10_K1_Ch2-Ch1.zen
1.308010e+01	3.029976e+01	20150410_STAG1gfpch8_Prometa\MitoSys2\Calibration\mEGFPC1-Noc\mEGFP_1_R1_P10_K1_Ch2-Ch1.zen
1.314010e+01	3.021643e+01	20150410_STAG1gfpch8_Prometa\MitoSys2\Calibration\mEGFPC1-Noc\mEGFP_1_R1_P10_K1_Ch2-Ch1.zen
1.320010e+01	2.993310e+01	20150410_STAG1gfpch8_Prometa\MitoSys2\Calibration\mEGFPC1-Noc\mEGFP_1_R1_P10_K1_Ch2-Ch1.zen
1.326011e+01	3.006643e+01	20150410_STAG1gfpch8_Prometa\MitoSys2\Calibration\mEGFPC1-Noc\mEGFP_1_R1_P10_K1_Ch2-Ch1.zen
1.332011e+01	3.619971e+01	20150410_STAG1gfpch8_Prometa\MitoSys2\Calibration\mEGFPC1-Noc\mEGFP_1_R1_P10_K1_Ch2-Ch1.zen
1.338011e+01	3.024976e+01	20150410_STAG1gfpch8_Prometa\MitoSys2\Calibration\mEGFPC1-Noc\mEGFP_1_R1_P10_K1_Ch2-Ch1.zen
1.344011e+01	2.878311e+01	20150410_STAG1gfpch8_Prometa\MitoSys2\Calibration\mEGFPC1-Noc\mEGFP_1_R1_P10_K1_Ch2-Ch1.zen
1.350011e+01	3.418306e+01	20150410_STAG1gfpch8_Prometa\MitoSys2\Calibration\mEGFPC1-Noc\mEGFP_1_R1_P10_K1_Ch2-Ch1.zen
1.356011e+01	2.874977e+01	20150410_STAG1gfpch8_Prometa\MitoSys2\Calibration\mEGFPC1-Noc\mEGFP_1_R1_P10_K1_Ch2-Ch1.zen
1.362011e+01	2.926644e+01	20150410_STAG1gfpch8_Prometa\MitoSys2\Calibration\mEGFPC1-Noc\mEGFP_1_R1_P10_K1_Ch2-Ch1.zen
1.368011e+01	3.191641e+01	20150410_STAG1gfpch8_Prometa\MitoSys2\Calibration\mEGFPC1-Noc\mEGFP_1_R1_P10_K1_Ch2-Ch1.zen
1.374011e+01	3.239974e+01	20150410_STAG1gfpch8_Prometa\MitoSys2\Calibration\mEGFPC1-Noc\mEGFP_1_R1_P10_K1_Ch2-Ch1.zen
1.380011e+01	3.573305e+01	20150410_STAG1gfpch8_Prometa\MitoSys2\Calibration\mEGFPC1-Noc\mEGFP_1_R1_P10_K1_Ch2-Ch1.zen
1.386011e+01	3.904969e+01	20150410_STAG1gfpch8_Prometa\MitoSys2\Calibration\mEGFPC1-Noc\mEGFP_1_R1_P10_K1_Ch2-Ch1.zen
1.392011e+01	2.934977e+01	20150410_STAG1gfpch8_Prometa\MitoSys2\Calibration\mEGFPC1-Noc\mEGFP_1_R1_P10_K1_Ch2-Ch1.zen
1.398011e+01	2.966643e+01	20150410_STAG1gfpch8_Prometa\MitoSys2\Calibration\mEGFPC1-Noc\mEGFP_1_R1_P10_K1_Ch2-Ch1.zen
1.404011e+01	3.038309e+01	20150410_STAG1gfpch8_Prometa\MitoSys2\Calibration\mEGFPC1-Noc\mEGFP_1_R1_P10_K1_Ch2-Ch1.zen
1.410011e+01	3.001643e+01	20150410_STAG1gfpch8_Prometa\MitoSys2\Calibration\mEGFPC1-Noc\mEGFP_1_R1_P10_K1_Ch2-Ch1.zen
1.416011e+01	3.216641e+01	20150410_STAG1gfpch8_Prometa\MitoSys2\Calibration\mEGFPC1-Noc\mEGFP_1_R1_P10_K1_Ch2-Ch1.zen
1.422011e+01	3.294974e+01	20150410_STAG1gfpch8_Prometa\MitoSys2\Calibration\mEGFPC1-Noc\mEGFP_1_R1_P10_K1_Ch2-Ch1.zen
1.428011e+01	3.148308e+01	20150410_STAG1gfpch8_Prometa\MitoSys2\Calibration\mEGFPC1-Noc\mEGFP_1_R1_P10_K1_Ch2-Ch1.zen
1.434011e+01	3.319974e+01	20150410_STAG1gfpch8_Prometa\MitoSys2\Calibration\mEGFPC1-Noc\mEGFP_1_R1_P10_K1_Ch2-Ch1.zen
1.440011e+01	2.941643e+01	20150410_STAG1gfpch8_Prometa\MitoSys2\Calibration\mEGFPC1-Noc\mEGFP_1_R1_P10_K1_Ch2-Ch1.zen
1.446011e+01	3.719971e+01	20150410_STAG1gfpch8_Prometa\MitoSys2\Calibration\mEGFPC1-Noc\mEGFP_1_R1_P10_K1_Ch2-Ch1.zen
1.452011e+01	3.503305e+01	20150410_STAG1gfpch8_Prometa\MitoSys2\Calibration\mEGFPC1-Noc\mEGFP_1_R1_P10_K1_Ch2-Ch1.zen
1.458012e+01	3.496639e+01	20150410_STAG1gfpch8_Prometa\MitoSys2\Calibration\mEGFPC1-Noc\mEGFP_1_R1_P10_K1_Ch2-Ch1.zen
1.464012e+01	3.479972e+01	20150410_STAG1gfpch8_Prometa\MitoSys2\Calibration\mEGFPC1-Noc\mEGFP_1_R1_P10_K1_Ch2-Ch1.zen
1.470012e+01	3.518306e+01	20150410_STAG1gfpch8_Prometa\MitoSys2\Calibration\mEGFPC1-Noc\mEGFP_1_R1_P10_K1_Ch2-Ch1.zen
1.476012e+01	3.466639e+01	20150410_STAG1gfpch8_Prometa\MitoSys2\Calibration\mEGFPC1-Noc\mEGFP_1_R1_P10_K1_Ch2-Ch1.zen
1.482012e+01	3.308307e+01	20150410_STAG1gfpch8_Prometa\MitoSys2\Calibration\mEGFPC1-Noc\mEGFP_1_R1_P10_K1_Ch2-Ch1.zen
1.488012e+01	3.499972e+01	20150410_STAG1gfpch8_Prometa\MitoSys2\Calibration\mEGFPC1-Noc\mEGFP_1_R1_P10_K1_Ch2-Ch1.zen
1.494012e+01	3.329974e+01	20150410_STAG1gfpch8_Prometa\MitoSys2\Calibration\mEGFPC1-Noc\mEGFP_1_R1_P10_K1_Ch2-Ch1.zen
1.500012e+01	3.091642e+01	20150410_STAG1gfpch8_Prometa\MitoSys2\Calibration\mEGFPC1-Noc\mEGFP_1_R1_P10_K1_Ch2-Ch1.zen
1.506012e+01	3.053309e+01	20150410_STAG1gfpch8_Prometa\MitoSys2\Calibration\mEGFPC1-Noc\mEGFP_1_R1_P10_K1_Ch2-Ch1.zen
1.512012e+01	3.489972e+01	20150410_STAG1gfpch8_Prometa\MitoSys2\Calibration\mEGFPC1-Noc\mEGFP_1_R1_P10_K1_Ch2-Ch1.zen
1.518012e+01	2.861644e+01	20150410_STAG1gfpch8_Prometa\MitoSys2\Calibration\mEGFPC1-Noc\mEGFP_1_R1_P10_K1_Ch2-Ch1.zen
1.524012e+01	3.063309e+01	20150410_STAG1gfpch8_Prometa\MitoSys2\Calibration\mEGFPC1-Noc\mEGFP_1_R1_P10_K1_Ch2-Ch1.zen
1.530012e+01	2.964977e+01	20150410_STAG1gfpch8_Prometa\MitoSys2\Calibration\mEGFPC1-Noc\mEGFP_1_R1_P10_K1_Ch2-Ch1.zen
1.536012e+01	3.524972e+01	20150410_STAG1gfpch8_Prometa\MitoSys2\Calibration\mEGFPC1-Noc\mEGFP_1_R1_P10_K1_Ch2-Ch1.zen
1.542012e+01	3.311641e+01	20150410_STAG1gfpch8_Prometa\MitoSys2\Calibration\mEGFPC1-Noc\mEGFP_1_R1_P10_K1_Ch2-Ch1.zen
1.548012e+01	3.393306e+01	20150410_STAG1gfpch8_Prometa\MitoSys2\Calibration\mEGFPC1-Noc\mEGFP_1_R1_P10_K1_Ch2-Ch1.zen
1.554012e+01	3.243307e+01	20150410_STAG1gfpch8_Prometa\MitoSys2\Calibration\mEGFPC1-Noc\mEGFP_1_R1_P10_K1_Ch2-Ch1.zen
1.560012e+01	2.939977e+01	20150410_STAG1gfpch8_Prometa\MitoSys2\Calibration\mEGFPC1-Noc\mEGFP_1_R1_P10_K1_Ch2-Ch1.zen
1.566012e+01	2.804978e+01	20150410_STAG1gfpch8_Prometa\MitoSys2\Calibration\mEGFPC1-Noc\mEGFP_1_R1_P10_K1_Ch2-Ch1.zen
1.572012e+01	3.646638e+01	20150410_STAG1gfpch8_Prometa\MitoSys2\Calibration\mEGFPC1-Noc\mEGFP_1_R1_P10_K1_Ch2-Ch1.zen
1.578012e+01	2.998310e+01	20150410_STAG1gfpch8_Prometa\MitoSys2\Calibration\mEGFPC1-Noc\mEGFP_1_R1_P10_K1_Ch2-Ch1.zen
1.584013e+01	2.859977e+01	20150410_STAG1gfpch8_Prometa\MitoSys2\Calibration\mEGFPC1-Noc\mEGFP_1_R1_P10_K1_Ch2-Ch1.zen
1.590013e+01	3.716637e+01	20150410_STAG1gfpch8_Prometa\MitoSys2\Calibration\mEGFPC1-Noc\mEGFP_1_R1_P10_K1_Ch2-Ch1.zen
1.596013e+01	3.268307e+01	20150410_STAG1gfpch8_Prometa\MitoSys2\Calibration\mEGFPC1-Noc\mEGFP_1_R1_P10_K1_Ch2-Ch1.zen
1.602013e+01	4.094968e+01	20150410_STAG1gfpch8_Prometa\MitoSys2\Calibration\mEGFPC1-Noc\mEGFP_1_R1_P10_K1_Ch2-Ch1.zen
1.608013e+01	3.249974e+01	20150410_STAG1gfpch8_Prometa\MitoSys2\Calibration\mEGFPC1-Noc\mEGFP_1_R1_P10_K1_Ch2-Ch1.zen
1.614013e+01	3.068309e+01	20150410_STAG1gfpch8_Prometa\MitoSys2\Calibration\mEGFPC1-Noc\mEGFP_1_R1_P10_K1_Ch2-Ch1.zen
1.620013e+01	2.911644e+01	20150410_STAG1gfpch8_Prometa\MitoSys2\Calibration\mEGFPC1-Noc\mEGFP_1_R1_P10_K1_Ch2-Ch1.zen
1.626013e+01	3.186642e+01	20150410_STAG1gfpch8_Prometa\MitoSys2\Calibration\mEGFPC1-Noc\mEGFP_1_R1_P10_K1_Ch2-Ch1.zen
1.632013e+01	3.596638e+01	20150410_STAG1gfpch8_Prometa\MitoSys2\Calibration\mEGFPC1-Noc\mEGFP_1_R1_P10_K1_Ch2-Ch1.zen
1.638013e+01	3.383307e+01	20150410_STAG1gfpch8_Prometa\MitoSys2\Calibration\mEGFPC1-Noc\mEGFP_1_R1_P10_K1_Ch2-Ch1.zen
1.644013e+01	2.808311e+01	20150410_STAG1gfpch8_Prometa\MitoSys2\Calibration\mEGFPC1-Noc\mEGFP_1_R1_P10_K1_Ch2-Ch1.zen
1.650013e+01	3.396640e+01	20150410_STAG1gfpch8_Prometa\MitoSys2\Calibration\mEGFPC1-Noc\mEGFP_1_R1_P10_K1_Ch2-Ch1.zen
1.656013e+01	3.083309e+01	20150410_STAG1gfpch8_Prometa\MitoSys2\Calibration\mEGFPC1-Noc\mEGFP_1_R1_P10_K1_Ch2-Ch1.zen
1.662013e+01	3.234974e+01	20150410_STAG1gfpch8_Prometa\MitoSys2\Calibration\mEGFPC1-Noc\mEGFP_1_R1_P10_K1_Ch2-Ch1.zen
1.668013e+01	3.026643e+01	20150410_STAG1gfpch8_Prometa\MitoSys2\Calibration\mEGFPC1-Noc\mEGFP_1_R1_P10_K1_Ch2-Ch1.zen
1.674013e+01	3.069976e+01	20150410_STAG1gfpch8_Prometa\MitoSys2\Calibration\mEGFPC1-Noc\mEGFP_1_R1_P10_K1_Ch2-Ch1.zen
1.680013e+01	3.388306e+01	20150410_STAG1gfpch8_Prometa\MitoSys2\Calibration\mEGFPC1-Noc\mEGFP_1_R1_P10_K1_Ch2-Ch1.zen
1.686013e+01	2.903310e+01	20150410_STAG1gfpch8_Prometa\MitoSys2\Calibration\mEGFPC1-Noc\mEGFP_1_R1_P10_K1_Ch2-Ch1.zen
1.692013e+01	3.408307e+01	20150410_STAG1gfpch8_Prometa\MitoSys2\Calibration\mEGFPC1-Noc\mEGFP_1_R1_P10_K1_Ch2-Ch1.zen
1.698013e+01	3.401640e+01	20150410_STAG1gfpch8_Prometa\MitoSys2\Calibration\mEGFPC1-Noc\mEGFP_1_R1_P10_K1_Ch2-Ch1.zen
1.704013e+01	2.791644e+01	20150410_STAG1gfpch8_Prometa\MitoSys2\Calibration\mEGFPC1-Noc\mEGFP_1_R1_P10_K1_Ch2-Ch1.zen
1.710014e+01	2.959977e+01	20150410_STAG1gfpch8_Prometa\MitoSys2\Calibration\mEGFPC1-Noc\mEGFP_1_R1_P10_K1_Ch2-Ch1.zen
1.716014e+01	3.196641e+01	20150410_STAG1gfpch8_Prometa\MitoSys2\Calibration\mEGFPC1-Noc\mEGFP_1_R1_P10_K1_Ch2-Ch1.zen
1.722014e+01	3.186642e+01	20150410_STAG1gfpch8_Prometa\MitoSys2\Calibration\mEGFPC1-Noc\mEGFP_1_R1_P10_K1_Ch2-Ch1.zen
1.728014e+01	3.173308e+01	20150410_STAG1gfpch8_Prometa\MitoSys2\Calibration\mEGFPC1-Noc\mEGFP_1_R1_P10_K1_Ch2-Ch1.zen
1.734014e+01	3.063309e+01	20150410_STAG1gfpch8_Prometa\MitoSys2\Calibration\mEGFPC1-Noc\mEGFP_1_R1_P10_K1_Ch2-Ch1.zen
1.740014e+01	2.921643e+01	20150410_STAG1gfpch8_Prometa\MitoSys2\Calibration\mEGFPC1-Noc\mEGFP_1_R1_P10_K1_Ch2-Ch1.zen
1.746014e+01	2.863311e+01	20150410_STAG1gfpch8_Prometa\MitoSys2\Calibration\mEGFPC1-Noc\mEGFP_1_R1_P10_K1_Ch2-Ch1.zen
1.752014e+01	2.713312e+01	20150410_STAG1gfpch8_Prometa\MitoSys2\Calibration\mEGFPC1-Noc\mEGFP_1_R1_P10_K1_Ch2-Ch1.zen
1.758014e+01	3.219975e+01	20150410_STAG1gfpch8_Prometa\MitoSys2\Calibration\mEGFPC1-Noc\mEGFP_1_R1_P10_K1_Ch2-Ch1.zen
1.764014e+01	3.073309e+01	20150410_STAG1gfpch8_Prometa\MitoSys2\Calibration\mEGFPC1-Noc\mEGFP_1_R1_P10_K1_Ch2-Ch1.zen
1.770014e+01	2.811644e+01	20150410_STAG1gfpch8_Prometa\MitoSys2\Calibration\mEGFPC1-Noc\mEGFP_1_R1_P10_K1_Ch2-Ch1.zen
1.776014e+01	3.008310e+01	20150410_STAG1gfpch8_Prometa\MitoSys2\Calibration\mEGFPC1-Noc\mEGFP_1_R1_P10_K1_Ch2-Ch1.zen
1.782014e+01	2.856644e+01	20150410_STAG1gfpch8_Prometa\MitoSys2\Calibration\mEGFPC1-Noc\mEGFP_1_R1_P10_K1_Ch2-Ch1.zen
1.788014e+01	3.224974e+01	20150410_STAG1gfpch8_Prometa\MitoSys2\Calibration\mEGFPC1-Noc\mEGFP_1_R1_P10_K1_Ch2-Ch1.zen
1.794014e+01	2.771645e+01	20150410_STAG1gfpch8_Prometa\MitoSys2\Calibration\mEGFPC1-Noc\mEGFP_1_R1_P10_K1_Ch2-Ch1.zen
1.800014e+01	3.199975e+01	20150410_STAG1gfpch8_Prometa\MitoSys2\Calibration\mEGFPC1-Noc\mEGFP_1_R1_P10_K1_Ch2-Ch1.zen
1.806014e+01	2.839977e+01	20150410_STAG1gfpch8_Prometa\MitoSys2\Calibration\mEGFPC1-Noc\mEGFP_1_R1_P10_K1_Ch2-Ch1.zen
1.812014e+01	3.538305e+01	20150410_STAG1gfpch8_Prometa\MitoSys2\Calibration\mEGFPC1-Noc\mEGFP_1_R1_P10_K1_Ch2-Ch1.zen
1.818014e+01	3.391640e+01	20150410_STAG1gfpch8_Prometa\MitoSys2\Calibration\mEGFPC1-Noc\mEGFP_1_R1_P10_K1_Ch2-Ch1.zen
1.824014e+01	3.526639e+01	20150410_STAG1gfpch8_Prometa\MitoSys2\Calibration\mEGFPC1-Noc\mEGFP_1_R1_P10_K1_Ch2-Ch1.zen
1.830014e+01	3.243307e+01	20150410_STAG1gfpch8_Prometa\MitoSys2\Calibration\mEGFPC1-Noc\mEGFP_1_R1_P10_K1_Ch2-Ch1.zen
1.836015e+01	2.938310e+01	20150410_STAG1gfpch8_Prometa\MitoSys2\Calibration\mEGFPC1-Noc\mEGFP_1_R1_P10_K1_Ch2-Ch1.zen
1.842015e+01	3.208308e+01	20150410_STAG1gfpch8_Prometa\MitoSys2\Calibration\mEGFPC1-Noc\mEGFP_1_R1_P10_K1_Ch2-Ch1.zen
1.848015e+01	2.919977e+01	20150410_STAG1gfpch8_Prometa\MitoSys2\Calibration\mEGFPC1-Noc\mEGFP_1_R1_P10_K1_Ch2-Ch1.zen
1.854015e+01	2.504980e+01	20150410_STAG1gfpch8_Prometa\MitoSys2\Calibration\mEGFPC1-Noc\mEGFP_1_R1_P10_K1_Ch2-Ch1.zen
1.860015e+01	2.934977e+01	20150410_STAG1gfpch8_Prometa\MitoSys2\Calibration\mEGFPC1-Noc\mEGFP_1_R1_P10_K1_Ch2-Ch1.zen
1.866015e+01	2.858311e+01	20150410_STAG1gfpch8_Prometa\MitoSys2\Calibration\mEGFPC1-Noc\mEGFP_1_R1_P10_K1_Ch2-Ch1.zen
1.872015e+01	3.136642e+01	20150410_STAG1gfpch8_Prometa\MitoSys2\Calibration\mEGFPC1-Noc\mEGFP_1_R1_P10_K1_Ch2-Ch1.zen
1.878015e+01	3.793303e+01	20150410_STAG1gfpch8_Prometa\MitoSys2\Calibration\mEGFPC1-Noc\mEGFP_1_R1_P10_K1_Ch2-Ch1.zen
1.884015e+01	3.278307e+01	20150410_STAG1gfpch8_Prometa\MitoSys2\Calibration\mEGFPC1-Noc\mEGFP_1_R1_P10_K1_Ch2-Ch1.zen
1.890015e+01	3.606638e+01	20150410_STAG1gfpch8_Prometa\MitoSys2\Calibration\mEGFPC1-Noc\mEGFP_1_R1_P10_K1_Ch2-Ch1.zen
1.896015e+01	3.151642e+01	20150410_STAG1gfpch8_Prometa\MitoSys2\Calibration\mEGFPC1-Noc\mEGFP_1_R1_P10_K1_Ch2-Ch1.zen
1.902015e+01	3.133309e+01	20150410_STAG1gfpch8_Prometa\MitoSys2\Calibration\mEGFPC1-Noc\mEGFP_1_R1_P10_K1_Ch2-Ch1.zen
1.908015e+01	3.148308e+01	20150410_STAG1gfpch8_Prometa\MitoSys2\Calibration\mEGFPC1-Noc\mEGFP_1_R1_P10_K1_Ch2-Ch1.zen
1.914015e+01	3.319974e+01	20150410_STAG1gfpch8_Prometa\MitoSys2\Calibration\mEGFPC1-Noc\mEGFP_1_R1_P10_K1_Ch2-Ch1.zen
1.920015e+01	3.243307e+01	20150410_STAG1gfpch8_Prometa\MitoSys2\Calibration\mEGFPC1-Noc\mEGFP_1_R1_P10_K1_Ch2-Ch1.zen
1.926015e+01	3.411640e+01	20150410_STAG1gfpch8_Prometa\MitoSys2\Calibration\mEGFPC1-Noc\mEGFP_1_R1_P10_K1_Ch2-Ch1.zen
1.932015e+01	3.439973e+01	20150410_STAG1gfpch8_Prometa\MitoSys2\Calibration\mEGFPC1-Noc\mEGFP_1_R1_P10_K1_Ch2-Ch1.zen
1.938015e+01	3.084976e+01	20150410_STAG1gfpch8_Prometa\MitoSys2\Calibration\mEGFPC1-Noc\mEGFP_1_R1_P10_K1_Ch2-Ch1.zen
1.944015e+01	2.988310e+01	20150410_STAG1gfpch8_Prometa\MitoSys2\Calibration\mEGFPC1-Noc\mEGFP_1_R1_P10_K1_Ch2-Ch1.zen
1.950015e+01	3.054976e+01	20150410_STAG1gfpch8_Prometa\MitoSys2\Calibration\mEGFPC1-Noc\mEGFP_1_R1_P10_K1_Ch2-Ch1.zen
1.956015e+01	2.844978e+01	20150410_STAG1gfpch8_Prometa\MitoSys2\Calibration\mEGFPC1-Noc\mEGFP_1_R1_P10_K1_Ch2-Ch1.zen
1.962016e+01	3.028309e+01	20150410_STAG1gfpch8_Prometa\MitoSys2\Calibration\mEGFPC1-Noc\mEGFP_1_R1_P10_K1_Ch2-Ch1.zen
1.968016e+01	2.964977e+01	20150410_STAG1gfpch8_Prometa\MitoSys2\Calibration\mEGFPC1-Noc\mEGFP_1_R1_P10_K1_Ch2-Ch1.zen
1.974016e+01	3.496639e+01	20150410_STAG1gfpch8_Prometa\MitoSys2\Calibration\mEGFPC1-Noc\mEGFP_1_R1_P10_K1_Ch2-Ch1.zen
1.980016e+01	3.608305e+01	20150410_STAG1gfpch8_Prometa\MitoSys2\Calibration\mEGFPC1-Noc\mEGFP_1_R1_P10_K1_Ch2-Ch1.zen
1.986016e+01	3.116642e+01	20150410_STAG1gfpch8_Prometa\MitoSys2\Calibration\mEGFPC1-Noc\mEGFP_1_R1_P10_K1_Ch2-Ch1.zen
1.992016e+01	2.934977e+01	20150410_STAG1gfpch8_Prometa\MitoSys2\Calibration\mEGFPC1-Noc\mEGFP_1_R1_P10_K1_Ch2-Ch1.zen
1.998016e+01	3.403307e+01	20150410_STAG1gfpch8_Prometa\MitoSys2\Calibration\mEGFPC1-Noc\mEGFP_1_R1_P10_K1_Ch2-Ch1.zen
2.004016e+01	3.024976e+01	20150410_STAG1gfpch8_Prometa\MitoSys2\Calibration\mEGFPC1-Noc\mEGFP_1_R1_P10_K1_Ch2-Ch1.zen
2.010016e+01	3.301641e+01	20150410_STAG1gfpch8_Prometa\MitoSys2\Calibration\mEGFPC1-Noc\mEGFP_1_R1_P10_K1_Ch2-Ch1.zen
2.016016e+01	2.974977e+01	20150410_STAG1gfpch8_Prometa\MitoSys2\Calibration\mEGFPC1-Noc\mEGFP_1_R1_P10_K1_Ch2-Ch1.zen
2.022016e+01	3.273307e+01	20150410_STAG1gfpch8_Prometa\MitoSys2\Calibration\mEGFPC1-Noc\mEGFP_1_R1_P10_K1_Ch2-Ch1.zen
2.028016e+01	3.124975e+01	20150410_STAG1gfpch8_Prometa\MitoSys2\Calibration\mEGFPC1-Noc\mEGFP_1_R1_P10_K1_Ch2-Ch1.zen
2.034016e+01	3.204975e+01	20150410_STAG1gfpch8_Prometa\MitoSys2\Calibration\mEGFPC1-Noc\mEGFP_1_R1_P10_K1_Ch2-Ch1.zen
2.040016e+01	3.278307e+01	20150410_STAG1gfpch8_Prometa\MitoSys2\Calibration\mEGFPC1-Noc\mEGFP_1_R1_P10_K1_Ch2-Ch1.zen
2.046016e+01	3.026643e+01	20150410_STAG1gfpch8_Prometa\MitoSys2\Calibration\mEGFPC1-Noc\mEGFP_1_R1_P10_K1_Ch2-Ch1.zen
2.052016e+01	3.096642e+01	20150410_STAG1gfpch8_Prometa\MitoSys2\Calibration\mEGFPC1-Noc\mEGFP_1_R1_P10_K1_Ch2-Ch1.zen
2.058016e+01	2.636646e+01	20150410_STAG1gfpch8_Prometa\MitoSys2\Calibration\mEGFPC1-Noc\mEGFP_1_R1_P10_K1_Ch2-Ch1.zen
2.064016e+01	3.128308e+01	20150410_STAG1gfpch8_Prometa\MitoSys2\Calibration\mEGFPC1-Noc\mEGFP_1_R1_P10_K1_Ch2-Ch1.zen
2.070016e+01	3.281641e+01	20150410_STAG1gfpch8_Prometa\MitoSys2\Calibration\mEGFPC1-Noc\mEGFP_1_R1_P10_K1_Ch2-Ch1.zen
2.076016e+01	2.951643e+01	20150410_STAG1gfpch8_Prometa\MitoSys2\Calibration\mEGFPC1-Noc\mEGFP_1_R1_P10_K1_Ch2-Ch1.zen
2.082017e+01	3.261641e+01	20150410_STAG1gfpch8_Prometa\MitoSys2\Calibration\mEGFPC1-Noc\mEGFP_1_R1_P10_K1_Ch2-Ch1.zen
2.088017e+01	3.321640e+01	20150410_STAG1gfpch8_Prometa\MitoSys2\Calibration\mEGFPC1-Noc\mEGFP_1_R1_P10_K1_Ch2-Ch1.zen
2.094017e+01	2.693312e+01	20150410_STAG1gfpch8_Prometa\MitoSys2\Calibration\mEGFPC1-Noc\mEGFP_1_R1_P10_K1_Ch2-Ch1.zen
2.100017e+01	3.111642e+01	20150410_STAG1gfpch8_Prometa\MitoSys2\Calibration\mEGFPC1-Noc\mEGFP_1_R1_P10_K1_Ch2-Ch1.zen
2.106017e+01	3.771637e+01	20150410_STAG1gfpch8_Prometa\MitoSys2\Calibration\mEGFPC1-Noc\mEGFP_1_R1_P10_K1_Ch2-Ch1.zen
2.112017e+01	3.071642e+01	20150410_STAG1gfpch8_Prometa\MitoSys2\Calibration\mEGFPC1-Noc\mEGFP_1_R1_P10_K1_Ch2-Ch1.zen
2.118017e+01	2.909977e+01	20150410_STAG1gfpch8_Prometa\MitoSys2\Calibration\mEGFPC1-Noc\mEGFP_1_R1_P10_K1_Ch2-Ch1.zen
2.124017e+01	3.223308e+01	20150410_STAG1gfpch8_Prometa\MitoSys2\Calibration\mEGFPC1-Noc\mEGFP_1_R1_P10_K1_Ch2-Ch1.zen
2.130017e+01	3.241641e+01	20150410_STAG1gfpch8_Prometa\MitoSys2\Calibration\mEGFPC1-Noc\mEGFP_1_R1_P10_K1_Ch2-Ch1.zen
2.136017e+01	3.388306e+01	20150410_STAG1gfpch8_Prometa\MitoSys2\Calibration\mEGFPC1-Noc\mEGFP_1_R1_P10_K1_Ch2-Ch1.zen
2.142017e+01	3.388306e+01	20150410_STAG1gfpch8_Prometa\MitoSys2\Calibration\mEGFPC1-Noc\mEGFP_1_R1_P10_K1_Ch2-Ch1.zen
2.148017e+01	3.086642e+01	20150410_STAG1gfpch8_Prometa\MitoSys2\Calibration\mEGFPC1-Noc\mEGFP_1_R1_P10_K1_Ch2-Ch1.zen
2.154017e+01	2.528313e+01	20150410_STAG1gfpch8_Prometa\MitoSys2\Calibration\mEGFPC1-Noc\mEGFP_1_R1_P10_K1_Ch2-Ch1.zen
2.160017e+01	2.701645e+01	20150410_STAG1gfpch8_Prometa\MitoSys2\Calibration\mEGFPC1-Noc\mEGFP_1_R1_P10_K1_Ch2-Ch1.zen
2.166017e+01	3.066642e+01	20150410_STAG1gfpch8_Prometa\MitoSys2\Calibration\mEGFPC1-Noc\mEGFP_1_R1_P10_K1_Ch2-Ch1.zen
2.172017e+01	2.894977e+01	20150410_STAG1gfpch8_Prometa\MitoSys2\Calibration\mEGFPC1-Noc\mEGFP_1_R1_P10_K1_Ch2-Ch1.zen
2.178017e+01	3.271641e+01	20150410_STAG1gfpch8_Prometa\MitoSys2\Calibration\mEGFPC1-Noc\mEGFP_1_R1_P10_K1_Ch2-Ch1.zen
2.184017e+01	3.163308e+01	20150410_STAG1gfpch8_Prometa\MitoSys2\Calibration\mEGFPC1-Noc\mEGFP_1_R1_P10_K1_Ch2-Ch1.zen
2.190017e+01	3.358307e+01	20150410_STAG1gfpch8_Prometa\MitoSys2\Calibration\mEGFPC1-Noc\mEGFP_1_R1_P10_K1_Ch2-Ch1.zen
2.196017e+01	3.396640e+01	20150410_STAG1gfpch8_Prometa\MitoSys2\Calibration\mEGFPC1-Noc\mEGFP_1_R1_P10_K1_Ch2-Ch1.zen
2.202017e+01	2.996643e+01	20150410_STAG1gfpch8_Prometa\MitoSys2\Calibration\mEGFPC1-Noc\mEGFP_1_R1_P10_K1_Ch2-Ch1.zen
2.208018e+01	3.083309e+01	20150410_STAG1gfpch8_Prometa\MitoSys2\Calibration\mEGFPC1-Noc\mEGFP_1_R1_P10_K1_Ch2-Ch1.zen
2.214017e+01	2.993310e+01	20150410_STAG1gfpch8_Prometa\MitoSys2\Calibration\mEGFPC1-Noc\mEGFP_1_R1_P10_K1_Ch2-Ch1.zen
2.220018e+01	3.414973e+01	20150410_STAG1gfpch8_Prometa\MitoSys2\Calibration\mEGFPC1-Noc\mEGFP_1_R1_P10_K1_Ch2-Ch1.zen
2.226018e+01	3.224974e+01	20150410_STAG1gfpch8_Prometa\MitoSys2\Calibration\mEGFPC1-Noc\mEGFP_1_R1_P10_K1_Ch2-Ch1.zen
2.232018e+01	3.678304e+01	20150410_STAG1gfpch8_Prometa\MitoSys2\Calibration\mEGFPC1-Noc\mEGFP_1_R1_P10_K1_Ch2-Ch1.zen
2.238018e+01	2.854977e+01	20150410_STAG1gfpch8_Prometa\MitoSys2\Calibration\mEGFPC1-Noc\mEGFP_1_R1_P10_K1_Ch2-Ch1.zen
2.244018e+01	3.074976e+01	20150410_STAG1gfpch8_Prometa\MitoSys2\Calibration\mEGFPC1-Noc\mEGFP_1_R1_P10_K1_Ch2-Ch1.zen
2.250018e+01	3.036643e+01	20150410_STAG1gfpch8_Prometa\MitoSys2\Calibration\mEGFPC1-Noc\mEGFP_1_R1_P10_K1_Ch2-Ch1.zen
2.256018e+01	2.869977e+01	20150410_STAG1gfpch8_Prometa\MitoSys2\Calibration\mEGFPC1-Noc\mEGFP_1_R1_P10_K1_Ch2-Ch1.zen
2.262018e+01	3.049976e+01	20150410_STAG1gfpch8_Prometa\MitoSys2\Calibration\mEGFPC1-Noc\mEGFP_1_R1_P10_K1_Ch2-Ch1.zen
2.268018e+01	3.078309e+01	20150410_STAG1gfpch8_Prometa\MitoSys2\Calibration\mEGFPC1-Noc\mEGFP_1_R1_P10_K1_Ch2-Ch1.zen
2.274018e+01	3.573305e+01	20150410_STAG1gfpch8_Prometa\MitoSys2\Calibration\mEGFPC1-Noc\mEGFP_1_R1_P10_K1_Ch2-Ch1.zen
2.280018e+01	3.028309e+01	20150410_STAG1gfpch8_Prometa\MitoSys2\Calibration\mEGFPC1-Noc\mEGFP_1_R1_P10_K1_Ch2-Ch1.zen
2.286018e+01	3.029976e+01	20150410_STAG1gfpch8_Prometa\MitoSys2\Calibration\mEGFPC1-Noc\mEGFP_1_R1_P10_K1_Ch2-Ch1.zen
2.292018e+01	3.176641e+01	20150410_STAG1gfpch8_Prometa\MitoSys2\Calibration\mEGFPC1-Noc\mEGFP_1_R1_P10_K1_Ch2-Ch1.zen
2.298018e+01	3.613305e+01	20150410_STAG1gfpch8_Prometa\MitoSys2\Calibration\mEGFPC1-Noc\mEGFP_1_R1_P10_K1_Ch2-Ch1.zen
2.304018e+01	3.443306e+01	20150410_STAG1gfpch8_Prometa\MitoSys2\Calibration\mEGFPC1-Noc\mEGFP_1_R1_P10_K1_Ch2-Ch1.zen
2.310018e+01	2.861644e+01	20150410_STAG1gfpch8_Prometa\MitoSys2\Calibration\mEGFPC1-Noc\mEGFP_1_R1_P10_K1_Ch2-Ch1.zen
2.316018e+01	3.394973e+01	20150410_STAG1gfpch8_Prometa\MitoSys2\Calibration\mEGFPC1-Noc\mEGFP_1_R1_P10_K1_Ch2-Ch1.zen
2.322018e+01	3.244974e+01	20150410_STAG1gfpch8_Prometa\MitoSys2\Calibration\mEGFPC1-Noc\mEGFP_1_R1_P10_K1_Ch2-Ch1.zen
2.328018e+01	3.213308e+01	20150410_STAG1gfpch8_Prometa\MitoSys2\Calibration\mEGFPC1-Noc\mEGFP_1_R1_P10_K1_Ch2-Ch1.zen
2.334019e+01	3.048309e+01	20150410_STAG1gfpch8_Prometa\MitoSys2\Calibration\mEGFPC1-Noc\mEGFP_1_R1_P10_K1_Ch2-Ch1.zen
2.340018e+01	2.974977e+01	20150410_STAG1gfpch8_Prometa\MitoSys2\Calibration\mEGFPC1-Noc\mEGFP_1_R1_P10_K1_Ch2-Ch1.zen
2.346019e+01	3.078309e+01	20150410_STAG1gfpch8_Prometa\MitoSys2\Calibration\mEGFPC1-Noc\mEGFP_1_R1_P10_K1_Ch2-Ch1.zen
2.352019e+01	3.186642e+01	20150410_STAG1gfpch8_Prometa\MitoSys2\Calibration\mEGFPC1-Noc\mEGFP_1_R1_P10_K1_Ch2-Ch1.zen
2.358019e+01	2.793311e+01	20150410_STAG1gfpch8_Prometa\MitoSys2\Calibration\mEGFPC1-Noc\mEGFP_1_R1_P10_K1_Ch2-Ch1.zen
2.364019e+01	2.529980e+01	20150410_STAG1gfpch8_Prometa\MitoSys2\Calibration\mEGFPC1-Noc\mEGFP_1_R1_P10_K1_Ch2-Ch1.zen
2.370019e+01	2.874977e+01	20150410_STAG1gfpch8_Prometa\MitoSys2\Calibration\mEGFPC1-Noc\mEGFP_1_R1_P10_K1_Ch2-Ch1.zen
2.376019e+01	2.679979e+01	20150410_STAG1gfpch8_Prometa\MitoSys2\Calibration\mEGFPC1-Noc\mEGFP_1_R1_P10_K1_Ch2-Ch1.zen
2.382019e+01	3.826637e+01	20150410_STAG1gfpch8_Prometa\MitoSys2\Calibration\mEGFPC1-Noc\mEGFP_1_R1_P10_K1_Ch2-Ch1.zen
2.388019e+01	3.101642e+01	20150410_STAG1gfpch8_Prometa\MitoSys2\Calibration\mEGFPC1-Noc\mEGFP_1_R1_P10_K1_Ch2-Ch1.zen
2.394019e+01	3.126642e+01	20150410_STAG1gfpch8_Prometa\MitoSys2\Calibration\mEGFPC1-Noc\mEGFP_1_R1_P10_K1_Ch2-Ch1.zen
2.400019e+01	3.186642e+01	20150410_STAG1gfpch8_Prometa\MitoSys2\Calibration\mEGFPC1-Noc\mEGFP_1_R1_P10_K1_Ch2-Ch1.zen
2.406019e+01	2.946643e+01	20150410_STAG1gfpch8_Prometa\MitoSys2\Calibration\mEGFPC1-Noc\mEGFP_1_R1_P10_K1_Ch2-Ch1.zen
2.412019e+01	3.323307e+01	20150410_STAG1gfpch8_Prometa\MitoSys2\Calibration\mEGFPC1-Noc\mEGFP_1_R1_P10_K1_Ch2-Ch1.zen
2.418019e+01	3.331640e+01	20150410_STAG1gfpch8_Prometa\MitoSys2\Calibration\mEGFPC1-Noc\mEGFP_1_R1_P10_K1_Ch2-Ch1.zen
2.424019e+01	2.928310e+01	20150410_STAG1gfpch8_Prometa\MitoSys2\Calibration\mEGFPC1-Noc\mEGFP_1_R1_P10_K1_Ch2-Ch1.zen
2.430019e+01	2.976643e+01	20150410_STAG1gfpch8_Prometa\MitoSys2\Calibration\mEGFPC1-Noc\mEGFP_1_R1_P10_K1_Ch2-Ch1.zen
2.436019e+01	3.739970e+01	20150410_STAG1gfpch8_Prometa\MitoSys2\Calibration\mEGFPC1-Noc\mEGFP_1_R1_P10_K1_Ch2-Ch1.zen
2.442019e+01	3.321640e+01	20150410_STAG1gfpch8_Prometa\MitoSys2\Calibration\mEGFPC1-Noc\mEGFP_1_R1_P10_K1_Ch2-Ch1.zen
2.448019e+01	3.489972e+01	20150410_STAG1gfpch8_Prometa\MitoSys2\Calibration\mEGFPC1-Noc\mEGFP_1_R1_P10_K1_Ch2-Ch1.zen
2.454019e+01	3.303307e+01	20150410_STAG1gfpch8_Prometa\MitoSys2\Calibration\mEGFPC1-Noc\mEGFP_1_R1_P10_K1_Ch2-Ch1.zen
2.460019e+01	2.914977e+01	20150410_STAG1gfpch8_Prometa\MitoSys2\Calibration\mEGFPC1-Noc\mEGFP_1_R1_P10_K1_Ch2-Ch1.zen
2.466019e+01	3.241641e+01	20150410_STAG1gfpch8_Prometa\MitoSys2\Calibration\mEGFPC1-Noc\mEGFP_1_R1_P10_K1_Ch2-Ch1.zen
2.472020e+01	3.104976e+01	20150410_STAG1gfpch8_Prometa\MitoSys2\Calibration\mEGFPC1-Noc\mEGFP_1_R1_P10_K1_Ch2-Ch1.zen
2.478020e+01	3.384973e+01	20150410_STAG1gfpch8_Prometa\MitoSys2\Calibration\mEGFPC1-Noc\mEGFP_1_R1_P10_K1_Ch2-Ch1.zen
2.484020e+01	3.061642e+01	20150410_STAG1gfpch8_Prometa\MitoSys2\Calibration\mEGFPC1-Noc\mEGFP_1_R1_P10_K1_Ch2-Ch1.zen
2.490020e+01	2.904977e+01	20150410_STAG1gfpch8_Prometa\MitoSys2\Calibration\mEGFPC1-Noc\mEGFP_1_R1_P10_K1_Ch2-Ch1.zen
2.496020e+01	3.428306e+01	20150410_STAG1gfpch8_Prometa\MitoSys2\Calibration\mEGFPC1-Noc\mEGFP_1_R1_P10_K1_Ch2-Ch1.zen
2.502020e+01	3.139975e+01	20150410_STAG1gfpch8_Prometa\MitoSys2\Calibration\mEGFPC1-Noc\mEGFP_1_R1_P10_K1_Ch2-Ch1.zen
2.508020e+01	2.841644e+01	20150410_STAG1gfpch8_Prometa\MitoSys2\Calibration\mEGFPC1-Noc\mEGFP_1_R1_P10_K1_Ch2-Ch1.zen
2.514020e+01	2.979976e+01	20150410_STAG1gfpch8_Prometa\MitoSys2\Calibration\mEGFPC1-Noc\mEGFP_1_R1_P10_K1_Ch2-Ch1.zen
2.520020e+01	2.806644e+01	20150410_STAG1gfpch8_Prometa\MitoSys2\Calibration\mEGFPC1-Noc\mEGFP_1_R1_P10_K1_Ch2-Ch1.zen
2.526020e+01	2.859977e+01	20150410_STAG1gfpch8_Prometa\MitoSys2\Calibration\mEGFPC1-Noc\mEGFP_1_R1_P10_K1_Ch2-Ch1.zen
2.532020e+01	3.046642e+01	20150410_STAG1gfpch8_Prometa\MitoSys2\Calibration\mEGFPC1-Noc\mEGFP_1_R1_P10_K1_Ch2-Ch1.zen
2.538020e+01	3.258308e+01	20150410_STAG1gfpch8_Prometa\MitoSys2\Calibration\mEGFPC1-Noc\mEGFP_1_R1_P10_K1_Ch2-Ch1.zen
2.544020e+01	3.161642e+01	20150410_STAG1gfpch8_Prometa\MitoSys2\Calibration\mEGFPC1-Noc\mEGFP_1_R1_P10_K1_Ch2-Ch1.zen
2.550020e+01	2.926644e+01	20150410_STAG1gfpch8_Prometa\MitoSys2\Calibration\mEGFPC1-Noc\mEGFP_1_R1_P10_K1_Ch2-Ch1.zen
2.556020e+01	2.746645e+01	20150410_STAG1gfpch8_Prometa\MitoSys2\Calibration\mEGFPC1-Noc\mEGFP_1_R1_P10_K1_Ch2-Ch1.zen
2.562020e+01	3.193308e+01	20150410_STAG1gfpch8_Prometa\MitoSys2\Calibration\mEGFPC1-Noc\mEGFP_1_R1_P10_K1_Ch2-Ch1.zen
2.568020e+01	2.981643e+01	20150410_STAG1gfpch8_Prometa\MitoSys2\Calibration\mEGFPC1-Noc\mEGFP_1_R1_P10_K1_Ch2-Ch1.zen
2.574020e+01	2.603313e+01	20150410_STAG1gfpch8_Prometa\MitoSys2\Calibration\mEGFPC1-Noc\mEGFP_1_R1_P10_K1_Ch2-Ch1.zen
2.580020e+01	2.726645e+01	20150410_STAG1gfpch8_Prometa\MitoSys2\Calibration\mEGFPC1-Noc\mEGFP_1_R1_P10_K1_Ch2-Ch1.zen
2.586020e+01	2.889977e+01	20150410_STAG1gfpch8_Prometa\MitoSys2\Calibration\mEGFPC1-Noc\mEGFP_1_R1_P10_K1_Ch2-Ch1.zen
2.592021e+01	3.226641e+01	20150410_STAG1gfpch8_Prometa\MitoSys2\Calibration\mEGFPC1-Noc\mEGFP_1_R1_P10_K1_Ch2-Ch1.zen
2.598021e+01	3.186642e+01	20150410_STAG1gfpch8_Prometa\MitoSys2\Calibration\mEGFPC1-Noc\mEGFP_1_R1_P10_K1_Ch2-Ch1.zen
2.604021e+01	3.133309e+01	20150410_STAG1gfpch8_Prometa\MitoSys2\Calibration\mEGFPC1-Noc\mEGFP_1_R1_P10_K1_Ch2-Ch1.zen
2.610021e+01	3.428306e+01	20150410_STAG1gfpch8_Prometa\MitoSys2\Calibration\mEGFPC1-Noc\mEGFP_1_R1_P10_K1_Ch2-Ch1.zen
2.616021e+01	3.743304e+01	20150410_STAG1gfpch8_Prometa\MitoSys2\Calibration\mEGFPC1-Noc\mEGFP_1_R1_P10_K1_Ch2-Ch1.zen
2.622021e+01	3.131642e+01	20150410_STAG1gfpch8_Prometa\MitoSys2\Calibration\mEGFPC1-Noc\mEGFP_1_R1_P10_K1_Ch2-Ch1.zen
2.628021e+01	3.029976e+01	20150410_STAG1gfpch8_Prometa\MitoSys2\Calibration\mEGFPC1-Noc\mEGFP_1_R1_P10_K1_Ch2-Ch1.zen
2.634021e+01	3.301641e+01	20150410_STAG1gfpch8_Prometa\MitoSys2\Calibration\mEGFPC1-Noc\mEGFP_1_R1_P10_K1_Ch2-Ch1.zen
2.640021e+01	3.466639e+01	20150410_STAG1gfpch8_Prometa\MitoSys2\Calibration\mEGFPC1-Noc\mEGFP_1_R1_P10_K1_Ch2-Ch1.zen
2.646021e+01	3.089976e+01	20150410_STAG1gfpch8_Prometa\MitoSys2\Calibration\mEGFPC1-Noc\mEGFP_1_R1_P10_K1_Ch2-Ch1.zen
2.652021e+01	2.918310e+01	20150410_STAG1gfpch8_Prometa\MitoSys2\Calibration\mEGFPC1-Noc\mEGFP_1_R1_P10_K1_Ch2-Ch1.zen
2.658021e+01	2.941643e+01	20150410_STAG1gfpch8_Prometa\MitoSys2\Calibration\mEGFPC1-Noc\mEGFP_1_R1_P10_K1_Ch2-Ch1.zen
2.664021e+01	3.016643e+01	20150410_STAG1gfpch8_Prometa\MitoSys2\Calibration\mEGFPC1-Noc\mEGFP_1_R1_P10_K1_Ch2-Ch1.zen
2.670021e+01	2.881644e+01	20150410_STAG1gfpch8_Prometa\MitoSys2\Calibration\mEGFPC1-Noc\mEGFP_1_R1_P10_K1_Ch2-Ch1.zen
2.676021e+01	3.284974e+01	20150410_STAG1gfpch8_Prometa\MitoSys2\Calibration\mEGFPC1-Noc\mEGFP_1_R1_P10_K1_Ch2-Ch1.zen
2.682021e+01	3.443306e+01	20150410_STAG1gfpch8_Prometa\MitoSys2\Calibration\mEGFPC1-Noc\mEGFP_1_R1_P10_K1_Ch2-Ch1.zen
2.688021e+01	3.338307e+01	20150410_STAG1gfpch8_Prometa\MitoSys2\Calibration\mEGFPC1-Noc\mEGFP_1_R1_P10_K1_Ch2-Ch1.zen
2.694021e+01	3.371640e+01	20150410_STAG1gfpch8_Prometa\MitoSys2\Calibration\mEGFPC1-Noc\mEGFP_1_R1_P10_K1_Ch2-Ch1.zen
2.700021e+01	3.444973e+01	20150410_STAG1gfpch8_Prometa\MitoSys2\Calibration\mEGFPC1-Noc\mEGFP_1_R1_P10_K1_Ch2-Ch1.zen
2.706021e+01	3.024976e+01	20150410_STAG1gfpch8_Prometa\MitoSys2\Calibration\mEGFPC1-Noc\mEGFP_1_R1_P10_K1_Ch2-Ch1.zen
2.712021e+01	3.496639e+01	20150410_STAG1gfpch8_Prometa\MitoSys2\Calibration\mEGFPC1-Noc\mEGFP_1_R1_P10_K1_Ch2-Ch1.zen
2.718022e+01	3.288307e+01	20150410_STAG1gfpch8_Prometa\MitoSys2\Calibration\mEGFPC1-Noc\mEGFP_1_R1_P10_K1_Ch2-Ch1.zen
2.724022e+01	3.111642e+01	20150410_STAG1gfpch8_Prometa\MitoSys2\Calibration\mEGFPC1-Noc\mEGFP_1_R1_P10_K1_Ch2-Ch1.zen
2.730022e+01	3.199975e+01	20150410_STAG1gfpch8_Prometa\MitoSys2\Calibration\mEGFPC1-Noc\mEGFP_1_R1_P10_K1_Ch2-Ch1.zen
2.736022e+01	3.079976e+01	20150410_STAG1gfpch8_Prometa\MitoSys2\Calibration\mEGFPC1-Noc\mEGFP_1_R1_P10_K1_Ch2-Ch1.zen
2.742022e+01	3.099975e+01	20150410_STAG1gfpch8_Prometa\MitoSys2\Calibration\mEGFPC1-Noc\mEGFP_1_R1_P10_K1_Ch2-Ch1.zen
2.748022e+01	3.108309e+01	20150410_STAG1gfpch8_Prometa\MitoSys2\Calibration\mEGFPC1-Noc\mEGFP_1_R1_P10_K1_Ch2-Ch1.zen
2.754022e+01	3.264974e+01	20150410_STAG1gfpch8_Prometa\MitoSys2\Calibration\mEGFPC1-Noc\mEGFP_1_R1_P10_K1_Ch2-Ch1.zen
2.760022e+01	3.049976e+01	20150410_STAG1gfpch8_Prometa\MitoSys2\Calibration\mEGFPC1-Noc\mEGFP_1_R1_P10_K1_Ch2-Ch1.zen
2.766022e+01	2.913310e+01	20150410_STAG1gfpch8_Prometa\MitoSys2\Calibration\mEGFPC1-Noc\mEGFP_1_R1_P10_K1_Ch2-Ch1.zen
2.772022e+01	2.724978e+01	20150410_STAG1gfpch8_Prometa\MitoSys2\Calibration\mEGFPC1-Noc\mEGFP_1_R1_P10_K1_Ch2-Ch1.zen
2.778022e+01	3.491639e+01	20150410_STAG1gfpch8_Prometa\MitoSys2\Calibration\mEGFPC1-Noc\mEGFP_1_R1_P10_K1_Ch2-Ch1.zen
2.784022e+01	3.426640e+01	20150410_STAG1gfpch8_Prometa\MitoSys2\Calibration\mEGFPC1-Noc\mEGFP_1_R1_P10_K1_Ch2-Ch1.zen
2.790022e+01	3.644971e+01	20150410_STAG1gfpch8_Prometa\MitoSys2\Calibration\mEGFPC1-Noc\mEGFP_1_R1_P10_K1_Ch2-Ch1.zen
2.796022e+01	3.288307e+01	20150410_STAG1gfpch8_Prometa\MitoSys2\Calibration\mEGFPC1-Noc\mEGFP_1_R1_P10_K1_Ch2-Ch1.zen
2.802022e+01	3.158308e+01	20150410_STAG1gfpch8_Prometa\MitoSys2\Calibration\mEGFPC1-Noc\mEGFP_1_R1_P10_K1_Ch2-Ch1.zen
2.808022e+01	3.639971e+01	20150410_STAG1gfpch8_Prometa\MitoSys2\Calibration\mEGFPC1-Noc\mEGFP_1_R1_P10_K1_Ch2-Ch1.zen
2.814022e+01	2.918310e+01	20150410_STAG1gfpch8_Prometa\MitoSys2\Calibration\mEGFPC1-Noc\mEGFP_1_R1_P10_K1_Ch2-Ch1.zen
2.820022e+01	2.899977e+01	20150410_STAG1gfpch8_Prometa\MitoSys2\Calibration\mEGFPC1-Noc\mEGFP_1_R1_P10_K1_Ch2-Ch1.zen
2.826022e+01	2.466647e+01	20150410_STAG1gfpch8_Prometa\MitoSys2\Calibration\mEGFPC1-Noc\mEGFP_1_R1_P10_K1_Ch2-Ch1.zen
2.832022e+01	3.381640e+01	20150410_STAG1gfpch8_Prometa\MitoSys2\Calibration\mEGFPC1-Noc\mEGFP_1_R1_P10_K1_Ch2-Ch1.zen
2.838022e+01	3.168308e+01	20150410_STAG1gfpch8_Prometa\MitoSys2\Calibration\mEGFPC1-Noc\mEGFP_1_R1_P10_K1_Ch2-Ch1.zen
2.844023e+01	3.221641e+01	20150410_STAG1gfpch8_Prometa\MitoSys2\Calibration\mEGFPC1-Noc\mEGFP_1_R1_P10_K1_Ch2-Ch1.zen
2.850023e+01	3.274974e+01	20150410_STAG1gfpch8_Prometa\MitoSys2\Calibration\mEGFPC1-Noc\mEGFP_1_R1_P10_K1_Ch2-Ch1.zen
2.856023e+01	3.201641e+01	20150410_STAG1gfpch8_Prometa\MitoSys2\Calibration\mEGFPC1-Noc\mEGFP_1_R1_P10_K1_Ch2-Ch1.zen
2.862023e+01	3.221641e+01	20150410_STAG1gfpch8_Prometa\MitoSys2\Calibration\mEGFPC1-Noc\mEGFP_1_R1_P10_K1_Ch2-Ch1.zen
2.868023e+01	3.514972e+01	20150410_STAG1gfpch8_Prometa\MitoSys2\Calibration\mEGFPC1-Noc\mEGFP_1_R1_P10_K1_Ch2-Ch1.zen
2.874023e+01	3.286641e+01	20150410_STAG1gfpch8_Prometa\MitoSys2\Calibration\mEGFPC1-Noc\mEGFP_1_R1_P10_K1_Ch2-Ch1.zen
2.880023e+01	3.314974e+01	20150410_STAG1gfpch8_Prometa\MitoSys2\Calibration\mEGFPC1-Noc\mEGFP_1_R1_P10_K1_Ch2-Ch1.zen
2.886023e+01	3.554972e+01	20150410_STAG1gfpch8_Prometa\MitoSys2\Calibration\mEGFPC1-Noc\mEGFP_1_R1_P10_K1_Ch2-Ch1.zen
2.892023e+01	3.678304e+01	20150410_STAG1gfpch8_Prometa\MitoSys2\Calibration\mEGFPC1-Noc\mEGFP_1_R1_P10_K1_Ch2-Ch1.zen
2.898023e+01	3.191641e+01	20150410_STAG1gfpch8_Prometa\MitoSys2\Calibration\mEGFPC1-Noc\mEGFP_1_R1_P10_K1_Ch2-Ch1.zen
2.904023e+01	3.054976e+01	20150410_STAG1gfpch8_Prometa\MitoSys2\Calibration\mEGFPC1-Noc\mEGFP_1_R1_P10_K1_Ch2-Ch1.zen
2.910023e+01	2.981643e+01	20150410_STAG1gfpch8_Prometa\MitoSys2\Calibration\mEGFPC1-Noc\mEGFP_1_R1_P10_K1_Ch2-Ch1.zen
2.916023e+01	2.856644e+01	20150410_STAG1gfpch8_Prometa\MitoSys2\Calibration\mEGFPC1-Noc\mEGFP_1_R1_P10_K1_Ch2-Ch1.zen
2.922023e+01	3.118309e+01	20150410_STAG1gfpch8_Prometa\MitoSys2\Calibration\mEGFPC1-Noc\mEGFP_1_R1_P10_K1_Ch2-Ch1.zen
2.928023e+01	3.419973e+01	20150410_STAG1gfpch8_Prometa\MitoSys2\Calibration\mEGFPC1-Noc\mEGFP_1_R1_P10_K1_Ch2-Ch1.zen
2.934023e+01	3.634971e+01	20150410_STAG1gfpch8_Prometa\MitoSys2\Calibration\mEGFPC1-Noc\mEGFP_1_R1_P10_K1_Ch2-Ch1.zen
2.940023e+01	3.074976e+01	20150410_STAG1gfpch8_Prometa\MitoSys2\Calibration\mEGFPC1-Noc\mEGFP_1_R1_P10_K1_Ch2-Ch1.zen
2.946023e+01	3.271641e+01	20150410_STAG1gfpch8_Prometa\MitoSys2\Calibration\mEGFPC1-Noc\mEGFP_1_R1_P10_K1_Ch2-Ch1.zen
2.952023e+01	3.464973e+01	20150410_STAG1gfpch8_Prometa\MitoSys2\Calibration\mEGFPC1-Noc\mEGFP_1_R1_P10_K1_Ch2-Ch1.zen
2.958023e+01	2.753312e+01	20150410_STAG1gfpch8_Prometa\MitoSys2\Calibration\mEGFPC1-Noc\mEGFP_1_R1_P10_K1_Ch2-Ch1.zen
2.964023e+01	3.024976e+01	20150410_STAG1gfpch8_Prometa\MitoSys2\Calibration\mEGFPC1-Noc\mEGFP_1_R1_P10_K1_Ch2-Ch1.zen
2.970024e+01	2.826644e+01	20150410_STAG1gfpch8_Prometa\MitoSys2\Calibration\mEGFPC1-Noc\mEGFP_1_R1_P10_K1_Ch2-Ch1.zen
2.976023e+01	3.331640e+01	20150410_STAG1gfpch8_Prometa\MitoSys2\Calibration\mEGFPC1-Noc\mEGFP_1_R1_P10_K1_Ch2-Ch1.zen
2.982024e+01	2.713312e+01	20150410_STAG1gfpch8_Prometa\MitoSys2\Calibration\mEGFPC1-Noc\mEGFP_1_R1_P10_K1_Ch2-Ch1.zen
2.988024e+01	2.951643e+01	20150410_STAG1gfpch8_Prometa\MitoSys2\Calibration\mEGFPC1-Noc\mEGFP_1_R1_P10_K1_Ch2-Ch1.zen
2.994024e+01	3.048309e+01	20150410_STAG1gfpch8_Prometa\MitoSys2\Calibration\mEGFPC1-Noc\mEGFP_1_R1_P10_K1_Ch2-Ch1.zen
0	2.491638e+01	20150410_STAG1gfpch8_Prometa\MitoSys2\Calibration\mEGFPC1-Noc\mEGFP_1_R1_P1_K1_Ch2-Ch1.zen
6.000070e-02	2.556637e+01	20150410_STAG1gfpch8_Prometa\MitoSys2\Calibration\mEGFPC1-Noc\mEGFP_1_R1_P1_K1_Ch2-Ch1.zen
1.200000e-01	2.349973e+01	20150410_STAG1gfpch8_Prometa\MitoSys2\Calibration\mEGFPC1-Noc\mEGFP_1_R1_P1_K1_Ch2-Ch1.zen
1.800000e-01	3.056631e+01	20150410_STAG1gfpch8_Prometa\MitoSys2\Calibration\mEGFPC1-Noc\mEGFP_1_R1_P1_K1_Ch2-Ch1.zen
2.400000e-01	2.693302e+01	20150410_STAG1gfpch8_Prometa\MitoSys2\Calibration\mEGFPC1-Noc\mEGFP_1_R1_P1_K1_Ch2-Ch1.zen
3.000000e-01	2.816634e+01	20150410_STAG1gfpch8_Prometa\MitoSys2\Calibration\mEGFPC1-Noc\mEGFP_1_R1_P1_K1_Ch2-Ch1.zen
3.600000e-01	2.893300e+01	20150410_STAG1gfpch8_Prometa\MitoSys2\Calibration\mEGFPC1-Noc\mEGFP_1_R1_P1_K1_Ch2-Ch1.zen
4.200000e-01	2.983299e+01	20150410_STAG1gfpch8_Prometa\MitoSys2\Calibration\mEGFPC1-Noc\mEGFP_1_R1_P1_K1_Ch2-Ch1.zen
4.800100e-01	2.508304e+01	20150410_STAG1gfpch8_Prometa\MitoSys2\Calibration\mEGFPC1-Noc\mEGFP_1_R1_P1_K1_Ch2-Ch1.zen
5.400100e-01	2.991632e+01	20150410_STAG1gfpch8_Prometa\MitoSys2\Calibration\mEGFPC1-Noc\mEGFP_1_R1_P1_K1_Ch2-Ch1.zen
6.000100e-01	2.409972e+01	20150410_STAG1gfpch8_Prometa\MitoSys2\Calibration\mEGFPC1-Noc\mEGFP_1_R1_P1_K1_Ch2-Ch1.zen
6.600100e-01	2.713302e+01	20150410_STAG1gfpch8_Prometa\MitoSys2\Calibration\mEGFPC1-Noc\mEGFP_1_R1_P1_K1_Ch2-Ch1.zen
7.200100e-01	2.268307e+01	20150410_STAG1gfpch8_Prometa\MitoSys2\Calibration\mEGFPC1-Noc\mEGFP_1_R1_P1_K1_Ch2-Ch1.zen
7.800100e-01	2.174975e+01	20150410_STAG1gfpch8_Prometa\MitoSys2\Calibration\mEGFPC1-Noc\mEGFP_1_R1_P1_K1_Ch2-Ch1.zen
8.400100e-01	2.576637e+01	20150410_STAG1gfpch8_Prometa\MitoSys2\Calibration\mEGFPC1-Noc\mEGFP_1_R1_P1_K1_Ch2-Ch1.zen
9.000100e-01	2.661636e+01	20150410_STAG1gfpch8_Prometa\MitoSys2\Calibration\mEGFPC1-Noc\mEGFP_1_R1_P1_K1_Ch2-Ch1.zen
9.600100e-01	2.256641e+01	20150410_STAG1gfpch8_Prometa\MitoSys2\Calibration\mEGFPC1-Noc\mEGFP_1_R1_P1_K1_Ch2-Ch1.zen
1.020010e+00	2.418305e+01	20150410_STAG1gfpch8_Prometa\MitoSys2\Calibration\mEGFPC1-Noc\mEGFP_1_R1_P1_K1_Ch2-Ch1.zen
1.080010e+00	2.691636e+01	20150410_STAG1gfpch8_Prometa\MitoSys2\Calibration\mEGFPC1-Noc\mEGFP_1_R1_P1_K1_Ch2-Ch1.zen
1.140010e+00	2.541637e+01	20150410_STAG1gfpch8_Prometa\MitoSys2\Calibration\mEGFPC1-Noc\mEGFP_1_R1_P1_K1_Ch2-Ch1.zen
1.200010e+00	2.164975e+01	20150410_STAG1gfpch8_Prometa\MitoSys2\Calibration\mEGFPC1-Noc\mEGFP_1_R1_P1_K1_Ch2-Ch1.zen
1.260010e+00	2.573304e+01	20150410_STAG1gfpch8_Prometa\MitoSys2\Calibration\mEGFPC1-Noc\mEGFP_1_R1_P1_K1_Ch2-Ch1.zen
1.320020e+00	2.486638e+01	20150410_STAG1gfpch8_Prometa\MitoSys2\Calibration\mEGFPC1-Noc\mEGFP_1_R1_P1_K1_Ch2-Ch1.zen
1.380020e+00	2.756635e+01	20150410_STAG1gfpch8_Prometa\MitoSys2\Calibration\mEGFPC1-Noc\mEGFP_1_R1_P1_K1_Ch2-Ch1.zen
1.440020e+00	2.664969e+01	20150410_STAG1gfpch8_Prometa\MitoSys2\Calibration\mEGFPC1-Noc\mEGFP_1_R1_P1_K1_Ch2-Ch1.zen
1.500020e+00	2.233307e+01	20150410_STAG1gfpch8_Prometa\MitoSys2\Calibration\mEGFPC1-Noc\mEGFP_1_R1_P1_K1_Ch2-Ch1.zen
1.560020e+00	2.581637e+01	20150410_STAG1gfpch8_Prometa\MitoSys2\Calibration\mEGFPC1-Noc\mEGFP_1_R1_P1_K1_Ch2-Ch1.zen
1.620020e+00	2.338306e+01	20150410_STAG1gfpch8_Prometa\MitoSys2\Calibration\mEGFPC1-Noc\mEGFP_1_R1_P1_K1_Ch2-Ch1.zen
1.680020e+00	2.666636e+01	20150410_STAG1gfpch8_Prometa\MitoSys2\Calibration\mEGFPC1-Noc\mEGFP_1_R1_P1_K1_Ch2-Ch1.zen
1.740020e+00	2.458305e+01	20150410_STAG1gfpch8_Prometa\MitoSys2\Calibration\mEGFPC1-Noc\mEGFP_1_R1_P1_K1_Ch2-Ch1.zen
1.800020e+00	2.848300e+01	20150410_STAG1gfpch8_Prometa\MitoSys2\Calibration\mEGFPC1-Noc\mEGFP_1_R1_P1_K1_Ch2-Ch1.zen
1.860020e+00	2.448305e+01	20150410_STAG1gfpch8_Prometa\MitoSys2\Calibration\mEGFPC1-Noc\mEGFP_1_R1_P1_K1_Ch2-Ch1.zen
1.920020e+00	2.551637e+01	20150410_STAG1gfpch8_Prometa\MitoSys2\Calibration\mEGFPC1-Noc\mEGFP_1_R1_P1_K1_Ch2-Ch1.zen
1.980020e+00	2.639969e+01	20150410_STAG1gfpch8_Prometa\MitoSys2\Calibration\mEGFPC1-Noc\mEGFP_1_R1_P1_K1_Ch2-Ch1.zen
2.040020e+00	3.004965e+01	20150410_STAG1gfpch8_Prometa\MitoSys2\Calibration\mEGFPC1-Noc\mEGFP_1_R1_P1_K1_Ch2-Ch1.zen
2.100020e+00	2.734968e+01	20150410_STAG1gfpch8_Prometa\MitoSys2\Calibration\mEGFPC1-Noc\mEGFP_1_R1_P1_K1_Ch2-Ch1.zen
2.160020e+00	2.481638e+01	20150410_STAG1gfpch8_Prometa\MitoSys2\Calibration\mEGFPC1-Noc\mEGFP_1_R1_P1_K1_Ch2-Ch1.zen
2.220030e+00	2.129975e+01	20150410_STAG1gfpch8_Prometa\MitoSys2\Calibration\mEGFPC1-Noc\mEGFP_1_R1_P1_K1_Ch2-Ch1.zen
2.280030e+00	2.246641e+01	20150410_STAG1gfpch8_Prometa\MitoSys2\Calibration\mEGFPC1-Noc\mEGFP_1_R1_P1_K1_Ch2-Ch1.zen
2.340030e+00	2.414972e+01	20150410_STAG1gfpch8_Prometa\MitoSys2\Calibration\mEGFPC1-Noc\mEGFP_1_R1_P1_K1_Ch2-Ch1.zen
2.400030e+00	2.444972e+01	20150410_STAG1gfpch8_Prometa\MitoSys2\Calibration\mEGFPC1-Noc\mEGFP_1_R1_P1_K1_Ch2-Ch1.zen
2.460030e+00	2.598303e+01	20150410_STAG1gfpch8_Prometa\MitoSys2\Calibration\mEGFPC1-Noc\mEGFP_1_R1_P1_K1_Ch2-Ch1.zen
2.520030e+00	2.483305e+01	20150410_STAG1gfpch8_Prometa\MitoSys2\Calibration\mEGFPC1-Noc\mEGFP_1_R1_P1_K1_Ch2-Ch1.zen
2.580030e+00	2.433305e+01	20150410_STAG1gfpch8_Prometa\MitoSys2\Calibration\mEGFPC1-Noc\mEGFP_1_R1_P1_K1_Ch2-Ch1.zen
2.640030e+00	2.496638e+01	20150410_STAG1gfpch8_Prometa\MitoSys2\Calibration\mEGFPC1-Noc\mEGFP_1_R1_P1_K1_Ch2-Ch1.zen
2.700030e+00	2.321640e+01	20150410_STAG1gfpch8_Prometa\MitoSys2\Calibration\mEGFPC1-Noc\mEGFP_1_R1_P1_K1_Ch2-Ch1.zen
2.760030e+00	2.426639e+01	20150410_STAG1gfpch8_Prometa\MitoSys2\Calibration\mEGFPC1-Noc\mEGFP_1_R1_P1_K1_Ch2-Ch1.zen
2.820030e+00	2.399972e+01	20150410_STAG1gfpch8_Prometa\MitoSys2\Calibration\mEGFPC1-Noc\mEGFP_1_R1_P1_K1_Ch2-Ch1.zen
2.880030e+00	2.403306e+01	20150410_STAG1gfpch8_Prometa\MitoSys2\Calibration\mEGFPC1-Noc\mEGFP_1_R1_P1_K1_Ch2-Ch1.zen
2.940030e+00	2.549970e+01	20150410_STAG1gfpch8_Prometa\MitoSys2\Calibration\mEGFPC1-Noc\mEGFP_1_R1_P1_K1_Ch2-Ch1.zen
3.000030e+00	2.739968e+01	20150410_STAG1gfpch8_Prometa\MitoSys2\Calibration\mEGFPC1-Noc\mEGFP_1_R1_P1_K1_Ch2-Ch1.zen
3.060040e+00	2.168308e+01	20150410_STAG1gfpch8_Prometa\MitoSys2\Calibration\mEGFPC1-Noc\mEGFP_1_R1_P1_K1_Ch2-Ch1.zen
3.120040e+00	2.574970e+01	20150410_STAG1gfpch8_Prometa\MitoSys2\Calibration\mEGFPC1-Noc\mEGFP_1_R1_P1_K1_Ch2-Ch1.zen
3.180040e+00	2.388306e+01	20150410_STAG1gfpch8_Prometa\MitoSys2\Calibration\mEGFPC1-Noc\mEGFP_1_R1_P1_K1_Ch2-Ch1.zen
3.240040e+00	2.826634e+01	20150410_STAG1gfpch8_Prometa\MitoSys2\Calibration\mEGFPC1-Noc\mEGFP_1_R1_P1_K1_Ch2-Ch1.zen
3.300040e+00	2.729968e+01	20150410_STAG1gfpch8_Prometa\MitoSys2\Calibration\mEGFPC1-Noc\mEGFP_1_R1_P1_K1_Ch2-Ch1.zen
3.360040e+00	2.356639e+01	20150410_STAG1gfpch8_Prometa\MitoSys2\Calibration\mEGFPC1-Noc\mEGFP_1_R1_P1_K1_Ch2-Ch1.zen
3.420040e+00	2.494971e+01	20150410_STAG1gfpch8_Prometa\MitoSys2\Calibration\mEGFPC1-Noc\mEGFP_1_R1_P1_K1_Ch2-Ch1.zen
3.480040e+00	2.483305e+01	20150410_STAG1gfpch8_Prometa\MitoSys2\Calibration\mEGFPC1-Noc\mEGFP_1_R1_P1_K1_Ch2-Ch1.zen
3.540040e+00	2.788301e+01	20150410_STAG1gfpch8_Prometa\MitoSys2\Calibration\mEGFPC1-Noc\mEGFP_1_R1_P1_K1_Ch2-Ch1.zen
3.600040e+00	2.291640e+01	20150410_STAG1gfpch8_Prometa\MitoSys2\Calibration\mEGFPC1-Noc\mEGFP_1_R1_P1_K1_Ch2-Ch1.zen
3.660040e+00	2.408306e+01	20150410_STAG1gfpch8_Prometa\MitoSys2\Calibration\mEGFPC1-Noc\mEGFP_1_R1_P1_K1_Ch2-Ch1.zen
3.720040e+00	2.371639e+01	20150410_STAG1gfpch8_Prometa\MitoSys2\Calibration\mEGFPC1-Noc\mEGFP_1_R1_P1_K1_Ch2-Ch1.zen
3.780040e+00	2.169975e+01	20150410_STAG1gfpch8_Prometa\MitoSys2\Calibration\mEGFPC1-Noc\mEGFP_1_R1_P1_K1_Ch2-Ch1.zen
3.840040e+00	2.338306e+01	20150410_STAG1gfpch8_Prometa\MitoSys2\Calibration\mEGFPC1-Noc\mEGFP_1_R1_P1_K1_Ch2-Ch1.zen
3.900050e+00	2.583303e+01	20150410_STAG1gfpch8_Prometa\MitoSys2\Calibration\mEGFPC1-Noc\mEGFP_1_R1_P1_K1_Ch2-Ch1.zen
3.960050e+00	2.301640e+01	20150410_STAG1gfpch8_Prometa\MitoSys2\Calibration\mEGFPC1-Noc\mEGFP_1_R1_P1_K1_Ch2-Ch1.zen
4.020050e+00	2.393306e+01	20150410_STAG1gfpch8_Prometa\MitoSys2\Calibration\mEGFPC1-Noc\mEGFP_1_R1_P1_K1_Ch2-Ch1.zen
4.080050e+00	3.038298e+01	20150410_STAG1gfpch8_Prometa\MitoSys2\Calibration\mEGFPC1-Noc\mEGFP_1_R1_P1_K1_Ch2-Ch1.zen
4.140050e+00	2.001644e+01	20150410_STAG1gfpch8_Prometa\MitoSys2\Calibration\mEGFPC1-Noc\mEGFP_1_R1_P1_K1_Ch2-Ch1.zen
4.200050e+00	1.901645e+01	20150410_STAG1gfpch8_Prometa\MitoSys2\Calibration\mEGFPC1-Noc\mEGFP_1_R1_P1_K1_Ch2-Ch1.zen
4.260050e+00	2.314973e+01	20150410_STAG1gfpch8_Prometa\MitoSys2\Calibration\mEGFPC1-Noc\mEGFP_1_R1_P1_K1_Ch2-Ch1.zen
4.320050e+00	2.334973e+01	20150410_STAG1gfpch8_Prometa\MitoSys2\Calibration\mEGFPC1-Noc\mEGFP_1_R1_P1_K1_Ch2-Ch1.zen
4.380050e+00	2.473305e+01	20150410_STAG1gfpch8_Prometa\MitoSys2\Calibration\mEGFPC1-Noc\mEGFP_1_R1_P1_K1_Ch2-Ch1.zen
4.440050e+00	2.454972e+01	20150410_STAG1gfpch8_Prometa\MitoSys2\Calibration\mEGFPC1-Noc\mEGFP_1_R1_P1_K1_Ch2-Ch1.zen
4.500050e+00	2.433305e+01	20150410_STAG1gfpch8_Prometa\MitoSys2\Calibration\mEGFPC1-Noc\mEGFP_1_R1_P1_K1_Ch2-Ch1.zen
4.560050e+00	2.794968e+01	20150410_STAG1gfpch8_Prometa\MitoSys2\Calibration\mEGFPC1-Noc\mEGFP_1_R1_P1_K1_Ch2-Ch1.zen
4.620050e+00	2.211641e+01	20150410_STAG1gfpch8_Prometa\MitoSys2\Calibration\mEGFPC1-Noc\mEGFP_1_R1_P1_K1_Ch2-Ch1.zen
4.680050e+00	2.386639e+01	20150410_STAG1gfpch8_Prometa\MitoSys2\Calibration\mEGFPC1-Noc\mEGFP_1_R1_P1_K1_Ch2-Ch1.zen
4.740050e+00	2.398306e+01	20150410_STAG1gfpch8_Prometa\MitoSys2\Calibration\mEGFPC1-Noc\mEGFP_1_R1_P1_K1_Ch2-Ch1.zen
4.800060e+00	2.109976e+01	20150410_STAG1gfpch8_Prometa\MitoSys2\Calibration\mEGFPC1-Noc\mEGFP_1_R1_P1_K1_Ch2-Ch1.zen
4.860060e+00	2.833301e+01	20150410_STAG1gfpch8_Prometa\MitoSys2\Calibration\mEGFPC1-Noc\mEGFP_1_R1_P1_K1_Ch2-Ch1.zen
4.920060e+00	2.349973e+01	20150410_STAG1gfpch8_Prometa\MitoSys2\Calibration\mEGFPC1-Noc\mEGFP_1_R1_P1_K1_Ch2-Ch1.zen
4.980060e+00	2.256641e+01	20150410_STAG1gfpch8_Prometa\MitoSys2\Calibration\mEGFPC1-Noc\mEGFP_1_R1_P1_K1_Ch2-Ch1.zen
5.040060e+00	2.084976e+01	20150410_STAG1gfpch8_Prometa\MitoSys2\Calibration\mEGFPC1-Noc\mEGFP_1_R1_P1_K1_Ch2-Ch1.zen
5.100060e+00	2.179975e+01	20150410_STAG1gfpch8_Prometa\MitoSys2\Calibration\mEGFPC1-Noc\mEGFP_1_R1_P1_K1_Ch2-Ch1.zen
5.160060e+00	2.031643e+01	20150410_STAG1gfpch8_Prometa\MitoSys2\Calibration\mEGFPC1-Noc\mEGFP_1_R1_P1_K1_Ch2-Ch1.zen
5.220060e+00	2.191641e+01	20150410_STAG1gfpch8_Prometa\MitoSys2\Calibration\mEGFPC1-Noc\mEGFP_1_R1_P1_K1_Ch2-Ch1.zen
5.280060e+00	2.491638e+01	20150410_STAG1gfpch8_Prometa\MitoSys2\Calibration\mEGFPC1-Noc\mEGFP_1_R1_P1_K1_Ch2-Ch1.zen
5.340060e+00	2.401639e+01	20150410_STAG1gfpch8_Prometa\MitoSys2\Calibration\mEGFPC1-Noc\mEGFP_1_R1_P1_K1_Ch2-Ch1.zen
5.400060e+00	2.323306e+01	20150410_STAG1gfpch8_Prometa\MitoSys2\Calibration\mEGFPC1-Noc\mEGFP_1_R1_P1_K1_Ch2-Ch1.zen
5.460060e+00	2.918300e+01	20150410_STAG1gfpch8_Prometa\MitoSys2\Calibration\mEGFPC1-Noc\mEGFP_1_R1_P1_K1_Ch2-Ch1.zen
5.520060e+00	1.981644e+01	20150410_STAG1gfpch8_Prometa\MitoSys2\Calibration\mEGFPC1-Noc\mEGFP_1_R1_P1_K1_Ch2-Ch1.zen
5.580060e+00	2.174975e+01	20150410_STAG1gfpch8_Prometa\MitoSys2\Calibration\mEGFPC1-Noc\mEGFP_1_R1_P1_K1_Ch2-Ch1.zen
5.640070e+00	2.318307e+01	20150410_STAG1gfpch8_Prometa\MitoSys2\Calibration\mEGFPC1-Noc\mEGFP_1_R1_P1_K1_Ch2-Ch1.zen
5.700070e+00	2.061643e+01	20150410_STAG1gfpch8_Prometa\MitoSys2\Calibration\mEGFPC1-Noc\mEGFP_1_R1_P1_K1_Ch2-Ch1.zen
5.760070e+00	2.108309e+01	20150410_STAG1gfpch8_Prometa\MitoSys2\Calibration\mEGFPC1-Noc\mEGFP_1_R1_P1_K1_Ch2-Ch1.zen
5.820070e+00	2.246641e+01	20150410_STAG1gfpch8_Prometa\MitoSys2\Calibration\mEGFPC1-Noc\mEGFP_1_R1_P1_K1_Ch2-Ch1.zen
5.880070e+00	2.226641e+01	20150410_STAG1gfpch8_Prometa\MitoSys2\Calibration\mEGFPC1-Noc\mEGFP_1_R1_P1_K1_Ch2-Ch1.zen
5.940070e+00	2.181641e+01	20150410_STAG1gfpch8_Prometa\MitoSys2\Calibration\mEGFPC1-Noc\mEGFP_1_R1_P1_K1_Ch2-Ch1.zen
6.000070e+00	2.173308e+01	20150410_STAG1gfpch8_Prometa\MitoSys2\Calibration\mEGFPC1-Noc\mEGFP_1_R1_P1_K1_Ch2-Ch1.zen
6.060070e+00	2.408306e+01	20150410_STAG1gfpch8_Prometa\MitoSys2\Calibration\mEGFPC1-Noc\mEGFP_1_R1_P1_K1_Ch2-Ch1.zen
6.120070e+00	2.029976e+01	20150410_STAG1gfpch8_Prometa\MitoSys2\Calibration\mEGFPC1-Noc\mEGFP_1_R1_P1_K1_Ch2-Ch1.zen
6.180070e+00	2.261641e+01	20150410_STAG1gfpch8_Prometa\MitoSys2\Calibration\mEGFPC1-Noc\mEGFP_1_R1_P1_K1_Ch2-Ch1.zen
6.240070e+00	2.413305e+01	20150410_STAG1gfpch8_Prometa\MitoSys2\Calibration\mEGFPC1-Noc\mEGFP_1_R1_P1_K1_Ch2-Ch1.zen
6.300070e+00	2.408306e+01	20150410_STAG1gfpch8_Prometa\MitoSys2\Calibration\mEGFPC1-Noc\mEGFP_1_R1_P1_K1_Ch2-Ch1.zen
6.360070e+00	2.133309e+01	20150410_STAG1gfpch8_Prometa\MitoSys2\Calibration\mEGFPC1-Noc\mEGFP_1_R1_P1_K1_Ch2-Ch1.zen
6.420070e+00	2.396639e+01	20150410_STAG1gfpch8_Prometa\MitoSys2\Calibration\mEGFPC1-Noc\mEGFP_1_R1_P1_K1_Ch2-Ch1.zen
6.480070e+00	2.334973e+01	20150410_STAG1gfpch8_Prometa\MitoSys2\Calibration\mEGFPC1-Noc\mEGFP_1_R1_P1_K1_Ch2-Ch1.zen
6.540080e+00	2.154975e+01	20150410_STAG1gfpch8_Prometa\MitoSys2\Calibration\mEGFPC1-Noc\mEGFP_1_R1_P1_K1_Ch2-Ch1.zen
6.600080e+00	2.458305e+01	20150410_STAG1gfpch8_Prometa\MitoSys2\Calibration\mEGFPC1-Noc\mEGFP_1_R1_P1_K1_Ch2-Ch1.zen
6.660080e+00	2.276640e+01	20150410_STAG1gfpch8_Prometa\MitoSys2\Calibration\mEGFPC1-Noc\mEGFP_1_R1_P1_K1_Ch2-Ch1.zen
6.720080e+00	2.094976e+01	20150410_STAG1gfpch8_Prometa\MitoSys2\Calibration\mEGFPC1-Noc\mEGFP_1_R1_P1_K1_Ch2-Ch1.zen
6.780080e+00	2.408306e+01	20150410_STAG1gfpch8_Prometa\MitoSys2\Calibration\mEGFPC1-Noc\mEGFP_1_R1_P1_K1_Ch2-Ch1.zen
6.840080e+00	2.566637e+01	20150410_STAG1gfpch8_Prometa\MitoSys2\Calibration\mEGFPC1-Noc\mEGFP_1_R1_P1_K1_Ch2-Ch1.zen
6.900080e+00	2.241641e+01	20150410_STAG1gfpch8_Prometa\MitoSys2\Calibration\mEGFPC1-Noc\mEGFP_1_R1_P1_K1_Ch2-Ch1.zen
6.960080e+00	2.756635e+01	20150410_STAG1gfpch8_Prometa\MitoSys2\Calibration\mEGFPC1-Noc\mEGFP_1_R1_P1_K1_Ch2-Ch1.zen
7.020080e+00	2.418305e+01	20150410_STAG1gfpch8_Prometa\MitoSys2\Calibration\mEGFPC1-Noc\mEGFP_1_R1_P1_K1_Ch2-Ch1.zen
7.080080e+00	2.276640e+01	20150410_STAG1gfpch8_Prometa\MitoSys2\Calibration\mEGFPC1-Noc\mEGFP_1_R1_P1_K1_Ch2-Ch1.zen
7.140080e+00	2.393306e+01	20150410_STAG1gfpch8_Prometa\MitoSys2\Calibration\mEGFPC1-Noc\mEGFP_1_R1_P1_K1_Ch2-Ch1.zen
7.200080e+00	2.311640e+01	20150410_STAG1gfpch8_Prometa\MitoSys2\Calibration\mEGFPC1-Noc\mEGFP_1_R1_P1_K1_Ch2-Ch1.zen
7.260080e+00	2.443305e+01	20150410_STAG1gfpch8_Prometa\MitoSys2\Calibration\mEGFPC1-Noc\mEGFP_1_R1_P1_K1_Ch2-Ch1.zen
7.320080e+00	2.169975e+01	20150410_STAG1gfpch8_Prometa\MitoSys2\Calibration\mEGFPC1-Noc\mEGFP_1_R1_P1_K1_Ch2-Ch1.zen
7.380090e+00	2.323306e+01	20150410_STAG1gfpch8_Prometa\MitoSys2\Calibration\mEGFPC1-Noc\mEGFP_1_R1_P1_K1_Ch2-Ch1.zen
7.440090e+00	2.356639e+01	20150410_STAG1gfpch8_Prometa\MitoSys2\Calibration\mEGFPC1-Noc\mEGFP_1_R1_P1_K1_Ch2-Ch1.zen
7.500090e+00	1.933311e+01	20150410_STAG1gfpch8_Prometa\MitoSys2\Calibration\mEGFPC1-Noc\mEGFP_1_R1_P1_K1_Ch2-Ch1.zen
7.560090e+00	2.073309e+01	20150410_STAG1gfpch8_Prometa\MitoSys2\Calibration\mEGFPC1-Noc\mEGFP_1_R1_P1_K1_Ch2-Ch1.zen
7.620090e+00	1.948311e+01	20150410_STAG1gfpch8_Prometa\MitoSys2\Calibration\mEGFPC1-Noc\mEGFP_1_R1_P1_K1_Ch2-Ch1.zen
7.680090e+00	2.214974e+01	20150410_STAG1gfpch8_Prometa\MitoSys2\Calibration\mEGFPC1-Noc\mEGFP_1_R1_P1_K1_Ch2-Ch1.zen
7.740090e+00	2.351640e+01	20150410_STAG1gfpch8_Prometa\MitoSys2\Calibration\mEGFPC1-Noc\mEGFP_1_R1_P1_K1_Ch2-Ch1.zen
7.800090e+00	2.329973e+01	20150410_STAG1gfpch8_Prometa\MitoSys2\Calibration\mEGFPC1-Noc\mEGFP_1_R1_P1_K1_Ch2-Ch1.zen
7.860090e+00	2.356639e+01	20150410_STAG1gfpch8_Prometa\MitoSys2\Calibration\mEGFPC1-Noc\mEGFP_1_R1_P1_K1_Ch2-Ch1.zen
7.920090e+00	2.301640e+01	20150410_STAG1gfpch8_Prometa\MitoSys2\Calibration\mEGFPC1-Noc\mEGFP_1_R1_P1_K1_Ch2-Ch1.zen
7.980090e+00	2.493304e+01	20150410_STAG1gfpch8_Prometa\MitoSys2\Calibration\mEGFPC1-Noc\mEGFP_1_R1_P1_K1_Ch2-Ch1.zen
8.040090e+00	2.044976e+01	20150410_STAG1gfpch8_Prometa\MitoSys2\Calibration\mEGFPC1-Noc\mEGFP_1_R1_P1_K1_Ch2-Ch1.zen
8.100090e+00	2.409972e+01	20150410_STAG1gfpch8_Prometa\MitoSys2\Calibration\mEGFPC1-Noc\mEGFP_1_R1_P1_K1_Ch2-Ch1.zen
8.160090e+00	2.311640e+01	20150410_STAG1gfpch8_Prometa\MitoSys2\Calibration\mEGFPC1-Noc\mEGFP_1_R1_P1_K1_Ch2-Ch1.zen
8.220090e+00	2.176641e+01	20150410_STAG1gfpch8_Prometa\MitoSys2\Calibration\mEGFPC1-Noc\mEGFP_1_R1_P1_K1_Ch2-Ch1.zen
8.280100e+00	2.463305e+01	20150410_STAG1gfpch8_Prometa\MitoSys2\Calibration\mEGFPC1-Noc\mEGFP_1_R1_P1_K1_Ch2-Ch1.zen
8.340100e+00	2.273307e+01	20150410_STAG1gfpch8_Prometa\MitoSys2\Calibration\mEGFPC1-Noc\mEGFP_1_R1_P1_K1_Ch2-Ch1.zen
8.400100e+00	2.491638e+01	20150410_STAG1gfpch8_Prometa\MitoSys2\Calibration\mEGFPC1-Noc\mEGFP_1_R1_P1_K1_Ch2-Ch1.zen
8.460100e+00	2.249974e+01	20150410_STAG1gfpch8_Prometa\MitoSys2\Calibration\mEGFPC1-Noc\mEGFP_1_R1_P1_K1_Ch2-Ch1.zen
8.520100e+00	2.364973e+01	20150410_STAG1gfpch8_Prometa\MitoSys2\Calibration\mEGFPC1-Noc\mEGFP_1_R1_P1_K1_Ch2-Ch1.zen
8.580100e+00	2.126642e+01	20150410_STAG1gfpch8_Prometa\MitoSys2\Calibration\mEGFPC1-Noc\mEGFP_1_R1_P1_K1_Ch2-Ch1.zen
8.640100e+00	2.089976e+01	20150410_STAG1gfpch8_Prometa\MitoSys2\Calibration\mEGFPC1-Noc\mEGFP_1_R1_P1_K1_Ch2-Ch1.zen
8.700100e+00	2.333306e+01	20150410_STAG1gfpch8_Prometa\MitoSys2\Calibration\mEGFPC1-Noc\mEGFP_1_R1_P1_K1_Ch2-Ch1.zen
8.760100e+00	2.313307e+01	20150410_STAG1gfpch8_Prometa\MitoSys2\Calibration\mEGFPC1-Noc\mEGFP_1_R1_P1_K1_Ch2-Ch1.zen
8.820100e+00	2.419972e+01	20150410_STAG1gfpch8_Prometa\MitoSys2\Calibration\mEGFPC1-Noc\mEGFP_1_R1_P1_K1_Ch2-Ch1.zen
8.880100e+00	2.303307e+01	20150410_STAG1gfpch8_Prometa\MitoSys2\Calibration\mEGFPC1-Noc\mEGFP_1_R1_P1_K1_Ch2-Ch1.zen
8.940100e+00	2.584970e+01	20150410_STAG1gfpch8_Prometa\MitoSys2\Calibration\mEGFPC1-Noc\mEGFP_1_R1_P1_K1_Ch2-Ch1.zen
9.000100e+00	2.498304e+01	20150410_STAG1gfpch8_Prometa\MitoSys2\Calibration\mEGFPC1-Noc\mEGFP_1_R1_P1_K1_Ch2-Ch1.zen
9.060100e+00	2.724969e+01	20150410_STAG1gfpch8_Prometa\MitoSys2\Calibration\mEGFPC1-Noc\mEGFP_1_R1_P1_K1_Ch2-Ch1.zen
9.120110e+00	2.471638e+01	20150410_STAG1gfpch8_Prometa\MitoSys2\Calibration\mEGFPC1-Noc\mEGFP_1_R1_P1_K1_Ch2-Ch1.zen
9.180110e+00	2.159975e+01	20150410_STAG1gfpch8_Prometa\MitoSys2\Calibration\mEGFPC1-Noc\mEGFP_1_R1_P1_K1_Ch2-Ch1.zen
9.240110e+00	2.078309e+01	20150410_STAG1gfpch8_Prometa\MitoSys2\Calibration\mEGFPC1-Noc\mEGFP_1_R1_P1_K1_Ch2-Ch1.zen
9.300110e+00	2.626636e+01	20150410_STAG1gfpch8_Prometa\MitoSys2\Calibration\mEGFPC1-Noc\mEGFP_1_R1_P1_K1_Ch2-Ch1.zen
9.360110e+00	2.366639e+01	20150410_STAG1gfpch8_Prometa\MitoSys2\Calibration\mEGFPC1-Noc\mEGFP_1_R1_P1_K1_Ch2-Ch1.zen
9.420110e+00	2.473305e+01	20150410_STAG1gfpch8_Prometa\MitoSys2\Calibration\mEGFPC1-Noc\mEGFP_1_R1_P1_K1_Ch2-Ch1.zen
9.480110e+00	2.524971e+01	20150410_STAG1gfpch8_Prometa\MitoSys2\Calibration\mEGFPC1-Noc\mEGFP_1_R1_P1_K1_Ch2-Ch1.zen
9.540110e+00	2.379972e+01	20150410_STAG1gfpch8_Prometa\MitoSys2\Calibration\mEGFPC1-Noc\mEGFP_1_R1_P1_K1_Ch2-Ch1.zen
9.600110e+00	2.579970e+01	20150410_STAG1gfpch8_Prometa\MitoSys2\Calibration\mEGFPC1-Noc\mEGFP_1_R1_P1_K1_Ch2-Ch1.zen
9.660110e+00	2.359973e+01	20150410_STAG1gfpch8_Prometa\MitoSys2\Calibration\mEGFPC1-Noc\mEGFP_1_R1_P1_K1_Ch2-Ch1.zen
9.720110e+00	2.484971e+01	20150410_STAG1gfpch8_Prometa\MitoSys2\Calibration\mEGFPC1-Noc\mEGFP_1_R1_P1_K1_Ch2-Ch1.zen
9.780110e+00	2.451638e+01	20150410_STAG1gfpch8_Prometa\MitoSys2\Calibration\mEGFPC1-Noc\mEGFP_1_R1_P1_K1_Ch2-Ch1.zen
9.840110e+00	2.419972e+01	20150410_STAG1gfpch8_Prometa\MitoSys2\Calibration\mEGFPC1-Noc\mEGFP_1_R1_P1_K1_Ch2-Ch1.zen
9.900110e+00	2.443305e+01	20150410_STAG1gfpch8_Prometa\MitoSys2\Calibration\mEGFPC1-Noc\mEGFP_1_R1_P1_K1_Ch2-Ch1.zen
9.960120e+00	2.348306e+01	20150410_STAG1gfpch8_Prometa\MitoSys2\Calibration\mEGFPC1-Noc\mEGFP_1_R1_P1_K1_Ch2-Ch1.zen
1.002012e+01	2.438305e+01	20150410_STAG1gfpch8_Prometa\MitoSys2\Calibration\mEGFPC1-Noc\mEGFP_1_R1_P1_K1_Ch2-Ch1.zen
1.008012e+01	2.364973e+01	20150410_STAG1gfpch8_Prometa\MitoSys2\Calibration\mEGFPC1-Noc\mEGFP_1_R1_P1_K1_Ch2-Ch1.zen
1.014012e+01	2.348306e+01	20150410_STAG1gfpch8_Prometa\MitoSys2\Calibration\mEGFPC1-Noc\mEGFP_1_R1_P1_K1_Ch2-Ch1.zen
1.020012e+01	2.623303e+01	20150410_STAG1gfpch8_Prometa\MitoSys2\Calibration\mEGFPC1-Noc\mEGFP_1_R1_P1_K1_Ch2-Ch1.zen
1.026012e+01	2.428305e+01	20150410_STAG1gfpch8_Prometa\MitoSys2\Calibration\mEGFPC1-Noc\mEGFP_1_R1_P1_K1_Ch2-Ch1.zen
1.032012e+01	2.516638e+01	20150410_STAG1gfpch8_Prometa\MitoSys2\Calibration\mEGFPC1-Noc\mEGFP_1_R1_P1_K1_Ch2-Ch1.zen
1.038012e+01	2.608303e+01	20150410_STAG1gfpch8_Prometa\MitoSys2\Calibration\mEGFPC1-Noc\mEGFP_1_R1_P1_K1_Ch2-Ch1.zen
1.044012e+01	2.496638e+01	20150410_STAG1gfpch8_Prometa\MitoSys2\Calibration\mEGFPC1-Noc\mEGFP_1_R1_P1_K1_Ch2-Ch1.zen
1.050012e+01	2.133309e+01	20150410_STAG1gfpch8_Prometa\MitoSys2\Calibration\mEGFPC1-Noc\mEGFP_1_R1_P1_K1_Ch2-Ch1.zen
1.056012e+01	2.496638e+01	20150410_STAG1gfpch8_Prometa\MitoSys2\Calibration\mEGFPC1-Noc\mEGFP_1_R1_P1_K1_Ch2-Ch1.zen
1.062012e+01	2.193308e+01	20150410_STAG1gfpch8_Prometa\MitoSys2\Calibration\mEGFPC1-Noc\mEGFP_1_R1_P1_K1_Ch2-Ch1.zen
1.068012e+01	2.231641e+01	20150410_STAG1gfpch8_Prometa\MitoSys2\Calibration\mEGFPC1-Noc\mEGFP_1_R1_P1_K1_Ch2-Ch1.zen
1.074012e+01	2.401639e+01	20150410_STAG1gfpch8_Prometa\MitoSys2\Calibration\mEGFPC1-Noc\mEGFP_1_R1_P1_K1_Ch2-Ch1.zen
1.080013e+01	2.306640e+01	20150410_STAG1gfpch8_Prometa\MitoSys2\Calibration\mEGFPC1-Noc\mEGFP_1_R1_P1_K1_Ch2-Ch1.zen
1.086013e+01	1.996644e+01	20150410_STAG1gfpch8_Prometa\MitoSys2\Calibration\mEGFPC1-Noc\mEGFP_1_R1_P1_K1_Ch2-Ch1.zen
1.092013e+01	2.184975e+01	20150410_STAG1gfpch8_Prometa\MitoSys2\Calibration\mEGFPC1-Noc\mEGFP_1_R1_P1_K1_Ch2-Ch1.zen
1.098013e+01	2.606637e+01	20150410_STAG1gfpch8_Prometa\MitoSys2\Calibration\mEGFPC1-Noc\mEGFP_1_R1_P1_K1_Ch2-Ch1.zen
1.104013e+01	2.319973e+01	20150410_STAG1gfpch8_Prometa\MitoSys2\Calibration\mEGFPC1-Noc\mEGFP_1_R1_P1_K1_Ch2-Ch1.zen
1.110013e+01	2.399972e+01	20150410_STAG1gfpch8_Prometa\MitoSys2\Calibration\mEGFPC1-Noc\mEGFP_1_R1_P1_K1_Ch2-Ch1.zen
1.116013e+01	2.234974e+01	20150410_STAG1gfpch8_Prometa\MitoSys2\Calibration\mEGFPC1-Noc\mEGFP_1_R1_P1_K1_Ch2-Ch1.zen
1.122013e+01	2.189975e+01	20150410_STAG1gfpch8_Prometa\MitoSys2\Calibration\mEGFPC1-Noc\mEGFP_1_R1_P1_K1_Ch2-Ch1.zen
1.128013e+01	2.521638e+01	20150410_STAG1gfpch8_Prometa\MitoSys2\Calibration\mEGFPC1-Noc\mEGFP_1_R1_P1_K1_Ch2-Ch1.zen
1.134013e+01	2.606637e+01	20150410_STAG1gfpch8_Prometa\MitoSys2\Calibration\mEGFPC1-Noc\mEGFP_1_R1_P1_K1_Ch2-Ch1.zen
1.140013e+01	2.376639e+01	20150410_STAG1gfpch8_Prometa\MitoSys2\Calibration\mEGFPC1-Noc\mEGFP_1_R1_P1_K1_Ch2-Ch1.zen
1.146013e+01	2.341640e+01	20150410_STAG1gfpch8_Prometa\MitoSys2\Calibration\mEGFPC1-Noc\mEGFP_1_R1_P1_K1_Ch2-Ch1.zen
1.152013e+01	2.524971e+01	20150410_STAG1gfpch8_Prometa\MitoSys2\Calibration\mEGFPC1-Noc\mEGFP_1_R1_P1_K1_Ch2-Ch1.zen
1.158013e+01	2.389972e+01	20150410_STAG1gfpch8_Prometa\MitoSys2\Calibration\mEGFPC1-Noc\mEGFP_1_R1_P1_K1_Ch2-Ch1.zen
1.164013e+01	2.219974e+01	20150410_STAG1gfpch8_Prometa\MitoSys2\Calibration\mEGFPC1-Noc\mEGFP_1_R1_P1_K1_Ch2-Ch1.zen
1.170014e+01	2.614970e+01	20150410_STAG1gfpch8_Prometa\MitoSys2\Calibration\mEGFPC1-Noc\mEGFP_1_R1_P1_K1_Ch2-Ch1.zen
1.176014e+01	2.396639e+01	20150410_STAG1gfpch8_Prometa\MitoSys2\Calibration\mEGFPC1-Noc\mEGFP_1_R1_P1_K1_Ch2-Ch1.zen
1.182014e+01	2.261641e+01	20150410_STAG1gfpch8_Prometa\MitoSys2\Calibration\mEGFPC1-Noc\mEGFP_1_R1_P1_K1_Ch2-Ch1.zen
1.188014e+01	2.374973e+01	20150410_STAG1gfpch8_Prometa\MitoSys2\Calibration\mEGFPC1-Noc\mEGFP_1_R1_P1_K1_Ch2-Ch1.zen
1.194014e+01	2.536637e+01	20150410_STAG1gfpch8_Prometa\MitoSys2\Calibration\mEGFPC1-Noc\mEGFP_1_R1_P1_K1_Ch2-Ch1.zen
1.200014e+01	2.321640e+01	20150410_STAG1gfpch8_Prometa\MitoSys2\Calibration\mEGFPC1-Noc\mEGFP_1_R1_P1_K1_Ch2-Ch1.zen
1.206014e+01	2.333306e+01	20150410_STAG1gfpch8_Prometa\MitoSys2\Calibration\mEGFPC1-Noc\mEGFP_1_R1_P1_K1_Ch2-Ch1.zen
1.212014e+01	2.403306e+01	20150410_STAG1gfpch8_Prometa\MitoSys2\Calibration\mEGFPC1-Noc\mEGFP_1_R1_P1_K1_Ch2-Ch1.zen
1.218014e+01	2.249974e+01	20150410_STAG1gfpch8_Prometa\MitoSys2\Calibration\mEGFPC1-Noc\mEGFP_1_R1_P1_K1_Ch2-Ch1.zen
1.224014e+01	2.308307e+01	20150410_STAG1gfpch8_Prometa\MitoSys2\Calibration\mEGFPC1-Noc\mEGFP_1_R1_P1_K1_Ch2-Ch1.zen
1.230014e+01	2.273307e+01	20150410_STAG1gfpch8_Prometa\MitoSys2\Calibration\mEGFPC1-Noc\mEGFP_1_R1_P1_K1_Ch2-Ch1.zen
1.236014e+01	2.261641e+01	20150410_STAG1gfpch8_Prometa\MitoSys2\Calibration\mEGFPC1-Noc\mEGFP_1_R1_P1_K1_Ch2-Ch1.zen
1.242014e+01	2.209974e+01	20150410_STAG1gfpch8_Prometa\MitoSys2\Calibration\mEGFPC1-Noc\mEGFP_1_R1_P1_K1_Ch2-Ch1.zen
1.248014e+01	2.091643e+01	20150410_STAG1gfpch8_Prometa\MitoSys2\Calibration\mEGFPC1-Noc\mEGFP_1_R1_P1_K1_Ch2-Ch1.zen
1.254014e+01	2.141642e+01	20150410_STAG1gfpch8_Prometa\MitoSys2\Calibration\mEGFPC1-Noc\mEGFP_1_R1_P1_K1_Ch2-Ch1.zen
1.260015e+01	1.933311e+01	20150410_STAG1gfpch8_Prometa\MitoSys2\Calibration\mEGFPC1-Noc\mEGFP_1_R1_P1_K1_Ch2-Ch1.zen
1.266015e+01	2.193308e+01	20150410_STAG1gfpch8_Prometa\MitoSys2\Calibration\mEGFPC1-Noc\mEGFP_1_R1_P1_K1_Ch2-Ch1.zen
1.272015e+01	2.249974e+01	20150410_STAG1gfpch8_Prometa\MitoSys2\Calibration\mEGFPC1-Noc\mEGFP_1_R1_P1_K1_Ch2-Ch1.zen
1.278015e+01	2.021643e+01	20150410_STAG1gfpch8_Prometa\MitoSys2\Calibration\mEGFPC1-Noc\mEGFP_1_R1_P1_K1_Ch2-Ch1.zen
1.284015e+01	2.524971e+01	20150410_STAG1gfpch8_Prometa\MitoSys2\Calibration\mEGFPC1-Noc\mEGFP_1_R1_P1_K1_Ch2-Ch1.zen
1.290015e+01	2.428305e+01	20150410_STAG1gfpch8_Prometa\MitoSys2\Calibration\mEGFPC1-Noc\mEGFP_1_R1_P1_K1_Ch2-Ch1.zen
1.296015e+01	2.408306e+01	20150410_STAG1gfpch8_Prometa\MitoSys2\Calibration\mEGFPC1-Noc\mEGFP_1_R1_P1_K1_Ch2-Ch1.zen
1.302015e+01	2.266640e+01	20150410_STAG1gfpch8_Prometa\MitoSys2\Calibration\mEGFPC1-Noc\mEGFP_1_R1_P1_K1_Ch2-Ch1.zen
1.308015e+01	2.308307e+01	20150410_STAG1gfpch8_Prometa\MitoSys2\Calibration\mEGFPC1-Noc\mEGFP_1_R1_P1_K1_Ch2-Ch1.zen
1.314015e+01	2.573304e+01	20150410_STAG1gfpch8_Prometa\MitoSys2\Calibration\mEGFPC1-Noc\mEGFP_1_R1_P1_K1_Ch2-Ch1.zen
1.320015e+01	2.084976e+01	20150410_STAG1gfpch8_Prometa\MitoSys2\Calibration\mEGFPC1-Noc\mEGFP_1_R1_P1_K1_Ch2-Ch1.zen
1.326015e+01	2.103309e+01	20150410_STAG1gfpch8_Prometa\MitoSys2\Calibration\mEGFPC1-Noc\mEGFP_1_R1_P1_K1_Ch2-Ch1.zen
1.332015e+01	2.318307e+01	20150410_STAG1gfpch8_Prometa\MitoSys2\Calibration\mEGFPC1-Noc\mEGFP_1_R1_P1_K1_Ch2-Ch1.zen
1.338015e+01	1.848312e+01	20150410_STAG1gfpch8_Prometa\MitoSys2\Calibration\mEGFPC1-Noc\mEGFP_1_R1_P1_K1_Ch2-Ch1.zen
1.344016e+01	2.164975e+01	20150410_STAG1gfpch8_Prometa\MitoSys2\Calibration\mEGFPC1-Noc\mEGFP_1_R1_P1_K1_Ch2-Ch1.zen
1.350016e+01	2.149975e+01	20150410_STAG1gfpch8_Prometa\MitoSys2\Calibration\mEGFPC1-Noc\mEGFP_1_R1_P1_K1_Ch2-Ch1.zen
1.356016e+01	1.968311e+01	20150410_STAG1gfpch8_Prometa\MitoSys2\Calibration\mEGFPC1-Noc\mEGFP_1_R1_P1_K1_Ch2-Ch1.zen
1.362016e+01	2.266640e+01	20150410_STAG1gfpch8_Prometa\MitoSys2\Calibration\mEGFPC1-Noc\mEGFP_1_R1_P1_K1_Ch2-Ch1.zen
1.368016e+01	2.183308e+01	20150410_STAG1gfpch8_Prometa\MitoSys2\Calibration\mEGFPC1-Noc\mEGFP_1_R1_P1_K1_Ch2-Ch1.zen
1.374016e+01	2.148309e+01	20150410_STAG1gfpch8_Prometa\MitoSys2\Calibration\mEGFPC1-Noc\mEGFP_1_R1_P1_K1_Ch2-Ch1.zen
1.380016e+01	2.154975e+01	20150410_STAG1gfpch8_Prometa\MitoSys2\Calibration\mEGFPC1-Noc\mEGFP_1_R1_P1_K1_Ch2-Ch1.zen
1.386016e+01	2.154975e+01	20150410_STAG1gfpch8_Prometa\MitoSys2\Calibration\mEGFPC1-Noc\mEGFP_1_R1_P1_K1_Ch2-Ch1.zen
1.392016e+01	2.219974e+01	20150410_STAG1gfpch8_Prometa\MitoSys2\Calibration\mEGFPC1-Noc\mEGFP_1_R1_P1_K1_Ch2-Ch1.zen
1.398016e+01	2.091643e+01	20150410_STAG1gfpch8_Prometa\MitoSys2\Calibration\mEGFPC1-Noc\mEGFP_1_R1_P1_K1_Ch2-Ch1.zen
1.404016e+01	2.663303e+01	20150410_STAG1gfpch8_Prometa\MitoSys2\Calibration\mEGFPC1-Noc\mEGFP_1_R1_P1_K1_Ch2-Ch1.zen
1.410016e+01	2.324973e+01	20150410_STAG1gfpch8_Prometa\MitoSys2\Calibration\mEGFPC1-Noc\mEGFP_1_R1_P1_K1_Ch2-Ch1.zen
1.416016e+01	2.183308e+01	20150410_STAG1gfpch8_Prometa\MitoSys2\Calibration\mEGFPC1-Noc\mEGFP_1_R1_P1_K1_Ch2-Ch1.zen
1.422016e+01	2.346639e+01	20150410_STAG1gfpch8_Prometa\MitoSys2\Calibration\mEGFPC1-Noc\mEGFP_1_R1_P1_K1_Ch2-Ch1.zen
1.428016e+01	1.933311e+01	20150410_STAG1gfpch8_Prometa\MitoSys2\Calibration\mEGFPC1-Noc\mEGFP_1_R1_P1_K1_Ch2-Ch1.zen
1.434017e+01	2.528304e+01	20150410_STAG1gfpch8_Prometa\MitoSys2\Calibration\mEGFPC1-Noc\mEGFP_1_R1_P1_K1_Ch2-Ch1.zen
1.440017e+01	2.253307e+01	20150410_STAG1gfpch8_Prometa\MitoSys2\Calibration\mEGFPC1-Noc\mEGFP_1_R1_P1_K1_Ch2-Ch1.zen
1.446017e+01	2.686636e+01	20150410_STAG1gfpch8_Prometa\MitoSys2\Calibration\mEGFPC1-Noc\mEGFP_1_R1_P1_K1_Ch2-Ch1.zen
1.452017e+01	2.129975e+01	20150410_STAG1gfpch8_Prometa\MitoSys2\Calibration\mEGFPC1-Noc\mEGFP_1_R1_P1_K1_Ch2-Ch1.zen
1.458017e+01	2.009977e+01	20150410_STAG1gfpch8_Prometa\MitoSys2\Calibration\mEGFPC1-Noc\mEGFP_1_R1_P1_K1_Ch2-Ch1.zen
1.464017e+01	1.823312e+01	20150410_STAG1gfpch8_Prometa\MitoSys2\Calibration\mEGFPC1-Noc\mEGFP_1_R1_P1_K1_Ch2-Ch1.zen
1.470017e+01	1.868312e+01	20150410_STAG1gfpch8_Prometa\MitoSys2\Calibration\mEGFPC1-Noc\mEGFP_1_R1_P1_K1_Ch2-Ch1.zen
1.476017e+01	2.308307e+01	20150410_STAG1gfpch8_Prometa\MitoSys2\Calibration\mEGFPC1-Noc\mEGFP_1_R1_P1_K1_Ch2-Ch1.zen
1.482017e+01	2.226641e+01	20150410_STAG1gfpch8_Prometa\MitoSys2\Calibration\mEGFPC1-Noc\mEGFP_1_R1_P1_K1_Ch2-Ch1.zen
1.488017e+01	1.968311e+01	20150410_STAG1gfpch8_Prometa\MitoSys2\Calibration\mEGFPC1-Noc\mEGFP_1_R1_P1_K1_Ch2-Ch1.zen
1.494017e+01	2.336640e+01	20150410_STAG1gfpch8_Prometa\MitoSys2\Calibration\mEGFPC1-Noc\mEGFP_1_R1_P1_K1_Ch2-Ch1.zen
1.500017e+01	2.178308e+01	20150410_STAG1gfpch8_Prometa\MitoSys2\Calibration\mEGFPC1-Noc\mEGFP_1_R1_P1_K1_Ch2-Ch1.zen
1.506017e+01	1.893312e+01	20150410_STAG1gfpch8_Prometa\MitoSys2\Calibration\mEGFPC1-Noc\mEGFP_1_R1_P1_K1_Ch2-Ch1.zen
1.512017e+01	2.266640e+01	20150410_STAG1gfpch8_Prometa\MitoSys2\Calibration\mEGFPC1-Noc\mEGFP_1_R1_P1_K1_Ch2-Ch1.zen
1.518018e+01	1.956644e+01	20150410_STAG1gfpch8_Prometa\MitoSys2\Calibration\mEGFPC1-Noc\mEGFP_1_R1_P1_K1_Ch2-Ch1.zen
1.524018e+01	2.216641e+01	20150410_STAG1gfpch8_Prometa\MitoSys2\Calibration\mEGFPC1-Noc\mEGFP_1_R1_P1_K1_Ch2-Ch1.zen
1.530018e+01	2.201641e+01	20150410_STAG1gfpch8_Prometa\MitoSys2\Calibration\mEGFPC1-Noc\mEGFP_1_R1_P1_K1_Ch2-Ch1.zen
1.536018e+01	2.101642e+01	20150410_STAG1gfpch8_Prometa\MitoSys2\Calibration\mEGFPC1-Noc\mEGFP_1_R1_P1_K1_Ch2-Ch1.zen
1.542018e+01	2.038310e+01	20150410_STAG1gfpch8_Prometa\MitoSys2\Calibration\mEGFPC1-Noc\mEGFP_1_R1_P1_K1_Ch2-Ch1.zen
1.548018e+01	2.318307e+01	20150410_STAG1gfpch8_Prometa\MitoSys2\Calibration\mEGFPC1-Noc\mEGFP_1_R1_P1_K1_Ch2-Ch1.zen
1.554018e+01	2.016643e+01	20150410_STAG1gfpch8_Prometa\MitoSys2\Calibration\mEGFPC1-Noc\mEGFP_1_R1_P1_K1_Ch2-Ch1.zen
1.560018e+01	2.391639e+01	20150410_STAG1gfpch8_Prometa\MitoSys2\Calibration\mEGFPC1-Noc\mEGFP_1_R1_P1_K1_Ch2-Ch1.zen
1.566018e+01	2.254974e+01	20150410_STAG1gfpch8_Prometa\MitoSys2\Calibration\mEGFPC1-Noc\mEGFP_1_R1_P1_K1_Ch2-Ch1.zen
1.572018e+01	2.731635e+01	20150410_STAG1gfpch8_Prometa\MitoSys2\Calibration\mEGFPC1-Noc\mEGFP_1_R1_P1_K1_Ch2-Ch1.zen
1.578018e+01	2.159975e+01	20150410_STAG1gfpch8_Prometa\MitoSys2\Calibration\mEGFPC1-Noc\mEGFP_1_R1_P1_K1_Ch2-Ch1.zen
1.584018e+01	2.094976e+01	20150410_STAG1gfpch8_Prometa\MitoSys2\Calibration\mEGFPC1-Noc\mEGFP_1_R1_P1_K1_Ch2-Ch1.zen
1.590018e+01	2.161642e+01	20150410_STAG1gfpch8_Prometa\MitoSys2\Calibration\mEGFPC1-Noc\mEGFP_1_R1_P1_K1_Ch2-Ch1.zen
1.596018e+01	2.028310e+01	20150410_STAG1gfpch8_Prometa\MitoSys2\Calibration\mEGFPC1-Noc\mEGFP_1_R1_P1_K1_Ch2-Ch1.zen
1.602019e+01	1.993310e+01	20150410_STAG1gfpch8_Prometa\MitoSys2\Calibration\mEGFPC1-Noc\mEGFP_1_R1_P1_K1_Ch2-Ch1.zen
1.608019e+01	2.176641e+01	20150410_STAG1gfpch8_Prometa\MitoSys2\Calibration\mEGFPC1-Noc\mEGFP_1_R1_P1_K1_Ch2-Ch1.zen
1.614019e+01	2.173308e+01	20150410_STAG1gfpch8_Prometa\MitoSys2\Calibration\mEGFPC1-Noc\mEGFP_1_R1_P1_K1_Ch2-Ch1.zen
1.620019e+01	2.243307e+01	20150410_STAG1gfpch8_Prometa\MitoSys2\Calibration\mEGFPC1-Noc\mEGFP_1_R1_P1_K1_Ch2-Ch1.zen
1.626019e+01	2.178308e+01	20150410_STAG1gfpch8_Prometa\MitoSys2\Calibration\mEGFPC1-Noc\mEGFP_1_R1_P1_K1_Ch2-Ch1.zen
1.632019e+01	2.101642e+01	20150410_STAG1gfpch8_Prometa\MitoSys2\Calibration\mEGFPC1-Noc\mEGFP_1_R1_P1_K1_Ch2-Ch1.zen
1.638019e+01	2.074976e+01	20150410_STAG1gfpch8_Prometa\MitoSys2\Calibration\mEGFPC1-Noc\mEGFP_1_R1_P1_K1_Ch2-Ch1.zen
1.644019e+01	2.408306e+01	20150410_STAG1gfpch8_Prometa\MitoSys2\Calibration\mEGFPC1-Noc\mEGFP_1_R1_P1_K1_Ch2-Ch1.zen
1.650019e+01	2.036643e+01	20150410_STAG1gfpch8_Prometa\MitoSys2\Calibration\mEGFPC1-Noc\mEGFP_1_R1_P1_K1_Ch2-Ch1.zen
1.656019e+01	2.516638e+01	20150410_STAG1gfpch8_Prometa\MitoSys2\Calibration\mEGFPC1-Noc\mEGFP_1_R1_P1_K1_Ch2-Ch1.zen
1.662019e+01	2.513304e+01	20150410_STAG1gfpch8_Prometa\MitoSys2\Calibration\mEGFPC1-Noc\mEGFP_1_R1_P1_K1_Ch2-Ch1.zen
1.668019e+01	2.523304e+01	20150410_STAG1gfpch8_Prometa\MitoSys2\Calibration\mEGFPC1-Noc\mEGFP_1_R1_P1_K1_Ch2-Ch1.zen
1.674019e+01	2.354973e+01	20150410_STAG1gfpch8_Prometa\MitoSys2\Calibration\mEGFPC1-Noc\mEGFP_1_R1_P1_K1_Ch2-Ch1.zen
1.680019e+01	2.419972e+01	20150410_STAG1gfpch8_Prometa\MitoSys2\Calibration\mEGFPC1-Noc\mEGFP_1_R1_P1_K1_Ch2-Ch1.zen
1.686020e+01	2.058310e+01	20150410_STAG1gfpch8_Prometa\MitoSys2\Calibration\mEGFPC1-Noc\mEGFP_1_R1_P1_K1_Ch2-Ch1.zen
1.692020e+01	1.808312e+01	20150410_STAG1gfpch8_Prometa\MitoSys2\Calibration\mEGFPC1-Noc\mEGFP_1_R1_P1_K1_Ch2-Ch1.zen
1.698020e+01	2.368306e+01	20150410_STAG1gfpch8_Prometa\MitoSys2\Calibration\mEGFPC1-Noc\mEGFP_1_R1_P1_K1_Ch2-Ch1.zen
1.704020e+01	2.109976e+01	20150410_STAG1gfpch8_Prometa\MitoSys2\Calibration\mEGFPC1-Noc\mEGFP_1_R1_P1_K1_Ch2-Ch1.zen
1.710020e+01	2.511638e+01	20150410_STAG1gfpch8_Prometa\MitoSys2\Calibration\mEGFPC1-Noc\mEGFP_1_R1_P1_K1_Ch2-Ch1.zen
1.716020e+01	2.124975e+01	20150410_STAG1gfpch8_Prometa\MitoSys2\Calibration\mEGFPC1-Noc\mEGFP_1_R1_P1_K1_Ch2-Ch1.zen
1.722020e+01	2.199975e+01	20150410_STAG1gfpch8_Prometa\MitoSys2\Calibration\mEGFPC1-Noc\mEGFP_1_R1_P1_K1_Ch2-Ch1.zen
1.728020e+01	1.971644e+01	20150410_STAG1gfpch8_Prometa\MitoSys2\Calibration\mEGFPC1-Noc\mEGFP_1_R1_P1_K1_Ch2-Ch1.zen
1.734020e+01	2.011643e+01	20150410_STAG1gfpch8_Prometa\MitoSys2\Calibration\mEGFPC1-Noc\mEGFP_1_R1_P1_K1_Ch2-Ch1.zen
1.740020e+01	1.883311e+01	20150410_STAG1gfpch8_Prometa\MitoSys2\Calibration\mEGFPC1-Noc\mEGFP_1_R1_P1_K1_Ch2-Ch1.zen
1.746020e+01	2.483305e+01	20150410_STAG1gfpch8_Prometa\MitoSys2\Calibration\mEGFPC1-Noc\mEGFP_1_R1_P1_K1_Ch2-Ch1.zen
1.752020e+01	2.673302e+01	20150410_STAG1gfpch8_Prometa\MitoSys2\Calibration\mEGFPC1-Noc\mEGFP_1_R1_P1_K1_Ch2-Ch1.zen
1.758020e+01	2.279974e+01	20150410_STAG1gfpch8_Prometa\MitoSys2\Calibration\mEGFPC1-Noc\mEGFP_1_R1_P1_K1_Ch2-Ch1.zen
1.764020e+01	2.068309e+01	20150410_STAG1gfpch8_Prometa\MitoSys2\Calibration\mEGFPC1-Noc\mEGFP_1_R1_P1_K1_Ch2-Ch1.zen
1.770020e+01	2.038310e+01	20150410_STAG1gfpch8_Prometa\MitoSys2\Calibration\mEGFPC1-Noc\mEGFP_1_R1_P1_K1_Ch2-Ch1.zen
1.776021e+01	2.201641e+01	20150410_STAG1gfpch8_Prometa\MitoSys2\Calibration\mEGFPC1-Noc\mEGFP_1_R1_P1_K1_Ch2-Ch1.zen
1.782021e+01	2.811634e+01	20150410_STAG1gfpch8_Prometa\MitoSys2\Calibration\mEGFPC1-Noc\mEGFP_1_R1_P1_K1_Ch2-Ch1.zen
1.788021e+01	2.404972e+01	20150410_STAG1gfpch8_Prometa\MitoSys2\Calibration\mEGFPC1-Noc\mEGFP_1_R1_P1_K1_Ch2-Ch1.zen
1.794021e+01	2.338306e+01	20150410_STAG1gfpch8_Prometa\MitoSys2\Calibration\mEGFPC1-Noc\mEGFP_1_R1_P1_K1_Ch2-Ch1.zen
1.800021e+01	2.186641e+01	20150410_STAG1gfpch8_Prometa\MitoSys2\Calibration\mEGFPC1-Noc\mEGFP_1_R1_P1_K1_Ch2-Ch1.zen
1.806021e+01	2.239974e+01	20150410_STAG1gfpch8_Prometa\MitoSys2\Calibration\mEGFPC1-Noc\mEGFP_1_R1_P1_K1_Ch2-Ch1.zen
1.812021e+01	2.198308e+01	20150410_STAG1gfpch8_Prometa\MitoSys2\Calibration\mEGFPC1-Noc\mEGFP_1_R1_P1_K1_Ch2-Ch1.zen
1.818021e+01	2.228308e+01	20150410_STAG1gfpch8_Prometa\MitoSys2\Calibration\mEGFPC1-Noc\mEGFP_1_R1_P1_K1_Ch2-Ch1.zen
1.824021e+01	2.538304e+01	20150410_STAG1gfpch8_Prometa\MitoSys2\Calibration\mEGFPC1-Noc\mEGFP_1_R1_P1_K1_Ch2-Ch1.zen
1.830021e+01	2.153308e+01	20150410_STAG1gfpch8_Prometa\MitoSys2\Calibration\mEGFPC1-Noc\mEGFP_1_R1_P1_K1_Ch2-Ch1.zen
1.836021e+01	2.041643e+01	20150410_STAG1gfpch8_Prometa\MitoSys2\Calibration\mEGFPC1-Noc\mEGFP_1_R1_P1_K1_Ch2-Ch1.zen
1.842021e+01	2.066643e+01	20150410_STAG1gfpch8_Prometa\MitoSys2\Calibration\mEGFPC1-Noc\mEGFP_1_R1_P1_K1_Ch2-Ch1.zen
1.848021e+01	2.136642e+01	20150410_STAG1gfpch8_Prometa\MitoSys2\Calibration\mEGFPC1-Noc\mEGFP_1_R1_P1_K1_Ch2-Ch1.zen
1.854021e+01	2.321640e+01	20150410_STAG1gfpch8_Prometa\MitoSys2\Calibration\mEGFPC1-Noc\mEGFP_1_R1_P1_K1_Ch2-Ch1.zen
1.860022e+01	2.533304e+01	20150410_STAG1gfpch8_Prometa\MitoSys2\Calibration\mEGFPC1-Noc\mEGFP_1_R1_P1_K1_Ch2-Ch1.zen
1.866022e+01	2.456638e+01	20150410_STAG1gfpch8_Prometa\MitoSys2\Calibration\mEGFPC1-Noc\mEGFP_1_R1_P1_K1_Ch2-Ch1.zen
1.872022e+01	2.456638e+01	20150410_STAG1gfpch8_Prometa\MitoSys2\Calibration\mEGFPC1-Noc\mEGFP_1_R1_P1_K1_Ch2-Ch1.zen
1.878022e+01	2.348306e+01	20150410_STAG1gfpch8_Prometa\MitoSys2\Calibration\mEGFPC1-Noc\mEGFP_1_R1_P1_K1_Ch2-Ch1.zen
1.884022e+01	2.219974e+01	20150410_STAG1gfpch8_Prometa\MitoSys2\Calibration\mEGFPC1-Noc\mEGFP_1_R1_P1_K1_Ch2-Ch1.zen
1.890022e+01	2.053310e+01	20150410_STAG1gfpch8_Prometa\MitoSys2\Calibration\mEGFPC1-Noc\mEGFP_1_R1_P1_K1_Ch2-Ch1.zen
1.896022e+01	2.603303e+01	20150410_STAG1gfpch8_Prometa\MitoSys2\Calibration\mEGFPC1-Noc\mEGFP_1_R1_P1_K1_Ch2-Ch1.zen
1.902022e+01	2.556637e+01	20150410_STAG1gfpch8_Prometa\MitoSys2\Calibration\mEGFPC1-Noc\mEGFP_1_R1_P1_K1_Ch2-Ch1.zen
1.908022e+01	2.204975e+01	20150410_STAG1gfpch8_Prometa\MitoSys2\Calibration\mEGFPC1-Noc\mEGFP_1_R1_P1_K1_Ch2-Ch1.zen
1.914022e+01	2.711635e+01	20150410_STAG1gfpch8_Prometa\MitoSys2\Calibration\mEGFPC1-Noc\mEGFP_1_R1_P1_K1_Ch2-Ch1.zen
1.920022e+01	2.406639e+01	20150410_STAG1gfpch8_Prometa\MitoSys2\Calibration\mEGFPC1-Noc\mEGFP_1_R1_P1_K1_Ch2-Ch1.zen
1.926022e+01	2.816634e+01	20150410_STAG1gfpch8_Prometa\MitoSys2\Calibration\mEGFPC1-Noc\mEGFP_1_R1_P1_K1_Ch2-Ch1.zen
1.932022e+01	2.384972e+01	20150410_STAG1gfpch8_Prometa\MitoSys2\Calibration\mEGFPC1-Noc\mEGFP_1_R1_P1_K1_Ch2-Ch1.zen
1.938022e+01	2.279974e+01	20150410_STAG1gfpch8_Prometa\MitoSys2\Calibration\mEGFPC1-Noc\mEGFP_1_R1_P1_K1_Ch2-Ch1.zen
1.944023e+01	2.171642e+01	20150410_STAG1gfpch8_Prometa\MitoSys2\Calibration\mEGFPC1-Noc\mEGFP_1_R1_P1_K1_Ch2-Ch1.zen
1.950023e+01	2.184975e+01	20150410_STAG1gfpch8_Prometa\MitoSys2\Calibration\mEGFPC1-Noc\mEGFP_1_R1_P1_K1_Ch2-Ch1.zen
1.956023e+01	2.138309e+01	20150410_STAG1gfpch8_Prometa\MitoSys2\Calibration\mEGFPC1-Noc\mEGFP_1_R1_P1_K1_Ch2-Ch1.zen
1.962023e+01	2.139975e+01	20150410_STAG1gfpch8_Prometa\MitoSys2\Calibration\mEGFPC1-Noc\mEGFP_1_R1_P1_K1_Ch2-Ch1.zen
1.968023e+01	2.558304e+01	20150410_STAG1gfpch8_Prometa\MitoSys2\Calibration\mEGFPC1-Noc\mEGFP_1_R1_P1_K1_Ch2-Ch1.zen
1.974023e+01	2.284974e+01	20150410_STAG1gfpch8_Prometa\MitoSys2\Calibration\mEGFPC1-Noc\mEGFP_1_R1_P1_K1_Ch2-Ch1.zen
1.980023e+01	2.301640e+01	20150410_STAG1gfpch8_Prometa\MitoSys2\Calibration\mEGFPC1-Noc\mEGFP_1_R1_P1_K1_Ch2-Ch1.zen
1.986023e+01	3.044965e+01	20150410_STAG1gfpch8_Prometa\MitoSys2\Calibration\mEGFPC1-Noc\mEGFP_1_R1_P1_K1_Ch2-Ch1.zen
1.992023e+01	2.179975e+01	20150410_STAG1gfpch8_Prometa\MitoSys2\Calibration\mEGFPC1-Noc\mEGFP_1_R1_P1_K1_Ch2-Ch1.zen
1.998023e+01	2.411639e+01	20150410_STAG1gfpch8_Prometa\MitoSys2\Calibration\mEGFPC1-Noc\mEGFP_1_R1_P1_K1_Ch2-Ch1.zen
2.004023e+01	2.366639e+01	20150410_STAG1gfpch8_Prometa\MitoSys2\Calibration\mEGFPC1-Noc\mEGFP_1_R1_P1_K1_Ch2-Ch1.zen
2.010023e+01	2.343306e+01	20150410_STAG1gfpch8_Prometa\MitoSys2\Calibration\mEGFPC1-Noc\mEGFP_1_R1_P1_K1_Ch2-Ch1.zen
2.016023e+01	2.836634e+01	20150410_STAG1gfpch8_Prometa\MitoSys2\Calibration\mEGFPC1-Noc\mEGFP_1_R1_P1_K1_Ch2-Ch1.zen
2.022023e+01	2.396639e+01	20150410_STAG1gfpch8_Prometa\MitoSys2\Calibration\mEGFPC1-Noc\mEGFP_1_R1_P1_K1_Ch2-Ch1.zen
2.028024e+01	2.539971e+01	20150410_STAG1gfpch8_Prometa\MitoSys2\Calibration\mEGFPC1-Noc\mEGFP_1_R1_P1_K1_Ch2-Ch1.zen
2.034023e+01	2.389972e+01	20150410_STAG1gfpch8_Prometa\MitoSys2\Calibration\mEGFPC1-Noc\mEGFP_1_R1_P1_K1_Ch2-Ch1.zen
2.040024e+01	2.591637e+01	20150410_STAG1gfpch8_Prometa\MitoSys2\Calibration\mEGFPC1-Noc\mEGFP_1_R1_P1_K1_Ch2-Ch1.zen
2.046024e+01	2.349973e+01	20150410_STAG1gfpch8_Prometa\MitoSys2\Calibration\mEGFPC1-Noc\mEGFP_1_R1_P1_K1_Ch2-Ch1.zen
2.052024e+01	2.126642e+01	20150410_STAG1gfpch8_Prometa\MitoSys2\Calibration\mEGFPC1-Noc\mEGFP_1_R1_P1_K1_Ch2-Ch1.zen
2.058024e+01	2.681636e+01	20150410_STAG1gfpch8_Prometa\MitoSys2\Calibration\mEGFPC1-Noc\mEGFP_1_R1_P1_K1_Ch2-Ch1.zen
2.064024e+01	2.381639e+01	20150410_STAG1gfpch8_Prometa\MitoSys2\Calibration\mEGFPC1-Noc\mEGFP_1_R1_P1_K1_Ch2-Ch1.zen
2.070024e+01	2.218308e+01	20150410_STAG1gfpch8_Prometa\MitoSys2\Calibration\mEGFPC1-Noc\mEGFP_1_R1_P1_K1_Ch2-Ch1.zen
2.076024e+01	2.306640e+01	20150410_STAG1gfpch8_Prometa\MitoSys2\Calibration\mEGFPC1-Noc\mEGFP_1_R1_P1_K1_Ch2-Ch1.zen
2.082024e+01	2.276640e+01	20150410_STAG1gfpch8_Prometa\MitoSys2\Calibration\mEGFPC1-Noc\mEGFP_1_R1_P1_K1_Ch2-Ch1.zen
2.088024e+01	2.386639e+01	20150410_STAG1gfpch8_Prometa\MitoSys2\Calibration\mEGFPC1-Noc\mEGFP_1_R1_P1_K1_Ch2-Ch1.zen
2.094024e+01	2.599970e+01	20150410_STAG1gfpch8_Prometa\MitoSys2\Calibration\mEGFPC1-Noc\mEGFP_1_R1_P1_K1_Ch2-Ch1.zen
2.100024e+01	2.303307e+01	20150410_STAG1gfpch8_Prometa\MitoSys2\Calibration\mEGFPC1-Noc\mEGFP_1_R1_P1_K1_Ch2-Ch1.zen
2.106024e+01	2.199975e+01	20150410_STAG1gfpch8_Prometa\MitoSys2\Calibration\mEGFPC1-Noc\mEGFP_1_R1_P1_K1_Ch2-Ch1.zen
2.112024e+01	2.106642e+01	20150410_STAG1gfpch8_Prometa\MitoSys2\Calibration\mEGFPC1-Noc\mEGFP_1_R1_P1_K1_Ch2-Ch1.zen
2.118024e+01	2.509971e+01	20150410_STAG1gfpch8_Prometa\MitoSys2\Calibration\mEGFPC1-Noc\mEGFP_1_R1_P1_K1_Ch2-Ch1.zen
2.124025e+01	2.079976e+01	20150410_STAG1gfpch8_Prometa\MitoSys2\Calibration\mEGFPC1-Noc\mEGFP_1_R1_P1_K1_Ch2-Ch1.zen
2.130025e+01	1.944978e+01	20150410_STAG1gfpch8_Prometa\MitoSys2\Calibration\mEGFPC1-Noc\mEGFP_1_R1_P1_K1_Ch2-Ch1.zen
2.136025e+01	2.068309e+01	20150410_STAG1gfpch8_Prometa\MitoSys2\Calibration\mEGFPC1-Noc\mEGFP_1_R1_P1_K1_Ch2-Ch1.zen
2.142025e+01	2.134975e+01	20150410_STAG1gfpch8_Prometa\MitoSys2\Calibration\mEGFPC1-Noc\mEGFP_1_R1_P1_K1_Ch2-Ch1.zen
2.148025e+01	2.248307e+01	20150410_STAG1gfpch8_Prometa\MitoSys2\Calibration\mEGFPC1-Noc\mEGFP_1_R1_P1_K1_Ch2-Ch1.zen
2.154025e+01	2.374973e+01	20150410_STAG1gfpch8_Prometa\MitoSys2\Calibration\mEGFPC1-Noc\mEGFP_1_R1_P1_K1_Ch2-Ch1.zen
2.160025e+01	2.096642e+01	20150410_STAG1gfpch8_Prometa\MitoSys2\Calibration\mEGFPC1-Noc\mEGFP_1_R1_P1_K1_Ch2-Ch1.zen
2.166025e+01	2.204975e+01	20150410_STAG1gfpch8_Prometa\MitoSys2\Calibration\mEGFPC1-Noc\mEGFP_1_R1_P1_K1_Ch2-Ch1.zen
2.172025e+01	2.289973e+01	20150410_STAG1gfpch8_Prometa\MitoSys2\Calibration\mEGFPC1-Noc\mEGFP_1_R1_P1_K1_Ch2-Ch1.zen
2.178025e+01	2.481638e+01	20150410_STAG1gfpch8_Prometa\MitoSys2\Calibration\mEGFPC1-Noc\mEGFP_1_R1_P1_K1_Ch2-Ch1.zen
2.184025e+01	2.558304e+01	20150410_STAG1gfpch8_Prometa\MitoSys2\Calibration\mEGFPC1-Noc\mEGFP_1_R1_P1_K1_Ch2-Ch1.zen
2.190025e+01	2.213308e+01	20150410_STAG1gfpch8_Prometa\MitoSys2\Calibration\mEGFPC1-Noc\mEGFP_1_R1_P1_K1_Ch2-Ch1.zen
2.196025e+01	2.334973e+01	20150410_STAG1gfpch8_Prometa\MitoSys2\Calibration\mEGFPC1-Noc\mEGFP_1_R1_P1_K1_Ch2-Ch1.zen
2.202025e+01	2.339973e+01	20150410_STAG1gfpch8_Prometa\MitoSys2\Calibration\mEGFPC1-Noc\mEGFP_1_R1_P1_K1_Ch2-Ch1.zen
2.208026e+01	2.479971e+01	20150410_STAG1gfpch8_Prometa\MitoSys2\Calibration\mEGFPC1-Noc\mEGFP_1_R1_P1_K1_Ch2-Ch1.zen
2.214026e+01	2.181641e+01	20150410_STAG1gfpch8_Prometa\MitoSys2\Calibration\mEGFPC1-Noc\mEGFP_1_R1_P1_K1_Ch2-Ch1.zen
2.220026e+01	2.123309e+01	20150410_STAG1gfpch8_Prometa\MitoSys2\Calibration\mEGFPC1-Noc\mEGFP_1_R1_P1_K1_Ch2-Ch1.zen
2.226026e+01	1.943311e+01	20150410_STAG1gfpch8_Prometa\MitoSys2\Calibration\mEGFPC1-Noc\mEGFP_1_R1_P1_K1_Ch2-Ch1.zen
2.232026e+01	2.106642e+01	20150410_STAG1gfpch8_Prometa\MitoSys2\Calibration\mEGFPC1-Noc\mEGFP_1_R1_P1_K1_Ch2-Ch1.zen
2.238026e+01	2.136642e+01	20150410_STAG1gfpch8_Prometa\MitoSys2\Calibration\mEGFPC1-Noc\mEGFP_1_R1_P1_K1_Ch2-Ch1.zen
2.244026e+01	2.096642e+01	20150410_STAG1gfpch8_Prometa\MitoSys2\Calibration\mEGFPC1-Noc\mEGFP_1_R1_P1_K1_Ch2-Ch1.zen
2.250026e+01	2.403306e+01	20150410_STAG1gfpch8_Prometa\MitoSys2\Calibration\mEGFPC1-Noc\mEGFP_1_R1_P1_K1_Ch2-Ch1.zen
2.256026e+01	2.159975e+01	20150410_STAG1gfpch8_Prometa\MitoSys2\Calibration\mEGFPC1-Noc\mEGFP_1_R1_P1_K1_Ch2-Ch1.zen
2.262026e+01	2.333306e+01	20150410_STAG1gfpch8_Prometa\MitoSys2\Calibration\mEGFPC1-Noc\mEGFP_1_R1_P1_K1_Ch2-Ch1.zen
2.268026e+01	2.409972e+01	20150410_STAG1gfpch8_Prometa\MitoSys2\Calibration\mEGFPC1-Noc\mEGFP_1_R1_P1_K1_Ch2-Ch1.zen
2.274026e+01	2.501638e+01	20150410_STAG1gfpch8_Prometa\MitoSys2\Calibration\mEGFPC1-Noc\mEGFP_1_R1_P1_K1_Ch2-Ch1.zen
2.280026e+01	2.666636e+01	20150410_STAG1gfpch8_Prometa\MitoSys2\Calibration\mEGFPC1-Noc\mEGFP_1_R1_P1_K1_Ch2-Ch1.zen
2.286026e+01	2.243307e+01	20150410_STAG1gfpch8_Prometa\MitoSys2\Calibration\mEGFPC1-Noc\mEGFP_1_R1_P1_K1_Ch2-Ch1.zen
2.292027e+01	2.269974e+01	20150410_STAG1gfpch8_Prometa\MitoSys2\Calibration\mEGFPC1-Noc\mEGFP_1_R1_P1_K1_Ch2-Ch1.zen
2.298027e+01	2.558304e+01	20150410_STAG1gfpch8_Prometa\MitoSys2\Calibration\mEGFPC1-Noc\mEGFP_1_R1_P1_K1_Ch2-Ch1.zen
2.304027e+01	2.561637e+01	20150410_STAG1gfpch8_Prometa\MitoSys2\Calibration\mEGFPC1-Noc\mEGFP_1_R1_P1_K1_Ch2-Ch1.zen
2.310027e+01	2.556637e+01	20150410_STAG1gfpch8_Prometa\MitoSys2\Calibration\mEGFPC1-Noc\mEGFP_1_R1_P1_K1_Ch2-Ch1.zen
2.316027e+01	2.338306e+01	20150410_STAG1gfpch8_Prometa\MitoSys2\Calibration\mEGFPC1-Noc\mEGFP_1_R1_P1_K1_Ch2-Ch1.zen
2.322027e+01	2.446638e+01	20150410_STAG1gfpch8_Prometa\MitoSys2\Calibration\mEGFPC1-Noc\mEGFP_1_R1_P1_K1_Ch2-Ch1.zen
2.328027e+01	2.389972e+01	20150410_STAG1gfpch8_Prometa\MitoSys2\Calibration\mEGFPC1-Noc\mEGFP_1_R1_P1_K1_Ch2-Ch1.zen
2.334027e+01	2.539971e+01	20150410_STAG1gfpch8_Prometa\MitoSys2\Calibration\mEGFPC1-Noc\mEGFP_1_R1_P1_K1_Ch2-Ch1.zen
2.340027e+01	2.519971e+01	20150410_STAG1gfpch8_Prometa\MitoSys2\Calibration\mEGFPC1-Noc\mEGFP_1_R1_P1_K1_Ch2-Ch1.zen
2.346027e+01	2.168308e+01	20150410_STAG1gfpch8_Prometa\MitoSys2\Calibration\mEGFPC1-Noc\mEGFP_1_R1_P1_K1_Ch2-Ch1.zen
2.352027e+01	2.113309e+01	20150410_STAG1gfpch8_Prometa\MitoSys2\Calibration\mEGFPC1-Noc\mEGFP_1_R1_P1_K1_Ch2-Ch1.zen
2.358027e+01	2.219974e+01	20150410_STAG1gfpch8_Prometa\MitoSys2\Calibration\mEGFPC1-Noc\mEGFP_1_R1_P1_K1_Ch2-Ch1.zen
2.364027e+01	2.208308e+01	20150410_STAG1gfpch8_Prometa\MitoSys2\Calibration\mEGFPC1-Noc\mEGFP_1_R1_P1_K1_Ch2-Ch1.zen
2.370027e+01	2.124975e+01	20150410_STAG1gfpch8_Prometa\MitoSys2\Calibration\mEGFPC1-Noc\mEGFP_1_R1_P1_K1_Ch2-Ch1.zen
2.376027e+01	2.598303e+01	20150410_STAG1gfpch8_Prometa\MitoSys2\Calibration\mEGFPC1-Noc\mEGFP_1_R1_P1_K1_Ch2-Ch1.zen
2.382028e+01	2.326640e+01	20150410_STAG1gfpch8_Prometa\MitoSys2\Calibration\mEGFPC1-Noc\mEGFP_1_R1_P1_K1_Ch2-Ch1.zen
2.388028e+01	2.371639e+01	20150410_STAG1gfpch8_Prometa\MitoSys2\Calibration\mEGFPC1-Noc\mEGFP_1_R1_P1_K1_Ch2-Ch1.zen
2.394028e+01	2.591637e+01	20150410_STAG1gfpch8_Prometa\MitoSys2\Calibration\mEGFPC1-Noc\mEGFP_1_R1_P1_K1_Ch2-Ch1.zen
2.400028e+01	2.224974e+01	20150410_STAG1gfpch8_Prometa\MitoSys2\Calibration\mEGFPC1-Noc\mEGFP_1_R1_P1_K1_Ch2-Ch1.zen
2.406028e+01	2.399972e+01	20150410_STAG1gfpch8_Prometa\MitoSys2\Calibration\mEGFPC1-Noc\mEGFP_1_R1_P1_K1_Ch2-Ch1.zen
2.412028e+01	2.091643e+01	20150410_STAG1gfpch8_Prometa\MitoSys2\Calibration\mEGFPC1-Noc\mEGFP_1_R1_P1_K1_Ch2-Ch1.zen
2.418028e+01	2.456638e+01	20150410_STAG1gfpch8_Prometa\MitoSys2\Calibration\mEGFPC1-Noc\mEGFP_1_R1_P1_K1_Ch2-Ch1.zen
2.424028e+01	2.158308e+01	20150410_STAG1gfpch8_Prometa\MitoSys2\Calibration\mEGFPC1-Noc\mEGFP_1_R1_P1_K1_Ch2-Ch1.zen
2.430028e+01	2.213308e+01	20150410_STAG1gfpch8_Prometa\MitoSys2\Calibration\mEGFPC1-Noc\mEGFP_1_R1_P1_K1_Ch2-Ch1.zen
2.436028e+01	2.109976e+01	20150410_STAG1gfpch8_Prometa\MitoSys2\Calibration\mEGFPC1-Noc\mEGFP_1_R1_P1_K1_Ch2-Ch1.zen
2.442028e+01	2.288307e+01	20150410_STAG1gfpch8_Prometa\MitoSys2\Calibration\mEGFPC1-Noc\mEGFP_1_R1_P1_K1_Ch2-Ch1.zen
2.448028e+01	2.106642e+01	20150410_STAG1gfpch8_Prometa\MitoSys2\Calibration\mEGFPC1-Noc\mEGFP_1_R1_P1_K1_Ch2-Ch1.zen
2.454028e+01	2.716635e+01	20150410_STAG1gfpch8_Prometa\MitoSys2\Calibration\mEGFPC1-Noc\mEGFP_1_R1_P1_K1_Ch2-Ch1.zen
2.460028e+01	2.776635e+01	20150410_STAG1gfpch8_Prometa\MitoSys2\Calibration\mEGFPC1-Noc\mEGFP_1_R1_P1_K1_Ch2-Ch1.zen
2.466029e+01	2.603303e+01	20150410_STAG1gfpch8_Prometa\MitoSys2\Calibration\mEGFPC1-Noc\mEGFP_1_R1_P1_K1_Ch2-Ch1.zen
2.472029e+01	2.584970e+01	20150410_STAG1gfpch8_Prometa\MitoSys2\Calibration\mEGFPC1-Noc\mEGFP_1_R1_P1_K1_Ch2-Ch1.zen
2.478029e+01	2.181641e+01	20150410_STAG1gfpch8_Prometa\MitoSys2\Calibration\mEGFPC1-Noc\mEGFP_1_R1_P1_K1_Ch2-Ch1.zen
2.484029e+01	2.839967e+01	20150410_STAG1gfpch8_Prometa\MitoSys2\Calibration\mEGFPC1-Noc\mEGFP_1_R1_P1_K1_Ch2-Ch1.zen
2.490029e+01	2.488305e+01	20150410_STAG1gfpch8_Prometa\MitoSys2\Calibration\mEGFPC1-Noc\mEGFP_1_R1_P1_K1_Ch2-Ch1.zen
2.496029e+01	2.169975e+01	20150410_STAG1gfpch8_Prometa\MitoSys2\Calibration\mEGFPC1-Noc\mEGFP_1_R1_P1_K1_Ch2-Ch1.zen
2.502029e+01	2.046643e+01	20150410_STAG1gfpch8_Prometa\MitoSys2\Calibration\mEGFPC1-Noc\mEGFP_1_R1_P1_K1_Ch2-Ch1.zen
2.508029e+01	2.024977e+01	20150410_STAG1gfpch8_Prometa\MitoSys2\Calibration\mEGFPC1-Noc\mEGFP_1_R1_P1_K1_Ch2-Ch1.zen
2.514029e+01	2.158308e+01	20150410_STAG1gfpch8_Prometa\MitoSys2\Calibration\mEGFPC1-Noc\mEGFP_1_R1_P1_K1_Ch2-Ch1.zen
2.520029e+01	2.499971e+01	20150410_STAG1gfpch8_Prometa\MitoSys2\Calibration\mEGFPC1-Noc\mEGFP_1_R1_P1_K1_Ch2-Ch1.zen
2.526029e+01	2.356639e+01	20150410_STAG1gfpch8_Prometa\MitoSys2\Calibration\mEGFPC1-Noc\mEGFP_1_R1_P1_K1_Ch2-Ch1.zen
2.532029e+01	2.454972e+01	20150410_STAG1gfpch8_Prometa\MitoSys2\Calibration\mEGFPC1-Noc\mEGFP_1_R1_P1_K1_Ch2-Ch1.zen
2.538029e+01	1.969977e+01	20150410_STAG1gfpch8_Prometa\MitoSys2\Calibration\mEGFPC1-Noc\mEGFP_1_R1_P1_K1_Ch2-Ch1.zen
2.544029e+01	2.196641e+01	20150410_STAG1gfpch8_Prometa\MitoSys2\Calibration\mEGFPC1-Noc\mEGFP_1_R1_P1_K1_Ch2-Ch1.zen
2.550030e+01	2.411639e+01	20150410_STAG1gfpch8_Prometa\MitoSys2\Calibration\mEGFPC1-Noc\mEGFP_1_R1_P1_K1_Ch2-Ch1.zen
2.556030e+01	2.461638e+01	20150410_STAG1gfpch8_Prometa\MitoSys2\Calibration\mEGFPC1-Noc\mEGFP_1_R1_P1_K1_Ch2-Ch1.zen
2.562030e+01	2.896633e+01	20150410_STAG1gfpch8_Prometa\MitoSys2\Calibration\mEGFPC1-Noc\mEGFP_1_R1_P1_K1_Ch2-Ch1.zen
2.568030e+01	2.201641e+01	20150410_STAG1gfpch8_Prometa\MitoSys2\Calibration\mEGFPC1-Noc\mEGFP_1_R1_P1_K1_Ch2-Ch1.zen
2.574030e+01	2.349973e+01	20150410_STAG1gfpch8_Prometa\MitoSys2\Calibration\mEGFPC1-Noc\mEGFP_1_R1_P1_K1_Ch2-Ch1.zen
2.580030e+01	2.074976e+01	20150410_STAG1gfpch8_Prometa\MitoSys2\Calibration\mEGFPC1-Noc\mEGFP_1_R1_P1_K1_Ch2-Ch1.zen
2.586030e+01	2.373306e+01	20150410_STAG1gfpch8_Prometa\MitoSys2\Calibration\mEGFPC1-Noc\mEGFP_1_R1_P1_K1_Ch2-Ch1.zen
2.592030e+01	2.528304e+01	20150410_STAG1gfpch8_Prometa\MitoSys2\Calibration\mEGFPC1-Noc\mEGFP_1_R1_P1_K1_Ch2-Ch1.zen
2.598030e+01	2.311640e+01	20150410_STAG1gfpch8_Prometa\MitoSys2\Calibration\mEGFPC1-Noc\mEGFP_1_R1_P1_K1_Ch2-Ch1.zen
2.604030e+01	2.326640e+01	20150410_STAG1gfpch8_Prometa\MitoSys2\Calibration\mEGFPC1-Noc\mEGFP_1_R1_P1_K1_Ch2-Ch1.zen
2.610030e+01	2.171642e+01	20150410_STAG1gfpch8_Prometa\MitoSys2\Calibration\mEGFPC1-Noc\mEGFP_1_R1_P1_K1_Ch2-Ch1.zen
2.616030e+01	2.409972e+01	20150410_STAG1gfpch8_Prometa\MitoSys2\Calibration\mEGFPC1-Noc\mEGFP_1_R1_P1_K1_Ch2-Ch1.zen
2.622030e+01	2.768301e+01	20150410_STAG1gfpch8_Prometa\MitoSys2\Calibration\mEGFPC1-Noc\mEGFP_1_R1_P1_K1_Ch2-Ch1.zen
2.628030e+01	2.196641e+01	20150410_STAG1gfpch8_Prometa\MitoSys2\Calibration\mEGFPC1-Noc\mEGFP_1_R1_P1_K1_Ch2-Ch1.zen
2.634031e+01	2.219974e+01	20150410_STAG1gfpch8_Prometa\MitoSys2\Calibration\mEGFPC1-Noc\mEGFP_1_R1_P1_K1_Ch2-Ch1.zen
2.640030e+01	2.524971e+01	20150410_STAG1gfpch8_Prometa\MitoSys2\Calibration\mEGFPC1-Noc\mEGFP_1_R1_P1_K1_Ch2-Ch1.zen
2.646031e+01	2.109976e+01	20150410_STAG1gfpch8_Prometa\MitoSys2\Calibration\mEGFPC1-Noc\mEGFP_1_R1_P1_K1_Ch2-Ch1.zen
2.652031e+01	2.214974e+01	20150410_STAG1gfpch8_Prometa\MitoSys2\Calibration\mEGFPC1-Noc\mEGFP_1_R1_P1_K1_Ch2-Ch1.zen
2.658031e+01	2.108309e+01	20150410_STAG1gfpch8_Prometa\MitoSys2\Calibration\mEGFPC1-Noc\mEGFP_1_R1_P1_K1_Ch2-Ch1.zen
2.664031e+01	2.271640e+01	20150410_STAG1gfpch8_Prometa\MitoSys2\Calibration\mEGFPC1-Noc\mEGFP_1_R1_P1_K1_Ch2-Ch1.zen
2.670031e+01	2.221641e+01	20150410_STAG1gfpch8_Prometa\MitoSys2\Calibration\mEGFPC1-Noc\mEGFP_1_R1_P1_K1_Ch2-Ch1.zen
2.676031e+01	2.483305e+01	20150410_STAG1gfpch8_Prometa\MitoSys2\Calibration\mEGFPC1-Noc\mEGFP_1_R1_P1_K1_Ch2-Ch1.zen
2.682031e+01	2.078309e+01	20150410_STAG1gfpch8_Prometa\MitoSys2\Calibration\mEGFPC1-Noc\mEGFP_1_R1_P1_K1_Ch2-Ch1.zen
2.688031e+01	2.473305e+01	20150410_STAG1gfpch8_Prometa\MitoSys2\Calibration\mEGFPC1-Noc\mEGFP_1_R1_P1_K1_Ch2-Ch1.zen
2.694031e+01	2.516638e+01	20150410_STAG1gfpch8_Prometa\MitoSys2\Calibration\mEGFPC1-Noc\mEGFP_1_R1_P1_K1_Ch2-Ch1.zen
2.700031e+01	2.721635e+01	20150410_STAG1gfpch8_Prometa\MitoSys2\Calibration\mEGFPC1-Noc\mEGFP_1_R1_P1_K1_Ch2-Ch1.zen
2.706031e+01	2.484971e+01	20150410_STAG1gfpch8_Prometa\MitoSys2\Calibration\mEGFPC1-Noc\mEGFP_1_R1_P1_K1_Ch2-Ch1.zen
2.712031e+01	2.106642e+01	20150410_STAG1gfpch8_Prometa\MitoSys2\Calibration\mEGFPC1-Noc\mEGFP_1_R1_P1_K1_Ch2-Ch1.zen
2.718032e+01	2.533304e+01	20150410_STAG1gfpch8_Prometa\MitoSys2\Calibration\mEGFPC1-Noc\mEGFP_1_R1_P1_K1_Ch2-Ch1.zen
2.724031e+01	2.259974e+01	20150410_STAG1gfpch8_Prometa\MitoSys2\Calibration\mEGFPC1-Noc\mEGFP_1_R1_P1_K1_Ch2-Ch1.zen
2.730032e+01	2.119975e+01	20150410_STAG1gfpch8_Prometa\MitoSys2\Calibration\mEGFPC1-Noc\mEGFP_1_R1_P1_K1_Ch2-Ch1.zen
2.736032e+01	2.293307e+01	20150410_STAG1gfpch8_Prometa\MitoSys2\Calibration\mEGFPC1-Noc\mEGFP_1_R1_P1_K1_Ch2-Ch1.zen
2.742032e+01	2.238307e+01	20150410_STAG1gfpch8_Prometa\MitoSys2\Calibration\mEGFPC1-Noc\mEGFP_1_R1_P1_K1_Ch2-Ch1.zen
2.748032e+01	2.189975e+01	20150410_STAG1gfpch8_Prometa\MitoSys2\Calibration\mEGFPC1-Noc\mEGFP_1_R1_P1_K1_Ch2-Ch1.zen
2.754032e+01	2.543304e+01	20150410_STAG1gfpch8_Prometa\MitoSys2\Calibration\mEGFPC1-Noc\mEGFP_1_R1_P1_K1_Ch2-Ch1.zen
2.760032e+01	2.304973e+01	20150410_STAG1gfpch8_Prometa\MitoSys2\Calibration\mEGFPC1-Noc\mEGFP_1_R1_P1_K1_Ch2-Ch1.zen
2.766032e+01	2.241641e+01	20150410_STAG1gfpch8_Prometa\MitoSys2\Calibration\mEGFPC1-Noc\mEGFP_1_R1_P1_K1_Ch2-Ch1.zen
2.772032e+01	2.221641e+01	20150410_STAG1gfpch8_Prometa\MitoSys2\Calibration\mEGFPC1-Noc\mEGFP_1_R1_P1_K1_Ch2-Ch1.zen
2.778032e+01	2.296640e+01	20150410_STAG1gfpch8_Prometa\MitoSys2\Calibration\mEGFPC1-Noc\mEGFP_1_R1_P1_K1_Ch2-Ch1.zen
2.784032e+01	2.486638e+01	20150410_STAG1gfpch8_Prometa\MitoSys2\Calibration\mEGFPC1-Noc\mEGFP_1_R1_P1_K1_Ch2-Ch1.zen
2.790032e+01	2.306640e+01	20150410_STAG1gfpch8_Prometa\MitoSys2\Calibration\mEGFPC1-Noc\mEGFP_1_R1_P1_K1_Ch2-Ch1.zen
2.796032e+01	2.129975e+01	20150410_STAG1gfpch8_Prometa\MitoSys2\Calibration\mEGFPC1-Noc\mEGFP_1_R1_P1_K1_Ch2-Ch1.zen
2.802032e+01	2.229974e+01	20150410_STAG1gfpch8_Prometa\MitoSys2\Calibration\mEGFPC1-Noc\mEGFP_1_R1_P1_K1_Ch2-Ch1.zen
2.808032e+01	2.079976e+01	20150410_STAG1gfpch8_Prometa\MitoSys2\Calibration\mEGFPC1-Noc\mEGFP_1_R1_P1_K1_Ch2-Ch1.zen
2.814033e+01	2.341640e+01	20150410_STAG1gfpch8_Prometa\MitoSys2\Calibration\mEGFPC1-Noc\mEGFP_1_R1_P1_K1_Ch2-Ch1.zen
2.820033e+01	2.351640e+01	20150410_STAG1gfpch8_Prometa\MitoSys2\Calibration\mEGFPC1-Noc\mEGFP_1_R1_P1_K1_Ch2-Ch1.zen
2.826033e+01	2.611637e+01	20150410_STAG1gfpch8_Prometa\MitoSys2\Calibration\mEGFPC1-Noc\mEGFP_1_R1_P1_K1_Ch2-Ch1.zen
2.832033e+01	2.534971e+01	20150410_STAG1gfpch8_Prometa\MitoSys2\Calibration\mEGFPC1-Noc\mEGFP_1_R1_P1_K1_Ch2-Ch1.zen
2.838033e+01	2.321640e+01	20150410_STAG1gfpch8_Prometa\MitoSys2\Calibration\mEGFPC1-Noc\mEGFP_1_R1_P1_K1_Ch2-Ch1.zen
2.844033e+01	2.299973e+01	20150410_STAG1gfpch8_Prometa\MitoSys2\Calibration\mEGFPC1-Noc\mEGFP_1_R1_P1_K1_Ch2-Ch1.zen
2.850033e+01	2.251641e+01	20150410_STAG1gfpch8_Prometa\MitoSys2\Calibration\mEGFPC1-Noc\mEGFP_1_R1_P1_K1_Ch2-Ch1.zen
2.856033e+01	2.726635e+01	20150410_STAG1gfpch8_Prometa\MitoSys2\Calibration\mEGFPC1-Noc\mEGFP_1_R1_P1_K1_Ch2-Ch1.zen
2.862033e+01	2.778301e+01	20150410_STAG1gfpch8_Prometa\MitoSys2\Calibration\mEGFPC1-Noc\mEGFP_1_R1_P1_K1_Ch2-Ch1.zen
2.868033e+01	2.293307e+01	20150410_STAG1gfpch8_Prometa\MitoSys2\Calibration\mEGFPC1-Noc\mEGFP_1_R1_P1_K1_Ch2-Ch1.zen
2.874033e+01	2.318307e+01	20150410_STAG1gfpch8_Prometa\MitoSys2\Calibration\mEGFPC1-Noc\mEGFP_1_R1_P1_K1_Ch2-Ch1.zen
2.880033e+01	2.264974e+01	20150410_STAG1gfpch8_Prometa\MitoSys2\Calibration\mEGFPC1-Noc\mEGFP_1_R1_P1_K1_Ch2-Ch1.zen
2.886033e+01	2.448305e+01	20150410_STAG1gfpch8_Prometa\MitoSys2\Calibration\mEGFPC1-Noc\mEGFP_1_R1_P1_K1_Ch2-Ch1.zen
2.892033e+01	2.323306e+01	20150410_STAG1gfpch8_Prometa\MitoSys2\Calibration\mEGFPC1-Noc\mEGFP_1_R1_P1_K1_Ch2-Ch1.zen
2.898034e+01	2.429972e+01	20150410_STAG1gfpch8_Prometa\MitoSys2\Calibration\mEGFPC1-Noc\mEGFP_1_R1_P1_K1_Ch2-Ch1.zen
2.904034e+01	2.214974e+01	20150410_STAG1gfpch8_Prometa\MitoSys2\Calibration\mEGFPC1-Noc\mEGFP_1_R1_P1_K1_Ch2-Ch1.zen
2.910034e+01	2.191641e+01	20150410_STAG1gfpch8_Prometa\MitoSys2\Calibration\mEGFPC1-Noc\mEGFP_1_R1_P1_K1_Ch2-Ch1.zen
2.916034e+01	2.623303e+01	20150410_STAG1gfpch8_Prometa\MitoSys2\Calibration\mEGFPC1-Noc\mEGFP_1_R1_P1_K1_Ch2-Ch1.zen
2.922034e+01	2.374973e+01	20150410_STAG1gfpch8_Prometa\MitoSys2\Calibration\mEGFPC1-Noc\mEGFP_1_R1_P1_K1_Ch2-Ch1.zen
2.928034e+01	2.153308e+01	20150410_STAG1gfpch8_Prometa\MitoSys2\Calibration\mEGFPC1-Noc\mEGFP_1_R1_P1_K1_Ch2-Ch1.zen
2.934034e+01	2.061643e+01	20150410_STAG1gfpch8_Prometa\MitoSys2\Calibration\mEGFPC1-Noc\mEGFP_1_R1_P1_K1_Ch2-Ch1.zen
2.940034e+01	2.393306e+01	20150410_STAG1gfpch8_Prometa\MitoSys2\Calibration\mEGFPC1-Noc\mEGFP_1_R1_P1_K1_Ch2-Ch1.zen
2.946034e+01	2.421639e+01	20150410_STAG1gfpch8_Prometa\MitoSys2\Calibration\mEGFPC1-Noc\mEGFP_1_R1_P1_K1_Ch2-Ch1.zen
2.952034e+01	2.218308e+01	20150410_STAG1gfpch8_Prometa\MitoSys2\Calibration\mEGFPC1-Noc\mEGFP_1_R1_P1_K1_Ch2-Ch1.zen
2.958034e+01	1.848312e+01	20150410_STAG1gfpch8_Prometa\MitoSys2\Calibration\mEGFPC1-Noc\mEGFP_1_R1_P1_K1_Ch2-Ch1.zen
2.964034e+01	2.358306e+01	20150410_STAG1gfpch8_Prometa\MitoSys2\Calibration\mEGFPC1-Noc\mEGFP_1_R1_P1_K1_Ch2-Ch1.zen
2.970034e+01	2.318307e+01	20150410_STAG1gfpch8_Prometa\MitoSys2\Calibration\mEGFPC1-Noc\mEGFP_1_R1_P1_K1_Ch2-Ch1.zen
2.976034e+01	2.708302e+01	20150410_STAG1gfpch8_Prometa\MitoSys2\Calibration\mEGFPC1-Noc\mEGFP_1_R1_P1_K1_Ch2-Ch1.zen
2.982034e+01	2.249974e+01	20150410_STAG1gfpch8_Prometa\MitoSys2\Calibration\mEGFPC1-Noc\mEGFP_1_R1_P1_K1_Ch2-Ch1.zen
2.988035e+01	2.609970e+01	20150410_STAG1gfpch8_Prometa\MitoSys2\Calibration\mEGFPC1-Noc\mEGFP_1_R1_P1_K1_Ch2-Ch1.zen
2.994035e+01	2.033310e+01	20150410_STAG1gfpch8_Prometa\MitoSys2\Calibration\mEGFPC1-Noc\mEGFP_1_R1_P1_K1_Ch2-Ch1.zen
0	2.406670e+01	20150410_STAG1gfpch8_Prometa\MitoSys2\Calibration\mEGFPC1-Noc\mEGFP_1_R1_P2_K1_Ch2-Ch1.zen
5.999990e-02	2.066670e+01	20150410_STAG1gfpch8_Prometa\MitoSys2\Calibration\mEGFPC1-Noc\mEGFP_1_R1_P2_K1_Ch2-Ch1.zen
1.200000e-01	2.981671e+01	20150410_STAG1gfpch8_Prometa\MitoSys2\Calibration\mEGFPC1-Noc\mEGFP_1_R1_P2_K1_Ch2-Ch1.zen
1.800000e-01	2.823338e+01	20150410_STAG1gfpch8_Prometa\MitoSys2\Calibration\mEGFPC1-Noc\mEGFP_1_R1_P2_K1_Ch2-Ch1.zen
2.400000e-01	3.051671e+01	20150410_STAG1gfpch8_Prometa\MitoSys2\Calibration\mEGFPC1-Noc\mEGFP_1_R1_P2_K1_Ch2-Ch1.zen
3.000000e-01	2.611671e+01	20150410_STAG1gfpch8_Prometa\MitoSys2\Calibration\mEGFPC1-Noc\mEGFP_1_R1_P2_K1_Ch2-Ch1.zen
3.600000e-01	2.583337e+01	20150410_STAG1gfpch8_Prometa\MitoSys2\Calibration\mEGFPC1-Noc\mEGFP_1_R1_P2_K1_Ch2-Ch1.zen
4.200000e-01	2.826671e+01	20150410_STAG1gfpch8_Prometa\MitoSys2\Calibration\mEGFPC1-Noc\mEGFP_1_R1_P2_K1_Ch2-Ch1.zen
4.800000e-01	2.521671e+01	20150410_STAG1gfpch8_Prometa\MitoSys2\Calibration\mEGFPC1-Noc\mEGFP_1_R1_P2_K1_Ch2-Ch1.zen
5.400000e-01	2.580004e+01	20150410_STAG1gfpch8_Prometa\MitoSys2\Calibration\mEGFPC1-Noc\mEGFP_1_R1_P2_K1_Ch2-Ch1.zen
6.000000e-01	2.711671e+01	20150410_STAG1gfpch8_Prometa\MitoSys2\Calibration\mEGFPC1-Noc\mEGFP_1_R1_P2_K1_Ch2-Ch1.zen
6.600000e-01	2.278337e+01	20150410_STAG1gfpch8_Prometa\MitoSys2\Calibration\mEGFPC1-Noc\mEGFP_1_R1_P2_K1_Ch2-Ch1.zen
7.200000e-01	2.711671e+01	20150410_STAG1gfpch8_Prometa\MitoSys2\Calibration\mEGFPC1-Noc\mEGFP_1_R1_P2_K1_Ch2-Ch1.zen
7.800000e-01	2.771671e+01	20150410_STAG1gfpch8_Prometa\MitoSys2\Calibration\mEGFPC1-Noc\mEGFP_1_R1_P2_K1_Ch2-Ch1.zen
8.400000e-01	2.565004e+01	20150410_STAG1gfpch8_Prometa\MitoSys2\Calibration\mEGFPC1-Noc\mEGFP_1_R1_P2_K1_Ch2-Ch1.zen
9.000000e-01	2.656671e+01	20150410_STAG1gfpch8_Prometa\MitoSys2\Calibration\mEGFPC1-Noc\mEGFP_1_R1_P2_K1_Ch2-Ch1.zen
9.600000e-01	2.793338e+01	20150410_STAG1gfpch8_Prometa\MitoSys2\Calibration\mEGFPC1-Noc\mEGFP_1_R1_P2_K1_Ch2-Ch1.zen
1.020000e+00	2.885004e+01	20150410_STAG1gfpch8_Prometa\MitoSys2\Calibration\mEGFPC1-Noc\mEGFP_1_R1_P2_K1_Ch2-Ch1.zen
1.080000e+00	2.683338e+01	20150410_STAG1gfpch8_Prometa\MitoSys2\Calibration\mEGFPC1-Noc\mEGFP_1_R1_P2_K1_Ch2-Ch1.zen
1.140000e+00	2.635004e+01	20150410_STAG1gfpch8_Prometa\MitoSys2\Calibration\mEGFPC1-Noc\mEGFP_1_R1_P2_K1_Ch2-Ch1.zen
1.200000e+00	2.916671e+01	20150410_STAG1gfpch8_Prometa\MitoSys2\Calibration\mEGFPC1-Noc\mEGFP_1_R1_P2_K1_Ch2-Ch1.zen
1.260000e+00	2.403337e+01	20150410_STAG1gfpch8_Prometa\MitoSys2\Calibration\mEGFPC1-Noc\mEGFP_1_R1_P2_K1_Ch2-Ch1.zen
1.320000e+00	2.410004e+01	20150410_STAG1gfpch8_Prometa\MitoSys2\Calibration\mEGFPC1-Noc\mEGFP_1_R1_P2_K1_Ch2-Ch1.zen
1.380000e+00	2.390004e+01	20150410_STAG1gfpch8_Prometa\MitoSys2\Calibration\mEGFPC1-Noc\mEGFP_1_R1_P2_K1_Ch2-Ch1.zen
1.440000e+00	2.121670e+01	20150410_STAG1gfpch8_Prometa\MitoSys2\Calibration\mEGFPC1-Noc\mEGFP_1_R1_P2_K1_Ch2-Ch1.zen
1.500000e+00	2.095003e+01	20150410_STAG1gfpch8_Prometa\MitoSys2\Calibration\mEGFPC1-Noc\mEGFP_1_R1_P2_K1_Ch2-Ch1.zen
1.560000e+00	2.646671e+01	20150410_STAG1gfpch8_Prometa\MitoSys2\Calibration\mEGFPC1-Noc\mEGFP_1_R1_P2_K1_Ch2-Ch1.zen
1.620000e+00	2.406670e+01	20150410_STAG1gfpch8_Prometa\MitoSys2\Calibration\mEGFPC1-Noc\mEGFP_1_R1_P2_K1_Ch2-Ch1.zen
1.680000e+00	2.773338e+01	20150410_STAG1gfpch8_Prometa\MitoSys2\Calibration\mEGFPC1-Noc\mEGFP_1_R1_P2_K1_Ch2-Ch1.zen
1.740000e+00	2.681671e+01	20150410_STAG1gfpch8_Prometa\MitoSys2\Calibration\mEGFPC1-Noc\mEGFP_1_R1_P2_K1_Ch2-Ch1.zen
1.800000e+00	2.536671e+01	20150410_STAG1gfpch8_Prometa\MitoSys2\Calibration\mEGFPC1-Noc\mEGFP_1_R1_P2_K1_Ch2-Ch1.zen
1.860000e+00	2.550004e+01	20150410_STAG1gfpch8_Prometa\MitoSys2\Calibration\mEGFPC1-Noc\mEGFP_1_R1_P2_K1_Ch2-Ch1.zen
1.920000e+00	2.715004e+01	20150410_STAG1gfpch8_Prometa\MitoSys2\Calibration\mEGFPC1-Noc\mEGFP_1_R1_P2_K1_Ch2-Ch1.zen
1.980000e+00	2.606671e+01	20150410_STAG1gfpch8_Prometa\MitoSys2\Calibration\mEGFPC1-Noc\mEGFP_1_R1_P2_K1_Ch2-Ch1.zen
2.040000e+00	2.703337e+01	20150410_STAG1gfpch8_Prometa\MitoSys2\Calibration\mEGFPC1-Noc\mEGFP_1_R1_P2_K1_Ch2-Ch1.zen
2.100000e+00	2.635004e+01	20150410_STAG1gfpch8_Prometa\MitoSys2\Calibration\mEGFPC1-Noc\mEGFP_1_R1_P2_K1_Ch2-Ch1.zen
2.160000e+00	2.283337e+01	20150410_STAG1gfpch8_Prometa\MitoSys2\Calibration\mEGFPC1-Noc\mEGFP_1_R1_P2_K1_Ch2-Ch1.zen
2.220000e+00	2.783338e+01	20150410_STAG1gfpch8_Prometa\MitoSys2\Calibration\mEGFPC1-Noc\mEGFP_1_R1_P2_K1_Ch2-Ch1.zen
2.280000e+00	2.690004e+01	20150410_STAG1gfpch8_Prometa\MitoSys2\Calibration\mEGFPC1-Noc\mEGFP_1_R1_P2_K1_Ch2-Ch1.zen
2.340000e+00	2.535004e+01	20150410_STAG1gfpch8_Prometa\MitoSys2\Calibration\mEGFPC1-Noc\mEGFP_1_R1_P2_K1_Ch2-Ch1.zen
2.400000e+00	2.571671e+01	20150410_STAG1gfpch8_Prometa\MitoSys2\Calibration\mEGFPC1-Noc\mEGFP_1_R1_P2_K1_Ch2-Ch1.zen
2.460000e+00	2.645004e+01	20150410_STAG1gfpch8_Prometa\MitoSys2\Calibration\mEGFPC1-Noc\mEGFP_1_R1_P2_K1_Ch2-Ch1.zen
2.520000e+00	2.278337e+01	20150410_STAG1gfpch8_Prometa\MitoSys2\Calibration\mEGFPC1-Noc\mEGFP_1_R1_P2_K1_Ch2-Ch1.zen
2.580000e+00	2.466671e+01	20150410_STAG1gfpch8_Prometa\MitoSys2\Calibration\mEGFPC1-Noc\mEGFP_1_R1_P2_K1_Ch2-Ch1.zen
2.640000e+00	2.325004e+01	20150410_STAG1gfpch8_Prometa\MitoSys2\Calibration\mEGFPC1-Noc\mEGFP_1_R1_P2_K1_Ch2-Ch1.zen
2.700000e+00	2.950005e+01	20150410_STAG1gfpch8_Prometa\MitoSys2\Calibration\mEGFPC1-Noc\mEGFP_1_R1_P2_K1_Ch2-Ch1.zen
2.760000e+00	2.711671e+01	20150410_STAG1gfpch8_Prometa\MitoSys2\Calibration\mEGFPC1-Noc\mEGFP_1_R1_P2_K1_Ch2-Ch1.zen
2.820000e+00	2.861671e+01	20150410_STAG1gfpch8_Prometa\MitoSys2\Calibration\mEGFPC1-Noc\mEGFP_1_R1_P2_K1_Ch2-Ch1.zen
2.880000e+00	3.036671e+01	20150410_STAG1gfpch8_Prometa\MitoSys2\Calibration\mEGFPC1-Noc\mEGFP_1_R1_P2_K1_Ch2-Ch1.zen
2.940000e+00	2.360004e+01	20150410_STAG1gfpch8_Prometa\MitoSys2\Calibration\mEGFPC1-Noc\mEGFP_1_R1_P2_K1_Ch2-Ch1.zen
3	2.890005e+01	20150410_STAG1gfpch8_Prometa\MitoSys2\Calibration\mEGFPC1-Noc\mEGFP_1_R1_P2_K1_Ch2-Ch1.zen
3.060000e+00	2.978338e+01	20150410_STAG1gfpch8_Prometa\MitoSys2\Calibration\mEGFPC1-Noc\mEGFP_1_R1_P2_K1_Ch2-Ch1.zen
3.120000e+00	2.316670e+01	20150410_STAG1gfpch8_Prometa\MitoSys2\Calibration\mEGFPC1-Noc\mEGFP_1_R1_P2_K1_Ch2-Ch1.zen
3.180000e+00	2.735004e+01	20150410_STAG1gfpch8_Prometa\MitoSys2\Calibration\mEGFPC1-Noc\mEGFP_1_R1_P2_K1_Ch2-Ch1.zen
3.240000e+00	2.648338e+01	20150410_STAG1gfpch8_Prometa\MitoSys2\Calibration\mEGFPC1-Noc\mEGFP_1_R1_P2_K1_Ch2-Ch1.zen
3.299990e+00	2.693338e+01	20150410_STAG1gfpch8_Prometa\MitoSys2\Calibration\mEGFPC1-Noc\mEGFP_1_R1_P2_K1_Ch2-Ch1.zen
3.359990e+00	2.743338e+01	20150410_STAG1gfpch8_Prometa\MitoSys2\Calibration\mEGFPC1-Noc\mEGFP_1_R1_P2_K1_Ch2-Ch1.zen
3.419990e+00	2.826671e+01	20150410_STAG1gfpch8_Prometa\MitoSys2\Calibration\mEGFPC1-Noc\mEGFP_1_R1_P2_K1_Ch2-Ch1.zen
3.479990e+00	2.998338e+01	20150410_STAG1gfpch8_Prometa\MitoSys2\Calibration\mEGFPC1-Noc\mEGFP_1_R1_P2_K1_Ch2-Ch1.zen
3.539990e+00	2.696671e+01	20150410_STAG1gfpch8_Prometa\MitoSys2\Calibration\mEGFPC1-Noc\mEGFP_1_R1_P2_K1_Ch2-Ch1.zen
3.599990e+00	2.211670e+01	20150410_STAG1gfpch8_Prometa\MitoSys2\Calibration\mEGFPC1-Noc\mEGFP_1_R1_P2_K1_Ch2-Ch1.zen
3.659990e+00	2.315004e+01	20150410_STAG1gfpch8_Prometa\MitoSys2\Calibration\mEGFPC1-Noc\mEGFP_1_R1_P2_K1_Ch2-Ch1.zen
3.719990e+00	2.558337e+01	20150410_STAG1gfpch8_Prometa\MitoSys2\Calibration\mEGFPC1-Noc\mEGFP_1_R1_P2_K1_Ch2-Ch1.zen
3.779990e+00	2.201670e+01	20150410_STAG1gfpch8_Prometa\MitoSys2\Calibration\mEGFPC1-Noc\mEGFP_1_R1_P2_K1_Ch2-Ch1.zen
3.839990e+00	2.413337e+01	20150410_STAG1gfpch8_Prometa\MitoSys2\Calibration\mEGFPC1-Noc\mEGFP_1_R1_P2_K1_Ch2-Ch1.zen
3.899990e+00	2.478337e+01	20150410_STAG1gfpch8_Prometa\MitoSys2\Calibration\mEGFPC1-Noc\mEGFP_1_R1_P2_K1_Ch2-Ch1.zen
3.959990e+00	2.431670e+01	20150410_STAG1gfpch8_Prometa\MitoSys2\Calibration\mEGFPC1-Noc\mEGFP_1_R1_P2_K1_Ch2-Ch1.zen
4.019990e+00	2.725004e+01	20150410_STAG1gfpch8_Prometa\MitoSys2\Calibration\mEGFPC1-Noc\mEGFP_1_R1_P2_K1_Ch2-Ch1.zen
4.079990e+00	2.128337e+01	20150410_STAG1gfpch8_Prometa\MitoSys2\Calibration\mEGFPC1-Noc\mEGFP_1_R1_P2_K1_Ch2-Ch1.zen
4.139990e+00	2.503337e+01	20150410_STAG1gfpch8_Prometa\MitoSys2\Calibration\mEGFPC1-Noc\mEGFP_1_R1_P2_K1_Ch2-Ch1.zen
4.199990e+00	2.828338e+01	20150410_STAG1gfpch8_Prometa\MitoSys2\Calibration\mEGFPC1-Noc\mEGFP_1_R1_P2_K1_Ch2-Ch1.zen
4.259990e+00	2.358337e+01	20150410_STAG1gfpch8_Prometa\MitoSys2\Calibration\mEGFPC1-Noc\mEGFP_1_R1_P2_K1_Ch2-Ch1.zen
4.319990e+00	2.445004e+01	20150410_STAG1gfpch8_Prometa\MitoSys2\Calibration\mEGFPC1-Noc\mEGFP_1_R1_P2_K1_Ch2-Ch1.zen
4.379990e+00	2.391670e+01	20150410_STAG1gfpch8_Prometa\MitoSys2\Calibration\mEGFPC1-Noc\mEGFP_1_R1_P2_K1_Ch2-Ch1.zen
4.439990e+00	2.555004e+01	20150410_STAG1gfpch8_Prometa\MitoSys2\Calibration\mEGFPC1-Noc\mEGFP_1_R1_P2_K1_Ch2-Ch1.zen
4.499990e+00	2.645004e+01	20150410_STAG1gfpch8_Prometa\MitoSys2\Calibration\mEGFPC1-Noc\mEGFP_1_R1_P2_K1_Ch2-Ch1.zen
4.559990e+00	2.398337e+01	20150410_STAG1gfpch8_Prometa\MitoSys2\Calibration\mEGFPC1-Noc\mEGFP_1_R1_P2_K1_Ch2-Ch1.zen
4.619990e+00	3.098338e+01	20150410_STAG1gfpch8_Prometa\MitoSys2\Calibration\mEGFPC1-Noc\mEGFP_1_R1_P2_K1_Ch2-Ch1.zen
4.679990e+00	2.483337e+01	20150410_STAG1gfpch8_Prometa\MitoSys2\Calibration\mEGFPC1-Noc\mEGFP_1_R1_P2_K1_Ch2-Ch1.zen
4.739990e+00	2.430004e+01	20150410_STAG1gfpch8_Prometa\MitoSys2\Calibration\mEGFPC1-Noc\mEGFP_1_R1_P2_K1_Ch2-Ch1.zen
4.799990e+00	2.598337e+01	20150410_STAG1gfpch8_Prometa\MitoSys2\Calibration\mEGFPC1-Noc\mEGFP_1_R1_P2_K1_Ch2-Ch1.zen
4.859990e+00	2.218337e+01	20150410_STAG1gfpch8_Prometa\MitoSys2\Calibration\mEGFPC1-Noc\mEGFP_1_R1_P2_K1_Ch2-Ch1.zen
4.919990e+00	2.791671e+01	20150410_STAG1gfpch8_Prometa\MitoSys2\Calibration\mEGFPC1-Noc\mEGFP_1_R1_P2_K1_Ch2-Ch1.zen
4.979990e+00	2.510004e+01	20150410_STAG1gfpch8_Prometa\MitoSys2\Calibration\mEGFPC1-Noc\mEGFP_1_R1_P2_K1_Ch2-Ch1.zen
5.039990e+00	2.148337e+01	20150410_STAG1gfpch8_Prometa\MitoSys2\Calibration\mEGFPC1-Noc\mEGFP_1_R1_P2_K1_Ch2-Ch1.zen
5.099990e+00	2.738338e+01	20150410_STAG1gfpch8_Prometa\MitoSys2\Calibration\mEGFPC1-Noc\mEGFP_1_R1_P2_K1_Ch2-Ch1.zen
5.159990e+00	2.820004e+01	20150410_STAG1gfpch8_Prometa\MitoSys2\Calibration\mEGFPC1-Noc\mEGFP_1_R1_P2_K1_Ch2-Ch1.zen
5.219990e+00	3.136672e+01	20150410_STAG1gfpch8_Prometa\MitoSys2\Calibration\mEGFPC1-Noc\mEGFP_1_R1_P2_K1_Ch2-Ch1.zen
5.279990e+00	2.648338e+01	20150410_STAG1gfpch8_Prometa\MitoSys2\Calibration\mEGFPC1-Noc\mEGFP_1_R1_P2_K1_Ch2-Ch1.zen
5.339990e+00	3.230005e+01	20150410_STAG1gfpch8_Prometa\MitoSys2\Calibration\mEGFPC1-Noc\mEGFP_1_R1_P2_K1_Ch2-Ch1.zen
5.399990e+00	2.845004e+01	20150410_STAG1gfpch8_Prometa\MitoSys2\Calibration\mEGFPC1-Noc\mEGFP_1_R1_P2_K1_Ch2-Ch1.zen
5.459990e+00	2.498337e+01	20150410_STAG1gfpch8_Prometa\MitoSys2\Calibration\mEGFPC1-Noc\mEGFP_1_R1_P2_K1_Ch2-Ch1.zen
5.519990e+00	2.770004e+01	20150410_STAG1gfpch8_Prometa\MitoSys2\Calibration\mEGFPC1-Noc\mEGFP_1_R1_P2_K1_Ch2-Ch1.zen
5.579990e+00	2.356670e+01	20150410_STAG1gfpch8_Prometa\MitoSys2\Calibration\mEGFPC1-Noc\mEGFP_1_R1_P2_K1_Ch2-Ch1.zen
5.639990e+00	2.598337e+01	20150410_STAG1gfpch8_Prometa\MitoSys2\Calibration\mEGFPC1-Noc\mEGFP_1_R1_P2_K1_Ch2-Ch1.zen
5.699990e+00	2.626671e+01	20150410_STAG1gfpch8_Prometa\MitoSys2\Calibration\mEGFPC1-Noc\mEGFP_1_R1_P2_K1_Ch2-Ch1.zen
5.759990e+00	2.148337e+01	20150410_STAG1gfpch8_Prometa\MitoSys2\Calibration\mEGFPC1-Noc\mEGFP_1_R1_P2_K1_Ch2-Ch1.zen
5.819990e+00	2.726671e+01	20150410_STAG1gfpch8_Prometa\MitoSys2\Calibration\mEGFPC1-Noc\mEGFP_1_R1_P2_K1_Ch2-Ch1.zen
5.879990e+00	2.688338e+01	20150410_STAG1gfpch8_Prometa\MitoSys2\Calibration\mEGFPC1-Noc\mEGFP_1_R1_P2_K1_Ch2-Ch1.zen
5.939990e+00	3.161672e+01	20150410_STAG1gfpch8_Prometa\MitoSys2\Calibration\mEGFPC1-Noc\mEGFP_1_R1_P2_K1_Ch2-Ch1.zen
5.999990e+00	2.715004e+01	20150410_STAG1gfpch8_Prometa\MitoSys2\Calibration\mEGFPC1-Noc\mEGFP_1_R1_P2_K1_Ch2-Ch1.zen
6.059990e+00	2.501671e+01	20150410_STAG1gfpch8_Prometa\MitoSys2\Calibration\mEGFPC1-Noc\mEGFP_1_R1_P2_K1_Ch2-Ch1.zen
6.119990e+00	2.105003e+01	20150410_STAG1gfpch8_Prometa\MitoSys2\Calibration\mEGFPC1-Noc\mEGFP_1_R1_P2_K1_Ch2-Ch1.zen
6.179990e+00	2.145003e+01	20150410_STAG1gfpch8_Prometa\MitoSys2\Calibration\mEGFPC1-Noc\mEGFP_1_R1_P2_K1_Ch2-Ch1.zen
6.239990e+00	2.880005e+01	20150410_STAG1gfpch8_Prometa\MitoSys2\Calibration\mEGFPC1-Noc\mEGFP_1_R1_P2_K1_Ch2-Ch1.zen
6.299990e+00	2.981671e+01	20150410_STAG1gfpch8_Prometa\MitoSys2\Calibration\mEGFPC1-Noc\mEGFP_1_R1_P2_K1_Ch2-Ch1.zen
6.359990e+00	2.513337e+01	20150410_STAG1gfpch8_Prometa\MitoSys2\Calibration\mEGFPC1-Noc\mEGFP_1_R1_P2_K1_Ch2-Ch1.zen
6.419990e+00	2.481671e+01	20150410_STAG1gfpch8_Prometa\MitoSys2\Calibration\mEGFPC1-Noc\mEGFP_1_R1_P2_K1_Ch2-Ch1.zen
6.479990e+00	3.076671e+01	20150410_STAG1gfpch8_Prometa\MitoSys2\Calibration\mEGFPC1-Noc\mEGFP_1_R1_P2_K1_Ch2-Ch1.zen
6.539990e+00	2.561671e+01	20150410_STAG1gfpch8_Prometa\MitoSys2\Calibration\mEGFPC1-Noc\mEGFP_1_R1_P2_K1_Ch2-Ch1.zen
6.599990e+00	2.983338e+01	20150410_STAG1gfpch8_Prometa\MitoSys2\Calibration\mEGFPC1-Noc\mEGFP_1_R1_P2_K1_Ch2-Ch1.zen
6.659990e+00	2.378337e+01	20150410_STAG1gfpch8_Prometa\MitoSys2\Calibration\mEGFPC1-Noc\mEGFP_1_R1_P2_K1_Ch2-Ch1.zen
6.719990e+00	2.370004e+01	20150410_STAG1gfpch8_Prometa\MitoSys2\Calibration\mEGFPC1-Noc\mEGFP_1_R1_P2_K1_Ch2-Ch1.zen
6.779990e+00	2.178337e+01	20150410_STAG1gfpch8_Prometa\MitoSys2\Calibration\mEGFPC1-Noc\mEGFP_1_R1_P2_K1_Ch2-Ch1.zen
6.839990e+00	2.348337e+01	20150410_STAG1gfpch8_Prometa\MitoSys2\Calibration\mEGFPC1-Noc\mEGFP_1_R1_P2_K1_Ch2-Ch1.zen
6.899990e+00	2.346670e+01	20150410_STAG1gfpch8_Prometa\MitoSys2\Calibration\mEGFPC1-Noc\mEGFP_1_R1_P2_K1_Ch2-Ch1.zen
6.959990e+00	2.531671e+01	20150410_STAG1gfpch8_Prometa\MitoSys2\Calibration\mEGFPC1-Noc\mEGFP_1_R1_P2_K1_Ch2-Ch1.zen
7.019990e+00	2.510004e+01	20150410_STAG1gfpch8_Prometa\MitoSys2\Calibration\mEGFPC1-Noc\mEGFP_1_R1_P2_K1_Ch2-Ch1.zen
7.079990e+00	2.908338e+01	20150410_STAG1gfpch8_Prometa\MitoSys2\Calibration\mEGFPC1-Noc\mEGFP_1_R1_P2_K1_Ch2-Ch1.zen
7.139990e+00	2.826671e+01	20150410_STAG1gfpch8_Prometa\MitoSys2\Calibration\mEGFPC1-Noc\mEGFP_1_R1_P2_K1_Ch2-Ch1.zen
7.199990e+00	2.655004e+01	20150410_STAG1gfpch8_Prometa\MitoSys2\Calibration\mEGFPC1-Noc\mEGFP_1_R1_P2_K1_Ch2-Ch1.zen
7.259990e+00	3.076671e+01	20150410_STAG1gfpch8_Prometa\MitoSys2\Calibration\mEGFPC1-Noc\mEGFP_1_R1_P2_K1_Ch2-Ch1.zen
7.319990e+00	2.721671e+01	20150410_STAG1gfpch8_Prometa\MitoSys2\Calibration\mEGFPC1-Noc\mEGFP_1_R1_P2_K1_Ch2-Ch1.zen
7.379990e+00	2.423337e+01	20150410_STAG1gfpch8_Prometa\MitoSys2\Calibration\mEGFPC1-Noc\mEGFP_1_R1_P2_K1_Ch2-Ch1.zen
7.439990e+00	2.241670e+01	20150410_STAG1gfpch8_Prometa\MitoSys2\Calibration\mEGFPC1-Noc\mEGFP_1_R1_P2_K1_Ch2-Ch1.zen
7.499990e+00	2.036670e+01	20150410_STAG1gfpch8_Prometa\MitoSys2\Calibration\mEGFPC1-Noc\mEGFP_1_R1_P2_K1_Ch2-Ch1.zen
7.559990e+00	2.718338e+01	20150410_STAG1gfpch8_Prometa\MitoSys2\Calibration\mEGFPC1-Noc\mEGFP_1_R1_P2_K1_Ch2-Ch1.zen
7.619990e+00	2.251670e+01	20150410_STAG1gfpch8_Prometa\MitoSys2\Calibration\mEGFPC1-Noc\mEGFP_1_R1_P2_K1_Ch2-Ch1.zen
7.679990e+00	2.570004e+01	20150410_STAG1gfpch8_Prometa\MitoSys2\Calibration\mEGFPC1-Noc\mEGFP_1_R1_P2_K1_Ch2-Ch1.zen
7.739990e+00	2.715004e+01	20150410_STAG1gfpch8_Prometa\MitoSys2\Calibration\mEGFPC1-Noc\mEGFP_1_R1_P2_K1_Ch2-Ch1.zen
7.799990e+00	2.473337e+01	20150410_STAG1gfpch8_Prometa\MitoSys2\Calibration\mEGFPC1-Noc\mEGFP_1_R1_P2_K1_Ch2-Ch1.zen
7.859990e+00	2.220004e+01	20150410_STAG1gfpch8_Prometa\MitoSys2\Calibration\mEGFPC1-Noc\mEGFP_1_R1_P2_K1_Ch2-Ch1.zen
7.919990e+00	2.361670e+01	20150410_STAG1gfpch8_Prometa\MitoSys2\Calibration\mEGFPC1-Noc\mEGFP_1_R1_P2_K1_Ch2-Ch1.zen
7.979990e+00	2.286670e+01	20150410_STAG1gfpch8_Prometa\MitoSys2\Calibration\mEGFPC1-Noc\mEGFP_1_R1_P2_K1_Ch2-Ch1.zen
8.039990e+00	2.458337e+01	20150410_STAG1gfpch8_Prometa\MitoSys2\Calibration\mEGFPC1-Noc\mEGFP_1_R1_P2_K1_Ch2-Ch1.zen
8.099990e+00	2.848338e+01	20150410_STAG1gfpch8_Prometa\MitoSys2\Calibration\mEGFPC1-Noc\mEGFP_1_R1_P2_K1_Ch2-Ch1.zen
8.159990e+00	2.328337e+01	20150410_STAG1gfpch8_Prometa\MitoSys2\Calibration\mEGFPC1-Noc\mEGFP_1_R1_P2_K1_Ch2-Ch1.zen
8.219990e+00	2.336670e+01	20150410_STAG1gfpch8_Prometa\MitoSys2\Calibration\mEGFPC1-Noc\mEGFP_1_R1_P2_K1_Ch2-Ch1.zen
8.279990e+00	2.721671e+01	20150410_STAG1gfpch8_Prometa\MitoSys2\Calibration\mEGFPC1-Noc\mEGFP_1_R1_P2_K1_Ch2-Ch1.zen
8.339990e+00	2.120003e+01	20150410_STAG1gfpch8_Prometa\MitoSys2\Calibration\mEGFPC1-Noc\mEGFP_1_R1_P2_K1_Ch2-Ch1.zen
8.399990e+00	2.118337e+01	20150410_STAG1gfpch8_Prometa\MitoSys2\Calibration\mEGFPC1-Noc\mEGFP_1_R1_P2_K1_Ch2-Ch1.zen
8.459990e+00	2.506671e+01	20150410_STAG1gfpch8_Prometa\MitoSys2\Calibration\mEGFPC1-Noc\mEGFP_1_R1_P2_K1_Ch2-Ch1.zen
8.519990e+00	2.555004e+01	20150410_STAG1gfpch8_Prometa\MitoSys2\Calibration\mEGFPC1-Noc\mEGFP_1_R1_P2_K1_Ch2-Ch1.zen
8.579990e+00	2.455004e+01	20150410_STAG1gfpch8_Prometa\MitoSys2\Calibration\mEGFPC1-Noc\mEGFP_1_R1_P2_K1_Ch2-Ch1.zen
8.639990e+00	3.153338e+01	20150410_STAG1gfpch8_Prometa\MitoSys2\Calibration\mEGFPC1-Noc\mEGFP_1_R1_P2_K1_Ch2-Ch1.zen
8.699990e+00	2.958338e+01	20150410_STAG1gfpch8_Prometa\MitoSys2\Calibration\mEGFPC1-Noc\mEGFP_1_R1_P2_K1_Ch2-Ch1.zen
8.759990e+00	2.908338e+01	20150410_STAG1gfpch8_Prometa\MitoSys2\Calibration\mEGFPC1-Noc\mEGFP_1_R1_P2_K1_Ch2-Ch1.zen
8.819990e+00	2.658337e+01	20150410_STAG1gfpch8_Prometa\MitoSys2\Calibration\mEGFPC1-Noc\mEGFP_1_R1_P2_K1_Ch2-Ch1.zen
8.879990e+00	2.396670e+01	20150410_STAG1gfpch8_Prometa\MitoSys2\Calibration\mEGFPC1-Noc\mEGFP_1_R1_P2_K1_Ch2-Ch1.zen
8.939990e+00	2.308337e+01	20150410_STAG1gfpch8_Prometa\MitoSys2\Calibration\mEGFPC1-Noc\mEGFP_1_R1_P2_K1_Ch2-Ch1.zen
8.999990e+00	2.486670e+01	20150410_STAG1gfpch8_Prometa\MitoSys2\Calibration\mEGFPC1-Noc\mEGFP_1_R1_P2_K1_Ch2-Ch1.zen
9.059990e+00	2.285004e+01	20150410_STAG1gfpch8_Prometa\MitoSys2\Calibration\mEGFPC1-Noc\mEGFP_1_R1_P2_K1_Ch2-Ch1.zen
9.119990e+00	2.188337e+01	20150410_STAG1gfpch8_Prometa\MitoSys2\Calibration\mEGFPC1-Noc\mEGFP_1_R1_P2_K1_Ch2-Ch1.zen
9.179990e+00	2.570004e+01	20150410_STAG1gfpch8_Prometa\MitoSys2\Calibration\mEGFPC1-Noc\mEGFP_1_R1_P2_K1_Ch2-Ch1.zen
9.239990e+00	2.103337e+01	20150410_STAG1gfpch8_Prometa\MitoSys2\Calibration\mEGFPC1-Noc\mEGFP_1_R1_P2_K1_Ch2-Ch1.zen
9.299990e+00	2.246670e+01	20150410_STAG1gfpch8_Prometa\MitoSys2\Calibration\mEGFPC1-Noc\mEGFP_1_R1_P2_K1_Ch2-Ch1.zen
9.359990e+00	3.138338e+01	20150410_STAG1gfpch8_Prometa\MitoSys2\Calibration\mEGFPC1-Noc\mEGFP_1_R1_P2_K1_Ch2-Ch1.zen
9.419980e+00	2.455004e+01	20150410_STAG1gfpch8_Prometa\MitoSys2\Calibration\mEGFPC1-Noc\mEGFP_1_R1_P2_K1_Ch2-Ch1.zen
9.479990e+00	2.240004e+01	20150410_STAG1gfpch8_Prometa\MitoSys2\Calibration\mEGFPC1-Noc\mEGFP_1_R1_P2_K1_Ch2-Ch1.zen
9.539980e+00	2.583337e+01	20150410_STAG1gfpch8_Prometa\MitoSys2\Calibration\mEGFPC1-Noc\mEGFP_1_R1_P2_K1_Ch2-Ch1.zen
9.599990e+00	2.703337e+01	20150410_STAG1gfpch8_Prometa\MitoSys2\Calibration\mEGFPC1-Noc\mEGFP_1_R1_P2_K1_Ch2-Ch1.zen
9.659980e+00	2.930005e+01	20150410_STAG1gfpch8_Prometa\MitoSys2\Calibration\mEGFPC1-Noc\mEGFP_1_R1_P2_K1_Ch2-Ch1.zen
9.719990e+00	2.728338e+01	20150410_STAG1gfpch8_Prometa\MitoSys2\Calibration\mEGFPC1-Noc\mEGFP_1_R1_P2_K1_Ch2-Ch1.zen
9.779980e+00	2.756671e+01	20150410_STAG1gfpch8_Prometa\MitoSys2\Calibration\mEGFPC1-Noc\mEGFP_1_R1_P2_K1_Ch2-Ch1.zen
9.839980e+00	2.406670e+01	20150410_STAG1gfpch8_Prometa\MitoSys2\Calibration\mEGFPC1-Noc\mEGFP_1_R1_P2_K1_Ch2-Ch1.zen
9.899980e+00	2.483337e+01	20150410_STAG1gfpch8_Prometa\MitoSys2\Calibration\mEGFPC1-Noc\mEGFP_1_R1_P2_K1_Ch2-Ch1.zen
9.959980e+00	2.496671e+01	20150410_STAG1gfpch8_Prometa\MitoSys2\Calibration\mEGFPC1-Noc\mEGFP_1_R1_P2_K1_Ch2-Ch1.zen
1.001998e+01	2.690004e+01	20150410_STAG1gfpch8_Prometa\MitoSys2\Calibration\mEGFPC1-Noc\mEGFP_1_R1_P2_K1_Ch2-Ch1.zen
1.007998e+01	2.298337e+01	20150410_STAG1gfpch8_Prometa\MitoSys2\Calibration\mEGFPC1-Noc\mEGFP_1_R1_P2_K1_Ch2-Ch1.zen
1.013998e+01	2.463337e+01	20150410_STAG1gfpch8_Prometa\MitoSys2\Calibration\mEGFPC1-Noc\mEGFP_1_R1_P2_K1_Ch2-Ch1.zen
1.019998e+01	2.418337e+01	20150410_STAG1gfpch8_Prometa\MitoSys2\Calibration\mEGFPC1-Noc\mEGFP_1_R1_P2_K1_Ch2-Ch1.zen
1.025998e+01	3.055005e+01	20150410_STAG1gfpch8_Prometa\MitoSys2\Calibration\mEGFPC1-Noc\mEGFP_1_R1_P2_K1_Ch2-Ch1.zen
1.031998e+01	3.203338e+01	20150410_STAG1gfpch8_Prometa\MitoSys2\Calibration\mEGFPC1-Noc\mEGFP_1_R1_P2_K1_Ch2-Ch1.zen
1.037998e+01	2.531671e+01	20150410_STAG1gfpch8_Prometa\MitoSys2\Calibration\mEGFPC1-Noc\mEGFP_1_R1_P2_K1_Ch2-Ch1.zen
1.043998e+01	2.368337e+01	20150410_STAG1gfpch8_Prometa\MitoSys2\Calibration\mEGFPC1-Noc\mEGFP_1_R1_P2_K1_Ch2-Ch1.zen
1.049998e+01	2.500004e+01	20150410_STAG1gfpch8_Prometa\MitoSys2\Calibration\mEGFPC1-Noc\mEGFP_1_R1_P2_K1_Ch2-Ch1.zen
1.055998e+01	2.675004e+01	20150410_STAG1gfpch8_Prometa\MitoSys2\Calibration\mEGFPC1-Noc\mEGFP_1_R1_P2_K1_Ch2-Ch1.zen
1.061998e+01	2.455004e+01	20150410_STAG1gfpch8_Prometa\MitoSys2\Calibration\mEGFPC1-Noc\mEGFP_1_R1_P2_K1_Ch2-Ch1.zen
1.067998e+01	2.445004e+01	20150410_STAG1gfpch8_Prometa\MitoSys2\Calibration\mEGFPC1-Noc\mEGFP_1_R1_P2_K1_Ch2-Ch1.zen
1.073998e+01	2.573337e+01	20150410_STAG1gfpch8_Prometa\MitoSys2\Calibration\mEGFPC1-Noc\mEGFP_1_R1_P2_K1_Ch2-Ch1.zen
1.079998e+01	2.343337e+01	20150410_STAG1gfpch8_Prometa\MitoSys2\Calibration\mEGFPC1-Noc\mEGFP_1_R1_P2_K1_Ch2-Ch1.zen
1.085998e+01	2.973338e+01	20150410_STAG1gfpch8_Prometa\MitoSys2\Calibration\mEGFPC1-Noc\mEGFP_1_R1_P2_K1_Ch2-Ch1.zen
1.091998e+01	2.470004e+01	20150410_STAG1gfpch8_Prometa\MitoSys2\Calibration\mEGFPC1-Noc\mEGFP_1_R1_P2_K1_Ch2-Ch1.zen
1.097998e+01	2.683338e+01	20150410_STAG1gfpch8_Prometa\MitoSys2\Calibration\mEGFPC1-Noc\mEGFP_1_R1_P2_K1_Ch2-Ch1.zen
1.103998e+01	2.323337e+01	20150410_STAG1gfpch8_Prometa\MitoSys2\Calibration\mEGFPC1-Noc\mEGFP_1_R1_P2_K1_Ch2-Ch1.zen
1.109998e+01	2.540004e+01	20150410_STAG1gfpch8_Prometa\MitoSys2\Calibration\mEGFPC1-Noc\mEGFP_1_R1_P2_K1_Ch2-Ch1.zen
1.115998e+01	3.036671e+01	20150410_STAG1gfpch8_Prometa\MitoSys2\Calibration\mEGFPC1-Noc\mEGFP_1_R1_P2_K1_Ch2-Ch1.zen
1.121998e+01	2.616671e+01	20150410_STAG1gfpch8_Prometa\MitoSys2\Calibration\mEGFPC1-Noc\mEGFP_1_R1_P2_K1_Ch2-Ch1.zen
1.127998e+01	2.778338e+01	20150410_STAG1gfpch8_Prometa\MitoSys2\Calibration\mEGFPC1-Noc\mEGFP_1_R1_P2_K1_Ch2-Ch1.zen
1.133998e+01	2.350004e+01	20150410_STAG1gfpch8_Prometa\MitoSys2\Calibration\mEGFPC1-Noc\mEGFP_1_R1_P2_K1_Ch2-Ch1.zen
1.139998e+01	2.570004e+01	20150410_STAG1gfpch8_Prometa\MitoSys2\Calibration\mEGFPC1-Noc\mEGFP_1_R1_P2_K1_Ch2-Ch1.zen
1.145998e+01	2.408337e+01	20150410_STAG1gfpch8_Prometa\MitoSys2\Calibration\mEGFPC1-Noc\mEGFP_1_R1_P2_K1_Ch2-Ch1.zen
1.151998e+01	2.236670e+01	20150410_STAG1gfpch8_Prometa\MitoSys2\Calibration\mEGFPC1-Noc\mEGFP_1_R1_P2_K1_Ch2-Ch1.zen
1.157998e+01	2.386670e+01	20150410_STAG1gfpch8_Prometa\MitoSys2\Calibration\mEGFPC1-Noc\mEGFP_1_R1_P2_K1_Ch2-Ch1.zen
1.163998e+01	2.503337e+01	20150410_STAG1gfpch8_Prometa\MitoSys2\Calibration\mEGFPC1-Noc\mEGFP_1_R1_P2_K1_Ch2-Ch1.zen
1.169998e+01	2.060003e+01	20150410_STAG1gfpch8_Prometa\MitoSys2\Calibration\mEGFPC1-Noc\mEGFP_1_R1_P2_K1_Ch2-Ch1.zen
1.175998e+01	2.561671e+01	20150410_STAG1gfpch8_Prometa\MitoSys2\Calibration\mEGFPC1-Noc\mEGFP_1_R1_P2_K1_Ch2-Ch1.zen
1.181998e+01	2.573337e+01	20150410_STAG1gfpch8_Prometa\MitoSys2\Calibration\mEGFPC1-Noc\mEGFP_1_R1_P2_K1_Ch2-Ch1.zen
1.187998e+01	2.775004e+01	20150410_STAG1gfpch8_Prometa\MitoSys2\Calibration\mEGFPC1-Noc\mEGFP_1_R1_P2_K1_Ch2-Ch1.zen
1.193998e+01	2.208337e+01	20150410_STAG1gfpch8_Prometa\MitoSys2\Calibration\mEGFPC1-Noc\mEGFP_1_R1_P2_K1_Ch2-Ch1.zen
1.199998e+01	2.346670e+01	20150410_STAG1gfpch8_Prometa\MitoSys2\Calibration\mEGFPC1-Noc\mEGFP_1_R1_P2_K1_Ch2-Ch1.zen
1.205998e+01	2.320004e+01	20150410_STAG1gfpch8_Prometa\MitoSys2\Calibration\mEGFPC1-Noc\mEGFP_1_R1_P2_K1_Ch2-Ch1.zen
1.211998e+01	2.355004e+01	20150410_STAG1gfpch8_Prometa\MitoSys2\Calibration\mEGFPC1-Noc\mEGFP_1_R1_P2_K1_Ch2-Ch1.zen
1.217998e+01	2.383337e+01	20150410_STAG1gfpch8_Prometa\MitoSys2\Calibration\mEGFPC1-Noc\mEGFP_1_R1_P2_K1_Ch2-Ch1.zen
1.223998e+01	2.450004e+01	20150410_STAG1gfpch8_Prometa\MitoSys2\Calibration\mEGFPC1-Noc\mEGFP_1_R1_P2_K1_Ch2-Ch1.zen
1.229998e+01	2.450004e+01	20150410_STAG1gfpch8_Prometa\MitoSys2\Calibration\mEGFPC1-Noc\mEGFP_1_R1_P2_K1_Ch2-Ch1.zen
1.235998e+01	2.283337e+01	20150410_STAG1gfpch8_Prometa\MitoSys2\Calibration\mEGFPC1-Noc\mEGFP_1_R1_P2_K1_Ch2-Ch1.zen
1.241998e+01	2.325004e+01	20150410_STAG1gfpch8_Prometa\MitoSys2\Calibration\mEGFPC1-Noc\mEGFP_1_R1_P2_K1_Ch2-Ch1.zen
1.247998e+01	2.478337e+01	20150410_STAG1gfpch8_Prometa\MitoSys2\Calibration\mEGFPC1-Noc\mEGFP_1_R1_P2_K1_Ch2-Ch1.zen
1.253998e+01	2.168337e+01	20150410_STAG1gfpch8_Prometa\MitoSys2\Calibration\mEGFPC1-Noc\mEGFP_1_R1_P2_K1_Ch2-Ch1.zen
1.259998e+01	2.391670e+01	20150410_STAG1gfpch8_Prometa\MitoSys2\Calibration\mEGFPC1-Noc\mEGFP_1_R1_P2_K1_Ch2-Ch1.zen
1.265998e+01	2.231670e+01	20150410_STAG1gfpch8_Prometa\MitoSys2\Calibration\mEGFPC1-Noc\mEGFP_1_R1_P2_K1_Ch2-Ch1.zen
1.271998e+01	2.213337e+01	20150410_STAG1gfpch8_Prometa\MitoSys2\Calibration\mEGFPC1-Noc\mEGFP_1_R1_P2_K1_Ch2-Ch1.zen
1.277998e+01	2.531671e+01	20150410_STAG1gfpch8_Prometa\MitoSys2\Calibration\mEGFPC1-Noc\mEGFP_1_R1_P2_K1_Ch2-Ch1.zen
1.283998e+01	2.146670e+01	20150410_STAG1gfpch8_Prometa\MitoSys2\Calibration\mEGFPC1-Noc\mEGFP_1_R1_P2_K1_Ch2-Ch1.zen
1.289998e+01	2.635004e+01	20150410_STAG1gfpch8_Prometa\MitoSys2\Calibration\mEGFPC1-Noc\mEGFP_1_R1_P2_K1_Ch2-Ch1.zen
1.295998e+01	2.971671e+01	20150410_STAG1gfpch8_Prometa\MitoSys2\Calibration\mEGFPC1-Noc\mEGFP_1_R1_P2_K1_Ch2-Ch1.zen
1.301998e+01	2.188337e+01	20150410_STAG1gfpch8_Prometa\MitoSys2\Calibration\mEGFPC1-Noc\mEGFP_1_R1_P2_K1_Ch2-Ch1.zen
1.307998e+01	2.445004e+01	20150410_STAG1gfpch8_Prometa\MitoSys2\Calibration\mEGFPC1-Noc\mEGFP_1_R1_P2_K1_Ch2-Ch1.zen
1.313998e+01	2.375004e+01	20150410_STAG1gfpch8_Prometa\MitoSys2\Calibration\mEGFPC1-Noc\mEGFP_1_R1_P2_K1_Ch2-Ch1.zen
1.319998e+01	2.666671e+01	20150410_STAG1gfpch8_Prometa\MitoSys2\Calibration\mEGFPC1-Noc\mEGFP_1_R1_P2_K1_Ch2-Ch1.zen
1.325998e+01	2.446671e+01	20150410_STAG1gfpch8_Prometa\MitoSys2\Calibration\mEGFPC1-Noc\mEGFP_1_R1_P2_K1_Ch2-Ch1.zen
1.331998e+01	2.653337e+01	20150410_STAG1gfpch8_Prometa\MitoSys2\Calibration\mEGFPC1-Noc\mEGFP_1_R1_P2_K1_Ch2-Ch1.zen
1.337998e+01	2.340004e+01	20150410_STAG1gfpch8_Prometa\MitoSys2\Calibration\mEGFPC1-Noc\mEGFP_1_R1_P2_K1_Ch2-Ch1.zen
1.343998e+01	2.818338e+01	20150410_STAG1gfpch8_Prometa\MitoSys2\Calibration\mEGFPC1-Noc\mEGFP_1_R1_P2_K1_Ch2-Ch1.zen
1.349998e+01	2.806671e+01	20150410_STAG1gfpch8_Prometa\MitoSys2\Calibration\mEGFPC1-Noc\mEGFP_1_R1_P2_K1_Ch2-Ch1.zen
1.355998e+01	2.413337e+01	20150410_STAG1gfpch8_Prometa\MitoSys2\Calibration\mEGFPC1-Noc\mEGFP_1_R1_P2_K1_Ch2-Ch1.zen
1.361998e+01	2.655004e+01	20150410_STAG1gfpch8_Prometa\MitoSys2\Calibration\mEGFPC1-Noc\mEGFP_1_R1_P2_K1_Ch2-Ch1.zen
1.367998e+01	2.803338e+01	20150410_STAG1gfpch8_Prometa\MitoSys2\Calibration\mEGFPC1-Noc\mEGFP_1_R1_P2_K1_Ch2-Ch1.zen
1.373998e+01	3.043338e+01	20150410_STAG1gfpch8_Prometa\MitoSys2\Calibration\mEGFPC1-Noc\mEGFP_1_R1_P2_K1_Ch2-Ch1.zen
1.379998e+01	2.698338e+01	20150410_STAG1gfpch8_Prometa\MitoSys2\Calibration\mEGFPC1-Noc\mEGFP_1_R1_P2_K1_Ch2-Ch1.zen
1.385998e+01	2.483337e+01	20150410_STAG1gfpch8_Prometa\MitoSys2\Calibration\mEGFPC1-Noc\mEGFP_1_R1_P2_K1_Ch2-Ch1.zen
1.391998e+01	2.288337e+01	20150410_STAG1gfpch8_Prometa\MitoSys2\Calibration\mEGFPC1-Noc\mEGFP_1_R1_P2_K1_Ch2-Ch1.zen
1.397998e+01	2.480004e+01	20150410_STAG1gfpch8_Prometa\MitoSys2\Calibration\mEGFPC1-Noc\mEGFP_1_R1_P2_K1_Ch2-Ch1.zen
1.403998e+01	2.616671e+01	20150410_STAG1gfpch8_Prometa\MitoSys2\Calibration\mEGFPC1-Noc\mEGFP_1_R1_P2_K1_Ch2-Ch1.zen
1.409998e+01	2.486670e+01	20150410_STAG1gfpch8_Prometa\MitoSys2\Calibration\mEGFPC1-Noc\mEGFP_1_R1_P2_K1_Ch2-Ch1.zen
1.415998e+01	2.515004e+01	20150410_STAG1gfpch8_Prometa\MitoSys2\Calibration\mEGFPC1-Noc\mEGFP_1_R1_P2_K1_Ch2-Ch1.zen
1.421998e+01	2.688338e+01	20150410_STAG1gfpch8_Prometa\MitoSys2\Calibration\mEGFPC1-Noc\mEGFP_1_R1_P2_K1_Ch2-Ch1.zen
1.427998e+01	2.526671e+01	20150410_STAG1gfpch8_Prometa\MitoSys2\Calibration\mEGFPC1-Noc\mEGFP_1_R1_P2_K1_Ch2-Ch1.zen
1.433998e+01	2.976671e+01	20150410_STAG1gfpch8_Prometa\MitoSys2\Calibration\mEGFPC1-Noc\mEGFP_1_R1_P2_K1_Ch2-Ch1.zen
1.439998e+01	2.350004e+01	20150410_STAG1gfpch8_Prometa\MitoSys2\Calibration\mEGFPC1-Noc\mEGFP_1_R1_P2_K1_Ch2-Ch1.zen
1.445998e+01	2.305004e+01	20150410_STAG1gfpch8_Prometa\MitoSys2\Calibration\mEGFPC1-Noc\mEGFP_1_R1_P2_K1_Ch2-Ch1.zen
1.451998e+01	2.848338e+01	20150410_STAG1gfpch8_Prometa\MitoSys2\Calibration\mEGFPC1-Noc\mEGFP_1_R1_P2_K1_Ch2-Ch1.zen
1.457998e+01	2.371670e+01	20150410_STAG1gfpch8_Prometa\MitoSys2\Calibration\mEGFPC1-Noc\mEGFP_1_R1_P2_K1_Ch2-Ch1.zen
1.463998e+01	2.773338e+01	20150410_STAG1gfpch8_Prometa\MitoSys2\Calibration\mEGFPC1-Noc\mEGFP_1_R1_P2_K1_Ch2-Ch1.zen
1.469998e+01	2.950005e+01	20150410_STAG1gfpch8_Prometa\MitoSys2\Calibration\mEGFPC1-Noc\mEGFP_1_R1_P2_K1_Ch2-Ch1.zen
1.475998e+01	2.426670e+01	20150410_STAG1gfpch8_Prometa\MitoSys2\Calibration\mEGFPC1-Noc\mEGFP_1_R1_P2_K1_Ch2-Ch1.zen
1.481998e+01	2.393337e+01	20150410_STAG1gfpch8_Prometa\MitoSys2\Calibration\mEGFPC1-Noc\mEGFP_1_R1_P2_K1_Ch2-Ch1.zen
1.487998e+01	2.835004e+01	20150410_STAG1gfpch8_Prometa\MitoSys2\Calibration\mEGFPC1-Noc\mEGFP_1_R1_P2_K1_Ch2-Ch1.zen
1.493998e+01	2.261670e+01	20150410_STAG1gfpch8_Prometa\MitoSys2\Calibration\mEGFPC1-Noc\mEGFP_1_R1_P2_K1_Ch2-Ch1.zen
1.499998e+01	2.411670e+01	20150410_STAG1gfpch8_Prometa\MitoSys2\Calibration\mEGFPC1-Noc\mEGFP_1_R1_P2_K1_Ch2-Ch1.zen
1.505998e+01	2.215003e+01	20150410_STAG1gfpch8_Prometa\MitoSys2\Calibration\mEGFPC1-Noc\mEGFP_1_R1_P2_K1_Ch2-Ch1.zen
1.511998e+01	2.581671e+01	20150410_STAG1gfpch8_Prometa\MitoSys2\Calibration\mEGFPC1-Noc\mEGFP_1_R1_P2_K1_Ch2-Ch1.zen
1.517998e+01	2.646671e+01	20150410_STAG1gfpch8_Prometa\MitoSys2\Calibration\mEGFPC1-Noc\mEGFP_1_R1_P2_K1_Ch2-Ch1.zen
1.523998e+01	2.141670e+01	20150410_STAG1gfpch8_Prometa\MitoSys2\Calibration\mEGFPC1-Noc\mEGFP_1_R1_P2_K1_Ch2-Ch1.zen
1.529998e+01	2.488337e+01	20150410_STAG1gfpch8_Prometa\MitoSys2\Calibration\mEGFPC1-Noc\mEGFP_1_R1_P2_K1_Ch2-Ch1.zen
1.535998e+01	2.426670e+01	20150410_STAG1gfpch8_Prometa\MitoSys2\Calibration\mEGFPC1-Noc\mEGFP_1_R1_P2_K1_Ch2-Ch1.zen
1.541998e+01	2.585004e+01	20150410_STAG1gfpch8_Prometa\MitoSys2\Calibration\mEGFPC1-Noc\mEGFP_1_R1_P2_K1_Ch2-Ch1.zen
1.547998e+01	2.123337e+01	20150410_STAG1gfpch8_Prometa\MitoSys2\Calibration\mEGFPC1-Noc\mEGFP_1_R1_P2_K1_Ch2-Ch1.zen
1.553998e+01	2.156670e+01	20150410_STAG1gfpch8_Prometa\MitoSys2\Calibration\mEGFPC1-Noc\mEGFP_1_R1_P2_K1_Ch2-Ch1.zen
1.559998e+01	2.570004e+01	20150410_STAG1gfpch8_Prometa\MitoSys2\Calibration\mEGFPC1-Noc\mEGFP_1_R1_P2_K1_Ch2-Ch1.zen
1.565998e+01	2.551671e+01	20150410_STAG1gfpch8_Prometa\MitoSys2\Calibration\mEGFPC1-Noc\mEGFP_1_R1_P2_K1_Ch2-Ch1.zen
1.571998e+01	3.151672e+01	20150410_STAG1gfpch8_Prometa\MitoSys2\Calibration\mEGFPC1-Noc\mEGFP_1_R1_P2_K1_Ch2-Ch1.zen
1.577997e+01	2.185003e+01	20150410_STAG1gfpch8_Prometa\MitoSys2\Calibration\mEGFPC1-Noc\mEGFP_1_R1_P2_K1_Ch2-Ch1.zen
1.583998e+01	2.615004e+01	20150410_STAG1gfpch8_Prometa\MitoSys2\Calibration\mEGFPC1-Noc\mEGFP_1_R1_P2_K1_Ch2-Ch1.zen
1.589997e+01	2.520004e+01	20150410_STAG1gfpch8_Prometa\MitoSys2\Calibration\mEGFPC1-Noc\mEGFP_1_R1_P2_K1_Ch2-Ch1.zen
1.595998e+01	2.411670e+01	20150410_STAG1gfpch8_Prometa\MitoSys2\Calibration\mEGFPC1-Noc\mEGFP_1_R1_P2_K1_Ch2-Ch1.zen
1.601998e+01	2.178337e+01	20150410_STAG1gfpch8_Prometa\MitoSys2\Calibration\mEGFPC1-Noc\mEGFP_1_R1_P2_K1_Ch2-Ch1.zen
1.607998e+01	2.575004e+01	20150410_STAG1gfpch8_Prometa\MitoSys2\Calibration\mEGFPC1-Noc\mEGFP_1_R1_P2_K1_Ch2-Ch1.zen
1.613997e+01	2.676671e+01	20150410_STAG1gfpch8_Prometa\MitoSys2\Calibration\mEGFPC1-Noc\mEGFP_1_R1_P2_K1_Ch2-Ch1.zen
1.619997e+01	2.788338e+01	20150410_STAG1gfpch8_Prometa\MitoSys2\Calibration\mEGFPC1-Noc\mEGFP_1_R1_P2_K1_Ch2-Ch1.zen
1.625998e+01	2.703337e+01	20150410_STAG1gfpch8_Prometa\MitoSys2\Calibration\mEGFPC1-Noc\mEGFP_1_R1_P2_K1_Ch2-Ch1.zen
1.631997e+01	2.340004e+01	20150410_STAG1gfpch8_Prometa\MitoSys2\Calibration\mEGFPC1-Noc\mEGFP_1_R1_P2_K1_Ch2-Ch1.zen
1.637997e+01	2.691671e+01	20150410_STAG1gfpch8_Prometa\MitoSys2\Calibration\mEGFPC1-Noc\mEGFP_1_R1_P2_K1_Ch2-Ch1.zen
1.643997e+01	2.396670e+01	20150410_STAG1gfpch8_Prometa\MitoSys2\Calibration\mEGFPC1-Noc\mEGFP_1_R1_P2_K1_Ch2-Ch1.zen
1.649997e+01	2.440004e+01	20150410_STAG1gfpch8_Prometa\MitoSys2\Calibration\mEGFPC1-Noc\mEGFP_1_R1_P2_K1_Ch2-Ch1.zen
1.655997e+01	2.058337e+01	20150410_STAG1gfpch8_Prometa\MitoSys2\Calibration\mEGFPC1-Noc\mEGFP_1_R1_P2_K1_Ch2-Ch1.zen
1.661997e+01	2.503337e+01	20150410_STAG1gfpch8_Prometa\MitoSys2\Calibration\mEGFPC1-Noc\mEGFP_1_R1_P2_K1_Ch2-Ch1.zen
1.667997e+01	2.218337e+01	20150410_STAG1gfpch8_Prometa\MitoSys2\Calibration\mEGFPC1-Noc\mEGFP_1_R1_P2_K1_Ch2-Ch1.zen
1.673997e+01	2.926671e+01	20150410_STAG1gfpch8_Prometa\MitoSys2\Calibration\mEGFPC1-Noc\mEGFP_1_R1_P2_K1_Ch2-Ch1.zen
1.679997e+01	2.540004e+01	20150410_STAG1gfpch8_Prometa\MitoSys2\Calibration\mEGFPC1-Noc\mEGFP_1_R1_P2_K1_Ch2-Ch1.zen
1.685997e+01	2.566671e+01	20150410_STAG1gfpch8_Prometa\MitoSys2\Calibration\mEGFPC1-Noc\mEGFP_1_R1_P2_K1_Ch2-Ch1.zen
1.691997e+01	2.443337e+01	20150410_STAG1gfpch8_Prometa\MitoSys2\Calibration\mEGFPC1-Noc\mEGFP_1_R1_P2_K1_Ch2-Ch1.zen
1.697997e+01	2.625004e+01	20150410_STAG1gfpch8_Prometa\MitoSys2\Calibration\mEGFPC1-Noc\mEGFP_1_R1_P2_K1_Ch2-Ch1.zen
1.703997e+01	2.405004e+01	20150410_STAG1gfpch8_Prometa\MitoSys2\Calibration\mEGFPC1-Noc\mEGFP_1_R1_P2_K1_Ch2-Ch1.zen
1.709997e+01	2.038337e+01	20150410_STAG1gfpch8_Prometa\MitoSys2\Calibration\mEGFPC1-Noc\mEGFP_1_R1_P2_K1_Ch2-Ch1.zen
1.715997e+01	2.420004e+01	20150410_STAG1gfpch8_Prometa\MitoSys2\Calibration\mEGFPC1-Noc\mEGFP_1_R1_P2_K1_Ch2-Ch1.zen
1.721997e+01	2.188337e+01	20150410_STAG1gfpch8_Prometa\MitoSys2\Calibration\mEGFPC1-Noc\mEGFP_1_R1_P2_K1_Ch2-Ch1.zen
1.727997e+01	1.946670e+01	20150410_STAG1gfpch8_Prometa\MitoSys2\Calibration\mEGFPC1-Noc\mEGFP_1_R1_P2_K1_Ch2-Ch1.zen
1.733997e+01	2.596671e+01	20150410_STAG1gfpch8_Prometa\MitoSys2\Calibration\mEGFPC1-Noc\mEGFP_1_R1_P2_K1_Ch2-Ch1.zen
1.739997e+01	2.473337e+01	20150410_STAG1gfpch8_Prometa\MitoSys2\Calibration\mEGFPC1-Noc\mEGFP_1_R1_P2_K1_Ch2-Ch1.zen
1.745997e+01	2.530004e+01	20150410_STAG1gfpch8_Prometa\MitoSys2\Calibration\mEGFPC1-Noc\mEGFP_1_R1_P2_K1_Ch2-Ch1.zen
1.751997e+01	2.870004e+01	20150410_STAG1gfpch8_Prometa\MitoSys2\Calibration\mEGFPC1-Noc\mEGFP_1_R1_P2_K1_Ch2-Ch1.zen
1.757997e+01	2.393337e+01	20150410_STAG1gfpch8_Prometa\MitoSys2\Calibration\mEGFPC1-Noc\mEGFP_1_R1_P2_K1_Ch2-Ch1.zen
1.763997e+01	2.491671e+01	20150410_STAG1gfpch8_Prometa\MitoSys2\Calibration\mEGFPC1-Noc\mEGFP_1_R1_P2_K1_Ch2-Ch1.zen
1.769997e+01	2.135003e+01	20150410_STAG1gfpch8_Prometa\MitoSys2\Calibration\mEGFPC1-Noc\mEGFP_1_R1_P2_K1_Ch2-Ch1.zen
1.775997e+01	2.146670e+01	20150410_STAG1gfpch8_Prometa\MitoSys2\Calibration\mEGFPC1-Noc\mEGFP_1_R1_P2_K1_Ch2-Ch1.zen
1.781997e+01	2.506671e+01	20150410_STAG1gfpch8_Prometa\MitoSys2\Calibration\mEGFPC1-Noc\mEGFP_1_R1_P2_K1_Ch2-Ch1.zen
1.787997e+01	2.503337e+01	20150410_STAG1gfpch8_Prometa\MitoSys2\Calibration\mEGFPC1-Noc\mEGFP_1_R1_P2_K1_Ch2-Ch1.zen
1.793997e+01	2.690004e+01	20150410_STAG1gfpch8_Prometa\MitoSys2\Calibration\mEGFPC1-Noc\mEGFP_1_R1_P2_K1_Ch2-Ch1.zen
1.799997e+01	2.681671e+01	20150410_STAG1gfpch8_Prometa\MitoSys2\Calibration\mEGFPC1-Noc\mEGFP_1_R1_P2_K1_Ch2-Ch1.zen
1.805997e+01	2.463337e+01	20150410_STAG1gfpch8_Prometa\MitoSys2\Calibration\mEGFPC1-Noc\mEGFP_1_R1_P2_K1_Ch2-Ch1.zen
1.811997e+01	2.198337e+01	20150410_STAG1gfpch8_Prometa\MitoSys2\Calibration\mEGFPC1-Noc\mEGFP_1_R1_P2_K1_Ch2-Ch1.zen
1.817997e+01	2.408337e+01	20150410_STAG1gfpch8_Prometa\MitoSys2\Calibration\mEGFPC1-Noc\mEGFP_1_R1_P2_K1_Ch2-Ch1.zen
1.823997e+01	2.570004e+01	20150410_STAG1gfpch8_Prometa\MitoSys2\Calibration\mEGFPC1-Noc\mEGFP_1_R1_P2_K1_Ch2-Ch1.zen
1.829997e+01	2.671671e+01	20150410_STAG1gfpch8_Prometa\MitoSys2\Calibration\mEGFPC1-Noc\mEGFP_1_R1_P2_K1_Ch2-Ch1.zen
1.835997e+01	2.461670e+01	20150410_STAG1gfpch8_Prometa\MitoSys2\Calibration\mEGFPC1-Noc\mEGFP_1_R1_P2_K1_Ch2-Ch1.zen
1.841997e+01	2.045003e+01	20150410_STAG1gfpch8_Prometa\MitoSys2\Calibration\mEGFPC1-Noc\mEGFP_1_R1_P2_K1_Ch2-Ch1.zen
1.847997e+01	2.626671e+01	20150410_STAG1gfpch8_Prometa\MitoSys2\Calibration\mEGFPC1-Noc\mEGFP_1_R1_P2_K1_Ch2-Ch1.zen
1.853997e+01	2.620004e+01	20150410_STAG1gfpch8_Prometa\MitoSys2\Calibration\mEGFPC1-Noc\mEGFP_1_R1_P2_K1_Ch2-Ch1.zen
1.859997e+01	2.550004e+01	20150410_STAG1gfpch8_Prometa\MitoSys2\Calibration\mEGFPC1-Noc\mEGFP_1_R1_P2_K1_Ch2-Ch1.zen
1.865997e+01	2.421671e+01	20150410_STAG1gfpch8_Prometa\MitoSys2\Calibration\mEGFPC1-Noc\mEGFP_1_R1_P2_K1_Ch2-Ch1.zen
1.871997e+01	2.048337e+01	20150410_STAG1gfpch8_Prometa\MitoSys2\Calibration\mEGFPC1-Noc\mEGFP_1_R1_P2_K1_Ch2-Ch1.zen
1.877997e+01	2.475004e+01	20150410_STAG1gfpch8_Prometa\MitoSys2\Calibration\mEGFPC1-Noc\mEGFP_1_R1_P2_K1_Ch2-Ch1.zen
1.883997e+01	1.903336e+01	20150410_STAG1gfpch8_Prometa\MitoSys2\Calibration\mEGFPC1-Noc\mEGFP_1_R1_P2_K1_Ch2-Ch1.zen
1.889997e+01	2.678337e+01	20150410_STAG1gfpch8_Prometa\MitoSys2\Calibration\mEGFPC1-Noc\mEGFP_1_R1_P2_K1_Ch2-Ch1.zen
1.895997e+01	2.743338e+01	20150410_STAG1gfpch8_Prometa\MitoSys2\Calibration\mEGFPC1-Noc\mEGFP_1_R1_P2_K1_Ch2-Ch1.zen
1.901997e+01	2.348337e+01	20150410_STAG1gfpch8_Prometa\MitoSys2\Calibration\mEGFPC1-Noc\mEGFP_1_R1_P2_K1_Ch2-Ch1.zen
1.907997e+01	2.175003e+01	20150410_STAG1gfpch8_Prometa\MitoSys2\Calibration\mEGFPC1-Noc\mEGFP_1_R1_P2_K1_Ch2-Ch1.zen
1.913997e+01	2.070003e+01	20150410_STAG1gfpch8_Prometa\MitoSys2\Calibration\mEGFPC1-Noc\mEGFP_1_R1_P2_K1_Ch2-Ch1.zen
1.919997e+01	2.491671e+01	20150410_STAG1gfpch8_Prometa\MitoSys2\Calibration\mEGFPC1-Noc\mEGFP_1_R1_P2_K1_Ch2-Ch1.zen
1.925997e+01	2.421671e+01	20150410_STAG1gfpch8_Prometa\MitoSys2\Calibration\mEGFPC1-Noc\mEGFP_1_R1_P2_K1_Ch2-Ch1.zen
1.931997e+01	2.283337e+01	20150410_STAG1gfpch8_Prometa\MitoSys2\Calibration\mEGFPC1-Noc\mEGFP_1_R1_P2_K1_Ch2-Ch1.zen
1.937997e+01	2.376670e+01	20150410_STAG1gfpch8_Prometa\MitoSys2\Calibration\mEGFPC1-Noc\mEGFP_1_R1_P2_K1_Ch2-Ch1.zen
1.943997e+01	2.208337e+01	20150410_STAG1gfpch8_Prometa\MitoSys2\Calibration\mEGFPC1-Noc\mEGFP_1_R1_P2_K1_Ch2-Ch1.zen
1.949997e+01	2.431670e+01	20150410_STAG1gfpch8_Prometa\MitoSys2\Calibration\mEGFPC1-Noc\mEGFP_1_R1_P2_K1_Ch2-Ch1.zen
1.955997e+01	2.420004e+01	20150410_STAG1gfpch8_Prometa\MitoSys2\Calibration\mEGFPC1-Noc\mEGFP_1_R1_P2_K1_Ch2-Ch1.zen
1.961997e+01	2.453337e+01	20150410_STAG1gfpch8_Prometa\MitoSys2\Calibration\mEGFPC1-Noc\mEGFP_1_R1_P2_K1_Ch2-Ch1.zen
1.967997e+01	2.501671e+01	20150410_STAG1gfpch8_Prometa\MitoSys2\Calibration\mEGFPC1-Noc\mEGFP_1_R1_P2_K1_Ch2-Ch1.zen
1.973997e+01	2.805004e+01	20150410_STAG1gfpch8_Prometa\MitoSys2\Calibration\mEGFPC1-Noc\mEGFP_1_R1_P2_K1_Ch2-Ch1.zen
1.979997e+01	2.461670e+01	20150410_STAG1gfpch8_Prometa\MitoSys2\Calibration\mEGFPC1-Noc\mEGFP_1_R1_P2_K1_Ch2-Ch1.zen
1.985997e+01	2.220004e+01	20150410_STAG1gfpch8_Prometa\MitoSys2\Calibration\mEGFPC1-Noc\mEGFP_1_R1_P2_K1_Ch2-Ch1.zen
1.991997e+01	3.048338e+01	20150410_STAG1gfpch8_Prometa\MitoSys2\Calibration\mEGFPC1-Noc\mEGFP_1_R1_P2_K1_Ch2-Ch1.zen
1.997997e+01	2.846671e+01	20150410_STAG1gfpch8_Prometa\MitoSys2\Calibration\mEGFPC1-Noc\mEGFP_1_R1_P2_K1_Ch2-Ch1.zen
2.003997e+01	2.783338e+01	20150410_STAG1gfpch8_Prometa\MitoSys2\Calibration\mEGFPC1-Noc\mEGFP_1_R1_P2_K1_Ch2-Ch1.zen
2.009997e+01	2.420004e+01	20150410_STAG1gfpch8_Prometa\MitoSys2\Calibration\mEGFPC1-Noc\mEGFP_1_R1_P2_K1_Ch2-Ch1.zen
2.015997e+01	2.253337e+01	20150410_STAG1gfpch8_Prometa\MitoSys2\Calibration\mEGFPC1-Noc\mEGFP_1_R1_P2_K1_Ch2-Ch1.zen
2.021997e+01	2.401670e+01	20150410_STAG1gfpch8_Prometa\MitoSys2\Calibration\mEGFPC1-Noc\mEGFP_1_R1_P2_K1_Ch2-Ch1.zen
2.027997e+01	2.430004e+01	20150410_STAG1gfpch8_Prometa\MitoSys2\Calibration\mEGFPC1-Noc\mEGFP_1_R1_P2_K1_Ch2-Ch1.zen
2.033997e+01	2.566671e+01	20150410_STAG1gfpch8_Prometa\MitoSys2\Calibration\mEGFPC1-Noc\mEGFP_1_R1_P2_K1_Ch2-Ch1.zen
2.039997e+01	2.333337e+01	20150410_STAG1gfpch8_Prometa\MitoSys2\Calibration\mEGFPC1-Noc\mEGFP_1_R1_P2_K1_Ch2-Ch1.zen
2.045997e+01	2.326670e+01	20150410_STAG1gfpch8_Prometa\MitoSys2\Calibration\mEGFPC1-Noc\mEGFP_1_R1_P2_K1_Ch2-Ch1.zen
2.051997e+01	2.191670e+01	20150410_STAG1gfpch8_Prometa\MitoSys2\Calibration\mEGFPC1-Noc\mEGFP_1_R1_P2_K1_Ch2-Ch1.zen
2.057997e+01	2.500004e+01	20150410_STAG1gfpch8_Prometa\MitoSys2\Calibration\mEGFPC1-Noc\mEGFP_1_R1_P2_K1_Ch2-Ch1.zen
2.063997e+01	2.456671e+01	20150410_STAG1gfpch8_Prometa\MitoSys2\Calibration\mEGFPC1-Noc\mEGFP_1_R1_P2_K1_Ch2-Ch1.zen
2.069997e+01	2.220004e+01	20150410_STAG1gfpch8_Prometa\MitoSys2\Calibration\mEGFPC1-Noc\mEGFP_1_R1_P2_K1_Ch2-Ch1.zen
2.075997e+01	2.446671e+01	20150410_STAG1gfpch8_Prometa\MitoSys2\Calibration\mEGFPC1-Noc\mEGFP_1_R1_P2_K1_Ch2-Ch1.zen
2.081997e+01	1.998336e+01	20150410_STAG1gfpch8_Prometa\MitoSys2\Calibration\mEGFPC1-Noc\mEGFP_1_R1_P2_K1_Ch2-Ch1.zen
2.087997e+01	2.268337e+01	20150410_STAG1gfpch8_Prometa\MitoSys2\Calibration\mEGFPC1-Noc\mEGFP_1_R1_P2_K1_Ch2-Ch1.zen
2.093997e+01	2.461670e+01	20150410_STAG1gfpch8_Prometa\MitoSys2\Calibration\mEGFPC1-Noc\mEGFP_1_R1_P2_K1_Ch2-Ch1.zen
2.099997e+01	2.760004e+01	20150410_STAG1gfpch8_Prometa\MitoSys2\Calibration\mEGFPC1-Noc\mEGFP_1_R1_P2_K1_Ch2-Ch1.zen
2.105997e+01	2.663338e+01	20150410_STAG1gfpch8_Prometa\MitoSys2\Calibration\mEGFPC1-Noc\mEGFP_1_R1_P2_K1_Ch2-Ch1.zen
2.111997e+01	2.985005e+01	20150410_STAG1gfpch8_Prometa\MitoSys2\Calibration\mEGFPC1-Noc\mEGFP_1_R1_P2_K1_Ch2-Ch1.zen
2.117997e+01	2.836671e+01	20150410_STAG1gfpch8_Prometa\MitoSys2\Calibration\mEGFPC1-Noc\mEGFP_1_R1_P2_K1_Ch2-Ch1.zen
2.123997e+01	2.505004e+01	20150410_STAG1gfpch8_Prometa\MitoSys2\Calibration\mEGFPC1-Noc\mEGFP_1_R1_P2_K1_Ch2-Ch1.zen
2.129997e+01	2.505004e+01	20150410_STAG1gfpch8_Prometa\MitoSys2\Calibration\mEGFPC1-Noc\mEGFP_1_R1_P2_K1_Ch2-Ch1.zen
2.135997e+01	2.391670e+01	20150410_STAG1gfpch8_Prometa\MitoSys2\Calibration\mEGFPC1-Noc\mEGFP_1_R1_P2_K1_Ch2-Ch1.zen
2.141997e+01	2.615004e+01	20150410_STAG1gfpch8_Prometa\MitoSys2\Calibration\mEGFPC1-Noc\mEGFP_1_R1_P2_K1_Ch2-Ch1.zen
2.147997e+01	2.610004e+01	20150410_STAG1gfpch8_Prometa\MitoSys2\Calibration\mEGFPC1-Noc\mEGFP_1_R1_P2_K1_Ch2-Ch1.zen
2.153997e+01	2.368337e+01	20150410_STAG1gfpch8_Prometa\MitoSys2\Calibration\mEGFPC1-Noc\mEGFP_1_R1_P2_K1_Ch2-Ch1.zen
2.159997e+01	2.670004e+01	20150410_STAG1gfpch8_Prometa\MitoSys2\Calibration\mEGFPC1-Noc\mEGFP_1_R1_P2_K1_Ch2-Ch1.zen
2.165997e+01	2.465004e+01	20150410_STAG1gfpch8_Prometa\MitoSys2\Calibration\mEGFPC1-Noc\mEGFP_1_R1_P2_K1_Ch2-Ch1.zen
2.171997e+01	2.565004e+01	20150410_STAG1gfpch8_Prometa\MitoSys2\Calibration\mEGFPC1-Noc\mEGFP_1_R1_P2_K1_Ch2-Ch1.zen
2.177997e+01	2.263337e+01	20150410_STAG1gfpch8_Prometa\MitoSys2\Calibration\mEGFPC1-Noc\mEGFP_1_R1_P2_K1_Ch2-Ch1.zen
2.183997e+01	2.500004e+01	20150410_STAG1gfpch8_Prometa\MitoSys2\Calibration\mEGFPC1-Noc\mEGFP_1_R1_P2_K1_Ch2-Ch1.zen
2.189997e+01	2.681671e+01	20150410_STAG1gfpch8_Prometa\MitoSys2\Calibration\mEGFPC1-Noc\mEGFP_1_R1_P2_K1_Ch2-Ch1.zen
2.195996e+01	2.381670e+01	20150410_STAG1gfpch8_Prometa\MitoSys2\Calibration\mEGFPC1-Noc\mEGFP_1_R1_P2_K1_Ch2-Ch1.zen
2.201997e+01	2.501671e+01	20150410_STAG1gfpch8_Prometa\MitoSys2\Calibration\mEGFPC1-Noc\mEGFP_1_R1_P2_K1_Ch2-Ch1.zen
2.207997e+01	2.473337e+01	20150410_STAG1gfpch8_Prometa\MitoSys2\Calibration\mEGFPC1-Noc\mEGFP_1_R1_P2_K1_Ch2-Ch1.zen
2.213997e+01	2.960005e+01	20150410_STAG1gfpch8_Prometa\MitoSys2\Calibration\mEGFPC1-Noc\mEGFP_1_R1_P2_K1_Ch2-Ch1.zen
2.219996e+01	2.463337e+01	20150410_STAG1gfpch8_Prometa\MitoSys2\Calibration\mEGFPC1-Noc\mEGFP_1_R1_P2_K1_Ch2-Ch1.zen
2.225997e+01	2.240004e+01	20150410_STAG1gfpch8_Prometa\MitoSys2\Calibration\mEGFPC1-Noc\mEGFP_1_R1_P2_K1_Ch2-Ch1.zen
2.231997e+01	2.196670e+01	20150410_STAG1gfpch8_Prometa\MitoSys2\Calibration\mEGFPC1-Noc\mEGFP_1_R1_P2_K1_Ch2-Ch1.zen
2.237996e+01	2.803338e+01	20150410_STAG1gfpch8_Prometa\MitoSys2\Calibration\mEGFPC1-Noc\mEGFP_1_R1_P2_K1_Ch2-Ch1.zen
2.243996e+01	2.623337e+01	20150410_STAG1gfpch8_Prometa\MitoSys2\Calibration\mEGFPC1-Noc\mEGFP_1_R1_P2_K1_Ch2-Ch1.zen
2.249997e+01	2.790004e+01	20150410_STAG1gfpch8_Prometa\MitoSys2\Calibration\mEGFPC1-Noc\mEGFP_1_R1_P2_K1_Ch2-Ch1.zen
2.255997e+01	1.931670e+01	20150410_STAG1gfpch8_Prometa\MitoSys2\Calibration\mEGFPC1-Noc\mEGFP_1_R1_P2_K1_Ch2-Ch1.zen
2.261996e+01	1.946670e+01	20150410_STAG1gfpch8_Prometa\MitoSys2\Calibration\mEGFPC1-Noc\mEGFP_1_R1_P2_K1_Ch2-Ch1.zen
2.267996e+01	2.236670e+01	20150410_STAG1gfpch8_Prometa\MitoSys2\Calibration\mEGFPC1-Noc\mEGFP_1_R1_P2_K1_Ch2-Ch1.zen
2.273996e+01	2.731671e+01	20150410_STAG1gfpch8_Prometa\MitoSys2\Calibration\mEGFPC1-Noc\mEGFP_1_R1_P2_K1_Ch2-Ch1.zen
2.279996e+01	2.230004e+01	20150410_STAG1gfpch8_Prometa\MitoSys2\Calibration\mEGFPC1-Noc\mEGFP_1_R1_P2_K1_Ch2-Ch1.zen
2.285996e+01	2.238337e+01	20150410_STAG1gfpch8_Prometa\MitoSys2\Calibration\mEGFPC1-Noc\mEGFP_1_R1_P2_K1_Ch2-Ch1.zen
2.291996e+01	2.061670e+01	20150410_STAG1gfpch8_Prometa\MitoSys2\Calibration\mEGFPC1-Noc\mEGFP_1_R1_P2_K1_Ch2-Ch1.zen
2.297996e+01	2.453337e+01	20150410_STAG1gfpch8_Prometa\MitoSys2\Calibration\mEGFPC1-Noc\mEGFP_1_R1_P2_K1_Ch2-Ch1.zen
2.303996e+01	2.300004e+01	20150410_STAG1gfpch8_Prometa\MitoSys2\Calibration\mEGFPC1-Noc\mEGFP_1_R1_P2_K1_Ch2-Ch1.zen
2.309996e+01	2.038337e+01	20150410_STAG1gfpch8_Prometa\MitoSys2\Calibration\mEGFPC1-Noc\mEGFP_1_R1_P2_K1_Ch2-Ch1.zen
2.315996e+01	2.163337e+01	20150410_STAG1gfpch8_Prometa\MitoSys2\Calibration\mEGFPC1-Noc\mEGFP_1_R1_P2_K1_Ch2-Ch1.zen
2.321996e+01	2.043336e+01	20150410_STAG1gfpch8_Prometa\MitoSys2\Calibration\mEGFPC1-Noc\mEGFP_1_R1_P2_K1_Ch2-Ch1.zen
2.327996e+01	2.473337e+01	20150410_STAG1gfpch8_Prometa\MitoSys2\Calibration\mEGFPC1-Noc\mEGFP_1_R1_P2_K1_Ch2-Ch1.zen
2.333996e+01	1.915003e+01	20150410_STAG1gfpch8_Prometa\MitoSys2\Calibration\mEGFPC1-Noc\mEGFP_1_R1_P2_K1_Ch2-Ch1.zen
2.339996e+01	2.130003e+01	20150410_STAG1gfpch8_Prometa\MitoSys2\Calibration\mEGFPC1-Noc\mEGFP_1_R1_P2_K1_Ch2-Ch1.zen
2.345996e+01	2.135003e+01	20150410_STAG1gfpch8_Prometa\MitoSys2\Calibration\mEGFPC1-Noc\mEGFP_1_R1_P2_K1_Ch2-Ch1.zen
2.351996e+01	2.360004e+01	20150410_STAG1gfpch8_Prometa\MitoSys2\Calibration\mEGFPC1-Noc\mEGFP_1_R1_P2_K1_Ch2-Ch1.zen
2.357996e+01	2.923338e+01	20150410_STAG1gfpch8_Prometa\MitoSys2\Calibration\mEGFPC1-Noc\mEGFP_1_R1_P2_K1_Ch2-Ch1.zen
2.363996e+01	2.650004e+01	20150410_STAG1gfpch8_Prometa\MitoSys2\Calibration\mEGFPC1-Noc\mEGFP_1_R1_P2_K1_Ch2-Ch1.zen
2.369996e+01	2.575004e+01	20150410_STAG1gfpch8_Prometa\MitoSys2\Calibration\mEGFPC1-Noc\mEGFP_1_R1_P2_K1_Ch2-Ch1.zen
2.375996e+01	3.036671e+01	20150410_STAG1gfpch8_Prometa\MitoSys2\Calibration\mEGFPC1-Noc\mEGFP_1_R1_P2_K1_Ch2-Ch1.zen
2.381996e+01	2.450004e+01	20150410_STAG1gfpch8_Prometa\MitoSys2\Calibration\mEGFPC1-Noc\mEGFP_1_R1_P2_K1_Ch2-Ch1.zen
2.387996e+01	2.393337e+01	20150410_STAG1gfpch8_Prometa\MitoSys2\Calibration\mEGFPC1-Noc\mEGFP_1_R1_P2_K1_Ch2-Ch1.zen
2.393996e+01	2.703337e+01	20150410_STAG1gfpch8_Prometa\MitoSys2\Calibration\mEGFPC1-Noc\mEGFP_1_R1_P2_K1_Ch2-Ch1.zen
2.399996e+01	2.503337e+01	20150410_STAG1gfpch8_Prometa\MitoSys2\Calibration\mEGFPC1-Noc\mEGFP_1_R1_P2_K1_Ch2-Ch1.zen
2.405996e+01	2.056670e+01	20150410_STAG1gfpch8_Prometa\MitoSys2\Calibration\mEGFPC1-Noc\mEGFP_1_R1_P2_K1_Ch2-Ch1.zen
2.411996e+01	2.343337e+01	20150410_STAG1gfpch8_Prometa\MitoSys2\Calibration\mEGFPC1-Noc\mEGFP_1_R1_P2_K1_Ch2-Ch1.zen
2.417996e+01	2.355004e+01	20150410_STAG1gfpch8_Prometa\MitoSys2\Calibration\mEGFPC1-Noc\mEGFP_1_R1_P2_K1_Ch2-Ch1.zen
2.423996e+01	2.398337e+01	20150410_STAG1gfpch8_Prometa\MitoSys2\Calibration\mEGFPC1-Noc\mEGFP_1_R1_P2_K1_Ch2-Ch1.zen
2.429996e+01	2.556671e+01	20150410_STAG1gfpch8_Prometa\MitoSys2\Calibration\mEGFPC1-Noc\mEGFP_1_R1_P2_K1_Ch2-Ch1.zen
2.435996e+01	2.388337e+01	20150410_STAG1gfpch8_Prometa\MitoSys2\Calibration\mEGFPC1-Noc\mEGFP_1_R1_P2_K1_Ch2-Ch1.zen
2.441996e+01	2.513337e+01	20150410_STAG1gfpch8_Prometa\MitoSys2\Calibration\mEGFPC1-Noc\mEGFP_1_R1_P2_K1_Ch2-Ch1.zen
2.447996e+01	2.721671e+01	20150410_STAG1gfpch8_Prometa\MitoSys2\Calibration\mEGFPC1-Noc\mEGFP_1_R1_P2_K1_Ch2-Ch1.zen
2.453996e+01	2.528337e+01	20150410_STAG1gfpch8_Prometa\MitoSys2\Calibration\mEGFPC1-Noc\mEGFP_1_R1_P2_K1_Ch2-Ch1.zen
2.459996e+01	2.553337e+01	20150410_STAG1gfpch8_Prometa\MitoSys2\Calibration\mEGFPC1-Noc\mEGFP_1_R1_P2_K1_Ch2-Ch1.zen
2.465996e+01	2.921671e+01	20150410_STAG1gfpch8_Prometa\MitoSys2\Calibration\mEGFPC1-Noc\mEGFP_1_R1_P2_K1_Ch2-Ch1.zen
2.471996e+01	2.860004e+01	20150410_STAG1gfpch8_Prometa\MitoSys2\Calibration\mEGFPC1-Noc\mEGFP_1_R1_P2_K1_Ch2-Ch1.zen
2.477996e+01	2.325004e+01	20150410_STAG1gfpch8_Prometa\MitoSys2\Calibration\mEGFPC1-Noc\mEGFP_1_R1_P2_K1_Ch2-Ch1.zen
2.483996e+01	2.535004e+01	20150410_STAG1gfpch8_Prometa\MitoSys2\Calibration\mEGFPC1-Noc\mEGFP_1_R1_P2_K1_Ch2-Ch1.zen
2.489996e+01	2.310004e+01	20150410_STAG1gfpch8_Prometa\MitoSys2\Calibration\mEGFPC1-Noc\mEGFP_1_R1_P2_K1_Ch2-Ch1.zen
2.495996e+01	2.695004e+01	20150410_STAG1gfpch8_Prometa\MitoSys2\Calibration\mEGFPC1-Noc\mEGFP_1_R1_P2_K1_Ch2-Ch1.zen
2.501996e+01	2.568337e+01	20150410_STAG1gfpch8_Prometa\MitoSys2\Calibration\mEGFPC1-Noc\mEGFP_1_R1_P2_K1_Ch2-Ch1.zen
2.507996e+01	2.428337e+01	20150410_STAG1gfpch8_Prometa\MitoSys2\Calibration\mEGFPC1-Noc\mEGFP_1_R1_P2_K1_Ch2-Ch1.zen
2.513996e+01	2.566671e+01	20150410_STAG1gfpch8_Prometa\MitoSys2\Calibration\mEGFPC1-Noc\mEGFP_1_R1_P2_K1_Ch2-Ch1.zen
2.519996e+01	2.220004e+01	20150410_STAG1gfpch8_Prometa\MitoSys2\Calibration\mEGFPC1-Noc\mEGFP_1_R1_P2_K1_Ch2-Ch1.zen
2.525996e+01	2.431670e+01	20150410_STAG1gfpch8_Prometa\MitoSys2\Calibration\mEGFPC1-Noc\mEGFP_1_R1_P2_K1_Ch2-Ch1.zen
2.531996e+01	2.123337e+01	20150410_STAG1gfpch8_Prometa\MitoSys2\Calibration\mEGFPC1-Noc\mEGFP_1_R1_P2_K1_Ch2-Ch1.zen
2.537996e+01	2.556671e+01	20150410_STAG1gfpch8_Prometa\MitoSys2\Calibration\mEGFPC1-Noc\mEGFP_1_R1_P2_K1_Ch2-Ch1.zen
2.543996e+01	2.568337e+01	20150410_STAG1gfpch8_Prometa\MitoSys2\Calibration\mEGFPC1-Noc\mEGFP_1_R1_P2_K1_Ch2-Ch1.zen
2.549996e+01	2.530004e+01	20150410_STAG1gfpch8_Prometa\MitoSys2\Calibration\mEGFPC1-Noc\mEGFP_1_R1_P2_K1_Ch2-Ch1.zen
2.555996e+01	1.928336e+01	20150410_STAG1gfpch8_Prometa\MitoSys2\Calibration\mEGFPC1-Noc\mEGFP_1_R1_P2_K1_Ch2-Ch1.zen
2.561996e+01	2.421671e+01	20150410_STAG1gfpch8_Prometa\MitoSys2\Calibration\mEGFPC1-Noc\mEGFP_1_R1_P2_K1_Ch2-Ch1.zen
2.567996e+01	2.580004e+01	20150410_STAG1gfpch8_Prometa\MitoSys2\Calibration\mEGFPC1-Noc\mEGFP_1_R1_P2_K1_Ch2-Ch1.zen
2.573996e+01	2.720004e+01	20150410_STAG1gfpch8_Prometa\MitoSys2\Calibration\mEGFPC1-Noc\mEGFP_1_R1_P2_K1_Ch2-Ch1.zen
2.579996e+01	2.606671e+01	20150410_STAG1gfpch8_Prometa\MitoSys2\Calibration\mEGFPC1-Noc\mEGFP_1_R1_P2_K1_Ch2-Ch1.zen
2.585996e+01	2.431670e+01	20150410_STAG1gfpch8_Prometa\MitoSys2\Calibration\mEGFPC1-Noc\mEGFP_1_R1_P2_K1_Ch2-Ch1.zen
2.591996e+01	2.448337e+01	20150410_STAG1gfpch8_Prometa\MitoSys2\Calibration\mEGFPC1-Noc\mEGFP_1_R1_P2_K1_Ch2-Ch1.zen
2.597996e+01	3.100005e+01	20150410_STAG1gfpch8_Prometa\MitoSys2\Calibration\mEGFPC1-Noc\mEGFP_1_R1_P2_K1_Ch2-Ch1.zen
2.603996e+01	2.061670e+01	20150410_STAG1gfpch8_Prometa\MitoSys2\Calibration\mEGFPC1-Noc\mEGFP_1_R1_P2_K1_Ch2-Ch1.zen
2.609996e+01	2.363337e+01	20150410_STAG1gfpch8_Prometa\MitoSys2\Calibration\mEGFPC1-Noc\mEGFP_1_R1_P2_K1_Ch2-Ch1.zen
2.615996e+01	2.661671e+01	20150410_STAG1gfpch8_Prometa\MitoSys2\Calibration\mEGFPC1-Noc\mEGFP_1_R1_P2_K1_Ch2-Ch1.zen
2.621996e+01	2.365004e+01	20150410_STAG1gfpch8_Prometa\MitoSys2\Calibration\mEGFPC1-Noc\mEGFP_1_R1_P2_K1_Ch2-Ch1.zen
2.627996e+01	2.290004e+01	20150410_STAG1gfpch8_Prometa\MitoSys2\Calibration\mEGFPC1-Noc\mEGFP_1_R1_P2_K1_Ch2-Ch1.zen
2.633996e+01	2.466671e+01	20150410_STAG1gfpch8_Prometa\MitoSys2\Calibration\mEGFPC1-Noc\mEGFP_1_R1_P2_K1_Ch2-Ch1.zen
2.639996e+01	2.176670e+01	20150410_STAG1gfpch8_Prometa\MitoSys2\Calibration\mEGFPC1-Noc\mEGFP_1_R1_P2_K1_Ch2-Ch1.zen
2.645996e+01	2.361670e+01	20150410_STAG1gfpch8_Prometa\MitoSys2\Calibration\mEGFPC1-Noc\mEGFP_1_R1_P2_K1_Ch2-Ch1.zen
2.651996e+01	2.370004e+01	20150410_STAG1gfpch8_Prometa\MitoSys2\Calibration\mEGFPC1-Noc\mEGFP_1_R1_P2_K1_Ch2-Ch1.zen
2.657996e+01	2.708338e+01	20150410_STAG1gfpch8_Prometa\MitoSys2\Calibration\mEGFPC1-Noc\mEGFP_1_R1_P2_K1_Ch2-Ch1.zen
2.663996e+01	2.426670e+01	20150410_STAG1gfpch8_Prometa\MitoSys2\Calibration\mEGFPC1-Noc\mEGFP_1_R1_P2_K1_Ch2-Ch1.zen
2.669996e+01	2.318337e+01	20150410_STAG1gfpch8_Prometa\MitoSys2\Calibration\mEGFPC1-Noc\mEGFP_1_R1_P2_K1_Ch2-Ch1.zen
2.675996e+01	2.430004e+01	20150410_STAG1gfpch8_Prometa\MitoSys2\Calibration\mEGFPC1-Noc\mEGFP_1_R1_P2_K1_Ch2-Ch1.zen
2.681996e+01	2.670004e+01	20150410_STAG1gfpch8_Prometa\MitoSys2\Calibration\mEGFPC1-Noc\mEGFP_1_R1_P2_K1_Ch2-Ch1.zen
2.687996e+01	2.231670e+01	20150410_STAG1gfpch8_Prometa\MitoSys2\Calibration\mEGFPC1-Noc\mEGFP_1_R1_P2_K1_Ch2-Ch1.zen
2.693996e+01	2.198337e+01	20150410_STAG1gfpch8_Prometa\MitoSys2\Calibration\mEGFPC1-Noc\mEGFP_1_R1_P2_K1_Ch2-Ch1.zen
2.699996e+01	2.351670e+01	20150410_STAG1gfpch8_Prometa\MitoSys2\Calibration\mEGFPC1-Noc\mEGFP_1_R1_P2_K1_Ch2-Ch1.zen
2.705996e+01	2.245004e+01	20150410_STAG1gfpch8_Prometa\MitoSys2\Calibration\mEGFPC1-Noc\mEGFP_1_R1_P2_K1_Ch2-Ch1.zen
2.711996e+01	2.391670e+01	20150410_STAG1gfpch8_Prometa\MitoSys2\Calibration\mEGFPC1-Noc\mEGFP_1_R1_P2_K1_Ch2-Ch1.zen
2.717996e+01	2.631671e+01	20150410_STAG1gfpch8_Prometa\MitoSys2\Calibration\mEGFPC1-Noc\mEGFP_1_R1_P2_K1_Ch2-Ch1.zen
2.723996e+01	2.338337e+01	20150410_STAG1gfpch8_Prometa\MitoSys2\Calibration\mEGFPC1-Noc\mEGFP_1_R1_P2_K1_Ch2-Ch1.zen
2.729996e+01	2.925005e+01	20150410_STAG1gfpch8_Prometa\MitoSys2\Calibration\mEGFPC1-Noc\mEGFP_1_R1_P2_K1_Ch2-Ch1.zen
2.735996e+01	2.631671e+01	20150410_STAG1gfpch8_Prometa\MitoSys2\Calibration\mEGFPC1-Noc\mEGFP_1_R1_P2_K1_Ch2-Ch1.zen
2.741996e+01	2.490004e+01	20150410_STAG1gfpch8_Prometa\MitoSys2\Calibration\mEGFPC1-Noc\mEGFP_1_R1_P2_K1_Ch2-Ch1.zen
2.747996e+01	2.148337e+01	20150410_STAG1gfpch8_Prometa\MitoSys2\Calibration\mEGFPC1-Noc\mEGFP_1_R1_P2_K1_Ch2-Ch1.zen
2.753996e+01	2.261670e+01	20150410_STAG1gfpch8_Prometa\MitoSys2\Calibration\mEGFPC1-Noc\mEGFP_1_R1_P2_K1_Ch2-Ch1.zen
2.759996e+01	2.636671e+01	20150410_STAG1gfpch8_Prometa\MitoSys2\Calibration\mEGFPC1-Noc\mEGFP_1_R1_P2_K1_Ch2-Ch1.zen
2.765996e+01	2.400004e+01	20150410_STAG1gfpch8_Prometa\MitoSys2\Calibration\mEGFPC1-Noc\mEGFP_1_R1_P2_K1_Ch2-Ch1.zen
2.771996e+01	2.740004e+01	20150410_STAG1gfpch8_Prometa\MitoSys2\Calibration\mEGFPC1-Noc\mEGFP_1_R1_P2_K1_Ch2-Ch1.zen
2.777996e+01	2.558337e+01	20150410_STAG1gfpch8_Prometa\MitoSys2\Calibration\mEGFPC1-Noc\mEGFP_1_R1_P2_K1_Ch2-Ch1.zen
2.783996e+01	2.185003e+01	20150410_STAG1gfpch8_Prometa\MitoSys2\Calibration\mEGFPC1-Noc\mEGFP_1_R1_P2_K1_Ch2-Ch1.zen
2.789996e+01	2.415004e+01	20150410_STAG1gfpch8_Prometa\MitoSys2\Calibration\mEGFPC1-Noc\mEGFP_1_R1_P2_K1_Ch2-Ch1.zen
2.795996e+01	2.281670e+01	20150410_STAG1gfpch8_Prometa\MitoSys2\Calibration\mEGFPC1-Noc\mEGFP_1_R1_P2_K1_Ch2-Ch1.zen
2.801996e+01	2.188337e+01	20150410_STAG1gfpch8_Prometa\MitoSys2\Calibration\mEGFPC1-Noc\mEGFP_1_R1_P2_K1_Ch2-Ch1.zen
2.807996e+01	2.548337e+01	20150410_STAG1gfpch8_Prometa\MitoSys2\Calibration\mEGFPC1-Noc\mEGFP_1_R1_P2_K1_Ch2-Ch1.zen
2.813996e+01	2.321670e+01	20150410_STAG1gfpch8_Prometa\MitoSys2\Calibration\mEGFPC1-Noc\mEGFP_1_R1_P2_K1_Ch2-Ch1.zen
2.819995e+01	2.611671e+01	20150410_STAG1gfpch8_Prometa\MitoSys2\Calibration\mEGFPC1-Noc\mEGFP_1_R1_P2_K1_Ch2-Ch1.zen
2.825996e+01	2.461670e+01	20150410_STAG1gfpch8_Prometa\MitoSys2\Calibration\mEGFPC1-Noc\mEGFP_1_R1_P2_K1_Ch2-Ch1.zen
2.831996e+01	2.418337e+01	20150410_STAG1gfpch8_Prometa\MitoSys2\Calibration\mEGFPC1-Noc\mEGFP_1_R1_P2_K1_Ch2-Ch1.zen
2.837996e+01	2.483337e+01	20150410_STAG1gfpch8_Prometa\MitoSys2\Calibration\mEGFPC1-Noc\mEGFP_1_R1_P2_K1_Ch2-Ch1.zen
2.843995e+01	2.590004e+01	20150410_STAG1gfpch8_Prometa\MitoSys2\Calibration\mEGFPC1-Noc\mEGFP_1_R1_P2_K1_Ch2-Ch1.zen
2.849996e+01	2.711671e+01	20150410_STAG1gfpch8_Prometa\MitoSys2\Calibration\mEGFPC1-Noc\mEGFP_1_R1_P2_K1_Ch2-Ch1.zen
2.855996e+01	2.355004e+01	20150410_STAG1gfpch8_Prometa\MitoSys2\Calibration\mEGFPC1-Noc\mEGFP_1_R1_P2_K1_Ch2-Ch1.zen
2.861996e+01	2.161670e+01	20150410_STAG1gfpch8_Prometa\MitoSys2\Calibration\mEGFPC1-Noc\mEGFP_1_R1_P2_K1_Ch2-Ch1.zen
2.867995e+01	2.655004e+01	20150410_STAG1gfpch8_Prometa\MitoSys2\Calibration\mEGFPC1-Noc\mEGFP_1_R1_P2_K1_Ch2-Ch1.zen
2.873996e+01	2.486670e+01	20150410_STAG1gfpch8_Prometa\MitoSys2\Calibration\mEGFPC1-Noc\mEGFP_1_R1_P2_K1_Ch2-Ch1.zen
2.879996e+01	2.970005e+01	20150410_STAG1gfpch8_Prometa\MitoSys2\Calibration\mEGFPC1-Noc\mEGFP_1_R1_P2_K1_Ch2-Ch1.zen
2.885995e+01	2.145003e+01	20150410_STAG1gfpch8_Prometa\MitoSys2\Calibration\mEGFPC1-Noc\mEGFP_1_R1_P2_K1_Ch2-Ch1.zen
2.891995e+01	2.600004e+01	20150410_STAG1gfpch8_Prometa\MitoSys2\Calibration\mEGFPC1-Noc\mEGFP_1_R1_P2_K1_Ch2-Ch1.zen
2.897995e+01	2.501671e+01	20150410_STAG1gfpch8_Prometa\MitoSys2\Calibration\mEGFPC1-Noc\mEGFP_1_R1_P2_K1_Ch2-Ch1.zen
2.903996e+01	2.523337e+01	20150410_STAG1gfpch8_Prometa\MitoSys2\Calibration\mEGFPC1-Noc\mEGFP_1_R1_P2_K1_Ch2-Ch1.zen
2.909995e+01	2.660004e+01	20150410_STAG1gfpch8_Prometa\MitoSys2\Calibration\mEGFPC1-Noc\mEGFP_1_R1_P2_K1_Ch2-Ch1.zen
2.915995e+01	2.853338e+01	20150410_STAG1gfpch8_Prometa\MitoSys2\Calibration\mEGFPC1-Noc\mEGFP_1_R1_P2_K1_Ch2-Ch1.zen
2.921995e+01	2.361670e+01	20150410_STAG1gfpch8_Prometa\MitoSys2\Calibration\mEGFPC1-Noc\mEGFP_1_R1_P2_K1_Ch2-Ch1.zen
2.927995e+01	2.420004e+01	20150410_STAG1gfpch8_Prometa\MitoSys2\Calibration\mEGFPC1-Noc\mEGFP_1_R1_P2_K1_Ch2-Ch1.zen
2.933995e+01	2.750004e+01	20150410_STAG1gfpch8_Prometa\MitoSys2\Calibration\mEGFPC1-Noc\mEGFP_1_R1_P2_K1_Ch2-Ch1.zen
2.939995e+01	2.341670e+01	20150410_STAG1gfpch8_Prometa\MitoSys2\Calibration\mEGFPC1-Noc\mEGFP_1_R1_P2_K1_Ch2-Ch1.zen
2.945995e+01	2.620004e+01	20150410_STAG1gfpch8_Prometa\MitoSys2\Calibration\mEGFPC1-Noc\mEGFP_1_R1_P2_K1_Ch2-Ch1.zen
2.951995e+01	2.451670e+01	20150410_STAG1gfpch8_Prometa\MitoSys2\Calibration\mEGFPC1-Noc\mEGFP_1_R1_P2_K1_Ch2-Ch1.zen
2.957995e+01	2.485004e+01	20150410_STAG1gfpch8_Prometa\MitoSys2\Calibration\mEGFPC1-Noc\mEGFP_1_R1_P2_K1_Ch2-Ch1.zen
2.963995e+01	2.683338e+01	20150410_STAG1gfpch8_Prometa\MitoSys2\Calibration\mEGFPC1-Noc\mEGFP_1_R1_P2_K1_Ch2-Ch1.zen
2.969995e+01	2.436670e+01	20150410_STAG1gfpch8_Prometa\MitoSys2\Calibration\mEGFPC1-Noc\mEGFP_1_R1_P2_K1_Ch2-Ch1.zen
2.975995e+01	1.886670e+01	20150410_STAG1gfpch8_Prometa\MitoSys2\Calibration\mEGFPC1-Noc\mEGFP_1_R1_P2_K1_Ch2-Ch1.zen
2.981995e+01	2.401670e+01	20150410_STAG1gfpch8_Prometa\MitoSys2\Calibration\mEGFPC1-Noc\mEGFP_1_R1_P2_K1_Ch2-Ch1.zen
2.987995e+01	2.366670e+01	20150410_STAG1gfpch8_Prometa\MitoSys2\Calibration\mEGFPC1-Noc\mEGFP_1_R1_P2_K1_Ch2-Ch1.zen
2.993995e+01	2.380004e+01	20150410_STAG1gfpch8_Prometa\MitoSys2\Calibration\mEGFPC1-Noc\mEGFP_1_R1_P2_K1_Ch2-Ch1.zen
0	2.691638e+01	20150410_STAG1gfpch8_Prometa\MitoSys2\Calibration\mEGFPC1-Noc\mEGFP_1_R1_P3_K1_Ch2-Ch1.zen
6.000060e-02	2.503307e+01	20150410_STAG1gfpch8_Prometa\MitoSys2\Calibration\mEGFPC1-Noc\mEGFP_1_R1_P3_K1_Ch2-Ch1.zen
1.200000e-01	2.574973e+01	20150410_STAG1gfpch8_Prometa\MitoSys2\Calibration\mEGFPC1-Noc\mEGFP_1_R1_P3_K1_Ch2-Ch1.zen
1.800000e-01	3.423297e+01	20150410_STAG1gfpch8_Prometa\MitoSys2\Calibration\mEGFPC1-Noc\mEGFP_1_R1_P3_K1_Ch2-Ch1.zen
2.400000e-01	3.553296e+01	20150410_STAG1gfpch8_Prometa\MitoSys2\Calibration\mEGFPC1-Noc\mEGFP_1_R1_P3_K1_Ch2-Ch1.zen
3.000000e-01	3.386631e+01	20150410_STAG1gfpch8_Prometa\MitoSys2\Calibration\mEGFPC1-Noc\mEGFP_1_R1_P3_K1_Ch2-Ch1.zen
3.600000e-01	3.709961e+01	20150410_STAG1gfpch8_Prometa\MitoSys2\Calibration\mEGFPC1-Noc\mEGFP_1_R1_P3_K1_Ch2-Ch1.zen
4.200000e-01	3.451630e+01	20150410_STAG1gfpch8_Prometa\MitoSys2\Calibration\mEGFPC1-Noc\mEGFP_1_R1_P3_K1_Ch2-Ch1.zen
4.800100e-01	3.633295e+01	20150410_STAG1gfpch8_Prometa\MitoSys2\Calibration\mEGFPC1-Noc\mEGFP_1_R1_P3_K1_Ch2-Ch1.zen
5.400100e-01	3.808293e+01	20150410_STAG1gfpch8_Prometa\MitoSys2\Calibration\mEGFPC1-Noc\mEGFP_1_R1_P3_K1_Ch2-Ch1.zen
6.000100e-01	3.719960e+01	20150410_STAG1gfpch8_Prometa\MitoSys2\Calibration\mEGFPC1-Noc\mEGFP_1_R1_P3_K1_Ch2-Ch1.zen
6.600100e-01	3.836626e+01	20150410_STAG1gfpch8_Prometa\MitoSys2\Calibration\mEGFPC1-Noc\mEGFP_1_R1_P3_K1_Ch2-Ch1.zen
7.200100e-01	3.786626e+01	20150410_STAG1gfpch8_Prometa\MitoSys2\Calibration\mEGFPC1-Noc\mEGFP_1_R1_P3_K1_Ch2-Ch1.zen
7.800100e-01	3.731627e+01	20150410_STAG1gfpch8_Prometa\MitoSys2\Calibration\mEGFPC1-Noc\mEGFP_1_R1_P3_K1_Ch2-Ch1.zen
8.400100e-01	3.854959e+01	20150410_STAG1gfpch8_Prometa\MitoSys2\Calibration\mEGFPC1-Noc\mEGFP_1_R1_P3_K1_Ch2-Ch1.zen
9.000100e-01	4.179956e+01	20150410_STAG1gfpch8_Prometa\MitoSys2\Calibration\mEGFPC1-Noc\mEGFP_1_R1_P3_K1_Ch2-Ch1.zen
9.600100e-01	3.881625e+01	20150410_STAG1gfpch8_Prometa\MitoSys2\Calibration\mEGFPC1-Noc\mEGFP_1_R1_P3_K1_Ch2-Ch1.zen
1.020010e+00	3.644961e+01	20150410_STAG1gfpch8_Prometa\MitoSys2\Calibration\mEGFPC1-Noc\mEGFP_1_R1_P3_K1_Ch2-Ch1.zen
1.080010e+00	3.649961e+01	20150410_STAG1gfpch8_Prometa\MitoSys2\Calibration\mEGFPC1-Noc\mEGFP_1_R1_P3_K1_Ch2-Ch1.zen
1.140010e+00	4.553285e+01	20150410_STAG1gfpch8_Prometa\MitoSys2\Calibration\mEGFPC1-Noc\mEGFP_1_R1_P3_K1_Ch2-Ch1.zen
1.200010e+00	3.269965e+01	20150410_STAG1gfpch8_Prometa\MitoSys2\Calibration\mEGFPC1-Noc\mEGFP_1_R1_P3_K1_Ch2-Ch1.zen
1.260010e+00	3.456630e+01	20150410_STAG1gfpch8_Prometa\MitoSys2\Calibration\mEGFPC1-Noc\mEGFP_1_R1_P3_K1_Ch2-Ch1.zen
1.320010e+00	3.363298e+01	20150410_STAG1gfpch8_Prometa\MitoSys2\Calibration\mEGFPC1-Noc\mEGFP_1_R1_P3_K1_Ch2-Ch1.zen
1.380010e+00	3.349965e+01	20150410_STAG1gfpch8_Prometa\MitoSys2\Calibration\mEGFPC1-Noc\mEGFP_1_R1_P3_K1_Ch2-Ch1.zen
1.440020e+00	4.161623e+01	20150410_STAG1gfpch8_Prometa\MitoSys2\Calibration\mEGFPC1-Noc\mEGFP_1_R1_P3_K1_Ch2-Ch1.zen
1.500020e+00	3.924958e+01	20150410_STAG1gfpch8_Prometa\MitoSys2\Calibration\mEGFPC1-Noc\mEGFP_1_R1_P3_K1_Ch2-Ch1.zen
1.560020e+00	3.608295e+01	20150410_STAG1gfpch8_Prometa\MitoSys2\Calibration\mEGFPC1-Noc\mEGFP_1_R1_P3_K1_Ch2-Ch1.zen
1.620020e+00	4.091623e+01	20150410_STAG1gfpch8_Prometa\MitoSys2\Calibration\mEGFPC1-Noc\mEGFP_1_R1_P3_K1_Ch2-Ch1.zen
1.680020e+00	3.148300e+01	20150410_STAG1gfpch8_Prometa\MitoSys2\Calibration\mEGFPC1-Noc\mEGFP_1_R1_P3_K1_Ch2-Ch1.zen
1.740020e+00	3.439964e+01	20150410_STAG1gfpch8_Prometa\MitoSys2\Calibration\mEGFPC1-Noc\mEGFP_1_R1_P3_K1_Ch2-Ch1.zen
1.800020e+00	3.483296e+01	20150410_STAG1gfpch8_Prometa\MitoSys2\Calibration\mEGFPC1-Noc\mEGFP_1_R1_P3_K1_Ch2-Ch1.zen
1.860020e+00	3.758294e+01	20150410_STAG1gfpch8_Prometa\MitoSys2\Calibration\mEGFPC1-Noc\mEGFP_1_R1_P3_K1_Ch2-Ch1.zen
1.920020e+00	3.283298e+01	20150410_STAG1gfpch8_Prometa\MitoSys2\Calibration\mEGFPC1-Noc\mEGFP_1_R1_P3_K1_Ch2-Ch1.zen
1.980020e+00	3.699961e+01	20150410_STAG1gfpch8_Prometa\MitoSys2\Calibration\mEGFPC1-Noc\mEGFP_1_R1_P3_K1_Ch2-Ch1.zen
2.040020e+00	3.636628e+01	20150410_STAG1gfpch8_Prometa\MitoSys2\Calibration\mEGFPC1-Noc\mEGFP_1_R1_P3_K1_Ch2-Ch1.zen
2.100020e+00	3.203299e+01	20150410_STAG1gfpch8_Prometa\MitoSys2\Calibration\mEGFPC1-Noc\mEGFP_1_R1_P3_K1_Ch2-Ch1.zen
2.160020e+00	3.938292e+01	20150410_STAG1gfpch8_Prometa\MitoSys2\Calibration\mEGFPC1-Noc\mEGFP_1_R1_P3_K1_Ch2-Ch1.zen
2.220020e+00	3.756627e+01	20150410_STAG1gfpch8_Prometa\MitoSys2\Calibration\mEGFPC1-Noc\mEGFP_1_R1_P3_K1_Ch2-Ch1.zen
2.280020e+00	3.294965e+01	20150410_STAG1gfpch8_Prometa\MitoSys2\Calibration\mEGFPC1-Noc\mEGFP_1_R1_P3_K1_Ch2-Ch1.zen
2.340020e+00	3.769960e+01	20150410_STAG1gfpch8_Prometa\MitoSys2\Calibration\mEGFPC1-Noc\mEGFP_1_R1_P3_K1_Ch2-Ch1.zen
2.400030e+00	3.278299e+01	20150410_STAG1gfpch8_Prometa\MitoSys2\Calibration\mEGFPC1-Noc\mEGFP_1_R1_P3_K1_Ch2-Ch1.zen
2.460030e+00	3.501630e+01	20150410_STAG1gfpch8_Prometa\MitoSys2\Calibration\mEGFPC1-Noc\mEGFP_1_R1_P3_K1_Ch2-Ch1.zen
2.520030e+00	3.931625e+01	20150410_STAG1gfpch8_Prometa\MitoSys2\Calibration\mEGFPC1-Noc\mEGFP_1_R1_P3_K1_Ch2-Ch1.zen
2.580030e+00	4.264955e+01	20150410_STAG1gfpch8_Prometa\MitoSys2\Calibration\mEGFPC1-Noc\mEGFP_1_R1_P3_K1_Ch2-Ch1.zen
2.640030e+00	3.504963e+01	20150410_STAG1gfpch8_Prometa\MitoSys2\Calibration\mEGFPC1-Noc\mEGFP_1_R1_P3_K1_Ch2-Ch1.zen
2.700030e+00	3.496629e+01	20150410_STAG1gfpch8_Prometa\MitoSys2\Calibration\mEGFPC1-Noc\mEGFP_1_R1_P3_K1_Ch2-Ch1.zen
2.760030e+00	4.203289e+01	20150410_STAG1gfpch8_Prometa\MitoSys2\Calibration\mEGFPC1-Noc\mEGFP_1_R1_P3_K1_Ch2-Ch1.zen
2.820030e+00	3.383297e+01	20150410_STAG1gfpch8_Prometa\MitoSys2\Calibration\mEGFPC1-Noc\mEGFP_1_R1_P3_K1_Ch2-Ch1.zen
2.880030e+00	3.376631e+01	20150410_STAG1gfpch8_Prometa\MitoSys2\Calibration\mEGFPC1-Noc\mEGFP_1_R1_P3_K1_Ch2-Ch1.zen
2.940030e+00	3.873292e+01	20150410_STAG1gfpch8_Prometa\MitoSys2\Calibration\mEGFPC1-Noc\mEGFP_1_R1_P3_K1_Ch2-Ch1.zen
3.000030e+00	3.888292e+01	20150410_STAG1gfpch8_Prometa\MitoSys2\Calibration\mEGFPC1-Noc\mEGFP_1_R1_P3_K1_Ch2-Ch1.zen
3.060030e+00	3.814959e+01	20150410_STAG1gfpch8_Prometa\MitoSys2\Calibration\mEGFPC1-Noc\mEGFP_1_R1_P3_K1_Ch2-Ch1.zen
3.120030e+00	3.331631e+01	20150410_STAG1gfpch8_Prometa\MitoSys2\Calibration\mEGFPC1-Noc\mEGFP_1_R1_P3_K1_Ch2-Ch1.zen
3.180030e+00	3.836626e+01	20150410_STAG1gfpch8_Prometa\MitoSys2\Calibration\mEGFPC1-Noc\mEGFP_1_R1_P3_K1_Ch2-Ch1.zen
3.240030e+00	3.474963e+01	20150410_STAG1gfpch8_Prometa\MitoSys2\Calibration\mEGFPC1-Noc\mEGFP_1_R1_P3_K1_Ch2-Ch1.zen
3.300030e+00	3.618295e+01	20150410_STAG1gfpch8_Prometa\MitoSys2\Calibration\mEGFPC1-Noc\mEGFP_1_R1_P3_K1_Ch2-Ch1.zen
3.360040e+00	3.454963e+01	20150410_STAG1gfpch8_Prometa\MitoSys2\Calibration\mEGFPC1-Noc\mEGFP_1_R1_P3_K1_Ch2-Ch1.zen
3.420040e+00	3.628295e+01	20150410_STAG1gfpch8_Prometa\MitoSys2\Calibration\mEGFPC1-Noc\mEGFP_1_R1_P3_K1_Ch2-Ch1.zen
3.480040e+00	3.689961e+01	20150410_STAG1gfpch8_Prometa\MitoSys2\Calibration\mEGFPC1-Noc\mEGFP_1_R1_P3_K1_Ch2-Ch1.zen
3.540040e+00	3.739960e+01	20150410_STAG1gfpch8_Prometa\MitoSys2\Calibration\mEGFPC1-Noc\mEGFP_1_R1_P3_K1_Ch2-Ch1.zen
3.600040e+00	4.009958e+01	20150410_STAG1gfpch8_Prometa\MitoSys2\Calibration\mEGFPC1-Noc\mEGFP_1_R1_P3_K1_Ch2-Ch1.zen
3.660040e+00	3.778293e+01	20150410_STAG1gfpch8_Prometa\MitoSys2\Calibration\mEGFPC1-Noc\mEGFP_1_R1_P3_K1_Ch2-Ch1.zen
3.720040e+00	3.731627e+01	20150410_STAG1gfpch8_Prometa\MitoSys2\Calibration\mEGFPC1-Noc\mEGFP_1_R1_P3_K1_Ch2-Ch1.zen
3.780040e+00	3.816626e+01	20150410_STAG1gfpch8_Prometa\MitoSys2\Calibration\mEGFPC1-Noc\mEGFP_1_R1_P3_K1_Ch2-Ch1.zen
3.840040e+00	3.479963e+01	20150410_STAG1gfpch8_Prometa\MitoSys2\Calibration\mEGFPC1-Noc\mEGFP_1_R1_P3_K1_Ch2-Ch1.zen
3.900040e+00	3.476630e+01	20150410_STAG1gfpch8_Prometa\MitoSys2\Calibration\mEGFPC1-Noc\mEGFP_1_R1_P3_K1_Ch2-Ch1.zen
3.960040e+00	3.851626e+01	20150410_STAG1gfpch8_Prometa\MitoSys2\Calibration\mEGFPC1-Noc\mEGFP_1_R1_P3_K1_Ch2-Ch1.zen
4.020040e+00	3.868292e+01	20150410_STAG1gfpch8_Prometa\MitoSys2\Calibration\mEGFPC1-Noc\mEGFP_1_R1_P3_K1_Ch2-Ch1.zen
4.080040e+00	3.956625e+01	20150410_STAG1gfpch8_Prometa\MitoSys2\Calibration\mEGFPC1-Noc\mEGFP_1_R1_P3_K1_Ch2-Ch1.zen
4.140040e+00	3.613295e+01	20150410_STAG1gfpch8_Prometa\MitoSys2\Calibration\mEGFPC1-Noc\mEGFP_1_R1_P3_K1_Ch2-Ch1.zen
4.200040e+00	3.704961e+01	20150410_STAG1gfpch8_Prometa\MitoSys2\Calibration\mEGFPC1-Noc\mEGFP_1_R1_P3_K1_Ch2-Ch1.zen
4.260050e+00	3.788293e+01	20150410_STAG1gfpch8_Prometa\MitoSys2\Calibration\mEGFPC1-Noc\mEGFP_1_R1_P3_K1_Ch2-Ch1.zen
4.320050e+00	3.413297e+01	20150410_STAG1gfpch8_Prometa\MitoSys2\Calibration\mEGFPC1-Noc\mEGFP_1_R1_P3_K1_Ch2-Ch1.zen
4.380050e+00	3.646628e+01	20150410_STAG1gfpch8_Prometa\MitoSys2\Calibration\mEGFPC1-Noc\mEGFP_1_R1_P3_K1_Ch2-Ch1.zen
4.440050e+00	3.413297e+01	20150410_STAG1gfpch8_Prometa\MitoSys2\Calibration\mEGFPC1-Noc\mEGFP_1_R1_P3_K1_Ch2-Ch1.zen
4.500050e+00	3.738293e+01	20150410_STAG1gfpch8_Prometa\MitoSys2\Calibration\mEGFPC1-Noc\mEGFP_1_R1_P3_K1_Ch2-Ch1.zen
4.560050e+00	3.676628e+01	20150410_STAG1gfpch8_Prometa\MitoSys2\Calibration\mEGFPC1-Noc\mEGFP_1_R1_P3_K1_Ch2-Ch1.zen
4.620050e+00	3.813293e+01	20150410_STAG1gfpch8_Prometa\MitoSys2\Calibration\mEGFPC1-Noc\mEGFP_1_R1_P3_K1_Ch2-Ch1.zen
4.680050e+00	3.614962e+01	20150410_STAG1gfpch8_Prometa\MitoSys2\Calibration\mEGFPC1-Noc\mEGFP_1_R1_P3_K1_Ch2-Ch1.zen
4.740050e+00	3.416631e+01	20150410_STAG1gfpch8_Prometa\MitoSys2\Calibration\mEGFPC1-Noc\mEGFP_1_R1_P3_K1_Ch2-Ch1.zen
4.800050e+00	3.511629e+01	20150410_STAG1gfpch8_Prometa\MitoSys2\Calibration\mEGFPC1-Noc\mEGFP_1_R1_P3_K1_Ch2-Ch1.zen
4.860050e+00	3.541629e+01	20150410_STAG1gfpch8_Prometa\MitoSys2\Calibration\mEGFPC1-Noc\mEGFP_1_R1_P3_K1_Ch2-Ch1.zen
4.920050e+00	3.838293e+01	20150410_STAG1gfpch8_Prometa\MitoSys2\Calibration\mEGFPC1-Noc\mEGFP_1_R1_P3_K1_Ch2-Ch1.zen
4.980050e+00	3.274965e+01	20150410_STAG1gfpch8_Prometa\MitoSys2\Calibration\mEGFPC1-Noc\mEGFP_1_R1_P3_K1_Ch2-Ch1.zen
5.040050e+00	3.438297e+01	20150410_STAG1gfpch8_Prometa\MitoSys2\Calibration\mEGFPC1-Noc\mEGFP_1_R1_P3_K1_Ch2-Ch1.zen
5.100050e+00	3.649961e+01	20150410_STAG1gfpch8_Prometa\MitoSys2\Calibration\mEGFPC1-Noc\mEGFP_1_R1_P3_K1_Ch2-Ch1.zen
5.160050e+00	3.654961e+01	20150410_STAG1gfpch8_Prometa\MitoSys2\Calibration\mEGFPC1-Noc\mEGFP_1_R1_P3_K1_Ch2-Ch1.zen
5.220060e+00	3.619962e+01	20150410_STAG1gfpch8_Prometa\MitoSys2\Calibration\mEGFPC1-Noc\mEGFP_1_R1_P3_K1_Ch2-Ch1.zen
5.280060e+00	3.624961e+01	20150410_STAG1gfpch8_Prometa\MitoSys2\Calibration\mEGFPC1-Noc\mEGFP_1_R1_P3_K1_Ch2-Ch1.zen
5.340060e+00	3.786626e+01	20150410_STAG1gfpch8_Prometa\MitoSys2\Calibration\mEGFPC1-Noc\mEGFP_1_R1_P3_K1_Ch2-Ch1.zen
5.400060e+00	3.579962e+01	20150410_STAG1gfpch8_Prometa\MitoSys2\Calibration\mEGFPC1-Noc\mEGFP_1_R1_P3_K1_Ch2-Ch1.zen
5.460060e+00	3.743293e+01	20150410_STAG1gfpch8_Prometa\MitoSys2\Calibration\mEGFPC1-Noc\mEGFP_1_R1_P3_K1_Ch2-Ch1.zen
5.520060e+00	3.786626e+01	20150410_STAG1gfpch8_Prometa\MitoSys2\Calibration\mEGFPC1-Noc\mEGFP_1_R1_P3_K1_Ch2-Ch1.zen
5.580060e+00	3.898292e+01	20150410_STAG1gfpch8_Prometa\MitoSys2\Calibration\mEGFPC1-Noc\mEGFP_1_R1_P3_K1_Ch2-Ch1.zen
5.640060e+00	3.653294e+01	20150410_STAG1gfpch8_Prometa\MitoSys2\Calibration\mEGFPC1-Noc\mEGFP_1_R1_P3_K1_Ch2-Ch1.zen
5.700060e+00	3.611628e+01	20150410_STAG1gfpch8_Prometa\MitoSys2\Calibration\mEGFPC1-Noc\mEGFP_1_R1_P3_K1_Ch2-Ch1.zen
5.760060e+00	3.494963e+01	20150410_STAG1gfpch8_Prometa\MitoSys2\Calibration\mEGFPC1-Noc\mEGFP_1_R1_P3_K1_Ch2-Ch1.zen
5.820060e+00	3.664961e+01	20150410_STAG1gfpch8_Prometa\MitoSys2\Calibration\mEGFPC1-Noc\mEGFP_1_R1_P3_K1_Ch2-Ch1.zen
5.880060e+00	3.821626e+01	20150410_STAG1gfpch8_Prometa\MitoSys2\Calibration\mEGFPC1-Noc\mEGFP_1_R1_P3_K1_Ch2-Ch1.zen
5.940060e+00	3.116634e+01	20150410_STAG1gfpch8_Prometa\MitoSys2\Calibration\mEGFPC1-Noc\mEGFP_1_R1_P3_K1_Ch2-Ch1.zen
6.000060e+00	3.554962e+01	20150410_STAG1gfpch8_Prometa\MitoSys2\Calibration\mEGFPC1-Noc\mEGFP_1_R1_P3_K1_Ch2-Ch1.zen
6.060060e+00	3.546629e+01	20150410_STAG1gfpch8_Prometa\MitoSys2\Calibration\mEGFPC1-Noc\mEGFP_1_R1_P3_K1_Ch2-Ch1.zen
6.120070e+00	3.778293e+01	20150410_STAG1gfpch8_Prometa\MitoSys2\Calibration\mEGFPC1-Noc\mEGFP_1_R1_P3_K1_Ch2-Ch1.zen
6.180070e+00	3.783293e+01	20150410_STAG1gfpch8_Prometa\MitoSys2\Calibration\mEGFPC1-Noc\mEGFP_1_R1_P3_K1_Ch2-Ch1.zen
6.240070e+00	3.564962e+01	20150410_STAG1gfpch8_Prometa\MitoSys2\Calibration\mEGFPC1-Noc\mEGFP_1_R1_P3_K1_Ch2-Ch1.zen
6.300070e+00	3.329964e+01	20150410_STAG1gfpch8_Prometa\MitoSys2\Calibration\mEGFPC1-Noc\mEGFP_1_R1_P3_K1_Ch2-Ch1.zen
6.360070e+00	3.418297e+01	20150410_STAG1gfpch8_Prometa\MitoSys2\Calibration\mEGFPC1-Noc\mEGFP_1_R1_P3_K1_Ch2-Ch1.zen
6.420070e+00	3.284965e+01	20150410_STAG1gfpch8_Prometa\MitoSys2\Calibration\mEGFPC1-Noc\mEGFP_1_R1_P3_K1_Ch2-Ch1.zen
6.480070e+00	4.038290e+01	20150410_STAG1gfpch8_Prometa\MitoSys2\Calibration\mEGFPC1-Noc\mEGFP_1_R1_P3_K1_Ch2-Ch1.zen
6.540070e+00	4.021624e+01	20150410_STAG1gfpch8_Prometa\MitoSys2\Calibration\mEGFPC1-Noc\mEGFP_1_R1_P3_K1_Ch2-Ch1.zen
6.600070e+00	3.383297e+01	20150410_STAG1gfpch8_Prometa\MitoSys2\Calibration\mEGFPC1-Noc\mEGFP_1_R1_P3_K1_Ch2-Ch1.zen
6.660070e+00	3.673294e+01	20150410_STAG1gfpch8_Prometa\MitoSys2\Calibration\mEGFPC1-Noc\mEGFP_1_R1_P3_K1_Ch2-Ch1.zen
6.720070e+00	3.813293e+01	20150410_STAG1gfpch8_Prometa\MitoSys2\Calibration\mEGFPC1-Noc\mEGFP_1_R1_P3_K1_Ch2-Ch1.zen
6.780070e+00	3.536629e+01	20150410_STAG1gfpch8_Prometa\MitoSys2\Calibration\mEGFPC1-Noc\mEGFP_1_R1_P3_K1_Ch2-Ch1.zen
6.840070e+00	3.826626e+01	20150410_STAG1gfpch8_Prometa\MitoSys2\Calibration\mEGFPC1-Noc\mEGFP_1_R1_P3_K1_Ch2-Ch1.zen
6.900070e+00	3.009968e+01	20150410_STAG1gfpch8_Prometa\MitoSys2\Calibration\mEGFPC1-Noc\mEGFP_1_R1_P3_K1_Ch2-Ch1.zen
6.960070e+00	3.281632e+01	20150410_STAG1gfpch8_Prometa\MitoSys2\Calibration\mEGFPC1-Noc\mEGFP_1_R1_P3_K1_Ch2-Ch1.zen
7.020070e+00	3.586629e+01	20150410_STAG1gfpch8_Prometa\MitoSys2\Calibration\mEGFPC1-Noc\mEGFP_1_R1_P3_K1_Ch2-Ch1.zen
7.080080e+00	3.901625e+01	20150410_STAG1gfpch8_Prometa\MitoSys2\Calibration\mEGFPC1-Noc\mEGFP_1_R1_P3_K1_Ch2-Ch1.zen
7.140080e+00	3.629961e+01	20150410_STAG1gfpch8_Prometa\MitoSys2\Calibration\mEGFPC1-Noc\mEGFP_1_R1_P3_K1_Ch2-Ch1.zen
7.200080e+00	3.431630e+01	20150410_STAG1gfpch8_Prometa\MitoSys2\Calibration\mEGFPC1-Noc\mEGFP_1_R1_P3_K1_Ch2-Ch1.zen
7.260080e+00	3.914959e+01	20150410_STAG1gfpch8_Prometa\MitoSys2\Calibration\mEGFPC1-Noc\mEGFP_1_R1_P3_K1_Ch2-Ch1.zen
7.320080e+00	3.774960e+01	20150410_STAG1gfpch8_Prometa\MitoSys2\Calibration\mEGFPC1-Noc\mEGFP_1_R1_P3_K1_Ch2-Ch1.zen
7.380080e+00	3.541629e+01	20150410_STAG1gfpch8_Prometa\MitoSys2\Calibration\mEGFPC1-Noc\mEGFP_1_R1_P3_K1_Ch2-Ch1.zen
7.440080e+00	4.066623e+01	20150410_STAG1gfpch8_Prometa\MitoSys2\Calibration\mEGFPC1-Noc\mEGFP_1_R1_P3_K1_Ch2-Ch1.zen
7.500080e+00	3.851626e+01	20150410_STAG1gfpch8_Prometa\MitoSys2\Calibration\mEGFPC1-Noc\mEGFP_1_R1_P3_K1_Ch2-Ch1.zen
7.560080e+00	3.699961e+01	20150410_STAG1gfpch8_Prometa\MitoSys2\Calibration\mEGFPC1-Noc\mEGFP_1_R1_P3_K1_Ch2-Ch1.zen
7.620080e+00	3.541629e+01	20150410_STAG1gfpch8_Prometa\MitoSys2\Calibration\mEGFPC1-Noc\mEGFP_1_R1_P3_K1_Ch2-Ch1.zen
7.680080e+00	3.806626e+01	20150410_STAG1gfpch8_Prometa\MitoSys2\Calibration\mEGFPC1-Noc\mEGFP_1_R1_P3_K1_Ch2-Ch1.zen
7.740080e+00	3.778293e+01	20150410_STAG1gfpch8_Prometa\MitoSys2\Calibration\mEGFPC1-Noc\mEGFP_1_R1_P3_K1_Ch2-Ch1.zen
7.800080e+00	3.571629e+01	20150410_STAG1gfpch8_Prometa\MitoSys2\Calibration\mEGFPC1-Noc\mEGFP_1_R1_P3_K1_Ch2-Ch1.zen
7.860080e+00	3.736627e+01	20150410_STAG1gfpch8_Prometa\MitoSys2\Calibration\mEGFPC1-Noc\mEGFP_1_R1_P3_K1_Ch2-Ch1.zen
7.920080e+00	3.524963e+01	20150410_STAG1gfpch8_Prometa\MitoSys2\Calibration\mEGFPC1-Noc\mEGFP_1_R1_P3_K1_Ch2-Ch1.zen
7.980080e+00	3.839959e+01	20150410_STAG1gfpch8_Prometa\MitoSys2\Calibration\mEGFPC1-Noc\mEGFP_1_R1_P3_K1_Ch2-Ch1.zen
8.040090e+00	3.304965e+01	20150410_STAG1gfpch8_Prometa\MitoSys2\Calibration\mEGFPC1-Noc\mEGFP_1_R1_P3_K1_Ch2-Ch1.zen
8.100090e+00	3.629961e+01	20150410_STAG1gfpch8_Prometa\MitoSys2\Calibration\mEGFPC1-Noc\mEGFP_1_R1_P3_K1_Ch2-Ch1.zen
8.160090e+00	3.363298e+01	20150410_STAG1gfpch8_Prometa\MitoSys2\Calibration\mEGFPC1-Noc\mEGFP_1_R1_P3_K1_Ch2-Ch1.zen
8.220090e+00	3.651628e+01	20150410_STAG1gfpch8_Prometa\MitoSys2\Calibration\mEGFPC1-Noc\mEGFP_1_R1_P3_K1_Ch2-Ch1.zen
8.280090e+00	3.524963e+01	20150410_STAG1gfpch8_Prometa\MitoSys2\Calibration\mEGFPC1-Noc\mEGFP_1_R1_P3_K1_Ch2-Ch1.zen
8.340090e+00	4.044957e+01	20150410_STAG1gfpch8_Prometa\MitoSys2\Calibration\mEGFPC1-Noc\mEGFP_1_R1_P3_K1_Ch2-Ch1.zen
8.400090e+00	3.841626e+01	20150410_STAG1gfpch8_Prometa\MitoSys2\Calibration\mEGFPC1-Noc\mEGFP_1_R1_P3_K1_Ch2-Ch1.zen
8.460090e+00	3.768293e+01	20150410_STAG1gfpch8_Prometa\MitoSys2\Calibration\mEGFPC1-Noc\mEGFP_1_R1_P3_K1_Ch2-Ch1.zen
8.520090e+00	3.084967e+01	20150410_STAG1gfpch8_Prometa\MitoSys2\Calibration\mEGFPC1-Noc\mEGFP_1_R1_P3_K1_Ch2-Ch1.zen
8.580090e+00	3.166633e+01	20150410_STAG1gfpch8_Prometa\MitoSys2\Calibration\mEGFPC1-Noc\mEGFP_1_R1_P3_K1_Ch2-Ch1.zen
8.640090e+00	3.329964e+01	20150410_STAG1gfpch8_Prometa\MitoSys2\Calibration\mEGFPC1-Noc\mEGFP_1_R1_P3_K1_Ch2-Ch1.zen
8.700090e+00	3.451630e+01	20150410_STAG1gfpch8_Prometa\MitoSys2\Calibration\mEGFPC1-Noc\mEGFP_1_R1_P3_K1_Ch2-Ch1.zen
8.760090e+00	3.706627e+01	20150410_STAG1gfpch8_Prometa\MitoSys2\Calibration\mEGFPC1-Noc\mEGFP_1_R1_P3_K1_Ch2-Ch1.zen
8.820090e+00	3.644961e+01	20150410_STAG1gfpch8_Prometa\MitoSys2\Calibration\mEGFPC1-Noc\mEGFP_1_R1_P3_K1_Ch2-Ch1.zen
8.880090e+00	3.938292e+01	20150410_STAG1gfpch8_Prometa\MitoSys2\Calibration\mEGFPC1-Noc\mEGFP_1_R1_P3_K1_Ch2-Ch1.zen
8.940090e+00	3.619962e+01	20150410_STAG1gfpch8_Prometa\MitoSys2\Calibration\mEGFPC1-Noc\mEGFP_1_R1_P3_K1_Ch2-Ch1.zen
9.000100e+00	3.848293e+01	20150410_STAG1gfpch8_Prometa\MitoSys2\Calibration\mEGFPC1-Noc\mEGFP_1_R1_P3_K1_Ch2-Ch1.zen
9.060100e+00	3.599962e+01	20150410_STAG1gfpch8_Prometa\MitoSys2\Calibration\mEGFPC1-Noc\mEGFP_1_R1_P3_K1_Ch2-Ch1.zen
9.120100e+00	3.761627e+01	20150410_STAG1gfpch8_Prometa\MitoSys2\Calibration\mEGFPC1-Noc\mEGFP_1_R1_P3_K1_Ch2-Ch1.zen
9.180100e+00	3.754960e+01	20150410_STAG1gfpch8_Prometa\MitoSys2\Calibration\mEGFPC1-Noc\mEGFP_1_R1_P3_K1_Ch2-Ch1.zen
9.240100e+00	3.713294e+01	20150410_STAG1gfpch8_Prometa\MitoSys2\Calibration\mEGFPC1-Noc\mEGFP_1_R1_P3_K1_Ch2-Ch1.zen
9.300100e+00	3.759960e+01	20150410_STAG1gfpch8_Prometa\MitoSys2\Calibration\mEGFPC1-Noc\mEGFP_1_R1_P3_K1_Ch2-Ch1.zen
9.360100e+00	3.458297e+01	20150410_STAG1gfpch8_Prometa\MitoSys2\Calibration\mEGFPC1-Noc\mEGFP_1_R1_P3_K1_Ch2-Ch1.zen
9.420100e+00	3.741627e+01	20150410_STAG1gfpch8_Prometa\MitoSys2\Calibration\mEGFPC1-Noc\mEGFP_1_R1_P3_K1_Ch2-Ch1.zen
9.480100e+00	3.708294e+01	20150410_STAG1gfpch8_Prometa\MitoSys2\Calibration\mEGFPC1-Noc\mEGFP_1_R1_P3_K1_Ch2-Ch1.zen
9.540100e+00	3.698294e+01	20150410_STAG1gfpch8_Prometa\MitoSys2\Calibration\mEGFPC1-Noc\mEGFP_1_R1_P3_K1_Ch2-Ch1.zen
9.600100e+00	3.903292e+01	20150410_STAG1gfpch8_Prometa\MitoSys2\Calibration\mEGFPC1-Noc\mEGFP_1_R1_P3_K1_Ch2-Ch1.zen
9.660100e+00	4.361620e+01	20150410_STAG1gfpch8_Prometa\MitoSys2\Calibration\mEGFPC1-Noc\mEGFP_1_R1_P3_K1_Ch2-Ch1.zen
9.720100e+00	3.378297e+01	20150410_STAG1gfpch8_Prometa\MitoSys2\Calibration\mEGFPC1-Noc\mEGFP_1_R1_P3_K1_Ch2-Ch1.zen
9.780100e+00	3.416631e+01	20150410_STAG1gfpch8_Prometa\MitoSys2\Calibration\mEGFPC1-Noc\mEGFP_1_R1_P3_K1_Ch2-Ch1.zen
9.840100e+00	3.814959e+01	20150410_STAG1gfpch8_Prometa\MitoSys2\Calibration\mEGFPC1-Noc\mEGFP_1_R1_P3_K1_Ch2-Ch1.zen
9.900110e+00	3.436630e+01	20150410_STAG1gfpch8_Prometa\MitoSys2\Calibration\mEGFPC1-Noc\mEGFP_1_R1_P3_K1_Ch2-Ch1.zen
9.960110e+00	3.858292e+01	20150410_STAG1gfpch8_Prometa\MitoSys2\Calibration\mEGFPC1-Noc\mEGFP_1_R1_P3_K1_Ch2-Ch1.zen
1.002011e+01	3.891625e+01	20150410_STAG1gfpch8_Prometa\MitoSys2\Calibration\mEGFPC1-Noc\mEGFP_1_R1_P3_K1_Ch2-Ch1.zen
1.008011e+01	3.534962e+01	20150410_STAG1gfpch8_Prometa\MitoSys2\Calibration\mEGFPC1-Noc\mEGFP_1_R1_P3_K1_Ch2-Ch1.zen
1.014011e+01	3.961625e+01	20150410_STAG1gfpch8_Prometa\MitoSys2\Calibration\mEGFPC1-Noc\mEGFP_1_R1_P3_K1_Ch2-Ch1.zen
1.020011e+01	3.879959e+01	20150410_STAG1gfpch8_Prometa\MitoSys2\Calibration\mEGFPC1-Noc\mEGFP_1_R1_P3_K1_Ch2-Ch1.zen
1.026011e+01	3.994958e+01	20150410_STAG1gfpch8_Prometa\MitoSys2\Calibration\mEGFPC1-Noc\mEGFP_1_R1_P3_K1_Ch2-Ch1.zen
1.032011e+01	3.314965e+01	20150410_STAG1gfpch8_Prometa\MitoSys2\Calibration\mEGFPC1-Noc\mEGFP_1_R1_P3_K1_Ch2-Ch1.zen
1.038011e+01	3.591629e+01	20150410_STAG1gfpch8_Prometa\MitoSys2\Calibration\mEGFPC1-Noc\mEGFP_1_R1_P3_K1_Ch2-Ch1.zen
1.044011e+01	3.704961e+01	20150410_STAG1gfpch8_Prometa\MitoSys2\Calibration\mEGFPC1-Noc\mEGFP_1_R1_P3_K1_Ch2-Ch1.zen
1.050011e+01	3.868292e+01	20150410_STAG1gfpch8_Prometa\MitoSys2\Calibration\mEGFPC1-Noc\mEGFP_1_R1_P3_K1_Ch2-Ch1.zen
1.056011e+01	3.636628e+01	20150410_STAG1gfpch8_Prometa\MitoSys2\Calibration\mEGFPC1-Noc\mEGFP_1_R1_P3_K1_Ch2-Ch1.zen
1.062011e+01	4.074957e+01	20150410_STAG1gfpch8_Prometa\MitoSys2\Calibration\mEGFPC1-Noc\mEGFP_1_R1_P3_K1_Ch2-Ch1.zen
1.068011e+01	3.313298e+01	20150410_STAG1gfpch8_Prometa\MitoSys2\Calibration\mEGFPC1-Noc\mEGFP_1_R1_P3_K1_Ch2-Ch1.zen
1.074011e+01	3.466630e+01	20150410_STAG1gfpch8_Prometa\MitoSys2\Calibration\mEGFPC1-Noc\mEGFP_1_R1_P3_K1_Ch2-Ch1.zen
1.080011e+01	3.913292e+01	20150410_STAG1gfpch8_Prometa\MitoSys2\Calibration\mEGFPC1-Noc\mEGFP_1_R1_P3_K1_Ch2-Ch1.zen
1.086012e+01	3.664961e+01	20150410_STAG1gfpch8_Prometa\MitoSys2\Calibration\mEGFPC1-Noc\mEGFP_1_R1_P3_K1_Ch2-Ch1.zen
1.092012e+01	3.833293e+01	20150410_STAG1gfpch8_Prometa\MitoSys2\Calibration\mEGFPC1-Noc\mEGFP_1_R1_P3_K1_Ch2-Ch1.zen
1.098012e+01	3.703294e+01	20150410_STAG1gfpch8_Prometa\MitoSys2\Calibration\mEGFPC1-Noc\mEGFP_1_R1_P3_K1_Ch2-Ch1.zen
1.104012e+01	3.681628e+01	20150410_STAG1gfpch8_Prometa\MitoSys2\Calibration\mEGFPC1-Noc\mEGFP_1_R1_P3_K1_Ch2-Ch1.zen
1.110012e+01	3.569962e+01	20150410_STAG1gfpch8_Prometa\MitoSys2\Calibration\mEGFPC1-Noc\mEGFP_1_R1_P3_K1_Ch2-Ch1.zen
1.116012e+01	3.831626e+01	20150410_STAG1gfpch8_Prometa\MitoSys2\Calibration\mEGFPC1-Noc\mEGFP_1_R1_P3_K1_Ch2-Ch1.zen
1.122012e+01	3.794960e+01	20150410_STAG1gfpch8_Prometa\MitoSys2\Calibration\mEGFPC1-Noc\mEGFP_1_R1_P3_K1_Ch2-Ch1.zen
1.128012e+01	3.396630e+01	20150410_STAG1gfpch8_Prometa\MitoSys2\Calibration\mEGFPC1-Noc\mEGFP_1_R1_P3_K1_Ch2-Ch1.zen
1.134012e+01	3.476630e+01	20150410_STAG1gfpch8_Prometa\MitoSys2\Calibration\mEGFPC1-Noc\mEGFP_1_R1_P3_K1_Ch2-Ch1.zen
1.140012e+01	3.829959e+01	20150410_STAG1gfpch8_Prometa\MitoSys2\Calibration\mEGFPC1-Noc\mEGFP_1_R1_P3_K1_Ch2-Ch1.zen
1.146012e+01	3.579962e+01	20150410_STAG1gfpch8_Prometa\MitoSys2\Calibration\mEGFPC1-Noc\mEGFP_1_R1_P3_K1_Ch2-Ch1.zen
1.152012e+01	3.073301e+01	20150410_STAG1gfpch8_Prometa\MitoSys2\Calibration\mEGFPC1-Noc\mEGFP_1_R1_P3_K1_Ch2-Ch1.zen
1.158012e+01	3.691628e+01	20150410_STAG1gfpch8_Prometa\MitoSys2\Calibration\mEGFPC1-Noc\mEGFP_1_R1_P3_K1_Ch2-Ch1.zen
1.164012e+01	3.299965e+01	20150410_STAG1gfpch8_Prometa\MitoSys2\Calibration\mEGFPC1-Noc\mEGFP_1_R1_P3_K1_Ch2-Ch1.zen
1.170012e+01	3.558295e+01	20150410_STAG1gfpch8_Prometa\MitoSys2\Calibration\mEGFPC1-Noc\mEGFP_1_R1_P3_K1_Ch2-Ch1.zen
1.176013e+01	3.514963e+01	20150410_STAG1gfpch8_Prometa\MitoSys2\Calibration\mEGFPC1-Noc\mEGFP_1_R1_P3_K1_Ch2-Ch1.zen
1.182013e+01	3.154967e+01	20150410_STAG1gfpch8_Prometa\MitoSys2\Calibration\mEGFPC1-Noc\mEGFP_1_R1_P3_K1_Ch2-Ch1.zen
1.188013e+01	3.806626e+01	20150410_STAG1gfpch8_Prometa\MitoSys2\Calibration\mEGFPC1-Noc\mEGFP_1_R1_P3_K1_Ch2-Ch1.zen
1.194013e+01	3.431630e+01	20150410_STAG1gfpch8_Prometa\MitoSys2\Calibration\mEGFPC1-Noc\mEGFP_1_R1_P3_K1_Ch2-Ch1.zen
1.200013e+01	3.664961e+01	20150410_STAG1gfpch8_Prometa\MitoSys2\Calibration\mEGFPC1-Noc\mEGFP_1_R1_P3_K1_Ch2-Ch1.zen
1.206013e+01	3.299965e+01	20150410_STAG1gfpch8_Prometa\MitoSys2\Calibration\mEGFPC1-Noc\mEGFP_1_R1_P3_K1_Ch2-Ch1.zen
1.212013e+01	3.311631e+01	20150410_STAG1gfpch8_Prometa\MitoSys2\Calibration\mEGFPC1-Noc\mEGFP_1_R1_P3_K1_Ch2-Ch1.zen
1.218013e+01	3.774960e+01	20150410_STAG1gfpch8_Prometa\MitoSys2\Calibration\mEGFPC1-Noc\mEGFP_1_R1_P3_K1_Ch2-Ch1.zen
1.224013e+01	4.009958e+01	20150410_STAG1gfpch8_Prometa\MitoSys2\Calibration\mEGFPC1-Noc\mEGFP_1_R1_P3_K1_Ch2-Ch1.zen
1.230013e+01	3.443297e+01	20150410_STAG1gfpch8_Prometa\MitoSys2\Calibration\mEGFPC1-Noc\mEGFP_1_R1_P3_K1_Ch2-Ch1.zen
1.236013e+01	3.498296e+01	20150410_STAG1gfpch8_Prometa\MitoSys2\Calibration\mEGFPC1-Noc\mEGFP_1_R1_P3_K1_Ch2-Ch1.zen
1.242013e+01	3.243299e+01	20150410_STAG1gfpch8_Prometa\MitoSys2\Calibration\mEGFPC1-Noc\mEGFP_1_R1_P3_K1_Ch2-Ch1.zen
1.248013e+01	3.181633e+01	20150410_STAG1gfpch8_Prometa\MitoSys2\Calibration\mEGFPC1-Noc\mEGFP_1_R1_P3_K1_Ch2-Ch1.zen
1.254013e+01	3.278299e+01	20150410_STAG1gfpch8_Prometa\MitoSys2\Calibration\mEGFPC1-Noc\mEGFP_1_R1_P3_K1_Ch2-Ch1.zen
1.260013e+01	3.616628e+01	20150410_STAG1gfpch8_Prometa\MitoSys2\Calibration\mEGFPC1-Noc\mEGFP_1_R1_P3_K1_Ch2-Ch1.zen
1.266013e+01	4.108290e+01	20150410_STAG1gfpch8_Prometa\MitoSys2\Calibration\mEGFPC1-Noc\mEGFP_1_R1_P3_K1_Ch2-Ch1.zen
1.272013e+01	3.748294e+01	20150410_STAG1gfpch8_Prometa\MitoSys2\Calibration\mEGFPC1-Noc\mEGFP_1_R1_P3_K1_Ch2-Ch1.zen
1.278014e+01	3.696627e+01	20150410_STAG1gfpch8_Prometa\MitoSys2\Calibration\mEGFPC1-Noc\mEGFP_1_R1_P3_K1_Ch2-Ch1.zen
1.284014e+01	3.741627e+01	20150410_STAG1gfpch8_Prometa\MitoSys2\Calibration\mEGFPC1-Noc\mEGFP_1_R1_P3_K1_Ch2-Ch1.zen
1.290014e+01	3.498296e+01	20150410_STAG1gfpch8_Prometa\MitoSys2\Calibration\mEGFPC1-Noc\mEGFP_1_R1_P3_K1_Ch2-Ch1.zen
1.296014e+01	3.376631e+01	20150410_STAG1gfpch8_Prometa\MitoSys2\Calibration\mEGFPC1-Noc\mEGFP_1_R1_P3_K1_Ch2-Ch1.zen
1.302014e+01	3.474963e+01	20150410_STAG1gfpch8_Prometa\MitoSys2\Calibration\mEGFPC1-Noc\mEGFP_1_R1_P3_K1_Ch2-Ch1.zen
1.308014e+01	4.024957e+01	20150410_STAG1gfpch8_Prometa\MitoSys2\Calibration\mEGFPC1-Noc\mEGFP_1_R1_P3_K1_Ch2-Ch1.zen
1.314014e+01	3.596629e+01	20150410_STAG1gfpch8_Prometa\MitoSys2\Calibration\mEGFPC1-Noc\mEGFP_1_R1_P3_K1_Ch2-Ch1.zen
1.320014e+01	3.589962e+01	20150410_STAG1gfpch8_Prometa\MitoSys2\Calibration\mEGFPC1-Noc\mEGFP_1_R1_P3_K1_Ch2-Ch1.zen
1.326014e+01	3.453297e+01	20150410_STAG1gfpch8_Prometa\MitoSys2\Calibration\mEGFPC1-Noc\mEGFP_1_R1_P3_K1_Ch2-Ch1.zen
1.332014e+01	3.673294e+01	20150410_STAG1gfpch8_Prometa\MitoSys2\Calibration\mEGFPC1-Noc\mEGFP_1_R1_P3_K1_Ch2-Ch1.zen
1.338014e+01	3.793293e+01	20150410_STAG1gfpch8_Prometa\MitoSys2\Calibration\mEGFPC1-Noc\mEGFP_1_R1_P3_K1_Ch2-Ch1.zen
1.344014e+01	3.699961e+01	20150410_STAG1gfpch8_Prometa\MitoSys2\Calibration\mEGFPC1-Noc\mEGFP_1_R1_P3_K1_Ch2-Ch1.zen
1.350014e+01	4.116623e+01	20150410_STAG1gfpch8_Prometa\MitoSys2\Calibration\mEGFPC1-Noc\mEGFP_1_R1_P3_K1_Ch2-Ch1.zen
1.356014e+01	4.371620e+01	20150410_STAG1gfpch8_Prometa\MitoSys2\Calibration\mEGFPC1-Noc\mEGFP_1_R1_P3_K1_Ch2-Ch1.zen
1.362014e+01	3.216632e+01	20150410_STAG1gfpch8_Prometa\MitoSys2\Calibration\mEGFPC1-Noc\mEGFP_1_R1_P3_K1_Ch2-Ch1.zen
1.368015e+01	3.424964e+01	20150410_STAG1gfpch8_Prometa\MitoSys2\Calibration\mEGFPC1-Noc\mEGFP_1_R1_P3_K1_Ch2-Ch1.zen
1.374015e+01	3.296632e+01	20150410_STAG1gfpch8_Prometa\MitoSys2\Calibration\mEGFPC1-Noc\mEGFP_1_R1_P3_K1_Ch2-Ch1.zen
1.380015e+01	3.634961e+01	20150410_STAG1gfpch8_Prometa\MitoSys2\Calibration\mEGFPC1-Noc\mEGFP_1_R1_P3_K1_Ch2-Ch1.zen
1.386015e+01	3.424964e+01	20150410_STAG1gfpch8_Prometa\MitoSys2\Calibration\mEGFPC1-Noc\mEGFP_1_R1_P3_K1_Ch2-Ch1.zen
1.392015e+01	4.141623e+01	20150410_STAG1gfpch8_Prometa\MitoSys2\Calibration\mEGFPC1-Noc\mEGFP_1_R1_P3_K1_Ch2-Ch1.zen
1.398015e+01	3.576628e+01	20150410_STAG1gfpch8_Prometa\MitoSys2\Calibration\mEGFPC1-Noc\mEGFP_1_R1_P3_K1_Ch2-Ch1.zen
1.404015e+01	3.674961e+01	20150410_STAG1gfpch8_Prometa\MitoSys2\Calibration\mEGFPC1-Noc\mEGFP_1_R1_P3_K1_Ch2-Ch1.zen
1.410015e+01	3.928292e+01	20150410_STAG1gfpch8_Prometa\MitoSys2\Calibration\mEGFPC1-Noc\mEGFP_1_R1_P3_K1_Ch2-Ch1.zen
1.416015e+01	3.633295e+01	20150410_STAG1gfpch8_Prometa\MitoSys2\Calibration\mEGFPC1-Noc\mEGFP_1_R1_P3_K1_Ch2-Ch1.zen
1.422015e+01	3.374964e+01	20150410_STAG1gfpch8_Prometa\MitoSys2\Calibration\mEGFPC1-Noc\mEGFP_1_R1_P3_K1_Ch2-Ch1.zen
1.428015e+01	3.659961e+01	20150410_STAG1gfpch8_Prometa\MitoSys2\Calibration\mEGFPC1-Noc\mEGFP_1_R1_P3_K1_Ch2-Ch1.zen
1.434015e+01	4.114956e+01	20150410_STAG1gfpch8_Prometa\MitoSys2\Calibration\mEGFPC1-Noc\mEGFP_1_R1_P3_K1_Ch2-Ch1.zen
1.440015e+01	3.531629e+01	20150410_STAG1gfpch8_Prometa\MitoSys2\Calibration\mEGFPC1-Noc\mEGFP_1_R1_P3_K1_Ch2-Ch1.zen
1.446015e+01	3.494963e+01	20150410_STAG1gfpch8_Prometa\MitoSys2\Calibration\mEGFPC1-Noc\mEGFP_1_R1_P3_K1_Ch2-Ch1.zen
1.452015e+01	3.263299e+01	20150410_STAG1gfpch8_Prometa\MitoSys2\Calibration\mEGFPC1-Noc\mEGFP_1_R1_P3_K1_Ch2-Ch1.zen
1.458016e+01	3.058301e+01	20150410_STAG1gfpch8_Prometa\MitoSys2\Calibration\mEGFPC1-Noc\mEGFP_1_R1_P3_K1_Ch2-Ch1.zen
1.464016e+01	3.684961e+01	20150410_STAG1gfpch8_Prometa\MitoSys2\Calibration\mEGFPC1-Noc\mEGFP_1_R1_P3_K1_Ch2-Ch1.zen
1.470016e+01	3.706627e+01	20150410_STAG1gfpch8_Prometa\MitoSys2\Calibration\mEGFPC1-Noc\mEGFP_1_R1_P3_K1_Ch2-Ch1.zen
1.476016e+01	3.734960e+01	20150410_STAG1gfpch8_Prometa\MitoSys2\Calibration\mEGFPC1-Noc\mEGFP_1_R1_P3_K1_Ch2-Ch1.zen
1.482016e+01	3.726627e+01	20150410_STAG1gfpch8_Prometa\MitoSys2\Calibration\mEGFPC1-Noc\mEGFP_1_R1_P3_K1_Ch2-Ch1.zen
1.488016e+01	3.619962e+01	20150410_STAG1gfpch8_Prometa\MitoSys2\Calibration\mEGFPC1-Noc\mEGFP_1_R1_P3_K1_Ch2-Ch1.zen
1.494016e+01	3.643295e+01	20150410_STAG1gfpch8_Prometa\MitoSys2\Calibration\mEGFPC1-Noc\mEGFP_1_R1_P3_K1_Ch2-Ch1.zen
1.500016e+01	3.256632e+01	20150410_STAG1gfpch8_Prometa\MitoSys2\Calibration\mEGFPC1-Noc\mEGFP_1_R1_P3_K1_Ch2-Ch1.zen
1.506016e+01	3.804959e+01	20150410_STAG1gfpch8_Prometa\MitoSys2\Calibration\mEGFPC1-Noc\mEGFP_1_R1_P3_K1_Ch2-Ch1.zen
1.512016e+01	3.874959e+01	20150410_STAG1gfpch8_Prometa\MitoSys2\Calibration\mEGFPC1-Noc\mEGFP_1_R1_P3_K1_Ch2-Ch1.zen
1.518016e+01	3.424964e+01	20150410_STAG1gfpch8_Prometa\MitoSys2\Calibration\mEGFPC1-Noc\mEGFP_1_R1_P3_K1_Ch2-Ch1.zen
1.524016e+01	3.719960e+01	20150410_STAG1gfpch8_Prometa\MitoSys2\Calibration\mEGFPC1-Noc\mEGFP_1_R1_P3_K1_Ch2-Ch1.zen
1.530016e+01	3.678294e+01	20150410_STAG1gfpch8_Prometa\MitoSys2\Calibration\mEGFPC1-Noc\mEGFP_1_R1_P3_K1_Ch2-Ch1.zen
1.536016e+01	3.971624e+01	20150410_STAG1gfpch8_Prometa\MitoSys2\Calibration\mEGFPC1-Noc\mEGFP_1_R1_P3_K1_Ch2-Ch1.zen
1.542016e+01	3.421630e+01	20150410_STAG1gfpch8_Prometa\MitoSys2\Calibration\mEGFPC1-Noc\mEGFP_1_R1_P3_K1_Ch2-Ch1.zen
1.548016e+01	3.233299e+01	20150410_STAG1gfpch8_Prometa\MitoSys2\Calibration\mEGFPC1-Noc\mEGFP_1_R1_P3_K1_Ch2-Ch1.zen
1.554016e+01	3.339965e+01	20150410_STAG1gfpch8_Prometa\MitoSys2\Calibration\mEGFPC1-Noc\mEGFP_1_R1_P3_K1_Ch2-Ch1.zen
1.560017e+01	3.486629e+01	20150410_STAG1gfpch8_Prometa\MitoSys2\Calibration\mEGFPC1-Noc\mEGFP_1_R1_P3_K1_Ch2-Ch1.zen
1.566017e+01	3.911625e+01	20150410_STAG1gfpch8_Prometa\MitoSys2\Calibration\mEGFPC1-Noc\mEGFP_1_R1_P3_K1_Ch2-Ch1.zen
1.572017e+01	3.866626e+01	20150410_STAG1gfpch8_Prometa\MitoSys2\Calibration\mEGFPC1-Noc\mEGFP_1_R1_P3_K1_Ch2-Ch1.zen
1.578017e+01	4.084957e+01	20150410_STAG1gfpch8_Prometa\MitoSys2\Calibration\mEGFPC1-Noc\mEGFP_1_R1_P3_K1_Ch2-Ch1.zen
1.584017e+01	3.644961e+01	20150410_STAG1gfpch8_Prometa\MitoSys2\Calibration\mEGFPC1-Noc\mEGFP_1_R1_P3_K1_Ch2-Ch1.zen
1.590017e+01	3.679961e+01	20150410_STAG1gfpch8_Prometa\MitoSys2\Calibration\mEGFPC1-Noc\mEGFP_1_R1_P3_K1_Ch2-Ch1.zen
1.596017e+01	3.571629e+01	20150410_STAG1gfpch8_Prometa\MitoSys2\Calibration\mEGFPC1-Noc\mEGFP_1_R1_P3_K1_Ch2-Ch1.zen
1.602017e+01	3.579962e+01	20150410_STAG1gfpch8_Prometa\MitoSys2\Calibration\mEGFPC1-Noc\mEGFP_1_R1_P3_K1_Ch2-Ch1.zen
1.608017e+01	3.638295e+01	20150410_STAG1gfpch8_Prometa\MitoSys2\Calibration\mEGFPC1-Noc\mEGFP_1_R1_P3_K1_Ch2-Ch1.zen
1.614017e+01	3.596629e+01	20150410_STAG1gfpch8_Prometa\MitoSys2\Calibration\mEGFPC1-Noc\mEGFP_1_R1_P3_K1_Ch2-Ch1.zen
1.620017e+01	3.818293e+01	20150410_STAG1gfpch8_Prometa\MitoSys2\Calibration\mEGFPC1-Noc\mEGFP_1_R1_P3_K1_Ch2-Ch1.zen
1.626017e+01	3.423297e+01	20150410_STAG1gfpch8_Prometa\MitoSys2\Calibration\mEGFPC1-Noc\mEGFP_1_R1_P3_K1_Ch2-Ch1.zen
1.632017e+01	3.084967e+01	20150410_STAG1gfpch8_Prometa\MitoSys2\Calibration\mEGFPC1-Noc\mEGFP_1_R1_P3_K1_Ch2-Ch1.zen
1.638017e+01	3.436630e+01	20150410_STAG1gfpch8_Prometa\MitoSys2\Calibration\mEGFPC1-Noc\mEGFP_1_R1_P3_K1_Ch2-Ch1.zen
1.644017e+01	3.588295e+01	20150410_STAG1gfpch8_Prometa\MitoSys2\Calibration\mEGFPC1-Noc\mEGFP_1_R1_P3_K1_Ch2-Ch1.zen
1.650018e+01	3.701627e+01	20150410_STAG1gfpch8_Prometa\MitoSys2\Calibration\mEGFPC1-Noc\mEGFP_1_R1_P3_K1_Ch2-Ch1.zen
1.656018e+01	3.153300e+01	20150410_STAG1gfpch8_Prometa\MitoSys2\Calibration\mEGFPC1-Noc\mEGFP_1_R1_P3_K1_Ch2-Ch1.zen
1.662018e+01	3.738293e+01	20150410_STAG1gfpch8_Prometa\MitoSys2\Calibration\mEGFPC1-Noc\mEGFP_1_R1_P3_K1_Ch2-Ch1.zen
1.668018e+01	3.646628e+01	20150410_STAG1gfpch8_Prometa\MitoSys2\Calibration\mEGFPC1-Noc\mEGFP_1_R1_P3_K1_Ch2-Ch1.zen
1.674018e+01	3.401630e+01	20150410_STAG1gfpch8_Prometa\MitoSys2\Calibration\mEGFPC1-Noc\mEGFP_1_R1_P3_K1_Ch2-Ch1.zen
1.680018e+01	3.414964e+01	20150410_STAG1gfpch8_Prometa\MitoSys2\Calibration\mEGFPC1-Noc\mEGFP_1_R1_P3_K1_Ch2-Ch1.zen
1.686018e+01	3.798293e+01	20150410_STAG1gfpch8_Prometa\MitoSys2\Calibration\mEGFPC1-Noc\mEGFP_1_R1_P3_K1_Ch2-Ch1.zen
1.692018e+01	3.649961e+01	20150410_STAG1gfpch8_Prometa\MitoSys2\Calibration\mEGFPC1-Noc\mEGFP_1_R1_P3_K1_Ch2-Ch1.zen
1.698018e+01	3.359964e+01	20150410_STAG1gfpch8_Prometa\MitoSys2\Calibration\mEGFPC1-Noc\mEGFP_1_R1_P3_K1_Ch2-Ch1.zen
1.704018e+01	2.984968e+01	20150410_STAG1gfpch8_Prometa\MitoSys2\Calibration\mEGFPC1-Noc\mEGFP_1_R1_P3_K1_Ch2-Ch1.zen
1.710018e+01	3.226632e+01	20150410_STAG1gfpch8_Prometa\MitoSys2\Calibration\mEGFPC1-Noc\mEGFP_1_R1_P3_K1_Ch2-Ch1.zen
1.716018e+01	3.856626e+01	20150410_STAG1gfpch8_Prometa\MitoSys2\Calibration\mEGFPC1-Noc\mEGFP_1_R1_P3_K1_Ch2-Ch1.zen
1.722018e+01	3.638295e+01	20150410_STAG1gfpch8_Prometa\MitoSys2\Calibration\mEGFPC1-Noc\mEGFP_1_R1_P3_K1_Ch2-Ch1.zen
1.728018e+01	3.319965e+01	20150410_STAG1gfpch8_Prometa\MitoSys2\Calibration\mEGFPC1-Noc\mEGFP_1_R1_P3_K1_Ch2-Ch1.zen
1.734019e+01	3.353298e+01	20150410_STAG1gfpch8_Prometa\MitoSys2\Calibration\mEGFPC1-Noc\mEGFP_1_R1_P3_K1_Ch2-Ch1.zen
1.740018e+01	3.358298e+01	20150410_STAG1gfpch8_Prometa\MitoSys2\Calibration\mEGFPC1-Noc\mEGFP_1_R1_P3_K1_Ch2-Ch1.zen
1.746019e+01	3.451630e+01	20150410_STAG1gfpch8_Prometa\MitoSys2\Calibration\mEGFPC1-Noc\mEGFP_1_R1_P3_K1_Ch2-Ch1.zen
1.752019e+01	3.573295e+01	20150410_STAG1gfpch8_Prometa\MitoSys2\Calibration\mEGFPC1-Noc\mEGFP_1_R1_P3_K1_Ch2-Ch1.zen
1.758019e+01	3.794960e+01	20150410_STAG1gfpch8_Prometa\MitoSys2\Calibration\mEGFPC1-Noc\mEGFP_1_R1_P3_K1_Ch2-Ch1.zen
1.764019e+01	3.698294e+01	20150410_STAG1gfpch8_Prometa\MitoSys2\Calibration\mEGFPC1-Noc\mEGFP_1_R1_P3_K1_Ch2-Ch1.zen
1.770019e+01	3.383297e+01	20150410_STAG1gfpch8_Prometa\MitoSys2\Calibration\mEGFPC1-Noc\mEGFP_1_R1_P3_K1_Ch2-Ch1.zen
1.776019e+01	3.996624e+01	20150410_STAG1gfpch8_Prometa\MitoSys2\Calibration\mEGFPC1-Noc\mEGFP_1_R1_P3_K1_Ch2-Ch1.zen
1.782019e+01	3.464963e+01	20150410_STAG1gfpch8_Prometa\MitoSys2\Calibration\mEGFPC1-Noc\mEGFP_1_R1_P3_K1_Ch2-Ch1.zen
1.788019e+01	2.983302e+01	20150410_STAG1gfpch8_Prometa\MitoSys2\Calibration\mEGFPC1-Noc\mEGFP_1_R1_P3_K1_Ch2-Ch1.zen
1.794019e+01	3.528296e+01	20150410_STAG1gfpch8_Prometa\MitoSys2\Calibration\mEGFPC1-Noc\mEGFP_1_R1_P3_K1_Ch2-Ch1.zen
1.800019e+01	3.506630e+01	20150410_STAG1gfpch8_Prometa\MitoSys2\Calibration\mEGFPC1-Noc\mEGFP_1_R1_P3_K1_Ch2-Ch1.zen
1.806019e+01	3.943291e+01	20150410_STAG1gfpch8_Prometa\MitoSys2\Calibration\mEGFPC1-Noc\mEGFP_1_R1_P3_K1_Ch2-Ch1.zen
1.812019e+01	3.908292e+01	20150410_STAG1gfpch8_Prometa\MitoSys2\Calibration\mEGFPC1-Noc\mEGFP_1_R1_P3_K1_Ch2-Ch1.zen
1.818019e+01	3.813293e+01	20150410_STAG1gfpch8_Prometa\MitoSys2\Calibration\mEGFPC1-Noc\mEGFP_1_R1_P3_K1_Ch2-Ch1.zen
1.824019e+01	4.258288e+01	20150410_STAG1gfpch8_Prometa\MitoSys2\Calibration\mEGFPC1-Noc\mEGFP_1_R1_P3_K1_Ch2-Ch1.zen
1.830019e+01	3.436630e+01	20150410_STAG1gfpch8_Prometa\MitoSys2\Calibration\mEGFPC1-Noc\mEGFP_1_R1_P3_K1_Ch2-Ch1.zen
1.836020e+01	4.106623e+01	20150410_STAG1gfpch8_Prometa\MitoSys2\Calibration\mEGFPC1-Noc\mEGFP_1_R1_P3_K1_Ch2-Ch1.zen
1.842020e+01	3.706627e+01	20150410_STAG1gfpch8_Prometa\MitoSys2\Calibration\mEGFPC1-Noc\mEGFP_1_R1_P3_K1_Ch2-Ch1.zen
1.848020e+01	3.276632e+01	20150410_STAG1gfpch8_Prometa\MitoSys2\Calibration\mEGFPC1-Noc\mEGFP_1_R1_P3_K1_Ch2-Ch1.zen
1.854020e+01	3.001635e+01	20150410_STAG1gfpch8_Prometa\MitoSys2\Calibration\mEGFPC1-Noc\mEGFP_1_R1_P3_K1_Ch2-Ch1.zen
1.860020e+01	3.406630e+01	20150410_STAG1gfpch8_Prometa\MitoSys2\Calibration\mEGFPC1-Noc\mEGFP_1_R1_P3_K1_Ch2-Ch1.zen
1.866020e+01	3.419964e+01	20150410_STAG1gfpch8_Prometa\MitoSys2\Calibration\mEGFPC1-Noc\mEGFP_1_R1_P3_K1_Ch2-Ch1.zen
1.872020e+01	3.781627e+01	20150410_STAG1gfpch8_Prometa\MitoSys2\Calibration\mEGFPC1-Noc\mEGFP_1_R1_P3_K1_Ch2-Ch1.zen
1.878020e+01	3.726627e+01	20150410_STAG1gfpch8_Prometa\MitoSys2\Calibration\mEGFPC1-Noc\mEGFP_1_R1_P3_K1_Ch2-Ch1.zen
1.884020e+01	3.478296e+01	20150410_STAG1gfpch8_Prometa\MitoSys2\Calibration\mEGFPC1-Noc\mEGFP_1_R1_P3_K1_Ch2-Ch1.zen
1.890020e+01	3.573295e+01	20150410_STAG1gfpch8_Prometa\MitoSys2\Calibration\mEGFPC1-Noc\mEGFP_1_R1_P3_K1_Ch2-Ch1.zen
1.896020e+01	3.798293e+01	20150410_STAG1gfpch8_Prometa\MitoSys2\Calibration\mEGFPC1-Noc\mEGFP_1_R1_P3_K1_Ch2-Ch1.zen
1.902020e+01	4.294954e+01	20150410_STAG1gfpch8_Prometa\MitoSys2\Calibration\mEGFPC1-Noc\mEGFP_1_R1_P3_K1_Ch2-Ch1.zen
1.908020e+01	3.653294e+01	20150410_STAG1gfpch8_Prometa\MitoSys2\Calibration\mEGFPC1-Noc\mEGFP_1_R1_P3_K1_Ch2-Ch1.zen
1.914020e+01	3.581629e+01	20150410_STAG1gfpch8_Prometa\MitoSys2\Calibration\mEGFPC1-Noc\mEGFP_1_R1_P3_K1_Ch2-Ch1.zen
1.920020e+01	3.869959e+01	20150410_STAG1gfpch8_Prometa\MitoSys2\Calibration\mEGFPC1-Noc\mEGFP_1_R1_P3_K1_Ch2-Ch1.zen
1.926020e+01	3.708294e+01	20150410_STAG1gfpch8_Prometa\MitoSys2\Calibration\mEGFPC1-Noc\mEGFP_1_R1_P3_K1_Ch2-Ch1.zen
1.932021e+01	3.718294e+01	20150410_STAG1gfpch8_Prometa\MitoSys2\Calibration\mEGFPC1-Noc\mEGFP_1_R1_P3_K1_Ch2-Ch1.zen
1.938021e+01	3.491629e+01	20150410_STAG1gfpch8_Prometa\MitoSys2\Calibration\mEGFPC1-Noc\mEGFP_1_R1_P3_K1_Ch2-Ch1.zen
1.944021e+01	4.004958e+01	20150410_STAG1gfpch8_Prometa\MitoSys2\Calibration\mEGFPC1-Noc\mEGFP_1_R1_P3_K1_Ch2-Ch1.zen
1.950021e+01	3.458297e+01	20150410_STAG1gfpch8_Prometa\MitoSys2\Calibration\mEGFPC1-Noc\mEGFP_1_R1_P3_K1_Ch2-Ch1.zen
1.956021e+01	3.343298e+01	20150410_STAG1gfpch8_Prometa\MitoSys2\Calibration\mEGFPC1-Noc\mEGFP_1_R1_P3_K1_Ch2-Ch1.zen
1.962021e+01	3.671628e+01	20150410_STAG1gfpch8_Prometa\MitoSys2\Calibration\mEGFPC1-Noc\mEGFP_1_R1_P3_K1_Ch2-Ch1.zen
1.968021e+01	3.421630e+01	20150410_STAG1gfpch8_Prometa\MitoSys2\Calibration\mEGFPC1-Noc\mEGFP_1_R1_P3_K1_Ch2-Ch1.zen
1.974021e+01	3.839959e+01	20150410_STAG1gfpch8_Prometa\MitoSys2\Calibration\mEGFPC1-Noc\mEGFP_1_R1_P3_K1_Ch2-Ch1.zen
1.980021e+01	3.936625e+01	20150410_STAG1gfpch8_Prometa\MitoSys2\Calibration\mEGFPC1-Noc\mEGFP_1_R1_P3_K1_Ch2-Ch1.zen
1.986021e+01	3.168300e+01	20150410_STAG1gfpch8_Prometa\MitoSys2\Calibration\mEGFPC1-Noc\mEGFP_1_R1_P3_K1_Ch2-Ch1.zen
1.992021e+01	3.076634e+01	20150410_STAG1gfpch8_Prometa\MitoSys2\Calibration\mEGFPC1-Noc\mEGFP_1_R1_P3_K1_Ch2-Ch1.zen
1.998021e+01	3.553296e+01	20150410_STAG1gfpch8_Prometa\MitoSys2\Calibration\mEGFPC1-Noc\mEGFP_1_R1_P3_K1_Ch2-Ch1.zen
2.004021e+01	3.536629e+01	20150410_STAG1gfpch8_Prometa\MitoSys2\Calibration\mEGFPC1-Noc\mEGFP_1_R1_P3_K1_Ch2-Ch1.zen
2.010021e+01	3.616628e+01	20150410_STAG1gfpch8_Prometa\MitoSys2\Calibration\mEGFPC1-Noc\mEGFP_1_R1_P3_K1_Ch2-Ch1.zen
2.016021e+01	3.919958e+01	20150410_STAG1gfpch8_Prometa\MitoSys2\Calibration\mEGFPC1-Noc\mEGFP_1_R1_P3_K1_Ch2-Ch1.zen
2.022021e+01	3.903292e+01	20150410_STAG1gfpch8_Prometa\MitoSys2\Calibration\mEGFPC1-Noc\mEGFP_1_R1_P3_K1_Ch2-Ch1.zen
2.028022e+01	3.381631e+01	20150410_STAG1gfpch8_Prometa\MitoSys2\Calibration\mEGFPC1-Noc\mEGFP_1_R1_P3_K1_Ch2-Ch1.zen
2.034022e+01	3.678294e+01	20150410_STAG1gfpch8_Prometa\MitoSys2\Calibration\mEGFPC1-Noc\mEGFP_1_R1_P3_K1_Ch2-Ch1.zen
2.040022e+01	3.684961e+01	20150410_STAG1gfpch8_Prometa\MitoSys2\Calibration\mEGFPC1-Noc\mEGFP_1_R1_P3_K1_Ch2-Ch1.zen
2.046022e+01	3.843293e+01	20150410_STAG1gfpch8_Prometa\MitoSys2\Calibration\mEGFPC1-Noc\mEGFP_1_R1_P3_K1_Ch2-Ch1.zen
2.052022e+01	3.353298e+01	20150410_STAG1gfpch8_Prometa\MitoSys2\Calibration\mEGFPC1-Noc\mEGFP_1_R1_P3_K1_Ch2-Ch1.zen
2.058022e+01	3.688294e+01	20150410_STAG1gfpch8_Prometa\MitoSys2\Calibration\mEGFPC1-Noc\mEGFP_1_R1_P3_K1_Ch2-Ch1.zen
2.064022e+01	3.761627e+01	20150410_STAG1gfpch8_Prometa\MitoSys2\Calibration\mEGFPC1-Noc\mEGFP_1_R1_P3_K1_Ch2-Ch1.zen
2.070022e+01	3.799960e+01	20150410_STAG1gfpch8_Prometa\MitoSys2\Calibration\mEGFPC1-Noc\mEGFP_1_R1_P3_K1_Ch2-Ch1.zen
2.076022e+01	3.728294e+01	20150410_STAG1gfpch8_Prometa\MitoSys2\Calibration\mEGFPC1-Noc\mEGFP_1_R1_P3_K1_Ch2-Ch1.zen
2.082022e+01	3.728294e+01	20150410_STAG1gfpch8_Prometa\MitoSys2\Calibration\mEGFPC1-Noc\mEGFP_1_R1_P3_K1_Ch2-Ch1.zen
2.088022e+01	3.709961e+01	20150410_STAG1gfpch8_Prometa\MitoSys2\Calibration\mEGFPC1-Noc\mEGFP_1_R1_P3_K1_Ch2-Ch1.zen
2.094022e+01	3.764960e+01	20150410_STAG1gfpch8_Prometa\MitoSys2\Calibration\mEGFPC1-Noc\mEGFP_1_R1_P3_K1_Ch2-Ch1.zen
2.100022e+01	3.498296e+01	20150410_STAG1gfpch8_Prometa\MitoSys2\Calibration\mEGFPC1-Noc\mEGFP_1_R1_P3_K1_Ch2-Ch1.zen
2.106022e+01	3.719960e+01	20150410_STAG1gfpch8_Prometa\MitoSys2\Calibration\mEGFPC1-Noc\mEGFP_1_R1_P3_K1_Ch2-Ch1.zen
2.112022e+01	3.971624e+01	20150410_STAG1gfpch8_Prometa\MitoSys2\Calibration\mEGFPC1-Noc\mEGFP_1_R1_P3_K1_Ch2-Ch1.zen
2.118023e+01	3.591629e+01	20150410_STAG1gfpch8_Prometa\MitoSys2\Calibration\mEGFPC1-Noc\mEGFP_1_R1_P3_K1_Ch2-Ch1.zen
2.124022e+01	3.679961e+01	20150410_STAG1gfpch8_Prometa\MitoSys2\Calibration\mEGFPC1-Noc\mEGFP_1_R1_P3_K1_Ch2-Ch1.zen
2.130023e+01	3.666628e+01	20150410_STAG1gfpch8_Prometa\MitoSys2\Calibration\mEGFPC1-Noc\mEGFP_1_R1_P3_K1_Ch2-Ch1.zen
2.136023e+01	3.609962e+01	20150410_STAG1gfpch8_Prometa\MitoSys2\Calibration\mEGFPC1-Noc\mEGFP_1_R1_P3_K1_Ch2-Ch1.zen
2.142023e+01	3.248299e+01	20150410_STAG1gfpch8_Prometa\MitoSys2\Calibration\mEGFPC1-Noc\mEGFP_1_R1_P3_K1_Ch2-Ch1.zen
2.148023e+01	3.621628e+01	20150410_STAG1gfpch8_Prometa\MitoSys2\Calibration\mEGFPC1-Noc\mEGFP_1_R1_P3_K1_Ch2-Ch1.zen
2.154023e+01	3.739960e+01	20150410_STAG1gfpch8_Prometa\MitoSys2\Calibration\mEGFPC1-Noc\mEGFP_1_R1_P3_K1_Ch2-Ch1.zen
2.160023e+01	3.573295e+01	20150410_STAG1gfpch8_Prometa\MitoSys2\Calibration\mEGFPC1-Noc\mEGFP_1_R1_P3_K1_Ch2-Ch1.zen
2.166023e+01	3.314965e+01	20150410_STAG1gfpch8_Prometa\MitoSys2\Calibration\mEGFPC1-Noc\mEGFP_1_R1_P3_K1_Ch2-Ch1.zen
2.172023e+01	3.526629e+01	20150410_STAG1gfpch8_Prometa\MitoSys2\Calibration\mEGFPC1-Noc\mEGFP_1_R1_P3_K1_Ch2-Ch1.zen
2.178023e+01	3.481630e+01	20150410_STAG1gfpch8_Prometa\MitoSys2\Calibration\mEGFPC1-Noc\mEGFP_1_R1_P3_K1_Ch2-Ch1.zen
2.184023e+01	3.461630e+01	20150410_STAG1gfpch8_Prometa\MitoSys2\Calibration\mEGFPC1-Noc\mEGFP_1_R1_P3_K1_Ch2-Ch1.zen
2.190023e+01	3.284965e+01	20150410_STAG1gfpch8_Prometa\MitoSys2\Calibration\mEGFPC1-Noc\mEGFP_1_R1_P3_K1_Ch2-Ch1.zen
2.196023e+01	3.356631e+01	20150410_STAG1gfpch8_Prometa\MitoSys2\Calibration\mEGFPC1-Noc\mEGFP_1_R1_P3_K1_Ch2-Ch1.zen
2.202023e+01	3.438297e+01	20150410_STAG1gfpch8_Prometa\MitoSys2\Calibration\mEGFPC1-Noc\mEGFP_1_R1_P3_K1_Ch2-Ch1.zen
2.208023e+01	3.434964e+01	20150410_STAG1gfpch8_Prometa\MitoSys2\Calibration\mEGFPC1-Noc\mEGFP_1_R1_P3_K1_Ch2-Ch1.zen
2.214024e+01	3.223299e+01	20150410_STAG1gfpch8_Prometa\MitoSys2\Calibration\mEGFPC1-Noc\mEGFP_1_R1_P3_K1_Ch2-Ch1.zen
2.220024e+01	3.881625e+01	20150410_STAG1gfpch8_Prometa\MitoSys2\Calibration\mEGFPC1-Noc\mEGFP_1_R1_P3_K1_Ch2-Ch1.zen
2.226024e+01	3.683294e+01	20150410_STAG1gfpch8_Prometa\MitoSys2\Calibration\mEGFPC1-Noc\mEGFP_1_R1_P3_K1_Ch2-Ch1.zen
2.232024e+01	3.544962e+01	20150410_STAG1gfpch8_Prometa\MitoSys2\Calibration\mEGFPC1-Noc\mEGFP_1_R1_P3_K1_Ch2-Ch1.zen
2.238024e+01	3.781627e+01	20150410_STAG1gfpch8_Prometa\MitoSys2\Calibration\mEGFPC1-Noc\mEGFP_1_R1_P3_K1_Ch2-Ch1.zen
2.244024e+01	3.889959e+01	20150410_STAG1gfpch8_Prometa\MitoSys2\Calibration\mEGFPC1-Noc\mEGFP_1_R1_P3_K1_Ch2-Ch1.zen
2.250024e+01	3.886625e+01	20150410_STAG1gfpch8_Prometa\MitoSys2\Calibration\mEGFPC1-Noc\mEGFP_1_R1_P3_K1_Ch2-Ch1.zen
2.256024e+01	3.999958e+01	20150410_STAG1gfpch8_Prometa\MitoSys2\Calibration\mEGFPC1-Noc\mEGFP_1_R1_P3_K1_Ch2-Ch1.zen
2.262024e+01	3.514963e+01	20150410_STAG1gfpch8_Prometa\MitoSys2\Calibration\mEGFPC1-Noc\mEGFP_1_R1_P3_K1_Ch2-Ch1.zen
2.268024e+01	3.831626e+01	20150410_STAG1gfpch8_Prometa\MitoSys2\Calibration\mEGFPC1-Noc\mEGFP_1_R1_P3_K1_Ch2-Ch1.zen
2.274024e+01	3.829959e+01	20150410_STAG1gfpch8_Prometa\MitoSys2\Calibration\mEGFPC1-Noc\mEGFP_1_R1_P3_K1_Ch2-Ch1.zen
2.280024e+01	3.759960e+01	20150410_STAG1gfpch8_Prometa\MitoSys2\Calibration\mEGFPC1-Noc\mEGFP_1_R1_P3_K1_Ch2-Ch1.zen
2.286024e+01	3.659961e+01	20150410_STAG1gfpch8_Prometa\MitoSys2\Calibration\mEGFPC1-Noc\mEGFP_1_R1_P3_K1_Ch2-Ch1.zen
2.292024e+01	3.594962e+01	20150410_STAG1gfpch8_Prometa\MitoSys2\Calibration\mEGFPC1-Noc\mEGFP_1_R1_P3_K1_Ch2-Ch1.zen
2.298024e+01	3.826626e+01	20150410_STAG1gfpch8_Prometa\MitoSys2\Calibration\mEGFPC1-Noc\mEGFP_1_R1_P3_K1_Ch2-Ch1.zen
2.304025e+01	3.906625e+01	20150410_STAG1gfpch8_Prometa\MitoSys2\Calibration\mEGFPC1-Noc\mEGFP_1_R1_P3_K1_Ch2-Ch1.zen
2.310024e+01	3.481630e+01	20150410_STAG1gfpch8_Prometa\MitoSys2\Calibration\mEGFPC1-Noc\mEGFP_1_R1_P3_K1_Ch2-Ch1.zen
2.316025e+01	3.438297e+01	20150410_STAG1gfpch8_Prometa\MitoSys2\Calibration\mEGFPC1-Noc\mEGFP_1_R1_P3_K1_Ch2-Ch1.zen
2.322025e+01	3.254966e+01	20150410_STAG1gfpch8_Prometa\MitoSys2\Calibration\mEGFPC1-Noc\mEGFP_1_R1_P3_K1_Ch2-Ch1.zen
2.328025e+01	3.744960e+01	20150410_STAG1gfpch8_Prometa\MitoSys2\Calibration\mEGFPC1-Noc\mEGFP_1_R1_P3_K1_Ch2-Ch1.zen
2.334025e+01	3.426630e+01	20150410_STAG1gfpch8_Prometa\MitoSys2\Calibration\mEGFPC1-Noc\mEGFP_1_R1_P3_K1_Ch2-Ch1.zen
2.340025e+01	3.851626e+01	20150410_STAG1gfpch8_Prometa\MitoSys2\Calibration\mEGFPC1-Noc\mEGFP_1_R1_P3_K1_Ch2-Ch1.zen
2.346025e+01	3.894958e+01	20150410_STAG1gfpch8_Prometa\MitoSys2\Calibration\mEGFPC1-Noc\mEGFP_1_R1_P3_K1_Ch2-Ch1.zen
2.352025e+01	3.239965e+01	20150410_STAG1gfpch8_Prometa\MitoSys2\Calibration\mEGFPC1-Noc\mEGFP_1_R1_P3_K1_Ch2-Ch1.zen
2.358025e+01	3.576628e+01	20150410_STAG1gfpch8_Prometa\MitoSys2\Calibration\mEGFPC1-Noc\mEGFP_1_R1_P3_K1_Ch2-Ch1.zen
2.364025e+01	3.626628e+01	20150410_STAG1gfpch8_Prometa\MitoSys2\Calibration\mEGFPC1-Noc\mEGFP_1_R1_P3_K1_Ch2-Ch1.zen
2.370025e+01	3.369964e+01	20150410_STAG1gfpch8_Prometa\MitoSys2\Calibration\mEGFPC1-Noc\mEGFP_1_R1_P3_K1_Ch2-Ch1.zen
2.376025e+01	3.503296e+01	20150410_STAG1gfpch8_Prometa\MitoSys2\Calibration\mEGFPC1-Noc\mEGFP_1_R1_P3_K1_Ch2-Ch1.zen
2.382025e+01	3.223299e+01	20150410_STAG1gfpch8_Prometa\MitoSys2\Calibration\mEGFPC1-Noc\mEGFP_1_R1_P3_K1_Ch2-Ch1.zen
2.388025e+01	3.459963e+01	20150410_STAG1gfpch8_Prometa\MitoSys2\Calibration\mEGFPC1-Noc\mEGFP_1_R1_P3_K1_Ch2-Ch1.zen
2.394025e+01	3.653294e+01	20150410_STAG1gfpch8_Prometa\MitoSys2\Calibration\mEGFPC1-Noc\mEGFP_1_R1_P3_K1_Ch2-Ch1.zen
2.400026e+01	3.683294e+01	20150410_STAG1gfpch8_Prometa\MitoSys2\Calibration\mEGFPC1-Noc\mEGFP_1_R1_P3_K1_Ch2-Ch1.zen
2.406026e+01	3.469963e+01	20150410_STAG1gfpch8_Prometa\MitoSys2\Calibration\mEGFPC1-Noc\mEGFP_1_R1_P3_K1_Ch2-Ch1.zen
2.412026e+01	3.663295e+01	20150410_STAG1gfpch8_Prometa\MitoSys2\Calibration\mEGFPC1-Noc\mEGFP_1_R1_P3_K1_Ch2-Ch1.zen
2.418026e+01	3.294965e+01	20150410_STAG1gfpch8_Prometa\MitoSys2\Calibration\mEGFPC1-Noc\mEGFP_1_R1_P3_K1_Ch2-Ch1.zen
2.424026e+01	3.541629e+01	20150410_STAG1gfpch8_Prometa\MitoSys2\Calibration\mEGFPC1-Noc\mEGFP_1_R1_P3_K1_Ch2-Ch1.zen
2.430026e+01	3.556629e+01	20150410_STAG1gfpch8_Prometa\MitoSys2\Calibration\mEGFPC1-Noc\mEGFP_1_R1_P3_K1_Ch2-Ch1.zen
2.436026e+01	3.466630e+01	20150410_STAG1gfpch8_Prometa\MitoSys2\Calibration\mEGFPC1-Noc\mEGFP_1_R1_P3_K1_Ch2-Ch1.zen
2.442026e+01	3.398297e+01	20150410_STAG1gfpch8_Prometa\MitoSys2\Calibration\mEGFPC1-Noc\mEGFP_1_R1_P3_K1_Ch2-Ch1.zen
2.448026e+01	3.449963e+01	20150410_STAG1gfpch8_Prometa\MitoSys2\Calibration\mEGFPC1-Noc\mEGFP_1_R1_P3_K1_Ch2-Ch1.zen
2.454026e+01	3.213299e+01	20150410_STAG1gfpch8_Prometa\MitoSys2\Calibration\mEGFPC1-Noc\mEGFP_1_R1_P3_K1_Ch2-Ch1.zen
2.460026e+01	3.664961e+01	20150410_STAG1gfpch8_Prometa\MitoSys2\Calibration\mEGFPC1-Noc\mEGFP_1_R1_P3_K1_Ch2-Ch1.zen
2.466026e+01	3.638295e+01	20150410_STAG1gfpch8_Prometa\MitoSys2\Calibration\mEGFPC1-Noc\mEGFP_1_R1_P3_K1_Ch2-Ch1.zen
2.472026e+01	3.579962e+01	20150410_STAG1gfpch8_Prometa\MitoSys2\Calibration\mEGFPC1-Noc\mEGFP_1_R1_P3_K1_Ch2-Ch1.zen
2.478026e+01	3.706627e+01	20150410_STAG1gfpch8_Prometa\MitoSys2\Calibration\mEGFPC1-Noc\mEGFP_1_R1_P3_K1_Ch2-Ch1.zen
2.484026e+01	3.356631e+01	20150410_STAG1gfpch8_Prometa\MitoSys2\Calibration\mEGFPC1-Noc\mEGFP_1_R1_P3_K1_Ch2-Ch1.zen
2.490026e+01	3.344965e+01	20150410_STAG1gfpch8_Prometa\MitoSys2\Calibration\mEGFPC1-Noc\mEGFP_1_R1_P3_K1_Ch2-Ch1.zen
2.496027e+01	3.528296e+01	20150410_STAG1gfpch8_Prometa\MitoSys2\Calibration\mEGFPC1-Noc\mEGFP_1_R1_P3_K1_Ch2-Ch1.zen
2.502027e+01	3.651628e+01	20150410_STAG1gfpch8_Prometa\MitoSys2\Calibration\mEGFPC1-Noc\mEGFP_1_R1_P3_K1_Ch2-Ch1.zen
2.508027e+01	4.151622e+01	20150410_STAG1gfpch8_Prometa\MitoSys2\Calibration\mEGFPC1-Noc\mEGFP_1_R1_P3_K1_Ch2-Ch1.zen
2.514027e+01	3.713294e+01	20150410_STAG1gfpch8_Prometa\MitoSys2\Calibration\mEGFPC1-Noc\mEGFP_1_R1_P3_K1_Ch2-Ch1.zen
2.520027e+01	3.844959e+01	20150410_STAG1gfpch8_Prometa\MitoSys2\Calibration\mEGFPC1-Noc\mEGFP_1_R1_P3_K1_Ch2-Ch1.zen
2.526027e+01	3.669961e+01	20150410_STAG1gfpch8_Prometa\MitoSys2\Calibration\mEGFPC1-Noc\mEGFP_1_R1_P3_K1_Ch2-Ch1.zen
2.532027e+01	3.424964e+01	20150410_STAG1gfpch8_Prometa\MitoSys2\Calibration\mEGFPC1-Noc\mEGFP_1_R1_P3_K1_Ch2-Ch1.zen
2.538027e+01	3.329964e+01	20150410_STAG1gfpch8_Prometa\MitoSys2\Calibration\mEGFPC1-Noc\mEGFP_1_R1_P3_K1_Ch2-Ch1.zen
2.544027e+01	3.851626e+01	20150410_STAG1gfpch8_Prometa\MitoSys2\Calibration\mEGFPC1-Noc\mEGFP_1_R1_P3_K1_Ch2-Ch1.zen
2.550027e+01	3.488296e+01	20150410_STAG1gfpch8_Prometa\MitoSys2\Calibration\mEGFPC1-Noc\mEGFP_1_R1_P3_K1_Ch2-Ch1.zen
2.556027e+01	3.848293e+01	20150410_STAG1gfpch8_Prometa\MitoSys2\Calibration\mEGFPC1-Noc\mEGFP_1_R1_P3_K1_Ch2-Ch1.zen
2.562027e+01	3.791626e+01	20150410_STAG1gfpch8_Prometa\MitoSys2\Calibration\mEGFPC1-Noc\mEGFP_1_R1_P3_K1_Ch2-Ch1.zen
2.568027e+01	3.679961e+01	20150410_STAG1gfpch8_Prometa\MitoSys2\Calibration\mEGFPC1-Noc\mEGFP_1_R1_P3_K1_Ch2-Ch1.zen
2.574027e+01	3.868292e+01	20150410_STAG1gfpch8_Prometa\MitoSys2\Calibration\mEGFPC1-Noc\mEGFP_1_R1_P3_K1_Ch2-Ch1.zen
2.580027e+01	3.659961e+01	20150410_STAG1gfpch8_Prometa\MitoSys2\Calibration\mEGFPC1-Noc\mEGFP_1_R1_P3_K1_Ch2-Ch1.zen
2.586028e+01	3.384964e+01	20150410_STAG1gfpch8_Prometa\MitoSys2\Calibration\mEGFPC1-Noc\mEGFP_1_R1_P3_K1_Ch2-Ch1.zen
2.592027e+01	3.613295e+01	20150410_STAG1gfpch8_Prometa\MitoSys2\Calibration\mEGFPC1-Noc\mEGFP_1_R1_P3_K1_Ch2-Ch1.zen
2.598028e+01	3.604962e+01	20150410_STAG1gfpch8_Prometa\MitoSys2\Calibration\mEGFPC1-Noc\mEGFP_1_R1_P3_K1_Ch2-Ch1.zen
2.604028e+01	3.754960e+01	20150410_STAG1gfpch8_Prometa\MitoSys2\Calibration\mEGFPC1-Noc\mEGFP_1_R1_P3_K1_Ch2-Ch1.zen
2.610028e+01	3.611628e+01	20150410_STAG1gfpch8_Prometa\MitoSys2\Calibration\mEGFPC1-Noc\mEGFP_1_R1_P3_K1_Ch2-Ch1.zen
2.616028e+01	3.954958e+01	20150410_STAG1gfpch8_Prometa\MitoSys2\Calibration\mEGFPC1-Noc\mEGFP_1_R1_P3_K1_Ch2-Ch1.zen
2.622028e+01	3.664961e+01	20150410_STAG1gfpch8_Prometa\MitoSys2\Calibration\mEGFPC1-Noc\mEGFP_1_R1_P3_K1_Ch2-Ch1.zen
2.628028e+01	3.478296e+01	20150410_STAG1gfpch8_Prometa\MitoSys2\Calibration\mEGFPC1-Noc\mEGFP_1_R1_P3_K1_Ch2-Ch1.zen
2.634028e+01	3.704961e+01	20150410_STAG1gfpch8_Prometa\MitoSys2\Calibration\mEGFPC1-Noc\mEGFP_1_R1_P3_K1_Ch2-Ch1.zen
2.640028e+01	3.183299e+01	20150410_STAG1gfpch8_Prometa\MitoSys2\Calibration\mEGFPC1-Noc\mEGFP_1_R1_P3_K1_Ch2-Ch1.zen
2.646028e+01	3.704961e+01	20150410_STAG1gfpch8_Prometa\MitoSys2\Calibration\mEGFPC1-Noc\mEGFP_1_R1_P3_K1_Ch2-Ch1.zen
2.652028e+01	3.996624e+01	20150410_STAG1gfpch8_Prometa\MitoSys2\Calibration\mEGFPC1-Noc\mEGFP_1_R1_P3_K1_Ch2-Ch1.zen
2.658028e+01	3.596629e+01	20150410_STAG1gfpch8_Prometa\MitoSys2\Calibration\mEGFPC1-Noc\mEGFP_1_R1_P3_K1_Ch2-Ch1.zen
2.664028e+01	3.743293e+01	20150410_STAG1gfpch8_Prometa\MitoSys2\Calibration\mEGFPC1-Noc\mEGFP_1_R1_P3_K1_Ch2-Ch1.zen
2.670028e+01	4.031624e+01	20150410_STAG1gfpch8_Prometa\MitoSys2\Calibration\mEGFPC1-Noc\mEGFP_1_R1_P3_K1_Ch2-Ch1.zen
2.676028e+01	3.751627e+01	20150410_STAG1gfpch8_Prometa\MitoSys2\Calibration\mEGFPC1-Noc\mEGFP_1_R1_P3_K1_Ch2-Ch1.zen
2.682029e+01	3.644961e+01	20150410_STAG1gfpch8_Prometa\MitoSys2\Calibration\mEGFPC1-Noc\mEGFP_1_R1_P3_K1_Ch2-Ch1.zen
2.688029e+01	3.489963e+01	20150410_STAG1gfpch8_Prometa\MitoSys2\Calibration\mEGFPC1-Noc\mEGFP_1_R1_P3_K1_Ch2-Ch1.zen
2.694029e+01	3.781627e+01	20150410_STAG1gfpch8_Prometa\MitoSys2\Calibration\mEGFPC1-Noc\mEGFP_1_R1_P3_K1_Ch2-Ch1.zen
2.700029e+01	3.666628e+01	20150410_STAG1gfpch8_Prometa\MitoSys2\Calibration\mEGFPC1-Noc\mEGFP_1_R1_P3_K1_Ch2-Ch1.zen
2.706029e+01	3.708294e+01	20150410_STAG1gfpch8_Prometa\MitoSys2\Calibration\mEGFPC1-Noc\mEGFP_1_R1_P3_K1_Ch2-Ch1.zen
2.712029e+01	3.781627e+01	20150410_STAG1gfpch8_Prometa\MitoSys2\Calibration\mEGFPC1-Noc\mEGFP_1_R1_P3_K1_Ch2-Ch1.zen
2.718029e+01	3.393297e+01	20150410_STAG1gfpch8_Prometa\MitoSys2\Calibration\mEGFPC1-Noc\mEGFP_1_R1_P3_K1_Ch2-Ch1.zen
2.724029e+01	3.661628e+01	20150410_STAG1gfpch8_Prometa\MitoSys2\Calibration\mEGFPC1-Noc\mEGFP_1_R1_P3_K1_Ch2-Ch1.zen
2.730029e+01	3.601628e+01	20150410_STAG1gfpch8_Prometa\MitoSys2\Calibration\mEGFPC1-Noc\mEGFP_1_R1_P3_K1_Ch2-Ch1.zen
2.736029e+01	3.516629e+01	20150410_STAG1gfpch8_Prometa\MitoSys2\Calibration\mEGFPC1-Noc\mEGFP_1_R1_P3_K1_Ch2-Ch1.zen
2.742029e+01	3.819959e+01	20150410_STAG1gfpch8_Prometa\MitoSys2\Calibration\mEGFPC1-Noc\mEGFP_1_R1_P3_K1_Ch2-Ch1.zen
2.748029e+01	3.313298e+01	20150410_STAG1gfpch8_Prometa\MitoSys2\Calibration\mEGFPC1-Noc\mEGFP_1_R1_P3_K1_Ch2-Ch1.zen
2.754029e+01	3.634961e+01	20150410_STAG1gfpch8_Prometa\MitoSys2\Calibration\mEGFPC1-Noc\mEGFP_1_R1_P3_K1_Ch2-Ch1.zen
2.760029e+01	3.603295e+01	20150410_STAG1gfpch8_Prometa\MitoSys2\Calibration\mEGFPC1-Noc\mEGFP_1_R1_P3_K1_Ch2-Ch1.zen
2.766029e+01	3.753294e+01	20150410_STAG1gfpch8_Prometa\MitoSys2\Calibration\mEGFPC1-Noc\mEGFP_1_R1_P3_K1_Ch2-Ch1.zen
2.772029e+01	3.786626e+01	20150410_STAG1gfpch8_Prometa\MitoSys2\Calibration\mEGFPC1-Noc\mEGFP_1_R1_P3_K1_Ch2-Ch1.zen
2.778029e+01	3.673294e+01	20150410_STAG1gfpch8_Prometa\MitoSys2\Calibration\mEGFPC1-Noc\mEGFP_1_R1_P3_K1_Ch2-Ch1.zen
2.784030e+01	3.504963e+01	20150410_STAG1gfpch8_Prometa\MitoSys2\Calibration\mEGFPC1-Noc\mEGFP_1_R1_P3_K1_Ch2-Ch1.zen
2.790030e+01	3.764960e+01	20150410_STAG1gfpch8_Prometa\MitoSys2\Calibration\mEGFPC1-Noc\mEGFP_1_R1_P3_K1_Ch2-Ch1.zen
2.796030e+01	3.644961e+01	20150410_STAG1gfpch8_Prometa\MitoSys2\Calibration\mEGFPC1-Noc\mEGFP_1_R1_P3_K1_Ch2-Ch1.zen
2.802030e+01	3.666628e+01	20150410_STAG1gfpch8_Prometa\MitoSys2\Calibration\mEGFPC1-Noc\mEGFP_1_R1_P3_K1_Ch2-Ch1.zen
2.808030e+01	3.606628e+01	20150410_STAG1gfpch8_Prometa\MitoSys2\Calibration\mEGFPC1-Noc\mEGFP_1_R1_P3_K1_Ch2-Ch1.zen
2.814030e+01	3.621628e+01	20150410_STAG1gfpch8_Prometa\MitoSys2\Calibration\mEGFPC1-Noc\mEGFP_1_R1_P3_K1_Ch2-Ch1.zen
2.820030e+01	3.864959e+01	20150410_STAG1gfpch8_Prometa\MitoSys2\Calibration\mEGFPC1-Noc\mEGFP_1_R1_P3_K1_Ch2-Ch1.zen
2.826030e+01	4.018291e+01	20150410_STAG1gfpch8_Prometa\MitoSys2\Calibration\mEGFPC1-Noc\mEGFP_1_R1_P3_K1_Ch2-Ch1.zen
2.832030e+01	3.503296e+01	20150410_STAG1gfpch8_Prometa\MitoSys2\Calibration\mEGFPC1-Noc\mEGFP_1_R1_P3_K1_Ch2-Ch1.zen
2.838030e+01	3.476630e+01	20150410_STAG1gfpch8_Prometa\MitoSys2\Calibration\mEGFPC1-Noc\mEGFP_1_R1_P3_K1_Ch2-Ch1.zen
2.844030e+01	3.511629e+01	20150410_STAG1gfpch8_Prometa\MitoSys2\Calibration\mEGFPC1-Noc\mEGFP_1_R1_P3_K1_Ch2-Ch1.zen
2.850030e+01	3.571629e+01	20150410_STAG1gfpch8_Prometa\MitoSys2\Calibration\mEGFPC1-Noc\mEGFP_1_R1_P3_K1_Ch2-Ch1.zen
2.856030e+01	3.311631e+01	20150410_STAG1gfpch8_Prometa\MitoSys2\Calibration\mEGFPC1-Noc\mEGFP_1_R1_P3_K1_Ch2-Ch1.zen
2.862030e+01	4.124956e+01	20150410_STAG1gfpch8_Prometa\MitoSys2\Calibration\mEGFPC1-Noc\mEGFP_1_R1_P3_K1_Ch2-Ch1.zen
2.868031e+01	3.606628e+01	20150410_STAG1gfpch8_Prometa\MitoSys2\Calibration\mEGFPC1-Noc\mEGFP_1_R1_P3_K1_Ch2-Ch1.zen
2.874030e+01	3.008301e+01	20150410_STAG1gfpch8_Prometa\MitoSys2\Calibration\mEGFPC1-Noc\mEGFP_1_R1_P3_K1_Ch2-Ch1.zen
2.880031e+01	2.933302e+01	20150410_STAG1gfpch8_Prometa\MitoSys2\Calibration\mEGFPC1-Noc\mEGFP_1_R1_P3_K1_Ch2-Ch1.zen
2.886031e+01	3.521629e+01	20150410_STAG1gfpch8_Prometa\MitoSys2\Calibration\mEGFPC1-Noc\mEGFP_1_R1_P3_K1_Ch2-Ch1.zen
2.892031e+01	3.559962e+01	20150410_STAG1gfpch8_Prometa\MitoSys2\Calibration\mEGFPC1-Noc\mEGFP_1_R1_P3_K1_Ch2-Ch1.zen
2.898031e+01	3.796626e+01	20150410_STAG1gfpch8_Prometa\MitoSys2\Calibration\mEGFPC1-Noc\mEGFP_1_R1_P3_K1_Ch2-Ch1.zen
2.904031e+01	3.543296e+01	20150410_STAG1gfpch8_Prometa\MitoSys2\Calibration\mEGFPC1-Noc\mEGFP_1_R1_P3_K1_Ch2-Ch1.zen
2.910031e+01	3.953291e+01	20150410_STAG1gfpch8_Prometa\MitoSys2\Calibration\mEGFPC1-Noc\mEGFP_1_R1_P3_K1_Ch2-Ch1.zen
2.916031e+01	3.668295e+01	20150410_STAG1gfpch8_Prometa\MitoSys2\Calibration\mEGFPC1-Noc\mEGFP_1_R1_P3_K1_Ch2-Ch1.zen
2.922031e+01	3.689961e+01	20150410_STAG1gfpch8_Prometa\MitoSys2\Calibration\mEGFPC1-Noc\mEGFP_1_R1_P3_K1_Ch2-Ch1.zen
2.928031e+01	3.603295e+01	20150410_STAG1gfpch8_Prometa\MitoSys2\Calibration\mEGFPC1-Noc\mEGFP_1_R1_P3_K1_Ch2-Ch1.zen
2.934031e+01	3.769960e+01	20150410_STAG1gfpch8_Prometa\MitoSys2\Calibration\mEGFPC1-Noc\mEGFP_1_R1_P3_K1_Ch2-Ch1.zen
2.940031e+01	3.821626e+01	20150410_STAG1gfpch8_Prometa\MitoSys2\Calibration\mEGFPC1-Noc\mEGFP_1_R1_P3_K1_Ch2-Ch1.zen
2.946031e+01	3.811626e+01	20150410_STAG1gfpch8_Prometa\MitoSys2\Calibration\mEGFPC1-Noc\mEGFP_1_R1_P3_K1_Ch2-Ch1.zen
2.952031e+01	4.221622e+01	20150410_STAG1gfpch8_Prometa\MitoSys2\Calibration\mEGFPC1-Noc\mEGFP_1_R1_P3_K1_Ch2-Ch1.zen
2.958031e+01	4.634951e+01	20150410_STAG1gfpch8_Prometa\MitoSys2\Calibration\mEGFPC1-Noc\mEGFP_1_R1_P3_K1_Ch2-Ch1.zen
2.964031e+01	3.451630e+01	20150410_STAG1gfpch8_Prometa\MitoSys2\Calibration\mEGFPC1-Noc\mEGFP_1_R1_P3_K1_Ch2-Ch1.zen
2.970032e+01	3.658294e+01	20150410_STAG1gfpch8_Prometa\MitoSys2\Calibration\mEGFPC1-Noc\mEGFP_1_R1_P3_K1_Ch2-Ch1.zen
2.976032e+01	3.331631e+01	20150410_STAG1gfpch8_Prometa\MitoSys2\Calibration\mEGFPC1-Noc\mEGFP_1_R1_P3_K1_Ch2-Ch1.zen
2.982032e+01	3.423297e+01	20150410_STAG1gfpch8_Prometa\MitoSys2\Calibration\mEGFPC1-Noc\mEGFP_1_R1_P3_K1_Ch2-Ch1.zen
2.988032e+01	3.554962e+01	20150410_STAG1gfpch8_Prometa\MitoSys2\Calibration\mEGFPC1-Noc\mEGFP_1_R1_P3_K1_Ch2-Ch1.zen
[truncated: 71,501 more rows]
