# Supplementary material for: Absolute quantification of cohesin, CTCF and their regulators in human cells
Source: eLife. 2019 Jun 17;8:e46269. doi: 10.7554/eLife.46269 (PMC6606026; doi:10.7554/eLife.46269)
Supplement: Figure 2—source data 1. [file elife-46269-fig2-data1.zip › Figure 2 - source data 1/20150416_STAG1gfpch8_Prometa/2c_opt_time_col.res]

General								Correlation								Corrections
No	File name	Full path	Format	Clock	Duration	Channel mode	Annotation	Channel mode.1	Selection	1st	2nd	Frequency	Eval frequency	Mode	Detrend frequency	Offset Ch1	Amplitude Ch1	Rate Ch1	Offset Ch2	Amplitude Ch2	Rate Ch2	Xtalk Ch1	Xtalk Ch2	Labels Ch1	Labels Ch2	Interval1 1st	Interval1 2nd	Interval1 Ch1	Interval1 Ch2	Interval2 1st	Interval2 2nd	Interval2 Ch1	Interval2 Ch2	Bleaching Ch1	Bleaching Ch2	Bleaching Cross	BG Ch1	BG Ch2	BG Cross	Xtalk Ch1.1	Xtalk Ch2.1	Xtalk Cross	Total Ch1	Total Ch2	Total Cross	G0ave Ch1	G0std Ch1	G0ave Ch2	G0std Ch2
0	mEGFP_0_R1_P10_K1_Ch2-Ch1.zen	20150416_STAG1gfpch8_Prometa\MitoSys2\Calibration\mEGFPC1_Noc\mEGFP_0_R1_P10_K1_Ch2-Ch1.zen	FA/ISS	20000	30.0	3		7	0	0	29.94	200000	2000	Scale	0	0.0	0	0.01	0.0	0	0.01	0.0	0	1	1	0	1	25.438000000000002	2.339	0	1	25.438000000000002	2.339	1.0167	1.0136	1	1.0	1.0	1.0	1	1.0	1.0	1.0167	1.0136	1.0	0.11207	0.021232	0.026285000000000003	0.16747
1	mEGFP_0_R1_P1_K1_Ch2-Ch1.zen	20150416_STAG1gfpch8_Prometa\MitoSys2\Calibration\mEGFPC1_Noc\mEGFP_0_R1_P1_K1_Ch2-Ch1.zen	FA/ISS	20000	30.0	3		7	0	0	29.94	200000	2000	Scale	0	0.0	0	0.01	0.0	0	0.01	0.0	0	1	1	0	1	76.832	4.921	0	1	76.832	4.921	1.0287	1.0725	1	1.0	1.0	1.0	1	1.0	1.0	1.0287	1.0725	1.0	0.041157	0.0065821	0.037246	0.089862
2	mEGFP_0_R1_P2_K1_Ch2-Ch1.zen	20150416_STAG1gfpch8_Prometa\MitoSys2\Calibration\mEGFPC1_Noc\mEGFP_0_R1_P2_K1_Ch2-Ch1.zen	FA/ISS	20000	30.000999999999998	3		7	0	0	29.94	200000	2000	Scale	0	0.0	0	0.01	0.0	0	0.01	0.0	0	1	1	0	1	78.938	4.702	0	1	78.938	4.702	1.0104	0.9871	1	1.0	1.0	1.0	1	1.0	1.0	1.0104	0.9871	1.0	0.039899000000000004	0.005880600000000001	0.023727	0.10954000000000001
3	mEGFP_0_R1_P3_K1_Ch2-Ch1.zen	20150416_STAG1gfpch8_Prometa\MitoSys2\Calibration\mEGFPC1_Noc\mEGFP_0_R1_P3_K1_Ch2-Ch1.zen	FA/ISS	20000	30.0	3		7	0	0	29.94	200000	2000	Scale	0	0.0	0	0.01	0.0	0	0.01	0.0	0	1	1	0	1	58.876999999999995	3.678	0	1	58.876999999999995	3.678	0.9964	1.0053	1	1.0	1.0	1.0	1	1.0	1.0	0.9964	1.0053	1.0	0.045076	0.0084024	0.03399	0.11964000000000001
4	mEGFP_0_R1_P4_K1_Ch2-Ch1.zen	20150416_STAG1gfpch8_Prometa\MitoSys2\Calibration\mEGFPC1_Noc\mEGFP_0_R1_P4_K1_Ch2-Ch1.zen	FA/ISS	20000	30.0	3		7	0	0	29.94	200000	2000	Scale	0	0.0	0	0.01	0.0	0	0.01	0.0	0	1	1	0	1	68.833	4.822	0	1	68.833	4.822	0.9936	1.4463	1	1.0	1.0	1.0	1	1.0	1.0	0.9936	1.4463	1.0	0.047186	0.0067217	0.021648	0.091757
5	mEGFP_0_R1_P5_K1_Ch2-Ch1.zen	20150416_STAG1gfpch8_Prometa\MitoSys2\Calibration\mEGFPC1_Noc\mEGFP_0_R1_P5_K1_Ch2-Ch1.zen	FA/ISS	20000	30.0	3		7	0	0	29.94	200000	2000	Scale	0	0.0	0	0.01	0.0	0	0.01	0.0	0	1	1	0	1	79.407	4.649	0	1	79.407	4.649	1.0332	1.0632	1	1.0	1.0	1.0	1	1.0	1.0	1.0332	1.0632	1.0	0.03855	0.0056516000000000005	0.037767	0.10195
6	mEGFP_0_R1_P6_K1_Ch2-Ch1.zen	20150416_STAG1gfpch8_Prometa\MitoSys2\Calibration\mEGFPC1_Noc\mEGFP_0_R1_P6_K1_Ch2-Ch1.zen	FA/ISS	20000	30.0	3		7	0	0	29.94	200000	2000	Scale	0	0.0	0	0.01	0.0	0	0.01	0.0	0	1	1	0	1	26.73	2.478	0	1	26.73	2.478	1.0290000000000001	1.1435	1	1.0	1.0	1.0	1	1.0	1.0	1.0290000000000001	1.1435	1.0	0.10131	0.020486	0.072774	0.18880999999999998
7	mEGFP_0_R1_P7_K1_Ch2-Ch1.zen	20150416_STAG1gfpch8_Prometa\MitoSys2\Calibration\mEGFPC1_Noc\mEGFP_0_R1_P7_K1_Ch2-Ch1.zen	FA/ISS	20000	30.0	3		7	0	0	29.94	200000	2000	Scale	0	0.0	0	0.01	0.0	0	0.01	0.0	0	1	1	0	1	25.733	2.334	0	1	25.733	2.334	0.985	1.0091	1	1.0	1.0	1.0	1	1.0	1.0	0.985	1.0091	1.0	0.10702	0.021272	0.020007	0.19530999999999998
8	mEGFP_0_R1_P8_K1_Ch2-Ch1.zen	20150416_STAG1gfpch8_Prometa\MitoSys2\Calibration\mEGFPC1_Noc\mEGFP_0_R1_P8_K1_Ch2-Ch1.zen	FA/ISS	20000	30.0	3		7	0	0	29.94	200000	2000	Scale	0	0.0	0	0.01	0.0	0	0.01	0.0	0	1	1	0	1	21.805999999999997	2.086	0	1	21.805999999999997	2.086	1.0246	1.0096	1	1.0	1.0	1.0	1	1.0	1.0	1.0246	1.0096	1.0	0.11969	0.024347	-0.0048534	0.21723
9	mEGFP_0_R1_P9_K1_Ch2-Ch1.zen	20150416_STAG1gfpch8_Prometa\MitoSys2\Calibration\mEGFPC1_Noc\mEGFP_0_R1_P9_K1_Ch2-Ch1.zen	FA/ISS	20000	30.0	3		7	0	0	29.94	200000	2000	Scale	0	0.0	0	0.01	0.0	0	0.01	0.0	0	1	1	0	1	21.461	2.728	0	1	21.461	2.728	1.0881	1.1652	1	1.0	1.0	1.0	1	1.0	1.0	1.0881	1.1652	1.0	0.12492	0.021231	-0.025334	0.16325
10	mEGFP_1_R1_P10_K1_Ch2-Ch1.zen	20150416_STAG1gfpch8_Prometa\MitoSys2\Calibration\mEGFPC1_Noc\mEGFP_1_R1_P10_K1_Ch2-Ch1.zen	FA/ISS	20000	30.0	3		7	0	0	29.94	200000	2000	Scale	0	0.0	0	0.01	0.0	0	0.01	0.0	0	1	1	0	1	42.036	4.128	0	1	42.036	4.128	1.0444	1.4477	1	1.0	1.0	1.0	1	1.0	1.0	1.0444	1.4477	1.0	0.050079000000000005	0.013413999999999999	0.03296	0.11725999999999999
11	mEGFP_1_R1_P11_K1_Ch2-Ch1.zen	20150416_STAG1gfpch8_Prometa\MitoSys2\Calibration\mEGFPC1_Noc\mEGFP_1_R1_P11_K1_Ch2-Ch1.zen	FA/ISS	20000	30.0	3		7	0	0	29.94	200000	2000	Scale	0	0.0	0	0.01	0.0	0	0.01	0.0	0	1	1	0	1	23.624000000000002	2.379	0	1	23.624000000000002	2.379	1.0234	1.2257	1	1.0	1.0	1.0	1	1.0	1.0	1.0234	1.2257	1.0	0.1241	0.023899	0.08207	0.20149
12	mEGFP_1_R1_P12_K1_Ch2-Ch1.zen	20150416_STAG1gfpch8_Prometa\MitoSys2\Calibration\mEGFPC1_Noc\mEGFP_1_R1_P12_K1_Ch2-Ch1.zen	FA/ISS	20000	30.0	3		7	0	0	29.94	200000	2000	Scale	0	0.0	0	0.01	0.0	0	0.01	0.0	0	1	1	0	1	29.219	2.615	0	1	29.219	2.615	1.0804	1.1375	1	1.0	1.0	1.0	1	1.0	1.0	1.0804	1.1375	1.0	0.10515999999999999	0.018559	0.071326	0.17995999999999998
13	mEGFP_1_R1_P13_K1_Ch2-Ch1.zen	20150416_STAG1gfpch8_Prometa\MitoSys2\Calibration\mEGFPC1_Noc\mEGFP_1_R1_P13_K1_Ch2-Ch1.zen	FA/ISS	20000	30.000999999999998	3		7	0	0	29.94	200000	2000	Scale	0	0.0	0	0.01	0.0	0	0.01	0.0	0	1	1	0	1	23.334	3.055	0	1	23.334	3.055	1.1412	1.5633	1	1.0	1.0	1.0	1	1.0	1.0	1.1412	1.5633	1.0	0.094387	0.027349000000000002	0.013552000000000002	0.14074
14	mEGFP_1_R1_P14_K1_Ch2-Ch1.zen	20150416_STAG1gfpch8_Prometa\MitoSys2\Calibration\mEGFPC1_Noc\mEGFP_1_R1_P14_K1_Ch2-Ch1.zen	FA/ISS	20000	30.0	3		7	0	0	29.94	200000	2000	Scale	0	0.0	0	0.01	0.0	0	0.01	0.0	0	1	1	0	1	26.234	2.495	0	1	26.234	2.495	1.0529	1.1814	1	1.0	1.0	1.0	1	1.0	1.0	1.0529	1.1814	1.0	0.099134	0.022965	0.06916900000000001	0.18398
15	mEGFP_1_R1_P15_K1_Ch2-Ch1.zen	20150416_STAG1gfpch8_Prometa\MitoSys2\Calibration\mEGFPC1_Noc\mEGFP_1_R1_P15_K1_Ch2-Ch1.zen	FA/ISS	20000	30.0	3	x	7	0	0	29.94	200000	2000	Scale	0	0.0	0	0.01	0.0	0	0.01	0.0	0	1	1	0	1	22.552	3.343	0	1	22.552	3.343	1.1913	1.4568	1	1.0	1.0	1.0	1	1.0	1.0	1.1913	1.4568	1.0	0.082958	0.026563999999999997	0.037122	0.13327999999999998
16	mEGFP_1_R1_P1_K1_Ch2-Ch1.zen	20150416_STAG1gfpch8_Prometa\MitoSys2\Calibration\mEGFPC1_Noc\mEGFP_1_R1_P1_K1_Ch2-Ch1.zen	FA/ISS	20000	30.0	3		7	0	0	29.94	200000	2000	Scale	0	0.0	0	0.01	0.0	0	0.01	0.0	0	1	1	0	1	117.824	6.379	0	1	117.824	6.379	1.0429	1.0642	1	1.0	1.0	1.0	1	1.0	1.0	1.0429	1.0642	1.0	0.027030000000000002	0.004166899999999999	0.032292	0.076164
17	mEGFP_1_R1_P2_K1_Ch2-Ch1.zen	20150416_STAG1gfpch8_Prometa\MitoSys2\Calibration\mEGFPC1_Noc\mEGFP_1_R1_P2_K1_Ch2-Ch1.zen	FA/ISS	20000	30.0	3		7	0	0	29.94	200000	2000	Scale	0	0.0	0	0.01	0.0	0	0.01	0.0	0	1	1	0	1	117.583	6.235	0	1	117.583	6.235	1.0051	1.0257	1	1.0	1.0	1.0	1	1.0	1.0	1.0051	1.0257	1.0	0.026389	0.004138899999999999	0.035136	0.073297
18	mEGFP_1_R1_P3_K1_Ch2-Ch1.zen	20150416_STAG1gfpch8_Prometa\MitoSys2\Calibration\mEGFPC1_Noc\mEGFP_1_R1_P3_K1_Ch2-Ch1.zen	FA/ISS	20000	30.0	3		7	0	0	29.94	200000	2000	Scale	0	0.0	0	0.01	0.0	0	0.01	0.0	0	1	1	0	1	116.12100000000001	6.068	0	1	116.12100000000001	6.068	1.0123	1.0543	1	1.0	1.0	1.0	1	1.0	1.0	1.0123	1.0543	1.0	0.025875	0.0037259	0.026141	0.070961
19	mEGFP_1_R1_P4_K1_Ch2-Ch1.zen	20150416_STAG1gfpch8_Prometa\MitoSys2\Calibration\mEGFPC1_Noc\mEGFP_1_R1_P4_K1_Ch2-Ch1.zen	FA/ISS	20000	30.0	3		7	0	0	29.94	200000	2000	Scale	0	0.0	0	0.01	0.0	0	0.01	0.0	0	1	1	0	1	115.785	6.267	0	1	115.785	6.267	1.0192	1.0387	1	1.0	1.0	1.0	1	1.0	1.0	1.0192	1.0387	1.0	0.026402	0.0041781000000000006	0.034934	0.068022
20	mEGFP_1_R1_P5_K1_Ch2-Ch1.zen	20150416_STAG1gfpch8_Prometa\MitoSys2\Calibration\mEGFPC1_Noc\mEGFP_1_R1_P5_K1_Ch2-Ch1.zen	FA/ISS	20000	30.0	3		7	0	0	29.94	200000	2000	Scale	0	0.0	0	0.01	0.0	0	0.01	0.0	0	1	1	0	1	115.541	6.297999999999999	0	1	115.541	6.297999999999999	1.0113	1.0837	1	1.0	1.0	1.0	1	1.0	1.0	1.0113	1.0837	1.0	0.027984	0.0039267	0.020595	0.061755
21	mEGFP_1_R1_P6_K1_Ch2-Ch1.zen	20150416_STAG1gfpch8_Prometa\MitoSys2\Calibration\mEGFPC1_Noc\mEGFP_1_R1_P6_K1_Ch2-Ch1.zen	FA/ISS	20000	30.0	3		7	0	0	29.94	200000	2000	Scale	0	0.0	0	0.01	0.0	0	0.01	0.0	0	1	1	0	1	61.323	4.04	0	1	61.323	4.04	1.0290000000000001	1.0807	1	1.0	1.0	1.0	1	1.0	1.0	1.0290000000000001	1.0807	1.0	0.047286	0.008619700000000001	0.027191000000000003	0.10955999999999999
22	mEGFP_1_R1_P7_K1_Ch2-Ch1.zen	20150416_STAG1gfpch8_Prometa\MitoSys2\Calibration\mEGFPC1_Noc\mEGFP_1_R1_P7_K1_Ch2-Ch1.zen	FA/ISS	20000	30.0	3		7	0	0	29.94	200000	2000	Scale	0	0.0	0	0.01	0.0	0	0.01	0.0	0	1	1	0	1	57.266000000000005	4.109	0	1	57.266000000000005	4.109	1.0464	0.9906	1	1.0	1.0	1.0	1	1.0	1.0	1.0464	0.9906	1.0	0.051862	0.009150499999999999	0.033783	0.11406
23	mEGFP_1_R1_P8_K1_Ch2-Ch1.zen	20150416_STAG1gfpch8_Prometa\MitoSys2\Calibration\mEGFPC1_Noc\mEGFP_1_R1_P8_K1_Ch2-Ch1.zen	FA/ISS	20000	30.0	3		7	0	0	29.94	200000	2000	Scale	0	0.0	0	0.01	0.0	0	0.01	0.0	0	1	1	0	1	55.582	3.5780000000000003	0	1	55.582	3.5780000000000003	0.9629	1.0367	1	1.0	1.0	1.0	1	1.0	1.0	0.9629	1.0367	1.0	0.054813	0.0085485	0.056998	0.11522
24	mEGFP_1_R1_P9_K1_Ch2-Ch1.zen	20150416_STAG1gfpch8_Prometa\MitoSys2\Calibration\mEGFPC1_Noc\mEGFP_1_R1_P9_K1_Ch2-Ch1.zen	FA/ISS	20000	30.0	3		7	0	0	29.94	200000	2000	Scale	0	0.0	0	0.01	0.0	0	0.01	0.0	0	1	1	0	1	57.016000000000005	4.074	0	1	57.016000000000005	4.074	1.0032	1.1857	1	1.0	1.0	1.0	1	1.0	1.0	1.0032	1.1857	1.0	0.054837000000000004	0.0095527	0.027335	0.10372999999999999
25	mEGFP-H2B_0_R1_P1_K1_Ch2-Ch1.zen	20150416_STAG1gfpch8_Prometa\MitoSys2\Calibration\mEGFPC1H2B_Noc\mEGFP-H2B_0_R1_P1_K1_Ch2-Ch1.zen	FA/ISS	20000	30.0	3	x	7	0	0	29.94	100000	2000	Scale	0	1.77	0	0.01	1.19	0	0.01	0.044000000000000004	0	1	1	0	1	0.998	1.7209999999999999	0	1	0.998	1.7209999999999999	0.9986	0.9728	1	0.6078	0.0947	-0.2397	1	0.9497	0.9745	0.6087	0.0719	-0.2198	-0.008604700000000002	0.076613	0.043347000000000004	0.048412000000000004
26	mEGFP-H2B_0_R1_P2_K1_Ch2-Ch1.zen	20150416_STAG1gfpch8_Prometa\MitoSys2\Calibration\mEGFPC1H2B_Noc\mEGFP-H2B_0_R1_P2_K1_Ch2-Ch1.zen	FA/ISS	20000	30.0	3		7	0	0	29.94	100000	2000	Scale	0	1.77	0	0.01	1.19	0	0.01	0.044000000000000004	0	1	1	0	1	150.939	205.511	0	1	150.939	205.511	0.9829	3.2365	1	0.9767	0.9868	0.9818	1	0.9277	0.9631	0.9598	3.0436	0.9453	0.021481	0.0037416	0.00091748	0.002461
27	mEGFP-H2B_0_R1_P3_K1_Ch2-Ch1.zen	20150416_STAG1gfpch8_Prometa\MitoSys2\Calibration\mEGFPC1H2B_Noc\mEGFP-H2B_0_R1_P3_K1_Ch2-Ch1.zen	FA/ISS	20000	30.0	3		7	0	0	29.94	100000	2000	Scale	0	1.77	0	0.01	1.19	0	0.01	0.044000000000000004	0	1	1	0	1	156.68200000000002	218.12400000000002	0	1	156.68200000000002	218.12400000000002	0.9955	2.4648	1	0.9775	0.9883	0.9829	1	0.9329999999999999	0.9659	0.9731	2.3231	0.9492	0.020801	0.0033575000000000002	0.0012575	0.0021317
28	mEGFP-H2B_0_R1_P4_K1_Ch2-Ch1.zen	20150416_STAG1gfpch8_Prometa\MitoSys2\Calibration\mEGFPC1H2B_Noc\mEGFP-H2B_0_R1_P4_K1_Ch2-Ch1.zen	FA/ISS	20000	30.0	3		7	0	0	29.94	100000	2000	Scale	0	1.77	0	0.01	1.19	0	0.01	0.044000000000000004	0	1	1	0	1	112.84100000000001	7.428	0	1	112.84100000000001	7.428	1.0923	1.0748	1	0.9684	0.7021	0.8245	1	0.1108	0.3328	1.0592	0.0315	0.1679	0.032159	0.0011084	0.011358	0.013619
29	mEGFP-H2B_0_R1_P5_K1_Ch2-Ch1.zen	20150416_STAG1gfpch8_Prometa\MitoSys2\Calibration\mEGFPC1H2B_Noc\mEGFP-H2B_0_R1_P5_K1_Ch2-Ch1.zen	FA/ISS	20000	30.0	3		7	0	0	29.94	100000	2000	Scale	0	1.77	0	0.01	1.19	0	0.01	0.044000000000000004	0	1	1	0	1	134.422	8.8	0	1	134.422	8.8	0.948	1.1253	1	0.9737	0.7467	0.8527	1	0.1082	0.3241	0.9223	0.0658	0.1857	0.023014	0.0020441	0.016073	0.024349000000000003
30	mEGFP-H2B_1_R1_P10_K1_Ch2-Ch1.zen	20150416_STAG1gfpch8_Prometa\MitoSys2\Calibration\mEGFPC1H2B_Noc\mEGFP-H2B_1_R1_P10_K1_Ch2-Ch1.zen	FA/ISS	20000	30.0	3		7	0	0	29.94	100000	2000	Scale	0	1.77	0	0.01	1.19	0	0.01	0.044000000000000004	0	1	1	0	1	282.758	41.898	0	1	282.758	41.898	1.0455	1.1627	1	0.9875	0.9432	0.9651	1	0.489	0.6991	1.0327	0.5476	0.6661	0.011134	0.00032111	0.0013536	0.0041178000000000005
31	mEGFP-H2B_1_R1_P1_K1_Ch2-Ch1.zen	20150416_STAG1gfpch8_Prometa\MitoSys2\Calibration\mEGFPC1H2B_Noc\mEGFP-H2B_1_R1_P1_K1_Ch2-Ch1.zen	FA/ISS	20000	30.0	3		7	0	0	29.94	100000	2000	Scale	0	1.77	0	0.01	1.19	0	0.01	0.044000000000000004	0	1	1	0	1	124.337	233.59400000000002	0	1	124.337	233.59400000000002	0.9797	2.156	1	0.9717	0.9890000000000001	0.9803	1	0.9497	0.9745	0.9517	2.0556	0.9552	0.026577999999999997	0.0036536999999999997	0.00083159	0.0018451000000000001
32	mEGFP-H2B_1_R1_P2_K1_Ch2-Ch1.zen	20150416_STAG1gfpch8_Prometa\MitoSys2\Calibration\mEGFPC1H2B_Noc\mEGFP-H2B_1_R1_P2_K1_Ch2-Ch1.zen	FA/ISS	20000	30.0	3		7	0	0	29.94	100000	2000	Scale	0	1.77	0	0.01	1.19	0	0.01	0.044000000000000004	0	1	1	0	1	118.863	213.035	0	1	118.863	213.035	1.0048	2.0934	1	0.9704	0.9878	0.9791	1	0.9471	0.9731	0.9752	1.9889	0.9526	0.025325	0.0021994	0.0019535999999999998	0.0023572
33	mEGFP-H2B_1_R1_P3_K1_Ch2-Ch1.zen	20150416_STAG1gfpch8_Prometa\MitoSys2\Calibration\mEGFPC1H2B_Noc\mEGFP-H2B_1_R1_P3_K1_Ch2-Ch1.zen	FA/ISS	20000	30.0	3		7	0	0	29.94	100000	2000	Scale	0	1.77	0	0.01	1.19	0	0.01	0.044000000000000004	0	1	1	0	1	116.90299999999999	203.459	0	1	116.90299999999999	203.459	0.9914	1.7548	1	0.97	0.9871	0.9785	1	0.9449	0.972	0.9615	1.659	0.951	0.028987	0.00084361	0.0047338	0.006056100000000001
34	mEGFP-H2B_1_R1_P4_K1_Ch2-Ch1.zen	20150416_STAG1gfpch8_Prometa\MitoSys2\Calibration\mEGFPC1H2B_Noc\mEGFP-H2B_1_R1_P4_K1_Ch2-Ch1.zen	FA/ISS	20000	30.0	3		7	0	0	29.94	100000	2000	Scale	0	1.77	0	0.01	1.19	0	0.01	0.044000000000000004	0	1	1	0	1	98.024	14.48	0	1	98.024	14.48	1.0012	1.1601	1	0.9642	0.8419	0.9009	1	0.4917	0.7011	0.9654	0.4812	0.6074	0.027056	0.0051918	0.0056614	0.025026
35	mEGFP-H2B_1_R1_P5_K1_Ch2-Ch1.zen	20150416_STAG1gfpch8_Prometa\MitoSys2\Calibration\mEGFPC1H2B_Noc\mEGFP-H2B_1_R1_P5_K1_Ch2-Ch1.zen	FA/ISS	20000	30.0	3		7	0	0	29.94	100000	2000	Scale	0	1.77	0	0.01	1.19	0	0.01	0.044000000000000004	0	1	1	0	1	80.04899999999999	5.641	0	1	80.04899999999999	5.641	1.0699	1.1021	1	0.956	0.6192	0.7693	1	0.1391	0.3728	1.0243	0.0347	0.1561	0.042166	0.0016309	0.029218	0.024548
36	mEGFP-H2B_1_R1_P6_K1_Ch2-Ch1.zen	20150416_STAG1gfpch8_Prometa\MitoSys2\Calibration\mEGFPC1H2B_Noc\mEGFP-H2B_1_R1_P6_K1_Ch2-Ch1.zen	FA/ISS	20000	30.0	3		7	0	0	29.94	100000	2000	Scale	0	1.77	0	0.01	1.19	0	0.01	0.044000000000000004	0	1	1	0	1	288.553	199.40200000000002	0	1	288.553	199.40200000000002	1.0213	2.2083	1	0.9878	0.9873	0.9875	1	0.8687	0.932	1.0089	1.9666	0.9199	0.010513	0.0013859999999999999	0.00052797	0.0021822
37	mEGFP-H2B_1_R1_P7_K1_Ch2-Ch1.zen	20150416_STAG1gfpch8_Prometa\MitoSys2\Calibration\mEGFPC1H2B_Noc\mEGFP-H2B_1_R1_P7_K1_Ch2-Ch1.zen	FA/ISS	20000	30.0	3		7	0	0	29.94	100000	2000	Scale	0	1.77	0	0.01	1.19	0	0.01	0.044000000000000004	0	1	1	0	1	272.698	214.56	0	1	272.698	214.56	0.9959	2.4264	1	0.9871	0.9878	0.9875	1	0.8809999999999999	0.9385	0.983	2.1895	0.9264	0.010873	0.0013974999999999999	0.0012834	0.0020225
38	mEGFP-H2B_1_R1_P8_K1_Ch2-Ch1.zen	20150416_STAG1gfpch8_Prometa\MitoSys2\Calibration\mEGFPC1H2B_Noc\mEGFP-H2B_1_R1_P8_K1_Ch2-Ch1.zen	FA/ISS	20000	30.0	3		7	0	0	29.94	100000	2000	Scale	0	1.77	0	0.01	1.19	0	0.01	0.044000000000000004	0	1	1	0	1	255.50400000000002	197.613	0	1	255.50400000000002	197.613	0.9919	2.6895	1	0.9862	0.986	0.9861	1	0.8718	0.9335	0.9782	2.4074	0.92	0.011857	0.00096421	0.0016765999999999999	0.0032806999999999997
39	mEGFP-H2B_1_R1_P9_K1_Ch2-Ch1.zen	20150416_STAG1gfpch8_Prometa\MitoSys2\Calibration\mEGFPC1H2B_Noc\mEGFP-H2B_1_R1_P9_K1_Ch2-Ch1.zen	FA/ISS	20000	30.0	3		7	0	0	29.94	100000	2000	Scale	0	1.77	0	0.01	1.19	0	0.01	0.044000000000000004	0	1	1	0	1	249.94400000000002	13.2	0	1	249.94400000000002	13.2	1.0209	1.0274	1	0.9859	0.8276	0.9033	1	0.0272	0.1648	1.0067	0.0063	0.07400000000000001	0.011728	0.00068519	0.013652000000000001	0.0057063
40	mEGFP-H2B_3_R1_P1_K1_Ch2-Ch1.zen	20150416_STAG1gfpch8_Prometa\MitoSys2\Calibration\mEGFPC1H2B_Noc\mEGFP-H2B_3_R1_P1_K1_Ch2-Ch1.zen	FA/ISS	20000	30.0	3		7	0	0	29.94	100000	2000	Scale	0	1.77	0	0.01	1.19	0	0.01	0.044000000000000004	0	1	1	0	1	233.28599999999997	131.186	0	1	233.28599999999997	131.186	1.0165	1.8385	1	0.9849	0.9803	0.9826	1	0.8368	0.9146	1.0013	1.5695	0.8979	0.014773	0.00083838	0.0050263999999999994	0.0048978
41	mEGFP-H2B_3_R1_P2_K1_Ch2-Ch1.zen	20150416_STAG1gfpch8_Prometa\MitoSys2\Calibration\mEGFPC1H2B_Noc\mEGFP-H2B_3_R1_P2_K1_Ch2-Ch1.zen	FA/ISS	20000	30.0	3		7	0	0	29.94	100000	2000	Scale	0	1.77	0	0.01	1.19	0	0.01	0.044000000000000004	0	1	1	0	1	209.94099999999997	151.783	0	1	209.94099999999997	151.783	1.0119	2.8967	1	0.9832	0.9821	0.9827	1	0.8661	0.9305	0.995	2.5776	0.9137	0.015041999999999998	0.0014499	0.0022772	0.0028929000000000003
42	mEGFP-H2B_3_R1_P3_K1_Ch2-Ch1.zen	20150416_STAG1gfpch8_Prometa\MitoSys2\Calibration\mEGFPC1H2B_Noc\mEGFP-H2B_3_R1_P3_K1_Ch2-Ch1.zen	FA/ISS	20000	30.0	3		7	0	0	29.94	100000	2000	Scale	0	1.77	0	0.01	1.19	0	0.01	0.044000000000000004	0	1	1	0	1	211.31599999999997	134.373	0	1	211.31599999999997	134.373	1.001	2.7677	1	0.9833	0.9802	0.9818	1	0.8514	0.9225	0.9843	2.4279	0.9049	0.01687	0.0025179	0.00079127	0.0043036
43	mEGFP-H2B_3_R1_P4_K1_Ch2-Ch1.zen	20150416_STAG1gfpch8_Prometa\MitoSys2\Calibration\mEGFPC1H2B_Noc\mEGFP-H2B_3_R1_P4_K1_Ch2-Ch1.zen	FA/ISS	20000	30.0	3		7	0	0	29.94	100000	2000	Scale	0	1.77	0	0.01	1.19	0	0.01	0.044000000000000004	0	1	1	0	1	151.97899999999998	14.315999999999999	0	1	151.97899999999998	14.315999999999999	1.0126	2.7436	1	0.9768	0.8177	0.8935	1	0.2257	0.4616	0.9892	0.7119	0.3613	0.019003	0.0016687999999999998	0.010858	0.018413
44	mEGFP-H2B_3_R1_P5_K1_Ch2-Ch1.zen	20150416_STAG1gfpch8_Prometa\MitoSys2\Calibration\mEGFPC1H2B_Noc\mEGFP-H2B_3_R1_P5_K1_Ch2-Ch1.zen	FA/ISS	20000	30.0	3		7	0	0	29.94	100000	2000	Scale	0	1.77	0	0.01	1.19	0	0.01	0.044000000000000004	0	1	1	0	1	203.75599999999997	10.222999999999999	0	1	203.75599999999997	10.222999999999999	1.0161	1.0182	1	0.9827	0.7805	0.8758	1	0.0149	0.1222	0.9986	0.0001	0.0056	0.016759	0.00047023	0.018302000000000002	0.0089734
45	TR1_2_W0001_P0001_T0001_R1_P1_K1_Ch2-Ch1.zen	20150416_STAG1gfpch8_Prometa\MitoSys2\Calibration\mEGFPC1H2B_Noc\round1\DE_W0001_P0001\DE_2_W0001_P0001_T0001\TR1_W0001_P0001\TR1_2_W0001_P0001_T0001_R1_P1_K1_Ch2-Ch1.zen	FA/ISS	20000	30.0	3		7	0	0	29.94	100000	2000	Scale	0	1.77	0	0.01	1.19	0	0.01	0.044000000000000004	0	1	1	0	1	17.680999999999997	334.983	0	1	17.680999999999997	334.983	1.0419	1.7533	1	0.8096	0.9924	0.8963	1	0.995	0.9975	0.8473	1.7355	0.8941	0.14245	0.0090044	0.0035293	0.0032476999999999996
46	TR1_2_W0001_P0001_T0001_R1_P2_K1_Ch2-Ch1.zen	20150416_STAG1gfpch8_Prometa\MitoSys2\Calibration\mEGFPC1H2B_Noc\round1\DE_W0001_P0001\DE_2_W0001_P0001_T0001\TR1_W0001_P0001\TR1_2_W0001_P0001_T0001_R1_P2_K1_Ch2-Ch1.zen	FA/ISS	20000	30.0	3		7	0	0	29.94	100000	2000	Scale	0	1.77	0	0.01	1.19	0	0.01	0.044000000000000004	0	1	1	0	1	16.803	273.445	0	1	16.803	273.445	1.0251	2.5644	1	0.8004	0.9902	0.8902	1	0.9939	0.997	0.8227	2.5346	0.8875	0.15907000000000002	0.016263	0.0012772	0.0019021
47	TR1_2_W0001_P0001_T0001_R1_P3_K1_Ch2-Ch1.zen	20150416_STAG1gfpch8_Prometa\MitoSys2\Calibration\mEGFPC1H2B_Noc\round1\DE_W0001_P0001\DE_2_W0001_P0001_T0001\TR1_W0001_P0001\TR1_2_W0001_P0001_T0001_R1_P3_K1_Ch2-Ch1.zen	FA/ISS	20000	30.0	3		7	0	0	29.94	100000	2000	Scale	0	1.77	0	0.01	1.19	0	0.01	0.044000000000000004	0	1	1	0	1	15.773	251.487	0	1	15.773	251.487	0.97	2.0494	1	0.7884	0.9896	0.8833	1	0.9939	0.9969	0.7618	2.0233	0.8806	0.17681	0.014057	0.0022900999999999998	0.0012845999999999999
48	TR1_2_W0001_P0001_T0001_R1_P4_K1_Ch2-Ch1.zen	20150416_STAG1gfpch8_Prometa\MitoSys2\Calibration\mEGFPC1H2B_Noc\round1\DE_W0001_P0001\DE_2_W0001_P0001_T0001\TR1_W0001_P0001\TR1_2_W0001_P0001_T0001_R1_P4_K1_Ch2-Ch1.zen	FA/ISS	20000	30.0	3		7	0	0	29.94	100000	2000	Scale	0	1.77	0	0.01	1.19	0	0.01	0.044000000000000004	0	1	1	0	1	14.133	4.4719999999999995	0	1	14.133	4.4719999999999995	1.0529	1.3181	1	0.764	0.5232	0.6314	1	0.733	0.856	0.8102	0.5069	0.5056	0.18045	0.0085419	0.026831999999999998	0.018424
49	TR1_2_W0001_P0001_T0001_R1_P5_K1_Ch2-Ch1.zen	20150416_STAG1gfpch8_Prometa\MitoSys2\Calibration\mEGFPC1H2B_Noc\round1\DE_W0001_P0001\DE_2_W0001_P0001_T0001\TR1_W0001_P0001\TR1_2_W0001_P0001_T0001_R1_P5_K1_Ch2-Ch1.zen	FA/ISS	20000	30.0	3		7	0	0	29.94	100000	2000	Scale	0	1.77	0	0.01	1.19	0	0.01	0.044000000000000004	0	1	1	0	1	12.869000000000002	3.565	0	1	12.869000000000002	3.565	1.0385	1.1741	1	0.7417	0.4375	0.5696	1	0.7058	0.8401	0.7746	0.3355	0.4319	0.1577	0.027228	0.042836	0.046347
50	TR1_2_W0001_P0002_T0001_R1_P1_K1_Ch2-Ch1.zen	20150416_STAG1gfpch8_Prometa\MitoSys2\Calibration\mEGFPC1H2B_Noc\round1\DE_W0002_P0001\DE_2_W0002_P0001_T0001\TR1_W0001_P0002\TR1_2_W0001_P0002_T0001_R1_P1_K1_Ch2-Ch1.zen	FA/ISS	20000	30.0	3		7	0	0	29.94	100000	2000	Scale	0	1.77	0	0.01	1.19	0	0.01	0.044000000000000004	0	1	1	0	1	356.02	192.132	0	1	356.02	192.132	1.0164	2.0244	1	0.9901	0.9868	0.9884	1	0.8334	0.9127	1.0064	1.7397	0.9016	0.0093476	0.00088284	0.0015212	0.0020293
51	TR1_2_W0001_P0002_T0001_R1_P2_K1_Ch2-Ch1.zen	20150416_STAG1gfpch8_Prometa\MitoSys2\Calibration\mEGFPC1H2B_Noc\round1\DE_W0002_P0001\DE_2_W0002_P0001_T0001\TR1_W0001_P0002\TR1_2_W0001_P0002_T0001_R1_P2_K1_Ch2-Ch1.zen	FA/ISS	20000	30.0	3		7	0	0	29.94	100000	2000	Scale	0	1.77	0	0.01	1.19	0	0.01	0.044000000000000004	0	1	1	0	1	351.474	218.81900000000002	0	1	351.474	218.81900000000002	1.0158	1.895	1	0.99	0.9886	0.9893	1	0.8574	0.9259	1.0057	1.6640000000000001	0.9155	0.009527200000000001	0.0013543	0.00037917	0.0021433000000000003
52	TR1_2_W0001_P0002_T0001_R1_P3_K1_Ch2-Ch1.zen	20150416_STAG1gfpch8_Prometa\MitoSys2\Calibration\mEGFPC1H2B_Noc\round1\DE_W0002_P0001\DE_2_W0002_P0001_T0001\TR1_W0001_P0002\TR1_2_W0001_P0002_T0001_R1_P3_K1_Ch2-Ch1.zen	FA/ISS	20000	30.0	3		7	0	0	29.94	100000	2000	Scale	0	1.77	0	0.01	1.19	0	0.01	0.044000000000000004	0	1	1	0	1	339.15	253.385	0	1	339.15	253.385	0.9952	2.0788	1	0.9896	0.9898	0.9897	1	0.8764	0.9361	0.9848	1.8642	0.9261	0.010235	0.00095068	0.0014061	0.0018123000000000002
53	TR1_2_W0001_P0002_T0001_R1_P4_K1_Ch2-Ch1.zen	20150416_STAG1gfpch8_Prometa\MitoSys2\Calibration\mEGFPC1H2B_Noc\round1\DE_W0002_P0001\DE_2_W0002_P0001_T0001\TR1_W0001_P0002\TR1_2_W0001_P0002_T0001_R1_P4_K1_Ch2-Ch1.zen	FA/ISS	20000	30.0	3		7	0	0	29.94	100000	2000	Scale	0	1.77	0	0.01	1.19	0	0.01	0.044000000000000004	0	1	1	0	1	327.11	16.23	0	1	327.11	16.23	1.0	1.0374	1	0.9892	0.8583	0.9214	1	0.0124	0.1111	0.9892	0.0028	0.0374	0.010536	0.00070257	0.011041	0.011445
54	TR1_2_W0001_P0002_T0001_R1_P5_K1_Ch2-Ch1.zen	20150416_STAG1gfpch8_Prometa\MitoSys2\Calibration\mEGFPC1H2B_Noc\round1\DE_W0002_P0001\DE_2_W0002_P0001_T0001\TR1_W0001_P0002\TR1_2_W0001_P0002_T0001_R1_P5_K1_Ch2-Ch1.zen	FA/ISS	20000	30.0	3	x	7	0	0	29.94	100000	2000	Scale	0	1.77	0	0.01	1.19	0	0.01	0.044000000000000004	0	1	1	0	1	195.666	10.456	0	1	195.666	10.456	1.0375	1.1091	1	0.9819	0.7845	0.8777	1	0.031	0.1752	1.0191	0.0084	0.0603	0.018976	0.0021009	0.022919	0.019956
55	TR1_2_W0001_P0002_T0001_R1_P6_K1_Ch2-Ch1.zen	20150416_STAG1gfpch8_Prometa\MitoSys2\Calibration\mEGFPC1H2B_Noc\round1\DE_W0002_P0001\DE_2_W0002_P0001_T0001\TR1_W0001_P0002\TR1_2_W0001_P0002_T0001_R1_P6_K1_Ch2-Ch1.zen	FA/ISS	20000	30.0	3		7	0	0	29.94	100000	2000	Scale	0	1.77	0	0.01	1.19	0	0.01	0.044000000000000004	0	1	1	0	1	268.952	13.350999999999999	0	1	268.952	13.350999999999999	1.0244	1.061	1	0.9869	0.8292	0.9046	1	0.0132	0.11199999999999999	1.0111	0.0013	0.0224	0.014057	0.0013503	0.014525999999999999	0.016465
56	TR1_2_W0001_P0003_T0001_R1_P1_K1_Ch2-Ch1.zen	20150416_STAG1gfpch8_Prometa\MitoSys2\Calibration\mEGFPC1H2B_Noc\round1\DE_W0003_P0001\DE_2_W0003_P0001_T0001\TR1_W0001_P0003\TR1_2_W0001_P0003_T0001_R1_P1_K1_Ch2-Ch1.zen	FA/ISS	20000	30.0	3		7	0	0	29.94	100000	2000	Scale	0	1.77	0	0.01	1.19	0	0.01	0.044000000000000004	0	1	1	0	1	365.55400000000003	131.036	0	1	365.55400000000003	131.036	1.0478	1.9009	1	0.9903	0.9809	0.9856	1	0.7595	0.8712	1.0379	1.5047	0.8574	0.008445000000000001	0.00093475	0.0011232999999999998	0.0028767
57	TR1_2_W0001_P0003_T0001_R1_P2_K1_Ch2-Ch1.zen	20150416_STAG1gfpch8_Prometa\MitoSys2\Calibration\mEGFPC1H2B_Noc\round1\DE_W0003_P0001\DE_2_W0003_P0001_T0001\TR1_W0001_P0003\TR1_2_W0001_P0003_T0001_R1_P2_K1_Ch2-Ch1.zen	FA/ISS	20000	30.0	3		7	0	0	29.94	100000	2000	Scale	0	1.77	0	0.01	1.19	0	0.01	0.044000000000000004	0	1	1	0	1	506.76300000000003	248.68400000000003	0	1	506.76300000000003	248.68400000000003	1.0045	2.2468	1	0.993	0.9897	0.9913	1	0.8159	0.903	0.9975	1.9138	0.8947	0.0062998	0.00069247	0.00058734	0.0015257
58	TR1_2_W0001_P0003_T0001_R1_P3_K1_Ch2-Ch1.zen	20150416_STAG1gfpch8_Prometa\MitoSys2\Calibration\mEGFPC1H2B_Noc\round1\DE_W0003_P0001\DE_2_W0003_P0001_T0001\TR1_W0001_P0003\TR1_2_W0001_P0003_T0001_R1_P3_K1_Ch2-Ch1.zen	FA/ISS	20000	30.0	3		7	0	0	29.94	100000	2000	Scale	0	1.77	0	0.01	1.19	0	0.01	0.044000000000000004	0	1	1	0	1	366.92800000000005	180.489	0	1	366.92800000000005	180.489	1.0033	1.7696	1	0.9904	0.9861	0.9882	1	0.8197	0.9052	0.9936	1.4922	0.8939	0.0080108	0.0005928	0.0013849	0.0022518
59	TR1_2_W0001_P0003_T0001_R1_P4_K1_Ch2-Ch1.zen	20150416_STAG1gfpch8_Prometa\MitoSys2\Calibration\mEGFPC1H2B_Noc\round1\DE_W0003_P0001\DE_2_W0003_P0001_T0001\TR1_W0001_P0003\TR1_2_W0001_P0003_T0001_R1_P4_K1_Ch2-Ch1.zen	FA/ISS	20000	30.0	3		7	0	0	29.94	100000	2000	Scale	0	1.77	0	0.01	1.19	0	0.01	0.044000000000000004	0	1	1	0	1	444.339	20.278	0	1	444.339	20.278	1.0475	1.0405	1	0.992	0.8858	0.9374	1	0.0016	0.0364	1.0393	0.0006	-0.0224	0.0095188	0.0034915	0.0029051	0.0049299
60	TR1_2_W0001_P0003_T0001_R1_P5_K1_Ch2-Ch1.zen	20150416_STAG1gfpch8_Prometa\MitoSys2\Calibration\mEGFPC1H2B_Noc\round1\DE_W0003_P0001\DE_2_W0003_P0001_T0001\TR1_W0001_P0003\TR1_2_W0001_P0003_T0001_R1_P5_K1_Ch2-Ch1.zen	FA/ISS	20000	30.0	3		7	0	0	29.94	100000	2000	Scale	0	1.77	0	0.01	1.19	0	0.01	0.044000000000000004	0	1	1	0	1	454.84	20.317	0	1	454.84	20.317	0.9747	0.9842	1	0.9922	0.8863	0.9378	1	0.0003	0.0152	0.9670000000000001	0.0015	-0.0432	0.0073637	0.00086186	0.010827	0.018636
61	TR1_2_W0001_P0003_T0001_R1_P6_K1_Ch2-Ch1.zen	20150416_STAG1gfpch8_Prometa\MitoSys2\Calibration\mEGFPC1H2B_Noc\round1\DE_W0003_P0001\DE_2_W0003_P0001_T0001\TR1_W0001_P0003\TR1_2_W0001_P0003_T0001_R1_P6_K1_Ch2-Ch1.zen	FA/ISS	20000	30.0	3		7	0	0	29.94	100000	2000	Scale	0	1.77	0	0.01	1.19	0	0.01	0.044000000000000004	0	1	1	0	1	344.13800000000003	16.805	0	1	344.13800000000003	16.805	1.0604	1.1001	1	0.9897	0.8627	0.924	1	0.0097	0.0978	1.0498	0.0019	0.0265	0.0075875	0.00088841	0.011561	0.014196
62	TR1_2_W0001_P0004_T0001_R1_P1_K1_Ch2-Ch1.zen	20150416_STAG1gfpch8_Prometa\MitoSys2\Calibration\mEGFPC1H2B_Noc\round1\DE_W0004_P0001\DE_2_W0004_P0001_T0001\TR1_W0001_P0004\TR1_2_W0001_P0004_T0001_R1_P1_K1_Ch2-Ch1.zen	FA/ISS	20000	30.0	3		7	0	0	29.94	100000	2000	Scale	0	1.77	0	0.01	1.19	0	0.01	0.044000000000000004	0	1	1	0	1	332.80400000000003	138.819	0	1	332.80400000000003	138.819	0.9862	1.4209	1	0.9894	0.9824	0.9859	1	0.794	0.8908	0.9757	1.1458	0.8773	0.0088958	0.001564	0.0014158	0.003404
63	TR1_2_W0001_P0004_T0001_R1_P2_K1_Ch2-Ch1.zen	20150416_STAG1gfpch8_Prometa\MitoSys2\Calibration\mEGFPC1H2B_Noc\round1\DE_W0004_P0001\DE_2_W0004_P0001_T0001\TR1_W0001_P0004\TR1_2_W0001_P0004_T0001_R1_P2_K1_Ch2-Ch1.zen	FA/ISS	20000	30.0	3		7	0	0	29.94	100000	2000	Scale	0	1.77	0	0.01	1.19	0	0.01	0.044000000000000004	0	1	1	0	1	434.892	218.99200000000002	0	1	434.892	218.99200000000002	1.0089	1.5715	1	0.9919	0.9881	0.99	1	0.8183	0.9045	1.0008	1.3162	0.8948	0.0067881	0.00018407	0.0080072	0.009932600000000001
64	TR1_2_W0001_P0004_T0001_R1_P3_K1_Ch2-Ch1.zen	20150416_STAG1gfpch8_Prometa\MitoSys2\Calibration\mEGFPC1H2B_Noc\round1\DE_W0004_P0001\DE_2_W0004_P0001_T0001\TR1_W0001_P0004\TR1_2_W0001_P0004_T0001_R1_P3_K1_Ch2-Ch1.zen	FA/ISS	20000	30.0	3		7	0	0	29.94	100000	2000	Scale	0	1.77	0	0.01	1.19	0	0.01	0.044000000000000004	0	1	1	0	1	415.022	232.487	0	1	415.022	232.487	1.0043	1.3675	1	0.9915	0.9893	0.9904	1	0.8424	0.9178	0.9957	1.1654	0.9085	0.0078635	0.00027648	0.004488000000000001	0.0016417
65	TR1_2_W0001_P0004_T0001_R1_P4_K1_Ch2-Ch1.zen	20150416_STAG1gfpch8_Prometa\MitoSys2\Calibration\mEGFPC1H2B_Noc\round1\DE_W0004_P0001\DE_2_W0004_P0001_T0001\TR1_W0001_P0004\TR1_2_W0001_P0004_T0001_R1_P4_K1_Ch2-Ch1.zen	FA/ISS	20000	30.0	3	x	7	0	0	29.94	100000	2000	Scale	0	1.77	0	0.01	1.19	0	0.01	0.044000000000000004	0	1	1	0	1	271.572	14.717	0	1	271.572	14.717	1.0745	1.0864	1	0.9869	0.8433	0.9123	1	0.0349	0.1866	1.0609	0.0137	0.1042	0.012473	0.0011924000000000001	0.010944	0.005021
66	TR1_2_W0001_P0004_T0001_R1_P5_K1_Ch2-Ch1.zen	20150416_STAG1gfpch8_Prometa\MitoSys2\Calibration\mEGFPC1H2B_Noc\round1\DE_W0004_P0001\DE_2_W0004_P0001_T0001\TR1_W0001_P0004\TR1_2_W0001_P0004_T0001_R1_P5_K1_Ch2-Ch1.zen	FA/ISS	20000	30.0	3	x	7	0	0	29.94	100000	2000	Scale	0	1.77	0	0.01	1.19	0	0.01	0.044000000000000004	0	1	1	0	1	338.37199999999996	17.160999999999998	0	1	338.37199999999996	17.160999999999998	1.0081	1.0136	1	0.9896	0.866	0.9257	1	0.0176	0.1328	0.9976	0.0044	0.063	0.012291	0.00035932	0.01039	0.007626000000000001
67	TR1_2_W0001_P0004_T0001_R1_P6_K1_Ch2-Ch1.zen	20150416_STAG1gfpch8_Prometa\MitoSys2\Calibration\mEGFPC1H2B_Noc\round1\DE_W0004_P0001\DE_2_W0004_P0001_T0001\TR1_W0001_P0004\TR1_2_W0001_P0004_T0001_R1_P6_K1_Ch2-Ch1.zen	FA/ISS	20000	30.0	3		7	0	0	29.94	100000	2000	Scale	0	1.77	0	0.01	1.19	0	0.01	0.044000000000000004	0	1	1	0	1	261.976	13.822000000000001	0	1	261.976	13.822000000000001	1.0322	1.0487	1	0.9865	0.8353	0.9078	1	0.0276	0.166	1.0185	0.0081	0.0794	0.011925	0.00087439	0.0056659	0.007926
68	TR1_2_W0001_P0005_T0001_R1_P1_K1_Ch2-Ch1.zen	20150416_STAG1gfpch8_Prometa\MitoSys2\Calibration\mEGFPC1H2B_Noc\round1\DE_W0005_P0001\DE_2_W0005_P0001_T0001\TR1_W0001_P0005\TR1_2_W0001_P0005_T0001_R1_P1_K1_Ch2-Ch1.zen	FA/ISS	20000	30.0	3		7	0	0	29.94	100000	2000	Scale	0	1.77	0	0.01	1.19	0	0.01	0.044000000000000004	0	1	1	0	1	48.071000000000005	103.795	0	1	48.071000000000005	103.795	1.015	1.4175	1	0.9276	0.9764	0.9517	1	0.9583	0.9789	0.9421	1.3378	0.9314	0.064265	0.0038195	0.0013130999999999998	0.0015525
69	TR1_2_W0001_P0005_T0001_R1_P2_K1_Ch2-Ch1.zen	20150416_STAG1gfpch8_Prometa\MitoSys2\Calibration\mEGFPC1H2B_Noc\round1\DE_W0005_P0001\DE_2_W0005_P0001_T0001\TR1_W0001_P0005\TR1_2_W0001_P0005_T0001_R1_P2_K1_Ch2-Ch1.zen	FA/ISS	20000	30.0	3		7	0	0	29.94	100000	2000	Scale	0	1.77	0	0.01	1.19	0	0.01	0.044000000000000004	0	1	1	0	1	67.445	205.429	0	1	67.445	205.429	0.9929	2.4475	1	0.9482	0.9872	0.9675	1	0.9682	0.9840000000000001	0.9412	2.3665	0.9519	0.046387	0.0080643	0.0011721	0.0025461999999999998
70	TR1_2_W0001_P0005_T0001_R1_P3_K1_Ch2-Ch1.zen	20150416_STAG1gfpch8_Prometa\MitoSys2\Calibration\mEGFPC1H2B_Noc\round1\DE_W0005_P0001\DE_2_W0005_P0001_T0001\TR1_W0001_P0005\TR1_2_W0001_P0005_T0001_R1_P3_K1_Ch2-Ch1.zen	FA/ISS	20000	30.0	3		7	0	0	29.94	100000	2000	Scale	0	1.77	0	0.01	1.19	0	0.01	0.044000000000000004	0	1	1	0	1	57.131	187.42700000000002	0	1	57.131	187.42700000000002	1.0042	2.8287	1	0.9390000000000001	0.9854	0.9619	1	0.9694	0.9846	0.943	2.7374	0.9470000000000001	0.05519500000000001	0.0052148	0.0016652999999999998	0.0023619
71	TR1_2_W0001_P0005_T0001_R1_P4_K1_Ch2-Ch1.zen	20150416_STAG1gfpch8_Prometa\MitoSys2\Calibration\mEGFPC1H2B_Noc\round1\DE_W0005_P0001\DE_2_W0005_P0001_T0001\TR1_W0001_P0005\TR1_2_W0001_P0005_T0001_R1_P4_K1_Ch2-Ch1.zen	FA/ISS	20000	30.0	3		7	0	0	29.94	100000	2000	Scale	0	1.77	0	0.01	1.19	0	0.01	0.044000000000000004	0	1	1	0	1	29.449	3.033	0	1	29.449	3.033	0.9103	0.9704	1	0.8839	0.3699	0.5718	1	0.3263	0.5710000000000001	0.7994	0.0338	0.1685	0.11957999999999999	0.0046283	0.03213	0.028035
72	TR1_2_W0001_P0005_T0001_R1_P5_K1_Ch2-Ch1.zen	20150416_STAG1gfpch8_Prometa\MitoSys2\Calibration\mEGFPC1H2B_Noc\round1\DE_W0005_P0001\DE_2_W0005_P0001_T0001\TR1_W0001_P0005\TR1_2_W0001_P0005_T0001_R1_P5_K1_Ch2-Ch1.zen	FA/ISS	20000	30.0	3		7	0	0	29.94	100000	2000	Scale	0	1.77	0	0.01	1.19	0	0.01	0.044000000000000004	0	1	1	0	1	53.045	7.468999999999999	0	1	53.045	7.468999999999999	1.0781	1.4327	1	0.9338	0.6882	0.8014	1	0.4487	0.6692	1.0092	0.4451	0.4818	0.065636	0.004832100000000001	0.020097	0.017241
73	TR1_2_W0001_P0005_T0001_R1_P6_K1_Ch2-Ch1.zen	20150416_STAG1gfpch8_Prometa\MitoSys2\Calibration\mEGFPC1H2B_Noc\round1\DE_W0005_P0001\DE_2_W0005_P0001_T0001\TR1_W0001_P0005\TR1_2_W0001_P0005_T0001_R1_P6_K1_Ch2-Ch1.zen	FA/ISS	20000	30.000999999999998	3		7	0	0	29.94	100000	2000	Scale	0	1.77	0	0.01	1.19	0	0.01	0.044000000000000004	0	1	1	0	1	49.718999999999994	4.249	0	1	49.718999999999994	4.249	1.0184	1.0261	1	0.93	0.5178	0.6939	1	0.2353	0.485	0.9477	0.0453	0.1973	0.085863	0.0037688	0.026119	0.024609
74	TR1_2_W0001_P0006_T0001_R1_P1_K1_Ch2-Ch1.zen	20150416_STAG1gfpch8_Prometa\MitoSys2\Calibration\mEGFPC1H2B_Noc\round1\DE_W0006_P0001\DE_2_W0006_P0001_T0001\TR1_W0001_P0006\TR1_2_W0001_P0006_T0001_R1_P1_K1_Ch2-Ch1.zen	FA/ISS	20000	30.0	3		7	0	0	29.94	100000	2000	Scale	0	1.77	0	0.01	1.19	0	0.01	0.044000000000000004	0	1	1	0	1	282.573	248.575	0	1	282.573	248.575	1.0106	1.7615	1	0.9875	0.99	0.9887	1	0.898	0.9476	0.998	1.6021	0.9367	0.011000000000000001	0.0014282	0.00071819	0.0017743
75	TR1_2_W0001_P0006_T0001_R1_P2_K1_Ch2-Ch1.zen	20150416_STAG1gfpch8_Prometa\MitoSys2\Calibration\mEGFPC1H2B_Noc\round1\DE_W0006_P0001\DE_2_W0006_P0001_T0001\TR1_W0001_P0006\TR1_2_W0001_P0006_T0001_R1_P2_K1_Ch2-Ch1.zen	FA/ISS	20000	30.0	3		7	0	0	29.94	100000	2000	Scale	0	1.77	0	0.01	1.19	0	0.01	0.044000000000000004	0	1	1	0	1	282.812	249.796	0	1	282.812	249.796	0.9972	1.7232	1	0.9875	0.9901	0.9888	1	0.8989	0.9481	0.9848	1.5686	0.9372	0.010466	0.0014169	0.00091755	0.0014339
76	TR1_2_W0001_P0006_T0001_R1_P3_K1_Ch2-Ch1.zen	20150416_STAG1gfpch8_Prometa\MitoSys2\Calibration\mEGFPC1H2B_Noc\round1\DE_W0006_P0001\DE_2_W0006_P0001_T0001\TR1_W0001_P0006\TR1_2_W0001_P0006_T0001_R1_P3_K1_Ch2-Ch1.zen	FA/ISS	20000	30.0	3		7	0	0	29.94	100000	2000	Scale	0	1.77	0	0.01	1.19	0	0.01	0.044000000000000004	0	1	1	0	1	276.171	259.06	0	1	276.171	259.06	1.0134	2.2718	1	0.9872	0.99	0.9886	1	0.9008	0.9490000000000001	1.0005	2.0835	0.938	0.010756	0.0017535999999999997	0.00054425	0.0017422
77	TR1_2_W0001_P0006_T0001_R1_P4_K1_Ch2-Ch1.zen	20150416_STAG1gfpch8_Prometa\MitoSys2\Calibration\mEGFPC1H2B_Noc\round1\DE_W0006_P0001\DE_2_W0006_P0001_T0001\TR1_W0001_P0006\TR1_2_W0001_P0006_T0001_R1_P4_K1_Ch2-Ch1.zen	FA/ISS	20000	30.0	3		7	0	0	29.94	100000	2000	Scale	0	1.77	0	0.01	1.19	0	0.01	0.044000000000000004	0	1	1	0	1	266.569	19.423	0	1	266.569	19.423	0.9995	1.3584	1	0.9868	0.8796	0.9316	1	0.153	0.3868	0.9863	0.2183	0.3225	0.010868000000000001	0.0014315999999999999	0.0040199	0.017174000000000002
78	TR1_2_W0001_P0006_T0001_R1_P5_K1_Ch2-Ch1.zen	20150416_STAG1gfpch8_Prometa\MitoSys2\Calibration\mEGFPC1H2B_Noc\round1\DE_W0006_P0001\DE_2_W0006_P0001_T0001\TR1_W0001_P0006\TR1_2_W0001_P0006_T0001_R1_P5_K1_Ch2-Ch1.zen	FA/ISS	20000	30.0	3		7	0	0	29.94	100000	2000	Scale	0	1.77	0	0.01	1.19	0	0.01	0.044000000000000004	0	1	1	0	1	244.18400000000003	12.547	0	1	244.18400000000003	12.547	1.0041	1.0128	1	0.9856	0.8190000000000001	0.8984	1	0.0202	0.142	0.9897	0.0026	0.0467	0.012856999999999999	0.00067594	0.0088379	0.0094663
79	TR1_2_W0001_P0006_T0001_R1_P6_K1_Ch2-Ch1.zen	20150416_STAG1gfpch8_Prometa\MitoSys2\Calibration\mEGFPC1H2B_Noc\round1\DE_W0006_P0001\DE_2_W0006_P0001_T0001\TR1_W0001_P0006\TR1_2_W0001_P0006_T0001_R1_P6_K1_Ch2-Ch1.zen	FA/ISS	20000	30.0	3		7	0	0	29.94	100000	2000	Scale	0	1.77	0	0.01	1.19	0	0.01	0.044000000000000004	0	1	1	0	1	171.37900000000002	9.25	0	1	171.37900000000002	9.25	1.0311	1.0501	1	0.9793	0.7577	0.8614	1	0.0341	0.1846	1.0101	0.0044	0.0545	0.024662	0.00061096	0.024046	0.0062025
80	TR1_2_W0001_P0041_T0001_R1_P1_K1_Ch2-Ch1.zen	20150416_STAG1gfpch8_Prometa\MitoSys2\Calibration\mEGFPC1H2B_Noc\round1\DE_W0006_P0001\DE_2_W0006_P0001_T0002\TR1_W0001_P0041\TR1_2_W0001_P0041_T0001_R1_P1_K1_Ch2-Ch1.zen	FA/ISS	20000	30.0	3		7	0	0	29.94	100000	2000	Scale	0	1.77	0	0.01	1.19	0	0.01	0.044000000000000004	0	1	1	0	1	95.25	271.5	0	1	95.25	271.5	0.9896	1.7573	1	0.9632	0.9905	0.9767	1	0.9668	0.9833	0.953	1.6973	0.9603	0.029214999999999998	0.0011945999999999999	0.0027627	0.0034313000000000004
81	TR1_2_W0001_P0041_T0001_R1_P2_K1_Ch2-Ch1.zen	20150416_STAG1gfpch8_Prometa\MitoSys2\Calibration\mEGFPC1H2B_Noc\round1\DE_W0006_P0001\DE_2_W0006_P0001_T0002\TR1_W0001_P0041\TR1_2_W0001_P0041_T0001_R1_P2_K1_Ch2-Ch1.zen	FA/ISS	20000	30.0	3		7	0	0	29.94	100000	2000	Scale	0	1.77	0	0.01	1.19	0	0.01	0.044000000000000004	0	1	1	0	1	99.671	248.25099999999998	0	1	99.671	248.25099999999998	1.0031	1.8008	1	0.9648	0.9896	0.9771	1	0.9619	0.9808	0.9678	1.7309999999999999	0.9582	0.029944	0.0011265999999999997	0.0025291	0.0031659
82	TR1_2_W0001_P0041_T0001_R1_P3_K1_Ch2-Ch1.zen	20150416_STAG1gfpch8_Prometa\MitoSys2\Calibration\mEGFPC1H2B_Noc\round1\DE_W0006_P0001\DE_2_W0006_P0001_T0002\TR1_W0001_P0041\TR1_2_W0001_P0041_T0001_R1_P3_K1_Ch2-Ch1.zen	FA/ISS	20000	30.0	3		7	0	0	29.94	100000	2000	Scale	0	1.77	0	0.01	1.19	0	0.01	0.044000000000000004	0	1	1	0	1	100.115	232.287	0	1	100.115	232.287	1.01	1.7147	1	0.9649	0.9892	0.977	1	0.9604	0.98	0.9748	1.6448	0.9574	0.029126999999999997	0.0023458000000000003	0.00050543	0.0014857999999999998
83	TR1_2_W0001_P0041_T0001_R1_P4_K1_Ch2-Ch1.zen	20150416_STAG1gfpch8_Prometa\MitoSys2\Calibration\mEGFPC1H2B_Noc\round1\DE_W0006_P0001\DE_2_W0006_P0001_T0002\TR1_W0001_P0041\TR1_2_W0001_P0041_T0001_R1_P4_K1_Ch2-Ch1.zen	FA/ISS	20000	30.0	3		7	0	0	29.94	100000	2000	Scale	0	1.77	0	0.01	1.19	0	0.01	0.044000000000000004	0	1	1	0	1	75.195	7.702000000000001	0	1	75.195	7.702000000000001	0.9907	1.0331	1	0.9533	0.7135	0.8248	1	0.3244	0.5695	0.9442	0.187	0.4044	0.028631999999999998	0.0017582999999999998	0.022844999999999997	0.0078854
84	TR1_2_W0001_P0041_T0001_R1_P5_K1_Ch2-Ch1.zen	20150416_STAG1gfpch8_Prometa\MitoSys2\Calibration\mEGFPC1H2B_Noc\round1\DE_W0006_P0001\DE_2_W0006_P0001_T0002\TR1_W0001_P0041\TR1_2_W0001_P0041_T0001_R1_P5_K1_Ch2-Ch1.zen	FA/ISS	20000	30.0	3	x	7	0	0	29.94	100000	2000	Scale	0	1.77	0	0.01	1.19	0	0.01	0.044000000000000004	0	1	1	0	1	35.482	3.409	0	1	35.482	3.409	0.9769	1.1652	1	0.9023	0.4149	0.6117	1	0.2864	0.5344	0.8803	0.0627	0.1694	0.061782000000000004	0.0041759	0.024173	0.04384
85	TR1_2_W0001_P0041_T0001_R1_P6_K1_Ch2-Ch1.zen	20150416_STAG1gfpch8_Prometa\MitoSys2\Calibration\mEGFPC1H2B_Noc\round1\DE_W0006_P0001\DE_2_W0006_P0001_T0002\TR1_W0001_P0041\TR1_2_W0001_P0041_T0001_R1_P6_K1_Ch2-Ch1.zen	FA/ISS	20000	30.0	3	x	7	0	0	29.94	100000	2000	Scale	0	1.77	0	0.01	1.19	0	0.01	0.044000000000000004	0	1	1	0	1	8.967	1.7819999999999998	0	1	8.967	1.7819999999999998	0.9789	1.0098	1	0.6426	0.11	0.2659	1	0.6075	0.7794	0.6255	0.0139	0.08900000000000001	0.018496000000000002	0.011956	0.10753	0.073384
86	TR1_2_W0001_P0001_T0001_R1_P1_K1_Ch2-Ch1.zen	20150416_STAG1gfpch8_Prometa\MitoSys2\Calibration\mEGFPC1H2B_Noc\round2\DE_W0001\DE_W0001_P0001\DE_2_W0001_P0001_T0001\TR1_W0001_P0001\TR1_2_W0001_P0001_T0001_R1_P1_K1_Ch2-Ch1.zen	FA/ISS	20000	30.0	3		7	0	0	29.94	100000	2000	Scale	0	1.77	0	0.01	1.19	0	0.01	0.044000000000000004	0	1	1	0	1	181.921	178.12599999999998	0	1	181.921	178.12599999999998	1.0377	1.7627	1	0.9806	0.986	0.9833	1	0.9081	0.9529	1.0179	1.6108	0.9367	0.01738	0.0027116999999999996	0.00096463	0.0024061
87	TR1_2_W0001_P0001_T0001_R1_P2_K1_Ch2-Ch1.zen	20150416_STAG1gfpch8_Prometa\MitoSys2\Calibration\mEGFPC1H2B_Noc\round2\DE_W0001\DE_W0001_P0001\DE_2_W0001_P0001_T0001\TR1_W0001_P0001\TR1_2_W0001_P0001_T0001_R1_P2_K1_Ch2-Ch1.zen	FA/ISS	20000	30.0	3		7	0	0	29.94	100000	2000	Scale	0	1.77	0	0.01	1.19	0	0.01	0.044000000000000004	0	1	1	0	1	172.618	173.003	0	1	172.618	173.003	1.0183	2.2401	1	0.9796	0.9847	0.9821	1	0.9046	0.951	0.9977	2.0507	0.9337	0.018238	0.0014225	0.0023587	0.0024214
88	TR1_2_W0001_P0001_T0001_R1_P3_K1_Ch2-Ch1.zen	20150416_STAG1gfpch8_Prometa\MitoSys2\Calibration\mEGFPC1H2B_Noc\round2\DE_W0001\DE_W0001_P0001\DE_2_W0001_P0001_T0001\TR1_W0001_P0001\TR1_2_W0001_P0001_T0001_R1_P3_K1_Ch2-Ch1.zen	FA/ISS	20000	30.0	3		7	0	0	29.94	100000	2000	Scale	0	1.77	0	0.01	1.19	0	0.01	0.044000000000000004	0	1	1	0	1	167.767	176.607	0	1	167.767	176.607	1.0198	2.7194	1	0.9790000000000001	0.985	0.982	1	0.9088	0.9532	0.9986	2.5084	0.9357	0.018465000000000002	0.0021975000000000002	0.0011549000000000002	0.0023195
89	TR1_2_W0001_P0001_T0001_R1_P4_K1_Ch2-Ch1.zen	20150416_STAG1gfpch8_Prometa\MitoSys2\Calibration\mEGFPC1H2B_Noc\round2\DE_W0001\DE_W0001_P0001\DE_2_W0001_P0001_T0001\TR1_W0001_P0001\TR1_2_W0001_P0001_T0001_R1_P4_K1_Ch2-Ch1.zen	FA/ISS	20000	30.0	3		7	0	0	29.94	100000	2000	Scale	0	1.77	0	0.01	1.19	0	0.01	0.044000000000000004	0	1	1	0	1	164.769	9.979	0	1	164.769	9.979	1.0027	1.0663	1	0.9786	0.7746	0.8707	1	0.0738	0.2706	0.9812	0.0323	0.1491	0.020876	0.00079658	0.02309	0.0078538
90	TR1_2_W0001_P0001_T0001_R1_P5_K1_Ch2-Ch1.zen	20150416_STAG1gfpch8_Prometa\MitoSys2\Calibration\mEGFPC1H2B_Noc\round2\DE_W0001\DE_W0001_P0001\DE_2_W0001_P0001_T0001\TR1_W0001_P0001\TR1_2_W0001_P0001_T0001_R1_P5_K1_Ch2-Ch1.zen	FA/ISS	20000	30.0	3		7	0	0	29.94	100000	2000	Scale	0	1.77	0	0.01	1.19	0	0.01	0.044000000000000004	0	1	1	0	1	121.65299999999999	8.562000000000001	0	1	121.65299999999999	8.562000000000001	1.0365	1.0531	1	0.9711	0.7405	0.848	1	0.1394	0.3733	1.0071	0.0617	0.2304	0.024897	0.0010149	0.007975399999999999	0.012231
91	TR1_2_W0001_P0001_T0001_R1_P6_K1_Ch2-Ch1.zen	20150416_STAG1gfpch8_Prometa\MitoSys2\Calibration\mEGFPC1H2B_Noc\round2\DE_W0001\DE_W0001_P0001\DE_2_W0001_P0001_T0001\TR1_W0001_P0001\TR1_2_W0001_P0001_T0001_R1_P6_K1_Ch2-Ch1.zen	FA/ISS	20000	30.0	3		7	0	0	29.94	100000	2000	Scale	0	1.77	0	0.01	1.19	0	0.01	0.044000000000000004	0	1	1	0	1	164.37	9.999	0	1	164.37	9.999	1.0222	1.0716	1	0.9786	0.7759	0.8713	1	0.076	0.2754	1.0005	0.033	0.1545	0.019099	0.0017510000000000002	0.006911100000000001	0.020843
92	TR1_2_W0001_P0108_T0001_R1_P1_K1_Ch2-Ch1.zen	20150416_STAG1gfpch8_Prometa\MitoSys2\Calibration\mEGFPC1H2B_Noc\round2\DE_W0001\DE_W0001_P0001\DE_2_W0001_P0001_T0002\TR1_W0001_P0108\TR1_2_W0001_P0108_T0001_R1_P1_K1_Ch2-Ch1.zen	FA/ISS	20000	30.0	3		7	0	0	29.94	100000	2000	Scale	0	1.77	0	0.01	1.19	0	0.01	0.044000000000000004	0	1	1	0	1	69.179	235.457	0	1	69.179	235.457	1.0144	1.5827	1	0.9495	0.9892	0.9691	1	0.9725	0.9861	0.9635	1.5321	0.9556	0.043666	0.0035784999999999996	0.0031327	0.0039809
93	TR1_2_W0001_P0108_T0001_R1_P2_K1_Ch2-Ch1.zen	20150416_STAG1gfpch8_Prometa\MitoSys2\Calibration\mEGFPC1H2B_Noc\round2\DE_W0001\DE_W0001_P0001\DE_2_W0001_P0001_T0002\TR1_W0001_P0108\TR1_2_W0001_P0108_T0001_R1_P2_K1_Ch2-Ch1.zen	FA/ISS	20000	30.0	3		7	0	0	29.94	100000	2000	Scale	0	1.77	0	0.01	1.19	0	0.01	0.044000000000000004	0	1	1	0	1	66.914	212.175	0	1	66.914	212.175	0.9888	1.8848	1	0.9478	0.988	0.9677	1	0.9704	0.9851	0.9369	1.8233	0.9532	0.044676	0.0035301	0.0015402	0.0014699000000000001
94	TR1_2_W0001_P0108_T0001_R1_P3_K1_Ch2-Ch1.zen	20150416_STAG1gfpch8_Prometa\MitoSys2\Calibration\mEGFPC1H2B_Noc\round2\DE_W0001\DE_W0001_P0001\DE_2_W0001_P0001_T0002\TR1_W0001_P0108\TR1_2_W0001_P0108_T0001_R1_P3_K1_Ch2-Ch1.zen	FA/ISS	20000	30.0	3		7	0	0	29.94	100000	2000	Scale	0	1.77	0	0.01	1.19	0	0.01	0.044000000000000004	0	1	1	0	1	66.197	192.63	0	1	66.197	192.63	1.0063	1.5946	1	0.9472	0.9874	0.9671	1	0.9692	0.9845	0.9534	1.5377	0.9520000000000001	0.043773	0.0059662	0.0017694000000000002	0.0018629000000000002
95	TR1_2_W0001_P0108_T0001_R1_P4_K1_Ch2-Ch1.zen	20150416_STAG1gfpch8_Prometa\MitoSys2\Calibration\mEGFPC1H2B_Noc\round2\DE_W0001\DE_W0001_P0001\DE_2_W0001_P0001_T0002\TR1_W0001_P0108\TR1_2_W0001_P0108_T0001_R1_P4_K1_Ch2-Ch1.zen	FA/ISS	20000	30.0	3		7	0	0	29.94	100000	2000	Scale	0	1.77	0	0.01	1.19	0	0.01	0.044000000000000004	0	1	1	0	1	61.798	5.564	0	1	61.798	5.564	0.9645	1.0015	1	0.9437	0.6156	0.7621	1	0.2567	0.5054	0.9092	0.0889	0.2816	0.048971	0.0041971000000000005	0.017921	0.032684
96	TR1_2_W0001_P0108_T0001_R1_P5_K1_Ch2-Ch1.zen	20150416_STAG1gfpch8_Prometa\MitoSys2\Calibration\mEGFPC1H2B_Noc\round2\DE_W0001\DE_W0001_P0001\DE_2_W0001_P0001_T0002\TR1_W0001_P0108\TR1_2_W0001_P0108_T0001_R1_P5_K1_Ch2-Ch1.zen	FA/ISS	20000	30.0	3		7	0	0	29.94	100000	2000	Scale	0	1.77	0	0.01	1.19	0	0.01	0.044000000000000004	0	1	1	0	1	70.21300000000001	4.707	0	1	70.21300000000001	4.707	1.0022	1.0191	1	0.9503	0.5579999999999999	0.7282	1	0.1171	0.3422	0.9525	0.0095	0.0869	0.045274	0.0019919	0.0086466	0.019008
97	TR1_2_W0001_P0108_T0001_R1_P6_K1_Ch2-Ch1.zen	20150416_STAG1gfpch8_Prometa\MitoSys2\Calibration\mEGFPC1H2B_Noc\round2\DE_W0001\DE_W0001_P0001\DE_2_W0001_P0001_T0002\TR1_W0001_P0108\TR1_2_W0001_P0108_T0001_R1_P6_K1_Ch2-Ch1.zen	FA/ISS	20000	30.0	3		7	0	0	29.94	100000	2000	Scale	0	1.77	0	0.01	1.19	0	0.01	0.044000000000000004	0	1	1	0	1	60.181999999999995	4.73	0	1	60.181999999999995	4.73	1.0038	1.0239	1	0.9419	0.5587	0.7254	1	0.1932	0.4395	0.9455	0.039	0.1815	0.049575	0.0024966	0.0078219	0.023522
98	TR1_2_W0001_P0082_T0001_R1_P1_K1_Ch2-Ch1.zen	20150416_STAG1gfpch8_Prometa\MitoSys2\Calibration\mEGFPC1H2B_Noc\round2\DE_W0001\DE_W0001_P0003\DE_2_W0001_P0003_T0001\TR1_W0001_P0082\TR1_2_W0001_P0082_T0001_R1_P1_K1_Ch2-Ch1.zen	FA/ISS	20000	30.0	3		7	0	0	29.94	100000	2000	Scale	0	1.77	0	0.01	1.19	0	0.01	0.044000000000000004	0	1	1	0	1	382.455	211.18	0	1	382.455	211.18	1.006	1.6002	1	0.9908	0.9879	0.9893	1	0.8361	0.9142	0.9967	1.3648	0.904	0.0082936	0.00036784	0.0037123000000000004	0.0029924
99	TR1_2_W0001_P0082_T0001_R1_P2_K1_Ch2-Ch1.zen	20150416_STAG1gfpch8_Prometa\MitoSys2\Calibration\mEGFPC1H2B_Noc\round2\DE_W0001\DE_W0001_P0003\DE_2_W0001_P0003_T0001\TR1_W0001_P0082\TR1_2_W0001_P0082_T0001_R1_P2_K1_Ch2-Ch1.zen	FA/ISS	20000	30.0	3		7	0	0	29.94	100000	2000	Scale	0	1.77	0	0.01	1.19	0	0.01	0.044000000000000004	0	1	1	0	1	372.631	228.981	0	1	372.631	228.981	1.0121	1.6857	1	0.9905	0.9887	0.9896	1	0.8505	0.9221	1.0025	1.4629	0.9121	0.0084788	0.00029646	0.0055433999999999995	0.0052742
100	TR1_2_W0001_P0082_T0001_R1_P3_K1_Ch2-Ch1.zen	20150416_STAG1gfpch8_Prometa\MitoSys2\Calibration\mEGFPC1H2B_Noc\round2\DE_W0001\DE_W0001_P0003\DE_2_W0001_P0003_T0001\TR1_W0001_P0082\TR1_2_W0001_P0082_T0001_R1_P3_K1_Ch2-Ch1.zen	FA/ISS	20000	30.0	3	x	7	0	0	29.94	100000	2000	Scale	0	1.77	0	0.01	1.19	0	0.01	0.044000000000000004	0	1	1	0	1	238.435	75.286	0	1	238.435	75.286	0.9795	1.2613	1	0.9852	0.9682	0.9767	1	0.7373	0.8585	0.9648	0.9302	0.8362	0.0127	0.0019686	0.0016914000000000002	0.0037124000000000002
101	TR1_2_W0001_P0082_T0001_R1_P4_K1_Ch2-Ch1.zen	20150416_STAG1gfpch8_Prometa\MitoSys2\Calibration\mEGFPC1H2B_Noc\round2\DE_W0001\DE_W0001_P0003\DE_2_W0001_P0003_T0001\TR1_W0001_P0082\TR1_2_W0001_P0082_T0001_R1_P4_K1_Ch2-Ch1.zen	FA/ISS	20000	30.0	3	x	7	0	0	29.94	100000	2000	Scale	0	1.77	0	0.01	1.19	0	0.01	0.044000000000000004	0	1	1	0	1	317.175	16.426	0	1	317.175	16.426	1.0135	1.0207	1	0.9889	0.8603	0.9224	1	0.0227	0.1504	1.0023	0.0068	0.0775	0.011984	0.00084683	0.010502	0.015359000000000001
102	TR1_2_W0001_P0082_T0001_R1_P5_K1_Ch2-Ch1.zen	20150416_STAG1gfpch8_Prometa\MitoSys2\Calibration\mEGFPC1H2B_Noc\round2\DE_W0001\DE_W0001_P0003\DE_2_W0001_P0003_T0001\TR1_W0001_P0082\TR1_2_W0001_P0082_T0001_R1_P5_K1_Ch2-Ch1.zen	FA/ISS	20000	30.0	3	x	7	0	0	29.94	100000	2000	Scale	0	1.77	0	0.01	1.19	0	0.01	0.044000000000000004	0	1	1	0	1	16.379	1.999	0	1	16.379	1.999	0.6775	0.9022	1	0.7791	0.166	0.3575	1	0.4176	0.6414	0.484	0.0037	0.0379	0.12375	0.058130999999999995	0.032157	0.09951
103	TR1_2_W0001_P0082_T0001_R1_P6_K1_Ch2-Ch1.zen	20150416_STAG1gfpch8_Prometa\MitoSys2\Calibration\mEGFPC1H2B_Noc\round2\DE_W0001\DE_W0001_P0003\DE_2_W0001_P0003_T0001\TR1_W0001_P0082\TR1_2_W0001_P0082_T0001_R1_P6_K1_Ch2-Ch1.zen	FA/ISS	20000	30.0	3		7	0	0	29.94	100000	2000	Scale	0	1.77	0	0.01	1.19	0	0.01	0.044000000000000004	0	1	1	0	1	345.097	17.322	0	1	345.097	17.322	1.013	1.0191	1	0.9898	0.8671	0.9264	1	0.015	0.1226	1.0027	0.0033	0.0535	0.00939	0.00032407	0.012556	0.0037681999999999993
104	TR1_2_W0001_P0002_T0001_R1_P1_K1_Ch2-Ch1.zen	20150416_STAG1gfpch8_Prometa\MitoSys2\Calibration\mEGFPC1H2B_Noc\round2\DE_W0002\DE_W0002_P0001\DE_2_W0002_P0001_T0001\TR1_W0001_P0002\TR1_2_W0001_P0002_T0001_R1_P1_K1_Ch2-Ch1.zen	FA/ISS	20000	30.0	3		7	0	0	29.94	100000	2000	Scale	0	1.77	0	0.01	1.19	0	0.01	0.044000000000000004	0	1	1	0	1	260.915	224.613	0	1	260.915	224.613	1.0246	1.5558	1	0.9865	0.9887	0.9876	1	0.894	0.9455	1.0109	1.4024	0.9334	0.01099	0.00045519	0.0031739	0.0043904
105	TR1_2_W0001_P0002_T0001_R1_P2_K1_Ch2-Ch1.zen	20150416_STAG1gfpch8_Prometa\MitoSys2\Calibration\mEGFPC1H2B_Noc\round2\DE_W0002\DE_W0002_P0001\DE_2_W0002_P0001_T0001\TR1_W0001_P0002\TR1_2_W0001_P0002_T0001_R1_P2_K1_Ch2-Ch1.zen	FA/ISS	20000	30.0	3		7	0	0	29.94	100000	2000	Scale	0	1.77	0	0.01	1.19	0	0.01	0.044000000000000004	0	1	1	0	1	188.649	138.213	0	1	188.649	138.213	1.0054	1.1604	1	0.9813	0.9825	0.9819	1	0.8815	0.9389	0.9867	1.0137	0.9214	0.015346	0.00049604	0.00081833	0.0012303
106	TR1_2_W0001_P0002_T0001_R1_P3_K1_Ch2-Ch1.zen	20150416_STAG1gfpch8_Prometa\MitoSys2\Calibration\mEGFPC1H2B_Noc\round2\DE_W0002\DE_W0002_P0001\DE_2_W0002_P0001_T0001\TR1_W0001_P0002\TR1_2_W0001_P0002_T0001_R1_P3_K1_Ch2-Ch1.zen	FA/ISS	20000	30.0	3		7	0	0	29.94	100000	2000	Scale	0	1.77	0	0.01	1.19	0	0.01	0.044000000000000004	0	1	1	0	1	217.87400000000002	232.50900000000001	0	1	217.87400000000002	232.50900000000001	0.9915	1.7336	1	0.9838	0.9892	0.9865	1	0.9147	0.9563	0.9754	1.5993	0.9432	0.012126000000000001	0.0012036	0.00039593	0.0013441
107	TR1_2_W0001_P0002_T0001_R1_P4_K1_Ch2-Ch1.zen	20150416_STAG1gfpch8_Prometa\MitoSys2\Calibration\mEGFPC1H2B_Noc\round2\DE_W0002\DE_W0002_P0001\DE_2_W0002_P0001_T0001\TR1_W0001_P0002\TR1_2_W0001_P0002_T0001_R1_P4_K1_Ch2-Ch1.zen	FA/ISS	20000	30.0	3		7	0	0	29.94	100000	2000	Scale	0	1.77	0	0.01	1.19	0	0.01	0.044000000000000004	0	1	1	0	1	257.935	12.664000000000001	0	1	257.935	12.664000000000001	1.0170000000000001	1.0177	1	0.9863	0.8206	0.8996	1	0.0107	0.1032	1.0032	0.0001	0.009000000000000001	0.012611	0.00062715	0.018818	0.0031928
108	TR1_2_W0001_P0002_T0001_R1_P5_K1_Ch2-Ch1.zen	20150416_STAG1gfpch8_Prometa\MitoSys2\Calibration\mEGFPC1H2B_Noc\round2\DE_W0002\DE_W0002_P0001\DE_2_W0002_P0001_T0001\TR1_W0001_P0002\TR1_2_W0001_P0002_T0001_R1_P5_K1_Ch2-Ch1.zen	FA/ISS	20000	30.0	3		7	0	0	29.94	100000	2000	Scale	0	1.77	0	0.01	1.19	0	0.01	0.044000000000000004	0	1	1	0	1	230.643	11.857999999999999	0	1	230.643	11.857999999999999	0.9639	1.0081	1	0.9846	0.8086	0.8923	1	0.0208	0.1435	0.9488	0.0035	0.0424	0.012984	0.00065964	0.013813999999999998	0.014156
109	TR1_2_W0001_P0002_T0001_R1_P6_K1_Ch2-Ch1.zen	20150416_STAG1gfpch8_Prometa\MitoSys2\Calibration\mEGFPC1H2B_Noc\round2\DE_W0002\DE_W0002_P0001\DE_2_W0002_P0001_T0001\TR1_W0001_P0002\TR1_2_W0001_P0002_T0001_R1_P6_K1_Ch2-Ch1.zen	FA/ISS	20000	30.0	3		7	0	0	29.94	100000	2000	Scale	0	1.77	0	0.01	1.19	0	0.01	0.044000000000000004	0	1	1	0	1	241.233	11.895999999999999	0	1	241.233	11.895999999999999	0.9768	0.9994	1	0.9854	0.8099	0.8934	1	0.0115	0.107	0.9624	0.0002	0.0069	0.012268000000000001	0.00079926	0.0077833	0.020958
110	TR1_2_W0001_P0109_T0001_R1_P1_K1_Ch2-Ch1.zen	20150416_STAG1gfpch8_Prometa\MitoSys2\Calibration\mEGFPC1H2B_Noc\round2\DE_W0002\DE_W0002_P0001\DE_2_W0002_P0001_T0002\TR1_W0001_P0109\TR1_2_W0001_P0109_T0001_R1_P1_K1_Ch2-Ch1.zen	FA/ISS	20000	30.0	3		7	0	0	29.94	100000	2000	Scale	0	1.77	0	0.01	1.19	0	0.01	0.044000000000000004	0	1	1	0	1	235.665	321.51099999999997	0	1	235.665	321.51099999999997	1.0290000000000001	1.7644	1	0.985	0.9924	0.9887	1	0.9346	0.9667	1.0138	1.6611	0.9557	0.013038999999999999	0.0013637	0.0014313	0.00098884
111	TR1_2_W0001_P0109_T0001_R1_P2_K1_Ch2-Ch1.zen	20150416_STAG1gfpch8_Prometa\MitoSys2\Calibration\mEGFPC1H2B_Noc\round2\DE_W0002\DE_W0002_P0001\DE_2_W0002_P0001_T0002\TR1_W0001_P0109\TR1_2_W0001_P0109_T0001_R1_P2_K1_Ch2-Ch1.zen	FA/ISS	20000	30.0	3		7	0	0	29.94	100000	2000	Scale	0	1.77	0	0.01	1.19	0	0.01	0.044000000000000004	0	1	1	0	1	155.192	165.65	0	1	155.192	165.65	1.0088	1.4176	1	0.9773	0.9852	0.9813	1	0.9168	0.9575	0.986	1.298	0.9392	0.018576	0.0018885999999999998	0.0016292000000000001	0.0014112
112	TR1_2_W0001_P0109_T0001_R1_P3_K1_Ch2-Ch1.zen	20150416_STAG1gfpch8_Prometa\MitoSys2\Calibration\mEGFPC1H2B_Noc\round2\DE_W0002\DE_W0002_P0001\DE_2_W0002_P0001_T0002\TR1_W0001_P0109\TR1_2_W0001_P0109_T0001_R1_P3_K1_Ch2-Ch1.zen	FA/ISS	20000	30.0	3		7	0	0	29.94	100000	2000	Scale	0	1.77	0	0.01	1.19	0	0.01	0.044000000000000004	0	1	1	0	1	147.80200000000002	212.215	0	1	147.80200000000002	212.215	0.9949	1.3157	1	0.9762	0.9885	0.9823	1	0.938	0.9685	0.9711	1.2303	0.9512	0.017211	0.0014552999999999999	0.00094855	0.00070347
113	TR1_2_W0001_P0109_T0001_R1_P4_K1_Ch2-Ch1.zen	20150416_STAG1gfpch8_Prometa\MitoSys2\Calibration\mEGFPC1H2B_Noc\round2\DE_W0002\DE_W0002_P0001\DE_2_W0002_P0001_T0002\TR1_W0001_P0109\TR1_2_W0001_P0109_T0001_R1_P4_K1_Ch2-Ch1.zen	FA/ISS	20000	30.0	3	x	7	0	0	29.94	100000	2000	Scale	0	1.77	0	0.01	1.19	0	0.01	0.044000000000000004	0	1	1	0	1	229.065	12.953	0	1	229.065	12.953	1.0025	1.0212	1	0.9846	0.8245	0.9009999999999999	1	0.049	0.2213	0.9871	0.0192	0.1283	0.016331000000000002	0.00075718	0.017943	0.017193
114	TR1_2_W0001_P0109_T0001_R1_P5_K1_Ch2-Ch1.zen	20150416_STAG1gfpch8_Prometa\MitoSys2\Calibration\mEGFPC1H2B_Noc\round2\DE_W0002\DE_W0002_P0001\DE_2_W0002_P0001_T0002\TR1_W0001_P0109\TR1_2_W0001_P0109_T0001_R1_P5_K1_Ch2-Ch1.zen	FA/ISS	20000	30.0	3		7	0	0	29.94	100000	2000	Scale	0	1.77	0	0.01	1.19	0	0.01	0.044000000000000004	0	1	1	0	1	206.572	17.148	0	1	206.572	17.148	0.9858	0.9942	1	0.9829	0.8656	0.9224	1	0.21899999999999997	0.4679	0.9688	0.1593	0.3949	0.014094	0.00058001	0.0034506	0.010542000000000001
115	TR1_2_W0001_P0109_T0001_R1_P6_K1_Ch2-Ch1.zen	20150416_STAG1gfpch8_Prometa\MitoSys2\Calibration\mEGFPC1H2B_Noc\round2\DE_W0002\DE_W0002_P0001\DE_2_W0002_P0001_T0002\TR1_W0001_P0109\TR1_2_W0001_P0109_T0001_R1_P6_K1_Ch2-Ch1.zen	FA/ISS	20000	30.0	3		7	0	0	29.94	100000	2000	Scale	0	1.77	0	0.01	1.19	0	0.01	0.044000000000000004	0	1	1	0	1	199.299	15.467	0	1	199.299	15.467	0.9998	0.9968	1	0.9823	0.8519	0.9148	1	0.1871	0.4325	0.9821	0.1253	0.3523	0.013708000000000001	0.00092355	0.0025276	0.012998
116	TR1_2_W0001_P0083_T0001_R1_P1_K1_Ch2-Ch1.zen	20150416_STAG1gfpch8_Prometa\MitoSys2\Calibration\mEGFPC1H2B_Noc\round2\DE_W0003\DE_W0003_P0003\DE_2_W0003_P0003_T0001\TR1_W0001_P0083\TR1_2_W0001_P0083_T0001_R1_P1_K1_Ch2-Ch1.zen	FA/ISS	20000	30.0	3		7	0	0	29.94	100000	2000	Scale	0	1.77	0	0.01	1.19	0	0.01	0.044000000000000004	0	1	1	0	1	106.387	189.422	0	1	106.387	189.422	1.0127	2.4447	1	0.9670000000000001	0.9859	0.9764	1	0.9454	0.9723	0.9795	2.3207	0.9492	0.031744	0.0019969000000000002	0.0037056999999999997	0.004068
117	TR1_2_W0001_P0083_T0001_R1_P2_K1_Ch2-Ch1.zen	20150416_STAG1gfpch8_Prometa\MitoSys2\Calibration\mEGFPC1H2B_Noc\round2\DE_W0003\DE_W0003_P0003\DE_2_W0003_P0003_T0001\TR1_W0001_P0083\TR1_2_W0001_P0083_T0001_R1_P2_K1_Ch2-Ch1.zen	FA/ISS	20000	30.0	3		7	0	0	29.94	100000	2000	Scale	0	1.77	0	0.01	1.19	0	0.01	0.044000000000000004	0	1	1	0	1	107.59200000000001	164.813	0	1	107.59200000000001	164.813	0.9995	1.8863	1	0.9674	0.9832	0.9753	1	0.9339	0.9664	0.9669	1.7633	0.9422	0.030299	0.00064375	0.014984	0.021032
118	TR1_2_W0001_P0083_T0001_R1_P3_K1_Ch2-Ch1.zen	20150416_STAG1gfpch8_Prometa\MitoSys2\Calibration\mEGFPC1H2B_Noc\round2\DE_W0003\DE_W0003_P0003\DE_2_W0003_P0003_T0001\TR1_W0001_P0083\TR1_2_W0001_P0083_T0001_R1_P3_K1_Ch2-Ch1.zen	FA/ISS	20000	30.0	3		7	0	0	29.94	100000	2000	Scale	0	1.77	0	0.01	1.19	0	0.01	0.044000000000000004	0	1	1	0	1	105.26700000000001	194.084	0	1	105.26700000000001	194.084	0.997	2.1522	1	0.9667	0.9863	0.9764	1	0.9471	0.9732	0.9637	2.0427	0.95	0.032121	0.0022706999999999996	0.0025951999999999998	0.0023883000000000003
119	TR1_2_W0001_P0083_T0001_R1_P4_K1_Ch2-Ch1.zen	20150416_STAG1gfpch8_Prometa\MitoSys2\Calibration\mEGFPC1H2B_Noc\round2\DE_W0003\DE_W0003_P0003\DE_2_W0003_P0003_T0001\TR1_W0001_P0083\TR1_2_W0001_P0083_T0001_R1_P4_K1_Ch2-Ch1.zen	FA/ISS	20000	30.0	3		7	0	0	29.94	100000	2000	Scale	0	1.77	0	0.01	1.19	0	0.01	0.044000000000000004	0	1	1	0	1	84.92	7.209	0	1	84.92	7.209	0.987	1.0215	1	0.9585	0.6958	0.8167	1	0.23199999999999998	0.4815	0.9457	0.1087	0.309	0.043577	0.0017877	0.037575	0.016367
120	TR1_2_W0001_P0083_T0001_R1_P5_K1_Ch2-Ch1.zen	20150416_STAG1gfpch8_Prometa\MitoSys2\Calibration\mEGFPC1H2B_Noc\round2\DE_W0003\DE_W0003_P0003\DE_2_W0003_P0003_T0001\TR1_W0001_P0083\TR1_2_W0001_P0083_T0001_R1_P5_K1_Ch2-Ch1.zen	FA/ISS	20000	30.0	3		7	0	0	29.94	100000	2000	Scale	0	1.77	0	0.01	1.19	0	0.01	0.044000000000000004	0	1	1	0	1	83.809	9.406	0	1	83.809	9.406	1.1255	2.4955	1	0.9581	0.7514	0.8481	1	0.3498	0.5870000000000001	1.0808	0.8312	0.4439	0.032687	0.0062704	0.010574	0.049179
121	TR1_2_W0001_P0083_T0001_R1_P6_K1_Ch2-Ch1.zen	20150416_STAG1gfpch8_Prometa\MitoSys2\Calibration\mEGFPC1H2B_Noc\round2\DE_W0003\DE_W0003_P0003\DE_2_W0003_P0003_T0001\TR1_W0001_P0083\TR1_2_W0001_P0083_T0001_R1_P6_K1_Ch2-Ch1.zen	FA/ISS	20000	30.0	3		7	0	0	29.94	100000	2000	Scale	0	1.77	0	0.01	1.19	0	0.01	0.044000000000000004	0	1	1	0	1	85.23100000000001	6.702000000000001	0	1	85.23100000000001	6.702000000000001	0.9729	0.9802	1	0.9590000000000001	0.6769	0.8057	1	0.19399999999999998	0.4404	0.9324	0.068	0.2577	0.045311000000000004	0.0015629	0.033444999999999996	0.030725
122	TR1_2_W0001_P0111_T0001_R1_P1_K1_Ch2-Ch1.zen	20150416_STAG1gfpch8_Prometa\MitoSys2\Calibration\mEGFPC1H2B_Noc\round2\DE_W0004\DE_W0004_P0001\DE_2_W0004_P0001_T0002\TR1_W0001_P0111\TR1_2_W0001_P0111_T0001_R1_P1_K1_Ch2-Ch1.zen	FA/ISS	20000	30.0	3		7	0	0	29.94	100000	2000	Scale	0	1.77	0	0.01	1.19	0	0.01	0.044000000000000004	0	1	1	0	1	145.654	323.275	0	1	145.654	323.275	1.0267	1.9105	1	0.9758	0.992	0.9839	1	0.9574	0.9785	1.0022	1.8341	0.9626	0.020653	0.0011277999999999998	0.0021344000000000003	0.0024098
123	TR1_2_W0001_P0111_T0001_R1_P2_K1_Ch2-Ch1.zen	20150416_STAG1gfpch8_Prometa\MitoSys2\Calibration\mEGFPC1H2B_Noc\round2\DE_W0004\DE_W0004_P0001\DE_2_W0004_P0001_T0002\TR1_W0001_P0111\TR1_2_W0001_P0111_T0001_R1_P2_K1_Ch2-Ch1.zen	FA/ISS	20000	30.0	3		7	0	0	29.94	100000	2000	Scale	0	1.77	0	0.01	1.19	0	0.01	0.044000000000000004	0	1	1	0	1	141.085	322.158	0	1	141.085	322.158	0.9991	1.9535	1	0.9751	0.9922	0.9836	1	0.9596	0.9796	0.9742	1.8803	0.9635	0.022256	0.0026569000000000002	0.0005882000000000001	0.0015107
124	TR1_2_W0001_P0111_T0001_R1_P3_K1_Ch2-Ch1.zen	20150416_STAG1gfpch8_Prometa\MitoSys2\Calibration\mEGFPC1H2B_Noc\round2\DE_W0004\DE_W0004_P0001\DE_2_W0004_P0001_T0002\TR1_W0001_P0111\TR1_2_W0001_P0111_T0001_R1_P3_K1_Ch2-Ch1.zen	FA/ISS	20000	30.0	3		7	0	0	29.94	100000	2000	Scale	0	1.77	0	0.01	1.19	0	0.01	0.044000000000000004	0	1	1	0	1	137.724	297.411	0	1	137.724	297.411	1.0206	1.8655	1	0.9745	0.9917	0.983	1	0.958	0.9788	0.9948	1.7915	0.9621	0.021266	0.0037985	0.00081646	0.0016873
125	TR1_2_W0001_P0111_T0001_R1_P4_K1_Ch2-Ch1.zen	20150416_STAG1gfpch8_Prometa\MitoSys2\Calibration\mEGFPC1H2B_Noc\round2\DE_W0004\DE_W0004_P0001\DE_2_W0004_P0001_T0002\TR1_W0001_P0111\TR1_2_W0001_P0111_T0001_R1_P4_K1_Ch2-Ch1.zen	FA/ISS	20000	30.0	3	x	7	0	0	29.94	100000	2000	Scale	0	1.77	0	0.01	1.19	0	0.01	0.044000000000000004	0	1	1	0	1	119.572	8.354	0	1	119.572	8.354	1.0166	1.1657	1	0.9705	0.7339	0.8439	1	0.1366	0.3685	0.9868	0.0857	0.2218	0.025862	0.0034565	0.0097262	0.041003
126	TR1_2_W0001_P0111_T0001_R1_P5_K1_Ch2-Ch1.zen	20150416_STAG1gfpch8_Prometa\MitoSys2\Calibration\mEGFPC1H2B_Noc\round2\DE_W0004\DE_W0004_P0001\DE_2_W0004_P0001_T0002\TR1_W0001_P0111\TR1_2_W0001_P0111_T0001_R1_P5_K1_Ch2-Ch1.zen	FA/ISS	20000	30.0	3		7	0	0	29.94	100000	2000	Scale	0	1.77	0	0.01	1.19	0	0.01	0.044000000000000004	0	1	1	0	1	133.714	9.74	0	1	133.714	9.74	0.993	0.9964	1	0.9737	0.7706	0.8662	1	0.1561	0.395	0.9668	0.0746	0.2692	0.021897	0.0012760999999999998	0.0083255	0.016547
127	TR1_2_W0001_P0111_T0001_R1_P6_K1_Ch2-Ch1.zen	20150416_STAG1gfpch8_Prometa\MitoSys2\Calibration\mEGFPC1H2B_Noc\round2\DE_W0004\DE_W0004_P0001\DE_2_W0004_P0001_T0002\TR1_W0001_P0111\TR1_2_W0001_P0111_T0001_R1_P6_K1_Ch2-Ch1.zen	FA/ISS	20000	30.0	3		7	0	0	29.94	100000	2000	Scale	0	1.77	0	0.01	1.19	0	0.01	0.044000000000000004	0	1	1	0	1	139.184	8.958	0	1	139.184	8.958	0.9268	0.9568	1	0.9747	0.752	0.8561	1	0.0997	0.3157	0.9024	0.0348	0.1805	0.022872	0.0016745000000000002	0.014482	0.018875
128	TR1_2_W0001_P0033_T0001_R1_P1_K1_Ch2-Ch1.zen	20150416_STAG1gfpch8_Prometa\MitoSys2\Calibration\mEGFPC1H2B_Noc\round2\DE_W0004\DE_W0004_P0002\DE_2_W0004_P0002_T0001\TR1_W0001_P0033\TR1_2_W0001_P0033_T0001_R1_P1_K1_Ch2-Ch1.zen	FA/ISS	20000	30.0	3	x	7	0	0	29.94	100000	2000	Scale	0	1.77	0	0.01	1.19	0	0.01	0.044000000000000004	0	1	1	0	1	22.026999999999997	618.225	0	1	22.026999999999997	618.225	0.9754	2.3885	1	0.8456	0.9958	0.9176	1	0.9965	0.9983	0.823	2.3746	0.9159999999999999	0.094178	0.022456	0.007081100000000001	0.0050238999999999995
129	TR1_2_W0001_P0033_T0001_R1_P2_K1_Ch2-Ch1.zen	20150416_STAG1gfpch8_Prometa\MitoSys2\Calibration\mEGFPC1H2B_Noc\round2\DE_W0004\DE_W0004_P0002\DE_2_W0004_P0002_T0001\TR1_W0001_P0033\TR1_2_W0001_P0033_T0001_R1_P2_K1_Ch2-Ch1.zen	FA/ISS	20000	30.0	3	x	7	0	0	29.94	100000	2000	Scale	0	1.77	0	0.01	1.19	0	0.01	0.044000000000000004	0	1	1	0	1	21.35	245.359	0	1	21.35	245.359	0.9526	2.3492	1	0.8414	0.9894	0.9124	1	0.9916	0.9958	0.7979	2.3169	0.9086	0.12385999999999998	0.016186000000000002	0.013609999999999999	0.017064
130	TR1_2_W0001_P0033_T0001_R1_P3_K1_Ch2-Ch1.zen	20150416_STAG1gfpch8_Prometa\MitoSys2\Calibration\mEGFPC1H2B_Noc\round2\DE_W0004\DE_W0004_P0002\DE_2_W0004_P0002_T0001\TR1_W0001_P0033\TR1_2_W0001_P0033_T0001_R1_P3_K1_Ch2-Ch1.zen	FA/ISS	20000	30.0	3	x	7	0	0	29.94	100000	2000	Scale	0	1.77	0	0.01	1.19	0	0.01	0.044000000000000004	0	1	1	0	1	20.969	267.274	0	1	20.969	267.274	1.0219	0.9938	1	0.8382	0.9909	0.9113	1	0.9929	0.9964	0.8582	0.9773	0.9081	0.13127	0.025554	0.0048005	0.0037446
131	TR1_2_W0001_P0033_T0001_R1_P4_K1_Ch2-Ch1.zen	20150416_STAG1gfpch8_Prometa\MitoSys2\Calibration\mEGFPC1H2B_Noc\round2\DE_W0004\DE_W0004_P0002\DE_2_W0004_P0002_T0001\TR1_W0001_P0033\TR1_2_W0001_P0033_T0001_R1_P4_K1_Ch2-Ch1.zen	FA/ISS	20000	30.0	3	p	7	0	0	29.94	100000	2000	Scale	0	1.77	0	0.01	1.19	0	0.01	0.044000000000000004	0	1	1	0	1	19.809	17.336	0	1	19.809	17.336	0.9847	0.9456	1	0.8291	0.8666	0.8477	1	0.9015	0.9495	0.8151	0.7277	0.8017	0.14800000000000002	0.010329999999999999	0.0022293000000000005	0.003382
132	TR1_2_W0001_P0033_T0001_R1_P5_K1_Ch2-Ch1.zen	20150416_STAG1gfpch8_Prometa\MitoSys2\Calibration\mEGFPC1H2B_Noc\round2\DE_W0004\DE_W0004_P0002\DE_2_W0004_P0002_T0001\TR1_W0001_P0033\TR1_2_W0001_P0033_T0001_R1_P5_K1_Ch2-Ch1.zen	FA/ISS	20000	30.0	3	p	7	0	0	29.94	100000	2000	Scale	0	1.77	0	0.01	1.19	0	0.01	0.044000000000000004	0	1	1	0	1	17.078	17.192999999999998	0	1	17.078	17.192999999999998	0.9935	0.9674	1	0.8033	0.8657	0.8339	1	0.9141	0.9561	0.7974	0.7567	0.7945	0.13974	0.015577	-0.00013953	0.011539
133	TR1_2_W0001_P0033_T0001_R1_P6_K1_Ch2-Ch1.zen	20150416_STAG1gfpch8_Prometa\MitoSys2\Calibration\mEGFPC1H2B_Noc\round2\DE_W0004\DE_W0004_P0002\DE_2_W0004_P0002_T0001\TR1_W0001_P0033\TR1_2_W0001_P0033_T0001_R1_P6_K1_Ch2-Ch1.zen	FA/ISS	20000	30.0	3	p	7	0	0	29.94	100000	2000	Scale	0	1.77	0	0.01	1.19	0	0.01	0.044000000000000004	0	1	1	0	1	7.98	3.7710000000000004	0	1	7.98	3.7710000000000004	1.1455	1.034	1	0.6007	0.4674	0.5298	1	0.8238	0.9076	0.7118	0.36200000000000004	0.4582	0.096426	0.036967	-0.00096161	0.032309
134	TR1_2_W0001_P0084_T0001_R1_P1_K1_Ch2-Ch1.zen	20150416_STAG1gfpch8_Prometa\MitoSys2\Calibration\mEGFPC1H2B_Noc\round2\DE_W0004\DE_W0004_P0003\DE_2_W0004_P0003_T0001\TR1_W0001_P0084\TR1_2_W0001_P0084_T0001_R1_P1_K1_Ch2-Ch1.zen	FA/ISS	20000	30.0	3	x	7	0	0	29.94	100000	2000	Scale	0	1.77	0	0.01	1.19	0	0.01	0.044000000000000004	0	1	1	0	1	165.985	493.094	0	1	165.985	493.094	1.0547	0.8768	1	0.9788	0.9945	0.9866	1	0.9659	0.9828	1.0329	0.8368	0.9695	0.017088	0.0027874	0.004737600000000001	0.0052878
135	TR1_2_W0001_P0084_T0001_R1_P2_K1_Ch2-Ch1.zen	20150416_STAG1gfpch8_Prometa\MitoSys2\Calibration\mEGFPC1H2B_Noc\round2\DE_W0004\DE_W0004_P0003\DE_2_W0004_P0003_T0001\TR1_W0001_P0084\TR1_2_W0001_P0084_T0001_R1_P2_K1_Ch2-Ch1.zen	FA/ISS	20000	30.0	3	x	7	0	0	29.94	100000	2000	Scale	0	1.77	0	0.01	1.19	0	0.01	0.044000000000000004	0	1	1	0	1	160.221	461.644	0	1	160.221	461.644	0.9961	1.3832	1	0.978	0.9945	0.9862	1	0.9676	0.9837	0.9742	1.3364	0.9701	0.015501	0.0021568	0.0069828	0.0061059
136	TR1_2_W0001_P0084_T0001_R1_P3_K1_Ch2-Ch1.zen	20150416_STAG1gfpch8_Prometa\MitoSys2\Calibration\mEGFPC1H2B_Noc\round2\DE_W0004\DE_W0004_P0003\DE_2_W0004_P0003_T0001\TR1_W0001_P0084\TR1_2_W0001_P0084_T0001_R1_P3_K1_Ch2-Ch1.zen	FA/ISS	20000	30.0	3	x	7	0	0	29.94	100000	2000	Scale	0	1.77	0	0.01	1.19	0	0.01	0.044000000000000004	0	1	1	0	1	147.048	466.32300000000004	0	1	147.048	466.32300000000004	1.0296	1.9464	1	0.9759	0.9944	0.9851	1	0.9698	0.9848	1.0051	1.8908	0.9701	0.017605000000000003	0.0016167000000000002	0.019886	0.017638
137	TR1_2_W0001_P0084_T0001_R1_P4_K1_Ch2-Ch1.zen	20150416_STAG1gfpch8_Prometa\MitoSys2\Calibration\mEGFPC1H2B_Noc\round2\DE_W0004\DE_W0004_P0003\DE_2_W0004_P0003_T0001\TR1_W0001_P0084\TR1_2_W0001_P0084_T0001_R1_P4_K1_Ch2-Ch1.zen	FA/ISS	20000	30.0	3	p	7	0	0	29.94	100000	2000	Scale	0	1.77	0	0.01	1.19	0	0.01	0.044000000000000004	0	1	1	0	1	140.898	21.791999999999998	0	1	140.898	21.791999999999998	0.9935	0.9471	1	0.975	0.8936	0.9334	1	0.5116	0.7151	0.9686	0.4016	0.652	0.020531999999999998	0.0026541	0.0046425	0.015130000000000001
138	TR1_2_W0001_P0084_T0001_R1_P5_K1_Ch2-Ch1.zen	20150416_STAG1gfpch8_Prometa\MitoSys2\Calibration\mEGFPC1H2B_Noc\round2\DE_W0004\DE_W0004_P0003\DE_2_W0004_P0003_T0001\TR1_W0001_P0084\TR1_2_W0001_P0084_T0001_R1_P5_K1_Ch2-Ch1.zen	FA/ISS	20000	30.0	3	p	7	0	0	29.94	100000	2000	Scale	0	1.77	0	0.01	1.19	0	0.01	0.044000000000000004	0	1	1	0	1	146.556	47.43899999999999	0	1	146.556	47.43899999999999	1.0104	0.895	1	0.976	0.9494	0.9626	1	0.7417	0.8611	0.9863	0.6081	0.8254	0.016890000000000002	0.0019140999999999997	0.0006655000000000001	0.0066048
139	TR1_2_W0001_P0084_T0001_R1_P6_K1_Ch2-Ch1.zen	20150416_STAG1gfpch8_Prometa\MitoSys2\Calibration\mEGFPC1H2B_Noc\round2\DE_W0004\DE_W0004_P0003\DE_2_W0004_P0003_T0001\TR1_W0001_P0084\TR1_2_W0001_P0084_T0001_R1_P6_K1_Ch2-Ch1.zen	FA/ISS	20000	30.0	3	p	7	0	0	29.94	100000	2000	Scale	0	1.77	0	0.01	1.19	0	0.01	0.044000000000000004	0	1	1	0	1	136.175	13.647	0	1	136.175	13.647	1.0302	1.0223	1	0.9742	0.8331	0.9009	1	0.3148	0.5611	1.0039	0.2288	0.4677	0.019098	0.0014555	0.008912100000000001	0.010948999999999999
140	TR1_2_W0001_P0060_T0001_R1_P1_K1_Ch2-Ch1.zen	20150416_STAG1gfpch8_Prometa\MitoSys2\Calibration\mEGFPC1H2B_Noc\round2\DE_W0005\DE_W0005_P0004\DE_2_W0005_P0004_T0001\TR1_W0001_P0060\TR1_2_W0001_P0060_T0001_R1_P1_K1_Ch2-Ch1.zen	FA/ISS	20000	30.0	3		7	0	0	29.94	100000	2000	Scale	0	1.77	0	0.01	1.19	0	0.01	0.044000000000000004	0	1	1	0	1	72.195	139.976	0	1	72.195	139.976	1.0094	2.129	1	0.9515	0.9814	0.9664	1	0.951	0.9752	0.9607	2.0193	0.9421	0.045212	0.0031491	0.0027863000000000002	0.0023285999999999997
141	TR1_2_W0001_P0060_T0001_R1_P2_K1_Ch2-Ch1.zen	20150416_STAG1gfpch8_Prometa\MitoSys2\Calibration\mEGFPC1H2B_Noc\round2\DE_W0005\DE_W0005_P0004\DE_2_W0005_P0004_T0001\TR1_W0001_P0060\TR1_2_W0001_P0060_T0001_R1_P2_K1_Ch2-Ch1.zen	FA/ISS	20000	30.0	3		7	0	0	29.94	100000	2000	Scale	0	1.77	0	0.01	1.19	0	0.01	0.044000000000000004	0	1	1	0	1	67.83800000000001	200.74599999999998	0	1	67.83800000000001	200.74599999999998	1.0016	2.2713	1	0.9485	0.9871	0.9676	1	0.9678	0.9838	0.95	2.1943	0.9518	0.04583	0.0069021	0.00039303	0.0024331999999999995
142	TR1_2_W0001_P0060_T0001_R1_P3_K1_Ch2-Ch1.zen	20150416_STAG1gfpch8_Prometa\MitoSys2\Calibration\mEGFPC1H2B_Noc\round2\DE_W0005\DE_W0005_P0004\DE_2_W0005_P0004_T0001\TR1_W0001_P0060\TR1_2_W0001_P0060_T0001_R1_P3_K1_Ch2-Ch1.zen	FA/ISS	20000	30.0	3		7	0	0	29.94	100000	2000	Scale	0	1.77	0	0.01	1.19	0	0.01	0.044000000000000004	0	1	1	0	1	66.29	168.946	0	1	66.29	168.946	1.0154	1.8216	1	0.9473	0.9846	0.9658	1	0.9625	0.9811	0.9623	1.7446	0.9474	0.04813	0.0020867	0.0032192	0.0038946
143	TR1_2_W0001_P0060_T0001_R1_P4_K1_Ch2-Ch1.zen	20150416_STAG1gfpch8_Prometa\MitoSys2\Calibration\mEGFPC1H2B_Noc\round2\DE_W0005\DE_W0005_P0004\DE_2_W0005_P0004_T0001\TR1_W0001_P0060\TR1_2_W0001_P0060_T0001_R1_P4_K1_Ch2-Ch1.zen	FA/ISS	20000	30.0	3		7	0	0	29.94	100000	2000	Scale	0	1.77	0	0.01	1.19	0	0.01	0.044000000000000004	0	1	1	0	1	71.419	5.1339999999999995	0	1	71.419	5.1339999999999995	1.0098	1.0102	1	0.9511	0.5897	0.7489	1	0.1491	0.3861	0.9606	0.0244	0.1502	0.048858	0.0015465	0.024706	0.024603
144	TR1_2_W0001_P0060_T0001_R1_P5_K1_Ch2-Ch1.zen	20150416_STAG1gfpch8_Prometa\MitoSys2\Calibration\mEGFPC1H2B_Noc\round2\DE_W0005\DE_W0005_P0004\DE_2_W0005_P0004_T0001\TR1_W0001_P0060\TR1_2_W0001_P0060_T0001_R1_P5_K1_Ch2-Ch1.zen	FA/ISS	20000	30.0	3		7	0	0	29.94	100000	2000	Scale	0	1.77	0	0.01	1.19	0	0.01	0.044000000000000004	0	1	1	0	1	71.676	5.584	0	1	71.676	5.584	1.004	1.0757	1	0.9511	0.6179	0.7666	1	0.1884	0.4339	0.9551	0.0644	0.2145	0.046095	0.0023552	0.032298	0.021602
145	TR1_2_W0001_P0060_T0001_R1_P6_K1_Ch2-Ch1.zen	20150416_STAG1gfpch8_Prometa\MitoSys2\Calibration\mEGFPC1H2B_Noc\round2\DE_W0005\DE_W0005_P0004\DE_2_W0005_P0004_T0001\TR1_W0001_P0060\TR1_2_W0001_P0060_T0001_R1_P6_K1_Ch2-Ch1.zen	FA/ISS	20000	30.0	3		7	0	0	29.94	100000	2000	Scale	0	1.77	0	0.01	1.19	0	0.01	0.044000000000000004	0	1	1	0	1	62.17	4.857	0	1	62.17	4.857	1.0045	1.0996	1	0.9436	0.5657	0.7305	1	0.1875	0.4323	0.948	0.0516	0.1791	0.051369000000000005	0.0026582	0.05131	0.016149
146	TR1_2_W0001_P0170_T0001_R1_P1_K1_Ch2-Ch1.zen	20150416_STAG1gfpch8_Prometa\MitoSys2\Calibration\mEGFPC1H2B_Noc\round2\DE_W0005\DE_W0005_P0004\DE_2_W0005_P0004_T0002\TR1_W0001_P0170\TR1_2_W0001_P0170_T0001_R1_P1_K1_Ch2-Ch1.zen	FA/ISS	20000	30.0	3		7	0	0	29.94	100000	2000	Scale	0	1.77	0	0.01	1.19	0	0.01	0.044000000000000004	0	1	1	0	1	73.765	222.199	0	1	73.765	222.199	0.9994	2.0197	1	0.9526	0.9886	0.9704	1	0.9692	0.9845	0.9519	1.9542	0.9553	0.044554	0.0047545	0.00021786	0.0017846
147	TR1_2_W0001_P0170_T0001_R1_P2_K1_Ch2-Ch1.zen	20150416_STAG1gfpch8_Prometa\MitoSys2\Calibration\mEGFPC1H2B_Noc\round2\DE_W0005\DE_W0005_P0004\DE_2_W0005_P0004_T0002\TR1_W0001_P0170\TR1_2_W0001_P0170_T0001_R1_P2_K1_Ch2-Ch1.zen	FA/ISS	20000	30.0	3		7	0	0	29.94	100000	2000	Scale	0	1.77	0	0.01	1.19	0	0.01	0.044000000000000004	0	1	1	0	1	66.78399999999999	277.203	0	1	66.78399999999999	277.203	1.0048	2.2764	1	0.9477	0.9905	0.9689	1	0.9767	0.9883	0.9524	2.2201	0.9574	0.045295999999999996	0.0037841999999999997	0.00095703	0.0016010999999999998
148	TR1_2_W0001_P0170_T0001_R1_P3_K1_Ch2-Ch1.zen	20150416_STAG1gfpch8_Prometa\MitoSys2\Calibration\mEGFPC1H2B_Noc\round2\DE_W0005\DE_W0005_P0004\DE_2_W0005_P0004_T0002\TR1_W0001_P0170\TR1_2_W0001_P0170_T0001_R1_P3_K1_Ch2-Ch1.zen	FA/ISS	20000	30.0	3		7	0	0	29.94	100000	2000	Scale	0	1.77	0	0.01	1.19	0	0.01	0.044000000000000004	0	1	1	0	1	66.967	221.657	0	1	66.967	221.657	1.0086	2.4256	1	0.9478	0.9884	0.9679	1	0.9715	0.9856	0.9562	2.3543	0.9539	0.044967	0.0069127	0.0011248	0.002165
149	TR1_2_W0001_P0170_T0001_R1_P4_K1_Ch2-Ch1.zen	20150416_STAG1gfpch8_Prometa\MitoSys2\Calibration\mEGFPC1H2B_Noc\round2\DE_W0005\DE_W0005_P0004\DE_2_W0005_P0004_T0002\TR1_W0001_P0170\TR1_2_W0001_P0170_T0001_R1_P4_K1_Ch2-Ch1.zen	FA/ISS	20000	30.0	3		7	0	0	29.94	100000	2000	Scale	0	1.77	0	0.01	1.19	0	0.01	0.044000000000000004	0	1	1	0	1	5.82	3.15	0	1	5.82	3.15	1.2625	1.1873	1	0.4677	0.3745	0.4185	1	0.8456	0.9196	0.6448	0.3697	0.3635	0.025356999999999998	0.023173	0.0029910999999999996	0.024336
150	TR1_2_W0001_P0170_T0001_R1_P5_K1_Ch2-Ch1.zen	20150416_STAG1gfpch8_Prometa\MitoSys2\Calibration\mEGFPC1H2B_Noc\round2\DE_W0005\DE_W0005_P0004\DE_2_W0005_P0004_T0002\TR1_W0001_P0170\TR1_2_W0001_P0170_T0001_R1_P5_K1_Ch2-Ch1.zen	FA/ISS	20000	30.0	3		7	0	0	29.94	100000	2000	Scale	0	1.77	0	0.01	1.19	0	0.01	0.044000000000000004	0	1	1	0	1	50.11	7.352	0	1	50.11	7.352	1.1320000000000001	1.1082	1	0.9302	0.7009	0.8074	1	0.4892	0.6993	1.0573	0.3245	0.5173	0.048668	0.004007800000000001	-0.0024866	0.019115
151	TR1_2_W0001_P0170_T0001_R1_P6_K1_Ch2-Ch1.zen	20150416_STAG1gfpch8_Prometa\MitoSys2\Calibration\mEGFPC1H2B_Noc\round2\DE_W0005\DE_W0005_P0004\DE_2_W0005_P0004_T0002\TR1_W0001_P0170\TR1_2_W0001_P0170_T0001_R1_P6_K1_Ch2-Ch1.zen	FA/ISS	20000	30.0	3		7	0	0	29.94	100000	2000	Scale	0	1.77	0	0.01	1.19	0	0.01	0.044000000000000004	0	1	1	0	1	55.423	9.995	0	1	55.423	9.995	1.09	1.5569	1	0.9367	0.7723	0.8504	1	0.5671	0.7526	1.0236	0.7322	0.611	0.0525	0.011059999999999999	0.014534	0.04605
152	TR1_2_W0001_P0113_T0001_R1_P1_K1_Ch2-Ch1.zen	20150416_STAG1gfpch8_Prometa\MitoSys2\Calibration\mEGFPC1H2B_Noc\round2\DE_W0006\DE_W0006_P0001\DE_2_W0006_P0001_T0002\TR1_W0001_P0113\TR1_2_W0001_P0113_T0001_R1_P1_K1_Ch2-Ch1.zen	FA/ISS	20000	30.0	3	x	7	0	0	29.94	100000	2000	Scale	0	1.77	0	0.01	1.19	0	0.01	0.044000000000000004	0	1	1	0	1	105.94	217.231	0	1	105.94	217.231	1.0131	1.9905	1	0.9669	0.9882	0.9775	1	0.9544	0.9769	0.9797	1.9011	0.9548	0.028546	0.0040404	0.0011599	0.0027430999999999996
153	TR1_2_W0001_P0113_T0001_R1_P2_K1_Ch2-Ch1.zen	20150416_STAG1gfpch8_Prometa\MitoSys2\Calibration\mEGFPC1H2B_Noc\round2\DE_W0006\DE_W0006_P0001\DE_2_W0006_P0001_T0002\TR1_W0001_P0113\TR1_2_W0001_P0113_T0001_R1_P2_K1_Ch2-Ch1.zen	FA/ISS	20000	30.0	3		7	0	0	29.94	100000	2000	Scale	0	1.77	0	0.01	1.19	0	0.01	0.044000000000000004	0	1	1	0	1	99.19200000000001	206.813	0	1	99.19200000000001	206.813	1.0186	1.7377	1	0.9646	0.9869	0.9757	1	0.9527	0.976	0.9828	1.6528	0.9522	0.031535	0.0016504000000000002	0.011051	0.015694999999999997
154	TR1_2_W0001_P0113_T0001_R1_P3_K1_Ch2-Ch1.zen	20150416_STAG1gfpch8_Prometa\MitoSys2\Calibration\mEGFPC1H2B_Noc\round2\DE_W0006\DE_W0006_P0001\DE_2_W0006_P0001_T0002\TR1_W0001_P0113\TR1_2_W0001_P0113_T0001_R1_P3_K1_Ch2-Ch1.zen	FA/ISS	20000	30.0	3		7	0	0	29.94	100000	2000	Scale	0	1.77	0	0.01	1.19	0	0.01	0.044000000000000004	0	1	1	0	1	100.07600000000001	266.111	0	1	100.07600000000001	266.111	1.0090000000000001	2.1766	1	0.9649	0.9903	0.9775	1	0.9645	0.9821	0.9738	2.1017	0.9599	0.032792	0.0054581000000000005	0.0010796	0.0017890999999999998
155	TR1_2_W0001_P0113_T0001_R1_P4_K1_Ch2-Ch1.zen	20150416_STAG1gfpch8_Prometa\MitoSys2\Calibration\mEGFPC1H2B_Noc\round2\DE_W0006\DE_W0006_P0001\DE_2_W0006_P0001_T0002\TR1_W0001_P0113\TR1_2_W0001_P0113_T0001_R1_P4_K1_Ch2-Ch1.zen	FA/ISS	20000	30.000999999999998	3	x	7	0	0	29.94	100000	2000	Scale	0	1.77	0	0.01	1.19	0	0.01	0.044000000000000004	0	1	1	0	1	82.906	5.524	0	1	82.906	5.524	1.0495	1.034	1	0.9576	0.6149	0.7673	1	0.1164	0.341	1.006	0.0159	0.1225	0.047989	0.0016995	0.029356	0.035994
156	TR1_2_W0001_P0113_T0001_R1_P5_K1_Ch2-Ch1.zen	20150416_STAG1gfpch8_Prometa\MitoSys2\Calibration\mEGFPC1H2B_Noc\round2\DE_W0006\DE_W0006_P0001\DE_2_W0006_P0001_T0002\TR1_W0001_P0113\TR1_2_W0001_P0113_T0001_R1_P5_K1_Ch2-Ch1.zen	FA/ISS	20000	30.0	3		7	0	0	29.94	100000	2000	Scale	0	1.77	0	0.01	1.19	0	0.01	0.044000000000000004	0	1	1	0	1	70.502	4.447	0	1	70.502	4.447	0.9814	1.0036	1	0.9505	0.5355	0.7134	1	0.0902	0.3003	0.9323	0.0016	0.0312	0.034349	0.0011482999999999999	0.035726	0.012754000000000001
157	TR1_2_W0001_P0113_T0001_R1_P6_K1_Ch2-Ch1.zen	20150416_STAG1gfpch8_Prometa\MitoSys2\Calibration\mEGFPC1H2B_Noc\round2\DE_W0006\DE_W0006_P0001\DE_2_W0006_P0001_T0002\TR1_W0001_P0113\TR1_2_W0001_P0113_T0001_R1_P6_K1_Ch2-Ch1.zen	FA/ISS	20000	30.0	3	x	7	0	0	29.94	100000	2000	Scale	0	1.77	0	0.01	1.19	0	0.01	0.044000000000000004	0	1	1	0	1	82.695	5.983	0	1	82.695	5.983	0.828	0.8712	1	0.9583	0.6426	0.7845	1	0.1484	0.3833	0.7898	0.0291	0.1808	0.04097	0.0039048000000000004	0.013186000000000002	0.0075217
158	TR1_2_W0001_P0034_T0001_R1_P1_K1_Ch2-Ch1.zen	20150416_STAG1gfpch8_Prometa\MitoSys2\Calibration\mEGFPC1H2B_Noc\round2\DE_W0006\DE_W0006_P0002\DE_2_W0006_P0002_T0001\TR1_W0001_P0034\TR1_2_W0001_P0034_T0001_R1_P1_K1_Ch2-Ch1.zen	FA/ISS	20000	30.0	3		7	0	0	29.94	100000	2000	Scale	0	1.77	0	0.01	1.19	0	0.01	0.044000000000000004	0	1	1	0	1	28.756	157.233	0	1	28.756	157.233	1.0108	1.6962	1	0.8805	0.9839	0.9308	1	0.9829	0.9914	0.8907	1.6504	0.9227	0.11360999999999999	0.0099979	0.0017274999999999999	0.0020302
159	TR1_2_W0001_P0034_T0001_R1_P2_K1_Ch2-Ch1.zen	20150416_STAG1gfpch8_Prometa\MitoSys2\Calibration\mEGFPC1H2B_Noc\round2\DE_W0006\DE_W0006_P0002\DE_2_W0006_P0002_T0001\TR1_W0001_P0034\TR1_2_W0001_P0034_T0001_R1_P2_K1_Ch2-Ch1.zen	FA/ISS	20000	30.0	3		7	0	0	29.94	100000	2000	Scale	0	1.77	0	0.01	1.19	0	0.01	0.044000000000000004	0	1	1	0	1	27.5	161.418	0	1	27.5	161.418	1.011	2.2032	1	0.8753	0.9841	0.9281	1	0.9839	0.9919	0.8856	2.1498	0.9205	0.11640999999999999	0.016786000000000002	0.0011954	0.0030151999999999996
160	TR1_2_W0001_P0034_T0001_R1_P3_K1_Ch2-Ch1.zen	20150416_STAG1gfpch8_Prometa\MitoSys2\Calibration\mEGFPC1H2B_Noc\round2\DE_W0006\DE_W0006_P0002\DE_2_W0006_P0002_T0001\TR1_W0001_P0034\TR1_2_W0001_P0034_T0001_R1_P3_K1_Ch2-Ch1.zen	FA/ISS	20000	30.0	3		7	0	0	29.94	100000	2000	Scale	0	1.77	0	0.01	1.19	0	0.01	0.044000000000000004	0	1	1	0	1	26.053	129.187	0	1	26.053	129.187	0.9987	1.7075	1	0.8686	0.9799	0.9226	1	0.9807	0.9903	0.8674	1.6532	0.9136	0.12474	0.0053093	0.005277899999999999	0.0048698
161	TR1_2_W0001_P0034_T0001_R1_P4_K1_Ch2-Ch1.zen	20150416_STAG1gfpch8_Prometa\MitoSys2\Calibration\mEGFPC1H2B_Noc\round2\DE_W0006\DE_W0006_P0002\DE_2_W0006_P0002_T0001\TR1_W0001_P0034\TR1_2_W0001_P0034_T0001_R1_P4_K1_Ch2-Ch1.zen	FA/ISS	20000	30.0	3		7	0	0	29.94	100000	2000	Scale	0	1.77	0	0.01	1.19	0	0.01	0.044000000000000004	0	1	1	0	1	21.756999999999998	5.045	0	1	21.756999999999998	5.045	1.0905	1.7929	1	0.8432	0.5720000000000001	0.6942	1	0.6477	0.8046	0.9262	0.7423	0.5147	0.17247	0.017241	0.058937	0.056922
162	TR1_2_W0001_P0034_T0001_R1_P5_K1_Ch2-Ch1.zen	20150416_STAG1gfpch8_Prometa\MitoSys2\Calibration\mEGFPC1H2B_Noc\round2\DE_W0006\DE_W0006_P0002\DE_2_W0006_P0002_T0001\TR1_W0001_P0034\TR1_2_W0001_P0034_T0001_R1_P5_K1_Ch2-Ch1.zen	FA/ISS	20000	30.0	3		7	0	0	29.94	100000	2000	Scale	0	1.77	0	0.01	1.19	0	0.01	0.044000000000000004	0	1	1	0	1	19.319000000000003	4.756	0	1	19.319000000000003	4.756	0.9704	1.0032	1	0.8243	0.5495	0.6722	1	0.6662	0.8159	0.7969	0.3086	0.5051	0.14184000000000002	0.032606	0.048445999999999996	0.11624000000000001
163	TR1_2_W0001_P0034_T0001_R1_P6_K1_Ch2-Ch1.zen	20150416_STAG1gfpch8_Prometa\MitoSys2\Calibration\mEGFPC1H2B_Noc\round2\DE_W0006\DE_W0006_P0002\DE_2_W0006_P0002_T0001\TR1_W0001_P0034\TR1_2_W0001_P0034_T0001_R1_P6_K1_Ch2-Ch1.zen	FA/ISS	20000	30.0	3		7	0	0	29.94	100000	2000	Scale	0	1.77	0	0.01	1.19	0	0.01	0.044000000000000004	0	1	1	0	1	22.903000000000002	4.769	0	1	22.903000000000002	4.769	1.0067	1.0308	1	0.8498	0.5604	0.6901	1	0.623	0.7893	0.8559	0.3052	0.4958	0.12865	0.013050999999999998	0.016566	0.027114
164	WT_0_R1_P10_K1_Ch2-Ch1.zen	20150416_STAG1gfpch8_Prometa\MitoSys2\Calibration\WT\WT_0_R1_P10_K1_Ch2-Ch1.zen	FA/ISS	24000	0.0	1		7	0	0	0.0	100000	2000	Scale	0	0.0	0	0.01	0.0	0	0.01	0.0	0	1	1	0	1	0.0	0.0	0	1	0.0	0.0	1.0	1.0	1	1.0	1.0	1.0	1	1.0	1.0	1.0	1.0	1.0	0.0	0.0	0.0	0.0
165	WT_0_R1_P11_K1_Ch2-Ch1.zen	20150416_STAG1gfpch8_Prometa\MitoSys2\Calibration\WT\WT_0_R1_P11_K1_Ch2-Ch1.zen	FA/ISS	24000	0.0	1		7	0	0	0.0	100000	2000	Scale	0	0.0	0	0.01	0.0	0	0.01	0.0	0	1	1	0	1	0.0	0.0	0	1	0.0	0.0	1.0	1.0	1	1.0	1.0	1.0	1	1.0	1.0	1.0	1.0	1.0	0.0	0.0	0.0	0.0
166	WT_0_R1_P12_K1_Ch2-Ch1.zen	20150416_STAG1gfpch8_Prometa\MitoSys2\Calibration\WT\WT_0_R1_P12_K1_Ch2-Ch1.zen	FA/ISS	24000	0.0	1		7	0	0	0.0	100000	2000	Scale	0	0.0	0	0.01	0.0	0	0.01	0.0	0	1	1	0	1	0.0	0.0	0	1	0.0	0.0	1.0	1.0	1	1.0	1.0	1.0	1	1.0	1.0	1.0	1.0	1.0	0.0	0.0	0.0	0.0
167	WT_0_R1_P13_K1_Ch2-Ch1.zen	20150416_STAG1gfpch8_Prometa\MitoSys2\Calibration\WT\WT_0_R1_P13_K1_Ch2-Ch1.zen	FA/ISS	24000	0.0	1		7	0	0	0.0	100000	2000	Scale	0	0.0	0	0.01	0.0	0	0.01	0.0	0	1	1	0	1	0.0	0.0	0	1	0.0	0.0	1.0	1.0	1	1.0	1.0	1.0	1	1.0	1.0	1.0	1.0	1.0	0.0	0.0	0.0	0.0
168	WT_0_R1_P14_K1_Ch2-Ch1.zen	20150416_STAG1gfpch8_Prometa\MitoSys2\Calibration\WT\WT_0_R1_P14_K1_Ch2-Ch1.zen	FA/ISS	24000	0.0	1		7	0	0	0.0	100000	2000	Scale	0	0.0	0	0.01	0.0	0	0.01	0.0	0	1	1	0	1	0.0	0.0	0	1	0.0	0.0	1.0	1.0	1	1.0	1.0	1.0	1	1.0	1.0	1.0	1.0	1.0	0.0	0.0	0.0	0.0
169	WT_0_R1_P15_K1_Ch2-Ch1.zen	20150416_STAG1gfpch8_Prometa\MitoSys2\Calibration\WT\WT_0_R1_P15_K1_Ch2-Ch1.zen	FA/ISS	24000	0.0	1		7	0	0	0.0	100000	2000	Scale	0	0.0	0	0.01	0.0	0	0.01	0.0	0	1	1	0	1	0.0	0.0	0	1	0.0	0.0	1.0	1.0	1	1.0	1.0	1.0	1	1.0	1.0	1.0	1.0	1.0	0.0	0.0	0.0	0.0
170	WT_0_R1_P16_K1_Ch2-Ch1.zen	20150416_STAG1gfpch8_Prometa\MitoSys2\Calibration\WT\WT_0_R1_P16_K1_Ch2-Ch1.zen	FA/ISS	24000	0.0	1		7	0	0	0.0	100000	2000	Scale	0	0.0	0	0.01	0.0	0	0.01	0.0	0	1	1	0	1	0.0	0.0	0	1	0.0	0.0	1.0	1.0	1	1.0	1.0	1.0	1	1.0	1.0	1.0	1.0	1.0	0.0	0.0	0.0	0.0
171	WT_0_R1_P1_K1_Ch2-Ch1.zen	20150416_STAG1gfpch8_Prometa\MitoSys2\Calibration\WT\WT_0_R1_P1_K1_Ch2-Ch1.zen	FA/ISS	24000	0.0	1		7	0	0	0.0	100000	2000	Scale	0	0.0	0	0.01	0.0	0	0.01	0.0	0	1	1	0	1	0.0	0.0	0	1	0.0	0.0	1.0	1.0	1	1.0	1.0	1.0	1	1.0	1.0	1.0	1.0	1.0	0.0	0.0	0.0	0.0
172	WT_0_R1_P2_K1_Ch2-Ch1.zen	20150416_STAG1gfpch8_Prometa\MitoSys2\Calibration\WT\WT_0_R1_P2_K1_Ch2-Ch1.zen	FA/ISS	24000	0.0	1		7	0	0	0.0	100000	2000	Scale	0	0.0	0	0.01	0.0	0	0.01	0.0	0	1	1	0	1	0.0	0.0	0	1	0.0	0.0	1.0	1.0	1	1.0	1.0	1.0	1	1.0	1.0	1.0	1.0	1.0	0.0	0.0	0.0	0.0
173	WT_0_R1_P3_K1_Ch2-Ch1.zen	20150416_STAG1gfpch8_Prometa\MitoSys2\Calibration\WT\WT_0_R1_P3_K1_Ch2-Ch1.zen	FA/ISS	24000	0.0	1		7	0	0	0.0	100000	2000	Scale	0	0.0	0	0.01	0.0	0	0.01	0.0	0	1	1	0	1	0.0	0.0	0	1	0.0	0.0	1.0	1.0	1	1.0	1.0	1.0	1	1.0	1.0	1.0	1.0	1.0	0.0	0.0	0.0	0.0
174	WT_0_R1_P4_K1_Ch2-Ch1.zen	20150416_STAG1gfpch8_Prometa\MitoSys2\Calibration\WT\WT_0_R1_P4_K1_Ch2-Ch1.zen	FA/ISS	24000	0.0	1		7	0	0	0.0	100000	2000	Scale	0	0.0	0	0.01	0.0	0	0.01	0.0	0	1	1	0	1	0.0	0.0	0	1	0.0	0.0	1.0	1.0	1	1.0	1.0	1.0	1	1.0	1.0	1.0	1.0	1.0	0.0	0.0	0.0	0.0
175	WT_0_R1_P5_K1_Ch2-Ch1.zen	20150416_STAG1gfpch8_Prometa\MitoSys2\Calibration\WT\WT_0_R1_P5_K1_Ch2-Ch1.zen	FA/ISS	24000	0.0	1		7	0	0	0.0	100000	2000	Scale	0	0.0	0	0.01	0.0	0	0.01	0.0	0	1	1	0	1	0.0	0.0	0	1	0.0	0.0	1.0	1.0	1	1.0	1.0	1.0	1	1.0	1.0	1.0	1.0	1.0	0.0	0.0	0.0	0.0
176	WT_0_R1_P6_K1_Ch2-Ch1.zen	20150416_STAG1gfpch8_Prometa\MitoSys2\Calibration\WT\WT_0_R1_P6_K1_Ch2-Ch1.zen	FA/ISS	24000	0.0	1		7	0	0	0.0	100000	2000	Scale	0	0.0	0	0.01	0.0	0	0.01	0.0	0	1	1	0	1	0.0	0.0	0	1	0.0	0.0	1.0	1.0	1	1.0	1.0	1.0	1	1.0	1.0	1.0	1.0	1.0	0.0	0.0	0.0	0.0
177	WT_0_R1_P7_K1_Ch2-Ch1.zen	20150416_STAG1gfpch8_Prometa\MitoSys2\Calibration\WT\WT_0_R1_P7_K1_Ch2-Ch1.zen	FA/ISS	24000	0.0	1		7	0	0	0.0	100000	2000	Scale	0	0.0	0	0.01	0.0	0	0.01	0.0	0	1	1	0	1	0.0	0.0	0	1	0.0	0.0	1.0	1.0	1	1.0	1.0	1.0	1	1.0	1.0	1.0	1.0	1.0	0.0	0.0	0.0	0.0
178	WT_0_R1_P8_K1_Ch2-Ch1.zen	20150416_STAG1gfpch8_Prometa\MitoSys2\Calibration\WT\WT_0_R1_P8_K1_Ch2-Ch1.zen	FA/ISS	24000	0.0	1		7	0	0	0.0	100000	2000	Scale	0	0.0	0	0.01	0.0	0	0.01	0.0	0	1	1	0	1	0.0	0.0	0	1	0.0	0.0	1.0	1.0	1	1.0	1.0	1.0	1	1.0	1.0	1.0	1.0	1.0	0.0	0.0	0.0	0.0
179	WT_0_R1_P9_K1_Ch2-Ch1.zen	20150416_STAG1gfpch8_Prometa\MitoSys2\Calibration\WT\WT_0_R1_P9_K1_Ch2-Ch1.zen	FA/ISS	24000	0.0	1		7	0	0	0.0	100000	2000	Scale	0	0.0	0	0.01	0.0	0	0.01	0.0	0	1	1	0	1	0.0	0.0	0	1	0.0	0.0	1.0	1.0	1	1.0	1.0	1.0	1	1.0	1.0	1.0	1.0	1.0	0.0	0.0	0.0	0.0
180	WT_1_R1_P10_K1_Ch2-Ch1.zen	20150416_STAG1gfpch8_Prometa\MitoSys2\Calibration\WT\WT_1_R1_P10_K1_Ch2-Ch1.zen	FA/ISS	24000	0.0	1		7	0	0	0.0	100000	2000	Scale	0	0.0	0	0.01	0.0	0	0.01	0.0	0	1	1	0	1	0.0	0.0	0	1	0.0	0.0	1.0	1.0	1	1.0	1.0	1.0	1	1.0	1.0	1.0	1.0	1.0	0.0	0.0	0.0	0.0
181	WT_1_R1_P11_K1_Ch2-Ch1.zen	20150416_STAG1gfpch8_Prometa\MitoSys2\Calibration\WT\WT_1_R1_P11_K1_Ch2-Ch1.zen	FA/ISS	24000	0.0	1		7	0	0	0.0	100000	2000	Scale	0	0.0	0	0.01	0.0	0	0.01	0.0	0	1	1	0	1	0.0	0.0	0	1	0.0	0.0	1.0	1.0	1	1.0	1.0	1.0	1	1.0	1.0	1.0	1.0	1.0	0.0	0.0	0.0	0.0
182	WT_1_R1_P12_K1_Ch2-Ch1.zen	20150416_STAG1gfpch8_Prometa\MitoSys2\Calibration\WT\WT_1_R1_P12_K1_Ch2-Ch1.zen	FA/ISS	24000	0.0	1		7	0	0	0.0	100000	2000	Scale	0	0.0	0	0.01	0.0	0	0.01	0.0	0	1	1	0	1	0.0	0.0	0	1	0.0	0.0	1.0	1.0	1	1.0	1.0	1.0	1	1.0	1.0	1.0	1.0	1.0	0.0	0.0	0.0	0.0
183	WT_1_R1_P13_K1_Ch2-Ch1.zen	20150416_STAG1gfpch8_Prometa\MitoSys2\Calibration\WT\WT_1_R1_P13_K1_Ch2-Ch1.zen	FA/ISS	24000	0.0	1		7	0	0	0.0	100000	2000	Scale	0	0.0	0	0.01	0.0	0	0.01	0.0	0	1	1	0	1	0.0	0.0	0	1	0.0	0.0	1.0	1.0	1	1.0	1.0	1.0	1	1.0	1.0	1.0	1.0	1.0	0.0	0.0	0.0	0.0
184	WT_1_R1_P14_K1_Ch2-Ch1.zen	20150416_STAG1gfpch8_Prometa\MitoSys2\Calibration\WT\WT_1_R1_P14_K1_Ch2-Ch1.zen	FA/ISS	24000	0.0	1		7	0	0	0.0	100000	2000	Scale	0	0.0	0	0.01	0.0	0	0.01	0.0	0	1	1	0	1	0.0	0.0	0	1	0.0	0.0	1.0	1.0	1	1.0	1.0	1.0	1	1.0	1.0	1.0	1.0	1.0	0.0	0.0	0.0	0.0
185	WT_1_R1_P15_K1_Ch2-Ch1.zen	20150416_STAG1gfpch8_Prometa\MitoSys2\Calibration\WT\WT_1_R1_P15_K1_Ch2-Ch1.zen	FA/ISS	24000	0.0	1		7	0	0	0.0	100000	2000	Scale	0	0.0	0	0.01	0.0	0	0.01	0.0	0	1	1	0	1	0.0	0.0	0	1	0.0	0.0	1.0	1.0	1	1.0	1.0	1.0	1	1.0	1.0	1.0	1.0	1.0	0.0	0.0	0.0	0.0
186	WT_1_R1_P16_K1_Ch2-Ch1.zen	20150416_STAG1gfpch8_Prometa\MitoSys2\Calibration\WT\WT_1_R1_P16_K1_Ch2-Ch1.zen	FA/ISS	24000	0.0	1		7	0	0	0.0	100000	2000	Scale	0	0.0	0	0.01	0.0	0	0.01	0.0	0	1	1	0	1	0.0	0.0	0	1	0.0	0.0	1.0	1.0	1	1.0	1.0	1.0	1	1.0	1.0	1.0	1.0	1.0	0.0	0.0	0.0	0.0
187	WT_1_R1_P17_K1_Ch2-Ch1.zen	20150416_STAG1gfpch8_Prometa\MitoSys2\Calibration\WT\WT_1_R1_P17_K1_Ch2-Ch1.zen	FA/ISS	24000	0.0	1		7	0	0	0.0	100000	2000	Scale	0	0.0	0	0.01	0.0	0	0.01	0.0	0	1	1	0	1	0.0	0.0	0	1	0.0	0.0	1.0	1.0	1	1.0	1.0	1.0	1	1.0	1.0	1.0	1.0	1.0	0.0	0.0	0.0	0.0
188	WT_1_R1_P18_K1_Ch2-Ch1.zen	20150416_STAG1gfpch8_Prometa\MitoSys2\Calibration\WT\WT_1_R1_P18_K1_Ch2-Ch1.zen	FA/ISS	24000	0.0	1		7	0	0	0.0	100000	2000	Scale	0	0.0	0	0.01	0.0	0	0.01	0.0	0	1	1	0	1	0.0	0.0	0	1	0.0	0.0	1.0	1.0	1	1.0	1.0	1.0	1	1.0	1.0	1.0	1.0	1.0	0.0	0.0	0.0	0.0
189	WT_1_R1_P19_K1_Ch2-Ch1.zen	20150416_STAG1gfpch8_Prometa\MitoSys2\Calibration\WT\WT_1_R1_P19_K1_Ch2-Ch1.zen	FA/ISS	24000	0.0	1		7	0	0	0.0	100000	2000	Scale	0	0.0	0	0.01	0.0	0	0.01	0.0	0	1	1	0	1	0.0	0.0	0	1	0.0	0.0	1.0	1.0	1	1.0	1.0	1.0	1	1.0	1.0	1.0	1.0	1.0	0.0	0.0	0.0	0.0
190	WT_1_R1_P1_K1_Ch2-Ch1.zen	20150416_STAG1gfpch8_Prometa\MitoSys2\Calibration\WT\WT_1_R1_P1_K1_Ch2-Ch1.zen	FA/ISS	24000	0.0	1		7	0	0	0.0	100000	2000	Scale	0	0.0	0	0.01	0.0	0	0.01	0.0	0	1	1	0	1	0.0	0.0	0	1	0.0	0.0	1.0	1.0	1	1.0	1.0	1.0	1	1.0	1.0	1.0	1.0	1.0	0.0	0.0	0.0	0.0
191	WT_1_R1_P20_K1_Ch2-Ch1.zen	20150416_STAG1gfpch8_Prometa\MitoSys2\Calibration\WT\WT_1_R1_P20_K1_Ch2-Ch1.zen	FA/ISS	24000	0.0	1		7	0	0	0.0	100000	2000	Scale	0	0.0	0	0.01	0.0	0	0.01	0.0	0	1	1	0	1	0.0	0.0	0	1	0.0	0.0	1.0	1.0	1	1.0	1.0	1.0	1	1.0	1.0	1.0	1.0	1.0	0.0	0.0	0.0	0.0
192	WT_1_R1_P2_K1_Ch2-Ch1.zen	20150416_STAG1gfpch8_Prometa\MitoSys2\Calibration\WT\WT_1_R1_P2_K1_Ch2-Ch1.zen	FA/ISS	24000	0.0	1		7	0	0	0.0	100000	2000	Scale	0	0.0	0	0.01	0.0	0	0.01	0.0	0	1	1	0	1	0.0	0.0	0	1	0.0	0.0	1.0	1.0	1	1.0	1.0	1.0	1	1.0	1.0	1.0	1.0	1.0	0.0	0.0	0.0	0.0
193	WT_1_R1_P3_K1_Ch2-Ch1.zen	20150416_STAG1gfpch8_Prometa\MitoSys2\Calibration\WT\WT_1_R1_P3_K1_Ch2-Ch1.zen	FA/ISS	24000	0.0	1		7	0	0	0.0	100000	2000	Scale	0	0.0	0	0.01	0.0	0	0.01	0.0	0	1	1	0	1	0.0	0.0	0	1	0.0	0.0	1.0	1.0	1	1.0	1.0	1.0	1	1.0	1.0	1.0	1.0	1.0	0.0	0.0	0.0	0.0
194	WT_1_R1_P4_K1_Ch2-Ch1.zen	20150416_STAG1gfpch8_Prometa\MitoSys2\Calibration\WT\WT_1_R1_P4_K1_Ch2-Ch1.zen	FA/ISS	24000	0.0	1		7	0	0	0.0	100000	2000	Scale	0	0.0	0	0.01	0.0	0	0.01	0.0	0	1	1	0	1	0.0	0.0	0	1	0.0	0.0	1.0	1.0	1	1.0	1.0	1.0	1	1.0	1.0	1.0	1.0	1.0	0.0	0.0	0.0	0.0
195	WT_1_R1_P5_K1_Ch2-Ch1.zen	20150416_STAG1gfpch8_Prometa\MitoSys2\Calibration\WT\WT_1_R1_P5_K1_Ch2-Ch1.zen	FA/ISS	24000	0.0	1		7	0	0	0.0	100000	2000	Scale	0	0.0	0	0.01	0.0	0	0.01	0.0	0	1	1	0	1	0.0	0.0	0	1	0.0	0.0	1.0	1.0	1	1.0	1.0	1.0	1	1.0	1.0	1.0	1.0	1.0	0.0	0.0	0.0	0.0
196	WT_1_R1_P6_K1_Ch2-Ch1.zen	20150416_STAG1gfpch8_Prometa\MitoSys2\Calibration\WT\WT_1_R1_P6_K1_Ch2-Ch1.zen	FA/ISS	24000	0.0	1		7	0	0	0.0	100000	2000	Scale	0	0.0	0	0.01	0.0	0	0.01	0.0	0	1	1	0	1	0.0	0.0	0	1	0.0	0.0	1.0	1.0	1	1.0	1.0	1.0	1	1.0	1.0	1.0	1.0	1.0	0.0	0.0	0.0	0.0
197	WT_1_R1_P7_K1_Ch2-Ch1.zen	20150416_STAG1gfpch8_Prometa\MitoSys2\Calibration\WT\WT_1_R1_P7_K1_Ch2-Ch1.zen	FA/ISS	24000	0.0	1		7	0	0	0.0	100000	2000	Scale	0	0.0	0	0.01	0.0	0	0.01	0.0	0	1	1	0	1	0.0	0.0	0	1	0.0	0.0	1.0	1.0	1	1.0	1.0	1.0	1	1.0	1.0	1.0	1.0	1.0	0.0	0.0	0.0	0.0
198	WT_1_R1_P8_K1_Ch2-Ch1.zen	20150416_STAG1gfpch8_Prometa\MitoSys2\Calibration\WT\WT_1_R1_P8_K1_Ch2-Ch1.zen	FA/ISS	24000	0.0	1		7	0	0	0.0	100000	2000	Scale	0	0.0	0	0.01	0.0	0	0.01	0.0	0	1	1	0	1	0.0	0.0	0	1	0.0	0.0	1.0	1.0	1	1.0	1.0	1.0	1	1.0	1.0	1.0	1.0	1.0	0.0	0.0	0.0	0.0
199	WT_1_R1_P9_K1_Ch2-Ch1.zen	20150416_STAG1gfpch8_Prometa\MitoSys2\Calibration\WT\WT_1_R1_P9_K1_Ch2-Ch1.zen	FA/ISS	24000	0.0	1		7	0	0	0.0	100000	2000	Scale	0	0.0	0	0.01	0.0	0	0.01	0.0	0	1	1	0	1	0.0	0.0	0	1	0.0	0.0	1.0	1.0	1	1.0	1.0	1.0	1	1.0	1.0	1.0	1.0	1.0	0.0	0.0	0.0	0.0
200	TR1_2_W0001_P0028_T0001_R1_P1_K1_Ch2-Ch1.zen	20150416_STAG1gfpch8_Prometa\MitoSys2\LSM\round1\DE_W0028_P0001\DE_2_W0028_P0001_T0001\TR1_W0001_P0028\TR1_2_W0001_P0028_T0001_R1_P1_K1_Ch2-Ch1.zen	FA/ISS	20000	30.0	3	x	7	0	0	29.94	100000	2000	Scale	0	1.77	0	0.01	1.19	0	0.01	0.044000000000000004	0	1	1	0	1	12.165999999999999	32.134	0	1	12.165999999999999	32.134	0.9619	3.3938	1	0.7313	0.8986	0.8106	1	0.9533	0.9764	0.6987	3.0511	0.7904	0.2503	0.023387	0.052689	0.07029099999999999
201	TR1_2_W0001_P0028_T0001_R1_P2_K1_Ch2-Ch1.zen	20150416_STAG1gfpch8_Prometa\MitoSys2\LSM\round1\DE_W0028_P0001\DE_2_W0028_P0001_T0001\TR1_W0001_P0028\TR1_2_W0001_P0028_T0001_R1_P2_K1_Ch2-Ch1.zen	FA/ISS	20000	30.0	3	x	7	0	0	29.94	100000	2000	Scale	0	1.77	0	0.01	1.19	0	0.01	0.044000000000000004	0	1	1	0	1	11.717	108.993	0	1	11.717	108.993	1.0627	0.8774	1	0.7186	0.9764	0.8375	1	0.9897	0.9948	0.7705	0.8441	0.8331	0.23201999999999998	0.056615	0.0029234	0.0053567
202	TR1_2_W0001_P0028_T0001_R1_P3_K1_Ch2-Ch1.zen	20150416_STAG1gfpch8_Prometa\MitoSys2\LSM\round1\DE_W0028_P0001\DE_2_W0028_P0001_T0001\TR1_W0001_P0028\TR1_2_W0001_P0028_T0001_R1_P3_K1_Ch2-Ch1.zen	FA/ISS	20000	30.0	3	x	7	0	0	29.94	100000	2000	Scale	0	1.77	0	0.01	1.19	0	0.01	0.044000000000000004	0	1	1	0	1	11.823	38.91	0	1	11.823	38.91	1.1217	1.9811	1	0.7214	0.9232	0.8159	1	0.9664	0.9831	0.8233	1.7948	0.8016	0.27313000000000004	0.055078999999999996	0.0034554000000000004	0.015822
203	TR1_2_W0001_P0028_T0001_R1_P4_K1_Ch2-Ch1.zen	20150416_STAG1gfpch8_Prometa\MitoSys2\LSM\round1\DE_W0028_P0001\DE_2_W0028_P0001_T0001\TR1_W0001_P0028\TR1_2_W0001_P0028_T0001_R1_P4_K1_Ch2-Ch1.zen	FA/ISS	20000	30.0	3	p	7	0	0	29.94	100000	2000	Scale	0	1.77	0	0.01	1.19	0	0.01	0.044000000000000004	0	1	1	0	1	8.91	12.14	0	1	8.91	12.14	1.146	0.9640000000000001	1	0.6385	0.8136	0.7205	1	0.9367	0.9678	0.7533	0.7205	0.6947	0.20825	0.064131	0.005104699999999999	0.023669
204	TR1_2_W0001_P0028_T0001_R1_P5_K1_Ch2-Ch1.zen	20150416_STAG1gfpch8_Prometa\MitoSys2\LSM\round1\DE_W0028_P0001\DE_2_W0028_P0001_T0001\TR1_W0001_P0028\TR1_2_W0001_P0028_T0001_R1_P5_K1_Ch2-Ch1.zen	FA/ISS	20000	30.0	3	p	7	0	0	29.94	100000	2000	Scale	0	1.77	0	0.01	1.19	0	0.01	0.044000000000000004	0	1	1	0	1	8.902999999999999	9.166	0	1	8.902999999999999	9.166	1.1246	1.0266	1	0.6401	0.7562	0.6957	1	0.9162	0.9572	0.7390000000000001	0.7013	0.6614	0.19652999999999998	0.035708	0.0061558	0.018645
205	TR1_2_W0001_P0028_T0001_R1_P6_K1_Ch2-Ch1.zen	20150416_STAG1gfpch8_Prometa\MitoSys2\LSM\round1\DE_W0028_P0001\DE_2_W0028_P0001_T0001\TR1_W0001_P0028\TR1_2_W0001_P0028_T0001_R1_P6_K1_Ch2-Ch1.zen	FA/ISS	20000	30.0	3	p	7	0	0	29.94	100000	2000	Scale	0	1.77	0	0.01	1.19	0	0.01	0.044000000000000004	0	1	1	0	1	9.568	3.958	0	1	9.568	3.958	0.9796	1.0366	1	0.6629	0.488	0.5687	1	0.7982	0.8934	0.6455	0.3736	0.4818	0.29523	0.03419	0.007418999999999999	0.035281
206	TR1_2_W0001_P0007_T0001_R1_P1_K1_Ch2-Ch1.zen	20150416_STAG1gfpch8_Prometa\MitoSys2\LSM\round2\Part1\DE_W0007\DE_W0007_P0001\DE_2_W0007_P0001_T0001\TR1_W0001_P0007\TR1_2_W0001_P0007_T0001_R1_P1_K1_Ch2-Ch1.zen	FA/ISS	20000	30.0	3	x	7	0	0	29.94	100000	2000	Scale	0	1.77	0	0.01	1.19	0	0.01	0.044000000000000004	0	1	1	0	1	13.727	134.406	0	1	13.727	134.406	1.1762	0.6751	1	0.7565	0.9815	0.8616	1	0.9906	0.9953	0.9083	0.6506	0.8575	0.20167000000000002	0.044576	0.0041481	0.0059174
207	TR1_2_W0001_P0007_T0001_R1_P2_K1_Ch2-Ch1.zen	20150416_STAG1gfpch8_Prometa\MitoSys2\LSM\round2\Part1\DE_W0007\DE_W0007_P0001\DE_2_W0007_P0001_T0001\TR1_W0001_P0007\TR1_2_W0001_P0007_T0001_R1_P2_K1_Ch2-Ch1.zen	FA/ISS	20000	30.000999999999998	3	x	7	0	0	29.94	100000	2000	Scale	0	1.77	0	0.01	1.19	0	0.01	0.044000000000000004	0	1	1	0	1	12.932	131.726	0	1	12.932	131.726	0.9421	1.1726	1	0.7431	0.9754	0.8513	1	0.9882	0.9941	0.6921	1.1251	0.8462	0.21894	0.061047000000000004	0.010923	0.017
208	TR1_2_W0001_P0007_T0001_R1_P3_K1_Ch2-Ch1.zen	20150416_STAG1gfpch8_Prometa\MitoSys2\LSM\round2\Part1\DE_W0007\DE_W0007_P0001\DE_2_W0007_P0001_T0001\TR1_W0001_P0007\TR1_2_W0001_P0007_T0001_R1_P3_K1_Ch2-Ch1.zen	FA/ISS	20000	30.0	3	x	7	0	0	29.94	100000	2000	Scale	0	1.77	0	0.01	1.19	0	0.01	0.044000000000000004	0	1	1	0	1	12.252	233.655	0	1	12.252	233.655	0.9911	4.3660000000000005	1	0.7298	0.9861	0.8482	1	0.9937	0.9969	0.721	4.3036	0.8455	0.22332	0.06293	0.003930599999999999	0.0049671
209	TR1_2_W0001_P0007_T0001_R1_P4_K1_Ch2-Ch1.zen	20150416_STAG1gfpch8_Prometa\MitoSys2\LSM\round2\Part1\DE_W0007\DE_W0007_P0001\DE_2_W0007_P0001_T0001\TR1_W0001_P0007\TR1_2_W0001_P0007_T0001_R1_P4_K1_Ch2-Ch1.zen	FA/ISS	20000	30.0	3	p	7	0	0	29.94	100000	2000	Scale	0	1.77	0	0.01	1.19	0	0.01	0.044000000000000004	0	1	1	0	1	10.102	10.492	0	1	10.102	10.492	0.9496	1.0390000000000001	1	0.6792	0.7856	0.7304	1	0.917	0.9576	0.6368	0.7469	0.6954	0.28286	0.046685000000000004	-0.002014	0.013987000000000001
210	TR1_2_W0001_P0007_T0001_R1_P5_K1_Ch2-Ch1.zen	20150416_STAG1gfpch8_Prometa\MitoSys2\LSM\round2\Part1\DE_W0007\DE_W0007_P0001\DE_2_W0007_P0001_T0001\TR1_W0001_P0007\TR1_2_W0001_P0007_T0001_R1_P5_K1_Ch2-Ch1.zen	FA/ISS	20000	30.0	3	p	7	0	0	29.94	100000	2000	Scale	0	1.77	0	0.01	1.19	0	0.01	0.044000000000000004	0	1	1	0	1	10.832	21.404	0	1	10.832	21.404	1.1791	0.9461	1	0.6974	0.8919	0.7886	1	0.9563	0.9779	0.8461	0.7972	0.7701	0.28717	0.033638	0.0024378	0.010563
211	TR1_2_W0001_P0007_T0001_R1_P6_K1_Ch2-Ch1.zen	20150416_STAG1gfpch8_Prometa\MitoSys2\LSM\round2\Part1\DE_W0007\DE_W0007_P0001\DE_2_W0007_P0001_T0001\TR1_W0001_P0007\TR1_2_W0001_P0007_T0001_R1_P6_K1_Ch2-Ch1.zen	FA/ISS	20000	30.000999999999998	3	p	7	0	0	29.94	100000	2000	Scale	0	1.77	0	0.01	1.19	0	0.01	0.044000000000000004	0	1	1	0	1	9.781	8.352	0	1	9.781	8.352	1.0348	1.0587	1	0.6703	0.7315	0.7002	1	0.8982	0.9477	0.6986	0.6905	0.6574	0.30696999999999997	0.022731	0.012505	0.010253
212	TR1_2_W0001_P0114_T0001_R1_P1_K1_Ch2-Ch1.zen	20150416_STAG1gfpch8_Prometa\MitoSys2\LSM\round2\Part1\DE_W0007\DE_W0007_P0001\DE_2_W0007_P0001_T0002\TR1_W0001_P0114\TR1_2_W0001_P0114_T0001_R1_P1_K1_Ch2-Ch1.zen	FA/ISS	20000	30.0	3	x	7	0	0	29.94	100000	2000	Scale	0	1.77	0	0.01	1.19	0	0.01	0.044000000000000004	0	1	1	0	1	17.637	22.671	0	1	17.637	22.671	1.0523	1.2693	1	0.8084	0.8949	0.8505	1	0.9312	0.965	0.8548	1.0711	0.8190000000000001	0.18672	0.027926999999999997	4.008e-05	0.015392
213	TR1_2_W0001_P0114_T0001_R1_P2_K1_Ch2-Ch1.zen	20150416_STAG1gfpch8_Prometa\MitoSys2\LSM\round2\Part1\DE_W0007\DE_W0007_P0001\DE_2_W0007_P0001_T0002\TR1_W0001_P0114\TR1_2_W0001_P0114_T0001_R1_P2_K1_Ch2-Ch1.zen	FA/ISS	20000	30.0	3	x	7	0	0	29.94	100000	2000	Scale	0	1.77	0	0.01	1.19	0	0.01	0.044000000000000004	0	1	1	0	1	18.463	295.225	0	1	18.463	295.225	1.0426	4.707	1	0.8162	0.9895	0.8986	1	0.9929	0.9964	0.8538	4.65	0.8954	0.12802	0.039006	0.009030799999999999	0.011837
214	TR1_2_W0001_P0114_T0001_R1_P3_K1_Ch2-Ch1.zen	20150416_STAG1gfpch8_Prometa\MitoSys2\LSM\round2\Part1\DE_W0007\DE_W0007_P0001\DE_2_W0007_P0001_T0002\TR1_W0001_P0114\TR1_2_W0001_P0114_T0001_R1_P3_K1_Ch2-Ch1.zen	FA/ISS	20000	30.0	3	x	7	0	0	29.94	100000	2000	Scale	0	1.77	0	0.01	1.19	0	0.01	0.044000000000000004	0	1	1	0	1	18.908	375.05699999999996	0	1	18.908	375.05699999999996	0.9239	0.672	1	0.8178	0.9918	0.9005	1	0.9944	0.9972	0.7473	0.6597	0.898	0.12394000000000001	0.050696	0.010108	0.009849799999999999
215	TR1_2_W0001_P0114_T0001_R1_P4_K1_Ch2-Ch1.zen	20150416_STAG1gfpch8_Prometa\MitoSys2\LSM\round2\Part1\DE_W0007\DE_W0007_P0001\DE_2_W0007_P0001_T0002\TR1_W0001_P0114\TR1_2_W0001_P0114_T0001_R1_P4_K1_Ch2-Ch1.zen	FA/ISS	20000	30.0	3	p	7	0	0	29.94	100000	2000	Scale	0	1.77	0	0.01	1.19	0	0.01	0.044000000000000004	0	1	1	0	1	10.561	7.5489999999999995	0	1	10.561	7.5489999999999995	1.0754	1.2761	1	0.6893	0.7013	0.6952	1	0.8788	0.9374	0.7514	0.8064	0.6433	0.22566999999999998	0.024905	0.021486	0.017789
216	TR1_2_W0001_P0114_T0001_R1_P5_K1_Ch2-Ch1.zen	20150416_STAG1gfpch8_Prometa\MitoSys2\LSM\round2\Part1\DE_W0007\DE_W0007_P0001\DE_2_W0007_P0001_T0002\TR1_W0001_P0114\TR1_2_W0001_P0114_T0001_R1_P5_K1_Ch2-Ch1.zen	FA/ISS	20000	30.0	3	x	7	0	0	29.94	100000	2000	Scale	0	1.77	0	0.01	1.19	0	0.01	0.044000000000000004	0	1	1	0	1	14.729000000000001	43.11	0	1	14.729000000000001	43.11	1.2016	0.6778	1	0.7691	0.9426	0.8512	1	0.9685	0.9841	0.9421	0.6003	0.8372	0.1822	0.050112000000000004	0.002518	0.0079049
217	TR1_2_W0001_P0114_T0001_R1_P6_K1_Ch2-Ch1.zen	20150416_STAG1gfpch8_Prometa\MitoSys2\LSM\round2\Part1\DE_W0007\DE_W0007_P0001\DE_2_W0007_P0001_T0002\TR1_W0001_P0114\TR1_2_W0001_P0114_T0001_R1_P6_K1_Ch2-Ch1.zen	FA/ISS	20000	30.0	3	p	7	0	0	29.94	100000	2000	Scale	0	1.77	0	0.01	1.19	0	0.01	0.044000000000000004	0	1	1	0	1	14.350999999999999	27.308000000000003	0	1	14.350999999999999	27.308000000000003	1.0093	4.9067	1	0.7684	0.8744	0.8194	1	0.9325	0.9656	0.7763	4.2349	0.7892	0.19891	0.022356	0.011372	0.014038
218	TR1_2_W0001_P0143_T0001_R1_P1_K1_Ch2-Ch1.zen	20150416_STAG1gfpch8_Prometa\MitoSys2\LSM\round2\Part1\DE_W0007\DE_W0007_P0002\DE_2_W0007_P0002_T0002\TR1_W0001_P0143\TR1_2_W0001_P0143_T0001_R1_P1_K1_Ch2-Ch1.zen	FA/ISS	20000	30.0	3	x	7	0	0	29.94	100000	2000	Scale	0	1.77	0	0.01	1.19	0	0.01	0.044000000000000004	0	1	1	0	1	15.055	343.73400000000004	0	1	15.055	343.73400000000004	1.0685	2.9849	1	0.7772	0.9916	0.8778	1	0.9953	0.9977	0.8366	2.9548	0.8757	0.11775	0.043598000000000005	0.0061381	0.0041485
219	TR1_2_W0001_P0143_T0001_R1_P2_K1_Ch2-Ch1.zen	20150416_STAG1gfpch8_Prometa\MitoSys2\LSM\round2\Part1\DE_W0007\DE_W0007_P0002\DE_2_W0007_P0002_T0002\TR1_W0001_P0143\TR1_2_W0001_P0143_T0001_R1_P2_K1_Ch2-Ch1.zen	FA/ISS	20000	30.0	3	p	7	0	0	29.94	100000	2000	Scale	0	1.77	0	0.01	1.19	0	0.01	0.044000000000000004	0	1	1	0	1	12.399000000000001	671.426	0	1	12.399000000000001	671.426	0.9923	1.5264	1	0.7366	0.9961	0.8566	1	0.9982	0.9991	0.7298	1.5192	0.8558	0.10324000000000001	0.012891999999999999	0.012282	0.013725
220	TR1_2_W0001_P0143_T0001_R1_P3_K1_Ch2-Ch1.zen	20150416_STAG1gfpch8_Prometa\MitoSys2\LSM\round2\Part1\DE_W0007\DE_W0007_P0002\DE_2_W0007_P0002_T0002\TR1_W0001_P0143\TR1_2_W0001_P0143_T0001_R1_P3_K1_Ch2-Ch1.zen	FA/ISS	20000	30.0	3	p	7	0	0	29.94	100000	2000	Scale	0	1.77	0	0.01	1.19	0	0.01	0.044000000000000004	0	1	1	0	1	12.427	416.352	0	1	12.427	416.352	1.0127	1.2982	1	0.7354	0.9942	0.855	1	0.9973	0.9987	0.746	1.2883	0.8539	0.1655	0.026414	0.00087774	0.00082466
221	TR1_2_W0001_P0143_T0001_R1_P4_K1_Ch2-Ch1.zen	20150416_STAG1gfpch8_Prometa\MitoSys2\LSM\round2\Part1\DE_W0007\DE_W0007_P0002\DE_2_W0007_P0002_T0002\TR1_W0001_P0143\TR1_2_W0001_P0143_T0001_R1_P4_K1_Ch2-Ch1.zen	FA/ISS	20000	30.0	3	p	7	0	0	29.94	100000	2000	Scale	0	1.77	0	0.01	1.19	0	0.01	0.044000000000000004	0	1	1	0	1	13.519	20.139	0	1	13.519	20.139	1.1371	1.1384	1	0.7534	0.8841	0.8161	1	0.9416	0.9704	0.8721	0.9514	0.7904	0.17895999999999998	0.013562000000000001	0.002571	0.0099934
222	TR1_2_W0001_P0143_T0001_R1_P5_K1_Ch2-Ch1.zen	20150416_STAG1gfpch8_Prometa\MitoSys2\LSM\round2\Part1\DE_W0007\DE_W0007_P0002\DE_2_W0007_P0002_T0002\TR1_W0001_P0143\TR1_2_W0001_P0143_T0001_R1_P5_K1_Ch2-Ch1.zen	FA/ISS	20000	30.0	3	p	7	0	0	29.94	100000	2000	Scale	0	1.77	0	0.01	1.19	0	0.01	0.044000000000000004	0	1	1	0	1	10.687000000000001	20.871	0	1	10.687000000000001	20.871	0.9606	1.0975	1	0.696	0.8888	0.7865	1	0.9551	0.9773	0.6627	0.9367	0.7675	0.22616999999999998	0.023174	-0.0018685	0.0082329
223	TR1_2_W0001_P0143_T0001_R1_P6_K1_Ch2-Ch1.zen	20150416_STAG1gfpch8_Prometa\MitoSys2\LSM\round2\Part1\DE_W0007\DE_W0007_P0002\DE_2_W0007_P0002_T0002\TR1_W0001_P0143\TR1_2_W0001_P0143_T0001_R1_P6_K1_Ch2-Ch1.zen	FA/ISS	20000	30.0	3	p	7	0	0	29.94	100000	2000	Scale	0	1.77	0	0.01	1.19	0	0.01	0.044000000000000004	0	1	1	0	1	7.892	6.872999999999999	0	1	7.892	6.872999999999999	0.9552	1.0642	1	0.6017	0.6805	0.6399	1	0.9004	0.9489	0.5669	0.6501	0.6002	0.13076	0.025227	0.007167	0.013276
224	TR1_2_W0001_P0086_T0001_R1_P1_K1_Ch2-Ch1.zen	20150416_STAG1gfpch8_Prometa\MitoSys2\LSM\round2\Part1\DE_W0007\DE_W0007_P0003\DE_2_W0007_P0003_T0001\TR1_W0001_P0086\TR1_2_W0001_P0086_T0001_R1_P1_K1_Ch2-Ch1.zen	FA/ISS	20000	30.0	3	x	7	0	0	29.94	100000	2000	Scale	0	1.77	0	0.01	1.19	0	0.01	0.044000000000000004	0	1	1	0	1	14.408	54.81399999999999	0	1	14.408	54.81399999999999	0.9487	3.9248	1	0.7687	0.951	0.8549	1	0.9738	0.9868	0.7228	3.7357	0.8434	0.23104	0.036183	0.011448	0.020849
225	TR1_2_W0001_P0086_T0001_R1_P2_K1_Ch2-Ch1.zen	20150416_STAG1gfpch8_Prometa\MitoSys2\LSM\round2\Part1\DE_W0007\DE_W0007_P0003\DE_2_W0007_P0003_T0001\TR1_W0001_P0086\TR1_2_W0001_P0086_T0001_R1_P2_K1_Ch2-Ch1.zen	FA/ISS	20000	30.0	3	x	7	0	0	29.94	100000	2000	Scale	0	1.77	0	0.01	1.19	0	0.01	0.044000000000000004	0	1	1	0	1	12.857000000000001	127.398	0	1	12.857000000000001	127.398	1.2354	0.8488	1	0.7414	0.9802	0.8524	1	0.9905	0.9952	0.9422	0.8201	0.8482	0.21858000000000002	0.052389	0.0055799	0.0061429
226	TR1_2_W0001_P0086_T0001_R1_P3_K1_Ch2-Ch1.zen	20150416_STAG1gfpch8_Prometa\MitoSys2\LSM\round2\Part1\DE_W0007\DE_W0007_P0003\DE_2_W0007_P0003_T0001\TR1_W0001_P0086\TR1_2_W0001_P0086_T0001_R1_P3_K1_Ch2-Ch1.zen	FA/ISS	20000	30.0	3	p	7	0	0	29.94	100000	2000	Scale	0	1.77	0	0.01	1.19	0	0.01	0.044000000000000004	0	1	1	0	1	9.306000000000001	215.142	0	1	9.306000000000001	215.142	0.9391	1.9119	1	0.6484	0.9872	0.7999	1	0.9955	0.9978	0.5981	1.8853	0.7979999999999999	0.19724	0.053663	0.010786	0.010368
227	TR1_2_W0001_P0086_T0001_R1_P4_K1_Ch2-Ch1.zen	20150416_STAG1gfpch8_Prometa\MitoSys2\LSM\round2\Part1\DE_W0007\DE_W0007_P0003\DE_2_W0007_P0003_T0001\TR1_W0001_P0086\TR1_2_W0001_P0086_T0001_R1_P4_K1_Ch2-Ch1.zen	FA/ISS	20000	30.0	3	p	7	0	0	29.94	100000	2000	Scale	0	1.77	0	0.01	1.19	0	0.01	0.044000000000000004	0	1	1	0	1	12.204	12.409	0	1	12.204	12.409	1.0145	0.9868	1	0.7285	0.8171	0.7714	1	0.915	0.9565	0.7389	0.7286	0.7342	0.2643	0.053453999999999995	0.0089767	0.031456
228	TR1_2_W0001_P0086_T0001_R1_P5_K1_Ch2-Ch1.zen	20150416_STAG1gfpch8_Prometa\MitoSys2\LSM\round2\Part1\DE_W0007\DE_W0007_P0003\DE_2_W0007_P0003_T0001\TR1_W0001_P0086\TR1_2_W0001_P0086_T0001_R1_P5_K1_Ch2-Ch1.zen	FA/ISS	20000	30.0	3	p	7	0	0	29.94	100000	2000	Scale	0	1.77	0	0.01	1.19	0	0.01	0.044000000000000004	0	1	1	0	1	13.669	7.245	0	1	13.669	7.245	0.9995	1.0539	1	0.7571	0.6978	0.7268	1	0.8408	0.917	0.7563	0.6066	0.6546	0.22213000000000002	0.021463	0.023458	0.023675
229	TR1_2_W0001_P0086_T0001_R1_P6_K1_Ch2-Ch1.zen	20150416_STAG1gfpch8_Prometa\MitoSys2\LSM\round2\Part1\DE_W0007\DE_W0007_P0003\DE_2_W0007_P0003_T0001\TR1_W0001_P0086\TR1_2_W0001_P0086_T0001_R1_P6_K1_Ch2-Ch1.zen	FA/ISS	20000	30.0	3	p	7	0	0	29.94	100000	2000	Scale	0	1.77	0	0.01	1.19	0	0.01	0.044000000000000004	0	1	1	0	1	10.912	8.863999999999999	0	1	10.912	8.863999999999999	0.9921	0.9696	1	0.7088	0.7513	0.7297	1	0.8926	0.9448	0.7018	0.6344	0.6832	0.32297	0.016544	0.022487	0.012186
230	TR1_2_W0001_P0061_T0001_R1_P1_K1_Ch2-Ch1.zen	20150416_STAG1gfpch8_Prometa\MitoSys2\LSM\round2\Part1\DE_W0007\DE_W0007_P0004\DE_2_W0007_P0004_T0001\TR1_W0001_P0061\TR1_2_W0001_P0061_T0001_R1_P1_K1_Ch2-Ch1.zen	FA/ISS	20000	30.0	3	x	7	0	0	29.94	100000	2000	Scale	0	1.77	0	0.01	1.19	0	0.01	0.044000000000000004	0	1	1	0	1	12.212	50.723	0	1	12.212	50.723	1.1388	0.8684	1	0.7288	0.9524	0.8329	1	0.9779	0.9889	0.8451	0.8019	0.8234	0.22425	0.020334	0.0038613	0.0021918000000000003
231	TR1_2_W0001_P0061_T0001_R1_P2_K1_Ch2-Ch1.zen	20150416_STAG1gfpch8_Prometa\MitoSys2\LSM\round2\Part1\DE_W0007\DE_W0007_P0004\DE_2_W0007_P0004_T0001\TR1_W0001_P0061\TR1_2_W0001_P0061_T0001_R1_P2_K1_Ch2-Ch1.zen	FA/ISS	20000	30.0	3	x	7	0	0	29.94	100000	2000	Scale	0	1.77	0	0.01	1.19	0	0.01	0.044000000000000004	0	1	1	0	1	14.618	183.822	0	1	14.618	183.822	0.9656	1.4174	1	0.7696	0.9867	0.8713	1	0.9928	0.9964	0.7378	1.3924	0.8681	0.21408000000000002	0.050537	0.0014336	0.0027073
232	TR1_2_W0001_P0061_T0001_R1_P3_K1_Ch2-Ch1.zen	20150416_STAG1gfpch8_Prometa\MitoSys2\LSM\round2\Part1\DE_W0007\DE_W0007_P0004\DE_2_W0007_P0004_T0001\TR1_W0001_P0061\TR1_2_W0001_P0061_T0001_R1_P3_K1_Ch2-Ch1.zen	FA/ISS	20000	30.0	3	p	7	0	0	29.94	100000	2000	Scale	0	1.77	0	0.01	1.19	0	0.01	0.044000000000000004	0	1	1	0	1	12.27	164.907	0	1	12.27	164.907	1.1396	1.4281	1	0.7275	0.9846	0.8463	1	0.9931	0.9966	0.8461	1.4005	0.8434	0.28193	0.030362	0.01068	0.011235
233	TR1_2_W0001_P0061_T0001_R1_P4_K1_Ch2-Ch1.zen	20150416_STAG1gfpch8_Prometa\MitoSys2\LSM\round2\Part1\DE_W0007\DE_W0007_P0004\DE_2_W0007_P0004_T0001\TR1_W0001_P0061\TR1_2_W0001_P0061_T0001_R1_P4_K1_Ch2-Ch1.zen	FA/ISS	20000	30.0	3	p	7	0	0	29.94	100000	2000	Scale	0	1.77	0	0.01	1.19	0	0.01	0.044000000000000004	0	1	1	0	1	11.276	7.926	0	1	11.276	7.926	0.8901	1.0339	1	0.7124	0.7215	0.7169	1	0.8774	0.9367	0.6193	0.6501	0.6635	0.28019	0.023009	0.021240000000000002	0.022239
234	TR1_2_W0001_P0061_T0001_R1_P5_K1_Ch2-Ch1.zen	20150416_STAG1gfpch8_Prometa\MitoSys2\LSM\round2\Part1\DE_W0007\DE_W0007_P0004\DE_2_W0007_P0004_T0001\TR1_W0001_P0061\TR1_2_W0001_P0061_T0001_R1_P5_K1_Ch2-Ch1.zen	FA/ISS	20000	30.0	3	p	7	0	0	29.94	100000	2000	Scale	0	1.77	0	0.01	1.19	0	0.01	0.044000000000000004	0	1	1	0	1	11.98	11.615	0	1	11.98	11.615	1.0229	1.0416	1	0.7252	0.8057	0.7643	1	0.9115	0.9547	0.7444	0.7609999999999999	0.7258	0.28561	0.017206	0.012528000000000001	0.013953
235	TR1_2_W0001_P0061_T0001_R1_P6_K1_Ch2-Ch1.zen	20150416_STAG1gfpch8_Prometa\MitoSys2\LSM\round2\Part1\DE_W0007\DE_W0007_P0004\DE_2_W0007_P0004_T0001\TR1_W0001_P0061\TR1_2_W0001_P0061_T0001_R1_P6_K1_Ch2-Ch1.zen	FA/ISS	20000	30.0	3	p	7	0	0	29.94	100000	2000	Scale	0	1.77	0	0.01	1.19	0	0.01	0.044000000000000004	0	1	1	0	1	9.812000000000001	13.581	0	1	9.812000000000001	13.581	1.0489	0.9773	1	0.6711	0.8315	0.747	1	0.9372	0.9681	0.711	0.7529	0.7208	0.27189	0.017067	0.00021076	0.0054356000000000005
236	TR1_2_W0001_P0115_T0001_R1_P1_K1_Ch2-Ch1.zen	20150416_STAG1gfpch8_Prometa\MitoSys2\LSM\round2\Part1\DE_W0008\DE_W0008_P0001\DE_2_W0008_P0001_T0002\TR1_W0001_P0115\TR1_2_W0001_P0115_T0001_R1_P1_K1_Ch2-Ch1.zen	FA/ISS	20000	30.0	3	x	7	0	0	29.94	100000	2000	Scale	0	1.77	0	0.01	1.19	0	0.01	0.044000000000000004	0	1	1	0	1	10.284	212.05700000000002	0	1	10.284	212.05700000000002	0.9635	0.7295	1	0.6832	0.9884	0.8216	1	0.9956	0.9978	0.6518	0.7155	0.8198	0.23936999999999997	0.061674	0.0068956	0.0057235
237	TR1_2_W0001_P0115_T0001_R1_P2_K1_Ch2-Ch1.zen	20150416_STAG1gfpch8_Prometa\MitoSys2\LSM\round2\Part1\DE_W0008\DE_W0008_P0001\DE_2_W0008_P0001_T0002\TR1_W0001_P0115\TR1_2_W0001_P0115_T0001_R1_P2_K1_Ch2-Ch1.zen	FA/ISS	20000	30.0	3	p	7	0	0	29.94	100000	2000	Scale	0	1.77	0	0.01	1.19	0	0.01	0.044000000000000004	0	1	1	0	1	11.012	231.396	0	1	11.012	231.396	0.9324	1.9634	1	0.7105	0.9877	0.8377	1	0.9949	0.9974	0.6532	1.9369	0.8355	0.30264	0.032579000000000004	0.024486	0.029067000000000003
238	TR1_2_W0001_P0115_T0001_R1_P3_K1_Ch2-Ch1.zen	20150416_STAG1gfpch8_Prometa\MitoSys2\LSM\round2\Part1\DE_W0008\DE_W0008_P0001\DE_2_W0008_P0001_T0002\TR1_W0001_P0115\TR1_2_W0001_P0115_T0001_R1_P3_K1_Ch2-Ch1.zen	FA/ISS	20000	30.0	3	x	7	0	0	29.94	100000	2000	Scale	0	1.77	0	0.01	1.19	0	0.01	0.044000000000000004	0	1	1	0	1	10.185	255.17700000000002	0	1	10.185	255.17700000000002	0.8367	1.7719	1	0.6807	0.9901	0.8208	1	0.9962	0.9981	0.5445	1.7527	0.8192	0.26261999999999996	0.064866	0.0041492	0.0042005
239	TR1_2_W0001_P0115_T0001_R1_P4_K1_Ch2-Ch1.zen	20150416_STAG1gfpch8_Prometa\MitoSys2\LSM\round2\Part1\DE_W0008\DE_W0008_P0001\DE_2_W0008_P0001_T0002\TR1_W0001_P0115\TR1_2_W0001_P0115_T0001_R1_P4_K1_Ch2-Ch1.zen	FA/ISS	20000	30.0	3	x	7	0	0	29.94	100000	2000	Scale	0	1.77	0	0.01	1.19	0	0.01	0.044000000000000004	0	1	1	0	1	9.695	99.965	0	1	9.695	99.965	0.9762	6.5107	1	0.6629999999999999	0.9601	0.7974	1	0.9856	0.9928	0.64	6.2357	0.7915	0.30625	0.06429299999999999	0.018869999999999998	0.022725
240	TR1_2_W0001_P0115_T0001_R1_P5_K1_Ch2-Ch1.zen	20150416_STAG1gfpch8_Prometa\MitoSys2\LSM\round2\Part1\DE_W0008\DE_W0008_P0001\DE_2_W0008_P0001_T0002\TR1_W0001_P0115\TR1_2_W0001_P0115_T0001_R1_P5_K1_Ch2-Ch1.zen	FA/ISS	20000	30.0	3	p	7	0	0	29.94	100000	2000	Scale	0	1.77	0	0.01	1.19	0	0.01	0.044000000000000004	0	1	1	0	1	7.58	8.333	0	1	7.58	8.333	1.0608	1.0303	1	0.5866	0.736	0.6568	1	0.9217	0.96	0.6294	0.6916	0.6261	0.37696	0.042919	0.012298	0.020863999999999997
241	TR1_2_W0001_P0115_T0001_R1_P6_K1_Ch2-Ch1.zen	20150416_STAG1gfpch8_Prometa\MitoSys2\LSM\round2\Part1\DE_W0008\DE_W0008_P0001\DE_2_W0008_P0001_T0002\TR1_W0001_P0115\TR1_2_W0001_P0115_T0001_R1_P6_K1_Ch2-Ch1.zen	FA/ISS	20000	30.0	3	x	7	0	0	29.94	100000	2000	Scale	0	1.77	0	0.01	1.19	0	0.01	0.044000000000000004	0	1	1	0	1	6.535	10.493	0	1	6.535	10.493	1.0166	0.9518	1	0.5313	0.7879	0.6469	1	0.9464	0.9728	0.5428	0.6985	0.6271	0.39061999999999997	0.027526	0.012728	0.013533000000000002
242	TR1_2_W0001_P0062_T0001_R1_P1_K1_Ch2-Ch1.zen	20150416_STAG1gfpch8_Prometa\MitoSys2\LSM\round2\Part1\DE_W0008\DE_W0008_P0004\DE_2_W0008_P0004_T0001\TR1_W0001_P0062\TR1_2_W0001_P0062_T0001_R1_P1_K1_Ch2-Ch1.zen	FA/ISS	20000	30.0	3	x	7	0	0	29.94	100000	2000	Scale	0	1.77	0	0.01	1.19	0	0.01	0.044000000000000004	0	1	1	0	1	14.235999999999999	421.17800000000005	0	1	14.235999999999999	421.17800000000005	0.8432	2.4609	1	0.7652	0.9938	0.872	1	0.9967	0.9984	0.6272	2.444	0.8706	0.23798000000000002	0.060608	0.0043083	0.0042604999999999995
243	TR1_2_W0001_P0062_T0001_R1_P2_K1_Ch2-Ch1.zen	20150416_STAG1gfpch8_Prometa\MitoSys2\LSM\round2\Part1\DE_W0008\DE_W0008_P0004\DE_2_W0008_P0004_T0001\TR1_W0001_P0062\TR1_2_W0001_P0062_T0001_R1_P2_K1_Ch2-Ch1.zen	FA/ISS	20000	30.0	3	x	7	0	0	29.94	100000	2000	Scale	0	1.77	0	0.01	1.19	0	0.01	0.044000000000000004	0	1	1	0	1	12.707	534.561	0	1	12.707	534.561	0.9927	2.3612	1	0.7402	0.9952	0.8582	1	0.9977	0.9989	0.7333	2.3487	0.8572	0.12337000000000001	0.057437	0.0060905	0.0043508999999999996
244	TR1_2_W0001_P0062_T0001_R1_P3_K1_Ch2-Ch1.zen	20150416_STAG1gfpch8_Prometa\MitoSys2\LSM\round2\Part1\DE_W0008\DE_W0008_P0004\DE_2_W0008_P0004_T0001\TR1_W0001_P0062\TR1_2_W0001_P0062_T0001_R1_P3_K1_Ch2-Ch1.zen	FA/ISS	20000	30.0	3	x	7	0	0	29.94	100000	2000	Scale	0	1.77	0	0.01	1.19	0	0.01	0.044000000000000004	0	1	1	0	1	13.74	123.52600000000001	0	1	13.74	123.52600000000001	1.048	1.8913	1	0.7569	0.9795	0.8609	1	0.9895	0.9948	0.7971	1.8451	0.8564	0.24894000000000002	0.058496000000000006	0.010966	0.017457
245	TR1_2_W0001_P0062_T0001_R1_P4_K1_Ch2-Ch1.zen	20150416_STAG1gfpch8_Prometa\MitoSys2\LSM\round2\Part1\DE_W0008\DE_W0008_P0004\DE_2_W0008_P0004_T0001\TR1_W0001_P0062\TR1_2_W0001_P0062_T0001_R1_P4_K1_Ch2-Ch1.zen	FA/ISS	20000	30.0	3	p	7	0	0	29.94	100000	2000	Scale	0	1.77	0	0.01	1.19	0	0.01	0.044000000000000004	0	1	1	0	1	11.44	12.019	0	1	11.44	12.019	0.9877	1.078	1	0.7158	0.8111	0.7619	1	0.9173	0.9577	0.7052	0.8038	0.7262	0.29599000000000003	0.0069700000000000005	0.01295	0.006010499999999999
246	TR1_2_W0001_P0062_T0001_R1_P5_K1_Ch2-Ch1.zen	20150416_STAG1gfpch8_Prometa\MitoSys2\LSM\round2\Part1\DE_W0008\DE_W0008_P0004\DE_2_W0008_P0004_T0001\TR1_W0001_P0062\TR1_2_W0001_P0062_T0001_R1_P5_K1_Ch2-Ch1.zen	FA/ISS	20000	30.0	3	p	7	0	0	29.94	100000	2000	Scale	0	1.77	0	0.01	1.19	0	0.01	0.044000000000000004	0	1	1	0	1	12.837	22.875999999999998	0	1	12.837	22.875999999999998	1.05	1.0226	1	0.7416	0.8974	0.8158	1	0.9509	0.9752	0.7845	0.8705	0.7944	0.27176999999999996	0.011559999999999999	0.0049802	0.0035646000000000002
247	TR1_2_W0001_P0062_T0001_R1_P6_K1_Ch2-Ch1.zen	20150416_STAG1gfpch8_Prometa\MitoSys2\LSM\round2\Part1\DE_W0008\DE_W0008_P0004\DE_2_W0008_P0004_T0001\TR1_W0001_P0062\TR1_2_W0001_P0062_T0001_R1_P6_K1_Ch2-Ch1.zen	FA/ISS	20000	30.0	3	p	7	0	0	29.94	100000	2000	Scale	0	1.77	0	0.01	1.19	0	0.01	0.044000000000000004	0	1	1	0	1	11.432	11.21	0	1	11.432	11.21	1.0195	1.0490000000000002	1	0.7151	0.7983	0.7556	1	0.9117	0.9549	0.7315	0.7605	0.7174	0.3054	0.011014	0.0083284	0.015202
248	TR1_2_W0001_P0173_T0001_R1_P1_K1_Ch2-Ch1.zen	20150416_STAG1gfpch8_Prometa\MitoSys2\LSM\round2\Part1\DE_W0008\DE_W0008_P0004\DE_2_W0008_P0004_T0002\TR1_W0001_P0173\TR1_2_W0001_P0173_T0001_R1_P1_K1_Ch2-Ch1.zen	FA/ISS	20000	30.0	3	p	7	0	0	29.94	100000	2000	Scale	0	1.77	0	0.01	1.19	0	0.01	0.044000000000000004	0	1	1	0	1	9.87	52.54600000000001	0	1	9.87	52.54600000000001	1.3285	1.1316	1	0.6688	0.9545	0.7987	1	0.9835	0.9917	0.9336	1.0628	0.7919	0.19202	0.070038	0.0013927	0.008273
249	TR1_2_W0001_P0173_T0001_R1_P2_K1_Ch2-Ch1.zen	20150416_STAG1gfpch8_Prometa\MitoSys2\LSM\round2\Part1\DE_W0008\DE_W0008_P0004\DE_2_W0008_P0004_T0002\TR1_W0001_P0173\TR1_2_W0001_P0173_T0001_R1_P2_K1_Ch2-Ch1.zen	FA/ISS	20000	30.0	3	p	7	0	0	29.94	100000	2000	Scale	0	1.77	0	0.01	1.19	0	0.01	0.044000000000000004	0	1	1	0	1	10.01	50.261	0	1	10.01	50.261	1.0899	0.8544	1	0.6762	0.9527	0.8025	1	0.9823	0.9911	0.7488	0.7937	0.7952	0.27089	0.053337999999999997	0.0014445	0.003725
250	TR1_2_W0001_P0173_T0001_R1_P3_K1_Ch2-Ch1.zen	20150416_STAG1gfpch8_Prometa\MitoSys2\LSM\round2\Part1\DE_W0008\DE_W0008_P0004\DE_2_W0008_P0004_T0002\TR1_W0001_P0173\TR1_2_W0001_P0173_T0001_R1_P3_K1_Ch2-Ch1.zen	FA/ISS	20000	30.0	3	p	7	0	0	29.94	100000	2000	Scale	0	1.77	0	0.01	1.19	0	0.01	0.044000000000000004	0	1	1	0	1	9.948	50.835	0	1	9.948	50.835	1.037	1.1643	1	0.6745	0.9534	0.8019	1	0.9828	0.9914	0.7043	1.0951	0.7948	0.26834	0.03682	0.0011754	0.003979099999999999
251	TR1_2_W0001_P0173_T0001_R1_P4_K1_Ch2-Ch1.zen	20150416_STAG1gfpch8_Prometa\MitoSys2\LSM\round2\Part1\DE_W0008\DE_W0008_P0004\DE_2_W0008_P0004_T0002\TR1_W0001_P0173\TR1_2_W0001_P0173_T0001_R1_P4_K1_Ch2-Ch1.zen	FA/ISS	20000	30.0	3	p	7	0	0	29.94	100000	2000	Scale	0	1.77	0	0.01	1.19	0	0.01	0.044000000000000004	0	1	1	0	1	10.437000000000001	19.71	0	1	10.437000000000001	19.71	1.0764	1.0875	1	0.6883	0.8823	0.7792	1	0.9539	0.9767	0.7508	0.9174	0.7599	0.29213	0.041768	0.0016985	0.010369
252	TR1_2_W0001_P0173_T0001_R1_P5_K1_Ch2-Ch1.zen	20150416_STAG1gfpch8_Prometa\MitoSys2\LSM\round2\Part1\DE_W0008\DE_W0008_P0004\DE_2_W0008_P0004_T0002\TR1_W0001_P0173\TR1_2_W0001_P0173_T0001_R1_P5_K1_Ch2-Ch1.zen	FA/ISS	20000	30.0	3	p	7	0	0	29.94	100000	2000	Scale	0	1.77	0	0.01	1.19	0	0.01	0.044000000000000004	0	1	1	0	1	9.958	23.803	0	1	9.958	23.803	0.9922	0.9339	1	0.6756	0.9025	0.7808	1	0.9634	0.9815	0.6685	0.8063	0.7656	0.32791	0.042464	0.00056745	0.0084618
253	TR1_2_W0001_P0173_T0001_R1_P6_K1_Ch2-Ch1.zen	20150416_STAG1gfpch8_Prometa\MitoSys2\LSM\round2\Part1\DE_W0008\DE_W0008_P0004\DE_2_W0008_P0004_T0002\TR1_W0001_P0173\TR1_2_W0001_P0173_T0001_R1_P6_K1_Ch2-Ch1.zen	FA/ISS	20000	30.0	3	p	7	0	0	29.94	100000	2000	Scale	0	1.77	0	0.01	1.19	0	0.01	0.044000000000000004	0	1	1	0	1	9.446	41.648	0	1	9.446	41.648	1.0011	0.9392	1	0.6605	0.9433	0.7893	1	0.98	0.99	0.6614	0.8654	0.7812	0.35533000000000003	0.01629	0.0012472999999999998	0.0027226999999999998
254	TR1_2_W0001_P0009_T0001_R1_P1_K1_Ch2-Ch1.zen	20150416_STAG1gfpch8_Prometa\MitoSys2\LSM\round2\Part1\DE_W0009\DE_W0009_P0001\DE_2_W0009_P0001_T0001\TR1_W0001_P0009\TR1_2_W0001_P0009_T0001_R1_P1_K1_Ch2-Ch1.zen	FA/ISS	20000	30.0	3	x	7	0	0	29.94	100000	2000	Scale	0	1.77	0	0.01	1.19	0	0.01	0.044000000000000004	0	1	1	0	1	17.709	385.895	0	1	17.709	385.895	0.9865	1.0773	1	0.8091	0.9937	0.8966	1	0.9959	0.9979	0.7962	1.0663	0.8947	0.16535999999999998	0.034638999999999996	0.0034924999999999995	0.003121
255	TR1_2_W0001_P0009_T0001_R1_P2_K1_Ch2-Ch1.zen	20150416_STAG1gfpch8_Prometa\MitoSys2\LSM\round2\Part1\DE_W0009\DE_W0009_P0001\DE_2_W0009_P0001_T0001\TR1_W0001_P0009\TR1_2_W0001_P0009_T0001_R1_P2_K1_Ch2-Ch1.zen	FA/ISS	20000	30.0	3	p	7	0	0	29.94	100000	2000	Scale	0	1.77	0	0.01	1.19	0	0.01	0.044000000000000004	0	1	1	0	1	14.752	605.6759999999999	0	1	14.752	605.6759999999999	1.058	1.9809	1	0.7729	0.9958	0.8772	1	0.9977	0.9989	0.8229	1.9709999999999999	0.8762	0.11116	0.025404	0.006355899999999999	0.0046073
256	TR1_2_W0001_P0009_T0001_R1_P3_K1_Ch2-Ch1.zen	20150416_STAG1gfpch8_Prometa\MitoSys2\LSM\round2\Part1\DE_W0009\DE_W0009_P0001\DE_2_W0009_P0001_T0001\TR1_W0001_P0009\TR1_2_W0001_P0009_T0001_R1_P3_K1_Ch2-Ch1.zen	FA/ISS	20000	30.0	3	x	7	0	0	29.94	100000	2000	Scale	0	1.77	0	0.01	1.19	0	0.01	0.044000000000000004	0	1	1	0	1	16.26	512.9259999999999	0	1	16.26	512.9259999999999	1.0768	2.0649	1	0.7929999999999999	0.9949	0.8882	1	0.9969	0.9985	0.8606	2.0514	0.8868	0.18415	0.039861	0.0065278	0.0059023
257	TR1_2_W0001_P0009_T0001_R1_P4_K1_Ch2-Ch1.zen	20150416_STAG1gfpch8_Prometa\MitoSys2\LSM\round2\Part1\DE_W0009\DE_W0009_P0001\DE_2_W0009_P0001_T0001\TR1_W0001_P0009\TR1_2_W0001_P0009_T0001_R1_P4_K1_Ch2-Ch1.zen	FA/ISS	20000	30.0	3	p	7	0	0	29.94	100000	2000	Scale	0	1.77	0	0.01	1.19	0	0.01	0.044000000000000004	0	1	1	0	1	14.42	26.104	0	1	14.42	26.104	0.9914	0.9459	1	0.7682	0.9108	0.8364	1	0.9520000000000001	0.9757	0.7596	0.815	0.8151	0.17583	0.037048000000000005	0.0025649	0.010272
258	TR1_2_W0001_P0009_T0001_R1_P5_K1_Ch2-Ch1.zen	20150416_STAG1gfpch8_Prometa\MitoSys2\LSM\round2\Part1\DE_W0009\DE_W0009_P0001\DE_2_W0009_P0001_T0001\TR1_W0001_P0009\TR1_2_W0001_P0009_T0001_R1_P5_K1_Ch2-Ch1.zen	FA/ISS	20000	30.0	3	p	7	0	0	29.94	100000	2000	Scale	0	1.77	0	0.01	1.19	0	0.01	0.044000000000000004	0	1	1	0	1	6.457000000000001	16.625999999999998	0	1	6.457000000000001	16.625999999999998	1.6677	1.2014	1	0.5127	0.8613	0.6631	1	0.9664	0.9831	0.976	1.004	0.6509	0.043267	0.053413999999999996	0.0096897	0.016987000000000002
259	TR1_2_W0001_P0009_T0001_R1_P6_K1_Ch2-Ch1.zen	20150416_STAG1gfpch8_Prometa\MitoSys2\LSM\round2\Part1\DE_W0009\DE_W0009_P0001\DE_2_W0009_P0001_T0001\TR1_W0001_P0009\TR1_2_W0001_P0009_T0001_R1_P6_K1_Ch2-Ch1.zen	FA/ISS	20000	30.0	3	p	7	0	0	29.94	100000	2000	Scale	0	1.77	0	0.01	1.19	0	0.01	0.044000000000000004	0	1	1	0	1	12.193	14.329	0	1	12.193	14.329	1.0036	0.9672	1	0.7306	0.8408	0.7837	1	0.9264	0.9625	0.7329	0.7444	0.7517	0.18989	0.042237000000000004	0.004391	0.01439
260	TR1_2_W0001_P0037_T0001_R1_P1_K1_Ch2-Ch1.zen	20150416_STAG1gfpch8_Prometa\MitoSys2\LSM\round2\Part1\DE_W0009\DE_W0009_P0002\DE_2_W0009_P0002_T0001\TR1_W0001_P0037\TR1_2_W0001_P0037_T0001_R1_P1_K1_Ch2-Ch1.zen	FA/ISS	20000	30.0	3	x	7	0	0	29.94	100000	2000	Scale	0	1.77	0	0.01	1.19	0	0.01	0.044000000000000004	0	1	1	0	1	15.244000000000002	356.47900000000004	0	1	15.244000000000002	356.47900000000004	1.0299	1.7664	1	0.7801	0.9926	0.8799	1	0.9958	0.9979	0.8059	1.7493	0.8781	0.20244	0.039908	0.0066893000000000005	0.0060645000000000004
261	TR1_2_W0001_P0037_T0001_R1_P2_K1_Ch2-Ch1.zen	20150416_STAG1gfpch8_Prometa\MitoSys2\LSM\round2\Part1\DE_W0009\DE_W0009_P0002\DE_2_W0009_P0002_T0001\TR1_W0001_P0037\TR1_2_W0001_P0037_T0001_R1_P2_K1_Ch2-Ch1.zen	FA/ISS	20000	30.0	3	x	7	0	0	29.94	100000	2000	Scale	0	1.77	0	0.01	1.19	0	0.01	0.044000000000000004	0	1	1	0	1	13.605	369.87800000000004	0	1	13.605	369.87800000000004	0.9958	2.6092	1	0.7556	0.9907	0.8651	1	0.9953	0.9976	0.7511	2.5744	0.8631	0.11192	0.060445000000000006	0.021664	0.023559
262	TR1_2_W0001_P0037_T0001_R1_P3_K1_Ch2-Ch1.zen	20150416_STAG1gfpch8_Prometa\MitoSys2\LSM\round2\Part1\DE_W0009\DE_W0009_P0002\DE_2_W0009_P0002_T0001\TR1_W0001_P0037\TR1_2_W0001_P0037_T0001_R1_P3_K1_Ch2-Ch1.zen	FA/ISS	20000	30.0	3	x	7	0	0	29.94	100000	2000	Scale	0	1.77	0	0.01	1.19	0	0.01	0.044000000000000004	0	1	1	0	1	14.674000000000001	172.408	0	1	14.674000000000001	172.408	1.1236	0.6183	1	0.7717	0.9846	0.8716	1	0.9915	0.9958	0.8791	0.598	0.8678	0.22	0.044338999999999996	0.0061135	0.0059837
263	TR1_2_W0001_P0037_T0001_R1_P4_K1_Ch2-Ch1.zen	20150416_STAG1gfpch8_Prometa\MitoSys2\LSM\round2\Part1\DE_W0009\DE_W0009_P0002\DE_2_W0009_P0002_T0001\TR1_W0001_P0037\TR1_2_W0001_P0037_T0001_R1_P4_K1_Ch2-Ch1.zen	FA/ISS	20000	30.0	3	p	7	0	0	29.94	100000	2000	Scale	0	1.77	0	0.01	1.19	0	0.01	0.044000000000000004	0	1	1	0	1	11.445	23.674	0	1	11.445	23.674	1.1313	0.997	1	0.7121	0.9016	0.8012	1	0.9578	0.9787	0.8211	0.856	0.7831	0.31311	0.056199	0.0062001	0.015019999999999999
264	TR1_2_W0001_P0037_T0001_R1_P5_K1_Ch2-Ch1.zen	20150416_STAG1gfpch8_Prometa\MitoSys2\LSM\round2\Part1\DE_W0009\DE_W0009_P0002\DE_2_W0009_P0002_T0001\TR1_W0001_P0037\TR1_2_W0001_P0037_T0001_R1_P5_K1_Ch2-Ch1.zen	FA/ISS	20000	30.0	3	p	7	0	0	29.94	100000	2000	Scale	0	1.77	0	0.01	1.19	0	0.01	0.044000000000000004	0	1	1	0	1	11.804	22.103	0	1	11.804	22.103	0.9632	0.8194	1	0.7239	0.8927	0.8039	1	0.9523	0.9758	0.6925	0.6804	0.7833	0.23424	0.01785	0.007645300000000001	0.0080138
265	TR1_2_W0001_P0037_T0001_R1_P6_K1_Ch2-Ch1.zen	20150416_STAG1gfpch8_Prometa\MitoSys2\LSM\round2\Part1\DE_W0009\DE_W0009_P0002\DE_2_W0009_P0002_T0001\TR1_W0001_P0037\TR1_2_W0001_P0037_T0001_R1_P6_K1_Ch2-Ch1.zen	FA/ISS	20000	30.0	3	p	7	0	0	29.94	100000	2000	Scale	0	1.77	0	0.01	1.19	0	0.01	0.044000000000000004	0	1	1	0	1	9.13	9.006	0	1	9.13	9.006	1.1116	1.0093	1	0.6459	0.7521	0.6969	1	0.9134	0.9557	0.7353	0.6807	0.6613	0.28043	0.020533000000000003	0.0057042	0.018397999999999998
266	TR1_2_W0001_P0145_T0001_R1_P1_K1_Ch2-Ch1.zen	20150416_STAG1gfpch8_Prometa\MitoSys2\LSM\round2\Part1\DE_W0009\DE_W0009_P0002\DE_2_W0009_P0002_T0002\TR1_W0001_P0145\TR1_2_W0001_P0145_T0001_R1_P1_K1_Ch2-Ch1.zen	FA/ISS	20000	30.0	3	x	7	0	0	29.94	100000	2000	Scale	0	1.77	0	0.01	1.19	0	0.01	0.044000000000000004	0	1	1	0	1	14.93	232.5	0	1	14.93	232.5	0.9727	1.7676	1	0.777	0.9885	0.8764	1	0.9936	0.9968	0.7528	1.7419	0.8736	0.22127	0.017946	0.028370999999999997	0.017769999999999998
267	TR1_2_W0001_P0145_T0001_R1_P2_K1_Ch2-Ch1.zen	20150416_STAG1gfpch8_Prometa\MitoSys2\LSM\round2\Part1\DE_W0009\DE_W0009_P0002\DE_2_W0009_P0002_T0002\TR1_W0001_P0145\TR1_2_W0001_P0145_T0001_R1_P2_K1_Ch2-Ch1.zen	FA/ISS	20000	30.0	3	x	7	0	0	29.94	100000	2000	Scale	0	1.77	0	0.01	1.19	0	0.01	0.044000000000000004	0	1	1	0	1	14.968	414.81699999999995	0	1	14.968	414.81699999999995	0.8909999999999999	3.9677	1	0.7768	0.9932	0.8784	1	0.9962	0.9981	0.6802	3.9395	0.8767	0.16575	0.050348000000000004	0.013858	0.011683
268	TR1_2_W0001_P0145_T0001_R1_P3_K1_Ch2-Ch1.zen	20150416_STAG1gfpch8_Prometa\MitoSys2\LSM\round2\Part1\DE_W0009\DE_W0009_P0002\DE_2_W0009_P0002_T0002\TR1_W0001_P0145\TR1_2_W0001_P0145_T0001_R1_P3_K1_Ch2-Ch1.zen	FA/ISS	20000	30.0	3	x	7	0	0	29.94	100000	2000	Scale	0	1.77	0	0.01	1.19	0	0.01	0.044000000000000004	0	1	1	0	1	14.594000000000001	359.8	0	1	14.594000000000001	359.8	1.0591	1.5629	1	0.7716	0.9927	0.8752	1	0.996	0.998	0.823	1.5475	0.8734	0.2387	0.02858	0.017503	0.010465
269	TR1_2_W0001_P0145_T0001_R1_P4_K1_Ch2-Ch1.zen	20150416_STAG1gfpch8_Prometa\MitoSys2\LSM\round2\Part1\DE_W0009\DE_W0009_P0002\DE_2_W0009_P0002_T0002\TR1_W0001_P0145\TR1_2_W0001_P0145_T0001_R1_P4_K1_Ch2-Ch1.zen	FA/ISS	20000	30.0	3	x	7	0	0	29.94	100000	2000	Scale	0	1.77	0	0.01	1.19	0	0.01	0.044000000000000004	0	1	1	0	1	7.03	22.375999999999998	0	1	7.03	22.375999999999998	1.0065	1.1335	1	0.5536	0.8945	0.7035	1	0.9724	0.9861	0.5566	0.9926	0.6931	0.33474	0.063076	0.005029100000000001	0.0064688
270	TR1_2_W0001_P0145_T0001_R1_P5_K1_Ch2-Ch1.zen	20150416_STAG1gfpch8_Prometa\MitoSys2\LSM\round2\Part1\DE_W0009\DE_W0009_P0002\DE_2_W0009_P0002_T0002\TR1_W0001_P0145\TR1_2_W0001_P0145_T0001_R1_P5_K1_Ch2-Ch1.zen	FA/ISS	20000	30.0	3	p	7	0	0	29.94	100000	2000	Scale	0	1.77	0	0.01	1.19	0	0.01	0.044000000000000004	0	1	1	0	1	12.072000000000001	60.617	0	1	12.072000000000001	60.617	0.965	1.0033	1	0.7263	0.961	0.8354	1	0.9825	0.9912	0.6954	0.9473	0.8278	0.27148	0.036149	0.0011868	0.0051567
271	TR1_2_W0001_P0145_T0001_R1_P6_K1_Ch2-Ch1.zen	20150416_STAG1gfpch8_Prometa\MitoSys2\LSM\round2\Part1\DE_W0009\DE_W0009_P0002\DE_2_W0009_P0002_T0002\TR1_W0001_P0145\TR1_2_W0001_P0145_T0001_R1_P6_K1_Ch2-Ch1.zen	FA/ISS	20000	30.0	3	p	7	0	0	29.94	100000	2000	Scale	0	1.77	0	0.01	1.19	0	0.01	0.044000000000000004	0	1	1	0	1	6.324	8.041	0	1	6.324	8.041	1.0291	1.0579	1	0.521	0.7272	0.6155	1	0.9319	0.9653	0.5409	0.7157	0.5904	0.35691999999999996	0.018576	0.014919	0.015262999999999999
272	TR1_2_W0001_P0088_T0001_R1_P1_K1_Ch2-Ch1.zen	20150416_STAG1gfpch8_Prometa\MitoSys2\LSM\round2\Part1\DE_W0009\DE_W0009_P0003\DE_2_W0009_P0003_T0001\TR1_W0001_P0088\TR1_2_W0001_P0088_T0001_R1_P1_K1_Ch2-Ch1.zen	FA/ISS	20000	30.0	3	x	7	0	0	29.94	100000	2000	Scale	0	1.77	0	0.01	1.19	0	0.01	0.044000000000000004	0	1	1	0	1	11.729000000000001	221.053	0	1	11.729000000000001	221.053	1.0406	0.9922	1	0.7196	0.9891	0.8436	1	0.9953	0.9976	0.753	0.9764	0.8416	0.18727	0.052777	0.0036780999999999997	0.0024219999999999997
273	TR1_2_W0001_P0088_T0001_R1_P2_K1_Ch2-Ch1.zen	20150416_STAG1gfpch8_Prometa\MitoSys2\LSM\round2\Part1\DE_W0009\DE_W0009_P0003\DE_2_W0009_P0003_T0001\TR1_W0001_P0088\TR1_2_W0001_P0088_T0001_R1_P2_K1_Ch2-Ch1.zen	FA/ISS	20000	30.0	3	p	7	0	0	29.94	100000	2000	Scale	0	1.77	0	0.01	1.19	0	0.01	0.044000000000000004	0	1	1	0	1	10.679	92.484	0	1	10.679	92.484	0.9792	1.5207	1	0.6962	0.9735	0.8232	1	0.9895	0.9947	0.6783	1.4737	0.8188	0.24969	0.043893	0.0013781	0.003196
274	TR1_2_W0001_P0088_T0001_R1_P3_K1_Ch2-Ch1.zen	20150416_STAG1gfpch8_Prometa\MitoSys2\LSM\round2\Part1\DE_W0009\DE_W0009_P0003\DE_2_W0009_P0003_T0001\TR1_W0001_P0088\TR1_2_W0001_P0088_T0001_R1_P3_K1_Ch2-Ch1.zen	FA/ISS	20000	30.0	3	x	7	0	0	29.94	100000	2000	Scale	0	1.77	0	0.01	1.19	0	0.01	0.044000000000000004	0	1	1	0	1	11.797	109.189	0	1	11.797	109.189	1.0514	1.074	1	0.7218	0.9781	0.8402	1	0.9904	0.9952	0.7653	1.0411	0.8361	0.23942	0.016725999999999998	0.006075	0.0019100000000000002
275	TR1_2_W0001_P0088_T0001_R1_P4_K1_Ch2-Ch1.zen	20150416_STAG1gfpch8_Prometa\MitoSys2\LSM\round2\Part1\DE_W0009\DE_W0009_P0003\DE_2_W0009_P0003_T0001\TR1_W0001_P0088\TR1_2_W0001_P0088_T0001_R1_P4_K1_Ch2-Ch1.zen	FA/ISS	20000	30.0	3	p	7	0	0	29.94	100000	2000	Scale	0	1.77	0	0.01	1.19	0	0.01	0.044000000000000004	0	1	1	0	1	9.885	17.977999999999998	0	1	9.885	17.977999999999998	0.8714	0.9691	1	0.6762	0.8712	0.7675	1	0.9514	0.9754	0.5699	0.8006	0.7472	0.27813000000000004	0.019253	0.0096559	0.0092696
276	TR1_2_W0001_P0088_T0001_R1_P5_K1_Ch2-Ch1.zen	20150416_STAG1gfpch8_Prometa\MitoSys2\LSM\round2\Part1\DE_W0009\DE_W0009_P0003\DE_2_W0009_P0003_T0001\TR1_W0001_P0088\TR1_2_W0001_P0088_T0001_R1_P5_K1_Ch2-Ch1.zen	FA/ISS	20000	30.0	3	p	7	0	0	29.94	100000	2000	Scale	0	1.77	0	0.01	1.19	0	0.01	0.044000000000000004	0	1	1	0	1	10.860999999999999	13.377	0	1	10.860999999999999	13.377	1.1814	1.0492	1	0.6977	0.8302	0.7609999999999999	1	0.9305	0.9646	0.8482	0.8044	0.7315	0.27645	0.021318	0.007856100000000001	0.012664
277	TR1_2_W0001_P0088_T0001_R1_P6_K1_Ch2-Ch1.zen	20150416_STAG1gfpch8_Prometa\MitoSys2\LSM\round2\Part1\DE_W0009\DE_W0009_P0003\DE_2_W0009_P0003_T0001\TR1_W0001_P0088\TR1_2_W0001_P0088_T0001_R1_P6_K1_Ch2-Ch1.zen	FA/ISS	20000	30.0	3	p	7	0	0	29.94	100000	2000	Scale	0	1.77	0	0.01	1.19	0	0.01	0.044000000000000004	0	1	1	0	1	10.988	12.065	0	1	10.988	12.065	0.9271	0.9845	1	0.7048	0.8124	0.7566	1	0.9209999999999999	0.9597	0.6429	0.7305	0.7228	0.26921	0.039376999999999995	0.009511799999999999	0.01778
278	TR1_2_W0001_P0010_T0001_R1_P1_K1_Ch2-Ch1.zen	20150416_STAG1gfpch8_Prometa\MitoSys2\LSM\round2\Part1\DE_W0010\DE_W0010_P0001\DE_2_W0010_P0001_T0001\TR1_W0001_P0010\TR1_2_W0001_P0010_T0001_R1_P1_K1_Ch2-Ch1.zen	FA/ISS	20000	30.0	3	x	7	0	0	29.94	100000	2000	Scale	0	1.77	0	0.01	1.19	0	0.01	0.044000000000000004	0	1	1	0	1	15.921	78.455	0	1	15.921	78.455	1.0149	0.7809999999999999	1	0.789	0.9687	0.8742	1	0.9815	0.9907	0.8015	0.7358	0.8659	0.23834	0.026871	0.011425	0.011995
279	TR1_2_W0001_P0010_T0001_R1_P2_K1_Ch2-Ch1.zen	20150416_STAG1gfpch8_Prometa\MitoSys2\LSM\round2\Part1\DE_W0010\DE_W0010_P0001\DE_2_W0010_P0001_T0001\TR1_W0001_P0010\TR1_2_W0001_P0010_T0001_R1_P2_K1_Ch2-Ch1.zen	FA/ISS	20000	30.0	3	x	7	0	0	29.94	100000	2000	Scale	0	1.77	0	0.01	1.19	0	0.01	0.044000000000000004	0	1	1	0	1	12.402000000000001	89.759	0	1	12.402000000000001	89.759	1.0131	2.6609	1	0.7326	0.9703	0.8429	1	0.986	0.993	0.7421	2.5752	0.8368	0.1741	0.053970000000000004	0.015222999999999999	0.014169
280	TR1_2_W0001_P0010_T0001_R1_P3_K1_Ch2-Ch1.zen	20150416_STAG1gfpch8_Prometa\MitoSys2\LSM\round2\Part1\DE_W0010\DE_W0010_P0001\DE_2_W0010_P0001_T0001\TR1_W0001_P0010\TR1_2_W0001_P0010_T0001_R1_P3_K1_Ch2-Ch1.zen	FA/ISS	20000	30.0	3	x	7	0	0	29.94	100000	2000	Scale	0	1.77	0	0.01	1.19	0	0.01	0.044000000000000004	0	1	1	0	1	14.409	76.899	0	1	14.409	76.899	1.2217	4.6825	1	0.764	0.9416	0.8474	1	0.9662	0.9829	0.9541	4.2859	0.8323	0.16818	0.058392999999999994	0.014253	0.022008
281	TR1_2_W0001_P0010_T0001_R1_P4_K1_Ch2-Ch1.zen	20150416_STAG1gfpch8_Prometa\MitoSys2\LSM\round2\Part1\DE_W0010\DE_W0010_P0001\DE_2_W0010_P0001_T0001\TR1_W0001_P0010\TR1_2_W0001_P0010_T0001_R1_P4_K1_Ch2-Ch1.zen	FA/ISS	20000	30.0	3	x	7	0	0	29.94	100000	2000	Scale	0	1.77	0	0.01	1.19	0	0.01	0.044000000000000004	0	1	1	0	1	15.453	12.725999999999999	0	1	15.453	12.725999999999999	2.2923	3.7689	1	0.7735	0.7827	0.7774	1	0.8807	0.9382	1.8977	2.78	0.7232	0.14787	0.076051	0.026772000000000004	0.047067000000000005
282	TR1_2_W0001_P0010_T0001_R1_P5_K1_Ch2-Ch1.zen	20150416_STAG1gfpch8_Prometa\MitoSys2\LSM\round2\Part1\DE_W0010\DE_W0010_P0001\DE_2_W0010_P0001_T0001\TR1_W0001_P0010\TR1_2_W0001_P0010_T0001_R1_P5_K1_Ch2-Ch1.zen	FA/ISS	20000	30.0	3	p	7	0	0	29.94	100000	2000	Scale	0	1.77	0	0.01	1.19	0	0.01	0.044000000000000004	0	1	1	0	1	9.277999999999999	3.5869999999999997	0	1	9.277999999999999	3.5869999999999997	1.151	1.084	1	0.6459	0.4398	0.5329999999999999	1	0.7879	0.8876	0.7668	0.3401	0.4426	0.11152000000000001	0.024293000000000002	0.011682	0.056267
283	TR1_2_W0001_P0010_T0001_R1_P6_K1_Ch2-Ch1.zen	20150416_STAG1gfpch8_Prometa\MitoSys2\LSM\round2\Part1\DE_W0010\DE_W0010_P0001\DE_2_W0010_P0001_T0001\TR1_W0001_P0010\TR1_2_W0001_P0010_T0001_R1_P6_K1_Ch2-Ch1.zen	FA/ISS	20000	30.0	3	p	7	0	0	29.94	100000	2000	Scale	0	1.77	0	0.01	1.19	0	0.01	0.044000000000000004	0	1	1	0	1	12.589	3.495	0	1	12.589	3.495	0.9141	1.0101	1	0.7381	0.4347	0.5664	1	0.7077	0.8412	0.6639	0.2626	0.4299	0.22874	0.025729000000000002	0.026157999999999997	0.058995000000000006
284	TR1_2_W0001_P0117_T0001_R1_P1_K1_Ch2-Ch1.zen	20150416_STAG1gfpch8_Prometa\MitoSys2\LSM\round2\Part1\DE_W0010\DE_W0010_P0001\DE_2_W0010_P0001_T0002\TR1_W0001_P0117\TR1_2_W0001_P0117_T0001_R1_P1_K1_Ch2-Ch1.zen	FA/ISS	20000	30.0	3	x	7	0	0	29.94	100000	2000	Scale	0	1.77	0	0.01	1.19	0	0.01	0.044000000000000004	0	1	1	0	1	14.312000000000001	57.602	0	1	14.312000000000001	57.602	1.0835	2.653	1	0.7659	0.9487	0.8522	1	0.9723	0.986	0.8383	2.4842	0.84	0.21161999999999997	0.047645	0.0096162	0.009945200000000001
285	TR1_2_W0001_P0117_T0001_R1_P2_K1_Ch2-Ch1.zen	20150416_STAG1gfpch8_Prometa\MitoSys2\LSM\round2\Part1\DE_W0010\DE_W0010_P0001\DE_2_W0010_P0001_T0002\TR1_W0001_P0117\TR1_2_W0001_P0117_T0001_R1_P2_K1_Ch2-Ch1.zen	FA/ISS	20000	30.0	3	x	7	0	0	29.94	100000	2000	Scale	0	1.77	0	0.01	1.19	0	0.01	0.044000000000000004	0	1	1	0	1	14.665999999999999	12.199000000000002	0	1	14.665999999999999	12.199000000000002	1.0071	1.4789	1	0.7735	0.8076	0.7902	1	0.8928	0.9448	0.7793	1.1094	0.7417	0.24336	0.02225	0.0088521	0.020239
286	TR1_2_W0001_P0117_T0001_R1_P3_K1_Ch2-Ch1.zen	20150416_STAG1gfpch8_Prometa\MitoSys2\LSM\round2\Part1\DE_W0010\DE_W0010_P0001\DE_2_W0010_P0001_T0002\TR1_W0001_P0117\TR1_2_W0001_P0117_T0001_R1_P3_K1_Ch2-Ch1.zen	FA/ISS	20000	30.0	3	x	7	0	0	29.94	100000	2000	Scale	0	1.77	0	0.01	1.19	0	0.01	0.044000000000000004	0	1	1	0	1	13.847999999999999	25.182	0	1	13.847999999999999	25.182	1.0587	0.9809	1	0.7588	0.9037	0.8279	1	0.9501	0.9747	0.8093	0.8341	0.8059	0.26400999999999997	0.027194	0.0070456	0.014488
287	TR1_2_W0001_P0117_T0001_R1_P4_K1_Ch2-Ch1.zen	20150416_STAG1gfpch8_Prometa\MitoSys2\LSM\round2\Part1\DE_W0010\DE_W0010_P0001\DE_2_W0010_P0001_T0002\TR1_W0001_P0117\TR1_2_W0001_P0117_T0001_R1_P4_K1_Ch2-Ch1.zen	FA/ISS	20000	30.0	3	p	7	0	0	29.94	100000	2000	Scale	0	1.77	0	0.01	1.19	0	0.01	0.044000000000000004	0	1	1	0	1	9.033	3.509	0	1	9.033	3.509	0.9676	0.9757	1	0.647	0.4391	0.5329999999999999	1	0.7868	0.887	0.6207	0.2907	0.4421	0.33498	0.031225	0.031605	0.020665
288	TR1_2_W0001_P0117_T0001_R1_P5_K1_Ch2-Ch1.zen	20150416_STAG1gfpch8_Prometa\MitoSys2\LSM\round2\Part1\DE_W0010\DE_W0010_P0001\DE_2_W0010_P0001_T0002\TR1_W0001_P0117\TR1_2_W0001_P0117_T0001_R1_P5_K1_Ch2-Ch1.zen	FA/ISS	20000	30.0	3	p	7	0	0	29.94	100000	2000	Scale	0	1.77	0	0.01	1.19	0	0.01	0.044000000000000004	0	1	1	0	1	14.091	3.486	0	1	14.091	3.486	1.1042	0.9432	1	0.7602	0.4324	0.5732	1	0.6803	0.8247	0.8509	0.196	0.4203	0.25533	0.015565	0.029426	0.029019
289	TR1_2_W0001_P0117_T0001_R1_P6_K1_Ch2-Ch1.zen	20150416_STAG1gfpch8_Prometa\MitoSys2\LSM\round2\Part1\DE_W0010\DE_W0010_P0001\DE_2_W0010_P0001_T0002\TR1_W0001_P0117\TR1_2_W0001_P0117_T0001_R1_P6_K1_Ch2-Ch1.zen	FA/ISS	20000	30.0	3	p	7	0	0	29.94	100000	2000	Scale	0	1.77	0	0.01	1.19	0	0.01	0.044000000000000004	0	1	1	0	1	3.0	1.729	0	1	3.0	1.729	0.9756	1.0021	1	0.1718	0.0946	0.1274	1	0.8512	0.9226	0.1614	0.0539	0.0953	0.08766399999999999	0.047053	0.036055000000000004	0.046831
290	TR1_2_W0001_P0089_T0001_R1_P1_K1_Ch2-Ch1.zen	20150416_STAG1gfpch8_Prometa\MitoSys2\LSM\round2\Part1\DE_W0010\DE_W0010_P0003\DE_2_W0010_P0003_T0001\TR1_W0001_P0089\TR1_2_W0001_P0089_T0001_R1_P1_K1_Ch2-Ch1.zen	FA/ISS	20000	30.0	3	x	7	0	0	29.94	100000	2000	Scale	0	1.77	0	0.01	1.19	0	0.01	0.044000000000000004	0	1	1	0	1	20.612	489.98699999999997	0	1	20.612	489.98699999999997	0.997	1.2954	1	0.835	0.995	0.9115	1	0.9962	0.9981	0.8322	1.2852	0.9098	0.15844	0.0070161	0.026560000000000004	0.014240000000000001
291	TR1_2_W0001_P0089_T0001_R1_P2_K1_Ch2-Ch1.zen	20150416_STAG1gfpch8_Prometa\MitoSys2\LSM\round2\Part1\DE_W0010\DE_W0010_P0003\DE_2_W0010_P0003_T0001\TR1_W0001_P0089\TR1_2_W0001_P0089_T0001_R1_P2_K1_Ch2-Ch1.zen	FA/ISS	20000	30.0	3	x	7	0	0	29.94	100000	2000	Scale	0	1.77	0	0.01	1.19	0	0.01	0.044000000000000004	0	1	1	0	1	19.627	140.54399999999998	0	1	19.627	140.54399999999998	1.107	0.9571	1	0.8264	0.983	0.9013	1	0.9877	0.9939	0.9234	0.9277	0.8957	0.18139	0.011737000000000001	0.0076833	0.007009100000000001
292	TR1_2_W0001_P0089_T0001_R1_P3_K1_Ch2-Ch1.zen	20150416_STAG1gfpch8_Prometa\MitoSys2\LSM\round2\Part1\DE_W0010\DE_W0010_P0003\DE_2_W0010_P0003_T0001\TR1_W0001_P0089\TR1_2_W0001_P0089_T0001_R1_P3_K1_Ch2-Ch1.zen	FA/ISS	20000	30.0	3	x	7	0	0	29.94	100000	2000	Scale	0	1.77	0	0.01	1.19	0	0.01	0.044000000000000004	0	1	1	0	1	19.4	426.881	0	1	19.4	426.881	1.0684	2.1173	1	0.8242	0.9939	0.905	1	0.9956	0.9978	0.8854	2.1	0.9031	0.14848	0.031561	0.007722499999999999	0.006645
293	TR1_2_W0001_P0089_T0001_R1_P4_K1_Ch2-Ch1.zen	20150416_STAG1gfpch8_Prometa\MitoSys2\LSM\round2\Part1\DE_W0010\DE_W0010_P0003\DE_2_W0010_P0003_T0001\TR1_W0001_P0089\TR1_2_W0001_P0089_T0001_R1_P4_K1_Ch2-Ch1.zen	FA/ISS	20000	30.0	3	p	7	0	0	29.94	100000	2000	Scale	0	1.77	0	0.01	1.19	0	0.01	0.044000000000000004	0	1	1	0	1	20.128	17.226	0	1	20.128	17.226	1.0167	0.9933	1	0.8317	0.8665	0.8489	1	0.8998	0.9486	0.8469	0.7666	0.802	0.21344000000000002	0.013994999999999999	0.011276000000000001	0.0086512
294	TR1_2_W0001_P0089_T0001_R1_P5_K1_Ch2-Ch1.zen	20150416_STAG1gfpch8_Prometa\MitoSys2\LSM\round2\Part1\DE_W0010\DE_W0010_P0003\DE_2_W0010_P0003_T0001\TR1_W0001_P0089\TR1_2_W0001_P0089_T0001_R1_P5_K1_Ch2-Ch1.zen	FA/ISS	20000	30.0	3	p	7	0	0	29.94	100000	2000	Scale	0	1.77	0	0.01	1.19	0	0.01	0.044000000000000004	0	1	1	0	1	18.283	18.559	0	1	18.283	18.559	1.1144	1.0287	1	0.8145	0.8758	0.8446	1	0.9154	0.9568	0.9173	0.8181	0.8056	0.19312	0.017919	0.0085792	0.010962000000000001
295	TR1_2_W0001_P0089_T0001_R1_P6_K1_Ch2-Ch1.zen	20150416_STAG1gfpch8_Prometa\MitoSys2\LSM\round2\Part1\DE_W0010\DE_W0010_P0003\DE_2_W0010_P0003_T0001\TR1_W0001_P0089\TR1_2_W0001_P0089_T0001_R1_P6_K1_Ch2-Ch1.zen	FA/ISS	20000	30.0	3	p	7	0	0	29.94	100000	2000	Scale	0	1.77	0	0.01	1.19	0	0.01	0.044000000000000004	0	1	1	0	1	17.54	14.636	0	1	17.54	14.636	0.9489	0.9941	1	0.809	0.8441	0.8264	1	0.897	0.9471	0.763	0.7469	0.7788	0.18268	0.0089844	0.0047401000000000006	0.011287
296	TR1_2_W0001_P0118_T0001_R1_P1_K1_Ch2-Ch1.zen	20150416_STAG1gfpch8_Prometa\MitoSys2\LSM\round2\Part1\DE_W0011\DE_W0011_P0001\DE_2_W0011_P0001_T0002\TR1_W0001_P0118\TR1_2_W0001_P0118_T0001_R1_P1_K1_Ch2-Ch1.zen	FA/ISS	20000	30.0	3	x	7	0	0	29.94	100000	2000	Scale	0	1.77	0	0.01	1.19	0	0.01	0.044000000000000004	0	1	1	0	1	18.516	589.047	0	1	18.516	589.047	0.9564	1.6011	1	0.8169	0.9958	0.9019	1	0.9971	0.9985	0.7768	1.5917	0.9006	0.15985	0.041088	0.0056826	0.0055101
297	TR1_2_W0001_P0118_T0001_R1_P2_K1_Ch2-Ch1.zen	20150416_STAG1gfpch8_Prometa\MitoSys2\LSM\round2\Part1\DE_W0011\DE_W0011_P0001\DE_2_W0011_P0001_T0002\TR1_W0001_P0118\TR1_2_W0001_P0118_T0001_R1_P2_K1_Ch2-Ch1.zen	FA/ISS	20000	30.0	3		7	0	0	29.94	100000	2000	Scale	0	1.77	0	0.01	1.19	0	0.01	0.044000000000000004	0	1	1	0	1	16.797	619.618	0	1	16.797	619.618	0.9596	2.3358	1	0.7995	0.9959	0.8922	1	0.9974	0.9987	0.7626	2.3243	0.8911	0.10382000000000001	0.045143	0.0064887	0.005733
298	TR1_2_W0001_P0118_T0001_R1_P3_K1_Ch2-Ch1.zen	20150416_STAG1gfpch8_Prometa\MitoSys2\LSM\round2\Part1\DE_W0011\DE_W0011_P0001\DE_2_W0011_P0001_T0002\TR1_W0001_P0118\TR1_2_W0001_P0118_T0001_R1_P3_K1_Ch2-Ch1.zen	FA/ISS	20000	30.0	3	x	7	0	0	29.94	100000	2000	Scale	0	1.77	0	0.01	1.19	0	0.01	0.044000000000000004	0	1	1	0	1	17.691	616.847	0	1	17.691	616.847	1.25	1.9081	1	0.8084	0.9958	0.8972	1	0.9973	0.9987	1.0322	1.8974	0.8959999999999999	0.14911	0.044131000000000004	0.0034603000000000004	0.0025221
299	TR1_2_W0001_P0118_T0001_R1_P4_K1_Ch2-Ch1.zen	20150416_STAG1gfpch8_Prometa\MitoSys2\LSM\round2\Part1\DE_W0011\DE_W0011_P0001\DE_2_W0011_P0001_T0002\TR1_W0001_P0118\TR1_2_W0001_P0118_T0001_R1_P4_K1_Ch2-Ch1.zen	FA/ISS	20000	30.0	3	p	7	0	0	29.94	100000	2000	Scale	0	1.77	0	0.01	1.19	0	0.01	0.044000000000000004	0	1	1	0	1	15.421	14.777999999999999	0	1	15.421	14.777999999999999	1.2211	0.9608	1	0.7815	0.8445	0.8124	1	0.9103	0.9541	0.9764	0.7185	0.7718	0.24955	0.033268	0.006719499999999999	0.015384
300	TR1_2_W0001_P0118_T0001_R1_P5_K1_Ch2-Ch1.zen	20150416_STAG1gfpch8_Prometa\MitoSys2\LSM\round2\Part1\DE_W0011\DE_W0011_P0001\DE_2_W0011_P0001_T0002\TR1_W0001_P0118\TR1_2_W0001_P0118_T0001_R1_P5_K1_Ch2-Ch1.zen	FA/ISS	20000	30.0	3	p	7	0	0	29.94	100000	2000	Scale	0	1.77	0	0.01	1.19	0	0.01	0.044000000000000004	0	1	1	0	1	13.974	11.919	0	1	13.974	11.919	0.9890000000000001	0.9746	1	0.7632	0.8094	0.7859999999999999	1	0.8987	0.948	0.7535	0.6974	0.7406	0.2251	0.013853	0.013534000000000001	0.0065625
301	TR1_2_W0001_P0118_T0001_R1_P6_K1_Ch2-Ch1.zen	20150416_STAG1gfpch8_Prometa\MitoSys2\LSM\round2\Part1\DE_W0011\DE_W0011_P0001\DE_2_W0011_P0001_T0002\TR1_W0001_P0118\TR1_2_W0001_P0118_T0001_R1_P6_K1_Ch2-Ch1.zen	FA/ISS	20000	30.0	3	p	7	0	0	29.94	100000	2000	Scale	0	1.77	0	0.01	1.19	0	0.01	0.044000000000000004	0	1	1	0	1	14.182	10.957	0	1	14.182	10.957	0.8633	1.0383	1	0.7662	0.7944	0.7802	1	0.8887	0.9427	0.6459	0.7342	0.73	0.22771	0.022531	0.019464	0.025587000000000002
302	TR1_2_W0001_P0039_T0001_R1_P1_K1_Ch2-Ch1.zen	20150416_STAG1gfpch8_Prometa\MitoSys2\LSM\round2\Part1\DE_W0011\DE_W0011_P0002\DE_2_W0011_P0002_T0001\TR1_W0001_P0039\TR1_2_W0001_P0039_T0001_R1_P1_K1_Ch2-Ch1.zen	FA/ISS	20000	30.0	3		7	0	0	29.94	100000	2000	Scale	0	1.77	0	0.01	1.19	0	0.01	0.044000000000000004	0	1	1	0	1	11.385	43.515	0	1	11.385	43.515	1.1672	1.3173	1	0.7053	0.9418	0.8147	1	0.9762	0.988	0.8399	1.2179	0.8047	0.24989	0.058168	0.0054058	0.0084712
303	TR1_2_W0001_P0039_T0001_R1_P2_K1_Ch2-Ch1.zen	20150416_STAG1gfpch8_Prometa\MitoSys2\LSM\round2\Part1\DE_W0011\DE_W0011_P0002\DE_2_W0011_P0002_T0001\TR1_W0001_P0039\TR1_2_W0001_P0039_T0001_R1_P2_K1_Ch2-Ch1.zen	FA/ISS	20000	30.0	3	x	7	0	0	29.94	100000	2000	Scale	0	1.77	0	0.01	1.19	0	0.01	0.044000000000000004	0	1	1	0	1	12.332	141.952	0	1	12.332	141.952	1.0931	1.9032	1	0.7302	0.9794	0.8455	1	0.9906	0.9953	0.8079999999999999	1.8537	0.8415	0.23986	0.050227	0.013675999999999999	0.012136
304	TR1_2_W0001_P0039_T0001_R1_P3_K1_Ch2-Ch1.zen	20150416_STAG1gfpch8_Prometa\MitoSys2\LSM\round2\Part1\DE_W0011\DE_W0011_P0002\DE_2_W0011_P0002_T0001\TR1_W0001_P0039\TR1_2_W0001_P0039_T0001_R1_P3_K1_Ch2-Ch1.zen	FA/ISS	20000	30.0	3	x	7	0	0	29.94	100000	2000	Scale	0	1.77	0	0.01	1.19	0	0.01	0.044000000000000004	0	1	1	0	1	12.1	134.548	0	1	12.1	134.548	1.1061	1.8976	1	0.7267	0.9796	0.8437	1	0.9908	0.9954	0.8162	1.8511	0.8397	0.25403000000000003	0.037218	0.019371	0.016703
305	TR1_2_W0001_P0039_T0001_R1_P4_K1_Ch2-Ch1.zen	20150416_STAG1gfpch8_Prometa\MitoSys2\LSM\round2\Part1\DE_W0011\DE_W0011_P0002\DE_2_W0011_P0002_T0001\TR1_W0001_P0039\TR1_2_W0001_P0039_T0001_R1_P4_K1_Ch2-Ch1.zen	FA/ISS	20000	30.0	3	p	7	0	0	29.94	100000	2000	Scale	0	1.77	0	0.01	1.19	0	0.01	0.044000000000000004	0	1	1	0	1	9.216000000000001	8.706	0	1	9.216000000000001	8.706	0.9511	0.9540000000000001	1	0.6557	0.7491	0.7008	1	0.9096	0.9537	0.616	0.6353	0.6634	0.34165999999999996	0.024335	0.010028	0.010951
306	TR1_2_W0001_P0039_T0001_R1_P5_K1_Ch2-Ch1.zen	20150416_STAG1gfpch8_Prometa\MitoSys2\LSM\round2\Part1\DE_W0011\DE_W0011_P0002\DE_2_W0011_P0002_T0001\TR1_W0001_P0039\TR1_2_W0001_P0039_T0001_R1_P5_K1_Ch2-Ch1.zen	FA/ISS	20000	30.0	3	p	7	0	0	29.94	100000	2000	Scale	0	1.77	0	0.01	1.19	0	0.01	0.044000000000000004	0	1	1	0	1	8.595	8.1	0	1	8.595	8.1	1.0431	0.9016	1	0.6269	0.7304	0.6766	1	0.9106	0.9542	0.6608	0.5728	0.6404	0.29911	0.012983000000000001	0.029412999999999998	0.011098
307	TR1_2_W0001_P0039_T0001_R1_P6_K1_Ch2-Ch1.zen	20150416_STAG1gfpch8_Prometa\MitoSys2\LSM\round2\Part1\DE_W0011\DE_W0011_P0002\DE_2_W0011_P0002_T0001\TR1_W0001_P0039\TR1_2_W0001_P0039_T0001_R1_P6_K1_Ch2-Ch1.zen	FA/ISS	20000	30.0	3	p	7	0	0	29.94	100000	2000	Scale	0	1.77	0	0.01	1.19	0	0.01	0.044000000000000004	0	1	1	0	1	9.116	7.523	0	1	9.116	7.523	1.0809	1.0117	1	0.6455	0.7073	0.6756	1	0.8968	0.9470000000000001	0.71	0.6268	0.633	0.26945	0.024640000000000002	0.016319999999999998	0.023563999999999998
308	TR1_2_W0001_P0147_T0001_R1_P1_K1_Ch2-Ch1.zen	20150416_STAG1gfpch8_Prometa\MitoSys2\LSM\round2\Part1\DE_W0011\DE_W0011_P0002\DE_2_W0011_P0002_T0002\TR1_W0001_P0147\TR1_2_W0001_P0147_T0001_R1_P1_K1_Ch2-Ch1.zen	FA/ISS	20000	30.0	3	x	7	0	0	29.94	100000	2000	Scale	0	1.77	0	0.01	1.19	0	0.01	0.044000000000000004	0	1	1	0	1	13.599	198.308	0	1	13.599	198.308	1.1173	1.6379	1	0.754	0.9872	0.8626	1	0.9935	0.9968	0.8543	1.6112	0.8598	0.23755	0.049082	0.0051621	0.004838
309	TR1_2_W0001_P0147_T0001_R1_P2_K1_Ch2-Ch1.zen	20150416_STAG1gfpch8_Prometa\MitoSys2\LSM\round2\Part1\DE_W0011\DE_W0011_P0002\DE_2_W0011_P0002_T0002\TR1_W0001_P0147\TR1_2_W0001_P0147_T0001_R1_P2_K1_Ch2-Ch1.zen	FA/ISS	20000	30.0	3	x	7	0	0	29.94	100000	2000	Scale	0	1.77	0	0.01	1.19	0	0.01	0.044000000000000004	0	1	1	0	1	12.982000000000001	229.445	0	1	12.982000000000001	229.445	1.0804	0.8126	1	0.7445	0.9895	0.8582	1	0.9949	0.9975	0.8128	0.7982	0.856	0.28131999999999996	0.049296	0.0082155	0.004684600000000001
310	TR1_2_W0001_P0147_T0001_R1_P3_K1_Ch2-Ch1.zen	20150416_STAG1gfpch8_Prometa\MitoSys2\LSM\round2\Part1\DE_W0011\DE_W0011_P0002\DE_2_W0011_P0002_T0002\TR1_W0001_P0147\TR1_2_W0001_P0147_T0001_R1_P3_K1_Ch2-Ch1.zen	FA/ISS	20000	30.0	3	x	7	0	0	29.94	100000	2000	Scale	0	1.77	0	0.01	1.19	0	0.01	0.044000000000000004	0	1	1	0	1	11.972000000000001	335.778	0	1	11.972000000000001	335.778	0.9509	2.2598	1	0.7240000000000001	0.9923	0.8474	1	0.9966	0.9983	0.6804	2.2409	0.8459	0.15712	0.070026	0.0042015	0.0056146
311	TR1_2_W0001_P0147_T0001_R1_P4_K1_Ch2-Ch1.zen	20150416_STAG1gfpch8_Prometa\MitoSys2\LSM\round2\Part1\DE_W0011\DE_W0011_P0002\DE_2_W0011_P0002_T0002\TR1_W0001_P0147\TR1_2_W0001_P0147_T0001_R1_P4_K1_Ch2-Ch1.zen	FA/ISS	20000	30.0	3	p	7	0	0	29.94	100000	2000	Scale	0	1.77	0	0.01	1.19	0	0.01	0.044000000000000004	0	1	1	0	1	12.113	28.320999999999998	0	1	12.113	28.320999999999998	0.9945	1.0304	1	0.7271	0.9178	0.8169	1	0.963	0.9813	0.7222	0.9107	0.8009	0.29732	0.023063999999999998	0.0005301	0.0028283
312	TR1_2_W0001_P0147_T0001_R1_P5_K1_Ch2-Ch1.zen	20150416_STAG1gfpch8_Prometa\MitoSys2\LSM\round2\Part1\DE_W0011\DE_W0011_P0002\DE_2_W0011_P0002_T0002\TR1_W0001_P0147\TR1_2_W0001_P0147_T0001_R1_P5_K1_Ch2-Ch1.zen	FA/ISS	20000	30.0	3	p	7	0	0	29.94	100000	2000	Scale	0	1.77	0	0.01	1.19	0	0.01	0.044000000000000004	0	1	1	0	1	10.959000000000001	15.824000000000002	0	1	10.959000000000001	15.824000000000002	1.1359	1.0181	1	0.7014	0.8551	0.7744	1	0.9401	0.9696	0.8146	0.8122	0.7489	0.25858000000000003	0.025396000000000002	0.0011327	0.008053699999999999
313	TR1_2_W0001_P0147_T0001_R1_P6_K1_Ch2-Ch1.zen	20150416_STAG1gfpch8_Prometa\MitoSys2\LSM\round2\Part1\DE_W0011\DE_W0011_P0002\DE_2_W0011_P0002_T0002\TR1_W0001_P0147\TR1_2_W0001_P0147_T0001_R1_P6_K1_Ch2-Ch1.zen	FA/ISS	20000	30.0	3	p	7	0	0	29.94	100000	2000	Scale	0	1.77	0	0.01	1.19	0	0.01	0.044000000000000004	0	1	1	0	1	11.741	9.536	0	1	11.741	9.536	1.0028	1.0764	1	0.7207	0.7654	0.7427	1	0.8942	0.9456	0.7226	0.7358	0.6965	0.29141999999999996	0.043091000000000004	0.01674	0.022673
314	TR1_2_W0001_P0090_T0001_R1_P1_K1_Ch2-Ch1.zen	20150416_STAG1gfpch8_Prometa\MitoSys2\LSM\round2\Part1\DE_W0011\DE_W0011_P0003\DE_2_W0011_P0003_T0001\TR1_W0001_P0090\TR1_2_W0001_P0090_T0001_R1_P1_K1_Ch2-Ch1.zen	FA/ISS	20000	30.0	3	x	7	0	0	29.94	100000	2000	Scale	0	1.77	0	0.01	1.19	0	0.01	0.044000000000000004	0	1	1	0	1	15.732000000000001	83.685	0	1	15.732000000000001	83.685	1.0	0.7522	1	0.7869	0.9670000000000001	0.8722	1	0.9805	0.9902	0.7863	0.7044	0.8635	0.18573	0.026018	0.0037297	0.0054128
315	TR1_2_W0001_P0090_T0001_R1_P2_K1_Ch2-Ch1.zen	20150416_STAG1gfpch8_Prometa\MitoSys2\LSM\round2\Part1\DE_W0011\DE_W0011_P0003\DE_2_W0011_P0003_T0001\TR1_W0001_P0090\TR1_2_W0001_P0090_T0001_R1_P2_K1_Ch2-Ch1.zen	FA/ISS	20000	30.0	3		7	0	0	29.94	100000	2000	Scale	0	1.77	0	0.01	1.19	0	0.01	0.044000000000000004	0	1	1	0	1	12.595	39.568000000000005	0	1	12.595	39.568000000000005	1.0295	1.148	1	0.7398	0.94	0.8339	1	0.9717	0.9858	0.7649	1.0532	0.8217	0.18869	0.025341	0.0013300999999999999	0.003975
316	TR1_2_W0001_P0090_T0001_R1_P3_K1_Ch2-Ch1.zen	20150416_STAG1gfpch8_Prometa\MitoSys2\LSM\round2\Part1\DE_W0011\DE_W0011_P0003\DE_2_W0011_P0003_T0001\TR1_W0001_P0090\TR1_2_W0001_P0090_T0001_R1_P3_K1_Ch2-Ch1.zen	FA/ISS	20000	30.0	3		7	0	0	29.94	100000	2000	Scale	0	1.77	0	0.01	1.19	0	0.01	0.044000000000000004	0	1	1	0	1	13.092	285.422	0	1	13.092	285.422	0.9151	3.9326	1	0.7444	0.9892	0.8579	1	0.9945	0.9973	0.6689	3.8862	0.8555	0.14268	0.05761	0.004809300000000001	0.005618199999999999
317	TR1_2_W0001_P0090_T0001_R1_P4_K1_Ch2-Ch1.zen	20150416_STAG1gfpch8_Prometa\MitoSys2\LSM\round2\Part1\DE_W0011\DE_W0011_P0003\DE_2_W0011_P0003_T0001\TR1_W0001_P0090\TR1_2_W0001_P0090_T0001_R1_P4_K1_Ch2-Ch1.zen	FA/ISS	20000	30.0	3	p	7	0	0	29.94	100000	2000	Scale	0	1.77	0	0.01	1.19	0	0.01	0.044000000000000004	0	1	1	0	1	13.075	9.958	0	1	13.075	9.958	1.2126	0.9588	1	0.7434	0.7753	0.759	1	0.8879	0.9422	0.9241	0.6334	0.7090000000000001	0.25084	0.046113	0.01378	0.018844
318	TR1_2_W0001_P0090_T0001_R1_P5_K1_Ch2-Ch1.zen	20150416_STAG1gfpch8_Prometa\MitoSys2\LSM\round2\Part1\DE_W0011\DE_W0011_P0003\DE_2_W0011_P0003_T0001\TR1_W0001_P0090\TR1_2_W0001_P0090_T0001_R1_P5_K1_Ch2-Ch1.zen	FA/ISS	20000	30.0	3	p	7	0	0	29.94	100000	2000	Scale	0	1.77	0	0.01	1.19	0	0.01	0.044000000000000004	0	1	1	0	1	13.674000000000001	10.985	0	1	13.674000000000001	10.985	1.0847	1.0348	1	0.7594	0.7958	0.7773	1	0.893	0.945	0.8327	0.7258	0.7294	0.2473	0.01563	0.0091258	0.0089022
319	TR1_2_W0001_P0090_T0001_R1_P6_K1_Ch2-Ch1.zen	20150416_STAG1gfpch8_Prometa\MitoSys2\LSM\round2\Part1\DE_W0011\DE_W0011_P0003\DE_2_W0011_P0003_T0001\TR1_W0001_P0090\TR1_2_W0001_P0090_T0001_R1_P6_K1_Ch2-Ch1.zen	FA/ISS	20000	30.0	3	p	7	0	0	29.94	100000	2000	Scale	0	1.77	0	0.01	1.19	0	0.01	0.044000000000000004	0	1	1	0	1	12.03	7.625	0	1	12.03	7.625	1.1001	1.0401	1	0.726	0.7122	0.7191	1	0.8666	0.9309	0.8109	0.6261	0.6602	0.19795	0.029981999999999998	0.008937299999999999	0.023934
320	TR1_2_W0001_P0065_T0001_R1_P1_K1_Ch2-Ch1.zen	20150416_STAG1gfpch8_Prometa\MitoSys2\LSM\round2\Part1\DE_W0011\DE_W0011_P0004\DE_2_W0011_P0004_T0001\TR1_W0001_P0065\TR1_2_W0001_P0065_T0001_R1_P1_K1_Ch2-Ch1.zen	FA/ISS	20000	30.0	3	x	7	0	0	29.94	100000	2000	Scale	0	1.77	0	0.01	1.19	0	0.01	0.044000000000000004	0	1	1	0	1	16.26	67.227	0	1	16.26	67.227	1.0291	1.2968	1	0.7935	0.9642	0.8746	1	0.9783	0.9891	0.8189	1.2304	0.8649	0.21921	0.028995999999999997	0.0038905000000000003	0.0053165
321	TR1_2_W0001_P0065_T0001_R1_P2_K1_Ch2-Ch1.zen	20150416_STAG1gfpch8_Prometa\MitoSys2\LSM\round2\Part1\DE_W0011\DE_W0011_P0004\DE_2_W0011_P0004_T0001\TR1_W0001_P0065\TR1_2_W0001_P0065_T0001_R1_P2_K1_Ch2-Ch1.zen	FA/ISS	20000	30.0	3	x	7	0	0	29.94	100000	2000	Scale	0	1.77	0	0.01	1.19	0	0.01	0.044000000000000004	0	1	1	0	1	14.904000000000002	169.56400000000002	0	1	14.904000000000002	169.56400000000002	0.9472	2.2082	1	0.7761	0.9840000000000001	0.8738	1	0.9911	0.9955	0.7292	2.1652	0.8699	0.22346999999999997	0.036754	0.0094925	0.0096089
322	TR1_2_W0001_P0065_T0001_R1_P3_K1_Ch2-Ch1.zen	20150416_STAG1gfpch8_Prometa\MitoSys2\LSM\round2\Part1\DE_W0011\DE_W0011_P0004\DE_2_W0011_P0004_T0001\TR1_W0001_P0065\TR1_2_W0001_P0065_T0001_R1_P3_K1_Ch2-Ch1.zen	FA/ISS	20000	30.0	3	x	7	0	0	29.94	100000	2000	Scale	0	1.77	0	0.01	1.19	0	0.01	0.044000000000000004	0	1	1	0	1	15.165	61.735	0	1	15.165	61.735	0.9943	0.8265	1	0.7778	0.9621	0.865	1	0.9789	0.9894	0.7724	0.7729	0.8557	0.25925	0.018444	0.0044151	0.0044404
323	TR1_2_W0001_P0065_T0001_R1_P4_K1_Ch2-Ch1.zen	20150416_STAG1gfpch8_Prometa\MitoSys2\LSM\round2\Part1\DE_W0011\DE_W0011_P0004\DE_2_W0011_P0004_T0001\TR1_W0001_P0065\TR1_2_W0001_P0065_T0001_R1_P4_K1_Ch2-Ch1.zen	FA/ISS	20000	30.0	3	p	7	0	0	29.94	100000	2000	Scale	0	1.77	0	0.01	1.19	0	0.01	0.044000000000000004	0	1	1	0	1	11.067	13.282	0	1	11.067	13.282	1.0565	1.0016	1	0.7048	0.8291	0.7644	1	0.9284	0.9635	0.7522	0.7636	0.7338	0.25269	0.011095	-0.0032155	0.0070678
324	TR1_2_W0001_P0065_T0001_R1_P5_K1_Ch2-Ch1.zen	20150416_STAG1gfpch8_Prometa\MitoSys2\LSM\round2\Part1\DE_W0011\DE_W0011_P0004\DE_2_W0011_P0004_T0001\TR1_W0001_P0065\TR1_2_W0001_P0065_T0001_R1_P5_K1_Ch2-Ch1.zen	FA/ISS	20000	30.0	3	p	7	0	0	29.94	100000	2000	Scale	0	1.77	0	0.01	1.19	0	0.01	0.044000000000000004	0	1	1	0	1	13.975	40.79	0	1	13.975	40.79	1.0935	1.0445	1	0.7621	0.9422	0.8474	1	0.97	0.9849	0.8433	0.9538	0.8342	0.26983	0.017854	0.0048089	0.0067831
325	TR1_2_W0001_P0065_T0001_R1_P6_K1_Ch2-Ch1.zen	20150416_STAG1gfpch8_Prometa\MitoSys2\LSM\round2\Part1\DE_W0011\DE_W0011_P0004\DE_2_W0011_P0004_T0001\TR1_W0001_P0065\TR1_2_W0001_P0065_T0001_R1_P6_K1_Ch2-Ch1.zen	FA/ISS	20000	30.0	3	p	7	0	0	29.94	100000	2000	Scale	0	1.77	0	0.01	1.19	0	0.01	0.044000000000000004	0	1	1	0	1	12.072000000000001	7.183	0	1	12.072000000000001	7.183	1.0457	1.0814	1	0.7278	0.6944	0.7109	1	0.8568	0.9256	0.7666	0.6351	0.6474	0.22953	0.012226	0.012278	0.0097304
326	TR1_2_W0001_P0148_T0001_R1_P1_K1_Ch2-Ch1.zen	20150416_STAG1gfpch8_Prometa\MitoSys2\LSM\round2\Part1\DE_W0012\DE_W0012_P0002\DE_2_W0012_P0002_T0002\TR1_W0001_P0148\TR1_2_W0001_P0148_T0001_R1_P1_K1_Ch2-Ch1.zen	FA/ISS	20000	30.0	3	x	7	0	0	29.94	100000	2000	Scale	0	1.77	0	0.01	1.19	0	0.01	0.044000000000000004	0	1	1	0	1	11.744000000000002	47.625	0	1	11.744000000000002	47.625	1.1522	1.0098	1	0.7186	0.95	0.8261	1	0.9782	0.9891	0.8465	0.9367	0.8168	0.26603000000000004	0.02052	0.0011277999999999998	0.001465
327	TR1_2_W0001_P0148_T0001_R1_P2_K1_Ch2-Ch1.zen	20150416_STAG1gfpch8_Prometa\MitoSys2\LSM\round2\Part1\DE_W0012\DE_W0012_P0002\DE_2_W0012_P0002_T0002\TR1_W0001_P0148\TR1_2_W0001_P0148_T0001_R1_P2_K1_Ch2-Ch1.zen	FA/ISS	20000	30.0	3	x	7	0	0	29.94	100000	2000	Scale	0	1.77	0	0.01	1.19	0	0.01	0.044000000000000004	0	1	1	0	1	10.927999999999999	44.621	0	1	10.927999999999999	44.621	1.1307	0.97	1	0.7003	0.9473	0.8144	1	0.9786	0.9892	0.8089	0.8962	0.8054	0.31598000000000004	0.037812	0.00088722	0.0035566
328	TR1_2_W0001_P0148_T0001_R1_P3_K1_Ch2-Ch1.zen	20150416_STAG1gfpch8_Prometa\MitoSys2\LSM\round2\Part1\DE_W0012\DE_W0012_P0002\DE_2_W0012_P0002_T0002\TR1_W0001_P0148\TR1_2_W0001_P0148_T0001_R1_P3_K1_Ch2-Ch1.zen	FA/ISS	20000	30.0	3	x	7	0	0	29.94	100000	2000	Scale	0	1.77	0	0.01	1.19	0	0.01	0.044000000000000004	0	1	1	0	1	9.588	106.494	0	1	9.588	106.494	1.3294	1.3784	1	0.6618	0.9758	0.8034	1	0.9914	0.9957	0.9276	1.3362	0.7999	0.18442	0.089741	0.0050111	0.0054302
329	TR1_2_W0001_P0148_T0001_R1_P4_K1_Ch2-Ch1.zen	20150416_STAG1gfpch8_Prometa\MitoSys2\LSM\round2\Part1\DE_W0012\DE_W0012_P0002\DE_2_W0012_P0002_T0002\TR1_W0001_P0148\TR1_2_W0001_P0148_T0001_R1_P4_K1_Ch2-Ch1.zen	FA/ISS	20000	30.0	3	p	7	0	0	29.94	100000	2000	Scale	0	1.77	0	0.01	1.19	0	0.01	0.044000000000000004	0	1	1	0	1	10.526	23.767	0	1	10.526	23.767	0.9179	0.9138	1	0.6907	0.9018	0.7891	1	0.9611	0.9803	0.6211	0.7861	0.7728	0.36372	0.042281	0.0034753	0.013997999999999998
330	TR1_2_W0001_P0148_T0001_R1_P5_K1_Ch2-Ch1.zen	20150416_STAG1gfpch8_Prometa\MitoSys2\LSM\round2\Part1\DE_W0012\DE_W0012_P0002\DE_2_W0012_P0002_T0002\TR1_W0001_P0148\TR1_2_W0001_P0148_T0001_R1_P5_K1_Ch2-Ch1.zen	FA/ISS	20000	30.0	3	p	7	0	0	29.94	100000	2000	Scale	0	1.77	0	0.01	1.19	0	0.01	0.044000000000000004	0	1	1	0	1	11.207	13.219000000000001	0	1	11.207	13.219000000000001	1.0244	1.0362	1	0.7047	0.8268	0.7633	1	0.9273	0.963	0.7251	0.7915	0.7322	0.34306	0.020544	0.012619	0.012278
331	TR1_2_W0001_P0148_T0001_R1_P6_K1_Ch2-Ch1.zen	20150416_STAG1gfpch8_Prometa\MitoSys2\LSM\round2\Part1\DE_W0012\DE_W0012_P0002\DE_2_W0012_P0002_T0002\TR1_W0001_P0148\TR1_2_W0001_P0148_T0001_R1_P6_K1_Ch2-Ch1.zen	FA/ISS	20000	30.0	3	p	7	0	0	29.94	100000	2000	Scale	0	1.77	0	0.01	1.19	0	0.01	0.044000000000000004	0	1	1	0	1	10.068999999999999	10.226	0	1	10.068999999999999	10.226	1.0503	0.9825	1	0.6784	0.7813	0.728	1	0.9156	0.9569	0.7197	0.6905	0.6925	0.34021999999999997	0.021329	0.017263999999999998	0.010177
332	TR1_2_W0001_P0091_T0001_R1_P1_K1_Ch2-Ch1.zen	20150416_STAG1gfpch8_Prometa\MitoSys2\LSM\round2\Part1\DE_W0012\DE_W0012_P0003\DE_2_W0012_P0003_T0001\TR1_W0001_P0091\TR1_2_W0001_P0091_T0001_R1_P1_K1_Ch2-Ch1.zen	FA/ISS	20000	30.0	3	x	7	0	0	29.94	100000	2000	Scale	0	1.77	0	0.01	1.19	0	0.01	0.044000000000000004	0	1	1	0	1	15.818	55.98	0	1	15.818	55.98	1.0208	1.3527	1	0.7882	0.9488	0.8647	1	0.9698	0.9847	0.8061	1.2407	0.8511	0.19325	0.040838	0.013219999999999999	0.012073
333	TR1_2_W0001_P0091_T0001_R1_P2_K1_Ch2-Ch1.zen	20150416_STAG1gfpch8_Prometa\MitoSys2\LSM\round2\Part1\DE_W0012\DE_W0012_P0003\DE_2_W0012_P0003_T0001\TR1_W0001_P0091\TR1_2_W0001_P0091_T0001_R1_P2_K1_Ch2-Ch1.zen	FA/ISS	20000	30.0	3	x	7	0	0	29.94	100000	2000	Scale	0	1.77	0	0.01	1.19	0	0.01	0.044000000000000004	0	1	1	0	1	15.73	53.567	0	1	15.73	53.567	0.9111	1.0388	1	0.7866	0.9554	0.8668	1	0.9739	0.9869	0.7070000000000001	0.9681	0.8552	0.20423	0.041484	0.0026304	0.009042
334	TR1_2_W0001_P0091_T0001_R1_P3_K1_Ch2-Ch1.zen	20150416_STAG1gfpch8_Prometa\MitoSys2\LSM\round2\Part1\DE_W0012\DE_W0012_P0003\DE_2_W0012_P0003_T0001\TR1_W0001_P0091\TR1_2_W0001_P0091_T0001_R1_P3_K1_Ch2-Ch1.zen	FA/ISS	20000	30.0	3	x	7	0	0	29.94	100000	2000	Scale	0	1.77	0	0.01	1.19	0	0.01	0.044000000000000004	0	1	1	0	1	15.213	66.845	0	1	15.213	66.845	0.8576	1.1249	1	0.7796	0.9612	0.8656	1	0.9782	0.9890000000000001	0.6531	1.0593	0.8559	0.18299	0.05656	0.0086378	0.008943000000000001
335	TR1_2_W0001_P0091_T0001_R1_P4_K1_Ch2-Ch1.zen	20150416_STAG1gfpch8_Prometa\MitoSys2\LSM\round2\Part1\DE_W0012\DE_W0012_P0003\DE_2_W0012_P0003_T0001\TR1_W0001_P0091\TR1_2_W0001_P0091_T0001_R1_P4_K1_Ch2-Ch1.zen	FA/ISS	20000	30.000999999999998	3	p	7	0	0	29.94	100000	2000	Scale	0	1.77	0	0.01	1.19	0	0.01	0.044000000000000004	0	1	1	0	1	13.626	6.274	0	1	13.626	6.274	1.0115	1.0824	1	0.7552	0.6552	0.7033	1	0.8182	0.9045	0.7649	0.5672	0.6203	0.26414	0.030601	0.0075181	0.039008
336	TR1_2_W0001_P0091_T0001_R1_P5_K1_Ch2-Ch1.zen	20150416_STAG1gfpch8_Prometa\MitoSys2\LSM\round2\Part1\DE_W0012\DE_W0012_P0003\DE_2_W0012_P0003_T0001\TR1_W0001_P0091\TR1_2_W0001_P0091_T0001_R1_P5_K1_Ch2-Ch1.zen	FA/ISS	20000	30.000999999999998	3	p	7	0	0	29.94	100000	2000	Scale	0	1.77	0	0.01	1.19	0	0.01	0.044000000000000004	0	1	1	0	1	9.481	4.199	0	1	9.481	4.199	1.1053	1.2243	1	0.6588	0.5094	0.5792	1	0.8102	0.9001	0.7431	0.5075	0.498	0.3053	0.032417	0.044059	0.05765
337	TR1_2_W0001_P0091_T0001_R1_P6_K1_Ch2-Ch1.zen	20150416_STAG1gfpch8_Prometa\MitoSys2\LSM\round2\Part1\DE_W0012\DE_W0012_P0003\DE_2_W0012_P0003_T0001\TR1_W0001_P0091\TR1_2_W0001_P0091_T0001_R1_P6_K1_Ch2-Ch1.zen	FA/ISS	20000	30.0	3	p	7	0	0	29.94	100000	2000	Scale	0	1.77	0	0.01	1.19	0	0.01	0.044000000000000004	0	1	1	0	1	12.25	4.675	0	1	12.25	4.675	1.0569	1.0249	1	0.7279	0.5559	0.636	1	0.7852	0.8859999999999999	0.7759	0.4106	0.5387	0.25924	0.014137	0.035126	0.027541000000000003
338	TR1_2_W0001_P0041_T0001_R1_P1_K1_Ch2-Ch1.zen	20150416_STAG1gfpch8_Prometa\MitoSys2\LSM\round2\Part1\DE_W0013\DE_W0013_P0002\DE_2_W0013_P0002_T0001\TR1_W0001_P0041\TR1_2_W0001_P0041_T0001_R1_P1_K1_Ch2-Ch1.zen	FA/ISS	20000	30.0	3	x	7	0	0	29.94	100000	2000	Scale	0	1.77	0	0.01	1.19	0	0.01	0.044000000000000004	0	1	1	0	1	9.982999999999999	20.223	0	1	9.982999999999999	20.223	1.0301	1.0778	1	0.6757	0.8856	0.7735	1	0.9570000000000001	0.9783	0.6997	0.9159999999999999	0.7556	0.11777	0.038523	0.001303	0.010985
339	TR1_2_W0001_P0041_T0001_R1_P2_K1_Ch2-Ch1.zen	20150416_STAG1gfpch8_Prometa\MitoSys2\LSM\round2\Part1\DE_W0013\DE_W0013_P0002\DE_2_W0013_P0002_T0001\TR1_W0001_P0041\TR1_2_W0001_P0041_T0001_R1_P2_K1_Ch2-Ch1.zen	FA/ISS	20000	30.0	3	x	7	0	0	29.94	100000	2000	Scale	0	1.77	0	0.01	1.19	0	0.01	0.044000000000000004	0	1	1	0	1	14.012	69.884	0	1	14.012	69.884	0.9903	1.3789	1	0.7615	0.9635	0.8565	1	0.9811	0.9905	0.7518	1.3096	0.8482	0.20485	0.046178	0.0073411	0.012556
340	TR1_2_W0001_P0041_T0001_R1_P3_K1_Ch2-Ch1.zen	20150416_STAG1gfpch8_Prometa\MitoSys2\LSM\round2\Part1\DE_W0013\DE_W0013_P0002\DE_2_W0013_P0002_T0001\TR1_W0001_P0041\TR1_2_W0001_P0041_T0001_R1_P3_K1_Ch2-Ch1.zen	FA/ISS	20000	30.0	3	x	7	0	0	29.94	100000	2000	Scale	0	1.77	0	0.01	1.19	0	0.01	0.044000000000000004	0	1	1	0	1	16.044	146.01	0	1	16.044	146.01	1.1334	1.1819	1	0.7902	0.9823	0.8809999999999999	1	0.9895	0.9947	0.9079	1.1495	0.8763	0.19887	0.038372	0.013897	0.013796000000000001
341	TR1_2_W0001_P0041_T0001_R1_P4_K1_Ch2-Ch1.zen	20150416_STAG1gfpch8_Prometa\MitoSys2\LSM\round2\Part1\DE_W0013\DE_W0013_P0002\DE_2_W0013_P0002_T0001\TR1_W0001_P0041\TR1_2_W0001_P0041_T0001_R1_P4_K1_Ch2-Ch1.zen	FA/ISS	20000	30.0	3	p	7	0	0	29.94	100000	2000	Scale	0	1.77	0	0.01	1.19	0	0.01	0.044000000000000004	0	1	1	0	1	14.027999999999999	17.413	0	1	14.027999999999999	17.413	0.9094	0.9649	1	0.7619	0.8677	0.813	1	0.9304	0.9646	0.6817	0.7743	0.782	0.23703000000000002	0.054605999999999995	0.0039661	0.022455000000000003
342	TR1_2_W0001_P0041_T0001_R1_P5_K1_Ch2-Ch1.zen	20150416_STAG1gfpch8_Prometa\MitoSys2\LSM\round2\Part1\DE_W0013\DE_W0013_P0002\DE_2_W0013_P0002_T0001\TR1_W0001_P0041\TR1_2_W0001_P0041_T0001_R1_P5_K1_Ch2-Ch1.zen	FA/ISS	20000	30.0	3	p	7	0	0	29.94	100000	2000	Scale	0	1.77	0	0.01	1.19	0	0.01	0.044000000000000004	0	1	1	0	1	14.475	52.75899999999999	0	1	14.475	52.75899999999999	1.0441	1.0659	1	0.7701	0.9552	0.8577	1	0.9759	0.9879	0.8084	0.9948	0.847	0.23943000000000003	0.037054000000000004	0.0028616999999999996	0.0050649
343	TR1_2_W0001_P0041_T0001_R1_P6_K1_Ch2-Ch1.zen	20150416_STAG1gfpch8_Prometa\MitoSys2\LSM\round2\Part1\DE_W0013\DE_W0013_P0002\DE_2_W0013_P0002_T0001\TR1_W0001_P0041\TR1_2_W0001_P0041_T0001_R1_P6_K1_Ch2-Ch1.zen	FA/ISS	20000	30.0	3	p	7	0	0	29.94	100000	2000	Scale	0	1.77	0	0.01	1.19	0	0.01	0.044000000000000004	0	1	1	0	1	12.02	28.018	0	1	12.02	28.018	0.9891	0.917	1	0.7256	0.9167	0.8156	1	0.9627	0.9812	0.7159	0.8032	0.7995	0.24699000000000002	0.024007	0.006414100000000001	0.0078985
344	TR1_2_W0001_P0149_T0001_R1_P1_K1_Ch2-Ch1.zen	20150416_STAG1gfpch8_Prometa\MitoSys2\LSM\round2\Part1\DE_W0013\DE_W0013_P0002\DE_2_W0013_P0002_T0002\TR1_W0001_P0149\TR1_2_W0001_P0149_T0001_R1_P1_K1_Ch2-Ch1.zen	FA/ISS	20000	30.0	3	p	7	0	0	29.94	100000	2000	Scale	0	1.77	0	0.01	1.19	0	0.01	0.044000000000000004	0	1	1	0	1	15.622	166.854	0	1	15.622	166.854	1.0596	2.5526	1	0.7845	0.9832	0.8782	1	0.9904	0.9952	0.8363	2.5013	0.8739	0.23393000000000003	0.041781	0.0021030000000000003	0.0034033
345	TR1_2_W0001_P0149_T0001_R1_P2_K1_Ch2-Ch1.zen	20150416_STAG1gfpch8_Prometa\MitoSys2\LSM\round2\Part1\DE_W0013\DE_W0013_P0002\DE_2_W0013_P0002_T0002\TR1_W0001_P0149\TR1_2_W0001_P0149_T0001_R1_P2_K1_Ch2-Ch1.zen	FA/ISS	20000	30.0	3	p	7	0	0	29.94	100000	2000	Scale	0	1.77	0	0.01	1.19	0	0.01	0.044000000000000004	0	1	1	0	1	15.888	197.835	0	1	15.888	197.835	0.9669	2.8891	1	0.7901	0.9863	0.8828	1	0.9919	0.996	0.7603	2.8455	0.8792	0.23576	0.027875999999999998	0.0095285	0.015915000000000002
346	TR1_2_W0001_P0149_T0001_R1_P3_K1_Ch2-Ch1.zen	20150416_STAG1gfpch8_Prometa\MitoSys2\LSM\round2\Part1\DE_W0013\DE_W0013_P0002\DE_2_W0013_P0002_T0002\TR1_W0001_P0149\TR1_2_W0001_P0149_T0001_R1_P3_K1_Ch2-Ch1.zen	FA/ISS	20000	30.0	3	x	7	0	0	29.94	100000	2000	Scale	0	1.77	0	0.01	1.19	0	0.01	0.044000000000000004	0	1	1	0	1	13.362	282.525	0	1	13.362	282.525	1.2322	0.8274	1	0.7483	0.9913	0.8611	1	0.9957	0.9978	0.9463	0.8149	0.8592	0.16564	0.065441	0.0050076999999999995	0.0038185000000000003
347	TR1_2_W0001_P0149_T0001_R1_P4_K1_Ch2-Ch1.zen	20150416_STAG1gfpch8_Prometa\MitoSys2\LSM\round2\Part1\DE_W0013\DE_W0013_P0002\DE_2_W0013_P0002_T0002\TR1_W0001_P0149\TR1_2_W0001_P0149_T0001_R1_P4_K1_Ch2-Ch1.zen	FA/ISS	20000	30.0	3	p	7	0	0	29.94	100000	2000	Scale	0	1.77	0	0.01	1.19	0	0.01	0.044000000000000004	0	1	1	0	1	13.43	9.492	0	1	13.43	9.492	1.0168	1.0599	1	0.7543	0.7626	0.7584	1	0.8778	0.9369	0.7689	0.7039	0.7036	0.23156	0.011331	0.014619	0.008155500000000001
348	TR1_2_W0001_P0149_T0001_R1_P5_K1_Ch2-Ch1.zen	20150416_STAG1gfpch8_Prometa\MitoSys2\LSM\round2\Part1\DE_W0013\DE_W0013_P0002\DE_2_W0013_P0002_T0002\TR1_W0001_P0149\TR1_2_W0001_P0149_T0001_R1_P5_K1_Ch2-Ch1.zen	FA/ISS	20000	30.0	3	p	7	0	0	29.94	100000	2000	Scale	0	1.77	0	0.01	1.19	0	0.01	0.044000000000000004	0	1	1	0	1	12.606	8.212	0	1	12.606	8.212	1.0822	1.2374	1	0.7341	0.7227	0.7283	1	0.8675	0.9314	0.8042	0.7914	0.6695	0.25158	0.028595999999999996	0.02247	0.011704
349	TR1_2_W0001_P0149_T0001_R1_P6_K1_Ch2-Ch1.zen	20150416_STAG1gfpch8_Prometa\MitoSys2\LSM\round2\Part1\DE_W0013\DE_W0013_P0002\DE_2_W0013_P0002_T0002\TR1_W0001_P0149\TR1_2_W0001_P0149_T0001_R1_P6_K1_Ch2-Ch1.zen	FA/ISS	20000	30.0	3	p	7	0	0	29.94	100000	2000	Scale	0	1.77	0	0.01	1.19	0	0.01	0.044000000000000004	0	1	1	0	1	10.83	7.555	0	1	10.83	7.555	1.1061	1.0239	1	0.6985	0.7092	0.7038	1	0.8779	0.9369	0.7867	0.6204	0.6509999999999999	0.3351	0.034805	0.024921000000000002	0.025667000000000002
350	TR1_2_W0001_P0092_T0001_R1_P1_K1_Ch2-Ch1.zen	20150416_STAG1gfpch8_Prometa\MitoSys2\LSM\round2\Part1\DE_W0013\DE_W0013_P0003\DE_2_W0013_P0003_T0001\TR1_W0001_P0092\TR1_2_W0001_P0092_T0001_R1_P1_K1_Ch2-Ch1.zen	FA/ISS	20000	30.0	3	p	7	0	0	29.94	100000	2000	Scale	0	1.77	0	0.01	1.19	0	0.01	0.044000000000000004	0	1	1	0	1	15.425	198.171	0	1	15.425	198.171	1.1168	2.3409	1	0.7816	0.9867	0.8781	1	0.9924	0.9962	0.8839	2.3041	0.8748	0.26729	0.03879	0.0035287	0.0030754000000000003
351	TR1_2_W0001_P0092_T0001_R1_P2_K1_Ch2-Ch1.zen	20150416_STAG1gfpch8_Prometa\MitoSys2\LSM\round2\Part1\DE_W0013\DE_W0013_P0003\DE_2_W0013_P0003_T0001\TR1_W0001_P0092\TR1_2_W0001_P0092_T0001_R1_P2_K1_Ch2-Ch1.zen	FA/ISS	20000	30.0	3	x	7	0	0	29.94	100000	2000	Scale	0	1.77	0	0.01	1.19	0	0.01	0.044000000000000004	0	1	1	0	1	12.690999999999999	320.67400000000004	0	1	12.690999999999999	320.67400000000004	1.1216	1.6477	1	0.7366	0.992	0.8547	1	0.9963	0.9982	0.8390000000000001	1.6314	0.8531	0.14004	0.05901699999999999	0.006673899999999999	0.006018899999999999
352	TR1_2_W0001_P0092_T0001_R1_P3_K1_Ch2-Ch1.zen	20150416_STAG1gfpch8_Prometa\MitoSys2\LSM\round2\Part1\DE_W0013\DE_W0013_P0003\DE_2_W0013_P0003_T0001\TR1_W0001_P0092\TR1_2_W0001_P0092_T0001_R1_P3_K1_Ch2-Ch1.zen	FA/ISS	20000	30.0	3	x	7	0	0	29.94	100000	2000	Scale	0	1.77	0	0.01	1.19	0	0.01	0.044000000000000004	0	1	1	0	1	14.06	151.107	0	1	14.06	151.107	0.9783	0.9294	1	0.7655	0.9835	0.8677	1	0.9914	0.9957	0.7465	0.9051	0.8639	0.25508000000000003	0.0083055	0.0081723	0.003939
353	TR1_2_W0001_P0092_T0001_R1_P4_K1_Ch2-Ch1.zen	20150416_STAG1gfpch8_Prometa\MitoSys2\LSM\round2\Part1\DE_W0013\DE_W0013_P0003\DE_2_W0013_P0003_T0001\TR1_W0001_P0092\TR1_2_W0001_P0092_T0001_R1_P4_K1_Ch2-Ch1.zen	FA/ISS	20000	30.0	3	p	7	0	0	29.94	100000	2000	Scale	0	1.77	0	0.01	1.19	0	0.01	0.044000000000000004	0	1	1	0	1	15.815	18.12	0	1	15.815	18.12	0.963	0.9836	1	0.7889	0.8732	0.83	1	0.9247	0.9616	0.7558	0.7895	0.7959	0.25575	0.017019	0.009928	0.0076411000000000005
354	TR1_2_W0001_P0092_T0001_R1_P5_K1_Ch2-Ch1.zen	20150416_STAG1gfpch8_Prometa\MitoSys2\LSM\round2\Part1\DE_W0013\DE_W0013_P0003\DE_2_W0013_P0003_T0001\TR1_W0001_P0092\TR1_2_W0001_P0092_T0001_R1_P5_K1_Ch2-Ch1.zen	FA/ISS	20000	30.0	3	p	7	0	0	29.94	100000	2000	Scale	0	1.77	0	0.01	1.19	0	0.01	0.044000000000000004	0	1	1	0	1	13.104000000000001	14.455	0	1	13.104000000000001	14.455	1.1065	1.1103	1	0.7469	0.8411	0.7926	1	0.9215	0.96	0.8383	0.8622	0.7579	0.24069000000000002	0.023356000000000002	0.012825	0.013952
355	TR1_2_W0001_P0092_T0001_R1_P6_K1_Ch2-Ch1.zen	20150416_STAG1gfpch8_Prometa\MitoSys2\LSM\round2\Part1\DE_W0013\DE_W0013_P0003\DE_2_W0013_P0003_T0001\TR1_W0001_P0092\TR1_2_W0001_P0092_T0001_R1_P6_K1_Ch2-Ch1.zen	FA/ISS	20000	30.0	3	p	7	0	0	29.94	100000	2000	Scale	0	1.77	0	0.01	1.19	0	0.01	0.044000000000000004	0	1	1	0	1	14.374	15.135	0	1	14.374	15.135	0.9434	0.9624	1	0.7689	0.8486	0.8078	1	0.9181	0.9582	0.7190000000000001	0.7418	0.7711	0.24577	0.031807	0.010027	0.017953999999999998
356	TR1_2_W0001_P0121_T0001_R1_P1_K1_Ch2-Ch1.zen	20150416_STAG1gfpch8_Prometa\MitoSys2\LSM\round2\Part1\DE_W0014\DE_W0014_P0001\DE_2_W0014_P0001_T0002\TR1_W0001_P0121\TR1_2_W0001_P0121_T0001_R1_P1_K1_Ch2-Ch1.zen	FA/ISS	20000	30.0	3	x	7	0	0	29.94	100000	2000	Scale	0	1.77	0	0.01	1.19	0	0.01	0.044000000000000004	0	1	1	0	1	13.304	16.805999999999997	0	1	13.304	16.805999999999997	1.0613	1.2199	1	0.7501	0.8614	0.8038	1	0.9309	0.9648	0.8031	0.9911	0.7734	0.25418	0.028201999999999998	0.001019	0.0092269
357	TR1_2_W0001_P0121_T0001_R1_P2_K1_Ch2-Ch1.zen	20150416_STAG1gfpch8_Prometa\MitoSys2\LSM\round2\Part1\DE_W0014\DE_W0014_P0001\DE_2_W0014_P0001_T0002\TR1_W0001_P0121\TR1_2_W0001_P0121_T0001_R1_P2_K1_Ch2-Ch1.zen	FA/ISS	20000	30.0	3	x	7	0	0	29.94	100000	2000	Scale	0	1.77	0	0.01	1.19	0	0.01	0.044000000000000004	0	1	1	0	1	13.695	28.665	0	1	13.695	28.665	1.1256	1.6585	1	0.7566	0.9139	0.8314	1	0.9559	0.9777	0.8651	1.4792	0.812	0.27428	0.042161000000000004	0.0070541	0.013356999999999999
358	TR1_2_W0001_P0121_T0001_R1_P3_K1_Ch2-Ch1.zen	20150416_STAG1gfpch8_Prometa\MitoSys2\LSM\round2\Part1\DE_W0014\DE_W0014_P0001\DE_2_W0014_P0001_T0002\TR1_W0001_P0121\TR1_2_W0001_P0121_T0001_R1_P3_K1_Ch2-Ch1.zen	FA/ISS	20000	30.0	3	x	7	0	0	29.94	100000	2000	Scale	0	1.77	0	0.01	1.19	0	0.01	0.044000000000000004	0	1	1	0	1	12.663	44.786	0	1	12.663	44.786	1.2822	0.7444	1	0.7381	0.9454	0.8352	1	0.9741	0.987	0.9790000000000001	0.6705	0.8240000000000001	0.28936999999999996	0.059315	0.0059349	0.013104
359	TR1_2_W0001_P0121_T0001_R1_P4_K1_Ch2-Ch1.zen	20150416_STAG1gfpch8_Prometa\MitoSys2\LSM\round2\Part1\DE_W0014\DE_W0014_P0001\DE_2_W0014_P0001_T0002\TR1_W0001_P0121\TR1_2_W0001_P0121_T0001_R1_P4_K1_Ch2-Ch1.zen	FA/ISS	20000	30.0	3	p	7	0	0	29.94	100000	2000	Scale	0	1.77	0	0.01	1.19	0	0.01	0.044000000000000004	0	1	1	0	1	9.538	4.436	0	1	9.538	4.436	1.0455	1.0107	1	0.6556	0.5336	0.5915	1	0.8232	0.9073	0.6924	0.4108	0.5164	0.37836	0.024401	0.011496	0.016442
360	TR1_2_W0001_P0121_T0001_R1_P5_K1_Ch2-Ch1.zen	20150416_STAG1gfpch8_Prometa\MitoSys2\LSM\round2\Part1\DE_W0014\DE_W0014_P0001\DE_2_W0014_P0001_T0002\TR1_W0001_P0121\TR1_2_W0001_P0121_T0001_R1_P5_K1_Ch2-Ch1.zen	FA/ISS	20000	30.0	3	p	7	0	0	29.94	100000	2000	Scale	0	1.77	0	0.01	1.19	0	0.01	0.044000000000000004	0	1	1	0	1	12.127	3.0260000000000002	0	1	12.127	3.0260000000000002	1.0605	1.0483	1	0.7278	0.3675	0.5168	1	0.6795	0.8243	0.7793	0.2003	0.3668	0.29675999999999997	0.02677	0.05562	0.056091999999999996
361	TR1_2_W0001_P0121_T0001_R1_P6_K1_Ch2-Ch1.zen	20150416_STAG1gfpch8_Prometa\MitoSys2\LSM\round2\Part1\DE_W0014\DE_W0014_P0001\DE_2_W0014_P0001_T0002\TR1_W0001_P0121\TR1_2_W0001_P0121_T0001_R1_P6_K1_Ch2-Ch1.zen	FA/ISS	20000	30.0	3	p	7	0	0	29.94	100000	2000	Scale	0	1.77	0	0.01	1.19	0	0.01	0.044000000000000004	0	1	1	0	1	12.960999999999999	3.5610000000000004	0	1	12.960999999999999	3.5610000000000004	0.9268	1.2334	1	0.7441	0.4031	0.5416	1	0.6791	0.8228	0.6801	0.2884	0.3889	0.26343	0.050646	0.073903	0.12672
362	TR1_2_W0001_P0042_T0001_R1_P1_K1_Ch2-Ch1.zen	20150416_STAG1gfpch8_Prometa\MitoSys2\LSM\round2\Part1\DE_W0014\DE_W0014_P0002\DE_2_W0014_P0002_T0001\TR1_W0001_P0042\TR1_2_W0001_P0042_T0001_R1_P1_K1_Ch2-Ch1.zen	FA/ISS	20000	30.0	3	x	7	0	0	29.94	100000	2000	Scale	0	1.77	0	0.01	1.19	0	0.01	0.044000000000000004	0	1	1	0	1	14.425	149.392	0	1	14.425	149.392	0.975	1.6417	1	0.7683	0.9832	0.8691	1	0.991	0.9955	0.7455	1.6064	0.8651	0.267	0.057569	0.003631	0.0032915999999999996
363	TR1_2_W0001_P0042_T0001_R1_P2_K1_Ch2-Ch1.zen	20150416_STAG1gfpch8_Prometa\MitoSys2\LSM\round2\Part1\DE_W0014\DE_W0014_P0002\DE_2_W0014_P0002_T0001\TR1_W0001_P0042\TR1_2_W0001_P0042_T0001_R1_P2_K1_Ch2-Ch1.zen	FA/ISS	20000	30.0	3	p	7	0	0	29.94	100000	2000	Scale	0	1.77	0	0.01	1.19	0	0.01	0.044000000000000004	0	1	1	0	1	13.637	187.93400000000003	0	1	13.637	187.93400000000003	1.0490000000000002	3.2915	1	0.7549	0.9847	0.8621	1	0.9922	0.9961	0.7964	3.238	0.8587	0.27586	0.042729	0.009629299999999999	0.0062213
364	TR1_2_W0001_P0042_T0001_R1_P3_K1_Ch2-Ch1.zen	20150416_STAG1gfpch8_Prometa\MitoSys2\LSM\round2\Part1\DE_W0014\DE_W0014_P0002\DE_2_W0014_P0002_T0001\TR1_W0001_P0042\TR1_2_W0001_P0042_T0001_R1_P3_K1_Ch2-Ch1.zen	FA/ISS	20000	30.0	3	x	7	0	0	29.94	100000	2000	Scale	0	1.77	0	0.01	1.19	0	0.01	0.044000000000000004	0	1	1	0	1	14.177999999999999	97.47	0	1	14.177999999999999	97.47	1.1861	2.6486	1	0.7636	0.9733	0.8621	1	0.9861	0.993	0.9258	2.5705	0.856	0.24076999999999998	0.02986	0.014597999999999998	0.015974000000000002
365	TR1_2_W0001_P0042_T0001_R1_P4_K1_Ch2-Ch1.zen	20150416_STAG1gfpch8_Prometa\MitoSys2\LSM\round2\Part1\DE_W0014\DE_W0014_P0002\DE_2_W0014_P0002_T0001\TR1_W0001_P0042\TR1_2_W0001_P0042_T0001_R1_P4_K1_Ch2-Ch1.zen	FA/ISS	20000	30.0	3	p	7	0	0	29.94	100000	2000	Scale	0	1.77	0	0.01	1.19	0	0.01	0.044000000000000004	0	1	1	0	1	11.699000000000002	5.818	0	1	11.699000000000002	5.818	1.1524	1.0709	1	0.7194	0.6315	0.6739	1	0.8303	0.9112	0.8477	0.5385	0.5985	0.28952	0.030001	0.032432	0.031982
366	TR1_2_W0001_P0042_T0001_R1_P5_K1_Ch2-Ch1.zen	20150416_STAG1gfpch8_Prometa\MitoSys2\LSM\round2\Part1\DE_W0014\DE_W0014_P0002\DE_2_W0014_P0002_T0001\TR1_W0001_P0042\TR1_2_W0001_P0042_T0001_R1_P5_K1_Ch2-Ch1.zen	FA/ISS	20000	30.0	3	p	7	0	0	29.94	100000	2000	Scale	0	1.77	0	0.01	1.19	0	0.01	0.044000000000000004	0	1	1	0	1	12.161	6.996	0	1	12.161	6.996	1.0707	1.0237	1	0.7285	0.6886	0.7082	1	0.8535	0.9238	0.7884	0.5819	0.6432	0.30461	0.0083081	0.0060525	0.0088867
367	TR1_2_W0001_P0042_T0001_R1_P6_K1_Ch2-Ch1.zen	20150416_STAG1gfpch8_Prometa\MitoSys2\LSM\round2\Part1\DE_W0014\DE_W0014_P0002\DE_2_W0014_P0002_T0001\TR1_W0001_P0042\TR1_2_W0001_P0042_T0001_R1_P6_K1_Ch2-Ch1.zen	FA/ISS	20000	30.0	3	p	7	0	0	29.94	100000	2000	Scale	0	1.77	0	0.01	1.19	0	0.01	0.044000000000000004	0	1	1	0	1	12.686	11.216	0	1	12.686	11.216	1.2189	1.4709999999999999	1	0.7372	0.7914	0.7637	1	0.9006	0.9490000000000001	0.9227	1.0816	0.7199	0.22300999999999999	0.077404	0.015068999999999999	0.046679000000000005
368	TR1_2_W0001_P0150_T0001_R1_P1_K1_Ch2-Ch1.zen	20150416_STAG1gfpch8_Prometa\MitoSys2\LSM\round2\Part1\DE_W0014\DE_W0014_P0002\DE_2_W0014_P0002_T0002\TR1_W0001_P0150\TR1_2_W0001_P0150_T0001_R1_P1_K1_Ch2-Ch1.zen	FA/ISS	20000	30.0	3	p	7	0	0	29.94	100000	2000	Scale	0	1.77	0	0.01	1.19	0	0.01	0.044000000000000004	0	1	1	0	1	14.421	341.958	0	1	14.421	341.958	1.0913	1.6502	1	0.7684	0.9927	0.8733	1	0.9961	0.998	0.8477	1.6347	0.8716	0.24334	0.030633999999999998	0.0019852	0.0015571
369	TR1_2_W0001_P0150_T0001_R1_P2_K1_Ch2-Ch1.zen	20150416_STAG1gfpch8_Prometa\MitoSys2\LSM\round2\Part1\DE_W0014\DE_W0014_P0002\DE_2_W0014_P0002_T0002\TR1_W0001_P0150\TR1_2_W0001_P0150_T0001_R1_P2_K1_Ch2-Ch1.zen	FA/ISS	20000	30.0	3	p	7	0	0	29.94	100000	2000	Scale	0	1.77	0	0.01	1.19	0	0.01	0.044000000000000004	0	1	1	0	1	12.931	410.539	0	1	12.931	410.539	1.0602	1.82	1	0.7431	0.9934	0.8592	1	0.9969	0.9984	0.795	1.806	0.8579	0.12985	0.032056	0.025778	0.016227000000000002
370	TR1_2_W0001_P0150_T0001_R1_P3_K1_Ch2-Ch1.zen	20150416_STAG1gfpch8_Prometa\MitoSys2\LSM\round2\Part1\DE_W0014\DE_W0014_P0002\DE_2_W0014_P0002_T0002\TR1_W0001_P0150\TR1_2_W0001_P0150_T0001_R1_P3_K1_Ch2-Ch1.zen	FA/ISS	20000	30.0	3	p	7	0	0	29.94	100000	2000	Scale	0	1.77	0	0.01	1.19	0	0.01	0.044000000000000004	0	1	1	0	1	12.607999999999999	491.306	0	1	12.607999999999999	491.306	1.0632	2.95	1	0.7378	0.9943	0.8565	1	0.9974	0.9987	0.7914	2.932	0.8554	0.088699	0.036208	0.005922	0.004879
371	TR1_2_W0001_P0150_T0001_R1_P4_K1_Ch2-Ch1.zen	20150416_STAG1gfpch8_Prometa\MitoSys2\LSM\round2\Part1\DE_W0014\DE_W0014_P0002\DE_2_W0014_P0002_T0002\TR1_W0001_P0150\TR1_2_W0001_P0150_T0001_R1_P4_K1_Ch2-Ch1.zen	FA/ISS	20000	30.0	3	p	7	0	0	29.94	100000	2000	Scale	0	1.77	0	0.01	1.19	0	0.01	0.044000000000000004	0	1	1	0	1	10.201	10.993	0	1	10.201	10.993	1.1246	0.9708	1	0.6795	0.7959999999999999	0.7353	1	0.9209999999999999	0.9597	0.7815	0.6964	0.7021	0.26826	0.031758999999999996	0.005278199999999999	0.017061
372	TR1_2_W0001_P0150_T0001_R1_P5_K1_Ch2-Ch1.zen	20150416_STAG1gfpch8_Prometa\MitoSys2\LSM\round2\Part1\DE_W0014\DE_W0014_P0002\DE_2_W0014_P0002_T0002\TR1_W0001_P0150\TR1_2_W0001_P0150_T0001_R1_P5_K1_Ch2-Ch1.zen	FA/ISS	20000	30.0	3	p	7	0	0	29.94	100000	2000	Scale	0	1.77	0	0.01	1.19	0	0.01	0.044000000000000004	0	1	1	0	1	13.385	21.013	0	1	13.385	21.013	0.9887	1.0021	1	0.7527	0.8903	0.8186	1	0.9449	0.9721	0.7426	0.8406	0.7944	0.27331	0.013607	0.0050545	0.0060655
373	TR1_2_W0001_P0150_T0001_R1_P6_K1_Ch2-Ch1.zen	20150416_STAG1gfpch8_Prometa\MitoSys2\LSM\round2\Part1\DE_W0014\DE_W0014_P0002\DE_2_W0014_P0002_T0002\TR1_W0001_P0150\TR1_2_W0001_P0150_T0001_R1_P6_K1_Ch2-Ch1.zen	FA/ISS	20000	30.0	3	p	7	0	0	29.94	100000	2000	Scale	0	1.77	0	0.01	1.19	0	0.01	0.044000000000000004	0	1	1	0	1	12.788	15.35	0	1	12.788	15.35	0.9598	1.0038	1	0.743	0.8507	0.795	1	0.9277	0.9632	0.7082	0.7889	0.7633	0.24195999999999998	0.015590000000000001	0.004753	0.0039010999999999994
374	TR1_2_W0001_P0069_T0001_R1_P1_K1_Ch2-Ch1.zen	20150416_STAG1gfpch8_Prometa\MitoSys2\LSM\round2\Part1\DE_W0015\DE_W0015_P0004\DE_2_W0015_P0004_T0001\TR1_W0001_P0069\TR1_2_W0001_P0069_T0001_R1_P1_K1_Ch2-Ch1.zen	FA/ISS	20000	30.0	3	x	7	0	0	29.94	100000	2000	Scale	0	1.77	0	0.01	1.19	0	0.01	0.044000000000000004	0	1	1	0	1	15.106	426.163	0	1	15.106	426.163	1.0635	2.8256	1	0.779	0.9929	0.8794	1	0.996	0.998	0.8346	2.8019	0.8777	0.17377	0.041984	0.017735	0.015791
375	TR1_2_W0001_P0069_T0001_R1_P2_K1_Ch2-Ch1.zen	20150416_STAG1gfpch8_Prometa\MitoSys2\LSM\round2\Part1\DE_W0015\DE_W0015_P0004\DE_2_W0015_P0004_T0001\TR1_W0001_P0069\TR1_2_W0001_P0069_T0001_R1_P2_K1_Ch2-Ch1.zen	FA/ISS	20000	30.0	3	x	7	0	0	29.94	100000	2000	Scale	0	1.77	0	0.01	1.19	0	0.01	0.044000000000000004	0	1	1	0	1	14.344000000000001	238.359	0	1	14.344000000000001	238.359	1.001	4.2182	1	0.7679	0.9882	0.871	1	0.9937	0.9969	0.7682	4.1691	0.8683	0.22988000000000003	0.040398	0.007065999999999999	0.008236799999999999
376	TR1_2_W0001_P0069_T0001_R1_P3_K1_Ch2-Ch1.zen	20150416_STAG1gfpch8_Prometa\MitoSys2\LSM\round2\Part1\DE_W0015\DE_W0015_P0004\DE_2_W0015_P0004_T0001\TR1_W0001_P0069\TR1_2_W0001_P0069_T0001_R1_P3_K1_Ch2-Ch1.zen	FA/ISS	20000	30.0	3	x	7	0	0	29.94	100000	2000	Scale	0	1.77	0	0.01	1.19	0	0.01	0.044000000000000004	0	1	1	0	1	14.140999999999998	209.174	0	1	14.140999999999998	209.174	1.0402	0.9693	1	0.7647	0.9879	0.8691	1	0.9937	0.9968	0.7996	0.9506	0.8664	0.28605	0.033377	0.0036384	0.0029656
377	TR1_2_W0001_P0069_T0001_R1_P4_K1_Ch2-Ch1.zen	20150416_STAG1gfpch8_Prometa\MitoSys2\LSM\round2\Part1\DE_W0015\DE_W0015_P0004\DE_2_W0015_P0004_T0001\TR1_W0001_P0069\TR1_2_W0001_P0069_T0001_R1_P4_K1_Ch2-Ch1.zen	FA/ISS	20000	30.0	3	p	7	0	0	29.94	100000	2000	Scale	0	1.77	0	0.01	1.19	0	0.01	0.044000000000000004	0	1	1	0	1	12.62	55.493	0	1	12.62	55.493	1.1523	0.9105	1	0.7368	0.9569	0.8396	1	0.9797	0.9898	0.8659	0.8486	0.8308	0.27364	0.050677	0.0040324	0.0066438999999999995
378	TR1_2_W0001_P0069_T0001_R1_P5_K1_Ch2-Ch1.zen	20150416_STAG1gfpch8_Prometa\MitoSys2\LSM\round2\Part1\DE_W0015\DE_W0015_P0004\DE_2_W0015_P0004_T0001\TR1_W0001_P0069\TR1_2_W0001_P0069_T0001_R1_P5_K1_Ch2-Ch1.zen	FA/ISS	20000	30.0	3	p	7	0	0	29.94	100000	2000	Scale	0	1.77	0	0.01	1.19	0	0.01	0.044000000000000004	0	1	1	0	1	10.104	15.414000000000001	0	1	10.104	15.414000000000001	1.0688	1.0402	1	0.6767	0.8508	0.7588	1	0.9435	0.9714	0.7329	0.833	0.7352	0.33697	0.030862999999999998	0.011249	0.0070015
379	TR1_2_W0001_P0069_T0001_R1_P6_K1_Ch2-Ch1.zen	20150416_STAG1gfpch8_Prometa\MitoSys2\LSM\round2\Part1\DE_W0015\DE_W0015_P0004\DE_2_W0015_P0004_T0001\TR1_W0001_P0069\TR1_2_W0001_P0069_T0001_R1_P6_K1_Ch2-Ch1.zen	FA/ISS	20000	30.0	3	p	7	0	0	29.94	100000	2000	Scale	0	1.77	0	0.01	1.19	0	0.01	0.044000000000000004	0	1	1	0	1	10.897	23.215	0	1	10.897	23.215	1.1113	1.1212	1	0.6992	0.8986	0.7926	1	0.9587	0.9791	0.7915	0.9688	0.7751	0.33382	0.038647	0.0049862	0.011574
380	TR1_2_W0001_P0016_T0001_R1_P1_K1_Ch2-Ch1.zen	20150416_STAG1gfpch8_Prometa\MitoSys2\LSM\round2\Part1\DE_W0016\DE_W0016_P0001\DE_2_W0016_P0001_T0001\TR1_W0001_P0016\TR1_2_W0001_P0016_T0001_R1_P1_K1_Ch2-Ch1.zen	FA/ISS	20000	30.0	3	x	7	0	0	29.94	100000	2000	Scale	0	1.77	0	0.01	1.19	0	0.01	0.044000000000000004	0	1	1	0	1	14.427	50.445	0	1	14.427	50.445	1.1407	2.1708	1	0.7663	0.9483	0.8524	1	0.9727	0.9863	0.8875	2.0377	0.8404	0.19695	0.070806	0.0036596	0.011797
381	TR1_2_W0001_P0016_T0001_R1_P2_K1_Ch2-Ch1.zen	20150416_STAG1gfpch8_Prometa\MitoSys2\LSM\round2\Part1\DE_W0016\DE_W0016_P0001\DE_2_W0016_P0001_T0001\TR1_W0001_P0016\TR1_2_W0001_P0016_T0001_R1_P2_K1_Ch2-Ch1.zen	FA/ISS	20000	30.0	3	x	7	0	0	29.94	100000	2000	Scale	0	1.77	0	0.01	1.19	0	0.01	0.044000000000000004	0	1	1	0	1	13.6	43.801	0	1	13.6	43.801	0.9981	1.8901	1	0.7549	0.9419	0.8431	1	0.9707	0.9852	0.7521	1.7579	0.8303	0.2287	0.058901999999999996	0.005449	0.012498
382	TR1_2_W0001_P0016_T0001_R1_P3_K1_Ch2-Ch1.zen	20150416_STAG1gfpch8_Prometa\MitoSys2\LSM\round2\Part1\DE_W0016\DE_W0016_P0001\DE_2_W0016_P0001_T0001\TR1_W0001_P0016\TR1_2_W0001_P0016_T0001_R1_P3_K1_Ch2-Ch1.zen	FA/ISS	20000	30.0	3	x	7	0	0	29.94	100000	2000	Scale	0	1.77	0	0.01	1.19	0	0.01	0.044000000000000004	0	1	1	0	1	13.353	9.43	0	1	13.353	9.43	1.2263	0.8755	1	0.7511	0.7434	0.7467	1	0.8688	0.932	0.9462	0.5112	0.6877	0.2659	0.052467999999999994	0.022091	0.049625999999999997
383	TR1_2_W0001_P0016_T0001_R1_P4_K1_Ch2-Ch1.zen	20150416_STAG1gfpch8_Prometa\MitoSys2\LSM\round2\Part1\DE_W0016\DE_W0016_P0001\DE_2_W0016_P0001_T0001\TR1_W0001_P0016\TR1_2_W0001_P0016_T0001_R1_P4_K1_Ch2-Ch1.zen	FA/ISS	20000	30.000999999999998	3	p	7	0	0	29.94	100000	2000	Scale	0	1.77	0	0.01	1.19	0	0.01	0.044000000000000004	0	1	1	0	1	12.445	3.99	0	1	12.445	3.99	0.9791	1.0177	1	0.7369	0.4916	0.6019	1	0.7428	0.8618	0.7189	0.3286	0.4833	0.27101	0.017843	0.022996	0.01779
384	TR1_2_W0001_P0016_T0001_R1_P5_K1_Ch2-Ch1.zen	20150416_STAG1gfpch8_Prometa\MitoSys2\LSM\round2\Part1\DE_W0016\DE_W0016_P0001\DE_2_W0016_P0001_T0001\TR1_W0001_P0016\TR1_2_W0001_P0016_T0001_R1_P5_K1_Ch2-Ch1.zen	FA/ISS	20000	30.0	3	p	7	0	0	29.94	100000	2000	Scale	0	1.77	0	0.01	1.19	0	0.01	0.044000000000000004	0	1	1	0	1	7.235	2.8080000000000003	0	1	7.235	2.8080000000000003	1.1094	1.0994	1	0.5658	0.3281	0.4307	1	0.7869	0.8871	0.6476	0.2508	0.3458	0.36825	0.024725999999999998	0.047343	0.038444
385	TR1_2_W0001_P0016_T0001_R1_P6_K1_Ch2-Ch1.zen	20150416_STAG1gfpch8_Prometa\MitoSys2\LSM\round2\Part1\DE_W0016\DE_W0016_P0001\DE_2_W0016_P0001_T0001\TR1_W0001_P0016\TR1_2_W0001_P0016_T0001_R1_P6_K1_Ch2-Ch1.zen	FA/ISS	20000	30.0	3	p	7	0	0	29.94	100000	2000	Scale	0	1.77	0	0.01	1.19	0	0.01	0.044000000000000004	0	1	1	0	1	10.495	2.636	0	1	10.495	2.636	0.9795	1.0243	1	0.6911	0.3005	0.4556	1	0.6789	0.8238	0.6731	0.149	0.309	0.37525	0.057937999999999996	0.038124	0.083026
386	TR1_2_W0001_P0070_T0001_R1_P1_K1_Ch2-Ch1.zen	20150416_STAG1gfpch8_Prometa\MitoSys2\LSM\round2\Part1\DE_W0016\DE_W0016_P0004\DE_2_W0016_P0004_T0001\TR1_W0001_P0070\TR1_2_W0001_P0070_T0001_R1_P1_K1_Ch2-Ch1.zen	FA/ISS	20000	30.0	3	x	7	0	0	29.94	100000	2000	Scale	0	1.77	0	0.01	1.19	0	0.01	0.044000000000000004	0	1	1	0	1	16.462	14.783	0	1	16.462	14.783	1.0623	3.3907	1	0.7962	0.7981	0.7963	1	0.8751	0.9351	0.8513	2.5643	0.7384	0.2282	0.036618	0.013535	0.036761
387	TR1_2_W0001_P0070_T0001_R1_P2_K1_Ch2-Ch1.zen	20150416_STAG1gfpch8_Prometa\MitoSys2\LSM\round2\Part1\DE_W0016\DE_W0016_P0004\DE_2_W0016_P0004_T0001\TR1_W0001_P0070\TR1_2_W0001_P0070_T0001_R1_P2_K1_Ch2-Ch1.zen	FA/ISS	20000	30.0	3	x	7	0	0	29.94	100000	2000	Scale	0	1.77	0	0.01	1.19	0	0.01	0.044000000000000004	0	1	1	0	1	17.373	54.356	0	1	17.373	54.356	0.894	1.422	1	0.8057	0.9551	0.8772	1	0.971	0.9854	0.71	1.3329	0.8640000000000001	0.24003000000000002	0.042056	0.0022843000000000004	0.007923300000000001
388	TR1_2_W0001_P0070_T0001_R1_P3_K1_Ch2-Ch1.zen	20150416_STAG1gfpch8_Prometa\MitoSys2\LSM\round2\Part1\DE_W0016\DE_W0016_P0004\DE_2_W0016_P0004_T0001\TR1_W0001_P0070\TR1_2_W0001_P0070_T0001_R1_P3_K1_Ch2-Ch1.zen	FA/ISS	20000	30.0	3	x	7	0	0	29.94	100000	2000	Scale	0	1.77	0	0.01	1.19	0	0.01	0.044000000000000004	0	1	1	0	1	16.445	23.747	0	1	16.445	23.747	0.9906	0.9348	1	0.7958	0.8986	0.8456	1	0.938	0.9685	0.787	0.7747	0.8175	0.26416	0.026568	0.0072096999999999994	0.016002000000000002
389	TR1_2_W0001_P0070_T0001_R1_P4_K1_Ch2-Ch1.zen	20150416_STAG1gfpch8_Prometa\MitoSys2\LSM\round2\Part1\DE_W0016\DE_W0016_P0004\DE_2_W0016_P0004_T0001\TR1_W0001_P0070\TR1_2_W0001_P0070_T0001_R1_P4_K1_Ch2-Ch1.zen	FA/ISS	20000	30.0	3	x	7	0	0	29.94	100000	2000	Scale	0	1.77	0	0.01	1.19	0	0.01	0.044000000000000004	0	1	1	0	1	6.5360000000000005	2.923	0	1	6.5360000000000005	2.923	3.1149	2.6591	1	0.3983	0.2592	0.3193	1	0.8216	0.9063	1.431	0.5894	0.26	0.17071	0.15292	0.053611	0.091384
390	TR1_2_W0001_P0070_T0001_R1_P5_K1_Ch2-Ch1.zen	20150416_STAG1gfpch8_Prometa\MitoSys2\LSM\round2\Part1\DE_W0016\DE_W0016_P0004\DE_2_W0016_P0004_T0001\TR1_W0001_P0070\TR1_2_W0001_P0070_T0001_R1_P5_K1_Ch2-Ch1.zen	FA/ISS	20000	30.0	3	x	7	0	0	29.94	100000	2000	Scale	0	1.77	0	0.01	1.19	0	0.01	0.044000000000000004	0	1	1	0	1	15.645	33.378	0	1	15.645	33.378	0.9614	0.4457	1	0.7865	0.9188	0.8499	1	0.953	0.9762	0.7519	0.3493	0.8288	0.26124	0.024888	0.0059507	0.0081344
391	TR1_2_W0001_P0070_T0001_R1_P6_K1_Ch2-Ch1.zen	20150416_STAG1gfpch8_Prometa\MitoSys2\LSM\round2\Part1\DE_W0016\DE_W0016_P0004\DE_2_W0016_P0004_T0001\TR1_W0001_P0070\TR1_2_W0001_P0070_T0001_R1_P6_K1_Ch2-Ch1.zen	FA/ISS	20000	30.000999999999998	3	x	7	0	0	29.94	100000	2000	Scale	0	1.77	0	0.01	1.19	0	0.01	0.044000000000000004	0	1	1	0	1	1.7180000000000002	1.4380000000000002	0	1	1.7180000000000002	1.4380000000000002	1.0632	1.0825	1	0.0027	0.0291	-0.0039	1	0.8971	0.9472	-0.001	0.0213	-0.0021	0.10699000000000002	0.073434	0.1008	0.044905
392	TR1_2_W0001_P0071_T0001_R1_P1_K1_Ch2-Ch1.zen	20150416_STAG1gfpch8_Prometa\MitoSys2\LSM\round2\Part2\DE_W0018\DE_W0018_P0004\DE_2_W0018_P0004_T0001\TR1_W0001_P0071\TR1_2_W0001_P0071_T0001_R1_P1_K1_Ch2-Ch1.zen	FA/ISS	20000	30.0	3	x	7	0	0	29.94	100000	2000	Scale	0	1.77	0	0.01	1.19	0	0.01	0.044000000000000004	0	1	1	0	1	14.902000000000001	334.245	0	1	14.902000000000001	334.245	1.1917	1.8826	1	0.7749	0.9924	0.8769	1	0.9958	0.9979	0.9429	1.8648	0.875	0.21949000000000002	0.033592000000000004	0.010490000000000001	0.01087
393	TR1_2_W0001_P0071_T0001_R1_P2_K1_Ch2-Ch1.zen	20150416_STAG1gfpch8_Prometa\MitoSys2\LSM\round2\Part2\DE_W0018\DE_W0018_P0004\DE_2_W0018_P0004_T0001\TR1_W0001_P0071\TR1_2_W0001_P0071_T0001_R1_P2_K1_Ch2-Ch1.zen	FA/ISS	20000	30.0	3	x	7	0	0	29.94	100000	2000	Scale	0	1.77	0	0.01	1.19	0	0.01	0.044000000000000004	0	1	1	0	1	13.847999999999999	83.736	0	1	13.847999999999999	83.736	1.0537	1.814	1	0.7591	0.9704	0.8582	1	0.9848	0.9924	0.8049	1.7492	0.8516	0.2365	0.044802	0.009099	0.0096115
394	TR1_2_W0001_P0071_T0001_R1_P3_K1_Ch2-Ch1.zen	20150416_STAG1gfpch8_Prometa\MitoSys2\LSM\round2\Part2\DE_W0018\DE_W0018_P0004\DE_2_W0018_P0004_T0001\TR1_W0001_P0071\TR1_2_W0001_P0071_T0001_R1_P3_K1_Ch2-Ch1.zen	FA/ISS	20000	30.0	3	x	7	0	0	29.94	100000	2000	Scale	0	1.77	0	0.01	1.19	0	0.01	0.044000000000000004	0	1	1	0	1	13.578	280.543	0	1	13.578	280.543	0.988	2.4298	1	0.7553	0.99	0.8647	1	0.9951	0.9975	0.7442	2.4022	0.8626	0.16558	0.038866000000000005	0.015491999999999999	0.010865999999999999
395	TR1_2_W0001_P0071_T0001_R1_P4_K1_Ch2-Ch1.zen	20150416_STAG1gfpch8_Prometa\MitoSys2\LSM\round2\Part2\DE_W0018\DE_W0018_P0004\DE_2_W0018_P0004_T0001\TR1_W0001_P0071\TR1_2_W0001_P0071_T0001_R1_P4_K1_Ch2-Ch1.zen	FA/ISS	20000	30.0	3	x	7	0	0	29.94	100000	2000	Scale	0	1.77	0	0.01	1.19	0	0.01	0.044000000000000004	0	1	1	0	1	11.375	51.751999999999995	0	1	11.375	51.751999999999995	0.9713	1.2084	1	0.7129	0.9533	0.8243	1	0.9801	0.99	0.688	1.1347	0.8159	0.3214	0.033999	0.0068604	0.0084551
396	TR1_2_W0001_P0071_T0001_R1_P5_K1_Ch2-Ch1.zen	20150416_STAG1gfpch8_Prometa\MitoSys2\LSM\round2\Part2\DE_W0018\DE_W0018_P0004\DE_2_W0018_P0004_T0001\TR1_W0001_P0071\TR1_2_W0001_P0071_T0001_R1_P5_K1_Ch2-Ch1.zen	FA/ISS	20000	30.0	3	p	7	0	0	29.94	100000	2000	Scale	0	1.77	0	0.01	1.19	0	0.01	0.044000000000000004	0	1	1	0	1	12.373	9.697000000000001	0	1	12.373	9.697000000000001	1.0058	1.0058	1	0.7334	0.769	0.7509999999999999	1	0.8909	0.9439	0.7384	0.6783	0.703	0.29886999999999997	0.016422	0.015746	0.010364
397	TR1_2_W0001_P0071_T0001_R1_P6_K1_Ch2-Ch1.zen	20150416_STAG1gfpch8_Prometa\MitoSys2\LSM\round2\Part2\DE_W0018\DE_W0018_P0004\DE_2_W0018_P0004_T0001\TR1_W0001_P0071\TR1_2_W0001_P0071_T0001_R1_P6_K1_Ch2-Ch1.zen	FA/ISS	20000	30.0	3	p	7	0	0	29.94	100000	2000	Scale	0	1.77	0	0.01	1.19	0	0.01	0.044000000000000004	0	1	1	0	1	11.99	7.78	0	1	11.99	7.78	1.1772	1.0291	1	0.7241	0.7179	0.7209	1	0.8692	0.9323	0.8725	0.6216	0.6631	0.29951	0.039522	0.010763	0.029041
398	TR1_2_W0001_P0046_T0001_R1_P1_K1_Ch2-Ch1.zen	20150416_STAG1gfpch8_Prometa\MitoSys2\LSM\round2\Part2\DE_W0019\DE_W0019_P0002\DE_2_W0019_P0002_T0001\TR1_W0001_P0046\TR1_2_W0001_P0046_T0001_R1_P1_K1_Ch2-Ch1.zen	FA/ISS	20000	30.0	3	x	7	0	0	29.94	100000	2000	Scale	0	1.77	0	0.01	1.19	0	0.01	0.044000000000000004	0	1	1	0	1	17.337	365.296	0	1	17.337	365.296	1.1812	0.9855	1	0.8047	0.9934	0.894	1	0.9958	0.9979	0.9665	0.9744	0.8922	0.17243	0.032224	0.0051807	0.0037427
399	TR1_2_W0001_P0046_T0001_R1_P2_K1_Ch2-Ch1.zen	20150416_STAG1gfpch8_Prometa\MitoSys2\LSM\round2\Part2\DE_W0019\DE_W0019_P0002\DE_2_W0019_P0002_T0001\TR1_W0001_P0046\TR1_2_W0001_P0046_T0001_R1_P2_K1_Ch2-Ch1.zen	FA/ISS	20000	30.0	3	x	7	0	0	29.94	100000	2000	Scale	0	1.77	0	0.01	1.19	0	0.01	0.044000000000000004	0	1	1	0	1	13.25	219.22799999999998	0	1	13.25	219.22799999999998	1.0079	1.2525	1	0.7501	0.9871	0.8605	1	0.9937	0.9969	0.7566	1.2296	0.8578	0.10708	0.027982999999999997	0.0090509	0.013789
400	TR1_2_W0001_P0046_T0001_R1_P3_K1_Ch2-Ch1.zen	20150416_STAG1gfpch8_Prometa\MitoSys2\LSM\round2\Part2\DE_W0019\DE_W0019_P0002\DE_2_W0019_P0002_T0001\TR1_W0001_P0046\TR1_2_W0001_P0046_T0001_R1_P3_K1_Ch2-Ch1.zen	FA/ISS	20000	30.0	3	x	7	0	0	29.94	100000	2000	Scale	0	1.77	0	0.01	1.19	0	0.01	0.044000000000000004	0	1	1	0	1	13.918	473.87199999999996	0	1	13.918	473.87199999999996	1.1546	1.5805	1	0.76	0.9945	0.8693	1	0.9972	0.9986	0.8938	1.569	0.8681	0.088025	0.046471	0.009290399999999999	0.006766899999999999
401	TR1_2_W0001_P0046_T0001_R1_P4_K1_Ch2-Ch1.zen	20150416_STAG1gfpch8_Prometa\MitoSys2\LSM\round2\Part2\DE_W0019\DE_W0019_P0002\DE_2_W0019_P0002_T0001\TR1_W0001_P0046\TR1_2_W0001_P0046_T0001_R1_P4_K1_Ch2-Ch1.zen	FA/ISS	20000	30.0	3	p	7	0	0	29.94	100000	2000	Scale	0	1.77	0	0.01	1.19	0	0.01	0.044000000000000004	0	1	1	0	1	13.445	16.636	0	1	13.445	16.636	1.004	0.9793	1	0.7531	0.8614	0.8054	1	0.93	0.9644	0.7565	0.7779	0.7745	0.20515	0.020451	0.011017	0.0069298
402	TR1_2_W0001_P0046_T0001_R1_P5_K1_Ch2-Ch1.zen	20150416_STAG1gfpch8_Prometa\MitoSys2\LSM\round2\Part2\DE_W0019\DE_W0019_P0002\DE_2_W0019_P0002_T0001\TR1_W0001_P0046\TR1_2_W0001_P0046_T0001_R1_P5_K1_Ch2-Ch1.zen	FA/ISS	20000	30.0	3	p	7	0	0	29.94	100000	2000	Scale	0	1.77	0	0.01	1.19	0	0.01	0.044000000000000004	0	1	1	0	1	11.55	27.331999999999997	0	1	11.55	27.331999999999997	1.1943	0.9843	1	0.711	0.9125	0.8054	1	0.9629	0.9813	0.8744	0.8588	0.7896	0.15191	0.017591	0.0038209000000000003	0.0084298
403	TR1_2_W0001_P0046_T0001_R1_P6_K1_Ch2-Ch1.zen	20150416_STAG1gfpch8_Prometa\MitoSys2\LSM\round2\Part2\DE_W0019\DE_W0019_P0002\DE_2_W0019_P0002_T0001\TR1_W0001_P0046\TR1_2_W0001_P0046_T0001_R1_P6_K1_Ch2-Ch1.zen	FA/ISS	20000	30.0	3	p	7	0	0	29.94	100000	2000	Scale	0	1.77	0	0.01	1.19	0	0.01	0.044000000000000004	0	1	1	0	1	11.33	13.934000000000001	0	1	11.33	13.934000000000001	1.1662	0.8956	1	0.708	0.8345	0.7685	1	0.9293	0.9640000000000001	0.8452	0.6726	0.7381	0.28347	0.062943	0.0027938000000000004	0.020343
404	TR1_2_W0001_P0072_T0001_R1_P1_K1_Ch2-Ch1.zen	20150416_STAG1gfpch8_Prometa\MitoSys2\LSM\round2\Part2\DE_W0019\DE_W0019_P0004\DE_2_W0019_P0004_T0001\TR1_W0001_P0072\TR1_2_W0001_P0072_T0001_R1_P1_K1_Ch2-Ch1.zen	FA/ISS	20000	30.0	3	x	7	0	0	29.94	100000	2000	Scale	0	1.77	0	0.01	1.19	0	0.01	0.044000000000000004	0	1	1	0	1	16.023	133.00799999999998	0	1	16.023	133.00799999999998	1.0735	2.3612	1	0.7906	0.9807	0.8805	1	0.9886	0.9943	0.8555	2.3082	0.8755	0.21547	0.026550999999999998	0.0029684	0.0046303
405	TR1_2_W0001_P0072_T0001_R1_P2_K1_Ch2-Ch1.zen	20150416_STAG1gfpch8_Prometa\MitoSys2\LSM\round2\Part2\DE_W0019\DE_W0019_P0004\DE_2_W0019_P0004_T0001\TR1_W0001_P0072\TR1_2_W0001_P0072_T0001_R1_P2_K1_Ch2-Ch1.zen	FA/ISS	20000	30.0	3	x	7	0	0	29.94	100000	2000	Scale	0	1.77	0	0.01	1.19	0	0.01	0.044000000000000004	0	1	1	0	1	16.445999999999998	316.657	0	1	16.445999999999998	316.657	1.0734	1.5978	1	0.7944	0.9916	0.8875	1	0.995	0.9975	0.8596	1.5798	0.8853	0.15605	0.011681	0.02999	0.021977
406	TR1_2_W0001_P0072_T0001_R1_P3_K1_Ch2-Ch1.zen	20150416_STAG1gfpch8_Prometa\MitoSys2\LSM\round2\Part2\DE_W0019\DE_W0019_P0004\DE_2_W0019_P0004_T0001\TR1_W0001_P0072\TR1_2_W0001_P0072_T0001_R1_P3_K1_Ch2-Ch1.zen	FA/ISS	20000	30.0	3	x	7	0	0	29.94	100000	2000	Scale	0	1.77	0	0.01	1.19	0	0.01	0.044000000000000004	0	1	1	0	1	16.637999999999998	532.001	0	1	16.637999999999998	532.001	0.9919	1.1582	1	0.7982	0.9952	0.8912	1	0.9971	0.9985	0.7906	1.1495	0.8899	0.19180999999999998	0.031536	0.0047743	0.0039476
407	TR1_2_W0001_P0072_T0001_R1_P4_K1_Ch2-Ch1.zen	20150416_STAG1gfpch8_Prometa\MitoSys2\LSM\round2\Part2\DE_W0019\DE_W0019_P0004\DE_2_W0019_P0004_T0001\TR1_W0001_P0072\TR1_2_W0001_P0072_T0001_R1_P4_K1_Ch2-Ch1.zen	FA/ISS	20000	30.0	3	x	7	0	0	29.94	100000	2000	Scale	0	1.77	0	0.01	1.19	0	0.01	0.044000000000000004	0	1	1	0	1	14.674000000000001	62.905	0	1	14.674000000000001	62.905	1.018	1.1703	1	0.7732	0.9620000000000001	0.8624	1	0.9793	0.9896	0.7888	1.1063	0.8533	0.26488	0.012454	0.0025148	0.0023848000000000003
408	TR1_2_W0001_P0072_T0001_R1_P5_K1_Ch2-Ch1.zen	20150416_STAG1gfpch8_Prometa\MitoSys2\LSM\round2\Part2\DE_W0019\DE_W0019_P0004\DE_2_W0019_P0004_T0001\TR1_W0001_P0072\TR1_2_W0001_P0072_T0001_R1_P5_K1_Ch2-Ch1.zen	FA/ISS	20000	30.0	3	p	7	0	0	29.94	100000	2000	Scale	0	1.77	0	0.01	1.19	0	0.01	0.044000000000000004	0	1	1	0	1	13.319	17.014	0	1	13.319	17.014	0.9359999999999999	0.9961	1	0.7521	0.8651	0.8066	1	0.9321	0.9655	0.6963	0.8006	0.7767	0.2508	0.017575	0.011129	0.0088045
409	TR1_2_W0001_P0072_T0001_R1_P6_K1_Ch2-Ch1.zen	20150416_STAG1gfpch8_Prometa\MitoSys2\LSM\round2\Part2\DE_W0019\DE_W0019_P0004\DE_2_W0019_P0004_T0001\TR1_W0001_P0072\TR1_2_W0001_P0072_T0001_R1_P6_K1_Ch2-Ch1.zen	FA/ISS	20000	30.0	3	p	7	0	0	29.94	100000	2000	Scale	0	1.77	0	0.01	1.19	0	0.01	0.044000000000000004	0	1	1	0	1	11.963	19.42	0	1	11.963	19.42	1.0936	1.0677	1	0.7236	0.8808	0.7983	1	0.9467	0.973	0.8026	0.8903	0.7753	0.25306	0.037348	0.0049397	0.011311
410	TR1_2_W0001_P0020_T0001_R1_P1_K1_Ch2-Ch1.zen	20150416_STAG1gfpch8_Prometa\MitoSys2\LSM\round2\Part2\DE_W0020\DE_W0020_P0001\DE_2_W0020_P0001_T0001\TR1_W0001_P0020\TR1_2_W0001_P0020_T0001_R1_P1_K1_Ch2-Ch1.zen	FA/ISS	20000	30.0	3	x	7	0	0	29.94	100000	2000	Scale	0	1.77	0	0.01	1.19	0	0.01	0.044000000000000004	0	1	1	0	1	16.968	100.76799999999999	0	1	16.968	100.76799999999999	1.0	1.5979	1	0.8017	0.9746	0.8839	1	0.9841	0.992	0.8014	1.5431	0.8768	0.21789	0.022979	0.011294	0.013838
411	TR1_2_W0001_P0020_T0001_R1_P2_K1_Ch2-Ch1.zen	20150416_STAG1gfpch8_Prometa\MitoSys2\LSM\round2\Part2\DE_W0020\DE_W0020_P0001\DE_2_W0020_P0001_T0001\TR1_W0001_P0020\TR1_2_W0001_P0020_T0001_R1_P2_K1_Ch2-Ch1.zen	FA/ISS	20000	30.0	3	x	7	0	0	29.94	100000	2000	Scale	0	1.77	0	0.01	1.19	0	0.01	0.044000000000000004	0	1	1	0	1	15.751	411.441	0	1	15.751	411.441	1.2451	1.6566	1	0.7855	0.9933	0.8832	1	0.9962	0.9981	1.0013	1.6406	0.8816	0.08630299999999999	0.043388	0.013207	0.010269
412	TR1_2_W0001_P0020_T0001_R1_P3_K1_Ch2-Ch1.zen	20150416_STAG1gfpch8_Prometa\MitoSys2\LSM\round2\Part2\DE_W0020\DE_W0020_P0001\DE_2_W0020_P0001_T0001\TR1_W0001_P0020\TR1_2_W0001_P0020_T0001_R1_P3_K1_Ch2-Ch1.zen	FA/ISS	20000	30.0	3	x	7	0	0	29.94	100000	2000	Scale	0	1.77	0	0.01	1.19	0	0.01	0.044000000000000004	0	1	1	0	1	15.933	256.112	0	1	15.933	256.112	1.2686	5.905	1	0.7875	0.9819	0.8792	1	0.9894	0.9947	1.0246	5.7495	0.8745	0.18541	0.050013999999999996	0.027507	0.031326
413	TR1_2_W0001_P0020_T0001_R1_P4_K1_Ch2-Ch1.zen	20150416_STAG1gfpch8_Prometa\MitoSys2\LSM\round2\Part2\DE_W0020\DE_W0020_P0001\DE_2_W0020_P0001_T0001\TR1_W0001_P0020\TR1_2_W0001_P0020_T0001_R1_P4_K1_Ch2-Ch1.zen	FA/ISS	20000	30.0	3	p	7	0	0	29.94	100000	2000	Scale	0	1.77	0	0.01	1.19	0	0.01	0.044000000000000004	0	1	1	0	1	13.982999999999999	10.495999999999999	0	1	13.982999999999999	10.495999999999999	1.0364	0.9798	1	0.7624	0.7864	0.7743	1	0.8865	0.9416	0.794	0.6675	0.7233	0.25864000000000004	0.020130000000000002	0.020194999999999998	0.014098
414	TR1_2_W0001_P0020_T0001_R1_P5_K1_Ch2-Ch1.zen	20150416_STAG1gfpch8_Prometa\MitoSys2\LSM\round2\Part2\DE_W0020\DE_W0020_P0001\DE_2_W0020_P0001_T0001\TR1_W0001_P0020\TR1_2_W0001_P0020_T0001_R1_P5_K1_Ch2-Ch1.zen	FA/ISS	20000	30.0	3	p	7	0	0	29.94	100000	2000	Scale	0	1.77	0	0.01	1.19	0	0.01	0.044000000000000004	0	1	1	0	1	13.714	13.954	0	1	13.714	13.954	1.0355	1.0452	1	0.7588	0.8354	0.7961	1	0.9146	0.9563	0.7894	0.795	0.7581	0.26383	0.020194999999999998	0.003589	0.0087977
415	TR1_2_W0001_P0020_T0001_R1_P6_K1_Ch2-Ch1.zen	20150416_STAG1gfpch8_Prometa\MitoSys2\LSM\round2\Part2\DE_W0020\DE_W0020_P0001\DE_2_W0020_P0001_T0001\TR1_W0001_P0020\TR1_2_W0001_P0020_T0001_R1_P6_K1_Ch2-Ch1.zen	FA/ISS	20000	30.0	3	p	7	0	0	29.94	100000	2000	Scale	0	1.77	0	0.01	1.19	0	0.01	0.044000000000000004	0	1	1	0	1	11.929	8.189	0	1	11.929	8.189	0.9079	1.0812	1	0.7251	0.7289	0.7269	1	0.8745	0.9351	0.6461	0.691	0.6716	0.24574000000000001	0.023989	0.0070492	0.017284
416	TR1_2_W0001_P0127_T0001_R1_P1_K1_Ch2-Ch1.zen	20150416_STAG1gfpch8_Prometa\MitoSys2\LSM\round2\Part2\DE_W0020\DE_W0020_P0001\DE_2_W0020_P0001_T0002\TR1_W0001_P0127\TR1_2_W0001_P0127_T0001_R1_P1_K1_Ch2-Ch1.zen	FA/ISS	20000	30.0	3	x	7	0	0	29.94	100000	2000	Scale	0	1.77	0	0.01	1.19	0	0.01	0.044000000000000004	0	1	1	0	1	16.829	185.418	0	1	16.829	185.418	1.1815	2.3537	1	0.799	0.9844	0.8868	1	0.9903	0.9951	0.9602	2.3039	0.8824	0.20965999999999999	0.040494	0.0052426	0.0047621
417	TR1_2_W0001_P0127_T0001_R1_P2_K1_Ch2-Ch1.zen	20150416_STAG1gfpch8_Prometa\MitoSys2\LSM\round2\Part2\DE_W0020\DE_W0020_P0001\DE_2_W0020_P0001_T0002\TR1_W0001_P0127\TR1_2_W0001_P0127_T0001_R1_P2_K1_Ch2-Ch1.zen	FA/ISS	20000	30.0	3	x	7	0	0	29.94	100000	2000	Scale	0	1.77	0	0.01	1.19	0	0.01	0.044000000000000004	0	1	1	0	1	16.945	252.905	0	1	16.945	252.905	1.024	1.4887	1	0.7997	0.9896	0.8896	1	0.9936	0.9968	0.8203	1.4666	0.8867	0.18900999999999998	0.04322	0.015056	0.014563999999999999
418	TR1_2_W0001_P0127_T0001_R1_P3_K1_Ch2-Ch1.zen	20150416_STAG1gfpch8_Prometa\MitoSys2\LSM\round2\Part2\DE_W0020\DE_W0020_P0001\DE_2_W0020_P0001_T0002\TR1_W0001_P0127\TR1_2_W0001_P0127_T0001_R1_P3_K1_Ch2-Ch1.zen	FA/ISS	20000	30.0	3	x	7	0	0	29.94	100000	2000	Scale	0	1.77	0	0.01	1.19	0	0.01	0.044000000000000004	0	1	1	0	1	16.352	208.73	0	1	16.352	208.73	1.1007	2.241	1	0.7943	0.9855	0.8847	1	0.9912	0.9956	0.8838	2.1973	0.8808	0.2001	0.021184	0.026059	0.020093
419	TR1_2_W0001_P0127_T0001_R1_P4_K1_Ch2-Ch1.zen	20150416_STAG1gfpch8_Prometa\MitoSys2\LSM\round2\Part2\DE_W0020\DE_W0020_P0001\DE_2_W0020_P0001_T0002\TR1_W0001_P0127\TR1_2_W0001_P0127_T0001_R1_P4_K1_Ch2-Ch1.zen	FA/ISS	20000	30.0	3	p	7	0	0	29.94	100000	2000	Scale	0	1.77	0	0.01	1.19	0	0.01	0.044000000000000004	0	1	1	0	1	11.527000000000001	8.276	0	1	11.527000000000001	8.276	1.0773	1.028	1	0.7121	0.7296	0.7208	1	0.8812	0.9387	0.7768	0.6472	0.6691	0.18725	0.025194	0.0087755	0.0073015
420	TR1_2_W0001_P0127_T0001_R1_P5_K1_Ch2-Ch1.zen	20150416_STAG1gfpch8_Prometa\MitoSys2\LSM\round2\Part2\DE_W0020\DE_W0020_P0001\DE_2_W0020_P0001_T0002\TR1_W0001_P0127\TR1_2_W0001_P0127_T0001_R1_P5_K1_Ch2-Ch1.zen	FA/ISS	20000	30.0	3	x	7	0	0	29.94	100000	2000	Scale	0	1.77	0	0.01	1.19	0	0.01	0.044000000000000004	0	1	1	0	1	14.825	68.655	0	1	14.825	68.655	1.0688	1.4421	1	0.7736	0.9625	0.8628	1	0.9794	0.9897	0.8333	1.3675	0.8537	0.20995	0.047942	0.010318	0.010514
421	TR1_2_W0001_P0127_T0001_R1_P6_K1_Ch2-Ch1.zen	20150416_STAG1gfpch8_Prometa\MitoSys2\LSM\round2\Part2\DE_W0020\DE_W0020_P0001\DE_2_W0020_P0001_T0002\TR1_W0001_P0127\TR1_2_W0001_P0127_T0001_R1_P6_K1_Ch2-Ch1.zen	FA/ISS	20000	30.0	3	p	7	0	0	29.94	100000	2000	Scale	0	1.77	0	0.01	1.19	0	0.01	0.044000000000000004	0	1	1	0	1	14.307	12.946	0	1	14.307	12.946	0.9583	0.8737	1	0.7672	0.8235	0.7948	1	0.9045	0.951	0.7303	0.6295	0.7519	0.23879	0.02908	0.011997	0.013651
422	TR1_2_W0001_P0099_T0001_R1_P1_K1_Ch2-Ch1.zen	20150416_STAG1gfpch8_Prometa\MitoSys2\LSM\round2\Part2\DE_W0020\DE_W0020_P0003\DE_2_W0020_P0003_T0001\TR1_W0001_P0099\TR1_2_W0001_P0099_T0001_R1_P1_K1_Ch2-Ch1.zen	FA/ISS	20000	30.0	3	p	7	0	0	29.94	100000	2000	Scale	0	1.77	0	0.01	1.19	0	0.01	0.044000000000000004	0	1	1	0	1	12.725999999999999	7.952000000000001	0	1	12.725999999999999	7.952000000000001	1.0058	1.0105	1	0.7409	0.7235	0.7321	1	0.8643	0.9297	0.7457	0.6167	0.6716	0.24846999999999997	0.017089	0.014796	0.022197
423	TR1_2_W0001_P0099_T0001_R1_P2_K1_Ch2-Ch1.zen	20150416_STAG1gfpch8_Prometa\MitoSys2\LSM\round2\Part2\DE_W0020\DE_W0020_P0003\DE_2_W0020_P0003_T0001\TR1_W0001_P0099\TR1_2_W0001_P0099_T0001_R1_P2_K1_Ch2-Ch1.zen	FA/ISS	20000	30.0	3	x	7	0	0	29.94	100000	2000	Scale	0	1.77	0	0.01	1.19	0	0.01	0.044000000000000004	0	1	1	0	1	14.2	65.583	0	1	14.2	65.583	0.8287	4.817	1	0.765	0.9422	0.8488	1	0.9696	0.9846	0.6146	4.45	0.8354	0.12635	0.073336	0.017013	0.017365000000000002
424	TR1_2_W0001_P0099_T0001_R1_P3_K1_Ch2-Ch1.zen	20150416_STAG1gfpch8_Prometa\MitoSys2\LSM\round2\Part2\DE_W0020\DE_W0020_P0003\DE_2_W0020_P0003_T0001\TR1_W0001_P0099\TR1_2_W0001_P0099_T0001_R1_P3_K1_Ch2-Ch1.zen	FA/ISS	20000	30.0	3	x	7	0	0	29.94	100000	2000	Scale	0	1.77	0	0.01	1.19	0	0.01	0.044000000000000004	0	1	1	0	1	14.075999999999999	56.723	0	1	14.075999999999999	56.723	1.0746	1.3057	1	0.7634	0.9564	0.8544	1	0.9773	0.9886	0.828	1.2265	0.8445	0.2118	0.057396	0.024364	0.019183000000000002
425	TR1_2_W0001_P0099_T0001_R1_P4_K1_Ch2-Ch1.zen	20150416_STAG1gfpch8_Prometa\MitoSys2\LSM\round2\Part2\DE_W0020\DE_W0020_P0003\DE_2_W0020_P0003_T0001\TR1_W0001_P0099\TR1_2_W0001_P0099_T0001_R1_P4_K1_Ch2-Ch1.zen	FA/ISS	20000	30.0	3	p	7	0	0	29.94	100000	2000	Scale	0	1.77	0	0.01	1.19	0	0.01	0.044000000000000004	0	1	1	0	1	13.242	5.0889999999999995	0	1	13.242	5.0889999999999995	1.0374	1.0529	1	0.7499	0.5851	0.6624	1	0.7835	0.8852	0.7822	0.4542	0.563	0.28214	0.010242	0.021424000000000002	0.018267
426	TR1_2_W0001_P0099_T0001_R1_P5_K1_Ch2-Ch1.zen	20150416_STAG1gfpch8_Prometa\MitoSys2\LSM\round2\Part2\DE_W0020\DE_W0020_P0003\DE_2_W0020_P0003_T0001\TR1_W0001_P0099\TR1_2_W0001_P0099_T0001_R1_P5_K1_Ch2-Ch1.zen	FA/ISS	20000	30.0	3	p	7	0	0	29.94	100000	2000	Scale	0	1.77	0	0.01	1.19	0	0.01	0.044000000000000004	0	1	1	0	1	11.116	8.427999999999999	0	1	11.116	8.427999999999999	1.0714	1.062	1	0.7061	0.7365	0.7211	1	0.887	0.9418	0.7659	0.6859999999999999	0.6722	0.25351	0.031721	0.0040639000000000005	0.018783
427	TR1_2_W0001_P0099_T0001_R1_P6_K1_Ch2-Ch1.zen	20150416_STAG1gfpch8_Prometa\MitoSys2\LSM\round2\Part2\DE_W0020\DE_W0020_P0003\DE_2_W0020_P0003_T0001\TR1_W0001_P0099\TR1_2_W0001_P0099_T0001_R1_P6_K1_Ch2-Ch1.zen	FA/ISS	20000	30.0	3	p	7	0	0	29.94	100000	2000	Scale	0	1.77	0	0.01	1.19	0	0.01	0.044000000000000004	0	1	1	0	1	3.943	3.097	0	1	3.943	3.097	0.9806	1.004	1	0.3013	0.3782	0.3375	1	0.8914	0.9441	0.2904	0.3153	0.3068	0.1196	0.039111	0.043524	0.049221
428	TR1_2_W0001_P0073_T0001_R1_P1_K1_Ch2-Ch1.zen	20150416_STAG1gfpch8_Prometa\MitoSys2\LSM\round2\Part2\DE_W0020\DE_W0020_P0004\DE_2_W0020_P0004_T0001\TR1_W0001_P0073\TR1_2_W0001_P0073_T0001_R1_P1_K1_Ch2-Ch1.zen	FA/ISS	20000	30.0	3	x	7	0	0	29.94	100000	2000	Scale	0	1.77	0	0.01	1.19	0	0.01	0.044000000000000004	0	1	1	0	1	16.769000000000002	48.715	0	1	16.769000000000002	48.715	1.0909	4.1746	1	0.7995	0.93	0.8622	1	0.9561	0.9778	0.8806	3.839	0.8423	0.22816	0.027032999999999998	0.016516	0.026295
429	TR1_2_W0001_P0073_T0001_R1_P2_K1_Ch2-Ch1.zen	20150416_STAG1gfpch8_Prometa\MitoSys2\LSM\round2\Part2\DE_W0020\DE_W0020_P0004\DE_2_W0020_P0004_T0001\TR1_W0001_P0073\TR1_2_W0001_P0073_T0001_R1_P2_K1_Ch2-Ch1.zen	FA/ISS	20000	30.0	3	x	7	0	0	29.94	100000	2000	Scale	0	1.77	0	0.01	1.19	0	0.01	0.044000000000000004	0	1	1	0	1	14.587	118.79299999999999	0	1	14.587	118.79299999999999	1.0997	1.9902	1	0.7668	0.9767	0.8651	1	0.9873	0.9936	0.8505	1.9307	0.8595	0.22551999999999997	0.05225	0.0062438	0.006520100000000001
430	TR1_2_W0001_P0073_T0001_R1_P3_K1_Ch2-Ch1.zen	20150416_STAG1gfpch8_Prometa\MitoSys2\LSM\round2\Part2\DE_W0020\DE_W0020_P0004\DE_2_W0020_P0004_T0001\TR1_W0001_P0073\TR1_2_W0001_P0073_T0001_R1_P3_K1_Ch2-Ch1.zen	FA/ISS	20000	30.0	3	x	7	0	0	29.94	100000	2000	Scale	0	1.77	0	0.01	1.19	0	0.01	0.044000000000000004	0	1	1	0	1	15.234000000000002	14.767999999999999	0	1	15.234000000000002	14.767999999999999	0.93	1.3696	1	0.7819	0.8405	0.8106	1	0.9076	0.9527	0.7197	1.0781	0.7687	0.28418000000000004	0.0091396	0.016217	0.0078331
431	TR1_2_W0001_P0073_T0001_R1_P4_K1_Ch2-Ch1.zen	20150416_STAG1gfpch8_Prometa\MitoSys2\LSM\round2\Part2\DE_W0020\DE_W0020_P0004\DE_2_W0020_P0004_T0001\TR1_W0001_P0073\TR1_2_W0001_P0073_T0001_R1_P4_K1_Ch2-Ch1.zen	FA/ISS	20000	30.000999999999998	3	x	7	0	0	29.94	100000	2000	Scale	0	1.77	0	0.01	1.19	0	0.01	0.044000000000000004	0	1	1	0	1	3.517	2.471	0	1	3.517	2.471	2.9209	1.2555	1	0.1663	0.2601	0.1975	1	0.8916	0.9441	0.7809	0.27699999999999997	0.1737	0.058075999999999996	0.081691	0.044173000000000004	0.082945
432	TR1_2_W0001_P0073_T0001_R1_P5_K1_Ch2-Ch1.zen	20150416_STAG1gfpch8_Prometa\MitoSys2\LSM\round2\Part2\DE_W0020\DE_W0020_P0004\DE_2_W0020_P0004_T0001\TR1_W0001_P0073\TR1_2_W0001_P0073_T0001_R1_P5_K1_Ch2-Ch1.zen	FA/ISS	20000	30.0	3	x	7	0	0	29.94	100000	2000	Scale	0	1.77	0	0.01	1.19	0	0.01	0.044000000000000004	0	1	1	0	1	11.82	6.559	0	1	11.82	6.559	1.3338	1.1123	1	0.7023	0.6559999999999999	0.6785	1	0.8496	0.9217	0.9751	0.5997	0.6126	0.20163	0.058852	0.016024	0.012424
433	TR1_2_W0001_P0073_T0001_R1_P6_K1_Ch2-Ch1.zen	20150416_STAG1gfpch8_Prometa\MitoSys2\LSM\round2\Part2\DE_W0020\DE_W0020_P0004\DE_2_W0020_P0004_T0001\TR1_W0001_P0073\TR1_2_W0001_P0073_T0001_R1_P6_K1_Ch2-Ch1.zen	FA/ISS	20000	30.0	3	x	7	0	0	29.94	100000	2000	Scale	0	1.77	0	0.01	1.19	0	0.01	0.044000000000000004	0	1	1	0	1	2.016	1.6019999999999999	0	1	2.016	1.6019999999999999	1.0635	1.0148	1	0.0135	0.0651	0.0293	1	0.8929	0.9449	0.0203	0.0422	0.0229	0.072518	0.045670999999999996	0.097624	0.08279199999999999
434	TR1_2_W0001_P0128_T0001_R1_P1_K1_Ch2-Ch1.zen	20150416_STAG1gfpch8_Prometa\MitoSys2\LSM\round2\Part2\DE_W0021\DE_W0021_P0001\DE_2_W0021_P0001_T0002\TR1_W0001_P0128\TR1_2_W0001_P0128_T0001_R1_P1_K1_Ch2-Ch1.zen	FA/ISS	20000	30.0	3	p	7	0	0	29.94	100000	2000	Scale	0	1.77	0	0.01	1.19	0	0.01	0.044000000000000004	0	1	1	0	1	12.610999999999999	251.887	0	1	12.610999999999999	251.887	0.932	3.7279	1	0.7382	0.9867	0.8534	1	0.9937	0.9969	0.6792	3.6734	0.8507	0.26744	0.041696	0.0031066999999999996	0.002866
435	TR1_2_W0001_P0128_T0001_R1_P2_K1_Ch2-Ch1.zen	20150416_STAG1gfpch8_Prometa\MitoSys2\LSM\round2\Part2\DE_W0021\DE_W0021_P0001\DE_2_W0021_P0001_T0002\TR1_W0001_P0128\TR1_2_W0001_P0128_T0001_R1_P2_K1_Ch2-Ch1.zen	FA/ISS	20000	30.0	3	p	7	0	0	29.94	100000	2000	Scale	0	1.77	0	0.01	1.19	0	0.01	0.044000000000000004	0	1	1	0	1	12.425	233.011	0	1	12.425	233.011	1.0419	1.0421	1	0.7321	0.9897	0.8511	1	0.9953	0.9976	0.7659	1.0266	0.8490000000000001	0.28376	0.049579000000000005	0.0014023	0.0019137999999999998
436	TR1_2_W0001_P0128_T0001_R1_P3_K1_Ch2-Ch1.zen	20150416_STAG1gfpch8_Prometa\MitoSys2\LSM\round2\Part2\DE_W0021\DE_W0021_P0001\DE_2_W0021_P0001_T0002\TR1_W0001_P0128\TR1_2_W0001_P0128_T0001_R1_P3_K1_Ch2-Ch1.zen	FA/ISS	20000	30.0	3	x	7	0	0	29.94	100000	2000	Scale	0	1.77	0	0.01	1.19	0	0.01	0.044000000000000004	0	1	1	0	1	12.092	339.977	0	1	12.092	339.977	0.9793	1.6223	1	0.7282	0.9921	0.8499	1	0.9965	0.9982	0.71	1.6065	0.8484	0.25577	0.036495	0.017154	0.012202
437	TR1_2_W0001_P0128_T0001_R1_P4_K1_Ch2-Ch1.zen	20150416_STAG1gfpch8_Prometa\MitoSys2\LSM\round2\Part2\DE_W0021\DE_W0021_P0001\DE_2_W0021_P0001_T0002\TR1_W0001_P0128\TR1_2_W0001_P0128_T0001_R1_P4_K1_Ch2-Ch1.zen	FA/ISS	20000	30.0	3	p	7	0	0	29.94	100000	2000	Scale	0	1.77	0	0.01	1.19	0	0.01	0.044000000000000004	0	1	1	0	1	11.196	18.435	0	1	11.196	18.435	1.0739	1.0108	1	0.7086	0.8749	0.7874	1	0.9472	0.9732	0.7706	0.8336	0.7649	0.33038	0.012756	0.011264	0.0081148
438	TR1_2_W0001_P0128_T0001_R1_P5_K1_Ch2-Ch1.zen	20150416_STAG1gfpch8_Prometa\MitoSys2\LSM\round2\Part2\DE_W0021\DE_W0021_P0001\DE_2_W0021_P0001_T0002\TR1_W0001_P0128\TR1_2_W0001_P0128_T0001_R1_P5_K1_Ch2-Ch1.zen	FA/ISS	20000	30.0	3	x	7	0	0	29.94	100000	2000	Scale	0	1.77	0	0.01	1.19	0	0.01	0.044000000000000004	0	1	1	0	1	8.731	46.067	0	1	8.731	46.067	0.9953	0.9919	1	0.6331	0.9481	0.7748	1	0.9832	0.9916	0.6293	0.9239	0.7681	0.25887	0.081751	-0.0002823	0.0020819000000000002
439	TR1_2_W0001_P0128_T0001_R1_P6_K1_Ch2-Ch1.zen	20150416_STAG1gfpch8_Prometa\MitoSys2\LSM\round2\Part2\DE_W0021\DE_W0021_P0001\DE_2_W0021_P0001_T0002\TR1_W0001_P0128\TR1_2_W0001_P0128_T0001_R1_P6_K1_Ch2-Ch1.zen	FA/ISS	20000	30.0	3	p	7	0	0	29.94	100000	2000	Scale	0	1.77	0	0.01	1.19	0	0.01	0.044000000000000004	0	1	1	0	1	11.091	24.343000000000004	0	1	11.091	24.343000000000004	0.9608	1.1087	1	0.7058	0.904	0.7988	1	0.9601	0.9798	0.6727	0.9678	0.7818	0.29915	0.02147	0.0072104	0.0071555
440	TR1_2_W0001_P0048_T0001_R1_P1_K1_Ch2-Ch1.zen	20150416_STAG1gfpch8_Prometa\MitoSys2\LSM\round2\Part2\DE_W0021\DE_W0021_P0002\DE_2_W0021_P0002_T0001\TR1_W0001_P0048\TR1_2_W0001_P0048_T0001_R1_P1_K1_Ch2-Ch1.zen	FA/ISS	20000	30.0	3	x	7	0	0	29.94	100000	2000	Scale	0	1.77	0	0.01	1.19	0	0.01	0.044000000000000004	0	1	1	0	1	17.893	32.994	0	1	17.893	32.994	1.0897	0.9629	1	0.8101	0.9269	0.8665	1	0.9516	0.9755	0.8907	0.8432	0.8445	0.19744	0.0080795	0.0044968000000000004	0.004925
441	TR1_2_W0001_P0048_T0001_R1_P2_K1_Ch2-Ch1.zen	20150416_STAG1gfpch8_Prometa\MitoSys2\LSM\round2\Part2\DE_W0021\DE_W0021_P0002\DE_2_W0021_P0002_T0001\TR1_W0001_P0048\TR1_2_W0001_P0048_T0001_R1_P2_K1_Ch2-Ch1.zen	FA/ISS	20000	30.0	3	x	7	0	0	29.94	100000	2000	Scale	0	1.77	0	0.01	1.19	0	0.01	0.044000000000000004	0	1	1	0	1	15.187000000000001	342.574	0	1	15.187000000000001	342.574	1.1202	3.0176	1	0.7777	0.991	0.8778	1	0.995	0.9975	0.882	2.9847	0.8755	0.1554	0.049744	0.016925	0.016243
442	TR1_2_W0001_P0048_T0001_R1_P3_K1_Ch2-Ch1.zen	20150416_STAG1gfpch8_Prometa\MitoSys2\LSM\round2\Part2\DE_W0021\DE_W0021_P0002\DE_2_W0021_P0002_T0001\TR1_W0001_P0048\TR1_2_W0001_P0048_T0001_R1_P3_K1_Ch2-Ch1.zen	FA/ISS	20000	30.0	3	x	7	0	0	29.94	100000	2000	Scale	0	1.77	0	0.01	1.19	0	0.01	0.044000000000000004	0	1	1	0	1	16.590999999999998	346.92199999999997	0	1	16.590999999999998	346.92199999999997	0.9858	2.0816	1	0.7963	0.9927	0.889	1	0.9955	0.9978	0.7827	2.0627	0.887	0.21344000000000002	0.04075	0.0093132	0.0090655
443	TR1_2_W0001_P0048_T0001_R1_P4_K1_Ch2-Ch1.zen	20150416_STAG1gfpch8_Prometa\MitoSys2\LSM\round2\Part2\DE_W0021\DE_W0021_P0002\DE_2_W0021_P0002_T0001\TR1_W0001_P0048\TR1_2_W0001_P0048_T0001_R1_P4_K1_Ch2-Ch1.zen	FA/ISS	20000	30.0	3	p	7	0	0	29.94	100000	2000	Scale	0	1.77	0	0.01	1.19	0	0.01	0.044000000000000004	0	1	1	0	1	15.307	14.982999999999999	0	1	15.307	14.982999999999999	1.0009	1.0017	1	0.782	0.8468	0.8137	1	0.9118	0.9549	0.7827	0.7672	0.7738	0.23028	0.016596	0.0077535	0.0051402
444	TR1_2_W0001_P0048_T0001_R1_P5_K1_Ch2-Ch1.zen	20150416_STAG1gfpch8_Prometa\MitoSys2\LSM\round2\Part2\DE_W0021\DE_W0021_P0002\DE_2_W0021_P0002_T0001\TR1_W0001_P0048\TR1_2_W0001_P0048_T0001_R1_P5_K1_Ch2-Ch1.zen	FA/ISS	20000	30.0	3	p	7	0	0	29.94	100000	2000	Scale	0	1.77	0	0.01	1.19	0	0.01	0.044000000000000004	0	1	1	0	1	12.648	30.551	0	1	12.648	30.551	1.0915	0.9251	1	0.7362	0.9235	0.8245	1	0.9642	0.9819	0.8136	0.8168	0.8089	0.20217000000000002	0.036078	0.0066825	0.0057908000000000005
445	TR1_2_W0001_P0048_T0001_R1_P6_K1_Ch2-Ch1.zen	20150416_STAG1gfpch8_Prometa\MitoSys2\LSM\round2\Part2\DE_W0021\DE_W0021_P0002\DE_2_W0021_P0002_T0001\TR1_W0001_P0048\TR1_2_W0001_P0048_T0001_R1_P6_K1_Ch2-Ch1.zen	FA/ISS	20000	30.0	3	p	7	0	0	29.94	100000	2000	Scale	0	1.77	0	0.01	1.19	0	0.01	0.044000000000000004	0	1	1	0	1	11.44	13.754000000000001	0	1	11.44	13.754000000000001	1.1458	1.1363	1	0.7109	0.8333	0.7696	1	0.9284	0.9635	0.8328	0.8828	0.7388	0.28395	0.032981	0.009737299999999999	0.016086000000000003
446	TR1_2_W0001_P0156_T0001_R1_P1_K1_Ch2-Ch1.zen	20150416_STAG1gfpch8_Prometa\MitoSys2\LSM\round2\Part2\DE_W0021\DE_W0021_P0002\DE_2_W0021_P0002_T0002\TR1_W0001_P0156\TR1_2_W0001_P0156_T0001_R1_P1_K1_Ch2-Ch1.zen	FA/ISS	20000	30.0	3	x	7	0	0	29.94	100000	2000	Scale	0	1.77	0	0.01	1.19	0	0.01	0.044000000000000004	0	1	1	0	1	12.231	97.42399999999999	0	1	12.231	97.42399999999999	1.0858	1.3358	1	0.7298	0.9752	0.8435	1	0.9887	0.9943	0.8023	1.2927	0.8387	0.25772	0.05436799999999999	0.0042668	0.0047428999999999995
447	TR1_2_W0001_P0156_T0001_R1_P2_K1_Ch2-Ch1.zen	20150416_STAG1gfpch8_Prometa\MitoSys2\LSM\round2\Part2\DE_W0021\DE_W0021_P0002\DE_2_W0021_P0002_T0002\TR1_W0001_P0156\TR1_2_W0001_P0156_T0001_R1_P2_K1_Ch2-Ch1.zen	FA/ISS	20000	30.0	3	x	7	0	0	29.94	100000	2000	Scale	0	1.77	0	0.01	1.19	0	0.01	0.044000000000000004	0	1	1	0	1	11.169	145.47799999999998	0	1	11.169	145.47799999999998	0.9666	1.6433	1	0.7063	0.9829	0.8331	1	0.9929	0.9964	0.677	1.6107	0.8301	0.20586999999999997	0.069256	0.0019773	0.002687
448	TR1_2_W0001_P0156_T0001_R1_P3_K1_Ch2-Ch1.zen	20150416_STAG1gfpch8_Prometa\MitoSys2\LSM\round2\Part2\DE_W0021\DE_W0021_P0002\DE_2_W0021_P0002_T0002\TR1_W0001_P0156\TR1_2_W0001_P0156_T0001_R1_P3_K1_Ch2-Ch1.zen	FA/ISS	20000	30.0	3	x	7	0	0	29.94	100000	2000	Scale	0	1.77	0	0.01	1.19	0	0.01	0.044000000000000004	0	1	1	0	1	12.652999999999999	52.873999999999995	0	1	12.652999999999999	52.873999999999995	1.0102	1.0689	1	0.7399	0.9552	0.8407	1	0.9789	0.9894	0.7485	1.001	0.8315	0.3076	0.030883999999999998	0.002288	0.0029545
449	TR1_2_W0001_P0156_T0001_R1_P4_K1_Ch2-Ch1.zen	20150416_STAG1gfpch8_Prometa\MitoSys2\LSM\round2\Part2\DE_W0021\DE_W0021_P0002\DE_2_W0021_P0002_T0002\TR1_W0001_P0156\TR1_2_W0001_P0156_T0001_R1_P4_K1_Ch2-Ch1.zen	FA/ISS	20000	30.0	3	p	7	0	0	29.94	100000	2000	Scale	0	1.77	0	0.01	1.19	0	0.01	0.044000000000000004	0	1	1	0	1	7.665	9.001	0	1	7.665	9.001	1.0091	1.0148	1	0.5937	0.7537	0.6689	1	0.9261	0.9623	0.6002	0.7017	0.6398	0.37435	0.020296	0.017405	0.0087099
450	TR1_2_W0001_P0156_T0001_R1_P5_K1_Ch2-Ch1.zen	20150416_STAG1gfpch8_Prometa\MitoSys2\LSM\round2\Part2\DE_W0021\DE_W0021_P0002\DE_2_W0021_P0002_T0002\TR1_W0001_P0156\TR1_2_W0001_P0156_T0001_R1_P5_K1_Ch2-Ch1.zen	FA/ISS	20000	30.0	3	p	7	0	0	29.94	100000	2000	Scale	0	1.77	0	0.01	1.19	0	0.01	0.044000000000000004	0	1	1	0	1	10.292	16.885	0	1	10.292	16.885	0.9721	0.9375	1	0.6848	0.8636	0.769	1	0.9470000000000001	0.9731	0.6611	0.7585	0.7467	0.27643	0.055224	0.0075574	0.011295999999999999
451	TR1_2_W0001_P0156_T0001_R1_P6_K1_Ch2-Ch1.zen	20150416_STAG1gfpch8_Prometa\MitoSys2\LSM\round2\Part2\DE_W0021\DE_W0021_P0002\DE_2_W0021_P0002_T0002\TR1_W0001_P0156\TR1_2_W0001_P0156_T0001_R1_P6_K1_Ch2-Ch1.zen	FA/ISS	20000	30.0	3	p	7	0	0	29.94	100000	2000	Scale	0	1.77	0	0.01	1.19	0	0.01	0.044000000000000004	0	1	1	0	1	8.882	9.205	0	1	8.882	9.205	0.9522	1.0003	1	0.6429	0.7584	0.6982	1	0.9163	0.9572	0.6038	0.6877	0.6639	0.3017	0.038147	0.019089	0.023062
452	TR1_2_W0001_P0074_T0001_R1_P1_K1_Ch2-Ch1.zen	20150416_STAG1gfpch8_Prometa\MitoSys2\LSM\round2\Part2\DE_W0021\DE_W0021_P0004\DE_2_W0021_P0004_T0001\TR1_W0001_P0074\TR1_2_W0001_P0074_T0001_R1_P1_K1_Ch2-Ch1.zen	FA/ISS	20000	30.0	3	x	7	0	0	29.94	100000	2000	Scale	0	1.77	0	0.01	1.19	0	0.01	0.044000000000000004	0	1	1	0	1	20.546999999999997	213.99	0	1	20.546999999999997	213.99	0.935	1.1421	1	0.8346	0.9884	0.9082	1	0.9912	0.9956	0.7747	1.1203	0.9042	0.17636	0.028542	0.0031881	0.0032134999999999998
453	TR1_2_W0001_P0074_T0001_R1_P2_K1_Ch2-Ch1.zen	20150416_STAG1gfpch8_Prometa\MitoSys2\LSM\round2\Part2\DE_W0021\DE_W0021_P0004\DE_2_W0021_P0004_T0001\TR1_W0001_P0074\TR1_2_W0001_P0074_T0001_R1_P2_K1_Ch2-Ch1.zen	FA/ISS	20000	30.0	3	p	7	0	0	29.94	100000	2000	Scale	0	1.77	0	0.01	1.19	0	0.01	0.044000000000000004	0	1	1	0	1	19.785999999999998	462.19199999999995	0	1	19.785999999999998	462.19199999999995	1.1054	2.154	1	0.8282	0.9944	0.9075	1	0.9959	0.998	0.9235	2.1379	0.9056	0.19455999999999998	0.026824	0.0034645	0.0026676
454	TR1_2_W0001_P0074_T0001_R1_P3_K1_Ch2-Ch1.zen	20150416_STAG1gfpch8_Prometa\MitoSys2\LSM\round2\Part2\DE_W0021\DE_W0021_P0004\DE_2_W0021_P0004_T0001\TR1_W0001_P0074\TR1_2_W0001_P0074_T0001_R1_P3_K1_Ch2-Ch1.zen	FA/ISS	20000	30.0	3	x	7	0	0	29.94	100000	2000	Scale	0	1.77	0	0.01	1.19	0	0.01	0.044000000000000004	0	1	1	0	1	18.604	842.316	0	1	18.604	842.316	1.1616	1.8301	1	0.8179	0.9968	0.9029	1	0.9979	0.9989	0.9635	1.8219	0.902	0.12251	0.026331	0.0067003	0.0052102
455	TR1_2_W0001_P0074_T0001_R1_P4_K1_Ch2-Ch1.zen	20150416_STAG1gfpch8_Prometa\MitoSys2\LSM\round2\Part2\DE_W0021\DE_W0021_P0004\DE_2_W0021_P0004_T0001\TR1_W0001_P0074\TR1_2_W0001_P0074_T0001_R1_P4_K1_Ch2-Ch1.zen	FA/ISS	20000	30.0	3	x	7	0	0	29.94	100000	2000	Scale	0	1.77	0	0.01	1.19	0	0.01	0.044000000000000004	0	1	1	0	1	16.11	76.725	0	1	16.11	76.725	0.9947	0.9281	1	0.7909	0.9686	0.8752	1	0.9813	0.9906	0.7855	0.8799	0.8668	0.18709	0.029008999999999997	0.0014976	0.0040248
456	TR1_2_W0001_P0074_T0001_R1_P5_K1_Ch2-Ch1.zen	20150416_STAG1gfpch8_Prometa\MitoSys2\LSM\round2\Part2\DE_W0021\DE_W0021_P0004\DE_2_W0021_P0004_T0001\TR1_W0001_P0074\TR1_2_W0001_P0074_T0001_R1_P5_K1_Ch2-Ch1.zen	FA/ISS	20000	30.0	3	p	7	0	0	29.94	100000	2000	Scale	0	1.77	0	0.01	1.19	0	0.01	0.044000000000000004	0	1	1	0	1	17.531	19.85	0	1	17.531	19.85	0.9612	0.9889	1	0.8082	0.884	0.8453	1	0.9239	0.9612	0.7732	0.8039	0.8104	0.18348	0.0094259	0.0072096999999999994	0.0047407
457	TR1_2_W0001_P0074_T0001_R1_P6_K1_Ch2-Ch1.zen	20150416_STAG1gfpch8_Prometa\MitoSys2\LSM\round2\Part2\DE_W0021\DE_W0021_P0004\DE_2_W0021_P0004_T0001\TR1_W0001_P0074\TR1_2_W0001_P0074_T0001_R1_P6_K1_Ch2-Ch1.zen	FA/ISS	20000	30.0	3	p	7	0	0	29.94	100000	2000	Scale	0	1.77	0	0.01	1.19	0	0.01	0.044000000000000004	0	1	1	0	1	16.43	28.125999999999998	0	1	16.43	28.125999999999998	1.0211	0.9955	1	0.7962	0.9174	0.8547	1	0.9493	0.9743	0.815	0.8642	0.8318	0.21894	0.013642	0.0020282	0.0047486
458	TR1_2_W0001_P0022_T0001_R1_P1_K1_Ch2-Ch1.zen	20150416_STAG1gfpch8_Prometa\MitoSys2\LSM\round2\Part2\DE_W0022\DE_W0022_P0001\DE_2_W0022_P0001_T0001\TR1_W0001_P0022\TR1_2_W0001_P0022_T0001_R1_P1_K1_Ch2-Ch1.zen	FA/ISS	20000	30.0	3	x	7	0	0	29.94	100000	2000	Scale	0	1.77	0	0.01	1.19	0	0.01	0.044000000000000004	0	1	1	0	1	16.179000000000002	44.69	0	1	16.179000000000002	44.69	1.0618	0.9787	1	0.7921	0.9473	0.8662	1	0.9684	0.9841	0.8469	0.8951	0.852	0.21909	0.026666000000000002	0.0045669	0.0048357
459	TR1_2_W0001_P0022_T0001_R1_P2_K1_Ch2-Ch1.zen	20150416_STAG1gfpch8_Prometa\MitoSys2\LSM\round2\Part2\DE_W0022\DE_W0022_P0001\DE_2_W0022_P0001_T0001\TR1_W0001_P0022\TR1_2_W0001_P0022_T0001_R1_P2_K1_Ch2-Ch1.zen	FA/ISS	20000	30.0	3	x	7	0	0	29.94	100000	2000	Scale	0	1.77	0	0.01	1.19	0	0.01	0.044000000000000004	0	1	1	0	1	13.743	364.06699999999995	0	1	13.743	364.06699999999995	1.1179999999999999	1.38	1	0.758	0.9931	0.8676	1	0.9965	0.9982	0.8597	1.3671	0.866	0.12865	0.057924	0.022968000000000002	0.018427000000000002
460	TR1_2_W0001_P0022_T0001_R1_P3_K1_Ch2-Ch1.zen	20150416_STAG1gfpch8_Prometa\MitoSys2\LSM\round2\Part2\DE_W0022\DE_W0022_P0001\DE_2_W0022_P0001_T0001\TR1_W0001_P0022\TR1_2_W0001_P0022_T0001_R1_P3_K1_Ch2-Ch1.zen	FA/ISS	20000	30.0	3	x	7	0	0	29.94	100000	2000	Scale	0	1.77	0	0.01	1.19	0	0.01	0.044000000000000004	0	1	1	0	1	14.687999999999999	249.71200000000002	0	1	14.687999999999999	249.71200000000002	1.1574	0.5839	1	0.7721	0.9901	0.8743	1	0.9946	0.9973	0.9099	0.5712	0.8719	0.18491	0.037156	0.015717	0.0087722
461	TR1_2_W0001_P0022_T0001_R1_P4_K1_Ch2-Ch1.zen	20150416_STAG1gfpch8_Prometa\MitoSys2\LSM\round2\Part2\DE_W0022\DE_W0022_P0001\DE_2_W0022_P0001_T0001\TR1_W0001_P0022\TR1_2_W0001_P0022_T0001_R1_P4_K1_Ch2-Ch1.zen	FA/ISS	20000	30.0	3	p	7	0	0	29.94	100000	2000	Scale	0	1.77	0	0.01	1.19	0	0.01	0.044000000000000004	0	1	1	0	1	13.47	27.840999999999998	0	1	13.47	27.840999999999998	1.0294	1.0189	1	0.755	0.9166	0.8319	1	0.9579	0.9787	0.7804	0.8932	0.8134	0.26976	0.01961	0.0016707	0.0042816
462	TR1_2_W0001_P0022_T0001_R1_P5_K1_Ch2-Ch1.zen	20150416_STAG1gfpch8_Prometa\MitoSys2\LSM\round2\Part2\DE_W0022\DE_W0022_P0001\DE_2_W0022_P0001_T0001\TR1_W0001_P0022\TR1_2_W0001_P0022_T0001_R1_P5_K1_Ch2-Ch1.zen	FA/ISS	20000	30.0	3	p	7	0	0	29.94	100000	2000	Scale	0	1.77	0	0.01	1.19	0	0.01	0.044000000000000004	0	1	1	0	1	11.343	9.146	0	1	11.343	9.146	1.1301	1.1334	1	0.708	0.7514	0.7294	1	0.8931	0.945	0.8171	0.7613	0.6831	0.1949	0.045017	0.0079153	0.0093145
463	TR1_2_W0001_P0022_T0001_R1_P6_K1_Ch2-Ch1.zen	20150416_STAG1gfpch8_Prometa\MitoSys2\LSM\round2\Part2\DE_W0022\DE_W0022_P0001\DE_2_W0022_P0001_T0001\TR1_W0001_P0022\TR1_2_W0001_P0022_T0001_R1_P6_K1_Ch2-Ch1.zen	FA/ISS	20000	30.0	3	p	7	0	0	29.94	100000	2000	Scale	0	1.77	0	0.01	1.19	0	0.01	0.044000000000000004	0	1	1	0	1	11.902000000000001	14.667	0	1	11.902000000000001	14.667	1.1365	0.9377	1	0.7224	0.8429	0.7802	1	0.9296	0.9641	0.8373	0.7182	0.7497	0.26285	0.037489	-7.5067e-06	0.017504
464	TR1_2_W0001_P0129_T0001_R1_P1_K1_Ch2-Ch1.zen	20150416_STAG1gfpch8_Prometa\MitoSys2\LSM\round2\Part2\DE_W0022\DE_W0022_P0001\DE_2_W0022_P0001_T0002\TR1_W0001_P0129\TR1_2_W0001_P0129_T0001_R1_P1_K1_Ch2-Ch1.zen	FA/ISS	20000	30.0	3	x	7	0	0	29.94	100000	2000	Scale	0	1.77	0	0.01	1.19	0	0.01	0.044000000000000004	0	1	1	0	1	14.405	12.745	0	1	14.405	12.745	1.1496	0.9885	1	0.7676	0.8195	0.7929999999999999	1	0.902	0.9497	0.898	0.7128	0.7489	0.2136	0.038093	-0.0010797	0.023121
465	TR1_2_W0001_P0129_T0001_R1_P2_K1_Ch2-Ch1.zen	20150416_STAG1gfpch8_Prometa\MitoSys2\LSM\round2\Part2\DE_W0022\DE_W0022_P0001\DE_2_W0022_P0001_T0002\TR1_W0001_P0129\TR1_2_W0001_P0129_T0001_R1_P2_K1_Ch2-Ch1.zen	FA/ISS	20000	30.0	3	x	7	0	0	29.94	100000	2000	Scale	0	1.77	0	0.01	1.19	0	0.01	0.044000000000000004	0	1	1	0	1	12.606	7.346	0	1	12.606	7.346	1.2985	1.5356	1	0.7343	0.698	0.7158	1	0.8538	0.924	0.9865	0.9655	0.6505	0.16723	0.057573	0.015125999999999999	0.037964
466	TR1_2_W0001_P0129_T0001_R1_P3_K1_Ch2-Ch1.zen	20150416_STAG1gfpch8_Prometa\MitoSys2\LSM\round2\Part2\DE_W0022\DE_W0022_P0001\DE_2_W0022_P0001_T0002\TR1_W0001_P0129\TR1_2_W0001_P0129_T0001_R1_P3_K1_Ch2-Ch1.zen	FA/ISS	20000	30.0	3	x	7	0	0	29.94	100000	2000	Scale	0	1.77	0	0.01	1.19	0	0.01	0.044000000000000004	0	1	1	0	1	13.894	15.48	0	1	13.894	15.48	1.0316	0.8539	1	0.7609999999999999	0.8525	0.8054	1	0.9228	0.9606	0.7882	0.6507	0.7711	0.23792	0.032351	-0.0023726	0.017605000000000003
467	TR1_2_W0001_P0129_T0001_R1_P4_K1_Ch2-Ch1.zen	20150416_STAG1gfpch8_Prometa\MitoSys2\LSM\round2\Part2\DE_W0022\DE_W0022_P0001\DE_2_W0022_P0001_T0002\TR1_W0001_P0129\TR1_2_W0001_P0129_T0001_R1_P4_K1_Ch2-Ch1.zen	FA/ISS	20000	30.0	3	p	7	0	0	29.94	100000	2000	Scale	0	1.77	0	0.01	1.19	0	0.01	0.044000000000000004	0	1	1	0	1	14.51	4.862	0	1	14.51	4.862	1.061	1.0071	1	0.7685	0.5697	0.6616	1	0.7565	0.8698	0.8218	0.3893	0.5474	0.24821	0.025710000000000004	0.015413	0.011133
468	TR1_2_W0001_P0129_T0001_R1_P5_K1_Ch2-Ch1.zen	20150416_STAG1gfpch8_Prometa\MitoSys2\LSM\round2\Part2\DE_W0022\DE_W0022_P0001\DE_2_W0022_P0001_T0002\TR1_W0001_P0129\TR1_2_W0001_P0129_T0001_R1_P5_K1_Ch2-Ch1.zen	FA/ISS	20000	30.0	3	p	7	0	0	29.94	100000	2000	Scale	0	1.77	0	0.01	1.19	0	0.01	0.044000000000000004	0	1	1	0	1	11.069	3.7760000000000002	0	1	11.069	3.7760000000000002	1.1279	1.3609	1	0.7034	0.4618	0.5692	1	0.7554	0.8690000000000001	0.8092	0.4842	0.4592	0.17728	0.054501	0.014081999999999999	0.07625499999999999
469	TR1_2_W0001_P0129_T0001_R1_P6_K1_Ch2-Ch1.zen	20150416_STAG1gfpch8_Prometa\MitoSys2\LSM\round2\Part2\DE_W0022\DE_W0022_P0001\DE_2_W0022_P0001_T0002\TR1_W0001_P0129\TR1_2_W0001_P0129_T0001_R1_P6_K1_Ch2-Ch1.zen	FA/ISS	20000	30.0	3	p	7	0	0	29.94	100000	2000	Scale	0	1.77	0	0.01	1.19	0	0.01	0.044000000000000004	0	1	1	0	1	14.63	4.88	0	1	14.63	4.88	1.1118	1.0654	1	0.7715	0.5704	0.6633	1	0.7536	0.868	0.8694	0.4192	0.5473	0.23836	0.023122999999999998	0.024171	0.040804
470	TR1_2_W0001_P0157_T0001_R1_P1_K1_Ch2-Ch1.zen	20150416_STAG1gfpch8_Prometa\MitoSys2\LSM\round2\Part2\DE_W0022\DE_W0022_P0002\DE_2_W0022_P0002_T0002\TR1_W0001_P0157\TR1_2_W0001_P0157_T0001_R1_P1_K1_Ch2-Ch1.zen	FA/ISS	20000	30.0	3	x	7	0	0	29.94	100000	2000	Scale	0	1.77	0	0.01	1.19	0	0.01	0.044000000000000004	0	1	1	0	1	17.019000000000002	66.407	0	1	17.019000000000002	66.407	0.8781	3.1276	1	0.8009	0.9575	0.8756	1	0.973	0.9864	0.6909	2.9732	0.8634	0.17451	0.038294999999999996	0.00096276	0.009338299999999999
471	TR1_2_W0001_P0157_T0001_R1_P2_K1_Ch2-Ch1.zen	20150416_STAG1gfpch8_Prometa\MitoSys2\LSM\round2\Part2\DE_W0022\DE_W0022_P0002\DE_2_W0022_P0002_T0002\TR1_W0001_P0157\TR1_2_W0001_P0157_T0001_R1_P2_K1_Ch2-Ch1.zen	FA/ISS	20000	30.0	3	x	7	0	0	29.94	100000	2000	Scale	0	1.77	0	0.01	1.19	0	0.01	0.044000000000000004	0	1	1	0	1	18.527	42.048	0	1	18.527	42.048	0.9028	2.3349	1	0.8173	0.9352	0.8741	1	0.9547	0.9771	0.7290000000000001	2.1379	0.8533	0.20282	0.031844	0.0028686	0.01008
472	TR1_2_W0001_P0157_T0001_R1_P3_K1_Ch2-Ch1.zen	20150416_STAG1gfpch8_Prometa\MitoSys2\LSM\round2\Part2\DE_W0022\DE_W0022_P0002\DE_2_W0022_P0002_T0002\TR1_W0001_P0157\TR1_2_W0001_P0157_T0001_R1_P3_K1_Ch2-Ch1.zen	FA/ISS	20000	30.0	3	x	7	0	0	29.94	100000	2000	Scale	0	1.77	0	0.01	1.19	0	0.01	0.044000000000000004	0	1	1	0	1	17.785	66.964	0	1	17.785	66.964	1.051	1.3225	1	0.8101	0.9625	0.883	1	0.9753	0.9875	0.8558	1.2477	0.8718	0.24719000000000002	0.026174	0.0055341999999999995	0.0034969999999999997
473	TR1_2_W0001_P0157_T0001_R1_P4_K1_Ch2-Ch1.zen	20150416_STAG1gfpch8_Prometa\MitoSys2\LSM\round2\Part2\DE_W0022\DE_W0022_P0002\DE_2_W0022_P0002_T0002\TR1_W0001_P0157\TR1_2_W0001_P0157_T0001_R1_P4_K1_Ch2-Ch1.zen	FA/ISS	20000	30.0	3	p	7	0	0	29.94	100000	2000	Scale	0	1.77	0	0.01	1.19	0	0.01	0.044000000000000004	0	1	1	0	1	15.360999999999999	4.362	0	1	15.360999999999999	4.362	1.0786	1.0517	1	0.7809	0.5276	0.6419	1	0.7155	0.8459	0.8502	0.35	0.5056	0.24656999999999998	0.013373	0.011014	0.033719
474	TR1_2_W0001_P0157_T0001_R1_P5_K1_Ch2-Ch1.zen	20150416_STAG1gfpch8_Prometa\MitoSys2\LSM\round2\Part2\DE_W0022\DE_W0022_P0002\DE_2_W0022_P0002_T0002\TR1_W0001_P0157\TR1_2_W0001_P0157_T0001_R1_P5_K1_Ch2-Ch1.zen	FA/ISS	20000	30.0	3	p	7	0	0	29.94	100000	2000	Scale	0	1.77	0	0.01	1.19	0	0.01	0.044000000000000004	0	1	1	0	1	17.532	3.4619999999999997	0	1	17.532	3.4619999999999997	1.0311	1.0093	1	0.8076	0.4319	0.5906	1	0.6062	0.7786	0.8355	0.1909	0.3916	0.22604000000000002	0.008040899999999998	0.067669	0.020581
475	TR1_2_W0001_P0157_T0001_R1_P6_K1_Ch2-Ch1.zen	20150416_STAG1gfpch8_Prometa\MitoSys2\LSM\round2\Part2\DE_W0022\DE_W0022_P0002\DE_2_W0022_P0002_T0002\TR1_W0001_P0157\TR1_2_W0001_P0157_T0001_R1_P6_K1_Ch2-Ch1.zen	FA/ISS	20000	30.0	3	p	7	0	0	29.94	100000	2000	Scale	0	1.77	0	0.01	1.19	0	0.01	0.044000000000000004	0	1	1	0	1	13.104000000000001	2.9419999999999997	0	1	13.104000000000001	2.9419999999999997	0.9612	1.0189	1	0.7483	0.3549	0.5153	1	0.6459999999999999	0.8037	0.7145	0.1701	0.3454	0.29594000000000004	0.011888	0.034386	0.028588
476	TR1_2_W0001_P0101_T0001_R1_P1_K1_Ch2-Ch1.zen	20150416_STAG1gfpch8_Prometa\MitoSys2\LSM\round2\Part2\DE_W0022\DE_W0022_P0003\DE_2_W0022_P0003_T0001\TR1_W0001_P0101\TR1_2_W0001_P0101_T0001_R1_P1_K1_Ch2-Ch1.zen	FA/ISS	20000	30.0	3	p	7	0	0	29.94	100000	2000	Scale	0	1.77	0	0.01	1.19	0	0.01	0.044000000000000004	0	1	1	0	1	11.537	378.164	0	1	11.537	378.164	0.9724	3.6204	1	0.7142	0.9922	0.8417	1	0.9967	0.9984	0.6895	3.592	0.8403	0.11487	0.055927	0.0015187000000000002	0.0028104
477	TR1_2_W0001_P0101_T0001_R1_P2_K1_Ch2-Ch1.zen	20150416_STAG1gfpch8_Prometa\MitoSys2\LSM\round2\Part2\DE_W0022\DE_W0022_P0003\DE_2_W0022_P0003_T0001\TR1_W0001_P0101\TR1_2_W0001_P0101_T0001_R1_P2_K1_Ch2-Ch1.zen	FA/ISS	20000	30.0	3	p	7	0	0	29.94	100000	2000	Scale	0	1.77	0	0.01	1.19	0	0.01	0.044000000000000004	0	1	1	0	1	12.489	193.47	0	1	12.489	193.47	1.0803	1.4755	1	0.7346	0.9874	0.8516	1	0.9942	0.9971	0.8024	1.4524	0.8491	0.22235	0.06277100000000001	0.001556	0.0017789000000000001
478	TR1_2_W0001_P0101_T0001_R1_P3_K1_Ch2-Ch1.zen	20150416_STAG1gfpch8_Prometa\MitoSys2\LSM\round2\Part2\DE_W0022\DE_W0022_P0003\DE_2_W0022_P0003_T0001\TR1_W0001_P0101\TR1_2_W0001_P0101_T0001_R1_P3_K1_Ch2-Ch1.zen	FA/ISS	20000	30.0	3	x	7	0	0	29.94	100000	2000	Scale	0	1.77	0	0.01	1.19	0	0.01	0.044000000000000004	0	1	1	0	1	13.002	136.447	0	1	13.002	136.447	0.7978	1.3984	1	0.7442	0.9825	0.855	1	0.9915	0.9958	0.5687	1.368	0.8513	0.27699999999999997	0.044561	0.0026509	0.0034281
479	TR1_2_W0001_P0101_T0001_R1_P4_K1_Ch2-Ch1.zen	20150416_STAG1gfpch8_Prometa\MitoSys2\LSM\round2\Part2\DE_W0022\DE_W0022_P0003\DE_2_W0022_P0003_T0001\TR1_W0001_P0101\TR1_2_W0001_P0101_T0001_R1_P4_K1_Ch2-Ch1.zen	FA/ISS	20000	30.0	3	p	7	0	0	29.94	100000	2000	Scale	0	1.77	0	0.01	1.19	0	0.01	0.044000000000000004	0	1	1	0	1	13.322000000000001	11.505999999999998	0	1	13.322000000000001	11.505999999999998	1.0191	1.0508	1	0.7522	0.8034	0.7774	1	0.9003	0.9489	0.7687	0.7564	0.733	0.295	0.012934999999999999	0.015119	0.0075031
480	TR1_2_W0001_P0101_T0001_R1_P5_K1_Ch2-Ch1.zen	20150416_STAG1gfpch8_Prometa\MitoSys2\LSM\round2\Part2\DE_W0022\DE_W0022_P0003\DE_2_W0022_P0003_T0001\TR1_W0001_P0101\TR1_2_W0001_P0101_T0001_R1_P5_K1_Ch2-Ch1.zen	FA/ISS	20000	30.0	3	p	7	0	0	29.94	100000	2000	Scale	0	1.77	0	0.01	1.19	0	0.01	0.044000000000000004	0	1	1	0	1	12.195	13.729000000000001	0	1	12.195	13.729000000000001	1.1444	1.0983	1	0.7292	0.8329	0.7793	1	0.9232	0.9608	0.8522	0.8435	0.7459	0.23493000000000003	0.025997000000000003	0.0079987	0.011534
481	TR1_2_W0001_P0101_T0001_R1_P6_K1_Ch2-Ch1.zen	20150416_STAG1gfpch8_Prometa\MitoSys2\LSM\round2\Part2\DE_W0022\DE_W0022_P0003\DE_2_W0022_P0003_T0001\TR1_W0001_P0101\TR1_2_W0001_P0101_T0001_R1_P6_K1_Ch2-Ch1.zen	FA/ISS	20000	30.0	3	p	7	0	0	29.94	100000	2000	Scale	0	1.77	0	0.01	1.19	0	0.01	0.044000000000000004	0	1	1	0	1	11.1	12.828	0	1	11.1	12.828	1.06	1.0178	1	0.7029	0.8240000000000001	0.7609999999999999	1	0.9266	0.9626	0.7528	0.7705	0.7297	0.25956999999999997	0.041414	0.011433	0.009884700000000001
482	TR1_2_W0001_P0075_T0001_R1_P1_K1_Ch2-Ch1.zen	20150416_STAG1gfpch8_Prometa\MitoSys2\LSM\round2\Part2\DE_W0022\DE_W0022_P0004\DE_2_W0022_P0004_T0001\TR1_W0001_P0075\TR1_2_W0001_P0075_T0001_R1_P1_K1_Ch2-Ch1.zen	FA/ISS	20000	30.0	3	x	7	0	0	29.94	100000	2000	Scale	0	1.77	0	0.01	1.19	0	0.01	0.044000000000000004	0	1	1	0	1	10.92	59.736999999999995	0	1	10.92	59.736999999999995	1.2103	0.8757	1	0.6986	0.9595	0.8185	1	0.9834	0.9917	0.8715	0.8203	0.8115	0.20199	0.057866999999999995	0.006650199999999999	0.006924600000000001
483	TR1_2_W0001_P0075_T0001_R1_P2_K1_Ch2-Ch1.zen	20150416_STAG1gfpch8_Prometa\MitoSys2\LSM\round2\Part2\DE_W0022\DE_W0022_P0004\DE_2_W0022_P0004_T0001\TR1_W0001_P0075\TR1_2_W0001_P0075_T0001_R1_P2_K1_Ch2-Ch1.zen	FA/ISS	20000	30.0	3	x	7	0	0	29.94	100000	2000	Scale	0	1.77	0	0.01	1.19	0	0.01	0.044000000000000004	0	1	1	0	1	12.734000000000002	37.671	0	1	12.734000000000002	37.671	0.9197	1.1142	1	0.7418	0.9366	0.8335	1	0.9697	0.9847	0.6724	1.0158	0.8203	0.2273	0.008034	0.0152	0.0069657
484	TR1_2_W0001_P0075_T0001_R1_P3_K1_Ch2-Ch1.zen	20150416_STAG1gfpch8_Prometa\MitoSys2\LSM\round2\Part2\DE_W0022\DE_W0022_P0004\DE_2_W0022_P0004_T0001\TR1_W0001_P0075\TR1_2_W0001_P0075_T0001_R1_P3_K1_Ch2-Ch1.zen	FA/ISS	20000	30.0	3	p	7	0	0	29.94	100000	2000	Scale	0	1.77	0	0.01	1.19	0	0.01	0.044000000000000004	0	1	1	0	1	11.145999999999999	63.84	0	1	11.145999999999999	63.84	1.1665	2.2466	1	0.7048	0.9573	0.8213	1	0.9827	0.9913	0.8425	2.1409	0.8140000000000001	0.27918000000000004	0.034325	0.003393	0.005083
485	TR1_2_W0001_P0075_T0001_R1_P4_K1_Ch2-Ch1.zen	20150416_STAG1gfpch8_Prometa\MitoSys2\LSM\round2\Part2\DE_W0022\DE_W0022_P0004\DE_2_W0022_P0004_T0001\TR1_W0001_P0075\TR1_2_W0001_P0075_T0001_R1_P4_K1_Ch2-Ch1.zen	FA/ISS	20000	30.000999999999998	3	p	7	0	0	29.94	100000	2000	Scale	0	1.77	0	0.01	1.19	0	0.01	0.044000000000000004	0	1	1	0	1	10.843	5.0760000000000005	0	1	10.843	5.0760000000000005	1.0387	1.0186	1	0.6991	0.5886	0.6414	1	0.8226	0.907	0.7313	0.4645	0.5636	0.24656	0.011133	-0.0027739	0.018216999999999997
486	TR1_2_W0001_P0075_T0001_R1_P5_K1_Ch2-Ch1.zen	20150416_STAG1gfpch8_Prometa\MitoSys2\LSM\round2\Part2\DE_W0022\DE_W0022_P0004\DE_2_W0022_P0004_T0001\TR1_W0001_P0075\TR1_2_W0001_P0075_T0001_R1_P5_K1_Ch2-Ch1.zen	FA/ISS	20000	30.0	3	p	7	0	0	29.94	100000	2000	Scale	0	1.77	0	0.01	1.19	0	0.01	0.044000000000000004	0	1	1	0	1	11.318	8.267999999999999	0	1	11.318	8.267999999999999	1.0101	1.1572	1	0.71	0.7299	0.7198	1	0.8823	0.9393	0.7181	0.7534	0.6686	0.26195999999999997	0.020508000000000002	0.0074352	0.022472
487	TR1_2_W0001_P0075_T0001_R1_P6_K1_Ch2-Ch1.zen	20150416_STAG1gfpch8_Prometa\MitoSys2\LSM\round2\Part2\DE_W0022\DE_W0022_P0004\DE_2_W0022_P0004_T0001\TR1_W0001_P0075\TR1_2_W0001_P0075_T0001_R1_P6_K1_Ch2-Ch1.zen	FA/ISS	20000	30.0	3	p	7	0	0	29.94	100000	2000	Scale	0	1.77	0	0.01	1.19	0	0.01	0.044000000000000004	0	1	1	0	1	9.766	4.832	0	1	9.766	4.832	1.2117	1.2709	1	0.6668	0.5635	0.6127	1	0.8292	0.9106	0.838	0.6015	0.5397	0.25988	0.055559000000000004	0.0089592	0.058691
488	TR1_2_W0001_P0158_T0001_R1_P1_K1_Ch2-Ch1.zen	20150416_STAG1gfpch8_Prometa\MitoSys2\LSM\round2\Part2\DE_W0023\DE_W0023_P0002\DE_2_W0023_P0002_T0002\TR1_W0001_P0158\TR1_2_W0001_P0158_T0001_R1_P1_K1_Ch2-Ch1.zen	FA/ISS	20000	30.0	3	x	7	0	0	29.94	100000	2000	Scale	0	1.77	0	0.01	1.19	0	0.01	0.044000000000000004	0	1	1	0	1	14.216	315.978	0	1	14.216	315.978	1.1656	2.6375	1	0.7645	0.9914	0.8705	1	0.9955	0.9978	0.9082	2.6117	0.8686	0.07259199999999999	0.029126999999999997	0.0048214	0.0034018
489	TR1_2_W0001_P0158_T0001_R1_P2_K1_Ch2-Ch1.zen	20150416_STAG1gfpch8_Prometa\MitoSys2\LSM\round2\Part2\DE_W0023\DE_W0023_P0002\DE_2_W0023_P0002_T0002\TR1_W0001_P0158\TR1_2_W0001_P0158_T0001_R1_P2_K1_Ch2-Ch1.zen	FA/ISS	20000	30.0	3	x	7	0	0	29.94	100000	2000	Scale	0	1.77	0	0.01	1.19	0	0.01	0.044000000000000004	0	1	1	0	1	18.337	184.16	0	1	18.337	184.16	1.0122	1.1867	1	0.8177	0.9866	0.8982	1	0.9909	0.9954	0.8287	1.1621	0.8941	0.18261	0.012794	0.0061286000000000005	0.0062734999999999996
490	TR1_2_W0001_P0158_T0001_R1_P3_K1_Ch2-Ch1.zen	20150416_STAG1gfpch8_Prometa\MitoSys2\LSM\round2\Part2\DE_W0023\DE_W0023_P0002\DE_2_W0023_P0002_T0002\TR1_W0001_P0158\TR1_2_W0001_P0158_T0001_R1_P3_K1_Ch2-Ch1.zen	FA/ISS	20000	30.0	3	p	7	0	0	29.94	100000	2000	Scale	0	1.77	0	0.01	1.19	0	0.01	0.044000000000000004	0	1	1	0	1	14.085999999999999	410.66900000000004	0	1	14.085999999999999	410.66900000000004	0.9949	2.827	1	0.7642	0.9927	0.871	1	0.9962	0.9981	0.7596	2.8032	0.8693	0.13732	0.029522000000000003	0.0062095	0.0050788000000000005
491	TR1_2_W0001_P0158_T0001_R1_P4_K1_Ch2-Ch1.zen	20150416_STAG1gfpch8_Prometa\MitoSys2\LSM\round2\Part2\DE_W0023\DE_W0023_P0002\DE_2_W0023_P0002_T0002\TR1_W0001_P0158\TR1_2_W0001_P0158_T0001_R1_P4_K1_Ch2-Ch1.zen	FA/ISS	20000	30.0	3	p	7	0	0	29.94	100000	2000	Scale	0	1.77	0	0.01	1.19	0	0.01	0.044000000000000004	0	1	1	0	1	13.263	11.512	0	1	13.263	11.512	1.0475	1.0568	1	0.7490000000000001	0.8032	0.7756	1	0.9016	0.9495	0.79	0.7612	0.7319	0.26238	0.019832	0.008990999999999999	0.004560600000000001
492	TR1_2_W0001_P0158_T0001_R1_P5_K1_Ch2-Ch1.zen	20150416_STAG1gfpch8_Prometa\MitoSys2\LSM\round2\Part2\DE_W0023\DE_W0023_P0002\DE_2_W0023_P0002_T0002\TR1_W0001_P0158\TR1_2_W0001_P0158_T0001_R1_P5_K1_Ch2-Ch1.zen	FA/ISS	20000	30.0	3	p	7	0	0	29.94	100000	2000	Scale	0	1.77	0	0.01	1.19	0	0.01	0.044000000000000004	0	1	1	0	1	10.027000000000001	10.594000000000001	0	1	10.027000000000001	10.594000000000001	1.0332	1.0519	1	0.6766	0.7872	0.7298	1	0.9184	0.9583	0.7035	0.7577	0.6955	0.17658	0.034198	0.010358	0.015350999999999998
493	TR1_2_W0001_P0158_T0001_R1_P6_K1_Ch2-Ch1.zen	20150416_STAG1gfpch8_Prometa\MitoSys2\LSM\round2\Part2\DE_W0023\DE_W0023_P0002\DE_2_W0023_P0002_T0002\TR1_W0001_P0158\TR1_2_W0001_P0158_T0001_R1_P6_K1_Ch2-Ch1.zen	FA/ISS	20000	30.0	3	p	7	0	0	29.94	100000	2000	Scale	0	1.77	0	0.01	1.19	0	0.01	0.044000000000000004	0	1	1	0	1	14.876	9.136000000000001	0	1	14.876	9.136000000000001	0.9963	1.327	1	0.7746	0.7509999999999999	0.7626	1	0.8591	0.9268	0.7709	0.8883	0.6982	0.25012	0.046742	0.010912999999999999	0.013977000000000002
494	TR1_2_W0001_P0076_T0001_R1_P1_K1_Ch2-Ch1.zen	20150416_STAG1gfpch8_Prometa\MitoSys2\LSM\round2\Part2\DE_W0023\DE_W0023_P0004\DE_2_W0023_P0004_T0001\TR1_W0001_P0076\TR1_2_W0001_P0076_T0001_R1_P1_K1_Ch2-Ch1.zen	FA/ISS	20000	30.0	3	x	7	0	0	29.94	100000	2000	Scale	0	1.77	0	0.01	1.19	0	0.01	0.044000000000000004	0	1	1	0	1	18.033	431.495	0	1	18.033	431.495	1.0603	1.3089	1	0.8116	0.9939	0.8981	1	0.996	0.998	0.8652	1.2966	0.8963	0.18019000000000002	0.036954	0.0077702	0.0052401
495	TR1_2_W0001_P0076_T0001_R1_P2_K1_Ch2-Ch1.zen	20150416_STAG1gfpch8_Prometa\MitoSys2\LSM\round2\Part2\DE_W0023\DE_W0023_P0004\DE_2_W0023_P0004_T0001\TR1_W0001_P0076\TR1_2_W0001_P0076_T0001_R1_P2_K1_Ch2-Ch1.zen	FA/ISS	20000	30.0	3	x	7	0	0	29.94	100000	2000	Scale	0	1.77	0	0.01	1.19	0	0.01	0.044000000000000004	0	1	1	0	1	18.261	201.78099999999998	0	1	18.261	201.78099999999998	0.9728	0.7713	1	0.8146	0.9878	0.897	1	0.9917	0.9959	0.7895	0.753	0.8932	0.17898	0.040113	0.0047228999999999995	0.0032288000000000004
496	TR1_2_W0001_P0076_T0001_R1_P3_K1_Ch2-Ch1.zen	20150416_STAG1gfpch8_Prometa\MitoSys2\LSM\round2\Part2\DE_W0023\DE_W0023_P0004\DE_2_W0023_P0004_T0001\TR1_W0001_P0076\TR1_2_W0001_P0076_T0001_R1_P3_K1_Ch2-Ch1.zen	FA/ISS	20000	30.0	3	x	7	0	0	29.94	100000	2000	Scale	0	1.77	0	0.01	1.19	0	0.01	0.044000000000000004	0	1	1	0	1	17.429000000000002	391.13199999999995	0	1	17.429000000000002	391.13199999999995	1.0041	1.4749	1	0.8067	0.9934	0.8952	1	0.9958	0.9979	0.8103	1.4614	0.8933	0.21416999999999997	0.013065	0.024339	0.014821
497	TR1_2_W0001_P0076_T0001_R1_P4_K1_Ch2-Ch1.zen	20150416_STAG1gfpch8_Prometa\MitoSys2\LSM\round2\Part2\DE_W0023\DE_W0023_P0004\DE_2_W0023_P0004_T0001\TR1_W0001_P0076\TR1_2_W0001_P0076_T0001_R1_P4_K1_Ch2-Ch1.zen	FA/ISS	20000	30.0	3	p	7	0	0	29.94	100000	2000	Scale	0	1.77	0	0.01	1.19	0	0.01	0.044000000000000004	0	1	1	0	1	12.655999999999999	10.888	0	1	12.655999999999999	10.888	0.9545	0.9616	1	0.743	0.794	0.7681	1	0.8993	0.9483	0.7038	0.6742	0.7235	0.24375	0.020287	0.0039415	0.0061823
498	TR1_2_W0001_P0076_T0001_R1_P5_K1_Ch2-Ch1.zen	20150416_STAG1gfpch8_Prometa\MitoSys2\LSM\round2\Part2\DE_W0023\DE_W0023_P0004\DE_2_W0023_P0004_T0001\TR1_W0001_P0076\TR1_2_W0001_P0076_T0001_R1_P5_K1_Ch2-Ch1.zen	FA/ISS	20000	30.0	3	p	7	0	0	29.94	100000	2000	Scale	0	1.77	0	0.01	1.19	0	0.01	0.044000000000000004	0	1	1	0	1	15.015999999999998	32.211999999999996	0	1	15.015999999999998	32.211999999999996	1.0494	1.2849	1	0.7773	0.9255	0.8482	1	0.9584	0.9790000000000001	0.8206	1.1513	0.8296	0.20085999999999998	0.033854	0.010984	0.0062751000000000005
499	TR1_2_W0001_P0076_T0001_R1_P6_K1_Ch2-Ch1.zen	20150416_STAG1gfpch8_Prometa\MitoSys2\LSM\round2\Part2\DE_W0023\DE_W0023_P0004\DE_2_W0023_P0004_T0001\TR1_W0001_P0076\TR1_2_W0001_P0076_T0001_R1_P6_K1_Ch2-Ch1.zen	FA/ISS	20000	30.0	3	p	7	0	0	29.94	100000	2000	Scale	0	1.77	0	0.01	1.19	0	0.01	0.044000000000000004	0	1	1	0	1	13.147	15.774000000000001	0	1	13.147	15.774000000000001	1.0148	1.0179	1	0.7479	0.8532	0.7988	1	0.9275	0.9631	0.7606	0.8017	0.7668	0.26156999999999997	0.005538	0.004524800000000001	0.0060244999999999995
500	TR1_2_W0001_P0131_T0001_R1_P1_K1_Ch2-Ch1.zen	20150416_STAG1gfpch8_Prometa\MitoSys2\LSM\round2\Part2\DE_W0024\DE_W0024_P0001\DE_2_W0024_P0001_T0002\TR1_W0001_P0131\TR1_2_W0001_P0131_T0001_R1_P1_K1_Ch2-Ch1.zen	FA/ISS	20000	30.0	3	x	7	0	0	29.94	100000	2000	Scale	0	1.77	0	0.01	1.19	0	0.01	0.044000000000000004	0	1	1	0	1	14.392000000000001	122.125	0	1	14.392000000000001	122.125	1.0458	0.7871	1	0.768	0.9803	0.8676	1	0.9894	0.9947	0.8072	0.7598	0.863	0.25848000000000004	0.039833999999999994	0.0021349	0.0024438000000000003
501	TR1_2_W0001_P0131_T0001_R1_P2_K1_Ch2-Ch1.zen	20150416_STAG1gfpch8_Prometa\MitoSys2\LSM\round2\Part2\DE_W0024\DE_W0024_P0001\DE_2_W0024_P0001_T0002\TR1_W0001_P0131\TR1_2_W0001_P0131_T0001_R1_P2_K1_Ch2-Ch1.zen	FA/ISS	20000	30.0	3	x	7	0	0	29.94	100000	2000	Scale	0	1.77	0	0.01	1.19	0	0.01	0.044000000000000004	0	1	1	0	1	14.729000000000001	370.037	0	1	14.729000000000001	370.037	1.001	1.8973	1	0.7733	0.9931	0.8763	1	0.9963	0.9981	0.7735	1.8814	0.8746	0.22701	0.035567	0.0079635	0.0049088000000000005
502	TR1_2_W0001_P0131_T0001_R1_P3_K1_Ch2-Ch1.zen	20150416_STAG1gfpch8_Prometa\MitoSys2\LSM\round2\Part2\DE_W0024\DE_W0024_P0001\DE_2_W0024_P0001_T0002\TR1_W0001_P0131\TR1_2_W0001_P0131_T0001_R1_P3_K1_Ch2-Ch1.zen	FA/ISS	20000	30.0	3	x	7	0	0	29.94	100000	2000	Scale	0	1.77	0	0.01	1.19	0	0.01	0.044000000000000004	0	1	1	0	1	14.573	407.13599999999997	0	1	14.573	407.13599999999997	1.0515	1.3283	1	0.7713	0.9940000000000001	0.8756	1	0.9968	0.9984	0.8163	1.3174	0.8742	0.24906	0.027716	0.0025941999999999996	0.0017144999999999999
503	TR1_2_W0001_P0131_T0001_R1_P4_K1_Ch2-Ch1.zen	20150416_STAG1gfpch8_Prometa\MitoSys2\LSM\round2\Part2\DE_W0024\DE_W0024_P0001\DE_2_W0024_P0001_T0002\TR1_W0001_P0131\TR1_2_W0001_P0131_T0001_R1_P4_K1_Ch2-Ch1.zen	FA/ISS	20000	30.0	3	p	7	0	0	29.94	100000	2000	Scale	0	1.77	0	0.01	1.19	0	0.01	0.044000000000000004	0	1	1	0	1	11.26	22.895	0	1	11.26	22.895	0.9987	1.0014	1	0.7094	0.8991	0.7986	1	0.9574	0.9785	0.7076	0.8601	0.7805	0.30738000000000004	0.014956	0.0087888	0.0059369
504	TR1_2_W0001_P0131_T0001_R1_P5_K1_Ch2-Ch1.zen	20150416_STAG1gfpch8_Prometa\MitoSys2\LSM\round2\Part2\DE_W0024\DE_W0024_P0001\DE_2_W0024_P0001_T0002\TR1_W0001_P0131\TR1_2_W0001_P0131_T0001_R1_P5_K1_Ch2-Ch1.zen	FA/ISS	20000	30.0	3	p	7	0	0	29.94	100000	2000	Scale	0	1.77	0	0.01	1.19	0	0.01	0.044000000000000004	0	1	1	0	1	11.793	18.739	0	1	11.793	18.739	1.1422	0.9925	1	0.7219	0.8771	0.7957	1	0.9453	0.9723	0.8422	0.8156	0.7721	0.259	0.034392	0.003511	0.010081999999999999
505	TR1_2_W0001_P0131_T0001_R1_P6_K1_Ch2-Ch1.zen	20150416_STAG1gfpch8_Prometa\MitoSys2\LSM\round2\Part2\DE_W0024\DE_W0024_P0001\DE_2_W0024_P0001_T0002\TR1_W0001_P0131\TR1_2_W0001_P0131_T0001_R1_P6_K1_Ch2-Ch1.zen	FA/ISS	20000	30.0	3	x	7	0	0	29.94	100000	2000	Scale	0	1.77	0	0.01	1.19	0	0.01	0.044000000000000004	0	1	1	0	1	11.276	105.329	0	1	11.276	105.329	0.9471	0.2959	1	0.708	0.9677	0.8274	1	0.9862	0.9931	0.6614	0.263	0.8215	0.27645	0.054524	0.0041481	0.007366199999999999
506	TR1_2_W0001_P0159_T0001_R1_P1_K1_Ch2-Ch1.zen	20150416_STAG1gfpch8_Prometa\MitoSys2\LSM\round2\Part2\DE_W0024\DE_W0024_P0002\DE_2_W0024_P0002_T0002\TR1_W0001_P0159\TR1_2_W0001_P0159_T0001_R1_P1_K1_Ch2-Ch1.zen	FA/ISS	20000	30.0	3	x	7	0	0	29.94	100000	2000	Scale	0	1.77	0	0.01	1.19	0	0.01	0.044000000000000004	0	1	1	0	1	14.892999999999999	60.935	0	1	14.892999999999999	60.935	1.0279	0.9081	1	0.7754	0.9611	0.8632	1	0.9784	0.9892	0.7993	0.8504	0.8537	0.20901	0.038711	0.0015206	0.006949800000000001
507	TR1_2_W0001_P0159_T0001_R1_P2_K1_Ch2-Ch1.zen	20150416_STAG1gfpch8_Prometa\MitoSys2\LSM\round2\Part2\DE_W0024\DE_W0024_P0002\DE_2_W0024_P0002_T0002\TR1_W0001_P0159\TR1_2_W0001_P0159_T0001_R1_P2_K1_Ch2-Ch1.zen	FA/ISS	20000	30.0	3	x	7	0	0	29.94	100000	2000	Scale	0	1.77	0	0.01	1.19	0	0.01	0.044000000000000004	0	1	1	0	1	13.763	329.93699999999995	0	1	13.763	329.93699999999995	0.9831	1.327	1	0.7581	0.9922	0.8672	1	0.996	0.998	0.7425	1.3127	0.8655	0.18868	0.054125	0.0065292	0.0052074
508	TR1_2_W0001_P0159_T0001_R1_P3_K1_Ch2-Ch1.zen	20150416_STAG1gfpch8_Prometa\MitoSys2\LSM\round2\Part2\DE_W0024\DE_W0024_P0002\DE_2_W0024_P0002_T0002\TR1_W0001_P0159\TR1_2_W0001_P0159_T0001_R1_P3_K1_Ch2-Ch1.zen	FA/ISS	20000	30.0	3	x	7	0	0	29.94	100000	2000	Scale	0	1.77	0	0.01	1.19	0	0.01	0.044000000000000004	0	1	1	0	1	11.523	75.256	0	1	11.523	75.256	1.0522	0.8851	1	0.7138	0.9685	0.8314	1	0.9866	0.9933	0.7569	0.8426	0.8257	0.22118000000000002	0.043568	0.0029984	0.0039821
509	TR1_2_W0001_P0159_T0001_R1_P4_K1_Ch2-Ch1.zen	20150416_STAG1gfpch8_Prometa\MitoSys2\LSM\round2\Part2\DE_W0024\DE_W0024_P0002\DE_2_W0024_P0002_T0002\TR1_W0001_P0159\TR1_2_W0001_P0159_T0001_R1_P4_K1_Ch2-Ch1.zen	FA/ISS	20000	30.0	3	p	7	0	0	29.94	100000	2000	Scale	0	1.77	0	0.01	1.19	0	0.01	0.044000000000000004	0	1	1	0	1	11.527999999999999	23.42	0	1	11.527999999999999	23.42	0.9765	0.9641	1	0.7156	0.9013	0.8031	1	0.9574	0.9785	0.6954	0.828	0.7849	0.3097	0.025901	0.0012389	0.005090600000000001
510	TR1_2_W0001_P0159_T0001_R1_P5_K1_Ch2-Ch1.zen	20150416_STAG1gfpch8_Prometa\MitoSys2\LSM\round2\Part2\DE_W0024\DE_W0024_P0002\DE_2_W0024_P0002_T0002\TR1_W0001_P0159\TR1_2_W0001_P0159_T0001_R1_P5_K1_Ch2-Ch1.zen	FA/ISS	20000	30.0	3	p	7	0	0	29.94	100000	2000	Scale	0	1.77	0	0.01	1.19	0	0.01	0.044000000000000004	0	1	1	0	1	11.862	19.063	0	1	11.862	19.063	1.08	1.0106	1	0.7186	0.8768	0.7938	1	0.9461	0.9727	0.7861	0.8339	0.7706	0.26581	0.016372	0.0071021	0.0036505
511	TR1_2_W0001_P0159_T0001_R1_P6_K1_Ch2-Ch1.zen	20150416_STAG1gfpch8_Prometa\MitoSys2\LSM\round2\Part2\DE_W0024\DE_W0024_P0002\DE_2_W0024_P0002_T0002\TR1_W0001_P0159\TR1_2_W0001_P0159_T0001_R1_P6_K1_Ch2-Ch1.zen	FA/ISS	20000	30.0	3	p	7	0	0	29.94	100000	2000	Scale	0	1.77	0	0.01	1.19	0	0.01	0.044000000000000004	0	1	1	0	1	9.631	17.209	0	1	9.631	17.209	1.0805	1.0053	1	0.6623	0.8659	0.7572	1	0.9515	0.9754	0.7265	0.8239	0.7371	0.27421	0.027571	0.0021106	0.008609700000000001
512	TR1_2_W0001_P0103_T0001_R1_P1_K1_Ch2-Ch1.zen	20150416_STAG1gfpch8_Prometa\MitoSys2\LSM\round2\Part2\DE_W0024\DE_W0024_P0003\DE_2_W0024_P0003_T0001\TR1_W0001_P0103\TR1_2_W0001_P0103_T0001_R1_P1_K1_Ch2-Ch1.zen	FA/ISS	20000	30.0	3	p	7	0	0	29.94	100000	2000	Scale	0	1.77	0	0.01	1.19	0	0.01	0.044000000000000004	0	1	1	0	1	16.172	540.844	0	1	16.172	540.844	1.256	2.9056	1	0.7905	0.995	0.8868	1	0.997	0.9985	1.0169	2.8887	0.8855	0.15254	0.051004	0.0025543000000000002	0.002254
513	TR1_2_W0001_P0103_T0001_R1_P2_K1_Ch2-Ch1.zen	20150416_STAG1gfpch8_Prometa\MitoSys2\LSM\round2\Part2\DE_W0024\DE_W0024_P0003\DE_2_W0024_P0003_T0001\TR1_W0001_P0103\TR1_2_W0001_P0103_T0001_R1_P2_K1_Ch2-Ch1.zen	FA/ISS	20000	30.0	3	x	7	0	0	29.94	100000	2000	Scale	0	1.77	0	0.01	1.19	0	0.01	0.044000000000000004	0	1	1	0	1	16.089000000000002	641.148	0	1	16.089000000000002	641.148	1.1299	1.3443	1	0.7905	0.9961	0.8873	1	0.9977	0.9988	0.9052	1.3366	0.8863	0.13034	0.057776	0.0080438	0.0056128
514	TR1_2_W0001_P0103_T0001_R1_P3_K1_Ch2-Ch1.zen	20150416_STAG1gfpch8_Prometa\MitoSys2\LSM\round2\Part2\DE_W0024\DE_W0024_P0003\DE_2_W0024_P0003_T0001\TR1_W0001_P0103\TR1_2_W0001_P0103_T0001_R1_P3_K1_Ch2-Ch1.zen	FA/ISS	20000	30.0	3	p	7	0	0	29.94	100000	2000	Scale	0	1.77	0	0.01	1.19	0	0.01	0.044000000000000004	0	1	1	0	1	12.970999999999998	577.116	0	1	12.970999999999998	577.116	1.1446	1.5506	1	0.7367	0.9955	0.8563	1	0.9979	0.9990000000000001	0.8605	1.5419999999999998	0.8555	0.11921	0.027147000000000004	0.0083226	0.006344
515	TR1_2_W0001_P0103_T0001_R1_P4_K1_Ch2-Ch1.zen	20150416_STAG1gfpch8_Prometa\MitoSys2\LSM\round2\Part2\DE_W0024\DE_W0024_P0003\DE_2_W0024_P0003_T0001\TR1_W0001_P0103\TR1_2_W0001_P0103_T0001_R1_P4_K1_Ch2-Ch1.zen	FA/ISS	20000	30.0	3	p	7	0	0	29.94	100000	2000	Scale	0	1.77	0	0.01	1.19	0	0.01	0.044000000000000004	0	1	1	0	1	13.378	17.016	0	1	13.378	17.016	0.9371	0.9938	1	0.7547	0.8656	0.8082	1	0.9317	0.9653	0.6999	0.7985	0.778	0.24698	0.021255	0.0028431	0.009454
516	TR1_2_W0001_P0103_T0001_R1_P5_K1_Ch2-Ch1.zen	20150416_STAG1gfpch8_Prometa\MitoSys2\LSM\round2\Part2\DE_W0024\DE_W0024_P0003\DE_2_W0024_P0003_T0001\TR1_W0001_P0103\TR1_2_W0001_P0103_T0001_R1_P5_K1_Ch2-Ch1.zen	FA/ISS	20000	30.0	3	p	7	0	0	29.94	100000	2000	Scale	0	1.77	0	0.01	1.19	0	0.01	0.044000000000000004	0	1	1	0	1	13.157	14.026	0	1	13.157	14.026	0.9659	1.0149	1	0.7490000000000001	0.8370000000000001	0.7918	1	0.9189	0.9586	0.7193	0.7772	0.7559	0.22261	0.01326	0.015938	0.008247200000000001
517	TR1_2_W0001_P0103_T0001_R1_P6_K1_Ch2-Ch1.zen	20150416_STAG1gfpch8_Prometa\MitoSys2\LSM\round2\Part2\DE_W0024\DE_W0024_P0003\DE_2_W0024_P0003_T0001\TR1_W0001_P0103\TR1_2_W0001_P0103_T0001_R1_P6_K1_Ch2-Ch1.zen	FA/ISS	20000	30.0	3	p	7	0	0	29.94	100000	2000	Scale	0	1.77	0	0.01	1.19	0	0.01	0.044000000000000004	0	1	1	0	1	14.105	27.787	0	1	14.105	27.787	1.0622	0.8702	1	0.7645	0.9159999999999999	0.8368	1	0.9557	0.9776	0.8186	0.7507	0.8172	0.2556	0.031764	0.0031885999999999998	0.0093886
518	TR1_2_W0001_P0077_T0001_R1_P1_K1_Ch2-Ch1.zen	20150416_STAG1gfpch8_Prometa\MitoSys2\LSM\round2\Part2\DE_W0024\DE_W0024_P0004\DE_2_W0024_P0004_T0001\TR1_W0001_P0077\TR1_2_W0001_P0077_T0001_R1_P1_K1_Ch2-Ch1.zen	FA/ISS	20000	30.0	3	p	7	0	0	29.94	100000	2000	Scale	0	1.77	0	0.01	1.19	0	0.01	0.044000000000000004	0	1	1	0	1	17.999000000000002	532.307	0	1	17.999000000000002	532.307	0.9996	4.6556	1	0.8122	0.9923	0.8978	1	0.9949	0.9975	0.8115	4.6044	0.8955	0.14031	0.047596	0.0069952	0.0047972
519	TR1_2_W0001_P0077_T0001_R1_P2_K1_Ch2-Ch1.zen	20150416_STAG1gfpch8_Prometa\MitoSys2\LSM\round2\Part2\DE_W0024\DE_W0024_P0004\DE_2_W0024_P0004_T0001\TR1_W0001_P0077\TR1_2_W0001_P0077_T0001_R1_P2_K1_Ch2-Ch1.zen	FA/ISS	20000	30.0	3	p	7	0	0	29.94	100000	2000	Scale	0	1.77	0	0.01	1.19	0	0.01	0.044000000000000004	0	1	1	0	1	17.233	191.303	0	1	17.233	191.303	0.9829	1.3135	1	0.8047	0.9875	0.8914	1	0.992	0.996	0.7889	1.2898	0.8878	0.19467	0.0364	0.0029788	0.0023285
520	TR1_2_W0001_P0077_T0001_R1_P3_K1_Ch2-Ch1.zen	20150416_STAG1gfpch8_Prometa\MitoSys2\LSM\round2\Part2\DE_W0024\DE_W0024_P0004\DE_2_W0024_P0004_T0001\TR1_W0001_P0077\TR1_2_W0001_P0077_T0001_R1_P3_K1_Ch2-Ch1.zen	FA/ISS	20000	30.0	3	x	7	0	0	29.94	100000	2000	Scale	0	1.77	0	0.01	1.19	0	0.01	0.044000000000000004	0	1	1	0	1	16.386	582.882	0	1	16.386	582.882	1.1364	1.3978	1	0.7944	0.9957	0.8894	1	0.9974	0.9987	0.9154	1.3889	0.8882	0.14867	0.042788	0.0033134999999999996	0.0023538
521	TR1_2_W0001_P0077_T0001_R1_P4_K1_Ch2-Ch1.zen	20150416_STAG1gfpch8_Prometa\MitoSys2\LSM\round2\Part2\DE_W0024\DE_W0024_P0004\DE_2_W0024_P0004_T0001\TR1_W0001_P0077\TR1_2_W0001_P0077_T0001_R1_P4_K1_Ch2-Ch1.zen	FA/ISS	20000	30.0	3	p	7	0	0	29.94	100000	2000	Scale	0	1.77	0	0.01	1.19	0	0.01	0.044000000000000004	0	1	1	0	1	13.543	17.0	0	1	13.543	17.0	1.03	0.9661	1	0.753	0.8633	0.8062	1	0.9309	0.9648	0.7787	0.7676	0.7757	0.18561	0.034214999999999995	0.014002	0.009088299999999999
522	TR1_2_W0001_P0077_T0001_R1_P5_K1_Ch2-Ch1.zen	20150416_STAG1gfpch8_Prometa\MitoSys2\LSM\round2\Part2\DE_W0024\DE_W0024_P0004\DE_2_W0024_P0004_T0001\TR1_W0001_P0077\TR1_2_W0001_P0077_T0001_R1_P5_K1_Ch2-Ch1.zen	FA/ISS	20000	30.0	3	p	7	0	0	29.94	100000	2000	Scale	0	1.77	0	0.01	1.19	0	0.01	0.044000000000000004	0	1	1	0	1	12.894	22.805	0	1	12.894	22.805	1.0923	0.9777	1	0.742	0.898	0.8163	1	0.951	0.9752	0.8213	0.8289	0.7949	0.2451	0.012673	0.0073436000000000005	0.0030335
523	TR1_2_W0001_P0077_T0001_R1_P6_K1_Ch2-Ch1.zen	20150416_STAG1gfpch8_Prometa\MitoSys2\LSM\round2\Part2\DE_W0024\DE_W0024_P0004\DE_2_W0024_P0004_T0001\TR1_W0001_P0077\TR1_2_W0001_P0077_T0001_R1_P6_K1_Ch2-Ch1.zen	FA/ISS	20000	30.0	3	p	7	0	0	29.94	100000	2000	Scale	0	1.77	0	0.01	1.19	0	0.01	0.044000000000000004	0	1	1	0	1	13.422	20.783	0	1	13.422	20.783	1.1684	1.1888	1	0.7494	0.8868	0.8152	1	0.9439	0.9716	0.894	1.0018	0.7906	0.22801999999999997	0.021721	0.0041037	0.01052
524	TR1_2_W0001_P0025_T0001_R1_P1_K1_Ch2-Ch1.zen	20150416_STAG1gfpch8_Prometa\MitoSys2\LSM\round2\Part2\DE_W0025\DE_W0025_P0001\DE_2_W0025_P0001_T0001\TR1_W0001_P0025\TR1_2_W0001_P0025_T0001_R1_P1_K1_Ch2-Ch1.zen	FA/ISS	20000	30.0	3	p	7	0	0	29.94	100000	2000	Scale	0	1.77	0	0.01	1.19	0	0.01	0.044000000000000004	0	1	1	0	1	16.804000000000002	104.544	0	1	16.804000000000002	104.544	1.0143	2.635	1	0.7999	0.9736	0.8824	1	0.9836	0.9918	0.8125	2.5523	0.8751	0.13808	0.021196	0.0056993	0.0044652
525	TR1_2_W0001_P0025_T0001_R1_P2_K1_Ch2-Ch1.zen	20150416_STAG1gfpch8_Prometa\MitoSys2\LSM\round2\Part2\DE_W0025\DE_W0025_P0001\DE_2_W0025_P0001_T0001\TR1_W0001_P0025\TR1_2_W0001_P0025_T0001_R1_P2_K1_Ch2-Ch1.zen	FA/ISS	20000	30.0	3	p	7	0	0	29.94	100000	2000	Scale	0	1.77	0	0.01	1.19	0	0.01	0.044000000000000004	0	1	1	0	1	15.868	191.987	0	1	15.868	191.987	1.0722	3.1069	1	0.7879999999999999	0.9858	0.8814	1	0.9916	0.9958	0.8518	3.0576	0.8776	0.17223	0.021082	0.0064783	0.0078065
526	TR1_2_W0001_P0025_T0001_R1_P3_K1_Ch2-Ch1.zen	20150416_STAG1gfpch8_Prometa\MitoSys2\LSM\round2\Part2\DE_W0025\DE_W0025_P0001\DE_2_W0025_P0001_T0001\TR1_W0001_P0025\TR1_2_W0001_P0025_T0001_R1_P3_K1_Ch2-Ch1.zen	FA/ISS	20000	30.0	3	x	7	0	0	29.94	100000	2000	Scale	0	1.77	0	0.01	1.19	0	0.01	0.044000000000000004	0	1	1	0	1	15.742	259.41700000000003	0	1	15.742	259.41700000000003	1.079	1.5618	1	0.7866	0.9906	0.8827	1	0.9945	0.9973	0.856	1.5424	0.8803	0.15807000000000002	0.031239999999999997	0.0026051	0.0034545
527	TR1_2_W0001_P0025_T0001_R1_P4_K1_Ch2-Ch1.zen	20150416_STAG1gfpch8_Prometa\MitoSys2\LSM\round2\Part2\DE_W0025\DE_W0025_P0001\DE_2_W0025_P0001_T0001\TR1_W0001_P0025\TR1_2_W0001_P0025_T0001_R1_P4_K1_Ch2-Ch1.zen	FA/ISS	20000	30.0	3	p	7	0	0	29.94	100000	2000	Scale	0	1.77	0	0.01	1.19	0	0.01	0.044000000000000004	0	1	1	0	1	12.229000000000001	13.708	0	1	12.229000000000001	13.708	1.2081	1.1985	1	0.7288	0.8328	0.779	1	0.9232	0.9608	0.9055	0.9286	0.7456	0.21397	0.044749000000000004	0.013843000000000001	0.017495
528	TR1_2_W0001_P0025_T0001_R1_P5_K1_Ch2-Ch1.zen	20150416_STAG1gfpch8_Prometa\MitoSys2\LSM\round2\Part2\DE_W0025\DE_W0025_P0001\DE_2_W0025_P0001_T0001\TR1_W0001_P0025\TR1_2_W0001_P0025_T0001_R1_P5_K1_Ch2-Ch1.zen	FA/ISS	20000	30.0	3	x	7	0	0	29.94	100000	2000	Scale	0	1.77	0	0.01	1.19	0	0.01	0.044000000000000004	0	1	1	0	1	13.915999999999999	20.248	0	1	13.915999999999999	20.248	1.4808	2.0340000000000003	1	0.757	0.8787	0.8156	1	0.9383	0.9687	1.1733	1.7382	0.7884	0.15562	0.032614	0.00099135	0.013756
529	TR1_2_W0001_P0025_T0001_R1_P6_K1_Ch2-Ch1.zen	20150416_STAG1gfpch8_Prometa\MitoSys2\LSM\round2\Part2\DE_W0025\DE_W0025_P0001\DE_2_W0025_P0001_T0001\TR1_W0001_P0025\TR1_2_W0001_P0025_T0001_R1_P6_K1_Ch2-Ch1.zen	FA/ISS	20000	30.0	3	p	7	0	0	29.94	100000	2000	Scale	0	1.77	0	0.01	1.19	0	0.01	0.044000000000000004	0	1	1	0	1	12.715	19.608	0	1	12.715	19.608	1.0412	1.0528	1	0.7404	0.8819	0.8079999999999999	1	0.9436	0.9714	0.7755	0.8759	0.7834	0.24236999999999997	0.019915000000000002	-0.0025036999999999998	0.009790299999999998
530	TR1_2_W0001_P0132_T0001_R1_P1_K1_Ch2-Ch1.zen	20150416_STAG1gfpch8_Prometa\MitoSys2\LSM\round2\Part2\DE_W0025\DE_W0025_P0001\DE_2_W0025_P0001_T0002\TR1_W0001_P0132\TR1_2_W0001_P0132_T0001_R1_P1_K1_Ch2-Ch1.zen	FA/ISS	20000	30.0	3	x	7	0	0	29.94	100000	2000	Scale	0	1.77	0	0.01	1.19	0	0.01	0.044000000000000004	0	1	1	0	1	14.005	260.094	0	1	14.005	260.094	1.014	2.3562	1	0.7614	0.9891	0.8677	1	0.9945	0.9972	0.7721	2.3263	0.8653	0.23035999999999998	0.057999999999999996	0.0045289	0.0046582
531	TR1_2_W0001_P0132_T0001_R1_P2_K1_Ch2-Ch1.zen	20150416_STAG1gfpch8_Prometa\MitoSys2\LSM\round2\Part2\DE_W0025\DE_W0025_P0001\DE_2_W0025_P0001_T0002\TR1_W0001_P0132\TR1_2_W0001_P0132_T0001_R1_P2_K1_Ch2-Ch1.zen	FA/ISS	20000	30.0	3	x	7	0	0	29.94	100000	2000	Scale	0	1.77	0	0.01	1.19	0	0.01	0.044000000000000004	0	1	1	0	1	10.715	79.571	0	1	10.715	79.571	1.0578	1.1403	1	0.6958	0.9698	0.8215	1	0.988	0.9940000000000001	0.7439	1.0949	0.8165	0.27343	0.020253999999999998	0.0028713000000000002	0.0021306999999999997
532	TR1_2_W0001_P0132_T0001_R1_P3_K1_Ch2-Ch1.zen	20150416_STAG1gfpch8_Prometa\MitoSys2\LSM\round2\Part2\DE_W0025\DE_W0025_P0001\DE_2_W0025_P0001_T0002\TR1_W0001_P0132\TR1_2_W0001_P0132_T0001_R1_P3_K1_Ch2-Ch1.zen	FA/ISS	20000	30.0	3	x	7	0	0	29.94	100000	2000	Scale	0	1.77	0	0.01	1.19	0	0.01	0.044000000000000004	0	1	1	0	1	12.799000000000001	160.86	0	1	12.799000000000001	160.86	0.925	1.4603	1	0.7414	0.9848	0.8544	1	0.9928	0.9964	0.6758	1.4328	0.8513	0.26361999999999997	0.050209	0.0014985999999999999	0.0034865
533	TR1_2_W0001_P0132_T0001_R1_P4_K1_Ch2-Ch1.zen	20150416_STAG1gfpch8_Prometa\MitoSys2\LSM\round2\Part2\DE_W0025\DE_W0025_P0001\DE_2_W0025_P0001_T0002\TR1_W0001_P0132\TR1_2_W0001_P0132_T0001_R1_P4_K1_Ch2-Ch1.zen	FA/ISS	20000	30.0	3	p	7	0	0	29.94	100000	2000	Scale	0	1.77	0	0.01	1.19	0	0.01	0.044000000000000004	0	1	1	0	1	11.089	34.742	0	1	11.089	34.742	0.9717	1.0281	1	0.7069	0.9314	0.8114	1	0.9715	0.9856	0.6829	0.9309999999999999	0.7993	0.32989	0.011684	0.0023902	0.003228
534	TR1_2_W0001_P0132_T0001_R1_P5_K1_Ch2-Ch1.zen	20150416_STAG1gfpch8_Prometa\MitoSys2\LSM\round2\Part2\DE_W0025\DE_W0025_P0001\DE_2_W0025_P0001_T0002\TR1_W0001_P0132\TR1_2_W0001_P0132_T0001_R1_P5_K1_Ch2-Ch1.zen	FA/ISS	20000	30.0	3	p	7	0	0	29.94	100000	2000	Scale	0	1.77	0	0.01	1.19	0	0.01	0.044000000000000004	0	1	1	0	1	10.994000000000002	20.984	0	1	10.994000000000002	20.984	1.0663	1.0374	1	0.7029	0.8896	0.7907	1	0.9544	0.9769	0.7578	0.8796	0.7713	0.2905	0.036545	0.005164500000000001	0.012293
535	TR1_2_W0001_P0132_T0001_R1_P6_K1_Ch2-Ch1.zen	20150416_STAG1gfpch8_Prometa\MitoSys2\LSM\round2\Part2\DE_W0025\DE_W0025_P0001\DE_2_W0025_P0001_T0002\TR1_W0001_P0132\TR1_2_W0001_P0132_T0001_R1_P6_K1_Ch2-Ch1.zen	FA/ISS	20000	30.0	3	p	7	0	0	29.94	100000	2000	Scale	0	1.77	0	0.01	1.19	0	0.01	0.044000000000000004	0	1	1	0	1	10.835999999999999	19.285	0	1	10.835999999999999	19.285	0.9732	1.034	1	0.6994	0.8804	0.7847	1	0.9512	0.9753	0.6765	0.8663	0.764	0.26896	0.026387	0.0021822	0.009563799999999999
536	TR1_2_W0001_P0051_T0001_R1_P1_K1_Ch2-Ch1.zen	20150416_STAG1gfpch8_Prometa\MitoSys2\LSM\round2\Part2\DE_W0025\DE_W0025_P0002\DE_2_W0025_P0002_T0001\TR1_W0001_P0051\TR1_2_W0001_P0051_T0001_R1_P1_K1_Ch2-Ch1.zen	FA/ISS	20000	30.0	3	p	7	0	0	29.94	100000	2000	Scale	0	1.77	0	0.01	1.19	0	0.01	0.044000000000000004	0	1	1	0	1	13.347999999999999	275.158	0	1	13.347999999999999	275.158	1.0399	2.2599	1	0.7507	0.9908	0.8624	1	0.9955	0.9977	0.7845	2.2368	0.8604	0.21373000000000003	0.038489999999999996	0.0032594	0.0023785
537	TR1_2_W0001_P0051_T0001_R1_P2_K1_Ch2-Ch1.zen	20150416_STAG1gfpch8_Prometa\MitoSys2\LSM\round2\Part2\DE_W0025\DE_W0025_P0002\DE_2_W0025_P0002_T0001\TR1_W0001_P0051\TR1_2_W0001_P0051_T0001_R1_P2_K1_Ch2-Ch1.zen	FA/ISS	20000	30.0	3	x	7	0	0	29.94	100000	2000	Scale	0	1.77	0	0.01	1.19	0	0.01	0.044000000000000004	0	1	1	0	1	12.780999999999999	99.182	0	1	12.780999999999999	99.182	0.9633	1.0684	1	0.7419	0.9756	0.8507	1	0.9884	0.9942	0.7096	1.0312	0.8457	0.25319	0.044160000000000005	0.0080213	0.008218399999999999
538	TR1_2_W0001_P0051_T0001_R1_P3_K1_Ch2-Ch1.zen	20150416_STAG1gfpch8_Prometa\MitoSys2\LSM\round2\Part2\DE_W0025\DE_W0025_P0002\DE_2_W0025_P0002_T0001\TR1_W0001_P0051\TR1_2_W0001_P0051_T0001_R1_P3_K1_Ch2-Ch1.zen	FA/ISS	20000	30.0	3	x	7	0	0	29.94	100000	2000	Scale	0	1.77	0	0.01	1.19	0	0.01	0.044000000000000004	0	1	1	0	1	12.460999999999999	61.063	0	1	12.460999999999999	61.063	1.2178	1.0774	1	0.7307	0.9612	0.838	1	0.9824	0.9911	0.9159999999999999	1.0173	0.8304	0.2596	0.026894	0.003461	0.0026822
539	TR1_2_W0001_P0051_T0001_R1_P4_K1_Ch2-Ch1.zen	20150416_STAG1gfpch8_Prometa\MitoSys2\LSM\round2\Part2\DE_W0025\DE_W0025_P0002\DE_2_W0025_P0002_T0001\TR1_W0001_P0051\TR1_2_W0001_P0051_T0001_R1_P4_K1_Ch2-Ch1.zen	FA/ISS	20000	30.0	3	p	7	0	0	29.94	100000	2000	Scale	0	1.77	0	0.01	1.19	0	0.01	0.044000000000000004	0	1	1	0	1	10.654000000000002	42.736000000000004	0	1	10.654000000000002	42.736000000000004	1.0672	1.0806	1	0.6935	0.9449	0.8094	1	0.9781	0.9890000000000001	0.7484	1.0003	0.8002	0.27974	0.044799	0.0042643	0.0039648
540	TR1_2_W0001_P0051_T0001_R1_P5_K1_Ch2-Ch1.zen	20150416_STAG1gfpch8_Prometa\MitoSys2\LSM\round2\Part2\DE_W0025\DE_W0025_P0002\DE_2_W0025_P0002_T0001\TR1_W0001_P0051\TR1_2_W0001_P0051_T0001_R1_P5_K1_Ch2-Ch1.zen	FA/ISS	20000	30.0	3	p	7	0	0	29.94	100000	2000	Scale	0	1.77	0	0.01	1.19	0	0.01	0.044000000000000004	0	1	1	0	1	10.609000000000002	19.203	0	1	10.609000000000002	19.203	1.0444	1.0352	1	0.6914	0.8798	0.7799	1	0.9524	0.9759	0.7281	0.8663	0.7598	0.29314	0.017983000000000002	0.0037871000000000003	0.004828
541	TR1_2_W0001_P0051_T0001_R1_P6_K1_Ch2-Ch1.zen	20150416_STAG1gfpch8_Prometa\MitoSys2\LSM\round2\Part2\DE_W0025\DE_W0025_P0002\DE_2_W0025_P0002_T0001\TR1_W0001_P0051\TR1_2_W0001_P0051_T0001_R1_P6_K1_Ch2-Ch1.zen	FA/ISS	20000	30.0	3	p	7	0	0	29.94	100000	2000	Scale	0	1.77	0	0.01	1.19	0	0.01	0.044000000000000004	0	1	1	0	1	11.948	20.218	0	1	11.948	20.218	1.0191	0.9756	1	0.7255	0.8854	0.8015	1	0.9485	0.9739	0.7416	0.8142	0.7793	0.3095	0.023594	0.0085279	0.0076939999999999995
542	TR1_2_W0001_P0160_T0001_R1_P1_K1_Ch2-Ch1.zen	20150416_STAG1gfpch8_Prometa\MitoSys2\LSM\round2\Part2\DE_W0025\DE_W0025_P0002\DE_2_W0025_P0002_T0002\TR1_W0001_P0160\TR1_2_W0001_P0160_T0001_R1_P1_K1_Ch2-Ch1.zen	FA/ISS	20000	30.0	3	x	7	0	0	29.94	100000	2000	Scale	0	1.77	0	0.01	1.19	0	0.01	0.044000000000000004	0	1	1	0	1	12.444	264.61	0	1	12.444	264.61	1.2422	2.2539	1	0.7335	0.9899	0.852	1	0.9954	0.9977	0.9392	2.2278	0.85	0.12917	0.046560000000000004	0.012799	0.009508200000000001
543	TR1_2_W0001_P0160_T0001_R1_P2_K1_Ch2-Ch1.zen	20150416_STAG1gfpch8_Prometa\MitoSys2\LSM\round2\Part2\DE_W0025\DE_W0025_P0002\DE_2_W0025_P0002_T0002\TR1_W0001_P0160\TR1_2_W0001_P0160_T0001_R1_P2_K1_Ch2-Ch1.zen	FA/ISS	20000	30.0	3	p	7	0	0	29.94	100000	2000	Scale	0	1.77	0	0.01	1.19	0	0.01	0.044000000000000004	0	1	1	0	1	12.402999999999999	256.606	0	1	12.402999999999999	256.606	0.8973	3.1307	1	0.7332	0.9892	0.8515	1	0.9949	0.9975	0.6441	3.094	0.8493	0.14153	0.067705	0.0071416	0.005582800000000001
544	TR1_2_W0001_P0160_T0001_R1_P3_K1_Ch2-Ch1.zen	20150416_STAG1gfpch8_Prometa\MitoSys2\LSM\round2\Part2\DE_W0025\DE_W0025_P0002\DE_2_W0025_P0002_T0002\TR1_W0001_P0160\TR1_2_W0001_P0160_T0001_R1_P3_K1_Ch2-Ch1.zen	FA/ISS	20000	30.0	3	x	7	0	0	29.94	100000	2000	Scale	0	1.77	0	0.01	1.19	0	0.01	0.044000000000000004	0	1	1	0	1	12.970999999999998	224.222	0	1	12.970999999999998	224.222	1.0522	0.9792	1	0.7459	0.9889	0.8588	1	0.9947	0.9973	0.7908	0.9621	0.8566	0.25619000000000003	0.02748	0.027811000000000002	0.015163999999999999
545	TR1_2_W0001_P0160_T0001_R1_P4_K1_Ch2-Ch1.zen	20150416_STAG1gfpch8_Prometa\MitoSys2\LSM\round2\Part2\DE_W0025\DE_W0025_P0002\DE_2_W0025_P0002_T0002\TR1_W0001_P0160\TR1_2_W0001_P0160_T0001_R1_P4_K1_Ch2-Ch1.zen	FA/ISS	20000	30.0	3	p	7	0	0	29.94	100000	2000	Scale	0	1.77	0	0.01	1.19	0	0.01	0.044000000000000004	0	1	1	0	1	12.045	8.36	0	1	12.045	8.36	1.1251	1.093	1	0.7253	0.7331	0.7290000000000001	1	0.8761	0.9359999999999999	0.8304	0.6951	0.6744	0.28124	0.036699	0.0037665	0.016215
546	TR1_2_W0001_P0160_T0001_R1_P5_K1_Ch2-Ch1.zen	20150416_STAG1gfpch8_Prometa\MitoSys2\LSM\round2\Part2\DE_W0025\DE_W0025_P0002\DE_2_W0025_P0002_T0002\TR1_W0001_P0160\TR1_2_W0001_P0160_T0001_R1_P5_K1_Ch2-Ch1.zen	FA/ISS	20000	30.0	3	p	7	0	0	29.94	100000	2000	Scale	0	1.77	0	0.01	1.19	0	0.01	0.044000000000000004	0	1	1	0	1	14.015	6.093999999999999	0	1	14.015	6.093999999999999	0.9756	1.0135	1	0.7618	0.6472	0.7022	1	0.8087	0.8993	0.7404	0.5064	0.6142	0.25246999999999997	0.013307	0.022222	0.024382
547	TR1_2_W0001_P0160_T0001_R1_P6_K1_Ch2-Ch1.zen	20150416_STAG1gfpch8_Prometa\MitoSys2\LSM\round2\Part2\DE_W0025\DE_W0025_P0002\DE_2_W0025_P0002_T0002\TR1_W0001_P0160\TR1_2_W0001_P0160_T0001_R1_P6_K1_Ch2-Ch1.zen	FA/ISS	20000	30.0	3	p	7	0	0	29.94	100000	2000	Scale	0	1.77	0	0.01	1.19	0	0.01	0.044000000000000004	0	1	1	0	1	11.664000000000001	6.421	0	1	11.664000000000001	6.421	1.0031	1.0815	1	0.7179	0.6631	0.6899	1	0.8468	0.9202	0.7199	0.5989	0.6223	0.29453	0.037873000000000004	0.02386	0.019141
548	TR1_2_W0001_P0104_T0001_R1_P1_K1_Ch2-Ch1.zen	20150416_STAG1gfpch8_Prometa\MitoSys2\LSM\round2\Part2\DE_W0025\DE_W0025_P0003\DE_2_W0025_P0003_T0001\TR1_W0001_P0104\TR1_2_W0001_P0104_T0001_R1_P1_K1_Ch2-Ch1.zen	FA/ISS	20000	30.0	3	x	7	0	0	29.94	100000	2000	Scale	0	1.77	0	0.01	1.19	0	0.01	0.044000000000000004	0	1	1	0	1	14.335999999999999	147.781	0	1	14.335999999999999	147.781	1.0645	0.9388	1	0.767	0.9839	0.8687	1	0.9914	0.9957	0.823	0.9146	0.8649	0.21350999999999998	0.040382	0.0063927	0.0036924999999999996
549	TR1_2_W0001_P0104_T0001_R1_P2_K1_Ch2-Ch1.zen	20150416_STAG1gfpch8_Prometa\MitoSys2\LSM\round2\Part2\DE_W0025\DE_W0025_P0003\DE_2_W0025_P0003_T0001\TR1_W0001_P0104\TR1_2_W0001_P0104_T0001_R1_P2_K1_Ch2-Ch1.zen	FA/ISS	20000	30.0	3	p	7	0	0	29.94	100000	2000	Scale	0	1.77	0	0.01	1.19	0	0.01	0.044000000000000004	0	1	1	0	1	13.75	265.089	0	1	13.75	265.089	1.0146	1.8203	1	0.7586	0.9902	0.8667	1	0.995	0.9975	0.7709999999999999	1.7981	0.8645	0.19652	0.034963	0.0059995	0.0041508000000000005
550	TR1_2_W0001_P0104_T0001_R1_P3_K1_Ch2-Ch1.zen	20150416_STAG1gfpch8_Prometa\MitoSys2\LSM\round2\Part2\DE_W0025\DE_W0025_P0003\DE_2_W0025_P0003_T0001\TR1_W0001_P0104\TR1_2_W0001_P0104_T0001_R1_P3_K1_Ch2-Ch1.zen	FA/ISS	20000	30.0	3	x	7	0	0	29.94	100000	2000	Scale	0	1.77	0	0.01	1.19	0	0.01	0.044000000000000004	0	1	1	0	1	10.948	104.943	0	1	10.948	104.943	1.0521	0.8285	1	0.7013	0.9769	0.8277	1	0.9906	0.9953	0.7445	0.7983	0.8237	0.21284	0.041768	0.0041269	0.0033710999999999997
551	TR1_2_W0001_P0104_T0001_R1_P4_K1_Ch2-Ch1.zen	20150416_STAG1gfpch8_Prometa\MitoSys2\LSM\round2\Part2\DE_W0025\DE_W0025_P0003\DE_2_W0025_P0003_T0001\TR1_W0001_P0104\TR1_2_W0001_P0104_T0001_R1_P4_K1_Ch2-Ch1.zen	FA/ISS	20000	30.0	3	p	7	0	0	29.94	100000	2000	Scale	0	1.77	0	0.01	1.19	0	0.01	0.044000000000000004	0	1	1	0	1	13.324000000000002	54.777	0	1	13.324000000000002	54.777	1.1725	1.1543	1	0.7505	0.9566	0.8473	1	0.9786	0.9892	0.8996	1.083	0.838	0.27151	0.025868000000000002	0.0037959000000000005	0.005894300000000001
552	TR1_2_W0001_P0104_T0001_R1_P5_K1_Ch2-Ch1.zen	20150416_STAG1gfpch8_Prometa\MitoSys2\LSM\round2\Part2\DE_W0025\DE_W0025_P0003\DE_2_W0025_P0003_T0001\TR1_W0001_P0104\TR1_2_W0001_P0104_T0001_R1_P5_K1_Ch2-Ch1.zen	FA/ISS	20000	30.0	3	p	7	0	0	29.94	100000	2000	Scale	0	1.77	0	0.01	1.19	0	0.01	0.044000000000000004	0	1	1	0	1	11.279000000000002	14.687000000000001	0	1	11.279000000000002	14.687000000000001	1.0448	1.0242	1	0.7098	0.8443	0.7741	1	0.9336	0.9662	0.7473	0.8035	0.7457	0.24524	0.031662	0.0012515	0.01439
553	TR1_2_W0001_P0104_T0001_R1_P6_K1_Ch2-Ch1.zen	20150416_STAG1gfpch8_Prometa\MitoSys2\LSM\round2\Part2\DE_W0025\DE_W0025_P0003\DE_2_W0025_P0003_T0001\TR1_W0001_P0104\TR1_2_W0001_P0104_T0001_R1_P6_K1_Ch2-Ch1.zen	FA/ISS	20000	30.0	3	p	7	0	0	29.94	100000	2000	Scale	0	1.77	0	0.01	1.19	0	0.01	0.044000000000000004	0	1	1	0	1	12.485	20.397000000000002	0	1	12.485	20.397000000000002	0.9821	0.9772	1	0.7375	0.8871	0.8089	1	0.9468	0.9731	0.7221	0.8167	0.7857	0.26316999999999996	0.0096141	0.0040072	0.0040076
554	TR1_2_W0001_P0078_T0001_R1_P1_K1_Ch2-Ch1.zen	20150416_STAG1gfpch8_Prometa\MitoSys2\LSM\round2\Part2\DE_W0025\DE_W0025_P0004\DE_2_W0025_P0004_T0001\TR1_W0001_P0078\TR1_2_W0001_P0078_T0001_R1_P1_K1_Ch2-Ch1.zen	FA/ISS	20000	30.0	3	x	7	0	0	29.94	100000	2000	Scale	0	1.77	0	0.01	1.19	0	0.01	0.044000000000000004	0	1	1	0	1	15.017000000000001	478.764	0	1	15.017000000000001	478.764	0.9968	2.1981	1	0.7762	0.9946	0.8786	1	0.997	0.9985	0.7723	2.1839	0.8773	0.093873	0.044643	0.008945999999999999	0.0053736
555	TR1_2_W0001_P0078_T0001_R1_P2_K1_Ch2-Ch1.zen	20150416_STAG1gfpch8_Prometa\MitoSys2\LSM\round2\Part2\DE_W0025\DE_W0025_P0004\DE_2_W0025_P0004_T0001\TR1_W0001_P0078\TR1_2_W0001_P0078_T0001_R1_P2_K1_Ch2-Ch1.zen	FA/ISS	20000	30.0	3	x	7	0	0	29.94	100000	2000	Scale	0	1.77	0	0.01	1.19	0	0.01	0.044000000000000004	0	1	1	0	1	15.520999999999999	321.827	0	1	15.520999999999999	321.827	0.8884	1.3902	1	0.7838	0.9919	0.8817	1	0.9953	0.9977	0.6842	1.3742	0.8796	0.16677	0.04224	0.01017	0.0094565
556	TR1_2_W0001_P0078_T0001_R1_P3_K1_Ch2-Ch1.zen	20150416_STAG1gfpch8_Prometa\MitoSys2\LSM\round2\Part2\DE_W0025\DE_W0025_P0004\DE_2_W0025_P0004_T0001\TR1_W0001_P0078\TR1_2_W0001_P0078_T0001_R1_P3_K1_Ch2-Ch1.zen	FA/ISS	20000	30.0	3	p	7	0	0	29.94	100000	2000	Scale	0	1.77	0	0.01	1.19	0	0.01	0.044000000000000004	0	1	1	0	1	14.869000000000002	591.394	0	1	14.869000000000002	591.394	0.9482	2.3409999999999997	1	0.7767	0.9953	0.8792	1	0.9975	0.9987	0.7306	2.3281	0.8781	0.1407	0.021537999999999998	0.007467499999999999	0.004324100000000001
557	TR1_2_W0001_P0078_T0001_R1_P4_K1_Ch2-Ch1.zen	20150416_STAG1gfpch8_Prometa\MitoSys2\LSM\round2\Part2\DE_W0025\DE_W0025_P0004\DE_2_W0025_P0004_T0001\TR1_W0001_P0078\TR1_2_W0001_P0078_T0001_R1_P4_K1_Ch2-Ch1.zen	FA/ISS	20000	30.0	3	p	7	0	0	29.94	100000	2000	Scale	0	1.77	0	0.01	1.19	0	0.01	0.044000000000000004	0	1	1	0	1	12.325	22.191	0	1	12.325	22.191	0.9736	0.8923	1	0.7323	0.8955	0.8098	1	0.9519	0.9757	0.7097	0.7509	0.7889	0.20039	0.02373	0.0039832999999999995	0.005438800000000001
558	TR1_2_W0001_P0078_T0001_R1_P5_K1_Ch2-Ch1.zen	20150416_STAG1gfpch8_Prometa\MitoSys2\LSM\round2\Part2\DE_W0025\DE_W0025_P0004\DE_2_W0025_P0004_T0001\TR1_W0001_P0078\TR1_2_W0001_P0078_T0001_R1_P5_K1_Ch2-Ch1.zen	FA/ISS	20000	30.0	3	p	7	0	0	29.94	100000	2000	Scale	0	1.77	0	0.01	1.19	0	0.01	0.044000000000000004	0	1	1	0	1	12.08	18.47	0	1	12.08	18.47	0.973	0.9734	1	0.73	0.8764	0.7998	1	0.9432	0.9712	0.7061	0.7999	0.7751	0.25377	0.024752	0.00032965	0.0084876
559	TR1_2_W0001_P0078_T0001_R1_P6_K1_Ch2-Ch1.zen	20150416_STAG1gfpch8_Prometa\MitoSys2\LSM\round2\Part2\DE_W0025\DE_W0025_P0004\DE_2_W0025_P0004_T0001\TR1_W0001_P0078\TR1_2_W0001_P0078_T0001_R1_P6_K1_Ch2-Ch1.zen	FA/ISS	20000	30.0	3	p	7	0	0	29.94	100000	2000	Scale	0	1.77	0	0.01	1.19	0	0.01	0.044000000000000004	0	1	1	0	1	12.979000000000001	18.666	0	1	12.979000000000001	18.666	1.0402	1.0678	1	0.7457	0.8762	0.8083	1	0.9396	0.9693	0.7797	0.8797	0.7818	0.27909	0.026233999999999997	0.0085113	0.007648
560	TR1_2_W0001_P0133_T0001_R1_P1_K1_Ch2-Ch1.zen	20150416_STAG1gfpch8_Prometa\MitoSys2\LSM\round2\Part2\DE_W0026\DE_W0026_P0001\DE_2_W0026_P0001_T0002\TR1_W0001_P0133\TR1_2_W0001_P0133_T0001_R1_P1_K1_Ch2-Ch1.zen	FA/ISS	20000	30.0	3	x	7	0	0	29.94	100000	2000	Scale	0	1.77	0	0.01	1.19	0	0.01	0.044000000000000004	0	1	1	0	1	12.814	64.072	0	1	12.814	64.072	0.9986	0.8276	1	0.7435	0.9637	0.8465	1	0.9826	0.9913	0.7422	0.7787	0.8390000000000001	0.21648	0.0075456	0.0025268	0.0040817
561	TR1_2_W0001_P0133_T0001_R1_P2_K1_Ch2-Ch1.zen	20150416_STAG1gfpch8_Prometa\MitoSys2\LSM\round2\Part2\DE_W0026\DE_W0026_P0001\DE_2_W0026_P0001_T0002\TR1_W0001_P0133\TR1_2_W0001_P0133_T0001_R1_P2_K1_Ch2-Ch1.zen	FA/ISS	20000	30.0	3	x	7	0	0	29.94	100000	2000	Scale	0	1.77	0	0.01	1.19	0	0.01	0.044000000000000004	0	1	1	0	1	13.909	45.566	0	1	13.909	45.566	0.9194	1.117	1	0.7621	0.9455	0.8488	1	0.9717	0.9858	0.6913	1.0283	0.8364	0.23004000000000002	0.025136000000000002	0.0040718	0.0067538
562	TR1_2_W0001_P0133_T0001_R1_P3_K1_Ch2-Ch1.zen	20150416_STAG1gfpch8_Prometa\MitoSys2\LSM\round2\Part2\DE_W0026\DE_W0026_P0001\DE_2_W0026_P0001_T0002\TR1_W0001_P0133\TR1_2_W0001_P0133_T0001_R1_P3_K1_Ch2-Ch1.zen	FA/ISS	20000	30.0	3	x	7	0	0	29.94	100000	2000	Scale	0	1.77	0	0.01	1.19	0	0.01	0.044000000000000004	0	1	1	0	1	13.446	305.986	0	1	13.446	305.986	1.0625	2.123	1	0.7529	0.9898	0.8632	1	0.995	0.9975	0.8063	2.0951	0.8611	0.20734	0.049109	0.0062923	0.004794
563	TR1_2_W0001_P0133_T0001_R1_P4_K1_Ch2-Ch1.zen	20150416_STAG1gfpch8_Prometa\MitoSys2\LSM\round2\Part2\DE_W0026\DE_W0026_P0001\DE_2_W0026_P0001_T0002\TR1_W0001_P0133\TR1_2_W0001_P0133_T0001_R1_P4_K1_Ch2-Ch1.zen	FA/ISS	20000	30.0	3	p	7	0	0	29.94	100000	2000	Scale	0	1.77	0	0.01	1.19	0	0.01	0.044000000000000004	0	1	1	0	1	12.530999999999999	15.457	0	1	12.530999999999999	15.457	1.0338	1.1678	1	0.7390000000000001	0.8508	0.7929	1	0.9289	0.9638	0.7677	0.932	0.7618	0.25169	0.012345	0.00045686	0.014047
564	TR1_2_W0001_P0133_T0001_R1_P5_K1_Ch2-Ch1.zen	20150416_STAG1gfpch8_Prometa\MitoSys2\LSM\round2\Part2\DE_W0026\DE_W0026_P0001\DE_2_W0026_P0001_T0002\TR1_W0001_P0133\TR1_2_W0001_P0133_T0001_R1_P5_K1_Ch2-Ch1.zen	FA/ISS	20000	30.0	3	p	7	0	0	29.94	100000	2000	Scale	0	1.77	0	0.01	1.19	0	0.01	0.044000000000000004	0	1	1	0	1	8.732000000000001	11.452	0	1	8.732000000000001	11.452	1.0416	1.0487	1	0.6311	0.8026	0.7115	1	0.9344	0.9667	0.6625	0.7849	0.685	0.36079	0.042432	0.0069057	0.023348
565	TR1_2_W0001_P0133_T0001_R1_P6_K1_Ch2-Ch1.zen	20150416_STAG1gfpch8_Prometa\MitoSys2\LSM\round2\Part2\DE_W0026\DE_W0026_P0001\DE_2_W0026_P0001_T0002\TR1_W0001_P0133\TR1_2_W0001_P0133_T0001_R1_P6_K1_Ch2-Ch1.zen	FA/ISS	20000	30.0	3	p	7	0	0	29.94	100000	2000	Scale	0	1.77	0	0.01	1.19	0	0.01	0.044000000000000004	0	1	1	0	1	1.837	6.2410000000000005	0	1	1.837	6.2410000000000005	0.9843	0.9625	1	0.0016	0.6533	0.0284	1	0.9742	0.987	0.0007	0.6022	0.027999999999999997	0.096364	0.11154000000000001	0.00012392	0.028066000000000004
566	TR1_2_W0001_P0052_T0001_R1_P1_K1_Ch2-Ch1.zen	20150416_STAG1gfpch8_Prometa\MitoSys2\LSM\round2\Part2\DE_W0026\DE_W0026_P0002\DE_2_W0026_P0002_T0001\TR1_W0001_P0052\TR1_2_W0001_P0052_T0001_R1_P1_K1_Ch2-Ch1.zen	FA/ISS	20000	30.0	3	x	7	0	0	29.94	100000	2000	Scale	0	1.77	0	0.01	1.19	0	0.01	0.044000000000000004	0	1	1	0	1	12.118	241.416	0	1	12.118	241.416	1.0993	2.0234	1	0.7274	0.9887	0.8479	1	0.995	0.9975	0.8106	1.9962	0.8458	0.21475	0.049612	0.0094575	0.008907700000000001
567	TR1_2_W0001_P0052_T0001_R1_P2_K1_Ch2-Ch1.zen	20150416_STAG1gfpch8_Prometa\MitoSys2\LSM\round2\Part2\DE_W0026\DE_W0026_P0002\DE_2_W0026_P0002_T0001\TR1_W0001_P0052\TR1_2_W0001_P0052_T0001_R1_P2_K1_Ch2-Ch1.zen	FA/ISS	20000	30.0	3	x	7	0	0	29.94	100000	2000	Scale	0	1.77	0	0.01	1.19	0	0.01	0.044000000000000004	0	1	1	0	1	11.622	238.282	0	1	11.622	238.282	1.0189	1.1088	1	0.7188	0.99	0.8435	1	0.9957	0.9978	0.7347	1.0935	0.8417	0.20963	0.033043	0.061411	0.025338999999999997
568	TR1_2_W0001_P0052_T0001_R1_P3_K1_Ch2-Ch1.zen	20150416_STAG1gfpch8_Prometa\MitoSys2\LSM\round2\Part2\DE_W0026\DE_W0026_P0002\DE_2_W0026_P0002_T0001\TR1_W0001_P0052\TR1_2_W0001_P0052_T0001_R1_P3_K1_Ch2-Ch1.zen	FA/ISS	20000	30.0	3	x	7	0	0	29.94	100000	2000	Scale	0	1.77	0	0.01	1.19	0	0.01	0.044000000000000004	0	1	1	0	1	11.279000000000002	201.093	0	1	11.279000000000002	201.093	0.856	1.0436	1	0.7082	0.9868	0.8358	1	0.9945	0.9973	0.5856	1.0239	0.8335	0.18588	0.074898	0.013000999999999999	0.008914499999999999
569	TR1_2_W0001_P0052_T0001_R1_P4_K1_Ch2-Ch1.zen	20150416_STAG1gfpch8_Prometa\MitoSys2\LSM\round2\Part2\DE_W0026\DE_W0026_P0002\DE_2_W0026_P0002_T0001\TR1_W0001_P0052\TR1_2_W0001_P0052_T0001_R1_P4_K1_Ch2-Ch1.zen	FA/ISS	20000	30.0	3	p	7	0	0	29.94	100000	2000	Scale	0	1.77	0	0.01	1.19	0	0.01	0.044000000000000004	0	1	1	0	1	9.326	12.672	0	1	9.326	12.672	1.1291	0.9647	1	0.6531	0.8176	0.7307	1	0.9356	0.9672	0.7569	0.7241	0.7042	0.29825	0.047563	0.0034977	0.019055000000000002
570	TR1_2_W0001_P0052_T0001_R1_P5_K1_Ch2-Ch1.zen	20150416_STAG1gfpch8_Prometa\MitoSys2\LSM\round2\Part2\DE_W0026\DE_W0026_P0002\DE_2_W0026_P0002_T0001\TR1_W0001_P0052\TR1_2_W0001_P0052_T0001_R1_P5_K1_Ch2-Ch1.zen	FA/ISS	20000	30.0	3	p	7	0	0	29.94	100000	2000	Scale	0	1.77	0	0.01	1.19	0	0.01	0.044000000000000004	0	1	1	0	1	10.254000000000001	10.992	0	1	10.254000000000001	10.992	0.9942	1.0471	1	0.6862	0.7944	0.7383	1	0.9188	0.9585	0.6813	0.7623	0.7040000000000001	0.3362	0.018252	0.024312	0.007782300000000001
571	TR1_2_W0001_P0052_T0001_R1_P6_K1_Ch2-Ch1.zen	20150416_STAG1gfpch8_Prometa\MitoSys2\LSM\round2\Part2\DE_W0026\DE_W0026_P0002\DE_2_W0026_P0002_T0001\TR1_W0001_P0052\TR1_2_W0001_P0052_T0001_R1_P6_K1_Ch2-Ch1.zen	FA/ISS	20000	30.0	3	p	7	0	0	29.94	100000	2000	Scale	0	1.77	0	0.01	1.19	0	0.01	0.044000000000000004	0	1	1	0	1	7.148	10.925999999999998	0	1	7.148	10.925999999999998	1.0382	0.9491	1	0.5655	0.7927	0.6694	1	0.9428	0.971	0.5937	0.6969	0.6476	0.35588000000000003	0.043429	0.0055147	0.017183
572	TR1_2_W0001_P0105_T0001_R1_P1_K1_Ch2-Ch1.zen	20150416_STAG1gfpch8_Prometa\MitoSys2\LSM\round2\Part2\DE_W0026\DE_W0026_P0003\DE_2_W0026_P0003_T0001\TR1_W0001_P0105\TR1_2_W0001_P0105_T0001_R1_P1_K1_Ch2-Ch1.zen	FA/ISS	20000	30.0	3	p	7	0	0	29.94	100000	2000	Scale	0	1.77	0	0.01	1.19	0	0.01	0.044000000000000004	0	1	1	0	1	17.459	416.81199999999995	0	1	17.459	416.81199999999995	0.93	1.7301	1	0.8059	0.9941	0.895	1	0.9962	0.9981	0.7422	1.7166	0.8933	0.18386	0.038314999999999995	0.0016236	0.0015404000000000001
573	TR1_2_W0001_P0105_T0001_R1_P2_K1_Ch2-Ch1.zen	20150416_STAG1gfpch8_Prometa\MitoSys2\LSM\round2\Part2\DE_W0026\DE_W0026_P0003\DE_2_W0026_P0003_T0001\TR1_W0001_P0105\TR1_2_W0001_P0105_T0001_R1_P2_K1_Ch2-Ch1.zen	FA/ISS	20000	30.0	3	p	7	0	0	29.94	100000	2000	Scale	0	1.77	0	0.01	1.19	0	0.01	0.044000000000000004	0	1	1	0	1	14.274000000000001	463.81300000000005	0	1	14.274000000000001	463.81300000000005	1.5364	2.6349	1	0.7638	0.9943	0.8714	1	0.9971	0.9985	1.2304	2.6178	0.8701	0.10382000000000001	0.054519000000000005	0.0020461	0.0021794
574	TR1_2_W0001_P0105_T0001_R1_P3_K1_Ch2-Ch1.zen	20150416_STAG1gfpch8_Prometa\MitoSys2\LSM\round2\Part2\DE_W0026\DE_W0026_P0003\DE_2_W0026_P0003_T0001\TR1_W0001_P0105\TR1_2_W0001_P0105_T0001_R1_P3_K1_Ch2-Ch1.zen	FA/ISS	20000	30.0	3	x	7	0	0	29.94	100000	2000	Scale	0	1.77	0	0.01	1.19	0	0.01	0.044000000000000004	0	1	1	0	1	16.730999999999998	264.02	0	1	16.730999999999998	264.02	1.0133	1.6311	1	0.7982	0.9905	0.8891	1	0.9942	0.9971	0.8091	1.6105	0.8865	0.20031	0.041365	0.0030718000000000004	0.0029515
575	TR1_2_W0001_P0105_T0001_R1_P4_K1_Ch2-Ch1.zen	20150416_STAG1gfpch8_Prometa\MitoSys2\LSM\round2\Part2\DE_W0026\DE_W0026_P0003\DE_2_W0026_P0003_T0001\TR1_W0001_P0105\TR1_2_W0001_P0105_T0001_R1_P4_K1_Ch2-Ch1.zen	FA/ISS	20000	30.0	3	p	7	0	0	29.94	100000	2000	Scale	0	1.77	0	0.01	1.19	0	0.01	0.044000000000000004	0	1	1	0	1	13.802	15.482999999999999	0	1	13.802	15.482999999999999	0.976	0.9728	1	0.759	0.8532	0.8047	1	0.9238	0.9612	0.7378	0.7597	0.7708	0.19751	0.009426700000000001	0.016871	0.0040184
576	TR1_2_W0001_P0105_T0001_R1_P5_K1_Ch2-Ch1.zen	20150416_STAG1gfpch8_Prometa\MitoSys2\LSM\round2\Part2\DE_W0026\DE_W0026_P0003\DE_2_W0026_P0003_T0001\TR1_W0001_P0105\TR1_2_W0001_P0105_T0001_R1_P5_K1_Ch2-Ch1.zen	FA/ISS	20000	30.0	3	p	7	0	0	29.94	100000	2000	Scale	0	1.77	0	0.01	1.19	0	0.01	0.044000000000000004	0	1	1	0	1	14.477	17.494	0	1	14.477	17.494	1.0643	1.0517	1	0.7675	0.8679	0.8162	1	0.929	0.9639	0.8237	0.846	0.7845	0.20465	0.012272	0.0098487	0.0046328
577	TR1_2_W0001_P0105_T0001_R1_P6_K1_Ch2-Ch1.zen	20150416_STAG1gfpch8_Prometa\MitoSys2\LSM\round2\Part2\DE_W0026\DE_W0026_P0003\DE_2_W0026_P0003_T0001\TR1_W0001_P0105\TR1_2_W0001_P0105_T0001_R1_P6_K1_Ch2-Ch1.zen	FA/ISS	20000	30.0	3	p	7	0	0	29.94	100000	2000	Scale	0	1.77	0	0.01	1.19	0	0.01	0.044000000000000004	0	1	1	0	1	12.933	20.659000000000002	0	1	12.933	20.659000000000002	1.0692	1.0049	1	0.7451	0.8875	0.8131	1	0.9449	0.9721	0.8039	0.8384	0.789	0.2672	0.021474	0.009381700000000001	0.0058853
578	TR1_2_W0001_P0079_T0001_R1_P1_K1_Ch2-Ch1.zen	20150416_STAG1gfpch8_Prometa\MitoSys2\LSM\round2\Part2\DE_W0026\DE_W0026_P0004\DE_2_W0026_P0004_T0001\TR1_W0001_P0079\TR1_2_W0001_P0079_T0001_R1_P1_K1_Ch2-Ch1.zen	FA/ISS	20000	30.0	3	x	7	0	0	29.94	100000	2000	Scale	0	1.77	0	0.01	1.19	0	0.01	0.044000000000000004	0	1	1	0	1	16.128	416.694	0	1	16.128	416.694	1.0492	1.3613	1	0.7902	0.9941	0.8862	1	0.9965	0.9982	0.8326	1.3499	0.8846	0.17689000000000002	0.051569000000000004	0.0041825000000000005	0.0027848000000000005
579	TR1_2_W0001_P0079_T0001_R1_P2_K1_Ch2-Ch1.zen	20150416_STAG1gfpch8_Prometa\MitoSys2\LSM\round2\Part2\DE_W0026\DE_W0026_P0004\DE_2_W0026_P0004_T0001\TR1_W0001_P0079\TR1_2_W0001_P0079_T0001_R1_P2_K1_Ch2-Ch1.zen	FA/ISS	20000	30.0	3	p	7	0	0	29.94	100000	2000	Scale	0	1.77	0	0.01	1.19	0	0.01	0.044000000000000004	0	1	1	0	1	15.658	288.306	0	1	15.658	288.306	1.0358	2.7751	1	0.7862	0.9903	0.8823	1	0.9944	0.9972	0.8173	2.7438	0.8798	0.18494000000000002	0.032906	0.0042207	0.0029719
580	TR1_2_W0001_P0079_T0001_R1_P3_K1_Ch2-Ch1.zen	20150416_STAG1gfpch8_Prometa\MitoSys2\LSM\round2\Part2\DE_W0026\DE_W0026_P0004\DE_2_W0026_P0004_T0001\TR1_W0001_P0079\TR1_2_W0001_P0079_T0001_R1_P3_K1_Ch2-Ch1.zen	FA/ISS	20000	30.0	3	x	7	0	0	29.94	100000	2000	Scale	0	1.77	0	0.01	1.19	0	0.01	0.044000000000000004	0	1	1	0	1	15.36	380.50699999999995	0	1	15.36	380.50699999999995	1.1279	1.4732	1	0.78	0.9935	0.8802	1	0.9963	0.9982	0.8911	1.4602	0.8786	0.20323	0.049079000000000005	0.0033691000000000003	0.0033076
581	TR1_2_W0001_P0079_T0001_R1_P4_K1_Ch2-Ch1.zen	20150416_STAG1gfpch8_Prometa\MitoSys2\LSM\round2\Part2\DE_W0026\DE_W0026_P0004\DE_2_W0026_P0004_T0001\TR1_W0001_P0079\TR1_2_W0001_P0079_T0001_R1_P4_K1_Ch2-Ch1.zen	FA/ISS	20000	30.0	3	p	7	0	0	29.94	100000	2000	Scale	0	1.77	0	0.01	1.19	0	0.01	0.044000000000000004	0	1	1	0	1	12.450999999999999	15.142999999999999	0	1	12.450999999999999	15.142999999999999	0.9647	1.0039	1	0.7401	0.8491	0.7927	1	0.9277	0.9632	0.7097	0.7873	0.7611	0.26975	0.011279	0.01741	0.0069584
582	TR1_2_W0001_P0079_T0001_R1_P5_K1_Ch2-Ch1.zen	20150416_STAG1gfpch8_Prometa\MitoSys2\LSM\round2\Part2\DE_W0026\DE_W0026_P0004\DE_2_W0026_P0004_T0001\TR1_W0001_P0079\TR1_2_W0001_P0079_T0001_R1_P5_K1_Ch2-Ch1.zen	FA/ISS	20000	30.0	3	p	7	0	0	29.94	100000	2000	Scale	0	1.77	0	0.01	1.19	0	0.01	0.044000000000000004	0	1	1	0	1	12.263	19.442999999999998	0	1	12.263	19.442999999999998	0.9954	1.0919	1	0.7307	0.8807	0.8021	1	0.9449	0.972	0.7256	0.9129999999999999	0.7782	0.2478	0.033699	0.004667800000000001	0.0079577
583	TR1_2_W0001_P0079_T0001_R1_P6_K1_Ch2-Ch1.zen	20150416_STAG1gfpch8_Prometa\MitoSys2\LSM\round2\Part2\DE_W0026\DE_W0026_P0004\DE_2_W0026_P0004_T0001\TR1_W0001_P0079\TR1_2_W0001_P0079_T0001_R1_P6_K1_Ch2-Ch1.zen	FA/ISS	20000	30.0	3	p	7	0	0	29.94	100000	2000	Scale	0	1.77	0	0.01	1.19	0	0.01	0.044000000000000004	0	1	1	0	1	13.607999999999999	25.340999999999998	0	1	13.607999999999999	25.340999999999998	1.0335	1.092	1	0.7561	0.9076	0.8284	1	0.9531	0.9763	0.7845	0.9473	0.8077	0.23829	0.021597	0.0040592	0.0029527
584	TR1_2_W0001_P0134_T0001_R1_P1_K1_Ch2-Ch1.zen	20150416_STAG1gfpch8_Prometa\MitoSys2\LSM\round2\Part2\DE_W0027\DE_W0027_P0001\DE_2_W0027_P0001_T0002\TR1_W0001_P0134\TR1_2_W0001_P0134_T0001_R1_P1_K1_Ch2-Ch1.zen	FA/ISS	20000	30.0	3	x	7	0	0	29.94	100000	2000	Scale	0	1.77	0	0.01	1.19	0	0.01	0.044000000000000004	0	1	1	0	1	12.525	159.56	0	1	12.525	159.56	1.1484	1.0166	1	0.7351	0.9846	0.8507	1	0.9929	0.9964	0.8617	0.9932	0.8476	0.17434000000000002	0.043297	0.0015442	0.0018179000000000001
585	TR1_2_W0001_P0134_T0001_R1_P2_K1_Ch2-Ch1.zen	20150416_STAG1gfpch8_Prometa\MitoSys2\LSM\round2\Part2\DE_W0027\DE_W0027_P0001\DE_2_W0027_P0001_T0002\TR1_W0001_P0134\TR1_2_W0001_P0134_T0001_R1_P2_K1_Ch2-Ch1.zen	FA/ISS	20000	30.0	3	x	7	0	0	29.94	100000	2000	Scale	0	1.77	0	0.01	1.19	0	0.01	0.044000000000000004	0	1	1	0	1	10.542	114.64399999999999	0	1	10.542	114.64399999999999	1.0421	1.2267	1	0.6914	0.9786	0.8225	1	0.9916	0.9958	0.7261	1.1931	0.8190000000000001	0.19253	0.042336	0.0052778	0.0051151
586	TR1_2_W0001_P0134_T0001_R1_P3_K1_Ch2-Ch1.zen	20150416_STAG1gfpch8_Prometa\MitoSys2\LSM\round2\Part2\DE_W0027\DE_W0027_P0001\DE_2_W0027_P0001_T0002\TR1_W0001_P0134\TR1_2_W0001_P0134_T0001_R1_P3_K1_Ch2-Ch1.zen	FA/ISS	20000	30.0	3	x	7	0	0	29.94	100000	2000	Scale	0	1.77	0	0.01	1.19	0	0.01	0.044000000000000004	0	1	1	0	1	11.565	190.717	0	1	11.565	190.717	1.1612	1.2038	1	0.7153	0.987	0.8401	1	0.9945	0.9973	0.85	1.1824	0.8378	0.22015	0.033847	0.0015637000000000001	0.0021734000000000002
587	TR1_2_W0001_P0134_T0001_R1_P4_K1_Ch2-Ch1.zen	20150416_STAG1gfpch8_Prometa\MitoSys2\LSM\round2\Part2\DE_W0027\DE_W0027_P0001\DE_2_W0027_P0001_T0002\TR1_W0001_P0134\TR1_2_W0001_P0134_T0001_R1_P4_K1_Ch2-Ch1.zen	FA/ISS	20000	30.0	3	p	7	0	0	29.94	100000	2000	Scale	0	1.77	0	0.01	1.19	0	0.01	0.044000000000000004	0	1	1	0	1	12.38	20.988000000000003	0	1	12.38	20.988000000000003	0.9927	1.0938	1	0.7331	0.8884	0.8071	1	0.9484	0.9738	0.7268	0.9258	0.7847	0.30543000000000003	0.018650999999999997	0.007537100000000001	0.0025063000000000004
588	TR1_2_W0001_P0134_T0001_R1_P5_K1_Ch2-Ch1.zen	20150416_STAG1gfpch8_Prometa\MitoSys2\LSM\round2\Part2\DE_W0027\DE_W0027_P0001\DE_2_W0027_P0001_T0002\TR1_W0001_P0134\TR1_2_W0001_P0134_T0001_R1_P5_K1_Ch2-Ch1.zen	FA/ISS	20000	30.0	3	p	7	0	0	29.94	100000	2000	Scale	0	1.77	0	0.01	1.19	0	0.01	0.044000000000000004	0	1	1	0	1	12.273	23.928	0	1	12.273	23.928	1.005	0.898	1	0.7315	0.9032	0.8128	1	0.9555	0.9775	0.7351	0.7661	0.7935	0.24493	0.028736	0.0023351	0.010361
589	TR1_2_W0001_P0134_T0001_R1_P6_K1_Ch2-Ch1.zen	20150416_STAG1gfpch8_Prometa\MitoSys2\LSM\round2\Part2\DE_W0027\DE_W0027_P0001\DE_2_W0027_P0001_T0002\TR1_W0001_P0134\TR1_2_W0001_P0134_T0001_R1_P6_K1_Ch2-Ch1.zen	FA/ISS	20000	30.0	3	p	7	0	0	29.94	100000	2000	Scale	0	1.77	0	0.01	1.19	0	0.01	0.044000000000000004	0	1	1	0	1	11.324000000000002	23.785999999999998	0	1	11.324000000000002	23.785999999999998	0.9604	1.0107	1	0.7116	0.902	0.8011	1	0.9583	0.9789	0.6778	0.8731	0.7834	0.28686	0.025936	-1.5689000000000002e-05	0.0091545
590	TR1_2_W0001_P0162_T0001_R1_P1_K1_Ch2-Ch1.zen	20150416_STAG1gfpch8_Prometa\MitoSys2\LSM\round2\Part2\DE_W0027\DE_W0027_P0002\DE_2_W0027_P0002_T0002\TR1_W0001_P0162\TR1_2_W0001_P0162_T0001_R1_P1_K1_Ch2-Ch1.zen	FA/ISS	20000	30.0	3	x	7	0	0	29.94	100000	2000	Scale	0	1.77	0	0.01	1.19	0	0.01	0.044000000000000004	0	1	1	0	1	17.644000000000002	217.452	0	1	17.644000000000002	217.452	1.0948	0.7639	1	0.8085	0.9887	0.8941	1	0.9926	0.9963	0.8932	0.7469	0.8907	0.1944	0.028959	0.004889899999999999	0.0043897
591	TR1_2_W0001_P0162_T0001_R1_P2_K1_Ch2-Ch1.zen	20150416_STAG1gfpch8_Prometa\MitoSys2\LSM\round2\Part2\DE_W0027\DE_W0027_P0002\DE_2_W0027_P0002_T0002\TR1_W0001_P0162\TR1_2_W0001_P0162_T0001_R1_P2_K1_Ch2-Ch1.zen	FA/ISS	20000	30.0	3	x	7	0	0	29.94	100000	2000	Scale	0	1.77	0	0.01	1.19	0	0.01	0.044000000000000004	0	1	1	0	1	17.0	356.153	0	1	17.0	356.153	1.0738	1.9851	1	0.8018	0.993	0.8923	1	0.9956	0.9978	0.8673	1.9676	0.8903	0.19333	0.034950999999999996	0.0045338	0.0028021
592	TR1_2_W0001_P0162_T0001_R1_P3_K1_Ch2-Ch1.zen	20150416_STAG1gfpch8_Prometa\MitoSys2\LSM\round2\Part2\DE_W0027\DE_W0027_P0002\DE_2_W0027_P0002_T0002\TR1_W0001_P0162\TR1_2_W0001_P0162_T0001_R1_P3_K1_Ch2-Ch1.zen	FA/ISS	20000	30.0	3	x	7	0	0	29.94	100000	2000	Scale	0	1.77	0	0.01	1.19	0	0.01	0.044000000000000004	0	1	1	0	1	15.897	340.98900000000003	0	1	15.897	340.98900000000003	0.8806	0.8077	1	0.7895	0.9912	0.8846	1	0.9949	0.9974	0.6832	0.794	0.8823	0.17501	0.045024	0.017626	0.029064
593	TR1_2_W0001_P0162_T0001_R1_P4_K1_Ch2-Ch1.zen	20150416_STAG1gfpch8_Prometa\MitoSys2\LSM\round2\Part2\DE_W0027\DE_W0027_P0002\DE_2_W0027_P0002_T0002\TR1_W0001_P0162\TR1_2_W0001_P0162_T0001_R1_P4_K1_Ch2-Ch1.zen	FA/ISS	20000	30.0	3	p	7	0	0	29.94	100000	2000	Scale	0	1.77	0	0.01	1.19	0	0.01	0.044000000000000004	0	1	1	0	1	14.190999999999999	14.431	0	1	14.190999999999999	14.431	0.9918	0.9428	1	0.7659	0.8392	0.8017	1	0.9139	0.956	0.7587	0.7107	0.7631	0.25005	0.013438	0.006449	0.0089361
594	TR1_2_W0001_P0162_T0001_R1_P5_K1_Ch2-Ch1.zen	20150416_STAG1gfpch8_Prometa\MitoSys2\LSM\round2\Part2\DE_W0027\DE_W0027_P0002\DE_2_W0027_P0002_T0002\TR1_W0001_P0162\TR1_2_W0001_P0162_T0001_R1_P5_K1_Ch2-Ch1.zen	FA/ISS	20000	30.0	3	p	7	0	0	29.94	100000	2000	Scale	0	1.77	0	0.01	1.19	0	0.01	0.044000000000000004	0	1	1	0	1	10.427	11.714	0	1	10.427	11.714	1.3498	1.2396	1	0.6807	0.804	0.7395	1	0.9235	0.961	0.9588	0.9279	0.7072	0.29829	0.029927999999999996	0.011448	0.014003
595	TR1_2_W0001_P0162_T0001_R1_P6_K1_Ch2-Ch1.zen	20150416_STAG1gfpch8_Prometa\MitoSys2\LSM\round2\Part2\DE_W0027\DE_W0027_P0002\DE_2_W0027_P0002_T0002\TR1_W0001_P0162\TR1_2_W0001_P0162_T0001_R1_P6_K1_Ch2-Ch1.zen	FA/ISS	20000	30.0	3	p	7	0	0	29.94	100000	2000	Scale	0	1.77	0	0.01	1.19	0	0.01	0.044000000000000004	0	1	1	0	1	14.437000000000001	15.324000000000002	0	1	14.437000000000001	15.324000000000002	0.914	0.8447	1	0.772	0.8523	0.8111	1	0.9189	0.9586	0.6963	0.6432	0.7748	0.22834000000000002	0.017457	0.010727	0.0066746999999999996
596	TR1_2_W0001_P0028_T0001_R1_P1_K1_Ch2-Ch1.zen	20150416_STAG1gfpch8_Prometa\MitoSys2\LSM\round2\Part2\DE_W0028\DE_W0028_P0001\DE_2_W0028_P0001_T0001\TR1_W0001_P0028\TR1_2_W0001_P0028_T0001_R1_P1_K1_Ch2-Ch1.zen	FA/ISS	20000	30.0	3	p	7	0	0	29.94	100000	2000	Scale	0	1.77	0	0.01	1.19	0	0.01	0.044000000000000004	0	1	1	0	1	15.195	321.043	0	1	15.195	321.043	1.0587	1.9963	1	0.7801	0.992	0.8797	1	0.9955	0.9978	0.8316	1.9768	0.8777	0.21816999999999998	0.027087	0.005289800000000001	0.0029936999999999997
597	TR1_2_W0001_P0028_T0001_R1_P2_K1_Ch2-Ch1.zen	20150416_STAG1gfpch8_Prometa\MitoSys2\LSM\round2\Part2\DE_W0028\DE_W0028_P0001\DE_2_W0028_P0001_T0001\TR1_W0001_P0028\TR1_2_W0001_P0028_T0001_R1_P2_K1_Ch2-Ch1.zen	FA/ISS	20000	30.0	3	x	7	0	0	29.94	100000	2000	Scale	0	1.77	0	0.01	1.19	0	0.01	0.044000000000000004	0	1	1	0	1	13.847000000000001	300.643	0	1	13.847000000000001	300.643	0.9857	3.4098	1	0.7584	0.9903	0.8665	1	0.9951	0.9975	0.7447	3.3742	0.8644	0.18550999999999998	0.051888	0.007022700000000001	0.007234899999999999
598	TR1_2_W0001_P0028_T0001_R1_P3_K1_Ch2-Ch1.zen	20150416_STAG1gfpch8_Prometa\MitoSys2\LSM\round2\Part2\DE_W0028\DE_W0028_P0001\DE_2_W0028_P0001_T0001\TR1_W0001_P0028\TR1_2_W0001_P0028_T0001_R1_P3_K1_Ch2-Ch1.zen	FA/ISS	20000	30.0	3	x	7	0	0	29.94	100000	2000	Scale	0	1.77	0	0.01	1.19	0	0.01	0.044000000000000004	0	1	1	0	1	13.682	196.688	0	1	13.682	196.688	0.9314	0.9428	1	0.7581	0.9875	0.8652	1	0.9936	0.9968	0.6979	0.9244	0.8624	0.22815	0.027139999999999997	0.0081394	0.0078722
599	TR1_2_W0001_P0028_T0001_R1_P4_K1_Ch2-Ch1.zen	20150416_STAG1gfpch8_Prometa\MitoSys2\LSM\round2\Part2\DE_W0028\DE_W0028_P0001\DE_2_W0028_P0001_T0001\TR1_W0001_P0028\TR1_2_W0001_P0028_T0001_R1_P4_K1_Ch2-Ch1.zen	FA/ISS	20000	30.0	3	p	7	0	0	29.94	100000	2000	Scale	0	1.77	0	0.01	1.19	0	0.01	0.044000000000000004	0	1	1	0	1	10.52	20.794	0	1	10.52	20.794	1.1255	0.8705	1	0.6897	0.8885	0.7826	1	0.9557	0.9776	0.7924	0.7247	0.764	0.29407	0.050575	0.0032481000000000003	0.011778
600	TR1_2_W0001_P0028_T0001_R1_P5_K1_Ch2-Ch1.zen	20150416_STAG1gfpch8_Prometa\MitoSys2\LSM\round2\Part2\DE_W0028\DE_W0028_P0001\DE_2_W0028_P0001_T0001\TR1_W0001_P0028\TR1_2_W0001_P0028_T0001_R1_P5_K1_Ch2-Ch1.zen	FA/ISS	20000	30.0	3	p	7	0	0	29.94	100000	2000	Scale	0	1.77	0	0.01	1.19	0	0.01	0.044000000000000004	0	1	1	0	1	10.355	12.571	0	1	10.355	12.571	1.0490000000000002	1.0588	1	0.6856	0.8190000000000001	0.7493	1	0.9289	0.9638	0.7254	0.8042	0.7193	0.23298000000000002	0.031699	0.012768999999999999	0.0131
601	TR1_2_W0001_P0028_T0001_R1_P6_K1_Ch2-Ch1.zen	20150416_STAG1gfpch8_Prometa\MitoSys2\LSM\round2\Part2\DE_W0028\DE_W0028_P0001\DE_2_W0028_P0001_T0001\TR1_W0001_P0028\TR1_2_W0001_P0028_T0001_R1_P6_K1_Ch2-Ch1.zen	FA/ISS	20000	30.0	3	p	7	0	0	29.94	100000	2000	Scale	0	1.77	0	0.01	1.19	0	0.01	0.044000000000000004	0	1	1	0	1	11.01	13.485	0	1	11.01	13.485	0.9625	1.0027	1	0.7039	0.8306	0.7647	1	0.9292	0.9639	0.6723	0.7698	0.7344	0.28178000000000003	0.020853999999999998	0.0052166	0.010959
602	TR1_2_W0001_P0054_T0001_R1_P1_K1_Ch2-Ch1.zen	20150416_STAG1gfpch8_Prometa\MitoSys2\LSM\round2\Part2\DE_W0028\DE_W0028_P0002\DE_2_W0028_P0002_T0001\TR1_W0001_P0054\TR1_2_W0001_P0054_T0001_R1_P1_K1_Ch2-Ch1.zen	FA/ISS	20000	30.0	3	x	7	0	0	29.94	100000	2000	Scale	0	1.77	0	0.01	1.19	0	0.01	0.044000000000000004	0	1	1	0	1	22.151999999999997	392.224	0	1	22.151999999999997	392.224	1.0515	0.7722	1	0.8459	0.9937	0.9168	1	0.9948	0.9974	0.8928	0.7618	0.9144	0.16651	0.024315	0.004070000000000001	0.0028156999999999995
603	TR1_2_W0001_P0054_T0001_R1_P2_K1_Ch2-Ch1.zen	20150416_STAG1gfpch8_Prometa\MitoSys2\LSM\round2\Part2\DE_W0028\DE_W0028_P0002\DE_2_W0028_P0002_T0001\TR1_W0001_P0054\TR1_2_W0001_P0054_T0001_R1_P2_K1_Ch2-Ch1.zen	FA/ISS	20000	30.0	3	p	7	0	0	29.94	100000	2000	Scale	0	1.77	0	0.01	1.19	0	0.01	0.044000000000000004	0	1	1	0	1	19.963	541.924	0	1	19.963	541.924	0.9731	2.9035	1	0.8288	0.9947	0.9079	1	0.996	0.998	0.8035	2.8832	0.9061	0.11778	0.03573	0.0034805	0.0025494
604	TR1_2_W0001_P0054_T0001_R1_P3_K1_Ch2-Ch1.zen	20150416_STAG1gfpch8_Prometa\MitoSys2\LSM\round2\Part2\DE_W0028\DE_W0028_P0002\DE_2_W0028_P0002_T0001\TR1_W0001_P0054\TR1_2_W0001_P0054_T0001_R1_P3_K1_Ch2-Ch1.zen	FA/ISS	20000	30.0	3	p	7	0	0	29.94	100000	2000	Scale	0	1.77	0	0.01	1.19	0	0.01	0.044000000000000004	0	1	1	0	1	21.564	325.976	0	1	21.564	325.976	1.0513	1.4633	1	0.8419	0.9919	0.9138	1	0.9935	0.9968	0.8885	1.4441	0.9108	0.18189	0.030920999999999997	0.0026701999999999997	0.0021333000000000003
605	TR1_2_W0001_P0054_T0001_R1_P4_K1_Ch2-Ch1.zen	20150416_STAG1gfpch8_Prometa\MitoSys2\LSM\round2\Part2\DE_W0028\DE_W0028_P0002\DE_2_W0028_P0002_T0001\TR1_W0001_P0054\TR1_2_W0001_P0054_T0001_R1_P4_K1_Ch2-Ch1.zen	FA/ISS	20000	30.0	3	p	7	0	0	29.94	100000	2000	Scale	0	1.77	0	0.01	1.19	0	0.01	0.044000000000000004	0	1	1	0	1	12.969000000000001	10.952	0	1	12.969000000000001	10.952	1.0686	1.0244	1	0.7437	0.7943	0.7686	1	0.8991	0.9482	0.8027	0.7222	0.7240000000000001	0.26559	0.027327999999999998	-0.0036931	0.007645300000000001
606	TR1_2_W0001_P0054_T0001_R1_P5_K1_Ch2-Ch1.zen	20150416_STAG1gfpch8_Prometa\MitoSys2\LSM\round2\Part2\DE_W0028\DE_W0028_P0002\DE_2_W0028_P0002_T0001\TR1_W0001_P0054\TR1_2_W0001_P0054_T0001_R1_P5_K1_Ch2-Ch1.zen	FA/ISS	20000	30.0	3	p	7	0	0	29.94	100000	2000	Scale	0	1.77	0	0.01	1.19	0	0.01	0.044000000000000004	0	1	1	0	1	12.345	19.996	0	1	12.345	19.996	1.0175	0.9455	1	0.7328	0.8846	0.8051	1	0.9464	0.9729	0.7471	0.7841	0.7818	0.14565999999999998	0.041908	-0.0005664	0.014528999999999999
607	TR1_2_W0001_P0054_T0001_R1_P6_K1_Ch2-Ch1.zen	20150416_STAG1gfpch8_Prometa\MitoSys2\LSM\round2\Part2\DE_W0028\DE_W0028_P0002\DE_2_W0028_P0002_T0001\TR1_W0001_P0054\TR1_2_W0001_P0054_T0001_R1_P6_K1_Ch2-Ch1.zen	FA/ISS	20000	30.0	3	p	7	0	0	29.94	100000	2000	Scale	0	1.77	0	0.01	1.19	0	0.01	0.044000000000000004	0	1	1	0	1	18.343	28.326999999999998	0	1	18.343	28.326999999999998	0.9024	0.8270000000000001	1	0.8188	0.9175	0.8667	1	0.9428	0.971	0.7304	0.7043	0.8405	0.22174000000000002	0.013141	0.0060232	0.0038441
608	TR1_2_W0001_P0107_T0001_R1_P1_K1_Ch2-Ch1.zen	20150416_STAG1gfpch8_Prometa\MitoSys2\LSM\round2\Part2\DE_W0028\DE_W0028_P0003\DE_2_W0028_P0003_T0001\TR1_W0001_P0107\TR1_2_W0001_P0107_T0001_R1_P1_K1_Ch2-Ch1.zen	FA/ISS	20000	30.0	3	p	7	0	0	29.94	100000	2000	Scale	0	1.77	0	0.01	1.19	0	0.01	0.044000000000000004	0	1	1	0	1	17.499000000000002	189.394	0	1	17.499000000000002	189.394	1.2614	1.4062	1	0.8051	0.9872	0.8914	1	0.9918	0.9959	1.0377	1.3796	0.8877	0.18223	0.040893	0.0010343	0.0026563000000000003
609	TR1_2_W0001_P0107_T0001_R1_P2_K1_Ch2-Ch1.zen	20150416_STAG1gfpch8_Prometa\MitoSys2\LSM\round2\Part2\DE_W0028\DE_W0028_P0003\DE_2_W0028_P0003_T0001\TR1_W0001_P0107\TR1_2_W0001_P0107_T0001_R1_P2_K1_Ch2-Ch1.zen	FA/ISS	20000	30.0	3	p	7	0	0	29.94	100000	2000	Scale	0	1.77	0	0.01	1.19	0	0.01	0.044000000000000004	0	1	1	0	1	16.215	76.446	0	1	16.215	76.446	0.9971	2.5376	1	0.7924	0.9662	0.8749	1	0.9798	0.9899	0.789	2.4391	0.8659	0.19088	0.026704000000000002	0.004843	0.0050810000000000004
610	TR1_2_W0001_P0107_T0001_R1_P3_K1_Ch2-Ch1.zen	20150416_STAG1gfpch8_Prometa\MitoSys2\LSM\round2\Part2\DE_W0028\DE_W0028_P0003\DE_2_W0028_P0003_T0001\TR1_W0001_P0107\TR1_2_W0001_P0107_T0001_R1_P3_K1_Ch2-Ch1.zen	FA/ISS	20000	30.0	3	p	7	0	0	29.94	100000	2000	Scale	0	1.77	0	0.01	1.19	0	0.01	0.044000000000000004	0	1	1	0	1	13.159	266.975	0	1	13.159	266.975	1.2344	1.3871	1	0.742	0.9904	0.8571	1	0.9954	0.9977	0.9411	1.3697	0.8551	0.10578	0.010061	0.011356	0.015064
611	TR1_2_W0001_P0107_T0001_R1_P4_K1_Ch2-Ch1.zen	20150416_STAG1gfpch8_Prometa\MitoSys2\LSM\round2\Part2\DE_W0028\DE_W0028_P0003\DE_2_W0028_P0003_T0001\TR1_W0001_P0107\TR1_2_W0001_P0107_T0001_R1_P4_K1_Ch2-Ch1.zen	FA/ISS	20000	30.0	3	p	7	0	0	29.94	100000	2000	Scale	0	1.77	0	0.01	1.19	0	0.01	0.044000000000000004	0	1	1	0	1	15.567	9.683	0	1	15.567	9.683	1.095	1.0853	1	0.7836	0.769	0.7762	1	0.8648	0.9299	0.8669	0.7121	0.7142	0.23931999999999998	0.010108	0.0048403	0.017787999999999998
612	TR1_2_W0001_P0107_T0001_R1_P5_K1_Ch2-Ch1.zen	20150416_STAG1gfpch8_Prometa\MitoSys2\LSM\round2\Part2\DE_W0028\DE_W0028_P0003\DE_2_W0028_P0003_T0001\TR1_W0001_P0107\TR1_2_W0001_P0107_T0001_R1_P5_K1_Ch2-Ch1.zen	FA/ISS	20000	30.0	3	p	7	0	0	29.94	100000	2000	Scale	0	1.77	0	0.01	1.19	0	0.01	0.044000000000000004	0	1	1	0	1	14.405999999999999	8.662	0	1	14.405999999999999	8.662	1.0535	1.0605	1	0.7685	0.7431	0.7557	1	0.8588	0.9267	0.8152	0.6668	0.6914	0.21535	0.021119	0.0073057	0.017599
613	TR1_2_W0001_P0107_T0001_R1_P6_K1_Ch2-Ch1.zen	20150416_STAG1gfpch8_Prometa\MitoSys2\LSM\round2\Part2\DE_W0028\DE_W0028_P0003\DE_2_W0028_P0003_T0001\TR1_W0001_P0107\TR1_2_W0001_P0107_T0001_R1_P6_K1_Ch2-Ch1.zen	FA/ISS	20000	30.0	3	p	7	0	0	29.94	100000	2000	Scale	0	1.77	0	0.01	1.19	0	0.01	0.044000000000000004	0	1	1	0	1	12.860999999999999	7.71	0	1	12.860999999999999	7.71	1.0961	1.0908	1	0.7407	0.7118	0.726	1	0.8578	0.9262	0.8215	0.6549	0.6624	0.16214	0.063086	0.01654	0.060048000000000004
614	TR1_2_W0001_P0055_T0001_R1_P1_K1_Ch2-Ch1.zen	20150416_STAG1gfpch8_Prometa\MitoSys2\LSM\round2\Part2\DE_W0029\DE_W0029_P0002\DE_2_W0029_P0002_T0001\TR1_W0001_P0055\TR1_2_W0001_P0055_T0001_R1_P1_K1_Ch2-Ch1.zen	FA/ISS	20000	30.0	3	x	7	0	0	29.94	100000	2000	Scale	0	1.77	0	0.01	1.19	0	0.01	0.044000000000000004	0	1	1	0	1	15.911	73.002	0	1	15.911	73.002	1.1629	0.337	1	0.7872	0.9574	0.8678	1	0.9737	0.9867	0.9294	0.2854	0.8559	0.19432	0.041595	0.015255000000000001	0.019647
615	TR1_2_W0001_P0055_T0001_R1_P2_K1_Ch2-Ch1.zen	20150416_STAG1gfpch8_Prometa\MitoSys2\LSM\round2\Part2\DE_W0029\DE_W0029_P0002\DE_2_W0029_P0002_T0001\TR1_W0001_P0055\TR1_2_W0001_P0055_T0001_R1_P2_K1_Ch2-Ch1.zen	FA/ISS	20000	30.0	3	x	7	0	0	29.94	100000	2000	Scale	0	1.77	0	0.01	1.19	0	0.01	0.044000000000000004	0	1	1	0	1	14.989	19.331	0	1	14.989	19.331	1.0781	1.2875	1	0.7761	0.8789	0.8259	1	0.9323	0.9655	0.8445	1.0715	0.7955	0.23711999999999997	0.029838	0.013909	0.014143000000000001
616	TR1_2_W0001_P0055_T0001_R1_P3_K1_Ch2-Ch1.zen	20150416_STAG1gfpch8_Prometa\MitoSys2\LSM\round2\Part2\DE_W0029\DE_W0029_P0002\DE_2_W0029_P0002_T0001\TR1_W0001_P0055\TR1_2_W0001_P0055_T0001_R1_P3_K1_Ch2-Ch1.zen	FA/ISS	20000	30.0	3	x	7	0	0	29.94	100000	2000	Scale	0	1.77	0	0.01	1.19	0	0.01	0.044000000000000004	0	1	1	0	1	14.82	97.212	0	1	14.82	97.212	1.0077	0.5133	1	0.7731	0.9582	0.8604	1	0.9764	0.9881	0.7786	0.4547	0.8498	0.21655	0.043407999999999995	0.010029000000000001	0.010937
617	TR1_2_W0001_P0055_T0001_R1_P4_K1_Ch2-Ch1.zen	20150416_STAG1gfpch8_Prometa\MitoSys2\LSM\round2\Part2\DE_W0029\DE_W0029_P0002\DE_2_W0029_P0002_T0001\TR1_W0001_P0055\TR1_2_W0001_P0055_T0001_R1_P4_K1_Ch2-Ch1.zen	FA/ISS	20000	30.0	3	x	7	0	0	29.94	100000	2000	Scale	0	1.77	0	0.01	1.19	0	0.01	0.044000000000000004	0	1	1	0	1	10.975	9.672	0	1	10.975	9.672	2.1815	2.9157	1	0.6851	0.7387	0.7113	1	0.8976	0.9474	1.651	2.1129	0.6679999999999999	0.10568	0.06594	-0.0018669000000000001	0.029708
618	TR1_2_W0001_P0055_T0001_R1_P5_K1_Ch2-Ch1.zen	20150416_STAG1gfpch8_Prometa\MitoSys2\LSM\round2\Part2\DE_W0029\DE_W0029_P0002\DE_2_W0029_P0002_T0001\TR1_W0001_P0055\TR1_2_W0001_P0055_T0001_R1_P5_K1_Ch2-Ch1.zen	FA/ISS	20000	30.0	3	x	7	0	0	29.94	100000	2000	Scale	0	1.77	0	0.01	1.19	0	0.01	0.044000000000000004	0	1	1	0	1	14.677999999999999	18.180999999999997	0	1	14.677999999999999	18.180999999999997	2.7977	3.5468	1	0.7484	0.8458	0.7955	1	0.9256	0.9621	2.2753	2.9128	0.7629	0.097393	0.057749	0.017490000000000002	0.028387
619	TR1_2_W0001_P0055_T0001_R1_P6_K1_Ch2-Ch1.zen	20150416_STAG1gfpch8_Prometa\MitoSys2\LSM\round2\Part2\DE_W0029\DE_W0029_P0002\DE_2_W0029_P0002_T0001\TR1_W0001_P0055\TR1_2_W0001_P0055_T0001_R1_P6_K1_Ch2-Ch1.zen	FA/ISS	20000	30.000999999999998	3	x	7	0	0	29.94	100000	2000	Scale	0	1.77	0	0.01	1.19	0	0.01	0.044000000000000004	0	1	1	0	1	12.732000000000001	4.9319999999999995	0	1	12.732000000000001	4.9319999999999995	0.8882	0.9364	1	0.7408	0.5739	0.652	1	0.7849	0.8859999999999999	0.6442	0.3809	0.5538	0.2668	0.019887000000000002	0.018668	0.037451
620	TR1_2_W0001_P0164_T0001_R1_P1_K1_Ch2-Ch1.zen	20150416_STAG1gfpch8_Prometa\MitoSys2\LSM\round2\Part2\DE_W0029\DE_W0029_P0002\DE_2_W0029_P0002_T0002\TR1_W0001_P0164\TR1_2_W0001_P0164_T0001_R1_P1_K1_Ch2-Ch1.zen	FA/ISS	20000	30.000999999999998	3	x	7	0	0	29.94	100000	2000	Scale	0	1.77	0	0.01	1.19	0	0.01	0.044000000000000004	0	1	1	0	1	14.908	21.784000000000002	0	1	14.908	21.784000000000002	0.9988	0.9302	1	0.7762	0.8913	0.8317	1	0.9395	0.9693	0.7751	0.7701	0.8047	0.23495	0.021937	0.008832099999999999	0.0051857
621	TR1_2_W0001_P0164_T0001_R1_P2_K1_Ch2-Ch1.zen	20150416_STAG1gfpch8_Prometa\MitoSys2\LSM\round2\Part2\DE_W0029\DE_W0029_P0002\DE_2_W0029_P0002_T0002\TR1_W0001_P0164\TR1_2_W0001_P0164_T0001_R1_P2_K1_Ch2-Ch1.zen	FA/ISS	20000	30.0	3	x	7	0	0	29.94	100000	2000	Scale	0	1.77	0	0.01	1.19	0	0.01	0.044000000000000004	0	1	1	0	1	12.047	154.205	0	1	12.047	154.205	1.0813	1.5831	1	0.7232	0.9843	0.8434	1	0.993	0.9965	0.7888	1.5532	0.8404	0.17046	0.055531	0.0057217	0.0044786
622	TR1_2_W0001_P0164_T0001_R1_P3_K1_Ch2-Ch1.zen	20150416_STAG1gfpch8_Prometa\MitoSys2\LSM\round2\Part2\DE_W0029\DE_W0029_P0002\DE_2_W0029_P0002_T0002\TR1_W0001_P0164\TR1_2_W0001_P0164_T0001_R1_P3_K1_Ch2-Ch1.zen	FA/ISS	20000	30.0	3	x	7	0	0	29.94	100000	2000	Scale	0	1.77	0	0.01	1.19	0	0.01	0.044000000000000004	0	1	1	0	1	13.777999999999999	112.969	0	1	13.777999999999999	112.969	1.1129	1.1199	1	0.7551	0.9775	0.8590000000000001	1	0.9886	0.9943	0.8524	1.0816	0.8540000000000001	0.25713	0.023761	0.053528	0.038849
623	TR1_2_W0001_P0164_T0001_R1_P4_K1_Ch2-Ch1.zen	20150416_STAG1gfpch8_Prometa\MitoSys2\LSM\round2\Part2\DE_W0029\DE_W0029_P0002\DE_2_W0029_P0002_T0002\TR1_W0001_P0164\TR1_2_W0001_P0164_T0001_R1_P4_K1_Ch2-Ch1.zen	FA/ISS	20000	30.0	3	p	7	0	0	29.94	100000	2000	Scale	0	1.77	0	0.01	1.19	0	0.01	0.044000000000000004	0	1	1	0	1	11.359000000000002	7.226	0	1	11.359000000000002	7.226	1.149	1.0573	1	0.7072	0.6944	0.7007	1	0.8668	0.9309999999999999	0.8313	0.6201	0.6426	0.17325	0.024314	0.014899	0.018868
624	TR1_2_W0001_P0164_T0001_R1_P5_K1_Ch2-Ch1.zen	20150416_STAG1gfpch8_Prometa\MitoSys2\LSM\round2\Part2\DE_W0029\DE_W0029_P0002\DE_2_W0029_P0002_T0002\TR1_W0001_P0164\TR1_2_W0001_P0164_T0001_R1_P5_K1_Ch2-Ch1.zen	FA/ISS	20000	30.0	3	p	7	0	0	29.94	100000	2000	Scale	0	1.77	0	0.01	1.19	0	0.01	0.044000000000000004	0	1	1	0	1	13.245999999999999	4.915	0	1	13.245999999999999	4.915	1.0165	1.0270000000000001	1	0.7487	0.5729	0.6548	1	0.7764	0.8811	0.7615	0.42200000000000004	0.5518	0.20495	0.031037000000000002	0.036571	0.055769000000000006
625	TR1_2_W0001_P0164_T0001_R1_P6_K1_Ch2-Ch1.zen	20150416_STAG1gfpch8_Prometa\MitoSys2\LSM\round2\Part2\DE_W0029\DE_W0029_P0002\DE_2_W0029_P0002_T0002\TR1_W0001_P0164\TR1_2_W0001_P0164_T0001_R1_P6_K1_Ch2-Ch1.zen	FA/ISS	20000	30.0	3	p	7	0	0	29.94	100000	2000	Scale	0	1.77	0	0.01	1.19	0	0.01	0.044000000000000004	0	1	1	0	1	12.950999999999999	3.052	0	1	12.950999999999999	3.052	0.9537	1.0619	1	0.7439	0.3697	0.5243	1	0.6609999999999999	0.813	0.7035	0.2068	0.363	0.24856999999999999	0.02632	0.053885	0.034105
626	TR1_2_W0001_P0030_T0001_R1_P1_K1_Ch2-Ch1.zen	20150416_STAG1gfpch8_Prometa\MitoSys2\LSM\round2\Part2\DE_W0030\DE_W0030_P0001\DE_2_W0030_P0001_T0001\TR1_W0001_P0030\TR1_2_W0001_P0030_T0001_R1_P1_K1_Ch2-Ch1.zen	FA/ISS	20000	30.0	3	x	7	0	0	29.94	100000	2000	Scale	0	1.77	0	0.01	1.19	0	0.01	0.044000000000000004	0	1	1	0	1	13.238	90.228	0	1	13.238	90.228	1.1527	2.0084	1	0.7471	0.9712	0.8518	1	0.9861	0.993	0.8788	1.9422	0.8458	0.27401	0.026443	0.017024	0.029894999999999998
627	TR1_2_W0001_P0030_T0001_R1_P2_K1_Ch2-Ch1.zen	20150416_STAG1gfpch8_Prometa\MitoSys2\LSM\round2\Part2\DE_W0030\DE_W0030_P0001\DE_2_W0030_P0001_T0001\TR1_W0001_P0030\TR1_2_W0001_P0030_T0001_R1_P2_K1_Ch2-Ch1.zen	FA/ISS	20000	30.0	3	x	7	0	0	29.94	100000	2000	Scale	0	1.77	0	0.01	1.19	0	0.01	0.044000000000000004	0	1	1	0	1	11.636	44.258	0	1	11.636	44.258	1.0419	1.148	1	0.7188	0.9465	0.8249	1	0.9768	0.9883	0.7542	1.0656	0.815	0.24935	0.021223	0.0045575	0.0023098000000000003
628	TR1_2_W0001_P0030_T0001_R1_P3_K1_Ch2-Ch1.zen	20150416_STAG1gfpch8_Prometa\MitoSys2\LSM\round2\Part2\DE_W0030\DE_W0030_P0001\DE_2_W0030_P0001_T0001\TR1_W0001_P0030\TR1_2_W0001_P0030_T0001_R1_P3_K1_Ch2-Ch1.zen	FA/ISS	20000	30.0	3	p	7	0	0	29.94	100000	2000	Scale	0	1.77	0	0.01	1.19	0	0.01	0.044000000000000004	0	1	1	0	1	13.333	401.50300000000004	0	1	13.333	401.50300000000004	0.9128	2.6681	1	0.7507	0.9927	0.8632	1	0.9964	0.9982	0.6742	2.6459	0.8616	0.22876	0.052501	0.0031043000000000004	0.0022009
629	TR1_2_W0001_P0030_T0001_R1_P4_K1_Ch2-Ch1.zen	20150416_STAG1gfpch8_Prometa\MitoSys2\LSM\round2\Part2\DE_W0030\DE_W0030_P0001\DE_2_W0030_P0001_T0001\TR1_W0001_P0030\TR1_2_W0001_P0030_T0001_R1_P4_K1_Ch2-Ch1.zen	FA/ISS	20000	30.0	3	p	7	0	0	29.94	100000	2000	Scale	0	1.77	0	0.01	1.19	0	0.01	0.044000000000000004	0	1	1	0	1	11.009	17.965999999999998	0	1	11.009	17.965999999999998	1.1254	1.0229	1	0.7018	0.8712	0.7818	1	0.9468	0.973	0.8061	0.8392	0.7592	0.31155	0.032882999999999996	0.0050739	0.012602
630	TR1_2_W0001_P0030_T0001_R1_P5_K1_Ch2-Ch1.zen	20150416_STAG1gfpch8_Prometa\MitoSys2\LSM\round2\Part2\DE_W0030\DE_W0030_P0001\DE_2_W0030_P0001_T0001\TR1_W0001_P0030\TR1_2_W0001_P0030_T0001_R1_P5_K1_Ch2-Ch1.zen	FA/ISS	20000	30.0	3	p	7	0	0	29.94	100000	2000	Scale	0	1.77	0	0.01	1.19	0	0.01	0.044000000000000004	0	1	1	0	1	9.44	19.034000000000002	0	1	9.44	19.034000000000002	1.026	0.9568	1	0.6579999999999999	0.8791	0.7605	1	0.9572	0.9784	0.679	0.7989	0.743	0.27365	0.011661	0.0040528	0.004638399999999999
631	TR1_2_W0001_P0030_T0001_R1_P6_K1_Ch2-Ch1.zen	20150416_STAG1gfpch8_Prometa\MitoSys2\LSM\round2\Part2\DE_W0030\DE_W0030_P0001\DE_2_W0030_P0001_T0001\TR1_W0001_P0030\TR1_2_W0001_P0030_T0001_R1_P6_K1_Ch2-Ch1.zen	FA/ISS	20000	30.0	3	p	7	0	0	29.94	100000	2000	Scale	0	1.77	0	0.01	1.19	0	0.01	0.044000000000000004	0	1	1	0	1	9.942	14.389000000000001	0	1	9.942	14.389000000000001	1.0365	0.9808	1	0.6738	0.8416	0.753	1	0.9405	0.9698	0.7036	0.7691	0.7282	0.32243	0.020311000000000003	0.0027199000000000004	0.007354899999999999
[truncated: 101 more columns]
