# Supplementary material for: Absolute quantification of cohesin, CTCF and their regulators in human cells
Source: eLife. 2019 Jun 17;8:e46269. doi: 10.7554/eLife.46269 (PMC6606026; doi:10.7554/eLife.46269)
Supplement: Figure 2—source data 1. [file elife-46269-fig2-data1.zip › Figure 2 - source data 1/20150416_STAG1gfpch8_Prometa/2c_opt_time_col_cf_Ch1.txt]

tau_us	Ch1	Ch1_std	Ch1_fit	path
5	1.264846e-01	1.782863e-02	1.221800e-01	20150416_STAG1gfpch8_Prometa\MitoSys2\Calibration\mEGFPC1_Noc\mEGFP_0_R1_P10_K1_Ch2-Ch1.zen
10	1.128315e-01	1.387315e-02	1.164000e-01	20150416_STAG1gfpch8_Prometa\MitoSys2\Calibration\mEGFPC1_Noc\mEGFP_0_R1_P10_K1_Ch2-Ch1.zen
15	1.107336e-01	2.095943e-02	1.117200e-01	20150416_STAG1gfpch8_Prometa\MitoSys2\Calibration\mEGFPC1_Noc\mEGFP_0_R1_P10_K1_Ch2-Ch1.zen
20	1.051440e-01	2.356253e-02	1.077300e-01	20150416_STAG1gfpch8_Prometa\MitoSys2\Calibration\mEGFPC1_Noc\mEGFP_0_R1_P10_K1_Ch2-Ch1.zen
25	1.075963e-01	1.686939e-02	1.042200e-01	20150416_STAG1gfpch8_Prometa\MitoSys2\Calibration\mEGFPC1_Noc\mEGFP_0_R1_P10_K1_Ch2-Ch1.zen
30	9.595386e-02	1.894133e-02	1.010900e-01	20150416_STAG1gfpch8_Prometa\MitoSys2\Calibration\mEGFPC1_Noc\mEGFP_0_R1_P10_K1_Ch2-Ch1.zen
35	1.004708e-01	1.532366e-02	9.826000e-02	20150416_STAG1gfpch8_Prometa\MitoSys2\Calibration\mEGFPC1_Noc\mEGFP_0_R1_P10_K1_Ch2-Ch1.zen
40	9.126483e-02	2.151729e-02	9.567400e-02	20150416_STAG1gfpch8_Prometa\MitoSys2\Calibration\mEGFPC1_Noc\mEGFP_0_R1_P10_K1_Ch2-Ch1.zen
45	9.257019e-02	1.983523e-02	9.329400e-02	20150416_STAG1gfpch8_Prometa\MitoSys2\Calibration\mEGFPC1_Noc\mEGFP_0_R1_P10_K1_Ch2-Ch1.zen
50	8.891870e-02	1.612597e-02	9.109100e-02	20150416_STAG1gfpch8_Prometa\MitoSys2\Calibration\mEGFPC1_Noc\mEGFP_0_R1_P10_K1_Ch2-Ch1.zen
60	9.058504e-02	1.310015e-02	8.712100e-02	20150416_STAG1gfpch8_Prometa\MitoSys2\Calibration\mEGFPC1_Noc\mEGFP_0_R1_P10_K1_Ch2-Ch1.zen
70	8.450237e-02	1.312895e-02	8.362400e-02	20150416_STAG1gfpch8_Prometa\MitoSys2\Calibration\mEGFPC1_Noc\mEGFP_0_R1_P10_K1_Ch2-Ch1.zen
80	7.847362e-02	1.369122e-02	8.050200e-02	20150416_STAG1gfpch8_Prometa\MitoSys2\Calibration\mEGFPC1_Noc\mEGFP_0_R1_P10_K1_Ch2-Ch1.zen
90	8.443245e-02	1.332490e-02	7.768600e-02	20150416_STAG1gfpch8_Prometa\MitoSys2\Calibration\mEGFPC1_Noc\mEGFP_0_R1_P10_K1_Ch2-Ch1.zen
100	7.337033e-02	1.035781e-02	7.512200e-02	20150416_STAG1gfpch8_Prometa\MitoSys2\Calibration\mEGFPC1_Noc\mEGFP_0_R1_P10_K1_Ch2-Ch1.zen
110	7.068145e-02	1.477002e-02	7.277200e-02	20150416_STAG1gfpch8_Prometa\MitoSys2\Calibration\mEGFPC1_Noc\mEGFP_0_R1_P10_K1_Ch2-Ch1.zen
120	7.488898e-02	1.058267e-02	7.060400e-02	20150416_STAG1gfpch8_Prometa\MitoSys2\Calibration\mEGFPC1_Noc\mEGFP_0_R1_P10_K1_Ch2-Ch1.zen
130	7.000725e-02	1.362934e-02	6.859400e-02	20150416_STAG1gfpch8_Prometa\MitoSys2\Calibration\mEGFPC1_Noc\mEGFP_0_R1_P10_K1_Ch2-Ch1.zen
140	6.806750e-02	1.663489e-02	6.672000e-02	20150416_STAG1gfpch8_Prometa\MitoSys2\Calibration\mEGFPC1_Noc\mEGFP_0_R1_P10_K1_Ch2-Ch1.zen
150	6.833789e-02	7.851634e-03	6.496700e-02	20150416_STAG1gfpch8_Prometa\MitoSys2\Calibration\mEGFPC1_Noc\mEGFP_0_R1_P10_K1_Ch2-Ch1.zen
170	6.159490e-02	1.144152e-02	6.177000e-02	20150416_STAG1gfpch8_Prometa\MitoSys2\Calibration\mEGFPC1_Noc\mEGFP_0_R1_P10_K1_Ch2-Ch1.zen
190	6.079962e-02	7.300456e-03	5.891500e-02	20150416_STAG1gfpch8_Prometa\MitoSys2\Calibration\mEGFPC1_Noc\mEGFP_0_R1_P10_K1_Ch2-Ch1.zen
210	5.544622e-02	1.131908e-02	5.634200e-02	20150416_STAG1gfpch8_Prometa\MitoSys2\Calibration\mEGFPC1_Noc\mEGFP_0_R1_P10_K1_Ch2-Ch1.zen
230	5.354792e-02	1.019583e-02	5.400300e-02	20150416_STAG1gfpch8_Prometa\MitoSys2\Calibration\mEGFPC1_Noc\mEGFP_0_R1_P10_K1_Ch2-Ch1.zen
250	5.280679e-02	7.963986e-03	5.186100e-02	20150416_STAG1gfpch8_Prometa\MitoSys2\Calibration\mEGFPC1_Noc\mEGFP_0_R1_P10_K1_Ch2-Ch1.zen
270	4.919294e-02	1.044591e-02	4.989000e-02	20150416_STAG1gfpch8_Prometa\MitoSys2\Calibration\mEGFPC1_Noc\mEGFP_0_R1_P10_K1_Ch2-Ch1.zen
290	4.578755e-02	1.108478e-02	4.806700e-02	20150416_STAG1gfpch8_Prometa\MitoSys2\Calibration\mEGFPC1_Noc\mEGFP_0_R1_P10_K1_Ch2-Ch1.zen
310	4.748959e-02	7.565210e-03	4.637300e-02	20150416_STAG1gfpch8_Prometa\MitoSys2\Calibration\mEGFPC1_Noc\mEGFP_0_R1_P10_K1_Ch2-Ch1.zen
330	4.368850e-02	1.270468e-02	4.479400e-02	20150416_STAG1gfpch8_Prometa\MitoSys2\Calibration\mEGFPC1_Noc\mEGFP_0_R1_P10_K1_Ch2-Ch1.zen
350	4.135788e-02	8.162449e-03	4.331700e-02	20150416_STAG1gfpch8_Prometa\MitoSys2\Calibration\mEGFPC1_Noc\mEGFP_0_R1_P10_K1_Ch2-Ch1.zen
390	4.015456e-02	8.219395e-03	4.062900e-02	20150416_STAG1gfpch8_Prometa\MitoSys2\Calibration\mEGFPC1_Noc\mEGFP_0_R1_P10_K1_Ch2-Ch1.zen
430	3.556085e-02	5.981365e-03	3.824300e-02	20150416_STAG1gfpch8_Prometa\MitoSys2\Calibration\mEGFPC1_Noc\mEGFP_0_R1_P10_K1_Ch2-Ch1.zen
470	3.573958e-02	7.542678e-03	3.610900e-02	20150416_STAG1gfpch8_Prometa\MitoSys2\Calibration\mEGFPC1_Noc\mEGFP_0_R1_P10_K1_Ch2-Ch1.zen
510	3.455292e-02	7.639358e-03	3.418800e-02	20150416_STAG1gfpch8_Prometa\MitoSys2\Calibration\mEGFPC1_Noc\mEGFP_0_R1_P10_K1_Ch2-Ch1.zen
550	3.274171e-02	7.759714e-03	3.244900e-02	20150416_STAG1gfpch8_Prometa\MitoSys2\Calibration\mEGFPC1_Noc\mEGFP_0_R1_P10_K1_Ch2-Ch1.zen
590	2.923956e-02	6.136500e-03	3.086700e-02	20150416_STAG1gfpch8_Prometa\MitoSys2\Calibration\mEGFPC1_Noc\mEGFP_0_R1_P10_K1_Ch2-Ch1.zen
630	2.937432e-02	7.381334e-03	2.942300e-02	20150416_STAG1gfpch8_Prometa\MitoSys2\Calibration\mEGFPC1_Noc\mEGFP_0_R1_P10_K1_Ch2-Ch1.zen
670	2.888777e-02	4.847734e-03	2.810000e-02	20150416_STAG1gfpch8_Prometa\MitoSys2\Calibration\mEGFPC1_Noc\mEGFP_0_R1_P10_K1_Ch2-Ch1.zen
710	2.458324e-02	7.212987e-03	2.688300e-02	20150416_STAG1gfpch8_Prometa\MitoSys2\Calibration\mEGFPC1_Noc\mEGFP_0_R1_P10_K1_Ch2-Ch1.zen
750	2.427825e-02	6.053653e-03	2.576100e-02	20150416_STAG1gfpch8_Prometa\MitoSys2\Calibration\mEGFPC1_Noc\mEGFP_0_R1_P10_K1_Ch2-Ch1.zen
830	2.406057e-02	4.211340e-03	2.375900e-02	20150416_STAG1gfpch8_Prometa\MitoSys2\Calibration\mEGFPC1_Noc\mEGFP_0_R1_P10_K1_Ch2-Ch1.zen
910	2.325127e-02	5.456544e-03	2.203000e-02	20150416_STAG1gfpch8_Prometa\MitoSys2\Calibration\mEGFPC1_Noc\mEGFP_0_R1_P10_K1_Ch2-Ch1.zen
990	2.067900e-02	5.003314e-03	2.052200e-02	20150416_STAG1gfpch8_Prometa\MitoSys2\Calibration\mEGFPC1_Noc\mEGFP_0_R1_P10_K1_Ch2-Ch1.zen
1070	1.913665e-02	5.277279e-03	1.919600e-02	20150416_STAG1gfpch8_Prometa\MitoSys2\Calibration\mEGFPC1_Noc\mEGFP_0_R1_P10_K1_Ch2-Ch1.zen
1150	1.807566e-02	5.993567e-03	1.802300e-02	20150416_STAG1gfpch8_Prometa\MitoSys2\Calibration\mEGFPC1_Noc\mEGFP_0_R1_P10_K1_Ch2-Ch1.zen
1230	1.757635e-02	5.878969e-03	1.697900e-02	20150416_STAG1gfpch8_Prometa\MitoSys2\Calibration\mEGFPC1_Noc\mEGFP_0_R1_P10_K1_Ch2-Ch1.zen
1310	1.641351e-02	5.062745e-03	1.604300e-02	20150416_STAG1gfpch8_Prometa\MitoSys2\Calibration\mEGFPC1_Noc\mEGFP_0_R1_P10_K1_Ch2-Ch1.zen
1390	1.633002e-02	5.709739e-03	1.520000e-02	20150416_STAG1gfpch8_Prometa\MitoSys2\Calibration\mEGFPC1_Noc\mEGFP_0_R1_P10_K1_Ch2-Ch1.zen
1470	1.499213e-02	5.851757e-03	1.443700e-02	20150416_STAG1gfpch8_Prometa\MitoSys2\Calibration\mEGFPC1_Noc\mEGFP_0_R1_P10_K1_Ch2-Ch1.zen
1550	1.516355e-02	4.946415e-03	1.374400e-02	20150416_STAG1gfpch8_Prometa\MitoSys2\Calibration\mEGFPC1_Noc\mEGFP_0_R1_P10_K1_Ch2-Ch1.zen
1710	1.153824e-02	4.374848e-03	1.253200e-02	20150416_STAG1gfpch8_Prometa\MitoSys2\Calibration\mEGFPC1_Noc\mEGFP_0_R1_P10_K1_Ch2-Ch1.zen
1870	1.292809e-02	4.143841e-03	1.150800e-02	20150416_STAG1gfpch8_Prometa\MitoSys2\Calibration\mEGFPC1_Noc\mEGFP_0_R1_P10_K1_Ch2-Ch1.zen
2030	1.256406e-02	3.995928e-03	1.063300e-02	20150416_STAG1gfpch8_Prometa\MitoSys2\Calibration\mEGFPC1_Noc\mEGFP_0_R1_P10_K1_Ch2-Ch1.zen
2190	1.229847e-02	5.026813e-03	9.876900e-03	20150416_STAG1gfpch8_Prometa\MitoSys2\Calibration\mEGFPC1_Noc\mEGFP_0_R1_P10_K1_Ch2-Ch1.zen
2350	1.030815e-02	4.193006e-03	9.217000e-03	20150416_STAG1gfpch8_Prometa\MitoSys2\Calibration\mEGFPC1_Noc\mEGFP_0_R1_P10_K1_Ch2-Ch1.zen
2510	9.684097e-03	3.817153e-03	8.636500e-03	20150416_STAG1gfpch8_Prometa\MitoSys2\Calibration\mEGFPC1_Noc\mEGFP_0_R1_P10_K1_Ch2-Ch1.zen
2670	9.024285e-03	4.192494e-03	8.122100e-03	20150416_STAG1gfpch8_Prometa\MitoSys2\Calibration\mEGFPC1_Noc\mEGFP_0_R1_P10_K1_Ch2-Ch1.zen
2830	8.752846e-03	4.762396e-03	7.663300e-03	20150416_STAG1gfpch8_Prometa\MitoSys2\Calibration\mEGFPC1_Noc\mEGFP_0_R1_P10_K1_Ch2-Ch1.zen
2990	7.280446e-03	4.804907e-03	7.251500e-03	20150416_STAG1gfpch8_Prometa\MitoSys2\Calibration\mEGFPC1_Noc\mEGFP_0_R1_P10_K1_Ch2-Ch1.zen
3150	7.347914e-03	4.206248e-03	6.880100e-03	20150416_STAG1gfpch8_Prometa\MitoSys2\Calibration\mEGFPC1_Noc\mEGFP_0_R1_P10_K1_Ch2-Ch1.zen
3470	6.099946e-03	4.301492e-03	6.236900e-03	20150416_STAG1gfpch8_Prometa\MitoSys2\Calibration\mEGFPC1_Noc\mEGFP_0_R1_P10_K1_Ch2-Ch1.zen
3790	4.876507e-03	3.924485e-03	5.699600e-03	20150416_STAG1gfpch8_Prometa\MitoSys2\Calibration\mEGFPC1_Noc\mEGFP_0_R1_P10_K1_Ch2-Ch1.zen
4110	4.468261e-03	3.856342e-03	5.244300e-03	20150416_STAG1gfpch8_Prometa\MitoSys2\Calibration\mEGFPC1_Noc\mEGFP_0_R1_P10_K1_Ch2-Ch1.zen
4430	4.970174e-03	4.889477e-03	4.853800e-03	20150416_STAG1gfpch8_Prometa\MitoSys2\Calibration\mEGFPC1_Noc\mEGFP_0_R1_P10_K1_Ch2-Ch1.zen
4750	3.238448e-03	3.866334e-03	4.515300e-03	20150416_STAG1gfpch8_Prometa\MitoSys2\Calibration\mEGFPC1_Noc\mEGFP_0_R1_P10_K1_Ch2-Ch1.zen
5070	3.178473e-03	4.670869e-03	4.219300e-03	20150416_STAG1gfpch8_Prometa\MitoSys2\Calibration\mEGFPC1_Noc\mEGFP_0_R1_P10_K1_Ch2-Ch1.zen
5390	2.928393e-03	3.942180e-03	3.958200e-03	20150416_STAG1gfpch8_Prometa\MitoSys2\Calibration\mEGFPC1_Noc\mEGFP_0_R1_P10_K1_Ch2-Ch1.zen
5710	3.363123e-03	2.838185e-03	3.726300e-03	20150416_STAG1gfpch8_Prometa\MitoSys2\Calibration\mEGFPC1_Noc\mEGFP_0_R1_P10_K1_Ch2-Ch1.zen
6030	2.437123e-03	4.399154e-03	3.519000e-03	20150416_STAG1gfpch8_Prometa\MitoSys2\Calibration\mEGFPC1_Noc\mEGFP_0_R1_P10_K1_Ch2-Ch1.zen
6350	3.214843e-03	3.030139e-03	3.332800e-03	20150416_STAG1gfpch8_Prometa\MitoSys2\Calibration\mEGFPC1_Noc\mEGFP_0_R1_P10_K1_Ch2-Ch1.zen
6990	1.663748e-03	3.088175e-03	3.011600e-03	20150416_STAG1gfpch8_Prometa\MitoSys2\Calibration\mEGFPC1_Noc\mEGFP_0_R1_P10_K1_Ch2-Ch1.zen
7630	1.663700e-03	2.868317e-03	2.744800e-03	20150416_STAG1gfpch8_Prometa\MitoSys2\Calibration\mEGFPC1_Noc\mEGFP_0_R1_P10_K1_Ch2-Ch1.zen
8270	2.267203e-03	3.313987e-03	2.519700e-03	20150416_STAG1gfpch8_Prometa\MitoSys2\Calibration\mEGFPC1_Noc\mEGFP_0_R1_P10_K1_Ch2-Ch1.zen
8910	2.883188e-03	2.489842e-03	2.327500e-03	20150416_STAG1gfpch8_Prometa\MitoSys2\Calibration\mEGFPC1_Noc\mEGFP_0_R1_P10_K1_Ch2-Ch1.zen
9550	1.966833e-03	3.352148e-03	2.161400e-03	20150416_STAG1gfpch8_Prometa\MitoSys2\Calibration\mEGFPC1_Noc\mEGFP_0_R1_P10_K1_Ch2-Ch1.zen
10190	1.988777e-03	3.228756e-03	2.016500e-03	20150416_STAG1gfpch8_Prometa\MitoSys2\Calibration\mEGFPC1_Noc\mEGFP_0_R1_P10_K1_Ch2-Ch1.zen
10830	2.259323e-03	3.036407e-03	1.889100e-03	20150416_STAG1gfpch8_Prometa\MitoSys2\Calibration\mEGFPC1_Noc\mEGFP_0_R1_P10_K1_Ch2-Ch1.zen
11470	1.907214e-03	2.944444e-03	1.776200e-03	20150416_STAG1gfpch8_Prometa\MitoSys2\Calibration\mEGFPC1_Noc\mEGFP_0_R1_P10_K1_Ch2-Ch1.zen
12110	2.313008e-03	3.278832e-03	1.675500e-03	20150416_STAG1gfpch8_Prometa\MitoSys2\Calibration\mEGFPC1_Noc\mEGFP_0_R1_P10_K1_Ch2-Ch1.zen
12750	1.699575e-03	2.922204e-03	1.585100e-03	20150416_STAG1gfpch8_Prometa\MitoSys2\Calibration\mEGFPC1_Noc\mEGFP_0_R1_P10_K1_Ch2-Ch1.zen
14030	1.532146e-03	2.707395e-03	1.429700e-03	20150416_STAG1gfpch8_Prometa\MitoSys2\Calibration\mEGFPC1_Noc\mEGFP_0_R1_P10_K1_Ch2-Ch1.zen
15310	2.220404e-03	3.514121e-03	1.300900e-03	20150416_STAG1gfpch8_Prometa\MitoSys2\Calibration\mEGFPC1_Noc\mEGFP_0_R1_P10_K1_Ch2-Ch1.zen
16590	8.889212e-04	2.570424e-03	1.192500e-03	20150416_STAG1gfpch8_Prometa\MitoSys2\Calibration\mEGFPC1_Noc\mEGFP_0_R1_P10_K1_Ch2-Ch1.zen
17870	7.026719e-04	2.947618e-03	1.100100e-03	20150416_STAG1gfpch8_Prometa\MitoSys2\Calibration\mEGFPC1_Noc\mEGFP_0_R1_P10_K1_Ch2-Ch1.zen
19150	4.411234e-05	2.730170e-03	1.020300e-03	20150416_STAG1gfpch8_Prometa\MitoSys2\Calibration\mEGFPC1_Noc\mEGFP_0_R1_P10_K1_Ch2-Ch1.zen
20430	5.553286e-04	3.037903e-03	9.508900e-04	20150416_STAG1gfpch8_Prometa\MitoSys2\Calibration\mEGFPC1_Noc\mEGFP_0_R1_P10_K1_Ch2-Ch1.zen
21710	1.178554e-03	3.266908e-03	8.898700e-04	20150416_STAG1gfpch8_Prometa\MitoSys2\Calibration\mEGFPC1_Noc\mEGFP_0_R1_P10_K1_Ch2-Ch1.zen
22990	1.043780e-03	3.254963e-03	8.358700e-04	20150416_STAG1gfpch8_Prometa\MitoSys2\Calibration\mEGFPC1_Noc\mEGFP_0_R1_P10_K1_Ch2-Ch1.zen
24270	1.318111e-03	2.556537e-03	7.877400e-04	20150416_STAG1gfpch8_Prometa\MitoSys2\Calibration\mEGFPC1_Noc\mEGFP_0_R1_P10_K1_Ch2-Ch1.zen
25550	1.205209e-03	2.467032e-03	7.445800e-04	20150416_STAG1gfpch8_Prometa\MitoSys2\Calibration\mEGFPC1_Noc\mEGFP_0_R1_P10_K1_Ch2-Ch1.zen
28110	9.984790e-04	1.874154e-03	6.704500e-04	20150416_STAG1gfpch8_Prometa\MitoSys2\Calibration\mEGFPC1_Noc\mEGFP_0_R1_P10_K1_Ch2-Ch1.zen
30670	1.171537e-03	3.240338e-03	6.091100e-04	20150416_STAG1gfpch8_Prometa\MitoSys2\Calibration\mEGFPC1_Noc\mEGFP_0_R1_P10_K1_Ch2-Ch1.zen
33230	5.275497e-04	2.557169e-03	5.575400e-04	20150416_STAG1gfpch8_Prometa\MitoSys2\Calibration\mEGFPC1_Noc\mEGFP_0_R1_P10_K1_Ch2-Ch1.zen
35790	3.345860e-04	2.395534e-03	5.136100e-04	20150416_STAG1gfpch8_Prometa\MitoSys2\Calibration\mEGFPC1_Noc\mEGFP_0_R1_P10_K1_Ch2-Ch1.zen
38350	1.364353e-04	2.628036e-03	4.757600e-04	20150416_STAG1gfpch8_Prometa\MitoSys2\Calibration\mEGFPC1_Noc\mEGFP_0_R1_P10_K1_Ch2-Ch1.zen
40910	6.224008e-04	2.980819e-03	4.428300e-04	20150416_STAG1gfpch8_Prometa\MitoSys2\Calibration\mEGFPC1_Noc\mEGFP_0_R1_P10_K1_Ch2-Ch1.zen
43470	7.673574e-04	2.758182e-03	4.139300e-04	20150416_STAG1gfpch8_Prometa\MitoSys2\Calibration\mEGFPC1_Noc\mEGFP_0_R1_P10_K1_Ch2-Ch1.zen
46030	1.034181e-03	2.937827e-03	3.883700e-04	20150416_STAG1gfpch8_Prometa\MitoSys2\Calibration\mEGFPC1_Noc\mEGFP_0_R1_P10_K1_Ch2-Ch1.zen
48590	1.541149e-04	3.295440e-03	3.656200e-04	20150416_STAG1gfpch8_Prometa\MitoSys2\Calibration\mEGFPC1_Noc\mEGFP_0_R1_P10_K1_Ch2-Ch1.zen
51150	-1.184764e-04	1.980399e-03	3.452400e-04	20150416_STAG1gfpch8_Prometa\MitoSys2\Calibration\mEGFPC1_Noc\mEGFP_0_R1_P10_K1_Ch2-Ch1.zen
56270	-7.562961e-05	2.291730e-03	3.102800e-04	20150416_STAG1gfpch8_Prometa\MitoSys2\Calibration\mEGFPC1_Noc\mEGFP_0_R1_P10_K1_Ch2-Ch1.zen
61390	6.924698e-04	2.063034e-03	2.814000e-04	20150416_STAG1gfpch8_Prometa\MitoSys2\Calibration\mEGFPC1_Noc\mEGFP_0_R1_P10_K1_Ch2-Ch1.zen
66510	8.759109e-04	2.296544e-03	2.571600e-04	20150416_STAG1gfpch8_Prometa\MitoSys2\Calibration\mEGFPC1_Noc\mEGFP_0_R1_P10_K1_Ch2-Ch1.zen
71630	8.426277e-04	2.031397e-03	2.365500e-04	20150416_STAG1gfpch8_Prometa\MitoSys2\Calibration\mEGFPC1_Noc\mEGFP_0_R1_P10_K1_Ch2-Ch1.zen
76750	7.911721e-04	1.659342e-03	2.188200e-04	20150416_STAG1gfpch8_Prometa\MitoSys2\Calibration\mEGFPC1_Noc\mEGFP_0_R1_P10_K1_Ch2-Ch1.zen
81870	5.215438e-04	1.937439e-03	2.034100e-04	20150416_STAG1gfpch8_Prometa\MitoSys2\Calibration\mEGFPC1_Noc\mEGFP_0_R1_P10_K1_Ch2-Ch1.zen
86990	-5.259779e-05	1.836571e-03	1.899100e-04	20150416_STAG1gfpch8_Prometa\MitoSys2\Calibration\mEGFPC1_Noc\mEGFP_0_R1_P10_K1_Ch2-Ch1.zen
92110	5.811304e-04	2.113922e-03	1.779900e-04	20150416_STAG1gfpch8_Prometa\MitoSys2\Calibration\mEGFPC1_Noc\mEGFP_0_R1_P10_K1_Ch2-Ch1.zen
97230	5.400102e-04	1.869232e-03	1.673800e-04	20150416_STAG1gfpch8_Prometa\MitoSys2\Calibration\mEGFPC1_Noc\mEGFP_0_R1_P10_K1_Ch2-Ch1.zen
102350	2.558459e-04	1.652063e-03	1.579000e-04	20150416_STAG1gfpch8_Prometa\MitoSys2\Calibration\mEGFPC1_Noc\mEGFP_0_R1_P10_K1_Ch2-Ch1.zen
112590	-1.370277e-04	1.593717e-03	1.416600e-04	20150416_STAG1gfpch8_Prometa\MitoSys2\Calibration\mEGFPC1_Noc\mEGFP_0_R1_P10_K1_Ch2-Ch1.zen
122830	3.540741e-04	1.259089e-03	1.282700e-04	20150416_STAG1gfpch8_Prometa\MitoSys2\Calibration\mEGFPC1_Noc\mEGFP_0_R1_P10_K1_Ch2-Ch1.zen
133070	-4.041536e-04	1.457173e-03	1.170500e-04	20150416_STAG1gfpch8_Prometa\MitoSys2\Calibration\mEGFPC1_Noc\mEGFP_0_R1_P10_K1_Ch2-Ch1.zen
143310	1.759644e-05	1.752181e-03	1.075300e-04	20150416_STAG1gfpch8_Prometa\MitoSys2\Calibration\mEGFPC1_Noc\mEGFP_0_R1_P10_K1_Ch2-Ch1.zen
153550	-3.805317e-04	2.034536e-03	9.935500e-05	20150416_STAG1gfpch8_Prometa\MitoSys2\Calibration\mEGFPC1_Noc\mEGFP_0_R1_P10_K1_Ch2-Ch1.zen
163790	-7.703523e-04	2.453457e-03	9.226200e-05	20150416_STAG1gfpch8_Prometa\MitoSys2\Calibration\mEGFPC1_Noc\mEGFP_0_R1_P10_K1_Ch2-Ch1.zen
174030	-8.564351e-04	2.111315e-03	8.605400e-05	20150416_STAG1gfpch8_Prometa\MitoSys2\Calibration\mEGFPC1_Noc\mEGFP_0_R1_P10_K1_Ch2-Ch1.zen
184270	-4.185361e-04	1.828941e-03	8.057900e-05	20150416_STAG1gfpch8_Prometa\MitoSys2\Calibration\mEGFPC1_Noc\mEGFP_0_R1_P10_K1_Ch2-Ch1.zen
194510	-3.048901e-06	2.041381e-03	7.571600e-05	20150416_STAG1gfpch8_Prometa\MitoSys2\Calibration\mEGFPC1_Noc\mEGFP_0_R1_P10_K1_Ch2-Ch1.zen
204750	-7.361327e-04	1.270824e-03	7.137100e-05	20150416_STAG1gfpch8_Prometa\MitoSys2\Calibration\mEGFPC1_Noc\mEGFP_0_R1_P10_K1_Ch2-Ch1.zen
225230	-3.578423e-04	1.294599e-03	6.394000e-05	20150416_STAG1gfpch8_Prometa\MitoSys2\Calibration\mEGFPC1_Noc\mEGFP_0_R1_P10_K1_Ch2-Ch1.zen
245710	-7.009993e-04	1.254710e-03	5.782700e-05	20150416_STAG1gfpch8_Prometa\MitoSys2\Calibration\mEGFPC1_Noc\mEGFP_0_R1_P10_K1_Ch2-Ch1.zen
266190	-1.904716e-04	1.102876e-03	5.271400e-05	20150416_STAG1gfpch8_Prometa\MitoSys2\Calibration\mEGFPC1_Noc\mEGFP_0_R1_P10_K1_Ch2-Ch1.zen
286670	-4.216805e-04	1.304999e-03	4.838100e-05	20150416_STAG1gfpch8_Prometa\MitoSys2\Calibration\mEGFPC1_Noc\mEGFP_0_R1_P10_K1_Ch2-Ch1.zen
307150	1.926354e-04	1.161597e-03	4.466400e-05	20150416_STAG1gfpch8_Prometa\MitoSys2\Calibration\mEGFPC1_Noc\mEGFP_0_R1_P10_K1_Ch2-Ch1.zen
327630	2.691670e-04	8.124568e-04	4.144300e-05	20150416_STAG1gfpch8_Prometa\MitoSys2\Calibration\mEGFPC1_Noc\mEGFP_0_R1_P10_K1_Ch2-Ch1.zen
348110	4.156336e-04	1.195505e-03	3.862700e-05	20150416_STAG1gfpch8_Prometa\MitoSys2\Calibration\mEGFPC1_Noc\mEGFP_0_R1_P10_K1_Ch2-Ch1.zen
368590	1.099968e-04	1.071670e-03	3.614700e-05	20150416_STAG1gfpch8_Prometa\MitoSys2\Calibration\mEGFPC1_Noc\mEGFP_0_R1_P10_K1_Ch2-Ch1.zen
389070	-6.879765e-05	1.652853e-03	3.394500e-05	20150416_STAG1gfpch8_Prometa\MitoSys2\Calibration\mEGFPC1_Noc\mEGFP_0_R1_P10_K1_Ch2-Ch1.zen
409550	6.217632e-05	1.279138e-03	3.198000e-05	20150416_STAG1gfpch8_Prometa\MitoSys2\Calibration\mEGFPC1_Noc\mEGFP_0_R1_P10_K1_Ch2-Ch1.zen
450510	9.028940e-05	1.204715e-03	2.862300e-05	20150416_STAG1gfpch8_Prometa\MitoSys2\Calibration\mEGFPC1_Noc\mEGFP_0_R1_P10_K1_Ch2-Ch1.zen
491470	-2.467788e-04	9.180768e-04	2.586500e-05	20150416_STAG1gfpch8_Prometa\MitoSys2\Calibration\mEGFPC1_Noc\mEGFP_0_R1_P10_K1_Ch2-Ch1.zen
532430	-1.631014e-04	1.436209e-03	2.356100e-05	20150416_STAG1gfpch8_Prometa\MitoSys2\Calibration\mEGFPC1_Noc\mEGFP_0_R1_P10_K1_Ch2-Ch1.zen
573390	-5.014755e-04	1.180985e-03	2.161000e-05	20150416_STAG1gfpch8_Prometa\MitoSys2\Calibration\mEGFPC1_Noc\mEGFP_0_R1_P10_K1_Ch2-Ch1.zen
614350	-1.660181e-04	9.470165e-04	1.993900e-05	20150416_STAG1gfpch8_Prometa\MitoSys2\Calibration\mEGFPC1_Noc\mEGFP_0_R1_P10_K1_Ch2-Ch1.zen
655310	1.538005e-04	1.003388e-03	1.849100e-05	20150416_STAG1gfpch8_Prometa\MitoSys2\Calibration\mEGFPC1_Noc\mEGFP_0_R1_P10_K1_Ch2-Ch1.zen
696270	4.557342e-04	8.748844e-04	1.722700e-05	20150416_STAG1gfpch8_Prometa\MitoSys2\Calibration\mEGFPC1_Noc\mEGFP_0_R1_P10_K1_Ch2-Ch1.zen
737230	2.100195e-04	1.068059e-03	1.611400e-05	20150416_STAG1gfpch8_Prometa\MitoSys2\Calibration\mEGFPC1_Noc\mEGFP_0_R1_P10_K1_Ch2-Ch1.zen
778190	2.317211e-04	1.016562e-03	1.512700e-05	20150416_STAG1gfpch8_Prometa\MitoSys2\Calibration\mEGFPC1_Noc\mEGFP_0_R1_P10_K1_Ch2-Ch1.zen
819150	-4.979215e-05	9.507781e-04	1.424600e-05	20150416_STAG1gfpch8_Prometa\MitoSys2\Calibration\mEGFPC1_Noc\mEGFP_0_R1_P10_K1_Ch2-Ch1.zen
901070	-3.749676e-04	1.154172e-03	1.274300e-05	20150416_STAG1gfpch8_Prometa\MitoSys2\Calibration\mEGFPC1_Noc\mEGFP_0_R1_P10_K1_Ch2-Ch1.zen
982990	-1.818314e-04	8.653197e-04	1.150900e-05	20150416_STAG1gfpch8_Prometa\MitoSys2\Calibration\mEGFPC1_Noc\mEGFP_0_R1_P10_K1_Ch2-Ch1.zen
1064910	-1.681199e-04	1.069173e-03	1.047900e-05	20150416_STAG1gfpch8_Prometa\MitoSys2\Calibration\mEGFPC1_Noc\mEGFP_0_R1_P10_K1_Ch2-Ch1.zen
1146830	-3.360279e-04	1.096831e-03	9.607500e-06	20150416_STAG1gfpch8_Prometa\MitoSys2\Calibration\mEGFPC1_Noc\mEGFP_0_R1_P10_K1_Ch2-Ch1.zen
1228750	-2.623164e-04	8.298348e-04	8.861100e-06	20150416_STAG1gfpch8_Prometa\MitoSys2\Calibration\mEGFPC1_Noc\mEGFP_0_R1_P10_K1_Ch2-Ch1.zen
1310670	-1.479990e-04	8.002689e-04	8.215300e-06	20150416_STAG1gfpch8_Prometa\MitoSys2\Calibration\mEGFPC1_Noc\mEGFP_0_R1_P10_K1_Ch2-Ch1.zen
1392590	-1.723921e-04	7.426165e-04	7.651400e-06	20150416_STAG1gfpch8_Prometa\MitoSys2\Calibration\mEGFPC1_Noc\mEGFP_0_R1_P10_K1_Ch2-Ch1.zen
1474510	6.827080e-05	8.362194e-04	7.155200e-06	20150416_STAG1gfpch8_Prometa\MitoSys2\Calibration\mEGFPC1_Noc\mEGFP_0_R1_P10_K1_Ch2-Ch1.zen
1556430	5.636162e-05	7.797649e-04	6.715300e-06	20150416_STAG1gfpch8_Prometa\MitoSys2\Calibration\mEGFPC1_Noc\mEGFP_0_R1_P10_K1_Ch2-Ch1.zen
5	4.274551e-02	7.571190e-03	4.243900e-02	20150416_STAG1gfpch8_Prometa\MitoSys2\Calibration\mEGFPC1_Noc\mEGFP_0_R1_P1_K1_Ch2-Ch1.zen
10	4.209765e-02	5.702650e-03	4.142200e-02	20150416_STAG1gfpch8_Prometa\MitoSys2\Calibration\mEGFPC1_Noc\mEGFP_0_R1_P1_K1_Ch2-Ch1.zen
15	4.034915e-02	5.830597e-03	4.046100e-02	20150416_STAG1gfpch8_Prometa\MitoSys2\Calibration\mEGFPC1_Noc\mEGFP_0_R1_P1_K1_Ch2-Ch1.zen
20	3.856030e-02	4.862021e-03	3.955100e-02	20150416_STAG1gfpch8_Prometa\MitoSys2\Calibration\mEGFPC1_Noc\mEGFP_0_R1_P1_K1_Ch2-Ch1.zen
25	3.827820e-02	6.908561e-03	3.868500e-02	20150416_STAG1gfpch8_Prometa\MitoSys2\Calibration\mEGFPC1_Noc\mEGFP_0_R1_P1_K1_Ch2-Ch1.zen
30	3.796755e-02	7.267361e-03	3.786200e-02	20150416_STAG1gfpch8_Prometa\MitoSys2\Calibration\mEGFPC1_Noc\mEGFP_0_R1_P1_K1_Ch2-Ch1.zen
35	3.795910e-02	7.223155e-03	3.707700e-02	20150416_STAG1gfpch8_Prometa\MitoSys2\Calibration\mEGFPC1_Noc\mEGFP_0_R1_P1_K1_Ch2-Ch1.zen
40	3.579731e-02	6.350387e-03	3.632800e-02	20150416_STAG1gfpch8_Prometa\MitoSys2\Calibration\mEGFPC1_Noc\mEGFP_0_R1_P1_K1_Ch2-Ch1.zen
45	3.555590e-02	8.223694e-03	3.561200e-02	20150416_STAG1gfpch8_Prometa\MitoSys2\Calibration\mEGFPC1_Noc\mEGFP_0_R1_P1_K1_Ch2-Ch1.zen
50	3.450002e-02	4.750163e-03	3.492800e-02	20150416_STAG1gfpch8_Prometa\MitoSys2\Calibration\mEGFPC1_Noc\mEGFP_0_R1_P1_K1_Ch2-Ch1.zen
60	3.248347e-02	4.253585e-03	3.364600e-02	20150416_STAG1gfpch8_Prometa\MitoSys2\Calibration\mEGFPC1_Noc\mEGFP_0_R1_P1_K1_Ch2-Ch1.zen
70	3.375826e-02	4.975599e-03	3.246800e-02	20150416_STAG1gfpch8_Prometa\MitoSys2\Calibration\mEGFPC1_Noc\mEGFP_0_R1_P1_K1_Ch2-Ch1.zen
80	3.187058e-02	4.086520e-03	3.138200e-02	20150416_STAG1gfpch8_Prometa\MitoSys2\Calibration\mEGFPC1_Noc\mEGFP_0_R1_P1_K1_Ch2-Ch1.zen
90	3.156822e-02	5.225404e-03	3.037800e-02	20150416_STAG1gfpch8_Prometa\MitoSys2\Calibration\mEGFPC1_Noc\mEGFP_0_R1_P1_K1_Ch2-Ch1.zen
100	2.909910e-02	4.125906e-03	2.944800e-02	20150416_STAG1gfpch8_Prometa\MitoSys2\Calibration\mEGFPC1_Noc\mEGFP_0_R1_P1_K1_Ch2-Ch1.zen
110	2.804143e-02	5.634811e-03	2.858300e-02	20150416_STAG1gfpch8_Prometa\MitoSys2\Calibration\mEGFPC1_Noc\mEGFP_0_R1_P1_K1_Ch2-Ch1.zen
120	2.693363e-02	4.699069e-03	2.777700e-02	20150416_STAG1gfpch8_Prometa\MitoSys2\Calibration\mEGFPC1_Noc\mEGFP_0_R1_P1_K1_Ch2-Ch1.zen
130	2.721274e-02	4.283170e-03	2.702400e-02	20150416_STAG1gfpch8_Prometa\MitoSys2\Calibration\mEGFPC1_Noc\mEGFP_0_R1_P1_K1_Ch2-Ch1.zen
140	2.624031e-02	5.397030e-03	2.632000e-02	20150416_STAG1gfpch8_Prometa\MitoSys2\Calibration\mEGFPC1_Noc\mEGFP_0_R1_P1_K1_Ch2-Ch1.zen
150	2.676779e-02	3.587288e-03	2.565800e-02	20150416_STAG1gfpch8_Prometa\MitoSys2\Calibration\mEGFPC1_Noc\mEGFP_0_R1_P1_K1_Ch2-Ch1.zen
170	2.431673e-02	3.036527e-03	2.445000e-02	20150416_STAG1gfpch8_Prometa\MitoSys2\Calibration\mEGFPC1_Noc\mEGFP_0_R1_P1_K1_Ch2-Ch1.zen
190	2.347074e-02	2.291842e-03	2.337400e-02	20150416_STAG1gfpch8_Prometa\MitoSys2\Calibration\mEGFPC1_Noc\mEGFP_0_R1_P1_K1_Ch2-Ch1.zen
210	2.356751e-02	4.444938e-03	2.240700e-02	20150416_STAG1gfpch8_Prometa\MitoSys2\Calibration\mEGFPC1_Noc\mEGFP_0_R1_P1_K1_Ch2-Ch1.zen
230	2.101782e-02	5.268010e-03	2.153300e-02	20150416_STAG1gfpch8_Prometa\MitoSys2\Calibration\mEGFPC1_Noc\mEGFP_0_R1_P1_K1_Ch2-Ch1.zen
250	1.973155e-02	3.765618e-03	2.073800e-02	20150416_STAG1gfpch8_Prometa\MitoSys2\Calibration\mEGFPC1_Noc\mEGFP_0_R1_P1_K1_Ch2-Ch1.zen
270	2.039364e-02	3.758325e-03	2.001100e-02	20150416_STAG1gfpch8_Prometa\MitoSys2\Calibration\mEGFPC1_Noc\mEGFP_0_R1_P1_K1_Ch2-Ch1.zen
290	1.906369e-02	3.308772e-03	1.934200e-02	20150416_STAG1gfpch8_Prometa\MitoSys2\Calibration\mEGFPC1_Noc\mEGFP_0_R1_P1_K1_Ch2-Ch1.zen
310	1.878976e-02	3.697712e-03	1.872400e-02	20150416_STAG1gfpch8_Prometa\MitoSys2\Calibration\mEGFPC1_Noc\mEGFP_0_R1_P1_K1_Ch2-Ch1.zen
330	1.729456e-02	3.362143e-03	1.815100e-02	20150416_STAG1gfpch8_Prometa\MitoSys2\Calibration\mEGFPC1_Noc\mEGFP_0_R1_P1_K1_Ch2-Ch1.zen
350	1.774117e-02	2.456535e-03	1.761700e-02	20150416_STAG1gfpch8_Prometa\MitoSys2\Calibration\mEGFPC1_Noc\mEGFP_0_R1_P1_K1_Ch2-Ch1.zen
390	1.721808e-02	2.672119e-03	1.665100e-02	20150416_STAG1gfpch8_Prometa\MitoSys2\Calibration\mEGFPC1_Noc\mEGFP_0_R1_P1_K1_Ch2-Ch1.zen
430	1.624478e-02	2.504532e-03	1.579800e-02	20150416_STAG1gfpch8_Prometa\MitoSys2\Calibration\mEGFPC1_Noc\mEGFP_0_R1_P1_K1_Ch2-Ch1.zen
470	1.479856e-02	2.367412e-03	1.503700e-02	20150416_STAG1gfpch8_Prometa\MitoSys2\Calibration\mEGFPC1_Noc\mEGFP_0_R1_P1_K1_Ch2-Ch1.zen
510	1.353657e-02	2.367677e-03	1.435300e-02	20150416_STAG1gfpch8_Prometa\MitoSys2\Calibration\mEGFPC1_Noc\mEGFP_0_R1_P1_K1_Ch2-Ch1.zen
550	1.322781e-02	2.807800e-03	1.373300e-02	20150416_STAG1gfpch8_Prometa\MitoSys2\Calibration\mEGFPC1_Noc\mEGFP_0_R1_P1_K1_Ch2-Ch1.zen
590	1.229897e-02	2.779787e-03	1.316800e-02	20150416_STAG1gfpch8_Prometa\MitoSys2\Calibration\mEGFPC1_Noc\mEGFP_0_R1_P1_K1_Ch2-Ch1.zen
630	1.269703e-02	3.388404e-03	1.265100e-02	20150416_STAG1gfpch8_Prometa\MitoSys2\Calibration\mEGFPC1_Noc\mEGFP_0_R1_P1_K1_Ch2-Ch1.zen
670	1.244853e-02	2.831061e-03	1.217600e-02	20150416_STAG1gfpch8_Prometa\MitoSys2\Calibration\mEGFPC1_Noc\mEGFP_0_R1_P1_K1_Ch2-Ch1.zen
710	1.195780e-02	2.956857e-03	1.173800e-02	20150416_STAG1gfpch8_Prometa\MitoSys2\Calibration\mEGFPC1_Noc\mEGFP_0_R1_P1_K1_Ch2-Ch1.zen
750	1.172687e-02	1.973911e-03	1.133200e-02	20150416_STAG1gfpch8_Prometa\MitoSys2\Calibration\mEGFPC1_Noc\mEGFP_0_R1_P1_K1_Ch2-Ch1.zen
830	1.061905e-02	2.094312e-03	1.060200e-02	20150416_STAG1gfpch8_Prometa\MitoSys2\Calibration\mEGFPC1_Noc\mEGFP_0_R1_P1_K1_Ch2-Ch1.zen
910	1.025909e-02	2.767505e-03	9.966400e-03	20150416_STAG1gfpch8_Prometa\MitoSys2\Calibration\mEGFPC1_Noc\mEGFP_0_R1_P1_K1_Ch2-Ch1.zen
990	9.795741e-03	1.929768e-03	9.406300e-03	20150416_STAG1gfpch8_Prometa\MitoSys2\Calibration\mEGFPC1_Noc\mEGFP_0_R1_P1_K1_Ch2-Ch1.zen
1070	8.912188e-03	2.376207e-03	8.909100e-03	20150416_STAG1gfpch8_Prometa\MitoSys2\Calibration\mEGFPC1_Noc\mEGFP_0_R1_P1_K1_Ch2-Ch1.zen
1150	8.350118e-03	2.063109e-03	8.464600e-03	20150416_STAG1gfpch8_Prometa\MitoSys2\Calibration\mEGFPC1_Noc\mEGFP_0_R1_P1_K1_Ch2-Ch1.zen
1230	8.043944e-03	1.705822e-03	8.064900e-03	20150416_STAG1gfpch8_Prometa\MitoSys2\Calibration\mEGFPC1_Noc\mEGFP_0_R1_P1_K1_Ch2-Ch1.zen
1310	7.801245e-03	2.338103e-03	7.703300e-03	20150416_STAG1gfpch8_Prometa\MitoSys2\Calibration\mEGFPC1_Noc\mEGFP_0_R1_P1_K1_Ch2-Ch1.zen
1390	6.870505e-03	2.818196e-03	7.374700e-03	20150416_STAG1gfpch8_Prometa\MitoSys2\Calibration\mEGFPC1_Noc\mEGFP_0_R1_P1_K1_Ch2-Ch1.zen
1470	7.555907e-03	2.610114e-03	7.074600e-03	20150416_STAG1gfpch8_Prometa\MitoSys2\Calibration\mEGFPC1_Noc\mEGFP_0_R1_P1_K1_Ch2-Ch1.zen
1550	7.542958e-03	2.293954e-03	6.799500e-03	20150416_STAG1gfpch8_Prometa\MitoSys2\Calibration\mEGFPC1_Noc\mEGFP_0_R1_P1_K1_Ch2-Ch1.zen
1710	6.436303e-03	2.064203e-03	6.312600e-03	20150416_STAG1gfpch8_Prometa\MitoSys2\Calibration\mEGFPC1_Noc\mEGFP_0_R1_P1_K1_Ch2-Ch1.zen
1870	6.121172e-03	2.090926e-03	5.894800e-03	20150416_STAG1gfpch8_Prometa\MitoSys2\Calibration\mEGFPC1_Noc\mEGFP_0_R1_P1_K1_Ch2-Ch1.zen
2030	5.659961e-03	2.042604e-03	5.532200e-03	20150416_STAG1gfpch8_Prometa\MitoSys2\Calibration\mEGFPC1_Noc\mEGFP_0_R1_P1_K1_Ch2-Ch1.zen
2190	5.269518e-03	1.906479e-03	5.214600e-03	20150416_STAG1gfpch8_Prometa\MitoSys2\Calibration\mEGFPC1_Noc\mEGFP_0_R1_P1_K1_Ch2-Ch1.zen
2350	4.464939e-03	2.270164e-03	4.933800e-03	20150416_STAG1gfpch8_Prometa\MitoSys2\Calibration\mEGFPC1_Noc\mEGFP_0_R1_P1_K1_Ch2-Ch1.zen
2510	4.474781e-03	1.688739e-03	4.683900e-03	20150416_STAG1gfpch8_Prometa\MitoSys2\Calibration\mEGFPC1_Noc\mEGFP_0_R1_P1_K1_Ch2-Ch1.zen
2670	4.351990e-03	2.116819e-03	4.459800e-03	20150416_STAG1gfpch8_Prometa\MitoSys2\Calibration\mEGFPC1_Noc\mEGFP_0_R1_P1_K1_Ch2-Ch1.zen
2830	4.171408e-03	2.011629e-03	4.257800e-03	20150416_STAG1gfpch8_Prometa\MitoSys2\Calibration\mEGFPC1_Noc\mEGFP_0_R1_P1_K1_Ch2-Ch1.zen
2990	4.071133e-03	1.647598e-03	4.074700e-03	20150416_STAG1gfpch8_Prometa\MitoSys2\Calibration\mEGFPC1_Noc\mEGFP_0_R1_P1_K1_Ch2-Ch1.zen
3150	3.533070e-03	1.571015e-03	3.907900e-03	20150416_STAG1gfpch8_Prometa\MitoSys2\Calibration\mEGFPC1_Noc\mEGFP_0_R1_P1_K1_Ch2-Ch1.zen
3470	3.543013e-03	1.571317e-03	3.615200e-03	20150416_STAG1gfpch8_Prometa\MitoSys2\Calibration\mEGFPC1_Noc\mEGFP_0_R1_P1_K1_Ch2-Ch1.zen
3790	2.919782e-03	1.480128e-03	3.366500e-03	20150416_STAG1gfpch8_Prometa\MitoSys2\Calibration\mEGFPC1_Noc\mEGFP_0_R1_P1_K1_Ch2-Ch1.zen
4110	3.159036e-03	1.991929e-03	3.152500e-03	20150416_STAG1gfpch8_Prometa\MitoSys2\Calibration\mEGFPC1_Noc\mEGFP_0_R1_P1_K1_Ch2-Ch1.zen
4430	3.475527e-03	1.899230e-03	2.966400e-03	20150416_STAG1gfpch8_Prometa\MitoSys2\Calibration\mEGFPC1_Noc\mEGFP_0_R1_P1_K1_Ch2-Ch1.zen
4750	2.628171e-03	1.825903e-03	2.802900e-03	20150416_STAG1gfpch8_Prometa\MitoSys2\Calibration\mEGFPC1_Noc\mEGFP_0_R1_P1_K1_Ch2-Ch1.zen
5070	2.442766e-03	1.590336e-03	2.658100e-03	20150416_STAG1gfpch8_Prometa\MitoSys2\Calibration\mEGFPC1_Noc\mEGFP_0_R1_P1_K1_Ch2-Ch1.zen
5390	2.310655e-03	1.794755e-03	2.528900e-03	20150416_STAG1gfpch8_Prometa\MitoSys2\Calibration\mEGFPC1_Noc\mEGFP_0_R1_P1_K1_Ch2-Ch1.zen
5710	2.642412e-03	1.552102e-03	2.412800e-03	20150416_STAG1gfpch8_Prometa\MitoSys2\Calibration\mEGFPC1_Noc\mEGFP_0_R1_P1_K1_Ch2-Ch1.zen
6030	2.467896e-03	1.171759e-03	2.308000e-03	20150416_STAG1gfpch8_Prometa\MitoSys2\Calibration\mEGFPC1_Noc\mEGFP_0_R1_P1_K1_Ch2-Ch1.zen
6350	2.211147e-03	1.335435e-03	2.212900e-03	20150416_STAG1gfpch8_Prometa\MitoSys2\Calibration\mEGFPC1_Noc\mEGFP_0_R1_P1_K1_Ch2-Ch1.zen
6990	2.113464e-03	1.225855e-03	2.046500e-03	20150416_STAG1gfpch8_Prometa\MitoSys2\Calibration\mEGFPC1_Noc\mEGFP_0_R1_P1_K1_Ch2-Ch1.zen
7630	1.884557e-03	1.504426e-03	1.905900e-03	20150416_STAG1gfpch8_Prometa\MitoSys2\Calibration\mEGFPC1_Noc\mEGFP_0_R1_P1_K1_Ch2-Ch1.zen
8270	1.715525e-03	1.247145e-03	1.785300e-03	20150416_STAG1gfpch8_Prometa\MitoSys2\Calibration\mEGFPC1_Noc\mEGFP_0_R1_P1_K1_Ch2-Ch1.zen
8910	1.597576e-03	1.285079e-03	1.680700e-03	20150416_STAG1gfpch8_Prometa\MitoSys2\Calibration\mEGFPC1_Noc\mEGFP_0_R1_P1_K1_Ch2-Ch1.zen
9550	1.334676e-03	1.268935e-03	1.589000e-03	20150416_STAG1gfpch8_Prometa\MitoSys2\Calibration\mEGFPC1_Noc\mEGFP_0_R1_P1_K1_Ch2-Ch1.zen
10190	1.602935e-03	1.549623e-03	1.508000e-03	20150416_STAG1gfpch8_Prometa\MitoSys2\Calibration\mEGFPC1_Noc\mEGFP_0_R1_P1_K1_Ch2-Ch1.zen
10830	1.952049e-03	1.556210e-03	1.435800e-03	20150416_STAG1gfpch8_Prometa\MitoSys2\Calibration\mEGFPC1_Noc\mEGFP_0_R1_P1_K1_Ch2-Ch1.zen
11470	1.792339e-03	1.319486e-03	1.371100e-03	20150416_STAG1gfpch8_Prometa\MitoSys2\Calibration\mEGFPC1_Noc\mEGFP_0_R1_P1_K1_Ch2-Ch1.zen
12110	1.743733e-03	1.443056e-03	1.312700e-03	20150416_STAG1gfpch8_Prometa\MitoSys2\Calibration\mEGFPC1_Noc\mEGFP_0_R1_P1_K1_Ch2-Ch1.zen
12750	1.341664e-03	1.505154e-03	1.259700e-03	20150416_STAG1gfpch8_Prometa\MitoSys2\Calibration\mEGFPC1_Noc\mEGFP_0_R1_P1_K1_Ch2-Ch1.zen
14030	1.028685e-03	1.511598e-03	1.167200e-03	20150416_STAG1gfpch8_Prometa\MitoSys2\Calibration\mEGFPC1_Noc\mEGFP_0_R1_P1_K1_Ch2-Ch1.zen
15310	1.024003e-03	1.552268e-03	1.089000e-03	20150416_STAG1gfpch8_Prometa\MitoSys2\Calibration\mEGFPC1_Noc\mEGFP_0_R1_P1_K1_Ch2-Ch1.zen
16590	9.793756e-04	1.326587e-03	1.022000e-03	20150416_STAG1gfpch8_Prometa\MitoSys2\Calibration\mEGFPC1_Noc\mEGFP_0_R1_P1_K1_Ch2-Ch1.zen
17870	9.085894e-04	1.134605e-03	9.638500e-04	20150416_STAG1gfpch8_Prometa\MitoSys2\Calibration\mEGFPC1_Noc\mEGFP_0_R1_P1_K1_Ch2-Ch1.zen
19150	8.550490e-04	1.067530e-03	9.128800e-04	20150416_STAG1gfpch8_Prometa\MitoSys2\Calibration\mEGFPC1_Noc\mEGFP_0_R1_P1_K1_Ch2-Ch1.zen
20430	6.001290e-04	1.518748e-03	8.678100e-04	20150416_STAG1gfpch8_Prometa\MitoSys2\Calibration\mEGFPC1_Noc\mEGFP_0_R1_P1_K1_Ch2-Ch1.zen
21710	6.852294e-04	1.122439e-03	8.276300e-04	20150416_STAG1gfpch8_Prometa\MitoSys2\Calibration\mEGFPC1_Noc\mEGFP_0_R1_P1_K1_Ch2-Ch1.zen
22990	7.722056e-04	1.332273e-03	7.915700e-04	20150416_STAG1gfpch8_Prometa\MitoSys2\Calibration\mEGFPC1_Noc\mEGFP_0_R1_P1_K1_Ch2-Ch1.zen
24270	8.927590e-04	1.062485e-03	7.589900e-04	20150416_STAG1gfpch8_Prometa\MitoSys2\Calibration\mEGFPC1_Noc\mEGFP_0_R1_P1_K1_Ch2-Ch1.zen
25550	8.263275e-04	1.268793e-03	7.294100e-04	20150416_STAG1gfpch8_Prometa\MitoSys2\Calibration\mEGFPC1_Noc\mEGFP_0_R1_P1_K1_Ch2-Ch1.zen
28110	6.232243e-04	9.450619e-04	6.776600e-04	20150416_STAG1gfpch8_Prometa\MitoSys2\Calibration\mEGFPC1_Noc\mEGFP_0_R1_P1_K1_Ch2-Ch1.zen
30670	4.082125e-04	1.320755e-03	6.338300e-04	20150416_STAG1gfpch8_Prometa\MitoSys2\Calibration\mEGFPC1_Noc\mEGFP_0_R1_P1_K1_Ch2-Ch1.zen
33230	7.277087e-04	1.387864e-03	5.961600e-04	20150416_STAG1gfpch8_Prometa\MitoSys2\Calibration\mEGFPC1_Noc\mEGFP_0_R1_P1_K1_Ch2-Ch1.zen
35790	4.471597e-04	1.176596e-03	5.633900e-04	20150416_STAG1gfpch8_Prometa\MitoSys2\Calibration\mEGFPC1_Noc\mEGFP_0_R1_P1_K1_Ch2-Ch1.zen
38350	6.980878e-04	1.132046e-03	5.346000e-04	20150416_STAG1gfpch8_Prometa\MitoSys2\Calibration\mEGFPC1_Noc\mEGFP_0_R1_P1_K1_Ch2-Ch1.zen
40910	4.319001e-04	1.065957e-03	5.090700e-04	20150416_STAG1gfpch8_Prometa\MitoSys2\Calibration\mEGFPC1_Noc\mEGFP_0_R1_P1_K1_Ch2-Ch1.zen
43470	5.003035e-04	1.046510e-03	4.862500e-04	20150416_STAG1gfpch8_Prometa\MitoSys2\Calibration\mEGFPC1_Noc\mEGFP_0_R1_P1_K1_Ch2-Ch1.zen
46030	5.189829e-04	1.011924e-03	4.657200e-04	20150416_STAG1gfpch8_Prometa\MitoSys2\Calibration\mEGFPC1_Noc\mEGFP_0_R1_P1_K1_Ch2-Ch1.zen
48590	5.162850e-04	1.296925e-03	4.471300e-04	20150416_STAG1gfpch8_Prometa\MitoSys2\Calibration\mEGFPC1_Noc\mEGFP_0_R1_P1_K1_Ch2-Ch1.zen
51150	2.381571e-04	1.116123e-03	4.302100e-04	20150416_STAG1gfpch8_Prometa\MitoSys2\Calibration\mEGFPC1_Noc\mEGFP_0_R1_P1_K1_Ch2-Ch1.zen
56270	1.279525e-04	1.032288e-03	4.005000e-04	20150416_STAG1gfpch8_Prometa\MitoSys2\Calibration\mEGFPC1_Noc\mEGFP_0_R1_P1_K1_Ch2-Ch1.zen
61390	3.188026e-04	9.976120e-04	3.752400e-04	20150416_STAG1gfpch8_Prometa\MitoSys2\Calibration\mEGFPC1_Noc\mEGFP_0_R1_P1_K1_Ch2-Ch1.zen
66510	2.870721e-04	8.165855e-04	3.534400e-04	20150416_STAG1gfpch8_Prometa\MitoSys2\Calibration\mEGFPC1_Noc\mEGFP_0_R1_P1_K1_Ch2-Ch1.zen
71630	6.376338e-05	1.021945e-03	3.344100e-04	20150416_STAG1gfpch8_Prometa\MitoSys2\Calibration\mEGFPC1_Noc\mEGFP_0_R1_P1_K1_Ch2-Ch1.zen
76750	3.076336e-04	1.146928e-03	3.176300e-04	20150416_STAG1gfpch8_Prometa\MitoSys2\Calibration\mEGFPC1_Noc\mEGFP_0_R1_P1_K1_Ch2-Ch1.zen
81870	2.669249e-04	1.157955e-03	3.027000e-04	20150416_STAG1gfpch8_Prometa\MitoSys2\Calibration\mEGFPC1_Noc\mEGFP_0_R1_P1_K1_Ch2-Ch1.zen
86990	5.286390e-04	1.264957e-03	2.893300e-04	20150416_STAG1gfpch8_Prometa\MitoSys2\Calibration\mEGFPC1_Noc\mEGFP_0_R1_P1_K1_Ch2-Ch1.zen
92110	5.110277e-04	1.024015e-03	2.772600e-04	20150416_STAG1gfpch8_Prometa\MitoSys2\Calibration\mEGFPC1_Noc\mEGFP_0_R1_P1_K1_Ch2-Ch1.zen
97230	2.927854e-04	7.511812e-04	2.663000e-04	20150416_STAG1gfpch8_Prometa\MitoSys2\Calibration\mEGFPC1_Noc\mEGFP_0_R1_P1_K1_Ch2-Ch1.zen
102350	3.880748e-04	7.305492e-04	2.563100e-04	20150416_STAG1gfpch8_Prometa\MitoSys2\Calibration\mEGFPC1_Noc\mEGFP_0_R1_P1_K1_Ch2-Ch1.zen
112590	1.207042e-04	7.769467e-04	2.387200e-04	20150416_STAG1gfpch8_Prometa\MitoSys2\Calibration\mEGFPC1_Noc\mEGFP_0_R1_P1_K1_Ch2-Ch1.zen
122830	3.889122e-04	7.993143e-04	2.237000e-04	20150416_STAG1gfpch8_Prometa\MitoSys2\Calibration\mEGFPC1_Noc\mEGFP_0_R1_P1_K1_Ch2-Ch1.zen
133070	1.789169e-04	6.305380e-04	2.107000e-04	20150416_STAG1gfpch8_Prometa\MitoSys2\Calibration\mEGFPC1_Noc\mEGFP_0_R1_P1_K1_Ch2-Ch1.zen
143310	1.566407e-04	9.984502e-04	1.993200e-04	20150416_STAG1gfpch8_Prometa\MitoSys2\Calibration\mEGFPC1_Noc\mEGFP_0_R1_P1_K1_Ch2-Ch1.zen
153550	1.804363e-04	1.014151e-03	1.892600e-04	20150416_STAG1gfpch8_Prometa\MitoSys2\Calibration\mEGFPC1_Noc\mEGFP_0_R1_P1_K1_Ch2-Ch1.zen
163790	2.082380e-04	9.833132e-04	1.803000e-04	20150416_STAG1gfpch8_Prometa\MitoSys2\Calibration\mEGFPC1_Noc\mEGFP_0_R1_P1_K1_Ch2-Ch1.zen
174030	2.092363e-04	6.914036e-04	1.722600e-04	20150416_STAG1gfpch8_Prometa\MitoSys2\Calibration\mEGFPC1_Noc\mEGFP_0_R1_P1_K1_Ch2-Ch1.zen
184270	7.363289e-05	7.028564e-04	1.649800e-04	20150416_STAG1gfpch8_Prometa\MitoSys2\Calibration\mEGFPC1_Noc\mEGFP_0_R1_P1_K1_Ch2-Ch1.zen
194510	4.951992e-05	8.850660e-04	1.583800e-04	20150416_STAG1gfpch8_Prometa\MitoSys2\Calibration\mEGFPC1_Noc\mEGFP_0_R1_P1_K1_Ch2-Ch1.zen
204750	2.901160e-04	7.621155e-04	1.523400e-04	20150416_STAG1gfpch8_Prometa\MitoSys2\Calibration\mEGFPC1_Noc\mEGFP_0_R1_P1_K1_Ch2-Ch1.zen
225230	4.172703e-04	7.958840e-04	1.417000e-04	20150416_STAG1gfpch8_Prometa\MitoSys2\Calibration\mEGFPC1_Noc\mEGFP_0_R1_P1_K1_Ch2-Ch1.zen
245710	3.105467e-04	6.789663e-04	1.326100e-04	20150416_STAG1gfpch8_Prometa\MitoSys2\Calibration\mEGFPC1_Noc\mEGFP_0_R1_P1_K1_Ch2-Ch1.zen
266190	2.618752e-04	9.101372e-04	1.247300e-04	20150416_STAG1gfpch8_Prometa\MitoSys2\Calibration\mEGFPC1_Noc\mEGFP_0_R1_P1_K1_Ch2-Ch1.zen
286670	-9.716144e-05	7.148278e-04	1.178300e-04	20150416_STAG1gfpch8_Prometa\MitoSys2\Calibration\mEGFPC1_Noc\mEGFP_0_R1_P1_K1_Ch2-Ch1.zen
307150	1.026153e-04	7.215892e-04	1.117200e-04	20150416_STAG1gfpch8_Prometa\MitoSys2\Calibration\mEGFPC1_Noc\mEGFP_0_R1_P1_K1_Ch2-Ch1.zen
327630	1.984117e-04	9.774697e-04	1.062800e-04	20150416_STAG1gfpch8_Prometa\MitoSys2\Calibration\mEGFPC1_Noc\mEGFP_0_R1_P1_K1_Ch2-Ch1.zen
348110	2.376547e-04	7.858077e-04	1.014000e-04	20150416_STAG1gfpch8_Prometa\MitoSys2\Calibration\mEGFPC1_Noc\mEGFP_0_R1_P1_K1_Ch2-Ch1.zen
368590	4.057228e-05	4.615824e-04	9.698100e-05	20150416_STAG1gfpch8_Prometa\MitoSys2\Calibration\mEGFPC1_Noc\mEGFP_0_R1_P1_K1_Ch2-Ch1.zen
389070	1.720716e-04	6.470871e-04	9.296900e-05	20150416_STAG1gfpch8_Prometa\MitoSys2\Calibration\mEGFPC1_Noc\mEGFP_0_R1_P1_K1_Ch2-Ch1.zen
409550	1.622767e-04	5.412612e-04	8.930500e-05	20150416_STAG1gfpch8_Prometa\MitoSys2\Calibration\mEGFPC1_Noc\mEGFP_0_R1_P1_K1_Ch2-Ch1.zen
450510	9.961820e-05	6.128569e-04	8.284900e-05	20150416_STAG1gfpch8_Prometa\MitoSys2\Calibration\mEGFPC1_Noc\mEGFP_0_R1_P1_K1_Ch2-Ch1.zen
491470	1.106481e-04	7.032120e-04	7.733300e-05	20150416_STAG1gfpch8_Prometa\MitoSys2\Calibration\mEGFPC1_Noc\mEGFP_0_R1_P1_K1_Ch2-Ch1.zen
532430	1.354593e-04	5.744587e-04	7.255900e-05	20150416_STAG1gfpch8_Prometa\MitoSys2\Calibration\mEGFPC1_Noc\mEGFP_0_R1_P1_K1_Ch2-Ch1.zen
573390	1.590513e-04	6.359694e-04	6.838100e-05	20150416_STAG1gfpch8_Prometa\MitoSys2\Calibration\mEGFPC1_Noc\mEGFP_0_R1_P1_K1_Ch2-Ch1.zen
614350	2.074559e-04	6.151079e-04	6.469100e-05	20150416_STAG1gfpch8_Prometa\MitoSys2\Calibration\mEGFPC1_Noc\mEGFP_0_R1_P1_K1_Ch2-Ch1.zen
655310	1.437795e-04	5.411822e-04	6.140500e-05	20150416_STAG1gfpch8_Prometa\MitoSys2\Calibration\mEGFPC1_Noc\mEGFP_0_R1_P1_K1_Ch2-Ch1.zen
696270	2.041225e-04	6.795587e-04	5.845800e-05	20150416_STAG1gfpch8_Prometa\MitoSys2\Calibration\mEGFPC1_Noc\mEGFP_0_R1_P1_K1_Ch2-Ch1.zen
737230	1.762923e-05	5.928012e-04	5.579800e-05	20150416_STAG1gfpch8_Prometa\MitoSys2\Calibration\mEGFPC1_Noc\mEGFP_0_R1_P1_K1_Ch2-Ch1.zen
778190	8.861570e-05	6.248075e-04	5.338400e-05	20150416_STAG1gfpch8_Prometa\MitoSys2\Calibration\mEGFPC1_Noc\mEGFP_0_R1_P1_K1_Ch2-Ch1.zen
819150	8.116308e-05	5.001413e-04	5.118300e-05	20150416_STAG1gfpch8_Prometa\MitoSys2\Calibration\mEGFPC1_Noc\mEGFP_0_R1_P1_K1_Ch2-Ch1.zen
901070	-1.277870e-05	4.365836e-04	4.731000e-05	20150416_STAG1gfpch8_Prometa\MitoSys2\Calibration\mEGFPC1_Noc\mEGFP_0_R1_P1_K1_Ch2-Ch1.zen
982990	1.296712e-04	3.976733e-04	4.401000e-05	20150416_STAG1gfpch8_Prometa\MitoSys2\Calibration\mEGFPC1_Noc\mEGFP_0_R1_P1_K1_Ch2-Ch1.zen
1064910	-1.339945e-04	4.137271e-04	4.116100e-05	20150416_STAG1gfpch8_Prometa\MitoSys2\Calibration\mEGFPC1_Noc\mEGFP_0_R1_P1_K1_Ch2-Ch1.zen
1146830	-1.557955e-05	6.178979e-04	3.867300e-05	20150416_STAG1gfpch8_Prometa\MitoSys2\Calibration\mEGFPC1_Noc\mEGFP_0_R1_P1_K1_Ch2-Ch1.zen
1228750	1.707258e-05	6.051519e-04	3.648200e-05	20150416_STAG1gfpch8_Prometa\MitoSys2\Calibration\mEGFPC1_Noc\mEGFP_0_R1_P1_K1_Ch2-Ch1.zen
1310670	-7.173753e-05	6.539999e-04	3.453500e-05	20150416_STAG1gfpch8_Prometa\MitoSys2\Calibration\mEGFPC1_Noc\mEGFP_0_R1_P1_K1_Ch2-Ch1.zen
1392590	1.147390e-04	5.310976e-04	3.279200e-05	20150416_STAG1gfpch8_Prometa\MitoSys2\Calibration\mEGFPC1_Noc\mEGFP_0_R1_P1_K1_Ch2-Ch1.zen
1474510	3.756958e-07	4.302985e-04	3.122300e-05	20150416_STAG1gfpch8_Prometa\MitoSys2\Calibration\mEGFPC1_Noc\mEGFP_0_R1_P1_K1_Ch2-Ch1.zen
1556430	1.491221e-05	5.843025e-04	2.980200e-05	20150416_STAG1gfpch8_Prometa\MitoSys2\Calibration\mEGFPC1_Noc\mEGFP_0_R1_P1_K1_Ch2-Ch1.zen
5	4.390453e-02	5.416182e-03	4.251100e-02	20150416_STAG1gfpch8_Prometa\MitoSys2\Calibration\mEGFPC1_Noc\mEGFP_0_R1_P2_K1_Ch2-Ch1.zen
10	4.022342e-02	4.394003e-03	4.158700e-02	20150416_STAG1gfpch8_Prometa\MitoSys2\Calibration\mEGFPC1_Noc\mEGFP_0_R1_P2_K1_Ch2-Ch1.zen
15	3.964893e-02	6.739913e-03	4.068900e-02	20150416_STAG1gfpch8_Prometa\MitoSys2\Calibration\mEGFPC1_Noc\mEGFP_0_R1_P2_K1_Ch2-Ch1.zen
20	4.141279e-02	4.158899e-03	3.982100e-02	20150416_STAG1gfpch8_Prometa\MitoSys2\Calibration\mEGFPC1_Noc\mEGFP_0_R1_P2_K1_Ch2-Ch1.zen
25	3.744018e-02	5.460578e-03	3.898400e-02	20150416_STAG1gfpch8_Prometa\MitoSys2\Calibration\mEGFPC1_Noc\mEGFP_0_R1_P2_K1_Ch2-Ch1.zen
30	3.742538e-02	6.119601e-03	3.817900e-02	20150416_STAG1gfpch8_Prometa\MitoSys2\Calibration\mEGFPC1_Noc\mEGFP_0_R1_P2_K1_Ch2-Ch1.zen
35	3.915624e-02	5.580304e-03	3.740300e-02	20150416_STAG1gfpch8_Prometa\MitoSys2\Calibration\mEGFPC1_Noc\mEGFP_0_R1_P2_K1_Ch2-Ch1.zen
40	3.614897e-02	5.342638e-03	3.665800e-02	20150416_STAG1gfpch8_Prometa\MitoSys2\Calibration\mEGFPC1_Noc\mEGFP_0_R1_P2_K1_Ch2-Ch1.zen
45	3.665150e-02	6.627580e-03	3.594100e-02	20150416_STAG1gfpch8_Prometa\MitoSys2\Calibration\mEGFPC1_Noc\mEGFP_0_R1_P2_K1_Ch2-Ch1.zen
50	3.523378e-02	3.249360e-03	3.525200e-02	20150416_STAG1gfpch8_Prometa\MitoSys2\Calibration\mEGFPC1_Noc\mEGFP_0_R1_P2_K1_Ch2-Ch1.zen
60	3.513710e-02	3.939072e-03	3.395100e-02	20150416_STAG1gfpch8_Prometa\MitoSys2\Calibration\mEGFPC1_Noc\mEGFP_0_R1_P2_K1_Ch2-Ch1.zen
70	3.139214e-02	2.899116e-03	3.274700e-02	20150416_STAG1gfpch8_Prometa\MitoSys2\Calibration\mEGFPC1_Noc\mEGFP_0_R1_P2_K1_Ch2-Ch1.zen
80	3.283636e-02	4.585483e-03	3.163100e-02	20150416_STAG1gfpch8_Prometa\MitoSys2\Calibration\mEGFPC1_Noc\mEGFP_0_R1_P2_K1_Ch2-Ch1.zen
90	2.982983e-02	3.090770e-03	3.059400e-02	20150416_STAG1gfpch8_Prometa\MitoSys2\Calibration\mEGFPC1_Noc\mEGFP_0_R1_P2_K1_Ch2-Ch1.zen
100	2.921042e-02	3.751970e-03	2.962900e-02	20150416_STAG1gfpch8_Prometa\MitoSys2\Calibration\mEGFPC1_Noc\mEGFP_0_R1_P2_K1_Ch2-Ch1.zen
110	2.938183e-02	3.969991e-03	2.873100e-02	20150416_STAG1gfpch8_Prometa\MitoSys2\Calibration\mEGFPC1_Noc\mEGFP_0_R1_P2_K1_Ch2-Ch1.zen
120	2.728272e-02	4.145423e-03	2.789100e-02	20150416_STAG1gfpch8_Prometa\MitoSys2\Calibration\mEGFPC1_Noc\mEGFP_0_R1_P2_K1_Ch2-Ch1.zen
130	2.530019e-02	4.530022e-03	2.710600e-02	20150416_STAG1gfpch8_Prometa\MitoSys2\Calibration\mEGFPC1_Noc\mEGFP_0_R1_P2_K1_Ch2-Ch1.zen
140	2.822828e-02	3.710979e-03	2.637000e-02	20150416_STAG1gfpch8_Prometa\MitoSys2\Calibration\mEGFPC1_Noc\mEGFP_0_R1_P2_K1_Ch2-Ch1.zen
150	2.643055e-02	3.536289e-03	2.567900e-02	20150416_STAG1gfpch8_Prometa\MitoSys2\Calibration\mEGFPC1_Noc\mEGFP_0_R1_P2_K1_Ch2-Ch1.zen
170	2.437991e-02	3.394442e-03	2.441500e-02	20150416_STAG1gfpch8_Prometa\MitoSys2\Calibration\mEGFPC1_Noc\mEGFP_0_R1_P2_K1_Ch2-Ch1.zen
190	2.234127e-02	3.467617e-03	2.328700e-02	20150416_STAG1gfpch8_Prometa\MitoSys2\Calibration\mEGFPC1_Noc\mEGFP_0_R1_P2_K1_Ch2-Ch1.zen
210	2.143545e-02	3.051657e-03	2.227400e-02	20150416_STAG1gfpch8_Prometa\MitoSys2\Calibration\mEGFPC1_Noc\mEGFP_0_R1_P2_K1_Ch2-Ch1.zen
230	2.056112e-02	3.318988e-03	2.135800e-02	20150416_STAG1gfpch8_Prometa\MitoSys2\Calibration\mEGFPC1_Noc\mEGFP_0_R1_P2_K1_Ch2-Ch1.zen
250	2.092762e-02	2.894003e-03	2.052500e-02	20150416_STAG1gfpch8_Prometa\MitoSys2\Calibration\mEGFPC1_Noc\mEGFP_0_R1_P2_K1_Ch2-Ch1.zen
270	2.040222e-02	3.834160e-03	1.976200e-02	20150416_STAG1gfpch8_Prometa\MitoSys2\Calibration\mEGFPC1_Noc\mEGFP_0_R1_P2_K1_Ch2-Ch1.zen
290	1.896963e-02	2.493136e-03	1.906000e-02	20150416_STAG1gfpch8_Prometa\MitoSys2\Calibration\mEGFPC1_Noc\mEGFP_0_R1_P2_K1_Ch2-Ch1.zen
310	1.896417e-02	3.481115e-03	1.841100e-02	20150416_STAG1gfpch8_Prometa\MitoSys2\Calibration\mEGFPC1_Noc\mEGFP_0_R1_P2_K1_Ch2-Ch1.zen
330	1.850589e-02	3.372573e-03	1.780900e-02	20150416_STAG1gfpch8_Prometa\MitoSys2\Calibration\mEGFPC1_Noc\mEGFP_0_R1_P2_K1_Ch2-Ch1.zen
350	1.662736e-02	2.509608e-03	1.724800e-02	20150416_STAG1gfpch8_Prometa\MitoSys2\Calibration\mEGFPC1_Noc\mEGFP_0_R1_P2_K1_Ch2-Ch1.zen
390	1.635254e-02	1.999154e-03	1.623000e-02	20150416_STAG1gfpch8_Prometa\MitoSys2\Calibration\mEGFPC1_Noc\mEGFP_0_R1_P2_K1_Ch2-Ch1.zen
430	1.522505e-02	2.236522e-03	1.533000e-02	20150416_STAG1gfpch8_Prometa\MitoSys2\Calibration\mEGFPC1_Noc\mEGFP_0_R1_P2_K1_Ch2-Ch1.zen
470	1.497913e-02	1.982604e-03	1.452600e-02	20150416_STAG1gfpch8_Prometa\MitoSys2\Calibration\mEGFPC1_Noc\mEGFP_0_R1_P2_K1_Ch2-Ch1.zen
510	1.434336e-02	2.826559e-03	1.380100e-02	20150416_STAG1gfpch8_Prometa\MitoSys2\Calibration\mEGFPC1_Noc\mEGFP_0_R1_P2_K1_Ch2-Ch1.zen
550	1.225361e-02	2.098625e-03	1.314400e-02	20150416_STAG1gfpch8_Prometa\MitoSys2\Calibration\mEGFPC1_Noc\mEGFP_0_R1_P2_K1_Ch2-Ch1.zen
590	1.263250e-02	2.872836e-03	1.254600e-02	20150416_STAG1gfpch8_Prometa\MitoSys2\Calibration\mEGFPC1_Noc\mEGFP_0_R1_P2_K1_Ch2-Ch1.zen
630	1.253136e-02	1.733554e-03	1.199700e-02	20150416_STAG1gfpch8_Prometa\MitoSys2\Calibration\mEGFPC1_Noc\mEGFP_0_R1_P2_K1_Ch2-Ch1.zen
670	1.166485e-02	3.109629e-03	1.149300e-02	20150416_STAG1gfpch8_Prometa\MitoSys2\Calibration\mEGFPC1_Noc\mEGFP_0_R1_P2_K1_Ch2-Ch1.zen
710	1.131854e-02	2.595231e-03	1.102700e-02	20150416_STAG1gfpch8_Prometa\MitoSys2\Calibration\mEGFPC1_Noc\mEGFP_0_R1_P2_K1_Ch2-Ch1.zen
750	1.078105e-02	1.981837e-03	1.059600e-02	20150416_STAG1gfpch8_Prometa\MitoSys2\Calibration\mEGFPC1_Noc\mEGFP_0_R1_P2_K1_Ch2-Ch1.zen
830	1.017962e-02	2.130786e-03	9.823200e-03	20150416_STAG1gfpch8_Prometa\MitoSys2\Calibration\mEGFPC1_Noc\mEGFP_0_R1_P2_K1_Ch2-Ch1.zen
910	9.223111e-03	1.808790e-03	9.150200e-03	20150416_STAG1gfpch8_Prometa\MitoSys2\Calibration\mEGFPC1_Noc\mEGFP_0_R1_P2_K1_Ch2-Ch1.zen
990	8.230032e-03	1.881624e-03	8.559200e-03	20150416_STAG1gfpch8_Prometa\MitoSys2\Calibration\mEGFPC1_Noc\mEGFP_0_R1_P2_K1_Ch2-Ch1.zen
1070	8.417767e-03	1.986419e-03	8.036300e-03	20150416_STAG1gfpch8_Prometa\MitoSys2\Calibration\mEGFPC1_Noc\mEGFP_0_R1_P2_K1_Ch2-Ch1.zen
1150	7.927479e-03	2.249935e-03	7.570600e-03	20150416_STAG1gfpch8_Prometa\MitoSys2\Calibration\mEGFPC1_Noc\mEGFP_0_R1_P2_K1_Ch2-Ch1.zen
1230	7.314614e-03	2.169252e-03	7.153300e-03	20150416_STAG1gfpch8_Prometa\MitoSys2\Calibration\mEGFPC1_Noc\mEGFP_0_R1_P2_K1_Ch2-Ch1.zen
1310	6.835084e-03	1.846677e-03	6.777500e-03	20150416_STAG1gfpch8_Prometa\MitoSys2\Calibration\mEGFPC1_Noc\mEGFP_0_R1_P2_K1_Ch2-Ch1.zen
1390	5.990725e-03	1.820397e-03	6.437300e-03	20150416_STAG1gfpch8_Prometa\MitoSys2\Calibration\mEGFPC1_Noc\mEGFP_0_R1_P2_K1_Ch2-Ch1.zen
1470	5.896609e-03	1.877324e-03	6.128000e-03	20150416_STAG1gfpch8_Prometa\MitoSys2\Calibration\mEGFPC1_Noc\mEGFP_0_R1_P2_K1_Ch2-Ch1.zen
1550	5.532265e-03	1.631720e-03	5.845700e-03	20150416_STAG1gfpch8_Prometa\MitoSys2\Calibration\mEGFPC1_Noc\mEGFP_0_R1_P2_K1_Ch2-Ch1.zen
1710	5.058905e-03	1.469601e-03	5.349300e-03	20150416_STAG1gfpch8_Prometa\MitoSys2\Calibration\mEGFPC1_Noc\mEGFP_0_R1_P2_K1_Ch2-Ch1.zen
1870	4.411554e-03	1.297658e-03	4.927200e-03	20150416_STAG1gfpch8_Prometa\MitoSys2\Calibration\mEGFPC1_Noc\mEGFP_0_R1_P2_K1_Ch2-Ch1.zen
2030	4.070707e-03	1.539669e-03	4.564200e-03	20150416_STAG1gfpch8_Prometa\MitoSys2\Calibration\mEGFPC1_Noc\mEGFP_0_R1_P2_K1_Ch2-Ch1.zen
2190	4.189207e-03	1.302050e-03	4.249000e-03	20150416_STAG1gfpch8_Prometa\MitoSys2\Calibration\mEGFPC1_Noc\mEGFP_0_R1_P2_K1_Ch2-Ch1.zen
2350	3.752703e-03	1.587877e-03	3.972800e-03	20150416_STAG1gfpch8_Prometa\MitoSys2\Calibration\mEGFPC1_Noc\mEGFP_0_R1_P2_K1_Ch2-Ch1.zen
2510	3.730179e-03	1.687724e-03	3.729000e-03	20150416_STAG1gfpch8_Prometa\MitoSys2\Calibration\mEGFPC1_Noc\mEGFP_0_R1_P2_K1_Ch2-Ch1.zen
2670	3.375048e-03	2.025192e-03	3.512400e-03	20150416_STAG1gfpch8_Prometa\MitoSys2\Calibration\mEGFPC1_Noc\mEGFP_0_R1_P2_K1_Ch2-Ch1.zen
2830	3.127818e-03	1.316151e-03	3.318600e-03	20150416_STAG1gfpch8_Prometa\MitoSys2\Calibration\mEGFPC1_Noc\mEGFP_0_R1_P2_K1_Ch2-Ch1.zen
2990	3.211669e-03	1.476447e-03	3.144400e-03	20150416_STAG1gfpch8_Prometa\MitoSys2\Calibration\mEGFPC1_Noc\mEGFP_0_R1_P2_K1_Ch2-Ch1.zen
3150	2.982542e-03	1.330176e-03	2.987000e-03	20150416_STAG1gfpch8_Prometa\MitoSys2\Calibration\mEGFPC1_Noc\mEGFP_0_R1_P2_K1_Ch2-Ch1.zen
3470	2.786854e-03	1.312146e-03	2.714000e-03	20150416_STAG1gfpch8_Prometa\MitoSys2\Calibration\mEGFPC1_Noc\mEGFP_0_R1_P2_K1_Ch2-Ch1.zen
3790	2.455598e-03	1.197868e-03	2.485600e-03	20150416_STAG1gfpch8_Prometa\MitoSys2\Calibration\mEGFPC1_Noc\mEGFP_0_R1_P2_K1_Ch2-Ch1.zen
4110	2.642561e-03	1.372738e-03	2.291900e-03	20150416_STAG1gfpch8_Prometa\MitoSys2\Calibration\mEGFPC1_Noc\mEGFP_0_R1_P2_K1_Ch2-Ch1.zen
4430	2.069586e-03	1.288804e-03	2.125700e-03	20150416_STAG1gfpch8_Prometa\MitoSys2\Calibration\mEGFPC1_Noc\mEGFP_0_R1_P2_K1_Ch2-Ch1.zen
4750	1.765744e-03	1.029359e-03	1.981800e-03	20150416_STAG1gfpch8_Prometa\MitoSys2\Calibration\mEGFPC1_Noc\mEGFP_0_R1_P2_K1_Ch2-Ch1.zen
5070	1.746021e-03	1.192888e-03	1.856000e-03	20150416_STAG1gfpch8_Prometa\MitoSys2\Calibration\mEGFPC1_Noc\mEGFP_0_R1_P2_K1_Ch2-Ch1.zen
5390	1.592055e-03	1.387153e-03	1.745200e-03	20150416_STAG1gfpch8_Prometa\MitoSys2\Calibration\mEGFPC1_Noc\mEGFP_0_R1_P2_K1_Ch2-Ch1.zen
5710	1.599650e-03	1.291559e-03	1.647000e-03	20150416_STAG1gfpch8_Prometa\MitoSys2\Calibration\mEGFPC1_Noc\mEGFP_0_R1_P2_K1_Ch2-Ch1.zen
6030	1.742538e-03	1.305030e-03	1.559300e-03	20150416_STAG1gfpch8_Prometa\MitoSys2\Calibration\mEGFPC1_Noc\mEGFP_0_R1_P2_K1_Ch2-Ch1.zen
6350	1.721055e-03	1.376481e-03	1.480600e-03	20150416_STAG1gfpch8_Prometa\MitoSys2\Calibration\mEGFPC1_Noc\mEGFP_0_R1_P2_K1_Ch2-Ch1.zen
6990	1.543383e-03	1.694612e-03	1.345400e-03	20150416_STAG1gfpch8_Prometa\MitoSys2\Calibration\mEGFPC1_Noc\mEGFP_0_R1_P2_K1_Ch2-Ch1.zen
7630	1.410984e-03	8.556894e-04	1.233500e-03	20150416_STAG1gfpch8_Prometa\MitoSys2\Calibration\mEGFPC1_Noc\mEGFP_0_R1_P2_K1_Ch2-Ch1.zen
8270	1.261450e-03	8.803694e-04	1.139600e-03	20150416_STAG1gfpch8_Prometa\MitoSys2\Calibration\mEGFPC1_Noc\mEGFP_0_R1_P2_K1_Ch2-Ch1.zen
8910	1.325938e-03	1.241894e-03	1.059600e-03	20150416_STAG1gfpch8_Prometa\MitoSys2\Calibration\mEGFPC1_Noc\mEGFP_0_R1_P2_K1_Ch2-Ch1.zen
9550	1.675284e-03	1.252978e-03	9.907400e-04	20150416_STAG1gfpch8_Prometa\MitoSys2\Calibration\mEGFPC1_Noc\mEGFP_0_R1_P2_K1_Ch2-Ch1.zen
10190	1.269916e-03	1.249016e-03	9.309200e-04	20150416_STAG1gfpch8_Prometa\MitoSys2\Calibration\mEGFPC1_Noc\mEGFP_0_R1_P2_K1_Ch2-Ch1.zen
10830	9.838034e-04	1.218328e-03	8.784600e-04	20150416_STAG1gfpch8_Prometa\MitoSys2\Calibration\mEGFPC1_Noc\mEGFP_0_R1_P2_K1_Ch2-Ch1.zen
11470	6.046811e-04	1.368263e-03	8.321000e-04	20150416_STAG1gfpch8_Prometa\MitoSys2\Calibration\mEGFPC1_Noc\mEGFP_0_R1_P2_K1_Ch2-Ch1.zen
12110	8.387033e-04	1.106507e-03	7.908300e-04	20150416_STAG1gfpch8_Prometa\MitoSys2\Calibration\mEGFPC1_Noc\mEGFP_0_R1_P2_K1_Ch2-Ch1.zen
12750	1.160879e-03	9.953824e-04	7.538600e-04	20150416_STAG1gfpch8_Prometa\MitoSys2\Calibration\mEGFPC1_Noc\mEGFP_0_R1_P2_K1_Ch2-Ch1.zen
14030	7.807611e-04	1.332373e-03	6.903400e-04	20150416_STAG1gfpch8_Prometa\MitoSys2\Calibration\mEGFPC1_Noc\mEGFP_0_R1_P2_K1_Ch2-Ch1.zen
15310	7.787900e-04	1.337371e-03	6.376700e-04	20150416_STAG1gfpch8_Prometa\MitoSys2\Calibration\mEGFPC1_Noc\mEGFP_0_R1_P2_K1_Ch2-Ch1.zen
16590	7.408613e-04	8.082585e-04	5.931900e-04	20150416_STAG1gfpch8_Prometa\MitoSys2\Calibration\mEGFPC1_Noc\mEGFP_0_R1_P2_K1_Ch2-Ch1.zen
17870	7.616978e-04	1.307780e-03	5.550400e-04	20150416_STAG1gfpch8_Prometa\MitoSys2\Calibration\mEGFPC1_Noc\mEGFP_0_R1_P2_K1_Ch2-Ch1.zen
19150	5.839636e-04	1.489872e-03	5.218700e-04	20150416_STAG1gfpch8_Prometa\MitoSys2\Calibration\mEGFPC1_Noc\mEGFP_0_R1_P2_K1_Ch2-Ch1.zen
20430	6.144325e-05	1.212846e-03	4.926800e-04	20150416_STAG1gfpch8_Prometa\MitoSys2\Calibration\mEGFPC1_Noc\mEGFP_0_R1_P2_K1_Ch2-Ch1.zen
21710	4.576084e-04	9.992508e-04	4.667200e-04	20150416_STAG1gfpch8_Prometa\MitoSys2\Calibration\mEGFPC1_Noc\mEGFP_0_R1_P2_K1_Ch2-Ch1.zen
22990	6.531820e-04	8.206090e-04	4.434100e-04	20150416_STAG1gfpch8_Prometa\MitoSys2\Calibration\mEGFPC1_Noc\mEGFP_0_R1_P2_K1_Ch2-Ch1.zen
24270	4.333958e-04	1.124166e-03	4.223200e-04	20150416_STAG1gfpch8_Prometa\MitoSys2\Calibration\mEGFPC1_Noc\mEGFP_0_R1_P2_K1_Ch2-Ch1.zen
25550	4.747305e-04	9.393525e-04	4.030800e-04	20150416_STAG1gfpch8_Prometa\MitoSys2\Calibration\mEGFPC1_Noc\mEGFP_0_R1_P2_K1_Ch2-Ch1.zen
28110	3.201644e-04	8.059993e-04	3.691600e-04	20150416_STAG1gfpch8_Prometa\MitoSys2\Calibration\mEGFPC1_Noc\mEGFP_0_R1_P2_K1_Ch2-Ch1.zen
30670	2.044631e-04	1.049813e-03	3.400100e-04	20150416_STAG1gfpch8_Prometa\MitoSys2\Calibration\mEGFPC1_Noc\mEGFP_0_R1_P2_K1_Ch2-Ch1.zen
33230	4.939256e-04	8.681557e-04	3.145500e-04	20150416_STAG1gfpch8_Prometa\MitoSys2\Calibration\mEGFPC1_Noc\mEGFP_0_R1_P2_K1_Ch2-Ch1.zen
35790	3.523637e-04	8.977867e-04	2.920200e-04	20150416_STAG1gfpch8_Prometa\MitoSys2\Calibration\mEGFPC1_Noc\mEGFP_0_R1_P2_K1_Ch2-Ch1.zen
38350	1.363348e-04	9.562468e-04	2.719000e-04	20150416_STAG1gfpch8_Prometa\MitoSys2\Calibration\mEGFPC1_Noc\mEGFP_0_R1_P2_K1_Ch2-Ch1.zen
40910	2.944567e-04	8.347429e-04	2.537900e-04	20150416_STAG1gfpch8_Prometa\MitoSys2\Calibration\mEGFPC1_Noc\mEGFP_0_R1_P2_K1_Ch2-Ch1.zen
43470	1.805494e-04	6.339601e-04	2.373800e-04	20150416_STAG1gfpch8_Prometa\MitoSys2\Calibration\mEGFPC1_Noc\mEGFP_0_R1_P2_K1_Ch2-Ch1.zen
46030	2.317079e-04	1.079827e-03	2.224600e-04	20150416_STAG1gfpch8_Prometa\MitoSys2\Calibration\mEGFPC1_Noc\mEGFP_0_R1_P2_K1_Ch2-Ch1.zen
48590	2.219048e-04	8.709708e-04	2.088300e-04	20150416_STAG1gfpch8_Prometa\MitoSys2\Calibration\mEGFPC1_Noc\mEGFP_0_R1_P2_K1_Ch2-Ch1.zen
51150	2.261827e-04	8.749484e-04	1.963400e-04	20150416_STAG1gfpch8_Prometa\MitoSys2\Calibration\mEGFPC1_Noc\mEGFP_0_R1_P2_K1_Ch2-Ch1.zen
56270	7.178121e-05	7.759753e-04	1.742900e-04	20150416_STAG1gfpch8_Prometa\MitoSys2\Calibration\mEGFPC1_Noc\mEGFP_0_R1_P2_K1_Ch2-Ch1.zen
61390	2.225313e-04	7.945939e-04	1.555200e-04	20150416_STAG1gfpch8_Prometa\MitoSys2\Calibration\mEGFPC1_Noc\mEGFP_0_R1_P2_K1_Ch2-Ch1.zen
66510	-9.827890e-05	7.148859e-04	1.394300e-04	20150416_STAG1gfpch8_Prometa\MitoSys2\Calibration\mEGFPC1_Noc\mEGFP_0_R1_P2_K1_Ch2-Ch1.zen
71630	-1.866248e-04	7.718033e-04	1.255500e-04	20150416_STAG1gfpch8_Prometa\MitoSys2\Calibration\mEGFPC1_Noc\mEGFP_0_R1_P2_K1_Ch2-Ch1.zen
76750	-5.512007e-04	7.155811e-04	1.135100e-04	20150416_STAG1gfpch8_Prometa\MitoSys2\Calibration\mEGFPC1_Noc\mEGFP_0_R1_P2_K1_Ch2-Ch1.zen
81870	-2.660913e-04	6.391006e-04	1.030100e-04	20150416_STAG1gfpch8_Prometa\MitoSys2\Calibration\mEGFPC1_Noc\mEGFP_0_R1_P2_K1_Ch2-Ch1.zen
86990	-8.196755e-05	6.408521e-04	9.382700e-05	20150416_STAG1gfpch8_Prometa\MitoSys2\Calibration\mEGFPC1_Noc\mEGFP_0_R1_P2_K1_Ch2-Ch1.zen
92110	-4.183531e-05	7.445936e-04	8.574700e-05	20150416_STAG1gfpch8_Prometa\MitoSys2\Calibration\mEGFPC1_Noc\mEGFP_0_R1_P2_K1_Ch2-Ch1.zen
97230	4.156184e-05	7.801770e-04	7.861100e-05	20150416_STAG1gfpch8_Prometa\MitoSys2\Calibration\mEGFPC1_Noc\mEGFP_0_R1_P2_K1_Ch2-Ch1.zen
102350	-3.270242e-05	5.040005e-04	7.228400e-05	20150416_STAG1gfpch8_Prometa\MitoSys2\Calibration\mEGFPC1_Noc\mEGFP_0_R1_P2_K1_Ch2-Ch1.zen
112590	-5.092340e-05	5.610222e-04	6.162100e-05	20150416_STAG1gfpch8_Prometa\MitoSys2\Calibration\mEGFPC1_Noc\mEGFP_0_R1_P2_K1_Ch2-Ch1.zen
122830	-5.296335e-05	6.682291e-04	5.305700e-05	20150416_STAG1gfpch8_Prometa\MitoSys2\Calibration\mEGFPC1_Noc\mEGFP_0_R1_P2_K1_Ch2-Ch1.zen
133070	1.336093e-04	6.288950e-04	4.608900e-05	20150416_STAG1gfpch8_Prometa\MitoSys2\Calibration\mEGFPC1_Noc\mEGFP_0_R1_P2_K1_Ch2-Ch1.zen
143310	1.807570e-04	5.974495e-04	4.035400e-05	20150416_STAG1gfpch8_Prometa\MitoSys2\Calibration\mEGFPC1_Noc\mEGFP_0_R1_P2_K1_Ch2-Ch1.zen
153550	-1.081540e-04	5.861900e-04	3.558500e-05	20150416_STAG1gfpch8_Prometa\MitoSys2\Calibration\mEGFPC1_Noc\mEGFP_0_R1_P2_K1_Ch2-Ch1.zen
163790	1.112480e-04	6.616408e-04	3.158000e-05	20150416_STAG1gfpch8_Prometa\MitoSys2\Calibration\mEGFPC1_Noc\mEGFP_0_R1_P2_K1_Ch2-Ch1.zen
174030	3.752382e-04	7.506633e-04	2.818800e-05	20150416_STAG1gfpch8_Prometa\MitoSys2\Calibration\mEGFPC1_Noc\mEGFP_0_R1_P2_K1_Ch2-Ch1.zen
184270	-1.163602e-04	6.094944e-04	2.529300e-05	20150416_STAG1gfpch8_Prometa\MitoSys2\Calibration\mEGFPC1_Noc\mEGFP_0_R1_P2_K1_Ch2-Ch1.zen
194510	5.001766e-05	6.372789e-04	2.280500e-05	20150416_STAG1gfpch8_Prometa\MitoSys2\Calibration\mEGFPC1_Noc\mEGFP_0_R1_P2_K1_Ch2-Ch1.zen
204750	1.004613e-04	5.285375e-04	2.065200e-05	20150416_STAG1gfpch8_Prometa\MitoSys2\Calibration\mEGFPC1_Noc\mEGFP_0_R1_P2_K1_Ch2-Ch1.zen
225230	-7.431377e-05	4.038036e-04	1.713700e-05	20150416_STAG1gfpch8_Prometa\MitoSys2\Calibration\mEGFPC1_Noc\mEGFP_0_R1_P2_K1_Ch2-Ch1.zen
245710	-1.062518e-04	3.628496e-04	1.442000e-05	20150416_STAG1gfpch8_Prometa\MitoSys2\Calibration\mEGFPC1_Noc\mEGFP_0_R1_P2_K1_Ch2-Ch1.zen
266190	7.681136e-05	6.168605e-04	1.228000e-05	20150416_STAG1gfpch8_Prometa\MitoSys2\Calibration\mEGFPC1_Noc\mEGFP_0_R1_P2_K1_Ch2-Ch1.zen
286670	9.626220e-05	4.958858e-04	1.056900e-05	20150416_STAG1gfpch8_Prometa\MitoSys2\Calibration\mEGFPC1_Noc\mEGFP_0_R1_P2_K1_Ch2-Ch1.zen
307150	-4.826474e-05	6.681918e-04	9.180900e-06	20150416_STAG1gfpch8_Prometa\MitoSys2\Calibration\mEGFPC1_Noc\mEGFP_0_R1_P2_K1_Ch2-Ch1.zen
327630	-1.764633e-04	6.048833e-04	8.041800e-06	20150416_STAG1gfpch8_Prometa\MitoSys2\Calibration\mEGFPC1_Noc\mEGFP_0_R1_P2_K1_Ch2-Ch1.zen
348110	-2.311336e-04	5.639397e-04	7.096800e-06	20150416_STAG1gfpch8_Prometa\MitoSys2\Calibration\mEGFPC1_Noc\mEGFP_0_R1_P2_K1_Ch2-Ch1.zen
368590	-6.040869e-05	6.146186e-04	6.305200e-06	20150416_STAG1gfpch8_Prometa\MitoSys2\Calibration\mEGFPC1_Noc\mEGFP_0_R1_P2_K1_Ch2-Ch1.zen
389070	8.502548e-05	6.152344e-04	5.636200e-06	20150416_STAG1gfpch8_Prometa\MitoSys2\Calibration\mEGFPC1_Noc\mEGFP_0_R1_P2_K1_Ch2-Ch1.zen
409550	6.931621e-05	6.263866e-04	5.066400e-06	20150416_STAG1gfpch8_Prometa\MitoSys2\Calibration\mEGFPC1_Noc\mEGFP_0_R1_P2_K1_Ch2-Ch1.zen
450510	-1.473217e-04	4.496410e-04	4.155200e-06	20150416_STAG1gfpch8_Prometa\MitoSys2\Calibration\mEGFPC1_Noc\mEGFP_0_R1_P2_K1_Ch2-Ch1.zen
491470	-1.055873e-04	6.187423e-04	3.467600e-06	20150416_STAG1gfpch8_Prometa\MitoSys2\Calibration\mEGFPC1_Noc\mEGFP_0_R1_P2_K1_Ch2-Ch1.zen
532430	-1.922784e-04	5.346767e-04	2.937000e-06	20150416_STAG1gfpch8_Prometa\MitoSys2\Calibration\mEGFPC1_Noc\mEGFP_0_R1_P2_K1_Ch2-Ch1.zen
573390	1.475943e-05	4.607074e-04	2.519700e-06	20150416_STAG1gfpch8_Prometa\MitoSys2\Calibration\mEGFPC1_Noc\mEGFP_0_R1_P2_K1_Ch2-Ch1.zen
614350	-1.176674e-04	4.090183e-04	2.186000e-06	20150416_STAG1gfpch8_Prometa\MitoSys2\Calibration\mEGFPC1_Noc\mEGFP_0_R1_P2_K1_Ch2-Ch1.zen
655310	-1.854851e-04	4.901425e-04	1.915200e-06	20150416_STAG1gfpch8_Prometa\MitoSys2\Calibration\mEGFPC1_Noc\mEGFP_0_R1_P2_K1_Ch2-Ch1.zen
696270	-2.156493e-04	4.997944e-04	1.692600e-06	20150416_STAG1gfpch8_Prometa\MitoSys2\Calibration\mEGFPC1_Noc\mEGFP_0_R1_P2_K1_Ch2-Ch1.zen
737230	-1.184768e-05	5.127529e-04	1.507400e-06	20150416_STAG1gfpch8_Prometa\MitoSys2\Calibration\mEGFPC1_Noc\mEGFP_0_R1_P2_K1_Ch2-Ch1.zen
778190	6.101557e-05	3.507151e-04	1.351800e-06	20150416_STAG1gfpch8_Prometa\MitoSys2\Calibration\mEGFPC1_Noc\mEGFP_0_R1_P2_K1_Ch2-Ch1.zen
819150	-1.538727e-04	4.446298e-04	1.219700e-06	20150416_STAG1gfpch8_Prometa\MitoSys2\Calibration\mEGFPC1_Noc\mEGFP_0_R1_P2_K1_Ch2-Ch1.zen
901070	-2.447390e-06	2.871082e-04	1.009200e-06	20150416_STAG1gfpch8_Prometa\MitoSys2\Calibration\mEGFPC1_Noc\mEGFP_0_R1_P2_K1_Ch2-Ch1.zen
982990	-1.793395e-04	3.108135e-04	8.505900e-07	20150416_STAG1gfpch8_Prometa\MitoSys2\Calibration\mEGFPC1_Noc\mEGFP_0_R1_P2_K1_Ch2-Ch1.zen
1064910	1.775441e-05	1.893204e-04	7.279600e-07	20150416_STAG1gfpch8_Prometa\MitoSys2\Calibration\mEGFPC1_Noc\mEGFP_0_R1_P2_K1_Ch2-Ch1.zen
1146830	-2.168208e-05	4.542760e-04	6.311300e-07	20150416_STAG1gfpch8_Prometa\MitoSys2\Calibration\mEGFPC1_Noc\mEGFP_0_R1_P2_K1_Ch2-Ch1.zen
1228750	-3.549902e-05	3.707137e-04	5.532700e-07	20150416_STAG1gfpch8_Prometa\MitoSys2\Calibration\mEGFPC1_Noc\mEGFP_0_R1_P2_K1_Ch2-Ch1.zen
1310670	1.172972e-04	4.116235e-04	4.896700e-07	20150416_STAG1gfpch8_Prometa\MitoSys2\Calibration\mEGFPC1_Noc\mEGFP_0_R1_P2_K1_Ch2-Ch1.zen
1392590	1.023455e-04	4.298607e-04	4.370000e-07	20150416_STAG1gfpch8_Prometa\MitoSys2\Calibration\mEGFPC1_Noc\mEGFP_0_R1_P2_K1_Ch2-Ch1.zen
1474510	7.695529e-05	5.113934e-04	3.928600e-07	20150416_STAG1gfpch8_Prometa\MitoSys2\Calibration\mEGFPC1_Noc\mEGFP_0_R1_P2_K1_Ch2-Ch1.zen
1556430	-2.620014e-05	3.643090e-04	3.554500e-07	20150416_STAG1gfpch8_Prometa\MitoSys2\Calibration\mEGFPC1_Noc\mEGFP_0_R1_P2_K1_Ch2-Ch1.zen
5	5.183420e-02	9.291680e-03	4.742800e-02	20150416_STAG1gfpch8_Prometa\MitoSys2\Calibration\mEGFPC1_Noc\mEGFP_0_R1_P3_K1_Ch2-Ch1.zen
10	4.472271e-02	8.880498e-03	4.674500e-02	20150416_STAG1gfpch8_Prometa\MitoSys2\Calibration\mEGFPC1_Noc\mEGFP_0_R1_P3_K1_Ch2-Ch1.zen
15	4.450852e-02	7.244126e-03	4.608200e-02	20150416_STAG1gfpch8_Prometa\MitoSys2\Calibration\mEGFPC1_Noc\mEGFP_0_R1_P3_K1_Ch2-Ch1.zen
20	4.546032e-02	8.235489e-03	4.544000e-02	20150416_STAG1gfpch8_Prometa\MitoSys2\Calibration\mEGFPC1_Noc\mEGFP_0_R1_P3_K1_Ch2-Ch1.zen
25	4.241881e-02	7.240209e-03	4.481800e-02	20150416_STAG1gfpch8_Prometa\MitoSys2\Calibration\mEGFPC1_Noc\mEGFP_0_R1_P3_K1_Ch2-Ch1.zen
30	4.386876e-02	1.101269e-02	4.421600e-02	20150416_STAG1gfpch8_Prometa\MitoSys2\Calibration\mEGFPC1_Noc\mEGFP_0_R1_P3_K1_Ch2-Ch1.zen
35	4.503507e-02	7.669702e-03	4.363400e-02	20150416_STAG1gfpch8_Prometa\MitoSys2\Calibration\mEGFPC1_Noc\mEGFP_0_R1_P3_K1_Ch2-Ch1.zen
40	4.647564e-02	7.684020e-03	4.307100e-02	20150416_STAG1gfpch8_Prometa\MitoSys2\Calibration\mEGFPC1_Noc\mEGFP_0_R1_P3_K1_Ch2-Ch1.zen
45	4.099185e-02	9.406638e-03	4.252600e-02	20150416_STAG1gfpch8_Prometa\MitoSys2\Calibration\mEGFPC1_Noc\mEGFP_0_R1_P3_K1_Ch2-Ch1.zen
50	4.033590e-02	6.483775e-03	4.199800e-02	20150416_STAG1gfpch8_Prometa\MitoSys2\Calibration\mEGFPC1_Noc\mEGFP_0_R1_P3_K1_Ch2-Ch1.zen
60	3.954400e-02	4.112263e-03	4.099200e-02	20150416_STAG1gfpch8_Prometa\MitoSys2\Calibration\mEGFPC1_Noc\mEGFP_0_R1_P3_K1_Ch2-Ch1.zen
70	3.991708e-02	7.523090e-03	4.004700e-02	20150416_STAG1gfpch8_Prometa\MitoSys2\Calibration\mEGFPC1_Noc\mEGFP_0_R1_P3_K1_Ch2-Ch1.zen
80	3.986911e-02	7.585620e-03	3.915800e-02	20150416_STAG1gfpch8_Prometa\MitoSys2\Calibration\mEGFPC1_Noc\mEGFP_0_R1_P3_K1_Ch2-Ch1.zen
90	3.712771e-02	4.044987e-03	3.832000e-02	20150416_STAG1gfpch8_Prometa\MitoSys2\Calibration\mEGFPC1_Noc\mEGFP_0_R1_P3_K1_Ch2-Ch1.zen
100	3.888538e-02	6.926169e-03	3.752900e-02	20150416_STAG1gfpch8_Prometa\MitoSys2\Calibration\mEGFPC1_Noc\mEGFP_0_R1_P3_K1_Ch2-Ch1.zen
110	3.682765e-02	6.812670e-03	3.678000e-02	20150416_STAG1gfpch8_Prometa\MitoSys2\Calibration\mEGFPC1_Noc\mEGFP_0_R1_P3_K1_Ch2-Ch1.zen
120	3.483888e-02	5.997987e-03	3.607100e-02	20150416_STAG1gfpch8_Prometa\MitoSys2\Calibration\mEGFPC1_Noc\mEGFP_0_R1_P3_K1_Ch2-Ch1.zen
130	3.512635e-02	5.471124e-03	3.539700e-02	20150416_STAG1gfpch8_Prometa\MitoSys2\Calibration\mEGFPC1_Noc\mEGFP_0_R1_P3_K1_Ch2-Ch1.zen
140	3.562412e-02	6.607005e-03	3.475600e-02	20150416_STAG1gfpch8_Prometa\MitoSys2\Calibration\mEGFPC1_Noc\mEGFP_0_R1_P3_K1_Ch2-Ch1.zen
150	3.475012e-02	3.890341e-03	3.414600e-02	20150416_STAG1gfpch8_Prometa\MitoSys2\Calibration\mEGFPC1_Noc\mEGFP_0_R1_P3_K1_Ch2-Ch1.zen
170	3.335029e-02	5.148917e-03	3.300700e-02	20150416_STAG1gfpch8_Prometa\MitoSys2\Calibration\mEGFPC1_Noc\mEGFP_0_R1_P3_K1_Ch2-Ch1.zen
190	3.312504e-02	3.390154e-03	3.196400e-02	20150416_STAG1gfpch8_Prometa\MitoSys2\Calibration\mEGFPC1_Noc\mEGFP_0_R1_P3_K1_Ch2-Ch1.zen
210	3.254640e-02	4.638856e-03	3.100200e-02	20150416_STAG1gfpch8_Prometa\MitoSys2\Calibration\mEGFPC1_Noc\mEGFP_0_R1_P3_K1_Ch2-Ch1.zen
230	2.962969e-02	4.508227e-03	3.011200e-02	20150416_STAG1gfpch8_Prometa\MitoSys2\Calibration\mEGFPC1_Noc\mEGFP_0_R1_P3_K1_Ch2-Ch1.zen
250	3.022384e-02	3.810776e-03	2.928300e-02	20150416_STAG1gfpch8_Prometa\MitoSys2\Calibration\mEGFPC1_Noc\mEGFP_0_R1_P3_K1_Ch2-Ch1.zen
270	2.870258e-02	4.080837e-03	2.850900e-02	20150416_STAG1gfpch8_Prometa\MitoSys2\Calibration\mEGFPC1_Noc\mEGFP_0_R1_P3_K1_Ch2-Ch1.zen
290	2.746119e-02	4.797000e-03	2.778200e-02	20150416_STAG1gfpch8_Prometa\MitoSys2\Calibration\mEGFPC1_Noc\mEGFP_0_R1_P3_K1_Ch2-Ch1.zen
310	2.750727e-02	2.912417e-03	2.709800e-02	20150416_STAG1gfpch8_Prometa\MitoSys2\Calibration\mEGFPC1_Noc\mEGFP_0_R1_P3_K1_Ch2-Ch1.zen
330	2.440145e-02	2.453405e-03	2.645300e-02	20150416_STAG1gfpch8_Prometa\MitoSys2\Calibration\mEGFPC1_Noc\mEGFP_0_R1_P3_K1_Ch2-Ch1.zen
350	2.549004e-02	3.825927e-03	2.584100e-02	20150416_STAG1gfpch8_Prometa\MitoSys2\Calibration\mEGFPC1_Noc\mEGFP_0_R1_P3_K1_Ch2-Ch1.zen
390	2.457597e-02	3.495684e-03	2.470900e-02	20150416_STAG1gfpch8_Prometa\MitoSys2\Calibration\mEGFPC1_Noc\mEGFP_0_R1_P3_K1_Ch2-Ch1.zen
430	2.329777e-02	3.311762e-03	2.368000e-02	20150416_STAG1gfpch8_Prometa\MitoSys2\Calibration\mEGFPC1_Noc\mEGFP_0_R1_P3_K1_Ch2-Ch1.zen
470	2.302405e-02	2.021106e-03	2.273900e-02	20150416_STAG1gfpch8_Prometa\MitoSys2\Calibration\mEGFPC1_Noc\mEGFP_0_R1_P3_K1_Ch2-Ch1.zen
510	2.228897e-02	3.545541e-03	2.187400e-02	20150416_STAG1gfpch8_Prometa\MitoSys2\Calibration\mEGFPC1_Noc\mEGFP_0_R1_P3_K1_Ch2-Ch1.zen
550	2.080319e-02	3.562221e-03	2.107500e-02	20150416_STAG1gfpch8_Prometa\MitoSys2\Calibration\mEGFPC1_Noc\mEGFP_0_R1_P3_K1_Ch2-Ch1.zen
590	1.968254e-02	3.648529e-03	2.033500e-02	20150416_STAG1gfpch8_Prometa\MitoSys2\Calibration\mEGFPC1_Noc\mEGFP_0_R1_P3_K1_Ch2-Ch1.zen
630	1.887620e-02	3.196809e-03	1.964500e-02	20150416_STAG1gfpch8_Prometa\MitoSys2\Calibration\mEGFPC1_Noc\mEGFP_0_R1_P3_K1_Ch2-Ch1.zen
670	1.920892e-02	3.360482e-03	1.900200e-02	20150416_STAG1gfpch8_Prometa\MitoSys2\Calibration\mEGFPC1_Noc\mEGFP_0_R1_P3_K1_Ch2-Ch1.zen
710	1.807315e-02	2.823444e-03	1.840000e-02	20150416_STAG1gfpch8_Prometa\MitoSys2\Calibration\mEGFPC1_Noc\mEGFP_0_R1_P3_K1_Ch2-Ch1.zen
750	1.804558e-02	2.573176e-03	1.783600e-02	20150416_STAG1gfpch8_Prometa\MitoSys2\Calibration\mEGFPC1_Noc\mEGFP_0_R1_P3_K1_Ch2-Ch1.zen
830	1.758896e-02	2.811670e-03	1.680600e-02	20150416_STAG1gfpch8_Prometa\MitoSys2\Calibration\mEGFPC1_Noc\mEGFP_0_R1_P3_K1_Ch2-Ch1.zen
910	1.583107e-02	2.349834e-03	1.588900e-02	20150416_STAG1gfpch8_Prometa\MitoSys2\Calibration\mEGFPC1_Noc\mEGFP_0_R1_P3_K1_Ch2-Ch1.zen
990	1.606247e-02	2.249683e-03	1.506900e-02	20150416_STAG1gfpch8_Prometa\MitoSys2\Calibration\mEGFPC1_Noc\mEGFP_0_R1_P3_K1_Ch2-Ch1.zen
1070	1.466283e-02	2.454729e-03	1.432900e-02	20150416_STAG1gfpch8_Prometa\MitoSys2\Calibration\mEGFPC1_Noc\mEGFP_0_R1_P3_K1_Ch2-Ch1.zen
1150	1.383766e-02	2.683050e-03	1.366000e-02	20150416_STAG1gfpch8_Prometa\MitoSys2\Calibration\mEGFPC1_Noc\mEGFP_0_R1_P3_K1_Ch2-Ch1.zen
1230	1.268632e-02	2.425350e-03	1.305100e-02	20150416_STAG1gfpch8_Prometa\MitoSys2\Calibration\mEGFPC1_Noc\mEGFP_0_R1_P3_K1_Ch2-Ch1.zen
1310	1.234732e-02	2.821182e-03	1.249400e-02	20150416_STAG1gfpch8_Prometa\MitoSys2\Calibration\mEGFPC1_Noc\mEGFP_0_R1_P3_K1_Ch2-Ch1.zen
1390	1.252146e-02	2.732614e-03	1.198400e-02	20150416_STAG1gfpch8_Prometa\MitoSys2\Calibration\mEGFPC1_Noc\mEGFP_0_R1_P3_K1_Ch2-Ch1.zen
1470	1.103516e-02	2.074432e-03	1.151300e-02	20150416_STAG1gfpch8_Prometa\MitoSys2\Calibration\mEGFPC1_Noc\mEGFP_0_R1_P3_K1_Ch2-Ch1.zen
1550	1.071002e-02	1.463037e-03	1.107900e-02	20150416_STAG1gfpch8_Prometa\MitoSys2\Calibration\mEGFPC1_Noc\mEGFP_0_R1_P3_K1_Ch2-Ch1.zen
1710	9.724527e-03	2.592019e-03	1.030300e-02	20150416_STAG1gfpch8_Prometa\MitoSys2\Calibration\mEGFPC1_Noc\mEGFP_0_R1_P3_K1_Ch2-Ch1.zen
1870	9.741774e-03	2.226770e-03	9.629200e-03	20150416_STAG1gfpch8_Prometa\MitoSys2\Calibration\mEGFPC1_Noc\mEGFP_0_R1_P3_K1_Ch2-Ch1.zen
2030	8.722771e-03	2.215089e-03	9.038900e-03	20150416_STAG1gfpch8_Prometa\MitoSys2\Calibration\mEGFPC1_Noc\mEGFP_0_R1_P3_K1_Ch2-Ch1.zen
2190	8.322734e-03	2.679465e-03	8.517200e-03	20150416_STAG1gfpch8_Prometa\MitoSys2\Calibration\mEGFPC1_Noc\mEGFP_0_R1_P3_K1_Ch2-Ch1.zen
2350	8.201812e-03	2.761296e-03	8.052800e-03	20150416_STAG1gfpch8_Prometa\MitoSys2\Calibration\mEGFPC1_Noc\mEGFP_0_R1_P3_K1_Ch2-Ch1.zen
2510	7.028368e-03	1.995802e-03	7.636700e-03	20150416_STAG1gfpch8_Prometa\MitoSys2\Calibration\mEGFPC1_Noc\mEGFP_0_R1_P3_K1_Ch2-Ch1.zen
2670	7.686066e-03	2.208537e-03	7.261600e-03	20150416_STAG1gfpch8_Prometa\MitoSys2\Calibration\mEGFPC1_Noc\mEGFP_0_R1_P3_K1_Ch2-Ch1.zen
2830	7.131935e-03	1.667694e-03	6.921700e-03	20150416_STAG1gfpch8_Prometa\MitoSys2\Calibration\mEGFPC1_Noc\mEGFP_0_R1_P3_K1_Ch2-Ch1.zen
2990	6.572304e-03	1.964691e-03	6.612300e-03	20150416_STAG1gfpch8_Prometa\MitoSys2\Calibration\mEGFPC1_Noc\mEGFP_0_R1_P3_K1_Ch2-Ch1.zen
3150	6.210127e-03	2.134366e-03	6.329300e-03	20150416_STAG1gfpch8_Prometa\MitoSys2\Calibration\mEGFPC1_Noc\mEGFP_0_R1_P3_K1_Ch2-Ch1.zen
3470	5.395322e-03	2.203439e-03	5.830000e-03	20150416_STAG1gfpch8_Prometa\MitoSys2\Calibration\mEGFPC1_Noc\mEGFP_0_R1_P3_K1_Ch2-Ch1.zen
3790	5.183423e-03	2.348465e-03	5.403300e-03	20150416_STAG1gfpch8_Prometa\MitoSys2\Calibration\mEGFPC1_Noc\mEGFP_0_R1_P3_K1_Ch2-Ch1.zen
4110	5.325838e-03	1.925638e-03	5.034300e-03	20150416_STAG1gfpch8_Prometa\MitoSys2\Calibration\mEGFPC1_Noc\mEGFP_0_R1_P3_K1_Ch2-Ch1.zen
4430	4.758985e-03	1.452436e-03	4.712000e-03	20150416_STAG1gfpch8_Prometa\MitoSys2\Calibration\mEGFPC1_Noc\mEGFP_0_R1_P3_K1_Ch2-Ch1.zen
4750	4.766770e-03	2.031889e-03	4.427800e-03	20150416_STAG1gfpch8_Prometa\MitoSys2\Calibration\mEGFPC1_Noc\mEGFP_0_R1_P3_K1_Ch2-Ch1.zen
5070	4.514235e-03	2.302322e-03	4.175400e-03	20150416_STAG1gfpch8_Prometa\MitoSys2\Calibration\mEGFPC1_Noc\mEGFP_0_R1_P3_K1_Ch2-Ch1.zen
5390	4.108782e-03	2.118479e-03	3.949700e-03	20150416_STAG1gfpch8_Prometa\MitoSys2\Calibration\mEGFPC1_Noc\mEGFP_0_R1_P3_K1_Ch2-Ch1.zen
5710	4.458658e-03	2.254186e-03	3.746500e-03	20150416_STAG1gfpch8_Prometa\MitoSys2\Calibration\mEGFPC1_Noc\mEGFP_0_R1_P3_K1_Ch2-Ch1.zen
6030	4.378460e-03	1.990169e-03	3.562700e-03	20150416_STAG1gfpch8_Prometa\MitoSys2\Calibration\mEGFPC1_Noc\mEGFP_0_R1_P3_K1_Ch2-Ch1.zen
6350	3.989494e-03	1.459096e-03	3.395600e-03	20150416_STAG1gfpch8_Prometa\MitoSys2\Calibration\mEGFPC1_Noc\mEGFP_0_R1_P3_K1_Ch2-Ch1.zen
6990	3.308701e-03	1.947080e-03	3.103100e-03	20150416_STAG1gfpch8_Prometa\MitoSys2\Calibration\mEGFPC1_Noc\mEGFP_0_R1_P3_K1_Ch2-Ch1.zen
7630	2.888583e-03	2.492419e-03	2.855400e-03	20150416_STAG1gfpch8_Prometa\MitoSys2\Calibration\mEGFPC1_Noc\mEGFP_0_R1_P3_K1_Ch2-Ch1.zen
8270	2.616207e-03	2.420830e-03	2.642900e-03	20150416_STAG1gfpch8_Prometa\MitoSys2\Calibration\mEGFPC1_Noc\mEGFP_0_R1_P3_K1_Ch2-Ch1.zen
8910	2.556679e-03	2.267304e-03	2.458600e-03	20150416_STAG1gfpch8_Prometa\MitoSys2\Calibration\mEGFPC1_Noc\mEGFP_0_R1_P3_K1_Ch2-Ch1.zen
9550	2.109182e-03	2.245088e-03	2.297200e-03	20150416_STAG1gfpch8_Prometa\MitoSys2\Calibration\mEGFPC1_Noc\mEGFP_0_R1_P3_K1_Ch2-Ch1.zen
10190	1.950320e-03	1.955875e-03	2.154800e-03	20150416_STAG1gfpch8_Prometa\MitoSys2\Calibration\mEGFPC1_Noc\mEGFP_0_R1_P3_K1_Ch2-Ch1.zen
10830	1.669295e-03	2.384661e-03	2.028100e-03	20150416_STAG1gfpch8_Prometa\MitoSys2\Calibration\mEGFPC1_Noc\mEGFP_0_R1_P3_K1_Ch2-Ch1.zen
11470	1.656878e-03	2.355442e-03	1.914700e-03	20150416_STAG1gfpch8_Prometa\MitoSys2\Calibration\mEGFPC1_Noc\mEGFP_0_R1_P3_K1_Ch2-Ch1.zen
12110	1.385522e-03	1.901476e-03	1.812600e-03	20150416_STAG1gfpch8_Prometa\MitoSys2\Calibration\mEGFPC1_Noc\mEGFP_0_R1_P3_K1_Ch2-Ch1.zen
12750	1.302404e-03	1.626895e-03	1.720200e-03	20150416_STAG1gfpch8_Prometa\MitoSys2\Calibration\mEGFPC1_Noc\mEGFP_0_R1_P3_K1_Ch2-Ch1.zen
14030	9.381757e-04	1.869400e-03	1.559600e-03	20150416_STAG1gfpch8_Prometa\MitoSys2\Calibration\mEGFPC1_Noc\mEGFP_0_R1_P3_K1_Ch2-Ch1.zen
15310	1.411097e-03	1.562730e-03	1.424800e-03	20150416_STAG1gfpch8_Prometa\MitoSys2\Calibration\mEGFPC1_Noc\mEGFP_0_R1_P3_K1_Ch2-Ch1.zen
16590	1.305517e-03	1.614297e-03	1.310100e-03	20150416_STAG1gfpch8_Prometa\MitoSys2\Calibration\mEGFPC1_Noc\mEGFP_0_R1_P3_K1_Ch2-Ch1.zen
17870	1.331134e-03	1.633035e-03	1.211300e-03	20150416_STAG1gfpch8_Prometa\MitoSys2\Calibration\mEGFPC1_Noc\mEGFP_0_R1_P3_K1_Ch2-Ch1.zen
19150	7.657198e-04	1.902655e-03	1.125400e-03	20150416_STAG1gfpch8_Prometa\MitoSys2\Calibration\mEGFPC1_Noc\mEGFP_0_R1_P3_K1_Ch2-Ch1.zen
20430	5.055721e-04	1.689920e-03	1.050100e-03	20150416_STAG1gfpch8_Prometa\MitoSys2\Calibration\mEGFPC1_Noc\mEGFP_0_R1_P3_K1_Ch2-Ch1.zen
21710	4.168213e-04	1.797283e-03	9.835000e-04	20150416_STAG1gfpch8_Prometa\MitoSys2\Calibration\mEGFPC1_Noc\mEGFP_0_R1_P3_K1_Ch2-Ch1.zen
22990	5.963393e-04	2.391234e-03	9.242700e-04	20150416_STAG1gfpch8_Prometa\MitoSys2\Calibration\mEGFPC1_Noc\mEGFP_0_R1_P3_K1_Ch2-Ch1.zen
24270	4.869563e-04	2.546360e-03	8.712400e-04	20150416_STAG1gfpch8_Prometa\MitoSys2\Calibration\mEGFPC1_Noc\mEGFP_0_R1_P3_K1_Ch2-Ch1.zen
25550	6.666551e-04	1.897114e-03	8.235200e-04	20150416_STAG1gfpch8_Prometa\MitoSys2\Calibration\mEGFPC1_Noc\mEGFP_0_R1_P3_K1_Ch2-Ch1.zen
28110	7.544458e-04	1.857255e-03	7.411500e-04	20150416_STAG1gfpch8_Prometa\MitoSys2\Calibration\mEGFPC1_Noc\mEGFP_0_R1_P3_K1_Ch2-Ch1.zen
30670	8.522618e-04	2.302005e-03	6.726300e-04	20150416_STAG1gfpch8_Prometa\MitoSys2\Calibration\mEGFPC1_Noc\mEGFP_0_R1_P3_K1_Ch2-Ch1.zen
33230	6.198645e-04	2.587447e-03	6.148100e-04	20150416_STAG1gfpch8_Prometa\MitoSys2\Calibration\mEGFPC1_Noc\mEGFP_0_R1_P3_K1_Ch2-Ch1.zen
35790	1.072286e-03	1.874689e-03	5.654200e-04	20150416_STAG1gfpch8_Prometa\MitoSys2\Calibration\mEGFPC1_Noc\mEGFP_0_R1_P3_K1_Ch2-Ch1.zen
38350	8.242720e-04	1.858060e-03	5.227700e-04	20150416_STAG1gfpch8_Prometa\MitoSys2\Calibration\mEGFPC1_Noc\mEGFP_0_R1_P3_K1_Ch2-Ch1.zen
40910	7.001520e-04	1.512061e-03	4.856100e-04	20150416_STAG1gfpch8_Prometa\MitoSys2\Calibration\mEGFPC1_Noc\mEGFP_0_R1_P3_K1_Ch2-Ch1.zen
43470	7.437867e-04	1.505496e-03	4.529500e-04	20150416_STAG1gfpch8_Prometa\MitoSys2\Calibration\mEGFPC1_Noc\mEGFP_0_R1_P3_K1_Ch2-Ch1.zen
46030	1.420478e-04	1.431832e-03	4.240600e-04	20150416_STAG1gfpch8_Prometa\MitoSys2\Calibration\mEGFPC1_Noc\mEGFP_0_R1_P3_K1_Ch2-Ch1.zen
48590	3.473978e-04	2.227969e-03	3.983300e-04	20150416_STAG1gfpch8_Prometa\MitoSys2\Calibration\mEGFPC1_Noc\mEGFP_0_R1_P3_K1_Ch2-Ch1.zen
51150	5.155829e-04	1.563403e-03	3.752800e-04	20150416_STAG1gfpch8_Prometa\MitoSys2\Calibration\mEGFPC1_Noc\mEGFP_0_R1_P3_K1_Ch2-Ch1.zen
56270	7.622283e-04	1.266041e-03	3.357400e-04	20150416_STAG1gfpch8_Prometa\MitoSys2\Calibration\mEGFPC1_Noc\mEGFP_0_R1_P3_K1_Ch2-Ch1.zen
61390	3.887636e-04	1.233191e-03	3.031100e-04	20150416_STAG1gfpch8_Prometa\MitoSys2\Calibration\mEGFPC1_Noc\mEGFP_0_R1_P3_K1_Ch2-Ch1.zen
66510	3.856568e-04	1.290001e-03	2.757500e-04	20150416_STAG1gfpch8_Prometa\MitoSys2\Calibration\mEGFPC1_Noc\mEGFP_0_R1_P3_K1_Ch2-Ch1.zen
71630	1.864116e-04	1.057655e-03	2.525200e-04	20150416_STAG1gfpch8_Prometa\MitoSys2\Calibration\mEGFPC1_Noc\mEGFP_0_R1_P3_K1_Ch2-Ch1.zen
76750	4.501325e-04	6.346852e-04	2.325700e-04	20150416_STAG1gfpch8_Prometa\MitoSys2\Calibration\mEGFPC1_Noc\mEGFP_0_R1_P3_K1_Ch2-Ch1.zen
81870	7.319503e-04	8.174925e-04	2.152600e-04	20150416_STAG1gfpch8_Prometa\MitoSys2\Calibration\mEGFPC1_Noc\mEGFP_0_R1_P3_K1_Ch2-Ch1.zen
86990	6.642828e-04	1.070332e-03	2.001300e-04	20150416_STAG1gfpch8_Prometa\MitoSys2\Calibration\mEGFPC1_Noc\mEGFP_0_R1_P3_K1_Ch2-Ch1.zen
92110	2.522936e-04	1.385838e-03	1.867800e-04	20150416_STAG1gfpch8_Prometa\MitoSys2\Calibration\mEGFPC1_Noc\mEGFP_0_R1_P3_K1_Ch2-Ch1.zen
97230	2.536923e-04	1.617335e-03	1.749400e-04	20150416_STAG1gfpch8_Prometa\MitoSys2\Calibration\mEGFPC1_Noc\mEGFP_0_R1_P3_K1_Ch2-Ch1.zen
102350	1.171680e-04	1.367373e-03	1.643700e-04	20150416_STAG1gfpch8_Prometa\MitoSys2\Calibration\mEGFPC1_Noc\mEGFP_0_R1_P3_K1_Ch2-Ch1.zen
112590	3.206117e-04	1.323616e-03	1.463200e-04	20150416_STAG1gfpch8_Prometa\MitoSys2\Calibration\mEGFPC1_Noc\mEGFP_0_R1_P3_K1_Ch2-Ch1.zen
122830	3.765590e-04	1.186610e-03	1.315000e-04	20150416_STAG1gfpch8_Prometa\MitoSys2\Calibration\mEGFPC1_Noc\mEGFP_0_R1_P3_K1_Ch2-Ch1.zen
133070	8.895372e-05	1.439036e-03	1.191300e-04	20150416_STAG1gfpch8_Prometa\MitoSys2\Calibration\mEGFPC1_Noc\mEGFP_0_R1_P3_K1_Ch2-Ch1.zen
143310	-1.227453e-04	1.119132e-03	1.086800e-04	20150416_STAG1gfpch8_Prometa\MitoSys2\Calibration\mEGFPC1_Noc\mEGFP_0_R1_P3_K1_Ch2-Ch1.zen
153550	8.846376e-05	1.164452e-03	9.973000e-05	20150416_STAG1gfpch8_Prometa\MitoSys2\Calibration\mEGFPC1_Noc\mEGFP_0_R1_P3_K1_Ch2-Ch1.zen
163790	1.856328e-04	1.019523e-03	9.199800e-05	20150416_STAG1gfpch8_Prometa\MitoSys2\Calibration\mEGFPC1_Noc\mEGFP_0_R1_P3_K1_Ch2-Ch1.zen
174030	-4.918499e-04	9.855690e-04	8.525600e-05	20150416_STAG1gfpch8_Prometa\MitoSys2\Calibration\mEGFPC1_Noc\mEGFP_0_R1_P3_K1_Ch2-Ch1.zen
184270	2.626554e-04	1.015049e-03	7.933100e-05	20150416_STAG1gfpch8_Prometa\MitoSys2\Calibration\mEGFPC1_Noc\mEGFP_0_R1_P3_K1_Ch2-Ch1.zen
194510	1.372908e-04	1.101301e-03	7.408900e-05	20150416_STAG1gfpch8_Prometa\MitoSys2\Calibration\mEGFPC1_Noc\mEGFP_0_R1_P3_K1_Ch2-Ch1.zen
204750	4.455001e-04	7.674267e-04	6.942100e-05	20150416_STAG1gfpch8_Prometa\MitoSys2\Calibration\mEGFPC1_Noc\mEGFP_0_R1_P3_K1_Ch2-Ch1.zen
225230	3.023315e-04	8.924581e-04	6.147900e-05	20150416_STAG1gfpch8_Prometa\MitoSys2\Calibration\mEGFPC1_Noc\mEGFP_0_R1_P3_K1_Ch2-Ch1.zen
245710	3.677203e-04	1.183722e-03	5.498900e-05	20150416_STAG1gfpch8_Prometa\MitoSys2\Calibration\mEGFPC1_Noc\mEGFP_0_R1_P3_K1_Ch2-Ch1.zen
266190	6.357426e-05	1.375842e-03	4.959800e-05	20150416_STAG1gfpch8_Prometa\MitoSys2\Calibration\mEGFPC1_Noc\mEGFP_0_R1_P3_K1_Ch2-Ch1.zen
286670	3.912299e-04	9.022240e-04	4.505800e-05	20150416_STAG1gfpch8_Prometa\MitoSys2\Calibration\mEGFPC1_Noc\mEGFP_0_R1_P3_K1_Ch2-Ch1.zen
307150	3.416255e-04	1.198883e-03	4.118900e-05	20150416_STAG1gfpch8_Prometa\MitoSys2\Calibration\mEGFPC1_Noc\mEGFP_0_R1_P3_K1_Ch2-Ch1.zen
327630	2.079408e-04	1.201465e-03	3.785800e-05	20150416_STAG1gfpch8_Prometa\MitoSys2\Calibration\mEGFPC1_Noc\mEGFP_0_R1_P3_K1_Ch2-Ch1.zen
348110	-1.109898e-04	1.218007e-03	3.496300e-05	20150416_STAG1gfpch8_Prometa\MitoSys2\Calibration\mEGFPC1_Noc\mEGFP_0_R1_P3_K1_Ch2-Ch1.zen
368590	-1.145911e-04	1.277712e-03	3.242800e-05	20150416_STAG1gfpch8_Prometa\MitoSys2\Calibration\mEGFPC1_Noc\mEGFP_0_R1_P3_K1_Ch2-Ch1.zen
389070	4.315166e-05	1.111110e-03	3.019200e-05	20150416_STAG1gfpch8_Prometa\MitoSys2\Calibration\mEGFPC1_Noc\mEGFP_0_R1_P3_K1_Ch2-Ch1.zen
409550	-2.186821e-04	1.080556e-03	2.820800e-05	20150416_STAG1gfpch8_Prometa\MitoSys2\Calibration\mEGFPC1_Noc\mEGFP_0_R1_P3_K1_Ch2-Ch1.zen
450510	6.644776e-05	6.379750e-04	2.484600e-05	20150416_STAG1gfpch8_Prometa\MitoSys2\Calibration\mEGFPC1_Noc\mEGFP_0_R1_P3_K1_Ch2-Ch1.zen
491470	-2.340913e-04	1.083140e-03	2.211400e-05	20150416_STAG1gfpch8_Prometa\MitoSys2\Calibration\mEGFPC1_Noc\mEGFP_0_R1_P3_K1_Ch2-Ch1.zen
532430	-4.617597e-06	7.858568e-04	1.985600e-05	20150416_STAG1gfpch8_Prometa\MitoSys2\Calibration\mEGFPC1_Noc\mEGFP_0_R1_P3_K1_Ch2-Ch1.zen
573390	2.110467e-04	6.805709e-04	1.796400e-05	20150416_STAG1gfpch8_Prometa\MitoSys2\Calibration\mEGFPC1_Noc\mEGFP_0_R1_P3_K1_Ch2-Ch1.zen
614350	-1.517777e-05	6.640114e-04	1.635900e-05	20150416_STAG1gfpch8_Prometa\MitoSys2\Calibration\mEGFPC1_Noc\mEGFP_0_R1_P3_K1_Ch2-Ch1.zen
655310	4.344737e-05	9.719619e-04	1.498300e-05	20150416_STAG1gfpch8_Prometa\MitoSys2\Calibration\mEGFPC1_Noc\mEGFP_0_R1_P3_K1_Ch2-Ch1.zen
696270	-2.507533e-04	8.565300e-04	1.379300e-05	20150416_STAG1gfpch8_Prometa\MitoSys2\Calibration\mEGFPC1_Noc\mEGFP_0_R1_P3_K1_Ch2-Ch1.zen
737230	-1.310754e-04	7.099900e-04	1.275400e-05	20150416_STAG1gfpch8_Prometa\MitoSys2\Calibration\mEGFPC1_Noc\mEGFP_0_R1_P3_K1_Ch2-Ch1.zen
778190	-1.979861e-05	7.075223e-04	1.184100e-05	20150416_STAG1gfpch8_Prometa\MitoSys2\Calibration\mEGFPC1_Noc\mEGFP_0_R1_P3_K1_Ch2-Ch1.zen
819150	-1.063304e-04	4.748717e-04	1.103300e-05	20150416_STAG1gfpch8_Prometa\MitoSys2\Calibration\mEGFPC1_Noc\mEGFP_0_R1_P3_K1_Ch2-Ch1.zen
901070	-9.202017e-05	7.392193e-04	9.671300e-06	20150416_STAG1gfpch8_Prometa\MitoSys2\Calibration\mEGFPC1_Noc\mEGFP_0_R1_P3_K1_Ch2-Ch1.zen
982990	-2.260430e-04	7.983602e-04	8.571200e-06	20150416_STAG1gfpch8_Prometa\MitoSys2\Calibration\mEGFPC1_Noc\mEGFP_0_R1_P3_K1_Ch2-Ch1.zen
1064910	3.648738e-05	7.861129e-04	7.666900e-06	20150416_STAG1gfpch8_Prometa\MitoSys2\Calibration\mEGFPC1_Noc\mEGFP_0_R1_P3_K1_Ch2-Ch1.zen
1146830	-1.366984e-04	6.971654e-04	6.912600e-06	20150416_STAG1gfpch8_Prometa\MitoSys2\Calibration\mEGFPC1_Noc\mEGFP_0_R1_P3_K1_Ch2-Ch1.zen
1228750	-1.671346e-04	7.691545e-04	6.275600e-06	20150416_STAG1gfpch8_Prometa\MitoSys2\Calibration\mEGFPC1_Noc\mEGFP_0_R1_P3_K1_Ch2-Ch1.zen
1310670	-1.894582e-04	7.925002e-04	5.731600e-06	20150416_STAG1gfpch8_Prometa\MitoSys2\Calibration\mEGFPC1_Noc\mEGFP_0_R1_P3_K1_Ch2-Ch1.zen
1392590	2.652823e-05	7.466204e-04	5.262600e-06	20150416_STAG1gfpch8_Prometa\MitoSys2\Calibration\mEGFPC1_Noc\mEGFP_0_R1_P3_K1_Ch2-Ch1.zen
1474510	-4.224063e-05	7.958187e-04	4.854800e-06	20150416_STAG1gfpch8_Prometa\MitoSys2\Calibration\mEGFPC1_Noc\mEGFP_0_R1_P3_K1_Ch2-Ch1.zen
1556430	-4.379368e-04	7.129392e-04	4.497600e-06	20150416_STAG1gfpch8_Prometa\MitoSys2\Calibration\mEGFPC1_Noc\mEGFP_0_R1_P3_K1_Ch2-Ch1.zen
5	4.925692e-02	6.346237e-03	4.555500e-02	20150416_STAG1gfpch8_Prometa\MitoSys2\Calibration\mEGFPC1_Noc\mEGFP_0_R1_P4_K1_Ch2-Ch1.zen
10	4.437887e-02	6.615903e-03	4.437600e-02	20150416_STAG1gfpch8_Prometa\MitoSys2\Calibration\mEGFPC1_Noc\mEGFP_0_R1_P4_K1_Ch2-Ch1.zen
15	4.320972e-02	4.926190e-03	4.328500e-02	20150416_STAG1gfpch8_Prometa\MitoSys2\Calibration\mEGFPC1_Noc\mEGFP_0_R1_P4_K1_Ch2-Ch1.zen
20	3.910441e-02	7.227906e-03	4.226300e-02	20150416_STAG1gfpch8_Prometa\MitoSys2\Calibration\mEGFPC1_Noc\mEGFP_0_R1_P4_K1_Ch2-Ch1.zen
25	4.033658e-02	5.595290e-03	4.130000e-02	20150416_STAG1gfpch8_Prometa\MitoSys2\Calibration\mEGFPC1_Noc\mEGFP_0_R1_P4_K1_Ch2-Ch1.zen
30	4.018939e-02	8.348707e-03	4.038900e-02	20150416_STAG1gfpch8_Prometa\MitoSys2\Calibration\mEGFPC1_Noc\mEGFP_0_R1_P4_K1_Ch2-Ch1.zen
35	4.074575e-02	8.733032e-03	3.952600e-02	20150416_STAG1gfpch8_Prometa\MitoSys2\Calibration\mEGFPC1_Noc\mEGFP_0_R1_P4_K1_Ch2-Ch1.zen
40	3.792638e-02	5.919952e-03	3.870500e-02	20150416_STAG1gfpch8_Prometa\MitoSys2\Calibration\mEGFPC1_Noc\mEGFP_0_R1_P4_K1_Ch2-Ch1.zen
45	3.738401e-02	6.190670e-03	3.792400e-02	20150416_STAG1gfpch8_Prometa\MitoSys2\Calibration\mEGFPC1_Noc\mEGFP_0_R1_P4_K1_Ch2-Ch1.zen
50	3.734041e-02	4.338588e-03	3.717800e-02	20150416_STAG1gfpch8_Prometa\MitoSys2\Calibration\mEGFPC1_Noc\mEGFP_0_R1_P4_K1_Ch2-Ch1.zen
60	3.462732e-02	4.855114e-03	3.578600e-02	20150416_STAG1gfpch8_Prometa\MitoSys2\Calibration\mEGFPC1_Noc\mEGFP_0_R1_P4_K1_Ch2-Ch1.zen
70	3.415287e-02	3.636124e-03	3.451000e-02	20150416_STAG1gfpch8_Prometa\MitoSys2\Calibration\mEGFPC1_Noc\mEGFP_0_R1_P4_K1_Ch2-Ch1.zen
80	3.364896e-02	4.849787e-03	3.333600e-02	20150416_STAG1gfpch8_Prometa\MitoSys2\Calibration\mEGFPC1_Noc\mEGFP_0_R1_P4_K1_Ch2-Ch1.zen
90	3.177691e-02	4.157275e-03	3.225100e-02	20150416_STAG1gfpch8_Prometa\MitoSys2\Calibration\mEGFPC1_Noc\mEGFP_0_R1_P4_K1_Ch2-Ch1.zen
100	3.259512e-02	4.893796e-03	3.124500e-02	20150416_STAG1gfpch8_Prometa\MitoSys2\Calibration\mEGFPC1_Noc\mEGFP_0_R1_P4_K1_Ch2-Ch1.zen
110	3.093327e-02	4.203412e-03	3.031000e-02	20150416_STAG1gfpch8_Prometa\MitoSys2\Calibration\mEGFPC1_Noc\mEGFP_0_R1_P4_K1_Ch2-Ch1.zen
120	3.056315e-02	5.014170e-03	2.943800e-02	20150416_STAG1gfpch8_Prometa\MitoSys2\Calibration\mEGFPC1_Noc\mEGFP_0_R1_P4_K1_Ch2-Ch1.zen
130	2.806967e-02	4.263487e-03	2.862300e-02	20150416_STAG1gfpch8_Prometa\MitoSys2\Calibration\mEGFPC1_Noc\mEGFP_0_R1_P4_K1_Ch2-Ch1.zen
140	2.945475e-02	4.789599e-03	2.785900e-02	20150416_STAG1gfpch8_Prometa\MitoSys2\Calibration\mEGFPC1_Noc\mEGFP_0_R1_P4_K1_Ch2-Ch1.zen
150	2.682372e-02	3.821778e-03	2.714100e-02	20150416_STAG1gfpch8_Prometa\MitoSys2\Calibration\mEGFPC1_Noc\mEGFP_0_R1_P4_K1_Ch2-Ch1.zen
170	2.475181e-02	3.471847e-03	2.582700e-02	20150416_STAG1gfpch8_Prometa\MitoSys2\Calibration\mEGFPC1_Noc\mEGFP_0_R1_P4_K1_Ch2-Ch1.zen
190	2.431959e-02	4.004545e-03	2.465300e-02	20150416_STAG1gfpch8_Prometa\MitoSys2\Calibration\mEGFPC1_Noc\mEGFP_0_R1_P4_K1_Ch2-Ch1.zen
210	2.366513e-02	4.077038e-03	2.359600e-02	20150416_STAG1gfpch8_Prometa\MitoSys2\Calibration\mEGFPC1_Noc\mEGFP_0_R1_P4_K1_Ch2-Ch1.zen
230	2.332426e-02	3.861222e-03	2.263800e-02	20150416_STAG1gfpch8_Prometa\MitoSys2\Calibration\mEGFPC1_Noc\mEGFP_0_R1_P4_K1_Ch2-Ch1.zen
250	2.257939e-02	2.379279e-03	2.176600e-02	20150416_STAG1gfpch8_Prometa\MitoSys2\Calibration\mEGFPC1_Noc\mEGFP_0_R1_P4_K1_Ch2-Ch1.zen
270	2.181454e-02	3.177143e-03	2.096600e-02	20150416_STAG1gfpch8_Prometa\MitoSys2\Calibration\mEGFPC1_Noc\mEGFP_0_R1_P4_K1_Ch2-Ch1.zen
290	2.032153e-02	2.814686e-03	2.023100e-02	20150416_STAG1gfpch8_Prometa\MitoSys2\Calibration\mEGFPC1_Noc\mEGFP_0_R1_P4_K1_Ch2-Ch1.zen
310	2.042371e-02	4.118437e-03	1.955000e-02	20150416_STAG1gfpch8_Prometa\MitoSys2\Calibration\mEGFPC1_Noc\mEGFP_0_R1_P4_K1_Ch2-Ch1.zen
330	1.736672e-02	4.807638e-03	1.891900e-02	20150416_STAG1gfpch8_Prometa\MitoSys2\Calibration\mEGFPC1_Noc\mEGFP_0_R1_P4_K1_Ch2-Ch1.zen
350	1.800245e-02	3.443519e-03	1.833100e-02	20150416_STAG1gfpch8_Prometa\MitoSys2\Calibration\mEGFPC1_Noc\mEGFP_0_R1_P4_K1_Ch2-Ch1.zen
390	1.693846e-02	3.520308e-03	1.726700e-02	20150416_STAG1gfpch8_Prometa\MitoSys2\Calibration\mEGFPC1_Noc\mEGFP_0_R1_P4_K1_Ch2-Ch1.zen
430	1.672401e-02	2.107960e-03	1.632900e-02	20150416_STAG1gfpch8_Prometa\MitoSys2\Calibration\mEGFPC1_Noc\mEGFP_0_R1_P4_K1_Ch2-Ch1.zen
470	1.627630e-02	3.978480e-03	1.549200e-02	20150416_STAG1gfpch8_Prometa\MitoSys2\Calibration\mEGFPC1_Noc\mEGFP_0_R1_P4_K1_Ch2-Ch1.zen
510	1.398849e-02	2.458435e-03	1.474200e-02	20150416_STAG1gfpch8_Prometa\MitoSys2\Calibration\mEGFPC1_Noc\mEGFP_0_R1_P4_K1_Ch2-Ch1.zen
550	1.401779e-02	2.661540e-03	1.406400e-02	20150416_STAG1gfpch8_Prometa\MitoSys2\Calibration\mEGFPC1_Noc\mEGFP_0_R1_P4_K1_Ch2-Ch1.zen
590	1.298552e-02	3.614635e-03	1.344700e-02	20150416_STAG1gfpch8_Prometa\MitoSys2\Calibration\mEGFPC1_Noc\mEGFP_0_R1_P4_K1_Ch2-Ch1.zen
630	1.219585e-02	2.950983e-03	1.288400e-02	20150416_STAG1gfpch8_Prometa\MitoSys2\Calibration\mEGFPC1_Noc\mEGFP_0_R1_P4_K1_Ch2-Ch1.zen
670	1.369695e-02	3.162368e-03	1.236700e-02	20150416_STAG1gfpch8_Prometa\MitoSys2\Calibration\mEGFPC1_Noc\mEGFP_0_R1_P4_K1_Ch2-Ch1.zen
710	1.209129e-02	3.092252e-03	1.189100e-02	20150416_STAG1gfpch8_Prometa\MitoSys2\Calibration\mEGFPC1_Noc\mEGFP_0_R1_P4_K1_Ch2-Ch1.zen
750	1.195111e-02	2.577789e-03	1.145100e-02	20150416_STAG1gfpch8_Prometa\MitoSys2\Calibration\mEGFPC1_Noc\mEGFP_0_R1_P4_K1_Ch2-Ch1.zen
830	1.101843e-02	2.426306e-03	1.066300e-02	20150416_STAG1gfpch8_Prometa\MitoSys2\Calibration\mEGFPC1_Noc\mEGFP_0_R1_P4_K1_Ch2-Ch1.zen
910	9.630200e-03	1.966092e-03	9.977500e-03	20150416_STAG1gfpch8_Prometa\MitoSys2\Calibration\mEGFPC1_Noc\mEGFP_0_R1_P4_K1_Ch2-Ch1.zen
990	8.925180e-03	2.289925e-03	9.375300e-03	20150416_STAG1gfpch8_Prometa\MitoSys2\Calibration\mEGFPC1_Noc\mEGFP_0_R1_P4_K1_Ch2-Ch1.zen
1070	8.557020e-03	1.961571e-03	8.841900e-03	20150416_STAG1gfpch8_Prometa\MitoSys2\Calibration\mEGFPC1_Noc\mEGFP_0_R1_P4_K1_Ch2-Ch1.zen
1150	7.300000e-03	2.025548e-03	8.366000e-03	20150416_STAG1gfpch8_Prometa\MitoSys2\Calibration\mEGFPC1_Noc\mEGFP_0_R1_P4_K1_Ch2-Ch1.zen
1230	7.729360e-03	2.288517e-03	7.938700e-03	20150416_STAG1gfpch8_Prometa\MitoSys2\Calibration\mEGFPC1_Noc\mEGFP_0_R1_P4_K1_Ch2-Ch1.zen
1310	7.312098e-03	2.477586e-03	7.552800e-03	20150416_STAG1gfpch8_Prometa\MitoSys2\Calibration\mEGFPC1_Noc\mEGFP_0_R1_P4_K1_Ch2-Ch1.zen
1390	7.181751e-03	2.559145e-03	7.202500e-03	20150416_STAG1gfpch8_Prometa\MitoSys2\Calibration\mEGFPC1_Noc\mEGFP_0_R1_P4_K1_Ch2-Ch1.zen
1470	6.847476e-03	2.039494e-03	6.883000e-03	20150416_STAG1gfpch8_Prometa\MitoSys2\Calibration\mEGFPC1_Noc\mEGFP_0_R1_P4_K1_Ch2-Ch1.zen
1550	6.209603e-03	1.972247e-03	6.590400e-03	20150416_STAG1gfpch8_Prometa\MitoSys2\Calibration\mEGFPC1_Noc\mEGFP_0_R1_P4_K1_Ch2-Ch1.zen
1710	6.594358e-03	1.959253e-03	6.073400e-03	20150416_STAG1gfpch8_Prometa\MitoSys2\Calibration\mEGFPC1_Noc\mEGFP_0_R1_P4_K1_Ch2-Ch1.zen
1870	5.982810e-03	1.838034e-03	5.630600e-03	20150416_STAG1gfpch8_Prometa\MitoSys2\Calibration\mEGFPC1_Noc\mEGFP_0_R1_P4_K1_Ch2-Ch1.zen
2030	5.510195e-03	2.024477e-03	5.247000e-03	20150416_STAG1gfpch8_Prometa\MitoSys2\Calibration\mEGFPC1_Noc\mEGFP_0_R1_P4_K1_Ch2-Ch1.zen
2190	4.618766e-03	1.777038e-03	4.911500e-03	20150416_STAG1gfpch8_Prometa\MitoSys2\Calibration\mEGFPC1_Noc\mEGFP_0_R1_P4_K1_Ch2-Ch1.zen
2350	4.603774e-03	1.855437e-03	4.615500e-03	20150416_STAG1gfpch8_Prometa\MitoSys2\Calibration\mEGFPC1_Noc\mEGFP_0_R1_P4_K1_Ch2-Ch1.zen
2510	4.126400e-03	2.583974e-03	4.352400e-03	20150416_STAG1gfpch8_Prometa\MitoSys2\Calibration\mEGFPC1_Noc\mEGFP_0_R1_P4_K1_Ch2-Ch1.zen
2670	3.457589e-03	1.951872e-03	4.116900e-03	20150416_STAG1gfpch8_Prometa\MitoSys2\Calibration\mEGFPC1_Noc\mEGFP_0_R1_P4_K1_Ch2-Ch1.zen
2830	4.270296e-03	2.593765e-03	3.904900e-03	20150416_STAG1gfpch8_Prometa\MitoSys2\Calibration\mEGFPC1_Noc\mEGFP_0_R1_P4_K1_Ch2-Ch1.zen
2990	3.318337e-03	2.097566e-03	3.713100e-03	20150416_STAG1gfpch8_Prometa\MitoSys2\Calibration\mEGFPC1_Noc\mEGFP_0_R1_P4_K1_Ch2-Ch1.zen
3150	3.234939e-03	1.607436e-03	3.538600e-03	20150416_STAG1gfpch8_Prometa\MitoSys2\Calibration\mEGFPC1_Noc\mEGFP_0_R1_P4_K1_Ch2-Ch1.zen
3470	3.262321e-03	1.651092e-03	3.233200e-03	20150416_STAG1gfpch8_Prometa\MitoSys2\Calibration\mEGFPC1_Noc\mEGFP_0_R1_P4_K1_Ch2-Ch1.zen
3790	2.713325e-03	1.509784e-03	2.974700e-03	20150416_STAG1gfpch8_Prometa\MitoSys2\Calibration\mEGFPC1_Noc\mEGFP_0_R1_P4_K1_Ch2-Ch1.zen
4110	2.100092e-03	1.619430e-03	2.753000e-03	20150416_STAG1gfpch8_Prometa\MitoSys2\Calibration\mEGFPC1_Noc\mEGFP_0_R1_P4_K1_Ch2-Ch1.zen
4430	2.665487e-03	1.461917e-03	2.560800e-03	20150416_STAG1gfpch8_Prometa\MitoSys2\Calibration\mEGFPC1_Noc\mEGFP_0_R1_P4_K1_Ch2-Ch1.zen
4750	2.236077e-03	1.167804e-03	2.392600e-03	20150416_STAG1gfpch8_Prometa\MitoSys2\Calibration\mEGFPC1_Noc\mEGFP_0_R1_P4_K1_Ch2-Ch1.zen
5070	1.775442e-03	1.273604e-03	2.244200e-03	20150416_STAG1gfpch8_Prometa\MitoSys2\Calibration\mEGFPC1_Noc\mEGFP_0_R1_P4_K1_Ch2-Ch1.zen
5390	2.127023e-03	1.329063e-03	2.112300e-03	20150416_STAG1gfpch8_Prometa\MitoSys2\Calibration\mEGFPC1_Noc\mEGFP_0_R1_P4_K1_Ch2-Ch1.zen
5710	2.045113e-03	1.730830e-03	1.994300e-03	20150416_STAG1gfpch8_Prometa\MitoSys2\Calibration\mEGFPC1_Noc\mEGFP_0_R1_P4_K1_Ch2-Ch1.zen
6030	1.725523e-03	1.554475e-03	1.888200e-03	20150416_STAG1gfpch8_Prometa\MitoSys2\Calibration\mEGFPC1_Noc\mEGFP_0_R1_P4_K1_Ch2-Ch1.zen
6350	1.622387e-03	1.286310e-03	1.792200e-03	20150416_STAG1gfpch8_Prometa\MitoSys2\Calibration\mEGFPC1_Noc\mEGFP_0_R1_P4_K1_Ch2-Ch1.zen
6990	1.355166e-03	1.402070e-03	1.625400e-03	20150416_STAG1gfpch8_Prometa\MitoSys2\Calibration\mEGFPC1_Noc\mEGFP_0_R1_P4_K1_Ch2-Ch1.zen
7630	1.724637e-03	1.436723e-03	1.485500e-03	20150416_STAG1gfpch8_Prometa\MitoSys2\Calibration\mEGFPC1_Noc\mEGFP_0_R1_P4_K1_Ch2-Ch1.zen
8270	1.716161e-03	1.870154e-03	1.366500e-03	20150416_STAG1gfpch8_Prometa\MitoSys2\Calibration\mEGFPC1_Noc\mEGFP_0_R1_P4_K1_Ch2-Ch1.zen
8910	1.198663e-03	1.309912e-03	1.264200e-03	20150416_STAG1gfpch8_Prometa\MitoSys2\Calibration\mEGFPC1_Noc\mEGFP_0_R1_P4_K1_Ch2-Ch1.zen
9550	1.032498e-03	1.348620e-03	1.175300e-03	20150416_STAG1gfpch8_Prometa\MitoSys2\Calibration\mEGFPC1_Noc\mEGFP_0_R1_P4_K1_Ch2-Ch1.zen
10190	9.177142e-04	1.543160e-03	1.097300e-03	20150416_STAG1gfpch8_Prometa\MitoSys2\Calibration\mEGFPC1_Noc\mEGFP_0_R1_P4_K1_Ch2-Ch1.zen
10830	1.267211e-03	1.856399e-03	1.028500e-03	20150416_STAG1gfpch8_Prometa\MitoSys2\Calibration\mEGFPC1_Noc\mEGFP_0_R1_P4_K1_Ch2-Ch1.zen
11470	1.206714e-03	1.403251e-03	9.672300e-04	20150416_STAG1gfpch8_Prometa\MitoSys2\Calibration\mEGFPC1_Noc\mEGFP_0_R1_P4_K1_Ch2-Ch1.zen
12110	1.243206e-03	1.452265e-03	9.124300e-04	20150416_STAG1gfpch8_Prometa\MitoSys2\Calibration\mEGFPC1_Noc\mEGFP_0_R1_P4_K1_Ch2-Ch1.zen
12750	1.041571e-03	1.438504e-03	8.631300e-04	20150416_STAG1gfpch8_Prometa\MitoSys2\Calibration\mEGFPC1_Noc\mEGFP_0_R1_P4_K1_Ch2-Ch1.zen
14030	9.525097e-04	1.320905e-03	7.780600e-04	20150416_STAG1gfpch8_Prometa\MitoSys2\Calibration\mEGFPC1_Noc\mEGFP_0_R1_P4_K1_Ch2-Ch1.zen
15310	8.217857e-04	1.442336e-03	7.073300e-04	20150416_STAG1gfpch8_Prometa\MitoSys2\Calibration\mEGFPC1_Noc\mEGFP_0_R1_P4_K1_Ch2-Ch1.zen
16590	5.220112e-04	1.426371e-03	6.476700e-04	20150416_STAG1gfpch8_Prometa\MitoSys2\Calibration\mEGFPC1_Noc\mEGFP_0_R1_P4_K1_Ch2-Ch1.zen
17870	3.956449e-04	1.172544e-03	5.967200e-04	20150416_STAG1gfpch8_Prometa\MitoSys2\Calibration\mEGFPC1_Noc\mEGFP_0_R1_P4_K1_Ch2-Ch1.zen
19150	3.808300e-04	1.565832e-03	5.527500e-04	20150416_STAG1gfpch8_Prometa\MitoSys2\Calibration\mEGFPC1_Noc\mEGFP_0_R1_P4_K1_Ch2-Ch1.zen
20430	6.821262e-04	1.257440e-03	5.144400e-04	20150416_STAG1gfpch8_Prometa\MitoSys2\Calibration\mEGFPC1_Noc\mEGFP_0_R1_P4_K1_Ch2-Ch1.zen
21710	5.453415e-04	1.232231e-03	4.807900e-04	20150416_STAG1gfpch8_Prometa\MitoSys2\Calibration\mEGFPC1_Noc\mEGFP_0_R1_P4_K1_Ch2-Ch1.zen
22990	7.166637e-04	1.463451e-03	4.510300e-04	20150416_STAG1gfpch8_Prometa\MitoSys2\Calibration\mEGFPC1_Noc\mEGFP_0_R1_P4_K1_Ch2-Ch1.zen
24270	8.609188e-04	1.080178e-03	4.245200e-04	20150416_STAG1gfpch8_Prometa\MitoSys2\Calibration\mEGFPC1_Noc\mEGFP_0_R1_P4_K1_Ch2-Ch1.zen
25550	5.977546e-04	9.721699e-04	4.007900e-04	20150416_STAG1gfpch8_Prometa\MitoSys2\Calibration\mEGFPC1_Noc\mEGFP_0_R1_P4_K1_Ch2-Ch1.zen
28110	6.227704e-04	9.490938e-04	3.601000e-04	20150416_STAG1gfpch8_Prometa\MitoSys2\Calibration\mEGFPC1_Noc\mEGFP_0_R1_P4_K1_Ch2-Ch1.zen
30670	5.514935e-04	1.242801e-03	3.265200e-04	20150416_STAG1gfpch8_Prometa\MitoSys2\Calibration\mEGFPC1_Noc\mEGFP_0_R1_P4_K1_Ch2-Ch1.zen
33230	-6.315893e-05	1.092046e-03	2.983900e-04	20150416_STAG1gfpch8_Prometa\MitoSys2\Calibration\mEGFPC1_Noc\mEGFP_0_R1_P4_K1_Ch2-Ch1.zen
35790	2.196480e-04	9.909945e-04	2.745200e-04	20150416_STAG1gfpch8_Prometa\MitoSys2\Calibration\mEGFPC1_Noc\mEGFP_0_R1_P4_K1_Ch2-Ch1.zen
38350	-1.339438e-05	1.252871e-03	2.540200e-04	20150416_STAG1gfpch8_Prometa\MitoSys2\Calibration\mEGFPC1_Noc\mEGFP_0_R1_P4_K1_Ch2-Ch1.zen
40910	1.410393e-04	1.230427e-03	2.362400e-04	20150416_STAG1gfpch8_Prometa\MitoSys2\Calibration\mEGFPC1_Noc\mEGFP_0_R1_P4_K1_Ch2-Ch1.zen
43470	5.795205e-04	1.115962e-03	2.207000e-04	20150416_STAG1gfpch8_Prometa\MitoSys2\Calibration\mEGFPC1_Noc\mEGFP_0_R1_P4_K1_Ch2-Ch1.zen
46030	3.029335e-04	1.240572e-03	2.070000e-04	20150416_STAG1gfpch8_Prometa\MitoSys2\Calibration\mEGFPC1_Noc\mEGFP_0_R1_P4_K1_Ch2-Ch1.zen
48590	1.342745e-04	1.262664e-03	1.948500e-04	20150416_STAG1gfpch8_Prometa\MitoSys2\Calibration\mEGFPC1_Noc\mEGFP_0_R1_P4_K1_Ch2-Ch1.zen
51150	2.452825e-04	1.011369e-03	1.840000e-04	20150416_STAG1gfpch8_Prometa\MitoSys2\Calibration\mEGFPC1_Noc\mEGFP_0_R1_P4_K1_Ch2-Ch1.zen
56270	4.398477e-06	8.818316e-04	1.654700e-04	20150416_STAG1gfpch8_Prometa\MitoSys2\Calibration\mEGFPC1_Noc\mEGFP_0_R1_P4_K1_Ch2-Ch1.zen
61390	-3.094151e-04	1.083486e-03	1.502500e-04	20150416_STAG1gfpch8_Prometa\MitoSys2\Calibration\mEGFPC1_Noc\mEGFP_0_R1_P4_K1_Ch2-Ch1.zen
66510	-1.434041e-04	1.025934e-03	1.375500e-04	20150416_STAG1gfpch8_Prometa\MitoSys2\Calibration\mEGFPC1_Noc\mEGFP_0_R1_P4_K1_Ch2-Ch1.zen
71630	1.777780e-04	8.104527e-04	1.268000e-04	20150416_STAG1gfpch8_Prometa\MitoSys2\Calibration\mEGFPC1_Noc\mEGFP_0_R1_P4_K1_Ch2-Ch1.zen
76750	4.373037e-04	1.076300e-03	1.175900e-04	20150416_STAG1gfpch8_Prometa\MitoSys2\Calibration\mEGFPC1_Noc\mEGFP_0_R1_P4_K1_Ch2-Ch1.zen
81870	2.849587e-04	7.048559e-04	1.096200e-04	20150416_STAG1gfpch8_Prometa\MitoSys2\Calibration\mEGFPC1_Noc\mEGFP_0_R1_P4_K1_Ch2-Ch1.zen
86990	9.962326e-05	9.115537e-04	1.026700e-04	20150416_STAG1gfpch8_Prometa\MitoSys2\Calibration\mEGFPC1_Noc\mEGFP_0_R1_P4_K1_Ch2-Ch1.zen
92110	1.614937e-05	1.032239e-03	9.654100e-05	20150416_STAG1gfpch8_Prometa\MitoSys2\Calibration\mEGFPC1_Noc\mEGFP_0_R1_P4_K1_Ch2-Ch1.zen
97230	-1.721842e-04	7.967149e-04	9.111000e-05	20150416_STAG1gfpch8_Prometa\MitoSys2\Calibration\mEGFPC1_Noc\mEGFP_0_R1_P4_K1_Ch2-Ch1.zen
102350	1.722633e-05	7.068349e-04	8.626400e-05	20150416_STAG1gfpch8_Prometa\MitoSys2\Calibration\mEGFPC1_Noc\mEGFP_0_R1_P4_K1_Ch2-Ch1.zen
112590	-4.276429e-05	9.126514e-04	7.799100e-05	20150416_STAG1gfpch8_Prometa\MitoSys2\Calibration\mEGFPC1_Noc\mEGFP_0_R1_P4_K1_Ch2-Ch1.zen
122830	2.821423e-04	8.050058e-04	7.119600e-05	20150416_STAG1gfpch8_Prometa\MitoSys2\Calibration\mEGFPC1_Noc\mEGFP_0_R1_P4_K1_Ch2-Ch1.zen
133070	7.940644e-05	6.938051e-04	6.551900e-05	20150416_STAG1gfpch8_Prometa\MitoSys2\Calibration\mEGFPC1_Noc\mEGFP_0_R1_P4_K1_Ch2-Ch1.zen
143310	1.346776e-04	7.756790e-04	6.070900e-05	20150416_STAG1gfpch8_Prometa\MitoSys2\Calibration\mEGFPC1_Noc\mEGFP_0_R1_P4_K1_Ch2-Ch1.zen
153550	2.531974e-05	8.779609e-04	5.658300e-05	20150416_STAG1gfpch8_Prometa\MitoSys2\Calibration\mEGFPC1_Noc\mEGFP_0_R1_P4_K1_Ch2-Ch1.zen
163790	4.063886e-05	8.285978e-04	5.300700e-05	20150416_STAG1gfpch8_Prometa\MitoSys2\Calibration\mEGFPC1_Noc\mEGFP_0_R1_P4_K1_Ch2-Ch1.zen
174030	4.734957e-05	9.088985e-04	4.987700e-05	20150416_STAG1gfpch8_Prometa\MitoSys2\Calibration\mEGFPC1_Noc\mEGFP_0_R1_P4_K1_Ch2-Ch1.zen
184270	1.010840e-04	9.139073e-04	4.711600e-05	20150416_STAG1gfpch8_Prometa\MitoSys2\Calibration\mEGFPC1_Noc\mEGFP_0_R1_P4_K1_Ch2-Ch1.zen
194510	-6.838613e-06	9.899979e-04	4.466300e-05	20150416_STAG1gfpch8_Prometa\MitoSys2\Calibration\mEGFPC1_Noc\mEGFP_0_R1_P4_K1_Ch2-Ch1.zen
204750	1.892623e-04	6.544007e-04	4.246900e-05	20150416_STAG1gfpch8_Prometa\MitoSys2\Calibration\mEGFPC1_Noc\mEGFP_0_R1_P4_K1_Ch2-Ch1.zen
225230	1.182822e-04	7.514426e-04	3.871000e-05	20150416_STAG1gfpch8_Prometa\MitoSys2\Calibration\mEGFPC1_Noc\mEGFP_0_R1_P4_K1_Ch2-Ch1.zen
245710	-1.142672e-04	6.563363e-04	3.560600e-05	20150416_STAG1gfpch8_Prometa\MitoSys2\Calibration\mEGFPC1_Noc\mEGFP_0_R1_P4_K1_Ch2-Ch1.zen
266190	2.511532e-04	6.752897e-04	3.300100e-05	20150416_STAG1gfpch8_Prometa\MitoSys2\Calibration\mEGFPC1_Noc\mEGFP_0_R1_P4_K1_Ch2-Ch1.zen
286670	1.463166e-04	7.563613e-04	3.078200e-05	20150416_STAG1gfpch8_Prometa\MitoSys2\Calibration\mEGFPC1_Noc\mEGFP_0_R1_P4_K1_Ch2-Ch1.zen
307150	7.670154e-05	7.491663e-04	2.886900e-05	20150416_STAG1gfpch8_Prometa\MitoSys2\Calibration\mEGFPC1_Noc\mEGFP_0_R1_P4_K1_Ch2-Ch1.zen
327630	1.154998e-04	6.768134e-04	2.720200e-05	20150416_STAG1gfpch8_Prometa\MitoSys2\Calibration\mEGFPC1_Noc\mEGFP_0_R1_P4_K1_Ch2-Ch1.zen
348110	3.021597e-04	6.509966e-04	2.573700e-05	20150416_STAG1gfpch8_Prometa\MitoSys2\Calibration\mEGFPC1_Noc\mEGFP_0_R1_P4_K1_Ch2-Ch1.zen
368590	-5.716841e-05	7.776691e-04	2.443800e-05	20150416_STAG1gfpch8_Prometa\MitoSys2\Calibration\mEGFPC1_Noc\mEGFP_0_R1_P4_K1_Ch2-Ch1.zen
389070	7.239927e-05	7.698476e-04	2.327800e-05	20150416_STAG1gfpch8_Prometa\MitoSys2\Calibration\mEGFPC1_Noc\mEGFP_0_R1_P4_K1_Ch2-Ch1.zen
409550	5.757944e-05	6.493131e-04	2.223700e-05	20150416_STAG1gfpch8_Prometa\MitoSys2\Calibration\mEGFPC1_Noc\mEGFP_0_R1_P4_K1_Ch2-Ch1.zen
450510	-4.490829e-05	7.345604e-04	2.044000e-05	20150416_STAG1gfpch8_Prometa\MitoSys2\Calibration\mEGFPC1_Noc\mEGFP_0_R1_P4_K1_Ch2-Ch1.zen
491470	-1.376173e-04	4.335723e-04	1.894400e-05	20150416_STAG1gfpch8_Prometa\MitoSys2\Calibration\mEGFPC1_Noc\mEGFP_0_R1_P4_K1_Ch2-Ch1.zen
532430	1.571604e-05	4.929443e-04	1.767900e-05	20150416_STAG1gfpch8_Prometa\MitoSys2\Calibration\mEGFPC1_Noc\mEGFP_0_R1_P4_K1_Ch2-Ch1.zen
573390	-2.135174e-05	4.729292e-04	1.659300e-05	20150416_STAG1gfpch8_Prometa\MitoSys2\Calibration\mEGFPC1_Noc\mEGFP_0_R1_P4_K1_Ch2-Ch1.zen
614350	1.492304e-05	5.343774e-04	1.565000e-05	20150416_STAG1gfpch8_Prometa\MitoSys2\Calibration\mEGFPC1_Noc\mEGFP_0_R1_P4_K1_Ch2-Ch1.zen
655310	1.800367e-05	5.657693e-04	1.482300e-05	20150416_STAG1gfpch8_Prometa\MitoSys2\Calibration\mEGFPC1_Noc\mEGFP_0_R1_P4_K1_Ch2-Ch1.zen
696270	1.487302e-04	4.998620e-04	1.409100e-05	20150416_STAG1gfpch8_Prometa\MitoSys2\Calibration\mEGFPC1_Noc\mEGFP_0_R1_P4_K1_Ch2-Ch1.zen
737230	9.031328e-06	6.864119e-04	1.343800e-05	20150416_STAG1gfpch8_Prometa\MitoSys2\Calibration\mEGFPC1_Noc\mEGFP_0_R1_P4_K1_Ch2-Ch1.zen
778190	1.922630e-05	6.080617e-04	1.285300e-05	20150416_STAG1gfpch8_Prometa\MitoSys2\Calibration\mEGFPC1_Noc\mEGFP_0_R1_P4_K1_Ch2-Ch1.zen
819150	7.140389e-05	3.793803e-04	1.232400e-05	20150416_STAG1gfpch8_Prometa\MitoSys2\Calibration\mEGFPC1_Noc\mEGFP_0_R1_P4_K1_Ch2-Ch1.zen
901070	7.202968e-05	4.667700e-04	1.140400e-05	20150416_STAG1gfpch8_Prometa\MitoSys2\Calibration\mEGFPC1_Noc\mEGFP_0_R1_P4_K1_Ch2-Ch1.zen
982990	2.887704e-05	3.432939e-04	1.063200e-05	20150416_STAG1gfpch8_Prometa\MitoSys2\Calibration\mEGFPC1_Noc\mEGFP_0_R1_P4_K1_Ch2-Ch1.zen
1064910	-1.695079e-05	4.399348e-04	9.972700e-06	20150416_STAG1gfpch8_Prometa\MitoSys2\Calibration\mEGFPC1_Noc\mEGFP_0_R1_P4_K1_Ch2-Ch1.zen
1146830	6.558678e-05	4.174064e-04	9.402800e-06	20150416_STAG1gfpch8_Prometa\MitoSys2\Calibration\mEGFPC1_Noc\mEGFP_0_R1_P4_K1_Ch2-Ch1.zen
1228750	5.493453e-05	4.406419e-04	8.904500e-06	20150416_STAG1gfpch8_Prometa\MitoSys2\Calibration\mEGFPC1_Noc\mEGFP_0_R1_P4_K1_Ch2-Ch1.zen
1310670	-6.004546e-05	4.906839e-04	8.464700e-06	20150416_STAG1gfpch8_Prometa\MitoSys2\Calibration\mEGFPC1_Noc\mEGFP_0_R1_P4_K1_Ch2-Ch1.zen
1392590	1.173281e-04	3.489089e-04	8.073200e-06	20150416_STAG1gfpch8_Prometa\MitoSys2\Calibration\mEGFPC1_Noc\mEGFP_0_R1_P4_K1_Ch2-Ch1.zen
1474510	1.142983e-04	4.330262e-04	7.722200e-06	20150416_STAG1gfpch8_Prometa\MitoSys2\Calibration\mEGFPC1_Noc\mEGFP_0_R1_P4_K1_Ch2-Ch1.zen
1556430	4.977872e-05	4.524103e-04	7.405500e-06	20150416_STAG1gfpch8_Prometa\MitoSys2\Calibration\mEGFPC1_Noc\mEGFP_0_R1_P4_K1_Ch2-Ch1.zen
5	3.979180e-02	6.171547e-03	3.831300e-02	20150416_STAG1gfpch8_Prometa\MitoSys2\Calibration\mEGFPC1_Noc\mEGFP_0_R1_P5_K1_Ch2-Ch1.zen
10	3.707620e-02	5.875619e-03	3.743000e-02	20150416_STAG1gfpch8_Prometa\MitoSys2\Calibration\mEGFPC1_Noc\mEGFP_0_R1_P5_K1_Ch2-Ch1.zen
15	3.872765e-02	4.527175e-03	3.657400e-02	20150416_STAG1gfpch8_Prometa\MitoSys2\Calibration\mEGFPC1_Noc\mEGFP_0_R1_P5_K1_Ch2-Ch1.zen
20	3.411094e-02	7.216754e-03	3.574800e-02	20150416_STAG1gfpch8_Prometa\MitoSys2\Calibration\mEGFPC1_Noc\mEGFP_0_R1_P5_K1_Ch2-Ch1.zen
25	3.553034e-02	5.337743e-03	3.495400e-02	20150416_STAG1gfpch8_Prometa\MitoSys2\Calibration\mEGFPC1_Noc\mEGFP_0_R1_P5_K1_Ch2-Ch1.zen
30	3.218350e-02	5.248629e-03	3.419100e-02	20150416_STAG1gfpch8_Prometa\MitoSys2\Calibration\mEGFPC1_Noc\mEGFP_0_R1_P5_K1_Ch2-Ch1.zen
35	3.257591e-02	5.178187e-03	3.345700e-02	20150416_STAG1gfpch8_Prometa\MitoSys2\Calibration\mEGFPC1_Noc\mEGFP_0_R1_P5_K1_Ch2-Ch1.zen
40	3.306267e-02	5.786816e-03	3.275300e-02	20150416_STAG1gfpch8_Prometa\MitoSys2\Calibration\mEGFPC1_Noc\mEGFP_0_R1_P5_K1_Ch2-Ch1.zen
45	3.205198e-02	6.345646e-03	3.207700e-02	20150416_STAG1gfpch8_Prometa\MitoSys2\Calibration\mEGFPC1_Noc\mEGFP_0_R1_P5_K1_Ch2-Ch1.zen
50	3.120986e-02	3.872300e-03	3.142700e-02	20150416_STAG1gfpch8_Prometa\MitoSys2\Calibration\mEGFPC1_Noc\mEGFP_0_R1_P5_K1_Ch2-Ch1.zen
60	3.040951e-02	4.442388e-03	3.020200e-02	20150416_STAG1gfpch8_Prometa\MitoSys2\Calibration\mEGFPC1_Noc\mEGFP_0_R1_P5_K1_Ch2-Ch1.zen
70	2.891708e-02	3.055373e-03	2.906900e-02	20150416_STAG1gfpch8_Prometa\MitoSys2\Calibration\mEGFPC1_Noc\mEGFP_0_R1_P5_K1_Ch2-Ch1.zen
80	2.769616e-02	4.666464e-03	2.802000e-02	20150416_STAG1gfpch8_Prometa\MitoSys2\Calibration\mEGFPC1_Noc\mEGFP_0_R1_P5_K1_Ch2-Ch1.zen
90	2.614341e-02	4.766508e-03	2.704700e-02	20150416_STAG1gfpch8_Prometa\MitoSys2\Calibration\mEGFPC1_Noc\mEGFP_0_R1_P5_K1_Ch2-Ch1.zen
100	2.668945e-02	4.528387e-03	2.614200e-02	20150416_STAG1gfpch8_Prometa\MitoSys2\Calibration\mEGFPC1_Noc\mEGFP_0_R1_P5_K1_Ch2-Ch1.zen
110	2.287376e-02	3.752577e-03	2.529800e-02	20150416_STAG1gfpch8_Prometa\MitoSys2\Calibration\mEGFPC1_Noc\mEGFP_0_R1_P5_K1_Ch2-Ch1.zen
120	2.534422e-02	2.573633e-03	2.451100e-02	20150416_STAG1gfpch8_Prometa\MitoSys2\Calibration\mEGFPC1_Noc\mEGFP_0_R1_P5_K1_Ch2-Ch1.zen
130	2.507744e-02	3.400254e-03	2.377400e-02	20150416_STAG1gfpch8_Prometa\MitoSys2\Calibration\mEGFPC1_Noc\mEGFP_0_R1_P5_K1_Ch2-Ch1.zen
140	2.306670e-02	4.650846e-03	2.308300e-02	20150416_STAG1gfpch8_Prometa\MitoSys2\Calibration\mEGFPC1_Noc\mEGFP_0_R1_P5_K1_Ch2-Ch1.zen
150	2.354352e-02	2.407884e-03	2.243500e-02	20150416_STAG1gfpch8_Prometa\MitoSys2\Calibration\mEGFPC1_Noc\mEGFP_0_R1_P5_K1_Ch2-Ch1.zen
170	2.105333e-02	2.622121e-03	2.125000e-02	20150416_STAG1gfpch8_Prometa\MitoSys2\Calibration\mEGFPC1_Noc\mEGFP_0_R1_P5_K1_Ch2-Ch1.zen
190	2.106053e-02	3.140520e-03	2.019400e-02	20150416_STAG1gfpch8_Prometa\MitoSys2\Calibration\mEGFPC1_Noc\mEGFP_0_R1_P5_K1_Ch2-Ch1.zen
210	2.017517e-02	2.902255e-03	1.924600e-02	20150416_STAG1gfpch8_Prometa\MitoSys2\Calibration\mEGFPC1_Noc\mEGFP_0_R1_P5_K1_Ch2-Ch1.zen
230	1.882485e-02	2.782046e-03	1.838900e-02	20150416_STAG1gfpch8_Prometa\MitoSys2\Calibration\mEGFPC1_Noc\mEGFP_0_R1_P5_K1_Ch2-Ch1.zen
250	1.808385e-02	2.737570e-03	1.761200e-02	20150416_STAG1gfpch8_Prometa\MitoSys2\Calibration\mEGFPC1_Noc\mEGFP_0_R1_P5_K1_Ch2-Ch1.zen
270	1.713795e-02	3.839646e-03	1.690300e-02	20150416_STAG1gfpch8_Prometa\MitoSys2\Calibration\mEGFPC1_Noc\mEGFP_0_R1_P5_K1_Ch2-Ch1.zen
290	1.634041e-02	2.177384e-03	1.625200e-02	20150416_STAG1gfpch8_Prometa\MitoSys2\Calibration\mEGFPC1_Noc\mEGFP_0_R1_P5_K1_Ch2-Ch1.zen
310	1.459531e-02	3.392836e-03	1.565200e-02	20150416_STAG1gfpch8_Prometa\MitoSys2\Calibration\mEGFPC1_Noc\mEGFP_0_R1_P5_K1_Ch2-Ch1.zen
330	1.456954e-02	3.306332e-03	1.509800e-02	20150416_STAG1gfpch8_Prometa\MitoSys2\Calibration\mEGFPC1_Noc\mEGFP_0_R1_P5_K1_Ch2-Ch1.zen
350	1.407850e-02	2.208280e-03	1.458300e-02	20150416_STAG1gfpch8_Prometa\MitoSys2\Calibration\mEGFPC1_Noc\mEGFP_0_R1_P5_K1_Ch2-Ch1.zen
390	1.406205e-02	2.302741e-03	1.365700e-02	20150416_STAG1gfpch8_Prometa\MitoSys2\Calibration\mEGFPC1_Noc\mEGFP_0_R1_P5_K1_Ch2-Ch1.zen
430	1.284004e-02	2.734029e-03	1.284400e-02	20150416_STAG1gfpch8_Prometa\MitoSys2\Calibration\mEGFPC1_Noc\mEGFP_0_R1_P5_K1_Ch2-Ch1.zen
470	1.313160e-02	2.142701e-03	1.212500e-02	20150416_STAG1gfpch8_Prometa\MitoSys2\Calibration\mEGFPC1_Noc\mEGFP_0_R1_P5_K1_Ch2-Ch1.zen
510	1.166899e-02	2.950399e-03	1.148300e-02	20150416_STAG1gfpch8_Prometa\MitoSys2\Calibration\mEGFPC1_Noc\mEGFP_0_R1_P5_K1_Ch2-Ch1.zen
550	1.164965e-02	1.682569e-03	1.090700e-02	20150416_STAG1gfpch8_Prometa\MitoSys2\Calibration\mEGFPC1_Noc\mEGFP_0_R1_P5_K1_Ch2-Ch1.zen
590	1.025062e-02	2.738678e-03	1.038600e-02	20150416_STAG1gfpch8_Prometa\MitoSys2\Calibration\mEGFPC1_Noc\mEGFP_0_R1_P5_K1_Ch2-Ch1.zen
630	9.021655e-03	2.392578e-03	9.911900e-03	20150416_STAG1gfpch8_Prometa\MitoSys2\Calibration\mEGFPC1_Noc\mEGFP_0_R1_P5_K1_Ch2-Ch1.zen
670	9.708681e-03	2.435519e-03	9.479500e-03	20150416_STAG1gfpch8_Prometa\MitoSys2\Calibration\mEGFPC1_Noc\mEGFP_0_R1_P5_K1_Ch2-Ch1.zen
710	9.089633e-03	2.083523e-03	9.083300e-03	20150416_STAG1gfpch8_Prometa\MitoSys2\Calibration\mEGFPC1_Noc\mEGFP_0_R1_P5_K1_Ch2-Ch1.zen
750	8.043027e-03	1.434690e-03	8.718800e-03	20150416_STAG1gfpch8_Prometa\MitoSys2\Calibration\mEGFPC1_Noc\mEGFP_0_R1_P5_K1_Ch2-Ch1.zen
830	7.309320e-03	1.775048e-03	8.070900e-03	20150416_STAG1gfpch8_Prometa\MitoSys2\Calibration\mEGFPC1_Noc\mEGFP_0_R1_P5_K1_Ch2-Ch1.zen
910	7.265412e-03	1.645202e-03	7.512600e-03	20150416_STAG1gfpch8_Prometa\MitoSys2\Calibration\mEGFPC1_Noc\mEGFP_0_R1_P5_K1_Ch2-Ch1.zen
990	6.693095e-03	1.747266e-03	7.026700e-03	20150416_STAG1gfpch8_Prometa\MitoSys2\Calibration\mEGFPC1_Noc\mEGFP_0_R1_P5_K1_Ch2-Ch1.zen
1070	6.162035e-03	1.378583e-03	6.600000e-03	20150416_STAG1gfpch8_Prometa\MitoSys2\Calibration\mEGFPC1_Noc\mEGFP_0_R1_P5_K1_Ch2-Ch1.zen
1150	6.189353e-03	1.439940e-03	6.222600e-03	20150416_STAG1gfpch8_Prometa\MitoSys2\Calibration\mEGFPC1_Noc\mEGFP_0_R1_P5_K1_Ch2-Ch1.zen
1230	5.643870e-03	2.211221e-03	5.886300e-03	20150416_STAG1gfpch8_Prometa\MitoSys2\Calibration\mEGFPC1_Noc\mEGFP_0_R1_P5_K1_Ch2-Ch1.zen
1310	4.990194e-03	1.571190e-03	5.585000e-03	20150416_STAG1gfpch8_Prometa\MitoSys2\Calibration\mEGFPC1_Noc\mEGFP_0_R1_P5_K1_Ch2-Ch1.zen
1390	5.154361e-03	2.153237e-03	5.313600e-03	20150416_STAG1gfpch8_Prometa\MitoSys2\Calibration\mEGFPC1_Noc\mEGFP_0_R1_P5_K1_Ch2-Ch1.zen
1470	5.341835e-03	1.861493e-03	5.067700e-03	20150416_STAG1gfpch8_Prometa\MitoSys2\Calibration\mEGFPC1_Noc\mEGFP_0_R1_P5_K1_Ch2-Ch1.zen
1550	5.307572e-03	1.142575e-03	4.844200e-03	20150416_STAG1gfpch8_Prometa\MitoSys2\Calibration\mEGFPC1_Noc\mEGFP_0_R1_P5_K1_Ch2-Ch1.zen
1710	4.529269e-03	1.356002e-03	4.452700e-03	20150416_STAG1gfpch8_Prometa\MitoSys2\Calibration\mEGFPC1_Noc\mEGFP_0_R1_P5_K1_Ch2-Ch1.zen
1870	4.162693e-03	1.544669e-03	4.121600e-03	20150416_STAG1gfpch8_Prometa\MitoSys2\Calibration\mEGFPC1_Noc\mEGFP_0_R1_P5_K1_Ch2-Ch1.zen
2030	4.049443e-03	1.660626e-03	3.838000e-03	20150416_STAG1gfpch8_Prometa\MitoSys2\Calibration\mEGFPC1_Noc\mEGFP_0_R1_P5_K1_Ch2-Ch1.zen
2190	3.581566e-03	1.293808e-03	3.592500e-03	20150416_STAG1gfpch8_Prometa\MitoSys2\Calibration\mEGFPC1_Noc\mEGFP_0_R1_P5_K1_Ch2-Ch1.zen
2350	3.180208e-03	1.433298e-03	3.377900e-03	20150416_STAG1gfpch8_Prometa\MitoSys2\Calibration\mEGFPC1_Noc\mEGFP_0_R1_P5_K1_Ch2-Ch1.zen
2510	3.343514e-03	1.216930e-03	3.188900e-03	20150416_STAG1gfpch8_Prometa\MitoSys2\Calibration\mEGFPC1_Noc\mEGFP_0_R1_P5_K1_Ch2-Ch1.zen
2670	3.398096e-03	1.528630e-03	3.021100e-03	20150416_STAG1gfpch8_Prometa\MitoSys2\Calibration\mEGFPC1_Noc\mEGFP_0_R1_P5_K1_Ch2-Ch1.zen
2830	2.962840e-03	1.501292e-03	2.871300e-03	20150416_STAG1gfpch8_Prometa\MitoSys2\Calibration\mEGFPC1_Noc\mEGFP_0_R1_P5_K1_Ch2-Ch1.zen
2990	2.904391e-03	1.373352e-03	2.736700e-03	20150416_STAG1gfpch8_Prometa\MitoSys2\Calibration\mEGFPC1_Noc\mEGFP_0_R1_P5_K1_Ch2-Ch1.zen
3150	2.811475e-03	1.138232e-03	2.615100e-03	20150416_STAG1gfpch8_Prometa\MitoSys2\Calibration\mEGFPC1_Noc\mEGFP_0_R1_P5_K1_Ch2-Ch1.zen
3470	2.454756e-03	1.237368e-03	2.404200e-03	20150416_STAG1gfpch8_Prometa\MitoSys2\Calibration\mEGFPC1_Noc\mEGFP_0_R1_P5_K1_Ch2-Ch1.zen
3790	2.281924e-03	1.181096e-03	2.227500e-03	20150416_STAG1gfpch8_Prometa\MitoSys2\Calibration\mEGFPC1_Noc\mEGFP_0_R1_P5_K1_Ch2-Ch1.zen
4110	1.856738e-03	1.364840e-03	2.077400e-03	20150416_STAG1gfpch8_Prometa\MitoSys2\Calibration\mEGFPC1_Noc\mEGFP_0_R1_P5_K1_Ch2-Ch1.zen
4430	1.628138e-03	1.705366e-03	1.948300e-03	20150416_STAG1gfpch8_Prometa\MitoSys2\Calibration\mEGFPC1_Noc\mEGFP_0_R1_P5_K1_Ch2-Ch1.zen
4750	1.385769e-03	1.313991e-03	1.836100e-03	20150416_STAG1gfpch8_Prometa\MitoSys2\Calibration\mEGFPC1_Noc\mEGFP_0_R1_P5_K1_Ch2-Ch1.zen
5070	1.481027e-03	1.064673e-03	1.737500e-03	20150416_STAG1gfpch8_Prometa\MitoSys2\Calibration\mEGFPC1_Noc\mEGFP_0_R1_P5_K1_Ch2-Ch1.zen
5390	2.060387e-03	1.120992e-03	1.650200e-03	20150416_STAG1gfpch8_Prometa\MitoSys2\Calibration\mEGFPC1_Noc\mEGFP_0_R1_P5_K1_Ch2-Ch1.zen
5710	2.132355e-03	1.639482e-03	1.572400e-03	20150416_STAG1gfpch8_Prometa\MitoSys2\Calibration\mEGFPC1_Noc\mEGFP_0_R1_P5_K1_Ch2-Ch1.zen
6030	1.546640e-03	1.414329e-03	1.502500e-03	20150416_STAG1gfpch8_Prometa\MitoSys2\Calibration\mEGFPC1_Noc\mEGFP_0_R1_P5_K1_Ch2-Ch1.zen
6350	1.337884e-03	9.193073e-04	1.439200e-03	20150416_STAG1gfpch8_Prometa\MitoSys2\Calibration\mEGFPC1_Noc\mEGFP_0_R1_P5_K1_Ch2-Ch1.zen
6990	1.181542e-03	9.713385e-04	1.329300e-03	20150416_STAG1gfpch8_Prometa\MitoSys2\Calibration\mEGFPC1_Noc\mEGFP_0_R1_P5_K1_Ch2-Ch1.zen
7630	1.259675e-03	9.723475e-04	1.236600e-03	20150416_STAG1gfpch8_Prometa\MitoSys2\Calibration\mEGFPC1_Noc\mEGFP_0_R1_P5_K1_Ch2-Ch1.zen
8270	1.352386e-03	1.019063e-03	1.157200e-03	20150416_STAG1gfpch8_Prometa\MitoSys2\Calibration\mEGFPC1_Noc\mEGFP_0_R1_P5_K1_Ch2-Ch1.zen
8910	1.308680e-03	9.054384e-04	1.088100e-03	20150416_STAG1gfpch8_Prometa\MitoSys2\Calibration\mEGFPC1_Noc\mEGFP_0_R1_P5_K1_Ch2-Ch1.zen
9550	1.145101e-03	9.587428e-04	1.027200e-03	20150416_STAG1gfpch8_Prometa\MitoSys2\Calibration\mEGFPC1_Noc\mEGFP_0_R1_P5_K1_Ch2-Ch1.zen
10190	1.195186e-03	1.010951e-03	9.730600e-04	20150416_STAG1gfpch8_Prometa\MitoSys2\Calibration\mEGFPC1_Noc\mEGFP_0_R1_P5_K1_Ch2-Ch1.zen
10830	1.015579e-03	1.117706e-03	9.243700e-04	20150416_STAG1gfpch8_Prometa\MitoSys2\Calibration\mEGFPC1_Noc\mEGFP_0_R1_P5_K1_Ch2-Ch1.zen
11470	1.195296e-03	8.636767e-04	8.802500e-04	20150416_STAG1gfpch8_Prometa\MitoSys2\Calibration\mEGFPC1_Noc\mEGFP_0_R1_P5_K1_Ch2-Ch1.zen
12110	1.012374e-03	1.189906e-03	8.399900e-04	20150416_STAG1gfpch8_Prometa\MitoSys2\Calibration\mEGFPC1_Noc\mEGFP_0_R1_P5_K1_Ch2-Ch1.zen
12750	8.669505e-04	1.168096e-03	8.030200e-04	20150416_STAG1gfpch8_Prometa\MitoSys2\Calibration\mEGFPC1_Noc\mEGFP_0_R1_P5_K1_Ch2-Ch1.zen
14030	8.664046e-04	1.056155e-03	7.372300e-04	20150416_STAG1gfpch8_Prometa\MitoSys2\Calibration\mEGFPC1_Noc\mEGFP_0_R1_P5_K1_Ch2-Ch1.zen
15310	5.590652e-04	9.059073e-04	6.801900e-04	20150416_STAG1gfpch8_Prometa\MitoSys2\Calibration\mEGFPC1_Noc\mEGFP_0_R1_P5_K1_Ch2-Ch1.zen
16590	2.478190e-04	9.986416e-04	6.300600e-04	20150416_STAG1gfpch8_Prometa\MitoSys2\Calibration\mEGFPC1_Noc\mEGFP_0_R1_P5_K1_Ch2-Ch1.zen
17870	5.316575e-04	1.013343e-03	5.855400e-04	20150416_STAG1gfpch8_Prometa\MitoSys2\Calibration\mEGFPC1_Noc\mEGFP_0_R1_P5_K1_Ch2-Ch1.zen
19150	5.923110e-04	7.604323e-04	5.456800e-04	20150416_STAG1gfpch8_Prometa\MitoSys2\Calibration\mEGFPC1_Noc\mEGFP_0_R1_P5_K1_Ch2-Ch1.zen
20430	3.684067e-04	9.416877e-04	5.097500e-04	20150416_STAG1gfpch8_Prometa\MitoSys2\Calibration\mEGFPC1_Noc\mEGFP_0_R1_P5_K1_Ch2-Ch1.zen
21710	3.710004e-04	1.346696e-03	4.772200e-04	20150416_STAG1gfpch8_Prometa\MitoSys2\Calibration\mEGFPC1_Noc\mEGFP_0_R1_P5_K1_Ch2-Ch1.zen
22990	6.406323e-04	1.228932e-03	4.476200e-04	20150416_STAG1gfpch8_Prometa\MitoSys2\Calibration\mEGFPC1_Noc\mEGFP_0_R1_P5_K1_Ch2-Ch1.zen
24270	5.640855e-04	8.471716e-04	4.206000e-04	20150416_STAG1gfpch8_Prometa\MitoSys2\Calibration\mEGFPC1_Noc\mEGFP_0_R1_P5_K1_Ch2-Ch1.zen
25550	5.578888e-04	8.797620e-04	3.958500e-04	20150416_STAG1gfpch8_Prometa\MitoSys2\Calibration\mEGFPC1_Noc\mEGFP_0_R1_P5_K1_Ch2-Ch1.zen
28110	4.351663e-04	8.006137e-04	3.522400e-04	20150416_STAG1gfpch8_Prometa\MitoSys2\Calibration\mEGFPC1_Noc\mEGFP_0_R1_P5_K1_Ch2-Ch1.zen
30670	2.239703e-04	7.805570e-04	3.151600e-04	20150416_STAG1gfpch8_Prometa\MitoSys2\Calibration\mEGFPC1_Noc\mEGFP_0_R1_P5_K1_Ch2-Ch1.zen
33230	4.691386e-05	1.229724e-03	2.833900e-04	20150416_STAG1gfpch8_Prometa\MitoSys2\Calibration\mEGFPC1_Noc\mEGFP_0_R1_P5_K1_Ch2-Ch1.zen
35790	1.784479e-04	1.029144e-03	2.560000e-04	20150416_STAG1gfpch8_Prometa\MitoSys2\Calibration\mEGFPC1_Noc\mEGFP_0_R1_P5_K1_Ch2-Ch1.zen
38350	1.131098e-04	1.201866e-03	2.322300e-04	20150416_STAG1gfpch8_Prometa\MitoSys2\Calibration\mEGFPC1_Noc\mEGFP_0_R1_P5_K1_Ch2-Ch1.zen
40910	3.728265e-05	9.772554e-04	2.115100e-04	20150416_STAG1gfpch8_Prometa\MitoSys2\Calibration\mEGFPC1_Noc\mEGFP_0_R1_P5_K1_Ch2-Ch1.zen
43470	1.531516e-04	8.572997e-04	1.933400e-04	20150416_STAG1gfpch8_Prometa\MitoSys2\Calibration\mEGFPC1_Noc\mEGFP_0_R1_P5_K1_Ch2-Ch1.zen
46030	-1.893715e-04	8.829948e-04	1.773300e-04	20150416_STAG1gfpch8_Prometa\MitoSys2\Calibration\mEGFPC1_Noc\mEGFP_0_R1_P5_K1_Ch2-Ch1.zen
48590	-7.476701e-05	8.649152e-04	1.631700e-04	20150416_STAG1gfpch8_Prometa\MitoSys2\Calibration\mEGFPC1_Noc\mEGFP_0_R1_P5_K1_Ch2-Ch1.zen
51150	2.291094e-06	7.875209e-04	1.505900e-04	20150416_STAG1gfpch8_Prometa\MitoSys2\Calibration\mEGFPC1_Noc\mEGFP_0_R1_P5_K1_Ch2-Ch1.zen
56270	-1.482262e-05	9.046783e-04	1.293100e-04	20150416_STAG1gfpch8_Prometa\MitoSys2\Calibration\mEGFPC1_Noc\mEGFP_0_R1_P5_K1_Ch2-Ch1.zen
61390	2.741030e-05	8.979344e-04	1.121300e-04	20150416_STAG1gfpch8_Prometa\MitoSys2\Calibration\mEGFPC1_Noc\mEGFP_0_R1_P5_K1_Ch2-Ch1.zen
66510	2.854161e-04	9.224484e-04	9.807700e-05	20150416_STAG1gfpch8_Prometa\MitoSys2\Calibration\mEGFPC1_Noc\mEGFP_0_R1_P5_K1_Ch2-Ch1.zen
71630	1.544931e-04	8.750603e-04	8.644800e-05	20150416_STAG1gfpch8_Prometa\MitoSys2\Calibration\mEGFPC1_Noc\mEGFP_0_R1_P5_K1_Ch2-Ch1.zen
76750	1.611161e-04	5.888301e-04	7.672100e-05	20150416_STAG1gfpch8_Prometa\MitoSys2\Calibration\mEGFPC1_Noc\mEGFP_0_R1_P5_K1_Ch2-Ch1.zen
81870	2.061621e-04	6.200401e-04	6.851000e-05	20150416_STAG1gfpch8_Prometa\MitoSys2\Calibration\mEGFPC1_Noc\mEGFP_0_R1_P5_K1_Ch2-Ch1.zen
86990	1.563006e-04	5.351424e-04	6.151800e-05	20150416_STAG1gfpch8_Prometa\MitoSys2\Calibration\mEGFPC1_Noc\mEGFP_0_R1_P5_K1_Ch2-Ch1.zen
92110	1.650514e-04	6.565510e-04	5.551900e-05	20150416_STAG1gfpch8_Prometa\MitoSys2\Calibration\mEGFPC1_Noc\mEGFP_0_R1_P5_K1_Ch2-Ch1.zen
97230	7.056047e-05	8.080769e-04	5.033500e-05	20150416_STAG1gfpch8_Prometa\MitoSys2\Calibration\mEGFPC1_Noc\mEGFP_0_R1_P5_K1_Ch2-Ch1.zen
102350	5.648631e-05	5.727297e-04	4.582700e-05	20150416_STAG1gfpch8_Prometa\MitoSys2\Calibration\mEGFPC1_Noc\mEGFP_0_R1_P5_K1_Ch2-Ch1.zen
112590	1.202121e-04	6.941714e-04	3.841500e-05	20150416_STAG1gfpch8_Prometa\MitoSys2\Calibration\mEGFPC1_Noc\mEGFP_0_R1_P5_K1_Ch2-Ch1.zen
122830	-6.306495e-05	6.583439e-04	3.263000e-05	20150416_STAG1gfpch8_Prometa\MitoSys2\Calibration\mEGFPC1_Noc\mEGFP_0_R1_P5_K1_Ch2-Ch1.zen
133070	6.070637e-06	7.016722e-04	2.803200e-05	20150416_STAG1gfpch8_Prometa\MitoSys2\Calibration\mEGFPC1_Noc\mEGFP_0_R1_P5_K1_Ch2-Ch1.zen
143310	1.105303e-04	5.379893e-04	2.432400e-05	20150416_STAG1gfpch8_Prometa\MitoSys2\Calibration\mEGFPC1_Noc\mEGFP_0_R1_P5_K1_Ch2-Ch1.zen
153550	2.079038e-04	5.809957e-04	2.129100e-05	20150416_STAG1gfpch8_Prometa\MitoSys2\Calibration\mEGFPC1_Noc\mEGFP_0_R1_P5_K1_Ch2-Ch1.zen
163790	2.336814e-04	7.062256e-04	1.878300e-05	20150416_STAG1gfpch8_Prometa\MitoSys2\Calibration\mEGFPC1_Noc\mEGFP_0_R1_P5_K1_Ch2-Ch1.zen
174030	1.826732e-04	6.183633e-04	1.668600e-05	20150416_STAG1gfpch8_Prometa\MitoSys2\Calibration\mEGFPC1_Noc\mEGFP_0_R1_P5_K1_Ch2-Ch1.zen
184270	-1.006989e-04	6.975063e-04	1.491700e-05	20150416_STAG1gfpch8_Prometa\MitoSys2\Calibration\mEGFPC1_Noc\mEGFP_0_R1_P5_K1_Ch2-Ch1.zen
194510	-1.290075e-04	6.744178e-04	1.341200e-05	20150416_STAG1gfpch8_Prometa\MitoSys2\Calibration\mEGFPC1_Noc\mEGFP_0_R1_P5_K1_Ch2-Ch1.zen
204750	-1.753335e-04	4.462777e-04	1.212200e-05	20150416_STAG1gfpch8_Prometa\MitoSys2\Calibration\mEGFPC1_Noc\mEGFP_0_R1_P5_K1_Ch2-Ch1.zen
225230	1.465394e-05	4.360565e-04	1.004100e-05	20150416_STAG1gfpch8_Prometa\MitoSys2\Calibration\mEGFPC1_Noc\mEGFP_0_R1_P5_K1_Ch2-Ch1.zen
245710	1.893406e-04	5.378226e-04	8.451900e-06	20150416_STAG1gfpch8_Prometa\MitoSys2\Calibration\mEGFPC1_Noc\mEGFP_0_R1_P5_K1_Ch2-Ch1.zen
266190	1.790496e-04	5.208226e-04	7.213500e-06	20150416_STAG1gfpch8_Prometa\MitoSys2\Calibration\mEGFPC1_Noc\mEGFP_0_R1_P5_K1_Ch2-Ch1.zen
286670	-2.660842e-05	4.875095e-04	6.230500e-06	20150416_STAG1gfpch8_Prometa\MitoSys2\Calibration\mEGFPC1_Noc\mEGFP_0_R1_P5_K1_Ch2-Ch1.zen
307150	4.012769e-06	5.348084e-04	5.437900e-06	20150416_STAG1gfpch8_Prometa\MitoSys2\Calibration\mEGFPC1_Noc\mEGFP_0_R1_P5_K1_Ch2-Ch1.zen
327630	4.339598e-05	4.306059e-04	4.789800e-06	20150416_STAG1gfpch8_Prometa\MitoSys2\Calibration\mEGFPC1_Noc\mEGFP_0_R1_P5_K1_Ch2-Ch1.zen
348110	-2.139342e-05	5.576967e-04	4.253300e-06	20150416_STAG1gfpch8_Prometa\MitoSys2\Calibration\mEGFPC1_Noc\mEGFP_0_R1_P5_K1_Ch2-Ch1.zen
368590	-4.020803e-05	5.380300e-04	3.804200e-06	20150416_STAG1gfpch8_Prometa\MitoSys2\Calibration\mEGFPC1_Noc\mEGFP_0_R1_P5_K1_Ch2-Ch1.zen
389070	-9.580563e-05	6.300679e-04	3.424600e-06	20150416_STAG1gfpch8_Prometa\MitoSys2\Calibration\mEGFPC1_Noc\mEGFP_0_R1_P5_K1_Ch2-Ch1.zen
409550	-1.063980e-04	4.479228e-04	3.100800e-06	20150416_STAG1gfpch8_Prometa\MitoSys2\Calibration\mEGFPC1_Noc\mEGFP_0_R1_P5_K1_Ch2-Ch1.zen
450510	-7.206313e-05	4.025659e-04	2.581200e-06	20150416_STAG1gfpch8_Prometa\MitoSys2\Calibration\mEGFPC1_Noc\mEGFP_0_R1_P5_K1_Ch2-Ch1.zen
491470	1.235702e-04	4.671757e-04	2.186400e-06	20150416_STAG1gfpch8_Prometa\MitoSys2\Calibration\mEGFPC1_Noc\mEGFP_0_R1_P5_K1_Ch2-Ch1.zen
532430	-9.270182e-06	5.030680e-04	1.879200e-06	20150416_STAG1gfpch8_Prometa\MitoSys2\Calibration\mEGFPC1_Noc\mEGFP_0_R1_P5_K1_Ch2-Ch1.zen
573390	-5.985706e-05	4.801707e-04	1.635100e-06	20150416_STAG1gfpch8_Prometa\MitoSys2\Calibration\mEGFPC1_Noc\mEGFP_0_R1_P5_K1_Ch2-Ch1.zen
614350	5.403840e-05	4.462255e-04	1.437900e-06	20150416_STAG1gfpch8_Prometa\MitoSys2\Calibration\mEGFPC1_Noc\mEGFP_0_R1_P5_K1_Ch2-Ch1.zen
655310	4.316242e-06	3.718185e-04	1.276200e-06	20150416_STAG1gfpch8_Prometa\MitoSys2\Calibration\mEGFPC1_Noc\mEGFP_0_R1_P5_K1_Ch2-Ch1.zen
696270	-1.306498e-05	3.709715e-04	1.141700e-06	20150416_STAG1gfpch8_Prometa\MitoSys2\Calibration\mEGFPC1_Noc\mEGFP_0_R1_P5_K1_Ch2-Ch1.zen
737230	-2.855478e-05	3.480299e-04	1.028600e-06	20150416_STAG1gfpch8_Prometa\MitoSys2\Calibration\mEGFPC1_Noc\mEGFP_0_R1_P5_K1_Ch2-Ch1.zen
778190	-1.651595e-04	3.656594e-04	9.324900e-07	20150416_STAG1gfpch8_Prometa\MitoSys2\Calibration\mEGFPC1_Noc\mEGFP_0_R1_P5_K1_Ch2-Ch1.zen
819150	-3.793362e-05	3.508383e-04	8.500700e-07	20150416_STAG1gfpch8_Prometa\MitoSys2\Calibration\mEGFPC1_Noc\mEGFP_0_R1_P5_K1_Ch2-Ch1.zen
901070	-1.058968e-04	3.390352e-04	7.167200e-07	20150416_STAG1gfpch8_Prometa\MitoSys2\Calibration\mEGFPC1_Noc\mEGFP_0_R1_P5_K1_Ch2-Ch1.zen
982990	1.211531e-05	2.447939e-04	6.142200e-07	20150416_STAG1gfpch8_Prometa\MitoSys2\Calibration\mEGFPC1_Noc\mEGFP_0_R1_P5_K1_Ch2-Ch1.zen
1064910	-3.338571e-05	2.739081e-04	5.335400e-07	20150416_STAG1gfpch8_Prometa\MitoSys2\Calibration\mEGFPC1_Noc\mEGFP_0_R1_P5_K1_Ch2-Ch1.zen
1146830	-9.926286e-05	2.448033e-04	4.687700e-07	20150416_STAG1gfpch8_Prometa\MitoSys2\Calibration\mEGFPC1_Noc\mEGFP_0_R1_P5_K1_Ch2-Ch1.zen
1228750	-8.851793e-05	4.051253e-04	4.158800e-07	20150416_STAG1gfpch8_Prometa\MitoSys2\Calibration\mEGFPC1_Noc\mEGFP_0_R1_P5_K1_Ch2-Ch1.zen
1310670	-1.242249e-04	3.128721e-04	3.720600e-07	20150416_STAG1gfpch8_Prometa\MitoSys2\Calibration\mEGFPC1_Noc\mEGFP_0_R1_P5_K1_Ch2-Ch1.zen
1392590	-7.968250e-05	3.247716e-04	3.353000e-07	20150416_STAG1gfpch8_Prometa\MitoSys2\Calibration\mEGFPC1_Noc\mEGFP_0_R1_P5_K1_Ch2-Ch1.zen
1474510	-5.998762e-05	3.179266e-04	3.041100e-07	20150416_STAG1gfpch8_Prometa\MitoSys2\Calibration\mEGFPC1_Noc\mEGFP_0_R1_P5_K1_Ch2-Ch1.zen
1556430	-5.420271e-05	2.063247e-04	2.774000e-07	20150416_STAG1gfpch8_Prometa\MitoSys2\Calibration\mEGFPC1_Noc\mEGFP_0_R1_P5_K1_Ch2-Ch1.zen
5	1.151110e-01	1.725773e-02	1.127800e-01	20150416_STAG1gfpch8_Prometa\MitoSys2\Calibration\mEGFPC1_Noc\mEGFP_0_R1_P7_K1_Ch2-Ch1.zen
10	1.076534e-01	1.831235e-02	1.090700e-01	20150416_STAG1gfpch8_Prometa\MitoSys2\Calibration\mEGFPC1_Noc\mEGFP_0_R1_P7_K1_Ch2-Ch1.zen
15	1.040080e-01	1.942221e-02	1.058000e-01	20150416_STAG1gfpch8_Prometa\MitoSys2\Calibration\mEGFPC1_Noc\mEGFP_0_R1_P7_K1_Ch2-Ch1.zen
20	1.016396e-01	2.100664e-02	1.028400e-01	20150416_STAG1gfpch8_Prometa\MitoSys2\Calibration\mEGFPC1_Noc\mEGFP_0_R1_P7_K1_Ch2-Ch1.zen
25	1.019089e-01	1.793318e-02	1.001200e-01	20150416_STAG1gfpch8_Prometa\MitoSys2\Calibration\mEGFPC1_Noc\mEGFP_0_R1_P7_K1_Ch2-Ch1.zen
30	9.508119e-02	2.171115e-02	9.760400e-02	20150416_STAG1gfpch8_Prometa\MitoSys2\Calibration\mEGFPC1_Noc\mEGFP_0_R1_P7_K1_Ch2-Ch1.zen
35	9.486413e-02	2.025962e-02	9.526600e-02	20150416_STAG1gfpch8_Prometa\MitoSys2\Calibration\mEGFPC1_Noc\mEGFP_0_R1_P7_K1_Ch2-Ch1.zen
40	9.145451e-02	1.457424e-02	9.307900e-02	20150416_STAG1gfpch8_Prometa\MitoSys2\Calibration\mEGFPC1_Noc\mEGFP_0_R1_P7_K1_Ch2-Ch1.zen
45	9.556928e-02	1.488455e-02	9.102700e-02	20150416_STAG1gfpch8_Prometa\MitoSys2\Calibration\mEGFPC1_Noc\mEGFP_0_R1_P7_K1_Ch2-Ch1.zen
50	9.406260e-02	1.492573e-02	8.909400e-02	20150416_STAG1gfpch8_Prometa\MitoSys2\Calibration\mEGFPC1_Noc\mEGFP_0_R1_P7_K1_Ch2-Ch1.zen
60	8.497494e-02	1.230362e-02	8.554100e-02	20150416_STAG1gfpch8_Prometa\MitoSys2\Calibration\mEGFPC1_Noc\mEGFP_0_R1_P7_K1_Ch2-Ch1.zen
70	8.036242e-02	1.249338e-02	8.234200e-02	20150416_STAG1gfpch8_Prometa\MitoSys2\Calibration\mEGFPC1_Noc\mEGFP_0_R1_P7_K1_Ch2-Ch1.zen
80	7.782189e-02	1.201373e-02	7.944100e-02	20150416_STAG1gfpch8_Prometa\MitoSys2\Calibration\mEGFPC1_Noc\mEGFP_0_R1_P7_K1_Ch2-Ch1.zen
90	7.787921e-02	1.157464e-02	7.679200e-02	20150416_STAG1gfpch8_Prometa\MitoSys2\Calibration\mEGFPC1_Noc\mEGFP_0_R1_P7_K1_Ch2-Ch1.zen
100	7.410741e-02	1.174233e-02	7.435900e-02	20150416_STAG1gfpch8_Prometa\MitoSys2\Calibration\mEGFPC1_Noc\mEGFP_0_R1_P7_K1_Ch2-Ch1.zen
110	6.666769e-02	1.413720e-02	7.211500e-02	20150416_STAG1gfpch8_Prometa\MitoSys2\Calibration\mEGFPC1_Noc\mEGFP_0_R1_P7_K1_Ch2-Ch1.zen
120	6.971660e-02	1.338159e-02	7.003500e-02	20150416_STAG1gfpch8_Prometa\MitoSys2\Calibration\mEGFPC1_Noc\mEGFP_0_R1_P7_K1_Ch2-Ch1.zen
130	7.032420e-02	1.039767e-02	6.810100e-02	20150416_STAG1gfpch8_Prometa\MitoSys2\Calibration\mEGFPC1_Noc\mEGFP_0_R1_P7_K1_Ch2-Ch1.zen
140	6.686087e-02	1.974886e-02	6.629400e-02	20150416_STAG1gfpch8_Prometa\MitoSys2\Calibration\mEGFPC1_Noc\mEGFP_0_R1_P7_K1_Ch2-Ch1.zen
150	6.387789e-02	8.910258e-03	6.460200e-02	20150416_STAG1gfpch8_Prometa\MitoSys2\Calibration\mEGFPC1_Noc\mEGFP_0_R1_P7_K1_Ch2-Ch1.zen
170	6.374058e-02	9.880821e-03	6.151500e-02	20150416_STAG1gfpch8_Prometa\MitoSys2\Calibration\mEGFPC1_Noc\mEGFP_0_R1_P7_K1_Ch2-Ch1.zen
190	5.785992e-02	8.620173e-03	5.876200e-02	20150416_STAG1gfpch8_Prometa\MitoSys2\Calibration\mEGFPC1_Noc\mEGFP_0_R1_P7_K1_Ch2-Ch1.zen
210	5.827330e-02	8.512986e-03	5.628500e-02	20150416_STAG1gfpch8_Prometa\MitoSys2\Calibration\mEGFPC1_Noc\mEGFP_0_R1_P7_K1_Ch2-Ch1.zen
230	5.471849e-02	9.942072e-03	5.403700e-02	20150416_STAG1gfpch8_Prometa\MitoSys2\Calibration\mEGFPC1_Noc\mEGFP_0_R1_P7_K1_Ch2-Ch1.zen
250	5.199547e-02	1.010858e-02	5.198400e-02	20150416_STAG1gfpch8_Prometa\MitoSys2\Calibration\mEGFPC1_Noc\mEGFP_0_R1_P7_K1_Ch2-Ch1.zen
270	4.788444e-02	9.408065e-03	5.009700e-02	20150416_STAG1gfpch8_Prometa\MitoSys2\Calibration\mEGFPC1_Noc\mEGFP_0_R1_P7_K1_Ch2-Ch1.zen
290	4.923855e-02	1.262577e-02	4.835500e-02	20150416_STAG1gfpch8_Prometa\MitoSys2\Calibration\mEGFPC1_Noc\mEGFP_0_R1_P7_K1_Ch2-Ch1.zen
310	4.907898e-02	8.322150e-03	4.673700e-02	20150416_STAG1gfpch8_Prometa\MitoSys2\Calibration\mEGFPC1_Noc\mEGFP_0_R1_P7_K1_Ch2-Ch1.zen
330	4.541615e-02	9.615061e-03	4.523000e-02	20150416_STAG1gfpch8_Prometa\MitoSys2\Calibration\mEGFPC1_Noc\mEGFP_0_R1_P7_K1_Ch2-Ch1.zen
350	4.485194e-02	6.600429e-03	4.382000e-02	20150416_STAG1gfpch8_Prometa\MitoSys2\Calibration\mEGFPC1_Noc\mEGFP_0_R1_P7_K1_Ch2-Ch1.zen
390	3.953269e-02	4.762330e-03	4.125300e-02	20150416_STAG1gfpch8_Prometa\MitoSys2\Calibration\mEGFPC1_Noc\mEGFP_0_R1_P7_K1_Ch2-Ch1.zen
430	4.008676e-02	8.580522e-03	3.896900e-02	20150416_STAG1gfpch8_Prometa\MitoSys2\Calibration\mEGFPC1_Noc\mEGFP_0_R1_P7_K1_Ch2-Ch1.zen
470	3.647062e-02	5.614694e-03	3.691900e-02	20150416_STAG1gfpch8_Prometa\MitoSys2\Calibration\mEGFPC1_Noc\mEGFP_0_R1_P7_K1_Ch2-Ch1.zen
510	3.504129e-02	8.047643e-03	3.506500e-02	20150416_STAG1gfpch8_Prometa\MitoSys2\Calibration\mEGFPC1_Noc\mEGFP_0_R1_P7_K1_Ch2-Ch1.zen
550	3.374945e-02	8.020957e-03	3.338000e-02	20150416_STAG1gfpch8_Prometa\MitoSys2\Calibration\mEGFPC1_Noc\mEGFP_0_R1_P7_K1_Ch2-Ch1.zen
590	2.952079e-02	8.640384e-03	3.184100e-02	20150416_STAG1gfpch8_Prometa\MitoSys2\Calibration\mEGFPC1_Noc\mEGFP_0_R1_P7_K1_Ch2-Ch1.zen
630	2.995441e-02	6.234256e-03	3.042700e-02	20150416_STAG1gfpch8_Prometa\MitoSys2\Calibration\mEGFPC1_Noc\mEGFP_0_R1_P7_K1_Ch2-Ch1.zen
670	2.903049e-02	6.547832e-03	2.912600e-02	20150416_STAG1gfpch8_Prometa\MitoSys2\Calibration\mEGFPC1_Noc\mEGFP_0_R1_P7_K1_Ch2-Ch1.zen
710	2.638642e-02	6.657097e-03	2.792200e-02	20150416_STAG1gfpch8_Prometa\MitoSys2\Calibration\mEGFPC1_Noc\mEGFP_0_R1_P7_K1_Ch2-Ch1.zen
750	2.572060e-02	4.474521e-03	2.680700e-02	20150416_STAG1gfpch8_Prometa\MitoSys2\Calibration\mEGFPC1_Noc\mEGFP_0_R1_P7_K1_Ch2-Ch1.zen
830	2.496734e-02	4.573938e-03	2.480400e-02	20150416_STAG1gfpch8_Prometa\MitoSys2\Calibration\mEGFPC1_Noc\mEGFP_0_R1_P7_K1_Ch2-Ch1.zen
910	2.205112e-02	5.835969e-03	2.305700e-02	20150416_STAG1gfpch8_Prometa\MitoSys2\Calibration\mEGFPC1_Noc\mEGFP_0_R1_P7_K1_Ch2-Ch1.zen
990	2.149367e-02	5.568846e-03	2.152100e-02	20150416_STAG1gfpch8_Prometa\MitoSys2\Calibration\mEGFPC1_Noc\mEGFP_0_R1_P7_K1_Ch2-Ch1.zen
1070	2.153746e-02	6.056966e-03	2.016000e-02	20150416_STAG1gfpch8_Prometa\MitoSys2\Calibration\mEGFPC1_Noc\mEGFP_0_R1_P7_K1_Ch2-Ch1.zen
1150	1.980750e-02	5.111922e-03	1.894800e-02	20150416_STAG1gfpch8_Prometa\MitoSys2\Calibration\mEGFPC1_Noc\mEGFP_0_R1_P7_K1_Ch2-Ch1.zen
1230	1.774197e-02	5.435781e-03	1.786100e-02	20150416_STAG1gfpch8_Prometa\MitoSys2\Calibration\mEGFPC1_Noc\mEGFP_0_R1_P7_K1_Ch2-Ch1.zen
1310	1.823940e-02	4.925215e-03	1.688100e-02	20150416_STAG1gfpch8_Prometa\MitoSys2\Calibration\mEGFPC1_Noc\mEGFP_0_R1_P7_K1_Ch2-Ch1.zen
1390	1.528008e-02	4.774945e-03	1.599500e-02	20150416_STAG1gfpch8_Prometa\MitoSys2\Calibration\mEGFPC1_Noc\mEGFP_0_R1_P7_K1_Ch2-Ch1.zen
1470	1.547718e-02	5.506355e-03	1.518900e-02	20150416_STAG1gfpch8_Prometa\MitoSys2\Calibration\mEGFPC1_Noc\mEGFP_0_R1_P7_K1_Ch2-Ch1.zen
1550	1.465052e-02	4.622785e-03	1.445300e-02	20150416_STAG1gfpch8_Prometa\MitoSys2\Calibration\mEGFPC1_Noc\mEGFP_0_R1_P7_K1_Ch2-Ch1.zen
1710	1.258010e-02	4.331706e-03	1.316000e-02	20150416_STAG1gfpch8_Prometa\MitoSys2\Calibration\mEGFPC1_Noc\mEGFP_0_R1_P7_K1_Ch2-Ch1.zen
1870	1.286140e-02	4.875965e-03	1.206000e-02	20150416_STAG1gfpch8_Prometa\MitoSys2\Calibration\mEGFPC1_Noc\mEGFP_0_R1_P7_K1_Ch2-Ch1.zen
2030	1.104821e-02	3.924392e-03	1.111600e-02	20150416_STAG1gfpch8_Prometa\MitoSys2\Calibration\mEGFPC1_Noc\mEGFP_0_R1_P7_K1_Ch2-Ch1.zen
2190	1.036955e-02	4.859617e-03	1.029600e-02	20150416_STAG1gfpch8_Prometa\MitoSys2\Calibration\mEGFPC1_Noc\mEGFP_0_R1_P7_K1_Ch2-Ch1.zen
2350	1.001619e-02	4.442961e-03	9.578500e-03	20150416_STAG1gfpch8_Prometa\MitoSys2\Calibration\mEGFPC1_Noc\mEGFP_0_R1_P7_K1_Ch2-Ch1.zen
2510	1.060449e-02	4.660476e-03	8.945600e-03	20150416_STAG1gfpch8_Prometa\MitoSys2\Calibration\mEGFPC1_Noc\mEGFP_0_R1_P7_K1_Ch2-Ch1.zen
2670	8.669631e-03	4.669368e-03	8.383600e-03	20150416_STAG1gfpch8_Prometa\MitoSys2\Calibration\mEGFPC1_Noc\mEGFP_0_R1_P7_K1_Ch2-Ch1.zen
2830	7.276968e-03	5.293033e-03	7.881600e-03	20150416_STAG1gfpch8_Prometa\MitoSys2\Calibration\mEGFPC1_Noc\mEGFP_0_R1_P7_K1_Ch2-Ch1.zen
2990	7.402137e-03	5.080580e-03	7.430600e-03	20150416_STAG1gfpch8_Prometa\MitoSys2\Calibration\mEGFPC1_Noc\mEGFP_0_R1_P7_K1_Ch2-Ch1.zen
3150	6.945364e-03	3.081740e-03	7.023500e-03	20150416_STAG1gfpch8_Prometa\MitoSys2\Calibration\mEGFPC1_Noc\mEGFP_0_R1_P7_K1_Ch2-Ch1.zen
3470	7.030845e-03	3.027884e-03	6.318100e-03	20150416_STAG1gfpch8_Prometa\MitoSys2\Calibration\mEGFPC1_Noc\mEGFP_0_R1_P7_K1_Ch2-Ch1.zen
3790	6.360905e-03	3.790650e-03	5.728900e-03	20150416_STAG1gfpch8_Prometa\MitoSys2\Calibration\mEGFPC1_Noc\mEGFP_0_R1_P7_K1_Ch2-Ch1.zen
4110	5.639068e-03	4.405524e-03	5.230200e-03	20150416_STAG1gfpch8_Prometa\MitoSys2\Calibration\mEGFPC1_Noc\mEGFP_0_R1_P7_K1_Ch2-Ch1.zen
4430	5.837071e-03	4.731882e-03	4.803000e-03	20150416_STAG1gfpch8_Prometa\MitoSys2\Calibration\mEGFPC1_Noc\mEGFP_0_R1_P7_K1_Ch2-Ch1.zen
4750	5.017308e-03	3.430381e-03	4.433500e-03	20150416_STAG1gfpch8_Prometa\MitoSys2\Calibration\mEGFPC1_Noc\mEGFP_0_R1_P7_K1_Ch2-Ch1.zen
5070	3.755608e-03	3.795019e-03	4.111000e-03	20150416_STAG1gfpch8_Prometa\MitoSys2\Calibration\mEGFPC1_Noc\mEGFP_0_R1_P7_K1_Ch2-Ch1.zen
5390	2.582495e-03	3.731715e-03	3.827300e-03	20150416_STAG1gfpch8_Prometa\MitoSys2\Calibration\mEGFPC1_Noc\mEGFP_0_R1_P7_K1_Ch2-Ch1.zen
5710	1.861184e-03	3.079957e-03	3.576100e-03	20150416_STAG1gfpch8_Prometa\MitoSys2\Calibration\mEGFPC1_Noc\mEGFP_0_R1_P7_K1_Ch2-Ch1.zen
6030	2.200062e-03	2.553339e-03	3.352300e-03	20150416_STAG1gfpch8_Prometa\MitoSys2\Calibration\mEGFPC1_Noc\mEGFP_0_R1_P7_K1_Ch2-Ch1.zen
6350	2.233864e-03	2.826134e-03	3.151700e-03	20150416_STAG1gfpch8_Prometa\MitoSys2\Calibration\mEGFPC1_Noc\mEGFP_0_R1_P7_K1_Ch2-Ch1.zen
6990	2.340856e-03	2.507599e-03	2.807700e-03	20150416_STAG1gfpch8_Prometa\MitoSys2\Calibration\mEGFPC1_Noc\mEGFP_0_R1_P7_K1_Ch2-Ch1.zen
7630	1.893632e-03	2.861897e-03	2.523900e-03	20150416_STAG1gfpch8_Prometa\MitoSys2\Calibration\mEGFPC1_Noc\mEGFP_0_R1_P7_K1_Ch2-Ch1.zen
8270	2.787598e-03	4.190646e-03	2.286200e-03	20150416_STAG1gfpch8_Prometa\MitoSys2\Calibration\mEGFPC1_Noc\mEGFP_0_R1_P7_K1_Ch2-Ch1.zen
8910	2.121563e-03	4.211720e-03	2.084700e-03	20150416_STAG1gfpch8_Prometa\MitoSys2\Calibration\mEGFPC1_Noc\mEGFP_0_R1_P7_K1_Ch2-Ch1.zen
9550	1.764149e-03	3.634243e-03	1.912000e-03	20150416_STAG1gfpch8_Prometa\MitoSys2\Calibration\mEGFPC1_Noc\mEGFP_0_R1_P7_K1_Ch2-Ch1.zen
10190	2.160878e-03	2.441078e-03	1.762500e-03	20150416_STAG1gfpch8_Prometa\MitoSys2\Calibration\mEGFPC1_Noc\mEGFP_0_R1_P7_K1_Ch2-Ch1.zen
10830	2.714414e-03	3.740704e-03	1.632000e-03	20150416_STAG1gfpch8_Prometa\MitoSys2\Calibration\mEGFPC1_Noc\mEGFP_0_R1_P7_K1_Ch2-Ch1.zen
11470	1.607282e-03	3.310641e-03	1.517300e-03	20150416_STAG1gfpch8_Prometa\MitoSys2\Calibration\mEGFPC1_Noc\mEGFP_0_R1_P7_K1_Ch2-Ch1.zen
12110	6.984480e-04	4.003378e-03	1.415800e-03	20150416_STAG1gfpch8_Prometa\MitoSys2\Calibration\mEGFPC1_Noc\mEGFP_0_R1_P7_K1_Ch2-Ch1.zen
12750	1.414177e-03	2.747475e-03	1.325400e-03	20150416_STAG1gfpch8_Prometa\MitoSys2\Calibration\mEGFPC1_Noc\mEGFP_0_R1_P7_K1_Ch2-Ch1.zen
14030	1.367036e-03	2.889307e-03	1.171700e-03	20150416_STAG1gfpch8_Prometa\MitoSys2\Calibration\mEGFPC1_Noc\mEGFP_0_R1_P7_K1_Ch2-Ch1.zen
15310	1.425317e-03	2.747049e-03	1.046200e-03	20150416_STAG1gfpch8_Prometa\MitoSys2\Calibration\mEGFPC1_Noc\mEGFP_0_R1_P7_K1_Ch2-Ch1.zen
16590	3.015769e-04	2.409258e-03	9.421400e-04	20150416_STAG1gfpch8_Prometa\MitoSys2\Calibration\mEGFPC1_Noc\mEGFP_0_R1_P7_K1_Ch2-Ch1.zen
17870	-6.094714e-05	2.809949e-03	8.546600e-04	20150416_STAG1gfpch8_Prometa\MitoSys2\Calibration\mEGFPC1_Noc\mEGFP_0_R1_P7_K1_Ch2-Ch1.zen
19150	-4.195278e-05	2.836774e-03	7.802500e-04	20150416_STAG1gfpch8_Prometa\MitoSys2\Calibration\mEGFPC1_Noc\mEGFP_0_R1_P7_K1_Ch2-Ch1.zen
20430	1.222286e-03	2.898144e-03	7.163100e-04	20150416_STAG1gfpch8_Prometa\MitoSys2\Calibration\mEGFPC1_Noc\mEGFP_0_R1_P7_K1_Ch2-Ch1.zen
21710	1.192663e-03	2.835917e-03	6.608600e-04	20150416_STAG1gfpch8_Prometa\MitoSys2\Calibration\mEGFPC1_Noc\mEGFP_0_R1_P7_K1_Ch2-Ch1.zen
22990	-1.515382e-04	2.280547e-03	6.124000e-04	20150416_STAG1gfpch8_Prometa\MitoSys2\Calibration\mEGFPC1_Noc\mEGFP_0_R1_P7_K1_Ch2-Ch1.zen
24270	3.379645e-04	2.015283e-03	5.697400e-04	20150416_STAG1gfpch8_Prometa\MitoSys2\Calibration\mEGFPC1_Noc\mEGFP_0_R1_P7_K1_Ch2-Ch1.zen
25550	8.821547e-05	2.338984e-03	5.319500e-04	20150416_STAG1gfpch8_Prometa\MitoSys2\Calibration\mEGFPC1_Noc\mEGFP_0_R1_P7_K1_Ch2-Ch1.zen
28110	-2.394941e-04	3.100915e-03	4.681000e-04	20150416_STAG1gfpch8_Prometa\MitoSys2\Calibration\mEGFPC1_Noc\mEGFP_0_R1_P7_K1_Ch2-Ch1.zen
30670	1.063078e-04	2.455120e-03	4.163900e-04	20150416_STAG1gfpch8_Prometa\MitoSys2\Calibration\mEGFPC1_Noc\mEGFP_0_R1_P7_K1_Ch2-Ch1.zen
33230	1.168600e-04	2.701669e-03	3.737900e-04	20150416_STAG1gfpch8_Prometa\MitoSys2\Calibration\mEGFPC1_Noc\mEGFP_0_R1_P7_K1_Ch2-Ch1.zen
35790	4.817748e-04	2.425040e-03	3.381900e-04	20150416_STAG1gfpch8_Prometa\MitoSys2\Calibration\mEGFPC1_Noc\mEGFP_0_R1_P7_K1_Ch2-Ch1.zen
38350	3.237436e-04	2.471922e-03	3.080600e-04	20150416_STAG1gfpch8_Prometa\MitoSys2\Calibration\mEGFPC1_Noc\mEGFP_0_R1_P7_K1_Ch2-Ch1.zen
40910	-1.005526e-03	2.312739e-03	2.822700e-04	20150416_STAG1gfpch8_Prometa\MitoSys2\Calibration\mEGFPC1_Noc\mEGFP_0_R1_P7_K1_Ch2-Ch1.zen
43470	3.966448e-04	2.017673e-03	2.600100e-04	20150416_STAG1gfpch8_Prometa\MitoSys2\Calibration\mEGFPC1_Noc\mEGFP_0_R1_P7_K1_Ch2-Ch1.zen
46030	-7.420135e-04	1.715167e-03	2.406100e-04	20150416_STAG1gfpch8_Prometa\MitoSys2\Calibration\mEGFPC1_Noc\mEGFP_0_R1_P7_K1_Ch2-Ch1.zen
48590	-4.969541e-04	2.004219e-03	2.235900e-04	20150416_STAG1gfpch8_Prometa\MitoSys2\Calibration\mEGFPC1_Noc\mEGFP_0_R1_P7_K1_Ch2-Ch1.zen
51150	2.130013e-04	2.105345e-03	2.085400e-04	20150416_STAG1gfpch8_Prometa\MitoSys2\Calibration\mEGFPC1_Noc\mEGFP_0_R1_P7_K1_Ch2-Ch1.zen
56270	-6.211838e-04	2.222956e-03	1.832100e-04	20150416_STAG1gfpch8_Prometa\MitoSys2\Calibration\mEGFPC1_Noc\mEGFP_0_R1_P7_K1_Ch2-Ch1.zen
61390	2.850230e-04	2.161322e-03	1.627800e-04	20150416_STAG1gfpch8_Prometa\MitoSys2\Calibration\mEGFPC1_Noc\mEGFP_0_R1_P7_K1_Ch2-Ch1.zen
66510	4.513015e-04	2.319365e-03	1.460000e-04	20150416_STAG1gfpch8_Prometa\MitoSys2\Calibration\mEGFPC1_Noc\mEGFP_0_R1_P7_K1_Ch2-Ch1.zen
71630	3.135784e-04	1.915565e-03	1.320000e-04	20150416_STAG1gfpch8_Prometa\MitoSys2\Calibration\mEGFPC1_Noc\mEGFP_0_R1_P7_K1_Ch2-Ch1.zen
76750	2.259443e-04	1.847399e-03	1.201800e-04	20150416_STAG1gfpch8_Prometa\MitoSys2\Calibration\mEGFPC1_Noc\mEGFP_0_R1_P7_K1_Ch2-Ch1.zen
81870	-3.459932e-04	2.399796e-03	1.100900e-04	20150416_STAG1gfpch8_Prometa\MitoSys2\Calibration\mEGFPC1_Noc\mEGFP_0_R1_P7_K1_Ch2-Ch1.zen
86990	4.486754e-04	1.631076e-03	1.013800e-04	20150416_STAG1gfpch8_Prometa\MitoSys2\Calibration\mEGFPC1_Noc\mEGFP_0_R1_P7_K1_Ch2-Ch1.zen
92110	7.702815e-04	1.921956e-03	9.380600e-05	20150416_STAG1gfpch8_Prometa\MitoSys2\Calibration\mEGFPC1_Noc\mEGFP_0_R1_P7_K1_Ch2-Ch1.zen
97230	-2.321199e-04	1.751561e-03	8.716300e-05	20150416_STAG1gfpch8_Prometa\MitoSys2\Calibration\mEGFPC1_Noc\mEGFP_0_R1_P7_K1_Ch2-Ch1.zen
102350	-8.443637e-04	1.565699e-03	8.129800e-05	20150416_STAG1gfpch8_Prometa\MitoSys2\Calibration\mEGFPC1_Noc\mEGFP_0_R1_P7_K1_Ch2-Ch1.zen
112590	1.566540e-04	1.358901e-03	7.143100e-05	20150416_STAG1gfpch8_Prometa\MitoSys2\Calibration\mEGFPC1_Noc\mEGFP_0_R1_P7_K1_Ch2-Ch1.zen
122830	4.416487e-04	1.598402e-03	6.347700e-05	20150416_STAG1gfpch8_Prometa\MitoSys2\Calibration\mEGFPC1_Noc\mEGFP_0_R1_P7_K1_Ch2-Ch1.zen
133070	1.808826e-04	2.027504e-03	5.694900e-05	20150416_STAG1gfpch8_Prometa\MitoSys2\Calibration\mEGFPC1_Noc\mEGFP_0_R1_P7_K1_Ch2-Ch1.zen
143310	2.982530e-04	1.860056e-03	5.150800e-05	20150416_STAG1gfpch8_Prometa\MitoSys2\Calibration\mEGFPC1_Noc\mEGFP_0_R1_P7_K1_Ch2-Ch1.zen
153550	-1.672033e-05	1.871760e-03	4.691400e-05	20150416_STAG1gfpch8_Prometa\MitoSys2\Calibration\mEGFPC1_Noc\mEGFP_0_R1_P7_K1_Ch2-Ch1.zen
163790	2.907071e-05	1.739551e-03	4.299000e-05	20150416_STAG1gfpch8_Prometa\MitoSys2\Calibration\mEGFPC1_Noc\mEGFP_0_R1_P7_K1_Ch2-Ch1.zen
174030	-1.575390e-04	1.467888e-03	3.960600e-05	20150416_STAG1gfpch8_Prometa\MitoSys2\Calibration\mEGFPC1_Noc\mEGFP_0_R1_P7_K1_Ch2-Ch1.zen
184270	2.282608e-04	1.387010e-03	3.666100e-05	20150416_STAG1gfpch8_Prometa\MitoSys2\Calibration\mEGFPC1_Noc\mEGFP_0_R1_P7_K1_Ch2-Ch1.zen
194510	1.744396e-04	1.890910e-03	3.407900e-05	20150416_STAG1gfpch8_Prometa\MitoSys2\Calibration\mEGFPC1_Noc\mEGFP_0_R1_P7_K1_Ch2-Ch1.zen
204750	1.704685e-04	1.201049e-03	3.179800e-05	20150416_STAG1gfpch8_Prometa\MitoSys2\Calibration\mEGFPC1_Noc\mEGFP_0_R1_P7_K1_Ch2-Ch1.zen
225230	-2.722513e-04	1.142801e-03	2.796100e-05	20150416_STAG1gfpch8_Prometa\MitoSys2\Calibration\mEGFPC1_Noc\mEGFP_0_R1_P7_K1_Ch2-Ch1.zen
245710	-1.741880e-04	1.477942e-03	2.486600e-05	20150416_STAG1gfpch8_Prometa\MitoSys2\Calibration\mEGFPC1_Noc\mEGFP_0_R1_P7_K1_Ch2-Ch1.zen
266190	-2.975608e-04	1.345111e-03	2.232500e-05	20150416_STAG1gfpch8_Prometa\MitoSys2\Calibration\mEGFPC1_Noc\mEGFP_0_R1_P7_K1_Ch2-Ch1.zen
286670	-4.066124e-04	1.459784e-03	2.020500e-05	20150416_STAG1gfpch8_Prometa\MitoSys2\Calibration\mEGFPC1_Noc\mEGFP_0_R1_P7_K1_Ch2-Ch1.zen
307150	1.595853e-05	1.449502e-03	1.841500e-05	20150416_STAG1gfpch8_Prometa\MitoSys2\Calibration\mEGFPC1_Noc\mEGFP_0_R1_P7_K1_Ch2-Ch1.zen
327630	1.240993e-04	1.407172e-03	1.688500e-05	20150416_STAG1gfpch8_Prometa\MitoSys2\Calibration\mEGFPC1_Noc\mEGFP_0_R1_P7_K1_Ch2-Ch1.zen
348110	-3.805060e-04	1.391544e-03	1.556500e-05	20150416_STAG1gfpch8_Prometa\MitoSys2\Calibration\mEGFPC1_Noc\mEGFP_0_R1_P7_K1_Ch2-Ch1.zen
368590	-6.239626e-05	1.313845e-03	1.441500e-05	20150416_STAG1gfpch8_Prometa\MitoSys2\Calibration\mEGFPC1_Noc\mEGFP_0_R1_P7_K1_Ch2-Ch1.zen
389070	-5.421797e-04	1.127488e-03	1.340700e-05	20150416_STAG1gfpch8_Prometa\MitoSys2\Calibration\mEGFPC1_Noc\mEGFP_0_R1_P7_K1_Ch2-Ch1.zen
409550	-3.705396e-04	1.004129e-03	1.251600e-05	20150416_STAG1gfpch8_Prometa\MitoSys2\Calibration\mEGFPC1_Noc\mEGFP_0_R1_P7_K1_Ch2-Ch1.zen
450510	-3.487212e-04	1.294467e-03	1.101600e-05	20150416_STAG1gfpch8_Prometa\MitoSys2\Calibration\mEGFPC1_Noc\mEGFP_0_R1_P7_K1_Ch2-Ch1.zen
491470	1.866964e-05	1.160257e-03	9.804700e-06	20150416_STAG1gfpch8_Prometa\MitoSys2\Calibration\mEGFPC1_Noc\mEGFP_0_R1_P7_K1_Ch2-Ch1.zen
532430	-2.517550e-05	1.301151e-03	8.809400e-06	20150416_STAG1gfpch8_Prometa\MitoSys2\Calibration\mEGFPC1_Noc\mEGFP_0_R1_P7_K1_Ch2-Ch1.zen
573390	-2.339930e-04	1.189750e-03	7.978800e-06	20150416_STAG1gfpch8_Prometa\MitoSys2\Calibration\mEGFPC1_Noc\mEGFP_0_R1_P7_K1_Ch2-Ch1.zen
614350	-3.930415e-05	9.696518e-04	7.276600e-06	20150416_STAG1gfpch8_Prometa\MitoSys2\Calibration\mEGFPC1_Noc\mEGFP_0_R1_P7_K1_Ch2-Ch1.zen
655310	3.206595e-05	1.038327e-03	6.676100e-06	20150416_STAG1gfpch8_Prometa\MitoSys2\Calibration\mEGFPC1_Noc\mEGFP_0_R1_P7_K1_Ch2-Ch1.zen
696270	2.664699e-04	8.311407e-04	6.157600e-06	20150416_STAG1gfpch8_Prometa\MitoSys2\Calibration\mEGFPC1_Noc\mEGFP_0_R1_P7_K1_Ch2-Ch1.zen
737230	3.055471e-04	1.220133e-03	5.705800e-06	20150416_STAG1gfpch8_Prometa\MitoSys2\Calibration\mEGFPC1_Noc\mEGFP_0_R1_P7_K1_Ch2-Ch1.zen
778190	6.284011e-06	1.039808e-03	5.309300e-06	20150416_STAG1gfpch8_Prometa\MitoSys2\Calibration\mEGFPC1_Noc\mEGFP_0_R1_P7_K1_Ch2-Ch1.zen
819150	6.393532e-05	8.954085e-04	4.958700e-06	20150416_STAG1gfpch8_Prometa\MitoSys2\Calibration\mEGFPC1_Noc\mEGFP_0_R1_P7_K1_Ch2-Ch1.zen
901070	1.473719e-04	8.022012e-04	4.368000e-06	20150416_STAG1gfpch8_Prometa\MitoSys2\Calibration\mEGFPC1_Noc\mEGFP_0_R1_P7_K1_Ch2-Ch1.zen
982990	-3.490136e-04	8.967324e-04	3.890800e-06	20150416_STAG1gfpch8_Prometa\MitoSys2\Calibration\mEGFPC1_Noc\mEGFP_0_R1_P7_K1_Ch2-Ch1.zen
1064910	-1.354757e-04	9.924525e-04	3.498200e-06	20150416_STAG1gfpch8_Prometa\MitoSys2\Calibration\mEGFPC1_Noc\mEGFP_0_R1_P7_K1_Ch2-Ch1.zen
1146830	-1.052593e-04	8.654104e-04	3.170400e-06	20150416_STAG1gfpch8_Prometa\MitoSys2\Calibration\mEGFPC1_Noc\mEGFP_0_R1_P7_K1_Ch2-Ch1.zen
1228750	-1.839548e-04	7.893039e-04	2.893000e-06	20150416_STAG1gfpch8_Prometa\MitoSys2\Calibration\mEGFPC1_Noc\mEGFP_0_R1_P7_K1_Ch2-Ch1.zen
1310670	4.183488e-05	5.457186e-04	2.655600e-06	20150416_STAG1gfpch8_Prometa\MitoSys2\Calibration\mEGFPC1_Noc\mEGFP_0_R1_P7_K1_Ch2-Ch1.zen
1392590	1.147333e-05	1.047974e-03	2.450500e-06	20150416_STAG1gfpch8_Prometa\MitoSys2\Calibration\mEGFPC1_Noc\mEGFP_0_R1_P7_K1_Ch2-Ch1.zen
1474510	-2.292635e-04	8.022148e-04	2.271800e-06	20150416_STAG1gfpch8_Prometa\MitoSys2\Calibration\mEGFPC1_Noc\mEGFP_0_R1_P7_K1_Ch2-Ch1.zen
1556430	1.273492e-04	6.693742e-04	2.114800e-06	20150416_STAG1gfpch8_Prometa\MitoSys2\Calibration\mEGFPC1_Noc\mEGFP_0_R1_P7_K1_Ch2-Ch1.zen
5	1.281398e-01	2.146937e-02	1.219100e-01	20150416_STAG1gfpch8_Prometa\MitoSys2\Calibration\mEGFPC1_Noc\mEGFP_0_R1_P8_K1_Ch2-Ch1.zen
10	1.112100e-01	2.109420e-02	1.192800e-01	20150416_STAG1gfpch8_Prometa\MitoSys2\Calibration\mEGFPC1_Noc\mEGFP_0_R1_P8_K1_Ch2-Ch1.zen
15	1.207695e-01	2.411053e-02	1.167900e-01	20150416_STAG1gfpch8_Prometa\MitoSys2\Calibration\mEGFPC1_Noc\mEGFP_0_R1_P8_K1_Ch2-Ch1.zen
20	1.132636e-01	2.372324e-02	1.144200e-01	20150416_STAG1gfpch8_Prometa\MitoSys2\Calibration\mEGFPC1_Noc\mEGFP_0_R1_P8_K1_Ch2-Ch1.zen
25	1.166483e-01	1.968178e-02	1.121600e-01	20150416_STAG1gfpch8_Prometa\MitoSys2\Calibration\mEGFPC1_Noc\mEGFP_0_R1_P8_K1_Ch2-Ch1.zen
30	1.059587e-01	2.483008e-02	1.100000e-01	20150416_STAG1gfpch8_Prometa\MitoSys2\Calibration\mEGFPC1_Noc\mEGFP_0_R1_P8_K1_Ch2-Ch1.zen
35	1.060502e-01	2.621706e-02	1.079300e-01	20150416_STAG1gfpch8_Prometa\MitoSys2\Calibration\mEGFPC1_Noc\mEGFP_0_R1_P8_K1_Ch2-Ch1.zen
40	1.039337e-01	1.971402e-02	1.059600e-01	20150416_STAG1gfpch8_Prometa\MitoSys2\Calibration\mEGFPC1_Noc\mEGFP_0_R1_P8_K1_Ch2-Ch1.zen
45	1.011887e-01	2.263905e-02	1.040600e-01	20150416_STAG1gfpch8_Prometa\MitoSys2\Calibration\mEGFPC1_Noc\mEGFP_0_R1_P8_K1_Ch2-Ch1.zen
50	1.038842e-01	1.854554e-02	1.022400e-01	20150416_STAG1gfpch8_Prometa\MitoSys2\Calibration\mEGFPC1_Noc\mEGFP_0_R1_P8_K1_Ch2-Ch1.zen
60	9.772987e-02	1.655832e-02	9.881200e-02	20150416_STAG1gfpch8_Prometa\MitoSys2\Calibration\mEGFPC1_Noc\mEGFP_0_R1_P8_K1_Ch2-Ch1.zen
70	9.829912e-02	1.824721e-02	9.563700e-02	20150416_STAG1gfpch8_Prometa\MitoSys2\Calibration\mEGFPC1_Noc\mEGFP_0_R1_P8_K1_Ch2-Ch1.zen
80	9.436616e-02	1.387040e-02	9.268700e-02	20150416_STAG1gfpch8_Prometa\MitoSys2\Calibration\mEGFPC1_Noc\mEGFP_0_R1_P8_K1_Ch2-Ch1.zen
90	8.170033e-02	1.212313e-02	8.993800e-02	20150416_STAG1gfpch8_Prometa\MitoSys2\Calibration\mEGFPC1_Noc\mEGFP_0_R1_P8_K1_Ch2-Ch1.zen
100	9.031271e-02	1.573642e-02	8.737000e-02	20150416_STAG1gfpch8_Prometa\MitoSys2\Calibration\mEGFPC1_Noc\mEGFP_0_R1_P8_K1_Ch2-Ch1.zen
110	8.170681e-02	1.966716e-02	8.496400e-02	20150416_STAG1gfpch8_Prometa\MitoSys2\Calibration\mEGFPC1_Noc\mEGFP_0_R1_P8_K1_Ch2-Ch1.zen
120	8.637461e-02	1.071283e-02	8.270500e-02	20150416_STAG1gfpch8_Prometa\MitoSys2\Calibration\mEGFPC1_Noc\mEGFP_0_R1_P8_K1_Ch2-Ch1.zen
130	8.385176e-02	1.598268e-02	8.057800e-02	20150416_STAG1gfpch8_Prometa\MitoSys2\Calibration\mEGFPC1_Noc\mEGFP_0_R1_P8_K1_Ch2-Ch1.zen
140	8.005775e-02	1.489072e-02	7.857200e-02	20150416_STAG1gfpch8_Prometa\MitoSys2\Calibration\mEGFPC1_Noc\mEGFP_0_R1_P8_K1_Ch2-Ch1.zen
150	7.742870e-02	1.053443e-02	7.667600e-02	20150416_STAG1gfpch8_Prometa\MitoSys2\Calibration\mEGFPC1_Noc\mEGFP_0_R1_P8_K1_Ch2-Ch1.zen
170	7.497260e-02	1.461957e-02	7.317400e-02	20150416_STAG1gfpch8_Prometa\MitoSys2\Calibration\mEGFPC1_Noc\mEGFP_0_R1_P8_K1_Ch2-Ch1.zen
190	7.399036e-02	1.545508e-02	7.001000e-02	20150416_STAG1gfpch8_Prometa\MitoSys2\Calibration\mEGFPC1_Noc\mEGFP_0_R1_P8_K1_Ch2-Ch1.zen
210	6.641004e-02	1.449815e-02	6.713100e-02	20150416_STAG1gfpch8_Prometa\MitoSys2\Calibration\mEGFPC1_Noc\mEGFP_0_R1_P8_K1_Ch2-Ch1.zen
230	6.164155e-02	9.447772e-03	6.449700e-02	20150416_STAG1gfpch8_Prometa\MitoSys2\Calibration\mEGFPC1_Noc\mEGFP_0_R1_P8_K1_Ch2-Ch1.zen
250	6.265113e-02	1.140009e-02	6.207400e-02	20150416_STAG1gfpch8_Prometa\MitoSys2\Calibration\mEGFPC1_Noc\mEGFP_0_R1_P8_K1_Ch2-Ch1.zen
270	5.898361e-02	9.340168e-03	5.983500e-02	20150416_STAG1gfpch8_Prometa\MitoSys2\Calibration\mEGFPC1_Noc\mEGFP_0_R1_P8_K1_Ch2-Ch1.zen
290	5.927750e-02	1.079361e-02	5.775800e-02	20150416_STAG1gfpch8_Prometa\MitoSys2\Calibration\mEGFPC1_Noc\mEGFP_0_R1_P8_K1_Ch2-Ch1.zen
310	5.488151e-02	1.494547e-02	5.582300e-02	20150416_STAG1gfpch8_Prometa\MitoSys2\Calibration\mEGFPC1_Noc\mEGFP_0_R1_P8_K1_Ch2-Ch1.zen
330	5.655706e-02	6.485821e-03	5.401500e-02	20150416_STAG1gfpch8_Prometa\MitoSys2\Calibration\mEGFPC1_Noc\mEGFP_0_R1_P8_K1_Ch2-Ch1.zen
350	5.184277e-02	8.804967e-03	5.232100e-02	20150416_STAG1gfpch8_Prometa\MitoSys2\Calibration\mEGFPC1_Noc\mEGFP_0_R1_P8_K1_Ch2-Ch1.zen
390	4.933490e-02	9.843502e-03	4.922900e-02	20150416_STAG1gfpch8_Prometa\MitoSys2\Calibration\mEGFPC1_Noc\mEGFP_0_R1_P8_K1_Ch2-Ch1.zen
430	4.569593e-02	8.264110e-03	4.647600e-02	20150416_STAG1gfpch8_Prometa\MitoSys2\Calibration\mEGFPC1_Noc\mEGFP_0_R1_P8_K1_Ch2-Ch1.zen
470	3.853929e-02	8.496210e-03	4.400500e-02	20150416_STAG1gfpch8_Prometa\MitoSys2\Calibration\mEGFPC1_Noc\mEGFP_0_R1_P8_K1_Ch2-Ch1.zen
510	4.202761e-02	1.125636e-02	4.177300e-02	20150416_STAG1gfpch8_Prometa\MitoSys2\Calibration\mEGFPC1_Noc\mEGFP_0_R1_P8_K1_Ch2-Ch1.zen
550	3.910834e-02	1.054778e-02	3.974800e-02	20150416_STAG1gfpch8_Prometa\MitoSys2\Calibration\mEGFPC1_Noc\mEGFP_0_R1_P8_K1_Ch2-Ch1.zen
590	3.809876e-02	7.601728e-03	3.790100e-02	20150416_STAG1gfpch8_Prometa\MitoSys2\Calibration\mEGFPC1_Noc\mEGFP_0_R1_P8_K1_Ch2-Ch1.zen
630	3.502538e-02	8.948982e-03	3.620900e-02	20150416_STAG1gfpch8_Prometa\MitoSys2\Calibration\mEGFPC1_Noc\mEGFP_0_R1_P8_K1_Ch2-Ch1.zen
670	3.481118e-02	8.687873e-03	3.465500e-02	20150416_STAG1gfpch8_Prometa\MitoSys2\Calibration\mEGFPC1_Noc\mEGFP_0_R1_P8_K1_Ch2-Ch1.zen
710	3.269131e-02	8.477512e-03	3.322200e-02	20150416_STAG1gfpch8_Prometa\MitoSys2\Calibration\mEGFPC1_Noc\mEGFP_0_R1_P8_K1_Ch2-Ch1.zen
750	3.227486e-02	6.373679e-03	3.189700e-02	20150416_STAG1gfpch8_Prometa\MitoSys2\Calibration\mEGFPC1_Noc\mEGFP_0_R1_P8_K1_Ch2-Ch1.zen
830	2.768716e-02	7.418432e-03	2.952600e-02	20150416_STAG1gfpch8_Prometa\MitoSys2\Calibration\mEGFPC1_Noc\mEGFP_0_R1_P8_K1_Ch2-Ch1.zen
910	2.543784e-02	7.766864e-03	2.746700e-02	20150416_STAG1gfpch8_Prometa\MitoSys2\Calibration\mEGFPC1_Noc\mEGFP_0_R1_P8_K1_Ch2-Ch1.zen
990	2.467311e-02	8.839228e-03	2.566400e-02	20150416_STAG1gfpch8_Prometa\MitoSys2\Calibration\mEGFPC1_Noc\mEGFP_0_R1_P8_K1_Ch2-Ch1.zen
1070	2.334522e-02	4.782169e-03	2.407300e-02	20150416_STAG1gfpch8_Prometa\MitoSys2\Calibration\mEGFPC1_Noc\mEGFP_0_R1_P8_K1_Ch2-Ch1.zen
1150	2.466828e-02	7.306825e-03	2.265800e-02	20150416_STAG1gfpch8_Prometa\MitoSys2\Calibration\mEGFPC1_Noc\mEGFP_0_R1_P8_K1_Ch2-Ch1.zen
1230	2.202970e-02	6.771169e-03	2.139400e-02	20150416_STAG1gfpch8_Prometa\MitoSys2\Calibration\mEGFPC1_Noc\mEGFP_0_R1_P8_K1_Ch2-Ch1.zen
1310	2.034930e-02	6.992536e-03	2.025600e-02	20150416_STAG1gfpch8_Prometa\MitoSys2\Calibration\mEGFPC1_Noc\mEGFP_0_R1_P8_K1_Ch2-Ch1.zen
1390	2.047824e-02	7.556570e-03	1.922800e-02	20150416_STAG1gfpch8_Prometa\MitoSys2\Calibration\mEGFPC1_Noc\mEGFP_0_R1_P8_K1_Ch2-Ch1.zen
1470	1.929482e-02	7.428589e-03	1.829500e-02	20150416_STAG1gfpch8_Prometa\MitoSys2\Calibration\mEGFPC1_Noc\mEGFP_0_R1_P8_K1_Ch2-Ch1.zen
1550	1.884329e-02	5.757665e-03	1.744300e-02	20150416_STAG1gfpch8_Prometa\MitoSys2\Calibration\mEGFPC1_Noc\mEGFP_0_R1_P8_K1_Ch2-Ch1.zen
1710	1.767638e-02	8.567127e-03	1.594800e-02	20150416_STAG1gfpch8_Prometa\MitoSys2\Calibration\mEGFPC1_Noc\mEGFP_0_R1_P8_K1_Ch2-Ch1.zen
1870	1.551842e-02	6.729919e-03	1.467700e-02	20150416_STAG1gfpch8_Prometa\MitoSys2\Calibration\mEGFPC1_Noc\mEGFP_0_R1_P8_K1_Ch2-Ch1.zen
2030	1.494924e-02	5.791383e-03	1.358400e-02	20150416_STAG1gfpch8_Prometa\MitoSys2\Calibration\mEGFPC1_Noc\mEGFP_0_R1_P8_K1_Ch2-Ch1.zen
2190	1.246482e-02	7.057845e-03	1.263500e-02	20150416_STAG1gfpch8_Prometa\MitoSys2\Calibration\mEGFPC1_Noc\mEGFP_0_R1_P8_K1_Ch2-Ch1.zen
2350	1.395323e-02	5.309448e-03	1.180300e-02	20150416_STAG1gfpch8_Prometa\MitoSys2\Calibration\mEGFPC1_Noc\mEGFP_0_R1_P8_K1_Ch2-Ch1.zen
2510	1.165816e-02	6.954276e-03	1.106800e-02	20150416_STAG1gfpch8_Prometa\MitoSys2\Calibration\mEGFPC1_Noc\mEGFP_0_R1_P8_K1_Ch2-Ch1.zen
2670	1.167261e-02	5.394086e-03	1.041300e-02	20150416_STAG1gfpch8_Prometa\MitoSys2\Calibration\mEGFPC1_Noc\mEGFP_0_R1_P8_K1_Ch2-Ch1.zen
2830	9.518746e-03	4.754603e-03	9.827700e-03	20150416_STAG1gfpch8_Prometa\MitoSys2\Calibration\mEGFPC1_Noc\mEGFP_0_R1_P8_K1_Ch2-Ch1.zen
2990	8.834471e-03	5.585051e-03	9.300400e-03	20150416_STAG1gfpch8_Prometa\MitoSys2\Calibration\mEGFPC1_Noc\mEGFP_0_R1_P8_K1_Ch2-Ch1.zen
3150	8.968089e-03	5.509339e-03	8.823200e-03	20150416_STAG1gfpch8_Prometa\MitoSys2\Calibration\mEGFPC1_Noc\mEGFP_0_R1_P8_K1_Ch2-Ch1.zen
3470	8.030918e-03	4.153709e-03	7.993300e-03	20150416_STAG1gfpch8_Prometa\MitoSys2\Calibration\mEGFPC1_Noc\mEGFP_0_R1_P8_K1_Ch2-Ch1.zen
3790	5.549363e-03	4.511588e-03	7.296700e-03	20150416_STAG1gfpch8_Prometa\MitoSys2\Calibration\mEGFPC1_Noc\mEGFP_0_R1_P8_K1_Ch2-Ch1.zen
4110	6.461968e-03	3.904597e-03	6.703900e-03	20150416_STAG1gfpch8_Prometa\MitoSys2\Calibration\mEGFPC1_Noc\mEGFP_0_R1_P8_K1_Ch2-Ch1.zen
4430	5.685075e-03	4.001174e-03	6.193600e-03	20150416_STAG1gfpch8_Prometa\MitoSys2\Calibration\mEGFPC1_Noc\mEGFP_0_R1_P8_K1_Ch2-Ch1.zen
4750	4.926811e-03	4.687902e-03	5.749900e-03	20150416_STAG1gfpch8_Prometa\MitoSys2\Calibration\mEGFPC1_Noc\mEGFP_0_R1_P8_K1_Ch2-Ch1.zen
5070	4.894774e-03	4.915229e-03	5.360800e-03	20150416_STAG1gfpch8_Prometa\MitoSys2\Calibration\mEGFPC1_Noc\mEGFP_0_R1_P8_K1_Ch2-Ch1.zen
5390	5.358147e-03	4.859016e-03	5.016900e-03	20150416_STAG1gfpch8_Prometa\MitoSys2\Calibration\mEGFPC1_Noc\mEGFP_0_R1_P8_K1_Ch2-Ch1.zen
5710	4.998383e-03	4.392749e-03	4.710900e-03	20150416_STAG1gfpch8_Prometa\MitoSys2\Calibration\mEGFPC1_Noc\mEGFP_0_R1_P8_K1_Ch2-Ch1.zen
6030	4.158906e-03	3.921766e-03	4.436900e-03	20150416_STAG1gfpch8_Prometa\MitoSys2\Calibration\mEGFPC1_Noc\mEGFP_0_R1_P8_K1_Ch2-Ch1.zen
6350	4.021299e-03	3.604614e-03	4.190300e-03	20150416_STAG1gfpch8_Prometa\MitoSys2\Calibration\mEGFPC1_Noc\mEGFP_0_R1_P8_K1_Ch2-Ch1.zen
6990	2.668262e-03	4.424595e-03	3.764600e-03	20150416_STAG1gfpch8_Prometa\MitoSys2\Calibration\mEGFPC1_Noc\mEGFP_0_R1_P8_K1_Ch2-Ch1.zen
7630	3.722242e-03	4.556911e-03	3.410400e-03	20150416_STAG1gfpch8_Prometa\MitoSys2\Calibration\mEGFPC1_Noc\mEGFP_0_R1_P8_K1_Ch2-Ch1.zen
8270	3.479058e-03	4.278604e-03	3.111400e-03	20150416_STAG1gfpch8_Prometa\MitoSys2\Calibration\mEGFPC1_Noc\mEGFP_0_R1_P8_K1_Ch2-Ch1.zen
8910	3.661876e-03	3.649016e-03	2.855900e-03	20150416_STAG1gfpch8_Prometa\MitoSys2\Calibration\mEGFPC1_Noc\mEGFP_0_R1_P8_K1_Ch2-Ch1.zen
9550	3.389124e-03	4.744045e-03	2.635300e-03	20150416_STAG1gfpch8_Prometa\MitoSys2\Calibration\mEGFPC1_Noc\mEGFP_0_R1_P8_K1_Ch2-Ch1.zen
10190	3.618359e-03	4.646839e-03	2.443000e-03	20150416_STAG1gfpch8_Prometa\MitoSys2\Calibration\mEGFPC1_Noc\mEGFP_0_R1_P8_K1_Ch2-Ch1.zen
10830	3.240404e-03	3.842884e-03	2.274100e-03	20150416_STAG1gfpch8_Prometa\MitoSys2\Calibration\mEGFPC1_Noc\mEGFP_0_R1_P8_K1_Ch2-Ch1.zen
11470	1.181606e-03	3.756762e-03	2.124600e-03	20150416_STAG1gfpch8_Prometa\MitoSys2\Calibration\mEGFPC1_Noc\mEGFP_0_R1_P8_K1_Ch2-Ch1.zen
12110	3.021485e-04	5.191010e-03	1.991500e-03	20150416_STAG1gfpch8_Prometa\MitoSys2\Calibration\mEGFPC1_Noc\mEGFP_0_R1_P8_K1_Ch2-Ch1.zen
12750	8.957766e-04	3.582813e-03	1.872300e-03	20150416_STAG1gfpch8_Prometa\MitoSys2\Calibration\mEGFPC1_Noc\mEGFP_0_R1_P8_K1_Ch2-Ch1.zen
14030	1.792400e-03	3.148741e-03	1.668000e-03	20150416_STAG1gfpch8_Prometa\MitoSys2\Calibration\mEGFPC1_Noc\mEGFP_0_R1_P8_K1_Ch2-Ch1.zen
15310	3.790204e-04	3.424547e-03	1.499500e-03	20150416_STAG1gfpch8_Prometa\MitoSys2\Calibration\mEGFPC1_Noc\mEGFP_0_R1_P8_K1_Ch2-Ch1.zen
16590	2.849096e-04	3.703887e-03	1.358400e-03	20150416_STAG1gfpch8_Prometa\MitoSys2\Calibration\mEGFPC1_Noc\mEGFP_0_R1_P8_K1_Ch2-Ch1.zen
17870	7.851818e-04	3.406339e-03	1.238800e-03	20150416_STAG1gfpch8_Prometa\MitoSys2\Calibration\mEGFPC1_Noc\mEGFP_0_R1_P8_K1_Ch2-Ch1.zen
19150	3.285790e-04	4.976745e-03	1.136200e-03	20150416_STAG1gfpch8_Prometa\MitoSys2\Calibration\mEGFPC1_Noc\mEGFP_0_R1_P8_K1_Ch2-Ch1.zen
20430	-4.902411e-04	3.370191e-03	1.047400e-03	20150416_STAG1gfpch8_Prometa\MitoSys2\Calibration\mEGFPC1_Noc\mEGFP_0_R1_P8_K1_Ch2-Ch1.zen
21710	-6.534304e-04	3.226030e-03	9.699500e-04	20150416_STAG1gfpch8_Prometa\MitoSys2\Calibration\mEGFPC1_Noc\mEGFP_0_R1_P8_K1_Ch2-Ch1.zen
22990	5.707131e-04	3.652614e-03	9.017900e-04	20150416_STAG1gfpch8_Prometa\MitoSys2\Calibration\mEGFPC1_Noc\mEGFP_0_R1_P8_K1_Ch2-Ch1.zen
24270	4.374586e-04	4.411570e-03	8.414400e-04	20150416_STAG1gfpch8_Prometa\MitoSys2\Calibration\mEGFPC1_Noc\mEGFP_0_R1_P8_K1_Ch2-Ch1.zen
25550	1.118686e-04	3.514142e-03	7.876800e-04	20150416_STAG1gfpch8_Prometa\MitoSys2\Calibration\mEGFPC1_Noc\mEGFP_0_R1_P8_K1_Ch2-Ch1.zen
28110	-2.876173e-04	3.612713e-03	6.962200e-04	20150416_STAG1gfpch8_Prometa\MitoSys2\Calibration\mEGFPC1_Noc\mEGFP_0_R1_P8_K1_Ch2-Ch1.zen
30670	-7.994260e-04	3.285740e-03	6.215000e-04	20150416_STAG1gfpch8_Prometa\MitoSys2\Calibration\mEGFPC1_Noc\mEGFP_0_R1_P8_K1_Ch2-Ch1.zen
33230	-4.148298e-05	3.021011e-03	5.594800e-04	20150416_STAG1gfpch8_Prometa\MitoSys2\Calibration\mEGFPC1_Noc\mEGFP_0_R1_P8_K1_Ch2-Ch1.zen
35790	1.355847e-04	3.766646e-03	5.073000e-04	20150416_STAG1gfpch8_Prometa\MitoSys2\Calibration\mEGFPC1_Noc\mEGFP_0_R1_P8_K1_Ch2-Ch1.zen
38350	4.923240e-04	3.469268e-03	4.628800e-04	20150416_STAG1gfpch8_Prometa\MitoSys2\Calibration\mEGFPC1_Noc\mEGFP_0_R1_P8_K1_Ch2-Ch1.zen
40910	1.173387e-03	3.172250e-03	4.246900e-04	20150416_STAG1gfpch8_Prometa\MitoSys2\Calibration\mEGFPC1_Noc\mEGFP_0_R1_P8_K1_Ch2-Ch1.zen
43470	-1.415440e-05	2.047233e-03	3.915600e-04	20150416_STAG1gfpch8_Prometa\MitoSys2\Calibration\mEGFPC1_Noc\mEGFP_0_R1_P8_K1_Ch2-Ch1.zen
46030	8.697024e-04	2.884555e-03	3.625800e-04	20150416_STAG1gfpch8_Prometa\MitoSys2\Calibration\mEGFPC1_Noc\mEGFP_0_R1_P8_K1_Ch2-Ch1.zen
48590	2.059697e-03	3.565864e-03	3.370700e-04	20150416_STAG1gfpch8_Prometa\MitoSys2\Calibration\mEGFPC1_Noc\mEGFP_0_R1_P8_K1_Ch2-Ch1.zen
51150	1.545723e-03	2.392611e-03	3.144500e-04	20150416_STAG1gfpch8_Prometa\MitoSys2\Calibration\mEGFPC1_Noc\mEGFP_0_R1_P8_K1_Ch2-Ch1.zen
56270	3.972332e-04	2.152798e-03	2.762300e-04	20150416_STAG1gfpch8_Prometa\MitoSys2\Calibration\mEGFPC1_Noc\mEGFP_0_R1_P8_K1_Ch2-Ch1.zen
61390	7.490908e-04	2.654110e-03	2.452500e-04	20150416_STAG1gfpch8_Prometa\MitoSys2\Calibration\mEGFPC1_Noc\mEGFP_0_R1_P8_K1_Ch2-Ch1.zen
66510	-5.484534e-04	2.794320e-03	2.197300e-04	20150416_STAG1gfpch8_Prometa\MitoSys2\Calibration\mEGFPC1_Noc\mEGFP_0_R1_P8_K1_Ch2-Ch1.zen
71630	-2.584990e-04	3.504290e-03	1.984000e-04	20150416_STAG1gfpch8_Prometa\MitoSys2\Calibration\mEGFPC1_Noc\mEGFP_0_R1_P8_K1_Ch2-Ch1.zen
76750	-2.433017e-04	2.516389e-03	1.803500e-04	20150416_STAG1gfpch8_Prometa\MitoSys2\Calibration\mEGFPC1_Noc\mEGFP_0_R1_P8_K1_Ch2-Ch1.zen
81870	5.132905e-04	3.099844e-03	1.649100e-04	20150416_STAG1gfpch8_Prometa\MitoSys2\Calibration\mEGFPC1_Noc\mEGFP_0_R1_P8_K1_Ch2-Ch1.zen
86990	-3.467015e-04	3.710057e-03	1.515800e-04	20150416_STAG1gfpch8_Prometa\MitoSys2\Calibration\mEGFPC1_Noc\mEGFP_0_R1_P8_K1_Ch2-Ch1.zen
92110	1.069651e-04	3.303808e-03	1.399700e-04	20150416_STAG1gfpch8_Prometa\MitoSys2\Calibration\mEGFPC1_Noc\mEGFP_0_R1_P8_K1_Ch2-Ch1.zen
97230	1.627706e-04	2.534438e-03	1.297900e-04	20150416_STAG1gfpch8_Prometa\MitoSys2\Calibration\mEGFPC1_Noc\mEGFP_0_R1_P8_K1_Ch2-Ch1.zen
102350	1.368725e-04	2.066031e-03	1.208000e-04	20150416_STAG1gfpch8_Prometa\MitoSys2\Calibration\mEGFPC1_Noc\mEGFP_0_R1_P8_K1_Ch2-Ch1.zen
112590	-4.840569e-04	2.333565e-03	1.056800e-04	20150416_STAG1gfpch8_Prometa\MitoSys2\Calibration\mEGFPC1_Noc\mEGFP_0_R1_P8_K1_Ch2-Ch1.zen
122830	3.819029e-04	3.139490e-03	9.350100e-05	20150416_STAG1gfpch8_Prometa\MitoSys2\Calibration\mEGFPC1_Noc\mEGFP_0_R1_P8_K1_Ch2-Ch1.zen
133070	1.525040e-04	1.332830e-03	8.351600e-05	20150416_STAG1gfpch8_Prometa\MitoSys2\Calibration\mEGFPC1_Noc\mEGFP_0_R1_P8_K1_Ch2-Ch1.zen
143310	4.657335e-04	1.956687e-03	7.520600e-05	20150416_STAG1gfpch8_Prometa\MitoSys2\Calibration\mEGFPC1_Noc\mEGFP_0_R1_P8_K1_Ch2-Ch1.zen
153550	6.988116e-04	1.576399e-03	6.820200e-05	20150416_STAG1gfpch8_Prometa\MitoSys2\Calibration\mEGFPC1_Noc\mEGFP_0_R1_P8_K1_Ch2-Ch1.zen
163790	1.003869e-03	2.565796e-03	6.223200e-05	20150416_STAG1gfpch8_Prometa\MitoSys2\Calibration\mEGFPC1_Noc\mEGFP_0_R1_P8_K1_Ch2-Ch1.zen
174030	-2.660336e-04	3.080717e-03	5.709400e-05	20150416_STAG1gfpch8_Prometa\MitoSys2\Calibration\mEGFPC1_Noc\mEGFP_0_R1_P8_K1_Ch2-Ch1.zen
184270	7.683299e-04	2.253702e-03	5.263300e-05	20150416_STAG1gfpch8_Prometa\MitoSys2\Calibration\mEGFPC1_Noc\mEGFP_0_R1_P8_K1_Ch2-Ch1.zen
194510	5.937674e-04	2.236630e-03	4.872900e-05	20150416_STAG1gfpch8_Prometa\MitoSys2\Calibration\mEGFPC1_Noc\mEGFP_0_R1_P8_K1_Ch2-Ch1.zen
204750	2.006207e-04	2.161977e-03	4.529000e-05	20150416_STAG1gfpch8_Prometa\MitoSys2\Calibration\mEGFPC1_Noc\mEGFP_0_R1_P8_K1_Ch2-Ch1.zen
225230	4.096677e-05	1.737202e-03	3.952400e-05	20150416_STAG1gfpch8_Prometa\MitoSys2\Calibration\mEGFPC1_Noc\mEGFP_0_R1_P8_K1_Ch2-Ch1.zen
245710	4.295832e-04	1.910527e-03	3.489600e-05	20150416_STAG1gfpch8_Prometa\MitoSys2\Calibration\mEGFPC1_Noc\mEGFP_0_R1_P8_K1_Ch2-Ch1.zen
266190	-7.569448e-06	2.262749e-03	3.111400e-05	20150416_STAG1gfpch8_Prometa\MitoSys2\Calibration\mEGFPC1_Noc\mEGFP_0_R1_P8_K1_Ch2-Ch1.zen
286670	-2.102325e-04	1.573297e-03	2.797500e-05	20150416_STAG1gfpch8_Prometa\MitoSys2\Calibration\mEGFPC1_Noc\mEGFP_0_R1_P8_K1_Ch2-Ch1.zen
307150	-2.785411e-04	1.145761e-03	2.533500e-05	20150416_STAG1gfpch8_Prometa\MitoSys2\Calibration\mEGFPC1_Noc\mEGFP_0_R1_P8_K1_Ch2-Ch1.zen
327630	2.457357e-05	1.956744e-03	2.309000e-05	20150416_STAG1gfpch8_Prometa\MitoSys2\Calibration\mEGFPC1_Noc\mEGFP_0_R1_P8_K1_Ch2-Ch1.zen
348110	-1.125398e-05	2.008484e-03	2.116100e-05	20150416_STAG1gfpch8_Prometa\MitoSys2\Calibration\mEGFPC1_Noc\mEGFP_0_R1_P8_K1_Ch2-Ch1.zen
368590	3.016157e-04	2.879524e-03	1.948800e-05	20150416_STAG1gfpch8_Prometa\MitoSys2\Calibration\mEGFPC1_Noc\mEGFP_0_R1_P8_K1_Ch2-Ch1.zen
389070	3.798695e-04	1.627623e-03	1.802800e-05	20150416_STAG1gfpch8_Prometa\MitoSys2\Calibration\mEGFPC1_Noc\mEGFP_0_R1_P8_K1_Ch2-Ch1.zen
409550	4.034415e-04	1.181912e-03	1.674200e-05	20150416_STAG1gfpch8_Prometa\MitoSys2\Calibration\mEGFPC1_Noc\mEGFP_0_R1_P8_K1_Ch2-Ch1.zen
450510	-2.296893e-04	2.338721e-03	1.459100e-05	20150416_STAG1gfpch8_Prometa\MitoSys2\Calibration\mEGFPC1_Noc\mEGFP_0_R1_P8_K1_Ch2-Ch1.zen
491470	-2.776057e-04	1.236208e-03	1.286800e-05	20150416_STAG1gfpch8_Prometa\MitoSys2\Calibration\mEGFPC1_Noc\mEGFP_0_R1_P8_K1_Ch2-Ch1.zen
532430	5.414991e-04	1.443641e-03	1.146200e-05	20150416_STAG1gfpch8_Prometa\MitoSys2\Calibration\mEGFPC1_Noc\mEGFP_0_R1_P8_K1_Ch2-Ch1.zen
573390	-1.331006e-04	1.299110e-03	1.029700e-05	20150416_STAG1gfpch8_Prometa\MitoSys2\Calibration\mEGFPC1_Noc\mEGFP_0_R1_P8_K1_Ch2-Ch1.zen
614350	-4.757933e-05	1.178675e-03	9.318200e-06	20150416_STAG1gfpch8_Prometa\MitoSys2\Calibration\mEGFPC1_Noc\mEGFP_0_R1_P8_K1_Ch2-Ch1.zen
655310	-2.327096e-04	1.944534e-03	8.486900e-06	20150416_STAG1gfpch8_Prometa\MitoSys2\Calibration\mEGFPC1_Noc\mEGFP_0_R1_P8_K1_Ch2-Ch1.zen
696270	-4.888945e-04	1.389491e-03	7.773300e-06	20150416_STAG1gfpch8_Prometa\MitoSys2\Calibration\mEGFPC1_Noc\mEGFP_0_R1_P8_K1_Ch2-Ch1.zen
737230	5.426903e-04	1.507501e-03	7.155400e-06	20150416_STAG1gfpch8_Prometa\MitoSys2\Calibration\mEGFPC1_Noc\mEGFP_0_R1_P8_K1_Ch2-Ch1.zen
778190	3.281089e-04	1.562423e-03	6.616000e-06	20150416_STAG1gfpch8_Prometa\MitoSys2\Calibration\mEGFPC1_Noc\mEGFP_0_R1_P8_K1_Ch2-Ch1.zen
819150	-3.788939e-04	1.420336e-03	6.141700e-06	20150416_STAG1gfpch8_Prometa\MitoSys2\Calibration\mEGFPC1_Noc\mEGFP_0_R1_P8_K1_Ch2-Ch1.zen
901070	3.001640e-04	1.013633e-03	5.348600e-06	20150416_STAG1gfpch8_Prometa\MitoSys2\Calibration\mEGFPC1_Noc\mEGFP_0_R1_P8_K1_Ch2-Ch1.zen
982990	1.762782e-04	1.408170e-03	4.714100e-06	20150416_STAG1gfpch8_Prometa\MitoSys2\Calibration\mEGFPC1_Noc\mEGFP_0_R1_P8_K1_Ch2-Ch1.zen
1064910	8.048657e-05	9.083813e-04	4.196800e-06	20150416_STAG1gfpch8_Prometa\MitoSys2\Calibration\mEGFPC1_Noc\mEGFP_0_R1_P8_K1_Ch2-Ch1.zen
1146830	6.608367e-05	8.869981e-04	3.768600e-06	20150416_STAG1gfpch8_Prometa\MitoSys2\Calibration\mEGFPC1_Noc\mEGFP_0_R1_P8_K1_Ch2-Ch1.zen
1228750	2.925406e-04	8.540671e-04	3.409100e-06	20150416_STAG1gfpch8_Prometa\MitoSys2\Calibration\mEGFPC1_Noc\mEGFP_0_R1_P8_K1_Ch2-Ch1.zen
1310670	1.056286e-04	9.083195e-04	3.103900e-06	20150416_STAG1gfpch8_Prometa\MitoSys2\Calibration\mEGFPC1_Noc\mEGFP_0_R1_P8_K1_Ch2-Ch1.zen
1392590	-3.593091e-04	1.239371e-03	2.842100e-06	20150416_STAG1gfpch8_Prometa\MitoSys2\Calibration\mEGFPC1_Noc\mEGFP_0_R1_P8_K1_Ch2-Ch1.zen
1474510	-5.725204e-05	1.024584e-03	2.615400e-06	20150416_STAG1gfpch8_Prometa\MitoSys2\Calibration\mEGFPC1_Noc\mEGFP_0_R1_P8_K1_Ch2-Ch1.zen
1556430	-2.452782e-04	1.203662e-03	2.417700e-06	20150416_STAG1gfpch8_Prometa\MitoSys2\Calibration\mEGFPC1_Noc\mEGFP_0_R1_P8_K1_Ch2-Ch1.zen
5	1.323515e-01	2.808394e-02	1.319900e-01	20150416_STAG1gfpch8_Prometa\MitoSys2\Calibration\mEGFPC1_Noc\mEGFP_0_R1_P9_K1_Ch2-Ch1.zen
10	1.228837e-01	2.186896e-02	1.284600e-01	20150416_STAG1gfpch8_Prometa\MitoSys2\Calibration\mEGFPC1_Noc\mEGFP_0_R1_P9_K1_Ch2-Ch1.zen
15	1.293106e-01	2.038947e-02	1.252500e-01	20150416_STAG1gfpch8_Prometa\MitoSys2\Calibration\mEGFPC1_Noc\mEGFP_0_R1_P9_K1_Ch2-Ch1.zen
20	1.306631e-01	1.283579e-02	1.222800e-01	20150416_STAG1gfpch8_Prometa\MitoSys2\Calibration\mEGFPC1_Noc\mEGFP_0_R1_P9_K1_Ch2-Ch1.zen
25	1.186971e-01	2.498104e-02	1.195000e-01	20150416_STAG1gfpch8_Prometa\MitoSys2\Calibration\mEGFPC1_Noc\mEGFP_0_R1_P9_K1_Ch2-Ch1.zen
30	1.238875e-01	1.905975e-02	1.168900e-01	20150416_STAG1gfpch8_Prometa\MitoSys2\Calibration\mEGFPC1_Noc\mEGFP_0_R1_P9_K1_Ch2-Ch1.zen
35	1.140228e-01	2.544733e-02	1.144200e-01	20150416_STAG1gfpch8_Prometa\MitoSys2\Calibration\mEGFPC1_Noc\mEGFP_0_R1_P9_K1_Ch2-Ch1.zen
40	1.082909e-01	1.986833e-02	1.120800e-01	20150416_STAG1gfpch8_Prometa\MitoSys2\Calibration\mEGFPC1_Noc\mEGFP_0_R1_P9_K1_Ch2-Ch1.zen
45	1.031031e-01	1.972058e-02	1.098600e-01	20150416_STAG1gfpch8_Prometa\MitoSys2\Calibration\mEGFPC1_Noc\mEGFP_0_R1_P9_K1_Ch2-Ch1.zen
50	9.986864e-02	1.671593e-02	1.077500e-01	20150416_STAG1gfpch8_Prometa\MitoSys2\Calibration\mEGFPC1_Noc\mEGFP_0_R1_P9_K1_Ch2-Ch1.zen
60	1.037373e-01	1.265636e-02	1.038000e-01	20150416_STAG1gfpch8_Prometa\MitoSys2\Calibration\mEGFPC1_Noc\mEGFP_0_R1_P9_K1_Ch2-Ch1.zen
70	1.005457e-01	1.344059e-02	1.001700e-01	20150416_STAG1gfpch8_Prometa\MitoSys2\Calibration\mEGFPC1_Noc\mEGFP_0_R1_P9_K1_Ch2-Ch1.zen
80	9.865815e-02	1.397900e-02	9.683500e-02	20150416_STAG1gfpch8_Prometa\MitoSys2\Calibration\mEGFPC1_Noc\mEGFP_0_R1_P9_K1_Ch2-Ch1.zen
90	9.604114e-02	1.317063e-02	9.374400e-02	20150416_STAG1gfpch8_Prometa\MitoSys2\Calibration\mEGFPC1_Noc\mEGFP_0_R1_P9_K1_Ch2-Ch1.zen
100	8.382316e-02	1.907687e-02	9.087100e-02	20150416_STAG1gfpch8_Prometa\MitoSys2\Calibration\mEGFPC1_Noc\mEGFP_0_R1_P9_K1_Ch2-Ch1.zen
110	8.768473e-02	1.782528e-02	8.819100e-02	20150416_STAG1gfpch8_Prometa\MitoSys2\Calibration\mEGFPC1_Noc\mEGFP_0_R1_P9_K1_Ch2-Ch1.zen
120	8.768632e-02	1.891117e-02	8.568400e-02	20150416_STAG1gfpch8_Prometa\MitoSys2\Calibration\mEGFPC1_Noc\mEGFP_0_R1_P9_K1_Ch2-Ch1.zen
130	8.290481e-02	2.002843e-02	8.333200e-02	20150416_STAG1gfpch8_Prometa\MitoSys2\Calibration\mEGFPC1_Noc\mEGFP_0_R1_P9_K1_Ch2-Ch1.zen
140	8.273668e-02	1.807858e-02	8.112000e-02	20150416_STAG1gfpch8_Prometa\MitoSys2\Calibration\mEGFPC1_Noc\mEGFP_0_R1_P9_K1_Ch2-Ch1.zen
150	8.199968e-02	1.083027e-02	7.903600e-02	20150416_STAG1gfpch8_Prometa\MitoSys2\Calibration\mEGFPC1_Noc\mEGFP_0_R1_P9_K1_Ch2-Ch1.zen
170	7.243505e-02	1.441418e-02	7.520300e-02	20150416_STAG1gfpch8_Prometa\MitoSys2\Calibration\mEGFPC1_Noc\mEGFP_0_R1_P9_K1_Ch2-Ch1.zen
190	7.514945e-02	1.175171e-02	7.175800e-02	20150416_STAG1gfpch8_Prometa\MitoSys2\Calibration\mEGFPC1_Noc\mEGFP_0_R1_P9_K1_Ch2-Ch1.zen
210	6.514962e-02	8.388039e-03	6.864200e-02	20150416_STAG1gfpch8_Prometa\MitoSys2\Calibration\mEGFPC1_Noc\mEGFP_0_R1_P9_K1_Ch2-Ch1.zen
230	6.867247e-02	1.179165e-02	6.580800e-02	20150416_STAG1gfpch8_Prometa\MitoSys2\Calibration\mEGFPC1_Noc\mEGFP_0_R1_P9_K1_Ch2-Ch1.zen
250	6.432686e-02	1.364877e-02	6.321600e-02	20150416_STAG1gfpch8_Prometa\MitoSys2\Calibration\mEGFPC1_Noc\mEGFP_0_R1_P9_K1_Ch2-Ch1.zen
270	6.392545e-02	8.961358e-03	6.083500e-02	20150416_STAG1gfpch8_Prometa\MitoSys2\Calibration\mEGFPC1_Noc\mEGFP_0_R1_P9_K1_Ch2-Ch1.zen
290	6.021737e-02	1.103105e-02	5.864000e-02	20150416_STAG1gfpch8_Prometa\MitoSys2\Calibration\mEGFPC1_Noc\mEGFP_0_R1_P9_K1_Ch2-Ch1.zen
310	5.746667e-02	1.085971e-02	5.660800e-02	20150416_STAG1gfpch8_Prometa\MitoSys2\Calibration\mEGFPC1_Noc\mEGFP_0_R1_P9_K1_Ch2-Ch1.zen
330	5.420953e-02	1.094807e-02	5.472100e-02	20150416_STAG1gfpch8_Prometa\MitoSys2\Calibration\mEGFPC1_Noc\mEGFP_0_R1_P9_K1_Ch2-Ch1.zen
350	5.071484e-02	9.155838e-03	5.296300e-02	20150416_STAG1gfpch8_Prometa\MitoSys2\Calibration\mEGFPC1_Noc\mEGFP_0_R1_P9_K1_Ch2-Ch1.zen
390	5.306782e-02	9.569080e-03	4.978400e-02	20150416_STAG1gfpch8_Prometa\MitoSys2\Calibration\mEGFPC1_Noc\mEGFP_0_R1_P9_K1_Ch2-Ch1.zen
430	4.505172e-02	6.302927e-03	4.698300e-02	20150416_STAG1gfpch8_Prometa\MitoSys2\Calibration\mEGFPC1_Noc\mEGFP_0_R1_P9_K1_Ch2-Ch1.zen
470	4.550901e-02	8.182351e-03	4.449500e-02	20150416_STAG1gfpch8_Prometa\MitoSys2\Calibration\mEGFPC1_Noc\mEGFP_0_R1_P9_K1_Ch2-Ch1.zen
510	4.562546e-02	8.221093e-03	4.226700e-02	20150416_STAG1gfpch8_Prometa\MitoSys2\Calibration\mEGFPC1_Noc\mEGFP_0_R1_P9_K1_Ch2-Ch1.zen
550	4.152786e-02	8.964852e-03	4.026100e-02	20150416_STAG1gfpch8_Prometa\MitoSys2\Calibration\mEGFPC1_Noc\mEGFP_0_R1_P9_K1_Ch2-Ch1.zen
590	3.835919e-02	7.085924e-03	3.844300e-02	20150416_STAG1gfpch8_Prometa\MitoSys2\Calibration\mEGFPC1_Noc\mEGFP_0_R1_P9_K1_Ch2-Ch1.zen
630	3.877327e-02	9.003283e-03	3.678800e-02	20150416_STAG1gfpch8_Prometa\MitoSys2\Calibration\mEGFPC1_Noc\mEGFP_0_R1_P9_K1_Ch2-Ch1.zen
670	3.580079e-02	8.214029e-03	3.527300e-02	20150416_STAG1gfpch8_Prometa\MitoSys2\Calibration\mEGFPC1_Noc\mEGFP_0_R1_P9_K1_Ch2-Ch1.zen
710	3.241126e-02	1.064218e-02	3.388300e-02	20150416_STAG1gfpch8_Prometa\MitoSys2\Calibration\mEGFPC1_Noc\mEGFP_0_R1_P9_K1_Ch2-Ch1.zen
750	3.154751e-02	6.011686e-03	3.260100e-02	20150416_STAG1gfpch8_Prometa\MitoSys2\Calibration\mEGFPC1_Noc\mEGFP_0_R1_P9_K1_Ch2-Ch1.zen
830	2.851118e-02	7.011154e-03	3.031400e-02	20150416_STAG1gfpch8_Prometa\MitoSys2\Calibration\mEGFPC1_Noc\mEGFP_0_R1_P9_K1_Ch2-Ch1.zen
910	2.667135e-02	7.446987e-03	2.833400e-02	20150416_STAG1gfpch8_Prometa\MitoSys2\Calibration\mEGFPC1_Noc\mEGFP_0_R1_P9_K1_Ch2-Ch1.zen
990	2.488303e-02	1.035575e-02	2.660100e-02	20150416_STAG1gfpch8_Prometa\MitoSys2\Calibration\mEGFPC1_Noc\mEGFP_0_R1_P9_K1_Ch2-Ch1.zen
1070	2.499375e-02	6.483516e-03	2.507200e-02	20150416_STAG1gfpch8_Prometa\MitoSys2\Calibration\mEGFPC1_Noc\mEGFP_0_R1_P9_K1_Ch2-Ch1.zen
1150	2.142326e-02	9.586570e-03	2.371200e-02	20150416_STAG1gfpch8_Prometa\MitoSys2\Calibration\mEGFPC1_Noc\mEGFP_0_R1_P9_K1_Ch2-Ch1.zen
1230	2.012596e-02	8.205319e-03	2.249400e-02	20150416_STAG1gfpch8_Prometa\MitoSys2\Calibration\mEGFPC1_Noc\mEGFP_0_R1_P9_K1_Ch2-Ch1.zen
1310	1.924070e-02	7.513262e-03	2.139700e-02	20150416_STAG1gfpch8_Prometa\MitoSys2\Calibration\mEGFPC1_Noc\mEGFP_0_R1_P9_K1_Ch2-Ch1.zen
1390	1.762248e-02	8.852647e-03	2.040200e-02	20150416_STAG1gfpch8_Prometa\MitoSys2\Calibration\mEGFPC1_Noc\mEGFP_0_R1_P9_K1_Ch2-Ch1.zen
1470	1.904773e-02	5.797154e-03	1.949700e-02	20150416_STAG1gfpch8_Prometa\MitoSys2\Calibration\mEGFPC1_Noc\mEGFP_0_R1_P9_K1_Ch2-Ch1.zen
1550	1.821711e-02	5.864930e-03	1.867000e-02	20150416_STAG1gfpch8_Prometa\MitoSys2\Calibration\mEGFPC1_Noc\mEGFP_0_R1_P9_K1_Ch2-Ch1.zen
1710	1.615321e-02	5.859584e-03	1.721100e-02	20150416_STAG1gfpch8_Prometa\MitoSys2\Calibration\mEGFPC1_Noc\mEGFP_0_R1_P9_K1_Ch2-Ch1.zen
1870	1.618904e-02	6.679084e-03	1.596400e-02	20150416_STAG1gfpch8_Prometa\MitoSys2\Calibration\mEGFPC1_Noc\mEGFP_0_R1_P9_K1_Ch2-Ch1.zen
2030	1.572039e-02	6.044946e-03	1.488600e-02	20150416_STAG1gfpch8_Prometa\MitoSys2\Calibration\mEGFPC1_Noc\mEGFP_0_R1_P9_K1_Ch2-Ch1.zen
2190	1.408017e-02	5.838273e-03	1.394500e-02	20150416_STAG1gfpch8_Prometa\MitoSys2\Calibration\mEGFPC1_Noc\mEGFP_0_R1_P9_K1_Ch2-Ch1.zen
2350	1.364657e-02	4.148891e-03	1.311600e-02	20150416_STAG1gfpch8_Prometa\MitoSys2\Calibration\mEGFPC1_Noc\mEGFP_0_R1_P9_K1_Ch2-Ch1.zen
2510	1.271122e-02	7.325000e-03	1.237900e-02	20150416_STAG1gfpch8_Prometa\MitoSys2\Calibration\mEGFPC1_Noc\mEGFP_0_R1_P9_K1_Ch2-Ch1.zen
2670	9.741393e-03	6.223176e-03	1.172100e-02	20150416_STAG1gfpch8_Prometa\MitoSys2\Calibration\mEGFPC1_Noc\mEGFP_0_R1_P9_K1_Ch2-Ch1.zen
2830	1.123146e-02	5.446099e-03	1.112900e-02	20150416_STAG1gfpch8_Prometa\MitoSys2\Calibration\mEGFPC1_Noc\mEGFP_0_R1_P9_K1_Ch2-Ch1.zen
2990	1.124184e-02	5.636427e-03	1.059400e-02	20150416_STAG1gfpch8_Prometa\MitoSys2\Calibration\mEGFPC1_Noc\mEGFP_0_R1_P9_K1_Ch2-Ch1.zen
3150	1.079349e-02	4.235280e-03	1.010700e-02	20150416_STAG1gfpch8_Prometa\MitoSys2\Calibration\mEGFPC1_Noc\mEGFP_0_R1_P9_K1_Ch2-Ch1.zen
3470	9.742294e-03	5.345372e-03	9.256500e-03	20150416_STAG1gfpch8_Prometa\MitoSys2\Calibration\mEGFPC1_Noc\mEGFP_0_R1_P9_K1_Ch2-Ch1.zen
3790	9.868539e-03	4.938547e-03	8.536900e-03	20150416_STAG1gfpch8_Prometa\MitoSys2\Calibration\mEGFPC1_Noc\mEGFP_0_R1_P9_K1_Ch2-Ch1.zen
4110	9.104766e-03	6.350328e-03	7.920300e-03	20150416_STAG1gfpch8_Prometa\MitoSys2\Calibration\mEGFPC1_Noc\mEGFP_0_R1_P9_K1_Ch2-Ch1.zen
4430	8.881243e-03	4.513282e-03	7.386200e-03	20150416_STAG1gfpch8_Prometa\MitoSys2\Calibration\mEGFPC1_Noc\mEGFP_0_R1_P9_K1_Ch2-Ch1.zen
4750	7.780405e-03	4.483854e-03	6.919100e-03	20150416_STAG1gfpch8_Prometa\MitoSys2\Calibration\mEGFPC1_Noc\mEGFP_0_R1_P9_K1_Ch2-Ch1.zen
5070	6.978624e-03	4.972467e-03	6.507000e-03	20150416_STAG1gfpch8_Prometa\MitoSys2\Calibration\mEGFPC1_Noc\mEGFP_0_R1_P9_K1_Ch2-Ch1.zen
5390	7.798235e-03	5.768706e-03	6.141000e-03	20150416_STAG1gfpch8_Prometa\MitoSys2\Calibration\mEGFPC1_Noc\mEGFP_0_R1_P9_K1_Ch2-Ch1.zen
5710	7.952176e-03	5.454803e-03	5.813600e-03	20150416_STAG1gfpch8_Prometa\MitoSys2\Calibration\mEGFPC1_Noc\mEGFP_0_R1_P9_K1_Ch2-Ch1.zen
6030	5.463333e-03	5.663178e-03	5.519200e-03	20150416_STAG1gfpch8_Prometa\MitoSys2\Calibration\mEGFPC1_Noc\mEGFP_0_R1_P9_K1_Ch2-Ch1.zen
6350	6.544223e-03	4.588072e-03	5.253000e-03	20150416_STAG1gfpch8_Prometa\MitoSys2\Calibration\mEGFPC1_Noc\mEGFP_0_R1_P9_K1_Ch2-Ch1.zen
6990	5.530132e-03	4.432247e-03	4.790400e-03	20150416_STAG1gfpch8_Prometa\MitoSys2\Calibration\mEGFPC1_Noc\mEGFP_0_R1_P9_K1_Ch2-Ch1.zen
7630	6.155119e-03	4.810888e-03	4.402500e-03	20150416_STAG1gfpch8_Prometa\MitoSys2\Calibration\mEGFPC1_Noc\mEGFP_0_R1_P9_K1_Ch2-Ch1.zen
8270	3.569808e-03	5.135380e-03	4.072600e-03	20150416_STAG1gfpch8_Prometa\MitoSys2\Calibration\mEGFPC1_Noc\mEGFP_0_R1_P9_K1_Ch2-Ch1.zen
8910	3.056656e-03	4.422636e-03	3.788700e-03	20150416_STAG1gfpch8_Prometa\MitoSys2\Calibration\mEGFPC1_Noc\mEGFP_0_R1_P9_K1_Ch2-Ch1.zen
9550	3.157692e-03	3.649910e-03	3.541900e-03	20150416_STAG1gfpch8_Prometa\MitoSys2\Calibration\mEGFPC1_Noc\mEGFP_0_R1_P9_K1_Ch2-Ch1.zen
10190	2.103265e-03	4.678773e-03	3.325400e-03	20150416_STAG1gfpch8_Prometa\MitoSys2\Calibration\mEGFPC1_Noc\mEGFP_0_R1_P9_K1_Ch2-Ch1.zen
10830	2.501877e-03	4.777270e-03	3.134000e-03	20150416_STAG1gfpch8_Prometa\MitoSys2\Calibration\mEGFPC1_Noc\mEGFP_0_R1_P9_K1_Ch2-Ch1.zen
11470	1.827343e-03	4.782985e-03	2.963600e-03	20150416_STAG1gfpch8_Prometa\MitoSys2\Calibration\mEGFPC1_Noc\mEGFP_0_R1_P9_K1_Ch2-Ch1.zen
12110	2.290710e-03	3.508611e-03	2.811000e-03	20150416_STAG1gfpch8_Prometa\MitoSys2\Calibration\mEGFPC1_Noc\mEGFP_0_R1_P9_K1_Ch2-Ch1.zen
12750	3.033522e-03	4.095952e-03	2.673500e-03	20150416_STAG1gfpch8_Prometa\MitoSys2\Calibration\mEGFPC1_Noc\mEGFP_0_R1_P9_K1_Ch2-Ch1.zen
14030	1.779289e-03	4.520469e-03	2.435700e-03	20150416_STAG1gfpch8_Prometa\MitoSys2\Calibration\mEGFPC1_Noc\mEGFP_0_R1_P9_K1_Ch2-Ch1.zen
15310	2.193945e-03	4.124029e-03	2.237200e-03	20150416_STAG1gfpch8_Prometa\MitoSys2\Calibration\mEGFPC1_Noc\mEGFP_0_R1_P9_K1_Ch2-Ch1.zen
16590	1.146493e-03	3.629537e-03	2.069100e-03	20150416_STAG1gfpch8_Prometa\MitoSys2\Calibration\mEGFPC1_Noc\mEGFP_0_R1_P9_K1_Ch2-Ch1.zen
17870	1.524654e-03	3.350656e-03	1.924900e-03	20150416_STAG1gfpch8_Prometa\MitoSys2\Calibration\mEGFPC1_Noc\mEGFP_0_R1_P9_K1_Ch2-Ch1.zen
19150	1.484487e-03	4.170358e-03	1.799700e-03	20150416_STAG1gfpch8_Prometa\MitoSys2\Calibration\mEGFPC1_Noc\mEGFP_0_R1_P9_K1_Ch2-Ch1.zen
20430	1.704899e-03	2.958456e-03	1.690000e-03	20150416_STAG1gfpch8_Prometa\MitoSys2\Calibration\mEGFPC1_Noc\mEGFP_0_R1_P9_K1_Ch2-Ch1.zen
21710	2.179702e-03	3.145359e-03	1.593100e-03	20150416_STAG1gfpch8_Prometa\MitoSys2\Calibration\mEGFPC1_Noc\mEGFP_0_R1_P9_K1_Ch2-Ch1.zen
22990	2.572755e-03	3.272728e-03	1.506700e-03	20150416_STAG1gfpch8_Prometa\MitoSys2\Calibration\mEGFPC1_Noc\mEGFP_0_R1_P9_K1_Ch2-Ch1.zen
24270	3.903781e-04	4.921314e-03	1.429200e-03	20150416_STAG1gfpch8_Prometa\MitoSys2\Calibration\mEGFPC1_Noc\mEGFP_0_R1_P9_K1_Ch2-Ch1.zen
25550	1.376440e-03	3.275674e-03	1.359300e-03	20150416_STAG1gfpch8_Prometa\MitoSys2\Calibration\mEGFPC1_Noc\mEGFP_0_R1_P9_K1_Ch2-Ch1.zen
28110	9.085610e-04	3.231865e-03	1.238000e-03	20150416_STAG1gfpch8_Prometa\MitoSys2\Calibration\mEGFPC1_Noc\mEGFP_0_R1_P9_K1_Ch2-Ch1.zen
30670	1.131053e-03	3.162501e-03	1.136200e-03	20150416_STAG1gfpch8_Prometa\MitoSys2\Calibration\mEGFPC1_Noc\mEGFP_0_R1_P9_K1_Ch2-Ch1.zen
33230	5.806686e-04	3.072140e-03	1.049400e-03	20150416_STAG1gfpch8_Prometa\MitoSys2\Calibration\mEGFPC1_Noc\mEGFP_0_R1_P9_K1_Ch2-Ch1.zen
35790	1.034750e-03	3.424402e-03	9.743200e-04	20150416_STAG1gfpch8_Prometa\MitoSys2\Calibration\mEGFPC1_Noc\mEGFP_0_R1_P9_K1_Ch2-Ch1.zen
38350	1.709255e-03	2.557209e-03	9.086700e-04	20150416_STAG1gfpch8_Prometa\MitoSys2\Calibration\mEGFPC1_Noc\mEGFP_0_R1_P9_K1_Ch2-Ch1.zen
40910	1.850544e-03	3.029234e-03	8.507000e-04	20150416_STAG1gfpch8_Prometa\MitoSys2\Calibration\mEGFPC1_Noc\mEGFP_0_R1_P9_K1_Ch2-Ch1.zen
43470	7.922787e-04	3.014497e-03	7.990800e-04	20150416_STAG1gfpch8_Prometa\MitoSys2\Calibration\mEGFPC1_Noc\mEGFP_0_R1_P9_K1_Ch2-Ch1.zen
46030	1.554796e-03	2.765066e-03	7.527900e-04	20150416_STAG1gfpch8_Prometa\MitoSys2\Calibration\mEGFPC1_Noc\mEGFP_0_R1_P9_K1_Ch2-Ch1.zen
48590	1.019357e-03	3.529189e-03	7.110000e-04	20150416_STAG1gfpch8_Prometa\MitoSys2\Calibration\mEGFPC1_Noc\mEGFP_0_R1_P9_K1_Ch2-Ch1.zen
51150	1.286594e-04	1.998339e-03	6.730700e-04	20150416_STAG1gfpch8_Prometa\MitoSys2\Calibration\mEGFPC1_Noc\mEGFP_0_R1_P9_K1_Ch2-Ch1.zen
56270	6.685533e-04	2.518028e-03	6.068100e-04	20150416_STAG1gfpch8_Prometa\MitoSys2\Calibration\mEGFPC1_Noc\mEGFP_0_R1_P9_K1_Ch2-Ch1.zen
61390	-4.316047e-05	1.895590e-03	5.508300e-04	20150416_STAG1gfpch8_Prometa\MitoSys2\Calibration\mEGFPC1_Noc\mEGFP_0_R1_P9_K1_Ch2-Ch1.zen
66510	2.659323e-04	2.687802e-03	5.029100e-04	20150416_STAG1gfpch8_Prometa\MitoSys2\Calibration\mEGFPC1_Noc\mEGFP_0_R1_P9_K1_Ch2-Ch1.zen
71630	3.826064e-04	2.762460e-03	4.614600e-04	20150416_STAG1gfpch8_Prometa\MitoSys2\Calibration\mEGFPC1_Noc\mEGFP_0_R1_P9_K1_Ch2-Ch1.zen
76750	4.870671e-04	3.139795e-03	4.252800e-04	20150416_STAG1gfpch8_Prometa\MitoSys2\Calibration\mEGFPC1_Noc\mEGFP_0_R1_P9_K1_Ch2-Ch1.zen
81870	7.160076e-04	3.030685e-03	3.934600e-04	20150416_STAG1gfpch8_Prometa\MitoSys2\Calibration\mEGFPC1_Noc\mEGFP_0_R1_P9_K1_Ch2-Ch1.zen
86990	4.410984e-04	2.641615e-03	3.653000e-04	20150416_STAG1gfpch8_Prometa\MitoSys2\Calibration\mEGFPC1_Noc\mEGFP_0_R1_P9_K1_Ch2-Ch1.zen
92110	6.774050e-04	1.860906e-03	3.402200e-04	20150416_STAG1gfpch8_Prometa\MitoSys2\Calibration\mEGFPC1_Noc\mEGFP_0_R1_P9_K1_Ch2-Ch1.zen
97230	-6.616047e-04	2.613976e-03	3.177800e-04	20150416_STAG1gfpch8_Prometa\MitoSys2\Calibration\mEGFPC1_Noc\mEGFP_0_R1_P9_K1_Ch2-Ch1.zen
102350	-6.134349e-05	2.490593e-03	2.976100e-04	20150416_STAG1gfpch8_Prometa\MitoSys2\Calibration\mEGFPC1_Noc\mEGFP_0_R1_P9_K1_Ch2-Ch1.zen
112590	2.694361e-04	2.275800e-03	2.629000e-04	20150416_STAG1gfpch8_Prometa\MitoSys2\Calibration\mEGFPC1_Noc\mEGFP_0_R1_P9_K1_Ch2-Ch1.zen
122830	1.700203e-04	2.555641e-03	2.342000e-04	20150416_STAG1gfpch8_Prometa\MitoSys2\Calibration\mEGFPC1_Noc\mEGFP_0_R1_P9_K1_Ch2-Ch1.zen
133070	2.851777e-04	2.184039e-03	2.101800e-04	20150416_STAG1gfpch8_Prometa\MitoSys2\Calibration\mEGFPC1_Noc\mEGFP_0_R1_P9_K1_Ch2-Ch1.zen
143310	5.948395e-04	1.805850e-03	1.898400e-04	20150416_STAG1gfpch8_Prometa\MitoSys2\Calibration\mEGFPC1_Noc\mEGFP_0_R1_P9_K1_Ch2-Ch1.zen
153550	4.298819e-04	1.662945e-03	1.724700e-04	20150416_STAG1gfpch8_Prometa\MitoSys2\Calibration\mEGFPC1_Noc\mEGFP_0_R1_P9_K1_Ch2-Ch1.zen
163790	2.997770e-04	2.415048e-03	1.574900e-04	20150416_STAG1gfpch8_Prometa\MitoSys2\Calibration\mEGFPC1_Noc\mEGFP_0_R1_P9_K1_Ch2-Ch1.zen
174030	1.224219e-04	2.499084e-03	1.444800e-04	20150416_STAG1gfpch8_Prometa\MitoSys2\Calibration\mEGFPC1_Noc\mEGFP_0_R1_P9_K1_Ch2-Ch1.zen
184270	1.097041e-03	1.691350e-03	1.331000e-04	20150416_STAG1gfpch8_Prometa\MitoSys2\Calibration\mEGFPC1_Noc\mEGFP_0_R1_P9_K1_Ch2-Ch1.zen
194510	8.438245e-04	2.356980e-03	1.230800e-04	20150416_STAG1gfpch8_Prometa\MitoSys2\Calibration\mEGFPC1_Noc\mEGFP_0_R1_P9_K1_Ch2-Ch1.zen
204750	-6.081255e-05	1.771944e-03	1.142100e-04	20150416_STAG1gfpch8_Prometa\MitoSys2\Calibration\mEGFPC1_Noc\mEGFP_0_R1_P9_K1_Ch2-Ch1.zen
225230	-2.923739e-04	1.631062e-03	9.926900e-05	20150416_STAG1gfpch8_Prometa\MitoSys2\Calibration\mEGFPC1_Noc\mEGFP_0_R1_P9_K1_Ch2-Ch1.zen
245710	4.343922e-04	1.452052e-03	8.721800e-05	20150416_STAG1gfpch8_Prometa\MitoSys2\Calibration\mEGFPC1_Noc\mEGFP_0_R1_P9_K1_Ch2-Ch1.zen
266190	-3.851057e-04	1.871019e-03	7.734600e-05	20150416_STAG1gfpch8_Prometa\MitoSys2\Calibration\mEGFPC1_Noc\mEGFP_0_R1_P9_K1_Ch2-Ch1.zen
286670	3.581182e-04	1.448290e-03	6.914700e-05	20150416_STAG1gfpch8_Prometa\MitoSys2\Calibration\mEGFPC1_Noc\mEGFP_0_R1_P9_K1_Ch2-Ch1.zen
307150	-5.426881e-04	1.568770e-03	6.225500e-05	20150416_STAG1gfpch8_Prometa\MitoSys2\Calibration\mEGFPC1_Noc\mEGFP_0_R1_P9_K1_Ch2-Ch1.zen
327630	4.819420e-04	1.514990e-03	5.640200e-05	20150416_STAG1gfpch8_Prometa\MitoSys2\Calibration\mEGFPC1_Noc\mEGFP_0_R1_P9_K1_Ch2-Ch1.zen
348110	-3.799987e-04	1.500452e-03	5.138400e-05	20150416_STAG1gfpch8_Prometa\MitoSys2\Calibration\mEGFPC1_Noc\mEGFP_0_R1_P9_K1_Ch2-Ch1.zen
368590	-3.023200e-05	2.086599e-03	4.704700e-05	20150416_STAG1gfpch8_Prometa\MitoSys2\Calibration\mEGFPC1_Noc\mEGFP_0_R1_P9_K1_Ch2-Ch1.zen
389070	5.936648e-04	1.896761e-03	4.326900e-05	20150416_STAG1gfpch8_Prometa\MitoSys2\Calibration\mEGFPC1_Noc\mEGFP_0_R1_P9_K1_Ch2-Ch1.zen
409550	2.883375e-04	1.493613e-03	3.995800e-05	20150416_STAG1gfpch8_Prometa\MitoSys2\Calibration\mEGFPC1_Noc\mEGFP_0_R1_P9_K1_Ch2-Ch1.zen
450510	-9.159357e-04	1.373993e-03	3.444600e-05	20150416_STAG1gfpch8_Prometa\MitoSys2\Calibration\mEGFPC1_Noc\mEGFP_0_R1_P9_K1_Ch2-Ch1.zen
491470	-7.157186e-04	1.561068e-03	3.006900e-05	20150416_STAG1gfpch8_Prometa\MitoSys2\Calibration\mEGFPC1_Noc\mEGFP_0_R1_P9_K1_Ch2-Ch1.zen
532430	-7.848293e-04	1.617406e-03	2.652800e-05	20150416_STAG1gfpch8_Prometa\MitoSys2\Calibration\mEGFPC1_Noc\mEGFP_0_R1_P9_K1_Ch2-Ch1.zen
573390	-5.754259e-04	1.422860e-03	2.362000e-05	20150416_STAG1gfpch8_Prometa\MitoSys2\Calibration\mEGFPC1_Noc\mEGFP_0_R1_P9_K1_Ch2-Ch1.zen
614350	-2.628845e-04	1.807013e-03	2.119900e-05	20150416_STAG1gfpch8_Prometa\MitoSys2\Calibration\mEGFPC1_Noc\mEGFP_0_R1_P9_K1_Ch2-Ch1.zen
655310	-1.937963e-05	1.573082e-03	1.916000e-05	20150416_STAG1gfpch8_Prometa\MitoSys2\Calibration\mEGFPC1_Noc\mEGFP_0_R1_P9_K1_Ch2-Ch1.zen
696270	-6.869081e-04	1.269037e-03	1.742500e-05	20150416_STAG1gfpch8_Prometa\MitoSys2\Calibration\mEGFPC1_Noc\mEGFP_0_R1_P9_K1_Ch2-Ch1.zen
737230	-5.950705e-04	1.384878e-03	1.593500e-05	20150416_STAG1gfpch8_Prometa\MitoSys2\Calibration\mEGFPC1_Noc\mEGFP_0_R1_P9_K1_Ch2-Ch1.zen
778190	-6.741048e-04	1.431735e-03	1.464500e-05	20150416_STAG1gfpch8_Prometa\MitoSys2\Calibration\mEGFPC1_Noc\mEGFP_0_R1_P9_K1_Ch2-Ch1.zen
819150	5.672328e-05	1.196422e-03	1.352000e-05	20150416_STAG1gfpch8_Prometa\MitoSys2\Calibration\mEGFPC1_Noc\mEGFP_0_R1_P9_K1_Ch2-Ch1.zen
901070	-3.334741e-04	1.503998e-03	1.165800e-05	20150416_STAG1gfpch8_Prometa\MitoSys2\Calibration\mEGFPC1_Noc\mEGFP_0_R1_P9_K1_Ch2-Ch1.zen
982990	-1.056903e-05	1.060739e-03	1.018800e-05	20150416_STAG1gfpch8_Prometa\MitoSys2\Calibration\mEGFPC1_Noc\mEGFP_0_R1_P9_K1_Ch2-Ch1.zen
1064910	2.881425e-05	1.134430e-03	9.005500e-06	20150416_STAG1gfpch8_Prometa\MitoSys2\Calibration\mEGFPC1_Noc\mEGFP_0_R1_P9_K1_Ch2-Ch1.zen
1146830	2.433511e-04	1.283994e-03	8.037100e-06	20150416_STAG1gfpch8_Prometa\MitoSys2\Calibration\mEGFPC1_Noc\mEGFP_0_R1_P9_K1_Ch2-Ch1.zen
1228750	8.859812e-05	1.596035e-03	7.232700e-06	20150416_STAG1gfpch8_Prometa\MitoSys2\Calibration\mEGFPC1_Noc\mEGFP_0_R1_P9_K1_Ch2-Ch1.zen
1310670	4.870054e-04	1.034317e-03	6.555900e-06	20150416_STAG1gfpch8_Prometa\MitoSys2\Calibration\mEGFPC1_Noc\mEGFP_0_R1_P9_K1_Ch2-Ch1.zen
1392590	-3.893766e-05	1.422703e-03	5.980100e-06	20150416_STAG1gfpch8_Prometa\MitoSys2\Calibration\mEGFPC1_Noc\mEGFP_0_R1_P9_K1_Ch2-Ch1.zen
1474510	-2.023845e-04	1.316925e-03	5.485500e-06	20150416_STAG1gfpch8_Prometa\MitoSys2\Calibration\mEGFPC1_Noc\mEGFP_0_R1_P9_K1_Ch2-Ch1.zen
1556430	-1.802052e-04	1.047108e-03	5.056900e-06	20150416_STAG1gfpch8_Prometa\MitoSys2\Calibration\mEGFPC1_Noc\mEGFP_0_R1_P9_K1_Ch2-Ch1.zen
5	5.255350e-02	1.324392e-02	5.014400e-02	20150416_STAG1gfpch8_Prometa\MitoSys2\Calibration\mEGFPC1_Noc\mEGFP_1_R1_P10_K1_Ch2-Ch1.zen
10	5.047466e-02	1.428442e-02	4.868000e-02	20150416_STAG1gfpch8_Prometa\MitoSys2\Calibration\mEGFPC1_Noc\mEGFP_1_R1_P10_K1_Ch2-Ch1.zen
15	4.509548e-02	1.188975e-02	4.739200e-02	20150416_STAG1gfpch8_Prometa\MitoSys2\Calibration\mEGFPC1_Noc\mEGFP_1_R1_P10_K1_Ch2-Ch1.zen
20	4.389370e-02	1.553219e-02	4.622400e-02	20150416_STAG1gfpch8_Prometa\MitoSys2\Calibration\mEGFPC1_Noc\mEGFP_1_R1_P10_K1_Ch2-Ch1.zen
25	4.745463e-02	1.052808e-02	4.515000e-02	20150416_STAG1gfpch8_Prometa\MitoSys2\Calibration\mEGFPC1_Noc\mEGFP_1_R1_P10_K1_Ch2-Ch1.zen
30	4.369377e-02	1.043977e-02	4.415400e-02	20150416_STAG1gfpch8_Prometa\MitoSys2\Calibration\mEGFPC1_Noc\mEGFP_1_R1_P10_K1_Ch2-Ch1.zen
35	3.896612e-02	1.474648e-02	4.322400e-02	20150416_STAG1gfpch8_Prometa\MitoSys2\Calibration\mEGFPC1_Noc\mEGFP_1_R1_P10_K1_Ch2-Ch1.zen
40	4.141575e-02	1.027371e-02	4.235200e-02	20150416_STAG1gfpch8_Prometa\MitoSys2\Calibration\mEGFPC1_Noc\mEGFP_1_R1_P10_K1_Ch2-Ch1.zen
45	4.153479e-02	1.202656e-02	4.153000e-02	20150416_STAG1gfpch8_Prometa\MitoSys2\Calibration\mEGFPC1_Noc\mEGFP_1_R1_P10_K1_Ch2-Ch1.zen
50	4.176236e-02	1.177905e-02	4.075400e-02	20150416_STAG1gfpch8_Prometa\MitoSys2\Calibration\mEGFPC1_Noc\mEGFP_1_R1_P10_K1_Ch2-Ch1.zen
60	3.876434e-02	8.304145e-03	3.932100e-02	20150416_STAG1gfpch8_Prometa\MitoSys2\Calibration\mEGFPC1_Noc\mEGFP_1_R1_P10_K1_Ch2-Ch1.zen
70	3.882758e-02	1.032349e-02	3.802300e-02	20150416_STAG1gfpch8_Prometa\MitoSys2\Calibration\mEGFPC1_Noc\mEGFP_1_R1_P10_K1_Ch2-Ch1.zen
80	3.758262e-02	7.796175e-03	3.684100e-02	20150416_STAG1gfpch8_Prometa\MitoSys2\Calibration\mEGFPC1_Noc\mEGFP_1_R1_P10_K1_Ch2-Ch1.zen
90	3.601854e-02	8.929402e-03	3.575600e-02	20150416_STAG1gfpch8_Prometa\MitoSys2\Calibration\mEGFPC1_Noc\mEGFP_1_R1_P10_K1_Ch2-Ch1.zen
100	3.515081e-02	9.975688e-03	3.475700e-02	20150416_STAG1gfpch8_Prometa\MitoSys2\Calibration\mEGFPC1_Noc\mEGFP_1_R1_P10_K1_Ch2-Ch1.zen
110	3.568153e-02	1.144757e-02	3.383100e-02	20150416_STAG1gfpch8_Prometa\MitoSys2\Calibration\mEGFPC1_Noc\mEGFP_1_R1_P10_K1_Ch2-Ch1.zen
120	3.409148e-02	7.943649e-03	3.297100e-02	20150416_STAG1gfpch8_Prometa\MitoSys2\Calibration\mEGFPC1_Noc\mEGFP_1_R1_P10_K1_Ch2-Ch1.zen
130	3.647456e-02	8.653113e-03	3.216800e-02	20150416_STAG1gfpch8_Prometa\MitoSys2\Calibration\mEGFPC1_Noc\mEGFP_1_R1_P10_K1_Ch2-Ch1.zen
140	2.840200e-02	9.852939e-03	3.141600e-02	20150416_STAG1gfpch8_Prometa\MitoSys2\Calibration\mEGFPC1_Noc\mEGFP_1_R1_P10_K1_Ch2-Ch1.zen
150	3.175196e-02	7.567971e-03	3.070900e-02	20150416_STAG1gfpch8_Prometa\MitoSys2\Calibration\mEGFPC1_Noc\mEGFP_1_R1_P10_K1_Ch2-Ch1.zen
170	2.795510e-02	6.747745e-03	2.941600e-02	20150416_STAG1gfpch8_Prometa\MitoSys2\Calibration\mEGFPC1_Noc\mEGFP_1_R1_P10_K1_Ch2-Ch1.zen
190	2.836327e-02	6.422294e-03	2.825600e-02	20150416_STAG1gfpch8_Prometa\MitoSys2\Calibration\mEGFPC1_Noc\mEGFP_1_R1_P10_K1_Ch2-Ch1.zen
210	2.465274e-02	6.157104e-03	2.720600e-02	20150416_STAG1gfpch8_Prometa\MitoSys2\Calibration\mEGFPC1_Noc\mEGFP_1_R1_P10_K1_Ch2-Ch1.zen
230	2.588352e-02	6.029807e-03	2.624900e-02	20150416_STAG1gfpch8_Prometa\MitoSys2\Calibration\mEGFPC1_Noc\mEGFP_1_R1_P10_K1_Ch2-Ch1.zen
250	2.492755e-02	6.562938e-03	2.537000e-02	20150416_STAG1gfpch8_Prometa\MitoSys2\Calibration\mEGFPC1_Noc\mEGFP_1_R1_P10_K1_Ch2-Ch1.zen
270	2.632334e-02	5.233811e-03	2.455700e-02	20150416_STAG1gfpch8_Prometa\MitoSys2\Calibration\mEGFPC1_Noc\mEGFP_1_R1_P10_K1_Ch2-Ch1.zen
290	2.358152e-02	6.981483e-03	2.380300e-02	20150416_STAG1gfpch8_Prometa\MitoSys2\Calibration\mEGFPC1_Noc\mEGFP_1_R1_P10_K1_Ch2-Ch1.zen
310	2.180423e-02	7.448297e-03	2.309800e-02	20150416_STAG1gfpch8_Prometa\MitoSys2\Calibration\mEGFPC1_Noc\mEGFP_1_R1_P10_K1_Ch2-Ch1.zen
330	2.293078e-02	7.004524e-03	2.243800e-02	20150416_STAG1gfpch8_Prometa\MitoSys2\Calibration\mEGFPC1_Noc\mEGFP_1_R1_P10_K1_Ch2-Ch1.zen
350	2.288910e-02	5.134664e-03	2.181800e-02	20150416_STAG1gfpch8_Prometa\MitoSys2\Calibration\mEGFPC1_Noc\mEGFP_1_R1_P10_K1_Ch2-Ch1.zen
390	2.143986e-02	5.716544e-03	2.067800e-02	20150416_STAG1gfpch8_Prometa\MitoSys2\Calibration\mEGFPC1_Noc\mEGFP_1_R1_P10_K1_Ch2-Ch1.zen
430	1.828884e-02	4.395306e-03	1.965400e-02	20150416_STAG1gfpch8_Prometa\MitoSys2\Calibration\mEGFPC1_Noc\mEGFP_1_R1_P10_K1_Ch2-Ch1.zen
470	1.874421e-02	5.892201e-03	1.872500e-02	20150416_STAG1gfpch8_Prometa\MitoSys2\Calibration\mEGFPC1_Noc\mEGFP_1_R1_P10_K1_Ch2-Ch1.zen
510	1.774088e-02	5.253952e-03	1.787800e-02	20150416_STAG1gfpch8_Prometa\MitoSys2\Calibration\mEGFPC1_Noc\mEGFP_1_R1_P10_K1_Ch2-Ch1.zen
550	1.706271e-02	5.628088e-03	1.710200e-02	20150416_STAG1gfpch8_Prometa\MitoSys2\Calibration\mEGFPC1_Noc\mEGFP_1_R1_P10_K1_Ch2-Ch1.zen
590	1.778028e-02	4.604971e-03	1.638700e-02	20150416_STAG1gfpch8_Prometa\MitoSys2\Calibration\mEGFPC1_Noc\mEGFP_1_R1_P10_K1_Ch2-Ch1.zen
630	1.552667e-02	6.224598e-03	1.572700e-02	20150416_STAG1gfpch8_Prometa\MitoSys2\Calibration\mEGFPC1_Noc\mEGFP_1_R1_P10_K1_Ch2-Ch1.zen
670	1.499941e-02	4.517245e-03	1.511500e-02	20150416_STAG1gfpch8_Prometa\MitoSys2\Calibration\mEGFPC1_Noc\mEGFP_1_R1_P10_K1_Ch2-Ch1.zen
710	1.454518e-02	4.437007e-03	1.454700e-02	20150416_STAG1gfpch8_Prometa\MitoSys2\Calibration\mEGFPC1_Noc\mEGFP_1_R1_P10_K1_Ch2-Ch1.zen
750	1.358421e-02	3.555073e-03	1.401800e-02	20150416_STAG1gfpch8_Prometa\MitoSys2\Calibration\mEGFPC1_Noc\mEGFP_1_R1_P10_K1_Ch2-Ch1.zen
830	1.287512e-02	3.630518e-03	1.306200e-02	20150416_STAG1gfpch8_Prometa\MitoSys2\Calibration\mEGFPC1_Noc\mEGFP_1_R1_P10_K1_Ch2-Ch1.zen
910	1.196300e-02	3.711651e-03	1.222200e-02	20150416_STAG1gfpch8_Prometa\MitoSys2\Calibration\mEGFPC1_Noc\mEGFP_1_R1_P10_K1_Ch2-Ch1.zen
990	1.225707e-02	4.127152e-03	1.148100e-02	20150416_STAG1gfpch8_Prometa\MitoSys2\Calibration\mEGFPC1_Noc\mEGFP_1_R1_P10_K1_Ch2-Ch1.zen
1070	1.111187e-02	3.144535e-03	1.082200e-02	20150416_STAG1gfpch8_Prometa\MitoSys2\Calibration\mEGFPC1_Noc\mEGFP_1_R1_P10_K1_Ch2-Ch1.zen
1150	9.584694e-03	3.584592e-03	1.023200e-02	20150416_STAG1gfpch8_Prometa\MitoSys2\Calibration\mEGFPC1_Noc\mEGFP_1_R1_P10_K1_Ch2-Ch1.zen
1230	1.058637e-02	4.341173e-03	9.702000e-03	20150416_STAG1gfpch8_Prometa\MitoSys2\Calibration\mEGFPC1_Noc\mEGFP_1_R1_P10_K1_Ch2-Ch1.zen
1310	8.510160e-03	3.203143e-03	9.223400e-03	20150416_STAG1gfpch8_Prometa\MitoSys2\Calibration\mEGFPC1_Noc\mEGFP_1_R1_P10_K1_Ch2-Ch1.zen
1390	8.270854e-03	2.534833e-03	8.789200e-03	20150416_STAG1gfpch8_Prometa\MitoSys2\Calibration\mEGFPC1_Noc\mEGFP_1_R1_P10_K1_Ch2-Ch1.zen
1470	8.423377e-03	4.686615e-03	8.393600e-03	20150416_STAG1gfpch8_Prometa\MitoSys2\Calibration\mEGFPC1_Noc\mEGFP_1_R1_P10_K1_Ch2-Ch1.zen
1550	7.979334e-03	3.668609e-03	8.032000e-03	20150416_STAG1gfpch8_Prometa\MitoSys2\Calibration\mEGFPC1_Noc\mEGFP_1_R1_P10_K1_Ch2-Ch1.zen
1710	7.761758e-03	2.952359e-03	7.394400e-03	20150416_STAG1gfpch8_Prometa\MitoSys2\Calibration\mEGFPC1_Noc\mEGFP_1_R1_P10_K1_Ch2-Ch1.zen
1870	7.654361e-03	2.975074e-03	6.850600e-03	20150416_STAG1gfpch8_Prometa\MitoSys2\Calibration\mEGFPC1_Noc\mEGFP_1_R1_P10_K1_Ch2-Ch1.zen
2030	6.788108e-03	2.377420e-03	6.381500e-03	20150416_STAG1gfpch8_Prometa\MitoSys2\Calibration\mEGFPC1_Noc\mEGFP_1_R1_P10_K1_Ch2-Ch1.zen
2190	6.294171e-03	2.320422e-03	5.972800e-03	20150416_STAG1gfpch8_Prometa\MitoSys2\Calibration\mEGFPC1_Noc\mEGFP_1_R1_P10_K1_Ch2-Ch1.zen
2350	5.293007e-03	2.878023e-03	5.613600e-03	20150416_STAG1gfpch8_Prometa\MitoSys2\Calibration\mEGFPC1_Noc\mEGFP_1_R1_P10_K1_Ch2-Ch1.zen
2510	4.994346e-03	2.950423e-03	5.295400e-03	20150416_STAG1gfpch8_Prometa\MitoSys2\Calibration\mEGFPC1_Noc\mEGFP_1_R1_P10_K1_Ch2-Ch1.zen
2670	4.753661e-03	2.769362e-03	5.011500e-03	20150416_STAG1gfpch8_Prometa\MitoSys2\Calibration\mEGFPC1_Noc\mEGFP_1_R1_P10_K1_Ch2-Ch1.zen
2830	4.178547e-03	2.523788e-03	4.756700e-03	20150416_STAG1gfpch8_Prometa\MitoSys2\Calibration\mEGFPC1_Noc\mEGFP_1_R1_P10_K1_Ch2-Ch1.zen
2990	4.059416e-03	2.092165e-03	4.526700e-03	20150416_STAG1gfpch8_Prometa\MitoSys2\Calibration\mEGFPC1_Noc\mEGFP_1_R1_P10_K1_Ch2-Ch1.zen
3150	3.855637e-03	2.093016e-03	4.318100e-03	20150416_STAG1gfpch8_Prometa\MitoSys2\Calibration\mEGFPC1_Noc\mEGFP_1_R1_P10_K1_Ch2-Ch1.zen
3470	3.905552e-03	2.251183e-03	3.954000e-03	20150416_STAG1gfpch8_Prometa\MitoSys2\Calibration\mEGFPC1_Noc\mEGFP_1_R1_P10_K1_Ch2-Ch1.zen
3790	3.357442e-03	1.767016e-03	3.646700e-03	20150416_STAG1gfpch8_Prometa\MitoSys2\Calibration\mEGFPC1_Noc\mEGFP_1_R1_P10_K1_Ch2-Ch1.zen
4110	3.669005e-03	2.113807e-03	3.383900e-03	20150416_STAG1gfpch8_Prometa\MitoSys2\Calibration\mEGFPC1_Noc\mEGFP_1_R1_P10_K1_Ch2-Ch1.zen
4430	3.136450e-03	1.976700e-03	3.156500e-03	20150416_STAG1gfpch8_Prometa\MitoSys2\Calibration\mEGFPC1_Noc\mEGFP_1_R1_P10_K1_Ch2-Ch1.zen
4750	3.228138e-03	1.744733e-03	2.957700e-03	20150416_STAG1gfpch8_Prometa\MitoSys2\Calibration\mEGFPC1_Noc\mEGFP_1_R1_P10_K1_Ch2-Ch1.zen
5070	2.600080e-03	2.156187e-03	2.782400e-03	20150416_STAG1gfpch8_Prometa\MitoSys2\Calibration\mEGFPC1_Noc\mEGFP_1_R1_P10_K1_Ch2-Ch1.zen
5390	2.395862e-03	1.359577e-03	2.626700e-03	20150416_STAG1gfpch8_Prometa\MitoSys2\Calibration\mEGFPC1_Noc\mEGFP_1_R1_P10_K1_Ch2-Ch1.zen
5710	2.754204e-03	1.977882e-03	2.487400e-03	20150416_STAG1gfpch8_Prometa\MitoSys2\Calibration\mEGFPC1_Noc\mEGFP_1_R1_P10_K1_Ch2-Ch1.zen
6030	2.133890e-03	1.489236e-03	2.362100e-03	20150416_STAG1gfpch8_Prometa\MitoSys2\Calibration\mEGFPC1_Noc\mEGFP_1_R1_P10_K1_Ch2-Ch1.zen
6350	1.585337e-03	1.334839e-03	2.248600e-03	20150416_STAG1gfpch8_Prometa\MitoSys2\Calibration\mEGFPC1_Noc\mEGFP_1_R1_P10_K1_Ch2-Ch1.zen
6990	2.224594e-03	1.352864e-03	2.051300e-03	20150416_STAG1gfpch8_Prometa\MitoSys2\Calibration\mEGFPC1_Noc\mEGFP_1_R1_P10_K1_Ch2-Ch1.zen
7630	1.957131e-03	1.983237e-03	1.885500e-03	20150416_STAG1gfpch8_Prometa\MitoSys2\Calibration\mEGFPC1_Noc\mEGFP_1_R1_P10_K1_Ch2-Ch1.zen
8270	1.947284e-03	1.580131e-03	1.744100e-03	20150416_STAG1gfpch8_Prometa\MitoSys2\Calibration\mEGFPC1_Noc\mEGFP_1_R1_P10_K1_Ch2-Ch1.zen
8910	1.495752e-03	1.788402e-03	1.622100e-03	20150416_STAG1gfpch8_Prometa\MitoSys2\Calibration\mEGFPC1_Noc\mEGFP_1_R1_P10_K1_Ch2-Ch1.zen
9550	1.264315e-03	1.576698e-03	1.515700e-03	20150416_STAG1gfpch8_Prometa\MitoSys2\Calibration\mEGFPC1_Noc\mEGFP_1_R1_P10_K1_Ch2-Ch1.zen
10190	1.017831e-03	1.693933e-03	1.422100e-03	20150416_STAG1gfpch8_Prometa\MitoSys2\Calibration\mEGFPC1_Noc\mEGFP_1_R1_P10_K1_Ch2-Ch1.zen
10830	7.818701e-04	1.637723e-03	1.339100e-03	20150416_STAG1gfpch8_Prometa\MitoSys2\Calibration\mEGFPC1_Noc\mEGFP_1_R1_P10_K1_Ch2-Ch1.zen
11470	1.385545e-03	2.189757e-03	1.265000e-03	20150416_STAG1gfpch8_Prometa\MitoSys2\Calibration\mEGFPC1_Noc\mEGFP_1_R1_P10_K1_Ch2-Ch1.zen
12110	1.344777e-03	1.554178e-03	1.198400e-03	20150416_STAG1gfpch8_Prometa\MitoSys2\Calibration\mEGFPC1_Noc\mEGFP_1_R1_P10_K1_Ch2-Ch1.zen
12750	1.083004e-03	1.184945e-03	1.138300e-03	20150416_STAG1gfpch8_Prometa\MitoSys2\Calibration\mEGFPC1_Noc\mEGFP_1_R1_P10_K1_Ch2-Ch1.zen
14030	1.361767e-03	1.630312e-03	1.033900e-03	20150416_STAG1gfpch8_Prometa\MitoSys2\Calibration\mEGFPC1_Noc\mEGFP_1_R1_P10_K1_Ch2-Ch1.zen
15310	1.404121e-03	1.545633e-03	9.464700e-04	20150416_STAG1gfpch8_Prometa\MitoSys2\Calibration\mEGFPC1_Noc\mEGFP_1_R1_P10_K1_Ch2-Ch1.zen
16590	1.600482e-03	1.477271e-03	8.721100e-04	20150416_STAG1gfpch8_Prometa\MitoSys2\Calibration\mEGFPC1_Noc\mEGFP_1_R1_P10_K1_Ch2-Ch1.zen
17870	1.364525e-03	1.317535e-03	8.081100e-04	20150416_STAG1gfpch8_Prometa\MitoSys2\Calibration\mEGFPC1_Noc\mEGFP_1_R1_P10_K1_Ch2-Ch1.zen
19150	1.097972e-03	1.558882e-03	7.524600e-04	20150416_STAG1gfpch8_Prometa\MitoSys2\Calibration\mEGFPC1_Noc\mEGFP_1_R1_P10_K1_Ch2-Ch1.zen
20430	8.169128e-04	1.593694e-03	7.036400e-04	20150416_STAG1gfpch8_Prometa\MitoSys2\Calibration\mEGFPC1_Noc\mEGFP_1_R1_P10_K1_Ch2-Ch1.zen
21710	1.158008e-03	1.774557e-03	6.604600e-04	20150416_STAG1gfpch8_Prometa\MitoSys2\Calibration\mEGFPC1_Noc\mEGFP_1_R1_P10_K1_Ch2-Ch1.zen
22990	7.329959e-04	1.930865e-03	6.220000e-04	20150416_STAG1gfpch8_Prometa\MitoSys2\Calibration\mEGFPC1_Noc\mEGFP_1_R1_P10_K1_Ch2-Ch1.zen
24270	3.947583e-04	1.511177e-03	5.875400e-04	20150416_STAG1gfpch8_Prometa\MitoSys2\Calibration\mEGFPC1_Noc\mEGFP_1_R1_P10_K1_Ch2-Ch1.zen
25550	6.903063e-04	1.365346e-03	5.565000e-04	20150416_STAG1gfpch8_Prometa\MitoSys2\Calibration\mEGFPC1_Noc\mEGFP_1_R1_P10_K1_Ch2-Ch1.zen
28110	4.672048e-04	9.019314e-04	5.028000e-04	20150416_STAG1gfpch8_Prometa\MitoSys2\Calibration\mEGFPC1_Noc\mEGFP_1_R1_P10_K1_Ch2-Ch1.zen
30670	9.067673e-05	1.019310e-03	4.580100e-04	20150416_STAG1gfpch8_Prometa\MitoSys2\Calibration\mEGFPC1_Noc\mEGFP_1_R1_P10_K1_Ch2-Ch1.zen
33230	5.761140e-05	1.227836e-03	4.201100e-04	20150416_STAG1gfpch8_Prometa\MitoSys2\Calibration\mEGFPC1_Noc\mEGFP_1_R1_P10_K1_Ch2-Ch1.zen
35790	2.236836e-04	1.156841e-03	3.876400e-04	20150416_STAG1gfpch8_Prometa\MitoSys2\Calibration\mEGFPC1_Noc\mEGFP_1_R1_P10_K1_Ch2-Ch1.zen
38350	1.442558e-04	1.535184e-03	3.595300e-04	20150416_STAG1gfpch8_Prometa\MitoSys2\Calibration\mEGFPC1_Noc\mEGFP_1_R1_P10_K1_Ch2-Ch1.zen
40910	2.058484e-04	1.387220e-03	3.349600e-04	20150416_STAG1gfpch8_Prometa\MitoSys2\Calibration\mEGFPC1_Noc\mEGFP_1_R1_P10_K1_Ch2-Ch1.zen
43470	8.059458e-05	8.900205e-04	3.133200e-04	20150416_STAG1gfpch8_Prometa\MitoSys2\Calibration\mEGFPC1_Noc\mEGFP_1_R1_P10_K1_Ch2-Ch1.zen
46030	1.595325e-04	9.773030e-04	2.941200e-04	20150416_STAG1gfpch8_Prometa\MitoSys2\Calibration\mEGFPC1_Noc\mEGFP_1_R1_P10_K1_Ch2-Ch1.zen
48590	1.398259e-05	1.079946e-03	2.769800e-04	20150416_STAG1gfpch8_Prometa\MitoSys2\Calibration\mEGFPC1_Noc\mEGFP_1_R1_P10_K1_Ch2-Ch1.zen
51150	6.845596e-05	1.272435e-03	2.615900e-04	20150416_STAG1gfpch8_Prometa\MitoSys2\Calibration\mEGFPC1_Noc\mEGFP_1_R1_P10_K1_Ch2-Ch1.zen
56270	1.496069e-04	1.080542e-03	2.351000e-04	20150416_STAG1gfpch8_Prometa\MitoSys2\Calibration\mEGFPC1_Noc\mEGFP_1_R1_P10_K1_Ch2-Ch1.zen
61390	2.961880e-04	9.899737e-04	2.131500e-04	20150416_STAG1gfpch8_Prometa\MitoSys2\Calibration\mEGFPC1_Noc\mEGFP_1_R1_P10_K1_Ch2-Ch1.zen
66510	2.170022e-04	1.044711e-03	1.946700e-04	20150416_STAG1gfpch8_Prometa\MitoSys2\Calibration\mEGFPC1_Noc\mEGFP_1_R1_P10_K1_Ch2-Ch1.zen
71630	9.941192e-05	1.250462e-03	1.789200e-04	20150416_STAG1gfpch8_Prometa\MitoSys2\Calibration\mEGFPC1_Noc\mEGFP_1_R1_P10_K1_Ch2-Ch1.zen
76750	2.437128e-04	1.176390e-03	1.653600e-04	20150416_STAG1gfpch8_Prometa\MitoSys2\Calibration\mEGFPC1_Noc\mEGFP_1_R1_P10_K1_Ch2-Ch1.zen
81870	-2.320808e-04	1.092759e-03	1.535500e-04	20150416_STAG1gfpch8_Prometa\MitoSys2\Calibration\mEGFPC1_Noc\mEGFP_1_R1_P10_K1_Ch2-Ch1.zen
86990	2.717729e-06	8.199306e-04	1.432000e-04	20150416_STAG1gfpch8_Prometa\MitoSys2\Calibration\mEGFPC1_Noc\mEGFP_1_R1_P10_K1_Ch2-Ch1.zen
92110	6.222244e-06	1.104960e-03	1.340500e-04	20150416_STAG1gfpch8_Prometa\MitoSys2\Calibration\mEGFPC1_Noc\mEGFP_1_R1_P10_K1_Ch2-Ch1.zen
97230	-1.026535e-04	1.078000e-03	1.259100e-04	20150416_STAG1gfpch8_Prometa\MitoSys2\Calibration\mEGFPC1_Noc\mEGFP_1_R1_P10_K1_Ch2-Ch1.zen
102350	-8.414803e-05	1.219426e-03	1.186300e-04	20150416_STAG1gfpch8_Prometa\MitoSys2\Calibration\mEGFPC1_Noc\mEGFP_1_R1_P10_K1_Ch2-Ch1.zen
112590	1.425675e-04	1.065593e-03	1.061600e-04	20150416_STAG1gfpch8_Prometa\MitoSys2\Calibration\mEGFPC1_Noc\mEGFP_1_R1_P10_K1_Ch2-Ch1.zen
122830	1.060621e-04	9.006628e-04	9.587500e-05	20150416_STAG1gfpch8_Prometa\MitoSys2\Calibration\mEGFPC1_Noc\mEGFP_1_R1_P10_K1_Ch2-Ch1.zen
133070	2.049938e-04	1.091666e-03	8.726900e-05	20150416_STAG1gfpch8_Prometa\MitoSys2\Calibration\mEGFPC1_Noc\mEGFP_1_R1_P10_K1_Ch2-Ch1.zen
143310	-3.116062e-05	7.793729e-04	7.996700e-05	20150416_STAG1gfpch8_Prometa\MitoSys2\Calibration\mEGFPC1_Noc\mEGFP_1_R1_P10_K1_Ch2-Ch1.zen
153550	-1.984344e-04	7.384093e-04	7.370300e-05	20150416_STAG1gfpch8_Prometa\MitoSys2\Calibration\mEGFPC1_Noc\mEGFP_1_R1_P10_K1_Ch2-Ch1.zen
163790	1.648904e-04	9.167536e-04	6.827400e-05	20150416_STAG1gfpch8_Prometa\MitoSys2\Calibration\mEGFPC1_Noc\mEGFP_1_R1_P10_K1_Ch2-Ch1.zen
174030	-3.281722e-05	7.649901e-04	6.352800e-05	20150416_STAG1gfpch8_Prometa\MitoSys2\Calibration\mEGFPC1_Noc\mEGFP_1_R1_P10_K1_Ch2-Ch1.zen
184270	-4.379857e-04	7.117118e-04	5.934800e-05	20150416_STAG1gfpch8_Prometa\MitoSys2\Calibration\mEGFPC1_Noc\mEGFP_1_R1_P10_K1_Ch2-Ch1.zen
194510	-2.592035e-04	9.989069e-04	5.564000e-05	20150416_STAG1gfpch8_Prometa\MitoSys2\Calibration\mEGFPC1_Noc\mEGFP_1_R1_P10_K1_Ch2-Ch1.zen
204750	-2.015964e-04	9.426162e-04	5.233100e-05	20150416_STAG1gfpch8_Prometa\MitoSys2\Calibration\mEGFPC1_Noc\mEGFP_1_R1_P10_K1_Ch2-Ch1.zen
225230	-1.109965e-04	8.090842e-04	4.668300e-05	20150416_STAG1gfpch8_Prometa\MitoSys2\Calibration\mEGFPC1_Noc\mEGFP_1_R1_P10_K1_Ch2-Ch1.zen
245710	7.494693e-07	7.365386e-04	4.204900e-05	20150416_STAG1gfpch8_Prometa\MitoSys2\Calibration\mEGFPC1_Noc\mEGFP_1_R1_P10_K1_Ch2-Ch1.zen
266190	-8.870702e-05	7.815137e-04	3.818500e-05	20150416_STAG1gfpch8_Prometa\MitoSys2\Calibration\mEGFPC1_Noc\mEGFP_1_R1_P10_K1_Ch2-Ch1.zen
286670	-3.978015e-04	7.753974e-04	3.491700e-05	20150416_STAG1gfpch8_Prometa\MitoSys2\Calibration\mEGFPC1_Noc\mEGFP_1_R1_P10_K1_Ch2-Ch1.zen
307150	-3.884662e-04	8.364350e-04	3.212200e-05	20150416_STAG1gfpch8_Prometa\MitoSys2\Calibration\mEGFPC1_Noc\mEGFP_1_R1_P10_K1_Ch2-Ch1.zen
327630	-1.270267e-04	8.086733e-04	2.970700e-05	20150416_STAG1gfpch8_Prometa\MitoSys2\Calibration\mEGFPC1_Noc\mEGFP_1_R1_P10_K1_Ch2-Ch1.zen
348110	-1.431555e-04	7.137139e-04	2.760100e-05	20150416_STAG1gfpch8_Prometa\MitoSys2\Calibration\mEGFPC1_Noc\mEGFP_1_R1_P10_K1_Ch2-Ch1.zen
368590	-3.217129e-04	6.168659e-04	2.574900e-05	20150416_STAG1gfpch8_Prometa\MitoSys2\Calibration\mEGFPC1_Noc\mEGFP_1_R1_P10_K1_Ch2-Ch1.zen
389070	-1.567082e-04	6.111574e-04	2.411100e-05	20150416_STAG1gfpch8_Prometa\MitoSys2\Calibration\mEGFPC1_Noc\mEGFP_1_R1_P10_K1_Ch2-Ch1.zen
409550	-3.331903e-04	4.191411e-04	2.265100e-05	20150416_STAG1gfpch8_Prometa\MitoSys2\Calibration\mEGFPC1_Noc\mEGFP_1_R1_P10_K1_Ch2-Ch1.zen
450510	-4.643393e-04	4.186017e-04	2.016600e-05	20150416_STAG1gfpch8_Prometa\MitoSys2\Calibration\mEGFPC1_Noc\mEGFP_1_R1_P10_K1_Ch2-Ch1.zen
491470	-5.898908e-05	3.832681e-04	1.813300e-05	20150416_STAG1gfpch8_Prometa\MitoSys2\Calibration\mEGFPC1_Noc\mEGFP_1_R1_P10_K1_Ch2-Ch1.zen
532430	-2.402659e-05	5.747554e-04	1.644200e-05	20150416_STAG1gfpch8_Prometa\MitoSys2\Calibration\mEGFPC1_Noc\mEGFP_1_R1_P10_K1_Ch2-Ch1.zen
573390	-1.160806e-04	7.813532e-04	1.501500e-05	20150416_STAG1gfpch8_Prometa\MitoSys2\Calibration\mEGFPC1_Noc\mEGFP_1_R1_P10_K1_Ch2-Ch1.zen
614350	1.853595e-06	5.997832e-04	1.379700e-05	20150416_STAG1gfpch8_Prometa\MitoSys2\Calibration\mEGFPC1_Noc\mEGFP_1_R1_P10_K1_Ch2-Ch1.zen
655310	-2.356114e-04	7.052000e-04	1.274600e-05	20150416_STAG1gfpch8_Prometa\MitoSys2\Calibration\mEGFPC1_Noc\mEGFP_1_R1_P10_K1_Ch2-Ch1.zen
696270	-1.232007e-04	6.177765e-04	1.183200e-05	20150416_STAG1gfpch8_Prometa\MitoSys2\Calibration\mEGFPC1_Noc\mEGFP_1_R1_P10_K1_Ch2-Ch1.zen
737230	7.009409e-05	5.027336e-04	1.102900e-05	20150416_STAG1gfpch8_Prometa\MitoSys2\Calibration\mEGFPC1_Noc\mEGFP_1_R1_P10_K1_Ch2-Ch1.zen
778190	6.044305e-05	7.529071e-04	1.031900e-05	20150416_STAG1gfpch8_Prometa\MitoSys2\Calibration\mEGFPC1_Noc\mEGFP_1_R1_P10_K1_Ch2-Ch1.zen
819150	-1.175409e-05	6.110649e-04	9.687500e-06	20150416_STAG1gfpch8_Prometa\MitoSys2\Calibration\mEGFPC1_Noc\mEGFP_1_R1_P10_K1_Ch2-Ch1.zen
901070	1.060329e-05	3.007495e-04	8.614000e-06	20150416_STAG1gfpch8_Prometa\MitoSys2\Calibration\mEGFPC1_Noc\mEGFP_1_R1_P10_K1_Ch2-Ch1.zen
982990	-2.201164e-04	4.703050e-04	7.737400e-06	20150416_STAG1gfpch8_Prometa\MitoSys2\Calibration\mEGFPC1_Noc\mEGFP_1_R1_P10_K1_Ch2-Ch1.zen
1064910	1.071923e-04	5.713389e-04	7.009400e-06	20150416_STAG1gfpch8_Prometa\MitoSys2\Calibration\mEGFPC1_Noc\mEGFP_1_R1_P10_K1_Ch2-Ch1.zen
1146830	-2.990345e-05	4.824990e-04	6.396200e-06	20150416_STAG1gfpch8_Prometa\MitoSys2\Calibration\mEGFPC1_Noc\mEGFP_1_R1_P10_K1_Ch2-Ch1.zen
1228750	4.917599e-05	5.588961e-04	5.873200e-06	20150416_STAG1gfpch8_Prometa\MitoSys2\Calibration\mEGFPC1_Noc\mEGFP_1_R1_P10_K1_Ch2-Ch1.zen
1310670	2.900751e-04	7.774226e-04	5.422600e-06	20150416_STAG1gfpch8_Prometa\MitoSys2\Calibration\mEGFPC1_Noc\mEGFP_1_R1_P10_K1_Ch2-Ch1.zen
1392590	1.747079e-04	5.062689e-04	5.030600e-06	20150416_STAG1gfpch8_Prometa\MitoSys2\Calibration\mEGFPC1_Noc\mEGFP_1_R1_P10_K1_Ch2-Ch1.zen
1474510	4.661187e-06	4.392518e-04	4.686900e-06	20150416_STAG1gfpch8_Prometa\MitoSys2\Calibration\mEGFPC1_Noc\mEGFP_1_R1_P10_K1_Ch2-Ch1.zen
1556430	1.816020e-05	4.538712e-04	4.383300e-06	20150416_STAG1gfpch8_Prometa\MitoSys2\Calibration\mEGFPC1_Noc\mEGFP_1_R1_P10_K1_Ch2-Ch1.zen
5	1.295052e-01	1.922266e-02	1.240500e-01	20150416_STAG1gfpch8_Prometa\MitoSys2\Calibration\mEGFPC1_Noc\mEGFP_1_R1_P11_K1_Ch2-Ch1.zen
10	1.223926e-01	1.936600e-02	1.225100e-01	20150416_STAG1gfpch8_Prometa\MitoSys2\Calibration\mEGFPC1_Noc\mEGFP_1_R1_P11_K1_Ch2-Ch1.zen
15	1.229928e-01	1.478504e-02	1.209800e-01	20150416_STAG1gfpch8_Prometa\MitoSys2\Calibration\mEGFPC1_Noc\mEGFP_1_R1_P11_K1_Ch2-Ch1.zen
20	1.207894e-01	1.780363e-02	1.194800e-01	20150416_STAG1gfpch8_Prometa\MitoSys2\Calibration\mEGFPC1_Noc\mEGFP_1_R1_P11_K1_Ch2-Ch1.zen
25	1.163184e-01	2.178961e-02	1.180000e-01	20150416_STAG1gfpch8_Prometa\MitoSys2\Calibration\mEGFPC1_Noc\mEGFP_1_R1_P11_K1_Ch2-Ch1.zen
30	1.099559e-01	1.896778e-02	1.165700e-01	20150416_STAG1gfpch8_Prometa\MitoSys2\Calibration\mEGFPC1_Noc\mEGFP_1_R1_P11_K1_Ch2-Ch1.zen
35	1.145758e-01	2.092599e-02	1.151600e-01	20150416_STAG1gfpch8_Prometa\MitoSys2\Calibration\mEGFPC1_Noc\mEGFP_1_R1_P11_K1_Ch2-Ch1.zen
40	1.039054e-01	1.773235e-02	1.138000e-01	20150416_STAG1gfpch8_Prometa\MitoSys2\Calibration\mEGFPC1_Noc\mEGFP_1_R1_P11_K1_Ch2-Ch1.zen
45	1.142367e-01	1.746175e-02	1.124700e-01	20150416_STAG1gfpch8_Prometa\MitoSys2\Calibration\mEGFPC1_Noc\mEGFP_1_R1_P11_K1_Ch2-Ch1.zen
50	1.129393e-01	1.250313e-02	1.111800e-01	20150416_STAG1gfpch8_Prometa\MitoSys2\Calibration\mEGFPC1_Noc\mEGFP_1_R1_P11_K1_Ch2-Ch1.zen
60	1.107425e-01	1.700204e-02	1.087000e-01	20150416_STAG1gfpch8_Prometa\MitoSys2\Calibration\mEGFPC1_Noc\mEGFP_1_R1_P11_K1_Ch2-Ch1.zen
70	1.070855e-01	1.564725e-02	1.063500e-01	20150416_STAG1gfpch8_Prometa\MitoSys2\Calibration\mEGFPC1_Noc\mEGFP_1_R1_P11_K1_Ch2-Ch1.zen
80	1.020187e-01	1.484897e-02	1.041300e-01	20150416_STAG1gfpch8_Prometa\MitoSys2\Calibration\mEGFPC1_Noc\mEGFP_1_R1_P11_K1_Ch2-Ch1.zen
90	1.056297e-01	1.257330e-02	1.020300e-01	20150416_STAG1gfpch8_Prometa\MitoSys2\Calibration\mEGFPC1_Noc\mEGFP_1_R1_P11_K1_Ch2-Ch1.zen
100	1.035329e-01	1.912498e-02	1.000400e-01	20150416_STAG1gfpch8_Prometa\MitoSys2\Calibration\mEGFPC1_Noc\mEGFP_1_R1_P11_K1_Ch2-Ch1.zen
110	9.934148e-02	1.453024e-02	9.814400e-02	20150416_STAG1gfpch8_Prometa\MitoSys2\Calibration\mEGFPC1_Noc\mEGFP_1_R1_P11_K1_Ch2-Ch1.zen
120	9.537416e-02	1.634362e-02	9.634400e-02	20150416_STAG1gfpch8_Prometa\MitoSys2\Calibration\mEGFPC1_Noc\mEGFP_1_R1_P11_K1_Ch2-Ch1.zen
130	9.992985e-02	1.539685e-02	9.463000e-02	20150416_STAG1gfpch8_Prometa\MitoSys2\Calibration\mEGFPC1_Noc\mEGFP_1_R1_P11_K1_Ch2-Ch1.zen
140	8.910945e-02	1.250408e-02	9.299600e-02	20150416_STAG1gfpch8_Prometa\MitoSys2\Calibration\mEGFPC1_Noc\mEGFP_1_R1_P11_K1_Ch2-Ch1.zen
150	9.001109e-02	7.920158e-03	9.143500e-02	20150416_STAG1gfpch8_Prometa\MitoSys2\Calibration\mEGFPC1_Noc\mEGFP_1_R1_P11_K1_Ch2-Ch1.zen
170	8.793949e-02	9.837909e-03	8.851300e-02	20150416_STAG1gfpch8_Prometa\MitoSys2\Calibration\mEGFPC1_Noc\mEGFP_1_R1_P11_K1_Ch2-Ch1.zen
190	8.329564e-02	1.058385e-02	8.582500e-02	20150416_STAG1gfpch8_Prometa\MitoSys2\Calibration\mEGFPC1_Noc\mEGFP_1_R1_P11_K1_Ch2-Ch1.zen
210	8.194100e-02	7.564684e-03	8.333900e-02	20150416_STAG1gfpch8_Prometa\MitoSys2\Calibration\mEGFPC1_Noc\mEGFP_1_R1_P11_K1_Ch2-Ch1.zen
230	8.036888e-02	1.167764e-02	8.102800e-02	20150416_STAG1gfpch8_Prometa\MitoSys2\Calibration\mEGFPC1_Noc\mEGFP_1_R1_P11_K1_Ch2-Ch1.zen
250	7.921534e-02	1.304757e-02	7.886900e-02	20150416_STAG1gfpch8_Prometa\MitoSys2\Calibration\mEGFPC1_Noc\mEGFP_1_R1_P11_K1_Ch2-Ch1.zen
270	7.990044e-02	1.094528e-02	7.684500e-02	20150416_STAG1gfpch8_Prometa\MitoSys2\Calibration\mEGFPC1_Noc\mEGFP_1_R1_P11_K1_Ch2-Ch1.zen
290	7.510241e-02	1.012996e-02	7.494000e-02	20150416_STAG1gfpch8_Prometa\MitoSys2\Calibration\mEGFPC1_Noc\mEGFP_1_R1_P11_K1_Ch2-Ch1.zen
310	7.124963e-02	1.137849e-02	7.314100e-02	20150416_STAG1gfpch8_Prometa\MitoSys2\Calibration\mEGFPC1_Noc\mEGFP_1_R1_P11_K1_Ch2-Ch1.zen
330	7.473059e-02	1.374256e-02	7.143700e-02	20150416_STAG1gfpch8_Prometa\MitoSys2\Calibration\mEGFPC1_Noc\mEGFP_1_R1_P11_K1_Ch2-Ch1.zen
350	7.056574e-02	1.003866e-02	6.981900e-02	20150416_STAG1gfpch8_Prometa\MitoSys2\Calibration\mEGFPC1_Noc\mEGFP_1_R1_P11_K1_Ch2-Ch1.zen
390	6.861011e-02	1.152128e-02	6.681100e-02	20150416_STAG1gfpch8_Prometa\MitoSys2\Calibration\mEGFPC1_Noc\mEGFP_1_R1_P11_K1_Ch2-Ch1.zen
430	6.391900e-02	8.688271e-03	6.406600e-02	20150416_STAG1gfpch8_Prometa\MitoSys2\Calibration\mEGFPC1_Noc\mEGFP_1_R1_P11_K1_Ch2-Ch1.zen
470	6.167074e-02	1.094690e-02	6.154700e-02	20150416_STAG1gfpch8_Prometa\MitoSys2\Calibration\mEGFPC1_Noc\mEGFP_1_R1_P11_K1_Ch2-Ch1.zen
510	5.904630e-02	1.030438e-02	5.922400e-02	20150416_STAG1gfpch8_Prometa\MitoSys2\Calibration\mEGFPC1_Noc\mEGFP_1_R1_P11_K1_Ch2-Ch1.zen
550	5.613314e-02	1.074094e-02	5.707400e-02	20150416_STAG1gfpch8_Prometa\MitoSys2\Calibration\mEGFPC1_Noc\mEGFP_1_R1_P11_K1_Ch2-Ch1.zen
590	5.573995e-02	1.309309e-02	5.507800e-02	20150416_STAG1gfpch8_Prometa\MitoSys2\Calibration\mEGFPC1_Noc\mEGFP_1_R1_P11_K1_Ch2-Ch1.zen
630	5.135879e-02	7.901065e-03	5.322000e-02	20150416_STAG1gfpch8_Prometa\MitoSys2\Calibration\mEGFPC1_Noc\mEGFP_1_R1_P11_K1_Ch2-Ch1.zen
670	5.243581e-02	9.665407e-03	5.148500e-02	20150416_STAG1gfpch8_Prometa\MitoSys2\Calibration\mEGFPC1_Noc\mEGFP_1_R1_P11_K1_Ch2-Ch1.zen
710	4.928799e-02	8.618563e-03	4.986300e-02	20150416_STAG1gfpch8_Prometa\MitoSys2\Calibration\mEGFPC1_Noc\mEGFP_1_R1_P11_K1_Ch2-Ch1.zen
750	4.735652e-02	9.390646e-03	4.834300e-02	20150416_STAG1gfpch8_Prometa\MitoSys2\Calibration\mEGFPC1_Noc\mEGFP_1_R1_P11_K1_Ch2-Ch1.zen
830	4.387026e-02	8.312839e-03	4.557500e-02	20150416_STAG1gfpch8_Prometa\MitoSys2\Calibration\mEGFPC1_Noc\mEGFP_1_R1_P11_K1_Ch2-Ch1.zen
910	4.239395e-02	6.435302e-03	4.312000e-02	20150416_STAG1gfpch8_Prometa\MitoSys2\Calibration\mEGFPC1_Noc\mEGFP_1_R1_P11_K1_Ch2-Ch1.zen
990	4.133217e-02	7.770625e-03	4.092900e-02	20150416_STAG1gfpch8_Prometa\MitoSys2\Calibration\mEGFPC1_Noc\mEGFP_1_R1_P11_K1_Ch2-Ch1.zen
1070	3.967868e-02	6.267810e-03	3.896500e-02	20150416_STAG1gfpch8_Prometa\MitoSys2\Calibration\mEGFPC1_Noc\mEGFP_1_R1_P11_K1_Ch2-Ch1.zen
1150	3.566861e-02	7.174378e-03	3.719400e-02	20150416_STAG1gfpch8_Prometa\MitoSys2\Calibration\mEGFPC1_Noc\mEGFP_1_R1_P11_K1_Ch2-Ch1.zen
1230	3.435950e-02	6.788557e-03	3.559000e-02	20150416_STAG1gfpch8_Prometa\MitoSys2\Calibration\mEGFPC1_Noc\mEGFP_1_R1_P11_K1_Ch2-Ch1.zen
1310	3.417162e-02	7.170903e-03	3.413100e-02	20150416_STAG1gfpch8_Prometa\MitoSys2\Calibration\mEGFPC1_Noc\mEGFP_1_R1_P11_K1_Ch2-Ch1.zen
1390	3.320336e-02	6.563682e-03	3.279800e-02	20150416_STAG1gfpch8_Prometa\MitoSys2\Calibration\mEGFPC1_Noc\mEGFP_1_R1_P11_K1_Ch2-Ch1.zen
1470	3.290180e-02	6.273236e-03	3.157600e-02	20150416_STAG1gfpch8_Prometa\MitoSys2\Calibration\mEGFPC1_Noc\mEGFP_1_R1_P11_K1_Ch2-Ch1.zen
1550	3.084086e-02	6.255128e-03	3.045100e-02	20150416_STAG1gfpch8_Prometa\MitoSys2\Calibration\mEGFPC1_Noc\mEGFP_1_R1_P11_K1_Ch2-Ch1.zen
1710	2.874663e-02	5.359357e-03	2.845000e-02	20150416_STAG1gfpch8_Prometa\MitoSys2\Calibration\mEGFPC1_Noc\mEGFP_1_R1_P11_K1_Ch2-Ch1.zen
1870	2.730109e-02	6.654414e-03	2.672300e-02	20150416_STAG1gfpch8_Prometa\MitoSys2\Calibration\mEGFPC1_Noc\mEGFP_1_R1_P11_K1_Ch2-Ch1.zen
2030	2.732972e-02	4.775016e-03	2.521600e-02	20150416_STAG1gfpch8_Prometa\MitoSys2\Calibration\mEGFPC1_Noc\mEGFP_1_R1_P11_K1_Ch2-Ch1.zen
2190	2.378816e-02	6.107541e-03	2.388900e-02	20150416_STAG1gfpch8_Prometa\MitoSys2\Calibration\mEGFPC1_Noc\mEGFP_1_R1_P11_K1_Ch2-Ch1.zen
2350	2.230112e-02	5.840237e-03	2.270800e-02	20150416_STAG1gfpch8_Prometa\MitoSys2\Calibration\mEGFPC1_Noc\mEGFP_1_R1_P11_K1_Ch2-Ch1.zen
2510	2.092497e-02	6.370465e-03	2.165100e-02	20150416_STAG1gfpch8_Prometa\MitoSys2\Calibration\mEGFPC1_Noc\mEGFP_1_R1_P11_K1_Ch2-Ch1.zen
2670	2.107368e-02	5.735678e-03	2.069800e-02	20150416_STAG1gfpch8_Prometa\MitoSys2\Calibration\mEGFPC1_Noc\mEGFP_1_R1_P11_K1_Ch2-Ch1.zen
2830	2.068059e-02	6.549618e-03	1.983200e-02	20150416_STAG1gfpch8_Prometa\MitoSys2\Calibration\mEGFPC1_Noc\mEGFP_1_R1_P11_K1_Ch2-Ch1.zen
2990	1.850845e-02	6.805111e-03	1.904100e-02	20150416_STAG1gfpch8_Prometa\MitoSys2\Calibration\mEGFPC1_Noc\mEGFP_1_R1_P11_K1_Ch2-Ch1.zen
3150	1.866985e-02	6.198488e-03	1.831600e-02	20150416_STAG1gfpch8_Prometa\MitoSys2\Calibration\mEGFPC1_Noc\mEGFP_1_R1_P11_K1_Ch2-Ch1.zen
3470	1.694401e-02	6.119848e-03	1.702700e-02	20150416_STAG1gfpch8_Prometa\MitoSys2\Calibration\mEGFPC1_Noc\mEGFP_1_R1_P11_K1_Ch2-Ch1.zen
3790	1.574949e-02	7.047318e-03	1.591400e-02	20150416_STAG1gfpch8_Prometa\MitoSys2\Calibration\mEGFPC1_Noc\mEGFP_1_R1_P11_K1_Ch2-Ch1.zen
4110	1.496530e-02	6.950969e-03	1.493900e-02	20150416_STAG1gfpch8_Prometa\MitoSys2\Calibration\mEGFPC1_Noc\mEGFP_1_R1_P11_K1_Ch2-Ch1.zen
4430	1.400101e-02	6.782418e-03	1.407500e-02	20150416_STAG1gfpch8_Prometa\MitoSys2\Calibration\mEGFPC1_Noc\mEGFP_1_R1_P11_K1_Ch2-Ch1.zen
4750	1.333816e-02	6.495939e-03	1.330300e-02	20150416_STAG1gfpch8_Prometa\MitoSys2\Calibration\mEGFPC1_Noc\mEGFP_1_R1_P11_K1_Ch2-Ch1.zen
5070	1.158240e-02	5.614781e-03	1.260700e-02	20150416_STAG1gfpch8_Prometa\MitoSys2\Calibration\mEGFPC1_Noc\mEGFP_1_R1_P11_K1_Ch2-Ch1.zen
5390	1.245161e-02	6.714388e-03	1.197500e-02	20150416_STAG1gfpch8_Prometa\MitoSys2\Calibration\mEGFPC1_Noc\mEGFP_1_R1_P11_K1_Ch2-Ch1.zen
5710	1.192797e-02	4.877092e-03	1.139800e-02	20150416_STAG1gfpch8_Prometa\MitoSys2\Calibration\mEGFPC1_Noc\mEGFP_1_R1_P11_K1_Ch2-Ch1.zen
6030	1.045960e-02	6.257238e-03	1.086800e-02	20150416_STAG1gfpch8_Prometa\MitoSys2\Calibration\mEGFPC1_Noc\mEGFP_1_R1_P11_K1_Ch2-Ch1.zen
6350	1.074208e-02	5.561465e-03	1.038000e-02	20150416_STAG1gfpch8_Prometa\MitoSys2\Calibration\mEGFPC1_Noc\mEGFP_1_R1_P11_K1_Ch2-Ch1.zen
6990	9.168673e-03	4.908962e-03	9.508100e-03	20150416_STAG1gfpch8_Prometa\MitoSys2\Calibration\mEGFPC1_Noc\mEGFP_1_R1_P11_K1_Ch2-Ch1.zen
7630	7.992561e-03	5.700834e-03	8.752300e-03	20150416_STAG1gfpch8_Prometa\MitoSys2\Calibration\mEGFPC1_Noc\mEGFP_1_R1_P11_K1_Ch2-Ch1.zen
8270	8.369598e-03	5.262042e-03	8.090300e-03	20150416_STAG1gfpch8_Prometa\MitoSys2\Calibration\mEGFPC1_Noc\mEGFP_1_R1_P11_K1_Ch2-Ch1.zen
8910	8.252380e-03	5.130503e-03	7.505500e-03	20150416_STAG1gfpch8_Prometa\MitoSys2\Calibration\mEGFPC1_Noc\mEGFP_1_R1_P11_K1_Ch2-Ch1.zen
9550	7.468677e-03	5.933027e-03	6.985400e-03	20150416_STAG1gfpch8_Prometa\MitoSys2\Calibration\mEGFPC1_Noc\mEGFP_1_R1_P11_K1_Ch2-Ch1.zen
10190	6.006910e-03	5.992515e-03	6.520100e-03	20150416_STAG1gfpch8_Prometa\MitoSys2\Calibration\mEGFPC1_Noc\mEGFP_1_R1_P11_K1_Ch2-Ch1.zen
10830	4.025012e-03	5.759384e-03	6.101700e-03	20150416_STAG1gfpch8_Prometa\MitoSys2\Calibration\mEGFPC1_Noc\mEGFP_1_R1_P11_K1_Ch2-Ch1.zen
11470	4.808744e-03	5.498452e-03	5.723800e-03	20150416_STAG1gfpch8_Prometa\MitoSys2\Calibration\mEGFPC1_Noc\mEGFP_1_R1_P11_K1_Ch2-Ch1.zen
12110	5.160849e-03	5.264762e-03	5.381200e-03	20150416_STAG1gfpch8_Prometa\MitoSys2\Calibration\mEGFPC1_Noc\mEGFP_1_R1_P11_K1_Ch2-Ch1.zen
12750	4.962695e-03	4.636074e-03	5.069300e-03	20150416_STAG1gfpch8_Prometa\MitoSys2\Calibration\mEGFPC1_Noc\mEGFP_1_R1_P11_K1_Ch2-Ch1.zen
14030	5.107633e-03	4.048391e-03	4.523900e-03	20150416_STAG1gfpch8_Prometa\MitoSys2\Calibration\mEGFPC1_Noc\mEGFP_1_R1_P11_K1_Ch2-Ch1.zen
15310	4.346057e-03	4.609379e-03	4.064100e-03	20150416_STAG1gfpch8_Prometa\MitoSys2\Calibration\mEGFPC1_Noc\mEGFP_1_R1_P11_K1_Ch2-Ch1.zen
16590	4.334837e-03	4.447428e-03	3.672500e-03	20150416_STAG1gfpch8_Prometa\MitoSys2\Calibration\mEGFPC1_Noc\mEGFP_1_R1_P11_K1_Ch2-Ch1.zen
17870	4.243748e-03	4.209986e-03	3.336100e-03	20150416_STAG1gfpch8_Prometa\MitoSys2\Calibration\mEGFPC1_Noc\mEGFP_1_R1_P11_K1_Ch2-Ch1.zen
19150	4.049772e-03	4.274173e-03	3.044900e-03	20150416_STAG1gfpch8_Prometa\MitoSys2\Calibration\mEGFPC1_Noc\mEGFP_1_R1_P11_K1_Ch2-Ch1.zen
20430	4.176292e-03	4.339004e-03	2.790900e-03	20150416_STAG1gfpch8_Prometa\MitoSys2\Calibration\mEGFPC1_Noc\mEGFP_1_R1_P11_K1_Ch2-Ch1.zen
21710	2.385060e-03	5.075468e-03	2.568000e-03	20150416_STAG1gfpch8_Prometa\MitoSys2\Calibration\mEGFPC1_Noc\mEGFP_1_R1_P11_K1_Ch2-Ch1.zen
22990	2.580827e-03	5.517991e-03	2.371200e-03	20150416_STAG1gfpch8_Prometa\MitoSys2\Calibration\mEGFPC1_Noc\mEGFP_1_R1_P11_K1_Ch2-Ch1.zen
24270	3.450022e-03	6.281109e-03	2.196700e-03	20150416_STAG1gfpch8_Prometa\MitoSys2\Calibration\mEGFPC1_Noc\mEGFP_1_R1_P11_K1_Ch2-Ch1.zen
25550	3.324052e-03	5.791700e-03	2.041000e-03	20150416_STAG1gfpch8_Prometa\MitoSys2\Calibration\mEGFPC1_Noc\mEGFP_1_R1_P11_K1_Ch2-Ch1.zen
28110	1.307154e-03	4.289476e-03	1.776100e-03	20150416_STAG1gfpch8_Prometa\MitoSys2\Calibration\mEGFPC1_Noc\mEGFP_1_R1_P11_K1_Ch2-Ch1.zen
30670	8.648469e-04	4.628954e-03	1.560300e-03	20150416_STAG1gfpch8_Prometa\MitoSys2\Calibration\mEGFPC1_Noc\mEGFP_1_R1_P11_K1_Ch2-Ch1.zen
33230	2.325630e-04	5.623694e-03	1.382000e-03	20150416_STAG1gfpch8_Prometa\MitoSys2\Calibration\mEGFPC1_Noc\mEGFP_1_R1_P11_K1_Ch2-Ch1.zen
35790	3.947294e-04	3.932313e-03	1.232800e-03	20150416_STAG1gfpch8_Prometa\MitoSys2\Calibration\mEGFPC1_Noc\mEGFP_1_R1_P11_K1_Ch2-Ch1.zen
38350	2.017939e-04	3.170651e-03	1.106700e-03	20150416_STAG1gfpch8_Prometa\MitoSys2\Calibration\mEGFPC1_Noc\mEGFP_1_R1_P11_K1_Ch2-Ch1.zen
40910	2.976859e-04	3.860450e-03	9.990400e-04	20150416_STAG1gfpch8_Prometa\MitoSys2\Calibration\mEGFPC1_Noc\mEGFP_1_R1_P11_K1_Ch2-Ch1.zen
43470	2.949751e-04	3.553969e-03	9.064200e-04	20150416_STAG1gfpch8_Prometa\MitoSys2\Calibration\mEGFPC1_Noc\mEGFP_1_R1_P11_K1_Ch2-Ch1.zen
46030	1.851280e-04	3.390925e-03	8.261200e-04	20150416_STAG1gfpch8_Prometa\MitoSys2\Calibration\mEGFPC1_Noc\mEGFP_1_R1_P11_K1_Ch2-Ch1.zen
48590	3.332586e-04	3.516469e-03	7.560200e-04	20150416_STAG1gfpch8_Prometa\MitoSys2\Calibration\mEGFPC1_Noc\mEGFP_1_R1_P11_K1_Ch2-Ch1.zen
51150	-2.375536e-04	3.739742e-03	6.944500e-04	20150416_STAG1gfpch8_Prometa\MitoSys2\Calibration\mEGFPC1_Noc\mEGFP_1_R1_P11_K1_Ch2-Ch1.zen
56270	7.940957e-04	3.373420e-03	5.917900e-04	20150416_STAG1gfpch8_Prometa\MitoSys2\Calibration\mEGFPC1_Noc\mEGFP_1_R1_P11_K1_Ch2-Ch1.zen
61390	3.814474e-04	3.643261e-03	5.101600e-04	20150416_STAG1gfpch8_Prometa\MitoSys2\Calibration\mEGFPC1_Noc\mEGFP_1_R1_P11_K1_Ch2-Ch1.zen
66510	1.116644e-03	4.181093e-03	4.441700e-04	20150416_STAG1gfpch8_Prometa\MitoSys2\Calibration\mEGFPC1_Noc\mEGFP_1_R1_P11_K1_Ch2-Ch1.zen
71630	1.369440e-03	3.398343e-03	3.900500e-04	20150416_STAG1gfpch8_Prometa\MitoSys2\Calibration\mEGFPC1_Noc\mEGFP_1_R1_P11_K1_Ch2-Ch1.zen
76750	1.264942e-03	3.526292e-03	3.451100e-04	20150416_STAG1gfpch8_Prometa\MitoSys2\Calibration\mEGFPC1_Noc\mEGFP_1_R1_P11_K1_Ch2-Ch1.zen
81870	7.795543e-04	3.136359e-03	3.073900e-04	20150416_STAG1gfpch8_Prometa\MitoSys2\Calibration\mEGFPC1_Noc\mEGFP_1_R1_P11_K1_Ch2-Ch1.zen
86990	1.302373e-04	4.393186e-03	2.754300e-04	20150416_STAG1gfpch8_Prometa\MitoSys2\Calibration\mEGFPC1_Noc\mEGFP_1_R1_P11_K1_Ch2-Ch1.zen
92110	2.475501e-04	4.567717e-03	2.481200e-04	20150416_STAG1gfpch8_Prometa\MitoSys2\Calibration\mEGFPC1_Noc\mEGFP_1_R1_P11_K1_Ch2-Ch1.zen
97230	-4.444022e-04	3.605397e-03	2.246000e-04	20150416_STAG1gfpch8_Prometa\MitoSys2\Calibration\mEGFPC1_Noc\mEGFP_1_R1_P11_K1_Ch2-Ch1.zen
102350	2.618885e-05	3.161152e-03	2.042000e-04	20150416_STAG1gfpch8_Prometa\MitoSys2\Calibration\mEGFPC1_Noc\mEGFP_1_R1_P11_K1_Ch2-Ch1.zen
112590	1.155089e-03	3.070790e-03	1.707900e-04	20150416_STAG1gfpch8_Prometa\MitoSys2\Calibration\mEGFPC1_Noc\mEGFP_1_R1_P11_K1_Ch2-Ch1.zen
122830	1.002663e-03	2.913448e-03	1.447900e-04	20150416_STAG1gfpch8_Prometa\MitoSys2\Calibration\mEGFPC1_Noc\mEGFP_1_R1_P11_K1_Ch2-Ch1.zen
133070	2.756385e-06	4.257030e-03	1.242000e-04	20150416_STAG1gfpch8_Prometa\MitoSys2\Calibration\mEGFPC1_Noc\mEGFP_1_R1_P11_K1_Ch2-Ch1.zen
143310	5.343542e-04	3.238019e-03	1.076200e-04	20150416_STAG1gfpch8_Prometa\MitoSys2\Calibration\mEGFPC1_Noc\mEGFP_1_R1_P11_K1_Ch2-Ch1.zen
153550	2.839245e-04	2.804913e-03	9.407800e-05	20150416_STAG1gfpch8_Prometa\MitoSys2\Calibration\mEGFPC1_Noc\mEGFP_1_R1_P11_K1_Ch2-Ch1.zen
163790	4.569777e-04	2.961269e-03	8.288900e-05	20150416_STAG1gfpch8_Prometa\MitoSys2\Calibration\mEGFPC1_Noc\mEGFP_1_R1_P11_K1_Ch2-Ch1.zen
174030	-3.429009e-04	2.465061e-03	7.354300e-05	20150416_STAG1gfpch8_Prometa\MitoSys2\Calibration\mEGFPC1_Noc\mEGFP_1_R1_P11_K1_Ch2-Ch1.zen
184270	4.212790e-04	2.712046e-03	6.566100e-05	20150416_STAG1gfpch8_Prometa\MitoSys2\Calibration\mEGFPC1_Noc\mEGFP_1_R1_P11_K1_Ch2-Ch1.zen
194510	-5.182375e-04	3.285087e-03	5.895400e-05	20150416_STAG1gfpch8_Prometa\MitoSys2\Calibration\mEGFPC1_Noc\mEGFP_1_R1_P11_K1_Ch2-Ch1.zen
204750	-1.015784e-03	2.631013e-03	5.320500e-05	20150416_STAG1gfpch8_Prometa\MitoSys2\Calibration\mEGFPC1_Noc\mEGFP_1_R1_P11_K1_Ch2-Ch1.zen
225230	-3.422932e-04	1.872594e-03	4.392500e-05	20150416_STAG1gfpch8_Prometa\MitoSys2\Calibration\mEGFPC1_Noc\mEGFP_1_R1_P11_K1_Ch2-Ch1.zen
245710	-5.534407e-04	2.651688e-03	3.683800e-05	20150416_STAG1gfpch8_Prometa\MitoSys2\Calibration\mEGFPC1_Noc\mEGFP_1_R1_P11_K1_Ch2-Ch1.zen
266190	2.632877e-04	2.290078e-03	3.130900e-05	20150416_STAG1gfpch8_Prometa\MitoSys2\Calibration\mEGFPC1_Noc\mEGFP_1_R1_P11_K1_Ch2-Ch1.zen
286670	-1.236601e-04	2.491488e-03	2.691800e-05	20150416_STAG1gfpch8_Prometa\MitoSys2\Calibration\mEGFPC1_Noc\mEGFP_1_R1_P11_K1_Ch2-Ch1.zen
307150	-7.886233e-04	3.145005e-03	2.337500e-05	20150416_STAG1gfpch8_Prometa\MitoSys2\Calibration\mEGFPC1_Noc\mEGFP_1_R1_P11_K1_Ch2-Ch1.zen
327630	-4.009611e-04	1.628383e-03	2.047800e-05	20150416_STAG1gfpch8_Prometa\MitoSys2\Calibration\mEGFPC1_Noc\mEGFP_1_R1_P11_K1_Ch2-Ch1.zen
348110	-4.014206e-04	3.217020e-03	1.808000e-05	20150416_STAG1gfpch8_Prometa\MitoSys2\Calibration\mEGFPC1_Noc\mEGFP_1_R1_P11_K1_Ch2-Ch1.zen
368590	-8.657139e-04	2.689594e-03	1.607400e-05	20150416_STAG1gfpch8_Prometa\MitoSys2\Calibration\mEGFPC1_Noc\mEGFP_1_R1_P11_K1_Ch2-Ch1.zen
389070	-1.360401e-03	2.845989e-03	1.438000e-05	20150416_STAG1gfpch8_Prometa\MitoSys2\Calibration\mEGFPC1_Noc\mEGFP_1_R1_P11_K1_Ch2-Ch1.zen
409550	-8.342778e-04	2.537581e-03	1.293600e-05	20150416_STAG1gfpch8_Prometa\MitoSys2\Calibration\mEGFPC1_Noc\mEGFP_1_R1_P11_K1_Ch2-Ch1.zen
450510	-4.711565e-04	2.594962e-03	1.062500e-05	20150416_STAG1gfpch8_Prometa\MitoSys2\Calibration\mEGFPC1_Noc\mEGFP_1_R1_P11_K1_Ch2-Ch1.zen
491470	-5.168986e-06	1.858335e-03	8.875700e-06	20150416_STAG1gfpch8_Prometa\MitoSys2\Calibration\mEGFPC1_Noc\mEGFP_1_R1_P11_K1_Ch2-Ch1.zen
532430	-1.003832e-03	2.528504e-03	7.521200e-06	20150416_STAG1gfpch8_Prometa\MitoSys2\Calibration\mEGFPC1_Noc\mEGFP_1_R1_P11_K1_Ch2-Ch1.zen
573390	-3.869973e-04	1.378045e-03	6.451800e-06	20150416_STAG1gfpch8_Prometa\MitoSys2\Calibration\mEGFPC1_Noc\mEGFP_1_R1_P11_K1_Ch2-Ch1.zen
614350	8.079435e-04	1.629316e-03	5.593200e-06	20150416_STAG1gfpch8_Prometa\MitoSys2\Calibration\mEGFPC1_Noc\mEGFP_1_R1_P11_K1_Ch2-Ch1.zen
655310	-5.271151e-04	2.172439e-03	4.893900e-06	20150416_STAG1gfpch8_Prometa\MitoSys2\Calibration\mEGFPC1_Noc\mEGFP_1_R1_P11_K1_Ch2-Ch1.zen
696270	-2.643057e-04	1.785482e-03	4.316900e-06	20150416_STAG1gfpch8_Prometa\MitoSys2\Calibration\mEGFPC1_Noc\mEGFP_1_R1_P11_K1_Ch2-Ch1.zen
737230	3.976180e-04	1.526919e-03	3.835500e-06	20150416_STAG1gfpch8_Prometa\MitoSys2\Calibration\mEGFPC1_Noc\mEGFP_1_R1_P11_K1_Ch2-Ch1.zen
778190	-5.249106e-04	1.500451e-03	3.429800e-06	20150416_STAG1gfpch8_Prometa\MitoSys2\Calibration\mEGFPC1_Noc\mEGFP_1_R1_P11_K1_Ch2-Ch1.zen
819150	-5.075002e-05	1.266057e-03	3.084800e-06	20150416_STAG1gfpch8_Prometa\MitoSys2\Calibration\mEGFPC1_Noc\mEGFP_1_R1_P11_K1_Ch2-Ch1.zen
901070	3.921953e-05	1.894774e-03	2.533600e-06	20150416_STAG1gfpch8_Prometa\MitoSys2\Calibration\mEGFPC1_Noc\mEGFP_1_R1_P11_K1_Ch2-Ch1.zen
982990	-5.093110e-04	2.088561e-03	2.117300e-06	20150416_STAG1gfpch8_Prometa\MitoSys2\Calibration\mEGFPC1_Noc\mEGFP_1_R1_P11_K1_Ch2-Ch1.zen
1064910	-1.102166e-04	1.946213e-03	1.795300e-06	20150416_STAG1gfpch8_Prometa\MitoSys2\Calibration\mEGFPC1_Noc\mEGFP_1_R1_P11_K1_Ch2-Ch1.zen
1146830	-5.321742e-04	1.728005e-03	1.541400e-06	20150416_STAG1gfpch8_Prometa\MitoSys2\Calibration\mEGFPC1_Noc\mEGFP_1_R1_P11_K1_Ch2-Ch1.zen
1228750	-4.602397e-04	1.854602e-03	1.337500e-06	20150416_STAG1gfpch8_Prometa\MitoSys2\Calibration\mEGFPC1_Noc\mEGFP_1_R1_P11_K1_Ch2-Ch1.zen
1310670	-4.509973e-04	2.163435e-03	1.171500e-06	20150416_STAG1gfpch8_Prometa\MitoSys2\Calibration\mEGFPC1_Noc\mEGFP_1_R1_P11_K1_Ch2-Ch1.zen
1392590	-5.211618e-04	2.166849e-03	1.034500e-06	20150416_STAG1gfpch8_Prometa\MitoSys2\Calibration\mEGFPC1_Noc\mEGFP_1_R1_P11_K1_Ch2-Ch1.zen
1474510	-1.362625e-04	1.755740e-03	9.202200e-07	20150416_STAG1gfpch8_Prometa\MitoSys2\Calibration\mEGFPC1_Noc\mEGFP_1_R1_P11_K1_Ch2-Ch1.zen
1556430	2.039238e-05	1.678934e-03	8.238300e-07	20150416_STAG1gfpch8_Prometa\MitoSys2\Calibration\mEGFPC1_Noc\mEGFP_1_R1_P11_K1_Ch2-Ch1.zen
5	1.161789e-01	1.183984e-02	1.109400e-01	20150416_STAG1gfpch8_Prometa\MitoSys2\Calibration\mEGFPC1_Noc\mEGFP_1_R1_P12_K1_Ch2-Ch1.zen
10	1.019536e-01	1.506435e-02	1.057700e-01	20150416_STAG1gfpch8_Prometa\MitoSys2\Calibration\mEGFPC1_Noc\mEGFP_1_R1_P12_K1_Ch2-Ch1.zen
15	1.037624e-01	1.709601e-02	1.018200e-01	20150416_STAG1gfpch8_Prometa\MitoSys2\Calibration\mEGFPC1_Noc\mEGFP_1_R1_P12_K1_Ch2-Ch1.zen
20	9.537915e-02	2.014126e-02	9.855400e-02	20150416_STAG1gfpch8_Prometa\MitoSys2\Calibration\mEGFPC1_Noc\mEGFP_1_R1_P12_K1_Ch2-Ch1.zen
25	9.331166e-02	1.365267e-02	9.574900e-02	20150416_STAG1gfpch8_Prometa\MitoSys2\Calibration\mEGFPC1_Noc\mEGFP_1_R1_P12_K1_Ch2-Ch1.zen
30	9.592557e-02	1.535452e-02	9.327900e-02	20150416_STAG1gfpch8_Prometa\MitoSys2\Calibration\mEGFPC1_Noc\mEGFP_1_R1_P12_K1_Ch2-Ch1.zen
35	8.626830e-02	1.663385e-02	9.106600e-02	20150416_STAG1gfpch8_Prometa\MitoSys2\Calibration\mEGFPC1_Noc\mEGFP_1_R1_P12_K1_Ch2-Ch1.zen
40	8.980331e-02	1.405232e-02	8.905600e-02	20150416_STAG1gfpch8_Prometa\MitoSys2\Calibration\mEGFPC1_Noc\mEGFP_1_R1_P12_K1_Ch2-Ch1.zen
45	8.406890e-02	1.762745e-02	8.721300e-02	20150416_STAG1gfpch8_Prometa\MitoSys2\Calibration\mEGFPC1_Noc\mEGFP_1_R1_P12_K1_Ch2-Ch1.zen
50	8.416438e-02	1.174573e-02	8.550900e-02	20150416_STAG1gfpch8_Prometa\MitoSys2\Calibration\mEGFPC1_Noc\mEGFP_1_R1_P12_K1_Ch2-Ch1.zen
60	8.808913e-02	8.050512e-03	8.244000e-02	20150416_STAG1gfpch8_Prometa\MitoSys2\Calibration\mEGFPC1_Noc\mEGFP_1_R1_P12_K1_Ch2-Ch1.zen
70	8.031968e-02	1.017719e-02	7.972500e-02	20150416_STAG1gfpch8_Prometa\MitoSys2\Calibration\mEGFPC1_Noc\mEGFP_1_R1_P12_K1_Ch2-Ch1.zen
80	7.885985e-02	1.309299e-02	7.728700e-02	20150416_STAG1gfpch8_Prometa\MitoSys2\Calibration\mEGFPC1_Noc\mEGFP_1_R1_P12_K1_Ch2-Ch1.zen
90	6.985017e-02	1.386204e-02	7.507000e-02	20150416_STAG1gfpch8_Prometa\MitoSys2\Calibration\mEGFPC1_Noc\mEGFP_1_R1_P12_K1_Ch2-Ch1.zen
100	7.269211e-02	1.265041e-02	7.303400e-02	20150416_STAG1gfpch8_Prometa\MitoSys2\Calibration\mEGFPC1_Noc\mEGFP_1_R1_P12_K1_Ch2-Ch1.zen
110	7.309836e-02	1.249498e-02	7.115000e-02	20150416_STAG1gfpch8_Prometa\MitoSys2\Calibration\mEGFPC1_Noc\mEGFP_1_R1_P12_K1_Ch2-Ch1.zen
120	6.905272e-02	1.189838e-02	6.939400e-02	20150416_STAG1gfpch8_Prometa\MitoSys2\Calibration\mEGFPC1_Noc\mEGFP_1_R1_P12_K1_Ch2-Ch1.zen
130	6.902654e-02	1.367921e-02	6.775000e-02	20150416_STAG1gfpch8_Prometa\MitoSys2\Calibration\mEGFPC1_Noc\mEGFP_1_R1_P12_K1_Ch2-Ch1.zen
140	6.796054e-02	1.152456e-02	6.620100e-02	20150416_STAG1gfpch8_Prometa\MitoSys2\Calibration\mEGFPC1_Noc\mEGFP_1_R1_P12_K1_Ch2-Ch1.zen
150	6.566386e-02	8.204657e-03	6.473800e-02	20150416_STAG1gfpch8_Prometa\MitoSys2\Calibration\mEGFPC1_Noc\mEGFP_1_R1_P12_K1_Ch2-Ch1.zen
170	6.481546e-02	1.007131e-02	6.203000e-02	20150416_STAG1gfpch8_Prometa\MitoSys2\Calibration\mEGFPC1_Noc\mEGFP_1_R1_P12_K1_Ch2-Ch1.zen
190	6.056916e-02	8.903266e-03	5.956800e-02	20150416_STAG1gfpch8_Prometa\MitoSys2\Calibration\mEGFPC1_Noc\mEGFP_1_R1_P12_K1_Ch2-Ch1.zen
210	5.782013e-02	1.115881e-02	5.730900e-02	20150416_STAG1gfpch8_Prometa\MitoSys2\Calibration\mEGFPC1_Noc\mEGFP_1_R1_P12_K1_Ch2-Ch1.zen
230	5.376335e-02	1.044268e-02	5.522400e-02	20150416_STAG1gfpch8_Prometa\MitoSys2\Calibration\mEGFPC1_Noc\mEGFP_1_R1_P12_K1_Ch2-Ch1.zen
250	5.725818e-02	9.432933e-03	5.328700e-02	20150416_STAG1gfpch8_Prometa\MitoSys2\Calibration\mEGFPC1_Noc\mEGFP_1_R1_P12_K1_Ch2-Ch1.zen
270	4.887281e-02	1.078735e-02	5.148000e-02	20150416_STAG1gfpch8_Prometa\MitoSys2\Calibration\mEGFPC1_Noc\mEGFP_1_R1_P12_K1_Ch2-Ch1.zen
290	4.854838e-02	6.806588e-03	4.978900e-02	20150416_STAG1gfpch8_Prometa\MitoSys2\Calibration\mEGFPC1_Noc\mEGFP_1_R1_P12_K1_Ch2-Ch1.zen
310	4.739380e-02	1.177526e-02	4.820200e-02	20150416_STAG1gfpch8_Prometa\MitoSys2\Calibration\mEGFPC1_Noc\mEGFP_1_R1_P12_K1_Ch2-Ch1.zen
330	4.659670e-02	1.136926e-02	4.670700e-02	20150416_STAG1gfpch8_Prometa\MitoSys2\Calibration\mEGFPC1_Noc\mEGFP_1_R1_P12_K1_Ch2-Ch1.zen
350	4.454380e-02	7.891569e-03	4.529700e-02	20150416_STAG1gfpch8_Prometa\MitoSys2\Calibration\mEGFPC1_Noc\mEGFP_1_R1_P12_K1_Ch2-Ch1.zen
390	4.297031e-02	8.653009e-03	4.270200e-02	20150416_STAG1gfpch8_Prometa\MitoSys2\Calibration\mEGFPC1_Noc\mEGFP_1_R1_P12_K1_Ch2-Ch1.zen
430	4.082546e-02	7.484148e-03	4.036900e-02	20150416_STAG1gfpch8_Prometa\MitoSys2\Calibration\mEGFPC1_Noc\mEGFP_1_R1_P12_K1_Ch2-Ch1.zen
470	4.022404e-02	9.190812e-03	3.826000e-02	20150416_STAG1gfpch8_Prometa\MitoSys2\Calibration\mEGFPC1_Noc\mEGFP_1_R1_P12_K1_Ch2-Ch1.zen
510	3.423328e-02	8.461353e-03	3.634500e-02	20150416_STAG1gfpch8_Prometa\MitoSys2\Calibration\mEGFPC1_Noc\mEGFP_1_R1_P12_K1_Ch2-Ch1.zen
550	3.381998e-02	5.467814e-03	3.460000e-02	20150416_STAG1gfpch8_Prometa\MitoSys2\Calibration\mEGFPC1_Noc\mEGFP_1_R1_P12_K1_Ch2-Ch1.zen
590	3.087361e-02	5.098891e-03	3.300400e-02	20150416_STAG1gfpch8_Prometa\MitoSys2\Calibration\mEGFPC1_Noc\mEGFP_1_R1_P12_K1_Ch2-Ch1.zen
630	3.130499e-02	6.697158e-03	3.153900e-02	20150416_STAG1gfpch8_Prometa\MitoSys2\Calibration\mEGFPC1_Noc\mEGFP_1_R1_P12_K1_Ch2-Ch1.zen
670	3.052059e-02	7.624227e-03	3.019100e-02	20150416_STAG1gfpch8_Prometa\MitoSys2\Calibration\mEGFPC1_Noc\mEGFP_1_R1_P12_K1_Ch2-Ch1.zen
710	2.793530e-02	8.626890e-03	2.894700e-02	20150416_STAG1gfpch8_Prometa\MitoSys2\Calibration\mEGFPC1_Noc\mEGFP_1_R1_P12_K1_Ch2-Ch1.zen
750	2.694562e-02	6.730982e-03	2.779700e-02	20150416_STAG1gfpch8_Prometa\MitoSys2\Calibration\mEGFPC1_Noc\mEGFP_1_R1_P12_K1_Ch2-Ch1.zen
830	2.559770e-02	6.112318e-03	2.573800e-02	20150416_STAG1gfpch8_Prometa\MitoSys2\Calibration\mEGFPC1_Noc\mEGFP_1_R1_P12_K1_Ch2-Ch1.zen
910	2.438305e-02	5.386322e-03	2.395200e-02	20150416_STAG1gfpch8_Prometa\MitoSys2\Calibration\mEGFPC1_Noc\mEGFP_1_R1_P12_K1_Ch2-Ch1.zen
990	2.356771e-02	5.818501e-03	2.239100e-02	20150416_STAG1gfpch8_Prometa\MitoSys2\Calibration\mEGFPC1_Noc\mEGFP_1_R1_P12_K1_Ch2-Ch1.zen
1070	2.210814e-02	4.798652e-03	2.101600e-02	20150416_STAG1gfpch8_Prometa\MitoSys2\Calibration\mEGFPC1_Noc\mEGFP_1_R1_P12_K1_Ch2-Ch1.zen
1150	1.856780e-02	5.093251e-03	1.979700e-02	20150416_STAG1gfpch8_Prometa\MitoSys2\Calibration\mEGFPC1_Noc\mEGFP_1_R1_P12_K1_Ch2-Ch1.zen
1230	1.876135e-02	5.279490e-03	1.870900e-02	20150416_STAG1gfpch8_Prometa\MitoSys2\Calibration\mEGFPC1_Noc\mEGFP_1_R1_P12_K1_Ch2-Ch1.zen
1310	1.832804e-02	5.593258e-03	1.773400e-02	20150416_STAG1gfpch8_Prometa\MitoSys2\Calibration\mEGFPC1_Noc\mEGFP_1_R1_P12_K1_Ch2-Ch1.zen
1390	1.669781e-02	4.828074e-03	1.685500e-02	20150416_STAG1gfpch8_Prometa\MitoSys2\Calibration\mEGFPC1_Noc\mEGFP_1_R1_P12_K1_Ch2-Ch1.zen
1470	1.712454e-02	6.382997e-03	1.605800e-02	20150416_STAG1gfpch8_Prometa\MitoSys2\Calibration\mEGFPC1_Noc\mEGFP_1_R1_P12_K1_Ch2-Ch1.zen
1550	1.549362e-02	4.826342e-03	1.533400e-02	20150416_STAG1gfpch8_Prometa\MitoSys2\Calibration\mEGFPC1_Noc\mEGFP_1_R1_P12_K1_Ch2-Ch1.zen
1710	1.448161e-02	5.546841e-03	1.406600e-02	20150416_STAG1gfpch8_Prometa\MitoSys2\Calibration\mEGFPC1_Noc\mEGFP_1_R1_P12_K1_Ch2-Ch1.zen
1870	1.242555e-02	5.773840e-03	1.299400e-02	20150416_STAG1gfpch8_Prometa\MitoSys2\Calibration\mEGFPC1_Noc\mEGFP_1_R1_P12_K1_Ch2-Ch1.zen
2030	1.266178e-02	4.728020e-03	1.207600e-02	20150416_STAG1gfpch8_Prometa\MitoSys2\Calibration\mEGFPC1_Noc\mEGFP_1_R1_P12_K1_Ch2-Ch1.zen
2190	9.876397e-03	4.477199e-03	1.128100e-02	20150416_STAG1gfpch8_Prometa\MitoSys2\Calibration\mEGFPC1_Noc\mEGFP_1_R1_P12_K1_Ch2-Ch1.zen
2350	1.136035e-02	5.310989e-03	1.058600e-02	20150416_STAG1gfpch8_Prometa\MitoSys2\Calibration\mEGFPC1_Noc\mEGFP_1_R1_P12_K1_Ch2-Ch1.zen
2510	1.115173e-02	5.155391e-03	9.974300e-03	20150416_STAG1gfpch8_Prometa\MitoSys2\Calibration\mEGFPC1_Noc\mEGFP_1_R1_P12_K1_Ch2-Ch1.zen
2670	9.589761e-03	6.000419e-03	9.431100e-03	20150416_STAG1gfpch8_Prometa\MitoSys2\Calibration\mEGFPC1_Noc\mEGFP_1_R1_P12_K1_Ch2-Ch1.zen
2830	9.995086e-03	4.365892e-03	8.945600e-03	20150416_STAG1gfpch8_Prometa\MitoSys2\Calibration\mEGFPC1_Noc\mEGFP_1_R1_P12_K1_Ch2-Ch1.zen
2990	9.872463e-03	4.392663e-03	8.509200e-03	20150416_STAG1gfpch8_Prometa\MitoSys2\Calibration\mEGFPC1_Noc\mEGFP_1_R1_P12_K1_Ch2-Ch1.zen
3150	8.709037e-03	3.869785e-03	8.114900e-03	20150416_STAG1gfpch8_Prometa\MitoSys2\Calibration\mEGFPC1_Noc\mEGFP_1_R1_P12_K1_Ch2-Ch1.zen
3470	8.675367e-03	3.393426e-03	7.429900e-03	20150416_STAG1gfpch8_Prometa\MitoSys2\Calibration\mEGFPC1_Noc\mEGFP_1_R1_P12_K1_Ch2-Ch1.zen
3790	7.524694e-03	4.883727e-03	6.855400e-03	20150416_STAG1gfpch8_Prometa\MitoSys2\Calibration\mEGFPC1_Noc\mEGFP_1_R1_P12_K1_Ch2-Ch1.zen
4110	6.581973e-03	4.051512e-03	6.366700e-03	20150416_STAG1gfpch8_Prometa\MitoSys2\Calibration\mEGFPC1_Noc\mEGFP_1_R1_P12_K1_Ch2-Ch1.zen
4430	5.787326e-03	3.666267e-03	5.945600e-03	20150416_STAG1gfpch8_Prometa\MitoSys2\Calibration\mEGFPC1_Noc\mEGFP_1_R1_P12_K1_Ch2-Ch1.zen
4750	5.773717e-03	4.245827e-03	5.579100e-03	20150416_STAG1gfpch8_Prometa\MitoSys2\Calibration\mEGFPC1_Noc\mEGFP_1_R1_P12_K1_Ch2-Ch1.zen
5070	5.439295e-03	3.776029e-03	5.257200e-03	20150416_STAG1gfpch8_Prometa\MitoSys2\Calibration\mEGFPC1_Noc\mEGFP_1_R1_P12_K1_Ch2-Ch1.zen
5390	3.873946e-03	3.956755e-03	4.972000e-03	20150416_STAG1gfpch8_Prometa\MitoSys2\Calibration\mEGFPC1_Noc\mEGFP_1_R1_P12_K1_Ch2-Ch1.zen
5710	5.018392e-03	3.276060e-03	4.717600e-03	20150416_STAG1gfpch8_Prometa\MitoSys2\Calibration\mEGFPC1_Noc\mEGFP_1_R1_P12_K1_Ch2-Ch1.zen
6030	4.728199e-03	3.110114e-03	4.489200e-03	20150416_STAG1gfpch8_Prometa\MitoSys2\Calibration\mEGFPC1_Noc\mEGFP_1_R1_P12_K1_Ch2-Ch1.zen
6350	3.638631e-03	2.645180e-03	4.283000e-03	20150416_STAG1gfpch8_Prometa\MitoSys2\Calibration\mEGFPC1_Noc\mEGFP_1_R1_P12_K1_Ch2-Ch1.zen
6990	3.220907e-03	2.643760e-03	3.925300e-03	20150416_STAG1gfpch8_Prometa\MitoSys2\Calibration\mEGFPC1_Noc\mEGFP_1_R1_P12_K1_Ch2-Ch1.zen
7630	2.486244e-03	3.601340e-03	3.625400e-03	20150416_STAG1gfpch8_Prometa\MitoSys2\Calibration\mEGFPC1_Noc\mEGFP_1_R1_P12_K1_Ch2-Ch1.zen
8270	3.875901e-03	2.248000e-03	3.370200e-03	20150416_STAG1gfpch8_Prometa\MitoSys2\Calibration\mEGFPC1_Noc\mEGFP_1_R1_P12_K1_Ch2-Ch1.zen
8910	3.790355e-03	3.640191e-03	3.150400e-03	20150416_STAG1gfpch8_Prometa\MitoSys2\Calibration\mEGFPC1_Noc\mEGFP_1_R1_P12_K1_Ch2-Ch1.zen
9550	4.065217e-03	4.038275e-03	2.958900e-03	20150416_STAG1gfpch8_Prometa\MitoSys2\Calibration\mEGFPC1_Noc\mEGFP_1_R1_P12_K1_Ch2-Ch1.zen
10190	2.973785e-03	3.154487e-03	2.790400e-03	20150416_STAG1gfpch8_Prometa\MitoSys2\Calibration\mEGFPC1_Noc\mEGFP_1_R1_P12_K1_Ch2-Ch1.zen
10830	2.057263e-03	3.116913e-03	2.641100e-03	20150416_STAG1gfpch8_Prometa\MitoSys2\Calibration\mEGFPC1_Noc\mEGFP_1_R1_P12_K1_Ch2-Ch1.zen
11470	1.778477e-03	3.253661e-03	2.507800e-03	20150416_STAG1gfpch8_Prometa\MitoSys2\Calibration\mEGFPC1_Noc\mEGFP_1_R1_P12_K1_Ch2-Ch1.zen
12110	2.186490e-03	3.326436e-03	2.387900e-03	20150416_STAG1gfpch8_Prometa\MitoSys2\Calibration\mEGFPC1_Noc\mEGFP_1_R1_P12_K1_Ch2-Ch1.zen
12750	1.776972e-03	2.903937e-03	2.279500e-03	20150416_STAG1gfpch8_Prometa\MitoSys2\Calibration\mEGFPC1_Noc\mEGFP_1_R1_P12_K1_Ch2-Ch1.zen
14030	1.856706e-03	3.093394e-03	2.091100e-03	20150416_STAG1gfpch8_Prometa\MitoSys2\Calibration\mEGFPC1_Noc\mEGFP_1_R1_P12_K1_Ch2-Ch1.zen
15310	1.638050e-03	2.848027e-03	1.932700e-03	20150416_STAG1gfpch8_Prometa\MitoSys2\Calibration\mEGFPC1_Noc\mEGFP_1_R1_P12_K1_Ch2-Ch1.zen
16590	1.357914e-03	2.362667e-03	1.797600e-03	20150416_STAG1gfpch8_Prometa\MitoSys2\Calibration\mEGFPC1_Noc\mEGFP_1_R1_P12_K1_Ch2-Ch1.zen
17870	1.865274e-03	2.810667e-03	1.681000e-03	20150416_STAG1gfpch8_Prometa\MitoSys2\Calibration\mEGFPC1_Noc\mEGFP_1_R1_P12_K1_Ch2-Ch1.zen
19150	1.683260e-03	2.720131e-03	1.579100e-03	20150416_STAG1gfpch8_Prometa\MitoSys2\Calibration\mEGFPC1_Noc\mEGFP_1_R1_P12_K1_Ch2-Ch1.zen
20430	6.026009e-04	2.374737e-03	1.489300e-03	20150416_STAG1gfpch8_Prometa\MitoSys2\Calibration\mEGFPC1_Noc\mEGFP_1_R1_P12_K1_Ch2-Ch1.zen
21710	6.399878e-04	3.584430e-03	1.409500e-03	20150416_STAG1gfpch8_Prometa\MitoSys2\Calibration\mEGFPC1_Noc\mEGFP_1_R1_P12_K1_Ch2-Ch1.zen
22990	1.784602e-05	2.626121e-03	1.338200e-03	20150416_STAG1gfpch8_Prometa\MitoSys2\Calibration\mEGFPC1_Noc\mEGFP_1_R1_P12_K1_Ch2-Ch1.zen
24270	7.367137e-04	3.040888e-03	1.274000e-03	20150416_STAG1gfpch8_Prometa\MitoSys2\Calibration\mEGFPC1_Noc\mEGFP_1_R1_P12_K1_Ch2-Ch1.zen
25550	7.250734e-05	2.131368e-03	1.215800e-03	20150416_STAG1gfpch8_Prometa\MitoSys2\Calibration\mEGFPC1_Noc\mEGFP_1_R1_P12_K1_Ch2-Ch1.zen
28110	6.033124e-04	2.737559e-03	1.114500e-03	20150416_STAG1gfpch8_Prometa\MitoSys2\Calibration\mEGFPC1_Noc\mEGFP_1_R1_P12_K1_Ch2-Ch1.zen
30670	4.861322e-04	2.740407e-03	1.029200e-03	20150416_STAG1gfpch8_Prometa\MitoSys2\Calibration\mEGFPC1_Noc\mEGFP_1_R1_P12_K1_Ch2-Ch1.zen
33230	7.613249e-04	2.502976e-03	9.563900e-04	20150416_STAG1gfpch8_Prometa\MitoSys2\Calibration\mEGFPC1_Noc\mEGFP_1_R1_P12_K1_Ch2-Ch1.zen
35790	1.547014e-03	2.523023e-03	8.933900e-04	20150416_STAG1gfpch8_Prometa\MitoSys2\Calibration\mEGFPC1_Noc\mEGFP_1_R1_P12_K1_Ch2-Ch1.zen
38350	1.612327e-03	2.272001e-03	8.383500e-04	20150416_STAG1gfpch8_Prometa\MitoSys2\Calibration\mEGFPC1_Noc\mEGFP_1_R1_P12_K1_Ch2-Ch1.zen
40910	2.502850e-04	2.461429e-03	7.898200e-04	20150416_STAG1gfpch8_Prometa\MitoSys2\Calibration\mEGFPC1_Noc\mEGFP_1_R1_P12_K1_Ch2-Ch1.zen
43470	2.165028e-04	2.813576e-03	7.467000e-04	20150416_STAG1gfpch8_Prometa\MitoSys2\Calibration\mEGFPC1_Noc\mEGFP_1_R1_P12_K1_Ch2-Ch1.zen
46030	2.974127e-04	2.713379e-03	7.081200e-04	20150416_STAG1gfpch8_Prometa\MitoSys2\Calibration\mEGFPC1_Noc\mEGFP_1_R1_P12_K1_Ch2-Ch1.zen
48590	-4.401308e-05	2.224167e-03	6.733900e-04	20150416_STAG1gfpch8_Prometa\MitoSys2\Calibration\mEGFPC1_Noc\mEGFP_1_R1_P12_K1_Ch2-Ch1.zen
51150	5.154265e-04	2.506582e-03	6.419600e-04	20150416_STAG1gfpch8_Prometa\MitoSys2\Calibration\mEGFPC1_Noc\mEGFP_1_R1_P12_K1_Ch2-Ch1.zen
56270	-8.123663e-06	1.845792e-03	5.872400e-04	20150416_STAG1gfpch8_Prometa\MitoSys2\Calibration\mEGFPC1_Noc\mEGFP_1_R1_P12_K1_Ch2-Ch1.zen
61390	1.209895e-04	2.405994e-03	5.412100e-04	20150416_STAG1gfpch8_Prometa\MitoSys2\Calibration\mEGFPC1_Noc\mEGFP_1_R1_P12_K1_Ch2-Ch1.zen
66510	6.542802e-05	3.344548e-03	5.019400e-04	20150416_STAG1gfpch8_Prometa\MitoSys2\Calibration\mEGFPC1_Noc\mEGFP_1_R1_P12_K1_Ch2-Ch1.zen
71630	1.078085e-03	1.771778e-03	4.680200e-04	20150416_STAG1gfpch8_Prometa\MitoSys2\Calibration\mEGFPC1_Noc\mEGFP_1_R1_P12_K1_Ch2-Ch1.zen
76750	4.378829e-04	2.385550e-03	4.384200e-04	20150416_STAG1gfpch8_Prometa\MitoSys2\Calibration\mEGFPC1_Noc\mEGFP_1_R1_P12_K1_Ch2-Ch1.zen
81870	-4.747774e-04	1.673895e-03	4.123600e-04	20150416_STAG1gfpch8_Prometa\MitoSys2\Calibration\mEGFPC1_Noc\mEGFP_1_R1_P12_K1_Ch2-Ch1.zen
86990	4.108823e-04	2.255371e-03	3.892400e-04	20150416_STAG1gfpch8_Prometa\MitoSys2\Calibration\mEGFPC1_Noc\mEGFP_1_R1_P12_K1_Ch2-Ch1.zen
92110	4.724140e-04	2.094760e-03	3.685800e-04	20150416_STAG1gfpch8_Prometa\MitoSys2\Calibration\mEGFPC1_Noc\mEGFP_1_R1_P12_K1_Ch2-Ch1.zen
97230	2.876801e-05	2.555760e-03	3.500100e-04	20150416_STAG1gfpch8_Prometa\MitoSys2\Calibration\mEGFPC1_Noc\mEGFP_1_R1_P12_K1_Ch2-Ch1.zen
102350	3.708183e-04	1.674997e-03	3.332300e-04	20150416_STAG1gfpch8_Prometa\MitoSys2\Calibration\mEGFPC1_Noc\mEGFP_1_R1_P12_K1_Ch2-Ch1.zen
112590	7.429791e-04	1.538295e-03	3.040700e-04	20150416_STAG1gfpch8_Prometa\MitoSys2\Calibration\mEGFPC1_Noc\mEGFP_1_R1_P12_K1_Ch2-Ch1.zen
122830	8.263678e-04	1.599136e-03	2.796100e-04	20150416_STAG1gfpch8_Prometa\MitoSys2\Calibration\mEGFPC1_Noc\mEGFP_1_R1_P12_K1_Ch2-Ch1.zen
133070	4.255797e-04	1.855313e-03	2.587800e-04	20150416_STAG1gfpch8_Prometa\MitoSys2\Calibration\mEGFPC1_Noc\mEGFP_1_R1_P12_K1_Ch2-Ch1.zen
143310	1.151805e-04	1.727576e-03	2.408400e-04	20150416_STAG1gfpch8_Prometa\MitoSys2\Calibration\mEGFPC1_Noc\mEGFP_1_R1_P12_K1_Ch2-Ch1.zen
153550	1.026549e-04	1.934809e-03	2.252200e-04	20150416_STAG1gfpch8_Prometa\MitoSys2\Calibration\mEGFPC1_Noc\mEGFP_1_R1_P12_K1_Ch2-Ch1.zen
163790	1.774148e-04	1.919783e-03	2.115000e-04	20150416_STAG1gfpch8_Prometa\MitoSys2\Calibration\mEGFPC1_Noc\mEGFP_1_R1_P12_K1_Ch2-Ch1.zen
174030	2.970751e-04	1.616923e-03	1.993400e-04	20150416_STAG1gfpch8_Prometa\MitoSys2\Calibration\mEGFPC1_Noc\mEGFP_1_R1_P12_K1_Ch2-Ch1.zen
184270	4.870406e-04	1.438724e-03	1.885000e-04	20150416_STAG1gfpch8_Prometa\MitoSys2\Calibration\mEGFPC1_Noc\mEGFP_1_R1_P12_K1_Ch2-Ch1.zen
194510	4.135655e-05	1.318725e-03	1.787800e-04	20150416_STAG1gfpch8_Prometa\MitoSys2\Calibration\mEGFPC1_Noc\mEGFP_1_R1_P12_K1_Ch2-Ch1.zen
204750	5.900347e-04	1.043213e-03	1.700000e-04	20150416_STAG1gfpch8_Prometa\MitoSys2\Calibration\mEGFPC1_Noc\mEGFP_1_R1_P12_K1_Ch2-Ch1.zen
225230	5.023940e-04	1.578230e-03	1.547900e-04	20150416_STAG1gfpch8_Prometa\MitoSys2\Calibration\mEGFPC1_Noc\mEGFP_1_R1_P12_K1_Ch2-Ch1.zen
245710	-7.415090e-05	1.751437e-03	1.420600e-04	20150416_STAG1gfpch8_Prometa\MitoSys2\Calibration\mEGFPC1_Noc\mEGFP_1_R1_P12_K1_Ch2-Ch1.zen
266190	4.573166e-04	1.406291e-03	1.312500e-04	20150416_STAG1gfpch8_Prometa\MitoSys2\Calibration\mEGFPC1_Noc\mEGFP_1_R1_P12_K1_Ch2-Ch1.zen
286670	-5.791166e-05	1.179851e-03	1.219600e-04	20150416_STAG1gfpch8_Prometa\MitoSys2\Calibration\mEGFPC1_Noc\mEGFP_1_R1_P12_K1_Ch2-Ch1.zen
307150	-8.935577e-06	1.293806e-03	1.138900e-04	20150416_STAG1gfpch8_Prometa\MitoSys2\Calibration\mEGFPC1_Noc\mEGFP_1_R1_P12_K1_Ch2-Ch1.zen
327630	-1.006183e-03	1.352102e-03	1.068100e-04	20150416_STAG1gfpch8_Prometa\MitoSys2\Calibration\mEGFPC1_Noc\mEGFP_1_R1_P12_K1_Ch2-Ch1.zen
348110	-1.230759e-06	1.971163e-03	1.005600e-04	20150416_STAG1gfpch8_Prometa\MitoSys2\Calibration\mEGFPC1_Noc\mEGFP_1_R1_P12_K1_Ch2-Ch1.zen
368590	-5.823231e-04	1.440220e-03	9.498700e-05	20150416_STAG1gfpch8_Prometa\MitoSys2\Calibration\mEGFPC1_Noc\mEGFP_1_R1_P12_K1_Ch2-Ch1.zen
389070	3.597089e-04	1.540321e-03	8.999600e-05	20150416_STAG1gfpch8_Prometa\MitoSys2\Calibration\mEGFPC1_Noc\mEGFP_1_R1_P12_K1_Ch2-Ch1.zen
409550	3.347391e-04	1.131725e-03	8.549900e-05	20150416_STAG1gfpch8_Prometa\MitoSys2\Calibration\mEGFPC1_Noc\mEGFP_1_R1_P12_K1_Ch2-Ch1.zen
450510	1.572178e-05	1.473353e-03	7.771800e-05	20150416_STAG1gfpch8_Prometa\MitoSys2\Calibration\mEGFPC1_Noc\mEGFP_1_R1_P12_K1_Ch2-Ch1.zen
491470	-1.927884e-04	1.527522e-03	7.122400e-05	20150416_STAG1gfpch8_Prometa\MitoSys2\Calibration\mEGFPC1_Noc\mEGFP_1_R1_P12_K1_Ch2-Ch1.zen
532430	-8.447124e-05	1.027588e-03	6.572100e-05	20150416_STAG1gfpch8_Prometa\MitoSys2\Calibration\mEGFPC1_Noc\mEGFP_1_R1_P12_K1_Ch2-Ch1.zen
573390	-1.285093e-05	1.379121e-03	6.099900e-05	20150416_STAG1gfpch8_Prometa\MitoSys2\Calibration\mEGFPC1_Noc\mEGFP_1_R1_P12_K1_Ch2-Ch1.zen
614350	-4.022349e-04	1.512755e-03	5.690300e-05	20150416_STAG1gfpch8_Prometa\MitoSys2\Calibration\mEGFPC1_Noc\mEGFP_1_R1_P12_K1_Ch2-Ch1.zen
655310	-7.458336e-04	1.158719e-03	5.331700e-05	20150416_STAG1gfpch8_Prometa\MitoSys2\Calibration\mEGFPC1_Noc\mEGFP_1_R1_P12_K1_Ch2-Ch1.zen
696270	1.092112e-04	1.356508e-03	5.015200e-05	20150416_STAG1gfpch8_Prometa\MitoSys2\Calibration\mEGFPC1_Noc\mEGFP_1_R1_P12_K1_Ch2-Ch1.zen
737230	-4.782087e-04	1.056084e-03	4.733700e-05	20150416_STAG1gfpch8_Prometa\MitoSys2\Calibration\mEGFPC1_Noc\mEGFP_1_R1_P12_K1_Ch2-Ch1.zen
778190	-5.121804e-04	1.304585e-03	4.481800e-05	20150416_STAG1gfpch8_Prometa\MitoSys2\Calibration\mEGFPC1_Noc\mEGFP_1_R1_P12_K1_Ch2-Ch1.zen
819150	-4.684961e-04	1.292577e-03	4.255000e-05	20150416_STAG1gfpch8_Prometa\MitoSys2\Calibration\mEGFPC1_Noc\mEGFP_1_R1_P12_K1_Ch2-Ch1.zen
901070	-3.747350e-04	8.804709e-04	3.863300e-05	20150416_STAG1gfpch8_Prometa\MitoSys2\Calibration\mEGFPC1_Noc\mEGFP_1_R1_P12_K1_Ch2-Ch1.zen
982990	-8.812623e-05	9.241805e-04	3.536800e-05	20150416_STAG1gfpch8_Prometa\MitoSys2\Calibration\mEGFPC1_Noc\mEGFP_1_R1_P12_K1_Ch2-Ch1.zen
1064910	1.006134e-04	7.045264e-04	3.260600e-05	20150416_STAG1gfpch8_Prometa\MitoSys2\Calibration\mEGFPC1_Noc\mEGFP_1_R1_P12_K1_Ch2-Ch1.zen
1146830	-3.989127e-05	6.785045e-04	3.024000e-05	20150416_STAG1gfpch8_Prometa\MitoSys2\Calibration\mEGFPC1_Noc\mEGFP_1_R1_P12_K1_Ch2-Ch1.zen
1228750	-2.156536e-04	8.234249e-04	2.819000e-05	20150416_STAG1gfpch8_Prometa\MitoSys2\Calibration\mEGFPC1_Noc\mEGFP_1_R1_P12_K1_Ch2-Ch1.zen
1310670	3.383855e-05	9.453194e-04	2.639600e-05	20150416_STAG1gfpch8_Prometa\MitoSys2\Calibration\mEGFPC1_Noc\mEGFP_1_R1_P12_K1_Ch2-Ch1.zen
1392590	-1.584639e-04	7.966845e-04	2.481500e-05	20150416_STAG1gfpch8_Prometa\MitoSys2\Calibration\mEGFPC1_Noc\mEGFP_1_R1_P12_K1_Ch2-Ch1.zen
1474510	-2.063687e-04	9.937831e-04	2.341000e-05	20150416_STAG1gfpch8_Prometa\MitoSys2\Calibration\mEGFPC1_Noc\mEGFP_1_R1_P12_K1_Ch2-Ch1.zen
1556430	-1.522411e-04	8.012035e-04	2.215300e-05	20150416_STAG1gfpch8_Prometa\MitoSys2\Calibration\mEGFPC1_Noc\mEGFP_1_R1_P12_K1_Ch2-Ch1.zen
5	2.954478e-02	4.580376e-03	2.763100e-02	20150416_STAG1gfpch8_Prometa\MitoSys2\Calibration\mEGFPC1_Noc\mEGFP_1_R1_P1_K1_Ch2-Ch1.zen
10	2.654665e-02	4.518342e-03	2.697500e-02	20150416_STAG1gfpch8_Prometa\MitoSys2\Calibration\mEGFPC1_Noc\mEGFP_1_R1_P1_K1_Ch2-Ch1.zen
15	2.613314e-02	4.815562e-03	2.635900e-02	20150416_STAG1gfpch8_Prometa\MitoSys2\Calibration\mEGFPC1_Noc\mEGFP_1_R1_P1_K1_Ch2-Ch1.zen
20	2.526779e-02	2.522997e-03	2.577700e-02	20150416_STAG1gfpch8_Prometa\MitoSys2\Calibration\mEGFPC1_Noc\mEGFP_1_R1_P1_K1_Ch2-Ch1.zen
25	2.544688e-02	4.764280e-03	2.522600e-02	20150416_STAG1gfpch8_Prometa\MitoSys2\Calibration\mEGFPC1_Noc\mEGFP_1_R1_P1_K1_Ch2-Ch1.zen
30	2.483554e-02	3.181989e-03	2.470200e-02	20150416_STAG1gfpch8_Prometa\MitoSys2\Calibration\mEGFPC1_Noc\mEGFP_1_R1_P1_K1_Ch2-Ch1.zen
35	2.347011e-02	2.604621e-03	2.420200e-02	20150416_STAG1gfpch8_Prometa\MitoSys2\Calibration\mEGFPC1_Noc\mEGFP_1_R1_P1_K1_Ch2-Ch1.zen
40	2.454013e-02	4.011463e-03	2.372600e-02	20150416_STAG1gfpch8_Prometa\MitoSys2\Calibration\mEGFPC1_Noc\mEGFP_1_R1_P1_K1_Ch2-Ch1.zen
45	2.230805e-02	4.261410e-03	2.327200e-02	20150416_STAG1gfpch8_Prometa\MitoSys2\Calibration\mEGFPC1_Noc\mEGFP_1_R1_P1_K1_Ch2-Ch1.zen
50	2.134967e-02	2.385582e-03	2.283700e-02	20150416_STAG1gfpch8_Prometa\MitoSys2\Calibration\mEGFPC1_Noc\mEGFP_1_R1_P1_K1_Ch2-Ch1.zen
60	2.237348e-02	2.456118e-03	2.202300e-02	20150416_STAG1gfpch8_Prometa\MitoSys2\Calibration\mEGFPC1_Noc\mEGFP_1_R1_P1_K1_Ch2-Ch1.zen
70	2.125200e-02	2.543994e-03	2.127500e-02	20150416_STAG1gfpch8_Prometa\MitoSys2\Calibration\mEGFPC1_Noc\mEGFP_1_R1_P1_K1_Ch2-Ch1.zen
80	1.985677e-02	3.578303e-03	2.058400e-02	20150416_STAG1gfpch8_Prometa\MitoSys2\Calibration\mEGFPC1_Noc\mEGFP_1_R1_P1_K1_Ch2-Ch1.zen
90	2.116227e-02	2.991102e-03	1.994500e-02	20150416_STAG1gfpch8_Prometa\MitoSys2\Calibration\mEGFPC1_Noc\mEGFP_1_R1_P1_K1_Ch2-Ch1.zen
100	1.940869e-02	3.589270e-03	1.935200e-02	20150416_STAG1gfpch8_Prometa\MitoSys2\Calibration\mEGFPC1_Noc\mEGFP_1_R1_P1_K1_Ch2-Ch1.zen
110	1.850633e-02	2.985964e-03	1.880000e-02	20150416_STAG1gfpch8_Prometa\MitoSys2\Calibration\mEGFPC1_Noc\mEGFP_1_R1_P1_K1_Ch2-Ch1.zen
120	1.877285e-02	2.904346e-03	1.828400e-02	20150416_STAG1gfpch8_Prometa\MitoSys2\Calibration\mEGFPC1_Noc\mEGFP_1_R1_P1_K1_Ch2-Ch1.zen
130	1.845272e-02	3.026259e-03	1.780200e-02	20150416_STAG1gfpch8_Prometa\MitoSys2\Calibration\mEGFPC1_Noc\mEGFP_1_R1_P1_K1_Ch2-Ch1.zen
140	1.672968e-02	3.146299e-03	1.735000e-02	20150416_STAG1gfpch8_Prometa\MitoSys2\Calibration\mEGFPC1_Noc\mEGFP_1_R1_P1_K1_Ch2-Ch1.zen
150	1.639687e-02	2.361895e-03	1.692600e-02	20150416_STAG1gfpch8_Prometa\MitoSys2\Calibration\mEGFPC1_Noc\mEGFP_1_R1_P1_K1_Ch2-Ch1.zen
170	1.628580e-02	2.268814e-03	1.614800e-02	20150416_STAG1gfpch8_Prometa\MitoSys2\Calibration\mEGFPC1_Noc\mEGFP_1_R1_P1_K1_Ch2-Ch1.zen
190	1.537658e-02	1.427060e-03	1.545300e-02	20150416_STAG1gfpch8_Prometa\MitoSys2\Calibration\mEGFPC1_Noc\mEGFP_1_R1_P1_K1_Ch2-Ch1.zen
210	1.506776e-02	1.629397e-03	1.482600e-02	20150416_STAG1gfpch8_Prometa\MitoSys2\Calibration\mEGFPC1_Noc\mEGFP_1_R1_P1_K1_Ch2-Ch1.zen
230	1.442868e-02	2.476744e-03	1.425800e-02	20150416_STAG1gfpch8_Prometa\MitoSys2\Calibration\mEGFPC1_Noc\mEGFP_1_R1_P1_K1_Ch2-Ch1.zen
250	1.421295e-02	1.759045e-03	1.374000e-02	20150416_STAG1gfpch8_Prometa\MitoSys2\Calibration\mEGFPC1_Noc\mEGFP_1_R1_P1_K1_Ch2-Ch1.zen
270	1.358218e-02	2.119396e-03	1.326500e-02	20150416_STAG1gfpch8_Prometa\MitoSys2\Calibration\mEGFPC1_Noc\mEGFP_1_R1_P1_K1_Ch2-Ch1.zen
290	1.309611e-02	2.971453e-03	1.282700e-02	20150416_STAG1gfpch8_Prometa\MitoSys2\Calibration\mEGFPC1_Noc\mEGFP_1_R1_P1_K1_Ch2-Ch1.zen
310	1.305760e-02	2.362797e-03	1.242100e-02	20150416_STAG1gfpch8_Prometa\MitoSys2\Calibration\mEGFPC1_Noc\mEGFP_1_R1_P1_K1_Ch2-Ch1.zen
330	1.236194e-02	2.359287e-03	1.204400e-02	20150416_STAG1gfpch8_Prometa\MitoSys2\Calibration\mEGFPC1_Noc\mEGFP_1_R1_P1_K1_Ch2-Ch1.zen
350	1.153328e-02	1.786585e-03	1.169200e-02	20150416_STAG1gfpch8_Prometa\MitoSys2\Calibration\mEGFPC1_Noc\mEGFP_1_R1_P1_K1_Ch2-Ch1.zen
390	1.083578e-02	1.442146e-03	1.105300e-02	20150416_STAG1gfpch8_Prometa\MitoSys2\Calibration\mEGFPC1_Noc\mEGFP_1_R1_P1_K1_Ch2-Ch1.zen
430	1.063372e-02	1.926821e-03	1.048600e-02	20150416_STAG1gfpch8_Prometa\MitoSys2\Calibration\mEGFPC1_Noc\mEGFP_1_R1_P1_K1_Ch2-Ch1.zen
470	1.011807e-02	1.868843e-03	9.978900e-03	20150416_STAG1gfpch8_Prometa\MitoSys2\Calibration\mEGFPC1_Noc\mEGFP_1_R1_P1_K1_Ch2-Ch1.zen
510	9.854655e-03	1.712462e-03	9.521600e-03	20150416_STAG1gfpch8_Prometa\MitoSys2\Calibration\mEGFPC1_Noc\mEGFP_1_R1_P1_K1_Ch2-Ch1.zen
550	8.904345e-03	1.777260e-03	9.106300e-03	20150416_STAG1gfpch8_Prometa\MitoSys2\Calibration\mEGFPC1_Noc\mEGFP_1_R1_P1_K1_Ch2-Ch1.zen
590	8.083515e-03	1.442495e-03	8.727200e-03	20150416_STAG1gfpch8_Prometa\MitoSys2\Calibration\mEGFPC1_Noc\mEGFP_1_R1_P1_K1_Ch2-Ch1.zen
630	8.244719e-03	1.346265e-03	8.379400e-03	20150416_STAG1gfpch8_Prometa\MitoSys2\Calibration\mEGFPC1_Noc\mEGFP_1_R1_P1_K1_Ch2-Ch1.zen
670	7.857851e-03	2.019521e-03	8.059000e-03	20150416_STAG1gfpch8_Prometa\MitoSys2\Calibration\mEGFPC1_Noc\mEGFP_1_R1_P1_K1_Ch2-Ch1.zen
710	7.485371e-03	1.593041e-03	7.762700e-03	20150416_STAG1gfpch8_Prometa\MitoSys2\Calibration\mEGFPC1_Noc\mEGFP_1_R1_P1_K1_Ch2-Ch1.zen
750	7.599805e-03	1.306898e-03	7.487800e-03	20150416_STAG1gfpch8_Prometa\MitoSys2\Calibration\mEGFPC1_Noc\mEGFP_1_R1_P1_K1_Ch2-Ch1.zen
830	6.927319e-03	1.366463e-03	6.993200e-03	20150416_STAG1gfpch8_Prometa\MitoSys2\Calibration\mEGFPC1_Noc\mEGFP_1_R1_P1_K1_Ch2-Ch1.zen
910	6.254153e-03	1.032544e-03	6.560400e-03	20150416_STAG1gfpch8_Prometa\MitoSys2\Calibration\mEGFPC1_Noc\mEGFP_1_R1_P1_K1_Ch2-Ch1.zen
990	6.810935e-03	1.385410e-03	6.178400e-03	20150416_STAG1gfpch8_Prometa\MitoSys2\Calibration\mEGFPC1_Noc\mEGFP_1_R1_P1_K1_Ch2-Ch1.zen
1070	6.074596e-03	1.233203e-03	5.838500e-03	20150416_STAG1gfpch8_Prometa\MitoSys2\Calibration\mEGFPC1_Noc\mEGFP_1_R1_P1_K1_Ch2-Ch1.zen
1150	5.827493e-03	9.935065e-04	5.534100e-03	20150416_STAG1gfpch8_Prometa\MitoSys2\Calibration\mEGFPC1_Noc\mEGFP_1_R1_P1_K1_Ch2-Ch1.zen
1230	5.203111e-03	1.043975e-03	5.259800e-03	20150416_STAG1gfpch8_Prometa\MitoSys2\Calibration\mEGFPC1_Noc\mEGFP_1_R1_P1_K1_Ch2-Ch1.zen
1310	4.637179e-03	1.355405e-03	5.011300e-03	20150416_STAG1gfpch8_Prometa\MitoSys2\Calibration\mEGFPC1_Noc\mEGFP_1_R1_P1_K1_Ch2-Ch1.zen
1390	5.021597e-03	1.221557e-03	4.785100e-03	20150416_STAG1gfpch8_Prometa\MitoSys2\Calibration\mEGFPC1_Noc\mEGFP_1_R1_P1_K1_Ch2-Ch1.zen
1470	4.631209e-03	1.336763e-03	4.578300e-03	20150416_STAG1gfpch8_Prometa\MitoSys2\Calibration\mEGFPC1_Noc\mEGFP_1_R1_P1_K1_Ch2-Ch1.zen
1550	4.340669e-03	9.598074e-04	4.388600e-03	20150416_STAG1gfpch8_Prometa\MitoSys2\Calibration\mEGFPC1_Noc\mEGFP_1_R1_P1_K1_Ch2-Ch1.zen
1710	4.000551e-03	9.981204e-04	4.052100e-03	20150416_STAG1gfpch8_Prometa\MitoSys2\Calibration\mEGFPC1_Noc\mEGFP_1_R1_P1_K1_Ch2-Ch1.zen
1870	3.504190e-03	1.277017e-03	3.763100e-03	20150416_STAG1gfpch8_Prometa\MitoSys2\Calibration\mEGFPC1_Noc\mEGFP_1_R1_P1_K1_Ch2-Ch1.zen
2030	3.098056e-03	1.158999e-03	3.511900e-03	20150416_STAG1gfpch8_Prometa\MitoSys2\Calibration\mEGFPC1_Noc\mEGFP_1_R1_P1_K1_Ch2-Ch1.zen
2190	3.103967e-03	1.143473e-03	3.291700e-03	20150416_STAG1gfpch8_Prometa\MitoSys2\Calibration\mEGFPC1_Noc\mEGFP_1_R1_P1_K1_Ch2-Ch1.zen
2350	3.240377e-03	1.046963e-03	3.097000e-03	20150416_STAG1gfpch8_Prometa\MitoSys2\Calibration\mEGFPC1_Noc\mEGFP_1_R1_P1_K1_Ch2-Ch1.zen
2510	2.921005e-03	9.036107e-04	2.923500e-03	20150416_STAG1gfpch8_Prometa\MitoSys2\Calibration\mEGFPC1_Noc\mEGFP_1_R1_P1_K1_Ch2-Ch1.zen
2670	2.600723e-03	9.876641e-04	2.768000e-03	20150416_STAG1gfpch8_Prometa\MitoSys2\Calibration\mEGFPC1_Noc\mEGFP_1_R1_P1_K1_Ch2-Ch1.zen
2830	2.414206e-03	1.179805e-03	2.627800e-03	20150416_STAG1gfpch8_Prometa\MitoSys2\Calibration\mEGFPC1_Noc\mEGFP_1_R1_P1_K1_Ch2-Ch1.zen
2990	2.364723e-03	9.616568e-04	2.500700e-03	20150416_STAG1gfpch8_Prometa\MitoSys2\Calibration\mEGFPC1_Noc\mEGFP_1_R1_P1_K1_Ch2-Ch1.zen
3150	2.217255e-03	8.916588e-04	2.385000e-03	20150416_STAG1gfpch8_Prometa\MitoSys2\Calibration\mEGFPC1_Noc\mEGFP_1_R1_P1_K1_Ch2-Ch1.zen
3470	2.073533e-03	9.424498e-04	2.182100e-03	20150416_STAG1gfpch8_Prometa\MitoSys2\Calibration\mEGFPC1_Noc\mEGFP_1_R1_P1_K1_Ch2-Ch1.zen
3790	2.032782e-03	1.062776e-03	2.010000e-03	20150416_STAG1gfpch8_Prometa\MitoSys2\Calibration\mEGFPC1_Noc\mEGFP_1_R1_P1_K1_Ch2-Ch1.zen
4110	2.118618e-03	9.607970e-04	1.862200e-03	20150416_STAG1gfpch8_Prometa\MitoSys2\Calibration\mEGFPC1_Noc\mEGFP_1_R1_P1_K1_Ch2-Ch1.zen
4430	1.800713e-03	9.146915e-04	1.733800e-03	20150416_STAG1gfpch8_Prometa\MitoSys2\Calibration\mEGFPC1_Noc\mEGFP_1_R1_P1_K1_Ch2-Ch1.zen
4750	1.935575e-03	1.032182e-03	1.621400e-03	20150416_STAG1gfpch8_Prometa\MitoSys2\Calibration\mEGFPC1_Noc\mEGFP_1_R1_P1_K1_Ch2-Ch1.zen
5070	1.889189e-03	8.878665e-04	1.522000e-03	20150416_STAG1gfpch8_Prometa\MitoSys2\Calibration\mEGFPC1_Noc\mEGFP_1_R1_P1_K1_Ch2-Ch1.zen
5390	1.491223e-03	8.535854e-04	1.433600e-03	20150416_STAG1gfpch8_Prometa\MitoSys2\Calibration\mEGFPC1_Noc\mEGFP_1_R1_P1_K1_Ch2-Ch1.zen
5710	1.481814e-03	1.014628e-03	1.354400e-03	20150416_STAG1gfpch8_Prometa\MitoSys2\Calibration\mEGFPC1_Noc\mEGFP_1_R1_P1_K1_Ch2-Ch1.zen
6030	1.083923e-03	8.227769e-04	1.283100e-03	20150416_STAG1gfpch8_Prometa\MitoSys2\Calibration\mEGFPC1_Noc\mEGFP_1_R1_P1_K1_Ch2-Ch1.zen
6350	1.013507e-03	7.022046e-04	1.218500e-03	20150416_STAG1gfpch8_Prometa\MitoSys2\Calibration\mEGFPC1_Noc\mEGFP_1_R1_P1_K1_Ch2-Ch1.zen
6990	8.502559e-04	8.068716e-04	1.106300e-03	20150416_STAG1gfpch8_Prometa\MitoSys2\Calibration\mEGFPC1_Noc\mEGFP_1_R1_P1_K1_Ch2-Ch1.zen
7630	6.101307e-04	8.165917e-04	1.011900e-03	20150416_STAG1gfpch8_Prometa\MitoSys2\Calibration\mEGFPC1_Noc\mEGFP_1_R1_P1_K1_Ch2-Ch1.zen
8270	7.729953e-04	7.774378e-04	9.316200e-04	20150416_STAG1gfpch8_Prometa\MitoSys2\Calibration\mEGFPC1_Noc\mEGFP_1_R1_P1_K1_Ch2-Ch1.zen
8910	5.287955e-04	6.660824e-04	8.624400e-04	20150416_STAG1gfpch8_Prometa\MitoSys2\Calibration\mEGFPC1_Noc\mEGFP_1_R1_P1_K1_Ch2-Ch1.zen
9550	6.248819e-04	7.090584e-04	8.022600e-04	20150416_STAG1gfpch8_Prometa\MitoSys2\Calibration\mEGFPC1_Noc\mEGFP_1_R1_P1_K1_Ch2-Ch1.zen
10190	7.349177e-04	8.012492e-04	7.494500e-04	20150416_STAG1gfpch8_Prometa\MitoSys2\Calibration\mEGFPC1_Noc\mEGFP_1_R1_P1_K1_Ch2-Ch1.zen
10830	6.063951e-04	8.492295e-04	7.027500e-04	20150416_STAG1gfpch8_Prometa\MitoSys2\Calibration\mEGFPC1_Noc\mEGFP_1_R1_P1_K1_Ch2-Ch1.zen
11470	8.282825e-04	9.336127e-04	6.611800e-04	20150416_STAG1gfpch8_Prometa\MitoSys2\Calibration\mEGFPC1_Noc\mEGFP_1_R1_P1_K1_Ch2-Ch1.zen
12110	7.757815e-04	9.460225e-04	6.239500e-04	20150416_STAG1gfpch8_Prometa\MitoSys2\Calibration\mEGFPC1_Noc\mEGFP_1_R1_P1_K1_Ch2-Ch1.zen
12750	6.540188e-04	7.329775e-04	5.904300e-04	20150416_STAG1gfpch8_Prometa\MitoSys2\Calibration\mEGFPC1_Noc\mEGFP_1_R1_P1_K1_Ch2-Ch1.zen
14030	3.637253e-04	7.240225e-04	5.325200e-04	20150416_STAG1gfpch8_Prometa\MitoSys2\Calibration\mEGFPC1_Noc\mEGFP_1_R1_P1_K1_Ch2-Ch1.zen
15310	4.783439e-04	7.249088e-04	4.843000e-04	20150416_STAG1gfpch8_Prometa\MitoSys2\Calibration\mEGFPC1_Noc\mEGFP_1_R1_P1_K1_Ch2-Ch1.zen
16590	5.942767e-04	7.587529e-04	4.435700e-04	20150416_STAG1gfpch8_Prometa\MitoSys2\Calibration\mEGFPC1_Noc\mEGFP_1_R1_P1_K1_Ch2-Ch1.zen
17870	5.433947e-04	6.585885e-04	4.087500e-04	20150416_STAG1gfpch8_Prometa\MitoSys2\Calibration\mEGFPC1_Noc\mEGFP_1_R1_P1_K1_Ch2-Ch1.zen
19150	6.174683e-04	7.388208e-04	3.786700e-04	20150416_STAG1gfpch8_Prometa\MitoSys2\Calibration\mEGFPC1_Noc\mEGFP_1_R1_P1_K1_Ch2-Ch1.zen
20430	5.591061e-04	8.081905e-04	3.524300e-04	20150416_STAG1gfpch8_Prometa\MitoSys2\Calibration\mEGFPC1_Noc\mEGFP_1_R1_P1_K1_Ch2-Ch1.zen
21710	4.568547e-04	6.105675e-04	3.293700e-04	20150416_STAG1gfpch8_Prometa\MitoSys2\Calibration\mEGFPC1_Noc\mEGFP_1_R1_P1_K1_Ch2-Ch1.zen
22990	4.759937e-04	6.989543e-04	3.089400e-04	20150416_STAG1gfpch8_Prometa\MitoSys2\Calibration\mEGFPC1_Noc\mEGFP_1_R1_P1_K1_Ch2-Ch1.zen
24270	5.198539e-04	5.020370e-04	2.907500e-04	20150416_STAG1gfpch8_Prometa\MitoSys2\Calibration\mEGFPC1_Noc\mEGFP_1_R1_P1_K1_Ch2-Ch1.zen
25550	3.293831e-04	5.319741e-04	2.744400e-04	20150416_STAG1gfpch8_Prometa\MitoSys2\Calibration\mEGFPC1_Noc\mEGFP_1_R1_P1_K1_Ch2-Ch1.zen
28110	2.632843e-04	6.390850e-04	2.464400e-04	20150416_STAG1gfpch8_Prometa\MitoSys2\Calibration\mEGFPC1_Noc\mEGFP_1_R1_P1_K1_Ch2-Ch1.zen
30670	3.751560e-04	5.573101e-04	2.233200e-04	20150416_STAG1gfpch8_Prometa\MitoSys2\Calibration\mEGFPC1_Noc\mEGFP_1_R1_P1_K1_Ch2-Ch1.zen
33230	2.639309e-04	5.087840e-04	2.039200e-04	20150416_STAG1gfpch8_Prometa\MitoSys2\Calibration\mEGFPC1_Noc\mEGFP_1_R1_P1_K1_Ch2-Ch1.zen
35790	1.143049e-04	6.183837e-04	1.874400e-04	20150416_STAG1gfpch8_Prometa\MitoSys2\Calibration\mEGFPC1_Noc\mEGFP_1_R1_P1_K1_Ch2-Ch1.zen
38350	4.720093e-04	6.764041e-04	1.732800e-04	20150416_STAG1gfpch8_Prometa\MitoSys2\Calibration\mEGFPC1_Noc\mEGFP_1_R1_P1_K1_Ch2-Ch1.zen
40910	3.726612e-04	6.288103e-04	1.609900e-04	20150416_STAG1gfpch8_Prometa\MitoSys2\Calibration\mEGFPC1_Noc\mEGFP_1_R1_P1_K1_Ch2-Ch1.zen
43470	1.942469e-04	6.140215e-04	1.502300e-04	20150416_STAG1gfpch8_Prometa\MitoSys2\Calibration\mEGFPC1_Noc\mEGFP_1_R1_P1_K1_Ch2-Ch1.zen
46030	8.269233e-05	5.208638e-04	1.407500e-04	20150416_STAG1gfpch8_Prometa\MitoSys2\Calibration\mEGFPC1_Noc\mEGFP_1_R1_P1_K1_Ch2-Ch1.zen
48590	4.786300e-05	6.279527e-04	1.323300e-04	20150416_STAG1gfpch8_Prometa\MitoSys2\Calibration\mEGFPC1_Noc\mEGFP_1_R1_P1_K1_Ch2-Ch1.zen
51150	6.051424e-05	4.522921e-04	1.248100e-04	20150416_STAG1gfpch8_Prometa\MitoSys2\Calibration\mEGFPC1_Noc\mEGFP_1_R1_P1_K1_Ch2-Ch1.zen
56270	2.129945e-04	5.800031e-04	1.119500e-04	20150416_STAG1gfpch8_Prometa\MitoSys2\Calibration\mEGFPC1_Noc\mEGFP_1_R1_P1_K1_Ch2-Ch1.zen
61390	2.114072e-04	4.622155e-04	1.013800e-04	20150416_STAG1gfpch8_Prometa\MitoSys2\Calibration\mEGFPC1_Noc\mEGFP_1_R1_P1_K1_Ch2-Ch1.zen
66510	2.424601e-04	6.610893e-04	9.255700e-05	20150416_STAG1gfpch8_Prometa\MitoSys2\Calibration\mEGFPC1_Noc\mEGFP_1_R1_P1_K1_Ch2-Ch1.zen
71630	1.251191e-04	6.371413e-04	8.508300e-05	20150416_STAG1gfpch8_Prometa\MitoSys2\Calibration\mEGFPC1_Noc\mEGFP_1_R1_P1_K1_Ch2-Ch1.zen
76750	9.520995e-05	6.200337e-04	7.867900e-05	20150416_STAG1gfpch8_Prometa\MitoSys2\Calibration\mEGFPC1_Noc\mEGFP_1_R1_P1_K1_Ch2-Ch1.zen
81870	2.429757e-04	6.637938e-04	7.313500e-05	20150416_STAG1gfpch8_Prometa\MitoSys2\Calibration\mEGFPC1_Noc\mEGFP_1_R1_P1_K1_Ch2-Ch1.zen
86990	1.631002e-04	6.074192e-04	6.829200e-05	20150416_STAG1gfpch8_Prometa\MitoSys2\Calibration\mEGFPC1_Noc\mEGFP_1_R1_P1_K1_Ch2-Ch1.zen
92110	6.825641e-05	7.791277e-04	6.402900e-05	20150416_STAG1gfpch8_Prometa\MitoSys2\Calibration\mEGFPC1_Noc\mEGFP_1_R1_P1_K1_Ch2-Ch1.zen
97230	1.354570e-04	5.205762e-04	6.024800e-05	20150416_STAG1gfpch8_Prometa\MitoSys2\Calibration\mEGFPC1_Noc\mEGFP_1_R1_P1_K1_Ch2-Ch1.zen
102350	1.050235e-04	4.006930e-04	5.687500e-05	20150416_STAG1gfpch8_Prometa\MitoSys2\Calibration\mEGFPC1_Noc\mEGFP_1_R1_P1_K1_Ch2-Ch1.zen
112590	-6.156462e-05	4.574117e-04	5.111600e-05	20150416_STAG1gfpch8_Prometa\MitoSys2\Calibration\mEGFPC1_Noc\mEGFP_1_R1_P1_K1_Ch2-Ch1.zen
122830	-3.265792e-06	4.760465e-04	4.638700e-05	20150416_STAG1gfpch8_Prometa\MitoSys2\Calibration\mEGFPC1_Noc\mEGFP_1_R1_P1_K1_Ch2-Ch1.zen
133070	2.280842e-05	5.175085e-04	4.243800e-05	20150416_STAG1gfpch8_Prometa\MitoSys2\Calibration\mEGFPC1_Noc\mEGFP_1_R1_P1_K1_Ch2-Ch1.zen
143310	2.536336e-05	5.019223e-04	3.909400e-05	20150416_STAG1gfpch8_Prometa\MitoSys2\Calibration\mEGFPC1_Noc\mEGFP_1_R1_P1_K1_Ch2-Ch1.zen
153550	1.697814e-04	6.069543e-04	3.622800e-05	20150416_STAG1gfpch8_Prometa\MitoSys2\Calibration\mEGFPC1_Noc\mEGFP_1_R1_P1_K1_Ch2-Ch1.zen
163790	1.888422e-04	5.605745e-04	3.374600e-05	20150416_STAG1gfpch8_Prometa\MitoSys2\Calibration\mEGFPC1_Noc\mEGFP_1_R1_P1_K1_Ch2-Ch1.zen
174030	6.112504e-05	5.169764e-04	3.157600e-05	20150416_STAG1gfpch8_Prometa\MitoSys2\Calibration\mEGFPC1_Noc\mEGFP_1_R1_P1_K1_Ch2-Ch1.zen
184270	1.948909e-04	6.262671e-04	2.966400e-05	20150416_STAG1gfpch8_Prometa\MitoSys2\Calibration\mEGFPC1_Noc\mEGFP_1_R1_P1_K1_Ch2-Ch1.zen
194510	-3.283574e-05	3.901580e-04	2.796700e-05	20150416_STAG1gfpch8_Prometa\MitoSys2\Calibration\mEGFPC1_Noc\mEGFP_1_R1_P1_K1_Ch2-Ch1.zen
204750	6.570332e-06	4.904404e-04	2.645100e-05	20150416_STAG1gfpch8_Prometa\MitoSys2\Calibration\mEGFPC1_Noc\mEGFP_1_R1_P1_K1_Ch2-Ch1.zen
225230	1.925236e-05	3.998294e-04	2.385800e-05	20150416_STAG1gfpch8_Prometa\MitoSys2\Calibration\mEGFPC1_Noc\mEGFP_1_R1_P1_K1_Ch2-Ch1.zen
245710	1.929091e-05	4.046429e-04	2.172400e-05	20150416_STAG1gfpch8_Prometa\MitoSys2\Calibration\mEGFPC1_Noc\mEGFP_1_R1_P1_K1_Ch2-Ch1.zen
266190	7.609945e-05	3.954150e-04	1.993700e-05	20150416_STAG1gfpch8_Prometa\MitoSys2\Calibration\mEGFPC1_Noc\mEGFP_1_R1_P1_K1_Ch2-Ch1.zen
286670	7.034817e-05	3.833514e-04	1.842000e-05	20150416_STAG1gfpch8_Prometa\MitoSys2\Calibration\mEGFPC1_Noc\mEGFP_1_R1_P1_K1_Ch2-Ch1.zen
307150	6.659332e-06	4.374869e-04	1.711700e-05	20150416_STAG1gfpch8_Prometa\MitoSys2\Calibration\mEGFPC1_Noc\mEGFP_1_R1_P1_K1_Ch2-Ch1.zen
327630	1.694277e-04	3.465180e-04	1.598500e-05	20150416_STAG1gfpch8_Prometa\MitoSys2\Calibration\mEGFPC1_Noc\mEGFP_1_R1_P1_K1_Ch2-Ch1.zen
348110	8.777368e-05	3.522192e-04	1.499300e-05	20150416_STAG1gfpch8_Prometa\MitoSys2\Calibration\mEGFPC1_Noc\mEGFP_1_R1_P1_K1_Ch2-Ch1.zen
368590	-3.188854e-05	3.585872e-04	1.411700e-05	20150416_STAG1gfpch8_Prometa\MitoSys2\Calibration\mEGFPC1_Noc\mEGFP_1_R1_P1_K1_Ch2-Ch1.zen
389070	1.431937e-04	4.592274e-04	1.333800e-05	20150416_STAG1gfpch8_Prometa\MitoSys2\Calibration\mEGFPC1_Noc\mEGFP_1_R1_P1_K1_Ch2-Ch1.zen
409550	1.273618e-04	2.859782e-04	1.264000e-05	20150416_STAG1gfpch8_Prometa\MitoSys2\Calibration\mEGFPC1_Noc\mEGFP_1_R1_P1_K1_Ch2-Ch1.zen
450510	-4.476172e-05	3.869844e-04	1.144300e-05	20150416_STAG1gfpch8_Prometa\MitoSys2\Calibration\mEGFPC1_Noc\mEGFP_1_R1_P1_K1_Ch2-Ch1.zen
491470	8.624950e-05	2.553128e-04	1.045300e-05	20150416_STAG1gfpch8_Prometa\MitoSys2\Calibration\mEGFPC1_Noc\mEGFP_1_R1_P1_K1_Ch2-Ch1.zen
532430	2.045079e-05	2.791968e-04	9.621900e-06	20150416_STAG1gfpch8_Prometa\MitoSys2\Calibration\mEGFPC1_Noc\mEGFP_1_R1_P1_K1_Ch2-Ch1.zen
573390	2.323841e-07	2.925953e-04	8.913500e-06	20150416_STAG1gfpch8_Prometa\MitoSys2\Calibration\mEGFPC1_Noc\mEGFP_1_R1_P1_K1_Ch2-Ch1.zen
614350	-4.265453e-05	3.634089e-04	8.302700e-06	20150416_STAG1gfpch8_Prometa\MitoSys2\Calibration\mEGFPC1_Noc\mEGFP_1_R1_P1_K1_Ch2-Ch1.zen
655310	5.510756e-05	2.871751e-04	7.770700e-06	20150416_STAG1gfpch8_Prometa\MitoSys2\Calibration\mEGFPC1_Noc\mEGFP_1_R1_P1_K1_Ch2-Ch1.zen
696270	-1.015538e-04	3.344183e-04	7.303200e-06	20150416_STAG1gfpch8_Prometa\MitoSys2\Calibration\mEGFPC1_Noc\mEGFP_1_R1_P1_K1_Ch2-Ch1.zen
737230	-1.615869e-04	3.979375e-04	6.889100e-06	20150416_STAG1gfpch8_Prometa\MitoSys2\Calibration\mEGFPC1_Noc\mEGFP_1_R1_P1_K1_Ch2-Ch1.zen
778190	-2.366081e-05	3.981877e-04	6.519700e-06	20150416_STAG1gfpch8_Prometa\MitoSys2\Calibration\mEGFPC1_Noc\mEGFP_1_R1_P1_K1_Ch2-Ch1.zen
819150	-6.967517e-05	2.475089e-04	6.188300e-06	20150416_STAG1gfpch8_Prometa\MitoSys2\Calibration\mEGFPC1_Noc\mEGFP_1_R1_P1_K1_Ch2-Ch1.zen
901070	-1.039083e-04	1.921947e-04	5.617900e-06	20150416_STAG1gfpch8_Prometa\MitoSys2\Calibration\mEGFPC1_Noc\mEGFP_1_R1_P1_K1_Ch2-Ch1.zen
982990	-8.529217e-05	3.212275e-04	5.144500e-06	20150416_STAG1gfpch8_Prometa\MitoSys2\Calibration\mEGFPC1_Noc\mEGFP_1_R1_P1_K1_Ch2-Ch1.zen
1064910	-8.440924e-05	2.602287e-04	4.745400e-06	20150416_STAG1gfpch8_Prometa\MitoSys2\Calibration\mEGFPC1_Noc\mEGFP_1_R1_P1_K1_Ch2-Ch1.zen
1146830	-8.816714e-05	1.799082e-04	4.404300e-06	20150416_STAG1gfpch8_Prometa\MitoSys2\Calibration\mEGFPC1_Noc\mEGFP_1_R1_P1_K1_Ch2-Ch1.zen
1228750	-9.898498e-05	1.762878e-04	4.109300e-06	20150416_STAG1gfpch8_Prometa\MitoSys2\Calibration\mEGFPC1_Noc\mEGFP_1_R1_P1_K1_Ch2-Ch1.zen
1310670	-9.586849e-05	2.895892e-04	3.851700e-06	20150416_STAG1gfpch8_Prometa\MitoSys2\Calibration\mEGFPC1_Noc\mEGFP_1_R1_P1_K1_Ch2-Ch1.zen
1392590	-4.458746e-05	1.897107e-04	3.624900e-06	20150416_STAG1gfpch8_Prometa\MitoSys2\Calibration\mEGFPC1_Noc\mEGFP_1_R1_P1_K1_Ch2-Ch1.zen
1474510	1.351138e-05	2.179233e-04	3.423500e-06	20150416_STAG1gfpch8_Prometa\MitoSys2\Calibration\mEGFPC1_Noc\mEGFP_1_R1_P1_K1_Ch2-Ch1.zen
1556430	6.129539e-05	3.063604e-04	3.243600e-06	20150416_STAG1gfpch8_Prometa\MitoSys2\Calibration\mEGFPC1_Noc\mEGFP_1_R1_P1_K1_Ch2-Ch1.zen
5	2.844017e-02	3.298361e-03	2.708100e-02	20150416_STAG1gfpch8_Prometa\MitoSys2\Calibration\mEGFPC1_Noc\mEGFP_1_R1_P2_K1_Ch2-Ch1.zen
10	2.599204e-02	3.196225e-03	2.642200e-02	20150416_STAG1gfpch8_Prometa\MitoSys2\Calibration\mEGFPC1_Noc\mEGFP_1_R1_P2_K1_Ch2-Ch1.zen
15	2.562050e-02	2.580374e-03	2.581000e-02	20150416_STAG1gfpch8_Prometa\MitoSys2\Calibration\mEGFPC1_Noc\mEGFP_1_R1_P2_K1_Ch2-Ch1.zen
20	2.446103e-02	4.413635e-03	2.523500e-02	20150416_STAG1gfpch8_Prometa\MitoSys2\Calibration\mEGFPC1_Noc\mEGFP_1_R1_P2_K1_Ch2-Ch1.zen
25	2.261782e-02	4.262859e-03	2.469200e-02	20150416_STAG1gfpch8_Prometa\MitoSys2\Calibration\mEGFPC1_Noc\mEGFP_1_R1_P2_K1_Ch2-Ch1.zen
30	2.473897e-02	3.612519e-03	2.417900e-02	20150416_STAG1gfpch8_Prometa\MitoSys2\Calibration\mEGFPC1_Noc\mEGFP_1_R1_P2_K1_Ch2-Ch1.zen
35	2.455922e-02	3.236042e-03	2.369100e-02	20150416_STAG1gfpch8_Prometa\MitoSys2\Calibration\mEGFPC1_Noc\mEGFP_1_R1_P2_K1_Ch2-Ch1.zen
40	2.441486e-02	2.530944e-03	2.322700e-02	20150416_STAG1gfpch8_Prometa\MitoSys2\Calibration\mEGFPC1_Noc\mEGFP_1_R1_P2_K1_Ch2-Ch1.zen
45	2.239752e-02	4.949416e-03	2.278500e-02	20150416_STAG1gfpch8_Prometa\MitoSys2\Calibration\mEGFPC1_Noc\mEGFP_1_R1_P2_K1_Ch2-Ch1.zen
50	2.200794e-02	2.833955e-03	2.236400e-02	20150416_STAG1gfpch8_Prometa\MitoSys2\Calibration\mEGFPC1_Noc\mEGFP_1_R1_P2_K1_Ch2-Ch1.zen
60	2.171459e-02	2.925037e-03	2.157600e-02	20150416_STAG1gfpch8_Prometa\MitoSys2\Calibration\mEGFPC1_Noc\mEGFP_1_R1_P2_K1_Ch2-Ch1.zen
70	2.115924e-02	2.267269e-03	2.085300e-02	20150416_STAG1gfpch8_Prometa\MitoSys2\Calibration\mEGFPC1_Noc\mEGFP_1_R1_P2_K1_Ch2-Ch1.zen
80	2.016598e-02	2.602352e-03	2.018700e-02	20150416_STAG1gfpch8_Prometa\MitoSys2\Calibration\mEGFPC1_Noc\mEGFP_1_R1_P2_K1_Ch2-Ch1.zen
90	1.955036e-02	3.316790e-03	1.957100e-02	20150416_STAG1gfpch8_Prometa\MitoSys2\Calibration\mEGFPC1_Noc\mEGFP_1_R1_P2_K1_Ch2-Ch1.zen
100	1.905111e-02	2.736346e-03	1.900000e-02	20150416_STAG1gfpch8_Prometa\MitoSys2\Calibration\mEGFPC1_Noc\mEGFP_1_R1_P2_K1_Ch2-Ch1.zen
110	1.903295e-02	2.798632e-03	1.846700e-02	20150416_STAG1gfpch8_Prometa\MitoSys2\Calibration\mEGFPC1_Noc\mEGFP_1_R1_P2_K1_Ch2-Ch1.zen
120	1.800263e-02	2.785222e-03	1.796900e-02	20150416_STAG1gfpch8_Prometa\MitoSys2\Calibration\mEGFPC1_Noc\mEGFP_1_R1_P2_K1_Ch2-Ch1.zen
130	1.774582e-02	2.839814e-03	1.750300e-02	20150416_STAG1gfpch8_Prometa\MitoSys2\Calibration\mEGFPC1_Noc\mEGFP_1_R1_P2_K1_Ch2-Ch1.zen
140	1.612142e-02	2.697831e-03	1.706500e-02	20150416_STAG1gfpch8_Prometa\MitoSys2\Calibration\mEGFPC1_Noc\mEGFP_1_R1_P2_K1_Ch2-Ch1.zen
150	1.668775e-02	1.698290e-03	1.665200e-02	20150416_STAG1gfpch8_Prometa\MitoSys2\Calibration\mEGFPC1_Noc\mEGFP_1_R1_P2_K1_Ch2-Ch1.zen
170	1.545085e-02	1.896313e-03	1.589200e-02	20150416_STAG1gfpch8_Prometa\MitoSys2\Calibration\mEGFPC1_Noc\mEGFP_1_R1_P2_K1_Ch2-Ch1.zen
190	1.508528e-02	1.415391e-03	1.520800e-02	20150416_STAG1gfpch8_Prometa\MitoSys2\Calibration\mEGFPC1_Noc\mEGFP_1_R1_P2_K1_Ch2-Ch1.zen
210	1.481643e-02	2.173113e-03	1.458700e-02	20150416_STAG1gfpch8_Prometa\MitoSys2\Calibration\mEGFPC1_Noc\mEGFP_1_R1_P2_K1_Ch2-Ch1.zen
230	1.429963e-02	1.584443e-03	1.401900e-02	20150416_STAG1gfpch8_Prometa\MitoSys2\Calibration\mEGFPC1_Noc\mEGFP_1_R1_P2_K1_Ch2-Ch1.zen
250	1.329634e-02	2.481851e-03	1.349600e-02	20150416_STAG1gfpch8_Prometa\MitoSys2\Calibration\mEGFPC1_Noc\mEGFP_1_R1_P2_K1_Ch2-Ch1.zen
270	1.303596e-02	1.744446e-03	1.301100e-02	20150416_STAG1gfpch8_Prometa\MitoSys2\Calibration\mEGFPC1_Noc\mEGFP_1_R1_P2_K1_Ch2-Ch1.zen
290	1.232366e-02	1.821862e-03	1.256100e-02	20150416_STAG1gfpch8_Prometa\MitoSys2\Calibration\mEGFPC1_Noc\mEGFP_1_R1_P2_K1_Ch2-Ch1.zen
310	1.218064e-02	1.178582e-03	1.214000e-02	20150416_STAG1gfpch8_Prometa\MitoSys2\Calibration\mEGFPC1_Noc\mEGFP_1_R1_P2_K1_Ch2-Ch1.zen
330	1.195232e-02	1.877931e-03	1.174600e-02	20150416_STAG1gfpch8_Prometa\MitoSys2\Calibration\mEGFPC1_Noc\mEGFP_1_R1_P2_K1_Ch2-Ch1.zen
350	1.167234e-02	1.363099e-03	1.137500e-02	20150416_STAG1gfpch8_Prometa\MitoSys2\Calibration\mEGFPC1_Noc\mEGFP_1_R1_P2_K1_Ch2-Ch1.zen
390	1.096460e-02	1.494507e-03	1.069400e-02	20150416_STAG1gfpch8_Prometa\MitoSys2\Calibration\mEGFPC1_Noc\mEGFP_1_R1_P2_K1_Ch2-Ch1.zen
430	1.049783e-02	1.571313e-03	1.008400e-02	20150416_STAG1gfpch8_Prometa\MitoSys2\Calibration\mEGFPC1_Noc\mEGFP_1_R1_P2_K1_Ch2-Ch1.zen
470	9.780167e-03	1.667552e-03	9.533700e-03	20150416_STAG1gfpch8_Prometa\MitoSys2\Calibration\mEGFPC1_Noc\mEGFP_1_R1_P2_K1_Ch2-Ch1.zen
510	8.730862e-03	1.428778e-03	9.033900e-03	20150416_STAG1gfpch8_Prometa\MitoSys2\Calibration\mEGFPC1_Noc\mEGFP_1_R1_P2_K1_Ch2-Ch1.zen
550	8.443042e-03	1.597642e-03	8.578200e-03	20150416_STAG1gfpch8_Prometa\MitoSys2\Calibration\mEGFPC1_Noc\mEGFP_1_R1_P2_K1_Ch2-Ch1.zen
590	7.789409e-03	1.213487e-03	8.161500e-03	20150416_STAG1gfpch8_Prometa\MitoSys2\Calibration\mEGFPC1_Noc\mEGFP_1_R1_P2_K1_Ch2-Ch1.zen
630	7.288045e-03	1.764117e-03	7.779000e-03	20150416_STAG1gfpch8_Prometa\MitoSys2\Calibration\mEGFPC1_Noc\mEGFP_1_R1_P2_K1_Ch2-Ch1.zen
670	7.038538e-03	1.506059e-03	7.427100e-03	20150416_STAG1gfpch8_Prometa\MitoSys2\Calibration\mEGFPC1_Noc\mEGFP_1_R1_P2_K1_Ch2-Ch1.zen
710	7.157609e-03	1.694093e-03	7.102500e-03	20150416_STAG1gfpch8_Prometa\MitoSys2\Calibration\mEGFPC1_Noc\mEGFP_1_R1_P2_K1_Ch2-Ch1.zen
750	6.708370e-03	1.542360e-03	6.802400e-03	20150416_STAG1gfpch8_Prometa\MitoSys2\Calibration\mEGFPC1_Noc\mEGFP_1_R1_P2_K1_Ch2-Ch1.zen
830	6.164015e-03	1.414899e-03	6.265900e-03	20150416_STAG1gfpch8_Prometa\MitoSys2\Calibration\mEGFPC1_Noc\mEGFP_1_R1_P2_K1_Ch2-Ch1.zen
910	5.722782e-03	1.589019e-03	5.801500e-03	20150416_STAG1gfpch8_Prometa\MitoSys2\Calibration\mEGFPC1_Noc\mEGFP_1_R1_P2_K1_Ch2-Ch1.zen
990	5.660178e-03	1.267635e-03	5.396400e-03	20150416_STAG1gfpch8_Prometa\MitoSys2\Calibration\mEGFPC1_Noc\mEGFP_1_R1_P2_K1_Ch2-Ch1.zen
1070	4.968936e-03	1.243845e-03	5.040500e-03	20150416_STAG1gfpch8_Prometa\MitoSys2\Calibration\mEGFPC1_Noc\mEGFP_1_R1_P2_K1_Ch2-Ch1.zen
1150	4.759147e-03	1.689787e-03	4.725800e-03	20150416_STAG1gfpch8_Prometa\MitoSys2\Calibration\mEGFPC1_Noc\mEGFP_1_R1_P2_K1_Ch2-Ch1.zen
1230	4.635314e-03	1.721823e-03	4.446000e-03	20150416_STAG1gfpch8_Prometa\MitoSys2\Calibration\mEGFPC1_Noc\mEGFP_1_R1_P2_K1_Ch2-Ch1.zen
1310	3.990156e-03	1.246207e-03	4.195600e-03	20150416_STAG1gfpch8_Prometa\MitoSys2\Calibration\mEGFPC1_Noc\mEGFP_1_R1_P2_K1_Ch2-Ch1.zen
1390	4.030723e-03	1.557136e-03	3.970500e-03	20150416_STAG1gfpch8_Prometa\MitoSys2\Calibration\mEGFPC1_Noc\mEGFP_1_R1_P2_K1_Ch2-Ch1.zen
1470	4.242703e-03	1.447153e-03	3.767100e-03	20150416_STAG1gfpch8_Prometa\MitoSys2\Calibration\mEGFPC1_Noc\mEGFP_1_R1_P2_K1_Ch2-Ch1.zen
1550	3.981240e-03	7.651043e-04	3.582600e-03	20150416_STAG1gfpch8_Prometa\MitoSys2\Calibration\mEGFPC1_Noc\mEGFP_1_R1_P2_K1_Ch2-Ch1.zen
1710	3.300238e-03	1.147849e-03	3.260700e-03	20150416_STAG1gfpch8_Prometa\MitoSys2\Calibration\mEGFPC1_Noc\mEGFP_1_R1_P2_K1_Ch2-Ch1.zen
1870	3.102122e-03	1.327426e-03	2.989500e-03	20150416_STAG1gfpch8_Prometa\MitoSys2\Calibration\mEGFPC1_Noc\mEGFP_1_R1_P2_K1_Ch2-Ch1.zen
2030	2.886416e-03	1.172445e-03	2.758200e-03	20150416_STAG1gfpch8_Prometa\MitoSys2\Calibration\mEGFPC1_Noc\mEGFP_1_R1_P2_K1_Ch2-Ch1.zen
2190	2.761390e-03	9.194475e-04	2.558700e-03	20150416_STAG1gfpch8_Prometa\MitoSys2\Calibration\mEGFPC1_Noc\mEGFP_1_R1_P2_K1_Ch2-Ch1.zen
2350	2.170632e-03	8.979981e-04	2.384900e-03	20150416_STAG1gfpch8_Prometa\MitoSys2\Calibration\mEGFPC1_Noc\mEGFP_1_R1_P2_K1_Ch2-Ch1.zen
2510	2.118866e-03	1.343370e-03	2.232200e-03	20150416_STAG1gfpch8_Prometa\MitoSys2\Calibration\mEGFPC1_Noc\mEGFP_1_R1_P2_K1_Ch2-Ch1.zen
2670	2.262997e-03	1.058121e-03	2.097100e-03	20150416_STAG1gfpch8_Prometa\MitoSys2\Calibration\mEGFPC1_Noc\mEGFP_1_R1_P2_K1_Ch2-Ch1.zen
2830	1.763740e-03	1.119122e-03	1.976700e-03	20150416_STAG1gfpch8_Prometa\MitoSys2\Calibration\mEGFPC1_Noc\mEGFP_1_R1_P2_K1_Ch2-Ch1.zen
2990	1.951836e-03	1.019815e-03	1.868700e-03	20150416_STAG1gfpch8_Prometa\MitoSys2\Calibration\mEGFPC1_Noc\mEGFP_1_R1_P2_K1_Ch2-Ch1.zen
3150	1.693184e-03	1.072343e-03	1.771400e-03	20150416_STAG1gfpch8_Prometa\MitoSys2\Calibration\mEGFPC1_Noc\mEGFP_1_R1_P2_K1_Ch2-Ch1.zen
3470	1.564925e-03	9.554563e-04	1.603000e-03	20150416_STAG1gfpch8_Prometa\MitoSys2\Calibration\mEGFPC1_Noc\mEGFP_1_R1_P2_K1_Ch2-Ch1.zen
3790	1.388280e-03	8.778638e-04	1.462500e-03	20150416_STAG1gfpch8_Prometa\MitoSys2\Calibration\mEGFPC1_Noc\mEGFP_1_R1_P2_K1_Ch2-Ch1.zen
[truncated: 48,241 more rows]
