# Supplementary material for: Absolute quantification of cohesin, CTCF and their regulators in human cells
Source: eLife. 2019 Jun 17;8:e46269. doi: 10.7554/eLife.46269 (PMC6606026; doi:10.7554/eLife.46269)
Supplement: Figure 2—source data 1. [file elife-46269-fig2-data1.zip › Figure 2 - source data 1/20150416_STAG1gfpch8_Prometa/2c_opt_time_col_ic_Ch1.txt]

time_s	Ch1_kHz	path
0	2.424962e+01	20150416_STAG1gfpch8_Prometa\MitoSys2\Calibration\mEGFPC1_Noc\mEGFP_0_R1_P10_K1_Ch2-Ch1.zen
6.000090e-02	2.556626e+01	20150416_STAG1gfpch8_Prometa\MitoSys2\Calibration\mEGFPC1_Noc\mEGFP_0_R1_P10_K1_Ch2-Ch1.zen
1.200000e-01	2.778289e+01	20150416_STAG1gfpch8_Prometa\MitoSys2\Calibration\mEGFPC1_Noc\mEGFP_0_R1_P10_K1_Ch2-Ch1.zen
1.800000e-01	2.566626e+01	20150416_STAG1gfpch8_Prometa\MitoSys2\Calibration\mEGFPC1_Noc\mEGFP_0_R1_P10_K1_Ch2-Ch1.zen
2.400000e-01	2.403295e+01	20150416_STAG1gfpch8_Prometa\MitoSys2\Calibration\mEGFPC1_Noc\mEGFP_0_R1_P10_K1_Ch2-Ch1.zen
3.000000e-01	2.649958e+01	20150416_STAG1gfpch8_Prometa\MitoSys2\Calibration\mEGFPC1_Noc\mEGFP_0_R1_P10_K1_Ch2-Ch1.zen
3.600100e-01	2.444961e+01	20150416_STAG1gfpch8_Prometa\MitoSys2\Calibration\mEGFPC1_Noc\mEGFP_0_R1_P10_K1_Ch2-Ch1.zen
4.200100e-01	2.621625e+01	20150416_STAG1gfpch8_Prometa\MitoSys2\Calibration\mEGFPC1_Noc\mEGFP_0_R1_P10_K1_Ch2-Ch1.zen
4.800100e-01	2.644958e+01	20150416_STAG1gfpch8_Prometa\MitoSys2\Calibration\mEGFPC1_Noc\mEGFP_0_R1_P10_K1_Ch2-Ch1.zen
5.400100e-01	2.678291e+01	20150416_STAG1gfpch8_Prometa\MitoSys2\Calibration\mEGFPC1_Noc\mEGFP_0_R1_P10_K1_Ch2-Ch1.zen
6.000100e-01	2.528293e+01	20150416_STAG1gfpch8_Prometa\MitoSys2\Calibration\mEGFPC1_Noc\mEGFP_0_R1_P10_K1_Ch2-Ch1.zen
6.600100e-01	2.583292e+01	20150416_STAG1gfpch8_Prometa\MitoSys2\Calibration\mEGFPC1_Noc\mEGFP_0_R1_P10_K1_Ch2-Ch1.zen
7.200100e-01	2.521627e+01	20150416_STAG1gfpch8_Prometa\MitoSys2\Calibration\mEGFPC1_Noc\mEGFP_0_R1_P10_K1_Ch2-Ch1.zen
7.800100e-01	2.801622e+01	20150416_STAG1gfpch8_Prometa\MitoSys2\Calibration\mEGFPC1_Noc\mEGFP_0_R1_P10_K1_Ch2-Ch1.zen
8.400100e-01	2.434962e+01	20150416_STAG1gfpch8_Prometa\MitoSys2\Calibration\mEGFPC1_Noc\mEGFP_0_R1_P10_K1_Ch2-Ch1.zen
9.000100e-01	2.488294e+01	20150416_STAG1gfpch8_Prometa\MitoSys2\Calibration\mEGFPC1_Noc\mEGFP_0_R1_P10_K1_Ch2-Ch1.zen
9.600200e-01	2.751623e+01	20150416_STAG1gfpch8_Prometa\MitoSys2\Calibration\mEGFPC1_Noc\mEGFP_0_R1_P10_K1_Ch2-Ch1.zen
1.020020e+00	2.346630e+01	20150416_STAG1gfpch8_Prometa\MitoSys2\Calibration\mEGFPC1_Noc\mEGFP_0_R1_P10_K1_Ch2-Ch1.zen
1.080020e+00	2.748290e+01	20150416_STAG1gfpch8_Prometa\MitoSys2\Calibration\mEGFPC1_Noc\mEGFP_0_R1_P10_K1_Ch2-Ch1.zen
1.140020e+00	2.556626e+01	20150416_STAG1gfpch8_Prometa\MitoSys2\Calibration\mEGFPC1_Noc\mEGFP_0_R1_P10_K1_Ch2-Ch1.zen
1.200020e+00	2.648291e+01	20150416_STAG1gfpch8_Prometa\MitoSys2\Calibration\mEGFPC1_Noc\mEGFP_0_R1_P10_K1_Ch2-Ch1.zen
1.260020e+00	2.433295e+01	20150416_STAG1gfpch8_Prometa\MitoSys2\Calibration\mEGFPC1_Noc\mEGFP_0_R1_P10_K1_Ch2-Ch1.zen
1.320020e+00	2.224965e+01	20150416_STAG1gfpch8_Prometa\MitoSys2\Calibration\mEGFPC1_Noc\mEGFP_0_R1_P10_K1_Ch2-Ch1.zen
1.380020e+00	2.686624e+01	20150416_STAG1gfpch8_Prometa\MitoSys2\Calibration\mEGFPC1_Noc\mEGFP_0_R1_P10_K1_Ch2-Ch1.zen
1.440020e+00	2.573293e+01	20150416_STAG1gfpch8_Prometa\MitoSys2\Calibration\mEGFPC1_Noc\mEGFP_0_R1_P10_K1_Ch2-Ch1.zen
1.500020e+00	2.506627e+01	20150416_STAG1gfpch8_Prometa\MitoSys2\Calibration\mEGFPC1_Noc\mEGFP_0_R1_P10_K1_Ch2-Ch1.zen
1.560020e+00	2.368296e+01	20150416_STAG1gfpch8_Prometa\MitoSys2\Calibration\mEGFPC1_Noc\mEGFP_0_R1_P10_K1_Ch2-Ch1.zen
1.620030e+00	2.736623e+01	20150416_STAG1gfpch8_Prometa\MitoSys2\Calibration\mEGFPC1_Noc\mEGFP_0_R1_P10_K1_Ch2-Ch1.zen
1.680030e+00	2.678291e+01	20150416_STAG1gfpch8_Prometa\MitoSys2\Calibration\mEGFPC1_Noc\mEGFP_0_R1_P10_K1_Ch2-Ch1.zen
1.740030e+00	2.626625e+01	20150416_STAG1gfpch8_Prometa\MitoSys2\Calibration\mEGFPC1_Noc\mEGFP_0_R1_P10_K1_Ch2-Ch1.zen
1.800030e+00	2.584959e+01	20150416_STAG1gfpch8_Prometa\MitoSys2\Calibration\mEGFPC1_Noc\mEGFP_0_R1_P10_K1_Ch2-Ch1.zen
1.860030e+00	2.738290e+01	20150416_STAG1gfpch8_Prometa\MitoSys2\Calibration\mEGFPC1_Noc\mEGFP_0_R1_P10_K1_Ch2-Ch1.zen
1.920030e+00	2.599959e+01	20150416_STAG1gfpch8_Prometa\MitoSys2\Calibration\mEGFPC1_Noc\mEGFP_0_R1_P10_K1_Ch2-Ch1.zen
1.980030e+00	2.544960e+01	20150416_STAG1gfpch8_Prometa\MitoSys2\Calibration\mEGFPC1_Noc\mEGFP_0_R1_P10_K1_Ch2-Ch1.zen
2.040030e+00	2.543293e+01	20150416_STAG1gfpch8_Prometa\MitoSys2\Calibration\mEGFPC1_Noc\mEGFP_0_R1_P10_K1_Ch2-Ch1.zen
2.100030e+00	2.634958e+01	20150416_STAG1gfpch8_Prometa\MitoSys2\Calibration\mEGFPC1_Noc\mEGFP_0_R1_P10_K1_Ch2-Ch1.zen
2.160030e+00	2.423295e+01	20150416_STAG1gfpch8_Prometa\MitoSys2\Calibration\mEGFPC1_Noc\mEGFP_0_R1_P10_K1_Ch2-Ch1.zen
2.220040e+00	2.636625e+01	20150416_STAG1gfpch8_Prometa\MitoSys2\Calibration\mEGFPC1_Noc\mEGFP_0_R1_P10_K1_Ch2-Ch1.zen
2.280040e+00	2.843288e+01	20150416_STAG1gfpch8_Prometa\MitoSys2\Calibration\mEGFPC1_Noc\mEGFP_0_R1_P10_K1_Ch2-Ch1.zen
2.340040e+00	2.913287e+01	20150416_STAG1gfpch8_Prometa\MitoSys2\Calibration\mEGFPC1_Noc\mEGFP_0_R1_P10_K1_Ch2-Ch1.zen
2.400040e+00	2.534960e+01	20150416_STAG1gfpch8_Prometa\MitoSys2\Calibration\mEGFPC1_Noc\mEGFP_0_R1_P10_K1_Ch2-Ch1.zen
2.460040e+00	2.569959e+01	20150416_STAG1gfpch8_Prometa\MitoSys2\Calibration\mEGFPC1_Noc\mEGFP_0_R1_P10_K1_Ch2-Ch1.zen
2.520040e+00	2.238298e+01	20150416_STAG1gfpch8_Prometa\MitoSys2\Calibration\mEGFPC1_Noc\mEGFP_0_R1_P10_K1_Ch2-Ch1.zen
2.580040e+00	2.263297e+01	20150416_STAG1gfpch8_Prometa\MitoSys2\Calibration\mEGFPC1_Noc\mEGFP_0_R1_P10_K1_Ch2-Ch1.zen
2.640040e+00	2.618292e+01	20150416_STAG1gfpch8_Prometa\MitoSys2\Calibration\mEGFPC1_Noc\mEGFP_0_R1_P10_K1_Ch2-Ch1.zen
2.700040e+00	2.538293e+01	20150416_STAG1gfpch8_Prometa\MitoSys2\Calibration\mEGFPC1_Noc\mEGFP_0_R1_P10_K1_Ch2-Ch1.zen
2.760040e+00	2.646625e+01	20150416_STAG1gfpch8_Prometa\MitoSys2\Calibration\mEGFPC1_Noc\mEGFP_0_R1_P10_K1_Ch2-Ch1.zen
2.820040e+00	2.811622e+01	20150416_STAG1gfpch8_Prometa\MitoSys2\Calibration\mEGFPC1_Noc\mEGFP_0_R1_P10_K1_Ch2-Ch1.zen
2.880050e+00	2.808289e+01	20150416_STAG1gfpch8_Prometa\MitoSys2\Calibration\mEGFPC1_Noc\mEGFP_0_R1_P10_K1_Ch2-Ch1.zen
2.940050e+00	2.481627e+01	20150416_STAG1gfpch8_Prometa\MitoSys2\Calibration\mEGFPC1_Noc\mEGFP_0_R1_P10_K1_Ch2-Ch1.zen
3.000050e+00	2.459961e+01	20150416_STAG1gfpch8_Prometa\MitoSys2\Calibration\mEGFPC1_Noc\mEGFP_0_R1_P10_K1_Ch2-Ch1.zen
3.060050e+00	2.881621e+01	20150416_STAG1gfpch8_Prometa\MitoSys2\Calibration\mEGFPC1_Noc\mEGFP_0_R1_P10_K1_Ch2-Ch1.zen
3.120050e+00	2.799956e+01	20150416_STAG1gfpch8_Prometa\MitoSys2\Calibration\mEGFPC1_Noc\mEGFP_0_R1_P10_K1_Ch2-Ch1.zen
3.180050e+00	2.591626e+01	20150416_STAG1gfpch8_Prometa\MitoSys2\Calibration\mEGFPC1_Noc\mEGFP_0_R1_P10_K1_Ch2-Ch1.zen
3.240050e+00	2.719957e+01	20150416_STAG1gfpch8_Prometa\MitoSys2\Calibration\mEGFPC1_Noc\mEGFP_0_R1_P10_K1_Ch2-Ch1.zen
3.300050e+00	2.618292e+01	20150416_STAG1gfpch8_Prometa\MitoSys2\Calibration\mEGFPC1_Noc\mEGFP_0_R1_P10_K1_Ch2-Ch1.zen
3.360050e+00	2.348296e+01	20150416_STAG1gfpch8_Prometa\MitoSys2\Calibration\mEGFPC1_Noc\mEGFP_0_R1_P10_K1_Ch2-Ch1.zen
3.420050e+00	2.539960e+01	20150416_STAG1gfpch8_Prometa\MitoSys2\Calibration\mEGFPC1_Noc\mEGFP_0_R1_P10_K1_Ch2-Ch1.zen
3.480060e+00	2.423295e+01	20150416_STAG1gfpch8_Prometa\MitoSys2\Calibration\mEGFPC1_Noc\mEGFP_0_R1_P10_K1_Ch2-Ch1.zen
3.540060e+00	2.463294e+01	20150416_STAG1gfpch8_Prometa\MitoSys2\Calibration\mEGFPC1_Noc\mEGFP_0_R1_P10_K1_Ch2-Ch1.zen
3.600060e+00	2.491627e+01	20150416_STAG1gfpch8_Prometa\MitoSys2\Calibration\mEGFPC1_Noc\mEGFP_0_R1_P10_K1_Ch2-Ch1.zen
3.660060e+00	2.633292e+01	20150416_STAG1gfpch8_Prometa\MitoSys2\Calibration\mEGFPC1_Noc\mEGFP_0_R1_P10_K1_Ch2-Ch1.zen
3.720060e+00	2.743290e+01	20150416_STAG1gfpch8_Prometa\MitoSys2\Calibration\mEGFPC1_Noc\mEGFP_0_R1_P10_K1_Ch2-Ch1.zen
3.780060e+00	2.601625e+01	20150416_STAG1gfpch8_Prometa\MitoSys2\Calibration\mEGFPC1_Noc\mEGFP_0_R1_P10_K1_Ch2-Ch1.zen
3.840060e+00	2.434962e+01	20150416_STAG1gfpch8_Prometa\MitoSys2\Calibration\mEGFPC1_Noc\mEGFP_0_R1_P10_K1_Ch2-Ch1.zen
3.900060e+00	2.534960e+01	20150416_STAG1gfpch8_Prometa\MitoSys2\Calibration\mEGFPC1_Noc\mEGFP_0_R1_P10_K1_Ch2-Ch1.zen
3.960060e+00	2.366629e+01	20150416_STAG1gfpch8_Prometa\MitoSys2\Calibration\mEGFPC1_Noc\mEGFP_0_R1_P10_K1_Ch2-Ch1.zen
4.020060e+00	2.559959e+01	20150416_STAG1gfpch8_Prometa\MitoSys2\Calibration\mEGFPC1_Noc\mEGFP_0_R1_P10_K1_Ch2-Ch1.zen
4.080060e+00	2.521627e+01	20150416_STAG1gfpch8_Prometa\MitoSys2\Calibration\mEGFPC1_Noc\mEGFP_0_R1_P10_K1_Ch2-Ch1.zen
4.140070e+00	2.484961e+01	20150416_STAG1gfpch8_Prometa\MitoSys2\Calibration\mEGFPC1_Noc\mEGFP_0_R1_P10_K1_Ch2-Ch1.zen
4.200070e+00	2.499960e+01	20150416_STAG1gfpch8_Prometa\MitoSys2\Calibration\mEGFPC1_Noc\mEGFP_0_R1_P10_K1_Ch2-Ch1.zen
4.260070e+00	2.354963e+01	20150416_STAG1gfpch8_Prometa\MitoSys2\Calibration\mEGFPC1_Noc\mEGFP_0_R1_P10_K1_Ch2-Ch1.zen
4.320070e+00	2.161632e+01	20150416_STAG1gfpch8_Prometa\MitoSys2\Calibration\mEGFPC1_Noc\mEGFP_0_R1_P10_K1_Ch2-Ch1.zen
4.380070e+00	2.481627e+01	20150416_STAG1gfpch8_Prometa\MitoSys2\Calibration\mEGFPC1_Noc\mEGFP_0_R1_P10_K1_Ch2-Ch1.zen
4.440070e+00	2.678291e+01	20150416_STAG1gfpch8_Prometa\MitoSys2\Calibration\mEGFPC1_Noc\mEGFP_0_R1_P10_K1_Ch2-Ch1.zen
4.500070e+00	2.571626e+01	20150416_STAG1gfpch8_Prometa\MitoSys2\Calibration\mEGFPC1_Noc\mEGFP_0_R1_P10_K1_Ch2-Ch1.zen
4.560070e+00	2.743290e+01	20150416_STAG1gfpch8_Prometa\MitoSys2\Calibration\mEGFPC1_Noc\mEGFP_0_R1_P10_K1_Ch2-Ch1.zen
4.620070e+00	2.821622e+01	20150416_STAG1gfpch8_Prometa\MitoSys2\Calibration\mEGFPC1_Noc\mEGFP_0_R1_P10_K1_Ch2-Ch1.zen
4.680070e+00	2.958286e+01	20150416_STAG1gfpch8_Prometa\MitoSys2\Calibration\mEGFPC1_Noc\mEGFP_0_R1_P10_K1_Ch2-Ch1.zen
4.740080e+00	2.548293e+01	20150416_STAG1gfpch8_Prometa\MitoSys2\Calibration\mEGFPC1_Noc\mEGFP_0_R1_P10_K1_Ch2-Ch1.zen
4.800080e+00	2.439961e+01	20150416_STAG1gfpch8_Prometa\MitoSys2\Calibration\mEGFPC1_Noc\mEGFP_0_R1_P10_K1_Ch2-Ch1.zen
4.860080e+00	2.556626e+01	20150416_STAG1gfpch8_Prometa\MitoSys2\Calibration\mEGFPC1_Noc\mEGFP_0_R1_P10_K1_Ch2-Ch1.zen
4.920080e+00	2.603292e+01	20150416_STAG1gfpch8_Prometa\MitoSys2\Calibration\mEGFPC1_Noc\mEGFP_0_R1_P10_K1_Ch2-Ch1.zen
4.980080e+00	2.741623e+01	20150416_STAG1gfpch8_Prometa\MitoSys2\Calibration\mEGFPC1_Noc\mEGFP_0_R1_P10_K1_Ch2-Ch1.zen
5.040080e+00	2.879954e+01	20150416_STAG1gfpch8_Prometa\MitoSys2\Calibration\mEGFPC1_Noc\mEGFP_0_R1_P10_K1_Ch2-Ch1.zen
5.100080e+00	2.684958e+01	20150416_STAG1gfpch8_Prometa\MitoSys2\Calibration\mEGFPC1_Noc\mEGFP_0_R1_P10_K1_Ch2-Ch1.zen
5.160080e+00	2.603292e+01	20150416_STAG1gfpch8_Prometa\MitoSys2\Calibration\mEGFPC1_Noc\mEGFP_0_R1_P10_K1_Ch2-Ch1.zen
5.220080e+00	2.598292e+01	20150416_STAG1gfpch8_Prometa\MitoSys2\Calibration\mEGFPC1_Noc\mEGFP_0_R1_P10_K1_Ch2-Ch1.zen
5.280080e+00	2.654958e+01	20150416_STAG1gfpch8_Prometa\MitoSys2\Calibration\mEGFPC1_Noc\mEGFP_0_R1_P10_K1_Ch2-Ch1.zen
5.340080e+00	2.638292e+01	20150416_STAG1gfpch8_Prometa\MitoSys2\Calibration\mEGFPC1_Noc\mEGFP_0_R1_P10_K1_Ch2-Ch1.zen
5.400090e+00	2.509960e+01	20150416_STAG1gfpch8_Prometa\MitoSys2\Calibration\mEGFPC1_Noc\mEGFP_0_R1_P10_K1_Ch2-Ch1.zen
5.460090e+00	2.799956e+01	20150416_STAG1gfpch8_Prometa\MitoSys2\Calibration\mEGFPC1_Noc\mEGFP_0_R1_P10_K1_Ch2-Ch1.zen
5.520090e+00	2.399962e+01	20150416_STAG1gfpch8_Prometa\MitoSys2\Calibration\mEGFPC1_Noc\mEGFP_0_R1_P10_K1_Ch2-Ch1.zen
5.580090e+00	2.201632e+01	20150416_STAG1gfpch8_Prometa\MitoSys2\Calibration\mEGFPC1_Noc\mEGFP_0_R1_P10_K1_Ch2-Ch1.zen
5.640090e+00	2.299964e+01	20150416_STAG1gfpch8_Prometa\MitoSys2\Calibration\mEGFPC1_Noc\mEGFP_0_R1_P10_K1_Ch2-Ch1.zen
5.700090e+00	2.728290e+01	20150416_STAG1gfpch8_Prometa\MitoSys2\Calibration\mEGFPC1_Noc\mEGFP_0_R1_P10_K1_Ch2-Ch1.zen
5.760090e+00	2.836622e+01	20150416_STAG1gfpch8_Prometa\MitoSys2\Calibration\mEGFPC1_Noc\mEGFP_0_R1_P10_K1_Ch2-Ch1.zen
5.820090e+00	2.421628e+01	20150416_STAG1gfpch8_Prometa\MitoSys2\Calibration\mEGFPC1_Noc\mEGFP_0_R1_P10_K1_Ch2-Ch1.zen
5.880090e+00	2.716624e+01	20150416_STAG1gfpch8_Prometa\MitoSys2\Calibration\mEGFPC1_Noc\mEGFP_0_R1_P10_K1_Ch2-Ch1.zen
5.940090e+00	2.643291e+01	20150416_STAG1gfpch8_Prometa\MitoSys2\Calibration\mEGFPC1_Noc\mEGFP_0_R1_P10_K1_Ch2-Ch1.zen
6.000090e+00	2.231631e+01	20150416_STAG1gfpch8_Prometa\MitoSys2\Calibration\mEGFPC1_Noc\mEGFP_0_R1_P10_K1_Ch2-Ch1.zen
6.060100e+00	2.656625e+01	20150416_STAG1gfpch8_Prometa\MitoSys2\Calibration\mEGFPC1_Noc\mEGFP_0_R1_P10_K1_Ch2-Ch1.zen
6.120100e+00	2.571626e+01	20150416_STAG1gfpch8_Prometa\MitoSys2\Calibration\mEGFPC1_Noc\mEGFP_0_R1_P10_K1_Ch2-Ch1.zen
6.180100e+00	2.783289e+01	20150416_STAG1gfpch8_Prometa\MitoSys2\Calibration\mEGFPC1_Noc\mEGFP_0_R1_P10_K1_Ch2-Ch1.zen
6.240100e+00	2.599959e+01	20150416_STAG1gfpch8_Prometa\MitoSys2\Calibration\mEGFPC1_Noc\mEGFP_0_R1_P10_K1_Ch2-Ch1.zen
6.300100e+00	2.316630e+01	20150416_STAG1gfpch8_Prometa\MitoSys2\Calibration\mEGFPC1_Noc\mEGFP_0_R1_P10_K1_Ch2-Ch1.zen
6.360100e+00	2.521627e+01	20150416_STAG1gfpch8_Prometa\MitoSys2\Calibration\mEGFPC1_Noc\mEGFP_0_R1_P10_K1_Ch2-Ch1.zen
6.420100e+00	2.721624e+01	20150416_STAG1gfpch8_Prometa\MitoSys2\Calibration\mEGFPC1_Noc\mEGFP_0_R1_P10_K1_Ch2-Ch1.zen
6.480100e+00	2.554959e+01	20150416_STAG1gfpch8_Prometa\MitoSys2\Calibration\mEGFPC1_Noc\mEGFP_0_R1_P10_K1_Ch2-Ch1.zen
6.540100e+00	2.573293e+01	20150416_STAG1gfpch8_Prometa\MitoSys2\Calibration\mEGFPC1_Noc\mEGFP_0_R1_P10_K1_Ch2-Ch1.zen
6.600100e+00	2.273297e+01	20150416_STAG1gfpch8_Prometa\MitoSys2\Calibration\mEGFPC1_Noc\mEGFP_0_R1_P10_K1_Ch2-Ch1.zen
6.660110e+00	2.656625e+01	20150416_STAG1gfpch8_Prometa\MitoSys2\Calibration\mEGFPC1_Noc\mEGFP_0_R1_P10_K1_Ch2-Ch1.zen
6.720110e+00	2.486627e+01	20150416_STAG1gfpch8_Prometa\MitoSys2\Calibration\mEGFPC1_Noc\mEGFP_0_R1_P10_K1_Ch2-Ch1.zen
6.780110e+00	2.403295e+01	20150416_STAG1gfpch8_Prometa\MitoSys2\Calibration\mEGFPC1_Noc\mEGFP_0_R1_P10_K1_Ch2-Ch1.zen
6.840110e+00	2.513293e+01	20150416_STAG1gfpch8_Prometa\MitoSys2\Calibration\mEGFPC1_Noc\mEGFP_0_R1_P10_K1_Ch2-Ch1.zen
6.900110e+00	2.554959e+01	20150416_STAG1gfpch8_Prometa\MitoSys2\Calibration\mEGFPC1_Noc\mEGFP_0_R1_P10_K1_Ch2-Ch1.zen
6.960110e+00	2.518293e+01	20150416_STAG1gfpch8_Prometa\MitoSys2\Calibration\mEGFPC1_Noc\mEGFP_0_R1_P10_K1_Ch2-Ch1.zen
7.020110e+00	2.623292e+01	20150416_STAG1gfpch8_Prometa\MitoSys2\Calibration\mEGFPC1_Noc\mEGFP_0_R1_P10_K1_Ch2-Ch1.zen
7.080110e+00	2.453295e+01	20150416_STAG1gfpch8_Prometa\MitoSys2\Calibration\mEGFPC1_Noc\mEGFP_0_R1_P10_K1_Ch2-Ch1.zen
7.140110e+00	2.673291e+01	20150416_STAG1gfpch8_Prometa\MitoSys2\Calibration\mEGFPC1_Noc\mEGFP_0_R1_P10_K1_Ch2-Ch1.zen
7.200110e+00	2.451628e+01	20150416_STAG1gfpch8_Prometa\MitoSys2\Calibration\mEGFPC1_Noc\mEGFP_0_R1_P10_K1_Ch2-Ch1.zen
7.260120e+00	2.501627e+01	20150416_STAG1gfpch8_Prometa\MitoSys2\Calibration\mEGFPC1_Noc\mEGFP_0_R1_P10_K1_Ch2-Ch1.zen
7.320120e+00	2.644958e+01	20150416_STAG1gfpch8_Prometa\MitoSys2\Calibration\mEGFPC1_Noc\mEGFP_0_R1_P10_K1_Ch2-Ch1.zen
7.380120e+00	2.803289e+01	20150416_STAG1gfpch8_Prometa\MitoSys2\Calibration\mEGFPC1_Noc\mEGFP_0_R1_P10_K1_Ch2-Ch1.zen
7.440120e+00	2.451628e+01	20150416_STAG1gfpch8_Prometa\MitoSys2\Calibration\mEGFPC1_Noc\mEGFP_0_R1_P10_K1_Ch2-Ch1.zen
7.500120e+00	2.653291e+01	20150416_STAG1gfpch8_Prometa\MitoSys2\Calibration\mEGFPC1_Noc\mEGFP_0_R1_P10_K1_Ch2-Ch1.zen
7.560120e+00	2.404962e+01	20150416_STAG1gfpch8_Prometa\MitoSys2\Calibration\mEGFPC1_Noc\mEGFP_0_R1_P10_K1_Ch2-Ch1.zen
7.620120e+00	2.424962e+01	20150416_STAG1gfpch8_Prometa\MitoSys2\Calibration\mEGFPC1_Noc\mEGFP_0_R1_P10_K1_Ch2-Ch1.zen
7.680120e+00	2.599959e+01	20150416_STAG1gfpch8_Prometa\MitoSys2\Calibration\mEGFPC1_Noc\mEGFP_0_R1_P10_K1_Ch2-Ch1.zen
7.740120e+00	2.501627e+01	20150416_STAG1gfpch8_Prometa\MitoSys2\Calibration\mEGFPC1_Noc\mEGFP_0_R1_P10_K1_Ch2-Ch1.zen
7.800120e+00	2.348296e+01	20150416_STAG1gfpch8_Prometa\MitoSys2\Calibration\mEGFPC1_Noc\mEGFP_0_R1_P10_K1_Ch2-Ch1.zen
7.860120e+00	2.374962e+01	20150416_STAG1gfpch8_Prometa\MitoSys2\Calibration\mEGFPC1_Noc\mEGFP_0_R1_P10_K1_Ch2-Ch1.zen
7.920130e+00	2.581626e+01	20150416_STAG1gfpch8_Prometa\MitoSys2\Calibration\mEGFPC1_Noc\mEGFP_0_R1_P10_K1_Ch2-Ch1.zen
7.980130e+00	3.103284e+01	20150416_STAG1gfpch8_Prometa\MitoSys2\Calibration\mEGFPC1_Noc\mEGFP_0_R1_P10_K1_Ch2-Ch1.zen
8.040130e+00	2.584959e+01	20150416_STAG1gfpch8_Prometa\MitoSys2\Calibration\mEGFPC1_Noc\mEGFP_0_R1_P10_K1_Ch2-Ch1.zen
8.100130e+00	2.461628e+01	20150416_STAG1gfpch8_Prometa\MitoSys2\Calibration\mEGFPC1_Noc\mEGFP_0_R1_P10_K1_Ch2-Ch1.zen
8.160130e+00	2.224965e+01	20150416_STAG1gfpch8_Prometa\MitoSys2\Calibration\mEGFPC1_Noc\mEGFP_0_R1_P10_K1_Ch2-Ch1.zen
8.220130e+00	2.396629e+01	20150416_STAG1gfpch8_Prometa\MitoSys2\Calibration\mEGFPC1_Noc\mEGFP_0_R1_P10_K1_Ch2-Ch1.zen
8.280130e+00	2.374962e+01	20150416_STAG1gfpch8_Prometa\MitoSys2\Calibration\mEGFPC1_Noc\mEGFP_0_R1_P10_K1_Ch2-Ch1.zen
8.340130e+00	2.681624e+01	20150416_STAG1gfpch8_Prometa\MitoSys2\Calibration\mEGFPC1_Noc\mEGFP_0_R1_P10_K1_Ch2-Ch1.zen
8.400130e+00	2.673291e+01	20150416_STAG1gfpch8_Prometa\MitoSys2\Calibration\mEGFPC1_Noc\mEGFP_0_R1_P10_K1_Ch2-Ch1.zen
8.460130e+00	2.419962e+01	20150416_STAG1gfpch8_Prometa\MitoSys2\Calibration\mEGFPC1_Noc\mEGFP_0_R1_P10_K1_Ch2-Ch1.zen
8.520130e+00	2.218298e+01	20150416_STAG1gfpch8_Prometa\MitoSys2\Calibration\mEGFPC1_Noc\mEGFP_0_R1_P10_K1_Ch2-Ch1.zen
8.580140e+00	2.329963e+01	20150416_STAG1gfpch8_Prometa\MitoSys2\Calibration\mEGFPC1_Noc\mEGFP_0_R1_P10_K1_Ch2-Ch1.zen
8.640140e+00	2.583292e+01	20150416_STAG1gfpch8_Prometa\MitoSys2\Calibration\mEGFPC1_Noc\mEGFP_0_R1_P10_K1_Ch2-Ch1.zen
8.700140e+00	2.556626e+01	20150416_STAG1gfpch8_Prometa\MitoSys2\Calibration\mEGFPC1_Noc\mEGFP_0_R1_P10_K1_Ch2-Ch1.zen
8.760140e+00	2.804956e+01	20150416_STAG1gfpch8_Prometa\MitoSys2\Calibration\mEGFPC1_Noc\mEGFP_0_R1_P10_K1_Ch2-Ch1.zen
8.820140e+00	2.471628e+01	20150416_STAG1gfpch8_Prometa\MitoSys2\Calibration\mEGFPC1_Noc\mEGFP_0_R1_P10_K1_Ch2-Ch1.zen
8.880140e+00	2.666624e+01	20150416_STAG1gfpch8_Prometa\MitoSys2\Calibration\mEGFPC1_Noc\mEGFP_0_R1_P10_K1_Ch2-Ch1.zen
8.940140e+00	2.321630e+01	20150416_STAG1gfpch8_Prometa\MitoSys2\Calibration\mEGFPC1_Noc\mEGFP_0_R1_P10_K1_Ch2-Ch1.zen
9.000140e+00	2.631625e+01	20150416_STAG1gfpch8_Prometa\MitoSys2\Calibration\mEGFPC1_Noc\mEGFP_0_R1_P10_K1_Ch2-Ch1.zen
9.060140e+00	2.293297e+01	20150416_STAG1gfpch8_Prometa\MitoSys2\Calibration\mEGFPC1_Noc\mEGFP_0_R1_P10_K1_Ch2-Ch1.zen
9.120140e+00	2.959953e+01	20150416_STAG1gfpch8_Prometa\MitoSys2\Calibration\mEGFPC1_Noc\mEGFP_0_R1_P10_K1_Ch2-Ch1.zen
9.180150e+00	2.566626e+01	20150416_STAG1gfpch8_Prometa\MitoSys2\Calibration\mEGFPC1_Noc\mEGFP_0_R1_P10_K1_Ch2-Ch1.zen
9.240150e+00	2.444961e+01	20150416_STAG1gfpch8_Prometa\MitoSys2\Calibration\mEGFPC1_Noc\mEGFP_0_R1_P10_K1_Ch2-Ch1.zen
9.300150e+00	2.493294e+01	20150416_STAG1gfpch8_Prometa\MitoSys2\Calibration\mEGFPC1_Noc\mEGFP_0_R1_P10_K1_Ch2-Ch1.zen
9.360150e+00	2.404962e+01	20150416_STAG1gfpch8_Prometa\MitoSys2\Calibration\mEGFPC1_Noc\mEGFP_0_R1_P10_K1_Ch2-Ch1.zen
9.420150e+00	2.521627e+01	20150416_STAG1gfpch8_Prometa\MitoSys2\Calibration\mEGFPC1_Noc\mEGFP_0_R1_P10_K1_Ch2-Ch1.zen
9.480150e+00	2.498294e+01	20150416_STAG1gfpch8_Prometa\MitoSys2\Calibration\mEGFPC1_Noc\mEGFP_0_R1_P10_K1_Ch2-Ch1.zen
9.540150e+00	2.526627e+01	20150416_STAG1gfpch8_Prometa\MitoSys2\Calibration\mEGFPC1_Noc\mEGFP_0_R1_P10_K1_Ch2-Ch1.zen
9.600150e+00	2.791623e+01	20150416_STAG1gfpch8_Prometa\MitoSys2\Calibration\mEGFPC1_Noc\mEGFP_0_R1_P10_K1_Ch2-Ch1.zen
9.660150e+00	2.728290e+01	20150416_STAG1gfpch8_Prometa\MitoSys2\Calibration\mEGFPC1_Noc\mEGFP_0_R1_P10_K1_Ch2-Ch1.zen
9.720150e+00	2.231631e+01	20150416_STAG1gfpch8_Prometa\MitoSys2\Calibration\mEGFPC1_Noc\mEGFP_0_R1_P10_K1_Ch2-Ch1.zen
9.780160e+00	2.548293e+01	20150416_STAG1gfpch8_Prometa\MitoSys2\Calibration\mEGFPC1_Noc\mEGFP_0_R1_P10_K1_Ch2-Ch1.zen
9.840160e+00	2.348296e+01	20150416_STAG1gfpch8_Prometa\MitoSys2\Calibration\mEGFPC1_Noc\mEGFP_0_R1_P10_K1_Ch2-Ch1.zen
9.900160e+00	2.641625e+01	20150416_STAG1gfpch8_Prometa\MitoSys2\Calibration\mEGFPC1_Noc\mEGFP_0_R1_P10_K1_Ch2-Ch1.zen
9.960160e+00	2.504960e+01	20150416_STAG1gfpch8_Prometa\MitoSys2\Calibration\mEGFPC1_Noc\mEGFP_0_R1_P10_K1_Ch2-Ch1.zen
1.002016e+01	2.511627e+01	20150416_STAG1gfpch8_Prometa\MitoSys2\Calibration\mEGFPC1_Noc\mEGFP_0_R1_P10_K1_Ch2-Ch1.zen
1.008016e+01	2.316630e+01	20150416_STAG1gfpch8_Prometa\MitoSys2\Calibration\mEGFPC1_Noc\mEGFP_0_R1_P10_K1_Ch2-Ch1.zen
1.014016e+01	2.753290e+01	20150416_STAG1gfpch8_Prometa\MitoSys2\Calibration\mEGFPC1_Noc\mEGFP_0_R1_P10_K1_Ch2-Ch1.zen
1.020016e+01	2.286630e+01	20150416_STAG1gfpch8_Prometa\MitoSys2\Calibration\mEGFPC1_Noc\mEGFP_0_R1_P10_K1_Ch2-Ch1.zen
1.026016e+01	2.596626e+01	20150416_STAG1gfpch8_Prometa\MitoSys2\Calibration\mEGFPC1_Noc\mEGFP_0_R1_P10_K1_Ch2-Ch1.zen
1.032016e+01	2.354963e+01	20150416_STAG1gfpch8_Prometa\MitoSys2\Calibration\mEGFPC1_Noc\mEGFP_0_R1_P10_K1_Ch2-Ch1.zen
1.038016e+01	2.914954e+01	20150416_STAG1gfpch8_Prometa\MitoSys2\Calibration\mEGFPC1_Noc\mEGFP_0_R1_P10_K1_Ch2-Ch1.zen
1.044017e+01	2.689957e+01	20150416_STAG1gfpch8_Prometa\MitoSys2\Calibration\mEGFPC1_Noc\mEGFP_0_R1_P10_K1_Ch2-Ch1.zen
1.050017e+01	2.254964e+01	20150416_STAG1gfpch8_Prometa\MitoSys2\Calibration\mEGFPC1_Noc\mEGFP_0_R1_P10_K1_Ch2-Ch1.zen
1.056017e+01	2.589959e+01	20150416_STAG1gfpch8_Prometa\MitoSys2\Calibration\mEGFPC1_Noc\mEGFP_0_R1_P10_K1_Ch2-Ch1.zen
1.062017e+01	2.488294e+01	20150416_STAG1gfpch8_Prometa\MitoSys2\Calibration\mEGFPC1_Noc\mEGFP_0_R1_P10_K1_Ch2-Ch1.zen
1.068017e+01	2.478294e+01	20150416_STAG1gfpch8_Prometa\MitoSys2\Calibration\mEGFPC1_Noc\mEGFP_0_R1_P10_K1_Ch2-Ch1.zen
1.074017e+01	2.543293e+01	20150416_STAG1gfpch8_Prometa\MitoSys2\Calibration\mEGFPC1_Noc\mEGFP_0_R1_P10_K1_Ch2-Ch1.zen
1.080017e+01	2.711624e+01	20150416_STAG1gfpch8_Prometa\MitoSys2\Calibration\mEGFPC1_Noc\mEGFP_0_R1_P10_K1_Ch2-Ch1.zen
1.086017e+01	2.741623e+01	20150416_STAG1gfpch8_Prometa\MitoSys2\Calibration\mEGFPC1_Noc\mEGFP_0_R1_P10_K1_Ch2-Ch1.zen
1.092017e+01	2.663291e+01	20150416_STAG1gfpch8_Prometa\MitoSys2\Calibration\mEGFPC1_Noc\mEGFP_0_R1_P10_K1_Ch2-Ch1.zen
1.098017e+01	2.543293e+01	20150416_STAG1gfpch8_Prometa\MitoSys2\Calibration\mEGFPC1_Noc\mEGFP_0_R1_P10_K1_Ch2-Ch1.zen
1.104017e+01	2.766623e+01	20150416_STAG1gfpch8_Prometa\MitoSys2\Calibration\mEGFPC1_Noc\mEGFP_0_R1_P10_K1_Ch2-Ch1.zen
1.110018e+01	2.784956e+01	20150416_STAG1gfpch8_Prometa\MitoSys2\Calibration\mEGFPC1_Noc\mEGFP_0_R1_P10_K1_Ch2-Ch1.zen
1.116018e+01	2.606625e+01	20150416_STAG1gfpch8_Prometa\MitoSys2\Calibration\mEGFPC1_Noc\mEGFP_0_R1_P10_K1_Ch2-Ch1.zen
1.122018e+01	2.556626e+01	20150416_STAG1gfpch8_Prometa\MitoSys2\Calibration\mEGFPC1_Noc\mEGFP_0_R1_P10_K1_Ch2-Ch1.zen
1.128018e+01	2.668291e+01	20150416_STAG1gfpch8_Prometa\MitoSys2\Calibration\mEGFPC1_Noc\mEGFP_0_R1_P10_K1_Ch2-Ch1.zen
1.134018e+01	2.516627e+01	20150416_STAG1gfpch8_Prometa\MitoSys2\Calibration\mEGFPC1_Noc\mEGFP_0_R1_P10_K1_Ch2-Ch1.zen
1.140018e+01	2.489961e+01	20150416_STAG1gfpch8_Prometa\MitoSys2\Calibration\mEGFPC1_Noc\mEGFP_0_R1_P10_K1_Ch2-Ch1.zen
1.146018e+01	2.938287e+01	20150416_STAG1gfpch8_Prometa\MitoSys2\Calibration\mEGFPC1_Noc\mEGFP_0_R1_P10_K1_Ch2-Ch1.zen
1.152018e+01	2.643291e+01	20150416_STAG1gfpch8_Prometa\MitoSys2\Calibration\mEGFPC1_Noc\mEGFP_0_R1_P10_K1_Ch2-Ch1.zen
1.158018e+01	2.884954e+01	20150416_STAG1gfpch8_Prometa\MitoSys2\Calibration\mEGFPC1_Noc\mEGFP_0_R1_P10_K1_Ch2-Ch1.zen
1.164018e+01	2.388296e+01	20150416_STAG1gfpch8_Prometa\MitoSys2\Calibration\mEGFPC1_Noc\mEGFP_0_R1_P10_K1_Ch2-Ch1.zen
1.170018e+01	2.859955e+01	20150416_STAG1gfpch8_Prometa\MitoSys2\Calibration\mEGFPC1_Noc\mEGFP_0_R1_P10_K1_Ch2-Ch1.zen
1.176019e+01	2.494960e+01	20150416_STAG1gfpch8_Prometa\MitoSys2\Calibration\mEGFPC1_Noc\mEGFP_0_R1_P10_K1_Ch2-Ch1.zen
1.182019e+01	2.708290e+01	20150416_STAG1gfpch8_Prometa\MitoSys2\Calibration\mEGFPC1_Noc\mEGFP_0_R1_P10_K1_Ch2-Ch1.zen
1.188019e+01	2.581626e+01	20150416_STAG1gfpch8_Prometa\MitoSys2\Calibration\mEGFPC1_Noc\mEGFP_0_R1_P10_K1_Ch2-Ch1.zen
1.194019e+01	2.546626e+01	20150416_STAG1gfpch8_Prometa\MitoSys2\Calibration\mEGFPC1_Noc\mEGFP_0_R1_P10_K1_Ch2-Ch1.zen
1.200019e+01	2.623292e+01	20150416_STAG1gfpch8_Prometa\MitoSys2\Calibration\mEGFPC1_Noc\mEGFP_0_R1_P10_K1_Ch2-Ch1.zen
1.206019e+01	2.396629e+01	20150416_STAG1gfpch8_Prometa\MitoSys2\Calibration\mEGFPC1_Noc\mEGFP_0_R1_P10_K1_Ch2-Ch1.zen
1.212019e+01	2.464961e+01	20150416_STAG1gfpch8_Prometa\MitoSys2\Calibration\mEGFPC1_Noc\mEGFP_0_R1_P10_K1_Ch2-Ch1.zen
1.218019e+01	2.498294e+01	20150416_STAG1gfpch8_Prometa\MitoSys2\Calibration\mEGFPC1_Noc\mEGFP_0_R1_P10_K1_Ch2-Ch1.zen
1.224019e+01	2.811622e+01	20150416_STAG1gfpch8_Prometa\MitoSys2\Calibration\mEGFPC1_Noc\mEGFP_0_R1_P10_K1_Ch2-Ch1.zen
1.230019e+01	2.918287e+01	20150416_STAG1gfpch8_Prometa\MitoSys2\Calibration\mEGFPC1_Noc\mEGFP_0_R1_P10_K1_Ch2-Ch1.zen
1.236020e+01	2.256631e+01	20150416_STAG1gfpch8_Prometa\MitoSys2\Calibration\mEGFPC1_Noc\mEGFP_0_R1_P10_K1_Ch2-Ch1.zen
1.242020e+01	2.191632e+01	20150416_STAG1gfpch8_Prometa\MitoSys2\Calibration\mEGFPC1_Noc\mEGFP_0_R1_P10_K1_Ch2-Ch1.zen
1.248020e+01	2.269964e+01	20150416_STAG1gfpch8_Prometa\MitoSys2\Calibration\mEGFPC1_Noc\mEGFP_0_R1_P10_K1_Ch2-Ch1.zen
1.254020e+01	2.519960e+01	20150416_STAG1gfpch8_Prometa\MitoSys2\Calibration\mEGFPC1_Noc\mEGFP_0_R1_P10_K1_Ch2-Ch1.zen
1.260020e+01	2.749957e+01	20150416_STAG1gfpch8_Prometa\MitoSys2\Calibration\mEGFPC1_Noc\mEGFP_0_R1_P10_K1_Ch2-Ch1.zen
1.266020e+01	2.708290e+01	20150416_STAG1gfpch8_Prometa\MitoSys2\Calibration\mEGFPC1_Noc\mEGFP_0_R1_P10_K1_Ch2-Ch1.zen
1.272020e+01	2.569959e+01	20150416_STAG1gfpch8_Prometa\MitoSys2\Calibration\mEGFPC1_Noc\mEGFP_0_R1_P10_K1_Ch2-Ch1.zen
1.278020e+01	2.354963e+01	20150416_STAG1gfpch8_Prometa\MitoSys2\Calibration\mEGFPC1_Noc\mEGFP_0_R1_P10_K1_Ch2-Ch1.zen
1.284020e+01	2.383296e+01	20150416_STAG1gfpch8_Prometa\MitoSys2\Calibration\mEGFPC1_Noc\mEGFP_0_R1_P10_K1_Ch2-Ch1.zen
1.290020e+01	2.264964e+01	20150416_STAG1gfpch8_Prometa\MitoSys2\Calibration\mEGFPC1_Noc\mEGFP_0_R1_P10_K1_Ch2-Ch1.zen
1.296021e+01	2.358296e+01	20150416_STAG1gfpch8_Prometa\MitoSys2\Calibration\mEGFPC1_Noc\mEGFP_0_R1_P10_K1_Ch2-Ch1.zen
1.302021e+01	2.533293e+01	20150416_STAG1gfpch8_Prometa\MitoSys2\Calibration\mEGFPC1_Noc\mEGFP_0_R1_P10_K1_Ch2-Ch1.zen
1.308021e+01	2.491627e+01	20150416_STAG1gfpch8_Prometa\MitoSys2\Calibration\mEGFPC1_Noc\mEGFP_0_R1_P10_K1_Ch2-Ch1.zen
1.314021e+01	2.124966e+01	20150416_STAG1gfpch8_Prometa\MitoSys2\Calibration\mEGFPC1_Noc\mEGFP_0_R1_P10_K1_Ch2-Ch1.zen
1.320021e+01	2.629958e+01	20150416_STAG1gfpch8_Prometa\MitoSys2\Calibration\mEGFPC1_Noc\mEGFP_0_R1_P10_K1_Ch2-Ch1.zen
1.326021e+01	2.588292e+01	20150416_STAG1gfpch8_Prometa\MitoSys2\Calibration\mEGFPC1_Noc\mEGFP_0_R1_P10_K1_Ch2-Ch1.zen
1.332021e+01	2.691624e+01	20150416_STAG1gfpch8_Prometa\MitoSys2\Calibration\mEGFPC1_Noc\mEGFP_0_R1_P10_K1_Ch2-Ch1.zen
1.338021e+01	2.458294e+01	20150416_STAG1gfpch8_Prometa\MitoSys2\Calibration\mEGFPC1_Noc\mEGFP_0_R1_P10_K1_Ch2-Ch1.zen
1.344021e+01	2.446628e+01	20150416_STAG1gfpch8_Prometa\MitoSys2\Calibration\mEGFPC1_Noc\mEGFP_0_R1_P10_K1_Ch2-Ch1.zen
1.350021e+01	2.299964e+01	20150416_STAG1gfpch8_Prometa\MitoSys2\Calibration\mEGFPC1_Noc\mEGFP_0_R1_P10_K1_Ch2-Ch1.zen
1.356021e+01	2.474961e+01	20150416_STAG1gfpch8_Prometa\MitoSys2\Calibration\mEGFPC1_Noc\mEGFP_0_R1_P10_K1_Ch2-Ch1.zen
1.362022e+01	2.526627e+01	20150416_STAG1gfpch8_Prometa\MitoSys2\Calibration\mEGFPC1_Noc\mEGFP_0_R1_P10_K1_Ch2-Ch1.zen
1.368022e+01	2.398295e+01	20150416_STAG1gfpch8_Prometa\MitoSys2\Calibration\mEGFPC1_Noc\mEGFP_0_R1_P10_K1_Ch2-Ch1.zen
1.374022e+01	2.491627e+01	20150416_STAG1gfpch8_Prometa\MitoSys2\Calibration\mEGFPC1_Noc\mEGFP_0_R1_P10_K1_Ch2-Ch1.zen
1.380022e+01	2.638292e+01	20150416_STAG1gfpch8_Prometa\MitoSys2\Calibration\mEGFPC1_Noc\mEGFP_0_R1_P10_K1_Ch2-Ch1.zen
1.386022e+01	2.796622e+01	20150416_STAG1gfpch8_Prometa\MitoSys2\Calibration\mEGFPC1_Noc\mEGFP_0_R1_P10_K1_Ch2-Ch1.zen
1.392022e+01	2.523293e+01	20150416_STAG1gfpch8_Prometa\MitoSys2\Calibration\mEGFPC1_Noc\mEGFP_0_R1_P10_K1_Ch2-Ch1.zen
1.398022e+01	2.404962e+01	20150416_STAG1gfpch8_Prometa\MitoSys2\Calibration\mEGFPC1_Noc\mEGFP_0_R1_P10_K1_Ch2-Ch1.zen
1.404022e+01	2.738290e+01	20150416_STAG1gfpch8_Prometa\MitoSys2\Calibration\mEGFPC1_Noc\mEGFP_0_R1_P10_K1_Ch2-Ch1.zen
1.410022e+01	2.363296e+01	20150416_STAG1gfpch8_Prometa\MitoSys2\Calibration\mEGFPC1_Noc\mEGFP_0_R1_P10_K1_Ch2-Ch1.zen
1.416022e+01	2.296630e+01	20150416_STAG1gfpch8_Prometa\MitoSys2\Calibration\mEGFPC1_Noc\mEGFP_0_R1_P10_K1_Ch2-Ch1.zen
1.422023e+01	2.383296e+01	20150416_STAG1gfpch8_Prometa\MitoSys2\Calibration\mEGFPC1_Noc\mEGFP_0_R1_P10_K1_Ch2-Ch1.zen
1.428023e+01	2.576626e+01	20150416_STAG1gfpch8_Prometa\MitoSys2\Calibration\mEGFPC1_Noc\mEGFP_0_R1_P10_K1_Ch2-Ch1.zen
1.434023e+01	2.596626e+01	20150416_STAG1gfpch8_Prometa\MitoSys2\Calibration\mEGFPC1_Noc\mEGFP_0_R1_P10_K1_Ch2-Ch1.zen
1.440023e+01	3.044952e+01	20150416_STAG1gfpch8_Prometa\MitoSys2\Calibration\mEGFPC1_Noc\mEGFP_0_R1_P10_K1_Ch2-Ch1.zen
1.446023e+01	2.401629e+01	20150416_STAG1gfpch8_Prometa\MitoSys2\Calibration\mEGFPC1_Noc\mEGFP_0_R1_P10_K1_Ch2-Ch1.zen
1.452023e+01	2.301630e+01	20150416_STAG1gfpch8_Prometa\MitoSys2\Calibration\mEGFPC1_Noc\mEGFP_0_R1_P10_K1_Ch2-Ch1.zen
1.458023e+01	2.283297e+01	20150416_STAG1gfpch8_Prometa\MitoSys2\Calibration\mEGFPC1_Noc\mEGFP_0_R1_P10_K1_Ch2-Ch1.zen
1.464023e+01	2.711624e+01	20150416_STAG1gfpch8_Prometa\MitoSys2\Calibration\mEGFPC1_Noc\mEGFP_0_R1_P10_K1_Ch2-Ch1.zen
1.470023e+01	2.399962e+01	20150416_STAG1gfpch8_Prometa\MitoSys2\Calibration\mEGFPC1_Noc\mEGFP_0_R1_P10_K1_Ch2-Ch1.zen
1.476023e+01	2.581626e+01	20150416_STAG1gfpch8_Prometa\MitoSys2\Calibration\mEGFPC1_Noc\mEGFP_0_R1_P10_K1_Ch2-Ch1.zen
1.482023e+01	2.568293e+01	20150416_STAG1gfpch8_Prometa\MitoSys2\Calibration\mEGFPC1_Noc\mEGFP_0_R1_P10_K1_Ch2-Ch1.zen
1.488024e+01	2.601625e+01	20150416_STAG1gfpch8_Prometa\MitoSys2\Calibration\mEGFPC1_Noc\mEGFP_0_R1_P10_K1_Ch2-Ch1.zen
1.494024e+01	2.706624e+01	20150416_STAG1gfpch8_Prometa\MitoSys2\Calibration\mEGFPC1_Noc\mEGFP_0_R1_P10_K1_Ch2-Ch1.zen
1.500024e+01	2.624958e+01	20150416_STAG1gfpch8_Prometa\MitoSys2\Calibration\mEGFPC1_Noc\mEGFP_0_R1_P10_K1_Ch2-Ch1.zen
1.506024e+01	2.526627e+01	20150416_STAG1gfpch8_Prometa\MitoSys2\Calibration\mEGFPC1_Noc\mEGFP_0_R1_P10_K1_Ch2-Ch1.zen
1.512024e+01	2.534960e+01	20150416_STAG1gfpch8_Prometa\MitoSys2\Calibration\mEGFPC1_Noc\mEGFP_0_R1_P10_K1_Ch2-Ch1.zen
1.518024e+01	2.386629e+01	20150416_STAG1gfpch8_Prometa\MitoSys2\Calibration\mEGFPC1_Noc\mEGFP_0_R1_P10_K1_Ch2-Ch1.zen
1.524024e+01	2.316630e+01	20150416_STAG1gfpch8_Prometa\MitoSys2\Calibration\mEGFPC1_Noc\mEGFP_0_R1_P10_K1_Ch2-Ch1.zen
1.530024e+01	2.331630e+01	20150416_STAG1gfpch8_Prometa\MitoSys2\Calibration\mEGFPC1_Noc\mEGFP_0_R1_P10_K1_Ch2-Ch1.zen
1.536024e+01	2.598292e+01	20150416_STAG1gfpch8_Prometa\MitoSys2\Calibration\mEGFPC1_Noc\mEGFP_0_R1_P10_K1_Ch2-Ch1.zen
1.542024e+01	2.544960e+01	20150416_STAG1gfpch8_Prometa\MitoSys2\Calibration\mEGFPC1_Noc\mEGFP_0_R1_P10_K1_Ch2-Ch1.zen
1.548024e+01	2.471628e+01	20150416_STAG1gfpch8_Prometa\MitoSys2\Calibration\mEGFPC1_Noc\mEGFP_0_R1_P10_K1_Ch2-Ch1.zen
1.554025e+01	2.541626e+01	20150416_STAG1gfpch8_Prometa\MitoSys2\Calibration\mEGFPC1_Noc\mEGFP_0_R1_P10_K1_Ch2-Ch1.zen
1.560025e+01	2.538293e+01	20150416_STAG1gfpch8_Prometa\MitoSys2\Calibration\mEGFPC1_Noc\mEGFP_0_R1_P10_K1_Ch2-Ch1.zen
1.566025e+01	2.299964e+01	20150416_STAG1gfpch8_Prometa\MitoSys2\Calibration\mEGFPC1_Noc\mEGFP_0_R1_P10_K1_Ch2-Ch1.zen
1.572025e+01	2.768290e+01	20150416_STAG1gfpch8_Prometa\MitoSys2\Calibration\mEGFPC1_Noc\mEGFP_0_R1_P10_K1_Ch2-Ch1.zen
1.578025e+01	2.893287e+01	20150416_STAG1gfpch8_Prometa\MitoSys2\Calibration\mEGFPC1_Noc\mEGFP_0_R1_P10_K1_Ch2-Ch1.zen
1.584025e+01	2.633292e+01	20150416_STAG1gfpch8_Prometa\MitoSys2\Calibration\mEGFPC1_Noc\mEGFP_0_R1_P10_K1_Ch2-Ch1.zen
1.590025e+01	2.614959e+01	20150416_STAG1gfpch8_Prometa\MitoSys2\Calibration\mEGFPC1_Noc\mEGFP_0_R1_P10_K1_Ch2-Ch1.zen
1.596025e+01	2.346630e+01	20150416_STAG1gfpch8_Prometa\MitoSys2\Calibration\mEGFPC1_Noc\mEGFP_0_R1_P10_K1_Ch2-Ch1.zen
1.602025e+01	2.351629e+01	20150416_STAG1gfpch8_Prometa\MitoSys2\Calibration\mEGFPC1_Noc\mEGFP_0_R1_P10_K1_Ch2-Ch1.zen
1.608026e+01	2.584959e+01	20150416_STAG1gfpch8_Prometa\MitoSys2\Calibration\mEGFPC1_Noc\mEGFP_0_R1_P10_K1_Ch2-Ch1.zen
1.614025e+01	2.646625e+01	20150416_STAG1gfpch8_Prometa\MitoSys2\Calibration\mEGFPC1_Noc\mEGFP_0_R1_P10_K1_Ch2-Ch1.zen
1.620026e+01	2.244964e+01	20150416_STAG1gfpch8_Prometa\MitoSys2\Calibration\mEGFPC1_Noc\mEGFP_0_R1_P10_K1_Ch2-Ch1.zen
1.626026e+01	2.501627e+01	20150416_STAG1gfpch8_Prometa\MitoSys2\Calibration\mEGFPC1_Noc\mEGFP_0_R1_P10_K1_Ch2-Ch1.zen
1.632026e+01	2.543293e+01	20150416_STAG1gfpch8_Prometa\MitoSys2\Calibration\mEGFPC1_Noc\mEGFP_0_R1_P10_K1_Ch2-Ch1.zen
1.638026e+01	2.398295e+01	20150416_STAG1gfpch8_Prometa\MitoSys2\Calibration\mEGFPC1_Noc\mEGFP_0_R1_P10_K1_Ch2-Ch1.zen
1.644026e+01	2.466628e+01	20150416_STAG1gfpch8_Prometa\MitoSys2\Calibration\mEGFPC1_Noc\mEGFP_0_R1_P10_K1_Ch2-Ch1.zen
1.650026e+01	2.553293e+01	20150416_STAG1gfpch8_Prometa\MitoSys2\Calibration\mEGFPC1_Noc\mEGFP_0_R1_P10_K1_Ch2-Ch1.zen
1.656026e+01	2.646625e+01	20150416_STAG1gfpch8_Prometa\MitoSys2\Calibration\mEGFPC1_Noc\mEGFP_0_R1_P10_K1_Ch2-Ch1.zen
1.662026e+01	2.338296e+01	20150416_STAG1gfpch8_Prometa\MitoSys2\Calibration\mEGFPC1_Noc\mEGFP_0_R1_P10_K1_Ch2-Ch1.zen
1.668026e+01	2.594959e+01	20150416_STAG1gfpch8_Prometa\MitoSys2\Calibration\mEGFPC1_Noc\mEGFP_0_R1_P10_K1_Ch2-Ch1.zen
1.674026e+01	2.551626e+01	20150416_STAG1gfpch8_Prometa\MitoSys2\Calibration\mEGFPC1_Noc\mEGFP_0_R1_P10_K1_Ch2-Ch1.zen
1.680027e+01	2.208298e+01	20150416_STAG1gfpch8_Prometa\MitoSys2\Calibration\mEGFPC1_Noc\mEGFP_0_R1_P10_K1_Ch2-Ch1.zen
1.686027e+01	2.823289e+01	20150416_STAG1gfpch8_Prometa\MitoSys2\Calibration\mEGFPC1_Noc\mEGFP_0_R1_P10_K1_Ch2-Ch1.zen
1.692027e+01	2.564959e+01	20150416_STAG1gfpch8_Prometa\MitoSys2\Calibration\mEGFPC1_Noc\mEGFP_0_R1_P10_K1_Ch2-Ch1.zen
1.698027e+01	2.591626e+01	20150416_STAG1gfpch8_Prometa\MitoSys2\Calibration\mEGFPC1_Noc\mEGFP_0_R1_P10_K1_Ch2-Ch1.zen
1.704027e+01	2.724957e+01	20150416_STAG1gfpch8_Prometa\MitoSys2\Calibration\mEGFPC1_Noc\mEGFP_0_R1_P10_K1_Ch2-Ch1.zen
1.710027e+01	2.656625e+01	20150416_STAG1gfpch8_Prometa\MitoSys2\Calibration\mEGFPC1_Noc\mEGFP_0_R1_P10_K1_Ch2-Ch1.zen
1.716027e+01	2.716624e+01	20150416_STAG1gfpch8_Prometa\MitoSys2\Calibration\mEGFPC1_Noc\mEGFP_0_R1_P10_K1_Ch2-Ch1.zen
1.722027e+01	2.374962e+01	20150416_STAG1gfpch8_Prometa\MitoSys2\Calibration\mEGFPC1_Noc\mEGFP_0_R1_P10_K1_Ch2-Ch1.zen
1.728027e+01	2.374962e+01	20150416_STAG1gfpch8_Prometa\MitoSys2\Calibration\mEGFPC1_Noc\mEGFP_0_R1_P10_K1_Ch2-Ch1.zen
1.734027e+01	2.419962e+01	20150416_STAG1gfpch8_Prometa\MitoSys2\Calibration\mEGFPC1_Noc\mEGFP_0_R1_P10_K1_Ch2-Ch1.zen
1.740028e+01	2.544960e+01	20150416_STAG1gfpch8_Prometa\MitoSys2\Calibration\mEGFPC1_Noc\mEGFP_0_R1_P10_K1_Ch2-Ch1.zen
1.746028e+01	2.774956e+01	20150416_STAG1gfpch8_Prometa\MitoSys2\Calibration\mEGFPC1_Noc\mEGFP_0_R1_P10_K1_Ch2-Ch1.zen
1.752028e+01	2.469961e+01	20150416_STAG1gfpch8_Prometa\MitoSys2\Calibration\mEGFPC1_Noc\mEGFP_0_R1_P10_K1_Ch2-Ch1.zen
1.758028e+01	2.651625e+01	20150416_STAG1gfpch8_Prometa\MitoSys2\Calibration\mEGFPC1_Noc\mEGFP_0_R1_P10_K1_Ch2-Ch1.zen
1.764028e+01	2.513293e+01	20150416_STAG1gfpch8_Prometa\MitoSys2\Calibration\mEGFPC1_Noc\mEGFP_0_R1_P10_K1_Ch2-Ch1.zen
1.770028e+01	2.646625e+01	20150416_STAG1gfpch8_Prometa\MitoSys2\Calibration\mEGFPC1_Noc\mEGFP_0_R1_P10_K1_Ch2-Ch1.zen
1.776028e+01	2.601625e+01	20150416_STAG1gfpch8_Prometa\MitoSys2\Calibration\mEGFPC1_Noc\mEGFP_0_R1_P10_K1_Ch2-Ch1.zen
1.782028e+01	2.704957e+01	20150416_STAG1gfpch8_Prometa\MitoSys2\Calibration\mEGFPC1_Noc\mEGFP_0_R1_P10_K1_Ch2-Ch1.zen
1.788028e+01	2.816622e+01	20150416_STAG1gfpch8_Prometa\MitoSys2\Calibration\mEGFPC1_Noc\mEGFP_0_R1_P10_K1_Ch2-Ch1.zen
1.794028e+01	2.761623e+01	20150416_STAG1gfpch8_Prometa\MitoSys2\Calibration\mEGFPC1_Noc\mEGFP_0_R1_P10_K1_Ch2-Ch1.zen
1.800028e+01	2.863288e+01	20150416_STAG1gfpch8_Prometa\MitoSys2\Calibration\mEGFPC1_Noc\mEGFP_0_R1_P10_K1_Ch2-Ch1.zen
1.806029e+01	2.619958e+01	20150416_STAG1gfpch8_Prometa\MitoSys2\Calibration\mEGFPC1_Noc\mEGFP_0_R1_P10_K1_Ch2-Ch1.zen
1.812029e+01	2.441628e+01	20150416_STAG1gfpch8_Prometa\MitoSys2\Calibration\mEGFPC1_Noc\mEGFP_0_R1_P10_K1_Ch2-Ch1.zen
1.818029e+01	2.356629e+01	20150416_STAG1gfpch8_Prometa\MitoSys2\Calibration\mEGFPC1_Noc\mEGFP_0_R1_P10_K1_Ch2-Ch1.zen
1.824029e+01	2.561626e+01	20150416_STAG1gfpch8_Prometa\MitoSys2\Calibration\mEGFPC1_Noc\mEGFP_0_R1_P10_K1_Ch2-Ch1.zen
1.830029e+01	2.463294e+01	20150416_STAG1gfpch8_Prometa\MitoSys2\Calibration\mEGFPC1_Noc\mEGFP_0_R1_P10_K1_Ch2-Ch1.zen
1.836029e+01	2.441628e+01	20150416_STAG1gfpch8_Prometa\MitoSys2\Calibration\mEGFPC1_Noc\mEGFP_0_R1_P10_K1_Ch2-Ch1.zen
1.842029e+01	2.346630e+01	20150416_STAG1gfpch8_Prometa\MitoSys2\Calibration\mEGFPC1_Noc\mEGFP_0_R1_P10_K1_Ch2-Ch1.zen
1.848029e+01	2.428295e+01	20150416_STAG1gfpch8_Prometa\MitoSys2\Calibration\mEGFPC1_Noc\mEGFP_0_R1_P10_K1_Ch2-Ch1.zen
1.854029e+01	2.581626e+01	20150416_STAG1gfpch8_Prometa\MitoSys2\Calibration\mEGFPC1_Noc\mEGFP_0_R1_P10_K1_Ch2-Ch1.zen
1.860029e+01	2.724957e+01	20150416_STAG1gfpch8_Prometa\MitoSys2\Calibration\mEGFPC1_Noc\mEGFP_0_R1_P10_K1_Ch2-Ch1.zen
1.866030e+01	2.509960e+01	20150416_STAG1gfpch8_Prometa\MitoSys2\Calibration\mEGFPC1_Noc\mEGFP_0_R1_P10_K1_Ch2-Ch1.zen
1.872030e+01	2.601625e+01	20150416_STAG1gfpch8_Prometa\MitoSys2\Calibration\mEGFPC1_Noc\mEGFP_0_R1_P10_K1_Ch2-Ch1.zen
1.878030e+01	2.584959e+01	20150416_STAG1gfpch8_Prometa\MitoSys2\Calibration\mEGFPC1_Noc\mEGFP_0_R1_P10_K1_Ch2-Ch1.zen
1.884030e+01	2.384962e+01	20150416_STAG1gfpch8_Prometa\MitoSys2\Calibration\mEGFPC1_Noc\mEGFP_0_R1_P10_K1_Ch2-Ch1.zen
1.890030e+01	2.454961e+01	20150416_STAG1gfpch8_Prometa\MitoSys2\Calibration\mEGFPC1_Noc\mEGFP_0_R1_P10_K1_Ch2-Ch1.zen
1.896030e+01	2.528293e+01	20150416_STAG1gfpch8_Prometa\MitoSys2\Calibration\mEGFPC1_Noc\mEGFP_0_R1_P10_K1_Ch2-Ch1.zen
1.902030e+01	2.483294e+01	20150416_STAG1gfpch8_Prometa\MitoSys2\Calibration\mEGFPC1_Noc\mEGFP_0_R1_P10_K1_Ch2-Ch1.zen
1.908030e+01	2.518293e+01	20150416_STAG1gfpch8_Prometa\MitoSys2\Calibration\mEGFPC1_Noc\mEGFP_0_R1_P10_K1_Ch2-Ch1.zen
1.914030e+01	2.393295e+01	20150416_STAG1gfpch8_Prometa\MitoSys2\Calibration\mEGFPC1_Noc\mEGFP_0_R1_P10_K1_Ch2-Ch1.zen
1.920030e+01	2.484961e+01	20150416_STAG1gfpch8_Prometa\MitoSys2\Calibration\mEGFPC1_Noc\mEGFP_0_R1_P10_K1_Ch2-Ch1.zen
1.926031e+01	2.541626e+01	20150416_STAG1gfpch8_Prometa\MitoSys2\Calibration\mEGFPC1_Noc\mEGFP_0_R1_P10_K1_Ch2-Ch1.zen
1.932031e+01	2.641625e+01	20150416_STAG1gfpch8_Prometa\MitoSys2\Calibration\mEGFPC1_Noc\mEGFP_0_R1_P10_K1_Ch2-Ch1.zen
1.938031e+01	2.771623e+01	20150416_STAG1gfpch8_Prometa\MitoSys2\Calibration\mEGFPC1_Noc\mEGFP_0_R1_P10_K1_Ch2-Ch1.zen
1.944031e+01	2.734957e+01	20150416_STAG1gfpch8_Prometa\MitoSys2\Calibration\mEGFPC1_Noc\mEGFP_0_R1_P10_K1_Ch2-Ch1.zen
1.950031e+01	2.543293e+01	20150416_STAG1gfpch8_Prometa\MitoSys2\Calibration\mEGFPC1_Noc\mEGFP_0_R1_P10_K1_Ch2-Ch1.zen
1.956031e+01	2.336630e+01	20150416_STAG1gfpch8_Prometa\MitoSys2\Calibration\mEGFPC1_Noc\mEGFP_0_R1_P10_K1_Ch2-Ch1.zen
1.962031e+01	2.481627e+01	20150416_STAG1gfpch8_Prometa\MitoSys2\Calibration\mEGFPC1_Noc\mEGFP_0_R1_P10_K1_Ch2-Ch1.zen
1.968031e+01	2.414962e+01	20150416_STAG1gfpch8_Prometa\MitoSys2\Calibration\mEGFPC1_Noc\mEGFP_0_R1_P10_K1_Ch2-Ch1.zen
1.974031e+01	2.279964e+01	20150416_STAG1gfpch8_Prometa\MitoSys2\Calibration\mEGFPC1_Noc\mEGFP_0_R1_P10_K1_Ch2-Ch1.zen
1.980031e+01	2.564959e+01	20150416_STAG1gfpch8_Prometa\MitoSys2\Calibration\mEGFPC1_Noc\mEGFP_0_R1_P10_K1_Ch2-Ch1.zen
1.986032e+01	2.561626e+01	20150416_STAG1gfpch8_Prometa\MitoSys2\Calibration\mEGFPC1_Noc\mEGFP_0_R1_P10_K1_Ch2-Ch1.zen
1.992031e+01	2.296630e+01	20150416_STAG1gfpch8_Prometa\MitoSys2\Calibration\mEGFPC1_Noc\mEGFP_0_R1_P10_K1_Ch2-Ch1.zen
1.998032e+01	2.259964e+01	20150416_STAG1gfpch8_Prometa\MitoSys2\Calibration\mEGFPC1_Noc\mEGFP_0_R1_P10_K1_Ch2-Ch1.zen
2.004032e+01	2.528293e+01	20150416_STAG1gfpch8_Prometa\MitoSys2\Calibration\mEGFPC1_Noc\mEGFP_0_R1_P10_K1_Ch2-Ch1.zen
2.010032e+01	2.614959e+01	20150416_STAG1gfpch8_Prometa\MitoSys2\Calibration\mEGFPC1_Noc\mEGFP_0_R1_P10_K1_Ch2-Ch1.zen
2.016032e+01	2.771623e+01	20150416_STAG1gfpch8_Prometa\MitoSys2\Calibration\mEGFPC1_Noc\mEGFP_0_R1_P10_K1_Ch2-Ch1.zen
2.022032e+01	2.674958e+01	20150416_STAG1gfpch8_Prometa\MitoSys2\Calibration\mEGFPC1_Noc\mEGFP_0_R1_P10_K1_Ch2-Ch1.zen
2.028032e+01	2.503294e+01	20150416_STAG1gfpch8_Prometa\MitoSys2\Calibration\mEGFPC1_Noc\mEGFP_0_R1_P10_K1_Ch2-Ch1.zen
2.034032e+01	2.376629e+01	20150416_STAG1gfpch8_Prometa\MitoSys2\Calibration\mEGFPC1_Noc\mEGFP_0_R1_P10_K1_Ch2-Ch1.zen
2.040032e+01	2.673291e+01	20150416_STAG1gfpch8_Prometa\MitoSys2\Calibration\mEGFPC1_Noc\mEGFP_0_R1_P10_K1_Ch2-Ch1.zen
2.046032e+01	2.494960e+01	20150416_STAG1gfpch8_Prometa\MitoSys2\Calibration\mEGFPC1_Noc\mEGFP_0_R1_P10_K1_Ch2-Ch1.zen
2.052032e+01	2.529960e+01	20150416_STAG1gfpch8_Prometa\MitoSys2\Calibration\mEGFPC1_Noc\mEGFP_0_R1_P10_K1_Ch2-Ch1.zen
2.058033e+01	2.778289e+01	20150416_STAG1gfpch8_Prometa\MitoSys2\Calibration\mEGFPC1_Noc\mEGFP_0_R1_P10_K1_Ch2-Ch1.zen
2.064033e+01	2.584959e+01	20150416_STAG1gfpch8_Prometa\MitoSys2\Calibration\mEGFPC1_Noc\mEGFP_0_R1_P10_K1_Ch2-Ch1.zen
2.070033e+01	2.806622e+01	20150416_STAG1gfpch8_Prometa\MitoSys2\Calibration\mEGFPC1_Noc\mEGFP_0_R1_P10_K1_Ch2-Ch1.zen
2.076033e+01	2.678291e+01	20150416_STAG1gfpch8_Prometa\MitoSys2\Calibration\mEGFPC1_Noc\mEGFP_0_R1_P10_K1_Ch2-Ch1.zen
2.082033e+01	3.009952e+01	20150416_STAG1gfpch8_Prometa\MitoSys2\Calibration\mEGFPC1_Noc\mEGFP_0_R1_P10_K1_Ch2-Ch1.zen
2.088033e+01	2.563293e+01	20150416_STAG1gfpch8_Prometa\MitoSys2\Calibration\mEGFPC1_Noc\mEGFP_0_R1_P10_K1_Ch2-Ch1.zen
2.094033e+01	3.109951e+01	20150416_STAG1gfpch8_Prometa\MitoSys2\Calibration\mEGFPC1_Noc\mEGFP_0_R1_P10_K1_Ch2-Ch1.zen
2.100033e+01	2.773289e+01	20150416_STAG1gfpch8_Prometa\MitoSys2\Calibration\mEGFPC1_Noc\mEGFP_0_R1_P10_K1_Ch2-Ch1.zen
2.106033e+01	2.583292e+01	20150416_STAG1gfpch8_Prometa\MitoSys2\Calibration\mEGFPC1_Noc\mEGFP_0_R1_P10_K1_Ch2-Ch1.zen
2.112033e+01	2.656625e+01	20150416_STAG1gfpch8_Prometa\MitoSys2\Calibration\mEGFPC1_Noc\mEGFP_0_R1_P10_K1_Ch2-Ch1.zen
2.118034e+01	2.571626e+01	20150416_STAG1gfpch8_Prometa\MitoSys2\Calibration\mEGFPC1_Noc\mEGFP_0_R1_P10_K1_Ch2-Ch1.zen
2.124034e+01	2.759956e+01	20150416_STAG1gfpch8_Prometa\MitoSys2\Calibration\mEGFPC1_Noc\mEGFP_0_R1_P10_K1_Ch2-Ch1.zen
2.130034e+01	2.766623e+01	20150416_STAG1gfpch8_Prometa\MitoSys2\Calibration\mEGFPC1_Noc\mEGFP_0_R1_P10_K1_Ch2-Ch1.zen
2.136034e+01	2.181632e+01	20150416_STAG1gfpch8_Prometa\MitoSys2\Calibration\mEGFPC1_Noc\mEGFP_0_R1_P10_K1_Ch2-Ch1.zen
2.142034e+01	2.638292e+01	20150416_STAG1gfpch8_Prometa\MitoSys2\Calibration\mEGFPC1_Noc\mEGFP_0_R1_P10_K1_Ch2-Ch1.zen
2.148034e+01	2.496627e+01	20150416_STAG1gfpch8_Prometa\MitoSys2\Calibration\mEGFPC1_Noc\mEGFP_0_R1_P10_K1_Ch2-Ch1.zen
2.154034e+01	2.504960e+01	20150416_STAG1gfpch8_Prometa\MitoSys2\Calibration\mEGFPC1_Noc\mEGFP_0_R1_P10_K1_Ch2-Ch1.zen
2.160034e+01	2.538293e+01	20150416_STAG1gfpch8_Prometa\MitoSys2\Calibration\mEGFPC1_Noc\mEGFP_0_R1_P10_K1_Ch2-Ch1.zen
2.166034e+01	2.406629e+01	20150416_STAG1gfpch8_Prometa\MitoSys2\Calibration\mEGFPC1_Noc\mEGFP_0_R1_P10_K1_Ch2-Ch1.zen
2.172034e+01	2.508294e+01	20150416_STAG1gfpch8_Prometa\MitoSys2\Calibration\mEGFPC1_Noc\mEGFP_0_R1_P10_K1_Ch2-Ch1.zen
2.178034e+01	2.549960e+01	20150416_STAG1gfpch8_Prometa\MitoSys2\Calibration\mEGFPC1_Noc\mEGFP_0_R1_P10_K1_Ch2-Ch1.zen
2.184035e+01	2.694957e+01	20150416_STAG1gfpch8_Prometa\MitoSys2\Calibration\mEGFPC1_Noc\mEGFP_0_R1_P10_K1_Ch2-Ch1.zen
2.190035e+01	2.731623e+01	20150416_STAG1gfpch8_Prometa\MitoSys2\Calibration\mEGFPC1_Noc\mEGFP_0_R1_P10_K1_Ch2-Ch1.zen
2.196035e+01	2.523293e+01	20150416_STAG1gfpch8_Prometa\MitoSys2\Calibration\mEGFPC1_Noc\mEGFP_0_R1_P10_K1_Ch2-Ch1.zen
2.202035e+01	2.266631e+01	20150416_STAG1gfpch8_Prometa\MitoSys2\Calibration\mEGFPC1_Noc\mEGFP_0_R1_P10_K1_Ch2-Ch1.zen
2.208035e+01	2.254964e+01	20150416_STAG1gfpch8_Prometa\MitoSys2\Calibration\mEGFPC1_Noc\mEGFP_0_R1_P10_K1_Ch2-Ch1.zen
2.214035e+01	2.593292e+01	20150416_STAG1gfpch8_Prometa\MitoSys2\Calibration\mEGFPC1_Noc\mEGFP_0_R1_P10_K1_Ch2-Ch1.zen
2.220035e+01	2.473294e+01	20150416_STAG1gfpch8_Prometa\MitoSys2\Calibration\mEGFPC1_Noc\mEGFP_0_R1_P10_K1_Ch2-Ch1.zen
2.226035e+01	2.704957e+01	20150416_STAG1gfpch8_Prometa\MitoSys2\Calibration\mEGFPC1_Noc\mEGFP_0_R1_P10_K1_Ch2-Ch1.zen
2.232035e+01	2.688291e+01	20150416_STAG1gfpch8_Prometa\MitoSys2\Calibration\mEGFPC1_Noc\mEGFP_0_R1_P10_K1_Ch2-Ch1.zen
2.238035e+01	2.696624e+01	20150416_STAG1gfpch8_Prometa\MitoSys2\Calibration\mEGFPC1_Noc\mEGFP_0_R1_P10_K1_Ch2-Ch1.zen
2.244036e+01	2.589959e+01	20150416_STAG1gfpch8_Prometa\MitoSys2\Calibration\mEGFPC1_Noc\mEGFP_0_R1_P10_K1_Ch2-Ch1.zen
2.250036e+01	2.776623e+01	20150416_STAG1gfpch8_Prometa\MitoSys2\Calibration\mEGFPC1_Noc\mEGFP_0_R1_P10_K1_Ch2-Ch1.zen
2.256036e+01	2.504960e+01	20150416_STAG1gfpch8_Prometa\MitoSys2\Calibration\mEGFPC1_Noc\mEGFP_0_R1_P10_K1_Ch2-Ch1.zen
2.262036e+01	2.363296e+01	20150416_STAG1gfpch8_Prometa\MitoSys2\Calibration\mEGFPC1_Noc\mEGFP_0_R1_P10_K1_Ch2-Ch1.zen
2.268036e+01	2.213298e+01	20150416_STAG1gfpch8_Prometa\MitoSys2\Calibration\mEGFPC1_Noc\mEGFP_0_R1_P10_K1_Ch2-Ch1.zen
2.274036e+01	2.379962e+01	20150416_STAG1gfpch8_Prometa\MitoSys2\Calibration\mEGFPC1_Noc\mEGFP_0_R1_P10_K1_Ch2-Ch1.zen
2.280036e+01	2.474961e+01	20150416_STAG1gfpch8_Prometa\MitoSys2\Calibration\mEGFPC1_Noc\mEGFP_0_R1_P10_K1_Ch2-Ch1.zen
2.286036e+01	2.491627e+01	20150416_STAG1gfpch8_Prometa\MitoSys2\Calibration\mEGFPC1_Noc\mEGFP_0_R1_P10_K1_Ch2-Ch1.zen
2.292036e+01	2.503294e+01	20150416_STAG1gfpch8_Prometa\MitoSys2\Calibration\mEGFPC1_Noc\mEGFP_0_R1_P10_K1_Ch2-Ch1.zen
2.298036e+01	2.343296e+01	20150416_STAG1gfpch8_Prometa\MitoSys2\Calibration\mEGFPC1_Noc\mEGFP_0_R1_P10_K1_Ch2-Ch1.zen
2.304037e+01	2.556626e+01	20150416_STAG1gfpch8_Prometa\MitoSys2\Calibration\mEGFPC1_Noc\mEGFP_0_R1_P10_K1_Ch2-Ch1.zen
2.310037e+01	2.459961e+01	20150416_STAG1gfpch8_Prometa\MitoSys2\Calibration\mEGFPC1_Noc\mEGFP_0_R1_P10_K1_Ch2-Ch1.zen
2.316037e+01	2.606625e+01	20150416_STAG1gfpch8_Prometa\MitoSys2\Calibration\mEGFPC1_Noc\mEGFP_0_R1_P10_K1_Ch2-Ch1.zen
2.322037e+01	2.473294e+01	20150416_STAG1gfpch8_Prometa\MitoSys2\Calibration\mEGFPC1_Noc\mEGFP_0_R1_P10_K1_Ch2-Ch1.zen
2.328037e+01	2.531627e+01	20150416_STAG1gfpch8_Prometa\MitoSys2\Calibration\mEGFPC1_Noc\mEGFP_0_R1_P10_K1_Ch2-Ch1.zen
2.334037e+01	2.569959e+01	20150416_STAG1gfpch8_Prometa\MitoSys2\Calibration\mEGFPC1_Noc\mEGFP_0_R1_P10_K1_Ch2-Ch1.zen
2.340037e+01	2.446628e+01	20150416_STAG1gfpch8_Prometa\MitoSys2\Calibration\mEGFPC1_Noc\mEGFP_0_R1_P10_K1_Ch2-Ch1.zen
2.346037e+01	2.441628e+01	20150416_STAG1gfpch8_Prometa\MitoSys2\Calibration\mEGFPC1_Noc\mEGFP_0_R1_P10_K1_Ch2-Ch1.zen
2.352037e+01	2.556626e+01	20150416_STAG1gfpch8_Prometa\MitoSys2\Calibration\mEGFPC1_Noc\mEGFP_0_R1_P10_K1_Ch2-Ch1.zen
2.358037e+01	2.558293e+01	20150416_STAG1gfpch8_Prometa\MitoSys2\Calibration\mEGFPC1_Noc\mEGFP_0_R1_P10_K1_Ch2-Ch1.zen
2.364038e+01	2.638292e+01	20150416_STAG1gfpch8_Prometa\MitoSys2\Calibration\mEGFPC1_Noc\mEGFP_0_R1_P10_K1_Ch2-Ch1.zen
2.370037e+01	2.488294e+01	20150416_STAG1gfpch8_Prometa\MitoSys2\Calibration\mEGFPC1_Noc\mEGFP_0_R1_P10_K1_Ch2-Ch1.zen
2.376038e+01	2.481627e+01	20150416_STAG1gfpch8_Prometa\MitoSys2\Calibration\mEGFPC1_Noc\mEGFP_0_R1_P10_K1_Ch2-Ch1.zen
2.382038e+01	2.359963e+01	20150416_STAG1gfpch8_Prometa\MitoSys2\Calibration\mEGFPC1_Noc\mEGFP_0_R1_P10_K1_Ch2-Ch1.zen
2.388038e+01	2.436628e+01	20150416_STAG1gfpch8_Prometa\MitoSys2\Calibration\mEGFPC1_Noc\mEGFP_0_R1_P10_K1_Ch2-Ch1.zen
2.394038e+01	2.539960e+01	20150416_STAG1gfpch8_Prometa\MitoSys2\Calibration\mEGFPC1_Noc\mEGFP_0_R1_P10_K1_Ch2-Ch1.zen
2.400038e+01	2.681624e+01	20150416_STAG1gfpch8_Prometa\MitoSys2\Calibration\mEGFPC1_Noc\mEGFP_0_R1_P10_K1_Ch2-Ch1.zen
2.406038e+01	2.608292e+01	20150416_STAG1gfpch8_Prometa\MitoSys2\Calibration\mEGFPC1_Noc\mEGFP_0_R1_P10_K1_Ch2-Ch1.zen
2.412038e+01	2.524960e+01	20150416_STAG1gfpch8_Prometa\MitoSys2\Calibration\mEGFPC1_Noc\mEGFP_0_R1_P10_K1_Ch2-Ch1.zen
2.418038e+01	2.638292e+01	20150416_STAG1gfpch8_Prometa\MitoSys2\Calibration\mEGFPC1_Noc\mEGFP_0_R1_P10_K1_Ch2-Ch1.zen
2.424038e+01	2.713290e+01	20150416_STAG1gfpch8_Prometa\MitoSys2\Calibration\mEGFPC1_Noc\mEGFP_0_R1_P10_K1_Ch2-Ch1.zen
2.430038e+01	2.798289e+01	20150416_STAG1gfpch8_Prometa\MitoSys2\Calibration\mEGFPC1_Noc\mEGFP_0_R1_P10_K1_Ch2-Ch1.zen
2.436039e+01	2.388296e+01	20150416_STAG1gfpch8_Prometa\MitoSys2\Calibration\mEGFPC1_Noc\mEGFP_0_R1_P10_K1_Ch2-Ch1.zen
2.442039e+01	2.244964e+01	20150416_STAG1gfpch8_Prometa\MitoSys2\Calibration\mEGFPC1_Noc\mEGFP_0_R1_P10_K1_Ch2-Ch1.zen
2.448039e+01	2.333296e+01	20150416_STAG1gfpch8_Prometa\MitoSys2\Calibration\mEGFPC1_Noc\mEGFP_0_R1_P10_K1_Ch2-Ch1.zen
2.454039e+01	2.613292e+01	20150416_STAG1gfpch8_Prometa\MitoSys2\Calibration\mEGFPC1_Noc\mEGFP_0_R1_P10_K1_Ch2-Ch1.zen
2.460039e+01	2.433295e+01	20150416_STAG1gfpch8_Prometa\MitoSys2\Calibration\mEGFPC1_Noc\mEGFP_0_R1_P10_K1_Ch2-Ch1.zen
2.466039e+01	2.706624e+01	20150416_STAG1gfpch8_Prometa\MitoSys2\Calibration\mEGFPC1_Noc\mEGFP_0_R1_P10_K1_Ch2-Ch1.zen
2.472039e+01	2.484961e+01	20150416_STAG1gfpch8_Prometa\MitoSys2\Calibration\mEGFPC1_Noc\mEGFP_0_R1_P10_K1_Ch2-Ch1.zen
2.478039e+01	2.618292e+01	20150416_STAG1gfpch8_Prometa\MitoSys2\Calibration\mEGFPC1_Noc\mEGFP_0_R1_P10_K1_Ch2-Ch1.zen
2.484039e+01	2.556626e+01	20150416_STAG1gfpch8_Prometa\MitoSys2\Calibration\mEGFPC1_Noc\mEGFP_0_R1_P10_K1_Ch2-Ch1.zen
2.490039e+01	2.653291e+01	20150416_STAG1gfpch8_Prometa\MitoSys2\Calibration\mEGFPC1_Noc\mEGFP_0_R1_P10_K1_Ch2-Ch1.zen
2.496040e+01	2.569959e+01	20150416_STAG1gfpch8_Prometa\MitoSys2\Calibration\mEGFPC1_Noc\mEGFP_0_R1_P10_K1_Ch2-Ch1.zen
2.502040e+01	2.571626e+01	20150416_STAG1gfpch8_Prometa\MitoSys2\Calibration\mEGFPC1_Noc\mEGFP_0_R1_P10_K1_Ch2-Ch1.zen
2.508040e+01	2.428295e+01	20150416_STAG1gfpch8_Prometa\MitoSys2\Calibration\mEGFPC1_Noc\mEGFP_0_R1_P10_K1_Ch2-Ch1.zen
2.514040e+01	2.661625e+01	20150416_STAG1gfpch8_Prometa\MitoSys2\Calibration\mEGFPC1_Noc\mEGFP_0_R1_P10_K1_Ch2-Ch1.zen
2.520040e+01	2.581626e+01	20150416_STAG1gfpch8_Prometa\MitoSys2\Calibration\mEGFPC1_Noc\mEGFP_0_R1_P10_K1_Ch2-Ch1.zen
2.526040e+01	2.541626e+01	20150416_STAG1gfpch8_Prometa\MitoSys2\Calibration\mEGFPC1_Noc\mEGFP_0_R1_P10_K1_Ch2-Ch1.zen
2.532040e+01	2.531627e+01	20150416_STAG1gfpch8_Prometa\MitoSys2\Calibration\mEGFPC1_Noc\mEGFP_0_R1_P10_K1_Ch2-Ch1.zen
2.538040e+01	2.428295e+01	20150416_STAG1gfpch8_Prometa\MitoSys2\Calibration\mEGFPC1_Noc\mEGFP_0_R1_P10_K1_Ch2-Ch1.zen
2.544040e+01	2.524960e+01	20150416_STAG1gfpch8_Prometa\MitoSys2\Calibration\mEGFPC1_Noc\mEGFP_0_R1_P10_K1_Ch2-Ch1.zen
2.550040e+01	2.491627e+01	20150416_STAG1gfpch8_Prometa\MitoSys2\Calibration\mEGFPC1_Noc\mEGFP_0_R1_P10_K1_Ch2-Ch1.zen
2.556040e+01	2.564959e+01	20150416_STAG1gfpch8_Prometa\MitoSys2\Calibration\mEGFPC1_Noc\mEGFP_0_R1_P10_K1_Ch2-Ch1.zen
2.562041e+01	2.576626e+01	20150416_STAG1gfpch8_Prometa\MitoSys2\Calibration\mEGFPC1_Noc\mEGFP_0_R1_P10_K1_Ch2-Ch1.zen
2.568041e+01	2.571626e+01	20150416_STAG1gfpch8_Prometa\MitoSys2\Calibration\mEGFPC1_Noc\mEGFP_0_R1_P10_K1_Ch2-Ch1.zen
2.574041e+01	2.309963e+01	20150416_STAG1gfpch8_Prometa\MitoSys2\Calibration\mEGFPC1_Noc\mEGFP_0_R1_P10_K1_Ch2-Ch1.zen
2.580041e+01	2.476628e+01	20150416_STAG1gfpch8_Prometa\MitoSys2\Calibration\mEGFPC1_Noc\mEGFP_0_R1_P10_K1_Ch2-Ch1.zen
2.586041e+01	2.546626e+01	20150416_STAG1gfpch8_Prometa\MitoSys2\Calibration\mEGFPC1_Noc\mEGFP_0_R1_P10_K1_Ch2-Ch1.zen
2.592041e+01	2.271631e+01	20150416_STAG1gfpch8_Prometa\MitoSys2\Calibration\mEGFPC1_Noc\mEGFP_0_R1_P10_K1_Ch2-Ch1.zen
2.598041e+01	2.569959e+01	20150416_STAG1gfpch8_Prometa\MitoSys2\Calibration\mEGFPC1_Noc\mEGFP_0_R1_P10_K1_Ch2-Ch1.zen
2.604041e+01	2.549960e+01	20150416_STAG1gfpch8_Prometa\MitoSys2\Calibration\mEGFPC1_Noc\mEGFP_0_R1_P10_K1_Ch2-Ch1.zen
2.610041e+01	2.381629e+01	20150416_STAG1gfpch8_Prometa\MitoSys2\Calibration\mEGFPC1_Noc\mEGFP_0_R1_P10_K1_Ch2-Ch1.zen
2.616041e+01	2.458294e+01	20150416_STAG1gfpch8_Prometa\MitoSys2\Calibration\mEGFPC1_Noc\mEGFP_0_R1_P10_K1_Ch2-Ch1.zen
2.622042e+01	2.596626e+01	20150416_STAG1gfpch8_Prometa\MitoSys2\Calibration\mEGFPC1_Noc\mEGFP_0_R1_P10_K1_Ch2-Ch1.zen
2.628042e+01	2.579959e+01	20150416_STAG1gfpch8_Prometa\MitoSys2\Calibration\mEGFPC1_Noc\mEGFP_0_R1_P10_K1_Ch2-Ch1.zen
2.634042e+01	2.326630e+01	20150416_STAG1gfpch8_Prometa\MitoSys2\Calibration\mEGFPC1_Noc\mEGFP_0_R1_P10_K1_Ch2-Ch1.zen
2.640042e+01	2.384962e+01	20150416_STAG1gfpch8_Prometa\MitoSys2\Calibration\mEGFPC1_Noc\mEGFP_0_R1_P10_K1_Ch2-Ch1.zen
2.646042e+01	2.299964e+01	20150416_STAG1gfpch8_Prometa\MitoSys2\Calibration\mEGFPC1_Noc\mEGFP_0_R1_P10_K1_Ch2-Ch1.zen
2.652042e+01	2.446628e+01	20150416_STAG1gfpch8_Prometa\MitoSys2\Calibration\mEGFPC1_Noc\mEGFP_0_R1_P10_K1_Ch2-Ch1.zen
2.658042e+01	2.666624e+01	20150416_STAG1gfpch8_Prometa\MitoSys2\Calibration\mEGFPC1_Noc\mEGFP_0_R1_P10_K1_Ch2-Ch1.zen
2.664042e+01	2.481627e+01	20150416_STAG1gfpch8_Prometa\MitoSys2\Calibration\mEGFPC1_Noc\mEGFP_0_R1_P10_K1_Ch2-Ch1.zen
2.670042e+01	2.456628e+01	20150416_STAG1gfpch8_Prometa\MitoSys2\Calibration\mEGFPC1_Noc\mEGFP_0_R1_P10_K1_Ch2-Ch1.zen
2.676042e+01	2.194965e+01	20150416_STAG1gfpch8_Prometa\MitoSys2\Calibration\mEGFPC1_Noc\mEGFP_0_R1_P10_K1_Ch2-Ch1.zen
2.682043e+01	2.446628e+01	20150416_STAG1gfpch8_Prometa\MitoSys2\Calibration\mEGFPC1_Noc\mEGFP_0_R1_P10_K1_Ch2-Ch1.zen
2.688043e+01	2.766623e+01	20150416_STAG1gfpch8_Prometa\MitoSys2\Calibration\mEGFPC1_Noc\mEGFP_0_R1_P10_K1_Ch2-Ch1.zen
2.694043e+01	2.793289e+01	20150416_STAG1gfpch8_Prometa\MitoSys2\Calibration\mEGFPC1_Noc\mEGFP_0_R1_P10_K1_Ch2-Ch1.zen
2.700043e+01	2.491627e+01	20150416_STAG1gfpch8_Prometa\MitoSys2\Calibration\mEGFPC1_Noc\mEGFP_0_R1_P10_K1_Ch2-Ch1.zen
2.706043e+01	2.458294e+01	20150416_STAG1gfpch8_Prometa\MitoSys2\Calibration\mEGFPC1_Noc\mEGFP_0_R1_P10_K1_Ch2-Ch1.zen
2.712043e+01	2.366629e+01	20150416_STAG1gfpch8_Prometa\MitoSys2\Calibration\mEGFPC1_Noc\mEGFP_0_R1_P10_K1_Ch2-Ch1.zen
2.718043e+01	2.573293e+01	20150416_STAG1gfpch8_Prometa\MitoSys2\Calibration\mEGFPC1_Noc\mEGFP_0_R1_P10_K1_Ch2-Ch1.zen
2.724043e+01	2.538293e+01	20150416_STAG1gfpch8_Prometa\MitoSys2\Calibration\mEGFPC1_Noc\mEGFP_0_R1_P10_K1_Ch2-Ch1.zen
2.730043e+01	2.108300e+01	20150416_STAG1gfpch8_Prometa\MitoSys2\Calibration\mEGFPC1_Noc\mEGFP_0_R1_P10_K1_Ch2-Ch1.zen
2.736043e+01	2.411629e+01	20150416_STAG1gfpch8_Prometa\MitoSys2\Calibration\mEGFPC1_Noc\mEGFP_0_R1_P10_K1_Ch2-Ch1.zen
2.742043e+01	2.423295e+01	20150416_STAG1gfpch8_Prometa\MitoSys2\Calibration\mEGFPC1_Noc\mEGFP_0_R1_P10_K1_Ch2-Ch1.zen
2.748043e+01	2.491627e+01	20150416_STAG1gfpch8_Prometa\MitoSys2\Calibration\mEGFPC1_Noc\mEGFP_0_R1_P10_K1_Ch2-Ch1.zen
2.754044e+01	2.776623e+01	20150416_STAG1gfpch8_Prometa\MitoSys2\Calibration\mEGFPC1_Noc\mEGFP_0_R1_P10_K1_Ch2-Ch1.zen
2.760044e+01	2.738290e+01	20150416_STAG1gfpch8_Prometa\MitoSys2\Calibration\mEGFPC1_Noc\mEGFP_0_R1_P10_K1_Ch2-Ch1.zen
2.766044e+01	2.559959e+01	20150416_STAG1gfpch8_Prometa\MitoSys2\Calibration\mEGFPC1_Noc\mEGFP_0_R1_P10_K1_Ch2-Ch1.zen
2.772044e+01	2.604959e+01	20150416_STAG1gfpch8_Prometa\MitoSys2\Calibration\mEGFPC1_Noc\mEGFP_0_R1_P10_K1_Ch2-Ch1.zen
2.778044e+01	2.286630e+01	20150416_STAG1gfpch8_Prometa\MitoSys2\Calibration\mEGFPC1_Noc\mEGFP_0_R1_P10_K1_Ch2-Ch1.zen
2.784044e+01	2.469961e+01	20150416_STAG1gfpch8_Prometa\MitoSys2\Calibration\mEGFPC1_Noc\mEGFP_0_R1_P10_K1_Ch2-Ch1.zen
2.790044e+01	2.813289e+01	20150416_STAG1gfpch8_Prometa\MitoSys2\Calibration\mEGFPC1_Noc\mEGFP_0_R1_P10_K1_Ch2-Ch1.zen
2.796044e+01	2.871621e+01	20150416_STAG1gfpch8_Prometa\MitoSys2\Calibration\mEGFPC1_Noc\mEGFP_0_R1_P10_K1_Ch2-Ch1.zen
2.802044e+01	2.469961e+01	20150416_STAG1gfpch8_Prometa\MitoSys2\Calibration\mEGFPC1_Noc\mEGFP_0_R1_P10_K1_Ch2-Ch1.zen
2.808044e+01	2.416628e+01	20150416_STAG1gfpch8_Prometa\MitoSys2\Calibration\mEGFPC1_Noc\mEGFP_0_R1_P10_K1_Ch2-Ch1.zen
2.814045e+01	2.354963e+01	20150416_STAG1gfpch8_Prometa\MitoSys2\Calibration\mEGFPC1_Noc\mEGFP_0_R1_P10_K1_Ch2-Ch1.zen
2.820045e+01	2.343296e+01	20150416_STAG1gfpch8_Prometa\MitoSys2\Calibration\mEGFPC1_Noc\mEGFP_0_R1_P10_K1_Ch2-Ch1.zen
2.826045e+01	2.774956e+01	20150416_STAG1gfpch8_Prometa\MitoSys2\Calibration\mEGFPC1_Noc\mEGFP_0_R1_P10_K1_Ch2-Ch1.zen
2.832045e+01	2.321630e+01	20150416_STAG1gfpch8_Prometa\MitoSys2\Calibration\mEGFPC1_Noc\mEGFP_0_R1_P10_K1_Ch2-Ch1.zen
2.838045e+01	2.464961e+01	20150416_STAG1gfpch8_Prometa\MitoSys2\Calibration\mEGFPC1_Noc\mEGFP_0_R1_P10_K1_Ch2-Ch1.zen
2.844045e+01	2.454961e+01	20150416_STAG1gfpch8_Prometa\MitoSys2\Calibration\mEGFPC1_Noc\mEGFP_0_R1_P10_K1_Ch2-Ch1.zen
2.850045e+01	2.696624e+01	20150416_STAG1gfpch8_Prometa\MitoSys2\Calibration\mEGFPC1_Noc\mEGFP_0_R1_P10_K1_Ch2-Ch1.zen
2.856045e+01	2.464961e+01	20150416_STAG1gfpch8_Prometa\MitoSys2\Calibration\mEGFPC1_Noc\mEGFP_0_R1_P10_K1_Ch2-Ch1.zen
2.862045e+01	2.401629e+01	20150416_STAG1gfpch8_Prometa\MitoSys2\Calibration\mEGFPC1_Noc\mEGFP_0_R1_P10_K1_Ch2-Ch1.zen
2.868045e+01	2.531627e+01	20150416_STAG1gfpch8_Prometa\MitoSys2\Calibration\mEGFPC1_Noc\mEGFP_0_R1_P10_K1_Ch2-Ch1.zen
2.874046e+01	2.588292e+01	20150416_STAG1gfpch8_Prometa\MitoSys2\Calibration\mEGFPC1_Noc\mEGFP_0_R1_P10_K1_Ch2-Ch1.zen
2.880046e+01	2.573293e+01	20150416_STAG1gfpch8_Prometa\MitoSys2\Calibration\mEGFPC1_Noc\mEGFP_0_R1_P10_K1_Ch2-Ch1.zen
2.886046e+01	2.463294e+01	20150416_STAG1gfpch8_Prometa\MitoSys2\Calibration\mEGFPC1_Noc\mEGFP_0_R1_P10_K1_Ch2-Ch1.zen
2.892046e+01	2.688291e+01	20150416_STAG1gfpch8_Prometa\MitoSys2\Calibration\mEGFPC1_Noc\mEGFP_0_R1_P10_K1_Ch2-Ch1.zen
2.898046e+01	2.589959e+01	20150416_STAG1gfpch8_Prometa\MitoSys2\Calibration\mEGFPC1_Noc\mEGFP_0_R1_P10_K1_Ch2-Ch1.zen
2.904046e+01	2.646625e+01	20150416_STAG1gfpch8_Prometa\MitoSys2\Calibration\mEGFPC1_Noc\mEGFP_0_R1_P10_K1_Ch2-Ch1.zen
2.910046e+01	2.664958e+01	20150416_STAG1gfpch8_Prometa\MitoSys2\Calibration\mEGFPC1_Noc\mEGFP_0_R1_P10_K1_Ch2-Ch1.zen
2.916046e+01	2.288297e+01	20150416_STAG1gfpch8_Prometa\MitoSys2\Calibration\mEGFPC1_Noc\mEGFP_0_R1_P10_K1_Ch2-Ch1.zen
2.922046e+01	2.369963e+01	20150416_STAG1gfpch8_Prometa\MitoSys2\Calibration\mEGFPC1_Noc\mEGFP_0_R1_P10_K1_Ch2-Ch1.zen
2.928046e+01	2.531627e+01	20150416_STAG1gfpch8_Prometa\MitoSys2\Calibration\mEGFPC1_Noc\mEGFP_0_R1_P10_K1_Ch2-Ch1.zen
2.934046e+01	2.568293e+01	20150416_STAG1gfpch8_Prometa\MitoSys2\Calibration\mEGFPC1_Noc\mEGFP_0_R1_P10_K1_Ch2-Ch1.zen
2.940047e+01	2.396629e+01	20150416_STAG1gfpch8_Prometa\MitoSys2\Calibration\mEGFPC1_Noc\mEGFP_0_R1_P10_K1_Ch2-Ch1.zen
2.946047e+01	2.378296e+01	20150416_STAG1gfpch8_Prometa\MitoSys2\Calibration\mEGFPC1_Noc\mEGFP_0_R1_P10_K1_Ch2-Ch1.zen
2.952047e+01	2.543293e+01	20150416_STAG1gfpch8_Prometa\MitoSys2\Calibration\mEGFPC1_Noc\mEGFP_0_R1_P10_K1_Ch2-Ch1.zen
2.958047e+01	2.614959e+01	20150416_STAG1gfpch8_Prometa\MitoSys2\Calibration\mEGFPC1_Noc\mEGFP_0_R1_P10_K1_Ch2-Ch1.zen
2.964047e+01	2.499960e+01	20150416_STAG1gfpch8_Prometa\MitoSys2\Calibration\mEGFPC1_Noc\mEGFP_0_R1_P10_K1_Ch2-Ch1.zen
2.970047e+01	2.588292e+01	20150416_STAG1gfpch8_Prometa\MitoSys2\Calibration\mEGFPC1_Noc\mEGFP_0_R1_P10_K1_Ch2-Ch1.zen
2.976047e+01	2.586626e+01	20150416_STAG1gfpch8_Prometa\MitoSys2\Calibration\mEGFPC1_Noc\mEGFP_0_R1_P10_K1_Ch2-Ch1.zen
2.982047e+01	2.574959e+01	20150416_STAG1gfpch8_Prometa\MitoSys2\Calibration\mEGFPC1_Noc\mEGFP_0_R1_P10_K1_Ch2-Ch1.zen
2.988047e+01	2.499960e+01	20150416_STAG1gfpch8_Prometa\MitoSys2\Calibration\mEGFPC1_Noc\mEGFP_0_R1_P10_K1_Ch2-Ch1.zen
2.994047e+01	2.216632e+01	20150416_STAG1gfpch8_Prometa\MitoSys2\Calibration\mEGFPC1_Noc\mEGFP_0_R1_P10_K1_Ch2-Ch1.zen
0	8.789966e+01	20150416_STAG1gfpch8_Prometa\MitoSys2\Calibration\mEGFPC1_Noc\mEGFP_0_R1_P1_K1_Ch2-Ch1.zen
6.000020e-02	7.876637e+01	20150416_STAG1gfpch8_Prometa\MitoSys2\Calibration\mEGFPC1_Noc\mEGFP_0_R1_P1_K1_Ch2-Ch1.zen
1.200000e-01	8.288301e+01	20150416_STAG1gfpch8_Prometa\MitoSys2\Calibration\mEGFPC1_Noc\mEGFP_0_R1_P1_K1_Ch2-Ch1.zen
1.800000e-01	8.088302e+01	20150416_STAG1gfpch8_Prometa\MitoSys2\Calibration\mEGFPC1_Noc\mEGFP_0_R1_P1_K1_Ch2-Ch1.zen
2.400000e-01	8.098302e+01	20150416_STAG1gfpch8_Prometa\MitoSys2\Calibration\mEGFPC1_Noc\mEGFP_0_R1_P1_K1_Ch2-Ch1.zen
3.000000e-01	7.666637e+01	20150416_STAG1gfpch8_Prometa\MitoSys2\Calibration\mEGFPC1_Noc\mEGFP_0_R1_P1_K1_Ch2-Ch1.zen
3.600000e-01	7.781637e+01	20150416_STAG1gfpch8_Prometa\MitoSys2\Calibration\mEGFPC1_Noc\mEGFP_0_R1_P1_K1_Ch2-Ch1.zen
4.200000e-01	7.383305e+01	20150416_STAG1gfpch8_Prometa\MitoSys2\Calibration\mEGFPC1_Noc\mEGFP_0_R1_P1_K1_Ch2-Ch1.zen
4.800000e-01	7.449971e+01	20150416_STAG1gfpch8_Prometa\MitoSys2\Calibration\mEGFPC1_Noc\mEGFP_0_R1_P1_K1_Ch2-Ch1.zen
5.400000e-01	7.736637e+01	20150416_STAG1gfpch8_Prometa\MitoSys2\Calibration\mEGFPC1_Noc\mEGFP_0_R1_P1_K1_Ch2-Ch1.zen
6.000000e-01	7.603304e+01	20150416_STAG1gfpch8_Prometa\MitoSys2\Calibration\mEGFPC1_Noc\mEGFP_0_R1_P1_K1_Ch2-Ch1.zen
6.600000e-01	7.936636e+01	20150416_STAG1gfpch8_Prometa\MitoSys2\Calibration\mEGFPC1_Noc\mEGFP_0_R1_P1_K1_Ch2-Ch1.zen
7.200000e-01	7.731637e+01	20150416_STAG1gfpch8_Prometa\MitoSys2\Calibration\mEGFPC1_Noc\mEGFP_0_R1_P1_K1_Ch2-Ch1.zen
7.800000e-01	8.596634e+01	20150416_STAG1gfpch8_Prometa\MitoSys2\Calibration\mEGFPC1_Noc\mEGFP_0_R1_P1_K1_Ch2-Ch1.zen
8.400000e-01	7.476638e+01	20150416_STAG1gfpch8_Prometa\MitoSys2\Calibration\mEGFPC1_Noc\mEGFP_0_R1_P1_K1_Ch2-Ch1.zen
9.000000e-01	8.118302e+01	20150416_STAG1gfpch8_Prometa\MitoSys2\Calibration\mEGFPC1_Noc\mEGFP_0_R1_P1_K1_Ch2-Ch1.zen
9.600000e-01	7.784970e+01	20150416_STAG1gfpch8_Prometa\MitoSys2\Calibration\mEGFPC1_Noc\mEGFP_0_R1_P1_K1_Ch2-Ch1.zen
1.020000e+00	7.846636e+01	20150416_STAG1gfpch8_Prometa\MitoSys2\Calibration\mEGFPC1_Noc\mEGFP_0_R1_P1_K1_Ch2-Ch1.zen
1.080000e+00	8.284968e+01	20150416_STAG1gfpch8_Prometa\MitoSys2\Calibration\mEGFPC1_Noc\mEGFP_0_R1_P1_K1_Ch2-Ch1.zen
1.140000e+00	8.091635e+01	20150416_STAG1gfpch8_Prometa\MitoSys2\Calibration\mEGFPC1_Noc\mEGFP_0_R1_P1_K1_Ch2-Ch1.zen
1.200000e+00	8.039969e+01	20150416_STAG1gfpch8_Prometa\MitoSys2\Calibration\mEGFPC1_Noc\mEGFP_0_R1_P1_K1_Ch2-Ch1.zen
1.260000e+00	7.294972e+01	20150416_STAG1gfpch8_Prometa\MitoSys2\Calibration\mEGFPC1_Noc\mEGFP_0_R1_P1_K1_Ch2-Ch1.zen
1.320010e+00	7.628304e+01	20150416_STAG1gfpch8_Prometa\MitoSys2\Calibration\mEGFPC1_Noc\mEGFP_0_R1_P1_K1_Ch2-Ch1.zen
1.380010e+00	7.538304e+01	20150416_STAG1gfpch8_Prometa\MitoSys2\Calibration\mEGFPC1_Noc\mEGFP_0_R1_P1_K1_Ch2-Ch1.zen
1.440010e+00	7.944969e+01	20150416_STAG1gfpch8_Prometa\MitoSys2\Calibration\mEGFPC1_Noc\mEGFP_0_R1_P1_K1_Ch2-Ch1.zen
1.500010e+00	8.313301e+01	20150416_STAG1gfpch8_Prometa\MitoSys2\Calibration\mEGFPC1_Noc\mEGFP_0_R1_P1_K1_Ch2-Ch1.zen
1.560010e+00	7.824969e+01	20150416_STAG1gfpch8_Prometa\MitoSys2\Calibration\mEGFPC1_Noc\mEGFP_0_R1_P1_K1_Ch2-Ch1.zen
1.620010e+00	8.484967e+01	20150416_STAG1gfpch8_Prometa\MitoSys2\Calibration\mEGFPC1_Noc\mEGFP_0_R1_P1_K1_Ch2-Ch1.zen
1.680010e+00	8.903299e+01	20150416_STAG1gfpch8_Prometa\MitoSys2\Calibration\mEGFPC1_Noc\mEGFP_0_R1_P1_K1_Ch2-Ch1.zen
1.740010e+00	8.673300e+01	20150416_STAG1gfpch8_Prometa\MitoSys2\Calibration\mEGFPC1_Noc\mEGFP_0_R1_P1_K1_Ch2-Ch1.zen
1.800010e+00	8.303301e+01	20150416_STAG1gfpch8_Prometa\MitoSys2\Calibration\mEGFPC1_Noc\mEGFP_0_R1_P1_K1_Ch2-Ch1.zen
1.860010e+00	7.818303e+01	20150416_STAG1gfpch8_Prometa\MitoSys2\Calibration\mEGFPC1_Noc\mEGFP_0_R1_P1_K1_Ch2-Ch1.zen
1.920010e+00	7.306638e+01	20150416_STAG1gfpch8_Prometa\MitoSys2\Calibration\mEGFPC1_Noc\mEGFP_0_R1_P1_K1_Ch2-Ch1.zen
1.980010e+00	7.781637e+01	20150416_STAG1gfpch8_Prometa\MitoSys2\Calibration\mEGFPC1_Noc\mEGFP_0_R1_P1_K1_Ch2-Ch1.zen
2.040010e+00	8.166635e+01	20150416_STAG1gfpch8_Prometa\MitoSys2\Calibration\mEGFPC1_Noc\mEGFP_0_R1_P1_K1_Ch2-Ch1.zen
2.100010e+00	8.034969e+01	20150416_STAG1gfpch8_Prometa\MitoSys2\Calibration\mEGFPC1_Noc\mEGFP_0_R1_P1_K1_Ch2-Ch1.zen
2.160010e+00	8.603300e+01	20150416_STAG1gfpch8_Prometa\MitoSys2\Calibration\mEGFPC1_Noc\mEGFP_0_R1_P1_K1_Ch2-Ch1.zen
2.220010e+00	8.584967e+01	20150416_STAG1gfpch8_Prometa\MitoSys2\Calibration\mEGFPC1_Noc\mEGFP_0_R1_P1_K1_Ch2-Ch1.zen
2.280010e+00	8.061636e+01	20150416_STAG1gfpch8_Prometa\MitoSys2\Calibration\mEGFPC1_Noc\mEGFP_0_R1_P1_K1_Ch2-Ch1.zen
2.340010e+00	7.719970e+01	20150416_STAG1gfpch8_Prometa\MitoSys2\Calibration\mEGFPC1_Noc\mEGFP_0_R1_P1_K1_Ch2-Ch1.zen
2.400010e+00	8.394968e+01	20150416_STAG1gfpch8_Prometa\MitoSys2\Calibration\mEGFPC1_Noc\mEGFP_0_R1_P1_K1_Ch2-Ch1.zen
2.460010e+00	7.819970e+01	20150416_STAG1gfpch8_Prometa\MitoSys2\Calibration\mEGFPC1_Noc\mEGFP_0_R1_P1_K1_Ch2-Ch1.zen
2.520010e+00	7.673304e+01	20150416_STAG1gfpch8_Prometa\MitoSys2\Calibration\mEGFPC1_Noc\mEGFP_0_R1_P1_K1_Ch2-Ch1.zen
2.580010e+00	8.423301e+01	20150416_STAG1gfpch8_Prometa\MitoSys2\Calibration\mEGFPC1_Noc\mEGFP_0_R1_P1_K1_Ch2-Ch1.zen
2.640010e+00	7.774970e+01	20150416_STAG1gfpch8_Prometa\MitoSys2\Calibration\mEGFPC1_Noc\mEGFP_0_R1_P1_K1_Ch2-Ch1.zen
2.700010e+00	7.071639e+01	20150416_STAG1gfpch8_Prometa\MitoSys2\Calibration\mEGFPC1_Noc\mEGFP_0_R1_P1_K1_Ch2-Ch1.zen
2.760010e+00	7.226639e+01	20150416_STAG1gfpch8_Prometa\MitoSys2\Calibration\mEGFPC1_Noc\mEGFP_0_R1_P1_K1_Ch2-Ch1.zen
2.820010e+00	8.188302e+01	20150416_STAG1gfpch8_Prometa\MitoSys2\Calibration\mEGFPC1_Noc\mEGFP_0_R1_P1_K1_Ch2-Ch1.zen
2.880010e+00	7.868303e+01	20150416_STAG1gfpch8_Prometa\MitoSys2\Calibration\mEGFPC1_Noc\mEGFP_0_R1_P1_K1_Ch2-Ch1.zen
2.940010e+00	8.084969e+01	20150416_STAG1gfpch8_Prometa\MitoSys2\Calibration\mEGFPC1_Noc\mEGFP_0_R1_P1_K1_Ch2-Ch1.zen
3.000010e+00	7.373305e+01	20150416_STAG1gfpch8_Prometa\MitoSys2\Calibration\mEGFPC1_Noc\mEGFP_0_R1_P1_K1_Ch2-Ch1.zen
3.060010e+00	7.621637e+01	20150416_STAG1gfpch8_Prometa\MitoSys2\Calibration\mEGFPC1_Noc\mEGFP_0_R1_P1_K1_Ch2-Ch1.zen
3.120010e+00	7.551637e+01	20150416_STAG1gfpch8_Prometa\MitoSys2\Calibration\mEGFPC1_Noc\mEGFP_0_R1_P1_K1_Ch2-Ch1.zen
3.180010e+00	7.273306e+01	20150416_STAG1gfpch8_Prometa\MitoSys2\Calibration\mEGFPC1_Noc\mEGFP_0_R1_P1_K1_Ch2-Ch1.zen
3.240010e+00	7.778304e+01	20150416_STAG1gfpch8_Prometa\MitoSys2\Calibration\mEGFPC1_Noc\mEGFP_0_R1_P1_K1_Ch2-Ch1.zen
3.300010e+00	7.724970e+01	20150416_STAG1gfpch8_Prometa\MitoSys2\Calibration\mEGFPC1_Noc\mEGFP_0_R1_P1_K1_Ch2-Ch1.zen
3.360010e+00	7.319971e+01	20150416_STAG1gfpch8_Prometa\MitoSys2\Calibration\mEGFPC1_Noc\mEGFP_0_R1_P1_K1_Ch2-Ch1.zen
3.420010e+00	7.488304e+01	20150416_STAG1gfpch8_Prometa\MitoSys2\Calibration\mEGFPC1_Noc\mEGFP_0_R1_P1_K1_Ch2-Ch1.zen
3.480010e+00	7.536638e+01	20150416_STAG1gfpch8_Prometa\MitoSys2\Calibration\mEGFPC1_Noc\mEGFP_0_R1_P1_K1_Ch2-Ch1.zen
3.540010e+00	7.733304e+01	20150416_STAG1gfpch8_Prometa\MitoSys2\Calibration\mEGFPC1_Noc\mEGFP_0_R1_P1_K1_Ch2-Ch1.zen
3.600010e+00	7.999969e+01	20150416_STAG1gfpch8_Prometa\MitoSys2\Calibration\mEGFPC1_Noc\mEGFP_0_R1_P1_K1_Ch2-Ch1.zen
3.660010e+00	7.706637e+01	20150416_STAG1gfpch8_Prometa\MitoSys2\Calibration\mEGFPC1_Noc\mEGFP_0_R1_P1_K1_Ch2-Ch1.zen
3.720010e+00	7.289972e+01	20150416_STAG1gfpch8_Prometa\MitoSys2\Calibration\mEGFPC1_Noc\mEGFP_0_R1_P1_K1_Ch2-Ch1.zen
3.780010e+00	8.018302e+01	20150416_STAG1gfpch8_Prometa\MitoSys2\Calibration\mEGFPC1_Noc\mEGFP_0_R1_P1_K1_Ch2-Ch1.zen
3.840010e+00	7.644971e+01	20150416_STAG1gfpch8_Prometa\MitoSys2\Calibration\mEGFPC1_Noc\mEGFP_0_R1_P1_K1_Ch2-Ch1.zen
3.900020e+00	7.646637e+01	20150416_STAG1gfpch8_Prometa\MitoSys2\Calibration\mEGFPC1_Noc\mEGFP_0_R1_P1_K1_Ch2-Ch1.zen
3.960020e+00	8.079969e+01	20150416_STAG1gfpch8_Prometa\MitoSys2\Calibration\mEGFPC1_Noc\mEGFP_0_R1_P1_K1_Ch2-Ch1.zen
4.020020e+00	7.876637e+01	20150416_STAG1gfpch8_Prometa\MitoSys2\Calibration\mEGFPC1_Noc\mEGFP_0_R1_P1_K1_Ch2-Ch1.zen
4.080020e+00	7.464971e+01	20150416_STAG1gfpch8_Prometa\MitoSys2\Calibration\mEGFPC1_Noc\mEGFP_0_R1_P1_K1_Ch2-Ch1.zen
4.140020e+00	7.663304e+01	20150416_STAG1gfpch8_Prometa\MitoSys2\Calibration\mEGFPC1_Noc\mEGFP_0_R1_P1_K1_Ch2-Ch1.zen
4.200020e+00	7.233305e+01	20150416_STAG1gfpch8_Prometa\MitoSys2\Calibration\mEGFPC1_Noc\mEGFP_0_R1_P1_K1_Ch2-Ch1.zen
4.260020e+00	7.686637e+01	20150416_STAG1gfpch8_Prometa\MitoSys2\Calibration\mEGFPC1_Noc\mEGFP_0_R1_P1_K1_Ch2-Ch1.zen
4.320020e+00	7.218305e+01	20150416_STAG1gfpch8_Prometa\MitoSys2\Calibration\mEGFPC1_Noc\mEGFP_0_R1_P1_K1_Ch2-Ch1.zen
4.380020e+00	7.689970e+01	20150416_STAG1gfpch8_Prometa\MitoSys2\Calibration\mEGFPC1_Noc\mEGFP_0_R1_P1_K1_Ch2-Ch1.zen
4.440020e+00	7.831637e+01	20150416_STAG1gfpch8_Prometa\MitoSys2\Calibration\mEGFPC1_Noc\mEGFP_0_R1_P1_K1_Ch2-Ch1.zen
4.500020e+00	8.213302e+01	20150416_STAG1gfpch8_Prometa\MitoSys2\Calibration\mEGFPC1_Noc\mEGFP_0_R1_P1_K1_Ch2-Ch1.zen
4.560020e+00	7.899969e+01	20150416_STAG1gfpch8_Prometa\MitoSys2\Calibration\mEGFPC1_Noc\mEGFP_0_R1_P1_K1_Ch2-Ch1.zen
4.620020e+00	7.386638e+01	20150416_STAG1gfpch8_Prometa\MitoSys2\Calibration\mEGFPC1_Noc\mEGFP_0_R1_P1_K1_Ch2-Ch1.zen
4.680020e+00	7.253305e+01	20150416_STAG1gfpch8_Prometa\MitoSys2\Calibration\mEGFPC1_Noc\mEGFP_0_R1_P1_K1_Ch2-Ch1.zen
4.740020e+00	7.721637e+01	20150416_STAG1gfpch8_Prometa\MitoSys2\Calibration\mEGFPC1_Noc\mEGFP_0_R1_P1_K1_Ch2-Ch1.zen
4.800020e+00	7.468304e+01	20150416_STAG1gfpch8_Prometa\MitoSys2\Calibration\mEGFPC1_Noc\mEGFP_0_R1_P1_K1_Ch2-Ch1.zen
4.860020e+00	7.714970e+01	20150416_STAG1gfpch8_Prometa\MitoSys2\Calibration\mEGFPC1_Noc\mEGFP_0_R1_P1_K1_Ch2-Ch1.zen
4.920020e+00	7.436638e+01	20150416_STAG1gfpch8_Prometa\MitoSys2\Calibration\mEGFPC1_Noc\mEGFP_0_R1_P1_K1_Ch2-Ch1.zen
4.980020e+00	8.234969e+01	20150416_STAG1gfpch8_Prometa\MitoSys2\Calibration\mEGFPC1_Noc\mEGFP_0_R1_P1_K1_Ch2-Ch1.zen
5.040020e+00	7.871636e+01	20150416_STAG1gfpch8_Prometa\MitoSys2\Calibration\mEGFPC1_Noc\mEGFP_0_R1_P1_K1_Ch2-Ch1.zen
5.100020e+00	7.404971e+01	20150416_STAG1gfpch8_Prometa\MitoSys2\Calibration\mEGFPC1_Noc\mEGFP_0_R1_P1_K1_Ch2-Ch1.zen
5.160020e+00	7.994969e+01	20150416_STAG1gfpch8_Prometa\MitoSys2\Calibration\mEGFPC1_Noc\mEGFP_0_R1_P1_K1_Ch2-Ch1.zen
5.220020e+00	7.834970e+01	20150416_STAG1gfpch8_Prometa\MitoSys2\Calibration\mEGFPC1_Noc\mEGFP_0_R1_P1_K1_Ch2-Ch1.zen
5.280020e+00	7.584971e+01	20150416_STAG1gfpch8_Prometa\MitoSys2\Calibration\mEGFPC1_Noc\mEGFP_0_R1_P1_K1_Ch2-Ch1.zen
5.340020e+00	7.456638e+01	20150416_STAG1gfpch8_Prometa\MitoSys2\Calibration\mEGFPC1_Noc\mEGFP_0_R1_P1_K1_Ch2-Ch1.zen
5.400020e+00	7.188306e+01	20150416_STAG1gfpch8_Prometa\MitoSys2\Calibration\mEGFPC1_Noc\mEGFP_0_R1_P1_K1_Ch2-Ch1.zen
5.460020e+00	7.691637e+01	20150416_STAG1gfpch8_Prometa\MitoSys2\Calibration\mEGFPC1_Noc\mEGFP_0_R1_P1_K1_Ch2-Ch1.zen
5.520020e+00	7.506638e+01	20150416_STAG1gfpch8_Prometa\MitoSys2\Calibration\mEGFPC1_Noc\mEGFP_0_R1_P1_K1_Ch2-Ch1.zen
5.580020e+00	7.468304e+01	20150416_STAG1gfpch8_Prometa\MitoSys2\Calibration\mEGFPC1_Noc\mEGFP_0_R1_P1_K1_Ch2-Ch1.zen
5.640020e+00	8.296635e+01	20150416_STAG1gfpch8_Prometa\MitoSys2\Calibration\mEGFPC1_Noc\mEGFP_0_R1_P1_K1_Ch2-Ch1.zen
5.700020e+00	7.219972e+01	20150416_STAG1gfpch8_Prometa\MitoSys2\Calibration\mEGFPC1_Noc\mEGFP_0_R1_P1_K1_Ch2-Ch1.zen
5.760020e+00	7.513304e+01	20150416_STAG1gfpch8_Prometa\MitoSys2\Calibration\mEGFPC1_Noc\mEGFP_0_R1_P1_K1_Ch2-Ch1.zen
5.820020e+00	8.048302e+01	20150416_STAG1gfpch8_Prometa\MitoSys2\Calibration\mEGFPC1_Noc\mEGFP_0_R1_P1_K1_Ch2-Ch1.zen
5.880020e+00	8.363301e+01	20150416_STAG1gfpch8_Prometa\MitoSys2\Calibration\mEGFPC1_Noc\mEGFP_0_R1_P1_K1_Ch2-Ch1.zen
5.940020e+00	8.179968e+01	20150416_STAG1gfpch8_Prometa\MitoSys2\Calibration\mEGFPC1_Noc\mEGFP_0_R1_P1_K1_Ch2-Ch1.zen
6.000020e+00	8.011636e+01	20150416_STAG1gfpch8_Prometa\MitoSys2\Calibration\mEGFPC1_Noc\mEGFP_0_R1_P1_K1_Ch2-Ch1.zen
6.060020e+00	7.954969e+01	20150416_STAG1gfpch8_Prometa\MitoSys2\Calibration\mEGFPC1_Noc\mEGFP_0_R1_P1_K1_Ch2-Ch1.zen
6.120020e+00	7.946636e+01	20150416_STAG1gfpch8_Prometa\MitoSys2\Calibration\mEGFPC1_Noc\mEGFP_0_R1_P1_K1_Ch2-Ch1.zen
6.180020e+00	7.323305e+01	20150416_STAG1gfpch8_Prometa\MitoSys2\Calibration\mEGFPC1_Noc\mEGFP_0_R1_P1_K1_Ch2-Ch1.zen
6.240020e+00	7.523304e+01	20150416_STAG1gfpch8_Prometa\MitoSys2\Calibration\mEGFPC1_Noc\mEGFP_0_R1_P1_K1_Ch2-Ch1.zen
6.300020e+00	7.783303e+01	20150416_STAG1gfpch8_Prometa\MitoSys2\Calibration\mEGFPC1_Noc\mEGFP_0_R1_P1_K1_Ch2-Ch1.zen
6.360020e+00	7.513304e+01	20150416_STAG1gfpch8_Prometa\MitoSys2\Calibration\mEGFPC1_Noc\mEGFP_0_R1_P1_K1_Ch2-Ch1.zen
6.420020e+00	8.299968e+01	20150416_STAG1gfpch8_Prometa\MitoSys2\Calibration\mEGFPC1_Noc\mEGFP_0_R1_P1_K1_Ch2-Ch1.zen
6.480020e+00	7.496638e+01	20150416_STAG1gfpch8_Prometa\MitoSys2\Calibration\mEGFPC1_Noc\mEGFP_0_R1_P1_K1_Ch2-Ch1.zen
6.540030e+00	7.414971e+01	20150416_STAG1gfpch8_Prometa\MitoSys2\Calibration\mEGFPC1_Noc\mEGFP_0_R1_P1_K1_Ch2-Ch1.zen
6.600030e+00	7.668304e+01	20150416_STAG1gfpch8_Prometa\MitoSys2\Calibration\mEGFPC1_Noc\mEGFP_0_R1_P1_K1_Ch2-Ch1.zen
6.660030e+00	7.493304e+01	20150416_STAG1gfpch8_Prometa\MitoSys2\Calibration\mEGFPC1_Noc\mEGFP_0_R1_P1_K1_Ch2-Ch1.zen
6.720030e+00	7.511638e+01	20150416_STAG1gfpch8_Prometa\MitoSys2\Calibration\mEGFPC1_Noc\mEGFP_0_R1_P1_K1_Ch2-Ch1.zen
6.780030e+00	7.913303e+01	20150416_STAG1gfpch8_Prometa\MitoSys2\Calibration\mEGFPC1_Noc\mEGFP_0_R1_P1_K1_Ch2-Ch1.zen
6.840030e+00	7.674970e+01	20150416_STAG1gfpch8_Prometa\MitoSys2\Calibration\mEGFPC1_Noc\mEGFP_0_R1_P1_K1_Ch2-Ch1.zen
6.900030e+00	7.503304e+01	20150416_STAG1gfpch8_Prometa\MitoSys2\Calibration\mEGFPC1_Noc\mEGFP_0_R1_P1_K1_Ch2-Ch1.zen
6.960030e+00	7.903303e+01	20150416_STAG1gfpch8_Prometa\MitoSys2\Calibration\mEGFPC1_Noc\mEGFP_0_R1_P1_K1_Ch2-Ch1.zen
7.020030e+00	8.214968e+01	20150416_STAG1gfpch8_Prometa\MitoSys2\Calibration\mEGFPC1_Noc\mEGFP_0_R1_P1_K1_Ch2-Ch1.zen
7.080030e+00	8.184969e+01	20150416_STAG1gfpch8_Prometa\MitoSys2\Calibration\mEGFPC1_Noc\mEGFP_0_R1_P1_K1_Ch2-Ch1.zen
7.140030e+00	7.721637e+01	20150416_STAG1gfpch8_Prometa\MitoSys2\Calibration\mEGFPC1_Noc\mEGFP_0_R1_P1_K1_Ch2-Ch1.zen
7.200030e+00	7.503304e+01	20150416_STAG1gfpch8_Prometa\MitoSys2\Calibration\mEGFPC1_Noc\mEGFP_0_R1_P1_K1_Ch2-Ch1.zen
7.260030e+00	8.421634e+01	20150416_STAG1gfpch8_Prometa\MitoSys2\Calibration\mEGFPC1_Noc\mEGFP_0_R1_P1_K1_Ch2-Ch1.zen
7.320030e+00	8.501634e+01	20150416_STAG1gfpch8_Prometa\MitoSys2\Calibration\mEGFPC1_Noc\mEGFP_0_R1_P1_K1_Ch2-Ch1.zen
7.380030e+00	7.928303e+01	20150416_STAG1gfpch8_Prometa\MitoSys2\Calibration\mEGFPC1_Noc\mEGFP_0_R1_P1_K1_Ch2-Ch1.zen
7.440030e+00	7.593304e+01	20150416_STAG1gfpch8_Prometa\MitoSys2\Calibration\mEGFPC1_Noc\mEGFP_0_R1_P1_K1_Ch2-Ch1.zen
7.500030e+00	8.173302e+01	20150416_STAG1gfpch8_Prometa\MitoSys2\Calibration\mEGFPC1_Noc\mEGFP_0_R1_P1_K1_Ch2-Ch1.zen
7.560030e+00	8.376634e+01	20150416_STAG1gfpch8_Prometa\MitoSys2\Calibration\mEGFPC1_Noc\mEGFP_0_R1_P1_K1_Ch2-Ch1.zen
7.620030e+00	7.939970e+01	20150416_STAG1gfpch8_Prometa\MitoSys2\Calibration\mEGFPC1_Noc\mEGFP_0_R1_P1_K1_Ch2-Ch1.zen
7.680030e+00	8.488300e+01	20150416_STAG1gfpch8_Prometa\MitoSys2\Calibration\mEGFPC1_Noc\mEGFP_0_R1_P1_K1_Ch2-Ch1.zen
7.740030e+00	8.121635e+01	20150416_STAG1gfpch8_Prometa\MitoSys2\Calibration\mEGFPC1_Noc\mEGFP_0_R1_P1_K1_Ch2-Ch1.zen
7.800030e+00	8.088302e+01	20150416_STAG1gfpch8_Prometa\MitoSys2\Calibration\mEGFPC1_Noc\mEGFP_0_R1_P1_K1_Ch2-Ch1.zen
7.860030e+00	7.808303e+01	20150416_STAG1gfpch8_Prometa\MitoSys2\Calibration\mEGFPC1_Noc\mEGFP_0_R1_P1_K1_Ch2-Ch1.zen
7.920030e+00	8.576633e+01	20150416_STAG1gfpch8_Prometa\MitoSys2\Calibration\mEGFPC1_Noc\mEGFP_0_R1_P1_K1_Ch2-Ch1.zen
7.980030e+00	7.743304e+01	20150416_STAG1gfpch8_Prometa\MitoSys2\Calibration\mEGFPC1_Noc\mEGFP_0_R1_P1_K1_Ch2-Ch1.zen
8.040030e+00	7.526638e+01	20150416_STAG1gfpch8_Prometa\MitoSys2\Calibration\mEGFPC1_Noc\mEGFP_0_R1_P1_K1_Ch2-Ch1.zen
8.100030e+00	7.469971e+01	20150416_STAG1gfpch8_Prometa\MitoSys2\Calibration\mEGFPC1_Noc\mEGFP_0_R1_P1_K1_Ch2-Ch1.zen
8.160030e+00	7.994969e+01	20150416_STAG1gfpch8_Prometa\MitoSys2\Calibration\mEGFPC1_Noc\mEGFP_0_R1_P1_K1_Ch2-Ch1.zen
8.220030e+00	7.609971e+01	20150416_STAG1gfpch8_Prometa\MitoSys2\Calibration\mEGFPC1_Noc\mEGFP_0_R1_P1_K1_Ch2-Ch1.zen
8.280030e+00	7.834970e+01	20150416_STAG1gfpch8_Prometa\MitoSys2\Calibration\mEGFPC1_Noc\mEGFP_0_R1_P1_K1_Ch2-Ch1.zen
8.340030e+00	8.141635e+01	20150416_STAG1gfpch8_Prometa\MitoSys2\Calibration\mEGFPC1_Noc\mEGFP_0_R1_P1_K1_Ch2-Ch1.zen
8.400030e+00	7.979969e+01	20150416_STAG1gfpch8_Prometa\MitoSys2\Calibration\mEGFPC1_Noc\mEGFP_0_R1_P1_K1_Ch2-Ch1.zen
8.460030e+00	7.509971e+01	20150416_STAG1gfpch8_Prometa\MitoSys2\Calibration\mEGFPC1_Noc\mEGFP_0_R1_P1_K1_Ch2-Ch1.zen
8.520030e+00	7.551637e+01	20150416_STAG1gfpch8_Prometa\MitoSys2\Calibration\mEGFPC1_Noc\mEGFP_0_R1_P1_K1_Ch2-Ch1.zen
8.580030e+00	7.851637e+01	20150416_STAG1gfpch8_Prometa\MitoSys2\Calibration\mEGFPC1_Noc\mEGFP_0_R1_P1_K1_Ch2-Ch1.zen
8.640030e+00	7.751637e+01	20150416_STAG1gfpch8_Prometa\MitoSys2\Calibration\mEGFPC1_Noc\mEGFP_0_R1_P1_K1_Ch2-Ch1.zen
8.700030e+00	7.569971e+01	20150416_STAG1gfpch8_Prometa\MitoSys2\Calibration\mEGFPC1_Noc\mEGFP_0_R1_P1_K1_Ch2-Ch1.zen
8.760030e+00	7.884969e+01	20150416_STAG1gfpch8_Prometa\MitoSys2\Calibration\mEGFPC1_Noc\mEGFP_0_R1_P1_K1_Ch2-Ch1.zen
8.820030e+00	8.343301e+01	20150416_STAG1gfpch8_Prometa\MitoSys2\Calibration\mEGFPC1_Noc\mEGFP_0_R1_P1_K1_Ch2-Ch1.zen
8.880030e+00	7.959969e+01	20150416_STAG1gfpch8_Prometa\MitoSys2\Calibration\mEGFPC1_Noc\mEGFP_0_R1_P1_K1_Ch2-Ch1.zen
8.940030e+00	7.808303e+01	20150416_STAG1gfpch8_Prometa\MitoSys2\Calibration\mEGFPC1_Noc\mEGFP_0_R1_P1_K1_Ch2-Ch1.zen
9.000030e+00	7.321638e+01	20150416_STAG1gfpch8_Prometa\MitoSys2\Calibration\mEGFPC1_Noc\mEGFP_0_R1_P1_K1_Ch2-Ch1.zen
9.060030e+00	8.209969e+01	20150416_STAG1gfpch8_Prometa\MitoSys2\Calibration\mEGFPC1_Noc\mEGFP_0_R1_P1_K1_Ch2-Ch1.zen
9.120040e+00	8.003303e+01	20150416_STAG1gfpch8_Prometa\MitoSys2\Calibration\mEGFPC1_Noc\mEGFP_0_R1_P1_K1_Ch2-Ch1.zen
9.180040e+00	7.971636e+01	20150416_STAG1gfpch8_Prometa\MitoSys2\Calibration\mEGFPC1_Noc\mEGFP_0_R1_P1_K1_Ch2-Ch1.zen
9.240040e+00	7.753304e+01	20150416_STAG1gfpch8_Prometa\MitoSys2\Calibration\mEGFPC1_Noc\mEGFP_0_R1_P1_K1_Ch2-Ch1.zen
9.300040e+00	7.566637e+01	20150416_STAG1gfpch8_Prometa\MitoSys2\Calibration\mEGFPC1_Noc\mEGFP_0_R1_P1_K1_Ch2-Ch1.zen
9.360040e+00	7.853303e+01	20150416_STAG1gfpch8_Prometa\MitoSys2\Calibration\mEGFPC1_Noc\mEGFP_0_R1_P1_K1_Ch2-Ch1.zen
9.420040e+00	7.581638e+01	20150416_STAG1gfpch8_Prometa\MitoSys2\Calibration\mEGFPC1_Noc\mEGFP_0_R1_P1_K1_Ch2-Ch1.zen
9.480040e+00	7.834970e+01	20150416_STAG1gfpch8_Prometa\MitoSys2\Calibration\mEGFPC1_Noc\mEGFP_0_R1_P1_K1_Ch2-Ch1.zen
9.540040e+00	7.651637e+01	20150416_STAG1gfpch8_Prometa\MitoSys2\Calibration\mEGFPC1_Noc\mEGFP_0_R1_P1_K1_Ch2-Ch1.zen
9.600040e+00	7.979969e+01	20150416_STAG1gfpch8_Prometa\MitoSys2\Calibration\mEGFPC1_Noc\mEGFP_0_R1_P1_K1_Ch2-Ch1.zen
9.660040e+00	7.726637e+01	20150416_STAG1gfpch8_Prometa\MitoSys2\Calibration\mEGFPC1_Noc\mEGFP_0_R1_P1_K1_Ch2-Ch1.zen
9.720040e+00	8.226635e+01	20150416_STAG1gfpch8_Prometa\MitoSys2\Calibration\mEGFPC1_Noc\mEGFP_0_R1_P1_K1_Ch2-Ch1.zen
9.780040e+00	7.326639e+01	20150416_STAG1gfpch8_Prometa\MitoSys2\Calibration\mEGFPC1_Noc\mEGFP_0_R1_P1_K1_Ch2-Ch1.zen
9.840040e+00	7.289972e+01	20150416_STAG1gfpch8_Prometa\MitoSys2\Calibration\mEGFPC1_Noc\mEGFP_0_R1_P1_K1_Ch2-Ch1.zen
9.900040e+00	7.443304e+01	20150416_STAG1gfpch8_Prometa\MitoSys2\Calibration\mEGFPC1_Noc\mEGFP_0_R1_P1_K1_Ch2-Ch1.zen
9.960040e+00	7.381638e+01	20150416_STAG1gfpch8_Prometa\MitoSys2\Calibration\mEGFPC1_Noc\mEGFP_0_R1_P1_K1_Ch2-Ch1.zen
1.002004e+01	7.781637e+01	20150416_STAG1gfpch8_Prometa\MitoSys2\Calibration\mEGFPC1_Noc\mEGFP_0_R1_P1_K1_Ch2-Ch1.zen
1.008004e+01	7.556638e+01	20150416_STAG1gfpch8_Prometa\MitoSys2\Calibration\mEGFPC1_Noc\mEGFP_0_R1_P1_K1_Ch2-Ch1.zen
1.014004e+01	7.171639e+01	20150416_STAG1gfpch8_Prometa\MitoSys2\Calibration\mEGFPC1_Noc\mEGFP_0_R1_P1_K1_Ch2-Ch1.zen
1.020004e+01	7.219972e+01	20150416_STAG1gfpch8_Prometa\MitoSys2\Calibration\mEGFPC1_Noc\mEGFP_0_R1_P1_K1_Ch2-Ch1.zen
1.026004e+01	7.801637e+01	20150416_STAG1gfpch8_Prometa\MitoSys2\Calibration\mEGFPC1_Noc\mEGFP_0_R1_P1_K1_Ch2-Ch1.zen
1.032004e+01	7.754970e+01	20150416_STAG1gfpch8_Prometa\MitoSys2\Calibration\mEGFPC1_Noc\mEGFP_0_R1_P1_K1_Ch2-Ch1.zen
1.038004e+01	7.093306e+01	20150416_STAG1gfpch8_Prometa\MitoSys2\Calibration\mEGFPC1_Noc\mEGFP_0_R1_P1_K1_Ch2-Ch1.zen
1.044004e+01	8.523300e+01	20150416_STAG1gfpch8_Prometa\MitoSys2\Calibration\mEGFPC1_Noc\mEGFP_0_R1_P1_K1_Ch2-Ch1.zen
1.050004e+01	7.953303e+01	20150416_STAG1gfpch8_Prometa\MitoSys2\Calibration\mEGFPC1_Noc\mEGFP_0_R1_P1_K1_Ch2-Ch1.zen
1.056004e+01	7.781637e+01	20150416_STAG1gfpch8_Prometa\MitoSys2\Calibration\mEGFPC1_Noc\mEGFP_0_R1_P1_K1_Ch2-Ch1.zen
1.062004e+01	7.826637e+01	20150416_STAG1gfpch8_Prometa\MitoSys2\Calibration\mEGFPC1_Noc\mEGFP_0_R1_P1_K1_Ch2-Ch1.zen
1.068004e+01	8.346635e+01	20150416_STAG1gfpch8_Prometa\MitoSys2\Calibration\mEGFPC1_Noc\mEGFP_0_R1_P1_K1_Ch2-Ch1.zen
1.074004e+01	7.551637e+01	20150416_STAG1gfpch8_Prometa\MitoSys2\Calibration\mEGFPC1_Noc\mEGFP_0_R1_P1_K1_Ch2-Ch1.zen
1.080004e+01	7.816637e+01	20150416_STAG1gfpch8_Prometa\MitoSys2\Calibration\mEGFPC1_Noc\mEGFP_0_R1_P1_K1_Ch2-Ch1.zen
1.086004e+01	7.601637e+01	20150416_STAG1gfpch8_Prometa\MitoSys2\Calibration\mEGFPC1_Noc\mEGFP_0_R1_P1_K1_Ch2-Ch1.zen
1.092004e+01	7.298306e+01	20150416_STAG1gfpch8_Prometa\MitoSys2\Calibration\mEGFPC1_Noc\mEGFP_0_R1_P1_K1_Ch2-Ch1.zen
1.098004e+01	7.568304e+01	20150416_STAG1gfpch8_Prometa\MitoSys2\Calibration\mEGFPC1_Noc\mEGFP_0_R1_P1_K1_Ch2-Ch1.zen
1.104004e+01	7.969969e+01	20150416_STAG1gfpch8_Prometa\MitoSys2\Calibration\mEGFPC1_Noc\mEGFP_0_R1_P1_K1_Ch2-Ch1.zen
1.110004e+01	7.853303e+01	20150416_STAG1gfpch8_Prometa\MitoSys2\Calibration\mEGFPC1_Noc\mEGFP_0_R1_P1_K1_Ch2-Ch1.zen
1.116004e+01	7.381638e+01	20150416_STAG1gfpch8_Prometa\MitoSys2\Calibration\mEGFPC1_Noc\mEGFP_0_R1_P1_K1_Ch2-Ch1.zen
1.122004e+01	7.136639e+01	20150416_STAG1gfpch8_Prometa\MitoSys2\Calibration\mEGFPC1_Noc\mEGFP_0_R1_P1_K1_Ch2-Ch1.zen
1.128004e+01	7.713303e+01	20150416_STAG1gfpch8_Prometa\MitoSys2\Calibration\mEGFPC1_Noc\mEGFP_0_R1_P1_K1_Ch2-Ch1.zen
1.134004e+01	7.651637e+01	20150416_STAG1gfpch8_Prometa\MitoSys2\Calibration\mEGFPC1_Noc\mEGFP_0_R1_P1_K1_Ch2-Ch1.zen
1.140004e+01	7.658304e+01	20150416_STAG1gfpch8_Prometa\MitoSys2\Calibration\mEGFPC1_Noc\mEGFP_0_R1_P1_K1_Ch2-Ch1.zen
1.146004e+01	8.019969e+01	20150416_STAG1gfpch8_Prometa\MitoSys2\Calibration\mEGFPC1_Noc\mEGFP_0_R1_P1_K1_Ch2-Ch1.zen
1.152004e+01	7.474971e+01	20150416_STAG1gfpch8_Prometa\MitoSys2\Calibration\mEGFPC1_Noc\mEGFP_0_R1_P1_K1_Ch2-Ch1.zen
1.158004e+01	7.541637e+01	20150416_STAG1gfpch8_Prometa\MitoSys2\Calibration\mEGFPC1_Noc\mEGFP_0_R1_P1_K1_Ch2-Ch1.zen
1.164005e+01	7.113306e+01	20150416_STAG1gfpch8_Prometa\MitoSys2\Calibration\mEGFPC1_Noc\mEGFP_0_R1_P1_K1_Ch2-Ch1.zen
1.170004e+01	7.819970e+01	20150416_STAG1gfpch8_Prometa\MitoSys2\Calibration\mEGFPC1_Noc\mEGFP_0_R1_P1_K1_Ch2-Ch1.zen
1.176005e+01	8.249968e+01	20150416_STAG1gfpch8_Prometa\MitoSys2\Calibration\mEGFPC1_Noc\mEGFP_0_R1_P1_K1_Ch2-Ch1.zen
1.182005e+01	7.808303e+01	20150416_STAG1gfpch8_Prometa\MitoSys2\Calibration\mEGFPC1_Noc\mEGFP_0_R1_P1_K1_Ch2-Ch1.zen
1.188005e+01	7.836636e+01	20150416_STAG1gfpch8_Prometa\MitoSys2\Calibration\mEGFPC1_Noc\mEGFP_0_R1_P1_K1_Ch2-Ch1.zen
1.194005e+01	7.433305e+01	20150416_STAG1gfpch8_Prometa\MitoSys2\Calibration\mEGFPC1_Noc\mEGFP_0_R1_P1_K1_Ch2-Ch1.zen
1.200005e+01	8.114969e+01	20150416_STAG1gfpch8_Prometa\MitoSys2\Calibration\mEGFPC1_Noc\mEGFP_0_R1_P1_K1_Ch2-Ch1.zen
1.206005e+01	7.856636e+01	20150416_STAG1gfpch8_Prometa\MitoSys2\Calibration\mEGFPC1_Noc\mEGFP_0_R1_P1_K1_Ch2-Ch1.zen
1.212005e+01	8.109969e+01	20150416_STAG1gfpch8_Prometa\MitoSys2\Calibration\mEGFPC1_Noc\mEGFP_0_R1_P1_K1_Ch2-Ch1.zen
1.218005e+01	7.413305e+01	20150416_STAG1gfpch8_Prometa\MitoSys2\Calibration\mEGFPC1_Noc\mEGFP_0_R1_P1_K1_Ch2-Ch1.zen
1.224005e+01	7.444971e+01	20150416_STAG1gfpch8_Prometa\MitoSys2\Calibration\mEGFPC1_Noc\mEGFP_0_R1_P1_K1_Ch2-Ch1.zen
1.230005e+01	7.603304e+01	20150416_STAG1gfpch8_Prometa\MitoSys2\Calibration\mEGFPC1_Noc\mEGFP_0_R1_P1_K1_Ch2-Ch1.zen
1.236005e+01	7.474971e+01	20150416_STAG1gfpch8_Prometa\MitoSys2\Calibration\mEGFPC1_Noc\mEGFP_0_R1_P1_K1_Ch2-Ch1.zen
1.242005e+01	7.558304e+01	20150416_STAG1gfpch8_Prometa\MitoSys2\Calibration\mEGFPC1_Noc\mEGFP_0_R1_P1_K1_Ch2-Ch1.zen
1.248005e+01	8.476634e+01	20150416_STAG1gfpch8_Prometa\MitoSys2\Calibration\mEGFPC1_Noc\mEGFP_0_R1_P1_K1_Ch2-Ch1.zen
1.254005e+01	7.838303e+01	20150416_STAG1gfpch8_Prometa\MitoSys2\Calibration\mEGFPC1_Noc\mEGFP_0_R1_P1_K1_Ch2-Ch1.zen
1.260005e+01	7.439971e+01	20150416_STAG1gfpch8_Prometa\MitoSys2\Calibration\mEGFPC1_Noc\mEGFP_0_R1_P1_K1_Ch2-Ch1.zen
1.266005e+01	7.024973e+01	20150416_STAG1gfpch8_Prometa\MitoSys2\Calibration\mEGFPC1_Noc\mEGFP_0_R1_P1_K1_Ch2-Ch1.zen
1.272005e+01	8.114969e+01	20150416_STAG1gfpch8_Prometa\MitoSys2\Calibration\mEGFPC1_Noc\mEGFP_0_R1_P1_K1_Ch2-Ch1.zen
1.278005e+01	7.696637e+01	20150416_STAG1gfpch8_Prometa\MitoSys2\Calibration\mEGFPC1_Noc\mEGFP_0_R1_P1_K1_Ch2-Ch1.zen
1.284005e+01	7.333305e+01	20150416_STAG1gfpch8_Prometa\MitoSys2\Calibration\mEGFPC1_Noc\mEGFP_0_R1_P1_K1_Ch2-Ch1.zen
1.290005e+01	7.339972e+01	20150416_STAG1gfpch8_Prometa\MitoSys2\Calibration\mEGFPC1_Noc\mEGFP_0_R1_P1_K1_Ch2-Ch1.zen
1.296005e+01	7.251639e+01	20150416_STAG1gfpch8_Prometa\MitoSys2\Calibration\mEGFPC1_Noc\mEGFP_0_R1_P1_K1_Ch2-Ch1.zen
1.302005e+01	7.361639e+01	20150416_STAG1gfpch8_Prometa\MitoSys2\Calibration\mEGFPC1_Noc\mEGFP_0_R1_P1_K1_Ch2-Ch1.zen
1.308005e+01	7.768304e+01	20150416_STAG1gfpch8_Prometa\MitoSys2\Calibration\mEGFPC1_Noc\mEGFP_0_R1_P1_K1_Ch2-Ch1.zen
1.314005e+01	8.061636e+01	20150416_STAG1gfpch8_Prometa\MitoSys2\Calibration\mEGFPC1_Noc\mEGFP_0_R1_P1_K1_Ch2-Ch1.zen
1.320005e+01	7.659971e+01	20150416_STAG1gfpch8_Prometa\MitoSys2\Calibration\mEGFPC1_Noc\mEGFP_0_R1_P1_K1_Ch2-Ch1.zen
1.326005e+01	8.254968e+01	20150416_STAG1gfpch8_Prometa\MitoSys2\Calibration\mEGFPC1_Noc\mEGFP_0_R1_P1_K1_Ch2-Ch1.zen
1.332005e+01	7.494971e+01	20150416_STAG1gfpch8_Prometa\MitoSys2\Calibration\mEGFPC1_Noc\mEGFP_0_R1_P1_K1_Ch2-Ch1.zen
1.338005e+01	7.489971e+01	20150416_STAG1gfpch8_Prometa\MitoSys2\Calibration\mEGFPC1_Noc\mEGFP_0_R1_P1_K1_Ch2-Ch1.zen
1.344005e+01	8.046635e+01	20150416_STAG1gfpch8_Prometa\MitoSys2\Calibration\mEGFPC1_Noc\mEGFP_0_R1_P1_K1_Ch2-Ch1.zen
1.350005e+01	7.349972e+01	20150416_STAG1gfpch8_Prometa\MitoSys2\Calibration\mEGFPC1_Noc\mEGFP_0_R1_P1_K1_Ch2-Ch1.zen
1.356005e+01	7.324972e+01	20150416_STAG1gfpch8_Prometa\MitoSys2\Calibration\mEGFPC1_Noc\mEGFP_0_R1_P1_K1_Ch2-Ch1.zen
1.362005e+01	8.136636e+01	20150416_STAG1gfpch8_Prometa\MitoSys2\Calibration\mEGFPC1_Noc\mEGFP_0_R1_P1_K1_Ch2-Ch1.zen
1.368005e+01	8.054969e+01	20150416_STAG1gfpch8_Prometa\MitoSys2\Calibration\mEGFPC1_Noc\mEGFP_0_R1_P1_K1_Ch2-Ch1.zen
1.374005e+01	7.581638e+01	20150416_STAG1gfpch8_Prometa\MitoSys2\Calibration\mEGFPC1_Noc\mEGFP_0_R1_P1_K1_Ch2-Ch1.zen
1.380005e+01	8.271635e+01	20150416_STAG1gfpch8_Prometa\MitoSys2\Calibration\mEGFPC1_Noc\mEGFP_0_R1_P1_K1_Ch2-Ch1.zen
1.386005e+01	7.929970e+01	20150416_STAG1gfpch8_Prometa\MitoSys2\Calibration\mEGFPC1_Noc\mEGFP_0_R1_P1_K1_Ch2-Ch1.zen
1.392005e+01	7.791637e+01	20150416_STAG1gfpch8_Prometa\MitoSys2\Calibration\mEGFPC1_Noc\mEGFP_0_R1_P1_K1_Ch2-Ch1.zen
1.398005e+01	8.039969e+01	20150416_STAG1gfpch8_Prometa\MitoSys2\Calibration\mEGFPC1_Noc\mEGFP_0_R1_P1_K1_Ch2-Ch1.zen
1.404005e+01	8.124969e+01	20150416_STAG1gfpch8_Prometa\MitoSys2\Calibration\mEGFPC1_Noc\mEGFP_0_R1_P1_K1_Ch2-Ch1.zen
1.410005e+01	7.933303e+01	20150416_STAG1gfpch8_Prometa\MitoSys2\Calibration\mEGFPC1_Noc\mEGFP_0_R1_P1_K1_Ch2-Ch1.zen
1.416005e+01	7.821636e+01	20150416_STAG1gfpch8_Prometa\MitoSys2\Calibration\mEGFPC1_Noc\mEGFP_0_R1_P1_K1_Ch2-Ch1.zen
1.422005e+01	8.016636e+01	20150416_STAG1gfpch8_Prometa\MitoSys2\Calibration\mEGFPC1_Noc\mEGFP_0_R1_P1_K1_Ch2-Ch1.zen
1.428006e+01	7.679971e+01	20150416_STAG1gfpch8_Prometa\MitoSys2\Calibration\mEGFPC1_Noc\mEGFP_0_R1_P1_K1_Ch2-Ch1.zen
1.434006e+01	7.098306e+01	20150416_STAG1gfpch8_Prometa\MitoSys2\Calibration\mEGFPC1_Noc\mEGFP_0_R1_P1_K1_Ch2-Ch1.zen
1.440006e+01	7.933303e+01	20150416_STAG1gfpch8_Prometa\MitoSys2\Calibration\mEGFPC1_Noc\mEGFP_0_R1_P1_K1_Ch2-Ch1.zen
1.446006e+01	8.229968e+01	20150416_STAG1gfpch8_Prometa\MitoSys2\Calibration\mEGFPC1_Noc\mEGFP_0_R1_P1_K1_Ch2-Ch1.zen
1.452006e+01	8.348301e+01	20150416_STAG1gfpch8_Prometa\MitoSys2\Calibration\mEGFPC1_Noc\mEGFP_0_R1_P1_K1_Ch2-Ch1.zen
1.458006e+01	7.634971e+01	20150416_STAG1gfpch8_Prometa\MitoSys2\Calibration\mEGFPC1_Noc\mEGFP_0_R1_P1_K1_Ch2-Ch1.zen
1.464006e+01	9.501630e+01	20150416_STAG1gfpch8_Prometa\MitoSys2\Calibration\mEGFPC1_Noc\mEGFP_0_R1_P1_K1_Ch2-Ch1.zen
1.470006e+01	7.593304e+01	20150416_STAG1gfpch8_Prometa\MitoSys2\Calibration\mEGFPC1_Noc\mEGFP_0_R1_P1_K1_Ch2-Ch1.zen
1.476006e+01	8.096635e+01	20150416_STAG1gfpch8_Prometa\MitoSys2\Calibration\mEGFPC1_Noc\mEGFP_0_R1_P1_K1_Ch2-Ch1.zen
1.482006e+01	7.213306e+01	20150416_STAG1gfpch8_Prometa\MitoSys2\Calibration\mEGFPC1_Noc\mEGFP_0_R1_P1_K1_Ch2-Ch1.zen
1.488006e+01	7.449971e+01	20150416_STAG1gfpch8_Prometa\MitoSys2\Calibration\mEGFPC1_Noc\mEGFP_0_R1_P1_K1_Ch2-Ch1.zen
1.494006e+01	7.683304e+01	20150416_STAG1gfpch8_Prometa\MitoSys2\Calibration\mEGFPC1_Noc\mEGFP_0_R1_P1_K1_Ch2-Ch1.zen
1.500006e+01	7.843303e+01	20150416_STAG1gfpch8_Prometa\MitoSys2\Calibration\mEGFPC1_Noc\mEGFP_0_R1_P1_K1_Ch2-Ch1.zen
1.506006e+01	7.336639e+01	20150416_STAG1gfpch8_Prometa\MitoSys2\Calibration\mEGFPC1_Noc\mEGFP_0_R1_P1_K1_Ch2-Ch1.zen
1.512006e+01	7.403305e+01	20150416_STAG1gfpch8_Prometa\MitoSys2\Calibration\mEGFPC1_Noc\mEGFP_0_R1_P1_K1_Ch2-Ch1.zen
1.518006e+01	7.466638e+01	20150416_STAG1gfpch8_Prometa\MitoSys2\Calibration\mEGFPC1_Noc\mEGFP_0_R1_P1_K1_Ch2-Ch1.zen
1.524006e+01	7.578304e+01	20150416_STAG1gfpch8_Prometa\MitoSys2\Calibration\mEGFPC1_Noc\mEGFP_0_R1_P1_K1_Ch2-Ch1.zen
1.530006e+01	7.129973e+01	20150416_STAG1gfpch8_Prometa\MitoSys2\Calibration\mEGFPC1_Noc\mEGFP_0_R1_P1_K1_Ch2-Ch1.zen
1.536006e+01	7.484971e+01	20150416_STAG1gfpch8_Prometa\MitoSys2\Calibration\mEGFPC1_Noc\mEGFP_0_R1_P1_K1_Ch2-Ch1.zen
1.542006e+01	7.851637e+01	20150416_STAG1gfpch8_Prometa\MitoSys2\Calibration\mEGFPC1_Noc\mEGFP_0_R1_P1_K1_Ch2-Ch1.zen
1.548006e+01	7.784970e+01	20150416_STAG1gfpch8_Prometa\MitoSys2\Calibration\mEGFPC1_Noc\mEGFP_0_R1_P1_K1_Ch2-Ch1.zen
1.554006e+01	7.831637e+01	20150416_STAG1gfpch8_Prometa\MitoSys2\Calibration\mEGFPC1_Noc\mEGFP_0_R1_P1_K1_Ch2-Ch1.zen
1.560006e+01	7.343305e+01	20150416_STAG1gfpch8_Prometa\MitoSys2\Calibration\mEGFPC1_Noc\mEGFP_0_R1_P1_K1_Ch2-Ch1.zen
1.566006e+01	7.806637e+01	20150416_STAG1gfpch8_Prometa\MitoSys2\Calibration\mEGFPC1_Noc\mEGFP_0_R1_P1_K1_Ch2-Ch1.zen
1.572006e+01	7.621637e+01	20150416_STAG1gfpch8_Prometa\MitoSys2\Calibration\mEGFPC1_Noc\mEGFP_0_R1_P1_K1_Ch2-Ch1.zen
1.578006e+01	7.084972e+01	20150416_STAG1gfpch8_Prometa\MitoSys2\Calibration\mEGFPC1_Noc\mEGFP_0_R1_P1_K1_Ch2-Ch1.zen
1.584006e+01	7.174973e+01	20150416_STAG1gfpch8_Prometa\MitoSys2\Calibration\mEGFPC1_Noc\mEGFP_0_R1_P1_K1_Ch2-Ch1.zen
1.590006e+01	7.408305e+01	20150416_STAG1gfpch8_Prometa\MitoSys2\Calibration\mEGFPC1_Noc\mEGFP_0_R1_P1_K1_Ch2-Ch1.zen
1.596006e+01	7.311639e+01	20150416_STAG1gfpch8_Prometa\MitoSys2\Calibration\mEGFPC1_Noc\mEGFP_0_R1_P1_K1_Ch2-Ch1.zen
1.602006e+01	7.763303e+01	20150416_STAG1gfpch8_Prometa\MitoSys2\Calibration\mEGFPC1_Noc\mEGFP_0_R1_P1_K1_Ch2-Ch1.zen
1.608006e+01	7.784970e+01	20150416_STAG1gfpch8_Prometa\MitoSys2\Calibration\mEGFPC1_Noc\mEGFP_0_R1_P1_K1_Ch2-Ch1.zen
1.614006e+01	7.638304e+01	20150416_STAG1gfpch8_Prometa\MitoSys2\Calibration\mEGFPC1_Noc\mEGFP_0_R1_P1_K1_Ch2-Ch1.zen
1.620006e+01	7.914970e+01	20150416_STAG1gfpch8_Prometa\MitoSys2\Calibration\mEGFPC1_Noc\mEGFP_0_R1_P1_K1_Ch2-Ch1.zen
1.626006e+01	8.009969e+01	20150416_STAG1gfpch8_Prometa\MitoSys2\Calibration\mEGFPC1_Noc\mEGFP_0_R1_P1_K1_Ch2-Ch1.zen
1.632006e+01	7.543304e+01	20150416_STAG1gfpch8_Prometa\MitoSys2\Calibration\mEGFPC1_Noc\mEGFP_0_R1_P1_K1_Ch2-Ch1.zen
1.638006e+01	7.666637e+01	20150416_STAG1gfpch8_Prometa\MitoSys2\Calibration\mEGFPC1_Noc\mEGFP_0_R1_P1_K1_Ch2-Ch1.zen
1.644006e+01	7.673304e+01	20150416_STAG1gfpch8_Prometa\MitoSys2\Calibration\mEGFPC1_Noc\mEGFP_0_R1_P1_K1_Ch2-Ch1.zen
1.650006e+01	7.688303e+01	20150416_STAG1gfpch8_Prometa\MitoSys2\Calibration\mEGFPC1_Noc\mEGFP_0_R1_P1_K1_Ch2-Ch1.zen
1.656006e+01	7.981636e+01	20150416_STAG1gfpch8_Prometa\MitoSys2\Calibration\mEGFPC1_Noc\mEGFP_0_R1_P1_K1_Ch2-Ch1.zen
1.662006e+01	7.864970e+01	20150416_STAG1gfpch8_Prometa\MitoSys2\Calibration\mEGFPC1_Noc\mEGFP_0_R1_P1_K1_Ch2-Ch1.zen
1.668007e+01	7.706637e+01	20150416_STAG1gfpch8_Prometa\MitoSys2\Calibration\mEGFPC1_Noc\mEGFP_0_R1_P1_K1_Ch2-Ch1.zen
1.674006e+01	7.103306e+01	20150416_STAG1gfpch8_Prometa\MitoSys2\Calibration\mEGFPC1_Noc\mEGFP_0_R1_P1_K1_Ch2-Ch1.zen
1.680006e+01	7.768304e+01	20150416_STAG1gfpch8_Prometa\MitoSys2\Calibration\mEGFPC1_Noc\mEGFP_0_R1_P1_K1_Ch2-Ch1.zen
1.686007e+01	7.519971e+01	20150416_STAG1gfpch8_Prometa\MitoSys2\Calibration\mEGFPC1_Noc\mEGFP_0_R1_P1_K1_Ch2-Ch1.zen
1.692006e+01	7.663304e+01	20150416_STAG1gfpch8_Prometa\MitoSys2\Calibration\mEGFPC1_Noc\mEGFP_0_R1_P1_K1_Ch2-Ch1.zen
1.698007e+01	7.813303e+01	20150416_STAG1gfpch8_Prometa\MitoSys2\Calibration\mEGFPC1_Noc\mEGFP_0_R1_P1_K1_Ch2-Ch1.zen
1.704007e+01	7.271638e+01	20150416_STAG1gfpch8_Prometa\MitoSys2\Calibration\mEGFPC1_Noc\mEGFP_0_R1_P1_K1_Ch2-Ch1.zen
1.710007e+01	7.276639e+01	20150416_STAG1gfpch8_Prometa\MitoSys2\Calibration\mEGFPC1_Noc\mEGFP_0_R1_P1_K1_Ch2-Ch1.zen
1.716007e+01	7.616637e+01	20150416_STAG1gfpch8_Prometa\MitoSys2\Calibration\mEGFPC1_Noc\mEGFP_0_R1_P1_K1_Ch2-Ch1.zen
1.722007e+01	7.688303e+01	20150416_STAG1gfpch8_Prometa\MitoSys2\Calibration\mEGFPC1_Noc\mEGFP_0_R1_P1_K1_Ch2-Ch1.zen
1.728007e+01	7.498305e+01	20150416_STAG1gfpch8_Prometa\MitoSys2\Calibration\mEGFPC1_Noc\mEGFP_0_R1_P1_K1_Ch2-Ch1.zen
1.734007e+01	7.354971e+01	20150416_STAG1gfpch8_Prometa\MitoSys2\Calibration\mEGFPC1_Noc\mEGFP_0_R1_P1_K1_Ch2-Ch1.zen
1.740007e+01	7.791637e+01	20150416_STAG1gfpch8_Prometa\MitoSys2\Calibration\mEGFPC1_Noc\mEGFP_0_R1_P1_K1_Ch2-Ch1.zen
1.746007e+01	8.383301e+01	20150416_STAG1gfpch8_Prometa\MitoSys2\Calibration\mEGFPC1_Noc\mEGFP_0_R1_P1_K1_Ch2-Ch1.zen
1.752007e+01	8.313301e+01	20150416_STAG1gfpch8_Prometa\MitoSys2\Calibration\mEGFPC1_Noc\mEGFP_0_R1_P1_K1_Ch2-Ch1.zen
1.758007e+01	7.853303e+01	20150416_STAG1gfpch8_Prometa\MitoSys2\Calibration\mEGFPC1_Noc\mEGFP_0_R1_P1_K1_Ch2-Ch1.zen
1.764007e+01	7.541637e+01	20150416_STAG1gfpch8_Prometa\MitoSys2\Calibration\mEGFPC1_Noc\mEGFP_0_R1_P1_K1_Ch2-Ch1.zen
1.770007e+01	7.723303e+01	20150416_STAG1gfpch8_Prometa\MitoSys2\Calibration\mEGFPC1_Noc\mEGFP_0_R1_P1_K1_Ch2-Ch1.zen
1.776007e+01	7.438305e+01	20150416_STAG1gfpch8_Prometa\MitoSys2\Calibration\mEGFPC1_Noc\mEGFP_0_R1_P1_K1_Ch2-Ch1.zen
1.782007e+01	7.926636e+01	20150416_STAG1gfpch8_Prometa\MitoSys2\Calibration\mEGFPC1_Noc\mEGFP_0_R1_P1_K1_Ch2-Ch1.zen
1.788007e+01	7.726637e+01	20150416_STAG1gfpch8_Prometa\MitoSys2\Calibration\mEGFPC1_Noc\mEGFP_0_R1_P1_K1_Ch2-Ch1.zen
1.794007e+01	8.053302e+01	20150416_STAG1gfpch8_Prometa\MitoSys2\Calibration\mEGFPC1_Noc\mEGFP_0_R1_P1_K1_Ch2-Ch1.zen
1.800007e+01	7.866637e+01	20150416_STAG1gfpch8_Prometa\MitoSys2\Calibration\mEGFPC1_Noc\mEGFP_0_R1_P1_K1_Ch2-Ch1.zen
1.806007e+01	7.658304e+01	20150416_STAG1gfpch8_Prometa\MitoSys2\Calibration\mEGFPC1_Noc\mEGFP_0_R1_P1_K1_Ch2-Ch1.zen
1.812007e+01	7.834970e+01	20150416_STAG1gfpch8_Prometa\MitoSys2\Calibration\mEGFPC1_Noc\mEGFP_0_R1_P1_K1_Ch2-Ch1.zen
1.818007e+01	7.698304e+01	20150416_STAG1gfpch8_Prometa\MitoSys2\Calibration\mEGFPC1_Noc\mEGFP_0_R1_P1_K1_Ch2-Ch1.zen
1.824007e+01	7.678304e+01	20150416_STAG1gfpch8_Prometa\MitoSys2\Calibration\mEGFPC1_Noc\mEGFP_0_R1_P1_K1_Ch2-Ch1.zen
1.830007e+01	7.718304e+01	20150416_STAG1gfpch8_Prometa\MitoSys2\Calibration\mEGFPC1_Noc\mEGFP_0_R1_P1_K1_Ch2-Ch1.zen
1.836007e+01	8.069969e+01	20150416_STAG1gfpch8_Prometa\MitoSys2\Calibration\mEGFPC1_Noc\mEGFP_0_R1_P1_K1_Ch2-Ch1.zen
1.842007e+01	7.959969e+01	20150416_STAG1gfpch8_Prometa\MitoSys2\Calibration\mEGFPC1_Noc\mEGFP_0_R1_P1_K1_Ch2-Ch1.zen
1.848007e+01	8.709966e+01	20150416_STAG1gfpch8_Prometa\MitoSys2\Calibration\mEGFPC1_Noc\mEGFP_0_R1_P1_K1_Ch2-Ch1.zen
1.854007e+01	7.826637e+01	20150416_STAG1gfpch8_Prometa\MitoSys2\Calibration\mEGFPC1_Noc\mEGFP_0_R1_P1_K1_Ch2-Ch1.zen
1.860007e+01	7.418304e+01	20150416_STAG1gfpch8_Prometa\MitoSys2\Calibration\mEGFPC1_Noc\mEGFP_0_R1_P1_K1_Ch2-Ch1.zen
1.866007e+01	7.639970e+01	20150416_STAG1gfpch8_Prometa\MitoSys2\Calibration\mEGFPC1_Noc\mEGFP_0_R1_P1_K1_Ch2-Ch1.zen
1.872007e+01	7.246638e+01	20150416_STAG1gfpch8_Prometa\MitoSys2\Calibration\mEGFPC1_Noc\mEGFP_0_R1_P1_K1_Ch2-Ch1.zen
1.878007e+01	7.554971e+01	20150416_STAG1gfpch8_Prometa\MitoSys2\Calibration\mEGFPC1_Noc\mEGFP_0_R1_P1_K1_Ch2-Ch1.zen
1.884007e+01	7.786636e+01	20150416_STAG1gfpch8_Prometa\MitoSys2\Calibration\mEGFPC1_Noc\mEGFP_0_R1_P1_K1_Ch2-Ch1.zen
1.890007e+01	7.173306e+01	20150416_STAG1gfpch8_Prometa\MitoSys2\Calibration\mEGFPC1_Noc\mEGFP_0_R1_P1_K1_Ch2-Ch1.zen
1.896007e+01	7.531638e+01	20150416_STAG1gfpch8_Prometa\MitoSys2\Calibration\mEGFPC1_Noc\mEGFP_0_R1_P1_K1_Ch2-Ch1.zen
1.902007e+01	7.589970e+01	20150416_STAG1gfpch8_Prometa\MitoSys2\Calibration\mEGFPC1_Noc\mEGFP_0_R1_P1_K1_Ch2-Ch1.zen
1.908007e+01	8.561633e+01	20150416_STAG1gfpch8_Prometa\MitoSys2\Calibration\mEGFPC1_Noc\mEGFP_0_R1_P1_K1_Ch2-Ch1.zen
1.914007e+01	7.951636e+01	20150416_STAG1gfpch8_Prometa\MitoSys2\Calibration\mEGFPC1_Noc\mEGFP_0_R1_P1_K1_Ch2-Ch1.zen
1.920007e+01	7.806637e+01	20150416_STAG1gfpch8_Prometa\MitoSys2\Calibration\mEGFPC1_Noc\mEGFP_0_R1_P1_K1_Ch2-Ch1.zen
1.926007e+01	7.926636e+01	20150416_STAG1gfpch8_Prometa\MitoSys2\Calibration\mEGFPC1_Noc\mEGFP_0_R1_P1_K1_Ch2-Ch1.zen
1.932007e+01	7.479971e+01	20150416_STAG1gfpch8_Prometa\MitoSys2\Calibration\mEGFPC1_Noc\mEGFP_0_R1_P1_K1_Ch2-Ch1.zen
1.938008e+01	8.034969e+01	20150416_STAG1gfpch8_Prometa\MitoSys2\Calibration\mEGFPC1_Noc\mEGFP_0_R1_P1_K1_Ch2-Ch1.zen
1.944007e+01	7.788303e+01	20150416_STAG1gfpch8_Prometa\MitoSys2\Calibration\mEGFPC1_Noc\mEGFP_0_R1_P1_K1_Ch2-Ch1.zen
1.950007e+01	7.733304e+01	20150416_STAG1gfpch8_Prometa\MitoSys2\Calibration\mEGFPC1_Noc\mEGFP_0_R1_P1_K1_Ch2-Ch1.zen
1.956008e+01	7.793303e+01	20150416_STAG1gfpch8_Prometa\MitoSys2\Calibration\mEGFPC1_Noc\mEGFP_0_R1_P1_K1_Ch2-Ch1.zen
1.962008e+01	8.151635e+01	20150416_STAG1gfpch8_Prometa\MitoSys2\Calibration\mEGFPC1_Noc\mEGFP_0_R1_P1_K1_Ch2-Ch1.zen
1.968008e+01	7.979969e+01	20150416_STAG1gfpch8_Prometa\MitoSys2\Calibration\mEGFPC1_Noc\mEGFP_0_R1_P1_K1_Ch2-Ch1.zen
1.974008e+01	8.139969e+01	20150416_STAG1gfpch8_Prometa\MitoSys2\Calibration\mEGFPC1_Noc\mEGFP_0_R1_P1_K1_Ch2-Ch1.zen
1.980008e+01	7.033306e+01	20150416_STAG1gfpch8_Prometa\MitoSys2\Calibration\mEGFPC1_Noc\mEGFP_0_R1_P1_K1_Ch2-Ch1.zen
1.986008e+01	7.594971e+01	20150416_STAG1gfpch8_Prometa\MitoSys2\Calibration\mEGFPC1_Noc\mEGFP_0_R1_P1_K1_Ch2-Ch1.zen
1.992008e+01	7.833303e+01	20150416_STAG1gfpch8_Prometa\MitoSys2\Calibration\mEGFPC1_Noc\mEGFP_0_R1_P1_K1_Ch2-Ch1.zen
1.998008e+01	8.279968e+01	20150416_STAG1gfpch8_Prometa\MitoSys2\Calibration\mEGFPC1_Noc\mEGFP_0_R1_P1_K1_Ch2-Ch1.zen
2.004008e+01	8.114969e+01	20150416_STAG1gfpch8_Prometa\MitoSys2\Calibration\mEGFPC1_Noc\mEGFP_0_R1_P1_K1_Ch2-Ch1.zen
2.010008e+01	7.608304e+01	20150416_STAG1gfpch8_Prometa\MitoSys2\Calibration\mEGFPC1_Noc\mEGFP_0_R1_P1_K1_Ch2-Ch1.zen
2.016008e+01	7.493304e+01	20150416_STAG1gfpch8_Prometa\MitoSys2\Calibration\mEGFPC1_Noc\mEGFP_0_R1_P1_K1_Ch2-Ch1.zen
2.022008e+01	7.631638e+01	20150416_STAG1gfpch8_Prometa\MitoSys2\Calibration\mEGFPC1_Noc\mEGFP_0_R1_P1_K1_Ch2-Ch1.zen
2.028008e+01	7.968303e+01	20150416_STAG1gfpch8_Prometa\MitoSys2\Calibration\mEGFPC1_Noc\mEGFP_0_R1_P1_K1_Ch2-Ch1.zen
2.034008e+01	7.341638e+01	20150416_STAG1gfpch8_Prometa\MitoSys2\Calibration\mEGFPC1_Noc\mEGFP_0_R1_P1_K1_Ch2-Ch1.zen
2.040008e+01	7.343305e+01	20150416_STAG1gfpch8_Prometa\MitoSys2\Calibration\mEGFPC1_Noc\mEGFP_0_R1_P1_K1_Ch2-Ch1.zen
2.046008e+01	7.616637e+01	20150416_STAG1gfpch8_Prometa\MitoSys2\Calibration\mEGFPC1_Noc\mEGFP_0_R1_P1_K1_Ch2-Ch1.zen
2.052008e+01	6.813307e+01	20150416_STAG1gfpch8_Prometa\MitoSys2\Calibration\mEGFPC1_Noc\mEGFP_0_R1_P1_K1_Ch2-Ch1.zen
2.058008e+01	7.481638e+01	20150416_STAG1gfpch8_Prometa\MitoSys2\Calibration\mEGFPC1_Noc\mEGFP_0_R1_P1_K1_Ch2-Ch1.zen
2.064008e+01	7.123306e+01	20150416_STAG1gfpch8_Prometa\MitoSys2\Calibration\mEGFPC1_Noc\mEGFP_0_R1_P1_K1_Ch2-Ch1.zen
2.070008e+01	7.596638e+01	20150416_STAG1gfpch8_Prometa\MitoSys2\Calibration\mEGFPC1_Noc\mEGFP_0_R1_P1_K1_Ch2-Ch1.zen
2.076008e+01	7.836636e+01	20150416_STAG1gfpch8_Prometa\MitoSys2\Calibration\mEGFPC1_Noc\mEGFP_0_R1_P1_K1_Ch2-Ch1.zen
2.082008e+01	7.446638e+01	20150416_STAG1gfpch8_Prometa\MitoSys2\Calibration\mEGFPC1_Noc\mEGFP_0_R1_P1_K1_Ch2-Ch1.zen
2.088008e+01	7.256638e+01	20150416_STAG1gfpch8_Prometa\MitoSys2\Calibration\mEGFPC1_Noc\mEGFP_0_R1_P1_K1_Ch2-Ch1.zen
2.094008e+01	7.283305e+01	20150416_STAG1gfpch8_Prometa\MitoSys2\Calibration\mEGFPC1_Noc\mEGFP_0_R1_P1_K1_Ch2-Ch1.zen
2.100008e+01	7.584971e+01	20150416_STAG1gfpch8_Prometa\MitoSys2\Calibration\mEGFPC1_Noc\mEGFP_0_R1_P1_K1_Ch2-Ch1.zen
2.106008e+01	7.544971e+01	20150416_STAG1gfpch8_Prometa\MitoSys2\Calibration\mEGFPC1_Noc\mEGFP_0_R1_P1_K1_Ch2-Ch1.zen
2.112008e+01	7.399972e+01	20150416_STAG1gfpch8_Prometa\MitoSys2\Calibration\mEGFPC1_Noc\mEGFP_0_R1_P1_K1_Ch2-Ch1.zen
2.118008e+01	7.274972e+01	20150416_STAG1gfpch8_Prometa\MitoSys2\Calibration\mEGFPC1_Noc\mEGFP_0_R1_P1_K1_Ch2-Ch1.zen
2.124008e+01	7.419971e+01	20150416_STAG1gfpch8_Prometa\MitoSys2\Calibration\mEGFPC1_Noc\mEGFP_0_R1_P1_K1_Ch2-Ch1.zen
2.130008e+01	6.868307e+01	20150416_STAG1gfpch8_Prometa\MitoSys2\Calibration\mEGFPC1_Noc\mEGFP_0_R1_P1_K1_Ch2-Ch1.zen
2.136008e+01	7.371638e+01	20150416_STAG1gfpch8_Prometa\MitoSys2\Calibration\mEGFPC1_Noc\mEGFP_0_R1_P1_K1_Ch2-Ch1.zen
2.142008e+01	6.923306e+01	20150416_STAG1gfpch8_Prometa\MitoSys2\Calibration\mEGFPC1_Noc\mEGFP_0_R1_P1_K1_Ch2-Ch1.zen
2.148008e+01	7.651637e+01	20150416_STAG1gfpch8_Prometa\MitoSys2\Calibration\mEGFPC1_Noc\mEGFP_0_R1_P1_K1_Ch2-Ch1.zen
2.154008e+01	7.523304e+01	20150416_STAG1gfpch8_Prometa\MitoSys2\Calibration\mEGFPC1_Noc\mEGFP_0_R1_P1_K1_Ch2-Ch1.zen
2.160008e+01	7.373305e+01	20150416_STAG1gfpch8_Prometa\MitoSys2\Calibration\mEGFPC1_Noc\mEGFP_0_R1_P1_K1_Ch2-Ch1.zen
2.166008e+01	7.548304e+01	20150416_STAG1gfpch8_Prometa\MitoSys2\Calibration\mEGFPC1_Noc\mEGFP_0_R1_P1_K1_Ch2-Ch1.zen
2.172008e+01	7.414971e+01	20150416_STAG1gfpch8_Prometa\MitoSys2\Calibration\mEGFPC1_Noc\mEGFP_0_R1_P1_K1_Ch2-Ch1.zen
2.178008e+01	7.113306e+01	20150416_STAG1gfpch8_Prometa\MitoSys2\Calibration\mEGFPC1_Noc\mEGFP_0_R1_P1_K1_Ch2-Ch1.zen
2.184008e+01	7.316638e+01	20150416_STAG1gfpch8_Prometa\MitoSys2\Calibration\mEGFPC1_Noc\mEGFP_0_R1_P1_K1_Ch2-Ch1.zen
2.190008e+01	7.658304e+01	20150416_STAG1gfpch8_Prometa\MitoSys2\Calibration\mEGFPC1_Noc\mEGFP_0_R1_P1_K1_Ch2-Ch1.zen
2.196008e+01	7.644971e+01	20150416_STAG1gfpch8_Prometa\MitoSys2\Calibration\mEGFPC1_Noc\mEGFP_0_R1_P1_K1_Ch2-Ch1.zen
2.202008e+01	7.464971e+01	20150416_STAG1gfpch8_Prometa\MitoSys2\Calibration\mEGFPC1_Noc\mEGFP_0_R1_P1_K1_Ch2-Ch1.zen
2.208009e+01	7.239972e+01	20150416_STAG1gfpch8_Prometa\MitoSys2\Calibration\mEGFPC1_Noc\mEGFP_0_R1_P1_K1_Ch2-Ch1.zen
2.214009e+01	8.218301e+01	20150416_STAG1gfpch8_Prometa\MitoSys2\Calibration\mEGFPC1_Noc\mEGFP_0_R1_P1_K1_Ch2-Ch1.zen
2.220008e+01	7.051640e+01	20150416_STAG1gfpch8_Prometa\MitoSys2\Calibration\mEGFPC1_Noc\mEGFP_0_R1_P1_K1_Ch2-Ch1.zen
2.226009e+01	7.588304e+01	20150416_STAG1gfpch8_Prometa\MitoSys2\Calibration\mEGFPC1_Noc\mEGFP_0_R1_P1_K1_Ch2-Ch1.zen
2.232009e+01	7.271638e+01	20150416_STAG1gfpch8_Prometa\MitoSys2\Calibration\mEGFPC1_Noc\mEGFP_0_R1_P1_K1_Ch2-Ch1.zen
2.238009e+01	8.044969e+01	20150416_STAG1gfpch8_Prometa\MitoSys2\Calibration\mEGFPC1_Noc\mEGFP_0_R1_P1_K1_Ch2-Ch1.zen
2.244009e+01	7.238306e+01	20150416_STAG1gfpch8_Prometa\MitoSys2\Calibration\mEGFPC1_Noc\mEGFP_0_R1_P1_K1_Ch2-Ch1.zen
2.250009e+01	7.703304e+01	20150416_STAG1gfpch8_Prometa\MitoSys2\Calibration\mEGFPC1_Noc\mEGFP_0_R1_P1_K1_Ch2-Ch1.zen
2.256009e+01	7.554971e+01	20150416_STAG1gfpch8_Prometa\MitoSys2\Calibration\mEGFPC1_Noc\mEGFP_0_R1_P1_K1_Ch2-Ch1.zen
2.262009e+01	7.581638e+01	20150416_STAG1gfpch8_Prometa\MitoSys2\Calibration\mEGFPC1_Noc\mEGFP_0_R1_P1_K1_Ch2-Ch1.zen
2.268009e+01	6.981640e+01	20150416_STAG1gfpch8_Prometa\MitoSys2\Calibration\mEGFPC1_Noc\mEGFP_0_R1_P1_K1_Ch2-Ch1.zen
2.274009e+01	7.228306e+01	20150416_STAG1gfpch8_Prometa\MitoSys2\Calibration\mEGFPC1_Noc\mEGFP_0_R1_P1_K1_Ch2-Ch1.zen
2.280009e+01	7.498305e+01	20150416_STAG1gfpch8_Prometa\MitoSys2\Calibration\mEGFPC1_Noc\mEGFP_0_R1_P1_K1_Ch2-Ch1.zen
2.286009e+01	7.546638e+01	20150416_STAG1gfpch8_Prometa\MitoSys2\Calibration\mEGFPC1_Noc\mEGFP_0_R1_P1_K1_Ch2-Ch1.zen
2.292009e+01	7.146639e+01	20150416_STAG1gfpch8_Prometa\MitoSys2\Calibration\mEGFPC1_Noc\mEGFP_0_R1_P1_K1_Ch2-Ch1.zen
2.298009e+01	7.694971e+01	20150416_STAG1gfpch8_Prometa\MitoSys2\Calibration\mEGFPC1_Noc\mEGFP_0_R1_P1_K1_Ch2-Ch1.zen
2.304009e+01	7.056639e+01	20150416_STAG1gfpch8_Prometa\MitoSys2\Calibration\mEGFPC1_Noc\mEGFP_0_R1_P1_K1_Ch2-Ch1.zen
2.310009e+01	7.578304e+01	20150416_STAG1gfpch8_Prometa\MitoSys2\Calibration\mEGFPC1_Noc\mEGFP_0_R1_P1_K1_Ch2-Ch1.zen
2.316009e+01	7.413305e+01	20150416_STAG1gfpch8_Prometa\MitoSys2\Calibration\mEGFPC1_Noc\mEGFP_0_R1_P1_K1_Ch2-Ch1.zen
2.322009e+01	7.976636e+01	20150416_STAG1gfpch8_Prometa\MitoSys2\Calibration\mEGFPC1_Noc\mEGFP_0_R1_P1_K1_Ch2-Ch1.zen
2.328009e+01	7.004973e+01	20150416_STAG1gfpch8_Prometa\MitoSys2\Calibration\mEGFPC1_Noc\mEGFP_0_R1_P1_K1_Ch2-Ch1.zen
2.334009e+01	6.824974e+01	20150416_STAG1gfpch8_Prometa\MitoSys2\Calibration\mEGFPC1_Noc\mEGFP_0_R1_P1_K1_Ch2-Ch1.zen
2.340009e+01	6.978307e+01	20150416_STAG1gfpch8_Prometa\MitoSys2\Calibration\mEGFPC1_Noc\mEGFP_0_R1_P1_K1_Ch2-Ch1.zen
2.346009e+01	7.059973e+01	20150416_STAG1gfpch8_Prometa\MitoSys2\Calibration\mEGFPC1_Noc\mEGFP_0_R1_P1_K1_Ch2-Ch1.zen
2.352009e+01	7.458305e+01	20150416_STAG1gfpch8_Prometa\MitoSys2\Calibration\mEGFPC1_Noc\mEGFP_0_R1_P1_K1_Ch2-Ch1.zen
2.358009e+01	7.633304e+01	20150416_STAG1gfpch8_Prometa\MitoSys2\Calibration\mEGFPC1_Noc\mEGFP_0_R1_P1_K1_Ch2-Ch1.zen
2.364009e+01	7.813303e+01	20150416_STAG1gfpch8_Prometa\MitoSys2\Calibration\mEGFPC1_Noc\mEGFP_0_R1_P1_K1_Ch2-Ch1.zen
2.370009e+01	7.298306e+01	20150416_STAG1gfpch8_Prometa\MitoSys2\Calibration\mEGFPC1_Noc\mEGFP_0_R1_P1_K1_Ch2-Ch1.zen
2.376009e+01	7.991636e+01	20150416_STAG1gfpch8_Prometa\MitoSys2\Calibration\mEGFPC1_Noc\mEGFP_0_R1_P1_K1_Ch2-Ch1.zen
2.382009e+01	7.444971e+01	20150416_STAG1gfpch8_Prometa\MitoSys2\Calibration\mEGFPC1_Noc\mEGFP_0_R1_P1_K1_Ch2-Ch1.zen
2.388009e+01	6.726641e+01	20150416_STAG1gfpch8_Prometa\MitoSys2\Calibration\mEGFPC1_Noc\mEGFP_0_R1_P1_K1_Ch2-Ch1.zen
2.394009e+01	7.736637e+01	20150416_STAG1gfpch8_Prometa\MitoSys2\Calibration\mEGFPC1_Noc\mEGFP_0_R1_P1_K1_Ch2-Ch1.zen
2.400009e+01	7.686637e+01	20150416_STAG1gfpch8_Prometa\MitoSys2\Calibration\mEGFPC1_Noc\mEGFP_0_R1_P1_K1_Ch2-Ch1.zen
2.406009e+01	7.664970e+01	20150416_STAG1gfpch8_Prometa\MitoSys2\Calibration\mEGFPC1_Noc\mEGFP_0_R1_P1_K1_Ch2-Ch1.zen
2.412009e+01	7.874969e+01	20150416_STAG1gfpch8_Prometa\MitoSys2\Calibration\mEGFPC1_Noc\mEGFP_0_R1_P1_K1_Ch2-Ch1.zen
2.418009e+01	8.296635e+01	20150416_STAG1gfpch8_Prometa\MitoSys2\Calibration\mEGFPC1_Noc\mEGFP_0_R1_P1_K1_Ch2-Ch1.zen
2.424009e+01	7.706637e+01	20150416_STAG1gfpch8_Prometa\MitoSys2\Calibration\mEGFPC1_Noc\mEGFP_0_R1_P1_K1_Ch2-Ch1.zen
2.430009e+01	7.748303e+01	20150416_STAG1gfpch8_Prometa\MitoSys2\Calibration\mEGFPC1_Noc\mEGFP_0_R1_P1_K1_Ch2-Ch1.zen
2.436009e+01	8.029969e+01	20150416_STAG1gfpch8_Prometa\MitoSys2\Calibration\mEGFPC1_Noc\mEGFP_0_R1_P1_K1_Ch2-Ch1.zen
2.442009e+01	7.549971e+01	20150416_STAG1gfpch8_Prometa\MitoSys2\Calibration\mEGFPC1_Noc\mEGFP_0_R1_P1_K1_Ch2-Ch1.zen
2.448009e+01	7.223306e+01	20150416_STAG1gfpch8_Prometa\MitoSys2\Calibration\mEGFPC1_Noc\mEGFP_0_R1_P1_K1_Ch2-Ch1.zen
2.454009e+01	7.341638e+01	20150416_STAG1gfpch8_Prometa\MitoSys2\Calibration\mEGFPC1_Noc\mEGFP_0_R1_P1_K1_Ch2-Ch1.zen
2.460010e+01	7.483305e+01	20150416_STAG1gfpch8_Prometa\MitoSys2\Calibration\mEGFPC1_Noc\mEGFP_0_R1_P1_K1_Ch2-Ch1.zen
2.466010e+01	7.126640e+01	20150416_STAG1gfpch8_Prometa\MitoSys2\Calibration\mEGFPC1_Noc\mEGFP_0_R1_P1_K1_Ch2-Ch1.zen
2.472009e+01	7.528304e+01	20150416_STAG1gfpch8_Prometa\MitoSys2\Calibration\mEGFPC1_Noc\mEGFP_0_R1_P1_K1_Ch2-Ch1.zen
2.478010e+01	7.339972e+01	20150416_STAG1gfpch8_Prometa\MitoSys2\Calibration\mEGFPC1_Noc\mEGFP_0_R1_P1_K1_Ch2-Ch1.zen
2.484010e+01	7.658304e+01	20150416_STAG1gfpch8_Prometa\MitoSys2\Calibration\mEGFPC1_Noc\mEGFP_0_R1_P1_K1_Ch2-Ch1.zen
2.490010e+01	7.216639e+01	20150416_STAG1gfpch8_Prometa\MitoSys2\Calibration\mEGFPC1_Noc\mEGFP_0_R1_P1_K1_Ch2-Ch1.zen
2.496010e+01	7.713303e+01	20150416_STAG1gfpch8_Prometa\MitoSys2\Calibration\mEGFPC1_Noc\mEGFP_0_R1_P1_K1_Ch2-Ch1.zen
2.502010e+01	7.799970e+01	20150416_STAG1gfpch8_Prometa\MitoSys2\Calibration\mEGFPC1_Noc\mEGFP_0_R1_P1_K1_Ch2-Ch1.zen
2.508010e+01	7.109972e+01	20150416_STAG1gfpch8_Prometa\MitoSys2\Calibration\mEGFPC1_Noc\mEGFP_0_R1_P1_K1_Ch2-Ch1.zen
2.514010e+01	7.839970e+01	20150416_STAG1gfpch8_Prometa\MitoSys2\Calibration\mEGFPC1_Noc\mEGFP_0_R1_P1_K1_Ch2-Ch1.zen
2.520010e+01	7.436638e+01	20150416_STAG1gfpch8_Prometa\MitoSys2\Calibration\mEGFPC1_Noc\mEGFP_0_R1_P1_K1_Ch2-Ch1.zen
2.526010e+01	7.833303e+01	20150416_STAG1gfpch8_Prometa\MitoSys2\Calibration\mEGFPC1_Noc\mEGFP_0_R1_P1_K1_Ch2-Ch1.zen
2.532010e+01	7.483305e+01	20150416_STAG1gfpch8_Prometa\MitoSys2\Calibration\mEGFPC1_Noc\mEGFP_0_R1_P1_K1_Ch2-Ch1.zen
2.538010e+01	7.576637e+01	20150416_STAG1gfpch8_Prometa\MitoSys2\Calibration\mEGFPC1_Noc\mEGFP_0_R1_P1_K1_Ch2-Ch1.zen
2.544010e+01	7.574971e+01	20150416_STAG1gfpch8_Prometa\MitoSys2\Calibration\mEGFPC1_Noc\mEGFP_0_R1_P1_K1_Ch2-Ch1.zen
2.550010e+01	7.759970e+01	20150416_STAG1gfpch8_Prometa\MitoSys2\Calibration\mEGFPC1_Noc\mEGFP_0_R1_P1_K1_Ch2-Ch1.zen
2.556010e+01	6.953307e+01	20150416_STAG1gfpch8_Prometa\MitoSys2\Calibration\mEGFPC1_Noc\mEGFP_0_R1_P1_K1_Ch2-Ch1.zen
2.562010e+01	7.381638e+01	20150416_STAG1gfpch8_Prometa\MitoSys2\Calibration\mEGFPC1_Noc\mEGFP_0_R1_P1_K1_Ch2-Ch1.zen
2.568010e+01	7.163306e+01	20150416_STAG1gfpch8_Prometa\MitoSys2\Calibration\mEGFPC1_Noc\mEGFP_0_R1_P1_K1_Ch2-Ch1.zen
2.574010e+01	7.183305e+01	20150416_STAG1gfpch8_Prometa\MitoSys2\Calibration\mEGFPC1_Noc\mEGFP_0_R1_P1_K1_Ch2-Ch1.zen
2.580010e+01	7.791637e+01	20150416_STAG1gfpch8_Prometa\MitoSys2\Calibration\mEGFPC1_Noc\mEGFP_0_R1_P1_K1_Ch2-Ch1.zen
2.586010e+01	7.334972e+01	20150416_STAG1gfpch8_Prometa\MitoSys2\Calibration\mEGFPC1_Noc\mEGFP_0_R1_P1_K1_Ch2-Ch1.zen
2.592010e+01	7.291638e+01	20150416_STAG1gfpch8_Prometa\MitoSys2\Calibration\mEGFPC1_Noc\mEGFP_0_R1_P1_K1_Ch2-Ch1.zen
2.598010e+01	7.864970e+01	20150416_STAG1gfpch8_Prometa\MitoSys2\Calibration\mEGFPC1_Noc\mEGFP_0_R1_P1_K1_Ch2-Ch1.zen
2.604010e+01	7.353305e+01	20150416_STAG1gfpch8_Prometa\MitoSys2\Calibration\mEGFPC1_Noc\mEGFP_0_R1_P1_K1_Ch2-Ch1.zen
2.610010e+01	7.419971e+01	20150416_STAG1gfpch8_Prometa\MitoSys2\Calibration\mEGFPC1_Noc\mEGFP_0_R1_P1_K1_Ch2-Ch1.zen
2.616010e+01	8.048302e+01	20150416_STAG1gfpch8_Prometa\MitoSys2\Calibration\mEGFPC1_Noc\mEGFP_0_R1_P1_K1_Ch2-Ch1.zen
2.622010e+01	7.329972e+01	20150416_STAG1gfpch8_Prometa\MitoSys2\Calibration\mEGFPC1_Noc\mEGFP_0_R1_P1_K1_Ch2-Ch1.zen
2.628010e+01	7.531638e+01	20150416_STAG1gfpch8_Prometa\MitoSys2\Calibration\mEGFPC1_Noc\mEGFP_0_R1_P1_K1_Ch2-Ch1.zen
2.634010e+01	7.551637e+01	20150416_STAG1gfpch8_Prometa\MitoSys2\Calibration\mEGFPC1_Noc\mEGFP_0_R1_P1_K1_Ch2-Ch1.zen
2.640010e+01	8.063303e+01	20150416_STAG1gfpch8_Prometa\MitoSys2\Calibration\mEGFPC1_Noc\mEGFP_0_R1_P1_K1_Ch2-Ch1.zen
2.646010e+01	7.524971e+01	20150416_STAG1gfpch8_Prometa\MitoSys2\Calibration\mEGFPC1_Noc\mEGFP_0_R1_P1_K1_Ch2-Ch1.zen
2.652010e+01	7.023306e+01	20150416_STAG1gfpch8_Prometa\MitoSys2\Calibration\mEGFPC1_Noc\mEGFP_0_R1_P1_K1_Ch2-Ch1.zen
2.658010e+01	7.113306e+01	20150416_STAG1gfpch8_Prometa\MitoSys2\Calibration\mEGFPC1_Noc\mEGFP_0_R1_P1_K1_Ch2-Ch1.zen
2.664010e+01	7.146639e+01	20150416_STAG1gfpch8_Prometa\MitoSys2\Calibration\mEGFPC1_Noc\mEGFP_0_R1_P1_K1_Ch2-Ch1.zen
2.670010e+01	7.296638e+01	20150416_STAG1gfpch8_Prometa\MitoSys2\Calibration\mEGFPC1_Noc\mEGFP_0_R1_P1_K1_Ch2-Ch1.zen
2.676010e+01	7.226639e+01	20150416_STAG1gfpch8_Prometa\MitoSys2\Calibration\mEGFPC1_Noc\mEGFP_0_R1_P1_K1_Ch2-Ch1.zen
2.682010e+01	7.646637e+01	20150416_STAG1gfpch8_Prometa\MitoSys2\Calibration\mEGFPC1_Noc\mEGFP_0_R1_P1_K1_Ch2-Ch1.zen
2.688010e+01	7.111639e+01	20150416_STAG1gfpch8_Prometa\MitoSys2\Calibration\mEGFPC1_Noc\mEGFP_0_R1_P1_K1_Ch2-Ch1.zen
2.694010e+01	7.496638e+01	20150416_STAG1gfpch8_Prometa\MitoSys2\Calibration\mEGFPC1_Noc\mEGFP_0_R1_P1_K1_Ch2-Ch1.zen
2.700010e+01	7.573304e+01	20150416_STAG1gfpch8_Prometa\MitoSys2\Calibration\mEGFPC1_Noc\mEGFP_0_R1_P1_K1_Ch2-Ch1.zen
2.706010e+01	8.024969e+01	20150416_STAG1gfpch8_Prometa\MitoSys2\Calibration\mEGFPC1_Noc\mEGFP_0_R1_P1_K1_Ch2-Ch1.zen
2.712010e+01	8.309968e+01	20150416_STAG1gfpch8_Prometa\MitoSys2\Calibration\mEGFPC1_Noc\mEGFP_0_R1_P1_K1_Ch2-Ch1.zen
2.718011e+01	8.061636e+01	20150416_STAG1gfpch8_Prometa\MitoSys2\Calibration\mEGFPC1_Noc\mEGFP_0_R1_P1_K1_Ch2-Ch1.zen
2.724010e+01	8.083302e+01	20150416_STAG1gfpch8_Prometa\MitoSys2\Calibration\mEGFPC1_Noc\mEGFP_0_R1_P1_K1_Ch2-Ch1.zen
2.730011e+01	7.894970e+01	20150416_STAG1gfpch8_Prometa\MitoSys2\Calibration\mEGFPC1_Noc\mEGFP_0_R1_P1_K1_Ch2-Ch1.zen
2.736011e+01	7.706637e+01	20150416_STAG1gfpch8_Prometa\MitoSys2\Calibration\mEGFPC1_Noc\mEGFP_0_R1_P1_K1_Ch2-Ch1.zen
2.742010e+01	7.321638e+01	20150416_STAG1gfpch8_Prometa\MitoSys2\Calibration\mEGFPC1_Noc\mEGFP_0_R1_P1_K1_Ch2-Ch1.zen
2.748011e+01	8.023302e+01	20150416_STAG1gfpch8_Prometa\MitoSys2\Calibration\mEGFPC1_Noc\mEGFP_0_R1_P1_K1_Ch2-Ch1.zen
2.754011e+01	7.668304e+01	20150416_STAG1gfpch8_Prometa\MitoSys2\Calibration\mEGFPC1_Noc\mEGFP_0_R1_P1_K1_Ch2-Ch1.zen
2.760011e+01	8.024969e+01	20150416_STAG1gfpch8_Prometa\MitoSys2\Calibration\mEGFPC1_Noc\mEGFP_0_R1_P1_K1_Ch2-Ch1.zen
2.766011e+01	8.276635e+01	20150416_STAG1gfpch8_Prometa\MitoSys2\Calibration\mEGFPC1_Noc\mEGFP_0_R1_P1_K1_Ch2-Ch1.zen
2.772011e+01	7.959969e+01	20150416_STAG1gfpch8_Prometa\MitoSys2\Calibration\mEGFPC1_Noc\mEGFP_0_R1_P1_K1_Ch2-Ch1.zen
2.778011e+01	7.778304e+01	20150416_STAG1gfpch8_Prometa\MitoSys2\Calibration\mEGFPC1_Noc\mEGFP_0_R1_P1_K1_Ch2-Ch1.zen
2.784011e+01	7.329972e+01	20150416_STAG1gfpch8_Prometa\MitoSys2\Calibration\mEGFPC1_Noc\mEGFP_0_R1_P1_K1_Ch2-Ch1.zen
2.790011e+01	7.931636e+01	20150416_STAG1gfpch8_Prometa\MitoSys2\Calibration\mEGFPC1_Noc\mEGFP_0_R1_P1_K1_Ch2-Ch1.zen
2.796011e+01	8.229968e+01	20150416_STAG1gfpch8_Prometa\MitoSys2\Calibration\mEGFPC1_Noc\mEGFP_0_R1_P1_K1_Ch2-Ch1.zen
2.802011e+01	8.206635e+01	20150416_STAG1gfpch8_Prometa\MitoSys2\Calibration\mEGFPC1_Noc\mEGFP_0_R1_P1_K1_Ch2-Ch1.zen
2.808011e+01	7.274972e+01	20150416_STAG1gfpch8_Prometa\MitoSys2\Calibration\mEGFPC1_Noc\mEGFP_0_R1_P1_K1_Ch2-Ch1.zen
2.814011e+01	7.134972e+01	20150416_STAG1gfpch8_Prometa\MitoSys2\Calibration\mEGFPC1_Noc\mEGFP_0_R1_P1_K1_Ch2-Ch1.zen
2.820011e+01	7.088306e+01	20150416_STAG1gfpch8_Prometa\MitoSys2\Calibration\mEGFPC1_Noc\mEGFP_0_R1_P1_K1_Ch2-Ch1.zen
2.826011e+01	7.383305e+01	20150416_STAG1gfpch8_Prometa\MitoSys2\Calibration\mEGFPC1_Noc\mEGFP_0_R1_P1_K1_Ch2-Ch1.zen
2.832011e+01	7.786636e+01	20150416_STAG1gfpch8_Prometa\MitoSys2\Calibration\mEGFPC1_Noc\mEGFP_0_R1_P1_K1_Ch2-Ch1.zen
2.838011e+01	7.184972e+01	20150416_STAG1gfpch8_Prometa\MitoSys2\Calibration\mEGFPC1_Noc\mEGFP_0_R1_P1_K1_Ch2-Ch1.zen
2.844011e+01	7.564971e+01	20150416_STAG1gfpch8_Prometa\MitoSys2\Calibration\mEGFPC1_Noc\mEGFP_0_R1_P1_K1_Ch2-Ch1.zen
2.850011e+01	7.753304e+01	20150416_STAG1gfpch8_Prometa\MitoSys2\Calibration\mEGFPC1_Noc\mEGFP_0_R1_P1_K1_Ch2-Ch1.zen
2.856011e+01	7.771637e+01	20150416_STAG1gfpch8_Prometa\MitoSys2\Calibration\mEGFPC1_Noc\mEGFP_0_R1_P1_K1_Ch2-Ch1.zen
2.862011e+01	7.823303e+01	20150416_STAG1gfpch8_Prometa\MitoSys2\Calibration\mEGFPC1_Noc\mEGFP_0_R1_P1_K1_Ch2-Ch1.zen
2.868011e+01	7.333305e+01	20150416_STAG1gfpch8_Prometa\MitoSys2\Calibration\mEGFPC1_Noc\mEGFP_0_R1_P1_K1_Ch2-Ch1.zen
2.874011e+01	7.484971e+01	20150416_STAG1gfpch8_Prometa\MitoSys2\Calibration\mEGFPC1_Noc\mEGFP_0_R1_P1_K1_Ch2-Ch1.zen
2.880011e+01	8.294968e+01	20150416_STAG1gfpch8_Prometa\MitoSys2\Calibration\mEGFPC1_Noc\mEGFP_0_R1_P1_K1_Ch2-Ch1.zen
2.886011e+01	7.378305e+01	20150416_STAG1gfpch8_Prometa\MitoSys2\Calibration\mEGFPC1_Noc\mEGFP_0_R1_P1_K1_Ch2-Ch1.zen
2.892011e+01	7.139973e+01	20150416_STAG1gfpch8_Prometa\MitoSys2\Calibration\mEGFPC1_Noc\mEGFP_0_R1_P1_K1_Ch2-Ch1.zen
2.898011e+01	7.101640e+01	20150416_STAG1gfpch8_Prometa\MitoSys2\Calibration\mEGFPC1_Noc\mEGFP_0_R1_P1_K1_Ch2-Ch1.zen
2.904011e+01	7.939970e+01	20150416_STAG1gfpch8_Prometa\MitoSys2\Calibration\mEGFPC1_Noc\mEGFP_0_R1_P1_K1_Ch2-Ch1.zen
2.910011e+01	7.241639e+01	20150416_STAG1gfpch8_Prometa\MitoSys2\Calibration\mEGFPC1_Noc\mEGFP_0_R1_P1_K1_Ch2-Ch1.zen
2.916011e+01	7.114973e+01	20150416_STAG1gfpch8_Prometa\MitoSys2\Calibration\mEGFPC1_Noc\mEGFP_0_R1_P1_K1_Ch2-Ch1.zen
2.922011e+01	7.121639e+01	20150416_STAG1gfpch8_Prometa\MitoSys2\Calibration\mEGFPC1_Noc\mEGFP_0_R1_P1_K1_Ch2-Ch1.zen
2.928011e+01	7.118306e+01	20150416_STAG1gfpch8_Prometa\MitoSys2\Calibration\mEGFPC1_Noc\mEGFP_0_R1_P1_K1_Ch2-Ch1.zen
2.934011e+01	7.928303e+01	20150416_STAG1gfpch8_Prometa\MitoSys2\Calibration\mEGFPC1_Noc\mEGFP_0_R1_P1_K1_Ch2-Ch1.zen
2.940011e+01	7.173306e+01	20150416_STAG1gfpch8_Prometa\MitoSys2\Calibration\mEGFPC1_Noc\mEGFP_0_R1_P1_K1_Ch2-Ch1.zen
2.946011e+01	7.369971e+01	20150416_STAG1gfpch8_Prometa\MitoSys2\Calibration\mEGFPC1_Noc\mEGFP_0_R1_P1_K1_Ch2-Ch1.zen
2.952011e+01	7.419971e+01	20150416_STAG1gfpch8_Prometa\MitoSys2\Calibration\mEGFPC1_Noc\mEGFP_0_R1_P1_K1_Ch2-Ch1.zen
2.958011e+01	7.668304e+01	20150416_STAG1gfpch8_Prometa\MitoSys2\Calibration\mEGFPC1_Noc\mEGFP_0_R1_P1_K1_Ch2-Ch1.zen
2.964011e+01	7.726637e+01	20150416_STAG1gfpch8_Prometa\MitoSys2\Calibration\mEGFPC1_Noc\mEGFP_0_R1_P1_K1_Ch2-Ch1.zen
2.970012e+01	7.376638e+01	20150416_STAG1gfpch8_Prometa\MitoSys2\Calibration\mEGFPC1_Noc\mEGFP_0_R1_P1_K1_Ch2-Ch1.zen
2.976011e+01	6.904974e+01	20150416_STAG1gfpch8_Prometa\MitoSys2\Calibration\mEGFPC1_Noc\mEGFP_0_R1_P1_K1_Ch2-Ch1.zen
2.982011e+01	7.561638e+01	20150416_STAG1gfpch8_Prometa\MitoSys2\Calibration\mEGFPC1_Noc\mEGFP_0_R1_P1_K1_Ch2-Ch1.zen
2.988012e+01	6.891640e+01	20150416_STAG1gfpch8_Prometa\MitoSys2\Calibration\mEGFPC1_Noc\mEGFP_0_R1_P1_K1_Ch2-Ch1.zen
2.994011e+01	7.733304e+01	20150416_STAG1gfpch8_Prometa\MitoSys2\Calibration\mEGFPC1_Noc\mEGFP_0_R1_P1_K1_Ch2-Ch1.zen
0	8.278182e+01	20150416_STAG1gfpch8_Prometa\MitoSys2\Calibration\mEGFPC1_Noc\mEGFP_0_R1_P2_K1_Ch2-Ch1.zen
6.000110e-02	7.614861e+01	20150416_STAG1gfpch8_Prometa\MitoSys2\Calibration\mEGFPC1_Noc\mEGFP_0_R1_P2_K1_Ch2-Ch1.zen
1.200000e-01	8.094852e+01	20150416_STAG1gfpch8_Prometa\MitoSys2\Calibration\mEGFPC1_Noc\mEGFP_0_R1_P2_K1_Ch2-Ch1.zen
1.800000e-01	8.238183e+01	20150416_STAG1gfpch8_Prometa\MitoSys2\Calibration\mEGFPC1_Noc\mEGFP_0_R1_P2_K1_Ch2-Ch1.zen
2.400000e-01	7.956522e+01	20150416_STAG1gfpch8_Prometa\MitoSys2\Calibration\mEGFPC1_Noc\mEGFP_0_R1_P2_K1_Ch2-Ch1.zen
3.000100e-01	7.573196e+01	20150416_STAG1gfpch8_Prometa\MitoSys2\Calibration\mEGFPC1_Noc\mEGFP_0_R1_P2_K1_Ch2-Ch1.zen
3.600100e-01	8.431513e+01	20150416_STAG1gfpch8_Prometa\MitoSys2\Calibration\mEGFPC1_Noc\mEGFP_0_R1_P2_K1_Ch2-Ch1.zen
4.200100e-01	7.456531e+01	20150416_STAG1gfpch8_Prometa\MitoSys2\Calibration\mEGFPC1_Noc\mEGFP_0_R1_P2_K1_Ch2-Ch1.zen
4.800100e-01	8.269849e+01	20150416_STAG1gfpch8_Prometa\MitoSys2\Calibration\mEGFPC1_Noc\mEGFP_0_R1_P2_K1_Ch2-Ch1.zen
5.400100e-01	8.048186e+01	20150416_STAG1gfpch8_Prometa\MitoSys2\Calibration\mEGFPC1_Noc\mEGFP_0_R1_P2_K1_Ch2-Ch1.zen
6.000100e-01	8.001521e+01	20150416_STAG1gfpch8_Prometa\MitoSys2\Calibration\mEGFPC1_Noc\mEGFP_0_R1_P2_K1_Ch2-Ch1.zen
6.600100e-01	7.856523e+01	20150416_STAG1gfpch8_Prometa\MitoSys2\Calibration\mEGFPC1_Noc\mEGFP_0_R1_P2_K1_Ch2-Ch1.zen
7.200100e-01	7.803191e+01	20150416_STAG1gfpch8_Prometa\MitoSys2\Calibration\mEGFPC1_Noc\mEGFP_0_R1_P2_K1_Ch2-Ch1.zen
7.800100e-01	7.689860e+01	20150416_STAG1gfpch8_Prometa\MitoSys2\Calibration\mEGFPC1_Noc\mEGFP_0_R1_P2_K1_Ch2-Ch1.zen
8.400200e-01	7.784858e+01	20150416_STAG1gfpch8_Prometa\MitoSys2\Calibration\mEGFPC1_Noc\mEGFP_0_R1_P2_K1_Ch2-Ch1.zen
9.000200e-01	8.138185e+01	20150416_STAG1gfpch8_Prometa\MitoSys2\Calibration\mEGFPC1_Noc\mEGFP_0_R1_P2_K1_Ch2-Ch1.zen
9.600200e-01	8.018187e+01	20150416_STAG1gfpch8_Prometa\MitoSys2\Calibration\mEGFPC1_Noc\mEGFP_0_R1_P2_K1_Ch2-Ch1.zen
1.020020e+00	8.246516e+01	20150416_STAG1gfpch8_Prometa\MitoSys2\Calibration\mEGFPC1_Noc\mEGFP_0_R1_P2_K1_Ch2-Ch1.zen
1.080020e+00	8.221516e+01	20150416_STAG1gfpch8_Prometa\MitoSys2\Calibration\mEGFPC1_Noc\mEGFP_0_R1_P2_K1_Ch2-Ch1.zen
1.140020e+00	7.634861e+01	20150416_STAG1gfpch8_Prometa\MitoSys2\Calibration\mEGFPC1_Noc\mEGFP_0_R1_P2_K1_Ch2-Ch1.zen
1.200020e+00	7.754858e+01	20150416_STAG1gfpch8_Prometa\MitoSys2\Calibration\mEGFPC1_Noc\mEGFP_0_R1_P2_K1_Ch2-Ch1.zen
1.260020e+00	7.466531e+01	20150416_STAG1gfpch8_Prometa\MitoSys2\Calibration\mEGFPC1_Noc\mEGFP_0_R1_P2_K1_Ch2-Ch1.zen
1.320020e+00	7.579861e+01	20150416_STAG1gfpch8_Prometa\MitoSys2\Calibration\mEGFPC1_Noc\mEGFP_0_R1_P2_K1_Ch2-Ch1.zen
1.380030e+00	7.679860e+01	20150416_STAG1gfpch8_Prometa\MitoSys2\Calibration\mEGFPC1_Noc\mEGFP_0_R1_P2_K1_Ch2-Ch1.zen
1.440030e+00	8.484845e+01	20150416_STAG1gfpch8_Prometa\MitoSys2\Calibration\mEGFPC1_Noc\mEGFP_0_R1_P2_K1_Ch2-Ch1.zen
1.500030e+00	7.978188e+01	20150416_STAG1gfpch8_Prometa\MitoSys2\Calibration\mEGFPC1_Noc\mEGFP_0_R1_P2_K1_Ch2-Ch1.zen
1.560030e+00	8.358181e+01	20150416_STAG1gfpch8_Prometa\MitoSys2\Calibration\mEGFPC1_Noc\mEGFP_0_R1_P2_K1_Ch2-Ch1.zen
1.620030e+00	7.856523e+01	20150416_STAG1gfpch8_Prometa\MitoSys2\Calibration\mEGFPC1_Noc\mEGFP_0_R1_P2_K1_Ch2-Ch1.zen
1.680030e+00	7.666527e+01	20150416_STAG1gfpch8_Prometa\MitoSys2\Calibration\mEGFPC1_Noc\mEGFP_0_R1_P2_K1_Ch2-Ch1.zen
1.740030e+00	7.811524e+01	20150416_STAG1gfpch8_Prometa\MitoSys2\Calibration\mEGFPC1_Noc\mEGFP_0_R1_P2_K1_Ch2-Ch1.zen
1.800030e+00	7.541529e+01	20150416_STAG1gfpch8_Prometa\MitoSys2\Calibration\mEGFPC1_Noc\mEGFP_0_R1_P2_K1_Ch2-Ch1.zen
1.860030e+00	7.819858e+01	20150416_STAG1gfpch8_Prometa\MitoSys2\Calibration\mEGFPC1_Noc\mEGFP_0_R1_P2_K1_Ch2-Ch1.zen
1.920040e+00	8.236517e+01	20150416_STAG1gfpch8_Prometa\MitoSys2\Calibration\mEGFPC1_Noc\mEGFP_0_R1_P2_K1_Ch2-Ch1.zen
1.980040e+00	8.324848e+01	20150416_STAG1gfpch8_Prometa\MitoSys2\Calibration\mEGFPC1_Noc\mEGFP_0_R1_P2_K1_Ch2-Ch1.zen
2.040040e+00	7.668194e+01	20150416_STAG1gfpch8_Prometa\MitoSys2\Calibration\mEGFPC1_Noc\mEGFP_0_R1_P2_K1_Ch2-Ch1.zen
2.100040e+00	8.418180e+01	20150416_STAG1gfpch8_Prometa\MitoSys2\Calibration\mEGFPC1_Noc\mEGFP_0_R1_P2_K1_Ch2-Ch1.zen
2.160040e+00	7.889856e+01	20150416_STAG1gfpch8_Prometa\MitoSys2\Calibration\mEGFPC1_Noc\mEGFP_0_R1_P2_K1_Ch2-Ch1.zen
2.220040e+00	8.213184e+01	20150416_STAG1gfpch8_Prometa\MitoSys2\Calibration\mEGFPC1_Noc\mEGFP_0_R1_P2_K1_Ch2-Ch1.zen
2.280040e+00	8.293182e+01	20150416_STAG1gfpch8_Prometa\MitoSys2\Calibration\mEGFPC1_Noc\mEGFP_0_R1_P2_K1_Ch2-Ch1.zen
2.340040e+00	7.714859e+01	20150416_STAG1gfpch8_Prometa\MitoSys2\Calibration\mEGFPC1_Noc\mEGFP_0_R1_P2_K1_Ch2-Ch1.zen
2.400040e+00	7.903189e+01	20150416_STAG1gfpch8_Prometa\MitoSys2\Calibration\mEGFPC1_Noc\mEGFP_0_R1_P2_K1_Ch2-Ch1.zen
2.460040e+00	8.646509e+01	20150416_STAG1gfpch8_Prometa\MitoSys2\Calibration\mEGFPC1_Noc\mEGFP_0_R1_P2_K1_Ch2-Ch1.zen
2.520050e+00	8.203184e+01	20150416_STAG1gfpch8_Prometa\MitoSys2\Calibration\mEGFPC1_Noc\mEGFP_0_R1_P2_K1_Ch2-Ch1.zen
2.580050e+00	8.086520e+01	20150416_STAG1gfpch8_Prometa\MitoSys2\Calibration\mEGFPC1_Noc\mEGFP_0_R1_P2_K1_Ch2-Ch1.zen
2.640050e+00	8.518178e+01	20150416_STAG1gfpch8_Prometa\MitoSys2\Calibration\mEGFPC1_Noc\mEGFP_0_R1_P2_K1_Ch2-Ch1.zen
2.700050e+00	8.068186e+01	20150416_STAG1gfpch8_Prometa\MitoSys2\Calibration\mEGFPC1_Noc\mEGFP_0_R1_P2_K1_Ch2-Ch1.zen
2.760050e+00	7.464864e+01	20150416_STAG1gfpch8_Prometa\MitoSys2\Calibration\mEGFPC1_Noc\mEGFP_0_R1_P2_K1_Ch2-Ch1.zen
2.820050e+00	8.059853e+01	20150416_STAG1gfpch8_Prometa\MitoSys2\Calibration\mEGFPC1_Noc\mEGFP_0_R1_P2_K1_Ch2-Ch1.zen
2.880050e+00	8.306516e+01	20150416_STAG1gfpch8_Prometa\MitoSys2\Calibration\mEGFPC1_Noc\mEGFP_0_R1_P2_K1_Ch2-Ch1.zen
2.940050e+00	8.279849e+01	20150416_STAG1gfpch8_Prometa\MitoSys2\Calibration\mEGFPC1_Noc\mEGFP_0_R1_P2_K1_Ch2-Ch1.zen
3.000050e+00	7.929855e+01	20150416_STAG1gfpch8_Prometa\MitoSys2\Calibration\mEGFPC1_Noc\mEGFP_0_R1_P2_K1_Ch2-Ch1.zen
3.060060e+00	8.371514e+01	20150416_STAG1gfpch8_Prometa\MitoSys2\Calibration\mEGFPC1_Noc\mEGFP_0_R1_P2_K1_Ch2-Ch1.zen
3.120060e+00	7.899856e+01	20150416_STAG1gfpch8_Prometa\MitoSys2\Calibration\mEGFPC1_Noc\mEGFP_0_R1_P2_K1_Ch2-Ch1.zen
3.180060e+00	8.013187e+01	20150416_STAG1gfpch8_Prometa\MitoSys2\Calibration\mEGFPC1_Noc\mEGFP_0_R1_P2_K1_Ch2-Ch1.zen
3.240060e+00	7.869856e+01	20150416_STAG1gfpch8_Prometa\MitoSys2\Calibration\mEGFPC1_Noc\mEGFP_0_R1_P2_K1_Ch2-Ch1.zen
3.300060e+00	8.199850e+01	20150416_STAG1gfpch8_Prometa\MitoSys2\Calibration\mEGFPC1_Noc\mEGFP_0_R1_P2_K1_Ch2-Ch1.zen
3.360060e+00	8.098186e+01	20150416_STAG1gfpch8_Prometa\MitoSys2\Calibration\mEGFPC1_Noc\mEGFP_0_R1_P2_K1_Ch2-Ch1.zen
3.420060e+00	8.374847e+01	20150416_STAG1gfpch8_Prometa\MitoSys2\Calibration\mEGFPC1_Noc\mEGFP_0_R1_P2_K1_Ch2-Ch1.zen
3.480060e+00	8.408180e+01	20150416_STAG1gfpch8_Prometa\MitoSys2\Calibration\mEGFPC1_Noc\mEGFP_0_R1_P2_K1_Ch2-Ch1.zen
3.540060e+00	8.161518e+01	20150416_STAG1gfpch8_Prometa\MitoSys2\Calibration\mEGFPC1_Noc\mEGFP_0_R1_P2_K1_Ch2-Ch1.zen
3.600070e+00	8.376514e+01	20150416_STAG1gfpch8_Prometa\MitoSys2\Calibration\mEGFPC1_Noc\mEGFP_0_R1_P2_K1_Ch2-Ch1.zen
3.660070e+00	8.539845e+01	20150416_STAG1gfpch8_Prometa\MitoSys2\Calibration\mEGFPC1_Noc\mEGFP_0_R1_P2_K1_Ch2-Ch1.zen
3.720070e+00	8.071519e+01	20150416_STAG1gfpch8_Prometa\MitoSys2\Calibration\mEGFPC1_Noc\mEGFP_0_R1_P2_K1_Ch2-Ch1.zen
3.780070e+00	8.028187e+01	20150416_STAG1gfpch8_Prometa\MitoSys2\Calibration\mEGFPC1_Noc\mEGFP_0_R1_P2_K1_Ch2-Ch1.zen
3.840070e+00	8.309849e+01	20150416_STAG1gfpch8_Prometa\MitoSys2\Calibration\mEGFPC1_Noc\mEGFP_0_R1_P2_K1_Ch2-Ch1.zen
3.900070e+00	8.823173e+01	20150416_STAG1gfpch8_Prometa\MitoSys2\Calibration\mEGFPC1_Noc\mEGFP_0_R1_P2_K1_Ch2-Ch1.zen
3.960070e+00	8.116518e+01	20150416_STAG1gfpch8_Prometa\MitoSys2\Calibration\mEGFPC1_Noc\mEGFP_0_R1_P2_K1_Ch2-Ch1.zen
4.020070e+00	8.444846e+01	20150416_STAG1gfpch8_Prometa\MitoSys2\Calibration\mEGFPC1_Noc\mEGFP_0_R1_P2_K1_Ch2-Ch1.zen
4.080070e+00	8.356514e+01	20150416_STAG1gfpch8_Prometa\MitoSys2\Calibration\mEGFPC1_Noc\mEGFP_0_R1_P2_K1_Ch2-Ch1.zen
4.140080e+00	7.853190e+01	20150416_STAG1gfpch8_Prometa\MitoSys2\Calibration\mEGFPC1_Noc\mEGFP_0_R1_P2_K1_Ch2-Ch1.zen
4.200080e+00	8.194851e+01	20150416_STAG1gfpch8_Prometa\MitoSys2\Calibration\mEGFPC1_Noc\mEGFP_0_R1_P2_K1_Ch2-Ch1.zen
4.260080e+00	7.813191e+01	20150416_STAG1gfpch8_Prometa\MitoSys2\Calibration\mEGFPC1_Noc\mEGFP_0_R1_P2_K1_Ch2-Ch1.zen
4.320080e+00	8.311515e+01	20150416_STAG1gfpch8_Prometa\MitoSys2\Calibration\mEGFPC1_Noc\mEGFP_0_R1_P2_K1_Ch2-Ch1.zen
4.380080e+00	8.853172e+01	20150416_STAG1gfpch8_Prometa\MitoSys2\Calibration\mEGFPC1_Noc\mEGFP_0_R1_P2_K1_Ch2-Ch1.zen
4.440080e+00	8.254849e+01	20150416_STAG1gfpch8_Prometa\MitoSys2\Calibration\mEGFPC1_Noc\mEGFP_0_R1_P2_K1_Ch2-Ch1.zen
4.500080e+00	8.233183e+01	20150416_STAG1gfpch8_Prometa\MitoSys2\Calibration\mEGFPC1_Noc\mEGFP_0_R1_P2_K1_Ch2-Ch1.zen
4.560080e+00	8.408180e+01	20150416_STAG1gfpch8_Prometa\MitoSys2\Calibration\mEGFPC1_Noc\mEGFP_0_R1_P2_K1_Ch2-Ch1.zen
4.620080e+00	8.419846e+01	20150416_STAG1gfpch8_Prometa\MitoSys2\Calibration\mEGFPC1_Noc\mEGFP_0_R1_P2_K1_Ch2-Ch1.zen
4.680090e+00	8.038187e+01	20150416_STAG1gfpch8_Prometa\MitoSys2\Calibration\mEGFPC1_Noc\mEGFP_0_R1_P2_K1_Ch2-Ch1.zen
4.740090e+00	8.068186e+01	20150416_STAG1gfpch8_Prometa\MitoSys2\Calibration\mEGFPC1_Noc\mEGFP_0_R1_P2_K1_Ch2-Ch1.zen
4.800090e+00	7.841524e+01	20150416_STAG1gfpch8_Prometa\MitoSys2\Calibration\mEGFPC1_Noc\mEGFP_0_R1_P2_K1_Ch2-Ch1.zen
4.860090e+00	8.006521e+01	20150416_STAG1gfpch8_Prometa\MitoSys2\Calibration\mEGFPC1_Noc\mEGFP_0_R1_P2_K1_Ch2-Ch1.zen
4.920090e+00	8.681509e+01	20150416_STAG1gfpch8_Prometa\MitoSys2\Calibration\mEGFPC1_Noc\mEGFP_0_R1_P2_K1_Ch2-Ch1.zen
4.980090e+00	8.229850e+01	20150416_STAG1gfpch8_Prometa\MitoSys2\Calibration\mEGFPC1_Noc\mEGFP_0_R1_P2_K1_Ch2-Ch1.zen
5.040090e+00	8.506512e+01	20150416_STAG1gfpch8_Prometa\MitoSys2\Calibration\mEGFPC1_Noc\mEGFP_0_R1_P2_K1_Ch2-Ch1.zen
5.100090e+00	7.916522e+01	20150416_STAG1gfpch8_Prometa\MitoSys2\Calibration\mEGFPC1_Noc\mEGFP_0_R1_P2_K1_Ch2-Ch1.zen
5.160090e+00	8.221516e+01	20150416_STAG1gfpch8_Prometa\MitoSys2\Calibration\mEGFPC1_Noc\mEGFP_0_R1_P2_K1_Ch2-Ch1.zen
5.220100e+00	7.908189e+01	20150416_STAG1gfpch8_Prometa\MitoSys2\Calibration\mEGFPC1_Noc\mEGFP_0_R1_P2_K1_Ch2-Ch1.zen
5.280100e+00	8.103185e+01	20150416_STAG1gfpch8_Prometa\MitoSys2\Calibration\mEGFPC1_Noc\mEGFP_0_R1_P2_K1_Ch2-Ch1.zen
5.340100e+00	7.469864e+01	20150416_STAG1gfpch8_Prometa\MitoSys2\Calibration\mEGFPC1_Noc\mEGFP_0_R1_P2_K1_Ch2-Ch1.zen
5.400100e+00	8.234850e+01	20150416_STAG1gfpch8_Prometa\MitoSys2\Calibration\mEGFPC1_Noc\mEGFP_0_R1_P2_K1_Ch2-Ch1.zen
5.460100e+00	9.061501e+01	20150416_STAG1gfpch8_Prometa\MitoSys2\Calibration\mEGFPC1_Noc\mEGFP_0_R1_P2_K1_Ch2-Ch1.zen
5.520100e+00	8.319849e+01	20150416_STAG1gfpch8_Prometa\MitoSys2\Calibration\mEGFPC1_Noc\mEGFP_0_R1_P2_K1_Ch2-Ch1.zen
5.580100e+00	7.641528e+01	20150416_STAG1gfpch8_Prometa\MitoSys2\Calibration\mEGFPC1_Noc\mEGFP_0_R1_P2_K1_Ch2-Ch1.zen
5.640100e+00	7.566529e+01	20150416_STAG1gfpch8_Prometa\MitoSys2\Calibration\mEGFPC1_Noc\mEGFP_0_R1_P2_K1_Ch2-Ch1.zen
5.700100e+00	7.261534e+01	20150416_STAG1gfpch8_Prometa\MitoSys2\Calibration\mEGFPC1_Noc\mEGFP_0_R1_P2_K1_Ch2-Ch1.zen
5.760110e+00	8.518178e+01	20150416_STAG1gfpch8_Prometa\MitoSys2\Calibration\mEGFPC1_Noc\mEGFP_0_R1_P2_K1_Ch2-Ch1.zen
5.820110e+00	7.559863e+01	20150416_STAG1gfpch8_Prometa\MitoSys2\Calibration\mEGFPC1_Noc\mEGFP_0_R1_P2_K1_Ch2-Ch1.zen
5.880110e+00	7.876523e+01	20150416_STAG1gfpch8_Prometa\MitoSys2\Calibration\mEGFPC1_Noc\mEGFP_0_R1_P2_K1_Ch2-Ch1.zen
5.940110e+00	7.538196e+01	20150416_STAG1gfpch8_Prometa\MitoSys2\Calibration\mEGFPC1_Noc\mEGFP_0_R1_P2_K1_Ch2-Ch1.zen
6.000110e+00	7.396532e+01	20150416_STAG1gfpch8_Prometa\MitoSys2\Calibration\mEGFPC1_Noc\mEGFP_0_R1_P2_K1_Ch2-Ch1.zen
6.060110e+00	7.558195e+01	20150416_STAG1gfpch8_Prometa\MitoSys2\Calibration\mEGFPC1_Noc\mEGFP_0_R1_P2_K1_Ch2-Ch1.zen
6.120110e+00	7.558195e+01	20150416_STAG1gfpch8_Prometa\MitoSys2\Calibration\mEGFPC1_Noc\mEGFP_0_R1_P2_K1_Ch2-Ch1.zen
6.180110e+00	8.576511e+01	20150416_STAG1gfpch8_Prometa\MitoSys2\Calibration\mEGFPC1_Noc\mEGFP_0_R1_P2_K1_Ch2-Ch1.zen
6.240110e+00	7.884856e+01	20150416_STAG1gfpch8_Prometa\MitoSys2\Calibration\mEGFPC1_Noc\mEGFP_0_R1_P2_K1_Ch2-Ch1.zen
6.300110e+00	8.211517e+01	20150416_STAG1gfpch8_Prometa\MitoSys2\Calibration\mEGFPC1_Noc\mEGFP_0_R1_P2_K1_Ch2-Ch1.zen
6.360120e+00	8.111519e+01	20150416_STAG1gfpch8_Prometa\MitoSys2\Calibration\mEGFPC1_Noc\mEGFP_0_R1_P2_K1_Ch2-Ch1.zen
6.420120e+00	8.456512e+01	20150416_STAG1gfpch8_Prometa\MitoSys2\Calibration\mEGFPC1_Noc\mEGFP_0_R1_P2_K1_Ch2-Ch1.zen
6.480120e+00	8.031520e+01	20150416_STAG1gfpch8_Prometa\MitoSys2\Calibration\mEGFPC1_Noc\mEGFP_0_R1_P2_K1_Ch2-Ch1.zen
6.540120e+00	8.201517e+01	20150416_STAG1gfpch8_Prometa\MitoSys2\Calibration\mEGFPC1_Noc\mEGFP_0_R1_P2_K1_Ch2-Ch1.zen
6.600120e+00	7.809858e+01	20150416_STAG1gfpch8_Prometa\MitoSys2\Calibration\mEGFPC1_Noc\mEGFP_0_R1_P2_K1_Ch2-Ch1.zen
6.660120e+00	8.236517e+01	20150416_STAG1gfpch8_Prometa\MitoSys2\Calibration\mEGFPC1_Noc\mEGFP_0_R1_P2_K1_Ch2-Ch1.zen
6.720120e+00	8.608176e+01	20150416_STAG1gfpch8_Prometa\MitoSys2\Calibration\mEGFPC1_Noc\mEGFP_0_R1_P2_K1_Ch2-Ch1.zen
6.780120e+00	8.054853e+01	20150416_STAG1gfpch8_Prometa\MitoSys2\Calibration\mEGFPC1_Noc\mEGFP_0_R1_P2_K1_Ch2-Ch1.zen
6.840120e+00	8.151518e+01	20150416_STAG1gfpch8_Prometa\MitoSys2\Calibration\mEGFPC1_Noc\mEGFP_0_R1_P2_K1_Ch2-Ch1.zen
6.900130e+00	8.313182e+01	20150416_STAG1gfpch8_Prometa\MitoSys2\Calibration\mEGFPC1_Noc\mEGFP_0_R1_P2_K1_Ch2-Ch1.zen
6.960130e+00	8.083186e+01	20150416_STAG1gfpch8_Prometa\MitoSys2\Calibration\mEGFPC1_Noc\mEGFP_0_R1_P2_K1_Ch2-Ch1.zen
7.020130e+00	7.828191e+01	20150416_STAG1gfpch8_Prometa\MitoSys2\Calibration\mEGFPC1_Noc\mEGFP_0_R1_P2_K1_Ch2-Ch1.zen
7.080130e+00	7.709859e+01	20150416_STAG1gfpch8_Prometa\MitoSys2\Calibration\mEGFPC1_Noc\mEGFP_0_R1_P2_K1_Ch2-Ch1.zen
7.140130e+00	8.024854e+01	20150416_STAG1gfpch8_Prometa\MitoSys2\Calibration\mEGFPC1_Noc\mEGFP_0_R1_P2_K1_Ch2-Ch1.zen
7.200130e+00	7.509863e+01	20150416_STAG1gfpch8_Prometa\MitoSys2\Calibration\mEGFPC1_Noc\mEGFP_0_R1_P2_K1_Ch2-Ch1.zen
7.260130e+00	7.873190e+01	20150416_STAG1gfpch8_Prometa\MitoSys2\Calibration\mEGFPC1_Noc\mEGFP_0_R1_P2_K1_Ch2-Ch1.zen
7.320130e+00	7.794858e+01	20150416_STAG1gfpch8_Prometa\MitoSys2\Calibration\mEGFPC1_Noc\mEGFP_0_R1_P2_K1_Ch2-Ch1.zen
7.380130e+00	7.371532e+01	20150416_STAG1gfpch8_Prometa\MitoSys2\Calibration\mEGFPC1_Noc\mEGFP_0_R1_P2_K1_Ch2-Ch1.zen
7.440140e+00	7.548196e+01	20150416_STAG1gfpch8_Prometa\MitoSys2\Calibration\mEGFPC1_Noc\mEGFP_0_R1_P2_K1_Ch2-Ch1.zen
7.500140e+00	7.761525e+01	20150416_STAG1gfpch8_Prometa\MitoSys2\Calibration\mEGFPC1_Noc\mEGFP_0_R1_P2_K1_Ch2-Ch1.zen
7.560140e+00	7.878190e+01	20150416_STAG1gfpch8_Prometa\MitoSys2\Calibration\mEGFPC1_Noc\mEGFP_0_R1_P2_K1_Ch2-Ch1.zen
7.620140e+00	8.101519e+01	20150416_STAG1gfpch8_Prometa\MitoSys2\Calibration\mEGFPC1_Noc\mEGFP_0_R1_P2_K1_Ch2-Ch1.zen
7.680140e+00	7.966521e+01	20150416_STAG1gfpch8_Prometa\MitoSys2\Calibration\mEGFPC1_Noc\mEGFP_0_R1_P2_K1_Ch2-Ch1.zen
7.740140e+00	7.796525e+01	20150416_STAG1gfpch8_Prometa\MitoSys2\Calibration\mEGFPC1_Noc\mEGFP_0_R1_P2_K1_Ch2-Ch1.zen
7.800140e+00	8.354848e+01	20150416_STAG1gfpch8_Prometa\MitoSys2\Calibration\mEGFPC1_Noc\mEGFP_0_R1_P2_K1_Ch2-Ch1.zen
7.860140e+00	7.566529e+01	20150416_STAG1gfpch8_Prometa\MitoSys2\Calibration\mEGFPC1_Noc\mEGFP_0_R1_P2_K1_Ch2-Ch1.zen
7.920140e+00	7.361533e+01	20150416_STAG1gfpch8_Prometa\MitoSys2\Calibration\mEGFPC1_Noc\mEGFP_0_R1_P2_K1_Ch2-Ch1.zen
7.980150e+00	8.026521e+01	20150416_STAG1gfpch8_Prometa\MitoSys2\Calibration\mEGFPC1_Noc\mEGFP_0_R1_P2_K1_Ch2-Ch1.zen
8.040150e+00	8.259850e+01	20150416_STAG1gfpch8_Prometa\MitoSys2\Calibration\mEGFPC1_Noc\mEGFP_0_R1_P2_K1_Ch2-Ch1.zen
8.100150e+00	8.138185e+01	20150416_STAG1gfpch8_Prometa\MitoSys2\Calibration\mEGFPC1_Noc\mEGFP_0_R1_P2_K1_Ch2-Ch1.zen
8.160150e+00	8.173184e+01	20150416_STAG1gfpch8_Prometa\MitoSys2\Calibration\mEGFPC1_Noc\mEGFP_0_R1_P2_K1_Ch2-Ch1.zen
8.220150e+00	8.141518e+01	20150416_STAG1gfpch8_Prometa\MitoSys2\Calibration\mEGFPC1_Noc\mEGFP_0_R1_P2_K1_Ch2-Ch1.zen
8.280150e+00	7.994854e+01	20150416_STAG1gfpch8_Prometa\MitoSys2\Calibration\mEGFPC1_Noc\mEGFP_0_R1_P2_K1_Ch2-Ch1.zen
8.340150e+00	7.293201e+01	20150416_STAG1gfpch8_Prometa\MitoSys2\Calibration\mEGFPC1_Noc\mEGFP_0_R1_P2_K1_Ch2-Ch1.zen
8.400150e+00	8.216517e+01	20150416_STAG1gfpch8_Prometa\MitoSys2\Calibration\mEGFPC1_Noc\mEGFP_0_R1_P2_K1_Ch2-Ch1.zen
8.460150e+00	8.094852e+01	20150416_STAG1gfpch8_Prometa\MitoSys2\Calibration\mEGFPC1_Noc\mEGFP_0_R1_P2_K1_Ch2-Ch1.zen
8.520150e+00	7.728192e+01	20150416_STAG1gfpch8_Prometa\MitoSys2\Calibration\mEGFPC1_Noc\mEGFP_0_R1_P2_K1_Ch2-Ch1.zen
8.580160e+00	8.058186e+01	20150416_STAG1gfpch8_Prometa\MitoSys2\Calibration\mEGFPC1_Noc\mEGFP_0_R1_P2_K1_Ch2-Ch1.zen
8.640160e+00	7.288200e+01	20150416_STAG1gfpch8_Prometa\MitoSys2\Calibration\mEGFPC1_Noc\mEGFP_0_R1_P2_K1_Ch2-Ch1.zen
8.700160e+00	8.043187e+01	20150416_STAG1gfpch8_Prometa\MitoSys2\Calibration\mEGFPC1_Noc\mEGFP_0_R1_P2_K1_Ch2-Ch1.zen
8.760160e+00	7.564862e+01	20150416_STAG1gfpch8_Prometa\MitoSys2\Calibration\mEGFPC1_Noc\mEGFP_0_R1_P2_K1_Ch2-Ch1.zen
8.820160e+00	8.123185e+01	20150416_STAG1gfpch8_Prometa\MitoSys2\Calibration\mEGFPC1_Noc\mEGFP_0_R1_P2_K1_Ch2-Ch1.zen
8.880160e+00	7.213202e+01	20150416_STAG1gfpch8_Prometa\MitoSys2\Calibration\mEGFPC1_Noc\mEGFP_0_R1_P2_K1_Ch2-Ch1.zen
8.940160e+00	7.789858e+01	20150416_STAG1gfpch8_Prometa\MitoSys2\Calibration\mEGFPC1_Noc\mEGFP_0_R1_P2_K1_Ch2-Ch1.zen
9.000160e+00	7.921523e+01	20150416_STAG1gfpch8_Prometa\MitoSys2\Calibration\mEGFPC1_Noc\mEGFP_0_R1_P2_K1_Ch2-Ch1.zen
9.060170e+00	8.314848e+01	20150416_STAG1gfpch8_Prometa\MitoSys2\Calibration\mEGFPC1_Noc\mEGFP_0_R1_P2_K1_Ch2-Ch1.zen
9.120170e+00	7.974854e+01	20150416_STAG1gfpch8_Prometa\MitoSys2\Calibration\mEGFPC1_Noc\mEGFP_0_R1_P2_K1_Ch2-Ch1.zen
9.180170e+00	7.629861e+01	20150416_STAG1gfpch8_Prometa\MitoSys2\Calibration\mEGFPC1_Noc\mEGFP_0_R1_P2_K1_Ch2-Ch1.zen
9.240170e+00	7.701527e+01	20150416_STAG1gfpch8_Prometa\MitoSys2\Calibration\mEGFPC1_Noc\mEGFP_0_R1_P2_K1_Ch2-Ch1.zen
9.300170e+00	8.108186e+01	20150416_STAG1gfpch8_Prometa\MitoSys2\Calibration\mEGFPC1_Noc\mEGFP_0_R1_P2_K1_Ch2-Ch1.zen
9.360170e+00	7.063205e+01	20150416_STAG1gfpch8_Prometa\MitoSys2\Calibration\mEGFPC1_Noc\mEGFP_0_R1_P2_K1_Ch2-Ch1.zen
9.420170e+00	7.288200e+01	20150416_STAG1gfpch8_Prometa\MitoSys2\Calibration\mEGFPC1_Noc\mEGFP_0_R1_P2_K1_Ch2-Ch1.zen
9.480170e+00	7.553196e+01	20150416_STAG1gfpch8_Prometa\MitoSys2\Calibration\mEGFPC1_Noc\mEGFP_0_R1_P2_K1_Ch2-Ch1.zen
9.540170e+00	7.986521e+01	20150416_STAG1gfpch8_Prometa\MitoSys2\Calibration\mEGFPC1_Noc\mEGFP_0_R1_P2_K1_Ch2-Ch1.zen
9.600170e+00	8.288182e+01	20150416_STAG1gfpch8_Prometa\MitoSys2\Calibration\mEGFPC1_Noc\mEGFP_0_R1_P2_K1_Ch2-Ch1.zen
9.660180e+00	7.864857e+01	20150416_STAG1gfpch8_Prometa\MitoSys2\Calibration\mEGFPC1_Noc\mEGFP_0_R1_P2_K1_Ch2-Ch1.zen
9.720180e+00	8.026521e+01	20150416_STAG1gfpch8_Prometa\MitoSys2\Calibration\mEGFPC1_Noc\mEGFP_0_R1_P2_K1_Ch2-Ch1.zen
9.780180e+00	7.974854e+01	20150416_STAG1gfpch8_Prometa\MitoSys2\Calibration\mEGFPC1_Noc\mEGFP_0_R1_P2_K1_Ch2-Ch1.zen
9.840180e+00	8.276516e+01	20150416_STAG1gfpch8_Prometa\MitoSys2\Calibration\mEGFPC1_Noc\mEGFP_0_R1_P2_K1_Ch2-Ch1.zen
9.900180e+00	8.239850e+01	20150416_STAG1gfpch8_Prometa\MitoSys2\Calibration\mEGFPC1_Noc\mEGFP_0_R1_P2_K1_Ch2-Ch1.zen
9.960180e+00	7.393198e+01	20150416_STAG1gfpch8_Prometa\MitoSys2\Calibration\mEGFPC1_Noc\mEGFP_0_R1_P2_K1_Ch2-Ch1.zen
1.002018e+01	7.939855e+01	20150416_STAG1gfpch8_Prometa\MitoSys2\Calibration\mEGFPC1_Noc\mEGFP_0_R1_P2_K1_Ch2-Ch1.zen
1.008018e+01	7.588195e+01	20150416_STAG1gfpch8_Prometa\MitoSys2\Calibration\mEGFPC1_Noc\mEGFP_0_R1_P2_K1_Ch2-Ch1.zen
1.014018e+01	7.826524e+01	20150416_STAG1gfpch8_Prometa\MitoSys2\Calibration\mEGFPC1_Noc\mEGFP_0_R1_P2_K1_Ch2-Ch1.zen
1.020019e+01	7.544862e+01	20150416_STAG1gfpch8_Prometa\MitoSys2\Calibration\mEGFPC1_Noc\mEGFP_0_R1_P2_K1_Ch2-Ch1.zen
1.026019e+01	8.553178e+01	20150416_STAG1gfpch8_Prometa\MitoSys2\Calibration\mEGFPC1_Noc\mEGFP_0_R1_P2_K1_Ch2-Ch1.zen
1.032019e+01	7.786525e+01	20150416_STAG1gfpch8_Prometa\MitoSys2\Calibration\mEGFPC1_Noc\mEGFP_0_R1_P2_K1_Ch2-Ch1.zen
1.038019e+01	8.311515e+01	20150416_STAG1gfpch8_Prometa\MitoSys2\Calibration\mEGFPC1_Noc\mEGFP_0_R1_P2_K1_Ch2-Ch1.zen
1.044019e+01	8.306516e+01	20150416_STAG1gfpch8_Prometa\MitoSys2\Calibration\mEGFPC1_Noc\mEGFP_0_R1_P2_K1_Ch2-Ch1.zen
1.050019e+01	7.709859e+01	20150416_STAG1gfpch8_Prometa\MitoSys2\Calibration\mEGFPC1_Noc\mEGFP_0_R1_P2_K1_Ch2-Ch1.zen
1.056019e+01	8.178185e+01	20150416_STAG1gfpch8_Prometa\MitoSys2\Calibration\mEGFPC1_Noc\mEGFP_0_R1_P2_K1_Ch2-Ch1.zen
1.062019e+01	8.078186e+01	20150416_STAG1gfpch8_Prometa\MitoSys2\Calibration\mEGFPC1_Noc\mEGFP_0_R1_P2_K1_Ch2-Ch1.zen
1.068019e+01	7.541529e+01	20150416_STAG1gfpch8_Prometa\MitoSys2\Calibration\mEGFPC1_Noc\mEGFP_0_R1_P2_K1_Ch2-Ch1.zen
1.074020e+01	8.133185e+01	20150416_STAG1gfpch8_Prometa\MitoSys2\Calibration\mEGFPC1_Noc\mEGFP_0_R1_P2_K1_Ch2-Ch1.zen
1.080020e+01	7.649860e+01	20150416_STAG1gfpch8_Prometa\MitoSys2\Calibration\mEGFPC1_Noc\mEGFP_0_R1_P2_K1_Ch2-Ch1.zen
1.086020e+01	7.708192e+01	20150416_STAG1gfpch8_Prometa\MitoSys2\Calibration\mEGFPC1_Noc\mEGFP_0_R1_P2_K1_Ch2-Ch1.zen
1.092020e+01	7.898190e+01	20150416_STAG1gfpch8_Prometa\MitoSys2\Calibration\mEGFPC1_Noc\mEGFP_0_R1_P2_K1_Ch2-Ch1.zen
1.098020e+01	8.238183e+01	20150416_STAG1gfpch8_Prometa\MitoSys2\Calibration\mEGFPC1_Noc\mEGFP_0_R1_P2_K1_Ch2-Ch1.zen
1.104020e+01	7.296534e+01	20150416_STAG1gfpch8_Prometa\MitoSys2\Calibration\mEGFPC1_Noc\mEGFP_0_R1_P2_K1_Ch2-Ch1.zen
1.110020e+01	7.708192e+01	20150416_STAG1gfpch8_Prometa\MitoSys2\Calibration\mEGFPC1_Noc\mEGFP_0_R1_P2_K1_Ch2-Ch1.zen
1.116020e+01	7.976521e+01	20150416_STAG1gfpch8_Prometa\MitoSys2\Calibration\mEGFPC1_Noc\mEGFP_0_R1_P2_K1_Ch2-Ch1.zen
1.122020e+01	7.874857e+01	20150416_STAG1gfpch8_Prometa\MitoSys2\Calibration\mEGFPC1_Noc\mEGFP_0_R1_P2_K1_Ch2-Ch1.zen
1.128021e+01	7.199869e+01	20150416_STAG1gfpch8_Prometa\MitoSys2\Calibration\mEGFPC1_Noc\mEGFP_0_R1_P2_K1_Ch2-Ch1.zen
1.134021e+01	8.068186e+01	20150416_STAG1gfpch8_Prometa\MitoSys2\Calibration\mEGFPC1_Noc\mEGFP_0_R1_P2_K1_Ch2-Ch1.zen
1.140021e+01	7.356532e+01	20150416_STAG1gfpch8_Prometa\MitoSys2\Calibration\mEGFPC1_Noc\mEGFP_0_R1_P2_K1_Ch2-Ch1.zen
1.146021e+01	7.724859e+01	20150416_STAG1gfpch8_Prometa\MitoSys2\Calibration\mEGFPC1_Noc\mEGFP_0_R1_P2_K1_Ch2-Ch1.zen
1.152021e+01	7.731525e+01	20150416_STAG1gfpch8_Prometa\MitoSys2\Calibration\mEGFPC1_Noc\mEGFP_0_R1_P2_K1_Ch2-Ch1.zen
1.158021e+01	7.838190e+01	20150416_STAG1gfpch8_Prometa\MitoSys2\Calibration\mEGFPC1_Noc\mEGFP_0_R1_P2_K1_Ch2-Ch1.zen
1.164021e+01	7.616528e+01	20150416_STAG1gfpch8_Prometa\MitoSys2\Calibration\mEGFPC1_Noc\mEGFP_0_R1_P2_K1_Ch2-Ch1.zen
1.170021e+01	7.691527e+01	20150416_STAG1gfpch8_Prometa\MitoSys2\Calibration\mEGFPC1_Noc\mEGFP_0_R1_P2_K1_Ch2-Ch1.zen
1.176021e+01	8.489845e+01	20150416_STAG1gfpch8_Prometa\MitoSys2\Calibration\mEGFPC1_Noc\mEGFP_0_R1_P2_K1_Ch2-Ch1.zen
1.182022e+01	7.783192e+01	20150416_STAG1gfpch8_Prometa\MitoSys2\Calibration\mEGFPC1_Noc\mEGFP_0_R1_P2_K1_Ch2-Ch1.zen
1.188022e+01	7.894856e+01	20150416_STAG1gfpch8_Prometa\MitoSys2\Calibration\mEGFPC1_Noc\mEGFP_0_R1_P2_K1_Ch2-Ch1.zen
1.194022e+01	8.291515e+01	20150416_STAG1gfpch8_Prometa\MitoSys2\Calibration\mEGFPC1_Noc\mEGFP_0_R1_P2_K1_Ch2-Ch1.zen
1.200022e+01	8.806506e+01	20150416_STAG1gfpch8_Prometa\MitoSys2\Calibration\mEGFPC1_Noc\mEGFP_0_R1_P2_K1_Ch2-Ch1.zen
1.206022e+01	8.241516e+01	20150416_STAG1gfpch8_Prometa\MitoSys2\Calibration\mEGFPC1_Noc\mEGFP_0_R1_P2_K1_Ch2-Ch1.zen
1.212022e+01	7.996521e+01	20150416_STAG1gfpch8_Prometa\MitoSys2\Calibration\mEGFPC1_Noc\mEGFP_0_R1_P2_K1_Ch2-Ch1.zen
1.218022e+01	8.118185e+01	20150416_STAG1gfpch8_Prometa\MitoSys2\Calibration\mEGFPC1_Noc\mEGFP_0_R1_P2_K1_Ch2-Ch1.zen
1.224022e+01	7.993188e+01	20150416_STAG1gfpch8_Prometa\MitoSys2\Calibration\mEGFPC1_Noc\mEGFP_0_R1_P2_K1_Ch2-Ch1.zen
1.230022e+01	8.074853e+01	20150416_STAG1gfpch8_Prometa\MitoSys2\Calibration\mEGFPC1_Noc\mEGFP_0_R1_P2_K1_Ch2-Ch1.zen
1.236023e+01	7.924856e+01	20150416_STAG1gfpch8_Prometa\MitoSys2\Calibration\mEGFPC1_Noc\mEGFP_0_R1_P2_K1_Ch2-Ch1.zen
1.242023e+01	8.163184e+01	20150416_STAG1gfpch8_Prometa\MitoSys2\Calibration\mEGFPC1_Noc\mEGFP_0_R1_P2_K1_Ch2-Ch1.zen
1.248023e+01	7.693193e+01	20150416_STAG1gfpch8_Prometa\MitoSys2\Calibration\mEGFPC1_Noc\mEGFP_0_R1_P2_K1_Ch2-Ch1.zen
1.254023e+01	8.086520e+01	20150416_STAG1gfpch8_Prometa\MitoSys2\Calibration\mEGFPC1_Noc\mEGFP_0_R1_P2_K1_Ch2-Ch1.zen
1.260023e+01	7.549863e+01	20150416_STAG1gfpch8_Prometa\MitoSys2\Calibration\mEGFPC1_Noc\mEGFP_0_R1_P2_K1_Ch2-Ch1.zen
1.266023e+01	7.654861e+01	20150416_STAG1gfpch8_Prometa\MitoSys2\Calibration\mEGFPC1_Noc\mEGFP_0_R1_P2_K1_Ch2-Ch1.zen
1.272023e+01	8.603177e+01	20150416_STAG1gfpch8_Prometa\MitoSys2\Calibration\mEGFPC1_Noc\mEGFP_0_R1_P2_K1_Ch2-Ch1.zen
1.278023e+01	8.524844e+01	20150416_STAG1gfpch8_Prometa\MitoSys2\Calibration\mEGFPC1_Noc\mEGFP_0_R1_P2_K1_Ch2-Ch1.zen
1.284023e+01	8.189851e+01	20150416_STAG1gfpch8_Prometa\MitoSys2\Calibration\mEGFPC1_Noc\mEGFP_0_R1_P2_K1_Ch2-Ch1.zen
1.290024e+01	7.423198e+01	20150416_STAG1gfpch8_Prometa\MitoSys2\Calibration\mEGFPC1_Noc\mEGFP_0_R1_P2_K1_Ch2-Ch1.zen
1.296024e+01	8.094852e+01	20150416_STAG1gfpch8_Prometa\MitoSys2\Calibration\mEGFPC1_Noc\mEGFP_0_R1_P2_K1_Ch2-Ch1.zen
1.302024e+01	7.511530e+01	20150416_STAG1gfpch8_Prometa\MitoSys2\Calibration\mEGFPC1_Noc\mEGFP_0_R1_P2_K1_Ch2-Ch1.zen
1.308024e+01	8.276516e+01	20150416_STAG1gfpch8_Prometa\MitoSys2\Calibration\mEGFPC1_Noc\mEGFP_0_R1_P2_K1_Ch2-Ch1.zen
1.314024e+01	7.593195e+01	20150416_STAG1gfpch8_Prometa\MitoSys2\Calibration\mEGFPC1_Noc\mEGFP_0_R1_P2_K1_Ch2-Ch1.zen
1.320024e+01	7.331533e+01	20150416_STAG1gfpch8_Prometa\MitoSys2\Calibration\mEGFPC1_Noc\mEGFP_0_R1_P2_K1_Ch2-Ch1.zen
1.326024e+01	7.784858e+01	20150416_STAG1gfpch8_Prometa\MitoSys2\Calibration\mEGFPC1_Noc\mEGFP_0_R1_P2_K1_Ch2-Ch1.zen
1.332024e+01	8.286516e+01	20150416_STAG1gfpch8_Prometa\MitoSys2\Calibration\mEGFPC1_Noc\mEGFP_0_R1_P2_K1_Ch2-Ch1.zen
1.338024e+01	7.821524e+01	20150416_STAG1gfpch8_Prometa\MitoSys2\Calibration\mEGFPC1_Noc\mEGFP_0_R1_P2_K1_Ch2-Ch1.zen
1.344024e+01	7.813191e+01	20150416_STAG1gfpch8_Prometa\MitoSys2\Calibration\mEGFPC1_Noc\mEGFP_0_R1_P2_K1_Ch2-Ch1.zen
1.350025e+01	7.588195e+01	20150416_STAG1gfpch8_Prometa\MitoSys2\Calibration\mEGFPC1_Noc\mEGFP_0_R1_P2_K1_Ch2-Ch1.zen
1.356025e+01	7.708192e+01	20150416_STAG1gfpch8_Prometa\MitoSys2\Calibration\mEGFPC1_Noc\mEGFP_0_R1_P2_K1_Ch2-Ch1.zen
1.362025e+01	7.678194e+01	20150416_STAG1gfpch8_Prometa\MitoSys2\Calibration\mEGFPC1_Noc\mEGFP_0_R1_P2_K1_Ch2-Ch1.zen
1.368025e+01	8.188184e+01	20150416_STAG1gfpch8_Prometa\MitoSys2\Calibration\mEGFPC1_Noc\mEGFP_0_R1_P2_K1_Ch2-Ch1.zen
1.374025e+01	7.976521e+01	20150416_STAG1gfpch8_Prometa\MitoSys2\Calibration\mEGFPC1_Noc\mEGFP_0_R1_P2_K1_Ch2-Ch1.zen
1.380025e+01	7.813191e+01	20150416_STAG1gfpch8_Prometa\MitoSys2\Calibration\mEGFPC1_Noc\mEGFP_0_R1_P2_K1_Ch2-Ch1.zen
1.386025e+01	8.084853e+01	20150416_STAG1gfpch8_Prometa\MitoSys2\Calibration\mEGFPC1_Noc\mEGFP_0_R1_P2_K1_Ch2-Ch1.zen
1.392025e+01	8.043187e+01	20150416_STAG1gfpch8_Prometa\MitoSys2\Calibration\mEGFPC1_Noc\mEGFP_0_R1_P2_K1_Ch2-Ch1.zen
1.398026e+01	7.918189e+01	20150416_STAG1gfpch8_Prometa\MitoSys2\Calibration\mEGFPC1_Noc\mEGFP_0_R1_P2_K1_Ch2-Ch1.zen
1.404026e+01	7.616528e+01	20150416_STAG1gfpch8_Prometa\MitoSys2\Calibration\mEGFPC1_Noc\mEGFP_0_R1_P2_K1_Ch2-Ch1.zen
1.410026e+01	8.383180e+01	20150416_STAG1gfpch8_Prometa\MitoSys2\Calibration\mEGFPC1_Noc\mEGFP_0_R1_P2_K1_Ch2-Ch1.zen
1.416026e+01	8.081519e+01	20150416_STAG1gfpch8_Prometa\MitoSys2\Calibration\mEGFPC1_Noc\mEGFP_0_R1_P2_K1_Ch2-Ch1.zen
1.422026e+01	7.963188e+01	20150416_STAG1gfpch8_Prometa\MitoSys2\Calibration\mEGFPC1_Noc\mEGFP_0_R1_P2_K1_Ch2-Ch1.zen
1.428026e+01	7.834857e+01	20150416_STAG1gfpch8_Prometa\MitoSys2\Calibration\mEGFPC1_Noc\mEGFP_0_R1_P2_K1_Ch2-Ch1.zen
1.434026e+01	7.316534e+01	20150416_STAG1gfpch8_Prometa\MitoSys2\Calibration\mEGFPC1_Noc\mEGFP_0_R1_P2_K1_Ch2-Ch1.zen
1.440026e+01	7.698193e+01	20150416_STAG1gfpch8_Prometa\MitoSys2\Calibration\mEGFPC1_Noc\mEGFP_0_R1_P2_K1_Ch2-Ch1.zen
1.446026e+01	7.544862e+01	20150416_STAG1gfpch8_Prometa\MitoSys2\Calibration\mEGFPC1_Noc\mEGFP_0_R1_P2_K1_Ch2-Ch1.zen
1.452026e+01	7.553196e+01	20150416_STAG1gfpch8_Prometa\MitoSys2\Calibration\mEGFPC1_Noc\mEGFP_0_R1_P2_K1_Ch2-Ch1.zen
1.458027e+01	7.859856e+01	20150416_STAG1gfpch8_Prometa\MitoSys2\Calibration\mEGFPC1_Noc\mEGFP_0_R1_P2_K1_Ch2-Ch1.zen
1.464027e+01	8.114852e+01	20150416_STAG1gfpch8_Prometa\MitoSys2\Calibration\mEGFPC1_Noc\mEGFP_0_R1_P2_K1_Ch2-Ch1.zen
1.470027e+01	8.488178e+01	20150416_STAG1gfpch8_Prometa\MitoSys2\Calibration\mEGFPC1_Noc\mEGFP_0_R1_P2_K1_Ch2-Ch1.zen
1.476027e+01	7.576529e+01	20150416_STAG1gfpch8_Prometa\MitoSys2\Calibration\mEGFPC1_Noc\mEGFP_0_R1_P2_K1_Ch2-Ch1.zen
1.482027e+01	7.624861e+01	20150416_STAG1gfpch8_Prometa\MitoSys2\Calibration\mEGFPC1_Noc\mEGFP_0_R1_P2_K1_Ch2-Ch1.zen
1.488027e+01	8.376514e+01	20150416_STAG1gfpch8_Prometa\MitoSys2\Calibration\mEGFPC1_Noc\mEGFP_0_R1_P2_K1_Ch2-Ch1.zen
1.494027e+01	7.679860e+01	20150416_STAG1gfpch8_Prometa\MitoSys2\Calibration\mEGFPC1_Noc\mEGFP_0_R1_P2_K1_Ch2-Ch1.zen
1.500027e+01	7.764858e+01	20150416_STAG1gfpch8_Prometa\MitoSys2\Calibration\mEGFPC1_Noc\mEGFP_0_R1_P2_K1_Ch2-Ch1.zen
1.506027e+01	7.754858e+01	20150416_STAG1gfpch8_Prometa\MitoSys2\Calibration\mEGFPC1_Noc\mEGFP_0_R1_P2_K1_Ch2-Ch1.zen
1.512028e+01	8.013187e+01	20150416_STAG1gfpch8_Prometa\MitoSys2\Calibration\mEGFPC1_Noc\mEGFP_0_R1_P2_K1_Ch2-Ch1.zen
1.518028e+01	7.798191e+01	20150416_STAG1gfpch8_Prometa\MitoSys2\Calibration\mEGFPC1_Noc\mEGFP_0_R1_P2_K1_Ch2-Ch1.zen
1.524028e+01	8.131519e+01	20150416_STAG1gfpch8_Prometa\MitoSys2\Calibration\mEGFPC1_Noc\mEGFP_0_R1_P2_K1_Ch2-Ch1.zen
1.530028e+01	7.546529e+01	20150416_STAG1gfpch8_Prometa\MitoSys2\Calibration\mEGFPC1_Noc\mEGFP_0_R1_P2_K1_Ch2-Ch1.zen
1.536028e+01	7.546529e+01	20150416_STAG1gfpch8_Prometa\MitoSys2\Calibration\mEGFPC1_Noc\mEGFP_0_R1_P2_K1_Ch2-Ch1.zen
1.542028e+01	8.204851e+01	20150416_STAG1gfpch8_Prometa\MitoSys2\Calibration\mEGFPC1_Noc\mEGFP_0_R1_P2_K1_Ch2-Ch1.zen
1.548028e+01	7.958189e+01	20150416_STAG1gfpch8_Prometa\MitoSys2\Calibration\mEGFPC1_Noc\mEGFP_0_R1_P2_K1_Ch2-Ch1.zen
1.554028e+01	7.834857e+01	20150416_STAG1gfpch8_Prometa\MitoSys2\Calibration\mEGFPC1_Noc\mEGFP_0_R1_P2_K1_Ch2-Ch1.zen
1.560028e+01	8.131519e+01	20150416_STAG1gfpch8_Prometa\MitoSys2\Calibration\mEGFPC1_Noc\mEGFP_0_R1_P2_K1_Ch2-Ch1.zen
1.566028e+01	7.954855e+01	20150416_STAG1gfpch8_Prometa\MitoSys2\Calibration\mEGFPC1_Noc\mEGFP_0_R1_P2_K1_Ch2-Ch1.zen
1.572029e+01	7.676527e+01	20150416_STAG1gfpch8_Prometa\MitoSys2\Calibration\mEGFPC1_Noc\mEGFP_0_R1_P2_K1_Ch2-Ch1.zen
1.578029e+01	7.776525e+01	20150416_STAG1gfpch8_Prometa\MitoSys2\Calibration\mEGFPC1_Noc\mEGFP_0_R1_P2_K1_Ch2-Ch1.zen
1.584029e+01	7.658194e+01	20150416_STAG1gfpch8_Prometa\MitoSys2\Calibration\mEGFPC1_Noc\mEGFP_0_R1_P2_K1_Ch2-Ch1.zen
1.590029e+01	7.388199e+01	20150416_STAG1gfpch8_Prometa\MitoSys2\Calibration\mEGFPC1_Noc\mEGFP_0_R1_P2_K1_Ch2-Ch1.zen
1.596029e+01	7.666527e+01	20150416_STAG1gfpch8_Prometa\MitoSys2\Calibration\mEGFPC1_Noc\mEGFP_0_R1_P2_K1_Ch2-Ch1.zen
1.602029e+01	7.411532e+01	20150416_STAG1gfpch8_Prometa\MitoSys2\Calibration\mEGFPC1_Noc\mEGFP_0_R1_P2_K1_Ch2-Ch1.zen
1.608029e+01	7.909856e+01	20150416_STAG1gfpch8_Prometa\MitoSys2\Calibration\mEGFPC1_Noc\mEGFP_0_R1_P2_K1_Ch2-Ch1.zen
1.614030e+01	7.784858e+01	20150416_STAG1gfpch8_Prometa\MitoSys2\Calibration\mEGFPC1_Noc\mEGFP_0_R1_P2_K1_Ch2-Ch1.zen
1.620029e+01	7.473197e+01	20150416_STAG1gfpch8_Prometa\MitoSys2\Calibration\mEGFPC1_Noc\mEGFP_0_R1_P2_K1_Ch2-Ch1.zen
1.626030e+01	7.774858e+01	20150416_STAG1gfpch8_Prometa\MitoSys2\Calibration\mEGFPC1_Noc\mEGFP_0_R1_P2_K1_Ch2-Ch1.zen
1.632030e+01	8.086520e+01	20150416_STAG1gfpch8_Prometa\MitoSys2\Calibration\mEGFPC1_Noc\mEGFP_0_R1_P2_K1_Ch2-Ch1.zen
1.638030e+01	8.299849e+01	20150416_STAG1gfpch8_Prometa\MitoSys2\Calibration\mEGFPC1_Noc\mEGFP_0_R1_P2_K1_Ch2-Ch1.zen
1.644030e+01	7.843190e+01	20150416_STAG1gfpch8_Prometa\MitoSys2\Calibration\mEGFPC1_Noc\mEGFP_0_R1_P2_K1_Ch2-Ch1.zen
1.650030e+01	7.964854e+01	20150416_STAG1gfpch8_Prometa\MitoSys2\Calibration\mEGFPC1_Noc\mEGFP_0_R1_P2_K1_Ch2-Ch1.zen
1.656030e+01	7.861523e+01	20150416_STAG1gfpch8_Prometa\MitoSys2\Calibration\mEGFPC1_Noc\mEGFP_0_R1_P2_K1_Ch2-Ch1.zen
1.662030e+01	7.878190e+01	20150416_STAG1gfpch8_Prometa\MitoSys2\Calibration\mEGFPC1_Noc\mEGFP_0_R1_P2_K1_Ch2-Ch1.zen
1.668030e+01	7.863190e+01	20150416_STAG1gfpch8_Prometa\MitoSys2\Calibration\mEGFPC1_Noc\mEGFP_0_R1_P2_K1_Ch2-Ch1.zen
1.674030e+01	7.638194e+01	20150416_STAG1gfpch8_Prometa\MitoSys2\Calibration\mEGFPC1_Noc\mEGFP_0_R1_P2_K1_Ch2-Ch1.zen
1.680031e+01	7.543196e+01	20150416_STAG1gfpch8_Prometa\MitoSys2\Calibration\mEGFPC1_Noc\mEGFP_0_R1_P2_K1_Ch2-Ch1.zen
1.686031e+01	7.718192e+01	20150416_STAG1gfpch8_Prometa\MitoSys2\Calibration\mEGFPC1_Noc\mEGFP_0_R1_P2_K1_Ch2-Ch1.zen
1.692031e+01	7.174870e+01	20150416_STAG1gfpch8_Prometa\MitoSys2\Calibration\mEGFPC1_Noc\mEGFP_0_R1_P2_K1_Ch2-Ch1.zen
1.698031e+01	7.531529e+01	20150416_STAG1gfpch8_Prometa\MitoSys2\Calibration\mEGFPC1_Noc\mEGFP_0_R1_P2_K1_Ch2-Ch1.zen
1.704031e+01	8.056520e+01	20150416_STAG1gfpch8_Prometa\MitoSys2\Calibration\mEGFPC1_Noc\mEGFP_0_R1_P2_K1_Ch2-Ch1.zen
1.710031e+01	7.611528e+01	20150416_STAG1gfpch8_Prometa\MitoSys2\Calibration\mEGFPC1_Noc\mEGFP_0_R1_P2_K1_Ch2-Ch1.zen
1.716031e+01	7.799858e+01	20150416_STAG1gfpch8_Prometa\MitoSys2\Calibration\mEGFPC1_Noc\mEGFP_0_R1_P2_K1_Ch2-Ch1.zen
1.722031e+01	7.279868e+01	20150416_STAG1gfpch8_Prometa\MitoSys2\Calibration\mEGFPC1_Noc\mEGFP_0_R1_P2_K1_Ch2-Ch1.zen
1.728032e+01	7.883189e+01	20150416_STAG1gfpch8_Prometa\MitoSys2\Calibration\mEGFPC1_Noc\mEGFP_0_R1_P2_K1_Ch2-Ch1.zen
1.734032e+01	7.626527e+01	20150416_STAG1gfpch8_Prometa\MitoSys2\Calibration\mEGFPC1_Noc\mEGFP_0_R1_P2_K1_Ch2-Ch1.zen
1.740032e+01	7.546529e+01	20150416_STAG1gfpch8_Prometa\MitoSys2\Calibration\mEGFPC1_Noc\mEGFP_0_R1_P2_K1_Ch2-Ch1.zen
1.746032e+01	7.816525e+01	20150416_STAG1gfpch8_Prometa\MitoSys2\Calibration\mEGFPC1_Noc\mEGFP_0_R1_P2_K1_Ch2-Ch1.zen
1.752032e+01	7.761525e+01	20150416_STAG1gfpch8_Prometa\MitoSys2\Calibration\mEGFPC1_Noc\mEGFP_0_R1_P2_K1_Ch2-Ch1.zen
1.758032e+01	8.331515e+01	20150416_STAG1gfpch8_Prometa\MitoSys2\Calibration\mEGFPC1_Noc\mEGFP_0_R1_P2_K1_Ch2-Ch1.zen
1.764032e+01	8.206517e+01	20150416_STAG1gfpch8_Prometa\MitoSys2\Calibration\mEGFPC1_Noc\mEGFP_0_R1_P2_K1_Ch2-Ch1.zen
1.770032e+01	8.206517e+01	20150416_STAG1gfpch8_Prometa\MitoSys2\Calibration\mEGFPC1_Noc\mEGFP_0_R1_P2_K1_Ch2-Ch1.zen
1.776032e+01	7.714859e+01	20150416_STAG1gfpch8_Prometa\MitoSys2\Calibration\mEGFPC1_Noc\mEGFP_0_R1_P2_K1_Ch2-Ch1.zen
1.782032e+01	7.758192e+01	20150416_STAG1gfpch8_Prometa\MitoSys2\Calibration\mEGFPC1_Noc\mEGFP_0_R1_P2_K1_Ch2-Ch1.zen
1.788033e+01	8.203184e+01	20150416_STAG1gfpch8_Prometa\MitoSys2\Calibration\mEGFPC1_Noc\mEGFP_0_R1_P2_K1_Ch2-Ch1.zen
1.794033e+01	8.003188e+01	20150416_STAG1gfpch8_Prometa\MitoSys2\Calibration\mEGFPC1_Noc\mEGFP_0_R1_P2_K1_Ch2-Ch1.zen
1.800033e+01	7.139870e+01	20150416_STAG1gfpch8_Prometa\MitoSys2\Calibration\mEGFPC1_Noc\mEGFP_0_R1_P2_K1_Ch2-Ch1.zen
1.806033e+01	8.369847e+01	20150416_STAG1gfpch8_Prometa\MitoSys2\Calibration\mEGFPC1_Noc\mEGFP_0_R1_P2_K1_Ch2-Ch1.zen
1.812033e+01	7.814857e+01	20150416_STAG1gfpch8_Prometa\MitoSys2\Calibration\mEGFPC1_Noc\mEGFP_0_R1_P2_K1_Ch2-Ch1.zen
1.818033e+01	7.788191e+01	20150416_STAG1gfpch8_Prometa\MitoSys2\Calibration\mEGFPC1_Noc\mEGFP_0_R1_P2_K1_Ch2-Ch1.zen
1.824033e+01	7.786525e+01	20150416_STAG1gfpch8_Prometa\MitoSys2\Calibration\mEGFPC1_Noc\mEGFP_0_R1_P2_K1_Ch2-Ch1.zen
1.830033e+01	7.566529e+01	20150416_STAG1gfpch8_Prometa\MitoSys2\Calibration\mEGFPC1_Noc\mEGFP_0_R1_P2_K1_Ch2-Ch1.zen
1.836033e+01	8.046520e+01	20150416_STAG1gfpch8_Prometa\MitoSys2\Calibration\mEGFPC1_Noc\mEGFP_0_R1_P2_K1_Ch2-Ch1.zen
1.842034e+01	8.226517e+01	20150416_STAG1gfpch8_Prometa\MitoSys2\Calibration\mEGFPC1_Noc\mEGFP_0_R1_P2_K1_Ch2-Ch1.zen
1.848034e+01	8.138185e+01	20150416_STAG1gfpch8_Prometa\MitoSys2\Calibration\mEGFPC1_Noc\mEGFP_0_R1_P2_K1_Ch2-Ch1.zen
1.854034e+01	7.479864e+01	20150416_STAG1gfpch8_Prometa\MitoSys2\Calibration\mEGFPC1_Noc\mEGFP_0_R1_P2_K1_Ch2-Ch1.zen
1.860034e+01	7.501530e+01	20150416_STAG1gfpch8_Prometa\MitoSys2\Calibration\mEGFPC1_Noc\mEGFP_0_R1_P2_K1_Ch2-Ch1.zen
1.866034e+01	7.569862e+01	20150416_STAG1gfpch8_Prometa\MitoSys2\Calibration\mEGFPC1_Noc\mEGFP_0_R1_P2_K1_Ch2-Ch1.zen
1.872034e+01	8.164851e+01	20150416_STAG1gfpch8_Prometa\MitoSys2\Calibration\mEGFPC1_Noc\mEGFP_0_R1_P2_K1_Ch2-Ch1.zen
1.878034e+01	8.609843e+01	20150416_STAG1gfpch8_Prometa\MitoSys2\Calibration\mEGFPC1_Noc\mEGFP_0_R1_P2_K1_Ch2-Ch1.zen
1.884034e+01	7.666527e+01	20150416_STAG1gfpch8_Prometa\MitoSys2\Calibration\mEGFPC1_Noc\mEGFP_0_R1_P2_K1_Ch2-Ch1.zen
1.890034e+01	7.494863e+01	20150416_STAG1gfpch8_Prometa\MitoSys2\Calibration\mEGFPC1_Noc\mEGFP_0_R1_P2_K1_Ch2-Ch1.zen
1.896035e+01	7.763192e+01	20150416_STAG1gfpch8_Prometa\MitoSys2\Calibration\mEGFPC1_Noc\mEGFP_0_R1_P2_K1_Ch2-Ch1.zen
1.902035e+01	7.696526e+01	20150416_STAG1gfpch8_Prometa\MitoSys2\Calibration\mEGFPC1_Noc\mEGFP_0_R1_P2_K1_Ch2-Ch1.zen
1.908035e+01	7.976521e+01	20150416_STAG1gfpch8_Prometa\MitoSys2\Calibration\mEGFPC1_Noc\mEGFP_0_R1_P2_K1_Ch2-Ch1.zen
1.914035e+01	7.848190e+01	20150416_STAG1gfpch8_Prometa\MitoSys2\Calibration\mEGFPC1_Noc\mEGFP_0_R1_P2_K1_Ch2-Ch1.zen
1.920035e+01	8.329848e+01	20150416_STAG1gfpch8_Prometa\MitoSys2\Calibration\mEGFPC1_Noc\mEGFP_0_R1_P2_K1_Ch2-Ch1.zen
1.926035e+01	7.534863e+01	20150416_STAG1gfpch8_Prometa\MitoSys2\Calibration\mEGFPC1_Noc\mEGFP_0_R1_P2_K1_Ch2-Ch1.zen
1.932035e+01	7.549863e+01	20150416_STAG1gfpch8_Prometa\MitoSys2\Calibration\mEGFPC1_Noc\mEGFP_0_R1_P2_K1_Ch2-Ch1.zen
1.938035e+01	7.943188e+01	20150416_STAG1gfpch8_Prometa\MitoSys2\Calibration\mEGFPC1_Noc\mEGFP_0_R1_P2_K1_Ch2-Ch1.zen
1.944036e+01	7.693193e+01	20150416_STAG1gfpch8_Prometa\MitoSys2\Calibration\mEGFPC1_Noc\mEGFP_0_R1_P2_K1_Ch2-Ch1.zen
1.950035e+01	8.143185e+01	20150416_STAG1gfpch8_Prometa\MitoSys2\Calibration\mEGFPC1_Noc\mEGFP_0_R1_P2_K1_Ch2-Ch1.zen
1.956036e+01	8.373180e+01	20150416_STAG1gfpch8_Prometa\MitoSys2\Calibration\mEGFPC1_Noc\mEGFP_0_R1_P2_K1_Ch2-Ch1.zen
1.962036e+01	8.138185e+01	20150416_STAG1gfpch8_Prometa\MitoSys2\Calibration\mEGFPC1_Noc\mEGFP_0_R1_P2_K1_Ch2-Ch1.zen
1.968036e+01	7.683193e+01	20150416_STAG1gfpch8_Prometa\MitoSys2\Calibration\mEGFPC1_Noc\mEGFP_0_R1_P2_K1_Ch2-Ch1.zen
1.974036e+01	7.448198e+01	20150416_STAG1gfpch8_Prometa\MitoSys2\Calibration\mEGFPC1_Noc\mEGFP_0_R1_P2_K1_Ch2-Ch1.zen
1.980036e+01	7.851524e+01	20150416_STAG1gfpch8_Prometa\MitoSys2\Calibration\mEGFPC1_Noc\mEGFP_0_R1_P2_K1_Ch2-Ch1.zen
1.986036e+01	7.211535e+01	20150416_STAG1gfpch8_Prometa\MitoSys2\Calibration\mEGFPC1_Noc\mEGFP_0_R1_P2_K1_Ch2-Ch1.zen
1.992036e+01	7.296534e+01	20150416_STAG1gfpch8_Prometa\MitoSys2\Calibration\mEGFPC1_Noc\mEGFP_0_R1_P2_K1_Ch2-Ch1.zen
1.998036e+01	7.591528e+01	20150416_STAG1gfpch8_Prometa\MitoSys2\Calibration\mEGFPC1_Noc\mEGFP_0_R1_P2_K1_Ch2-Ch1.zen
2.004037e+01	7.521529e+01	20150416_STAG1gfpch8_Prometa\MitoSys2\Calibration\mEGFPC1_Noc\mEGFP_0_R1_P2_K1_Ch2-Ch1.zen
2.010037e+01	7.658194e+01	20150416_STAG1gfpch8_Prometa\MitoSys2\Calibration\mEGFPC1_Noc\mEGFP_0_R1_P2_K1_Ch2-Ch1.zen
2.016037e+01	7.211535e+01	20150416_STAG1gfpch8_Prometa\MitoSys2\Calibration\mEGFPC1_Noc\mEGFP_0_R1_P2_K1_Ch2-Ch1.zen
2.022037e+01	7.853190e+01	20150416_STAG1gfpch8_Prometa\MitoSys2\Calibration\mEGFPC1_Noc\mEGFP_0_R1_P2_K1_Ch2-Ch1.zen
2.028037e+01	7.473197e+01	20150416_STAG1gfpch8_Prometa\MitoSys2\Calibration\mEGFPC1_Noc\mEGFP_0_R1_P2_K1_Ch2-Ch1.zen
2.034037e+01	7.654861e+01	20150416_STAG1gfpch8_Prometa\MitoSys2\Calibration\mEGFPC1_Noc\mEGFP_0_R1_P2_K1_Ch2-Ch1.zen
2.040037e+01	8.869838e+01	20150416_STAG1gfpch8_Prometa\MitoSys2\Calibration\mEGFPC1_Noc\mEGFP_0_R1_P2_K1_Ch2-Ch1.zen
2.046037e+01	7.479864e+01	20150416_STAG1gfpch8_Prometa\MitoSys2\Calibration\mEGFPC1_Noc\mEGFP_0_R1_P2_K1_Ch2-Ch1.zen
2.052037e+01	7.801524e+01	20150416_STAG1gfpch8_Prometa\MitoSys2\Calibration\mEGFPC1_Noc\mEGFP_0_R1_P2_K1_Ch2-Ch1.zen
2.058038e+01	8.051520e+01	20150416_STAG1gfpch8_Prometa\MitoSys2\Calibration\mEGFPC1_Noc\mEGFP_0_R1_P2_K1_Ch2-Ch1.zen
2.064038e+01	8.064853e+01	20150416_STAG1gfpch8_Prometa\MitoSys2\Calibration\mEGFPC1_Noc\mEGFP_0_R1_P2_K1_Ch2-Ch1.zen
2.070038e+01	8.049854e+01	20150416_STAG1gfpch8_Prometa\MitoSys2\Calibration\mEGFPC1_Noc\mEGFP_0_R1_P2_K1_Ch2-Ch1.zen
2.076038e+01	7.443198e+01	20150416_STAG1gfpch8_Prometa\MitoSys2\Calibration\mEGFPC1_Noc\mEGFP_0_R1_P2_K1_Ch2-Ch1.zen
2.082038e+01	7.699860e+01	20150416_STAG1gfpch8_Prometa\MitoSys2\Calibration\mEGFPC1_Noc\mEGFP_0_R1_P2_K1_Ch2-Ch1.zen
2.088038e+01	8.546511e+01	20150416_STAG1gfpch8_Prometa\MitoSys2\Calibration\mEGFPC1_Noc\mEGFP_0_R1_P2_K1_Ch2-Ch1.zen
2.094038e+01	7.734859e+01	20150416_STAG1gfpch8_Prometa\MitoSys2\Calibration\mEGFPC1_Noc\mEGFP_0_R1_P2_K1_Ch2-Ch1.zen
2.100038e+01	7.903189e+01	20150416_STAG1gfpch8_Prometa\MitoSys2\Calibration\mEGFPC1_Noc\mEGFP_0_R1_P2_K1_Ch2-Ch1.zen
2.106038e+01	8.199850e+01	20150416_STAG1gfpch8_Prometa\MitoSys2\Calibration\mEGFPC1_Noc\mEGFP_0_R1_P2_K1_Ch2-Ch1.zen
2.112038e+01	8.446513e+01	20150416_STAG1gfpch8_Prometa\MitoSys2\Calibration\mEGFPC1_Noc\mEGFP_0_R1_P2_K1_Ch2-Ch1.zen
2.118039e+01	7.893189e+01	20150416_STAG1gfpch8_Prometa\MitoSys2\Calibration\mEGFPC1_Noc\mEGFP_0_R1_P2_K1_Ch2-Ch1.zen
2.124039e+01	7.569862e+01	20150416_STAG1gfpch8_Prometa\MitoSys2\Calibration\mEGFPC1_Noc\mEGFP_0_R1_P2_K1_Ch2-Ch1.zen
2.130039e+01	8.136518e+01	20150416_STAG1gfpch8_Prometa\MitoSys2\Calibration\mEGFPC1_Noc\mEGFP_0_R1_P2_K1_Ch2-Ch1.zen
2.136039e+01	7.841524e+01	20150416_STAG1gfpch8_Prometa\MitoSys2\Calibration\mEGFPC1_Noc\mEGFP_0_R1_P2_K1_Ch2-Ch1.zen
2.142039e+01	8.093185e+01	20150416_STAG1gfpch8_Prometa\MitoSys2\Calibration\mEGFPC1_Noc\mEGFP_0_R1_P2_K1_Ch2-Ch1.zen
2.148039e+01	7.523196e+01	20150416_STAG1gfpch8_Prometa\MitoSys2\Calibration\mEGFPC1_Noc\mEGFP_0_R1_P2_K1_Ch2-Ch1.zen
2.154039e+01	8.089853e+01	20150416_STAG1gfpch8_Prometa\MitoSys2\Calibration\mEGFPC1_Noc\mEGFP_0_R1_P2_K1_Ch2-Ch1.zen
2.160039e+01	8.288182e+01	20150416_STAG1gfpch8_Prometa\MitoSys2\Calibration\mEGFPC1_Noc\mEGFP_0_R1_P2_K1_Ch2-Ch1.zen
2.166039e+01	7.584862e+01	20150416_STAG1gfpch8_Prometa\MitoSys2\Calibration\mEGFPC1_Noc\mEGFP_0_R1_P2_K1_Ch2-Ch1.zen
2.172040e+01	7.369865e+01	20150416_STAG1gfpch8_Prometa\MitoSys2\Calibration\mEGFPC1_Noc\mEGFP_0_R1_P2_K1_Ch2-Ch1.zen
2.178040e+01	8.101519e+01	20150416_STAG1gfpch8_Prometa\MitoSys2\Calibration\mEGFPC1_Noc\mEGFP_0_R1_P2_K1_Ch2-Ch1.zen
2.184040e+01	7.711526e+01	20150416_STAG1gfpch8_Prometa\MitoSys2\Calibration\mEGFPC1_Noc\mEGFP_0_R1_P2_K1_Ch2-Ch1.zen
2.190040e+01	7.971521e+01	20150416_STAG1gfpch8_Prometa\MitoSys2\Calibration\mEGFPC1_Noc\mEGFP_0_R1_P2_K1_Ch2-Ch1.zen
2.196040e+01	8.016521e+01	20150416_STAG1gfpch8_Prometa\MitoSys2\Calibration\mEGFPC1_Noc\mEGFP_0_R1_P2_K1_Ch2-Ch1.zen
2.202040e+01	8.201517e+01	20150416_STAG1gfpch8_Prometa\MitoSys2\Calibration\mEGFPC1_Noc\mEGFP_0_R1_P2_K1_Ch2-Ch1.zen
2.208040e+01	8.238183e+01	20150416_STAG1gfpch8_Prometa\MitoSys2\Calibration\mEGFPC1_Noc\mEGFP_0_R1_P2_K1_Ch2-Ch1.zen
2.214040e+01	7.491530e+01	20150416_STAG1gfpch8_Prometa\MitoSys2\Calibration\mEGFPC1_Noc\mEGFP_0_R1_P2_K1_Ch2-Ch1.zen
2.220041e+01	7.806525e+01	20150416_STAG1gfpch8_Prometa\MitoSys2\Calibration\mEGFPC1_Noc\mEGFP_0_R1_P2_K1_Ch2-Ch1.zen
2.226041e+01	8.201517e+01	20150416_STAG1gfpch8_Prometa\MitoSys2\Calibration\mEGFPC1_Noc\mEGFP_0_R1_P2_K1_Ch2-Ch1.zen
2.232041e+01	7.929855e+01	20150416_STAG1gfpch8_Prometa\MitoSys2\Calibration\mEGFPC1_Noc\mEGFP_0_R1_P2_K1_Ch2-Ch1.zen
2.238041e+01	8.133185e+01	20150416_STAG1gfpch8_Prometa\MitoSys2\Calibration\mEGFPC1_Noc\mEGFP_0_R1_P2_K1_Ch2-Ch1.zen
2.244041e+01	7.921523e+01	20150416_STAG1gfpch8_Prometa\MitoSys2\Calibration\mEGFPC1_Noc\mEGFP_0_R1_P2_K1_Ch2-Ch1.zen
2.250041e+01	7.203202e+01	20150416_STAG1gfpch8_Prometa\MitoSys2\Calibration\mEGFPC1_Noc\mEGFP_0_R1_P2_K1_Ch2-Ch1.zen
2.256041e+01	7.618195e+01	20150416_STAG1gfpch8_Prometa\MitoSys2\Calibration\mEGFPC1_Noc\mEGFP_0_R1_P2_K1_Ch2-Ch1.zen
2.262041e+01	7.891523e+01	20150416_STAG1gfpch8_Prometa\MitoSys2\Calibration\mEGFPC1_Noc\mEGFP_0_R1_P2_K1_Ch2-Ch1.zen
2.268041e+01	8.178185e+01	20150416_STAG1gfpch8_Prometa\MitoSys2\Calibration\mEGFPC1_Noc\mEGFP_0_R1_P2_K1_Ch2-Ch1.zen
2.274041e+01	8.106519e+01	20150416_STAG1gfpch8_Prometa\MitoSys2\Calibration\mEGFPC1_Noc\mEGFP_0_R1_P2_K1_Ch2-Ch1.zen
2.280042e+01	7.643194e+01	20150416_STAG1gfpch8_Prometa\MitoSys2\Calibration\mEGFPC1_Noc\mEGFP_0_R1_P2_K1_Ch2-Ch1.zen
2.286042e+01	8.049854e+01	20150416_STAG1gfpch8_Prometa\MitoSys2\Calibration\mEGFPC1_Noc\mEGFP_0_R1_P2_K1_Ch2-Ch1.zen
2.292042e+01	7.866523e+01	20150416_STAG1gfpch8_Prometa\MitoSys2\Calibration\mEGFPC1_Noc\mEGFP_0_R1_P2_K1_Ch2-Ch1.zen
2.298042e+01	7.503197e+01	20150416_STAG1gfpch8_Prometa\MitoSys2\Calibration\mEGFPC1_Noc\mEGFP_0_R1_P2_K1_Ch2-Ch1.zen
2.304042e+01	7.881523e+01	20150416_STAG1gfpch8_Prometa\MitoSys2\Calibration\mEGFPC1_Noc\mEGFP_0_R1_P2_K1_Ch2-Ch1.zen
2.310042e+01	8.036520e+01	20150416_STAG1gfpch8_Prometa\MitoSys2\Calibration\mEGFPC1_Noc\mEGFP_0_R1_P2_K1_Ch2-Ch1.zen
2.316042e+01	8.506512e+01	20150416_STAG1gfpch8_Prometa\MitoSys2\Calibration\mEGFPC1_Noc\mEGFP_0_R1_P2_K1_Ch2-Ch1.zen
2.322042e+01	8.116518e+01	20150416_STAG1gfpch8_Prometa\MitoSys2\Calibration\mEGFPC1_Noc\mEGFP_0_R1_P2_K1_Ch2-Ch1.zen
2.328042e+01	8.009854e+01	20150416_STAG1gfpch8_Prometa\MitoSys2\Calibration\mEGFPC1_Noc\mEGFP_0_R1_P2_K1_Ch2-Ch1.zen
2.334043e+01	8.068186e+01	20150416_STAG1gfpch8_Prometa\MitoSys2\Calibration\mEGFPC1_Noc\mEGFP_0_R1_P2_K1_Ch2-Ch1.zen
2.340043e+01	8.543178e+01	20150416_STAG1gfpch8_Prometa\MitoSys2\Calibration\mEGFPC1_Noc\mEGFP_0_R1_P2_K1_Ch2-Ch1.zen
2.346043e+01	7.673193e+01	20150416_STAG1gfpch8_Prometa\MitoSys2\Calibration\mEGFPC1_Noc\mEGFP_0_R1_P2_K1_Ch2-Ch1.zen
2.352043e+01	7.594862e+01	20150416_STAG1gfpch8_Prometa\MitoSys2\Calibration\mEGFPC1_Noc\mEGFP_0_R1_P2_K1_Ch2-Ch1.zen
2.358043e+01	7.638194e+01	20150416_STAG1gfpch8_Prometa\MitoSys2\Calibration\mEGFPC1_Noc\mEGFP_0_R1_P2_K1_Ch2-Ch1.zen
2.364043e+01	8.048186e+01	20150416_STAG1gfpch8_Prometa\MitoSys2\Calibration\mEGFPC1_Noc\mEGFP_0_R1_P2_K1_Ch2-Ch1.zen
2.370043e+01	7.143203e+01	20150416_STAG1gfpch8_Prometa\MitoSys2\Calibration\mEGFPC1_Noc\mEGFP_0_R1_P2_K1_Ch2-Ch1.zen
2.376043e+01	7.801524e+01	20150416_STAG1gfpch8_Prometa\MitoSys2\Calibration\mEGFPC1_Noc\mEGFP_0_R1_P2_K1_Ch2-Ch1.zen
2.382043e+01	7.943188e+01	20150416_STAG1gfpch8_Prometa\MitoSys2\Calibration\mEGFPC1_Noc\mEGFP_0_R1_P2_K1_Ch2-Ch1.zen
2.388044e+01	7.518196e+01	20150416_STAG1gfpch8_Prometa\MitoSys2\Calibration\mEGFPC1_Noc\mEGFP_0_R1_P2_K1_Ch2-Ch1.zen
2.394044e+01	7.966521e+01	20150416_STAG1gfpch8_Prometa\MitoSys2\Calibration\mEGFPC1_Noc\mEGFP_0_R1_P2_K1_Ch2-Ch1.zen
2.400044e+01	8.253183e+01	20150416_STAG1gfpch8_Prometa\MitoSys2\Calibration\mEGFPC1_Noc\mEGFP_0_R1_P2_K1_Ch2-Ch1.zen
2.406044e+01	8.071519e+01	20150416_STAG1gfpch8_Prometa\MitoSys2\Calibration\mEGFPC1_Noc\mEGFP_0_R1_P2_K1_Ch2-Ch1.zen
2.412044e+01	7.646527e+01	20150416_STAG1gfpch8_Prometa\MitoSys2\Calibration\mEGFPC1_Noc\mEGFP_0_R1_P2_K1_Ch2-Ch1.zen
2.418044e+01	8.746507e+01	20150416_STAG1gfpch8_Prometa\MitoSys2\Calibration\mEGFPC1_Noc\mEGFP_0_R1_P2_K1_Ch2-Ch1.zen
2.424044e+01	7.514863e+01	20150416_STAG1gfpch8_Prometa\MitoSys2\Calibration\mEGFPC1_Noc\mEGFP_0_R1_P2_K1_Ch2-Ch1.zen
2.430044e+01	7.594862e+01	20150416_STAG1gfpch8_Prometa\MitoSys2\Calibration\mEGFPC1_Noc\mEGFP_0_R1_P2_K1_Ch2-Ch1.zen
2.436044e+01	8.046520e+01	20150416_STAG1gfpch8_Prometa\MitoSys2\Calibration\mEGFPC1_Noc\mEGFP_0_R1_P2_K1_Ch2-Ch1.zen
2.442044e+01	7.623194e+01	20150416_STAG1gfpch8_Prometa\MitoSys2\Calibration\mEGFPC1_Noc\mEGFP_0_R1_P2_K1_Ch2-Ch1.zen
2.448045e+01	7.978188e+01	20150416_STAG1gfpch8_Prometa\MitoSys2\Calibration\mEGFPC1_Noc\mEGFP_0_R1_P2_K1_Ch2-Ch1.zen
2.454045e+01	8.056520e+01	20150416_STAG1gfpch8_Prometa\MitoSys2\Calibration\mEGFPC1_Noc\mEGFP_0_R1_P2_K1_Ch2-Ch1.zen
2.460045e+01	8.261516e+01	20150416_STAG1gfpch8_Prometa\MitoSys2\Calibration\mEGFPC1_Noc\mEGFP_0_R1_P2_K1_Ch2-Ch1.zen
2.466045e+01	7.234868e+01	20150416_STAG1gfpch8_Prometa\MitoSys2\Calibration\mEGFPC1_Noc\mEGFP_0_R1_P2_K1_Ch2-Ch1.zen
2.472045e+01	7.186536e+01	20150416_STAG1gfpch8_Prometa\MitoSys2\Calibration\mEGFPC1_Noc\mEGFP_0_R1_P2_K1_Ch2-Ch1.zen
2.478045e+01	7.854857e+01	20150416_STAG1gfpch8_Prometa\MitoSys2\Calibration\mEGFPC1_Noc\mEGFP_0_R1_P2_K1_Ch2-Ch1.zen
2.484045e+01	7.394865e+01	20150416_STAG1gfpch8_Prometa\MitoSys2\Calibration\mEGFPC1_Noc\mEGFP_0_R1_P2_K1_Ch2-Ch1.zen
2.490045e+01	7.626527e+01	20150416_STAG1gfpch8_Prometa\MitoSys2\Calibration\mEGFPC1_Noc\mEGFP_0_R1_P2_K1_Ch2-Ch1.zen
2.496045e+01	8.111519e+01	20150416_STAG1gfpch8_Prometa\MitoSys2\Calibration\mEGFPC1_Noc\mEGFP_0_R1_P2_K1_Ch2-Ch1.zen
2.502046e+01	7.956522e+01	20150416_STAG1gfpch8_Prometa\MitoSys2\Calibration\mEGFPC1_Noc\mEGFP_0_R1_P2_K1_Ch2-Ch1.zen
2.508046e+01	7.581528e+01	20150416_STAG1gfpch8_Prometa\MitoSys2\Calibration\mEGFPC1_Noc\mEGFP_0_R1_P2_K1_Ch2-Ch1.zen
2.514046e+01	7.989854e+01	20150416_STAG1gfpch8_Prometa\MitoSys2\Calibration\mEGFPC1_Noc\mEGFP_0_R1_P2_K1_Ch2-Ch1.zen
2.520046e+01	7.901523e+01	20150416_STAG1gfpch8_Prometa\MitoSys2\Calibration\mEGFPC1_Noc\mEGFP_0_R1_P2_K1_Ch2-Ch1.zen
2.526046e+01	7.553196e+01	20150416_STAG1gfpch8_Prometa\MitoSys2\Calibration\mEGFPC1_Noc\mEGFP_0_R1_P2_K1_Ch2-Ch1.zen
2.532046e+01	8.526511e+01	20150416_STAG1gfpch8_Prometa\MitoSys2\Calibration\mEGFPC1_Noc\mEGFP_0_R1_P2_K1_Ch2-Ch1.zen
2.538046e+01	7.686526e+01	20150416_STAG1gfpch8_Prometa\MitoSys2\Calibration\mEGFPC1_Noc\mEGFP_0_R1_P2_K1_Ch2-Ch1.zen
2.544046e+01	7.423198e+01	20150416_STAG1gfpch8_Prometa\MitoSys2\Calibration\mEGFPC1_Noc\mEGFP_0_R1_P2_K1_Ch2-Ch1.zen
2.550047e+01	8.206517e+01	20150416_STAG1gfpch8_Prometa\MitoSys2\Calibration\mEGFPC1_Noc\mEGFP_0_R1_P2_K1_Ch2-Ch1.zen
2.556047e+01	8.049854e+01	20150416_STAG1gfpch8_Prometa\MitoSys2\Calibration\mEGFPC1_Noc\mEGFP_0_R1_P2_K1_Ch2-Ch1.zen
2.562047e+01	8.386514e+01	20150416_STAG1gfpch8_Prometa\MitoSys2\Calibration\mEGFPC1_Noc\mEGFP_0_R1_P2_K1_Ch2-Ch1.zen
2.568047e+01	7.976521e+01	20150416_STAG1gfpch8_Prometa\MitoSys2\Calibration\mEGFPC1_Noc\mEGFP_0_R1_P2_K1_Ch2-Ch1.zen
2.574047e+01	7.491530e+01	20150416_STAG1gfpch8_Prometa\MitoSys2\Calibration\mEGFPC1_Noc\mEGFP_0_R1_P2_K1_Ch2-Ch1.zen
2.580047e+01	8.409846e+01	20150416_STAG1gfpch8_Prometa\MitoSys2\Calibration\mEGFPC1_Noc\mEGFP_0_R1_P2_K1_Ch2-Ch1.zen
2.586047e+01	8.163184e+01	20150416_STAG1gfpch8_Prometa\MitoSys2\Calibration\mEGFPC1_Noc\mEGFP_0_R1_P2_K1_Ch2-Ch1.zen
2.592047e+01	7.459864e+01	20150416_STAG1gfpch8_Prometa\MitoSys2\Calibration\mEGFPC1_Noc\mEGFP_0_R1_P2_K1_Ch2-Ch1.zen
2.598047e+01	7.643194e+01	20150416_STAG1gfpch8_Prometa\MitoSys2\Calibration\mEGFPC1_Noc\mEGFP_0_R1_P2_K1_Ch2-Ch1.zen
2.604047e+01	7.349866e+01	20150416_STAG1gfpch8_Prometa\MitoSys2\Calibration\mEGFPC1_Noc\mEGFP_0_R1_P2_K1_Ch2-Ch1.zen
2.610048e+01	6.856541e+01	20150416_STAG1gfpch8_Prometa\MitoSys2\Calibration\mEGFPC1_Noc\mEGFP_0_R1_P2_K1_Ch2-Ch1.zen
2.616048e+01	7.544862e+01	20150416_STAG1gfpch8_Prometa\MitoSys2\Calibration\mEGFPC1_Noc\mEGFP_0_R1_P2_K1_Ch2-Ch1.zen
2.622048e+01	7.811524e+01	20150416_STAG1gfpch8_Prometa\MitoSys2\Calibration\mEGFPC1_Noc\mEGFP_0_R1_P2_K1_Ch2-Ch1.zen
2.628048e+01	7.811524e+01	20150416_STAG1gfpch8_Prometa\MitoSys2\Calibration\mEGFPC1_Noc\mEGFP_0_R1_P2_K1_Ch2-Ch1.zen
2.634048e+01	7.859856e+01	20150416_STAG1gfpch8_Prometa\MitoSys2\Calibration\mEGFPC1_Noc\mEGFP_0_R1_P2_K1_Ch2-Ch1.zen
2.640048e+01	8.199850e+01	20150416_STAG1gfpch8_Prometa\MitoSys2\Calibration\mEGFPC1_Noc\mEGFP_0_R1_P2_K1_Ch2-Ch1.zen
2.646048e+01	8.061520e+01	20150416_STAG1gfpch8_Prometa\MitoSys2\Calibration\mEGFPC1_Noc\mEGFP_0_R1_P2_K1_Ch2-Ch1.zen
2.652048e+01	7.818191e+01	20150416_STAG1gfpch8_Prometa\MitoSys2\Calibration\mEGFPC1_Noc\mEGFP_0_R1_P2_K1_Ch2-Ch1.zen
2.658048e+01	8.334848e+01	20150416_STAG1gfpch8_Prometa\MitoSys2\Calibration\mEGFPC1_Noc\mEGFP_0_R1_P2_K1_Ch2-Ch1.zen
2.664049e+01	7.591528e+01	20150416_STAG1gfpch8_Prometa\MitoSys2\Calibration\mEGFPC1_Noc\mEGFP_0_R1_P2_K1_Ch2-Ch1.zen
2.670049e+01	7.561529e+01	20150416_STAG1gfpch8_Prometa\MitoSys2\Calibration\mEGFPC1_Noc\mEGFP_0_R1_P2_K1_Ch2-Ch1.zen
2.676049e+01	8.599844e+01	20150416_STAG1gfpch8_Prometa\MitoSys2\Calibration\mEGFPC1_Noc\mEGFP_0_R1_P2_K1_Ch2-Ch1.zen
2.682049e+01	8.509845e+01	20150416_STAG1gfpch8_Prometa\MitoSys2\Calibration\mEGFPC1_Noc\mEGFP_0_R1_P2_K1_Ch2-Ch1.zen
2.688049e+01	8.171518e+01	20150416_STAG1gfpch8_Prometa\MitoSys2\Calibration\mEGFPC1_Noc\mEGFP_0_R1_P2_K1_Ch2-Ch1.zen
2.694049e+01	7.934856e+01	20150416_STAG1gfpch8_Prometa\MitoSys2\Calibration\mEGFPC1_Noc\mEGFP_0_R1_P2_K1_Ch2-Ch1.zen
2.700049e+01	8.653175e+01	20150416_STAG1gfpch8_Prometa\MitoSys2\Calibration\mEGFPC1_Noc\mEGFP_0_R1_P2_K1_Ch2-Ch1.zen
2.706049e+01	7.428198e+01	20150416_STAG1gfpch8_Prometa\MitoSys2\Calibration\mEGFPC1_Noc\mEGFP_0_R1_P2_K1_Ch2-Ch1.zen
2.712049e+01	7.819858e+01	20150416_STAG1gfpch8_Prometa\MitoSys2\Calibration\mEGFPC1_Noc\mEGFP_0_R1_P2_K1_Ch2-Ch1.zen
2.718050e+01	8.013187e+01	20150416_STAG1gfpch8_Prometa\MitoSys2\Calibration\mEGFPC1_Noc\mEGFP_0_R1_P2_K1_Ch2-Ch1.zen
2.724050e+01	7.186536e+01	20150416_STAG1gfpch8_Prometa\MitoSys2\Calibration\mEGFPC1_Noc\mEGFP_0_R1_P2_K1_Ch2-Ch1.zen
2.730050e+01	7.934856e+01	20150416_STAG1gfpch8_Prometa\MitoSys2\Calibration\mEGFPC1_Noc\mEGFP_0_R1_P2_K1_Ch2-Ch1.zen
2.736050e+01	7.693193e+01	20150416_STAG1gfpch8_Prometa\MitoSys2\Calibration\mEGFPC1_Noc\mEGFP_0_R1_P2_K1_Ch2-Ch1.zen
2.742050e+01	8.038187e+01	20150416_STAG1gfpch8_Prometa\MitoSys2\Calibration\mEGFPC1_Noc\mEGFP_0_R1_P2_K1_Ch2-Ch1.zen
2.748050e+01	7.274867e+01	20150416_STAG1gfpch8_Prometa\MitoSys2\Calibration\mEGFPC1_Noc\mEGFP_0_R1_P2_K1_Ch2-Ch1.zen
2.754050e+01	7.481530e+01	20150416_STAG1gfpch8_Prometa\MitoSys2\Calibration\mEGFPC1_Noc\mEGFP_0_R1_P2_K1_Ch2-Ch1.zen
2.760050e+01	7.543196e+01	20150416_STAG1gfpch8_Prometa\MitoSys2\Calibration\mEGFPC1_Noc\mEGFP_0_R1_P2_K1_Ch2-Ch1.zen
2.766050e+01	7.901523e+01	20150416_STAG1gfpch8_Prometa\MitoSys2\Calibration\mEGFPC1_Noc\mEGFP_0_R1_P2_K1_Ch2-Ch1.zen
2.772050e+01	7.083204e+01	20150416_STAG1gfpch8_Prometa\MitoSys2\Calibration\mEGFPC1_Noc\mEGFP_0_R1_P2_K1_Ch2-Ch1.zen
2.778051e+01	7.994854e+01	20150416_STAG1gfpch8_Prometa\MitoSys2\Calibration\mEGFPC1_Noc\mEGFP_0_R1_P2_K1_Ch2-Ch1.zen
2.784051e+01	7.653194e+01	20150416_STAG1gfpch8_Prometa\MitoSys2\Calibration\mEGFPC1_Noc\mEGFP_0_R1_P2_K1_Ch2-Ch1.zen
2.790051e+01	6.918208e+01	20150416_STAG1gfpch8_Prometa\MitoSys2\Calibration\mEGFPC1_Noc\mEGFP_0_R1_P2_K1_Ch2-Ch1.zen
2.796051e+01	7.304867e+01	20150416_STAG1gfpch8_Prometa\MitoSys2\Calibration\mEGFPC1_Noc\mEGFP_0_R1_P2_K1_Ch2-Ch1.zen
2.802051e+01	7.594862e+01	20150416_STAG1gfpch8_Prometa\MitoSys2\Calibration\mEGFPC1_Noc\mEGFP_0_R1_P2_K1_Ch2-Ch1.zen
2.808051e+01	7.828191e+01	20150416_STAG1gfpch8_Prometa\MitoSys2\Calibration\mEGFPC1_Noc\mEGFP_0_R1_P2_K1_Ch2-Ch1.zen
2.814051e+01	8.111519e+01	20150416_STAG1gfpch8_Prometa\MitoSys2\Calibration\mEGFPC1_Noc\mEGFP_0_R1_P2_K1_Ch2-Ch1.zen
2.820051e+01	8.461513e+01	20150416_STAG1gfpch8_Prometa\MitoSys2\Calibration\mEGFPC1_Noc\mEGFP_0_R1_P2_K1_Ch2-Ch1.zen
2.826052e+01	7.571529e+01	20150416_STAG1gfpch8_Prometa\MitoSys2\Calibration\mEGFPC1_Noc\mEGFP_0_R1_P2_K1_Ch2-Ch1.zen
2.832052e+01	7.661527e+01	20150416_STAG1gfpch8_Prometa\MitoSys2\Calibration\mEGFPC1_Noc\mEGFP_0_R1_P2_K1_Ch2-Ch1.zen
2.838052e+01	8.059853e+01	20150416_STAG1gfpch8_Prometa\MitoSys2\Calibration\mEGFPC1_Noc\mEGFP_0_R1_P2_K1_Ch2-Ch1.zen
2.844052e+01	8.273183e+01	20150416_STAG1gfpch8_Prometa\MitoSys2\Calibration\mEGFPC1_Noc\mEGFP_0_R1_P2_K1_Ch2-Ch1.zen
2.850052e+01	8.061520e+01	20150416_STAG1gfpch8_Prometa\MitoSys2\Calibration\mEGFPC1_Noc\mEGFP_0_R1_P2_K1_Ch2-Ch1.zen
2.856052e+01	7.968188e+01	20150416_STAG1gfpch8_Prometa\MitoSys2\Calibration\mEGFPC1_Noc\mEGFP_0_R1_P2_K1_Ch2-Ch1.zen
2.862052e+01	7.816525e+01	20150416_STAG1gfpch8_Prometa\MitoSys2\Calibration\mEGFPC1_Noc\mEGFP_0_R1_P2_K1_Ch2-Ch1.zen
2.868052e+01	7.641528e+01	20150416_STAG1gfpch8_Prometa\MitoSys2\Calibration\mEGFPC1_Noc\mEGFP_0_R1_P2_K1_Ch2-Ch1.zen
2.874052e+01	7.633194e+01	20150416_STAG1gfpch8_Prometa\MitoSys2\Calibration\mEGFPC1_Noc\mEGFP_0_R1_P2_K1_Ch2-Ch1.zen
2.880053e+01	7.406532e+01	20150416_STAG1gfpch8_Prometa\MitoSys2\Calibration\mEGFPC1_Noc\mEGFP_0_R1_P2_K1_Ch2-Ch1.zen
2.886053e+01	7.268201e+01	20150416_STAG1gfpch8_Prometa\MitoSys2\Calibration\mEGFPC1_Noc\mEGFP_0_R1_P2_K1_Ch2-Ch1.zen
2.892053e+01	7.691527e+01	20150416_STAG1gfpch8_Prometa\MitoSys2\Calibration\mEGFPC1_Noc\mEGFP_0_R1_P2_K1_Ch2-Ch1.zen
2.898053e+01	7.364866e+01	20150416_STAG1gfpch8_Prometa\MitoSys2\Calibration\mEGFPC1_Noc\mEGFP_0_R1_P2_K1_Ch2-Ch1.zen
2.904053e+01	7.908189e+01	20150416_STAG1gfpch8_Prometa\MitoSys2\Calibration\mEGFPC1_Noc\mEGFP_0_R1_P2_K1_Ch2-Ch1.zen
2.910053e+01	7.603194e+01	20150416_STAG1gfpch8_Prometa\MitoSys2\Calibration\mEGFPC1_Noc\mEGFP_0_R1_P2_K1_Ch2-Ch1.zen
2.916053e+01	8.191518e+01	20150416_STAG1gfpch8_Prometa\MitoSys2\Calibration\mEGFPC1_Noc\mEGFP_0_R1_P2_K1_Ch2-Ch1.zen
2.922053e+01	7.956522e+01	20150416_STAG1gfpch8_Prometa\MitoSys2\Calibration\mEGFPC1_Noc\mEGFP_0_R1_P2_K1_Ch2-Ch1.zen
2.928053e+01	7.224868e+01	20150416_STAG1gfpch8_Prometa\MitoSys2\Calibration\mEGFPC1_Noc\mEGFP_0_R1_P2_K1_Ch2-Ch1.zen
2.934053e+01	7.281534e+01	20150416_STAG1gfpch8_Prometa\MitoSys2\Calibration\mEGFPC1_Noc\mEGFP_0_R1_P2_K1_Ch2-Ch1.zen
2.940054e+01	7.039872e+01	20150416_STAG1gfpch8_Prometa\MitoSys2\Calibration\mEGFPC1_Noc\mEGFP_0_R1_P2_K1_Ch2-Ch1.zen
2.946054e+01	7.328200e+01	20150416_STAG1gfpch8_Prometa\MitoSys2\Calibration\mEGFPC1_Noc\mEGFP_0_R1_P2_K1_Ch2-Ch1.zen
2.952054e+01	7.566529e+01	20150416_STAG1gfpch8_Prometa\MitoSys2\Calibration\mEGFPC1_Noc\mEGFP_0_R1_P2_K1_Ch2-Ch1.zen
2.958054e+01	8.196517e+01	20150416_STAG1gfpch8_Prometa\MitoSys2\Calibration\mEGFPC1_Noc\mEGFP_0_R1_P2_K1_Ch2-Ch1.zen
2.964054e+01	7.931522e+01	20150416_STAG1gfpch8_Prometa\MitoSys2\Calibration\mEGFPC1_Noc\mEGFP_0_R1_P2_K1_Ch2-Ch1.zen
2.970054e+01	8.019854e+01	20150416_STAG1gfpch8_Prometa\MitoSys2\Calibration\mEGFPC1_Noc\mEGFP_0_R1_P2_K1_Ch2-Ch1.zen
2.976054e+01	7.411532e+01	20150416_STAG1gfpch8_Prometa\MitoSys2\Calibration\mEGFPC1_Noc\mEGFP_0_R1_P2_K1_Ch2-Ch1.zen
2.982054e+01	7.283201e+01	20150416_STAG1gfpch8_Prometa\MitoSys2\Calibration\mEGFPC1_Noc\mEGFP_0_R1_P2_K1_Ch2-Ch1.zen
2.988054e+01	8.101519e+01	20150416_STAG1gfpch8_Prometa\MitoSys2\Calibration\mEGFPC1_Noc\mEGFP_0_R1_P2_K1_Ch2-Ch1.zen
2.994055e+01	7.538196e+01	20150416_STAG1gfpch8_Prometa\MitoSys2\Calibration\mEGFPC1_Noc\mEGFP_0_R1_P2_K1_Ch2-Ch1.zen
0	5.910007e+01	20150416_STAG1gfpch8_Prometa\MitoSys2\Calibration\mEGFPC1_Noc\mEGFP_0_R1_P3_K1_Ch2-Ch1.zen
5.999990e-02	6.300007e+01	20150416_STAG1gfpch8_Prometa\MitoSys2\Calibration\mEGFPC1_Noc\mEGFP_0_R1_P3_K1_Ch2-Ch1.zen
1.200000e-01	5.971674e+01	20150416_STAG1gfpch8_Prometa\MitoSys2\Calibration\mEGFPC1_Noc\mEGFP_0_R1_P3_K1_Ch2-Ch1.zen
1.800000e-01	6.183340e+01	20150416_STAG1gfpch8_Prometa\MitoSys2\Calibration\mEGFPC1_Noc\mEGFP_0_R1_P3_K1_Ch2-Ch1.zen
2.400000e-01	5.695007e+01	20150416_STAG1gfpch8_Prometa\MitoSys2\Calibration\mEGFPC1_Noc\mEGFP_0_R1_P3_K1_Ch2-Ch1.zen
3.000000e-01	5.736673e+01	20150416_STAG1gfpch8_Prometa\MitoSys2\Calibration\mEGFPC1_Noc\mEGFP_0_R1_P3_K1_Ch2-Ch1.zen
3.600000e-01	5.650006e+01	20150416_STAG1gfpch8_Prometa\MitoSys2\Calibration\mEGFPC1_Noc\mEGFP_0_R1_P3_K1_Ch2-Ch1.zen
4.200000e-01	5.865007e+01	20150416_STAG1gfpch8_Prometa\MitoSys2\Calibration\mEGFPC1_Noc\mEGFP_0_R1_P3_K1_Ch2-Ch1.zen
4.800000e-01	5.368340e+01	20150416_STAG1gfpch8_Prometa\MitoSys2\Calibration\mEGFPC1_Noc\mEGFP_0_R1_P3_K1_Ch2-Ch1.zen
5.400000e-01	5.438340e+01	20150416_STAG1gfpch8_Prometa\MitoSys2\Calibration\mEGFPC1_Noc\mEGFP_0_R1_P3_K1_Ch2-Ch1.zen
6.000000e-01	5.628340e+01	20150416_STAG1gfpch8_Prometa\MitoSys2\Calibration\mEGFPC1_Noc\mEGFP_0_R1_P3_K1_Ch2-Ch1.zen
6.600000e-01	5.913340e+01	20150416_STAG1gfpch8_Prometa\MitoSys2\Calibration\mEGFPC1_Noc\mEGFP_0_R1_P3_K1_Ch2-Ch1.zen
7.200000e-01	6.243340e+01	20150416_STAG1gfpch8_Prometa\MitoSys2\Calibration\mEGFPC1_Noc\mEGFP_0_R1_P3_K1_Ch2-Ch1.zen
7.800000e-01	5.878340e+01	20150416_STAG1gfpch8_Prometa\MitoSys2\Calibration\mEGFPC1_Noc\mEGFP_0_R1_P3_K1_Ch2-Ch1.zen
8.400000e-01	5.813340e+01	20150416_STAG1gfpch8_Prometa\MitoSys2\Calibration\mEGFPC1_Noc\mEGFP_0_R1_P3_K1_Ch2-Ch1.zen
9.000000e-01	5.783340e+01	20150416_STAG1gfpch8_Prometa\MitoSys2\Calibration\mEGFPC1_Noc\mEGFP_0_R1_P3_K1_Ch2-Ch1.zen
9.600000e-01	6.256674e+01	20150416_STAG1gfpch8_Prometa\MitoSys2\Calibration\mEGFPC1_Noc\mEGFP_0_R1_P3_K1_Ch2-Ch1.zen
1.020000e+00	5.815007e+01	20150416_STAG1gfpch8_Prometa\MitoSys2\Calibration\mEGFPC1_Noc\mEGFP_0_R1_P3_K1_Ch2-Ch1.zen
1.080000e+00	6.823341e+01	20150416_STAG1gfpch8_Prometa\MitoSys2\Calibration\mEGFPC1_Noc\mEGFP_0_R1_P3_K1_Ch2-Ch1.zen
1.140000e+00	6.093340e+01	20150416_STAG1gfpch8_Prometa\MitoSys2\Calibration\mEGFPC1_Noc\mEGFP_0_R1_P3_K1_Ch2-Ch1.zen
1.200000e+00	6.498341e+01	20150416_STAG1gfpch8_Prometa\MitoSys2\Calibration\mEGFPC1_Noc\mEGFP_0_R1_P3_K1_Ch2-Ch1.zen
1.260000e+00	6.408340e+01	20150416_STAG1gfpch8_Prometa\MitoSys2\Calibration\mEGFPC1_Noc\mEGFP_0_R1_P3_K1_Ch2-Ch1.zen
1.320000e+00	6.261674e+01	20150416_STAG1gfpch8_Prometa\MitoSys2\Calibration\mEGFPC1_Noc\mEGFP_0_R1_P3_K1_Ch2-Ch1.zen
1.380000e+00	6.171674e+01	20150416_STAG1gfpch8_Prometa\MitoSys2\Calibration\mEGFPC1_Noc\mEGFP_0_R1_P3_K1_Ch2-Ch1.zen
1.440000e+00	5.663340e+01	20150416_STAG1gfpch8_Prometa\MitoSys2\Calibration\mEGFPC1_Noc\mEGFP_0_R1_P3_K1_Ch2-Ch1.zen
1.500000e+00	5.981673e+01	20150416_STAG1gfpch8_Prometa\MitoSys2\Calibration\mEGFPC1_Noc\mEGFP_0_R1_P3_K1_Ch2-Ch1.zen
1.560000e+00	5.955007e+01	20150416_STAG1gfpch8_Prometa\MitoSys2\Calibration\mEGFPC1_Noc\mEGFP_0_R1_P3_K1_Ch2-Ch1.zen
1.620000e+00	5.483340e+01	20150416_STAG1gfpch8_Prometa\MitoSys2\Calibration\mEGFPC1_Noc\mEGFP_0_R1_P3_K1_Ch2-Ch1.zen
1.680000e+00	6.433340e+01	20150416_STAG1gfpch8_Prometa\MitoSys2\Calibration\mEGFPC1_Noc\mEGFP_0_R1_P3_K1_Ch2-Ch1.zen
1.740000e+00	5.866673e+01	20150416_STAG1gfpch8_Prometa\MitoSys2\Calibration\mEGFPC1_Noc\mEGFP_0_R1_P3_K1_Ch2-Ch1.zen
1.800000e+00	5.853340e+01	20150416_STAG1gfpch8_Prometa\MitoSys2\Calibration\mEGFPC1_Noc\mEGFP_0_R1_P3_K1_Ch2-Ch1.zen
1.860000e+00	5.970007e+01	20150416_STAG1gfpch8_Prometa\MitoSys2\Calibration\mEGFPC1_Noc\mEGFP_0_R1_P3_K1_Ch2-Ch1.zen
1.920000e+00	6.640008e+01	20150416_STAG1gfpch8_Prometa\MitoSys2\Calibration\mEGFPC1_Noc\mEGFP_0_R1_P3_K1_Ch2-Ch1.zen
1.980000e+00	5.321673e+01	20150416_STAG1gfpch8_Prometa\MitoSys2\Calibration\mEGFPC1_Noc\mEGFP_0_R1_P3_K1_Ch2-Ch1.zen
2.040000e+00	5.758340e+01	20150416_STAG1gfpch8_Prometa\MitoSys2\Calibration\mEGFPC1_Noc\mEGFP_0_R1_P3_K1_Ch2-Ch1.zen
2.100000e+00	5.336673e+01	20150416_STAG1gfpch8_Prometa\MitoSys2\Calibration\mEGFPC1_Noc\mEGFP_0_R1_P3_K1_Ch2-Ch1.zen
2.160000e+00	5.905007e+01	20150416_STAG1gfpch8_Prometa\MitoSys2\Calibration\mEGFPC1_Noc\mEGFP_0_R1_P3_K1_Ch2-Ch1.zen
2.220000e+00	6.100007e+01	20150416_STAG1gfpch8_Prometa\MitoSys2\Calibration\mEGFPC1_Noc\mEGFP_0_R1_P3_K1_Ch2-Ch1.zen
2.280000e+00	6.261674e+01	20150416_STAG1gfpch8_Prometa\MitoSys2\Calibration\mEGFPC1_Noc\mEGFP_0_R1_P3_K1_Ch2-Ch1.zen
2.340000e+00	6.290007e+01	20150416_STAG1gfpch8_Prometa\MitoSys2\Calibration\mEGFPC1_Noc\mEGFP_0_R1_P3_K1_Ch2-Ch1.zen
2.400000e+00	6.223341e+01	20150416_STAG1gfpch8_Prometa\MitoSys2\Calibration\mEGFPC1_Noc\mEGFP_0_R1_P3_K1_Ch2-Ch1.zen
2.460000e+00	6.111674e+01	20150416_STAG1gfpch8_Prometa\MitoSys2\Calibration\mEGFPC1_Noc\mEGFP_0_R1_P3_K1_Ch2-Ch1.zen
2.520000e+00	5.441673e+01	20150416_STAG1gfpch8_Prometa\MitoSys2\Calibration\mEGFPC1_Noc\mEGFP_0_R1_P3_K1_Ch2-Ch1.zen
2.580000e+00	5.798340e+01	20150416_STAG1gfpch8_Prometa\MitoSys2\Calibration\mEGFPC1_Noc\mEGFP_0_R1_P3_K1_Ch2-Ch1.zen
2.640000e+00	5.198339e+01	20150416_STAG1gfpch8_Prometa\MitoSys2\Calibration\mEGFPC1_Noc\mEGFP_0_R1_P3_K1_Ch2-Ch1.zen
2.700000e+00	5.651673e+01	20150416_STAG1gfpch8_Prometa\MitoSys2\Calibration\mEGFPC1_Noc\mEGFP_0_R1_P3_K1_Ch2-Ch1.zen
2.760000e+00	5.748340e+01	20150416_STAG1gfpch8_Prometa\MitoSys2\Calibration\mEGFPC1_Noc\mEGFP_0_R1_P3_K1_Ch2-Ch1.zen
2.820000e+00	6.031673e+01	20150416_STAG1gfpch8_Prometa\MitoSys2\Calibration\mEGFPC1_Noc\mEGFP_0_R1_P3_K1_Ch2-Ch1.zen
2.880000e+00	5.605006e+01	20150416_STAG1gfpch8_Prometa\MitoSys2\Calibration\mEGFPC1_Noc\mEGFP_0_R1_P3_K1_Ch2-Ch1.zen
2.940000e+00	5.926674e+01	20150416_STAG1gfpch8_Prometa\MitoSys2\Calibration\mEGFPC1_Noc\mEGFP_0_R1_P3_K1_Ch2-Ch1.zen
3	5.701673e+01	20150416_STAG1gfpch8_Prometa\MitoSys2\Calibration\mEGFPC1_Noc\mEGFP_0_R1_P3_K1_Ch2-Ch1.zen
3.060000e+00	6.043340e+01	20150416_STAG1gfpch8_Prometa\MitoSys2\Calibration\mEGFPC1_Noc\mEGFP_0_R1_P3_K1_Ch2-Ch1.zen
3.120000e+00	6.156674e+01	20150416_STAG1gfpch8_Prometa\MitoSys2\Calibration\mEGFPC1_Noc\mEGFP_0_R1_P3_K1_Ch2-Ch1.zen
3.180000e+00	5.920007e+01	20150416_STAG1gfpch8_Prometa\MitoSys2\Calibration\mEGFPC1_Noc\mEGFP_0_R1_P3_K1_Ch2-Ch1.zen
3.240000e+00	5.736673e+01	20150416_STAG1gfpch8_Prometa\MitoSys2\Calibration\mEGFPC1_Noc\mEGFP_0_R1_P3_K1_Ch2-Ch1.zen
3.300000e+00	6.026674e+01	20150416_STAG1gfpch8_Prometa\MitoSys2\Calibration\mEGFPC1_Noc\mEGFP_0_R1_P3_K1_Ch2-Ch1.zen
3.360000e+00	5.820007e+01	20150416_STAG1gfpch8_Prometa\MitoSys2\Calibration\mEGFPC1_Noc\mEGFP_0_R1_P3_K1_Ch2-Ch1.zen
3.420000e+00	6.013340e+01	20150416_STAG1gfpch8_Prometa\MitoSys2\Calibration\mEGFPC1_Noc\mEGFP_0_R1_P3_K1_Ch2-Ch1.zen
3.480000e+00	6.188340e+01	20150416_STAG1gfpch8_Prometa\MitoSys2\Calibration\mEGFPC1_Noc\mEGFP_0_R1_P3_K1_Ch2-Ch1.zen
3.540000e+00	6.368341e+01	20150416_STAG1gfpch8_Prometa\MitoSys2\Calibration\mEGFPC1_Noc\mEGFP_0_R1_P3_K1_Ch2-Ch1.zen
3.600000e+00	5.778340e+01	20150416_STAG1gfpch8_Prometa\MitoSys2\Calibration\mEGFPC1_Noc\mEGFP_0_R1_P3_K1_Ch2-Ch1.zen
3.660000e+00	6.058340e+01	20150416_STAG1gfpch8_Prometa\MitoSys2\Calibration\mEGFPC1_Noc\mEGFP_0_R1_P3_K1_Ch2-Ch1.zen
3.720000e+00	5.673340e+01	20150416_STAG1gfpch8_Prometa\MitoSys2\Calibration\mEGFPC1_Noc\mEGFP_0_R1_P3_K1_Ch2-Ch1.zen
3.780000e+00	5.955007e+01	20150416_STAG1gfpch8_Prometa\MitoSys2\Calibration\mEGFPC1_Noc\mEGFP_0_R1_P3_K1_Ch2-Ch1.zen
3.840000e+00	5.386673e+01	20150416_STAG1gfpch8_Prometa\MitoSys2\Calibration\mEGFPC1_Noc\mEGFP_0_R1_P3_K1_Ch2-Ch1.zen
3.900000e+00	5.816673e+01	20150416_STAG1gfpch8_Prometa\MitoSys2\Calibration\mEGFPC1_Noc\mEGFP_0_R1_P3_K1_Ch2-Ch1.zen
3.960000e+00	5.576673e+01	20150416_STAG1gfpch8_Prometa\MitoSys2\Calibration\mEGFPC1_Noc\mEGFP_0_R1_P3_K1_Ch2-Ch1.zen
4.020000e+00	5.643340e+01	20150416_STAG1gfpch8_Prometa\MitoSys2\Calibration\mEGFPC1_Noc\mEGFP_0_R1_P3_K1_Ch2-Ch1.zen
4.080000e+00	5.960007e+01	20150416_STAG1gfpch8_Prometa\MitoSys2\Calibration\mEGFPC1_Noc\mEGFP_0_R1_P3_K1_Ch2-Ch1.zen
4.140000e+00	5.818340e+01	20150416_STAG1gfpch8_Prometa\MitoSys2\Calibration\mEGFPC1_Noc\mEGFP_0_R1_P3_K1_Ch2-Ch1.zen
4.200000e+00	6.280007e+01	20150416_STAG1gfpch8_Prometa\MitoSys2\Calibration\mEGFPC1_Noc\mEGFP_0_R1_P3_K1_Ch2-Ch1.zen
4.259990e+00	6.411674e+01	20150416_STAG1gfpch8_Prometa\MitoSys2\Calibration\mEGFPC1_Noc\mEGFP_0_R1_P3_K1_Ch2-Ch1.zen
4.319990e+00	5.988340e+01	20150416_STAG1gfpch8_Prometa\MitoSys2\Calibration\mEGFPC1_Noc\mEGFP_0_R1_P3_K1_Ch2-Ch1.zen
4.379990e+00	5.625006e+01	20150416_STAG1gfpch8_Prometa\MitoSys2\Calibration\mEGFPC1_Noc\mEGFP_0_R1_P3_K1_Ch2-Ch1.zen
4.439990e+00	6.298341e+01	20150416_STAG1gfpch8_Prometa\MitoSys2\Calibration\mEGFPC1_Noc\mEGFP_0_R1_P3_K1_Ch2-Ch1.zen
4.499990e+00	6.078340e+01	20150416_STAG1gfpch8_Prometa\MitoSys2\Calibration\mEGFPC1_Noc\mEGFP_0_R1_P3_K1_Ch2-Ch1.zen
4.559990e+00	6.246674e+01	20150416_STAG1gfpch8_Prometa\MitoSys2\Calibration\mEGFPC1_Noc\mEGFP_0_R1_P3_K1_Ch2-Ch1.zen
4.619990e+00	5.945007e+01	20150416_STAG1gfpch8_Prometa\MitoSys2\Calibration\mEGFPC1_Noc\mEGFP_0_R1_P3_K1_Ch2-Ch1.zen
4.679990e+00	5.755006e+01	20150416_STAG1gfpch8_Prometa\MitoSys2\Calibration\mEGFPC1_Noc\mEGFP_0_R1_P3_K1_Ch2-Ch1.zen
4.739990e+00	5.738340e+01	20150416_STAG1gfpch8_Prometa\MitoSys2\Calibration\mEGFPC1_Noc\mEGFP_0_R1_P3_K1_Ch2-Ch1.zen
4.799990e+00	5.738340e+01	20150416_STAG1gfpch8_Prometa\MitoSys2\Calibration\mEGFPC1_Noc\mEGFP_0_R1_P3_K1_Ch2-Ch1.zen
4.859990e+00	6.198341e+01	20150416_STAG1gfpch8_Prometa\MitoSys2\Calibration\mEGFPC1_Noc\mEGFP_0_R1_P3_K1_Ch2-Ch1.zen
4.919990e+00	6.131674e+01	20150416_STAG1gfpch8_Prometa\MitoSys2\Calibration\mEGFPC1_Noc\mEGFP_0_R1_P3_K1_Ch2-Ch1.zen
4.979990e+00	6.118340e+01	20150416_STAG1gfpch8_Prometa\MitoSys2\Calibration\mEGFPC1_Noc\mEGFP_0_R1_P3_K1_Ch2-Ch1.zen
5.039990e+00	5.765007e+01	20150416_STAG1gfpch8_Prometa\MitoSys2\Calibration\mEGFPC1_Noc\mEGFP_0_R1_P3_K1_Ch2-Ch1.zen
5.099990e+00	5.968340e+01	20150416_STAG1gfpch8_Prometa\MitoSys2\Calibration\mEGFPC1_Noc\mEGFP_0_R1_P3_K1_Ch2-Ch1.zen
5.159990e+00	6.030007e+01	20150416_STAG1gfpch8_Prometa\MitoSys2\Calibration\mEGFPC1_Noc\mEGFP_0_R1_P3_K1_Ch2-Ch1.zen
5.219990e+00	5.675006e+01	20150416_STAG1gfpch8_Prometa\MitoSys2\Calibration\mEGFPC1_Noc\mEGFP_0_R1_P3_K1_Ch2-Ch1.zen
5.279990e+00	6.458340e+01	20150416_STAG1gfpch8_Prometa\MitoSys2\Calibration\mEGFPC1_Noc\mEGFP_0_R1_P3_K1_Ch2-Ch1.zen
5.339990e+00	6.308340e+01	20150416_STAG1gfpch8_Prometa\MitoSys2\Calibration\mEGFPC1_Noc\mEGFP_0_R1_P3_K1_Ch2-Ch1.zen
5.399990e+00	6.028340e+01	20150416_STAG1gfpch8_Prometa\MitoSys2\Calibration\mEGFPC1_Noc\mEGFP_0_R1_P3_K1_Ch2-Ch1.zen
5.459990e+00	6.343341e+01	20150416_STAG1gfpch8_Prometa\MitoSys2\Calibration\mEGFPC1_Noc\mEGFP_0_R1_P3_K1_Ch2-Ch1.zen
5.519990e+00	6.126674e+01	20150416_STAG1gfpch8_Prometa\MitoSys2\Calibration\mEGFPC1_Noc\mEGFP_0_R1_P3_K1_Ch2-Ch1.zen
5.579990e+00	5.670007e+01	20150416_STAG1gfpch8_Prometa\MitoSys2\Calibration\mEGFPC1_Noc\mEGFP_0_R1_P3_K1_Ch2-Ch1.zen
5.639990e+00	6.651675e+01	20150416_STAG1gfpch8_Prometa\MitoSys2\Calibration\mEGFPC1_Noc\mEGFP_0_R1_P3_K1_Ch2-Ch1.zen
5.699990e+00	5.833340e+01	20150416_STAG1gfpch8_Prometa\MitoSys2\Calibration\mEGFPC1_Noc\mEGFP_0_R1_P3_K1_Ch2-Ch1.zen
5.759990e+00	6.281674e+01	20150416_STAG1gfpch8_Prometa\MitoSys2\Calibration\mEGFPC1_Noc\mEGFP_0_R1_P3_K1_Ch2-Ch1.zen
5.819990e+00	5.816673e+01	20150416_STAG1gfpch8_Prometa\MitoSys2\Calibration\mEGFPC1_Noc\mEGFP_0_R1_P3_K1_Ch2-Ch1.zen
5.879990e+00	6.086674e+01	20150416_STAG1gfpch8_Prometa\MitoSys2\Calibration\mEGFPC1_Noc\mEGFP_0_R1_P3_K1_Ch2-Ch1.zen
5.939990e+00	5.661673e+01	20150416_STAG1gfpch8_Prometa\MitoSys2\Calibration\mEGFPC1_Noc\mEGFP_0_R1_P3_K1_Ch2-Ch1.zen
5.999990e+00	5.566673e+01	20150416_STAG1gfpch8_Prometa\MitoSys2\Calibration\mEGFPC1_Noc\mEGFP_0_R1_P3_K1_Ch2-Ch1.zen
6.059990e+00	5.953340e+01	20150416_STAG1gfpch8_Prometa\MitoSys2\Calibration\mEGFPC1_Noc\mEGFP_0_R1_P3_K1_Ch2-Ch1.zen
6.119990e+00	5.818340e+01	20150416_STAG1gfpch8_Prometa\MitoSys2\Calibration\mEGFPC1_Noc\mEGFP_0_R1_P3_K1_Ch2-Ch1.zen
6.179990e+00	5.918340e+01	20150416_STAG1gfpch8_Prometa\MitoSys2\Calibration\mEGFPC1_Noc\mEGFP_0_R1_P3_K1_Ch2-Ch1.zen
6.239990e+00	6.221674e+01	20150416_STAG1gfpch8_Prometa\MitoSys2\Calibration\mEGFPC1_Noc\mEGFP_0_R1_P3_K1_Ch2-Ch1.zen
6.299990e+00	6.168340e+01	20150416_STAG1gfpch8_Prometa\MitoSys2\Calibration\mEGFPC1_Noc\mEGFP_0_R1_P3_K1_Ch2-Ch1.zen
6.359990e+00	6.293341e+01	20150416_STAG1gfpch8_Prometa\MitoSys2\Calibration\mEGFPC1_Noc\mEGFP_0_R1_P3_K1_Ch2-Ch1.zen
6.419990e+00	5.881673e+01	20150416_STAG1gfpch8_Prometa\MitoSys2\Calibration\mEGFPC1_Noc\mEGFP_0_R1_P3_K1_Ch2-Ch1.zen
6.479990e+00	6.403341e+01	20150416_STAG1gfpch8_Prometa\MitoSys2\Calibration\mEGFPC1_Noc\mEGFP_0_R1_P3_K1_Ch2-Ch1.zen
6.539990e+00	6.468341e+01	20150416_STAG1gfpch8_Prometa\MitoSys2\Calibration\mEGFPC1_Noc\mEGFP_0_R1_P3_K1_Ch2-Ch1.zen
6.599990e+00	5.771673e+01	20150416_STAG1gfpch8_Prometa\MitoSys2\Calibration\mEGFPC1_Noc\mEGFP_0_R1_P3_K1_Ch2-Ch1.zen
6.659990e+00	6.610007e+01	20150416_STAG1gfpch8_Prometa\MitoSys2\Calibration\mEGFPC1_Noc\mEGFP_0_R1_P3_K1_Ch2-Ch1.zen
6.719990e+00	5.648340e+01	20150416_STAG1gfpch8_Prometa\MitoSys2\Calibration\mEGFPC1_Noc\mEGFP_0_R1_P3_K1_Ch2-Ch1.zen
6.779990e+00	6.026674e+01	20150416_STAG1gfpch8_Prometa\MitoSys2\Calibration\mEGFPC1_Noc\mEGFP_0_R1_P3_K1_Ch2-Ch1.zen
6.839990e+00	5.790007e+01	20150416_STAG1gfpch8_Prometa\MitoSys2\Calibration\mEGFPC1_Noc\mEGFP_0_R1_P3_K1_Ch2-Ch1.zen
6.899990e+00	5.485006e+01	20150416_STAG1gfpch8_Prometa\MitoSys2\Calibration\mEGFPC1_Noc\mEGFP_0_R1_P3_K1_Ch2-Ch1.zen
6.959990e+00	5.938340e+01	20150416_STAG1gfpch8_Prometa\MitoSys2\Calibration\mEGFPC1_Noc\mEGFP_0_R1_P3_K1_Ch2-Ch1.zen
7.019990e+00	5.455006e+01	20150416_STAG1gfpch8_Prometa\MitoSys2\Calibration\mEGFPC1_Noc\mEGFP_0_R1_P3_K1_Ch2-Ch1.zen
7.079990e+00	6.328341e+01	20150416_STAG1gfpch8_Prometa\MitoSys2\Calibration\mEGFPC1_Noc\mEGFP_0_R1_P3_K1_Ch2-Ch1.zen
7.139990e+00	6.066674e+01	20150416_STAG1gfpch8_Prometa\MitoSys2\Calibration\mEGFPC1_Noc\mEGFP_0_R1_P3_K1_Ch2-Ch1.zen
7.199990e+00	5.686673e+01	20150416_STAG1gfpch8_Prometa\MitoSys2\Calibration\mEGFPC1_Noc\mEGFP_0_R1_P3_K1_Ch2-Ch1.zen
7.259990e+00	5.841673e+01	20150416_STAG1gfpch8_Prometa\MitoSys2\Calibration\mEGFPC1_Noc\mEGFP_0_R1_P3_K1_Ch2-Ch1.zen
7.319990e+00	5.880007e+01	20150416_STAG1gfpch8_Prometa\MitoSys2\Calibration\mEGFPC1_Noc\mEGFP_0_R1_P3_K1_Ch2-Ch1.zen
7.379990e+00	5.638340e+01	20150416_STAG1gfpch8_Prometa\MitoSys2\Calibration\mEGFPC1_Noc\mEGFP_0_R1_P3_K1_Ch2-Ch1.zen
7.439990e+00	5.931673e+01	20150416_STAG1gfpch8_Prometa\MitoSys2\Calibration\mEGFPC1_Noc\mEGFP_0_R1_P3_K1_Ch2-Ch1.zen
7.499990e+00	6.308340e+01	20150416_STAG1gfpch8_Prometa\MitoSys2\Calibration\mEGFPC1_Noc\mEGFP_0_R1_P3_K1_Ch2-Ch1.zen
7.559990e+00	6.290007e+01	20150416_STAG1gfpch8_Prometa\MitoSys2\Calibration\mEGFPC1_Noc\mEGFP_0_R1_P3_K1_Ch2-Ch1.zen
7.619990e+00	6.318341e+01	20150416_STAG1gfpch8_Prometa\MitoSys2\Calibration\mEGFPC1_Noc\mEGFP_0_R1_P3_K1_Ch2-Ch1.zen
7.679990e+00	6.190007e+01	20150416_STAG1gfpch8_Prometa\MitoSys2\Calibration\mEGFPC1_Noc\mEGFP_0_R1_P3_K1_Ch2-Ch1.zen
7.739990e+00	5.463340e+01	20150416_STAG1gfpch8_Prometa\MitoSys2\Calibration\mEGFPC1_Noc\mEGFP_0_R1_P3_K1_Ch2-Ch1.zen
7.799990e+00	6.006673e+01	20150416_STAG1gfpch8_Prometa\MitoSys2\Calibration\mEGFPC1_Noc\mEGFP_0_R1_P3_K1_Ch2-Ch1.zen
7.859990e+00	5.875007e+01	20150416_STAG1gfpch8_Prometa\MitoSys2\Calibration\mEGFPC1_Noc\mEGFP_0_R1_P3_K1_Ch2-Ch1.zen
7.919990e+00	6.025007e+01	20150416_STAG1gfpch8_Prometa\MitoSys2\Calibration\mEGFPC1_Noc\mEGFP_0_R1_P3_K1_Ch2-Ch1.zen
7.979990e+00	6.355007e+01	20150416_STAG1gfpch8_Prometa\MitoSys2\Calibration\mEGFPC1_Noc\mEGFP_0_R1_P3_K1_Ch2-Ch1.zen
8.039990e+00	5.933340e+01	20150416_STAG1gfpch8_Prometa\MitoSys2\Calibration\mEGFPC1_Noc\mEGFP_0_R1_P3_K1_Ch2-Ch1.zen
8.099990e+00	5.895007e+01	20150416_STAG1gfpch8_Prometa\MitoSys2\Calibration\mEGFPC1_Noc\mEGFP_0_R1_P3_K1_Ch2-Ch1.zen
8.159990e+00	5.915007e+01	20150416_STAG1gfpch8_Prometa\MitoSys2\Calibration\mEGFPC1_Noc\mEGFP_0_R1_P3_K1_Ch2-Ch1.zen
8.219990e+00	6.153341e+01	20150416_STAG1gfpch8_Prometa\MitoSys2\Calibration\mEGFPC1_Noc\mEGFP_0_R1_P3_K1_Ch2-Ch1.zen
8.279990e+00	6.245007e+01	20150416_STAG1gfpch8_Prometa\MitoSys2\Calibration\mEGFPC1_Noc\mEGFP_0_R1_P3_K1_Ch2-Ch1.zen
8.339990e+00	5.721673e+01	20150416_STAG1gfpch8_Prometa\MitoSys2\Calibration\mEGFPC1_Noc\mEGFP_0_R1_P3_K1_Ch2-Ch1.zen
8.399990e+00	5.758340e+01	20150416_STAG1gfpch8_Prometa\MitoSys2\Calibration\mEGFPC1_Noc\mEGFP_0_R1_P3_K1_Ch2-Ch1.zen
8.459990e+00	5.870007e+01	20150416_STAG1gfpch8_Prometa\MitoSys2\Calibration\mEGFPC1_Noc\mEGFP_0_R1_P3_K1_Ch2-Ch1.zen
8.519990e+00	5.885007e+01	20150416_STAG1gfpch8_Prometa\MitoSys2\Calibration\mEGFPC1_Noc\mEGFP_0_R1_P3_K1_Ch2-Ch1.zen
8.579990e+00	6.065007e+01	20150416_STAG1gfpch8_Prometa\MitoSys2\Calibration\mEGFPC1_Noc\mEGFP_0_R1_P3_K1_Ch2-Ch1.zen
8.639990e+00	5.906673e+01	20150416_STAG1gfpch8_Prometa\MitoSys2\Calibration\mEGFPC1_Noc\mEGFP_0_R1_P3_K1_Ch2-Ch1.zen
8.699990e+00	6.118340e+01	20150416_STAG1gfpch8_Prometa\MitoSys2\Calibration\mEGFPC1_Noc\mEGFP_0_R1_P3_K1_Ch2-Ch1.zen
8.759990e+00	5.841673e+01	20150416_STAG1gfpch8_Prometa\MitoSys2\Calibration\mEGFPC1_Noc\mEGFP_0_R1_P3_K1_Ch2-Ch1.zen
8.819990e+00	6.320007e+01	20150416_STAG1gfpch8_Prometa\MitoSys2\Calibration\mEGFPC1_Noc\mEGFP_0_R1_P3_K1_Ch2-Ch1.zen
8.879990e+00	5.776673e+01	20150416_STAG1gfpch8_Prometa\MitoSys2\Calibration\mEGFPC1_Noc\mEGFP_0_R1_P3_K1_Ch2-Ch1.zen
8.939990e+00	5.950007e+01	20150416_STAG1gfpch8_Prometa\MitoSys2\Calibration\mEGFPC1_Noc\mEGFP_0_R1_P3_K1_Ch2-Ch1.zen
8.999990e+00	5.901674e+01	20150416_STAG1gfpch8_Prometa\MitoSys2\Calibration\mEGFPC1_Noc\mEGFP_0_R1_P3_K1_Ch2-Ch1.zen
9.059990e+00	6.018340e+01	20150416_STAG1gfpch8_Prometa\MitoSys2\Calibration\mEGFPC1_Noc\mEGFP_0_R1_P3_K1_Ch2-Ch1.zen
9.119990e+00	5.976674e+01	20150416_STAG1gfpch8_Prometa\MitoSys2\Calibration\mEGFPC1_Noc\mEGFP_0_R1_P3_K1_Ch2-Ch1.zen
9.179990e+00	5.770007e+01	20150416_STAG1gfpch8_Prometa\MitoSys2\Calibration\mEGFPC1_Noc\mEGFP_0_R1_P3_K1_Ch2-Ch1.zen
9.239990e+00	5.713340e+01	20150416_STAG1gfpch8_Prometa\MitoSys2\Calibration\mEGFPC1_Noc\mEGFP_0_R1_P3_K1_Ch2-Ch1.zen
9.299990e+00	6.415007e+01	20150416_STAG1gfpch8_Prometa\MitoSys2\Calibration\mEGFPC1_Noc\mEGFP_0_R1_P3_K1_Ch2-Ch1.zen
9.359990e+00	5.946674e+01	20150416_STAG1gfpch8_Prometa\MitoSys2\Calibration\mEGFPC1_Noc\mEGFP_0_R1_P3_K1_Ch2-Ch1.zen
9.419990e+00	5.648340e+01	20150416_STAG1gfpch8_Prometa\MitoSys2\Calibration\mEGFPC1_Noc\mEGFP_0_R1_P3_K1_Ch2-Ch1.zen
9.479990e+00	5.875007e+01	20150416_STAG1gfpch8_Prometa\MitoSys2\Calibration\mEGFPC1_Noc\mEGFP_0_R1_P3_K1_Ch2-Ch1.zen
9.539990e+00	6.128341e+01	20150416_STAG1gfpch8_Prometa\MitoSys2\Calibration\mEGFPC1_Noc\mEGFP_0_R1_P3_K1_Ch2-Ch1.zen
9.599990e+00	5.346673e+01	20150416_STAG1gfpch8_Prometa\MitoSys2\Calibration\mEGFPC1_Noc\mEGFP_0_R1_P3_K1_Ch2-Ch1.zen
9.659990e+00	5.595007e+01	20150416_STAG1gfpch8_Prometa\MitoSys2\Calibration\mEGFPC1_Noc\mEGFP_0_R1_P3_K1_Ch2-Ch1.zen
9.719990e+00	5.925007e+01	20150416_STAG1gfpch8_Prometa\MitoSys2\Calibration\mEGFPC1_Noc\mEGFP_0_R1_P3_K1_Ch2-Ch1.zen
9.779990e+00	5.926674e+01	20150416_STAG1gfpch8_Prometa\MitoSys2\Calibration\mEGFPC1_Noc\mEGFP_0_R1_P3_K1_Ch2-Ch1.zen
9.839990e+00	5.863340e+01	20150416_STAG1gfpch8_Prometa\MitoSys2\Calibration\mEGFPC1_Noc\mEGFP_0_R1_P3_K1_Ch2-Ch1.zen
9.899990e+00	5.511673e+01	20150416_STAG1gfpch8_Prometa\MitoSys2\Calibration\mEGFPC1_Noc\mEGFP_0_R1_P3_K1_Ch2-Ch1.zen
9.959990e+00	5.935007e+01	20150416_STAG1gfpch8_Prometa\MitoSys2\Calibration\mEGFPC1_Noc\mEGFP_0_R1_P3_K1_Ch2-Ch1.zen
1.001999e+01	5.951674e+01	20150416_STAG1gfpch8_Prometa\MitoSys2\Calibration\mEGFPC1_Noc\mEGFP_0_R1_P3_K1_Ch2-Ch1.zen
1.007999e+01	6.126674e+01	20150416_STAG1gfpch8_Prometa\MitoSys2\Calibration\mEGFPC1_Noc\mEGFP_0_R1_P3_K1_Ch2-Ch1.zen
1.013999e+01	5.411673e+01	20150416_STAG1gfpch8_Prometa\MitoSys2\Calibration\mEGFPC1_Noc\mEGFP_0_R1_P3_K1_Ch2-Ch1.zen
1.019999e+01	6.023340e+01	20150416_STAG1gfpch8_Prometa\MitoSys2\Calibration\mEGFPC1_Noc\mEGFP_0_R1_P3_K1_Ch2-Ch1.zen
1.025999e+01	5.866673e+01	20150416_STAG1gfpch8_Prometa\MitoSys2\Calibration\mEGFPC1_Noc\mEGFP_0_R1_P3_K1_Ch2-Ch1.zen
1.031999e+01	5.643340e+01	20150416_STAG1gfpch8_Prometa\MitoSys2\Calibration\mEGFPC1_Noc\mEGFP_0_R1_P3_K1_Ch2-Ch1.zen
1.037999e+01	6.055007e+01	20150416_STAG1gfpch8_Prometa\MitoSys2\Calibration\mEGFPC1_Noc\mEGFP_0_R1_P3_K1_Ch2-Ch1.zen
1.043999e+01	7.035008e+01	20150416_STAG1gfpch8_Prometa\MitoSys2\Calibration\mEGFPC1_Noc\mEGFP_0_R1_P3_K1_Ch2-Ch1.zen
1.049999e+01	6.343341e+01	20150416_STAG1gfpch8_Prometa\MitoSys2\Calibration\mEGFPC1_Noc\mEGFP_0_R1_P3_K1_Ch2-Ch1.zen
1.055999e+01	6.411674e+01	20150416_STAG1gfpch8_Prometa\MitoSys2\Calibration\mEGFPC1_Noc\mEGFP_0_R1_P3_K1_Ch2-Ch1.zen
1.061999e+01	6.161674e+01	20150416_STAG1gfpch8_Prometa\MitoSys2\Calibration\mEGFPC1_Noc\mEGFP_0_R1_P3_K1_Ch2-Ch1.zen
1.067999e+01	5.406673e+01	20150416_STAG1gfpch8_Prometa\MitoSys2\Calibration\mEGFPC1_Noc\mEGFP_0_R1_P3_K1_Ch2-Ch1.zen
1.073999e+01	6.161674e+01	20150416_STAG1gfpch8_Prometa\MitoSys2\Calibration\mEGFPC1_Noc\mEGFP_0_R1_P3_K1_Ch2-Ch1.zen
1.079999e+01	6.283340e+01	20150416_STAG1gfpch8_Prometa\MitoSys2\Calibration\mEGFPC1_Noc\mEGFP_0_R1_P3_K1_Ch2-Ch1.zen
1.085999e+01	6.145007e+01	20150416_STAG1gfpch8_Prometa\MitoSys2\Calibration\mEGFPC1_Noc\mEGFP_0_R1_P3_K1_Ch2-Ch1.zen
1.091999e+01	5.610006e+01	20150416_STAG1gfpch8_Prometa\MitoSys2\Calibration\mEGFPC1_Noc\mEGFP_0_R1_P3_K1_Ch2-Ch1.zen
1.097999e+01	6.160007e+01	20150416_STAG1gfpch8_Prometa\MitoSys2\Calibration\mEGFPC1_Noc\mEGFP_0_R1_P3_K1_Ch2-Ch1.zen
1.103999e+01	6.356674e+01	20150416_STAG1gfpch8_Prometa\MitoSys2\Calibration\mEGFPC1_Noc\mEGFP_0_R1_P3_K1_Ch2-Ch1.zen
1.109999e+01	5.863340e+01	20150416_STAG1gfpch8_Prometa\MitoSys2\Calibration\mEGFPC1_Noc\mEGFP_0_R1_P3_K1_Ch2-Ch1.zen
1.115999e+01	5.525006e+01	20150416_STAG1gfpch8_Prometa\MitoSys2\Calibration\mEGFPC1_Noc\mEGFP_0_R1_P3_K1_Ch2-Ch1.zen
1.121999e+01	5.536673e+01	20150416_STAG1gfpch8_Prometa\MitoSys2\Calibration\mEGFPC1_Noc\mEGFP_0_R1_P3_K1_Ch2-Ch1.zen
1.127999e+01	5.766673e+01	20150416_STAG1gfpch8_Prometa\MitoSys2\Calibration\mEGFPC1_Noc\mEGFP_0_R1_P3_K1_Ch2-Ch1.zen
1.133999e+01	6.350007e+01	20150416_STAG1gfpch8_Prometa\MitoSys2\Calibration\mEGFPC1_Noc\mEGFP_0_R1_P3_K1_Ch2-Ch1.zen
1.139999e+01	5.861673e+01	20150416_STAG1gfpch8_Prometa\MitoSys2\Calibration\mEGFPC1_Noc\mEGFP_0_R1_P3_K1_Ch2-Ch1.zen
1.145999e+01	6.061674e+01	20150416_STAG1gfpch8_Prometa\MitoSys2\Calibration\mEGFPC1_Noc\mEGFP_0_R1_P3_K1_Ch2-Ch1.zen
1.151999e+01	5.375006e+01	20150416_STAG1gfpch8_Prometa\MitoSys2\Calibration\mEGFPC1_Noc\mEGFP_0_R1_P3_K1_Ch2-Ch1.zen
1.157999e+01	5.428339e+01	20150416_STAG1gfpch8_Prometa\MitoSys2\Calibration\mEGFPC1_Noc\mEGFP_0_R1_P3_K1_Ch2-Ch1.zen
1.163999e+01	6.278341e+01	20150416_STAG1gfpch8_Prometa\MitoSys2\Calibration\mEGFPC1_Noc\mEGFP_0_R1_P3_K1_Ch2-Ch1.zen
1.169999e+01	5.526673e+01	20150416_STAG1gfpch8_Prometa\MitoSys2\Calibration\mEGFPC1_Noc\mEGFP_0_R1_P3_K1_Ch2-Ch1.zen
1.175999e+01	5.945007e+01	20150416_STAG1gfpch8_Prometa\MitoSys2\Calibration\mEGFPC1_Noc\mEGFP_0_R1_P3_K1_Ch2-Ch1.zen
1.181999e+01	5.391673e+01	20150416_STAG1gfpch8_Prometa\MitoSys2\Calibration\mEGFPC1_Noc\mEGFP_0_R1_P3_K1_Ch2-Ch1.zen
1.187999e+01	5.730006e+01	20150416_STAG1gfpch8_Prometa\MitoSys2\Calibration\mEGFPC1_Noc\mEGFP_0_R1_P3_K1_Ch2-Ch1.zen
1.193999e+01	6.026674e+01	20150416_STAG1gfpch8_Prometa\MitoSys2\Calibration\mEGFPC1_Noc\mEGFP_0_R1_P3_K1_Ch2-Ch1.zen
1.199999e+01	5.810007e+01	20150416_STAG1gfpch8_Prometa\MitoSys2\Calibration\mEGFPC1_Noc\mEGFP_0_R1_P3_K1_Ch2-Ch1.zen
1.205999e+01	5.280006e+01	20150416_STAG1gfpch8_Prometa\MitoSys2\Calibration\mEGFPC1_Noc\mEGFP_0_R1_P3_K1_Ch2-Ch1.zen
1.211999e+01	6.073340e+01	20150416_STAG1gfpch8_Prometa\MitoSys2\Calibration\mEGFPC1_Noc\mEGFP_0_R1_P3_K1_Ch2-Ch1.zen
1.217999e+01	6.076674e+01	20150416_STAG1gfpch8_Prometa\MitoSys2\Calibration\mEGFPC1_Noc\mEGFP_0_R1_P3_K1_Ch2-Ch1.zen
1.223999e+01	6.143340e+01	20150416_STAG1gfpch8_Prometa\MitoSys2\Calibration\mEGFPC1_Noc\mEGFP_0_R1_P3_K1_Ch2-Ch1.zen
1.229999e+01	6.596674e+01	20150416_STAG1gfpch8_Prometa\MitoSys2\Calibration\mEGFPC1_Noc\mEGFP_0_R1_P3_K1_Ch2-Ch1.zen
1.235999e+01	6.451674e+01	20150416_STAG1gfpch8_Prometa\MitoSys2\Calibration\mEGFPC1_Noc\mEGFP_0_R1_P3_K1_Ch2-Ch1.zen
1.241999e+01	6.066674e+01	20150416_STAG1gfpch8_Prometa\MitoSys2\Calibration\mEGFPC1_Noc\mEGFP_0_R1_P3_K1_Ch2-Ch1.zen
1.247999e+01	6.360007e+01	20150416_STAG1gfpch8_Prometa\MitoSys2\Calibration\mEGFPC1_Noc\mEGFP_0_R1_P3_K1_Ch2-Ch1.zen
1.253999e+01	5.720007e+01	20150416_STAG1gfpch8_Prometa\MitoSys2\Calibration\mEGFPC1_Noc\mEGFP_0_R1_P3_K1_Ch2-Ch1.zen
1.259999e+01	6.223341e+01	20150416_STAG1gfpch8_Prometa\MitoSys2\Calibration\mEGFPC1_Noc\mEGFP_0_R1_P3_K1_Ch2-Ch1.zen
1.265999e+01	5.966674e+01	20150416_STAG1gfpch8_Prometa\MitoSys2\Calibration\mEGFPC1_Noc\mEGFP_0_R1_P3_K1_Ch2-Ch1.zen
1.271999e+01	6.873341e+01	20150416_STAG1gfpch8_Prometa\MitoSys2\Calibration\mEGFPC1_Noc\mEGFP_0_R1_P3_K1_Ch2-Ch1.zen
1.277999e+01	6.276674e+01	20150416_STAG1gfpch8_Prometa\MitoSys2\Calibration\mEGFPC1_Noc\mEGFP_0_R1_P3_K1_Ch2-Ch1.zen
1.283998e+01	6.286674e+01	20150416_STAG1gfpch8_Prometa\MitoSys2\Calibration\mEGFPC1_Noc\mEGFP_0_R1_P3_K1_Ch2-Ch1.zen
1.289999e+01	5.525006e+01	20150416_STAG1gfpch8_Prometa\MitoSys2\Calibration\mEGFPC1_Noc\mEGFP_0_R1_P3_K1_Ch2-Ch1.zen
1.295998e+01	5.598340e+01	20150416_STAG1gfpch8_Prometa\MitoSys2\Calibration\mEGFPC1_Noc\mEGFP_0_R1_P3_K1_Ch2-Ch1.zen
1.301999e+01	6.223341e+01	20150416_STAG1gfpch8_Prometa\MitoSys2\Calibration\mEGFPC1_Noc\mEGFP_0_R1_P3_K1_Ch2-Ch1.zen
1.307998e+01	5.980007e+01	20150416_STAG1gfpch8_Prometa\MitoSys2\Calibration\mEGFPC1_Noc\mEGFP_0_R1_P3_K1_Ch2-Ch1.zen
1.313999e+01	6.170007e+01	20150416_STAG1gfpch8_Prometa\MitoSys2\Calibration\mEGFPC1_Noc\mEGFP_0_R1_P3_K1_Ch2-Ch1.zen
1.319998e+01	5.938340e+01	20150416_STAG1gfpch8_Prometa\MitoSys2\Calibration\mEGFPC1_Noc\mEGFP_0_R1_P3_K1_Ch2-Ch1.zen
1.325998e+01	6.160007e+01	20150416_STAG1gfpch8_Prometa\MitoSys2\Calibration\mEGFPC1_Noc\mEGFP_0_R1_P3_K1_Ch2-Ch1.zen
1.331998e+01	6.343341e+01	20150416_STAG1gfpch8_Prometa\MitoSys2\Calibration\mEGFPC1_Noc\mEGFP_0_R1_P3_K1_Ch2-Ch1.zen
1.337998e+01	6.080007e+01	20150416_STAG1gfpch8_Prometa\MitoSys2\Calibration\mEGFPC1_Noc\mEGFP_0_R1_P3_K1_Ch2-Ch1.zen
1.343998e+01	5.426673e+01	20150416_STAG1gfpch8_Prometa\MitoSys2\Calibration\mEGFPC1_Noc\mEGFP_0_R1_P3_K1_Ch2-Ch1.zen
1.349998e+01	5.530006e+01	20150416_STAG1gfpch8_Prometa\MitoSys2\Calibration\mEGFPC1_Noc\mEGFP_0_R1_P3_K1_Ch2-Ch1.zen
1.355998e+01	5.953340e+01	20150416_STAG1gfpch8_Prometa\MitoSys2\Calibration\mEGFPC1_Noc\mEGFP_0_R1_P3_K1_Ch2-Ch1.zen
1.361998e+01	6.220007e+01	20150416_STAG1gfpch8_Prometa\MitoSys2\Calibration\mEGFPC1_Noc\mEGFP_0_R1_P3_K1_Ch2-Ch1.zen
1.367998e+01	5.746673e+01	20150416_STAG1gfpch8_Prometa\MitoSys2\Calibration\mEGFPC1_Noc\mEGFP_0_R1_P3_K1_Ch2-Ch1.zen
1.373998e+01	6.006673e+01	20150416_STAG1gfpch8_Prometa\MitoSys2\Calibration\mEGFPC1_Noc\mEGFP_0_R1_P3_K1_Ch2-Ch1.zen
1.379998e+01	6.411674e+01	20150416_STAG1gfpch8_Prometa\MitoSys2\Calibration\mEGFPC1_Noc\mEGFP_0_R1_P3_K1_Ch2-Ch1.zen
1.385998e+01	5.900007e+01	20150416_STAG1gfpch8_Prometa\MitoSys2\Calibration\mEGFPC1_Noc\mEGFP_0_R1_P3_K1_Ch2-Ch1.zen
1.391998e+01	5.928340e+01	20150416_STAG1gfpch8_Prometa\MitoSys2\Calibration\mEGFPC1_Noc\mEGFP_0_R1_P3_K1_Ch2-Ch1.zen
1.397998e+01	6.633341e+01	20150416_STAG1gfpch8_Prometa\MitoSys2\Calibration\mEGFPC1_Noc\mEGFP_0_R1_P3_K1_Ch2-Ch1.zen
1.403998e+01	5.568340e+01	20150416_STAG1gfpch8_Prometa\MitoSys2\Calibration\mEGFPC1_Noc\mEGFP_0_R1_P3_K1_Ch2-Ch1.zen
1.409998e+01	6.518341e+01	20150416_STAG1gfpch8_Prometa\MitoSys2\Calibration\mEGFPC1_Noc\mEGFP_0_R1_P3_K1_Ch2-Ch1.zen
1.415998e+01	6.043340e+01	20150416_STAG1gfpch8_Prometa\MitoSys2\Calibration\mEGFPC1_Noc\mEGFP_0_R1_P3_K1_Ch2-Ch1.zen
1.421998e+01	6.105007e+01	20150416_STAG1gfpch8_Prometa\MitoSys2\Calibration\mEGFPC1_Noc\mEGFP_0_R1_P3_K1_Ch2-Ch1.zen
1.427998e+01	6.313340e+01	20150416_STAG1gfpch8_Prometa\MitoSys2\Calibration\mEGFPC1_Noc\mEGFP_0_R1_P3_K1_Ch2-Ch1.zen
1.433998e+01	6.176674e+01	20150416_STAG1gfpch8_Prometa\MitoSys2\Calibration\mEGFPC1_Noc\mEGFP_0_R1_P3_K1_Ch2-Ch1.zen
1.439998e+01	6.670007e+01	20150416_STAG1gfpch8_Prometa\MitoSys2\Calibration\mEGFPC1_Noc\mEGFP_0_R1_P3_K1_Ch2-Ch1.zen
1.445998e+01	6.463341e+01	20150416_STAG1gfpch8_Prometa\MitoSys2\Calibration\mEGFPC1_Noc\mEGFP_0_R1_P3_K1_Ch2-Ch1.zen
1.451998e+01	6.278341e+01	20150416_STAG1gfpch8_Prometa\MitoSys2\Calibration\mEGFPC1_Noc\mEGFP_0_R1_P3_K1_Ch2-Ch1.zen
1.457998e+01	5.740007e+01	20150416_STAG1gfpch8_Prometa\MitoSys2\Calibration\mEGFPC1_Noc\mEGFP_0_R1_P3_K1_Ch2-Ch1.zen
1.463998e+01	5.861673e+01	20150416_STAG1gfpch8_Prometa\MitoSys2\Calibration\mEGFPC1_Noc\mEGFP_0_R1_P3_K1_Ch2-Ch1.zen
1.469998e+01	5.968340e+01	20150416_STAG1gfpch8_Prometa\MitoSys2\Calibration\mEGFPC1_Noc\mEGFP_0_R1_P3_K1_Ch2-Ch1.zen
1.475998e+01	5.420006e+01	20150416_STAG1gfpch8_Prometa\MitoSys2\Calibration\mEGFPC1_Noc\mEGFP_0_R1_P3_K1_Ch2-Ch1.zen
1.481998e+01	5.780007e+01	20150416_STAG1gfpch8_Prometa\MitoSys2\Calibration\mEGFPC1_Noc\mEGFP_0_R1_P3_K1_Ch2-Ch1.zen
1.487998e+01	5.511673e+01	20150416_STAG1gfpch8_Prometa\MitoSys2\Calibration\mEGFPC1_Noc\mEGFP_0_R1_P3_K1_Ch2-Ch1.zen
1.493998e+01	5.441673e+01	20150416_STAG1gfpch8_Prometa\MitoSys2\Calibration\mEGFPC1_Noc\mEGFP_0_R1_P3_K1_Ch2-Ch1.zen
1.499998e+01	6.038340e+01	20150416_STAG1gfpch8_Prometa\MitoSys2\Calibration\mEGFPC1_Noc\mEGFP_0_R1_P3_K1_Ch2-Ch1.zen
1.505998e+01	5.933340e+01	20150416_STAG1gfpch8_Prometa\MitoSys2\Calibration\mEGFPC1_Noc\mEGFP_0_R1_P3_K1_Ch2-Ch1.zen
1.511998e+01	5.448339e+01	20150416_STAG1gfpch8_Prometa\MitoSys2\Calibration\mEGFPC1_Noc\mEGFP_0_R1_P3_K1_Ch2-Ch1.zen
1.517998e+01	5.895007e+01	20150416_STAG1gfpch8_Prometa\MitoSys2\Calibration\mEGFPC1_Noc\mEGFP_0_R1_P3_K1_Ch2-Ch1.zen
1.523998e+01	6.048340e+01	20150416_STAG1gfpch8_Prometa\MitoSys2\Calibration\mEGFPC1_Noc\mEGFP_0_R1_P3_K1_Ch2-Ch1.zen
1.529998e+01	5.866673e+01	20150416_STAG1gfpch8_Prometa\MitoSys2\Calibration\mEGFPC1_Noc\mEGFP_0_R1_P3_K1_Ch2-Ch1.zen
1.535998e+01	5.518340e+01	20150416_STAG1gfpch8_Prometa\MitoSys2\Calibration\mEGFPC1_Noc\mEGFP_0_R1_P3_K1_Ch2-Ch1.zen
1.541998e+01	5.901674e+01	20150416_STAG1gfpch8_Prometa\MitoSys2\Calibration\mEGFPC1_Noc\mEGFP_0_R1_P3_K1_Ch2-Ch1.zen
1.547998e+01	6.035007e+01	20150416_STAG1gfpch8_Prometa\MitoSys2\Calibration\mEGFPC1_Noc\mEGFP_0_R1_P3_K1_Ch2-Ch1.zen
1.553998e+01	5.788340e+01	20150416_STAG1gfpch8_Prometa\MitoSys2\Calibration\mEGFPC1_Noc\mEGFP_0_R1_P3_K1_Ch2-Ch1.zen
1.559998e+01	5.673340e+01	20150416_STAG1gfpch8_Prometa\MitoSys2\Calibration\mEGFPC1_Noc\mEGFP_0_R1_P3_K1_Ch2-Ch1.zen
1.565998e+01	5.701673e+01	20150416_STAG1gfpch8_Prometa\MitoSys2\Calibration\mEGFPC1_Noc\mEGFP_0_R1_P3_K1_Ch2-Ch1.zen
1.571998e+01	5.221673e+01	20150416_STAG1gfpch8_Prometa\MitoSys2\Calibration\mEGFPC1_Noc\mEGFP_0_R1_P3_K1_Ch2-Ch1.zen
1.577998e+01	5.446673e+01	20150416_STAG1gfpch8_Prometa\MitoSys2\Calibration\mEGFPC1_Noc\mEGFP_0_R1_P3_K1_Ch2-Ch1.zen
1.583998e+01	5.698340e+01	20150416_STAG1gfpch8_Prometa\MitoSys2\Calibration\mEGFPC1_Noc\mEGFP_0_R1_P3_K1_Ch2-Ch1.zen
1.589998e+01	5.675006e+01	20150416_STAG1gfpch8_Prometa\MitoSys2\Calibration\mEGFPC1_Noc\mEGFP_0_R1_P3_K1_Ch2-Ch1.zen
1.595998e+01	5.725006e+01	20150416_STAG1gfpch8_Prometa\MitoSys2\Calibration\mEGFPC1_Noc\mEGFP_0_R1_P3_K1_Ch2-Ch1.zen
1.601998e+01	6.181674e+01	20150416_STAG1gfpch8_Prometa\MitoSys2\Calibration\mEGFPC1_Noc\mEGFP_0_R1_P3_K1_Ch2-Ch1.zen
1.607998e+01	5.708340e+01	20150416_STAG1gfpch8_Prometa\MitoSys2\Calibration\mEGFPC1_Noc\mEGFP_0_R1_P3_K1_Ch2-Ch1.zen
1.613998e+01	5.973340e+01	20150416_STAG1gfpch8_Prometa\MitoSys2\Calibration\mEGFPC1_Noc\mEGFP_0_R1_P3_K1_Ch2-Ch1.zen
1.619998e+01	6.293341e+01	20150416_STAG1gfpch8_Prometa\MitoSys2\Calibration\mEGFPC1_Noc\mEGFP_0_R1_P3_K1_Ch2-Ch1.zen
1.625998e+01	5.873340e+01	20150416_STAG1gfpch8_Prometa\MitoSys2\Calibration\mEGFPC1_Noc\mEGFP_0_R1_P3_K1_Ch2-Ch1.zen
1.631998e+01	5.691673e+01	20150416_STAG1gfpch8_Prometa\MitoSys2\Calibration\mEGFPC1_Noc\mEGFP_0_R1_P3_K1_Ch2-Ch1.zen
1.637998e+01	6.133340e+01	20150416_STAG1gfpch8_Prometa\MitoSys2\Calibration\mEGFPC1_Noc\mEGFP_0_R1_P3_K1_Ch2-Ch1.zen
1.643998e+01	5.980007e+01	20150416_STAG1gfpch8_Prometa\MitoSys2\Calibration\mEGFPC1_Noc\mEGFP_0_R1_P3_K1_Ch2-Ch1.zen
1.649998e+01	6.450008e+01	20150416_STAG1gfpch8_Prometa\MitoSys2\Calibration\mEGFPC1_Noc\mEGFP_0_R1_P3_K1_Ch2-Ch1.zen
1.655998e+01	5.333339e+01	20150416_STAG1gfpch8_Prometa\MitoSys2\Calibration\mEGFPC1_Noc\mEGFP_0_R1_P3_K1_Ch2-Ch1.zen
1.661998e+01	5.661673e+01	20150416_STAG1gfpch8_Prometa\MitoSys2\Calibration\mEGFPC1_Noc\mEGFP_0_R1_P3_K1_Ch2-Ch1.zen
1.667998e+01	6.298341e+01	20150416_STAG1gfpch8_Prometa\MitoSys2\Calibration\mEGFPC1_Noc\mEGFP_0_R1_P3_K1_Ch2-Ch1.zen
1.673998e+01	5.496673e+01	20150416_STAG1gfpch8_Prometa\MitoSys2\Calibration\mEGFPC1_Noc\mEGFP_0_R1_P3_K1_Ch2-Ch1.zen
1.679998e+01	5.051672e+01	20150416_STAG1gfpch8_Prometa\MitoSys2\Calibration\mEGFPC1_Noc\mEGFP_0_R1_P3_K1_Ch2-Ch1.zen
1.685998e+01	5.863340e+01	20150416_STAG1gfpch8_Prometa\MitoSys2\Calibration\mEGFPC1_Noc\mEGFP_0_R1_P3_K1_Ch2-Ch1.zen
1.691998e+01	6.096674e+01	20150416_STAG1gfpch8_Prometa\MitoSys2\Calibration\mEGFPC1_Noc\mEGFP_0_R1_P3_K1_Ch2-Ch1.zen
1.697998e+01	5.886673e+01	20150416_STAG1gfpch8_Prometa\MitoSys2\Calibration\mEGFPC1_Noc\mEGFP_0_R1_P3_K1_Ch2-Ch1.zen
1.703998e+01	5.650006e+01	20150416_STAG1gfpch8_Prometa\MitoSys2\Calibration\mEGFPC1_Noc\mEGFP_0_R1_P3_K1_Ch2-Ch1.zen
1.709998e+01	5.811673e+01	20150416_STAG1gfpch8_Prometa\MitoSys2\Calibration\mEGFPC1_Noc\mEGFP_0_R1_P3_K1_Ch2-Ch1.zen
1.715998e+01	6.111674e+01	20150416_STAG1gfpch8_Prometa\MitoSys2\Calibration\mEGFPC1_Noc\mEGFP_0_R1_P3_K1_Ch2-Ch1.zen
1.721998e+01	6.753341e+01	20150416_STAG1gfpch8_Prometa\MitoSys2\Calibration\mEGFPC1_Noc\mEGFP_0_R1_P3_K1_Ch2-Ch1.zen
1.727998e+01	5.885007e+01	20150416_STAG1gfpch8_Prometa\MitoSys2\Calibration\mEGFPC1_Noc\mEGFP_0_R1_P3_K1_Ch2-Ch1.zen
1.733998e+01	5.771673e+01	20150416_STAG1gfpch8_Prometa\MitoSys2\Calibration\mEGFPC1_Noc\mEGFP_0_R1_P3_K1_Ch2-Ch1.zen
1.739998e+01	5.316673e+01	20150416_STAG1gfpch8_Prometa\MitoSys2\Calibration\mEGFPC1_Noc\mEGFP_0_R1_P3_K1_Ch2-Ch1.zen
1.745998e+01	5.911673e+01	20150416_STAG1gfpch8_Prometa\MitoSys2\Calibration\mEGFPC1_Noc\mEGFP_0_R1_P3_K1_Ch2-Ch1.zen
1.751998e+01	6.153341e+01	20150416_STAG1gfpch8_Prometa\MitoSys2\Calibration\mEGFPC1_Noc\mEGFP_0_R1_P3_K1_Ch2-Ch1.zen
1.757998e+01	5.883340e+01	20150416_STAG1gfpch8_Prometa\MitoSys2\Calibration\mEGFPC1_Noc\mEGFP_0_R1_P3_K1_Ch2-Ch1.zen
1.763998e+01	5.358339e+01	20150416_STAG1gfpch8_Prometa\MitoSys2\Calibration\mEGFPC1_Noc\mEGFP_0_R1_P3_K1_Ch2-Ch1.zen
1.769998e+01	5.546673e+01	20150416_STAG1gfpch8_Prometa\MitoSys2\Calibration\mEGFPC1_Noc\mEGFP_0_R1_P3_K1_Ch2-Ch1.zen
1.775998e+01	5.196672e+01	20150416_STAG1gfpch8_Prometa\MitoSys2\Calibration\mEGFPC1_Noc\mEGFP_0_R1_P3_K1_Ch2-Ch1.zen
1.781998e+01	5.525006e+01	20150416_STAG1gfpch8_Prometa\MitoSys2\Calibration\mEGFPC1_Noc\mEGFP_0_R1_P3_K1_Ch2-Ch1.zen
1.787998e+01	5.821673e+01	20150416_STAG1gfpch8_Prometa\MitoSys2\Calibration\mEGFPC1_Noc\mEGFP_0_R1_P3_K1_Ch2-Ch1.zen
1.793998e+01	5.338340e+01	20150416_STAG1gfpch8_Prometa\MitoSys2\Calibration\mEGFPC1_Noc\mEGFP_0_R1_P3_K1_Ch2-Ch1.zen
1.799998e+01	5.680006e+01	20150416_STAG1gfpch8_Prometa\MitoSys2\Calibration\mEGFPC1_Noc\mEGFP_0_R1_P3_K1_Ch2-Ch1.zen
1.805998e+01	5.316673e+01	20150416_STAG1gfpch8_Prometa\MitoSys2\Calibration\mEGFPC1_Noc\mEGFP_0_R1_P3_K1_Ch2-Ch1.zen
1.811998e+01	5.333339e+01	20150416_STAG1gfpch8_Prometa\MitoSys2\Calibration\mEGFPC1_Noc\mEGFP_0_R1_P3_K1_Ch2-Ch1.zen
1.817998e+01	5.825006e+01	20150416_STAG1gfpch8_Prometa\MitoSys2\Calibration\mEGFPC1_Noc\mEGFP_0_R1_P3_K1_Ch2-Ch1.zen
1.823998e+01	5.470006e+01	20150416_STAG1gfpch8_Prometa\MitoSys2\Calibration\mEGFPC1_Noc\mEGFP_0_R1_P3_K1_Ch2-Ch1.zen
1.829998e+01	6.175007e+01	20150416_STAG1gfpch8_Prometa\MitoSys2\Calibration\mEGFPC1_Noc\mEGFP_0_R1_P3_K1_Ch2-Ch1.zen
1.835998e+01	5.793340e+01	20150416_STAG1gfpch8_Prometa\MitoSys2\Calibration\mEGFPC1_Noc\mEGFP_0_R1_P3_K1_Ch2-Ch1.zen
1.841998e+01	5.666673e+01	20150416_STAG1gfpch8_Prometa\MitoSys2\Calibration\mEGFPC1_Noc\mEGFP_0_R1_P3_K1_Ch2-Ch1.zen
1.847998e+01	5.901674e+01	20150416_STAG1gfpch8_Prometa\MitoSys2\Calibration\mEGFPC1_Noc\mEGFP_0_R1_P3_K1_Ch2-Ch1.zen
1.853998e+01	6.220007e+01	20150416_STAG1gfpch8_Prometa\MitoSys2\Calibration\mEGFPC1_Noc\mEGFP_0_R1_P3_K1_Ch2-Ch1.zen
1.859998e+01	5.805007e+01	20150416_STAG1gfpch8_Prometa\MitoSys2\Calibration\mEGFPC1_Noc\mEGFP_0_R1_P3_K1_Ch2-Ch1.zen
1.865998e+01	5.961673e+01	20150416_STAG1gfpch8_Prometa\MitoSys2\Calibration\mEGFPC1_Noc\mEGFP_0_R1_P3_K1_Ch2-Ch1.zen
1.871998e+01	6.085007e+01	20150416_STAG1gfpch8_Prometa\MitoSys2\Calibration\mEGFPC1_Noc\mEGFP_0_R1_P3_K1_Ch2-Ch1.zen
1.877998e+01	5.708340e+01	20150416_STAG1gfpch8_Prometa\MitoSys2\Calibration\mEGFPC1_Noc\mEGFP_0_R1_P3_K1_Ch2-Ch1.zen
1.883998e+01	5.773340e+01	20150416_STAG1gfpch8_Prometa\MitoSys2\Calibration\mEGFPC1_Noc\mEGFP_0_R1_P3_K1_Ch2-Ch1.zen
1.889998e+01	6.216674e+01	20150416_STAG1gfpch8_Prometa\MitoSys2\Calibration\mEGFPC1_Noc\mEGFP_0_R1_P3_K1_Ch2-Ch1.zen
1.895998e+01	6.648341e+01	20150416_STAG1gfpch8_Prometa\MitoSys2\Calibration\mEGFPC1_Noc\mEGFP_0_R1_P3_K1_Ch2-Ch1.zen
1.901998e+01	6.646674e+01	20150416_STAG1gfpch8_Prometa\MitoSys2\Calibration\mEGFPC1_Noc\mEGFP_0_R1_P3_K1_Ch2-Ch1.zen
1.907998e+01	5.931673e+01	20150416_STAG1gfpch8_Prometa\MitoSys2\Calibration\mEGFPC1_Noc\mEGFP_0_R1_P3_K1_Ch2-Ch1.zen
1.913998e+01	6.043340e+01	20150416_STAG1gfpch8_Prometa\MitoSys2\Calibration\mEGFPC1_Noc\mEGFP_0_R1_P3_K1_Ch2-Ch1.zen
1.919998e+01	6.193340e+01	20150416_STAG1gfpch8_Prometa\MitoSys2\Calibration\mEGFPC1_Noc\mEGFP_0_R1_P3_K1_Ch2-Ch1.zen
1.925998e+01	5.936673e+01	20150416_STAG1gfpch8_Prometa\MitoSys2\Calibration\mEGFPC1_Noc\mEGFP_0_R1_P3_K1_Ch2-Ch1.zen
1.931998e+01	5.803340e+01	20150416_STAG1gfpch8_Prometa\MitoSys2\Calibration\mEGFPC1_Noc\mEGFP_0_R1_P3_K1_Ch2-Ch1.zen
1.937998e+01	6.171674e+01	20150416_STAG1gfpch8_Prometa\MitoSys2\Calibration\mEGFPC1_Noc\mEGFP_0_R1_P3_K1_Ch2-Ch1.zen
1.943998e+01	6.103340e+01	20150416_STAG1gfpch8_Prometa\MitoSys2\Calibration\mEGFPC1_Noc\mEGFP_0_R1_P3_K1_Ch2-Ch1.zen
1.949998e+01	5.985007e+01	20150416_STAG1gfpch8_Prometa\MitoSys2\Calibration\mEGFPC1_Noc\mEGFP_0_R1_P3_K1_Ch2-Ch1.zen
1.955998e+01	6.030007e+01	20150416_STAG1gfpch8_Prometa\MitoSys2\Calibration\mEGFPC1_Noc\mEGFP_0_R1_P3_K1_Ch2-Ch1.zen
1.961998e+01	5.978340e+01	20150416_STAG1gfpch8_Prometa\MitoSys2\Calibration\mEGFPC1_Noc\mEGFP_0_R1_P3_K1_Ch2-Ch1.zen
1.967998e+01	5.840007e+01	20150416_STAG1gfpch8_Prometa\MitoSys2\Calibration\mEGFPC1_Noc\mEGFP_0_R1_P3_K1_Ch2-Ch1.zen
1.973998e+01	6.180007e+01	20150416_STAG1gfpch8_Prometa\MitoSys2\Calibration\mEGFPC1_Noc\mEGFP_0_R1_P3_K1_Ch2-Ch1.zen
1.979998e+01	5.860007e+01	20150416_STAG1gfpch8_Prometa\MitoSys2\Calibration\mEGFPC1_Noc\mEGFP_0_R1_P3_K1_Ch2-Ch1.zen
1.985998e+01	6.070007e+01	20150416_STAG1gfpch8_Prometa\MitoSys2\Calibration\mEGFPC1_Noc\mEGFP_0_R1_P3_K1_Ch2-Ch1.zen
1.991998e+01	5.271673e+01	20150416_STAG1gfpch8_Prometa\MitoSys2\Calibration\mEGFPC1_Noc\mEGFP_0_R1_P3_K1_Ch2-Ch1.zen
1.997998e+01	5.843340e+01	20150416_STAG1gfpch8_Prometa\MitoSys2\Calibration\mEGFPC1_Noc\mEGFP_0_R1_P3_K1_Ch2-Ch1.zen
2.003998e+01	6.368341e+01	20150416_STAG1gfpch8_Prometa\MitoSys2\Calibration\mEGFPC1_Noc\mEGFP_0_R1_P3_K1_Ch2-Ch1.zen
2.009998e+01	5.383340e+01	20150416_STAG1gfpch8_Prometa\MitoSys2\Calibration\mEGFPC1_Noc\mEGFP_0_R1_P3_K1_Ch2-Ch1.zen
2.015998e+01	5.638340e+01	20150416_STAG1gfpch8_Prometa\MitoSys2\Calibration\mEGFPC1_Noc\mEGFP_0_R1_P3_K1_Ch2-Ch1.zen
2.021998e+01	5.168339e+01	20150416_STAG1gfpch8_Prometa\MitoSys2\Calibration\mEGFPC1_Noc\mEGFP_0_R1_P3_K1_Ch2-Ch1.zen
2.027998e+01	6.531674e+01	20150416_STAG1gfpch8_Prometa\MitoSys2\Calibration\mEGFPC1_Noc\mEGFP_0_R1_P3_K1_Ch2-Ch1.zen
2.033998e+01	6.013340e+01	20150416_STAG1gfpch8_Prometa\MitoSys2\Calibration\mEGFPC1_Noc\mEGFP_0_R1_P3_K1_Ch2-Ch1.zen
2.039998e+01	6.400008e+01	20150416_STAG1gfpch8_Prometa\MitoSys2\Calibration\mEGFPC1_Noc\mEGFP_0_R1_P3_K1_Ch2-Ch1.zen
2.045998e+01	5.805007e+01	20150416_STAG1gfpch8_Prometa\MitoSys2\Calibration\mEGFPC1_Noc\mEGFP_0_R1_P3_K1_Ch2-Ch1.zen
2.051998e+01	5.165006e+01	20150416_STAG1gfpch8_Prometa\MitoSys2\Calibration\mEGFPC1_Noc\mEGFP_0_R1_P3_K1_Ch2-Ch1.zen
2.057998e+01	5.556673e+01	20150416_STAG1gfpch8_Prometa\MitoSys2\Calibration\mEGFPC1_Noc\mEGFP_0_R1_P3_K1_Ch2-Ch1.zen
2.063998e+01	5.545006e+01	20150416_STAG1gfpch8_Prometa\MitoSys2\Calibration\mEGFPC1_Noc\mEGFP_0_R1_P3_K1_Ch2-Ch1.zen
2.069998e+01	5.753340e+01	20150416_STAG1gfpch8_Prometa\MitoSys2\Calibration\mEGFPC1_Noc\mEGFP_0_R1_P3_K1_Ch2-Ch1.zen
2.075998e+01	5.348339e+01	20150416_STAG1gfpch8_Prometa\MitoSys2\Calibration\mEGFPC1_Noc\mEGFP_0_R1_P3_K1_Ch2-Ch1.zen
2.081998e+01	5.843340e+01	20150416_STAG1gfpch8_Prometa\MitoSys2\Calibration\mEGFPC1_Noc\mEGFP_0_R1_P3_K1_Ch2-Ch1.zen
2.087998e+01	6.281674e+01	20150416_STAG1gfpch8_Prometa\MitoSys2\Calibration\mEGFPC1_Noc\mEGFP_0_R1_P3_K1_Ch2-Ch1.zen
2.093998e+01	5.980007e+01	20150416_STAG1gfpch8_Prometa\MitoSys2\Calibration\mEGFPC1_Noc\mEGFP_0_R1_P3_K1_Ch2-Ch1.zen
2.099998e+01	5.911673e+01	20150416_STAG1gfpch8_Prometa\MitoSys2\Calibration\mEGFPC1_Noc\mEGFP_0_R1_P3_K1_Ch2-Ch1.zen
2.105998e+01	6.130007e+01	20150416_STAG1gfpch8_Prometa\MitoSys2\Calibration\mEGFPC1_Noc\mEGFP_0_R1_P3_K1_Ch2-Ch1.zen
2.111998e+01	5.843340e+01	20150416_STAG1gfpch8_Prometa\MitoSys2\Calibration\mEGFPC1_Noc\mEGFP_0_R1_P3_K1_Ch2-Ch1.zen
2.117998e+01	5.636673e+01	20150416_STAG1gfpch8_Prometa\MitoSys2\Calibration\mEGFPC1_Noc\mEGFP_0_R1_P3_K1_Ch2-Ch1.zen
2.123997e+01	5.518340e+01	20150416_STAG1gfpch8_Prometa\MitoSys2\Calibration\mEGFPC1_Noc\mEGFP_0_R1_P3_K1_Ch2-Ch1.zen
2.129998e+01	6.163340e+01	20150416_STAG1gfpch8_Prometa\MitoSys2\Calibration\mEGFPC1_Noc\mEGFP_0_R1_P3_K1_Ch2-Ch1.zen
2.135998e+01	5.490006e+01	20150416_STAG1gfpch8_Prometa\MitoSys2\Calibration\mEGFPC1_Noc\mEGFP_0_R1_P3_K1_Ch2-Ch1.zen
2.141998e+01	5.565006e+01	20150416_STAG1gfpch8_Prometa\MitoSys2\Calibration\mEGFPC1_Noc\mEGFP_0_R1_P3_K1_Ch2-Ch1.zen
2.147997e+01	5.578340e+01	20150416_STAG1gfpch8_Prometa\MitoSys2\Calibration\mEGFPC1_Noc\mEGFP_0_R1_P3_K1_Ch2-Ch1.zen
2.153998e+01	5.613340e+01	20150416_STAG1gfpch8_Prometa\MitoSys2\Calibration\mEGFPC1_Noc\mEGFP_0_R1_P3_K1_Ch2-Ch1.zen
2.159998e+01	5.278339e+01	20150416_STAG1gfpch8_Prometa\MitoSys2\Calibration\mEGFPC1_Noc\mEGFP_0_R1_P3_K1_Ch2-Ch1.zen
2.165998e+01	6.305007e+01	20150416_STAG1gfpch8_Prometa\MitoSys2\Calibration\mEGFPC1_Noc\mEGFP_0_R1_P3_K1_Ch2-Ch1.zen
2.171997e+01	6.293341e+01	20150416_STAG1gfpch8_Prometa\MitoSys2\Calibration\mEGFPC1_Noc\mEGFP_0_R1_P3_K1_Ch2-Ch1.zen
2.177998e+01	5.731673e+01	20150416_STAG1gfpch8_Prometa\MitoSys2\Calibration\mEGFPC1_Noc\mEGFP_0_R1_P3_K1_Ch2-Ch1.zen
2.183998e+01	5.916673e+01	20150416_STAG1gfpch8_Prometa\MitoSys2\Calibration\mEGFPC1_Noc\mEGFP_0_R1_P3_K1_Ch2-Ch1.zen
2.189997e+01	5.650006e+01	20150416_STAG1gfpch8_Prometa\MitoSys2\Calibration\mEGFPC1_Noc\mEGFP_0_R1_P3_K1_Ch2-Ch1.zen
2.195997e+01	6.290007e+01	20150416_STAG1gfpch8_Prometa\MitoSys2\Calibration\mEGFPC1_Noc\mEGFP_0_R1_P3_K1_Ch2-Ch1.zen
2.201998e+01	6.248341e+01	20150416_STAG1gfpch8_Prometa\MitoSys2\Calibration\mEGFPC1_Noc\mEGFP_0_R1_P3_K1_Ch2-Ch1.zen
2.207998e+01	5.725006e+01	20150416_STAG1gfpch8_Prometa\MitoSys2\Calibration\mEGFPC1_Noc\mEGFP_0_R1_P3_K1_Ch2-Ch1.zen
2.213997e+01	5.893340e+01	20150416_STAG1gfpch8_Prometa\MitoSys2\Calibration\mEGFPC1_Noc\mEGFP_0_R1_P3_K1_Ch2-Ch1.zen
2.219997e+01	5.573340e+01	20150416_STAG1gfpch8_Prometa\MitoSys2\Calibration\mEGFPC1_Noc\mEGFP_0_R1_P3_K1_Ch2-Ch1.zen
2.225998e+01	5.578340e+01	20150416_STAG1gfpch8_Prometa\MitoSys2\Calibration\mEGFPC1_Noc\mEGFP_0_R1_P3_K1_Ch2-Ch1.zen
2.231997e+01	5.661673e+01	20150416_STAG1gfpch8_Prometa\MitoSys2\Calibration\mEGFPC1_Noc\mEGFP_0_R1_P3_K1_Ch2-Ch1.zen
2.237997e+01	5.658340e+01	20150416_STAG1gfpch8_Prometa\MitoSys2\Calibration\mEGFPC1_Noc\mEGFP_0_R1_P3_K1_Ch2-Ch1.zen
2.243997e+01	5.400006e+01	20150416_STAG1gfpch8_Prometa\MitoSys2\Calibration\mEGFPC1_Noc\mEGFP_0_R1_P3_K1_Ch2-Ch1.zen
2.249997e+01	5.821673e+01	20150416_STAG1gfpch8_Prometa\MitoSys2\Calibration\mEGFPC1_Noc\mEGFP_0_R1_P3_K1_Ch2-Ch1.zen
2.255997e+01	6.450008e+01	20150416_STAG1gfpch8_Prometa\MitoSys2\Calibration\mEGFPC1_Noc\mEGFP_0_R1_P3_K1_Ch2-Ch1.zen
2.261997e+01	5.781673e+01	20150416_STAG1gfpch8_Prometa\MitoSys2\Calibration\mEGFPC1_Noc\mEGFP_0_R1_P3_K1_Ch2-Ch1.zen
2.267997e+01	5.836673e+01	20150416_STAG1gfpch8_Prometa\MitoSys2\Calibration\mEGFPC1_Noc\mEGFP_0_R1_P3_K1_Ch2-Ch1.zen
2.273997e+01	5.781673e+01	20150416_STAG1gfpch8_Prometa\MitoSys2\Calibration\mEGFPC1_Noc\mEGFP_0_R1_P3_K1_Ch2-Ch1.zen
2.279997e+01	5.990007e+01	20150416_STAG1gfpch8_Prometa\MitoSys2\Calibration\mEGFPC1_Noc\mEGFP_0_R1_P3_K1_Ch2-Ch1.zen
2.285997e+01	5.465006e+01	20150416_STAG1gfpch8_Prometa\MitoSys2\Calibration\mEGFPC1_Noc\mEGFP_0_R1_P3_K1_Ch2-Ch1.zen
2.291997e+01	5.448339e+01	20150416_STAG1gfpch8_Prometa\MitoSys2\Calibration\mEGFPC1_Noc\mEGFP_0_R1_P3_K1_Ch2-Ch1.zen
2.297997e+01	5.366673e+01	20150416_STAG1gfpch8_Prometa\MitoSys2\Calibration\mEGFPC1_Noc\mEGFP_0_R1_P3_K1_Ch2-Ch1.zen
2.303997e+01	5.265006e+01	20150416_STAG1gfpch8_Prometa\MitoSys2\Calibration\mEGFPC1_Noc\mEGFP_0_R1_P3_K1_Ch2-Ch1.zen
2.309997e+01	5.866673e+01	20150416_STAG1gfpch8_Prometa\MitoSys2\Calibration\mEGFPC1_Noc\mEGFP_0_R1_P3_K1_Ch2-Ch1.zen
2.315997e+01	6.415007e+01	20150416_STAG1gfpch8_Prometa\MitoSys2\Calibration\mEGFPC1_Noc\mEGFP_0_R1_P3_K1_Ch2-Ch1.zen
2.321997e+01	6.241674e+01	20150416_STAG1gfpch8_Prometa\MitoSys2\Calibration\mEGFPC1_Noc\mEGFP_0_R1_P3_K1_Ch2-Ch1.zen
2.327997e+01	6.146674e+01	20150416_STAG1gfpch8_Prometa\MitoSys2\Calibration\mEGFPC1_Noc\mEGFP_0_R1_P3_K1_Ch2-Ch1.zen
2.333997e+01	5.930007e+01	20150416_STAG1gfpch8_Prometa\MitoSys2\Calibration\mEGFPC1_Noc\mEGFP_0_R1_P3_K1_Ch2-Ch1.zen
2.339997e+01	6.348341e+01	20150416_STAG1gfpch8_Prometa\MitoSys2\Calibration\mEGFPC1_Noc\mEGFP_0_R1_P3_K1_Ch2-Ch1.zen
2.345997e+01	6.258340e+01	20150416_STAG1gfpch8_Prometa\MitoSys2\Calibration\mEGFPC1_Noc\mEGFP_0_R1_P3_K1_Ch2-Ch1.zen
2.351997e+01	5.270006e+01	20150416_STAG1gfpch8_Prometa\MitoSys2\Calibration\mEGFPC1_Noc\mEGFP_0_R1_P3_K1_Ch2-Ch1.zen
2.357997e+01	5.556673e+01	20150416_STAG1gfpch8_Prometa\MitoSys2\Calibration\mEGFPC1_Noc\mEGFP_0_R1_P3_K1_Ch2-Ch1.zen
2.363997e+01	5.838340e+01	20150416_STAG1gfpch8_Prometa\MitoSys2\Calibration\mEGFPC1_Noc\mEGFP_0_R1_P3_K1_Ch2-Ch1.zen
2.369997e+01	5.721673e+01	20150416_STAG1gfpch8_Prometa\MitoSys2\Calibration\mEGFPC1_Noc\mEGFP_0_R1_P3_K1_Ch2-Ch1.zen
2.375997e+01	5.603340e+01	20150416_STAG1gfpch8_Prometa\MitoSys2\Calibration\mEGFPC1_Noc\mEGFP_0_R1_P3_K1_Ch2-Ch1.zen
2.381997e+01	6.215007e+01	20150416_STAG1gfpch8_Prometa\MitoSys2\Calibration\mEGFPC1_Noc\mEGFP_0_R1_P3_K1_Ch2-Ch1.zen
2.387997e+01	6.068340e+01	20150416_STAG1gfpch8_Prometa\MitoSys2\Calibration\mEGFPC1_Noc\mEGFP_0_R1_P3_K1_Ch2-Ch1.zen
2.393997e+01	5.411673e+01	20150416_STAG1gfpch8_Prometa\MitoSys2\Calibration\mEGFPC1_Noc\mEGFP_0_R1_P3_K1_Ch2-Ch1.zen
2.399997e+01	5.760007e+01	20150416_STAG1gfpch8_Prometa\MitoSys2\Calibration\mEGFPC1_Noc\mEGFP_0_R1_P3_K1_Ch2-Ch1.zen
2.405997e+01	5.503340e+01	20150416_STAG1gfpch8_Prometa\MitoSys2\Calibration\mEGFPC1_Noc\mEGFP_0_R1_P3_K1_Ch2-Ch1.zen
2.411997e+01	5.386673e+01	20150416_STAG1gfpch8_Prometa\MitoSys2\Calibration\mEGFPC1_Noc\mEGFP_0_R1_P3_K1_Ch2-Ch1.zen
2.417997e+01	6.098340e+01	20150416_STAG1gfpch8_Prometa\MitoSys2\Calibration\mEGFPC1_Noc\mEGFP_0_R1_P3_K1_Ch2-Ch1.zen
2.423997e+01	5.485006e+01	20150416_STAG1gfpch8_Prometa\MitoSys2\Calibration\mEGFPC1_Noc\mEGFP_0_R1_P3_K1_Ch2-Ch1.zen
2.429997e+01	5.563340e+01	20150416_STAG1gfpch8_Prometa\MitoSys2\Calibration\mEGFPC1_Noc\mEGFP_0_R1_P3_K1_Ch2-Ch1.zen
2.435997e+01	5.583340e+01	20150416_STAG1gfpch8_Prometa\MitoSys2\Calibration\mEGFPC1_Noc\mEGFP_0_R1_P3_K1_Ch2-Ch1.zen
2.441997e+01	5.770007e+01	20150416_STAG1gfpch8_Prometa\MitoSys2\Calibration\mEGFPC1_Noc\mEGFP_0_R1_P3_K1_Ch2-Ch1.zen
2.447997e+01	6.018340e+01	20150416_STAG1gfpch8_Prometa\MitoSys2\Calibration\mEGFPC1_Noc\mEGFP_0_R1_P3_K1_Ch2-Ch1.zen
2.453997e+01	5.933340e+01	20150416_STAG1gfpch8_Prometa\MitoSys2\Calibration\mEGFPC1_Noc\mEGFP_0_R1_P3_K1_Ch2-Ch1.zen
2.459997e+01	6.131674e+01	20150416_STAG1gfpch8_Prometa\MitoSys2\Calibration\mEGFPC1_Noc\mEGFP_0_R1_P3_K1_Ch2-Ch1.zen
2.465997e+01	5.911673e+01	20150416_STAG1gfpch8_Prometa\MitoSys2\Calibration\mEGFPC1_Noc\mEGFP_0_R1_P3_K1_Ch2-Ch1.zen
2.471997e+01	5.535006e+01	20150416_STAG1gfpch8_Prometa\MitoSys2\Calibration\mEGFPC1_Noc\mEGFP_0_R1_P3_K1_Ch2-Ch1.zen
2.477997e+01	5.393340e+01	20150416_STAG1gfpch8_Prometa\MitoSys2\Calibration\mEGFPC1_Noc\mEGFP_0_R1_P3_K1_Ch2-Ch1.zen
2.483997e+01	5.648340e+01	20150416_STAG1gfpch8_Prometa\MitoSys2\Calibration\mEGFPC1_Noc\mEGFP_0_R1_P3_K1_Ch2-Ch1.zen
2.489997e+01	6.236674e+01	20150416_STAG1gfpch8_Prometa\MitoSys2\Calibration\mEGFPC1_Noc\mEGFP_0_R1_P3_K1_Ch2-Ch1.zen
2.495997e+01	5.888340e+01	20150416_STAG1gfpch8_Prometa\MitoSys2\Calibration\mEGFPC1_Noc\mEGFP_0_R1_P3_K1_Ch2-Ch1.zen
2.501997e+01	5.510006e+01	20150416_STAG1gfpch8_Prometa\MitoSys2\Calibration\mEGFPC1_Noc\mEGFP_0_R1_P3_K1_Ch2-Ch1.zen
2.507997e+01	6.151674e+01	20150416_STAG1gfpch8_Prometa\MitoSys2\Calibration\mEGFPC1_Noc\mEGFP_0_R1_P3_K1_Ch2-Ch1.zen
2.513997e+01	6.193340e+01	20150416_STAG1gfpch8_Prometa\MitoSys2\Calibration\mEGFPC1_Noc\mEGFP_0_R1_P3_K1_Ch2-Ch1.zen
2.519997e+01	5.420006e+01	20150416_STAG1gfpch8_Prometa\MitoSys2\Calibration\mEGFPC1_Noc\mEGFP_0_R1_P3_K1_Ch2-Ch1.zen
2.525997e+01	5.785007e+01	20150416_STAG1gfpch8_Prometa\MitoSys2\Calibration\mEGFPC1_Noc\mEGFP_0_R1_P3_K1_Ch2-Ch1.zen
2.531997e+01	5.800006e+01	20150416_STAG1gfpch8_Prometa\MitoSys2\Calibration\mEGFPC1_Noc\mEGFP_0_R1_P3_K1_Ch2-Ch1.zen
2.537997e+01	5.766673e+01	20150416_STAG1gfpch8_Prometa\MitoSys2\Calibration\mEGFPC1_Noc\mEGFP_0_R1_P3_K1_Ch2-Ch1.zen
2.543997e+01	6.218340e+01	20150416_STAG1gfpch8_Prometa\MitoSys2\Calibration\mEGFPC1_Noc\mEGFP_0_R1_P3_K1_Ch2-Ch1.zen
2.549997e+01	5.926674e+01	20150416_STAG1gfpch8_Prometa\MitoSys2\Calibration\mEGFPC1_Noc\mEGFP_0_R1_P3_K1_Ch2-Ch1.zen
2.555997e+01	6.190007e+01	20150416_STAG1gfpch8_Prometa\MitoSys2\Calibration\mEGFPC1_Noc\mEGFP_0_R1_P3_K1_Ch2-Ch1.zen
2.561997e+01	6.090007e+01	20150416_STAG1gfpch8_Prometa\MitoSys2\Calibration\mEGFPC1_Noc\mEGFP_0_R1_P3_K1_Ch2-Ch1.zen
2.567997e+01	5.498339e+01	20150416_STAG1gfpch8_Prometa\MitoSys2\Calibration\mEGFPC1_Noc\mEGFP_0_R1_P3_K1_Ch2-Ch1.zen
2.573997e+01	5.688340e+01	20150416_STAG1gfpch8_Prometa\MitoSys2\Calibration\mEGFPC1_Noc\mEGFP_0_R1_P3_K1_Ch2-Ch1.zen
2.579997e+01	5.846673e+01	20150416_STAG1gfpch8_Prometa\MitoSys2\Calibration\mEGFPC1_Noc\mEGFP_0_R1_P3_K1_Ch2-Ch1.zen
2.585997e+01	5.633340e+01	20150416_STAG1gfpch8_Prometa\MitoSys2\Calibration\mEGFPC1_Noc\mEGFP_0_R1_P3_K1_Ch2-Ch1.zen
2.591997e+01	5.788340e+01	20150416_STAG1gfpch8_Prometa\MitoSys2\Calibration\mEGFPC1_Noc\mEGFP_0_R1_P3_K1_Ch2-Ch1.zen
2.597997e+01	6.415007e+01	20150416_STAG1gfpch8_Prometa\MitoSys2\Calibration\mEGFPC1_Noc\mEGFP_0_R1_P3_K1_Ch2-Ch1.zen
2.603997e+01	5.673340e+01	20150416_STAG1gfpch8_Prometa\MitoSys2\Calibration\mEGFPC1_Noc\mEGFP_0_R1_P3_K1_Ch2-Ch1.zen
2.609997e+01	5.870007e+01	20150416_STAG1gfpch8_Prometa\MitoSys2\Calibration\mEGFPC1_Noc\mEGFP_0_R1_P3_K1_Ch2-Ch1.zen
2.615997e+01	5.773340e+01	20150416_STAG1gfpch8_Prometa\MitoSys2\Calibration\mEGFPC1_Noc\mEGFP_0_R1_P3_K1_Ch2-Ch1.zen
2.621997e+01	5.408340e+01	20150416_STAG1gfpch8_Prometa\MitoSys2\Calibration\mEGFPC1_Noc\mEGFP_0_R1_P3_K1_Ch2-Ch1.zen
2.627997e+01	5.471673e+01	20150416_STAG1gfpch8_Prometa\MitoSys2\Calibration\mEGFPC1_Noc\mEGFP_0_R1_P3_K1_Ch2-Ch1.zen
2.633997e+01	5.953340e+01	20150416_STAG1gfpch8_Prometa\MitoSys2\Calibration\mEGFPC1_Noc\mEGFP_0_R1_P3_K1_Ch2-Ch1.zen
2.639997e+01	5.663340e+01	20150416_STAG1gfpch8_Prometa\MitoSys2\Calibration\mEGFPC1_Noc\mEGFP_0_R1_P3_K1_Ch2-Ch1.zen
2.645997e+01	5.683340e+01	20150416_STAG1gfpch8_Prometa\MitoSys2\Calibration\mEGFPC1_Noc\mEGFP_0_R1_P3_K1_Ch2-Ch1.zen
2.651997e+01	6.396674e+01	20150416_STAG1gfpch8_Prometa\MitoSys2\Calibration\mEGFPC1_Noc\mEGFP_0_R1_P3_K1_Ch2-Ch1.zen
2.657997e+01	5.873340e+01	20150416_STAG1gfpch8_Prometa\MitoSys2\Calibration\mEGFPC1_Noc\mEGFP_0_R1_P3_K1_Ch2-Ch1.zen
2.663997e+01	5.295006e+01	20150416_STAG1gfpch8_Prometa\MitoSys2\Calibration\mEGFPC1_Noc\mEGFP_0_R1_P3_K1_Ch2-Ch1.zen
2.669997e+01	6.163340e+01	20150416_STAG1gfpch8_Prometa\MitoSys2\Calibration\mEGFPC1_Noc\mEGFP_0_R1_P3_K1_Ch2-Ch1.zen
2.675997e+01	6.051674e+01	20150416_STAG1gfpch8_Prometa\MitoSys2\Calibration\mEGFPC1_Noc\mEGFP_0_R1_P3_K1_Ch2-Ch1.zen
2.681997e+01	6.046674e+01	20150416_STAG1gfpch8_Prometa\MitoSys2\Calibration\mEGFPC1_Noc\mEGFP_0_R1_P3_K1_Ch2-Ch1.zen
2.687997e+01	5.675006e+01	20150416_STAG1gfpch8_Prometa\MitoSys2\Calibration\mEGFPC1_Noc\mEGFP_0_R1_P3_K1_Ch2-Ch1.zen
2.693997e+01	6.148340e+01	20150416_STAG1gfpch8_Prometa\MitoSys2\Calibration\mEGFPC1_Noc\mEGFP_0_R1_P3_K1_Ch2-Ch1.zen
2.699997e+01	6.141674e+01	20150416_STAG1gfpch8_Prometa\MitoSys2\Calibration\mEGFPC1_Noc\mEGFP_0_R1_P3_K1_Ch2-Ch1.zen
2.705997e+01	6.310007e+01	20150416_STAG1gfpch8_Prometa\MitoSys2\Calibration\mEGFPC1_Noc\mEGFP_0_R1_P3_K1_Ch2-Ch1.zen
2.711997e+01	5.351673e+01	20150416_STAG1gfpch8_Prometa\MitoSys2\Calibration\mEGFPC1_Noc\mEGFP_0_R1_P3_K1_Ch2-Ch1.zen
2.717997e+01	6.005007e+01	20150416_STAG1gfpch8_Prometa\MitoSys2\Calibration\mEGFPC1_Noc\mEGFP_0_R1_P3_K1_Ch2-Ch1.zen
2.723997e+01	5.578340e+01	20150416_STAG1gfpch8_Prometa\MitoSys2\Calibration\mEGFPC1_Noc\mEGFP_0_R1_P3_K1_Ch2-Ch1.zen
2.729997e+01	5.556673e+01	20150416_STAG1gfpch8_Prometa\MitoSys2\Calibration\mEGFPC1_Noc\mEGFP_0_R1_P3_K1_Ch2-Ch1.zen
2.735997e+01	4.925006e+01	20150416_STAG1gfpch8_Prometa\MitoSys2\Calibration\mEGFPC1_Noc\mEGFP_0_R1_P3_K1_Ch2-Ch1.zen
2.741997e+01	5.198339e+01	20150416_STAG1gfpch8_Prometa\MitoSys2\Calibration\mEGFPC1_Noc\mEGFP_0_R1_P3_K1_Ch2-Ch1.zen
2.747997e+01	5.690007e+01	20150416_STAG1gfpch8_Prometa\MitoSys2\Calibration\mEGFPC1_Noc\mEGFP_0_R1_P3_K1_Ch2-Ch1.zen
2.753997e+01	5.640007e+01	20150416_STAG1gfpch8_Prometa\MitoSys2\Calibration\mEGFPC1_Noc\mEGFP_0_R1_P3_K1_Ch2-Ch1.zen
2.759997e+01	5.836673e+01	20150416_STAG1gfpch8_Prometa\MitoSys2\Calibration\mEGFPC1_Noc\mEGFP_0_R1_P3_K1_Ch2-Ch1.zen
2.765997e+01	5.685006e+01	20150416_STAG1gfpch8_Prometa\MitoSys2\Calibration\mEGFPC1_Noc\mEGFP_0_R1_P3_K1_Ch2-Ch1.zen
2.771997e+01	5.766673e+01	20150416_STAG1gfpch8_Prometa\MitoSys2\Calibration\mEGFPC1_Noc\mEGFP_0_R1_P3_K1_Ch2-Ch1.zen
2.777997e+01	5.980007e+01	20150416_STAG1gfpch8_Prometa\MitoSys2\Calibration\mEGFPC1_Noc\mEGFP_0_R1_P3_K1_Ch2-Ch1.zen
2.783997e+01	6.131674e+01	20150416_STAG1gfpch8_Prometa\MitoSys2\Calibration\mEGFPC1_Noc\mEGFP_0_R1_P3_K1_Ch2-Ch1.zen
2.789997e+01	5.970007e+01	20150416_STAG1gfpch8_Prometa\MitoSys2\Calibration\mEGFPC1_Noc\mEGFP_0_R1_P3_K1_Ch2-Ch1.zen
2.795997e+01	5.760007e+01	20150416_STAG1gfpch8_Prometa\MitoSys2\Calibration\mEGFPC1_Noc\mEGFP_0_R1_P3_K1_Ch2-Ch1.zen
2.801997e+01	5.538340e+01	20150416_STAG1gfpch8_Prometa\MitoSys2\Calibration\mEGFPC1_Noc\mEGFP_0_R1_P3_K1_Ch2-Ch1.zen
2.807997e+01	5.316673e+01	20150416_STAG1gfpch8_Prometa\MitoSys2\Calibration\mEGFPC1_Noc\mEGFP_0_R1_P3_K1_Ch2-Ch1.zen
2.813997e+01	5.776673e+01	20150416_STAG1gfpch8_Prometa\MitoSys2\Calibration\mEGFPC1_Noc\mEGFP_0_R1_P3_K1_Ch2-Ch1.zen
2.819997e+01	5.551673e+01	20150416_STAG1gfpch8_Prometa\MitoSys2\Calibration\mEGFPC1_Noc\mEGFP_0_R1_P3_K1_Ch2-Ch1.zen
2.825997e+01	5.901674e+01	20150416_STAG1gfpch8_Prometa\MitoSys2\Calibration\mEGFPC1_Noc\mEGFP_0_R1_P3_K1_Ch2-Ch1.zen
2.831997e+01	5.465006e+01	20150416_STAG1gfpch8_Prometa\MitoSys2\Calibration\mEGFPC1_Noc\mEGFP_0_R1_P3_K1_Ch2-Ch1.zen
2.837997e+01	5.160006e+01	20150416_STAG1gfpch8_Prometa\MitoSys2\Calibration\mEGFPC1_Noc\mEGFP_0_R1_P3_K1_Ch2-Ch1.zen
2.843997e+01	6.080007e+01	20150416_STAG1gfpch8_Prometa\MitoSys2\Calibration\mEGFPC1_Noc\mEGFP_0_R1_P3_K1_Ch2-Ch1.zen
2.849997e+01	5.326673e+01	20150416_STAG1gfpch8_Prometa\MitoSys2\Calibration\mEGFPC1_Noc\mEGFP_0_R1_P3_K1_Ch2-Ch1.zen
2.855997e+01	5.661673e+01	20150416_STAG1gfpch8_Prometa\MitoSys2\Calibration\mEGFPC1_Noc\mEGFP_0_R1_P3_K1_Ch2-Ch1.zen
2.861997e+01	5.645007e+01	20150416_STAG1gfpch8_Prometa\MitoSys2\Calibration\mEGFPC1_Noc\mEGFP_0_R1_P3_K1_Ch2-Ch1.zen
2.867997e+01	6.096674e+01	20150416_STAG1gfpch8_Prometa\MitoSys2\Calibration\mEGFPC1_Noc\mEGFP_0_R1_P3_K1_Ch2-Ch1.zen
2.873997e+01	5.950007e+01	20150416_STAG1gfpch8_Prometa\MitoSys2\Calibration\mEGFPC1_Noc\mEGFP_0_R1_P3_K1_Ch2-Ch1.zen
2.879997e+01	5.905007e+01	20150416_STAG1gfpch8_Prometa\MitoSys2\Calibration\mEGFPC1_Noc\mEGFP_0_R1_P3_K1_Ch2-Ch1.zen
2.885997e+01	5.858340e+01	20150416_STAG1gfpch8_Prometa\MitoSys2\Calibration\mEGFPC1_Noc\mEGFP_0_R1_P3_K1_Ch2-Ch1.zen
2.891997e+01	5.340006e+01	20150416_STAG1gfpch8_Prometa\MitoSys2\Calibration\mEGFPC1_Noc\mEGFP_0_R1_P3_K1_Ch2-Ch1.zen
2.897997e+01	5.870007e+01	20150416_STAG1gfpch8_Prometa\MitoSys2\Calibration\mEGFPC1_Noc\mEGFP_0_R1_P3_K1_Ch2-Ch1.zen
2.903997e+01	6.158340e+01	20150416_STAG1gfpch8_Prometa\MitoSys2\Calibration\mEGFPC1_Noc\mEGFP_0_R1_P3_K1_Ch2-Ch1.zen
2.909997e+01	5.810007e+01	20150416_STAG1gfpch8_Prometa\MitoSys2\Calibration\mEGFPC1_Noc\mEGFP_0_R1_P3_K1_Ch2-Ch1.zen
2.915997e+01	6.175007e+01	20150416_STAG1gfpch8_Prometa\MitoSys2\Calibration\mEGFPC1_Noc\mEGFP_0_R1_P3_K1_Ch2-Ch1.zen
2.921997e+01	5.765007e+01	20150416_STAG1gfpch8_Prometa\MitoSys2\Calibration\mEGFPC1_Noc\mEGFP_0_R1_P3_K1_Ch2-Ch1.zen
2.927997e+01	5.631673e+01	20150416_STAG1gfpch8_Prometa\MitoSys2\Calibration\mEGFPC1_Noc\mEGFP_0_R1_P3_K1_Ch2-Ch1.zen
2.933997e+01	5.836673e+01	20150416_STAG1gfpch8_Prometa\MitoSys2\Calibration\mEGFPC1_Noc\mEGFP_0_R1_P3_K1_Ch2-Ch1.zen
2.939997e+01	5.735007e+01	20150416_STAG1gfpch8_Prometa\MitoSys2\Calibration\mEGFPC1_Noc\mEGFP_0_R1_P3_K1_Ch2-Ch1.zen
2.945997e+01	6.078340e+01	20150416_STAG1gfpch8_Prometa\MitoSys2\Calibration\mEGFPC1_Noc\mEGFP_0_R1_P3_K1_Ch2-Ch1.zen
2.951997e+01	5.290006e+01	20150416_STAG1gfpch8_Prometa\MitoSys2\Calibration\mEGFPC1_Noc\mEGFP_0_R1_P3_K1_Ch2-Ch1.zen
2.957997e+01	6.391674e+01	20150416_STAG1gfpch8_Prometa\MitoSys2\Calibration\mEGFPC1_Noc\mEGFP_0_R1_P3_K1_Ch2-Ch1.zen
2.963997e+01	6.173340e+01	20150416_STAG1gfpch8_Prometa\MitoSys2\Calibration\mEGFPC1_Noc\mEGFP_0_R1_P3_K1_Ch2-Ch1.zen
2.969997e+01	5.648340e+01	20150416_STAG1gfpch8_Prometa\MitoSys2\Calibration\mEGFPC1_Noc\mEGFP_0_R1_P3_K1_Ch2-Ch1.zen
2.975997e+01	5.820007e+01	20150416_STAG1gfpch8_Prometa\MitoSys2\Calibration\mEGFPC1_Noc\mEGFP_0_R1_P3_K1_Ch2-Ch1.zen
2.981997e+01	5.188339e+01	20150416_STAG1gfpch8_Prometa\MitoSys2\Calibration\mEGFPC1_Noc\mEGFP_0_R1_P3_K1_Ch2-Ch1.zen
2.987996e+01	5.398339e+01	20150416_STAG1gfpch8_Prometa\MitoSys2\Calibration\mEGFPC1_Noc\mEGFP_0_R1_P3_K1_Ch2-Ch1.zen
[truncated: 178,001 more rows]
