# Supplementary material for: Absolute quantification of cohesin, CTCF and their regulators in human cells
Source: eLife. 2019 Jun 17;8:e46269. doi: 10.7554/eLife.46269 (PMC6606026; doi:10.7554/eLife.46269)
Supplement: Figure 2—source data 1. [file elife-46269-fig2-data1.zip › Figure 2 - source data 1/20150417_STAG1gfpch8_G2G1/2c_opt_time_col.res]

General								Correlation								Corrections
No	File name	Full path	Format	Clock	Duration	Channel mode	Annotation	Channel mode.1	Selection	1st	2nd	Frequency	Eval frequency	Mode	Detrend frequency	Offset Ch1	Amplitude Ch1	Rate Ch1	Offset Ch2	Amplitude Ch2	Rate Ch2	Xtalk Ch1	Xtalk Ch2	Labels Ch1	Labels Ch2	Interval1 1st	Interval1 2nd	Interval1 Ch1	Interval1 Ch2	Interval2 1st	Interval2 2nd	Interval2 Ch1	Interval2 Ch2	Bleaching Ch1	Bleaching Ch2	Bleaching Cross	BG Ch1	BG Ch2	BG Cross	Xtalk Ch1.1	Xtalk Ch2.1	Xtalk Cross	Total Ch1	Total Ch2	Total Cross	G0ave Ch1	G0std Ch1	G0ave Ch2	G0std Ch2
0	mEGFP_0_R1_P1_K1_Ch2-Ch1.zen	20150417_STAG1gfpch8_G2G1\MitoSys2\Calibration\mEGFPC1_G2\mEGFP_0_R1_P1_K1_Ch2-Ch1.zen	FA/ISS	20000	30.0	3		3	0	0	29.94	100000	2000	Scale	0	2.62	0	0.01	1.73	0	0.01	0.0	0	1	1	0	1	329.764	15.120999999999999	0	1	329.764	15.120999999999999	0.9966	1.0222	1	0.9842	0.7841	0.8785	1	1.0	1.0	0.9808	0.8038	0.8785	0.013034	0.00041308	0.01162	0.006029
1	mEGFP_0_R1_P2_K1_Ch2-Ch1.zen	20150417_STAG1gfpch8_G2G1\MitoSys2\Calibration\mEGFPC1_G2\mEGFP_0_R1_P2_K1_Ch2-Ch1.zen	FA/ISS	20000	30.0	3		3	0	0	29.94	100000	2000	Scale	0	2.62	0	0.01	1.73	0	0.01	0.0	0	1	1	0	1	231.476	10.745	0	1	231.476	10.745	1.0089	1.043	1	0.9775	0.7037	0.8294	1	1.0	1.0	0.9863	0.7396	0.8294	0.017766	0.00087176	0.016332	0.015447
2	mEGFP_0_R1_P3_K1_Ch2-Ch1.zen	20150417_STAG1gfpch8_G2G1\MitoSys2\Calibration\mEGFPC1_G2\mEGFP_0_R1_P3_K1_Ch2-Ch1.zen	FA/ISS	20000	30.0	3		3	0	0	29.94	100000	2000	Scale	0	2.62	0	0.01	1.73	0	0.01	0.0	0	1	1	0	1	328.95	14.472000000000001	0	1	328.95	14.472000000000001	0.988	1.0282	1	0.9841	0.7751	0.8734	1	1.0	1.0	0.9723	0.7999	0.8734	0.012846000000000002	0.0016173	0.019153	0.031094
3	mEGFP_0_R1_P4_K1_Ch2-Ch1.zen	20150417_STAG1gfpch8_G2G1\MitoSys2\Calibration\mEGFPC1_G2\mEGFP_0_R1_P4_K1_Ch2-Ch1.zen	FA/ISS	20000	30.0	3		3	0	0	29.94	100000	2000	Scale	0	2.62	0	0.01	1.73	0	0.01	0.0	0	1	1	0	1	328.207	14.367	0	1	328.207	14.367	1.0165	1.0064	1	0.9841	0.7736	0.8725	1	1.0	1.0	1.0005	0.7792	0.8725	0.012342	0.0015375	0.009920100000000001	0.033807
4	mEGFP_0_R1_P5_K1_Ch2-Ch1.zen	20150417_STAG1gfpch8_G2G1\MitoSys2\Calibration\mEGFPC1_G2\mEGFP_0_R1_P5_K1_Ch2-Ch1.zen	FA/ISS	20000	30.0	3		3	0	0	29.94	100000	2000	Scale	0	2.62	0	0.01	1.73	0	0.01	0.0	0	1	1	0	1	315.649	13.982000000000001	0	1	315.649	13.982000000000001	0.9962	0.9972	1	0.9835	0.7678	0.8690000000000001	1	1.0	1.0	0.9797	0.7654	0.8690000000000001	0.013883000000000001	0.0016427	0.012124	0.032389999999999995
5	mEGFP_1_R1_P1_K1_Ch2-Ch1.zen	20150417_STAG1gfpch8_G2G1\MitoSys2\Calibration\mEGFPC1_G2\mEGFP_1_R1_P1_K1_Ch2-Ch1.zen	FA/ISS	20000	30.0	3		3	0	0	29.94	100000	2000	Scale	0	2.62	0	0.01	1.73	0	0.01	0.0	0	1	1	0	1	163.472	8.499	0	1	163.472	8.499	1.0046	1.0881	1	0.9682	0.6337	0.7832	1	1.0	1.0	0.9727	0.7035	0.7832	0.026618	0.0030434999999999998	0.008463	0.046546
6	mEGFP_1_R1_P2_K1_Ch2-Ch1.zen	20150417_STAG1gfpch8_G2G1\MitoSys2\Calibration\mEGFPC1_G2\mEGFP_1_R1_P2_K1_Ch2-Ch1.zen	FA/ISS	20000	30.0	3		3	0	0	29.94	100000	2000	Scale	0	2.62	0	0.01	1.73	0	0.01	0.0	0	1	1	0	1	172.649	8.342	0	1	172.649	8.342	1.0153	1.0559	1	0.9699	0.6279	0.7804	1	1.0	1.0	0.9849	0.6721	0.7804	0.022401	0.0031177	0.010621	0.052167
7	mEGFP_1_R1_P3_K1_Ch2-Ch1.zen	20150417_STAG1gfpch8_G2G1\MitoSys2\Calibration\mEGFPC1_G2\mEGFP_1_R1_P3_K1_Ch2-Ch1.zen	FA/ISS	20000	30.0	3		3	0	0	29.94	100000	2000	Scale	0	2.62	0	0.01	1.73	0	0.01	0.0	0	1	1	0	1	164.558	8.152999999999999	0	1	164.558	8.152999999999999	1.0167	1.0346	1	0.9684	0.6203	0.775	1	1.0	1.0	0.9849	0.6473	0.775	0.023163999999999997	0.00358	0.013333000000000001	0.047761
8	mEGFP_1_R1_P4_K1_Ch2-Ch1.zen	20150417_STAG1gfpch8_G2G1\MitoSys2\Calibration\mEGFPC1_G2\mEGFP_1_R1_P4_K1_Ch2-Ch1.zen	FA/ISS	20000	30.0	3		3	0	0	29.94	100000	2000	Scale	0	2.62	0	0.01	1.73	0	0.01	0.0	0	1	1	0	1	167.77599999999998	8.291	0	1	167.77599999999998	8.291	0.9863	1.046	1	0.9690000000000001	0.6258	0.7787	1	1.0	1.0	0.9555	0.662	0.7787	0.024283000000000002	0.0032028	0.011529000000000001	0.052735000000000004
9	mEGFP_1_R1_P5_K1_Ch2-Ch1.zen	20150417_STAG1gfpch8_G2G1\MitoSys2\Calibration\mEGFPC1_G2\mEGFP_1_R1_P5_K1_Ch2-Ch1.zen	FA/ISS	20000	30.0	3		3	0	0	29.94	100000	2000	Scale	0	2.62	0	0.01	1.73	0	0.01	0.0	0	1	1	0	1	176.733	8.794	0	1	176.733	8.794	0.9751	1.0354	1	0.9705	0.6448	0.7909999999999999	1	1.0	1.0	0.9459	0.6729999999999999	0.7909999999999999	0.023698	0.0029357	0.020959000000000002	0.060157
10	mEGFP_2_R1_P1_K1_Ch2-Ch1.zen	20150417_STAG1gfpch8_G2G1\MitoSys2\Calibration\mEGFPC1_G2\mEGFP_2_R1_P1_K1_Ch2-Ch1.zen	FA/ISS	20000	30.0	3		3	0	0	29.94	100000	2000	Scale	0	2.62	0	0.01	1.73	0	0.01	0.0	0	1	1	0	1	265.811	12.447000000000001	0	1	265.811	12.447000000000001	0.9961	1.0666	1	0.9804	0.7411	0.8524	1	1.0	1.0	0.9765	0.7983	0.8524	0.011795	0.0017811	0.0098171	0.036167000000000005
11	mEGFP_2_R1_P2_K1_Ch2-Ch1.zen	20150417_STAG1gfpch8_G2G1\MitoSys2\Calibration\mEGFPC1_G2\mEGFP_2_R1_P2_K1_Ch2-Ch1.zen	FA/ISS	20000	30.0	3		3	0	0	29.94	100000	2000	Scale	0	2.62	0	0.01	1.73	0	0.01	0.0	0	1	1	0	1	397.094	17.281	0	1	397.094	17.281	1.0148	1.028	1	0.9868	0.8098	0.8939	1	1.0	1.0	1.0016	0.835	0.8939	0.0098248	0.0013007	0.009508200000000001	0.025462000000000002
12	mEGFP_2_R1_P3_K1_Ch2-Ch1.zen	20150417_STAG1gfpch8_G2G1\MitoSys2\Calibration\mEGFPC1_G2\mEGFP_2_R1_P3_K1_Ch2-Ch1.zen	FA/ISS	20000	30.0	3		3	0	0	29.94	100000	2000	Scale	0	2.62	0	0.01	1.73	0	0.01	0.0	0	1	1	0	1	356.858	17.834	0	1	356.858	17.834	1.0108	1.1263	1	0.9854	0.815	0.8961	1	1.0	1.0	0.9961	0.9288	0.8961	0.011679	0.0015565	0.0061516	0.028504
13	mEGFP_2_R1_P4_K1_Ch2-Ch1.zen	20150417_STAG1gfpch8_G2G1\MitoSys2\Calibration\mEGFPC1_G2\mEGFP_2_R1_P4_K1_Ch2-Ch1.zen	FA/ISS	20000	30.0	3		3	0	0	29.94	100000	2000	Scale	0	2.62	0	0.01	1.73	0	0.01	0.0	0	1	1	0	1	368.952	15.982000000000001	0	1	368.952	15.982000000000001	1.0064	1.016	1	0.9858	0.7952	0.8854	1	1.0	1.0	0.9922	0.8094	0.8854	0.010314	0.0013174	0.0083107	0.024902
14	mEGFP_2_R1_P5_K1_Ch2-Ch1.zen	20150417_STAG1gfpch8_G2G1\MitoSys2\Calibration\mEGFPC1_G2\mEGFP_2_R1_P5_K1_Ch2-Ch1.zen	FA/ISS	20000	30.0	3		3	0	0	29.94	100000	2000	Scale	0	2.62	0	0.01	1.73	0	0.01	0.0	0	1	1	0	1	394.569	17.312	0	1	394.569	17.312	1.0154	1.0042	1	0.9868	0.8099	0.894	1	1.0	1.0	1.0021	0.8136	0.894	0.009903700000000001	0.0011839	0.010736	0.023734
15	mEGFP_3_R1_P1_K1_Ch2-Ch1.zen	20150417_STAG1gfpch8_G2G1\MitoSys2\Calibration\mEGFPC1_G2\mEGFP_3_R1_P1_K1_Ch2-Ch1.zen	FA/ISS	20000	30.0	3		3	0	0	29.94	100000	2000	Scale	0	2.62	0	0.01	1.73	0	0.01	0.0	0	1	1	0	1	325.096	16.097	0	1	325.096	16.097	1.0914	1.0897	1	0.9839	0.7954	0.8846	1	1.0	1.0	1.0745	0.8749	0.8846	0.0084049	0.0016041	0.0083055	0.027756
16	mEGFP_3_R1_P2_K1_Ch2-Ch1.zen	20150417_STAG1gfpch8_G2G1\MitoSys2\Calibration\mEGFPC1_G2\mEGFP_3_R1_P2_K1_Ch2-Ch1.zen	FA/ISS	20000	30.0	3		3	0	0	29.94	100000	2000	Scale	0	2.62	0	0.01	1.73	0	0.01	0.0	0	1	1	0	1	447.2	19.464000000000002	0	1	447.2	19.464000000000002	1.0168	1.0349	1	0.9883	0.83	0.9057	1	1.0	1.0	1.005	0.8618	0.9057	0.0094475	0.0012990999999999999	0.0096174	0.022436
17	mEGFP_3_R1_P3_K1_Ch2-Ch1.zen	20150417_STAG1gfpch8_G2G1\MitoSys2\Calibration\mEGFPC1_G2\mEGFP_3_R1_P3_K1_Ch2-Ch1.zen	FA/ISS	20000	30.0	3		3	0	0	29.94	100000	2000	Scale	0	2.62	0	0.01	1.73	0	0.01	0.0	0	1	1	0	1	355.969	16.472	0	1	355.969	16.472	1.0126	1.0554	1	0.9852	0.7999	0.8877	1	1.0	1.0	0.9976	0.8487	0.8877	0.011237	0.0014809	0.011859999999999999	0.025263999999999998
18	mEGFP_3_R1_P4_K1_Ch2-Ch1.zen	20150417_STAG1gfpch8_G2G1\MitoSys2\Calibration\mEGFPC1_G2\mEGFP_3_R1_P4_K1_Ch2-Ch1.zen	FA/ISS	20000	30.0	3		3	0	0	29.94	100000	2000	Scale	0	2.62	0	0.01	1.73	0	0.01	0.0	0	1	1	0	1	444.776	18.707	0	1	444.776	18.707	1.0252	1.0293	1	0.9882	0.8235	0.9021	1	1.0	1.0	1.0133	0.8501	0.9021	0.0091876	0.00096282	0.015731000000000002	0.026094
19	mEGFP_3_R1_P5_K1_Ch2-Ch1.zen	20150417_STAG1gfpch8_G2G1\MitoSys2\Calibration\mEGFPC1_G2\mEGFP_3_R1_P5_K1_Ch2-Ch1.zen	FA/ISS	20000	30.0	3		3	0	0	29.94	100000	2000	Scale	0	2.62	0	0.01	1.73	0	0.01	0.0	0	1	1	0	1	430.00199999999995	18.11	0	1	430.00199999999995	18.11	1.0026	1.0283	1	0.9878	0.8179	0.8989	1	1.0	1.0	0.9904	0.8434	0.8989	0.0092088	0.0012028	0.006010199999999999	0.02392
20	mEGFP_4_R1_P1_K1_Ch2-Ch1.zen	20150417_STAG1gfpch8_G2G1\MitoSys2\Calibration\mEGFPC1_G2\mEGFP_4_R1_P1_K1_Ch2-Ch1.zen	FA/ISS	20000	30.0	3		3	0	0	29.94	100000	2000	Scale	0	2.62	0	0.01	1.73	0	0.01	0.0	0	1	1	0	1	191.546	8.724	0	1	191.546	8.724	1.0163	1.0403	1	0.9728	0.6425	0.7906	1	1.0	1.0	0.9889	0.6747	0.7906	0.021066	0.0024678	0.01743	0.045357999999999996
21	mEGFP_4_R1_P2_K1_Ch2-Ch1.zen	20150417_STAG1gfpch8_G2G1\MitoSys2\Calibration\mEGFPC1_G2\mEGFP_4_R1_P2_K1_Ch2-Ch1.zen	FA/ISS	20000	30.0	3		3	0	0	29.94	100000	2000	Scale	0	2.62	0	0.01	1.73	0	0.01	0.0	0	1	1	0	1	170.708	8.052999999999999	0	1	170.708	8.052999999999999	1.0128	1.081	1	0.9695	0.616	0.7728	1	1.0	1.0	0.9821	0.6793	0.7728	0.021624	0.0033159	0.017248	0.063012
22	mEGFP_4_R1_P3_K1_Ch2-Ch1.zen	20150417_STAG1gfpch8_G2G1\MitoSys2\Calibration\mEGFPC1_G2\mEGFP_4_R1_P3_K1_Ch2-Ch1.zen	FA/ISS	20000	30.0	3		3	0	0	29.94	100000	2000	Scale	0	2.62	0	0.01	1.73	0	0.01	0.0	0	1	1	0	1	183.484	8.277999999999999	0	1	183.484	8.277999999999999	1.0138	1.0133	1	0.9716	0.6257	0.7797	1	1.0	1.0	0.9852	0.6362	0.7797	0.021881	0.0024833000000000004	0.017789	0.050952
23	mEGFP_4_R1_P4_K1_Ch2-Ch1.zen	20150417_STAG1gfpch8_G2G1\MitoSys2\Calibration\mEGFPC1_G2\mEGFP_4_R1_P4_K1_Ch2-Ch1.zen	FA/ISS	20000	30.0	3		3	0	0	29.94	100000	2000	Scale	0	2.62	0	0.01	1.73	0	0.01	0.0	0	1	1	0	1	176.618	8.242	0	1	176.618	8.242	1.0242	0.972	1	0.9705	0.624	0.7782	1	1.0	1.0	0.9943	0.6017	0.7782	0.023159	0.0030986	0.01784	0.054676999999999996
24	mEGFP_4_R1_P5_K1_Ch2-Ch1.zen	20150417_STAG1gfpch8_G2G1\MitoSys2\Calibration\mEGFPC1_G2\mEGFP_4_R1_P5_K1_Ch2-Ch1.zen	FA/ISS	20000	30.0	3		3	0	0	29.94	100000	2000	Scale	0	2.62	0	0.01	1.73	0	0.01	0.0	0	1	1	0	1	185.612	8.571	0	1	185.612	8.571	1.0222	1.0191	1	0.9719	0.6368	0.7867	1	1.0	1.0	0.9939	0.652	0.7867	0.019997	0.0026311999999999998	0.038732	0.0547
25	mEGFP_5_R1_P1_K1_Ch2-Ch1.zen	20150417_STAG1gfpch8_G2G1\MitoSys2\Calibration\mEGFPC1_G2\mEGFP_5_R1_P1_K1_Ch2-Ch1.zen	FA/ISS	20000	30.0	3		3	0	0	29.94	100000	2000	Scale	0	2.62	0	0.01	1.73	0	0.01	0.0	0	1	1	0	1	235.467	10.700999999999999	0	1	235.467	10.700999999999999	1.0335	1.0658	1	0.9779	0.7025	0.8288	1	1.0	1.0	1.011	0.7574	0.8288	0.018803	0.0021547	0.014962999999999999	0.041000999999999996
26	mEGFP_5_R1_P2_K1_Ch2-Ch1.zen	20150417_STAG1gfpch8_G2G1\MitoSys2\Calibration\mEGFPC1_G2\mEGFP_5_R1_P2_K1_Ch2-Ch1.zen	FA/ISS	20000	30.0	3		3	0	0	29.94	100000	2000	Scale	0	2.62	0	0.01	1.73	0	0.01	0.0	0	1	1	0	1	216.46	9.788	0	1	216.46	9.788	0.9939	0.9995	1	0.9759	0.6777	0.8133	1	1.0	1.0	0.9699	0.6773	0.8133	0.0219	0.0023055	0.014765	0.04757
27	mEGFP_5_R1_P3_K1_Ch2-Ch1.zen	20150417_STAG1gfpch8_G2G1\MitoSys2\Calibration\mEGFPC1_G2\mEGFP_5_R1_P3_K1_Ch2-Ch1.zen	FA/ISS	20000	30.0	3		3	0	0	29.94	100000	2000	Scale	0	2.62	0	0.01	1.73	0	0.01	0.0	0	1	1	0	1	223.192	10.01	0	1	223.192	10.01	1.0025	1.0261	1	0.9767	0.684	0.8173	1	1.0	1.0	0.9792	0.7056	0.8173	0.019775	0.001902	0.025787	0.040108
28	mEGFP_5_R1_P4_K1_Ch2-Ch1.zen	20150417_STAG1gfpch8_G2G1\MitoSys2\Calibration\mEGFPC1_G2\mEGFP_5_R1_P4_K1_Ch2-Ch1.zen	FA/ISS	20000	30.0	3		3	0	0	29.94	100000	2000	Scale	0	2.62	0	0.01	1.73	0	0.01	0.0	0	1	1	0	1	199.646	9.193	0	1	199.646	9.193	0.9957	1.0541	1	0.9739	0.6587	0.8009999999999999	1	1.0	1.0	0.9697	0.7025	0.8009999999999999	0.021038	0.0027906999999999997	0.020772	0.052395000000000004
29	mEGFP_5_R1_P5_K1_Ch2-Ch1.zen	20150417_STAG1gfpch8_G2G1\MitoSys2\Calibration\mEGFPC1_G2\mEGFP_5_R1_P5_K1_Ch2-Ch1.zen	FA/ISS	20000	30.0	3		3	0	0	29.94	100000	2000	Scale	0	2.62	0	0.01	1.73	0	0.01	0.0	0	1	1	0	1	225.648	10.183	0	1	225.648	10.183	1.0003	1.0469	1	0.9769	0.6888	0.8203	1	1.0	1.0	0.9772	0.7276	0.8203	0.019453	0.0021190000000000002	0.015165999999999999	0.047992
30	TR1_2_W0001_P0068_T0001_R1_P1_K1_Ch2-Ch1.zen	20150417_STAG1gfpch8_G2G1\MitoSys2\Calibration\mEGFPC1H2B_G1\DE_W0001_P0001\DE_2_W0001_P0001_T0002\TR1_W0001_P0068\TR1_2_W0001_P0068_T0001_R1_P1_K1_Ch2-Ch1.zen	FA/ISS	20000	30.0	3	x	7	0	0	29.94	100000	2000	Scale	0	2.62	0	0.01	1.73	0	0.01	0.039	0	1	1	0	1	230.851	85.49700000000001	0	1	230.851	85.49700000000001	1.0729	1.2919	1	0.9774	0.9593	0.9683	1	0.7982	0.8934	1.0495	1.0083	0.8629	0.02301	0.0010879000000000002	0.002501	0.0028415
31	TR1_2_W0001_P0068_T0001_R1_P2_K1_Ch2-Ch1.zen	20150417_STAG1gfpch8_G2G1\MitoSys2\Calibration\mEGFPC1H2B_G1\DE_W0001_P0001\DE_2_W0001_P0001_T0002\TR1_W0001_P0068\TR1_2_W0001_P0068_T0001_R1_P2_K1_Ch2-Ch1.zen	FA/ISS	20000	30.0	3		7	0	0	29.94	100000	2000	Scale	0	2.62	0	0.01	1.73	0	0.01	0.039	0	1	1	0	1	239.245	148.014	0	1	239.245	148.014	1.0736	2.2301	1	0.9782	0.9752	0.9767	1	0.8713	0.9334	1.0509	1.9693	0.9108	0.021751	0.0023491999999999996	0.00031097	0.0033705999999999996
32	TR1_2_W0001_P0068_T0001_R1_P3_K1_Ch2-Ch1.zen	20150417_STAG1gfpch8_G2G1\MitoSys2\Calibration\mEGFPC1H2B_G1\DE_W0001_P0001\DE_2_W0001_P0001_T0002\TR1_W0001_P0068\TR1_2_W0001_P0068_T0001_R1_P3_K1_Ch2-Ch1.zen	FA/ISS	20000	30.0	3		7	0	0	29.94	100000	2000	Scale	0	2.62	0	0.01	1.73	0	0.01	0.039	0	1	1	0	1	178.765	101.656	0	1	178.765	101.656	1.0301	1.5030000000000001	1	0.9709	0.9648	0.9678	1	0.8625	0.9286	1.0005	1.2812	0.8975	0.024966	0.0024733	0.0012154000000000002	0.0037181999999999996
33	TR1_2_W0001_P0068_T0001_R1_P4_K1_Ch2-Ch1.zen	20150417_STAG1gfpch8_G2G1\MitoSys2\Calibration\mEGFPC1H2B_G1\DE_W0001_P0001\DE_2_W0001_P0001_T0002\TR1_W0001_P0068\TR1_2_W0001_P0068_T0001_R1_P4_K1_Ch2-Ch1.zen	FA/ISS	20000	30.0	3		7	0	0	29.94	100000	2000	Scale	0	2.62	0	0.01	1.73	0	0.01	0.039	0	1	1	0	1	161.535	10.074	0	1	161.535	10.074	1.1224	1.1491	1	0.9677	0.6848	0.8140000000000001	1	0.1413	0.373	1.088	0.0545	0.1972	0.030414	0.0040441	0.02111	0.04693
34	TR1_2_W0001_P0068_T0001_R1_P5_K1_Ch2-Ch1.zen	20150417_STAG1gfpch8_G2G1\MitoSys2\Calibration\mEGFPC1H2B_G1\DE_W0001_P0001\DE_2_W0001_P0001_T0002\TR1_W0001_P0068\TR1_2_W0001_P0068_T0001_R1_P5_K1_Ch2-Ch1.zen	FA/ISS	20000	30.0	3		7	0	0	29.94	100000	2000	Scale	0	2.62	0	0.01	1.73	0	0.01	0.039	0	1	1	0	1	187.132	9.615	0	1	187.132	9.615	0.9958	1.0779	1	0.9722	0.6715	0.8079	1	0.0575	0.2393	0.968	0.0082	0.0579	0.020905	0.0013054	0.0097885	0.016798
35	TR1_2_W0001_P0052_T0001_R1_P1_K1_Ch2-Ch1.zen	20150417_STAG1gfpch8_G2G1\MitoSys2\Calibration\mEGFPC1H2B_G1\DE_W0001_P0003\DE_2_W0001_P0003_T0001\TR1_W0001_P0052\TR1_2_W0001_P0052_T0001_R1_P1_K1_Ch2-Ch1.zen	FA/ISS	20000	30.0	3		7	0	0	29.94	100000	2000	Scale	0	2.62	0	0.01	1.73	0	0.01	0.039	0	1	1	0	1	181.562	96.23700000000001	0	1	181.562	96.23700000000001	1.0424	2.1717	1	0.9713	0.9620000000000001	0.9666	1	0.8496	0.9216	1.0131	1.8615	0.8894	0.021596	0.0020691999999999998	0.0030565	0.0046953
36	TR1_2_W0001_P0052_T0001_R1_P2_K1_Ch2-Ch1.zen	20150417_STAG1gfpch8_G2G1\MitoSys2\Calibration\mEGFPC1H2B_G1\DE_W0001_P0003\DE_2_W0001_P0003_T0001\TR1_W0001_P0052\TR1_2_W0001_P0052_T0001_R1_P2_K1_Ch2-Ch1.zen	FA/ISS	20000	30.0	3		7	0	0	29.94	100000	2000	Scale	0	2.62	0	0.01	1.73	0	0.01	0.039	0	1	1	0	1	184.06	106.06299999999999	0	1	184.06	106.06299999999999	1.0647	1.9812	1	0.9717	0.9661	0.9689	1	0.8640000000000001	0.9294	1.0355	1.7182	0.8993	0.020194999999999998	0.0028672	0.0034389000000000004	0.0041063
37	TR1_2_W0001_P0052_T0001_R1_P3_K1_Ch2-Ch1.zen	20150417_STAG1gfpch8_G2G1\MitoSys2\Calibration\mEGFPC1H2B_G1\DE_W0001_P0003\DE_2_W0001_P0003_T0001\TR1_W0001_P0052\TR1_2_W0001_P0052_T0001_R1_P3_K1_Ch2-Ch1.zen	FA/ISS	20000	30.0	3		7	0	0	29.94	100000	2000	Scale	0	2.62	0	0.01	1.73	0	0.01	0.039	0	1	1	0	1	183.62	85.236	0	1	183.62	85.236	1.0165	1.8294	1	0.9717	0.9578	0.9647	1	0.8316	0.9118	0.9879	1.5245	0.8778	0.02012	0.0016256	0.0010077	0.0044902
38	TR1_2_W0001_P0052_T0001_R1_P4_K1_Ch2-Ch1.zen	20150417_STAG1gfpch8_G2G1\MitoSys2\Calibration\mEGFPC1H2B_G1\DE_W0001_P0003\DE_2_W0001_P0003_T0001\TR1_W0001_P0052\TR1_2_W0001_P0052_T0001_R1_P4_K1_Ch2-Ch1.zen	FA/ISS	20000	30.0	3		7	0	0	29.94	100000	2000	Scale	0	2.62	0	0.01	1.73	0	0.01	0.039	0	1	1	0	1	152.597	9.145	0	1	152.597	9.145	0.9865	1.6856	1	0.9659	0.6527	0.7938	1	0.1189	0.3386	0.9526	0.1174	0.1438	0.025184	0.0032399	0.0066285	0.050274
39	TR1_2_W0001_P0052_T0001_R1_P5_K1_Ch2-Ch1.zen	20150417_STAG1gfpch8_G2G1\MitoSys2\Calibration\mEGFPC1H2B_G1\DE_W0001_P0003\DE_2_W0001_P0003_T0001\TR1_W0001_P0052\TR1_2_W0001_P0052_T0001_R1_P5_K1_Ch2-Ch1.zen	FA/ISS	20000	30.0	3	x	7	0	0	29.94	100000	2000	Scale	0	2.62	0	0.01	1.73	0	0.01	0.039	0	1	1	0	1	142.951	8.208	0	1	142.951	8.208	1.4624	1.3614	1	0.9612	0.6128	0.7663	1	0.1084	0.3254	1.4119	0.0191	0.1046	0.028647000000000002	0.0049339	0.015806999999999998	0.017740000000000002
40	TR1_2_W0001_P0121_T0001_R1_P1_K1_Ch2-Ch1.zen	20150417_STAG1gfpch8_G2G1\MitoSys2\Calibration\mEGFPC1H2B_G1\DE_W0001_P0003\DE_2_W0001_P0003_T0002\TR1_W0001_P0121\TR1_2_W0001_P0121_T0001_R1_P1_K1_Ch2-Ch1.zen	FA/ISS	20000	30.0	3	x	7	0	0	29.94	100000	2000	Scale	0	2.62	0	0.01	1.73	0	0.01	0.039	0	1	1	0	1	130.127	27.64	0	1	130.127	27.64	0.9867	1.0587	1	0.9601	0.8781	0.9182	1	0.6653	0.8156	0.9471	0.6113	0.7374	0.029720999999999997	0.0022	0.00049448	0.013171
41	TR1_2_W0001_P0121_T0001_R1_P2_K1_Ch2-Ch1.zen	20150417_STAG1gfpch8_G2G1\MitoSys2\Calibration\mEGFPC1H2B_G1\DE_W0001_P0003\DE_2_W0001_P0003_T0002\TR1_W0001_P0121\TR1_2_W0001_P0121_T0001_R1_P2_K1_Ch2-Ch1.zen	FA/ISS	20000	30.0	3		7	0	0	29.94	100000	2000	Scale	0	2.62	0	0.01	1.73	0	0.01	0.039	0	1	1	0	1	156.75799999999998	82.75299999999999	0	1	156.75799999999998	82.75299999999999	1.0109	2.451	1	0.9668	0.9564	0.9616	1	0.8505	0.9221	0.9775	2.1092	0.885	0.027312	0.0035413000000000003	0.0030122	0.0055328
42	TR1_2_W0001_P0121_T0001_R1_P3_K1_Ch2-Ch1.zen	20150417_STAG1gfpch8_G2G1\MitoSys2\Calibration\mEGFPC1H2B_G1\DE_W0001_P0003\DE_2_W0001_P0003_T0002\TR1_W0001_P0121\TR1_2_W0001_P0121_T0001_R1_P3_K1_Ch2-Ch1.zen	FA/ISS	20000	30.0	3		7	0	0	29.94	100000	2000	Scale	0	2.62	0	0.01	1.73	0	0.01	0.039	0	1	1	0	1	161.922	94.675	0	1	161.922	94.675	1.0005	2.2941	1	0.9679	0.9606	0.9642	1	0.8601	0.9273	0.9684	1.9867	0.8927	0.023506	0.0020082	0.0027839	0.0036069
43	TR1_2_W0001_P0121_T0001_R1_P4_K1_Ch2-Ch1.zen	20150417_STAG1gfpch8_G2G1\MitoSys2\Calibration\mEGFPC1H2B_G1\DE_W0001_P0003\DE_2_W0001_P0003_T0002\TR1_W0001_P0121\TR1_2_W0001_P0121_T0001_R1_P4_K1_Ch2-Ch1.zen	FA/ISS	20000	30.0	3		7	0	0	29.94	100000	2000	Scale	0	2.62	0	0.01	1.73	0	0.01	0.039	0	1	1	0	1	129.043	8.677999999999999	0	1	129.043	8.677999999999999	1.001	1.0151	1	0.9594	0.6394	0.7832	1	0.1785	0.4221	0.9604	0.0524	0.2172	0.031838	0.0022489000000000003	0.012852	0.018047999999999998
44	TR1_2_W0001_P0121_T0001_R1_P5_K1_Ch2-Ch1.zen	20150417_STAG1gfpch8_G2G1\MitoSys2\Calibration\mEGFPC1H2B_G1\DE_W0001_P0003\DE_2_W0001_P0003_T0002\TR1_W0001_P0121\TR1_2_W0001_P0121_T0001_R1_P5_K1_Ch2-Ch1.zen	FA/ISS	20000	30.0	3	x	7	0	0	29.94	100000	2000	Scale	0	2.62	0	0.01	1.73	0	0.01	0.039	0	1	1	0	1	10.184	1.915	0	1	10.184	1.915	1.53	1.0955	1	0.5237	0.0111	0.0696	1	0.6354	0.7956	0.8771	0.012	-0.0812	0.06009400000000001	0.025943	0.041364	0.050067
45	TR1_2_W0001_P0069_T0001_R1_P1_K1_Ch2-Ch1.zen	20150417_STAG1gfpch8_G2G1\MitoSys2\Calibration\mEGFPC1H2B_G1\DE_W0002_P0001\DE_2_W0002_P0001_T0002\TR1_W0001_P0069\TR1_2_W0001_P0069_T0001_R1_P1_K1_Ch2-Ch1.zen	FA/ISS	20000	30.0	3		7	0	0	29.94	100000	2000	Scale	0	2.62	0	0.01	1.73	0	0.01	0.039	0	1	1	0	1	92.52799999999999	137.39700000000002	0	1	92.52799999999999	137.39700000000002	1.1387	1.7613	1	0.9434	0.9740000000000001	0.9586	1	0.9469	0.9731	1.0776	1.6476	0.9324	0.042249	0.0063209	0.00083093	0.0032008
46	TR1_2_W0001_P0069_T0001_R1_P2_K1_Ch2-Ch1.zen	20150417_STAG1gfpch8_G2G1\MitoSys2\Calibration\mEGFPC1H2B_G1\DE_W0002_P0001\DE_2_W0002_P0001_T0002\TR1_W0001_P0069\TR1_2_W0001_P0069_T0001_R1_P2_K1_Ch2-Ch1.zen	FA/ISS	20000	30.0	3		7	0	0	29.94	100000	2000	Scale	0	2.62	0	0.01	1.73	0	0.01	0.039	0	1	1	0	1	101.54700000000001	150.4	0	1	101.54700000000001	150.4	0.9542	2.2489	1	0.9490000000000001	0.9749	0.9619	1	0.9429	0.971	0.9044	2.1102	0.9336	0.046372000000000003	0.0056574	0.00046656	0.0031245
47	TR1_2_W0001_P0069_T0001_R1_P3_K1_Ch2-Ch1.zen	20150417_STAG1gfpch8_G2G1\MitoSys2\Calibration\mEGFPC1H2B_G1\DE_W0002_P0001\DE_2_W0002_P0001_T0002\TR1_W0001_P0069\TR1_2_W0001_P0069_T0001_R1_P3_K1_Ch2-Ch1.zen	FA/ISS	20000	30.0	3		7	0	0	29.94	100000	2000	Scale	0	2.62	0	0.01	1.73	0	0.01	0.039	0	1	1	0	1	103.295	131.714	0	1	103.295	131.714	1.0342	2.4557	1	0.9499	0.9705	0.9601	1	0.9323	0.9655	0.9832	2.2781	0.9265	0.048802	0.0018252	0.0019628000000000002	0.0043785
48	TR1_2_W0001_P0069_T0001_R1_P4_K1_Ch2-Ch1.zen	20150417_STAG1gfpch8_G2G1\MitoSys2\Calibration\mEGFPC1H2B_G1\DE_W0002_P0001\DE_2_W0002_P0001_T0002\TR1_W0001_P0069\TR1_2_W0001_P0069_T0001_R1_P4_K1_Ch2-Ch1.zen	FA/ISS	20000	30.0	3		7	0	0	29.94	100000	2000	Scale	0	2.62	0	0.01	1.73	0	0.01	0.039	0	1	1	0	1	82.99700000000001	5.5360000000000005	0	1	82.99700000000001	5.5360000000000005	0.9999	1.0947	1	0.9378	0.4705	0.6642	1	0.1708	0.413	0.9377	0.019	0.0958	0.06377000000000001	0.0028754	0.020825	0.038916
49	TR1_2_W0001_P0069_T0001_R1_P5_K1_Ch2-Ch1.zen	20150417_STAG1gfpch8_G2G1\MitoSys2\Calibration\mEGFPC1H2B_G1\DE_W0002_P0001\DE_2_W0002_P0001_T0002\TR1_W0001_P0069\TR1_2_W0001_P0069_T0001_R1_P5_K1_Ch2-Ch1.zen	FA/ISS	20000	30.0	3		7	0	0	29.94	100000	2000	Scale	0	2.62	0	0.01	1.73	0	0.01	0.039	0	1	1	0	1	109.475	7.313	0	1	109.475	7.313	0.9857	1.0186	1	0.9527	0.5819	0.7445	1	0.1728	0.4142	0.9387	0.0358	0.1727	0.047876999999999996	0.0037186999999999997	0.028463	0.036956
50	TR1_2_W0001_P0139_T0001_R1_P1_K1_Ch2-Ch1.zen	20150417_STAG1gfpch8_G2G1\MitoSys2\Calibration\mEGFPC1H2B_G1\DE_W0002_P0001\DE_2_W0002_P0001_T0003\TR1_W0001_P0139\TR1_2_W0001_P0139_T0001_R1_P1_K1_Ch2-Ch1.zen	FA/ISS	20000	30.0	3		7	0	0	29.94	100000	2000	Scale	0	2.62	0	0.01	1.73	0	0.01	0.039	0	1	1	0	1	74.05199999999999	82.22200000000001	0	1	74.05199999999999	82.22200000000001	1.0106	2.0638	1	0.9305	0.9542	0.9422	1	0.9242	0.9613	0.9407	1.8699	0.9049	0.046595	0.0039512	-9.708299999999999e-05	0.0031546
51	TR1_2_W0001_P0139_T0001_R1_P2_K1_Ch2-Ch1.zen	20150417_STAG1gfpch8_G2G1\MitoSys2\Calibration\mEGFPC1H2B_G1\DE_W0002_P0001\DE_2_W0002_P0001_T0003\TR1_W0001_P0139\TR1_2_W0001_P0139_T0001_R1_P2_K1_Ch2-Ch1.zen	FA/ISS	20000	30.0	3		7	0	0	29.94	100000	2000	Scale	0	2.62	0	0.01	1.73	0	0.01	0.039	0	1	1	0	1	75.602	104.29899999999999	0	1	75.602	104.29899999999999	1.0399	1.3947	1	0.9317	0.966	0.9487	1	0.9427	0.9709	0.9702	1.2837	0.9206	0.041405000000000004	0.004129	0.00095516	0.001925
52	TR1_2_W0001_P0139_T0001_R1_P3_K1_Ch2-Ch1.zen	20150417_STAG1gfpch8_G2G1\MitoSys2\Calibration\mEGFPC1H2B_G1\DE_W0002_P0001\DE_2_W0002_P0001_T0003\TR1_W0001_P0139\TR1_2_W0001_P0139_T0001_R1_P3_K1_Ch2-Ch1.zen	FA/ISS	20000	30.0	3		7	0	0	29.94	100000	2000	Scale	0	2.62	0	0.01	1.73	0	0.01	0.039	0	1	1	0	1	72.275	112.98100000000001	0	1	72.275	112.98100000000001	1.0096	1.175	1	0.9282	0.9692	0.9485	1	0.9504	0.9749	0.9374	1.0877	0.9243	0.041675	0.0031276	0.0019509	0.00079535
53	TR1_2_W0001_P0139_T0001_R1_P4_K1_Ch2-Ch1.zen	20150417_STAG1gfpch8_G2G1\MitoSys2\Calibration\mEGFPC1H2B_G1\DE_W0002_P0001\DE_2_W0002_P0001_T0003\TR1_W0001_P0139\TR1_2_W0001_P0139_T0001_R1_P4_K1_Ch2-Ch1.zen	FA/ISS	20000	30.0	3		7	0	0	29.94	100000	2000	Scale	0	2.62	0	0.01	1.73	0	0.01	0.039	0	1	1	0	1	74.973	4.788	0	1	74.973	4.788	0.9886	1.1205	1	0.9315	0.4038	0.6133	1	0.1463	0.3821	0.9205	0.0024	0.0169	0.044025999999999996	0.0020163	0.033925	0.028904000000000003
54	TR1_2_W0001_P0139_T0001_R1_P5_K1_Ch2-Ch1.zen	20150417_STAG1gfpch8_G2G1\MitoSys2\Calibration\mEGFPC1H2B_G1\DE_W0002_P0001\DE_2_W0002_P0001_T0003\TR1_W0001_P0139\TR1_2_W0001_P0139_T0001_R1_P5_K1_Ch2-Ch1.zen	FA/ISS	20000	30.0	3		7	0	0	29.94	100000	2000	Scale	0	2.62	0	0.01	1.73	0	0.01	0.039	0	1	1	0	1	81.226	7.695	0	1	81.226	7.695	1.0706	1.1858	1	0.9364	0.5961	0.747	1	0.3404	0.5833	1.0047	0.1807	0.3437	0.057658	0.0031278	0.042749	0.014957
55	TR1_2_W0001_P0107_T0001_R1_P1_K1_Ch2-Ch1.zen	20150417_STAG1gfpch8_G2G1\MitoSys2\Calibration\mEGFPC1H2B_G1\DE_W0002_P0004\DE_2_W0002_P0004_T0002\TR1_W0001_P0107\TR1_2_W0001_P0107_T0001_R1_P1_K1_Ch2-Ch1.zen	FA/ISS	20000	30.0	3		7	0	0	29.94	100000	2000	Scale	0	2.62	0	0.01	1.73	0	0.01	0.039	0	1	1	0	1	164.215	167.356	0	1	164.215	167.356	1.0273	2.0016	1	0.9683	0.9769	0.9726	1	0.9162	0.9572	0.9951	1.8338	0.9304	0.026894	0.0012638	0.0038516999999999996	0.003554
56	TR1_2_W0001_P0107_T0001_R1_P2_K1_Ch2-Ch1.zen	20150417_STAG1gfpch8_G2G1\MitoSys2\Calibration\mEGFPC1H2B_G1\DE_W0002_P0004\DE_2_W0002_P0004_T0002\TR1_W0001_P0107\TR1_2_W0001_P0107_T0001_R1_P2_K1_Ch2-Ch1.zen	FA/ISS	20000	30.0	3	x	7	0	0	29.94	100000	2000	Scale	0	2.62	0	0.01	1.73	0	0.01	0.039	0	1	1	0	1	168.96400000000003	114.027	0	1	168.96400000000003	114.027	1.0431	1.9152	1	0.9691	0.9682	0.9687	1	0.8823	0.9392	1.0115	1.6895	0.9089	0.026835	0.0029062	0.00080811	0.0039952
57	TR1_2_W0001_P0107_T0001_R1_P3_K1_Ch2-Ch1.zen	20150417_STAG1gfpch8_G2G1\MitoSys2\Calibration\mEGFPC1H2B_G1\DE_W0002_P0004\DE_2_W0002_P0004_T0002\TR1_W0001_P0107\TR1_2_W0001_P0107_T0001_R1_P3_K1_Ch2-Ch1.zen	FA/ISS	20000	30.0	3		7	0	0	29.94	100000	2000	Scale	0	2.62	0	0.01	1.73	0	0.01	0.039	0	1	1	0	1	157.351	204.998	0	1	157.351	204.998	1.0158	2.5378	1	0.9670000000000001	0.9814	0.9741	1	0.935	0.9669	0.9824	2.3813	0.9416	0.025972000000000002	0.0027649000000000003	0.0021232	0.002566
58	TR1_2_W0001_P0107_T0001_R1_P4_K1_Ch2-Ch1.zen	20150417_STAG1gfpch8_G2G1\MitoSys2\Calibration\mEGFPC1H2B_G1\DE_W0002_P0004\DE_2_W0002_P0004_T0002\TR1_W0001_P0107\TR1_2_W0001_P0107_T0001_R1_P4_K1_Ch2-Ch1.zen	FA/ISS	20000	30.0	3		7	0	0	29.94	100000	2000	Scale	0	2.62	0	0.01	1.73	0	0.01	0.039	0	1	1	0	1	156.452	9.719	0	1	156.452	9.719	1.0142	0.9933	1	0.9667	0.6761	0.8085	1	0.1398	0.3738	0.9807	0.0354	0.1928	0.033898000000000005	0.00080119	0.028523000000000003	0.0062722
59	TR1_2_W0001_P0107_T0001_R1_P5_K1_Ch2-Ch1.zen	20150417_STAG1gfpch8_G2G1\MitoSys2\Calibration\mEGFPC1H2B_G1\DE_W0002_P0004\DE_2_W0002_P0004_T0002\TR1_W0001_P0107\TR1_2_W0001_P0107_T0001_R1_P5_K1_Ch2-Ch1.zen	FA/ISS	20000	30.0	3		7	0	0	29.94	100000	2000	Scale	0	2.62	0	0.01	1.73	0	0.01	0.039	0	1	1	0	1	167.012	11.470999999999998	0	1	167.012	11.470999999999998	1.0027	1.0375	1	0.9689	0.721	0.8358	1	0.1866	0.4319	0.9715	0.08900000000000001	0.2766	0.027247000000000004	0.0017326000000000002	0.020621	0.019522
60	TR1_2_W0001_P0070_T0001_R1_P1_K1_Ch2-Ch1.zen	20150417_STAG1gfpch8_G2G1\MitoSys2\Calibration\mEGFPC1H2B_G1\DE_W0003_P0001\DE_2_W0003_P0001_T0002\TR1_W0001_P0070\TR1_2_W0001_P0070_T0001_R1_P1_K1_Ch2-Ch1.zen	FA/ISS	20000	30.0	3	x	7	0	0	29.94	100000	2000	Scale	0	2.62	0	0.01	1.73	0	0.01	0.039	0	1	1	0	1	182.679	554.758	0	1	182.679	554.758	0.993	1.4751	1	0.9715	0.9931	0.9822	1	0.9713	0.9855	0.9646	1.4283	0.9679	0.021034999999999998	0.0027872	0.0026555999999999997	0.0027563
61	TR1_2_W0001_P0070_T0001_R1_P2_K1_Ch2-Ch1.zen	20150417_STAG1gfpch8_G2G1\MitoSys2\Calibration\mEGFPC1H2B_G1\DE_W0003_P0001\DE_2_W0003_P0001_T0002\TR1_W0001_P0070\TR1_2_W0001_P0070_T0001_R1_P2_K1_Ch2-Ch1.zen	FA/ISS	20000	30.0	3	x	7	0	0	29.94	100000	2000	Scale	0	2.62	0	0.01	1.73	0	0.01	0.039	0	1	1	0	1	197.74099999999999	23.674	0	1	197.74099999999999	23.674	1.0139	1.1029	1	0.9737	0.8589	0.9145	1	0.45399999999999996	0.6737	0.9874	0.4189	0.5925	0.018958000000000003	0.0011425	0.008077299999999999	0.0082237
62	TR1_2_W0001_P0070_T0001_R1_P3_K1_Ch2-Ch1.zen	20150417_STAG1gfpch8_G2G1\MitoSys2\Calibration\mEGFPC1H2B_G1\DE_W0003_P0001\DE_2_W0003_P0001_T0002\TR1_W0001_P0070\TR1_2_W0001_P0070_T0001_R1_P3_K1_Ch2-Ch1.zen	FA/ISS	20000	30.0	3	x	7	0	0	29.94	100000	2000	Scale	0	2.62	0	0.01	1.73	0	0.01	0.039	0	1	1	0	1	189.92	239.03099999999998	0	1	189.92	239.03099999999998	1.0484	0.8126	1	0.9725	0.9557	0.9639	1	0.8155	0.9003	1.0202	0.563	0.8655	0.020259	0.0023763	0.012009	0.028426999999999997
63	TR1_2_W0001_P0070_T0001_R1_P4_K1_Ch2-Ch1.zen	20150417_STAG1gfpch8_G2G1\MitoSys2\Calibration\mEGFPC1H2B_G1\DE_W0003_P0001\DE_2_W0003_P0001_T0002\TR1_W0001_P0070\TR1_2_W0001_P0070_T0001_R1_P4_K1_Ch2-Ch1.zen	FA/ISS	20000	30.0	3	m	7	0	0	29.94	100000	2000	Scale	0	2.62	0	0.01	1.73	0	0.01	0.039	0	1	1	0	1	195.865	34.153	0	1	195.865	34.153	1.0001	1.0435	1	0.9734	0.8933	0.9324	1	0.5776	0.7573	0.9735	0.5087	0.6929	0.02033	0.0019971	0.004876600000000001	0.010308
64	TR1_2_W0001_P0070_T0001_R1_P5_K1_Ch2-Ch1.zen	20150417_STAG1gfpch8_G2G1\MitoSys2\Calibration\mEGFPC1H2B_G1\DE_W0003_P0001\DE_2_W0003_P0001_T0002\TR1_W0001_P0070\TR1_2_W0001_P0070_T0001_R1_P5_K1_Ch2-Ch1.zen	FA/ISS	20000	30.0	3	m	7	0	0	29.94	100000	2000	Scale	0	2.62	0	0.01	1.73	0	0.01	0.039	0	1	1	0	1	164.74	13.625	0	1	164.74	13.625	1.0478	1.0605	1	0.9684	0.7617	0.8588	1	0.2786	0.5278	1.0154	0.1756	0.3941	0.022675999999999998	0.0019941	0.006713500000000001	0.020318
65	TR1_2_W0001_P0090_T0001_R1_P1_K1_Ch2-Ch1.zen	20150417_STAG1gfpch8_G2G1\MitoSys2\Calibration\mEGFPC1H2B_G1\DE_W0003_P0002\DE_2_W0003_P0002_T0002\TR1_W0001_P0090\TR1_2_W0001_P0090_T0001_R1_P1_K1_Ch2-Ch1.zen	FA/ISS	20000	30.0	3	x	7	0	0	29.94	100000	2000	Scale	0	2.62	0	0.01	1.73	0	0.01	0.039	0	1	1	0	1	155.83100000000002	125.29299999999999	0	1	155.83100000000002	125.29299999999999	1.083	1.1809	1	0.9664	0.9722	0.9693	1	0.9047	0.9511	1.048	1.0434	0.9213	0.021615000000000002	0.0027398	0.0024094999999999997	0.0028305
66	TR1_2_W0001_P0090_T0001_R1_P2_K1_Ch2-Ch1.zen	20150417_STAG1gfpch8_G2G1\MitoSys2\Calibration\mEGFPC1H2B_G1\DE_W0003_P0002\DE_2_W0003_P0002_T0002\TR1_W0001_P0090\TR1_2_W0001_P0090_T0001_R1_P2_K1_Ch2-Ch1.zen	FA/ISS	20000	30.0	3		7	0	0	29.94	100000	2000	Scale	0	2.62	0	0.01	1.73	0	0.01	0.039	0	1	1	0	1	173.842	200.514	0	1	173.842	200.514	1.0468	2.3739	1	0.97	0.9813	0.9756	1	0.9282	0.9634	1.0161	2.2136	0.9396	0.023816999999999998	0.0022732	0.0018605999999999998	0.0027194000000000003
67	TR1_2_W0001_P0090_T0001_R1_P3_K1_Ch2-Ch1.zen	20150417_STAG1gfpch8_G2G1\MitoSys2\Calibration\mEGFPC1H2B_G1\DE_W0003_P0002\DE_2_W0003_P0002_T0002\TR1_W0001_P0090\TR1_2_W0001_P0090_T0001_R1_P3_K1_Ch2-Ch1.zen	FA/ISS	20000	30.0	3		7	0	0	29.94	100000	2000	Scale	0	2.62	0	0.01	1.73	0	0.01	0.039	0	1	1	0	1	175.74	209.173	0	1	175.74	209.173	0.9916	1.932	1	0.9704	0.9828	0.9766	1	0.9327	0.9658	0.9621	1.8056	0.9429	0.023518999999999998	0.0029094999999999998	0.0027364	0.0024760999999999997
68	TR1_2_W0001_P0090_T0001_R1_P4_K1_Ch2-Ch1.zen	20150417_STAG1gfpch8_G2G1\MitoSys2\Calibration\mEGFPC1H2B_G1\DE_W0003_P0002\DE_2_W0003_P0002_T0002\TR1_W0001_P0090\TR1_2_W0001_P0090_T0001_R1_P4_K1_Ch2-Ch1.zen	FA/ISS	20000	30.0	3		7	0	0	29.94	100000	2000	Scale	0	2.62	0	0.01	1.73	0	0.01	0.039	0	1	1	0	1	131.467	11.595999999999998	0	1	131.467	11.595999999999998	1.1328	3.1759	1	0.9603	0.7056	0.8227	1	0.285	0.5287	1.0903	0.8714	0.3609	0.017956	0.0045678	0.02265	0.040213
69	TR1_2_W0001_P0090_T0001_R1_P5_K1_Ch2-Ch1.zen	20150417_STAG1gfpch8_G2G1\MitoSys2\Calibration\mEGFPC1H2B_G1\DE_W0003_P0002\DE_2_W0003_P0002_T0002\TR1_W0001_P0090\TR1_2_W0001_P0090_T0001_R1_P5_K1_Ch2-Ch1.zen	FA/ISS	20000	30.0	3		7	0	0	29.94	100000	2000	Scale	0	2.62	0	0.01	1.73	0	0.01	0.039	0	1	1	0	1	265.961	13.700999999999999	0	1	265.961	13.700999999999999	0.9907	1.0037	1	0.9803	0.7628	0.8648	1	0.0593	0.2432	0.9711	0.0149	0.1155	0.012101	0.0017793	0.012419	0.023327
70	TR1_2_W0001_P0108_T0001_R1_P1_K1_Ch2-Ch1.zen	20150417_STAG1gfpch8_G2G1\MitoSys2\Calibration\mEGFPC1H2B_G1\DE_W0003_P0004\DE_2_W0003_P0004_T0002\TR1_W0001_P0108\TR1_2_W0001_P0108_T0001_R1_P1_K1_Ch2-Ch1.zen	FA/ISS	20000	30.0	3		7	0	0	29.94	100000	2000	Scale	0	2.62	0	0.01	1.73	0	0.01	0.039	0	1	1	0	1	51.08	120.279	0	1	51.08	120.279	1.0119	2.2688	1	0.9	0.9671	0.9329999999999999	1	0.9623	0.981	0.9113	2.149	0.9149	0.087777	0.004993399999999999	0.0053995	0.0086784
71	TR1_2_W0001_P0108_T0001_R1_P2_K1_Ch2-Ch1.zen	20150417_STAG1gfpch8_G2G1\MitoSys2\Calibration\mEGFPC1H2B_G1\DE_W0003_P0004\DE_2_W0003_P0004_T0002\TR1_W0001_P0108\TR1_2_W0001_P0108_T0001_R1_P2_K1_Ch2-Ch1.zen	FA/ISS	20000	30.0	3		7	0	0	29.94	100000	2000	Scale	0	2.62	0	0.01	1.73	0	0.01	0.039	0	1	1	0	1	53.383	157.89700000000002	0	1	53.383	157.89700000000002	1.0093	1.7887	1	0.9042	0.9768	0.9398	1	0.9721	0.986	0.9129999999999999	1.7162	0.9264	0.078748	0.0039296999999999995	0.0026804000000000003	0.0029041
72	TR1_2_W0001_P0108_T0001_R1_P3_K1_Ch2-Ch1.zen	20150417_STAG1gfpch8_G2G1\MitoSys2\Calibration\mEGFPC1H2B_G1\DE_W0003_P0004\DE_2_W0003_P0004_T0002\TR1_W0001_P0108\TR1_2_W0001_P0108_T0001_R1_P3_K1_Ch2-Ch1.zen	FA/ISS	20000	30.0	3		7	0	0	29.94	100000	2000	Scale	0	2.62	0	0.01	1.73	0	0.01	0.039	0	1	1	0	1	54.571999999999996	136.501	0	1	54.571999999999996	136.501	0.9969	2.3568	1	0.9063	0.9728	0.9389	1	0.9666	0.9832	0.9033	2.2513	0.9229	0.074741	0.0090089	0.0019065999999999998	0.0031401999999999997
73	TR1_2_W0001_P0108_T0001_R1_P4_K1_Ch2-Ch1.zen	20150417_STAG1gfpch8_G2G1\MitoSys2\Calibration\mEGFPC1H2B_G1\DE_W0003_P0004\DE_2_W0003_P0004_T0002\TR1_W0001_P0108\TR1_2_W0001_P0108_T0001_R1_P4_K1_Ch2-Ch1.zen	FA/ISS	20000	30.0	3		7	0	0	29.94	100000	2000	Scale	0	2.62	0	0.01	1.73	0	0.01	0.039	0	1	1	0	1	42.888999999999996	5.7410000000000005	0	1	42.888999999999996	5.7410000000000005	1.0564	1.0075	1	0.8812	0.488	0.6558	1	0.5033	0.7094	0.934	0.1628	0.38299999999999995	0.089751	0.0034442	0.018381	0.019407
74	TR1_2_W0001_P0108_T0001_R1_P5_K1_Ch2-Ch1.zen	20150417_STAG1gfpch8_G2G1\MitoSys2\Calibration\mEGFPC1H2B_G1\DE_W0003_P0004\DE_2_W0003_P0004_T0002\TR1_W0001_P0108\TR1_2_W0001_P0108_T0001_R1_P5_K1_Ch2-Ch1.zen	FA/ISS	20000	30.0	3		7	0	0	29.94	100000	2000	Scale	0	2.62	0	0.01	1.73	0	0.01	0.039	0	1	1	0	1	48.218999999999994	6.386	0	1	48.218999999999994	6.386	1.178	1.3111	1	0.8925	0.5246	0.6842	1	0.4962	0.7042	1.0602	0.2939	0.4047	0.09344	0.0083933	0.0066194	0.040208
75	TR1_2_W0001_P0001_T0001_R1_P1_K1_Ch2-Ch1.zen	20150417_STAG1gfpch8_G2G1\MitoSys2\Calibration\mEGFPC1H2B_G2\DE_W0001_P0001\DE_2_W0001_P0001_T0001\TR1_W0001_P0001\TR1_2_W0001_P0001_T0001_R1_P1_K1_Ch2-Ch1.zen	FA/ISS	20000	30.0	3		7	0	0	29.94	100000	2000	Scale	0	2.62	0	0.01	1.73	0	0.01	0.039	0	1	1	0	1	281.245	111.41799999999999	0	1	281.245	111.41799999999999	0.9509	2.1968	1	0.9815	0.9662	0.9738	1	0.795	0.8912	0.9328	1.7992	0.866	0.017662999999999998	0.0012188	0.0014025	0.0029059999999999997
76	TR1_2_W0001_P0001_T0001_R1_P2_K1_Ch2-Ch1.zen	20150417_STAG1gfpch8_G2G1\MitoSys2\Calibration\mEGFPC1H2B_G2\DE_W0001_P0001\DE_2_W0001_P0001_T0001\TR1_W0001_P0001\TR1_2_W0001_P0001_T0001_R1_P2_K1_Ch2-Ch1.zen	FA/ISS	20000	30.0	3		7	0	0	29.94	100000	2000	Scale	0	2.62	0	0.01	1.73	0	0.01	0.039	0	1	1	0	1	366.494	81.262	0	1	366.494	81.262	0.9551	1.5562	1	0.9858	0.956	0.9708	1	0.6672	0.8162	0.9412	1.0694	0.7883	0.014952000000000002	0.0009079000000000001	0.0016016	0.0028009
77	TR1_2_W0001_P0001_T0001_R1_P3_K1_Ch2-Ch1.zen	20150417_STAG1gfpch8_G2G1\MitoSys2\Calibration\mEGFPC1H2B_G2\DE_W0001_P0001\DE_2_W0001_P0001_T0001\TR1_W0001_P0001\TR1_2_W0001_P0001_T0001_R1_P3_K1_Ch2-Ch1.zen	FA/ISS	20000	30.0	3		7	0	0	29.94	100000	2000	Scale	0	2.62	0	0.01	1.73	0	0.01	0.039	0	1	1	0	1	292.459	99.285	0	1	292.459	99.285	1.0182	1.7676	1	0.9821	0.9617	0.9719	1	0.7628	0.873	1.0002	1.3717	0.846	0.016092	0.0005733	0.0073009	0.0057055
78	TR1_2_W0001_P0001_T0001_R1_P4_K1_Ch2-Ch1.zen	20150417_STAG1gfpch8_G2G1\MitoSys2\Calibration\mEGFPC1H2B_G2\DE_W0001_P0001\DE_2_W0001_P0001_T0001\TR1_W0001_P0001\TR1_2_W0001_P0001_T0001_R1_P4_K1_Ch2-Ch1.zen	FA/ISS	20000	30.0	3		7	0	0	29.94	100000	2000	Scale	0	2.62	0	0.01	1.73	0	0.01	0.039	0	1	1	0	1	217.40400000000002	10.972999999999999	0	1	217.40400000000002	10.972999999999999	0.9670000000000001	1.0199	1	0.9759	0.7065	0.8304	1	0.0501	0.223	0.9433	0.006999999999999999	0.0628	0.022111000000000002	0.0011243	0.013821	0.010879
79	TR1_2_W0001_P0001_T0001_R1_P5_K1_Ch2-Ch1.zen	20150417_STAG1gfpch8_G2G1\MitoSys2\Calibration\mEGFPC1H2B_G2\DE_W0001_P0001\DE_2_W0001_P0001_T0001\TR1_W0001_P0001\TR1_2_W0001_P0001_T0001_R1_P5_K1_Ch2-Ch1.zen	FA/ISS	20000	30.0	3		7	0	0	29.94	100000	2000	Scale	0	2.62	0	0.01	1.73	0	0.01	0.039	0	1	1	0	1	248.518	15.11	0	1	248.518	15.11	0.972	1.0190000000000001	1	0.9790000000000001	0.7835	0.8758	1	0.128	0.3574	0.9513	0.0675	0.2399	0.022419	0.0019309999999999998	0.011812999999999999	0.020791999999999998
80	TR1_2_W0001_P0002_T0001_R1_P1_K1_Ch2-Ch1.zen	20150417_STAG1gfpch8_G2G1\MitoSys2\Calibration\mEGFPC1H2B_G2\DE_W0002_P0001\DE_2_W0002_P0001_T0001\TR1_W0001_P0002\TR1_2_W0001_P0002_T0001_R1_P1_K1_Ch2-Ch1.zen	FA/ISS	20000	30.0	3		7	0	0	29.94	100000	2000	Scale	0	2.62	0	0.01	1.73	0	0.01	0.039	0	1	1	0	1	115.83200000000001	211.533	0	1	115.83200000000001	211.533	1.0419	2.0342	1	0.9553	0.9821	0.9686	1	0.9537	0.9766	0.9963	1.9329	0.9457	0.036224	0.0036512	0.0040187	0.0019881
81	TR1_2_W0001_P0002_T0001_R1_P2_K1_Ch2-Ch1.zen	20150417_STAG1gfpch8_G2G1\MitoSys2\Calibration\mEGFPC1H2B_G2\DE_W0002_P0001\DE_2_W0002_P0001_T0001\TR1_W0001_P0002\TR1_2_W0001_P0002_T0001_R1_P2_K1_Ch2-Ch1.zen	FA/ISS	20000	30.0	3		7	0	0	29.94	100000	2000	Scale	0	2.62	0	0.01	1.73	0	0.01	0.039	0	1	1	0	1	68.628	131.256	0	1	68.628	131.256	1.534	2.1321	1	0.9192	0.9701	0.9442	1	0.9570000000000001	0.9783	1.4252	2.005	0.9234	0.063674	0.010078	0.005404399999999999	0.007709000000000001
82	TR1_2_W0001_P0002_T0001_R1_P3_K1_Ch2-Ch1.zen	20150417_STAG1gfpch8_G2G1\MitoSys2\Calibration\mEGFPC1H2B_G2\DE_W0002_P0001\DE_2_W0002_P0001_T0001\TR1_W0001_P0002\TR1_2_W0001_P0002_T0001_R1_P3_K1_Ch2-Ch1.zen	FA/ISS	20000	30.0	3		7	0	0	29.94	100000	2000	Scale	0	2.62	0	0.01	1.73	0	0.01	0.039	0	1	1	0	1	27.999000000000002	92.70200000000001	0	1	27.999000000000002	92.70200000000001	1.1494	1.3904	1	0.8176	0.9614	0.8866	1	0.9761	0.988	0.9524	1.3138	0.8757	0.015509	0.0067768	0.00198	0.002566
83	TR1_2_W0001_P0002_T0001_R1_P4_K1_Ch2-Ch1.zen	20150417_STAG1gfpch8_G2G1\MitoSys2\Calibration\mEGFPC1H2B_G2\DE_W0002_P0001\DE_2_W0002_P0001_T0001\TR1_W0001_P0002\TR1_2_W0001_P0002_T0001_R1_P4_K1_Ch2-Ch1.zen	FA/ISS	20000	30.0	3		7	0	0	29.94	100000	2000	Scale	0	2.62	0	0.01	1.73	0	0.01	0.039	0	1	1	0	1	30.014	2.665	0	1	30.014	2.665	0.8285	1.0199	1	0.831	0.12	0.3123	1	0.3119	0.5577	0.6734	0.0002	-0.0911	0.021494	0.01142	-0.0082734	0.065327
84	TR1_2_W0001_P0002_T0001_R1_P5_K1_Ch2-Ch1.zen	20150417_STAG1gfpch8_G2G1\MitoSys2\Calibration\mEGFPC1H2B_G2\DE_W0002_P0001\DE_2_W0002_P0001_T0001\TR1_W0001_P0002\TR1_2_W0001_P0002_T0001_R1_P5_K1_Ch2-Ch1.zen	FA/ISS	20000	30.0	3		7	0	0	29.94	100000	2000	Scale	0	2.62	0	0.01	1.73	0	0.01	0.039	0	1	1	0	1	56.858999999999995	6.185	0	1	56.858999999999995	6.185	0.8731	0.9708	1	0.9097	0.5192	0.6873	1	0.4118	0.6413	0.7884	0.1375	0.3451	0.06040499999999999	0.00615	-0.00022564	0.028808999999999998
85	TR1_2_W0001_P0004_T0001_R1_P1_K1_Ch2-Ch1.zen	20150417_STAG1gfpch8_G2G1\MitoSys2\Calibration\mEGFPC1H2B_G2\DE_W0004_P0001\DE_2_W0004_P0001_T0001\TR1_W0001_P0004\TR1_2_W0001_P0004_T0001_R1_P1_K1_Ch2-Ch1.zen	FA/ISS	20000	30.0	3	x	7	0	0	29.94	100000	2000	Scale	0	2.62	0	0.01	1.73	0	0.01	0.039	0	1	1	0	1	105.68799999999999	72.058	0	1	105.68799999999999	72.058	0.8326	1.6034	1	0.951	0.9499	0.9504	1	0.8815	0.9387	0.7877	1.3883	0.8907	0.048273	0.004103	0.0010699000000000001	0.0048703
86	TR1_2_W0001_P0004_T0001_R1_P2_K1_Ch2-Ch1.zen	20150417_STAG1gfpch8_G2G1\MitoSys2\Calibration\mEGFPC1H2B_G2\DE_W0004_P0001\DE_2_W0004_P0001_T0001\TR1_W0001_P0004\TR1_2_W0001_P0004_T0001_R1_P2_K1_Ch2-Ch1.zen	FA/ISS	20000	30.0	3		7	0	0	29.94	100000	2000	Scale	0	2.62	0	0.01	1.73	0	0.01	0.039	0	1	1	0	1	91.306	91.00200000000001	0	1	91.306	91.00200000000001	0.9941	1.6194	1	0.9434	0.96	0.9517	1	0.9186	0.9584	0.9376	1.4592	0.9113	0.044163	0.0018348	0.00040951	0.0038074
87	TR1_2_W0001_P0004_T0001_R1_P3_K1_Ch2-Ch1.zen	20150417_STAG1gfpch8_G2G1\MitoSys2\Calibration\mEGFPC1H2B_G2\DE_W0004_P0001\DE_2_W0004_P0001_T0001\TR1_W0001_P0004\TR1_2_W0001_P0004_T0001_R1_P3_K1_Ch2-Ch1.zen	FA/ISS	20000	30.0	3		7	0	0	29.94	100000	2000	Scale	0	2.62	0	0.01	1.73	0	0.01	0.039	0	1	1	0	1	105.28200000000001	84.139	0	1	105.28200000000001	84.139	0.9663	1.7222	1	0.9509	0.9574	0.9541	1	0.9003	0.9488	0.9181	1.5271	0.9042	0.051507000000000004	0.0038781999999999996	0.00062047	0.0035027
88	TR1_2_W0001_P0004_T0001_R1_P4_K1_Ch2-Ch1.zen	20150417_STAG1gfpch8_G2G1\MitoSys2\Calibration\mEGFPC1H2B_G2\DE_W0004_P0001\DE_2_W0004_P0001_T0001\TR1_W0001_P0004\TR1_2_W0001_P0004_T0001_R1_P4_K1_Ch2-Ch1.zen	FA/ISS	20000	30.0	3		7	0	0	29.94	100000	2000	Scale	0	2.62	0	0.01	1.73	0	0.01	0.039	0	1	1	0	1	102.75299999999999	8.113999999999999	0	1	102.75299999999999	8.113999999999999	1.0025	1.5368	1	0.9496	0.6086	0.7596	1	0.2448	0.4885	0.9520000000000001	0.2042	0.2612	0.057135000000000005	0.0036666	0.032505	0.036834
89	TR1_2_W0001_P0004_T0001_R1_P5_K1_Ch2-Ch1.zen	20150417_STAG1gfpch8_G2G1\MitoSys2\Calibration\mEGFPC1H2B_G2\DE_W0004_P0001\DE_2_W0004_P0001_T0001\TR1_W0001_P0004\TR1_2_W0001_P0004_T0001_R1_P5_K1_Ch2-Ch1.zen	FA/ISS	20000	30.0	3		7	0	0	29.94	100000	2000	Scale	0	2.62	0	0.01	1.73	0	0.01	0.039	0	1	1	0	1	101.679	6.86	0	1	101.679	6.86	0.9833	1.0434	1	0.9493	0.5583	0.728	1	0.175	0.4182	0.9329999999999999	0.036000000000000004	0.1611	0.047068	0.0009892999999999998	0.032091	0.016863
90	TR1_2_W0001_P0005_T0001_R1_P1_K1_Ch2-Ch1.zen	20150417_STAG1gfpch8_G2G1\MitoSys2\Calibration\mEGFPC1H2B_G2\DE_W0005_P0001\DE_2_W0005_P0001_T0001\TR1_W0001_P0005\TR1_2_W0001_P0005_T0001_R1_P1_K1_Ch2-Ch1.zen	FA/ISS	20000	30.0	3		7	0	0	29.94	100000	2000	Scale	0	2.62	0	0.01	1.73	0	0.01	0.039	0	1	1	0	1	116.78	125.494	0	1	116.78	125.494	1.0365	2.0636	1	0.9556	0.9699	0.9628	1	0.9219	0.9601	0.9913	1.8929	0.9238	0.03344	0.0021094	0.0029519000000000004	0.005305
91	TR1_2_W0001_P0005_T0001_R1_P2_K1_Ch2-Ch1.zen	20150417_STAG1gfpch8_G2G1\MitoSys2\Calibration\mEGFPC1H2B_G2\DE_W0005_P0001\DE_2_W0005_P0001_T0001\TR1_W0001_P0005\TR1_2_W0001_P0005_T0001_R1_P2_K1_Ch2-Ch1.zen	FA/ISS	20000	30.0	3		7	0	0	29.94	100000	2000	Scale	0	2.62	0	0.01	1.73	0	0.01	0.039	0	1	1	0	1	151.754	220.657	0	1	151.754	220.657	1.0079	2.1966	1	0.9658	0.983	0.9743	1	0.9425	0.9708	0.9735	2.0716	0.9456	0.027051	0.0033441000000000005	0.0017684999999999999	0.0024401
92	TR1_2_W0001_P0005_T0001_R1_P3_K1_Ch2-Ch1.zen	20150417_STAG1gfpch8_G2G1\MitoSys2\Calibration\mEGFPC1H2B_G2\DE_W0005_P0001\DE_2_W0005_P0001_T0001\TR1_W0001_P0005\TR1_2_W0001_P0005_T0001_R1_P3_K1_Ch2-Ch1.zen	FA/ISS	20000	30.0	3		7	0	0	29.94	100000	2000	Scale	0	2.62	0	0.01	1.73	0	0.01	0.039	0	1	1	0	1	99.62200000000001	154.469	0	1	99.62200000000001	154.469	1.0053	1.5389	1	0.948	0.9763	0.9621	1	0.9473	0.9733	0.9532	1.4409	0.9359999999999999	0.036547	0.0011614000000000001	0.0037335000000000003	0.0037925
93	TR1_2_W0001_P0005_T0001_R1_P4_K1_Ch2-Ch1.zen	20150417_STAG1gfpch8_G2G1\MitoSys2\Calibration\mEGFPC1H2B_G2\DE_W0005_P0001\DE_2_W0005_P0001_T0001\TR1_W0001_P0005\TR1_2_W0001_P0005_T0001_R1_P4_K1_Ch2-Ch1.zen	FA/ISS	20000	30.0	3		7	0	0	29.94	100000	2000	Scale	0	2.62	0	0.01	1.73	0	0.01	0.039	0	1	1	0	1	107.351	10.987	0	1	107.351	10.987	1.0787	1.1143	1	0.9516	0.7090000000000001	0.8213	1	0.3834	0.6191	1.0282	0.2514	0.4497	0.043799	0.0033159	0.014483000000000001	0.025913
94	TR1_2_W0001_P0005_T0001_R1_P5_K1_Ch2-Ch1.zen	20150417_STAG1gfpch8_G2G1\MitoSys2\Calibration\mEGFPC1H2B_G2\DE_W0005_P0001\DE_2_W0005_P0001_T0001\TR1_W0001_P0005\TR1_2_W0001_P0005_T0001_R1_P5_K1_Ch2-Ch1.zen	FA/ISS	20000	30.0	3	x	7	0	0	29.94	100000	2000	Scale	0	2.62	0	0.01	1.73	0	0.01	0.039	0	1	1	0	1	57.263999999999996	5.393	0	1	57.263999999999996	5.393	1.5085	1.2985	1	0.903	0.4484	0.6351	1	0.3557	0.5945	1.3814	0.09699999999999999	0.2492	0.064106	0.009296299999999999	0.025398	0.034825999999999996
95	TR1_2_W0001_P0006_T0001_R1_P1_K1_Ch2-Ch1.zen	20150417_STAG1gfpch8_G2G1\MitoSys2\Calibration\mEGFPC1H2B_G2\DE_W0006_P0001\DE_2_W0006_P0001_T0001\TR1_W0001_P0006\TR1_2_W0001_P0006_T0001_R1_P1_K1_Ch2-Ch1.zen	FA/ISS	20000	30.0	3		7	0	0	29.94	100000	2000	Scale	0	2.62	0	0.01	1.73	0	0.01	0.039	0	1	1	0	1	24.639	71.01	0	1	24.639	71.01	1.0729	1.7	1	0.7981	0.9488	0.8702	1	0.9716	0.9857	0.8631	1.5896	0.8574	0.065598	0.0082458	0.0015768	0.0030733
96	TR1_2_W0001_P0006_T0001_R1_P2_K1_Ch2-Ch1.zen	20150417_STAG1gfpch8_G2G1\MitoSys2\Calibration\mEGFPC1H2B_G2\DE_W0006_P0001\DE_2_W0006_P0001_T0001\TR1_W0001_P0006\TR1_2_W0001_P0006_T0001_R1_P2_K1_Ch2-Ch1.zen	FA/ISS	20000	30.0	3		7	0	0	29.94	100000	2000	Scale	0	2.62	0	0.01	1.73	0	0.01	0.039	0	1	1	0	1	21.025	57.626999999999995	0	1	21.025	57.626999999999995	1.0269	1.1567	1	0.7664	0.9404	0.8489	1	0.9716	0.9857	0.7897	1.0619	0.8364	0.04208	0.01123	0.0014459000000000002	0.0041075
97	TR1_2_W0001_P0006_T0001_R1_P3_K1_Ch2-Ch1.zen	20150417_STAG1gfpch8_G2G1\MitoSys2\Calibration\mEGFPC1H2B_G2\DE_W0006_P0001\DE_2_W0006_P0001_T0001\TR1_W0001_P0006\TR1_2_W0001_P0006_T0001_R1_P3_K1_Ch2-Ch1.zen	FA/ISS	20000	30.0	3		7	0	0	29.94	100000	2000	Scale	0	2.62	0	0.01	1.73	0	0.01	0.039	0	1	1	0	1	19.813	49.964	0	1	19.813	49.964	1.0765	1.4433	1	0.7524	0.9296	0.8363	1	0.9684	0.9841	0.8186	1.3165	0.8225	0.040068	0.0076917	-0.00056409	0.0052861
98	TR1_2_W0001_P0006_T0001_R1_P4_K1_Ch2-Ch1.zen	20150417_STAG1gfpch8_G2G1\MitoSys2\Calibration\mEGFPC1H2B_G2\DE_W0006_P0001\DE_2_W0006_P0001_T0001\TR1_W0001_P0006\TR1_2_W0001_P0006_T0001_R1_P4_K1_Ch2-Ch1.zen	FA/ISS	20000	30.0	3		7	0	0	29.94	100000	2000	Scale	0	2.62	0	0.01	1.73	0	0.01	0.039	0	1	1	0	1	17.641	1.983	0	1	17.641	1.983	1.0053	1.1355	1	0.7256	0.0143	0.0995	1	0.42	0.648	0.7301	0.024	-0.2003	0.03755	0.0069756	0.069377	0.064175
99	TR1_2_W0001_P0006_T0001_R1_P5_K1_Ch2-Ch1.zen	20150417_STAG1gfpch8_G2G1\MitoSys2\Calibration\mEGFPC1H2B_G2\DE_W0006_P0001\DE_2_W0006_P0001_T0001\TR1_W0001_P0006\TR1_2_W0001_P0006_T0001_R1_P5_K1_Ch2-Ch1.zen	FA/ISS	20000	30.000999999999998	3		7	0	0	29.94	100000	2000	Scale	0	2.62	0	0.01	1.73	0	0.01	0.039	0	1	1	0	1	17.949	2.367	0	1	17.949	2.367	1.1408	1.1697	1	0.7271	0.0707	0.2223	1	0.4946	0.7033	0.8461	-0.0037	-0.0308	0.044549	0.0070412999999999995	-0.0015902000000000002	0.043305
100	merdium_0_R1_P1_K1_Ch2-Ch1.zen	20150417_STAG1gfpch8_G2G1\MitoSys2\Calibration\WT\merdium_0_R1_P1_K1_Ch2-Ch1.zen	FA/ISS	24000	0.0	1		7	0	0	0.0	100000	2000	Scale	0	0.0	0	0.01	0.0	0	0.01	0.0	0	1	1	0	1	0.0	0.0	0	1	0.0	0.0	1.0	1.0	1	1.0	1.0	1.0	1	1.0	1.0	1.0	1.0	1.0	0.0	0.0	0.0	0.0
101	merdium_0_R1_P2_K1_Ch2-Ch1.zen	20150417_STAG1gfpch8_G2G1\MitoSys2\Calibration\WT\merdium_0_R1_P2_K1_Ch2-Ch1.zen	FA/ISS	24000	0.0	1		7	0	0	0.0	100000	2000	Scale	0	0.0	0	0.01	0.0	0	0.01	0.0	0	1	1	0	1	0.0	0.0	0	1	0.0	0.0	1.0	1.0	1	1.0	1.0	1.0	1	1.0	1.0	1.0	1.0	1.0	0.0	0.0	0.0	0.0
102	merdium_0_R1_P3_K1_Ch2-Ch1.zen	20150417_STAG1gfpch8_G2G1\MitoSys2\Calibration\WT\merdium_0_R1_P3_K1_Ch2-Ch1.zen	FA/ISS	24000	0.0	1		7	0	0	0.0	100000	2000	Scale	0	0.0	0	0.01	0.0	0	0.01	0.0	0	1	1	0	1	0.0	0.0	0	1	0.0	0.0	1.0	1.0	1	1.0	1.0	1.0	1	1.0	1.0	1.0	1.0	1.0	0.0	0.0	0.0	0.0
103	merdium_0_R1_P4_K1_Ch2-Ch1.zen	20150417_STAG1gfpch8_G2G1\MitoSys2\Calibration\WT\merdium_0_R1_P4_K1_Ch2-Ch1.zen	FA/ISS	24000	0.0	1		7	0	0	0.0	100000	2000	Scale	0	0.0	0	0.01	0.0	0	0.01	0.0	0	1	1	0	1	0.0	0.0	0	1	0.0	0.0	1.0	1.0	1	1.0	1.0	1.0	1	1.0	1.0	1.0	1.0	1.0	0.0	0.0	0.0	0.0
104	WT_1_R1_P10_K1_Ch2-Ch1.zen	20150417_STAG1gfpch8_G2G1\MitoSys2\Calibration\WT\WT_1_R1_P10_K1_Ch2-Ch1.zen	FA/ISS	24000	0.0	1		7	0	0	0.0	100000	2000	Scale	0	0.0	0	0.01	0.0	0	0.01	0.0	0	1	1	0	1	0.0	0.0	0	1	0.0	0.0	1.0	1.0	1	1.0	1.0	1.0	1	1.0	1.0	1.0	1.0	1.0	0.0	0.0	0.0	0.0
105	WT_1_R1_P1_K1_Ch2-Ch1.zen	20150417_STAG1gfpch8_G2G1\MitoSys2\Calibration\WT\WT_1_R1_P1_K1_Ch2-Ch1.zen	FA/ISS	24000	0.0	1		7	0	0	0.0	100000	2000	Scale	0	0.0	0	0.01	0.0	0	0.01	0.0	0	1	1	0	1	0.0	0.0	0	1	0.0	0.0	1.0	1.0	1	1.0	1.0	1.0	1	1.0	1.0	1.0	1.0	1.0	0.0	0.0	0.0	0.0
106	WT_1_R1_P2_K1_Ch2-Ch1.zen	20150417_STAG1gfpch8_G2G1\MitoSys2\Calibration\WT\WT_1_R1_P2_K1_Ch2-Ch1.zen	FA/ISS	24000	0.0	1		7	0	0	0.0	100000	2000	Scale	0	0.0	0	0.01	0.0	0	0.01	0.0	0	1	1	0	1	0.0	0.0	0	1	0.0	0.0	1.0	1.0	1	1.0	1.0	1.0	1	1.0	1.0	1.0	1.0	1.0	0.0	0.0	0.0	0.0
107	WT_1_R1_P3_K1_Ch2-Ch1.zen	20150417_STAG1gfpch8_G2G1\MitoSys2\Calibration\WT\WT_1_R1_P3_K1_Ch2-Ch1.zen	FA/ISS	24000	0.0	1		7	0	0	0.0	100000	2000	Scale	0	0.0	0	0.01	0.0	0	0.01	0.0	0	1	1	0	1	0.0	0.0	0	1	0.0	0.0	1.0	1.0	1	1.0	1.0	1.0	1	1.0	1.0	1.0	1.0	1.0	0.0	0.0	0.0	0.0
108	WT_1_R1_P4_K1_Ch2-Ch1.zen	20150417_STAG1gfpch8_G2G1\MitoSys2\Calibration\WT\WT_1_R1_P4_K1_Ch2-Ch1.zen	FA/ISS	24000	0.0	1		7	0	0	0.0	100000	2000	Scale	0	0.0	0	0.01	0.0	0	0.01	0.0	0	1	1	0	1	0.0	0.0	0	1	0.0	0.0	1.0	1.0	1	1.0	1.0	1.0	1	1.0	1.0	1.0	1.0	1.0	0.0	0.0	0.0	0.0
109	WT_1_R1_P5_K1_Ch2-Ch1.zen	20150417_STAG1gfpch8_G2G1\MitoSys2\Calibration\WT\WT_1_R1_P5_K1_Ch2-Ch1.zen	FA/ISS	24000	0.0	1		7	0	0	0.0	100000	2000	Scale	0	0.0	0	0.01	0.0	0	0.01	0.0	0	1	1	0	1	0.0	0.0	0	1	0.0	0.0	1.0	1.0	1	1.0	1.0	1.0	1	1.0	1.0	1.0	1.0	1.0	0.0	0.0	0.0	0.0
110	WT_1_R1_P6_K1_Ch2-Ch1.zen	20150417_STAG1gfpch8_G2G1\MitoSys2\Calibration\WT\WT_1_R1_P6_K1_Ch2-Ch1.zen	FA/ISS	24000	0.0	1		7	0	0	0.0	100000	2000	Scale	0	0.0	0	0.01	0.0	0	0.01	0.0	0	1	1	0	1	0.0	0.0	0	1	0.0	0.0	1.0	1.0	1	1.0	1.0	1.0	1	1.0	1.0	1.0	1.0	1.0	0.0	0.0	0.0	0.0
111	WT_1_R1_P7_K1_Ch2-Ch1.zen	20150417_STAG1gfpch8_G2G1\MitoSys2\Calibration\WT\WT_1_R1_P7_K1_Ch2-Ch1.zen	FA/ISS	24000	0.0	1		7	0	0	0.0	100000	2000	Scale	0	0.0	0	0.01	0.0	0	0.01	0.0	0	1	1	0	1	0.0	0.0	0	1	0.0	0.0	1.0	1.0	1	1.0	1.0	1.0	1	1.0	1.0	1.0	1.0	1.0	0.0	0.0	0.0	0.0
112	WT_1_R1_P8_K1_Ch2-Ch1.zen	20150417_STAG1gfpch8_G2G1\MitoSys2\Calibration\WT\WT_1_R1_P8_K1_Ch2-Ch1.zen	FA/ISS	24000	0.0	1		7	0	0	0.0	100000	2000	Scale	0	0.0	0	0.01	0.0	0	0.01	0.0	0	1	1	0	1	0.0	0.0	0	1	0.0	0.0	1.0	1.0	1	1.0	1.0	1.0	1	1.0	1.0	1.0	1.0	1.0	0.0	0.0	0.0	0.0
113	WT_1_R1_P9_K1_Ch2-Ch1.zen	20150417_STAG1gfpch8_G2G1\MitoSys2\Calibration\WT\WT_1_R1_P9_K1_Ch2-Ch1.zen	FA/ISS	24000	0.0	1		7	0	0	0.0	100000	2000	Scale	0	0.0	0	0.01	0.0	0	0.01	0.0	0	1	1	0	1	0.0	0.0	0	1	0.0	0.0	1.0	1.0	1	1.0	1.0	1.0	1	1.0	1.0	1.0	1.0	1.0	0.0	0.0	0.0	0.0
114	WT_2_R1_P10_K1_Ch2-Ch1.zen	20150417_STAG1gfpch8_G2G1\MitoSys2\Calibration\WT\WT_2_R1_P10_K1_Ch2-Ch1.zen	FA/ISS	24000	0.0	1		7	0	0	0.0	100000	2000	Scale	0	0.0	0	0.01	0.0	0	0.01	0.0	0	1	1	0	1	0.0	0.0	0	1	0.0	0.0	1.0	1.0	1	1.0	1.0	1.0	1	1.0	1.0	1.0	1.0	1.0	0.0	0.0	0.0	0.0
115	WT_2_R1_P11_K1_Ch2-Ch1.zen	20150417_STAG1gfpch8_G2G1\MitoSys2\Calibration\WT\WT_2_R1_P11_K1_Ch2-Ch1.zen	FA/ISS	24000	0.0	1		7	0	0	0.0	100000	2000	Scale	0	0.0	0	0.01	0.0	0	0.01	0.0	0	1	1	0	1	0.0	0.0	0	1	0.0	0.0	1.0	1.0	1	1.0	1.0	1.0	1	1.0	1.0	1.0	1.0	1.0	0.0	0.0	0.0	0.0
116	WT_2_R1_P1_K1_Ch2-Ch1.zen	20150417_STAG1gfpch8_G2G1\MitoSys2\Calibration\WT\WT_2_R1_P1_K1_Ch2-Ch1.zen	FA/ISS	24000	0.0	1		7	0	0	0.0	100000	2000	Scale	0	0.0	0	0.01	0.0	0	0.01	0.0	0	1	1	0	1	0.0	0.0	0	1	0.0	0.0	1.0	1.0	1	1.0	1.0	1.0	1	1.0	1.0	1.0	1.0	1.0	0.0	0.0	0.0	0.0
117	WT_2_R1_P2_K1_Ch2-Ch1.zen	20150417_STAG1gfpch8_G2G1\MitoSys2\Calibration\WT\WT_2_R1_P2_K1_Ch2-Ch1.zen	FA/ISS	24000	0.0	1		7	0	0	0.0	100000	2000	Scale	0	0.0	0	0.01	0.0	0	0.01	0.0	0	1	1	0	1	0.0	0.0	0	1	0.0	0.0	1.0	1.0	1	1.0	1.0	1.0	1	1.0	1.0	1.0	1.0	1.0	0.0	0.0	0.0	0.0
118	WT_2_R1_P3_K1_Ch2-Ch1.zen	20150417_STAG1gfpch8_G2G1\MitoSys2\Calibration\WT\WT_2_R1_P3_K1_Ch2-Ch1.zen	FA/ISS	24000	0.0	1		7	0	0	0.0	100000	2000	Scale	0	0.0	0	0.01	0.0	0	0.01	0.0	0	1	1	0	1	0.0	0.0	0	1	0.0	0.0	1.0	1.0	1	1.0	1.0	1.0	1	1.0	1.0	1.0	1.0	1.0	0.0	0.0	0.0	0.0
119	WT_2_R1_P4_K1_Ch2-Ch1.zen	20150417_STAG1gfpch8_G2G1\MitoSys2\Calibration\WT\WT_2_R1_P4_K1_Ch2-Ch1.zen	FA/ISS	24000	0.0	1		7	0	0	0.0	100000	2000	Scale	0	0.0	0	0.01	0.0	0	0.01	0.0	0	1	1	0	1	0.0	0.0	0	1	0.0	0.0	1.0	1.0	1	1.0	1.0	1.0	1	1.0	1.0	1.0	1.0	1.0	0.0	0.0	0.0	0.0
120	WT_2_R1_P5_K1_Ch2-Ch1.zen	20150417_STAG1gfpch8_G2G1\MitoSys2\Calibration\WT\WT_2_R1_P5_K1_Ch2-Ch1.zen	FA/ISS	24000	0.0	1		7	0	0	0.0	100000	2000	Scale	0	0.0	0	0.01	0.0	0	0.01	0.0	0	1	1	0	1	0.0	0.0	0	1	0.0	0.0	1.0	1.0	1	1.0	1.0	1.0	1	1.0	1.0	1.0	1.0	1.0	0.0	0.0	0.0	0.0
121	WT_2_R1_P6_K1_Ch2-Ch1.zen	20150417_STAG1gfpch8_G2G1\MitoSys2\Calibration\WT\WT_2_R1_P6_K1_Ch2-Ch1.zen	FA/ISS	24000	0.0	1		7	0	0	0.0	100000	2000	Scale	0	0.0	0	0.01	0.0	0	0.01	0.0	0	1	1	0	1	0.0	0.0	0	1	0.0	0.0	1.0	1.0	1	1.0	1.0	1.0	1	1.0	1.0	1.0	1.0	1.0	0.0	0.0	0.0	0.0
122	WT_2_R1_P7_K1_Ch2-Ch1.zen	20150417_STAG1gfpch8_G2G1\MitoSys2\Calibration\WT\WT_2_R1_P7_K1_Ch2-Ch1.zen	FA/ISS	24000	0.0	1		7	0	0	0.0	100000	2000	Scale	0	0.0	0	0.01	0.0	0	0.01	0.0	0	1	1	0	1	0.0	0.0	0	1	0.0	0.0	1.0	1.0	1	1.0	1.0	1.0	1	1.0	1.0	1.0	1.0	1.0	0.0	0.0	0.0	0.0
123	WT_2_R1_P8_K1_Ch2-Ch1.zen	20150417_STAG1gfpch8_G2G1\MitoSys2\Calibration\WT\WT_2_R1_P8_K1_Ch2-Ch1.zen	FA/ISS	24000	0.0	1		7	0	0	0.0	100000	2000	Scale	0	0.0	0	0.01	0.0	0	0.01	0.0	0	1	1	0	1	0.0	0.0	0	1	0.0	0.0	1.0	1.0	1	1.0	1.0	1.0	1	1.0	1.0	1.0	1.0	1.0	0.0	0.0	0.0	0.0
124	WT_2_R1_P9_K1_Ch2-Ch1.zen	20150417_STAG1gfpch8_G2G1\MitoSys2\Calibration\WT\WT_2_R1_P9_K1_Ch2-Ch1.zen	FA/ISS	24000	0.0	1		7	0	0	0.0	100000	2000	Scale	0	0.0	0	0.01	0.0	0	0.01	0.0	0	1	1	0	1	0.0	0.0	0	1	0.0	0.0	1.0	1.0	1	1.0	1.0	1.0	1	1.0	1.0	1.0	1.0	1.0	0.0	0.0	0.0	0.0
125	TR1_2_W0001_P0072_T0001_R1_P1_K1_Ch2-Ch1.zen	20150417_STAG1gfpch8_G2G1\MitoSys2\LSM\STAG1-EGFP_G1\DE_W0005_P0001\DE_2_W0005_P0001_T0002\TR1_W0001_P0072\TR1_2_W0001_P0072_T0001_R1_P1_K1_Ch2-Ch1.zen	FA/ISS	20000	30.0	3		7	0	0	29.94	100000	2000	Scale	0	2.62	0	0.01	1.73	0	0.01	0.039	0	1	1	0	1	22.23	250.011	0	1	22.23	250.011	1.2969	1.5675	1	0.7679	0.9849	0.8696	1	0.9928	0.9964	1.026	1.5375	0.8664	0.16172999999999998	0.013687999999999999	0.008149	0.0081296
126	TR1_2_W0001_P0072_T0001_R1_P2_K1_Ch2-Ch1.zen	20150417_STAG1gfpch8_G2G1\MitoSys2\LSM\STAG1-EGFP_G1\DE_W0005_P0001\DE_2_W0005_P0001_T0002\TR1_W0001_P0072\TR1_2_W0001_P0072_T0001_R1_P2_K1_Ch2-Ch1.zen	FA/ISS	20000	30.0	3		7	0	0	29.94	100000	2000	Scale	0	2.62	0	0.01	1.73	0	0.01	0.039	0	1	1	0	1	21.163	278.323	0	1	21.163	278.323	1.2034	1.6989	1	0.7636	0.9866	0.8679	1	0.9938	0.9969	0.9406	1.6712	0.8652	0.16354000000000002	0.018112	0.0052452	0.004800199999999999
127	TR1_2_W0001_P0072_T0001_R1_P3_K1_Ch2-Ch1.zen	20150417_STAG1gfpch8_G2G1\MitoSys2\LSM\STAG1-EGFP_G1\DE_W0005_P0001\DE_2_W0005_P0001_T0002\TR1_W0001_P0072\TR1_2_W0001_P0072_T0001_R1_P3_K1_Ch2-Ch1.zen	FA/ISS	20000	30.0	3		7	0	0	29.94	100000	2000	Scale	0	2.62	0	0.01	1.73	0	0.01	0.039	0	1	1	0	1	20.596999999999998	289.712	0	1	20.596999999999998	289.712	1.5051	1.824	1	0.7559999999999999	0.9874	0.8639	1	0.9943	0.9972	1.193	1.7961	0.8614	0.15828	0.024041999999999997	0.0015438	0.0011010999999999998
128	TR1_2_W0001_P0072_T0001_R1_P4_K1_Ch2-Ch1.zen	20150417_STAG1gfpch8_G2G1\MitoSys2\LSM\STAG1-EGFP_G1\DE_W0005_P0001\DE_2_W0005_P0001_T0002\TR1_W0001_P0072\TR1_2_W0001_P0072_T0001_R1_P4_K1_Ch2-Ch1.zen	FA/ISS	20000	30.000999999999998	3		7	0	0	29.94	100000	2000	Scale	0	2.62	0	0.01	1.73	0	0.01	0.039	0	1	1	0	1	2.845	2.825	0	1	2.845	2.825	1.0868	0.9998	1	0.0087	0.1507	0.0302	1	0.9227	0.9606	0.0118	0.1161	0.0271	0.26221	0.12666	0.039103	0.07560700000000001
129	TR1_2_W0001_P0072_T0001_R1_P5_K1_Ch2-Ch1.zen	20150417_STAG1gfpch8_G2G1\MitoSys2\LSM\STAG1-EGFP_G1\DE_W0005_P0001\DE_2_W0005_P0001_T0002\TR1_W0001_P0072\TR1_2_W0001_P0072_T0001_R1_P5_K1_Ch2-Ch1.zen	FA/ISS	20000	30.0	3		7	0	0	29.94	100000	2000	Scale	0	2.62	0	0.01	1.73	0	0.01	0.039	0	1	1	0	1	2.5639999999999996	2.3209999999999997	0	1	2.5639999999999996	2.3209999999999997	1.1728	1.0035	1	0.004	0.068	-0.0094	1	0.9173	0.9578	-0.0054	0.046	-0.0079	0.32159	0.072535	0.028475999999999998	0.07535499999999999
130	TR1_2_W0001_P0092_T0001_R1_P1_K1_Ch2-Ch1.zen	20150417_STAG1gfpch8_G2G1\MitoSys2\LSM\STAG1-EGFP_G1\DE_W0005_P0002\DE_2_W0005_P0002_T0002\TR1_W0001_P0092\TR1_2_W0001_P0092_T0001_R1_P1_K1_Ch2-Ch1.zen	FA/ISS	20000	30.0	3		7	0	0	29.94	100000	2000	Scale	0	2.62	0	0.01	1.73	0	0.01	0.039	0	1	1	0	1	17.249000000000002	230.735	0	1	17.249000000000002	230.735	1.3944	1.5382	1	0.7107	0.9842	0.8362	1	0.9941	0.997	1.0412	1.5093	0.8337	0.21819000000000002	0.035686	0.002173	0.0022944000000000003
131	TR1_2_W0001_P0092_T0001_R1_P2_K1_Ch2-Ch1.zen	20150417_STAG1gfpch8_G2G1\MitoSys2\LSM\STAG1-EGFP_G1\DE_W0005_P0002\DE_2_W0005_P0002_T0002\TR1_W0001_P0092\TR1_2_W0001_P0092_T0001_R1_P2_K1_Ch2-Ch1.zen	FA/ISS	20000	30.0	3		7	0	0	29.94	100000	2000	Scale	0	2.62	0	0.01	1.73	0	0.01	0.039	0	1	1	0	1	16.913	285.8	0	1	16.913	285.8	1.057	1.358	1	0.7113	0.9873	0.838	1	0.9952	0.9976	0.7593	1.3371	0.836	0.19516	0.020825	0.0066012	0.0046622
132	TR1_2_W0001_P0092_T0001_R1_P3_K1_Ch2-Ch1.zen	20150417_STAG1gfpch8_G2G1\MitoSys2\LSM\STAG1-EGFP_G1\DE_W0005_P0002\DE_2_W0005_P0002_T0002\TR1_W0001_P0092\TR1_2_W0001_P0092_T0001_R1_P3_K1_Ch2-Ch1.zen	FA/ISS	20000	30.0	3		7	0	0	29.94	100000	2000	Scale	0	2.62	0	0.01	1.73	0	0.01	0.039	0	1	1	0	1	15.828	246.109	0	1	15.828	246.109	1.7309	2.0529	1	0.6873	0.985	0.8225	1	0.9948	0.9974	1.2879	2.0193	0.8203	0.17785	0.045155	0.0024688	0.0023870000000000002
133	TR1_2_W0001_P0092_T0001_R1_P4_K1_Ch2-Ch1.zen	20150417_STAG1gfpch8_G2G1\MitoSys2\LSM\STAG1-EGFP_G1\DE_W0005_P0002\DE_2_W0005_P0002_T0002\TR1_W0001_P0092\TR1_2_W0001_P0092_T0001_R1_P4_K1_Ch2-Ch1.zen	FA/ISS	20000	30.000999999999998	3		7	0	0	29.94	100000	2000	Scale	0	2.62	0	0.01	1.73	0	0.01	0.039	0	1	1	0	1	2.365	1.575	0	1	2.365	1.575	1.0193	1.0181	1	0.0133	0.0097	0.0108	1	0.8866	0.9416	0.0102	0.0217	0.0172	0.5946600000000001	0.12472000000000001	0.11172	0.073711
134	TR1_2_W0001_P0092_T0001_R1_P5_K1_Ch2-Ch1.zen	20150417_STAG1gfpch8_G2G1\MitoSys2\LSM\STAG1-EGFP_G1\DE_W0005_P0002\DE_2_W0005_P0002_T0002\TR1_W0001_P0092\TR1_2_W0001_P0092_T0001_R1_P5_K1_Ch2-Ch1.zen	FA/ISS	20000	30.000999999999998	3		7	0	0	29.94	100000	2000	Scale	0	2.62	0	0.01	1.73	0	0.01	0.039	0	1	1	0	1	2.725	4.968	0	1	2.725	4.968	0.9818	1.1804	1	0.0137	0.4194	0.0204	1	0.9573	0.9784	0.0001	0.4983	0.0197	0.29612	0.1491	0.0022684000000000003	0.044680000000000004
135	TR1_2_W0001_P0056_T0001_R1_P1_K1_Ch2-Ch1.zen	20150417_STAG1gfpch8_G2G1\MitoSys2\LSM\STAG1-EGFP_G1\DE_W0005_P0003\DE_2_W0005_P0003_T0001\TR1_W0001_P0056\TR1_2_W0001_P0056_T0001_R1_P1_K1_Ch2-Ch1.zen	FA/ISS	20000	30.0	3	x	7	0	0	29.94	100000	2000	Scale	0	2.62	0	0.01	1.73	0	0.01	0.039	0	1	1	0	1	7.779	107.867	0	1	7.779	107.867	1.3231	0.9640000000000001	1	0.4336	0.9681	0.6465	1	0.9944	0.9972	0.6387	0.9264	0.6447	0.021803	0.0415	0.0012092000000000001	0.0022774
136	TR1_2_W0001_P0056_T0001_R1_P2_K1_Ch2-Ch1.zen	20150417_STAG1gfpch8_G2G1\MitoSys2\LSM\STAG1-EGFP_G1\DE_W0005_P0003\DE_2_W0005_P0003_T0001\TR1_W0001_P0056\TR1_2_W0001_P0056_T0001_R1_P2_K1_Ch2-Ch1.zen	FA/ISS	20000	30.0	3		7	0	0	29.94	100000	2000	Scale	0	2.62	0	0.01	1.73	0	0.01	0.039	0	1	1	0	1	23.184	374.039	0	1	23.184	374.039	1.4039	1.6117	1	0.7731	0.9898	0.8747	1	0.9951	0.9975	1.1264	1.5906	0.8725	0.14378	0.024199000000000002	0.0074172	0.0067122
137	TR1_2_W0001_P0056_T0001_R1_P3_K1_Ch2-Ch1.zen	20150417_STAG1gfpch8_G2G1\MitoSys2\LSM\STAG1-EGFP_G1\DE_W0005_P0003\DE_2_W0005_P0003_T0001\TR1_W0001_P0056\TR1_2_W0001_P0056_T0001_R1_P3_K1_Ch2-Ch1.zen	FA/ISS	20000	30.0	3		7	0	0	29.94	100000	2000	Scale	0	2.62	0	0.01	1.73	0	0.01	0.039	0	1	1	0	1	25.717	396.031	0	1	25.717	396.031	1.4263	1.6408	1	0.7995	0.9907	0.8899	1	0.9948	0.9974	1.1782	1.6203	0.8876	0.13712	0.028612000000000002	0.0032804	0.0040352
138	TR1_2_W0001_P0056_T0001_R1_P4_K1_Ch2-Ch1.zen	20150417_STAG1gfpch8_G2G1\MitoSys2\LSM\STAG1-EGFP_G1\DE_W0005_P0003\DE_2_W0005_P0003_T0001\TR1_W0001_P0056\TR1_2_W0001_P0056_T0001_R1_P4_K1_Ch2-Ch1.zen	FA/ISS	20000	30.0	3		7	0	0	29.94	100000	2000	Scale	0	2.62	0	0.01	1.73	0	0.01	0.039	0	1	1	0	1	3.4939999999999998	6.335	0	1	3.4939999999999998	6.335	1.2419	1.1348	1	0.059000000000000004	0.5243	0.1678	1	0.9579	0.9787	0.1049	0.584	0.1629	0.22824	0.075499	0.005637	0.026937
139	TR1_2_W0001_P0056_T0001_R1_P5_K1_Ch2-Ch1.zen	20150417_STAG1gfpch8_G2G1\MitoSys2\LSM\STAG1-EGFP_G1\DE_W0005_P0003\DE_2_W0005_P0003_T0001\TR1_W0001_P0056\TR1_2_W0001_P0056_T0001_R1_P5_K1_Ch2-Ch1.zen	FA/ISS	20000	30.000999999999998	3	x	7	0	0	29.94	100000	2000	Scale	0	2.62	0	0.01	1.73	0	0.01	0.039	0	1	1	0	1	1.797	3.6839999999999997	0	1	1.797	3.6839999999999997	1.0121	1.0399	1	0.2108	0.2795	-0.2425	1	0.9622	0.9809	0.205	0.2798	-0.2337	0.15575999999999998	0.11599000000000001	-0.008121	0.036738
140	TR1_2_W0001_P0125_T0001_R1_P1_K1_Ch2-Ch1.zen	20150417_STAG1gfpch8_G2G1\MitoSys2\LSM\STAG1-EGFP_G1\DE_W0005_P0003\DE_2_W0005_P0003_T0002\TR1_W0001_P0125\TR1_2_W0001_P0125_T0001_R1_P1_K1_Ch2-Ch1.zen	FA/ISS	20000	30.0	3		7	0	0	29.94	100000	2000	Scale	0	2.62	0	0.01	1.73	0	0.01	0.039	0	1	1	0	1	13.639000000000001	234.04	0	1	13.639000000000001	234.04	1.6775	1.6758	1	0.6448	0.9847	0.7964	1	0.9954	0.9977	1.1821	1.6472	0.7945	0.13940999999999998	0.078499	0.0018539000000000001	0.0020432000000000002
141	TR1_2_W0001_P0125_T0001_R1_P2_K1_Ch2-Ch1.zen	20150417_STAG1gfpch8_G2G1\MitoSys2\LSM\STAG1-EGFP_G1\DE_W0005_P0003\DE_2_W0005_P0003_T0002\TR1_W0001_P0125\TR1_2_W0001_P0125_T0001_R1_P2_K1_Ch2-Ch1.zen	FA/ISS	20000	30.0	3		7	0	0	29.94	100000	2000	Scale	0	2.62	0	0.01	1.73	0	0.01	0.039	0	1	1	0	1	20.820999999999998	389.18	0	1	20.820999999999998	389.18	2.2925	2.5340000000000003	1	0.7511	0.9903	0.862	1	0.9957	0.9979	1.8576	2.5057	0.8602	0.11962	0.048766000000000004	0.00064544	0.0014145
142	TR1_2_W0001_P0125_T0001_R1_P3_K1_Ch2-Ch1.zen	20150417_STAG1gfpch8_G2G1\MitoSys2\LSM\STAG1-EGFP_G1\DE_W0005_P0003\DE_2_W0005_P0003_T0002\TR1_W0001_P0125\TR1_2_W0001_P0125_T0001_R1_P3_K1_Ch2-Ch1.zen	FA/ISS	20000	30.0	3		7	0	0	29.94	100000	2000	Scale	0	2.62	0	0.01	1.73	0	0.01	0.039	0	1	1	0	1	23.768	389.254	0	1	23.768	389.254	2.4389	1.9589	1	0.7812	0.9906	0.8795	1	0.9952	0.9976	2.0434	1.9342	0.8774	0.077955	0.030869	0.00052546	0.0010122
143	TR1_2_W0001_P0125_T0001_R1_P4_K1_Ch2-Ch1.zen	20150417_STAG1gfpch8_G2G1\MitoSys2\LSM\STAG1-EGFP_G1\DE_W0005_P0003\DE_2_W0005_P0003_T0002\TR1_W0001_P0125\TR1_2_W0001_P0125_T0001_R1_P4_K1_Ch2-Ch1.zen	FA/ISS	20000	30.0	3		7	0	0	29.94	100000	2000	Scale	0	2.62	0	0.01	1.73	0	0.01	0.039	0	1	1	0	1	3.5069999999999997	5.763	0	1	3.5069999999999997	5.763	2.1993	2.1382	1	0.0693	0.4648	0.1292	1	0.9536	0.9765	0.177	1.1414	0.1246	0.23487	0.19041	0.0086411	0.057788
144	TR1_2_W0001_P0125_T0001_R1_P5_K1_Ch2-Ch1.zen	20150417_STAG1gfpch8_G2G1\MitoSys2\LSM\STAG1-EGFP_G1\DE_W0005_P0003\DE_2_W0005_P0003_T0002\TR1_W0001_P0125\TR1_2_W0001_P0125_T0001_R1_P5_K1_Ch2-Ch1.zen	FA/ISS	20000	30.0	3	x	7	0	0	29.94	100000	2000	Scale	0	2.62	0	0.01	1.73	0	0.01	0.039	0	1	1	0	1	1.7169999999999999	1.445	0	1	1.7169999999999999	1.445	1.018	1.0406	1	0.2789	0.0413	0.1071	1	0.9092	0.9535	0.26899999999999996	0.0522	0.1316	0.10695	0.10162	0.008883799999999999	0.046159
145	TR1_2_W0001_P0093_T0001_R1_P1_K1_Ch2-Ch1.zen	20150417_STAG1gfpch8_G2G1\MitoSys2\LSM\STAG1-EGFP_G1\DE_W0006_P0002\DE_2_W0006_P0002_T0002\TR1_W0001_P0093\TR1_2_W0001_P0093_T0001_R1_P1_K1_Ch2-Ch1.zen	FA/ISS	20000	30.0	3		7	0	0	29.94	100000	2000	Scale	0	2.62	0	0.01	1.73	0	0.01	0.039	0	1	1	0	1	16.73	196.985	0	1	16.73	196.985	1.8645	1.8645	1	0.7020000000000001	0.9816	0.8297	1	0.9933	0.9967	1.4185	1.8249	0.8269	0.071448	0.03145	0.00098138	0.0017703
146	TR1_2_W0001_P0093_T0001_R1_P2_K1_Ch2-Ch1.zen	20150417_STAG1gfpch8_G2G1\MitoSys2\LSM\STAG1-EGFP_G1\DE_W0006_P0002\DE_2_W0006_P0002_T0002\TR1_W0001_P0093\TR1_2_W0001_P0093_T0001_R1_P2_K1_Ch2-Ch1.zen	FA/ISS	20000	30.0	3		7	0	0	29.94	100000	2000	Scale	0	2.62	0	0.01	1.73	0	0.01	0.039	0	1	1	0	1	18.734	203.37	0	1	18.734	203.37	2.1669	1.9377	1	0.7246	0.9823	0.843	1	0.9929	0.9964	1.7016	1.8966	0.84	0.071074	0.037817	0.00099641	0.0022486999999999997
147	TR1_2_W0001_P0093_T0001_R1_P3_K1_Ch2-Ch1.zen	20150417_STAG1gfpch8_G2G1\MitoSys2\LSM\STAG1-EGFP_G1\DE_W0006_P0002\DE_2_W0006_P0002_T0002\TR1_W0001_P0093\TR1_2_W0001_P0093_T0001_R1_P3_K1_Ch2-Ch1.zen	FA/ISS	20000	30.0	3		7	0	0	29.94	100000	2000	Scale	0	2.62	0	0.01	1.73	0	0.01	0.039	0	1	1	0	1	16.329	228.34799999999998	0	1	16.329	228.34799999999998	1.3793	1.9141	1	0.6993	0.9841	0.8293	1	0.9943	0.9971	1.0119	1.8808	0.8269	0.060213	0.033621	0.00093284	0.0021331999999999996
148	TR1_2_W0001_P0093_T0001_R1_P4_K1_Ch2-Ch1.zen	20150417_STAG1gfpch8_G2G1\MitoSys2\LSM\STAG1-EGFP_G1\DE_W0006_P0002\DE_2_W0006_P0002_T0002\TR1_W0001_P0093\TR1_2_W0001_P0093_T0001_R1_P4_K1_Ch2-Ch1.zen	FA/ISS	20000	30.0	3		7	0	0	29.94	100000	2000	Scale	0	2.62	0	0.01	1.73	0	0.01	0.039	0	1	1	0	1	3.0010000000000003	9.75	0	1	3.0010000000000003	9.75	1.0611	1.0170000000000001	1	0.0152	0.6751	0.099	1	0.9762	0.988	0.0218	0.6684	0.0976	0.35673	0.048113	0.013883000000000001	0.008834999999999999
149	TR1_2_W0001_P0093_T0001_R1_P5_K1_Ch2-Ch1.zen	20150417_STAG1gfpch8_G2G1\MitoSys2\LSM\STAG1-EGFP_G1\DE_W0006_P0002\DE_2_W0006_P0002_T0002\TR1_W0001_P0093\TR1_2_W0001_P0093_T0001_R1_P5_K1_Ch2-Ch1.zen	FA/ISS	20000	30.000999999999998	3	x	7	0	0	29.94	100000	2000	Scale	0	2.62	0	0.01	1.73	0	0.01	0.039	0	1	1	0	1	1.665	1.57	0	1	1.665	1.57	1.0287	1.093	1	0.3275	0.0151	0.0636	1	0.9184	0.9583	0.3106	0.0091	0.0875	0.19822	0.068756	0.12896	0.053608
150	TR1_2_W0001_P0057_T0001_R1_P1_K1_Ch2-Ch1.zen	20150417_STAG1gfpch8_G2G1\MitoSys2\LSM\STAG1-EGFP_G1\DE_W0006_P0003\DE_2_W0006_P0003_T0001\TR1_W0001_P0057\TR1_2_W0001_P0057_T0001_R1_P1_K1_Ch2-Ch1.zen	FA/ISS	20000	30.0	3		7	0	0	29.94	100000	2000	Scale	0	2.62	0	0.01	1.73	0	0.01	0.039	0	1	1	0	1	10.267999999999999	174.247	0	1	10.267999999999999	174.247	1.3753	1.6403	1	0.5427	0.9789	0.7283	1	0.9953	0.9976	0.8140000000000001	1.6047	0.7265	0.049843	0.013432	0.0026989	0.0018545999999999999
151	TR1_2_W0001_P0057_T0001_R1_P2_K1_Ch2-Ch1.zen	20150417_STAG1gfpch8_G2G1\MitoSys2\LSM\STAG1-EGFP_G1\DE_W0006_P0003\DE_2_W0006_P0003_T0001\TR1_W0001_P0057\TR1_2_W0001_P0057_T0001_R1_P2_K1_Ch2-Ch1.zen	FA/ISS	20000	30.0	3		7	0	0	29.94	100000	2000	Scale	0	2.62	0	0.01	1.73	0	0.01	0.039	0	1	1	0	1	21.038	305.624	0	1	21.038	305.624	1.3713	2.6449	1	0.7621	0.9873	0.8673	1	0.9941	0.9971	1.0827	2.6079	0.8647	0.17281	0.040232	0.00083317	0.0017976
152	TR1_2_W0001_P0057_T0001_R1_P3_K1_Ch2-Ch1.zen	20150417_STAG1gfpch8_G2G1\MitoSys2\LSM\STAG1-EGFP_G1\DE_W0006_P0003\DE_2_W0006_P0003_T0001\TR1_W0001_P0057\TR1_2_W0001_P0057_T0001_R1_P3_K1_Ch2-Ch1.zen	FA/ISS	20000	30.0	3		7	0	0	29.94	100000	2000	Scale	0	2.62	0	0.01	1.73	0	0.01	0.039	0	1	1	0	1	14.953	275.4	0	1	14.953	275.4	1.4648	2.1749	1	0.6743	0.9863	0.8153	1	0.9955	0.9978	1.0536	2.1441	0.8135	0.19314	0.034379	0.0023533	0.0028656
153	TR1_2_W0001_P0057_T0001_R1_P4_K1_Ch2-Ch1.zen	20150417_STAG1gfpch8_G2G1\MitoSys2\LSM\STAG1-EGFP_G1\DE_W0006_P0003\DE_2_W0006_P0003_T0001\TR1_W0001_P0057\TR1_2_W0001_P0057_T0001_R1_P4_K1_Ch2-Ch1.zen	FA/ISS	20000	30.0	3		7	0	0	29.94	100000	2000	Scale	0	2.62	0	0.01	1.73	0	0.01	0.039	0	1	1	0	1	3.397	5.7	0	1	3.397	5.7	1.0553	1.0268	1	0.055999999999999994	0.48200000000000004	0.1521	1	0.9540000000000001	0.9767	0.0558	0.4647	0.147	0.16085	0.18622	0.039505	0.085909
154	TR1_2_W0001_P0057_T0001_R1_P5_K1_Ch2-Ch1.zen	20150417_STAG1gfpch8_G2G1\MitoSys2\LSM\STAG1-EGFP_G1\DE_W0006_P0003\DE_2_W0006_P0003_T0001\TR1_W0001_P0057\TR1_2_W0001_P0057_T0001_R1_P5_K1_Ch2-Ch1.zen	FA/ISS	20000	30.000999999999998	3		7	0	0	29.94	100000	2000	Scale	0	2.62	0	0.01	1.73	0	0.01	0.039	0	1	1	0	1	3.304	5.468	0	1	3.304	5.468	1.2445	1.1802	1	0.0453	0.4646	0.1341	1	0.9534	0.9764	0.0821	0.5467	0.1293	0.20023	0.16883	0.016878	0.057210000000000004
155	TR1_2_W0001_P0126_T0001_R1_P1_K1_Ch2-Ch1.zen	20150417_STAG1gfpch8_G2G1\MitoSys2\LSM\STAG1-EGFP_G1\DE_W0006_P0003\DE_2_W0006_P0003_T0002\TR1_W0001_P0126\TR1_2_W0001_P0126_T0001_R1_P1_K1_Ch2-Ch1.zen	FA/ISS	20000	30.0	3		7	0	0	29.94	100000	2000	Scale	0	2.62	0	0.01	1.73	0	0.01	0.039	0	1	1	0	1	13.294	240.78900000000002	0	1	13.294	240.78900000000002	1.4241	1.6602	1	0.6349	0.9849	0.7904	1	0.9956	0.9978	0.9684	1.633	0.7887	0.063558	0.019709	0.0013835000000000002	0.0015831
156	TR1_2_W0001_P0126_T0001_R1_P2_K1_Ch2-Ch1.zen	20150417_STAG1gfpch8_G2G1\MitoSys2\LSM\STAG1-EGFP_G1\DE_W0006_P0003\DE_2_W0006_P0003_T0002\TR1_W0001_P0126\TR1_2_W0001_P0126_T0001_R1_P2_K1_Ch2-Ch1.zen	FA/ISS	20000	30.0	3		7	0	0	29.94	100000	2000	Scale	0	2.62	0	0.01	1.73	0	0.01	0.039	0	1	1	0	1	9.079	139.204	0	1	9.079	139.204	1.8929	1.4334	1	0.4911	0.9746	0.6902	1	0.995	0.9975	1.1001	1.3938	0.6884	0.028919999999999998	0.053645000000000005	0.0020883000000000004	0.0031283
157	TR1_2_W0001_P0126_T0001_R1_P3_K1_Ch2-Ch1.zen	20150417_STAG1gfpch8_G2G1\MitoSys2\LSM\STAG1-EGFP_G1\DE_W0006_P0003\DE_2_W0006_P0003_T0002\TR1_W0001_P0126\TR1_2_W0001_P0126_T0001_R1_P3_K1_Ch2-Ch1.zen	FA/ISS	20000	30.0	3		7	0	0	29.94	100000	2000	Scale	0	2.62	0	0.01	1.73	0	0.01	0.039	0	1	1	0	1	15.227	225.62	0	1	15.227	225.62	2.3313	2.5887	1	0.6711	0.9829	0.8115	1	0.9944	0.9972	1.7453	2.542	0.8092	0.21116999999999997	0.083631	0.0020889	0.0026388
158	TR1_2_W0001_P0126_T0001_R1_P4_K1_Ch2-Ch1.zen	20150417_STAG1gfpch8_G2G1\MitoSys2\LSM\STAG1-EGFP_G1\DE_W0006_P0003\DE_2_W0006_P0003_T0002\TR1_W0001_P0126\TR1_2_W0001_P0126_T0001_R1_P4_K1_Ch2-Ch1.zen	FA/ISS	20000	30.0	3		7	0	0	29.94	100000	2000	Scale	0	2.62	0	0.01	1.73	0	0.01	0.039	0	1	1	0	1	3.01	3.8369999999999997	0	1	3.01	3.8369999999999997	1.2456	1.0642	1	0.0181	0.2957	0.0592	1	0.9399	0.9695	0.0359	0.2911	0.0556	0.35599000000000003	0.089016	0.056116	0.04455
159	TR1_2_W0001_P0126_T0001_R1_P5_K1_Ch2-Ch1.zen	20150417_STAG1gfpch8_G2G1\MitoSys2\LSM\STAG1-EGFP_G1\DE_W0006_P0003\DE_2_W0006_P0003_T0002\TR1_W0001_P0126\TR1_2_W0001_P0126_T0001_R1_P5_K1_Ch2-Ch1.zen	FA/ISS	20000	30.0	3		7	0	0	29.94	100000	2000	Scale	0	2.62	0	0.01	1.73	0	0.01	0.039	0	1	1	0	1	3.813	8.526	0	1	3.813	8.526	2.0622	1.7594	1	0.0818	0.6154	0.2	1	0.9661	0.9829	0.2922	1.1476	0.1956	0.13323	0.074338	-0.00064622	0.029257
160	TR1_2_W0001_P0110_T0001_R1_P1_K1_Ch2-Ch1.zen	20150417_STAG1gfpch8_G2G1\MitoSys2\LSM\STAG1-EGFP_G1\DE_W0006_P0004\DE_2_W0006_P0004_T0002\TR1_W0001_P0110\TR1_2_W0001_P0110_T0001_R1_P1_K1_Ch2-Ch1.zen	FA/ISS	20000	30.0	3		7	0	0	29.94	100000	2000	Scale	0	2.62	0	0.01	1.73	0	0.01	0.039	0	1	1	0	1	34.22	246.34400000000002	0	1	34.22	246.34400000000002	1.3172	1.66	1	0.8496	0.9851	0.9149	1	0.9889	0.9944	1.1412	1.6230000000000002	0.9097	0.09702100000000001	0.019908000000000002	0.0015602	0.0015649000000000001
161	TR1_2_W0001_P0110_T0001_R1_P2_K1_Ch2-Ch1.zen	20150417_STAG1gfpch8_G2G1\MitoSys2\LSM\STAG1-EGFP_G1\DE_W0006_P0004\DE_2_W0006_P0004_T0002\TR1_W0001_P0110\TR1_2_W0001_P0110_T0001_R1_P2_K1_Ch2-Ch1.zen	FA/ISS	20000	30.0	3		7	0	0	29.94	100000	2000	Scale	0	2.62	0	0.01	1.73	0	0.01	0.039	0	1	1	0	1	32.874	251.347	0	1	32.874	251.347	1.2183	1.5633	1	0.8422	0.985	0.9108	1	0.9893	0.9946	1.042	1.5287	0.9058	0.1155	0.017122	0.0068688	0.0071283
162	TR1_2_W0001_P0110_T0001_R1_P3_K1_Ch2-Ch1.zen	20150417_STAG1gfpch8_G2G1\MitoSys2\LSM\STAG1-EGFP_G1\DE_W0006_P0004\DE_2_W0006_P0004_T0002\TR1_W0001_P0110\TR1_2_W0001_P0110_T0001_R1_P3_K1_Ch2-Ch1.zen	FA/ISS	20000	30.0	3		7	0	0	29.94	100000	2000	Scale	0	2.62	0	0.01	1.73	0	0.01	0.039	0	1	1	0	1	23.014	219.72099999999998	0	1	23.014	219.72099999999998	1.6415	2.204	1	0.7764	0.9828	0.8734	1	0.9915	0.9958	1.3372	2.1591	0.8696	0.1722	0.027094	0.0029026	0.0032616
163	TR1_2_W0001_P0110_T0001_R1_P4_K1_Ch2-Ch1.zen	20150417_STAG1gfpch8_G2G1\MitoSys2\LSM\STAG1-EGFP_G1\DE_W0006_P0004\DE_2_W0006_P0004_T0002\TR1_W0001_P0110\TR1_2_W0001_P0110_T0001_R1_P4_K1_Ch2-Ch1.zen	FA/ISS	20000	30.0	3		7	0	0	29.94	100000	2000	Scale	0	2.62	0	0.01	1.73	0	0.01	0.039	0	1	1	0	1	3.063	3.4210000000000003	0	1	3.063	3.4210000000000003	1.2969	1.4232	1	0.0178	0.2256	0.0602	1	0.9304	0.9645	0.0504	0.3695	0.0559	0.26994	0.10658	0.057944	0.050147000000000004
164	TR1_2_W0001_P0110_T0001_R1_P5_K1_Ch2-Ch1.zen	20150417_STAG1gfpch8_G2G1\MitoSys2\LSM\STAG1-EGFP_G1\DE_W0006_P0004\DE_2_W0006_P0004_T0002\TR1_W0001_P0110\TR1_2_W0001_P0110_T0001_R1_P5_K1_Ch2-Ch1.zen	FA/ISS	20000	30.0	3	x	7	0	0	29.94	100000	2000	Scale	0	2.62	0	0.01	1.73	0	0.01	0.039	0	1	1	0	1	5.456	13.812000000000001	0	1	5.456	13.812000000000001	1.5007	1.2393	1	0.249	0.7563	0.4221	1	0.9698	0.9848	0.4432	0.9233	0.4146	0.051188	0.095608	0.0014177999999999999	0.033895
165	TR1_2_W0001_P0074_T0001_R1_P1_K1_Ch2-Ch1.zen	20150417_STAG1gfpch8_G2G1\MitoSys2\LSM\STAG1-EGFP_G1\DE_W0007_P0001\DE_2_W0007_P0001_T0002\TR1_W0001_P0074\TR1_2_W0001_P0074_T0001_R1_P1_K1_Ch2-Ch1.zen	FA/ISS	20000	30.0	3		7	0	0	29.94	100000	2000	Scale	0	2.62	0	0.01	1.73	0	0.01	0.039	0	1	1	0	1	31.435	313.812	0	1	31.435	313.812	1.5319999999999998	2.1743	1	0.8341	0.9877	0.9076	1	0.9917	0.9959	1.3177	2.1386	0.9038	0.11632	0.018363	0.0037994	0.0035622
166	TR1_2_W0001_P0074_T0001_R1_P2_K1_Ch2-Ch1.zen	20150417_STAG1gfpch8_G2G1\MitoSys2\LSM\STAG1-EGFP_G1\DE_W0007_P0001\DE_2_W0007_P0001_T0002\TR1_W0001_P0074\TR1_2_W0001_P0074_T0001_R1_P2_K1_Ch2-Ch1.zen	FA/ISS	20000	30.0	3		7	0	0	29.94	100000	2000	Scale	0	2.62	0	0.01	1.73	0	0.01	0.039	0	1	1	0	1	27.848000000000003	309.401	0	1	27.848000000000003	309.401	2.1599	2.6924	1	0.8140000000000001	0.988	0.8967	1	0.9928	0.9964	1.8554	2.6518	0.8934	0.13209	0.039645	0.0018114000000000001	0.0017902
167	TR1_2_W0001_P0074_T0001_R1_P3_K1_Ch2-Ch1.zen	20150417_STAG1gfpch8_G2G1\MitoSys2\LSM\STAG1-EGFP_G1\DE_W0007_P0001\DE_2_W0007_P0001_T0002\TR1_W0001_P0074\TR1_2_W0001_P0074_T0001_R1_P3_K1_Ch2-Ch1.zen	FA/ISS	20000	30.0	3		7	0	0	29.94	100000	2000	Scale	0	2.62	0	0.01	1.73	0	0.01	0.039	0	1	1	0	1	31.206	313.536	0	1	31.206	313.536	1.7512	2.164	1	0.8339	0.9884	0.9077	1	0.9921	0.996	1.5159	2.1295	0.9041	0.11494000000000001	0.031075	0.0028215	0.001773
168	TR1_2_W0001_P0074_T0001_R1_P4_K1_Ch2-Ch1.zen	20150417_STAG1gfpch8_G2G1\MitoSys2\LSM\STAG1-EGFP_G1\DE_W0007_P0001\DE_2_W0007_P0001_T0002\TR1_W0001_P0074\TR1_2_W0001_P0074_T0001_R1_P4_K1_Ch2-Ch1.zen	FA/ISS	20000	30.0	3		7	0	0	29.94	100000	2000	Scale	0	2.62	0	0.01	1.73	0	0.01	0.039	0	1	1	0	1	4.19	5.085	0	1	4.19	5.085	1.1252	0.9861	1	0.1368	0.4329	0.2423	1	0.9369	0.9679	0.1808	0.3796	0.2304	0.23289	0.072964	0.025731	0.031236
169	TR1_2_W0001_P0074_T0001_R1_P5_K1_Ch2-Ch1.zen	20150417_STAG1gfpch8_G2G1\MitoSys2\LSM\STAG1-EGFP_G1\DE_W0007_P0001\DE_2_W0007_P0001_T0002\TR1_W0001_P0074\TR1_2_W0001_P0074_T0001_R1_P5_K1_Ch2-Ch1.zen	FA/ISS	20000	30.000999999999998	3		7	0	0	29.94	100000	2000	Scale	0	2.62	0	0.01	1.73	0	0.01	0.039	0	1	1	0	1	3.2430000000000003	6.154	0	1	3.2430000000000003	6.154	1.2236	1.1266	1	0.0402	0.5143	0.1268	1	0.9594	0.9795	0.0655	0.5694	0.1231	0.20446	0.14265	0.00027728	0.042384
170	TR1_2_W0001_P0144_T0001_R1_P1_K1_Ch2-Ch1.zen	20150417_STAG1gfpch8_G2G1\MitoSys2\LSM\STAG1-EGFP_G1\DE_W0007_P0001\DE_2_W0007_P0001_T0003\TR1_W0001_P0144\TR1_2_W0001_P0144_T0001_R1_P1_K1_Ch2-Ch1.zen	FA/ISS	20000	30.0	3		7	0	0	29.94	100000	2000	Scale	0	2.62	0	0.01	1.73	0	0.01	0.039	0	1	1	0	1	13.977	46.943999999999996	0	1	13.977	46.943999999999996	1.9746	2.2144	1	0.6476	0.9209999999999999	0.7719	1	0.9761	0.988	1.4207	2.031	0.7622	0.11283	0.04144	0.002403	0.0075347999999999995
171	TR1_2_W0001_P0144_T0001_R1_P2_K1_Ch2-Ch1.zen	20150417_STAG1gfpch8_G2G1\MitoSys2\LSM\STAG1-EGFP_G1\DE_W0007_P0001\DE_2_W0007_P0001_T0003\TR1_W0001_P0144\TR1_2_W0001_P0144_T0001_R1_P2_K1_Ch2-Ch1.zen	FA/ISS	20000	30.0	3		7	0	0	29.94	100000	2000	Scale	0	2.62	0	0.01	1.73	0	0.01	0.039	0	1	1	0	1	13.960999999999999	40.486	0	1	13.960999999999999	40.486	1.2147	2.3024	1	0.6556	0.9105	0.7724	1	0.9717	0.9857	0.8269	2.0996	0.7608	0.18971	0.066098	0.00403	0.0092445
172	TR1_2_W0001_P0144_T0001_R1_P3_K1_Ch2-Ch1.zen	20150417_STAG1gfpch8_G2G1\MitoSys2\LSM\STAG1-EGFP_G1\DE_W0007_P0001\DE_2_W0007_P0001_T0003\TR1_W0001_P0144\TR1_2_W0001_P0144_T0001_R1_P3_K1_Ch2-Ch1.zen	FA/ISS	20000	30.0	3		7	0	0	29.94	100000	2000	Scale	0	2.62	0	0.01	1.73	0	0.01	0.039	0	1	1	0	1	10.777999999999999	38.236999999999995	0	1	10.777999999999999	38.236999999999995	1.5887	1.8505	1	0.5531	0.9041	0.7068	1	0.9776	0.9887	0.9858	1.6728	0.6984	0.10729000000000001	0.018091	0.0078527	0.006290100000000001
173	TR1_2_W0001_P0144_T0001_R1_P4_K1_Ch2-Ch1.zen	20150417_STAG1gfpch8_G2G1\MitoSys2\LSM\STAG1-EGFP_G1\DE_W0007_P0001\DE_2_W0007_P0001_T0003\TR1_W0001_P0144\TR1_2_W0001_P0144_T0001_R1_P4_K1_Ch2-Ch1.zen	FA/ISS	20000	30.000999999999998	3	x	7	0	0	29.94	100000	2000	Scale	0	2.62	0	0.01	1.73	0	0.01	0.039	0	1	1	0	1	3.0039999999999996	2.115	0	1	3.0039999999999996	2.115	1.375	2.1575	1	0.0103	0.0213	0.0108	1	0.8808	0.9385	0.0358	-0.0485	0.0061	0.33087	0.1128	0.043952	0.092045
174	TR1_2_W0001_P0144_T0001_R1_P5_K1_Ch2-Ch1.zen	20150417_STAG1gfpch8_G2G1\MitoSys2\LSM\STAG1-EGFP_G1\DE_W0007_P0001\DE_2_W0007_P0001_T0003\TR1_W0001_P0144\TR1_2_W0001_P0144_T0001_R1_P5_K1_Ch2-Ch1.zen	FA/ISS	20000	30.002	3		7	0	0	29.94	100000	2000	Scale	0	2.62	0	0.01	1.73	0	0.01	0.039	0	1	1	0	1	1.786	1.641	0	1	1.786	1.641	1.0128	1.107	1	0.2194	0.006999999999999999	0.032	1	0.9157	0.9569	0.2123	0.0006	0.052000000000000005	0.18993	0.11657000000000001	0.053274	0.040545
175	TR1_2_W0001_P0094_T0001_R1_P1_K1_Ch2-Ch1.zen	20150417_STAG1gfpch8_G2G1\MitoSys2\LSM\STAG1-EGFP_G1\DE_W0007_P0002\DE_2_W0007_P0002_T0002\TR1_W0001_P0094\TR1_2_W0001_P0094_T0001_R1_P1_K1_Ch2-Ch1.zen	FA/ISS	20000	30.0	3		7	0	0	29.94	100000	2000	Scale	0	2.62	0	0.01	1.73	0	0.01	0.039	0	1	1	0	1	27.339000000000002	317.60400000000004	0	1	27.339000000000002	317.60400000000004	1.454	2.1174	1	0.8144	0.9885	0.8972	1	0.993	0.9965	1.2221	2.0865	0.894	0.12330999999999999	0.030486000000000003	0.0014372	0.0017235
176	TR1_2_W0001_P0094_T0001_R1_P2_K1_Ch2-Ch1.zen	20150417_STAG1gfpch8_G2G1\MitoSys2\LSM\STAG1-EGFP_G1\DE_W0007_P0002\DE_2_W0007_P0002_T0002\TR1_W0001_P0094\TR1_2_W0001_P0094_T0001_R1_P2_K1_Ch2-Ch1.zen	FA/ISS	20000	30.0	3		7	0	0	29.94	100000	2000	Scale	0	2.62	0	0.01	1.73	0	0.01	0.039	0	1	1	0	1	19.886	192.84799999999998	0	1	19.886	192.84799999999998	1.4224	1.6777	1	0.7445	0.9808	0.8545	1	0.9918	0.9959	1.1074	1.6387	0.8509	0.20346	0.01924	0.0036682999999999998	0.0033146
177	TR1_2_W0001_P0094_T0001_R1_P3_K1_Ch2-Ch1.zen	20150417_STAG1gfpch8_G2G1\MitoSys2\LSM\STAG1-EGFP_G1\DE_W0007_P0002\DE_2_W0007_P0002_T0002\TR1_W0001_P0094\TR1_2_W0001_P0094_T0001_R1_P3_K1_Ch2-Ch1.zen	FA/ISS	20000	30.0	3		7	0	0	29.94	100000	2000	Scale	0	2.62	0	0.01	1.73	0	0.01	0.039	0	1	1	0	1	20.849	226.333	0	1	20.849	226.333	1.4334	2.2839	1	0.7602	0.9834	0.8645	1	0.9924	0.9962	1.1352	2.2413	0.8612	0.18356	0.034962	0.0016339000000000002	0.0021023000000000005
178	TR1_2_W0001_P0094_T0001_R1_P4_K1_Ch2-Ch1.zen	20150417_STAG1gfpch8_G2G1\MitoSys2\LSM\STAG1-EGFP_G1\DE_W0007_P0002\DE_2_W0007_P0002_T0002\TR1_W0001_P0094\TR1_2_W0001_P0094_T0001_R1_P4_K1_Ch2-Ch1.zen	FA/ISS	20000	30.0	3	x	7	0	0	29.94	100000	2000	Scale	0	2.62	0	0.01	1.73	0	0.01	0.039	0	1	1	0	1	4.534	10.197000000000001	0	1	4.534	10.197000000000001	1.9967	2.1682	1	0.1158	0.6336	0.2654	1	0.9642	0.9819	0.4287	1.4941	0.2593	0.1653	0.05255	0.037614	0.073664
179	TR1_2_W0001_P0094_T0001_R1_P5_K1_Ch2-Ch1.zen	20150417_STAG1gfpch8_G2G1\MitoSys2\LSM\STAG1-EGFP_G1\DE_W0007_P0002\DE_2_W0007_P0002_T0002\TR1_W0001_P0094\TR1_2_W0001_P0094_T0001_R1_P5_K1_Ch2-Ch1.zen	FA/ISS	20000	30.0	3		7	0	0	29.94	100000	2000	Scale	0	2.62	0	0.01	1.73	0	0.01	0.039	0	1	1	0	1	3.219	4.08	0	1	3.219	4.08	1.4473	1.5699	1	0.0394	0.3215	0.09699999999999999	1	0.9391	0.9691	0.0918	0.5785	0.0918	0.3456	0.22391	0.019496	0.061121
180	TR1_2_W0001_P0058_T0001_R1_P1_K1_Ch2-Ch1.zen	20150417_STAG1gfpch8_G2G1\MitoSys2\LSM\STAG1-EGFP_G1\DE_W0007_P0003\DE_2_W0007_P0003_T0001\TR1_W0001_P0058\TR1_2_W0001_P0058_T0001_R1_P1_K1_Ch2-Ch1.zen	FA/ISS	20000	30.0	3	x	7	0	0	29.94	100000	2000	Scale	0	2.62	0	0.01	1.73	0	0.01	0.039	0	1	1	0	1	8.617	113.521	0	1	8.617	113.521	1.4168	1.2699	1	0.4762	0.9693	0.6782	1	0.9941	0.9971	0.7554	1.2269	0.6762	0.030938999999999998	0.032902999999999995	0.00079055	0.0026883000000000002
181	TR1_2_W0001_P0058_T0001_R1_P2_K1_Ch2-Ch1.zen	20150417_STAG1gfpch8_G2G1\MitoSys2\LSM\STAG1-EGFP_G1\DE_W0007_P0003\DE_2_W0007_P0003_T0001\TR1_W0001_P0058\TR1_2_W0001_P0058_T0001_R1_P2_K1_Ch2-Ch1.zen	FA/ISS	20000	30.0	3	x	7	0	0	29.94	100000	2000	Scale	0	2.62	0	0.01	1.73	0	0.01	0.039	0	1	1	0	1	9.696	123.49700000000001	0	1	9.696	123.49700000000001	1.3662	1.2855	1	0.5126	0.9713	0.7048	1	0.9940000000000001	0.997	0.7685	1.2446	0.7026	0.038785	0.015913	0.0027802	0.002424
182	TR1_2_W0001_P0058_T0001_R1_P3_K1_Ch2-Ch1.zen	20150417_STAG1gfpch8_G2G1\MitoSys2\LSM\STAG1-EGFP_G1\DE_W0007_P0003\DE_2_W0007_P0003_T0001\TR1_W0001_P0058\TR1_2_W0001_P0058_T0001_R1_P3_K1_Ch2-Ch1.zen	FA/ISS	20000	30.0	3	x	7	0	0	29.94	100000	2000	Scale	0	2.62	0	0.01	1.73	0	0.01	0.039	0	1	1	0	1	10.418	145.14600000000002	0	1	10.418	145.14600000000002	1.7021	1.689	1	0.5366	0.9746	0.7219	1	0.9944	0.9972	1.0371	1.6446	0.7199	0.039878	0.022300999999999998	0.0022753	0.0030899
183	TR1_2_W0001_P0058_T0001_R1_P4_K1_Ch2-Ch1.zen	20150417_STAG1gfpch8_G2G1\MitoSys2\LSM\STAG1-EGFP_G1\DE_W0007_P0003\DE_2_W0007_P0003_T0001\TR1_W0001_P0058\TR1_2_W0001_P0058_T0001_R1_P4_K1_Ch2-Ch1.zen	FA/ISS	20000	30.0	3		7	0	0	29.94	100000	2000	Scale	0	2.62	0	0.01	1.73	0	0.01	0.039	0	1	1	0	1	2.668	4.583	0	1	2.668	4.583	1.2344	1.1952	1	0.0127	0.3811	0.0055	1	0.955	0.9773	-0.0027	0.4602	0.0054	0.12807000000000002	0.11487	0.014421000000000002	0.051251
184	TR1_2_W0001_P0058_T0001_R1_P5_K1_Ch2-Ch1.zen	20150417_STAG1gfpch8_G2G1\MitoSys2\LSM\STAG1-EGFP_G1\DE_W0007_P0003\DE_2_W0007_P0003_T0001\TR1_W0001_P0058\TR1_2_W0001_P0058_T0001_R1_P5_K1_Ch2-Ch1.zen	FA/ISS	20000	30.000999999999998	3	x	7	0	0	29.94	100000	2000	Scale	0	2.62	0	0.01	1.73	0	0.01	0.039	0	1	1	0	1	1.9	1.6640000000000001	0	1	1.9	1.6640000000000001	1.079	1.3059	1	0.182	0.0115	0.0306	1	0.9124	0.9552	0.1353	-0.0221	0.0482	0.28641	0.31582	0.12707000000000002	0.19977
185	TR1_2_W0001_P0127_T0001_R1_P1_K1_Ch2-Ch1.zen	20150417_STAG1gfpch8_G2G1\MitoSys2\LSM\STAG1-EGFP_G1\DE_W0007_P0003\DE_2_W0007_P0003_T0002\TR1_W0001_P0127\TR1_2_W0001_P0127_T0001_R1_P1_K1_Ch2-Ch1.zen	FA/ISS	20000	30.0	3		7	0	0	29.94	100000	2000	Scale	0	2.62	0	0.01	1.73	0	0.01	0.039	0	1	1	0	1	17.993	169.894	0	1	17.993	169.894	2.5661	2.6244	1	0.7155	0.978	0.8361	1	0.9916	0.9958	2.026	2.5609	0.8325	0.22999	0.065568	0.0027846	0.0027666
186	TR1_2_W0001_P0127_T0001_R1_P2_K1_Ch2-Ch1.zen	20150417_STAG1gfpch8_G2G1\MitoSys2\LSM\STAG1-EGFP_G1\DE_W0007_P0003\DE_2_W0007_P0003_T0002\TR1_W0001_P0127\TR1_2_W0001_P0127_T0001_R1_P2_K1_Ch2-Ch1.zen	FA/ISS	20000	30.0	3	x	7	0	0	29.94	100000	2000	Scale	0	2.62	0	0.01	1.73	0	0.01	0.039	0	1	1	0	1	13.321	131.799	0	1	13.321	131.799	1.3913	1.2778	1	0.6404	0.9731	0.7892	1	0.9921	0.996	0.9505	1.2362	0.7859999999999999	0.03241	0.022854	0.0013337	0.0026313
187	TR1_2_W0001_P0127_T0001_R1_P3_K1_Ch2-Ch1.zen	20150417_STAG1gfpch8_G2G1\MitoSys2\LSM\STAG1-EGFP_G1\DE_W0007_P0003\DE_2_W0007_P0003_T0002\TR1_W0001_P0127\TR1_2_W0001_P0127_T0001_R1_P3_K1_Ch2-Ch1.zen	FA/ISS	20000	30.0	3		7	0	0	29.94	100000	2000	Scale	0	2.62	0	0.01	1.73	0	0.01	0.039	0	1	1	0	1	22.988000000000003	203.00599999999997	0	1	22.988000000000003	203.00599999999997	1.5258	2.1327	1	0.7801	0.9816	0.875	1	0.9907	0.9953	1.2414	2.0856	0.8709	0.17215999999999998	0.039133	0.0025172	0.0022932
188	TR1_2_W0001_P0127_T0001_R1_P4_K1_Ch2-Ch1.zen	20150417_STAG1gfpch8_G2G1\MitoSys2\LSM\STAG1-EGFP_G1\DE_W0007_P0003\DE_2_W0007_P0003_T0002\TR1_W0001_P0127\TR1_2_W0001_P0127_T0001_R1_P4_K1_Ch2-Ch1.zen	FA/ISS	20000	30.000999999999998	3		7	0	0	29.94	100000	2000	Scale	0	2.62	0	0.01	1.73	0	0.01	0.039	0	1	1	0	1	2.095	2.199	0	1	2.095	2.199	1.0006	1.0212	1	0.0833	0.0484	-0.0497	1	0.9266	0.9626	0.0721	0.03	-0.0401	0.25636	0.32252	0.086754	0.13675
189	TR1_2_W0001_P0127_T0001_R1_P5_K1_Ch2-Ch1.zen	20150417_STAG1gfpch8_G2G1\MitoSys2\LSM\STAG1-EGFP_G1\DE_W0007_P0003\DE_2_W0007_P0003_T0002\TR1_W0001_P0127\TR1_2_W0001_P0127_T0001_R1_P5_K1_Ch2-Ch1.zen	FA/ISS	20000	30.0	3	x	7	0	0	29.94	100000	2000	Scale	0	2.62	0	0.01	1.73	0	0.01	0.039	0	1	1	0	1	2.121	3.633	0	1	2.121	3.633	1.1274	1.0498	1	0.0619	0.2742	-0.1253	1	0.9551	0.9773	0.0278	0.2736	-0.1199	0.1788	0.17157	0.009793399999999999	0.06996000000000001
190	TR1_2_W0001_P0111_T0001_R1_P1_K1_Ch2-Ch1.zen	20150417_STAG1gfpch8_G2G1\MitoSys2\LSM\STAG1-EGFP_G1\DE_W0007_P0004\DE_2_W0007_P0004_T0002\TR1_W0001_P0111\TR1_2_W0001_P0111_T0001_R1_P1_K1_Ch2-Ch1.zen	FA/ISS	20000	30.0	3		7	0	0	29.94	100000	2000	Scale	0	2.62	0	0.01	1.73	0	0.01	0.039	0	1	1	0	1	24.665	213.06400000000002	0	1	24.665	213.06400000000002	1.6848	2.289	1	0.7906	0.982	0.8809999999999999	1	0.9905	0.9952	1.3940000000000001	2.2388	0.8768	0.15412	0.041188999999999996	0.0012583	0.0018558
191	TR1_2_W0001_P0111_T0001_R1_P2_K1_Ch2-Ch1.zen	20150417_STAG1gfpch8_G2G1\MitoSys2\LSM\STAG1-EGFP_G1\DE_W0007_P0004\DE_2_W0007_P0004_T0002\TR1_W0001_P0111\TR1_2_W0001_P0111_T0001_R1_P2_K1_Ch2-Ch1.zen	FA/ISS	20000	30.0	3		7	0	0	29.94	100000	2000	Scale	0	2.62	0	0.01	1.73	0	0.01	0.039	0	1	1	0	1	25.201999999999998	231.267	0	1	25.201999999999998	231.267	1.3047	1.9375	1	0.7985	0.9834	0.8859999999999999	1	0.9909	0.9954	1.0683	1.8973	0.882	0.14237	0.033263	0.0036686999999999996	0.0041825000000000005
192	TR1_2_W0001_P0111_T0001_R1_P3_K1_Ch2-Ch1.zen	20150417_STAG1gfpch8_G2G1\MitoSys2\LSM\STAG1-EGFP_G1\DE_W0007_P0004\DE_2_W0007_P0004_T0002\TR1_W0001_P0111\TR1_2_W0001_P0111_T0001_R1_P3_K1_Ch2-Ch1.zen	FA/ISS	20000	30.0	3		7	0	0	29.94	100000	2000	Scale	0	2.62	0	0.01	1.73	0	0.01	0.039	0	1	1	0	1	25.495	249.125	0	1	25.495	249.125	1.7968	2.1883	1	0.7975	0.9851	0.8862	1	0.9918	0.9959	1.5038	2.1472	0.8825	0.12499	0.038926	0.0010977	0.0017777000000000001
193	TR1_2_W0001_P0111_T0001_R1_P4_K1_Ch2-Ch1.zen	20150417_STAG1gfpch8_G2G1\MitoSys2\LSM\STAG1-EGFP_G1\DE_W0007_P0004\DE_2_W0007_P0004_T0002\TR1_W0001_P0111\TR1_2_W0001_P0111_T0001_R1_P4_K1_Ch2-Ch1.zen	FA/ISS	20000	30.0	3		7	0	0	29.94	100000	2000	Scale	0	2.62	0	0.01	1.73	0	0.01	0.039	0	1	1	0	1	2.766	3.196	0	1	2.766	3.196	1.2659	1.1876	1	0.0094	0.2076	0.0202	1	0.9339	0.9664	0.0087	0.249	0.0188	0.20667	0.10768	0.0038433	0.056861
194	TR1_2_W0001_P0111_T0001_R1_P5_K1_Ch2-Ch1.zen	20150417_STAG1gfpch8_G2G1\MitoSys2\LSM\STAG1-EGFP_G1\DE_W0007_P0004\DE_2_W0007_P0004_T0002\TR1_W0001_P0111\TR1_2_W0001_P0111_T0001_R1_P5_K1_Ch2-Ch1.zen	FA/ISS	20000	30.0	3		7	0	0	29.94	100000	2000	Scale	0	2.62	0	0.01	1.73	0	0.01	0.039	0	1	1	0	1	2.191	2.395	0	1	2.191	2.395	1.0887	1.0119	1	0.0542	0.0773	-0.0552	1	0.93	0.9644	0.0253	0.0601	-0.0482	0.47276999999999997	0.2866	0.048389999999999996	0.079973
195	TR1_2_W0001_P0145_T0001_R1_P1_K1_Ch2-Ch1.zen	20150417_STAG1gfpch8_G2G1\MitoSys2\LSM\STAG1-EGFP_G1\DE_W0008_P0001\DE_2_W0008_P0001_T0003\TR1_W0001_P0145\TR1_2_W0001_P0145_T0001_R1_P1_K1_Ch2-Ch1.zen	FA/ISS	20000	30.0	3		7	0	0	29.94	100000	2000	Scale	0	2.62	0	0.01	1.73	0	0.01	0.039	0	1	1	0	1	9.732000000000001	63.453	0	1	9.732000000000001	63.453	1.4319	2.0269	1	0.5192	0.9396	0.6979	1	0.9873	0.9936	0.8240000000000001	1.9095	0.6933	0.21095	0.042924000000000004	0.004686600000000001	0.006368199999999999
196	TR1_2_W0001_P0145_T0001_R1_P2_K1_Ch2-Ch1.zen	20150417_STAG1gfpch8_G2G1\MitoSys2\LSM\STAG1-EGFP_G1\DE_W0008_P0001\DE_2_W0008_P0001_T0003\TR1_W0001_P0145\TR1_2_W0001_P0145_T0001_R1_P2_K1_Ch2-Ch1.zen	FA/ISS	20000	30.0	3		7	0	0	29.94	100000	2000	Scale	0	2.62	0	0.01	1.73	0	0.01	0.039	0	1	1	0	1	12.137	57.84	0	1	12.137	57.84	1.7327	2.2302	1	0.5977	0.9363	0.7472	1	0.9834	0.9916	1.1489	2.0906	0.7407	0.20747	0.066353	0.0059304	0.0050915
197	TR1_2_W0001_P0145_T0001_R1_P3_K1_Ch2-Ch1.zen	20150417_STAG1gfpch8_G2G1\MitoSys2\LSM\STAG1-EGFP_G1\DE_W0008_P0001\DE_2_W0008_P0001_T0003\TR1_W0001_P0145\TR1_2_W0001_P0145_T0001_R1_P3_K1_Ch2-Ch1.zen	FA/ISS	20000	30.0	3		7	0	0	29.94	100000	2000	Scale	0	2.62	0	0.01	1.73	0	0.01	0.039	0	1	1	0	1	12.374	82.22200000000001	0	1	12.374	82.22200000000001	2.185	2.4714	1	0.603	0.955	0.7578	1	0.988	0.9940000000000001	1.5035	2.3625	0.7531	0.21341	0.081676	0.004176699999999999	0.005359
198	TR1_2_W0001_P0145_T0001_R1_P4_K1_Ch2-Ch1.zen	20150417_STAG1gfpch8_G2G1\MitoSys2\LSM\STAG1-EGFP_G1\DE_W0008_P0001\DE_2_W0008_P0001_T0003\TR1_W0001_P0145\TR1_2_W0001_P0145_T0001_R1_P4_K1_Ch2-Ch1.zen	FA/ISS	20000	30.0	3		7	0	0	29.94	100000	2000	Scale	0	2.62	0	0.01	1.73	0	0.01	0.039	0	1	1	0	1	3.801	2.627	0	1	3.801	2.627	1.1961	1.5169	1	0.0933	0.1046	0.0979	1	0.8877	0.9422	0.1438	0.1848	0.0807	0.18825999999999998	0.077956	0.079449	0.091235
199	TR1_2_W0001_P0145_T0001_R1_P5_K1_Ch2-Ch1.zen	20150417_STAG1gfpch8_G2G1\MitoSys2\LSM\STAG1-EGFP_G1\DE_W0008_P0001\DE_2_W0008_P0001_T0003\TR1_W0001_P0145\TR1_2_W0001_P0145_T0001_R1_P5_K1_Ch2-Ch1.zen	FA/ISS	20000	30.0	3		7	0	0	29.94	100000	2000	Scale	0	2.62	0	0.01	1.73	0	0.01	0.039	0	1	1	0	1	3.219	2.148	0	1	3.219	2.148	1.2012	1.2702	1	0.0255	0.03	0.0262	1	0.8861	0.9413	0.0525	0.0328	0.0173	0.39661	0.037935	0.080804	0.034685
200	TR1_2_W0001_P0095_T0001_R1_P1_K1_Ch2-Ch1.zen	20150417_STAG1gfpch8_G2G1\MitoSys2\LSM\STAG1-EGFP_G1\DE_W0008_P0002\DE_2_W0008_P0002_T0002\TR1_W0001_P0095\TR1_2_W0001_P0095_T0001_R1_P1_K1_Ch2-Ch1.zen	FA/ISS	20000	30.0	3		7	0	0	29.94	100000	2000	Scale	0	2.62	0	0.01	1.73	0	0.01	0.039	0	1	1	0	1	22.299	84.198	0	1	22.299	84.198	1.4043	1.8284	1	0.7715	0.9562	0.8589	1	0.9788	0.9893	1.1245	1.7305	0.8495	0.14798	0.033405000000000004	0.0021920000000000004	0.0036413000000000005
201	TR1_2_W0001_P0095_T0001_R1_P2_K1_Ch2-Ch1.zen	20150417_STAG1gfpch8_G2G1\MitoSys2\LSM\STAG1-EGFP_G1\DE_W0008_P0002\DE_2_W0008_P0002_T0002\TR1_W0001_P0095\TR1_2_W0001_P0095_T0001_R1_P2_K1_Ch2-Ch1.zen	FA/ISS	20000	30.0	3		7	0	0	29.94	100000	2000	Scale	0	2.62	0	0.01	1.73	0	0.01	0.039	0	1	1	0	1	10.296	44.108000000000004	0	1	10.296	44.108000000000004	2.6533	2.801	1	0.5315	0.9166	0.6961	1	0.9814	0.9907	1.6994	2.5855	0.6893	0.23355	0.090025	-0.0023651	0.011203
202	TR1_2_W0001_P0095_T0001_R1_P3_K1_Ch2-Ch1.zen	20150417_STAG1gfpch8_G2G1\MitoSys2\LSM\STAG1-EGFP_G1\DE_W0008_P0002\DE_2_W0008_P0002_T0002\TR1_W0001_P0095\TR1_2_W0001_P0095_T0001_R1_P3_K1_Ch2-Ch1.zen	FA/ISS	20000	30.0	3		7	0	0	29.94	100000	2000	Scale	0	2.62	0	0.01	1.73	0	0.01	0.039	0	1	1	0	1	20.583000000000002	83.65	0	1	20.583000000000002	83.65	2.399	2.6327	1	0.7454	0.9545	0.8431	1	0.9804	0.9901	1.9369	2.4958	0.8346	0.15936	0.049108	0.0023409000000000004	0.004991
203	TR1_2_W0001_P0095_T0001_R1_P4_K1_Ch2-Ch1.zen	20150417_STAG1gfpch8_G2G1\MitoSys2\LSM\STAG1-EGFP_G1\DE_W0008_P0002\DE_2_W0008_P0002_T0002\TR1_W0001_P0095\TR1_2_W0001_P0095_T0001_R1_P4_K1_Ch2-Ch1.zen	FA/ISS	20000	30.0	3	x	7	0	0	29.94	100000	2000	Scale	0	2.62	0	0.01	1.73	0	0.01	0.039	0	1	1	0	1	3.602	3.7039999999999997	0	1	3.602	3.7039999999999997	1.1358	1.0319	1	0.064	0.2789	0.1323	1	0.9269	0.9627	0.0959	0.2541	0.1229	0.13893	0.033425	-0.007972199999999999	0.025309
204	TR1_2_W0001_P0095_T0001_R1_P5_K1_Ch2-Ch1.zen	20150417_STAG1gfpch8_G2G1\MitoSys2\LSM\STAG1-EGFP_G1\DE_W0008_P0002\DE_2_W0008_P0002_T0002\TR1_W0001_P0095\TR1_2_W0001_P0095_T0001_R1_P5_K1_Ch2-Ch1.zen	FA/ISS	20000	30.0	3		7	0	0	29.94	100000	2000	Scale	0	2.62	0	0.01	1.73	0	0.01	0.039	0	1	1	0	1	3.264	2.6319999999999997	0	1	3.264	2.6319999999999997	1.1408	1.1166	1	0.0404	0.1165	0.0671	1	0.9053	0.9515	0.0636	0.1146	0.0576	0.22646999999999998	0.12589	0.0023098000000000003	0.089894
205	TR1_2_W0001_P0059_T0001_R1_P1_K1_Ch2-Ch1.zen	20150417_STAG1gfpch8_G2G1\MitoSys2\LSM\STAG1-EGFP_G1\DE_W0008_P0003\DE_2_W0008_P0003_T0001\TR1_W0001_P0059\TR1_2_W0001_P0059_T0001_R1_P1_K1_Ch2-Ch1.zen	FA/ISS	20000	30.0	3		7	0	0	29.94	100000	2000	Scale	0	2.62	0	0.01	1.73	0	0.01	0.039	0	1	1	0	1	19.579	229.60299999999998	0	1	19.579	229.60299999999998	1.4872	1.7233	1	0.7411	0.9838	0.8536	1	0.9931	0.9966	1.156	1.6899	0.8507	0.14709	0.027222000000000003	0.005086600000000001	0.004762
206	TR1_2_W0001_P0059_T0001_R1_P2_K1_Ch2-Ch1.zen	20150417_STAG1gfpch8_G2G1\MitoSys2\LSM\STAG1-EGFP_G1\DE_W0008_P0003\DE_2_W0008_P0003_T0001\TR1_W0001_P0059\TR1_2_W0001_P0059_T0001_R1_P2_K1_Ch2-Ch1.zen	FA/ISS	20000	30.0	3		7	0	0	29.94	100000	2000	Scale	0	2.62	0	0.01	1.73	0	0.01	0.039	0	1	1	0	1	20.519000000000002	250.095	0	1	20.519000000000002	250.095	1.6181	2.5733	1	0.7549	0.9848	0.862	1	0.9932	0.9966	1.2867	2.5299	0.8590000000000001	0.13418	0.042776999999999996	0.0014943	0.0020605999999999997
207	TR1_2_W0001_P0059_T0001_R1_P3_K1_Ch2-Ch1.zen	20150417_STAG1gfpch8_G2G1\MitoSys2\LSM\STAG1-EGFP_G1\DE_W0008_P0003\DE_2_W0008_P0003_T0001\TR1_W0001_P0059\TR1_2_W0001_P0059_T0001_R1_P3_K1_Ch2-Ch1.zen	FA/ISS	20000	30.0	3		7	0	0	29.94	100000	2000	Scale	0	2.62	0	0.01	1.73	0	0.01	0.039	0	1	1	0	1	25.37	322.117	0	1	25.37	322.117	2.2688	2.1151	1	0.7885	0.9884	0.8824	1	0.9938	0.9969	1.8993	2.0827	0.8797	0.086078	0.042107	0.00050409	0.0016932000000000002
208	TR1_2_W0001_P0059_T0001_R1_P4_K1_Ch2-Ch1.zen	20150417_STAG1gfpch8_G2G1\MitoSys2\LSM\STAG1-EGFP_G1\DE_W0008_P0003\DE_2_W0008_P0003_T0001\TR1_W0001_P0059\TR1_2_W0001_P0059_T0001_R1_P4_K1_Ch2-Ch1.zen	FA/ISS	20000	30.0	3		7	0	0	29.94	100000	2000	Scale	0	2.62	0	0.01	1.73	0	0.01	0.039	0	1	1	0	1	4.2589999999999995	6.315	0	1	4.2589999999999995	6.315	1.2408	1.1325	1	0.1448	0.5211	0.2712	1	0.9481	0.9737	0.2234	0.5667	0.2613	0.072632	0.098165	0.0094024	0.04485
209	TR1_2_W0001_P0059_T0001_R1_P5_K1_Ch2-Ch1.zen	20150417_STAG1gfpch8_G2G1\MitoSys2\LSM\STAG1-EGFP_G1\DE_W0008_P0003\DE_2_W0008_P0003_T0001\TR1_W0001_P0059\TR1_2_W0001_P0059_T0001_R1_P5_K1_Ch2-Ch1.zen	FA/ISS	20000	30.0	3		7	0	0	29.94	100000	2000	Scale	0	2.62	0	0.01	1.73	0	0.01	0.039	0	1	1	0	1	3.008	4.772	0	1	3.008	4.772	1.6274	1.5279	1	0.0208	0.39299999999999996	0.0624	1	0.9514	0.9754	0.0589	0.6617	0.06	0.15192999999999998	0.1014	0.033756	0.042376
210	TR1_2_W0001_P0128_T0001_R1_P1_K1_Ch2-Ch1.zen	20150417_STAG1gfpch8_G2G1\MitoSys2\LSM\STAG1-EGFP_G1\DE_W0008_P0003\DE_2_W0008_P0003_T0002\TR1_W0001_P0128\TR1_2_W0001_P0128_T0001_R1_P1_K1_Ch2-Ch1.zen	FA/ISS	20000	30.0	3	x	7	0	0	29.94	100000	2000	Scale	0	2.62	0	0.01	1.73	0	0.01	0.039	0	1	1	0	1	23.088	225.864	0	1	23.088	225.864	1.153	2.224	1	0.7811	0.9838	0.8765	1	0.9917	0.9958	0.9131	2.1831	0.8728	0.12351	0.055986	0.00286	0.0026379999999999997
211	TR1_2_W0001_P0128_T0001_R1_P2_K1_Ch2-Ch1.zen	20150417_STAG1gfpch8_G2G1\MitoSys2\LSM\STAG1-EGFP_G1\DE_W0008_P0003\DE_2_W0008_P0003_T0002\TR1_W0001_P0128\TR1_2_W0001_P0128_T0001_R1_P2_K1_Ch2-Ch1.zen	FA/ISS	20000	30.0	3		7	0	0	29.94	100000	2000	Scale	0	2.62	0	0.01	1.73	0	0.01	0.039	0	1	1	0	1	29.596999999999998	274.401	0	1	29.596999999999998	274.401	1.5924	2.0980000000000003	1	0.8196	0.9858	0.8988	1	0.9912	0.9956	1.3523	2.0592	0.8948	0.13956	0.023063999999999998	0.0043926	0.0068809
212	TR1_2_W0001_P0128_T0001_R1_P3_K1_Ch2-Ch1.zen	20150417_STAG1gfpch8_G2G1\MitoSys2\LSM\STAG1-EGFP_G1\DE_W0008_P0003\DE_2_W0008_P0003_T0002\TR1_W0001_P0128\TR1_2_W0001_P0128_T0001_R1_P3_K1_Ch2-Ch1.zen	FA/ISS	20000	30.0	3		7	0	0	29.94	100000	2000	Scale	0	2.62	0	0.01	1.73	0	0.01	0.039	0	1	1	0	1	29.018	306.814	0	1	29.018	306.814	1.3469	2.1744	1	0.8255	0.988	0.9031	1	0.9923	0.9961	1.1397	2.1409	0.8996	0.11669000000000002	0.020109000000000002	0.0017672	0.0018495999999999999
213	TR1_2_W0001_P0128_T0001_R1_P4_K1_Ch2-Ch1.zen	20150417_STAG1gfpch8_G2G1\MitoSys2\LSM\STAG1-EGFP_G1\DE_W0008_P0003\DE_2_W0008_P0003_T0002\TR1_W0001_P0128\TR1_2_W0001_P0128_T0001_R1_P4_K1_Ch2-Ch1.zen	FA/ISS	20000	30.0	3		7	0	0	29.94	100000	2000	Scale	0	2.62	0	0.01	1.73	0	0.01	0.039	0	1	1	0	1	3.234	11.225	0	1	3.234	11.225	1.3075	1.1252	1	0.036000000000000004	0.7132	0.1459	1	0.9778	0.9888	0.0791	0.7958	0.1439	0.14535	0.082208	-0.0066782	0.021272
214	TR1_2_W0001_P0128_T0001_R1_P5_K1_Ch2-Ch1.zen	20150417_STAG1gfpch8_G2G1\MitoSys2\LSM\STAG1-EGFP_G1\DE_W0008_P0003\DE_2_W0008_P0003_T0002\TR1_W0001_P0128\TR1_2_W0001_P0128_T0001_R1_P5_K1_Ch2-Ch1.zen	FA/ISS	20000	30.0	3		7	0	0	29.94	100000	2000	Scale	0	2.62	0	0.01	1.73	0	0.01	0.039	0	1	1	0	1	2.121	4.477	0	1	2.121	4.477	0.9809	0.9984	1	0.0641	0.3771	-0.1454	1	0.9633	0.9815	0.0624	0.3539	-0.1412	0.27666	0.27105	0.018394	0.046755
215	TR1_2_W0001_P0112_T0001_R1_P1_K1_Ch2-Ch1.zen	20150417_STAG1gfpch8_G2G1\MitoSys2\LSM\STAG1-EGFP_G1\DE_W0008_P0004\DE_2_W0008_P0004_T0002\TR1_W0001_P0112\TR1_2_W0001_P0112_T0001_R1_P1_K1_Ch2-Ch1.zen	FA/ISS	20000	30.0	3		7	0	0	29.94	100000	2000	Scale	0	2.62	0	0.01	1.73	0	0.01	0.039	0	1	1	0	1	15.357000000000001	162.56	0	1	15.357000000000001	162.56	1.4280000000000002	1.6671	1	0.6713	0.977	0.8097	1	0.9925	0.9962	1.0196	1.6241	0.8066	0.21298000000000003	0.049088	0.0048977	0.005943
216	TR1_2_W0001_P0112_T0001_R1_P2_K1_Ch2-Ch1.zen	20150417_STAG1gfpch8_G2G1\MitoSys2\LSM\STAG1-EGFP_G1\DE_W0008_P0004\DE_2_W0008_P0004_T0002\TR1_W0001_P0112\TR1_2_W0001_P0112_T0001_R1_P2_K1_Ch2-Ch1.zen	FA/ISS	20000	30.0	3		7	0	0	29.94	100000	2000	Scale	0	2.62	0	0.01	1.73	0	0.01	0.039	0	1	1	0	1	13.347000000000001	146.79399999999998	0	1	13.347000000000001	146.79399999999998	1.795	3.0223	1	0.6314	0.9731	0.7832	1	0.9924	0.9962	1.2524	2.9461	0.7802	0.24720999999999999	0.064549	0.0036865	0.0039384
217	TR1_2_W0001_P0112_T0001_R1_P3_K1_Ch2-Ch1.zen	20150417_STAG1gfpch8_G2G1\MitoSys2\LSM\STAG1-EGFP_G1\DE_W0008_P0004\DE_2_W0008_P0004_T0002\TR1_W0001_P0112\TR1_2_W0001_P0112_T0001_R1_P3_K1_Ch2-Ch1.zen	FA/ISS	20000	30.0	3		7	0	0	29.94	100000	2000	Scale	0	2.62	0	0.01	1.73	0	0.01	0.039	0	1	1	0	1	15.12	207.044	0	1	15.12	207.044	1.3258	1.5591	1	0.6671	0.9819	0.8091	1	0.9942	0.9971	0.9306	1.5271	0.8068	0.20925	0.035210000000000005	0.007182099999999999	0.004137699999999999
218	TR1_2_W0001_P0112_T0001_R1_P4_K1_Ch2-Ch1.zen	20150417_STAG1gfpch8_G2G1\MitoSys2\LSM\STAG1-EGFP_G1\DE_W0008_P0004\DE_2_W0008_P0004_T0002\TR1_W0001_P0112\TR1_2_W0001_P0112_T0001_R1_P4_K1_Ch2-Ch1.zen	FA/ISS	20000	30.0	3	x	7	0	0	29.94	100000	2000	Scale	0	2.62	0	0.01	1.73	0	0.01	0.039	0	1	1	0	1	2.35	4.993	0	1	2.35	4.993	1.0346	1.0081	1	0.0151	0.4239	-0.0797	1	0.9636	0.9816	0.0108	0.405	-0.0774	0.18600999999999998	0.070243	0.0048537	0.016284
219	TR1_2_W0001_P0112_T0001_R1_P5_K1_Ch2-Ch1.zen	20150417_STAG1gfpch8_G2G1\MitoSys2\LSM\STAG1-EGFP_G1\DE_W0008_P0004\DE_2_W0008_P0004_T0002\TR1_W0001_P0112\TR1_2_W0001_P0112_T0001_R1_P5_K1_Ch2-Ch1.zen	FA/ISS	20000	30.0	3	x	7	0	0	29.94	100000	2000	Scale	0	2.62	0	0.01	1.73	0	0.01	0.039	0	1	1	0	1	3.228	5.1979999999999995	0	1	3.228	5.1979999999999995	1.3577	1.3629	1	0.0371	0.4364	0.1142	1	0.9522	0.9758	0.0827	0.6245	0.1101	0.085625	0.09313400000000001	0.022213999999999998	0.034318
220	TR1_2_W0001_P0146_T0001_R1_P1_K1_Ch2-Ch1.zen	20150417_STAG1gfpch8_G2G1\MitoSys2\LSM\STAG1-EGFP_G1\DE_W0009_P0001\DE_2_W0009_P0001_T0003\TR1_W0001_P0146\TR1_2_W0001_P0146_T0001_R1_P1_K1_Ch2-Ch1.zen	FA/ISS	20000	30.0	3		7	0	0	29.94	100000	2000	Scale	0	2.62	0	0.01	1.73	0	0.01	0.039	0	1	1	0	1	17.923	261.423	0	1	17.923	261.423	1.319	2.1956	1	0.7206	0.9859	0.8425	1	0.9945	0.9972	0.9848	2.1627	0.8401	0.14962	0.053711	0.0013941	0.0020273
221	TR1_2_W0001_P0146_T0001_R1_P2_K1_Ch2-Ch1.zen	20150417_STAG1gfpch8_G2G1\MitoSys2\LSM\STAG1-EGFP_G1\DE_W0009_P0001\DE_2_W0009_P0001_T0003\TR1_W0001_P0146\TR1_2_W0001_P0146_T0001_R1_P2_K1_Ch2-Ch1.zen	FA/ISS	20000	30.0	3		7	0	0	29.94	100000	2000	Scale	0	2.62	0	0.01	1.73	0	0.01	0.039	0	1	1	0	1	18.973	349.649	0	1	18.973	349.649	1.3128	1.5133	1	0.7341	0.9893	0.8521	1	0.9956	0.9978	0.9997	1.4934	0.8502	0.15805999999999998	0.021529	0.0060146	0.005304
222	TR1_2_W0001_P0146_T0001_R1_P3_K1_Ch2-Ch1.zen	20150417_STAG1gfpch8_G2G1\MitoSys2\LSM\STAG1-EGFP_G1\DE_W0009_P0001\DE_2_W0009_P0001_T0003\TR1_W0001_P0146\TR1_2_W0001_P0146_T0001_R1_P3_K1_Ch2-Ch1.zen	FA/ISS	20000	30.0	3		7	0	0	29.94	100000	2000	Scale	0	2.62	0	0.01	1.73	0	0.01	0.039	0	1	1	0	1	10.413	196.503	0	1	10.413	196.503	2.4353	2.296	1	0.5368	0.9814	0.7234	1	0.9959	0.9979	1.5522	2.2547	0.7219	0.13821	0.081798	0.0020377	0.0025765000000000002
223	TR1_2_W0001_P0146_T0001_R1_P4_K1_Ch2-Ch1.zen	20150417_STAG1gfpch8_G2G1\MitoSys2\LSM\STAG1-EGFP_G1\DE_W0009_P0001\DE_2_W0009_P0001_T0003\TR1_W0001_P0146\TR1_2_W0001_P0146_T0001_R1_P4_K1_Ch2-Ch1.zen	FA/ISS	20000	30.0	3		7	0	0	29.94	100000	2000	Scale	0	2.62	0	0.01	1.73	0	0.01	0.039	0	1	1	0	1	2.4330000000000003	5.236000000000001	0	1	2.4330000000000003	5.236000000000001	1.0644	1.0247	1	0.0089	0.4487	-0.0505	1	0.9640000000000001	0.9818	0.0009	0.44	-0.0491	0.34055	0.057905	0.026324	0.017233000000000002
224	TR1_2_W0001_P0146_T0001_R1_P5_K1_Ch2-Ch1.zen	20150417_STAG1gfpch8_G2G1\MitoSys2\LSM\STAG1-EGFP_G1\DE_W0009_P0001\DE_2_W0009_P0001_T0003\TR1_W0001_P0146\TR1_2_W0001_P0146_T0001_R1_P5_K1_Ch2-Ch1.zen	FA/ISS	20000	30.0	3		7	0	0	29.94	100000	2000	Scale	0	2.62	0	0.01	1.73	0	0.01	0.039	0	1	1	0	1	2.134	3.847	0	1	2.134	3.847	1.0807	1.031	1	0.0577	0.3002	-0.1287	1	0.9572	0.9784	0.0367	0.2921	-0.1236	0.3687	0.11700999999999999	0.016794999999999997	0.023088
225	TR1_2_W0001_P0096_T0001_R1_P1_K1_Ch2-Ch1.zen	20150417_STAG1gfpch8_G2G1\MitoSys2\LSM\STAG1-EGFP_G1\DE_W0009_P0002\DE_2_W0009_P0002_T0002\TR1_W0001_P0096\TR1_2_W0001_P0096_T0001_R1_P1_K1_Ch2-Ch1.zen	FA/ISS	20000	30.0	3	x	7	0	0	29.94	100000	2000	Scale	0	2.62	0	0.01	1.73	0	0.01	0.039	0	1	1	0	1	7.226	53.762	0	1	7.226	53.762	1.2836	1.0817	1	0.4006	0.9362	0.6111	1	0.9895	0.9947	0.5735	1.0031	0.6077	0.048691000000000005	0.07109700000000001	0.00214	0.0084035
226	TR1_2_W0001_P0096_T0001_R1_P2_K1_Ch2-Ch1.zen	20150417_STAG1gfpch8_G2G1\MitoSys2\LSM\STAG1-EGFP_G1\DE_W0009_P0002\DE_2_W0009_P0002_T0002\TR1_W0001_P0096\TR1_2_W0001_P0096_T0001_R1_P2_K1_Ch2-Ch1.zen	FA/ISS	20000	30.0	3		7	0	0	29.94	100000	2000	Scale	0	2.62	0	0.01	1.73	0	0.01	0.039	0	1	1	0	1	17.285999999999998	103.87700000000001	0	1	17.285999999999998	103.87700000000001	1.2346	1.794	1	0.7118	0.9653	0.8285	1	0.9868	0.9934	0.9034	1.7244	0.823	0.15335	0.047452999999999995	0.001018	0.0045679
227	TR1_2_W0001_P0096_T0001_R1_P3_K1_Ch2-Ch1.zen	20150417_STAG1gfpch8_G2G1\MitoSys2\LSM\STAG1-EGFP_G1\DE_W0009_P0002\DE_2_W0009_P0002_T0002\TR1_W0001_P0096\TR1_2_W0001_P0096_T0001_R1_P3_K1_Ch2-Ch1.zen	FA/ISS	20000	30.0	3		7	0	0	29.94	100000	2000	Scale	0	2.62	0	0.01	1.73	0	0.01	0.039	0	1	1	0	1	17.276	125.25299999999999	0	1	17.276	125.25299999999999	1.5665	1.5406	1	0.7070000000000001	0.9713	0.8282	1	0.9893	0.9946	1.1734	1.4871	0.8237	0.16498	0.041549	0.00090885	0.0018461999999999999
228	TR1_2_W0001_P0096_T0001_R1_P4_K1_Ch2-Ch1.zen	20150417_STAG1gfpch8_G2G1\MitoSys2\LSM\STAG1-EGFP_G1\DE_W0009_P0002\DE_2_W0009_P0002_T0002\TR1_W0001_P0096\TR1_2_W0001_P0096_T0001_R1_P4_K1_Ch2-Ch1.zen	FA/ISS	20000	30.0	3		7	0	0	29.94	100000	2000	Scale	0	2.62	0	0.01	1.73	0	0.01	0.039	0	1	1	0	1	3.355	4.25	0	1	3.355	4.25	1.0718	1.1474	1	0.0477	0.3461	0.1275	1	0.9389	0.9689	0.0619	0.3907	0.1208	0.21878000000000003	0.069151	0.0050497	0.038278
229	TR1_2_W0001_P0096_T0001_R1_P5_K1_Ch2-Ch1.zen	20150417_STAG1gfpch8_G2G1\MitoSys2\LSM\STAG1-EGFP_G1\DE_W0009_P0002\DE_2_W0009_P0002_T0002\TR1_W0001_P0096\TR1_2_W0001_P0096_T0001_R1_P5_K1_Ch2-Ch1.zen	FA/ISS	20000	30.0	3	x	7	0	0	29.94	100000	2000	Scale	0	2.62	0	0.01	1.73	0	0.01	0.039	0	1	1	0	1	1.694	1.7109999999999999	0	1	1.694	1.7109999999999999	0.9918	0.9514	1	0.2999	0.0013	0.0073	1	0.9241	0.9613	0.3042	0.0054	0.0285	0.1839	0.13202	0.10655	0.08165700000000001
230	TR1_2_W0001_P0060_T0001_R1_P1_K1_Ch2-Ch1.zen	20150417_STAG1gfpch8_G2G1\MitoSys2\LSM\STAG1-EGFP_G1\DE_W0009_P0003\DE_2_W0009_P0003_T0001\TR1_W0001_P0060\TR1_2_W0001_P0060_T0001_R1_P1_K1_Ch2-Ch1.zen	FA/ISS	20000	30.0	3	x	7	0	0	29.94	100000	2000	Scale	0	2.62	0	0.01	1.73	0	0.01	0.039	0	1	1	0	1	6.343	30.906999999999996	0	1	6.343	30.906999999999996	1.7046	1.2415	1	0.3317	0.8897	0.5404	1	0.9842	0.9921	0.7201	1.0947	0.5359	0.053376	0.071494	0.0018654	0.015314
231	TR1_2_W0001_P0060_T0001_R1_P2_K1_Ch2-Ch1.zen	20150417_STAG1gfpch8_G2G1\MitoSys2\LSM\STAG1-EGFP_G1\DE_W0009_P0003\DE_2_W0009_P0003_T0001\TR1_W0001_P0060\TR1_2_W0001_P0060_T0001_R1_P2_K1_Ch2-Ch1.zen	FA/ISS	20000	30.0	3		7	0	0	29.94	100000	2000	Scale	0	2.62	0	0.01	1.73	0	0.01	0.039	0	1	1	0	1	11.107000000000001	52.232	0	1	11.107000000000001	52.232	1.3253	1.5837	1	0.5707	0.9299	0.7281	1	0.983	0.9915	0.8115	1.4666	0.7217	0.06969600000000001	0.020590999999999998	0.0045656	0.0036146
232	TR1_2_W0001_P0060_T0001_R1_P3_K1_Ch2-Ch1.zen	20150417_STAG1gfpch8_G2G1\MitoSys2\LSM\STAG1-EGFP_G1\DE_W0009_P0003\DE_2_W0009_P0003_T0001\TR1_W0001_P0060\TR1_2_W0001_P0060_T0001_R1_P3_K1_Ch2-Ch1.zen	FA/ISS	20000	30.0	3		7	0	0	29.94	100000	2000	Scale	0	2.62	0	0.01	1.73	0	0.01	0.039	0	1	1	0	1	7.086	31.553	0	1	7.086	31.553	1.1633	1.5822	1	0.3902	0.8882	0.5879	1	0.9819	0.9909	0.4892	1.4101	0.5822	0.13852	0.058404	0.0007112	0.0062339
233	TR1_2_W0001_P0060_T0001_R1_P4_K1_Ch2-Ch1.zen	20150417_STAG1gfpch8_G2G1\MitoSys2\LSM\STAG1-EGFP_G1\DE_W0009_P0003\DE_2_W0009_P0003_T0001\TR1_W0001_P0060\TR1_2_W0001_P0060_T0001_R1_P4_K1_Ch2-Ch1.zen	FA/ISS	20000	30.0	3		7	0	0	29.94	100000	2000	Scale	0	2.62	0	0.01	1.73	0	0.01	0.039	0	1	1	0	1	2.569	2.655	0	1	2.569	2.655	0.9606	1.1118	1	0.0014	0.1173	-0.0052	1	0.9248	0.9616	0.001	0.1243	-0.0046	0.30827	0.12814	0.056094000000000005	0.041587
234	TR1_2_W0001_P0060_T0001_R1_P5_K1_Ch2-Ch1.zen	20150417_STAG1gfpch8_G2G1\MitoSys2\LSM\STAG1-EGFP_G1\DE_W0009_P0003\DE_2_W0009_P0003_T0001\TR1_W0001_P0060\TR1_2_W0001_P0060_T0001_R1_P5_K1_Ch2-Ch1.zen	FA/ISS	20000	30.002	3	x	7	0	0	29.94	100000	2000	Scale	0	2.62	0	0.01	1.73	0	0.01	0.039	0	1	1	0	1	1.798	1.456	0	1	1.798	1.456	1.2231	1.2989	1	0.2252	0.0501	0.0997	1	0.9051	0.9514	0.1154	-0.0085	0.1224	0.23551	0.16147	0.041672	0.17586
235	TR1_2_W0001_P0129_T0001_R1_P1_K1_Ch2-Ch1.zen	20150417_STAG1gfpch8_G2G1\MitoSys2\LSM\STAG1-EGFP_G1\DE_W0009_P0003\DE_2_W0009_P0003_T0002\TR1_W0001_P0129\TR1_2_W0001_P0129_T0001_R1_P1_K1_Ch2-Ch1.zen	FA/ISS	20000	30.0	3		7	0	0	29.94	100000	2000	Scale	0	2.62	0	0.01	1.73	0	0.01	0.039	0	1	1	0	1	9.42	130.225	0	1	9.42	130.225	1.3798	1.2042	1	0.5104	0.9733	0.7034	1	0.9944	0.9972	0.7711	1.1675	0.7014	0.037614999999999996	0.081166	0.0022517	0.0033191
236	TR1_2_W0001_P0129_T0001_R1_P2_K1_Ch2-Ch1.zen	20150417_STAG1gfpch8_G2G1\MitoSys2\LSM\STAG1-EGFP_G1\DE_W0009_P0003\DE_2_W0009_P0003_T0002\TR1_W0001_P0129\TR1_2_W0001_P0129_T0001_R1_P2_K1_Ch2-Ch1.zen	FA/ISS	20000	30.0	3		7	0	0	29.94	100000	2000	Scale	0	2.62	0	0.01	1.73	0	0.01	0.039	0	1	1	0	1	8.908	156.084	0	1	8.908	156.084	1.6735	1.4935	1	0.4859	0.9773	0.6875	1	0.9956	0.9978	0.9416	1.4578	0.6859999999999999	0.041767	0.071117	0.0014702	0.0027878
237	TR1_2_W0001_P0129_T0001_R1_P3_K1_Ch2-Ch1.zen	20150417_STAG1gfpch8_G2G1\MitoSys2\LSM\STAG1-EGFP_G1\DE_W0009_P0003\DE_2_W0009_P0003_T0002\TR1_W0001_P0129\TR1_2_W0001_P0129_T0001_R1_P3_K1_Ch2-Ch1.zen	FA/ISS	20000	30.0	3		7	0	0	29.94	100000	2000	Scale	0	2.62	0	0.01	1.73	0	0.01	0.039	0	1	1	0	1	6.547999999999999	116.154	0	1	6.547999999999999	116.154	1.3016	1.1119	1	0.3526	0.97	0.5823	1	0.9956	0.9978	0.5205	1.0748	0.581	0.043226	0.080532	0.0017596	0.0034059
238	TR1_2_W0001_P0129_T0001_R1_P4_K1_Ch2-Ch1.zen	20150417_STAG1gfpch8_G2G1\MitoSys2\LSM\STAG1-EGFP_G1\DE_W0009_P0003\DE_2_W0009_P0003_T0002\TR1_W0001_P0129\TR1_2_W0001_P0129_T0001_R1_P4_K1_Ch2-Ch1.zen	FA/ISS	20000	30.0	3		7	0	0	29.94	100000	2000	Scale	0	2.62	0	0.01	1.73	0	0.01	0.039	0	1	1	0	1	2.286	5.625	0	1	2.286	5.625	1.2749	1.0519	1	0.032	0.4767	-0.111	1	0.9686	0.9842	-0.0189	0.4863	-0.1085	0.19751	0.17072	0.016832	0.049701999999999996
239	TR1_2_W0001_P0129_T0001_R1_P5_K1_Ch2-Ch1.zen	20150417_STAG1gfpch8_G2G1\MitoSys2\LSM\STAG1-EGFP_G1\DE_W0009_P0003\DE_2_W0009_P0003_T0002\TR1_W0001_P0129\TR1_2_W0001_P0129_T0001_R1_P5_K1_Ch2-Ch1.zen	FA/ISS	20000	30.0	3		7	0	0	29.94	100000	2000	Scale	0	2.62	0	0.01	1.73	0	0.01	0.039	0	1	1	0	1	2.354	2.708	0	1	2.354	2.708	0.9787	1.1177	1	0.0165	0.1285	-0.0373	1	0.9325	0.9657	0.0151	0.139	-0.0335	0.26141	0.16639	0.090527	0.042642
240	TR1_2_W0001_P0113_T0001_R1_P1_K1_Ch2-Ch1.zen	20150417_STAG1gfpch8_G2G1\MitoSys2\LSM\STAG1-EGFP_G1\DE_W0009_P0004\DE_2_W0009_P0004_T0002\TR1_W0001_P0113\TR1_2_W0001_P0113_T0001_R1_P1_K1_Ch2-Ch1.zen	FA/ISS	20000	30.0	3		7	0	0	29.94	100000	2000	Scale	0	2.62	0	0.01	1.73	0	0.01	0.039	0	1	1	0	1	12.870999999999999	104.962	0	1	12.870999999999999	104.962	1.3531	1.7862	1	0.6202	0.9636	0.7729	1	0.9899	0.9949	0.8957	1.7185	0.7689	0.20485	0.039245	0.007374600000000001	0.0095361
241	TR1_2_W0001_P0113_T0001_R1_P2_K1_Ch2-Ch1.zen	20150417_STAG1gfpch8_G2G1\MitoSys2\LSM\STAG1-EGFP_G1\DE_W0009_P0004\DE_2_W0009_P0004_T0002\TR1_W0001_P0113\TR1_2_W0001_P0113_T0001_R1_P2_K1_Ch2-Ch1.zen	FA/ISS	20000	30.0	3		7	0	0	29.94	100000	2000	Scale	0	2.62	0	0.01	1.73	0	0.01	0.039	0	1	1	0	1	6.6339999999999995	50.746	0	1	6.6339999999999995	50.746	1.4458	1.679	1	0.3583	0.9298	0.5757	1	0.9896	0.9948	0.6166	1.5665	0.5726	0.043171	0.05675	0.0020147000000000003	0.005036
242	TR1_2_W0001_P0113_T0001_R1_P3_K1_Ch2-Ch1.zen	20150417_STAG1gfpch8_G2G1\MitoSys2\LSM\STAG1-EGFP_G1\DE_W0009_P0004\DE_2_W0009_P0004_T0002\TR1_W0001_P0113\TR1_2_W0001_P0113_T0001_R1_P3_K1_Ch2-Ch1.zen	FA/ISS	20000	30.0	3		7	0	0	29.94	100000	2000	Scale	0	2.62	0	0.01	1.73	0	0.01	0.039	0	1	1	0	1	11.888	108.35600000000001	0	1	11.888	108.35600000000001	1.9726	2.1851	1	0.5924	0.9661	0.7558	1	0.9913	0.9956	1.3294	2.1111	0.7525	0.2493	0.097703	0.0023635	0.0032049
243	TR1_2_W0001_P0113_T0001_R1_P4_K1_Ch2-Ch1.zen	20150417_STAG1gfpch8_G2G1\MitoSys2\LSM\STAG1-EGFP_G1\DE_W0009_P0004\DE_2_W0009_P0004_T0002\TR1_W0001_P0113\TR1_2_W0001_P0113_T0001_R1_P4_K1_Ch2-Ch1.zen	FA/ISS	20000	30.0	3		7	0	0	29.94	100000	2000	Scale	0	2.62	0	0.01	1.73	0	0.01	0.039	0	1	1	0	1	3.216	2.713	0	1	3.216	2.713	1.2594	1.1441	1	0.0376	0.1288	0.0632	1	0.9092	0.9535	0.0701	0.1328	0.0549	0.14409	0.16328	-0.00043916	0.14159000000000002
244	TR1_2_W0001_P0113_T0001_R1_P5_K1_Ch2-Ch1.zen	20150417_STAG1gfpch8_G2G1\MitoSys2\LSM\STAG1-EGFP_G1\DE_W0009_P0004\DE_2_W0009_P0004_T0002\TR1_W0001_P0113\TR1_2_W0001_P0113_T0001_R1_P5_K1_Ch2-Ch1.zen	FA/ISS	20000	30.0	3		7	0	0	29.94	100000	2000	Scale	0	2.62	0	0.01	1.73	0	0.01	0.039	0	1	1	0	1	3.18	3.31	0	1	3.18	3.31	1.2779	1.4182	1	0.0459	0.22	0.0682	1	0.9247	0.9616	0.0449	0.3342	0.0617	0.29848	0.28406	0.013347	0.11185
245	TR1_2_W0001_P0077_T0001_R1_P1_K1_Ch2-Ch1.zen	20150417_STAG1gfpch8_G2G1\MitoSys2\LSM\STAG1-EGFP_G1\DE_W0010_P0001\DE_2_W0010_P0001_T0002\TR1_W0001_P0077\TR1_2_W0001_P0077_T0001_R1_P1_K1_Ch2-Ch1.zen	FA/ISS	20000	30.0	3	x	7	0	0	29.94	100000	2000	Scale	0	2.62	0	0.01	1.73	0	0.01	0.039	0	1	1	0	1	7.361000000000001	44.556999999999995	0	1	7.361000000000001	44.556999999999995	1.3884	1.1232	1	0.409	0.9236	0.6137	1	0.9872	0.9936	0.6523	1.0264	0.6096	0.023718	0.053688	0.0039792000000000004	0.006760600000000001
246	TR1_2_W0001_P0077_T0001_R1_P2_K1_Ch2-Ch1.zen	20150417_STAG1gfpch8_G2G1\MitoSys2\LSM\STAG1-EGFP_G1\DE_W0010_P0001\DE_2_W0010_P0001_T0002\TR1_W0001_P0077\TR1_2_W0001_P0077_T0001_R1_P2_K1_Ch2-Ch1.zen	FA/ISS	20000	30.0	3		7	0	0	29.94	100000	2000	Scale	0	2.62	0	0.01	1.73	0	0.01	0.039	0	1	1	0	1	14.270999999999999	67.075	0	1	14.270999999999999	67.075	1.6027	3.3191	1	0.6579999999999999	0.9421	0.7869	1	0.9819	0.9909	1.1385	3.139	0.7795	0.19042	0.06705499999999999	0.00014027	0.007405
247	TR1_2_W0001_P0077_T0001_R1_P3_K1_Ch2-Ch1.zen	20150417_STAG1gfpch8_G2G1\MitoSys2\LSM\STAG1-EGFP_G1\DE_W0010_P0001\DE_2_W0010_P0001_T0002\TR1_W0001_P0077\TR1_2_W0001_P0077_T0001_R1_P3_K1_Ch2-Ch1.zen	FA/ISS	20000	30.0	3		7	0	0	29.94	100000	2000	Scale	0	2.62	0	0.01	1.73	0	0.01	0.039	0	1	1	0	1	16.916	72.435	0	1	16.916	72.435	1.5644	2.3759	1	0.7024	0.9481	0.8156	1	0.981	0.9905	1.1647	2.247	0.8076	0.2399	0.064011	0.0038722	0.0040898
248	TR1_2_W0001_P0077_T0001_R1_P4_K1_Ch2-Ch1.zen	20150417_STAG1gfpch8_G2G1\MitoSys2\LSM\STAG1-EGFP_G1\DE_W0010_P0001\DE_2_W0010_P0001_T0002\TR1_W0001_P0077\TR1_2_W0001_P0077_T0001_R1_P4_K1_Ch2-Ch1.zen	FA/ISS	20000	30.0	3	x	7	0	0	29.94	100000	2000	Scale	0	2.62	0	0.01	1.73	0	0.01	0.039	0	1	1	0	1	4.3180000000000005	4.149	0	1	4.3180000000000005	4.149	1.7536	1.8771	1	0.14800000000000002	0.3204	0.21600000000000003	1	0.9186	0.9584	0.4116	0.6692	0.2005	0.086171	0.11671	0.028204000000000003	0.091164
249	TR1_2_W0001_P0077_T0001_R1_P5_K1_Ch2-Ch1.zen	20150417_STAG1gfpch8_G2G1\MitoSys2\LSM\STAG1-EGFP_G1\DE_W0010_P0001\DE_2_W0010_P0001_T0002\TR1_W0001_P0077\TR1_2_W0001_P0077_T0001_R1_P5_K1_Ch2-Ch1.zen	FA/ISS	20000	30.0	3	x	7	0	0	29.94	100000	2000	Scale	0	2.62	0	0.01	1.73	0	0.01	0.039	0	1	1	0	1	3.109	2.213	0	1	3.109	2.213	0.9085	0.9011	1	0.033	0.0558	0.0388	1	0.8907	0.9438	0.0064	0.003	0.0309	0.31572	0.2508	0.027170999999999997	0.20461
250	TR1_2_W0001_P0147_T0001_R1_P1_K1_Ch2-Ch1.zen	20150417_STAG1gfpch8_G2G1\MitoSys2\LSM\STAG1-EGFP_G1\DE_W0010_P0001\DE_2_W0010_P0001_T0003\TR1_W0001_P0147\TR1_2_W0001_P0147_T0001_R1_P1_K1_Ch2-Ch1.zen	FA/ISS	20000	30.0	3		7	0	0	29.94	100000	2000	Scale	0	2.62	0	0.01	1.73	0	0.01	0.039	0	1	1	0	1	38.353	338.848	0	1	38.353	338.848	1.3963	2.1302	1	0.8653	0.9888	0.925	1	0.9906	0.9953	1.2332	2.0949	0.9206	0.098414	0.018992	0.0020669	0.0014283
251	TR1_2_W0001_P0147_T0001_R1_P2_K1_Ch2-Ch1.zen	20150417_STAG1gfpch8_G2G1\MitoSys2\LSM\STAG1-EGFP_G1\DE_W0010_P0001\DE_2_W0010_P0001_T0003\TR1_W0001_P0147\TR1_2_W0001_P0147_T0001_R1_P2_K1_Ch2-Ch1.zen	FA/ISS	20000	30.0	3		7	0	0	29.94	100000	2000	Scale	0	2.62	0	0.01	1.73	0	0.01	0.039	0	1	1	0	1	31.378	235.817	0	1	31.378	235.817	1.3285	1.8653	1	0.835	0.9841	0.9065	1	0.9891	0.9946	1.1344	1.8246	0.9015	0.14603	0.026613	0.0048687	0.0057205
252	TR1_2_W0001_P0147_T0001_R1_P3_K1_Ch2-Ch1.zen	20150417_STAG1gfpch8_G2G1\MitoSys2\LSM\STAG1-EGFP_G1\DE_W0010_P0001\DE_2_W0010_P0001_T0003\TR1_W0001_P0147\TR1_2_W0001_P0147_T0001_R1_P3_K1_Ch2-Ch1.zen	FA/ISS	20000	30.0	3		7	0	0	29.94	100000	2000	Scale	0	2.62	0	0.01	1.73	0	0.01	0.039	0	1	1	0	1	37.665	304.543	0	1	37.665	304.543	1.7284	2.1163	1	0.8604	0.9877	0.9218	1	0.9901	0.995	1.5333	2.0769	0.9172	0.10207000000000001	0.019591	0.0011480000000000001	0.001697
253	TR1_2_W0001_P0147_T0001_R1_P4_K1_Ch2-Ch1.zen	20150417_STAG1gfpch8_G2G1\MitoSys2\LSM\STAG1-EGFP_G1\DE_W0010_P0001\DE_2_W0010_P0001_T0003\TR1_W0001_P0147\TR1_2_W0001_P0147_T0001_R1_P4_K1_Ch2-Ch1.zen	FA/ISS	20000	30.0	3		7	0	0	29.94	100000	2000	Scale	0	2.62	0	0.01	1.73	0	0.01	0.039	0	1	1	0	1	2.303	3.682	0	1	2.303	3.682	0.9594	0.9771	1	0.0241	0.2826	-0.071	1	0.9515	0.9754	0.0241	0.2459	-0.0679	0.54182	0.33237	0.040725	0.026792000000000003
254	TR1_2_W0001_P0147_T0001_R1_P5_K1_Ch2-Ch1.zen	20150417_STAG1gfpch8_G2G1\MitoSys2\LSM\STAG1-EGFP_G1\DE_W0010_P0001\DE_2_W0010_P0001_T0003\TR1_W0001_P0147\TR1_2_W0001_P0147_T0001_R1_P5_K1_Ch2-Ch1.zen	FA/ISS	20000	30.0	3	x	7	0	0	29.94	100000	2000	Scale	0	2.62	0	0.01	1.73	0	0.01	0.039	0	1	1	0	1	3.4739999999999998	9.023	0	1	3.4739999999999998	9.023	1.8323	1.7379	1	0.0497	0.6291	0.1464	1	0.9703	0.985	0.1604	1.1614	0.1437	0.17375	0.048755	0.016593	0.020087999999999998
255	TR1_2_W0001_P0097_T0001_R1_P1_K1_Ch2-Ch1.zen	20150417_STAG1gfpch8_G2G1\MitoSys2\LSM\STAG1-EGFP_G1\DE_W0010_P0002\DE_2_W0010_P0002_T0002\TR1_W0001_P0097\TR1_2_W0001_P0097_T0001_R1_P1_K1_Ch2-Ch1.zen	FA/ISS	20000	30.0	3		7	0	0	29.94	100000	2000	Scale	0	2.62	0	0.01	1.73	0	0.01	0.039	0	1	1	0	1	17.75	174.515	0	1	17.75	174.515	1.7881	2.7747	1	0.7139	0.9779	0.835	1	0.9917	0.9958	1.3678	2.7112	0.8315	0.17901	0.054814	0.003268	0.0037863
256	TR1_2_W0001_P0097_T0001_R1_P2_K1_Ch2-Ch1.zen	20150417_STAG1gfpch8_G2G1\MitoSys2\LSM\STAG1-EGFP_G1\DE_W0010_P0002\DE_2_W0010_P0002_T0002\TR1_W0001_P0097\TR1_2_W0001_P0097_T0001_R1_P2_K1_Ch2-Ch1.zen	FA/ISS	20000	30.0	3		7	0	0	29.94	100000	2000	Scale	0	2.62	0	0.01	1.73	0	0.01	0.039	0	1	1	0	1	18.775	205.745	0	1	18.775	205.745	1.7867	2.0484	1	0.7318	0.9822	0.8475	1	0.9927	0.9964	1.3975	2.0065	0.8444	0.1647	0.048011	0.0027876	0.0028754
257	TR1_2_W0001_P0097_T0001_R1_P3_K1_Ch2-Ch1.zen	20150417_STAG1gfpch8_G2G1\MitoSys2\LSM\STAG1-EGFP_G1\DE_W0010_P0002\DE_2_W0010_P0002_T0002\TR1_W0001_P0097\TR1_2_W0001_P0097_T0001_R1_P3_K1_Ch2-Ch1.zen	FA/ISS	20000	30.0	3		7	0	0	29.94	100000	2000	Scale	0	2.62	0	0.01	1.73	0	0.01	0.039	0	1	1	0	1	18.439	223.701	0	1	18.439	223.701	1.3492	1.8084	1	0.7247	0.9828	0.8439	1	0.9932	0.9966	1.02	1.7726	0.841	0.16492	0.031373000000000005	0.0076018	0.0058841
258	TR1_2_W0001_P0097_T0001_R1_P4_K1_Ch2-Ch1.zen	20150417_STAG1gfpch8_G2G1\MitoSys2\LSM\STAG1-EGFP_G1\DE_W0010_P0002\DE_2_W0010_P0002_T0002\TR1_W0001_P0097\TR1_2_W0001_P0097_T0001_R1_P4_K1_Ch2-Ch1.zen	FA/ISS	20000	30.0	3		7	0	0	29.94	100000	2000	Scale	0	2.62	0	0.01	1.73	0	0.01	0.039	0	1	1	0	1	3.3760000000000003	5.612	0	1	3.3760000000000003	5.612	1.1351	1.0103	1	0.0502	0.47700000000000004	0.1503	1	0.9536	0.9765	0.0757	0.4497	0.145	0.21369000000000002	0.1356	0.0096189	0.040851
259	TR1_2_W0001_P0097_T0001_R1_P5_K1_Ch2-Ch1.zen	20150417_STAG1gfpch8_G2G1\MitoSys2\LSM\STAG1-EGFP_G1\DE_W0010_P0002\DE_2_W0010_P0002_T0002\TR1_W0001_P0097\TR1_2_W0001_P0097_T0001_R1_P5_K1_Ch2-Ch1.zen	FA/ISS	20000	30.0	3		7	0	0	29.94	100000	2000	Scale	0	2.62	0	0.01	1.73	0	0.01	0.039	0	1	1	0	1	2.362	2.151	0	1	2.362	2.151	1.054	1.0245	1	0.0155	0.0358	-0.0229	1	0.9162	0.9572	0.0081	0.0246	-0.0178	0.43038000000000004	0.094137	0.08923400000000001	0.040624
260	TR1_2_W0001_P0078_T0001_R1_P1_K1_Ch2-Ch1.zen	20150417_STAG1gfpch8_G2G1\MitoSys2\LSM\STAG1-EGFP_G1\DE_W0011_P0001\DE_2_W0011_P0001_T0002\TR1_W0001_P0078\TR1_2_W0001_P0078_T0001_R1_P1_K1_Ch2-Ch1.zen	FA/ISS	20000	30.0	3		7	0	0	29.94	100000	2000	Scale	0	2.62	0	0.01	1.73	0	0.01	0.039	0	1	1	0	1	14.464	165.662	0	1	14.464	165.662	2.0007	1.8709	1	0.6585	0.9778	0.802	1	0.9931	0.9965	1.4612	1.8244	0.7992	0.14475	0.045614999999999996	0.0011898	0.0018123000000000002
261	TR1_2_W0001_P0078_T0001_R1_P2_K1_Ch2-Ch1.zen	20150417_STAG1gfpch8_G2G1\MitoSys2\LSM\STAG1-EGFP_G1\DE_W0011_P0001\DE_2_W0011_P0001_T0002\TR1_W0001_P0078\TR1_2_W0001_P0078_T0001_R1_P2_K1_Ch2-Ch1.zen	FA/ISS	20000	30.0	3	x	7	0	0	29.94	100000	2000	Scale	0	2.62	0	0.01	1.73	0	0.01	0.039	0	1	1	0	1	5.367999999999999	55.085	0	1	5.367999999999999	55.085	1.2863	0.9611	1	0.2581	0.9382	0.4905	1	0.9924	0.9962	0.3989	0.8923	0.4886	0.023167	0.048327999999999996	0.0017590999999999998	0.0043281000000000005
262	TR1_2_W0001_P0078_T0001_R1_P3_K1_Ch2-Ch1.zen	20150417_STAG1gfpch8_G2G1\MitoSys2\LSM\STAG1-EGFP_G1\DE_W0011_P0001\DE_2_W0011_P0001_T0002\TR1_W0001_P0078\TR1_2_W0001_P0078_T0001_R1_P3_K1_Ch2-Ch1.zen	FA/ISS	20000	30.0	3		7	0	0	29.94	100000	2000	Scale	0	2.62	0	0.01	1.73	0	0.01	0.039	0	1	1	0	1	13.834000000000001	192.035	0	1	13.834000000000001	192.035	1.8409	2.3035	1	0.6481	0.9806	0.7967	1	0.9941	0.9971	1.3167	2.258	0.7944	0.1639	0.057279	0.0016820000000000001	0.0021848
263	TR1_2_W0001_P0078_T0001_R1_P4_K1_Ch2-Ch1.zen	20150417_STAG1gfpch8_G2G1\MitoSys2\LSM\STAG1-EGFP_G1\DE_W0011_P0001\DE_2_W0011_P0001_T0002\TR1_W0001_P0078\TR1_2_W0001_P0078_T0001_R1_P4_K1_Ch2-Ch1.zen	FA/ISS	20000	29.999000000000002	3	x	7	0	0	29.94	100000	2000	Scale	0	2.62	0	0.01	1.73	0	0.01	0.039	0	1	1	0	1	1.7180000000000002	2.0469999999999997	0	1	1.7180000000000002	2.0469999999999997	1.0431	1.0102	1	0.2852	0.0232	-0.0808	1	0.9357	0.9673	0.2616	0.0152	-0.0634	0.070656	0.09245700000000001	0.055286	0.084378
264	TR1_2_W0001_P0078_T0001_R1_P5_K1_Ch2-Ch1.zen	20150417_STAG1gfpch8_G2G1\MitoSys2\LSM\STAG1-EGFP_G1\DE_W0011_P0001\DE_2_W0011_P0001_T0002\TR1_W0001_P0078\TR1_2_W0001_P0078_T0001_R1_P5_K1_Ch2-Ch1.zen	FA/ISS	20000	30.0	3	x	7	0	0	29.94	100000	2000	Scale	0	2.62	0	0.01	1.73	0	0.01	0.039	0	1	1	0	1	3.8089999999999997	4.349	0	1	3.8089999999999997	4.349	1.1378	1.0854	1	0.0941	0.3597	0.1831	1	0.9331	0.966	0.1339	0.3653	0.1727	0.095329	0.043983	0.041482	0.022414
265	TR1_2_W0001_P0148_T0001_R1_P1_K1_Ch2-Ch1.zen	20150417_STAG1gfpch8_G2G1\MitoSys2\LSM\STAG1-EGFP_G1\DE_W0011_P0001\DE_2_W0011_P0001_T0003\TR1_W0001_P0148\TR1_2_W0001_P0148_T0001_R1_P1_K1_Ch2-Ch1.zen	FA/ISS	20000	30.0	3		7	0	0	29.94	100000	2000	Scale	0	2.62	0	0.01	1.73	0	0.01	0.039	0	1	1	0	1	9.124	71.921	0	1	9.124	71.921	1.5759999999999998	1.8152	1	0.4936	0.9492	0.6831	1	0.9899	0.9949	0.8852	1.7244	0.6795	0.037735000000000005	0.033460000000000004	0.0013722	0.0025118000000000002
266	TR1_2_W0001_P0148_T0001_R1_P2_K1_Ch2-Ch1.zen	20150417_STAG1gfpch8_G2G1\MitoSys2\LSM\STAG1-EGFP_G1\DE_W0011_P0001\DE_2_W0011_P0001_T0003\TR1_W0001_P0148\TR1_2_W0001_P0148_T0001_R1_P2_K1_Ch2-Ch1.zen	FA/ISS	20000	30.0	3		7	0	0	29.94	100000	2000	Scale	0	2.62	0	0.01	1.73	0	0.01	0.039	0	1	1	0	1	8.913	84.56	0	1	8.913	84.56	1.2957	1.9534	1	0.4917	0.9563	0.685	1	0.9913	0.9957	0.6938	1.8723	0.682	0.057710000000000004	0.02779	0.0013445	0.0042363
267	TR1_2_W0001_P0148_T0001_R1_P3_K1_Ch2-Ch1.zen	20150417_STAG1gfpch8_G2G1\MitoSys2\LSM\STAG1-EGFP_G1\DE_W0011_P0001\DE_2_W0011_P0001_T0003\TR1_W0001_P0148\TR1_2_W0001_P0148_T0001_R1_P3_K1_Ch2-Ch1.zen	FA/ISS	20000	30.0	3		7	0	0	29.94	100000	2000	Scale	0	2.62	0	0.01	1.73	0	0.01	0.039	0	1	1	0	1	10.685	76.984	0	1	10.685	76.984	1.4718	1.7997	1	0.5563	0.9522	0.7273	1	0.9889	0.9944	0.9025	1.7128	0.7232	0.17486	0.031869	0.00098424	0.0035207999999999997
268	TR1_2_W0001_P0148_T0001_R1_P4_K1_Ch2-Ch1.zen	20150417_STAG1gfpch8_G2G1\MitoSys2\LSM\STAG1-EGFP_G1\DE_W0011_P0001\DE_2_W0011_P0001_T0003\TR1_W0001_P0148\TR1_2_W0001_P0148_T0001_R1_P4_K1_Ch2-Ch1.zen	FA/ISS	20000	29.999000000000002	3	x	7	0	0	29.94	100000	2000	Scale	0	2.62	0	0.01	1.73	0	0.01	0.039	0	1	1	0	1	2.403	2.841	0	1	2.403	2.841	1.2996	1.4817	1	0.0254	0.1453	-0.0293	1	0.934	0.9664	-0.023	0.256	-0.0255	0.091424	0.13990999999999998	0.07207000000000001	0.11907999999999999
269	TR1_2_W0001_P0148_T0001_R1_P5_K1_Ch2-Ch1.zen	20150417_STAG1gfpch8_G2G1\MitoSys2\LSM\STAG1-EGFP_G1\DE_W0011_P0001\DE_2_W0011_P0001_T0003\TR1_W0001_P0148\TR1_2_W0001_P0148_T0001_R1_P5_K1_Ch2-Ch1.zen	FA/ISS	20000	30.0	3		7	0	0	29.94	100000	2000	Scale	0	2.62	0	0.01	1.73	0	0.01	0.039	0	1	1	0	1	2.3569999999999998	2.275	0	1	2.3569999999999998	2.275	0.9462	0.9662	1	0.0138	0.0562	-0.0254	1	0.92	0.9592	0.0177	0.0318	-0.0211	0.41375	0.14135	0.005298300000000001	0.06080700000000001
270	TR1_2_W0001_P0061_T0001_R1_P1_K1_Ch2-Ch1.zen	20150417_STAG1gfpch8_G2G1\MitoSys2\LSM\STAG1-EGFP_G1\DE_W0011_P0003\DE_2_W0011_P0003_T0001\TR1_W0001_P0061\TR1_2_W0001_P0061_T0001_R1_P1_K1_Ch2-Ch1.zen	FA/ISS	20000	30.0	3		7	0	0	29.94	100000	2000	Scale	0	2.62	0	0.01	1.73	0	0.01	0.039	0	1	1	0	1	16.982	184.745	0	1	16.982	184.745	1.9867	1.943	1	0.7035	0.9802	0.8299	1	0.9927	0.9964	1.5207	1.8986	0.8269	0.1584	0.051342	0.00099387	0.0028964999999999998
271	TR1_2_W0001_P0061_T0001_R1_P2_K1_Ch2-Ch1.zen	20150417_STAG1gfpch8_G2G1\MitoSys2\LSM\STAG1-EGFP_G1\DE_W0011_P0003\DE_2_W0011_P0003_T0001\TR1_W0001_P0061\TR1_2_W0001_P0061_T0001_R1_P2_K1_Ch2-Ch1.zen	FA/ISS	20000	30.0	3	x	7	0	0	29.94	100000	2000	Scale	0	2.62	0	0.01	1.73	0	0.01	0.039	0	1	1	0	1	6.303	56.395	0	1	6.303	56.395	1.5917	1.1259	1	0.3307	0.9392	0.5545	1	0.9914	0.9957	0.6565	1.0498	0.552	0.011067	0.046381	0.0010432	0.0058076000000000004
272	TR1_2_W0001_P0061_T0001_R1_P3_K1_Ch2-Ch1.zen	20150417_STAG1gfpch8_G2G1\MitoSys2\LSM\STAG1-EGFP_G1\DE_W0011_P0003\DE_2_W0011_P0003_T0001\TR1_W0001_P0061\TR1_2_W0001_P0061_T0001_R1_P3_K1_Ch2-Ch1.zen	FA/ISS	20000	30.0	3	x	7	0	0	29.94	100000	2000	Scale	0	2.62	0	0.01	1.73	0	0.01	0.039	0	1	1	0	1	4.883	53.341	0	1	4.883	53.341	1.1486	0.9548	1	0.2125	0.9363	0.4436	1	0.9929	0.9964	0.2755	0.8854	0.4419	0.059972000000000004	0.057633000000000004	-0.00011893	0.0049552
273	TR1_2_W0001_P0061_T0001_R1_P4_K1_Ch2-Ch1.zen	20150417_STAG1gfpch8_G2G1\MitoSys2\LSM\STAG1-EGFP_G1\DE_W0011_P0003\DE_2_W0011_P0003_T0001\TR1_W0001_P0061\TR1_2_W0001_P0061_T0001_R1_P4_K1_Ch2-Ch1.zen	FA/ISS	20000	30.0	3	x	7	0	0	29.94	100000	2000	Scale	0	2.62	0	0.01	1.73	0	0.01	0.039	0	1	1	0	1	1.671	1.683	0	1	1.671	1.683	1.0228	1.0137	1	0.3257	0.0012	0.0152	1	0.9243	0.9614	0.3124	0.0034	0.0372	0.045243	0.088867	0.10859	0.10739000000000001
274	TR1_2_W0001_P0061_T0001_R1_P5_K1_Ch2-Ch1.zen	20150417_STAG1gfpch8_G2G1\MitoSys2\LSM\STAG1-EGFP_G1\DE_W0011_P0003\DE_2_W0011_P0003_T0001\TR1_W0001_P0061\TR1_2_W0001_P0061_T0001_R1_P5_K1_Ch2-Ch1.zen	FA/ISS	20000	30.0	3	x	7	0	0	29.94	100000	2000	Scale	0	2.62	0	0.01	1.73	0	0.01	0.039	0	1	1	0	1	3.76	5.303	0	1	3.76	5.303	1.3682	1.1896	1	0.09300000000000001	0.4515	0.1896	1	0.9467	0.973	0.1588	0.5232	0.1821	0.036508	0.038053	0.013704	0.012555
275	TR1_2_W0001_P0130_T0001_R1_P1_K1_Ch2-Ch1.zen	20150417_STAG1gfpch8_G2G1\MitoSys2\LSM\STAG1-EGFP_G1\DE_W0011_P0003\DE_2_W0011_P0003_T0002\TR1_W0001_P0130\TR1_2_W0001_P0130_T0001_R1_P1_K1_Ch2-Ch1.zen	FA/ISS	20000	30.0	3		7	0	0	29.94	100000	2000	Scale	0	2.62	0	0.01	1.73	0	0.01	0.039	0	1	1	0	1	9.44	105.34200000000001	0	1	9.44	105.34200000000001	1.4977	2.6042	1	0.5031	0.9607	0.6938	1	0.9921	0.9961	0.8434	2.5127	0.6911	0.19868	0.046762	0.0066341	0.012657999999999999
276	TR1_2_W0001_P0130_T0001_R1_P2_K1_Ch2-Ch1.zen	20150417_STAG1gfpch8_G2G1\MitoSys2\LSM\STAG1-EGFP_G1\DE_W0011_P0003\DE_2_W0011_P0003_T0002\TR1_W0001_P0130\TR1_2_W0001_P0130_T0001_R1_P2_K1_Ch2-Ch1.zen	FA/ISS	20000	30.0	3		7	0	0	29.94	100000	2000	Scale	0	2.62	0	0.01	1.73	0	0.01	0.039	0	1	1	0	1	9.747	101.46700000000001	0	1	9.747	101.46700000000001	2.722	1.9546	1	0.5025	0.9640000000000001	0.6943	1	0.9927	0.9963	1.6961	1.883	0.6917	0.24119000000000002	0.07476000000000001	0.0010482999999999998	0.0027748
277	TR1_2_W0001_P0130_T0001_R1_P3_K1_Ch2-Ch1.zen	20150417_STAG1gfpch8_G2G1\MitoSys2\LSM\STAG1-EGFP_G1\DE_W0011_P0003\DE_2_W0011_P0003_T0002\TR1_W0001_P0130\TR1_2_W0001_P0130_T0001_R1_P3_K1_Ch2-Ch1.zen	FA/ISS	20000	30.0	3	x	7	0	0	29.94	100000	2000	Scale	0	2.62	0	0.01	1.73	0	0.01	0.039	0	1	1	0	1	4.427	42.843	0	1	4.427	42.843	1.3361	1.0567	1	0.1623	0.9207	0.3825	1	0.992	0.996	0.2886	0.9659	0.3809	0.065523	0.092195	0.0047163000000000005	0.005661199999999999
278	TR1_2_W0001_P0130_T0001_R1_P4_K1_Ch2-Ch1.zen	20150417_STAG1gfpch8_G2G1\MitoSys2\LSM\STAG1-EGFP_G1\DE_W0011_P0003\DE_2_W0011_P0003_T0002\TR1_W0001_P0130\TR1_2_W0001_P0130_T0001_R1_P4_K1_Ch2-Ch1.zen	FA/ISS	20000	30.0	3		7	0	0	29.94	100000	2000	Scale	0	2.62	0	0.01	1.73	0	0.01	0.039	0	1	1	0	1	2.072	5.571000000000001	0	1	2.072	5.571000000000001	1.0709	1.0290000000000001	1	0.0771	0.4747	-0.1885	1	0.9713	0.9856	0.0559	0.4738	-0.1846	0.30354000000000003	0.14121	0.044133	0.038591
279	TR1_2_W0001_P0130_T0001_R1_P5_K1_Ch2-Ch1.zen	20150417_STAG1gfpch8_G2G1\MitoSys2\LSM\STAG1-EGFP_G1\DE_W0011_P0003\DE_2_W0011_P0003_T0002\TR1_W0001_P0130\TR1_2_W0001_P0130_T0001_R1_P5_K1_Ch2-Ch1.zen	FA/ISS	20000	30.0	3		7	0	0	29.94	100000	2000	Scale	0	2.62	0	0.01	1.73	0	0.01	0.039	0	1	1	0	1	2.201	5.91	0	1	2.201	5.91	1.1801	1.1493	1	0.0528	0.4938	-0.1523	1	0.9714	0.9856	0.0086	0.5735	-0.1492	0.21878000000000003	0.033621	0.044141	0.012618
280	TR1_2_W0001_P0115_T0001_R1_P1_K1_Ch2-Ch1.zen	20150417_STAG1gfpch8_G2G1\MitoSys2\LSM\STAG1-EGFP_G1\DE_W0011_P0004\DE_2_W0011_P0004_T0002\TR1_W0001_P0115\TR1_2_W0001_P0115_T0001_R1_P1_K1_Ch2-Ch1.zen	FA/ISS	20000	30.0	3		7	0	0	29.94	100000	2000	Scale	0	2.62	0	0.01	1.73	0	0.01	0.039	0	1	1	0	1	26.395	274.29900000000004	0	1	26.395	274.29900000000004	1.4957	2.3242	1	0.8054	0.9864	0.8912	1	0.9922	0.9961	1.2454	2.2855	0.8877	0.12002	0.042234	0.0014234999999999999	0.0021549
281	TR1_2_W0001_P0115_T0001_R1_P2_K1_Ch2-Ch1.zen	20150417_STAG1gfpch8_G2G1\MitoSys2\LSM\STAG1-EGFP_G1\DE_W0011_P0004\DE_2_W0011_P0004_T0002\TR1_W0001_P0115\TR1_2_W0001_P0115_T0001_R1_P2_K1_Ch2-Ch1.zen	FA/ISS	20000	30.000999999999998	3		7	0	0	29.94	100000	2000	Scale	0	2.62	0	0.01	1.73	0	0.01	0.039	0	1	1	0	1	11.17	128.407	0	1	11.17	128.407	1.4651	1.5023	1	0.5647	0.9717	0.7402	1	0.9933	0.9966	0.9088	1.4566	0.7377	0.07085599999999999	0.020003	0.0035415	0.0050278
282	TR1_2_W0001_P0115_T0001_R1_P3_K1_Ch2-Ch1.zen	20150417_STAG1gfpch8_G2G1\MitoSys2\LSM\STAG1-EGFP_G1\DE_W0011_P0004\DE_2_W0011_P0004_T0002\TR1_W0001_P0115\TR1_2_W0001_P0115_T0001_R1_P3_K1_Ch2-Ch1.zen	FA/ISS	20000	30.0	3		7	0	0	29.94	100000	2000	Scale	0	2.62	0	0.01	1.73	0	0.01	0.039	0	1	1	0	1	28.84	271.144	0	1	28.84	271.144	1.4151	1.794	1	0.8206	0.9863	0.8996	1	0.9915	0.9957	1.1949	1.7606	0.8957	0.10862999999999999	0.02562	0.0030451000000000002	0.0020861
283	TR1_2_W0001_P0115_T0001_R1_P4_K1_Ch2-Ch1.zen	20150417_STAG1gfpch8_G2G1\MitoSys2\LSM\STAG1-EGFP_G1\DE_W0011_P0004\DE_2_W0011_P0004_T0002\TR1_W0001_P0115\TR1_2_W0001_P0115_T0001_R1_P4_K1_Ch2-Ch1.zen	FA/ISS	20000	30.0	3		7	0	0	29.94	100000	2000	Scale	0	2.62	0	0.01	1.73	0	0.01	0.039	0	1	1	0	1	2.7689999999999997	2.717	0	1	2.7689999999999997	2.717	1.0483	1.041	1	0.0028	0.127	0.0167	1	0.9218	0.9601	0.0043	0.11199999999999999	0.0149	0.52473	0.075227	0.032137	0.033041
284	TR1_2_W0001_P0115_T0001_R1_P5_K1_Ch2-Ch1.zen	20150417_STAG1gfpch8_G2G1\MitoSys2\LSM\STAG1-EGFP_G1\DE_W0011_P0004\DE_2_W0011_P0004_T0002\TR1_W0001_P0115\TR1_2_W0001_P0115_T0001_R1_P5_K1_Ch2-Ch1.zen	FA/ISS	20000	30.000999999999998	3	x	7	0	0	29.94	100000	2000	Scale	0	2.62	0	0.01	1.73	0	0.01	0.039	0	1	1	0	1	2.099	4.538	0	1	2.099	4.538	1.0367	1.0033	1	0.0637	0.3825	-0.1552	1	0.9643	0.982	0.0539	0.3621	-0.1507	0.12145999999999998	0.061209000000000006	0.0068695	0.026008
285	TR1_2_W0001_P0079_T0001_R1_P1_K1_Ch2-Ch1.zen	20150417_STAG1gfpch8_G2G1\MitoSys2\LSM\STAG1-EGFP_G1\DE_W0012_P0001\DE_2_W0012_P0001_T0002\TR1_W0001_P0079\TR1_2_W0001_P0079_T0001_R1_P1_K1_Ch2-Ch1.zen	FA/ISS	20000	30.0	3		7	0	0	29.94	100000	2000	Scale	0	2.62	0	0.01	1.73	0	0.01	0.039	0	1	1	0	1	14.955	63.542	0	1	14.955	63.542	1.9073	2.2365	1	0.6657	0.9424	0.7914	1	0.9814	0.9907	1.3912	2.1015	0.7838	0.16297	0.06830900000000001	0.0032084	0.0071790000000000005
286	TR1_2_W0001_P0079_T0001_R1_P2_K1_Ch2-Ch1.zen	20150417_STAG1gfpch8_G2G1\MitoSys2\LSM\STAG1-EGFP_G1\DE_W0012_P0001\DE_2_W0012_P0001_T0002\TR1_W0001_P0079\TR1_2_W0001_P0079_T0001_R1_P2_K1_Ch2-Ch1.zen	FA/ISS	20000	30.0	3		7	0	0	29.94	100000	2000	Scale	0	2.62	0	0.01	1.73	0	0.01	0.039	0	1	1	0	1	11.12	60.875	0	1	11.12	60.875	1.3158	2.2744	1	0.5778	0.9396	0.7364	1	0.9852	0.9925	0.8122	2.1442	0.7308	0.051580999999999995	0.050414999999999995	0.001265	0.007155
287	TR1_2_W0001_P0079_T0001_R1_P3_K1_Ch2-Ch1.zen	20150417_STAG1gfpch8_G2G1\MitoSys2\LSM\STAG1-EGFP_G1\DE_W0012_P0001\DE_2_W0012_P0001_T0002\TR1_W0001_P0079\TR1_2_W0001_P0079_T0001_R1_P3_K1_Ch2-Ch1.zen	FA/ISS	20000	30.0	3		7	0	0	29.94	100000	2000	Scale	0	2.62	0	0.01	1.73	0	0.01	0.039	0	1	1	0	1	18.881	78.833	0	1	18.881	78.833	1.9672	2.6786	1	0.7302	0.9533	0.8339	1	0.9808	0.9904	1.5452	2.545	0.8257	0.1905	0.07144299999999999	0.003101	0.0070863
288	TR1_2_W0001_P0079_T0001_R1_P4_K1_Ch2-Ch1.zen	20150417_STAG1gfpch8_G2G1\MitoSys2\LSM\STAG1-EGFP_G1\DE_W0012_P0001\DE_2_W0012_P0001_T0002\TR1_W0001_P0079\TR1_2_W0001_P0079_T0001_R1_P4_K1_Ch2-Ch1.zen	FA/ISS	20000	30.000999999999998	3		7	0	0	29.94	100000	2000	Scale	0	2.62	0	0.01	1.73	0	0.01	0.039	0	1	1	0	1	3.444	2.6630000000000003	0	1	3.444	2.6630000000000003	1.1224	1.0917	1	0.0565	0.12	0.0816	1	0.9015	0.9495	0.08199999999999999	0.1115	0.0697	0.16364	0.077477	0.034093	0.053735000000000005
289	TR1_2_W0001_P0079_T0001_R1_P5_K1_Ch2-Ch1.zen	20150417_STAG1gfpch8_G2G1\MitoSys2\LSM\STAG1-EGFP_G1\DE_W0012_P0001\DE_2_W0012_P0001_T0002\TR1_W0001_P0079\TR1_2_W0001_P0079_T0001_R1_P5_K1_Ch2-Ch1.zen	FA/ISS	20000	30.0	3		7	0	0	29.94	100000	2000	Scale	0	2.62	0	0.01	1.73	0	0.01	0.039	0	1	1	0	1	3.238	1.999	0	1	3.238	1.999	1.2663	1.3909	1	0.0327	0.0282	0.0228	1	0.8759	0.9359	0.07400000000000001	0.0049	0.0119	0.35715	0.14836	-0.013751	0.061565999999999996
290	TR1_2_W0001_P0149_T0001_R1_P1_K1_Ch2-Ch1.zen	20150417_STAG1gfpch8_G2G1\MitoSys2\LSM\STAG1-EGFP_G1\DE_W0012_P0001\DE_2_W0012_P0001_T0003\TR1_W0001_P0149\TR1_2_W0001_P0149_T0001_R1_P1_K1_Ch2-Ch1.zen	FA/ISS	20000	30.0	3		7	0	0	29.94	100000	2000	Scale	0	2.62	0	0.01	1.73	0	0.01	0.039	0	1	1	0	1	14.731	188.02700000000002	0	1	14.731	188.02700000000002	1.3814	1.7756	1	0.6675	0.9809	0.8088	1	0.9938	0.9969	0.9735	1.7389	0.8062	0.09471900000000001	0.039632	0.00084036	0.0015569000000000002
291	TR1_2_W0001_P0149_T0001_R1_P2_K1_Ch2-Ch1.zen	20150417_STAG1gfpch8_G2G1\MitoSys2\LSM\STAG1-EGFP_G1\DE_W0012_P0001\DE_2_W0012_P0001_T0003\TR1_W0001_P0149\TR1_2_W0001_P0149_T0001_R1_P2_K1_Ch2-Ch1.zen	FA/ISS	20000	30.0	3		7	0	0	29.94	100000	2000	Scale	0	2.62	0	0.01	1.73	0	0.01	0.039	0	1	1	0	1	19.512999999999998	226.46200000000002	0	1	19.512999999999998	226.46200000000002	1.3444	2.181	1	0.7433	0.9835	0.8548	1	0.993	0.9965	1.0355	2.1413	0.8517	0.1954	0.042455	0.002414	0.0023651999999999996
292	TR1_2_W0001_P0149_T0001_R1_P3_K1_Ch2-Ch1.zen	20150417_STAG1gfpch8_G2G1\MitoSys2\LSM\STAG1-EGFP_G1\DE_W0012_P0001\DE_2_W0012_P0001_T0003\TR1_W0001_P0149\TR1_2_W0001_P0149_T0001_R1_P3_K1_Ch2-Ch1.zen	FA/ISS	20000	30.0	3		7	0	0	29.94	100000	2000	Scale	0	2.62	0	0.01	1.73	0	0.01	0.039	0	1	1	0	1	23.081999999999997	265.0	0	1	23.081999999999997	265.0	1.2914	1.7393	1	0.7794	0.9853	0.8762	1	0.9927	0.9963	1.0346	1.7073	0.873	0.16141	0.037285000000000006	0.012498	0.01268
293	TR1_2_W0001_P0149_T0001_R1_P4_K1_Ch2-Ch1.zen	20150417_STAG1gfpch8_G2G1\MitoSys2\LSM\STAG1-EGFP_G1\DE_W0012_P0001\DE_2_W0012_P0001_T0003\TR1_W0001_P0149\TR1_2_W0001_P0149_T0001_R1_P4_K1_Ch2-Ch1.zen	FA/ISS	20000	30.0	3		7	0	0	29.94	100000	2000	Scale	0	2.62	0	0.01	1.73	0	0.01	0.039	0	1	1	0	1	3.283	4.23	0	1	3.283	4.23	1.2484	1.3501	1	0.0373	0.3316	0.1084	1	0.9393	0.9692	0.0788	0.4773	0.1028	0.1771	0.066575	0.037814999999999994	0.018702
294	TR1_2_W0001_P0149_T0001_R1_P5_K1_Ch2-Ch1.zen	20150417_STAG1gfpch8_G2G1\MitoSys2\LSM\STAG1-EGFP_G1\DE_W0012_P0001\DE_2_W0012_P0001_T0003\TR1_W0001_P0149\TR1_2_W0001_P0149_T0001_R1_P5_K1_Ch2-Ch1.zen	FA/ISS	20000	30.000999999999998	3		7	0	0	29.94	100000	2000	Scale	0	2.62	0	0.01	1.73	0	0.01	0.039	0	1	1	0	1	2.467	3.005	0	1	2.467	3.005	1.0905	1.109	1	0.0216	0.1787	-0.0351	1	0.9371	0.968	-0.0007	0.1929	-0.033	0.66217	0.25066	0.039612	0.073522
295	TR1_2_W0001_P0099_T0001_R1_P1_K1_Ch2-Ch1.zen	20150417_STAG1gfpch8_G2G1\MitoSys2\LSM\STAG1-EGFP_G1\DE_W0012_P0002\DE_2_W0012_P0002_T0002\TR1_W0001_P0099\TR1_2_W0001_P0099_T0001_R1_P1_K1_Ch2-Ch1.zen	FA/ISS	20000	30.0	3	x	7	0	0	29.94	100000	2000	Scale	0	2.62	0	0.01	1.73	0	0.01	0.039	0	1	1	0	1	7.206	126.751	0	1	7.206	126.751	1.3767	1.8357	1	0.3864	0.9697	0.6109	1	0.9953	0.9977	0.6138	1.7837	0.6094	0.12584	0.024085	0.0072792	0.0060788000000000005
296	TR1_2_W0001_P0099_T0001_R1_P2_K1_Ch2-Ch1.zen	20150417_STAG1gfpch8_G2G1\MitoSys2\LSM\STAG1-EGFP_G1\DE_W0012_P0002\DE_2_W0012_P0002_T0002\TR1_W0001_P0099\TR1_2_W0001_P0099_T0001_R1_P2_K1_Ch2-Ch1.zen	FA/ISS	20000	30.0	3		7	0	0	29.94	100000	2000	Scale	0	2.62	0	0.01	1.73	0	0.01	0.039	0	1	1	0	1	8.632	110.175	0	1	8.632	110.175	1.2207	1.7154	1	0.47600000000000003	0.9649	0.677	1	0.9934	0.9967	0.6235	1.6562	0.6747	0.26876	0.044961	0.012620999999999999	0.0099738
297	TR1_2_W0001_P0099_T0001_R1_P3_K1_Ch2-Ch1.zen	20150417_STAG1gfpch8_G2G1\MitoSys2\LSM\STAG1-EGFP_G1\DE_W0012_P0002\DE_2_W0012_P0002_T0002\TR1_W0001_P0099\TR1_2_W0001_P0099_T0001_R1_P3_K1_Ch2-Ch1.zen	FA/ISS	20000	30.0	3		7	0	0	29.94	100000	2000	Scale	0	2.62	0	0.01	1.73	0	0.01	0.039	0	1	1	0	1	11.554	107.23	0	1	11.554	107.23	2.9491	2.4839	1	0.565	0.9646	0.7362	1	0.9916	0.9958	1.9861	2.3966	0.7331	0.18392	0.077685	0.0025084	0.0035711
298	TR1_2_W0001_P0099_T0001_R1_P4_K1_Ch2-Ch1.zen	20150417_STAG1gfpch8_G2G1\MitoSys2\LSM\STAG1-EGFP_G1\DE_W0012_P0002\DE_2_W0012_P0002_T0002\TR1_W0001_P0099\TR1_2_W0001_P0099_T0001_R1_P4_K1_Ch2-Ch1.zen	FA/ISS	20000	30.0	3		7	0	0	29.94	100000	2000	Scale	0	2.62	0	0.01	1.73	0	0.01	0.039	0	1	1	0	1	2.16	3.4939999999999998	0	1	2.16	3.4939999999999998	1.1896	1.1123	1	0.0646	0.2476	-0.1181	1	0.9526	0.976	0.0127	0.2743	-0.1124	0.22551999999999997	0.041982	0.009841500000000001	0.028314999999999996
299	TR1_2_W0001_P0099_T0001_R1_P5_K1_Ch2-Ch1.zen	20150417_STAG1gfpch8_G2G1\MitoSys2\LSM\STAG1-EGFP_G1\DE_W0012_P0002\DE_2_W0012_P0002_T0002\TR1_W0001_P0099\TR1_2_W0001_P0099_T0001_R1_P5_K1_Ch2-Ch1.zen	FA/ISS	20000	30.0	3		7	0	0	29.94	100000	2000	Scale	0	2.62	0	0.01	1.73	0	0.01	0.039	0	1	1	0	1	1.8359999999999999	3.7060000000000004	0	1	1.8359999999999999	3.7060000000000004	1.0864	1.1303	1	0.2022	0.2817	-0.2304	1	0.9616	0.9806	0.1561	0.3256	-0.222	0.36553	0.27619	0.050101	0.10732
300	TR1_2_W0001_P0080_T0001_R1_P1_K1_Ch2-Ch1.zen	20150417_STAG1gfpch8_G2G1\MitoSys2\LSM\STAG1-EGFP_G1\DE_W0013_P0001\DE_2_W0013_P0001_T0002\TR1_W0001_P0080\TR1_2_W0001_P0080_T0001_R1_P1_K1_Ch2-Ch1.zen	FA/ISS	20000	30.0	3		7	0	0	29.94	100000	2000	Scale	0	2.62	0	0.01	1.73	0	0.01	0.039	0	1	1	0	1	17.750999999999998	286.92	0	1	17.750999999999998	286.92	1.8893	2.3753	1	0.7142	0.9869	0.8390000000000001	1	0.995	0.9975	1.4541	2.3416	0.8369	0.14884	0.060328	0.0020182999999999998	0.0019554000000000004
301	TR1_2_W0001_P0080_T0001_R1_P2_K1_Ch2-Ch1.zen	20150417_STAG1gfpch8_G2G1\MitoSys2\LSM\STAG1-EGFP_G1\DE_W0013_P0001\DE_2_W0013_P0001_T0002\TR1_W0001_P0080\TR1_2_W0001_P0080_T0001_R1_P2_K1_Ch2-Ch1.zen	FA/ISS	20000	30.0	3	x	7	0	0	29.94	100000	2000	Scale	0	2.62	0	0.01	1.73	0	0.01	0.039	0	1	1	0	1	6.482	83.01299999999999	0	1	6.482	83.01299999999999	2.0377	1.146	1	0.3335	0.9584	0.5596	1	0.9940000000000001	0.997	0.8933	1.092	0.5578	0.036157999999999996	0.070075	0.0029925	0.0041343000000000005
302	TR1_2_W0001_P0080_T0001_R1_P3_K1_Ch2-Ch1.zen	20150417_STAG1gfpch8_G2G1\MitoSys2\LSM\STAG1-EGFP_G1\DE_W0013_P0001\DE_2_W0013_P0001_T0002\TR1_W0001_P0080\TR1_2_W0001_P0080_T0001_R1_P3_K1_Ch2-Ch1.zen	FA/ISS	20000	30.0	3		7	0	0	29.94	100000	2000	Scale	0	2.62	0	0.01	1.73	0	0.01	0.039	0	1	1	0	1	15.261	259.8	0	1	15.261	259.8	1.6938	2.3216	1	0.6781	0.9856	0.8173	1	0.9952	0.9976	1.2447	2.2869	0.8153	0.17184000000000002	0.049941	0.0036104999999999996	0.0021723000000000003
303	TR1_2_W0001_P0080_T0001_R1_P4_K1_Ch2-Ch1.zen	20150417_STAG1gfpch8_G2G1\MitoSys2\LSM\STAG1-EGFP_G1\DE_W0013_P0001\DE_2_W0013_P0001_T0002\TR1_W0001_P0080\TR1_2_W0001_P0080_T0001_R1_P4_K1_Ch2-Ch1.zen	FA/ISS	20000	30.0	3	x	7	0	0	29.94	100000	2000	Scale	0	2.62	0	0.01	1.73	0	0.01	0.039	0	1	1	0	1	3.012	6.335	0	1	3.012	6.335	1.2273	0.9821	1	0.0162	0.5265	0.0868	1	0.9634	0.9815	0.0407	0.4832	0.0846	0.09949	0.07821900000000001	0.0075617	0.027066000000000003
304	TR1_2_W0001_P0080_T0001_R1_P5_K1_Ch2-Ch1.zen	20150417_STAG1gfpch8_G2G1\MitoSys2\LSM\STAG1-EGFP_G1\DE_W0013_P0001\DE_2_W0013_P0001_T0002\TR1_W0001_P0080\TR1_2_W0001_P0080_T0001_R1_P5_K1_Ch2-Ch1.zen	FA/ISS	20000	30.0	3		7	0	0	29.94	100000	2000	Scale	0	2.62	0	0.01	1.73	0	0.01	0.039	0	1	1	0	1	3.0389999999999997	5.138999999999999	0	1	3.0389999999999997	5.138999999999999	1.281	1.265	1	0.0281	0.4356	0.077	1	0.9544	0.9769	0.0379	0.5672	0.0741	0.1705	0.22496	-9.472e-05	0.081511
305	TR1_2_W0001_P0150_T0001_R1_P1_K1_Ch2-Ch1.zen	20150417_STAG1gfpch8_G2G1\MitoSys2\LSM\STAG1-EGFP_G1\DE_W0013_P0001\DE_2_W0013_P0001_T0003\TR1_W0001_P0150\TR1_2_W0001_P0150_T0001_R1_P1_K1_Ch2-Ch1.zen	FA/ISS	20000	30.0	3		7	0	0	29.94	100000	2000	Scale	0	2.62	0	0.01	1.73	0	0.01	0.039	0	1	1	0	1	13.870999999999999	239.296	0	1	13.870999999999999	239.296	1.3069	2.5275	1	0.6509999999999999	0.9837	0.7999	1	0.9951	0.9975	0.8947	2.4874	0.7979	0.18456	0.041188999999999996	0.0028710000000000003	0.0021482
306	TR1_2_W0001_P0150_T0001_R1_P2_K1_Ch2-Ch1.zen	20150417_STAG1gfpch8_G2G1\MitoSys2\LSM\STAG1-EGFP_G1\DE_W0013_P0001\DE_2_W0013_P0001_T0003\TR1_W0001_P0150\TR1_2_W0001_P0150_T0001_R1_P2_K1_Ch2-Ch1.zen	FA/ISS	20000	30.0	3		7	0	0	29.94	100000	2000	Scale	0	2.62	0	0.01	1.73	0	0.01	0.039	0	1	1	0	1	11.825	195.975	0	1	11.825	195.975	2.2158	2.1135	1	0.5853	0.9812	0.7566	1	0.9953	0.9976	1.4953	2.073	0.7548	0.11437	0.045488	0.0009799	0.0017172
307	TR1_2_W0001_P0150_T0001_R1_P3_K1_Ch2-Ch1.zen	20150417_STAG1gfpch8_G2G1\MitoSys2\LSM\STAG1-EGFP_G1\DE_W0013_P0001\DE_2_W0013_P0001_T0003\TR1_W0001_P0150\TR1_2_W0001_P0150_T0001_R1_P3_K1_Ch2-Ch1.zen	FA/ISS	20000	30.0	3		7	0	0	29.94	100000	2000	Scale	0	2.62	0	0.01	1.73	0	0.01	0.039	0	1	1	0	1	13.157	258.168	0	1	13.157	258.168	1.8751	2.5318	1	0.627	0.9856	0.785	1	0.9959	0.998	1.3031	2.4964	0.7834	0.11490999999999998	0.069728	0.0013613	0.0021921999999999996
308	TR1_2_W0001_P0150_T0001_R1_P4_K1_Ch2-Ch1.zen	20150417_STAG1gfpch8_G2G1\MitoSys2\LSM\STAG1-EGFP_G1\DE_W0013_P0001\DE_2_W0013_P0001_T0003\TR1_W0001_P0150\TR1_2_W0001_P0150_T0001_R1_P4_K1_Ch2-Ch1.zen	FA/ISS	20000	30.0	3	x	7	0	0	29.94	100000	2000	Scale	0	2.62	0	0.01	1.73	0	0.01	0.039	0	1	1	0	1	1.6440000000000001	1.703	0	1	1.6440000000000001	1.703	1.0472	1.0783	1	0.361	0.0014	0.015	1	0.9258	0.9622	0.3318	-0.0009	0.0377	0.16251	0.06591799999999999	0.092584	0.06886
309	TR1_2_W0001_P0150_T0001_R1_P5_K1_Ch2-Ch1.zen	20150417_STAG1gfpch8_G2G1\MitoSys2\LSM\STAG1-EGFP_G1\DE_W0013_P0001\DE_2_W0013_P0001_T0003\TR1_W0001_P0150\TR1_2_W0001_P0150_T0001_R1_P5_K1_Ch2-Ch1.zen	FA/ISS	20000	30.0	3		7	0	0	29.94	100000	2000	Scale	0	2.62	0	0.01	1.73	0	0.01	0.039	0	1	1	0	1	2.4659999999999997	3.35	0	1	2.4659999999999997	3.35	1.1435	1.1342	1	0.0079	0.2247	-0.0364	1	0.9431	0.9711	-0.0052	0.2555	-0.0342	0.14883	0.11904	0.05321	0.024184999999999998
310	TR1_2_W0001_P0100_T0001_R1_P1_K1_Ch2-Ch1.zen	20150417_STAG1gfpch8_G2G1\MitoSys2\LSM\STAG1-EGFP_G1\DE_W0013_P0002\DE_2_W0013_P0002_T0002\TR1_W0001_P0100\TR1_2_W0001_P0100_T0001_R1_P1_K1_Ch2-Ch1.zen	FA/ISS	20000	30.0	3		7	0	0	29.94	100000	2000	Scale	0	2.62	0	0.01	1.73	0	0.01	0.039	0	1	1	0	1	7.904	85.31200000000001	0	1	7.904	85.31200000000001	1.3984	1.436	1	0.4371	0.9587	0.6462	1	0.9928	0.9964	0.6927	1.3751	0.6438	0.037226	0.024776	0.00028225	0.0029666999999999996
311	TR1_2_W0001_P0100_T0001_R1_P2_K1_Ch2-Ch1.zen	20150417_STAG1gfpch8_G2G1\MitoSys2\LSM\STAG1-EGFP_G1\DE_W0013_P0002\DE_2_W0013_P0002_T0002\TR1_W0001_P0100\TR1_2_W0001_P0100_T0001_R1_P2_K1_Ch2-Ch1.zen	FA/ISS	20000	30.0	3		7	0	0	29.94	100000	2000	Scale	0	2.62	0	0.01	1.73	0	0.01	0.039	0	1	1	0	1	6.8660000000000005	90.927	0	1	6.8660000000000005	90.927	1.3619999999999999	1.4536	1	0.3726	0.9611	0.5957	1	0.9941	0.997	0.5803	1.3969999999999998	0.594	0.04698	0.03873	0.00067647	0.0019302
312	TR1_2_W0001_P0100_T0001_R1_P3_K1_Ch2-Ch1.zen	20150417_STAG1gfpch8_G2G1\MitoSys2\LSM\STAG1-EGFP_G1\DE_W0013_P0002\DE_2_W0013_P0002_T0002\TR1_W0001_P0100\TR1_2_W0001_P0100_T0001_R1_P3_K1_Ch2-Ch1.zen	FA/ISS	20000	30.0	3		7	0	0	29.94	100000	2000	Scale	0	2.62	0	0.01	1.73	0	0.01	0.039	0	1	1	0	1	9.561	118.617	0	1	9.561	118.617	1.4968	1.6874	1	0.5134	0.9695	0.7043	1	0.9936	0.9968	0.8584	1.6356	0.7020000000000001	0.12933	0.052879999999999996	0.00098397	0.0025151
313	TR1_2_W0001_P0100_T0001_R1_P4_K1_Ch2-Ch1.zen	20150417_STAG1gfpch8_G2G1\MitoSys2\LSM\STAG1-EGFP_G1\DE_W0013_P0002\DE_2_W0013_P0002_T0002\TR1_W0001_P0100\TR1_2_W0001_P0100_T0001_R1_P4_K1_Ch2-Ch1.zen	FA/ISS	20000	30.0	3		7	0	0	29.94	100000	2000	Scale	0	2.62	0	0.01	1.73	0	0.01	0.039	0	1	1	0	1	2.088	4.587	0	1	2.088	4.587	1.1606	1.0784	1	0.0761	0.3867	-0.1673	1	0.965	0.9824	0.0295	0.4105	-0.1626	0.30696999999999997	0.17456	0.058316999999999994	0.039359
314	TR1_2_W0001_P0100_T0001_R1_P5_K1_Ch2-Ch1.zen	20150417_STAG1gfpch8_G2G1\MitoSys2\LSM\STAG1-EGFP_G1\DE_W0013_P0002\DE_2_W0013_P0002_T0002\TR1_W0001_P0100\TR1_2_W0001_P0100_T0001_R1_P5_K1_Ch2-Ch1.zen	FA/ISS	20000	30.0	3	x	7	0	0	29.94	100000	2000	Scale	0	2.62	0	0.01	1.73	0	0.01	0.039	0	1	1	0	1	2.234	4.6610000000000005	0	1	2.234	4.6610000000000005	1.2115	1.1452	1	0.0494	0.3912	-0.1141	1	0.963	0.9813	-0.0047	0.451	-0.1106	0.13027	0.12134	0.033052	0.029651999999999998
315	TR1_2_W0001_P0081_T0001_R1_P1_K1_Ch2-Ch1.zen	20150417_STAG1gfpch8_G2G1\MitoSys2\LSM\STAG1-EGFP_G1\DE_W0014_P0001\DE_2_W0014_P0001_T0002\TR1_W0001_P0081\TR1_2_W0001_P0081_T0001_R1_P1_K1_Ch2-Ch1.zen	FA/ISS	20000	30.0	3		7	0	0	29.94	100000	2000	Scale	0	2.62	0	0.01	1.73	0	0.01	0.039	0	1	1	0	1	13.947000000000001	148.566	0	1	13.947000000000001	148.566	1.652	2.5193	1	0.6459999999999999	0.9744	0.7925	1	0.9924	0.9962	1.156	2.4557	0.7895	0.16795	0.066445	0.0015888	0.0034946999999999995
316	TR1_2_W0001_P0081_T0001_R1_P2_K1_Ch2-Ch1.zen	20150417_STAG1gfpch8_G2G1\MitoSys2\LSM\STAG1-EGFP_G1\DE_W0014_P0001\DE_2_W0014_P0001_T0002\TR1_W0001_P0081\TR1_2_W0001_P0081_T0001_R1_P2_K1_Ch2-Ch1.zen	FA/ISS	20000	30.0	3		7	0	0	29.94	100000	2000	Scale	0	2.62	0	0.01	1.73	0	0.01	0.039	0	1	1	0	1	17.834	185.36900000000003	0	1	17.834	185.36900000000003	2.5424	2.6182	1	0.7086	0.9790000000000001	0.8322	1	0.9922	0.9961	1.9839	2.5575	0.8290000000000001	0.1271	0.059565999999999994	0.0012622	0.0024987
317	TR1_2_W0001_P0081_T0001_R1_P3_K1_Ch2-Ch1.zen	20150417_STAG1gfpch8_G2G1\MitoSys2\LSM\STAG1-EGFP_G1\DE_W0014_P0001\DE_2_W0014_P0001_T0002\TR1_W0001_P0081\TR1_2_W0001_P0081_T0001_R1_P3_K1_Ch2-Ch1.zen	FA/ISS	20000	30.0	3		7	0	0	29.94	100000	2000	Scale	0	2.62	0	0.01	1.73	0	0.01	0.039	0	1	1	0	1	16.243	198.518	0	1	16.243	198.518	2.1252	2.315	1	0.6882	0.9809	0.821	1	0.9934	0.9967	1.6047	2.2671	0.8182	0.13335	0.06439600000000001	0.0010462	0.0026493000000000003
318	TR1_2_W0001_P0081_T0001_R1_P4_K1_Ch2-Ch1.zen	20150417_STAG1gfpch8_G2G1\MitoSys2\LSM\STAG1-EGFP_G1\DE_W0014_P0001\DE_2_W0014_P0001_T0002\TR1_W0001_P0081\TR1_2_W0001_P0081_T0001_R1_P4_K1_Ch2-Ch1.zen	FA/ISS	20000	30.0	3	x	7	0	0	29.94	100000	2000	Scale	0	2.62	0	0.01	1.73	0	0.01	0.039	0	1	1	0	1	6.735	10.229	0	1	6.735	10.229	1.2213	1.03	1	0.3146	0.6076	0.4333	1	0.9442	0.9717	0.3879	0.5444	0.4183	0.058214	0.09857	0.034575	0.08304299999999999
319	TR1_2_W0001_P0081_T0001_R1_P5_K1_Ch2-Ch1.zen	20150417_STAG1gfpch8_G2G1\MitoSys2\LSM\STAG1-EGFP_G1\DE_W0014_P0001\DE_2_W0014_P0001_T0002\TR1_W0001_P0081\TR1_2_W0001_P0081_T0001_R1_P5_K1_Ch2-Ch1.zen	FA/ISS	20000	30.0	3	x	7	0	0	29.94	100000	2000	Scale	0	2.62	0	0.01	1.73	0	0.01	0.039	0	1	1	0	1	3.793	3.4360000000000004	0	1	3.793	3.4360000000000004	1.4643	1.2453	1	0.0876	0.2408	0.1426	1	0.9168	0.9575	0.2105	0.3	0.1303	0.06988899999999999	0.043539	0.035021	0.059380999999999996
320	TR1_2_W0001_P0151_T0001_R1_P1_K1_Ch2-Ch1.zen	20150417_STAG1gfpch8_G2G1\MitoSys2\LSM\STAG1-EGFP_G1\DE_W0014_P0001\DE_2_W0014_P0001_T0003\TR1_W0001_P0151\TR1_2_W0001_P0151_T0001_R1_P1_K1_Ch2-Ch1.zen	FA/ISS	20000	30.0	3		7	0	0	29.94	100000	2000	Scale	0	2.62	0	0.01	1.73	0	0.01	0.039	0	1	1	0	1	18.35	213.205	0	1	18.35	213.205	1.3678	1.6177	1	0.7237	0.9825	0.8431	1	0.9931	0.9966	1.0348	1.5841	0.8402	0.14929	0.030914999999999998	0.0050292	0.0039518
321	TR1_2_W0001_P0151_T0001_R1_P2_K1_Ch2-Ch1.zen	20150417_STAG1gfpch8_G2G1\MitoSys2\LSM\STAG1-EGFP_G1\DE_W0014_P0001\DE_2_W0014_P0001_T0003\TR1_W0001_P0151\TR1_2_W0001_P0151_T0001_R1_P2_K1_Ch2-Ch1.zen	FA/ISS	20000	30.0	3		7	0	0	29.94	100000	2000	Scale	0	2.62	0	0.01	1.73	0	0.01	0.039	0	1	1	0	1	12.567	143.775	0	1	12.567	143.775	1.7077	2.4221	1	0.6134	0.9736	0.7719	1	0.9928	0.9964	1.1547	2.3597	0.769	0.15183	0.069622	0.0017557000000000002	0.0032667
322	TR1_2_W0001_P0151_T0001_R1_P3_K1_Ch2-Ch1.zen	20150417_STAG1gfpch8_G2G1\MitoSys2\LSM\STAG1-EGFP_G1\DE_W0014_P0001\DE_2_W0014_P0001_T0003\TR1_W0001_P0151\TR1_2_W0001_P0151_T0001_R1_P3_K1_Ch2-Ch1.zen	FA/ISS	20000	30.0	3		7	0	0	29.94	100000	2000	Scale	0	2.62	0	0.01	1.73	0	0.01	0.039	0	1	1	0	1	16.207	186.63299999999998	0	1	16.207	186.63299999999998	1.5635	2.3765	1	0.6920000000000001	0.9791	0.8227	1	0.9928	0.9964	1.1539	2.3248	0.8197	0.18946	0.041891000000000005	0.0016579999999999998	0.0028119
323	TR1_2_W0001_P0151_T0001_R1_P4_K1_Ch2-Ch1.zen	20150417_STAG1gfpch8_G2G1\MitoSys2\LSM\STAG1-EGFP_G1\DE_W0014_P0001\DE_2_W0014_P0001_T0003\TR1_W0001_P0151\TR1_2_W0001_P0151_T0001_R1_P4_K1_Ch2-Ch1.zen	FA/ISS	20000	30.0	3		7	0	0	29.94	100000	2000	Scale	0	2.62	0	0.01	1.73	0	0.01	0.039	0	1	1	0	1	2.474	2.7889999999999997	0	1	2.474	2.7889999999999997	1.4014	0.9959	1	0.0191	0.1439	-0.0264	1	0.9291	0.9638	-0.0282	0.0835	-0.0243	0.19057000000000002	0.18778	0.060631	0.14369
324	TR1_2_W0001_P0151_T0001_R1_P5_K1_Ch2-Ch1.zen	20150417_STAG1gfpch8_G2G1\MitoSys2\LSM\STAG1-EGFP_G1\DE_W0014_P0001\DE_2_W0014_P0001_T0003\TR1_W0001_P0151\TR1_2_W0001_P0151_T0001_R1_P5_K1_Ch2-Ch1.zen	FA/ISS	20000	30.000999999999998	3		7	0	0	29.94	100000	2000	Scale	0	2.62	0	0.01	1.73	0	0.01	0.039	0	1	1	0	1	3.1210000000000004	3.94	0	1	3.1210000000000004	3.94	1.2251	1.1014	1	0.0228	0.3117	0.0802	1	0.9399	0.9695	0.0515	0.3277	0.0758	0.063452	0.052309	-0.0015465	0.019153
325	TR1_2_W0001_P0062_T0001_R1_P1_K1_Ch2-Ch1.zen	20150417_STAG1gfpch8_G2G1\MitoSys2\LSM\STAG1-EGFP_G1\DE_W0014_P0003\DE_2_W0014_P0003_T0001\TR1_W0001_P0062\TR1_2_W0001_P0062_T0001_R1_P1_K1_Ch2-Ch1.zen	FA/ISS	20000	30.0	3		7	0	0	29.94	100000	2000	Scale	0	2.62	0	0.01	1.73	0	0.01	0.039	0	1	1	0	1	14.036	166.53900000000002	0	1	14.036	166.53900000000002	2.1401	2.0441	1	0.6415	0.9775	0.7909	1	0.9934	0.9967	1.5355	1.9943	0.7883	0.097749	0.04573	0.0022044	0.0019526
326	TR1_2_W0001_P0062_T0001_R1_P2_K1_Ch2-Ch1.zen	20150417_STAG1gfpch8_G2G1\MitoSys2\LSM\STAG1-EGFP_G1\DE_W0014_P0003\DE_2_W0014_P0003_T0001\TR1_W0001_P0062\TR1_2_W0001_P0062_T0001_R1_P2_K1_Ch2-Ch1.zen	FA/ISS	20000	30.0	3	x	7	0	0	29.94	100000	2000	Scale	0	2.62	0	0.01	1.73	0	0.01	0.039	0	1	1	0	1	14.54	173.518	0	1	14.54	173.518	1.5807	2.0773	1	0.6459999999999999	0.9788	0.7939	1	0.9933	0.9967	1.0943	2.0314	0.7912	0.043112	0.044782	0.00014679	0.0029415
327	TR1_2_W0001_P0062_T0001_R1_P3_K1_Ch2-Ch1.zen	20150417_STAG1gfpch8_G2G1\MitoSys2\LSM\STAG1-EGFP_G1\DE_W0014_P0003\DE_2_W0014_P0003_T0001\TR1_W0001_P0062\TR1_2_W0001_P0062_T0001_R1_P3_K1_Ch2-Ch1.zen	FA/ISS	20000	30.0	3		7	0	0	29.94	100000	2000	Scale	0	2.62	0	0.01	1.73	0	0.01	0.039	0	1	1	0	1	13.668	208.826	0	1	13.668	208.826	1.8962	2.0768	1	0.6369	0.9825	0.79	1	0.9949	0.9974	1.3341	2.0388	0.7879	0.065961	0.046095	0.00046879	0.0021791000000000002
328	TR1_2_W0001_P0062_T0001_R1_P4_K1_Ch2-Ch1.zen	20150417_STAG1gfpch8_G2G1\MitoSys2\LSM\STAG1-EGFP_G1\DE_W0014_P0003\DE_2_W0014_P0003_T0001\TR1_W0001_P0062\TR1_2_W0001_P0062_T0001_R1_P4_K1_Ch2-Ch1.zen	FA/ISS	20000	30.000999999999998	3		7	0	0	29.94	100000	2000	Scale	0	2.62	0	0.01	1.73	0	0.01	0.039	0	1	1	0	1	2.295	2.6889999999999996	0	1	2.295	2.6889999999999996	1.1214	1.2277	1	0.027999999999999997	0.1205	-0.0483	1	0.9338	0.9663	0.0048	0.1613	-0.0431	0.2226	0.068244	0.053329999999999995	0.042816
329	TR1_2_W0001_P0062_T0001_R1_P5_K1_Ch2-Ch1.zen	20150417_STAG1gfpch8_G2G1\MitoSys2\LSM\STAG1-EGFP_G1\DE_W0014_P0003\DE_2_W0014_P0003_T0001\TR1_W0001_P0062\TR1_2_W0001_P0062_T0001_R1_P5_K1_Ch2-Ch1.zen	FA/ISS	20000	30.0	3		7	0	0	29.94	100000	2000	Scale	0	2.62	0	0.01	1.73	0	0.01	0.039	0	1	1	0	1	3.053	2.5140000000000002	0	1	3.053	2.5140000000000002	1.1232	1.1739	1	0.0174	0.0909	0.0389	1	0.9076	0.9527	0.0308	0.1051	0.0329	0.10883	0.054834	0.038745	0.066763
330	TR1_2_W0001_P0131_T0001_R1_P1_K1_Ch2-Ch1.zen	20150417_STAG1gfpch8_G2G1\MitoSys2\LSM\STAG1-EGFP_G1\DE_W0014_P0003\DE_2_W0014_P0003_T0002\TR1_W0001_P0131\TR1_2_W0001_P0131_T0001_R1_P1_K1_Ch2-Ch1.zen	FA/ISS	20000	30.0	3		7	0	0	29.94	100000	2000	Scale	0	2.62	0	0.01	1.73	0	0.01	0.039	0	1	1	0	1	7.5729999999999995	82.27799999999999	0	1	7.5729999999999995	82.27799999999999	1.2429999999999999	1.1931	1	0.4209	0.9579	0.6342	1	0.9929	0.9964	0.5746	1.1383	0.6319	0.032974	0.030477999999999998	-7.7594e-05	0.0022184
331	TR1_2_W0001_P0131_T0001_R1_P2_K1_Ch2-Ch1.zen	20150417_STAG1gfpch8_G2G1\MitoSys2\LSM\STAG1-EGFP_G1\DE_W0014_P0003\DE_2_W0014_P0003_T0002\TR1_W0001_P0131\TR1_2_W0001_P0131_T0001_R1_P2_K1_Ch2-Ch1.zen	FA/ISS	20000	30.0	3		7	0	0	29.94	100000	2000	Scale	0	2.62	0	0.01	1.73	0	0.01	0.039	0	1	1	0	1	23.824	192.81799999999998	0	1	23.824	192.81799999999998	1.9663	2.3487	1	0.7838	0.9805	0.8765	1	0.99	0.995	1.6333	2.2932	0.8721	0.14385	0.027997	0.0010991	0.0021132
332	TR1_2_W0001_P0131_T0001_R1_P3_K1_Ch2-Ch1.zen	20150417_STAG1gfpch8_G2G1\MitoSys2\LSM\STAG1-EGFP_G1\DE_W0014_P0003\DE_2_W0014_P0003_T0002\TR1_W0001_P0131\TR1_2_W0001_P0131_T0001_R1_P3_K1_Ch2-Ch1.zen	FA/ISS	20000	30.0	3		7	0	0	29.94	100000	2000	Scale	0	2.62	0	0.01	1.73	0	0.01	0.039	0	1	1	0	1	22.883000000000003	221.77900000000002	0	1	22.883000000000003	221.77900000000002	1.2856	1.5286	1	0.7715	0.983	0.8708	1	0.9918	0.9959	1.0214	1.4953	0.8672	0.1738	0.023383	0.0083289	0.0068506
333	TR1_2_W0001_P0131_T0001_R1_P4_K1_Ch2-Ch1.zen	20150417_STAG1gfpch8_G2G1\MitoSys2\LSM\STAG1-EGFP_G1\DE_W0014_P0003\DE_2_W0014_P0003_T0002\TR1_W0001_P0131\TR1_2_W0001_P0131_T0001_R1_P4_K1_Ch2-Ch1.zen	FA/ISS	20000	30.000999999999998	3	x	7	0	0	29.94	100000	2000	Scale	0	2.62	0	0.01	1.73	0	0.01	0.039	0	1	1	0	1	3.3989999999999996	4.493	0	1	3.3989999999999996	4.493	1.7266	1.682	1	0.0471	0.3347	0.0888	1	0.9426	0.9709	0.0822	0.636	0.0849	0.11919	0.06351	0.029762	0.025592
334	TR1_2_W0001_P0131_T0001_R1_P5_K1_Ch2-Ch1.zen	20150417_STAG1gfpch8_G2G1\MitoSys2\LSM\STAG1-EGFP_G1\DE_W0014_P0003\DE_2_W0014_P0003_T0002\TR1_W0001_P0131\TR1_2_W0001_P0131_T0001_R1_P5_K1_Ch2-Ch1.zen	FA/ISS	20000	30.000999999999998	3		7	0	0	29.94	100000	2000	Scale	0	2.62	0	0.01	1.73	0	0.01	0.039	0	1	1	0	1	2.562	6.04	0	1	2.562	6.04	1.1382	1.0094	1	0.0073	0.5088	-0.0228	1	0.9673	0.9835	-0.0041	0.4903	-0.0224	0.32188	0.21878000000000003	-0.010869	0.020822
335	TR1_2_W0001_P0082_T0001_R1_P1_K1_Ch2-Ch1.zen	20150417_STAG1gfpch8_G2G1\MitoSys2\LSM\STAG1-EGFP_G1\DE_W0015_P0001\DE_2_W0015_P0001_T0002\TR1_W0001_P0082\TR1_2_W0001_P0082_T0001_R1_P1_K1_Ch2-Ch1.zen	FA/ISS	20000	30.0	3		7	0	0	29.94	100000	2000	Scale	0	2.62	0	0.01	1.73	0	0.01	0.039	0	1	1	0	1	13.749	69.814	0	1	13.749	69.814	1.4966	2.1106	1	0.6463	0.9463	0.7818	1	0.9839	0.9919	1.0406	1.9938	0.7753	0.12972	0.047771	0.0042563	0.004070000000000001
336	TR1_2_W0001_P0082_T0001_R1_P2_K1_Ch2-Ch1.zen	20150417_STAG1gfpch8_G2G1\MitoSys2\LSM\STAG1-EGFP_G1\DE_W0015_P0001\DE_2_W0015_P0001_T0002\TR1_W0001_P0082\TR1_2_W0001_P0082_T0001_R1_P2_K1_Ch2-Ch1.zen	FA/ISS	20000	30.0	3	x	7	0	0	29.94	100000	2000	Scale	0	2.62	0	0.01	1.73	0	0.01	0.039	0	1	1	0	1	8.33	49.37	0	1	8.33	49.37	1.6318	1.5656	1	0.4552	0.9282	0.6482	1	0.9869	0.9934	0.8645	1.4507	0.6437	0.028568	0.046088	0.001104	0.0052293999999999995
337	TR1_2_W0001_P0082_T0001_R1_P3_K1_Ch2-Ch1.zen	20150417_STAG1gfpch8_G2G1\MitoSys2\LSM\STAG1-EGFP_G1\DE_W0015_P0001\DE_2_W0015_P0001_T0002\TR1_W0001_P0082\TR1_2_W0001_P0082_T0001_R1_P3_K1_Ch2-Ch1.zen	FA/ISS	20000	30.0	3		7	0	0	29.94	100000	2000	Scale	0	2.62	0	0.01	1.73	0	0.01	0.039	0	1	1	0	1	9.642000000000001	51.151	0	1	9.642000000000001	51.151	1.6284	2.0284	1	0.5214	0.9293	0.6951	1	0.9848	0.9923	0.9641	1.8897	0.6896	0.18734	0.076375	0.0011263	0.0098079
338	TR1_2_W0001_P0082_T0001_R1_P4_K1_Ch2-Ch1.zen	20150417_STAG1gfpch8_G2G1\MitoSys2\LSM\STAG1-EGFP_G1\DE_W0015_P0001\DE_2_W0015_P0001_T0002\TR1_W0001_P0082\TR1_2_W0001_P0082_T0001_R1_P4_K1_Ch2-Ch1.zen	FA/ISS	20000	30.0	3		7	0	0	29.94	100000	2000	Scale	0	2.62	0	0.01	1.73	0	0.01	0.039	0	1	1	0	1	3.762	2.164	0	1	3.762	2.164	1.3995	1.4215	1	0.0881	0.0416	0.0591	1	0.8693	0.9323	0.1846	0.0516	0.0398	0.16598	0.10345	0.05354	0.06749400000000001
339	TR1_2_W0001_P0082_T0001_R1_P5_K1_Ch2-Ch1.zen	20150417_STAG1gfpch8_G2G1\MitoSys2\LSM\STAG1-EGFP_G1\DE_W0015_P0001\DE_2_W0015_P0001_T0002\TR1_W0001_P0082\TR1_2_W0001_P0082_T0001_R1_P5_K1_Ch2-Ch1.zen	FA/ISS	20000	30.000999999999998	3	x	7	0	0	29.94	100000	2000	Scale	0	2.62	0	0.01	1.73	0	0.01	0.039	0	1	1	0	1	3.4989999999999997	3.112	0	1	3.4989999999999997	3.112	1.3466	1.4225	1	0.0559	0.1827	0.0992	1	0.914	0.956	0.1243	0.2917	0.0894	0.1593	0.067569	0.011364	0.050598000000000004
340	TR1_2_W0001_P0101_T0001_R1_P1_K1_Ch2-Ch1.zen	20150417_STAG1gfpch8_G2G1\MitoSys2\LSM\STAG1-EGFP_G1\DE_W0015_P0002\DE_2_W0015_P0002_T0002\TR1_W0001_P0101\TR1_2_W0001_P0101_T0001_R1_P1_K1_Ch2-Ch1.zen	FA/ISS	20000	30.0	3	x	7	0	0	29.94	100000	2000	Scale	0	2.62	0	0.01	1.73	0	0.01	0.039	0	1	1	0	1	6.617999999999999	23.846	0	1	6.617999999999999	23.846	1.3149	1.1112	1	0.3564	0.8592	0.552	1	0.9786	0.9893	0.5375	0.938	0.5456	0.068135	0.062533	0.0076533	0.008306200000000001
341	TR1_2_W0001_P0101_T0001_R1_P2_K1_Ch2-Ch1.zen	20150417_STAG1gfpch8_G2G1\MitoSys2\LSM\STAG1-EGFP_G1\DE_W0015_P0002\DE_2_W0015_P0002_T0002\TR1_W0001_P0101\TR1_2_W0001_P0101_T0001_R1_P2_K1_Ch2-Ch1.zen	FA/ISS	20000	30.0	3	x	7	0	0	29.94	100000	2000	Scale	0	2.62	0	0.01	1.73	0	0.01	0.039	0	1	1	0	1	7.607	32.244	0	1	7.607	32.244	1.5444	1.4897	1	0.4146	0.8914	0.6064	1	0.9817	0.9908	0.7529	1.3247	0.6006	0.052266999999999994	0.049796	0.0045163	0.0068406000000000005
342	TR1_2_W0001_P0101_T0001_R1_P3_K1_Ch2-Ch1.zen	20150417_STAG1gfpch8_G2G1\MitoSys2\LSM\STAG1-EGFP_G1\DE_W0015_P0002\DE_2_W0015_P0002_T0002\TR1_W0001_P0101\TR1_2_W0001_P0101_T0001_R1_P3_K1_Ch2-Ch1.zen	FA/ISS	20000	30.0	3	x	7	0	0	29.94	100000	2000	Scale	0	2.62	0	0.01	1.73	0	0.01	0.039	0	1	1	0	1	14.159	52.794	0	1	14.159	52.794	1.5035	1.901	1	0.648	0.9316	0.7761	1	0.9790000000000001	0.9894	1.0382	1.7636	0.7676	0.19442	0.070887	0.0039406	0.0070304
343	TR1_2_W0001_P0101_T0001_R1_P4_K1_Ch2-Ch1.zen	20150417_STAG1gfpch8_G2G1\MitoSys2\LSM\STAG1-EGFP_G1\DE_W0015_P0002\DE_2_W0015_P0002_T0002\TR1_W0001_P0101\TR1_2_W0001_P0101_T0001_R1_P4_K1_Ch2-Ch1.zen	FA/ISS	20000	30.000999999999998	3	x	7	0	0	29.94	100000	2000	Scale	0	2.62	0	0.01	1.73	0	0.01	0.039	0	1	1	0	1	2.677	4.382	0	1	2.677	4.382	1.5414	1.3482	1	0.0099	0.2629	0.0043	1	0.937	0.9679	-0.0049	0.2459	0.0042	0.4623	0.30491	0.079343	0.12080999999999999
344	TR1_2_W0001_P0101_T0001_R1_P5_K1_Ch2-Ch1.zen	20150417_STAG1gfpch8_G2G1\MitoSys2\LSM\STAG1-EGFP_G1\DE_W0015_P0002\DE_2_W0015_P0002_T0002\TR1_W0001_P0101\TR1_2_W0001_P0101_T0001_R1_P5_K1_Ch2-Ch1.zen	FA/ISS	20000	30.000999999999998	3	x	7	0	0	29.94	100000	2000	Scale	0	2.62	0	0.01	1.73	0	0.01	0.039	0	1	1	0	1	3.0580000000000003	1.9180000000000001	0	1	3.0580000000000003	1.9180000000000001	1.3279	1.2944	1	0.0233	0.0123	0.0164	1	0.8794	0.9377	0.0407	-0.0026	0.0096	0.15471	0.034457	-0.007301100000000001	0.053581
345	TR1_2_W0001_P0132_T0001_R1_P1_K1_Ch2-Ch1.zen	20150417_STAG1gfpch8_G2G1\MitoSys2\LSM\STAG1-EGFP_G1\DE_W0015_P0003\DE_2_W0015_P0003_T0002\TR1_W0001_P0132\TR1_2_W0001_P0132_T0001_R1_P1_K1_Ch2-Ch1.zen	FA/ISS	20000	30.0	3		7	0	0	29.94	100000	2000	Scale	0	2.62	0	0.01	1.73	0	0.01	0.039	0	1	1	0	1	8.512	117.39399999999999	0	1	8.512	117.39399999999999	1.5453	1.7437	1	0.4676	0.9696	0.6715	1	0.9943	0.9972	0.8263	1.6918	0.6695	0.034905	0.06046699999999999	0.00071565	0.0039787
346	TR1_2_W0001_P0132_T0001_R1_P2_K1_Ch2-Ch1.zen	20150417_STAG1gfpch8_G2G1\MitoSys2\LSM\STAG1-EGFP_G1\DE_W0015_P0003\DE_2_W0015_P0003_T0002\TR1_W0001_P0132\TR1_2_W0001_P0132_T0001_R1_P2_K1_Ch2-Ch1.zen	FA/ISS	20000	30.0	3		7	0	0	29.94	100000	2000	Scale	0	2.62	0	0.01	1.73	0	0.01	0.039	0	1	1	0	1	6.132000000000001	83.101	0	1	6.132000000000001	83.101	1.6082	1.4071	1	0.3184	0.9577	0.5488	1	0.9943	0.9971	0.6443	1.3469	0.5472	0.025563	0.08032	0.0020566	0.0053641999999999995
347	TR1_2_W0001_P0132_T0001_R1_P3_K1_Ch2-Ch1.zen	20150417_STAG1gfpch8_G2G1\MitoSys2\LSM\STAG1-EGFP_G1\DE_W0015_P0003\DE_2_W0015_P0003_T0002\TR1_W0001_P0132\TR1_2_W0001_P0132_T0001_R1_P3_K1_Ch2-Ch1.zen	FA/ISS	20000	30.000999999999998	3		7	0	0	29.94	100000	2000	Scale	0	2.62	0	0.01	1.73	0	0.01	0.039	0	1	1	0	1	7.657	109.94	0	1	7.657	109.94	1.4702	1.1876	1	0.419	0.9684	0.6352	1	0.9947	0.9973	0.7120000000000001	1.146	0.6334	0.028372	0.023083000000000003	0.0010278	0.0018335
348	TR1_2_W0001_P0132_T0001_R1_P4_K1_Ch2-Ch1.zen	20150417_STAG1gfpch8_G2G1\MitoSys2\LSM\STAG1-EGFP_G1\DE_W0015_P0003\DE_2_W0015_P0003_T0002\TR1_W0001_P0132\TR1_2_W0001_P0132_T0001_R1_P4_K1_Ch2-Ch1.zen	FA/ISS	20000	30.0	3	x	7	0	0	29.94	100000	2000	Scale	0	2.62	0	0.01	1.73	0	0.01	0.039	0	1	1	0	1	1.1079999999999999	1.169	0	1	1.1079999999999999	1.169	1.0729	1.1608	1	1.9221	0.2574	0.6997	1	0.927	0.9628	1.8193	0.2075	0.7513	0.23239	0.11942	0.12419000000000001	0.17023
349	TR1_2_W0001_P0132_T0001_R1_P5_K1_Ch2-Ch1.zen	20150417_STAG1gfpch8_G2G1\MitoSys2\LSM\STAG1-EGFP_G1\DE_W0015_P0003\DE_2_W0015_P0003_T0002\TR1_W0001_P0132\TR1_2_W0001_P0132_T0001_R1_P5_K1_Ch2-Ch1.zen	FA/ISS	20000	30.0	3		7	0	0	29.94	100000	2000	Scale	0	2.62	0	0.01	1.73	0	0.01	0.039	0	1	1	0	1	2.218	4.359	0	1	2.218	4.359	1.4737	1.2622	1	0.0767	0.3503	-0.1368	1	0.9608	0.9802	-0.0604	0.4712	-0.1325	0.13395	0.08277999999999999	0.027041000000000003	0.035327
350	TR1_2_W0001_P0117_T0001_R1_P1_K1_Ch2-Ch1.zen	20150417_STAG1gfpch8_G2G1\MitoSys2\LSM\STAG1-EGFP_G1\DE_W0015_P0004\DE_2_W0015_P0004_T0002\TR1_W0001_P0117\TR1_2_W0001_P0117_T0001_R1_P1_K1_Ch2-Ch1.zen	FA/ISS	20000	30.0	3	x	7	0	0	29.94	100000	2000	Scale	0	2.62	0	0.01	1.73	0	0.01	0.039	0	1	1	0	1	6.93	42.83	0	1	6.93	42.83	1.2275	1.1114	1	0.3793	0.9201	0.5903	1	0.9875	0.9937	0.5174	1.0129	0.5864	0.041241	0.028027	0.0039454	0.0032592
351	TR1_2_W0001_P0117_T0001_R1_P2_K1_Ch2-Ch1.zen	20150417_STAG1gfpch8_G2G1\MitoSys2\LSM\STAG1-EGFP_G1\DE_W0015_P0004\DE_2_W0015_P0004_T0002\TR1_W0001_P0117\TR1_2_W0001_P0117_T0001_R1_P2_K1_Ch2-Ch1.zen	FA/ISS	20000	30.0	3		7	0	0	29.94	100000	2000	Scale	0	2.62	0	0.01	1.73	0	0.01	0.039	0	1	1	0	1	25.715	238.722	0	1	25.715	238.722	2.7467	2.54	1	0.7943	0.9841	0.8839	1	0.9913	0.9957	2.3397	2.4872	0.88	0.15623	0.033791	0.002836	0.0023793000000000004
352	TR1_2_W0001_P0117_T0001_R1_P3_K1_Ch2-Ch1.zen	20150417_STAG1gfpch8_G2G1\MitoSys2\LSM\STAG1-EGFP_G1\DE_W0015_P0004\DE_2_W0015_P0004_T0002\TR1_W0001_P0117\TR1_2_W0001_P0117_T0001_R1_P3_K1_Ch2-Ch1.zen	FA/ISS	20000	30.0	3		7	0	0	29.94	100000	2000	Scale	0	2.62	0	0.01	1.73	0	0.01	0.039	0	1	1	0	1	24.081999999999997	275.585	0	1	24.081999999999997	275.585	1.7363	2.4323	1	0.7868	0.9861	0.8806	1	0.9928	0.9964	1.4344	2.3913	0.8774	0.13315	0.03943	0.0027904	0.0020538
353	TR1_2_W0001_P0117_T0001_R1_P4_K1_Ch2-Ch1.zen	20150417_STAG1gfpch8_G2G1\MitoSys2\LSM\STAG1-EGFP_G1\DE_W0015_P0004\DE_2_W0015_P0004_T0002\TR1_W0001_P0117\TR1_2_W0001_P0117_T0001_R1_P4_K1_Ch2-Ch1.zen	FA/ISS	20000	30.0	3	x	7	0	0	29.94	100000	2000	Scale	0	2.62	0	0.01	1.73	0	0.01	0.039	0	1	1	0	1	3.497	4.876	0	1	3.497	4.876	2.0195	2.1748	1	0.0562	0.3857	0.131	1	0.9445	0.9718	0.2168	1.0022	0.1254	0.12741	0.076942	0.035438	0.046932
354	TR1_2_W0001_P0117_T0001_R1_P5_K1_Ch2-Ch1.zen	20150417_STAG1gfpch8_G2G1\MitoSys2\LSM\STAG1-EGFP_G1\DE_W0015_P0004\DE_2_W0015_P0004_T0002\TR1_W0001_P0117\TR1_2_W0001_P0117_T0001_R1_P5_K1_Ch2-Ch1.zen	FA/ISS	20000	30.0	3		7	0	0	29.94	100000	2000	Scale	0	2.62	0	0.01	1.73	0	0.01	0.039	0	1	1	0	1	2.6910000000000003	4.868	0	1	2.6910000000000003	4.868	1.0289	1.099	1	0.0015	0.4137	0.0185	1	0.9570000000000001	0.9783	0.0016	0.4461	0.0179	0.30919	0.0883	0.0148	0.019928
355	TR1_2_W0001_P0083_T0001_R1_P1_K1_Ch2-Ch1.zen	20150417_STAG1gfpch8_G2G1\MitoSys2\LSM\STAG1-EGFP_G1\DE_W0016_P0001\DE_2_W0016_P0001_T0002\TR1_W0001_P0083\TR1_2_W0001_P0083_T0001_R1_P1_K1_Ch2-Ch1.zen	FA/ISS	20000	30.0	3		7	0	0	29.94	100000	2000	Scale	0	2.62	0	0.01	1.73	0	0.01	0.039	0	1	1	0	1	23.756999999999998	265.14599999999996	0	1	23.756999999999998	265.14599999999996	1.4672	2.4786	1	0.7863	0.9859	0.8803	1	0.9927	0.9963	1.1967	2.4381	0.877	0.12779000000000001	0.036847000000000005	0.0026996	0.0022043
356	TR1_2_W0001_P0083_T0001_R1_P2_K1_Ch2-Ch1.zen	20150417_STAG1gfpch8_G2G1\MitoSys2\LSM\STAG1-EGFP_G1\DE_W0016_P0001\DE_2_W0016_P0001_T0002\TR1_W0001_P0083\TR1_2_W0001_P0083_T0001_R1_P2_K1_Ch2-Ch1.zen	FA/ISS	20000	30.0	3		7	0	0	29.94	100000	2000	Scale	0	2.62	0	0.01	1.73	0	0.01	0.039	0	1	1	0	1	16.18	207.94400000000002	0	1	16.18	207.94400000000002	1.6716	2.0187	1	0.6914	0.9824	0.8236	1	0.9938	0.9969	1.2388	1.98	0.821	0.078314	0.044561	0.001361	0.002048
357	TR1_2_W0001_P0083_T0001_R1_P3_K1_Ch2-Ch1.zen	20150417_STAG1gfpch8_G2G1\MitoSys2\LSM\STAG1-EGFP_G1\DE_W0016_P0001\DE_2_W0016_P0001_T0002\TR1_W0001_P0083\TR1_2_W0001_P0083_T0001_R1_P3_K1_Ch2-Ch1.zen	FA/ISS	20000	30.0	3		7	0	0	29.94	100000	2000	Scale	0	2.62	0	0.01	1.73	0	0.01	0.039	0	1	1	0	1	19.362000000000002	319.07	0	1	19.362000000000002	319.07	1.8204	1.8137	1	0.7385	0.9888	0.8542	1	0.9952	0.9976	1.4351	1.7890000000000001	0.8521	0.13103	0.051609	0.00094629	0.0015925000000000002
358	TR1_2_W0001_P0083_T0001_R1_P4_K1_Ch2-Ch1.zen	20150417_STAG1gfpch8_G2G1\MitoSys2\LSM\STAG1-EGFP_G1\DE_W0016_P0001\DE_2_W0016_P0001_T0002\TR1_W0001_P0083\TR1_2_W0001_P0083_T0001_R1_P4_K1_Ch2-Ch1.zen	FA/ISS	20000	30.0	3	x	7	0	0	29.94	100000	2000	Scale	0	2.62	0	0.01	1.73	0	0.01	0.039	0	1	1	0	1	1.8459999999999999	2.648	0	1	1.8459999999999999	2.648	1.0476	1.0725	1	0.1782	0.1189	-0.14400000000000002	1	0.9462	0.9727	0.1571	0.1228	-0.1326	0.11323	0.090976	0.043355	0.071452
359	TR1_2_W0001_P0083_T0001_R1_P5_K1_Ch2-Ch1.zen	20150417_STAG1gfpch8_G2G1\MitoSys2\LSM\STAG1-EGFP_G1\DE_W0016_P0001\DE_2_W0016_P0001_T0002\TR1_W0001_P0083\TR1_2_W0001_P0083_T0001_R1_P5_K1_Ch2-Ch1.zen	FA/ISS	20000	30.0	3	x	7	0	0	29.94	100000	2000	Scale	0	2.62	0	0.01	1.73	0	0.01	0.039	0	1	1	0	1	2.512	3.102	0	1	2.512	3.102	1.1165	1.0683	1	0.0104	0.1881	-0.0384	1	0.9394	0.9692	-0.0025	0.188	-0.0357	0.12385	0.066816	0.0092984	0.022626
360	TR1_2_W0001_P0153_T0001_R1_P1_K1_Ch2-Ch1.zen	20150417_STAG1gfpch8_G2G1\MitoSys2\LSM\STAG1-EGFP_G1\DE_W0016_P0001\DE_2_W0016_P0001_T0003\TR1_W0001_P0153\TR1_2_W0001_P0153_T0001_R1_P1_K1_Ch2-Ch1.zen	FA/ISS	20000	30.0	3	x	7	0	0	29.94	100000	2000	Scale	0	2.62	0	0.01	1.73	0	0.01	0.039	0	1	1	0	1	10.302999999999999	148.309	0	1	10.302999999999999	148.309	1.9818	1.7212	1	0.5299	0.9755	0.7173	1	0.9947	0.9973	1.2235	1.6774	0.7153	0.037689999999999994	0.034525	0.0011663	0.002542
361	TR1_2_W0001_P0153_T0001_R1_P2_K1_Ch2-Ch1.zen	20150417_STAG1gfpch8_G2G1\MitoSys2\LSM\STAG1-EGFP_G1\DE_W0016_P0001\DE_2_W0016_P0001_T0003\TR1_W0001_P0153\TR1_2_W0001_P0153_T0001_R1_P2_K1_Ch2-Ch1.zen	FA/ISS	20000	30.0	3		7	0	0	29.94	100000	2000	Scale	0	2.62	0	0.01	1.73	0	0.01	0.039	0	1	1	0	1	10.439	162.83100000000002	0	1	10.439	162.83100000000002	1.3941	1.6645	1	0.5524	0.9779	0.7339	1	0.9949	0.9974	0.8359	1.6266	0.732	0.12828	0.074197	0.0028953000000000004	0.0030929
362	TR1_2_W0001_P0153_T0001_R1_P3_K1_Ch2-Ch1.zen	20150417_STAG1gfpch8_G2G1\MitoSys2\LSM\STAG1-EGFP_G1\DE_W0016_P0001\DE_2_W0016_P0001_T0003\TR1_W0001_P0153\TR1_2_W0001_P0153_T0001_R1_P3_K1_Ch2-Ch1.zen	FA/ISS	20000	30.0	3		7	0	0	29.94	100000	2000	Scale	0	2.62	0	0.01	1.73	0	0.01	0.039	0	1	1	0	1	20.107	304.02	0	1	20.107	304.02	2.149	2.7304	1	0.7397	0.9874	0.8540000000000001	1	0.9947	0.9973	1.7096	2.6927	0.8517	0.10909	0.044248	0.0016562999999999999	0.0018920000000000002
363	TR1_2_W0001_P0153_T0001_R1_P4_K1_Ch2-Ch1.zen	20150417_STAG1gfpch8_G2G1\MitoSys2\LSM\STAG1-EGFP_G1\DE_W0016_P0001\DE_2_W0016_P0001_T0003\TR1_W0001_P0153\TR1_2_W0001_P0153_T0001_R1_P4_K1_Ch2-Ch1.zen	FA/ISS	20000	30.0	3		7	0	0	29.94	100000	2000	Scale	0	2.62	0	0.01	1.73	0	0.01	0.039	0	1	1	0	1	3.286	4.415	0	1	3.286	4.415	1.4068	1.2671	1	0.0417	0.3625	0.1134	1	0.943	0.9711	0.1019	0.4672	0.1081	0.15224000000000001	0.12662	0.045408	0.049531
364	TR1_2_W0001_P0153_T0001_R1_P5_K1_Ch2-Ch1.zen	20150417_STAG1gfpch8_G2G1\MitoSys2\LSM\STAG1-EGFP_G1\DE_W0016_P0001\DE_2_W0016_P0001_T0003\TR1_W0001_P0153\TR1_2_W0001_P0153_T0001_R1_P5_K1_Ch2-Ch1.zen	FA/ISS	20000	30.0	3	x	7	0	0	29.94	100000	2000	Scale	0	2.62	0	0.01	1.73	0	0.01	0.039	0	1	1	0	1	2.783	4.537	0	1	2.783	4.537	0.9423	0.9504	1	0.0129	0.3834	0.0374	1	0.9526	0.976	-0.0	0.3236	0.0359	0.33078	0.16041	0.06378500000000001	0.16380999999999998
365	TR1_2_W0001_P0102_T0001_R1_P1_K1_Ch2-Ch1.zen	20150417_STAG1gfpch8_G2G1\MitoSys2\LSM\STAG1-EGFP_G1\DE_W0016_P0002\DE_2_W0016_P0002_T0002\TR1_W0001_P0102\TR1_2_W0001_P0102_T0001_R1_P1_K1_Ch2-Ch1.zen	FA/ISS	20000	30.0	3		7	0	0	29.94	100000	2000	Scale	0	2.62	0	0.01	1.73	0	0.01	0.039	0	1	1	0	1	19.574	108.709	0	1	19.574	108.709	1.4833	1.7832	1	0.7367	0.965	0.843	1	0.9855	0.9927	1.1484	1.7093	0.8368	0.17447000000000001	0.027631	0.0064206	0.0068695
366	TR1_2_W0001_P0102_T0001_R1_P2_K1_Ch2-Ch1.zen	20150417_STAG1gfpch8_G2G1\MitoSys2\LSM\STAG1-EGFP_G1\DE_W0016_P0002\DE_2_W0016_P0002_T0002\TR1_W0001_P0102\TR1_2_W0001_P0102_T0001_R1_P2_K1_Ch2-Ch1.zen	FA/ISS	20000	30.0	3		7	0	0	29.94	100000	2000	Scale	0	2.62	0	0.01	1.73	0	0.01	0.039	0	1	1	0	1	16.176	96.774	0	1	16.176	96.774	2.0207	2.6268	1	0.6884	0.9613	0.8129	1	0.9866	0.9933	1.5207	2.5222	0.8073	0.17522000000000001	0.066942	0.0026063	0.004975899999999999
367	TR1_2_W0001_P0102_T0001_R1_P3_K1_Ch2-Ch1.zen	20150417_STAG1gfpch8_G2G1\MitoSys2\LSM\STAG1-EGFP_G1\DE_W0016_P0002\DE_2_W0016_P0002_T0002\TR1_W0001_P0102\TR1_2_W0001_P0102_T0001_R1_P3_K1_Ch2-Ch1.zen	FA/ISS	20000	30.0	3		7	0	0	29.94	100000	2000	Scale	0	2.62	0	0.01	1.73	0	0.01	0.039	0	1	1	0	1	18.72	126.42299999999999	0	1	18.72	126.42299999999999	2.3091	2.7458	1	0.7219	0.9702	0.8362	1	0.9882	0.9941	1.8135	2.6576	0.8312	0.17424	0.066079	0.0015405999999999998	0.0041979999999999995
368	TR1_2_W0001_P0102_T0001_R1_P4_K1_Ch2-Ch1.zen	20150417_STAG1gfpch8_G2G1\MitoSys2\LSM\STAG1-EGFP_G1\DE_W0016_P0002\DE_2_W0016_P0002_T0002\TR1_W0001_P0102\TR1_2_W0001_P0102_T0001_R1_P4_K1_Ch2-Ch1.zen	FA/ISS	20000	30.0	3	x	7	0	0	29.94	100000	2000	Scale	0	2.62	0	0.01	1.73	0	0.01	0.039	0	1	1	0	1	1.6840000000000002	1.4869999999999999	0	1	1.6840000000000002	1.4869999999999999	1.0219	1.0529	1	0.3074	0.0283	0.092	1	0.9133	0.9557	0.2946	0.0333	0.1165	0.16764	0.10237	0.051755999999999996	0.12079000000000001
369	TR1_2_W0001_P0102_T0001_R1_P5_K1_Ch2-Ch1.zen	20150417_STAG1gfpch8_G2G1\MitoSys2\LSM\STAG1-EGFP_G1\DE_W0016_P0002\DE_2_W0016_P0002_T0002\TR1_W0001_P0102\TR1_2_W0001_P0102_T0001_R1_P5_K1_Ch2-Ch1.zen	FA/ISS	20000	30.0	3	x	7	0	0	29.94	100000	2000	Scale	0	2.62	0	0.01	1.73	0	0.01	0.039	0	1	1	0	1	2.136	2.0869999999999997	0	1	2.136	2.0869999999999997	1.2024	1.0034	1	0.066	0.031	-0.0433	1	0.9228	0.9606	0.0105	0.0178	-0.034	0.24589	0.20201	-0.00086961	0.052990999999999996
370	TR1_2_W0001_P0064_T0001_R1_P1_K1_Ch2-Ch1.zen	20150417_STAG1gfpch8_G2G1\MitoSys2\LSM\STAG1-EGFP_G1\DE_W0016_P0003\DE_2_W0016_P0003_T0001\TR1_W0001_P0064\TR1_2_W0001_P0064_T0001_R1_P1_K1_Ch2-Ch1.zen	FA/ISS	20000	30.0	3	x	7	0	0	29.94	100000	2000	Scale	0	2.62	0	0.01	1.73	0	0.01	0.039	0	1	1	0	1	8.193999999999999	69.123	0	1	8.193999999999999	69.123	1.6977	1.2623	1	0.4455	0.9498	0.6486	1	0.9909	0.9955	0.8959999999999999	1.192	0.6456	0.016182	0.036451	0.00063137	0.0028006
371	TR1_2_W0001_P0064_T0001_R1_P2_K1_Ch2-Ch1.zen	20150417_STAG1gfpch8_G2G1\MitoSys2\LSM\STAG1-EGFP_G1\DE_W0016_P0003\DE_2_W0016_P0003_T0001\TR1_W0001_P0064\TR1_2_W0001_P0064_T0001_R1_P2_K1_Ch2-Ch1.zen	FA/ISS	20000	30.0	3		7	0	0	29.94	100000	2000	Scale	0	2.62	0	0.01	1.73	0	0.01	0.039	0	1	1	0	1	16.33	172.123	0	1	16.33	172.123	1.8492	2.4069	1	0.6924	0.9779	0.8224	1	0.9923	0.9962	1.3892	2.3508	0.8192	0.18373	0.049423	0.0022706	0.0023628
372	TR1_2_W0001_P0064_T0001_R1_P3_K1_Ch2-Ch1.zen	20150417_STAG1gfpch8_G2G1\MitoSys2\LSM\STAG1-EGFP_G1\DE_W0016_P0003\DE_2_W0016_P0003_T0001\TR1_W0001_P0064\TR1_2_W0001_P0064_T0001_R1_P3_K1_Ch2-Ch1.zen	FA/ISS	20000	30.0	3		7	0	0	29.94	100000	2000	Scale	0	2.62	0	0.01	1.73	0	0.01	0.039	0	1	1	0	1	11.838	142.054	0	1	11.838	142.054	1.4954	1.864	1	0.5911	0.9734	0.7581	1	0.9933	0.9966	0.9667	1.8133	0.7555	0.098584	0.016538999999999998	0.0037936999999999997	0.004422
373	TR1_2_W0001_P0064_T0001_R1_P4_K1_Ch2-Ch1.zen	20150417_STAG1gfpch8_G2G1\MitoSys2\LSM\STAG1-EGFP_G1\DE_W0016_P0003\DE_2_W0016_P0003_T0001\TR1_W0001_P0064\TR1_2_W0001_P0064_T0001_R1_P4_K1_Ch2-Ch1.zen	FA/ISS	20000	30.0	3		7	0	0	29.94	100000	2000	Scale	0	2.62	0	0.01	1.73	0	0.01	0.039	0	1	1	0	1	3.1689999999999996	2.978	0	1	3.1689999999999996	2.978	1.1858	1.278	1	0.0322	0.1705	0.0715	1	0.9179999999999999	0.9581	0.0553	0.2246	0.0647	0.23056	0.1367	0.050325	0.09299500000000001
374	TR1_2_W0001_P0064_T0001_R1_P5_K1_Ch2-Ch1.zen	20150417_STAG1gfpch8_G2G1\MitoSys2\LSM\STAG1-EGFP_G1\DE_W0016_P0003\DE_2_W0016_P0003_T0001\TR1_W0001_P0064\TR1_2_W0001_P0064_T0001_R1_P5_K1_Ch2-Ch1.zen	FA/ISS	20000	30.000999999999998	3	x	7	0	0	29.94	100000	2000	Scale	0	2.62	0	0.01	1.73	0	0.01	0.039	0	1	1	0	1	2.162	2.05	0	1	2.162	2.05	1.1087	1.1268	1	0.0506	0.0239	-0.0322	1	0.9194	0.9588	0.024	0.0258	-0.0233	0.08684299999999999	0.10357999999999999	0.062238	0.10905999999999999
375	TR1_2_W0001_P0133_T0001_R1_P1_K1_Ch2-Ch1.zen	20150417_STAG1gfpch8_G2G1\MitoSys2\LSM\STAG1-EGFP_G1\DE_W0016_P0003\DE_2_W0016_P0003_T0002\TR1_W0001_P0133\TR1_2_W0001_P0133_T0001_R1_P1_K1_Ch2-Ch1.zen	FA/ISS	20000	30.0	3		7	0	0	29.94	100000	2000	Scale	0	2.62	0	0.01	1.73	0	0.01	0.039	0	1	1	0	1	16.718	219.174	0	1	16.718	219.174	2.9175	2.5273	1	0.6687	0.9815	0.8074	1	0.9941	0.997	2.1525	2.475	0.8049	0.097044	0.050693	0.0027049	0.0024288
376	TR1_2_W0001_P0133_T0001_R1_P2_K1_Ch2-Ch1.zen	20150417_STAG1gfpch8_G2G1\MitoSys2\LSM\STAG1-EGFP_G1\DE_W0016_P0003\DE_2_W0016_P0003_T0002\TR1_W0001_P0133\TR1_2_W0001_P0133_T0001_R1_P2_K1_Ch2-Ch1.zen	FA/ISS	20000	30.0	3		7	0	0	29.94	100000	2000	Scale	0	2.62	0	0.01	1.73	0	0.01	0.039	0	1	1	0	1	18.129	295.625	0	1	18.129	295.625	1.8409	1.982	1	0.7244	0.9877	0.8456	1	0.9951	0.9976	1.433	1.9536	0.8435	0.12579	0.045525	0.0024662	0.0021836
377	TR1_2_W0001_P0133_T0001_R1_P3_K1_Ch2-Ch1.zen	20150417_STAG1gfpch8_G2G1\MitoSys2\LSM\STAG1-EGFP_G1\DE_W0016_P0003\DE_2_W0016_P0003_T0002\TR1_W0001_P0133\TR1_2_W0001_P0133_T0001_R1_P3_K1_Ch2-Ch1.zen	FA/ISS	20000	30.0	3		7	0	0	29.94	100000	2000	Scale	0	2.62	0	0.01	1.73	0	0.01	0.039	0	1	1	0	1	12.722999999999999	184.489	0	1	12.722999999999999	184.489	2.9409	3.1021	1	0.6069	0.9788	0.7691	1	0.9944	0.9972	2.0798	3.0385	0.767	0.15292	0.10495	0.0020399999999999997	0.0031331999999999996
378	TR1_2_W0001_P0133_T0001_R1_P4_K1_Ch2-Ch1.zen	20150417_STAG1gfpch8_G2G1\MitoSys2\LSM\STAG1-EGFP_G1\DE_W0016_P0003\DE_2_W0016_P0003_T0002\TR1_W0001_P0133\TR1_2_W0001_P0133_T0001_R1_P4_K1_Ch2-Ch1.zen	FA/ISS	20000	30.0	3		7	0	0	29.94	100000	2000	Scale	0	2.62	0	0.01	1.73	0	0.01	0.039	0	1	1	0	1	2.6919999999999997	4.926	0	1	2.6919999999999997	4.926	1.1315	1.0237	1	0.0022	0.4202	0.0146	1	0.9579	0.9787	0.0031	0.406	0.0141	0.088311	0.05993	0.029064999999999997	0.033394
379	TR1_2_W0001_P0133_T0001_R1_P5_K1_Ch2-Ch1.zen	20150417_STAG1gfpch8_G2G1\MitoSys2\LSM\STAG1-EGFP_G1\DE_W0016_P0003\DE_2_W0016_P0003_T0002\TR1_W0001_P0133\TR1_2_W0001_P0133_T0001_R1_P5_K1_Ch2-Ch1.zen	FA/ISS	20000	30.0	3	x	7	0	0	29.94	100000	2000	Scale	0	2.62	0	0.01	1.73	0	0.01	0.039	0	1	1	0	1	3.022	4.535	0	1	3.022	4.535	1.3346	1.0879	1	0.0224	0.3711	0.0563	1	0.9484	0.9738	0.0347	0.3837	0.0533	0.12025999999999999	0.12644	0.031297000000000005	0.037870999999999995
380	TR1_2_W0001_P0084_T0001_R1_P1_K1_Ch2-Ch1.zen	20150417_STAG1gfpch8_G2G1\MitoSys2\LSM\STAG1-EGFP_G1\DE_W0017_P0001\DE_2_W0017_P0001_T0002\TR1_W0001_P0084\TR1_2_W0001_P0084_T0001_R1_P1_K1_Ch2-Ch1.zen	FA/ISS	20000	30.0	3	x	7	0	0	29.94	100000	2000	Scale	0	2.62	0	0.01	1.73	0	0.01	0.039	0	1	1	0	1	8.691	64.155	0	1	8.691	64.155	1.6663	1.1791	1	0.4777	0.9461	0.6708	1	0.9895	0.9948	0.925	1.1054	0.6672	0.043755	0.06708	0.0016022999999999999	0.007099500000000001
381	TR1_2_W0001_P0084_T0001_R1_P2_K1_Ch2-Ch1.zen	20150417_STAG1gfpch8_G2G1\MitoSys2\LSM\STAG1-EGFP_G1\DE_W0017_P0001\DE_2_W0017_P0001_T0002\TR1_W0001_P0084\TR1_2_W0001_P0084_T0001_R1_P2_K1_Ch2-Ch1.zen	FA/ISS	20000	30.0	3		7	0	0	29.94	100000	2000	Scale	0	2.62	0	0.01	1.73	0	0.01	0.039	0	1	1	0	1	20.044	151.532	0	1	20.044	151.532	1.7883	2.6923	1	0.7446	0.9746	0.8515	1	0.9891	0.9945	1.4145	2.6178	0.8468	0.16917000000000001	0.062548	0.001584	0.0028870000000000002
382	TR1_2_W0001_P0084_T0001_R1_P3_K1_Ch2-Ch1.zen	20150417_STAG1gfpch8_G2G1\MitoSys2\LSM\STAG1-EGFP_G1\DE_W0017_P0001\DE_2_W0017_P0001_T0002\TR1_W0001_P0084\TR1_2_W0001_P0084_T0001_R1_P3_K1_Ch2-Ch1.zen	FA/ISS	20000	30.0	3		7	0	0	29.94	100000	2000	Scale	0	2.62	0	0.01	1.73	0	0.01	0.039	0	1	1	0	1	14.251	117.62200000000001	0	1	14.251	117.62200000000001	1.3984	2.2668	1	0.6593	0.9686	0.7987	1	0.9901	0.995	0.9773	2.1955	0.7947	0.27034	0.050376	0.001802	0.0034580999999999995
383	TR1_2_W0001_P0084_T0001_R1_P4_K1_Ch2-Ch1.zen	20150417_STAG1gfpch8_G2G1\MitoSys2\LSM\STAG1-EGFP_G1\DE_W0017_P0001\DE_2_W0017_P0001_T0002\TR1_W0001_P0084\TR1_2_W0001_P0084_T0001_R1_P4_K1_Ch2-Ch1.zen	FA/ISS	20000	30.0	3	x	7	0	0	29.94	100000	2000	Scale	0	2.62	0	0.01	1.73	0	0.01	0.039	0	1	1	0	1	3.944	5.722	0	1	3.944	5.722	2.5886	2.4235	1	0.0859	0.4494	0.1756	1	0.9478	0.9735	0.4058	1.2798	0.1687	0.17010999999999998	0.14155	0.029555	0.033347
384	TR1_2_W0001_P0084_T0001_R1_P5_K1_Ch2-Ch1.zen	20150417_STAG1gfpch8_G2G1\MitoSys2\LSM\STAG1-EGFP_G1\DE_W0017_P0001\DE_2_W0017_P0001_T0002\TR1_W0001_P0084\TR1_2_W0001_P0084_T0001_R1_P5_K1_Ch2-Ch1.zen	FA/ISS	20000	30.0	3	x	7	0	0	29.94	100000	2000	Scale	0	2.62	0	0.01	1.73	0	0.01	0.039	0	1	1	0	1	1.87	1.5719999999999998	0	1	1.87	1.5719999999999998	1.0733	1.0361	1	0.1651	0.0106	0.0415	1	0.9094	0.9536	0.1339	0.0169	0.0601	0.17475	0.074643	0.11259000000000001	0.08912300000000001
385	TR1_2_W0001_P0154_T0001_R1_P1_K1_Ch2-Ch1.zen	20150417_STAG1gfpch8_G2G1\MitoSys2\LSM\STAG1-EGFP_G1\DE_W0017_P0001\DE_2_W0017_P0001_T0003\TR1_W0001_P0154\TR1_2_W0001_P0154_T0001_R1_P1_K1_Ch2-Ch1.zen	FA/ISS	20000	30.0	3		7	0	0	29.94	100000	2000	Scale	0	2.62	0	0.01	1.73	0	0.01	0.039	0	1	1	0	1	10.211	71.85300000000001	0	1	10.211	71.85300000000001	1.6241	2.0377	1	0.5306	0.9470000000000001	0.7076	1	0.9885	0.9942	0.9712	1.9335	0.7035	0.056271	0.027156	0.0055607	0.006079
386	TR1_2_W0001_P0154_T0001_R1_P2_K1_Ch2-Ch1.zen	20150417_STAG1gfpch8_G2G1\MitoSys2\LSM\STAG1-EGFP_G1\DE_W0017_P0001\DE_2_W0017_P0001_T0003\TR1_W0001_P0154\TR1_2_W0001_P0154_T0001_R1_P2_K1_Ch2-Ch1.zen	FA/ISS	20000	30.0	3		7	0	0	29.94	100000	2000	Scale	0	2.62	0	0.01	1.73	0	0.01	0.039	0	1	1	0	1	17.084	123.479	0	1	17.084	123.479	2.0945	3.1995	1	0.6976	0.9678	0.8208	1	0.9886	0.9943	1.5889	3.0957	0.8161	0.13656	0.060103	0.00095773	0.004149
387	TR1_2_W0001_P0154_T0001_R1_P3_K1_Ch2-Ch1.zen	20150417_STAG1gfpch8_G2G1\MitoSys2\LSM\STAG1-EGFP_G1\DE_W0017_P0001\DE_2_W0017_P0001_T0003\TR1_W0001_P0154\TR1_2_W0001_P0154_T0001_R1_P3_K1_Ch2-Ch1.zen	FA/ISS	20000	30.0	3		7	0	0	29.94	100000	2000	Scale	0	2.62	0	0.01	1.73	0	0.01	0.039	0	1	1	0	1	9.401	67.358	0	1	9.401	67.358	1.1075	1.6884	1	0.518	0.9458	0.6998	1	0.9885	0.9942	0.5943	1.5977	0.6956	0.21481999999999998	0.038025	0.0048172	0.0052381
388	TR1_2_W0001_P0154_T0001_R1_P4_K1_Ch2-Ch1.zen	20150417_STAG1gfpch8_G2G1\MitoSys2\LSM\STAG1-EGFP_G1\DE_W0017_P0001\DE_2_W0017_P0001_T0003\TR1_W0001_P0154\TR1_2_W0001_P0154_T0001_R1_P4_K1_Ch2-Ch1.zen	FA/ISS	20000	30.003	3	x	7	0	0	29.94	100000	2000	Scale	0	2.62	0	0.01	1.73	0	0.01	0.039	0	1	1	0	1	4.234	7.307	0	1	4.234	7.307	3.7717	8.6034	1	0.1333	0.3862	0.2012	1	0.9399	0.9694	0.4504	3.2527	0.1958	0.18147	0.21689	0.018993	0.12052
389	TR1_2_W0001_P0154_T0001_R1_P5_K1_Ch2-Ch1.zen	20150417_STAG1gfpch8_G2G1\MitoSys2\LSM\STAG1-EGFP_G1\DE_W0017_P0001\DE_2_W0017_P0001_T0003\TR1_W0001_P0154\TR1_2_W0001_P0154_T0001_R1_P5_K1_Ch2-Ch1.zen	FA/ISS	20000	30.0	3	x	7	0	0	29.94	100000	2000	Scale	0	2.62	0	0.01	1.73	0	0.01	0.039	0	1	1	0	1	1.7369999999999999	2.033	0	1	1.7369999999999999	2.033	1.0176	1.042	1	0.2616	0.0188	-0.0696	1	0.9336	0.9662	0.2524	0.0147	-0.0523	0.09702000000000001	0.052023	0.040692	0.07650599999999999
390	TR1_2_W0001_P0065_T0001_R1_P1_K1_Ch2-Ch1.zen	20150417_STAG1gfpch8_G2G1\MitoSys2\LSM\STAG1-EGFP_G1\DE_W0017_P0003\DE_2_W0017_P0003_T0001\TR1_W0001_P0065\TR1_2_W0001_P0065_T0001_R1_P1_K1_Ch2-Ch1.zen	FA/ISS	20000	30.0	3	x	7	0	0	29.94	100000	2000	Scale	0	2.62	0	0.01	1.73	0	0.01	0.039	0	1	1	0	1	7.354	29.155	0	1	7.354	29.155	1.1993	1.115	1	0.4072	0.8842	0.5996	1	0.9806	0.9903	0.5318	0.9709	0.5934	0.026602999999999998	0.033225	0.0025482	0.0045306
391	TR1_2_W0001_P0065_T0001_R1_P2_K1_Ch2-Ch1.zen	20150417_STAG1gfpch8_G2G1\MitoSys2\LSM\STAG1-EGFP_G1\DE_W0017_P0003\DE_2_W0017_P0003_T0001\TR1_W0001_P0065\TR1_2_W0001_P0065_T0001_R1_P2_K1_Ch2-Ch1.zen	FA/ISS	20000	30.0	3		7	0	0	29.94	100000	2000	Scale	0	2.62	0	0.01	1.73	0	0.01	0.039	0	1	1	0	1	16.87	126.566	0	1	16.87	126.566	1.9273	1.9314	1	0.7052	0.9716	0.8275	1	0.9895	0.9947	1.4768	1.8685	0.823	0.18006	0.065582	0.0017149	0.0037519
392	TR1_2_W0001_P0065_T0001_R1_P3_K1_Ch2-Ch1.zen	20150417_STAG1gfpch8_G2G1\MitoSys2\LSM\STAG1-EGFP_G1\DE_W0017_P0003\DE_2_W0017_P0003_T0001\TR1_W0001_P0065\TR1_2_W0001_P0065_T0001_R1_P3_K1_Ch2-Ch1.zen	FA/ISS	20000	30.0	3		7	0	0	29.94	100000	2000	Scale	0	2.62	0	0.01	1.73	0	0.01	0.039	0	1	1	0	1	18.544	176.033	0	1	18.544	176.033	2.5025	2.2605	1	0.7190000000000001	0.9787	0.8383	1	0.9917	0.9958	1.974	2.2044	0.8348	0.13119	0.048047	0.0010579	0.0027765999999999997
393	TR1_2_W0001_P0065_T0001_R1_P4_K1_Ch2-Ch1.zen	20150417_STAG1gfpch8_G2G1\MitoSys2\LSM\STAG1-EGFP_G1\DE_W0017_P0003\DE_2_W0017_P0003_T0001\TR1_W0001_P0065\TR1_2_W0001_P0065_T0001_R1_P4_K1_Ch2-Ch1.zen	FA/ISS	20000	30.0	3	x	7	0	0	29.94	100000	2000	Scale	0	2.62	0	0.01	1.73	0	0.01	0.039	0	1	1	0	1	3.583	5.085	0	1	3.583	5.085	1.2117	1.1876	1	0.0788	0.3951	0.1456	1	0.9441	0.9717	0.0695	0.4406	0.1396	0.26961999999999997	0.25236	0.030748	0.096433
394	TR1_2_W0001_P0065_T0001_R1_P5_K1_Ch2-Ch1.zen	20150417_STAG1gfpch8_G2G1\MitoSys2\LSM\STAG1-EGFP_G1\DE_W0017_P0003\DE_2_W0017_P0003_T0001\TR1_W0001_P0065\TR1_2_W0001_P0065_T0001_R1_P5_K1_Ch2-Ch1.zen	FA/ISS	20000	30.0	3		7	0	0	29.94	100000	2000	Scale	0	2.62	0	0.01	1.73	0	0.01	0.039	0	1	1	0	1	2.7060000000000004	2.8760000000000003	0	1	2.7060000000000004	2.8760000000000003	1.214	1.2259	1	0.0093	0.1544	0.0103	1	0.9279999999999999	0.9633	0.0011	0.1983	0.0097	0.33075	0.11742999999999999	0.043157999999999995	0.073284
395	TR1_2_W0001_P0134_T0001_R1_P1_K1_Ch2-Ch1.zen	20150417_STAG1gfpch8_G2G1\MitoSys2\LSM\STAG1-EGFP_G1\DE_W0017_P0003\DE_2_W0017_P0003_T0002\TR1_W0001_P0134\TR1_2_W0001_P0134_T0001_R1_P1_K1_Ch2-Ch1.zen	FA/ISS	20000	30.0	3	x	7	0	0	29.94	100000	2000	Scale	0	2.62	0	0.01	1.73	0	0.01	0.039	0	1	1	0	1	7.849	60.966	0	1	7.849	60.966	1.2297	1.0425	1	0.4388	0.9438	0.6427	1	0.99	0.995	0.5864	0.9738	0.6394	0.040465	0.046472	0.0020218	0.005176
396	TR1_2_W0001_P0134_T0001_R1_P2_K1_Ch2-Ch1.zen	20150417_STAG1gfpch8_G2G1\MitoSys2\LSM\STAG1-EGFP_G1\DE_W0017_P0003\DE_2_W0017_P0003_T0002\TR1_W0001_P0134\TR1_2_W0001_P0134_T0001_R1_P2_K1_Ch2-Ch1.zen	FA/ISS	20000	30.0	3		7	0	0	29.94	100000	2000	Scale	0	2.62	0	0.01	1.73	0	0.01	0.039	0	1	1	0	1	23.904	164.446	0	1	23.904	164.446	1.6091	1.5864	1	0.7726	0.977	0.8686	1	0.9888	0.9944	1.3030000000000002	1.5384	0.8637	0.15603	0.024865	0.0091402	0.008613500000000001
397	TR1_2_W0001_P0134_T0001_R1_P3_K1_Ch2-Ch1.zen	20150417_STAG1gfpch8_G2G1\MitoSys2\LSM\STAG1-EGFP_G1\DE_W0017_P0003\DE_2_W0017_P0003_T0002\TR1_W0001_P0134\TR1_2_W0001_P0134_T0001_R1_P3_K1_Ch2-Ch1.zen	FA/ISS	20000	30.0	3		7	0	0	29.94	100000	2000	Scale	0	2.62	0	0.01	1.73	0	0.01	0.039	0	1	1	0	1	18.927	134.903	0	1	18.927	134.903	2.2776	2.6986	1	0.7244	0.9722	0.8385	1	0.9889	0.9944	1.7903	2.6174	0.8338	0.15849000000000002	0.060252999999999994	0.0024216999999999997	0.0041523
398	TR1_2_W0001_P0134_T0001_R1_P4_K1_Ch2-Ch1.zen	20150417_STAG1gfpch8_G2G1\MitoSys2\LSM\STAG1-EGFP_G1\DE_W0017_P0003\DE_2_W0017_P0003_T0002\TR1_W0001_P0134\TR1_2_W0001_P0134_T0001_R1_P4_K1_Ch2-Ch1.zen	FA/ISS	20000	30.002	3	x	7	0	0	29.94	100000	2000	Scale	0	2.62	0	0.01	1.73	0	0.01	0.039	0	1	1	0	1	3.4789999999999996	3.236	0	1	3.4789999999999996	3.236	1.3411	1.2425	1	0.0561	0.2079	0.1046	1	0.9185	0.9584	0.1209	0.2616	0.0953	0.09869299999999999	0.05255599999999999	0.026113	0.048559
399	TR1_2_W0001_P0134_T0001_R1_P5_K1_Ch2-Ch1.zen	20150417_STAG1gfpch8_G2G1\MitoSys2\LSM\STAG1-EGFP_G1\DE_W0017_P0003\DE_2_W0017_P0003_T0002\TR1_W0001_P0134\TR1_2_W0001_P0134_T0001_R1_P5_K1_Ch2-Ch1.zen	FA/ISS	20000	30.003	3	x	7	0	0	29.94	100000	2000	Scale	0	2.62	0	0.01	1.73	0	0.01	0.039	0	1	1	0	1	2.086	2.521	0	1	2.086	2.521	1.0268	0.9518	1	0.0717	0.0973	-0.0827	1	0.9367	0.9678	0.0638	0.0639	-0.0742	0.13094	0.10445	0.037825	0.052328
400	TR1_2_W0001_P0118_T0001_R1_P1_K1_Ch2-Ch1.zen	20150417_STAG1gfpch8_G2G1\MitoSys2\LSM\STAG1-EGFP_G1\DE_W0017_P0004\DE_2_W0017_P0004_T0002\TR1_W0001_P0118\TR1_2_W0001_P0118_T0001_R1_P1_K1_Ch2-Ch1.zen	FA/ISS	20000	30.0	3		7	0	0	29.94	100000	2000	Scale	0	2.62	0	0.01	1.73	0	0.01	0.039	0	1	1	0	1	9.726	114.902	0	1	9.726	114.902	1.6461	1.3742	1	0.5222	0.9694	0.7103	1	0.9934	0.9967	0.9774	1.3276	0.7079	0.028883999999999996	0.051749	0.0014792	0.0031479
401	TR1_2_W0001_P0118_T0001_R1_P2_K1_Ch2-Ch1.zen	20150417_STAG1gfpch8_G2G1\MitoSys2\LSM\STAG1-EGFP_G1\DE_W0017_P0004\DE_2_W0017_P0004_T0002\TR1_W0001_P0118\TR1_2_W0001_P0118_T0001_R1_P2_K1_Ch2-Ch1.zen	FA/ISS	20000	30.0	3		7	0	0	29.94	100000	2000	Scale	0	2.62	0	0.01	1.73	0	0.01	0.039	0	1	1	0	1	12.106	133.65	0	1	12.106	133.65	1.8268	1.9615	1	0.5963	0.9731	0.7605	1	0.9929	0.9965	1.2167	1.9075	0.7577	0.13437000000000002	0.052243	0.0013024	0.0031065000000000003
402	TR1_2_W0001_P0118_T0001_R1_P3_K1_Ch2-Ch1.zen	20150417_STAG1gfpch8_G2G1\MitoSys2\LSM\STAG1-EGFP_G1\DE_W0017_P0004\DE_2_W0017_P0004_T0002\TR1_W0001_P0118\TR1_2_W0001_P0118_T0001_R1_P3_K1_Ch2-Ch1.zen	FA/ISS	20000	30.0	3		7	0	0	29.94	100000	2000	Scale	0	2.62	0	0.01	1.73	0	0.01	0.039	0	1	1	0	1	11.148	141.217	0	1	11.148	141.217	1.591	2.0734	1	0.5774	0.9740000000000001	0.7494	1	0.9936	0.9968	1.0193	2.0204	0.7469	0.062654	0.055264	0.00047065	0.0029499
403	TR1_2_W0001_P0118_T0001_R1_P4_K1_Ch2-Ch1.zen	20150417_STAG1gfpch8_G2G1\MitoSys2\LSM\STAG1-EGFP_G1\DE_W0017_P0004\DE_2_W0017_P0004_T0002\TR1_W0001_P0118\TR1_2_W0001_P0118_T0001_R1_P4_K1_Ch2-Ch1.zen	FA/ISS	20000	30.0	3		7	0	0	29.94	100000	2000	Scale	0	2.62	0	0.01	1.73	0	0.01	0.039	0	1	1	0	1	2.668	5.2170000000000005	0	1	2.668	5.2170000000000005	1.1855	1.0878	1	0.0029	0.4455	0.0045	1	0.9608	0.9802	0.0007	0.4737	0.0044	0.2541	0.068918	0.006820100000000001	0.021809000000000002
404	TR1_2_W0001_P0118_T0001_R1_P5_K1_Ch2-Ch1.zen	20150417_STAG1gfpch8_G2G1\MitoSys2\LSM\STAG1-EGFP_G1\DE_W0017_P0004\DE_2_W0017_P0004_T0002\TR1_W0001_P0118\TR1_2_W0001_P0118_T0001_R1_P5_K1_Ch2-Ch1.zen	FA/ISS	20000	30.000999999999998	3	x	7	0	0	29.94	100000	2000	Scale	0	2.62	0	0.01	1.73	0	0.01	0.039	0	1	1	0	1	1.473	1.375	0	1	1.473	1.375	1.0105	1.0783	1	0.6122	0.0762	0.2149	1	0.9173	0.9577	0.6037	0.076	0.248	0.18616	0.05458	0.15752	0.039112
405	TR1_2_W0001_P0085_T0001_R1_P1_K1_Ch2-Ch1.zen	20150417_STAG1gfpch8_G2G1\MitoSys2\LSM\STAG1-EGFP_G1\DE_W0018_P0001\DE_2_W0018_P0001_T0002\TR1_W0001_P0085\TR1_2_W0001_P0085_T0001_R1_P1_K1_Ch2-Ch1.zen	FA/ISS	20000	30.0	3		7	0	0	29.94	100000	2000	Scale	0	2.62	0	0.01	1.73	0	0.01	0.039	0	1	1	0	1	28.015	273.862	0	1	28.015	273.862	1.8839	2.1188	1	0.8153	0.9867	0.8968	1	0.9919	0.996	1.6092	2.0814	0.8932	0.13149	0.034707	0.0023982	0.0015578
406	TR1_2_W0001_P0085_T0001_R1_P2_K1_Ch2-Ch1.zen	20150417_STAG1gfpch8_G2G1\MitoSys2\LSM\STAG1-EGFP_G1\DE_W0018_P0001\DE_2_W0018_P0001_T0002\TR1_W0001_P0085\TR1_2_W0001_P0085_T0001_R1_P2_K1_Ch2-Ch1.zen	FA/ISS	20000	30.0	3		7	0	0	29.94	100000	2000	Scale	0	2.62	0	0.01	1.73	0	0.01	0.039	0	1	1	0	1	23.863000000000003	248.74099999999999	0	1	23.863000000000003	248.74099999999999	1.4661	1.9844	1	0.7864	0.9852	0.8802	1	0.9923	0.9962	1.1976	1.9487	0.8767	0.13785999999999998	0.030167000000000003	0.0034689	0.0037820999999999996
407	TR1_2_W0001_P0085_T0001_R1_P3_K1_Ch2-Ch1.zen	20150417_STAG1gfpch8_G2G1\MitoSys2\LSM\STAG1-EGFP_G1\DE_W0018_P0001\DE_2_W0018_P0001_T0002\TR1_W0001_P0085\TR1_2_W0001_P0085_T0001_R1_P3_K1_Ch2-Ch1.zen	FA/ISS	20000	30.0	3		7	0	0	29.94	100000	2000	Scale	0	2.62	0	0.01	1.73	0	0.01	0.039	0	1	1	0	1	23.895	241.795	0	1	23.895	241.795	1.5182	2.8862	1	0.7864	0.9834	0.8793	1	0.9914	0.9957	1.2429999999999999	2.8329	0.8755	0.19505999999999998	0.042095	0.0030741999999999996	0.006029
408	TR1_2_W0001_P0085_T0001_R1_P4_K1_Ch2-Ch1.zen	20150417_STAG1gfpch8_G2G1\MitoSys2\LSM\STAG1-EGFP_G1\DE_W0018_P0001\DE_2_W0018_P0001_T0002\TR1_W0001_P0085\TR1_2_W0001_P0085_T0001_R1_P4_K1_Ch2-Ch1.zen	FA/ISS	20000	30.0	3		7	0	0	29.94	100000	2000	Scale	0	2.62	0	0.01	1.73	0	0.01	0.039	0	1	1	0	1	3.225	6.854	0	1	3.225	6.854	1.0728	1.0401	1	0.0395	0.5582	0.128	1	0.9638	0.9817	0.0384	0.5592	0.1246	0.30249000000000004	0.24635	0.017707	0.049316000000000006
409	TR1_2_W0001_P0085_T0001_R1_P5_K1_Ch2-Ch1.zen	20150417_STAG1gfpch8_G2G1\MitoSys2\LSM\STAG1-EGFP_G1\DE_W0018_P0001\DE_2_W0018_P0001_T0002\TR1_W0001_P0085\TR1_2_W0001_P0085_T0001_R1_P5_K1_Ch2-Ch1.zen	FA/ISS	20000	30.0	3		7	0	0	29.94	100000	2000	Scale	0	2.62	0	0.01	1.73	0	0.01	0.039	0	1	1	0	1	2.3209999999999997	2.292	0	1	2.3209999999999997	2.292	0.9554	1.1319	1	0.0518	0.06	-0.0355	1	0.9226	0.9605	0.0363	0.0675	-0.0303	0.48868999999999996	0.35436999999999996	0.025006	0.14877
410	TR1_2_W0001_P0155_T0001_R1_P1_K1_Ch2-Ch1.zen	20150417_STAG1gfpch8_G2G1\MitoSys2\LSM\STAG1-EGFP_G1\DE_W0018_P0001\DE_2_W0018_P0001_T0003\TR1_W0001_P0155\TR1_2_W0001_P0155_T0001_R1_P1_K1_Ch2-Ch1.zen	FA/ISS	20000	30.0	3		7	0	0	29.94	100000	2000	Scale	0	2.62	0	0.01	1.73	0	0.01	0.039	0	1	1	0	1	18.67	233.635	0	1	18.67	233.635	1.2163	1.4785	1	0.7344	0.9843	0.8501	1	0.9935	0.9967	0.9185	1.4501	0.8474	0.21386999999999998	0.022991	0.0042798	0.0064434
411	TR1_2_W0001_P0155_T0001_R1_P2_K1_Ch2-Ch1.zen	20150417_STAG1gfpch8_G2G1\MitoSys2\LSM\STAG1-EGFP_G1\DE_W0018_P0001\DE_2_W0018_P0001_T0003\TR1_W0001_P0155\TR1_2_W0001_P0155_T0001_R1_P2_K1_Ch2-Ch1.zen	FA/ISS	20000	30.0	3		7	0	0	29.94	100000	2000	Scale	0	2.62	0	0.01	1.73	0	0.01	0.039	0	1	1	0	1	26.892	343.92699999999996	0	1	26.892	343.92699999999996	1.5687	2.2918	1	0.8097	0.9892	0.8949	1	0.9937	0.9968	1.3181	2.2609	0.892	0.11944	0.033032	0.0012574	0.0016367999999999999
412	TR1_2_W0001_P0155_T0001_R1_P3_K1_Ch2-Ch1.zen	20150417_STAG1gfpch8_G2G1\MitoSys2\LSM\STAG1-EGFP_G1\DE_W0018_P0001\DE_2_W0018_P0001_T0003\TR1_W0001_P0155\TR1_2_W0001_P0155_T0001_R1_P3_K1_Ch2-Ch1.zen	FA/ISS	20000	30.0	3		7	0	0	29.94	100000	2000	Scale	0	2.62	0	0.01	1.73	0	0.01	0.039	0	1	1	0	1	21.897	300.889	0	1	21.897	300.889	1.6334	2.3676	1	0.7679	0.9873	0.8706	1	0.9939	0.9969	1.3191	2.3327	0.8679	0.17267000000000002	0.045177999999999996	0.0028163	0.0016152
413	TR1_2_W0001_P0155_T0001_R1_P4_K1_Ch2-Ch1.zen	20150417_STAG1gfpch8_G2G1\MitoSys2\LSM\STAG1-EGFP_G1\DE_W0018_P0001\DE_2_W0018_P0001_T0003\TR1_W0001_P0155\TR1_2_W0001_P0155_T0001_R1_P4_K1_Ch2-Ch1.zen	FA/ISS	20000	30.000999999999998	3	x	7	0	0	29.94	100000	2000	Scale	0	2.62	0	0.01	1.73	0	0.01	0.039	0	1	1	0	1	1.7209999999999999	1.515	0	1	1.7209999999999999	1.515	1.0166	1.0489	1	0.2737	0.0212	0.0754	1	0.9133	0.9556	0.2649	0.0264	0.0985	0.15106	0.11935	0.080015	0.068334
414	TR1_2_W0001_P0155_T0001_R1_P5_K1_Ch2-Ch1.zen	20150417_STAG1gfpch8_G2G1\MitoSys2\LSM\STAG1-EGFP_G1\DE_W0018_P0001\DE_2_W0018_P0001_T0003\TR1_W0001_P0155\TR1_2_W0001_P0155_T0001_R1_P5_K1_Ch2-Ch1.zen	FA/ISS	20000	30.0	3		7	0	0	29.94	100000	2000	Scale	0	2.62	0	0.01	1.73	0	0.01	0.039	0	1	1	0	1	3.75	7.345	0	1	3.75	7.345	1.3142	1.1856	1	0.0868	0.5803	0.2192	1	0.9607	0.9802	0.1687	0.6827	0.2134	0.21061	0.11345	0.0055836	0.029782999999999997
415	TR1_2_W0001_P0103_T0001_R1_P1_K1_Ch2-Ch1.zen	20150417_STAG1gfpch8_G2G1\MitoSys2\LSM\STAG1-EGFP_G1\DE_W0018_P0002\DE_2_W0018_P0002_T0002\TR1_W0001_P0103\TR1_2_W0001_P0103_T0001_R1_P1_K1_Ch2-Ch1.zen	FA/ISS	20000	30.0	3		7	0	0	29.94	100000	2000	Scale	0	2.62	0	0.01	1.73	0	0.01	0.039	0	1	1	0	1	18.83	178.067	0	1	18.83	178.067	1.5608	2.3635	1	0.7335	0.9791	0.8472	1	0.9914	0.9957	1.2081	2.3097	0.8435	0.16881	0.055403999999999995	0.0022196	0.0028404
416	TR1_2_W0001_P0103_T0001_R1_P2_K1_Ch2-Ch1.zen	20150417_STAG1gfpch8_G2G1\MitoSys2\LSM\STAG1-EGFP_G1\DE_W0018_P0002\DE_2_W0018_P0002_T0002\TR1_W0001_P0103\TR1_2_W0001_P0103_T0001_R1_P2_K1_Ch2-Ch1.zen	FA/ISS	20000	30.0	3	x	7	0	0	29.94	100000	2000	Scale	0	2.62	0	0.01	1.73	0	0.01	0.039	0	1	1	0	1	7.33	78.831	0	1	7.33	78.831	1.7467	1.0988	1	0.4015	0.9565	0.618	1	0.9929	0.9964	0.8628	1.0432	0.6157	0.021875	0.047298	0.0016673999999999999	0.0041842
417	TR1_2_W0001_P0103_T0001_R1_P3_K1_Ch2-Ch1.zen	20150417_STAG1gfpch8_G2G1\MitoSys2\LSM\STAG1-EGFP_G1\DE_W0018_P0002\DE_2_W0018_P0002_T0002\TR1_W0001_P0103\TR1_2_W0001_P0103_T0001_R1_P3_K1_Ch2-Ch1.zen	FA/ISS	20000	30.0	3		7	0	0	29.94	100000	2000	Scale	0	2.62	0	0.01	1.73	0	0.01	0.039	0	1	1	0	1	17.846	184.278	0	1	17.846	184.278	1.5597	2.1465	1	0.7162	0.9791	0.8371	1	0.992	0.996	1.1849	2.0972	0.8338	0.1776	0.036220999999999996	0.0032408000000000003	0.0031268
418	TR1_2_W0001_P0103_T0001_R1_P4_K1_Ch2-Ch1.zen	20150417_STAG1gfpch8_G2G1\MitoSys2\LSM\STAG1-EGFP_G1\DE_W0018_P0002\DE_2_W0018_P0002_T0002\TR1_W0001_P0103\TR1_2_W0001_P0103_T0001_R1_P4_K1_Ch2-Ch1.zen	FA/ISS	20000	30.000999999999998	3	x	7	0	0	29.94	100000	2000	Scale	0	2.62	0	0.01	1.73	0	0.01	0.039	0	1	1	0	1	1.72	1.5030000000000001	0	1	1.72	1.5030000000000001	1.0568	1.0782	1	0.28600000000000003	0.0268	0.0872	1	0.9125	0.9552	0.2549	0.0273	0.1111	0.11632999999999999	0.059530999999999994	0.10215	0.092426
419	TR1_2_W0001_P0103_T0001_R1_P5_K1_Ch2-Ch1.zen	20150417_STAG1gfpch8_G2G1\MitoSys2\LSM\STAG1-EGFP_G1\DE_W0018_P0002\DE_2_W0018_P0002_T0002\TR1_W0001_P0103\TR1_2_W0001_P0103_T0001_R1_P5_K1_Ch2-Ch1.zen	FA/ISS	20000	30.0	3	x	7	0	0	29.94	100000	2000	Scale	0	2.62	0	0.01	1.73	0	0.01	0.039	0	1	1	0	1	3.227	5.078	0	1	3.227	5.078	1.2229	1.1177	1	0.0377	0.4316	0.1149	1	0.9514	0.9754	0.0639	0.469	0.1106	0.11921	0.049094	-0.002807	0.032928
420	TR1_2_W0001_P0086_T0001_R1_P1_K1_Ch2-Ch1.zen	20150417_STAG1gfpch8_G2G1\MitoSys2\LSM\STAG1-EGFP_G1\DE_W0019_P0001\DE_2_W0019_P0001_T0002\TR1_W0001_P0086\TR1_2_W0001_P0086_T0001_R1_P1_K1_Ch2-Ch1.zen	FA/ISS	20000	30.0	3		7	0	0	29.94	100000	2000	Scale	0	2.62	0	0.01	1.73	0	0.01	0.039	0	1	1	0	1	8.23	98.521	0	1	8.23	98.521	1.251	1.2924	1	0.4524	0.9639	0.6593	1	0.9935	0.9967	0.6151	1.2425	0.6571	0.051226	0.026258999999999998	0.0034366999999999996	0.0036095
421	TR1_2_W0001_P0086_T0001_R1_P2_K1_Ch2-Ch1.zen	20150417_STAG1gfpch8_G2G1\MitoSys2\LSM\STAG1-EGFP_G1\DE_W0019_P0001\DE_2_W0019_P0001_T0002\TR1_W0001_P0086\TR1_2_W0001_P0086_T0001_R1_P2_K1_Ch2-Ch1.zen	FA/ISS	20000	30.0	3		7	0	0	29.94	100000	2000	Scale	0	2.62	0	0.01	1.73	0	0.01	0.039	0	1	1	0	1	7.961	67.829	0	1	7.961	67.829	1.6165	1.1506	1	0.4276	0.9492	0.6341	1	0.9911	0.9956	0.8097	1.084	0.6312	0.02815	0.026396	0.0020597	0.0022245999999999998
422	TR1_2_W0001_P0086_T0001_R1_P3_K1_Ch2-Ch1.zen	20150417_STAG1gfpch8_G2G1\MitoSys2\LSM\STAG1-EGFP_G1\DE_W0019_P0001\DE_2_W0019_P0001_T0002\TR1_W0001_P0086\TR1_2_W0001_P0086_T0001_R1_P3_K1_Ch2-Ch1.zen	FA/ISS	20000	30.0	3		7	0	0	29.94	100000	2000	Scale	0	2.62	0	0.01	1.73	0	0.01	0.039	0	1	1	0	1	9.744	87.515	0	1	9.744	87.515	4.0414	1.8632	1	0.4699	0.9586	0.6661	1	0.9919	0.996	2.4426	1.7798	0.6633	0.046202999999999994	0.04968	0.00071593	0.0043742
423	TR1_2_W0001_P0086_T0001_R1_P4_K1_Ch2-Ch1.zen	20150417_STAG1gfpch8_G2G1\MitoSys2\LSM\STAG1-EGFP_G1\DE_W0019_P0001\DE_2_W0019_P0001_T0002\TR1_W0001_P0086\TR1_2_W0001_P0086_T0001_R1_P4_K1_Ch2-Ch1.zen	FA/ISS	20000	30.0	3	x	7	0	0	29.94	100000	2000	Scale	0	2.62	0	0.01	1.73	0	0.01	0.039	0	1	1	0	1	3.5410000000000004	4.333	0	1	3.5410000000000004	4.333	1.4665	1.5726	1	0.0645	0.3343	0.1404	1	0.9359999999999999	0.9675	0.1492	0.5715	0.1332	0.24172	0.10658	0.032607	0.035539999999999995
424	TR1_2_W0001_P0086_T0001_R1_P5_K1_Ch2-Ch1.zen	20150417_STAG1gfpch8_G2G1\MitoSys2\LSM\STAG1-EGFP_G1\DE_W0019_P0001\DE_2_W0019_P0001_T0002\TR1_W0001_P0086\TR1_2_W0001_P0086_T0001_R1_P5_K1_Ch2-Ch1.zen	FA/ISS	20000	29.999000000000002	3		7	0	0	29.94	100000	2000	Scale	0	2.62	0	0.01	1.73	0	0.01	0.039	0	1	1	0	1	1.804	1.912	0	1	1.804	1.912	1.0143	1.0663	1	0.2295	0.0072	-0.0257	1	0.9262	0.9624	0.2175	0.0021	-0.008	0.25548000000000004	0.10922	0.056402999999999995	0.075185
425	TR1_2_W0001_P0104_T0001_R1_P1_K1_Ch2-Ch1.zen	20150417_STAG1gfpch8_G2G1\MitoSys2\LSM\STAG1-EGFP_G1\DE_W0019_P0002\DE_2_W0019_P0002_T0002\TR1_W0001_P0104\TR1_2_W0001_P0104_T0001_R1_P1_K1_Ch2-Ch1.zen	FA/ISS	20000	30.0	3	x	7	0	0	29.94	100000	2000	Scale	0	2.62	0	0.01	1.73	0	0.01	0.039	0	1	1	0	1	13.144	195.049	0	1	13.144	195.049	1.6243	2.311	1	0.629	0.9802	0.7844	1	0.9944	0.9972	1.112	2.2649	0.7821	0.20981999999999998	0.07437	0.0015539000000000002	0.0029453
426	TR1_2_W0001_P0104_T0001_R1_P2_K1_Ch2-Ch1.zen	20150417_STAG1gfpch8_G2G1\MitoSys2\LSM\STAG1-EGFP_G1\DE_W0019_P0002\DE_2_W0019_P0002_T0002\TR1_W0001_P0104\TR1_2_W0001_P0104_T0001_R1_P2_K1_Ch2-Ch1.zen	FA/ISS	20000	30.0	3		7	0	0	29.94	100000	2000	Scale	0	2.62	0	0.01	1.73	0	0.01	0.039	0	1	1	0	1	11.561	194.231	0	1	11.561	194.231	1.755	2.4102	1	0.5801	0.9807	0.7529	1	0.9952	0.9976	1.137	2.3659	0.7509999999999999	0.16285	0.084357	0.0014437999999999999	0.0024265000000000003
427	TR1_2_W0001_P0104_T0001_R1_P3_K1_Ch2-Ch1.zen	20150417_STAG1gfpch8_G2G1\MitoSys2\LSM\STAG1-EGFP_G1\DE_W0019_P0002\DE_2_W0019_P0002_T0002\TR1_W0001_P0104\TR1_2_W0001_P0104_T0001_R1_P3_K1_Ch2-Ch1.zen	FA/ISS	20000	30.0	3		7	0	0	29.94	100000	2000	Scale	0	2.62	0	0.01	1.73	0	0.01	0.039	0	1	1	0	1	12.835999999999999	229.555	0	1	12.835999999999999	229.555	1.4951	2.3147	1	0.6202	0.9838	0.78	1	0.9955	0.9977	0.9968	2.2779	0.7782	0.19527	0.0828	0.0015234000000000003	0.0025989999999999997
428	TR1_2_W0001_P0104_T0001_R1_P4_K1_Ch2-Ch1.zen	20150417_STAG1gfpch8_G2G1\MitoSys2\LSM\STAG1-EGFP_G1\DE_W0019_P0002\DE_2_W0019_P0002_T0002\TR1_W0001_P0104\TR1_2_W0001_P0104_T0001_R1_P4_K1_Ch2-Ch1.zen	FA/ISS	20000	30.000999999999998	3	x	7	0	0	29.94	100000	2000	Scale	0	2.62	0	0.01	1.73	0	0.01	0.039	0	1	1	0	1	1.6769999999999998	1.4580000000000002	0	1	1.6769999999999998	1.4580000000000002	1.0426	1.0311	1	0.3234	0.0367	0.10800000000000001	1	0.9123	0.9552	0.2987	0.0484	0.1334	0.10452	0.13702	0.13373	0.10587
429	TR1_2_W0001_P0104_T0001_R1_P5_K1_Ch2-Ch1.zen	20150417_STAG1gfpch8_G2G1\MitoSys2\LSM\STAG1-EGFP_G1\DE_W0019_P0002\DE_2_W0019_P0002_T0002\TR1_W0001_P0104\TR1_2_W0001_P0104_T0001_R1_P5_K1_Ch2-Ch1.zen	FA/ISS	20000	30.000999999999998	3		7	0	0	29.94	100000	2000	Scale	0	2.62	0	0.01	1.73	0	0.01	0.039	0	1	1	0	1	2.674	3.486	0	1	2.674	3.486	1.1632	1.2304	1	0.0301	0.2359	0.0048	1	0.94	0.9696	-0.006999999999999999	0.2822	0.0054	0.27599	0.1973	0.015750999999999998	0.090712
430	TR1_2_W0001_P0136_T0001_R1_P1_K1_Ch2-Ch1.zen	20150417_STAG1gfpch8_G2G1\MitoSys2\LSM\STAG1-EGFP_G1\DE_W0019_P0003\DE_2_W0019_P0003_T0002\TR1_W0001_P0136\TR1_2_W0001_P0136_T0001_R1_P1_K1_Ch2-Ch1.zen	FA/ISS	20000	30.0	3		7	0	0	29.94	100000	2000	Scale	0	2.62	0	0.01	1.73	0	0.01	0.039	0	1	1	0	1	8.307	34.976	0	1	8.307	34.976	1.2446	1.7707	1	0.4616	0.8957	0.6423	1	0.9806	0.9902	0.6215	1.5927	0.6357	0.22202	0.045495999999999995	0.0044895000000000004	0.0069953
431	TR1_2_W0001_P0136_T0001_R1_P2_K1_Ch2-Ch1.zen	20150417_STAG1gfpch8_G2G1\MitoSys2\LSM\STAG1-EGFP_G1\DE_W0019_P0003\DE_2_W0019_P0003_T0002\TR1_W0001_P0136\TR1_2_W0001_P0136_T0001_R1_P2_K1_Ch2-Ch1.zen	FA/ISS	20000	30.0	3		7	0	0	29.94	100000	2000	Scale	0	2.62	0	0.01	1.73	0	0.01	0.039	0	1	1	0	1	13.219000000000001	52.51	0	1	13.219000000000001	52.51	1.7416	1.9803	1	0.6234	0.9292	0.7606	1	0.98	0.9899	1.1986	1.834	0.7526	0.25444	0.039889999999999995	0.006247	0.0050224
432	TR1_2_W0001_P0136_T0001_R1_P3_K1_Ch2-Ch1.zen	20150417_STAG1gfpch8_G2G1\MitoSys2\LSM\STAG1-EGFP_G1\DE_W0019_P0003\DE_2_W0019_P0003_T0002\TR1_W0001_P0136\TR1_2_W0001_P0136_T0001_R1_P3_K1_Ch2-Ch1.zen	FA/ISS	20000	30.0	3		7	0	0	29.94	100000	2000	Scale	0	2.62	0	0.01	1.73	0	0.01	0.039	0	1	1	0	1	11.745	46.585	0	1	11.745	46.585	1.704	2.2359	1	0.5821	0.9177	0.7302	1	0.9795	0.9897	1.1071	2.0551	0.7224	0.22291999999999998	0.04816	0.0096825	0.006484899999999999
433	TR1_2_W0001_P0136_T0001_R1_P4_K1_Ch2-Ch1.zen	20150417_STAG1gfpch8_G2G1\MitoSys2\LSM\STAG1-EGFP_G1\DE_W0019_P0003\DE_2_W0019_P0003_T0002\TR1_W0001_P0136\TR1_2_W0001_P0136_T0001_R1_P4_K1_Ch2-Ch1.zen	FA/ISS	20000	30.0	3	x	7	0	0	29.94	100000	2000	Scale	0	2.62	0	0.01	1.73	0	0.01	0.039	0	1	1	0	1	3.182	2.07	0	1	3.182	2.07	0.9117	0.899	1	0.0475	0.0597	0.0415	1	0.8791	0.9375	0.0065	0.0014	0.0324	0.15875	0.24274	-0.02454	0.23776999999999998
434	TR1_2_W0001_P0136_T0001_R1_P5_K1_Ch2-Ch1.zen	20150417_STAG1gfpch8_G2G1\MitoSys2\LSM\STAG1-EGFP_G1\DE_W0019_P0003\DE_2_W0019_P0003_T0002\TR1_W0001_P0136\TR1_2_W0001_P0136_T0001_R1_P5_K1_Ch2-Ch1.zen	FA/ISS	20000	30.000999999999998	3	x	7	0	0	29.94	100000	2000	Scale	0	2.62	0	0.01	1.73	0	0.01	0.039	0	1	1	0	1	3.648	2.097	0	1	3.648	2.097	1.8187	1.6	1	0.0768	0.0356	0.0479	1	0.8690000000000001	0.9322	0.2622	0.0436	0.0301	0.10584	0.10004	0.029682	0.16389
435	TR1_2_W0001_P0119_T0001_R1_P1_K1_Ch2-Ch1.zen	20150417_STAG1gfpch8_G2G1\MitoSys2\LSM\STAG1-EGFP_G1\DE_W0019_P0004\DE_2_W0019_P0004_T0002\TR1_W0001_P0119\TR1_2_W0001_P0119_T0001_R1_P1_K1_Ch2-Ch1.zen	FA/ISS	20000	30.0	3		7	0	0	29.94	100000	2000	Scale	0	2.62	0	0.01	1.73	0	0.01	0.039	0	1	1	0	1	16.799	150.833	0	1	16.799	150.833	1.4618	2.217	1	0.7068	0.9756	0.8302	1	0.991	0.9955	1.0912	2.1597	0.8264	0.17181	0.058075999999999996	0.0012694000000000002	0.0027163
436	TR1_2_W0001_P0119_T0001_R1_P2_K1_Ch2-Ch1.zen	20150417_STAG1gfpch8_G2G1\MitoSys2\LSM\STAG1-EGFP_G1\DE_W0019_P0004\DE_2_W0019_P0004_T0002\TR1_W0001_P0119\TR1_2_W0001_P0119_T0001_R1_P2_K1_Ch2-Ch1.zen	FA/ISS	20000	30.0	3	x	7	0	0	29.94	100000	2000	Scale	0	2.62	0	0.01	1.73	0	0.01	0.039	0	1	1	0	1	6.432	52.266999999999996	0	1	6.432	52.266999999999996	1.3124	1.0029	1	0.348	0.9348	0.57	1	0.9905	0.9952	0.5306	0.9269	0.5671	0.042124	0.05825399999999999	0.0017882999999999998	0.0052648
437	TR1_2_W0001_P0119_T0001_R1_P3_K1_Ch2-Ch1.zen	20150417_STAG1gfpch8_G2G1\MitoSys2\LSM\STAG1-EGFP_G1\DE_W0019_P0004\DE_2_W0019_P0004_T0002\TR1_W0001_P0119\TR1_2_W0001_P0119_T0001_R1_P3_K1_Ch2-Ch1.zen	FA/ISS	20000	30.0	3		7	0	0	29.94	100000	2000	Scale	0	2.62	0	0.01	1.73	0	0.01	0.039	0	1	1	0	1	16.112000000000002	166.65599999999998	0	1	16.112000000000002	166.65599999999998	1.6741	2.6726	1	0.6879	0.9775	0.8193	1	0.9922	0.9961	1.2343	2.6126	0.8161	0.19011	0.068467	0.0014529999999999999	0.0026191
438	TR1_2_W0001_P0119_T0001_R1_P4_K1_Ch2-Ch1.zen	20150417_STAG1gfpch8_G2G1\MitoSys2\LSM\STAG1-EGFP_G1\DE_W0019_P0004\DE_2_W0019_P0004_T0002\TR1_W0001_P0119\TR1_2_W0001_P0119_T0001_R1_P4_K1_Ch2-Ch1.zen	FA/ISS	20000	30.0	3		7	0	0	29.94	100000	2000	Scale	0	2.62	0	0.01	1.73	0	0.01	0.039	0	1	1	0	1	2.4819999999999998	2.612	0	1	2.4819999999999998	2.612	1.0998	0.9675	1	0.0062	0.1142	-0.0184	1	0.9267	0.9627	-0.0026	0.0791	-0.0166	0.46778000000000003	0.14101	0.069574	0.039569
439	TR1_2_W0001_P0119_T0001_R1_P5_K1_Ch2-Ch1.zen	20150417_STAG1gfpch8_G2G1\MitoSys2\LSM\STAG1-EGFP_G1\DE_W0019_P0004\DE_2_W0019_P0004_T0002\TR1_W0001_P0119\TR1_2_W0001_P0119_T0001_R1_P5_K1_Ch2-Ch1.zen	FA/ISS	20000	30.0	3		7	0	0	29.94	100000	2000	Scale	0	2.62	0	0.01	1.73	0	0.01	0.039	0	1	1	0	1	3.865	4.753	0	1	3.865	4.753	2.6321	3.5816	1	0.0895	0.3495	0.1669	1	0.9346	0.9668	0.4522	1.6112	0.1583	0.15488	0.12889	0.043283999999999996	0.098223
440	TR1_2_W0001_P0087_T0001_R1_P1_K1_Ch2-Ch1.zen	20150417_STAG1gfpch8_G2G1\MitoSys2\LSM\STAG1-EGFP_G1\DE_W0020_P0001\DE_2_W0020_P0001_T0002\TR1_W0001_P0087\TR1_2_W0001_P0087_T0001_R1_P1_K1_Ch2-Ch1.zen	FA/ISS	20000	30.0	3	x	7	0	0	29.94	100000	2000	Scale	0	2.62	0	0.01	1.73	0	0.01	0.039	0	1	1	0	1	8.564	87.34	0	1	8.564	87.34	1.4267	1.2925	1	0.4561	0.9596	0.6597	1	0.9926	0.9963	0.7311	1.2357	0.6572	0.053685000000000004	0.022308	0.0043365	0.0012559000000000001
441	TR1_2_W0001_P0087_T0001_R1_P2_K1_Ch2-Ch1.zen	20150417_STAG1gfpch8_G2G1\MitoSys2\LSM\STAG1-EGFP_G1\DE_W0020_P0001\DE_2_W0020_P0001_T0002\TR1_W0001_P0087\TR1_2_W0001_P0087_T0001_R1_P2_K1_Ch2-Ch1.zen	FA/ISS	20000	30.0	3		7	0	0	29.94	100000	2000	Scale	0	2.62	0	0.01	1.73	0	0.01	0.039	0	1	1	0	1	23.464000000000002	249.925	0	1	23.464000000000002	249.925	1.5219999999999998	1.8316	1	0.7801	0.9849	0.8765	1	0.9924	0.9962	1.2393	1.797	0.8732	0.14907	0.023332	0.0037018999999999997	0.0049331
442	TR1_2_W0001_P0087_T0001_R1_P3_K1_Ch2-Ch1.zen	20150417_STAG1gfpch8_G2G1\MitoSys2\LSM\STAG1-EGFP_G1\DE_W0020_P0001\DE_2_W0020_P0001_T0002\TR1_W0001_P0087\TR1_2_W0001_P0087_T0001_R1_P3_K1_Ch2-Ch1.zen	FA/ISS	20000	30.0	3		7	0	0	29.94	100000	2000	Scale	0	2.62	0	0.01	1.73	0	0.01	0.039	0	1	1	0	1	23.837	192.403	0	1	23.837	192.403	1.9658	2.2694	1	0.7831	0.9809	0.8763	1	0.9902	0.9951	1.6308	2.2163	0.8719	0.12858	0.03903	0.0013274	0.0028295
443	TR1_2_W0001_P0087_T0001_R1_P4_K1_Ch2-Ch1.zen	20150417_STAG1gfpch8_G2G1\MitoSys2\LSM\STAG1-EGFP_G1\DE_W0020_P0001\DE_2_W0020_P0001_T0002\TR1_W0001_P0087\TR1_2_W0001_P0087_T0001_R1_P4_K1_Ch2-Ch1.zen	FA/ISS	20000	30.0	3	x	7	0	0	29.94	100000	2000	Scale	0	2.62	0	0.01	1.73	0	0.01	0.039	0	1	1	0	1	2.568	3.261	0	1	2.568	3.261	1.4314	1.6316	1	0.0084	0.2132	-0.0133	1	0.9391	0.9690000000000001	-0.0164	0.4433	-0.0123	0.075318	0.13758	0.013800999999999999	0.090298
444	TR1_2_W0001_P0087_T0001_R1_P5_K1_Ch2-Ch1.zen	20150417_STAG1gfpch8_G2G1\MitoSys2\LSM\STAG1-EGFP_G1\DE_W0020_P0001\DE_2_W0020_P0001_T0002\TR1_W0001_P0087\TR1_2_W0001_P0087_T0001_R1_P5_K1_Ch2-Ch1.zen	FA/ISS	20000	30.0	3		7	0	0	29.94	100000	2000	Scale	0	2.62	0	0.01	1.73	0	0.01	0.039	0	1	1	0	1	2.483	2.787	0	1	2.483	2.787	1.0532	0.9766	1	0.0057	0.1451	-0.0237	1	0.9321	0.9655	0.0006	0.1108	-0.0216	0.40515	0.12663	0.031602	0.060805
445	TR1_2_W0001_P0105_T0001_R1_P1_K1_Ch2-Ch1.zen	20150417_STAG1gfpch8_G2G1\MitoSys2\LSM\STAG1-EGFP_G1\DE_W0020_P0002\DE_2_W0020_P0002_T0002\TR1_W0001_P0105\TR1_2_W0001_P0105_T0001_R1_P1_K1_Ch2-Ch1.zen	FA/ISS	20000	30.0	3		7	0	0	29.94	100000	2000	Scale	0	2.62	0	0.01	1.73	0	0.01	0.039	0	1	1	0	1	15.216	166.296	0	1	15.216	166.296	1.3357	2.0257	1	0.6807	0.9778	0.8157	1	0.9925	0.9963	0.9556	1.9787	0.8126	0.20463	0.037394	0.0026592	0.0032387
446	TR1_2_W0001_P0105_T0001_R1_P2_K1_Ch2-Ch1.zen	20150417_STAG1gfpch8_G2G1\MitoSys2\LSM\STAG1-EGFP_G1\DE_W0020_P0002\DE_2_W0020_P0002_T0002\TR1_W0001_P0105\TR1_2_W0001_P0105_T0001_R1_P2_K1_Ch2-Ch1.zen	FA/ISS	20000	30.0	3		7	0	0	29.94	100000	2000	Scale	0	2.62	0	0.01	1.73	0	0.01	0.039	0	1	1	0	1	16.094	184.262	0	1	16.094	184.262	1.8304	2.7119999999999997	1	0.6828	0.9790000000000001	0.8168	1	0.9929	0.9965	1.3530000000000002	2.6547	0.8139	0.1737	0.045901	0.0019167000000000001	0.0021488
447	TR1_2_W0001_P0105_T0001_R1_P3_K1_Ch2-Ch1.zen	20150417_STAG1gfpch8_G2G1\MitoSys2\LSM\STAG1-EGFP_G1\DE_W0020_P0002\DE_2_W0020_P0002_T0002\TR1_W0001_P0105\TR1_2_W0001_P0105_T0001_R1_P3_K1_Ch2-Ch1.zen	FA/ISS	20000	30.0	3		7	0	0	29.94	100000	2000	Scale	0	2.62	0	0.01	1.73	0	0.01	0.039	0	1	1	0	1	14.382	177.80700000000002	0	1	14.382	177.80700000000002	1.7690000000000001	2.1913	1	0.6606	0.9793	0.8039	1	0.9934	0.9967	1.2784	2.144	0.8013	0.14765999999999999	0.054499	0.0020905999999999998	0.002687
448	TR1_2_W0001_P0105_T0001_R1_P4_K1_Ch2-Ch1.zen	20150417_STAG1gfpch8_G2G1\MitoSys2\LSM\STAG1-EGFP_G1\DE_W0020_P0002\DE_2_W0020_P0002_T0002\TR1_W0001_P0105\TR1_2_W0001_P0105_T0001_R1_P4_K1_Ch2-Ch1.zen	FA/ISS	20000	30.000999999999998	3	x	7	0	0	29.94	100000	2000	Scale	0	2.62	0	0.01	1.73	0	0.01	0.039	0	1	1	0	1	1.734	1.492	0	1	1.734	1.492	1.1096	1.0849	1	0.2803	0.0288	0.0888	1	0.9118	0.9549	0.2215	0.0283	0.1126	0.094555	0.09036	0.074737	0.12855999999999998
449	TR1_2_W0001_P0105_T0001_R1_P5_K1_Ch2-Ch1.zen	20150417_STAG1gfpch8_G2G1\MitoSys2\LSM\STAG1-EGFP_G1\DE_W0020_P0002\DE_2_W0020_P0002_T0002\TR1_W0001_P0105\TR1_2_W0001_P0105_T0001_R1_P5_K1_Ch2-Ch1.zen	FA/ISS	20000	30.0	3		7	0	0	29.94	100000	2000	Scale	0	2.62	0	0.01	1.73	0	0.01	0.039	0	1	1	0	1	3.141	4.649	0	1	3.141	4.649	1.0973	1.0558	1	0.0265	0.3912	0.0993	1	0.948	0.9737	0.0402	0.3907	0.0951	0.29359	0.08228400000000001	0.031248	0.028408
450	TR1_2_W0001_P0067_T0001_R1_P1_K1_Ch2-Ch1.zen	20150417_STAG1gfpch8_G2G1\MitoSys2\LSM\STAG1-EGFP_G1\DE_W0020_P0003\DE_2_W0020_P0003_T0001\TR1_W0001_P0067\TR1_2_W0001_P0067_T0001_R1_P1_K1_Ch2-Ch1.zen	FA/ISS	20000	30.0	3	x	7	0	0	29.94	100000	2000	Scale	0	2.62	0	0.01	1.73	0	0.01	0.039	0	1	1	0	1	14.294	124.758	0	1	14.294	124.758	1.2545	2.3156	1	0.6604	0.9709	0.8003	1	0.9907	0.9953	0.8618	2.2493	0.7965	0.27204	0.06150599999999999	0.0032304	0.0034898000000000004
451	TR1_2_W0001_P0067_T0001_R1_P2_K1_Ch2-Ch1.zen	20150417_STAG1gfpch8_G2G1\MitoSys2\LSM\STAG1-EGFP_G1\DE_W0020_P0003\DE_2_W0020_P0003_T0001\TR1_W0001_P0067\TR1_2_W0001_P0067_T0001_R1_P2_K1_Ch2-Ch1.zen	FA/ISS	20000	30.0	3		7	0	0	29.94	100000	2000	Scale	0	2.62	0	0.01	1.73	0	0.01	0.039	0	1	1	0	1	22.138	195.958	0	1	22.138	195.958	2.1621	2.9264	1	0.7655	0.9801	0.8659	1	0.9907	0.9953	1.7697	2.8607	0.8618	0.14434	0.04995	0.001713	0.0024909000000000003
452	TR1_2_W0001_P0067_T0001_R1_P3_K1_Ch2-Ch1.zen	20150417_STAG1gfpch8_G2G1\MitoSys2\LSM\STAG1-EGFP_G1\DE_W0020_P0003\DE_2_W0020_P0003_T0001\TR1_W0001_P0067\TR1_2_W0001_P0067_T0001_R1_P3_K1_Ch2-Ch1.zen	FA/ISS	20000	30.0	3		7	0	0	29.94	100000	2000	Scale	0	2.62	0	0.01	1.73	0	0.01	0.039	0	1	1	0	1	24.685	233.048	0	1	24.685	233.048	1.6575	2.2904	1	0.7916	0.9839	0.8824	1	0.9914	0.9957	1.3717	2.2456	0.8785	0.14275	0.037232	0.0020764	0.0019282
453	TR1_2_W0001_P0067_T0001_R1_P4_K1_Ch2-Ch1.zen	20150417_STAG1gfpch8_G2G1\MitoSys2\LSM\STAG1-EGFP_G1\DE_W0020_P0003\DE_2_W0020_P0003_T0001\TR1_W0001_P0067\TR1_2_W0001_P0067_T0001_R1_P4_K1_Ch2-Ch1.zen	FA/ISS	20000	30.0	3		7	0	0	29.94	100000	2000	Scale	0	2.62	0	0.01	1.73	0	0.01	0.039	0	1	1	0	1	3.2739999999999996	5.3229999999999995	0	1	3.2739999999999996	5.3229999999999995	1.2688	1.0190000000000001	1	0.0428	0.4529	0.1265	1	0.953	0.9762	0.0778	0.424	0.1221	0.14601	0.11084000000000001	0.019987	0.033246
454	TR1_2_W0001_P0067_T0001_R1_P5_K1_Ch2-Ch1.zen	20150417_STAG1gfpch8_G2G1\MitoSys2\LSM\STAG1-EGFP_G1\DE_W0020_P0003\DE_2_W0020_P0003_T0001\TR1_W0001_P0067\TR1_2_W0001_P0067_T0001_R1_P5_K1_Ch2-Ch1.zen	FA/ISS	20000	30.0	3		7	0	0	29.94	100000	2000	Scale	0	2.62	0	0.01	1.73	0	0.01	0.039	0	1	1	0	1	3.557	2.872	0	1	3.557	2.872	1.1317	1.1320000000000001	1	0.0704	0.1558	0.10400000000000001	1	0.9052	0.9514	0.1025	0.1622	0.0912	0.19499	0.1026	0.054883	0.075896
455	TR1_2_W0001_P0137_T0001_R1_P1_K1_Ch2-Ch1.zen	20150417_STAG1gfpch8_G2G1\MitoSys2\LSM\STAG1-EGFP_G1\DE_W0020_P0003\DE_2_W0020_P0003_T0002\TR1_W0001_P0137\TR1_2_W0001_P0137_T0001_R1_P1_K1_Ch2-Ch1.zen	FA/ISS	20000	30.0	3		7	0	0	29.94	100000	2000	Scale	0	2.62	0	0.01	1.73	0	0.01	0.039	0	1	1	0	1	10.23	196.921	0	1	10.23	196.921	1.7080000000000002	2.0869	1	0.5335	0.9808	0.7207	1	0.9959	0.9979	1.0229	2.0476	0.7192	0.048295	0.050018	0.0014365	0.0027829
456	TR1_2_W0001_P0137_T0001_R1_P2_K1_Ch2-Ch1.zen	20150417_STAG1gfpch8_G2G1\MitoSys2\LSM\STAG1-EGFP_G1\DE_W0020_P0003\DE_2_W0020_P0003_T0002\TR1_W0001_P0137\TR1_2_W0001_P0137_T0001_R1_P2_K1_Ch2-Ch1.zen	FA/ISS	20000	30.0	3		7	0	0	29.94	100000	2000	Scale	0	2.62	0	0.01	1.73	0	0.01	0.039	0	1	1	0	1	16.64	317.147	0	1	16.64	317.147	1.6803	2.5706	1	0.6968	0.9883	0.8292	1	0.9958	0.9979	1.2532	2.5401	0.8275	0.13018	0.054959	0.0016534000000000002	0.0014159
457	TR1_2_W0001_P0137_T0001_R1_P3_K1_Ch2-Ch1.zen	20150417_STAG1gfpch8_G2G1\MitoSys2\LSM\STAG1-EGFP_G1\DE_W0020_P0003\DE_2_W0020_P0003_T0002\TR1_W0001_P0137\TR1_2_W0001_P0137_T0001_R1_P3_K1_Ch2-Ch1.zen	FA/ISS	20000	30.0	3		7	0	0	29.94	100000	2000	Scale	0	2.62	0	0.01	1.73	0	0.01	0.039	0	1	1	0	1	19.879	405.36400000000003	0	1	19.879	405.36400000000003	1.4145	1.4751	1	0.7465	0.9912	0.86	1	0.9962	0.9981	1.1024	1.4585	0.8584	0.14043	0.022769	0.0033994	0.0020296
458	TR1_2_W0001_P0137_T0001_R1_P4_K1_Ch2-Ch1.zen	20150417_STAG1gfpch8_G2G1\MitoSys2\LSM\STAG1-EGFP_G1\DE_W0020_P0003\DE_2_W0020_P0003_T0002\TR1_W0001_P0137\TR1_2_W0001_P0137_T0001_R1_P4_K1_Ch2-Ch1.zen	FA/ISS	20000	30.0	3		7	0	0	29.94	100000	2000	Scale	0	2.62	0	0.01	1.73	0	0.01	0.039	0	1	1	0	1	2.406	6.164	0	1	2.406	6.164	0.9721	0.9425	1	0.0073	0.5119	-0.0583	1	0.9692	0.9845	0.009000000000000001	0.4492	-0.057	0.45074	0.085743	0.0034328	0.013537
459	TR1_2_W0001_P0137_T0001_R1_P5_K1_Ch2-Ch1.zen	20150417_STAG1gfpch8_G2G1\MitoSys2\LSM\STAG1-EGFP_G1\DE_W0020_P0003\DE_2_W0020_P0003_T0002\TR1_W0001_P0137\TR1_2_W0001_P0137_T0001_R1_P5_K1_Ch2-Ch1.zen	FA/ISS	20000	30.000999999999998	3		7	0	0	29.94	100000	2000	Scale	0	2.62	0	0.01	1.73	0	0.01	0.039	0	1	1	0	1	1.768	3.009	0	1	1.768	3.009	1.1072	1.0342	1	0.2454	0.1807	-0.2095	1	0.955	0.9772	0.1912	0.1744	-0.1983	0.13247	0.056587	0.024487000000000002	0.031312
460	TR1_2_W0001_P0120_T0001_R1_P1_K1_Ch2-Ch1.zen	20150417_STAG1gfpch8_G2G1\MitoSys2\LSM\STAG1-EGFP_G1\DE_W0020_P0004\DE_2_W0020_P0004_T0002\TR1_W0001_P0120\TR1_2_W0001_P0120_T0001_R1_P1_K1_Ch2-Ch1.zen	FA/ISS	20000	30.0	3		7	0	0	29.94	100000	2000	Scale	0	2.62	0	0.01	1.73	0	0.01	0.039	0	1	1	0	1	11.363	212.43	0	1	11.363	212.43	1.7159	2.0923	1	0.5755	0.9824	0.7512	1	0.9957	0.9979	1.1096	2.0562	0.7496	0.22134	0.056022	0.0024535	0.0026682
461	TR1_2_W0001_P0120_T0001_R1_P2_K1_Ch2-Ch1.zen	20150417_STAG1gfpch8_G2G1\MitoSys2\LSM\STAG1-EGFP_G1\DE_W0020_P0004\DE_2_W0020_P0004_T0002\TR1_W0001_P0120\TR1_2_W0001_P0120_T0001_R1_P2_K1_Ch2-Ch1.zen	FA/ISS	20000	30.0	3		7	0	0	29.94	100000	2000	Scale	0	2.62	0	0.01	1.73	0	0.01	0.039	0	1	1	0	1	10.49	202.08700000000002	0	1	10.49	202.08700000000002	1.2684	2.126	1	0.5527	0.9809	0.7355	1	0.9956	0.9978	0.7454	2.0873	0.7339	0.23589000000000002	0.052739999999999995	0.0033335	0.004474100000000001
462	TR1_2_W0001_P0120_T0001_R1_P3_K1_Ch2-Ch1.zen	20150417_STAG1gfpch8_G2G1\MitoSys2\LSM\STAG1-EGFP_G1\DE_W0020_P0004\DE_2_W0020_P0004_T0002\TR1_W0001_P0120\TR1_2_W0001_P0120_T0001_R1_P3_K1_Ch2-Ch1.zen	FA/ISS	20000	30.0	3		7	0	0	29.94	100000	2000	Scale	0	2.62	0	0.01	1.73	0	0.01	0.039	0	1	1	0	1	9.105	164.548	0	1	9.105	164.548	1.5424	1.8178	1	0.4964	0.9779	0.6957	1	0.9956	0.9978	0.8703	1.7786	0.6942	0.10253	0.053713	0.000168	0.0021396
463	TR1_2_W0001_P0120_T0001_R1_P4_K1_Ch2-Ch1.zen	20150417_STAG1gfpch8_G2G1\MitoSys2\LSM\STAG1-EGFP_G1\DE_W0020_P0004\DE_2_W0020_P0004_T0002\TR1_W0001_P0120\TR1_2_W0001_P0120_T0001_R1_P4_K1_Ch2-Ch1.zen	FA/ISS	20000	30.000999999999998	3		7	0	0	29.94	100000	2000	Scale	0	2.62	0	0.01	1.73	0	0.01	0.039	0	1	1	0	1	2.414	4.415	0	1	2.414	4.415	1.056	0.8477	1	0.0106	0.3582	-0.0596	1	0.9570000000000001	0.9782	0.0043	0.2384	-0.0576	0.26923	0.11001	0.011949	0.020691
464	TR1_2_W0001_P0120_T0001_R1_P5_K1_Ch2-Ch1.zen	20150417_STAG1gfpch8_G2G1\MitoSys2\LSM\STAG1-EGFP_G1\DE_W0020_P0004\DE_2_W0020_P0004_T0002\TR1_W0001_P0120\TR1_2_W0001_P0120_T0001_R1_P5_K1_Ch2-Ch1.zen	FA/ISS	20000	30.0	3		7	0	0	29.94	100000	2000	Scale	0	2.62	0	0.01	1.73	0	0.01	0.039	0	1	1	0	1	2.199	2.148	0	1	2.199	2.148	1.1964	1.1732	1	0.0569	0.0396	-0.0332	1	0.9213	0.9598	0.0022	0.0423	-0.0251	0.2319	0.27884000000000003	0.05184	0.18850999999999998
465	TR1_2_W0001_P0007_T0001_R1_P1_K1_Ch2-Ch1.zen	20150417_STAG1gfpch8_G2G1\MitoSys2\LSM\STAG1-EGFP_G2\DE_W0007_P0001\DE_2_W0007_P0001_T0001\TR1_W0001_P0007\TR1_2_W0001_P0007_T0001_R1_P1_K1_Ch2-Ch1.zen	FA/ISS	20000	30.0	3		7	0	0	29.94	100000	2000	Scale	0	2.62	0	0.01	1.73	0	0.01	0.039	0	1	1	0	1	8.479	99.19200000000001	0	1	8.479	99.19200000000001	1.9014	2.1348	1	0.4561	0.9635	0.6597	1	0.9933	0.9966	1.0351	2.0626	0.6574	0.23936999999999997	0.12573	0.0010543	0.0049393
466	TR1_2_W0001_P0007_T0001_R1_P2_K1_Ch2-Ch1.zen	20150417_STAG1gfpch8_G2G1\MitoSys2\LSM\STAG1-EGFP_G2\DE_W0007_P0001\DE_2_W0007_P0001_T0001\TR1_W0001_P0007\TR1_2_W0001_P0007_T0001_R1_P2_K1_Ch2-Ch1.zen	FA/ISS	20000	30.0	3		7	0	0	29.94	100000	2000	Scale	0	2.62	0	0.01	1.73	0	0.01	0.039	0	1	1	0	1	11.439	122.51	0	1	11.439	122.51	2.7642	2.5903	1	0.5675	0.9696	0.7401	1	0.9927	0.9963	1.8619999999999999	2.5143	0.7374	0.15942	0.079614	0.0011652000000000001	0.0042896
467	TR1_2_W0001_P0007_T0001_R1_P3_K1_Ch2-Ch1.zen	20150417_STAG1gfpch8_G2G1\MitoSys2\LSM\STAG1-EGFP_G2\DE_W0007_P0001\DE_2_W0007_P0001_T0001\TR1_W0001_P0007\TR1_2_W0001_P0007_T0001_R1_P3_K1_Ch2-Ch1.zen	FA/ISS	20000	30.000999999999998	3		7	0	0	29.94	100000	2000	Scale	0	2.62	0	0.01	1.73	0	0.01	0.039	0	1	1	0	1	7.127999999999999	106.41799999999999	0	1	7.127999999999999	106.41799999999999	2.0099	2.3422	1	0.3725	0.9641	0.5958	1	0.9946	0.9973	0.9613	2.2677	0.5941	0.18745	0.074656	0.0022760000000000002	0.0039253
468	TR1_2_W0001_P0007_T0001_R1_P4_K1_Ch2-Ch1.zen	20150417_STAG1gfpch8_G2G1\MitoSys2\LSM\STAG1-EGFP_G2\DE_W0007_P0001\DE_2_W0007_P0001_T0001\TR1_W0001_P0007\TR1_2_W0001_P0007_T0001_R1_P4_K1_Ch2-Ch1.zen	FA/ISS	20000	30.0	3	x	7	0	0	29.94	100000	2000	Scale	0	2.62	0	0.01	1.73	0	0.01	0.039	0	1	1	0	1	3.313	3.2560000000000002	0	1	3.313	3.2560000000000002	1.5068	1.8394	1	0.0465	0.2068	0.0935	1	0.9204	0.9593	0.1264	0.4611	0.0858	0.087613	0.13521	0.027433999999999997	0.11333
469	TR1_2_W0001_P0007_T0001_R1_P5_K1_Ch2-Ch1.zen	20150417_STAG1gfpch8_G2G1\MitoSys2\LSM\STAG1-EGFP_G2\DE_W0007_P0001\DE_2_W0007_P0001_T0001\TR1_W0001_P0007\TR1_2_W0001_P0007_T0001_R1_P5_K1_Ch2-Ch1.zen	FA/ISS	20000	30.0	3	x	7	0	0	29.94	100000	2000	Scale	0	2.62	0	0.01	1.73	0	0.01	0.039	0	1	1	0	1	3.248	2.2840000000000003	0	1	3.248	2.2840000000000003	1.3925	1.5052	1	0.0503	0.0646	0.0548	1	0.8913	0.9441	0.0714	0.077	0.0458	0.13552	0.15689	0.071734	0.13365
470	TR1_2_W0001_P0008_T0001_R1_P1_K1_Ch2-Ch1.zen	20150417_STAG1gfpch8_G2G1\MitoSys2\LSM\STAG1-EGFP_G2\DE_W0008_P0001\DE_2_W0008_P0001_T0001\TR1_W0001_P0008\TR1_2_W0001_P0008_T0001_R1_P1_K1_Ch2-Ch1.zen	FA/ISS	20000	30.0	3		7	0	0	29.94	100000	2000	Scale	0	2.62	0	0.01	1.73	0	0.01	0.039	0	1	1	0	1	6.546	60.625	0	1	6.546	60.625	1.5519	1.3514	1	0.3431	0.9424	0.5649	1	0.9917	0.9958	0.6462	1.2713	0.5625	0.019857	0.041895	0.0014482999999999998	0.0047775
471	TR1_2_W0001_P0008_T0001_R1_P2_K1_Ch2-Ch1.zen	20150417_STAG1gfpch8_G2G1\MitoSys2\LSM\STAG1-EGFP_G2\DE_W0008_P0001\DE_2_W0008_P0001_T0001\TR1_W0001_P0008\TR1_2_W0001_P0008_T0001_R1_P2_K1_Ch2-Ch1.zen	FA/ISS	20000	30.000999999999998	3		7	0	0	29.94	100000	2000	Scale	0	2.62	0	0.01	1.73	0	0.01	0.039	0	1	1	0	1	5.638	38.675	0	1	5.638	38.675	1.1951	1.0356	1	0.2811	0.9125	0.5054	1	0.9887	0.9944	0.3814	0.9346	0.5024	0.043769	0.041765	0.0014271	0.0025775
472	TR1_2_W0001_P0008_T0001_R1_P3_K1_Ch2-Ch1.zen	20150417_STAG1gfpch8_G2G1\MitoSys2\LSM\STAG1-EGFP_G2\DE_W0008_P0001\DE_2_W0008_P0001_T0001\TR1_W0001_P0008\TR1_2_W0001_P0008_T0001_R1_P3_K1_Ch2-Ch1.zen	FA/ISS	20000	30.0	3		7	0	0	29.94	100000	2000	Scale	0	2.62	0	0.01	1.73	0	0.01	0.039	0	1	1	0	1	4.148	36.902	0	1	4.148	36.902	1.2282	1.2622	1	0.124	0.9064	0.33299999999999996	1	0.9913	0.9957	0.2002	1.1446	0.3315	0.1002	0.040496	0.0037882	0.0039518999999999995
473	TR1_2_W0001_P0008_T0001_R1_P4_K1_Ch2-Ch1.zen	20150417_STAG1gfpch8_G2G1\MitoSys2\LSM\STAG1-EGFP_G2\DE_W0008_P0001\DE_2_W0008_P0001_T0001\TR1_W0001_P0008\TR1_2_W0001_P0008_T0001_R1_P4_K1_Ch2-Ch1.zen	FA/ISS	20000	30.0	3		7	0	0	29.94	100000	2000	Scale	0	2.62	0	0.01	1.73	0	0.01	0.039	0	1	1	0	1	2.714	2.365	0	1	2.714	2.365	1.2207	1.6492	1	0.006	0.0657	0.0094	1	0.9108	0.9543	0.0026	0.1509	0.0087	0.2869	0.17497000000000001	0.051241999999999996	0.10847000000000001
474	TR1_2_W0001_P0008_T0001_R1_P5_K1_Ch2-Ch1.zen	20150417_STAG1gfpch8_G2G1\MitoSys2\LSM\STAG1-EGFP_G2\DE_W0008_P0001\DE_2_W0008_P0001_T0001\TR1_W0001_P0008\TR1_2_W0001_P0008_T0001_R1_P5_K1_Ch2-Ch1.zen	FA/ISS	20000	30.0	3		7	0	0	29.94	100000	2000	Scale	0	2.62	0	0.01	1.73	0	0.01	0.039	0	1	1	0	1	3.34	4.475	0	1	3.34	4.475	1.1538	1.1439	1	0.0449	0.3672	0.1244	1	0.9422	0.9707	0.0713	0.4118	0.1184	0.25933	0.062609	0.012114	0.014813999999999999
475	TR1_2_W0001_P0009_T0001_R1_P1_K1_Ch2-Ch1.zen	20150417_STAG1gfpch8_G2G1\MitoSys2\LSM\STAG1-EGFP_G2\DE_W0009_P0001\DE_2_W0009_P0001_T0001\TR1_W0001_P0009\TR1_2_W0001_P0009_T0001_R1_P1_K1_Ch2-Ch1.zen	FA/ISS	20000	30.000999999999998	3		7	0	0	29.94	100000	2000	Scale	0	2.62	0	0.01	1.73	0	0.01	0.039	0	1	1	0	1	6.885	87.118	0	1	6.885	87.118	1.7207	1.7152	1	0.3702	0.9588	0.5932	1	0.9938	0.9969	0.7916	1.6473	0.5913	0.064834	0.054749	-1.2512e-05	0.0035381999999999996
476	TR1_2_W0001_P0009_T0001_R1_P2_K1_Ch2-Ch1.zen	20150417_STAG1gfpch8_G2G1\MitoSys2\LSM\STAG1-EGFP_G2\DE_W0009_P0001\DE_2_W0009_P0001_T0001\TR1_W0001_P0009\TR1_2_W0001_P0009_T0001_R1_P2_K1_Ch2-Ch1.zen	FA/ISS	20000	30.0	3		7	0	0	29.94	100000	2000	Scale	0	2.62	0	0.01	1.73	0	0.01	0.039	0	1	1	0	1	7.279	86.809	0	1	7.279	86.809	1.9987	1.8102	1	0.3828	0.958	0.6003	1	0.9935	0.9968	0.9583	1.7373	0.5983	0.026105	0.037715	0.0017317999999999997	0.0028428
477	TR1_2_W0001_P0009_T0001_R1_P3_K1_Ch2-Ch1.zen	20150417_STAG1gfpch8_G2G1\MitoSys2\LSM\STAG1-EGFP_G2\DE_W0009_P0001\DE_2_W0009_P0001_T0001\TR1_W0001_P0009\TR1_2_W0001_P0009_T0001_R1_P3_K1_Ch2-Ch1.zen	FA/ISS	20000	30.000999999999998	3		7	0	0	29.94	100000	2000	Scale	0	2.62	0	0.01	1.73	0	0.01	0.039	0	1	1	0	1	3.5639999999999996	54.25899999999999	0	1	3.5639999999999996	54.25899999999999	1.4031	1.9592	1	0.0686	0.9329999999999999	0.2435	1	0.9947	0.9973	0.1601	1.8478	0.2428	0.11294000000000001	0.07828500000000001	0.0020467	0.0065717
478	TR1_2_W0001_P0009_T0001_R1_P4_K1_Ch2-Ch1.zen	20150417_STAG1gfpch8_G2G1\MitoSys2\LSM\STAG1-EGFP_G2\DE_W0009_P0001\DE_2_W0009_P0001_T0001\TR1_W0001_P0009\TR1_2_W0001_P0009_T0001_R1_P4_K1_Ch2-Ch1.zen	FA/ISS	20000	30.0	3		7	0	0	29.94	100000	2000	Scale	0	2.62	0	0.01	1.73	0	0.01	0.039	0	1	1	0	1	1.992	1.73	0	1	1.992	1.73	1.0943	1.069	1	0.1085	0.0023	0.0033	1	0.912	0.955	0.0747	-0.0007	0.0178	0.25938	0.16684000000000002	0.069301	0.10962000000000001
479	TR1_2_W0001_P0009_T0001_R1_P5_K1_Ch2-Ch1.zen	20150417_STAG1gfpch8_G2G1\MitoSys2\LSM\STAG1-EGFP_G2\DE_W0009_P0001\DE_2_W0009_P0001_T0001\TR1_W0001_P0009\TR1_2_W0001_P0009_T0001_R1_P5_K1_Ch2-Ch1.zen	FA/ISS	20000	30.0	3		7	0	0	29.94	100000	2000	Scale	0	2.62	0	0.01	1.73	0	0.01	0.039	0	1	1	0	1	2.267	2.1519999999999997	0	1	2.267	2.1519999999999997	1.1402	1.1622	1	0.034	0.0378	-0.0259	1	0.919	0.9586	0.006	0.0368	-0.0186	0.1311	0.054879	0.056033000000000006	0.038658
480	TR1_2_W0001_P0010_T0001_R1_P1_K1_Ch2-Ch1.zen	20150417_STAG1gfpch8_G2G1\MitoSys2\LSM\STAG1-EGFP_G2\DE_W0010_P0001\DE_2_W0010_P0001_T0001\TR1_W0001_P0010\TR1_2_W0001_P0010_T0001_R1_P1_K1_Ch2-Ch1.zen	FA/ISS	20000	30.0	3		7	0	0	29.94	100000	2000	Scale	0	2.62	0	0.01	1.73	0	0.01	0.039	0	1	1	0	1	6.278	124.241	0	1	6.278	124.241	1.778	1.6828	1	0.322	0.9708	0.5539	1	0.9961	0.998	0.7340000000000001	1.6358	0.5528	0.020741	0.059461	0.002326	0.0029668000000000003
481	TR1_2_W0001_P0010_T0001_R1_P2_K1_Ch2-Ch1.zen	20150417_STAG1gfpch8_G2G1\MitoSys2\LSM\STAG1-EGFP_G2\DE_W0010_P0001\DE_2_W0010_P0001_T0001\TR1_W0001_P0010\TR1_2_W0001_P0010_T0001_R1_P2_K1_Ch2-Ch1.zen	FA/ISS	20000	30.0	3		7	0	0	29.94	100000	2000	Scale	0	2.62	0	0.01	1.73	0	0.01	0.039	0	1	1	0	1	4.395	68.452	0	1	4.395	68.452	1.3632	1.1088	1	0.1573	0.95	0.3823	1	0.9951	0.9975	0.2919	1.05	0.3813	0.044034	0.062185000000000004	0.00073813	0.0040828
482	TR1_2_W0001_P0010_T0001_R1_P3_K1_Ch2-Ch1.zen	20150417_STAG1gfpch8_G2G1\MitoSys2\LSM\STAG1-EGFP_G2\DE_W0010_P0001\DE_2_W0010_P0001_T0001\TR1_W0001_P0010\TR1_2_W0001_P0010_T0001_R1_P3_K1_Ch2-Ch1.zen	FA/ISS	20000	30.0	3		7	0	0	29.94	100000	2000	Scale	0	2.62	0	0.01	1.73	0	0.01	0.039	0	1	1	0	1	5.407	113.759	0	1	5.407	113.759	1.5331	1.5116	1	0.2401	0.968	0.4733	1	0.9963	0.9982	0.4698	1.4653	0.4724	0.05246	0.015724000000000002	0.0027170000000000002	0.0037626999999999995
483	TR1_2_W0001_P0010_T0001_R1_P4_K1_Ch2-Ch1.zen	20150417_STAG1gfpch8_G2G1\MitoSys2\LSM\STAG1-EGFP_G2\DE_W0010_P0001\DE_2_W0010_P0001_T0001\TR1_W0001_P0010\TR1_2_W0001_P0010_T0001_R1_P4_K1_Ch2-Ch1.zen	FA/ISS	20000	30.0	3		7	0	0	29.94	100000	2000	Scale	0	2.62	0	0.01	1.73	0	0.01	0.039	0	1	1	0	1	2.292	1.932	0	1	2.292	1.932	1.0776	1.2142	1	0.0253	0.0069	-0.011000000000000001	1	0.9077	0.9527	0.0125	0.0059	-0.0036	0.24361999999999998	0.10257999999999999	0.05438	0.068611
484	TR1_2_W0001_P0010_T0001_R1_P5_K1_Ch2-Ch1.zen	20150417_STAG1gfpch8_G2G1\MitoSys2\LSM\STAG1-EGFP_G2\DE_W0010_P0001\DE_2_W0010_P0001_T0001\TR1_W0001_P0010\TR1_2_W0001_P0010_T0001_R1_P5_K1_Ch2-Ch1.zen	FA/ISS	20000	30.000999999999998	3		7	0	0	29.94	100000	2000	Scale	0	2.62	0	0.01	1.73	0	0.01	0.039	0	1	1	0	1	2.605	4.736000000000001	0	1	2.605	4.736000000000001	1.0995	1.1369	1	0.0019	0.397	-0.0111	1	0.9575	0.9785	-0.0016	0.4517	-0.0107	0.13147	0.08039600000000001	0.032249	0.030823000000000003
485	TR1_2_W0001_P0011_T0001_R1_P1_K1_Ch2-Ch1.zen	20150417_STAG1gfpch8_G2G1\MitoSys2\LSM\STAG1-EGFP_G2\DE_W0011_P0001\DE_2_W0011_P0001_T0001\TR1_W0001_P0011\TR1_2_W0001_P0011_T0001_R1_P1_K1_Ch2-Ch1.zen	FA/ISS	20000	30.0	3		7	0	0	29.94	100000	2000	Scale	0	2.62	0	0.01	1.73	0	0.01	0.039	0	1	1	0	1	11.677	153.276	0	1	11.677	153.276	2.1301	1.8795	1	0.5777	0.9762	0.7492	1	0.9941	0.9971	1.4095	1.8326	0.747	0.05475700000000001	0.039514999999999995	0.00082512	0.002681
486	TR1_2_W0001_P0011_T0001_R1_P2_K1_Ch2-Ch1.zen	20150417_STAG1gfpch8_G2G1\MitoSys2\LSM\STAG1-EGFP_G2\DE_W0011_P0001\DE_2_W0011_P0001_T0001\TR1_W0001_P0011\TR1_2_W0001_P0011_T0001_R1_P2_K1_Ch2-Ch1.zen	FA/ISS	20000	30.0	3		7	0	0	29.94	100000	2000	Scale	0	2.62	0	0.01	1.73	0	0.01	0.039	0	1	1	0	1	7.797999999999999	91.76899999999999	0	1	7.797999999999999	91.76899999999999	1.5765	1.4176	1	0.4301	0.9617	0.6412	1	0.9934	0.9967	0.7944	1.361	0.639	0.023174	0.051675	0.00091572	0.0044902
487	TR1_2_W0001_P0011_T0001_R1_P3_K1_Ch2-Ch1.zen	20150417_STAG1gfpch8_G2G1\MitoSys2\LSM\STAG1-EGFP_G2\DE_W0011_P0001\DE_2_W0011_P0001_T0001\TR1_W0001_P0011\TR1_2_W0001_P0011_T0001_R1_P3_K1_Ch2-Ch1.zen	FA/ISS	20000	30.0	3		7	0	0	29.94	100000	2000	Scale	0	2.62	0	0.01	1.73	0	0.01	0.039	0	1	1	0	1	6.097	75.377	0	1	6.097	75.377	1.5545	1.9907	1	0.3069	0.9508	0.5337	1	0.9935	0.9968	0.5834	1.9031	0.5319	0.06857200000000001	0.03759	0.0012304	0.0032765999999999997
488	TR1_2_W0001_P0011_T0001_R1_P4_K1_Ch2-Ch1.zen	20150417_STAG1gfpch8_G2G1\MitoSys2\LSM\STAG1-EGFP_G2\DE_W0011_P0001\DE_2_W0011_P0001_T0001\TR1_W0001_P0011\TR1_2_W0001_P0011_T0001_R1_P4_K1_Ch2-Ch1.zen	FA/ISS	20000	30.0	3		7	0	0	29.94	100000	2000	Scale	0	2.62	0	0.01	1.73	0	0.01	0.039	0	1	1	0	1	2.299	1.969	0	1	2.299	1.969	1.1035	1.1545	1	0.0328	0.0049	-0.01	1	0.9079999999999999	0.9529	0.0129	0.0023	-0.0018	0.19649	0.1047	0.072961	0.058516
489	TR1_2_W0001_P0011_T0001_R1_P5_K1_Ch2-Ch1.zen	20150417_STAG1gfpch8_G2G1\MitoSys2\LSM\STAG1-EGFP_G2\DE_W0011_P0001\DE_2_W0011_P0001_T0001\TR1_W0001_P0011\TR1_2_W0001_P0011_T0001_R1_P5_K1_Ch2-Ch1.zen	FA/ISS	20000	30.0	3	x	7	0	0	29.94	100000	2000	Scale	0	2.62	0	0.01	1.73	0	0.01	0.039	0	1	1	0	1	3.975	6.3660000000000005	0	1	3.975	6.3660000000000005	1.9328	1.7582	1	0.1032	0.511	0.2141	1	0.9524	0.9759	0.3261	0.9719	0.207	0.05776799999999999	0.08633300000000001	0.028582999999999997	0.037795
490	TR1_2_W0001_P0012_T0001_R1_P1_K1_Ch2-Ch1.zen	20150417_STAG1gfpch8_G2G1\MitoSys2\LSM\STAG1-EGFP_G2\DE_W0012_P0001\DE_2_W0012_P0001_T0001\TR1_W0001_P0012\TR1_2_W0001_P0012_T0001_R1_P1_K1_Ch2-Ch1.zen	FA/ISS	20000	30.0	3		7	0	0	29.94	100000	2000	Scale	0	2.62	0	0.01	1.73	0	0.01	0.039	0	1	1	0	1	8.488	85.39399999999999	0	1	8.488	85.39399999999999	1.4142	1.2762	1	0.4694	0.9592	0.67	1	0.9923	0.9961	0.7461	1.2192	0.6674	0.009903499999999999	0.029529000000000003	0.0012062000000000002	0.0037470999999999997
491	TR1_2_W0001_P0012_T0001_R1_P2_K1_Ch2-Ch1.zen	20150417_STAG1gfpch8_G2G1\MitoSys2\LSM\STAG1-EGFP_G2\DE_W0012_P0001\DE_2_W0012_P0001_T0001\TR1_W0001_P0012\TR1_2_W0001_P0012_T0001_R1_P2_K1_Ch2-Ch1.zen	FA/ISS	20000	30.0	3		7	0	0	29.94	100000	2000	Scale	0	2.62	0	0.01	1.73	0	0.01	0.039	0	1	1	0	1	14.706	160.48	0	1	14.706	160.48	2.2576	2.7402	1	0.6599	0.9765	0.802	1	0.9927	0.9963	1.665	2.6758	0.799	0.10962000000000001	0.05140700000000001	0.0019148	0.0034093000000000005
492	TR1_2_W0001_P0012_T0001_R1_P3_K1_Ch2-Ch1.zen	20150417_STAG1gfpch8_G2G1\MitoSys2\LSM\STAG1-EGFP_G2\DE_W0012_P0001\DE_2_W0012_P0001_T0001\TR1_W0001_P0012\TR1_2_W0001_P0012_T0001_R1_P3_K1_Ch2-Ch1.zen	FA/ISS	20000	30.0	3		7	0	0	29.94	100000	2000	Scale	0	2.62	0	0.01	1.73	0	0.01	0.039	0	1	1	0	1	11.88	131.746	0	1	11.88	131.746	1.5973	1.7129	1	0.5917	0.9722	0.7571	1	0.9929	0.9964	1.0342	1.662	0.7543	0.05416900000000001	0.050896	0.00097583	0.0034821999999999995
493	TR1_2_W0001_P0012_T0001_R1_P4_K1_Ch2-Ch1.zen	20150417_STAG1gfpch8_G2G1\MitoSys2\LSM\STAG1-EGFP_G2\DE_W0012_P0001\DE_2_W0012_P0001_T0001\TR1_W0001_P0012\TR1_2_W0001_P0012_T0001_R1_P4_K1_Ch2-Ch1.zen	FA/ISS	20000	30.0	3		7	0	0	29.94	100000	2000	Scale	0	2.62	0	0.01	1.73	0	0.01	0.039	0	1	1	0	1	2.985	2.615	0	1	2.985	2.615	1.0834	1.1703	1	0.0125	0.1028	0.0354	1	0.9118	0.9549	0.0206	0.1189	0.0306	0.21297	0.055892	0.016321000000000002	0.027492000000000003
494	TR1_2_W0001_P0012_T0001_R1_P5_K1_Ch2-Ch1.zen	20150417_STAG1gfpch8_G2G1\MitoSys2\LSM\STAG1-EGFP_G2\DE_W0012_P0001\DE_2_W0012_P0001_T0001\TR1_W0001_P0012\TR1_2_W0001_P0012_T0001_R1_P5_K1_Ch2-Ch1.zen	FA/ISS	20000	30.0	3		7	0	0	29.94	100000	2000	Scale	0	2.62	0	0.01	1.73	0	0.01	0.039	0	1	1	0	1	2.753	2.5580000000000003	0	1	2.753	2.5580000000000003	1.038	1.0746	1	0.0017	0.1016	0.0115	1	0.9182	0.9583	0.0026	0.0965	0.01	0.20600000000000002	0.045217	0.058977999999999996	0.040984
495	TR1_2_W0001_P0013_T0001_R1_P1_K1_Ch2-Ch1.zen	20150417_STAG1gfpch8_G2G1\MitoSys2\LSM\STAG1-EGFP_G2\DE_W0013_P0001\DE_2_W0013_P0001_T0001\TR1_W0001_P0013\TR1_2_W0001_P0013_T0001_R1_P1_K1_Ch2-Ch1.zen	FA/ISS	20000	30.0	3		7	0	0	29.94	100000	2000	Scale	0	2.62	0	0.01	1.73	0	0.01	0.039	0	1	1	0	1	17.559	177.136	0	1	17.559	177.136	2.4486	2.9498	1	0.7108	0.9781	0.8334	1	0.9919	0.9959	1.9179	2.8814	0.83	0.13910999999999998	0.064912	0.0008539	0.0030196999999999997
496	TR1_2_W0001_P0013_T0001_R1_P2_K1_Ch2-Ch1.zen	20150417_STAG1gfpch8_G2G1\MitoSys2\LSM\STAG1-EGFP_G2\DE_W0013_P0001\DE_2_W0013_P0001_T0001\TR1_W0001_P0013\TR1_2_W0001_P0013_T0001_R1_P2_K1_Ch2-Ch1.zen	FA/ISS	20000	30.0	3		7	0	0	29.94	100000	2000	Scale	0	2.62	0	0.01	1.73	0	0.01	0.039	0	1	1	0	1	19.783	219.627	0	1	19.783	219.627	2.2899	2.8467	1	0.7369	0.9823	0.8503	1	0.9927	0.9963	1.8295	2.7918	0.8472	0.1255	0.041765	0.0011235	0.0021453
497	TR1_2_W0001_P0013_T0001_R1_P3_K1_Ch2-Ch1.zen	20150417_STAG1gfpch8_G2G1\MitoSys2\LSM\STAG1-EGFP_G2\DE_W0013_P0001\DE_2_W0013_P0001_T0001\TR1_W0001_P0013\TR1_2_W0001_P0013_T0001_R1_P3_K1_Ch2-Ch1.zen	FA/ISS	20000	30.0	3		7	0	0	29.94	100000	2000	Scale	0	2.62	0	0.01	1.73	0	0.01	0.039	0	1	1	0	1	19.494	209.675	0	1	19.494	209.675	3.1891	2.9927	1	0.7235	0.9811	0.8420000000000001	1	0.9926	0.9963	2.5616	2.9293	0.8388	0.15145999999999998	0.05366699999999999	0.0011952999999999998	0.0024114
498	TR1_2_W0001_P0013_T0001_R1_P4_K1_Ch2-Ch1.zen	20150417_STAG1gfpch8_G2G1\MitoSys2\LSM\STAG1-EGFP_G2\DE_W0013_P0001\DE_2_W0013_P0001_T0001\TR1_W0001_P0013\TR1_2_W0001_P0013_T0001_R1_P4_K1_Ch2-Ch1.zen	FA/ISS	20000	30.0	3	x	7	0	0	29.94	100000	2000	Scale	0	2.62	0	0.01	1.73	0	0.01	0.039	0	1	1	0	1	3.285	4.224	0	1	3.285	4.224	1.2611	1.1738	1	0.0424	0.3423	0.1127	1	0.9402	0.9697	0.0806	0.3955	0.1069	0.13355	0.087293	0.0092095	0.051753999999999994
499	TR1_2_W0001_P0013_T0001_R1_P5_K1_Ch2-Ch1.zen	20150417_STAG1gfpch8_G2G1\MitoSys2\LSM\STAG1-EGFP_G2\DE_W0013_P0001\DE_2_W0013_P0001_T0001\TR1_W0001_P0013\TR1_2_W0001_P0013_T0001_R1_P5_K1_Ch2-Ch1.zen	FA/ISS	20000	30.000999999999998	3	x	7	0	0	29.94	100000	2000	Scale	0	2.62	0	0.01	1.73	0	0.01	0.039	0	1	1	0	1	5.513999999999999	8.645	0	1	5.513999999999999	8.645	3.1699	2.7108	1	0.2099	0.5751	0.3287	1	0.9508	0.9751	0.9107	1.6737	0.3183	0.076829	0.1231	0.021021	0.060647
500	TR1_2_W0001_P0014_T0001_R1_P1_K1_Ch2-Ch1.zen	20150417_STAG1gfpch8_G2G1\MitoSys2\LSM\STAG1-EGFP_G2\DE_W0014_P0001\DE_2_W0014_P0001_T0001\TR1_W0001_P0014\TR1_2_W0001_P0014_T0001_R1_P1_K1_Ch2-Ch1.zen	FA/ISS	20000	30.0	3		7	0	0	29.94	100000	2000	Scale	0	2.62	0	0.01	1.73	0	0.01	0.039	0	1	1	0	1	7.382999999999999	120.559	0	1	7.382999999999999	120.559	1.6149	1.6293	1	0.3825	0.9692	0.6058	1	0.9952	0.9976	0.7440000000000001	1.5802	0.6044	0.054248000000000005	0.021580000000000002	0.0035454	0.0042972999999999996
501	TR1_2_W0001_P0014_T0001_R1_P2_K1_Ch2-Ch1.zen	20150417_STAG1gfpch8_G2G1\MitoSys2\LSM\STAG1-EGFP_G2\DE_W0014_P0001\DE_2_W0014_P0001_T0001\TR1_W0001_P0014\TR1_2_W0001_P0014_T0001_R1_P2_K1_Ch2-Ch1.zen	FA/ISS	20000	30.0	3		7	0	0	29.94	100000	2000	Scale	0	2.62	0	0.01	1.73	0	0.01	0.039	0	1	1	0	1	8.011000000000001	137.225	0	1	8.011000000000001	137.225	2.545	1.719	1	0.4216	0.9738	0.6354	1	0.9955	0.9978	1.3641	1.6732	0.6339	0.060637	0.076291	0.00052305	0.0031877
502	TR1_2_W0001_P0014_T0001_R1_P3_K1_Ch2-Ch1.zen	20150417_STAG1gfpch8_G2G1\MitoSys2\LSM\STAG1-EGFP_G2\DE_W0014_P0001\DE_2_W0014_P0001_T0001\TR1_W0001_P0014\TR1_2_W0001_P0014_T0001_R1_P3_K1_Ch2-Ch1.zen	FA/ISS	20000	30.0	3		7	0	0	29.94	100000	2000	Scale	0	2.62	0	0.01	1.73	0	0.01	0.039	0	1	1	0	1	7.725	139.248	0	1	7.725	139.248	2.0923	2.0889	1	0.414	0.9736	0.6304	1	0.9957	0.9978	1.0765	2.0377	0.629	0.060427999999999996	0.07361000000000001	0.00039125	0.0036305
503	TR1_2_W0001_P0014_T0001_R1_P4_K1_Ch2-Ch1.zen	20150417_STAG1gfpch8_G2G1\MitoSys2\LSM\STAG1-EGFP_G2\DE_W0014_P0001\DE_2_W0014_P0001_T0001\TR1_W0001_P0014\TR1_2_W0001_P0014_T0001_R1_P4_K1_Ch2-Ch1.zen	FA/ISS	20000	30.0	3	x	7	0	0	29.94	100000	2000	Scale	0	2.62	0	0.01	1.73	0	0.01	0.039	0	1	1	0	1	3.4530000000000003	4.32	0	1	3.4530000000000003	4.32	2.303	3.1184	1	0.0593	0.3025	0.1137	1	0.9358	0.9673	0.2052	1.2146	0.1084	0.093234	0.085887	0.03281	0.07091900000000001
504	TR1_2_W0001_P0014_T0001_R1_P5_K1_Ch2-Ch1.zen	20150417_STAG1gfpch8_G2G1\MitoSys2\LSM\STAG1-EGFP_G2\DE_W0014_P0001\DE_2_W0014_P0001_T0001\TR1_W0001_P0014\TR1_2_W0001_P0014_T0001_R1_P5_K1_Ch2-Ch1.zen	FA/ISS	20000	30.0	3		7	0	0	29.94	100000	2000	Scale	0	2.62	0	0.01	1.73	0	0.01	0.039	0	1	1	0	1	2.6519999999999997	3.0660000000000003	0	1	2.6519999999999997	3.0660000000000003	1.4023	1.3171	1	0.0065	0.1854	0.0004	1	0.9338	0.9663	-0.0046	0.2737	0.0005	0.17847000000000002	0.13013	0.058276999999999995	0.098211
505	TR1_2_W0001_P0015_T0001_R1_P1_K1_Ch2-Ch1.zen	20150417_STAG1gfpch8_G2G1\MitoSys2\LSM\STAG1-EGFP_G2\DE_W0015_P0001\DE_2_W0015_P0001_T0001\TR1_W0001_P0015\TR1_2_W0001_P0015_T0001_R1_P1_K1_Ch2-Ch1.zen	FA/ISS	20000	30.0	3		7	0	0	29.94	100000	2000	Scale	0	2.62	0	0.01	1.73	0	0.01	0.039	0	1	1	0	1	10.525	140.255	0	1	10.525	140.255	1.578	1.4680000000000002	1	0.5449	0.9744	0.7279	1	0.9942	0.9971	0.9638	1.4271	0.7258	0.041194	0.010870999999999999	0.0014999	0.0013099000000000001
506	TR1_2_W0001_P0015_T0001_R1_P2_K1_Ch2-Ch1.zen	20150417_STAG1gfpch8_G2G1\MitoSys2\LSM\STAG1-EGFP_G2\DE_W0015_P0001\DE_2_W0015_P0001_T0001\TR1_W0001_P0015\TR1_2_W0001_P0015_T0001_R1_P2_K1_Ch2-Ch1.zen	FA/ISS	20000	30.0	3		7	0	0	29.94	100000	2000	Scale	0	2.62	0	0.01	1.73	0	0.01	0.039	0	1	1	0	1	5.147	51.876000000000005	0	1	5.147	51.876000000000005	1.3993	1.0783	1	0.23199999999999998	0.9343	0.4614	1	0.9924	0.9962	0.4112	1.0008	0.4595	0.044660000000000005	0.041161	0.0019954	0.0037792000000000004
507	TR1_2_W0001_P0015_T0001_R1_P3_K1_Ch2-Ch1.zen	20150417_STAG1gfpch8_G2G1\MitoSys2\LSM\STAG1-EGFP_G2\DE_W0015_P0001\DE_2_W0015_P0001_T0001\TR1_W0001_P0015\TR1_2_W0001_P0015_T0001_R1_P3_K1_Ch2-Ch1.zen	FA/ISS	20000	30.0	3		7	0	0	29.94	100000	2000	Scale	0	2.62	0	0.01	1.73	0	0.01	0.039	0	1	1	0	1	13.663	166.368	0	1	13.663	166.368	2.6341	2.1877	1	0.6268	0.9777	0.7816	1	0.9937	0.9968	1.8906	2.1357	0.7791	0.13504000000000002	0.06429800000000001	0.0014122	0.0023511
508	TR1_2_W0001_P0015_T0001_R1_P4_K1_Ch2-Ch1.zen	20150417_STAG1gfpch8_G2G1\MitoSys2\LSM\STAG1-EGFP_G2\DE_W0015_P0001\DE_2_W0015_P0001_T0001\TR1_W0001_P0015\TR1_2_W0001_P0015_T0001_R1_P4_K1_Ch2-Ch1.zen	FA/ISS	20000	30.002	3		7	0	0	29.94	100000	2000	Scale	0	2.62	0	0.01	1.73	0	0.01	0.039	0	1	1	0	1	2.468	2.136	0	1	2.468	2.136	1.236	1.6794	1	0.0105	0.0379	-0.0066	1	0.9098	0.9538	-0.0127	0.0771	-0.0031	0.36180999999999996	0.22721	0.04893	0.14054
509	TR1_2_W0001_P0015_T0001_R1_P5_K1_Ch2-Ch1.zen	20150417_STAG1gfpch8_G2G1\MitoSys2\LSM\STAG1-EGFP_G2\DE_W0015_P0001\DE_2_W0015_P0001_T0001\TR1_W0001_P0015\TR1_2_W0001_P0015_T0001_R1_P5_K1_Ch2-Ch1.zen	FA/ISS	20000	30.0	3	x	7	0	0	29.94	100000	2000	Scale	0	2.62	0	0.01	1.73	0	0.01	0.039	0	1	1	0	1	3.714	3.503	0	1	3.714	3.503	1.3030000000000002	1.9966	1	0.0907	0.2324	0.1393	1	0.9164	0.9573	0.1406	0.5835	0.1277	0.080751	0.050318	0.020755000000000003	0.081831
510	TR1_2_W0001_P0016_T0001_R1_P1_K1_Ch2-Ch1.zen	20150417_STAG1gfpch8_G2G1\MitoSys2\LSM\STAG1-EGFP_G2\DE_W0016_P0001\DE_2_W0016_P0001_T0001\TR1_W0001_P0016\TR1_2_W0001_P0016_T0001_R1_P1_K1_Ch2-Ch1.zen	FA/ISS	20000	30.0	3		7	0	0	29.94	100000	2000	Scale	0	2.62	0	0.01	1.73	0	0.01	0.039	0	1	1	0	1	12.37	65.038	0	1	12.37	65.038	2.3091	2.931	1	0.5976	0.9406	0.7481	1	0.9845	0.9922	1.5751	2.765	0.7421	0.12802	0.09274	0.0019515999999999997	0.0089887
511	TR1_2_W0001_P0016_T0001_R1_P2_K1_Ch2-Ch1.zen	20150417_STAG1gfpch8_G2G1\MitoSys2\LSM\STAG1-EGFP_G2\DE_W0016_P0001\DE_2_W0016_P0001_T0001\TR1_W0001_P0016\TR1_2_W0001_P0016_T0001_R1_P2_K1_Ch2-Ch1.zen	FA/ISS	20000	30.0	3		7	0	0	29.94	100000	2000	Scale	0	2.62	0	0.01	1.73	0	0.01	0.039	0	1	1	0	1	13.613	67.561	0	1	13.613	67.561	2.7379	3.0001	1	0.6223	0.9415	0.7641	1	0.9838	0.9919	1.9536	2.8273	0.7577	0.17137	0.086951	0.0033131999999999997	0.0050404
512	TR1_2_W0001_P0016_T0001_R1_P3_K1_Ch2-Ch1.zen	20150417_STAG1gfpch8_G2G1\MitoSys2\LSM\STAG1-EGFP_G2\DE_W0016_P0001\DE_2_W0016_P0001_T0001\TR1_W0001_P0016\TR1_2_W0001_P0016_T0001_R1_P3_K1_Ch2-Ch1.zen	FA/ISS	20000	30.0	3	x	7	0	0	29.94	100000	2000	Scale	0	2.62	0	0.01	1.73	0	0.01	0.039	0	1	1	0	1	8.296	40.372	0	1	8.296	40.372	1.4271	1.3399	1	0.4598	0.9143	0.6473	1	0.9840000000000001	0.992	0.7406	1.2171	0.6419	0.0076666	0.042543	0.0035702	0.0078925
513	TR1_2_W0001_P0016_T0001_R1_P4_K1_Ch2-Ch1.zen	20150417_STAG1gfpch8_G2G1\MitoSys2\LSM\STAG1-EGFP_G2\DE_W0016_P0001\DE_2_W0016_P0001_T0001\TR1_W0001_P0016\TR1_2_W0001_P0016_T0001_R1_P4_K1_Ch2-Ch1.zen	FA/ISS	20000	30.0	3		7	0	0	29.94	100000	2000	Scale	0	2.62	0	0.01	1.73	0	0.01	0.039	0	1	1	0	1	2.715	1.933	0	1	2.715	1.933	1.0197	1.0658	1	0.0027	0.0186	0.006	1	0.8929	0.9449	0.0014	0.0027	0.0045	0.22939	0.098328	0.014169999999999999	0.084091
514	TR1_2_W0001_P0016_T0001_R1_P5_K1_Ch2-Ch1.zen	20150417_STAG1gfpch8_G2G1\MitoSys2\LSM\STAG1-EGFP_G2\DE_W0016_P0001\DE_2_W0016_P0001_T0001\TR1_W0001_P0016\TR1_2_W0001_P0016_T0001_R1_P5_K1_Ch2-Ch1.zen	FA/ISS	20000	30.0	3		7	0	0	29.94	100000	2000	Scale	0	2.62	0	0.01	1.73	0	0.01	0.039	0	1	1	0	1	2.8680000000000003	1.6580000000000001	0	1	2.8680000000000003	1.6580000000000001	0.9783	1.1147	1	0.0135	0.0073	-0.0001	1	0.8690000000000001	0.9322	0.0041	0.0004	-0.0058	0.24763000000000002	0.1175	-0.0074357	0.13946
515	TR1_2_W0001_P0017_T0001_R1_P1_K1_Ch2-Ch1.zen	20150417_STAG1gfpch8_G2G1\MitoSys2\LSM\STAG1-EGFP_G2\DE_W0017_P0001\DE_2_W0017_P0001_T0001\TR1_W0001_P0017\TR1_2_W0001_P0017_T0001_R1_P1_K1_Ch2-Ch1.zen	FA/ISS	20000	30.0	3		7	0	0	29.94	100000	2000	Scale	0	2.62	0	0.01	1.73	0	0.01	0.039	0	1	1	0	1	8.777999999999999	174.43	0	1	8.777999999999999	174.43	1.485	2.1943	1	0.4777	0.9787	0.6814	1	0.996	0.998	0.7949	2.1514	0.68	0.064166	0.065151	0.00031999	0.0031976
516	TR1_2_W0001_P0017_T0001_R1_P2_K1_Ch2-Ch1.zen	20150417_STAG1gfpch8_G2G1\MitoSys2\LSM\STAG1-EGFP_G2\DE_W0017_P0001\DE_2_W0017_P0001_T0001\TR1_W0001_P0017\TR1_2_W0001_P0017_T0001_R1_P2_K1_Ch2-Ch1.zen	FA/ISS	20000	30.0	3		7	0	0	29.94	100000	2000	Scale	0	2.62	0	0.01	1.73	0	0.01	0.039	0	1	1	0	1	8.761000000000001	171.252	0	1	8.761000000000001	171.252	2.1413	2.2666	1	0.4651	0.978	0.6711	1	0.996	0.998	1.2073	2.2201	0.6698	0.084798	0.07284199999999999	0.00089789	0.0026725
517	TR1_2_W0001_P0017_T0001_R1_P3_K1_Ch2-Ch1.zen	20150417_STAG1gfpch8_G2G1\MitoSys2\LSM\STAG1-EGFP_G2\DE_W0017_P0001\DE_2_W0017_P0001_T0001\TR1_W0001_P0017\TR1_2_W0001_P0017_T0001_R1_P3_K1_Ch2-Ch1.zen	FA/ISS	20000	30.0	3		7	0	0	29.94	100000	2000	Scale	0	2.62	0	0.01	1.73	0	0.01	0.039	0	1	1	0	1	9.533	165.955	0	1	9.533	165.955	2.1946	2.1067	1	0.4962	0.9776	0.6931	1	0.9955	0.9978	1.2967	2.0611	0.6915	0.057558000000000005	0.052958000000000005	0.00067582	0.0026643
518	TR1_2_W0001_P0017_T0001_R1_P4_K1_Ch2-Ch1.zen	20150417_STAG1gfpch8_G2G1\MitoSys2\LSM\STAG1-EGFP_G2\DE_W0017_P0001\DE_2_W0017_P0001_T0001\TR1_W0001_P0017\TR1_2_W0001_P0017_T0001_R1_P4_K1_Ch2-Ch1.zen	FA/ISS	20000	30.0	3	x	7	0	0	29.94	100000	2000	Scale	0	2.62	0	0.01	1.73	0	0.01	0.039	0	1	1	0	1	2.4859999999999998	3.801	0	1	2.4859999999999998	3.801	1.7776	1.454	1	0.0276	0.2847	-0.043	1	0.9497	0.9745	-0.0753	0.4697	-0.0408	0.13065	0.25956999999999997	0.012966	0.13288
519	TR1_2_W0001_P0017_T0001_R1_P5_K1_Ch2-Ch1.zen	20150417_STAG1gfpch8_G2G1\MitoSys2\LSM\STAG1-EGFP_G2\DE_W0017_P0001\DE_2_W0017_P0001_T0001\TR1_W0001_P0017\TR1_2_W0001_P0017_T0001_R1_P5_K1_Ch2-Ch1.zen	FA/ISS	20000	30.0	3		7	0	0	29.94	100000	2000	Scale	0	2.62	0	0.01	1.73	0	0.01	0.039	0	1	1	0	1	1.869	2.374	0	1	1.869	2.374	1.0396	1.0904	1	0.1679	0.0665	-0.105	1	0.9387	0.9689	0.1513	0.0711	-0.0922	0.09827899999999999	0.09794299999999999	0.033819	0.025774000000000002
520	TR1_2_W0001_P0019_T0001_R1_P1_K1_Ch2-Ch1.zen	20150417_STAG1gfpch8_G2G1\MitoSys2\LSM\STAG1-EGFP_G2\DE_W0019_P0001\DE_2_W0019_P0001_T0001\TR1_W0001_P0019\TR1_2_W0001_P0019_T0001_R1_P1_K1_Ch2-Ch1.zen	FA/ISS	20000	30.0	3		7	0	0	29.94	100000	2000	Scale	0	2.62	0	0.01	1.73	0	0.01	0.039	0	1	1	0	1	9.346	184.49099999999999	0	1	9.346	184.49099999999999	1.838	1.9435	1	0.5018	0.9801	0.6995	1	0.996	0.998	1.0768	1.9055	0.6981	0.044297	0.046672000000000005	0.00053896	0.0024820999999999997
521	TR1_2_W0001_P0019_T0001_R1_P2_K1_Ch2-Ch1.zen	20150417_STAG1gfpch8_G2G1\MitoSys2\LSM\STAG1-EGFP_G2\DE_W0019_P0001\DE_2_W0019_P0001_T0001\TR1_W0001_P0019\TR1_2_W0001_P0019_T0001_R1_P2_K1_Ch2-Ch1.zen	FA/ISS	20000	30.0	3		7	0	0	29.94	100000	2000	Scale	0	2.62	0	0.01	1.73	0	0.01	0.039	0	1	1	0	1	9.857000000000001	206.718	0	1	9.857000000000001	206.718	1.4381	1.4653	1	0.5244	0.9826	0.7166	1	0.9963	0.9981	0.8317	1.4382	0.7153	0.030514	0.013781	0.0017509000000000001	0.0021798
522	TR1_2_W0001_P0019_T0001_R1_P3_K1_Ch2-Ch1.zen	20150417_STAG1gfpch8_G2G1\MitoSys2\LSM\STAG1-EGFP_G2\DE_W0019_P0001\DE_2_W0019_P0001_T0001\TR1_W0001_P0019\TR1_2_W0001_P0019_T0001_R1_P3_K1_Ch2-Ch1.zen	FA/ISS	20000	30.0	3		7	0	0	29.94	100000	2000	Scale	0	2.62	0	0.01	1.73	0	0.01	0.039	0	1	1	0	1	6.2829999999999995	121.615	0	1	6.2829999999999995	121.615	1.8331	2.1421	1	0.3217	0.9694	0.5539	1	0.9959	0.9979	0.767	2.0839	0.5527	0.048392000000000004	0.059327	0.0013104000000000002	0.0026296999999999996
523	TR1_2_W0001_P0019_T0001_R1_P4_K1_Ch2-Ch1.zen	20150417_STAG1gfpch8_G2G1\MitoSys2\LSM\STAG1-EGFP_G2\DE_W0019_P0001\DE_2_W0019_P0001_T0001\TR1_W0001_P0019\TR1_2_W0001_P0019_T0001_R1_P4_K1_Ch2-Ch1.zen	FA/ISS	20000	30.0	3		7	0	0	29.94	100000	2000	Scale	0	2.62	0	0.01	1.73	0	0.01	0.039	0	1	1	0	1	2.15	2.737	0	1	2.15	2.737	1.1513	1.2341	1	0.0656	0.1218	-0.0848	1	0.9392	0.9691	0.0253	0.16899999999999998	-0.077	0.22383000000000003	0.12487999999999999	-0.035801	0.033266000000000004
524	TR1_2_W0001_P0019_T0001_R1_P5_K1_Ch2-Ch1.zen	20150417_STAG1gfpch8_G2G1\MitoSys2\LSM\STAG1-EGFP_G2\DE_W0019_P0001\DE_2_W0019_P0001_T0001\TR1_W0001_P0019\TR1_2_W0001_P0019_T0001_R1_P5_K1_Ch2-Ch1.zen	FA/ISS	20000	30.0	3	x	7	0	0	29.94	100000	2000	Scale	0	2.62	0	0.01	1.73	0	0.01	0.039	0	1	1	0	1	2.5140000000000002	3.307	0	1	2.5140000000000002	3.307	1.1978	1.2586	1	0.0084	0.2054	-0.0322	1	0.9407	0.9699	-0.0095	0.282	-0.0299	0.32421	0.11684000000000001	0.011647	0.092203
525	TR1_2_W0001_P0020_T0001_R1_P1_K1_Ch2-Ch1.zen	20150417_STAG1gfpch8_G2G1\MitoSys2\LSM\STAG1-EGFP_G2\DE_W0020_P0001\DE_2_W0020_P0001_T0001\TR1_W0001_P0020\TR1_2_W0001_P0020_T0001_R1_P1_K1_Ch2-Ch1.zen	FA/ISS	20000	30.0	3		7	0	0	29.94	100000	2000	Scale	0	2.62	0	0.01	1.73	0	0.01	0.039	0	1	1	0	1	11.894	189.351	0	1	11.894	189.351	2.3562	1.9279	1	0.5925	0.9807	0.7613	1	0.9951	0.9975	1.6187	1.8882	0.7594	0.053644000000000004	0.043838	0.00053045	0.0030935
526	TR1_2_W0001_P0020_T0001_R1_P2_K1_Ch2-Ch1.zen	20150417_STAG1gfpch8_G2G1\MitoSys2\LSM\STAG1-EGFP_G2\DE_W0020_P0001\DE_2_W0020_P0001_T0001\TR1_W0001_P0020\TR1_2_W0001_P0020_T0001_R1_P2_K1_Ch2-Ch1.zen	FA/ISS	20000	30.0	3		7	0	0	29.94	100000	2000	Scale	0	2.62	0	0.01	1.73	0	0.01	0.039	0	1	1	0	1	19.567	253.40400000000002	0	1	19.567	253.40400000000002	3.1799	2.6002	1	0.7286	0.9852	0.8465	1	0.9940000000000001	0.997	2.5585	2.5552	0.8440000000000001	0.10664000000000001	0.051754999999999995	0.0013086999999999999	0.0021824
527	TR1_2_W0001_P0020_T0001_R1_P3_K1_Ch2-Ch1.zen	20150417_STAG1gfpch8_G2G1\MitoSys2\LSM\STAG1-EGFP_G2\DE_W0020_P0001\DE_2_W0020_P0001_T0001\TR1_W0001_P0020\TR1_2_W0001_P0020_T0001_R1_P3_K1_Ch2-Ch1.zen	FA/ISS	20000	30.0	3		7	0	0	29.94	100000	2000	Scale	0	2.62	0	0.01	1.73	0	0.01	0.039	0	1	1	0	1	13.693	181.701	0	1	13.693	181.701	1.6459	1.9886	1	0.6285	0.9783	0.7836	1	0.9939	0.9969	1.133	1.944	0.7812	0.25701999999999997	0.045729	0.010726000000000001	0.010493
528	TR1_2_W0001_P0020_T0001_R1_P4_K1_Ch2-Ch1.zen	20150417_STAG1gfpch8_G2G1\MitoSys2\LSM\STAG1-EGFP_G2\DE_W0020_P0001\DE_2_W0020_P0001_T0001\TR1_W0001_P0020\TR1_2_W0001_P0020_T0001_R1_P4_K1_Ch2-Ch1.zen	FA/ISS	20000	30.0	3		7	0	0	29.94	100000	2000	Scale	0	2.62	0	0.01	1.73	0	0.01	0.039	0	1	1	0	1	3.214	4.061	0	1	3.214	4.061	1.385	1.3435	1	0.0346	0.3149	0.0919	1	0.9395	0.9693	0.0722	0.4342	0.0875	0.18033	0.058122	0.018983	0.042147000000000004
529	TR1_2_W0001_P0020_T0001_R1_P5_K1_Ch2-Ch1.zen	20150417_STAG1gfpch8_G2G1\MitoSys2\LSM\STAG1-EGFP_G2\DE_W0020_P0001\DE_2_W0020_P0001_T0001\TR1_W0001_P0020\TR1_2_W0001_P0020_T0001_R1_P5_K1_Ch2-Ch1.zen	FA/ISS	20000	30.000999999999998	3		7	0	0	29.94	100000	2000	Scale	0	2.62	0	0.01	1.73	0	0.01	0.039	0	1	1	0	1	2.9130000000000003	3.373	0	1	2.9130000000000003	3.373	1.195	1.1826	1	0.0106	0.233	0.0438	1	0.9339	0.9664	0.0244	0.2795	0.0407	0.16165	0.11872	0.048116	0.053970000000000004
530	TR1_2_W0001_P0022_T0001_R1_P1_K1_Ch2-Ch1.zen	20150417_STAG1gfpch8_G2G1\MitoSys2\LSM\STAG1-EGFP_G2\DE_W0022_P0001\DE_2_W0022_P0001_T0001\TR1_W0001_P0022\TR1_2_W0001_P0022_T0001_R1_P1_K1_Ch2-Ch1.zen	FA/ISS	20000	30.0	3		7	0	0	29.94	100000	2000	Scale	0	2.62	0	0.01	1.73	0	0.01	0.039	0	1	1	0	1	6.832000000000001	80.942	0	1	6.832000000000001	80.942	1.4279	1.5474	1	0.3714	0.9566	0.5943	1	0.9934	0.9967	0.6227	1.4818	0.5923	0.035943	0.05371	0.0010081	0.0035760999999999996
531	TR1_2_W0001_P0022_T0001_R1_P2_K1_Ch2-Ch1.zen	20150417_STAG1gfpch8_G2G1\MitoSys2\LSM\STAG1-EGFP_G2\DE_W0022_P0001\DE_2_W0022_P0001_T0001\TR1_W0001_P0022\TR1_2_W0001_P0022_T0001_R1_P2_K1_Ch2-Ch1.zen	FA/ISS	20000	30.0	3		7	0	0	29.94	100000	2000	Scale	0	2.62	0	0.01	1.73	0	0.01	0.039	0	1	1	0	1	8.395	92.015	0	1	8.395	92.015	1.7722	1.8021	1	0.4394	0.9593	0.6474	1	0.9929	0.9964	0.9356	1.7307	0.6451	0.10965	0.04693	0.0036955999999999994	0.0038696
532	TR1_2_W0001_P0022_T0001_R1_P3_K1_Ch2-Ch1.zen	20150417_STAG1gfpch8_G2G1\MitoSys2\LSM\STAG1-EGFP_G2\DE_W0022_P0001\DE_2_W0022_P0001_T0001\TR1_W0001_P0022\TR1_2_W0001_P0022_T0001_R1_P3_K1_Ch2-Ch1.zen	FA/ISS	20000	30.0	3		7	0	0	29.94	100000	2000	Scale	0	2.62	0	0.01	1.73	0	0.01	0.039	0	1	1	0	1	5.307	51.229	0	1	5.307	51.229	2.7647	2.4268	1	0.1794	0.922	0.38799999999999996	1	0.9922	0.9961	0.8108	2.2659	0.3865	0.19483	0.09172999999999999	0.0044618	0.0090334
533	TR1_2_W0001_P0022_T0001_R1_P4_K1_Ch2-Ch1.zen	20150417_STAG1gfpch8_G2G1\MitoSys2\LSM\STAG1-EGFP_G2\DE_W0022_P0001\DE_2_W0022_P0001_T0001\TR1_W0001_P0022\TR1_2_W0001_P0022_T0001_R1_P4_K1_Ch2-Ch1.zen	FA/ISS	20000	30.0	3	x	7	0	0	29.94	100000	2000	Scale	0	2.62	0	0.01	1.73	0	0.01	0.039	0	1	1	0	1	3.2239999999999998	5.16	0	1	3.2239999999999998	5.16	2.289	2.5185	1	0.0453	0.4092	0.1036	1	0.9507	0.975	0.1607	1.2227	0.1003	0.13210999999999998	0.16015	0.016771	0.07803099999999999
534	TR1_2_W0001_P0022_T0001_R1_P5_K1_Ch2-Ch1.zen	20150417_STAG1gfpch8_G2G1\MitoSys2\LSM\STAG1-EGFP_G2\DE_W0022_P0001\DE_2_W0022_P0001_T0001\TR1_W0001_P0022\TR1_2_W0001_P0022_T0001_R1_P5_K1_Ch2-Ch1.zen	FA/ISS	20000	30.0	3		7	0	0	29.94	100000	2000	Scale	0	2.62	0	0.01	1.73	0	0.01	0.039	0	1	1	0	1	2.092	1.699	0	1	2.092	1.699	1.1881	1.2859	1	0.0773	0.0127	0.0154	1	0.9055	0.9515	0.0198	-0.0183	0.0281	0.19064	0.24656999999999998	0.081941	0.21403000000000003
535	TR1_2_W0001_P0023_T0001_R1_P1_K1_Ch2-Ch1.zen	20150417_STAG1gfpch8_G2G1\MitoSys2\LSM\STAG1-EGFP_G2\DE_W0023_P0001\DE_2_W0023_P0001_T0001\TR1_W0001_P0023\TR1_2_W0001_P0023_T0001_R1_P1_K1_Ch2-Ch1.zen	FA/ISS	20000	30.000999999999998	3		7	0	0	29.94	100000	2000	Scale	0	2.62	0	0.01	1.73	0	0.01	0.039	0	1	1	0	1	7.537999999999999	51.668	0	1	7.537999999999999	51.668	1.3636	1.2377	1	0.4157	0.9333	0.6212	1	0.9887	0.9943	0.6403	1.1484	0.6176	0.016592	0.032392000000000004	-0.0021211	0.0033409
536	TR1_2_W0001_P0023_T0001_R1_P2_K1_Ch2-Ch1.zen	20150417_STAG1gfpch8_G2G1\MitoSys2\LSM\STAG1-EGFP_G2\DE_W0023_P0001\DE_2_W0023_P0001_T0001\TR1_W0001_P0023\TR1_2_W0001_P0023_T0001_R1_P2_K1_Ch2-Ch1.zen	FA/ISS	20000	30.0	3		7	0	0	29.94	100000	2000	Scale	0	2.62	0	0.01	1.73	0	0.01	0.039	0	1	1	0	1	7.4510000000000005	46.071000000000005	0	1	7.4510000000000005	46.071000000000005	1.4921	1.3186	1	0.4039	0.9247	0.6084	1	0.9876	0.9938	0.6986	1.2134	0.6045	0.025830000000000002	0.027627	0.0015657	0.0034844999999999998
537	TR1_2_W0001_P0023_T0001_R1_P3_K1_Ch2-Ch1.zen	20150417_STAG1gfpch8_G2G1\MitoSys2\LSM\STAG1-EGFP_G2\DE_W0023_P0001\DE_2_W0023_P0001_T0001\TR1_W0001_P0023\TR1_2_W0001_P0023_T0001_R1_P3_K1_Ch2-Ch1.zen	FA/ISS	20000	30.0	3		7	0	0	29.94	100000	2000	Scale	0	2.62	0	0.01	1.73	0	0.01	0.039	0	1	1	0	1	6.461	48.883	0	1	6.461	48.883	1.4579	1.2172	1	0.3361	0.9294	0.5561	1	0.9899	0.995	0.5874	1.1254	0.5531	0.0059541	0.014504	0.00026247	0.0023257
538	TR1_2_W0001_P0023_T0001_R1_P4_K1_Ch2-Ch1.zen	20150417_STAG1gfpch8_G2G1\MitoSys2\LSM\STAG1-EGFP_G2\DE_W0023_P0001\DE_2_W0023_P0001_T0001\TR1_W0001_P0023\TR1_2_W0001_P0023_T0001_R1_P4_K1_Ch2-Ch1.zen	FA/ISS	20000	30.0	3		7	0	0	29.94	100000	2000	Scale	0	2.62	0	0.01	1.73	0	0.01	0.039	0	1	1	0	1	1.315	1.599	0	1	1.315	1.599	1.1389	1.3245	1	1.0346	0.0258	0.1199	1	0.9359999999999999	0.9675	0.8896	-0.0275	0.1529	0.06780800000000001	0.15997	0.037444	0.09089
539	TR1_2_W0001_P0023_T0001_R1_P5_K1_Ch2-Ch1.zen	20150417_STAG1gfpch8_G2G1\MitoSys2\LSM\STAG1-EGFP_G2\DE_W0023_P0001\DE_2_W0023_P0001_T0001\TR1_W0001_P0023\TR1_2_W0001_P0023_T0001_R1_P5_K1_Ch2-Ch1.zen	FA/ISS	20000	30.0	3		7	0	0	29.94	100000	2000	Scale	0	2.62	0	0.01	1.73	0	0.01	0.039	0	1	1	0	1	1.421	1.227	0	1	1.421	1.227	1.0972	1.2237	1	0.7431	0.2224	0.4004	1	0.9096	0.9537	0.6567	0.1465	0.4403	0.12389000000000001	0.06242	0.075473	0.076919
540	TR1_2_W0001_P0024_T0001_R1_P1_K1_Ch2-Ch1.zen	20150417_STAG1gfpch8_G2G1\MitoSys2\LSM\STAG1-EGFP_G2\DE_W0024_P0001\DE_2_W0024_P0001_T0001\TR1_W0001_P0024\TR1_2_W0001_P0024_T0001_R1_P1_K1_Ch2-Ch1.zen	FA/ISS	20000	30.0	3		7	0	0	29.94	100000	2000	Scale	0	2.62	0	0.01	1.73	0	0.01	0.039	0	1	1	0	1	9.181000000000001	139.07	0	1	9.181000000000001	139.07	1.4413	1.7906	1	0.4902	0.9725	0.6897	1	0.9946	0.9973	0.7928	1.7421	0.6878	0.14452	0.022607	0.0045008999999999995	0.0056118
541	TR1_2_W0001_P0024_T0001_R1_P2_K1_Ch2-Ch1.zen	20150417_STAG1gfpch8_G2G1\MitoSys2\LSM\STAG1-EGFP_G2\DE_W0024_P0001\DE_2_W0024_P0001_T0001\TR1_W0001_P0024\TR1_2_W0001_P0024_T0001_R1_P2_K1_Ch2-Ch1.zen	FA/ISS	20000	30.0	3		7	0	0	29.94	100000	2000	Scale	0	2.62	0	0.01	1.73	0	0.01	0.039	0	1	1	0	1	8.478	134.157	0	1	8.478	134.157	1.7584	1.6479	1	0.4516	0.973	0.6596	1	0.9951	0.9976	0.9335	1.6031	0.6579	0.024738999999999997	0.03606	0.0010231	0.0020137999999999996
542	TR1_2_W0001_P0024_T0001_R1_P3_K1_Ch2-Ch1.zen	20150417_STAG1gfpch8_G2G1\MitoSys2\LSM\STAG1-EGFP_G2\DE_W0024_P0001\DE_2_W0024_P0001_T0001\TR1_W0001_P0024\TR1_2_W0001_P0024_T0001_R1_P3_K1_Ch2-Ch1.zen	FA/ISS	20000	30.0	3		7	0	0	29.94	100000	2000	Scale	0	2.62	0	0.01	1.73	0	0.01	0.039	0	1	1	0	1	8.92	142.09	0	1	8.92	142.09	1.7036	2.269	1	0.4803	0.9725	0.6819	1	0.9948	0.9974	0.9534	2.2107	0.6801	0.074838	0.025992	0.0013569	0.0018358
543	TR1_2_W0001_P0024_T0001_R1_P4_K1_Ch2-Ch1.zen	20150417_STAG1gfpch8_G2G1\MitoSys2\LSM\STAG1-EGFP_G2\DE_W0024_P0001\DE_2_W0024_P0001_T0001\TR1_W0001_P0024\TR1_2_W0001_P0024_T0001_R1_P4_K1_Ch2-Ch1.zen	FA/ISS	20000	30.002	3		7	0	0	29.94	100000	2000	Scale	0	2.62	0	0.01	1.73	0	0.01	0.039	0	1	1	0	1	2.148	3.239	0	1	2.148	3.239	1.0974	1.0882	1	0.0548	0.2132	-0.1062	1	0.9490000000000001	0.9741	0.0309	0.22699999999999998	-0.1002	0.18934	0.14445	0.046227	0.032179
544	TR1_2_W0001_P0024_T0001_R1_P5_K1_Ch2-Ch1.zen	20150417_STAG1gfpch8_G2G1\MitoSys2\LSM\STAG1-EGFP_G2\DE_W0024_P0001\DE_2_W0024_P0001_T0001\TR1_W0001_P0024\TR1_2_W0001_P0024_T0001_R1_P5_K1_Ch2-Ch1.zen	FA/ISS	20000	30.0	3	x	7	0	0	29.94	100000	2000	Scale	0	2.62	0	0.01	1.73	0	0.01	0.039	0	1	1	0	1	3.1010000000000004	5.898	0	1	3.1010000000000004	5.898	1.6272	1.7704	1	0.021	0.4705	0.0767	1	0.9589	0.9792	0.0695	0.9335	0.0746	0.13774	0.091373	0.0049637	0.03102
545	TR1_2_W0001_P0025_T0001_R1_P1_K1_Ch2-Ch1.zen	20150417_STAG1gfpch8_G2G1\MitoSys2\LSM\STAG1-EGFP_G2\DE_W0025_P0001\DE_2_W0025_P0001_T0001\TR1_W0001_P0025\TR1_2_W0001_P0025_T0001_R1_P1_K1_Ch2-Ch1.zen	FA/ISS	20000	30.0	3		7	0	0	29.94	100000	2000	Scale	0	2.62	0	0.01	1.73	0	0.01	0.039	0	1	1	0	1	5.933	62.748999999999995	0	1	5.933	62.748999999999995	1.3828	1.4172	1	0.3013	0.9438	0.5321	1	0.9926	0.9963	0.5061	1.338	0.5301	0.015715	0.045832	0.0010402	0.0032247
546	TR1_2_W0001_P0025_T0001_R1_P2_K1_Ch2-Ch1.zen	20150417_STAG1gfpch8_G2G1\MitoSys2\LSM\STAG1-EGFP_G2\DE_W0025_P0001\DE_2_W0025_P0001_T0001\TR1_W0001_P0025\TR1_2_W0001_P0025_T0001_R1_P2_K1_Ch2-Ch1.zen	FA/ISS	20000	30.0	3		7	0	0	29.94	100000	2000	Scale	0	2.62	0	0.01	1.73	0	0.01	0.039	0	1	1	0	1	7.716	68.433	0	1	7.716	68.433	1.5328	1.6178	1	0.3933	0.9444	0.6083	1	0.9911	0.9956	0.7202	1.5297	0.6056	0.08450099999999999	0.032739	0.010361	0.0089242
547	TR1_2_W0001_P0025_T0001_R1_P3_K1_Ch2-Ch1.zen	20150417_STAG1gfpch8_G2G1\MitoSys2\LSM\STAG1-EGFP_G2\DE_W0025_P0001\DE_2_W0025_P0001_T0001\TR1_W0001_P0025\TR1_2_W0001_P0025_T0001_R1_P3_K1_Ch2-Ch1.zen	FA/ISS	20000	30.0	3		7	0	0	29.94	100000	2000	Scale	0	2.62	0	0.01	1.73	0	0.01	0.039	0	1	1	0	1	9.617	85.147	0	1	9.617	85.147	2.3198	2.1618	1	0.4986	0.9561	0.6888	1	0.9912	0.9956	1.4066	2.0707	0.6857	0.14015999999999998	0.049161	0.0029163	0.0033423000000000003
548	TR1_2_W0001_P0025_T0001_R1_P4_K1_Ch2-Ch1.zen	20150417_STAG1gfpch8_G2G1\MitoSys2\LSM\STAG1-EGFP_G2\DE_W0025_P0001\DE_2_W0025_P0001_T0001\TR1_W0001_P0025\TR1_2_W0001_P0025_T0001_R1_P4_K1_Ch2-Ch1.zen	FA/ISS	20000	30.0	3	x	7	0	0	29.94	100000	2000	Scale	0	2.62	0	0.01	1.73	0	0.01	0.039	0	1	1	0	1	3.375	3.2239999999999998	0	1	3.375	3.2239999999999998	1.526	1.775	1	0.0523	0.203	0.0994	1	0.9187	0.9585	0.1419	0.4353	0.091	0.04835	0.16197	0.023011	0.1786
549	TR1_2_W0001_P0025_T0001_R1_P5_K1_Ch2-Ch1.zen	20150417_STAG1gfpch8_G2G1\MitoSys2\LSM\STAG1-EGFP_G2\DE_W0025_P0001\DE_2_W0025_P0001_T0001\TR1_W0001_P0025\TR1_2_W0001_P0025_T0001_R1_P5_K1_Ch2-Ch1.zen	FA/ISS	20000	30.0	3		7	0	0	29.94	100000	2000	Scale	0	2.62	0	0.01	1.73	0	0.01	0.039	0	1	1	0	1	2.844	3.466	0	1	2.844	3.466	1.2547	1.18	1	0.01	0.249	0.0367	1	0.9371	0.9681	0.0208	0.2959	0.0344	0.078976	0.13665	0.034147000000000004	0.078373
550	TR1_2_W0001_P0026_T0001_R1_P1_K1_Ch2-Ch1.zen	20150417_STAG1gfpch8_G2G1\MitoSys2\LSM\STAG1-EGFP_G2\DE_W0026_P0001\DE_2_W0026_P0001_T0001\TR1_W0001_P0026\TR1_2_W0001_P0026_T0001_R1_P1_K1_Ch2-Ch1.zen	FA/ISS	20000	30.0	3		7	0	0	29.94	100000	2000	Scale	0	2.62	0	0.01	1.73	0	0.01	0.039	0	1	1	0	1	8.774	95.539	0	1	8.774	95.539	1.4922	1.7279	1	0.48	0.9621	0.6786	1	0.9927	0.9963	0.8132	1.6632	0.6761	0.051966	0.028098	0.0030663	0.0022843000000000004
551	TR1_2_W0001_P0026_T0001_R1_P2_K1_Ch2-Ch1.zen	20150417_STAG1gfpch8_G2G1\MitoSys2\LSM\STAG1-EGFP_G2\DE_W0026_P0001\DE_2_W0026_P0001_T0001\TR1_W0001_P0026\TR1_2_W0001_P0026_T0001_R1_P2_K1_Ch2-Ch1.zen	FA/ISS	20000	30.0	3		7	0	0	29.94	100000	2000	Scale	0	2.62	0	0.01	1.73	0	0.01	0.039	0	1	1	0	1	7.107	83.087	0	1	7.107	83.087	1.4415	1.3159999999999998	1	0.3899	0.958	0.6092	1	0.9933	0.9966	0.6549	1.2576	0.6071	0.031374	0.061097000000000005	0.0012996	0.004198899999999999
552	TR1_2_W0001_P0026_T0001_R1_P3_K1_Ch2-Ch1.zen	20150417_STAG1gfpch8_G2G1\MitoSys2\LSM\STAG1-EGFP_G2\DE_W0026_P0001\DE_2_W0026_P0001_T0001\TR1_W0001_P0026\TR1_2_W0001_P0026_T0001_R1_P3_K1_Ch2-Ch1.zen	FA/ISS	20000	30.0	3		7	0	0	29.94	100000	2000	Scale	0	2.62	0	0.01	1.73	0	0.01	0.039	0	1	1	0	1	7.773	81.55	0	1	7.773	81.55	1.6162	1.5137	1	0.424	0.9566	0.6341	1	0.9926	0.9963	0.8053	1.4469	0.6317	0.041030000000000004	0.054137	6.180899999999999e-05	0.0032701
553	TR1_2_W0001_P0026_T0001_R1_P4_K1_Ch2-Ch1.zen	20150417_STAG1gfpch8_G2G1\MitoSys2\LSM\STAG1-EGFP_G2\DE_W0026_P0001\DE_2_W0026_P0001_T0001\TR1_W0001_P0026\TR1_2_W0001_P0026_T0001_R1_P4_K1_Ch2-Ch1.zen	FA/ISS	20000	30.0	3		7	0	0	29.94	100000	2000	Scale	0	2.62	0	0.01	1.73	0	0.01	0.039	0	1	1	0	1	2.9419999999999997	2.291	0	1	2.9419999999999997	2.291	1.1114	1.1741	1	0.0119	0.0566	0.0249	1	0.902	0.9497	0.021	0.0644	0.0198	0.22107	0.10174	0.027964999999999997	0.050298
554	TR1_2_W0001_P0026_T0001_R1_P5_K1_Ch2-Ch1.zen	20150417_STAG1gfpch8_G2G1\MitoSys2\LSM\STAG1-EGFP_G2\DE_W0026_P0001\DE_2_W0026_P0001_T0001\TR1_W0001_P0026\TR1_2_W0001_P0026_T0001_R1_P5_K1_Ch2-Ch1.zen	FA/ISS	20000	30.0	3	x	7	0	0	29.94	100000	2000	Scale	0	2.62	0	0.01	1.73	0	0.01	0.039	0	1	1	0	1	5.8389999999999995	8.285	0	1	5.8389999999999995	8.285	8.3808	10.5141	1	0.2007	0.4734	0.29	1	0.9408	0.97	2.2151	5.6118	0.2794	0.053885	0.1233	0.051452	0.086217
555	TR1_2_W0001_P0027_T0001_R1_P1_K1_Ch2-Ch1.zen	20150417_STAG1gfpch8_G2G1\MitoSys2\LSM\STAG1-EGFP_G2\DE_W0027_P0001\DE_2_W0027_P0001_T0001\TR1_W0001_P0027\TR1_2_W0001_P0027_T0001_R1_P1_K1_Ch2-Ch1.zen	FA/ISS	20000	30.0	3		7	0	0	29.94	100000	2000	Scale	0	2.62	0	0.01	1.73	0	0.01	0.039	0	1	1	0	1	20.663	226.613	0	1	20.663	226.613	1.6563	2.3352	1	0.7513	0.9827	0.8591	1	0.9924	0.9962	1.3168	2.2892	0.8558	0.13874	0.039445	0.0027102	0.004178899999999999
556	TR1_2_W0001_P0027_T0001_R1_P2_K1_Ch2-Ch1.zen	20150417_STAG1gfpch8_G2G1\MitoSys2\LSM\STAG1-EGFP_G2\DE_W0027_P0001\DE_2_W0027_P0001_T0001\TR1_W0001_P0027\TR1_2_W0001_P0027_T0001_R1_P2_K1_Ch2-Ch1.zen	FA/ISS	20000	30.0	3		7	0	0	29.94	100000	2000	Scale	0	2.62	0	0.01	1.73	0	0.01	0.039	0	1	1	0	1	15.789000000000001	190.576	0	1	15.789000000000001	190.576	2.4487	2.2737	1	0.6771	0.9803	0.8140000000000001	1	0.9935	0.9967	1.8512	2.2248	0.8114	0.10269	0.042435	0.0012892000000000001	0.0019430999999999997
557	TR1_2_W0001_P0027_T0001_R1_P3_K1_Ch2-Ch1.zen	20150417_STAG1gfpch8_G2G1\MitoSys2\LSM\STAG1-EGFP_G2\DE_W0027_P0001\DE_2_W0027_P0001_T0001\TR1_W0001_P0027\TR1_2_W0001_P0027_T0001_R1_P3_K1_Ch2-Ch1.zen	FA/ISS	20000	30.0	3		7	0	0	29.94	100000	2000	Scale	0	2.62	0	0.01	1.73	0	0.01	0.039	0	1	1	0	1	20.192	257.987	0	1	20.192	257.987	1.4055	1.7518	1	0.7415	0.9847	0.8544	1	0.9936	0.9968	1.0884	1.72	0.8516	0.13046	0.021804	0.011245	0.013153999999999999
558	TR1_2_W0001_P0027_T0001_R1_P4_K1_Ch2-Ch1.zen	20150417_STAG1gfpch8_G2G1\MitoSys2\LSM\STAG1-EGFP_G2\DE_W0027_P0001\DE_2_W0027_P0001_T0001\TR1_W0001_P0027\TR1_2_W0001_P0027_T0001_R1_P4_K1_Ch2-Ch1.zen	FA/ISS	20000	30.0	3		7	0	0	29.94	100000	2000	Scale	0	2.62	0	0.01	1.73	0	0.01	0.039	0	1	1	0	1	2.7460000000000004	2.2640000000000002	0	1	2.7460000000000004	2.2640000000000002	1.0079	0.9928	1	0.0041	0.0552	0.0108	1	0.9074	0.9526	0.0021	0.0325	0.0087	0.21669000000000002	0.081314	0.089055	0.043113
559	TR1_2_W0001_P0027_T0001_R1_P5_K1_Ch2-Ch1.zen	20150417_STAG1gfpch8_G2G1\MitoSys2\LSM\STAG1-EGFP_G2\DE_W0027_P0001\DE_2_W0027_P0001_T0001\TR1_W0001_P0027\TR1_2_W0001_P0027_T0001_R1_P5_K1_Ch2-Ch1.zen	FA/ISS	20000	30.0	3	x	7	0	0	29.94	100000	2000	Scale	0	2.62	0	0.01	1.73	0	0.01	0.039	0	1	1	0	1	4.306	7.426	0	1	4.306	7.426	0.9008	0.7752	1	0.1414	0.5504	0.2592	1	0.9545	0.977	0.0676	0.3396	0.2517	0.09952799999999999	0.13305999999999998	0.014665000000000001	0.055571
[truncated: 101 more columns]
