# Supplementary material for: Absolute quantification of cohesin, CTCF and their regulators in human cells
Source: eLife. 2019 Jun 17;8:e46269. doi: 10.7554/eLife.46269 (PMC6606026; doi:10.7554/eLife.46269)
Supplement: Figure 2—source data 1. [file elife-46269-fig2-data1.zip › Figure 2 - source data 1/20150417_STAG1gfpch8_G2G1/2c_opt_time_col_cf_Ch1.txt]

tau_us	Ch1	Ch1_std	Ch1_fit	path
10	1.288936e-02	1.180142e-03	1.286100e-02	20150417_STAG1gfpch8_G2G1\MitoSys2\Calibration\mEGFPC1_G2\mEGFP_0_R1_P3_K1_Ch2-Ch1.zen
20	1.217496e-02	7.687647e-04	1.223200e-02	20150417_STAG1gfpch8_G2G1\MitoSys2\Calibration\mEGFPC1_G2\mEGFP_0_R1_P3_K1_Ch2-Ch1.zen
30	1.185860e-02	1.181057e-03	1.165600e-02	20150417_STAG1gfpch8_G2G1\MitoSys2\Calibration\mEGFPC1_G2\mEGFP_0_R1_P3_K1_Ch2-Ch1.zen
40	1.111052e-02	7.688123e-04	1.112900e-02	20150417_STAG1gfpch8_G2G1\MitoSys2\Calibration\mEGFPC1_G2\mEGFP_0_R1_P3_K1_Ch2-Ch1.zen
50	1.079331e-02	8.958034e-04	1.064700e-02	20150417_STAG1gfpch8_G2G1\MitoSys2\Calibration\mEGFPC1_G2\mEGFP_0_R1_P3_K1_Ch2-Ch1.zen
60	1.011712e-02	8.815018e-04	1.020500e-02	20150417_STAG1gfpch8_G2G1\MitoSys2\Calibration\mEGFPC1_G2\mEGFP_0_R1_P3_K1_Ch2-Ch1.zen
70	9.545662e-03	9.650322e-04	9.798500e-03	20150417_STAG1gfpch8_G2G1\MitoSys2\Calibration\mEGFPC1_G2\mEGFP_0_R1_P3_K1_Ch2-Ch1.zen
80	9.482667e-03	1.062458e-03	9.424400e-03	20150417_STAG1gfpch8_G2G1\MitoSys2\Calibration\mEGFPC1_G2\mEGFP_0_R1_P3_K1_Ch2-Ch1.zen
90	8.951867e-03	7.521086e-04	9.079200e-03	20150417_STAG1gfpch8_G2G1\MitoSys2\Calibration\mEGFPC1_G2\mEGFP_0_R1_P3_K1_Ch2-Ch1.zen
100	8.734462e-03	7.246944e-04	8.759700e-03	20150417_STAG1gfpch8_G2G1\MitoSys2\Calibration\mEGFPC1_G2\mEGFP_0_R1_P3_K1_Ch2-Ch1.zen
120	8.057000e-03	7.947626e-04	8.188100e-03	20150417_STAG1gfpch8_G2G1\MitoSys2\Calibration\mEGFPC1_G2\mEGFP_0_R1_P3_K1_Ch2-Ch1.zen
140	7.860382e-03	7.540946e-04	7.692100e-03	20150417_STAG1gfpch8_G2G1\MitoSys2\Calibration\mEGFPC1_G2\mEGFP_0_R1_P3_K1_Ch2-Ch1.zen
160	7.187512e-03	7.045501e-04	7.257800e-03	20150417_STAG1gfpch8_G2G1\MitoSys2\Calibration\mEGFPC1_G2\mEGFP_0_R1_P3_K1_Ch2-Ch1.zen
180	6.700751e-03	6.926465e-04	6.874600e-03	20150417_STAG1gfpch8_G2G1\MitoSys2\Calibration\mEGFPC1_G2\mEGFP_0_R1_P3_K1_Ch2-Ch1.zen
200	6.752637e-03	5.144124e-04	6.533700e-03	20150417_STAG1gfpch8_G2G1\MitoSys2\Calibration\mEGFPC1_G2\mEGFP_0_R1_P3_K1_Ch2-Ch1.zen
220	6.325450e-03	8.378911e-04	6.228300e-03	20150417_STAG1gfpch8_G2G1\MitoSys2\Calibration\mEGFPC1_G2\mEGFP_0_R1_P3_K1_Ch2-Ch1.zen
240	6.206396e-03	5.437011e-04	5.953000e-03	20150417_STAG1gfpch8_G2G1\MitoSys2\Calibration\mEGFPC1_G2\mEGFP_0_R1_P3_K1_Ch2-Ch1.zen
260	5.624874e-03	7.034120e-04	5.703300e-03	20150417_STAG1gfpch8_G2G1\MitoSys2\Calibration\mEGFPC1_G2\mEGFP_0_R1_P3_K1_Ch2-Ch1.zen
280	5.386107e-03	6.331904e-04	5.475500e-03	20150417_STAG1gfpch8_G2G1\MitoSys2\Calibration\mEGFPC1_G2\mEGFP_0_R1_P3_K1_Ch2-Ch1.zen
300	5.167246e-03	6.933885e-04	5.266800e-03	20150417_STAG1gfpch8_G2G1\MitoSys2\Calibration\mEGFPC1_G2\mEGFP_0_R1_P3_K1_Ch2-Ch1.zen
340	5.060556e-03	8.657858e-04	4.896800e-03	20150417_STAG1gfpch8_G2G1\MitoSys2\Calibration\mEGFPC1_G2\mEGFP_0_R1_P3_K1_Ch2-Ch1.zen
380	4.730903e-03	7.264978e-04	4.578100e-03	20150417_STAG1gfpch8_G2G1\MitoSys2\Calibration\mEGFPC1_G2\mEGFP_0_R1_P3_K1_Ch2-Ch1.zen
420	4.131112e-03	5.843830e-04	4.300100e-03	20150417_STAG1gfpch8_G2G1\MitoSys2\Calibration\mEGFPC1_G2\mEGFP_0_R1_P3_K1_Ch2-Ch1.zen
460	4.067882e-03	6.172302e-04	4.054900e-03	20150417_STAG1gfpch8_G2G1\MitoSys2\Calibration\mEGFPC1_G2\mEGFP_0_R1_P3_K1_Ch2-Ch1.zen
500	3.636403e-03	5.032370e-04	3.836600e-03	20150417_STAG1gfpch8_G2G1\MitoSys2\Calibration\mEGFPC1_G2\mEGFP_0_R1_P3_K1_Ch2-Ch1.zen
540	3.689075e-03	6.028368e-04	3.640800e-03	20150417_STAG1gfpch8_G2G1\MitoSys2\Calibration\mEGFPC1_G2\mEGFP_0_R1_P3_K1_Ch2-Ch1.zen
580	3.556164e-03	6.116184e-04	3.464000e-03	20150417_STAG1gfpch8_G2G1\MitoSys2\Calibration\mEGFPC1_G2\mEGFP_0_R1_P3_K1_Ch2-Ch1.zen
620	3.337198e-03	6.823484e-04	3.303500e-03	20150417_STAG1gfpch8_G2G1\MitoSys2\Calibration\mEGFPC1_G2\mEGFP_0_R1_P3_K1_Ch2-Ch1.zen
660	3.179503e-03	5.897529e-04	3.157000e-03	20150417_STAG1gfpch8_G2G1\MitoSys2\Calibration\mEGFPC1_G2\mEGFP_0_R1_P3_K1_Ch2-Ch1.zen
700	3.183984e-03	3.401296e-04	3.022700e-03	20150417_STAG1gfpch8_G2G1\MitoSys2\Calibration\mEGFPC1_G2\mEGFP_0_R1_P3_K1_Ch2-Ch1.zen
780	2.746429e-03	4.780755e-04	2.785100e-03	20150417_STAG1gfpch8_G2G1\MitoSys2\Calibration\mEGFPC1_G2\mEGFP_0_R1_P3_K1_Ch2-Ch1.zen
860	2.581601e-03	3.906806e-04	2.581200e-03	20150417_STAG1gfpch8_G2G1\MitoSys2\Calibration\mEGFPC1_G2\mEGFP_0_R1_P3_K1_Ch2-Ch1.zen
940	2.534503e-03	4.568161e-04	2.404400e-03	20150417_STAG1gfpch8_G2G1\MitoSys2\Calibration\mEGFPC1_G2\mEGFP_0_R1_P3_K1_Ch2-Ch1.zen
1020	2.285516e-03	4.954590e-04	2.249500e-03	20150417_STAG1gfpch8_G2G1\MitoSys2\Calibration\mEGFPC1_G2\mEGFP_0_R1_P3_K1_Ch2-Ch1.zen
1100	1.986866e-03	3.756175e-04	2.112600e-03	20150417_STAG1gfpch8_G2G1\MitoSys2\Calibration\mEGFPC1_G2\mEGFP_0_R1_P3_K1_Ch2-Ch1.zen
1180	1.964115e-03	5.316263e-04	1.990900e-03	20150417_STAG1gfpch8_G2G1\MitoSys2\Calibration\mEGFPC1_G2\mEGFP_0_R1_P3_K1_Ch2-Ch1.zen
1260	1.704241e-03	5.002801e-04	1.881900e-03	20150417_STAG1gfpch8_G2G1\MitoSys2\Calibration\mEGFPC1_G2\mEGFP_0_R1_P3_K1_Ch2-Ch1.zen
1340	1.870040e-03	3.580615e-04	1.783700e-03	20150417_STAG1gfpch8_G2G1\MitoSys2\Calibration\mEGFPC1_G2\mEGFP_0_R1_P3_K1_Ch2-Ch1.zen
1420	1.587102e-03	3.405845e-04	1.694800e-03	20150417_STAG1gfpch8_G2G1\MitoSys2\Calibration\mEGFPC1_G2\mEGFP_0_R1_P3_K1_Ch2-Ch1.zen
1500	1.547183e-03	4.074829e-04	1.614000e-03	20150417_STAG1gfpch8_G2G1\MitoSys2\Calibration\mEGFPC1_G2\mEGFP_0_R1_P3_K1_Ch2-Ch1.zen
1660	1.380358e-03	3.751103e-04	1.472400e-03	20150417_STAG1gfpch8_G2G1\MitoSys2\Calibration\mEGFPC1_G2\mEGFP_0_R1_P3_K1_Ch2-Ch1.zen
1820	1.257704e-03	3.775746e-04	1.352600e-03	20150417_STAG1gfpch8_G2G1\MitoSys2\Calibration\mEGFPC1_G2\mEGFP_0_R1_P3_K1_Ch2-Ch1.zen
1980	1.227405e-03	2.242253e-04	1.249800e-03	20150417_STAG1gfpch8_G2G1\MitoSys2\Calibration\mEGFPC1_G2\mEGFP_0_R1_P3_K1_Ch2-Ch1.zen
2140	1.133556e-03	3.387781e-04	1.160700e-03	20150417_STAG1gfpch8_G2G1\MitoSys2\Calibration\mEGFPC1_G2\mEGFP_0_R1_P3_K1_Ch2-Ch1.zen
2300	1.034688e-03	3.482634e-04	1.082800e-03	20150417_STAG1gfpch8_G2G1\MitoSys2\Calibration\mEGFPC1_G2\mEGFP_0_R1_P3_K1_Ch2-Ch1.zen
2460	1.038680e-03	2.868982e-04	1.014000e-03	20150417_STAG1gfpch8_G2G1\MitoSys2\Calibration\mEGFPC1_G2\mEGFP_0_R1_P3_K1_Ch2-Ch1.zen
2620	9.642182e-04	5.342050e-04	9.529100e-04	20150417_STAG1gfpch8_G2G1\MitoSys2\Calibration\mEGFPC1_G2\mEGFP_0_R1_P3_K1_Ch2-Ch1.zen
2780	9.351508e-04	4.146383e-04	8.982900e-04	20150417_STAG1gfpch8_G2G1\MitoSys2\Calibration\mEGFPC1_G2\mEGFP_0_R1_P3_K1_Ch2-Ch1.zen
2940	8.639423e-04	3.499475e-04	8.491700e-04	20150417_STAG1gfpch8_G2G1\MitoSys2\Calibration\mEGFPC1_G2\mEGFP_0_R1_P3_K1_Ch2-Ch1.zen
3100	7.766661e-04	4.010688e-04	8.047600e-04	20150417_STAG1gfpch8_G2G1\MitoSys2\Calibration\mEGFPC1_G2\mEGFP_0_R1_P3_K1_Ch2-Ch1.zen
3420	7.603592e-04	3.987931e-04	7.276500e-04	20150417_STAG1gfpch8_G2G1\MitoSys2\Calibration\mEGFPC1_G2\mEGFP_0_R1_P3_K1_Ch2-Ch1.zen
3740	8.272787e-04	3.708187e-04	6.630300e-04	20150417_STAG1gfpch8_G2G1\MitoSys2\Calibration\mEGFPC1_G2\mEGFP_0_R1_P3_K1_Ch2-Ch1.zen
4060	7.484294e-04	4.136651e-04	6.081400e-04	20150417_STAG1gfpch8_G2G1\MitoSys2\Calibration\mEGFPC1_G2\mEGFP_0_R1_P3_K1_Ch2-Ch1.zen
4380	5.135757e-04	3.159995e-04	5.609600e-04	20150417_STAG1gfpch8_G2G1\MitoSys2\Calibration\mEGFPC1_G2\mEGFP_0_R1_P3_K1_Ch2-Ch1.zen
4700	4.655480e-04	3.376320e-04	5.200000e-04	20150417_STAG1gfpch8_G2G1\MitoSys2\Calibration\mEGFPC1_G2\mEGFP_0_R1_P3_K1_Ch2-Ch1.zen
5020	4.346363e-04	3.609077e-04	4.841300e-04	20150417_STAG1gfpch8_G2G1\MitoSys2\Calibration\mEGFPC1_G2\mEGFP_0_R1_P3_K1_Ch2-Ch1.zen
5340	5.065996e-04	3.121991e-04	4.524700e-04	20150417_STAG1gfpch8_G2G1\MitoSys2\Calibration\mEGFPC1_G2\mEGFP_0_R1_P3_K1_Ch2-Ch1.zen
5660	5.038134e-04	3.925330e-04	4.243400e-04	20150417_STAG1gfpch8_G2G1\MitoSys2\Calibration\mEGFPC1_G2\mEGFP_0_R1_P3_K1_Ch2-Ch1.zen
5980	4.755550e-04	3.645361e-04	3.992000e-04	20150417_STAG1gfpch8_G2G1\MitoSys2\Calibration\mEGFPC1_G2\mEGFP_0_R1_P3_K1_Ch2-Ch1.zen
6300	4.950308e-04	3.299153e-04	3.766000e-04	20150417_STAG1gfpch8_G2G1\MitoSys2\Calibration\mEGFPC1_G2\mEGFP_0_R1_P3_K1_Ch2-Ch1.zen
6940	2.494463e-04	2.979818e-04	3.376600e-04	20150417_STAG1gfpch8_G2G1\MitoSys2\Calibration\mEGFPC1_G2\mEGFP_0_R1_P3_K1_Ch2-Ch1.zen
7580	2.234894e-04	3.309296e-04	3.053400e-04	20150417_STAG1gfpch8_G2G1\MitoSys2\Calibration\mEGFPC1_G2\mEGFP_0_R1_P3_K1_Ch2-Ch1.zen
8220	2.487006e-04	3.085035e-04	2.781400e-04	20150417_STAG1gfpch8_G2G1\MitoSys2\Calibration\mEGFPC1_G2\mEGFP_0_R1_P3_K1_Ch2-Ch1.zen
8860	3.121645e-04	3.614837e-04	2.549500e-04	20150417_STAG1gfpch8_G2G1\MitoSys2\Calibration\mEGFPC1_G2\mEGFP_0_R1_P3_K1_Ch2-Ch1.zen
9500	1.848824e-04	3.861334e-04	2.349700e-04	20150417_STAG1gfpch8_G2G1\MitoSys2\Calibration\mEGFPC1_G2\mEGFP_0_R1_P3_K1_Ch2-Ch1.zen
10140	1.030538e-04	3.201614e-04	2.176000e-04	20150417_STAG1gfpch8_G2G1\MitoSys2\Calibration\mEGFPC1_G2\mEGFP_0_R1_P3_K1_Ch2-Ch1.zen
10780	2.396220e-04	2.728782e-04	2.023700e-04	20150417_STAG1gfpch8_G2G1\MitoSys2\Calibration\mEGFPC1_G2\mEGFP_0_R1_P3_K1_Ch2-Ch1.zen
11420	1.822137e-04	4.038585e-04	1.889300e-04	20150417_STAG1gfpch8_G2G1\MitoSys2\Calibration\mEGFPC1_G2\mEGFP_0_R1_P3_K1_Ch2-Ch1.zen
12060	6.244074e-05	2.767473e-04	1.769800e-04	20150417_STAG1gfpch8_G2G1\MitoSys2\Calibration\mEGFPC1_G2\mEGFP_0_R1_P3_K1_Ch2-Ch1.zen
12700	1.329929e-04	3.437778e-04	1.663000e-04	20150417_STAG1gfpch8_G2G1\MitoSys2\Calibration\mEGFPC1_G2\mEGFP_0_R1_P3_K1_Ch2-Ch1.zen
13980	1.782541e-04	3.616604e-04	1.480300e-04	20150417_STAG1gfpch8_G2G1\MitoSys2\Calibration\mEGFPC1_G2\mEGFP_0_R1_P3_K1_Ch2-Ch1.zen
15260	1.816416e-04	3.475158e-04	1.330100e-04	20150417_STAG1gfpch8_G2G1\MitoSys2\Calibration\mEGFPC1_G2\mEGFP_0_R1_P3_K1_Ch2-Ch1.zen
16540	1.391707e-04	2.872556e-04	1.204700e-04	20150417_STAG1gfpch8_G2G1\MitoSys2\Calibration\mEGFPC1_G2\mEGFP_0_R1_P3_K1_Ch2-Ch1.zen
17820	8.139836e-05	3.515016e-04	1.098700e-04	20150417_STAG1gfpch8_G2G1\MitoSys2\Calibration\mEGFPC1_G2\mEGFP_0_R1_P3_K1_Ch2-Ch1.zen
19100	1.231793e-04	3.860475e-04	1.007900e-04	20150417_STAG1gfpch8_G2G1\MitoSys2\Calibration\mEGFPC1_G2\mEGFP_0_R1_P3_K1_Ch2-Ch1.zen
20380	4.085544e-05	3.178439e-04	9.295100e-05	20150417_STAG1gfpch8_G2G1\MitoSys2\Calibration\mEGFPC1_G2\mEGFP_0_R1_P3_K1_Ch2-Ch1.zen
21660	6.891294e-05	2.531026e-04	8.611500e-05	20150417_STAG1gfpch8_G2G1\MitoSys2\Calibration\mEGFPC1_G2\mEGFP_0_R1_P3_K1_Ch2-Ch1.zen
22940	7.811092e-05	3.010884e-04	8.011100e-05	20150417_STAG1gfpch8_G2G1\MitoSys2\Calibration\mEGFPC1_G2\mEGFP_0_R1_P3_K1_Ch2-Ch1.zen
24220	1.363574e-04	3.170848e-04	7.480100e-05	20150417_STAG1gfpch8_G2G1\MitoSys2\Calibration\mEGFPC1_G2\mEGFP_0_R1_P3_K1_Ch2-Ch1.zen
25500	8.648953e-05	3.115617e-04	7.007500e-05	20150417_STAG1gfpch8_G2G1\MitoSys2\Calibration\mEGFPC1_G2\mEGFP_0_R1_P3_K1_Ch2-Ch1.zen
28060	-3.540434e-05	3.534305e-04	6.204200e-05	20150417_STAG1gfpch8_G2G1\MitoSys2\Calibration\mEGFPC1_G2\mEGFP_0_R1_P3_K1_Ch2-Ch1.zen
30620	-1.719520e-05	2.838933e-04	5.548600e-05	20150417_STAG1gfpch8_G2G1\MitoSys2\Calibration\mEGFPC1_G2\mEGFP_0_R1_P3_K1_Ch2-Ch1.zen
33180	5.596432e-06	2.780865e-04	5.004600e-05	20150417_STAG1gfpch8_G2G1\MitoSys2\Calibration\mEGFPC1_G2\mEGFP_0_R1_P3_K1_Ch2-Ch1.zen
35740	3.358570e-05	2.611938e-04	4.547000e-05	20150417_STAG1gfpch8_G2G1\MitoSys2\Calibration\mEGFPC1_G2\mEGFP_0_R1_P3_K1_Ch2-Ch1.zen
38300	7.665900e-05	2.697303e-04	4.157400e-05	20150417_STAG1gfpch8_G2G1\MitoSys2\Calibration\mEGFPC1_G2\mEGFP_0_R1_P3_K1_Ch2-Ch1.zen
40860	5.419388e-05	1.984378e-04	3.822300e-05	20150417_STAG1gfpch8_G2G1\MitoSys2\Calibration\mEGFPC1_G2\mEGFP_0_R1_P3_K1_Ch2-Ch1.zen
43420	6.148514e-05	2.094712e-04	3.531300e-05	20150417_STAG1gfpch8_G2G1\MitoSys2\Calibration\mEGFPC1_G2\mEGFP_0_R1_P3_K1_Ch2-Ch1.zen
45980	5.260651e-05	2.897835e-04	3.276700e-05	20150417_STAG1gfpch8_G2G1\MitoSys2\Calibration\mEGFPC1_G2\mEGFP_0_R1_P3_K1_Ch2-Ch1.zen
48540	1.034445e-04	2.691452e-04	3.052200e-05	20150417_STAG1gfpch8_G2G1\MitoSys2\Calibration\mEGFPC1_G2\mEGFP_0_R1_P3_K1_Ch2-Ch1.zen
51100	1.019634e-04	2.166801e-04	2.853100e-05	20150417_STAG1gfpch8_G2G1\MitoSys2\Calibration\mEGFPC1_G2\mEGFP_0_R1_P3_K1_Ch2-Ch1.zen
56220	3.986674e-05	2.502373e-04	2.516000e-05	20150417_STAG1gfpch8_G2G1\MitoSys2\Calibration\mEGFPC1_G2\mEGFP_0_R1_P3_K1_Ch2-Ch1.zen
61340	4.865407e-05	1.789787e-04	2.242200e-05	20150417_STAG1gfpch8_G2G1\MitoSys2\Calibration\mEGFPC1_G2\mEGFP_0_R1_P3_K1_Ch2-Ch1.zen
66460	-2.871233e-06	2.511883e-04	2.016000e-05	20150417_STAG1gfpch8_G2G1\MitoSys2\Calibration\mEGFPC1_G2\mEGFP_0_R1_P3_K1_Ch2-Ch1.zen
71580	4.325142e-05	2.336446e-04	1.826500e-05	20150417_STAG1gfpch8_G2G1\MitoSys2\Calibration\mEGFPC1_G2\mEGFP_0_R1_P3_K1_Ch2-Ch1.zen
76700	7.276088e-05	2.336695e-04	1.665700e-05	20150417_STAG1gfpch8_G2G1\MitoSys2\Calibration\mEGFPC1_G2\mEGFP_0_R1_P3_K1_Ch2-Ch1.zen
81820	5.852888e-05	2.490690e-04	1.527800e-05	20150417_STAG1gfpch8_G2G1\MitoSys2\Calibration\mEGFPC1_G2\mEGFP_0_R1_P3_K1_Ch2-Ch1.zen
86940	8.053880e-06	2.228345e-04	1.408400e-05	20150417_STAG1gfpch8_G2G1\MitoSys2\Calibration\mEGFPC1_G2\mEGFP_0_R1_P3_K1_Ch2-Ch1.zen
92060	-4.832553e-06	1.530583e-04	1.304200e-05	20150417_STAG1gfpch8_G2G1\MitoSys2\Calibration\mEGFPC1_G2\mEGFP_0_R1_P3_K1_Ch2-Ch1.zen
97180	1.118707e-06	2.192762e-04	1.212500e-05	20150417_STAG1gfpch8_G2G1\MitoSys2\Calibration\mEGFPC1_G2\mEGFP_0_R1_P3_K1_Ch2-Ch1.zen
102300	6.882540e-06	2.032023e-04	1.131400e-05	20150417_STAG1gfpch8_G2G1\MitoSys2\Calibration\mEGFPC1_G2\mEGFP_0_R1_P3_K1_Ch2-Ch1.zen
112540	-6.012229e-06	1.976653e-04	9.945500e-06	20150417_STAG1gfpch8_G2G1\MitoSys2\Calibration\mEGFPC1_G2\mEGFP_0_R1_P3_K1_Ch2-Ch1.zen
122780	-1.484815e-05	1.611473e-04	8.838000e-06	20150417_STAG1gfpch8_G2G1\MitoSys2\Calibration\mEGFPC1_G2\mEGFP_0_R1_P3_K1_Ch2-Ch1.zen
133020	3.643204e-06	1.688248e-04	7.926100e-06	20150417_STAG1gfpch8_G2G1\MitoSys2\Calibration\mEGFPC1_G2\mEGFP_0_R1_P3_K1_Ch2-Ch1.zen
143260	4.487645e-05	1.941349e-04	7.164400e-06	20150417_STAG1gfpch8_G2G1\MitoSys2\Calibration\mEGFPC1_G2\mEGFP_0_R1_P3_K1_Ch2-Ch1.zen
153500	7.555926e-07	1.948369e-04	6.519800e-06	20150417_STAG1gfpch8_G2G1\MitoSys2\Calibration\mEGFPC1_G2\mEGFP_0_R1_P3_K1_Ch2-Ch1.zen
163740	-1.345163e-05	2.198210e-04	5.968500e-06	20150417_STAG1gfpch8_G2G1\MitoSys2\Calibration\mEGFPC1_G2\mEGFP_0_R1_P3_K1_Ch2-Ch1.zen
173980	4.903886e-05	1.492967e-04	5.492400e-06	20150417_STAG1gfpch8_G2G1\MitoSys2\Calibration\mEGFPC1_G2\mEGFP_0_R1_P3_K1_Ch2-Ch1.zen
184220	-5.114859e-05	1.791421e-04	5.077700e-06	20150417_STAG1gfpch8_G2G1\MitoSys2\Calibration\mEGFPC1_G2\mEGFP_0_R1_P3_K1_Ch2-Ch1.zen
194460	-7.480688e-06	1.878268e-04	4.713800e-06	20150417_STAG1gfpch8_G2G1\MitoSys2\Calibration\mEGFPC1_G2\mEGFP_0_R1_P3_K1_Ch2-Ch1.zen
204700	3.997326e-05	1.410784e-04	4.392300e-06	20150417_STAG1gfpch8_G2G1\MitoSys2\Calibration\mEGFPC1_G2\mEGFP_0_R1_P3_K1_Ch2-Ch1.zen
225180	2.888653e-05	1.279113e-04	3.851100e-06	20150417_STAG1gfpch8_G2G1\MitoSys2\Calibration\mEGFPC1_G2\mEGFP_0_R1_P3_K1_Ch2-Ch1.zen
245660	-1.730550e-05	1.763829e-04	3.414600e-06	20150417_STAG1gfpch8_G2G1\MitoSys2\Calibration\mEGFPC1_G2\mEGFP_0_R1_P3_K1_Ch2-Ch1.zen
266140	-3.045321e-05	1.436167e-04	3.056300e-06	20150417_STAG1gfpch8_G2G1\MitoSys2\Calibration\mEGFPC1_G2\mEGFP_0_R1_P3_K1_Ch2-Ch1.zen
286620	-4.105268e-05	1.658453e-04	2.757700e-06	20150417_STAG1gfpch8_G2G1\MitoSys2\Calibration\mEGFPC1_G2\mEGFP_0_R1_P3_K1_Ch2-Ch1.zen
307100	3.859032e-07	1.626703e-04	2.505600e-06	20150417_STAG1gfpch8_G2G1\MitoSys2\Calibration\mEGFPC1_G2\mEGFP_0_R1_P3_K1_Ch2-Ch1.zen
327580	-4.952546e-05	1.860052e-04	2.290500e-06	20150417_STAG1gfpch8_G2G1\MitoSys2\Calibration\mEGFPC1_G2\mEGFP_0_R1_P3_K1_Ch2-Ch1.zen
348060	-3.311426e-05	1.591316e-04	2.105000e-06	20150417_STAG1gfpch8_G2G1\MitoSys2\Calibration\mEGFPC1_G2\mEGFP_0_R1_P3_K1_Ch2-Ch1.zen
368540	-5.097044e-05	1.421598e-04	1.943800e-06	20150417_STAG1gfpch8_G2G1\MitoSys2\Calibration\mEGFPC1_G2\mEGFP_0_R1_P3_K1_Ch2-Ch1.zen
389020	-1.171129e-05	1.253113e-04	1.802600e-06	20150417_STAG1gfpch8_G2G1\MitoSys2\Calibration\mEGFPC1_G2\mEGFP_0_R1_P3_K1_Ch2-Ch1.zen
409500	4.526894e-06	1.164517e-04	1.678000e-06	20150417_STAG1gfpch8_G2G1\MitoSys2\Calibration\mEGFPC1_G2\mEGFP_0_R1_P3_K1_Ch2-Ch1.zen
450460	-5.184744e-05	1.344689e-04	1.468600e-06	20150417_STAG1gfpch8_G2G1\MitoSys2\Calibration\mEGFPC1_G2\mEGFP_0_R1_P3_K1_Ch2-Ch1.zen
491420	-1.409818e-05	1.060122e-04	1.300200e-06	20150417_STAG1gfpch8_G2G1\MitoSys2\Calibration\mEGFPC1_G2\mEGFP_0_R1_P3_K1_Ch2-Ch1.zen
532380	-1.482335e-05	1.201785e-04	1.162200e-06	20150417_STAG1gfpch8_G2G1\MitoSys2\Calibration\mEGFPC1_G2\mEGFP_0_R1_P3_K1_Ch2-Ch1.zen
573340	2.433903e-05	8.216144e-05	1.047500e-06	20150417_STAG1gfpch8_G2G1\MitoSys2\Calibration\mEGFPC1_G2\mEGFP_0_R1_P3_K1_Ch2-Ch1.zen
614300	5.759304e-06	1.007271e-04	9.507500e-07	20150417_STAG1gfpch8_G2G1\MitoSys2\Calibration\mEGFPC1_G2\mEGFP_0_R1_P3_K1_Ch2-Ch1.zen
655260	5.685397e-06	1.080393e-04	8.683400e-07	20150417_STAG1gfpch8_G2G1\MitoSys2\Calibration\mEGFPC1_G2\mEGFP_0_R1_P3_K1_Ch2-Ch1.zen
696220	2.086521e-06	1.063447e-04	7.973900e-07	20150417_STAG1gfpch8_G2G1\MitoSys2\Calibration\mEGFPC1_G2\mEGFP_0_R1_P3_K1_Ch2-Ch1.zen
737180	-2.046592e-05	8.369826e-05	7.357900e-07	20150417_STAG1gfpch8_G2G1\MitoSys2\Calibration\mEGFPC1_G2\mEGFP_0_R1_P3_K1_Ch2-Ch1.zen
778140	1.253758e-05	1.171513e-04	6.818800e-07	20150417_STAG1gfpch8_G2G1\MitoSys2\Calibration\mEGFPC1_G2\mEGFP_0_R1_P3_K1_Ch2-Ch1.zen
819100	-2.558546e-05	7.106122e-05	6.343700e-07	20150417_STAG1gfpch8_G2G1\MitoSys2\Calibration\mEGFPC1_G2\mEGFP_0_R1_P3_K1_Ch2-Ch1.zen
901020	1.114026e-05	9.807819e-05	5.546600e-07	20150417_STAG1gfpch8_G2G1\MitoSys2\Calibration\mEGFPC1_G2\mEGFP_0_R1_P3_K1_Ch2-Ch1.zen
982940	-1.931159e-05	8.550964e-05	4.906300e-07	20150417_STAG1gfpch8_G2G1\MitoSys2\Calibration\mEGFPC1_G2\mEGFP_0_R1_P3_K1_Ch2-Ch1.zen
1064860	-2.042235e-05	9.496627e-05	4.382500e-07	20150417_STAG1gfpch8_G2G1\MitoSys2\Calibration\mEGFPC1_G2\mEGFP_0_R1_P3_K1_Ch2-Ch1.zen
1146780	1.667330e-05	6.970337e-05	3.947300e-07	20150417_STAG1gfpch8_G2G1\MitoSys2\Calibration\mEGFPC1_G2\mEGFP_0_R1_P3_K1_Ch2-Ch1.zen
1228700	1.164385e-07	8.897516e-05	3.581000e-07	20150417_STAG1gfpch8_G2G1\MitoSys2\Calibration\mEGFPC1_G2\mEGFP_0_R1_P3_K1_Ch2-Ch1.zen
1310620	2.255147e-06	8.007534e-05	3.269100e-07	20150417_STAG1gfpch8_G2G1\MitoSys2\Calibration\mEGFPC1_G2\mEGFP_0_R1_P3_K1_Ch2-Ch1.zen
1392540	-1.124767e-05	9.553864e-05	3.000800e-07	20150417_STAG1gfpch8_G2G1\MitoSys2\Calibration\mEGFPC1_G2\mEGFP_0_R1_P3_K1_Ch2-Ch1.zen
1474460	-1.065739e-05	7.255398e-05	2.768000e-07	20150417_STAG1gfpch8_G2G1\MitoSys2\Calibration\mEGFPC1_G2\mEGFP_0_R1_P3_K1_Ch2-Ch1.zen
1556380	-1.528372e-06	9.862222e-05	2.564400e-07	20150417_STAG1gfpch8_G2G1\MitoSys2\Calibration\mEGFPC1_G2\mEGFP_0_R1_P3_K1_Ch2-Ch1.zen
10	1.224659e-02	1.003299e-03	1.225100e-02	20150417_STAG1gfpch8_G2G1\MitoSys2\Calibration\mEGFPC1_G2\mEGFP_0_R1_P4_K1_Ch2-Ch1.zen
20	1.163446e-02	7.411288e-04	1.161700e-02	20150417_STAG1gfpch8_G2G1\MitoSys2\Calibration\mEGFPC1_G2\mEGFP_0_R1_P4_K1_Ch2-Ch1.zen
30	1.098944e-02	1.057786e-03	1.105100e-02	20150417_STAG1gfpch8_G2G1\MitoSys2\Calibration\mEGFPC1_G2\mEGFP_0_R1_P4_K1_Ch2-Ch1.zen
40	1.065934e-02	1.250117e-03	1.054100e-02	20150417_STAG1gfpch8_G2G1\MitoSys2\Calibration\mEGFPC1_G2\mEGFP_0_R1_P4_K1_Ch2-Ch1.zen
50	1.012977e-02	1.141197e-03	1.007900e-02	20150417_STAG1gfpch8_G2G1\MitoSys2\Calibration\mEGFPC1_G2\mEGFP_0_R1_P4_K1_Ch2-Ch1.zen
60	9.859589e-03	1.006385e-03	9.659900e-03	20150417_STAG1gfpch8_G2G1\MitoSys2\Calibration\mEGFPC1_G2\mEGFP_0_R1_P4_K1_Ch2-Ch1.zen
70	9.284637e-03	1.187126e-03	9.276800e-03	20150417_STAG1gfpch8_G2G1\MitoSys2\Calibration\mEGFPC1_G2\mEGFP_0_R1_P4_K1_Ch2-Ch1.zen
80	8.728095e-03	8.385067e-04	8.925600e-03	20150417_STAG1gfpch8_G2G1\MitoSys2\Calibration\mEGFPC1_G2\mEGFP_0_R1_P4_K1_Ch2-Ch1.zen
90	8.457517e-03	9.857738e-04	8.602600e-03	20150417_STAG1gfpch8_G2G1\MitoSys2\Calibration\mEGFPC1_G2\mEGFP_0_R1_P4_K1_Ch2-Ch1.zen
100	8.428169e-03	6.569219e-04	8.304500e-03	20150417_STAG1gfpch8_G2G1\MitoSys2\Calibration\mEGFPC1_G2\mEGFP_0_R1_P4_K1_Ch2-Ch1.zen
120	7.476522e-03	8.565177e-04	7.772100e-03	20150417_STAG1gfpch8_G2G1\MitoSys2\Calibration\mEGFPC1_G2\mEGFP_0_R1_P4_K1_Ch2-Ch1.zen
140	7.594354e-03	5.787732e-04	7.310500e-03	20150417_STAG1gfpch8_G2G1\MitoSys2\Calibration\mEGFPC1_G2\mEGFP_0_R1_P4_K1_Ch2-Ch1.zen
160	6.895760e-03	5.079803e-04	6.905900e-03	20150417_STAG1gfpch8_G2G1\MitoSys2\Calibration\mEGFPC1_G2\mEGFP_0_R1_P4_K1_Ch2-Ch1.zen
180	6.513041e-03	9.579872e-04	6.547800e-03	20150417_STAG1gfpch8_G2G1\MitoSys2\Calibration\mEGFPC1_G2\mEGFP_0_R1_P4_K1_Ch2-Ch1.zen
200	6.174691e-03	8.412159e-04	6.228100e-03	20150417_STAG1gfpch8_G2G1\MitoSys2\Calibration\mEGFPC1_G2\mEGFP_0_R1_P4_K1_Ch2-Ch1.zen
220	5.919359e-03	7.281610e-04	5.940500e-03	20150417_STAG1gfpch8_G2G1\MitoSys2\Calibration\mEGFPC1_G2\mEGFP_0_R1_P4_K1_Ch2-Ch1.zen
240	5.703732e-03	7.498205e-04	5.679800e-03	20150417_STAG1gfpch8_G2G1\MitoSys2\Calibration\mEGFPC1_G2\mEGFP_0_R1_P4_K1_Ch2-Ch1.zen
260	5.381980e-03	9.668394e-04	5.442100e-03	20150417_STAG1gfpch8_G2G1\MitoSys2\Calibration\mEGFPC1_G2\mEGFP_0_R1_P4_K1_Ch2-Ch1.zen
280	5.502935e-03	6.142179e-04	5.224100e-03	20150417_STAG1gfpch8_G2G1\MitoSys2\Calibration\mEGFPC1_G2\mEGFP_0_R1_P4_K1_Ch2-Ch1.zen
300	5.139530e-03	7.627016e-04	5.023200e-03	20150417_STAG1gfpch8_G2G1\MitoSys2\Calibration\mEGFPC1_G2\mEGFP_0_R1_P4_K1_Ch2-Ch1.zen
340	4.491689e-03	5.508802e-04	4.664400e-03	20150417_STAG1gfpch8_G2G1\MitoSys2\Calibration\mEGFPC1_G2\mEGFP_0_R1_P4_K1_Ch2-Ch1.zen
380	4.397349e-03	6.444266e-04	4.352300e-03	20150417_STAG1gfpch8_G2G1\MitoSys2\Calibration\mEGFPC1_G2\mEGFP_0_R1_P4_K1_Ch2-Ch1.zen
420	4.141146e-03	6.490334e-04	4.077800e-03	20150417_STAG1gfpch8_G2G1\MitoSys2\Calibration\mEGFPC1_G2\mEGFP_0_R1_P4_K1_Ch2-Ch1.zen
460	3.884165e-03	5.458267e-04	3.834000e-03	20150417_STAG1gfpch8_G2G1\MitoSys2\Calibration\mEGFPC1_G2\mEGFP_0_R1_P4_K1_Ch2-Ch1.zen
500	3.568173e-03	5.810651e-04	3.615700e-03	20150417_STAG1gfpch8_G2G1\MitoSys2\Calibration\mEGFPC1_G2\mEGFP_0_R1_P4_K1_Ch2-Ch1.zen
540	3.210894e-03	6.256396e-04	3.419100e-03	20150417_STAG1gfpch8_G2G1\MitoSys2\Calibration\mEGFPC1_G2\mEGFP_0_R1_P4_K1_Ch2-Ch1.zen
580	3.296862e-03	6.390263e-04	3.241100e-03	20150417_STAG1gfpch8_G2G1\MitoSys2\Calibration\mEGFPC1_G2\mEGFP_0_R1_P4_K1_Ch2-Ch1.zen
620	3.078379e-03	6.598970e-04	3.079200e-03	20150417_STAG1gfpch8_G2G1\MitoSys2\Calibration\mEGFPC1_G2\mEGFP_0_R1_P4_K1_Ch2-Ch1.zen
660	2.913579e-03	7.863367e-04	2.931200e-03	20150417_STAG1gfpch8_G2G1\MitoSys2\Calibration\mEGFPC1_G2\mEGFP_0_R1_P4_K1_Ch2-Ch1.zen
700	2.924534e-03	6.351467e-04	2.795600e-03	20150417_STAG1gfpch8_G2G1\MitoSys2\Calibration\mEGFPC1_G2\mEGFP_0_R1_P4_K1_Ch2-Ch1.zen
780	2.597308e-03	6.661712e-04	2.555900e-03	20150417_STAG1gfpch8_G2G1\MitoSys2\Calibration\mEGFPC1_G2\mEGFP_0_R1_P4_K1_Ch2-Ch1.zen
860	2.188290e-03	5.821206e-04	2.350800e-03	20150417_STAG1gfpch8_G2G1\MitoSys2\Calibration\mEGFPC1_G2\mEGFP_0_R1_P4_K1_Ch2-Ch1.zen
940	2.135211e-03	5.861780e-04	2.173700e-03	20150417_STAG1gfpch8_G2G1\MitoSys2\Calibration\mEGFPC1_G2\mEGFP_0_R1_P4_K1_Ch2-Ch1.zen
1020	2.009768e-03	6.653123e-04	2.019300e-03	20150417_STAG1gfpch8_G2G1\MitoSys2\Calibration\mEGFPC1_G2\mEGFP_0_R1_P4_K1_Ch2-Ch1.zen
1100	1.967779e-03	6.588035e-04	1.883800e-03	20150417_STAG1gfpch8_G2G1\MitoSys2\Calibration\mEGFPC1_G2\mEGFP_0_R1_P4_K1_Ch2-Ch1.zen
1180	1.662212e-03	6.462551e-04	1.763900e-03	20150417_STAG1gfpch8_G2G1\MitoSys2\Calibration\mEGFPC1_G2\mEGFP_0_R1_P4_K1_Ch2-Ch1.zen
1260	1.619400e-03	5.251571e-04	1.657200e-03	20150417_STAG1gfpch8_G2G1\MitoSys2\Calibration\mEGFPC1_G2\mEGFP_0_R1_P4_K1_Ch2-Ch1.zen
1340	1.551077e-03	5.366224e-04	1.561800e-03	20150417_STAG1gfpch8_G2G1\MitoSys2\Calibration\mEGFPC1_G2\mEGFP_0_R1_P4_K1_Ch2-Ch1.zen
1420	1.538585e-03	5.872856e-04	1.475900e-03	20150417_STAG1gfpch8_G2G1\MitoSys2\Calibration\mEGFPC1_G2\mEGFP_0_R1_P4_K1_Ch2-Ch1.zen
1500	1.459532e-03	5.374253e-04	1.398200e-03	20150417_STAG1gfpch8_G2G1\MitoSys2\Calibration\mEGFPC1_G2\mEGFP_0_R1_P4_K1_Ch2-Ch1.zen
1660	1.381587e-03	4.753337e-04	1.263400e-03	20150417_STAG1gfpch8_G2G1\MitoSys2\Calibration\mEGFPC1_G2\mEGFP_0_R1_P4_K1_Ch2-Ch1.zen
1820	1.086530e-03	4.662798e-04	1.150500e-03	20150417_STAG1gfpch8_G2G1\MitoSys2\Calibration\mEGFPC1_G2\mEGFP_0_R1_P4_K1_Ch2-Ch1.zen
1980	9.323215e-04	5.382438e-04	1.054800e-03	20150417_STAG1gfpch8_G2G1\MitoSys2\Calibration\mEGFPC1_G2\mEGFP_0_R1_P4_K1_Ch2-Ch1.zen
2140	8.523592e-04	5.207921e-04	9.726000e-04	20150417_STAG1gfpch8_G2G1\MitoSys2\Calibration\mEGFPC1_G2\mEGFP_0_R1_P4_K1_Ch2-Ch1.zen
2300	8.821339e-04	4.463339e-04	9.013500e-04	20150417_STAG1gfpch8_G2G1\MitoSys2\Calibration\mEGFPC1_G2\mEGFP_0_R1_P4_K1_Ch2-Ch1.zen
2460	7.373125e-04	4.558170e-04	8.390300e-04	20150417_STAG1gfpch8_G2G1\MitoSys2\Calibration\mEGFPC1_G2\mEGFP_0_R1_P4_K1_Ch2-Ch1.zen
2620	7.862665e-04	4.534982e-04	7.841000e-04	20150417_STAG1gfpch8_G2G1\MitoSys2\Calibration\mEGFPC1_G2\mEGFP_0_R1_P4_K1_Ch2-Ch1.zen
2780	7.265273e-04	3.726457e-04	7.353500e-04	20150417_STAG1gfpch8_G2G1\MitoSys2\Calibration\mEGFPC1_G2\mEGFP_0_R1_P4_K1_Ch2-Ch1.zen
2940	6.862569e-04	4.034209e-04	6.918000e-04	20150417_STAG1gfpch8_G2G1\MitoSys2\Calibration\mEGFPC1_G2\mEGFP_0_R1_P4_K1_Ch2-Ch1.zen
3100	6.504657e-04	4.115661e-04	6.527000e-04	20150417_STAG1gfpch8_G2G1\MitoSys2\Calibration\mEGFPC1_G2\mEGFP_0_R1_P4_K1_Ch2-Ch1.zen
3420	5.891384e-04	4.075595e-04	5.853800e-04	20150417_STAG1gfpch8_G2G1\MitoSys2\Calibration\mEGFPC1_G2\mEGFP_0_R1_P4_K1_Ch2-Ch1.zen
3740	5.821271e-04	4.183865e-04	5.295800e-04	20150417_STAG1gfpch8_G2G1\MitoSys2\Calibration\mEGFPC1_G2\mEGFP_0_R1_P4_K1_Ch2-Ch1.zen
4060	5.118587e-04	4.609347e-04	4.826400e-04	20150417_STAG1gfpch8_G2G1\MitoSys2\Calibration\mEGFPC1_G2\mEGFP_0_R1_P4_K1_Ch2-Ch1.zen
4380	4.366657e-04	4.145456e-04	4.426300e-04	20150417_STAG1gfpch8_G2G1\MitoSys2\Calibration\mEGFPC1_G2\mEGFP_0_R1_P4_K1_Ch2-Ch1.zen
4700	3.579605e-04	4.337585e-04	4.081800e-04	20150417_STAG1gfpch8_G2G1\MitoSys2\Calibration\mEGFPC1_G2\mEGFP_0_R1_P4_K1_Ch2-Ch1.zen
5020	3.569048e-04	3.293887e-04	3.782100e-04	20150417_STAG1gfpch8_G2G1\MitoSys2\Calibration\mEGFPC1_G2\mEGFP_0_R1_P4_K1_Ch2-Ch1.zen
5340	3.697571e-04	2.352630e-04	3.519400e-04	20150417_STAG1gfpch8_G2G1\MitoSys2\Calibration\mEGFPC1_G2\mEGFP_0_R1_P4_K1_Ch2-Ch1.zen
5660	3.429534e-04	3.597293e-04	3.287300e-04	20150417_STAG1gfpch8_G2G1\MitoSys2\Calibration\mEGFPC1_G2\mEGFP_0_R1_P4_K1_Ch2-Ch1.zen
5980	2.933967e-04	2.377405e-04	3.081000e-04	20150417_STAG1gfpch8_G2G1\MitoSys2\Calibration\mEGFPC1_G2\mEGFP_0_R1_P4_K1_Ch2-Ch1.zen
6300	2.625085e-04	2.339587e-04	2.896400e-04	20150417_STAG1gfpch8_G2G1\MitoSys2\Calibration\mEGFPC1_G2\mEGFP_0_R1_P4_K1_Ch2-Ch1.zen
6940	2.924015e-04	2.767602e-04	2.580600e-04	20150417_STAG1gfpch8_G2G1\MitoSys2\Calibration\mEGFPC1_G2\mEGFP_0_R1_P4_K1_Ch2-Ch1.zen
7580	3.246334e-04	2.626116e-04	2.320500e-04	20150417_STAG1gfpch8_G2G1\MitoSys2\Calibration\mEGFPC1_G2\mEGFP_0_R1_P4_K1_Ch2-Ch1.zen
8220	2.315746e-04	2.755941e-04	2.103100e-04	20150417_STAG1gfpch8_G2G1\MitoSys2\Calibration\mEGFPC1_G2\mEGFP_0_R1_P4_K1_Ch2-Ch1.zen
8860	1.743385e-04	3.005635e-04	1.918900e-04	20150417_STAG1gfpch8_G2G1\MitoSys2\Calibration\mEGFPC1_G2\mEGFP_0_R1_P4_K1_Ch2-Ch1.zen
9500	1.550429e-04	3.163611e-04	1.761100e-04	20150417_STAG1gfpch8_G2G1\MitoSys2\Calibration\mEGFPC1_G2\mEGFP_0_R1_P4_K1_Ch2-Ch1.zen
10140	5.488851e-05	2.897261e-04	1.624500e-04	20150417_STAG1gfpch8_G2G1\MitoSys2\Calibration\mEGFPC1_G2\mEGFP_0_R1_P4_K1_Ch2-Ch1.zen
10780	1.447699e-04	3.288995e-04	1.505400e-04	20150417_STAG1gfpch8_G2G1\MitoSys2\Calibration\mEGFPC1_G2\mEGFP_0_R1_P4_K1_Ch2-Ch1.zen
11420	1.420517e-04	2.378157e-04	1.400500e-04	20150417_STAG1gfpch8_G2G1\MitoSys2\Calibration\mEGFPC1_G2\mEGFP_0_R1_P4_K1_Ch2-Ch1.zen
12060	8.912099e-05	2.306146e-04	1.307700e-04	20150417_STAG1gfpch8_G2G1\MitoSys2\Calibration\mEGFPC1_G2\mEGFP_0_R1_P4_K1_Ch2-Ch1.zen
12700	6.698161e-05	2.383418e-04	1.225000e-04	20150417_STAG1gfpch8_G2G1\MitoSys2\Calibration\mEGFPC1_G2\mEGFP_0_R1_P4_K1_Ch2-Ch1.zen
13980	1.889937e-04	2.204107e-04	1.084200e-04	20150417_STAG1gfpch8_G2G1\MitoSys2\Calibration\mEGFPC1_G2\mEGFP_0_R1_P4_K1_Ch2-Ch1.zen
15260	1.575366e-04	2.687019e-04	9.691600e-05	20150417_STAG1gfpch8_G2G1\MitoSys2\Calibration\mEGFPC1_G2\mEGFP_0_R1_P4_K1_Ch2-Ch1.zen
16540	1.291572e-04	2.061395e-04	8.735600e-05	20150417_STAG1gfpch8_G2G1\MitoSys2\Calibration\mEGFPC1_G2\mEGFP_0_R1_P4_K1_Ch2-Ch1.zen
17820	1.872643e-04	2.208649e-04	7.930400e-05	20150417_STAG1gfpch8_G2G1\MitoSys2\Calibration\mEGFPC1_G2\mEGFP_0_R1_P4_K1_Ch2-Ch1.zen
19100	1.672632e-04	2.414831e-04	7.244400e-05	20150417_STAG1gfpch8_G2G1\MitoSys2\Calibration\mEGFPC1_G2\mEGFP_0_R1_P4_K1_Ch2-Ch1.zen
20380	1.324964e-04	2.683171e-04	6.653800e-05	20150417_STAG1gfpch8_G2G1\MitoSys2\Calibration\mEGFPC1_G2\mEGFP_0_R1_P4_K1_Ch2-Ch1.zen
21660	7.645489e-05	2.931579e-04	6.141000e-05	20150417_STAG1gfpch8_G2G1\MitoSys2\Calibration\mEGFPC1_G2\mEGFP_0_R1_P4_K1_Ch2-Ch1.zen
22940	1.034232e-04	2.300530e-04	5.692000e-05	20150417_STAG1gfpch8_G2G1\MitoSys2\Calibration\mEGFPC1_G2\mEGFP_0_R1_P4_K1_Ch2-Ch1.zen
24220	4.457080e-05	2.249779e-04	5.296200e-05	20150417_STAG1gfpch8_G2G1\MitoSys2\Calibration\mEGFPC1_G2\mEGFP_0_R1_P4_K1_Ch2-Ch1.zen
25500	1.192923e-04	2.458691e-04	4.945100e-05	20150417_STAG1gfpch8_G2G1\MitoSys2\Calibration\mEGFPC1_G2\mEGFP_0_R1_P4_K1_Ch2-Ch1.zen
28060	2.731899e-05	2.134800e-04	4.350800e-05	20150417_STAG1gfpch8_G2G1\MitoSys2\Calibration\mEGFPC1_G2\mEGFP_0_R1_P4_K1_Ch2-Ch1.zen
30620	6.839424e-05	3.072919e-04	3.868400e-05	20150417_STAG1gfpch8_G2G1\MitoSys2\Calibration\mEGFPC1_G2\mEGFP_0_R1_P4_K1_Ch2-Ch1.zen
33180	4.617181e-06	2.747809e-04	3.470200e-05	20150417_STAG1gfpch8_G2G1\MitoSys2\Calibration\mEGFPC1_G2\mEGFP_0_R1_P4_K1_Ch2-Ch1.zen
35740	3.066408e-05	2.439752e-04	3.136900e-05	20150417_STAG1gfpch8_G2G1\MitoSys2\Calibration\mEGFPC1_G2\mEGFP_0_R1_P4_K1_Ch2-Ch1.zen
38300	1.467984e-05	2.087252e-04	2.854500e-05	20150417_STAG1gfpch8_G2G1\MitoSys2\Calibration\mEGFPC1_G2\mEGFP_0_R1_P4_K1_Ch2-Ch1.zen
40860	-4.098791e-05	2.603844e-04	2.612600e-05	20150417_STAG1gfpch8_G2G1\MitoSys2\Calibration\mEGFPC1_G2\mEGFP_0_R1_P4_K1_Ch2-Ch1.zen
43420	-1.911407e-05	2.768776e-04	2.403500e-05	20150417_STAG1gfpch8_G2G1\MitoSys2\Calibration\mEGFPC1_G2\mEGFP_0_R1_P4_K1_Ch2-Ch1.zen
45980	-5.648514e-05	2.777822e-04	2.221200e-05	20150417_STAG1gfpch8_G2G1\MitoSys2\Calibration\mEGFPC1_G2\mEGFP_0_R1_P4_K1_Ch2-Ch1.zen
48540	1.390007e-06	2.637455e-04	2.061100e-05	20150417_STAG1gfpch8_G2G1\MitoSys2\Calibration\mEGFPC1_G2\mEGFP_0_R1_P4_K1_Ch2-Ch1.zen
51100	2.443706e-05	1.230300e-04	1.919600e-05	20150417_STAG1gfpch8_G2G1\MitoSys2\Calibration\mEGFPC1_G2\mEGFP_0_R1_P4_K1_Ch2-Ch1.zen
56220	4.404507e-05	2.013747e-04	1.681400e-05	20150417_STAG1gfpch8_G2G1\MitoSys2\Calibration\mEGFPC1_G2\mEGFP_0_R1_P4_K1_Ch2-Ch1.zen
61340	4.560222e-05	1.663838e-04	1.489200e-05	20150417_STAG1gfpch8_G2G1\MitoSys2\Calibration\mEGFPC1_G2\mEGFP_0_R1_P4_K1_Ch2-Ch1.zen
66460	-6.974478e-05	1.811717e-04	1.331300e-05	20150417_STAG1gfpch8_G2G1\MitoSys2\Calibration\mEGFPC1_G2\mEGFP_0_R1_P4_K1_Ch2-Ch1.zen
71580	-5.013603e-05	1.639891e-04	1.199900e-05	20150417_STAG1gfpch8_G2G1\MitoSys2\Calibration\mEGFPC1_G2\mEGFP_0_R1_P4_K1_Ch2-Ch1.zen
76700	7.694365e-05	1.868437e-04	1.088900e-05	20150417_STAG1gfpch8_G2G1\MitoSys2\Calibration\mEGFPC1_G2\mEGFP_0_R1_P4_K1_Ch2-Ch1.zen
81820	1.953747e-05	1.521336e-04	9.942400e-06	20150417_STAG1gfpch8_G2G1\MitoSys2\Calibration\mEGFPC1_G2\mEGFP_0_R1_P4_K1_Ch2-Ch1.zen
86940	-4.175394e-05	2.441798e-04	9.126800e-06	20150417_STAG1gfpch8_G2G1\MitoSys2\Calibration\mEGFPC1_G2\mEGFP_0_R1_P4_K1_Ch2-Ch1.zen
92060	7.277338e-06	2.181909e-04	8.418200e-06	20150417_STAG1gfpch8_G2G1\MitoSys2\Calibration\mEGFPC1_G2\mEGFP_0_R1_P4_K1_Ch2-Ch1.zen
97180	-2.443629e-05	2.086684e-04	7.797700e-06	20150417_STAG1gfpch8_G2G1\MitoSys2\Calibration\mEGFPC1_G2\mEGFP_0_R1_P4_K1_Ch2-Ch1.zen
102300	-2.471090e-05	1.647024e-04	7.250600e-06	20150417_STAG1gfpch8_G2G1\MitoSys2\Calibration\mEGFPC1_G2\mEGFP_0_R1_P4_K1_Ch2-Ch1.zen
112540	2.121394e-05	1.880497e-04	6.332500e-06	20150417_STAG1gfpch8_G2G1\MitoSys2\Calibration\mEGFPC1_G2\mEGFP_0_R1_P4_K1_Ch2-Ch1.zen
122780	-4.450460e-05	1.253211e-04	5.594800e-06	20150417_STAG1gfpch8_G2G1\MitoSys2\Calibration\mEGFPC1_G2\mEGFP_0_R1_P4_K1_Ch2-Ch1.zen
133020	-8.278280e-05	1.963120e-04	4.991400e-06	20150417_STAG1gfpch8_G2G1\MitoSys2\Calibration\mEGFPC1_G2\mEGFP_0_R1_P4_K1_Ch2-Ch1.zen
143260	9.574463e-06	1.591646e-04	4.490100e-06	20150417_STAG1gfpch8_G2G1\MitoSys2\Calibration\mEGFPC1_G2\mEGFP_0_R1_P4_K1_Ch2-Ch1.zen
153500	8.127699e-06	1.554905e-04	4.068300e-06	20150417_STAG1gfpch8_G2G1\MitoSys2\Calibration\mEGFPC1_G2\mEGFP_0_R1_P4_K1_Ch2-Ch1.zen
163740	1.287392e-05	1.274660e-04	3.709300e-06	20150417_STAG1gfpch8_G2G1\MitoSys2\Calibration\mEGFPC1_G2\mEGFP_0_R1_P4_K1_Ch2-Ch1.zen
173980	6.576780e-05	1.636982e-04	3.400700e-06	20150417_STAG1gfpch8_G2G1\MitoSys2\Calibration\mEGFPC1_G2\mEGFP_0_R1_P4_K1_Ch2-Ch1.zen
184220	-6.542420e-06	1.547426e-04	3.133000e-06	20150417_STAG1gfpch8_G2G1\MitoSys2\Calibration\mEGFPC1_G2\mEGFP_0_R1_P4_K1_Ch2-Ch1.zen
194460	5.542989e-05	1.657265e-04	2.899000e-06	20150417_STAG1gfpch8_G2G1\MitoSys2\Calibration\mEGFPC1_G2\mEGFP_0_R1_P4_K1_Ch2-Ch1.zen
204700	3.220719e-05	1.377282e-04	2.693100e-06	20150417_STAG1gfpch8_G2G1\MitoSys2\Calibration\mEGFPC1_G2\mEGFP_0_R1_P4_K1_Ch2-Ch1.zen
225180	5.189251e-05	1.180245e-04	2.348200e-06	20150417_STAG1gfpch8_G2G1\MitoSys2\Calibration\mEGFPC1_G2\mEGFP_0_R1_P4_K1_Ch2-Ch1.zen
245660	4.491695e-05	1.425444e-04	2.071700e-06	20150417_STAG1gfpch8_G2G1\MitoSys2\Calibration\mEGFPC1_G2\mEGFP_0_R1_P4_K1_Ch2-Ch1.zen
266140	1.849212e-05	1.485206e-04	1.846100e-06	20150417_STAG1gfpch8_G2G1\MitoSys2\Calibration\mEGFPC1_G2\mEGFP_0_R1_P4_K1_Ch2-Ch1.zen
286620	-1.485859e-05	1.422675e-04	1.659000e-06	20150417_STAG1gfpch8_G2G1\MitoSys2\Calibration\mEGFPC1_G2\mEGFP_0_R1_P4_K1_Ch2-Ch1.zen
307100	2.177890e-05	1.380195e-04	1.501800e-06	20150417_STAG1gfpch8_G2G1\MitoSys2\Calibration\mEGFPC1_G2\mEGFP_0_R1_P4_K1_Ch2-Ch1.zen
327580	-4.133006e-05	1.031417e-04	1.368100e-06	20150417_STAG1gfpch8_G2G1\MitoSys2\Calibration\mEGFPC1_G2\mEGFP_0_R1_P4_K1_Ch2-Ch1.zen
348060	7.450879e-05	1.123512e-04	1.253400e-06	20150417_STAG1gfpch8_G2G1\MitoSys2\Calibration\mEGFPC1_G2\mEGFP_0_R1_P4_K1_Ch2-Ch1.zen
368540	4.824506e-05	9.131936e-05	1.154000e-06	20150417_STAG1gfpch8_G2G1\MitoSys2\Calibration\mEGFPC1_G2\mEGFP_0_R1_P4_K1_Ch2-Ch1.zen
389020	-1.193835e-06	6.380020e-05	1.067200e-06	20150417_STAG1gfpch8_G2G1\MitoSys2\Calibration\mEGFPC1_G2\mEGFP_0_R1_P4_K1_Ch2-Ch1.zen
409500	-2.740179e-06	7.223824e-05	9.908900e-07	20150417_STAG1gfpch8_G2G1\MitoSys2\Calibration\mEGFPC1_G2\mEGFP_0_R1_P4_K1_Ch2-Ch1.zen
450460	-2.313658e-05	7.293199e-05	8.632100e-07	20150417_STAG1gfpch8_G2G1\MitoSys2\Calibration\mEGFPC1_G2\mEGFP_0_R1_P4_K1_Ch2-Ch1.zen
491420	4.434114e-06	1.007435e-04	7.610100e-07	20150417_STAG1gfpch8_G2G1\MitoSys2\Calibration\mEGFPC1_G2\mEGFP_0_R1_P4_K1_Ch2-Ch1.zen
532380	4.034447e-05	8.855465e-05	6.776700e-07	20150417_STAG1gfpch8_G2G1\MitoSys2\Calibration\mEGFPC1_G2\mEGFP_0_R1_P4_K1_Ch2-Ch1.zen
573340	8.409726e-06	8.951572e-05	6.086500e-07	20150417_STAG1gfpch8_G2G1\MitoSys2\Calibration\mEGFPC1_G2\mEGFP_0_R1_P4_K1_Ch2-Ch1.zen
614300	3.128386e-06	7.054175e-05	5.507000e-07	20150417_STAG1gfpch8_G2G1\MitoSys2\Calibration\mEGFPC1_G2\mEGFP_0_R1_P4_K1_Ch2-Ch1.zen
655260	-7.297972e-06	7.673403e-05	5.014900e-07	20150417_STAG1gfpch8_G2G1\MitoSys2\Calibration\mEGFPC1_G2\mEGFP_0_R1_P4_K1_Ch2-Ch1.zen
696220	-5.320911e-05	1.007996e-04	4.592600e-07	20150417_STAG1gfpch8_G2G1\MitoSys2\Calibration\mEGFPC1_G2\mEGFP_0_R1_P4_K1_Ch2-Ch1.zen
737180	-2.418167e-05	9.376697e-05	4.227000e-07	20150417_STAG1gfpch8_G2G1\MitoSys2\Calibration\mEGFPC1_G2\mEGFP_0_R1_P4_K1_Ch2-Ch1.zen
778140	-2.047482e-05	7.271191e-05	3.907900e-07	20150417_STAG1gfpch8_G2G1\MitoSys2\Calibration\mEGFPC1_G2\mEGFP_0_R1_P4_K1_Ch2-Ch1.zen
819100	-1.725193e-05	9.104175e-05	3.627400e-07	20150417_STAG1gfpch8_G2G1\MitoSys2\Calibration\mEGFPC1_G2\mEGFP_0_R1_P4_K1_Ch2-Ch1.zen
901020	-1.750449e-05	7.734559e-05	3.158500e-07	20150417_STAG1gfpch8_G2G1\MitoSys2\Calibration\mEGFPC1_G2\mEGFP_0_R1_P4_K1_Ch2-Ch1.zen
982940	-2.576121e-05	7.757256e-05	2.783400e-07	20150417_STAG1gfpch8_G2G1\MitoSys2\Calibration\mEGFPC1_G2\mEGFP_0_R1_P4_K1_Ch2-Ch1.zen
1064860	-1.968320e-05	9.398563e-05	2.477800e-07	20150417_STAG1gfpch8_G2G1\MitoSys2\Calibration\mEGFPC1_G2\mEGFP_0_R1_P4_K1_Ch2-Ch1.zen
1146780	-2.125160e-05	7.569644e-05	2.224800e-07	20150417_STAG1gfpch8_G2G1\MitoSys2\Calibration\mEGFPC1_G2\mEGFP_0_R1_P4_K1_Ch2-Ch1.zen
1228700	-2.964548e-05	8.763711e-05	2.012400e-07	20150417_STAG1gfpch8_G2G1\MitoSys2\Calibration\mEGFPC1_G2\mEGFP_0_R1_P4_K1_Ch2-Ch1.zen
1310620	-7.227098e-06	7.374797e-05	1.832200e-07	20150417_STAG1gfpch8_G2G1\MitoSys2\Calibration\mEGFPC1_G2\mEGFP_0_R1_P4_K1_Ch2-Ch1.zen
1392540	-3.093040e-05	7.466388e-05	1.677600e-07	20150417_STAG1gfpch8_G2G1\MitoSys2\Calibration\mEGFPC1_G2\mEGFP_0_R1_P4_K1_Ch2-Ch1.zen
1474460	4.208199e-07	9.079069e-05	1.543700e-07	20150417_STAG1gfpch8_G2G1\MitoSys2\Calibration\mEGFPC1_G2\mEGFP_0_R1_P4_K1_Ch2-Ch1.zen
1556380	-2.419197e-05	7.761965e-05	1.427000e-07	20150417_STAG1gfpch8_G2G1\MitoSys2\Calibration\mEGFPC1_G2\mEGFP_0_R1_P4_K1_Ch2-Ch1.zen
10	1.393056e-02	1.315958e-03	1.375500e-02	20150417_STAG1gfpch8_G2G1\MitoSys2\Calibration\mEGFPC1_G2\mEGFP_0_R1_P5_K1_Ch2-Ch1.zen
20	1.324630e-02	1.358214e-03	1.310000e-02	20150417_STAG1gfpch8_G2G1\MitoSys2\Calibration\mEGFPC1_G2\mEGFP_0_R1_P5_K1_Ch2-Ch1.zen
30	1.224060e-02	1.099582e-03	1.250500e-02	20150417_STAG1gfpch8_G2G1\MitoSys2\Calibration\mEGFPC1_G2\mEGFP_0_R1_P5_K1_Ch2-Ch1.zen
40	1.214062e-02	1.041509e-03	1.196200e-02	20150417_STAG1gfpch8_G2G1\MitoSys2\Calibration\mEGFPC1_G2\mEGFP_0_R1_P5_K1_Ch2-Ch1.zen
50	1.093866e-02	1.132939e-03	1.146500e-02	20150417_STAG1gfpch8_G2G1\MitoSys2\Calibration\mEGFPC1_G2\mEGFP_0_R1_P5_K1_Ch2-Ch1.zen
60	1.129717e-02	8.801817e-04	1.101100e-02	20150417_STAG1gfpch8_G2G1\MitoSys2\Calibration\mEGFPC1_G2\mEGFP_0_R1_P5_K1_Ch2-Ch1.zen
70	1.047938e-02	1.161772e-03	1.059400e-02	20150417_STAG1gfpch8_G2G1\MitoSys2\Calibration\mEGFPC1_G2\mEGFP_0_R1_P5_K1_Ch2-Ch1.zen
80	1.025610e-02	1.250715e-03	1.021000e-02	20150417_STAG1gfpch8_G2G1\MitoSys2\Calibration\mEGFPC1_G2\mEGFP_0_R1_P5_K1_Ch2-Ch1.zen
90	9.611533e-03	8.957241e-04	9.855900e-03	20150417_STAG1gfpch8_G2G1\MitoSys2\Calibration\mEGFPC1_G2\mEGFP_0_R1_P5_K1_Ch2-Ch1.zen
100	9.642349e-03	6.841392e-04	9.528200e-03	20150417_STAG1gfpch8_G2G1\MitoSys2\Calibration\mEGFPC1_G2\mEGFP_0_R1_P5_K1_Ch2-Ch1.zen
120	8.923696e-03	6.981114e-04	8.942000e-03	20150417_STAG1gfpch8_G2G1\MitoSys2\Calibration\mEGFPC1_G2\mEGFP_0_R1_P5_K1_Ch2-Ch1.zen
140	8.550377e-03	6.145230e-04	8.433100e-03	20150417_STAG1gfpch8_G2G1\MitoSys2\Calibration\mEGFPC1_G2\mEGFP_0_R1_P5_K1_Ch2-Ch1.zen
160	8.055075e-03	5.146421e-04	7.987600e-03	20150417_STAG1gfpch8_G2G1\MitoSys2\Calibration\mEGFPC1_G2\mEGFP_0_R1_P5_K1_Ch2-Ch1.zen
180	7.671264e-03	7.981251e-04	7.594300e-03	20150417_STAG1gfpch8_G2G1\MitoSys2\Calibration\mEGFPC1_G2\mEGFP_0_R1_P5_K1_Ch2-Ch1.zen
200	7.061695e-03	6.667777e-04	7.244300e-03	20150417_STAG1gfpch8_G2G1\MitoSys2\Calibration\mEGFPC1_G2\mEGFP_0_R1_P5_K1_Ch2-Ch1.zen
220	6.917907e-03	7.786501e-04	6.930700e-03	20150417_STAG1gfpch8_G2G1\MitoSys2\Calibration\mEGFPC1_G2\mEGFP_0_R1_P5_K1_Ch2-Ch1.zen
240	6.841018e-03	6.093717e-04	6.647900e-03	20150417_STAG1gfpch8_G2G1\MitoSys2\Calibration\mEGFPC1_G2\mEGFP_0_R1_P5_K1_Ch2-Ch1.zen
260	6.539256e-03	7.209971e-04	6.391300e-03	20150417_STAG1gfpch8_G2G1\MitoSys2\Calibration\mEGFPC1_G2\mEGFP_0_R1_P5_K1_Ch2-Ch1.zen
280	6.038533e-03	9.757296e-04	6.157100e-03	20150417_STAG1gfpch8_G2G1\MitoSys2\Calibration\mEGFPC1_G2\mEGFP_0_R1_P5_K1_Ch2-Ch1.zen
300	5.954757e-03	6.144213e-04	5.942500e-03	20150417_STAG1gfpch8_G2G1\MitoSys2\Calibration\mEGFPC1_G2\mEGFP_0_R1_P5_K1_Ch2-Ch1.zen
340	5.654041e-03	5.232582e-04	5.561900e-03	20150417_STAG1gfpch8_G2G1\MitoSys2\Calibration\mEGFPC1_G2\mEGFP_0_R1_P5_K1_Ch2-Ch1.zen
380	5.290362e-03	5.969993e-04	5.234000e-03	20150417_STAG1gfpch8_G2G1\MitoSys2\Calibration\mEGFPC1_G2\mEGFP_0_R1_P5_K1_Ch2-Ch1.zen
420	5.011307e-03	6.484542e-04	4.947700e-03	20150417_STAG1gfpch8_G2G1\MitoSys2\Calibration\mEGFPC1_G2\mEGFP_0_R1_P5_K1_Ch2-Ch1.zen
460	4.738644e-03	5.188982e-04	4.695000e-03	20150417_STAG1gfpch8_G2G1\MitoSys2\Calibration\mEGFPC1_G2\mEGFP_0_R1_P5_K1_Ch2-Ch1.zen
500	4.431874e-03	6.201884e-04	4.469900e-03	20150417_STAG1gfpch8_G2G1\MitoSys2\Calibration\mEGFPC1_G2\mEGFP_0_R1_P5_K1_Ch2-Ch1.zen
540	4.225605e-03	7.279504e-04	4.267800e-03	20150417_STAG1gfpch8_G2G1\MitoSys2\Calibration\mEGFPC1_G2\mEGFP_0_R1_P5_K1_Ch2-Ch1.zen
580	4.029784e-03	4.547817e-04	4.085200e-03	20150417_STAG1gfpch8_G2G1\MitoSys2\Calibration\mEGFPC1_G2\mEGFP_0_R1_P5_K1_Ch2-Ch1.zen
620	3.944572e-03	6.160211e-04	3.919200e-03	20150417_STAG1gfpch8_G2G1\MitoSys2\Calibration\mEGFPC1_G2\mEGFP_0_R1_P5_K1_Ch2-Ch1.zen
660	3.644366e-03	5.325750e-04	3.767600e-03	20150417_STAG1gfpch8_G2G1\MitoSys2\Calibration\mEGFPC1_G2\mEGFP_0_R1_P5_K1_Ch2-Ch1.zen
700	3.692017e-03	4.928447e-04	3.628500e-03	20150417_STAG1gfpch8_G2G1\MitoSys2\Calibration\mEGFPC1_G2\mEGFP_0_R1_P5_K1_Ch2-Ch1.zen
780	3.424190e-03	4.804500e-04	3.381800e-03	20150417_STAG1gfpch8_G2G1\MitoSys2\Calibration\mEGFPC1_G2\mEGFP_0_R1_P5_K1_Ch2-Ch1.zen
860	3.164953e-03	5.913987e-04	3.169700e-03	20150417_STAG1gfpch8_G2G1\MitoSys2\Calibration\mEGFPC1_G2\mEGFP_0_R1_P5_K1_Ch2-Ch1.zen
940	2.911482e-03	5.285277e-04	2.985100e-03	20150417_STAG1gfpch8_G2G1\MitoSys2\Calibration\mEGFPC1_G2\mEGFP_0_R1_P5_K1_Ch2-Ch1.zen
1020	2.888367e-03	4.258839e-04	2.822900e-03	20150417_STAG1gfpch8_G2G1\MitoSys2\Calibration\mEGFPC1_G2\mEGFP_0_R1_P5_K1_Ch2-Ch1.zen
1100	2.732643e-03	4.844791e-04	2.679200e-03	20150417_STAG1gfpch8_G2G1\MitoSys2\Calibration\mEGFPC1_G2\mEGFP_0_R1_P5_K1_Ch2-Ch1.zen
1180	2.552446e-03	4.682477e-04	2.550900e-03	20150417_STAG1gfpch8_G2G1\MitoSys2\Calibration\mEGFPC1_G2\mEGFP_0_R1_P5_K1_Ch2-Ch1.zen
1260	2.420710e-03	5.144896e-04	2.435500e-03	20150417_STAG1gfpch8_G2G1\MitoSys2\Calibration\mEGFPC1_G2\mEGFP_0_R1_P5_K1_Ch2-Ch1.zen
1340	2.278756e-03	4.169678e-04	2.331100e-03	20150417_STAG1gfpch8_G2G1\MitoSys2\Calibration\mEGFPC1_G2\mEGFP_0_R1_P5_K1_Ch2-Ch1.zen
1420	2.156166e-03	6.292560e-04	2.236200e-03	20150417_STAG1gfpch8_G2G1\MitoSys2\Calibration\mEGFPC1_G2\mEGFP_0_R1_P5_K1_Ch2-Ch1.zen
1500	2.210932e-03	4.056123e-04	2.149500e-03	20150417_STAG1gfpch8_G2G1\MitoSys2\Calibration\mEGFPC1_G2\mEGFP_0_R1_P5_K1_Ch2-Ch1.zen
1660	2.035279e-03	4.142239e-04	1.996600e-03	20150417_STAG1gfpch8_G2G1\MitoSys2\Calibration\mEGFPC1_G2\mEGFP_0_R1_P5_K1_Ch2-Ch1.zen
1820	1.842949e-03	4.927940e-04	1.865800e-03	20150417_STAG1gfpch8_G2G1\MitoSys2\Calibration\mEGFPC1_G2\mEGFP_0_R1_P5_K1_Ch2-Ch1.zen
1980	1.707330e-03	4.640155e-04	1.752400e-03	20150417_STAG1gfpch8_G2G1\MitoSys2\Calibration\mEGFPC1_G2\mEGFP_0_R1_P5_K1_Ch2-Ch1.zen
2140	1.576563e-03	5.781953e-04	1.652900e-03	20150417_STAG1gfpch8_G2G1\MitoSys2\Calibration\mEGFPC1_G2\mEGFP_0_R1_P5_K1_Ch2-Ch1.zen
2300	1.574504e-03	6.044075e-04	1.564800e-03	20150417_STAG1gfpch8_G2G1\MitoSys2\Calibration\mEGFPC1_G2\mEGFP_0_R1_P5_K1_Ch2-Ch1.zen
2460	1.587302e-03	3.743960e-04	1.486100e-03	20150417_STAG1gfpch8_G2G1\MitoSys2\Calibration\mEGFPC1_G2\mEGFP_0_R1_P5_K1_Ch2-Ch1.zen
2620	1.374856e-03	3.886375e-04	1.415300e-03	20150417_STAG1gfpch8_G2G1\MitoSys2\Calibration\mEGFPC1_G2\mEGFP_0_R1_P5_K1_Ch2-Ch1.zen
2780	1.217771e-03	5.280100e-04	1.351200e-03	20150417_STAG1gfpch8_G2G1\MitoSys2\Calibration\mEGFPC1_G2\mEGFP_0_R1_P5_K1_Ch2-Ch1.zen
2940	1.081760e-03	4.701342e-04	1.292800e-03	20150417_STAG1gfpch8_G2G1\MitoSys2\Calibration\mEGFPC1_G2\mEGFP_0_R1_P5_K1_Ch2-Ch1.zen
3100	1.140054e-03	3.464219e-04	1.239200e-03	20150417_STAG1gfpch8_G2G1\MitoSys2\Calibration\mEGFPC1_G2\mEGFP_0_R1_P5_K1_Ch2-Ch1.zen
3420	1.145587e-03	3.741805e-04	1.144500e-03	20150417_STAG1gfpch8_G2G1\MitoSys2\Calibration\mEGFPC1_G2\mEGFP_0_R1_P5_K1_Ch2-Ch1.zen
3740	1.129876e-03	4.772505e-04	1.063000e-03	20150417_STAG1gfpch8_G2G1\MitoSys2\Calibration\mEGFPC1_G2\mEGFP_0_R1_P5_K1_Ch2-Ch1.zen
4060	1.030618e-03	3.762371e-04	9.920700e-04	20150417_STAG1gfpch8_G2G1\MitoSys2\Calibration\mEGFPC1_G2\mEGFP_0_R1_P5_K1_Ch2-Ch1.zen
4380	1.066018e-03	4.841016e-04	9.295600e-04	20150417_STAG1gfpch8_G2G1\MitoSys2\Calibration\mEGFPC1_G2\mEGFP_0_R1_P5_K1_Ch2-Ch1.zen
4700	9.435722e-04	4.714855e-04	8.740100e-04	20150417_STAG1gfpch8_G2G1\MitoSys2\Calibration\mEGFPC1_G2\mEGFP_0_R1_P5_K1_Ch2-Ch1.zen
5020	8.600425e-04	4.184505e-04	8.242500e-04	20150417_STAG1gfpch8_G2G1\MitoSys2\Calibration\mEGFPC1_G2\mEGFP_0_R1_P5_K1_Ch2-Ch1.zen
5340	7.751216e-04	3.931547e-04	7.794000e-04	20150417_STAG1gfpch8_G2G1\MitoSys2\Calibration\mEGFPC1_G2\mEGFP_0_R1_P5_K1_Ch2-Ch1.zen
5660	7.662495e-04	3.752765e-04	7.387300e-04	20150417_STAG1gfpch8_G2G1\MitoSys2\Calibration\mEGFPC1_G2\mEGFP_0_R1_P5_K1_Ch2-Ch1.zen
5980	8.132265e-04	2.912414e-04	7.016700e-04	20150417_STAG1gfpch8_G2G1\MitoSys2\Calibration\mEGFPC1_G2\mEGFP_0_R1_P5_K1_Ch2-Ch1.zen
6300	7.336450e-04	2.606616e-04	6.677600e-04	20150417_STAG1gfpch8_G2G1\MitoSys2\Calibration\mEGFPC1_G2\mEGFP_0_R1_P5_K1_Ch2-Ch1.zen
6940	6.510693e-04	2.858774e-04	6.078500e-04	20150417_STAG1gfpch8_G2G1\MitoSys2\Calibration\mEGFPC1_G2\mEGFP_0_R1_P5_K1_Ch2-Ch1.zen
7580	5.822309e-04	3.652008e-04	5.566100e-04	20150417_STAG1gfpch8_G2G1\MitoSys2\Calibration\mEGFPC1_G2\mEGFP_0_R1_P5_K1_Ch2-Ch1.zen
8220	5.686288e-04	4.438883e-04	5.122900e-04	20150417_STAG1gfpch8_G2G1\MitoSys2\Calibration\mEGFPC1_G2\mEGFP_0_R1_P5_K1_Ch2-Ch1.zen
8860	5.942234e-04	3.653184e-04	4.736000e-04	20150417_STAG1gfpch8_G2G1\MitoSys2\Calibration\mEGFPC1_G2\mEGFP_0_R1_P5_K1_Ch2-Ch1.zen
9500	5.712736e-04	3.866630e-04	4.395600e-04	20150417_STAG1gfpch8_G2G1\MitoSys2\Calibration\mEGFPC1_G2\mEGFP_0_R1_P5_K1_Ch2-Ch1.zen
10140	5.157799e-04	3.454418e-04	4.094000e-04	20150417_STAG1gfpch8_G2G1\MitoSys2\Calibration\mEGFPC1_G2\mEGFP_0_R1_P5_K1_Ch2-Ch1.zen
10780	4.839355e-04	3.807631e-04	3.825200e-04	20150417_STAG1gfpch8_G2G1\MitoSys2\Calibration\mEGFPC1_G2\mEGFP_0_R1_P5_K1_Ch2-Ch1.zen
11420	2.521334e-04	4.183878e-04	3.584300e-04	20150417_STAG1gfpch8_G2G1\MitoSys2\Calibration\mEGFPC1_G2\mEGFP_0_R1_P5_K1_Ch2-Ch1.zen
12060	1.799351e-04	4.019934e-04	3.367400e-04	20150417_STAG1gfpch8_G2G1\MitoSys2\Calibration\mEGFPC1_G2\mEGFP_0_R1_P5_K1_Ch2-Ch1.zen
12700	2.257162e-04	4.209434e-04	3.171200e-04	20150417_STAG1gfpch8_G2G1\MitoSys2\Calibration\mEGFPC1_G2\mEGFP_0_R1_P5_K1_Ch2-Ch1.zen
13980	2.300053e-04	4.408779e-04	2.830700e-04	20150417_STAG1gfpch8_G2G1\MitoSys2\Calibration\mEGFPC1_G2\mEGFP_0_R1_P5_K1_Ch2-Ch1.zen
15260	2.734786e-04	4.236222e-04	2.546000e-04	20150417_STAG1gfpch8_G2G1\MitoSys2\Calibration\mEGFPC1_G2\mEGFP_0_R1_P5_K1_Ch2-Ch1.zen
16540	2.024815e-04	4.082438e-04	2.305100e-04	20150417_STAG1gfpch8_G2G1\MitoSys2\Calibration\mEGFPC1_G2\mEGFP_0_R1_P5_K1_Ch2-Ch1.zen
17820	1.776075e-04	4.197905e-04	2.099100e-04	20150417_STAG1gfpch8_G2G1\MitoSys2\Calibration\mEGFPC1_G2\mEGFP_0_R1_P5_K1_Ch2-Ch1.zen
19100	1.703572e-04	4.204080e-04	1.921300e-04	20150417_STAG1gfpch8_G2G1\MitoSys2\Calibration\mEGFPC1_G2\mEGFP_0_R1_P5_K1_Ch2-Ch1.zen
20380	1.261050e-04	3.501812e-04	1.766700e-04	20150417_STAG1gfpch8_G2G1\MitoSys2\Calibration\mEGFPC1_G2\mEGFP_0_R1_P5_K1_Ch2-Ch1.zen
21660	1.352574e-04	3.365196e-04	1.631100e-04	20150417_STAG1gfpch8_G2G1\MitoSys2\Calibration\mEGFPC1_G2\mEGFP_0_R1_P5_K1_Ch2-Ch1.zen
22940	1.416219e-04	2.517452e-04	1.511600e-04	20150417_STAG1gfpch8_G2G1\MitoSys2\Calibration\mEGFPC1_G2\mEGFP_0_R1_P5_K1_Ch2-Ch1.zen
24220	1.580205e-04	3.646518e-04	1.405500e-04	20150417_STAG1gfpch8_G2G1\MitoSys2\Calibration\mEGFPC1_G2\mEGFP_0_R1_P5_K1_Ch2-Ch1.zen
25500	1.616491e-04	2.878066e-04	1.310900e-04	20150417_STAG1gfpch8_G2G1\MitoSys2\Calibration\mEGFPC1_G2\mEGFP_0_R1_P5_K1_Ch2-Ch1.zen
28060	1.101394e-04	2.164093e-04	1.149700e-04	20150417_STAG1gfpch8_G2G1\MitoSys2\Calibration\mEGFPC1_G2\mEGFP_0_R1_P5_K1_Ch2-Ch1.zen
30620	1.410450e-04	2.085196e-04	1.018000e-04	20150417_STAG1gfpch8_G2G1\MitoSys2\Calibration\mEGFPC1_G2\mEGFP_0_R1_P5_K1_Ch2-Ch1.zen
33180	5.093878e-05	2.912413e-04	9.087500e-05	20150417_STAG1gfpch8_G2G1\MitoSys2\Calibration\mEGFPC1_G2\mEGFP_0_R1_P5_K1_Ch2-Ch1.zen
35740	-9.839945e-06	2.553950e-04	8.170400e-05	20150417_STAG1gfpch8_G2G1\MitoSys2\Calibration\mEGFPC1_G2\mEGFP_0_R1_P5_K1_Ch2-Ch1.zen
38300	-1.947183e-05	2.945025e-04	7.391700e-05	20150417_STAG1gfpch8_G2G1\MitoSys2\Calibration\mEGFPC1_G2\mEGFP_0_R1_P5_K1_Ch2-Ch1.zen
40860	1.415670e-06	2.619637e-04	6.724300e-05	20150417_STAG1gfpch8_G2G1\MitoSys2\Calibration\mEGFPC1_G2\mEGFP_0_R1_P5_K1_Ch2-Ch1.zen
43420	-3.467287e-05	2.507621e-04	6.147200e-05	20150417_STAG1gfpch8_G2G1\MitoSys2\Calibration\mEGFPC1_G2\mEGFP_0_R1_P5_K1_Ch2-Ch1.zen
45980	1.542130e-05	2.327530e-04	5.644500e-05	20150417_STAG1gfpch8_G2G1\MitoSys2\Calibration\mEGFPC1_G2\mEGFP_0_R1_P5_K1_Ch2-Ch1.zen
48540	5.374974e-05	2.474051e-04	5.203600e-05	20150417_STAG1gfpch8_G2G1\MitoSys2\Calibration\mEGFPC1_G2\mEGFP_0_R1_P5_K1_Ch2-Ch1.zen
51100	6.416742e-05	2.337696e-04	4.814400e-05	20150417_STAG1gfpch8_G2G1\MitoSys2\Calibration\mEGFPC1_G2\mEGFP_0_R1_P5_K1_Ch2-Ch1.zen
56220	7.719952e-07	2.571517e-04	4.161100e-05	20150417_STAG1gfpch8_G2G1\MitoSys2\Calibration\mEGFPC1_G2\mEGFP_0_R1_P5_K1_Ch2-Ch1.zen
61340	2.918474e-05	3.166381e-04	3.636600e-05	20150417_STAG1gfpch8_G2G1\MitoSys2\Calibration\mEGFPC1_G2\mEGFP_0_R1_P5_K1_Ch2-Ch1.zen
66460	1.470175e-05	2.722767e-04	3.208600e-05	20150417_STAG1gfpch8_G2G1\MitoSys2\Calibration\mEGFPC1_G2\mEGFP_0_R1_P5_K1_Ch2-Ch1.zen
71580	-2.610209e-06	2.716759e-04	2.854300e-05	20150417_STAG1gfpch8_G2G1\MitoSys2\Calibration\mEGFPC1_G2\mEGFP_0_R1_P5_K1_Ch2-Ch1.zen
76700	-3.317244e-05	2.253199e-04	2.557500e-05	20150417_STAG1gfpch8_G2G1\MitoSys2\Calibration\mEGFPC1_G2\mEGFP_0_R1_P5_K1_Ch2-Ch1.zen
81820	2.769613e-05	2.320194e-04	2.306200e-05	20150417_STAG1gfpch8_G2G1\MitoSys2\Calibration\mEGFPC1_G2\mEGFP_0_R1_P5_K1_Ch2-Ch1.zen
86940	-1.468219e-05	2.835044e-04	2.091300e-05	20150417_STAG1gfpch8_G2G1\MitoSys2\Calibration\mEGFPC1_G2\mEGFP_0_R1_P5_K1_Ch2-Ch1.zen
92060	2.371144e-05	2.320555e-04	1.906000e-05	20150417_STAG1gfpch8_G2G1\MitoSys2\Calibration\mEGFPC1_G2\mEGFP_0_R1_P5_K1_Ch2-Ch1.zen
97180	6.217376e-05	2.746862e-04	1.745100e-05	20150417_STAG1gfpch8_G2G1\MitoSys2\Calibration\mEGFPC1_G2\mEGFP_0_R1_P5_K1_Ch2-Ch1.zen
102300	-5.352228e-06	2.192003e-04	1.604400e-05	20150417_STAG1gfpch8_G2G1\MitoSys2\Calibration\mEGFPC1_G2\mEGFP_0_R1_P5_K1_Ch2-Ch1.zen
112540	4.890095e-05	1.861301e-04	1.371100e-05	20150417_STAG1gfpch8_G2G1\MitoSys2\Calibration\mEGFPC1_G2\mEGFP_0_R1_P5_K1_Ch2-Ch1.zen
122780	4.568617e-05	2.029066e-04	1.186700e-05	20150417_STAG1gfpch8_G2G1\MitoSys2\Calibration\mEGFPC1_G2\mEGFP_0_R1_P5_K1_Ch2-Ch1.zen
133020	7.471104e-05	2.225871e-04	1.038200e-05	20150417_STAG1gfpch8_G2G1\MitoSys2\Calibration\mEGFPC1_G2\mEGFP_0_R1_P5_K1_Ch2-Ch1.zen
143260	7.296013e-05	2.539309e-04	9.168000e-06	20150417_STAG1gfpch8_G2G1\MitoSys2\Calibration\mEGFPC1_G2\mEGFP_0_R1_P5_K1_Ch2-Ch1.zen
153500	3.863762e-05	2.110626e-04	8.162000e-06	20150417_STAG1gfpch8_G2G1\MitoSys2\Calibration\mEGFPC1_G2\mEGFP_0_R1_P5_K1_Ch2-Ch1.zen
163740	-1.988718e-05	2.580484e-04	7.318500e-06	20150417_STAG1gfpch8_G2G1\MitoSys2\Calibration\mEGFPC1_G2\mEGFP_0_R1_P5_K1_Ch2-Ch1.zen
173980	-3.441173e-05	2.286841e-04	6.603800e-06	20150417_STAG1gfpch8_G2G1\MitoSys2\Calibration\mEGFPC1_G2\mEGFP_0_R1_P5_K1_Ch2-Ch1.zen
184220	-2.508792e-06	2.495364e-04	5.992800e-06	20150417_STAG1gfpch8_G2G1\MitoSys2\Calibration\mEGFPC1_G2\mEGFP_0_R1_P5_K1_Ch2-Ch1.zen
194460	-2.193025e-05	1.963238e-04	5.465900e-06	20150417_STAG1gfpch8_G2G1\MitoSys2\Calibration\mEGFPC1_G2\mEGFP_0_R1_P5_K1_Ch2-Ch1.zen
204700	-4.392579e-05	1.750014e-04	5.008200e-06	20150417_STAG1gfpch8_G2G1\MitoSys2\Calibration\mEGFPC1_G2\mEGFP_0_R1_P5_K1_Ch2-Ch1.zen
225180	-6.578964e-05	2.434845e-04	4.255900e-06	20150417_STAG1gfpch8_G2G1\MitoSys2\Calibration\mEGFPC1_G2\mEGFP_0_R1_P5_K1_Ch2-Ch1.zen
245660	2.536172e-05	1.973532e-04	3.667200e-06	20150417_STAG1gfpch8_G2G1\MitoSys2\Calibration\mEGFPC1_G2\mEGFP_0_R1_P5_K1_Ch2-Ch1.zen
266140	4.945937e-05	1.870830e-04	3.197400e-06	20150417_STAG1gfpch8_G2G1\MitoSys2\Calibration\mEGFPC1_G2\mEGFP_0_R1_P5_K1_Ch2-Ch1.zen
286620	-6.374493e-06	1.983673e-04	2.815900e-06	20150417_STAG1gfpch8_G2G1\MitoSys2\Calibration\mEGFPC1_G2\mEGFP_0_R1_P5_K1_Ch2-Ch1.zen
307100	-6.090604e-05	2.242558e-04	2.501800e-06	20150417_STAG1gfpch8_G2G1\MitoSys2\Calibration\mEGFPC1_G2\mEGFP_0_R1_P5_K1_Ch2-Ch1.zen
327580	-4.186864e-05	2.008713e-04	2.239700e-06	20150417_STAG1gfpch8_G2G1\MitoSys2\Calibration\mEGFPC1_G2\mEGFP_0_R1_P5_K1_Ch2-Ch1.zen
348060	-1.191711e-04	2.305930e-04	2.018600e-06	20150417_STAG1gfpch8_G2G1\MitoSys2\Calibration\mEGFPC1_G2\mEGFP_0_R1_P5_K1_Ch2-Ch1.zen
368540	-1.759601e-05	2.474005e-04	1.830300e-06	20150417_STAG1gfpch8_G2G1\MitoSys2\Calibration\mEGFPC1_G2\mEGFP_0_R1_P5_K1_Ch2-Ch1.zen
389020	1.595239e-05	1.869548e-04	1.668400e-06	20150417_STAG1gfpch8_G2G1\MitoSys2\Calibration\mEGFPC1_G2\mEGFP_0_R1_P5_K1_Ch2-Ch1.zen
409500	5.583300e-06	1.166650e-04	1.528100e-06	20150417_STAG1gfpch8_G2G1\MitoSys2\Calibration\mEGFPC1_G2\mEGFP_0_R1_P5_K1_Ch2-Ch1.zen
450460	2.409721e-05	1.526988e-04	1.298200e-06	20150417_STAG1gfpch8_G2G1\MitoSys2\Calibration\mEGFPC1_G2\mEGFP_0_R1_P5_K1_Ch2-Ch1.zen
491420	-2.801610e-05	1.773654e-04	1.119000e-06	20150417_STAG1gfpch8_G2G1\MitoSys2\Calibration\mEGFPC1_G2\mEGFP_0_R1_P5_K1_Ch2-Ch1.zen
532380	-2.608291e-05	1.301168e-04	9.761800e-07	20150417_STAG1gfpch8_G2G1\MitoSys2\Calibration\mEGFPC1_G2\mEGFP_0_R1_P5_K1_Ch2-Ch1.zen
573340	-2.968293e-05	8.823476e-05	8.604600e-07	20150417_STAG1gfpch8_G2G1\MitoSys2\Calibration\mEGFPC1_G2\mEGFP_0_R1_P5_K1_Ch2-Ch1.zen
614300	-9.192078e-06	1.814614e-04	7.652300e-07	20150417_STAG1gfpch8_G2G1\MitoSys2\Calibration\mEGFPC1_G2\mEGFP_0_R1_P5_K1_Ch2-Ch1.zen
655260	-6.378582e-05	1.481055e-04	6.858400e-07	20150417_STAG1gfpch8_G2G1\MitoSys2\Calibration\mEGFPC1_G2\mEGFP_0_R1_P5_K1_Ch2-Ch1.zen
696220	-3.683149e-05	1.526762e-04	6.188700e-07	20150417_STAG1gfpch8_G2G1\MitoSys2\Calibration\mEGFPC1_G2\mEGFP_0_R1_P5_K1_Ch2-Ch1.zen
737180	-3.071635e-05	1.506396e-04	5.618200e-07	20150417_STAG1gfpch8_G2G1\MitoSys2\Calibration\mEGFPC1_G2\mEGFP_0_R1_P5_K1_Ch2-Ch1.zen
778140	-6.373422e-05	1.487942e-04	5.127800e-07	20150417_STAG1gfpch8_G2G1\MitoSys2\Calibration\mEGFPC1_G2\mEGFP_0_R1_P5_K1_Ch2-Ch1.zen
819100	-9.355236e-06	1.039039e-04	4.702700e-07	20150417_STAG1gfpch8_G2G1\MitoSys2\Calibration\mEGFPC1_G2\mEGFP_0_R1_P5_K1_Ch2-Ch1.zen
901020	-2.475280e-05	1.417910e-04	4.005500e-07	20150417_STAG1gfpch8_G2G1\MitoSys2\Calibration\mEGFPC1_G2\mEGFP_0_R1_P5_K1_Ch2-Ch1.zen
982940	2.023890e-05	1.153498e-04	3.461000e-07	20150417_STAG1gfpch8_G2G1\MitoSys2\Calibration\mEGFPC1_G2\mEGFP_0_R1_P5_K1_Ch2-Ch1.zen
1064860	-1.216166e-05	1.692329e-04	3.026700e-07	20150417_STAG1gfpch8_G2G1\MitoSys2\Calibration\mEGFPC1_G2\mEGFP_0_R1_P5_K1_Ch2-Ch1.zen
1146780	-7.488022e-05	9.184670e-05	2.674100e-07	20150417_STAG1gfpch8_G2G1\MitoSys2\Calibration\mEGFPC1_G2\mEGFP_0_R1_P5_K1_Ch2-Ch1.zen
1228700	-4.533034e-05	1.444175e-04	2.383400e-07	20150417_STAG1gfpch8_G2G1\MitoSys2\Calibration\mEGFPC1_G2\mEGFP_0_R1_P5_K1_Ch2-Ch1.zen
1310620	3.927461e-05	1.176064e-04	2.140700e-07	20150417_STAG1gfpch8_G2G1\MitoSys2\Calibration\mEGFPC1_G2\mEGFP_0_R1_P5_K1_Ch2-Ch1.zen
1392540	-1.758074e-05	1.086706e-04	1.935600e-07	20150417_STAG1gfpch8_G2G1\MitoSys2\Calibration\mEGFPC1_G2\mEGFP_0_R1_P5_K1_Ch2-Ch1.zen
1474460	-9.038529e-07	1.403785e-04	1.760500e-07	20150417_STAG1gfpch8_G2G1\MitoSys2\Calibration\mEGFPC1_G2\mEGFP_0_R1_P5_K1_Ch2-Ch1.zen
1556380	2.206257e-05	1.413526e-04	1.609800e-07	20150417_STAG1gfpch8_G2G1\MitoSys2\Calibration\mEGFPC1_G2\mEGFP_0_R1_P5_K1_Ch2-Ch1.zen
10	2.333712e-02	2.289572e-03	2.302400e-02	20150417_STAG1gfpch8_G2G1\MitoSys2\Calibration\mEGFPC1_G2\mEGFP_1_R1_P3_K1_Ch2-Ch1.zen
20	2.202752e-02	2.121280e-03	2.199900e-02	20150417_STAG1gfpch8_G2G1\MitoSys2\Calibration\mEGFPC1_G2\mEGFP_1_R1_P3_K1_Ch2-Ch1.zen
30	2.069166e-02	1.784536e-03	2.105500e-02	20150417_STAG1gfpch8_G2G1\MitoSys2\Calibration\mEGFPC1_G2\mEGFP_1_R1_P3_K1_Ch2-Ch1.zen
40	2.008567e-02	2.265143e-03	2.018600e-02	20150417_STAG1gfpch8_G2G1\MitoSys2\Calibration\mEGFPC1_G2\mEGFP_1_R1_P3_K1_Ch2-Ch1.zen
50	1.980139e-02	2.464464e-03	1.938600e-02	20150417_STAG1gfpch8_G2G1\MitoSys2\Calibration\mEGFPC1_G2\mEGFP_1_R1_P3_K1_Ch2-Ch1.zen
60	1.813569e-02	1.823553e-03	1.864800e-02	20150417_STAG1gfpch8_G2G1\MitoSys2\Calibration\mEGFPC1_G2\mEGFP_1_R1_P3_K1_Ch2-Ch1.zen
70	1.820254e-02	2.465728e-03	1.796800e-02	20150417_STAG1gfpch8_G2G1\MitoSys2\Calibration\mEGFPC1_G2\mEGFP_1_R1_P3_K1_Ch2-Ch1.zen
80	1.696620e-02	1.752687e-03	1.733800e-02	20150417_STAG1gfpch8_G2G1\MitoSys2\Calibration\mEGFPC1_G2\mEGFP_1_R1_P3_K1_Ch2-Ch1.zen
90	1.660315e-02	2.329412e-03	1.675300e-02	20150417_STAG1gfpch8_G2G1\MitoSys2\Calibration\mEGFPC1_G2\mEGFP_1_R1_P3_K1_Ch2-Ch1.zen
100	1.669082e-02	1.613572e-03	1.621100e-02	20150417_STAG1gfpch8_G2G1\MitoSys2\Calibration\mEGFPC1_G2\mEGFP_1_R1_P3_K1_Ch2-Ch1.zen
120	1.520293e-02	1.334477e-03	1.523300e-02	20150417_STAG1gfpch8_G2G1\MitoSys2\Calibration\mEGFPC1_G2\mEGFP_1_R1_P3_K1_Ch2-Ch1.zen
140	1.423255e-02	1.502932e-03	1.437900e-02	20150417_STAG1gfpch8_G2G1\MitoSys2\Calibration\mEGFPC1_G2\mEGFP_1_R1_P3_K1_Ch2-Ch1.zen
160	1.364547e-02	1.709569e-03	1.362600e-02	20150417_STAG1gfpch8_G2G1\MitoSys2\Calibration\mEGFPC1_G2\mEGFP_1_R1_P3_K1_Ch2-Ch1.zen
180	1.349403e-02	1.718758e-03	1.295700e-02	20150417_STAG1gfpch8_G2G1\MitoSys2\Calibration\mEGFPC1_G2\mEGFP_1_R1_P3_K1_Ch2-Ch1.zen
200	1.259196e-02	1.904310e-03	1.235900e-02	20150417_STAG1gfpch8_G2G1\MitoSys2\Calibration\mEGFPC1_G2\mEGFP_1_R1_P3_K1_Ch2-Ch1.zen
220	1.181773e-02	1.756525e-03	1.182000e-02	20150417_STAG1gfpch8_G2G1\MitoSys2\Calibration\mEGFPC1_G2\mEGFP_1_R1_P3_K1_Ch2-Ch1.zen
240	1.150306e-02	1.643381e-03	1.133200e-02	20150417_STAG1gfpch8_G2G1\MitoSys2\Calibration\mEGFPC1_G2\mEGFP_1_R1_P3_K1_Ch2-Ch1.zen
260	1.102332e-02	1.857232e-03	1.088800e-02	20150417_STAG1gfpch8_G2G1\MitoSys2\Calibration\mEGFPC1_G2\mEGFP_1_R1_P3_K1_Ch2-Ch1.zen
280	9.499060e-03	1.385300e-03	1.048100e-02	20150417_STAG1gfpch8_G2G1\MitoSys2\Calibration\mEGFPC1_G2\mEGFP_1_R1_P3_K1_Ch2-Ch1.zen
300	1.007557e-02	1.197242e-03	1.010600e-02	20150417_STAG1gfpch8_G2G1\MitoSys2\Calibration\mEGFPC1_G2\mEGFP_1_R1_P3_K1_Ch2-Ch1.zen
340	9.335683e-03	1.269922e-03	9.439700e-03	20150417_STAG1gfpch8_G2G1\MitoSys2\Calibration\mEGFPC1_G2\mEGFP_1_R1_P3_K1_Ch2-Ch1.zen
380	9.202566e-03	1.260295e-03	8.862500e-03	20150417_STAG1gfpch8_G2G1\MitoSys2\Calibration\mEGFPC1_G2\mEGFP_1_R1_P3_K1_Ch2-Ch1.zen
420	8.107645e-03	1.350774e-03	8.356600e-03	20150417_STAG1gfpch8_G2G1\MitoSys2\Calibration\mEGFPC1_G2\mEGFP_1_R1_P3_K1_Ch2-Ch1.zen
460	7.460441e-03	9.680465e-04	7.908700e-03	20150417_STAG1gfpch8_G2G1\MitoSys2\Calibration\mEGFPC1_G2\mEGFP_1_R1_P3_K1_Ch2-Ch1.zen
500	7.764276e-03	1.425054e-03	7.508900e-03	20150417_STAG1gfpch8_G2G1\MitoSys2\Calibration\mEGFPC1_G2\mEGFP_1_R1_P3_K1_Ch2-Ch1.zen
540	7.462540e-03	1.322807e-03	7.149300e-03	20150417_STAG1gfpch8_G2G1\MitoSys2\Calibration\mEGFPC1_G2\mEGFP_1_R1_P3_K1_Ch2-Ch1.zen
580	6.662802e-03	1.555923e-03	6.823900e-03	20150417_STAG1gfpch8_G2G1\MitoSys2\Calibration\mEGFPC1_G2\mEGFP_1_R1_P3_K1_Ch2-Ch1.zen
620	6.828428e-03	1.480389e-03	6.527900e-03	20150417_STAG1gfpch8_G2G1\MitoSys2\Calibration\mEGFPC1_G2\mEGFP_1_R1_P3_K1_Ch2-Ch1.zen
660	6.279656e-03	1.172374e-03	6.257400e-03	20150417_STAG1gfpch8_G2G1\MitoSys2\Calibration\mEGFPC1_G2\mEGFP_1_R1_P3_K1_Ch2-Ch1.zen
700	6.031019e-03	9.896027e-04	6.009200e-03	20150417_STAG1gfpch8_G2G1\MitoSys2\Calibration\mEGFPC1_G2\mEGFP_1_R1_P3_K1_Ch2-Ch1.zen
780	5.298643e-03	1.299302e-03	5.569200e-03	20150417_STAG1gfpch8_G2G1\MitoSys2\Calibration\mEGFPC1_G2\mEGFP_1_R1_P3_K1_Ch2-Ch1.zen
860	5.152694e-03	9.945726e-04	5.191300e-03	20150417_STAG1gfpch8_G2G1\MitoSys2\Calibration\mEGFPC1_G2\mEGFP_1_R1_P3_K1_Ch2-Ch1.zen
940	5.280777e-03	1.241457e-03	4.863100e-03	20150417_STAG1gfpch8_G2G1\MitoSys2\Calibration\mEGFPC1_G2\mEGFP_1_R1_P3_K1_Ch2-Ch1.zen
1020	4.501191e-03	1.077344e-03	4.575500e-03	20150417_STAG1gfpch8_G2G1\MitoSys2\Calibration\mEGFPC1_G2\mEGFP_1_R1_P3_K1_Ch2-Ch1.zen
1100	4.436000e-03	1.017005e-03	4.321300e-03	20150417_STAG1gfpch8_G2G1\MitoSys2\Calibration\mEGFPC1_G2\mEGFP_1_R1_P3_K1_Ch2-Ch1.zen
1180	4.278028e-03	1.044114e-03	4.095100e-03	20150417_STAG1gfpch8_G2G1\MitoSys2\Calibration\mEGFPC1_G2\mEGFP_1_R1_P3_K1_Ch2-Ch1.zen
1260	3.832197e-03	1.262815e-03	3.892500e-03	20150417_STAG1gfpch8_G2G1\MitoSys2\Calibration\mEGFPC1_G2\mEGFP_1_R1_P3_K1_Ch2-Ch1.zen
1340	3.685804e-03	1.241280e-03	3.710100e-03	20150417_STAG1gfpch8_G2G1\MitoSys2\Calibration\mEGFPC1_G2\mEGFP_1_R1_P3_K1_Ch2-Ch1.zen
1420	3.386820e-03	1.140689e-03	3.544900e-03	20150417_STAG1gfpch8_G2G1\MitoSys2\Calibration\mEGFPC1_G2\mEGFP_1_R1_P3_K1_Ch2-Ch1.zen
1500	3.217494e-03	1.162967e-03	3.394600e-03	20150417_STAG1gfpch8_G2G1\MitoSys2\Calibration\mEGFPC1_G2\mEGFP_1_R1_P3_K1_Ch2-Ch1.zen
1660	3.247525e-03	1.056955e-03	3.131500e-03	20150417_STAG1gfpch8_G2G1\MitoSys2\Calibration\mEGFPC1_G2\mEGFP_1_R1_P3_K1_Ch2-Ch1.zen
1820	2.887645e-03	1.171170e-03	2.908600e-03	20150417_STAG1gfpch8_G2G1\MitoSys2\Calibration\mEGFPC1_G2\mEGFP_1_R1_P3_K1_Ch2-Ch1.zen
1980	2.732186e-03	1.315471e-03	2.717500e-03	20150417_STAG1gfpch8_G2G1\MitoSys2\Calibration\mEGFPC1_G2\mEGFP_1_R1_P3_K1_Ch2-Ch1.zen
2140	2.680948e-03	1.045398e-03	2.551600e-03	20150417_STAG1gfpch8_G2G1\MitoSys2\Calibration\mEGFPC1_G2\mEGFP_1_R1_P3_K1_Ch2-Ch1.zen
2300	2.562318e-03	1.014972e-03	2.406300e-03	20150417_STAG1gfpch8_G2G1\MitoSys2\Calibration\mEGFPC1_G2\mEGFP_1_R1_P3_K1_Ch2-Ch1.zen
2460	2.156404e-03	9.641632e-04	2.278000e-03	20150417_STAG1gfpch8_G2G1\MitoSys2\Calibration\mEGFPC1_G2\mEGFP_1_R1_P3_K1_Ch2-Ch1.zen
2620	2.015297e-03	8.617188e-04	2.163800e-03	20150417_STAG1gfpch8_G2G1\MitoSys2\Calibration\mEGFPC1_G2\mEGFP_1_R1_P3_K1_Ch2-Ch1.zen
2780	1.929368e-03	8.979487e-04	2.061400e-03	20150417_STAG1gfpch8_G2G1\MitoSys2\Calibration\mEGFPC1_G2\mEGFP_1_R1_P3_K1_Ch2-Ch1.zen
2940	1.783787e-03	1.123100e-03	1.969200e-03	20150417_STAG1gfpch8_G2G1\MitoSys2\Calibration\mEGFPC1_G2\mEGFP_1_R1_P3_K1_Ch2-Ch1.zen
3100	1.814772e-03	9.428139e-04	1.885500e-03	20150417_STAG1gfpch8_G2G1\MitoSys2\Calibration\mEGFPC1_G2\mEGFP_1_R1_P3_K1_Ch2-Ch1.zen
3420	1.660238e-03	1.062325e-03	1.739600e-03	20150417_STAG1gfpch8_G2G1\MitoSys2\Calibration\mEGFPC1_G2\mEGFP_1_R1_P3_K1_Ch2-Ch1.zen
3740	1.509513e-03	8.409743e-04	1.616400e-03	20150417_STAG1gfpch8_G2G1\MitoSys2\Calibration\mEGFPC1_G2\mEGFP_1_R1_P3_K1_Ch2-Ch1.zen
4060	1.601782e-03	6.581342e-04	1.510800e-03	20150417_STAG1gfpch8_G2G1\MitoSys2\Calibration\mEGFPC1_G2\mEGFP_1_R1_P3_K1_Ch2-Ch1.zen
4380	1.205823e-03	8.162925e-04	1.419200e-03	20150417_STAG1gfpch8_G2G1\MitoSys2\Calibration\mEGFPC1_G2\mEGFP_1_R1_P3_K1_Ch2-Ch1.zen
4700	1.352368e-03	5.604586e-04	1.338900e-03	20150417_STAG1gfpch8_G2G1\MitoSys2\Calibration\mEGFPC1_G2\mEGFP_1_R1_P3_K1_Ch2-Ch1.zen
5020	1.459377e-03	6.749969e-04	1.267800e-03	20150417_STAG1gfpch8_G2G1\MitoSys2\Calibration\mEGFPC1_G2\mEGFP_1_R1_P3_K1_Ch2-Ch1.zen
5340	1.331946e-03	9.385241e-04	1.204300e-03	20150417_STAG1gfpch8_G2G1\MitoSys2\Calibration\mEGFPC1_G2\mEGFP_1_R1_P3_K1_Ch2-Ch1.zen
5660	1.218086e-03	1.001099e-03	1.147200e-03	20150417_STAG1gfpch8_G2G1\MitoSys2\Calibration\mEGFPC1_G2\mEGFP_1_R1_P3_K1_Ch2-Ch1.zen
5980	1.224071e-03	9.950290e-04	1.095500e-03	20150417_STAG1gfpch8_G2G1\MitoSys2\Calibration\mEGFPC1_G2\mEGFP_1_R1_P3_K1_Ch2-Ch1.zen
6300	1.026247e-03	8.649515e-04	1.048500e-03	20150417_STAG1gfpch8_G2G1\MitoSys2\Calibration\mEGFPC1_G2\mEGFP_1_R1_P3_K1_Ch2-Ch1.zen
6940	9.595630e-04	7.550003e-04	9.658200e-04	20150417_STAG1gfpch8_G2G1\MitoSys2\Calibration\mEGFPC1_G2\mEGFP_1_R1_P3_K1_Ch2-Ch1.zen
7580	8.764912e-04	8.315349e-04	8.953600e-04	20150417_STAG1gfpch8_G2G1\MitoSys2\Calibration\mEGFPC1_G2\mEGFP_1_R1_P3_K1_Ch2-Ch1.zen
8220	8.808420e-04	8.255234e-04	8.344200e-04	20150417_STAG1gfpch8_G2G1\MitoSys2\Calibration\mEGFPC1_G2\mEGFP_1_R1_P3_K1_Ch2-Ch1.zen
8860	8.687112e-04	8.129931e-04	7.810700e-04	20150417_STAG1gfpch8_G2G1\MitoSys2\Calibration\mEGFPC1_G2\mEGFP_1_R1_P3_K1_Ch2-Ch1.zen
9500	7.877794e-04	6.046983e-04	7.338800e-04	20150417_STAG1gfpch8_G2G1\MitoSys2\Calibration\mEGFPC1_G2\mEGFP_1_R1_P3_K1_Ch2-Ch1.zen
10140	7.497396e-04	7.332907e-04	6.917700e-04	20150417_STAG1gfpch8_G2G1\MitoSys2\Calibration\mEGFPC1_G2\mEGFP_1_R1_P3_K1_Ch2-Ch1.zen
10780	6.924333e-04	6.535258e-04	6.539300e-04	20150417_STAG1gfpch8_G2G1\MitoSys2\Calibration\mEGFPC1_G2\mEGFP_1_R1_P3_K1_Ch2-Ch1.zen
11420	6.231032e-04	6.399938e-04	6.197000e-04	20150417_STAG1gfpch8_G2G1\MitoSys2\Calibration\mEGFPC1_G2\mEGFP_1_R1_P3_K1_Ch2-Ch1.zen
12060	6.294206e-04	7.275981e-04	5.885700e-04	20150417_STAG1gfpch8_G2G1\MitoSys2\Calibration\mEGFPC1_G2\mEGFP_1_R1_P3_K1_Ch2-Ch1.zen
12700	5.403085e-04	5.859824e-04	5.601100e-04	20150417_STAG1gfpch8_G2G1\MitoSys2\Calibration\mEGFPC1_G2\mEGFP_1_R1_P3_K1_Ch2-Ch1.zen
13980	5.407818e-04	6.085486e-04	5.099300e-04	20150417_STAG1gfpch8_G2G1\MitoSys2\Calibration\mEGFPC1_G2\mEGFP_1_R1_P3_K1_Ch2-Ch1.zen
15260	3.711360e-04	6.750118e-04	4.670500e-04	20150417_STAG1gfpch8_G2G1\MitoSys2\Calibration\mEGFPC1_G2\mEGFP_1_R1_P3_K1_Ch2-Ch1.zen
16540	5.243926e-04	6.685625e-04	4.299800e-04	20150417_STAG1gfpch8_G2G1\MitoSys2\Calibration\mEGFPC1_G2\mEGFP_1_R1_P3_K1_Ch2-Ch1.zen
17820	4.147557e-04	7.231196e-04	3.976200e-04	20150417_STAG1gfpch8_G2G1\MitoSys2\Calibration\mEGFPC1_G2\mEGFP_1_R1_P3_K1_Ch2-Ch1.zen
19100	3.760902e-04	6.650016e-04	3.691300e-04	20150417_STAG1gfpch8_G2G1\MitoSys2\Calibration\mEGFPC1_G2\mEGFP_1_R1_P3_K1_Ch2-Ch1.zen
20380	1.821548e-04	7.758005e-04	3.438700e-04	20150417_STAG1gfpch8_G2G1\MitoSys2\Calibration\mEGFPC1_G2\mEGFP_1_R1_P3_K1_Ch2-Ch1.zen
21660	1.243977e-04	6.972431e-04	3.213500e-04	20150417_STAG1gfpch8_G2G1\MitoSys2\Calibration\mEGFPC1_G2\mEGFP_1_R1_P3_K1_Ch2-Ch1.zen
22940	2.662860e-04	7.751353e-04	3.011500e-04	20150417_STAG1gfpch8_G2G1\MitoSys2\Calibration\mEGFPC1_G2\mEGFP_1_R1_P3_K1_Ch2-Ch1.zen
24220	2.481643e-04	7.202039e-04	2.829400e-04	20150417_STAG1gfpch8_G2G1\MitoSys2\Calibration\mEGFPC1_G2\mEGFP_1_R1_P3_K1_Ch2-Ch1.zen
25500	2.994097e-04	7.213648e-04	2.664600e-04	20150417_STAG1gfpch8_G2G1\MitoSys2\Calibration\mEGFPC1_G2\mEGFP_1_R1_P3_K1_Ch2-Ch1.zen
28060	2.371098e-04	7.070062e-04	2.378300e-04	20150417_STAG1gfpch8_G2G1\MitoSys2\Calibration\mEGFPC1_G2\mEGFP_1_R1_P3_K1_Ch2-Ch1.zen
30620	3.676195e-04	7.852858e-04	2.138700e-04	20150417_STAG1gfpch8_G2G1\MitoSys2\Calibration\mEGFPC1_G2\mEGFP_1_R1_P3_K1_Ch2-Ch1.zen
33180	3.605121e-04	4.935647e-04	1.935700e-04	20150417_STAG1gfpch8_G2G1\MitoSys2\Calibration\mEGFPC1_G2\mEGFP_1_R1_P3_K1_Ch2-Ch1.zen
35740	1.688827e-04	4.927531e-04	1.761900e-04	20150417_STAG1gfpch8_G2G1\MitoSys2\Calibration\mEGFPC1_G2\mEGFP_1_R1_P3_K1_Ch2-Ch1.zen
38300	1.408182e-04	4.983481e-04	1.611900e-04	20150417_STAG1gfpch8_G2G1\MitoSys2\Calibration\mEGFPC1_G2\mEGFP_1_R1_P3_K1_Ch2-Ch1.zen
40860	7.091689e-05	3.993899e-04	1.481300e-04	20150417_STAG1gfpch8_G2G1\MitoSys2\Calibration\mEGFPC1_G2\mEGFP_1_R1_P3_K1_Ch2-Ch1.zen
43420	-5.630186e-05	5.279964e-04	1.366800e-04	20150417_STAG1gfpch8_G2G1\MitoSys2\Calibration\mEGFPC1_G2\mEGFP_1_R1_P3_K1_Ch2-Ch1.zen
45980	-9.012236e-05	4.019836e-04	1.265700e-04	20150417_STAG1gfpch8_G2G1\MitoSys2\Calibration\mEGFPC1_G2\mEGFP_1_R1_P3_K1_Ch2-Ch1.zen
48540	4.322901e-05	4.285623e-04	1.176100e-04	20150417_STAG1gfpch8_G2G1\MitoSys2\Calibration\mEGFPC1_G2\mEGFP_1_R1_P3_K1_Ch2-Ch1.zen
51100	1.029772e-04	2.426876e-04	1.096100e-04	20150417_STAG1gfpch8_G2G1\MitoSys2\Calibration\mEGFPC1_G2\mEGFP_1_R1_P3_K1_Ch2-Ch1.zen
56220	1.193202e-04	4.664868e-04	9.598000e-05	20150417_STAG1gfpch8_G2G1\MitoSys2\Calibration\mEGFPC1_G2\mEGFP_1_R1_P3_K1_Ch2-Ch1.zen
61340	1.718584e-04	5.483955e-04	8.484600e-05	20150417_STAG1gfpch8_G2G1\MitoSys2\Calibration\mEGFPC1_G2\mEGFP_1_R1_P3_K1_Ch2-Ch1.zen
66460	1.540359e-04	6.061491e-04	7.561700e-05	20150417_STAG1gfpch8_G2G1\MitoSys2\Calibration\mEGFPC1_G2\mEGFP_1_R1_P3_K1_Ch2-Ch1.zen
71580	1.032291e-04	4.588540e-04	6.787100e-05	20150417_STAG1gfpch8_G2G1\MitoSys2\Calibration\mEGFPC1_G2\mEGFP_1_R1_P3_K1_Ch2-Ch1.zen
76700	1.553342e-04	4.101051e-04	6.129700e-05	20150417_STAG1gfpch8_G2G1\MitoSys2\Calibration\mEGFPC1_G2\mEGFP_1_R1_P3_K1_Ch2-Ch1.zen
81820	2.372310e-04	5.164187e-04	5.566600e-05	20150417_STAG1gfpch8_G2G1\MitoSys2\Calibration\mEGFPC1_G2\mEGFP_1_R1_P3_K1_Ch2-Ch1.zen
86940	2.114468e-04	5.591885e-04	5.080100e-05	20150417_STAG1gfpch8_G2G1\MitoSys2\Calibration\mEGFPC1_G2\mEGFP_1_R1_P3_K1_Ch2-Ch1.zen
92060	4.292822e-05	5.564551e-04	4.656600e-05	20150417_STAG1gfpch8_G2G1\MitoSys2\Calibration\mEGFPC1_G2\mEGFP_1_R1_P3_K1_Ch2-Ch1.zen
97180	8.242882e-05	3.337448e-04	4.285400e-05	20150417_STAG1gfpch8_G2G1\MitoSys2\Calibration\mEGFPC1_G2\mEGFP_1_R1_P3_K1_Ch2-Ch1.zen
102300	3.144756e-05	3.877597e-04	3.958000e-05	20150417_STAG1gfpch8_G2G1\MitoSys2\Calibration\mEGFPC1_G2\mEGFP_1_R1_P3_K1_Ch2-Ch1.zen
112540	-2.053280e-05	3.933538e-04	3.409100e-05	20150417_STAG1gfpch8_G2G1\MitoSys2\Calibration\mEGFPC1_G2\mEGFP_1_R1_P3_K1_Ch2-Ch1.zen
122780	7.963600e-05	3.346026e-04	2.969100e-05	20150417_STAG1gfpch8_G2G1\MitoSys2\Calibration\mEGFPC1_G2\mEGFP_1_R1_P3_K1_Ch2-Ch1.zen
133020	7.786438e-06	2.959512e-04	2.610800e-05	20150417_STAG1gfpch8_G2G1\MitoSys2\Calibration\mEGFPC1_G2\mEGFP_1_R1_P3_K1_Ch2-Ch1.zen
143260	-6.897773e-05	3.777085e-04	2.314700e-05	20150417_STAG1gfpch8_G2G1\MitoSys2\Calibration\mEGFPC1_G2\mEGFP_1_R1_P3_K1_Ch2-Ch1.zen
153500	1.074440e-05	3.662018e-04	2.067100e-05	20150417_STAG1gfpch8_G2G1\MitoSys2\Calibration\mEGFPC1_G2\mEGFP_1_R1_P3_K1_Ch2-Ch1.zen
163740	-2.165900e-04	4.056629e-04	1.857800e-05	20150417_STAG1gfpch8_G2G1\MitoSys2\Calibration\mEGFPC1_G2\mEGFP_1_R1_P3_K1_Ch2-Ch1.zen
173980	5.218420e-05	3.142035e-04	1.679200e-05	20150417_STAG1gfpch8_G2G1\MitoSys2\Calibration\mEGFPC1_G2\mEGFP_1_R1_P3_K1_Ch2-Ch1.zen
184220	2.554086e-05	4.434012e-04	1.525600e-05	20150417_STAG1gfpch8_G2G1\MitoSys2\Calibration\mEGFPC1_G2\mEGFP_1_R1_P3_K1_Ch2-Ch1.zen
194460	-5.933173e-05	5.029267e-04	1.392400e-05	20150417_STAG1gfpch8_G2G1\MitoSys2\Calibration\mEGFPC1_G2\mEGFP_1_R1_P3_K1_Ch2-Ch1.zen
204700	-6.680939e-05	2.983057e-04	1.276200e-05	20150417_STAG1gfpch8_G2G1\MitoSys2\Calibration\mEGFPC1_G2\mEGFP_1_R1_P3_K1_Ch2-Ch1.zen
225180	-1.091444e-04	3.221984e-04	1.084000e-05	20150417_STAG1gfpch8_G2G1\MitoSys2\Calibration\mEGFPC1_G2\mEGFP_1_R1_P3_K1_Ch2-Ch1.zen
245660	-4.861631e-05	2.089109e-04	9.327100e-06	20150417_STAG1gfpch8_G2G1\MitoSys2\Calibration\mEGFPC1_G2\mEGFP_1_R1_P3_K1_Ch2-Ch1.zen
266140	1.936701e-05	3.034197e-04	8.114000e-06	20150417_STAG1gfpch8_G2G1\MitoSys2\Calibration\mEGFPC1_G2\mEGFP_1_R1_P3_K1_Ch2-Ch1.zen
286620	-8.330155e-05	3.048078e-04	7.126100e-06	20150417_STAG1gfpch8_G2G1\MitoSys2\Calibration\mEGFPC1_G2\mEGFP_1_R1_P3_K1_Ch2-Ch1.zen
307100	3.314846e-05	2.371108e-04	6.310600e-06	20150417_STAG1gfpch8_G2G1\MitoSys2\Calibration\mEGFPC1_G2\mEGFP_1_R1_P3_K1_Ch2-Ch1.zen
327580	9.187834e-05	2.967913e-04	5.629600e-06	20150417_STAG1gfpch8_G2G1\MitoSys2\Calibration\mEGFPC1_G2\mEGFP_1_R1_P3_K1_Ch2-Ch1.zen
348060	6.890433e-05	3.996452e-04	5.054800e-06	20150417_STAG1gfpch8_G2G1\MitoSys2\Calibration\mEGFPC1_G2\mEGFP_1_R1_P3_K1_Ch2-Ch1.zen
368540	7.656616e-05	3.297894e-04	4.565100e-06	20150417_STAG1gfpch8_G2G1\MitoSys2\Calibration\mEGFPC1_G2\mEGFP_1_R1_P3_K1_Ch2-Ch1.zen
389020	1.173209e-04	4.078371e-04	4.144500e-06	20150417_STAG1gfpch8_G2G1\MitoSys2\Calibration\mEGFPC1_G2\mEGFP_1_R1_P3_K1_Ch2-Ch1.zen
409500	-7.458621e-05	3.072456e-04	3.780500e-06	20150417_STAG1gfpch8_G2G1\MitoSys2\Calibration\mEGFPC1_G2\mEGFP_1_R1_P3_K1_Ch2-Ch1.zen
450460	-1.112582e-04	2.869017e-04	3.185200e-06	20150417_STAG1gfpch8_G2G1\MitoSys2\Calibration\mEGFPC1_G2\mEGFP_1_R1_P3_K1_Ch2-Ch1.zen
491420	-6.829787e-05	2.808247e-04	2.722700e-06	20150417_STAG1gfpch8_G2G1\MitoSys2\Calibration\mEGFPC1_G2\mEGFP_1_R1_P3_K1_Ch2-Ch1.zen
532380	-8.806918e-05	2.507929e-04	2.355900e-06	20150417_STAG1gfpch8_G2G1\MitoSys2\Calibration\mEGFPC1_G2\mEGFP_1_R1_P3_K1_Ch2-Ch1.zen
573340	-5.791328e-05	2.563450e-04	2.060100e-06	20150417_STAG1gfpch8_G2G1\MitoSys2\Calibration\mEGFPC1_G2\mEGFP_1_R1_P3_K1_Ch2-Ch1.zen
614300	-7.701226e-05	2.282615e-04	1.817900e-06	20150417_STAG1gfpch8_G2G1\MitoSys2\Calibration\mEGFPC1_G2\mEGFP_1_R1_P3_K1_Ch2-Ch1.zen
655260	1.050197e-04	2.680858e-04	1.617100e-06	20150417_STAG1gfpch8_G2G1\MitoSys2\Calibration\mEGFPC1_G2\mEGFP_1_R1_P3_K1_Ch2-Ch1.zen
696220	1.936200e-05	2.297605e-04	1.448600e-06	20150417_STAG1gfpch8_G2G1\MitoSys2\Calibration\mEGFPC1_G2\mEGFP_1_R1_P3_K1_Ch2-Ch1.zen
737180	-1.537776e-05	2.810772e-04	1.305800e-06	20150417_STAG1gfpch8_G2G1\MitoSys2\Calibration\mEGFPC1_G2\mEGFP_1_R1_P3_K1_Ch2-Ch1.zen
778140	-1.173756e-04	2.794404e-04	1.183700e-06	20150417_STAG1gfpch8_G2G1\MitoSys2\Calibration\mEGFPC1_G2\mEGFP_1_R1_P3_K1_Ch2-Ch1.zen
819100	-7.831801e-05	2.389250e-04	1.078500e-06	20150417_STAG1gfpch8_G2G1\MitoSys2\Calibration\mEGFPC1_G2\mEGFP_1_R1_P3_K1_Ch2-Ch1.zen
901020	-9.744816e-05	1.796677e-04	9.072300e-07	20150417_STAG1gfpch8_G2G1\MitoSys2\Calibration\mEGFPC1_G2\mEGFP_1_R1_P3_K1_Ch2-Ch1.zen
982940	-6.147194e-05	2.627695e-04	7.748500e-07	20150417_STAG1gfpch8_G2G1\MitoSys2\Calibration\mEGFPC1_G2\mEGFP_1_R1_P3_K1_Ch2-Ch1.zen
1064860	-1.130474e-06	2.961254e-04	6.703000e-07	20150417_STAG1gfpch8_G2G1\MitoSys2\Calibration\mEGFPC1_G2\mEGFP_1_R1_P3_K1_Ch2-Ch1.zen
1146780	8.553675e-06	3.605936e-04	5.862200e-07	20150417_STAG1gfpch8_G2G1\MitoSys2\Calibration\mEGFPC1_G2\mEGFP_1_R1_P3_K1_Ch2-Ch1.zen
1228700	-7.415906e-05	2.190034e-04	5.175400e-07	20150417_STAG1gfpch8_G2G1\MitoSys2\Calibration\mEGFPC1_G2\mEGFP_1_R1_P3_K1_Ch2-Ch1.zen
1310620	-4.420691e-05	2.162458e-04	4.606700e-07	20150417_STAG1gfpch8_G2G1\MitoSys2\Calibration\mEGFPC1_G2\mEGFP_1_R1_P3_K1_Ch2-Ch1.zen
1392540	1.362736e-05	1.923290e-04	4.130300e-07	20150417_STAG1gfpch8_G2G1\MitoSys2\Calibration\mEGFPC1_G2\mEGFP_1_R1_P3_K1_Ch2-Ch1.zen
1474460	-1.748753e-05	2.152409e-04	3.726800e-07	20150417_STAG1gfpch8_G2G1\MitoSys2\Calibration\mEGFPC1_G2\mEGFP_1_R1_P3_K1_Ch2-Ch1.zen
1556380	-4.582174e-05	2.048632e-04	3.382000e-07	20150417_STAG1gfpch8_G2G1\MitoSys2\Calibration\mEGFPC1_G2\mEGFP_1_R1_P3_K1_Ch2-Ch1.zen
10	2.454522e-02	2.388876e-03	2.383000e-02	20150417_STAG1gfpch8_G2G1\MitoSys2\Calibration\mEGFPC1_G2\mEGFP_1_R1_P4_K1_Ch2-Ch1.zen
20	2.293706e-02	2.036367e-03	2.289000e-02	20150417_STAG1gfpch8_G2G1\MitoSys2\Calibration\mEGFPC1_G2\mEGFP_1_R1_P4_K1_Ch2-Ch1.zen
30	2.141313e-02	1.997319e-03	2.201000e-02	20150417_STAG1gfpch8_G2G1\MitoSys2\Calibration\mEGFPC1_G2\mEGFP_1_R1_P4_K1_Ch2-Ch1.zen
40	2.106216e-02	2.046231e-03	2.119000e-02	20150417_STAG1gfpch8_G2G1\MitoSys2\Calibration\mEGFPC1_G2\mEGFP_1_R1_P4_K1_Ch2-Ch1.zen
50	2.060707e-02	2.009028e-03	2.042800e-02	20150417_STAG1gfpch8_G2G1\MitoSys2\Calibration\mEGFPC1_G2\mEGFP_1_R1_P4_K1_Ch2-Ch1.zen
60	1.946661e-02	1.493356e-03	1.971900e-02	20150417_STAG1gfpch8_G2G1\MitoSys2\Calibration\mEGFPC1_G2\mEGFP_1_R1_P4_K1_Ch2-Ch1.zen
70	1.872137e-02	2.133977e-03	1.906000e-02	20150417_STAG1gfpch8_G2G1\MitoSys2\Calibration\mEGFPC1_G2\mEGFP_1_R1_P4_K1_Ch2-Ch1.zen
80	1.830368e-02	1.965125e-03	1.844600e-02	20150417_STAG1gfpch8_G2G1\MitoSys2\Calibration\mEGFPC1_G2\mEGFP_1_R1_P4_K1_Ch2-Ch1.zen
90	1.782663e-02	1.829687e-03	1.787300e-02	20150417_STAG1gfpch8_G2G1\MitoSys2\Calibration\mEGFPC1_G2\mEGFP_1_R1_P4_K1_Ch2-Ch1.zen
100	1.733827e-02	1.157862e-03	1.733700e-02	20150417_STAG1gfpch8_G2G1\MitoSys2\Calibration\mEGFPC1_G2\mEGFP_1_R1_P4_K1_Ch2-Ch1.zen
120	1.625043e-02	1.702043e-03	1.636700e-02	20150417_STAG1gfpch8_G2G1\MitoSys2\Calibration\mEGFPC1_G2\mEGFP_1_R1_P4_K1_Ch2-Ch1.zen
140	1.580548e-02	1.647597e-03	1.551000e-02	20150417_STAG1gfpch8_G2G1\MitoSys2\Calibration\mEGFPC1_G2\mEGFP_1_R1_P4_K1_Ch2-Ch1.zen
160	1.460141e-02	1.629508e-03	1.475000e-02	20150417_STAG1gfpch8_G2G1\MitoSys2\Calibration\mEGFPC1_G2\mEGFP_1_R1_P4_K1_Ch2-Ch1.zen
180	1.384377e-02	1.508172e-03	1.407000e-02	20150417_STAG1gfpch8_G2G1\MitoSys2\Calibration\mEGFPC1_G2\mEGFP_1_R1_P4_K1_Ch2-Ch1.zen
200	1.384695e-02	1.352479e-03	1.345700e-02	20150417_STAG1gfpch8_G2G1\MitoSys2\Calibration\mEGFPC1_G2\mEGFP_1_R1_P4_K1_Ch2-Ch1.zen
220	1.311715e-02	1.376756e-03	1.290300e-02	20150417_STAG1gfpch8_G2G1\MitoSys2\Calibration\mEGFPC1_G2\mEGFP_1_R1_P4_K1_Ch2-Ch1.zen
240	1.265891e-02	1.310582e-03	1.239700e-02	20150417_STAG1gfpch8_G2G1\MitoSys2\Calibration\mEGFPC1_G2\mEGFP_1_R1_P4_K1_Ch2-Ch1.zen
260	1.192893e-02	1.706159e-03	1.193500e-02	20150417_STAG1gfpch8_G2G1\MitoSys2\Calibration\mEGFPC1_G2\mEGFP_1_R1_P4_K1_Ch2-Ch1.zen
280	1.158100e-02	1.274382e-03	1.150900e-02	20150417_STAG1gfpch8_G2G1\MitoSys2\Calibration\mEGFPC1_G2\mEGFP_1_R1_P4_K1_Ch2-Ch1.zen
300	1.122471e-02	1.167608e-03	1.111500e-02	20150417_STAG1gfpch8_G2G1\MitoSys2\Calibration\mEGFPC1_G2\mEGFP_1_R1_P4_K1_Ch2-Ch1.zen
340	1.083265e-02	1.032119e-03	1.041000e-02	20150417_STAG1gfpch8_G2G1\MitoSys2\Calibration\mEGFPC1_G2\mEGFP_1_R1_P4_K1_Ch2-Ch1.zen
380	9.568868e-03	1.123793e-03	9.794300e-03	20150417_STAG1gfpch8_G2G1\MitoSys2\Calibration\mEGFPC1_G2\mEGFP_1_R1_P4_K1_Ch2-Ch1.zen
420	9.291704e-03	1.178647e-03	9.250900e-03	20150417_STAG1gfpch8_G2G1\MitoSys2\Calibration\mEGFPC1_G2\mEGFP_1_R1_P4_K1_Ch2-Ch1.zen
460	8.753928e-03	9.019311e-04	8.766700e-03	20150417_STAG1gfpch8_G2G1\MitoSys2\Calibration\mEGFPC1_G2\mEGFP_1_R1_P4_K1_Ch2-Ch1.zen
500	8.506711e-03	9.168135e-04	8.331900e-03	20150417_STAG1gfpch8_G2G1\MitoSys2\Calibration\mEGFPC1_G2\mEGFP_1_R1_P4_K1_Ch2-Ch1.zen
540	8.090459e-03	1.022347e-03	7.938900e-03	20150417_STAG1gfpch8_G2G1\MitoSys2\Calibration\mEGFPC1_G2\mEGFP_1_R1_P4_K1_Ch2-Ch1.zen
580	7.314181e-03	8.806881e-04	7.581800e-03	20150417_STAG1gfpch8_G2G1\MitoSys2\Calibration\mEGFPC1_G2\mEGFP_1_R1_P4_K1_Ch2-Ch1.zen
620	7.286483e-03	1.027979e-03	7.255600e-03	20150417_STAG1gfpch8_G2G1\MitoSys2\Calibration\mEGFPC1_G2\mEGFP_1_R1_P4_K1_Ch2-Ch1.zen
660	7.035931e-03	7.764882e-04	6.956400e-03	20150417_STAG1gfpch8_G2G1\MitoSys2\Calibration\mEGFPC1_G2\mEGFP_1_R1_P4_K1_Ch2-Ch1.zen
700	6.690912e-03	7.602497e-04	6.681000e-03	20150417_STAG1gfpch8_G2G1\MitoSys2\Calibration\mEGFPC1_G2\mEGFP_1_R1_P4_K1_Ch2-Ch1.zen
780	6.125787e-03	9.706343e-04	6.191100e-03	20150417_STAG1gfpch8_G2G1\MitoSys2\Calibration\mEGFPC1_G2\mEGFP_1_R1_P4_K1_Ch2-Ch1.zen
860	5.661017e-03	8.689855e-04	5.768500e-03	20150417_STAG1gfpch8_G2G1\MitoSys2\Calibration\mEGFPC1_G2\mEGFP_1_R1_P4_K1_Ch2-Ch1.zen
940	5.601246e-03	1.003774e-03	5.400300e-03	20150417_STAG1gfpch8_G2G1\MitoSys2\Calibration\mEGFPC1_G2\mEGFP_1_R1_P4_K1_Ch2-Ch1.zen
1020	4.989906e-03	9.127147e-04	5.076800e-03	20150417_STAG1gfpch8_G2G1\MitoSys2\Calibration\mEGFPC1_G2\mEGFP_1_R1_P4_K1_Ch2-Ch1.zen
1100	4.661568e-03	1.147783e-03	4.790400e-03	20150417_STAG1gfpch8_G2G1\MitoSys2\Calibration\mEGFPC1_G2\mEGFP_1_R1_P4_K1_Ch2-Ch1.zen
1180	4.323817e-03	1.294141e-03	4.535200e-03	20150417_STAG1gfpch8_G2G1\MitoSys2\Calibration\mEGFPC1_G2\mEGFP_1_R1_P4_K1_Ch2-Ch1.zen
1260	4.239282e-03	8.662786e-04	4.306400e-03	20150417_STAG1gfpch8_G2G1\MitoSys2\Calibration\mEGFPC1_G2\mEGFP_1_R1_P4_K1_Ch2-Ch1.zen
1340	3.813316e-03	1.012778e-03	4.100200e-03	20150417_STAG1gfpch8_G2G1\MitoSys2\Calibration\mEGFPC1_G2\mEGFP_1_R1_P4_K1_Ch2-Ch1.zen
1420	3.806384e-03	1.017400e-03	3.913500e-03	20150417_STAG1gfpch8_G2G1\MitoSys2\Calibration\mEGFPC1_G2\mEGFP_1_R1_P4_K1_Ch2-Ch1.zen
1500	3.650367e-03	7.297164e-04	3.743500e-03	20150417_STAG1gfpch8_G2G1\MitoSys2\Calibration\mEGFPC1_G2\mEGFP_1_R1_P4_K1_Ch2-Ch1.zen
1660	3.436418e-03	7.571761e-04	3.446000e-03	20150417_STAG1gfpch8_G2G1\MitoSys2\Calibration\mEGFPC1_G2\mEGFP_1_R1_P4_K1_Ch2-Ch1.zen
1820	3.145079e-03	8.304259e-04	3.194100e-03	20150417_STAG1gfpch8_G2G1\MitoSys2\Calibration\mEGFPC1_G2\mEGFP_1_R1_P4_K1_Ch2-Ch1.zen
1980	2.869960e-03	7.343098e-04	2.978200e-03	20150417_STAG1gfpch8_G2G1\MitoSys2\Calibration\mEGFPC1_G2\mEGFP_1_R1_P4_K1_Ch2-Ch1.zen
2140	2.740391e-03	8.216643e-04	2.791100e-03	20150417_STAG1gfpch8_G2G1\MitoSys2\Calibration\mEGFPC1_G2\mEGFP_1_R1_P4_K1_Ch2-Ch1.zen
2300	2.714330e-03	7.153293e-04	2.627400e-03	20150417_STAG1gfpch8_G2G1\MitoSys2\Calibration\mEGFPC1_G2\mEGFP_1_R1_P4_K1_Ch2-Ch1.zen
2460	2.499843e-03	5.945782e-04	2.483100e-03	20150417_STAG1gfpch8_G2G1\MitoSys2\Calibration\mEGFPC1_G2\mEGFP_1_R1_P4_K1_Ch2-Ch1.zen
2620	2.236486e-03	6.600521e-04	2.354800e-03	20150417_STAG1gfpch8_G2G1\MitoSys2\Calibration\mEGFPC1_G2\mEGFP_1_R1_P4_K1_Ch2-Ch1.zen
2780	2.256286e-03	7.553146e-04	2.239900e-03	20150417_STAG1gfpch8_G2G1\MitoSys2\Calibration\mEGFPC1_G2\mEGFP_1_R1_P4_K1_Ch2-Ch1.zen
2940	2.308730e-03	8.624694e-04	2.136600e-03	20150417_STAG1gfpch8_G2G1\MitoSys2\Calibration\mEGFPC1_G2\mEGFP_1_R1_P4_K1_Ch2-Ch1.zen
3100	2.209877e-03	8.404332e-04	2.043100e-03	20150417_STAG1gfpch8_G2G1\MitoSys2\Calibration\mEGFPC1_G2\mEGFP_1_R1_P4_K1_Ch2-Ch1.zen
3420	1.796629e-03	5.892096e-04	1.880200e-03	20150417_STAG1gfpch8_G2G1\MitoSys2\Calibration\mEGFPC1_G2\mEGFP_1_R1_P4_K1_Ch2-Ch1.zen
3740	1.915465e-03	3.665452e-04	1.743100e-03	20150417_STAG1gfpch8_G2G1\MitoSys2\Calibration\mEGFPC1_G2\mEGFP_1_R1_P4_K1_Ch2-Ch1.zen
4060	1.539662e-03	4.550315e-04	1.626000e-03	20150417_STAG1gfpch8_G2G1\MitoSys2\Calibration\mEGFPC1_G2\mEGFP_1_R1_P4_K1_Ch2-Ch1.zen
4380	1.752814e-03	6.423215e-04	1.524600e-03	20150417_STAG1gfpch8_G2G1\MitoSys2\Calibration\mEGFPC1_G2\mEGFP_1_R1_P4_K1_Ch2-Ch1.zen
4700	1.677165e-03	7.269257e-04	1.435800e-03	20150417_STAG1gfpch8_G2G1\MitoSys2\Calibration\mEGFPC1_G2\mEGFP_1_R1_P4_K1_Ch2-Ch1.zen
5020	1.483881e-03	6.370446e-04	1.357400e-03	20150417_STAG1gfpch8_G2G1\MitoSys2\Calibration\mEGFPC1_G2\mEGFP_1_R1_P4_K1_Ch2-Ch1.zen
5340	1.404753e-03	7.021745e-04	1.287400e-03	20150417_STAG1gfpch8_G2G1\MitoSys2\Calibration\mEGFPC1_G2\mEGFP_1_R1_P4_K1_Ch2-Ch1.zen
5660	1.510395e-03	6.494135e-04	1.224600e-03	20150417_STAG1gfpch8_G2G1\MitoSys2\Calibration\mEGFPC1_G2\mEGFP_1_R1_P4_K1_Ch2-Ch1.zen
5980	1.355935e-03	9.329890e-04	1.167800e-03	20150417_STAG1gfpch8_G2G1\MitoSys2\Calibration\mEGFPC1_G2\mEGFP_1_R1_P4_K1_Ch2-Ch1.zen
6300	1.153648e-03	7.406733e-04	1.116100e-03	20150417_STAG1gfpch8_G2G1\MitoSys2\Calibration\mEGFPC1_G2\mEGFP_1_R1_P4_K1_Ch2-Ch1.zen
6940	9.768857e-04	6.748450e-04	1.025400e-03	20150417_STAG1gfpch8_G2G1\MitoSys2\Calibration\mEGFPC1_G2\mEGFP_1_R1_P4_K1_Ch2-Ch1.zen
7580	1.002868e-03	6.185671e-04	9.480800e-04	20150417_STAG1gfpch8_G2G1\MitoSys2\Calibration\mEGFPC1_G2\mEGFP_1_R1_P4_K1_Ch2-Ch1.zen
8220	1.074511e-03	5.855169e-04	8.811900e-04	20150417_STAG1gfpch8_G2G1\MitoSys2\Calibration\mEGFPC1_G2\mEGFP_1_R1_P4_K1_Ch2-Ch1.zen
8860	8.737126e-04	5.559535e-04	8.225900e-04	20150417_STAG1gfpch8_G2G1\MitoSys2\Calibration\mEGFPC1_G2\mEGFP_1_R1_P4_K1_Ch2-Ch1.zen
9500	6.896892e-04	5.766513e-04	7.707200e-04	20150417_STAG1gfpch8_G2G1\MitoSys2\Calibration\mEGFPC1_G2\mEGFP_1_R1_P4_K1_Ch2-Ch1.zen
10140	6.839832e-04	4.715334e-04	7.244000e-04	20150417_STAG1gfpch8_G2G1\MitoSys2\Calibration\mEGFPC1_G2\mEGFP_1_R1_P4_K1_Ch2-Ch1.zen
10780	7.191759e-04	5.989818e-04	6.827400e-04	20150417_STAG1gfpch8_G2G1\MitoSys2\Calibration\mEGFPC1_G2\mEGFP_1_R1_P4_K1_Ch2-Ch1.zen
11420	6.989278e-04	6.416070e-04	6.450200e-04	20150417_STAG1gfpch8_G2G1\MitoSys2\Calibration\mEGFPC1_G2\mEGFP_1_R1_P4_K1_Ch2-Ch1.zen
12060	4.816022e-04	6.491023e-04	6.107000e-04	20150417_STAG1gfpch8_G2G1\MitoSys2\Calibration\mEGFPC1_G2\mEGFP_1_R1_P4_K1_Ch2-Ch1.zen
12700	5.177023e-04	5.637730e-04	5.793100e-04	20150417_STAG1gfpch8_G2G1\MitoSys2\Calibration\mEGFPC1_G2\mEGFP_1_R1_P4_K1_Ch2-Ch1.zen
13980	4.924046e-04	7.351101e-04	5.239500e-04	20150417_STAG1gfpch8_G2G1\MitoSys2\Calibration\mEGFPC1_G2\mEGFP_1_R1_P4_K1_Ch2-Ch1.zen
15260	3.169243e-04	7.823271e-04	4.766500e-04	20150417_STAG1gfpch8_G2G1\MitoSys2\Calibration\mEGFPC1_G2\mEGFP_1_R1_P4_K1_Ch2-Ch1.zen
16540	3.057542e-04	6.097235e-04	4.358000e-04	20150417_STAG1gfpch8_G2G1\MitoSys2\Calibration\mEGFPC1_G2\mEGFP_1_R1_P4_K1_Ch2-Ch1.zen
17820	3.794341e-04	4.631034e-04	4.002100e-04	20150417_STAG1gfpch8_G2G1\MitoSys2\Calibration\mEGFPC1_G2\mEGFP_1_R1_P4_K1_Ch2-Ch1.zen
19100	3.786588e-04	4.798993e-04	3.689500e-04	20150417_STAG1gfpch8_G2G1\MitoSys2\Calibration\mEGFPC1_G2\mEGFP_1_R1_P4_K1_Ch2-Ch1.zen
20380	4.393609e-04	4.212152e-04	3.413300e-04	20150417_STAG1gfpch8_G2G1\MitoSys2\Calibration\mEGFPC1_G2\mEGFP_1_R1_P4_K1_Ch2-Ch1.zen
21660	2.538136e-04	5.477111e-04	3.167800e-04	20150417_STAG1gfpch8_G2G1\MitoSys2\Calibration\mEGFPC1_G2\mEGFP_1_R1_P4_K1_Ch2-Ch1.zen
22940	2.535383e-04	5.134608e-04	2.948500e-04	20150417_STAG1gfpch8_G2G1\MitoSys2\Calibration\mEGFPC1_G2\mEGFP_1_R1_P4_K1_Ch2-Ch1.zen
24220	2.983726e-04	5.644398e-04	2.751600e-04	20150417_STAG1gfpch8_G2G1\MitoSys2\Calibration\mEGFPC1_G2\mEGFP_1_R1_P4_K1_Ch2-Ch1.zen
25500	2.450991e-04	4.761836e-04	2.574200e-04	20150417_STAG1gfpch8_G2G1\MitoSys2\Calibration\mEGFPC1_G2\mEGFP_1_R1_P4_K1_Ch2-Ch1.zen
28060	3.219475e-04	4.165021e-04	2.268200e-04	20150417_STAG1gfpch8_G2G1\MitoSys2\Calibration\mEGFPC1_G2\mEGFP_1_R1_P4_K1_Ch2-Ch1.zen
30620	1.234762e-04	4.728218e-04	2.014400e-04	20150417_STAG1gfpch8_G2G1\MitoSys2\Calibration\mEGFPC1_G2\mEGFP_1_R1_P4_K1_Ch2-Ch1.zen
33180	7.531053e-05	5.434806e-04	1.801500e-04	20150417_STAG1gfpch8_G2G1\MitoSys2\Calibration\mEGFPC1_G2\mEGFP_1_R1_P4_K1_Ch2-Ch1.zen
35740	5.314966e-05	5.652752e-04	1.621100e-04	20150417_STAG1gfpch8_G2G1\MitoSys2\Calibration\mEGFPC1_G2\mEGFP_1_R1_P4_K1_Ch2-Ch1.zen
38300	1.211790e-05	5.646838e-04	1.466800e-04	20150417_STAG1gfpch8_G2G1\MitoSys2\Calibration\mEGFPC1_G2\mEGFP_1_R1_P4_K1_Ch2-Ch1.zen
40860	8.246198e-06	5.876934e-04	1.333800e-04	20150417_STAG1gfpch8_G2G1\MitoSys2\Calibration\mEGFPC1_G2\mEGFP_1_R1_P4_K1_Ch2-Ch1.zen
43420	2.697944e-04	5.550101e-04	1.218300e-04	20150417_STAG1gfpch8_G2G1\MitoSys2\Calibration\mEGFPC1_G2\mEGFP_1_R1_P4_K1_Ch2-Ch1.zen
45980	1.314928e-04	4.152266e-04	1.117300e-04	20150417_STAG1gfpch8_G2G1\MitoSys2\Calibration\mEGFPC1_G2\mEGFP_1_R1_P4_K1_Ch2-Ch1.zen
48540	-1.320508e-05	5.250640e-04	1.028400e-04	20150417_STAG1gfpch8_G2G1\MitoSys2\Calibration\mEGFPC1_G2\mEGFP_1_R1_P4_K1_Ch2-Ch1.zen
51100	-9.057075e-05	4.468819e-04	9.498400e-05	20150417_STAG1gfpch8_G2G1\MitoSys2\Calibration\mEGFPC1_G2\mEGFP_1_R1_P4_K1_Ch2-Ch1.zen
56220	-1.158074e-04	3.976967e-04	8.176100e-05	20150417_STAG1gfpch8_G2G1\MitoSys2\Calibration\mEGFPC1_G2\mEGFP_1_R1_P4_K1_Ch2-Ch1.zen
61340	-4.687667e-05	4.221475e-04	7.112800e-05	20150417_STAG1gfpch8_G2G1\MitoSys2\Calibration\mEGFPC1_G2\mEGFP_1_R1_P4_K1_Ch2-Ch1.zen
66460	4.670498e-05	3.521895e-04	6.244700e-05	20150417_STAG1gfpch8_G2G1\MitoSys2\Calibration\mEGFPC1_G2\mEGFP_1_R1_P4_K1_Ch2-Ch1.zen
71580	2.226714e-06	4.186368e-04	5.526300e-05	20150417_STAG1gfpch8_G2G1\MitoSys2\Calibration\mEGFPC1_G2\mEGFP_1_R1_P4_K1_Ch2-Ch1.zen
76700	5.242425e-05	4.565894e-04	4.925000e-05	20150417_STAG1gfpch8_G2G1\MitoSys2\Calibration\mEGFPC1_G2\mEGFP_1_R1_P4_K1_Ch2-Ch1.zen
81820	2.454188e-06	5.967049e-04	4.416500e-05	20150417_STAG1gfpch8_G2G1\MitoSys2\Calibration\mEGFPC1_G2\mEGFP_1_R1_P4_K1_Ch2-Ch1.zen
86940	1.851488e-05	5.661373e-04	3.982600e-05	20150417_STAG1gfpch8_G2G1\MitoSys2\Calibration\mEGFPC1_G2\mEGFP_1_R1_P4_K1_Ch2-Ch1.zen
92060	7.080756e-05	5.404480e-04	3.609400e-05	20150417_STAG1gfpch8_G2G1\MitoSys2\Calibration\mEGFPC1_G2\mEGFP_1_R1_P4_K1_Ch2-Ch1.zen
97180	-4.572939e-06	5.146581e-04	3.285900e-05	20150417_STAG1gfpch8_G2G1\MitoSys2\Calibration\mEGFPC1_G2\mEGFP_1_R1_P4_K1_Ch2-Ch1.zen
102300	1.371922e-04	4.050451e-04	3.003800e-05	20150417_STAG1gfpch8_G2G1\MitoSys2\Calibration\mEGFPC1_G2\mEGFP_1_R1_P4_K1_Ch2-Ch1.zen
112540	1.105548e-05	2.635845e-04	2.537900e-05	20150417_STAG1gfpch8_G2G1\MitoSys2\Calibration\mEGFPC1_G2\mEGFP_1_R1_P4_K1_Ch2-Ch1.zen
122780	-5.880137e-05	3.187952e-04	2.171900e-05	20150417_STAG1gfpch8_G2G1\MitoSys2\Calibration\mEGFPC1_G2\mEGFP_1_R1_P4_K1_Ch2-Ch1.zen
133020	1.636448e-05	4.161030e-04	1.879200e-05	20150417_STAG1gfpch8_G2G1\MitoSys2\Calibration\mEGFPC1_G2\mEGFP_1_R1_P4_K1_Ch2-Ch1.zen
143260	-1.154498e-05	3.616973e-04	1.641500e-05	20150417_STAG1gfpch8_G2G1\MitoSys2\Calibration\mEGFPC1_G2\mEGFP_1_R1_P4_K1_Ch2-Ch1.zen
153500	-2.162598e-06	4.795677e-04	1.445900e-05	20150417_STAG1gfpch8_G2G1\MitoSys2\Calibration\mEGFPC1_G2\mEGFP_1_R1_P4_K1_Ch2-Ch1.zen
163740	1.482465e-04	3.540071e-04	1.283100e-05	20150417_STAG1gfpch8_G2G1\MitoSys2\Calibration\mEGFPC1_G2\mEGFP_1_R1_P4_K1_Ch2-Ch1.zen
173980	1.518482e-04	3.473334e-04	1.146100e-05	20150417_STAG1gfpch8_G2G1\MitoSys2\Calibration\mEGFPC1_G2\mEGFP_1_R1_P4_K1_Ch2-Ch1.zen
184220	4.965946e-05	3.992575e-04	1.029900e-05	20150417_STAG1gfpch8_G2G1\MitoSys2\Calibration\mEGFPC1_G2\mEGFP_1_R1_P4_K1_Ch2-Ch1.zen
194460	2.549829e-04	2.904286e-04	9.304100e-06	20150417_STAG1gfpch8_G2G1\MitoSys2\Calibration\mEGFPC1_G2\mEGFP_1_R1_P4_K1_Ch2-Ch1.zen
204700	1.846356e-04	2.793545e-04	8.446500e-06	20150417_STAG1gfpch8_G2G1\MitoSys2\Calibration\mEGFPC1_G2\mEGFP_1_R1_P4_K1_Ch2-Ch1.zen
225180	4.673150e-05	2.914840e-04	7.051700e-06	20150417_STAG1gfpch8_G2G1\MitoSys2\Calibration\mEGFPC1_G2\mEGFP_1_R1_P4_K1_Ch2-Ch1.zen
245660	5.352765e-05	3.117404e-04	5.976000e-06	20150417_STAG1gfpch8_G2G1\MitoSys2\Calibration\mEGFPC1_G2\mEGFP_1_R1_P4_K1_Ch2-Ch1.zen
266140	2.016070e-05	3.157024e-04	5.129500e-06	20150417_STAG1gfpch8_G2G1\MitoSys2\Calibration\mEGFPC1_G2\mEGFP_1_R1_P4_K1_Ch2-Ch1.zen
286620	-8.483138e-05	3.319171e-04	4.451600e-06	20150417_STAG1gfpch8_G2G1\MitoSys2\Calibration\mEGFPC1_G2\mEGFP_1_R1_P4_K1_Ch2-Ch1.zen
307100	5.256627e-05	3.939428e-04	3.900600e-06	20150417_STAG1gfpch8_G2G1\MitoSys2\Calibration\mEGFPC1_G2\mEGFP_1_R1_P4_K1_Ch2-Ch1.zen
327580	-4.464635e-08	2.963661e-04	3.446700e-06	20150417_STAG1gfpch8_G2G1\MitoSys2\Calibration\mEGFPC1_G2\mEGFP_1_R1_P4_K1_Ch2-Ch1.zen
348060	-1.371635e-05	2.714376e-04	3.068400e-06	20150417_STAG1gfpch8_G2G1\MitoSys2\Calibration\mEGFPC1_G2\mEGFP_1_R1_P4_K1_Ch2-Ch1.zen
368540	8.131111e-05	3.795560e-04	2.749900e-06	20150417_STAG1gfpch8_G2G1\MitoSys2\Calibration\mEGFPC1_G2\mEGFP_1_R1_P4_K1_Ch2-Ch1.zen
389020	-5.619619e-05	2.509356e-04	2.479200e-06	20150417_STAG1gfpch8_G2G1\MitoSys2\Calibration\mEGFPC1_G2\mEGFP_1_R1_P4_K1_Ch2-Ch1.zen
409500	2.511138e-05	2.925106e-04	2.247200e-06	20150417_STAG1gfpch8_G2G1\MitoSys2\Calibration\mEGFPC1_G2\mEGFP_1_R1_P4_K1_Ch2-Ch1.zen
450460	-6.997269e-05	3.550255e-04	1.872600e-06	20150417_STAG1gfpch8_G2G1\MitoSys2\Calibration\mEGFPC1_G2\mEGFP_1_R1_P4_K1_Ch2-Ch1.zen
491420	-5.810856e-05	3.234811e-04	1.585900e-06	20150417_STAG1gfpch8_G2G1\MitoSys2\Calibration\mEGFPC1_G2\mEGFP_1_R1_P4_K1_Ch2-Ch1.zen
532380	-4.609022e-05	2.489053e-04	1.361600e-06	20150417_STAG1gfpch8_G2G1\MitoSys2\Calibration\mEGFPC1_G2\mEGFP_1_R1_P4_K1_Ch2-Ch1.zen
573340	8.234697e-06	2.635439e-04	1.182800e-06	20150417_STAG1gfpch8_G2G1\MitoSys2\Calibration\mEGFPC1_G2\mEGFP_1_R1_P4_K1_Ch2-Ch1.zen
614300	1.465031e-05	2.648835e-04	1.037800e-06	20150417_STAG1gfpch8_G2G1\MitoSys2\Calibration\mEGFPC1_G2\mEGFP_1_R1_P4_K1_Ch2-Ch1.zen
655260	-1.244585e-05	2.233755e-04	9.186700e-07	20150417_STAG1gfpch8_G2G1\MitoSys2\Calibration\mEGFPC1_G2\mEGFP_1_R1_P4_K1_Ch2-Ch1.zen
696220	-6.492348e-05	3.068220e-04	8.194700e-07	20150417_STAG1gfpch8_G2G1\MitoSys2\Calibration\mEGFPC1_G2\mEGFP_1_R1_P4_K1_Ch2-Ch1.zen
737180	-5.293230e-05	3.330593e-04	7.359900e-07	20150417_STAG1gfpch8_G2G1\MitoSys2\Calibration\mEGFPC1_G2\mEGFP_1_R1_P4_K1_Ch2-Ch1.zen
778140	-2.899799e-05	2.766487e-04	6.650400e-07	20150417_STAG1gfpch8_G2G1\MitoSys2\Calibration\mEGFPC1_G2\mEGFP_1_R1_P4_K1_Ch2-Ch1.zen
819100	-8.427036e-05	2.493738e-04	6.042100e-07	20150417_STAG1gfpch8_G2G1\MitoSys2\Calibration\mEGFPC1_G2\mEGFP_1_R1_P4_K1_Ch2-Ch1.zen
901020	-2.489061e-05	1.990744e-04	5.059000e-07	20150417_STAG1gfpch8_G2G1\MitoSys2\Calibration\mEGFPC1_G2\mEGFP_1_R1_P4_K1_Ch2-Ch1.zen
982940	-1.160096e-04	2.663123e-04	4.305100e-07	20150417_STAG1gfpch8_G2G1\MitoSys2\Calibration\mEGFPC1_G2\mEGFP_1_R1_P4_K1_Ch2-Ch1.zen
1064860	-7.842062e-05	1.930530e-04	3.713700e-07	20150417_STAG1gfpch8_G2G1\MitoSys2\Calibration\mEGFPC1_G2\mEGFP_1_R1_P4_K1_Ch2-Ch1.zen
1146780	-2.595472e-05	2.502374e-04	3.240600e-07	20150417_STAG1gfpch8_G2G1\MitoSys2\Calibration\mEGFPC1_G2\mEGFP_1_R1_P4_K1_Ch2-Ch1.zen
1228700	-3.735427e-05	2.534574e-04	2.855900e-07	20150417_STAG1gfpch8_G2G1\MitoSys2\Calibration\mEGFPC1_G2\mEGFP_1_R1_P4_K1_Ch2-Ch1.zen
1310620	-2.973524e-05	2.633642e-04	2.538600e-07	20150417_STAG1gfpch8_G2G1\MitoSys2\Calibration\mEGFPC1_G2\mEGFP_1_R1_P4_K1_Ch2-Ch1.zen
1392540	-1.940782e-05	2.854069e-04	2.273500e-07	20150417_STAG1gfpch8_G2G1\MitoSys2\Calibration\mEGFPC1_G2\mEGFP_1_R1_P4_K1_Ch2-Ch1.zen
1474460	-2.212492e-05	2.623424e-04	2.049700e-07	20150417_STAG1gfpch8_G2G1\MitoSys2\Calibration\mEGFPC1_G2\mEGFP_1_R1_P4_K1_Ch2-Ch1.zen
1556380	-2.344511e-05	2.184826e-04	1.858800e-07	20150417_STAG1gfpch8_G2G1\MitoSys2\Calibration\mEGFPC1_G2\mEGFP_1_R1_P4_K1_Ch2-Ch1.zen
10	1.194025e-02	8.105193e-04	1.203600e-02	20150417_STAG1gfpch8_G2G1\MitoSys2\Calibration\mEGFPC1_G2\mEGFP_2_R1_P1_K1_Ch2-Ch1.zen
20	1.116444e-02	1.450962e-03	1.175400e-02	20150417_STAG1gfpch8_G2G1\MitoSys2\Calibration\mEGFPC1_G2\mEGFP_2_R1_P1_K1_Ch2-Ch1.zen
30	1.169955e-02	1.702846e-03	1.148700e-02	20150417_STAG1gfpch8_G2G1\MitoSys2\Calibration\mEGFPC1_G2\mEGFP_2_R1_P1_K1_Ch2-Ch1.zen
40	1.123573e-02	1.190765e-03	1.123400e-02	20150417_STAG1gfpch8_G2G1\MitoSys2\Calibration\mEGFPC1_G2\mEGFP_2_R1_P1_K1_Ch2-Ch1.zen
50	1.084898e-02	1.376675e-03	1.099500e-02	20150417_STAG1gfpch8_G2G1\MitoSys2\Calibration\mEGFPC1_G2\mEGFP_2_R1_P1_K1_Ch2-Ch1.zen
60	1.108195e-02	1.291236e-03	1.077000e-02	20150417_STAG1gfpch8_G2G1\MitoSys2\Calibration\mEGFPC1_G2\mEGFP_2_R1_P1_K1_Ch2-Ch1.zen
70	1.108363e-02	1.319509e-03	1.055600e-02	20150417_STAG1gfpch8_G2G1\MitoSys2\Calibration\mEGFPC1_G2\mEGFP_2_R1_P1_K1_Ch2-Ch1.zen
80	1.033529e-02	1.281907e-03	1.035400e-02	20150417_STAG1gfpch8_G2G1\MitoSys2\Calibration\mEGFPC1_G2\mEGFP_2_R1_P1_K1_Ch2-Ch1.zen
90	1.015220e-02	1.229786e-03	1.016300e-02	20150417_STAG1gfpch8_G2G1\MitoSys2\Calibration\mEGFPC1_G2\mEGFP_2_R1_P1_K1_Ch2-Ch1.zen
100	1.018932e-02	9.333429e-04	9.980800e-03	20150417_STAG1gfpch8_G2G1\MitoSys2\Calibration\mEGFPC1_G2\mEGFP_2_R1_P1_K1_Ch2-Ch1.zen
120	9.748075e-03	8.952647e-04	9.642500e-03	20150417_STAG1gfpch8_G2G1\MitoSys2\Calibration\mEGFPC1_G2\mEGFP_2_R1_P1_K1_Ch2-Ch1.zen
140	9.166409e-03	1.340182e-03	9.334200e-03	20150417_STAG1gfpch8_G2G1\MitoSys2\Calibration\mEGFPC1_G2\mEGFP_2_R1_P1_K1_Ch2-Ch1.zen
160	8.851214e-03	9.917003e-04	9.051300e-03	20150417_STAG1gfpch8_G2G1\MitoSys2\Calibration\mEGFPC1_G2\mEGFP_2_R1_P1_K1_Ch2-Ch1.zen
180	8.893949e-03	1.127488e-03	8.790000e-03	20150417_STAG1gfpch8_G2G1\MitoSys2\Calibration\mEGFPC1_G2\mEGFP_2_R1_P1_K1_Ch2-Ch1.zen
200	8.414730e-03	1.151663e-03	8.547300e-03	20150417_STAG1gfpch8_G2G1\MitoSys2\Calibration\mEGFPC1_G2\mEGFP_2_R1_P1_K1_Ch2-Ch1.zen
220	8.515605e-03	9.522055e-04	8.320600e-03	20150417_STAG1gfpch8_G2G1\MitoSys2\Calibration\mEGFPC1_G2\mEGFP_2_R1_P1_K1_Ch2-Ch1.zen
240	8.100902e-03	8.791473e-04	8.107900e-03	20150417_STAG1gfpch8_G2G1\MitoSys2\Calibration\mEGFPC1_G2\mEGFP_2_R1_P1_K1_Ch2-Ch1.zen
260	7.925918e-03	8.866870e-04	7.907400e-03	20150417_STAG1gfpch8_G2G1\MitoSys2\Calibration\mEGFPC1_G2\mEGFP_2_R1_P1_K1_Ch2-Ch1.zen
280	7.637210e-03	9.538234e-04	7.717800e-03	20150417_STAG1gfpch8_G2G1\MitoSys2\Calibration\mEGFPC1_G2\mEGFP_2_R1_P1_K1_Ch2-Ch1.zen
300	7.594628e-03	1.032938e-03	7.537800e-03	20150417_STAG1gfpch8_G2G1\MitoSys2\Calibration\mEGFPC1_G2\mEGFP_2_R1_P1_K1_Ch2-Ch1.zen
340	7.236623e-03	9.076231e-04	7.203100e-03	20150417_STAG1gfpch8_G2G1\MitoSys2\Calibration\mEGFPC1_G2\mEGFP_2_R1_P1_K1_Ch2-Ch1.zen
380	6.989991e-03	7.337745e-04	6.896900e-03	20150417_STAG1gfpch8_G2G1\MitoSys2\Calibration\mEGFPC1_G2\mEGFP_2_R1_P1_K1_Ch2-Ch1.zen
420	6.564488e-03	7.777365e-04	6.615000e-03	20150417_STAG1gfpch8_G2G1\MitoSys2\Calibration\mEGFPC1_G2\mEGFP_2_R1_P1_K1_Ch2-Ch1.zen
460	6.101194e-03	9.203001e-04	6.353900e-03	20150417_STAG1gfpch8_G2G1\MitoSys2\Calibration\mEGFPC1_G2\mEGFP_2_R1_P1_K1_Ch2-Ch1.zen
500	5.962550e-03	7.710651e-04	6.111000e-03	20150417_STAG1gfpch8_G2G1\MitoSys2\Calibration\mEGFPC1_G2\mEGFP_2_R1_P1_K1_Ch2-Ch1.zen
540	5.941004e-03	7.939895e-04	5.884300e-03	20150417_STAG1gfpch8_G2G1\MitoSys2\Calibration\mEGFPC1_G2\mEGFP_2_R1_P1_K1_Ch2-Ch1.zen
580	5.469589e-03	7.231205e-04	5.672200e-03	20150417_STAG1gfpch8_G2G1\MitoSys2\Calibration\mEGFPC1_G2\mEGFP_2_R1_P1_K1_Ch2-Ch1.zen
620	5.555299e-03	6.778393e-04	5.473300e-03	20150417_STAG1gfpch8_G2G1\MitoSys2\Calibration\mEGFPC1_G2\mEGFP_2_R1_P1_K1_Ch2-Ch1.zen
660	5.360586e-03	7.699744e-04	5.286300e-03	20150417_STAG1gfpch8_G2G1\MitoSys2\Calibration\mEGFPC1_G2\mEGFP_2_R1_P1_K1_Ch2-Ch1.zen
700	5.259125e-03	5.527178e-04	5.110300e-03	20150417_STAG1gfpch8_G2G1\MitoSys2\Calibration\mEGFPC1_G2\mEGFP_2_R1_P1_K1_Ch2-Ch1.zen
780	4.673749e-03	7.222034e-04	4.787600e-03	20150417_STAG1gfpch8_G2G1\MitoSys2\Calibration\mEGFPC1_G2\mEGFP_2_R1_P1_K1_Ch2-Ch1.zen
860	4.450760e-03	7.201026e-04	4.499100e-03	20150417_STAG1gfpch8_G2G1\MitoSys2\Calibration\mEGFPC1_G2\mEGFP_2_R1_P1_K1_Ch2-Ch1.zen
940	4.142383e-03	5.553835e-04	4.240000e-03	20150417_STAG1gfpch8_G2G1\MitoSys2\Calibration\mEGFPC1_G2\mEGFP_2_R1_P1_K1_Ch2-Ch1.zen
1020	4.058955e-03	5.240501e-04	4.006100e-03	20150417_STAG1gfpch8_G2G1\MitoSys2\Calibration\mEGFPC1_G2\mEGFP_2_R1_P1_K1_Ch2-Ch1.zen
1100	3.774408e-03	6.552395e-04	3.794200e-03	20150417_STAG1gfpch8_G2G1\MitoSys2\Calibration\mEGFPC1_G2\mEGFP_2_R1_P1_K1_Ch2-Ch1.zen
1180	3.495440e-03	8.627323e-04	3.601400e-03	20150417_STAG1gfpch8_G2G1\MitoSys2\Calibration\mEGFPC1_G2\mEGFP_2_R1_P1_K1_Ch2-Ch1.zen
1260	3.408680e-03	7.654010e-04	3.425300e-03	20150417_STAG1gfpch8_G2G1\MitoSys2\Calibration\mEGFPC1_G2\mEGFP_2_R1_P1_K1_Ch2-Ch1.zen
1340	3.355951e-03	8.182248e-04	3.264000e-03	20150417_STAG1gfpch8_G2G1\MitoSys2\Calibration\mEGFPC1_G2\mEGFP_2_R1_P1_K1_Ch2-Ch1.zen
1420	3.172831e-03	6.222441e-04	3.115800e-03	20150417_STAG1gfpch8_G2G1\MitoSys2\Calibration\mEGFPC1_G2\mEGFP_2_R1_P1_K1_Ch2-Ch1.zen
1500	3.113494e-03	6.464846e-04	2.979200e-03	20150417_STAG1gfpch8_G2G1\MitoSys2\Calibration\mEGFPC1_G2\mEGFP_2_R1_P1_K1_Ch2-Ch1.zen
1660	2.829640e-03	5.503595e-04	2.735900e-03	20150417_STAG1gfpch8_G2G1\MitoSys2\Calibration\mEGFPC1_G2\mEGFP_2_R1_P1_K1_Ch2-Ch1.zen
1820	2.515922e-03	6.339005e-04	2.525900e-03	20150417_STAG1gfpch8_G2G1\MitoSys2\Calibration\mEGFPC1_G2\mEGFP_2_R1_P1_K1_Ch2-Ch1.zen
1980	2.304632e-03	6.494034e-04	2.343100e-03	20150417_STAG1gfpch8_G2G1\MitoSys2\Calibration\mEGFPC1_G2\mEGFP_2_R1_P1_K1_Ch2-Ch1.zen
2140	2.029248e-03	7.002140e-04	2.182600e-03	20150417_STAG1gfpch8_G2G1\MitoSys2\Calibration\mEGFPC1_G2\mEGFP_2_R1_P1_K1_Ch2-Ch1.zen
2300	2.044902e-03	6.460157e-04	2.040700e-03	20150417_STAG1gfpch8_G2G1\MitoSys2\Calibration\mEGFPC1_G2\mEGFP_2_R1_P1_K1_Ch2-Ch1.zen
2460	1.971184e-03	6.722587e-04	1.914400e-03	20150417_STAG1gfpch8_G2G1\MitoSys2\Calibration\mEGFPC1_G2\mEGFP_2_R1_P1_K1_Ch2-Ch1.zen
2620	1.857907e-03	7.796055e-04	1.801400e-03	20150417_STAG1gfpch8_G2G1\MitoSys2\Calibration\mEGFPC1_G2\mEGFP_2_R1_P1_K1_Ch2-Ch1.zen
2780	1.715087e-03	5.955425e-04	1.699700e-03	20150417_STAG1gfpch8_G2G1\MitoSys2\Calibration\mEGFPC1_G2\mEGFP_2_R1_P1_K1_Ch2-Ch1.zen
2940	1.613717e-03	7.180534e-04	1.607800e-03	20150417_STAG1gfpch8_G2G1\MitoSys2\Calibration\mEGFPC1_G2\mEGFP_2_R1_P1_K1_Ch2-Ch1.zen
3100	1.696493e-03	7.578962e-04	1.524300e-03	20150417_STAG1gfpch8_G2G1\MitoSys2\Calibration\mEGFPC1_G2\mEGFP_2_R1_P1_K1_Ch2-Ch1.zen
3420	1.406022e-03	7.435650e-04	1.378500e-03	20150417_STAG1gfpch8_G2G1\MitoSys2\Calibration\mEGFPC1_G2\mEGFP_2_R1_P1_K1_Ch2-Ch1.zen
3740	1.263514e-03	5.421178e-04	1.255700e-03	20150417_STAG1gfpch8_G2G1\MitoSys2\Calibration\mEGFPC1_G2\mEGFP_2_R1_P1_K1_Ch2-Ch1.zen
4060	1.198830e-03	6.123947e-04	1.150800e-03	20150417_STAG1gfpch8_G2G1\MitoSys2\Calibration\mEGFPC1_G2\mEGFP_2_R1_P1_K1_Ch2-Ch1.zen
4380	1.133340e-03	5.930022e-04	1.060400e-03	20150417_STAG1gfpch8_G2G1\MitoSys2\Calibration\mEGFPC1_G2\mEGFP_2_R1_P1_K1_Ch2-Ch1.zen
4700	1.008679e-03	6.058716e-04	9.817500e-04	20150417_STAG1gfpch8_G2G1\MitoSys2\Calibration\mEGFPC1_G2\mEGFP_2_R1_P1_K1_Ch2-Ch1.zen
5020	7.982806e-04	5.489786e-04	9.127100e-04	20150417_STAG1gfpch8_G2G1\MitoSys2\Calibration\mEGFPC1_G2\mEGFP_2_R1_P1_K1_Ch2-Ch1.zen
5340	7.972677e-04	5.926656e-04	8.516900e-04	20150417_STAG1gfpch8_G2G1\MitoSys2\Calibration\mEGFPC1_G2\mEGFP_2_R1_P1_K1_Ch2-Ch1.zen
5660	7.161559e-04	5.465040e-04	7.974000e-04	20150417_STAG1gfpch8_G2G1\MitoSys2\Calibration\mEGFPC1_G2\mEGFP_2_R1_P1_K1_Ch2-Ch1.zen
5980	7.064706e-04	5.400040e-04	7.488400e-04	20150417_STAG1gfpch8_G2G1\MitoSys2\Calibration\mEGFPC1_G2\mEGFP_2_R1_P1_K1_Ch2-Ch1.zen
6300	5.760808e-04	5.370185e-04	7.051600e-04	20150417_STAG1gfpch8_G2G1\MitoSys2\Calibration\mEGFPC1_G2\mEGFP_2_R1_P1_K1_Ch2-Ch1.zen
6940	6.112126e-04	5.079790e-04	6.298800e-04	20150417_STAG1gfpch8_G2G1\MitoSys2\Calibration\mEGFPC1_G2\mEGFP_2_R1_P1_K1_Ch2-Ch1.zen
7580	6.101133e-04	4.485153e-04	5.674000e-04	20150417_STAG1gfpch8_G2G1\MitoSys2\Calibration\mEGFPC1_G2\mEGFP_2_R1_P1_K1_Ch2-Ch1.zen
8220	4.492095e-04	4.513249e-04	5.148100e-04	20150417_STAG1gfpch8_G2G1\MitoSys2\Calibration\mEGFPC1_G2\mEGFP_2_R1_P1_K1_Ch2-Ch1.zen
8860	3.911667e-04	5.089679e-04	4.700100e-04	20150417_STAG1gfpch8_G2G1\MitoSys2\Calibration\mEGFPC1_G2\mEGFP_2_R1_P1_K1_Ch2-Ch1.zen
9500	4.678978e-04	4.955263e-04	4.314500e-04	20150417_STAG1gfpch8_G2G1\MitoSys2\Calibration\mEGFPC1_G2\mEGFP_2_R1_P1_K1_Ch2-Ch1.zen
10140	3.818835e-04	5.455400e-04	3.979600e-04	20150417_STAG1gfpch8_G2G1\MitoSys2\Calibration\mEGFPC1_G2\mEGFP_2_R1_P1_K1_Ch2-Ch1.zen
10780	2.771654e-04	4.131841e-04	3.686400e-04	20150417_STAG1gfpch8_G2G1\MitoSys2\Calibration\mEGFPC1_G2\mEGFP_2_R1_P1_K1_Ch2-Ch1.zen
11420	2.951195e-04	4.415255e-04	3.427800e-04	20150417_STAG1gfpch8_G2G1\MitoSys2\Calibration\mEGFPC1_G2\mEGFP_2_R1_P1_K1_Ch2-Ch1.zen
12060	2.292096e-04	4.938795e-04	3.198300e-04	20150417_STAG1gfpch8_G2G1\MitoSys2\Calibration\mEGFPC1_G2\mEGFP_2_R1_P1_K1_Ch2-Ch1.zen
12700	2.640687e-04	4.293197e-04	2.993500e-04	20150417_STAG1gfpch8_G2G1\MitoSys2\Calibration\mEGFPC1_G2\mEGFP_2_R1_P1_K1_Ch2-Ch1.zen
13980	3.194029e-04	5.399546e-04	2.644100e-04	20150417_STAG1gfpch8_G2G1\MitoSys2\Calibration\mEGFPC1_G2\mEGFP_2_R1_P1_K1_Ch2-Ch1.zen
15260	3.256716e-04	5.382657e-04	2.357800e-04	20150417_STAG1gfpch8_G2G1\MitoSys2\Calibration\mEGFPC1_G2\mEGFP_2_R1_P1_K1_Ch2-Ch1.zen
16540	3.153700e-04	5.169587e-04	2.119700e-04	20150417_STAG1gfpch8_G2G1\MitoSys2\Calibration\mEGFPC1_G2\mEGFP_2_R1_P1_K1_Ch2-Ch1.zen
17820	5.297762e-04	4.744934e-04	1.919000e-04	20150417_STAG1gfpch8_G2G1\MitoSys2\Calibration\mEGFPC1_G2\mEGFP_2_R1_P1_K1_Ch2-Ch1.zen
19100	5.269223e-04	3.678586e-04	1.748000e-04	20150417_STAG1gfpch8_G2G1\MitoSys2\Calibration\mEGFPC1_G2\mEGFP_2_R1_P1_K1_Ch2-Ch1.zen
20380	3.370282e-04	3.879123e-04	1.600800e-04	20150417_STAG1gfpch8_G2G1\MitoSys2\Calibration\mEGFPC1_G2\mEGFP_2_R1_P1_K1_Ch2-Ch1.zen
21660	2.007445e-04	4.960502e-04	1.473000e-04	20150417_STAG1gfpch8_G2G1\MitoSys2\Calibration\mEGFPC1_G2\mEGFP_2_R1_P1_K1_Ch2-Ch1.zen
22940	1.259060e-04	3.988248e-04	1.361200e-04	20150417_STAG1gfpch8_G2G1\MitoSys2\Calibration\mEGFPC1_G2\mEGFP_2_R1_P1_K1_Ch2-Ch1.zen
24220	1.285522e-04	5.007330e-04	1.262700e-04	20150417_STAG1gfpch8_G2G1\MitoSys2\Calibration\mEGFPC1_G2\mEGFP_2_R1_P1_K1_Ch2-Ch1.zen
25500	1.701647e-04	4.061656e-04	1.175500e-04	20150417_STAG1gfpch8_G2G1\MitoSys2\Calibration\mEGFPC1_G2\mEGFP_2_R1_P1_K1_Ch2-Ch1.zen
28060	1.490136e-04	3.250495e-04	1.028000e-04	20150417_STAG1gfpch8_G2G1\MitoSys2\Calibration\mEGFPC1_G2\mEGFP_2_R1_P1_K1_Ch2-Ch1.zen
30620	2.884858e-05	3.764374e-04	9.086500e-05	20150417_STAG1gfpch8_G2G1\MitoSys2\Calibration\mEGFPC1_G2\mEGFP_2_R1_P1_K1_Ch2-Ch1.zen
33180	1.112210e-04	3.671875e-04	8.104300e-05	20150417_STAG1gfpch8_G2G1\MitoSys2\Calibration\mEGFPC1_G2\mEGFP_2_R1_P1_K1_Ch2-Ch1.zen
35740	9.026269e-05	3.485736e-04	7.284700e-05	20150417_STAG1gfpch8_G2G1\MitoSys2\Calibration\mEGFPC1_G2\mEGFP_2_R1_P1_K1_Ch2-Ch1.zen
38300	-7.523631e-05	3.160963e-04	6.592500e-05	20150417_STAG1gfpch8_G2G1\MitoSys2\Calibration\mEGFPC1_G2\mEGFP_2_R1_P1_K1_Ch2-Ch1.zen
40860	4.436608e-05	3.869438e-04	6.001600e-05	20150417_STAG1gfpch8_G2G1\MitoSys2\Calibration\mEGFPC1_G2\mEGFP_2_R1_P1_K1_Ch2-Ch1.zen
43420	1.933881e-04	4.396759e-04	5.492600e-05	20150417_STAG1gfpch8_G2G1\MitoSys2\Calibration\mEGFPC1_G2\mEGFP_2_R1_P1_K1_Ch2-Ch1.zen
45980	1.054398e-04	4.444748e-04	5.050400e-05	20150417_STAG1gfpch8_G2G1\MitoSys2\Calibration\mEGFPC1_G2\mEGFP_2_R1_P1_K1_Ch2-Ch1.zen
48540	2.339039e-05	4.932670e-04	4.663500e-05	20150417_STAG1gfpch8_G2G1\MitoSys2\Calibration\mEGFPC1_G2\mEGFP_2_R1_P1_K1_Ch2-Ch1.zen
51100	4.748398e-05	3.692371e-04	4.322700e-05	20150417_STAG1gfpch8_G2G1\MitoSys2\Calibration\mEGFPC1_G2\mEGFP_2_R1_P1_K1_Ch2-Ch1.zen
56220	1.045479e-05	3.273302e-04	3.751600e-05	20150417_STAG1gfpch8_G2G1\MitoSys2\Calibration\mEGFPC1_G2\mEGFP_2_R1_P1_K1_Ch2-Ch1.zen
61340	5.670303e-05	2.798832e-04	3.293900e-05	20150417_STAG1gfpch8_G2G1\MitoSys2\Calibration\mEGFPC1_G2\mEGFP_2_R1_P1_K1_Ch2-Ch1.zen
66460	3.017458e-06	3.118890e-04	2.920700e-05	20150417_STAG1gfpch8_G2G1\MitoSys2\Calibration\mEGFPC1_G2\mEGFP_2_R1_P1_K1_Ch2-Ch1.zen
71580	6.782802e-05	2.238155e-04	2.611700e-05	20150417_STAG1gfpch8_G2G1\MitoSys2\Calibration\mEGFPC1_G2\mEGFP_2_R1_P1_K1_Ch2-Ch1.zen
76700	2.963364e-05	3.650311e-04	2.352500e-05	20150417_STAG1gfpch8_G2G1\MitoSys2\Calibration\mEGFPC1_G2\mEGFP_2_R1_P1_K1_Ch2-Ch1.zen
81820	1.880191e-06	3.017928e-04	2.132800e-05	20150417_STAG1gfpch8_G2G1\MitoSys2\Calibration\mEGFPC1_G2\mEGFP_2_R1_P1_K1_Ch2-Ch1.zen
86940	5.300048e-05	3.292093e-04	1.944600e-05	20150417_STAG1gfpch8_G2G1\MitoSys2\Calibration\mEGFPC1_G2\mEGFP_2_R1_P1_K1_Ch2-Ch1.zen
92060	1.894895e-04	3.387709e-04	1.781900e-05	20150417_STAG1gfpch8_G2G1\MitoSys2\Calibration\mEGFPC1_G2\mEGFP_2_R1_P1_K1_Ch2-Ch1.zen
97180	1.932568e-04	3.109551e-04	1.640300e-05	20150417_STAG1gfpch8_G2G1\MitoSys2\Calibration\mEGFPC1_G2\mEGFP_2_R1_P1_K1_Ch2-Ch1.zen
102300	2.559286e-05	2.487783e-04	1.516100e-05	20150417_STAG1gfpch8_G2G1\MitoSys2\Calibration\mEGFPC1_G2\mEGFP_2_R1_P1_K1_Ch2-Ch1.zen
112540	6.371249e-05	3.393714e-04	1.309300e-05	20150417_STAG1gfpch8_G2G1\MitoSys2\Calibration\mEGFPC1_G2\mEGFP_2_R1_P1_K1_Ch2-Ch1.zen
122780	4.754402e-05	2.812785e-04	1.144700e-05	20150417_STAG1gfpch8_G2G1\MitoSys2\Calibration\mEGFPC1_G2\mEGFP_2_R1_P1_K1_Ch2-Ch1.zen
133020	9.426877e-05	2.651583e-04	1.011200e-05	20150417_STAG1gfpch8_G2G1\MitoSys2\Calibration\mEGFPC1_G2\mEGFP_2_R1_P1_K1_Ch2-Ch1.zen
143260	-8.667593e-05	2.838800e-04	9.013600e-06	20150417_STAG1gfpch8_G2G1\MitoSys2\Calibration\mEGFPC1_G2\mEGFP_2_R1_P1_K1_Ch2-Ch1.zen
153500	-1.346818e-05	2.776617e-04	8.096500e-06	20150417_STAG1gfpch8_G2G1\MitoSys2\Calibration\mEGFPC1_G2\mEGFP_2_R1_P1_K1_Ch2-Ch1.zen
163740	-7.123832e-05	2.809456e-04	7.322000e-06	20150417_STAG1gfpch8_G2G1\MitoSys2\Calibration\mEGFPC1_G2\mEGFP_2_R1_P1_K1_Ch2-Ch1.zen
173980	-6.773234e-05	2.512808e-04	6.661100e-06	20150417_STAG1gfpch8_G2G1\MitoSys2\Calibration\mEGFPC1_G2\mEGFP_2_R1_P1_K1_Ch2-Ch1.zen
184220	2.486857e-05	3.640870e-04	6.091900e-06	20150417_STAG1gfpch8_G2G1\MitoSys2\Calibration\mEGFPC1_G2\mEGFP_2_R1_P1_K1_Ch2-Ch1.zen
194460	1.306626e-05	2.621945e-04	5.597800e-06	20150417_STAG1gfpch8_G2G1\MitoSys2\Calibration\mEGFPC1_G2\mEGFP_2_R1_P1_K1_Ch2-Ch1.zen
204700	4.850054e-05	2.102583e-04	5.165700e-06	20150417_STAG1gfpch8_G2G1\MitoSys2\Calibration\mEGFPC1_G2\mEGFP_2_R1_P1_K1_Ch2-Ch1.zen
225180	-3.107471e-05	2.839401e-04	4.448400e-06	20150417_STAG1gfpch8_G2G1\MitoSys2\Calibration\mEGFPC1_G2\mEGFP_2_R1_P1_K1_Ch2-Ch1.zen
245660	2.060691e-05	2.107066e-04	3.880000e-06	20150417_STAG1gfpch8_G2G1\MitoSys2\Calibration\mEGFPC1_G2\mEGFP_2_R1_P1_K1_Ch2-Ch1.zen
266140	-4.564315e-05	2.171177e-04	3.420900e-06	20150417_STAG1gfpch8_G2G1\MitoSys2\Calibration\mEGFPC1_G2\mEGFP_2_R1_P1_K1_Ch2-Ch1.zen
286620	-3.081550e-05	1.486415e-04	3.044000e-06	20150417_STAG1gfpch8_G2G1\MitoSys2\Calibration\mEGFPC1_G2\mEGFP_2_R1_P1_K1_Ch2-Ch1.zen
307100	-6.735488e-05	2.016598e-04	2.730200e-06	20150417_STAG1gfpch8_G2G1\MitoSys2\Calibration\mEGFPC1_G2\mEGFP_2_R1_P1_K1_Ch2-Ch1.zen
327580	-6.630746e-05	2.279204e-04	2.465800e-06	20150417_STAG1gfpch8_G2G1\MitoSys2\Calibration\mEGFPC1_G2\mEGFP_2_R1_P1_K1_Ch2-Ch1.zen
348060	1.585499e-05	2.222390e-04	2.240700e-06	20150417_STAG1gfpch8_G2G1\MitoSys2\Calibration\mEGFPC1_G2\mEGFP_2_R1_P1_K1_Ch2-Ch1.zen
368540	2.992254e-05	2.628404e-04	2.047100e-06	20150417_STAG1gfpch8_G2G1\MitoSys2\Calibration\mEGFPC1_G2\mEGFP_2_R1_P1_K1_Ch2-Ch1.zen
389020	6.961833e-06	3.086749e-04	1.879400e-06	20150417_STAG1gfpch8_G2G1\MitoSys2\Calibration\mEGFPC1_G2\mEGFP_2_R1_P1_K1_Ch2-Ch1.zen
409500	6.362413e-05	1.552676e-04	1.732900e-06	20150417_STAG1gfpch8_G2G1\MitoSys2\Calibration\mEGFPC1_G2\mEGFP_2_R1_P1_K1_Ch2-Ch1.zen
450460	-4.761443e-05	1.682200e-04	1.490200e-06	20150417_STAG1gfpch8_G2G1\MitoSys2\Calibration\mEGFPC1_G2\mEGFP_2_R1_P1_K1_Ch2-Ch1.zen
491420	-4.861816e-05	1.468333e-04	1.298300e-06	20150417_STAG1gfpch8_G2G1\MitoSys2\Calibration\mEGFPC1_G2\mEGFP_2_R1_P1_K1_Ch2-Ch1.zen
532380	-6.236847e-06	1.789867e-04	1.143500e-06	20150417_STAG1gfpch8_G2G1\MitoSys2\Calibration\mEGFPC1_G2\mEGFP_2_R1_P1_K1_Ch2-Ch1.zen
573340	2.049811e-05	2.258979e-04	1.016700e-06	20150417_STAG1gfpch8_G2G1\MitoSys2\Calibration\mEGFPC1_G2\mEGFP_2_R1_P1_K1_Ch2-Ch1.zen
614300	-2.864113e-05	1.659151e-04	9.112800e-07	20150417_STAG1gfpch8_G2G1\MitoSys2\Calibration\mEGFPC1_G2\mEGFP_2_R1_P1_K1_Ch2-Ch1.zen
655260	-2.307265e-05	1.504327e-04	8.225300e-07	20150417_STAG1gfpch8_G2G1\MitoSys2\Calibration\mEGFPC1_G2\mEGFP_2_R1_P1_K1_Ch2-Ch1.zen
696220	-7.324676e-05	2.084412e-04	7.470300e-07	20150417_STAG1gfpch8_G2G1\MitoSys2\Calibration\mEGFPC1_G2\mEGFP_2_R1_P1_K1_Ch2-Ch1.zen
737180	1.157350e-05	1.847218e-04	6.821900e-07	20150417_STAG1gfpch8_G2G1\MitoSys2\Calibration\mEGFPC1_G2\mEGFP_2_R1_P1_K1_Ch2-Ch1.zen
778140	1.020787e-06	1.603729e-04	6.260300e-07	20150417_STAG1gfpch8_G2G1\MitoSys2\Calibration\mEGFPC1_G2\mEGFP_2_R1_P1_K1_Ch2-Ch1.zen
819100	-4.906521e-05	1.197162e-04	5.770200e-07	20150417_STAG1gfpch8_G2G1\MitoSys2\Calibration\mEGFPC1_G2\mEGFP_2_R1_P1_K1_Ch2-Ch1.zen
901020	-3.756417e-05	1.136766e-04	4.959000e-07	20150417_STAG1gfpch8_G2G1\MitoSys2\Calibration\mEGFPC1_G2\mEGFP_2_R1_P1_K1_Ch2-Ch1.zen
982940	1.142502e-05	1.167002e-04	4.318100e-07	20150417_STAG1gfpch8_G2G1\MitoSys2\Calibration\mEGFPC1_G2\mEGFP_2_R1_P1_K1_Ch2-Ch1.zen
1064860	1.854455e-06	1.465987e-04	3.801900e-07	20150417_STAG1gfpch8_G2G1\MitoSys2\Calibration\mEGFPC1_G2\mEGFP_2_R1_P1_K1_Ch2-Ch1.zen
1146780	-1.027953e-05	9.872996e-05	3.379100e-07	20150417_STAG1gfpch8_G2G1\MitoSys2\Calibration\mEGFPC1_G2\mEGFP_2_R1_P1_K1_Ch2-Ch1.zen
1228700	-2.134101e-05	1.424000e-04	3.027800e-07	20150417_STAG1gfpch8_G2G1\MitoSys2\Calibration\mEGFPC1_G2\mEGFP_2_R1_P1_K1_Ch2-Ch1.zen
1310620	-6.836316e-05	1.505092e-04	2.732200e-07	20150417_STAG1gfpch8_G2G1\MitoSys2\Calibration\mEGFPC1_G2\mEGFP_2_R1_P1_K1_Ch2-Ch1.zen
1392540	-3.660226e-05	1.851395e-04	2.480900e-07	20150417_STAG1gfpch8_G2G1\MitoSys2\Calibration\mEGFPC1_G2\mEGFP_2_R1_P1_K1_Ch2-Ch1.zen
1474460	-6.776761e-05	1.603516e-04	2.265100e-07	20150417_STAG1gfpch8_G2G1\MitoSys2\Calibration\mEGFPC1_G2\mEGFP_2_R1_P1_K1_Ch2-Ch1.zen
1556380	-5.334372e-05	1.591973e-04	2.078300e-07	20150417_STAG1gfpch8_G2G1\MitoSys2\Calibration\mEGFPC1_G2\mEGFP_2_R1_P1_K1_Ch2-Ch1.zen
10	9.845405e-03	9.386108e-04	9.707500e-03	20150417_STAG1gfpch8_G2G1\MitoSys2\Calibration\mEGFPC1_G2\mEGFP_2_R1_P2_K1_Ch2-Ch1.zen
20	9.235585e-03	6.955870e-04	9.309800e-03	20150417_STAG1gfpch8_G2G1\MitoSys2\Calibration\mEGFPC1_G2\mEGFP_2_R1_P2_K1_Ch2-Ch1.zen
30	9.012215e-03	7.444351e-04	8.931600e-03	20150417_STAG1gfpch8_G2G1\MitoSys2\Calibration\mEGFPC1_G2\mEGFP_2_R1_P2_K1_Ch2-Ch1.zen
40	8.286272e-03	9.120000e-04	8.576100e-03	20150417_STAG1gfpch8_G2G1\MitoSys2\Calibration\mEGFPC1_G2\mEGFP_2_R1_P2_K1_Ch2-Ch1.zen
50	8.322302e-03	9.957266e-04	8.243400e-03	20150417_STAG1gfpch8_G2G1\MitoSys2\Calibration\mEGFPC1_G2\mEGFP_2_R1_P2_K1_Ch2-Ch1.zen
60	8.026012e-03	7.665670e-04	7.932600e-03	20150417_STAG1gfpch8_G2G1\MitoSys2\Calibration\mEGFPC1_G2\mEGFP_2_R1_P2_K1_Ch2-Ch1.zen
70	7.838972e-03	7.573304e-04	7.642500e-03	20150417_STAG1gfpch8_G2G1\MitoSys2\Calibration\mEGFPC1_G2\mEGFP_2_R1_P2_K1_Ch2-Ch1.zen
80	7.223765e-03	7.906410e-04	7.371600e-03	20150417_STAG1gfpch8_G2G1\MitoSys2\Calibration\mEGFPC1_G2\mEGFP_2_R1_P2_K1_Ch2-Ch1.zen
90	7.034985e-03	7.079144e-04	7.118400e-03	20150417_STAG1gfpch8_G2G1\MitoSys2\Calibration\mEGFPC1_G2\mEGFP_2_R1_P2_K1_Ch2-Ch1.zen
100	6.720136e-03	5.373666e-04	6.881600e-03	20150417_STAG1gfpch8_G2G1\MitoSys2\Calibration\mEGFPC1_G2\mEGFP_2_R1_P2_K1_Ch2-Ch1.zen
120	6.473302e-03	7.239460e-04	6.451700e-03	20150417_STAG1gfpch8_G2G1\MitoSys2\Calibration\mEGFPC1_G2\mEGFP_2_R1_P2_K1_Ch2-Ch1.zen
140	6.110733e-03	5.197625e-04	6.072500e-03	20150417_STAG1gfpch8_G2G1\MitoSys2\Calibration\mEGFPC1_G2\mEGFP_2_R1_P2_K1_Ch2-Ch1.zen
160	5.664397e-03	7.533568e-04	5.735900e-03	20150417_STAG1gfpch8_G2G1\MitoSys2\Calibration\mEGFPC1_G2\mEGFP_2_R1_P2_K1_Ch2-Ch1.zen
180	5.376506e-03	7.313824e-04	5.435300e-03	20150417_STAG1gfpch8_G2G1\MitoSys2\Calibration\mEGFPC1_G2\mEGFP_2_R1_P2_K1_Ch2-Ch1.zen
200	5.293727e-03	7.023693e-04	5.165300e-03	20150417_STAG1gfpch8_G2G1\MitoSys2\Calibration\mEGFPC1_G2\mEGFP_2_R1_P2_K1_Ch2-Ch1.zen
220	4.982226e-03	6.528731e-04	4.921400e-03	20150417_STAG1gfpch8_G2G1\MitoSys2\Calibration\mEGFPC1_G2\mEGFP_2_R1_P2_K1_Ch2-Ch1.zen
240	4.732596e-03	5.675780e-04	4.699900e-03	20150417_STAG1gfpch8_G2G1\MitoSys2\Calibration\mEGFPC1_G2\mEGFP_2_R1_P2_K1_Ch2-Ch1.zen
260	4.627974e-03	6.203500e-04	4.497800e-03	20150417_STAG1gfpch8_G2G1\MitoSys2\Calibration\mEGFPC1_G2\mEGFP_2_R1_P2_K1_Ch2-Ch1.zen
280	4.309985e-03	8.402730e-04	4.312500e-03	20150417_STAG1gfpch8_G2G1\MitoSys2\Calibration\mEGFPC1_G2\mEGFP_2_R1_P2_K1_Ch2-Ch1.zen
300	4.158325e-03	4.967479e-04	4.141900e-03	20150417_STAG1gfpch8_G2G1\MitoSys2\Calibration\mEGFPC1_G2\mEGFP_2_R1_P2_K1_Ch2-Ch1.zen
340	3.961049e-03	4.530014e-04	3.838200e-03	20150417_STAG1gfpch8_G2G1\MitoSys2\Calibration\mEGFPC1_G2\mEGFP_2_R1_P2_K1_Ch2-Ch1.zen
380	3.528404e-03	5.439844e-04	3.575400e-03	20150417_STAG1gfpch8_G2G1\MitoSys2\Calibration\mEGFPC1_G2\mEGFP_2_R1_P2_K1_Ch2-Ch1.zen
420	3.187300e-03	5.747355e-04	3.345500e-03	20150417_STAG1gfpch8_G2G1\MitoSys2\Calibration\mEGFPC1_G2\mEGFP_2_R1_P2_K1_Ch2-Ch1.zen
460	3.115485e-03	3.507760e-04	3.142500e-03	20150417_STAG1gfpch8_G2G1\MitoSys2\Calibration\mEGFPC1_G2\mEGFP_2_R1_P2_K1_Ch2-Ch1.zen
500	3.011232e-03	5.066287e-04	2.961800e-03	20150417_STAG1gfpch8_G2G1\MitoSys2\Calibration\mEGFPC1_G2\mEGFP_2_R1_P2_K1_Ch2-Ch1.zen
540	2.887697e-03	6.187601e-04	2.799800e-03	20150417_STAG1gfpch8_G2G1\MitoSys2\Calibration\mEGFPC1_G2\mEGFP_2_R1_P2_K1_Ch2-Ch1.zen
580	2.680550e-03	4.834885e-04	2.653900e-03	20150417_STAG1gfpch8_G2G1\MitoSys2\Calibration\mEGFPC1_G2\mEGFP_2_R1_P2_K1_Ch2-Ch1.zen
620	2.512272e-03	3.950296e-04	2.521600e-03	20150417_STAG1gfpch8_G2G1\MitoSys2\Calibration\mEGFPC1_G2\mEGFP_2_R1_P2_K1_Ch2-Ch1.zen
660	2.321000e-03	4.857178e-04	2.401300e-03	20150417_STAG1gfpch8_G2G1\MitoSys2\Calibration\mEGFPC1_G2\mEGFP_2_R1_P2_K1_Ch2-Ch1.zen
700	2.268825e-03	3.671912e-04	2.291300e-03	20150417_STAG1gfpch8_G2G1\MitoSys2\Calibration\mEGFPC1_G2\mEGFP_2_R1_P2_K1_Ch2-Ch1.zen
780	2.157764e-03	3.447826e-04	2.097600e-03	20150417_STAG1gfpch8_G2G1\MitoSys2\Calibration\mEGFPC1_G2\mEGFP_2_R1_P2_K1_Ch2-Ch1.zen
860	1.852003e-03	4.680742e-04	1.932600e-03	20150417_STAG1gfpch8_G2G1\MitoSys2\Calibration\mEGFPC1_G2\mEGFP_2_R1_P2_K1_Ch2-Ch1.zen
940	1.792681e-03	4.793593e-04	1.790500e-03	20150417_STAG1gfpch8_G2G1\MitoSys2\Calibration\mEGFPC1_G2\mEGFP_2_R1_P2_K1_Ch2-Ch1.zen
1020	1.690379e-03	5.167666e-04	1.667000e-03	20150417_STAG1gfpch8_G2G1\MitoSys2\Calibration\mEGFPC1_G2\mEGFP_2_R1_P2_K1_Ch2-Ch1.zen
1100	1.549644e-03	4.589924e-04	1.558700e-03	20150417_STAG1gfpch8_G2G1\MitoSys2\Calibration\mEGFPC1_G2\mEGFP_2_R1_P2_K1_Ch2-Ch1.zen
1180	1.494465e-03	3.874908e-04	1.463100e-03	20150417_STAG1gfpch8_G2G1\MitoSys2\Calibration\mEGFPC1_G2\mEGFP_2_R1_P2_K1_Ch2-Ch1.zen
1260	1.287191e-03	3.513106e-04	1.378200e-03	20150417_STAG1gfpch8_G2G1\MitoSys2\Calibration\mEGFPC1_G2\mEGFP_2_R1_P2_K1_Ch2-Ch1.zen
1340	1.277310e-03	3.947380e-04	1.302200e-03	20150417_STAG1gfpch8_G2G1\MitoSys2\Calibration\mEGFPC1_G2\mEGFP_2_R1_P2_K1_Ch2-Ch1.zen
1420	1.264290e-03	3.461450e-04	1.233900e-03	20150417_STAG1gfpch8_G2G1\MitoSys2\Calibration\mEGFPC1_G2\mEGFP_2_R1_P2_K1_Ch2-Ch1.zen
1500	1.157233e-03	3.187196e-04	1.172200e-03	20150417_STAG1gfpch8_G2G1\MitoSys2\Calibration\mEGFPC1_G2\mEGFP_2_R1_P2_K1_Ch2-Ch1.zen
1660	1.015218e-03	3.174659e-04	1.065200e-03	20150417_STAG1gfpch8_G2G1\MitoSys2\Calibration\mEGFPC1_G2\mEGFP_2_R1_P2_K1_Ch2-Ch1.zen
1820	9.973784e-04	2.945344e-04	9.757700e-04	20150417_STAG1gfpch8_G2G1\MitoSys2\Calibration\mEGFPC1_G2\mEGFP_2_R1_P2_K1_Ch2-Ch1.zen
1980	9.026177e-04	2.311982e-04	8.999700e-04	20150417_STAG1gfpch8_G2G1\MitoSys2\Calibration\mEGFPC1_G2\mEGFP_2_R1_P2_K1_Ch2-Ch1.zen
2140	8.856454e-04	2.838251e-04	8.349900e-04	20150417_STAG1gfpch8_G2G1\MitoSys2\Calibration\mEGFPC1_G2\mEGFP_2_R1_P2_K1_Ch2-Ch1.zen
2300	8.052084e-04	2.770215e-04	7.787200e-04	20150417_STAG1gfpch8_G2G1\MitoSys2\Calibration\mEGFPC1_G2\mEGFP_2_R1_P2_K1_Ch2-Ch1.zen
2460	6.726825e-04	2.770794e-04	7.295500e-04	20150417_STAG1gfpch8_G2G1\MitoSys2\Calibration\mEGFPC1_G2\mEGFP_2_R1_P2_K1_Ch2-Ch1.zen
2620	6.352535e-04	2.026832e-04	6.862500e-04	20150417_STAG1gfpch8_G2G1\MitoSys2\Calibration\mEGFPC1_G2\mEGFP_2_R1_P2_K1_Ch2-Ch1.zen
2780	6.799789e-04	2.849705e-04	6.478400e-04	20150417_STAG1gfpch8_G2G1\MitoSys2\Calibration\mEGFPC1_G2\mEGFP_2_R1_P2_K1_Ch2-Ch1.zen
2940	5.641914e-04	3.358794e-04	6.135700e-04	20150417_STAG1gfpch8_G2G1\MitoSys2\Calibration\mEGFPC1_G2\mEGFP_2_R1_P2_K1_Ch2-Ch1.zen
3100	5.283461e-04	2.763818e-04	5.828000e-04	20150417_STAG1gfpch8_G2G1\MitoSys2\Calibration\mEGFPC1_G2\mEGFP_2_R1_P2_K1_Ch2-Ch1.zen
3420	4.992892e-04	2.942957e-04	5.298700e-04	20150417_STAG1gfpch8_G2G1\MitoSys2\Calibration\mEGFPC1_G2\mEGFP_2_R1_P2_K1_Ch2-Ch1.zen
3740	4.933030e-04	2.692340e-04	4.860000e-04	20150417_STAG1gfpch8_G2G1\MitoSys2\Calibration\mEGFPC1_G2\mEGFP_2_R1_P2_K1_Ch2-Ch1.zen
4060	4.368688e-04	3.106614e-04	4.490700e-04	20150417_STAG1gfpch8_G2G1\MitoSys2\Calibration\mEGFPC1_G2\mEGFP_2_R1_P2_K1_Ch2-Ch1.zen
4380	4.426903e-04	2.943044e-04	4.175600e-04	20150417_STAG1gfpch8_G2G1\MitoSys2\Calibration\mEGFPC1_G2\mEGFP_2_R1_P2_K1_Ch2-Ch1.zen
4700	4.526626e-04	2.881853e-04	3.903700e-04	20150417_STAG1gfpch8_G2G1\MitoSys2\Calibration\mEGFPC1_G2\mEGFP_2_R1_P2_K1_Ch2-Ch1.zen
5020	4.836440e-04	2.548391e-04	3.666600e-04	20150417_STAG1gfpch8_G2G1\MitoSys2\Calibration\mEGFPC1_G2\mEGFP_2_R1_P2_K1_Ch2-Ch1.zen
5340	4.486428e-04	2.284109e-04	3.458000e-04	20150417_STAG1gfpch8_G2G1\MitoSys2\Calibration\mEGFPC1_G2\mEGFP_2_R1_P2_K1_Ch2-Ch1.zen
5660	4.141018e-04	2.196470e-04	3.273000e-04	20150417_STAG1gfpch8_G2G1\MitoSys2\Calibration\mEGFPC1_G2\mEGFP_2_R1_P2_K1_Ch2-Ch1.zen
5980	3.295118e-04	2.499213e-04	3.107700e-04	20150417_STAG1gfpch8_G2G1\MitoSys2\Calibration\mEGFPC1_G2\mEGFP_2_R1_P2_K1_Ch2-Ch1.zen
6300	3.195811e-04	2.310535e-04	2.959100e-04	20150417_STAG1gfpch8_G2G1\MitoSys2\Calibration\mEGFPC1_G2\mEGFP_2_R1_P2_K1_Ch2-Ch1.zen
6940	1.989267e-04	2.752663e-04	2.702400e-04	20150417_STAG1gfpch8_G2G1\MitoSys2\Calibration\mEGFPC1_G2\mEGFP_2_R1_P2_K1_Ch2-Ch1.zen
7580	2.597282e-04	2.312413e-04	2.488200e-04	20150417_STAG1gfpch8_G2G1\MitoSys2\Calibration\mEGFPC1_G2\mEGFP_2_R1_P2_K1_Ch2-Ch1.zen
8220	2.708899e-04	2.381867e-04	2.306300e-04	20150417_STAG1gfpch8_G2G1\MitoSys2\Calibration\mEGFPC1_G2\mEGFP_2_R1_P2_K1_Ch2-Ch1.zen
8860	1.268347e-04	2.807886e-04	2.149500e-04	20150417_STAG1gfpch8_G2G1\MitoSys2\Calibration\mEGFPC1_G2\mEGFP_2_R1_P2_K1_Ch2-Ch1.zen
9500	1.057433e-04	1.977069e-04	2.012700e-04	20150417_STAG1gfpch8_G2G1\MitoSys2\Calibration\mEGFPC1_G2\mEGFP_2_R1_P2_K1_Ch2-Ch1.zen
10140	1.985511e-04	2.466514e-04	1.892100e-04	20150417_STAG1gfpch8_G2G1\MitoSys2\Calibration\mEGFPC1_G2\mEGFP_2_R1_P2_K1_Ch2-Ch1.zen
10780	2.173335e-04	2.785536e-04	1.784800e-04	20150417_STAG1gfpch8_G2G1\MitoSys2\Calibration\mEGFPC1_G2\mEGFP_2_R1_P2_K1_Ch2-Ch1.zen
11420	1.964864e-04	2.948401e-04	1.688500e-04	20150417_STAG1gfpch8_G2G1\MitoSys2\Calibration\mEGFPC1_G2\mEGFP_2_R1_P2_K1_Ch2-Ch1.zen
12060	1.935581e-04	2.805983e-04	1.601500e-04	20150417_STAG1gfpch8_G2G1\MitoSys2\Calibration\mEGFPC1_G2\mEGFP_2_R1_P2_K1_Ch2-Ch1.zen
12700	1.343602e-04	2.071758e-04	1.522500e-04	20150417_STAG1gfpch8_G2G1\MitoSys2\Calibration\mEGFPC1_G2\mEGFP_2_R1_P2_K1_Ch2-Ch1.zen
13980	1.713406e-04	2.580379e-04	1.384000e-04	20150417_STAG1gfpch8_G2G1\MitoSys2\Calibration\mEGFPC1_G2\mEGFP_2_R1_P2_K1_Ch2-Ch1.zen
15260	1.379774e-04	2.411562e-04	1.266400e-04	20150417_STAG1gfpch8_G2G1\MitoSys2\Calibration\mEGFPC1_G2\mEGFP_2_R1_P2_K1_Ch2-Ch1.zen
16540	1.629596e-04	2.620264e-04	1.165100e-04	20150417_STAG1gfpch8_G2G1\MitoSys2\Calibration\mEGFPC1_G2\mEGFP_2_R1_P2_K1_Ch2-Ch1.zen
17820	8.968635e-05	2.280794e-04	1.076900e-04	20150417_STAG1gfpch8_G2G1\MitoSys2\Calibration\mEGFPC1_G2\mEGFP_2_R1_P2_K1_Ch2-Ch1.zen
19100	8.088997e-05	2.140647e-04	9.992300e-05	20150417_STAG1gfpch8_G2G1\MitoSys2\Calibration\mEGFPC1_G2\mEGFP_2_R1_P2_K1_Ch2-Ch1.zen
20380	1.572601e-05	2.739317e-04	9.304000e-05	20150417_STAG1gfpch8_G2G1\MitoSys2\Calibration\mEGFPC1_G2\mEGFP_2_R1_P2_K1_Ch2-Ch1.zen
21660	8.481640e-05	2.363828e-04	8.689700e-05	20150417_STAG1gfpch8_G2G1\MitoSys2\Calibration\mEGFPC1_G2\mEGFP_2_R1_P2_K1_Ch2-Ch1.zen
22940	1.060662e-04	2.065477e-04	8.138400e-05	20150417_STAG1gfpch8_G2G1\MitoSys2\Calibration\mEGFPC1_G2\mEGFP_2_R1_P2_K1_Ch2-Ch1.zen
24220	4.902223e-05	1.871441e-04	7.641000e-05	20150417_STAG1gfpch8_G2G1\MitoSys2\Calibration\mEGFPC1_G2\mEGFP_2_R1_P2_K1_Ch2-Ch1.zen
25500	7.674576e-05	1.031372e-04	7.190300e-05	20150417_STAG1gfpch8_G2G1\MitoSys2\Calibration\mEGFPC1_G2\mEGFP_2_R1_P2_K1_Ch2-Ch1.zen
28060	3.248133e-06	1.702577e-04	6.406000e-05	20150417_STAG1gfpch8_G2G1\MitoSys2\Calibration\mEGFPC1_G2\mEGFP_2_R1_P2_K1_Ch2-Ch1.zen
30620	5.877751e-06	1.614470e-04	5.748100e-05	20150417_STAG1gfpch8_G2G1\MitoSys2\Calibration\mEGFPC1_G2\mEGFP_2_R1_P2_K1_Ch2-Ch1.zen
33180	4.681279e-05	2.000511e-04	5.190000e-05	20150417_STAG1gfpch8_G2G1\MitoSys2\Calibration\mEGFPC1_G2\mEGFP_2_R1_P2_K1_Ch2-Ch1.zen
35740	4.729405e-05	1.742323e-04	4.711900e-05	20150417_STAG1gfpch8_G2G1\MitoSys2\Calibration\mEGFPC1_G2\mEGFP_2_R1_P2_K1_Ch2-Ch1.zen
38300	1.028463e-04	1.634649e-04	4.298800e-05	20150417_STAG1gfpch8_G2G1\MitoSys2\Calibration\mEGFPC1_G2\mEGFP_2_R1_P2_K1_Ch2-Ch1.zen
40860	7.907178e-05	1.974153e-04	3.939000e-05	20150417_STAG1gfpch8_G2G1\MitoSys2\Calibration\mEGFPC1_G2\mEGFP_2_R1_P2_K1_Ch2-Ch1.zen
43420	9.046154e-05	2.003224e-04	3.623700e-05	20150417_STAG1gfpch8_G2G1\MitoSys2\Calibration\mEGFPC1_G2\mEGFP_2_R1_P2_K1_Ch2-Ch1.zen
45980	6.404787e-05	1.844832e-04	3.345700e-05	20150417_STAG1gfpch8_G2G1\MitoSys2\Calibration\mEGFPC1_G2\mEGFP_2_R1_P2_K1_Ch2-Ch1.zen
48540	1.878997e-06	1.680520e-04	3.099100e-05	20150417_STAG1gfpch8_G2G1\MitoSys2\Calibration\mEGFPC1_G2\mEGFP_2_R1_P2_K1_Ch2-Ch1.zen
51100	3.438448e-05	1.586467e-04	2.879300e-05	20150417_STAG1gfpch8_G2G1\MitoSys2\Calibration\mEGFPC1_G2\mEGFP_2_R1_P2_K1_Ch2-Ch1.zen
56220	9.604736e-05	1.787361e-04	2.505600e-05	20150417_STAG1gfpch8_G2G1\MitoSys2\Calibration\mEGFPC1_G2\mEGFP_2_R1_P2_K1_Ch2-Ch1.zen
61340	1.586295e-05	1.838553e-04	2.201200e-05	20150417_STAG1gfpch8_G2G1\MitoSys2\Calibration\mEGFPC1_G2\mEGFP_2_R1_P2_K1_Ch2-Ch1.zen
66460	-6.577985e-06	1.606885e-04	1.949800e-05	20150417_STAG1gfpch8_G2G1\MitoSys2\Calibration\mEGFPC1_G2\mEGFP_2_R1_P2_K1_Ch2-Ch1.zen
71580	2.796161e-05	1.588665e-04	1.739400e-05	20150417_STAG1gfpch8_G2G1\MitoSys2\Calibration\mEGFPC1_G2\mEGFP_2_R1_P2_K1_Ch2-Ch1.zen
76700	-1.273784e-05	1.442388e-04	1.561600e-05	20150417_STAG1gfpch8_G2G1\MitoSys2\Calibration\mEGFPC1_G2\mEGFP_2_R1_P2_K1_Ch2-Ch1.zen
81820	-7.912274e-05	1.712169e-04	1.409900e-05	20150417_STAG1gfpch8_G2G1\MitoSys2\Calibration\mEGFPC1_G2\mEGFP_2_R1_P2_K1_Ch2-Ch1.zen
86940	8.611791e-06	1.974032e-04	1.279400e-05	20150417_STAG1gfpch8_G2G1\MitoSys2\Calibration\mEGFPC1_G2\mEGFP_2_R1_P2_K1_Ch2-Ch1.zen
92060	-6.587703e-05	2.375579e-04	1.166100e-05	20150417_STAG1gfpch8_G2G1\MitoSys2\Calibration\mEGFPC1_G2\mEGFP_2_R1_P2_K1_Ch2-Ch1.zen
97180	-3.781486e-05	1.848151e-04	1.067300e-05	20150417_STAG1gfpch8_G2G1\MitoSys2\Calibration\mEGFPC1_G2\mEGFP_2_R1_P2_K1_Ch2-Ch1.zen
102300	1.742219e-05	1.436085e-04	9.804900e-06	20150417_STAG1gfpch8_G2G1\MitoSys2\Calibration\mEGFPC1_G2\mEGFP_2_R1_P2_K1_Ch2-Ch1.zen
112540	1.253230e-05	1.321228e-04	8.357400e-06	20150417_STAG1gfpch8_G2G1\MitoSys2\Calibration\mEGFPC1_G2\mEGFP_2_R1_P2_K1_Ch2-Ch1.zen
122780	7.377135e-06	1.904469e-04	7.206300e-06	20150417_STAG1gfpch8_G2G1\MitoSys2\Calibration\mEGFPC1_G2\mEGFP_2_R1_P2_K1_Ch2-Ch1.zen
133020	-6.562435e-06	1.458173e-04	6.275700e-06	20150417_STAG1gfpch8_G2G1\MitoSys2\Calibration\mEGFPC1_G2\mEGFP_2_R1_P2_K1_Ch2-Ch1.zen
143260	-1.438637e-05	1.510102e-04	5.512500e-06	20150417_STAG1gfpch8_G2G1\MitoSys2\Calibration\mEGFPC1_G2\mEGFP_2_R1_P2_K1_Ch2-Ch1.zen
153500	-1.446342e-05	1.172299e-04	4.878800e-06	20150417_STAG1gfpch8_G2G1\MitoSys2\Calibration\mEGFPC1_G2\mEGFP_2_R1_P2_K1_Ch2-Ch1.zen
163740	-2.136979e-05	1.299275e-04	4.347000e-06	20150417_STAG1gfpch8_G2G1\MitoSys2\Calibration\mEGFPC1_G2\mEGFP_2_R1_P2_K1_Ch2-Ch1.zen
173980	3.786595e-05	1.600336e-04	3.896300e-06	20150417_STAG1gfpch8_G2G1\MitoSys2\Calibration\mEGFPC1_G2\mEGFP_2_R1_P2_K1_Ch2-Ch1.zen
184220	6.722184e-05	1.258123e-04	3.511100e-06	20150417_STAG1gfpch8_G2G1\MitoSys2\Calibration\mEGFPC1_G2\mEGFP_2_R1_P2_K1_Ch2-Ch1.zen
194460	1.645171e-05	1.240667e-04	3.179400e-06	20150417_STAG1gfpch8_G2G1\MitoSys2\Calibration\mEGFPC1_G2\mEGFP_2_R1_P2_K1_Ch2-Ch1.zen
204700	-2.995899e-06	1.006942e-04	2.891800e-06	20150417_STAG1gfpch8_G2G1\MitoSys2\Calibration\mEGFPC1_G2\mEGFP_2_R1_P2_K1_Ch2-Ch1.zen
225180	2.091145e-05	1.070598e-04	2.420600e-06	20150417_STAG1gfpch8_G2G1\MitoSys2\Calibration\mEGFPC1_G2\mEGFP_2_R1_P2_K1_Ch2-Ch1.zen
245660	-2.307197e-05	1.136409e-04	2.054100e-06	20150417_STAG1gfpch8_G2G1\MitoSys2\Calibration\mEGFPC1_G2\mEGFP_2_R1_P2_K1_Ch2-Ch1.zen
266140	-2.337332e-05	1.114804e-04	1.763600e-06	20150417_STAG1gfpch8_G2G1\MitoSys2\Calibration\mEGFPC1_G2\mEGFP_2_R1_P2_K1_Ch2-Ch1.zen
286620	-1.630713e-05	9.633247e-05	1.529700e-06	20150417_STAG1gfpch8_G2G1\MitoSys2\Calibration\mEGFPC1_G2\mEGFP_2_R1_P2_K1_Ch2-Ch1.zen
307100	-2.787661e-05	1.115735e-04	1.338600e-06	20150417_STAG1gfpch8_G2G1\MitoSys2\Calibration\mEGFPC1_G2\mEGFP_2_R1_P2_K1_Ch2-Ch1.zen
327580	1.137801e-05	1.153808e-04	1.180700e-06	20150417_STAG1gfpch8_G2G1\MitoSys2\Calibration\mEGFPC1_G2\mEGFP_2_R1_P2_K1_Ch2-Ch1.zen
348060	-3.497647e-05	1.004695e-04	1.048800e-06	20150417_STAG1gfpch8_G2G1\MitoSys2\Calibration\mEGFPC1_G2\mEGFP_2_R1_P2_K1_Ch2-Ch1.zen
368540	-5.905429e-05	7.337897e-05	9.374300e-07	20150417_STAG1gfpch8_G2G1\MitoSys2\Calibration\mEGFPC1_G2\mEGFP_2_R1_P2_K1_Ch2-Ch1.zen
389020	-1.280067e-05	1.277882e-04	8.426800e-07	20150417_STAG1gfpch8_G2G1\MitoSys2\Calibration\mEGFPC1_G2\mEGFP_2_R1_P2_K1_Ch2-Ch1.zen
409500	-2.684032e-05	8.838242e-05	7.614000e-07	20150417_STAG1gfpch8_G2G1\MitoSys2\Calibration\mEGFPC1_G2\mEGFP_2_R1_P2_K1_Ch2-Ch1.zen
450460	-1.493068e-05	9.970221e-05	6.301300e-07	20150417_STAG1gfpch8_G2G1\MitoSys2\Calibration\mEGFPC1_G2\mEGFP_2_R1_P2_K1_Ch2-Ch1.zen
491420	-4.853912e-05	1.021854e-04	5.297600e-07	20150417_STAG1gfpch8_G2G1\MitoSys2\Calibration\mEGFPC1_G2\mEGFP_2_R1_P2_K1_Ch2-Ch1.zen
532380	-6.668508e-05	9.565561e-05	4.513600e-07	20150417_STAG1gfpch8_G2G1\MitoSys2\Calibration\mEGFPC1_G2\mEGFP_2_R1_P2_K1_Ch2-Ch1.zen
573340	-1.824404e-05	7.792794e-05	3.890200e-07	20150417_STAG1gfpch8_G2G1\MitoSys2\Calibration\mEGFPC1_G2\mEGFP_2_R1_P2_K1_Ch2-Ch1.zen
614300	-1.020839e-05	9.460313e-05	3.386600e-07	20150417_STAG1gfpch8_G2G1\MitoSys2\Calibration\mEGFPC1_G2\mEGFP_2_R1_P2_K1_Ch2-Ch1.zen
655260	2.445149e-05	6.325127e-05	2.974200e-07	20150417_STAG1gfpch8_G2G1\MitoSys2\Calibration\mEGFPC1_G2\mEGFP_2_R1_P2_K1_Ch2-Ch1.zen
696220	1.174481e-06	9.331459e-05	2.632300e-07	20150417_STAG1gfpch8_G2G1\MitoSys2\Calibration\mEGFPC1_G2\mEGFP_2_R1_P2_K1_Ch2-Ch1.zen
737180	-1.511433e-05	4.849273e-05	2.345900e-07	20150417_STAG1gfpch8_G2G1\MitoSys2\Calibration\mEGFPC1_G2\mEGFP_2_R1_P2_K1_Ch2-Ch1.zen
778140	1.349543e-05	8.914423e-05	2.103600e-07	20150417_STAG1gfpch8_G2G1\MitoSys2\Calibration\mEGFPC1_G2\mEGFP_2_R1_P2_K1_Ch2-Ch1.zen
819100	-4.360844e-07	4.463514e-05	1.896900e-07	20150417_STAG1gfpch8_G2G1\MitoSys2\Calibration\mEGFPC1_G2\mEGFP_2_R1_P2_K1_Ch2-Ch1.zen
901020	1.570212e-05	5.087760e-05	1.565200e-07	20150417_STAG1gfpch8_G2G1\MitoSys2\Calibration\mEGFPC1_G2\mEGFP_2_R1_P2_K1_Ch2-Ch1.zen
982940	-2.801922e-05	7.393030e-05	1.313400e-07	20150417_STAG1gfpch8_G2G1\MitoSys2\Calibration\mEGFPC1_G2\mEGFP_2_R1_P2_K1_Ch2-Ch1.zen
1064860	3.364838e-07	8.242104e-05	1.117900e-07	20150417_STAG1gfpch8_G2G1\MitoSys2\Calibration\mEGFPC1_G2\mEGFP_2_R1_P2_K1_Ch2-Ch1.zen
1146780	1.154924e-05	9.313111e-05	9.630100e-08	20150417_STAG1gfpch8_G2G1\MitoSys2\Calibration\mEGFPC1_G2\mEGFP_2_R1_P2_K1_Ch2-Ch1.zen
1228700	-7.356168e-06	6.815216e-05	8.383200e-08	20150417_STAG1gfpch8_G2G1\MitoSys2\Calibration\mEGFPC1_G2\mEGFP_2_R1_P2_K1_Ch2-Ch1.zen
1310620	-1.966737e-05	9.077958e-05	7.364500e-08	20150417_STAG1gfpch8_G2G1\MitoSys2\Calibration\mEGFPC1_G2\mEGFP_2_R1_P2_K1_Ch2-Ch1.zen
1392540	-1.136285e-05	8.108544e-05	6.521800e-08	20150417_STAG1gfpch8_G2G1\MitoSys2\Calibration\mEGFPC1_G2\mEGFP_2_R1_P2_K1_Ch2-Ch1.zen
1474460	2.091964e-05	6.778722e-05	5.816600e-08	20150417_STAG1gfpch8_G2G1\MitoSys2\Calibration\mEGFPC1_G2\mEGFP_2_R1_P2_K1_Ch2-Ch1.zen
1556380	-2.709232e-06	6.416362e-05	5.220600e-08	20150417_STAG1gfpch8_G2G1\MitoSys2\Calibration\mEGFPC1_G2\mEGFP_2_R1_P2_K1_Ch2-Ch1.zen
10	1.182035e-02	1.061461e-03	1.167800e-02	20150417_STAG1gfpch8_G2G1\MitoSys2\Calibration\mEGFPC1_G2\mEGFP_2_R1_P3_K1_Ch2-Ch1.zen
20	1.107374e-02	8.277873e-04	1.115100e-02	20150417_STAG1gfpch8_G2G1\MitoSys2\Calibration\mEGFPC1_G2\mEGFP_2_R1_P3_K1_Ch2-Ch1.zen
30	1.067074e-02	1.020796e-03	1.066700e-02	20150417_STAG1gfpch8_G2G1\MitoSys2\Calibration\mEGFPC1_G2\mEGFP_2_R1_P3_K1_Ch2-Ch1.zen
40	1.040891e-02	8.951843e-04	1.022500e-02	20150417_STAG1gfpch8_G2G1\MitoSys2\Calibration\mEGFPC1_G2\mEGFP_2_R1_P3_K1_Ch2-Ch1.zen
50	9.902353e-03	6.989757e-04	9.818000e-03	20150417_STAG1gfpch8_G2G1\MitoSys2\Calibration\mEGFPC1_G2\mEGFP_2_R1_P3_K1_Ch2-Ch1.zen
60	9.111495e-03	7.227907e-04	9.443600e-03	20150417_STAG1gfpch8_G2G1\MitoSys2\Calibration\mEGFPC1_G2\mEGFP_2_R1_P3_K1_Ch2-Ch1.zen
70	9.162870e-03	9.368226e-04	9.098100e-03	20150417_STAG1gfpch8_G2G1\MitoSys2\Calibration\mEGFPC1_G2\mEGFP_2_R1_P3_K1_Ch2-Ch1.zen
80	8.892057e-03	8.547202e-04	8.778600e-03	20150417_STAG1gfpch8_G2G1\MitoSys2\Calibration\mEGFPC1_G2\mEGFP_2_R1_P3_K1_Ch2-Ch1.zen
90	8.254473e-03	7.071337e-04	8.482300e-03	20150417_STAG1gfpch8_G2G1\MitoSys2\Calibration\mEGFPC1_G2\mEGFP_2_R1_P3_K1_Ch2-Ch1.zen
100	8.047079e-03	7.617733e-04	8.207100e-03	20150417_STAG1gfpch8_G2G1\MitoSys2\Calibration\mEGFPC1_G2\mEGFP_2_R1_P3_K1_Ch2-Ch1.zen
120	7.538506e-03	5.545136e-04	7.711400e-03	20150417_STAG1gfpch8_G2G1\MitoSys2\Calibration\mEGFPC1_G2\mEGFP_2_R1_P3_K1_Ch2-Ch1.zen
140	7.345116e-03	8.279919e-04	7.277500e-03	20150417_STAG1gfpch8_G2G1\MitoSys2\Calibration\mEGFPC1_G2\mEGFP_2_R1_P3_K1_Ch2-Ch1.zen
160	7.028323e-03	6.209644e-04	6.894700e-03	20150417_STAG1gfpch8_G2G1\MitoSys2\Calibration\mEGFPC1_G2\mEGFP_2_R1_P3_K1_Ch2-Ch1.zen
180	6.524750e-03	8.399097e-04	6.554300e-03	20150417_STAG1gfpch8_G2G1\MitoSys2\Calibration\mEGFPC1_G2\mEGFP_2_R1_P3_K1_Ch2-Ch1.zen
200	6.263628e-03	7.372320e-04	6.249300e-03	20150417_STAG1gfpch8_G2G1\MitoSys2\Calibration\mEGFPC1_G2\mEGFP_2_R1_P3_K1_Ch2-Ch1.zen
220	5.989242e-03	7.236104e-04	5.974300e-03	20150417_STAG1gfpch8_G2G1\MitoSys2\Calibration\mEGFPC1_G2\mEGFP_2_R1_P3_K1_Ch2-Ch1.zen
240	6.121613e-03	5.926634e-04	5.724900e-03	20150417_STAG1gfpch8_G2G1\MitoSys2\Calibration\mEGFPC1_G2\mEGFP_2_R1_P3_K1_Ch2-Ch1.zen
260	5.644386e-03	6.238349e-04	5.497300e-03	20150417_STAG1gfpch8_G2G1\MitoSys2\Calibration\mEGFPC1_G2\mEGFP_2_R1_P3_K1_Ch2-Ch1.zen
280	5.430836e-03	6.738995e-04	5.288600e-03	20150417_STAG1gfpch8_G2G1\MitoSys2\Calibration\mEGFPC1_G2\mEGFP_2_R1_P3_K1_Ch2-Ch1.zen
300	5.080369e-03	5.876465e-04	5.096300e-03	20150417_STAG1gfpch8_G2G1\MitoSys2\Calibration\mEGFPC1_G2\mEGFP_2_R1_P3_K1_Ch2-Ch1.zen
340	4.785542e-03	5.665714e-04	4.753500e-03	20150417_STAG1gfpch8_G2G1\MitoSys2\Calibration\mEGFPC1_G2\mEGFP_2_R1_P3_K1_Ch2-Ch1.zen
380	4.551513e-03	6.661555e-04	4.455900e-03	20150417_STAG1gfpch8_G2G1\MitoSys2\Calibration\mEGFPC1_G2\mEGFP_2_R1_P3_K1_Ch2-Ch1.zen
420	4.309859e-03	5.383229e-04	4.194600e-03	20150417_STAG1gfpch8_G2G1\MitoSys2\Calibration\mEGFPC1_G2\mEGFP_2_R1_P3_K1_Ch2-Ch1.zen
460	4.003826e-03	5.360815e-04	3.962800e-03	20150417_STAG1gfpch8_G2G1\MitoSys2\Calibration\mEGFPC1_G2\mEGFP_2_R1_P3_K1_Ch2-Ch1.zen
500	3.802265e-03	5.399904e-04	3.755500e-03	20150417_STAG1gfpch8_G2G1\MitoSys2\Calibration\mEGFPC1_G2\mEGFP_2_R1_P3_K1_Ch2-Ch1.zen
540	3.519647e-03	5.209059e-04	3.568800e-03	20150417_STAG1gfpch8_G2G1\MitoSys2\Calibration\mEGFPC1_G2\mEGFP_2_R1_P3_K1_Ch2-Ch1.zen
580	3.297728e-03	5.719330e-04	3.399700e-03	20150417_STAG1gfpch8_G2G1\MitoSys2\Calibration\mEGFPC1_G2\mEGFP_2_R1_P3_K1_Ch2-Ch1.zen
620	3.406920e-03	4.352929e-04	3.245600e-03	20150417_STAG1gfpch8_G2G1\MitoSys2\Calibration\mEGFPC1_G2\mEGFP_2_R1_P3_K1_Ch2-Ch1.zen
660	2.954154e-03	5.322268e-04	3.104600e-03	20150417_STAG1gfpch8_G2G1\MitoSys2\Calibration\mEGFPC1_G2\mEGFP_2_R1_P3_K1_Ch2-Ch1.zen
700	2.982847e-03	4.568510e-04	2.975100e-03	20150417_STAG1gfpch8_G2G1\MitoSys2\Calibration\mEGFPC1_G2\mEGFP_2_R1_P3_K1_Ch2-Ch1.zen
780	2.709060e-03	5.004902e-04	2.745300e-03	20150417_STAG1gfpch8_G2G1\MitoSys2\Calibration\mEGFPC1_G2\mEGFP_2_R1_P3_K1_Ch2-Ch1.zen
860	2.407693e-03	4.695652e-04	2.547400e-03	20150417_STAG1gfpch8_G2G1\MitoSys2\Calibration\mEGFPC1_G2\mEGFP_2_R1_P3_K1_Ch2-Ch1.zen
940	2.293752e-03	4.998454e-04	2.375300e-03	20150417_STAG1gfpch8_G2G1\MitoSys2\Calibration\mEGFPC1_G2\mEGFP_2_R1_P3_K1_Ch2-Ch1.zen
1020	2.123343e-03	5.070356e-04	2.224300e-03	20150417_STAG1gfpch8_G2G1\MitoSys2\Calibration\mEGFPC1_G2\mEGFP_2_R1_P3_K1_Ch2-Ch1.zen
1100	2.181866e-03	4.373113e-04	2.090700e-03	20150417_STAG1gfpch8_G2G1\MitoSys2\Calibration\mEGFPC1_G2\mEGFP_2_R1_P3_K1_Ch2-Ch1.zen
1180	2.058492e-03	4.028787e-04	1.971600e-03	20150417_STAG1gfpch8_G2G1\MitoSys2\Calibration\mEGFPC1_G2\mEGFP_2_R1_P3_K1_Ch2-Ch1.zen
1260	1.956629e-03	4.969821e-04	1.864900e-03	20150417_STAG1gfpch8_G2G1\MitoSys2\Calibration\mEGFPC1_G2\mEGFP_2_R1_P3_K1_Ch2-Ch1.zen
1340	1.759050e-03	4.643285e-04	1.768700e-03	20150417_STAG1gfpch8_G2G1\MitoSys2\Calibration\mEGFPC1_G2\mEGFP_2_R1_P3_K1_Ch2-Ch1.zen
1420	1.669858e-03	4.797680e-04	1.681500e-03	20150417_STAG1gfpch8_G2G1\MitoSys2\Calibration\mEGFPC1_G2\mEGFP_2_R1_P3_K1_Ch2-Ch1.zen
1500	1.608215e-03	5.206395e-04	1.602200e-03	20150417_STAG1gfpch8_G2G1\MitoSys2\Calibration\mEGFPC1_G2\mEGFP_2_R1_P3_K1_Ch2-Ch1.zen
1660	1.524104e-03	4.380005e-04	1.463300e-03	20150417_STAG1gfpch8_G2G1\MitoSys2\Calibration\mEGFPC1_G2\mEGFP_2_R1_P3_K1_Ch2-Ch1.zen
1820	1.274233e-03	3.566307e-04	1.345500e-03	20150417_STAG1gfpch8_G2G1\MitoSys2\Calibration\mEGFPC1_G2\mEGFP_2_R1_P3_K1_Ch2-Ch1.zen
1980	1.191293e-03	3.505099e-04	1.244600e-03	20150417_STAG1gfpch8_G2G1\MitoSys2\Calibration\mEGFPC1_G2\mEGFP_2_R1_P3_K1_Ch2-Ch1.zen
2140	1.071027e-03	3.958401e-04	1.157100e-03	20150417_STAG1gfpch8_G2G1\MitoSys2\Calibration\mEGFPC1_G2\mEGFP_2_R1_P3_K1_Ch2-Ch1.zen
2300	9.986943e-04	4.118374e-04	1.080500e-03	20150417_STAG1gfpch8_G2G1\MitoSys2\Calibration\mEGFPC1_G2\mEGFP_2_R1_P3_K1_Ch2-Ch1.zen
2460	8.389654e-04	3.355307e-04	1.013000e-03	20150417_STAG1gfpch8_G2G1\MitoSys2\Calibration\mEGFPC1_G2\mEGFP_2_R1_P3_K1_Ch2-Ch1.zen
2620	8.757663e-04	4.609692e-04	9.529900e-04	20150417_STAG1gfpch8_G2G1\MitoSys2\Calibration\mEGFPC1_G2\mEGFP_2_R1_P3_K1_Ch2-Ch1.zen
2780	8.546322e-04	4.457951e-04	8.993600e-04	20150417_STAG1gfpch8_G2G1\MitoSys2\Calibration\mEGFPC1_G2\mEGFP_2_R1_P3_K1_Ch2-Ch1.zen
2940	8.594966e-04	4.072468e-04	8.511400e-04	20150417_STAG1gfpch8_G2G1\MitoSys2\Calibration\mEGFPC1_G2\mEGFP_2_R1_P3_K1_Ch2-Ch1.zen
3100	8.278796e-04	4.049565e-04	8.075700e-04	20150417_STAG1gfpch8_G2G1\MitoSys2\Calibration\mEGFPC1_G2\mEGFP_2_R1_P3_K1_Ch2-Ch1.zen
3420	7.752928e-04	3.207584e-04	7.319200e-04	20150417_STAG1gfpch8_G2G1\MitoSys2\Calibration\mEGFPC1_G2\mEGFP_2_R1_P3_K1_Ch2-Ch1.zen
3740	7.067944e-04	3.580502e-04	6.685600e-04	20150417_STAG1gfpch8_G2G1\MitoSys2\Calibration\mEGFPC1_G2\mEGFP_2_R1_P3_K1_Ch2-Ch1.zen
4060	7.800024e-04	3.201093e-04	6.147600e-04	20150417_STAG1gfpch8_G2G1\MitoSys2\Calibration\mEGFPC1_G2\mEGFP_2_R1_P3_K1_Ch2-Ch1.zen
4380	6.278466e-04	3.369173e-04	5.685300e-04	20150417_STAG1gfpch8_G2G1\MitoSys2\Calibration\mEGFPC1_G2\mEGFP_2_R1_P3_K1_Ch2-Ch1.zen
4700	7.136893e-04	2.687015e-04	5.284100e-04	20150417_STAG1gfpch8_G2G1\MitoSys2\Calibration\mEGFPC1_G2\mEGFP_2_R1_P3_K1_Ch2-Ch1.zen
5020	6.192784e-04	3.037758e-04	4.932800e-04	20150417_STAG1gfpch8_G2G1\MitoSys2\Calibration\mEGFPC1_G2\mEGFP_2_R1_P3_K1_Ch2-Ch1.zen
5340	5.608859e-04	3.471741e-04	4.622900e-04	20150417_STAG1gfpch8_G2G1\MitoSys2\Calibration\mEGFPC1_G2\mEGFP_2_R1_P3_K1_Ch2-Ch1.zen
5660	4.641332e-04	3.034298e-04	4.347500e-04	20150417_STAG1gfpch8_G2G1\MitoSys2\Calibration\mEGFPC1_G2\mEGFP_2_R1_P3_K1_Ch2-Ch1.zen
5980	4.315899e-04	2.765449e-04	4.101400e-04	20150417_STAG1gfpch8_G2G1\MitoSys2\Calibration\mEGFPC1_G2\mEGFP_2_R1_P3_K1_Ch2-Ch1.zen
6300	3.952153e-04	2.890995e-04	3.880100e-04	20150417_STAG1gfpch8_G2G1\MitoSys2\Calibration\mEGFPC1_G2\mEGFP_2_R1_P3_K1_Ch2-Ch1.zen
6940	3.296865e-04	3.064299e-04	3.498900e-04	20150417_STAG1gfpch8_G2G1\MitoSys2\Calibration\mEGFPC1_G2\mEGFP_2_R1_P3_K1_Ch2-Ch1.zen
7580	3.244339e-04	3.004993e-04	3.182500e-04	20150417_STAG1gfpch8_G2G1\MitoSys2\Calibration\mEGFPC1_G2\mEGFP_2_R1_P3_K1_Ch2-Ch1.zen
8220	2.804375e-04	2.619153e-04	2.916000e-04	20150417_STAG1gfpch8_G2G1\MitoSys2\Calibration\mEGFPC1_G2\mEGFP_2_R1_P3_K1_Ch2-Ch1.zen
8860	2.243498e-04	2.851514e-04	2.688800e-04	20150417_STAG1gfpch8_G2G1\MitoSys2\Calibration\mEGFPC1_G2\mEGFP_2_R1_P3_K1_Ch2-Ch1.zen
9500	2.478655e-04	2.140722e-04	2.493000e-04	20150417_STAG1gfpch8_G2G1\MitoSys2\Calibration\mEGFPC1_G2\mEGFP_2_R1_P3_K1_Ch2-Ch1.zen
10140	2.137815e-04	1.793891e-04	2.322600e-04	20150417_STAG1gfpch8_G2G1\MitoSys2\Calibration\mEGFPC1_G2\mEGFP_2_R1_P3_K1_Ch2-Ch1.zen
10780	1.967030e-04	2.215972e-04	2.173100e-04	20150417_STAG1gfpch8_G2G1\MitoSys2\Calibration\mEGFPC1_G2\mEGFP_2_R1_P3_K1_Ch2-Ch1.zen
11420	2.486142e-04	2.442216e-04	2.041000e-04	20150417_STAG1gfpch8_G2G1\MitoSys2\Calibration\mEGFPC1_G2\mEGFP_2_R1_P3_K1_Ch2-Ch1.zen
12060	2.219773e-04	3.082698e-04	1.923500e-04	20150417_STAG1gfpch8_G2G1\MitoSys2\Calibration\mEGFPC1_G2\mEGFP_2_R1_P3_K1_Ch2-Ch1.zen
12700	2.481142e-04	2.545149e-04	1.818400e-04	20150417_STAG1gfpch8_G2G1\MitoSys2\Calibration\mEGFPC1_G2\mEGFP_2_R1_P3_K1_Ch2-Ch1.zen
13980	1.549128e-04	3.203365e-04	1.638500e-04	20150417_STAG1gfpch8_G2G1\MitoSys2\Calibration\mEGFPC1_G2\mEGFP_2_R1_P3_K1_Ch2-Ch1.zen
15260	1.260823e-04	2.649248e-04	1.490300e-04	20150417_STAG1gfpch8_G2G1\MitoSys2\Calibration\mEGFPC1_G2\mEGFP_2_R1_P3_K1_Ch2-Ch1.zen
16540	1.485896e-04	2.380003e-04	1.366200e-04	20150417_STAG1gfpch8_G2G1\MitoSys2\Calibration\mEGFPC1_G2\mEGFP_2_R1_P3_K1_Ch2-Ch1.zen
17820	9.882665e-05	2.254897e-04	1.261100e-04	20150417_STAG1gfpch8_G2G1\MitoSys2\Calibration\mEGFPC1_G2\mEGFP_2_R1_P3_K1_Ch2-Ch1.zen
19100	1.464191e-04	3.024983e-04	1.170900e-04	20150417_STAG1gfpch8_G2G1\MitoSys2\Calibration\mEGFPC1_G2\mEGFP_2_R1_P3_K1_Ch2-Ch1.zen
20380	1.462329e-04	3.297578e-04	1.092800e-04	20150417_STAG1gfpch8_G2G1\MitoSys2\Calibration\mEGFPC1_G2\mEGFP_2_R1_P3_K1_Ch2-Ch1.zen
21660	1.743463e-04	2.718169e-04	1.024600e-04	20150417_STAG1gfpch8_G2G1\MitoSys2\Calibration\mEGFPC1_G2\mEGFP_2_R1_P3_K1_Ch2-Ch1.zen
22940	1.189907e-04	2.575502e-04	9.644900e-05	20150417_STAG1gfpch8_G2G1\MitoSys2\Calibration\mEGFPC1_G2\mEGFP_2_R1_P3_K1_Ch2-Ch1.zen
24220	1.157362e-04	2.440321e-04	9.111800e-05	20150417_STAG1gfpch8_G2G1\MitoSys2\Calibration\mEGFPC1_G2\mEGFP_2_R1_P3_K1_Ch2-Ch1.zen
25500	1.212648e-04	1.969830e-04	8.636100e-05	20150417_STAG1gfpch8_G2G1\MitoSys2\Calibration\mEGFPC1_G2\mEGFP_2_R1_P3_K1_Ch2-Ch1.zen
28060	1.472749e-04	2.474254e-04	7.824100e-05	20150417_STAG1gfpch8_G2G1\MitoSys2\Calibration\mEGFPC1_G2\mEGFP_2_R1_P3_K1_Ch2-Ch1.zen
30620	1.053983e-04	1.452416e-04	7.157200e-05	20150417_STAG1gfpch8_G2G1\MitoSys2\Calibration\mEGFPC1_G2\mEGFP_2_R1_P3_K1_Ch2-Ch1.zen
33180	1.714487e-04	3.294707e-04	6.600500e-05	20150417_STAG1gfpch8_G2G1\MitoSys2\Calibration\mEGFPC1_G2\mEGFP_2_R1_P3_K1_Ch2-Ch1.zen
35740	1.247490e-04	3.191642e-04	6.129000e-05	20150417_STAG1gfpch8_G2G1\MitoSys2\Calibration\mEGFPC1_G2\mEGFP_2_R1_P3_K1_Ch2-Ch1.zen
38300	9.706240e-05	2.482787e-04	5.725000e-05	20150417_STAG1gfpch8_G2G1\MitoSys2\Calibration\mEGFPC1_G2\mEGFP_2_R1_P3_K1_Ch2-Ch1.zen
40860	1.033921e-04	2.936496e-04	5.374900e-05	20150417_STAG1gfpch8_G2G1\MitoSys2\Calibration\mEGFPC1_G2\mEGFP_2_R1_P3_K1_Ch2-Ch1.zen
43420	3.312690e-05	2.173995e-04	5.068800e-05	20150417_STAG1gfpch8_G2G1\MitoSys2\Calibration\mEGFPC1_G2\mEGFP_2_R1_P3_K1_Ch2-Ch1.zen
45980	8.580482e-05	2.471755e-04	4.799000e-05	20150417_STAG1gfpch8_G2G1\MitoSys2\Calibration\mEGFPC1_G2\mEGFP_2_R1_P3_K1_Ch2-Ch1.zen
48540	6.150079e-05	1.977668e-04	4.559400e-05	20150417_STAG1gfpch8_G2G1\MitoSys2\Calibration\mEGFPC1_G2\mEGFP_2_R1_P3_K1_Ch2-Ch1.zen
51100	4.079182e-05	2.604521e-04	4.345300e-05	20150417_STAG1gfpch8_G2G1\MitoSys2\Calibration\mEGFPC1_G2\mEGFP_2_R1_P3_K1_Ch2-Ch1.zen
56220	1.101739e-05	1.723261e-04	3.978600e-05	20150417_STAG1gfpch8_G2G1\MitoSys2\Calibration\mEGFPC1_G2\mEGFP_2_R1_P3_K1_Ch2-Ch1.zen
61340	2.380466e-05	1.909234e-04	3.676200e-05	20150417_STAG1gfpch8_G2G1\MitoSys2\Calibration\mEGFPC1_G2\mEGFP_2_R1_P3_K1_Ch2-Ch1.zen
66460	1.594320e-05	1.903984e-04	3.422400e-05	20150417_STAG1gfpch8_G2G1\MitoSys2\Calibration\mEGFPC1_G2\mEGFP_2_R1_P3_K1_Ch2-Ch1.zen
71580	4.744233e-05	1.764876e-04	3.206400e-05	20150417_STAG1gfpch8_G2G1\MitoSys2\Calibration\mEGFPC1_G2\mEGFP_2_R1_P3_K1_Ch2-Ch1.zen
76700	-4.590915e-07	2.615007e-04	3.020100e-05	20150417_STAG1gfpch8_G2G1\MitoSys2\Calibration\mEGFPC1_G2\mEGFP_2_R1_P3_K1_Ch2-Ch1.zen
81820	2.591331e-05	2.036962e-04	2.857900e-05	20150417_STAG1gfpch8_G2G1\MitoSys2\Calibration\mEGFPC1_G2\mEGFP_2_R1_P3_K1_Ch2-Ch1.zen
86940	-2.613643e-06	2.220810e-04	2.715100e-05	20150417_STAG1gfpch8_G2G1\MitoSys2\Calibration\mEGFPC1_G2\mEGFP_2_R1_P3_K1_Ch2-Ch1.zen
92060	-3.328690e-05	1.735655e-04	2.588600e-05	20150417_STAG1gfpch8_G2G1\MitoSys2\Calibration\mEGFPC1_G2\mEGFP_2_R1_P3_K1_Ch2-Ch1.zen
97180	-6.964086e-06	2.552651e-04	2.475500e-05	20150417_STAG1gfpch8_G2G1\MitoSys2\Calibration\mEGFPC1_G2\mEGFP_2_R1_P3_K1_Ch2-Ch1.zen
102300	6.901155e-06	2.261622e-04	2.373800e-05	20150417_STAG1gfpch8_G2G1\MitoSys2\Calibration\mEGFPC1_G2\mEGFP_2_R1_P3_K1_Ch2-Ch1.zen
112540	2.378848e-05	1.188047e-04	2.198300e-05	20150417_STAG1gfpch8_G2G1\MitoSys2\Calibration\mEGFPC1_G2\mEGFP_2_R1_P3_K1_Ch2-Ch1.zen
122780	1.566964e-05	1.891371e-04	2.051800e-05	20150417_STAG1gfpch8_G2G1\MitoSys2\Calibration\mEGFPC1_G2\mEGFP_2_R1_P3_K1_Ch2-Ch1.zen
133020	-5.244459e-05	1.650511e-04	1.927500e-05	20150417_STAG1gfpch8_G2G1\MitoSys2\Calibration\mEGFPC1_G2\mEGFP_2_R1_P3_K1_Ch2-Ch1.zen
143260	5.791142e-05	2.182429e-04	1.820600e-05	20150417_STAG1gfpch8_G2G1\MitoSys2\Calibration\mEGFPC1_G2\mEGFP_2_R1_P3_K1_Ch2-Ch1.zen
153500	2.502977e-05	1.817076e-04	1.727600e-05	20150417_STAG1gfpch8_G2G1\MitoSys2\Calibration\mEGFPC1_G2\mEGFP_2_R1_P3_K1_Ch2-Ch1.zen
163740	-3.945905e-05	1.694086e-04	1.645700e-05	20150417_STAG1gfpch8_G2G1\MitoSys2\Calibration\mEGFPC1_G2\mEGFP_2_R1_P3_K1_Ch2-Ch1.zen
173980	1.212910e-05	1.516536e-04	1.573000e-05	20150417_STAG1gfpch8_G2G1\MitoSys2\Calibration\mEGFPC1_G2\mEGFP_2_R1_P3_K1_Ch2-Ch1.zen
184220	-1.668398e-05	1.535013e-04	1.508000e-05	20150417_STAG1gfpch8_G2G1\MitoSys2\Calibration\mEGFPC1_G2\mEGFP_2_R1_P3_K1_Ch2-Ch1.zen
194460	-2.531954e-05	1.948653e-04	1.449400e-05	20150417_STAG1gfpch8_G2G1\MitoSys2\Calibration\mEGFPC1_G2\mEGFP_2_R1_P3_K1_Ch2-Ch1.zen
204700	-2.823553e-05	1.532185e-04	1.396300e-05	20150417_STAG1gfpch8_G2G1\MitoSys2\Calibration\mEGFPC1_G2\mEGFP_2_R1_P3_K1_Ch2-Ch1.zen
225180	4.539473e-07	1.380775e-04	1.303700e-05	20150417_STAG1gfpch8_G2G1\MitoSys2\Calibration\mEGFPC1_G2\mEGFP_2_R1_P3_K1_Ch2-Ch1.zen
245660	-4.362222e-05	1.397212e-04	1.225400e-05	20150417_STAG1gfpch8_G2G1\MitoSys2\Calibration\mEGFPC1_G2\mEGFP_2_R1_P3_K1_Ch2-Ch1.zen
266140	-4.067008e-05	1.617741e-04	1.158100e-05	20150417_STAG1gfpch8_G2G1\MitoSys2\Calibration\mEGFPC1_G2\mEGFP_2_R1_P3_K1_Ch2-Ch1.zen
286620	-4.940316e-05	1.380497e-04	1.099600e-05	20150417_STAG1gfpch8_G2G1\MitoSys2\Calibration\mEGFPC1_G2\mEGFP_2_R1_P3_K1_Ch2-Ch1.zen
307100	-2.760727e-05	1.772528e-04	1.048100e-05	20150417_STAG1gfpch8_G2G1\MitoSys2\Calibration\mEGFPC1_G2\mEGFP_2_R1_P3_K1_Ch2-Ch1.zen
327580	-1.141049e-05	1.745785e-04	1.002400e-05	20150417_STAG1gfpch8_G2G1\MitoSys2\Calibration\mEGFPC1_G2\mEGFP_2_R1_P3_K1_Ch2-Ch1.zen
348060	2.130207e-05	1.310948e-04	9.614600e-06	20150417_STAG1gfpch8_G2G1\MitoSys2\Calibration\mEGFPC1_G2\mEGFP_2_R1_P3_K1_Ch2-Ch1.zen
368540	-1.686529e-05	1.444717e-04	9.245700e-06	20150417_STAG1gfpch8_G2G1\MitoSys2\Calibration\mEGFPC1_G2\mEGFP_2_R1_P3_K1_Ch2-Ch1.zen
389020	-3.393637e-05	1.082225e-04	8.911100e-06	20150417_STAG1gfpch8_G2G1\MitoSys2\Calibration\mEGFPC1_G2\mEGFP_2_R1_P3_K1_Ch2-Ch1.zen
409500	-2.645257e-05	1.418745e-04	8.605900e-06	20150417_STAG1gfpch8_G2G1\MitoSys2\Calibration\mEGFPC1_G2\mEGFP_2_R1_P3_K1_Ch2-Ch1.zen
450460	-4.214418e-05	1.454643e-04	8.068300e-06	20150417_STAG1gfpch8_G2G1\MitoSys2\Calibration\mEGFPC1_G2\mEGFP_2_R1_P3_K1_Ch2-Ch1.zen
491420	1.573162e-05	1.316273e-04	7.608900e-06	20150417_STAG1gfpch8_G2G1\MitoSys2\Calibration\mEGFPC1_G2\mEGFP_2_R1_P3_K1_Ch2-Ch1.zen
532380	5.542998e-06	8.205762e-05	7.210800e-06	20150417_STAG1gfpch8_G2G1\MitoSys2\Calibration\mEGFPC1_G2\mEGFP_2_R1_P3_K1_Ch2-Ch1.zen
573340	-1.566251e-06	1.324701e-04	6.861600e-06	20150417_STAG1gfpch8_G2G1\MitoSys2\Calibration\mEGFPC1_G2\mEGFP_2_R1_P3_K1_Ch2-Ch1.zen
614300	9.834455e-06	1.156225e-04	6.552400e-06	20150417_STAG1gfpch8_G2G1\MitoSys2\Calibration\mEGFPC1_G2\mEGFP_2_R1_P3_K1_Ch2-Ch1.zen
655260	-3.638138e-05	1.137898e-04	6.276100e-06	20150417_STAG1gfpch8_G2G1\MitoSys2\Calibration\mEGFPC1_G2\mEGFP_2_R1_P3_K1_Ch2-Ch1.zen
696220	1.683060e-05	1.121785e-04	6.027500e-06	20150417_STAG1gfpch8_G2G1\MitoSys2\Calibration\mEGFPC1_G2\mEGFP_2_R1_P3_K1_Ch2-Ch1.zen
737180	-1.019323e-05	1.525708e-04	5.802300e-06	20150417_STAG1gfpch8_G2G1\MitoSys2\Calibration\mEGFPC1_G2\mEGFP_2_R1_P3_K1_Ch2-Ch1.zen
778140	-2.215108e-05	1.759560e-04	5.597100e-06	20150417_STAG1gfpch8_G2G1\MitoSys2\Calibration\mEGFPC1_G2\mEGFP_2_R1_P3_K1_Ch2-Ch1.zen
819100	-2.313035e-05	1.368199e-04	5.409100e-06	20150417_STAG1gfpch8_G2G1\MitoSys2\Calibration\mEGFPC1_G2\mEGFP_2_R1_P3_K1_Ch2-Ch1.zen
901020	6.817753e-06	9.521330e-05	5.076500e-06	20150417_STAG1gfpch8_G2G1\MitoSys2\Calibration\mEGFPC1_G2\mEGFP_2_R1_P3_K1_Ch2-Ch1.zen
982940	-5.650653e-06	8.006289e-05	4.790700e-06	20150417_STAG1gfpch8_G2G1\MitoSys2\Calibration\mEGFPC1_G2\mEGFP_2_R1_P3_K1_Ch2-Ch1.zen
1064860	-1.871139e-05	9.201134e-05	4.541800e-06	20150417_STAG1gfpch8_G2G1\MitoSys2\Calibration\mEGFPC1_G2\mEGFP_2_R1_P3_K1_Ch2-Ch1.zen
1146780	-3.847484e-05	8.870182e-05	4.322600e-06	20150417_STAG1gfpch8_G2G1\MitoSys2\Calibration\mEGFPC1_G2\mEGFP_2_R1_P3_K1_Ch2-Ch1.zen
1228700	3.334919e-05	8.795162e-05	4.127900e-06	20150417_STAG1gfpch8_G2G1\MitoSys2\Calibration\mEGFPC1_G2\mEGFP_2_R1_P3_K1_Ch2-Ch1.zen
1310620	-2.070097e-05	9.261208e-05	3.953500e-06	20150417_STAG1gfpch8_G2G1\MitoSys2\Calibration\mEGFPC1_G2\mEGFP_2_R1_P3_K1_Ch2-Ch1.zen
1392540	-4.678469e-06	8.848177e-05	3.796100e-06	20150417_STAG1gfpch8_G2G1\MitoSys2\Calibration\mEGFPC1_G2\mEGFP_2_R1_P3_K1_Ch2-Ch1.zen
1474460	-3.563759e-05	9.445654e-05	3.653300e-06	20150417_STAG1gfpch8_G2G1\MitoSys2\Calibration\mEGFPC1_G2\mEGFP_2_R1_P3_K1_Ch2-Ch1.zen
1556380	-2.020151e-06	6.633077e-05	3.522900e-06	20150417_STAG1gfpch8_G2G1\MitoSys2\Calibration\mEGFPC1_G2\mEGFP_2_R1_P3_K1_Ch2-Ch1.zen
10	1.038426e-02	8.277782e-04	1.022800e-02	20150417_STAG1gfpch8_G2G1\MitoSys2\Calibration\mEGFPC1_G2\mEGFP_2_R1_P4_K1_Ch2-Ch1.zen
20	9.807216e-03	7.058672e-04	9.809000e-03	20150417_STAG1gfpch8_G2G1\MitoSys2\Calibration\mEGFPC1_G2\mEGFP_2_R1_P4_K1_Ch2-Ch1.zen
30	9.296362e-03	8.167079e-04	9.415800e-03	20150417_STAG1gfpch8_G2G1\MitoSys2\Calibration\mEGFPC1_G2\mEGFP_2_R1_P4_K1_Ch2-Ch1.zen
40	9.088405e-03	8.635943e-04	9.049200e-03	20150417_STAG1gfpch8_G2G1\MitoSys2\Calibration\mEGFPC1_G2\mEGFP_2_R1_P4_K1_Ch2-Ch1.zen
50	8.620162e-03	7.791002e-04	8.708000e-03	20150417_STAG1gfpch8_G2G1\MitoSys2\Calibration\mEGFPC1_G2\mEGFP_2_R1_P4_K1_Ch2-Ch1.zen
60	8.359133e-03	9.215081e-04	8.390400e-03	20150417_STAG1gfpch8_G2G1\MitoSys2\Calibration\mEGFPC1_G2\mEGFP_2_R1_P4_K1_Ch2-Ch1.zen
70	8.061536e-03	9.207270e-04	8.094700e-03	20150417_STAG1gfpch8_G2G1\MitoSys2\Calibration\mEGFPC1_G2\mEGFP_2_R1_P4_K1_Ch2-Ch1.zen
80	7.886549e-03	1.186461e-03	7.819000e-03	20150417_STAG1gfpch8_G2G1\MitoSys2\Calibration\mEGFPC1_G2\mEGFP_2_R1_P4_K1_Ch2-Ch1.zen
90	7.328695e-03	9.173446e-04	7.561600e-03	20150417_STAG1gfpch8_G2G1\MitoSys2\Calibration\mEGFPC1_G2\mEGFP_2_R1_P4_K1_Ch2-Ch1.zen
100	7.171869e-03	5.987194e-04	7.321000e-03	20150417_STAG1gfpch8_G2G1\MitoSys2\Calibration\mEGFPC1_G2\mEGFP_2_R1_P4_K1_Ch2-Ch1.zen
120	7.196808e-03	5.913389e-04	6.884200e-03	20150417_STAG1gfpch8_G2G1\MitoSys2\Calibration\mEGFPC1_G2\mEGFP_2_R1_P4_K1_Ch2-Ch1.zen
140	6.558283e-03	5.562451e-04	6.498500e-03	20150417_STAG1gfpch8_G2G1\MitoSys2\Calibration\mEGFPC1_G2\mEGFP_2_R1_P4_K1_Ch2-Ch1.zen
160	6.023808e-03	6.288954e-04	6.155600e-03	20150417_STAG1gfpch8_G2G1\MitoSys2\Calibration\mEGFPC1_G2\mEGFP_2_R1_P4_K1_Ch2-Ch1.zen
180	5.836599e-03	6.750743e-04	5.848600e-03	20150417_STAG1gfpch8_G2G1\MitoSys2\Calibration\mEGFPC1_G2\mEGFP_2_R1_P4_K1_Ch2-Ch1.zen
200	5.717364e-03	6.394967e-04	5.572200e-03	20150417_STAG1gfpch8_G2G1\MitoSys2\Calibration\mEGFPC1_G2\mEGFP_2_R1_P4_K1_Ch2-Ch1.zen
220	5.246074e-03	9.535184e-04	5.321800e-03	20150417_STAG1gfpch8_G2G1\MitoSys2\Calibration\mEGFPC1_G2\mEGFP_2_R1_P4_K1_Ch2-Ch1.zen
240	5.320006e-03	6.562744e-04	5.093700e-03	20150417_STAG1gfpch8_G2G1\MitoSys2\Calibration\mEGFPC1_G2\mEGFP_2_R1_P4_K1_Ch2-Ch1.zen
260	5.075993e-03	6.546986e-04	4.885000e-03	20150417_STAG1gfpch8_G2G1\MitoSys2\Calibration\mEGFPC1_G2\mEGFP_2_R1_P4_K1_Ch2-Ch1.zen
280	4.657066e-03	7.118413e-04	4.693000e-03	20150417_STAG1gfpch8_G2G1\MitoSys2\Calibration\mEGFPC1_G2\mEGFP_2_R1_P4_K1_Ch2-Ch1.zen
300	4.514607e-03	5.658169e-04	4.515800e-03	20150417_STAG1gfpch8_G2G1\MitoSys2\Calibration\mEGFPC1_G2\mEGFP_2_R1_P4_K1_Ch2-Ch1.zen
340	4.198325e-03	5.429212e-04	4.198800e-03	20150417_STAG1gfpch8_G2G1\MitoSys2\Calibration\mEGFPC1_G2\mEGFP_2_R1_P4_K1_Ch2-Ch1.zen
380	3.909174e-03	4.959566e-04	3.922900e-03	20150417_STAG1gfpch8_G2G1\MitoSys2\Calibration\mEGFPC1_G2\mEGFP_2_R1_P4_K1_Ch2-Ch1.zen
420	3.732588e-03	5.047927e-04	3.680300e-03	20150417_STAG1gfpch8_G2G1\MitoSys2\Calibration\mEGFPC1_G2\mEGFP_2_R1_P4_K1_Ch2-Ch1.zen
460	3.375077e-03	5.738953e-04	3.464800e-03	20150417_STAG1gfpch8_G2G1\MitoSys2\Calibration\mEGFPC1_G2\mEGFP_2_R1_P4_K1_Ch2-Ch1.zen
500	3.330276e-03	4.994364e-04	3.272100e-03	20150417_STAG1gfpch8_G2G1\MitoSys2\Calibration\mEGFPC1_G2\mEGFP_2_R1_P4_K1_Ch2-Ch1.zen
540	3.003840e-03	4.289289e-04	3.098500e-03	20150417_STAG1gfpch8_G2G1\MitoSys2\Calibration\mEGFPC1_G2\mEGFP_2_R1_P4_K1_Ch2-Ch1.zen
580	2.925367e-03	5.276154e-04	2.941300e-03	20150417_STAG1gfpch8_G2G1\MitoSys2\Calibration\mEGFPC1_G2\mEGFP_2_R1_P4_K1_Ch2-Ch1.zen
620	2.721901e-03	5.526344e-04	2.798300e-03	20150417_STAG1gfpch8_G2G1\MitoSys2\Calibration\mEGFPC1_G2\mEGFP_2_R1_P4_K1_Ch2-Ch1.zen
660	2.648368e-03	5.215684e-04	2.667600e-03	20150417_STAG1gfpch8_G2G1\MitoSys2\Calibration\mEGFPC1_G2\mEGFP_2_R1_P4_K1_Ch2-Ch1.zen
700	2.448400e-03	4.797349e-04	2.547600e-03	20150417_STAG1gfpch8_G2G1\MitoSys2\Calibration\mEGFPC1_G2\mEGFP_2_R1_P4_K1_Ch2-Ch1.zen
780	2.249760e-03	4.967656e-04	2.335200e-03	20150417_STAG1gfpch8_G2G1\MitoSys2\Calibration\mEGFPC1_G2\mEGFP_2_R1_P4_K1_Ch2-Ch1.zen
860	2.073995e-03	4.590296e-04	2.152900e-03	20150417_STAG1gfpch8_G2G1\MitoSys2\Calibration\mEGFPC1_G2\mEGFP_2_R1_P4_K1_Ch2-Ch1.zen
940	2.055539e-03	5.147729e-04	1.994900e-03	20150417_STAG1gfpch8_G2G1\MitoSys2\Calibration\mEGFPC1_G2\mEGFP_2_R1_P4_K1_Ch2-Ch1.zen
1020	1.868994e-03	4.464167e-04	1.856700e-03	20150417_STAG1gfpch8_G2G1\MitoSys2\Calibration\mEGFPC1_G2\mEGFP_2_R1_P4_K1_Ch2-Ch1.zen
1100	1.852860e-03	5.367211e-04	1.734900e-03	20150417_STAG1gfpch8_G2G1\MitoSys2\Calibration\mEGFPC1_G2\mEGFP_2_R1_P4_K1_Ch2-Ch1.zen
1180	1.690855e-03	5.079724e-04	1.626700e-03	20150417_STAG1gfpch8_G2G1\MitoSys2\Calibration\mEGFPC1_G2\mEGFP_2_R1_P4_K1_Ch2-Ch1.zen
1260	1.488716e-03	4.673957e-04	1.530100e-03	20150417_STAG1gfpch8_G2G1\MitoSys2\Calibration\mEGFPC1_G2\mEGFP_2_R1_P4_K1_Ch2-Ch1.zen
1340	1.353810e-03	3.744179e-04	1.443300e-03	20150417_STAG1gfpch8_G2G1\MitoSys2\Calibration\mEGFPC1_G2\mEGFP_2_R1_P4_K1_Ch2-Ch1.zen
1420	1.310533e-03	4.626069e-04	1.365000e-03	20150417_STAG1gfpch8_G2G1\MitoSys2\Calibration\mEGFPC1_G2\mEGFP_2_R1_P4_K1_Ch2-Ch1.zen
1500	1.279774e-03	3.481761e-04	1.293900e-03	20150417_STAG1gfpch8_G2G1\MitoSys2\Calibration\mEGFPC1_G2\mEGFP_2_R1_P4_K1_Ch2-Ch1.zen
1660	1.170665e-03	3.834870e-04	1.170000e-03	20150417_STAG1gfpch8_G2G1\MitoSys2\Calibration\mEGFPC1_G2\mEGFP_2_R1_P4_K1_Ch2-Ch1.zen
1820	1.063766e-03	2.597052e-04	1.065700e-03	20150417_STAG1gfpch8_G2G1\MitoSys2\Calibration\mEGFPC1_G2\mEGFP_2_R1_P4_K1_Ch2-Ch1.zen
1980	9.452699e-04	2.791467e-04	9.768200e-04	20150417_STAG1gfpch8_G2G1\MitoSys2\Calibration\mEGFPC1_G2\mEGFP_2_R1_P4_K1_Ch2-Ch1.zen
2140	8.515112e-04	3.948378e-04	9.002200e-04	20150417_STAG1gfpch8_G2G1\MitoSys2\Calibration\mEGFPC1_G2\mEGFP_2_R1_P4_K1_Ch2-Ch1.zen
2300	8.225966e-04	2.696730e-04	8.335800e-04	20150417_STAG1gfpch8_G2G1\MitoSys2\Calibration\mEGFPC1_G2\mEGFP_2_R1_P4_K1_Ch2-Ch1.zen
2460	7.751873e-04	3.501342e-04	7.751300e-04	20150417_STAG1gfpch8_G2G1\MitoSys2\Calibration\mEGFPC1_G2\mEGFP_2_R1_P4_K1_Ch2-Ch1.zen
2620	7.048326e-04	3.331286e-04	7.234800e-04	20150417_STAG1gfpch8_G2G1\MitoSys2\Calibration\mEGFPC1_G2\mEGFP_2_R1_P4_K1_Ch2-Ch1.zen
2780	7.030123e-04	3.388385e-04	6.775400e-04	20150417_STAG1gfpch8_G2G1\MitoSys2\Calibration\mEGFPC1_G2\mEGFP_2_R1_P4_K1_Ch2-Ch1.zen
2940	7.053163e-04	2.840820e-04	6.364300e-04	20150417_STAG1gfpch8_G2G1\MitoSys2\Calibration\mEGFPC1_G2\mEGFP_2_R1_P4_K1_Ch2-Ch1.zen
3100	6.447632e-04	3.744903e-04	5.994600e-04	20150417_STAG1gfpch8_G2G1\MitoSys2\Calibration\mEGFPC1_G2\mEGFP_2_R1_P4_K1_Ch2-Ch1.zen
3420	5.992048e-04	3.260447e-04	5.357200e-04	20150417_STAG1gfpch8_G2G1\MitoSys2\Calibration\mEGFPC1_G2\mEGFP_2_R1_P4_K1_Ch2-Ch1.zen
3740	5.128441e-04	3.966389e-04	4.828000e-04	20150417_STAG1gfpch8_G2G1\MitoSys2\Calibration\mEGFPC1_G2\mEGFP_2_R1_P4_K1_Ch2-Ch1.zen
4060	4.296833e-04	3.601173e-04	4.382300e-04	20150417_STAG1gfpch8_G2G1\MitoSys2\Calibration\mEGFPC1_G2\mEGFP_2_R1_P4_K1_Ch2-Ch1.zen
4380	2.795651e-04	4.125526e-04	4.002500e-04	20150417_STAG1gfpch8_G2G1\MitoSys2\Calibration\mEGFPC1_G2\mEGFP_2_R1_P4_K1_Ch2-Ch1.zen
4700	2.867350e-04	3.931056e-04	3.675400e-04	20150417_STAG1gfpch8_G2G1\MitoSys2\Calibration\mEGFPC1_G2\mEGFP_2_R1_P4_K1_Ch2-Ch1.zen
5020	3.133936e-04	3.454849e-04	3.391100e-04	20150417_STAG1gfpch8_G2G1\MitoSys2\Calibration\mEGFPC1_G2\mEGFP_2_R1_P4_K1_Ch2-Ch1.zen
5340	2.704254e-04	3.219641e-04	3.142000e-04	20150417_STAG1gfpch8_G2G1\MitoSys2\Calibration\mEGFPC1_G2\mEGFP_2_R1_P4_K1_Ch2-Ch1.zen
5660	2.635173e-04	2.593602e-04	2.922300e-04	20150417_STAG1gfpch8_G2G1\MitoSys2\Calibration\mEGFPC1_G2\mEGFP_2_R1_P4_K1_Ch2-Ch1.zen
5980	2.650463e-04	3.317324e-04	2.727200e-04	20150417_STAG1gfpch8_G2G1\MitoSys2\Calibration\mEGFPC1_G2\mEGFP_2_R1_P4_K1_Ch2-Ch1.zen
6300	2.242039e-04	2.700339e-04	2.552900e-04	20150417_STAG1gfpch8_G2G1\MitoSys2\Calibration\mEGFPC1_G2\mEGFP_2_R1_P4_K1_Ch2-Ch1.zen
6940	2.093771e-04	3.191723e-04	2.255500e-04	20150417_STAG1gfpch8_G2G1\MitoSys2\Calibration\mEGFPC1_G2\mEGFP_2_R1_P4_K1_Ch2-Ch1.zen
7580	3.511570e-04	3.509738e-04	2.011600e-04	20150417_STAG1gfpch8_G2G1\MitoSys2\Calibration\mEGFPC1_G2\mEGFP_2_R1_P4_K1_Ch2-Ch1.zen
8220	2.412431e-04	2.898277e-04	1.808500e-04	20150417_STAG1gfpch8_G2G1\MitoSys2\Calibration\mEGFPC1_G2\mEGFP_2_R1_P4_K1_Ch2-Ch1.zen
8860	1.741886e-04	2.555164e-04	1.637300e-04	20150417_STAG1gfpch8_G2G1\MitoSys2\Calibration\mEGFPC1_G2\mEGFP_2_R1_P4_K1_Ch2-Ch1.zen
9500	1.822627e-04	3.118112e-04	1.491300e-04	20150417_STAG1gfpch8_G2G1\MitoSys2\Calibration\mEGFPC1_G2\mEGFP_2_R1_P4_K1_Ch2-Ch1.zen
10140	1.901054e-04	3.160637e-04	1.365600e-04	20150417_STAG1gfpch8_G2G1\MitoSys2\Calibration\mEGFPC1_G2\mEGFP_2_R1_P4_K1_Ch2-Ch1.zen
10780	8.171921e-05	3.139062e-04	1.256400e-04	20150417_STAG1gfpch8_G2G1\MitoSys2\Calibration\mEGFPC1_G2\mEGFP_2_R1_P4_K1_Ch2-Ch1.zen
11420	8.416138e-05	3.098495e-04	1.160900e-04	20150417_STAG1gfpch8_G2G1\MitoSys2\Calibration\mEGFPC1_G2\mEGFP_2_R1_P4_K1_Ch2-Ch1.zen
12060	2.129204e-04	2.739642e-04	1.076700e-04	20150417_STAG1gfpch8_G2G1\MitoSys2\Calibration\mEGFPC1_G2\mEGFP_2_R1_P4_K1_Ch2-Ch1.zen
12700	1.919525e-04	2.555913e-04	1.002100e-04	20150417_STAG1gfpch8_G2G1\MitoSys2\Calibration\mEGFPC1_G2\mEGFP_2_R1_P4_K1_Ch2-Ch1.zen
13980	1.793955e-04	2.761305e-04	8.759600e-05	20150417_STAG1gfpch8_G2G1\MitoSys2\Calibration\mEGFPC1_G2\mEGFP_2_R1_P4_K1_Ch2-Ch1.zen
15260	8.062633e-05	2.777972e-04	7.738700e-05	20150417_STAG1gfpch8_G2G1\MitoSys2\Calibration\mEGFPC1_G2\mEGFP_2_R1_P4_K1_Ch2-Ch1.zen
16540	1.403993e-04	2.515883e-04	6.898600e-05	20150417_STAG1gfpch8_G2G1\MitoSys2\Calibration\mEGFPC1_G2\mEGFP_2_R1_P4_K1_Ch2-Ch1.zen
17820	1.068493e-04	2.104106e-04	6.197600e-05	20150417_STAG1gfpch8_G2G1\MitoSys2\Calibration\mEGFPC1_G2\mEGFP_2_R1_P4_K1_Ch2-Ch1.zen
19100	8.189919e-05	1.713650e-04	5.605600e-05	20150417_STAG1gfpch8_G2G1\MitoSys2\Calibration\mEGFPC1_G2\mEGFP_2_R1_P4_K1_Ch2-Ch1.zen
20380	1.902445e-04	3.073058e-04	5.100400e-05	20150417_STAG1gfpch8_G2G1\MitoSys2\Calibration\mEGFPC1_G2\mEGFP_2_R1_P4_K1_Ch2-Ch1.zen
21660	2.435026e-04	2.381240e-04	4.665300e-05	20150417_STAG1gfpch8_G2G1\MitoSys2\Calibration\mEGFPC1_G2\mEGFP_2_R1_P4_K1_Ch2-Ch1.zen
22940	7.760207e-05	2.424947e-04	4.287400e-05	20150417_STAG1gfpch8_G2G1\MitoSys2\Calibration\mEGFPC1_G2\mEGFP_2_R1_P4_K1_Ch2-Ch1.zen
24220	-3.485124e-06	2.502854e-04	3.956800e-05	20150417_STAG1gfpch8_G2G1\MitoSys2\Calibration\mEGFPC1_G2\mEGFP_2_R1_P4_K1_Ch2-Ch1.zen
25500	1.256550e-05	1.730751e-04	3.665700e-05	20150417_STAG1gfpch8_G2G1\MitoSys2\Calibration\mEGFPC1_G2\mEGFP_2_R1_P4_K1_Ch2-Ch1.zen
28060	7.414574e-05	2.617577e-04	3.178200e-05	20150417_STAG1gfpch8_G2G1\MitoSys2\Calibration\mEGFPC1_G2\mEGFP_2_R1_P4_K1_Ch2-Ch1.zen
30620	3.626708e-05	2.889648e-04	2.787800e-05	20150417_STAG1gfpch8_G2G1\MitoSys2\Calibration\mEGFPC1_G2\mEGFP_2_R1_P4_K1_Ch2-Ch1.zen
33180	3.397156e-06	2.832475e-04	2.469600e-05	20150417_STAG1gfpch8_G2G1\MitoSys2\Calibration\mEGFPC1_G2\mEGFP_2_R1_P4_K1_Ch2-Ch1.zen
35740	5.092091e-05	2.149126e-04	2.206400e-05	20150417_STAG1gfpch8_G2G1\MitoSys2\Calibration\mEGFPC1_G2\mEGFP_2_R1_P4_K1_Ch2-Ch1.zen
38300	5.864620e-05	1.844063e-04	1.985800e-05	20150417_STAG1gfpch8_G2G1\MitoSys2\Calibration\mEGFPC1_G2\mEGFP_2_R1_P4_K1_Ch2-Ch1.zen
40860	2.336602e-05	1.525293e-04	1.798900e-05	20150417_STAG1gfpch8_G2G1\MitoSys2\Calibration\mEGFPC1_G2\mEGFP_2_R1_P4_K1_Ch2-Ch1.zen
43420	8.618513e-05	2.327792e-04	1.638800e-05	20150417_STAG1gfpch8_G2G1\MitoSys2\Calibration\mEGFPC1_G2\mEGFP_2_R1_P4_K1_Ch2-Ch1.zen
45980	5.296905e-05	2.569498e-04	1.500700e-05	20150417_STAG1gfpch8_G2G1\MitoSys2\Calibration\mEGFPC1_G2\mEGFP_2_R1_P4_K1_Ch2-Ch1.zen
48540	3.915914e-05	1.999302e-04	1.380400e-05	20150417_STAG1gfpch8_G2G1\MitoSys2\Calibration\mEGFPC1_G2\mEGFP_2_R1_P4_K1_Ch2-Ch1.zen
51100	1.026234e-04	2.011222e-04	1.275100e-05	20150417_STAG1gfpch8_G2G1\MitoSys2\Calibration\mEGFPC1_G2\mEGFP_2_R1_P4_K1_Ch2-Ch1.zen
56220	1.046253e-04	2.035145e-04	1.099700e-05	20150417_STAG1gfpch8_G2G1\MitoSys2\Calibration\mEGFPC1_G2\mEGFP_2_R1_P4_K1_Ch2-Ch1.zen
61340	3.373325e-05	1.893102e-04	9.602600e-06	20150417_STAG1gfpch8_G2G1\MitoSys2\Calibration\mEGFPC1_G2\mEGFP_2_R1_P4_K1_Ch2-Ch1.zen
66460	2.705767e-06	1.828391e-04	8.473800e-06	20150417_STAG1gfpch8_G2G1\MitoSys2\Calibration\mEGFPC1_G2\mEGFP_2_R1_P4_K1_Ch2-Ch1.zen
71580	2.770091e-05	1.520768e-04	7.545200e-06	20150417_STAG1gfpch8_G2G1\MitoSys2\Calibration\mEGFPC1_G2\mEGFP_2_R1_P4_K1_Ch2-Ch1.zen
76700	4.034391e-05	1.703817e-04	6.770800e-06	20150417_STAG1gfpch8_G2G1\MitoSys2\Calibration\mEGFPC1_G2\mEGFP_2_R1_P4_K1_Ch2-Ch1.zen
81820	8.206377e-05	2.196326e-04	6.117400e-06	20150417_STAG1gfpch8_G2G1\MitoSys2\Calibration\mEGFPC1_G2\mEGFP_2_R1_P4_K1_Ch2-Ch1.zen
86940	6.530122e-05	2.509588e-04	5.560300e-06	20150417_STAG1gfpch8_G2G1\MitoSys2\Calibration\mEGFPC1_G2\mEGFP_2_R1_P4_K1_Ch2-Ch1.zen
92060	3.878457e-05	2.194021e-04	5.080900e-06	20150417_STAG1gfpch8_G2G1\MitoSys2\Calibration\mEGFPC1_G2\mEGFP_2_R1_P4_K1_Ch2-Ch1.zen
97180	-7.345766e-05	2.131171e-04	4.665100e-06	20150417_STAG1gfpch8_G2G1\MitoSys2\Calibration\mEGFPC1_G2\mEGFP_2_R1_P4_K1_Ch2-Ch1.zen
102300	-5.457728e-05	1.451710e-04	4.301700e-06	20150417_STAG1gfpch8_G2G1\MitoSys2\Calibration\mEGFPC1_G2\mEGFP_2_R1_P4_K1_Ch2-Ch1.zen
112540	-1.062842e-06	1.546629e-04	3.699000e-06	20150417_STAG1gfpch8_G2G1\MitoSys2\Calibration\mEGFPC1_G2\mEGFP_2_R1_P4_K1_Ch2-Ch1.zen
122780	-1.879425e-07	1.691029e-04	3.222100e-06	20150417_STAG1gfpch8_G2G1\MitoSys2\Calibration\mEGFPC1_G2\mEGFP_2_R1_P4_K1_Ch2-Ch1.zen
133020	5.707022e-05	1.938646e-04	2.837300e-06	20150417_STAG1gfpch8_G2G1\MitoSys2\Calibration\mEGFPC1_G2\mEGFP_2_R1_P4_K1_Ch2-Ch1.zen
143260	1.098702e-05	1.639964e-04	2.521800e-06	20150417_STAG1gfpch8_G2G1\MitoSys2\Calibration\mEGFPC1_G2\mEGFP_2_R1_P4_K1_Ch2-Ch1.zen
153500	-6.379001e-05	1.613084e-04	2.259400e-06	20150417_STAG1gfpch8_G2G1\MitoSys2\Calibration\mEGFPC1_G2\mEGFP_2_R1_P4_K1_Ch2-Ch1.zen
163740	4.069242e-05	1.657709e-04	2.038500e-06	20150417_STAG1gfpch8_G2G1\MitoSys2\Calibration\mEGFPC1_G2\mEGFP_2_R1_P4_K1_Ch2-Ch1.zen
173980	3.559739e-05	1.779161e-04	1.850600e-06	20150417_STAG1gfpch8_G2G1\MitoSys2\Calibration\mEGFPC1_G2\mEGFP_2_R1_P4_K1_Ch2-Ch1.zen
184220	1.248555e-05	1.743430e-04	1.689200e-06	20150417_STAG1gfpch8_G2G1\MitoSys2\Calibration\mEGFPC1_G2\mEGFP_2_R1_P4_K1_Ch2-Ch1.zen
194460	-2.469285e-06	1.500666e-04	1.549500e-06	20150417_STAG1gfpch8_G2G1\MitoSys2\Calibration\mEGFPC1_G2\mEGFP_2_R1_P4_K1_Ch2-Ch1.zen
204700	1.226950e-07	9.431012e-05	1.427500e-06	20150417_STAG1gfpch8_G2G1\MitoSys2\Calibration\mEGFPC1_G2\mEGFP_2_R1_P4_K1_Ch2-Ch1.zen
225180	-1.911577e-05	1.122415e-04	1.225600e-06	20150417_STAG1gfpch8_G2G1\MitoSys2\Calibration\mEGFPC1_G2\mEGFP_2_R1_P4_K1_Ch2-Ch1.zen
245660	-1.724805e-05	1.175537e-04	1.066300e-06	20150417_STAG1gfpch8_G2G1\MitoSys2\Calibration\mEGFPC1_G2\mEGFP_2_R1_P4_K1_Ch2-Ch1.zen
266140	2.947244e-05	9.484225e-05	9.379200e-07	20150417_STAG1gfpch8_G2G1\MitoSys2\Calibration\mEGFPC1_G2\mEGFP_2_R1_P4_K1_Ch2-Ch1.zen
286620	1.703072e-05	1.037530e-04	8.328500e-07	20150417_STAG1gfpch8_G2G1\MitoSys2\Calibration\mEGFPC1_G2\mEGFP_2_R1_P4_K1_Ch2-Ch1.zen
307100	5.317240e-05	1.232480e-04	7.456000e-07	20150417_STAG1gfpch8_G2G1\MitoSys2\Calibration\mEGFPC1_G2\mEGFP_2_R1_P4_K1_Ch2-Ch1.zen
327580	7.426804e-06	1.351920e-04	6.722500e-07	20150417_STAG1gfpch8_G2G1\MitoSys2\Calibration\mEGFPC1_G2\mEGFP_2_R1_P4_K1_Ch2-Ch1.zen
348060	4.664932e-05	1.291175e-04	6.099000e-07	20150417_STAG1gfpch8_G2G1\MitoSys2\Calibration\mEGFPC1_G2\mEGFP_2_R1_P4_K1_Ch2-Ch1.zen
368540	2.315353e-05	1.259872e-04	5.564100e-07	20150417_STAG1gfpch8_G2G1\MitoSys2\Calibration\mEGFPC1_G2\mEGFP_2_R1_P4_K1_Ch2-Ch1.zen
389020	-3.898798e-05	1.859974e-04	5.101200e-07	20150417_STAG1gfpch8_G2G1\MitoSys2\Calibration\mEGFPC1_G2\mEGFP_2_R1_P4_K1_Ch2-Ch1.zen
409500	-1.355506e-06	1.145429e-04	4.697600e-07	20150417_STAG1gfpch8_G2G1\MitoSys2\Calibration\mEGFPC1_G2\mEGFP_2_R1_P4_K1_Ch2-Ch1.zen
450460	5.673423e-06	8.336171e-05	4.030300e-07	20150417_STAG1gfpch8_G2G1\MitoSys2\Calibration\mEGFPC1_G2\mEGFP_2_R1_P4_K1_Ch2-Ch1.zen
491420	-4.709748e-06	9.181148e-05	3.504000e-07	20150417_STAG1gfpch8_G2G1\MitoSys2\Calibration\mEGFPC1_G2\mEGFP_2_R1_P4_K1_Ch2-Ch1.zen
532380	-4.307641e-05	9.327284e-05	3.080700e-07	20150417_STAG1gfpch8_G2G1\MitoSys2\Calibration\mEGFPC1_G2\mEGFP_2_R1_P4_K1_Ch2-Ch1.zen
573340	-7.144116e-06	9.383330e-05	2.734300e-07	20150417_STAG1gfpch8_G2G1\MitoSys2\Calibration\mEGFPC1_G2\mEGFP_2_R1_P4_K1_Ch2-Ch1.zen
614300	-3.041160e-05	9.431168e-05	2.446900e-07	20150417_STAG1gfpch8_G2G1\MitoSys2\Calibration\mEGFPC1_G2\mEGFP_2_R1_P4_K1_Ch2-Ch1.zen
655260	-1.202879e-05	9.768951e-05	2.205400e-07	20150417_STAG1gfpch8_G2G1\MitoSys2\Calibration\mEGFPC1_G2\mEGFP_2_R1_P4_K1_Ch2-Ch1.zen
696220	-3.058705e-05	1.264289e-04	2.000300e-07	20150417_STAG1gfpch8_G2G1\MitoSys2\Calibration\mEGFPC1_G2\mEGFP_2_R1_P4_K1_Ch2-Ch1.zen
737180	-1.766049e-05	9.356607e-05	1.824400e-07	20150417_STAG1gfpch8_G2G1\MitoSys2\Calibration\mEGFPC1_G2\mEGFP_2_R1_P4_K1_Ch2-Ch1.zen
778140	2.277316e-05	1.167143e-04	1.672200e-07	20150417_STAG1gfpch8_G2G1\MitoSys2\Calibration\mEGFPC1_G2\mEGFP_2_R1_P4_K1_Ch2-Ch1.zen
819100	8.201078e-06	1.025363e-04	1.539600e-07	20150417_STAG1gfpch8_G2G1\MitoSys2\Calibration\mEGFPC1_G2\mEGFP_2_R1_P4_K1_Ch2-Ch1.zen
901020	-6.202253e-06	9.129302e-05	1.320400e-07	20150417_STAG1gfpch8_G2G1\MitoSys2\Calibration\mEGFPC1_G2\mEGFP_2_R1_P4_K1_Ch2-Ch1.zen
982940	7.616332e-06	7.109988e-05	1.147700e-07	20150417_STAG1gfpch8_G2G1\MitoSys2\Calibration\mEGFPC1_G2\mEGFP_2_R1_P4_K1_Ch2-Ch1.zen
1064860	2.791444e-05	5.949956e-05	1.008700e-07	20150417_STAG1gfpch8_G2G1\MitoSys2\Calibration\mEGFPC1_G2\mEGFP_2_R1_P4_K1_Ch2-Ch1.zen
1146780	-1.896375e-05	4.280882e-05	8.951400e-08	20150417_STAG1gfpch8_G2G1\MitoSys2\Calibration\mEGFPC1_G2\mEGFP_2_R1_P4_K1_Ch2-Ch1.zen
1228700	-3.790448e-06	7.710917e-05	8.009000e-08	20150417_STAG1gfpch8_G2G1\MitoSys2\Calibration\mEGFPC1_G2\mEGFP_2_R1_P4_K1_Ch2-Ch1.zen
1310620	4.090920e-06	4.867694e-05	7.217500e-08	20150417_STAG1gfpch8_G2G1\MitoSys2\Calibration\mEGFPC1_G2\mEGFP_2_R1_P4_K1_Ch2-Ch1.zen
1392540	2.404257e-05	9.143708e-05	6.545200e-08	20150417_STAG1gfpch8_G2G1\MitoSys2\Calibration\mEGFPC1_G2\mEGFP_2_R1_P4_K1_Ch2-Ch1.zen
1474460	-1.913649e-05	8.302628e-05	5.968800e-08	20150417_STAG1gfpch8_G2G1\MitoSys2\Calibration\mEGFPC1_G2\mEGFP_2_R1_P4_K1_Ch2-Ch1.zen
1556380	-1.122186e-05	7.803390e-05	5.470400e-08	20150417_STAG1gfpch8_G2G1\MitoSys2\Calibration\mEGFPC1_G2\mEGFP_2_R1_P4_K1_Ch2-Ch1.zen
10	9.953095e-03	8.985490e-04	9.820200e-03	20150417_STAG1gfpch8_G2G1\MitoSys2\Calibration\mEGFPC1_G2\mEGFP_2_R1_P5_K1_Ch2-Ch1.zen
20	9.210772e-03	6.808781e-04	9.332300e-03	20150417_STAG1gfpch8_G2G1\MitoSys2\Calibration\mEGFPC1_G2\mEGFP_2_R1_P5_K1_Ch2-Ch1.zen
30	8.846114e-03	7.136117e-04	8.887600e-03	20150417_STAG1gfpch8_G2G1\MitoSys2\Calibration\mEGFPC1_G2\mEGFP_2_R1_P5_K1_Ch2-Ch1.zen
40	8.791487e-03	9.472993e-04	8.481900e-03	20150417_STAG1gfpch8_G2G1\MitoSys2\Calibration\mEGFPC1_G2\mEGFP_2_R1_P5_K1_Ch2-Ch1.zen
50	7.961984e-03	8.314316e-04	8.111200e-03	20150417_STAG1gfpch8_G2G1\MitoSys2\Calibration\mEGFPC1_G2\mEGFP_2_R1_P5_K1_Ch2-Ch1.zen
60	7.547887e-03	6.326720e-04	7.771800e-03	20150417_STAG1gfpch8_G2G1\MitoSys2\Calibration\mEGFPC1_G2\mEGFP_2_R1_P5_K1_Ch2-Ch1.zen
70	7.335894e-03	7.928631e-04	7.460300e-03	20150417_STAG1gfpch8_G2G1\MitoSys2\Calibration\mEGFPC1_G2\mEGFP_2_R1_P5_K1_Ch2-Ch1.zen
80	7.258335e-03	7.274603e-04	7.173700e-03	20150417_STAG1gfpch8_G2G1\MitoSys2\Calibration\mEGFPC1_G2\mEGFP_2_R1_P5_K1_Ch2-Ch1.zen
90	6.952084e-03	8.792915e-04	6.909400e-03	20150417_STAG1gfpch8_G2G1\MitoSys2\Calibration\mEGFPC1_G2\mEGFP_2_R1_P5_K1_Ch2-Ch1.zen
100	6.858307e-03	6.099506e-04	6.665000e-03	20150417_STAG1gfpch8_G2G1\MitoSys2\Calibration\mEGFPC1_G2\mEGFP_2_R1_P5_K1_Ch2-Ch1.zen
120	6.185990e-03	7.694709e-04	6.228000e-03	20150417_STAG1gfpch8_G2G1\MitoSys2\Calibration\mEGFPC1_G2\mEGFP_2_R1_P5_K1_Ch2-Ch1.zen
140	5.932549e-03	5.678417e-04	5.849100e-03	20150417_STAG1gfpch8_G2G1\MitoSys2\Calibration\mEGFPC1_G2\mEGFP_2_R1_P5_K1_Ch2-Ch1.zen
160	5.523972e-03	6.191291e-04	5.517600e-03	20150417_STAG1gfpch8_G2G1\MitoSys2\Calibration\mEGFPC1_G2\mEGFP_2_R1_P5_K1_Ch2-Ch1.zen
180	5.226660e-03	9.209557e-04	5.225200e-03	20150417_STAG1gfpch8_G2G1\MitoSys2\Calibration\mEGFPC1_G2\mEGFP_2_R1_P5_K1_Ch2-Ch1.zen
200	5.035937e-03	6.540881e-04	4.965200e-03	20150417_STAG1gfpch8_G2G1\MitoSys2\Calibration\mEGFPC1_G2\mEGFP_2_R1_P5_K1_Ch2-Ch1.zen
220	4.807892e-03	5.907978e-04	4.732400e-03	20150417_STAG1gfpch8_G2G1\MitoSys2\Calibration\mEGFPC1_G2\mEGFP_2_R1_P5_K1_Ch2-Ch1.zen
240	4.570475e-03	6.924619e-04	4.522600e-03	20150417_STAG1gfpch8_G2G1\MitoSys2\Calibration\mEGFPC1_G2\mEGFP_2_R1_P5_K1_Ch2-Ch1.zen
260	4.234928e-03	9.480668e-04	4.332400e-03	20150417_STAG1gfpch8_G2G1\MitoSys2\Calibration\mEGFPC1_G2\mEGFP_2_R1_P5_K1_Ch2-Ch1.zen
280	4.090527e-03	7.174628e-04	4.158900e-03	20150417_STAG1gfpch8_G2G1\MitoSys2\Calibration\mEGFPC1_G2\mEGFP_2_R1_P5_K1_Ch2-Ch1.zen
300	3.961678e-03	6.144665e-04	3.999900e-03	20150417_STAG1gfpch8_G2G1\MitoSys2\Calibration\mEGFPC1_G2\mEGFP_2_R1_P5_K1_Ch2-Ch1.zen
340	3.676989e-03	6.487493e-04	3.718200e-03	20150417_STAG1gfpch8_G2G1\MitoSys2\Calibration\mEGFPC1_G2\mEGFP_2_R1_P5_K1_Ch2-Ch1.zen
380	3.456078e-03	3.719873e-04	3.475800e-03	20150417_STAG1gfpch8_G2G1\MitoSys2\Calibration\mEGFPC1_G2\mEGFP_2_R1_P5_K1_Ch2-Ch1.zen
420	3.245050e-03	5.644878e-04	3.264300e-03	20150417_STAG1gfpch8_G2G1\MitoSys2\Calibration\mEGFPC1_G2\mEGFP_2_R1_P5_K1_Ch2-Ch1.zen
460	3.049309e-03	5.281506e-04	3.077900e-03	20150417_STAG1gfpch8_G2G1\MitoSys2\Calibration\mEGFPC1_G2\mEGFP_2_R1_P5_K1_Ch2-Ch1.zen
500	3.062304e-03	4.854607e-04	2.912000e-03	20150417_STAG1gfpch8_G2G1\MitoSys2\Calibration\mEGFPC1_G2\mEGFP_2_R1_P5_K1_Ch2-Ch1.zen
540	2.853539e-03	4.086880e-04	2.763300e-03	20150417_STAG1gfpch8_G2G1\MitoSys2\Calibration\mEGFPC1_G2\mEGFP_2_R1_P5_K1_Ch2-Ch1.zen
580	2.679891e-03	6.099707e-04	2.629000e-03	20150417_STAG1gfpch8_G2G1\MitoSys2\Calibration\mEGFPC1_G2\mEGFP_2_R1_P5_K1_Ch2-Ch1.zen
620	2.497758e-03	3.964731e-04	2.507300e-03	20150417_STAG1gfpch8_G2G1\MitoSys2\Calibration\mEGFPC1_G2\mEGFP_2_R1_P5_K1_Ch2-Ch1.zen
660	2.309588e-03	4.859660e-04	2.396200e-03	20150417_STAG1gfpch8_G2G1\MitoSys2\Calibration\mEGFPC1_G2\mEGFP_2_R1_P5_K1_Ch2-Ch1.zen
700	2.288440e-03	3.424714e-04	2.294400e-03	20150417_STAG1gfpch8_G2G1\MitoSys2\Calibration\mEGFPC1_G2\mEGFP_2_R1_P5_K1_Ch2-Ch1.zen
780	2.104477e-03	4.637333e-04	2.114600e-03	20150417_STAG1gfpch8_G2G1\MitoSys2\Calibration\mEGFPC1_G2\mEGFP_2_R1_P5_K1_Ch2-Ch1.zen
860	1.916681e-03	4.262764e-04	1.960500e-03	20150417_STAG1gfpch8_G2G1\MitoSys2\Calibration\mEGFPC1_G2\mEGFP_2_R1_P5_K1_Ch2-Ch1.zen
940	1.859038e-03	3.677168e-04	1.827000e-03	20150417_STAG1gfpch8_G2G1\MitoSys2\Calibration\mEGFPC1_G2\mEGFP_2_R1_P5_K1_Ch2-Ch1.zen
1020	1.751409e-03	4.551085e-04	1.710200e-03	20150417_STAG1gfpch8_G2G1\MitoSys2\Calibration\mEGFPC1_G2\mEGFP_2_R1_P5_K1_Ch2-Ch1.zen
1100	1.636670e-03	4.191685e-04	1.607300e-03	20150417_STAG1gfpch8_G2G1\MitoSys2\Calibration\mEGFPC1_G2\mEGFP_2_R1_P5_K1_Ch2-Ch1.zen
1180	1.471021e-03	3.831839e-04	1.515900e-03	20150417_STAG1gfpch8_G2G1\MitoSys2\Calibration\mEGFPC1_G2\mEGFP_2_R1_P5_K1_Ch2-Ch1.zen
1260	1.410051e-03	3.168502e-04	1.434100e-03	20150417_STAG1gfpch8_G2G1\MitoSys2\Calibration\mEGFPC1_G2\mEGFP_2_R1_P5_K1_Ch2-Ch1.zen
1340	1.375624e-03	4.205593e-04	1.360600e-03	20150417_STAG1gfpch8_G2G1\MitoSys2\Calibration\mEGFPC1_G2\mEGFP_2_R1_P5_K1_Ch2-Ch1.zen
1420	1.273747e-03	3.770202e-04	1.294100e-03	20150417_STAG1gfpch8_G2G1\MitoSys2\Calibration\mEGFPC1_G2\mEGFP_2_R1_P5_K1_Ch2-Ch1.zen
1500	1.219176e-03	2.833032e-04	1.233800e-03	20150417_STAG1gfpch8_G2G1\MitoSys2\Calibration\mEGFPC1_G2\mEGFP_2_R1_P5_K1_Ch2-Ch1.zen
1660	1.140226e-03	3.513930e-04	1.128300e-03	20150417_STAG1gfpch8_G2G1\MitoSys2\Calibration\mEGFPC1_G2\mEGFP_2_R1_P5_K1_Ch2-Ch1.zen
1820	1.048303e-03	3.855689e-04	1.039300e-03	20150417_STAG1gfpch8_G2G1\MitoSys2\Calibration\mEGFPC1_G2\mEGFP_2_R1_P5_K1_Ch2-Ch1.zen
1980	8.744783e-04	4.296663e-04	9.631800e-04	20150417_STAG1gfpch8_G2G1\MitoSys2\Calibration\mEGFPC1_G2\mEGFP_2_R1_P5_K1_Ch2-Ch1.zen
2140	8.955005e-04	3.269836e-04	8.973600e-04	20150417_STAG1gfpch8_G2G1\MitoSys2\Calibration\mEGFPC1_G2\mEGFP_2_R1_P5_K1_Ch2-Ch1.zen
2300	9.305790e-04	3.339818e-04	8.399100e-04	20150417_STAG1gfpch8_G2G1\MitoSys2\Calibration\mEGFPC1_G2\mEGFP_2_R1_P5_K1_Ch2-Ch1.zen
2460	8.014574e-04	3.394071e-04	7.893500e-04	20150417_STAG1gfpch8_G2G1\MitoSys2\Calibration\mEGFPC1_G2\mEGFP_2_R1_P5_K1_Ch2-Ch1.zen
2620	8.157383e-04	2.874564e-04	7.445200e-04	20150417_STAG1gfpch8_G2G1\MitoSys2\Calibration\mEGFPC1_G2\mEGFP_2_R1_P5_K1_Ch2-Ch1.zen
2780	7.278267e-04	3.364052e-04	7.045100e-04	20150417_STAG1gfpch8_G2G1\MitoSys2\Calibration\mEGFPC1_G2\mEGFP_2_R1_P5_K1_Ch2-Ch1.zen
2940	6.599455e-04	3.559336e-04	6.686000e-04	20150417_STAG1gfpch8_G2G1\MitoSys2\Calibration\mEGFPC1_G2\mEGFP_2_R1_P5_K1_Ch2-Ch1.zen
3100	6.231402e-04	2.711281e-04	6.361900e-04	20150417_STAG1gfpch8_G2G1\MitoSys2\Calibration\mEGFPC1_G2\mEGFP_2_R1_P5_K1_Ch2-Ch1.zen
3420	5.638853e-04	2.972451e-04	5.800400e-04	20150417_STAG1gfpch8_G2G1\MitoSys2\Calibration\mEGFPC1_G2\mEGFP_2_R1_P5_K1_Ch2-Ch1.zen
3740	5.370968e-04	3.750796e-04	5.331100e-04	20150417_STAG1gfpch8_G2G1\MitoSys2\Calibration\mEGFPC1_G2\mEGFP_2_R1_P5_K1_Ch2-Ch1.zen
4060	4.833543e-04	3.646404e-04	4.933400e-04	20150417_STAG1gfpch8_G2G1\MitoSys2\Calibration\mEGFPC1_G2\mEGFP_2_R1_P5_K1_Ch2-Ch1.zen
4380	4.069070e-04	3.865960e-04	4.592300e-04	20150417_STAG1gfpch8_G2G1\MitoSys2\Calibration\mEGFPC1_G2\mEGFP_2_R1_P5_K1_Ch2-Ch1.zen
4700	4.483745e-04	4.238159e-04	4.296600e-04	20150417_STAG1gfpch8_G2G1\MitoSys2\Calibration\mEGFPC1_G2\mEGFP_2_R1_P5_K1_Ch2-Ch1.zen
5020	4.771611e-04	4.118054e-04	4.038000e-04	20150417_STAG1gfpch8_G2G1\MitoSys2\Calibration\mEGFPC1_G2\mEGFP_2_R1_P5_K1_Ch2-Ch1.zen
5340	3.982363e-04	3.895069e-04	3.810000e-04	20150417_STAG1gfpch8_G2G1\MitoSys2\Calibration\mEGFPC1_G2\mEGFP_2_R1_P5_K1_Ch2-Ch1.zen
5660	3.087509e-04	3.519609e-04	3.607600e-04	20150417_STAG1gfpch8_G2G1\MitoSys2\Calibration\mEGFPC1_G2\mEGFP_2_R1_P5_K1_Ch2-Ch1.zen
5980	3.740757e-04	3.246675e-04	3.426800e-04	20150417_STAG1gfpch8_G2G1\MitoSys2\Calibration\mEGFPC1_G2\mEGFP_2_R1_P5_K1_Ch2-Ch1.zen
6300	3.027610e-04	3.363186e-04	3.264300e-04	20150417_STAG1gfpch8_G2G1\MitoSys2\Calibration\mEGFPC1_G2\mEGFP_2_R1_P5_K1_Ch2-Ch1.zen
6940	2.297905e-04	3.531398e-04	2.984400e-04	20150417_STAG1gfpch8_G2G1\MitoSys2\Calibration\mEGFPC1_G2\mEGFP_2_R1_P5_K1_Ch2-Ch1.zen
7580	2.733871e-04	2.270096e-04	2.752100e-04	20150417_STAG1gfpch8_G2G1\MitoSys2\Calibration\mEGFPC1_G2\mEGFP_2_R1_P5_K1_Ch2-Ch1.zen
8220	2.874182e-04	2.942727e-04	2.556200e-04	20150417_STAG1gfpch8_G2G1\MitoSys2\Calibration\mEGFPC1_G2\mEGFP_2_R1_P5_K1_Ch2-Ch1.zen
8860	1.801080e-04	3.490323e-04	2.389100e-04	20150417_STAG1gfpch8_G2G1\MitoSys2\Calibration\mEGFPC1_G2\mEGFP_2_R1_P5_K1_Ch2-Ch1.zen
9500	2.276198e-04	2.860286e-04	2.244700e-04	20150417_STAG1gfpch8_G2G1\MitoSys2\Calibration\mEGFPC1_G2\mEGFP_2_R1_P5_K1_Ch2-Ch1.zen
10140	2.141652e-04	3.574825e-04	2.118900e-04	20150417_STAG1gfpch8_G2G1\MitoSys2\Calibration\mEGFPC1_G2\mEGFP_2_R1_P5_K1_Ch2-Ch1.zen
10780	1.714622e-04	2.988048e-04	2.008300e-04	20150417_STAG1gfpch8_G2G1\MitoSys2\Calibration\mEGFPC1_G2\mEGFP_2_R1_P5_K1_Ch2-Ch1.zen
11420	1.412977e-04	3.113323e-04	1.910300e-04	20150417_STAG1gfpch8_G2G1\MitoSys2\Calibration\mEGFPC1_G2\mEGFP_2_R1_P5_K1_Ch2-Ch1.zen
12060	1.758162e-04	3.298853e-04	1.822900e-04	20150417_STAG1gfpch8_G2G1\MitoSys2\Calibration\mEGFPC1_G2\mEGFP_2_R1_P5_K1_Ch2-Ch1.zen
12700	1.833630e-04	2.661079e-04	1.744400e-04	20150417_STAG1gfpch8_G2G1\MitoSys2\Calibration\mEGFPC1_G2\mEGFP_2_R1_P5_K1_Ch2-Ch1.zen
13980	1.330049e-04	2.860374e-04	1.609400e-04	20150417_STAG1gfpch8_G2G1\MitoSys2\Calibration\mEGFPC1_G2\mEGFP_2_R1_P5_K1_Ch2-Ch1.zen
15260	1.807452e-04	3.335006e-04	1.497300e-04	20150417_STAG1gfpch8_G2G1\MitoSys2\Calibration\mEGFPC1_G2\mEGFP_2_R1_P5_K1_Ch2-Ch1.zen
16540	7.628938e-05	3.733464e-04	1.402700e-04	20150417_STAG1gfpch8_G2G1\MitoSys2\Calibration\mEGFPC1_G2\mEGFP_2_R1_P5_K1_Ch2-Ch1.zen
17820	5.683154e-05	2.776324e-04	1.321800e-04	20150417_STAG1gfpch8_G2G1\MitoSys2\Calibration\mEGFPC1_G2\mEGFP_2_R1_P5_K1_Ch2-Ch1.zen
19100	1.394229e-04	2.785236e-04	1.251700e-04	20150417_STAG1gfpch8_G2G1\MitoSys2\Calibration\mEGFPC1_G2\mEGFP_2_R1_P5_K1_Ch2-Ch1.zen
20380	1.429101e-04	3.333818e-04	1.190400e-04	20150417_STAG1gfpch8_G2G1\MitoSys2\Calibration\mEGFPC1_G2\mEGFP_2_R1_P5_K1_Ch2-Ch1.zen
21660	8.724611e-05	2.883693e-04	1.136200e-04	20150417_STAG1gfpch8_G2G1\MitoSys2\Calibration\mEGFPC1_G2\mEGFP_2_R1_P5_K1_Ch2-Ch1.zen
22940	1.013281e-04	2.181764e-04	1.088000e-04	20150417_STAG1gfpch8_G2G1\MitoSys2\Calibration\mEGFPC1_G2\mEGFP_2_R1_P5_K1_Ch2-Ch1.zen
24220	1.307418e-04	2.552929e-04	1.044800e-04	20150417_STAG1gfpch8_G2G1\MitoSys2\Calibration\mEGFPC1_G2\mEGFP_2_R1_P5_K1_Ch2-Ch1.zen
25500	1.203594e-04	2.215064e-04	1.005700e-04	20150417_STAG1gfpch8_G2G1\MitoSys2\Calibration\mEGFPC1_G2\mEGFP_2_R1_P5_K1_Ch2-Ch1.zen
28060	1.005564e-04	1.858651e-04	9.380200e-05	20150417_STAG1gfpch8_G2G1\MitoSys2\Calibration\mEGFPC1_G2\mEGFP_2_R1_P5_K1_Ch2-Ch1.zen
30620	1.519829e-04	1.903959e-04	8.811000e-05	20150417_STAG1gfpch8_G2G1\MitoSys2\Calibration\mEGFPC1_G2\mEGFP_2_R1_P5_K1_Ch2-Ch1.zen
33180	1.541959e-04	2.275430e-04	8.324700e-05	20150417_STAG1gfpch8_G2G1\MitoSys2\Calibration\mEGFPC1_G2\mEGFP_2_R1_P5_K1_Ch2-Ch1.zen
35740	1.406414e-04	3.136828e-04	7.903300e-05	20150417_STAG1gfpch8_G2G1\MitoSys2\Calibration\mEGFPC1_G2\mEGFP_2_R1_P5_K1_Ch2-Ch1.zen
38300	8.102170e-05	2.538786e-04	7.533800e-05	20150417_STAG1gfpch8_G2G1\MitoSys2\Calibration\mEGFPC1_G2\mEGFP_2_R1_P5_K1_Ch2-Ch1.zen
40860	1.007856e-04	2.749216e-04	7.206400e-05	20150417_STAG1gfpch8_G2G1\MitoSys2\Calibration\mEGFPC1_G2\mEGFP_2_R1_P5_K1_Ch2-Ch1.zen
43420	1.180919e-04	3.408598e-04	6.913900e-05	20150417_STAG1gfpch8_G2G1\MitoSys2\Calibration\mEGFPC1_G2\mEGFP_2_R1_P5_K1_Ch2-Ch1.zen
45980	8.418932e-05	2.583257e-04	6.650500e-05	20150417_STAG1gfpch8_G2G1\MitoSys2\Calibration\mEGFPC1_G2\mEGFP_2_R1_P5_K1_Ch2-Ch1.zen
48540	7.878568e-05	2.717740e-04	6.411600e-05	20150417_STAG1gfpch8_G2G1\MitoSys2\Calibration\mEGFPC1_G2\mEGFP_2_R1_P5_K1_Ch2-Ch1.zen
51100	8.535040e-05	2.608896e-04	6.193800e-05	20150417_STAG1gfpch8_G2G1\MitoSys2\Calibration\mEGFPC1_G2\mEGFP_2_R1_P5_K1_Ch2-Ch1.zen
56220	8.880164e-05	2.313129e-04	5.809900e-05	20150417_STAG1gfpch8_G2G1\MitoSys2\Calibration\mEGFPC1_G2\mEGFP_2_R1_P5_K1_Ch2-Ch1.zen
61340	1.006300e-04	2.218397e-04	5.481400e-05	20150417_STAG1gfpch8_G2G1\MitoSys2\Calibration\mEGFPC1_G2\mEGFP_2_R1_P5_K1_Ch2-Ch1.zen
66460	1.287627e-04	1.868925e-04	5.196100e-05	20150417_STAG1gfpch8_G2G1\MitoSys2\Calibration\mEGFPC1_G2\mEGFP_2_R1_P5_K1_Ch2-Ch1.zen
71580	1.327231e-04	1.836100e-04	4.945200e-05	20150417_STAG1gfpch8_G2G1\MitoSys2\Calibration\mEGFPC1_G2\mEGFP_2_R1_P5_K1_Ch2-Ch1.zen
76700	8.226363e-05	1.770684e-04	4.722300e-05	20150417_STAG1gfpch8_G2G1\MitoSys2\Calibration\mEGFPC1_G2\mEGFP_2_R1_P5_K1_Ch2-Ch1.zen
81820	4.726264e-05	1.827754e-04	4.522600e-05	20150417_STAG1gfpch8_G2G1\MitoSys2\Calibration\mEGFPC1_G2\mEGFP_2_R1_P5_K1_Ch2-Ch1.zen
86940	5.290381e-05	2.163134e-04	4.342300e-05	20150417_STAG1gfpch8_G2G1\MitoSys2\Calibration\mEGFPC1_G2\mEGFP_2_R1_P5_K1_Ch2-Ch1.zen
92060	4.018058e-05	2.295070e-04	4.178400e-05	20150417_STAG1gfpch8_G2G1\MitoSys2\Calibration\mEGFPC1_G2\mEGFP_2_R1_P5_K1_Ch2-Ch1.zen
97180	1.075958e-04	1.955491e-04	4.028600e-05	20150417_STAG1gfpch8_G2G1\MitoSys2\Calibration\mEGFPC1_G2\mEGFP_2_R1_P5_K1_Ch2-Ch1.zen
102300	9.007537e-05	1.309317e-04	3.891100e-05	20150417_STAG1gfpch8_G2G1\MitoSys2\Calibration\mEGFPC1_G2\mEGFP_2_R1_P5_K1_Ch2-Ch1.zen
112540	3.412451e-05	1.650992e-04	3.646600e-05	20150417_STAG1gfpch8_G2G1\MitoSys2\Calibration\mEGFPC1_G2\mEGFP_2_R1_P5_K1_Ch2-Ch1.zen
122780	8.901033e-05	1.960048e-04	3.435300e-05	20150417_STAG1gfpch8_G2G1\MitoSys2\Calibration\mEGFPC1_G2\mEGFP_2_R1_P5_K1_Ch2-Ch1.zen
133020	3.499992e-05	2.198025e-04	3.250400e-05	20150417_STAG1gfpch8_G2G1\MitoSys2\Calibration\mEGFPC1_G2\mEGFP_2_R1_P5_K1_Ch2-Ch1.zen
143260	5.626269e-05	1.514820e-04	3.087000e-05	20150417_STAG1gfpch8_G2G1\MitoSys2\Calibration\mEGFPC1_G2\mEGFP_2_R1_P5_K1_Ch2-Ch1.zen
153500	4.457988e-05	1.426953e-04	2.941200e-05	20150417_STAG1gfpch8_G2G1\MitoSys2\Calibration\mEGFPC1_G2\mEGFP_2_R1_P5_K1_Ch2-Ch1.zen
163740	3.508194e-06	1.540686e-04	2.810100e-05	20150417_STAG1gfpch8_G2G1\MitoSys2\Calibration\mEGFPC1_G2\mEGFP_2_R1_P5_K1_Ch2-Ch1.zen
173980	-9.165737e-06	1.589149e-04	2.691500e-05	20150417_STAG1gfpch8_G2G1\MitoSys2\Calibration\mEGFPC1_G2\mEGFP_2_R1_P5_K1_Ch2-Ch1.zen
184220	4.589081e-05	1.895461e-04	2.583600e-05	20150417_STAG1gfpch8_G2G1\MitoSys2\Calibration\mEGFPC1_G2\mEGFP_2_R1_P5_K1_Ch2-Ch1.zen
194460	1.564659e-05	1.643480e-04	2.484900e-05	20150417_STAG1gfpch8_G2G1\MitoSys2\Calibration\mEGFPC1_G2\mEGFP_2_R1_P5_K1_Ch2-Ch1.zen
204700	-9.646916e-06	1.279084e-04	2.394200e-05	20150417_STAG1gfpch8_G2G1\MitoSys2\Calibration\mEGFPC1_G2\mEGFP_2_R1_P5_K1_Ch2-Ch1.zen
225180	2.302584e-05	1.168411e-04	2.233100e-05	20150417_STAG1gfpch8_G2G1\MitoSys2\Calibration\mEGFPC1_G2\mEGFP_2_R1_P5_K1_Ch2-Ch1.zen
245660	4.123339e-06	1.450742e-04	2.094000e-05	20150417_STAG1gfpch8_G2G1\MitoSys2\Calibration\mEGFPC1_G2\mEGFP_2_R1_P5_K1_Ch2-Ch1.zen
266140	8.574520e-06	1.040677e-04	1.972500e-05	20150417_STAG1gfpch8_G2G1\MitoSys2\Calibration\mEGFPC1_G2\mEGFP_2_R1_P5_K1_Ch2-Ch1.zen
286620	1.492992e-05	1.214618e-04	1.865300e-05	20150417_STAG1gfpch8_G2G1\MitoSys2\Calibration\mEGFPC1_G2\mEGFP_2_R1_P5_K1_Ch2-Ch1.zen
307100	6.088586e-06	8.641180e-05	1.770000e-05	20150417_STAG1gfpch8_G2G1\MitoSys2\Calibration\mEGFPC1_G2\mEGFP_2_R1_P5_K1_Ch2-Ch1.zen
327580	2.594249e-06	1.213190e-04	1.684600e-05	20150417_STAG1gfpch8_G2G1\MitoSys2\Calibration\mEGFPC1_G2\mEGFP_2_R1_P5_K1_Ch2-Ch1.zen
348060	-7.758819e-06	1.891593e-04	1.607500e-05	20150417_STAG1gfpch8_G2G1\MitoSys2\Calibration\mEGFPC1_G2\mEGFP_2_R1_P5_K1_Ch2-Ch1.zen
368540	-1.134753e-05	1.170092e-04	1.537600e-05	20150417_STAG1gfpch8_G2G1\MitoSys2\Calibration\mEGFPC1_G2\mEGFP_2_R1_P5_K1_Ch2-Ch1.zen
389020	-5.175346e-05	1.164117e-04	1.473800e-05	20150417_STAG1gfpch8_G2G1\MitoSys2\Calibration\mEGFPC1_G2\mEGFP_2_R1_P5_K1_Ch2-Ch1.zen
409500	-4.665927e-05	1.233015e-04	1.415400e-05	20150417_STAG1gfpch8_G2G1\MitoSys2\Calibration\mEGFPC1_G2\mEGFP_2_R1_P5_K1_Ch2-Ch1.zen
450460	-2.816043e-05	1.173966e-04	1.312100e-05	20150417_STAG1gfpch8_G2G1\MitoSys2\Calibration\mEGFPC1_G2\mEGFP_2_R1_P5_K1_Ch2-Ch1.zen
491420	-3.206316e-05	1.135303e-04	1.223500e-05	20150417_STAG1gfpch8_G2G1\MitoSys2\Calibration\mEGFPC1_G2\mEGFP_2_R1_P5_K1_Ch2-Ch1.zen
532380	-5.023056e-05	1.356920e-04	1.146500e-05	20150417_STAG1gfpch8_G2G1\MitoSys2\Calibration\mEGFPC1_G2\mEGFP_2_R1_P5_K1_Ch2-Ch1.zen
573340	-4.900661e-05	9.736084e-05	1.078900e-05	20150417_STAG1gfpch8_G2G1\MitoSys2\Calibration\mEGFPC1_G2\mEGFP_2_R1_P5_K1_Ch2-Ch1.zen
614300	-2.652688e-05	8.786473e-05	1.019100e-05	20150417_STAG1gfpch8_G2G1\MitoSys2\Calibration\mEGFPC1_G2\mEGFP_2_R1_P5_K1_Ch2-Ch1.zen
655260	-3.542114e-06	1.038809e-04	9.657500e-06	20150417_STAG1gfpch8_G2G1\MitoSys2\Calibration\mEGFPC1_G2\mEGFP_2_R1_P5_K1_Ch2-Ch1.zen
696220	-1.125273e-05	1.082565e-04	9.178400e-06	20150417_STAG1gfpch8_G2G1\MitoSys2\Calibration\mEGFPC1_G2\mEGFP_2_R1_P5_K1_Ch2-Ch1.zen
737180	-5.199033e-06	7.046277e-05	8.745600e-06	20150417_STAG1gfpch8_G2G1\MitoSys2\Calibration\mEGFPC1_G2\mEGFP_2_R1_P5_K1_Ch2-Ch1.zen
778140	1.071238e-05	1.032623e-04	8.352600e-06	20150417_STAG1gfpch8_G2G1\MitoSys2\Calibration\mEGFPC1_G2\mEGFP_2_R1_P5_K1_Ch2-Ch1.zen
819100	8.391470e-06	9.809565e-05	7.993900e-06	20150417_STAG1gfpch8_G2G1\MitoSys2\Calibration\mEGFPC1_G2\mEGFP_2_R1_P5_K1_Ch2-Ch1.zen
901020	2.500198e-05	1.299763e-04	7.362700e-06	20150417_STAG1gfpch8_G2G1\MitoSys2\Calibration\mEGFPC1_G2\mEGFP_2_R1_P5_K1_Ch2-Ch1.zen
982940	2.002953e-05	1.223847e-04	6.824700e-06	20150417_STAG1gfpch8_G2G1\MitoSys2\Calibration\mEGFPC1_G2\mEGFP_2_R1_P5_K1_Ch2-Ch1.zen
1064860	-1.720186e-06	9.524919e-05	6.360400e-06	20150417_STAG1gfpch8_G2G1\MitoSys2\Calibration\mEGFPC1_G2\mEGFP_2_R1_P5_K1_Ch2-Ch1.zen
1146780	-3.649983e-07	8.919138e-05	5.955300e-06	20150417_STAG1gfpch8_G2G1\MitoSys2\Calibration\mEGFPC1_G2\mEGFP_2_R1_P5_K1_Ch2-Ch1.zen
1228700	-2.874894e-05	8.703081e-05	5.598600e-06	20150417_STAG1gfpch8_G2G1\MitoSys2\Calibration\mEGFPC1_G2\mEGFP_2_R1_P5_K1_Ch2-Ch1.zen
1310620	-2.163232e-05	1.039236e-04	5.282000e-06	20150417_STAG1gfpch8_G2G1\MitoSys2\Calibration\mEGFPC1_G2\mEGFP_2_R1_P5_K1_Ch2-Ch1.zen
1392540	-4.635992e-05	1.291813e-04	4.999100e-06	20150417_STAG1gfpch8_G2G1\MitoSys2\Calibration\mEGFPC1_G2\mEGFP_2_R1_P5_K1_Ch2-Ch1.zen
1474460	-4.863236e-05	7.135253e-05	4.744600e-06	20150417_STAG1gfpch8_G2G1\MitoSys2\Calibration\mEGFPC1_G2\mEGFP_2_R1_P5_K1_Ch2-Ch1.zen
1556380	-9.746562e-06	7.470960e-05	4.514400e-06	20150417_STAG1gfpch8_G2G1\MitoSys2\Calibration\mEGFPC1_G2\mEGFP_2_R1_P5_K1_Ch2-Ch1.zen
10	9.454001e-03	8.908401e-04	9.379000e-03	20150417_STAG1gfpch8_G2G1\MitoSys2\Calibration\mEGFPC1_G2\mEGFP_3_R1_P2_K1_Ch2-Ch1.zen
20	8.981356e-03	7.372006e-04	8.912800e-03	20150417_STAG1gfpch8_G2G1\MitoSys2\Calibration\mEGFPC1_G2\mEGFP_3_R1_P2_K1_Ch2-Ch1.zen
30	8.716093e-03	6.912206e-04	8.486100e-03	20150417_STAG1gfpch8_G2G1\MitoSys2\Calibration\mEGFPC1_G2\mEGFP_3_R1_P2_K1_Ch2-Ch1.zen
40	8.078692e-03	9.131808e-04	8.096200e-03	20150417_STAG1gfpch8_G2G1\MitoSys2\Calibration\mEGFPC1_G2\mEGFP_3_R1_P2_K1_Ch2-Ch1.zen
50	7.515547e-03	6.164521e-04	7.739300e-03	20150417_STAG1gfpch8_G2G1\MitoSys2\Calibration\mEGFPC1_G2\mEGFP_3_R1_P2_K1_Ch2-Ch1.zen
60	7.313669e-03	8.429845e-04	7.412300e-03	20150417_STAG1gfpch8_G2G1\MitoSys2\Calibration\mEGFPC1_G2\mEGFP_3_R1_P2_K1_Ch2-Ch1.zen
70	7.030195e-03	6.537693e-04	7.111900e-03	20150417_STAG1gfpch8_G2G1\MitoSys2\Calibration\mEGFPC1_G2\mEGFP_3_R1_P2_K1_Ch2-Ch1.zen
80	6.992469e-03	5.302819e-04	6.835400e-03	20150417_STAG1gfpch8_G2G1\MitoSys2\Calibration\mEGFPC1_G2\mEGFP_3_R1_P2_K1_Ch2-Ch1.zen
90	6.392898e-03	6.172060e-04	6.580300e-03	20150417_STAG1gfpch8_G2G1\MitoSys2\Calibration\mEGFPC1_G2\mEGFP_3_R1_P2_K1_Ch2-Ch1.zen
100	6.362250e-03	6.815499e-04	6.344300e-03	20150417_STAG1gfpch8_G2G1\MitoSys2\Calibration\mEGFPC1_G2\mEGFP_3_R1_P2_K1_Ch2-Ch1.zen
120	5.914913e-03	5.071184e-04	5.922500e-03	20150417_STAG1gfpch8_G2G1\MitoSys2\Calibration\mEGFPC1_G2\mEGFP_3_R1_P2_K1_Ch2-Ch1.zen
140	5.548439e-03	4.505562e-04	5.556900e-03	20150417_STAG1gfpch8_G2G1\MitoSys2\Calibration\mEGFPC1_G2\mEGFP_3_R1_P2_K1_Ch2-Ch1.zen
160	5.253238e-03	5.089828e-04	5.237100e-03	20150417_STAG1gfpch8_G2G1\MitoSys2\Calibration\mEGFPC1_G2\mEGFP_3_R1_P2_K1_Ch2-Ch1.zen
180	5.054162e-03	5.197021e-04	4.955100e-03	20150417_STAG1gfpch8_G2G1\MitoSys2\Calibration\mEGFPC1_G2\mEGFP_3_R1_P2_K1_Ch2-Ch1.zen
200	4.782742e-03	4.871181e-04	4.704500e-03	20150417_STAG1gfpch8_G2G1\MitoSys2\Calibration\mEGFPC1_G2\mEGFP_3_R1_P2_K1_Ch2-Ch1.zen
220	4.490160e-03	5.592219e-04	4.480200e-03	20150417_STAG1gfpch8_G2G1\MitoSys2\Calibration\mEGFPC1_G2\mEGFP_3_R1_P2_K1_Ch2-Ch1.zen
240	4.332165e-03	4.373551e-04	4.278100e-03	20150417_STAG1gfpch8_G2G1\MitoSys2\Calibration\mEGFPC1_G2\mEGFP_3_R1_P2_K1_Ch2-Ch1.zen
260	4.124239e-03	4.637066e-04	4.094800e-03	20150417_STAG1gfpch8_G2G1\MitoSys2\Calibration\mEGFPC1_G2\mEGFP_3_R1_P2_K1_Ch2-Ch1.zen
280	4.074995e-03	4.559147e-04	3.927700e-03	20150417_STAG1gfpch8_G2G1\MitoSys2\Calibration\mEGFPC1_G2\mEGFP_3_R1_P2_K1_Ch2-Ch1.zen
300	3.877274e-03	4.262560e-04	3.774600e-03	20150417_STAG1gfpch8_G2G1\MitoSys2\Calibration\mEGFPC1_G2\mEGFP_3_R1_P2_K1_Ch2-Ch1.zen
340	3.483142e-03	4.401544e-04	3.503300e-03	20150417_STAG1gfpch8_G2G1\MitoSys2\Calibration\mEGFPC1_G2\mEGFP_3_R1_P2_K1_Ch2-Ch1.zen
380	3.326256e-03	4.462108e-04	3.269600e-03	20150417_STAG1gfpch8_G2G1\MitoSys2\Calibration\mEGFPC1_G2\mEGFP_3_R1_P2_K1_Ch2-Ch1.zen
420	3.058869e-03	3.777640e-04	3.065700e-03	20150417_STAG1gfpch8_G2G1\MitoSys2\Calibration\mEGFPC1_G2\mEGFP_3_R1_P2_K1_Ch2-Ch1.zen
460	2.861089e-03	3.932134e-04	2.885900e-03	20150417_STAG1gfpch8_G2G1\MitoSys2\Calibration\mEGFPC1_G2\mEGFP_3_R1_P2_K1_Ch2-Ch1.zen
500	2.757368e-03	3.985626e-04	2.725800e-03	20150417_STAG1gfpch8_G2G1\MitoSys2\Calibration\mEGFPC1_G2\mEGFP_3_R1_P2_K1_Ch2-Ch1.zen
540	2.580022e-03	4.068755e-04	2.582100e-03	20150417_STAG1gfpch8_G2G1\MitoSys2\Calibration\mEGFPC1_G2\mEGFP_3_R1_P2_K1_Ch2-Ch1.zen
580	2.498448e-03	4.776827e-04	2.452400e-03	20150417_STAG1gfpch8_G2G1\MitoSys2\Calibration\mEGFPC1_G2\mEGFP_3_R1_P2_K1_Ch2-Ch1.zen
620	2.330641e-03	4.093817e-04	2.334700e-03	20150417_STAG1gfpch8_G2G1\MitoSys2\Calibration\mEGFPC1_G2\mEGFP_3_R1_P2_K1_Ch2-Ch1.zen
660	2.187333e-03	4.557424e-04	2.227200e-03	20150417_STAG1gfpch8_G2G1\MitoSys2\Calibration\mEGFPC1_G2\mEGFP_3_R1_P2_K1_Ch2-Ch1.zen
700	2.084719e-03	3.401467e-04	2.128800e-03	20150417_STAG1gfpch8_G2G1\MitoSys2\Calibration\mEGFPC1_G2\mEGFP_3_R1_P2_K1_Ch2-Ch1.zen
780	2.024205e-03	3.186593e-04	1.954600e-03	20150417_STAG1gfpch8_G2G1\MitoSys2\Calibration\mEGFPC1_G2\mEGFP_3_R1_P2_K1_Ch2-Ch1.zen
860	1.794035e-03	2.679438e-04	1.805400e-03	20150417_STAG1gfpch8_G2G1\MitoSys2\Calibration\mEGFPC1_G2\mEGFP_3_R1_P2_K1_Ch2-Ch1.zen
940	1.656847e-03	2.917041e-04	1.676000e-03	20150417_STAG1gfpch8_G2G1\MitoSys2\Calibration\mEGFPC1_G2\mEGFP_3_R1_P2_K1_Ch2-Ch1.zen
1020	1.555767e-03	3.322798e-04	1.562900e-03	20150417_STAG1gfpch8_G2G1\MitoSys2\Calibration\mEGFPC1_G2\mEGFP_3_R1_P2_K1_Ch2-Ch1.zen
1100	1.468300e-03	3.730584e-04	1.463100e-03	20150417_STAG1gfpch8_G2G1\MitoSys2\Calibration\mEGFPC1_G2\mEGFP_3_R1_P2_K1_Ch2-Ch1.zen
1180	1.290117e-03	4.121343e-04	1.374500e-03	20150417_STAG1gfpch8_G2G1\MitoSys2\Calibration\mEGFPC1_G2\mEGFP_3_R1_P2_K1_Ch2-Ch1.zen
1260	1.294617e-03	3.217037e-04	1.295300e-03	20150417_STAG1gfpch8_G2G1\MitoSys2\Calibration\mEGFPC1_G2\mEGFP_3_R1_P2_K1_Ch2-Ch1.zen
1340	1.372094e-03	3.046647e-04	1.224100e-03	20150417_STAG1gfpch8_G2G1\MitoSys2\Calibration\mEGFPC1_G2\mEGFP_3_R1_P2_K1_Ch2-Ch1.zen
1420	1.188376e-03	3.763036e-04	1.159800e-03	20150417_STAG1gfpch8_G2G1\MitoSys2\Calibration\mEGFPC1_G2\mEGFP_3_R1_P2_K1_Ch2-Ch1.zen
1500	1.110877e-03	2.677994e-04	1.101300e-03	20150417_STAG1gfpch8_G2G1\MitoSys2\Calibration\mEGFPC1_G2\mEGFP_3_R1_P2_K1_Ch2-Ch1.zen
1660	1.016083e-03	2.498589e-04	9.993000e-04	20150417_STAG1gfpch8_G2G1\MitoSys2\Calibration\mEGFPC1_G2\mEGFP_3_R1_P2_K1_Ch2-Ch1.zen
1820	8.962511e-04	1.799084e-04	9.132300e-04	20150417_STAG1gfpch8_G2G1\MitoSys2\Calibration\mEGFPC1_G2\mEGFP_3_R1_P2_K1_Ch2-Ch1.zen
1980	7.906686e-04	2.314609e-04	8.397000e-04	20150417_STAG1gfpch8_G2G1\MitoSys2\Calibration\mEGFPC1_G2\mEGFP_3_R1_P2_K1_Ch2-Ch1.zen
2140	7.482515e-04	2.835348e-04	7.761900e-04	20150417_STAG1gfpch8_G2G1\MitoSys2\Calibration\mEGFPC1_G2\mEGFP_3_R1_P2_K1_Ch2-Ch1.zen
2300	6.620178e-04	2.362960e-04	7.208200e-04	20150417_STAG1gfpch8_G2G1\MitoSys2\Calibration\mEGFPC1_G2\mEGFP_3_R1_P2_K1_Ch2-Ch1.zen
2460	5.751645e-04	3.001025e-04	6.721500e-04	20150417_STAG1gfpch8_G2G1\MitoSys2\Calibration\mEGFPC1_G2\mEGFP_3_R1_P2_K1_Ch2-Ch1.zen
2620	6.227687e-04	2.787532e-04	6.290400e-04	20150417_STAG1gfpch8_G2G1\MitoSys2\Calibration\mEGFPC1_G2\mEGFP_3_R1_P2_K1_Ch2-Ch1.zen
2780	5.900210e-04	2.898438e-04	5.906200e-04	20150417_STAG1gfpch8_G2G1\MitoSys2\Calibration\mEGFPC1_G2\mEGFP_3_R1_P2_K1_Ch2-Ch1.zen
2940	5.788584e-04	2.418788e-04	5.561700e-04	20150417_STAG1gfpch8_G2G1\MitoSys2\Calibration\mEGFPC1_G2\mEGFP_3_R1_P2_K1_Ch2-Ch1.zen
3100	5.574744e-04	2.284466e-04	5.251200e-04	20150417_STAG1gfpch8_G2G1\MitoSys2\Calibration\mEGFPC1_G2\mEGFP_3_R1_P2_K1_Ch2-Ch1.zen
3420	5.236825e-04	2.259748e-04	4.714300e-04	20150417_STAG1gfpch8_G2G1\MitoSys2\Calibration\mEGFPC1_G2\mEGFP_3_R1_P2_K1_Ch2-Ch1.zen
3740	5.139767e-04	2.176700e-04	4.266900e-04	20150417_STAG1gfpch8_G2G1\MitoSys2\Calibration\mEGFPC1_G2\mEGFP_3_R1_P2_K1_Ch2-Ch1.zen
4060	4.196725e-04	2.268119e-04	3.888800e-04	20150417_STAG1gfpch8_G2G1\MitoSys2\Calibration\mEGFPC1_G2\mEGFP_3_R1_P2_K1_Ch2-Ch1.zen
4380	4.049008e-04	1.904619e-04	3.565400e-04	20150417_STAG1gfpch8_G2G1\MitoSys2\Calibration\mEGFPC1_G2\mEGFP_3_R1_P2_K1_Ch2-Ch1.zen
4700	3.514695e-04	2.168850e-04	3.286000e-04	20150417_STAG1gfpch8_G2G1\MitoSys2\Calibration\mEGFPC1_G2\mEGFP_3_R1_P2_K1_Ch2-Ch1.zen
5020	3.452909e-04	1.882578e-04	3.042400e-04	20150417_STAG1gfpch8_G2G1\MitoSys2\Calibration\mEGFPC1_G2\mEGFP_3_R1_P2_K1_Ch2-Ch1.zen
5340	2.593580e-04	2.767619e-04	2.828300e-04	20150417_STAG1gfpch8_G2G1\MitoSys2\Calibration\mEGFPC1_G2\mEGFP_3_R1_P2_K1_Ch2-Ch1.zen
5660	2.192042e-04	1.930488e-04	2.638900e-04	20150417_STAG1gfpch8_G2G1\MitoSys2\Calibration\mEGFPC1_G2\mEGFP_3_R1_P2_K1_Ch2-Ch1.zen
5980	2.351167e-04	2.989942e-04	2.470200e-04	20150417_STAG1gfpch8_G2G1\MitoSys2\Calibration\mEGFPC1_G2\mEGFP_3_R1_P2_K1_Ch2-Ch1.zen
6300	1.762502e-04	2.279805e-04	2.319200e-04	20150417_STAG1gfpch8_G2G1\MitoSys2\Calibration\mEGFPC1_G2\mEGFP_3_R1_P2_K1_Ch2-Ch1.zen
6940	2.282875e-04	1.870844e-04	2.060400e-04	20150417_STAG1gfpch8_G2G1\MitoSys2\Calibration\mEGFPC1_G2\mEGFP_3_R1_P2_K1_Ch2-Ch1.zen
7580	9.412210e-05	1.941604e-04	1.847100e-04	20150417_STAG1gfpch8_G2G1\MitoSys2\Calibration\mEGFPC1_G2\mEGFP_3_R1_P2_K1_Ch2-Ch1.zen
8220	1.364120e-04	1.878346e-04	1.668700e-04	20150417_STAG1gfpch8_G2G1\MitoSys2\Calibration\mEGFPC1_G2\mEGFP_3_R1_P2_K1_Ch2-Ch1.zen
8860	7.651069e-05	1.921728e-04	1.517600e-04	20150417_STAG1gfpch8_G2G1\MitoSys2\Calibration\mEGFPC1_G2\mEGFP_3_R1_P2_K1_Ch2-Ch1.zen
9500	1.374019e-04	1.761713e-04	1.388300e-04	20150417_STAG1gfpch8_G2G1\MitoSys2\Calibration\mEGFPC1_G2\mEGFP_3_R1_P2_K1_Ch2-Ch1.zen
10140	1.220760e-04	2.075363e-04	1.276400e-04	20150417_STAG1gfpch8_G2G1\MitoSys2\Calibration\mEGFPC1_G2\mEGFP_3_R1_P2_K1_Ch2-Ch1.zen
10780	1.036967e-04	1.763021e-04	1.178900e-04	20150417_STAG1gfpch8_G2G1\MitoSys2\Calibration\mEGFPC1_G2\mEGFP_3_R1_P2_K1_Ch2-Ch1.zen
11420	5.391546e-05	2.395693e-04	1.093300e-04	20150417_STAG1gfpch8_G2G1\MitoSys2\Calibration\mEGFPC1_G2\mEGFP_3_R1_P2_K1_Ch2-Ch1.zen
12060	2.193977e-05	2.042521e-04	1.017600e-04	20150417_STAG1gfpch8_G2G1\MitoSys2\Calibration\mEGFPC1_G2\mEGFP_3_R1_P2_K1_Ch2-Ch1.zen
12700	4.776278e-05	2.244681e-04	9.502500e-05	20150417_STAG1gfpch8_G2G1\MitoSys2\Calibration\mEGFPC1_G2\mEGFP_3_R1_P2_K1_Ch2-Ch1.zen
13980	2.246039e-05	2.008595e-04	8.359300e-05	20150417_STAG1gfpch8_G2G1\MitoSys2\Calibration\mEGFPC1_G2\mEGFP_3_R1_P2_K1_Ch2-Ch1.zen
15260	-2.274783e-05	2.351321e-04	7.428300e-05	20150417_STAG1gfpch8_G2G1\MitoSys2\Calibration\mEGFPC1_G2\mEGFP_3_R1_P2_K1_Ch2-Ch1.zen
16540	1.020164e-05	2.171142e-04	6.657900e-05	20150417_STAG1gfpch8_G2G1\MitoSys2\Calibration\mEGFPC1_G2\mEGFP_3_R1_P2_K1_Ch2-Ch1.zen
17820	7.431370e-05	2.264170e-04	6.011600e-05	20150417_STAG1gfpch8_G2G1\MitoSys2\Calibration\mEGFPC1_G2\mEGFP_3_R1_P2_K1_Ch2-Ch1.zen
19100	3.262833e-05	2.002213e-04	5.463200e-05	20150417_STAG1gfpch8_G2G1\MitoSys2\Calibration\mEGFPC1_G2\mEGFP_3_R1_P2_K1_Ch2-Ch1.zen
20380	2.378710e-05	2.048922e-04	4.993100e-05	20150417_STAG1gfpch8_G2G1\MitoSys2\Calibration\mEGFPC1_G2\mEGFP_3_R1_P2_K1_Ch2-Ch1.zen
21660	3.746466e-05	2.243001e-04	4.586300e-05	20150417_STAG1gfpch8_G2G1\MitoSys2\Calibration\mEGFPC1_G2\mEGFP_3_R1_P2_K1_Ch2-Ch1.zen
22940	6.301993e-05	2.159905e-04	4.231600e-05	20150417_STAG1gfpch8_G2G1\MitoSys2\Calibration\mEGFPC1_G2\mEGFP_3_R1_P2_K1_Ch2-Ch1.zen
24220	1.470388e-05	2.109900e-04	3.920200e-05	20150417_STAG1gfpch8_G2G1\MitoSys2\Calibration\mEGFPC1_G2\mEGFP_3_R1_P2_K1_Ch2-Ch1.zen
25500	2.376204e-05	1.976190e-04	3.644900e-05	20150417_STAG1gfpch8_G2G1\MitoSys2\Calibration\mEGFPC1_G2\mEGFP_3_R1_P2_K1_Ch2-Ch1.zen
28060	6.855474e-05	1.635098e-04	3.181300e-05	20150417_STAG1gfpch8_G2G1\MitoSys2\Calibration\mEGFPC1_G2\mEGFP_3_R1_P2_K1_Ch2-Ch1.zen
30620	8.220262e-05	2.200223e-04	2.807700e-05	20150417_STAG1gfpch8_G2G1\MitoSys2\Calibration\mEGFPC1_G2\mEGFP_3_R1_P2_K1_Ch2-Ch1.zen
33180	1.147878e-04	2.305641e-04	2.501400e-05	20150417_STAG1gfpch8_G2G1\MitoSys2\Calibration\mEGFPC1_G2\mEGFP_3_R1_P2_K1_Ch2-Ch1.zen
35740	3.055127e-05	1.985524e-04	2.246500e-05	20150417_STAG1gfpch8_G2G1\MitoSys2\Calibration\mEGFPC1_G2\mEGFP_3_R1_P2_K1_Ch2-Ch1.zen
38300	-4.483852e-05	1.862199e-04	2.031800e-05	20150417_STAG1gfpch8_G2G1\MitoSys2\Calibration\mEGFPC1_G2\mEGFP_3_R1_P2_K1_Ch2-Ch1.zen
40860	-7.698363e-05	1.338537e-04	1.849000e-05	20150417_STAG1gfpch8_G2G1\MitoSys2\Calibration\mEGFPC1_G2\mEGFP_3_R1_P2_K1_Ch2-Ch1.zen
43420	-4.258726e-05	1.782835e-04	1.691800e-05	20150417_STAG1gfpch8_G2G1\MitoSys2\Calibration\mEGFPC1_G2\mEGFP_3_R1_P2_K1_Ch2-Ch1.zen
45980	-3.694077e-05	1.498446e-04	1.555400e-05	20150417_STAG1gfpch8_G2G1\MitoSys2\Calibration\mEGFPC1_G2\mEGFP_3_R1_P2_K1_Ch2-Ch1.zen
48540	-4.134216e-05	2.124604e-04	1.436300e-05	20150417_STAG1gfpch8_G2G1\MitoSys2\Calibration\mEGFPC1_G2\mEGFP_3_R1_P2_K1_Ch2-Ch1.zen
51100	-3.267085e-05	1.586241e-04	1.331500e-05	20150417_STAG1gfpch8_G2G1\MitoSys2\Calibration\mEGFPC1_G2\mEGFP_3_R1_P2_K1_Ch2-Ch1.zen
56220	1.364113e-05	1.789320e-04	1.156100e-05	20150417_STAG1gfpch8_G2G1\MitoSys2\Calibration\mEGFPC1_G2\mEGFP_3_R1_P2_K1_Ch2-Ch1.zen
61340	3.250345e-05	1.273959e-04	1.015800e-05	20150417_STAG1gfpch8_G2G1\MitoSys2\Calibration\mEGFPC1_G2\mEGFP_3_R1_P2_K1_Ch2-Ch1.zen
66460	-1.777390e-05	1.267918e-04	9.014400e-06	20150417_STAG1gfpch8_G2G1\MitoSys2\Calibration\mEGFPC1_G2\mEGFP_3_R1_P2_K1_Ch2-Ch1.zen
71580	-1.097042e-05	1.649121e-04	8.068500e-06	20150417_STAG1gfpch8_G2G1\MitoSys2\Calibration\mEGFPC1_G2\mEGFP_3_R1_P2_K1_Ch2-Ch1.zen
76700	4.010668e-06	1.786185e-04	7.275700e-06	20150417_STAG1gfpch8_G2G1\MitoSys2\Calibration\mEGFPC1_G2\mEGFP_3_R1_P2_K1_Ch2-Ch1.zen
81820	-3.428680e-05	1.416523e-04	6.603400e-06	20150417_STAG1gfpch8_G2G1\MitoSys2\Calibration\mEGFPC1_G2\mEGFP_3_R1_P2_K1_Ch2-Ch1.zen
86940	-3.553313e-05	1.480830e-04	6.027600e-06	20150417_STAG1gfpch8_G2G1\MitoSys2\Calibration\mEGFPC1_G2\mEGFP_3_R1_P2_K1_Ch2-Ch1.zen
92060	1.477602e-05	1.461748e-04	5.530100e-06	20150417_STAG1gfpch8_G2G1\MitoSys2\Calibration\mEGFPC1_G2\mEGFP_3_R1_P2_K1_Ch2-Ch1.zen
97180	-1.773549e-05	1.509556e-04	5.096700e-06	20150417_STAG1gfpch8_G2G1\MitoSys2\Calibration\mEGFPC1_G2\mEGFP_3_R1_P2_K1_Ch2-Ch1.zen
102300	-1.649715e-05	8.684249e-05	4.716500e-06	20150417_STAG1gfpch8_G2G1\MitoSys2\Calibration\mEGFPC1_G2\mEGFP_3_R1_P2_K1_Ch2-Ch1.zen
112540	-1.306913e-05	8.541380e-05	4.082800e-06	20150417_STAG1gfpch8_G2G1\MitoSys2\Calibration\mEGFPC1_G2\mEGFP_3_R1_P2_K1_Ch2-Ch1.zen
122780	-3.549628e-05	1.371396e-04	3.577900e-06	20150417_STAG1gfpch8_G2G1\MitoSys2\Calibration\mEGFPC1_G2\mEGFP_3_R1_P2_K1_Ch2-Ch1.zen
133020	-7.080028e-06	1.263475e-04	3.168200e-06	20150417_STAG1gfpch8_G2G1\MitoSys2\Calibration\mEGFPC1_G2\mEGFP_3_R1_P2_K1_Ch2-Ch1.zen
143260	-5.071892e-05	1.527986e-04	2.830400e-06	20150417_STAG1gfpch8_G2G1\MitoSys2\Calibration\mEGFPC1_G2\mEGFP_3_R1_P2_K1_Ch2-Ch1.zen
153500	-4.961107e-05	1.010019e-04	2.548000e-06	20150417_STAG1gfpch8_G2G1\MitoSys2\Calibration\mEGFPC1_G2\mEGFP_3_R1_P2_K1_Ch2-Ch1.zen
163740	-5.118909e-05	1.074903e-04	2.309200e-06	20150417_STAG1gfpch8_G2G1\MitoSys2\Calibration\mEGFPC1_G2\mEGFP_3_R1_P2_K1_Ch2-Ch1.zen
173980	1.491097e-05	1.214218e-04	2.105100e-06	20150417_STAG1gfpch8_G2G1\MitoSys2\Calibration\mEGFPC1_G2\mEGFP_3_R1_P2_K1_Ch2-Ch1.zen
184220	-1.329845e-05	9.701983e-05	1.929100e-06	20150417_STAG1gfpch8_G2G1\MitoSys2\Calibration\mEGFPC1_G2\mEGFP_3_R1_P2_K1_Ch2-Ch1.zen
194460	6.676187e-06	1.107098e-04	1.776000e-06	20150417_STAG1gfpch8_G2G1\MitoSys2\Calibration\mEGFPC1_G2\mEGFP_3_R1_P2_K1_Ch2-Ch1.zen
204700	1.723539e-05	1.028436e-04	1.642000e-06	20150417_STAG1gfpch8_G2G1\MitoSys2\Calibration\mEGFPC1_G2\mEGFP_3_R1_P2_K1_Ch2-Ch1.zen
225180	-3.435388e-05	9.070395e-05	1.419000e-06	20150417_STAG1gfpch8_G2G1\MitoSys2\Calibration\mEGFPC1_G2\mEGFP_3_R1_P2_K1_Ch2-Ch1.zen
245660	1.662081e-05	8.449550e-05	1.241800e-06	20150417_STAG1gfpch8_G2G1\MitoSys2\Calibration\mEGFPC1_G2\mEGFP_3_R1_P2_K1_Ch2-Ch1.zen
266140	-8.793365e-06	8.390371e-05	1.098400e-06	20150417_STAG1gfpch8_G2G1\MitoSys2\Calibration\mEGFPC1_G2\mEGFP_3_R1_P2_K1_Ch2-Ch1.zen
286620	-1.374193e-05	8.503329e-05	9.802400e-07	20150417_STAG1gfpch8_G2G1\MitoSys2\Calibration\mEGFPC1_G2\mEGFP_3_R1_P2_K1_Ch2-Ch1.zen
307100	-2.502291e-05	1.017115e-04	8.816700e-07	20150417_STAG1gfpch8_G2G1\MitoSys2\Calibration\mEGFPC1_G2\mEGFP_3_R1_P2_K1_Ch2-Ch1.zen
327580	-3.262624e-05	1.065327e-04	7.984100e-07	20150417_STAG1gfpch8_G2G1\MitoSys2\Calibration\mEGFPC1_G2\mEGFP_3_R1_P2_K1_Ch2-Ch1.zen
348060	-7.542674e-06	6.991668e-05	7.273500e-07	20150417_STAG1gfpch8_G2G1\MitoSys2\Calibration\mEGFPC1_G2\mEGFP_3_R1_P2_K1_Ch2-Ch1.zen
368540	-3.444040e-05	1.074118e-04	6.661300e-07	20150417_STAG1gfpch8_G2G1\MitoSys2\Calibration\mEGFPC1_G2\mEGFP_3_R1_P2_K1_Ch2-Ch1.zen
389020	-3.016726e-05	1.137303e-04	6.129500e-07	20150417_STAG1gfpch8_G2G1\MitoSys2\Calibration\mEGFPC1_G2\mEGFP_3_R1_P2_K1_Ch2-Ch1.zen
409500	-1.301158e-05	1.041218e-04	5.664100e-07	20150417_STAG1gfpch8_G2G1\MitoSys2\Calibration\mEGFPC1_G2\mEGFP_3_R1_P2_K1_Ch2-Ch1.zen
450460	-2.866710e-05	9.255179e-05	4.890800e-07	20150417_STAG1gfpch8_G2G1\MitoSys2\Calibration\mEGFPC1_G2\mEGFP_3_R1_P2_K1_Ch2-Ch1.zen
491420	-2.325512e-05	5.150070e-05	4.277100e-07	20150417_STAG1gfpch8_G2G1\MitoSys2\Calibration\mEGFPC1_G2\mEGFP_3_R1_P2_K1_Ch2-Ch1.zen
532380	-1.726550e-05	7.985443e-05	3.780700e-07	20150417_STAG1gfpch8_G2G1\MitoSys2\Calibration\mEGFPC1_G2\mEGFP_3_R1_P2_K1_Ch2-Ch1.zen
573340	-7.406804e-06	7.891056e-05	3.372400e-07	20150417_STAG1gfpch8_G2G1\MitoSys2\Calibration\mEGFPC1_G2\mEGFP_3_R1_P2_K1_Ch2-Ch1.zen
614300	2.777028e-05	6.141529e-05	3.031900e-07	20150417_STAG1gfpch8_G2G1\MitoSys2\Calibration\mEGFPC1_G2\mEGFP_3_R1_P2_K1_Ch2-Ch1.zen
655260	-1.419042e-05	8.423948e-05	2.744500e-07	20150417_STAG1gfpch8_G2G1\MitoSys2\Calibration\mEGFPC1_G2\mEGFP_3_R1_P2_K1_Ch2-Ch1.zen
696220	-2.443277e-05	8.963666e-05	2.499400e-07	20150417_STAG1gfpch8_G2G1\MitoSys2\Calibration\mEGFPC1_G2\mEGFP_3_R1_P2_K1_Ch2-Ch1.zen
737180	-8.652851e-07	7.085394e-05	2.288300e-07	20150417_STAG1gfpch8_G2G1\MitoSys2\Calibration\mEGFPC1_G2\mEGFP_3_R1_P2_K1_Ch2-Ch1.zen
778140	1.691352e-05	7.047013e-05	2.105000e-07	20150417_STAG1gfpch8_G2G1\MitoSys2\Calibration\mEGFPC1_G2\mEGFP_3_R1_P2_K1_Ch2-Ch1.zen
819100	5.619325e-06	5.651563e-05	1.944700e-07	20150417_STAG1gfpch8_G2G1\MitoSys2\Calibration\mEGFPC1_G2\mEGFP_3_R1_P2_K1_Ch2-Ch1.zen
901020	8.218463e-07	5.797963e-05	1.678500e-07	20150417_STAG1gfpch8_G2G1\MitoSys2\Calibration\mEGFPC1_G2\mEGFP_3_R1_P2_K1_Ch2-Ch1.zen
982940	7.994442e-06	5.055003e-05	1.467400e-07	20150417_STAG1gfpch8_G2G1\MitoSys2\Calibration\mEGFPC1_G2\mEGFP_3_R1_P2_K1_Ch2-Ch1.zen
1064860	-1.030092e-05	5.582386e-05	1.296700e-07	20150417_STAG1gfpch8_G2G1\MitoSys2\Calibration\mEGFPC1_G2\mEGFP_3_R1_P2_K1_Ch2-Ch1.zen
1146780	-1.174449e-05	4.925159e-05	1.156300e-07	20150417_STAG1gfpch8_G2G1\MitoSys2\Calibration\mEGFPC1_G2\mEGFP_3_R1_P2_K1_Ch2-Ch1.zen
1228700	8.028605e-06	3.842859e-05	1.039400e-07	20150417_STAG1gfpch8_G2G1\MitoSys2\Calibration\mEGFPC1_G2\mEGFP_3_R1_P2_K1_Ch2-Ch1.zen
1310620	5.713961e-07	5.662747e-05	9.406700e-08	20150417_STAG1gfpch8_G2G1\MitoSys2\Calibration\mEGFPC1_G2\mEGFP_3_R1_P2_K1_Ch2-Ch1.zen
1392540	-1.026601e-05	5.772325e-05	8.565000e-08	20150417_STAG1gfpch8_G2G1\MitoSys2\Calibration\mEGFPC1_G2\mEGFP_3_R1_P2_K1_Ch2-Ch1.zen
1474460	1.797026e-05	4.072789e-05	7.840500e-08	20150417_STAG1gfpch8_G2G1\MitoSys2\Calibration\mEGFPC1_G2\mEGFP_3_R1_P2_K1_Ch2-Ch1.zen
1556380	1.097466e-05	4.957333e-05	7.211600e-08	20150417_STAG1gfpch8_G2G1\MitoSys2\Calibration\mEGFPC1_G2\mEGFP_3_R1_P2_K1_Ch2-Ch1.zen
10	1.123006e-02	9.389621e-04	1.099300e-02	20150417_STAG1gfpch8_G2G1\MitoSys2\Calibration\mEGFPC1_G2\mEGFP_3_R1_P3_K1_Ch2-Ch1.zen
20	1.054144e-02	8.821034e-04	1.054600e-02	20150417_STAG1gfpch8_G2G1\MitoSys2\Calibration\mEGFPC1_G2\mEGFP_3_R1_P3_K1_Ch2-Ch1.zen
30	9.937707e-03	1.030308e-03	1.012700e-02	20150417_STAG1gfpch8_G2G1\MitoSys2\Calibration\mEGFPC1_G2\mEGFP_3_R1_P3_K1_Ch2-Ch1.zen
40	9.927206e-03	8.956898e-04	9.734800e-03	20150417_STAG1gfpch8_G2G1\MitoSys2\Calibration\mEGFPC1_G2\mEGFP_3_R1_P3_K1_Ch2-Ch1.zen
50	9.267339e-03	1.212647e-03	9.370200e-03	20150417_STAG1gfpch8_G2G1\MitoSys2\Calibration\mEGFPC1_G2\mEGFP_3_R1_P3_K1_Ch2-Ch1.zen
60	8.854489e-03	1.127123e-03	9.031200e-03	20150417_STAG1gfpch8_G2G1\MitoSys2\Calibration\mEGFPC1_G2\mEGFP_3_R1_P3_K1_Ch2-Ch1.zen
70	8.632687e-03	1.047709e-03	8.715700e-03	20150417_STAG1gfpch8_G2G1\MitoSys2\Calibration\mEGFPC1_G2\mEGFP_3_R1_P3_K1_Ch2-Ch1.zen
80	8.463224e-03	7.904720e-04	8.422000e-03	20150417_STAG1gfpch8_G2G1\MitoSys2\Calibration\mEGFPC1_G2\mEGFP_3_R1_P3_K1_Ch2-Ch1.zen
90	8.062080e-03	1.070550e-03	8.148100e-03	20150417_STAG1gfpch8_G2G1\MitoSys2\Calibration\mEGFPC1_G2\mEGFP_3_R1_P3_K1_Ch2-Ch1.zen
100	7.949683e-03	6.833445e-04	7.892400e-03	20150417_STAG1gfpch8_G2G1\MitoSys2\Calibration\mEGFPC1_G2\mEGFP_3_R1_P3_K1_Ch2-Ch1.zen
120	7.332220e-03	7.765962e-04	7.429200e-03	20150417_STAG1gfpch8_G2G1\MitoSys2\Calibration\mEGFPC1_G2\mEGFP_3_R1_P3_K1_Ch2-Ch1.zen
140	7.130511e-03	4.762959e-04	7.021400e-03	20150417_STAG1gfpch8_G2G1\MitoSys2\Calibration\mEGFPC1_G2\mEGFP_3_R1_P3_K1_Ch2-Ch1.zen
160	6.619161e-03	5.099113e-04	6.659800e-03	20150417_STAG1gfpch8_G2G1\MitoSys2\Calibration\mEGFPC1_G2\mEGFP_3_R1_P3_K1_Ch2-Ch1.zen
180	6.180731e-03	7.974759e-04	6.337100e-03	20150417_STAG1gfpch8_G2G1\MitoSys2\Calibration\mEGFPC1_G2\mEGFP_3_R1_P3_K1_Ch2-Ch1.zen
200	6.152326e-03	7.617490e-04	6.047300e-03	20150417_STAG1gfpch8_G2G1\MitoSys2\Calibration\mEGFPC1_G2\mEGFP_3_R1_P3_K1_Ch2-Ch1.zen
220	5.860297e-03	5.869151e-04	5.785300e-03	20150417_STAG1gfpch8_G2G1\MitoSys2\Calibration\mEGFPC1_G2\mEGFP_3_R1_P3_K1_Ch2-Ch1.zen
240	5.624316e-03	8.240637e-04	5.547200e-03	20150417_STAG1gfpch8_G2G1\MitoSys2\Calibration\mEGFPC1_G2\mEGFP_3_R1_P3_K1_Ch2-Ch1.zen
260	5.441994e-03	5.352429e-04	5.329700e-03	20150417_STAG1gfpch8_G2G1\MitoSys2\Calibration\mEGFPC1_G2\mEGFP_3_R1_P3_K1_Ch2-Ch1.zen
280	5.239150e-03	6.348890e-04	5.130000e-03	20150417_STAG1gfpch8_G2G1\MitoSys2\Calibration\mEGFPC1_G2\mEGFP_3_R1_P3_K1_Ch2-Ch1.zen
300	5.062384e-03	5.125629e-04	4.945800e-03	20150417_STAG1gfpch8_G2G1\MitoSys2\Calibration\mEGFPC1_G2\mEGFP_3_R1_P3_K1_Ch2-Ch1.zen
340	4.532087e-03	6.407884e-04	4.616900e-03	20150417_STAG1gfpch8_G2G1\MitoSys2\Calibration\mEGFPC1_G2\mEGFP_3_R1_P3_K1_Ch2-Ch1.zen
380	4.302379e-03	5.768391e-04	4.331000e-03	20150417_STAG1gfpch8_G2G1\MitoSys2\Calibration\mEGFPC1_G2\mEGFP_3_R1_P3_K1_Ch2-Ch1.zen
420	4.133827e-03	5.654696e-04	4.079600e-03	20150417_STAG1gfpch8_G2G1\MitoSys2\Calibration\mEGFPC1_G2\mEGFP_3_R1_P3_K1_Ch2-Ch1.zen
460	3.845864e-03	5.010098e-04	3.856400e-03	20150417_STAG1gfpch8_G2G1\MitoSys2\Calibration\mEGFPC1_G2\mEGFP_3_R1_P3_K1_Ch2-Ch1.zen
500	3.860289e-03	6.803805e-04	3.656700e-03	20150417_STAG1gfpch8_G2G1\MitoSys2\Calibration\mEGFPC1_G2\mEGFP_3_R1_P3_K1_Ch2-Ch1.zen
540	3.382444e-03	5.323321e-04	3.476700e-03	20150417_STAG1gfpch8_G2G1\MitoSys2\Calibration\mEGFPC1_G2\mEGFP_3_R1_P3_K1_Ch2-Ch1.zen
580	3.339833e-03	5.379990e-04	3.313600e-03	20150417_STAG1gfpch8_G2G1\MitoSys2\Calibration\mEGFPC1_G2\mEGFP_3_R1_P3_K1_Ch2-Ch1.zen
620	3.052936e-03	5.355070e-04	3.165000e-03	20150417_STAG1gfpch8_G2G1\MitoSys2\Calibration\mEGFPC1_G2\mEGFP_3_R1_P3_K1_Ch2-Ch1.zen
660	3.100812e-03	3.795494e-04	3.029000e-03	20150417_STAG1gfpch8_G2G1\MitoSys2\Calibration\mEGFPC1_G2\mEGFP_3_R1_P3_K1_Ch2-Ch1.zen
700	2.899715e-03	3.633009e-04	2.904100e-03	20150417_STAG1gfpch8_G2G1\MitoSys2\Calibration\mEGFPC1_G2\mEGFP_3_R1_P3_K1_Ch2-Ch1.zen
780	2.691762e-03	2.904637e-04	2.682400e-03	20150417_STAG1gfpch8_G2G1\MitoSys2\Calibration\mEGFPC1_G2\mEGFP_3_R1_P3_K1_Ch2-Ch1.zen
860	2.416299e-03	5.469840e-04	2.491700e-03	20150417_STAG1gfpch8_G2G1\MitoSys2\Calibration\mEGFPC1_G2\mEGFP_3_R1_P3_K1_Ch2-Ch1.zen
940	2.373514e-03	3.424502e-04	2.326000e-03	20150417_STAG1gfpch8_G2G1\MitoSys2\Calibration\mEGFPC1_G2\mEGFP_3_R1_P3_K1_Ch2-Ch1.zen
1020	2.129027e-03	4.850033e-04	2.180500e-03	20150417_STAG1gfpch8_G2G1\MitoSys2\Calibration\mEGFPC1_G2\mEGFP_3_R1_P3_K1_Ch2-Ch1.zen
1100	1.952993e-03	3.826134e-04	2.052000e-03	20150417_STAG1gfpch8_G2G1\MitoSys2\Calibration\mEGFPC1_G2\mEGFP_3_R1_P3_K1_Ch2-Ch1.zen
1180	1.874184e-03	4.229021e-04	1.937500e-03	20150417_STAG1gfpch8_G2G1\MitoSys2\Calibration\mEGFPC1_G2\mEGFP_3_R1_P3_K1_Ch2-Ch1.zen
1260	1.855638e-03	4.088624e-04	1.834900e-03	20150417_STAG1gfpch8_G2G1\MitoSys2\Calibration\mEGFPC1_G2\mEGFP_3_R1_P3_K1_Ch2-Ch1.zen
1340	1.705142e-03	3.916060e-04	1.742500e-03	20150417_STAG1gfpch8_G2G1\MitoSys2\Calibration\mEGFPC1_G2\mEGFP_3_R1_P3_K1_Ch2-Ch1.zen
1420	1.567431e-03	4.168001e-04	1.658800e-03	20150417_STAG1gfpch8_G2G1\MitoSys2\Calibration\mEGFPC1_G2\mEGFP_3_R1_P3_K1_Ch2-Ch1.zen
1500	1.491906e-03	4.109959e-04	1.582600e-03	20150417_STAG1gfpch8_G2G1\MitoSys2\Calibration\mEGFPC1_G2\mEGFP_3_R1_P3_K1_Ch2-Ch1.zen
1660	1.463594e-03	3.423394e-04	1.449200e-03	20150417_STAG1gfpch8_G2G1\MitoSys2\Calibration\mEGFPC1_G2\mEGFP_3_R1_P3_K1_Ch2-Ch1.zen
1820	1.326861e-03	3.026976e-04	1.336200e-03	20150417_STAG1gfpch8_G2G1\MitoSys2\Calibration\mEGFPC1_G2\mEGFP_3_R1_P3_K1_Ch2-Ch1.zen
1980	1.199655e-03	3.522076e-04	1.239200e-03	20150417_STAG1gfpch8_G2G1\MitoSys2\Calibration\mEGFPC1_G2\mEGFP_3_R1_P3_K1_Ch2-Ch1.zen
2140	1.107431e-03	3.738465e-04	1.155100e-03	20150417_STAG1gfpch8_G2G1\MitoSys2\Calibration\mEGFPC1_G2\mEGFP_3_R1_P3_K1_Ch2-Ch1.zen
2300	1.159872e-03	2.978732e-04	1.081500e-03	20150417_STAG1gfpch8_G2G1\MitoSys2\Calibration\mEGFPC1_G2\mEGFP_3_R1_P3_K1_Ch2-Ch1.zen
2460	9.700372e-04	3.349686e-04	1.016500e-03	20150417_STAG1gfpch8_G2G1\MitoSys2\Calibration\mEGFPC1_G2\mEGFP_3_R1_P3_K1_Ch2-Ch1.zen
2620	9.865799e-04	3.850281e-04	9.586500e-04	20150417_STAG1gfpch8_G2G1\MitoSys2\Calibration\mEGFPC1_G2\mEGFP_3_R1_P3_K1_Ch2-Ch1.zen
2780	9.144473e-04	3.936091e-04	9.068900e-04	20150417_STAG1gfpch8_G2G1\MitoSys2\Calibration\mEGFPC1_G2\mEGFP_3_R1_P3_K1_Ch2-Ch1.zen
2940	8.763533e-04	4.735541e-04	8.602800e-04	20150417_STAG1gfpch8_G2G1\MitoSys2\Calibration\mEGFPC1_G2\mEGFP_3_R1_P3_K1_Ch2-Ch1.zen
3100	8.696080e-04	3.191630e-04	8.180900e-04	20150417_STAG1gfpch8_G2G1\MitoSys2\Calibration\mEGFPC1_G2\mEGFP_3_R1_P3_K1_Ch2-Ch1.zen
3420	7.472533e-04	3.280740e-04	7.446800e-04	20150417_STAG1gfpch8_G2G1\MitoSys2\Calibration\mEGFPC1_G2\mEGFP_3_R1_P3_K1_Ch2-Ch1.zen
3740	6.896103e-04	4.281405e-04	6.829800e-04	20150417_STAG1gfpch8_G2G1\MitoSys2\Calibration\mEGFPC1_G2\mEGFP_3_R1_P3_K1_Ch2-Ch1.zen
4060	5.552091e-04	3.877349e-04	6.304000e-04	20150417_STAG1gfpch8_G2G1\MitoSys2\Calibration\mEGFPC1_G2\mEGFP_3_R1_P3_K1_Ch2-Ch1.zen
4380	5.870941e-04	4.315016e-04	5.850600e-04	20150417_STAG1gfpch8_G2G1\MitoSys2\Calibration\mEGFPC1_G2\mEGFP_3_R1_P3_K1_Ch2-Ch1.zen
4700	5.565923e-04	3.832883e-04	5.455700e-04	20150417_STAG1gfpch8_G2G1\MitoSys2\Calibration\mEGFPC1_G2\mEGFP_3_R1_P3_K1_Ch2-Ch1.zen
5020	4.977513e-04	2.726853e-04	5.108700e-04	20150417_STAG1gfpch8_G2G1\MitoSys2\Calibration\mEGFPC1_G2\mEGFP_3_R1_P3_K1_Ch2-Ch1.zen
5340	4.406155e-04	3.693606e-04	4.801300e-04	20150417_STAG1gfpch8_G2G1\MitoSys2\Calibration\mEGFPC1_G2\mEGFP_3_R1_P3_K1_Ch2-Ch1.zen
5660	4.770982e-04	2.388290e-04	4.527300e-04	20150417_STAG1gfpch8_G2G1\MitoSys2\Calibration\mEGFPC1_G2\mEGFP_3_R1_P3_K1_Ch2-Ch1.zen
5980	5.149193e-04	3.241716e-04	4.281500e-04	20150417_STAG1gfpch8_G2G1\MitoSys2\Calibration\mEGFPC1_G2\mEGFP_3_R1_P3_K1_Ch2-Ch1.zen
6300	5.066853e-04	3.106555e-04	4.059900e-04	20150417_STAG1gfpch8_G2G1\MitoSys2\Calibration\mEGFPC1_G2\mEGFP_3_R1_P3_K1_Ch2-Ch1.zen
6940	3.656245e-04	2.755766e-04	3.676000e-04	20150417_STAG1gfpch8_G2G1\MitoSys2\Calibration\mEGFPC1_G2\mEGFP_3_R1_P3_K1_Ch2-Ch1.zen
7580	3.536155e-04	3.101150e-04	3.355300e-04	20150417_STAG1gfpch8_G2G1\MitoSys2\Calibration\mEGFPC1_G2\mEGFP_3_R1_P3_K1_Ch2-Ch1.zen
8220	4.029159e-04	3.455969e-04	3.083600e-04	20150417_STAG1gfpch8_G2G1\MitoSys2\Calibration\mEGFPC1_G2\mEGFP_3_R1_P3_K1_Ch2-Ch1.zen
8860	4.356736e-04	2.781151e-04	2.850500e-04	20150417_STAG1gfpch8_G2G1\MitoSys2\Calibration\mEGFPC1_G2\mEGFP_3_R1_P3_K1_Ch2-Ch1.zen
9500	4.290366e-04	2.782203e-04	2.648500e-04	20150417_STAG1gfpch8_G2G1\MitoSys2\Calibration\mEGFPC1_G2\mEGFP_3_R1_P3_K1_Ch2-Ch1.zen
10140	3.131047e-04	2.734513e-04	2.471700e-04	20150417_STAG1gfpch8_G2G1\MitoSys2\Calibration\mEGFPC1_G2\mEGFP_3_R1_P3_K1_Ch2-Ch1.zen
10780	2.333418e-04	2.586443e-04	2.315900e-04	20150417_STAG1gfpch8_G2G1\MitoSys2\Calibration\mEGFPC1_G2\mEGFP_3_R1_P3_K1_Ch2-Ch1.zen
11420	1.582632e-04	3.023639e-04	2.177500e-04	20150417_STAG1gfpch8_G2G1\MitoSys2\Calibration\mEGFPC1_G2\mEGFP_3_R1_P3_K1_Ch2-Ch1.zen
12060	1.321398e-04	2.899729e-04	2.053900e-04	20150417_STAG1gfpch8_G2G1\MitoSys2\Calibration\mEGFPC1_G2\mEGFP_3_R1_P3_K1_Ch2-Ch1.zen
12700	1.654145e-04	3.306106e-04	1.942800e-04	20150417_STAG1gfpch8_G2G1\MitoSys2\Calibration\mEGFPC1_G2\mEGFP_3_R1_P3_K1_Ch2-Ch1.zen
13980	2.668508e-04	3.551425e-04	1.751300e-04	20150417_STAG1gfpch8_G2G1\MitoSys2\Calibration\mEGFPC1_G2\mEGFP_3_R1_P3_K1_Ch2-Ch1.zen
15260	1.780004e-04	2.764709e-04	1.592300e-04	20150417_STAG1gfpch8_G2G1\MitoSys2\Calibration\mEGFPC1_G2\mEGFP_3_R1_P3_K1_Ch2-Ch1.zen
16540	1.241545e-04	3.084170e-04	1.458300e-04	20150417_STAG1gfpch8_G2G1\MitoSys2\Calibration\mEGFPC1_G2\mEGFP_3_R1_P3_K1_Ch2-Ch1.zen
17820	1.676442e-04	3.154626e-04	1.343900e-04	20150417_STAG1gfpch8_G2G1\MitoSys2\Calibration\mEGFPC1_G2\mEGFP_3_R1_P3_K1_Ch2-Ch1.zen
19100	2.108639e-04	2.574562e-04	1.245200e-04	20150417_STAG1gfpch8_G2G1\MitoSys2\Calibration\mEGFPC1_G2\mEGFP_3_R1_P3_K1_Ch2-Ch1.zen
20380	1.456944e-04	2.837912e-04	1.159200e-04	20150417_STAG1gfpch8_G2G1\MitoSys2\Calibration\mEGFPC1_G2\mEGFP_3_R1_P3_K1_Ch2-Ch1.zen
21660	4.722542e-05	2.979402e-04	1.083700e-04	20150417_STAG1gfpch8_G2G1\MitoSys2\Calibration\mEGFPC1_G2\mEGFP_3_R1_P3_K1_Ch2-Ch1.zen
22940	8.196625e-05	2.627671e-04	1.016800e-04	20150417_STAG1gfpch8_G2G1\MitoSys2\Calibration\mEGFPC1_G2\mEGFP_3_R1_P3_K1_Ch2-Ch1.zen
24220	1.313379e-04	2.853343e-04	9.572100e-05	20150417_STAG1gfpch8_G2G1\MitoSys2\Calibration\mEGFPC1_G2\mEGFP_3_R1_P3_K1_Ch2-Ch1.zen
25500	5.554031e-05	2.823397e-04	9.038000e-05	20150417_STAG1gfpch8_G2G1\MitoSys2\Calibration\mEGFPC1_G2\mEGFP_3_R1_P3_K1_Ch2-Ch1.zen
28060	2.386083e-05	2.744344e-04	8.120900e-05	20150417_STAG1gfpch8_G2G1\MitoSys2\Calibration\mEGFPC1_G2\mEGFP_3_R1_P3_K1_Ch2-Ch1.zen
30620	6.333290e-05	2.440645e-04	7.362600e-05	20150417_STAG1gfpch8_G2G1\MitoSys2\Calibration\mEGFPC1_G2\mEGFP_3_R1_P3_K1_Ch2-Ch1.zen
33180	5.293739e-05	2.434222e-04	6.725600e-05	20150417_STAG1gfpch8_G2G1\MitoSys2\Calibration\mEGFPC1_G2\mEGFP_3_R1_P3_K1_Ch2-Ch1.zen
35740	8.253360e-05	2.680423e-04	6.183500e-05	20150417_STAG1gfpch8_G2G1\MitoSys2\Calibration\mEGFPC1_G2\mEGFP_3_R1_P3_K1_Ch2-Ch1.zen
38300	7.147433e-05	2.571006e-04	5.716900e-05	20150417_STAG1gfpch8_G2G1\MitoSys2\Calibration\mEGFPC1_G2\mEGFP_3_R1_P3_K1_Ch2-Ch1.zen
40860	4.691692e-05	2.612068e-04	5.311200e-05	20150417_STAG1gfpch8_G2G1\MitoSys2\Calibration\mEGFPC1_G2\mEGFP_3_R1_P3_K1_Ch2-Ch1.zen
43420	4.817372e-05	2.021547e-04	4.955500e-05	20150417_STAG1gfpch8_G2G1\MitoSys2\Calibration\mEGFPC1_G2\mEGFP_3_R1_P3_K1_Ch2-Ch1.zen
45980	5.709302e-05	2.334627e-04	4.641200e-05	20150417_STAG1gfpch8_G2G1\MitoSys2\Calibration\mEGFPC1_G2\mEGFP_3_R1_P3_K1_Ch2-Ch1.zen
48540	1.280832e-05	2.522522e-04	4.361600e-05	20150417_STAG1gfpch8_G2G1\MitoSys2\Calibration\mEGFPC1_G2\mEGFP_3_R1_P3_K1_Ch2-Ch1.zen
51100	6.741726e-05	2.247629e-04	4.111300e-05	20150417_STAG1gfpch8_G2G1\MitoSys2\Calibration\mEGFPC1_G2\mEGFP_3_R1_P3_K1_Ch2-Ch1.zen
56220	4.899108e-05	1.931662e-04	3.682400e-05	20150417_STAG1gfpch8_G2G1\MitoSys2\Calibration\mEGFPC1_G2\mEGFP_3_R1_P3_K1_Ch2-Ch1.zen
61340	3.859494e-05	2.421834e-04	3.328600e-05	20150417_STAG1gfpch8_G2G1\MitoSys2\Calibration\mEGFPC1_G2\mEGFP_3_R1_P3_K1_Ch2-Ch1.zen
66460	3.738761e-05	2.193337e-04	3.032000e-05	20150417_STAG1gfpch8_G2G1\MitoSys2\Calibration\mEGFPC1_G2\mEGFP_3_R1_P3_K1_Ch2-Ch1.zen
71580	2.253582e-06	2.067968e-04	2.780000e-05	20150417_STAG1gfpch8_G2G1\MitoSys2\Calibration\mEGFPC1_G2\mEGFP_3_R1_P3_K1_Ch2-Ch1.zen
76700	4.129971e-05	1.298837e-04	2.563500e-05	20150417_STAG1gfpch8_G2G1\MitoSys2\Calibration\mEGFPC1_G2\mEGFP_3_R1_P3_K1_Ch2-Ch1.zen
81820	4.929987e-05	2.412605e-04	2.375600e-05	20150417_STAG1gfpch8_G2G1\MitoSys2\Calibration\mEGFPC1_G2\mEGFP_3_R1_P3_K1_Ch2-Ch1.zen
86940	-1.672574e-05	1.950927e-04	2.211100e-05	20150417_STAG1gfpch8_G2G1\MitoSys2\Calibration\mEGFPC1_G2\mEGFP_3_R1_P3_K1_Ch2-Ch1.zen
92060	5.077037e-06	1.926460e-04	2.065900e-05	20150417_STAG1gfpch8_G2G1\MitoSys2\Calibration\mEGFPC1_G2\mEGFP_3_R1_P3_K1_Ch2-Ch1.zen
97180	-4.234302e-05	2.353433e-04	1.937000e-05	20150417_STAG1gfpch8_G2G1\MitoSys2\Calibration\mEGFPC1_G2\mEGFP_3_R1_P3_K1_Ch2-Ch1.zen
102300	-9.407821e-06	1.977276e-04	1.821800e-05	20150417_STAG1gfpch8_G2G1\MitoSys2\Calibration\mEGFPC1_G2\mEGFP_3_R1_P3_K1_Ch2-Ch1.zen
112540	3.627314e-05	1.842133e-04	1.624800e-05	20150417_STAG1gfpch8_G2G1\MitoSys2\Calibration\mEGFPC1_G2\mEGFP_3_R1_P3_K1_Ch2-Ch1.zen
122780	-1.346782e-05	1.383108e-04	1.462700e-05	20150417_STAG1gfpch8_G2G1\MitoSys2\Calibration\mEGFPC1_G2\mEGFP_3_R1_P3_K1_Ch2-Ch1.zen
133020	-3.733517e-05	1.651853e-04	1.327200e-05	20150417_STAG1gfpch8_G2G1\MitoSys2\Calibration\mEGFPC1_G2\mEGFP_3_R1_P3_K1_Ch2-Ch1.zen
143260	-8.466018e-05	1.143717e-04	1.212500e-05	20150417_STAG1gfpch8_G2G1\MitoSys2\Calibration\mEGFPC1_G2\mEGFP_3_R1_P3_K1_Ch2-Ch1.zen
153500	-3.668766e-05	2.210611e-04	1.114100e-05	20150417_STAG1gfpch8_G2G1\MitoSys2\Calibration\mEGFPC1_G2\mEGFP_3_R1_P3_K1_Ch2-Ch1.zen
163740	-3.045273e-05	2.000767e-04	1.029000e-05	20150417_STAG1gfpch8_G2G1\MitoSys2\Calibration\mEGFPC1_G2\mEGFP_3_R1_P3_K1_Ch2-Ch1.zen
173980	-9.644733e-05	2.203535e-04	9.547200e-06	20150417_STAG1gfpch8_G2G1\MitoSys2\Calibration\mEGFPC1_G2\mEGFP_3_R1_P3_K1_Ch2-Ch1.zen
184220	-7.884149e-05	1.783507e-04	8.893400e-06	20150417_STAG1gfpch8_G2G1\MitoSys2\Calibration\mEGFPC1_G2\mEGFP_3_R1_P3_K1_Ch2-Ch1.zen
194460	-3.952019e-05	2.419409e-04	8.314200e-06	20150417_STAG1gfpch8_G2G1\MitoSys2\Calibration\mEGFPC1_G2\mEGFP_3_R1_P3_K1_Ch2-Ch1.zen
204700	-3.416852e-05	1.491792e-04	7.798000e-06	20150417_STAG1gfpch8_G2G1\MitoSys2\Calibration\mEGFPC1_G2\mEGFP_3_R1_P3_K1_Ch2-Ch1.zen
225180	-7.768567e-05	1.738258e-04	6.918400e-06	20150417_STAG1gfpch8_G2G1\MitoSys2\Calibration\mEGFPC1_G2\mEGFP_3_R1_P3_K1_Ch2-Ch1.zen
245660	-1.164634e-04	1.212447e-04	6.198300e-06	20150417_STAG1gfpch8_G2G1\MitoSys2\Calibration\mEGFPC1_G2\mEGFP_3_R1_P3_K1_Ch2-Ch1.zen
266140	-7.048274e-05	1.258605e-04	5.599400e-06	20150417_STAG1gfpch8_G2G1\MitoSys2\Calibration\mEGFPC1_G2\mEGFP_3_R1_P3_K1_Ch2-Ch1.zen
286620	-5.361938e-05	1.389905e-04	5.094200e-06	20150417_STAG1gfpch8_G2G1\MitoSys2\Calibration\mEGFPC1_G2\mEGFP_3_R1_P3_K1_Ch2-Ch1.zen
307100	-3.599849e-05	1.102555e-04	4.663200e-06	20150417_STAG1gfpch8_G2G1\MitoSys2\Calibration\mEGFPC1_G2\mEGFP_3_R1_P3_K1_Ch2-Ch1.zen
327580	-6.063835e-05	1.153951e-04	4.291700e-06	20150417_STAG1gfpch8_G2G1\MitoSys2\Calibration\mEGFPC1_G2\mEGFP_3_R1_P3_K1_Ch2-Ch1.zen
348060	-5.165467e-05	1.247013e-04	3.968600e-06	20150417_STAG1gfpch8_G2G1\MitoSys2\Calibration\mEGFPC1_G2\mEGFP_3_R1_P3_K1_Ch2-Ch1.zen
368540	-1.394470e-05	1.288434e-04	3.685400e-06	20150417_STAG1gfpch8_G2G1\MitoSys2\Calibration\mEGFPC1_G2\mEGFP_3_R1_P3_K1_Ch2-Ch1.zen
389020	-8.415177e-06	1.181895e-04	3.435300e-06	20150417_STAG1gfpch8_G2G1\MitoSys2\Calibration\mEGFPC1_G2\mEGFP_3_R1_P3_K1_Ch2-Ch1.zen
409500	-2.909011e-05	1.490628e-04	3.213200e-06	20150417_STAG1gfpch8_G2G1\MitoSys2\Calibration\mEGFPC1_G2\mEGFP_3_R1_P3_K1_Ch2-Ch1.zen
450460	4.038881e-05	1.348969e-04	2.836500e-06	20150417_STAG1gfpch8_G2G1\MitoSys2\Calibration\mEGFPC1_G2\mEGFP_3_R1_P3_K1_Ch2-Ch1.zen
491420	-3.515872e-06	1.198302e-04	2.530000e-06	20150417_STAG1gfpch8_G2G1\MitoSys2\Calibration\mEGFPC1_G2\mEGFP_3_R1_P3_K1_Ch2-Ch1.zen
532380	-9.384545e-06	8.392981e-05	2.276300e-06	20150417_STAG1gfpch8_G2G1\MitoSys2\Calibration\mEGFPC1_G2\mEGFP_3_R1_P3_K1_Ch2-Ch1.zen
573340	-6.093018e-07	1.005050e-04	2.063500e-06	20150417_STAG1gfpch8_G2G1\MitoSys2\Calibration\mEGFPC1_G2\mEGFP_3_R1_P3_K1_Ch2-Ch1.zen
614300	-2.340701e-05	1.199900e-04	1.882700e-06	20150417_STAG1gfpch8_G2G1\MitoSys2\Calibration\mEGFPC1_G2\mEGFP_3_R1_P3_K1_Ch2-Ch1.zen
655260	-2.733633e-05	1.266810e-04	1.727500e-06	20150417_STAG1gfpch8_G2G1\MitoSys2\Calibration\mEGFPC1_G2\mEGFP_3_R1_P3_K1_Ch2-Ch1.zen
696220	-3.372460e-05	1.019426e-04	1.593100e-06	20150417_STAG1gfpch8_G2G1\MitoSys2\Calibration\mEGFPC1_G2\mEGFP_3_R1_P3_K1_Ch2-Ch1.zen
737180	-1.803184e-05	1.230722e-04	1.475700e-06	20150417_STAG1gfpch8_G2G1\MitoSys2\Calibration\mEGFPC1_G2\mEGFP_3_R1_P3_K1_Ch2-Ch1.zen
778140	-4.051255e-06	1.268436e-04	1.372300e-06	20150417_STAG1gfpch8_G2G1\MitoSys2\Calibration\mEGFPC1_G2\mEGFP_3_R1_P3_K1_Ch2-Ch1.zen
819100	-6.235777e-06	9.416462e-05	1.280800e-06	20150417_STAG1gfpch8_G2G1\MitoSys2\Calibration\mEGFPC1_G2\mEGFP_3_R1_P3_K1_Ch2-Ch1.zen
901020	-2.482993e-05	6.675420e-05	1.126300e-06	20150417_STAG1gfpch8_G2G1\MitoSys2\Calibration\mEGFPC1_G2\mEGFP_3_R1_P3_K1_Ch2-Ch1.zen
982940	1.541127e-05	7.001059e-05	1.001200e-06	20150417_STAG1gfpch8_G2G1\MitoSys2\Calibration\mEGFPC1_G2\mEGFP_3_R1_P3_K1_Ch2-Ch1.zen
1064860	7.418739e-06	7.523091e-05	8.982200e-07	20150417_STAG1gfpch8_G2G1\MitoSys2\Calibration\mEGFPC1_G2\mEGFP_3_R1_P3_K1_Ch2-Ch1.zen
1146780	1.973561e-05	1.051348e-04	8.121100e-07	20150417_STAG1gfpch8_G2G1\MitoSys2\Calibration\mEGFPC1_G2\mEGFP_3_R1_P3_K1_Ch2-Ch1.zen
1228700	-6.407891e-06	8.658718e-05	7.392400e-07	20150417_STAG1gfpch8_G2G1\MitoSys2\Calibration\mEGFPC1_G2\mEGFP_3_R1_P3_K1_Ch2-Ch1.zen
1310620	-2.430534e-05	7.072021e-05	6.768900e-07	20150417_STAG1gfpch8_G2G1\MitoSys2\Calibration\mEGFPC1_G2\mEGFP_3_R1_P3_K1_Ch2-Ch1.zen
1392540	-4.457786e-06	6.158260e-05	6.230400e-07	20150417_STAG1gfpch8_G2G1\MitoSys2\Calibration\mEGFPC1_G2\mEGFP_3_R1_P3_K1_Ch2-Ch1.zen
1474460	2.835983e-05	9.291552e-05	5.761300e-07	20150417_STAG1gfpch8_G2G1\MitoSys2\Calibration\mEGFPC1_G2\mEGFP_3_R1_P3_K1_Ch2-Ch1.zen
1556380	3.585300e-05	9.073720e-05	5.349600e-07	20150417_STAG1gfpch8_G2G1\MitoSys2\Calibration\mEGFPC1_G2\mEGFP_3_R1_P3_K1_Ch2-Ch1.zen
10	9.247545e-03	7.688872e-04	9.241300e-03	20150417_STAG1gfpch8_G2G1\MitoSys2\Calibration\mEGFPC1_G2\mEGFP_3_R1_P4_K1_Ch2-Ch1.zen
20	8.889798e-03	6.245249e-04	8.816700e-03	20150417_STAG1gfpch8_G2G1\MitoSys2\Calibration\mEGFPC1_G2\mEGFP_3_R1_P4_K1_Ch2-Ch1.zen
30	8.410105e-03	5.777649e-04	8.424500e-03	20150417_STAG1gfpch8_G2G1\MitoSys2\Calibration\mEGFPC1_G2\mEGFP_3_R1_P4_K1_Ch2-Ch1.zen
40	8.141047e-03	5.348990e-04	8.063100e-03	20150417_STAG1gfpch8_G2G1\MitoSys2\Calibration\mEGFPC1_G2\mEGFP_3_R1_P4_K1_Ch2-Ch1.zen
50	7.675468e-03	7.359770e-04	7.729900e-03	20150417_STAG1gfpch8_G2G1\MitoSys2\Calibration\mEGFPC1_G2\mEGFP_3_R1_P4_K1_Ch2-Ch1.zen
60	7.330534e-03	7.159227e-04	7.422400e-03	20150417_STAG1gfpch8_G2G1\MitoSys2\Calibration\mEGFPC1_G2\mEGFP_3_R1_P4_K1_Ch2-Ch1.zen
70	7.031722e-03	6.720570e-04	7.138100e-03	20150417_STAG1gfpch8_G2G1\MitoSys2\Calibration\mEGFPC1_G2\mEGFP_3_R1_P4_K1_Ch2-Ch1.zen
80	6.916737e-03	6.037523e-04	6.874600e-03	20150417_STAG1gfpch8_G2G1\MitoSys2\Calibration\mEGFPC1_G2\mEGFP_3_R1_P4_K1_Ch2-Ch1.zen
90	6.564626e-03	5.386541e-04	6.630100e-03	20150417_STAG1gfpch8_G2G1\MitoSys2\Calibration\mEGFPC1_G2\mEGFP_3_R1_P4_K1_Ch2-Ch1.zen
100	6.408081e-03	4.976668e-04	6.402600e-03	20150417_STAG1gfpch8_G2G1\MitoSys2\Calibration\mEGFPC1_G2\mEGFP_3_R1_P4_K1_Ch2-Ch1.zen
120	5.955537e-03	5.071348e-04	5.992300e-03	20150417_STAG1gfpch8_G2G1\MitoSys2\Calibration\mEGFPC1_G2\mEGFP_3_R1_P4_K1_Ch2-Ch1.zen
140	5.933306e-03	7.682322e-04	5.632900e-03	20150417_STAG1gfpch8_G2G1\MitoSys2\Calibration\mEGFPC1_G2\mEGFP_3_R1_P4_K1_Ch2-Ch1.zen
160	5.310230e-03	5.162780e-04	5.315500e-03	20150417_STAG1gfpch8_G2G1\MitoSys2\Calibration\mEGFPC1_G2\mEGFP_3_R1_P4_K1_Ch2-Ch1.zen
180	5.036072e-03	5.471319e-04	5.033300e-03	20150417_STAG1gfpch8_G2G1\MitoSys2\Calibration\mEGFPC1_G2\mEGFP_3_R1_P4_K1_Ch2-Ch1.zen
200	4.790573e-03	6.293069e-04	4.780500e-03	20150417_STAG1gfpch8_G2G1\MitoSys2\Calibration\mEGFPC1_G2\mEGFP_3_R1_P4_K1_Ch2-Ch1.zen
220	4.702497e-03	4.854567e-04	4.552700e-03	20150417_STAG1gfpch8_G2G1\MitoSys2\Calibration\mEGFPC1_G2\mEGFP_3_R1_P4_K1_Ch2-Ch1.zen
240	4.375853e-03	5.766754e-04	4.346400e-03	20150417_STAG1gfpch8_G2G1\MitoSys2\Calibration\mEGFPC1_G2\mEGFP_3_R1_P4_K1_Ch2-Ch1.zen
260	4.184616e-03	4.429260e-04	4.158300e-03	20150417_STAG1gfpch8_G2G1\MitoSys2\Calibration\mEGFPC1_G2\mEGFP_3_R1_P4_K1_Ch2-Ch1.zen
280	3.913236e-03	5.411289e-04	3.986300e-03	20150417_STAG1gfpch8_G2G1\MitoSys2\Calibration\mEGFPC1_G2\mEGFP_3_R1_P4_K1_Ch2-Ch1.zen
300	3.834506e-03	3.647826e-04	3.828100e-03	20150417_STAG1gfpch8_G2G1\MitoSys2\Calibration\mEGFPC1_G2\mEGFP_3_R1_P4_K1_Ch2-Ch1.zen
340	3.474215e-03	3.301895e-04	3.546800e-03	20150417_STAG1gfpch8_G2G1\MitoSys2\Calibration\mEGFPC1_G2\mEGFP_3_R1_P4_K1_Ch2-Ch1.zen
380	3.400225e-03	5.517497e-04	3.304000e-03	20150417_STAG1gfpch8_G2G1\MitoSys2\Calibration\mEGFPC1_G2\mEGFP_3_R1_P4_K1_Ch2-Ch1.zen
420	3.065325e-03	2.415809e-04	3.091900e-03	20150417_STAG1gfpch8_G2G1\MitoSys2\Calibration\mEGFPC1_G2\mEGFP_3_R1_P4_K1_Ch2-Ch1.zen
460	2.938944e-03	3.251407e-04	2.904900e-03	20150417_STAG1gfpch8_G2G1\MitoSys2\Calibration\mEGFPC1_G2\mEGFP_3_R1_P4_K1_Ch2-Ch1.zen
500	2.830402e-03	4.536853e-04	2.738500e-03	20150417_STAG1gfpch8_G2G1\MitoSys2\Calibration\mEGFPC1_G2\mEGFP_3_R1_P4_K1_Ch2-Ch1.zen
540	2.616412e-03	3.619021e-04	2.589500e-03	20150417_STAG1gfpch8_G2G1\MitoSys2\Calibration\mEGFPC1_G2\mEGFP_3_R1_P4_K1_Ch2-Ch1.zen
580	2.453435e-03	3.214765e-04	2.455200e-03	20150417_STAG1gfpch8_G2G1\MitoSys2\Calibration\mEGFPC1_G2\mEGFP_3_R1_P4_K1_Ch2-Ch1.zen
620	2.423594e-03	4.586292e-04	2.333500e-03	20150417_STAG1gfpch8_G2G1\MitoSys2\Calibration\mEGFPC1_G2\mEGFP_3_R1_P4_K1_Ch2-Ch1.zen
660	2.196122e-03	2.952218e-04	2.222700e-03	20150417_STAG1gfpch8_G2G1\MitoSys2\Calibration\mEGFPC1_G2\mEGFP_3_R1_P4_K1_Ch2-Ch1.zen
700	2.093493e-03	2.642799e-04	2.121400e-03	20150417_STAG1gfpch8_G2G1\MitoSys2\Calibration\mEGFPC1_G2\mEGFP_3_R1_P4_K1_Ch2-Ch1.zen
780	1.995311e-03	3.092951e-04	1.942700e-03	20150417_STAG1gfpch8_G2G1\MitoSys2\Calibration\mEGFPC1_G2\mEGFP_3_R1_P4_K1_Ch2-Ch1.zen
860	1.724425e-03	3.683512e-04	1.790200e-03	20150417_STAG1gfpch8_G2G1\MitoSys2\Calibration\mEGFPC1_G2\mEGFP_3_R1_P4_K1_Ch2-Ch1.zen
940	1.742544e-03	2.595968e-04	1.658500e-03	20150417_STAG1gfpch8_G2G1\MitoSys2\Calibration\mEGFPC1_G2\mEGFP_3_R1_P4_K1_Ch2-Ch1.zen
1020	1.439137e-03	2.627450e-04	1.543700e-03	20150417_STAG1gfpch8_G2G1\MitoSys2\Calibration\mEGFPC1_G2\mEGFP_3_R1_P4_K1_Ch2-Ch1.zen
1100	1.295484e-03	2.766651e-04	1.442800e-03	20150417_STAG1gfpch8_G2G1\MitoSys2\Calibration\mEGFPC1_G2\mEGFP_3_R1_P4_K1_Ch2-Ch1.zen
1180	1.191405e-03	3.273000e-04	1.353400e-03	20150417_STAG1gfpch8_G2G1\MitoSys2\Calibration\mEGFPC1_G2\mEGFP_3_R1_P4_K1_Ch2-Ch1.zen
1260	1.205037e-03	3.565783e-04	1.273600e-03	20150417_STAG1gfpch8_G2G1\MitoSys2\Calibration\mEGFPC1_G2\mEGFP_3_R1_P4_K1_Ch2-Ch1.zen
1340	1.144222e-03	3.440704e-04	1.202100e-03	20150417_STAG1gfpch8_G2G1\MitoSys2\Calibration\mEGFPC1_G2\mEGFP_3_R1_P4_K1_Ch2-Ch1.zen
1420	1.054350e-03	2.682941e-04	1.137500e-03	20150417_STAG1gfpch8_G2G1\MitoSys2\Calibration\mEGFPC1_G2\mEGFP_3_R1_P4_K1_Ch2-Ch1.zen
1500	1.101257e-03	2.787773e-04	1.079100e-03	20150417_STAG1gfpch8_G2G1\MitoSys2\Calibration\mEGFPC1_G2\mEGFP_3_R1_P4_K1_Ch2-Ch1.zen
1660	1.049654e-03	3.592436e-04	9.771900e-04	20150417_STAG1gfpch8_G2G1\MitoSys2\Calibration\mEGFPC1_G2\mEGFP_3_R1_P4_K1_Ch2-Ch1.zen
1820	1.018597e-03	2.873301e-04	8.915100e-04	20150417_STAG1gfpch8_G2G1\MitoSys2\Calibration\mEGFPC1_G2\mEGFP_3_R1_P4_K1_Ch2-Ch1.zen
1980	8.688865e-04	2.880303e-04	8.185000e-04	20150417_STAG1gfpch8_G2G1\MitoSys2\Calibration\mEGFPC1_G2\mEGFP_3_R1_P4_K1_Ch2-Ch1.zen
2140	7.858301e-04	2.117910e-04	7.555800e-04	20150417_STAG1gfpch8_G2G1\MitoSys2\Calibration\mEGFPC1_G2\mEGFP_3_R1_P4_K1_Ch2-Ch1.zen
2300	7.252553e-04	3.670257e-04	7.008300e-04	20150417_STAG1gfpch8_G2G1\MitoSys2\Calibration\mEGFPC1_G2\mEGFP_3_R1_P4_K1_Ch2-Ch1.zen
2460	6.172516e-04	3.122987e-04	6.527900e-04	20150417_STAG1gfpch8_G2G1\MitoSys2\Calibration\mEGFPC1_G2\mEGFP_3_R1_P4_K1_Ch2-Ch1.zen
2620	5.175428e-04	3.154061e-04	6.103100e-04	20150417_STAG1gfpch8_G2G1\MitoSys2\Calibration\mEGFPC1_G2\mEGFP_3_R1_P4_K1_Ch2-Ch1.zen
2780	5.184374e-04	3.362579e-04	5.725100e-04	20150417_STAG1gfpch8_G2G1\MitoSys2\Calibration\mEGFPC1_G2\mEGFP_3_R1_P4_K1_Ch2-Ch1.zen
2940	4.775635e-04	2.478667e-04	5.386600e-04	20150417_STAG1gfpch8_G2G1\MitoSys2\Calibration\mEGFPC1_G2\mEGFP_3_R1_P4_K1_Ch2-Ch1.zen
3100	4.887623e-04	2.603342e-04	5.082000e-04	20150417_STAG1gfpch8_G2G1\MitoSys2\Calibration\mEGFPC1_G2\mEGFP_3_R1_P4_K1_Ch2-Ch1.zen
3420	5.763522e-04	2.403420e-04	4.556100e-04	20150417_STAG1gfpch8_G2G1\MitoSys2\Calibration\mEGFPC1_G2\mEGFP_3_R1_P4_K1_Ch2-Ch1.zen
3740	4.693367e-04	2.111040e-04	4.118800e-04	20150417_STAG1gfpch8_G2G1\MitoSys2\Calibration\mEGFPC1_G2\mEGFP_3_R1_P4_K1_Ch2-Ch1.zen
4060	4.566434e-04	2.945662e-04	3.749900e-04	20150417_STAG1gfpch8_G2G1\MitoSys2\Calibration\mEGFPC1_G2\mEGFP_3_R1_P4_K1_Ch2-Ch1.zen
4380	3.777193e-04	2.733401e-04	3.435000e-04	20150417_STAG1gfpch8_G2G1\MitoSys2\Calibration\mEGFPC1_G2\mEGFP_3_R1_P4_K1_Ch2-Ch1.zen
4700	4.374591e-04	3.092146e-04	3.163300e-04	20150417_STAG1gfpch8_G2G1\MitoSys2\Calibration\mEGFPC1_G2\mEGFP_3_R1_P4_K1_Ch2-Ch1.zen
5020	3.530304e-04	3.120820e-04	2.926700e-04	20150417_STAG1gfpch8_G2G1\MitoSys2\Calibration\mEGFPC1_G2\mEGFP_3_R1_P4_K1_Ch2-Ch1.zen
5340	3.288958e-04	3.321054e-04	2.719100e-04	20150417_STAG1gfpch8_G2G1\MitoSys2\Calibration\mEGFPC1_G2\mEGFP_3_R1_P4_K1_Ch2-Ch1.zen
5660	3.238106e-04	2.992045e-04	2.535700e-04	20150417_STAG1gfpch8_G2G1\MitoSys2\Calibration\mEGFPC1_G2\mEGFP_3_R1_P4_K1_Ch2-Ch1.zen
5980	2.969494e-04	3.019827e-04	2.372500e-04	20150417_STAG1gfpch8_G2G1\MitoSys2\Calibration\mEGFPC1_G2\mEGFP_3_R1_P4_K1_Ch2-Ch1.zen
6300	2.430074e-04	2.424007e-04	2.226500e-04	20150417_STAG1gfpch8_G2G1\MitoSys2\Calibration\mEGFPC1_G2\mEGFP_3_R1_P4_K1_Ch2-Ch1.zen
6940	2.196501e-04	2.372631e-04	1.976800e-04	20150417_STAG1gfpch8_G2G1\MitoSys2\Calibration\mEGFPC1_G2\mEGFP_3_R1_P4_K1_Ch2-Ch1.zen
7580	1.771255e-04	1.943391e-04	1.771300e-04	20150417_STAG1gfpch8_G2G1\MitoSys2\Calibration\mEGFPC1_G2\mEGFP_3_R1_P4_K1_Ch2-Ch1.zen
8220	1.829169e-04	1.591189e-04	1.599800e-04	20150417_STAG1gfpch8_G2G1\MitoSys2\Calibration\mEGFPC1_G2\mEGFP_3_R1_P4_K1_Ch2-Ch1.zen
8860	1.859384e-04	2.283792e-04	1.454700e-04	20150417_STAG1gfpch8_G2G1\MitoSys2\Calibration\mEGFPC1_G2\mEGFP_3_R1_P4_K1_Ch2-Ch1.zen
9500	1.347551e-04	2.250522e-04	1.330500e-04	20150417_STAG1gfpch8_G2G1\MitoSys2\Calibration\mEGFPC1_G2\mEGFP_3_R1_P4_K1_Ch2-Ch1.zen
10140	1.291576e-04	2.355920e-04	1.223400e-04	20150417_STAG1gfpch8_G2G1\MitoSys2\Calibration\mEGFPC1_G2\mEGFP_3_R1_P4_K1_Ch2-Ch1.zen
10780	9.046229e-05	2.149907e-04	1.130000e-04	20150417_STAG1gfpch8_G2G1\MitoSys2\Calibration\mEGFPC1_G2\mEGFP_3_R1_P4_K1_Ch2-Ch1.zen
11420	1.221523e-04	2.019306e-04	1.048100e-04	20150417_STAG1gfpch8_G2G1\MitoSys2\Calibration\mEGFPC1_G2\mEGFP_3_R1_P4_K1_Ch2-Ch1.zen
12060	1.349872e-04	1.890997e-04	9.757900e-05	20150417_STAG1gfpch8_G2G1\MitoSys2\Calibration\mEGFPC1_G2\mEGFP_3_R1_P4_K1_Ch2-Ch1.zen
12700	1.189481e-04	1.945856e-04	9.114900e-05	20150417_STAG1gfpch8_G2G1\MitoSys2\Calibration\mEGFPC1_G2\mEGFP_3_R1_P4_K1_Ch2-Ch1.zen
13980	1.010788e-04	2.269650e-04	8.024200e-05	20150417_STAG1gfpch8_G2G1\MitoSys2\Calibration\mEGFPC1_G2\mEGFP_3_R1_P4_K1_Ch2-Ch1.zen
15260	7.855040e-05	1.958784e-04	7.136800e-05	20150417_STAG1gfpch8_G2G1\MitoSys2\Calibration\mEGFPC1_G2\mEGFP_3_R1_P4_K1_Ch2-Ch1.zen
16540	8.003985e-05	2.172039e-04	6.403100e-05	20150417_STAG1gfpch8_G2G1\MitoSys2\Calibration\mEGFPC1_G2\mEGFP_3_R1_P4_K1_Ch2-Ch1.zen
17820	4.871794e-05	1.660119e-04	5.788100e-05	20150417_STAG1gfpch8_G2G1\MitoSys2\Calibration\mEGFPC1_G2\mEGFP_3_R1_P4_K1_Ch2-Ch1.zen
19100	6.638708e-05	2.430144e-04	5.266400e-05	20150417_STAG1gfpch8_G2G1\MitoSys2\Calibration\mEGFPC1_G2\mEGFP_3_R1_P4_K1_Ch2-Ch1.zen
20380	7.950805e-05	1.846291e-04	4.819300e-05	20150417_STAG1gfpch8_G2G1\MitoSys2\Calibration\mEGFPC1_G2\mEGFP_3_R1_P4_K1_Ch2-Ch1.zen
21660	6.099945e-05	2.315253e-04	4.432600e-05	20150417_STAG1gfpch8_G2G1\MitoSys2\Calibration\mEGFPC1_G2\mEGFP_3_R1_P4_K1_Ch2-Ch1.zen
22940	4.195562e-05	2.046300e-04	4.095400e-05	20150417_STAG1gfpch8_G2G1\MitoSys2\Calibration\mEGFPC1_G2\mEGFP_3_R1_P4_K1_Ch2-Ch1.zen
24220	-5.759898e-07	1.638204e-04	3.799300e-05	20150417_STAG1gfpch8_G2G1\MitoSys2\Calibration\mEGFPC1_G2\mEGFP_3_R1_P4_K1_Ch2-Ch1.zen
25500	1.707035e-05	1.892549e-04	3.537600e-05	20150417_STAG1gfpch8_G2G1\MitoSys2\Calibration\mEGFPC1_G2\mEGFP_3_R1_P4_K1_Ch2-Ch1.zen
28060	2.655872e-05	1.597585e-04	3.096800e-05	20150417_STAG1gfpch8_G2G1\MitoSys2\Calibration\mEGFPC1_G2\mEGFP_3_R1_P4_K1_Ch2-Ch1.zen
30620	-5.827542e-06	1.770537e-04	2.741400e-05	20150417_STAG1gfpch8_G2G1\MitoSys2\Calibration\mEGFPC1_G2\mEGFP_3_R1_P4_K1_Ch2-Ch1.zen
33180	4.648281e-05	1.728345e-04	2.449700e-05	20150417_STAG1gfpch8_G2G1\MitoSys2\Calibration\mEGFPC1_G2\mEGFP_3_R1_P4_K1_Ch2-Ch1.zen
35740	4.625399e-06	1.811313e-04	2.206900e-05	20150417_STAG1gfpch8_G2G1\MitoSys2\Calibration\mEGFPC1_G2\mEGFP_3_R1_P4_K1_Ch2-Ch1.zen
38300	1.231414e-05	1.706422e-04	2.002100e-05	20150417_STAG1gfpch8_G2G1\MitoSys2\Calibration\mEGFPC1_G2\mEGFP_3_R1_P4_K1_Ch2-Ch1.zen
40860	2.712132e-05	1.930697e-04	1.827500e-05	20150417_STAG1gfpch8_G2G1\MitoSys2\Calibration\mEGFPC1_G2\mEGFP_3_R1_P4_K1_Ch2-Ch1.zen
43420	-1.165200e-05	1.722080e-04	1.677300e-05	20150417_STAG1gfpch8_G2G1\MitoSys2\Calibration\mEGFPC1_G2\mEGFP_3_R1_P4_K1_Ch2-Ch1.zen
45980	2.464721e-05	2.034945e-04	1.546800e-05	20150417_STAG1gfpch8_G2G1\MitoSys2\Calibration\mEGFPC1_G2\mEGFP_3_R1_P4_K1_Ch2-Ch1.zen
48540	2.097678e-05	2.010931e-04	1.432600e-05	20150417_STAG1gfpch8_G2G1\MitoSys2\Calibration\mEGFPC1_G2\mEGFP_3_R1_P4_K1_Ch2-Ch1.zen
51100	2.112598e-05	1.434540e-04	1.332000e-05	20150417_STAG1gfpch8_G2G1\MitoSys2\Calibration\mEGFPC1_G2\mEGFP_3_R1_P4_K1_Ch2-Ch1.zen
56220	3.268225e-05	1.521321e-04	1.163400e-05	20150417_STAG1gfpch8_G2G1\MitoSys2\Calibration\mEGFPC1_G2\mEGFP_3_R1_P4_K1_Ch2-Ch1.zen
61340	7.734693e-05	1.623570e-04	1.028100e-05	20150417_STAG1gfpch8_G2G1\MitoSys2\Calibration\mEGFPC1_G2\mEGFP_3_R1_P4_K1_Ch2-Ch1.zen
66460	4.281459e-05	1.878358e-04	9.175800e-06	20150417_STAG1gfpch8_G2G1\MitoSys2\Calibration\mEGFPC1_G2\mEGFP_3_R1_P4_K1_Ch2-Ch1.zen
71580	2.595975e-05	1.154834e-04	8.258500e-06	20150417_STAG1gfpch8_G2G1\MitoSys2\Calibration\mEGFPC1_G2\mEGFP_3_R1_P4_K1_Ch2-Ch1.zen
76700	-2.977217e-05	1.420599e-04	7.487300e-06	20150417_STAG1gfpch8_G2G1\MitoSys2\Calibration\mEGFPC1_G2\mEGFP_3_R1_P4_K1_Ch2-Ch1.zen
81820	4.361712e-05	9.761965e-05	6.831400e-06	20150417_STAG1gfpch8_G2G1\MitoSys2\Calibration\mEGFPC1_G2\mEGFP_3_R1_P4_K1_Ch2-Ch1.zen
86940	4.485395e-05	1.434002e-04	6.267900e-06	20150417_STAG1gfpch8_G2G1\MitoSys2\Calibration\mEGFPC1_G2\mEGFP_3_R1_P4_K1_Ch2-Ch1.zen
92060	6.215651e-05	1.702760e-04	5.779500e-06	20150417_STAG1gfpch8_G2G1\MitoSys2\Calibration\mEGFPC1_G2\mEGFP_3_R1_P4_K1_Ch2-Ch1.zen
97180	7.039664e-06	1.610650e-04	5.352900e-06	20150417_STAG1gfpch8_G2G1\MitoSys2\Calibration\mEGFPC1_G2\mEGFP_3_R1_P4_K1_Ch2-Ch1.zen
102300	4.928908e-06	1.299777e-04	4.977500e-06	20150417_STAG1gfpch8_G2G1\MitoSys2\Calibration\mEGFPC1_G2\mEGFP_3_R1_P4_K1_Ch2-Ch1.zen
112540	-1.828207e-05	1.257409e-04	4.349100e-06	20150417_STAG1gfpch8_G2G1\MitoSys2\Calibration\mEGFPC1_G2\mEGFP_3_R1_P4_K1_Ch2-Ch1.zen
122780	2.925234e-05	1.030039e-04	3.845600e-06	20150417_STAG1gfpch8_G2G1\MitoSys2\Calibration\mEGFPC1_G2\mEGFP_3_R1_P4_K1_Ch2-Ch1.zen
133020	3.740543e-05	1.006916e-04	3.434600e-06	20150417_STAG1gfpch8_G2G1\MitoSys2\Calibration\mEGFPC1_G2\mEGFP_3_R1_P4_K1_Ch2-Ch1.zen
143260	-6.509776e-06	1.034592e-04	3.093800e-06	20150417_STAG1gfpch8_G2G1\MitoSys2\Calibration\mEGFPC1_G2\mEGFP_3_R1_P4_K1_Ch2-Ch1.zen
153500	-4.383225e-06	9.250849e-05	2.807500e-06	20150417_STAG1gfpch8_G2G1\MitoSys2\Calibration\mEGFPC1_G2\mEGFP_3_R1_P4_K1_Ch2-Ch1.zen
163740	-1.142084e-05	1.065897e-04	2.564000e-06	20150417_STAG1gfpch8_G2G1\MitoSys2\Calibration\mEGFPC1_G2\mEGFP_3_R1_P4_K1_Ch2-Ch1.zen
173980	7.871618e-06	1.105080e-04	2.354800e-06	20150417_STAG1gfpch8_G2G1\MitoSys2\Calibration\mEGFPC1_G2\mEGFP_3_R1_P4_K1_Ch2-Ch1.zen
184220	5.262388e-05	1.088305e-04	2.173500e-06	20150417_STAG1gfpch8_G2G1\MitoSys2\Calibration\mEGFPC1_G2\mEGFP_3_R1_P4_K1_Ch2-Ch1.zen
194460	-1.555244e-05	1.155152e-04	2.015000e-06	20150417_STAG1gfpch8_G2G1\MitoSys2\Calibration\mEGFPC1_G2\mEGFP_3_R1_P4_K1_Ch2-Ch1.zen
204700	-2.674270e-05	8.877114e-05	1.875600e-06	20150417_STAG1gfpch8_G2G1\MitoSys2\Calibration\mEGFPC1_G2\mEGFP_3_R1_P4_K1_Ch2-Ch1.zen
225180	4.516271e-05	9.126149e-05	1.642000e-06	20150417_STAG1gfpch8_G2G1\MitoSys2\Calibration\mEGFPC1_G2\mEGFP_3_R1_P4_K1_Ch2-Ch1.zen
245660	1.249596e-05	7.571724e-05	1.454700e-06	20150417_STAG1gfpch8_G2G1\MitoSys2\Calibration\mEGFPC1_G2\mEGFP_3_R1_P4_K1_Ch2-Ch1.zen
266140	-2.045937e-05	8.709817e-05	1.301600e-06	20150417_STAG1gfpch8_G2G1\MitoSys2\Calibration\mEGFPC1_G2\mEGFP_3_R1_P4_K1_Ch2-Ch1.zen
286620	4.123837e-06	1.163013e-04	1.174600e-06	20150417_STAG1gfpch8_G2G1\MitoSys2\Calibration\mEGFPC1_G2\mEGFP_3_R1_P4_K1_Ch2-Ch1.zen
307100	-2.757734e-05	7.690911e-05	1.067700e-06	20150417_STAG1gfpch8_G2G1\MitoSys2\Calibration\mEGFPC1_G2\mEGFP_3_R1_P4_K1_Ch2-Ch1.zen
327580	-1.007279e-05	1.131115e-04	9.767100e-07	20150417_STAG1gfpch8_G2G1\MitoSys2\Calibration\mEGFPC1_G2\mEGFP_3_R1_P4_K1_Ch2-Ch1.zen
348060	-1.487435e-05	9.103813e-05	8.984500e-07	20150417_STAG1gfpch8_G2G1\MitoSys2\Calibration\mEGFPC1_G2\mEGFP_3_R1_P4_K1_Ch2-Ch1.zen
368540	-1.842210e-05	7.900879e-05	8.305300e-07	20150417_STAG1gfpch8_G2G1\MitoSys2\Calibration\mEGFPC1_G2\mEGFP_3_R1_P4_K1_Ch2-Ch1.zen
389020	-3.047650e-05	1.195442e-04	7.711200e-07	20150417_STAG1gfpch8_G2G1\MitoSys2\Calibration\mEGFPC1_G2\mEGFP_3_R1_P4_K1_Ch2-Ch1.zen
409500	-6.462528e-06	8.514439e-05	7.187700e-07	20150417_STAG1gfpch8_G2G1\MitoSys2\Calibration\mEGFPC1_G2\mEGFP_3_R1_P4_K1_Ch2-Ch1.zen
450460	-3.937472e-07	8.001658e-05	6.309300e-07	20150417_STAG1gfpch8_G2G1\MitoSys2\Calibration\mEGFPC1_G2\mEGFP_3_R1_P4_K1_Ch2-Ch1.zen
491420	-1.416018e-05	8.724522e-05	5.603400e-07	20150417_STAG1gfpch8_G2G1\MitoSys2\Calibration\mEGFPC1_G2\mEGFP_3_R1_P4_K1_Ch2-Ch1.zen
532380	-1.082316e-05	6.544481e-05	5.025400e-07	20150417_STAG1gfpch8_G2G1\MitoSys2\Calibration\mEGFPC1_G2\mEGFP_3_R1_P4_K1_Ch2-Ch1.zen
573340	-3.508051e-06	7.454394e-05	4.544700e-07	20150417_STAG1gfpch8_G2G1\MitoSys2\Calibration\mEGFPC1_G2\mEGFP_3_R1_P4_K1_Ch2-Ch1.zen
614300	-4.637654e-06	8.575711e-05	4.139500e-07	20150417_STAG1gfpch8_G2G1\MitoSys2\Calibration\mEGFPC1_G2\mEGFP_3_R1_P4_K1_Ch2-Ch1.zen
655260	-2.888434e-05	7.620810e-05	3.793900e-07	20150417_STAG1gfpch8_G2G1\MitoSys2\Calibration\mEGFPC1_G2\mEGFP_3_R1_P4_K1_Ch2-Ch1.zen
696220	-3.073567e-05	6.394173e-05	3.496200e-07	20150417_STAG1gfpch8_G2G1\MitoSys2\Calibration\mEGFPC1_G2\mEGFP_3_R1_P4_K1_Ch2-Ch1.zen
737180	-2.855802e-05	7.440292e-05	3.237400e-07	20150417_STAG1gfpch8_G2G1\MitoSys2\Calibration\mEGFPC1_G2\mEGFP_3_R1_P4_K1_Ch2-Ch1.zen
778140	-1.700460e-05	5.870622e-05	3.010600e-07	20150417_STAG1gfpch8_G2G1\MitoSys2\Calibration\mEGFPC1_G2\mEGFP_3_R1_P4_K1_Ch2-Ch1.zen
819100	-9.067768e-06	6.538419e-05	2.810500e-07	20150417_STAG1gfpch8_G2G1\MitoSys2\Calibration\mEGFPC1_G2\mEGFP_3_R1_P4_K1_Ch2-Ch1.zen
901020	-1.493716e-05	6.200035e-05	2.474100e-07	20150417_STAG1gfpch8_G2G1\MitoSys2\Calibration\mEGFPC1_G2\mEGFP_3_R1_P4_K1_Ch2-Ch1.zen
982940	-5.564362e-06	4.512477e-05	2.203000e-07	20150417_STAG1gfpch8_G2G1\MitoSys2\Calibration\mEGFPC1_G2\mEGFP_3_R1_P4_K1_Ch2-Ch1.zen
1064860	-2.232408e-05	6.356201e-05	1.980500e-07	20150417_STAG1gfpch8_G2G1\MitoSys2\Calibration\mEGFPC1_G2\mEGFP_3_R1_P4_K1_Ch2-Ch1.zen
1146780	-1.904879e-06	6.283267e-05	1.795000e-07	20150417_STAG1gfpch8_G2G1\MitoSys2\Calibration\mEGFPC1_G2\mEGFP_3_R1_P4_K1_Ch2-Ch1.zen
1228700	-5.381914e-06	5.605764e-05	1.638300e-07	20150417_STAG1gfpch8_G2G1\MitoSys2\Calibration\mEGFPC1_G2\mEGFP_3_R1_P4_K1_Ch2-Ch1.zen
1310620	-8.882694e-06	4.505086e-05	1.504400e-07	20150417_STAG1gfpch8_G2G1\MitoSys2\Calibration\mEGFPC1_G2\mEGFP_3_R1_P4_K1_Ch2-Ch1.zen
1392540	-5.185064e-06	6.133835e-05	1.388900e-07	20150417_STAG1gfpch8_G2G1\MitoSys2\Calibration\mEGFPC1_G2\mEGFP_3_R1_P4_K1_Ch2-Ch1.zen
1474460	-2.110915e-05	6.299029e-05	1.288200e-07	20150417_STAG1gfpch8_G2G1\MitoSys2\Calibration\mEGFPC1_G2\mEGFP_3_R1_P4_K1_Ch2-Ch1.zen
1556380	1.259609e-05	5.077255e-05	1.199900e-07	20150417_STAG1gfpch8_G2G1\MitoSys2\Calibration\mEGFPC1_G2\mEGFP_3_R1_P4_K1_Ch2-Ch1.zen
10	2.127730e-02	1.738851e-03	2.116800e-02	20150417_STAG1gfpch8_G2G1\MitoSys2\Calibration\mEGFPC1_G2\mEGFP_4_R1_P1_K1_Ch2-Ch1.zen
20	2.012804e-02	1.615427e-03	2.003600e-02	20150417_STAG1gfpch8_G2G1\MitoSys2\Calibration\mEGFPC1_G2\mEGFP_4_R1_P1_K1_Ch2-Ch1.zen
30	1.937346e-02	1.313677e-03	1.902100e-02	20150417_STAG1gfpch8_G2G1\MitoSys2\Calibration\mEGFPC1_G2\mEGFP_4_R1_P1_K1_Ch2-Ch1.zen
40	1.812985e-02	1.084513e-03	1.810400e-02	20150417_STAG1gfpch8_G2G1\MitoSys2\Calibration\mEGFPC1_G2\mEGFP_4_R1_P1_K1_Ch2-Ch1.zen
50	1.719560e-02	1.664459e-03	1.727400e-02	20150417_STAG1gfpch8_G2G1\MitoSys2\Calibration\mEGFPC1_G2\mEGFP_4_R1_P1_K1_Ch2-Ch1.zen
60	1.603076e-02	1.232221e-03	1.652000e-02	20150417_STAG1gfpch8_G2G1\MitoSys2\Calibration\mEGFPC1_G2\mEGFP_4_R1_P1_K1_Ch2-Ch1.zen
70	1.613660e-02	1.722108e-03	1.583100e-02	20150417_STAG1gfpch8_G2G1\MitoSys2\Calibration\mEGFPC1_G2\mEGFP_4_R1_P1_K1_Ch2-Ch1.zen
80	1.488069e-02	1.905135e-03	1.520000e-02	20150417_STAG1gfpch8_G2G1\MitoSys2\Calibration\mEGFPC1_G2\mEGFP_4_R1_P1_K1_Ch2-Ch1.zen
90	1.418852e-02	1.481423e-03	1.462000e-02	20150417_STAG1gfpch8_G2G1\MitoSys2\Calibration\mEGFPC1_G2\mEGFP_4_R1_P1_K1_Ch2-Ch1.zen
100	1.409883e-02	1.382065e-03	1.408600e-02	20150417_STAG1gfpch8_G2G1\MitoSys2\Calibration\mEGFPC1_G2\mEGFP_4_R1_P1_K1_Ch2-Ch1.zen
120	1.318010e-02	1.353027e-03	1.313400e-02	20150417_STAG1gfpch8_G2G1\MitoSys2\Calibration\mEGFPC1_G2\mEGFP_4_R1_P1_K1_Ch2-Ch1.zen
140	1.251207e-02	1.051756e-03	1.231200e-02	20150417_STAG1gfpch8_G2G1\MitoSys2\Calibration\mEGFPC1_G2\mEGFP_4_R1_P1_K1_Ch2-Ch1.zen
160	1.161787e-02	1.223763e-03	1.159500e-02	20150417_STAG1gfpch8_G2G1\MitoSys2\Calibration\mEGFPC1_G2\mEGFP_4_R1_P1_K1_Ch2-Ch1.zen
180	1.051034e-02	1.671816e-03	1.096400e-02	20150417_STAG1gfpch8_G2G1\MitoSys2\Calibration\mEGFPC1_G2\mEGFP_4_R1_P1_K1_Ch2-Ch1.zen
200	1.063188e-02	1.127849e-03	1.040300e-02	20150417_STAG1gfpch8_G2G1\MitoSys2\Calibration\mEGFPC1_G2\mEGFP_4_R1_P1_K1_Ch2-Ch1.zen
220	9.949187e-03	1.291060e-03	9.902300e-03	20150417_STAG1gfpch8_G2G1\MitoSys2\Calibration\mEGFPC1_G2\mEGFP_4_R1_P1_K1_Ch2-Ch1.zen
240	9.498970e-03	1.379393e-03	9.450800e-03	20150417_STAG1gfpch8_G2G1\MitoSys2\Calibration\mEGFPC1_G2\mEGFP_4_R1_P1_K1_Ch2-Ch1.zen
260	9.254410e-03	1.413299e-03	9.041600e-03	20150417_STAG1gfpch8_G2G1\MitoSys2\Calibration\mEGFPC1_G2\mEGFP_4_R1_P1_K1_Ch2-Ch1.zen
280	9.049125e-03	1.372174e-03	8.668700e-03	20150417_STAG1gfpch8_G2G1\MitoSys2\Calibration\mEGFPC1_G2\mEGFP_4_R1_P1_K1_Ch2-Ch1.zen
300	8.476405e-03	1.003538e-03	8.326900e-03	20150417_STAG1gfpch8_G2G1\MitoSys2\Calibration\mEGFPC1_G2\mEGFP_4_R1_P1_K1_Ch2-Ch1.zen
340	7.751481e-03	1.048323e-03	7.721500e-03	20150417_STAG1gfpch8_G2G1\MitoSys2\Calibration\mEGFPC1_G2\mEGFP_4_R1_P1_K1_Ch2-Ch1.zen
380	7.430776e-03	1.073647e-03	7.200400e-03	20150417_STAG1gfpch8_G2G1\MitoSys2\Calibration\mEGFPC1_G2\mEGFP_4_R1_P1_K1_Ch2-Ch1.zen
420	7.109810e-03	8.089853e-04	6.745800e-03	20150417_STAG1gfpch8_G2G1\MitoSys2\Calibration\mEGFPC1_G2\mEGFP_4_R1_P1_K1_Ch2-Ch1.zen
460	6.309668e-03	9.708717e-04	6.345000e-03	20150417_STAG1gfpch8_G2G1\MitoSys2\Calibration\mEGFPC1_G2\mEGFP_4_R1_P1_K1_Ch2-Ch1.zen
500	6.106623e-03	9.993538e-04	5.988300e-03	20150417_STAG1gfpch8_G2G1\MitoSys2\Calibration\mEGFPC1_G2\mEGFP_4_R1_P1_K1_Ch2-Ch1.zen
540	5.618601e-03	1.040213e-03	5.668500e-03	20150417_STAG1gfpch8_G2G1\MitoSys2\Calibration\mEGFPC1_G2\mEGFP_4_R1_P1_K1_Ch2-Ch1.zen
580	5.258060e-03	1.083357e-03	5.380000e-03	20150417_STAG1gfpch8_G2G1\MitoSys2\Calibration\mEGFPC1_G2\mEGFP_4_R1_P1_K1_Ch2-Ch1.zen
620	5.264295e-03	1.168473e-03	5.118100e-03	20150417_STAG1gfpch8_G2G1\MitoSys2\Calibration\mEGFPC1_G2\mEGFP_4_R1_P1_K1_Ch2-Ch1.zen
660	4.833144e-03	8.894274e-04	4.879400e-03	20150417_STAG1gfpch8_G2G1\MitoSys2\Calibration\mEGFPC1_G2\mEGFP_4_R1_P1_K1_Ch2-Ch1.zen
700	4.626031e-03	8.879313e-04	4.660700e-03	20150417_STAG1gfpch8_G2G1\MitoSys2\Calibration\mEGFPC1_G2\mEGFP_4_R1_P1_K1_Ch2-Ch1.zen
780	4.349401e-03	8.430438e-04	4.274400e-03	20150417_STAG1gfpch8_G2G1\MitoSys2\Calibration\mEGFPC1_G2\mEGFP_4_R1_P1_K1_Ch2-Ch1.zen
860	3.867720e-03	8.279142e-04	3.943900e-03	20150417_STAG1gfpch8_G2G1\MitoSys2\Calibration\mEGFPC1_G2\mEGFP_4_R1_P1_K1_Ch2-Ch1.zen
940	3.736868e-03	8.405058e-04	3.657900e-03	20150417_STAG1gfpch8_G2G1\MitoSys2\Calibration\mEGFPC1_G2\mEGFP_4_R1_P1_K1_Ch2-Ch1.zen
1020	3.304806e-03	1.060828e-03	3.408100e-03	20150417_STAG1gfpch8_G2G1\MitoSys2\Calibration\mEGFPC1_G2\mEGFP_4_R1_P1_K1_Ch2-Ch1.zen
1100	3.073236e-03	8.689240e-04	3.188200e-03	20150417_STAG1gfpch8_G2G1\MitoSys2\Calibration\mEGFPC1_G2\mEGFP_4_R1_P1_K1_Ch2-Ch1.zen
1180	2.760878e-03	8.674558e-04	2.993100e-03	20150417_STAG1gfpch8_G2G1\MitoSys2\Calibration\mEGFPC1_G2\mEGFP_4_R1_P1_K1_Ch2-Ch1.zen
1260	2.722863e-03	7.221422e-04	2.819100e-03	20150417_STAG1gfpch8_G2G1\MitoSys2\Calibration\mEGFPC1_G2\mEGFP_4_R1_P1_K1_Ch2-Ch1.zen
1340	2.718955e-03	7.401513e-04	2.662800e-03	20150417_STAG1gfpch8_G2G1\MitoSys2\Calibration\mEGFPC1_G2\mEGFP_4_R1_P1_K1_Ch2-Ch1.zen
1420	2.416732e-03	7.762417e-04	2.521800e-03	20150417_STAG1gfpch8_G2G1\MitoSys2\Calibration\mEGFPC1_G2\mEGFP_4_R1_P1_K1_Ch2-Ch1.zen
1500	2.428768e-03	6.346586e-04	2.394000e-03	20150417_STAG1gfpch8_G2G1\MitoSys2\Calibration\mEGFPC1_G2\mEGFP_4_R1_P1_K1_Ch2-Ch1.zen
1660	2.165838e-03	6.934592e-04	2.171200e-03	20150417_STAG1gfpch8_G2G1\MitoSys2\Calibration\mEGFPC1_G2\mEGFP_4_R1_P1_K1_Ch2-Ch1.zen
1820	2.111198e-03	7.027449e-04	1.983600e-03	20150417_STAG1gfpch8_G2G1\MitoSys2\Calibration\mEGFPC1_G2\mEGFP_4_R1_P1_K1_Ch2-Ch1.zen
1980	1.923042e-03	8.406300e-04	1.823700e-03	20150417_STAG1gfpch8_G2G1\MitoSys2\Calibration\mEGFPC1_G2\mEGFP_4_R1_P1_K1_Ch2-Ch1.zen
2140	1.743801e-03	6.103419e-04	1.685900e-03	20150417_STAG1gfpch8_G2G1\MitoSys2\Calibration\mEGFPC1_G2\mEGFP_4_R1_P1_K1_Ch2-Ch1.zen
2300	1.525528e-03	7.012501e-04	1.565900e-03	20150417_STAG1gfpch8_G2G1\MitoSys2\Calibration\mEGFPC1_G2\mEGFP_4_R1_P1_K1_Ch2-Ch1.zen
2460	1.311031e-03	7.303360e-04	1.460500e-03	20150417_STAG1gfpch8_G2G1\MitoSys2\Calibration\mEGFPC1_G2\mEGFP_4_R1_P1_K1_Ch2-Ch1.zen
2620	1.445260e-03	5.008353e-04	1.367300e-03	20150417_STAG1gfpch8_G2G1\MitoSys2\Calibration\mEGFPC1_G2\mEGFP_4_R1_P1_K1_Ch2-Ch1.zen
2780	1.406262e-03	6.786435e-04	1.284300e-03	20150417_STAG1gfpch8_G2G1\MitoSys2\Calibration\mEGFPC1_G2\mEGFP_4_R1_P1_K1_Ch2-Ch1.zen
2940	1.339531e-03	5.705309e-04	1.209900e-03	20150417_STAG1gfpch8_G2G1\MitoSys2\Calibration\mEGFPC1_G2\mEGFP_4_R1_P1_K1_Ch2-Ch1.zen
3100	1.293598e-03	6.128678e-04	1.143000e-03	20150417_STAG1gfpch8_G2G1\MitoSys2\Calibration\mEGFPC1_G2\mEGFP_4_R1_P1_K1_Ch2-Ch1.zen
3420	1.073739e-03	6.383584e-04	1.027300e-03	20150417_STAG1gfpch8_G2G1\MitoSys2\Calibration\mEGFPC1_G2\mEGFP_4_R1_P1_K1_Ch2-Ch1.zen
3740	9.994932e-04	7.718248e-04	9.309000e-04	20150417_STAG1gfpch8_G2G1\MitoSys2\Calibration\mEGFPC1_G2\mEGFP_4_R1_P1_K1_Ch2-Ch1.zen
4060	9.909086e-04	6.079825e-04	8.495000e-04	20150417_STAG1gfpch8_G2G1\MitoSys2\Calibration\mEGFPC1_G2\mEGFP_4_R1_P1_K1_Ch2-Ch1.zen
4380	6.591738e-04	7.196513e-04	7.799100e-04	20150417_STAG1gfpch8_G2G1\MitoSys2\Calibration\mEGFPC1_G2\mEGFP_4_R1_P1_K1_Ch2-Ch1.zen
4700	5.716151e-04	6.843963e-04	7.197800e-04	20150417_STAG1gfpch8_G2G1\MitoSys2\Calibration\mEGFPC1_G2\mEGFP_4_R1_P1_K1_Ch2-Ch1.zen
5020	4.170479e-04	7.203554e-04	6.673500e-04	20150417_STAG1gfpch8_G2G1\MitoSys2\Calibration\mEGFPC1_G2\mEGFP_4_R1_P1_K1_Ch2-Ch1.zen
5340	5.506650e-04	5.957816e-04	6.212700e-04	20150417_STAG1gfpch8_G2G1\MitoSys2\Calibration\mEGFPC1_G2\mEGFP_4_R1_P1_K1_Ch2-Ch1.zen
5660	5.167415e-04	6.533855e-04	5.804800e-04	20150417_STAG1gfpch8_G2G1\MitoSys2\Calibration\mEGFPC1_G2\mEGFP_4_R1_P1_K1_Ch2-Ch1.zen
5980	4.695145e-04	6.579268e-04	5.441500e-04	20150417_STAG1gfpch8_G2G1\MitoSys2\Calibration\mEGFPC1_G2\mEGFP_4_R1_P1_K1_Ch2-Ch1.zen
6300	4.574266e-04	6.181443e-04	5.116000e-04	20150417_STAG1gfpch8_G2G1\MitoSys2\Calibration\mEGFPC1_G2\mEGFP_4_R1_P1_K1_Ch2-Ch1.zen
6940	5.199918e-04	5.220524e-04	4.557800e-04	20150417_STAG1gfpch8_G2G1\MitoSys2\Calibration\mEGFPC1_G2\mEGFP_4_R1_P1_K1_Ch2-Ch1.zen
7580	4.306478e-04	5.722569e-04	4.097200e-04	20150417_STAG1gfpch8_G2G1\MitoSys2\Calibration\mEGFPC1_G2\mEGFP_4_R1_P1_K1_Ch2-Ch1.zen
8220	3.520822e-04	5.378477e-04	3.711500e-04	20150417_STAG1gfpch8_G2G1\MitoSys2\Calibration\mEGFPC1_G2\mEGFP_4_R1_P1_K1_Ch2-Ch1.zen
8860	2.676197e-04	5.054940e-04	3.384300e-04	20150417_STAG1gfpch8_G2G1\MitoSys2\Calibration\mEGFPC1_G2\mEGFP_4_R1_P1_K1_Ch2-Ch1.zen
9500	2.179915e-04	3.375373e-04	3.103700e-04	20150417_STAG1gfpch8_G2G1\MitoSys2\Calibration\mEGFPC1_G2\mEGFP_4_R1_P1_K1_Ch2-Ch1.zen
10140	4.856622e-04	5.524409e-04	2.860700e-04	20150417_STAG1gfpch8_G2G1\MitoSys2\Calibration\mEGFPC1_G2\mEGFP_4_R1_P1_K1_Ch2-Ch1.zen
10780	4.550667e-04	5.328185e-04	2.648600e-04	20150417_STAG1gfpch8_G2G1\MitoSys2\Calibration\mEGFPC1_G2\mEGFP_4_R1_P1_K1_Ch2-Ch1.zen
11420	2.758185e-04	4.902446e-04	2.462000e-04	20150417_STAG1gfpch8_G2G1\MitoSys2\Calibration\mEGFPC1_G2\mEGFP_4_R1_P1_K1_Ch2-Ch1.zen
12060	2.265905e-04	4.473375e-04	2.296700e-04	20150417_STAG1gfpch8_G2G1\MitoSys2\Calibration\mEGFPC1_G2\mEGFP_4_R1_P1_K1_Ch2-Ch1.zen
12700	2.323418e-04	4.410607e-04	2.149500e-04	20150417_STAG1gfpch8_G2G1\MitoSys2\Calibration\mEGFPC1_G2\mEGFP_4_R1_P1_K1_Ch2-Ch1.zen
13980	1.244176e-04	3.717231e-04	1.898900e-04	20150417_STAG1gfpch8_G2G1\MitoSys2\Calibration\mEGFPC1_G2\mEGFP_4_R1_P1_K1_Ch2-Ch1.zen
15260	1.603568e-04	5.265828e-04	1.694200e-04	20150417_STAG1gfpch8_G2G1\MitoSys2\Calibration\mEGFPC1_G2\mEGFP_4_R1_P1_K1_Ch2-Ch1.zen
16540	2.075332e-04	4.646144e-04	1.524300e-04	20150417_STAG1gfpch8_G2G1\MitoSys2\Calibration\mEGFPC1_G2\mEGFP_4_R1_P1_K1_Ch2-Ch1.zen
17820	2.586970e-04	4.055270e-04	1.381300e-04	20150417_STAG1gfpch8_G2G1\MitoSys2\Calibration\mEGFPC1_G2\mEGFP_4_R1_P1_K1_Ch2-Ch1.zen
19100	2.420406e-04	3.328494e-04	1.259600e-04	20150417_STAG1gfpch8_G2G1\MitoSys2\Calibration\mEGFPC1_G2\mEGFP_4_R1_P1_K1_Ch2-Ch1.zen
20380	1.471324e-04	3.691466e-04	1.155000e-04	20150417_STAG1gfpch8_G2G1\MitoSys2\Calibration\mEGFPC1_G2\mEGFP_4_R1_P1_K1_Ch2-Ch1.zen
21660	6.667938e-05	4.528961e-04	1.064200e-04	20150417_STAG1gfpch8_G2G1\MitoSys2\Calibration\mEGFPC1_G2\mEGFP_4_R1_P1_K1_Ch2-Ch1.zen
22940	1.585396e-04	4.329150e-04	9.848600e-05	20150417_STAG1gfpch8_G2G1\MitoSys2\Calibration\mEGFPC1_G2\mEGFP_4_R1_P1_K1_Ch2-Ch1.zen
24220	1.546436e-04	3.883592e-04	9.149800e-05	20150417_STAG1gfpch8_G2G1\MitoSys2\Calibration\mEGFPC1_G2\mEGFP_4_R1_P1_K1_Ch2-Ch1.zen
25500	2.132731e-04	3.852339e-04	8.530600e-05	20150417_STAG1gfpch8_G2G1\MitoSys2\Calibration\mEGFPC1_G2\mEGFP_4_R1_P1_K1_Ch2-Ch1.zen
28060	2.452119e-04	4.822019e-04	7.484500e-05	20150417_STAG1gfpch8_G2G1\MitoSys2\Calibration\mEGFPC1_G2\mEGFP_4_R1_P1_K1_Ch2-Ch1.zen
30620	1.991658e-04	4.574754e-04	6.637400e-05	20150417_STAG1gfpch8_G2G1\MitoSys2\Calibration\mEGFPC1_G2\mEGFP_4_R1_P1_K1_Ch2-Ch1.zen
33180	1.940642e-04	3.447093e-04	5.939800e-05	20150417_STAG1gfpch8_G2G1\MitoSys2\Calibration\mEGFPC1_G2\mEGFP_4_R1_P1_K1_Ch2-Ch1.zen
35740	9.419433e-05	4.050778e-04	5.357000e-05	20150417_STAG1gfpch8_G2G1\MitoSys2\Calibration\mEGFPC1_G2\mEGFP_4_R1_P1_K1_Ch2-Ch1.zen
38300	8.185596e-05	3.487164e-04	4.864200e-05	20150417_STAG1gfpch8_G2G1\MitoSys2\Calibration\mEGFPC1_G2\mEGFP_4_R1_P1_K1_Ch2-Ch1.zen
40860	1.809570e-04	3.242372e-04	4.443000e-05	20150417_STAG1gfpch8_G2G1\MitoSys2\Calibration\mEGFPC1_G2\mEGFP_4_R1_P1_K1_Ch2-Ch1.zen
43420	-6.996657e-06	3.058846e-04	4.079600e-05	20150417_STAG1gfpch8_G2G1\MitoSys2\Calibration\mEGFPC1_G2\mEGFP_4_R1_P1_K1_Ch2-Ch1.zen
45980	7.017409e-05	3.802377e-04	3.763300e-05	20150417_STAG1gfpch8_G2G1\MitoSys2\Calibration\mEGFPC1_G2\mEGFP_4_R1_P1_K1_Ch2-Ch1.zen
48540	8.280499e-05	5.049278e-04	3.486200e-05	20150417_STAG1gfpch8_G2G1\MitoSys2\Calibration\mEGFPC1_G2\mEGFP_4_R1_P1_K1_Ch2-Ch1.zen
51100	1.509265e-04	4.121436e-04	3.241600e-05	20150417_STAG1gfpch8_G2G1\MitoSys2\Calibration\mEGFPC1_G2\mEGFP_4_R1_P1_K1_Ch2-Ch1.zen
56220	1.184392e-04	2.417894e-04	2.830600e-05	20150417_STAG1gfpch8_G2G1\MitoSys2\Calibration\mEGFPC1_G2\mEGFP_4_R1_P1_K1_Ch2-Ch1.zen
61340	1.417751e-04	3.835982e-04	2.500000e-05	20150417_STAG1gfpch8_G2G1\MitoSys2\Calibration\mEGFPC1_G2\mEGFP_4_R1_P1_K1_Ch2-Ch1.zen
66460	-5.858991e-05	3.267340e-04	2.229300e-05	20150417_STAG1gfpch8_G2G1\MitoSys2\Calibration\mEGFPC1_G2\mEGFP_4_R1_P1_K1_Ch2-Ch1.zen
71580	-7.440390e-05	5.249181e-04	2.004300e-05	20150417_STAG1gfpch8_G2G1\MitoSys2\Calibration\mEGFPC1_G2\mEGFP_4_R1_P1_K1_Ch2-Ch1.zen
76700	3.144074e-05	3.427903e-04	1.814900e-05	20150417_STAG1gfpch8_G2G1\MitoSys2\Calibration\mEGFPC1_G2\mEGFP_4_R1_P1_K1_Ch2-Ch1.zen
81820	-1.088718e-04	3.732709e-04	1.653700e-05	20150417_STAG1gfpch8_G2G1\MitoSys2\Calibration\mEGFPC1_G2\mEGFP_4_R1_P1_K1_Ch2-Ch1.zen
86940	-1.136982e-04	2.047235e-04	1.515100e-05	20150417_STAG1gfpch8_G2G1\MitoSys2\Calibration\mEGFPC1_G2\mEGFP_4_R1_P1_K1_Ch2-Ch1.zen
92060	-7.298425e-05	3.377560e-04	1.394900e-05	20150417_STAG1gfpch8_G2G1\MitoSys2\Calibration\mEGFPC1_G2\mEGFP_4_R1_P1_K1_Ch2-Ch1.zen
97180	2.678016e-05	3.108938e-04	1.289800e-05	20150417_STAG1gfpch8_G2G1\MitoSys2\Calibration\mEGFPC1_G2\mEGFP_4_R1_P1_K1_Ch2-Ch1.zen
102300	-1.369278e-05	2.595153e-04	1.197400e-05	20150417_STAG1gfpch8_G2G1\MitoSys2\Calibration\mEGFPC1_G2\mEGFP_4_R1_P1_K1_Ch2-Ch1.zen
112540	-2.073150e-05	2.518247e-04	1.042600e-05	20150417_STAG1gfpch8_G2G1\MitoSys2\Calibration\mEGFPC1_G2\mEGFP_4_R1_P1_K1_Ch2-Ch1.zen
122780	6.025730e-05	2.533194e-04	9.185600e-06	20150417_STAG1gfpch8_G2G1\MitoSys2\Calibration\mEGFPC1_G2\mEGFP_4_R1_P1_K1_Ch2-Ch1.zen
133020	-4.328709e-05	2.997558e-04	8.173900e-06	20150417_STAG1gfpch8_G2G1\MitoSys2\Calibration\mEGFPC1_G2\mEGFP_4_R1_P1_K1_Ch2-Ch1.zen
143260	3.138235e-05	2.760082e-04	7.335800e-06	20150417_STAG1gfpch8_G2G1\MitoSys2\Calibration\mEGFPC1_G2\mEGFP_4_R1_P1_K1_Ch2-Ch1.zen
153500	-2.365361e-05	2.960286e-04	6.632100e-06	20150417_STAG1gfpch8_G2G1\MitoSys2\Calibration\mEGFPC1_G2\mEGFP_4_R1_P1_K1_Ch2-Ch1.zen
163740	-5.669080e-05	3.492364e-04	6.034500e-06	20150417_STAG1gfpch8_G2G1\MitoSys2\Calibration\mEGFPC1_G2\mEGFP_4_R1_P1_K1_Ch2-Ch1.zen
173980	-1.986154e-05	2.714270e-04	5.521800e-06	20150417_STAG1gfpch8_G2G1\MitoSys2\Calibration\mEGFPC1_G2\mEGFP_4_R1_P1_K1_Ch2-Ch1.zen
184220	3.130363e-05	2.882128e-04	5.078000e-06	20150417_STAG1gfpch8_G2G1\MitoSys2\Calibration\mEGFPC1_G2\mEGFP_4_R1_P1_K1_Ch2-Ch1.zen
194460	-3.724809e-05	2.954099e-04	4.690800e-06	20150417_STAG1gfpch8_G2G1\MitoSys2\Calibration\mEGFPC1_G2\mEGFP_4_R1_P1_K1_Ch2-Ch1.zen
204700	4.492196e-05	2.387328e-04	4.350500e-06	20150417_STAG1gfpch8_G2G1\MitoSys2\Calibration\mEGFPC1_G2\mEGFP_4_R1_P1_K1_Ch2-Ch1.zen
225180	5.192861e-05	1.471527e-04	3.782000e-06	20150417_STAG1gfpch8_G2G1\MitoSys2\Calibration\mEGFPC1_G2\mEGFP_4_R1_P1_K1_Ch2-Ch1.zen
245660	4.803414e-05	2.128199e-04	3.327700e-06	20150417_STAG1gfpch8_G2G1\MitoSys2\Calibration\mEGFPC1_G2\mEGFP_4_R1_P1_K1_Ch2-Ch1.zen
266140	4.573663e-05	2.440945e-04	2.957800e-06	20150417_STAG1gfpch8_G2G1\MitoSys2\Calibration\mEGFPC1_G2\mEGFP_4_R1_P1_K1_Ch2-Ch1.zen
286620	3.147308e-05	2.202481e-04	2.651900e-06	20150417_STAG1gfpch8_G2G1\MitoSys2\Calibration\mEGFPC1_G2\mEGFP_4_R1_P1_K1_Ch2-Ch1.zen
307100	-8.198493e-06	1.961946e-04	2.395500e-06	20150417_STAG1gfpch8_G2G1\MitoSys2\Calibration\mEGFPC1_G2\mEGFP_4_R1_P1_K1_Ch2-Ch1.zen
327580	8.673374e-06	2.095890e-04	2.177900e-06	20150417_STAG1gfpch8_G2G1\MitoSys2\Calibration\mEGFPC1_G2\mEGFP_4_R1_P1_K1_Ch2-Ch1.zen
348060	2.226888e-05	1.960109e-04	1.991600e-06	20150417_STAG1gfpch8_G2G1\MitoSys2\Calibration\mEGFPC1_G2\mEGFP_4_R1_P1_K1_Ch2-Ch1.zen
368540	-4.643370e-05	2.101213e-04	1.830400e-06	20150417_STAG1gfpch8_G2G1\MitoSys2\Calibration\mEGFPC1_G2\mEGFP_4_R1_P1_K1_Ch2-Ch1.zen
389020	-5.120524e-05	2.296407e-04	1.689900e-06	20150417_STAG1gfpch8_G2G1\MitoSys2\Calibration\mEGFPC1_G2\mEGFP_4_R1_P1_K1_Ch2-Ch1.zen
409500	2.958224e-05	2.081236e-04	1.566600e-06	20150417_STAG1gfpch8_G2G1\MitoSys2\Calibration\mEGFPC1_G2\mEGFP_4_R1_P1_K1_Ch2-Ch1.zen
450460	-4.600844e-05	1.907859e-04	1.360700e-06	20150417_STAG1gfpch8_G2G1\MitoSys2\Calibration\mEGFPC1_G2\mEGFP_4_R1_P1_K1_Ch2-Ch1.zen
491420	3.355989e-05	1.782365e-04	1.196400e-06	20150417_STAG1gfpch8_G2G1\MitoSys2\Calibration\mEGFPC1_G2\mEGFP_4_R1_P1_K1_Ch2-Ch1.zen
532380	-2.467001e-05	1.326052e-04	1.062800e-06	20150417_STAG1gfpch8_G2G1\MitoSys2\Calibration\mEGFPC1_G2\mEGFP_4_R1_P1_K1_Ch2-Ch1.zen
573340	-1.549813e-05	1.560834e-04	9.523800e-07	20150417_STAG1gfpch8_G2G1\MitoSys2\Calibration\mEGFPC1_G2\mEGFP_4_R1_P1_K1_Ch2-Ch1.zen
614300	-4.559066e-05	1.676251e-04	8.598900e-07	20150417_STAG1gfpch8_G2G1\MitoSys2\Calibration\mEGFPC1_G2\mEGFP_4_R1_P1_K1_Ch2-Ch1.zen
655260	-6.009389e-05	1.221459e-04	7.815000e-07	20150417_STAG1gfpch8_G2G1\MitoSys2\Calibration\mEGFPC1_G2\mEGFP_4_R1_P1_K1_Ch2-Ch1.zen
696220	-4.191459e-06	1.932268e-04	7.143700e-07	20150417_STAG1gfpch8_G2G1\MitoSys2\Calibration\mEGFPC1_G2\mEGFP_4_R1_P1_K1_Ch2-Ch1.zen
737180	-4.910086e-05	2.130243e-04	6.563600e-07	20150417_STAG1gfpch8_G2G1\MitoSys2\Calibration\mEGFPC1_G2\mEGFP_4_R1_P1_K1_Ch2-Ch1.zen
778140	-3.261268e-05	2.001288e-04	6.058100e-07	20150417_STAG1gfpch8_G2G1\MitoSys2\Calibration\mEGFPC1_G2\mEGFP_4_R1_P1_K1_Ch2-Ch1.zen
819100	7.297147e-06	1.429760e-04	5.614600e-07	20150417_STAG1gfpch8_G2G1\MitoSys2\Calibration\mEGFPC1_G2\mEGFP_4_R1_P1_K1_Ch2-Ch1.zen
901020	2.805479e-05	1.756171e-04	4.874600e-07	20150417_STAG1gfpch8_G2G1\MitoSys2\Calibration\mEGFPC1_G2\mEGFP_4_R1_P1_K1_Ch2-Ch1.zen
982940	1.023889e-05	1.155876e-04	4.284500e-07	20150417_STAG1gfpch8_G2G1\MitoSys2\Calibration\mEGFPC1_G2\mEGFP_4_R1_P1_K1_Ch2-Ch1.zen
1064860	-2.302667e-05	1.578800e-04	3.804800e-07	20150417_STAG1gfpch8_G2G1\MitoSys2\Calibration\mEGFPC1_G2\mEGFP_4_R1_P1_K1_Ch2-Ch1.zen
1146780	-2.565587e-05	9.903766e-05	3.408600e-07	20150417_STAG1gfpch8_G2G1\MitoSys2\Calibration\mEGFPC1_G2\mEGFP_4_R1_P1_K1_Ch2-Ch1.zen
1228700	-1.996488e-05	1.473811e-04	3.076900e-07	20150417_STAG1gfpch8_G2G1\MitoSys2\Calibration\mEGFPC1_G2\mEGFP_4_R1_P1_K1_Ch2-Ch1.zen
1310620	-8.188476e-05	1.484839e-04	2.795800e-07	20150417_STAG1gfpch8_G2G1\MitoSys2\Calibration\mEGFPC1_G2\mEGFP_4_R1_P1_K1_Ch2-Ch1.zen
1392540	-4.882638e-05	9.797058e-05	2.555200e-07	20150417_STAG1gfpch8_G2G1\MitoSys2\Calibration\mEGFPC1_G2\mEGFP_4_R1_P1_K1_Ch2-Ch1.zen
1474460	-3.104272e-05	1.751272e-04	2.347300e-07	20150417_STAG1gfpch8_G2G1\MitoSys2\Calibration\mEGFPC1_G2\mEGFP_4_R1_P1_K1_Ch2-Ch1.zen
1556380	4.533077e-05	1.348253e-04	2.166200e-07	20150417_STAG1gfpch8_G2G1\MitoSys2\Calibration\mEGFPC1_G2\mEGFP_4_R1_P1_K1_Ch2-Ch1.zen
10	2.164856e-02	2.398197e-03	2.208000e-02	20150417_STAG1gfpch8_G2G1\MitoSys2\Calibration\mEGFPC1_G2\mEGFP_4_R1_P2_K1_Ch2-Ch1.zen
20	2.184267e-02	2.875908e-03	2.109700e-02	20150417_STAG1gfpch8_G2G1\MitoSys2\Calibration\mEGFPC1_G2\mEGFP_4_R1_P2_K1_Ch2-Ch1.zen
30	2.015954e-02	2.064300e-03	2.018000e-02	20150417_STAG1gfpch8_G2G1\MitoSys2\Calibration\mEGFPC1_G2\mEGFP_4_R1_P2_K1_Ch2-Ch1.zen
40	1.887133e-02	2.002438e-03	1.933100e-02	20150417_STAG1gfpch8_G2G1\MitoSys2\Calibration\mEGFPC1_G2\mEGFP_4_R1_P2_K1_Ch2-Ch1.zen
50	1.865569e-02	2.178023e-03	1.854600e-02	20150417_STAG1gfpch8_G2G1\MitoSys2\Calibration\mEGFPC1_G2\mEGFP_4_R1_P2_K1_Ch2-Ch1.zen
60	1.812358e-02	2.140616e-03	1.782000e-02	20150417_STAG1gfpch8_G2G1\MitoSys2\Calibration\mEGFPC1_G2\mEGFP_4_R1_P2_K1_Ch2-Ch1.zen
70	1.714641e-02	1.991209e-03	1.714900e-02	20150417_STAG1gfpch8_G2G1\MitoSys2\Calibration\mEGFPC1_G2\mEGFP_4_R1_P2_K1_Ch2-Ch1.zen
80	1.598260e-02	2.494172e-03	1.652700e-02	20150417_STAG1gfpch8_G2G1\MitoSys2\Calibration\mEGFPC1_G2\mEGFP_4_R1_P2_K1_Ch2-Ch1.zen
90	1.590313e-02	1.723949e-03	1.595000e-02	20150417_STAG1gfpch8_G2G1\MitoSys2\Calibration\mEGFPC1_G2\mEGFP_4_R1_P2_K1_Ch2-Ch1.zen
100	1.566307e-02	1.403235e-03	1.541400e-02	20150417_STAG1gfpch8_G2G1\MitoSys2\Calibration\mEGFPC1_G2\mEGFP_4_R1_P2_K1_Ch2-Ch1.zen
120	1.428462e-02	1.406195e-03	1.444900e-02	20150417_STAG1gfpch8_G2G1\MitoSys2\Calibration\mEGFPC1_G2\mEGFP_4_R1_P2_K1_Ch2-Ch1.zen
140	1.349966e-02	1.673649e-03	1.360700e-02	20150417_STAG1gfpch8_G2G1\MitoSys2\Calibration\mEGFPC1_G2\mEGFP_4_R1_P2_K1_Ch2-Ch1.zen
160	1.333201e-02	2.205393e-03	1.286700e-02	20150417_STAG1gfpch8_G2G1\MitoSys2\Calibration\mEGFPC1_G2\mEGFP_4_R1_P2_K1_Ch2-Ch1.zen
180	1.232054e-02	1.929808e-03	1.221100e-02	20150417_STAG1gfpch8_G2G1\MitoSys2\Calibration\mEGFPC1_G2\mEGFP_4_R1_P2_K1_Ch2-Ch1.zen
200	1.185436e-02	2.003193e-03	1.162600e-02	20150417_STAG1gfpch8_G2G1\MitoSys2\Calibration\mEGFPC1_G2\mEGFP_4_R1_P2_K1_Ch2-Ch1.zen
220	1.103794e-02	1.946728e-03	1.110100e-02	20150417_STAG1gfpch8_G2G1\MitoSys2\Calibration\mEGFPC1_G2\mEGFP_4_R1_P2_K1_Ch2-Ch1.zen
240	1.048096e-02	1.387065e-03	1.062700e-02	20150417_STAG1gfpch8_G2G1\MitoSys2\Calibration\mEGFPC1_G2\mEGFP_4_R1_P2_K1_Ch2-Ch1.zen
260	1.020865e-02	1.586187e-03	1.019600e-02	20150417_STAG1gfpch8_G2G1\MitoSys2\Calibration\mEGFPC1_G2\mEGFP_4_R1_P2_K1_Ch2-Ch1.zen
280	9.991065e-03	1.805257e-03	9.803400e-03	20150417_STAG1gfpch8_G2G1\MitoSys2\Calibration\mEGFPC1_G2\mEGFP_4_R1_P2_K1_Ch2-Ch1.zen
300	9.247919e-03	1.629210e-03	9.443000e-03	20150417_STAG1gfpch8_G2G1\MitoSys2\Calibration\mEGFPC1_G2\mEGFP_4_R1_P2_K1_Ch2-Ch1.zen
340	8.612429e-03	1.687501e-03	8.804000e-03	20150417_STAG1gfpch8_G2G1\MitoSys2\Calibration\mEGFPC1_G2\mEGFP_4_R1_P2_K1_Ch2-Ch1.zen
380	8.372385e-03	1.436757e-03	8.254000e-03	20150417_STAG1gfpch8_G2G1\MitoSys2\Calibration\mEGFPC1_G2\mEGFP_4_R1_P2_K1_Ch2-Ch1.zen
420	7.634874e-03	1.229562e-03	7.774400e-03	20150417_STAG1gfpch8_G2G1\MitoSys2\Calibration\mEGFPC1_G2\mEGFP_4_R1_P2_K1_Ch2-Ch1.zen
460	7.601349e-03	1.454538e-03	7.351800e-03	20150417_STAG1gfpch8_G2G1\MitoSys2\Calibration\mEGFPC1_G2\mEGFP_4_R1_P2_K1_Ch2-Ch1.zen
500	6.548526e-03	1.534990e-03	6.976000e-03	20150417_STAG1gfpch8_G2G1\MitoSys2\Calibration\mEGFPC1_G2\mEGFP_4_R1_P2_K1_Ch2-Ch1.zen
540	6.637308e-03	1.142352e-03	6.639500e-03	20150417_STAG1gfpch8_G2G1\MitoSys2\Calibration\mEGFPC1_G2\mEGFP_4_R1_P2_K1_Ch2-Ch1.zen
580	6.573467e-03	1.268388e-03	6.336000e-03	20150417_STAG1gfpch8_G2G1\MitoSys2\Calibration\mEGFPC1_G2\mEGFP_4_R1_P2_K1_Ch2-Ch1.zen
620	6.399750e-03	1.210783e-03	6.060700e-03	20150417_STAG1gfpch8_G2G1\MitoSys2\Calibration\mEGFPC1_G2\mEGFP_4_R1_P2_K1_Ch2-Ch1.zen
660	5.628447e-03	1.164471e-03	5.809800e-03	20150417_STAG1gfpch8_G2G1\MitoSys2\Calibration\mEGFPC1_G2\mEGFP_4_R1_P2_K1_Ch2-Ch1.zen
700	5.455632e-03	1.084358e-03	5.580200e-03	20150417_STAG1gfpch8_G2G1\MitoSys2\Calibration\mEGFPC1_G2\mEGFP_4_R1_P2_K1_Ch2-Ch1.zen
780	5.091384e-03	1.101584e-03	5.174300e-03	20150417_STAG1gfpch8_G2G1\MitoSys2\Calibration\mEGFPC1_G2\mEGFP_4_R1_P2_K1_Ch2-Ch1.zen
860	4.658347e-03	1.205621e-03	4.826700e-03	20150417_STAG1gfpch8_G2G1\MitoSys2\Calibration\mEGFPC1_G2\mEGFP_4_R1_P2_K1_Ch2-Ch1.zen
940	4.392249e-03	1.236603e-03	4.525500e-03	20150417_STAG1gfpch8_G2G1\MitoSys2\Calibration\mEGFPC1_G2\mEGFP_4_R1_P2_K1_Ch2-Ch1.zen
1020	4.203807e-03	9.792225e-04	4.261800e-03	20150417_STAG1gfpch8_G2G1\MitoSys2\Calibration\mEGFPC1_G2\mEGFP_4_R1_P2_K1_Ch2-Ch1.zen
1100	3.642013e-03	1.090088e-03	4.029000e-03	20150417_STAG1gfpch8_G2G1\MitoSys2\Calibration\mEGFPC1_G2\mEGFP_4_R1_P2_K1_Ch2-Ch1.zen
1180	3.525422e-03	1.106099e-03	3.821800e-03	20150417_STAG1gfpch8_G2G1\MitoSys2\Calibration\mEGFPC1_G2\mEGFP_4_R1_P2_K1_Ch2-Ch1.zen
1260	3.628482e-03	8.930532e-04	3.636200e-03	20150417_STAG1gfpch8_G2G1\MitoSys2\Calibration\mEGFPC1_G2\mEGFP_4_R1_P2_K1_Ch2-Ch1.zen
1340	3.584342e-03	1.306481e-03	3.468800e-03	20150417_STAG1gfpch8_G2G1\MitoSys2\Calibration\mEGFPC1_G2\mEGFP_4_R1_P2_K1_Ch2-Ch1.zen
1420	3.448270e-03	9.104047e-04	3.317100e-03	20150417_STAG1gfpch8_G2G1\MitoSys2\Calibration\mEGFPC1_G2\mEGFP_4_R1_P2_K1_Ch2-Ch1.zen
1500	3.333745e-03	1.064424e-03	3.178900e-03	20150417_STAG1gfpch8_G2G1\MitoSys2\Calibration\mEGFPC1_G2\mEGFP_4_R1_P2_K1_Ch2-Ch1.zen
1660	3.091857e-03	1.010398e-03	2.936200e-03	20150417_STAG1gfpch8_G2G1\MitoSys2\Calibration\mEGFPC1_G2\mEGFP_4_R1_P2_K1_Ch2-Ch1.zen
1820	2.823612e-03	7.268937e-04	2.729800e-03	20150417_STAG1gfpch8_G2G1\MitoSys2\Calibration\mEGFPC1_G2\mEGFP_4_R1_P2_K1_Ch2-Ch1.zen
1980	2.699718e-03	8.658374e-04	2.551800e-03	20150417_STAG1gfpch8_G2G1\MitoSys2\Calibration\mEGFPC1_G2\mEGFP_4_R1_P2_K1_Ch2-Ch1.zen
2140	2.583308e-03	8.898841e-04	2.396500e-03	20150417_STAG1gfpch8_G2G1\MitoSys2\Calibration\mEGFPC1_G2\mEGFP_4_R1_P2_K1_Ch2-Ch1.zen
2300	2.506332e-03	8.225281e-04	2.259800e-03	20150417_STAG1gfpch8_G2G1\MitoSys2\Calibration\mEGFPC1_G2\mEGFP_4_R1_P2_K1_Ch2-Ch1.zen
2460	2.388022e-03	9.612492e-04	2.138300e-03	20150417_STAG1gfpch8_G2G1\MitoSys2\Calibration\mEGFPC1_G2\mEGFP_4_R1_P2_K1_Ch2-Ch1.zen
2620	2.136898e-03	9.615706e-04	2.029600e-03	20150417_STAG1gfpch8_G2G1\MitoSys2\Calibration\mEGFPC1_G2\mEGFP_4_R1_P2_K1_Ch2-Ch1.zen
2780	1.953632e-03	9.018259e-04	1.931600e-03	20150417_STAG1gfpch8_G2G1\MitoSys2\Calibration\mEGFPC1_G2\mEGFP_4_R1_P2_K1_Ch2-Ch1.zen
2940	1.717233e-03	9.998778e-04	1.842800e-03	20150417_STAG1gfpch8_G2G1\MitoSys2\Calibration\mEGFPC1_G2\mEGFP_4_R1_P2_K1_Ch2-Ch1.zen
3100	1.737309e-03	6.893475e-04	1.761900e-03	20150417_STAG1gfpch8_G2G1\MitoSys2\Calibration\mEGFPC1_G2\mEGFP_4_R1_P2_K1_Ch2-Ch1.zen
3420	1.555098e-03	6.349391e-04	1.619800e-03	20150417_STAG1gfpch8_G2G1\MitoSys2\Calibration\mEGFPC1_G2\mEGFP_4_R1_P2_K1_Ch2-Ch1.zen
3740	1.500255e-03	6.963610e-04	1.498900e-03	20150417_STAG1gfpch8_G2G1\MitoSys2\Calibration\mEGFPC1_G2\mEGFP_4_R1_P2_K1_Ch2-Ch1.zen
4060	1.583142e-03	6.152633e-04	1.394500e-03	20150417_STAG1gfpch8_G2G1\MitoSys2\Calibration\mEGFPC1_G2\mEGFP_4_R1_P2_K1_Ch2-Ch1.zen
[truncated: 44,149 more rows]
