# Supplementary material for: Absolute quantification of cohesin, CTCF and their regulators in human cells
Source: eLife. 2019 Jun 17;8:e46269. doi: 10.7554/eLife.46269 (PMC6606026; doi:10.7554/eLife.46269)
Supplement: Figure 2—source data 1. [file elife-46269-fig2-data1.zip › Figure 2 - source data 1/20150417_STAG1gfpch8_G2G1/2c_opt_time_col_ic_Ch1.txt]

time_s	Ch1_kHz	path
0	3.235328e+02	20150417_STAG1gfpch8_G2G1\MitoSys2\Calibration\mEGFPC1_G2\mEGFP_0_R1_P3_K1_Ch2-Ch1.zen
6.000010e-02	3.260161e+02	20150417_STAG1gfpch8_G2G1\MitoSys2\Calibration\mEGFPC1_G2\mEGFP_0_R1_P3_K1_Ch2-Ch1.zen
1.200000e-01	3.212994e+02	20150417_STAG1gfpch8_G2G1\MitoSys2\Calibration\mEGFPC1_G2\mEGFP_0_R1_P3_K1_Ch2-Ch1.zen
1.800000e-01	3.143495e+02	20150417_STAG1gfpch8_G2G1\MitoSys2\Calibration\mEGFPC1_G2\mEGFP_0_R1_P3_K1_Ch2-Ch1.zen
2.400000e-01	3.301827e+02	20150417_STAG1gfpch8_G2G1\MitoSys2\Calibration\mEGFPC1_G2\mEGFP_0_R1_P3_K1_Ch2-Ch1.zen
3.000000e-01	3.282994e+02	20150417_STAG1gfpch8_G2G1\MitoSys2\Calibration\mEGFPC1_G2\mEGFP_0_R1_P3_K1_Ch2-Ch1.zen
3.600000e-01	3.320494e+02	20150417_STAG1gfpch8_G2G1\MitoSys2\Calibration\mEGFPC1_G2\mEGFP_0_R1_P3_K1_Ch2-Ch1.zen
4.200000e-01	3.286827e+02	20150417_STAG1gfpch8_G2G1\MitoSys2\Calibration\mEGFPC1_G2\mEGFP_0_R1_P3_K1_Ch2-Ch1.zen
4.800000e-01	3.192161e+02	20150417_STAG1gfpch8_G2G1\MitoSys2\Calibration\mEGFPC1_G2\mEGFP_0_R1_P3_K1_Ch2-Ch1.zen
5.400000e-01	3.220161e+02	20150417_STAG1gfpch8_G2G1\MitoSys2\Calibration\mEGFPC1_G2\mEGFP_0_R1_P3_K1_Ch2-Ch1.zen
6.000000e-01	3.194328e+02	20150417_STAG1gfpch8_G2G1\MitoSys2\Calibration\mEGFPC1_G2\mEGFP_0_R1_P3_K1_Ch2-Ch1.zen
6.600000e-01	3.259828e+02	20150417_STAG1gfpch8_G2G1\MitoSys2\Calibration\mEGFPC1_G2\mEGFP_0_R1_P3_K1_Ch2-Ch1.zen
7.200000e-01	3.357661e+02	20150417_STAG1gfpch8_G2G1\MitoSys2\Calibration\mEGFPC1_G2\mEGFP_0_R1_P3_K1_Ch2-Ch1.zen
7.800000e-01	3.362327e+02	20150417_STAG1gfpch8_G2G1\MitoSys2\Calibration\mEGFPC1_G2\mEGFP_0_R1_P3_K1_Ch2-Ch1.zen
8.400000e-01	3.221494e+02	20150417_STAG1gfpch8_G2G1\MitoSys2\Calibration\mEGFPC1_G2\mEGFP_0_R1_P3_K1_Ch2-Ch1.zen
9.000000e-01	3.259494e+02	20150417_STAG1gfpch8_G2G1\MitoSys2\Calibration\mEGFPC1_G2\mEGFP_0_R1_P3_K1_Ch2-Ch1.zen
9.600000e-01	3.227994e+02	20150417_STAG1gfpch8_G2G1\MitoSys2\Calibration\mEGFPC1_G2\mEGFP_0_R1_P3_K1_Ch2-Ch1.zen
1.020000e+00	3.221161e+02	20150417_STAG1gfpch8_G2G1\MitoSys2\Calibration\mEGFPC1_G2\mEGFP_0_R1_P3_K1_Ch2-Ch1.zen
1.080000e+00	3.291827e+02	20150417_STAG1gfpch8_G2G1\MitoSys2\Calibration\mEGFPC1_G2\mEGFP_0_R1_P3_K1_Ch2-Ch1.zen
1.140000e+00	3.296327e+02	20150417_STAG1gfpch8_G2G1\MitoSys2\Calibration\mEGFPC1_G2\mEGFP_0_R1_P3_K1_Ch2-Ch1.zen
1.200000e+00	3.239494e+02	20150417_STAG1gfpch8_G2G1\MitoSys2\Calibration\mEGFPC1_G2\mEGFP_0_R1_P3_K1_Ch2-Ch1.zen
1.260000e+00	3.352161e+02	20150417_STAG1gfpch8_G2G1\MitoSys2\Calibration\mEGFPC1_G2\mEGFP_0_R1_P3_K1_Ch2-Ch1.zen
1.320000e+00	3.255994e+02	20150417_STAG1gfpch8_G2G1\MitoSys2\Calibration\mEGFPC1_G2\mEGFP_0_R1_P3_K1_Ch2-Ch1.zen
1.380000e+00	3.227661e+02	20150417_STAG1gfpch8_G2G1\MitoSys2\Calibration\mEGFPC1_G2\mEGFP_0_R1_P3_K1_Ch2-Ch1.zen
1.440000e+00	3.484494e+02	20150417_STAG1gfpch8_G2G1\MitoSys2\Calibration\mEGFPC1_G2\mEGFP_0_R1_P3_K1_Ch2-Ch1.zen
1.500000e+00	3.261161e+02	20150417_STAG1gfpch8_G2G1\MitoSys2\Calibration\mEGFPC1_G2\mEGFP_0_R1_P3_K1_Ch2-Ch1.zen
1.560000e+00	3.316494e+02	20150417_STAG1gfpch8_G2G1\MitoSys2\Calibration\mEGFPC1_G2\mEGFP_0_R1_P3_K1_Ch2-Ch1.zen
1.620000e+00	3.383994e+02	20150417_STAG1gfpch8_G2G1\MitoSys2\Calibration\mEGFPC1_G2\mEGFP_0_R1_P3_K1_Ch2-Ch1.zen
1.680000e+00	3.443161e+02	20150417_STAG1gfpch8_G2G1\MitoSys2\Calibration\mEGFPC1_G2\mEGFP_0_R1_P3_K1_Ch2-Ch1.zen
1.740000e+00	3.328161e+02	20150417_STAG1gfpch8_G2G1\MitoSys2\Calibration\mEGFPC1_G2\mEGFP_0_R1_P3_K1_Ch2-Ch1.zen
1.800000e+00	3.379827e+02	20150417_STAG1gfpch8_G2G1\MitoSys2\Calibration\mEGFPC1_G2\mEGFP_0_R1_P3_K1_Ch2-Ch1.zen
1.860000e+00	3.331327e+02	20150417_STAG1gfpch8_G2G1\MitoSys2\Calibration\mEGFPC1_G2\mEGFP_0_R1_P3_K1_Ch2-Ch1.zen
1.920000e+00	3.330494e+02	20150417_STAG1gfpch8_G2G1\MitoSys2\Calibration\mEGFPC1_G2\mEGFP_0_R1_P3_K1_Ch2-Ch1.zen
1.980000e+00	3.260661e+02	20150417_STAG1gfpch8_G2G1\MitoSys2\Calibration\mEGFPC1_G2\mEGFP_0_R1_P3_K1_Ch2-Ch1.zen
2.040000e+00	3.257994e+02	20150417_STAG1gfpch8_G2G1\MitoSys2\Calibration\mEGFPC1_G2\mEGFP_0_R1_P3_K1_Ch2-Ch1.zen
2.100000e+00	3.279494e+02	20150417_STAG1gfpch8_G2G1\MitoSys2\Calibration\mEGFPC1_G2\mEGFP_0_R1_P3_K1_Ch2-Ch1.zen
2.160000e+00	3.296661e+02	20150417_STAG1gfpch8_G2G1\MitoSys2\Calibration\mEGFPC1_G2\mEGFP_0_R1_P3_K1_Ch2-Ch1.zen
2.220000e+00	3.211161e+02	20150417_STAG1gfpch8_G2G1\MitoSys2\Calibration\mEGFPC1_G2\mEGFP_0_R1_P3_K1_Ch2-Ch1.zen
2.280000e+00	3.265828e+02	20150417_STAG1gfpch8_G2G1\MitoSys2\Calibration\mEGFPC1_G2\mEGFP_0_R1_P3_K1_Ch2-Ch1.zen
2.340000e+00	3.270494e+02	20150417_STAG1gfpch8_G2G1\MitoSys2\Calibration\mEGFPC1_G2\mEGFP_0_R1_P3_K1_Ch2-Ch1.zen
2.400000e+00	3.244161e+02	20150417_STAG1gfpch8_G2G1\MitoSys2\Calibration\mEGFPC1_G2\mEGFP_0_R1_P3_K1_Ch2-Ch1.zen
2.460000e+00	3.269327e+02	20150417_STAG1gfpch8_G2G1\MitoSys2\Calibration\mEGFPC1_G2\mEGFP_0_R1_P3_K1_Ch2-Ch1.zen
2.520000e+00	3.291661e+02	20150417_STAG1gfpch8_G2G1\MitoSys2\Calibration\mEGFPC1_G2\mEGFP_0_R1_P3_K1_Ch2-Ch1.zen
2.580000e+00	3.290828e+02	20150417_STAG1gfpch8_G2G1\MitoSys2\Calibration\mEGFPC1_G2\mEGFP_0_R1_P3_K1_Ch2-Ch1.zen
2.640000e+00	3.251661e+02	20150417_STAG1gfpch8_G2G1\MitoSys2\Calibration\mEGFPC1_G2\mEGFP_0_R1_P3_K1_Ch2-Ch1.zen
2.700000e+00	3.279327e+02	20150417_STAG1gfpch8_G2G1\MitoSys2\Calibration\mEGFPC1_G2\mEGFP_0_R1_P3_K1_Ch2-Ch1.zen
2.760000e+00	3.250161e+02	20150417_STAG1gfpch8_G2G1\MitoSys2\Calibration\mEGFPC1_G2\mEGFP_0_R1_P3_K1_Ch2-Ch1.zen
2.820000e+00	3.338327e+02	20150417_STAG1gfpch8_G2G1\MitoSys2\Calibration\mEGFPC1_G2\mEGFP_0_R1_P3_K1_Ch2-Ch1.zen
2.880010e+00	3.172328e+02	20150417_STAG1gfpch8_G2G1\MitoSys2\Calibration\mEGFPC1_G2\mEGFP_0_R1_P3_K1_Ch2-Ch1.zen
2.940010e+00	3.190328e+02	20150417_STAG1gfpch8_G2G1\MitoSys2\Calibration\mEGFPC1_G2\mEGFP_0_R1_P3_K1_Ch2-Ch1.zen
3.000010e+00	3.176994e+02	20150417_STAG1gfpch8_G2G1\MitoSys2\Calibration\mEGFPC1_G2\mEGFP_0_R1_P3_K1_Ch2-Ch1.zen
3.060010e+00	3.318661e+02	20150417_STAG1gfpch8_G2G1\MitoSys2\Calibration\mEGFPC1_G2\mEGFP_0_R1_P3_K1_Ch2-Ch1.zen
3.120010e+00	3.282161e+02	20150417_STAG1gfpch8_G2G1\MitoSys2\Calibration\mEGFPC1_G2\mEGFP_0_R1_P3_K1_Ch2-Ch1.zen
3.180010e+00	3.340827e+02	20150417_STAG1gfpch8_G2G1\MitoSys2\Calibration\mEGFPC1_G2\mEGFP_0_R1_P3_K1_Ch2-Ch1.zen
3.240010e+00	3.358161e+02	20150417_STAG1gfpch8_G2G1\MitoSys2\Calibration\mEGFPC1_G2\mEGFP_0_R1_P3_K1_Ch2-Ch1.zen
3.300010e+00	3.227494e+02	20150417_STAG1gfpch8_G2G1\MitoSys2\Calibration\mEGFPC1_G2\mEGFP_0_R1_P3_K1_Ch2-Ch1.zen
3.360010e+00	3.161161e+02	20150417_STAG1gfpch8_G2G1\MitoSys2\Calibration\mEGFPC1_G2\mEGFP_0_R1_P3_K1_Ch2-Ch1.zen
3.420010e+00	3.330494e+02	20150417_STAG1gfpch8_G2G1\MitoSys2\Calibration\mEGFPC1_G2\mEGFP_0_R1_P3_K1_Ch2-Ch1.zen
3.480010e+00	3.172661e+02	20150417_STAG1gfpch8_G2G1\MitoSys2\Calibration\mEGFPC1_G2\mEGFP_0_R1_P3_K1_Ch2-Ch1.zen
3.540010e+00	3.160161e+02	20150417_STAG1gfpch8_G2G1\MitoSys2\Calibration\mEGFPC1_G2\mEGFP_0_R1_P3_K1_Ch2-Ch1.zen
3.600010e+00	3.137161e+02	20150417_STAG1gfpch8_G2G1\MitoSys2\Calibration\mEGFPC1_G2\mEGFP_0_R1_P3_K1_Ch2-Ch1.zen
3.660010e+00	3.209661e+02	20150417_STAG1gfpch8_G2G1\MitoSys2\Calibration\mEGFPC1_G2\mEGFP_0_R1_P3_K1_Ch2-Ch1.zen
3.720010e+00	3.274828e+02	20150417_STAG1gfpch8_G2G1\MitoSys2\Calibration\mEGFPC1_G2\mEGFP_0_R1_P3_K1_Ch2-Ch1.zen
3.780010e+00	3.332494e+02	20150417_STAG1gfpch8_G2G1\MitoSys2\Calibration\mEGFPC1_G2\mEGFP_0_R1_P3_K1_Ch2-Ch1.zen
3.840010e+00	3.301161e+02	20150417_STAG1gfpch8_G2G1\MitoSys2\Calibration\mEGFPC1_G2\mEGFP_0_R1_P3_K1_Ch2-Ch1.zen
3.900010e+00	3.350328e+02	20150417_STAG1gfpch8_G2G1\MitoSys2\Calibration\mEGFPC1_G2\mEGFP_0_R1_P3_K1_Ch2-Ch1.zen
3.960010e+00	3.388661e+02	20150417_STAG1gfpch8_G2G1\MitoSys2\Calibration\mEGFPC1_G2\mEGFP_0_R1_P3_K1_Ch2-Ch1.zen
4.020010e+00	3.323327e+02	20150417_STAG1gfpch8_G2G1\MitoSys2\Calibration\mEGFPC1_G2\mEGFP_0_R1_P3_K1_Ch2-Ch1.zen
4.080010e+00	3.343661e+02	20150417_STAG1gfpch8_G2G1\MitoSys2\Calibration\mEGFPC1_G2\mEGFP_0_R1_P3_K1_Ch2-Ch1.zen
4.140010e+00	3.275161e+02	20150417_STAG1gfpch8_G2G1\MitoSys2\Calibration\mEGFPC1_G2\mEGFP_0_R1_P3_K1_Ch2-Ch1.zen
4.200010e+00	3.336827e+02	20150417_STAG1gfpch8_G2G1\MitoSys2\Calibration\mEGFPC1_G2\mEGFP_0_R1_P3_K1_Ch2-Ch1.zen
4.260010e+00	3.385494e+02	20150417_STAG1gfpch8_G2G1\MitoSys2\Calibration\mEGFPC1_G2\mEGFP_0_R1_P3_K1_Ch2-Ch1.zen
4.320010e+00	3.280161e+02	20150417_STAG1gfpch8_G2G1\MitoSys2\Calibration\mEGFPC1_G2\mEGFP_0_R1_P3_K1_Ch2-Ch1.zen
4.380010e+00	3.301494e+02	20150417_STAG1gfpch8_G2G1\MitoSys2\Calibration\mEGFPC1_G2\mEGFP_0_R1_P3_K1_Ch2-Ch1.zen
4.440010e+00	3.304494e+02	20150417_STAG1gfpch8_G2G1\MitoSys2\Calibration\mEGFPC1_G2\mEGFP_0_R1_P3_K1_Ch2-Ch1.zen
4.500010e+00	3.379827e+02	20150417_STAG1gfpch8_G2G1\MitoSys2\Calibration\mEGFPC1_G2\mEGFP_0_R1_P3_K1_Ch2-Ch1.zen
4.560010e+00	3.307494e+02	20150417_STAG1gfpch8_G2G1\MitoSys2\Calibration\mEGFPC1_G2\mEGFP_0_R1_P3_K1_Ch2-Ch1.zen
4.620010e+00	3.302494e+02	20150417_STAG1gfpch8_G2G1\MitoSys2\Calibration\mEGFPC1_G2\mEGFP_0_R1_P3_K1_Ch2-Ch1.zen
4.680010e+00	3.288328e+02	20150417_STAG1gfpch8_G2G1\MitoSys2\Calibration\mEGFPC1_G2\mEGFP_0_R1_P3_K1_Ch2-Ch1.zen
4.740010e+00	3.220161e+02	20150417_STAG1gfpch8_G2G1\MitoSys2\Calibration\mEGFPC1_G2\mEGFP_0_R1_P3_K1_Ch2-Ch1.zen
4.800010e+00	3.223161e+02	20150417_STAG1gfpch8_G2G1\MitoSys2\Calibration\mEGFPC1_G2\mEGFP_0_R1_P3_K1_Ch2-Ch1.zen
4.860010e+00	3.218494e+02	20150417_STAG1gfpch8_G2G1\MitoSys2\Calibration\mEGFPC1_G2\mEGFP_0_R1_P3_K1_Ch2-Ch1.zen
4.920010e+00	3.274661e+02	20150417_STAG1gfpch8_G2G1\MitoSys2\Calibration\mEGFPC1_G2\mEGFP_0_R1_P3_K1_Ch2-Ch1.zen
4.980010e+00	3.239494e+02	20150417_STAG1gfpch8_G2G1\MitoSys2\Calibration\mEGFPC1_G2\mEGFP_0_R1_P3_K1_Ch2-Ch1.zen
5.040010e+00	3.275161e+02	20150417_STAG1gfpch8_G2G1\MitoSys2\Calibration\mEGFPC1_G2\mEGFP_0_R1_P3_K1_Ch2-Ch1.zen
5.100010e+00	3.270328e+02	20150417_STAG1gfpch8_G2G1\MitoSys2\Calibration\mEGFPC1_G2\mEGFP_0_R1_P3_K1_Ch2-Ch1.zen
5.160010e+00	3.164828e+02	20150417_STAG1gfpch8_G2G1\MitoSys2\Calibration\mEGFPC1_G2\mEGFP_0_R1_P3_K1_Ch2-Ch1.zen
5.220010e+00	3.189828e+02	20150417_STAG1gfpch8_G2G1\MitoSys2\Calibration\mEGFPC1_G2\mEGFP_0_R1_P3_K1_Ch2-Ch1.zen
5.280010e+00	3.392161e+02	20150417_STAG1gfpch8_G2G1\MitoSys2\Calibration\mEGFPC1_G2\mEGFP_0_R1_P3_K1_Ch2-Ch1.zen
5.340010e+00	3.381827e+02	20150417_STAG1gfpch8_G2G1\MitoSys2\Calibration\mEGFPC1_G2\mEGFP_0_R1_P3_K1_Ch2-Ch1.zen
5.400010e+00	3.350161e+02	20150417_STAG1gfpch8_G2G1\MitoSys2\Calibration\mEGFPC1_G2\mEGFP_0_R1_P3_K1_Ch2-Ch1.zen
5.460010e+00	3.321827e+02	20150417_STAG1gfpch8_G2G1\MitoSys2\Calibration\mEGFPC1_G2\mEGFP_0_R1_P3_K1_Ch2-Ch1.zen
5.520010e+00	3.243827e+02	20150417_STAG1gfpch8_G2G1\MitoSys2\Calibration\mEGFPC1_G2\mEGFP_0_R1_P3_K1_Ch2-Ch1.zen
5.580010e+00	3.315661e+02	20150417_STAG1gfpch8_G2G1\MitoSys2\Calibration\mEGFPC1_G2\mEGFP_0_R1_P3_K1_Ch2-Ch1.zen
5.640010e+00	3.189994e+02	20150417_STAG1gfpch8_G2G1\MitoSys2\Calibration\mEGFPC1_G2\mEGFP_0_R1_P3_K1_Ch2-Ch1.zen
5.700010e+00	3.251828e+02	20150417_STAG1gfpch8_G2G1\MitoSys2\Calibration\mEGFPC1_G2\mEGFP_0_R1_P3_K1_Ch2-Ch1.zen
5.760010e+00	3.300161e+02	20150417_STAG1gfpch8_G2G1\MitoSys2\Calibration\mEGFPC1_G2\mEGFP_0_R1_P3_K1_Ch2-Ch1.zen
5.820010e+00	3.243161e+02	20150417_STAG1gfpch8_G2G1\MitoSys2\Calibration\mEGFPC1_G2\mEGFP_0_R1_P3_K1_Ch2-Ch1.zen
5.880010e+00	3.396494e+02	20150417_STAG1gfpch8_G2G1\MitoSys2\Calibration\mEGFPC1_G2\mEGFP_0_R1_P3_K1_Ch2-Ch1.zen
5.940010e+00	3.263994e+02	20150417_STAG1gfpch8_G2G1\MitoSys2\Calibration\mEGFPC1_G2\mEGFP_0_R1_P3_K1_Ch2-Ch1.zen
6.000010e+00	3.226994e+02	20150417_STAG1gfpch8_G2G1\MitoSys2\Calibration\mEGFPC1_G2\mEGFP_0_R1_P3_K1_Ch2-Ch1.zen
6.060010e+00	3.374661e+02	20150417_STAG1gfpch8_G2G1\MitoSys2\Calibration\mEGFPC1_G2\mEGFP_0_R1_P3_K1_Ch2-Ch1.zen
6.120010e+00	3.208494e+02	20150417_STAG1gfpch8_G2G1\MitoSys2\Calibration\mEGFPC1_G2\mEGFP_0_R1_P3_K1_Ch2-Ch1.zen
6.180010e+00	3.381327e+02	20150417_STAG1gfpch8_G2G1\MitoSys2\Calibration\mEGFPC1_G2\mEGFP_0_R1_P3_K1_Ch2-Ch1.zen
6.240010e+00	3.236494e+02	20150417_STAG1gfpch8_G2G1\MitoSys2\Calibration\mEGFPC1_G2\mEGFP_0_R1_P3_K1_Ch2-Ch1.zen
6.300010e+00	3.283994e+02	20150417_STAG1gfpch8_G2G1\MitoSys2\Calibration\mEGFPC1_G2\mEGFP_0_R1_P3_K1_Ch2-Ch1.zen
6.360010e+00	3.368827e+02	20150417_STAG1gfpch8_G2G1\MitoSys2\Calibration\mEGFPC1_G2\mEGFP_0_R1_P3_K1_Ch2-Ch1.zen
6.420010e+00	3.276661e+02	20150417_STAG1gfpch8_G2G1\MitoSys2\Calibration\mEGFPC1_G2\mEGFP_0_R1_P3_K1_Ch2-Ch1.zen
6.480010e+00	3.392494e+02	20150417_STAG1gfpch8_G2G1\MitoSys2\Calibration\mEGFPC1_G2\mEGFP_0_R1_P3_K1_Ch2-Ch1.zen
6.540010e+00	3.352828e+02	20150417_STAG1gfpch8_G2G1\MitoSys2\Calibration\mEGFPC1_G2\mEGFP_0_R1_P3_K1_Ch2-Ch1.zen
6.600010e+00	3.271494e+02	20150417_STAG1gfpch8_G2G1\MitoSys2\Calibration\mEGFPC1_G2\mEGFP_0_R1_P3_K1_Ch2-Ch1.zen
6.660010e+00	3.368994e+02	20150417_STAG1gfpch8_G2G1\MitoSys2\Calibration\mEGFPC1_G2\mEGFP_0_R1_P3_K1_Ch2-Ch1.zen
6.720010e+00	3.320994e+02	20150417_STAG1gfpch8_G2G1\MitoSys2\Calibration\mEGFPC1_G2\mEGFP_0_R1_P3_K1_Ch2-Ch1.zen
6.780010e+00	3.359161e+02	20150417_STAG1gfpch8_G2G1\MitoSys2\Calibration\mEGFPC1_G2\mEGFP_0_R1_P3_K1_Ch2-Ch1.zen
6.840010e+00	3.143994e+02	20150417_STAG1gfpch8_G2G1\MitoSys2\Calibration\mEGFPC1_G2\mEGFP_0_R1_P3_K1_Ch2-Ch1.zen
6.900010e+00	3.284828e+02	20150417_STAG1gfpch8_G2G1\MitoSys2\Calibration\mEGFPC1_G2\mEGFP_0_R1_P3_K1_Ch2-Ch1.zen
6.960010e+00	3.346161e+02	20150417_STAG1gfpch8_G2G1\MitoSys2\Calibration\mEGFPC1_G2\mEGFP_0_R1_P3_K1_Ch2-Ch1.zen
7.020010e+00	3.175161e+02	20150417_STAG1gfpch8_G2G1\MitoSys2\Calibration\mEGFPC1_G2\mEGFP_0_R1_P3_K1_Ch2-Ch1.zen
7.080010e+00	3.226828e+02	20150417_STAG1gfpch8_G2G1\MitoSys2\Calibration\mEGFPC1_G2\mEGFP_0_R1_P3_K1_Ch2-Ch1.zen
7.140010e+00	3.232661e+02	20150417_STAG1gfpch8_G2G1\MitoSys2\Calibration\mEGFPC1_G2\mEGFP_0_R1_P3_K1_Ch2-Ch1.zen
7.200010e+00	3.294994e+02	20150417_STAG1gfpch8_G2G1\MitoSys2\Calibration\mEGFPC1_G2\mEGFP_0_R1_P3_K1_Ch2-Ch1.zen
7.260010e+00	3.164328e+02	20150417_STAG1gfpch8_G2G1\MitoSys2\Calibration\mEGFPC1_G2\mEGFP_0_R1_P3_K1_Ch2-Ch1.zen
7.320010e+00	3.382994e+02	20150417_STAG1gfpch8_G2G1\MitoSys2\Calibration\mEGFPC1_G2\mEGFP_0_R1_P3_K1_Ch2-Ch1.zen
7.380010e+00	3.279828e+02	20150417_STAG1gfpch8_G2G1\MitoSys2\Calibration\mEGFPC1_G2\mEGFP_0_R1_P3_K1_Ch2-Ch1.zen
7.440010e+00	3.299994e+02	20150417_STAG1gfpch8_G2G1\MitoSys2\Calibration\mEGFPC1_G2\mEGFP_0_R1_P3_K1_Ch2-Ch1.zen
7.500010e+00	3.286494e+02	20150417_STAG1gfpch8_G2G1\MitoSys2\Calibration\mEGFPC1_G2\mEGFP_0_R1_P3_K1_Ch2-Ch1.zen
7.560010e+00	3.272828e+02	20150417_STAG1gfpch8_G2G1\MitoSys2\Calibration\mEGFPC1_G2\mEGFP_0_R1_P3_K1_Ch2-Ch1.zen
7.620010e+00	3.273328e+02	20150417_STAG1gfpch8_G2G1\MitoSys2\Calibration\mEGFPC1_G2\mEGFP_0_R1_P3_K1_Ch2-Ch1.zen
7.680010e+00	3.310161e+02	20150417_STAG1gfpch8_G2G1\MitoSys2\Calibration\mEGFPC1_G2\mEGFP_0_R1_P3_K1_Ch2-Ch1.zen
7.740010e+00	3.157495e+02	20150417_STAG1gfpch8_G2G1\MitoSys2\Calibration\mEGFPC1_G2\mEGFP_0_R1_P3_K1_Ch2-Ch1.zen
7.800010e+00	3.336327e+02	20150417_STAG1gfpch8_G2G1\MitoSys2\Calibration\mEGFPC1_G2\mEGFP_0_R1_P3_K1_Ch2-Ch1.zen
7.860010e+00	3.264161e+02	20150417_STAG1gfpch8_G2G1\MitoSys2\Calibration\mEGFPC1_G2\mEGFP_0_R1_P3_K1_Ch2-Ch1.zen
7.920010e+00	3.237994e+02	20150417_STAG1gfpch8_G2G1\MitoSys2\Calibration\mEGFPC1_G2\mEGFP_0_R1_P3_K1_Ch2-Ch1.zen
7.980010e+00	3.197994e+02	20150417_STAG1gfpch8_G2G1\MitoSys2\Calibration\mEGFPC1_G2\mEGFP_0_R1_P3_K1_Ch2-Ch1.zen
8.040010e+00	3.235828e+02	20150417_STAG1gfpch8_G2G1\MitoSys2\Calibration\mEGFPC1_G2\mEGFP_0_R1_P3_K1_Ch2-Ch1.zen
8.100010e+00	3.205828e+02	20150417_STAG1gfpch8_G2G1\MitoSys2\Calibration\mEGFPC1_G2\mEGFP_0_R1_P3_K1_Ch2-Ch1.zen
8.160010e+00	3.243661e+02	20150417_STAG1gfpch8_G2G1\MitoSys2\Calibration\mEGFPC1_G2\mEGFP_0_R1_P3_K1_Ch2-Ch1.zen
8.220010e+00	3.346494e+02	20150417_STAG1gfpch8_G2G1\MitoSys2\Calibration\mEGFPC1_G2\mEGFP_0_R1_P3_K1_Ch2-Ch1.zen
8.280010e+00	3.328327e+02	20150417_STAG1gfpch8_G2G1\MitoSys2\Calibration\mEGFPC1_G2\mEGFP_0_R1_P3_K1_Ch2-Ch1.zen
8.340010e+00	3.374327e+02	20150417_STAG1gfpch8_G2G1\MitoSys2\Calibration\mEGFPC1_G2\mEGFP_0_R1_P3_K1_Ch2-Ch1.zen
8.400010e+00	3.277994e+02	20150417_STAG1gfpch8_G2G1\MitoSys2\Calibration\mEGFPC1_G2\mEGFP_0_R1_P3_K1_Ch2-Ch1.zen
8.460020e+00	3.400827e+02	20150417_STAG1gfpch8_G2G1\MitoSys2\Calibration\mEGFPC1_G2\mEGFP_0_R1_P3_K1_Ch2-Ch1.zen
8.520010e+00	3.383661e+02	20150417_STAG1gfpch8_G2G1\MitoSys2\Calibration\mEGFPC1_G2\mEGFP_0_R1_P3_K1_Ch2-Ch1.zen
8.580020e+00	3.392494e+02	20150417_STAG1gfpch8_G2G1\MitoSys2\Calibration\mEGFPC1_G2\mEGFP_0_R1_P3_K1_Ch2-Ch1.zen
8.640020e+00	3.203328e+02	20150417_STAG1gfpch8_G2G1\MitoSys2\Calibration\mEGFPC1_G2\mEGFP_0_R1_P3_K1_Ch2-Ch1.zen
8.700020e+00	3.132661e+02	20150417_STAG1gfpch8_G2G1\MitoSys2\Calibration\mEGFPC1_G2\mEGFP_0_R1_P3_K1_Ch2-Ch1.zen
8.760020e+00	3.308994e+02	20150417_STAG1gfpch8_G2G1\MitoSys2\Calibration\mEGFPC1_G2\mEGFP_0_R1_P3_K1_Ch2-Ch1.zen
8.820020e+00	3.290661e+02	20150417_STAG1gfpch8_G2G1\MitoSys2\Calibration\mEGFPC1_G2\mEGFP_0_R1_P3_K1_Ch2-Ch1.zen
8.880020e+00	3.269494e+02	20150417_STAG1gfpch8_G2G1\MitoSys2\Calibration\mEGFPC1_G2\mEGFP_0_R1_P3_K1_Ch2-Ch1.zen
8.940020e+00	3.449827e+02	20150417_STAG1gfpch8_G2G1\MitoSys2\Calibration\mEGFPC1_G2\mEGFP_0_R1_P3_K1_Ch2-Ch1.zen
9.000020e+00	3.353827e+02	20150417_STAG1gfpch8_G2G1\MitoSys2\Calibration\mEGFPC1_G2\mEGFP_0_R1_P3_K1_Ch2-Ch1.zen
9.060020e+00	3.294494e+02	20150417_STAG1gfpch8_G2G1\MitoSys2\Calibration\mEGFPC1_G2\mEGFP_0_R1_P3_K1_Ch2-Ch1.zen
9.120020e+00	3.255494e+02	20150417_STAG1gfpch8_G2G1\MitoSys2\Calibration\mEGFPC1_G2\mEGFP_0_R1_P3_K1_Ch2-Ch1.zen
9.180020e+00	3.300328e+02	20150417_STAG1gfpch8_G2G1\MitoSys2\Calibration\mEGFPC1_G2\mEGFP_0_R1_P3_K1_Ch2-Ch1.zen
9.240020e+00	3.318994e+02	20150417_STAG1gfpch8_G2G1\MitoSys2\Calibration\mEGFPC1_G2\mEGFP_0_R1_P3_K1_Ch2-Ch1.zen
9.300020e+00	3.242828e+02	20150417_STAG1gfpch8_G2G1\MitoSys2\Calibration\mEGFPC1_G2\mEGFP_0_R1_P3_K1_Ch2-Ch1.zen
9.360020e+00	3.373327e+02	20150417_STAG1gfpch8_G2G1\MitoSys2\Calibration\mEGFPC1_G2\mEGFP_0_R1_P3_K1_Ch2-Ch1.zen
9.420020e+00	3.393161e+02	20150417_STAG1gfpch8_G2G1\MitoSys2\Calibration\mEGFPC1_G2\mEGFP_0_R1_P3_K1_Ch2-Ch1.zen
9.480020e+00	3.273328e+02	20150417_STAG1gfpch8_G2G1\MitoSys2\Calibration\mEGFPC1_G2\mEGFP_0_R1_P3_K1_Ch2-Ch1.zen
9.540020e+00	3.291494e+02	20150417_STAG1gfpch8_G2G1\MitoSys2\Calibration\mEGFPC1_G2\mEGFP_0_R1_P3_K1_Ch2-Ch1.zen
9.600020e+00	3.378161e+02	20150417_STAG1gfpch8_G2G1\MitoSys2\Calibration\mEGFPC1_G2\mEGFP_0_R1_P3_K1_Ch2-Ch1.zen
9.660020e+00	3.299494e+02	20150417_STAG1gfpch8_G2G1\MitoSys2\Calibration\mEGFPC1_G2\mEGFP_0_R1_P3_K1_Ch2-Ch1.zen
9.720020e+00	3.264328e+02	20150417_STAG1gfpch8_G2G1\MitoSys2\Calibration\mEGFPC1_G2\mEGFP_0_R1_P3_K1_Ch2-Ch1.zen
9.780020e+00	3.242828e+02	20150417_STAG1gfpch8_G2G1\MitoSys2\Calibration\mEGFPC1_G2\mEGFP_0_R1_P3_K1_Ch2-Ch1.zen
9.840020e+00	3.249994e+02	20150417_STAG1gfpch8_G2G1\MitoSys2\Calibration\mEGFPC1_G2\mEGFP_0_R1_P3_K1_Ch2-Ch1.zen
9.900020e+00	3.315827e+02	20150417_STAG1gfpch8_G2G1\MitoSys2\Calibration\mEGFPC1_G2\mEGFP_0_R1_P3_K1_Ch2-Ch1.zen
9.960020e+00	3.320994e+02	20150417_STAG1gfpch8_G2G1\MitoSys2\Calibration\mEGFPC1_G2\mEGFP_0_R1_P3_K1_Ch2-Ch1.zen
1.002002e+01	3.310494e+02	20150417_STAG1gfpch8_G2G1\MitoSys2\Calibration\mEGFPC1_G2\mEGFP_0_R1_P3_K1_Ch2-Ch1.zen
1.008002e+01	3.136661e+02	20150417_STAG1gfpch8_G2G1\MitoSys2\Calibration\mEGFPC1_G2\mEGFP_0_R1_P3_K1_Ch2-Ch1.zen
1.014002e+01	3.414994e+02	20150417_STAG1gfpch8_G2G1\MitoSys2\Calibration\mEGFPC1_G2\mEGFP_0_R1_P3_K1_Ch2-Ch1.zen
1.020002e+01	3.324327e+02	20150417_STAG1gfpch8_G2G1\MitoSys2\Calibration\mEGFPC1_G2\mEGFP_0_R1_P3_K1_Ch2-Ch1.zen
1.026002e+01	3.396494e+02	20150417_STAG1gfpch8_G2G1\MitoSys2\Calibration\mEGFPC1_G2\mEGFP_0_R1_P3_K1_Ch2-Ch1.zen
1.032002e+01	3.404994e+02	20150417_STAG1gfpch8_G2G1\MitoSys2\Calibration\mEGFPC1_G2\mEGFP_0_R1_P3_K1_Ch2-Ch1.zen
1.038002e+01	3.255328e+02	20150417_STAG1gfpch8_G2G1\MitoSys2\Calibration\mEGFPC1_G2\mEGFP_0_R1_P3_K1_Ch2-Ch1.zen
1.044002e+01	3.348661e+02	20150417_STAG1gfpch8_G2G1\MitoSys2\Calibration\mEGFPC1_G2\mEGFP_0_R1_P3_K1_Ch2-Ch1.zen
1.050002e+01	3.479827e+02	20150417_STAG1gfpch8_G2G1\MitoSys2\Calibration\mEGFPC1_G2\mEGFP_0_R1_P3_K1_Ch2-Ch1.zen
1.056002e+01	3.193328e+02	20150417_STAG1gfpch8_G2G1\MitoSys2\Calibration\mEGFPC1_G2\mEGFP_0_R1_P3_K1_Ch2-Ch1.zen
1.062002e+01	3.350328e+02	20150417_STAG1gfpch8_G2G1\MitoSys2\Calibration\mEGFPC1_G2\mEGFP_0_R1_P3_K1_Ch2-Ch1.zen
1.068002e+01	3.273661e+02	20150417_STAG1gfpch8_G2G1\MitoSys2\Calibration\mEGFPC1_G2\mEGFP_0_R1_P3_K1_Ch2-Ch1.zen
1.074002e+01	3.241161e+02	20150417_STAG1gfpch8_G2G1\MitoSys2\Calibration\mEGFPC1_G2\mEGFP_0_R1_P3_K1_Ch2-Ch1.zen
1.080002e+01	3.331161e+02	20150417_STAG1gfpch8_G2G1\MitoSys2\Calibration\mEGFPC1_G2\mEGFP_0_R1_P3_K1_Ch2-Ch1.zen
1.086002e+01	3.257494e+02	20150417_STAG1gfpch8_G2G1\MitoSys2\Calibration\mEGFPC1_G2\mEGFP_0_R1_P3_K1_Ch2-Ch1.zen
1.092002e+01	3.297828e+02	20150417_STAG1gfpch8_G2G1\MitoSys2\Calibration\mEGFPC1_G2\mEGFP_0_R1_P3_K1_Ch2-Ch1.zen
1.098002e+01	3.288661e+02	20150417_STAG1gfpch8_G2G1\MitoSys2\Calibration\mEGFPC1_G2\mEGFP_0_R1_P3_K1_Ch2-Ch1.zen
1.104002e+01	3.313994e+02	20150417_STAG1gfpch8_G2G1\MitoSys2\Calibration\mEGFPC1_G2\mEGFP_0_R1_P3_K1_Ch2-Ch1.zen
1.110002e+01	3.320827e+02	20150417_STAG1gfpch8_G2G1\MitoSys2\Calibration\mEGFPC1_G2\mEGFP_0_R1_P3_K1_Ch2-Ch1.zen
1.116002e+01	3.322828e+02	20150417_STAG1gfpch8_G2G1\MitoSys2\Calibration\mEGFPC1_G2\mEGFP_0_R1_P3_K1_Ch2-Ch1.zen
1.122002e+01	3.297494e+02	20150417_STAG1gfpch8_G2G1\MitoSys2\Calibration\mEGFPC1_G2\mEGFP_0_R1_P3_K1_Ch2-Ch1.zen
1.128002e+01	3.209494e+02	20150417_STAG1gfpch8_G2G1\MitoSys2\Calibration\mEGFPC1_G2\mEGFP_0_R1_P3_K1_Ch2-Ch1.zen
1.134002e+01	3.244494e+02	20150417_STAG1gfpch8_G2G1\MitoSys2\Calibration\mEGFPC1_G2\mEGFP_0_R1_P3_K1_Ch2-Ch1.zen
1.140002e+01	3.261161e+02	20150417_STAG1gfpch8_G2G1\MitoSys2\Calibration\mEGFPC1_G2\mEGFP_0_R1_P3_K1_Ch2-Ch1.zen
1.146002e+01	3.330827e+02	20150417_STAG1gfpch8_G2G1\MitoSys2\Calibration\mEGFPC1_G2\mEGFP_0_R1_P3_K1_Ch2-Ch1.zen
1.152002e+01	3.281161e+02	20150417_STAG1gfpch8_G2G1\MitoSys2\Calibration\mEGFPC1_G2\mEGFP_0_R1_P3_K1_Ch2-Ch1.zen
1.158002e+01	3.286827e+02	20150417_STAG1gfpch8_G2G1\MitoSys2\Calibration\mEGFPC1_G2\mEGFP_0_R1_P3_K1_Ch2-Ch1.zen
1.164002e+01	3.289661e+02	20150417_STAG1gfpch8_G2G1\MitoSys2\Calibration\mEGFPC1_G2\mEGFP_0_R1_P3_K1_Ch2-Ch1.zen
1.170002e+01	3.247494e+02	20150417_STAG1gfpch8_G2G1\MitoSys2\Calibration\mEGFPC1_G2\mEGFP_0_R1_P3_K1_Ch2-Ch1.zen
1.176002e+01	3.322494e+02	20150417_STAG1gfpch8_G2G1\MitoSys2\Calibration\mEGFPC1_G2\mEGFP_0_R1_P3_K1_Ch2-Ch1.zen
1.182002e+01	3.113994e+02	20150417_STAG1gfpch8_G2G1\MitoSys2\Calibration\mEGFPC1_G2\mEGFP_0_R1_P3_K1_Ch2-Ch1.zen
1.188002e+01	3.316994e+02	20150417_STAG1gfpch8_G2G1\MitoSys2\Calibration\mEGFPC1_G2\mEGFP_0_R1_P3_K1_Ch2-Ch1.zen
1.194002e+01	3.269828e+02	20150417_STAG1gfpch8_G2G1\MitoSys2\Calibration\mEGFPC1_G2\mEGFP_0_R1_P3_K1_Ch2-Ch1.zen
1.200002e+01	3.227661e+02	20150417_STAG1gfpch8_G2G1\MitoSys2\Calibration\mEGFPC1_G2\mEGFP_0_R1_P3_K1_Ch2-Ch1.zen
1.206002e+01	3.255161e+02	20150417_STAG1gfpch8_G2G1\MitoSys2\Calibration\mEGFPC1_G2\mEGFP_0_R1_P3_K1_Ch2-Ch1.zen
1.212002e+01	3.223827e+02	20150417_STAG1gfpch8_G2G1\MitoSys2\Calibration\mEGFPC1_G2\mEGFP_0_R1_P3_K1_Ch2-Ch1.zen
1.218002e+01	3.218661e+02	20150417_STAG1gfpch8_G2G1\MitoSys2\Calibration\mEGFPC1_G2\mEGFP_0_R1_P3_K1_Ch2-Ch1.zen
1.224002e+01	3.239661e+02	20150417_STAG1gfpch8_G2G1\MitoSys2\Calibration\mEGFPC1_G2\mEGFP_0_R1_P3_K1_Ch2-Ch1.zen
1.230002e+01	3.301661e+02	20150417_STAG1gfpch8_G2G1\MitoSys2\Calibration\mEGFPC1_G2\mEGFP_0_R1_P3_K1_Ch2-Ch1.zen
1.236002e+01	3.279994e+02	20150417_STAG1gfpch8_G2G1\MitoSys2\Calibration\mEGFPC1_G2\mEGFP_0_R1_P3_K1_Ch2-Ch1.zen
1.242002e+01	3.290828e+02	20150417_STAG1gfpch8_G2G1\MitoSys2\Calibration\mEGFPC1_G2\mEGFP_0_R1_P3_K1_Ch2-Ch1.zen
1.248002e+01	3.370994e+02	20150417_STAG1gfpch8_G2G1\MitoSys2\Calibration\mEGFPC1_G2\mEGFP_0_R1_P3_K1_Ch2-Ch1.zen
1.254002e+01	3.396827e+02	20150417_STAG1gfpch8_G2G1\MitoSys2\Calibration\mEGFPC1_G2\mEGFP_0_R1_P3_K1_Ch2-Ch1.zen
1.260002e+01	3.302828e+02	20150417_STAG1gfpch8_G2G1\MitoSys2\Calibration\mEGFPC1_G2\mEGFP_0_R1_P3_K1_Ch2-Ch1.zen
1.266002e+01	3.341994e+02	20150417_STAG1gfpch8_G2G1\MitoSys2\Calibration\mEGFPC1_G2\mEGFP_0_R1_P3_K1_Ch2-Ch1.zen
1.272002e+01	3.192161e+02	20150417_STAG1gfpch8_G2G1\MitoSys2\Calibration\mEGFPC1_G2\mEGFP_0_R1_P3_K1_Ch2-Ch1.zen
1.278002e+01	3.320827e+02	20150417_STAG1gfpch8_G2G1\MitoSys2\Calibration\mEGFPC1_G2\mEGFP_0_R1_P3_K1_Ch2-Ch1.zen
1.284002e+01	3.216327e+02	20150417_STAG1gfpch8_G2G1\MitoSys2\Calibration\mEGFPC1_G2\mEGFP_0_R1_P3_K1_Ch2-Ch1.zen
1.290002e+01	3.265161e+02	20150417_STAG1gfpch8_G2G1\MitoSys2\Calibration\mEGFPC1_G2\mEGFP_0_R1_P3_K1_Ch2-Ch1.zen
1.296002e+01	3.179995e+02	20150417_STAG1gfpch8_G2G1\MitoSys2\Calibration\mEGFPC1_G2\mEGFP_0_R1_P3_K1_Ch2-Ch1.zen
1.302002e+01	3.140494e+02	20150417_STAG1gfpch8_G2G1\MitoSys2\Calibration\mEGFPC1_G2\mEGFP_0_R1_P3_K1_Ch2-Ch1.zen
1.308002e+01	3.183994e+02	20150417_STAG1gfpch8_G2G1\MitoSys2\Calibration\mEGFPC1_G2\mEGFP_0_R1_P3_K1_Ch2-Ch1.zen
1.314002e+01	3.325994e+02	20150417_STAG1gfpch8_G2G1\MitoSys2\Calibration\mEGFPC1_G2\mEGFP_0_R1_P3_K1_Ch2-Ch1.zen
1.320002e+01	3.334161e+02	20150417_STAG1gfpch8_G2G1\MitoSys2\Calibration\mEGFPC1_G2\mEGFP_0_R1_P3_K1_Ch2-Ch1.zen
1.326002e+01	3.291161e+02	20150417_STAG1gfpch8_G2G1\MitoSys2\Calibration\mEGFPC1_G2\mEGFP_0_R1_P3_K1_Ch2-Ch1.zen
1.332002e+01	3.218328e+02	20150417_STAG1gfpch8_G2G1\MitoSys2\Calibration\mEGFPC1_G2\mEGFP_0_R1_P3_K1_Ch2-Ch1.zen
1.338002e+01	3.188828e+02	20150417_STAG1gfpch8_G2G1\MitoSys2\Calibration\mEGFPC1_G2\mEGFP_0_R1_P3_K1_Ch2-Ch1.zen
1.344002e+01	3.278328e+02	20150417_STAG1gfpch8_G2G1\MitoSys2\Calibration\mEGFPC1_G2\mEGFP_0_R1_P3_K1_Ch2-Ch1.zen
1.350002e+01	3.256161e+02	20150417_STAG1gfpch8_G2G1\MitoSys2\Calibration\mEGFPC1_G2\mEGFP_0_R1_P3_K1_Ch2-Ch1.zen
1.356002e+01	3.198328e+02	20150417_STAG1gfpch8_G2G1\MitoSys2\Calibration\mEGFPC1_G2\mEGFP_0_R1_P3_K1_Ch2-Ch1.zen
1.362002e+01	3.246661e+02	20150417_STAG1gfpch8_G2G1\MitoSys2\Calibration\mEGFPC1_G2\mEGFP_0_R1_P3_K1_Ch2-Ch1.zen
1.368002e+01	3.307161e+02	20150417_STAG1gfpch8_G2G1\MitoSys2\Calibration\mEGFPC1_G2\mEGFP_0_R1_P3_K1_Ch2-Ch1.zen
1.374002e+01	3.186328e+02	20150417_STAG1gfpch8_G2G1\MitoSys2\Calibration\mEGFPC1_G2\mEGFP_0_R1_P3_K1_Ch2-Ch1.zen
1.380002e+01	3.290661e+02	20150417_STAG1gfpch8_G2G1\MitoSys2\Calibration\mEGFPC1_G2\mEGFP_0_R1_P3_K1_Ch2-Ch1.zen
1.386002e+01	3.254994e+02	20150417_STAG1gfpch8_G2G1\MitoSys2\Calibration\mEGFPC1_G2\mEGFP_0_R1_P3_K1_Ch2-Ch1.zen
1.392002e+01	3.291994e+02	20150417_STAG1gfpch8_G2G1\MitoSys2\Calibration\mEGFPC1_G2\mEGFP_0_R1_P3_K1_Ch2-Ch1.zen
1.398002e+01	3.346994e+02	20150417_STAG1gfpch8_G2G1\MitoSys2\Calibration\mEGFPC1_G2\mEGFP_0_R1_P3_K1_Ch2-Ch1.zen
1.404002e+01	3.299994e+02	20150417_STAG1gfpch8_G2G1\MitoSys2\Calibration\mEGFPC1_G2\mEGFP_0_R1_P3_K1_Ch2-Ch1.zen
1.410003e+01	3.299661e+02	20150417_STAG1gfpch8_G2G1\MitoSys2\Calibration\mEGFPC1_G2\mEGFP_0_R1_P3_K1_Ch2-Ch1.zen
1.416002e+01	3.211161e+02	20150417_STAG1gfpch8_G2G1\MitoSys2\Calibration\mEGFPC1_G2\mEGFP_0_R1_P3_K1_Ch2-Ch1.zen
1.422003e+01	3.221661e+02	20150417_STAG1gfpch8_G2G1\MitoSys2\Calibration\mEGFPC1_G2\mEGFP_0_R1_P3_K1_Ch2-Ch1.zen
1.428003e+01	3.179161e+02	20150417_STAG1gfpch8_G2G1\MitoSys2\Calibration\mEGFPC1_G2\mEGFP_0_R1_P3_K1_Ch2-Ch1.zen
1.434002e+01	3.306661e+02	20150417_STAG1gfpch8_G2G1\MitoSys2\Calibration\mEGFPC1_G2\mEGFP_0_R1_P3_K1_Ch2-Ch1.zen
1.440003e+01	3.280494e+02	20150417_STAG1gfpch8_G2G1\MitoSys2\Calibration\mEGFPC1_G2\mEGFP_0_R1_P3_K1_Ch2-Ch1.zen
1.446003e+01	3.314494e+02	20150417_STAG1gfpch8_G2G1\MitoSys2\Calibration\mEGFPC1_G2\mEGFP_0_R1_P3_K1_Ch2-Ch1.zen
1.452003e+01	3.354661e+02	20150417_STAG1gfpch8_G2G1\MitoSys2\Calibration\mEGFPC1_G2\mEGFP_0_R1_P3_K1_Ch2-Ch1.zen
1.458003e+01	3.265828e+02	20150417_STAG1gfpch8_G2G1\MitoSys2\Calibration\mEGFPC1_G2\mEGFP_0_R1_P3_K1_Ch2-Ch1.zen
1.464003e+01	3.174494e+02	20150417_STAG1gfpch8_G2G1\MitoSys2\Calibration\mEGFPC1_G2\mEGFP_0_R1_P3_K1_Ch2-Ch1.zen
1.470003e+01	3.315994e+02	20150417_STAG1gfpch8_G2G1\MitoSys2\Calibration\mEGFPC1_G2\mEGFP_0_R1_P3_K1_Ch2-Ch1.zen
1.476003e+01	3.205661e+02	20150417_STAG1gfpch8_G2G1\MitoSys2\Calibration\mEGFPC1_G2\mEGFP_0_R1_P3_K1_Ch2-Ch1.zen
1.482003e+01	3.386994e+02	20150417_STAG1gfpch8_G2G1\MitoSys2\Calibration\mEGFPC1_G2\mEGFP_0_R1_P3_K1_Ch2-Ch1.zen
1.488003e+01	3.277828e+02	20150417_STAG1gfpch8_G2G1\MitoSys2\Calibration\mEGFPC1_G2\mEGFP_0_R1_P3_K1_Ch2-Ch1.zen
1.494003e+01	3.436660e+02	20150417_STAG1gfpch8_G2G1\MitoSys2\Calibration\mEGFPC1_G2\mEGFP_0_R1_P3_K1_Ch2-Ch1.zen
1.500003e+01	3.305661e+02	20150417_STAG1gfpch8_G2G1\MitoSys2\Calibration\mEGFPC1_G2\mEGFP_0_R1_P3_K1_Ch2-Ch1.zen
1.506003e+01	3.362994e+02	20150417_STAG1gfpch8_G2G1\MitoSys2\Calibration\mEGFPC1_G2\mEGFP_0_R1_P3_K1_Ch2-Ch1.zen
1.512003e+01	3.268661e+02	20150417_STAG1gfpch8_G2G1\MitoSys2\Calibration\mEGFPC1_G2\mEGFP_0_R1_P3_K1_Ch2-Ch1.zen
1.518003e+01	3.318327e+02	20150417_STAG1gfpch8_G2G1\MitoSys2\Calibration\mEGFPC1_G2\mEGFP_0_R1_P3_K1_Ch2-Ch1.zen
1.524003e+01	3.322661e+02	20150417_STAG1gfpch8_G2G1\MitoSys2\Calibration\mEGFPC1_G2\mEGFP_0_R1_P3_K1_Ch2-Ch1.zen
1.530003e+01	3.293827e+02	20150417_STAG1gfpch8_G2G1\MitoSys2\Calibration\mEGFPC1_G2\mEGFP_0_R1_P3_K1_Ch2-Ch1.zen
1.536003e+01	3.416827e+02	20150417_STAG1gfpch8_G2G1\MitoSys2\Calibration\mEGFPC1_G2\mEGFP_0_R1_P3_K1_Ch2-Ch1.zen
1.542003e+01	3.303994e+02	20150417_STAG1gfpch8_G2G1\MitoSys2\Calibration\mEGFPC1_G2\mEGFP_0_R1_P3_K1_Ch2-Ch1.zen
1.548003e+01	3.270661e+02	20150417_STAG1gfpch8_G2G1\MitoSys2\Calibration\mEGFPC1_G2\mEGFP_0_R1_P3_K1_Ch2-Ch1.zen
1.554003e+01	3.326327e+02	20150417_STAG1gfpch8_G2G1\MitoSys2\Calibration\mEGFPC1_G2\mEGFP_0_R1_P3_K1_Ch2-Ch1.zen
1.560003e+01	3.356661e+02	20150417_STAG1gfpch8_G2G1\MitoSys2\Calibration\mEGFPC1_G2\mEGFP_0_R1_P3_K1_Ch2-Ch1.zen
1.566003e+01	3.386661e+02	20150417_STAG1gfpch8_G2G1\MitoSys2\Calibration\mEGFPC1_G2\mEGFP_0_R1_P3_K1_Ch2-Ch1.zen
1.572003e+01	3.342661e+02	20150417_STAG1gfpch8_G2G1\MitoSys2\Calibration\mEGFPC1_G2\mEGFP_0_R1_P3_K1_Ch2-Ch1.zen
1.578003e+01	3.218328e+02	20150417_STAG1gfpch8_G2G1\MitoSys2\Calibration\mEGFPC1_G2\mEGFP_0_R1_P3_K1_Ch2-Ch1.zen
1.584003e+01	3.288328e+02	20150417_STAG1gfpch8_G2G1\MitoSys2\Calibration\mEGFPC1_G2\mEGFP_0_R1_P3_K1_Ch2-Ch1.zen
1.590003e+01	3.249994e+02	20150417_STAG1gfpch8_G2G1\MitoSys2\Calibration\mEGFPC1_G2\mEGFP_0_R1_P3_K1_Ch2-Ch1.zen
1.596003e+01	3.240661e+02	20150417_STAG1gfpch8_G2G1\MitoSys2\Calibration\mEGFPC1_G2\mEGFP_0_R1_P3_K1_Ch2-Ch1.zen
1.602003e+01	3.308827e+02	20150417_STAG1gfpch8_G2G1\MitoSys2\Calibration\mEGFPC1_G2\mEGFP_0_R1_P3_K1_Ch2-Ch1.zen
1.608003e+01	3.302494e+02	20150417_STAG1gfpch8_G2G1\MitoSys2\Calibration\mEGFPC1_G2\mEGFP_0_R1_P3_K1_Ch2-Ch1.zen
1.614003e+01	3.227161e+02	20150417_STAG1gfpch8_G2G1\MitoSys2\Calibration\mEGFPC1_G2\mEGFP_0_R1_P3_K1_Ch2-Ch1.zen
1.620003e+01	3.352494e+02	20150417_STAG1gfpch8_G2G1\MitoSys2\Calibration\mEGFPC1_G2\mEGFP_0_R1_P3_K1_Ch2-Ch1.zen
1.626003e+01	3.437494e+02	20150417_STAG1gfpch8_G2G1\MitoSys2\Calibration\mEGFPC1_G2\mEGFP_0_R1_P3_K1_Ch2-Ch1.zen
1.632003e+01	3.245994e+02	20150417_STAG1gfpch8_G2G1\MitoSys2\Calibration\mEGFPC1_G2\mEGFP_0_R1_P3_K1_Ch2-Ch1.zen
1.638003e+01	3.221828e+02	20150417_STAG1gfpch8_G2G1\MitoSys2\Calibration\mEGFPC1_G2\mEGFP_0_R1_P3_K1_Ch2-Ch1.zen
1.644003e+01	3.341494e+02	20150417_STAG1gfpch8_G2G1\MitoSys2\Calibration\mEGFPC1_G2\mEGFP_0_R1_P3_K1_Ch2-Ch1.zen
1.650003e+01	3.296494e+02	20150417_STAG1gfpch8_G2G1\MitoSys2\Calibration\mEGFPC1_G2\mEGFP_0_R1_P3_K1_Ch2-Ch1.zen
1.656003e+01	3.295328e+02	20150417_STAG1gfpch8_G2G1\MitoSys2\Calibration\mEGFPC1_G2\mEGFP_0_R1_P3_K1_Ch2-Ch1.zen
1.662003e+01	3.257661e+02	20150417_STAG1gfpch8_G2G1\MitoSys2\Calibration\mEGFPC1_G2\mEGFP_0_R1_P3_K1_Ch2-Ch1.zen
1.668003e+01	3.153994e+02	20150417_STAG1gfpch8_G2G1\MitoSys2\Calibration\mEGFPC1_G2\mEGFP_0_R1_P3_K1_Ch2-Ch1.zen
1.674003e+01	3.315661e+02	20150417_STAG1gfpch8_G2G1\MitoSys2\Calibration\mEGFPC1_G2\mEGFP_0_R1_P3_K1_Ch2-Ch1.zen
1.680003e+01	3.328327e+02	20150417_STAG1gfpch8_G2G1\MitoSys2\Calibration\mEGFPC1_G2\mEGFP_0_R1_P3_K1_Ch2-Ch1.zen
1.686003e+01	3.459994e+02	20150417_STAG1gfpch8_G2G1\MitoSys2\Calibration\mEGFPC1_G2\mEGFP_0_R1_P3_K1_Ch2-Ch1.zen
1.692003e+01	3.274494e+02	20150417_STAG1gfpch8_G2G1\MitoSys2\Calibration\mEGFPC1_G2\mEGFP_0_R1_P3_K1_Ch2-Ch1.zen
1.698003e+01	3.279494e+02	20150417_STAG1gfpch8_G2G1\MitoSys2\Calibration\mEGFPC1_G2\mEGFP_0_R1_P3_K1_Ch2-Ch1.zen
1.704003e+01	3.245994e+02	20150417_STAG1gfpch8_G2G1\MitoSys2\Calibration\mEGFPC1_G2\mEGFP_0_R1_P3_K1_Ch2-Ch1.zen
1.710003e+01	3.336327e+02	20150417_STAG1gfpch8_G2G1\MitoSys2\Calibration\mEGFPC1_G2\mEGFP_0_R1_P3_K1_Ch2-Ch1.zen
1.716003e+01	3.222661e+02	20150417_STAG1gfpch8_G2G1\MitoSys2\Calibration\mEGFPC1_G2\mEGFP_0_R1_P3_K1_Ch2-Ch1.zen
1.722003e+01	3.231494e+02	20150417_STAG1gfpch8_G2G1\MitoSys2\Calibration\mEGFPC1_G2\mEGFP_0_R1_P3_K1_Ch2-Ch1.zen
1.728003e+01	3.343827e+02	20150417_STAG1gfpch8_G2G1\MitoSys2\Calibration\mEGFPC1_G2\mEGFP_0_R1_P3_K1_Ch2-Ch1.zen
1.734003e+01	3.384994e+02	20150417_STAG1gfpch8_G2G1\MitoSys2\Calibration\mEGFPC1_G2\mEGFP_0_R1_P3_K1_Ch2-Ch1.zen
1.740003e+01	3.263494e+02	20150417_STAG1gfpch8_G2G1\MitoSys2\Calibration\mEGFPC1_G2\mEGFP_0_R1_P3_K1_Ch2-Ch1.zen
1.746003e+01	3.314161e+02	20150417_STAG1gfpch8_G2G1\MitoSys2\Calibration\mEGFPC1_G2\mEGFP_0_R1_P3_K1_Ch2-Ch1.zen
1.752003e+01	3.376161e+02	20150417_STAG1gfpch8_G2G1\MitoSys2\Calibration\mEGFPC1_G2\mEGFP_0_R1_P3_K1_Ch2-Ch1.zen
1.758003e+01	3.202661e+02	20150417_STAG1gfpch8_G2G1\MitoSys2\Calibration\mEGFPC1_G2\mEGFP_0_R1_P3_K1_Ch2-Ch1.zen
1.764003e+01	3.228827e+02	20150417_STAG1gfpch8_G2G1\MitoSys2\Calibration\mEGFPC1_G2\mEGFP_0_R1_P3_K1_Ch2-Ch1.zen
1.770003e+01	3.251161e+02	20150417_STAG1gfpch8_G2G1\MitoSys2\Calibration\mEGFPC1_G2\mEGFP_0_R1_P3_K1_Ch2-Ch1.zen
1.776003e+01	3.322994e+02	20150417_STAG1gfpch8_G2G1\MitoSys2\Calibration\mEGFPC1_G2\mEGFP_0_R1_P3_K1_Ch2-Ch1.zen
1.782003e+01	3.371161e+02	20150417_STAG1gfpch8_G2G1\MitoSys2\Calibration\mEGFPC1_G2\mEGFP_0_R1_P3_K1_Ch2-Ch1.zen
1.788003e+01	3.201161e+02	20150417_STAG1gfpch8_G2G1\MitoSys2\Calibration\mEGFPC1_G2\mEGFP_0_R1_P3_K1_Ch2-Ch1.zen
1.794003e+01	3.231161e+02	20150417_STAG1gfpch8_G2G1\MitoSys2\Calibration\mEGFPC1_G2\mEGFP_0_R1_P3_K1_Ch2-Ch1.zen
1.800003e+01	3.236161e+02	20150417_STAG1gfpch8_G2G1\MitoSys2\Calibration\mEGFPC1_G2\mEGFP_0_R1_P3_K1_Ch2-Ch1.zen
1.806003e+01	3.239828e+02	20150417_STAG1gfpch8_G2G1\MitoSys2\Calibration\mEGFPC1_G2\mEGFP_0_R1_P3_K1_Ch2-Ch1.zen
1.812003e+01	3.276161e+02	20150417_STAG1gfpch8_G2G1\MitoSys2\Calibration\mEGFPC1_G2\mEGFP_0_R1_P3_K1_Ch2-Ch1.zen
1.818003e+01	3.303494e+02	20150417_STAG1gfpch8_G2G1\MitoSys2\Calibration\mEGFPC1_G2\mEGFP_0_R1_P3_K1_Ch2-Ch1.zen
1.824003e+01	3.330328e+02	20150417_STAG1gfpch8_G2G1\MitoSys2\Calibration\mEGFPC1_G2\mEGFP_0_R1_P3_K1_Ch2-Ch1.zen
1.830003e+01	3.222161e+02	20150417_STAG1gfpch8_G2G1\MitoSys2\Calibration\mEGFPC1_G2\mEGFP_0_R1_P3_K1_Ch2-Ch1.zen
1.836003e+01	3.258661e+02	20150417_STAG1gfpch8_G2G1\MitoSys2\Calibration\mEGFPC1_G2\mEGFP_0_R1_P3_K1_Ch2-Ch1.zen
1.842003e+01	3.271661e+02	20150417_STAG1gfpch8_G2G1\MitoSys2\Calibration\mEGFPC1_G2\mEGFP_0_R1_P3_K1_Ch2-Ch1.zen
1.848003e+01	3.295828e+02	20150417_STAG1gfpch8_G2G1\MitoSys2\Calibration\mEGFPC1_G2\mEGFP_0_R1_P3_K1_Ch2-Ch1.zen
1.854003e+01	3.368327e+02	20150417_STAG1gfpch8_G2G1\MitoSys2\Calibration\mEGFPC1_G2\mEGFP_0_R1_P3_K1_Ch2-Ch1.zen
1.860003e+01	3.312828e+02	20150417_STAG1gfpch8_G2G1\MitoSys2\Calibration\mEGFPC1_G2\mEGFP_0_R1_P3_K1_Ch2-Ch1.zen
1.866003e+01	3.213661e+02	20150417_STAG1gfpch8_G2G1\MitoSys2\Calibration\mEGFPC1_G2\mEGFP_0_R1_P3_K1_Ch2-Ch1.zen
1.872003e+01	3.444661e+02	20150417_STAG1gfpch8_G2G1\MitoSys2\Calibration\mEGFPC1_G2\mEGFP_0_R1_P3_K1_Ch2-Ch1.zen
1.878003e+01	3.401327e+02	20150417_STAG1gfpch8_G2G1\MitoSys2\Calibration\mEGFPC1_G2\mEGFP_0_R1_P3_K1_Ch2-Ch1.zen
1.884003e+01	3.322661e+02	20150417_STAG1gfpch8_G2G1\MitoSys2\Calibration\mEGFPC1_G2\mEGFP_0_R1_P3_K1_Ch2-Ch1.zen
1.890003e+01	3.304327e+02	20150417_STAG1gfpch8_G2G1\MitoSys2\Calibration\mEGFPC1_G2\mEGFP_0_R1_P3_K1_Ch2-Ch1.zen
1.896003e+01	3.316827e+02	20150417_STAG1gfpch8_G2G1\MitoSys2\Calibration\mEGFPC1_G2\mEGFP_0_R1_P3_K1_Ch2-Ch1.zen
1.902003e+01	3.259828e+02	20150417_STAG1gfpch8_G2G1\MitoSys2\Calibration\mEGFPC1_G2\mEGFP_0_R1_P3_K1_Ch2-Ch1.zen
1.908003e+01	3.275661e+02	20150417_STAG1gfpch8_G2G1\MitoSys2\Calibration\mEGFPC1_G2\mEGFP_0_R1_P3_K1_Ch2-Ch1.zen
1.914003e+01	3.407494e+02	20150417_STAG1gfpch8_G2G1\MitoSys2\Calibration\mEGFPC1_G2\mEGFP_0_R1_P3_K1_Ch2-Ch1.zen
1.920003e+01	3.275328e+02	20150417_STAG1gfpch8_G2G1\MitoSys2\Calibration\mEGFPC1_G2\mEGFP_0_R1_P3_K1_Ch2-Ch1.zen
1.926003e+01	3.260161e+02	20150417_STAG1gfpch8_G2G1\MitoSys2\Calibration\mEGFPC1_G2\mEGFP_0_R1_P3_K1_Ch2-Ch1.zen
1.932003e+01	3.304494e+02	20150417_STAG1gfpch8_G2G1\MitoSys2\Calibration\mEGFPC1_G2\mEGFP_0_R1_P3_K1_Ch2-Ch1.zen
1.938003e+01	3.230161e+02	20150417_STAG1gfpch8_G2G1\MitoSys2\Calibration\mEGFPC1_G2\mEGFP_0_R1_P3_K1_Ch2-Ch1.zen
1.944003e+01	3.317661e+02	20150417_STAG1gfpch8_G2G1\MitoSys2\Calibration\mEGFPC1_G2\mEGFP_0_R1_P3_K1_Ch2-Ch1.zen
1.950003e+01	3.213161e+02	20150417_STAG1gfpch8_G2G1\MitoSys2\Calibration\mEGFPC1_G2\mEGFP_0_R1_P3_K1_Ch2-Ch1.zen
1.956003e+01	3.326161e+02	20150417_STAG1gfpch8_G2G1\MitoSys2\Calibration\mEGFPC1_G2\mEGFP_0_R1_P3_K1_Ch2-Ch1.zen
1.962004e+01	3.312661e+02	20150417_STAG1gfpch8_G2G1\MitoSys2\Calibration\mEGFPC1_G2\mEGFP_0_R1_P3_K1_Ch2-Ch1.zen
1.968003e+01	3.289828e+02	20150417_STAG1gfpch8_G2G1\MitoSys2\Calibration\mEGFPC1_G2\mEGFP_0_R1_P3_K1_Ch2-Ch1.zen
1.974003e+01	3.222161e+02	20150417_STAG1gfpch8_G2G1\MitoSys2\Calibration\mEGFPC1_G2\mEGFP_0_R1_P3_K1_Ch2-Ch1.zen
1.980004e+01	3.332828e+02	20150417_STAG1gfpch8_G2G1\MitoSys2\Calibration\mEGFPC1_G2\mEGFP_0_R1_P3_K1_Ch2-Ch1.zen
1.986003e+01	3.294828e+02	20150417_STAG1gfpch8_G2G1\MitoSys2\Calibration\mEGFPC1_G2\mEGFP_0_R1_P3_K1_Ch2-Ch1.zen
1.992003e+01	3.351327e+02	20150417_STAG1gfpch8_G2G1\MitoSys2\Calibration\mEGFPC1_G2\mEGFP_0_R1_P3_K1_Ch2-Ch1.zen
1.998004e+01	3.356994e+02	20150417_STAG1gfpch8_G2G1\MitoSys2\Calibration\mEGFPC1_G2\mEGFP_0_R1_P3_K1_Ch2-Ch1.zen
2.004004e+01	3.129328e+02	20150417_STAG1gfpch8_G2G1\MitoSys2\Calibration\mEGFPC1_G2\mEGFP_0_R1_P3_K1_Ch2-Ch1.zen
2.010003e+01	3.327494e+02	20150417_STAG1gfpch8_G2G1\MitoSys2\Calibration\mEGFPC1_G2\mEGFP_0_R1_P3_K1_Ch2-Ch1.zen
2.016004e+01	3.257661e+02	20150417_STAG1gfpch8_G2G1\MitoSys2\Calibration\mEGFPC1_G2\mEGFP_0_R1_P3_K1_Ch2-Ch1.zen
2.022004e+01	3.250494e+02	20150417_STAG1gfpch8_G2G1\MitoSys2\Calibration\mEGFPC1_G2\mEGFP_0_R1_P3_K1_Ch2-Ch1.zen
2.028004e+01	3.363994e+02	20150417_STAG1gfpch8_G2G1\MitoSys2\Calibration\mEGFPC1_G2\mEGFP_0_R1_P3_K1_Ch2-Ch1.zen
2.034004e+01	3.427494e+02	20150417_STAG1gfpch8_G2G1\MitoSys2\Calibration\mEGFPC1_G2\mEGFP_0_R1_P3_K1_Ch2-Ch1.zen
2.040004e+01	3.380827e+02	20150417_STAG1gfpch8_G2G1\MitoSys2\Calibration\mEGFPC1_G2\mEGFP_0_R1_P3_K1_Ch2-Ch1.zen
2.046004e+01	3.301827e+02	20150417_STAG1gfpch8_G2G1\MitoSys2\Calibration\mEGFPC1_G2\mEGFP_0_R1_P3_K1_Ch2-Ch1.zen
2.052004e+01	3.446494e+02	20150417_STAG1gfpch8_G2G1\MitoSys2\Calibration\mEGFPC1_G2\mEGFP_0_R1_P3_K1_Ch2-Ch1.zen
2.058004e+01	3.282994e+02	20150417_STAG1gfpch8_G2G1\MitoSys2\Calibration\mEGFPC1_G2\mEGFP_0_R1_P3_K1_Ch2-Ch1.zen
2.064004e+01	3.241494e+02	20150417_STAG1gfpch8_G2G1\MitoSys2\Calibration\mEGFPC1_G2\mEGFP_0_R1_P3_K1_Ch2-Ch1.zen
2.070004e+01	3.277828e+02	20150417_STAG1gfpch8_G2G1\MitoSys2\Calibration\mEGFPC1_G2\mEGFP_0_R1_P3_K1_Ch2-Ch1.zen
2.076004e+01	3.216994e+02	20150417_STAG1gfpch8_G2G1\MitoSys2\Calibration\mEGFPC1_G2\mEGFP_0_R1_P3_K1_Ch2-Ch1.zen
2.082004e+01	3.085661e+02	20150417_STAG1gfpch8_G2G1\MitoSys2\Calibration\mEGFPC1_G2\mEGFP_0_R1_P3_K1_Ch2-Ch1.zen
2.088004e+01	3.212994e+02	20150417_STAG1gfpch8_G2G1\MitoSys2\Calibration\mEGFPC1_G2\mEGFP_0_R1_P3_K1_Ch2-Ch1.zen
2.094004e+01	3.290328e+02	20150417_STAG1gfpch8_G2G1\MitoSys2\Calibration\mEGFPC1_G2\mEGFP_0_R1_P3_K1_Ch2-Ch1.zen
2.100004e+01	3.179828e+02	20150417_STAG1gfpch8_G2G1\MitoSys2\Calibration\mEGFPC1_G2\mEGFP_0_R1_P3_K1_Ch2-Ch1.zen
2.106004e+01	3.282661e+02	20150417_STAG1gfpch8_G2G1\MitoSys2\Calibration\mEGFPC1_G2\mEGFP_0_R1_P3_K1_Ch2-Ch1.zen
2.112004e+01	3.377994e+02	20150417_STAG1gfpch8_G2G1\MitoSys2\Calibration\mEGFPC1_G2\mEGFP_0_R1_P3_K1_Ch2-Ch1.zen
2.118004e+01	3.229494e+02	20150417_STAG1gfpch8_G2G1\MitoSys2\Calibration\mEGFPC1_G2\mEGFP_0_R1_P3_K1_Ch2-Ch1.zen
2.124004e+01	3.241327e+02	20150417_STAG1gfpch8_G2G1\MitoSys2\Calibration\mEGFPC1_G2\mEGFP_0_R1_P3_K1_Ch2-Ch1.zen
2.130004e+01	3.246661e+02	20150417_STAG1gfpch8_G2G1\MitoSys2\Calibration\mEGFPC1_G2\mEGFP_0_R1_P3_K1_Ch2-Ch1.zen
2.136004e+01	3.270494e+02	20150417_STAG1gfpch8_G2G1\MitoSys2\Calibration\mEGFPC1_G2\mEGFP_0_R1_P3_K1_Ch2-Ch1.zen
2.142004e+01	3.236661e+02	20150417_STAG1gfpch8_G2G1\MitoSys2\Calibration\mEGFPC1_G2\mEGFP_0_R1_P3_K1_Ch2-Ch1.zen
2.148004e+01	3.203661e+02	20150417_STAG1gfpch8_G2G1\MitoSys2\Calibration\mEGFPC1_G2\mEGFP_0_R1_P3_K1_Ch2-Ch1.zen
2.154004e+01	3.277828e+02	20150417_STAG1gfpch8_G2G1\MitoSys2\Calibration\mEGFPC1_G2\mEGFP_0_R1_P3_K1_Ch2-Ch1.zen
2.160004e+01	3.216661e+02	20150417_STAG1gfpch8_G2G1\MitoSys2\Calibration\mEGFPC1_G2\mEGFP_0_R1_P3_K1_Ch2-Ch1.zen
2.166004e+01	3.312661e+02	20150417_STAG1gfpch8_G2G1\MitoSys2\Calibration\mEGFPC1_G2\mEGFP_0_R1_P3_K1_Ch2-Ch1.zen
2.172004e+01	3.188828e+02	20150417_STAG1gfpch8_G2G1\MitoSys2\Calibration\mEGFPC1_G2\mEGFP_0_R1_P3_K1_Ch2-Ch1.zen
2.178004e+01	3.273494e+02	20150417_STAG1gfpch8_G2G1\MitoSys2\Calibration\mEGFPC1_G2\mEGFP_0_R1_P3_K1_Ch2-Ch1.zen
2.184004e+01	3.223994e+02	20150417_STAG1gfpch8_G2G1\MitoSys2\Calibration\mEGFPC1_G2\mEGFP_0_R1_P3_K1_Ch2-Ch1.zen
2.190004e+01	3.248661e+02	20150417_STAG1gfpch8_G2G1\MitoSys2\Calibration\mEGFPC1_G2\mEGFP_0_R1_P3_K1_Ch2-Ch1.zen
2.196004e+01	3.189328e+02	20150417_STAG1gfpch8_G2G1\MitoSys2\Calibration\mEGFPC1_G2\mEGFP_0_R1_P3_K1_Ch2-Ch1.zen
2.202004e+01	3.332161e+02	20150417_STAG1gfpch8_G2G1\MitoSys2\Calibration\mEGFPC1_G2\mEGFP_0_R1_P3_K1_Ch2-Ch1.zen
2.208004e+01	3.313661e+02	20150417_STAG1gfpch8_G2G1\MitoSys2\Calibration\mEGFPC1_G2\mEGFP_0_R1_P3_K1_Ch2-Ch1.zen
2.214004e+01	3.285828e+02	20150417_STAG1gfpch8_G2G1\MitoSys2\Calibration\mEGFPC1_G2\mEGFP_0_R1_P3_K1_Ch2-Ch1.zen
2.220004e+01	3.332828e+02	20150417_STAG1gfpch8_G2G1\MitoSys2\Calibration\mEGFPC1_G2\mEGFP_0_R1_P3_K1_Ch2-Ch1.zen
2.226004e+01	3.256661e+02	20150417_STAG1gfpch8_G2G1\MitoSys2\Calibration\mEGFPC1_G2\mEGFP_0_R1_P3_K1_Ch2-Ch1.zen
2.232004e+01	3.226327e+02	20150417_STAG1gfpch8_G2G1\MitoSys2\Calibration\mEGFPC1_G2\mEGFP_0_R1_P3_K1_Ch2-Ch1.zen
2.238004e+01	3.334327e+02	20150417_STAG1gfpch8_G2G1\MitoSys2\Calibration\mEGFPC1_G2\mEGFP_0_R1_P3_K1_Ch2-Ch1.zen
2.244004e+01	3.283494e+02	20150417_STAG1gfpch8_G2G1\MitoSys2\Calibration\mEGFPC1_G2\mEGFP_0_R1_P3_K1_Ch2-Ch1.zen
2.250004e+01	3.353661e+02	20150417_STAG1gfpch8_G2G1\MitoSys2\Calibration\mEGFPC1_G2\mEGFP_0_R1_P3_K1_Ch2-Ch1.zen
2.256004e+01	3.212994e+02	20150417_STAG1gfpch8_G2G1\MitoSys2\Calibration\mEGFPC1_G2\mEGFP_0_R1_P3_K1_Ch2-Ch1.zen
2.262004e+01	3.268827e+02	20150417_STAG1gfpch8_G2G1\MitoSys2\Calibration\mEGFPC1_G2\mEGFP_0_R1_P3_K1_Ch2-Ch1.zen
2.268004e+01	3.358661e+02	20150417_STAG1gfpch8_G2G1\MitoSys2\Calibration\mEGFPC1_G2\mEGFP_0_R1_P3_K1_Ch2-Ch1.zen
2.274004e+01	3.319994e+02	20150417_STAG1gfpch8_G2G1\MitoSys2\Calibration\mEGFPC1_G2\mEGFP_0_R1_P3_K1_Ch2-Ch1.zen
2.280004e+01	3.224328e+02	20150417_STAG1gfpch8_G2G1\MitoSys2\Calibration\mEGFPC1_G2\mEGFP_0_R1_P3_K1_Ch2-Ch1.zen
2.286004e+01	3.347828e+02	20150417_STAG1gfpch8_G2G1\MitoSys2\Calibration\mEGFPC1_G2\mEGFP_0_R1_P3_K1_Ch2-Ch1.zen
2.292004e+01	3.325661e+02	20150417_STAG1gfpch8_G2G1\MitoSys2\Calibration\mEGFPC1_G2\mEGFP_0_R1_P3_K1_Ch2-Ch1.zen
2.298004e+01	3.242494e+02	20150417_STAG1gfpch8_G2G1\MitoSys2\Calibration\mEGFPC1_G2\mEGFP_0_R1_P3_K1_Ch2-Ch1.zen
2.304004e+01	3.164661e+02	20150417_STAG1gfpch8_G2G1\MitoSys2\Calibration\mEGFPC1_G2\mEGFP_0_R1_P3_K1_Ch2-Ch1.zen
2.310004e+01	3.188494e+02	20150417_STAG1gfpch8_G2G1\MitoSys2\Calibration\mEGFPC1_G2\mEGFP_0_R1_P3_K1_Ch2-Ch1.zen
2.316004e+01	3.206661e+02	20150417_STAG1gfpch8_G2G1\MitoSys2\Calibration\mEGFPC1_G2\mEGFP_0_R1_P3_K1_Ch2-Ch1.zen
2.322004e+01	3.252994e+02	20150417_STAG1gfpch8_G2G1\MitoSys2\Calibration\mEGFPC1_G2\mEGFP_0_R1_P3_K1_Ch2-Ch1.zen
2.328004e+01	3.283827e+02	20150417_STAG1gfpch8_G2G1\MitoSys2\Calibration\mEGFPC1_G2\mEGFP_0_R1_P3_K1_Ch2-Ch1.zen
2.334004e+01	3.365827e+02	20150417_STAG1gfpch8_G2G1\MitoSys2\Calibration\mEGFPC1_G2\mEGFP_0_R1_P3_K1_Ch2-Ch1.zen
2.340004e+01	3.381827e+02	20150417_STAG1gfpch8_G2G1\MitoSys2\Calibration\mEGFPC1_G2\mEGFP_0_R1_P3_K1_Ch2-Ch1.zen
2.346004e+01	3.359661e+02	20150417_STAG1gfpch8_G2G1\MitoSys2\Calibration\mEGFPC1_G2\mEGFP_0_R1_P3_K1_Ch2-Ch1.zen
2.352004e+01	3.349827e+02	20150417_STAG1gfpch8_G2G1\MitoSys2\Calibration\mEGFPC1_G2\mEGFP_0_R1_P3_K1_Ch2-Ch1.zen
2.358004e+01	3.213494e+02	20150417_STAG1gfpch8_G2G1\MitoSys2\Calibration\mEGFPC1_G2\mEGFP_0_R1_P3_K1_Ch2-Ch1.zen
2.364004e+01	3.312828e+02	20150417_STAG1gfpch8_G2G1\MitoSys2\Calibration\mEGFPC1_G2\mEGFP_0_R1_P3_K1_Ch2-Ch1.zen
2.370004e+01	3.279327e+02	20150417_STAG1gfpch8_G2G1\MitoSys2\Calibration\mEGFPC1_G2\mEGFP_0_R1_P3_K1_Ch2-Ch1.zen
2.376004e+01	3.432994e+02	20150417_STAG1gfpch8_G2G1\MitoSys2\Calibration\mEGFPC1_G2\mEGFP_0_R1_P3_K1_Ch2-Ch1.zen
2.382004e+01	3.313661e+02	20150417_STAG1gfpch8_G2G1\MitoSys2\Calibration\mEGFPC1_G2\mEGFP_0_R1_P3_K1_Ch2-Ch1.zen
2.388004e+01	3.289494e+02	20150417_STAG1gfpch8_G2G1\MitoSys2\Calibration\mEGFPC1_G2\mEGFP_0_R1_P3_K1_Ch2-Ch1.zen
2.394004e+01	3.340494e+02	20150417_STAG1gfpch8_G2G1\MitoSys2\Calibration\mEGFPC1_G2\mEGFP_0_R1_P3_K1_Ch2-Ch1.zen
2.400004e+01	3.352161e+02	20150417_STAG1gfpch8_G2G1\MitoSys2\Calibration\mEGFPC1_G2\mEGFP_0_R1_P3_K1_Ch2-Ch1.zen
2.406004e+01	3.308494e+02	20150417_STAG1gfpch8_G2G1\MitoSys2\Calibration\mEGFPC1_G2\mEGFP_0_R1_P3_K1_Ch2-Ch1.zen
2.412004e+01	3.346494e+02	20150417_STAG1gfpch8_G2G1\MitoSys2\Calibration\mEGFPC1_G2\mEGFP_0_R1_P3_K1_Ch2-Ch1.zen
2.418004e+01	3.313327e+02	20150417_STAG1gfpch8_G2G1\MitoSys2\Calibration\mEGFPC1_G2\mEGFP_0_R1_P3_K1_Ch2-Ch1.zen
2.424004e+01	3.152994e+02	20150417_STAG1gfpch8_G2G1\MitoSys2\Calibration\mEGFPC1_G2\mEGFP_0_R1_P3_K1_Ch2-Ch1.zen
2.430004e+01	3.253328e+02	20150417_STAG1gfpch8_G2G1\MitoSys2\Calibration\mEGFPC1_G2\mEGFP_0_R1_P3_K1_Ch2-Ch1.zen
2.436004e+01	3.361161e+02	20150417_STAG1gfpch8_G2G1\MitoSys2\Calibration\mEGFPC1_G2\mEGFP_0_R1_P3_K1_Ch2-Ch1.zen
2.442004e+01	3.302161e+02	20150417_STAG1gfpch8_G2G1\MitoSys2\Calibration\mEGFPC1_G2\mEGFP_0_R1_P3_K1_Ch2-Ch1.zen
2.448004e+01	3.336994e+02	20150417_STAG1gfpch8_G2G1\MitoSys2\Calibration\mEGFPC1_G2\mEGFP_0_R1_P3_K1_Ch2-Ch1.zen
2.454004e+01	3.276161e+02	20150417_STAG1gfpch8_G2G1\MitoSys2\Calibration\mEGFPC1_G2\mEGFP_0_R1_P3_K1_Ch2-Ch1.zen
2.460004e+01	3.490660e+02	20150417_STAG1gfpch8_G2G1\MitoSys2\Calibration\mEGFPC1_G2\mEGFP_0_R1_P3_K1_Ch2-Ch1.zen
2.466004e+01	3.373994e+02	20150417_STAG1gfpch8_G2G1\MitoSys2\Calibration\mEGFPC1_G2\mEGFP_0_R1_P3_K1_Ch2-Ch1.zen
2.472004e+01	3.227328e+02	20150417_STAG1gfpch8_G2G1\MitoSys2\Calibration\mEGFPC1_G2\mEGFP_0_R1_P3_K1_Ch2-Ch1.zen
2.478004e+01	3.238661e+02	20150417_STAG1gfpch8_G2G1\MitoSys2\Calibration\mEGFPC1_G2\mEGFP_0_R1_P3_K1_Ch2-Ch1.zen
2.484004e+01	3.309661e+02	20150417_STAG1gfpch8_G2G1\MitoSys2\Calibration\mEGFPC1_G2\mEGFP_0_R1_P3_K1_Ch2-Ch1.zen
2.490004e+01	3.384661e+02	20150417_STAG1gfpch8_G2G1\MitoSys2\Calibration\mEGFPC1_G2\mEGFP_0_R1_P3_K1_Ch2-Ch1.zen
2.496004e+01	3.227828e+02	20150417_STAG1gfpch8_G2G1\MitoSys2\Calibration\mEGFPC1_G2\mEGFP_0_R1_P3_K1_Ch2-Ch1.zen
2.502004e+01	3.285828e+02	20150417_STAG1gfpch8_G2G1\MitoSys2\Calibration\mEGFPC1_G2\mEGFP_0_R1_P3_K1_Ch2-Ch1.zen
2.508004e+01	3.302494e+02	20150417_STAG1gfpch8_G2G1\MitoSys2\Calibration\mEGFPC1_G2\mEGFP_0_R1_P3_K1_Ch2-Ch1.zen
2.514005e+01	3.296661e+02	20150417_STAG1gfpch8_G2G1\MitoSys2\Calibration\mEGFPC1_G2\mEGFP_0_R1_P3_K1_Ch2-Ch1.zen
2.520004e+01	3.262661e+02	20150417_STAG1gfpch8_G2G1\MitoSys2\Calibration\mEGFPC1_G2\mEGFP_0_R1_P3_K1_Ch2-Ch1.zen
2.526004e+01	3.210661e+02	20150417_STAG1gfpch8_G2G1\MitoSys2\Calibration\mEGFPC1_G2\mEGFP_0_R1_P3_K1_Ch2-Ch1.zen
2.532005e+01	3.368494e+02	20150417_STAG1gfpch8_G2G1\MitoSys2\Calibration\mEGFPC1_G2\mEGFP_0_R1_P3_K1_Ch2-Ch1.zen
2.538004e+01	3.351494e+02	20150417_STAG1gfpch8_G2G1\MitoSys2\Calibration\mEGFPC1_G2\mEGFP_0_R1_P3_K1_Ch2-Ch1.zen
2.544004e+01	3.292161e+02	20150417_STAG1gfpch8_G2G1\MitoSys2\Calibration\mEGFPC1_G2\mEGFP_0_R1_P3_K1_Ch2-Ch1.zen
2.550005e+01	3.425327e+02	20150417_STAG1gfpch8_G2G1\MitoSys2\Calibration\mEGFPC1_G2\mEGFP_0_R1_P3_K1_Ch2-Ch1.zen
2.556005e+01	3.374161e+02	20150417_STAG1gfpch8_G2G1\MitoSys2\Calibration\mEGFPC1_G2\mEGFP_0_R1_P3_K1_Ch2-Ch1.zen
2.562004e+01	3.429494e+02	20150417_STAG1gfpch8_G2G1\MitoSys2\Calibration\mEGFPC1_G2\mEGFP_0_R1_P3_K1_Ch2-Ch1.zen
2.568005e+01	3.300994e+02	20150417_STAG1gfpch8_G2G1\MitoSys2\Calibration\mEGFPC1_G2\mEGFP_0_R1_P3_K1_Ch2-Ch1.zen
2.574005e+01	3.331994e+02	20150417_STAG1gfpch8_G2G1\MitoSys2\Calibration\mEGFPC1_G2\mEGFP_0_R1_P3_K1_Ch2-Ch1.zen
2.580005e+01	3.363161e+02	20150417_STAG1gfpch8_G2G1\MitoSys2\Calibration\mEGFPC1_G2\mEGFP_0_R1_P3_K1_Ch2-Ch1.zen
2.586005e+01	3.173828e+02	20150417_STAG1gfpch8_G2G1\MitoSys2\Calibration\mEGFPC1_G2\mEGFP_0_R1_P3_K1_Ch2-Ch1.zen
2.592005e+01	3.275161e+02	20150417_STAG1gfpch8_G2G1\MitoSys2\Calibration\mEGFPC1_G2\mEGFP_0_R1_P3_K1_Ch2-Ch1.zen
2.598005e+01	3.334161e+02	20150417_STAG1gfpch8_G2G1\MitoSys2\Calibration\mEGFPC1_G2\mEGFP_0_R1_P3_K1_Ch2-Ch1.zen
2.604005e+01	3.368827e+02	20150417_STAG1gfpch8_G2G1\MitoSys2\Calibration\mEGFPC1_G2\mEGFP_0_R1_P3_K1_Ch2-Ch1.zen
2.610005e+01	3.405827e+02	20150417_STAG1gfpch8_G2G1\MitoSys2\Calibration\mEGFPC1_G2\mEGFP_0_R1_P3_K1_Ch2-Ch1.zen
2.616005e+01	3.321494e+02	20150417_STAG1gfpch8_G2G1\MitoSys2\Calibration\mEGFPC1_G2\mEGFP_0_R1_P3_K1_Ch2-Ch1.zen
2.622005e+01	3.210828e+02	20150417_STAG1gfpch8_G2G1\MitoSys2\Calibration\mEGFPC1_G2\mEGFP_0_R1_P3_K1_Ch2-Ch1.zen
2.628005e+01	3.351327e+02	20150417_STAG1gfpch8_G2G1\MitoSys2\Calibration\mEGFPC1_G2\mEGFP_0_R1_P3_K1_Ch2-Ch1.zen
2.634005e+01	3.301327e+02	20150417_STAG1gfpch8_G2G1\MitoSys2\Calibration\mEGFPC1_G2\mEGFP_0_R1_P3_K1_Ch2-Ch1.zen
2.640005e+01	3.211161e+02	20150417_STAG1gfpch8_G2G1\MitoSys2\Calibration\mEGFPC1_G2\mEGFP_0_R1_P3_K1_Ch2-Ch1.zen
2.646005e+01	3.402994e+02	20150417_STAG1gfpch8_G2G1\MitoSys2\Calibration\mEGFPC1_G2\mEGFP_0_R1_P3_K1_Ch2-Ch1.zen
2.652005e+01	3.230328e+02	20150417_STAG1gfpch8_G2G1\MitoSys2\Calibration\mEGFPC1_G2\mEGFP_0_R1_P3_K1_Ch2-Ch1.zen
2.658005e+01	3.312494e+02	20150417_STAG1gfpch8_G2G1\MitoSys2\Calibration\mEGFPC1_G2\mEGFP_0_R1_P3_K1_Ch2-Ch1.zen
2.664005e+01	3.316827e+02	20150417_STAG1gfpch8_G2G1\MitoSys2\Calibration\mEGFPC1_G2\mEGFP_0_R1_P3_K1_Ch2-Ch1.zen
2.670005e+01	3.335661e+02	20150417_STAG1gfpch8_G2G1\MitoSys2\Calibration\mEGFPC1_G2\mEGFP_0_R1_P3_K1_Ch2-Ch1.zen
2.676005e+01	3.271827e+02	20150417_STAG1gfpch8_G2G1\MitoSys2\Calibration\mEGFPC1_G2\mEGFP_0_R1_P3_K1_Ch2-Ch1.zen
2.682005e+01	3.434160e+02	20150417_STAG1gfpch8_G2G1\MitoSys2\Calibration\mEGFPC1_G2\mEGFP_0_R1_P3_K1_Ch2-Ch1.zen
2.688005e+01	3.303827e+02	20150417_STAG1gfpch8_G2G1\MitoSys2\Calibration\mEGFPC1_G2\mEGFP_0_R1_P3_K1_Ch2-Ch1.zen
2.694005e+01	3.370328e+02	20150417_STAG1gfpch8_G2G1\MitoSys2\Calibration\mEGFPC1_G2\mEGFP_0_R1_P3_K1_Ch2-Ch1.zen
2.700005e+01	3.315994e+02	20150417_STAG1gfpch8_G2G1\MitoSys2\Calibration\mEGFPC1_G2\mEGFP_0_R1_P3_K1_Ch2-Ch1.zen
2.706005e+01	3.359327e+02	20150417_STAG1gfpch8_G2G1\MitoSys2\Calibration\mEGFPC1_G2\mEGFP_0_R1_P3_K1_Ch2-Ch1.zen
2.712005e+01	3.339994e+02	20150417_STAG1gfpch8_G2G1\MitoSys2\Calibration\mEGFPC1_G2\mEGFP_0_R1_P3_K1_Ch2-Ch1.zen
2.718005e+01	3.396161e+02	20150417_STAG1gfpch8_G2G1\MitoSys2\Calibration\mEGFPC1_G2\mEGFP_0_R1_P3_K1_Ch2-Ch1.zen
2.724005e+01	3.339494e+02	20150417_STAG1gfpch8_G2G1\MitoSys2\Calibration\mEGFPC1_G2\mEGFP_0_R1_P3_K1_Ch2-Ch1.zen
2.730005e+01	3.294661e+02	20150417_STAG1gfpch8_G2G1\MitoSys2\Calibration\mEGFPC1_G2\mEGFP_0_R1_P3_K1_Ch2-Ch1.zen
2.736005e+01	3.275661e+02	20150417_STAG1gfpch8_G2G1\MitoSys2\Calibration\mEGFPC1_G2\mEGFP_0_R1_P3_K1_Ch2-Ch1.zen
2.742005e+01	3.271161e+02	20150417_STAG1gfpch8_G2G1\MitoSys2\Calibration\mEGFPC1_G2\mEGFP_0_R1_P3_K1_Ch2-Ch1.zen
2.748005e+01	3.273661e+02	20150417_STAG1gfpch8_G2G1\MitoSys2\Calibration\mEGFPC1_G2\mEGFP_0_R1_P3_K1_Ch2-Ch1.zen
2.754005e+01	3.220828e+02	20150417_STAG1gfpch8_G2G1\MitoSys2\Calibration\mEGFPC1_G2\mEGFP_0_R1_P3_K1_Ch2-Ch1.zen
2.760005e+01	3.261828e+02	20150417_STAG1gfpch8_G2G1\MitoSys2\Calibration\mEGFPC1_G2\mEGFP_0_R1_P3_K1_Ch2-Ch1.zen
2.766005e+01	3.252161e+02	20150417_STAG1gfpch8_G2G1\MitoSys2\Calibration\mEGFPC1_G2\mEGFP_0_R1_P3_K1_Ch2-Ch1.zen
2.772005e+01	3.235828e+02	20150417_STAG1gfpch8_G2G1\MitoSys2\Calibration\mEGFPC1_G2\mEGFP_0_R1_P3_K1_Ch2-Ch1.zen
2.778005e+01	3.299161e+02	20150417_STAG1gfpch8_G2G1\MitoSys2\Calibration\mEGFPC1_G2\mEGFP_0_R1_P3_K1_Ch2-Ch1.zen
2.784005e+01	3.225494e+02	20150417_STAG1gfpch8_G2G1\MitoSys2\Calibration\mEGFPC1_G2\mEGFP_0_R1_P3_K1_Ch2-Ch1.zen
2.790005e+01	3.214994e+02	20150417_STAG1gfpch8_G2G1\MitoSys2\Calibration\mEGFPC1_G2\mEGFP_0_R1_P3_K1_Ch2-Ch1.zen
2.796005e+01	3.373661e+02	20150417_STAG1gfpch8_G2G1\MitoSys2\Calibration\mEGFPC1_G2\mEGFP_0_R1_P3_K1_Ch2-Ch1.zen
2.802005e+01	3.364327e+02	20150417_STAG1gfpch8_G2G1\MitoSys2\Calibration\mEGFPC1_G2\mEGFP_0_R1_P3_K1_Ch2-Ch1.zen
2.808005e+01	3.442327e+02	20150417_STAG1gfpch8_G2G1\MitoSys2\Calibration\mEGFPC1_G2\mEGFP_0_R1_P3_K1_Ch2-Ch1.zen
2.814005e+01	3.255828e+02	20150417_STAG1gfpch8_G2G1\MitoSys2\Calibration\mEGFPC1_G2\mEGFP_0_R1_P3_K1_Ch2-Ch1.zen
2.820005e+01	3.280328e+02	20150417_STAG1gfpch8_G2G1\MitoSys2\Calibration\mEGFPC1_G2\mEGFP_0_R1_P3_K1_Ch2-Ch1.zen
2.826005e+01	3.212494e+02	20150417_STAG1gfpch8_G2G1\MitoSys2\Calibration\mEGFPC1_G2\mEGFP_0_R1_P3_K1_Ch2-Ch1.zen
2.832005e+01	3.272328e+02	20150417_STAG1gfpch8_G2G1\MitoSys2\Calibration\mEGFPC1_G2\mEGFP_0_R1_P3_K1_Ch2-Ch1.zen
2.838005e+01	3.266828e+02	20150417_STAG1gfpch8_G2G1\MitoSys2\Calibration\mEGFPC1_G2\mEGFP_0_R1_P3_K1_Ch2-Ch1.zen
2.844005e+01	3.220494e+02	20150417_STAG1gfpch8_G2G1\MitoSys2\Calibration\mEGFPC1_G2\mEGFP_0_R1_P3_K1_Ch2-Ch1.zen
2.850005e+01	3.181661e+02	20150417_STAG1gfpch8_G2G1\MitoSys2\Calibration\mEGFPC1_G2\mEGFP_0_R1_P3_K1_Ch2-Ch1.zen
2.856005e+01	3.326994e+02	20150417_STAG1gfpch8_G2G1\MitoSys2\Calibration\mEGFPC1_G2\mEGFP_0_R1_P3_K1_Ch2-Ch1.zen
2.862005e+01	3.310661e+02	20150417_STAG1gfpch8_G2G1\MitoSys2\Calibration\mEGFPC1_G2\mEGFP_0_R1_P3_K1_Ch2-Ch1.zen
2.868005e+01	3.359494e+02	20150417_STAG1gfpch8_G2G1\MitoSys2\Calibration\mEGFPC1_G2\mEGFP_0_R1_P3_K1_Ch2-Ch1.zen
2.874005e+01	3.339494e+02	20150417_STAG1gfpch8_G2G1\MitoSys2\Calibration\mEGFPC1_G2\mEGFP_0_R1_P3_K1_Ch2-Ch1.zen
2.880005e+01	3.311994e+02	20150417_STAG1gfpch8_G2G1\MitoSys2\Calibration\mEGFPC1_G2\mEGFP_0_R1_P3_K1_Ch2-Ch1.zen
2.886005e+01	3.201994e+02	20150417_STAG1gfpch8_G2G1\MitoSys2\Calibration\mEGFPC1_G2\mEGFP_0_R1_P3_K1_Ch2-Ch1.zen
2.892005e+01	3.288661e+02	20150417_STAG1gfpch8_G2G1\MitoSys2\Calibration\mEGFPC1_G2\mEGFP_0_R1_P3_K1_Ch2-Ch1.zen
2.898005e+01	3.302494e+02	20150417_STAG1gfpch8_G2G1\MitoSys2\Calibration\mEGFPC1_G2\mEGFP_0_R1_P3_K1_Ch2-Ch1.zen
2.904005e+01	3.321161e+02	20150417_STAG1gfpch8_G2G1\MitoSys2\Calibration\mEGFPC1_G2\mEGFP_0_R1_P3_K1_Ch2-Ch1.zen
2.910005e+01	3.298161e+02	20150417_STAG1gfpch8_G2G1\MitoSys2\Calibration\mEGFPC1_G2\mEGFP_0_R1_P3_K1_Ch2-Ch1.zen
2.916005e+01	3.219161e+02	20150417_STAG1gfpch8_G2G1\MitoSys2\Calibration\mEGFPC1_G2\mEGFP_0_R1_P3_K1_Ch2-Ch1.zen
2.922005e+01	3.264161e+02	20150417_STAG1gfpch8_G2G1\MitoSys2\Calibration\mEGFPC1_G2\mEGFP_0_R1_P3_K1_Ch2-Ch1.zen
2.928005e+01	3.308327e+02	20150417_STAG1gfpch8_G2G1\MitoSys2\Calibration\mEGFPC1_G2\mEGFP_0_R1_P3_K1_Ch2-Ch1.zen
2.934005e+01	3.281827e+02	20150417_STAG1gfpch8_G2G1\MitoSys2\Calibration\mEGFPC1_G2\mEGFP_0_R1_P3_K1_Ch2-Ch1.zen
2.940005e+01	3.274327e+02	20150417_STAG1gfpch8_G2G1\MitoSys2\Calibration\mEGFPC1_G2\mEGFP_0_R1_P3_K1_Ch2-Ch1.zen
2.946005e+01	3.184161e+02	20150417_STAG1gfpch8_G2G1\MitoSys2\Calibration\mEGFPC1_G2\mEGFP_0_R1_P3_K1_Ch2-Ch1.zen
2.952005e+01	3.286327e+02	20150417_STAG1gfpch8_G2G1\MitoSys2\Calibration\mEGFPC1_G2\mEGFP_0_R1_P3_K1_Ch2-Ch1.zen
2.958005e+01	3.418994e+02	20150417_STAG1gfpch8_G2G1\MitoSys2\Calibration\mEGFPC1_G2\mEGFP_0_R1_P3_K1_Ch2-Ch1.zen
2.964005e+01	3.224494e+02	20150417_STAG1gfpch8_G2G1\MitoSys2\Calibration\mEGFPC1_G2\mEGFP_0_R1_P3_K1_Ch2-Ch1.zen
2.970005e+01	3.308327e+02	20150417_STAG1gfpch8_G2G1\MitoSys2\Calibration\mEGFPC1_G2\mEGFP_0_R1_P3_K1_Ch2-Ch1.zen
2.976005e+01	3.236828e+02	20150417_STAG1gfpch8_G2G1\MitoSys2\Calibration\mEGFPC1_G2\mEGFP_0_R1_P3_K1_Ch2-Ch1.zen
2.982005e+01	3.320827e+02	20150417_STAG1gfpch8_G2G1\MitoSys2\Calibration\mEGFPC1_G2\mEGFP_0_R1_P3_K1_Ch2-Ch1.zen
2.988005e+01	3.375328e+02	20150417_STAG1gfpch8_G2G1\MitoSys2\Calibration\mEGFPC1_G2\mEGFP_0_R1_P3_K1_Ch2-Ch1.zen
2.994005e+01	3.435994e+02	20150417_STAG1gfpch8_G2G1\MitoSys2\Calibration\mEGFPC1_G2\mEGFP_0_R1_P3_K1_Ch2-Ch1.zen
0	3.464997e+02	20150417_STAG1gfpch8_G2G1\MitoSys2\Calibration\mEGFPC1_G2\mEGFP_0_R1_P4_K1_Ch2-Ch1.zen
6.000010e-02	3.345164e+02	20150417_STAG1gfpch8_G2G1\MitoSys2\Calibration\mEGFPC1_G2\mEGFP_0_R1_P4_K1_Ch2-Ch1.zen
1.200000e-01	3.361997e+02	20150417_STAG1gfpch8_G2G1\MitoSys2\Calibration\mEGFPC1_G2\mEGFP_0_R1_P4_K1_Ch2-Ch1.zen
1.800000e-01	3.332831e+02	20150417_STAG1gfpch8_G2G1\MitoSys2\Calibration\mEGFPC1_G2\mEGFP_0_R1_P4_K1_Ch2-Ch1.zen
2.400000e-01	3.257664e+02	20150417_STAG1gfpch8_G2G1\MitoSys2\Calibration\mEGFPC1_G2\mEGFP_0_R1_P4_K1_Ch2-Ch1.zen
3.000000e-01	3.384164e+02	20150417_STAG1gfpch8_G2G1\MitoSys2\Calibration\mEGFPC1_G2\mEGFP_0_R1_P4_K1_Ch2-Ch1.zen
3.600000e-01	3.319664e+02	20150417_STAG1gfpch8_G2G1\MitoSys2\Calibration\mEGFPC1_G2\mEGFP_0_R1_P4_K1_Ch2-Ch1.zen
4.200000e-01	3.267997e+02	20150417_STAG1gfpch8_G2G1\MitoSys2\Calibration\mEGFPC1_G2\mEGFP_0_R1_P4_K1_Ch2-Ch1.zen
4.800000e-01	3.284164e+02	20150417_STAG1gfpch8_G2G1\MitoSys2\Calibration\mEGFPC1_G2\mEGFP_0_R1_P4_K1_Ch2-Ch1.zen
5.400000e-01	3.261664e+02	20150417_STAG1gfpch8_G2G1\MitoSys2\Calibration\mEGFPC1_G2\mEGFP_0_R1_P4_K1_Ch2-Ch1.zen
6.000000e-01	3.266164e+02	20150417_STAG1gfpch8_G2G1\MitoSys2\Calibration\mEGFPC1_G2\mEGFP_0_R1_P4_K1_Ch2-Ch1.zen
6.600000e-01	3.378164e+02	20150417_STAG1gfpch8_G2G1\MitoSys2\Calibration\mEGFPC1_G2\mEGFP_0_R1_P4_K1_Ch2-Ch1.zen
7.200000e-01	3.291497e+02	20150417_STAG1gfpch8_G2G1\MitoSys2\Calibration\mEGFPC1_G2\mEGFP_0_R1_P4_K1_Ch2-Ch1.zen
7.800000e-01	3.361331e+02	20150417_STAG1gfpch8_G2G1\MitoSys2\Calibration\mEGFPC1_G2\mEGFP_0_R1_P4_K1_Ch2-Ch1.zen
8.400000e-01	3.241997e+02	20150417_STAG1gfpch8_G2G1\MitoSys2\Calibration\mEGFPC1_G2\mEGFP_0_R1_P4_K1_Ch2-Ch1.zen
9.000000e-01	3.257831e+02	20150417_STAG1gfpch8_G2G1\MitoSys2\Calibration\mEGFPC1_G2\mEGFP_0_R1_P4_K1_Ch2-Ch1.zen
9.600000e-01	3.425830e+02	20150417_STAG1gfpch8_G2G1\MitoSys2\Calibration\mEGFPC1_G2\mEGFP_0_R1_P4_K1_Ch2-Ch1.zen
1.020000e+00	3.300497e+02	20150417_STAG1gfpch8_G2G1\MitoSys2\Calibration\mEGFPC1_G2\mEGFP_0_R1_P4_K1_Ch2-Ch1.zen
1.080000e+00	3.181497e+02	20150417_STAG1gfpch8_G2G1\MitoSys2\Calibration\mEGFPC1_G2\mEGFP_0_R1_P4_K1_Ch2-Ch1.zen
1.140000e+00	3.330497e+02	20150417_STAG1gfpch8_G2G1\MitoSys2\Calibration\mEGFPC1_G2\mEGFP_0_R1_P4_K1_Ch2-Ch1.zen
1.200000e+00	3.281497e+02	20150417_STAG1gfpch8_G2G1\MitoSys2\Calibration\mEGFPC1_G2\mEGFP_0_R1_P4_K1_Ch2-Ch1.zen
1.260000e+00	3.253331e+02	20150417_STAG1gfpch8_G2G1\MitoSys2\Calibration\mEGFPC1_G2\mEGFP_0_R1_P4_K1_Ch2-Ch1.zen
1.320000e+00	3.218831e+02	20150417_STAG1gfpch8_G2G1\MitoSys2\Calibration\mEGFPC1_G2\mEGFP_0_R1_P4_K1_Ch2-Ch1.zen
1.380000e+00	3.261831e+02	20150417_STAG1gfpch8_G2G1\MitoSys2\Calibration\mEGFPC1_G2\mEGFP_0_R1_P4_K1_Ch2-Ch1.zen
1.440000e+00	3.353331e+02	20150417_STAG1gfpch8_G2G1\MitoSys2\Calibration\mEGFPC1_G2\mEGFP_0_R1_P4_K1_Ch2-Ch1.zen
1.500000e+00	3.377497e+02	20150417_STAG1gfpch8_G2G1\MitoSys2\Calibration\mEGFPC1_G2\mEGFP_0_R1_P4_K1_Ch2-Ch1.zen
1.560000e+00	3.270997e+02	20150417_STAG1gfpch8_G2G1\MitoSys2\Calibration\mEGFPC1_G2\mEGFP_0_R1_P4_K1_Ch2-Ch1.zen
1.620000e+00	3.108164e+02	20150417_STAG1gfpch8_G2G1\MitoSys2\Calibration\mEGFPC1_G2\mEGFP_0_R1_P4_K1_Ch2-Ch1.zen
1.680000e+00	3.289997e+02	20150417_STAG1gfpch8_G2G1\MitoSys2\Calibration\mEGFPC1_G2\mEGFP_0_R1_P4_K1_Ch2-Ch1.zen
1.740000e+00	3.251164e+02	20150417_STAG1gfpch8_G2G1\MitoSys2\Calibration\mEGFPC1_G2\mEGFP_0_R1_P4_K1_Ch2-Ch1.zen
1.800000e+00	3.244831e+02	20150417_STAG1gfpch8_G2G1\MitoSys2\Calibration\mEGFPC1_G2\mEGFP_0_R1_P4_K1_Ch2-Ch1.zen
1.860000e+00	3.172331e+02	20150417_STAG1gfpch8_G2G1\MitoSys2\Calibration\mEGFPC1_G2\mEGFP_0_R1_P4_K1_Ch2-Ch1.zen
1.920000e+00	3.187664e+02	20150417_STAG1gfpch8_G2G1\MitoSys2\Calibration\mEGFPC1_G2\mEGFP_0_R1_P4_K1_Ch2-Ch1.zen
1.980000e+00	3.274164e+02	20150417_STAG1gfpch8_G2G1\MitoSys2\Calibration\mEGFPC1_G2\mEGFP_0_R1_P4_K1_Ch2-Ch1.zen
2.040000e+00	3.345164e+02	20150417_STAG1gfpch8_G2G1\MitoSys2\Calibration\mEGFPC1_G2\mEGFP_0_R1_P4_K1_Ch2-Ch1.zen
2.100000e+00	3.328331e+02	20150417_STAG1gfpch8_G2G1\MitoSys2\Calibration\mEGFPC1_G2\mEGFP_0_R1_P4_K1_Ch2-Ch1.zen
2.160000e+00	3.353831e+02	20150417_STAG1gfpch8_G2G1\MitoSys2\Calibration\mEGFPC1_G2\mEGFP_0_R1_P4_K1_Ch2-Ch1.zen
2.220000e+00	3.235664e+02	20150417_STAG1gfpch8_G2G1\MitoSys2\Calibration\mEGFPC1_G2\mEGFP_0_R1_P4_K1_Ch2-Ch1.zen
2.280000e+00	3.235664e+02	20150417_STAG1gfpch8_G2G1\MitoSys2\Calibration\mEGFPC1_G2\mEGFP_0_R1_P4_K1_Ch2-Ch1.zen
2.340000e+00	3.281164e+02	20150417_STAG1gfpch8_G2G1\MitoSys2\Calibration\mEGFPC1_G2\mEGFP_0_R1_P4_K1_Ch2-Ch1.zen
2.400000e+00	3.337331e+02	20150417_STAG1gfpch8_G2G1\MitoSys2\Calibration\mEGFPC1_G2\mEGFP_0_R1_P4_K1_Ch2-Ch1.zen
2.460000e+00	3.323331e+02	20150417_STAG1gfpch8_G2G1\MitoSys2\Calibration\mEGFPC1_G2\mEGFP_0_R1_P4_K1_Ch2-Ch1.zen
2.520000e+00	3.270831e+02	20150417_STAG1gfpch8_G2G1\MitoSys2\Calibration\mEGFPC1_G2\mEGFP_0_R1_P4_K1_Ch2-Ch1.zen
2.580000e+00	3.175331e+02	20150417_STAG1gfpch8_G2G1\MitoSys2\Calibration\mEGFPC1_G2\mEGFP_0_R1_P4_K1_Ch2-Ch1.zen
2.640000e+00	3.348497e+02	20150417_STAG1gfpch8_G2G1\MitoSys2\Calibration\mEGFPC1_G2\mEGFP_0_R1_P4_K1_Ch2-Ch1.zen
2.700000e+00	3.189831e+02	20150417_STAG1gfpch8_G2G1\MitoSys2\Calibration\mEGFPC1_G2\mEGFP_0_R1_P4_K1_Ch2-Ch1.zen
2.760000e+00	3.313331e+02	20150417_STAG1gfpch8_G2G1\MitoSys2\Calibration\mEGFPC1_G2\mEGFP_0_R1_P4_K1_Ch2-Ch1.zen
2.820000e+00	3.291664e+02	20150417_STAG1gfpch8_G2G1\MitoSys2\Calibration\mEGFPC1_G2\mEGFP_0_R1_P4_K1_Ch2-Ch1.zen
2.880000e+00	3.188497e+02	20150417_STAG1gfpch8_G2G1\MitoSys2\Calibration\mEGFPC1_G2\mEGFP_0_R1_P4_K1_Ch2-Ch1.zen
2.940000e+00	3.316830e+02	20150417_STAG1gfpch8_G2G1\MitoSys2\Calibration\mEGFPC1_G2\mEGFP_0_R1_P4_K1_Ch2-Ch1.zen
3	3.299831e+02	20150417_STAG1gfpch8_G2G1\MitoSys2\Calibration\mEGFPC1_G2\mEGFP_0_R1_P4_K1_Ch2-Ch1.zen
3.060000e+00	3.220164e+02	20150417_STAG1gfpch8_G2G1\MitoSys2\Calibration\mEGFPC1_G2\mEGFP_0_R1_P4_K1_Ch2-Ch1.zen
3.120000e+00	3.257164e+02	20150417_STAG1gfpch8_G2G1\MitoSys2\Calibration\mEGFPC1_G2\mEGFP_0_R1_P4_K1_Ch2-Ch1.zen
3.180000e+00	3.289164e+02	20150417_STAG1gfpch8_G2G1\MitoSys2\Calibration\mEGFPC1_G2\mEGFP_0_R1_P4_K1_Ch2-Ch1.zen
3.240000e+00	3.277331e+02	20150417_STAG1gfpch8_G2G1\MitoSys2\Calibration\mEGFPC1_G2\mEGFP_0_R1_P4_K1_Ch2-Ch1.zen
3.300000e+00	3.140997e+02	20150417_STAG1gfpch8_G2G1\MitoSys2\Calibration\mEGFPC1_G2\mEGFP_0_R1_P4_K1_Ch2-Ch1.zen
3.360000e+00	3.197331e+02	20150417_STAG1gfpch8_G2G1\MitoSys2\Calibration\mEGFPC1_G2\mEGFP_0_R1_P4_K1_Ch2-Ch1.zen
3.420000e+00	3.238831e+02	20150417_STAG1gfpch8_G2G1\MitoSys2\Calibration\mEGFPC1_G2\mEGFP_0_R1_P4_K1_Ch2-Ch1.zen
3.480000e+00	3.372497e+02	20150417_STAG1gfpch8_G2G1\MitoSys2\Calibration\mEGFPC1_G2\mEGFP_0_R1_P4_K1_Ch2-Ch1.zen
3.540000e+00	3.332831e+02	20150417_STAG1gfpch8_G2G1\MitoSys2\Calibration\mEGFPC1_G2\mEGFP_0_R1_P4_K1_Ch2-Ch1.zen
3.600000e+00	3.299330e+02	20150417_STAG1gfpch8_G2G1\MitoSys2\Calibration\mEGFPC1_G2\mEGFP_0_R1_P4_K1_Ch2-Ch1.zen
3.660000e+00	3.312497e+02	20150417_STAG1gfpch8_G2G1\MitoSys2\Calibration\mEGFPC1_G2\mEGFP_0_R1_P4_K1_Ch2-Ch1.zen
3.720000e+00	3.201664e+02	20150417_STAG1gfpch8_G2G1\MitoSys2\Calibration\mEGFPC1_G2\mEGFP_0_R1_P4_K1_Ch2-Ch1.zen
3.780000e+00	3.306830e+02	20150417_STAG1gfpch8_G2G1\MitoSys2\Calibration\mEGFPC1_G2\mEGFP_0_R1_P4_K1_Ch2-Ch1.zen
3.840000e+00	3.289997e+02	20150417_STAG1gfpch8_G2G1\MitoSys2\Calibration\mEGFPC1_G2\mEGFP_0_R1_P4_K1_Ch2-Ch1.zen
3.900000e+00	3.290664e+02	20150417_STAG1gfpch8_G2G1\MitoSys2\Calibration\mEGFPC1_G2\mEGFP_0_R1_P4_K1_Ch2-Ch1.zen
3.960000e+00	3.330497e+02	20150417_STAG1gfpch8_G2G1\MitoSys2\Calibration\mEGFPC1_G2\mEGFP_0_R1_P4_K1_Ch2-Ch1.zen
4.020000e+00	3.268331e+02	20150417_STAG1gfpch8_G2G1\MitoSys2\Calibration\mEGFPC1_G2\mEGFP_0_R1_P4_K1_Ch2-Ch1.zen
4.080000e+00	3.143164e+02	20150417_STAG1gfpch8_G2G1\MitoSys2\Calibration\mEGFPC1_G2\mEGFP_0_R1_P4_K1_Ch2-Ch1.zen
4.140000e+00	3.377331e+02	20150417_STAG1gfpch8_G2G1\MitoSys2\Calibration\mEGFPC1_G2\mEGFP_0_R1_P4_K1_Ch2-Ch1.zen
4.200000e+00	3.229497e+02	20150417_STAG1gfpch8_G2G1\MitoSys2\Calibration\mEGFPC1_G2\mEGFP_0_R1_P4_K1_Ch2-Ch1.zen
4.260000e+00	3.091497e+02	20150417_STAG1gfpch8_G2G1\MitoSys2\Calibration\mEGFPC1_G2\mEGFP_0_R1_P4_K1_Ch2-Ch1.zen
4.320000e+00	3.220664e+02	20150417_STAG1gfpch8_G2G1\MitoSys2\Calibration\mEGFPC1_G2\mEGFP_0_R1_P4_K1_Ch2-Ch1.zen
4.380000e+00	3.311164e+02	20150417_STAG1gfpch8_G2G1\MitoSys2\Calibration\mEGFPC1_G2\mEGFP_0_R1_P4_K1_Ch2-Ch1.zen
4.440000e+00	3.191831e+02	20150417_STAG1gfpch8_G2G1\MitoSys2\Calibration\mEGFPC1_G2\mEGFP_0_R1_P4_K1_Ch2-Ch1.zen
4.500000e+00	3.306830e+02	20150417_STAG1gfpch8_G2G1\MitoSys2\Calibration\mEGFPC1_G2\mEGFP_0_R1_P4_K1_Ch2-Ch1.zen
4.560000e+00	3.190997e+02	20150417_STAG1gfpch8_G2G1\MitoSys2\Calibration\mEGFPC1_G2\mEGFP_0_R1_P4_K1_Ch2-Ch1.zen
4.620000e+00	3.255164e+02	20150417_STAG1gfpch8_G2G1\MitoSys2\Calibration\mEGFPC1_G2\mEGFP_0_R1_P4_K1_Ch2-Ch1.zen
4.680000e+00	3.202331e+02	20150417_STAG1gfpch8_G2G1\MitoSys2\Calibration\mEGFPC1_G2\mEGFP_0_R1_P4_K1_Ch2-Ch1.zen
4.740000e+00	3.191664e+02	20150417_STAG1gfpch8_G2G1\MitoSys2\Calibration\mEGFPC1_G2\mEGFP_0_R1_P4_K1_Ch2-Ch1.zen
4.800000e+00	3.295997e+02	20150417_STAG1gfpch8_G2G1\MitoSys2\Calibration\mEGFPC1_G2\mEGFP_0_R1_P4_K1_Ch2-Ch1.zen
4.860000e+00	3.246664e+02	20150417_STAG1gfpch8_G2G1\MitoSys2\Calibration\mEGFPC1_G2\mEGFP_0_R1_P4_K1_Ch2-Ch1.zen
4.920000e+00	3.240997e+02	20150417_STAG1gfpch8_G2G1\MitoSys2\Calibration\mEGFPC1_G2\mEGFP_0_R1_P4_K1_Ch2-Ch1.zen
4.980000e+00	3.302331e+02	20150417_STAG1gfpch8_G2G1\MitoSys2\Calibration\mEGFPC1_G2\mEGFP_0_R1_P4_K1_Ch2-Ch1.zen
5.040000e+00	3.284997e+02	20150417_STAG1gfpch8_G2G1\MitoSys2\Calibration\mEGFPC1_G2\mEGFP_0_R1_P4_K1_Ch2-Ch1.zen
5.100000e+00	3.391497e+02	20150417_STAG1gfpch8_G2G1\MitoSys2\Calibration\mEGFPC1_G2\mEGFP_0_R1_P4_K1_Ch2-Ch1.zen
5.160000e+00	3.291830e+02	20150417_STAG1gfpch8_G2G1\MitoSys2\Calibration\mEGFPC1_G2\mEGFP_0_R1_P4_K1_Ch2-Ch1.zen
5.220000e+00	3.193997e+02	20150417_STAG1gfpch8_G2G1\MitoSys2\Calibration\mEGFPC1_G2\mEGFP_0_R1_P4_K1_Ch2-Ch1.zen
5.280000e+00	3.324164e+02	20150417_STAG1gfpch8_G2G1\MitoSys2\Calibration\mEGFPC1_G2\mEGFP_0_R1_P4_K1_Ch2-Ch1.zen
5.340000e+00	3.333997e+02	20150417_STAG1gfpch8_G2G1\MitoSys2\Calibration\mEGFPC1_G2\mEGFP_0_R1_P4_K1_Ch2-Ch1.zen
5.400000e+00	3.336164e+02	20150417_STAG1gfpch8_G2G1\MitoSys2\Calibration\mEGFPC1_G2\mEGFP_0_R1_P4_K1_Ch2-Ch1.zen
5.460000e+00	3.324664e+02	20150417_STAG1gfpch8_G2G1\MitoSys2\Calibration\mEGFPC1_G2\mEGFP_0_R1_P4_K1_Ch2-Ch1.zen
5.520000e+00	3.303831e+02	20150417_STAG1gfpch8_G2G1\MitoSys2\Calibration\mEGFPC1_G2\mEGFP_0_R1_P4_K1_Ch2-Ch1.zen
5.580000e+00	3.218831e+02	20150417_STAG1gfpch8_G2G1\MitoSys2\Calibration\mEGFPC1_G2\mEGFP_0_R1_P4_K1_Ch2-Ch1.zen
5.640000e+00	3.256997e+02	20150417_STAG1gfpch8_G2G1\MitoSys2\Calibration\mEGFPC1_G2\mEGFP_0_R1_P4_K1_Ch2-Ch1.zen
5.700000e+00	3.318831e+02	20150417_STAG1gfpch8_G2G1\MitoSys2\Calibration\mEGFPC1_G2\mEGFP_0_R1_P4_K1_Ch2-Ch1.zen
5.760000e+00	3.237664e+02	20150417_STAG1gfpch8_G2G1\MitoSys2\Calibration\mEGFPC1_G2\mEGFP_0_R1_P4_K1_Ch2-Ch1.zen
5.820000e+00	3.215997e+02	20150417_STAG1gfpch8_G2G1\MitoSys2\Calibration\mEGFPC1_G2\mEGFP_0_R1_P4_K1_Ch2-Ch1.zen
5.880000e+00	3.387831e+02	20150417_STAG1gfpch8_G2G1\MitoSys2\Calibration\mEGFPC1_G2\mEGFP_0_R1_P4_K1_Ch2-Ch1.zen
5.940000e+00	3.337997e+02	20150417_STAG1gfpch8_G2G1\MitoSys2\Calibration\mEGFPC1_G2\mEGFP_0_R1_P4_K1_Ch2-Ch1.zen
6	3.292997e+02	20150417_STAG1gfpch8_G2G1\MitoSys2\Calibration\mEGFPC1_G2\mEGFP_0_R1_P4_K1_Ch2-Ch1.zen
6.060010e+00	3.315497e+02	20150417_STAG1gfpch8_G2G1\MitoSys2\Calibration\mEGFPC1_G2\mEGFP_0_R1_P4_K1_Ch2-Ch1.zen
6.120010e+00	3.319497e+02	20150417_STAG1gfpch8_G2G1\MitoSys2\Calibration\mEGFPC1_G2\mEGFP_0_R1_P4_K1_Ch2-Ch1.zen
6.180010e+00	3.355497e+02	20150417_STAG1gfpch8_G2G1\MitoSys2\Calibration\mEGFPC1_G2\mEGFP_0_R1_P4_K1_Ch2-Ch1.zen
6.240010e+00	3.212331e+02	20150417_STAG1gfpch8_G2G1\MitoSys2\Calibration\mEGFPC1_G2\mEGFP_0_R1_P4_K1_Ch2-Ch1.zen
6.300010e+00	3.306830e+02	20150417_STAG1gfpch8_G2G1\MitoSys2\Calibration\mEGFPC1_G2\mEGFP_0_R1_P4_K1_Ch2-Ch1.zen
6.360010e+00	3.175664e+02	20150417_STAG1gfpch8_G2G1\MitoSys2\Calibration\mEGFPC1_G2\mEGFP_0_R1_P4_K1_Ch2-Ch1.zen
6.420010e+00	3.374831e+02	20150417_STAG1gfpch8_G2G1\MitoSys2\Calibration\mEGFPC1_G2\mEGFP_0_R1_P4_K1_Ch2-Ch1.zen
6.480010e+00	3.380830e+02	20150417_STAG1gfpch8_G2G1\MitoSys2\Calibration\mEGFPC1_G2\mEGFP_0_R1_P4_K1_Ch2-Ch1.zen
6.540010e+00	3.252331e+02	20150417_STAG1gfpch8_G2G1\MitoSys2\Calibration\mEGFPC1_G2\mEGFP_0_R1_P4_K1_Ch2-Ch1.zen
6.600010e+00	3.177331e+02	20150417_STAG1gfpch8_G2G1\MitoSys2\Calibration\mEGFPC1_G2\mEGFP_0_R1_P4_K1_Ch2-Ch1.zen
6.660010e+00	3.282664e+02	20150417_STAG1gfpch8_G2G1\MitoSys2\Calibration\mEGFPC1_G2\mEGFP_0_R1_P4_K1_Ch2-Ch1.zen
6.720010e+00	3.296997e+02	20150417_STAG1gfpch8_G2G1\MitoSys2\Calibration\mEGFPC1_G2\mEGFP_0_R1_P4_K1_Ch2-Ch1.zen
6.780010e+00	3.193997e+02	20150417_STAG1gfpch8_G2G1\MitoSys2\Calibration\mEGFPC1_G2\mEGFP_0_R1_P4_K1_Ch2-Ch1.zen
6.840010e+00	3.257831e+02	20150417_STAG1gfpch8_G2G1\MitoSys2\Calibration\mEGFPC1_G2\mEGFP_0_R1_P4_K1_Ch2-Ch1.zen
6.900010e+00	3.201164e+02	20150417_STAG1gfpch8_G2G1\MitoSys2\Calibration\mEGFPC1_G2\mEGFP_0_R1_P4_K1_Ch2-Ch1.zen
6.960010e+00	3.180664e+02	20150417_STAG1gfpch8_G2G1\MitoSys2\Calibration\mEGFPC1_G2\mEGFP_0_R1_P4_K1_Ch2-Ch1.zen
7.020010e+00	3.218664e+02	20150417_STAG1gfpch8_G2G1\MitoSys2\Calibration\mEGFPC1_G2\mEGFP_0_R1_P4_K1_Ch2-Ch1.zen
7.080010e+00	3.271997e+02	20150417_STAG1gfpch8_G2G1\MitoSys2\Calibration\mEGFPC1_G2\mEGFP_0_R1_P4_K1_Ch2-Ch1.zen
7.140010e+00	3.271331e+02	20150417_STAG1gfpch8_G2G1\MitoSys2\Calibration\mEGFPC1_G2\mEGFP_0_R1_P4_K1_Ch2-Ch1.zen
7.200010e+00	3.347331e+02	20150417_STAG1gfpch8_G2G1\MitoSys2\Calibration\mEGFPC1_G2\mEGFP_0_R1_P4_K1_Ch2-Ch1.zen
7.260010e+00	3.217664e+02	20150417_STAG1gfpch8_G2G1\MitoSys2\Calibration\mEGFPC1_G2\mEGFP_0_R1_P4_K1_Ch2-Ch1.zen
7.320010e+00	3.213331e+02	20150417_STAG1gfpch8_G2G1\MitoSys2\Calibration\mEGFPC1_G2\mEGFP_0_R1_P4_K1_Ch2-Ch1.zen
7.380010e+00	3.245997e+02	20150417_STAG1gfpch8_G2G1\MitoSys2\Calibration\mEGFPC1_G2\mEGFP_0_R1_P4_K1_Ch2-Ch1.zen
7.440010e+00	3.244831e+02	20150417_STAG1gfpch8_G2G1\MitoSys2\Calibration\mEGFPC1_G2\mEGFP_0_R1_P4_K1_Ch2-Ch1.zen
7.500010e+00	3.277664e+02	20150417_STAG1gfpch8_G2G1\MitoSys2\Calibration\mEGFPC1_G2\mEGFP_0_R1_P4_K1_Ch2-Ch1.zen
7.560010e+00	3.241164e+02	20150417_STAG1gfpch8_G2G1\MitoSys2\Calibration\mEGFPC1_G2\mEGFP_0_R1_P4_K1_Ch2-Ch1.zen
7.620010e+00	3.198831e+02	20150417_STAG1gfpch8_G2G1\MitoSys2\Calibration\mEGFPC1_G2\mEGFP_0_R1_P4_K1_Ch2-Ch1.zen
7.680010e+00	3.364330e+02	20150417_STAG1gfpch8_G2G1\MitoSys2\Calibration\mEGFPC1_G2\mEGFP_0_R1_P4_K1_Ch2-Ch1.zen
7.740010e+00	3.269331e+02	20150417_STAG1gfpch8_G2G1\MitoSys2\Calibration\mEGFPC1_G2\mEGFP_0_R1_P4_K1_Ch2-Ch1.zen
7.800010e+00	3.302331e+02	20150417_STAG1gfpch8_G2G1\MitoSys2\Calibration\mEGFPC1_G2\mEGFP_0_R1_P4_K1_Ch2-Ch1.zen
7.860010e+00	3.339497e+02	20150417_STAG1gfpch8_G2G1\MitoSys2\Calibration\mEGFPC1_G2\mEGFP_0_R1_P4_K1_Ch2-Ch1.zen
7.920010e+00	3.248164e+02	20150417_STAG1gfpch8_G2G1\MitoSys2\Calibration\mEGFPC1_G2\mEGFP_0_R1_P4_K1_Ch2-Ch1.zen
7.980010e+00	3.071164e+02	20150417_STAG1gfpch8_G2G1\MitoSys2\Calibration\mEGFPC1_G2\mEGFP_0_R1_P4_K1_Ch2-Ch1.zen
8.040010e+00	3.284997e+02	20150417_STAG1gfpch8_G2G1\MitoSys2\Calibration\mEGFPC1_G2\mEGFP_0_R1_P4_K1_Ch2-Ch1.zen
8.100010e+00	3.261831e+02	20150417_STAG1gfpch8_G2G1\MitoSys2\Calibration\mEGFPC1_G2\mEGFP_0_R1_P4_K1_Ch2-Ch1.zen
8.160010e+00	3.335331e+02	20150417_STAG1gfpch8_G2G1\MitoSys2\Calibration\mEGFPC1_G2\mEGFP_0_R1_P4_K1_Ch2-Ch1.zen
8.220010e+00	3.373164e+02	20150417_STAG1gfpch8_G2G1\MitoSys2\Calibration\mEGFPC1_G2\mEGFP_0_R1_P4_K1_Ch2-Ch1.zen
8.280010e+00	3.410830e+02	20150417_STAG1gfpch8_G2G1\MitoSys2\Calibration\mEGFPC1_G2\mEGFP_0_R1_P4_K1_Ch2-Ch1.zen
8.340010e+00	3.272331e+02	20150417_STAG1gfpch8_G2G1\MitoSys2\Calibration\mEGFPC1_G2\mEGFP_0_R1_P4_K1_Ch2-Ch1.zen
8.400010e+00	3.295164e+02	20150417_STAG1gfpch8_G2G1\MitoSys2\Calibration\mEGFPC1_G2\mEGFP_0_R1_P4_K1_Ch2-Ch1.zen
8.460010e+00	3.329330e+02	20150417_STAG1gfpch8_G2G1\MitoSys2\Calibration\mEGFPC1_G2\mEGFP_0_R1_P4_K1_Ch2-Ch1.zen
8.520010e+00	3.233164e+02	20150417_STAG1gfpch8_G2G1\MitoSys2\Calibration\mEGFPC1_G2\mEGFP_0_R1_P4_K1_Ch2-Ch1.zen
8.580010e+00	3.120331e+02	20150417_STAG1gfpch8_G2G1\MitoSys2\Calibration\mEGFPC1_G2\mEGFP_0_R1_P4_K1_Ch2-Ch1.zen
8.640010e+00	3.352831e+02	20150417_STAG1gfpch8_G2G1\MitoSys2\Calibration\mEGFPC1_G2\mEGFP_0_R1_P4_K1_Ch2-Ch1.zen
8.700010e+00	3.408831e+02	20150417_STAG1gfpch8_G2G1\MitoSys2\Calibration\mEGFPC1_G2\mEGFP_0_R1_P4_K1_Ch2-Ch1.zen
8.760010e+00	3.345831e+02	20150417_STAG1gfpch8_G2G1\MitoSys2\Calibration\mEGFPC1_G2\mEGFP_0_R1_P4_K1_Ch2-Ch1.zen
8.820010e+00	3.263664e+02	20150417_STAG1gfpch8_G2G1\MitoSys2\Calibration\mEGFPC1_G2\mEGFP_0_R1_P4_K1_Ch2-Ch1.zen
8.880010e+00	3.274664e+02	20150417_STAG1gfpch8_G2G1\MitoSys2\Calibration\mEGFPC1_G2\mEGFP_0_R1_P4_K1_Ch2-Ch1.zen
8.940010e+00	3.370664e+02	20150417_STAG1gfpch8_G2G1\MitoSys2\Calibration\mEGFPC1_G2\mEGFP_0_R1_P4_K1_Ch2-Ch1.zen
9.000010e+00	3.368164e+02	20150417_STAG1gfpch8_G2G1\MitoSys2\Calibration\mEGFPC1_G2\mEGFP_0_R1_P4_K1_Ch2-Ch1.zen
9.060010e+00	3.298331e+02	20150417_STAG1gfpch8_G2G1\MitoSys2\Calibration\mEGFPC1_G2\mEGFP_0_R1_P4_K1_Ch2-Ch1.zen
9.120010e+00	3.326664e+02	20150417_STAG1gfpch8_G2G1\MitoSys2\Calibration\mEGFPC1_G2\mEGFP_0_R1_P4_K1_Ch2-Ch1.zen
9.180010e+00	3.333831e+02	20150417_STAG1gfpch8_G2G1\MitoSys2\Calibration\mEGFPC1_G2\mEGFP_0_R1_P4_K1_Ch2-Ch1.zen
9.240010e+00	3.263997e+02	20150417_STAG1gfpch8_G2G1\MitoSys2\Calibration\mEGFPC1_G2\mEGFP_0_R1_P4_K1_Ch2-Ch1.zen
9.300010e+00	3.297997e+02	20150417_STAG1gfpch8_G2G1\MitoSys2\Calibration\mEGFPC1_G2\mEGFP_0_R1_P4_K1_Ch2-Ch1.zen
9.360010e+00	3.251497e+02	20150417_STAG1gfpch8_G2G1\MitoSys2\Calibration\mEGFPC1_G2\mEGFP_0_R1_P4_K1_Ch2-Ch1.zen
9.420010e+00	3.151331e+02	20150417_STAG1gfpch8_G2G1\MitoSys2\Calibration\mEGFPC1_G2\mEGFP_0_R1_P4_K1_Ch2-Ch1.zen
9.480010e+00	3.334664e+02	20150417_STAG1gfpch8_G2G1\MitoSys2\Calibration\mEGFPC1_G2\mEGFP_0_R1_P4_K1_Ch2-Ch1.zen
9.540010e+00	3.323997e+02	20150417_STAG1gfpch8_G2G1\MitoSys2\Calibration\mEGFPC1_G2\mEGFP_0_R1_P4_K1_Ch2-Ch1.zen
9.600010e+00	3.302497e+02	20150417_STAG1gfpch8_G2G1\MitoSys2\Calibration\mEGFPC1_G2\mEGFP_0_R1_P4_K1_Ch2-Ch1.zen
9.660010e+00	3.266331e+02	20150417_STAG1gfpch8_G2G1\MitoSys2\Calibration\mEGFPC1_G2\mEGFP_0_R1_P4_K1_Ch2-Ch1.zen
9.720010e+00	3.206497e+02	20150417_STAG1gfpch8_G2G1\MitoSys2\Calibration\mEGFPC1_G2\mEGFP_0_R1_P4_K1_Ch2-Ch1.zen
9.780010e+00	3.282664e+02	20150417_STAG1gfpch8_G2G1\MitoSys2\Calibration\mEGFPC1_G2\mEGFP_0_R1_P4_K1_Ch2-Ch1.zen
9.840010e+00	3.394831e+02	20150417_STAG1gfpch8_G2G1\MitoSys2\Calibration\mEGFPC1_G2\mEGFP_0_R1_P4_K1_Ch2-Ch1.zen
9.900010e+00	3.294164e+02	20150417_STAG1gfpch8_G2G1\MitoSys2\Calibration\mEGFPC1_G2\mEGFP_0_R1_P4_K1_Ch2-Ch1.zen
9.960010e+00	3.248997e+02	20150417_STAG1gfpch8_G2G1\MitoSys2\Calibration\mEGFPC1_G2\mEGFP_0_R1_P4_K1_Ch2-Ch1.zen
1.002001e+01	3.320664e+02	20150417_STAG1gfpch8_G2G1\MitoSys2\Calibration\mEGFPC1_G2\mEGFP_0_R1_P4_K1_Ch2-Ch1.zen
1.008001e+01	3.135997e+02	20150417_STAG1gfpch8_G2G1\MitoSys2\Calibration\mEGFPC1_G2\mEGFP_0_R1_P4_K1_Ch2-Ch1.zen
1.014001e+01	3.355331e+02	20150417_STAG1gfpch8_G2G1\MitoSys2\Calibration\mEGFPC1_G2\mEGFP_0_R1_P4_K1_Ch2-Ch1.zen
1.020001e+01	3.453497e+02	20150417_STAG1gfpch8_G2G1\MitoSys2\Calibration\mEGFPC1_G2\mEGFP_0_R1_P4_K1_Ch2-Ch1.zen
1.026001e+01	3.297664e+02	20150417_STAG1gfpch8_G2G1\MitoSys2\Calibration\mEGFPC1_G2\mEGFP_0_R1_P4_K1_Ch2-Ch1.zen
1.032001e+01	3.244997e+02	20150417_STAG1gfpch8_G2G1\MitoSys2\Calibration\mEGFPC1_G2\mEGFP_0_R1_P4_K1_Ch2-Ch1.zen
1.038001e+01	3.301164e+02	20150417_STAG1gfpch8_G2G1\MitoSys2\Calibration\mEGFPC1_G2\mEGFP_0_R1_P4_K1_Ch2-Ch1.zen
1.044001e+01	3.271664e+02	20150417_STAG1gfpch8_G2G1\MitoSys2\Calibration\mEGFPC1_G2\mEGFP_0_R1_P4_K1_Ch2-Ch1.zen
1.050001e+01	3.217664e+02	20150417_STAG1gfpch8_G2G1\MitoSys2\Calibration\mEGFPC1_G2\mEGFP_0_R1_P4_K1_Ch2-Ch1.zen
1.056001e+01	3.361497e+02	20150417_STAG1gfpch8_G2G1\MitoSys2\Calibration\mEGFPC1_G2\mEGFP_0_R1_P4_K1_Ch2-Ch1.zen
1.062001e+01	3.250831e+02	20150417_STAG1gfpch8_G2G1\MitoSys2\Calibration\mEGFPC1_G2\mEGFP_0_R1_P4_K1_Ch2-Ch1.zen
1.068001e+01	3.349997e+02	20150417_STAG1gfpch8_G2G1\MitoSys2\Calibration\mEGFPC1_G2\mEGFP_0_R1_P4_K1_Ch2-Ch1.zen
1.074001e+01	3.289497e+02	20150417_STAG1gfpch8_G2G1\MitoSys2\Calibration\mEGFPC1_G2\mEGFP_0_R1_P4_K1_Ch2-Ch1.zen
1.080001e+01	3.297497e+02	20150417_STAG1gfpch8_G2G1\MitoSys2\Calibration\mEGFPC1_G2\mEGFP_0_R1_P4_K1_Ch2-Ch1.zen
1.086001e+01	3.359831e+02	20150417_STAG1gfpch8_G2G1\MitoSys2\Calibration\mEGFPC1_G2\mEGFP_0_R1_P4_K1_Ch2-Ch1.zen
1.092001e+01	3.366331e+02	20150417_STAG1gfpch8_G2G1\MitoSys2\Calibration\mEGFPC1_G2\mEGFP_0_R1_P4_K1_Ch2-Ch1.zen
1.098001e+01	3.190497e+02	20150417_STAG1gfpch8_G2G1\MitoSys2\Calibration\mEGFPC1_G2\mEGFP_0_R1_P4_K1_Ch2-Ch1.zen
1.104001e+01	3.362497e+02	20150417_STAG1gfpch8_G2G1\MitoSys2\Calibration\mEGFPC1_G2\mEGFP_0_R1_P4_K1_Ch2-Ch1.zen
1.110001e+01	3.334497e+02	20150417_STAG1gfpch8_G2G1\MitoSys2\Calibration\mEGFPC1_G2\mEGFP_0_R1_P4_K1_Ch2-Ch1.zen
1.116001e+01	3.281831e+02	20150417_STAG1gfpch8_G2G1\MitoSys2\Calibration\mEGFPC1_G2\mEGFP_0_R1_P4_K1_Ch2-Ch1.zen
1.122001e+01	3.347164e+02	20150417_STAG1gfpch8_G2G1\MitoSys2\Calibration\mEGFPC1_G2\mEGFP_0_R1_P4_K1_Ch2-Ch1.zen
1.128001e+01	3.277331e+02	20150417_STAG1gfpch8_G2G1\MitoSys2\Calibration\mEGFPC1_G2\mEGFP_0_R1_P4_K1_Ch2-Ch1.zen
1.134001e+01	3.251997e+02	20150417_STAG1gfpch8_G2G1\MitoSys2\Calibration\mEGFPC1_G2\mEGFP_0_R1_P4_K1_Ch2-Ch1.zen
1.140001e+01	3.288331e+02	20150417_STAG1gfpch8_G2G1\MitoSys2\Calibration\mEGFPC1_G2\mEGFP_0_R1_P4_K1_Ch2-Ch1.zen
1.146001e+01	3.294164e+02	20150417_STAG1gfpch8_G2G1\MitoSys2\Calibration\mEGFPC1_G2\mEGFP_0_R1_P4_K1_Ch2-Ch1.zen
1.152001e+01	3.293497e+02	20150417_STAG1gfpch8_G2G1\MitoSys2\Calibration\mEGFPC1_G2\mEGFP_0_R1_P4_K1_Ch2-Ch1.zen
1.158001e+01	3.254331e+02	20150417_STAG1gfpch8_G2G1\MitoSys2\Calibration\mEGFPC1_G2\mEGFP_0_R1_P4_K1_Ch2-Ch1.zen
1.164001e+01	3.272331e+02	20150417_STAG1gfpch8_G2G1\MitoSys2\Calibration\mEGFPC1_G2\mEGFP_0_R1_P4_K1_Ch2-Ch1.zen
1.170001e+01	3.278831e+02	20150417_STAG1gfpch8_G2G1\MitoSys2\Calibration\mEGFPC1_G2\mEGFP_0_R1_P4_K1_Ch2-Ch1.zen
1.176001e+01	3.282164e+02	20150417_STAG1gfpch8_G2G1\MitoSys2\Calibration\mEGFPC1_G2\mEGFP_0_R1_P4_K1_Ch2-Ch1.zen
1.182001e+01	3.284164e+02	20150417_STAG1gfpch8_G2G1\MitoSys2\Calibration\mEGFPC1_G2\mEGFP_0_R1_P4_K1_Ch2-Ch1.zen
1.188001e+01	3.369997e+02	20150417_STAG1gfpch8_G2G1\MitoSys2\Calibration\mEGFPC1_G2\mEGFP_0_R1_P4_K1_Ch2-Ch1.zen
1.194001e+01	3.236997e+02	20150417_STAG1gfpch8_G2G1\MitoSys2\Calibration\mEGFPC1_G2\mEGFP_0_R1_P4_K1_Ch2-Ch1.zen
1.200001e+01	3.336664e+02	20150417_STAG1gfpch8_G2G1\MitoSys2\Calibration\mEGFPC1_G2\mEGFP_0_R1_P4_K1_Ch2-Ch1.zen
1.206001e+01	3.256164e+02	20150417_STAG1gfpch8_G2G1\MitoSys2\Calibration\mEGFPC1_G2\mEGFP_0_R1_P4_K1_Ch2-Ch1.zen
1.212001e+01	3.289330e+02	20150417_STAG1gfpch8_G2G1\MitoSys2\Calibration\mEGFPC1_G2\mEGFP_0_R1_P4_K1_Ch2-Ch1.zen
1.218001e+01	3.113497e+02	20150417_STAG1gfpch8_G2G1\MitoSys2\Calibration\mEGFPC1_G2\mEGFP_0_R1_P4_K1_Ch2-Ch1.zen
1.224001e+01	3.165997e+02	20150417_STAG1gfpch8_G2G1\MitoSys2\Calibration\mEGFPC1_G2\mEGFP_0_R1_P4_K1_Ch2-Ch1.zen
1.230001e+01	3.235831e+02	20150417_STAG1gfpch8_G2G1\MitoSys2\Calibration\mEGFPC1_G2\mEGFP_0_R1_P4_K1_Ch2-Ch1.zen
1.236001e+01	3.255164e+02	20150417_STAG1gfpch8_G2G1\MitoSys2\Calibration\mEGFPC1_G2\mEGFP_0_R1_P4_K1_Ch2-Ch1.zen
1.242001e+01	3.329164e+02	20150417_STAG1gfpch8_G2G1\MitoSys2\Calibration\mEGFPC1_G2\mEGFP_0_R1_P4_K1_Ch2-Ch1.zen
1.248001e+01	3.351997e+02	20150417_STAG1gfpch8_G2G1\MitoSys2\Calibration\mEGFPC1_G2\mEGFP_0_R1_P4_K1_Ch2-Ch1.zen
1.254001e+01	3.218164e+02	20150417_STAG1gfpch8_G2G1\MitoSys2\Calibration\mEGFPC1_G2\mEGFP_0_R1_P4_K1_Ch2-Ch1.zen
1.260001e+01	3.284330e+02	20150417_STAG1gfpch8_G2G1\MitoSys2\Calibration\mEGFPC1_G2\mEGFP_0_R1_P4_K1_Ch2-Ch1.zen
1.266001e+01	3.213831e+02	20150417_STAG1gfpch8_G2G1\MitoSys2\Calibration\mEGFPC1_G2\mEGFP_0_R1_P4_K1_Ch2-Ch1.zen
1.272001e+01	3.286497e+02	20150417_STAG1gfpch8_G2G1\MitoSys2\Calibration\mEGFPC1_G2\mEGFP_0_R1_P4_K1_Ch2-Ch1.zen
1.278001e+01	3.203331e+02	20150417_STAG1gfpch8_G2G1\MitoSys2\Calibration\mEGFPC1_G2\mEGFP_0_R1_P4_K1_Ch2-Ch1.zen
1.284001e+01	3.322164e+02	20150417_STAG1gfpch8_G2G1\MitoSys2\Calibration\mEGFPC1_G2\mEGFP_0_R1_P4_K1_Ch2-Ch1.zen
1.290001e+01	3.176831e+02	20150417_STAG1gfpch8_G2G1\MitoSys2\Calibration\mEGFPC1_G2\mEGFP_0_R1_P4_K1_Ch2-Ch1.zen
1.296001e+01	3.284664e+02	20150417_STAG1gfpch8_G2G1\MitoSys2\Calibration\mEGFPC1_G2\mEGFP_0_R1_P4_K1_Ch2-Ch1.zen
1.302001e+01	3.308331e+02	20150417_STAG1gfpch8_G2G1\MitoSys2\Calibration\mEGFPC1_G2\mEGFP_0_R1_P4_K1_Ch2-Ch1.zen
1.308001e+01	3.289831e+02	20150417_STAG1gfpch8_G2G1\MitoSys2\Calibration\mEGFPC1_G2\mEGFP_0_R1_P4_K1_Ch2-Ch1.zen
1.314001e+01	3.197831e+02	20150417_STAG1gfpch8_G2G1\MitoSys2\Calibration\mEGFPC1_G2\mEGFP_0_R1_P4_K1_Ch2-Ch1.zen
1.320001e+01	3.229164e+02	20150417_STAG1gfpch8_G2G1\MitoSys2\Calibration\mEGFPC1_G2\mEGFP_0_R1_P4_K1_Ch2-Ch1.zen
1.326001e+01	3.382831e+02	20150417_STAG1gfpch8_G2G1\MitoSys2\Calibration\mEGFPC1_G2\mEGFP_0_R1_P4_K1_Ch2-Ch1.zen
1.332001e+01	3.242831e+02	20150417_STAG1gfpch8_G2G1\MitoSys2\Calibration\mEGFPC1_G2\mEGFP_0_R1_P4_K1_Ch2-Ch1.zen
1.338001e+01	3.237331e+02	20150417_STAG1gfpch8_G2G1\MitoSys2\Calibration\mEGFPC1_G2\mEGFP_0_R1_P4_K1_Ch2-Ch1.zen
1.344001e+01	3.135831e+02	20150417_STAG1gfpch8_G2G1\MitoSys2\Calibration\mEGFPC1_G2\mEGFP_0_R1_P4_K1_Ch2-Ch1.zen
1.350001e+01	3.198164e+02	20150417_STAG1gfpch8_G2G1\MitoSys2\Calibration\mEGFPC1_G2\mEGFP_0_R1_P4_K1_Ch2-Ch1.zen
1.356001e+01	3.334831e+02	20150417_STAG1gfpch8_G2G1\MitoSys2\Calibration\mEGFPC1_G2\mEGFP_0_R1_P4_K1_Ch2-Ch1.zen
1.362001e+01	3.340997e+02	20150417_STAG1gfpch8_G2G1\MitoSys2\Calibration\mEGFPC1_G2\mEGFP_0_R1_P4_K1_Ch2-Ch1.zen
1.368001e+01	3.278831e+02	20150417_STAG1gfpch8_G2G1\MitoSys2\Calibration\mEGFPC1_G2\mEGFP_0_R1_P4_K1_Ch2-Ch1.zen
1.374001e+01	3.286997e+02	20150417_STAG1gfpch8_G2G1\MitoSys2\Calibration\mEGFPC1_G2\mEGFP_0_R1_P4_K1_Ch2-Ch1.zen
1.380001e+01	3.330831e+02	20150417_STAG1gfpch8_G2G1\MitoSys2\Calibration\mEGFPC1_G2\mEGFP_0_R1_P4_K1_Ch2-Ch1.zen
1.386001e+01	3.211831e+02	20150417_STAG1gfpch8_G2G1\MitoSys2\Calibration\mEGFPC1_G2\mEGFP_0_R1_P4_K1_Ch2-Ch1.zen
1.392001e+01	3.213997e+02	20150417_STAG1gfpch8_G2G1\MitoSys2\Calibration\mEGFPC1_G2\mEGFP_0_R1_P4_K1_Ch2-Ch1.zen
1.398001e+01	3.203831e+02	20150417_STAG1gfpch8_G2G1\MitoSys2\Calibration\mEGFPC1_G2\mEGFP_0_R1_P4_K1_Ch2-Ch1.zen
1.404001e+01	3.283997e+02	20150417_STAG1gfpch8_G2G1\MitoSys2\Calibration\mEGFPC1_G2\mEGFP_0_R1_P4_K1_Ch2-Ch1.zen
1.410001e+01	3.203331e+02	20150417_STAG1gfpch8_G2G1\MitoSys2\Calibration\mEGFPC1_G2\mEGFP_0_R1_P4_K1_Ch2-Ch1.zen
1.416001e+01	3.311830e+02	20150417_STAG1gfpch8_G2G1\MitoSys2\Calibration\mEGFPC1_G2\mEGFP_0_R1_P4_K1_Ch2-Ch1.zen
1.422001e+01	3.290497e+02	20150417_STAG1gfpch8_G2G1\MitoSys2\Calibration\mEGFPC1_G2\mEGFP_0_R1_P4_K1_Ch2-Ch1.zen
1.428001e+01	3.199497e+02	20150417_STAG1gfpch8_G2G1\MitoSys2\Calibration\mEGFPC1_G2\mEGFP_0_R1_P4_K1_Ch2-Ch1.zen
1.434001e+01	3.253331e+02	20150417_STAG1gfpch8_G2G1\MitoSys2\Calibration\mEGFPC1_G2\mEGFP_0_R1_P4_K1_Ch2-Ch1.zen
1.440001e+01	3.293997e+02	20150417_STAG1gfpch8_G2G1\MitoSys2\Calibration\mEGFPC1_G2\mEGFP_0_R1_P4_K1_Ch2-Ch1.zen
1.446001e+01	3.253664e+02	20150417_STAG1gfpch8_G2G1\MitoSys2\Calibration\mEGFPC1_G2\mEGFP_0_R1_P4_K1_Ch2-Ch1.zen
1.452001e+01	3.336830e+02	20150417_STAG1gfpch8_G2G1\MitoSys2\Calibration\mEGFPC1_G2\mEGFP_0_R1_P4_K1_Ch2-Ch1.zen
1.458001e+01	3.268164e+02	20150417_STAG1gfpch8_G2G1\MitoSys2\Calibration\mEGFPC1_G2\mEGFP_0_R1_P4_K1_Ch2-Ch1.zen
1.464001e+01	3.315331e+02	20150417_STAG1gfpch8_G2G1\MitoSys2\Calibration\mEGFPC1_G2\mEGFP_0_R1_P4_K1_Ch2-Ch1.zen
1.470001e+01	3.267164e+02	20150417_STAG1gfpch8_G2G1\MitoSys2\Calibration\mEGFPC1_G2\mEGFP_0_R1_P4_K1_Ch2-Ch1.zen
1.476001e+01	3.327664e+02	20150417_STAG1gfpch8_G2G1\MitoSys2\Calibration\mEGFPC1_G2\mEGFP_0_R1_P4_K1_Ch2-Ch1.zen
1.482001e+01	3.357164e+02	20150417_STAG1gfpch8_G2G1\MitoSys2\Calibration\mEGFPC1_G2\mEGFP_0_R1_P4_K1_Ch2-Ch1.zen
1.488001e+01	3.143331e+02	20150417_STAG1gfpch8_G2G1\MitoSys2\Calibration\mEGFPC1_G2\mEGFP_0_R1_P4_K1_Ch2-Ch1.zen
1.494001e+01	3.293831e+02	20150417_STAG1gfpch8_G2G1\MitoSys2\Calibration\mEGFPC1_G2\mEGFP_0_R1_P4_K1_Ch2-Ch1.zen
1.500001e+01	3.278831e+02	20150417_STAG1gfpch8_G2G1\MitoSys2\Calibration\mEGFPC1_G2\mEGFP_0_R1_P4_K1_Ch2-Ch1.zen
1.506001e+01	3.247331e+02	20150417_STAG1gfpch8_G2G1\MitoSys2\Calibration\mEGFPC1_G2\mEGFP_0_R1_P4_K1_Ch2-Ch1.zen
1.512001e+01	3.318997e+02	20150417_STAG1gfpch8_G2G1\MitoSys2\Calibration\mEGFPC1_G2\mEGFP_0_R1_P4_K1_Ch2-Ch1.zen
1.518001e+01	3.235497e+02	20150417_STAG1gfpch8_G2G1\MitoSys2\Calibration\mEGFPC1_G2\mEGFP_0_R1_P4_K1_Ch2-Ch1.zen
1.524001e+01	3.225831e+02	20150417_STAG1gfpch8_G2G1\MitoSys2\Calibration\mEGFPC1_G2\mEGFP_0_R1_P4_K1_Ch2-Ch1.zen
1.530001e+01	3.244497e+02	20150417_STAG1gfpch8_G2G1\MitoSys2\Calibration\mEGFPC1_G2\mEGFP_0_R1_P4_K1_Ch2-Ch1.zen
1.536001e+01	3.357164e+02	20150417_STAG1gfpch8_G2G1\MitoSys2\Calibration\mEGFPC1_G2\mEGFP_0_R1_P4_K1_Ch2-Ch1.zen
1.542001e+01	3.291997e+02	20150417_STAG1gfpch8_G2G1\MitoSys2\Calibration\mEGFPC1_G2\mEGFP_0_R1_P4_K1_Ch2-Ch1.zen
1.548001e+01	3.241831e+02	20150417_STAG1gfpch8_G2G1\MitoSys2\Calibration\mEGFPC1_G2\mEGFP_0_R1_P4_K1_Ch2-Ch1.zen
1.554001e+01	3.289164e+02	20150417_STAG1gfpch8_G2G1\MitoSys2\Calibration\mEGFPC1_G2\mEGFP_0_R1_P4_K1_Ch2-Ch1.zen
1.560001e+01	3.238664e+02	20150417_STAG1gfpch8_G2G1\MitoSys2\Calibration\mEGFPC1_G2\mEGFP_0_R1_P4_K1_Ch2-Ch1.zen
1.566001e+01	3.287831e+02	20150417_STAG1gfpch8_G2G1\MitoSys2\Calibration\mEGFPC1_G2\mEGFP_0_R1_P4_K1_Ch2-Ch1.zen
1.572001e+01	3.200164e+02	20150417_STAG1gfpch8_G2G1\MitoSys2\Calibration\mEGFPC1_G2\mEGFP_0_R1_P4_K1_Ch2-Ch1.zen
1.578001e+01	3.309330e+02	20150417_STAG1gfpch8_G2G1\MitoSys2\Calibration\mEGFPC1_G2\mEGFP_0_R1_P4_K1_Ch2-Ch1.zen
1.584001e+01	3.231331e+02	20150417_STAG1gfpch8_G2G1\MitoSys2\Calibration\mEGFPC1_G2\mEGFP_0_R1_P4_K1_Ch2-Ch1.zen
1.590001e+01	3.310664e+02	20150417_STAG1gfpch8_G2G1\MitoSys2\Calibration\mEGFPC1_G2\mEGFP_0_R1_P4_K1_Ch2-Ch1.zen
1.596001e+01	3.160664e+02	20150417_STAG1gfpch8_G2G1\MitoSys2\Calibration\mEGFPC1_G2\mEGFP_0_R1_P4_K1_Ch2-Ch1.zen
1.602001e+01	3.168497e+02	20150417_STAG1gfpch8_G2G1\MitoSys2\Calibration\mEGFPC1_G2\mEGFP_0_R1_P4_K1_Ch2-Ch1.zen
1.608001e+01	3.138831e+02	20150417_STAG1gfpch8_G2G1\MitoSys2\Calibration\mEGFPC1_G2\mEGFP_0_R1_P4_K1_Ch2-Ch1.zen
1.614001e+01	3.332997e+02	20150417_STAG1gfpch8_G2G1\MitoSys2\Calibration\mEGFPC1_G2\mEGFP_0_R1_P4_K1_Ch2-Ch1.zen
1.620001e+01	3.252831e+02	20150417_STAG1gfpch8_G2G1\MitoSys2\Calibration\mEGFPC1_G2\mEGFP_0_R1_P4_K1_Ch2-Ch1.zen
1.626001e+01	3.255831e+02	20150417_STAG1gfpch8_G2G1\MitoSys2\Calibration\mEGFPC1_G2\mEGFP_0_R1_P4_K1_Ch2-Ch1.zen
1.632001e+01	3.296164e+02	20150417_STAG1gfpch8_G2G1\MitoSys2\Calibration\mEGFPC1_G2\mEGFP_0_R1_P4_K1_Ch2-Ch1.zen
1.638001e+01	3.232831e+02	20150417_STAG1gfpch8_G2G1\MitoSys2\Calibration\mEGFPC1_G2\mEGFP_0_R1_P4_K1_Ch2-Ch1.zen
1.644001e+01	3.319831e+02	20150417_STAG1gfpch8_G2G1\MitoSys2\Calibration\mEGFPC1_G2\mEGFP_0_R1_P4_K1_Ch2-Ch1.zen
1.650001e+01	3.314664e+02	20150417_STAG1gfpch8_G2G1\MitoSys2\Calibration\mEGFPC1_G2\mEGFP_0_R1_P4_K1_Ch2-Ch1.zen
1.656001e+01	3.293997e+02	20150417_STAG1gfpch8_G2G1\MitoSys2\Calibration\mEGFPC1_G2\mEGFP_0_R1_P4_K1_Ch2-Ch1.zen
1.662001e+01	3.243164e+02	20150417_STAG1gfpch8_G2G1\MitoSys2\Calibration\mEGFPC1_G2\mEGFP_0_R1_P4_K1_Ch2-Ch1.zen
1.668001e+01	3.350831e+02	20150417_STAG1gfpch8_G2G1\MitoSys2\Calibration\mEGFPC1_G2\mEGFP_0_R1_P4_K1_Ch2-Ch1.zen
1.674001e+01	3.344831e+02	20150417_STAG1gfpch8_G2G1\MitoSys2\Calibration\mEGFPC1_G2\mEGFP_0_R1_P4_K1_Ch2-Ch1.zen
1.680001e+01	3.323997e+02	20150417_STAG1gfpch8_G2G1\MitoSys2\Calibration\mEGFPC1_G2\mEGFP_0_R1_P4_K1_Ch2-Ch1.zen
1.686001e+01	3.329497e+02	20150417_STAG1gfpch8_G2G1\MitoSys2\Calibration\mEGFPC1_G2\mEGFP_0_R1_P4_K1_Ch2-Ch1.zen
1.692001e+01	3.383164e+02	20150417_STAG1gfpch8_G2G1\MitoSys2\Calibration\mEGFPC1_G2\mEGFP_0_R1_P4_K1_Ch2-Ch1.zen
1.698001e+01	3.279164e+02	20150417_STAG1gfpch8_G2G1\MitoSys2\Calibration\mEGFPC1_G2\mEGFP_0_R1_P4_K1_Ch2-Ch1.zen
1.704001e+01	3.333164e+02	20150417_STAG1gfpch8_G2G1\MitoSys2\Calibration\mEGFPC1_G2\mEGFP_0_R1_P4_K1_Ch2-Ch1.zen
1.710001e+01	3.220997e+02	20150417_STAG1gfpch8_G2G1\MitoSys2\Calibration\mEGFPC1_G2\mEGFP_0_R1_P4_K1_Ch2-Ch1.zen
1.716002e+01	3.344997e+02	20150417_STAG1gfpch8_G2G1\MitoSys2\Calibration\mEGFPC1_G2\mEGFP_0_R1_P4_K1_Ch2-Ch1.zen
1.722001e+01	3.375997e+02	20150417_STAG1gfpch8_G2G1\MitoSys2\Calibration\mEGFPC1_G2\mEGFP_0_R1_P4_K1_Ch2-Ch1.zen
1.728001e+01	3.250331e+02	20150417_STAG1gfpch8_G2G1\MitoSys2\Calibration\mEGFPC1_G2\mEGFP_0_R1_P4_K1_Ch2-Ch1.zen
1.734001e+01	3.299330e+02	20150417_STAG1gfpch8_G2G1\MitoSys2\Calibration\mEGFPC1_G2\mEGFP_0_R1_P4_K1_Ch2-Ch1.zen
1.740001e+01	3.248664e+02	20150417_STAG1gfpch8_G2G1\MitoSys2\Calibration\mEGFPC1_G2\mEGFP_0_R1_P4_K1_Ch2-Ch1.zen
1.746001e+01	3.369497e+02	20150417_STAG1gfpch8_G2G1\MitoSys2\Calibration\mEGFPC1_G2\mEGFP_0_R1_P4_K1_Ch2-Ch1.zen
1.752001e+01	3.280831e+02	20150417_STAG1gfpch8_G2G1\MitoSys2\Calibration\mEGFPC1_G2\mEGFP_0_R1_P4_K1_Ch2-Ch1.zen
1.758002e+01	3.264164e+02	20150417_STAG1gfpch8_G2G1\MitoSys2\Calibration\mEGFPC1_G2\mEGFP_0_R1_P4_K1_Ch2-Ch1.zen
1.764001e+01	3.274164e+02	20150417_STAG1gfpch8_G2G1\MitoSys2\Calibration\mEGFPC1_G2\mEGFP_0_R1_P4_K1_Ch2-Ch1.zen
1.770001e+01	3.390830e+02	20150417_STAG1gfpch8_G2G1\MitoSys2\Calibration\mEGFPC1_G2\mEGFP_0_R1_P4_K1_Ch2-Ch1.zen
1.776002e+01	3.290997e+02	20150417_STAG1gfpch8_G2G1\MitoSys2\Calibration\mEGFPC1_G2\mEGFP_0_R1_P4_K1_Ch2-Ch1.zen
1.782001e+01	3.315497e+02	20150417_STAG1gfpch8_G2G1\MitoSys2\Calibration\mEGFPC1_G2\mEGFP_0_R1_P4_K1_Ch2-Ch1.zen
1.788001e+01	3.303997e+02	20150417_STAG1gfpch8_G2G1\MitoSys2\Calibration\mEGFPC1_G2\mEGFP_0_R1_P4_K1_Ch2-Ch1.zen
1.794002e+01	3.274997e+02	20150417_STAG1gfpch8_G2G1\MitoSys2\Calibration\mEGFPC1_G2\mEGFP_0_R1_P4_K1_Ch2-Ch1.zen
1.800002e+01	3.291331e+02	20150417_STAG1gfpch8_G2G1\MitoSys2\Calibration\mEGFPC1_G2\mEGFP_0_R1_P4_K1_Ch2-Ch1.zen
1.806001e+01	3.197831e+02	20150417_STAG1gfpch8_G2G1\MitoSys2\Calibration\mEGFPC1_G2\mEGFP_0_R1_P4_K1_Ch2-Ch1.zen
1.812001e+01	3.228331e+02	20150417_STAG1gfpch8_G2G1\MitoSys2\Calibration\mEGFPC1_G2\mEGFP_0_R1_P4_K1_Ch2-Ch1.zen
1.818002e+01	3.417497e+02	20150417_STAG1gfpch8_G2G1\MitoSys2\Calibration\mEGFPC1_G2\mEGFP_0_R1_P4_K1_Ch2-Ch1.zen
1.824002e+01	3.291497e+02	20150417_STAG1gfpch8_G2G1\MitoSys2\Calibration\mEGFPC1_G2\mEGFP_0_R1_P4_K1_Ch2-Ch1.zen
1.830001e+01	3.260497e+02	20150417_STAG1gfpch8_G2G1\MitoSys2\Calibration\mEGFPC1_G2\mEGFP_0_R1_P4_K1_Ch2-Ch1.zen
1.836002e+01	3.348997e+02	20150417_STAG1gfpch8_G2G1\MitoSys2\Calibration\mEGFPC1_G2\mEGFP_0_R1_P4_K1_Ch2-Ch1.zen
1.842002e+01	3.324831e+02	20150417_STAG1gfpch8_G2G1\MitoSys2\Calibration\mEGFPC1_G2\mEGFP_0_R1_P4_K1_Ch2-Ch1.zen
1.848001e+01	3.371830e+02	20150417_STAG1gfpch8_G2G1\MitoSys2\Calibration\mEGFPC1_G2\mEGFP_0_R1_P4_K1_Ch2-Ch1.zen
1.854002e+01	3.319831e+02	20150417_STAG1gfpch8_G2G1\MitoSys2\Calibration\mEGFPC1_G2\mEGFP_0_R1_P4_K1_Ch2-Ch1.zen
1.860002e+01	3.362164e+02	20150417_STAG1gfpch8_G2G1\MitoSys2\Calibration\mEGFPC1_G2\mEGFP_0_R1_P4_K1_Ch2-Ch1.zen
1.866002e+01	3.264997e+02	20150417_STAG1gfpch8_G2G1\MitoSys2\Calibration\mEGFPC1_G2\mEGFP_0_R1_P4_K1_Ch2-Ch1.zen
1.872002e+01	3.233164e+02	20150417_STAG1gfpch8_G2G1\MitoSys2\Calibration\mEGFPC1_G2\mEGFP_0_R1_P4_K1_Ch2-Ch1.zen
1.878002e+01	3.240831e+02	20150417_STAG1gfpch8_G2G1\MitoSys2\Calibration\mEGFPC1_G2\mEGFP_0_R1_P4_K1_Ch2-Ch1.zen
1.884002e+01	3.243164e+02	20150417_STAG1gfpch8_G2G1\MitoSys2\Calibration\mEGFPC1_G2\mEGFP_0_R1_P4_K1_Ch2-Ch1.zen
1.890001e+01	3.303664e+02	20150417_STAG1gfpch8_G2G1\MitoSys2\Calibration\mEGFPC1_G2\mEGFP_0_R1_P4_K1_Ch2-Ch1.zen
1.896002e+01	3.271831e+02	20150417_STAG1gfpch8_G2G1\MitoSys2\Calibration\mEGFPC1_G2\mEGFP_0_R1_P4_K1_Ch2-Ch1.zen
1.902002e+01	3.176997e+02	20150417_STAG1gfpch8_G2G1\MitoSys2\Calibration\mEGFPC1_G2\mEGFP_0_R1_P4_K1_Ch2-Ch1.zen
1.908002e+01	3.329997e+02	20150417_STAG1gfpch8_G2G1\MitoSys2\Calibration\mEGFPC1_G2\mEGFP_0_R1_P4_K1_Ch2-Ch1.zen
1.914002e+01	3.208331e+02	20150417_STAG1gfpch8_G2G1\MitoSys2\Calibration\mEGFPC1_G2\mEGFP_0_R1_P4_K1_Ch2-Ch1.zen
1.920002e+01	3.343497e+02	20150417_STAG1gfpch8_G2G1\MitoSys2\Calibration\mEGFPC1_G2\mEGFP_0_R1_P4_K1_Ch2-Ch1.zen
1.926002e+01	3.201831e+02	20150417_STAG1gfpch8_G2G1\MitoSys2\Calibration\mEGFPC1_G2\mEGFP_0_R1_P4_K1_Ch2-Ch1.zen
1.932002e+01	3.213831e+02	20150417_STAG1gfpch8_G2G1\MitoSys2\Calibration\mEGFPC1_G2\mEGFP_0_R1_P4_K1_Ch2-Ch1.zen
1.938002e+01	3.231997e+02	20150417_STAG1gfpch8_G2G1\MitoSys2\Calibration\mEGFPC1_G2\mEGFP_0_R1_P4_K1_Ch2-Ch1.zen
1.944002e+01	3.394831e+02	20150417_STAG1gfpch8_G2G1\MitoSys2\Calibration\mEGFPC1_G2\mEGFP_0_R1_P4_K1_Ch2-Ch1.zen
1.950002e+01	3.263164e+02	20150417_STAG1gfpch8_G2G1\MitoSys2\Calibration\mEGFPC1_G2\mEGFP_0_R1_P4_K1_Ch2-Ch1.zen
1.956002e+01	3.137664e+02	20150417_STAG1gfpch8_G2G1\MitoSys2\Calibration\mEGFPC1_G2\mEGFP_0_R1_P4_K1_Ch2-Ch1.zen
1.962002e+01	3.172164e+02	20150417_STAG1gfpch8_G2G1\MitoSys2\Calibration\mEGFPC1_G2\mEGFP_0_R1_P4_K1_Ch2-Ch1.zen
1.968002e+01	3.321664e+02	20150417_STAG1gfpch8_G2G1\MitoSys2\Calibration\mEGFPC1_G2\mEGFP_0_R1_P4_K1_Ch2-Ch1.zen
1.974002e+01	3.150164e+02	20150417_STAG1gfpch8_G2G1\MitoSys2\Calibration\mEGFPC1_G2\mEGFP_0_R1_P4_K1_Ch2-Ch1.zen
1.980002e+01	3.233831e+02	20150417_STAG1gfpch8_G2G1\MitoSys2\Calibration\mEGFPC1_G2\mEGFP_0_R1_P4_K1_Ch2-Ch1.zen
1.986002e+01	3.372497e+02	20150417_STAG1gfpch8_G2G1\MitoSys2\Calibration\mEGFPC1_G2\mEGFP_0_R1_P4_K1_Ch2-Ch1.zen
1.992002e+01	3.224331e+02	20150417_STAG1gfpch8_G2G1\MitoSys2\Calibration\mEGFPC1_G2\mEGFP_0_R1_P4_K1_Ch2-Ch1.zen
1.998002e+01	3.254831e+02	20150417_STAG1gfpch8_G2G1\MitoSys2\Calibration\mEGFPC1_G2\mEGFP_0_R1_P4_K1_Ch2-Ch1.zen
2.004002e+01	3.300497e+02	20150417_STAG1gfpch8_G2G1\MitoSys2\Calibration\mEGFPC1_G2\mEGFP_0_R1_P4_K1_Ch2-Ch1.zen
2.010002e+01	3.345164e+02	20150417_STAG1gfpch8_G2G1\MitoSys2\Calibration\mEGFPC1_G2\mEGFP_0_R1_P4_K1_Ch2-Ch1.zen
2.016002e+01	3.290164e+02	20150417_STAG1gfpch8_G2G1\MitoSys2\Calibration\mEGFPC1_G2\mEGFP_0_R1_P4_K1_Ch2-Ch1.zen
2.022002e+01	3.322664e+02	20150417_STAG1gfpch8_G2G1\MitoSys2\Calibration\mEGFPC1_G2\mEGFP_0_R1_P4_K1_Ch2-Ch1.zen
2.028002e+01	3.317497e+02	20150417_STAG1gfpch8_G2G1\MitoSys2\Calibration\mEGFPC1_G2\mEGFP_0_R1_P4_K1_Ch2-Ch1.zen
2.034002e+01	3.457997e+02	20150417_STAG1gfpch8_G2G1\MitoSys2\Calibration\mEGFPC1_G2\mEGFP_0_R1_P4_K1_Ch2-Ch1.zen
2.040002e+01	3.345164e+02	20150417_STAG1gfpch8_G2G1\MitoSys2\Calibration\mEGFPC1_G2\mEGFP_0_R1_P4_K1_Ch2-Ch1.zen
2.046002e+01	3.292664e+02	20150417_STAG1gfpch8_G2G1\MitoSys2\Calibration\mEGFPC1_G2\mEGFP_0_R1_P4_K1_Ch2-Ch1.zen
2.052002e+01	3.249164e+02	20150417_STAG1gfpch8_G2G1\MitoSys2\Calibration\mEGFPC1_G2\mEGFP_0_R1_P4_K1_Ch2-Ch1.zen
2.058002e+01	3.438997e+02	20150417_STAG1gfpch8_G2G1\MitoSys2\Calibration\mEGFPC1_G2\mEGFP_0_R1_P4_K1_Ch2-Ch1.zen
2.064002e+01	3.417997e+02	20150417_STAG1gfpch8_G2G1\MitoSys2\Calibration\mEGFPC1_G2\mEGFP_0_R1_P4_K1_Ch2-Ch1.zen
2.070002e+01	3.348664e+02	20150417_STAG1gfpch8_G2G1\MitoSys2\Calibration\mEGFPC1_G2\mEGFP_0_R1_P4_K1_Ch2-Ch1.zen
2.076002e+01	3.208997e+02	20150417_STAG1gfpch8_G2G1\MitoSys2\Calibration\mEGFPC1_G2\mEGFP_0_R1_P4_K1_Ch2-Ch1.zen
2.082002e+01	3.409664e+02	20150417_STAG1gfpch8_G2G1\MitoSys2\Calibration\mEGFPC1_G2\mEGFP_0_R1_P4_K1_Ch2-Ch1.zen
2.088002e+01	3.392831e+02	20150417_STAG1gfpch8_G2G1\MitoSys2\Calibration\mEGFPC1_G2\mEGFP_0_R1_P4_K1_Ch2-Ch1.zen
2.094002e+01	3.244331e+02	20150417_STAG1gfpch8_G2G1\MitoSys2\Calibration\mEGFPC1_G2\mEGFP_0_R1_P4_K1_Ch2-Ch1.zen
2.100002e+01	3.234164e+02	20150417_STAG1gfpch8_G2G1\MitoSys2\Calibration\mEGFPC1_G2\mEGFP_0_R1_P4_K1_Ch2-Ch1.zen
2.106002e+01	3.289997e+02	20150417_STAG1gfpch8_G2G1\MitoSys2\Calibration\mEGFPC1_G2\mEGFP_0_R1_P4_K1_Ch2-Ch1.zen
2.112002e+01	3.270831e+02	20150417_STAG1gfpch8_G2G1\MitoSys2\Calibration\mEGFPC1_G2\mEGFP_0_R1_P4_K1_Ch2-Ch1.zen
2.118002e+01	3.289497e+02	20150417_STAG1gfpch8_G2G1\MitoSys2\Calibration\mEGFPC1_G2\mEGFP_0_R1_P4_K1_Ch2-Ch1.zen
2.124002e+01	3.334664e+02	20150417_STAG1gfpch8_G2G1\MitoSys2\Calibration\mEGFPC1_G2\mEGFP_0_R1_P4_K1_Ch2-Ch1.zen
2.130002e+01	3.245331e+02	20150417_STAG1gfpch8_G2G1\MitoSys2\Calibration\mEGFPC1_G2\mEGFP_0_R1_P4_K1_Ch2-Ch1.zen
2.136002e+01	3.230164e+02	20150417_STAG1gfpch8_G2G1\MitoSys2\Calibration\mEGFPC1_G2\mEGFP_0_R1_P4_K1_Ch2-Ch1.zen
2.142002e+01	3.281997e+02	20150417_STAG1gfpch8_G2G1\MitoSys2\Calibration\mEGFPC1_G2\mEGFP_0_R1_P4_K1_Ch2-Ch1.zen
2.148002e+01	3.208664e+02	20150417_STAG1gfpch8_G2G1\MitoSys2\Calibration\mEGFPC1_G2\mEGFP_0_R1_P4_K1_Ch2-Ch1.zen
2.154002e+01	3.398164e+02	20150417_STAG1gfpch8_G2G1\MitoSys2\Calibration\mEGFPC1_G2\mEGFP_0_R1_P4_K1_Ch2-Ch1.zen
2.160002e+01	3.333164e+02	20150417_STAG1gfpch8_G2G1\MitoSys2\Calibration\mEGFPC1_G2\mEGFP_0_R1_P4_K1_Ch2-Ch1.zen
2.166002e+01	3.259331e+02	20150417_STAG1gfpch8_G2G1\MitoSys2\Calibration\mEGFPC1_G2\mEGFP_0_R1_P4_K1_Ch2-Ch1.zen
2.172002e+01	3.206664e+02	20150417_STAG1gfpch8_G2G1\MitoSys2\Calibration\mEGFPC1_G2\mEGFP_0_R1_P4_K1_Ch2-Ch1.zen
2.178002e+01	3.347831e+02	20150417_STAG1gfpch8_G2G1\MitoSys2\Calibration\mEGFPC1_G2\mEGFP_0_R1_P4_K1_Ch2-Ch1.zen
2.184002e+01	3.244497e+02	20150417_STAG1gfpch8_G2G1\MitoSys2\Calibration\mEGFPC1_G2\mEGFP_0_R1_P4_K1_Ch2-Ch1.zen
2.190002e+01	3.296830e+02	20150417_STAG1gfpch8_G2G1\MitoSys2\Calibration\mEGFPC1_G2\mEGFP_0_R1_P4_K1_Ch2-Ch1.zen
2.196002e+01	3.277664e+02	20150417_STAG1gfpch8_G2G1\MitoSys2\Calibration\mEGFPC1_G2\mEGFP_0_R1_P4_K1_Ch2-Ch1.zen
2.202002e+01	3.324664e+02	20150417_STAG1gfpch8_G2G1\MitoSys2\Calibration\mEGFPC1_G2\mEGFP_0_R1_P4_K1_Ch2-Ch1.zen
2.208002e+01	3.297831e+02	20150417_STAG1gfpch8_G2G1\MitoSys2\Calibration\mEGFPC1_G2\mEGFP_0_R1_P4_K1_Ch2-Ch1.zen
2.214002e+01	3.373997e+02	20150417_STAG1gfpch8_G2G1\MitoSys2\Calibration\mEGFPC1_G2\mEGFP_0_R1_P4_K1_Ch2-Ch1.zen
2.220002e+01	3.329997e+02	20150417_STAG1gfpch8_G2G1\MitoSys2\Calibration\mEGFPC1_G2\mEGFP_0_R1_P4_K1_Ch2-Ch1.zen
2.226002e+01	3.345497e+02	20150417_STAG1gfpch8_G2G1\MitoSys2\Calibration\mEGFPC1_G2\mEGFP_0_R1_P4_K1_Ch2-Ch1.zen
2.232002e+01	3.339330e+02	20150417_STAG1gfpch8_G2G1\MitoSys2\Calibration\mEGFPC1_G2\mEGFP_0_R1_P4_K1_Ch2-Ch1.zen
2.238002e+01	3.299164e+02	20150417_STAG1gfpch8_G2G1\MitoSys2\Calibration\mEGFPC1_G2\mEGFP_0_R1_P4_K1_Ch2-Ch1.zen
2.244002e+01	3.462997e+02	20150417_STAG1gfpch8_G2G1\MitoSys2\Calibration\mEGFPC1_G2\mEGFP_0_R1_P4_K1_Ch2-Ch1.zen
2.250002e+01	3.333164e+02	20150417_STAG1gfpch8_G2G1\MitoSys2\Calibration\mEGFPC1_G2\mEGFP_0_R1_P4_K1_Ch2-Ch1.zen
2.256002e+01	3.389330e+02	20150417_STAG1gfpch8_G2G1\MitoSys2\Calibration\mEGFPC1_G2\mEGFP_0_R1_P4_K1_Ch2-Ch1.zen
2.262002e+01	3.398997e+02	20150417_STAG1gfpch8_G2G1\MitoSys2\Calibration\mEGFPC1_G2\mEGFP_0_R1_P4_K1_Ch2-Ch1.zen
2.268002e+01	3.301830e+02	20150417_STAG1gfpch8_G2G1\MitoSys2\Calibration\mEGFPC1_G2\mEGFP_0_R1_P4_K1_Ch2-Ch1.zen
2.274002e+01	3.254997e+02	20150417_STAG1gfpch8_G2G1\MitoSys2\Calibration\mEGFPC1_G2\mEGFP_0_R1_P4_K1_Ch2-Ch1.zen
2.280002e+01	3.331664e+02	20150417_STAG1gfpch8_G2G1\MitoSys2\Calibration\mEGFPC1_G2\mEGFP_0_R1_P4_K1_Ch2-Ch1.zen
2.286002e+01	3.135164e+02	20150417_STAG1gfpch8_G2G1\MitoSys2\Calibration\mEGFPC1_G2\mEGFP_0_R1_P4_K1_Ch2-Ch1.zen
2.292002e+01	3.358831e+02	20150417_STAG1gfpch8_G2G1\MitoSys2\Calibration\mEGFPC1_G2\mEGFP_0_R1_P4_K1_Ch2-Ch1.zen
2.298002e+01	3.339997e+02	20150417_STAG1gfpch8_G2G1\MitoSys2\Calibration\mEGFPC1_G2\mEGFP_0_R1_P4_K1_Ch2-Ch1.zen
2.304002e+01	3.233331e+02	20150417_STAG1gfpch8_G2G1\MitoSys2\Calibration\mEGFPC1_G2\mEGFP_0_R1_P4_K1_Ch2-Ch1.zen
2.310002e+01	3.387831e+02	20150417_STAG1gfpch8_G2G1\MitoSys2\Calibration\mEGFPC1_G2\mEGFP_0_R1_P4_K1_Ch2-Ch1.zen
2.316002e+01	3.340997e+02	20150417_STAG1gfpch8_G2G1\MitoSys2\Calibration\mEGFPC1_G2\mEGFP_0_R1_P4_K1_Ch2-Ch1.zen
2.322002e+01	3.161831e+02	20150417_STAG1gfpch8_G2G1\MitoSys2\Calibration\mEGFPC1_G2\mEGFP_0_R1_P4_K1_Ch2-Ch1.zen
2.328002e+01	3.287831e+02	20150417_STAG1gfpch8_G2G1\MitoSys2\Calibration\mEGFPC1_G2\mEGFP_0_R1_P4_K1_Ch2-Ch1.zen
2.334002e+01	3.269831e+02	20150417_STAG1gfpch8_G2G1\MitoSys2\Calibration\mEGFPC1_G2\mEGFP_0_R1_P4_K1_Ch2-Ch1.zen
2.340002e+01	3.235331e+02	20150417_STAG1gfpch8_G2G1\MitoSys2\Calibration\mEGFPC1_G2\mEGFP_0_R1_P4_K1_Ch2-Ch1.zen
2.346002e+01	3.317831e+02	20150417_STAG1gfpch8_G2G1\MitoSys2\Calibration\mEGFPC1_G2\mEGFP_0_R1_P4_K1_Ch2-Ch1.zen
2.352002e+01	3.278831e+02	20150417_STAG1gfpch8_G2G1\MitoSys2\Calibration\mEGFPC1_G2\mEGFP_0_R1_P4_K1_Ch2-Ch1.zen
2.358002e+01	3.265664e+02	20150417_STAG1gfpch8_G2G1\MitoSys2\Calibration\mEGFPC1_G2\mEGFP_0_R1_P4_K1_Ch2-Ch1.zen
2.364002e+01	3.266997e+02	20150417_STAG1gfpch8_G2G1\MitoSys2\Calibration\mEGFPC1_G2\mEGFP_0_R1_P4_K1_Ch2-Ch1.zen
2.370002e+01	3.347997e+02	20150417_STAG1gfpch8_G2G1\MitoSys2\Calibration\mEGFPC1_G2\mEGFP_0_R1_P4_K1_Ch2-Ch1.zen
2.376002e+01	3.380497e+02	20150417_STAG1gfpch8_G2G1\MitoSys2\Calibration\mEGFPC1_G2\mEGFP_0_R1_P4_K1_Ch2-Ch1.zen
2.382002e+01	3.222497e+02	20150417_STAG1gfpch8_G2G1\MitoSys2\Calibration\mEGFPC1_G2\mEGFP_0_R1_P4_K1_Ch2-Ch1.zen
2.388002e+01	3.384831e+02	20150417_STAG1gfpch8_G2G1\MitoSys2\Calibration\mEGFPC1_G2\mEGFP_0_R1_P4_K1_Ch2-Ch1.zen
2.394002e+01	3.322831e+02	20150417_STAG1gfpch8_G2G1\MitoSys2\Calibration\mEGFPC1_G2\mEGFP_0_R1_P4_K1_Ch2-Ch1.zen
2.400002e+01	3.225331e+02	20150417_STAG1gfpch8_G2G1\MitoSys2\Calibration\mEGFPC1_G2\mEGFP_0_R1_P4_K1_Ch2-Ch1.zen
2.406002e+01	3.285331e+02	20150417_STAG1gfpch8_G2G1\MitoSys2\Calibration\mEGFPC1_G2\mEGFP_0_R1_P4_K1_Ch2-Ch1.zen
2.412002e+01	3.308664e+02	20150417_STAG1gfpch8_G2G1\MitoSys2\Calibration\mEGFPC1_G2\mEGFP_0_R1_P4_K1_Ch2-Ch1.zen
2.418002e+01	3.219164e+02	20150417_STAG1gfpch8_G2G1\MitoSys2\Calibration\mEGFPC1_G2\mEGFP_0_R1_P4_K1_Ch2-Ch1.zen
2.424002e+01	3.387997e+02	20150417_STAG1gfpch8_G2G1\MitoSys2\Calibration\mEGFPC1_G2\mEGFP_0_R1_P4_K1_Ch2-Ch1.zen
2.430002e+01	3.242831e+02	20150417_STAG1gfpch8_G2G1\MitoSys2\Calibration\mEGFPC1_G2\mEGFP_0_R1_P4_K1_Ch2-Ch1.zen
2.436002e+01	3.156164e+02	20150417_STAG1gfpch8_G2G1\MitoSys2\Calibration\mEGFPC1_G2\mEGFP_0_R1_P4_K1_Ch2-Ch1.zen
2.442002e+01	3.167164e+02	20150417_STAG1gfpch8_G2G1\MitoSys2\Calibration\mEGFPC1_G2\mEGFP_0_R1_P4_K1_Ch2-Ch1.zen
2.448002e+01	3.375664e+02	20150417_STAG1gfpch8_G2G1\MitoSys2\Calibration\mEGFPC1_G2\mEGFP_0_R1_P4_K1_Ch2-Ch1.zen
2.454002e+01	3.305164e+02	20150417_STAG1gfpch8_G2G1\MitoSys2\Calibration\mEGFPC1_G2\mEGFP_0_R1_P4_K1_Ch2-Ch1.zen
2.460002e+01	3.268497e+02	20150417_STAG1gfpch8_G2G1\MitoSys2\Calibration\mEGFPC1_G2\mEGFP_0_R1_P4_K1_Ch2-Ch1.zen
2.466002e+01	3.344997e+02	20150417_STAG1gfpch8_G2G1\MitoSys2\Calibration\mEGFPC1_G2\mEGFP_0_R1_P4_K1_Ch2-Ch1.zen
2.472002e+01	3.357997e+02	20150417_STAG1gfpch8_G2G1\MitoSys2\Calibration\mEGFPC1_G2\mEGFP_0_R1_P4_K1_Ch2-Ch1.zen
2.478002e+01	3.242164e+02	20150417_STAG1gfpch8_G2G1\MitoSys2\Calibration\mEGFPC1_G2\mEGFP_0_R1_P4_K1_Ch2-Ch1.zen
2.484002e+01	3.348497e+02	20150417_STAG1gfpch8_G2G1\MitoSys2\Calibration\mEGFPC1_G2\mEGFP_0_R1_P4_K1_Ch2-Ch1.zen
2.490002e+01	3.224331e+02	20150417_STAG1gfpch8_G2G1\MitoSys2\Calibration\mEGFPC1_G2\mEGFP_0_R1_P4_K1_Ch2-Ch1.zen
2.496002e+01	3.251997e+02	20150417_STAG1gfpch8_G2G1\MitoSys2\Calibration\mEGFPC1_G2\mEGFP_0_R1_P4_K1_Ch2-Ch1.zen
2.502002e+01	3.182164e+02	20150417_STAG1gfpch8_G2G1\MitoSys2\Calibration\mEGFPC1_G2\mEGFP_0_R1_P4_K1_Ch2-Ch1.zen
2.508002e+01	3.231831e+02	20150417_STAG1gfpch8_G2G1\MitoSys2\Calibration\mEGFPC1_G2\mEGFP_0_R1_P4_K1_Ch2-Ch1.zen
2.514002e+01	3.295164e+02	20150417_STAG1gfpch8_G2G1\MitoSys2\Calibration\mEGFPC1_G2\mEGFP_0_R1_P4_K1_Ch2-Ch1.zen
2.520002e+01	3.244331e+02	20150417_STAG1gfpch8_G2G1\MitoSys2\Calibration\mEGFPC1_G2\mEGFP_0_R1_P4_K1_Ch2-Ch1.zen
2.526002e+01	3.173164e+02	20150417_STAG1gfpch8_G2G1\MitoSys2\Calibration\mEGFPC1_G2\mEGFP_0_R1_P4_K1_Ch2-Ch1.zen
2.532002e+01	3.210831e+02	20150417_STAG1gfpch8_G2G1\MitoSys2\Calibration\mEGFPC1_G2\mEGFP_0_R1_P4_K1_Ch2-Ch1.zen
2.538002e+01	3.296997e+02	20150417_STAG1gfpch8_G2G1\MitoSys2\Calibration\mEGFPC1_G2\mEGFP_0_R1_P4_K1_Ch2-Ch1.zen
2.544002e+01	3.159331e+02	20150417_STAG1gfpch8_G2G1\MitoSys2\Calibration\mEGFPC1_G2\mEGFP_0_R1_P4_K1_Ch2-Ch1.zen
2.550002e+01	3.225164e+02	20150417_STAG1gfpch8_G2G1\MitoSys2\Calibration\mEGFPC1_G2\mEGFP_0_R1_P4_K1_Ch2-Ch1.zen
2.556002e+01	3.270997e+02	20150417_STAG1gfpch8_G2G1\MitoSys2\Calibration\mEGFPC1_G2\mEGFP_0_R1_P4_K1_Ch2-Ch1.zen
2.562002e+01	3.265831e+02	20150417_STAG1gfpch8_G2G1\MitoSys2\Calibration\mEGFPC1_G2\mEGFP_0_R1_P4_K1_Ch2-Ch1.zen
2.568002e+01	3.323497e+02	20150417_STAG1gfpch8_G2G1\MitoSys2\Calibration\mEGFPC1_G2\mEGFP_0_R1_P4_K1_Ch2-Ch1.zen
2.574002e+01	3.309997e+02	20150417_STAG1gfpch8_G2G1\MitoSys2\Calibration\mEGFPC1_G2\mEGFP_0_R1_P4_K1_Ch2-Ch1.zen
2.580002e+01	3.262664e+02	20150417_STAG1gfpch8_G2G1\MitoSys2\Calibration\mEGFPC1_G2\mEGFP_0_R1_P4_K1_Ch2-Ch1.zen
2.586002e+01	3.247831e+02	20150417_STAG1gfpch8_G2G1\MitoSys2\Calibration\mEGFPC1_G2\mEGFP_0_R1_P4_K1_Ch2-Ch1.zen
2.592002e+01	3.362497e+02	20150417_STAG1gfpch8_G2G1\MitoSys2\Calibration\mEGFPC1_G2\mEGFP_0_R1_P4_K1_Ch2-Ch1.zen
2.598002e+01	3.307497e+02	20150417_STAG1gfpch8_G2G1\MitoSys2\Calibration\mEGFPC1_G2\mEGFP_0_R1_P4_K1_Ch2-Ch1.zen
2.604002e+01	3.392997e+02	20150417_STAG1gfpch8_G2G1\MitoSys2\Calibration\mEGFPC1_G2\mEGFP_0_R1_P4_K1_Ch2-Ch1.zen
2.610002e+01	3.280497e+02	20150417_STAG1gfpch8_G2G1\MitoSys2\Calibration\mEGFPC1_G2\mEGFP_0_R1_P4_K1_Ch2-Ch1.zen
2.616002e+01	3.315331e+02	20150417_STAG1gfpch8_G2G1\MitoSys2\Calibration\mEGFPC1_G2\mEGFP_0_R1_P4_K1_Ch2-Ch1.zen
2.622002e+01	3.275164e+02	20150417_STAG1gfpch8_G2G1\MitoSys2\Calibration\mEGFPC1_G2\mEGFP_0_R1_P4_K1_Ch2-Ch1.zen
2.628002e+01	3.200164e+02	20150417_STAG1gfpch8_G2G1\MitoSys2\Calibration\mEGFPC1_G2\mEGFP_0_R1_P4_K1_Ch2-Ch1.zen
2.634002e+01	3.243664e+02	20150417_STAG1gfpch8_G2G1\MitoSys2\Calibration\mEGFPC1_G2\mEGFP_0_R1_P4_K1_Ch2-Ch1.zen
2.640002e+01	3.234164e+02	20150417_STAG1gfpch8_G2G1\MitoSys2\Calibration\mEGFPC1_G2\mEGFP_0_R1_P4_K1_Ch2-Ch1.zen
2.646002e+01	3.298664e+02	20150417_STAG1gfpch8_G2G1\MitoSys2\Calibration\mEGFPC1_G2\mEGFP_0_R1_P4_K1_Ch2-Ch1.zen
2.652002e+01	3.270831e+02	20150417_STAG1gfpch8_G2G1\MitoSys2\Calibration\mEGFPC1_G2\mEGFP_0_R1_P4_K1_Ch2-Ch1.zen
2.658002e+01	3.397497e+02	20150417_STAG1gfpch8_G2G1\MitoSys2\Calibration\mEGFPC1_G2\mEGFP_0_R1_P4_K1_Ch2-Ch1.zen
2.664002e+01	3.207164e+02	20150417_STAG1gfpch8_G2G1\MitoSys2\Calibration\mEGFPC1_G2\mEGFP_0_R1_P4_K1_Ch2-Ch1.zen
2.670002e+01	3.248164e+02	20150417_STAG1gfpch8_G2G1\MitoSys2\Calibration\mEGFPC1_G2\mEGFP_0_R1_P4_K1_Ch2-Ch1.zen
2.676002e+01	3.233497e+02	20150417_STAG1gfpch8_G2G1\MitoSys2\Calibration\mEGFPC1_G2\mEGFP_0_R1_P4_K1_Ch2-Ch1.zen
2.682002e+01	3.216497e+02	20150417_STAG1gfpch8_G2G1\MitoSys2\Calibration\mEGFPC1_G2\mEGFP_0_R1_P4_K1_Ch2-Ch1.zen
2.688002e+01	3.204331e+02	20150417_STAG1gfpch8_G2G1\MitoSys2\Calibration\mEGFPC1_G2\mEGFP_0_R1_P4_K1_Ch2-Ch1.zen
2.694002e+01	3.213497e+02	20150417_STAG1gfpch8_G2G1\MitoSys2\Calibration\mEGFPC1_G2\mEGFP_0_R1_P4_K1_Ch2-Ch1.zen
2.700002e+01	3.352164e+02	20150417_STAG1gfpch8_G2G1\MitoSys2\Calibration\mEGFPC1_G2\mEGFP_0_R1_P4_K1_Ch2-Ch1.zen
2.706002e+01	3.299497e+02	20150417_STAG1gfpch8_G2G1\MitoSys2\Calibration\mEGFPC1_G2\mEGFP_0_R1_P4_K1_Ch2-Ch1.zen
2.712002e+01	3.206331e+02	20150417_STAG1gfpch8_G2G1\MitoSys2\Calibration\mEGFPC1_G2\mEGFP_0_R1_P4_K1_Ch2-Ch1.zen
2.718002e+01	3.245831e+02	20150417_STAG1gfpch8_G2G1\MitoSys2\Calibration\mEGFPC1_G2\mEGFP_0_R1_P4_K1_Ch2-Ch1.zen
2.724002e+01	3.353831e+02	20150417_STAG1gfpch8_G2G1\MitoSys2\Calibration\mEGFPC1_G2\mEGFP_0_R1_P4_K1_Ch2-Ch1.zen
2.730002e+01	3.461830e+02	20150417_STAG1gfpch8_G2G1\MitoSys2\Calibration\mEGFPC1_G2\mEGFP_0_R1_P4_K1_Ch2-Ch1.zen
2.736002e+01	3.152997e+02	20150417_STAG1gfpch8_G2G1\MitoSys2\Calibration\mEGFPC1_G2\mEGFP_0_R1_P4_K1_Ch2-Ch1.zen
2.742002e+01	3.258164e+02	20150417_STAG1gfpch8_G2G1\MitoSys2\Calibration\mEGFPC1_G2\mEGFP_0_R1_P4_K1_Ch2-Ch1.zen
2.748002e+01	3.410497e+02	20150417_STAG1gfpch8_G2G1\MitoSys2\Calibration\mEGFPC1_G2\mEGFP_0_R1_P4_K1_Ch2-Ch1.zen
2.754002e+01	3.213664e+02	20150417_STAG1gfpch8_G2G1\MitoSys2\Calibration\mEGFPC1_G2\mEGFP_0_R1_P4_K1_Ch2-Ch1.zen
2.760002e+01	3.338997e+02	20150417_STAG1gfpch8_G2G1\MitoSys2\Calibration\mEGFPC1_G2\mEGFP_0_R1_P4_K1_Ch2-Ch1.zen
2.766002e+01	3.289664e+02	20150417_STAG1gfpch8_G2G1\MitoSys2\Calibration\mEGFPC1_G2\mEGFP_0_R1_P4_K1_Ch2-Ch1.zen
2.772002e+01	3.249997e+02	20150417_STAG1gfpch8_G2G1\MitoSys2\Calibration\mEGFPC1_G2\mEGFP_0_R1_P4_K1_Ch2-Ch1.zen
2.778002e+01	3.269331e+02	20150417_STAG1gfpch8_G2G1\MitoSys2\Calibration\mEGFPC1_G2\mEGFP_0_R1_P4_K1_Ch2-Ch1.zen
2.784002e+01	3.245164e+02	20150417_STAG1gfpch8_G2G1\MitoSys2\Calibration\mEGFPC1_G2\mEGFP_0_R1_P4_K1_Ch2-Ch1.zen
2.790002e+01	3.241497e+02	20150417_STAG1gfpch8_G2G1\MitoSys2\Calibration\mEGFPC1_G2\mEGFP_0_R1_P4_K1_Ch2-Ch1.zen
2.796002e+01	3.286664e+02	20150417_STAG1gfpch8_G2G1\MitoSys2\Calibration\mEGFPC1_G2\mEGFP_0_R1_P4_K1_Ch2-Ch1.zen
2.802002e+01	3.228164e+02	20150417_STAG1gfpch8_G2G1\MitoSys2\Calibration\mEGFPC1_G2\mEGFP_0_R1_P4_K1_Ch2-Ch1.zen
2.808002e+01	3.258831e+02	20150417_STAG1gfpch8_G2G1\MitoSys2\Calibration\mEGFPC1_G2\mEGFP_0_R1_P4_K1_Ch2-Ch1.zen
2.814002e+01	3.257664e+02	20150417_STAG1gfpch8_G2G1\MitoSys2\Calibration\mEGFPC1_G2\mEGFP_0_R1_P4_K1_Ch2-Ch1.zen
2.820002e+01	3.233997e+02	20150417_STAG1gfpch8_G2G1\MitoSys2\Calibration\mEGFPC1_G2\mEGFP_0_R1_P4_K1_Ch2-Ch1.zen
2.826002e+01	3.403831e+02	20150417_STAG1gfpch8_G2G1\MitoSys2\Calibration\mEGFPC1_G2\mEGFP_0_R1_P4_K1_Ch2-Ch1.zen
2.832002e+01	3.308831e+02	20150417_STAG1gfpch8_G2G1\MitoSys2\Calibration\mEGFPC1_G2\mEGFP_0_R1_P4_K1_Ch2-Ch1.zen
2.838002e+01	3.310997e+02	20150417_STAG1gfpch8_G2G1\MitoSys2\Calibration\mEGFPC1_G2\mEGFP_0_R1_P4_K1_Ch2-Ch1.zen
2.844002e+01	3.225664e+02	20150417_STAG1gfpch8_G2G1\MitoSys2\Calibration\mEGFPC1_G2\mEGFP_0_R1_P4_K1_Ch2-Ch1.zen
2.850002e+01	3.211497e+02	20150417_STAG1gfpch8_G2G1\MitoSys2\Calibration\mEGFPC1_G2\mEGFP_0_R1_P4_K1_Ch2-Ch1.zen
2.856002e+01	3.282164e+02	20150417_STAG1gfpch8_G2G1\MitoSys2\Calibration\mEGFPC1_G2\mEGFP_0_R1_P4_K1_Ch2-Ch1.zen
2.862002e+01	3.276331e+02	20150417_STAG1gfpch8_G2G1\MitoSys2\Calibration\mEGFPC1_G2\mEGFP_0_R1_P4_K1_Ch2-Ch1.zen
2.868002e+01	3.229997e+02	20150417_STAG1gfpch8_G2G1\MitoSys2\Calibration\mEGFPC1_G2\mEGFP_0_R1_P4_K1_Ch2-Ch1.zen
2.874002e+01	3.302664e+02	20150417_STAG1gfpch8_G2G1\MitoSys2\Calibration\mEGFPC1_G2\mEGFP_0_R1_P4_K1_Ch2-Ch1.zen
2.880002e+01	3.322497e+02	20150417_STAG1gfpch8_G2G1\MitoSys2\Calibration\mEGFPC1_G2\mEGFP_0_R1_P4_K1_Ch2-Ch1.zen
2.886002e+01	3.431497e+02	20150417_STAG1gfpch8_G2G1\MitoSys2\Calibration\mEGFPC1_G2\mEGFP_0_R1_P4_K1_Ch2-Ch1.zen
2.892002e+01	3.219664e+02	20150417_STAG1gfpch8_G2G1\MitoSys2\Calibration\mEGFPC1_G2\mEGFP_0_R1_P4_K1_Ch2-Ch1.zen
2.898002e+01	3.333831e+02	20150417_STAG1gfpch8_G2G1\MitoSys2\Calibration\mEGFPC1_G2\mEGFP_0_R1_P4_K1_Ch2-Ch1.zen
2.904002e+01	3.253331e+02	20150417_STAG1gfpch8_G2G1\MitoSys2\Calibration\mEGFPC1_G2\mEGFP_0_R1_P4_K1_Ch2-Ch1.zen
2.910003e+01	3.248997e+02	20150417_STAG1gfpch8_G2G1\MitoSys2\Calibration\mEGFPC1_G2\mEGFP_0_R1_P4_K1_Ch2-Ch1.zen
2.916002e+01	3.319330e+02	20150417_STAG1gfpch8_G2G1\MitoSys2\Calibration\mEGFPC1_G2\mEGFP_0_R1_P4_K1_Ch2-Ch1.zen
2.922002e+01	3.186997e+02	20150417_STAG1gfpch8_G2G1\MitoSys2\Calibration\mEGFPC1_G2\mEGFP_0_R1_P4_K1_Ch2-Ch1.zen
2.928002e+01	3.230997e+02	20150417_STAG1gfpch8_G2G1\MitoSys2\Calibration\mEGFPC1_G2\mEGFP_0_R1_P4_K1_Ch2-Ch1.zen
2.934002e+01	3.245497e+02	20150417_STAG1gfpch8_G2G1\MitoSys2\Calibration\mEGFPC1_G2\mEGFP_0_R1_P4_K1_Ch2-Ch1.zen
2.940002e+01	3.400830e+02	20150417_STAG1gfpch8_G2G1\MitoSys2\Calibration\mEGFPC1_G2\mEGFP_0_R1_P4_K1_Ch2-Ch1.zen
2.946002e+01	3.252497e+02	20150417_STAG1gfpch8_G2G1\MitoSys2\Calibration\mEGFPC1_G2\mEGFP_0_R1_P4_K1_Ch2-Ch1.zen
2.952003e+01	3.401664e+02	20150417_STAG1gfpch8_G2G1\MitoSys2\Calibration\mEGFPC1_G2\mEGFP_0_R1_P4_K1_Ch2-Ch1.zen
2.958002e+01	3.329997e+02	20150417_STAG1gfpch8_G2G1\MitoSys2\Calibration\mEGFPC1_G2\mEGFP_0_R1_P4_K1_Ch2-Ch1.zen
2.964002e+01	3.310164e+02	20150417_STAG1gfpch8_G2G1\MitoSys2\Calibration\mEGFPC1_G2\mEGFP_0_R1_P4_K1_Ch2-Ch1.zen
2.970003e+01	3.346497e+02	20150417_STAG1gfpch8_G2G1\MitoSys2\Calibration\mEGFPC1_G2\mEGFP_0_R1_P4_K1_Ch2-Ch1.zen
2.976003e+01	3.305664e+02	20150417_STAG1gfpch8_G2G1\MitoSys2\Calibration\mEGFPC1_G2\mEGFP_0_R1_P4_K1_Ch2-Ch1.zen
2.982002e+01	3.156664e+02	20150417_STAG1gfpch8_G2G1\MitoSys2\Calibration\mEGFPC1_G2\mEGFP_0_R1_P4_K1_Ch2-Ch1.zen
2.988002e+01	3.194331e+02	20150417_STAG1gfpch8_G2G1\MitoSys2\Calibration\mEGFPC1_G2\mEGFP_0_R1_P4_K1_Ch2-Ch1.zen
2.994003e+01	3.392331e+02	20150417_STAG1gfpch8_G2G1\MitoSys2\Calibration\mEGFPC1_G2\mEGFP_0_R1_P4_K1_Ch2-Ch1.zen
0	3.148333e+02	20150417_STAG1gfpch8_G2G1\MitoSys2\Calibration\mEGFPC1_G2\mEGFP_0_R1_P5_K1_Ch2-Ch1.zen
6.000000e-02	3.160833e+02	20150417_STAG1gfpch8_G2G1\MitoSys2\Calibration\mEGFPC1_G2\mEGFP_0_R1_P5_K1_Ch2-Ch1.zen
1.200000e-01	3.150333e+02	20150417_STAG1gfpch8_G2G1\MitoSys2\Calibration\mEGFPC1_G2\mEGFP_0_R1_P5_K1_Ch2-Ch1.zen
1.800000e-01	2.995667e+02	20150417_STAG1gfpch8_G2G1\MitoSys2\Calibration\mEGFPC1_G2\mEGFP_0_R1_P5_K1_Ch2-Ch1.zen
2.400000e-01	3.285333e+02	20150417_STAG1gfpch8_G2G1\MitoSys2\Calibration\mEGFPC1_G2\mEGFP_0_R1_P5_K1_Ch2-Ch1.zen
3.000000e-01	3.153833e+02	20150417_STAG1gfpch8_G2G1\MitoSys2\Calibration\mEGFPC1_G2\mEGFP_0_R1_P5_K1_Ch2-Ch1.zen
3.600000e-01	3.241667e+02	20150417_STAG1gfpch8_G2G1\MitoSys2\Calibration\mEGFPC1_G2\mEGFP_0_R1_P5_K1_Ch2-Ch1.zen
4.200000e-01	3.021333e+02	20150417_STAG1gfpch8_G2G1\MitoSys2\Calibration\mEGFPC1_G2\mEGFP_0_R1_P5_K1_Ch2-Ch1.zen
4.800000e-01	3.185500e+02	20150417_STAG1gfpch8_G2G1\MitoSys2\Calibration\mEGFPC1_G2\mEGFP_0_R1_P5_K1_Ch2-Ch1.zen
5.400000e-01	3.046500e+02	20150417_STAG1gfpch8_G2G1\MitoSys2\Calibration\mEGFPC1_G2\mEGFP_0_R1_P5_K1_Ch2-Ch1.zen
6.000000e-01	3.119833e+02	20150417_STAG1gfpch8_G2G1\MitoSys2\Calibration\mEGFPC1_G2\mEGFP_0_R1_P5_K1_Ch2-Ch1.zen
6.600000e-01	3.109500e+02	20150417_STAG1gfpch8_G2G1\MitoSys2\Calibration\mEGFPC1_G2\mEGFP_0_R1_P5_K1_Ch2-Ch1.zen
7.200000e-01	3.088333e+02	20150417_STAG1gfpch8_G2G1\MitoSys2\Calibration\mEGFPC1_G2\mEGFP_0_R1_P5_K1_Ch2-Ch1.zen
7.800000e-01	3.076333e+02	20150417_STAG1gfpch8_G2G1\MitoSys2\Calibration\mEGFPC1_G2\mEGFP_0_R1_P5_K1_Ch2-Ch1.zen
8.400000e-01	3.236000e+02	20150417_STAG1gfpch8_G2G1\MitoSys2\Calibration\mEGFPC1_G2\mEGFP_0_R1_P5_K1_Ch2-Ch1.zen
9.000000e-01	3.201167e+02	20150417_STAG1gfpch8_G2G1\MitoSys2\Calibration\mEGFPC1_G2\mEGFP_0_R1_P5_K1_Ch2-Ch1.zen
9.600000e-01	3.223000e+02	20150417_STAG1gfpch8_G2G1\MitoSys2\Calibration\mEGFPC1_G2\mEGFP_0_R1_P5_K1_Ch2-Ch1.zen
1.020000e+00	3.200000e+02	20150417_STAG1gfpch8_G2G1\MitoSys2\Calibration\mEGFPC1_G2\mEGFP_0_R1_P5_K1_Ch2-Ch1.zen
1.080000e+00	3.118333e+02	20150417_STAG1gfpch8_G2G1\MitoSys2\Calibration\mEGFPC1_G2\mEGFP_0_R1_P5_K1_Ch2-Ch1.zen
1.140000e+00	3.138833e+02	20150417_STAG1gfpch8_G2G1\MitoSys2\Calibration\mEGFPC1_G2\mEGFP_0_R1_P5_K1_Ch2-Ch1.zen
1.200000e+00	3.273500e+02	20150417_STAG1gfpch8_G2G1\MitoSys2\Calibration\mEGFPC1_G2\mEGFP_0_R1_P5_K1_Ch2-Ch1.zen
1.260000e+00	3.334000e+02	20150417_STAG1gfpch8_G2G1\MitoSys2\Calibration\mEGFPC1_G2\mEGFP_0_R1_P5_K1_Ch2-Ch1.zen
1.320000e+00	3.108500e+02	20150417_STAG1gfpch8_G2G1\MitoSys2\Calibration\mEGFPC1_G2\mEGFP_0_R1_P5_K1_Ch2-Ch1.zen
1.380000e+00	3.240000e+02	20150417_STAG1gfpch8_G2G1\MitoSys2\Calibration\mEGFPC1_G2\mEGFP_0_R1_P5_K1_Ch2-Ch1.zen
1.440000e+00	3.200167e+02	20150417_STAG1gfpch8_G2G1\MitoSys2\Calibration\mEGFPC1_G2\mEGFP_0_R1_P5_K1_Ch2-Ch1.zen
1.500000e+00	3.124167e+02	20150417_STAG1gfpch8_G2G1\MitoSys2\Calibration\mEGFPC1_G2\mEGFP_0_R1_P5_K1_Ch2-Ch1.zen
1.560000e+00	3.199833e+02	20150417_STAG1gfpch8_G2G1\MitoSys2\Calibration\mEGFPC1_G2\mEGFP_0_R1_P5_K1_Ch2-Ch1.zen
1.620000e+00	3.127500e+02	20150417_STAG1gfpch8_G2G1\MitoSys2\Calibration\mEGFPC1_G2\mEGFP_0_R1_P5_K1_Ch2-Ch1.zen
1.680000e+00	3.070333e+02	20150417_STAG1gfpch8_G2G1\MitoSys2\Calibration\mEGFPC1_G2\mEGFP_0_R1_P5_K1_Ch2-Ch1.zen
1.740000e+00	3.103333e+02	20150417_STAG1gfpch8_G2G1\MitoSys2\Calibration\mEGFPC1_G2\mEGFP_0_R1_P5_K1_Ch2-Ch1.zen
1.800000e+00	3.170833e+02	20150417_STAG1gfpch8_G2G1\MitoSys2\Calibration\mEGFPC1_G2\mEGFP_0_R1_P5_K1_Ch2-Ch1.zen
1.860000e+00	3.172833e+02	20150417_STAG1gfpch8_G2G1\MitoSys2\Calibration\mEGFPC1_G2\mEGFP_0_R1_P5_K1_Ch2-Ch1.zen
1.920000e+00	3.116500e+02	20150417_STAG1gfpch8_G2G1\MitoSys2\Calibration\mEGFPC1_G2\mEGFP_0_R1_P5_K1_Ch2-Ch1.zen
1.980000e+00	3.171667e+02	20150417_STAG1gfpch8_G2G1\MitoSys2\Calibration\mEGFPC1_G2\mEGFP_0_R1_P5_K1_Ch2-Ch1.zen
2.040000e+00	3.275333e+02	20150417_STAG1gfpch8_G2G1\MitoSys2\Calibration\mEGFPC1_G2\mEGFP_0_R1_P5_K1_Ch2-Ch1.zen
2.100000e+00	3.141000e+02	20150417_STAG1gfpch8_G2G1\MitoSys2\Calibration\mEGFPC1_G2\mEGFP_0_R1_P5_K1_Ch2-Ch1.zen
2.160000e+00	2.995167e+02	20150417_STAG1gfpch8_G2G1\MitoSys2\Calibration\mEGFPC1_G2\mEGFP_0_R1_P5_K1_Ch2-Ch1.zen
2.220000e+00	3.168500e+02	20150417_STAG1gfpch8_G2G1\MitoSys2\Calibration\mEGFPC1_G2\mEGFP_0_R1_P5_K1_Ch2-Ch1.zen
2.280000e+00	3.054000e+02	20150417_STAG1gfpch8_G2G1\MitoSys2\Calibration\mEGFPC1_G2\mEGFP_0_R1_P5_K1_Ch2-Ch1.zen
2.340000e+00	3.097167e+02	20150417_STAG1gfpch8_G2G1\MitoSys2\Calibration\mEGFPC1_G2\mEGFP_0_R1_P5_K1_Ch2-Ch1.zen
2.400000e+00	3.133500e+02	20150417_STAG1gfpch8_G2G1\MitoSys2\Calibration\mEGFPC1_G2\mEGFP_0_R1_P5_K1_Ch2-Ch1.zen
2.460000e+00	3.233833e+02	20150417_STAG1gfpch8_G2G1\MitoSys2\Calibration\mEGFPC1_G2\mEGFP_0_R1_P5_K1_Ch2-Ch1.zen
2.520000e+00	3.140500e+02	20150417_STAG1gfpch8_G2G1\MitoSys2\Calibration\mEGFPC1_G2\mEGFP_0_R1_P5_K1_Ch2-Ch1.zen
2.580000e+00	3.273167e+02	20150417_STAG1gfpch8_G2G1\MitoSys2\Calibration\mEGFPC1_G2\mEGFP_0_R1_P5_K1_Ch2-Ch1.zen
2.640000e+00	3.308500e+02	20150417_STAG1gfpch8_G2G1\MitoSys2\Calibration\mEGFPC1_G2\mEGFP_0_R1_P5_K1_Ch2-Ch1.zen
2.700000e+00	3.225833e+02	20150417_STAG1gfpch8_G2G1\MitoSys2\Calibration\mEGFPC1_G2\mEGFP_0_R1_P5_K1_Ch2-Ch1.zen
2.760000e+00	3.223000e+02	20150417_STAG1gfpch8_G2G1\MitoSys2\Calibration\mEGFPC1_G2\mEGFP_0_R1_P5_K1_Ch2-Ch1.zen
2.820000e+00	3.152167e+02	20150417_STAG1gfpch8_G2G1\MitoSys2\Calibration\mEGFPC1_G2\mEGFP_0_R1_P5_K1_Ch2-Ch1.zen
2.880000e+00	3.188833e+02	20150417_STAG1gfpch8_G2G1\MitoSys2\Calibration\mEGFPC1_G2\mEGFP_0_R1_P5_K1_Ch2-Ch1.zen
2.940000e+00	3.217667e+02	20150417_STAG1gfpch8_G2G1\MitoSys2\Calibration\mEGFPC1_G2\mEGFP_0_R1_P5_K1_Ch2-Ch1.zen
3	3.189500e+02	20150417_STAG1gfpch8_G2G1\MitoSys2\Calibration\mEGFPC1_G2\mEGFP_0_R1_P5_K1_Ch2-Ch1.zen
3.060000e+00	3.122500e+02	20150417_STAG1gfpch8_G2G1\MitoSys2\Calibration\mEGFPC1_G2\mEGFP_0_R1_P5_K1_Ch2-Ch1.zen
3.120000e+00	3.268167e+02	20150417_STAG1gfpch8_G2G1\MitoSys2\Calibration\mEGFPC1_G2\mEGFP_0_R1_P5_K1_Ch2-Ch1.zen
3.180000e+00	3.133000e+02	20150417_STAG1gfpch8_G2G1\MitoSys2\Calibration\mEGFPC1_G2\mEGFP_0_R1_P5_K1_Ch2-Ch1.zen
3.240000e+00	3.182667e+02	20150417_STAG1gfpch8_G2G1\MitoSys2\Calibration\mEGFPC1_G2\mEGFP_0_R1_P5_K1_Ch2-Ch1.zen
3.300000e+00	3.200333e+02	20150417_STAG1gfpch8_G2G1\MitoSys2\Calibration\mEGFPC1_G2\mEGFP_0_R1_P5_K1_Ch2-Ch1.zen
3.360000e+00	3.190500e+02	20150417_STAG1gfpch8_G2G1\MitoSys2\Calibration\mEGFPC1_G2\mEGFP_0_R1_P5_K1_Ch2-Ch1.zen
3.420000e+00	3.143667e+02	20150417_STAG1gfpch8_G2G1\MitoSys2\Calibration\mEGFPC1_G2\mEGFP_0_R1_P5_K1_Ch2-Ch1.zen
3.480000e+00	3.081833e+02	20150417_STAG1gfpch8_G2G1\MitoSys2\Calibration\mEGFPC1_G2\mEGFP_0_R1_P5_K1_Ch2-Ch1.zen
3.540000e+00	3.120167e+02	20150417_STAG1gfpch8_G2G1\MitoSys2\Calibration\mEGFPC1_G2\mEGFP_0_R1_P5_K1_Ch2-Ch1.zen
3.600000e+00	3.171167e+02	20150417_STAG1gfpch8_G2G1\MitoSys2\Calibration\mEGFPC1_G2\mEGFP_0_R1_P5_K1_Ch2-Ch1.zen
3.660000e+00	3.172333e+02	20150417_STAG1gfpch8_G2G1\MitoSys2\Calibration\mEGFPC1_G2\mEGFP_0_R1_P5_K1_Ch2-Ch1.zen
3.720000e+00	3.247167e+02	20150417_STAG1gfpch8_G2G1\MitoSys2\Calibration\mEGFPC1_G2\mEGFP_0_R1_P5_K1_Ch2-Ch1.zen
3.780000e+00	3.219000e+02	20150417_STAG1gfpch8_G2G1\MitoSys2\Calibration\mEGFPC1_G2\mEGFP_0_R1_P5_K1_Ch2-Ch1.zen
3.840000e+00	3.173000e+02	20150417_STAG1gfpch8_G2G1\MitoSys2\Calibration\mEGFPC1_G2\mEGFP_0_R1_P5_K1_Ch2-Ch1.zen
3.900000e+00	3.233667e+02	20150417_STAG1gfpch8_G2G1\MitoSys2\Calibration\mEGFPC1_G2\mEGFP_0_R1_P5_K1_Ch2-Ch1.zen
3.960000e+00	3.247333e+02	20150417_STAG1gfpch8_G2G1\MitoSys2\Calibration\mEGFPC1_G2\mEGFP_0_R1_P5_K1_Ch2-Ch1.zen
4.020000e+00	3.275500e+02	20150417_STAG1gfpch8_G2G1\MitoSys2\Calibration\mEGFPC1_G2\mEGFP_0_R1_P5_K1_Ch2-Ch1.zen
4.080000e+00	3.174667e+02	20150417_STAG1gfpch8_G2G1\MitoSys2\Calibration\mEGFPC1_G2\mEGFP_0_R1_P5_K1_Ch2-Ch1.zen
4.140000e+00	3.179000e+02	20150417_STAG1gfpch8_G2G1\MitoSys2\Calibration\mEGFPC1_G2\mEGFP_0_R1_P5_K1_Ch2-Ch1.zen
4.200000e+00	3.237833e+02	20150417_STAG1gfpch8_G2G1\MitoSys2\Calibration\mEGFPC1_G2\mEGFP_0_R1_P5_K1_Ch2-Ch1.zen
4.260000e+00	3.255333e+02	20150417_STAG1gfpch8_G2G1\MitoSys2\Calibration\mEGFPC1_G2\mEGFP_0_R1_P5_K1_Ch2-Ch1.zen
4.320000e+00	3.216833e+02	20150417_STAG1gfpch8_G2G1\MitoSys2\Calibration\mEGFPC1_G2\mEGFP_0_R1_P5_K1_Ch2-Ch1.zen
4.380000e+00	3.101167e+02	20150417_STAG1gfpch8_G2G1\MitoSys2\Calibration\mEGFPC1_G2\mEGFP_0_R1_P5_K1_Ch2-Ch1.zen
4.440000e+00	3.127167e+02	20150417_STAG1gfpch8_G2G1\MitoSys2\Calibration\mEGFPC1_G2\mEGFP_0_R1_P5_K1_Ch2-Ch1.zen
4.500000e+00	3.088833e+02	20150417_STAG1gfpch8_G2G1\MitoSys2\Calibration\mEGFPC1_G2\mEGFP_0_R1_P5_K1_Ch2-Ch1.zen
4.560000e+00	3.157333e+02	20150417_STAG1gfpch8_G2G1\MitoSys2\Calibration\mEGFPC1_G2\mEGFP_0_R1_P5_K1_Ch2-Ch1.zen
4.620000e+00	3.180333e+02	20150417_STAG1gfpch8_G2G1\MitoSys2\Calibration\mEGFPC1_G2\mEGFP_0_R1_P5_K1_Ch2-Ch1.zen
4.680000e+00	3.185833e+02	20150417_STAG1gfpch8_G2G1\MitoSys2\Calibration\mEGFPC1_G2\mEGFP_0_R1_P5_K1_Ch2-Ch1.zen
4.740000e+00	3.209500e+02	20150417_STAG1gfpch8_G2G1\MitoSys2\Calibration\mEGFPC1_G2\mEGFP_0_R1_P5_K1_Ch2-Ch1.zen
4.800000e+00	3.156333e+02	20150417_STAG1gfpch8_G2G1\MitoSys2\Calibration\mEGFPC1_G2\mEGFP_0_R1_P5_K1_Ch2-Ch1.zen
4.860000e+00	3.040833e+02	20150417_STAG1gfpch8_G2G1\MitoSys2\Calibration\mEGFPC1_G2\mEGFP_0_R1_P5_K1_Ch2-Ch1.zen
4.920000e+00	3.148333e+02	20150417_STAG1gfpch8_G2G1\MitoSys2\Calibration\mEGFPC1_G2\mEGFP_0_R1_P5_K1_Ch2-Ch1.zen
4.980000e+00	3.188833e+02	20150417_STAG1gfpch8_G2G1\MitoSys2\Calibration\mEGFPC1_G2\mEGFP_0_R1_P5_K1_Ch2-Ch1.zen
5.040000e+00	3.237167e+02	20150417_STAG1gfpch8_G2G1\MitoSys2\Calibration\mEGFPC1_G2\mEGFP_0_R1_P5_K1_Ch2-Ch1.zen
5.100000e+00	3.240500e+02	20150417_STAG1gfpch8_G2G1\MitoSys2\Calibration\mEGFPC1_G2\mEGFP_0_R1_P5_K1_Ch2-Ch1.zen
5.160000e+00	3.366500e+02	20150417_STAG1gfpch8_G2G1\MitoSys2\Calibration\mEGFPC1_G2\mEGFP_0_R1_P5_K1_Ch2-Ch1.zen
5.220000e+00	3.308500e+02	20150417_STAG1gfpch8_G2G1\MitoSys2\Calibration\mEGFPC1_G2\mEGFP_0_R1_P5_K1_Ch2-Ch1.zen
5.280000e+00	3.213500e+02	20150417_STAG1gfpch8_G2G1\MitoSys2\Calibration\mEGFPC1_G2\mEGFP_0_R1_P5_K1_Ch2-Ch1.zen
5.340000e+00	3.071833e+02	20150417_STAG1gfpch8_G2G1\MitoSys2\Calibration\mEGFPC1_G2\mEGFP_0_R1_P5_K1_Ch2-Ch1.zen
5.400000e+00	3.102167e+02	20150417_STAG1gfpch8_G2G1\MitoSys2\Calibration\mEGFPC1_G2\mEGFP_0_R1_P5_K1_Ch2-Ch1.zen
5.460000e+00	3.071167e+02	20150417_STAG1gfpch8_G2G1\MitoSys2\Calibration\mEGFPC1_G2\mEGFP_0_R1_P5_K1_Ch2-Ch1.zen
5.520000e+00	3.286333e+02	20150417_STAG1gfpch8_G2G1\MitoSys2\Calibration\mEGFPC1_G2\mEGFP_0_R1_P5_K1_Ch2-Ch1.zen
5.580000e+00	3.342167e+02	20150417_STAG1gfpch8_G2G1\MitoSys2\Calibration\mEGFPC1_G2\mEGFP_0_R1_P5_K1_Ch2-Ch1.zen
5.640000e+00	3.216000e+02	20150417_STAG1gfpch8_G2G1\MitoSys2\Calibration\mEGFPC1_G2\mEGFP_0_R1_P5_K1_Ch2-Ch1.zen
5.700000e+00	3.131333e+02	20150417_STAG1gfpch8_G2G1\MitoSys2\Calibration\mEGFPC1_G2\mEGFP_0_R1_P5_K1_Ch2-Ch1.zen
5.760000e+00	3.168000e+02	20150417_STAG1gfpch8_G2G1\MitoSys2\Calibration\mEGFPC1_G2\mEGFP_0_R1_P5_K1_Ch2-Ch1.zen
5.820000e+00	3.108667e+02	20150417_STAG1gfpch8_G2G1\MitoSys2\Calibration\mEGFPC1_G2\mEGFP_0_R1_P5_K1_Ch2-Ch1.zen
5.880000e+00	3.248833e+02	20150417_STAG1gfpch8_G2G1\MitoSys2\Calibration\mEGFPC1_G2\mEGFP_0_R1_P5_K1_Ch2-Ch1.zen
5.940000e+00	3.154167e+02	20150417_STAG1gfpch8_G2G1\MitoSys2\Calibration\mEGFPC1_G2\mEGFP_0_R1_P5_K1_Ch2-Ch1.zen
6	3.271667e+02	20150417_STAG1gfpch8_G2G1\MitoSys2\Calibration\mEGFPC1_G2\mEGFP_0_R1_P5_K1_Ch2-Ch1.zen
6.060000e+00	3.162667e+02	20150417_STAG1gfpch8_G2G1\MitoSys2\Calibration\mEGFPC1_G2\mEGFP_0_R1_P5_K1_Ch2-Ch1.zen
6.120000e+00	3.146167e+02	20150417_STAG1gfpch8_G2G1\MitoSys2\Calibration\mEGFPC1_G2\mEGFP_0_R1_P5_K1_Ch2-Ch1.zen
6.180000e+00	3.275333e+02	20150417_STAG1gfpch8_G2G1\MitoSys2\Calibration\mEGFPC1_G2\mEGFP_0_R1_P5_K1_Ch2-Ch1.zen
6.240000e+00	3.079833e+02	20150417_STAG1gfpch8_G2G1\MitoSys2\Calibration\mEGFPC1_G2\mEGFP_0_R1_P5_K1_Ch2-Ch1.zen
6.300000e+00	3.206500e+02	20150417_STAG1gfpch8_G2G1\MitoSys2\Calibration\mEGFPC1_G2\mEGFP_0_R1_P5_K1_Ch2-Ch1.zen
6.360000e+00	3.244000e+02	20150417_STAG1gfpch8_G2G1\MitoSys2\Calibration\mEGFPC1_G2\mEGFP_0_R1_P5_K1_Ch2-Ch1.zen
6.420000e+00	3.192500e+02	20150417_STAG1gfpch8_G2G1\MitoSys2\Calibration\mEGFPC1_G2\mEGFP_0_R1_P5_K1_Ch2-Ch1.zen
6.480000e+00	3.150333e+02	20150417_STAG1gfpch8_G2G1\MitoSys2\Calibration\mEGFPC1_G2\mEGFP_0_R1_P5_K1_Ch2-Ch1.zen
6.540000e+00	3.055500e+02	20150417_STAG1gfpch8_G2G1\MitoSys2\Calibration\mEGFPC1_G2\mEGFP_0_R1_P5_K1_Ch2-Ch1.zen
6.600000e+00	3.146000e+02	20150417_STAG1gfpch8_G2G1\MitoSys2\Calibration\mEGFPC1_G2\mEGFP_0_R1_P5_K1_Ch2-Ch1.zen
6.660000e+00	3.039333e+02	20150417_STAG1gfpch8_G2G1\MitoSys2\Calibration\mEGFPC1_G2\mEGFP_0_R1_P5_K1_Ch2-Ch1.zen
6.720000e+00	3.098667e+02	20150417_STAG1gfpch8_G2G1\MitoSys2\Calibration\mEGFPC1_G2\mEGFP_0_R1_P5_K1_Ch2-Ch1.zen
6.780000e+00	3.062000e+02	20150417_STAG1gfpch8_G2G1\MitoSys2\Calibration\mEGFPC1_G2\mEGFP_0_R1_P5_K1_Ch2-Ch1.zen
6.840000e+00	3.166500e+02	20150417_STAG1gfpch8_G2G1\MitoSys2\Calibration\mEGFPC1_G2\mEGFP_0_R1_P5_K1_Ch2-Ch1.zen
6.900000e+00	3.096833e+02	20150417_STAG1gfpch8_G2G1\MitoSys2\Calibration\mEGFPC1_G2\mEGFP_0_R1_P5_K1_Ch2-Ch1.zen
6.960000e+00	2.972333e+02	20150417_STAG1gfpch8_G2G1\MitoSys2\Calibration\mEGFPC1_G2\mEGFP_0_R1_P5_K1_Ch2-Ch1.zen
7.020000e+00	3.085500e+02	20150417_STAG1gfpch8_G2G1\MitoSys2\Calibration\mEGFPC1_G2\mEGFP_0_R1_P5_K1_Ch2-Ch1.zen
7.080000e+00	3.171500e+02	20150417_STAG1gfpch8_G2G1\MitoSys2\Calibration\mEGFPC1_G2\mEGFP_0_R1_P5_K1_Ch2-Ch1.zen
7.140000e+00	3.210333e+02	20150417_STAG1gfpch8_G2G1\MitoSys2\Calibration\mEGFPC1_G2\mEGFP_0_R1_P5_K1_Ch2-Ch1.zen
7.200000e+00	3.137833e+02	20150417_STAG1gfpch8_G2G1\MitoSys2\Calibration\mEGFPC1_G2\mEGFP_0_R1_P5_K1_Ch2-Ch1.zen
7.260000e+00	3.085833e+02	20150417_STAG1gfpch8_G2G1\MitoSys2\Calibration\mEGFPC1_G2\mEGFP_0_R1_P5_K1_Ch2-Ch1.zen
7.320000e+00	3.132000e+02	20150417_STAG1gfpch8_G2G1\MitoSys2\Calibration\mEGFPC1_G2\mEGFP_0_R1_P5_K1_Ch2-Ch1.zen
7.380000e+00	3.165667e+02	20150417_STAG1gfpch8_G2G1\MitoSys2\Calibration\mEGFPC1_G2\mEGFP_0_R1_P5_K1_Ch2-Ch1.zen
7.440000e+00	3.125333e+02	20150417_STAG1gfpch8_G2G1\MitoSys2\Calibration\mEGFPC1_G2\mEGFP_0_R1_P5_K1_Ch2-Ch1.zen
7.500000e+00	3.117667e+02	20150417_STAG1gfpch8_G2G1\MitoSys2\Calibration\mEGFPC1_G2\mEGFP_0_R1_P5_K1_Ch2-Ch1.zen
7.560000e+00	3.284500e+02	20150417_STAG1gfpch8_G2G1\MitoSys2\Calibration\mEGFPC1_G2\mEGFP_0_R1_P5_K1_Ch2-Ch1.zen
7.620000e+00	3.301833e+02	20150417_STAG1gfpch8_G2G1\MitoSys2\Calibration\mEGFPC1_G2\mEGFP_0_R1_P5_K1_Ch2-Ch1.zen
7.680000e+00	3.218000e+02	20150417_STAG1gfpch8_G2G1\MitoSys2\Calibration\mEGFPC1_G2\mEGFP_0_R1_P5_K1_Ch2-Ch1.zen
7.740000e+00	3.211833e+02	20150417_STAG1gfpch8_G2G1\MitoSys2\Calibration\mEGFPC1_G2\mEGFP_0_R1_P5_K1_Ch2-Ch1.zen
7.800000e+00	3.313000e+02	20150417_STAG1gfpch8_G2G1\MitoSys2\Calibration\mEGFPC1_G2\mEGFP_0_R1_P5_K1_Ch2-Ch1.zen
7.860000e+00	3.084333e+02	20150417_STAG1gfpch8_G2G1\MitoSys2\Calibration\mEGFPC1_G2\mEGFP_0_R1_P5_K1_Ch2-Ch1.zen
7.920000e+00	3.232000e+02	20150417_STAG1gfpch8_G2G1\MitoSys2\Calibration\mEGFPC1_G2\mEGFP_0_R1_P5_K1_Ch2-Ch1.zen
7.980000e+00	3.133333e+02	20150417_STAG1gfpch8_G2G1\MitoSys2\Calibration\mEGFPC1_G2\mEGFP_0_R1_P5_K1_Ch2-Ch1.zen
8.040000e+00	3.176833e+02	20150417_STAG1gfpch8_G2G1\MitoSys2\Calibration\mEGFPC1_G2\mEGFP_0_R1_P5_K1_Ch2-Ch1.zen
8.100000e+00	3.166500e+02	20150417_STAG1gfpch8_G2G1\MitoSys2\Calibration\mEGFPC1_G2\mEGFP_0_R1_P5_K1_Ch2-Ch1.zen
8.160000e+00	3.178500e+02	20150417_STAG1gfpch8_G2G1\MitoSys2\Calibration\mEGFPC1_G2\mEGFP_0_R1_P5_K1_Ch2-Ch1.zen
8.220000e+00	3.209000e+02	20150417_STAG1gfpch8_G2G1\MitoSys2\Calibration\mEGFPC1_G2\mEGFP_0_R1_P5_K1_Ch2-Ch1.zen
8.280000e+00	2.990000e+02	20150417_STAG1gfpch8_G2G1\MitoSys2\Calibration\mEGFPC1_G2\mEGFP_0_R1_P5_K1_Ch2-Ch1.zen
8.340000e+00	3.218167e+02	20150417_STAG1gfpch8_G2G1\MitoSys2\Calibration\mEGFPC1_G2\mEGFP_0_R1_P5_K1_Ch2-Ch1.zen
8.400000e+00	3.186500e+02	20150417_STAG1gfpch8_G2G1\MitoSys2\Calibration\mEGFPC1_G2\mEGFP_0_R1_P5_K1_Ch2-Ch1.zen
8.460000e+00	3.231667e+02	20150417_STAG1gfpch8_G2G1\MitoSys2\Calibration\mEGFPC1_G2\mEGFP_0_R1_P5_K1_Ch2-Ch1.zen
8.520000e+00	3.260500e+02	20150417_STAG1gfpch8_G2G1\MitoSys2\Calibration\mEGFPC1_G2\mEGFP_0_R1_P5_K1_Ch2-Ch1.zen
8.580000e+00	3.224833e+02	20150417_STAG1gfpch8_G2G1\MitoSys2\Calibration\mEGFPC1_G2\mEGFP_0_R1_P5_K1_Ch2-Ch1.zen
8.640000e+00	3.227000e+02	20150417_STAG1gfpch8_G2G1\MitoSys2\Calibration\mEGFPC1_G2\mEGFP_0_R1_P5_K1_Ch2-Ch1.zen
8.700000e+00	3.126833e+02	20150417_STAG1gfpch8_G2G1\MitoSys2\Calibration\mEGFPC1_G2\mEGFP_0_R1_P5_K1_Ch2-Ch1.zen
8.760000e+00	3.105833e+02	20150417_STAG1gfpch8_G2G1\MitoSys2\Calibration\mEGFPC1_G2\mEGFP_0_R1_P5_K1_Ch2-Ch1.zen
8.820000e+00	3.178333e+02	20150417_STAG1gfpch8_G2G1\MitoSys2\Calibration\mEGFPC1_G2\mEGFP_0_R1_P5_K1_Ch2-Ch1.zen
8.880000e+00	3.169167e+02	20150417_STAG1gfpch8_G2G1\MitoSys2\Calibration\mEGFPC1_G2\mEGFP_0_R1_P5_K1_Ch2-Ch1.zen
8.940000e+00	3.129000e+02	20150417_STAG1gfpch8_G2G1\MitoSys2\Calibration\mEGFPC1_G2\mEGFP_0_R1_P5_K1_Ch2-Ch1.zen
9	3.300000e+02	20150417_STAG1gfpch8_G2G1\MitoSys2\Calibration\mEGFPC1_G2\mEGFP_0_R1_P5_K1_Ch2-Ch1.zen
9.060000e+00	3.140833e+02	20150417_STAG1gfpch8_G2G1\MitoSys2\Calibration\mEGFPC1_G2\mEGFP_0_R1_P5_K1_Ch2-Ch1.zen
9.120000e+00	3.188167e+02	20150417_STAG1gfpch8_G2G1\MitoSys2\Calibration\mEGFPC1_G2\mEGFP_0_R1_P5_K1_Ch2-Ch1.zen
9.180000e+00	3.106500e+02	20150417_STAG1gfpch8_G2G1\MitoSys2\Calibration\mEGFPC1_G2\mEGFP_0_R1_P5_K1_Ch2-Ch1.zen
9.240000e+00	3.191167e+02	20150417_STAG1gfpch8_G2G1\MitoSys2\Calibration\mEGFPC1_G2\mEGFP_0_R1_P5_K1_Ch2-Ch1.zen
9.300000e+00	3.142833e+02	20150417_STAG1gfpch8_G2G1\MitoSys2\Calibration\mEGFPC1_G2\mEGFP_0_R1_P5_K1_Ch2-Ch1.zen
9.360000e+00	2.985167e+02	20150417_STAG1gfpch8_G2G1\MitoSys2\Calibration\mEGFPC1_G2\mEGFP_0_R1_P5_K1_Ch2-Ch1.zen
9.420000e+00	3.069500e+02	20150417_STAG1gfpch8_G2G1\MitoSys2\Calibration\mEGFPC1_G2\mEGFP_0_R1_P5_K1_Ch2-Ch1.zen
9.480000e+00	3.035500e+02	20150417_STAG1gfpch8_G2G1\MitoSys2\Calibration\mEGFPC1_G2\mEGFP_0_R1_P5_K1_Ch2-Ch1.zen
9.540000e+00	3.294833e+02	20150417_STAG1gfpch8_G2G1\MitoSys2\Calibration\mEGFPC1_G2\mEGFP_0_R1_P5_K1_Ch2-Ch1.zen
9.600000e+00	3.087500e+02	20150417_STAG1gfpch8_G2G1\MitoSys2\Calibration\mEGFPC1_G2\mEGFP_0_R1_P5_K1_Ch2-Ch1.zen
9.660000e+00	3.211333e+02	20150417_STAG1gfpch8_G2G1\MitoSys2\Calibration\mEGFPC1_G2\mEGFP_0_R1_P5_K1_Ch2-Ch1.zen
9.720000e+00	3.157833e+02	20150417_STAG1gfpch8_G2G1\MitoSys2\Calibration\mEGFPC1_G2\mEGFP_0_R1_P5_K1_Ch2-Ch1.zen
9.780000e+00	3.308500e+02	20150417_STAG1gfpch8_G2G1\MitoSys2\Calibration\mEGFPC1_G2\mEGFP_0_R1_P5_K1_Ch2-Ch1.zen
9.840000e+00	3.330333e+02	20150417_STAG1gfpch8_G2G1\MitoSys2\Calibration\mEGFPC1_G2\mEGFP_0_R1_P5_K1_Ch2-Ch1.zen
9.900000e+00	3.099333e+02	20150417_STAG1gfpch8_G2G1\MitoSys2\Calibration\mEGFPC1_G2\mEGFP_0_R1_P5_K1_Ch2-Ch1.zen
9.960000e+00	3.342167e+02	20150417_STAG1gfpch8_G2G1\MitoSys2\Calibration\mEGFPC1_G2\mEGFP_0_R1_P5_K1_Ch2-Ch1.zen
1.002000e+01	3.172333e+02	20150417_STAG1gfpch8_G2G1\MitoSys2\Calibration\mEGFPC1_G2\mEGFP_0_R1_P5_K1_Ch2-Ch1.zen
1.008000e+01	3.373500e+02	20150417_STAG1gfpch8_G2G1\MitoSys2\Calibration\mEGFPC1_G2\mEGFP_0_R1_P5_K1_Ch2-Ch1.zen
1.014000e+01	2.966000e+02	20150417_STAG1gfpch8_G2G1\MitoSys2\Calibration\mEGFPC1_G2\mEGFP_0_R1_P5_K1_Ch2-Ch1.zen
1.020000e+01	3.122500e+02	20150417_STAG1gfpch8_G2G1\MitoSys2\Calibration\mEGFPC1_G2\mEGFP_0_R1_P5_K1_Ch2-Ch1.zen
1.026000e+01	3.121333e+02	20150417_STAG1gfpch8_G2G1\MitoSys2\Calibration\mEGFPC1_G2\mEGFP_0_R1_P5_K1_Ch2-Ch1.zen
1.032000e+01	3.156500e+02	20150417_STAG1gfpch8_G2G1\MitoSys2\Calibration\mEGFPC1_G2\mEGFP_0_R1_P5_K1_Ch2-Ch1.zen
1.038000e+01	3.195333e+02	20150417_STAG1gfpch8_G2G1\MitoSys2\Calibration\mEGFPC1_G2\mEGFP_0_R1_P5_K1_Ch2-Ch1.zen
1.044000e+01	3.037333e+02	20150417_STAG1gfpch8_G2G1\MitoSys2\Calibration\mEGFPC1_G2\mEGFP_0_R1_P5_K1_Ch2-Ch1.zen
1.050000e+01	3.186000e+02	20150417_STAG1gfpch8_G2G1\MitoSys2\Calibration\mEGFPC1_G2\mEGFP_0_R1_P5_K1_Ch2-Ch1.zen
1.056000e+01	3.123000e+02	20150417_STAG1gfpch8_G2G1\MitoSys2\Calibration\mEGFPC1_G2\mEGFP_0_R1_P5_K1_Ch2-Ch1.zen
1.062000e+01	3.196000e+02	20150417_STAG1gfpch8_G2G1\MitoSys2\Calibration\mEGFPC1_G2\mEGFP_0_R1_P5_K1_Ch2-Ch1.zen
1.068000e+01	3.189167e+02	20150417_STAG1gfpch8_G2G1\MitoSys2\Calibration\mEGFPC1_G2\mEGFP_0_R1_P5_K1_Ch2-Ch1.zen
1.074000e+01	3.101833e+02	20150417_STAG1gfpch8_G2G1\MitoSys2\Calibration\mEGFPC1_G2\mEGFP_0_R1_P5_K1_Ch2-Ch1.zen
1.080000e+01	3.105667e+02	20150417_STAG1gfpch8_G2G1\MitoSys2\Calibration\mEGFPC1_G2\mEGFP_0_R1_P5_K1_Ch2-Ch1.zen
1.086000e+01	3.108167e+02	20150417_STAG1gfpch8_G2G1\MitoSys2\Calibration\mEGFPC1_G2\mEGFP_0_R1_P5_K1_Ch2-Ch1.zen
1.092000e+01	3.184833e+02	20150417_STAG1gfpch8_G2G1\MitoSys2\Calibration\mEGFPC1_G2\mEGFP_0_R1_P5_K1_Ch2-Ch1.zen
1.098000e+01	3.096333e+02	20150417_STAG1gfpch8_G2G1\MitoSys2\Calibration\mEGFPC1_G2\mEGFP_0_R1_P5_K1_Ch2-Ch1.zen
1.104000e+01	3.214333e+02	20150417_STAG1gfpch8_G2G1\MitoSys2\Calibration\mEGFPC1_G2\mEGFP_0_R1_P5_K1_Ch2-Ch1.zen
1.110000e+01	3.245333e+02	20150417_STAG1gfpch8_G2G1\MitoSys2\Calibration\mEGFPC1_G2\mEGFP_0_R1_P5_K1_Ch2-Ch1.zen
1.116000e+01	3.114167e+02	20150417_STAG1gfpch8_G2G1\MitoSys2\Calibration\mEGFPC1_G2\mEGFP_0_R1_P5_K1_Ch2-Ch1.zen
1.122000e+01	3.299667e+02	20150417_STAG1gfpch8_G2G1\MitoSys2\Calibration\mEGFPC1_G2\mEGFP_0_R1_P5_K1_Ch2-Ch1.zen
1.128000e+01	3.213167e+02	20150417_STAG1gfpch8_G2G1\MitoSys2\Calibration\mEGFPC1_G2\mEGFP_0_R1_P5_K1_Ch2-Ch1.zen
1.134000e+01	3.099333e+02	20150417_STAG1gfpch8_G2G1\MitoSys2\Calibration\mEGFPC1_G2\mEGFP_0_R1_P5_K1_Ch2-Ch1.zen
1.140000e+01	3.233667e+02	20150417_STAG1gfpch8_G2G1\MitoSys2\Calibration\mEGFPC1_G2\mEGFP_0_R1_P5_K1_Ch2-Ch1.zen
1.146000e+01	3.178333e+02	20150417_STAG1gfpch8_G2G1\MitoSys2\Calibration\mEGFPC1_G2\mEGFP_0_R1_P5_K1_Ch2-Ch1.zen
1.152000e+01	3.037667e+02	20150417_STAG1gfpch8_G2G1\MitoSys2\Calibration\mEGFPC1_G2\mEGFP_0_R1_P5_K1_Ch2-Ch1.zen
1.158000e+01	3.241500e+02	20150417_STAG1gfpch8_G2G1\MitoSys2\Calibration\mEGFPC1_G2\mEGFP_0_R1_P5_K1_Ch2-Ch1.zen
1.164000e+01	3.269000e+02	20150417_STAG1gfpch8_G2G1\MitoSys2\Calibration\mEGFPC1_G2\mEGFP_0_R1_P5_K1_Ch2-Ch1.zen
1.170000e+01	3.286000e+02	20150417_STAG1gfpch8_G2G1\MitoSys2\Calibration\mEGFPC1_G2\mEGFP_0_R1_P5_K1_Ch2-Ch1.zen
1.176000e+01	3.139667e+02	20150417_STAG1gfpch8_G2G1\MitoSys2\Calibration\mEGFPC1_G2\mEGFP_0_R1_P5_K1_Ch2-Ch1.zen
1.182000e+01	3.157167e+02	20150417_STAG1gfpch8_G2G1\MitoSys2\Calibration\mEGFPC1_G2\mEGFP_0_R1_P5_K1_Ch2-Ch1.zen
1.188000e+01	3.161667e+02	20150417_STAG1gfpch8_G2G1\MitoSys2\Calibration\mEGFPC1_G2\mEGFP_0_R1_P5_K1_Ch2-Ch1.zen
1.194000e+01	3.120667e+02	20150417_STAG1gfpch8_G2G1\MitoSys2\Calibration\mEGFPC1_G2\mEGFP_0_R1_P5_K1_Ch2-Ch1.zen
12	3.126500e+02	20150417_STAG1gfpch8_G2G1\MitoSys2\Calibration\mEGFPC1_G2\mEGFP_0_R1_P5_K1_Ch2-Ch1.zen
1.206000e+01	3.073667e+02	20150417_STAG1gfpch8_G2G1\MitoSys2\Calibration\mEGFPC1_G2\mEGFP_0_R1_P5_K1_Ch2-Ch1.zen
1.212000e+01	3.134000e+02	20150417_STAG1gfpch8_G2G1\MitoSys2\Calibration\mEGFPC1_G2\mEGFP_0_R1_P5_K1_Ch2-Ch1.zen
1.218000e+01	3.132000e+02	20150417_STAG1gfpch8_G2G1\MitoSys2\Calibration\mEGFPC1_G2\mEGFP_0_R1_P5_K1_Ch2-Ch1.zen
1.224000e+01	3.103833e+02	20150417_STAG1gfpch8_G2G1\MitoSys2\Calibration\mEGFPC1_G2\mEGFP_0_R1_P5_K1_Ch2-Ch1.zen
1.230000e+01	3.287000e+02	20150417_STAG1gfpch8_G2G1\MitoSys2\Calibration\mEGFPC1_G2\mEGFP_0_R1_P5_K1_Ch2-Ch1.zen
1.236000e+01	3.163000e+02	20150417_STAG1gfpch8_G2G1\MitoSys2\Calibration\mEGFPC1_G2\mEGFP_0_R1_P5_K1_Ch2-Ch1.zen
1.242000e+01	3.097333e+02	20150417_STAG1gfpch8_G2G1\MitoSys2\Calibration\mEGFPC1_G2\mEGFP_0_R1_P5_K1_Ch2-Ch1.zen
1.248000e+01	3.212500e+02	20150417_STAG1gfpch8_G2G1\MitoSys2\Calibration\mEGFPC1_G2\mEGFP_0_R1_P5_K1_Ch2-Ch1.zen
1.254000e+01	3.242500e+02	20150417_STAG1gfpch8_G2G1\MitoSys2\Calibration\mEGFPC1_G2\mEGFP_0_R1_P5_K1_Ch2-Ch1.zen
1.260000e+01	3.205500e+02	20150417_STAG1gfpch8_G2G1\MitoSys2\Calibration\mEGFPC1_G2\mEGFP_0_R1_P5_K1_Ch2-Ch1.zen
1.266000e+01	3.097667e+02	20150417_STAG1gfpch8_G2G1\MitoSys2\Calibration\mEGFPC1_G2\mEGFP_0_R1_P5_K1_Ch2-Ch1.zen
1.272000e+01	3.152000e+02	20150417_STAG1gfpch8_G2G1\MitoSys2\Calibration\mEGFPC1_G2\mEGFP_0_R1_P5_K1_Ch2-Ch1.zen
1.278000e+01	2.990167e+02	20150417_STAG1gfpch8_G2G1\MitoSys2\Calibration\mEGFPC1_G2\mEGFP_0_R1_P5_K1_Ch2-Ch1.zen
1.284000e+01	3.106500e+02	20150417_STAG1gfpch8_G2G1\MitoSys2\Calibration\mEGFPC1_G2\mEGFP_0_R1_P5_K1_Ch2-Ch1.zen
1.290000e+01	3.021500e+02	20150417_STAG1gfpch8_G2G1\MitoSys2\Calibration\mEGFPC1_G2\mEGFP_0_R1_P5_K1_Ch2-Ch1.zen
1.296000e+01	3.149667e+02	20150417_STAG1gfpch8_G2G1\MitoSys2\Calibration\mEGFPC1_G2\mEGFP_0_R1_P5_K1_Ch2-Ch1.zen
1.302000e+01	3.073167e+02	20150417_STAG1gfpch8_G2G1\MitoSys2\Calibration\mEGFPC1_G2\mEGFP_0_R1_P5_K1_Ch2-Ch1.zen
1.308000e+01	3.135667e+02	20150417_STAG1gfpch8_G2G1\MitoSys2\Calibration\mEGFPC1_G2\mEGFP_0_R1_P5_K1_Ch2-Ch1.zen
1.314000e+01	3.165000e+02	20150417_STAG1gfpch8_G2G1\MitoSys2\Calibration\mEGFPC1_G2\mEGFP_0_R1_P5_K1_Ch2-Ch1.zen
1.320000e+01	3.111000e+02	20150417_STAG1gfpch8_G2G1\MitoSys2\Calibration\mEGFPC1_G2\mEGFP_0_R1_P5_K1_Ch2-Ch1.zen
1.326000e+01	2.989833e+02	20150417_STAG1gfpch8_G2G1\MitoSys2\Calibration\mEGFPC1_G2\mEGFP_0_R1_P5_K1_Ch2-Ch1.zen
1.332000e+01	3.262000e+02	20150417_STAG1gfpch8_G2G1\MitoSys2\Calibration\mEGFPC1_G2\mEGFP_0_R1_P5_K1_Ch2-Ch1.zen
1.338000e+01	3.214333e+02	20150417_STAG1gfpch8_G2G1\MitoSys2\Calibration\mEGFPC1_G2\mEGFP_0_R1_P5_K1_Ch2-Ch1.zen
1.344000e+01	3.055167e+02	20150417_STAG1gfpch8_G2G1\MitoSys2\Calibration\mEGFPC1_G2\mEGFP_0_R1_P5_K1_Ch2-Ch1.zen
1.350000e+01	3.257333e+02	20150417_STAG1gfpch8_G2G1\MitoSys2\Calibration\mEGFPC1_G2\mEGFP_0_R1_P5_K1_Ch2-Ch1.zen
1.356000e+01	3.276667e+02	20150417_STAG1gfpch8_G2G1\MitoSys2\Calibration\mEGFPC1_G2\mEGFP_0_R1_P5_K1_Ch2-Ch1.zen
1.362000e+01	3.037667e+02	20150417_STAG1gfpch8_G2G1\MitoSys2\Calibration\mEGFPC1_G2\mEGFP_0_R1_P5_K1_Ch2-Ch1.zen
1.368000e+01	3.194500e+02	20150417_STAG1gfpch8_G2G1\MitoSys2\Calibration\mEGFPC1_G2\mEGFP_0_R1_P5_K1_Ch2-Ch1.zen
1.374000e+01	3.082167e+02	20150417_STAG1gfpch8_G2G1\MitoSys2\Calibration\mEGFPC1_G2\mEGFP_0_R1_P5_K1_Ch2-Ch1.zen
1.380000e+01	3.093500e+02	20150417_STAG1gfpch8_G2G1\MitoSys2\Calibration\mEGFPC1_G2\mEGFP_0_R1_P5_K1_Ch2-Ch1.zen
1.386000e+01	3.176000e+02	20150417_STAG1gfpch8_G2G1\MitoSys2\Calibration\mEGFPC1_G2\mEGFP_0_R1_P5_K1_Ch2-Ch1.zen
1.392000e+01	3.211167e+02	20150417_STAG1gfpch8_G2G1\MitoSys2\Calibration\mEGFPC1_G2\mEGFP_0_R1_P5_K1_Ch2-Ch1.zen
1.398000e+01	3.106000e+02	20150417_STAG1gfpch8_G2G1\MitoSys2\Calibration\mEGFPC1_G2\mEGFP_0_R1_P5_K1_Ch2-Ch1.zen
1.404000e+01	3.091000e+02	20150417_STAG1gfpch8_G2G1\MitoSys2\Calibration\mEGFPC1_G2\mEGFP_0_R1_P5_K1_Ch2-Ch1.zen
1.410000e+01	3.194333e+02	20150417_STAG1gfpch8_G2G1\MitoSys2\Calibration\mEGFPC1_G2\mEGFP_0_R1_P5_K1_Ch2-Ch1.zen
1.416000e+01	3.195167e+02	20150417_STAG1gfpch8_G2G1\MitoSys2\Calibration\mEGFPC1_G2\mEGFP_0_R1_P5_K1_Ch2-Ch1.zen
1.422000e+01	3.100833e+02	20150417_STAG1gfpch8_G2G1\MitoSys2\Calibration\mEGFPC1_G2\mEGFP_0_R1_P5_K1_Ch2-Ch1.zen
1.428000e+01	3.062000e+02	20150417_STAG1gfpch8_G2G1\MitoSys2\Calibration\mEGFPC1_G2\mEGFP_0_R1_P5_K1_Ch2-Ch1.zen
1.434000e+01	3.394000e+02	20150417_STAG1gfpch8_G2G1\MitoSys2\Calibration\mEGFPC1_G2\mEGFP_0_R1_P5_K1_Ch2-Ch1.zen
1.440000e+01	3.147000e+02	20150417_STAG1gfpch8_G2G1\MitoSys2\Calibration\mEGFPC1_G2\mEGFP_0_R1_P5_K1_Ch2-Ch1.zen
1.446000e+01	3.256333e+02	20150417_STAG1gfpch8_G2G1\MitoSys2\Calibration\mEGFPC1_G2\mEGFP_0_R1_P5_K1_Ch2-Ch1.zen
1.452000e+01	3.081333e+02	20150417_STAG1gfpch8_G2G1\MitoSys2\Calibration\mEGFPC1_G2\mEGFP_0_R1_P5_K1_Ch2-Ch1.zen
1.458000e+01	3.072667e+02	20150417_STAG1gfpch8_G2G1\MitoSys2\Calibration\mEGFPC1_G2\mEGFP_0_R1_P5_K1_Ch2-Ch1.zen
1.464000e+01	3.164500e+02	20150417_STAG1gfpch8_G2G1\MitoSys2\Calibration\mEGFPC1_G2\mEGFP_0_R1_P5_K1_Ch2-Ch1.zen
1.470000e+01	3.099333e+02	20150417_STAG1gfpch8_G2G1\MitoSys2\Calibration\mEGFPC1_G2\mEGFP_0_R1_P5_K1_Ch2-Ch1.zen
1.476000e+01	3.019333e+02	20150417_STAG1gfpch8_G2G1\MitoSys2\Calibration\mEGFPC1_G2\mEGFP_0_R1_P5_K1_Ch2-Ch1.zen
1.482000e+01	3.136167e+02	20150417_STAG1gfpch8_G2G1\MitoSys2\Calibration\mEGFPC1_G2\mEGFP_0_R1_P5_K1_Ch2-Ch1.zen
1.488000e+01	3.394667e+02	20150417_STAG1gfpch8_G2G1\MitoSys2\Calibration\mEGFPC1_G2\mEGFP_0_R1_P5_K1_Ch2-Ch1.zen
1.494000e+01	3.270167e+02	20150417_STAG1gfpch8_G2G1\MitoSys2\Calibration\mEGFPC1_G2\mEGFP_0_R1_P5_K1_Ch2-Ch1.zen
15	3.210333e+02	20150417_STAG1gfpch8_G2G1\MitoSys2\Calibration\mEGFPC1_G2\mEGFP_0_R1_P5_K1_Ch2-Ch1.zen
1.506000e+01	3.281500e+02	20150417_STAG1gfpch8_G2G1\MitoSys2\Calibration\mEGFPC1_G2\mEGFP_0_R1_P5_K1_Ch2-Ch1.zen
1.512000e+01	3.131333e+02	20150417_STAG1gfpch8_G2G1\MitoSys2\Calibration\mEGFPC1_G2\mEGFP_0_R1_P5_K1_Ch2-Ch1.zen
1.518000e+01	3.029167e+02	20150417_STAG1gfpch8_G2G1\MitoSys2\Calibration\mEGFPC1_G2\mEGFP_0_R1_P5_K1_Ch2-Ch1.zen
1.524000e+01	3.196167e+02	20150417_STAG1gfpch8_G2G1\MitoSys2\Calibration\mEGFPC1_G2\mEGFP_0_R1_P5_K1_Ch2-Ch1.zen
1.530000e+01	3.217833e+02	20150417_STAG1gfpch8_G2G1\MitoSys2\Calibration\mEGFPC1_G2\mEGFP_0_R1_P5_K1_Ch2-Ch1.zen
1.536000e+01	3.195167e+02	20150417_STAG1gfpch8_G2G1\MitoSys2\Calibration\mEGFPC1_G2\mEGFP_0_R1_P5_K1_Ch2-Ch1.zen
1.542000e+01	3.025833e+02	20150417_STAG1gfpch8_G2G1\MitoSys2\Calibration\mEGFPC1_G2\mEGFP_0_R1_P5_K1_Ch2-Ch1.zen
1.548000e+01	3.084500e+02	20150417_STAG1gfpch8_G2G1\MitoSys2\Calibration\mEGFPC1_G2\mEGFP_0_R1_P5_K1_Ch2-Ch1.zen
1.554000e+01	3.089333e+02	20150417_STAG1gfpch8_G2G1\MitoSys2\Calibration\mEGFPC1_G2\mEGFP_0_R1_P5_K1_Ch2-Ch1.zen
1.560000e+01	3.149000e+02	20150417_STAG1gfpch8_G2G1\MitoSys2\Calibration\mEGFPC1_G2\mEGFP_0_R1_P5_K1_Ch2-Ch1.zen
1.566000e+01	3.126500e+02	20150417_STAG1gfpch8_G2G1\MitoSys2\Calibration\mEGFPC1_G2\mEGFP_0_R1_P5_K1_Ch2-Ch1.zen
1.572000e+01	3.118500e+02	20150417_STAG1gfpch8_G2G1\MitoSys2\Calibration\mEGFPC1_G2\mEGFP_0_R1_P5_K1_Ch2-Ch1.zen
1.578000e+01	3.052667e+02	20150417_STAG1gfpch8_G2G1\MitoSys2\Calibration\mEGFPC1_G2\mEGFP_0_R1_P5_K1_Ch2-Ch1.zen
1.584000e+01	3.192500e+02	20150417_STAG1gfpch8_G2G1\MitoSys2\Calibration\mEGFPC1_G2\mEGFP_0_R1_P5_K1_Ch2-Ch1.zen
1.590000e+01	3.172667e+02	20150417_STAG1gfpch8_G2G1\MitoSys2\Calibration\mEGFPC1_G2\mEGFP_0_R1_P5_K1_Ch2-Ch1.zen
1.596000e+01	3.239833e+02	20150417_STAG1gfpch8_G2G1\MitoSys2\Calibration\mEGFPC1_G2\mEGFP_0_R1_P5_K1_Ch2-Ch1.zen
1.602000e+01	3.082333e+02	20150417_STAG1gfpch8_G2G1\MitoSys2\Calibration\mEGFPC1_G2\mEGFP_0_R1_P5_K1_Ch2-Ch1.zen
1.608000e+01	3.028833e+02	20150417_STAG1gfpch8_G2G1\MitoSys2\Calibration\mEGFPC1_G2\mEGFP_0_R1_P5_K1_Ch2-Ch1.zen
1.614000e+01	3.196000e+02	20150417_STAG1gfpch8_G2G1\MitoSys2\Calibration\mEGFPC1_G2\mEGFP_0_R1_P5_K1_Ch2-Ch1.zen
1.620000e+01	3.118833e+02	20150417_STAG1gfpch8_G2G1\MitoSys2\Calibration\mEGFPC1_G2\mEGFP_0_R1_P5_K1_Ch2-Ch1.zen
1.626000e+01	3.079500e+02	20150417_STAG1gfpch8_G2G1\MitoSys2\Calibration\mEGFPC1_G2\mEGFP_0_R1_P5_K1_Ch2-Ch1.zen
1.632000e+01	3.223167e+02	20150417_STAG1gfpch8_G2G1\MitoSys2\Calibration\mEGFPC1_G2\mEGFP_0_R1_P5_K1_Ch2-Ch1.zen
1.638000e+01	3.306833e+02	20150417_STAG1gfpch8_G2G1\MitoSys2\Calibration\mEGFPC1_G2\mEGFP_0_R1_P5_K1_Ch2-Ch1.zen
1.644000e+01	3.201167e+02	20150417_STAG1gfpch8_G2G1\MitoSys2\Calibration\mEGFPC1_G2\mEGFP_0_R1_P5_K1_Ch2-Ch1.zen
1.650000e+01	3.036833e+02	20150417_STAG1gfpch8_G2G1\MitoSys2\Calibration\mEGFPC1_G2\mEGFP_0_R1_P5_K1_Ch2-Ch1.zen
1.656000e+01	3.134167e+02	20150417_STAG1gfpch8_G2G1\MitoSys2\Calibration\mEGFPC1_G2\mEGFP_0_R1_P5_K1_Ch2-Ch1.zen
1.662000e+01	3.080500e+02	20150417_STAG1gfpch8_G2G1\MitoSys2\Calibration\mEGFPC1_G2\mEGFP_0_R1_P5_K1_Ch2-Ch1.zen
1.668000e+01	3.184833e+02	20150417_STAG1gfpch8_G2G1\MitoSys2\Calibration\mEGFPC1_G2\mEGFP_0_R1_P5_K1_Ch2-Ch1.zen
1.674000e+01	3.163833e+02	20150417_STAG1gfpch8_G2G1\MitoSys2\Calibration\mEGFPC1_G2\mEGFP_0_R1_P5_K1_Ch2-Ch1.zen
1.680000e+01	3.143000e+02	20150417_STAG1gfpch8_G2G1\MitoSys2\Calibration\mEGFPC1_G2\mEGFP_0_R1_P5_K1_Ch2-Ch1.zen
1.686000e+01	3.154000e+02	20150417_STAG1gfpch8_G2G1\MitoSys2\Calibration\mEGFPC1_G2\mEGFP_0_R1_P5_K1_Ch2-Ch1.zen
1.692000e+01	3.265333e+02	20150417_STAG1gfpch8_G2G1\MitoSys2\Calibration\mEGFPC1_G2\mEGFP_0_R1_P5_K1_Ch2-Ch1.zen
1.698000e+01	3.082000e+02	20150417_STAG1gfpch8_G2G1\MitoSys2\Calibration\mEGFPC1_G2\mEGFP_0_R1_P5_K1_Ch2-Ch1.zen
1.704000e+01	3.093833e+02	20150417_STAG1gfpch8_G2G1\MitoSys2\Calibration\mEGFPC1_G2\mEGFP_0_R1_P5_K1_Ch2-Ch1.zen
1.710000e+01	3.140333e+02	20150417_STAG1gfpch8_G2G1\MitoSys2\Calibration\mEGFPC1_G2\mEGFP_0_R1_P5_K1_Ch2-Ch1.zen
1.716000e+01	3.106667e+02	20150417_STAG1gfpch8_G2G1\MitoSys2\Calibration\mEGFPC1_G2\mEGFP_0_R1_P5_K1_Ch2-Ch1.zen
1.722000e+01	3.074167e+02	20150417_STAG1gfpch8_G2G1\MitoSys2\Calibration\mEGFPC1_G2\mEGFP_0_R1_P5_K1_Ch2-Ch1.zen
1.728000e+01	3.041667e+02	20150417_STAG1gfpch8_G2G1\MitoSys2\Calibration\mEGFPC1_G2\mEGFP_0_R1_P5_K1_Ch2-Ch1.zen
1.734000e+01	3.122500e+02	20150417_STAG1gfpch8_G2G1\MitoSys2\Calibration\mEGFPC1_G2\mEGFP_0_R1_P5_K1_Ch2-Ch1.zen
1.740000e+01	3.189333e+02	20150417_STAG1gfpch8_G2G1\MitoSys2\Calibration\mEGFPC1_G2\mEGFP_0_R1_P5_K1_Ch2-Ch1.zen
1.746000e+01	3.050833e+02	20150417_STAG1gfpch8_G2G1\MitoSys2\Calibration\mEGFPC1_G2\mEGFP_0_R1_P5_K1_Ch2-Ch1.zen
1.752000e+01	3.311000e+02	20150417_STAG1gfpch8_G2G1\MitoSys2\Calibration\mEGFPC1_G2\mEGFP_0_R1_P5_K1_Ch2-Ch1.zen
1.758000e+01	3.116500e+02	20150417_STAG1gfpch8_G2G1\MitoSys2\Calibration\mEGFPC1_G2\mEGFP_0_R1_P5_K1_Ch2-Ch1.zen
1.764000e+01	3.221333e+02	20150417_STAG1gfpch8_G2G1\MitoSys2\Calibration\mEGFPC1_G2\mEGFP_0_R1_P5_K1_Ch2-Ch1.zen
1.770000e+01	3.140500e+02	20150417_STAG1gfpch8_G2G1\MitoSys2\Calibration\mEGFPC1_G2\mEGFP_0_R1_P5_K1_Ch2-Ch1.zen
1.776000e+01	3.273667e+02	20150417_STAG1gfpch8_G2G1\MitoSys2\Calibration\mEGFPC1_G2\mEGFP_0_R1_P5_K1_Ch2-Ch1.zen
1.782000e+01	3.101500e+02	20150417_STAG1gfpch8_G2G1\MitoSys2\Calibration\mEGFPC1_G2\mEGFP_0_R1_P5_K1_Ch2-Ch1.zen
1.788000e+01	3.190500e+02	20150417_STAG1gfpch8_G2G1\MitoSys2\Calibration\mEGFPC1_G2\mEGFP_0_R1_P5_K1_Ch2-Ch1.zen
1.794000e+01	3.268667e+02	20150417_STAG1gfpch8_G2G1\MitoSys2\Calibration\mEGFPC1_G2\mEGFP_0_R1_P5_K1_Ch2-Ch1.zen
18	3.174667e+02	20150417_STAG1gfpch8_G2G1\MitoSys2\Calibration\mEGFPC1_G2\mEGFP_0_R1_P5_K1_Ch2-Ch1.zen
1.806000e+01	3.174833e+02	20150417_STAG1gfpch8_G2G1\MitoSys2\Calibration\mEGFPC1_G2\mEGFP_0_R1_P5_K1_Ch2-Ch1.zen
1.812000e+01	3.094000e+02	20150417_STAG1gfpch8_G2G1\MitoSys2\Calibration\mEGFPC1_G2\mEGFP_0_R1_P5_K1_Ch2-Ch1.zen
1.818000e+01	3.110500e+02	20150417_STAG1gfpch8_G2G1\MitoSys2\Calibration\mEGFPC1_G2\mEGFP_0_R1_P5_K1_Ch2-Ch1.zen
1.824000e+01	3.140667e+02	20150417_STAG1gfpch8_G2G1\MitoSys2\Calibration\mEGFPC1_G2\mEGFP_0_R1_P5_K1_Ch2-Ch1.zen
1.830000e+01	2.954667e+02	20150417_STAG1gfpch8_G2G1\MitoSys2\Calibration\mEGFPC1_G2\mEGFP_0_R1_P5_K1_Ch2-Ch1.zen
1.836000e+01	3.140167e+02	20150417_STAG1gfpch8_G2G1\MitoSys2\Calibration\mEGFPC1_G2\mEGFP_0_R1_P5_K1_Ch2-Ch1.zen
1.842000e+01	3.133667e+02	20150417_STAG1gfpch8_G2G1\MitoSys2\Calibration\mEGFPC1_G2\mEGFP_0_R1_P5_K1_Ch2-Ch1.zen
1.848000e+01	3.149333e+02	20150417_STAG1gfpch8_G2G1\MitoSys2\Calibration\mEGFPC1_G2\mEGFP_0_R1_P5_K1_Ch2-Ch1.zen
1.854000e+01	3.074667e+02	20150417_STAG1gfpch8_G2G1\MitoSys2\Calibration\mEGFPC1_G2\mEGFP_0_R1_P5_K1_Ch2-Ch1.zen
1.860000e+01	3.088167e+02	20150417_STAG1gfpch8_G2G1\MitoSys2\Calibration\mEGFPC1_G2\mEGFP_0_R1_P5_K1_Ch2-Ch1.zen
1.866000e+01	3.053833e+02	20150417_STAG1gfpch8_G2G1\MitoSys2\Calibration\mEGFPC1_G2\mEGFP_0_R1_P5_K1_Ch2-Ch1.zen
1.872000e+01	3.015000e+02	20150417_STAG1gfpch8_G2G1\MitoSys2\Calibration\mEGFPC1_G2\mEGFP_0_R1_P5_K1_Ch2-Ch1.zen
1.878000e+01	3.077833e+02	20150417_STAG1gfpch8_G2G1\MitoSys2\Calibration\mEGFPC1_G2\mEGFP_0_R1_P5_K1_Ch2-Ch1.zen
1.884000e+01	3.066167e+02	20150417_STAG1gfpch8_G2G1\MitoSys2\Calibration\mEGFPC1_G2\mEGFP_0_R1_P5_K1_Ch2-Ch1.zen
1.890000e+01	3.108000e+02	20150417_STAG1gfpch8_G2G1\MitoSys2\Calibration\mEGFPC1_G2\mEGFP_0_R1_P5_K1_Ch2-Ch1.zen
1.896000e+01	3.173833e+02	20150417_STAG1gfpch8_G2G1\MitoSys2\Calibration\mEGFPC1_G2\mEGFP_0_R1_P5_K1_Ch2-Ch1.zen
1.902000e+01	3.319833e+02	20150417_STAG1gfpch8_G2G1\MitoSys2\Calibration\mEGFPC1_G2\mEGFP_0_R1_P5_K1_Ch2-Ch1.zen
1.908000e+01	3.133667e+02	20150417_STAG1gfpch8_G2G1\MitoSys2\Calibration\mEGFPC1_G2\mEGFP_0_R1_P5_K1_Ch2-Ch1.zen
1.914000e+01	3.000833e+02	20150417_STAG1gfpch8_G2G1\MitoSys2\Calibration\mEGFPC1_G2\mEGFP_0_R1_P5_K1_Ch2-Ch1.zen
1.920000e+01	3.220500e+02	20150417_STAG1gfpch8_G2G1\MitoSys2\Calibration\mEGFPC1_G2\mEGFP_0_R1_P5_K1_Ch2-Ch1.zen
1.926000e+01	3.131167e+02	20150417_STAG1gfpch8_G2G1\MitoSys2\Calibration\mEGFPC1_G2\mEGFP_0_R1_P5_K1_Ch2-Ch1.zen
1.932000e+01	3.051167e+02	20150417_STAG1gfpch8_G2G1\MitoSys2\Calibration\mEGFPC1_G2\mEGFP_0_R1_P5_K1_Ch2-Ch1.zen
1.938000e+01	3.142000e+02	20150417_STAG1gfpch8_G2G1\MitoSys2\Calibration\mEGFPC1_G2\mEGFP_0_R1_P5_K1_Ch2-Ch1.zen
1.944000e+01	3.146167e+02	20150417_STAG1gfpch8_G2G1\MitoSys2\Calibration\mEGFPC1_G2\mEGFP_0_R1_P5_K1_Ch2-Ch1.zen
1.950000e+01	3.129167e+02	20150417_STAG1gfpch8_G2G1\MitoSys2\Calibration\mEGFPC1_G2\mEGFP_0_R1_P5_K1_Ch2-Ch1.zen
1.956000e+01	3.057333e+02	20150417_STAG1gfpch8_G2G1\MitoSys2\Calibration\mEGFPC1_G2\mEGFP_0_R1_P5_K1_Ch2-Ch1.zen
1.962000e+01	3.158667e+02	20150417_STAG1gfpch8_G2G1\MitoSys2\Calibration\mEGFPC1_G2\mEGFP_0_R1_P5_K1_Ch2-Ch1.zen
1.968000e+01	3.099667e+02	20150417_STAG1gfpch8_G2G1\MitoSys2\Calibration\mEGFPC1_G2\mEGFP_0_R1_P5_K1_Ch2-Ch1.zen
1.974000e+01	3.069167e+02	20150417_STAG1gfpch8_G2G1\MitoSys2\Calibration\mEGFPC1_G2\mEGFP_0_R1_P5_K1_Ch2-Ch1.zen
1.980000e+01	3.001667e+02	20150417_STAG1gfpch8_G2G1\MitoSys2\Calibration\mEGFPC1_G2\mEGFP_0_R1_P5_K1_Ch2-Ch1.zen
1.986000e+01	3.234333e+02	20150417_STAG1gfpch8_G2G1\MitoSys2\Calibration\mEGFPC1_G2\mEGFP_0_R1_P5_K1_Ch2-Ch1.zen
1.992000e+01	3.161500e+02	20150417_STAG1gfpch8_G2G1\MitoSys2\Calibration\mEGFPC1_G2\mEGFP_0_R1_P5_K1_Ch2-Ch1.zen
1.998000e+01	3.196500e+02	20150417_STAG1gfpch8_G2G1\MitoSys2\Calibration\mEGFPC1_G2\mEGFP_0_R1_P5_K1_Ch2-Ch1.zen
2.004000e+01	3.055167e+02	20150417_STAG1gfpch8_G2G1\MitoSys2\Calibration\mEGFPC1_G2\mEGFP_0_R1_P5_K1_Ch2-Ch1.zen
2.010000e+01	3.055667e+02	20150417_STAG1gfpch8_G2G1\MitoSys2\Calibration\mEGFPC1_G2\mEGFP_0_R1_P5_K1_Ch2-Ch1.zen
2.016000e+01	3.229500e+02	20150417_STAG1gfpch8_G2G1\MitoSys2\Calibration\mEGFPC1_G2\mEGFP_0_R1_P5_K1_Ch2-Ch1.zen
2.022000e+01	3.298333e+02	20150417_STAG1gfpch8_G2G1\MitoSys2\Calibration\mEGFPC1_G2\mEGFP_0_R1_P5_K1_Ch2-Ch1.zen
2.028000e+01	3.239833e+02	20150417_STAG1gfpch8_G2G1\MitoSys2\Calibration\mEGFPC1_G2\mEGFP_0_R1_P5_K1_Ch2-Ch1.zen
2.034000e+01	3.250000e+02	20150417_STAG1gfpch8_G2G1\MitoSys2\Calibration\mEGFPC1_G2\mEGFP_0_R1_P5_K1_Ch2-Ch1.zen
2.040000e+01	3.148667e+02	20150417_STAG1gfpch8_G2G1\MitoSys2\Calibration\mEGFPC1_G2\mEGFP_0_R1_P5_K1_Ch2-Ch1.zen
2.046000e+01	3.182000e+02	20150417_STAG1gfpch8_G2G1\MitoSys2\Calibration\mEGFPC1_G2\mEGFP_0_R1_P5_K1_Ch2-Ch1.zen
2.052000e+01	3.180333e+02	20150417_STAG1gfpch8_G2G1\MitoSys2\Calibration\mEGFPC1_G2\mEGFP_0_R1_P5_K1_Ch2-Ch1.zen
2.058000e+01	3.304333e+02	20150417_STAG1gfpch8_G2G1\MitoSys2\Calibration\mEGFPC1_G2\mEGFP_0_R1_P5_K1_Ch2-Ch1.zen
2.064000e+01	3.216333e+02	20150417_STAG1gfpch8_G2G1\MitoSys2\Calibration\mEGFPC1_G2\mEGFP_0_R1_P5_K1_Ch2-Ch1.zen
2.070000e+01	3.076167e+02	20150417_STAG1gfpch8_G2G1\MitoSys2\Calibration\mEGFPC1_G2\mEGFP_0_R1_P5_K1_Ch2-Ch1.zen
2.076000e+01	3.179833e+02	20150417_STAG1gfpch8_G2G1\MitoSys2\Calibration\mEGFPC1_G2\mEGFP_0_R1_P5_K1_Ch2-Ch1.zen
2.082000e+01	3.175333e+02	20150417_STAG1gfpch8_G2G1\MitoSys2\Calibration\mEGFPC1_G2\mEGFP_0_R1_P5_K1_Ch2-Ch1.zen
2.088000e+01	3.215167e+02	20150417_STAG1gfpch8_G2G1\MitoSys2\Calibration\mEGFPC1_G2\mEGFP_0_R1_P5_K1_Ch2-Ch1.zen
2.094000e+01	3.220833e+02	20150417_STAG1gfpch8_G2G1\MitoSys2\Calibration\mEGFPC1_G2\mEGFP_0_R1_P5_K1_Ch2-Ch1.zen
21	3.220833e+02	20150417_STAG1gfpch8_G2G1\MitoSys2\Calibration\mEGFPC1_G2\mEGFP_0_R1_P5_K1_Ch2-Ch1.zen
2.106000e+01	3.031000e+02	20150417_STAG1gfpch8_G2G1\MitoSys2\Calibration\mEGFPC1_G2\mEGFP_0_R1_P5_K1_Ch2-Ch1.zen
2.112000e+01	3.307667e+02	20150417_STAG1gfpch8_G2G1\MitoSys2\Calibration\mEGFPC1_G2\mEGFP_0_R1_P5_K1_Ch2-Ch1.zen
2.118000e+01	3.203167e+02	20150417_STAG1gfpch8_G2G1\MitoSys2\Calibration\mEGFPC1_G2\mEGFP_0_R1_P5_K1_Ch2-Ch1.zen
2.124000e+01	3.208833e+02	20150417_STAG1gfpch8_G2G1\MitoSys2\Calibration\mEGFPC1_G2\mEGFP_0_R1_P5_K1_Ch2-Ch1.zen
2.130000e+01	3.045000e+02	20150417_STAG1gfpch8_G2G1\MitoSys2\Calibration\mEGFPC1_G2\mEGFP_0_R1_P5_K1_Ch2-Ch1.zen
2.136000e+01	3.160667e+02	20150417_STAG1gfpch8_G2G1\MitoSys2\Calibration\mEGFPC1_G2\mEGFP_0_R1_P5_K1_Ch2-Ch1.zen
2.142000e+01	3.163833e+02	20150417_STAG1gfpch8_G2G1\MitoSys2\Calibration\mEGFPC1_G2\mEGFP_0_R1_P5_K1_Ch2-Ch1.zen
2.148000e+01	2.957667e+02	20150417_STAG1gfpch8_G2G1\MitoSys2\Calibration\mEGFPC1_G2\mEGFP_0_R1_P5_K1_Ch2-Ch1.zen
2.154000e+01	3.173500e+02	20150417_STAG1gfpch8_G2G1\MitoSys2\Calibration\mEGFPC1_G2\mEGFP_0_R1_P5_K1_Ch2-Ch1.zen
2.160000e+01	3.133333e+02	20150417_STAG1gfpch8_G2G1\MitoSys2\Calibration\mEGFPC1_G2\mEGFP_0_R1_P5_K1_Ch2-Ch1.zen
2.166000e+01	3.121833e+02	20150417_STAG1gfpch8_G2G1\MitoSys2\Calibration\mEGFPC1_G2\mEGFP_0_R1_P5_K1_Ch2-Ch1.zen
2.172000e+01	3.225833e+02	20150417_STAG1gfpch8_G2G1\MitoSys2\Calibration\mEGFPC1_G2\mEGFP_0_R1_P5_K1_Ch2-Ch1.zen
2.178000e+01	3.184000e+02	20150417_STAG1gfpch8_G2G1\MitoSys2\Calibration\mEGFPC1_G2\mEGFP_0_R1_P5_K1_Ch2-Ch1.zen
2.184000e+01	3.142667e+02	20150417_STAG1gfpch8_G2G1\MitoSys2\Calibration\mEGFPC1_G2\mEGFP_0_R1_P5_K1_Ch2-Ch1.zen
2.190000e+01	3.146500e+02	20150417_STAG1gfpch8_G2G1\MitoSys2\Calibration\mEGFPC1_G2\mEGFP_0_R1_P5_K1_Ch2-Ch1.zen
2.196000e+01	3.074333e+02	20150417_STAG1gfpch8_G2G1\MitoSys2\Calibration\mEGFPC1_G2\mEGFP_0_R1_P5_K1_Ch2-Ch1.zen
2.202000e+01	3.275667e+02	20150417_STAG1gfpch8_G2G1\MitoSys2\Calibration\mEGFPC1_G2\mEGFP_0_R1_P5_K1_Ch2-Ch1.zen
2.208000e+01	3.124000e+02	20150417_STAG1gfpch8_G2G1\MitoSys2\Calibration\mEGFPC1_G2\mEGFP_0_R1_P5_K1_Ch2-Ch1.zen
2.214000e+01	3.226167e+02	20150417_STAG1gfpch8_G2G1\MitoSys2\Calibration\mEGFPC1_G2\mEGFP_0_R1_P5_K1_Ch2-Ch1.zen
2.220000e+01	3.115500e+02	20150417_STAG1gfpch8_G2G1\MitoSys2\Calibration\mEGFPC1_G2\mEGFP_0_R1_P5_K1_Ch2-Ch1.zen
2.226000e+01	3.102500e+02	20150417_STAG1gfpch8_G2G1\MitoSys2\Calibration\mEGFPC1_G2\mEGFP_0_R1_P5_K1_Ch2-Ch1.zen
2.232000e+01	3.126833e+02	20150417_STAG1gfpch8_G2G1\MitoSys2\Calibration\mEGFPC1_G2\mEGFP_0_R1_P5_K1_Ch2-Ch1.zen
2.238000e+01	3.214167e+02	20150417_STAG1gfpch8_G2G1\MitoSys2\Calibration\mEGFPC1_G2\mEGFP_0_R1_P5_K1_Ch2-Ch1.zen
2.244000e+01	3.184833e+02	20150417_STAG1gfpch8_G2G1\MitoSys2\Calibration\mEGFPC1_G2\mEGFP_0_R1_P5_K1_Ch2-Ch1.zen
2.250000e+01	3.215167e+02	20150417_STAG1gfpch8_G2G1\MitoSys2\Calibration\mEGFPC1_G2\mEGFP_0_R1_P5_K1_Ch2-Ch1.zen
2.256000e+01	3.147667e+02	20150417_STAG1gfpch8_G2G1\MitoSys2\Calibration\mEGFPC1_G2\mEGFP_0_R1_P5_K1_Ch2-Ch1.zen
2.262000e+01	3.278500e+02	20150417_STAG1gfpch8_G2G1\MitoSys2\Calibration\mEGFPC1_G2\mEGFP_0_R1_P5_K1_Ch2-Ch1.zen
2.268000e+01	3.150667e+02	20150417_STAG1gfpch8_G2G1\MitoSys2\Calibration\mEGFPC1_G2\mEGFP_0_R1_P5_K1_Ch2-Ch1.zen
2.274000e+01	3.216833e+02	20150417_STAG1gfpch8_G2G1\MitoSys2\Calibration\mEGFPC1_G2\mEGFP_0_R1_P5_K1_Ch2-Ch1.zen
2.280000e+01	3.083000e+02	20150417_STAG1gfpch8_G2G1\MitoSys2\Calibration\mEGFPC1_G2\mEGFP_0_R1_P5_K1_Ch2-Ch1.zen
2.286000e+01	3.173500e+02	20150417_STAG1gfpch8_G2G1\MitoSys2\Calibration\mEGFPC1_G2\mEGFP_0_R1_P5_K1_Ch2-Ch1.zen
2.292000e+01	3.168167e+02	20150417_STAG1gfpch8_G2G1\MitoSys2\Calibration\mEGFPC1_G2\mEGFP_0_R1_P5_K1_Ch2-Ch1.zen
2.298000e+01	3.048833e+02	20150417_STAG1gfpch8_G2G1\MitoSys2\Calibration\mEGFPC1_G2\mEGFP_0_R1_P5_K1_Ch2-Ch1.zen
2.304000e+01	3.151167e+02	20150417_STAG1gfpch8_G2G1\MitoSys2\Calibration\mEGFPC1_G2\mEGFP_0_R1_P5_K1_Ch2-Ch1.zen
2.310000e+01	3.086500e+02	20150417_STAG1gfpch8_G2G1\MitoSys2\Calibration\mEGFPC1_G2\mEGFP_0_R1_P5_K1_Ch2-Ch1.zen
2.316000e+01	3.074333e+02	20150417_STAG1gfpch8_G2G1\MitoSys2\Calibration\mEGFPC1_G2\mEGFP_0_R1_P5_K1_Ch2-Ch1.zen
2.322000e+01	3.199333e+02	20150417_STAG1gfpch8_G2G1\MitoSys2\Calibration\mEGFPC1_G2\mEGFP_0_R1_P5_K1_Ch2-Ch1.zen
2.328000e+01	3.117500e+02	20150417_STAG1gfpch8_G2G1\MitoSys2\Calibration\mEGFPC1_G2\mEGFP_0_R1_P5_K1_Ch2-Ch1.zen
2.334000e+01	3.241833e+02	20150417_STAG1gfpch8_G2G1\MitoSys2\Calibration\mEGFPC1_G2\mEGFP_0_R1_P5_K1_Ch2-Ch1.zen
2.340000e+01	3.211500e+02	20150417_STAG1gfpch8_G2G1\MitoSys2\Calibration\mEGFPC1_G2\mEGFP_0_R1_P5_K1_Ch2-Ch1.zen
2.346000e+01	3.256167e+02	20150417_STAG1gfpch8_G2G1\MitoSys2\Calibration\mEGFPC1_G2\mEGFP_0_R1_P5_K1_Ch2-Ch1.zen
2.352000e+01	3.180500e+02	20150417_STAG1gfpch8_G2G1\MitoSys2\Calibration\mEGFPC1_G2\mEGFP_0_R1_P5_K1_Ch2-Ch1.zen
2.358000e+01	3.082167e+02	20150417_STAG1gfpch8_G2G1\MitoSys2\Calibration\mEGFPC1_G2\mEGFP_0_R1_P5_K1_Ch2-Ch1.zen
2.364000e+01	3.156167e+02	20150417_STAG1gfpch8_G2G1\MitoSys2\Calibration\mEGFPC1_G2\mEGFP_0_R1_P5_K1_Ch2-Ch1.zen
2.370000e+01	3.052167e+02	20150417_STAG1gfpch8_G2G1\MitoSys2\Calibration\mEGFPC1_G2\mEGFP_0_R1_P5_K1_Ch2-Ch1.zen
2.376000e+01	3.094667e+02	20150417_STAG1gfpch8_G2G1\MitoSys2\Calibration\mEGFPC1_G2\mEGFP_0_R1_P5_K1_Ch2-Ch1.zen
2.382000e+01	3.200333e+02	20150417_STAG1gfpch8_G2G1\MitoSys2\Calibration\mEGFPC1_G2\mEGFP_0_R1_P5_K1_Ch2-Ch1.zen
2.388000e+01	3.206167e+02	20150417_STAG1gfpch8_G2G1\MitoSys2\Calibration\mEGFPC1_G2\mEGFP_0_R1_P5_K1_Ch2-Ch1.zen
2.394000e+01	3.177167e+02	20150417_STAG1gfpch8_G2G1\MitoSys2\Calibration\mEGFPC1_G2\mEGFP_0_R1_P5_K1_Ch2-Ch1.zen
24	3.128667e+02	20150417_STAG1gfpch8_G2G1\MitoSys2\Calibration\mEGFPC1_G2\mEGFP_0_R1_P5_K1_Ch2-Ch1.zen
2.406000e+01	3.239333e+02	20150417_STAG1gfpch8_G2G1\MitoSys2\Calibration\mEGFPC1_G2\mEGFP_0_R1_P5_K1_Ch2-Ch1.zen
2.412000e+01	3.100833e+02	20150417_STAG1gfpch8_G2G1\MitoSys2\Calibration\mEGFPC1_G2\mEGFP_0_R1_P5_K1_Ch2-Ch1.zen
2.418000e+01	3.143000e+02	20150417_STAG1gfpch8_G2G1\MitoSys2\Calibration\mEGFPC1_G2\mEGFP_0_R1_P5_K1_Ch2-Ch1.zen
2.424000e+01	3.171500e+02	20150417_STAG1gfpch8_G2G1\MitoSys2\Calibration\mEGFPC1_G2\mEGFP_0_R1_P5_K1_Ch2-Ch1.zen
2.430000e+01	3.229833e+02	20150417_STAG1gfpch8_G2G1\MitoSys2\Calibration\mEGFPC1_G2\mEGFP_0_R1_P5_K1_Ch2-Ch1.zen
2.436000e+01	3.175000e+02	20150417_STAG1gfpch8_G2G1\MitoSys2\Calibration\mEGFPC1_G2\mEGFP_0_R1_P5_K1_Ch2-Ch1.zen
2.442000e+01	3.244667e+02	20150417_STAG1gfpch8_G2G1\MitoSys2\Calibration\mEGFPC1_G2\mEGFP_0_R1_P5_K1_Ch2-Ch1.zen
2.448000e+01	3.161333e+02	20150417_STAG1gfpch8_G2G1\MitoSys2\Calibration\mEGFPC1_G2\mEGFP_0_R1_P5_K1_Ch2-Ch1.zen
2.454000e+01	3.083167e+02	20150417_STAG1gfpch8_G2G1\MitoSys2\Calibration\mEGFPC1_G2\mEGFP_0_R1_P5_K1_Ch2-Ch1.zen
2.460000e+01	3.137833e+02	20150417_STAG1gfpch8_G2G1\MitoSys2\Calibration\mEGFPC1_G2\mEGFP_0_R1_P5_K1_Ch2-Ch1.zen
2.466000e+01	3.221333e+02	20150417_STAG1gfpch8_G2G1\MitoSys2\Calibration\mEGFPC1_G2\mEGFP_0_R1_P5_K1_Ch2-Ch1.zen
2.472000e+01	3.218833e+02	20150417_STAG1gfpch8_G2G1\MitoSys2\Calibration\mEGFPC1_G2\mEGFP_0_R1_P5_K1_Ch2-Ch1.zen
2.478000e+01	3.081167e+02	20150417_STAG1gfpch8_G2G1\MitoSys2\Calibration\mEGFPC1_G2\mEGFP_0_R1_P5_K1_Ch2-Ch1.zen
2.484000e+01	3.232333e+02	20150417_STAG1gfpch8_G2G1\MitoSys2\Calibration\mEGFPC1_G2\mEGFP_0_R1_P5_K1_Ch2-Ch1.zen
2.490000e+01	3.134000e+02	20150417_STAG1gfpch8_G2G1\MitoSys2\Calibration\mEGFPC1_G2\mEGFP_0_R1_P5_K1_Ch2-Ch1.zen
2.496000e+01	3.106000e+02	20150417_STAG1gfpch8_G2G1\MitoSys2\Calibration\mEGFPC1_G2\mEGFP_0_R1_P5_K1_Ch2-Ch1.zen
2.502000e+01	3.006167e+02	20150417_STAG1gfpch8_G2G1\MitoSys2\Calibration\mEGFPC1_G2\mEGFP_0_R1_P5_K1_Ch2-Ch1.zen
2.508000e+01	3.247667e+02	20150417_STAG1gfpch8_G2G1\MitoSys2\Calibration\mEGFPC1_G2\mEGFP_0_R1_P5_K1_Ch2-Ch1.zen
2.514000e+01	3.273333e+02	20150417_STAG1gfpch8_G2G1\MitoSys2\Calibration\mEGFPC1_G2\mEGFP_0_R1_P5_K1_Ch2-Ch1.zen
2.520000e+01	3.186167e+02	20150417_STAG1gfpch8_G2G1\MitoSys2\Calibration\mEGFPC1_G2\mEGFP_0_R1_P5_K1_Ch2-Ch1.zen
2.526000e+01	3.044333e+02	20150417_STAG1gfpch8_G2G1\MitoSys2\Calibration\mEGFPC1_G2\mEGFP_0_R1_P5_K1_Ch2-Ch1.zen
2.532000e+01	3.227167e+02	20150417_STAG1gfpch8_G2G1\MitoSys2\Calibration\mEGFPC1_G2\mEGFP_0_R1_P5_K1_Ch2-Ch1.zen
2.538000e+01	3.034833e+02	20150417_STAG1gfpch8_G2G1\MitoSys2\Calibration\mEGFPC1_G2\mEGFP_0_R1_P5_K1_Ch2-Ch1.zen
2.544000e+01	3.096500e+02	20150417_STAG1gfpch8_G2G1\MitoSys2\Calibration\mEGFPC1_G2\mEGFP_0_R1_P5_K1_Ch2-Ch1.zen
2.550000e+01	3.123667e+02	20150417_STAG1gfpch8_G2G1\MitoSys2\Calibration\mEGFPC1_G2\mEGFP_0_R1_P5_K1_Ch2-Ch1.zen
2.556000e+01	3.008500e+02	20150417_STAG1gfpch8_G2G1\MitoSys2\Calibration\mEGFPC1_G2\mEGFP_0_R1_P5_K1_Ch2-Ch1.zen
2.562000e+01	3.130333e+02	20150417_STAG1gfpch8_G2G1\MitoSys2\Calibration\mEGFPC1_G2\mEGFP_0_R1_P5_K1_Ch2-Ch1.zen
2.568000e+01	3.018667e+02	20150417_STAG1gfpch8_G2G1\MitoSys2\Calibration\mEGFPC1_G2\mEGFP_0_R1_P5_K1_Ch2-Ch1.zen
2.574000e+01	2.946500e+02	20150417_STAG1gfpch8_G2G1\MitoSys2\Calibration\mEGFPC1_G2\mEGFP_0_R1_P5_K1_Ch2-Ch1.zen
2.580000e+01	3.214000e+02	20150417_STAG1gfpch8_G2G1\MitoSys2\Calibration\mEGFPC1_G2\mEGFP_0_R1_P5_K1_Ch2-Ch1.zen
2.586000e+01	3.080500e+02	20150417_STAG1gfpch8_G2G1\MitoSys2\Calibration\mEGFPC1_G2\mEGFP_0_R1_P5_K1_Ch2-Ch1.zen
2.592000e+01	3.161000e+02	20150417_STAG1gfpch8_G2G1\MitoSys2\Calibration\mEGFPC1_G2\mEGFP_0_R1_P5_K1_Ch2-Ch1.zen
2.598000e+01	3.059000e+02	20150417_STAG1gfpch8_G2G1\MitoSys2\Calibration\mEGFPC1_G2\mEGFP_0_R1_P5_K1_Ch2-Ch1.zen
2.604000e+01	3.100833e+02	20150417_STAG1gfpch8_G2G1\MitoSys2\Calibration\mEGFPC1_G2\mEGFP_0_R1_P5_K1_Ch2-Ch1.zen
2.610000e+01	3.046333e+02	20150417_STAG1gfpch8_G2G1\MitoSys2\Calibration\mEGFPC1_G2\mEGFP_0_R1_P5_K1_Ch2-Ch1.zen
2.616000e+01	3.242667e+02	20150417_STAG1gfpch8_G2G1\MitoSys2\Calibration\mEGFPC1_G2\mEGFP_0_R1_P5_K1_Ch2-Ch1.zen
2.622000e+01	3.071167e+02	20150417_STAG1gfpch8_G2G1\MitoSys2\Calibration\mEGFPC1_G2\mEGFP_0_R1_P5_K1_Ch2-Ch1.zen
2.628000e+01	3.144167e+02	20150417_STAG1gfpch8_G2G1\MitoSys2\Calibration\mEGFPC1_G2\mEGFP_0_R1_P5_K1_Ch2-Ch1.zen
2.634000e+01	2.964500e+02	20150417_STAG1gfpch8_G2G1\MitoSys2\Calibration\mEGFPC1_G2\mEGFP_0_R1_P5_K1_Ch2-Ch1.zen
2.640000e+01	2.957167e+02	20150417_STAG1gfpch8_G2G1\MitoSys2\Calibration\mEGFPC1_G2\mEGFP_0_R1_P5_K1_Ch2-Ch1.zen
2.646000e+01	3.089000e+02	20150417_STAG1gfpch8_G2G1\MitoSys2\Calibration\mEGFPC1_G2\mEGFP_0_R1_P5_K1_Ch2-Ch1.zen
2.652000e+01	3.242833e+02	20150417_STAG1gfpch8_G2G1\MitoSys2\Calibration\mEGFPC1_G2\mEGFP_0_R1_P5_K1_Ch2-Ch1.zen
2.658000e+01	3.082667e+02	20150417_STAG1gfpch8_G2G1\MitoSys2\Calibration\mEGFPC1_G2\mEGFP_0_R1_P5_K1_Ch2-Ch1.zen
2.664000e+01	3.177667e+02	20150417_STAG1gfpch8_G2G1\MitoSys2\Calibration\mEGFPC1_G2\mEGFP_0_R1_P5_K1_Ch2-Ch1.zen
2.670000e+01	3.176333e+02	20150417_STAG1gfpch8_G2G1\MitoSys2\Calibration\mEGFPC1_G2\mEGFP_0_R1_P5_K1_Ch2-Ch1.zen
2.676000e+01	3.110667e+02	20150417_STAG1gfpch8_G2G1\MitoSys2\Calibration\mEGFPC1_G2\mEGFP_0_R1_P5_K1_Ch2-Ch1.zen
2.682000e+01	3.002000e+02	20150417_STAG1gfpch8_G2G1\MitoSys2\Calibration\mEGFPC1_G2\mEGFP_0_R1_P5_K1_Ch2-Ch1.zen
2.688000e+01	3.172500e+02	20150417_STAG1gfpch8_G2G1\MitoSys2\Calibration\mEGFPC1_G2\mEGFP_0_R1_P5_K1_Ch2-Ch1.zen
2.694000e+01	3.044667e+02	20150417_STAG1gfpch8_G2G1\MitoSys2\Calibration\mEGFPC1_G2\mEGFP_0_R1_P5_K1_Ch2-Ch1.zen
27	3.090500e+02	20150417_STAG1gfpch8_G2G1\MitoSys2\Calibration\mEGFPC1_G2\mEGFP_0_R1_P5_K1_Ch2-Ch1.zen
2.706000e+01	3.167000e+02	20150417_STAG1gfpch8_G2G1\MitoSys2\Calibration\mEGFPC1_G2\mEGFP_0_R1_P5_K1_Ch2-Ch1.zen
2.712000e+01	3.110333e+02	20150417_STAG1gfpch8_G2G1\MitoSys2\Calibration\mEGFPC1_G2\mEGFP_0_R1_P5_K1_Ch2-Ch1.zen
2.718000e+01	3.284667e+02	20150417_STAG1gfpch8_G2G1\MitoSys2\Calibration\mEGFPC1_G2\mEGFP_0_R1_P5_K1_Ch2-Ch1.zen
2.724000e+01	3.091667e+02	20150417_STAG1gfpch8_G2G1\MitoSys2\Calibration\mEGFPC1_G2\mEGFP_0_R1_P5_K1_Ch2-Ch1.zen
2.730000e+01	3.180333e+02	20150417_STAG1gfpch8_G2G1\MitoSys2\Calibration\mEGFPC1_G2\mEGFP_0_R1_P5_K1_Ch2-Ch1.zen
2.736000e+01	3.169167e+02	20150417_STAG1gfpch8_G2G1\MitoSys2\Calibration\mEGFPC1_G2\mEGFP_0_R1_P5_K1_Ch2-Ch1.zen
2.742000e+01	3.058500e+02	20150417_STAG1gfpch8_G2G1\MitoSys2\Calibration\mEGFPC1_G2\mEGFP_0_R1_P5_K1_Ch2-Ch1.zen
2.748000e+01	3.218167e+02	20150417_STAG1gfpch8_G2G1\MitoSys2\Calibration\mEGFPC1_G2\mEGFP_0_R1_P5_K1_Ch2-Ch1.zen
2.754000e+01	3.189000e+02	20150417_STAG1gfpch8_G2G1\MitoSys2\Calibration\mEGFPC1_G2\mEGFP_0_R1_P5_K1_Ch2-Ch1.zen
2.760000e+01	3.129167e+02	20150417_STAG1gfpch8_G2G1\MitoSys2\Calibration\mEGFPC1_G2\mEGFP_0_R1_P5_K1_Ch2-Ch1.zen
2.766000e+01	3.177000e+02	20150417_STAG1gfpch8_G2G1\MitoSys2\Calibration\mEGFPC1_G2\mEGFP_0_R1_P5_K1_Ch2-Ch1.zen
2.772000e+01	3.190667e+02	20150417_STAG1gfpch8_G2G1\MitoSys2\Calibration\mEGFPC1_G2\mEGFP_0_R1_P5_K1_Ch2-Ch1.zen
2.778000e+01	3.188833e+02	20150417_STAG1gfpch8_G2G1\MitoSys2\Calibration\mEGFPC1_G2\mEGFP_0_R1_P5_K1_Ch2-Ch1.zen
2.784000e+01	3.182000e+02	20150417_STAG1gfpch8_G2G1\MitoSys2\Calibration\mEGFPC1_G2\mEGFP_0_R1_P5_K1_Ch2-Ch1.zen
2.790000e+01	3.100833e+02	20150417_STAG1gfpch8_G2G1\MitoSys2\Calibration\mEGFPC1_G2\mEGFP_0_R1_P5_K1_Ch2-Ch1.zen
2.796000e+01	3.081500e+02	20150417_STAG1gfpch8_G2G1\MitoSys2\Calibration\mEGFPC1_G2\mEGFP_0_R1_P5_K1_Ch2-Ch1.zen
2.802000e+01	3.190000e+02	20150417_STAG1gfpch8_G2G1\MitoSys2\Calibration\mEGFPC1_G2\mEGFP_0_R1_P5_K1_Ch2-Ch1.zen
2.808000e+01	3.263667e+02	20150417_STAG1gfpch8_G2G1\MitoSys2\Calibration\mEGFPC1_G2\mEGFP_0_R1_P5_K1_Ch2-Ch1.zen
2.814000e+01	3.274167e+02	20150417_STAG1gfpch8_G2G1\MitoSys2\Calibration\mEGFPC1_G2\mEGFP_0_R1_P5_K1_Ch2-Ch1.zen
2.820000e+01	3.235000e+02	20150417_STAG1gfpch8_G2G1\MitoSys2\Calibration\mEGFPC1_G2\mEGFP_0_R1_P5_K1_Ch2-Ch1.zen
2.826000e+01	3.211833e+02	20150417_STAG1gfpch8_G2G1\MitoSys2\Calibration\mEGFPC1_G2\mEGFP_0_R1_P5_K1_Ch2-Ch1.zen
2.832000e+01	3.091000e+02	20150417_STAG1gfpch8_G2G1\MitoSys2\Calibration\mEGFPC1_G2\mEGFP_0_R1_P5_K1_Ch2-Ch1.zen
2.838000e+01	3.068500e+02	20150417_STAG1gfpch8_G2G1\MitoSys2\Calibration\mEGFPC1_G2\mEGFP_0_R1_P5_K1_Ch2-Ch1.zen
2.844000e+01	3.271500e+02	20150417_STAG1gfpch8_G2G1\MitoSys2\Calibration\mEGFPC1_G2\mEGFP_0_R1_P5_K1_Ch2-Ch1.zen
2.850000e+01	3.312333e+02	20150417_STAG1gfpch8_G2G1\MitoSys2\Calibration\mEGFPC1_G2\mEGFP_0_R1_P5_K1_Ch2-Ch1.zen
2.856000e+01	3.299167e+02	20150417_STAG1gfpch8_G2G1\MitoSys2\Calibration\mEGFPC1_G2\mEGFP_0_R1_P5_K1_Ch2-Ch1.zen
2.862000e+01	3.237000e+02	20150417_STAG1gfpch8_G2G1\MitoSys2\Calibration\mEGFPC1_G2\mEGFP_0_R1_P5_K1_Ch2-Ch1.zen
2.868000e+01	3.136500e+02	20150417_STAG1gfpch8_G2G1\MitoSys2\Calibration\mEGFPC1_G2\mEGFP_0_R1_P5_K1_Ch2-Ch1.zen
2.874000e+01	3.104333e+02	20150417_STAG1gfpch8_G2G1\MitoSys2\Calibration\mEGFPC1_G2\mEGFP_0_R1_P5_K1_Ch2-Ch1.zen
2.880000e+01	3.036000e+02	20150417_STAG1gfpch8_G2G1\MitoSys2\Calibration\mEGFPC1_G2\mEGFP_0_R1_P5_K1_Ch2-Ch1.zen
2.886000e+01	3.154167e+02	20150417_STAG1gfpch8_G2G1\MitoSys2\Calibration\mEGFPC1_G2\mEGFP_0_R1_P5_K1_Ch2-Ch1.zen
2.892000e+01	3.173500e+02	20150417_STAG1gfpch8_G2G1\MitoSys2\Calibration\mEGFPC1_G2\mEGFP_0_R1_P5_K1_Ch2-Ch1.zen
2.898000e+01	3.122167e+02	20150417_STAG1gfpch8_G2G1\MitoSys2\Calibration\mEGFPC1_G2\mEGFP_0_R1_P5_K1_Ch2-Ch1.zen
2.904000e+01	3.222333e+02	20150417_STAG1gfpch8_G2G1\MitoSys2\Calibration\mEGFPC1_G2\mEGFP_0_R1_P5_K1_Ch2-Ch1.zen
2.910000e+01	3.200500e+02	20150417_STAG1gfpch8_G2G1\MitoSys2\Calibration\mEGFPC1_G2\mEGFP_0_R1_P5_K1_Ch2-Ch1.zen
2.916000e+01	3.062833e+02	20150417_STAG1gfpch8_G2G1\MitoSys2\Calibration\mEGFPC1_G2\mEGFP_0_R1_P5_K1_Ch2-Ch1.zen
2.922000e+01	3.193833e+02	20150417_STAG1gfpch8_G2G1\MitoSys2\Calibration\mEGFPC1_G2\mEGFP_0_R1_P5_K1_Ch2-Ch1.zen
2.928000e+01	3.253500e+02	20150417_STAG1gfpch8_G2G1\MitoSys2\Calibration\mEGFPC1_G2\mEGFP_0_R1_P5_K1_Ch2-Ch1.zen
2.934000e+01	3.098000e+02	20150417_STAG1gfpch8_G2G1\MitoSys2\Calibration\mEGFPC1_G2\mEGFP_0_R1_P5_K1_Ch2-Ch1.zen
2.940000e+01	3.035000e+02	20150417_STAG1gfpch8_G2G1\MitoSys2\Calibration\mEGFPC1_G2\mEGFP_0_R1_P5_K1_Ch2-Ch1.zen
2.946000e+01	3.150667e+02	20150417_STAG1gfpch8_G2G1\MitoSys2\Calibration\mEGFPC1_G2\mEGFP_0_R1_P5_K1_Ch2-Ch1.zen
2.952000e+01	2.945500e+02	20150417_STAG1gfpch8_G2G1\MitoSys2\Calibration\mEGFPC1_G2\mEGFP_0_R1_P5_K1_Ch2-Ch1.zen
2.958000e+01	3.227333e+02	20150417_STAG1gfpch8_G2G1\MitoSys2\Calibration\mEGFPC1_G2\mEGFP_0_R1_P5_K1_Ch2-Ch1.zen
2.964000e+01	3.202333e+02	20150417_STAG1gfpch8_G2G1\MitoSys2\Calibration\mEGFPC1_G2\mEGFP_0_R1_P5_K1_Ch2-Ch1.zen
2.970000e+01	3.163500e+02	20150417_STAG1gfpch8_G2G1\MitoSys2\Calibration\mEGFPC1_G2\mEGFP_0_R1_P5_K1_Ch2-Ch1.zen
2.976000e+01	3.148167e+02	20150417_STAG1gfpch8_G2G1\MitoSys2\Calibration\mEGFPC1_G2\mEGFP_0_R1_P5_K1_Ch2-Ch1.zen
2.982000e+01	3.186667e+02	20150417_STAG1gfpch8_G2G1\MitoSys2\Calibration\mEGFPC1_G2\mEGFP_0_R1_P5_K1_Ch2-Ch1.zen
2.988000e+01	3.156333e+02	20150417_STAG1gfpch8_G2G1\MitoSys2\Calibration\mEGFPC1_G2\mEGFP_0_R1_P5_K1_Ch2-Ch1.zen
2.994000e+01	3.189833e+02	20150417_STAG1gfpch8_G2G1\MitoSys2\Calibration\mEGFPC1_G2\mEGFP_0_R1_P5_K1_Ch2-Ch1.zen
0	1.627825e+02	20150417_STAG1gfpch8_G2G1\MitoSys2\Calibration\mEGFPC1_G2\mEGFP_1_R1_P3_K1_Ch2-Ch1.zen
6.000030e-02	1.732658e+02	20150417_STAG1gfpch8_G2G1\MitoSys2\Calibration\mEGFPC1_G2\mEGFP_1_R1_P3_K1_Ch2-Ch1.zen
1.200000e-01	1.683825e+02	20150417_STAG1gfpch8_G2G1\MitoSys2\Calibration\mEGFPC1_G2\mEGFP_1_R1_P3_K1_Ch2-Ch1.zen
1.800000e-01	1.663825e+02	20150417_STAG1gfpch8_G2G1\MitoSys2\Calibration\mEGFPC1_G2\mEGFP_1_R1_P3_K1_Ch2-Ch1.zen
2.400000e-01	1.602659e+02	20150417_STAG1gfpch8_G2G1\MitoSys2\Calibration\mEGFPC1_G2\mEGFP_1_R1_P3_K1_Ch2-Ch1.zen
3.000000e-01	1.723825e+02	20150417_STAG1gfpch8_G2G1\MitoSys2\Calibration\mEGFPC1_G2\mEGFP_1_R1_P3_K1_Ch2-Ch1.zen
3.600000e-01	1.723491e+02	20150417_STAG1gfpch8_G2G1\MitoSys2\Calibration\mEGFPC1_G2\mEGFP_1_R1_P3_K1_Ch2-Ch1.zen
4.200000e-01	1.666991e+02	20150417_STAG1gfpch8_G2G1\MitoSys2\Calibration\mEGFPC1_G2\mEGFP_1_R1_P3_K1_Ch2-Ch1.zen
4.800000e-01	1.600992e+02	20150417_STAG1gfpch8_G2G1\MitoSys2\Calibration\mEGFPC1_G2\mEGFP_1_R1_P3_K1_Ch2-Ch1.zen
5.400000e-01	1.608992e+02	20150417_STAG1gfpch8_G2G1\MitoSys2\Calibration\mEGFPC1_G2\mEGFP_1_R1_P3_K1_Ch2-Ch1.zen
6.000000e-01	1.688158e+02	20150417_STAG1gfpch8_G2G1\MitoSys2\Calibration\mEGFPC1_G2\mEGFP_1_R1_P3_K1_Ch2-Ch1.zen
6.600000e-01	1.571992e+02	20150417_STAG1gfpch8_G2G1\MitoSys2\Calibration\mEGFPC1_G2\mEGFP_1_R1_P3_K1_Ch2-Ch1.zen
7.200000e-01	1.569492e+02	20150417_STAG1gfpch8_G2G1\MitoSys2\Calibration\mEGFPC1_G2\mEGFP_1_R1_P3_K1_Ch2-Ch1.zen
7.800000e-01	1.625992e+02	20150417_STAG1gfpch8_G2G1\MitoSys2\Calibration\mEGFPC1_G2\mEGFP_1_R1_P3_K1_Ch2-Ch1.zen
8.400000e-01	1.651158e+02	20150417_STAG1gfpch8_G2G1\MitoSys2\Calibration\mEGFPC1_G2\mEGFP_1_R1_P3_K1_Ch2-Ch1.zen
9.000000e-01	1.641325e+02	20150417_STAG1gfpch8_G2G1\MitoSys2\Calibration\mEGFPC1_G2\mEGFP_1_R1_P3_K1_Ch2-Ch1.zen
9.600000e-01	1.626158e+02	20150417_STAG1gfpch8_G2G1\MitoSys2\Calibration\mEGFPC1_G2\mEGFP_1_R1_P3_K1_Ch2-Ch1.zen
1.020010e+00	1.663492e+02	20150417_STAG1gfpch8_G2G1\MitoSys2\Calibration\mEGFPC1_G2\mEGFP_1_R1_P3_K1_Ch2-Ch1.zen
1.080010e+00	1.734658e+02	20150417_STAG1gfpch8_G2G1\MitoSys2\Calibration\mEGFPC1_G2\mEGFP_1_R1_P3_K1_Ch2-Ch1.zen
1.140010e+00	1.571992e+02	20150417_STAG1gfpch8_G2G1\MitoSys2\Calibration\mEGFPC1_G2\mEGFP_1_R1_P3_K1_Ch2-Ch1.zen
1.200010e+00	1.653325e+02	20150417_STAG1gfpch8_G2G1\MitoSys2\Calibration\mEGFPC1_G2\mEGFP_1_R1_P3_K1_Ch2-Ch1.zen
1.260010e+00	1.598492e+02	20150417_STAG1gfpch8_G2G1\MitoSys2\Calibration\mEGFPC1_G2\mEGFP_1_R1_P3_K1_Ch2-Ch1.zen
1.320010e+00	1.659825e+02	20150417_STAG1gfpch8_G2G1\MitoSys2\Calibration\mEGFPC1_G2\mEGFP_1_R1_P3_K1_Ch2-Ch1.zen
1.380010e+00	1.755824e+02	20150417_STAG1gfpch8_G2G1\MitoSys2\Calibration\mEGFPC1_G2\mEGFP_1_R1_P3_K1_Ch2-Ch1.zen
1.440010e+00	1.698325e+02	20150417_STAG1gfpch8_G2G1\MitoSys2\Calibration\mEGFPC1_G2\mEGFP_1_R1_P3_K1_Ch2-Ch1.zen
1.500010e+00	1.609159e+02	20150417_STAG1gfpch8_G2G1\MitoSys2\Calibration\mEGFPC1_G2\mEGFP_1_R1_P3_K1_Ch2-Ch1.zen
1.560010e+00	1.692991e+02	20150417_STAG1gfpch8_G2G1\MitoSys2\Calibration\mEGFPC1_G2\mEGFP_1_R1_P3_K1_Ch2-Ch1.zen
1.620010e+00	1.688658e+02	20150417_STAG1gfpch8_G2G1\MitoSys2\Calibration\mEGFPC1_G2\mEGFP_1_R1_P3_K1_Ch2-Ch1.zen
1.680010e+00	1.719491e+02	20150417_STAG1gfpch8_G2G1\MitoSys2\Calibration\mEGFPC1_G2\mEGFP_1_R1_P3_K1_Ch2-Ch1.zen
1.740010e+00	1.706325e+02	20150417_STAG1gfpch8_G2G1\MitoSys2\Calibration\mEGFPC1_G2\mEGFP_1_R1_P3_K1_Ch2-Ch1.zen
1.800010e+00	1.638992e+02	20150417_STAG1gfpch8_G2G1\MitoSys2\Calibration\mEGFPC1_G2\mEGFP_1_R1_P3_K1_Ch2-Ch1.zen
1.860010e+00	1.592158e+02	20150417_STAG1gfpch8_G2G1\MitoSys2\Calibration\mEGFPC1_G2\mEGFP_1_R1_P3_K1_Ch2-Ch1.zen
1.920010e+00	1.654158e+02	20150417_STAG1gfpch8_G2G1\MitoSys2\Calibration\mEGFPC1_G2\mEGFP_1_R1_P3_K1_Ch2-Ch1.zen
1.980010e+00	1.722825e+02	20150417_STAG1gfpch8_G2G1\MitoSys2\Calibration\mEGFPC1_G2\mEGFP_1_R1_P3_K1_Ch2-Ch1.zen
2.040010e+00	1.715158e+02	20150417_STAG1gfpch8_G2G1\MitoSys2\Calibration\mEGFPC1_G2\mEGFP_1_R1_P3_K1_Ch2-Ch1.zen
2.100010e+00	1.823324e+02	20150417_STAG1gfpch8_G2G1\MitoSys2\Calibration\mEGFPC1_G2\mEGFP_1_R1_P3_K1_Ch2-Ch1.zen
2.160010e+00	1.748658e+02	20150417_STAG1gfpch8_G2G1\MitoSys2\Calibration\mEGFPC1_G2\mEGFP_1_R1_P3_K1_Ch2-Ch1.zen
2.220010e+00	1.739158e+02	20150417_STAG1gfpch8_G2G1\MitoSys2\Calibration\mEGFPC1_G2\mEGFP_1_R1_P3_K1_Ch2-Ch1.zen
2.280010e+00	1.663325e+02	20150417_STAG1gfpch8_G2G1\MitoSys2\Calibration\mEGFPC1_G2\mEGFP_1_R1_P3_K1_Ch2-Ch1.zen
2.340010e+00	1.646992e+02	20150417_STAG1gfpch8_G2G1\MitoSys2\Calibration\mEGFPC1_G2\mEGFP_1_R1_P3_K1_Ch2-Ch1.zen
2.400010e+00	1.792824e+02	20150417_STAG1gfpch8_G2G1\MitoSys2\Calibration\mEGFPC1_G2\mEGFP_1_R1_P3_K1_Ch2-Ch1.zen
2.460010e+00	1.690825e+02	20150417_STAG1gfpch8_G2G1\MitoSys2\Calibration\mEGFPC1_G2\mEGFP_1_R1_P3_K1_Ch2-Ch1.zen
2.520010e+00	1.658658e+02	20150417_STAG1gfpch8_G2G1\MitoSys2\Calibration\mEGFPC1_G2\mEGFP_1_R1_P3_K1_Ch2-Ch1.zen
2.580010e+00	1.691658e+02	20150417_STAG1gfpch8_G2G1\MitoSys2\Calibration\mEGFPC1_G2\mEGFP_1_R1_P3_K1_Ch2-Ch1.zen
2.640010e+00	1.671825e+02	20150417_STAG1gfpch8_G2G1\MitoSys2\Calibration\mEGFPC1_G2\mEGFP_1_R1_P3_K1_Ch2-Ch1.zen
2.700010e+00	1.688991e+02	20150417_STAG1gfpch8_G2G1\MitoSys2\Calibration\mEGFPC1_G2\mEGFP_1_R1_P3_K1_Ch2-Ch1.zen
2.760010e+00	1.687325e+02	20150417_STAG1gfpch8_G2G1\MitoSys2\Calibration\mEGFPC1_G2\mEGFP_1_R1_P3_K1_Ch2-Ch1.zen
2.820010e+00	1.673158e+02	20150417_STAG1gfpch8_G2G1\MitoSys2\Calibration\mEGFPC1_G2\mEGFP_1_R1_P3_K1_Ch2-Ch1.zen
2.880010e+00	1.598492e+02	20150417_STAG1gfpch8_G2G1\MitoSys2\Calibration\mEGFPC1_G2\mEGFP_1_R1_P3_K1_Ch2-Ch1.zen
2.940020e+00	1.731658e+02	20150417_STAG1gfpch8_G2G1\MitoSys2\Calibration\mEGFPC1_G2\mEGFP_1_R1_P3_K1_Ch2-Ch1.zen
3.000020e+00	1.603492e+02	20150417_STAG1gfpch8_G2G1\MitoSys2\Calibration\mEGFPC1_G2\mEGFP_1_R1_P3_K1_Ch2-Ch1.zen
3.060020e+00	1.642658e+02	20150417_STAG1gfpch8_G2G1\MitoSys2\Calibration\mEGFPC1_G2\mEGFP_1_R1_P3_K1_Ch2-Ch1.zen
3.120020e+00	1.754491e+02	20150417_STAG1gfpch8_G2G1\MitoSys2\Calibration\mEGFPC1_G2\mEGFP_1_R1_P3_K1_Ch2-Ch1.zen
3.180020e+00	1.656491e+02	20150417_STAG1gfpch8_G2G1\MitoSys2\Calibration\mEGFPC1_G2\mEGFP_1_R1_P3_K1_Ch2-Ch1.zen
3.240020e+00	1.707491e+02	20150417_STAG1gfpch8_G2G1\MitoSys2\Calibration\mEGFPC1_G2\mEGFP_1_R1_P3_K1_Ch2-Ch1.zen
3.300020e+00	1.711991e+02	20150417_STAG1gfpch8_G2G1\MitoSys2\Calibration\mEGFPC1_G2\mEGFP_1_R1_P3_K1_Ch2-Ch1.zen
3.360020e+00	1.592492e+02	20150417_STAG1gfpch8_G2G1\MitoSys2\Calibration\mEGFPC1_G2\mEGFP_1_R1_P3_K1_Ch2-Ch1.zen
3.420020e+00	1.635825e+02	20150417_STAG1gfpch8_G2G1\MitoSys2\Calibration\mEGFPC1_G2\mEGFP_1_R1_P3_K1_Ch2-Ch1.zen
3.480020e+00	1.661491e+02	20150417_STAG1gfpch8_G2G1\MitoSys2\Calibration\mEGFPC1_G2\mEGFP_1_R1_P3_K1_Ch2-Ch1.zen
3.540020e+00	1.595159e+02	20150417_STAG1gfpch8_G2G1\MitoSys2\Calibration\mEGFPC1_G2\mEGFP_1_R1_P3_K1_Ch2-Ch1.zen
3.600020e+00	1.598992e+02	20150417_STAG1gfpch8_G2G1\MitoSys2\Calibration\mEGFPC1_G2\mEGFP_1_R1_P3_K1_Ch2-Ch1.zen
3.660020e+00	1.598825e+02	20150417_STAG1gfpch8_G2G1\MitoSys2\Calibration\mEGFPC1_G2\mEGFP_1_R1_P3_K1_Ch2-Ch1.zen
3.720020e+00	1.631492e+02	20150417_STAG1gfpch8_G2G1\MitoSys2\Calibration\mEGFPC1_G2\mEGFP_1_R1_P3_K1_Ch2-Ch1.zen
3.780020e+00	1.598658e+02	20150417_STAG1gfpch8_G2G1\MitoSys2\Calibration\mEGFPC1_G2\mEGFP_1_R1_P3_K1_Ch2-Ch1.zen
3.840020e+00	1.602492e+02	20150417_STAG1gfpch8_G2G1\MitoSys2\Calibration\mEGFPC1_G2\mEGFP_1_R1_P3_K1_Ch2-Ch1.zen
3.900020e+00	1.567992e+02	20150417_STAG1gfpch8_G2G1\MitoSys2\Calibration\mEGFPC1_G2\mEGFP_1_R1_P3_K1_Ch2-Ch1.zen
3.960020e+00	1.546992e+02	20150417_STAG1gfpch8_G2G1\MitoSys2\Calibration\mEGFPC1_G2\mEGFP_1_R1_P3_K1_Ch2-Ch1.zen
4.020020e+00	1.544159e+02	20150417_STAG1gfpch8_G2G1\MitoSys2\Calibration\mEGFPC1_G2\mEGFP_1_R1_P3_K1_Ch2-Ch1.zen
4.080020e+00	1.632658e+02	20150417_STAG1gfpch8_G2G1\MitoSys2\Calibration\mEGFPC1_G2\mEGFP_1_R1_P3_K1_Ch2-Ch1.zen
4.140020e+00	1.677491e+02	20150417_STAG1gfpch8_G2G1\MitoSys2\Calibration\mEGFPC1_G2\mEGFP_1_R1_P3_K1_Ch2-Ch1.zen
4.200020e+00	1.561492e+02	20150417_STAG1gfpch8_G2G1\MitoSys2\Calibration\mEGFPC1_G2\mEGFP_1_R1_P3_K1_Ch2-Ch1.zen
4.260020e+00	1.656491e+02	20150417_STAG1gfpch8_G2G1\MitoSys2\Calibration\mEGFPC1_G2\mEGFP_1_R1_P3_K1_Ch2-Ch1.zen
4.320020e+00	1.719825e+02	20150417_STAG1gfpch8_G2G1\MitoSys2\Calibration\mEGFPC1_G2\mEGFP_1_R1_P3_K1_Ch2-Ch1.zen
4.380020e+00	1.617658e+02	20150417_STAG1gfpch8_G2G1\MitoSys2\Calibration\mEGFPC1_G2\mEGFP_1_R1_P3_K1_Ch2-Ch1.zen
4.440020e+00	1.643658e+02	20150417_STAG1gfpch8_G2G1\MitoSys2\Calibration\mEGFPC1_G2\mEGFP_1_R1_P3_K1_Ch2-Ch1.zen
4.500020e+00	1.565825e+02	20150417_STAG1gfpch8_G2G1\MitoSys2\Calibration\mEGFPC1_G2\mEGFP_1_R1_P3_K1_Ch2-Ch1.zen
4.560020e+00	1.561159e+02	20150417_STAG1gfpch8_G2G1\MitoSys2\Calibration\mEGFPC1_G2\mEGFP_1_R1_P3_K1_Ch2-Ch1.zen
4.620020e+00	1.643492e+02	20150417_STAG1gfpch8_G2G1\MitoSys2\Calibration\mEGFPC1_G2\mEGFP_1_R1_P3_K1_Ch2-Ch1.zen
4.680020e+00	1.515992e+02	20150417_STAG1gfpch8_G2G1\MitoSys2\Calibration\mEGFPC1_G2\mEGFP_1_R1_P3_K1_Ch2-Ch1.zen
4.740020e+00	1.602659e+02	20150417_STAG1gfpch8_G2G1\MitoSys2\Calibration\mEGFPC1_G2\mEGFP_1_R1_P3_K1_Ch2-Ch1.zen
4.800020e+00	1.612658e+02	20150417_STAG1gfpch8_G2G1\MitoSys2\Calibration\mEGFPC1_G2\mEGFP_1_R1_P3_K1_Ch2-Ch1.zen
4.860020e+00	1.553492e+02	20150417_STAG1gfpch8_G2G1\MitoSys2\Calibration\mEGFPC1_G2\mEGFP_1_R1_P3_K1_Ch2-Ch1.zen
4.920030e+00	1.546159e+02	20150417_STAG1gfpch8_G2G1\MitoSys2\Calibration\mEGFPC1_G2\mEGFP_1_R1_P3_K1_Ch2-Ch1.zen
4.980030e+00	1.636825e+02	20150417_STAG1gfpch8_G2G1\MitoSys2\Calibration\mEGFPC1_G2\mEGFP_1_R1_P3_K1_Ch2-Ch1.zen
5.040030e+00	1.563159e+02	20150417_STAG1gfpch8_G2G1\MitoSys2\Calibration\mEGFPC1_G2\mEGFP_1_R1_P3_K1_Ch2-Ch1.zen
5.100030e+00	1.656658e+02	20150417_STAG1gfpch8_G2G1\MitoSys2\Calibration\mEGFPC1_G2\mEGFP_1_R1_P3_K1_Ch2-Ch1.zen
5.160030e+00	1.691658e+02	20150417_STAG1gfpch8_G2G1\MitoSys2\Calibration\mEGFPC1_G2\mEGFP_1_R1_P3_K1_Ch2-Ch1.zen
5.220030e+00	1.584159e+02	20150417_STAG1gfpch8_G2G1\MitoSys2\Calibration\mEGFPC1_G2\mEGFP_1_R1_P3_K1_Ch2-Ch1.zen
5.280030e+00	1.600659e+02	20150417_STAG1gfpch8_G2G1\MitoSys2\Calibration\mEGFPC1_G2\mEGFP_1_R1_P3_K1_Ch2-Ch1.zen
5.340030e+00	1.590325e+02	20150417_STAG1gfpch8_G2G1\MitoSys2\Calibration\mEGFPC1_G2\mEGFP_1_R1_P3_K1_Ch2-Ch1.zen
5.400030e+00	1.650325e+02	20150417_STAG1gfpch8_G2G1\MitoSys2\Calibration\mEGFPC1_G2\mEGFP_1_R1_P3_K1_Ch2-Ch1.zen
5.460030e+00	1.589658e+02	20150417_STAG1gfpch8_G2G1\MitoSys2\Calibration\mEGFPC1_G2\mEGFP_1_R1_P3_K1_Ch2-Ch1.zen
5.520030e+00	1.692325e+02	20150417_STAG1gfpch8_G2G1\MitoSys2\Calibration\mEGFPC1_G2\mEGFP_1_R1_P3_K1_Ch2-Ch1.zen
5.580030e+00	1.542825e+02	20150417_STAG1gfpch8_G2G1\MitoSys2\Calibration\mEGFPC1_G2\mEGFP_1_R1_P3_K1_Ch2-Ch1.zen
5.640030e+00	1.577492e+02	20150417_STAG1gfpch8_G2G1\MitoSys2\Calibration\mEGFPC1_G2\mEGFP_1_R1_P3_K1_Ch2-Ch1.zen
5.700030e+00	1.658158e+02	20150417_STAG1gfpch8_G2G1\MitoSys2\Calibration\mEGFPC1_G2\mEGFP_1_R1_P3_K1_Ch2-Ch1.zen
5.760030e+00	1.653492e+02	20150417_STAG1gfpch8_G2G1\MitoSys2\Calibration\mEGFPC1_G2\mEGFP_1_R1_P3_K1_Ch2-Ch1.zen
5.820030e+00	1.726824e+02	20150417_STAG1gfpch8_G2G1\MitoSys2\Calibration\mEGFPC1_G2\mEGFP_1_R1_P3_K1_Ch2-Ch1.zen
5.880030e+00	1.720991e+02	20150417_STAG1gfpch8_G2G1\MitoSys2\Calibration\mEGFPC1_G2\mEGFP_1_R1_P3_K1_Ch2-Ch1.zen
5.940030e+00	1.693491e+02	20150417_STAG1gfpch8_G2G1\MitoSys2\Calibration\mEGFPC1_G2\mEGFP_1_R1_P3_K1_Ch2-Ch1.zen
6.000030e+00	1.629825e+02	20150417_STAG1gfpch8_G2G1\MitoSys2\Calibration\mEGFPC1_G2\mEGFP_1_R1_P3_K1_Ch2-Ch1.zen
6.060030e+00	1.670658e+02	20150417_STAG1gfpch8_G2G1\MitoSys2\Calibration\mEGFPC1_G2\mEGFP_1_R1_P3_K1_Ch2-Ch1.zen
6.120030e+00	1.585159e+02	20150417_STAG1gfpch8_G2G1\MitoSys2\Calibration\mEGFPC1_G2\mEGFP_1_R1_P3_K1_Ch2-Ch1.zen
6.180030e+00	1.606158e+02	20150417_STAG1gfpch8_G2G1\MitoSys2\Calibration\mEGFPC1_G2\mEGFP_1_R1_P3_K1_Ch2-Ch1.zen
6.240030e+00	1.704658e+02	20150417_STAG1gfpch8_G2G1\MitoSys2\Calibration\mEGFPC1_G2\mEGFP_1_R1_P3_K1_Ch2-Ch1.zen
6.300030e+00	1.672825e+02	20150417_STAG1gfpch8_G2G1\MitoSys2\Calibration\mEGFPC1_G2\mEGFP_1_R1_P3_K1_Ch2-Ch1.zen
6.360030e+00	1.651658e+02	20150417_STAG1gfpch8_G2G1\MitoSys2\Calibration\mEGFPC1_G2\mEGFP_1_R1_P3_K1_Ch2-Ch1.zen
6.420030e+00	1.629325e+02	20150417_STAG1gfpch8_G2G1\MitoSys2\Calibration\mEGFPC1_G2\mEGFP_1_R1_P3_K1_Ch2-Ch1.zen
6.480030e+00	1.609492e+02	20150417_STAG1gfpch8_G2G1\MitoSys2\Calibration\mEGFPC1_G2\mEGFP_1_R1_P3_K1_Ch2-Ch1.zen
6.540030e+00	1.611659e+02	20150417_STAG1gfpch8_G2G1\MitoSys2\Calibration\mEGFPC1_G2\mEGFP_1_R1_P3_K1_Ch2-Ch1.zen
6.600030e+00	1.657658e+02	20150417_STAG1gfpch8_G2G1\MitoSys2\Calibration\mEGFPC1_G2\mEGFP_1_R1_P3_K1_Ch2-Ch1.zen
6.660030e+00	1.666658e+02	20150417_STAG1gfpch8_G2G1\MitoSys2\Calibration\mEGFPC1_G2\mEGFP_1_R1_P3_K1_Ch2-Ch1.zen
6.720030e+00	1.684658e+02	20150417_STAG1gfpch8_G2G1\MitoSys2\Calibration\mEGFPC1_G2\mEGFP_1_R1_P3_K1_Ch2-Ch1.zen
6.780030e+00	1.689658e+02	20150417_STAG1gfpch8_G2G1\MitoSys2\Calibration\mEGFPC1_G2\mEGFP_1_R1_P3_K1_Ch2-Ch1.zen
6.840030e+00	1.624992e+02	20150417_STAG1gfpch8_G2G1\MitoSys2\Calibration\mEGFPC1_G2\mEGFP_1_R1_P3_K1_Ch2-Ch1.zen
6.900040e+00	1.756158e+02	20150417_STAG1gfpch8_G2G1\MitoSys2\Calibration\mEGFPC1_G2\mEGFP_1_R1_P3_K1_Ch2-Ch1.zen
6.960040e+00	1.652492e+02	20150417_STAG1gfpch8_G2G1\MitoSys2\Calibration\mEGFPC1_G2\mEGFP_1_R1_P3_K1_Ch2-Ch1.zen
7.020040e+00	1.636158e+02	20150417_STAG1gfpch8_G2G1\MitoSys2\Calibration\mEGFPC1_G2\mEGFP_1_R1_P3_K1_Ch2-Ch1.zen
7.080040e+00	1.626492e+02	20150417_STAG1gfpch8_G2G1\MitoSys2\Calibration\mEGFPC1_G2\mEGFP_1_R1_P3_K1_Ch2-Ch1.zen
7.140040e+00	1.660325e+02	20150417_STAG1gfpch8_G2G1\MitoSys2\Calibration\mEGFPC1_G2\mEGFP_1_R1_P3_K1_Ch2-Ch1.zen
7.200040e+00	1.600992e+02	20150417_STAG1gfpch8_G2G1\MitoSys2\Calibration\mEGFPC1_G2\mEGFP_1_R1_P3_K1_Ch2-Ch1.zen
7.260040e+00	1.635658e+02	20150417_STAG1gfpch8_G2G1\MitoSys2\Calibration\mEGFPC1_G2\mEGFP_1_R1_P3_K1_Ch2-Ch1.zen
7.320040e+00	1.623492e+02	20150417_STAG1gfpch8_G2G1\MitoSys2\Calibration\mEGFPC1_G2\mEGFP_1_R1_P3_K1_Ch2-Ch1.zen
7.380040e+00	1.662991e+02	20150417_STAG1gfpch8_G2G1\MitoSys2\Calibration\mEGFPC1_G2\mEGFP_1_R1_P3_K1_Ch2-Ch1.zen
7.440040e+00	1.743324e+02	20150417_STAG1gfpch8_G2G1\MitoSys2\Calibration\mEGFPC1_G2\mEGFP_1_R1_P3_K1_Ch2-Ch1.zen
7.500040e+00	1.651325e+02	20150417_STAG1gfpch8_G2G1\MitoSys2\Calibration\mEGFPC1_G2\mEGFP_1_R1_P3_K1_Ch2-Ch1.zen
7.560040e+00	1.680491e+02	20150417_STAG1gfpch8_G2G1\MitoSys2\Calibration\mEGFPC1_G2\mEGFP_1_R1_P3_K1_Ch2-Ch1.zen
7.620040e+00	1.648325e+02	20150417_STAG1gfpch8_G2G1\MitoSys2\Calibration\mEGFPC1_G2\mEGFP_1_R1_P3_K1_Ch2-Ch1.zen
7.680040e+00	1.617492e+02	20150417_STAG1gfpch8_G2G1\MitoSys2\Calibration\mEGFPC1_G2\mEGFP_1_R1_P3_K1_Ch2-Ch1.zen
7.740040e+00	1.657658e+02	20150417_STAG1gfpch8_G2G1\MitoSys2\Calibration\mEGFPC1_G2\mEGFP_1_R1_P3_K1_Ch2-Ch1.zen
7.800040e+00	1.592825e+02	20150417_STAG1gfpch8_G2G1\MitoSys2\Calibration\mEGFPC1_G2\mEGFP_1_R1_P3_K1_Ch2-Ch1.zen
7.860040e+00	1.639992e+02	20150417_STAG1gfpch8_G2G1\MitoSys2\Calibration\mEGFPC1_G2\mEGFP_1_R1_P3_K1_Ch2-Ch1.zen
7.920040e+00	1.615325e+02	20150417_STAG1gfpch8_G2G1\MitoSys2\Calibration\mEGFPC1_G2\mEGFP_1_R1_P3_K1_Ch2-Ch1.zen
7.980040e+00	1.665325e+02	20150417_STAG1gfpch8_G2G1\MitoSys2\Calibration\mEGFPC1_G2\mEGFP_1_R1_P3_K1_Ch2-Ch1.zen
8.040040e+00	1.581825e+02	20150417_STAG1gfpch8_G2G1\MitoSys2\Calibration\mEGFPC1_G2\mEGFP_1_R1_P3_K1_Ch2-Ch1.zen
8.100040e+00	1.612658e+02	20150417_STAG1gfpch8_G2G1\MitoSys2\Calibration\mEGFPC1_G2\mEGFP_1_R1_P3_K1_Ch2-Ch1.zen
8.160040e+00	1.732325e+02	20150417_STAG1gfpch8_G2G1\MitoSys2\Calibration\mEGFPC1_G2\mEGFP_1_R1_P3_K1_Ch2-Ch1.zen
8.220040e+00	1.612825e+02	20150417_STAG1gfpch8_G2G1\MitoSys2\Calibration\mEGFPC1_G2\mEGFP_1_R1_P3_K1_Ch2-Ch1.zen
8.280040e+00	1.716991e+02	20150417_STAG1gfpch8_G2G1\MitoSys2\Calibration\mEGFPC1_G2\mEGFP_1_R1_P3_K1_Ch2-Ch1.zen
8.340040e+00	1.582825e+02	20150417_STAG1gfpch8_G2G1\MitoSys2\Calibration\mEGFPC1_G2\mEGFP_1_R1_P3_K1_Ch2-Ch1.zen
8.400040e+00	1.618825e+02	20150417_STAG1gfpch8_G2G1\MitoSys2\Calibration\mEGFPC1_G2\mEGFP_1_R1_P3_K1_Ch2-Ch1.zen
8.460040e+00	1.672158e+02	20150417_STAG1gfpch8_G2G1\MitoSys2\Calibration\mEGFPC1_G2\mEGFP_1_R1_P3_K1_Ch2-Ch1.zen
8.520040e+00	1.584492e+02	20150417_STAG1gfpch8_G2G1\MitoSys2\Calibration\mEGFPC1_G2\mEGFP_1_R1_P3_K1_Ch2-Ch1.zen
8.580040e+00	1.623492e+02	20150417_STAG1gfpch8_G2G1\MitoSys2\Calibration\mEGFPC1_G2\mEGFP_1_R1_P3_K1_Ch2-Ch1.zen
8.640040e+00	1.644158e+02	20150417_STAG1gfpch8_G2G1\MitoSys2\Calibration\mEGFPC1_G2\mEGFP_1_R1_P3_K1_Ch2-Ch1.zen
8.700040e+00	1.585325e+02	20150417_STAG1gfpch8_G2G1\MitoSys2\Calibration\mEGFPC1_G2\mEGFP_1_R1_P3_K1_Ch2-Ch1.zen
8.760050e+00	1.656491e+02	20150417_STAG1gfpch8_G2G1\MitoSys2\Calibration\mEGFPC1_G2\mEGFP_1_R1_P3_K1_Ch2-Ch1.zen
8.820050e+00	1.701158e+02	20150417_STAG1gfpch8_G2G1\MitoSys2\Calibration\mEGFPC1_G2\mEGFP_1_R1_P3_K1_Ch2-Ch1.zen
8.880040e+00	1.633158e+02	20150417_STAG1gfpch8_G2G1\MitoSys2\Calibration\mEGFPC1_G2\mEGFP_1_R1_P3_K1_Ch2-Ch1.zen
8.940050e+00	1.610992e+02	20150417_STAG1gfpch8_G2G1\MitoSys2\Calibration\mEGFPC1_G2\mEGFP_1_R1_P3_K1_Ch2-Ch1.zen
9.000050e+00	1.665992e+02	20150417_STAG1gfpch8_G2G1\MitoSys2\Calibration\mEGFPC1_G2\mEGFP_1_R1_P3_K1_Ch2-Ch1.zen
9.060050e+00	1.636658e+02	20150417_STAG1gfpch8_G2G1\MitoSys2\Calibration\mEGFPC1_G2\mEGFP_1_R1_P3_K1_Ch2-Ch1.zen
9.120050e+00	1.682158e+02	20150417_STAG1gfpch8_G2G1\MitoSys2\Calibration\mEGFPC1_G2\mEGFP_1_R1_P3_K1_Ch2-Ch1.zen
9.180050e+00	1.720158e+02	20150417_STAG1gfpch8_G2G1\MitoSys2\Calibration\mEGFPC1_G2\mEGFP_1_R1_P3_K1_Ch2-Ch1.zen
9.240050e+00	1.581659e+02	20150417_STAG1gfpch8_G2G1\MitoSys2\Calibration\mEGFPC1_G2\mEGFP_1_R1_P3_K1_Ch2-Ch1.zen
9.300050e+00	1.639158e+02	20150417_STAG1gfpch8_G2G1\MitoSys2\Calibration\mEGFPC1_G2\mEGFP_1_R1_P3_K1_Ch2-Ch1.zen
9.360050e+00	1.588825e+02	20150417_STAG1gfpch8_G2G1\MitoSys2\Calibration\mEGFPC1_G2\mEGFP_1_R1_P3_K1_Ch2-Ch1.zen
9.420050e+00	1.596158e+02	20150417_STAG1gfpch8_G2G1\MitoSys2\Calibration\mEGFPC1_G2\mEGFP_1_R1_P3_K1_Ch2-Ch1.zen
9.480050e+00	1.631825e+02	20150417_STAG1gfpch8_G2G1\MitoSys2\Calibration\mEGFPC1_G2\mEGFP_1_R1_P3_K1_Ch2-Ch1.zen
9.540050e+00	1.628158e+02	20150417_STAG1gfpch8_G2G1\MitoSys2\Calibration\mEGFPC1_G2\mEGFP_1_R1_P3_K1_Ch2-Ch1.zen
9.600050e+00	1.735991e+02	20150417_STAG1gfpch8_G2G1\MitoSys2\Calibration\mEGFPC1_G2\mEGFP_1_R1_P3_K1_Ch2-Ch1.zen
9.660050e+00	1.675992e+02	20150417_STAG1gfpch8_G2G1\MitoSys2\Calibration\mEGFPC1_G2\mEGFP_1_R1_P3_K1_Ch2-Ch1.zen
9.720050e+00	1.634992e+02	20150417_STAG1gfpch8_G2G1\MitoSys2\Calibration\mEGFPC1_G2\mEGFP_1_R1_P3_K1_Ch2-Ch1.zen
9.780050e+00	1.624492e+02	20150417_STAG1gfpch8_G2G1\MitoSys2\Calibration\mEGFPC1_G2\mEGFP_1_R1_P3_K1_Ch2-Ch1.zen
9.840050e+00	1.593825e+02	20150417_STAG1gfpch8_G2G1\MitoSys2\Calibration\mEGFPC1_G2\mEGFP_1_R1_P3_K1_Ch2-Ch1.zen
9.900050e+00	1.705658e+02	20150417_STAG1gfpch8_G2G1\MitoSys2\Calibration\mEGFPC1_G2\mEGFP_1_R1_P3_K1_Ch2-Ch1.zen
9.960050e+00	1.622992e+02	20150417_STAG1gfpch8_G2G1\MitoSys2\Calibration\mEGFPC1_G2\mEGFP_1_R1_P3_K1_Ch2-Ch1.zen
1.002005e+01	1.619658e+02	20150417_STAG1gfpch8_G2G1\MitoSys2\Calibration\mEGFPC1_G2\mEGFP_1_R1_P3_K1_Ch2-Ch1.zen
1.008005e+01	1.585992e+02	20150417_STAG1gfpch8_G2G1\MitoSys2\Calibration\mEGFPC1_G2\mEGFP_1_R1_P3_K1_Ch2-Ch1.zen
1.014005e+01	1.635492e+02	20150417_STAG1gfpch8_G2G1\MitoSys2\Calibration\mEGFPC1_G2\mEGFP_1_R1_P3_K1_Ch2-Ch1.zen
1.020005e+01	1.640492e+02	20150417_STAG1gfpch8_G2G1\MitoSys2\Calibration\mEGFPC1_G2\mEGFP_1_R1_P3_K1_Ch2-Ch1.zen
1.026005e+01	1.660658e+02	20150417_STAG1gfpch8_G2G1\MitoSys2\Calibration\mEGFPC1_G2\mEGFP_1_R1_P3_K1_Ch2-Ch1.zen
1.032005e+01	1.601825e+02	20150417_STAG1gfpch8_G2G1\MitoSys2\Calibration\mEGFPC1_G2\mEGFP_1_R1_P3_K1_Ch2-Ch1.zen
1.038005e+01	1.702991e+02	20150417_STAG1gfpch8_G2G1\MitoSys2\Calibration\mEGFPC1_G2\mEGFP_1_R1_P3_K1_Ch2-Ch1.zen
1.044005e+01	1.665825e+02	20150417_STAG1gfpch8_G2G1\MitoSys2\Calibration\mEGFPC1_G2\mEGFP_1_R1_P3_K1_Ch2-Ch1.zen
1.050005e+01	1.686825e+02	20150417_STAG1gfpch8_G2G1\MitoSys2\Calibration\mEGFPC1_G2\mEGFP_1_R1_P3_K1_Ch2-Ch1.zen
1.056005e+01	1.723325e+02	20150417_STAG1gfpch8_G2G1\MitoSys2\Calibration\mEGFPC1_G2\mEGFP_1_R1_P3_K1_Ch2-Ch1.zen
1.062005e+01	1.666991e+02	20150417_STAG1gfpch8_G2G1\MitoSys2\Calibration\mEGFPC1_G2\mEGFP_1_R1_P3_K1_Ch2-Ch1.zen
1.068005e+01	1.690825e+02	20150417_STAG1gfpch8_G2G1\MitoSys2\Calibration\mEGFPC1_G2\mEGFP_1_R1_P3_K1_Ch2-Ch1.zen
1.074006e+01	1.641158e+02	20150417_STAG1gfpch8_G2G1\MitoSys2\Calibration\mEGFPC1_G2\mEGFP_1_R1_P3_K1_Ch2-Ch1.zen
1.080006e+01	1.682991e+02	20150417_STAG1gfpch8_G2G1\MitoSys2\Calibration\mEGFPC1_G2\mEGFP_1_R1_P3_K1_Ch2-Ch1.zen
1.086005e+01	1.539659e+02	20150417_STAG1gfpch8_G2G1\MitoSys2\Calibration\mEGFPC1_G2\mEGFP_1_R1_P3_K1_Ch2-Ch1.zen
1.092006e+01	1.758824e+02	20150417_STAG1gfpch8_G2G1\MitoSys2\Calibration\mEGFPC1_G2\mEGFP_1_R1_P3_K1_Ch2-Ch1.zen
1.098006e+01	1.774491e+02	20150417_STAG1gfpch8_G2G1\MitoSys2\Calibration\mEGFPC1_G2\mEGFP_1_R1_P3_K1_Ch2-Ch1.zen
1.104006e+01	1.703991e+02	20150417_STAG1gfpch8_G2G1\MitoSys2\Calibration\mEGFPC1_G2\mEGFP_1_R1_P3_K1_Ch2-Ch1.zen
1.110006e+01	1.651158e+02	20150417_STAG1gfpch8_G2G1\MitoSys2\Calibration\mEGFPC1_G2\mEGFP_1_R1_P3_K1_Ch2-Ch1.zen
1.116006e+01	1.692325e+02	20150417_STAG1gfpch8_G2G1\MitoSys2\Calibration\mEGFPC1_G2\mEGFP_1_R1_P3_K1_Ch2-Ch1.zen
1.122006e+01	1.672325e+02	20150417_STAG1gfpch8_G2G1\MitoSys2\Calibration\mEGFPC1_G2\mEGFP_1_R1_P3_K1_Ch2-Ch1.zen
1.128006e+01	1.699991e+02	20150417_STAG1gfpch8_G2G1\MitoSys2\Calibration\mEGFPC1_G2\mEGFP_1_R1_P3_K1_Ch2-Ch1.zen
1.134006e+01	1.812991e+02	20150417_STAG1gfpch8_G2G1\MitoSys2\Calibration\mEGFPC1_G2\mEGFP_1_R1_P3_K1_Ch2-Ch1.zen
1.140006e+01	1.656825e+02	20150417_STAG1gfpch8_G2G1\MitoSys2\Calibration\mEGFPC1_G2\mEGFP_1_R1_P3_K1_Ch2-Ch1.zen
1.146006e+01	1.751158e+02	20150417_STAG1gfpch8_G2G1\MitoSys2\Calibration\mEGFPC1_G2\mEGFP_1_R1_P3_K1_Ch2-Ch1.zen
1.152006e+01	1.658658e+02	20150417_STAG1gfpch8_G2G1\MitoSys2\Calibration\mEGFPC1_G2\mEGFP_1_R1_P3_K1_Ch2-Ch1.zen
1.158006e+01	1.658158e+02	20150417_STAG1gfpch8_G2G1\MitoSys2\Calibration\mEGFPC1_G2\mEGFP_1_R1_P3_K1_Ch2-Ch1.zen
1.164006e+01	1.738991e+02	20150417_STAG1gfpch8_G2G1\MitoSys2\Calibration\mEGFPC1_G2\mEGFP_1_R1_P3_K1_Ch2-Ch1.zen
1.170006e+01	1.694491e+02	20150417_STAG1gfpch8_G2G1\MitoSys2\Calibration\mEGFPC1_G2\mEGFP_1_R1_P3_K1_Ch2-Ch1.zen
1.176006e+01	1.668825e+02	20150417_STAG1gfpch8_G2G1\MitoSys2\Calibration\mEGFPC1_G2\mEGFP_1_R1_P3_K1_Ch2-Ch1.zen
1.182006e+01	1.637825e+02	20150417_STAG1gfpch8_G2G1\MitoSys2\Calibration\mEGFPC1_G2\mEGFP_1_R1_P3_K1_Ch2-Ch1.zen
1.188006e+01	1.658991e+02	20150417_STAG1gfpch8_G2G1\MitoSys2\Calibration\mEGFPC1_G2\mEGFP_1_R1_P3_K1_Ch2-Ch1.zen
1.194006e+01	1.637492e+02	20150417_STAG1gfpch8_G2G1\MitoSys2\Calibration\mEGFPC1_G2\mEGFP_1_R1_P3_K1_Ch2-Ch1.zen
1.200006e+01	1.651325e+02	20150417_STAG1gfpch8_G2G1\MitoSys2\Calibration\mEGFPC1_G2\mEGFP_1_R1_P3_K1_Ch2-Ch1.zen
1.206006e+01	1.679658e+02	20150417_STAG1gfpch8_G2G1\MitoSys2\Calibration\mEGFPC1_G2\mEGFP_1_R1_P3_K1_Ch2-Ch1.zen
1.212006e+01	1.719324e+02	20150417_STAG1gfpch8_G2G1\MitoSys2\Calibration\mEGFPC1_G2\mEGFP_1_R1_P3_K1_Ch2-Ch1.zen
1.218006e+01	1.666825e+02	20150417_STAG1gfpch8_G2G1\MitoSys2\Calibration\mEGFPC1_G2\mEGFP_1_R1_P3_K1_Ch2-Ch1.zen
1.224006e+01	1.720491e+02	20150417_STAG1gfpch8_G2G1\MitoSys2\Calibration\mEGFPC1_G2\mEGFP_1_R1_P3_K1_Ch2-Ch1.zen
1.230006e+01	1.659492e+02	20150417_STAG1gfpch8_G2G1\MitoSys2\Calibration\mEGFPC1_G2\mEGFP_1_R1_P3_K1_Ch2-Ch1.zen
1.236006e+01	1.730158e+02	20150417_STAG1gfpch8_G2G1\MitoSys2\Calibration\mEGFPC1_G2\mEGFP_1_R1_P3_K1_Ch2-Ch1.zen
1.242006e+01	1.623325e+02	20150417_STAG1gfpch8_G2G1\MitoSys2\Calibration\mEGFPC1_G2\mEGFP_1_R1_P3_K1_Ch2-Ch1.zen
1.248006e+01	1.687325e+02	20150417_STAG1gfpch8_G2G1\MitoSys2\Calibration\mEGFPC1_G2\mEGFP_1_R1_P3_K1_Ch2-Ch1.zen
1.254006e+01	1.627992e+02	20150417_STAG1gfpch8_G2G1\MitoSys2\Calibration\mEGFPC1_G2\mEGFP_1_R1_P3_K1_Ch2-Ch1.zen
1.260006e+01	1.705491e+02	20150417_STAG1gfpch8_G2G1\MitoSys2\Calibration\mEGFPC1_G2\mEGFP_1_R1_P3_K1_Ch2-Ch1.zen
1.266006e+01	1.692658e+02	20150417_STAG1gfpch8_G2G1\MitoSys2\Calibration\mEGFPC1_G2\mEGFP_1_R1_P3_K1_Ch2-Ch1.zen
1.272007e+01	1.747991e+02	20150417_STAG1gfpch8_G2G1\MitoSys2\Calibration\mEGFPC1_G2\mEGFP_1_R1_P3_K1_Ch2-Ch1.zen
1.278007e+01	1.597325e+02	20150417_STAG1gfpch8_G2G1\MitoSys2\Calibration\mEGFPC1_G2\mEGFP_1_R1_P3_K1_Ch2-Ch1.zen
1.284007e+01	1.640158e+02	20150417_STAG1gfpch8_G2G1\MitoSys2\Calibration\mEGFPC1_G2\mEGFP_1_R1_P3_K1_Ch2-Ch1.zen
1.290007e+01	1.688825e+02	20150417_STAG1gfpch8_G2G1\MitoSys2\Calibration\mEGFPC1_G2\mEGFP_1_R1_P3_K1_Ch2-Ch1.zen
1.296007e+01	1.642825e+02	20150417_STAG1gfpch8_G2G1\MitoSys2\Calibration\mEGFPC1_G2\mEGFP_1_R1_P3_K1_Ch2-Ch1.zen
1.302007e+01	1.712991e+02	20150417_STAG1gfpch8_G2G1\MitoSys2\Calibration\mEGFPC1_G2\mEGFP_1_R1_P3_K1_Ch2-Ch1.zen
1.308007e+01	1.596492e+02	20150417_STAG1gfpch8_G2G1\MitoSys2\Calibration\mEGFPC1_G2\mEGFP_1_R1_P3_K1_Ch2-Ch1.zen
1.314007e+01	1.622158e+02	20150417_STAG1gfpch8_G2G1\MitoSys2\Calibration\mEGFPC1_G2\mEGFP_1_R1_P3_K1_Ch2-Ch1.zen
1.320007e+01	1.641825e+02	20150417_STAG1gfpch8_G2G1\MitoSys2\Calibration\mEGFPC1_G2\mEGFP_1_R1_P3_K1_Ch2-Ch1.zen
1.326007e+01	1.784658e+02	20150417_STAG1gfpch8_G2G1\MitoSys2\Calibration\mEGFPC1_G2\mEGFP_1_R1_P3_K1_Ch2-Ch1.zen
1.332007e+01	1.646158e+02	20150417_STAG1gfpch8_G2G1\MitoSys2\Calibration\mEGFPC1_G2\mEGFP_1_R1_P3_K1_Ch2-Ch1.zen
1.338007e+01	1.656992e+02	20150417_STAG1gfpch8_G2G1\MitoSys2\Calibration\mEGFPC1_G2\mEGFP_1_R1_P3_K1_Ch2-Ch1.zen
1.344007e+01	1.654992e+02	20150417_STAG1gfpch8_G2G1\MitoSys2\Calibration\mEGFPC1_G2\mEGFP_1_R1_P3_K1_Ch2-Ch1.zen
1.350007e+01	1.680991e+02	20150417_STAG1gfpch8_G2G1\MitoSys2\Calibration\mEGFPC1_G2\mEGFP_1_R1_P3_K1_Ch2-Ch1.zen
1.356007e+01	1.671825e+02	20150417_STAG1gfpch8_G2G1\MitoSys2\Calibration\mEGFPC1_G2\mEGFP_1_R1_P3_K1_Ch2-Ch1.zen
1.362007e+01	1.557825e+02	20150417_STAG1gfpch8_G2G1\MitoSys2\Calibration\mEGFPC1_G2\mEGFP_1_R1_P3_K1_Ch2-Ch1.zen
1.368007e+01	1.679158e+02	20150417_STAG1gfpch8_G2G1\MitoSys2\Calibration\mEGFPC1_G2\mEGFP_1_R1_P3_K1_Ch2-Ch1.zen
1.374007e+01	1.702991e+02	20150417_STAG1gfpch8_G2G1\MitoSys2\Calibration\mEGFPC1_G2\mEGFP_1_R1_P3_K1_Ch2-Ch1.zen
1.380007e+01	1.687991e+02	20150417_STAG1gfpch8_G2G1\MitoSys2\Calibration\mEGFPC1_G2\mEGFP_1_R1_P3_K1_Ch2-Ch1.zen
1.386007e+01	1.731824e+02	20150417_STAG1gfpch8_G2G1\MitoSys2\Calibration\mEGFPC1_G2\mEGFP_1_R1_P3_K1_Ch2-Ch1.zen
1.392007e+01	1.705158e+02	20150417_STAG1gfpch8_G2G1\MitoSys2\Calibration\mEGFPC1_G2\mEGFP_1_R1_P3_K1_Ch2-Ch1.zen
1.398007e+01	1.550659e+02	20150417_STAG1gfpch8_G2G1\MitoSys2\Calibration\mEGFPC1_G2\mEGFP_1_R1_P3_K1_Ch2-Ch1.zen
1.404007e+01	1.586825e+02	20150417_STAG1gfpch8_G2G1\MitoSys2\Calibration\mEGFPC1_G2\mEGFP_1_R1_P3_K1_Ch2-Ch1.zen
1.410007e+01	1.674991e+02	20150417_STAG1gfpch8_G2G1\MitoSys2\Calibration\mEGFPC1_G2\mEGFP_1_R1_P3_K1_Ch2-Ch1.zen
1.416007e+01	1.780324e+02	20150417_STAG1gfpch8_G2G1\MitoSys2\Calibration\mEGFPC1_G2\mEGFP_1_R1_P3_K1_Ch2-Ch1.zen
1.422007e+01	1.699825e+02	20150417_STAG1gfpch8_G2G1\MitoSys2\Calibration\mEGFPC1_G2\mEGFP_1_R1_P3_K1_Ch2-Ch1.zen
1.428007e+01	1.713158e+02	20150417_STAG1gfpch8_G2G1\MitoSys2\Calibration\mEGFPC1_G2\mEGFP_1_R1_P3_K1_Ch2-Ch1.zen
1.434007e+01	1.694991e+02	20150417_STAG1gfpch8_G2G1\MitoSys2\Calibration\mEGFPC1_G2\mEGFP_1_R1_P3_K1_Ch2-Ch1.zen
1.440007e+01	1.654325e+02	20150417_STAG1gfpch8_G2G1\MitoSys2\Calibration\mEGFPC1_G2\mEGFP_1_R1_P3_K1_Ch2-Ch1.zen
1.446007e+01	1.613825e+02	20150417_STAG1gfpch8_G2G1\MitoSys2\Calibration\mEGFPC1_G2\mEGFP_1_R1_P3_K1_Ch2-Ch1.zen
1.452007e+01	1.629325e+02	20150417_STAG1gfpch8_G2G1\MitoSys2\Calibration\mEGFPC1_G2\mEGFP_1_R1_P3_K1_Ch2-Ch1.zen
1.458007e+01	1.764824e+02	20150417_STAG1gfpch8_G2G1\MitoSys2\Calibration\mEGFPC1_G2\mEGFP_1_R1_P3_K1_Ch2-Ch1.zen
1.464007e+01	1.632492e+02	20150417_STAG1gfpch8_G2G1\MitoSys2\Calibration\mEGFPC1_G2\mEGFP_1_R1_P3_K1_Ch2-Ch1.zen
1.470008e+01	1.625492e+02	20150417_STAG1gfpch8_G2G1\MitoSys2\Calibration\mEGFPC1_G2\mEGFP_1_R1_P3_K1_Ch2-Ch1.zen
1.476008e+01	1.691158e+02	20150417_STAG1gfpch8_G2G1\MitoSys2\Calibration\mEGFPC1_G2\mEGFP_1_R1_P3_K1_Ch2-Ch1.zen
1.482008e+01	1.740491e+02	20150417_STAG1gfpch8_G2G1\MitoSys2\Calibration\mEGFPC1_G2\mEGFP_1_R1_P3_K1_Ch2-Ch1.zen
1.488008e+01	1.683325e+02	20150417_STAG1gfpch8_G2G1\MitoSys2\Calibration\mEGFPC1_G2\mEGFP_1_R1_P3_K1_Ch2-Ch1.zen
1.494008e+01	1.673658e+02	20150417_STAG1gfpch8_G2G1\MitoSys2\Calibration\mEGFPC1_G2\mEGFP_1_R1_P3_K1_Ch2-Ch1.zen
1.500008e+01	1.589492e+02	20150417_STAG1gfpch8_G2G1\MitoSys2\Calibration\mEGFPC1_G2\mEGFP_1_R1_P3_K1_Ch2-Ch1.zen
1.506008e+01	1.770658e+02	20150417_STAG1gfpch8_G2G1\MitoSys2\Calibration\mEGFPC1_G2\mEGFP_1_R1_P3_K1_Ch2-Ch1.zen
1.512008e+01	1.719324e+02	20150417_STAG1gfpch8_G2G1\MitoSys2\Calibration\mEGFPC1_G2\mEGFP_1_R1_P3_K1_Ch2-Ch1.zen
1.518008e+01	1.676491e+02	20150417_STAG1gfpch8_G2G1\MitoSys2\Calibration\mEGFPC1_G2\mEGFP_1_R1_P3_K1_Ch2-Ch1.zen
1.524008e+01	1.747491e+02	20150417_STAG1gfpch8_G2G1\MitoSys2\Calibration\mEGFPC1_G2\mEGFP_1_R1_P3_K1_Ch2-Ch1.zen
1.530008e+01	1.715158e+02	20150417_STAG1gfpch8_G2G1\MitoSys2\Calibration\mEGFPC1_G2\mEGFP_1_R1_P3_K1_Ch2-Ch1.zen
1.536008e+01	1.622158e+02	20150417_STAG1gfpch8_G2G1\MitoSys2\Calibration\mEGFPC1_G2\mEGFP_1_R1_P3_K1_Ch2-Ch1.zen
1.542008e+01	1.732491e+02	20150417_STAG1gfpch8_G2G1\MitoSys2\Calibration\mEGFPC1_G2\mEGFP_1_R1_P3_K1_Ch2-Ch1.zen
1.548008e+01	1.670825e+02	20150417_STAG1gfpch8_G2G1\MitoSys2\Calibration\mEGFPC1_G2\mEGFP_1_R1_P3_K1_Ch2-Ch1.zen
1.554008e+01	1.633492e+02	20150417_STAG1gfpch8_G2G1\MitoSys2\Calibration\mEGFPC1_G2\mEGFP_1_R1_P3_K1_Ch2-Ch1.zen
1.560008e+01	1.671658e+02	20150417_STAG1gfpch8_G2G1\MitoSys2\Calibration\mEGFPC1_G2\mEGFP_1_R1_P3_K1_Ch2-Ch1.zen
1.566008e+01	1.608825e+02	20150417_STAG1gfpch8_G2G1\MitoSys2\Calibration\mEGFPC1_G2\mEGFP_1_R1_P3_K1_Ch2-Ch1.zen
1.572008e+01	1.698658e+02	20150417_STAG1gfpch8_G2G1\MitoSys2\Calibration\mEGFPC1_G2\mEGFP_1_R1_P3_K1_Ch2-Ch1.zen
1.578008e+01	1.676158e+02	20150417_STAG1gfpch8_G2G1\MitoSys2\Calibration\mEGFPC1_G2\mEGFP_1_R1_P3_K1_Ch2-Ch1.zen
1.584008e+01	1.716825e+02	20150417_STAG1gfpch8_G2G1\MitoSys2\Calibration\mEGFPC1_G2\mEGFP_1_R1_P3_K1_Ch2-Ch1.zen
1.590008e+01	1.713491e+02	20150417_STAG1gfpch8_G2G1\MitoSys2\Calibration\mEGFPC1_G2\mEGFP_1_R1_P3_K1_Ch2-Ch1.zen
1.596008e+01	1.732491e+02	20150417_STAG1gfpch8_G2G1\MitoSys2\Calibration\mEGFPC1_G2\mEGFP_1_R1_P3_K1_Ch2-Ch1.zen
1.602008e+01	1.690158e+02	20150417_STAG1gfpch8_G2G1\MitoSys2\Calibration\mEGFPC1_G2\mEGFP_1_R1_P3_K1_Ch2-Ch1.zen
1.608008e+01	1.703991e+02	20150417_STAG1gfpch8_G2G1\MitoSys2\Calibration\mEGFPC1_G2\mEGFP_1_R1_P3_K1_Ch2-Ch1.zen
1.614008e+01	1.799324e+02	20150417_STAG1gfpch8_G2G1\MitoSys2\Calibration\mEGFPC1_G2\mEGFP_1_R1_P3_K1_Ch2-Ch1.zen
1.620008e+01	1.728491e+02	20150417_STAG1gfpch8_G2G1\MitoSys2\Calibration\mEGFPC1_G2\mEGFP_1_R1_P3_K1_Ch2-Ch1.zen
1.626008e+01	1.607658e+02	20150417_STAG1gfpch8_G2G1\MitoSys2\Calibration\mEGFPC1_G2\mEGFP_1_R1_P3_K1_Ch2-Ch1.zen
1.632008e+01	1.652992e+02	20150417_STAG1gfpch8_G2G1\MitoSys2\Calibration\mEGFPC1_G2\mEGFP_1_R1_P3_K1_Ch2-Ch1.zen
1.638008e+01	1.670158e+02	20150417_STAG1gfpch8_G2G1\MitoSys2\Calibration\mEGFPC1_G2\mEGFP_1_R1_P3_K1_Ch2-Ch1.zen
1.644008e+01	1.623825e+02	20150417_STAG1gfpch8_G2G1\MitoSys2\Calibration\mEGFPC1_G2\mEGFP_1_R1_P3_K1_Ch2-Ch1.zen
1.650008e+01	1.660825e+02	20150417_STAG1gfpch8_G2G1\MitoSys2\Calibration\mEGFPC1_G2\mEGFP_1_R1_P3_K1_Ch2-Ch1.zen
1.656009e+01	1.658658e+02	20150417_STAG1gfpch8_G2G1\MitoSys2\Calibration\mEGFPC1_G2\mEGFP_1_R1_P3_K1_Ch2-Ch1.zen
1.662008e+01	1.697991e+02	20150417_STAG1gfpch8_G2G1\MitoSys2\Calibration\mEGFPC1_G2\mEGFP_1_R1_P3_K1_Ch2-Ch1.zen
1.668008e+01	1.730158e+02	20150417_STAG1gfpch8_G2G1\MitoSys2\Calibration\mEGFPC1_G2\mEGFP_1_R1_P3_K1_Ch2-Ch1.zen
1.674009e+01	1.702491e+02	20150417_STAG1gfpch8_G2G1\MitoSys2\Calibration\mEGFPC1_G2\mEGFP_1_R1_P3_K1_Ch2-Ch1.zen
1.680009e+01	1.726658e+02	20150417_STAG1gfpch8_G2G1\MitoSys2\Calibration\mEGFPC1_G2\mEGFP_1_R1_P3_K1_Ch2-Ch1.zen
1.686009e+01	1.628492e+02	20150417_STAG1gfpch8_G2G1\MitoSys2\Calibration\mEGFPC1_G2\mEGFP_1_R1_P3_K1_Ch2-Ch1.zen
1.692009e+01	1.664658e+02	20150417_STAG1gfpch8_G2G1\MitoSys2\Calibration\mEGFPC1_G2\mEGFP_1_R1_P3_K1_Ch2-Ch1.zen
1.698009e+01	1.639158e+02	20150417_STAG1gfpch8_G2G1\MitoSys2\Calibration\mEGFPC1_G2\mEGFP_1_R1_P3_K1_Ch2-Ch1.zen
1.704009e+01	1.676491e+02	20150417_STAG1gfpch8_G2G1\MitoSys2\Calibration\mEGFPC1_G2\mEGFP_1_R1_P3_K1_Ch2-Ch1.zen
1.710009e+01	1.646158e+02	20150417_STAG1gfpch8_G2G1\MitoSys2\Calibration\mEGFPC1_G2\mEGFP_1_R1_P3_K1_Ch2-Ch1.zen
1.716009e+01	1.756658e+02	20150417_STAG1gfpch8_G2G1\MitoSys2\Calibration\mEGFPC1_G2\mEGFP_1_R1_P3_K1_Ch2-Ch1.zen
1.722009e+01	1.665325e+02	20150417_STAG1gfpch8_G2G1\MitoSys2\Calibration\mEGFPC1_G2\mEGFP_1_R1_P3_K1_Ch2-Ch1.zen
1.728009e+01	1.686158e+02	20150417_STAG1gfpch8_G2G1\MitoSys2\Calibration\mEGFPC1_G2\mEGFP_1_R1_P3_K1_Ch2-Ch1.zen
1.734009e+01	1.667658e+02	20150417_STAG1gfpch8_G2G1\MitoSys2\Calibration\mEGFPC1_G2\mEGFP_1_R1_P3_K1_Ch2-Ch1.zen
1.740009e+01	1.597325e+02	20150417_STAG1gfpch8_G2G1\MitoSys2\Calibration\mEGFPC1_G2\mEGFP_1_R1_P3_K1_Ch2-Ch1.zen
1.746009e+01	1.681991e+02	20150417_STAG1gfpch8_G2G1\MitoSys2\Calibration\mEGFPC1_G2\mEGFP_1_R1_P3_K1_Ch2-Ch1.zen
1.752009e+01	1.559159e+02	20150417_STAG1gfpch8_G2G1\MitoSys2\Calibration\mEGFPC1_G2\mEGFP_1_R1_P3_K1_Ch2-Ch1.zen
1.758009e+01	1.635992e+02	20150417_STAG1gfpch8_G2G1\MitoSys2\Calibration\mEGFPC1_G2\mEGFP_1_R1_P3_K1_Ch2-Ch1.zen
1.764009e+01	1.680491e+02	20150417_STAG1gfpch8_G2G1\MitoSys2\Calibration\mEGFPC1_G2\mEGFP_1_R1_P3_K1_Ch2-Ch1.zen
1.770009e+01	1.598325e+02	20150417_STAG1gfpch8_G2G1\MitoSys2\Calibration\mEGFPC1_G2\mEGFP_1_R1_P3_K1_Ch2-Ch1.zen
1.776009e+01	1.593659e+02	20150417_STAG1gfpch8_G2G1\MitoSys2\Calibration\mEGFPC1_G2\mEGFP_1_R1_P3_K1_Ch2-Ch1.zen
1.782009e+01	1.631325e+02	20150417_STAG1gfpch8_G2G1\MitoSys2\Calibration\mEGFPC1_G2\mEGFP_1_R1_P3_K1_Ch2-Ch1.zen
1.788009e+01	1.613992e+02	20150417_STAG1gfpch8_G2G1\MitoSys2\Calibration\mEGFPC1_G2\mEGFP_1_R1_P3_K1_Ch2-Ch1.zen
1.794009e+01	1.620325e+02	20150417_STAG1gfpch8_G2G1\MitoSys2\Calibration\mEGFPC1_G2\mEGFP_1_R1_P3_K1_Ch2-Ch1.zen
1.800009e+01	1.577992e+02	20150417_STAG1gfpch8_G2G1\MitoSys2\Calibration\mEGFPC1_G2\mEGFP_1_R1_P3_K1_Ch2-Ch1.zen
1.806009e+01	1.670158e+02	20150417_STAG1gfpch8_G2G1\MitoSys2\Calibration\mEGFPC1_G2\mEGFP_1_R1_P3_K1_Ch2-Ch1.zen
1.812009e+01	1.658825e+02	20150417_STAG1gfpch8_G2G1\MitoSys2\Calibration\mEGFPC1_G2\mEGFP_1_R1_P3_K1_Ch2-Ch1.zen
1.818009e+01	1.640158e+02	20150417_STAG1gfpch8_G2G1\MitoSys2\Calibration\mEGFPC1_G2\mEGFP_1_R1_P3_K1_Ch2-Ch1.zen
1.824009e+01	1.596325e+02	20150417_STAG1gfpch8_G2G1\MitoSys2\Calibration\mEGFPC1_G2\mEGFP_1_R1_P3_K1_Ch2-Ch1.zen
1.830009e+01	1.624658e+02	20150417_STAG1gfpch8_G2G1\MitoSys2\Calibration\mEGFPC1_G2\mEGFP_1_R1_P3_K1_Ch2-Ch1.zen
1.836009e+01	1.581159e+02	20150417_STAG1gfpch8_G2G1\MitoSys2\Calibration\mEGFPC1_G2\mEGFP_1_R1_P3_K1_Ch2-Ch1.zen
1.842009e+01	1.732158e+02	20150417_STAG1gfpch8_G2G1\MitoSys2\Calibration\mEGFPC1_G2\mEGFP_1_R1_P3_K1_Ch2-Ch1.zen
1.848009e+01	1.621992e+02	20150417_STAG1gfpch8_G2G1\MitoSys2\Calibration\mEGFPC1_G2\mEGFP_1_R1_P3_K1_Ch2-Ch1.zen
1.854009e+01	1.573492e+02	20150417_STAG1gfpch8_G2G1\MitoSys2\Calibration\mEGFPC1_G2\mEGFP_1_R1_P3_K1_Ch2-Ch1.zen
1.860010e+01	1.634325e+02	20150417_STAG1gfpch8_G2G1\MitoSys2\Calibration\mEGFPC1_G2\mEGFP_1_R1_P3_K1_Ch2-Ch1.zen
1.866010e+01	1.710158e+02	20150417_STAG1gfpch8_G2G1\MitoSys2\Calibration\mEGFPC1_G2\mEGFP_1_R1_P3_K1_Ch2-Ch1.zen
1.872009e+01	1.597158e+02	20150417_STAG1gfpch8_G2G1\MitoSys2\Calibration\mEGFPC1_G2\mEGFP_1_R1_P3_K1_Ch2-Ch1.zen
1.878010e+01	1.592325e+02	20150417_STAG1gfpch8_G2G1\MitoSys2\Calibration\mEGFPC1_G2\mEGFP_1_R1_P3_K1_Ch2-Ch1.zen
1.884010e+01	1.626658e+02	20150417_STAG1gfpch8_G2G1\MitoSys2\Calibration\mEGFPC1_G2\mEGFP_1_R1_P3_K1_Ch2-Ch1.zen
1.890010e+01	1.706158e+02	20150417_STAG1gfpch8_G2G1\MitoSys2\Calibration\mEGFPC1_G2\mEGFP_1_R1_P3_K1_Ch2-Ch1.zen
1.896010e+01	1.701658e+02	20150417_STAG1gfpch8_G2G1\MitoSys2\Calibration\mEGFPC1_G2\mEGFP_1_R1_P3_K1_Ch2-Ch1.zen
1.902010e+01	1.782991e+02	20150417_STAG1gfpch8_G2G1\MitoSys2\Calibration\mEGFPC1_G2\mEGFP_1_R1_P3_K1_Ch2-Ch1.zen
1.908010e+01	1.661158e+02	20150417_STAG1gfpch8_G2G1\MitoSys2\Calibration\mEGFPC1_G2\mEGFP_1_R1_P3_K1_Ch2-Ch1.zen
1.914010e+01	1.664991e+02	20150417_STAG1gfpch8_G2G1\MitoSys2\Calibration\mEGFPC1_G2\mEGFP_1_R1_P3_K1_Ch2-Ch1.zen
1.920010e+01	1.573325e+02	20150417_STAG1gfpch8_G2G1\MitoSys2\Calibration\mEGFPC1_G2\mEGFP_1_R1_P3_K1_Ch2-Ch1.zen
1.926010e+01	1.712491e+02	20150417_STAG1gfpch8_G2G1\MitoSys2\Calibration\mEGFPC1_G2\mEGFP_1_R1_P3_K1_Ch2-Ch1.zen
1.932010e+01	1.607158e+02	20150417_STAG1gfpch8_G2G1\MitoSys2\Calibration\mEGFPC1_G2\mEGFP_1_R1_P3_K1_Ch2-Ch1.zen
1.938010e+01	1.673991e+02	20150417_STAG1gfpch8_G2G1\MitoSys2\Calibration\mEGFPC1_G2\mEGFP_1_R1_P3_K1_Ch2-Ch1.zen
1.944010e+01	1.608492e+02	20150417_STAG1gfpch8_G2G1\MitoSys2\Calibration\mEGFPC1_G2\mEGFP_1_R1_P3_K1_Ch2-Ch1.zen
1.950010e+01	1.500492e+02	20150417_STAG1gfpch8_G2G1\MitoSys2\Calibration\mEGFPC1_G2\mEGFP_1_R1_P3_K1_Ch2-Ch1.zen
1.956010e+01	1.600492e+02	20150417_STAG1gfpch8_G2G1\MitoSys2\Calibration\mEGFPC1_G2\mEGFP_1_R1_P3_K1_Ch2-Ch1.zen
1.962010e+01	1.693491e+02	20150417_STAG1gfpch8_G2G1\MitoSys2\Calibration\mEGFPC1_G2\mEGFP_1_R1_P3_K1_Ch2-Ch1.zen
1.968010e+01	1.668991e+02	20150417_STAG1gfpch8_G2G1\MitoSys2\Calibration\mEGFPC1_G2\mEGFP_1_R1_P3_K1_Ch2-Ch1.zen
1.974010e+01	1.650992e+02	20150417_STAG1gfpch8_G2G1\MitoSys2\Calibration\mEGFPC1_G2\mEGFP_1_R1_P3_K1_Ch2-Ch1.zen
1.980010e+01	1.682991e+02	20150417_STAG1gfpch8_G2G1\MitoSys2\Calibration\mEGFPC1_G2\mEGFP_1_R1_P3_K1_Ch2-Ch1.zen
1.986010e+01	1.613992e+02	20150417_STAG1gfpch8_G2G1\MitoSys2\Calibration\mEGFPC1_G2\mEGFP_1_R1_P3_K1_Ch2-Ch1.zen
1.992010e+01	1.578492e+02	20150417_STAG1gfpch8_G2G1\MitoSys2\Calibration\mEGFPC1_G2\mEGFP_1_R1_P3_K1_Ch2-Ch1.zen
1.998010e+01	1.601325e+02	20150417_STAG1gfpch8_G2G1\MitoSys2\Calibration\mEGFPC1_G2\mEGFP_1_R1_P3_K1_Ch2-Ch1.zen
2.004010e+01	1.639492e+02	20150417_STAG1gfpch8_G2G1\MitoSys2\Calibration\mEGFPC1_G2\mEGFP_1_R1_P3_K1_Ch2-Ch1.zen
2.010010e+01	1.679825e+02	20150417_STAG1gfpch8_G2G1\MitoSys2\Calibration\mEGFPC1_G2\mEGFP_1_R1_P3_K1_Ch2-Ch1.zen
2.016010e+01	1.607492e+02	20150417_STAG1gfpch8_G2G1\MitoSys2\Calibration\mEGFPC1_G2\mEGFP_1_R1_P3_K1_Ch2-Ch1.zen
2.022010e+01	1.607992e+02	20150417_STAG1gfpch8_G2G1\MitoSys2\Calibration\mEGFPC1_G2\mEGFP_1_R1_P3_K1_Ch2-Ch1.zen
2.028010e+01	1.582325e+02	20150417_STAG1gfpch8_G2G1\MitoSys2\Calibration\mEGFPC1_G2\mEGFP_1_R1_P3_K1_Ch2-Ch1.zen
2.034010e+01	1.652158e+02	20150417_STAG1gfpch8_G2G1\MitoSys2\Calibration\mEGFPC1_G2\mEGFP_1_R1_P3_K1_Ch2-Ch1.zen
2.040010e+01	1.701491e+02	20150417_STAG1gfpch8_G2G1\MitoSys2\Calibration\mEGFPC1_G2\mEGFP_1_R1_P3_K1_Ch2-Ch1.zen
2.046010e+01	1.579659e+02	20150417_STAG1gfpch8_G2G1\MitoSys2\Calibration\mEGFPC1_G2\mEGFP_1_R1_P3_K1_Ch2-Ch1.zen
2.052011e+01	1.570992e+02	20150417_STAG1gfpch8_G2G1\MitoSys2\Calibration\mEGFPC1_G2\mEGFP_1_R1_P3_K1_Ch2-Ch1.zen
2.058010e+01	1.470659e+02	20150417_STAG1gfpch8_G2G1\MitoSys2\Calibration\mEGFPC1_G2\mEGFP_1_R1_P3_K1_Ch2-Ch1.zen
2.064011e+01	1.557659e+02	20150417_STAG1gfpch8_G2G1\MitoSys2\Calibration\mEGFPC1_G2\mEGFP_1_R1_P3_K1_Ch2-Ch1.zen
2.070011e+01	1.564659e+02	20150417_STAG1gfpch8_G2G1\MitoSys2\Calibration\mEGFPC1_G2\mEGFP_1_R1_P3_K1_Ch2-Ch1.zen
2.076011e+01	1.652658e+02	20150417_STAG1gfpch8_G2G1\MitoSys2\Calibration\mEGFPC1_G2\mEGFP_1_R1_P3_K1_Ch2-Ch1.zen
2.082011e+01	1.644825e+02	20150417_STAG1gfpch8_G2G1\MitoSys2\Calibration\mEGFPC1_G2\mEGFP_1_R1_P3_K1_Ch2-Ch1.zen
2.088011e+01	1.652325e+02	20150417_STAG1gfpch8_G2G1\MitoSys2\Calibration\mEGFPC1_G2\mEGFP_1_R1_P3_K1_Ch2-Ch1.zen
2.094011e+01	1.700491e+02	20150417_STAG1gfpch8_G2G1\MitoSys2\Calibration\mEGFPC1_G2\mEGFP_1_R1_P3_K1_Ch2-Ch1.zen
2.100011e+01	1.578492e+02	20150417_STAG1gfpch8_G2G1\MitoSys2\Calibration\mEGFPC1_G2\mEGFP_1_R1_P3_K1_Ch2-Ch1.zen
2.106011e+01	1.642492e+02	20150417_STAG1gfpch8_G2G1\MitoSys2\Calibration\mEGFPC1_G2\mEGFP_1_R1_P3_K1_Ch2-Ch1.zen
2.112011e+01	1.597325e+02	20150417_STAG1gfpch8_G2G1\MitoSys2\Calibration\mEGFPC1_G2\mEGFP_1_R1_P3_K1_Ch2-Ch1.zen
2.118011e+01	1.605159e+02	20150417_STAG1gfpch8_G2G1\MitoSys2\Calibration\mEGFPC1_G2\mEGFP_1_R1_P3_K1_Ch2-Ch1.zen
2.124011e+01	1.669325e+02	20150417_STAG1gfpch8_G2G1\MitoSys2\Calibration\mEGFPC1_G2\mEGFP_1_R1_P3_K1_Ch2-Ch1.zen
2.130011e+01	1.651658e+02	20150417_STAG1gfpch8_G2G1\MitoSys2\Calibration\mEGFPC1_G2\mEGFP_1_R1_P3_K1_Ch2-Ch1.zen
2.136011e+01	1.608158e+02	20150417_STAG1gfpch8_G2G1\MitoSys2\Calibration\mEGFPC1_G2\mEGFP_1_R1_P3_K1_Ch2-Ch1.zen
2.142011e+01	1.631992e+02	20150417_STAG1gfpch8_G2G1\MitoSys2\Calibration\mEGFPC1_G2\mEGFP_1_R1_P3_K1_Ch2-Ch1.zen
2.148011e+01	1.613158e+02	20150417_STAG1gfpch8_G2G1\MitoSys2\Calibration\mEGFPC1_G2\mEGFP_1_R1_P3_K1_Ch2-Ch1.zen
2.154011e+01	1.607992e+02	20150417_STAG1gfpch8_G2G1\MitoSys2\Calibration\mEGFPC1_G2\mEGFP_1_R1_P3_K1_Ch2-Ch1.zen
2.160011e+01	1.558492e+02	20150417_STAG1gfpch8_G2G1\MitoSys2\Calibration\mEGFPC1_G2\mEGFP_1_R1_P3_K1_Ch2-Ch1.zen
2.166011e+01	1.608158e+02	20150417_STAG1gfpch8_G2G1\MitoSys2\Calibration\mEGFPC1_G2\mEGFP_1_R1_P3_K1_Ch2-Ch1.zen
2.172011e+01	1.519159e+02	20150417_STAG1gfpch8_G2G1\MitoSys2\Calibration\mEGFPC1_G2\mEGFP_1_R1_P3_K1_Ch2-Ch1.zen
2.178011e+01	1.520659e+02	20150417_STAG1gfpch8_G2G1\MitoSys2\Calibration\mEGFPC1_G2\mEGFP_1_R1_P3_K1_Ch2-Ch1.zen
2.184011e+01	1.525492e+02	20150417_STAG1gfpch8_G2G1\MitoSys2\Calibration\mEGFPC1_G2\mEGFP_1_R1_P3_K1_Ch2-Ch1.zen
2.190011e+01	1.717825e+02	20150417_STAG1gfpch8_G2G1\MitoSys2\Calibration\mEGFPC1_G2\mEGFP_1_R1_P3_K1_Ch2-Ch1.zen
2.196011e+01	1.587158e+02	20150417_STAG1gfpch8_G2G1\MitoSys2\Calibration\mEGFPC1_G2\mEGFP_1_R1_P3_K1_Ch2-Ch1.zen
2.202011e+01	1.651825e+02	20150417_STAG1gfpch8_G2G1\MitoSys2\Calibration\mEGFPC1_G2\mEGFP_1_R1_P3_K1_Ch2-Ch1.zen
2.208011e+01	1.623325e+02	20150417_STAG1gfpch8_G2G1\MitoSys2\Calibration\mEGFPC1_G2\mEGFP_1_R1_P3_K1_Ch2-Ch1.zen
2.214011e+01	1.643325e+02	20150417_STAG1gfpch8_G2G1\MitoSys2\Calibration\mEGFPC1_G2\mEGFP_1_R1_P3_K1_Ch2-Ch1.zen
2.220011e+01	1.769158e+02	20150417_STAG1gfpch8_G2G1\MitoSys2\Calibration\mEGFPC1_G2\mEGFP_1_R1_P3_K1_Ch2-Ch1.zen
2.226011e+01	1.644992e+02	20150417_STAG1gfpch8_G2G1\MitoSys2\Calibration\mEGFPC1_G2\mEGFP_1_R1_P3_K1_Ch2-Ch1.zen
2.232011e+01	1.659325e+02	20150417_STAG1gfpch8_G2G1\MitoSys2\Calibration\mEGFPC1_G2\mEGFP_1_R1_P3_K1_Ch2-Ch1.zen
2.238011e+01	1.626158e+02	20150417_STAG1gfpch8_G2G1\MitoSys2\Calibration\mEGFPC1_G2\mEGFP_1_R1_P3_K1_Ch2-Ch1.zen
2.244011e+01	1.640658e+02	20150417_STAG1gfpch8_G2G1\MitoSys2\Calibration\mEGFPC1_G2\mEGFP_1_R1_P3_K1_Ch2-Ch1.zen
2.250011e+01	1.622492e+02	20150417_STAG1gfpch8_G2G1\MitoSys2\Calibration\mEGFPC1_G2\mEGFP_1_R1_P3_K1_Ch2-Ch1.zen
2.256012e+01	1.616158e+02	20150417_STAG1gfpch8_G2G1\MitoSys2\Calibration\mEGFPC1_G2\mEGFP_1_R1_P3_K1_Ch2-Ch1.zen
2.262012e+01	1.562325e+02	20150417_STAG1gfpch8_G2G1\MitoSys2\Calibration\mEGFPC1_G2\mEGFP_1_R1_P3_K1_Ch2-Ch1.zen
2.268012e+01	1.656658e+02	20150417_STAG1gfpch8_G2G1\MitoSys2\Calibration\mEGFPC1_G2\mEGFP_1_R1_P3_K1_Ch2-Ch1.zen
2.274012e+01	1.732991e+02	20150417_STAG1gfpch8_G2G1\MitoSys2\Calibration\mEGFPC1_G2\mEGFP_1_R1_P3_K1_Ch2-Ch1.zen
2.280012e+01	1.682158e+02	20150417_STAG1gfpch8_G2G1\MitoSys2\Calibration\mEGFPC1_G2\mEGFP_1_R1_P3_K1_Ch2-Ch1.zen
2.286012e+01	1.596992e+02	20150417_STAG1gfpch8_G2G1\MitoSys2\Calibration\mEGFPC1_G2\mEGFP_1_R1_P3_K1_Ch2-Ch1.zen
2.292012e+01	1.615658e+02	20150417_STAG1gfpch8_G2G1\MitoSys2\Calibration\mEGFPC1_G2\mEGFP_1_R1_P3_K1_Ch2-Ch1.zen
2.298012e+01	1.686325e+02	20150417_STAG1gfpch8_G2G1\MitoSys2\Calibration\mEGFPC1_G2\mEGFP_1_R1_P3_K1_Ch2-Ch1.zen
2.304012e+01	1.638158e+02	20150417_STAG1gfpch8_G2G1\MitoSys2\Calibration\mEGFPC1_G2\mEGFP_1_R1_P3_K1_Ch2-Ch1.zen
2.310012e+01	1.694991e+02	20150417_STAG1gfpch8_G2G1\MitoSys2\Calibration\mEGFPC1_G2\mEGFP_1_R1_P3_K1_Ch2-Ch1.zen
2.316012e+01	1.547659e+02	20150417_STAG1gfpch8_G2G1\MitoSys2\Calibration\mEGFPC1_G2\mEGFP_1_R1_P3_K1_Ch2-Ch1.zen
2.322012e+01	1.564325e+02	20150417_STAG1gfpch8_G2G1\MitoSys2\Calibration\mEGFPC1_G2\mEGFP_1_R1_P3_K1_Ch2-Ch1.zen
2.328012e+01	1.571825e+02	20150417_STAG1gfpch8_G2G1\MitoSys2\Calibration\mEGFPC1_G2\mEGFP_1_R1_P3_K1_Ch2-Ch1.zen
2.334012e+01	1.707491e+02	20150417_STAG1gfpch8_G2G1\MitoSys2\Calibration\mEGFPC1_G2\mEGFP_1_R1_P3_K1_Ch2-Ch1.zen
2.340012e+01	1.724324e+02	20150417_STAG1gfpch8_G2G1\MitoSys2\Calibration\mEGFPC1_G2\mEGFP_1_R1_P3_K1_Ch2-Ch1.zen
2.346012e+01	1.683991e+02	20150417_STAG1gfpch8_G2G1\MitoSys2\Calibration\mEGFPC1_G2\mEGFP_1_R1_P3_K1_Ch2-Ch1.zen
2.352012e+01	1.587825e+02	20150417_STAG1gfpch8_G2G1\MitoSys2\Calibration\mEGFPC1_G2\mEGFP_1_R1_P3_K1_Ch2-Ch1.zen
2.358012e+01	1.553492e+02	20150417_STAG1gfpch8_G2G1\MitoSys2\Calibration\mEGFPC1_G2\mEGFP_1_R1_P3_K1_Ch2-Ch1.zen
2.364012e+01	1.576659e+02	20150417_STAG1gfpch8_G2G1\MitoSys2\Calibration\mEGFPC1_G2\mEGFP_1_R1_P3_K1_Ch2-Ch1.zen
2.370012e+01	1.530825e+02	20150417_STAG1gfpch8_G2G1\MitoSys2\Calibration\mEGFPC1_G2\mEGFP_1_R1_P3_K1_Ch2-Ch1.zen
2.376012e+01	1.500659e+02	20150417_STAG1gfpch8_G2G1\MitoSys2\Calibration\mEGFPC1_G2\mEGFP_1_R1_P3_K1_Ch2-Ch1.zen
2.382012e+01	1.534159e+02	20150417_STAG1gfpch8_G2G1\MitoSys2\Calibration\mEGFPC1_G2\mEGFP_1_R1_P3_K1_Ch2-Ch1.zen
2.388012e+01	1.437993e+02	20150417_STAG1gfpch8_G2G1\MitoSys2\Calibration\mEGFPC1_G2\mEGFP_1_R1_P3_K1_Ch2-Ch1.zen
2.394012e+01	1.543159e+02	20150417_STAG1gfpch8_G2G1\MitoSys2\Calibration\mEGFPC1_G2\mEGFP_1_R1_P3_K1_Ch2-Ch1.zen
2.400012e+01	1.550159e+02	20150417_STAG1gfpch8_G2G1\MitoSys2\Calibration\mEGFPC1_G2\mEGFP_1_R1_P3_K1_Ch2-Ch1.zen
2.406012e+01	1.463159e+02	20150417_STAG1gfpch8_G2G1\MitoSys2\Calibration\mEGFPC1_G2\mEGFP_1_R1_P3_K1_Ch2-Ch1.zen
2.412012e+01	1.534825e+02	20150417_STAG1gfpch8_G2G1\MitoSys2\Calibration\mEGFPC1_G2\mEGFP_1_R1_P3_K1_Ch2-Ch1.zen
2.418012e+01	1.565492e+02	20150417_STAG1gfpch8_G2G1\MitoSys2\Calibration\mEGFPC1_G2\mEGFP_1_R1_P3_K1_Ch2-Ch1.zen
2.424012e+01	1.559659e+02	20150417_STAG1gfpch8_G2G1\MitoSys2\Calibration\mEGFPC1_G2\mEGFP_1_R1_P3_K1_Ch2-Ch1.zen
2.430012e+01	1.567992e+02	20150417_STAG1gfpch8_G2G1\MitoSys2\Calibration\mEGFPC1_G2\mEGFP_1_R1_P3_K1_Ch2-Ch1.zen
2.436012e+01	1.478659e+02	20150417_STAG1gfpch8_G2G1\MitoSys2\Calibration\mEGFPC1_G2\mEGFP_1_R1_P3_K1_Ch2-Ch1.zen
2.442012e+01	1.539492e+02	20150417_STAG1gfpch8_G2G1\MitoSys2\Calibration\mEGFPC1_G2\mEGFP_1_R1_P3_K1_Ch2-Ch1.zen
2.448013e+01	1.393659e+02	20150417_STAG1gfpch8_G2G1\MitoSys2\Calibration\mEGFPC1_G2\mEGFP_1_R1_P3_K1_Ch2-Ch1.zen
2.454012e+01	1.477659e+02	20150417_STAG1gfpch8_G2G1\MitoSys2\Calibration\mEGFPC1_G2\mEGFP_1_R1_P3_K1_Ch2-Ch1.zen
2.460013e+01	1.568492e+02	20150417_STAG1gfpch8_G2G1\MitoSys2\Calibration\mEGFPC1_G2\mEGFP_1_R1_P3_K1_Ch2-Ch1.zen
2.466013e+01	1.586159e+02	20150417_STAG1gfpch8_G2G1\MitoSys2\Calibration\mEGFPC1_G2\mEGFP_1_R1_P3_K1_Ch2-Ch1.zen
2.472013e+01	1.531159e+02	20150417_STAG1gfpch8_G2G1\MitoSys2\Calibration\mEGFPC1_G2\mEGFP_1_R1_P3_K1_Ch2-Ch1.zen
2.478013e+01	1.551159e+02	20150417_STAG1gfpch8_G2G1\MitoSys2\Calibration\mEGFPC1_G2\mEGFP_1_R1_P3_K1_Ch2-Ch1.zen
2.484013e+01	1.552325e+02	20150417_STAG1gfpch8_G2G1\MitoSys2\Calibration\mEGFPC1_G2\mEGFP_1_R1_P3_K1_Ch2-Ch1.zen
2.490013e+01	1.621658e+02	20150417_STAG1gfpch8_G2G1\MitoSys2\Calibration\mEGFPC1_G2\mEGFP_1_R1_P3_K1_Ch2-Ch1.zen
2.496013e+01	1.725158e+02	20150417_STAG1gfpch8_G2G1\MitoSys2\Calibration\mEGFPC1_G2\mEGFP_1_R1_P3_K1_Ch2-Ch1.zen
2.502013e+01	1.753824e+02	20150417_STAG1gfpch8_G2G1\MitoSys2\Calibration\mEGFPC1_G2\mEGFP_1_R1_P3_K1_Ch2-Ch1.zen
2.508013e+01	1.675992e+02	20150417_STAG1gfpch8_G2G1\MitoSys2\Calibration\mEGFPC1_G2\mEGFP_1_R1_P3_K1_Ch2-Ch1.zen
2.514013e+01	1.628658e+02	20150417_STAG1gfpch8_G2G1\MitoSys2\Calibration\mEGFPC1_G2\mEGFP_1_R1_P3_K1_Ch2-Ch1.zen
2.520013e+01	1.570325e+02	20150417_STAG1gfpch8_G2G1\MitoSys2\Calibration\mEGFPC1_G2\mEGFP_1_R1_P3_K1_Ch2-Ch1.zen
2.526013e+01	1.719825e+02	20150417_STAG1gfpch8_G2G1\MitoSys2\Calibration\mEGFPC1_G2\mEGFP_1_R1_P3_K1_Ch2-Ch1.zen
2.532013e+01	1.691491e+02	20150417_STAG1gfpch8_G2G1\MitoSys2\Calibration\mEGFPC1_G2\mEGFP_1_R1_P3_K1_Ch2-Ch1.zen
2.538013e+01	1.657658e+02	20150417_STAG1gfpch8_G2G1\MitoSys2\Calibration\mEGFPC1_G2\mEGFP_1_R1_P3_K1_Ch2-Ch1.zen
2.544013e+01	1.582659e+02	20150417_STAG1gfpch8_G2G1\MitoSys2\Calibration\mEGFPC1_G2\mEGFP_1_R1_P3_K1_Ch2-Ch1.zen
2.550013e+01	1.604992e+02	20150417_STAG1gfpch8_G2G1\MitoSys2\Calibration\mEGFPC1_G2\mEGFP_1_R1_P3_K1_Ch2-Ch1.zen
2.556013e+01	1.583659e+02	20150417_STAG1gfpch8_G2G1\MitoSys2\Calibration\mEGFPC1_G2\mEGFP_1_R1_P3_K1_Ch2-Ch1.zen
2.562013e+01	1.757991e+02	20150417_STAG1gfpch8_G2G1\MitoSys2\Calibration\mEGFPC1_G2\mEGFP_1_R1_P3_K1_Ch2-Ch1.zen
2.568013e+01	1.626658e+02	20150417_STAG1gfpch8_G2G1\MitoSys2\Calibration\mEGFPC1_G2\mEGFP_1_R1_P3_K1_Ch2-Ch1.zen
2.574013e+01	1.604825e+02	20150417_STAG1gfpch8_G2G1\MitoSys2\Calibration\mEGFPC1_G2\mEGFP_1_R1_P3_K1_Ch2-Ch1.zen
2.580013e+01	1.557325e+02	20150417_STAG1gfpch8_G2G1\MitoSys2\Calibration\mEGFPC1_G2\mEGFP_1_R1_P3_K1_Ch2-Ch1.zen
2.586013e+01	1.614658e+02	20150417_STAG1gfpch8_G2G1\MitoSys2\Calibration\mEGFPC1_G2\mEGFP_1_R1_P3_K1_Ch2-Ch1.zen
2.592013e+01	1.630325e+02	20150417_STAG1gfpch8_G2G1\MitoSys2\Calibration\mEGFPC1_G2\mEGFP_1_R1_P3_K1_Ch2-Ch1.zen
2.598013e+01	1.619825e+02	20150417_STAG1gfpch8_G2G1\MitoSys2\Calibration\mEGFPC1_G2\mEGFP_1_R1_P3_K1_Ch2-Ch1.zen
2.604013e+01	1.600659e+02	20150417_STAG1gfpch8_G2G1\MitoSys2\Calibration\mEGFPC1_G2\mEGFP_1_R1_P3_K1_Ch2-Ch1.zen
2.610013e+01	1.713825e+02	20150417_STAG1gfpch8_G2G1\MitoSys2\Calibration\mEGFPC1_G2\mEGFP_1_R1_P3_K1_Ch2-Ch1.zen
2.616013e+01	1.632825e+02	20150417_STAG1gfpch8_G2G1\MitoSys2\Calibration\mEGFPC1_G2\mEGFP_1_R1_P3_K1_Ch2-Ch1.zen
2.622013e+01	1.617825e+02	20150417_STAG1gfpch8_G2G1\MitoSys2\Calibration\mEGFPC1_G2\mEGFP_1_R1_P3_K1_Ch2-Ch1.zen
2.628013e+01	1.731658e+02	20150417_STAG1gfpch8_G2G1\MitoSys2\Calibration\mEGFPC1_G2\mEGFP_1_R1_P3_K1_Ch2-Ch1.zen
2.634013e+01	1.652158e+02	20150417_STAG1gfpch8_G2G1\MitoSys2\Calibration\mEGFPC1_G2\mEGFP_1_R1_P3_K1_Ch2-Ch1.zen
2.640014e+01	1.653658e+02	20150417_STAG1gfpch8_G2G1\MitoSys2\Calibration\mEGFPC1_G2\mEGFP_1_R1_P3_K1_Ch2-Ch1.zen
2.646013e+01	1.669825e+02	20150417_STAG1gfpch8_G2G1\MitoSys2\Calibration\mEGFPC1_G2\mEGFP_1_R1_P3_K1_Ch2-Ch1.zen
2.652014e+01	1.670491e+02	20150417_STAG1gfpch8_G2G1\MitoSys2\Calibration\mEGFPC1_G2\mEGFP_1_R1_P3_K1_Ch2-Ch1.zen
2.658014e+01	1.653492e+02	20150417_STAG1gfpch8_G2G1\MitoSys2\Calibration\mEGFPC1_G2\mEGFP_1_R1_P3_K1_Ch2-Ch1.zen
2.664014e+01	1.674158e+02	20150417_STAG1gfpch8_G2G1\MitoSys2\Calibration\mEGFPC1_G2\mEGFP_1_R1_P3_K1_Ch2-Ch1.zen
2.670014e+01	1.657825e+02	20150417_STAG1gfpch8_G2G1\MitoSys2\Calibration\mEGFPC1_G2\mEGFP_1_R1_P3_K1_Ch2-Ch1.zen
2.676014e+01	1.674658e+02	20150417_STAG1gfpch8_G2G1\MitoSys2\Calibration\mEGFPC1_G2\mEGFP_1_R1_P3_K1_Ch2-Ch1.zen
2.682014e+01	1.679491e+02	20150417_STAG1gfpch8_G2G1\MitoSys2\Calibration\mEGFPC1_G2\mEGFP_1_R1_P3_K1_Ch2-Ch1.zen
2.688014e+01	1.685658e+02	20150417_STAG1gfpch8_G2G1\MitoSys2\Calibration\mEGFPC1_G2\mEGFP_1_R1_P3_K1_Ch2-Ch1.zen
2.694014e+01	1.651658e+02	20150417_STAG1gfpch8_G2G1\MitoSys2\Calibration\mEGFPC1_G2\mEGFP_1_R1_P3_K1_Ch2-Ch1.zen
2.700014e+01	1.715325e+02	20150417_STAG1gfpch8_G2G1\MitoSys2\Calibration\mEGFPC1_G2\mEGFP_1_R1_P3_K1_Ch2-Ch1.zen
2.706014e+01	1.766158e+02	20150417_STAG1gfpch8_G2G1\MitoSys2\Calibration\mEGFPC1_G2\mEGFP_1_R1_P3_K1_Ch2-Ch1.zen
2.712014e+01	1.691658e+02	20150417_STAG1gfpch8_G2G1\MitoSys2\Calibration\mEGFPC1_G2\mEGFP_1_R1_P3_K1_Ch2-Ch1.zen
2.718014e+01	1.696658e+02	20150417_STAG1gfpch8_G2G1\MitoSys2\Calibration\mEGFPC1_G2\mEGFP_1_R1_P3_K1_Ch2-Ch1.zen
2.724014e+01	1.653658e+02	20150417_STAG1gfpch8_G2G1\MitoSys2\Calibration\mEGFPC1_G2\mEGFP_1_R1_P3_K1_Ch2-Ch1.zen
2.730014e+01	1.665491e+02	20150417_STAG1gfpch8_G2G1\MitoSys2\Calibration\mEGFPC1_G2\mEGFP_1_R1_P3_K1_Ch2-Ch1.zen
2.736014e+01	1.634325e+02	20150417_STAG1gfpch8_G2G1\MitoSys2\Calibration\mEGFPC1_G2\mEGFP_1_R1_P3_K1_Ch2-Ch1.zen
2.742014e+01	1.634825e+02	20150417_STAG1gfpch8_G2G1\MitoSys2\Calibration\mEGFPC1_G2\mEGFP_1_R1_P3_K1_Ch2-Ch1.zen
2.748014e+01	1.690158e+02	20150417_STAG1gfpch8_G2G1\MitoSys2\Calibration\mEGFPC1_G2\mEGFP_1_R1_P3_K1_Ch2-Ch1.zen
2.754014e+01	1.611325e+02	20150417_STAG1gfpch8_G2G1\MitoSys2\Calibration\mEGFPC1_G2\mEGFP_1_R1_P3_K1_Ch2-Ch1.zen
2.760014e+01	1.644325e+02	20150417_STAG1gfpch8_G2G1\MitoSys2\Calibration\mEGFPC1_G2\mEGFP_1_R1_P3_K1_Ch2-Ch1.zen
2.766014e+01	1.670658e+02	20150417_STAG1gfpch8_G2G1\MitoSys2\Calibration\mEGFPC1_G2\mEGFP_1_R1_P3_K1_Ch2-Ch1.zen
2.772014e+01	1.698158e+02	20150417_STAG1gfpch8_G2G1\MitoSys2\Calibration\mEGFPC1_G2\mEGFP_1_R1_P3_K1_Ch2-Ch1.zen
2.778014e+01	1.652492e+02	20150417_STAG1gfpch8_G2G1\MitoSys2\Calibration\mEGFPC1_G2\mEGFP_1_R1_P3_K1_Ch2-Ch1.zen
2.784014e+01	1.664325e+02	20150417_STAG1gfpch8_G2G1\MitoSys2\Calibration\mEGFPC1_G2\mEGFP_1_R1_P3_K1_Ch2-Ch1.zen
2.790014e+01	1.668658e+02	20150417_STAG1gfpch8_G2G1\MitoSys2\Calibration\mEGFPC1_G2\mEGFP_1_R1_P3_K1_Ch2-Ch1.zen
2.796014e+01	1.599325e+02	20150417_STAG1gfpch8_G2G1\MitoSys2\Calibration\mEGFPC1_G2\mEGFP_1_R1_P3_K1_Ch2-Ch1.zen
2.802014e+01	1.592825e+02	20150417_STAG1gfpch8_G2G1\MitoSys2\Calibration\mEGFPC1_G2\mEGFP_1_R1_P3_K1_Ch2-Ch1.zen
2.808014e+01	1.683658e+02	20150417_STAG1gfpch8_G2G1\MitoSys2\Calibration\mEGFPC1_G2\mEGFP_1_R1_P3_K1_Ch2-Ch1.zen
2.814014e+01	1.629992e+02	20150417_STAG1gfpch8_G2G1\MitoSys2\Calibration\mEGFPC1_G2\mEGFP_1_R1_P3_K1_Ch2-Ch1.zen
2.820014e+01	1.687491e+02	20150417_STAG1gfpch8_G2G1\MitoSys2\Calibration\mEGFPC1_G2\mEGFP_1_R1_P3_K1_Ch2-Ch1.zen
2.826015e+01	1.628825e+02	20150417_STAG1gfpch8_G2G1\MitoSys2\Calibration\mEGFPC1_G2\mEGFP_1_R1_P3_K1_Ch2-Ch1.zen
2.832014e+01	1.616659e+02	20150417_STAG1gfpch8_G2G1\MitoSys2\Calibration\mEGFPC1_G2\mEGFP_1_R1_P3_K1_Ch2-Ch1.zen
2.838014e+01	1.647658e+02	20150417_STAG1gfpch8_G2G1\MitoSys2\Calibration\mEGFPC1_G2\mEGFP_1_R1_P3_K1_Ch2-Ch1.zen
2.844015e+01	1.767658e+02	20150417_STAG1gfpch8_G2G1\MitoSys2\Calibration\mEGFPC1_G2\mEGFP_1_R1_P3_K1_Ch2-Ch1.zen
2.850014e+01	1.578159e+02	20150417_STAG1gfpch8_G2G1\MitoSys2\Calibration\mEGFPC1_G2\mEGFP_1_R1_P3_K1_Ch2-Ch1.zen
2.856015e+01	1.532659e+02	20150417_STAG1gfpch8_G2G1\MitoSys2\Calibration\mEGFPC1_G2\mEGFP_1_R1_P3_K1_Ch2-Ch1.zen
2.862015e+01	1.614492e+02	20150417_STAG1gfpch8_G2G1\MitoSys2\Calibration\mEGFPC1_G2\mEGFP_1_R1_P3_K1_Ch2-Ch1.zen
2.868015e+01	1.693491e+02	20150417_STAG1gfpch8_G2G1\MitoSys2\Calibration\mEGFPC1_G2\mEGFP_1_R1_P3_K1_Ch2-Ch1.zen
2.874015e+01	1.560659e+02	20150417_STAG1gfpch8_G2G1\MitoSys2\Calibration\mEGFPC1_G2\mEGFP_1_R1_P3_K1_Ch2-Ch1.zen
2.880015e+01	1.687491e+02	20150417_STAG1gfpch8_G2G1\MitoSys2\Calibration\mEGFPC1_G2\mEGFP_1_R1_P3_K1_Ch2-Ch1.zen
2.886015e+01	1.692325e+02	20150417_STAG1gfpch8_G2G1\MitoSys2\Calibration\mEGFPC1_G2\mEGFP_1_R1_P3_K1_Ch2-Ch1.zen
2.892015e+01	1.739658e+02	20150417_STAG1gfpch8_G2G1\MitoSys2\Calibration\mEGFPC1_G2\mEGFP_1_R1_P3_K1_Ch2-Ch1.zen
2.898015e+01	1.628992e+02	20150417_STAG1gfpch8_G2G1\MitoSys2\Calibration\mEGFPC1_G2\mEGFP_1_R1_P3_K1_Ch2-Ch1.zen
2.904015e+01	1.641992e+02	20150417_STAG1gfpch8_G2G1\MitoSys2\Calibration\mEGFPC1_G2\mEGFP_1_R1_P3_K1_Ch2-Ch1.zen
2.910015e+01	1.608158e+02	20150417_STAG1gfpch8_G2G1\MitoSys2\Calibration\mEGFPC1_G2\mEGFP_1_R1_P3_K1_Ch2-Ch1.zen
2.916015e+01	1.588825e+02	20150417_STAG1gfpch8_G2G1\MitoSys2\Calibration\mEGFPC1_G2\mEGFP_1_R1_P3_K1_Ch2-Ch1.zen
2.922015e+01	1.647492e+02	20150417_STAG1gfpch8_G2G1\MitoSys2\Calibration\mEGFPC1_G2\mEGFP_1_R1_P3_K1_Ch2-Ch1.zen
2.928015e+01	1.610825e+02	20150417_STAG1gfpch8_G2G1\MitoSys2\Calibration\mEGFPC1_G2\mEGFP_1_R1_P3_K1_Ch2-Ch1.zen
2.934015e+01	1.655658e+02	20150417_STAG1gfpch8_G2G1\MitoSys2\Calibration\mEGFPC1_G2\mEGFP_1_R1_P3_K1_Ch2-Ch1.zen
2.940015e+01	1.672325e+02	20150417_STAG1gfpch8_G2G1\MitoSys2\Calibration\mEGFPC1_G2\mEGFP_1_R1_P3_K1_Ch2-Ch1.zen
2.946015e+01	1.596158e+02	20150417_STAG1gfpch8_G2G1\MitoSys2\Calibration\mEGFPC1_G2\mEGFP_1_R1_P3_K1_Ch2-Ch1.zen
2.952015e+01	1.645658e+02	20150417_STAG1gfpch8_G2G1\MitoSys2\Calibration\mEGFPC1_G2\mEGFP_1_R1_P3_K1_Ch2-Ch1.zen
2.958015e+01	1.589492e+02	20150417_STAG1gfpch8_G2G1\MitoSys2\Calibration\mEGFPC1_G2\mEGFP_1_R1_P3_K1_Ch2-Ch1.zen
2.964015e+01	1.613658e+02	20150417_STAG1gfpch8_G2G1\MitoSys2\Calibration\mEGFPC1_G2\mEGFP_1_R1_P3_K1_Ch2-Ch1.zen
2.970015e+01	1.637158e+02	20150417_STAG1gfpch8_G2G1\MitoSys2\Calibration\mEGFPC1_G2\mEGFP_1_R1_P3_K1_Ch2-Ch1.zen
2.976015e+01	1.550659e+02	20150417_STAG1gfpch8_G2G1\MitoSys2\Calibration\mEGFPC1_G2\mEGFP_1_R1_P3_K1_Ch2-Ch1.zen
2.982015e+01	1.601659e+02	20150417_STAG1gfpch8_G2G1\MitoSys2\Calibration\mEGFPC1_G2\mEGFP_1_R1_P3_K1_Ch2-Ch1.zen
2.988015e+01	1.656992e+02	20150417_STAG1gfpch8_G2G1\MitoSys2\Calibration\mEGFPC1_G2\mEGFP_1_R1_P3_K1_Ch2-Ch1.zen
[truncated: 164,001 more rows]
