# Supplementary material for: Absolute quantification of cohesin, CTCF and their regulators in human cells
Source: eLife. 2019 Jun 17;8:e46269. doi: 10.7554/eLife.46269 (PMC6606026; doi:10.7554/eLife.46269)
Supplement: Figure 2—source data 1. [file elife-46269-fig2-data1.zip › Figure 2 - source data 1/20150708_gfpSORORINcd3_G2G1/2c_opt_time_col.res]

General								Correlation								Corrections
No	File name	Full path	Format	Clock	Duration	Channel mode	Annotation	Channel mode.1	Selection	1st	2nd	Frequency	Eval frequency	Mode	Detrend frequency	Offset Ch1	Amplitude Ch1	Rate Ch1	Offset Ch2	Amplitude Ch2	Rate Ch2	Xtalk Ch1	Xtalk Ch2	Labels Ch1	Labels Ch2	Interval1 1st	Interval1 2nd	Interval1 Ch1	Interval1 Ch2	Interval2 1st	Interval2 2nd	Interval2 Ch1	Interval2 Ch2	Bleaching Ch1	Bleaching Ch2	Bleaching Cross	BG Ch1	BG Ch2	BG Cross	Xtalk Ch1.1	Xtalk Ch2.1	Xtalk Cross	Total Ch1	Total Ch2	Total Cross	G0ave Ch1	G0std Ch1	G0ave Ch2	G0std Ch2
0	TR1_2_W0001_P0089_T0001_R1_P1_K1_Ch2-Ch1.zen	20150708_gfpSORORINcd3_G2G1\MitoSys2\LSM\gfpSORORINc_G1\DE_W0011_P0001\DE_2_W0011_P0001_T0003\TR1_W0001_P0089\TR1_2_W0001_P0089_T0001_R1_P1_K1_Ch2-Ch1.zen	FA/ISS	20000	30.0	3		7	0	0	29.94	100000	2000	Scale	0	1.46	0	0.01	1.4	0	0.01	0.04	0	1	1	0	1	12.574000000000002	263.528	0	1	12.574000000000002	263.528	1.1398	3.1684	1	0.7799	0.9876	0.8776	1	0.9956	0.9978	0.9028	3.1306	0.8756	0.038478	0.022527000000000002	0.00069217	0.0017641999999999998
1	TR1_2_W0001_P0089_T0001_R1_P2_K1_Ch2-Ch1.zen	20150708_gfpSORORINcd3_G2G1\MitoSys2\LSM\gfpSORORINc_G1\DE_W0011_P0001\DE_2_W0011_P0001_T0003\TR1_W0001_P0089\TR1_2_W0001_P0089_T0001_R1_P2_K1_Ch2-Ch1.zen	FA/ISS	20000	30.0	3		7	0	0	29.94	100000	2000	Scale	0	1.46	0	0.01	1.4	0	0.01	0.04	0	1	1	0	1	28.798000000000002	333.05199999999996	0	1	28.798000000000002	333.05199999999996	1.008	2.5161	1	0.9012	0.99	0.9445	1	0.9918	0.9959	0.9088	2.4822	0.9406	0.046870999999999996	0.0089778	0.0064216	0.007455
2	TR1_2_W0001_P0089_T0001_R1_P3_K1_Ch2-Ch1.zen	20150708_gfpSORORINcd3_G2G1\MitoSys2\LSM\gfpSORORINc_G1\DE_W0011_P0001\DE_2_W0011_P0001_T0003\TR1_W0001_P0089\TR1_2_W0001_P0089_T0001_R1_P3_K1_Ch2-Ch1.zen	FA/ISS	20000	30.0	3		7	0	0	29.94	100000	2000	Scale	0	1.46	0	0.01	1.4	0	0.01	0.04	0	1	1	0	1	23.781999999999996	428.421	0	1	23.781999999999996	428.421	0.9537	3.1683	1	0.8807	0.9926	0.935	1	0.995	0.9975	0.8370000000000001	3.141	0.9326	0.056115	0.023349	0.0013564	0.0014195
3	TR1_2_W0001_P0089_T0001_R1_P4_K1_Ch2-Ch1.zen	20150708_gfpSORORINcd3_G2G1\MitoSys2\LSM\gfpSORORINc_G1\DE_W0011_P0001\DE_2_W0011_P0001_T0003\TR1_W0001_P0089\TR1_2_W0001_P0089_T0001_R1_P4_K1_Ch2-Ch1.zen	FA/ISS	20000	30.0	3		7	0	0	29.94	100000	2000	Scale	0	1.46	0	0.01	1.4	0	0.01	0.04	0	1	1	0	1	2.6439999999999997	5.939	0	1	2.6439999999999997	5.939	1.7079	2.147	1	0.1815	0.5531	0.3144	1	0.9635	0.9816	0.4625	1.3339	0.3067	0.20254	0.092335	0.084882	0.040827999999999996
4	TR1_2_W0001_P0089_T0001_R1_P5_K1_Ch2-Ch1.zen	20150708_gfpSORORINcd3_G2G1\MitoSys2\LSM\gfpSORORINc_G1\DE_W0011_P0001\DE_2_W0011_P0001_T0003\TR1_W0001_P0089\TR1_2_W0001_P0089_T0001_R1_P5_K1_Ch2-Ch1.zen	FA/ISS	20000	30.000999999999998	3	x	7	0	0	29.94	100000	2000	Scale	0	1.46	0	0.01	1.4	0	0.01	0.04	0	1	1	0	1	0.805	1.817	0	1	0.805	1.817	1.0205	1.0248	1	0.6675	0.0525	-0.1858	1	0.9648	0.9823	0.6493	0.0494	-0.1714	0.15745	0.27819	0.18911	0.12717
5	TR1_2_W0001_P0129_T0001_R1_P1_K1_Ch2-Ch1.zen	20150708_gfpSORORINcd3_G2G1\MitoSys2\LSM\gfpSORORINc_G1\DE_W0011_P0001\DE_2_W0011_P0001_T0004\TR1_W0001_P0129\TR1_2_W0001_P0129_T0001_R1_P1_K1_Ch2-Ch1.zen	FA/ISS	20000	30.0	3		7	0	0	29.94	100000	2000	Scale	0	1.46	0	0.01	1.4	0	0.01	0.04	0	1	1	0	1	19.692	280.959	0	1	19.692	280.959	1.1051	2.7751	1	0.8568	0.9884	0.9202	1	0.9935	0.9968	0.9539	2.7387	0.9172	0.069912	0.0099022	0.0029583	0.0035556
6	TR1_2_W0001_P0129_T0001_R1_P2_K1_Ch2-Ch1.zen	20150708_gfpSORORINcd3_G2G1\MitoSys2\LSM\gfpSORORINc_G1\DE_W0011_P0001\DE_2_W0011_P0001_T0004\TR1_W0001_P0129\TR1_2_W0001_P0129_T0001_R1_P2_K1_Ch2-Ch1.zen	FA/ISS	20000	30.0	3		7	0	0	29.94	100000	2000	Scale	0	1.46	0	0.01	1.4	0	0.01	0.04	0	1	1	0	1	11.091	205.62099999999998	0	1	11.091	205.62099999999998	0.9871	4.6496	1	0.7524	0.9827	0.8597	1	0.9944	0.9972	0.7399	4.577	0.8573	0.070338	0.034181	0.0046948	0.0039445999999999995
7	TR1_2_W0001_P0129_T0001_R1_P3_K1_Ch2-Ch1.zen	20150708_gfpSORORINcd3_G2G1\MitoSys2\LSM\gfpSORORINc_G1\DE_W0011_P0001\DE_2_W0011_P0001_T0004\TR1_W0001_P0129\TR1_2_W0001_P0129_T0001_R1_P3_K1_Ch2-Ch1.zen	FA/ISS	20000	30.0	3		7	0	0	29.94	100000	2000	Scale	0	1.46	0	0.01	1.4	0	0.01	0.04	0	1	1	0	1	18.26	261.089	0	1	18.26	261.089	1.0969	3.6931	1	0.8459	0.987	0.9137	1	0.9933	0.9966	0.9348	3.6429	0.9106	0.068383	0.018446	0.0034464	0.0045587
8	TR1_2_W0001_P0129_T0001_R1_P4_K1_Ch2-Ch1.zen	20150708_gfpSORORINcd3_G2G1\MitoSys2\LSM\gfpSORORINc_G1\DE_W0011_P0001\DE_2_W0011_P0001_T0004\TR1_W0001_P0129\TR1_2_W0001_P0129_T0001_R1_P4_K1_Ch2-Ch1.zen	FA/ISS	20000	30.0	3	x	7	0	0	29.94	100000	2000	Scale	0	1.46	0	0.01	1.4	0	0.01	0.04	0	1	1	0	1	1.6780000000000002	2.991	0	1	1.6780000000000002	2.991	0.9707	1.0466	1	0.0183	0.282	0.0686	1	0.9555	0.9775	0.0127	0.2823	0.0656	0.29216	0.16082	0.24869000000000002	0.068875
9	TR1_2_W0001_P0129_T0001_R1_P5_K1_Ch2-Ch1.zen	20150708_gfpSORORINcd3_G2G1\MitoSys2\LSM\gfpSORORINc_G1\DE_W0011_P0001\DE_2_W0011_P0001_T0004\TR1_W0001_P0129\TR1_2_W0001_P0129_T0001_R1_P5_K1_Ch2-Ch1.zen	FA/ISS	20000	30.0	3		7	0	0	29.94	100000	2000	Scale	0	1.46	0	0.01	1.4	0	0.01	0.04	0	1	1	0	1	1.8940000000000001	3.721	0	1	1.8940000000000001	3.721	1.5484	1.7439	1	0.0548	0.3716	0.1295	1	0.9593	0.9794	0.1389	0.7593	0.1254	0.097193	0.11287	0.15994	0.084591
10	TR1_2_W0001_P0169_T0001_R1_P1_K1_Ch2-Ch1.zen	20150708_gfpSORORINcd3_G2G1\MitoSys2\LSM\gfpSORORINc_G1\DE_W0011_P0001\DE_2_W0011_P0001_T0005\TR1_W0001_P0169\TR1_2_W0001_P0169_T0001_R1_P1_K1_Ch2-Ch1.zen	FA/ISS	20000	30.0	3	x	7	0	0	29.94	100000	2000	Scale	0	1.46	0	0.01	1.4	0	0.01	0.04	0	1	1	0	1	3.1430000000000002	83.95	0	1	3.1430000000000002	83.95	1.2001	1.6788	1	0.2826	0.9648	0.5214	1	0.9969	0.9984	0.3865	1.6257	0.5206	0.08536	0.078641	0.0011765	0.0030329000000000003
11	TR1_2_W0001_P0169_T0001_R1_P2_K1_Ch2-Ch1.zen	20150708_gfpSORORINcd3_G2G1\MitoSys2\LSM\gfpSORORINc_G1\DE_W0011_P0001\DE_2_W0011_P0001_T0005\TR1_W0001_P0169\TR1_2_W0001_P0169_T0001_R1_P2_K1_Ch2-Ch1.zen	FA/ISS	20000	30.0	3		7	0	0	29.94	100000	2000	Scale	0	1.46	0	0.01	1.4	0	0.01	0.04	0	1	1	0	1	16.088	226.324	0	1	16.088	226.324	0.9838	2.1534	1	0.8259	0.9865	0.9026	1	0.9938	0.9969	0.8109999999999999	2.1213	0.8998	0.08427	0.014091999999999999	0.0017494	0.0022862
12	TR1_2_W0001_P0169_T0001_R1_P3_K1_Ch2-Ch1.zen	20150708_gfpSORORINcd3_G2G1\MitoSys2\LSM\gfpSORORINc_G1\DE_W0011_P0001\DE_2_W0011_P0001_T0005\TR1_W0001_P0169\TR1_2_W0001_P0169_T0001_R1_P3_K1_Ch2-Ch1.zen	FA/ISS	20000	30.0	3		7	0	0	29.94	100000	2000	Scale	0	1.46	0	0.01	1.4	0	0.01	0.04	0	1	1	0	1	9.806000000000001	259.95599999999996	0	1	9.806000000000001	259.95599999999996	0.9891	2.1473	1	0.7244	0.9883	0.8461	1	0.9967	0.9984	0.7148	2.1229	0.8447	0.1086	0.027091000000000004	0.0013164000000000001	0.0016235
13	TR1_2_W0001_P0169_T0001_R1_P4_K1_Ch2-Ch1.zen	20150708_gfpSORORINcd3_G2G1\MitoSys2\LSM\gfpSORORINc_G1\DE_W0011_P0001\DE_2_W0011_P0001_T0005\TR1_W0001_P0169\TR1_2_W0001_P0169_T0001_R1_P4_K1_Ch2-Ch1.zen	FA/ISS	20000	30.0	3	x	7	0	0	29.94	100000	2000	Scale	0	1.46	0	0.01	1.4	0	0.01	0.04	0	1	1	0	1	2.08	4.44	0	1	2.08	4.44	1.1541	1.442	1	0.0897	0.4583	0.2005	1	0.9622	0.9809	0.1282	0.7097	0.195	0.12744	0.15104	0.13576	0.071563
14	TR1_2_W0001_P0169_T0001_R1_P5_K1_Ch2-Ch1.zen	20150708_gfpSORORINcd3_G2G1\MitoSys2\LSM\gfpSORORINc_G1\DE_W0011_P0001\DE_2_W0011_P0001_T0005\TR1_W0001_P0169\TR1_2_W0001_P0169_T0001_R1_P5_K1_Ch2-Ch1.zen	FA/ISS	20000	30.0	3		7	0	0	29.94	100000	2000	Scale	0	1.46	0	0.01	1.4	0	0.01	0.04	0	1	1	0	1	1.474	3.076	0	1	1.474	3.076	1.0552	1.0451	1	0.0051	0.2955	0.0008	1	0.9620000000000001	0.9808	-0.0002	0.2974	0.0007	0.26796	0.24055	0.20385999999999999	0.083034
15	TR1_2_W0001_P0090_T0001_R1_P1_K1_Ch2-Ch1.zen	20150708_gfpSORORINcd3_G2G1\MitoSys2\LSM\gfpSORORINc_G1\DE_W0012_P0001\DE_2_W0012_P0001_T0003\TR1_W0001_P0090\TR1_2_W0001_P0090_T0001_R1_P1_K1_Ch2-Ch1.zen	FA/ISS	20000	30.0	3		7	0	0	29.94	100000	2000	Scale	0	1.46	0	0.01	1.4	0	0.01	0.04	0	1	1	0	1	11.23	61.168	0	1	11.23	61.168	1.3286	3.2932	1	0.7522	0.9481	0.8444	1	0.9838	0.9919	1.0339	3.135	0.8374	0.095402	0.039352	0.0078248	0.0070063999999999994
16	TR1_2_W0001_P0090_T0001_R1_P2_K1_Ch2-Ch1.zen	20150708_gfpSORORINcd3_G2G1\MitoSys2\LSM\gfpSORORINc_G1\DE_W0012_P0001\DE_2_W0012_P0001_T0003\TR1_W0001_P0090\TR1_2_W0001_P0090_T0001_R1_P2_K1_Ch2-Ch1.zen	FA/ISS	20000	30.0	3		7	0	0	29.94	100000	2000	Scale	0	1.46	0	0.01	1.4	0	0.01	0.04	0	1	1	0	1	9.51	67.188	0	1	9.51	67.188	1.1845	3.4454	1	0.7144	0.9518	0.8245	1	0.9869	0.9934	0.8686	3.2966	0.8189	0.13802	0.055945	0.0067801	0.0075741
17	TR1_2_W0001_P0090_T0001_R1_P3_K1_Ch2-Ch1.zen	20150708_gfpSORORINcd3_G2G1\MitoSys2\LSM\gfpSORORINc_G1\DE_W0012_P0001\DE_2_W0012_P0001_T0003\TR1_W0001_P0090\TR1_2_W0001_P0090_T0001_R1_P3_K1_Ch2-Ch1.zen	FA/ISS	20000	30.0	3		7	0	0	29.94	100000	2000	Scale	0	1.46	0	0.01	1.4	0	0.01	0.04	0	1	1	0	1	11.73	92.24799999999999	0	1	11.73	92.24799999999999	1.7077	3.6777	1	0.7624	0.9652	0.8578	1	0.9887	0.9943	1.3775	3.5589	0.8528	0.079689	0.042359	0.0054277	0.006348899999999999
18	TR1_2_W0001_P0090_T0001_R1_P4_K1_Ch2-Ch1.zen	20150708_gfpSORORINcd3_G2G1\MitoSys2\LSM\gfpSORORINc_G1\DE_W0012_P0001\DE_2_W0012_P0001_T0003\TR1_W0001_P0090\TR1_2_W0001_P0090_T0001_R1_P4_K1_Ch2-Ch1.zen	FA/ISS	20000	30.0	3		7	0	0	29.94	100000	2000	Scale	0	1.46	0	0.01	1.4	0	0.01	0.04	0	1	1	0	1	1.4909999999999999	1.819	0	1	1.4909999999999999	1.819	0.9613	1.0393	1	0.0023	0.054000000000000006	0.0052	1	0.9351	0.9670000000000001	-0.0003	0.044000000000000004	0.0045	0.28786999999999996	0.21881	0.26688	0.15537
19	TR1_2_W0001_P0090_T0001_R1_P5_K1_Ch2-Ch1.zen	20150708_gfpSORORINcd3_G2G1\MitoSys2\LSM\gfpSORORINc_G1\DE_W0012_P0001\DE_2_W0012_P0001_T0003\TR1_W0001_P0090\TR1_2_W0001_P0090_T0001_R1_P5_K1_Ch2-Ch1.zen	FA/ISS	20000	30.0	3	x	7	0	0	29.94	100000	2000	Scale	0	1.46	0	0.01	1.4	0	0.01	0.04	0	1	1	0	1	1.584	4.192	0	1	1.584	4.192	1.068	0.9756	1	0.0069	0.4413	0.0522	1	0.9698	0.9848	0.0114	0.4044	0.051	0.30201999999999996	0.11118	0.0662	0.026871
20	TR1_2_W0001_P0130_T0001_R1_P1_K1_Ch2-Ch1.zen	20150708_gfpSORORINcd3_G2G1\MitoSys2\LSM\gfpSORORINc_G1\DE_W0012_P0001\DE_2_W0012_P0001_T0004\TR1_W0001_P0130\TR1_2_W0001_P0130_T0001_R1_P1_K1_Ch2-Ch1.zen	FA/ISS	20000	30.0	3		7	0	0	29.94	100000	2000	Scale	0	1.46	0	0.01	1.4	0	0.01	0.04	0	1	1	0	1	18.879	272.981	0	1	18.879	272.981	1.1117	2.9867	1	0.8502	0.9885	0.9168	1	0.9939	0.9969	0.9528	2.9493	0.9139	0.073211	0.022668999999999998	0.0031547	0.0021536
21	TR1_2_W0001_P0130_T0001_R1_P2_K1_Ch2-Ch1.zen	20150708_gfpSORORINcd3_G2G1\MitoSys2\LSM\gfpSORORINc_G1\DE_W0012_P0001\DE_2_W0012_P0001_T0004\TR1_W0001_P0130\TR1_2_W0001_P0130_T0001_R1_P2_K1_Ch2-Ch1.zen	FA/ISS	20000	30.0	3		7	0	0	29.94	100000	2000	Scale	0	1.46	0	0.01	1.4	0	0.01	0.04	0	1	1	0	1	17.132	148.44299999999998	0	1	17.132	148.44299999999998	1.0815	3.5433	1	0.8357	0.9759	0.9031	1	0.9883	0.9941	0.91	3.455	0.8978	0.096546	0.012041	0.010317	0.0093314
22	TR1_2_W0001_P0130_T0001_R1_P3_K1_Ch2-Ch1.zen	20150708_gfpSORORINcd3_G2G1\MitoSys2\LSM\gfpSORORINc_G1\DE_W0012_P0001\DE_2_W0012_P0001_T0004\TR1_W0001_P0130\TR1_2_W0001_P0130_T0001_R1_P3_K1_Ch2-Ch1.zen	FA/ISS	20000	30.0	3		7	0	0	29.94	100000	2000	Scale	0	1.46	0	0.01	1.4	0	0.01	0.04	0	1	1	0	1	19.347	283.649	0	1	19.347	283.649	1.0673	3.1263	1	0.8542	0.9878	0.9186	1	0.9933	0.9967	0.9162	3.0843	0.9155	0.066129	0.0078999	0.0061984	0.0065092
23	TR1_2_W0001_P0130_T0001_R1_P4_K1_Ch2-Ch1.zen	20150708_gfpSORORINcd3_G2G1\MitoSys2\LSM\gfpSORORINc_G1\DE_W0012_P0001\DE_2_W0012_P0001_T0004\TR1_W0001_P0130\TR1_2_W0001_P0130_T0001_R1_P4_K1_Ch2-Ch1.zen	FA/ISS	20000	30.0	3		7	0	0	29.94	100000	2000	Scale	0	1.46	0	0.01	1.4	0	0.01	0.04	0	1	1	0	1	2.083	4.203	0	1	2.083	4.203	1.1957	1.0831	1	0.0846	0.4433	0.1921	1	0.9611	0.9804	0.1387	0.4683	0.1864	0.45708999999999994	0.12807000000000002	0.28083	0.055438
24	TR1_2_W0001_P0130_T0001_R1_P5_K1_Ch2-Ch1.zen	20150708_gfpSORORINcd3_G2G1\MitoSys2\LSM\gfpSORORINc_G1\DE_W0012_P0001\DE_2_W0012_P0001_T0004\TR1_W0001_P0130\TR1_2_W0001_P0130_T0001_R1_P5_K1_Ch2-Ch1.zen	FA/ISS	20000	30.0	3	x	7	0	0	29.94	100000	2000	Scale	0	1.46	0	0.01	1.4	0	0.01	0.04	0	1	1	0	1	3.906	8.994	0	1	3.906	8.994	3.5696	3.1291	1	0.3402	0.68	0.4759	1	0.9658	0.9827	1.7003	2.2964	0.466	0.058374	0.10955	0.060815	0.058713999999999995
25	TR1_2_W0001_P0170_T0001_R1_P1_K1_Ch2-Ch1.zen	20150708_gfpSORORINcd3_G2G1\MitoSys2\LSM\gfpSORORINc_G1\DE_W0012_P0001\DE_2_W0012_P0001_T0005\TR1_W0001_P0170\TR1_2_W0001_P0170_T0001_R1_P1_K1_Ch2-Ch1.zen	FA/ISS	20000	30.0	3		7	0	0	29.94	100000	2000	Scale	0	1.46	0	0.01	1.4	0	0.01	0.04	0	1	1	0	1	15.197000000000001	86.846	0	1	15.197000000000001	86.846	1.0528	2.0799	1	0.8167	0.9637	0.8871	1	0.9842	0.9921	0.8643	1.9959	0.88	0.072761	0.012941999999999999	0.0058729	0.004327
26	TR1_2_W0001_P0170_T0001_R1_P2_K1_Ch2-Ch1.zen	20150708_gfpSORORINcd3_G2G1\MitoSys2\LSM\gfpSORORINc_G1\DE_W0012_P0001\DE_2_W0012_P0001_T0005\TR1_W0001_P0170\TR1_2_W0001_P0170_T0001_R1_P2_K1_Ch2-Ch1.zen	FA/ISS	20000	30.0	3		7	0	0	29.94	100000	2000	Scale	0	1.46	0	0.01	1.4	0	0.01	0.04	0	1	1	0	1	17.189	60.879	0	1	17.189	60.879	1.3565	5.1129	1	0.8341	0.9424	0.8866	1	0.9728	0.9863	1.1574	4.8199	0.8741	0.055745	0.031727	0.0081986	0.009814100000000001
27	TR1_2_W0001_P0170_T0001_R1_P3_K1_Ch2-Ch1.zen	20150708_gfpSORORINcd3_G2G1\MitoSys2\LSM\gfpSORORINc_G1\DE_W0012_P0001\DE_2_W0012_P0001_T0005\TR1_W0001_P0170\TR1_2_W0001_P0170_T0001_R1_P3_K1_Ch2-Ch1.zen	FA/ISS	20000	30.0	3		7	0	0	29.94	100000	2000	Scale	0	1.46	0	0.01	1.4	0	0.01	0.04	0	1	1	0	1	17.601	103.88600000000001	0	1	17.601	103.88600000000001	1.6491	3.5106	1	0.8329	0.9687	0.8981	1	0.9852	0.9926	1.4176	3.3948	0.8913	0.054235000000000005	0.029539	0.0036156999999999995	0.0045832
28	TR1_2_W0001_P0170_T0001_R1_P4_K1_Ch2-Ch1.zen	20150708_gfpSORORINcd3_G2G1\MitoSys2\LSM\gfpSORORINc_G1\DE_W0012_P0001\DE_2_W0012_P0001_T0005\TR1_W0001_P0170\TR1_2_W0001_P0170_T0001_R1_P4_K1_Ch2-Ch1.zen	FA/ISS	20000	30.002	3	x	7	0	0	29.94	100000	2000	Scale	0	1.46	0	0.01	1.4	0	0.01	0.04	0	1	1	0	1	0.828	1.643	0	1	0.828	1.643	1.0097	1.0456	1	0.5768	0.0218	-0.111	1	0.9599	0.9798	0.569	0.0216	-0.0956	0.084981	0.15652	0.22475	0.074486
29	TR1_2_W0001_P0170_T0001_R1_P5_K1_Ch2-Ch1.zen	20150708_gfpSORORINcd3_G2G1\MitoSys2\LSM\gfpSORORINc_G1\DE_W0012_P0001\DE_2_W0012_P0001_T0005\TR1_W0001_P0170\TR1_2_W0001_P0170_T0001_R1_P5_K1_Ch2-Ch1.zen	FA/ISS	20000	30.000999999999998	3		7	0	0	29.94	100000	2000	Scale	0	1.46	0	0.01	1.4	0	0.01	0.04	0	1	1	0	1	2.19	2.966	0	1	2.19	2.966	1.3511	2.0476	1	0.111	0.2598	0.1678	1	0.9398	0.9694	0.2084	0.6746	0.158	0.072148	0.17965	0.10446	0.14190999999999998
30	TR1_2_W0001_P0091_T0001_R1_P1_K1_Ch2-Ch1.zen	20150708_gfpSORORINcd3_G2G1\MitoSys2\LSM\gfpSORORINc_G1\DE_W0013_P0001\DE_2_W0013_P0001_T0003\TR1_W0001_P0091\TR1_2_W0001_P0091_T0001_R1_P1_K1_Ch2-Ch1.zen	FA/ISS	20000	30.0	3		7	0	0	29.94	100000	2000	Scale	0	1.46	0	0.01	1.4	0	0.01	0.04	0	1	1	0	1	10.405	48.63399999999999	0	1	10.405	48.63399999999999	2.1036	3.2521	1	0.7199	0.9314	0.8185	1	0.9814	0.9907	1.64	3.0407	0.8107	0.14804	0.041173	0.0078225	0.0059385
31	TR1_2_W0001_P0091_T0001_R1_P2_K1_Ch2-Ch1.zen	20150708_gfpSORORINcd3_G2G1\MitoSys2\LSM\gfpSORORINc_G1\DE_W0013_P0001\DE_2_W0013_P0001_T0003\TR1_W0001_P0091\TR1_2_W0001_P0091_T0001_R1_P2_K1_Ch2-Ch1.zen	FA/ISS	20000	30.0	3		7	0	0	29.94	100000	2000	Scale	0	1.46	0	0.01	1.4	0	0.01	0.04	0	1	1	0	1	10.574000000000002	74.406	0	1	10.574000000000002	74.406	1.7238	4.4886	1	0.7368	0.9522	0.8375	1	0.9861	0.993	1.3551	4.2935	0.8315	0.10440999999999999	0.036238	0.006773	0.0067964
32	TR1_2_W0001_P0091_T0001_R1_P3_K1_Ch2-Ch1.zen	20150708_gfpSORORINcd3_G2G1\MitoSys2\LSM\gfpSORORINc_G1\DE_W0013_P0001\DE_2_W0013_P0001_T0003\TR1_W0001_P0091\TR1_2_W0001_P0091_T0001_R1_P3_K1_Ch2-Ch1.zen	FA/ISS	20000	30.0	3		7	0	0	29.94	100000	2000	Scale	0	1.46	0	0.01	1.4	0	0.01	0.04	0	1	1	0	1	10.377	42.891999999999996	0	1	10.377	42.891999999999996	1.4366	3.2308	1	0.7312	0.9204	0.8203	1	0.9771	0.9885	1.1025	2.9918	0.8105	0.10982	0.020623	0.008238200000000001	0.011415999999999999
33	TR1_2_W0001_P0091_T0001_R1_P4_K1_Ch2-Ch1.zen	20150708_gfpSORORINcd3_G2G1\MitoSys2\LSM\gfpSORORINc_G1\DE_W0013_P0001\DE_2_W0013_P0001_T0003\TR1_W0001_P0091\TR1_2_W0001_P0091_T0001_R1_P4_K1_Ch2-Ch1.zen	FA/ISS	20000	30.0	3	x	7	0	0	29.94	100000	2000	Scale	0	1.46	0	0.01	1.4	0	0.01	0.04	0	1	1	0	1	1.431	1.903	0	1	1.431	1.903	1.1536	1.1327	1	0.0617	0.0694	-0.0094	1	0.941	0.97	-0.0104	0.0808	-0.0084	0.34357	0.14224	0.33442	0.089888
34	TR1_2_W0001_P0091_T0001_R1_P5_K1_Ch2-Ch1.zen	20150708_gfpSORORINcd3_G2G1\MitoSys2\LSM\gfpSORORINc_G1\DE_W0013_P0001\DE_2_W0013_P0001_T0003\TR1_W0001_P0091\TR1_2_W0001_P0091_T0001_R1_P5_K1_Ch2-Ch1.zen	FA/ISS	20000	30.000999999999998	3	x	7	0	0	29.94	100000	2000	Scale	0	1.46	0	0.01	1.4	0	0.01	0.04	0	1	1	0	1	1.368	2.259	0	1	1.368	2.259	1.0993	1.1328	1	0.0077	0.1433	-0.0242	1	0.9519	0.9756	-0.0022	0.1673	-0.0225	0.13477999999999998	0.22405999999999998	0.19143	0.12415
35	TR1_2_W0001_P0131_T0001_R1_P1_K1_Ch2-Ch1.zen	20150708_gfpSORORINcd3_G2G1\MitoSys2\LSM\gfpSORORINc_G1\DE_W0013_P0001\DE_2_W0013_P0001_T0004\TR1_W0001_P0131\TR1_2_W0001_P0131_T0001_R1_P1_K1_Ch2-Ch1.zen	FA/ISS	20000	30.0	3		7	0	0	29.94	100000	2000	Scale	0	1.46	0	0.01	1.4	0	0.01	0.04	0	1	1	0	1	10.284	54.256	0	1	10.284	54.256	1.1806	2.7242	1	0.7346	0.9429	0.8322	1	0.9832	0.9916	0.8885	2.5779	0.825	0.10985	0.035981	0.0060972000000000005	0.006698699999999999
36	TR1_2_W0001_P0131_T0001_R1_P2_K1_Ch2-Ch1.zen	20150708_gfpSORORINcd3_G2G1\MitoSys2\LSM\gfpSORORINc_G1\DE_W0013_P0001\DE_2_W0013_P0001_T0004\TR1_W0001_P0131\TR1_2_W0001_P0131_T0001_R1_P2_K1_Ch2-Ch1.zen	FA/ISS	20000	30.0	3		7	0	0	29.94	100000	2000	Scale	0	1.46	0	0.01	1.4	0	0.01	0.04	0	1	1	0	1	17.73	76.742	0	1	17.73	76.742	1.6766	3.1808	1	0.8352	0.958	0.8944	1	0.9799	0.9899	1.4495	3.0377	0.8852	0.081981	0.025349	0.0055209	0.005668
37	TR1_2_W0001_P0131_T0001_R1_P3_K1_Ch2-Ch1.zen	20150708_gfpSORORINcd3_G2G1\MitoSys2\LSM\gfpSORORINc_G1\DE_W0013_P0001\DE_2_W0013_P0001_T0004\TR1_W0001_P0131\TR1_2_W0001_P0131_T0001_R1_P3_K1_Ch2-Ch1.zen	FA/ISS	20000	30.0	3		7	0	0	29.94	100000	2000	Scale	0	1.46	0	0.01	1.4	0	0.01	0.04	0	1	1	0	1	13.696	65.135	0	1	13.696	65.135	1.0974	3.3848	1	0.7972	0.948	0.8693	1	0.9797	0.9898	0.8839	3.2129	0.8602	0.076903	0.015667	0.0076944000000000005	0.006153100000000001
38	TR1_2_W0001_P0131_T0001_R1_P4_K1_Ch2-Ch1.zen	20150708_gfpSORORINcd3_G2G1\MitoSys2\LSM\gfpSORORINc_G1\DE_W0013_P0001\DE_2_W0013_P0001_T0004\TR1_W0001_P0131\TR1_2_W0001_P0131_T0001_R1_P4_K1_Ch2-Ch1.zen	FA/ISS	20000	30.000999999999998	3	x	7	0	0	29.94	100000	2000	Scale	0	1.46	0	0.01	1.4	0	0.01	0.04	0	1	1	0	1	1.655	2.153	0	1	1.655	2.153	1.0122	1.2488	1	0.0141	0.1153	0.0395	1	0.9385	0.9687	0.0148	0.1692	0.0358	0.18498	0.12169	0.25305	0.091974
39	TR1_2_W0001_P0131_T0001_R1_P5_K1_Ch2-Ch1.zen	20150708_gfpSORORINcd3_G2G1\MitoSys2\LSM\gfpSORORINc_G1\DE_W0013_P0001\DE_2_W0013_P0001_T0004\TR1_W0001_P0131\TR1_2_W0001_P0131_T0001_R1_P5_K1_Ch2-Ch1.zen	FA/ISS	20000	30.0	3		7	0	0	29.94	100000	2000	Scale	0	1.46	0	0.01	1.4	0	0.01	0.04	0	1	1	0	1	2.194	2.8689999999999998	0	1	2.194	2.8689999999999998	1.4034	1.7776	1	0.1081	0.2451	0.1604	1	0.9388	0.9689	0.2171	0.5491	0.1505	0.11193	0.11231	0.21281999999999998	0.085677
40	TR1_2_W0001_P0171_T0001_R1_P1_K1_Ch2-Ch1.zen	20150708_gfpSORORINcd3_G2G1\MitoSys2\LSM\gfpSORORINc_G1\DE_W0013_P0001\DE_2_W0013_P0001_T0005\TR1_W0001_P0171\TR1_2_W0001_P0171_T0001_R1_P1_K1_Ch2-Ch1.zen	FA/ISS	20000	30.0	3		7	0	0	29.94	100000	2000	Scale	0	1.46	0	0.01	1.4	0	0.01	0.04	0	1	1	0	1	19.28	222.891	0	1	19.28	222.891	1.0183	3.7965	1	0.8540000000000001	0.9848	0.917	1	0.9917	0.9958	0.8705	3.7347	0.9132	0.071564	0.023046	0.0032219	0.0024228
41	TR1_2_W0001_P0171_T0001_R1_P2_K1_Ch2-Ch1.zen	20150708_gfpSORORINcd3_G2G1\MitoSys2\LSM\gfpSORORINc_G1\DE_W0013_P0001\DE_2_W0013_P0001_T0005\TR1_W0001_P0171\TR1_2_W0001_P0171_T0001_R1_P2_K1_Ch2-Ch1.zen	FA/ISS	20000	30.0	3		7	0	0	29.94	100000	2000	Scale	0	1.46	0	0.01	1.4	0	0.01	0.04	0	1	1	0	1	14.302	198.933	0	1	14.302	198.933	1.0070000000000001	4.43	1	0.8052	0.9827	0.8895	1	0.9929	0.9965	0.8109	4.3572	0.8864	0.09854500000000001	0.032425999999999996	0.0029121	0.0028398000000000004
42	TR1_2_W0001_P0171_T0001_R1_P3_K1_Ch2-Ch1.zen	20150708_gfpSORORINcd3_G2G1\MitoSys2\LSM\gfpSORORINc_G1\DE_W0013_P0001\DE_2_W0013_P0001_T0005\TR1_W0001_P0171\TR1_2_W0001_P0171_T0001_R1_P3_K1_Ch2-Ch1.zen	FA/ISS	20000	30.0	3		7	0	0	29.94	100000	2000	Scale	0	1.46	0	0.01	1.4	0	0.01	0.04	0	1	1	0	1	12.812999999999999	188.649	0	1	12.812999999999999	188.649	1.0756	2.3122	1	0.7839	0.9834	0.878	1	0.9940000000000001	0.997	0.8505	2.2733	0.8753	0.10830999999999999	0.017897	0.0052968	0.004818899999999999
43	TR1_2_W0001_P0171_T0001_R1_P4_K1_Ch2-Ch1.zen	20150708_gfpSORORINcd3_G2G1\MitoSys2\LSM\gfpSORORINc_G1\DE_W0013_P0001\DE_2_W0013_P0001_T0005\TR1_W0001_P0171\TR1_2_W0001_P0171_T0001_R1_P4_K1_Ch2-Ch1.zen	FA/ISS	20000	30.000999999999998	3		7	0	0	29.94	100000	2000	Scale	0	1.46	0	0.01	1.4	0	0.01	0.04	0	1	1	0	1	1.479	4.959	0	1	1.479	4.959	1.1565	1.4598	1	0.0078	0.5036	0.0038	1	0.9758	0.9878	-0.001	0.7986	0.0038	0.18891	0.14939000000000002	0.16203	0.054185000000000004
44	TR1_2_W0001_P0171_T0001_R1_P5_K1_Ch2-Ch1.zen	20150708_gfpSORORINcd3_G2G1\MitoSys2\LSM\gfpSORORINc_G1\DE_W0013_P0001\DE_2_W0013_P0001_T0005\TR1_W0001_P0171\TR1_2_W0001_P0171_T0001_R1_P5_K1_Ch2-Ch1.zen	FA/ISS	20000	30.0	3		7	0	0	29.94	100000	2000	Scale	0	1.46	0	0.01	1.4	0	0.01	0.04	0	1	1	0	1	2.006	5.486000000000001	0	1	2.006	5.486000000000001	1.6225	1.642	1	0.073	0.5412	0.1795	1	0.971	0.9854	0.18600000000000003	0.965	0.17600000000000002	0.19239	0.17437	0.1534	0.07486799999999999
45	TR1_2_W0001_P0132_T0001_R1_P1_K1_Ch2-Ch1.zen	20150708_gfpSORORINcd3_G2G1\MitoSys2\LSM\gfpSORORINc_G1\DE_W0014_P0001\DE_2_W0014_P0001_T0004\TR1_W0001_P0132\TR1_2_W0001_P0132_T0001_R1_P1_K1_Ch2-Ch1.zen	FA/ISS	20000	30.0	3		7	0	0	29.94	100000	2000	Scale	0	1.46	0	0.01	1.4	0	0.01	0.04	0	1	1	0	1	12.902999999999999	72.755	0	1	12.902999999999999	72.755	1.0364	3.0691	1	0.7859999999999999	0.9563	0.867	1	0.9838	0.9918	0.8178	2.9397	0.8597	0.11420999999999999	0.023781	0.0084025	0.0056746
46	TR1_2_W0001_P0132_T0001_R1_P2_K1_Ch2-Ch1.zen	20150708_gfpSORORINcd3_G2G1\MitoSys2\LSM\gfpSORORINc_G1\DE_W0014_P0001\DE_2_W0014_P0001_T0004\TR1_W0001_P0132\TR1_2_W0001_P0132_T0001_R1_P2_K1_Ch2-Ch1.zen	FA/ISS	20000	30.0	3		7	0	0	29.94	100000	2000	Scale	0	1.46	0	0.01	1.4	0	0.01	0.04	0	1	1	0	1	17.512999999999998	105.155	0	1	17.512999999999998	105.155	1.0329	3.3974	1	0.8399	0.9663	0.9008	1	0.983	0.9915	0.8699	3.2755	0.893	0.080962	0.012306000000000001	0.0093699	0.008169899999999999
47	TR1_2_W0001_P0132_T0001_R1_P3_K1_Ch2-Ch1.zen	20150708_gfpSORORINcd3_G2G1\MitoSys2\LSM\gfpSORORINc_G1\DE_W0014_P0001\DE_2_W0014_P0001_T0004\TR1_W0001_P0132\TR1_2_W0001_P0132_T0001_R1_P3_K1_Ch2-Ch1.zen	FA/ISS	20000	30.0	3		7	0	0	29.94	100000	2000	Scale	0	1.46	0	0.01	1.4	0	0.01	0.04	0	1	1	0	1	12.7	78.605	0	1	12.7	78.605	1.0258	2.8837	1	0.7822	0.9587	0.8659	1	0.985	0.9925	0.8047	2.7674	0.8593	0.10461	0.015641	0.0077333	0.0064597
48	TR1_2_W0001_P0132_T0001_R1_P4_K1_Ch2-Ch1.zen	20150708_gfpSORORINcd3_G2G1\MitoSys2\LSM\gfpSORORINc_G1\DE_W0014_P0001\DE_2_W0014_P0001_T0004\TR1_W0001_P0132\TR1_2_W0001_P0132_T0001_R1_P4_K1_Ch2-Ch1.zen	FA/ISS	20000	30.000999999999998	3		7	0	0	29.94	100000	2000	Scale	0	1.46	0	0.01	1.4	0	0.01	0.04	0	1	1	0	1	2.258	3.7910000000000004	0	1	2.258	3.7910000000000004	2.177	3.1277	1	0.1094	0.3279	0.1796	1	0.9499	0.9746	0.3553	1.3007	0.1727	0.1712	0.16185	0.12619	0.077914
49	TR1_2_W0001_P0132_T0001_R1_P5_K1_Ch2-Ch1.zen	20150708_gfpSORORINcd3_G2G1\MitoSys2\LSM\gfpSORORINc_G1\DE_W0014_P0001\DE_2_W0014_P0001_T0004\TR1_W0001_P0132\TR1_2_W0001_P0132_T0001_R1_P5_K1_Ch2-Ch1.zen	FA/ISS	20000	30.0	3		7	0	0	29.94	100000	2000	Scale	0	1.46	0	0.01	1.4	0	0.01	0.04	0	1	1	0	1	1.704	1.8359999999999999	0	1	1.704	1.8359999999999999	1.0598	1.0713	1	0.023	0.0564	0.0321	1	0.9274	0.963	0.0247	0.0532	0.027000000000000003	0.22549	0.12514	0.16839	0.075224
50	TR1_2_W0001_P0172_T0001_R1_P1_K1_Ch2-Ch1.zen	20150708_gfpSORORINcd3_G2G1\MitoSys2\LSM\gfpSORORINc_G1\DE_W0014_P0001\DE_2_W0014_P0001_T0005\TR1_W0001_P0172\TR1_2_W0001_P0172_T0001_R1_P1_K1_Ch2-Ch1.zen	FA/ISS	20000	30.0	3		7	0	0	29.94	100000	2000	Scale	0	1.46	0	0.01	1.4	0	0.01	0.04	0	1	1	0	1	11.027000000000001	194.446	0	1	11.027000000000001	194.446	0.9056	2.5811	1	0.7508	0.9839	0.8594	1	0.9949	0.9974	0.6679	2.5414	0.8571	0.13549	0.026368	0.0046768	0.0027017
51	TR1_2_W0001_P0172_T0001_R1_P2_K1_Ch2-Ch1.zen	20150708_gfpSORORINcd3_G2G1\MitoSys2\LSM\gfpSORORINc_G1\DE_W0014_P0001\DE_2_W0014_P0001_T0005\TR1_W0001_P0172\TR1_2_W0001_P0172_T0001_R1_P2_K1_Ch2-Ch1.zen	FA/ISS	20000	30.0	3		7	0	0	29.94	100000	2000	Scale	0	1.46	0	0.01	1.4	0	0.01	0.04	0	1	1	0	1	11.828	230.308	0	1	11.828	230.308	1.0999	3.7686	1	0.7666	0.9857	0.8692	1	0.9951	0.9976	0.8531	3.719	0.8671	0.10912000000000001	0.036377	0.0031649	0.0028319000000000005
52	TR1_2_W0001_P0172_T0001_R1_P3_K1_Ch2-Ch1.zen	20150708_gfpSORORINcd3_G2G1\MitoSys2\LSM\gfpSORORINc_G1\DE_W0014_P0001\DE_2_W0014_P0001_T0005\TR1_W0001_P0172\TR1_2_W0001_P0172_T0001_R1_P3_K1_Ch2-Ch1.zen	FA/ISS	20000	30.0	3		7	0	0	29.94	100000	2000	Scale	0	1.46	0	0.01	1.4	0	0.01	0.04	0	1	1	0	1	10.602	162.032	0	1	10.602	162.032	1.0303	2.9893	1	0.7436	0.9799	0.8536	1	0.9939	0.9969	0.7694	2.9341	0.851	0.13266	0.023857	0.0059052	0.0060897
53	TR1_2_W0001_P0172_T0001_R1_P4_K1_Ch2-Ch1.zen	20150708_gfpSORORINcd3_G2G1\MitoSys2\LSM\gfpSORORINc_G1\DE_W0014_P0001\DE_2_W0014_P0001_T0005\TR1_W0001_P0172\TR1_2_W0001_P0172_T0001_R1_P4_K1_Ch2-Ch1.zen	FA/ISS	20000	29.999000000000002	3		7	0	0	29.94	100000	2000	Scale	0	1.46	0	0.01	1.4	0	0.01	0.04	0	1	1	0	1	2.164	7.285	0	1	2.164	7.285	2.8096	2.4218	1	0.0798	0.6274	0.1992	1	0.9768	0.9883	0.4551	1.6912	0.1962	0.11859000000000001	0.098514	0.079613	0.035898
54	TR1_2_W0001_P0172_T0001_R1_P5_K1_Ch2-Ch1.zen	20150708_gfpSORORINcd3_G2G1\MitoSys2\LSM\gfpSORORINc_G1\DE_W0014_P0001\DE_2_W0014_P0001_T0005\TR1_W0001_P0172\TR1_2_W0001_P0172_T0001_R1_P5_K1_Ch2-Ch1.zen	FA/ISS	20000	30.000999999999998	3		7	0	0	29.94	100000	2000	Scale	0	1.46	0	0.01	1.4	0	0.01	0.04	0	1	1	0	1	0.977	2.7939999999999996	0	1	0.977	2.7939999999999996	1.0808	1.2459	1	0.2507	0.2444	-0.2428	1	0.9719	0.9858	0.2074	0.3428	-0.2358	0.21170999999999998	0.20972	0.24034	0.072703
55	TR1_2_W0001_P0093_T0001_R1_P1_K1_Ch2-Ch1.zen	20150708_gfpSORORINcd3_G2G1\MitoSys2\LSM\gfpSORORINc_G1\DE_W0015_P0001\DE_2_W0015_P0001_T0003\TR1_W0001_P0093\TR1_2_W0001_P0093_T0001_R1_P1_K1_Ch2-Ch1.zen	FA/ISS	20000	30.0	3		7	0	0	29.94	100000	2000	Scale	0	1.46	0	0.01	1.4	0	0.01	0.04	0	1	1	0	1	13.687999999999999	191.153	0	1	13.687999999999999	191.153	1.5426	3.8471	1	0.7918	0.9823	0.8818	1	0.9935	0.9967	1.2698	3.781	0.8789	0.092183	0.051780999999999994	0.0043253	0.0039941
56	TR1_2_W0001_P0093_T0001_R1_P2_K1_Ch2-Ch1.zen	20150708_gfpSORORINcd3_G2G1\MitoSys2\LSM\gfpSORORINc_G1\DE_W0015_P0001\DE_2_W0015_P0001_T0003\TR1_W0001_P0093\TR1_2_W0001_P0093_T0001_R1_P2_K1_Ch2-Ch1.zen	FA/ISS	20000	30.0	3		7	0	0	29.94	100000	2000	Scale	0	1.46	0	0.01	1.4	0	0.01	0.04	0	1	1	0	1	13.796	188.949	0	1	13.796	188.949	1.2067	4.0099	1	0.7971	0.9813	0.8844	1	0.9928	0.9964	0.9797	3.9378	0.8812	0.069618	0.02156	0.0045453	0.0036646
57	TR1_2_W0001_P0093_T0001_R1_P3_K1_Ch2-Ch1.zen	20150708_gfpSORORINcd3_G2G1\MitoSys2\LSM\gfpSORORINc_G1\DE_W0015_P0001\DE_2_W0015_P0001_T0003\TR1_W0001_P0093\TR1_2_W0001_P0093_T0001_R1_P3_K1_Ch2-Ch1.zen	FA/ISS	20000	30.0	3		7	0	0	29.94	100000	2000	Scale	0	1.46	0	0.01	1.4	0	0.01	0.04	0	1	1	0	1	12.811	175.791	0	1	12.811	175.791	1.8544	4.6522	1	0.78	0.9806	0.8745	1	0.9932	0.9966	1.531	4.5686	0.8715	0.09615399999999999	0.050286000000000004	0.0036452	0.0037181999999999996
58	TR1_2_W0001_P0093_T0001_R1_P4_K1_Ch2-Ch1.zen	20150708_gfpSORORINcd3_G2G1\MitoSys2\LSM\gfpSORORINc_G1\DE_W0015_P0001\DE_2_W0015_P0001_T0003\TR1_W0001_P0093\TR1_2_W0001_P0093_T0001_R1_P4_K1_Ch2-Ch1.zen	FA/ISS	20000	30.0	3	x	7	0	0	29.94	100000	2000	Scale	0	1.46	0	0.01	1.4	0	0.01	0.04	0	1	1	0	1	1.685	4.349	0	1	1.685	4.349	1.9212	2.089	1	0.0394	0.4285	0.0592	1	0.9690000000000001	0.9844	0.0313	1.0487	0.0581	0.14010999999999998	0.18407	0.12190999999999999	0.060305
59	TR1_2_W0001_P0093_T0001_R1_P5_K1_Ch2-Ch1.zen	20150708_gfpSORORINcd3_G2G1\MitoSys2\LSM\gfpSORORINc_G1\DE_W0015_P0001\DE_2_W0015_P0001_T0003\TR1_W0001_P0093\TR1_2_W0001_P0093_T0001_R1_P5_K1_Ch2-Ch1.zen	FA/ISS	20000	30.0	3		7	0	0	29.94	100000	2000	Scale	0	1.46	0	0.01	1.4	0	0.01	0.04	0	1	1	0	1	1.198	3.2769999999999997	0	1	1.198	3.2769999999999997	0.9974	1.0616	1	0.0534	0.3275	-0.1275	1	0.9709	0.9854	0.0509	0.3443	-0.1243	0.24631999999999998	0.15024	0.31831	0.092625
60	TR1_2_W0001_P0173_T0001_R1_P1_K1_Ch2-Ch1.zen	20150708_gfpSORORINcd3_G2G1\MitoSys2\LSM\gfpSORORINc_G1\DE_W0015_P0001\DE_2_W0015_P0001_T0005\TR1_W0001_P0173\TR1_2_W0001_P0173_T0001_R1_P1_K1_Ch2-Ch1.zen	FA/ISS	20000	30.0	3		7	0	0	29.94	100000	2000	Scale	0	1.46	0	0.01	1.4	0	0.01	0.04	0	1	1	0	1	21.848000000000003	110.881	0	1	21.848000000000003	110.881	1.4682	3.6213	1	0.8679	0.9696	0.9173	1	0.9818	0.9909	1.3023	3.4957	0.9088	0.06329299999999999	0.024418000000000002	0.0046198	0.0034988
61	TR1_2_W0001_P0173_T0001_R1_P2_K1_Ch2-Ch1.zen	20150708_gfpSORORINcd3_G2G1\MitoSys2\LSM\gfpSORORINc_G1\DE_W0015_P0001\DE_2_W0015_P0001_T0005\TR1_W0001_P0173\TR1_2_W0001_P0173_T0001_R1_P2_K1_Ch2-Ch1.zen	FA/ISS	20000	30.0	3		7	0	0	29.94	100000	2000	Scale	0	1.46	0	0.01	1.4	0	0.01	0.04	0	1	1	0	1	17.855	127.561	0	1	17.855	127.561	1.2076	3.1901	1	0.8418	0.9747	0.9058	1	0.9873	0.9936	1.0318	3.1041	0.9	0.062519	0.020742	0.0051628	0.0047856999999999995
62	TR1_2_W0001_P0173_T0001_R1_P3_K1_Ch2-Ch1.zen	20150708_gfpSORORINcd3_G2G1\MitoSys2\LSM\gfpSORORINc_G1\DE_W0015_P0001\DE_2_W0015_P0001_T0005\TR1_W0001_P0173\TR1_2_W0001_P0173_T0001_R1_P3_K1_Ch2-Ch1.zen	FA/ISS	20000	30.0	3		7	0	0	29.94	100000	2000	Scale	0	1.46	0	0.01	1.4	0	0.01	0.04	0	1	1	0	1	20.717	132.25799999999998	0	1	20.717	132.25799999999998	1.1413	3.3802	1	0.8633	0.9759	0.9179	1	0.9858	0.9929	0.9943	3.2897	0.9113	0.048059	0.023150999999999998	0.0036338	0.0043676999999999995
63	TR1_2_W0001_P0173_T0001_R1_P4_K1_Ch2-Ch1.zen	20150708_gfpSORORINcd3_G2G1\MitoSys2\LSM\gfpSORORINc_G1\DE_W0015_P0001\DE_2_W0015_P0001_T0005\TR1_W0001_P0173\TR1_2_W0001_P0173_T0001_R1_P4_K1_Ch2-Ch1.zen	FA/ISS	20000	30.0	3		7	0	0	29.94	100000	2000	Scale	0	1.46	0	0.01	1.4	0	0.01	0.04	0	1	1	0	1	1.5190000000000001	2.248	0	1	1.5190000000000001	2.248	1.0474	1.1016	1	0.0015	0.1388	0.012	1	0.9466	0.9729	0.0025	0.1531	0.0111	0.36707	0.10207000000000001	0.3185	0.051757000000000004
64	TR1_2_W0001_P0173_T0001_R1_P5_K1_Ch2-Ch1.zen	20150708_gfpSORORINcd3_G2G1\MitoSys2\LSM\gfpSORORINc_G1\DE_W0015_P0001\DE_2_W0015_P0001_T0005\TR1_W0001_P0173\TR1_2_W0001_P0173_T0001_R1_P5_K1_Ch2-Ch1.zen	FA/ISS	20000	30.0	3		7	0	0	29.94	100000	2000	Scale	0	1.46	0	0.01	1.4	0	0.01	0.04	0	1	1	0	1	1.474	3.398	0	1	1.474	3.398	1.0729	1.0839	1	0.0029	0.3449	0.0029	1	0.9656	0.9826	0.0001	0.3709	0.0027	0.31729	0.2135	0.13812	0.078202
65	TR1_2_W0001_P0094_T0001_R1_P1_K1_Ch2-Ch1.zen	20150708_gfpSORORINcd3_G2G1\MitoSys2\LSM\gfpSORORINc_G1\DE_W0016_P0001\DE_2_W0016_P0001_T0003\TR1_W0001_P0094\TR1_2_W0001_P0094_T0001_R1_P1_K1_Ch2-Ch1.zen	FA/ISS	20000	30.000999999999998	3		7	0	0	29.94	100000	2000	Scale	0	1.46	0	0.01	1.4	0	0.01	0.04	0	1	1	0	1	9.988999999999999	138.343	0	1	9.988999999999999	138.343	0.9643	2.4858	1	0.7288	0.9771	0.8439	1	0.9935	0.9967	0.6979	2.4321	0.8411	0.16588	0.023262	0.0059146	0.0030004000000000003
66	TR1_2_W0001_P0094_T0001_R1_P2_K1_Ch2-Ch1.zen	20150708_gfpSORORINcd3_G2G1\MitoSys2\LSM\gfpSORORINc_G1\DE_W0016_P0001\DE_2_W0016_P0001_T0003\TR1_W0001_P0094\TR1_2_W0001_P0094_T0001_R1_P2_K1_Ch2-Ch1.zen	FA/ISS	20000	30.0	3		7	0	0	29.94	100000	2000	Scale	0	1.46	0	0.01	1.4	0	0.01	0.04	0	1	1	0	1	9.149	154.287	0	1	9.149	154.287	1.0427	4.2417	1	0.7032	0.9784	0.8293	1	0.9945	0.9972	0.7367	4.1645	0.8270000000000001	0.16549	0.06590499999999999	0.0044833	0.0039607
67	TR1_2_W0001_P0094_T0001_R1_P3_K1_Ch2-Ch1.zen	20150708_gfpSORORINcd3_G2G1\MitoSys2\LSM\gfpSORORINc_G1\DE_W0016_P0001\DE_2_W0016_P0001_T0003\TR1_W0001_P0094\TR1_2_W0001_P0094_T0001_R1_P3_K1_Ch2-Ch1.zen	FA/ISS	20000	30.0	3		7	0	0	29.94	100000	2000	Scale	0	1.46	0	0.01	1.4	0	0.01	0.04	0	1	1	0	1	10.014	106.323	0	1	10.014	106.323	0.9714	3.4739999999999998	1	0.7293	0.9681	0.8402	1	0.9908	0.9954	0.7043	3.3744	0.8362	0.15487	0.034056	0.0061173	0.004463399999999999
68	TR1_2_W0001_P0094_T0001_R1_P4_K1_Ch2-Ch1.zen	20150708_gfpSORORINcd3_G2G1\MitoSys2\LSM\gfpSORORINc_G1\DE_W0016_P0001\DE_2_W0016_P0001_T0003\TR1_W0001_P0094\TR1_2_W0001_P0094_T0001_R1_P4_K1_Ch2-Ch1.zen	FA/ISS	20000	30.000999999999998	3		7	0	0	29.94	100000	2000	Scale	0	1.46	0	0.01	1.4	0	0.01	0.04	0	1	1	0	1	1.6540000000000001	2.5340000000000003	0	1	1.6540000000000001	2.5340000000000003	1.3334	1.3888	1	0.0137	0.1928	0.047	1	0.9483	0.9738	0.0442	0.3227	0.0443	0.24545999999999998	0.17947000000000002	0.27023	0.15567
69	TR1_2_W0001_P0094_T0001_R1_P5_K1_Ch2-Ch1.zen	20150708_gfpSORORINcd3_G2G1\MitoSys2\LSM\gfpSORORINc_G1\DE_W0016_P0001\DE_2_W0016_P0001_T0003\TR1_W0001_P0094\TR1_2_W0001_P0094_T0001_R1_P5_K1_Ch2-Ch1.zen	FA/ISS	20000	30.0	3		7	0	0	29.94	100000	2000	Scale	0	1.46	0	0.01	1.4	0	0.01	0.04	0	1	1	0	1	1.65	2.6239999999999997	0	1	1.65	2.6239999999999997	1.514	1.5219999999999998	1	0.0214	0.2062	0.0449	1	0.9503	0.9748	0.0415	0.3892	0.0427	0.19843	0.16074000000000002	0.17827	0.12004000000000001
70	TR1_2_W0001_P0134_T0001_R1_P1_K1_Ch2-Ch1.zen	20150708_gfpSORORINcd3_G2G1\MitoSys2\LSM\gfpSORORINc_G1\DE_W0016_P0001\DE_2_W0016_P0001_T0004\TR1_W0001_P0134\TR1_2_W0001_P0134_T0001_R1_P1_K1_Ch2-Ch1.zen	FA/ISS	20000	30.0	3		7	0	0	29.94	100000	2000	Scale	0	1.46	0	0.01	1.4	0	0.01	0.04	0	1	1	0	1	15.475	149.161	0	1	15.475	149.161	1.1549	3.5777	1	0.8185	0.9775	0.8944	1	0.9902	0.9951	0.9578	3.4967	0.89	0.092097	0.026561	0.0037344	0.0022995999999999997
71	TR1_2_W0001_P0134_T0001_R1_P2_K1_Ch2-Ch1.zen	20150708_gfpSORORINcd3_G2G1\MitoSys2\LSM\gfpSORORINc_G1\DE_W0016_P0001\DE_2_W0016_P0001_T0004\TR1_W0001_P0134\TR1_2_W0001_P0134_T0001_R1_P2_K1_Ch2-Ch1.zen	FA/ISS	20000	30.0	3		7	0	0	29.94	100000	2000	Scale	0	1.46	0	0.01	1.4	0	0.01	0.04	0	1	1	0	1	15.957	154.412	0	1	15.957	154.412	1.0334	2.9301	1	0.8251	0.9779	0.8982	1	0.9899	0.9949	0.8552	2.862	0.8936	0.07812100000000001	0.011284	0.0067283	0.004889
72	TR1_2_W0001_P0134_T0001_R1_P3_K1_Ch2-Ch1.zen	20150708_gfpSORORINcd3_G2G1\MitoSys2\LSM\gfpSORORINc_G1\DE_W0016_P0001\DE_2_W0016_P0001_T0004\TR1_W0001_P0134\TR1_2_W0001_P0134_T0001_R1_P3_K1_Ch2-Ch1.zen	FA/ISS	20000	30.0	3		7	0	0	29.94	100000	2000	Scale	0	1.46	0	0.01	1.4	0	0.01	0.04	0	1	1	0	1	13.824000000000002	151.555	0	1	13.824000000000002	151.555	0.9451	3.4312	1	0.7988	0.9789	0.8843	1	0.9917	0.9958	0.7491	3.3623	0.8805	0.09087100000000001	0.034173	0.004081	0.003721
73	TR1_2_W0001_P0134_T0001_R1_P4_K1_Ch2-Ch1.zen	20150708_gfpSORORINcd3_G2G1\MitoSys2\LSM\gfpSORORINc_G1\DE_W0016_P0001\DE_2_W0016_P0001_T0004\TR1_W0001_P0134\TR1_2_W0001_P0134_T0001_R1_P4_K1_Ch2-Ch1.zen	FA/ISS	20000	30.0	3	x	7	0	0	29.94	100000	2000	Scale	0	1.46	0	0.01	1.4	0	0.01	0.04	0	1	1	0	1	0.8370000000000001	1.9080000000000001	0	1	0.8370000000000001	1.9080000000000001	1.0390000000000001	1.0784	1	0.5792	0.0705	-0.1978	1	0.9652	0.9824	0.5439	0.0793	-0.1847	0.053877999999999995	0.33169	0.20517	0.2051
74	TR1_2_W0001_P0134_T0001_R1_P5_K1_Ch2-Ch1.zen	20150708_gfpSORORINcd3_G2G1\MitoSys2\LSM\gfpSORORINc_G1\DE_W0016_P0001\DE_2_W0016_P0001_T0004\TR1_W0001_P0134\TR1_2_W0001_P0134_T0001_R1_P5_K1_Ch2-Ch1.zen	FA/ISS	20000	30.005	3	x	7	0	0	29.94	100000	2000	Scale	0	1.46	0	0.01	1.4	0	0.01	0.04	0	1	1	0	1	0.9109999999999999	2.178	0	1	0.9109999999999999	2.178	1.0452	0.9886	1	0.3731	0.128	-0.2164	1	0.9668	0.9833	0.3427	0.1111	-0.2063	0.10626	0.26654	0.13535999999999998	0.13687
75	TR1_2_W0001_P0174_T0001_R1_P1_K1_Ch2-Ch1.zen	20150708_gfpSORORINcd3_G2G1\MitoSys2\LSM\gfpSORORINc_G1\DE_W0016_P0001\DE_2_W0016_P0001_T0005\TR1_W0001_P0174\TR1_2_W0001_P0174_T0001_R1_P1_K1_Ch2-Ch1.zen	FA/ISS	20000	30.0	3		7	0	0	29.94	100000	2000	Scale	0	1.46	0	0.01	1.4	0	0.01	0.04	0	1	1	0	1	19.33	143.056	0	1	19.33	143.056	1.0835	2.2304	1	0.8541	0.9788	0.9143	1	0.9883	0.9941	0.9311	2.1748	0.9089	0.06134	0.019216999999999998	0.0032356000000000004	0.0027884
76	TR1_2_W0001_P0174_T0001_R1_P2_K1_Ch2-Ch1.zen	20150708_gfpSORORINcd3_G2G1\MitoSys2\LSM\gfpSORORINc_G1\DE_W0016_P0001\DE_2_W0016_P0001_T0005\TR1_W0001_P0174\TR1_2_W0001_P0174_T0001_R1_P2_K1_Ch2-Ch1.zen	FA/ISS	20000	30.0	3		7	0	0	29.94	100000	2000	Scale	0	1.46	0	0.01	1.4	0	0.01	0.04	0	1	1	0	1	24.519000000000002	341.908	0	1	24.519000000000002	341.908	1.0631	2.9899	1	0.8838	0.991	0.9359	1	0.9938	0.9969	0.9427	2.9584	0.9329	0.049517	0.019073	0.0030166999999999998	0.0019873
77	TR1_2_W0001_P0174_T0001_R1_P3_K1_Ch2-Ch1.zen	20150708_gfpSORORINcd3_G2G1\MitoSys2\LSM\gfpSORORINc_G1\DE_W0016_P0001\DE_2_W0016_P0001_T0005\TR1_W0001_P0174\TR1_2_W0001_P0174_T0001_R1_P3_K1_Ch2-Ch1.zen	FA/ISS	20000	30.0	3		7	0	0	29.94	100000	2000	Scale	0	1.46	0	0.01	1.4	0	0.01	0.04	0	1	1	0	1	29.455	283.404	0	1	29.455	283.404	1.3957	3.2214	1	0.9005	0.988	0.9432	1	0.9904	0.9952	1.2745	3.1707	0.9387	0.041287	0.012739	0.0038205999999999995	0.004730399999999999
78	TR1_2_W0001_P0174_T0001_R1_P4_K1_Ch2-Ch1.zen	20150708_gfpSORORINcd3_G2G1\MitoSys2\LSM\gfpSORORINc_G1\DE_W0016_P0001\DE_2_W0016_P0001_T0005\TR1_W0001_P0174\TR1_2_W0001_P0174_T0001_R1_P4_K1_Ch2-Ch1.zen	FA/ISS	20000	30.000999999999998	3		7	0	0	29.94	100000	2000	Scale	0	1.46	0	0.01	1.4	0	0.01	0.04	0	1	1	0	1	2.279	6.896	0	1	2.279	6.896	1.4376	1.2264	1	0.1235	0.6312	0.2745	1	0.9739	0.9868	0.2635	0.7815	0.2699	0.14735	0.15216	0.11039000000000002	0.041421
79	TR1_2_W0001_P0174_T0001_R1_P5_K1_Ch2-Ch1.zen	20150708_gfpSORORINcd3_G2G1\MitoSys2\LSM\gfpSORORINc_G1\DE_W0016_P0001\DE_2_W0016_P0001_T0005\TR1_W0001_P0174\TR1_2_W0001_P0174_T0001_R1_P5_K1_Ch2-Ch1.zen	FA/ISS	20000	30.0	3		7	0	0	29.94	100000	2000	Scale	0	1.46	0	0.01	1.4	0	0.01	0.04	0	1	1	0	1	1.993	5.202000000000001	0	1	1.993	5.202000000000001	1.2301	1.1822	1	0.068	0.5288	0.1869	1	0.9695	0.9846	0.1236	0.6336	0.1829	0.20264000000000001	0.076391	0.15563	0.037457
80	TR1_2_W0001_P0096_T0001_R1_P1_K1_Ch2-Ch1.zen	20150708_gfpSORORINcd3_G2G1\MitoSys2\LSM\gfpSORORINc_G1\DE_W0018_P0001\DE_2_W0018_P0001_T0003\TR1_W0001_P0096\TR1_2_W0001_P0096_T0001_R1_P1_K1_Ch2-Ch1.zen	FA/ISS	20000	30.0	3		7	0	0	29.94	100000	2000	Scale	0	1.46	0	0.01	1.4	0	0.01	0.04	0	1	1	0	1	13.239	212.908	0	1	13.239	212.908	0.9748	2.819	1	0.7902	0.9855	0.8824	1	0.9945	0.9972	0.7668	2.7788	0.8799	0.10382000000000001	0.037153	0.0054949	0.0026230999999999997
81	TR1_2_W0001_P0096_T0001_R1_P2_K1_Ch2-Ch1.zen	20150708_gfpSORORINcd3_G2G1\MitoSys2\LSM\gfpSORORINc_G1\DE_W0018_P0001\DE_2_W0018_P0001_T0003\TR1_W0001_P0096\TR1_2_W0001_P0096_T0001_R1_P2_K1_Ch2-Ch1.zen	FA/ISS	20000	30.0	3		7	0	0	29.94	100000	2000	Scale	0	1.46	0	0.01	1.4	0	0.01	0.04	0	1	1	0	1	12.875	187.822	0	1	12.875	187.822	1.0268	3.3084	1	0.7846	0.9834	0.8784	1	0.9939	0.997	0.8078	3.2579	0.8757	0.12377	0.027070999999999998	0.0078649	0.0051778
82	TR1_2_W0001_P0096_T0001_R1_P3_K1_Ch2-Ch1.zen	20150708_gfpSORORINcd3_G2G1\MitoSys2\LSM\gfpSORORINc_G1\DE_W0018_P0001\DE_2_W0018_P0001_T0003\TR1_W0001_P0096\TR1_2_W0001_P0096_T0001_R1_P3_K1_Ch2-Ch1.zen	FA/ISS	20000	30.0	3		7	0	0	29.94	100000	2000	Scale	0	1.46	0	0.01	1.4	0	0.01	0.04	0	1	1	0	1	14.509	169.27900000000002	0	1	14.509	169.27900000000002	0.9561	3.6686	1	0.8081	0.9806	0.8902	1	0.992	0.996	0.7681	3.6010000000000004	0.8866	0.095027	0.023546	0.0026294	0.0035898
83	TR1_2_W0001_P0096_T0001_R1_P4_K1_Ch2-Ch1.zen	20150708_gfpSORORINcd3_G2G1\MitoSys2\LSM\gfpSORORINc_G1\DE_W0018_P0001\DE_2_W0018_P0001_T0003\TR1_W0001_P0096\TR1_2_W0001_P0096_T0001_R1_P4_K1_Ch2-Ch1.zen	FA/ISS	20000	30.0	3	x	7	0	0	29.94	100000	2000	Scale	0	1.46	0	0.01	1.4	0	0.01	0.04	0	1	1	0	1	1.374	3.509	0	1	1.374	3.509	1.0116	1.0479	1	0.0072	0.3592	-0.0389	1	0.9688	0.9843	0.0036	0.3679	-0.0379	0.39252	0.22701	0.2614	0.077549
84	TR1_2_W0001_P0096_T0001_R1_P5_K1_Ch2-Ch1.zen	20150708_gfpSORORINcd3_G2G1\MitoSys2\LSM\gfpSORORINc_G1\DE_W0018_P0001\DE_2_W0018_P0001_T0003\TR1_W0001_P0096\TR1_2_W0001_P0096_T0001_R1_P5_K1_Ch2-Ch1.zen	FA/ISS	20000	30.0	3		7	0	0	29.94	100000	2000	Scale	0	1.46	0	0.01	1.4	0	0.01	0.04	0	1	1	0	1	1.965	3.9330000000000003	0	1	1.965	3.9330000000000003	1.2454	1.3454	1	0.0636	0.4069	0.1558	1	0.9604	0.98	0.1142	0.5883	0.1509	0.11332	0.083195	0.20786999999999997	0.05366
85	TR1_2_W0001_P0097_T0001_R1_P1_K1_Ch2-Ch1.zen	20150708_gfpSORORINcd3_G2G1\MitoSys2\LSM\gfpSORORINc_G1\DE_W0019_P0001\DE_2_W0019_P0001_T0003\TR1_W0001_P0097\TR1_2_W0001_P0097_T0001_R1_P1_K1_Ch2-Ch1.zen	FA/ISS	20000	30.0	3		7	0	0	29.94	100000	2000	Scale	0	1.46	0	0.01	1.4	0	0.01	0.04	0	1	1	0	1	12.62	97.259	0	1	12.62	97.259	0.9386	3.2487	1	0.7819	0.9634	0.8679	1	0.9868	0.9934	0.7271	3.1289999999999996	0.862	0.1126	0.029575999999999998	0.0047832000000000005	0.0048218
86	TR1_2_W0001_P0097_T0001_R1_P2_K1_Ch2-Ch1.zen	20150708_gfpSORORINcd3_G2G1\MitoSys2\LSM\gfpSORORINc_G1\DE_W0019_P0001\DE_2_W0019_P0001_T0003\TR1_W0001_P0097\TR1_2_W0001_P0097_T0001_R1_P2_K1_Ch2-Ch1.zen	FA/ISS	20000	30.0	3		7	0	0	29.94	100000	2000	Scale	0	1.46	0	0.01	1.4	0	0.01	0.04	0	1	1	0	1	16.619	103.48200000000001	0	1	16.619	103.48200000000001	0.8698	4.57	1	0.8315	0.9657	0.8961	1	0.9838	0.9919	0.7122	4.4142	0.8886	0.095664	0.027420999999999997	0.0035221	0.005034
87	TR1_2_W0001_P0097_T0001_R1_P3_K1_Ch2-Ch1.zen	20150708_gfpSORORINcd3_G2G1\MitoSys2\LSM\gfpSORORINc_G1\DE_W0019_P0001\DE_2_W0019_P0001_T0003\TR1_W0001_P0097\TR1_2_W0001_P0097_T0001_R1_P3_K1_Ch2-Ch1.zen	FA/ISS	20000	30.0	3		7	0	0	29.94	100000	2000	Scale	0	1.46	0	0.01	1.4	0	0.01	0.04	0	1	1	0	1	14.372	89.35799999999999	0	1	14.372	89.35799999999999	0.9898	3.0412	1	0.8068	0.9627	0.8813	1	0.9847	0.9923	0.7974	2.9272	0.8744	0.093586	0.016316	0.0036817	0.0038133000000000004
88	TR1_2_W0001_P0097_T0001_R1_P4_K1_Ch2-Ch1.zen	20150708_gfpSORORINcd3_G2G1\MitoSys2\LSM\gfpSORORINc_G1\DE_W0019_P0001\DE_2_W0019_P0001_T0003\TR1_W0001_P0097\TR1_2_W0001_P0097_T0001_R1_P4_K1_Ch2-Ch1.zen	FA/ISS	20000	30.000999999999998	3	x	7	0	0	29.94	100000	2000	Scale	0	1.46	0	0.01	1.4	0	0.01	0.04	0	1	1	0	1	0.93	2.2569999999999997	0	1	0.93	2.2569999999999997	0.9532	0.9375	1	0.3281	0.1467	-0.2142	1	0.9673	0.9835	0.3509	0.1099	-0.2049	0.19559	0.2469	0.20027	0.08665
89	TR1_2_W0001_P0097_T0001_R1_P5_K1_Ch2-Ch1.zen	20150708_gfpSORORINcd3_G2G1\MitoSys2\LSM\gfpSORORINc_G1\DE_W0019_P0001\DE_2_W0019_P0001_T0003\TR1_W0001_P0097\TR1_2_W0001_P0097_T0001_R1_P5_K1_Ch2-Ch1.zen	FA/ISS	20000	30.0	3		7	0	0	29.94	100000	2000	Scale	0	1.46	0	0.01	1.4	0	0.01	0.04	0	1	1	0	1	2.033	3.537	0	1	2.033	3.537	1.3924	1.2173	1	0.0767	0.3574	0.159	1	0.9547	0.9771	0.1627	0.444	0.1529	0.15933	0.10890999999999999	0.21579	0.06939
90	TR1_2_W0001_P0137_T0001_R1_P1_K1_Ch2-Ch1.zen	20150708_gfpSORORINcd3_G2G1\MitoSys2\LSM\gfpSORORINc_G1\DE_W0019_P0001\DE_2_W0019_P0001_T0004\TR1_W0001_P0137\TR1_2_W0001_P0137_T0001_R1_P1_K1_Ch2-Ch1.zen	FA/ISS	20000	30.0	3		7	0	0	29.94	100000	2000	Scale	0	1.46	0	0.01	1.4	0	0.01	0.04	0	1	1	0	1	12.402000000000001	58.632	0	1	12.402000000000001	58.632	0.9532	2.4589	1	0.7785	0.9464	0.8583	1	0.9807	0.9903	0.737	2.3264	0.8497	0.12853	0.024853999999999998	0.011904999999999999	0.0052355
91	TR1_2_W0001_P0137_T0001_R1_P2_K1_Ch2-Ch1.zen	20150708_gfpSORORINcd3_G2G1\MitoSys2\LSM\gfpSORORINc_G1\DE_W0019_P0001\DE_2_W0019_P0001_T0004\TR1_W0001_P0137\TR1_2_W0001_P0137_T0001_R1_P2_K1_Ch2-Ch1.zen	FA/ISS	20000	30.0	3		7	0	0	29.94	100000	2000	Scale	0	1.46	0	0.01	1.4	0	0.01	0.04	0	1	1	0	1	13.106	48.614	0	1	13.106	48.614	1.0102	3.3843	1	0.7895	0.9334	0.8584	1	0.9749	0.9873	0.7982	3.1702	0.8471	0.098438	0.024464	0.011019	0.006007500000000001
92	TR1_2_W0001_P0137_T0001_R1_P3_K1_Ch2-Ch1.zen	20150708_gfpSORORINcd3_G2G1\MitoSys2\LSM\gfpSORORINc_G1\DE_W0019_P0001\DE_2_W0019_P0001_T0004\TR1_W0001_P0137\TR1_2_W0001_P0137_T0001_R1_P3_K1_Ch2-Ch1.zen	FA/ISS	20000	30.0	3		7	0	0	29.94	100000	2000	Scale	0	1.46	0	0.01	1.4	0	0.01	0.04	0	1	1	0	1	13.059000000000001	71.15899999999999	0	1	13.059000000000001	71.15899999999999	1.0841	3.8080000000000003	1	0.7877	0.9526	0.8662	1	0.9823	0.9911	0.862	3.6372	0.8583	0.099454	0.024468	0.007689399999999999	0.007610300000000001
93	TR1_2_W0001_P0137_T0001_R1_P4_K1_Ch2-Ch1.zen	20150708_gfpSORORINcd3_G2G1\MitoSys2\LSM\gfpSORORINc_G1\DE_W0019_P0001\DE_2_W0019_P0001_T0004\TR1_W0001_P0137\TR1_2_W0001_P0137_T0001_R1_P4_K1_Ch2-Ch1.zen	FA/ISS	20000	30.000999999999998	3		7	0	0	29.94	100000	2000	Scale	0	1.46	0	0.01	1.4	0	0.01	0.04	0	1	1	0	1	2.103	2.596	0	1	2.103	2.596	1.0614	1.2998	1	0.0928	0.2057	0.1356	1	0.9349	0.9669	0.1105	0.2923	0.1255	0.14712	0.11242	0.14432999999999999	0.09060700000000001
94	TR1_2_W0001_P0137_T0001_R1_P5_K1_Ch2-Ch1.zen	20150708_gfpSORORINcd3_G2G1\MitoSys2\LSM\gfpSORORINc_G1\DE_W0019_P0001\DE_2_W0019_P0001_T0004\TR1_W0001_P0137\TR1_2_W0001_P0137_T0001_R1_P5_K1_Ch2-Ch1.zen	FA/ISS	20000	30.000999999999998	3		7	0	0	29.94	100000	2000	Scale	0	1.46	0	0.01	1.4	0	0.01	0.04	0	1	1	0	1	1.777	2.5140000000000002	0	1	1.777	2.5140000000000002	1.1274	1.2464	1	0.0323	0.1921	0.0772	1	0.9438	0.9715	0.0516	0.2626	0.0722	0.21186	0.18794	0.22744	0.12095
95	TR1_2_W0001_P0098_T0001_R1_P1_K1_Ch2-Ch1.zen	20150708_gfpSORORINcd3_G2G1\MitoSys2\LSM\gfpSORORINc_G1\DE_W0020_P0001\DE_2_W0020_P0001_T0003\TR1_W0001_P0098\TR1_2_W0001_P0098_T0001_R1_P1_K1_Ch2-Ch1.zen	FA/ISS	20000	30.0	3		7	0	0	29.94	100000	2000	Scale	0	1.46	0	0.01	1.4	0	0.01	0.04	0	1	1	0	1	25.574	140.655	0	1	25.574	140.655	1.0693	3.1354	1	0.889	0.9761	0.9315	1	0.9826	0.9913	0.9542	3.0429	0.9233	0.071998	0.008209399999999999	0.004776399999999999	0.0041045000000000005
96	TR1_2_W0001_P0098_T0001_R1_P2_K1_Ch2-Ch1.zen	20150708_gfpSORORINcd3_G2G1\MitoSys2\LSM\gfpSORORINc_G1\DE_W0020_P0001\DE_2_W0020_P0001_T0003\TR1_W0001_P0098\TR1_2_W0001_P0098_T0001_R1_P2_K1_Ch2-Ch1.zen	FA/ISS	20000	30.0	3		7	0	0	29.94	100000	2000	Scale	0	1.46	0	0.01	1.4	0	0.01	0.04	0	1	1	0	1	6.301	118.711	0	1	6.301	118.711	1.253	2.5205	1	0.5865	0.9736	0.7555	1	0.9953	0.9977	0.7783	2.4625	0.7537	0.030068	0.045531	0.0016759000000000001	0.0027186
97	TR1_2_W0001_P0098_T0001_R1_P3_K1_Ch2-Ch1.zen	20150708_gfpSORORINcd3_G2G1\MitoSys2\LSM\gfpSORORINc_G1\DE_W0020_P0001\DE_2_W0020_P0001_T0003\TR1_W0001_P0098\TR1_2_W0001_P0098_T0001_R1_P3_K1_Ch2-Ch1.zen	FA/ISS	20000	30.0	3		7	0	0	29.94	100000	2000	Scale	0	1.46	0	0.01	1.4	0	0.01	0.04	0	1	1	0	1	23.111	126.51799999999999	0	1	23.111	126.51799999999999	0.9671	2.4041	1	0.878	0.9741	0.9248	1	0.9828	0.9913	0.847	2.3275	0.9167	0.064962	0.0083629	0.0089355	0.010362999999999999
98	TR1_2_W0001_P0098_T0001_R1_P4_K1_Ch2-Ch1.zen	20150708_gfpSORORINcd3_G2G1\MitoSys2\LSM\gfpSORORINc_G1\DE_W0020_P0001\DE_2_W0020_P0001_T0003\TR1_W0001_P0098\TR1_2_W0001_P0098_T0001_R1_P4_K1_Ch2-Ch1.zen	FA/ISS	20000	30.0	3	x	7	0	0	29.94	100000	2000	Scale	0	1.46	0	0.01	1.4	0	0.01	0.04	0	1	1	0	1	1.359	2.187	0	1	1.359	2.187	0.7909	1.0170000000000001	1	0.0408	0.1292	-0.0332	1	0.9506	0.975	0.0382	0.1176	-0.0314	0.55996	0.25139	0.30669	0.1239
99	TR1_2_W0001_P0098_T0001_R1_P5_K1_Ch2-Ch1.zen	20150708_gfpSORORINcd3_G2G1\MitoSys2\LSM\gfpSORORINc_G1\DE_W0020_P0001\DE_2_W0020_P0001_T0003\TR1_W0001_P0098\TR1_2_W0001_P0098_T0001_R1_P5_K1_Ch2-Ch1.zen	FA/ISS	20000	30.0	3		7	0	0	29.94	100000	2000	Scale	0	1.46	0	0.01	1.4	0	0.01	0.04	0	1	1	0	1	2.074	4.865	0	1	2.074	4.865	1.2296	1.1953	1	0.0865	0.5041	0.20600000000000002	1	0.9661	0.9829	0.1489	0.6123	0.2009	0.31	0.12598	0.0912	0.050117
100	TR1_2_W0001_P0138_T0001_R1_P1_K1_Ch2-Ch1.zen	20150708_gfpSORORINcd3_G2G1\MitoSys2\LSM\gfpSORORINc_G1\DE_W0020_P0001\DE_2_W0020_P0001_T0004\TR1_W0001_P0138\TR1_2_W0001_P0138_T0001_R1_P1_K1_Ch2-Ch1.zen	FA/ISS	20000	30.0	3		7	0	0	29.94	100000	2000	Scale	0	1.46	0	0.01	1.4	0	0.01	0.04	0	1	1	0	1	27.601999999999997	116.73899999999999	0	1	27.601999999999997	116.73899999999999	1.0299	2.5095	1	0.8966	0.9717	0.9334	1	0.9776	0.9887	0.9248	2.416	0.9227	0.053183	0.0065783000000000005	0.0084785	0.008174200000000001
101	TR1_2_W0001_P0138_T0001_R1_P2_K1_Ch2-Ch1.zen	20150708_gfpSORORINcd3_G2G1\MitoSys2\LSM\gfpSORORINc_G1\DE_W0020_P0001\DE_2_W0020_P0001_T0004\TR1_W0001_P0138\TR1_2_W0001_P0138_T0001_R1_P2_K1_Ch2-Ch1.zen	FA/ISS	20000	30.0	3		7	0	0	29.94	100000	2000	Scale	0	1.46	0	0.01	1.4	0	0.01	0.04	0	1	1	0	1	36.578	142.475	0	1	36.578	142.475	1.2756	4.3575	1	0.9208	0.9756	0.9478	1	0.9754	0.9876	1.1848	4.2117	0.9359	0.032805	0.011517	0.0033058999999999996	0.0048148999999999996
102	TR1_2_W0001_P0138_T0001_R1_P3_K1_Ch2-Ch1.zen	20150708_gfpSORORINcd3_G2G1\MitoSys2\LSM\gfpSORORINc_G1\DE_W0020_P0001\DE_2_W0020_P0001_T0004\TR1_W0001_P0138\TR1_2_W0001_P0138_T0001_R1_P3_K1_Ch2-Ch1.zen	FA/ISS	20000	30.0	3		7	0	0	29.94	100000	2000	Scale	0	1.46	0	0.01	1.4	0	0.01	0.04	0	1	1	0	1	29.575	116.12299999999999	0	1	29.575	116.12299999999999	1.1549	3.5605	1	0.903	0.9708	0.9363	1	0.9759	0.9879	1.0499	3.4275	0.9248	0.049147	0.012354	0.006632300000000001	0.0053453
103	TR1_2_W0001_P0138_T0001_R1_P4_K1_Ch2-Ch1.zen	20150708_gfpSORORINcd3_G2G1\MitoSys2\LSM\gfpSORORINc_G1\DE_W0020_P0001\DE_2_W0020_P0001_T0004\TR1_W0001_P0138\TR1_2_W0001_P0138_T0001_R1_P4_K1_Ch2-Ch1.zen	FA/ISS	20000	30.0	3		7	0	0	29.94	100000	2000	Scale	0	1.46	0	0.01	1.4	0	0.01	0.04	0	1	1	0	1	1.7930000000000001	3.766	0	1	1.7930000000000001	3.766	0.9792	1.081	1	0.0345	0.3935	0.1155	1	0.9622	0.9809	0.03	0.4192	0.11199999999999999	0.3227	0.07646	0.25377	0.039332
104	TR1_2_W0001_P0138_T0001_R1_P5_K1_Ch2-Ch1.zen	20150708_gfpSORORINcd3_G2G1\MitoSys2\LSM\gfpSORORINc_G1\DE_W0020_P0001\DE_2_W0020_P0001_T0004\TR1_W0001_P0138\TR1_2_W0001_P0138_T0001_R1_P5_K1_Ch2-Ch1.zen	FA/ISS	20000	30.0	3	x	7	0	0	29.94	100000	2000	Scale	0	1.46	0	0.01	1.4	0	0.01	0.04	0	1	1	0	1	4.396	11.235999999999999	0	1	4.396	11.235999999999999	3.6603	4.6605	1	0.4039	0.7365	0.5421	1	0.9681	0.9839	1.9894	3.7124	0.532	0.035151	0.10322	0.062144000000000005	0.043631
105	TR1_2_W0001_P0150_T0001_R1_P1_K1_Ch2-Ch1.zen	20150708_gfpSORORINcd3_G2G1\MitoSys2\LSM\gfpSORORINc_G1\DE_W0032_P0001\DE_2_W0032_P0001_T0004\TR1_W0001_P0150\TR1_2_W0001_P0150_T0001_R1_P1_K1_Ch2-Ch1.zen	FA/ISS	20000	30.0	3		7	0	0	29.94	100000	2000	Scale	0	1.46	0	0.01	1.4	0	0.01	0.04	0	1	1	0	1	15.979000000000001	78.24	0	1	15.979000000000001	78.24	1.2653	3.0892	1	0.8238	0.9592	0.8889	1	0.9816	0.9908	1.0636	2.9579	0.8806	0.071634	0.028605000000000002	0.007205500000000001	0.005887300000000001
106	TR1_2_W0001_P0150_T0001_R1_P2_K1_Ch2-Ch1.zen	20150708_gfpSORORINcd3_G2G1\MitoSys2\LSM\gfpSORORINc_G1\DE_W0032_P0001\DE_2_W0032_P0001_T0004\TR1_W0001_P0150\TR1_2_W0001_P0150_T0001_R1_P2_K1_Ch2-Ch1.zen	FA/ISS	20000	30.0	3		7	0	0	29.94	100000	2000	Scale	0	1.46	0	0.01	1.4	0	0.01	0.04	0	1	1	0	1	18.805999999999997	112.12	0	1	18.805999999999997	112.12	0.9935	3.4315	1	0.8504	0.9709	0.9087	1	0.9844	0.9922	0.8442	3.3257	0.9014	0.061725999999999996	0.021138	0.004538	0.0040617
107	TR1_2_W0001_P0150_T0001_R1_P3_K1_Ch2-Ch1.zen	20150708_gfpSORORINcd3_G2G1\MitoSys2\LSM\gfpSORORINc_G1\DE_W0032_P0001\DE_2_W0032_P0001_T0004\TR1_W0001_P0150\TR1_2_W0001_P0150_T0001_R1_P3_K1_Ch2-Ch1.zen	FA/ISS	20000	30.0	3		7	0	0	29.94	100000	2000	Scale	0	1.46	0	0.01	1.4	0	0.01	0.04	0	1	1	0	1	16.723	87.476	0	1	16.723	87.476	1.3061	3.6776	1	0.8301	0.9631	0.8941	1	0.9828	0.9914	1.1073	3.5395	0.8862	0.069353	0.031534	0.0065895	0.0059165
108	TR1_2_W0001_P0150_T0001_R1_P4_K1_Ch2-Ch1.zen	20150708_gfpSORORINcd3_G2G1\MitoSys2\LSM\gfpSORORINc_G1\DE_W0032_P0001\DE_2_W0032_P0001_T0004\TR1_W0001_P0150\TR1_2_W0001_P0150_T0001_R1_P4_K1_Ch2-Ch1.zen	FA/ISS	20000	30.000999999999998	3		7	0	0	29.94	100000	2000	Scale	0	1.46	0	0.01	1.4	0	0.01	0.04	0	1	1	0	1	1.758	2.9939999999999998	0	1	1.758	2.9939999999999998	1.2397	1.07	1	0.0306	0.2811	0.0862	1	0.9537	0.9766	0.0616	0.28800000000000003	0.0824	0.18057	0.12958	0.30001	0.089434
109	TR1_2_W0001_P0150_T0001_R1_P5_K1_Ch2-Ch1.zen	20150708_gfpSORORINcd3_G2G1\MitoSys2\LSM\gfpSORORINc_G1\DE_W0032_P0001\DE_2_W0032_P0001_T0004\TR1_W0001_P0150\TR1_2_W0001_P0150_T0001_R1_P5_K1_Ch2-Ch1.zen	FA/ISS	20000	30.0	3		7	0	0	29.94	100000	2000	Scale	0	1.46	0	0.01	1.4	0	0.01	0.04	0	1	1	0	1	1.83	3.677	0	1	1.83	3.677	1.3624	1.6075	1	0.0414	0.3717	0.1192	1	0.9599	0.9797	0.1041	0.6924	0.1153	0.040423	0.13772	0.19943	0.098319
110	TR1_2_W0001_P0111_T0001_R1_P1_K1_Ch2-Ch1.zen	20150708_gfpSORORINcd3_G2G1\MitoSys2\LSM\gfpSORORINc_G1\DE_W0033_P0001\DE_2_W0033_P0001_T0003\TR1_W0001_P0111\TR1_2_W0001_P0111_T0001_R1_P1_K1_Ch2-Ch1.zen	FA/ISS	20000	30.0	3		7	0	0	29.94	100000	2000	Scale	0	1.46	0	0.01	1.4	0	0.01	0.04	0	1	1	0	1	13.493	194.007	0	1	13.493	194.007	0.9909	2.1590000000000003	1	0.7961	0.9838	0.885	1	0.9937	0.9969	0.7878	2.122	0.8822	0.093137	0.0085851	0.003602	0.0025256999999999996
111	TR1_2_W0001_P0111_T0001_R1_P2_K1_Ch2-Ch1.zen	20150708_gfpSORORINcd3_G2G1\MitoSys2\LSM\gfpSORORINc_G1\DE_W0033_P0001\DE_2_W0033_P0001_T0003\TR1_W0001_P0111\TR1_2_W0001_P0111_T0001_R1_P2_K1_Ch2-Ch1.zen	FA/ISS	20000	30.0	3		7	0	0	29.94	100000	2000	Scale	0	1.46	0	0.01	1.4	0	0.01	0.04	0	1	1	0	1	13.509	145.173	0	1	13.509	145.173	1.1666	3.6385	1	0.7944	0.9765	0.8807	1	0.991	0.9955	0.9424	3.5556	0.8767	0.10916	0.027575	0.0033723	0.0035749
112	TR1_2_W0001_P0111_T0001_R1_P3_K1_Ch2-Ch1.zen	20150708_gfpSORORINcd3_G2G1\MitoSys2\LSM\gfpSORORINc_G1\DE_W0033_P0001\DE_2_W0033_P0001_T0003\TR1_W0001_P0111\TR1_2_W0001_P0111_T0001_R1_P3_K1_Ch2-Ch1.zen	FA/ISS	20000	30.0	3		7	0	0	29.94	100000	2000	Scale	0	1.46	0	0.01	1.4	0	0.01	0.04	0	1	1	0	1	12.126	143.45600000000002	0	1	12.126	143.45600000000002	0.9258	2.5874	1	0.7726	0.9785	0.8694	1	0.9925	0.9962	0.7069	2.533	0.8661	0.091162	0.040508999999999996	0.0017335999999999999	0.0035204
113	TR1_2_W0001_P0111_T0001_R1_P4_K1_Ch2-Ch1.zen	20150708_gfpSORORINcd3_G2G1\MitoSys2\LSM\gfpSORORINc_G1\DE_W0033_P0001\DE_2_W0033_P0001_T0003\TR1_W0001_P0111\TR1_2_W0001_P0111_T0001_R1_P4_K1_Ch2-Ch1.zen	FA/ISS	20000	30.0	3		7	0	0	29.94	100000	2000	Scale	0	1.46	0	0.01	1.4	0	0.01	0.04	0	1	1	0	1	1.943	3.1039999999999996	0	1	1.943	3.1039999999999996	1.0296	1.0867	1	0.0613	0.2995	0.1342	1	0.9504	0.9749	0.0673	0.3154	0.128	0.14968	0.20600000000000002	0.23429	0.11612
114	TR1_2_W0001_P0111_T0001_R1_P5_K1_Ch2-Ch1.zen	20150708_gfpSORORINcd3_G2G1\MitoSys2\LSM\gfpSORORINc_G1\DE_W0033_P0001\DE_2_W0033_P0001_T0003\TR1_W0001_P0111\TR1_2_W0001_P0111_T0001_R1_P5_K1_Ch2-Ch1.zen	FA/ISS	20000	30.0	3	x	7	0	0	29.94	100000	2000	Scale	0	1.46	0	0.01	1.4	0	0.01	0.04	0	1	1	0	1	2.5340000000000003	3.615	0	1	2.5340000000000003	3.615	1.0155	0.9904	1	0.1787	0.3757	0.2588	1	0.9448	0.972	0.1844	0.335	0.247	0.09449500000000001	0.10512	0.17643	0.057479999999999996
115	TR1_2_W0001_P0072_T0001_R1_P1_K1_Ch2-Ch1.zen	20150708_gfpSORORINcd3_G2G1\MitoSys2\LSM\gfpSORORINc_G1\DE_W0034_P0001\DE_2_W0034_P0001_T0002\TR1_W0001_P0072\TR1_2_W0001_P0072_T0001_R1_P1_K1_Ch2-Ch1.zen	FA/ISS	20000	30.0	3		7	0	0	29.94	100000	2000	Scale	0	1.46	0	0.01	1.4	0	0.01	0.04	0	1	1	0	1	14.283	564.266	0	1	14.283	564.266	1.0729	3.3071	1	0.8049	0.9942	0.8946	1	0.9977	0.9988	0.8696	3.2884	0.8935	0.079442	0.037699	0.0010960000000000002	0.0011331
116	TR1_2_W0001_P0072_T0001_R1_P2_K1_Ch2-Ch1.zen	20150708_gfpSORORINcd3_G2G1\MitoSys2\LSM\gfpSORORINc_G1\DE_W0034_P0001\DE_2_W0034_P0001_T0002\TR1_W0001_P0072\TR1_2_W0001_P0072_T0001_R1_P2_K1_Ch2-Ch1.zen	FA/ISS	20000	30.0	3		7	0	0	29.94	100000	2000	Scale	0	1.46	0	0.01	1.4	0	0.01	0.04	0	1	1	0	1	16.977999999999998	635.144	0	1	16.977999999999998	635.144	1.0916	3.3048	1	0.8347	0.9946	0.9111	1	0.9974	0.9987	0.9179	3.2861	0.9099	0.077447	0.018351	0.0029272	0.0052548000000000004
117	TR1_2_W0001_P0072_T0001_R1_P3_K1_Ch2-Ch1.zen	20150708_gfpSORORINcd3_G2G1\MitoSys2\LSM\gfpSORORINc_G1\DE_W0034_P0001\DE_2_W0034_P0001_T0002\TR1_W0001_P0072\TR1_2_W0001_P0072_T0001_R1_P3_K1_Ch2-Ch1.zen	FA/ISS	20000	30.0	3		7	0	0	29.94	100000	2000	Scale	0	1.46	0	0.01	1.4	0	0.01	0.04	0	1	1	0	1	17.397000000000002	650.2180000000001	0	1	17.397000000000002	650.2180000000001	1.0804	3.563	1	0.8389	0.9947	0.9135	1	0.9974	0.9987	0.9123	3.5433	0.9123	0.075409	0.013584	0.0017390999999999997	0.0030357
118	TR1_2_W0001_P0072_T0001_R1_P4_K1_Ch2-Ch1.zen	20150708_gfpSORORINcd3_G2G1\MitoSys2\LSM\gfpSORORINc_G1\DE_W0034_P0001\DE_2_W0034_P0001_T0002\TR1_W0001_P0072\TR1_2_W0001_P0072_T0001_R1_P4_K1_Ch2-Ch1.zen	FA/ISS	20000	30.0	3		7	0	0	29.94	100000	2000	Scale	0	1.46	0	0.01	1.4	0	0.01	0.04	0	1	1	0	1	2.693	9.804	0	1	2.693	9.804	0.9269	1.0716	1	0.2037	0.7338	0.3711	1	0.9782	0.9891	0.1449	0.7761	0.3661	0.1417	0.19887	0.10715	0.041152
119	TR1_2_W0001_P0072_T0001_R1_P5_K1_Ch2-Ch1.zen	20150708_gfpSORORINcd3_G2G1\MitoSys2\LSM\gfpSORORINc_G1\DE_W0034_P0001\DE_2_W0034_P0001_T0002\TR1_W0001_P0072\TR1_2_W0001_P0072_T0001_R1_P5_K1_Ch2-Ch1.zen	FA/ISS	20000	30.0	3	x	7	0	0	29.94	100000	2000	Scale	0	1.46	0	0.01	1.4	0	0.01	0.04	0	1	1	0	1	2.7689999999999997	79.646	0	1	2.7689999999999997	79.646	1.0766	3.576	1	0.2224	0.9571	0.4583	1	0.9967	0.9983	0.2516	3.4605	0.4575	0.081063	0.071643	0.0060676	0.0039646
120	TR1_2_W0001_P0113_T0001_R1_P1_K1_Ch2-Ch1.zen	20150708_gfpSORORINcd3_G2G1\MitoSys2\LSM\gfpSORORINc_G1\DE_W0035_P0001\DE_2_W0035_P0001_T0003\TR1_W0001_P0113\TR1_2_W0001_P0113_T0001_R1_P1_K1_Ch2-Ch1.zen	FA/ISS	20000	30.0	3		7	0	0	29.94	100000	2000	Scale	0	1.46	0	0.01	1.4	0	0.01	0.04	0	1	1	0	1	10.484000000000002	180.859	0	1	10.484000000000002	180.859	1.2185	2.2039	1	0.7377	0.9824	0.8513	1	0.9948	0.9974	0.9245	2.1655	0.8490000000000001	0.13097999999999999	0.017205	0.006989100000000001	0.0075107
121	TR1_2_W0001_P0113_T0001_R1_P2_K1_Ch2-Ch1.zen	20150708_gfpSORORINcd3_G2G1\MitoSys2\LSM\gfpSORORINc_G1\DE_W0035_P0001\DE_2_W0035_P0001_T0003\TR1_W0001_P0113\TR1_2_W0001_P0113_T0001_R1_P2_K1_Ch2-Ch1.zen	FA/ISS	20000	30.0	3		7	0	0	29.94	100000	2000	Scale	0	1.46	0	0.01	1.4	0	0.01	0.04	0	1	1	0	1	10.45	183.632	0	1	10.45	183.632	1.2464	3.3733	1	0.7379	0.9822	0.8513	1	0.9948	0.9974	0.9487	3.3194	0.8491	0.11317999999999999	0.030191000000000003	0.0060233000000000005	0.0047787
122	TR1_2_W0001_P0113_T0001_R1_P3_K1_Ch2-Ch1.zen	20150708_gfpSORORINcd3_G2G1\MitoSys2\LSM\gfpSORORINc_G1\DE_W0035_P0001\DE_2_W0035_P0001_T0003\TR1_W0001_P0113\TR1_2_W0001_P0113_T0001_R1_P3_K1_Ch2-Ch1.zen	FA/ISS	20000	30.0	3		7	0	0	29.94	100000	2000	Scale	0	1.46	0	0.01	1.4	0	0.01	0.04	0	1	1	0	1	11.757	171.299	0	1	11.757	171.299	1.4	3.103	1	0.7616	0.9813	0.8643	1	0.9939	0.997	1.1068	3.0484	0.8617	0.10446	0.034717000000000005	0.0049562	0.0027039
123	TR1_2_W0001_P0113_T0001_R1_P4_K1_Ch2-Ch1.zen	20150708_gfpSORORINcd3_G2G1\MitoSys2\LSM\gfpSORORINc_G1\DE_W0035_P0001\DE_2_W0035_P0001_T0003\TR1_W0001_P0113\TR1_2_W0001_P0113_T0001_R1_P4_K1_Ch2-Ch1.zen	FA/ISS	20000	30.000999999999998	3		7	0	0	29.94	100000	2000	Scale	0	1.46	0	0.01	1.4	0	0.01	0.04	0	1	1	0	1	1.608	2.9939999999999998	0	1	1.608	2.9939999999999998	0.9204	1.064	1	0.0108	0.2818	0.0499	1	0.9572	0.9784	0.0013	0.292	0.0478	0.32018	0.12775	0.31574	0.072358
124	TR1_2_W0001_P0113_T0001_R1_P5_K1_Ch2-Ch1.zen	20150708_gfpSORORINcd3_G2G1\MitoSys2\LSM\gfpSORORINc_G1\DE_W0035_P0001\DE_2_W0035_P0001_T0003\TR1_W0001_P0113\TR1_2_W0001_P0113_T0001_R1_P5_K1_Ch2-Ch1.zen	FA/ISS	20000	30.0	3		7	0	0	29.94	100000	2000	Scale	0	1.46	0	0.01	1.4	0	0.01	0.04	0	1	1	0	1	1.5319999999999998	3.0989999999999998	0	1	1.5319999999999998	3.0989999999999998	1.0942	1.3159	1	0.0088	0.2895	0.0236	1	0.9601	0.9798	0.0039	0.4194	0.0229	0.29068	0.31638	0.27926999999999996	0.11012999999999999
125	TR1_2_W0001_P0074_T0001_R1_P1_K1_Ch2-Ch1.zen	20150708_gfpSORORINcd3_G2G1\MitoSys2\LSM\gfpSORORINc_G1\DE_W0036_P0001\DE_2_W0036_P0001_T0002\TR1_W0001_P0074\TR1_2_W0001_P0074_T0001_R1_P1_K1_Ch2-Ch1.zen	FA/ISS	20000	30.0	3		7	0	0	29.94	100000	2000	Scale	0	1.46	0	0.01	1.4	0	0.01	0.04	0	1	1	0	1	27.209	77.452	0	1	27.209	77.452	1.0846	3.2467	1	0.8952	0.9578	0.9259	1	0.9673	0.9835	0.9751	3.0726	0.9103	0.044105	0.014948	0.0059115	0.0062117
126	TR1_2_W0001_P0074_T0001_R1_P2_K1_Ch2-Ch1.zen	20150708_gfpSORORINcd3_G2G1\MitoSys2\LSM\gfpSORORINc_G1\DE_W0036_P0001\DE_2_W0036_P0001_T0002\TR1_W0001_P0074\TR1_2_W0001_P0074_T0001_R1_P2_K1_Ch2-Ch1.zen	FA/ISS	20000	30.0	3		7	0	0	29.94	100000	2000	Scale	0	1.46	0	0.01	1.4	0	0.01	0.04	0	1	1	0	1	28.724	73.798	0	1	28.724	73.798	0.9471	3.3412	1	0.9009	0.9540000000000001	0.927	1	0.9618	0.9807	0.8506	3.1436	0.9087	0.048157	0.0070632	0.0093773	0.006747800000000001
127	TR1_2_W0001_P0074_T0001_R1_P3_K1_Ch2-Ch1.zen	20150708_gfpSORORINcd3_G2G1\MitoSys2\LSM\gfpSORORINc_G1\DE_W0036_P0001\DE_2_W0036_P0001_T0002\TR1_W0001_P0074\TR1_2_W0001_P0074_T0001_R1_P3_K1_Ch2-Ch1.zen	FA/ISS	20000	30.0	3		7	0	0	29.94	100000	2000	Scale	0	1.46	0	0.01	1.4	0	0.01	0.04	0	1	1	0	1	24.691	72.962	0	1	24.691	72.962	0.9527	3.3510000000000004	1	0.8845	0.9557	0.9194	1	0.968	0.9839	0.8397	3.1706	0.9042	0.04746	0.020197	0.0039342	0.006056399999999999
128	TR1_2_W0001_P0074_T0001_R1_P4_K1_Ch2-Ch1.zen	20150708_gfpSORORINcd3_G2G1\MitoSys2\LSM\gfpSORORINc_G1\DE_W0036_P0001\DE_2_W0036_P0001_T0002\TR1_W0001_P0074\TR1_2_W0001_P0074_T0001_R1_P4_K1_Ch2-Ch1.zen	FA/ISS	20000	30.0	3		7	0	0	29.94	100000	2000	Scale	0	1.46	0	0.01	1.4	0	0.01	0.04	0	1	1	0	1	2.522	6.985	0	1	2.522	6.985	1.1531	1.3219999999999998	1	0.1708	0.631	0.3275	1	0.971	0.9854	0.2317	0.8515	0.3215	0.25264000000000003	0.08101799999999999	0.025682	0.023459999999999998
129	TR1_2_W0001_P0074_T0001_R1_P5_K1_Ch2-Ch1.zen	20150708_gfpSORORINcd3_G2G1\MitoSys2\LSM\gfpSORORINc_G1\DE_W0036_P0001\DE_2_W0036_P0001_T0002\TR1_W0001_P0074\TR1_2_W0001_P0074_T0001_R1_P5_K1_Ch2-Ch1.zen	FA/ISS	20000	30.0	3		7	0	0	29.94	100000	2000	Scale	0	1.46	0	0.01	1.4	0	0.01	0.04	0	1	1	0	1	0.905	3.574	0	1	0.905	3.574	1.0568	1.0897	1	0.3827	0.3689	-0.3734	1	0.9798	0.9899	0.3457	0.4087	-0.3671	0.20914000000000002	0.36002	0.052283	0.0825
130	TR1_2_W0001_P0114_T0001_R1_P1_K1_Ch2-Ch1.zen	20150708_gfpSORORINcd3_G2G1\MitoSys2\LSM\gfpSORORINc_G1\DE_W0036_P0001\DE_2_W0036_P0001_T0003\TR1_W0001_P0114\TR1_2_W0001_P0114_T0001_R1_P1_K1_Ch2-Ch1.zen	FA/ISS	20000	30.0	3		7	0	0	29.94	100000	2000	Scale	0	1.46	0	0.01	1.4	0	0.01	0.04	0	1	1	0	1	19.124000000000002	48.725	0	1	19.124000000000002	48.725	1.094	3.1348	1	0.8523	0.9348	0.8926	1	0.9644	0.982	0.9387	2.9134	0.8759999999999999	0.078858	0.013916	0.009957700000000002	0.0065643
131	TR1_2_W0001_P0114_T0001_R1_P2_K1_Ch2-Ch1.zen	20150708_gfpSORORINcd3_G2G1\MitoSys2\LSM\gfpSORORINc_G1\DE_W0036_P0001\DE_2_W0036_P0001_T0003\TR1_W0001_P0114\TR1_2_W0001_P0114_T0001_R1_P2_K1_Ch2-Ch1.zen	FA/ISS	20000	30.0	3		7	0	0	29.94	100000	2000	Scale	0	1.46	0	0.01	1.4	0	0.01	0.04	0	1	1	0	1	14.613	45.623999999999995	0	1	14.613	45.623999999999995	1.1009	3.3594	1	0.8096	0.9292	0.8673	1	0.9703	0.985	0.9	3.1206	0.8538	0.081051	0.0299	0.0051983	0.010879999999999999
132	TR1_2_W0001_P0114_T0001_R1_P3_K1_Ch2-Ch1.zen	20150708_gfpSORORINcd3_G2G1\MitoSys2\LSM\gfpSORORINc_G1\DE_W0036_P0001\DE_2_W0036_P0001_T0003\TR1_W0001_P0114\TR1_2_W0001_P0114_T0001_R1_P3_K1_Ch2-Ch1.zen	FA/ISS	20000	30.0	3		7	0	0	29.94	100000	2000	Scale	0	1.46	0	0.01	1.4	0	0.01	0.04	0	1	1	0	1	20.843000000000004	57.093	0	1	20.843000000000004	57.093	1.043	3.6983	1	0.8643	0.9407	0.9016	1	0.9648	0.9822	0.9039	3.4532	0.8851	0.066724	0.015903	0.007689	0.0073726
133	TR1_2_W0001_P0114_T0001_R1_P4_K1_Ch2-Ch1.zen	20150708_gfpSORORINcd3_G2G1\MitoSys2\LSM\gfpSORORINc_G1\DE_W0036_P0001\DE_2_W0036_P0001_T0003\TR1_W0001_P0114\TR1_2_W0001_P0114_T0001_R1_P4_K1_Ch2-Ch1.zen	FA/ISS	20000	30.0	3		7	0	0	29.94	100000	2000	Scale	0	1.46	0	0.01	1.4	0	0.01	0.04	0	1	1	0	1	3.0869999999999997	2.935	0	1	3.0869999999999997	2.935	1.1627	1.0308	1	0.2756	0.2596	0.2632	1	0.9144	0.9562	0.3555	0.2125	0.2402	0.043102	0.14922	0.14404	0.18971
134	TR1_2_W0001_P0114_T0001_R1_P5_K1_Ch2-Ch1.zen	20150708_gfpSORORINcd3_G2G1\MitoSys2\LSM\gfpSORORINc_G1\DE_W0036_P0001\DE_2_W0036_P0001_T0003\TR1_W0001_P0114\TR1_2_W0001_P0114_T0001_R1_P5_K1_Ch2-Ch1.zen	FA/ISS	20000	30.0	3	x	7	0	0	29.94	100000	2000	Scale	0	1.46	0	0.01	1.4	0	0.01	0.04	0	1	1	0	1	1.2229999999999999	1.6740000000000002	0	1	1.2229999999999999	1.6740000000000002	1.1651	1.1822	1	0.0518	0.0254	-0.0311	1	0.9422	0.9707	0.0093	0.0374	-0.0252	0.3069	0.21508000000000002	0.28864	0.1205
135	TR1_2_W0001_P0154_T0001_R1_P1_K1_Ch2-Ch1.zen	20150708_gfpSORORINcd3_G2G1\MitoSys2\LSM\gfpSORORINc_G1\DE_W0036_P0001\DE_2_W0036_P0001_T0004\TR1_W0001_P0154\TR1_2_W0001_P0154_T0001_R1_P1_K1_Ch2-Ch1.zen	FA/ISS	20000	30.0	3		7	0	0	29.94	100000	2000	Scale	0	1.46	0	0.01	1.4	0	0.01	0.04	0	1	1	0	1	8.427999999999999	209.359	0	1	8.427999999999999	209.359	1.2091	2.5238	1	0.6809999999999999	0.9847	0.8188	1	0.9964	0.9982	0.8527	2.4887	0.8173	0.16598	0.026344	0.006635800000000001	0.008128100000000001
136	TR1_2_W0001_P0154_T0001_R1_P2_K1_Ch2-Ch1.zen	20150708_gfpSORORINcd3_G2G1\MitoSys2\LSM\gfpSORORINc_G1\DE_W0036_P0001\DE_2_W0036_P0001_T0004\TR1_W0001_P0154\TR1_2_W0001_P0154_T0001_R1_P2_K1_Ch2-Ch1.zen	FA/ISS	20000	30.002	3	x	7	0	0	29.94	100000	2000	Scale	0	1.46	0	0.01	1.4	0	0.01	0.04	0	1	1	0	1	7.428999999999999	315.815	0	1	7.428999999999999	315.815	1.3693	2.6013	1	0.6408	0.9901	0.7962	1	0.9979	0.9990000000000001	0.9322	2.5780000000000003	0.7954	0.16249	0.078804	0.0027325	0.002175
137	TR1_2_W0001_P0154_T0001_R1_P3_K1_Ch2-Ch1.zen	20150708_gfpSORORINcd3_G2G1\MitoSys2\LSM\gfpSORORINc_G1\DE_W0036_P0001\DE_2_W0036_P0001_T0004\TR1_W0001_P0154\TR1_2_W0001_P0154_T0001_R1_P3_K1_Ch2-Ch1.zen	FA/ISS	20000	30.0	3		7	0	0	29.94	100000	2000	Scale	0	1.46	0	0.01	1.4	0	0.01	0.04	0	1	1	0	1	8.757	274.473	0	1	8.757	274.473	1.0622	3.3453	1	0.6927	0.9879	0.8271	1	0.997	0.9985	0.7433	3.3099	0.8259	0.16601	0.034276999999999995	0.0077007	0.0050622
138	TR1_2_W0001_P0154_T0001_R1_P4_K1_Ch2-Ch1.zen	20150708_gfpSORORINcd3_G2G1\MitoSys2\LSM\gfpSORORINc_G1\DE_W0036_P0001\DE_2_W0036_P0001_T0004\TR1_W0001_P0154\TR1_2_W0001_P0154_T0001_R1_P4_K1_Ch2-Ch1.zen	FA/ISS	20000	30.0	3		7	0	0	29.94	100000	2000	Scale	0	1.46	0	0.01	1.4	0	0.01	0.04	0	1	1	0	1	1.931	11.475	0	1	1.931	11.475	1.2539	0.8836	1	0.0542	0.7694	0.1963	1	0.9867	0.9933	0.1048	0.6543	0.1947	0.06880499999999999	0.090727	0.028173	0.018416
139	TR1_2_W0001_P0154_T0001_R1_P5_K1_Ch2-Ch1.zen	20150708_gfpSORORINcd3_G2G1\MitoSys2\LSM\gfpSORORINc_G1\DE_W0036_P0001\DE_2_W0036_P0001_T0004\TR1_W0001_P0154\TR1_2_W0001_P0154_T0001_R1_P5_K1_Ch2-Ch1.zen	FA/ISS	20000	30.000999999999998	3		7	0	0	29.94	100000	2000	Scale	0	1.46	0	0.01	1.4	0	0.01	0.04	0	1	1	0	1	2.076	2.975	0	1	2.076	2.975	1.089	1.1623	1	0.09	0.2753	0.155	1	0.9441	0.9717	0.11199999999999999	0.3214	0.1466	0.014713	0.086707	0.22533000000000003	0.045073
140	TR1_2_W0001_P0075_T0001_R1_P1_K1_Ch2-Ch1.zen	20150708_gfpSORORINcd3_G2G1\MitoSys2\LSM\gfpSORORINc_G1\DE_W0037_P0001\DE_2_W0037_P0001_T0002\TR1_W0001_P0075\TR1_2_W0001_P0075_T0001_R1_P1_K1_Ch2-Ch1.zen	FA/ISS	20000	30.0	3	x	7	0	0	29.94	100000	2000	Scale	0	1.46	0	0.01	1.4	0	0.01	0.04	0	1	1	0	1	14.323	57.843	0	1	14.323	57.843	1.2503	3.2912	1	0.8	0.9422	0.8681	1	0.9775	0.9887	1.0186	3.1018	0.858	0.041261	0.017424000000000002	0.0033196999999999996	0.0059032
141	TR1_2_W0001_P0075_T0001_R1_P2_K1_Ch2-Ch1.zen	20150708_gfpSORORINcd3_G2G1\MitoSys2\LSM\gfpSORORINc_G1\DE_W0037_P0001\DE_2_W0037_P0001_T0002\TR1_W0001_P0075\TR1_2_W0001_P0075_T0001_R1_P2_K1_Ch2-Ch1.zen	FA/ISS	20000	30.0	3	x	7	0	0	29.94	100000	2000	Scale	0	1.46	0	0.01	1.4	0	0.01	0.04	0	1	1	0	1	32.524	78.96300000000001	0	1	32.524	78.96300000000001	1.0590000000000002	4.8849	1	0.9117	0.9547	0.9329	1	0.958	0.9787	0.9676	4.5978	0.9126	0.043539999999999995	0.013159	0.0056283	0.0065999
142	TR1_2_W0001_P0075_T0001_R1_P3_K1_Ch2-Ch1.zen	20150708_gfpSORORINcd3_G2G1\MitoSys2\LSM\gfpSORORINc_G1\DE_W0037_P0001\DE_2_W0037_P0001_T0002\TR1_W0001_P0075\TR1_2_W0001_P0075_T0001_R1_P3_K1_Ch2-Ch1.zen	FA/ISS	20000	30.0	3		7	0	0	29.94	100000	2000	Scale	0	1.46	0	0.01	1.4	0	0.01	0.04	0	1	1	0	1	18.922	55.468999999999994	0	1	18.922	55.468999999999994	1.3351	2.1125	1	0.8493	0.9451	0.8959	1	0.9709	0.9854	1.1573	1.9721	0.8824	0.075206	0.017231	0.0049897	0.0046324
143	TR1_2_W0001_P0075_T0001_R1_P4_K1_Ch2-Ch1.zen	20150708_gfpSORORINcd3_G2G1\MitoSys2\LSM\gfpSORORINc_G1\DE_W0037_P0001\DE_2_W0037_P0001_T0002\TR1_W0001_P0075\TR1_2_W0001_P0075_T0001_R1_P4_K1_Ch2-Ch1.zen	FA/ISS	20000	30.0	3	x	7	0	0	29.94	100000	2000	Scale	0	1.46	0	0.01	1.4	0	0.01	0.04	0	1	1	0	1	3.4560000000000004	5.515	0	1	3.4560000000000004	5.515	1.7312	3.1417	1	0.3195	0.5095	0.4031	1	0.9464	0.9728	0.7189	1.8541	0.3881	0.053066999999999996	0.08416	0.035087	0.052126
144	TR1_2_W0001_P0075_T0001_R1_P5_K1_Ch2-Ch1.zen	20150708_gfpSORORINcd3_G2G1\MitoSys2\LSM\gfpSORORINc_G1\DE_W0037_P0001\DE_2_W0037_P0001_T0002\TR1_W0001_P0075\TR1_2_W0001_P0075_T0001_R1_P5_K1_Ch2-Ch1.zen	FA/ISS	20000	30.000999999999998	3		7	0	0	29.94	100000	2000	Scale	0	1.46	0	0.01	1.4	0	0.01	0.04	0	1	1	0	1	1.965	1.734	0	1	1.965	1.734	1.2461	1.2473	1	0.0653	0.0411	0.0471	1	0.9111	0.9545	0.1202	0.0473	0.0357	0.16316	0.13535999999999998	0.26655999999999996	0.20985
145	TR1_2_W0001_P0155_T0001_R1_P1_K1_Ch2-Ch1.zen	20150708_gfpSORORINcd3_G2G1\MitoSys2\LSM\gfpSORORINc_G1\DE_W0037_P0001\DE_2_W0037_P0001_T0004\TR1_W0001_P0155\TR1_2_W0001_P0155_T0001_R1_P1_K1_Ch2-Ch1.zen	FA/ISS	20000	30.0	3		7	0	0	29.94	100000	2000	Scale	0	1.46	0	0.01	1.4	0	0.01	0.04	0	1	1	0	1	9.566	152.018	0	1	9.566	152.018	1.3204	3.1331	1	0.7152	0.9785	0.8365	1	0.9942	0.9971	0.9845	3.0722	0.8340000000000001	0.16671	0.0383	0.0057215	0.0030862
146	TR1_2_W0001_P0155_T0001_R1_P2_K1_Ch2-Ch1.zen	20150708_gfpSORORINcd3_G2G1\MitoSys2\LSM\gfpSORORINc_G1\DE_W0037_P0001\DE_2_W0037_P0001_T0004\TR1_W0001_P0155\TR1_2_W0001_P0155_T0001_R1_P2_K1_Ch2-Ch1.zen	FA/ISS	20000	30.0	3		7	0	0	29.94	100000	2000	Scale	0	1.46	0	0.01	1.4	0	0.01	0.04	0	1	1	0	1	8.982999999999999	203.81900000000002	0	1	8.982999999999999	203.81900000000002	0.9237	3.4615	1	0.7027	0.9816	0.8305	1	0.9952	0.9976	0.6382	3.4035	0.8285	0.1441	0.024534	0.014791	0.0097521
147	TR1_2_W0001_P0155_T0001_R1_P3_K1_Ch2-Ch1.zen	20150708_gfpSORORINcd3_G2G1\MitoSys2\LSM\gfpSORORINc_G1\DE_W0037_P0001\DE_2_W0037_P0001_T0004\TR1_W0001_P0155\TR1_2_W0001_P0155_T0001_R1_P3_K1_Ch2-Ch1.zen	FA/ISS	20000	30.0	3		7	0	0	29.94	100000	2000	Scale	0	1.46	0	0.01	1.4	0	0.01	0.04	0	1	1	0	1	9.3	226.226	0	1	9.3	226.226	0.9698	3.0114	1	0.7101	0.9851	0.8364	1	0.996	0.998	0.6845	2.9712	0.8347	0.14093	0.019797	0.005967899999999999	0.0070476
148	TR1_2_W0001_P0155_T0001_R1_P4_K1_Ch2-Ch1.zen	20150708_gfpSORORINcd3_G2G1\MitoSys2\LSM\gfpSORORINc_G1\DE_W0037_P0001\DE_2_W0037_P0001_T0004\TR1_W0001_P0155\TR1_2_W0001_P0155_T0001_R1_P4_K1_Ch2-Ch1.zen	FA/ISS	20000	30.0	3		7	0	0	29.94	100000	2000	Scale	0	1.46	0	0.01	1.4	0	0.01	0.04	0	1	1	0	1	1.2409999999999999	2.9410000000000003	0	1	1.2409999999999999	2.9410000000000003	1.0064	0.9621	1	0.0365	0.2731	-0.0958	1	0.9666	0.9831	0.0331	0.2361	-0.0928	0.31096999999999997	0.18193	0.32359	0.079623
149	TR1_2_W0001_P0155_T0001_R1_P5_K1_Ch2-Ch1.zen	20150708_gfpSORORINcd3_G2G1\MitoSys2\LSM\gfpSORORINc_G1\DE_W0037_P0001\DE_2_W0037_P0001_T0004\TR1_W0001_P0155\TR1_2_W0001_P0155_T0001_R1_P5_K1_Ch2-Ch1.zen	FA/ISS	20000	30.0	3		7	0	0	29.94	100000	2000	Scale	0	1.46	0	0.01	1.4	0	0.01	0.04	0	1	1	0	1	1.9269999999999998	4.145	0	1	1.9269999999999998	4.145	1.3462	1.5387	1	0.0598	0.4282	0.1535	1	0.9627	0.9812	0.1278	0.7316	0.1492	0.16291	0.21789	0.13532	0.09033200000000001
150	TR1_2_W0001_P0077_T0001_R1_P1_K1_Ch2-Ch1.zen	20150708_gfpSORORINcd3_G2G1\MitoSys2\LSM\gfpSORORINc_G1\DE_W0039_P0001\DE_2_W0039_P0001_T0002\TR1_W0001_P0077\TR1_2_W0001_P0077_T0001_R1_P1_K1_Ch2-Ch1.zen	FA/ISS	20000	30.0	3		7	0	0	29.94	100000	2000	Scale	0	1.46	0	0.01	1.4	0	0.01	0.04	0	1	1	0	1	15.253	98.385	0	1	15.253	98.385	1.0909	3.3485	1	0.8165	0.9669	0.8885	1	0.9858	0.9929	0.8978	3.2373	0.8821	0.1043	0.024571	0.0059657	0.0039742
151	TR1_2_W0001_P0077_T0001_R1_P2_K1_Ch2-Ch1.zen	20150708_gfpSORORINcd3_G2G1\MitoSys2\LSM\gfpSORORINc_G1\DE_W0039_P0001\DE_2_W0039_P0001_T0002\TR1_W0001_P0077\TR1_2_W0001_P0077_T0001_R1_P2_K1_Ch2-Ch1.zen	FA/ISS	20000	30.0	3		7	0	0	29.94	100000	2000	Scale	0	1.46	0	0.01	1.4	0	0.01	0.04	0	1	1	0	1	15.030999999999999	90.288	0	1	15.030999999999999	90.288	1.0167	3.7849	1	0.8144	0.9632	0.8857	1	0.9843	0.9921	0.8287	3.648	0.8786	0.09640800000000001	0.027551	0.0069431	0.0047082
152	TR1_2_W0001_P0077_T0001_R1_P3_K1_Ch2-Ch1.zen	20150708_gfpSORORINcd3_G2G1\MitoSys2\LSM\gfpSORORINc_G1\DE_W0039_P0001\DE_2_W0039_P0001_T0002\TR1_W0001_P0077\TR1_2_W0001_P0077_T0001_R1_P3_K1_Ch2-Ch1.zen	FA/ISS	20000	30.0	3		7	0	0	29.94	100000	2000	Scale	0	1.46	0	0.01	1.4	0	0.01	0.04	0	1	1	0	1	15.328	94.149	0	1	15.328	94.149	0.9533	4.0249	1	0.8182	0.9655	0.8888	1	0.9848	0.9924	0.7756	3.891	0.8819	0.098078	0.029716000000000003	0.0059989	0.0061284
153	TR1_2_W0001_P0077_T0001_R1_P4_K1_Ch2-Ch1.zen	20150708_gfpSORORINcd3_G2G1\MitoSys2\LSM\gfpSORORINc_G1\DE_W0039_P0001\DE_2_W0039_P0001_T0002\TR1_W0001_P0077\TR1_2_W0001_P0077_T0001_R1_P4_K1_Ch2-Ch1.zen	FA/ISS	20000	30.000999999999998	3		7	0	0	29.94	100000	2000	Scale	0	1.46	0	0.01	1.4	0	0.01	0.04	0	1	1	0	1	1.6540000000000001	2.49	0	1	1.6540000000000001	2.49	1.1312	1.2148	1	0.0145	0.1847	0.0492	1	0.9470000000000001	0.9731	0.0261	0.2416	0.0462	0.24463000000000001	0.13785	0.22105	0.06464400000000001
154	TR1_2_W0001_P0077_T0001_R1_P5_K1_Ch2-Ch1.zen	20150708_gfpSORORINcd3_G2G1\MitoSys2\LSM\gfpSORORINc_G1\DE_W0039_P0001\DE_2_W0039_P0001_T0002\TR1_W0001_P0077\TR1_2_W0001_P0077_T0001_R1_P5_K1_Ch2-Ch1.zen	FA/ISS	20000	30.0	3		7	0	0	29.94	100000	2000	Scale	0	1.46	0	0.01	1.4	0	0.01	0.04	0	1	1	0	1	1.8940000000000001	2.5580000000000003	0	1	1.8940000000000001	2.5580000000000003	1.212	1.3088	1	0.0525	0.1997	0.10099999999999999	1	0.9412	0.9702	0.0953	0.294	0.0943	0.24068	0.12249000000000002	0.23651999999999998	0.099009
155	TR1_2_W0001_P0117_T0001_R1_P1_K1_Ch2-Ch1.zen	20150708_gfpSORORINcd3_G2G1\MitoSys2\LSM\gfpSORORINc_G1\DE_W0039_P0001\DE_2_W0039_P0001_T0003\TR1_W0001_P0117\TR1_2_W0001_P0117_T0001_R1_P1_K1_Ch2-Ch1.zen	FA/ISS	20000	30.0	3		7	0	0	29.94	100000	2000	Scale	0	1.46	0	0.01	1.4	0	0.01	0.04	0	1	1	0	1	7.77	162.792	0	1	7.77	162.792	1.1175	2.5302	1	0.6573	0.9811	0.8029	1	0.9958	0.9979	0.7512	2.4872	0.8012	0.14315	0.0558	0.0040948	0.0030591999999999998
156	TR1_2_W0001_P0117_T0001_R1_P2_K1_Ch2-Ch1.zen	20150708_gfpSORORINcd3_G2G1\MitoSys2\LSM\gfpSORORINc_G1\DE_W0039_P0001\DE_2_W0039_P0001_T0003\TR1_W0001_P0117\TR1_2_W0001_P0117_T0001_R1_P2_K1_Ch2-Ch1.zen	FA/ISS	20000	30.0	3		7	0	0	29.94	100000	2000	Scale	0	1.46	0	0.01	1.4	0	0.01	0.04	0	1	1	0	1	9.107000000000001	195.673	0	1	9.107000000000001	195.673	1.0923	3.2448	1	0.7035	0.9841	0.8320000000000001	1	0.9959	0.9979	0.78	3.1996	0.8302	0.13497	0.052186	0.0049029	0.0031569000000000002
157	TR1_2_W0001_P0117_T0001_R1_P3_K1_Ch2-Ch1.zen	20150708_gfpSORORINcd3_G2G1\MitoSys2\LSM\gfpSORORINc_G1\DE_W0039_P0001\DE_2_W0039_P0001_T0003\TR1_W0001_P0117\TR1_2_W0001_P0117_T0001_R1_P3_K1_Ch2-Ch1.zen	FA/ISS	20000	30.0	3		7	0	0	29.94	100000	2000	Scale	0	1.46	0	0.01	1.4	0	0.01	0.04	0	1	1	0	1	8.796	220.968	0	1	8.796	220.968	1.0629	2.4587	1	0.695	0.9854	0.8275	1	0.9964	0.9982	0.7467	2.4254	0.826	0.1404	0.025938	0.0067404	0.0051313999999999995
158	TR1_2_W0001_P0117_T0001_R1_P4_K1_Ch2-Ch1.zen	20150708_gfpSORORINcd3_G2G1\MitoSys2\LSM\gfpSORORINc_G1\DE_W0039_P0001\DE_2_W0039_P0001_T0003\TR1_W0001_P0117\TR1_2_W0001_P0117_T0001_R1_P4_K1_Ch2-Ch1.zen	FA/ISS	20000	30.002	3	x	7	0	0	29.94	100000	2000	Scale	0	1.46	0	0.01	1.4	0	0.01	0.04	0	1	1	0	1	0.752	1.6740000000000002	0	1	0.752	1.6740000000000002	1.0398	1.0423	1	0.8956	0.0271	-0.155	1	0.9645	0.9821	0.8574	0.0273	-0.138	0.11890999999999999	0.22563000000000002	0.24939	0.11846
159	TR1_2_W0001_P0117_T0001_R1_P5_K1_Ch2-Ch1.zen	20150708_gfpSORORINcd3_G2G1\MitoSys2\LSM\gfpSORORINc_G1\DE_W0039_P0001\DE_2_W0039_P0001_T0003\TR1_W0001_P0117\TR1_2_W0001_P0117_T0001_R1_P5_K1_Ch2-Ch1.zen	FA/ISS	20000	30.0	3		7	0	0	29.94	100000	2000	Scale	0	1.46	0	0.01	1.4	0	0.01	0.04	0	1	1	0	1	1.396	3.219	0	1	1.396	3.219	1.0590000000000002	1.074	1	0.005	0.3174	-0.0286	1	0.9656	0.9826	-0.0004	0.3374	-0.0277	0.30841	0.15588	0.2614	0.054924
160	TR1_2_W0001_P0157_T0001_R1_P1_K1_Ch2-Ch1.zen	20150708_gfpSORORINcd3_G2G1\MitoSys2\LSM\gfpSORORINc_G1\DE_W0039_P0001\DE_2_W0039_P0001_T0004\TR1_W0001_P0157\TR1_2_W0001_P0157_T0001_R1_P1_K1_Ch2-Ch1.zen	FA/ISS	20000	30.0	3		7	0	0	29.94	100000	2000	Scale	0	1.46	0	0.01	1.4	0	0.01	0.04	0	1	1	0	1	9.144	195.19	0	1	9.144	195.19	1.0937	3.2175	1	0.7046	0.9825	0.8320000000000001	1	0.9955	0.9977	0.7825	3.167	0.8301	0.13275	0.030293	0.004885199999999999	0.0030194
161	TR1_2_W0001_P0157_T0001_R1_P2_K1_Ch2-Ch1.zen	20150708_gfpSORORINcd3_G2G1\MitoSys2\LSM\gfpSORORINc_G1\DE_W0039_P0001\DE_2_W0039_P0001_T0004\TR1_W0001_P0157\TR1_2_W0001_P0157_T0001_R1_P2_K1_Ch2-Ch1.zen	FA/ISS	20000	30.0	3		7	0	0	29.94	100000	2000	Scale	0	1.46	0	0.01	1.4	0	0.01	0.04	0	1	1	0	1	7.768	163.905	0	1	7.768	163.905	1.0047	2.8085	1	0.6593	0.9808	0.8041	1	0.9957	0.9979	0.6626	2.7616	0.8023	0.15348	0.054024	0.0046619999999999995	0.0020748
162	TR1_2_W0001_P0157_T0001_R1_P3_K1_Ch2-Ch1.zen	20150708_gfpSORORINcd3_G2G1\MitoSys2\LSM\gfpSORORINc_G1\DE_W0039_P0001\DE_2_W0039_P0001_T0004\TR1_W0001_P0157\TR1_2_W0001_P0157_T0001_R1_P3_K1_Ch2-Ch1.zen	FA/ISS	20000	30.0	3		7	0	0	29.94	100000	2000	Scale	0	1.46	0	0.01	1.4	0	0.01	0.04	0	1	1	0	1	8.964	204.642	0	1	8.964	204.642	1.081	3.7545	1	0.7	0.9836	0.8297	1	0.9958	0.9979	0.767	3.7013	0.8279	0.14858	0.044664999999999996	0.0032942	0.0026576
163	TR1_2_W0001_P0157_T0001_R1_P4_K1_Ch2-Ch1.zen	20150708_gfpSORORINcd3_G2G1\MitoSys2\LSM\gfpSORORINc_G1\DE_W0039_P0001\DE_2_W0039_P0001_T0004\TR1_W0001_P0157\TR1_2_W0001_P0157_T0001_R1_P4_K1_Ch2-Ch1.zen	FA/ISS	20000	30.0	3		7	0	0	29.94	100000	2000	Scale	0	1.46	0	0.01	1.4	0	0.01	0.04	0	1	1	0	1	1.626	3.372	0	1	1.626	3.372	1.037	1.0765	1	0.0139	0.3296	0.0558	1	0.9611	0.9804	0.011000000000000001	0.3408	0.0541	0.22748000000000002	0.21056999999999998	0.23343000000000003	0.091794
164	TR1_2_W0001_P0157_T0001_R1_P5_K1_Ch2-Ch1.zen	20150708_gfpSORORINcd3_G2G1\MitoSys2\LSM\gfpSORORINc_G1\DE_W0039_P0001\DE_2_W0039_P0001_T0004\TR1_W0001_P0157\TR1_2_W0001_P0157_T0001_R1_P5_K1_Ch2-Ch1.zen	FA/ISS	20000	30.002	3	x	7	0	0	29.94	100000	2000	Scale	0	1.46	0	0.01	1.4	0	0.01	0.04	0	1	1	0	1	1.24	2.407	0	1	1.24	2.407	0.9815	0.9798	1	0.0355	0.1732	-0.0743	1	0.9590000000000001	0.9793	0.0361	0.1475	-0.0706	0.24448000000000003	0.26686	0.25417	0.14816
165	TR1_2_W0001_P0118_T0001_R1_P1_K1_Ch2-Ch1.zen	20150708_gfpSORORINcd3_G2G1\MitoSys2\LSM\gfpSORORINc_G1\DE_W0040_P0001\DE_2_W0040_P0001_T0003\TR1_W0001_P0118\TR1_2_W0001_P0118_T0001_R1_P1_K1_Ch2-Ch1.zen	FA/ISS	20000	30.0	3		7	0	0	29.94	100000	2000	Scale	0	1.46	0	0.01	1.4	0	0.01	0.04	0	1	1	0	1	30.71	187.41	0	1	30.71	187.41	1.0805	3.2663	1	0.9067	0.9827	0.9439	1	0.985	0.9925	0.9831	3.1925	0.9368	0.042997	0.010795	0.0036431	0.0024976
166	TR1_2_W0001_P0118_T0001_R1_P2_K1_Ch2-Ch1.zen	20150708_gfpSORORINcd3_G2G1\MitoSys2\LSM\gfpSORORINc_G1\DE_W0040_P0001\DE_2_W0040_P0001_T0003\TR1_W0001_P0118\TR1_2_W0001_P0118_T0001_R1_P2_K1_Ch2-Ch1.zen	FA/ISS	20000	30.0	3		7	0	0	29.94	100000	2000	Scale	0	1.46	0	0.01	1.4	0	0.01	0.04	0	1	1	0	1	35.333	219.088	0	1	35.333	219.088	1.0324	3.5305	1	0.9189	0.9841	0.951	1	0.9841	0.992	0.95	3.4523	0.9433	0.040425	0.008433	0.0048029	0.0062143
167	TR1_2_W0001_P0118_T0001_R1_P3_K1_Ch2-Ch1.zen	20150708_gfpSORORINcd3_G2G1\MitoSys2\LSM\gfpSORORINc_G1\DE_W0040_P0001\DE_2_W0040_P0001_T0003\TR1_W0001_P0118\TR1_2_W0001_P0118_T0001_R1_P3_K1_Ch2-Ch1.zen	FA/ISS	20000	30.0	3		7	0	0	29.94	100000	2000	Scale	0	1.46	0	0.01	1.4	0	0.01	0.04	0	1	1	0	1	43.978	209.993	0	1	43.978	209.993	1.0191	3.2126	1	0.9345	0.9844	0.9591	1	0.9805	0.9902	0.9529	3.1342	0.9497	0.037242000000000004	0.0083389	0.0025193	0.0030572
168	TR1_2_W0001_P0118_T0001_R1_P4_K1_Ch2-Ch1.zen	20150708_gfpSORORINcd3_G2G1\MitoSys2\LSM\gfpSORORINc_G1\DE_W0040_P0001\DE_2_W0040_P0001_T0003\TR1_W0001_P0118\TR1_2_W0001_P0118_T0001_R1_P4_K1_Ch2-Ch1.zen	FA/ISS	20000	30.0	3		7	0	0	29.94	100000	2000	Scale	0	1.46	0	0.01	1.4	0	0.01	0.04	0	1	1	0	1	3.603	5.537000000000001	0	1	3.603	5.537000000000001	3.9842	3.4786	1	0.2757	0.4881	0.3623	1	0.9488	0.9740000000000001	1.6153	1.9618	0.3492	0.1593	0.18575999999999998	0.14279	0.11702
169	TR1_2_W0001_P0118_T0001_R1_P5_K1_Ch2-Ch1.zen	20150708_gfpSORORINcd3_G2G1\MitoSys2\LSM\gfpSORORINc_G1\DE_W0040_P0001\DE_2_W0040_P0001_T0003\TR1_W0001_P0118\TR1_2_W0001_P0118_T0001_R1_P5_K1_Ch2-Ch1.zen	FA/ISS	20000	30.002	3		7	0	0	29.94	100000	2000	Scale	0	1.46	0	0.01	1.4	0	0.01	0.04	0	1	1	0	1	2.7030000000000003	3.798	0	1	2.7030000000000003	3.798	1.3312	1.3804	1	0.2077	0.3923	0.2849	1	0.9436	0.9714	0.3517	0.573	0.2719	0.20477	0.15637	0.14375	0.1093
170	TR1_2_W0001_P0158_T0001_R1_P1_K1_Ch2-Ch1.zen	20150708_gfpSORORINcd3_G2G1\MitoSys2\LSM\gfpSORORINc_G1\DE_W0040_P0001\DE_2_W0040_P0001_T0004\TR1_W0001_P0158\TR1_2_W0001_P0158_T0001_R1_P1_K1_Ch2-Ch1.zen	FA/ISS	20000	30.0	3		7	0	0	29.94	100000	2000	Scale	0	1.46	0	0.01	1.4	0	0.01	0.04	0	1	1	0	1	53.025	152.866	0	1	53.025	152.866	1.1285	3.2116	1	0.9452	0.9775	0.9612	1	0.9670000000000001	0.9834	1.0698	3.0828	0.945	0.026405	0.0049581	0.0064345	0.0036512
171	TR1_2_W0001_P0158_T0001_R1_P2_K1_Ch2-Ch1.zen	20150708_gfpSORORINcd3_G2G1\MitoSys2\LSM\gfpSORORINc_G1\DE_W0040_P0001\DE_2_W0040_P0001_T0004\TR1_W0001_P0158\TR1_2_W0001_P0158_T0001_R1_P2_K1_Ch2-Ch1.zen	FA/ISS	20000	30.0	3		7	0	0	29.94	100000	2000	Scale	0	1.46	0	0.01	1.4	0	0.01	0.04	0	1	1	0	1	58.103	143.561	0	1	58.103	143.561	1.1531	3.076	1	0.9498	0.9764	0.963	1	0.9619	0.9808	1.0988	2.9404	0.9442	0.033968	0.0047626000000000005	0.0084311	0.008357
172	TR1_2_W0001_P0158_T0001_R1_P3_K1_Ch2-Ch1.zen	20150708_gfpSORORINcd3_G2G1\MitoSys2\LSM\gfpSORORINc_G1\DE_W0040_P0001\DE_2_W0040_P0001_T0004\TR1_W0001_P0158\TR1_2_W0001_P0158_T0001_R1_P3_K1_Ch2-Ch1.zen	FA/ISS	20000	30.0	3		7	0	0	29.94	100000	2000	Scale	0	1.46	0	0.01	1.4	0	0.01	0.04	0	1	1	0	1	45.238	145.453	0	1	45.238	145.453	1.0679	3.8986	1	0.9362	0.9766	0.9562	1	0.9702	0.985	1.0019	3.7559	0.9416	0.032173	0.0091386	0.0041275	0.0033084000000000004
173	TR1_2_W0001_P0158_T0001_R1_P4_K1_Ch2-Ch1.zen	20150708_gfpSORORINcd3_G2G1\MitoSys2\LSM\gfpSORORINc_G1\DE_W0040_P0001\DE_2_W0040_P0001_T0004\TR1_W0001_P0158\TR1_2_W0001_P0158_T0001_R1_P4_K1_Ch2-Ch1.zen	FA/ISS	20000	30.000999999999998	3		7	0	0	29.94	100000	2000	Scale	0	1.46	0	0.01	1.4	0	0.01	0.04	0	1	1	0	1	2.615	3.116	0	1	2.615	3.116	1.0817	1.2464	1	0.1936	0.2977	0.2394	1	0.9334	0.9661	0.2264	0.3798	0.2246	0.24584	0.1652	0.17779	0.11549000000000001
174	TR1_2_W0001_P0158_T0001_R1_P5_K1_Ch2-Ch1.zen	20150708_gfpSORORINcd3_G2G1\MitoSys2\LSM\gfpSORORINc_G1\DE_W0040_P0001\DE_2_W0040_P0001_T0004\TR1_W0001_P0158\TR1_2_W0001_P0158_T0001_R1_P5_K1_Ch2-Ch1.zen	FA/ISS	20000	30.000999999999998	3	x	7	0	0	29.94	100000	2000	Scale	0	1.46	0	0.01	1.4	0	0.01	0.04	0	1	1	0	1	2.5469999999999997	3.513	0	1	2.5469999999999997	3.513	1.0290000000000001	1.1437	1	0.1816	0.3581	0.2547	1	0.9425	0.9708	0.1925	0.402	0.2423	0.27675	0.06526699999999999	0.20073	0.058346
175	TR1_2_W0001_P0006_T0001_R1_P1_K1_Ch2-Ch1.zen	20150708_gfpSORORINcd3_G2G1\MitoSys2\LSM\gfpSORORINc_G2\DE_W0006_P0001\DE_2_W0006_P0001_T0001\TR1_W0001_P0006\TR1_2_W0001_P0006_T0001_R1_P1_K1_Ch2-Ch1.zen	FA/ISS	20000	30.0	3		7	0	0	29.94	100000	2000	Scale	0	1.4	0	0.01	1.46	0	0.01	0.04	0	1	1	0	1	11.338	372.06	0	1	11.338	372.06	1.2098	2.6012	1	0.7661	0.9909	0.8713	1	0.9972	0.9986	0.9488	2.5780000000000003	0.87	0.04712	0.023221000000000002	0.00165	0.0013662000000000001
176	TR1_2_W0001_P0006_T0001_R1_P2_K1_Ch2-Ch1.zen	20150708_gfpSORORINcd3_G2G1\MitoSys2\LSM\gfpSORORINc_G2\DE_W0006_P0001\DE_2_W0006_P0001_T0001\TR1_W0001_P0006\TR1_2_W0001_P0006_T0001_R1_P2_K1_Ch2-Ch1.zen	FA/ISS	20000	30.0	3		7	0	0	29.94	100000	2000	Scale	0	1.4	0	0.01	1.46	0	0.01	0.04	0	1	1	0	1	16.182000000000002	393.18300000000005	0	1	16.182000000000002	393.18300000000005	1.284	3.7479	1	0.8324	0.9912	0.9083	1	0.9962	0.9981	1.0902	3.7153	0.9065	0.06816900000000001	0.024374	0.0021842	0.0014566
177	TR1_2_W0001_P0006_T0001_R1_P3_K1_Ch2-Ch1.zen	20150708_gfpSORORINcd3_G2G1\MitoSys2\LSM\gfpSORORINc_G2\DE_W0006_P0001\DE_2_W0006_P0001_T0001\TR1_W0001_P0006\TR1_2_W0001_P0006_T0001_R1_P3_K1_Ch2-Ch1.zen	FA/ISS	20000	30.0	3		7	0	0	29.94	100000	2000	Scale	0	1.4	0	0.01	1.46	0	0.01	0.04	0	1	1	0	1	18.53	500.32599999999996	0	1	18.53	500.32599999999996	1.2794	3.6737	1	0.853	0.9931	0.9203	1	0.9966	0.9983	1.1101	3.647	0.9188	0.04616	0.026948000000000003	0.00072953	0.0011930999999999999
178	TR1_2_W0001_P0006_T0001_R1_P4_K1_Ch2-Ch1.zen	20150708_gfpSORORINcd3_G2G1\MitoSys2\LSM\gfpSORORINc_G2\DE_W0006_P0001\DE_2_W0006_P0001_T0001\TR1_W0001_P0006\TR1_2_W0001_P0006_T0001_R1_P4_K1_Ch2-Ch1.zen	FA/ISS	20000	30.0	3		7	0	0	29.94	100000	2000	Scale	0	1.4	0	0.01	1.46	0	0.01	0.04	0	1	1	0	1	1.531	6.999	0	1	1.531	6.999	1.0286	1.0435	1	0.0078	0.6245	0.0648	1	0.9825	0.9912	0.0089	0.6445	0.0641	0.17837	0.13999	0.13472	0.026836000000000002
179	TR1_2_W0001_P0006_T0001_R1_P5_K1_Ch2-Ch1.zen	20150708_gfpSORORINcd3_G2G1\MitoSys2\LSM\gfpSORORINc_G2\DE_W0006_P0001\DE_2_W0006_P0001_T0001\TR1_W0001_P0006\TR1_2_W0001_P0006_T0001_R1_P5_K1_Ch2-Ch1.zen	FA/ISS	20000	30.000999999999998	3	x	7	0	0	29.941	100000	2000	Scale	0	1.4	0	0.01	1.46	0	0.01	0.04	0	1	1	0	1	3.17	8.767999999999999	0	1	3.17	8.767999999999999	1.7624	1.4471	1	0.2854	0.6828	0.433	1	0.9717	0.9858	0.6255	1.0049	0.4254	0.08430499999999999	0.12617	0.10525	0.058891
180	TR1_2_W0001_P0016_T0001_R1_P1_K1_Ch2-Ch1.zen	20150708_gfpSORORINcd3_G2G1\MitoSys2\LSM\gfpSORORINc_G2\DE_W0006_P0001\DE_2_W0006_P0001_T0002\TR1_W0001_P0016\TR1_2_W0001_P0016_T0001_R1_P1_K1_Ch2-Ch1.zen	FA/ISS	20000	30.0	3		7	0	0	29.94	100000	2000	Scale	0	1.4	0	0.01	1.46	0	0.01	0.04	0	1	1	0	1	21.064	192.53	0	1	21.064	192.53	1.1021	2.0191	1	0.8708	0.983	0.9252	1	0.9903	0.9951	0.9659	1.9767	0.9207	0.043179	0.011255	0.0043268000000000004	0.0029718
181	TR1_2_W0001_P0016_T0001_R1_P2_K1_Ch2-Ch1.zen	20150708_gfpSORORINcd3_G2G1\MitoSys2\LSM\gfpSORORINc_G2\DE_W0006_P0001\DE_2_W0006_P0001_T0002\TR1_W0001_P0016\TR1_2_W0001_P0016_T0001_R1_P2_K1_Ch2-Ch1.zen	FA/ISS	20000	30.0	3		7	0	0	29.94	100000	2000	Scale	0	1.4	0	0.01	1.46	0	0.01	0.04	0	1	1	0	1	20.531999999999996	204.63400000000001	0	1	20.531999999999996	204.63400000000001	1.3063	2.9037	1	0.866	0.9833	0.9228	1	0.9909	0.9954	1.1504	2.8492	0.9185	0.05360499999999999	0.0089697	0.0031412	0.0043901
182	TR1_2_W0001_P0016_T0001_R1_P3_K1_Ch2-Ch1.zen	20150708_gfpSORORINcd3_G2G1\MitoSys2\LSM\gfpSORORINc_G2\DE_W0006_P0001\DE_2_W0006_P0001_T0002\TR1_W0001_P0016\TR1_2_W0001_P0016_T0001_R1_P3_K1_Ch2-Ch1.zen	FA/ISS	20000	30.0	3		7	0	0	29.94	100000	2000	Scale	0	1.4	0	0.01	1.46	0	0.01	0.04	0	1	1	0	1	27.204	247.794	0	1	27.204	247.794	1.3499	3.1701	1	0.8977	0.9862	0.9409	1	0.9901	0.9951	1.2281	3.1157	0.9362	0.036417000000000005	0.013366999999999999	0.0011402	0.0020644
183	TR1_2_W0001_P0016_T0001_R1_P4_K1_Ch2-Ch1.zen	20150708_gfpSORORINcd3_G2G1\MitoSys2\LSM\gfpSORORINc_G2\DE_W0006_P0001\DE_2_W0006_P0001_T0002\TR1_W0001_P0016\TR1_2_W0001_P0016_T0001_R1_P4_K1_Ch2-Ch1.zen	FA/ISS	20000	30.000999999999998	3	x	7	0	0	29.94	100000	2000	Scale	0	1.4	0	0.01	1.46	0	0.01	0.04	0	1	1	0	1	0.8170000000000001	2.029	0	1	0.8170000000000001	2.029	1.0405	1.0356	1	0.5187	0.0756	-0.1975	1	0.9679	0.9838	0.4891	0.0758	-0.1858	0.071983	0.1197	0.21659	0.067082
184	TR1_2_W0001_P0016_T0001_R1_P5_K1_Ch2-Ch1.zen	20150708_gfpSORORINcd3_G2G1\MitoSys2\LSM\gfpSORORINc_G2\DE_W0006_P0001\DE_2_W0006_P0001_T0002\TR1_W0001_P0016\TR1_2_W0001_P0016_T0001_R1_P5_K1_Ch2-Ch1.zen	FA/ISS	20000	30.0	3	x	7	0	0	29.94	100000	2000	Scale	0	1.4	0	0.01	1.46	0	0.01	0.04	0	1	1	0	1	2.967	6.48	0	1	2.967	6.48	1.4612	1.2304	1	0.2733	0.5920000000000001	0.4013	1	0.9633	0.9815	0.5062	0.7254	0.3917	0.092408	0.1216	0.10269	0.06766599999999999
185	TR1_2_W0001_P0026_T0001_R1_P1_K1_Ch2-Ch1.zen	20150708_gfpSORORINcd3_G2G1\MitoSys2\LSM\gfpSORORINc_G2\DE_W0006_P0001\DE_2_W0006_P0001_T0003\TR1_W0001_P0026\TR1_2_W0001_P0026_T0001_R1_P1_K1_Ch2-Ch1.zen	FA/ISS	20000	30.0	3		7	0	0	29.94	100000	2000	Scale	0	1.4	0	0.01	1.46	0	0.01	0.04	0	1	1	0	1	35.692	167.545	0	1	35.692	167.545	1.1294	2.9629	1	0.9228	0.9806	0.9513	1	0.9812	0.9906	1.047	2.8817	0.9422	0.031313	0.013046	0.0031581	0.0033876999999999996
186	TR1_2_W0001_P0026_T0001_R1_P2_K1_Ch2-Ch1.zen	20150708_gfpSORORINcd3_G2G1\MitoSys2\LSM\gfpSORORINc_G2\DE_W0006_P0001\DE_2_W0006_P0001_T0003\TR1_W0001_P0026\TR1_2_W0001_P0026_T0001_R1_P2_K1_Ch2-Ch1.zen	FA/ISS	20000	30.0	3		7	0	0	29.94	100000	2000	Scale	0	1.4	0	0.01	1.46	0	0.01	0.04	0	1	1	0	1	33.659	197.095	0	1	33.659	197.095	1.0759999999999998	3.3893	1	0.9183	0.9827	0.95	1	0.9843	0.9921	0.991	3.3114	0.9424	0.031179000000000002	0.014113999999999998	0.0026703000000000005	0.0025755
187	TR1_2_W0001_P0026_T0001_R1_P3_K1_Ch2-Ch1.zen	20150708_gfpSORORINcd3_G2G1\MitoSys2\LSM\gfpSORORINc_G2\DE_W0006_P0001\DE_2_W0006_P0001_T0003\TR1_W0001_P0026\TR1_2_W0001_P0026_T0001_R1_P3_K1_Ch2-Ch1.zen	FA/ISS	20000	30.0	3		7	0	0	29.94	100000	2000	Scale	0	1.4	0	0.01	1.46	0	0.01	0.04	0	1	1	0	1	38.927	206.976	0	1	38.927	206.976	1.0504	2.5043	1	0.9288	0.9837	0.9559	1	0.9826	0.9913	0.9773	2.4418	0.9475	0.034244	0.0057038	0.0043213	0.0047676
188	TR1_2_W0001_P0026_T0001_R1_P4_K1_Ch2-Ch1.zen	20150708_gfpSORORINcd3_G2G1\MitoSys2\LSM\gfpSORORINc_G2\DE_W0006_P0001\DE_2_W0006_P0001_T0003\TR1_W0001_P0026\TR1_2_W0001_P0026_T0001_R1_P4_K1_Ch2-Ch1.zen	FA/ISS	20000	30.0	3		7	0	0	29.94	100000	2000	Scale	0	1.4	0	0.01	1.46	0	0.01	0.04	0	1	1	0	1	3.301	5.936	0	1	3.301	5.936	1.4617	1.6003	1	0.3175	0.5516	0.4182	1	0.9555	0.9775	0.5697	0.9309999999999999	0.4056	0.136	0.054624	0.096576	0.03439
189	TR1_2_W0001_P0026_T0001_R1_P5_K1_Ch2-Ch1.zen	20150708_gfpSORORINcd3_G2G1\MitoSys2\LSM\gfpSORORINc_G2\DE_W0006_P0001\DE_2_W0006_P0001_T0003\TR1_W0001_P0026\TR1_2_W0001_P0026_T0001_R1_P5_K1_Ch2-Ch1.zen	FA/ISS	20000	30.0	3		7	0	0	29.94	100000	2000	Scale	0	1.4	0	0.01	1.46	0	0.01	0.04	0	1	1	0	1	2.58	4.312	0	1	2.58	4.312	1.1524	1.281	1	0.1954	0.4132	0.2841	1	0.9515	0.9755	0.2617	0.5514	0.2733	0.15065	0.029281	0.15272	0.016612000000000002
190	TR1_2_W0001_P0007_T0001_R1_P1_K1_Ch2-Ch1.zen	20150708_gfpSORORINcd3_G2G1\MitoSys2\LSM\gfpSORORINc_G2\DE_W0007_P0001\DE_2_W0007_P0001_T0001\TR1_W0001_P0007\TR1_2_W0001_P0007_T0001_R1_P1_K1_Ch2-Ch1.zen	FA/ISS	20000	30.0	3		7	0	0	29.94	100000	2000	Scale	0	1.4	0	0.01	1.46	0	0.01	0.04	0	1	1	0	1	12.630999999999998	257.341	0	1	12.630999999999998	257.341	0.992	2.8724	1	0.7899	0.9872	0.883	1	0.9955	0.9978	0.7823	2.8368	0.8809999999999999	0.089473	0.034635	0.0023930999999999996	0.0020746
191	TR1_2_W0001_P0007_T0001_R1_P2_K1_Ch2-Ch1.zen	20150708_gfpSORORINcd3_G2G1\MitoSys2\LSM\gfpSORORINc_G2\DE_W0007_P0001\DE_2_W0007_P0001_T0001\TR1_W0001_P0007\TR1_2_W0001_P0007_T0001_R1_P2_K1_Ch2-Ch1.zen	FA/ISS	20000	30.0	3		7	0	0	29.94	100000	2000	Scale	0	1.4	0	0.01	1.46	0	0.01	0.04	0	1	1	0	1	19.267	288.482	0	1	19.267	288.482	1.177	4.2595	1	0.8586	0.9864	0.9203	1	0.9929	0.9965	1.0224	4.1977	0.917	0.066677	0.015884	0.0051424999999999995	0.0051426
192	TR1_2_W0001_P0007_T0001_R1_P3_K1_Ch2-Ch1.zen	20150708_gfpSORORINcd3_G2G1\MitoSys2\LSM\gfpSORORINc_G2\DE_W0007_P0001\DE_2_W0007_P0001_T0001\TR1_W0001_P0007\TR1_2_W0001_P0007_T0001_R1_P3_K1_Ch2-Ch1.zen	FA/ISS	20000	30.0	3	n	7	0	0	29.94	100000	2000	Scale	0	1.4	0	0.01	1.46	0	0.01	0.04	0	1	1	0	1	18.824	315.108	0	1	18.824	315.108	1.0242	3.5439	1	0.8565	0.9886	0.9202	1	0.9941	0.997	0.8786	3.5014	0.9174	0.088121	0.01481	0.0045984	0.006181399999999999
193	TR1_2_W0001_P0007_T0001_R1_P4_K1_Ch2-Ch1.zen	20150708_gfpSORORINcd3_G2G1\MitoSys2\LSM\gfpSORORINc_G2\DE_W0007_P0001\DE_2_W0007_P0001_T0001\TR1_W0001_P0007\TR1_2_W0001_P0007_T0001_R1_P4_K1_Ch2-Ch1.zen	FA/ISS	20000	30.0	3		7	0	0	29.94	100000	2000	Scale	0	1.4	0	0.01	1.46	0	0.01	0.04	0	1	1	0	1	2.011	4.072	0	1	2.011	4.072	0.9952	1.0402	1	0.0931	0.4119	0.1939	1	0.9609	0.9802	0.0891	0.4119	0.1879	0.31129	0.10117000000000001	0.28101	0.038886000000000004
194	TR1_2_W0001_P0007_T0001_R1_P5_K1_Ch2-Ch1.zen	20150708_gfpSORORINcd3_G2G1\MitoSys2\LSM\gfpSORORINc_G2\DE_W0007_P0001\DE_2_W0007_P0001_T0001\TR1_W0001_P0007\TR1_2_W0001_P0007_T0001_R1_P5_K1_Ch2-Ch1.zen	FA/ISS	20000	30.0	3		7	0	0	29.94	100000	2000	Scale	0	1.4	0	0.01	1.46	0	0.01	0.04	0	1	1	0	1	1.5419999999999998	4.178	0	1	1.5419999999999998	4.178	1.109	1.1019	1	0.0101	0.4193	0.0589	1	0.9705	0.9851	0.0174	0.4627	0.0576	0.35269	0.10305	0.26708000000000004	0.038581
195	TR1_2_W0001_P0027_T0001_R1_P1_K1_Ch2-Ch1.zen	20150708_gfpSORORINcd3_G2G1\MitoSys2\LSM\gfpSORORINc_G2\DE_W0007_P0001\DE_2_W0007_P0001_T0003\TR1_W0001_P0027\TR1_2_W0001_P0027_T0001_R1_P1_K1_Ch2-Ch1.zen	FA/ISS	20000	30.0	3		7	0	0	29.94	100000	2000	Scale	0	1.4	0	0.01	1.46	0	0.01	0.04	0	1	1	0	1	33.748000000000005	43.858999999999995	0	1	33.748000000000005	43.858999999999995	1.3842	3.1456	1	0.9169	0.9267	0.9218	1	0.9344	0.9666	1.2838	2.8309	0.8898	0.041673	0.017122	0.014369	0.017113
196	TR1_2_W0001_P0027_T0001_R1_P2_K1_Ch2-Ch1.zen	20150708_gfpSORORINcd3_G2G1\MitoSys2\LSM\gfpSORORINc_G2\DE_W0007_P0001\DE_2_W0007_P0001_T0003\TR1_W0001_P0027\TR1_2_W0001_P0027_T0001_R1_P2_K1_Ch2-Ch1.zen	FA/ISS	20000	30.0	3		7	0	0	29.94	100000	2000	Scale	0	1.4	0	0.01	1.46	0	0.01	0.04	0	1	1	0	1	22.718000000000004	28.139	0	1	22.718000000000004	28.139	1.0986	2.123	1	0.8793	0.8906	0.8849	1	0.9323	0.9656	0.9712	1.8377	0.8527	0.048291	0.010272	0.025046000000000002	0.0086389
197	TR1_2_W0001_P0027_T0001_R1_P3_K1_Ch2-Ch1.zen	20150708_gfpSORORINcd3_G2G1\MitoSys2\LSM\gfpSORORINc_G2\DE_W0007_P0001\DE_2_W0007_P0001_T0003\TR1_W0001_P0027\TR1_2_W0001_P0027_T0001_R1_P3_K1_Ch2-Ch1.zen	FA/ISS	20000	30.0	3		7	0	0	29.94	100000	2000	Scale	0	1.4	0	0.01	1.46	0	0.01	0.04	0	1	1	0	1	32.422	51.56399999999999	0	1	32.422	51.56399999999999	1.4981	3.48	1	0.9126	0.9317	0.9221	1	0.9427	0.9709	1.3869	3.1655	0.8943	0.042707999999999996	0.011609	0.010762	0.0073675
198	TR1_2_W0001_P0027_T0001_R1_P4_K1_Ch2-Ch1.zen	20150708_gfpSORORINcd3_G2G1\MitoSys2\LSM\gfpSORORINc_G2\DE_W0007_P0001\DE_2_W0007_P0001_T0003\TR1_W0001_P0027\TR1_2_W0001_P0027_T0001_R1_P4_K1_Ch2-Ch1.zen	FA/ISS	20000	30.000999999999998	3		7	0	0	29.94	100000	2000	Scale	0	1.4	0	0.01	1.46	0	0.01	0.04	0	1	1	0	1	2.9	8.651	0	1	2.9	8.651	1.0988	1.2087	1	0.2621	0.6861	0.4234	1	0.9732	0.9865	0.3101	0.8319	0.4165	0.18411	0.093499	0.10604000000000001	0.021757
199	TR1_2_W0001_P0027_T0001_R1_P5_K1_Ch2-Ch1.zen	20150708_gfpSORORINcd3_G2G1\MitoSys2\LSM\gfpSORORINc_G2\DE_W0007_P0001\DE_2_W0007_P0001_T0003\TR1_W0001_P0027\TR1_2_W0001_P0027_T0001_R1_P5_K1_Ch2-Ch1.zen	FA/ISS	20000	30.0	3		7	0	0	29.94	100000	2000	Scale	0	1.4	0	0.01	1.46	0	0.01	0.04	0	1	1	0	1	3.028	8.741	0	1	3.028	8.741	1.9913	1.9333	1	0.2444	0.6667	0.4005	1	0.9726	0.9862	0.7059	1.3752	0.3938	0.15707000000000002	0.074689	0.11947999999999999	0.025625
200	TR1_2_W0001_P0008_T0001_R1_P1_K1_Ch2-Ch1.zen	20150708_gfpSORORINcd3_G2G1\MitoSys2\LSM\gfpSORORINc_G2\DE_W0008_P0001\DE_2_W0008_P0001_T0001\TR1_W0001_P0008\TR1_2_W0001_P0008_T0001_R1_P1_K1_Ch2-Ch1.zen	FA/ISS	20000	30.0	3		7	0	0	29.94	100000	2000	Scale	0	1.4	0	0.01	1.46	0	0.01	0.04	0	1	1	0	1	18.652	86.445	0	1	18.652	86.445	1.15	3.5451	1	0.8547	0.9602	0.9059	1	0.9799	0.9899	0.993	3.397	0.8966	0.084125	0.026205000000000003	0.0064104	0.0045772
201	TR1_2_W0001_P0008_T0001_R1_P2_K1_Ch2-Ch1.zen	20150708_gfpSORORINcd3_G2G1\MitoSys2\LSM\gfpSORORINc_G2\DE_W0008_P0001\DE_2_W0008_P0001_T0001\TR1_W0001_P0008\TR1_2_W0001_P0008_T0001_R1_P2_K1_Ch2-Ch1.zen	FA/ISS	20000	30.0	3		7	0	0	29.94	100000	2000	Scale	0	1.4	0	0.01	1.46	0	0.01	0.04	0	1	1	0	1	15.372	50.989	0	1	15.372	50.989	1.0458	1.56	1	0.8240000000000001	0.9379	0.8791	1	0.9740000000000001	0.9869	0.8656	1.4458	0.8673	0.10248	0.008990100000000001	0.016488	0.0085042
202	TR1_2_W0001_P0008_T0001_R1_P3_K1_Ch2-Ch1.zen	20150708_gfpSORORINcd3_G2G1\MitoSys2\LSM\gfpSORORINc_G2\DE_W0008_P0001\DE_2_W0008_P0001_T0001\TR1_W0001_P0008\TR1_2_W0001_P0008_T0001_R1_P3_K1_Ch2-Ch1.zen	FA/ISS	20000	30.0	3		7	0	0	29.94	100000	2000	Scale	0	1.4	0	0.01	1.46	0	0.01	0.04	0	1	1	0	1	21.568	85.815	0	1	21.568	85.815	1.0746	3.4931	1	0.8734	0.9572	0.9144	1	0.9749	0.9873	0.943	3.3282	0.9025	0.084711	0.0099869	0.010584999999999999	0.014408
203	TR1_2_W0001_P0008_T0001_R1_P4_K1_Ch2-Ch1.zen	20150708_gfpSORORINcd3_G2G1\MitoSys2\LSM\gfpSORORINc_G2\DE_W0008_P0001\DE_2_W0008_P0001_T0001\TR1_W0001_P0008\TR1_2_W0001_P0008_T0001_R1_P4_K1_Ch2-Ch1.zen	FA/ISS	20000	30.002	3		7	0	0	29.94	100000	2000	Scale	0	1.4	0	0.01	1.46	0	0.01	0.04	0	1	1	0	1	2.4130000000000003	4.87	0	1	2.4130000000000003	4.87	0.9748	0.9745	1	0.1816	0.4887	0.2975	1	0.9601	0.9799	0.1703	0.4419	0.2889	0.14107999999999998	0.021526	0.19025999999999998	0.026691000000000003
204	TR1_2_W0001_P0008_T0001_R1_P5_K1_Ch2-Ch1.zen	20150708_gfpSORORINcd3_G2G1\MitoSys2\LSM\gfpSORORINc_G2\DE_W0008_P0001\DE_2_W0008_P0001_T0001\TR1_W0001_P0008\TR1_2_W0001_P0008_T0001_R1_P5_K1_Ch2-Ch1.zen	FA/ISS	20000	30.000999999999998	3		7	0	0	29.94	100000	2000	Scale	0	1.4	0	0.01	1.46	0	0.01	0.04	0	1	1	0	1	3.822	9.28	0	1	3.822	9.28	2.6655	3.0509	1	0.3381	0.6536	0.4662	1	0.9661	0.9829	1.2055	2.1695	0.4565	0.07511	0.051803999999999996	0.081307	0.032177
205	TR1_2_W0001_P0018_T0001_R1_P1_K1_Ch2-Ch1.zen	20150708_gfpSORORINcd3_G2G1\MitoSys2\LSM\gfpSORORINc_G2\DE_W0008_P0001\DE_2_W0008_P0001_T0002\TR1_W0001_P0018\TR1_2_W0001_P0018_T0001_R1_P1_K1_Ch2-Ch1.zen	FA/ISS	20000	30.0	3		7	0	0	29.94	100000	2000	Scale	0	1.4	0	0.01	1.46	0	0.01	0.04	0	1	1	0	1	18.51	217.46200000000002	0	1	18.51	217.46200000000002	1.1115	2.8709	1	0.8539	0.9847	0.917	1	0.9923	0.9962	0.9567	2.8239	0.9134	0.095912	0.014822	0.0049457	0.0029903000000000004
206	TR1_2_W0001_P0018_T0001_R1_P2_K1_Ch2-Ch1.zen	20150708_gfpSORORINcd3_G2G1\MitoSys2\LSM\gfpSORORINc_G2\DE_W0008_P0001\DE_2_W0008_P0001_T0002\TR1_W0001_P0018\TR1_2_W0001_P0018_T0001_R1_P2_K1_Ch2-Ch1.zen	FA/ISS	20000	30.0	3		7	0	0	29.94	100000	2000	Scale	0	1.4	0	0.01	1.46	0	0.01	0.04	0	1	1	0	1	16.711	192.27200000000002	0	1	16.711	192.27200000000002	1.1492	4.0665	1	0.8377	0.9814	0.9067	1	0.9917	0.9958	0.9734	3.9918	0.9029	0.089768	0.023573	0.0055843	0.0033946
207	TR1_2_W0001_P0018_T0001_R1_P3_K1_Ch2-Ch1.zen	20150708_gfpSORORINcd3_G2G1\MitoSys2\LSM\gfpSORORINc_G2\DE_W0008_P0001\DE_2_W0008_P0001_T0002\TR1_W0001_P0018\TR1_2_W0001_P0018_T0001_R1_P3_K1_Ch2-Ch1.zen	FA/ISS	20000	30.0	3		7	0	0	29.94	100000	2000	Scale	0	1.4	0	0.01	1.46	0	0.01	0.04	0	1	1	0	1	17.206	215.968	0	1	17.206	215.968	1.0256	2.9241	1	0.8431	0.9845	0.9111	1	0.9928	0.9964	0.8664	2.8772	0.9077	0.08923099999999999	0.020191999999999998	0.0053177	0.0035424999999999996
208	TR1_2_W0001_P0018_T0001_R1_P4_K1_Ch2-Ch1.zen	20150708_gfpSORORINcd3_G2G1\MitoSys2\LSM\gfpSORORINc_G2\DE_W0008_P0001\DE_2_W0008_P0001_T0002\TR1_W0001_P0018\TR1_2_W0001_P0018_T0001_R1_P4_K1_Ch2-Ch1.zen	FA/ISS	20000	30.0	3	x	7	0	0	29.94	100000	2000	Scale	0	1.4	0	0.01	1.46	0	0.01	0.04	0	1	1	0	1	1.6880000000000002	6.416	0	1	1.6880000000000002	6.416	1.1085	1.0807	1	0.0273	0.5949	0.1249	1	0.9792	0.9895	0.0433	0.6391	0.1232	-0.0018815000000000001	0.048773000000000004	0.20465	0.032945999999999996
209	TR1_2_W0001_P0018_T0001_R1_P5_K1_Ch2-Ch1.zen	20150708_gfpSORORINcd3_G2G1\MitoSys2\LSM\gfpSORORINc_G2\DE_W0008_P0001\DE_2_W0008_P0001_T0002\TR1_W0001_P0018\TR1_2_W0001_P0018_T0001_R1_P5_K1_Ch2-Ch1.zen	FA/ISS	20000	30.0	3		7	0	0	29.94	100000	2000	Scale	0	1.4	0	0.01	1.46	0	0.01	0.04	0	1	1	0	1	1.8230000000000002	5.667999999999999	0	1	1.8230000000000002	5.667999999999999	1.0932	1.0203	1	0.0501	0.5513	0.1641	1	0.9747	0.9873	0.069	0.5463	0.1613	0.31774	0.087484	0.18904	0.034868
210	TR1_2_W0001_P0028_T0001_R1_P1_K1_Ch2-Ch1.zen	20150708_gfpSORORINcd3_G2G1\MitoSys2\LSM\gfpSORORINc_G2\DE_W0008_P0001\DE_2_W0008_P0001_T0003\TR1_W0001_P0028\TR1_2_W0001_P0028_T0001_R1_P1_K1_Ch2-Ch1.zen	FA/ISS	20000	30.0	3		7	0	0	29.94	100000	2000	Scale	0	1.4	0	0.01	1.46	0	0.01	0.04	0	1	1	0	1	23.072	38.061	0	1	23.072	38.061	1.2738	1.7811	1	0.8803	0.9196	0.8997	1	0.9499	0.9746	1.1368	1.5909	0.8759999999999999	0.061176	0.0087817	0.019768	0.0086317
211	TR1_2_W0001_P0028_T0001_R1_P2_K1_Ch2-Ch1.zen	20150708_gfpSORORINcd3_G2G1\MitoSys2\LSM\gfpSORORINc_G2\DE_W0008_P0001\DE_2_W0008_P0001_T0003\TR1_W0001_P0028\TR1_2_W0001_P0028_T0001_R1_P2_K1_Ch2-Ch1.zen	FA/ISS	20000	30.0	3		7	0	0	29.94	100000	2000	Scale	0	1.4	0	0.01	1.46	0	0.01	0.04	0	1	1	0	1	29.335	70.836	0	1	29.335	70.836	1.2821	2.0877	1	0.9034	0.9529	0.9278	1	0.9637	0.9817	1.1711	1.9515	0.9104	0.06409	0.0044137000000000004	0.015693000000000002	0.016682
212	TR1_2_W0001_P0028_T0001_R1_P3_K1_Ch2-Ch1.zen	20150708_gfpSORORINcd3_G2G1\MitoSys2\LSM\gfpSORORINc_G2\DE_W0008_P0001\DE_2_W0008_P0001_T0003\TR1_W0001_P0028\TR1_2_W0001_P0028_T0001_R1_P3_K1_Ch2-Ch1.zen	FA/ISS	20000	30.0	3		7	0	0	29.94	100000	2000	Scale	0	1.4	0	0.01	1.46	0	0.01	0.04	0	1	1	0	1	35.335	80.086	0	1	35.335	80.086	1.3377	2.983	1	0.9205	0.9562	0.9382	1	0.9591	0.9793	1.2442	2.7973	0.9183	0.042495	0.0059582	0.0083914	0.0086585
213	TR1_2_W0001_P0028_T0001_R1_P4_K1_Ch2-Ch1.zen	20150708_gfpSORORINcd3_G2G1\MitoSys2\LSM\gfpSORORINc_G2\DE_W0008_P0001\DE_2_W0008_P0001_T0003\TR1_W0001_P0028\TR1_2_W0001_P0028_T0001_R1_P4_K1_Ch2-Ch1.zen	FA/ISS	20000	30.0	3		7	0	0	29.94	100000	2000	Scale	0	1.4	0	0.01	1.46	0	0.01	0.04	0	1	1	0	1	2.404	2.892	0	1	2.404	2.892	1.5593	1.3757	1	0.1664	0.2404	0.1973	1	0.9348	0.9669	0.3763	0.3685	0.1838	0.17454	0.18789	0.2266	0.12442
214	TR1_2_W0001_P0028_T0001_R1_P5_K1_Ch2-Ch1.zen	20150708_gfpSORORINcd3_G2G1\MitoSys2\LSM\gfpSORORINc_G2\DE_W0008_P0001\DE_2_W0008_P0001_T0003\TR1_W0001_P0028\TR1_2_W0001_P0028_T0001_R1_P5_K1_Ch2-Ch1.zen	FA/ISS	20000	30.0	3	x	7	0	0	29.94	100000	2000	Scale	0	1.4	0	0.01	1.46	0	0.01	0.04	0	1	1	0	1	2.937	5.117	0	1	2.937	5.117	2.2123	2.9471	1	0.2315	0.4385	0.3173	1	0.9517	0.9755	0.7537	1.5445	0.3061	0.13569	0.11795	0.10086	0.047247000000000004
215	TR1_2_W0001_P0009_T0001_R1_P1_K1_Ch2-Ch1.zen	20150708_gfpSORORINcd3_G2G1\MitoSys2\LSM\gfpSORORINc_G2\DE_W0009_P0001\DE_2_W0009_P0001_T0001\TR1_W0001_P0009\TR1_2_W0001_P0009_T0001_R1_P1_K1_Ch2-Ch1.zen	FA/ISS	20000	30.0	3		7	0	0	29.94	100000	2000	Scale	0	1.4	0	0.01	1.46	0	0.01	0.04	0	1	1	0	1	32.866	106.163	0	1	32.866	106.163	1.2549	2.8077	1	0.9151	0.9676	0.941	1	0.9716	0.9857	1.1588	2.6819	0.9273	0.049708999999999996	0.0060411	0.007409100000000001	0.006670000000000001
216	TR1_2_W0001_P0009_T0001_R1_P2_K1_Ch2-Ch1.zen	20150708_gfpSORORINcd3_G2G1\MitoSys2\LSM\gfpSORORINc_G2\DE_W0009_P0001\DE_2_W0009_P0001_T0001\TR1_W0001_P0009\TR1_2_W0001_P0009_T0001_R1_P2_K1_Ch2-Ch1.zen	FA/ISS	20000	30.0	3		7	0	0	29.94	100000	2000	Scale	0	1.4	0	0.01	1.46	0	0.01	0.04	0	1	1	0	1	33.156	94.463	0	1	33.156	94.463	1.0797	1.8954	1	0.9167	0.9641	0.9401	1	0.9677	0.9837	0.993	1.7928	0.9245	0.040838	0.0029305	0.015401	0.015035
217	TR1_2_W0001_P0009_T0001_R1_P3_K1_Ch2-Ch1.zen	20150708_gfpSORORINcd3_G2G1\MitoSys2\LSM\gfpSORORINc_G2\DE_W0009_P0001\DE_2_W0009_P0001_T0001\TR1_W0001_P0009\TR1_2_W0001_P0009_T0001_R1_P3_K1_Ch2-Ch1.zen	FA/ISS	20000	30.0	3		7	0	0	29.94	100000	2000	Scale	0	1.4	0	0.01	1.46	0	0.01	0.04	0	1	1	0	1	46.478	119.404	0	1	46.478	119.404	1.2559	3.4266	1	0.9397	0.9699	0.9547	1	0.9633	0.9815	1.1873	3.2629	0.9367	0.02621	0.0056535	0.006809699999999999	0.0059283
218	TR1_2_W0001_P0009_T0001_R1_P4_K1_Ch2-Ch1.zen	20150708_gfpSORORINcd3_G2G1\MitoSys2\LSM\gfpSORORINc_G2\DE_W0009_P0001\DE_2_W0009_P0001_T0001\TR1_W0001_P0009\TR1_2_W0001_P0009_T0001_R1_P4_K1_Ch2-Ch1.zen	FA/ISS	20000	30.0	3		7	0	0	29.94	100000	2000	Scale	0	1.4	0	0.01	1.46	0	0.01	0.04	0	1	1	0	1	2.435	3.562	0	1	2.435	3.562	1.1706	1.2745	1	0.1724	0.3401	0.2419	1	0.9461	0.9727	0.2396	0.4468	0.2307	0.30976	0.08379	0.24195999999999998	0.064993
219	TR1_2_W0001_P0009_T0001_R1_P5_K1_Ch2-Ch1.zen	20150708_gfpSORORINcd3_G2G1\MitoSys2\LSM\gfpSORORINc_G2\DE_W0009_P0001\DE_2_W0009_P0001_T0001\TR1_W0001_P0009\TR1_2_W0001_P0009_T0001_R1_P5_K1_Ch2-Ch1.zen	FA/ISS	20000	30.000999999999998	3		7	0	0	29.94	100000	2000	Scale	0	1.4	0	0.01	1.46	0	0.01	0.04	0	1	1	0	1	3.346	4.408	0	1	3.346	4.408	1.788	2.1827	1	0.3264	0.43	0.3739	1	0.9394	0.9692	0.7552	1.0861	0.3565	0.10305	0.16205999999999998	0.083069	0.1056
220	TR1_2_W0001_P0019_T0001_R1_P1_K1_Ch2-Ch1.zen	20150708_gfpSORORINcd3_G2G1\MitoSys2\LSM\gfpSORORINc_G2\DE_W0009_P0001\DE_2_W0009_P0001_T0002\TR1_W0001_P0019\TR1_2_W0001_P0019_T0001_R1_P1_K1_Ch2-Ch1.zen	FA/ISS	20000	30.0	3		7	0	0	29.94	100000	2000	Scale	0	1.4	0	0.01	1.46	0	0.01	0.04	0	1	1	0	1	35.099000000000004	112.661	0	1	35.099000000000004	112.661	1.1167	1.9272	1	0.9209999999999999	0.9707	0.9456	1	0.9723	0.9861	1.0329	1.8403	0.9322	0.055978	0.005091	0.01087	0.010684
221	TR1_2_W0001_P0019_T0001_R1_P2_K1_Ch2-Ch1.zen	20150708_gfpSORORINcd3_G2G1\MitoSys2\LSM\gfpSORORINc_G2\DE_W0009_P0001\DE_2_W0009_P0001_T0002\TR1_W0001_P0019\TR1_2_W0001_P0019_T0001_R1_P2_K1_Ch2-Ch1.zen	FA/ISS	20000	30.0	3		7	0	0	29.94	100000	2000	Scale	0	1.4	0	0.01	1.46	0	0.01	0.04	0	1	1	0	1	47.468	159.69299999999998	0	1	47.468	159.69299999999998	1.1845	3.3969	1	0.9413	0.9778	0.9594	1	0.9717	0.9858	1.1201	3.2757	0.9456	0.03756	0.007246300000000001	0.0054151	0.0057765
222	TR1_2_W0001_P0019_T0001_R1_P3_K1_Ch2-Ch1.zen	20150708_gfpSORORINcd3_G2G1\MitoSys2\LSM\gfpSORORINc_G2\DE_W0009_P0001\DE_2_W0009_P0001_T0002\TR1_W0001_P0019\TR1_2_W0001_P0019_T0001_R1_P3_K1_Ch2-Ch1.zen	FA/ISS	20000	30.0	3	n	7	0	0	29.94	100000	2000	Scale	0	1.4	0	0.01	1.46	0	0.01	0.04	0	1	1	0	1	23.642	64.094	0	1	23.642	64.094	1.2584	5.3838	1	0.8827	0.9255	0.9038	1	0.9538	0.9766	1.1249	4.9251	0.8818	0.053672000000000004	0.006152899999999999	0.027329000000000003	0.022428999999999998
223	TR1_2_W0001_P0019_T0001_R1_P4_K1_Ch2-Ch1.zen	20150708_gfpSORORINcd3_G2G1\MitoSys2\LSM\gfpSORORINc_G2\DE_W0009_P0001\DE_2_W0009_P0001_T0002\TR1_W0001_P0019\TR1_2_W0001_P0019_T0001_R1_P4_K1_Ch2-Ch1.zen	FA/ISS	20000	30.0	3		7	0	0	29.94	100000	2000	Scale	0	1.4	0	0.01	1.46	0	0.01	0.04	0	1	1	0	1	2.23	3.2260000000000004	0	1	2.23	3.2260000000000004	1.07	1.1241	1	0.1378	0.2953	0.2001	1	0.9449	0.9721	0.1607	0.3273	0.1897	0.47752	0.1744	0.35645	0.055404999999999996
224	TR1_2_W0001_P0019_T0001_R1_P5_K1_Ch2-Ch1.zen	20150708_gfpSORORINcd3_G2G1\MitoSys2\LSM\gfpSORORINc_G2\DE_W0009_P0001\DE_2_W0009_P0001_T0002\TR1_W0001_P0019\TR1_2_W0001_P0019_T0001_R1_P5_K1_Ch2-Ch1.zen	FA/ISS	20000	30.0	3		7	0	0	29.94	100000	2000	Scale	0	1.4	0	0.01	1.46	0	0.01	0.04	0	1	1	0	1	2.494	4.768	0	1	2.494	4.768	1.4416	2.2607	1	0.1546	0.3786	0.2418	1	0.9522	0.9758	0.3189	1.0505	0.2325	0.36676	0.086641	0.28831	0.064549
225	TR1_2_W0001_P0029_T0001_R1_P1_K1_Ch2-Ch1.zen	20150708_gfpSORORINcd3_G2G1\MitoSys2\LSM\gfpSORORINc_G2\DE_W0009_P0001\DE_2_W0009_P0001_T0003\TR1_W0001_P0029\TR1_2_W0001_P0029_T0001_R1_P1_K1_Ch2-Ch1.zen	FA/ISS	20000	30.0	3		7	0	0	29.94	100000	2000	Scale	0	1.4	0	0.01	1.46	0	0.01	0.04	0	1	1	0	1	28.919	144.09799999999998	0	1	28.919	144.09799999999998	1.0822	2.8626	1	0.905	0.9767	0.9402	1	0.9817	0.9908	0.9831	2.7774	0.9314	0.05500700000000001	0.007898100000000002	0.006411	0.0052788
226	TR1_2_W0001_P0029_T0001_R1_P2_K1_Ch2-Ch1.zen	20150708_gfpSORORINcd3_G2G1\MitoSys2\LSM\gfpSORORINc_G2\DE_W0009_P0001\DE_2_W0009_P0001_T0003\TR1_W0001_P0029\TR1_2_W0001_P0029_T0001_R1_P2_K1_Ch2-Ch1.zen	FA/ISS	20000	30.0	3		7	0	0	29.94	100000	2000	Scale	0	1.4	0	0.01	1.46	0	0.01	0.04	0	1	1	0	1	30.584	133.934	0	1	30.584	133.934	1.1757	2.6526	1	0.9096	0.9749	0.9417	1	0.9794	0.9896	1.077	2.5644	0.9318	0.05222	0.006666	0.0079507	0.0074986
227	TR1_2_W0001_P0029_T0001_R1_P3_K1_Ch2-Ch1.zen	20150708_gfpSORORINcd3_G2G1\MitoSys2\LSM\gfpSORORINc_G2\DE_W0009_P0001\DE_2_W0009_P0001_T0003\TR1_W0001_P0029\TR1_2_W0001_P0029_T0001_R1_P3_K1_Ch2-Ch1.zen	FA/ISS	20000	30.0	3		7	0	0	29.94	100000	2000	Scale	0	1.4	0	0.01	1.46	0	0.01	0.04	0	1	1	0	1	23.416999999999998	160.067	0	1	23.416999999999998	160.067	1.0864	2.6841	1	0.8835	0.9789	0.93	1	0.9866	0.9933	0.9645	2.6165	0.9237	0.050289999999999994	0.010582	0.005464899999999999	0.0031945999999999997
228	TR1_2_W0001_P0029_T0001_R1_P4_K1_Ch2-Ch1.zen	20150708_gfpSORORINcd3_G2G1\MitoSys2\LSM\gfpSORORINc_G2\DE_W0009_P0001\DE_2_W0009_P0001_T0003\TR1_W0001_P0029\TR1_2_W0001_P0029_T0001_R1_P4_K1_Ch2-Ch1.zen	FA/ISS	20000	30.000999999999998	3		7	0	0	29.94	100000	2000	Scale	0	1.4	0	0.01	1.46	0	0.01	0.04	0	1	1	0	1	2.242	4.188	0	1	2.242	4.188	1.0595	1.0701	1	0.1395	0.4205	0.242	1	0.9574	0.9785	0.1612	0.4359	0.23399999999999999	0.30337	0.044002	0.21771	0.04138
229	TR1_2_W0001_P0029_T0001_R1_P5_K1_Ch2-Ch1.zen	20150708_gfpSORORINcd3_G2G1\MitoSys2\LSM\gfpSORORINc_G2\DE_W0009_P0001\DE_2_W0009_P0001_T0003\TR1_W0001_P0029\TR1_2_W0001_P0029_T0001_R1_P5_K1_Ch2-Ch1.zen	FA/ISS	20000	30.0	3		7	0	0	29.94	100000	2000	Scale	0	1.4	0	0.01	1.46	0	0.01	0.04	0	1	1	0	1	2.43	4.162	0	1	2.43	4.162	1.052	1.1058	1	0.1772	0.4143	0.2694	1	0.9534	0.9764	0.1935	0.4485	0.2595	0.16838	0.063701	0.20546999999999999	0.046868
[truncated: 101 more columns]
