# Supplementary material for: Absolute quantification of cohesin, CTCF and their regulators in human cells
Source: eLife. 2019 Jun 17;8:e46269. doi: 10.7554/eLife.46269 (PMC6606026; doi:10.7554/eLife.46269)
Supplement: Figure 2—source data 1. [file elife-46269-fig2-data1.zip › Figure 2 - source data 1/20150708_gfpSORORINcd3_G2G1/2c_opt_time_col_cf_Ch1.txt]

tau_us	Ch1	Ch1_std	Ch1_fit	path
10	4.059319e-02	1.615391e-02	3.379700e-02	20150708_gfpSORORINcd3_G2G1\MitoSys2\LSM\gfpSORORINc_G1\DE_W0011_P0001\DE_2_W0011_P0001_T0003\TR1_W0001_P0089\TR1_2_W0001_P0089_T0001_R1_P1_K1_Ch2-Ch1.zen
20	2.953242e-02	2.606778e-02	3.361400e-02	20150708_gfpSORORINcd3_G2G1\MitoSys2\LSM\gfpSORORINc_G1\DE_W0011_P0001\DE_2_W0011_P0001_T0003\TR1_W0001_P0089\TR1_2_W0001_P0089_T0001_R1_P1_K1_Ch2-Ch1.zen
30	3.555256e-02	2.282655e-02	3.343800e-02	20150708_gfpSORORINcd3_G2G1\MitoSys2\LSM\gfpSORORINc_G1\DE_W0011_P0001\DE_2_W0011_P0001_T0003\TR1_W0001_P0089\TR1_2_W0001_P0089_T0001_R1_P1_K1_Ch2-Ch1.zen
40	3.955297e-02	2.875487e-02	3.327000e-02	20150708_gfpSORORINcd3_G2G1\MitoSys2\LSM\gfpSORORINc_G1\DE_W0011_P0001\DE_2_W0011_P0001_T0003\TR1_W0001_P0089\TR1_2_W0001_P0089_T0001_R1_P1_K1_Ch2-Ch1.zen
50	3.003169e-02	3.100130e-02	3.311100e-02	20150708_gfpSORORINcd3_G2G1\MitoSys2\LSM\gfpSORORINc_G1\DE_W0011_P0001\DE_2_W0011_P0001_T0003\TR1_W0001_P0089\TR1_2_W0001_P0089_T0001_R1_P1_K1_Ch2-Ch1.zen
60	2.794181e-02	2.198387e-02	3.296000e-02	20150708_gfpSORORINcd3_G2G1\MitoSys2\LSM\gfpSORORINc_G1\DE_W0011_P0001\DE_2_W0011_P0001_T0003\TR1_W0001_P0089\TR1_2_W0001_P0089_T0001_R1_P1_K1_Ch2-Ch1.zen
70	2.956127e-02	2.454158e-02	3.281500e-02	20150708_gfpSORORINcd3_G2G1\MitoSys2\LSM\gfpSORORINc_G1\DE_W0011_P0001\DE_2_W0011_P0001_T0003\TR1_W0001_P0089\TR1_2_W0001_P0089_T0001_R1_P1_K1_Ch2-Ch1.zen
80	2.770392e-02	2.302327e-02	3.267700e-02	20150708_gfpSORORINcd3_G2G1\MitoSys2\LSM\gfpSORORINc_G1\DE_W0011_P0001\DE_2_W0011_P0001_T0003\TR1_W0001_P0089\TR1_2_W0001_P0089_T0001_R1_P1_K1_Ch2-Ch1.zen
90	2.579241e-02	3.164560e-02	3.254500e-02	20150708_gfpSORORINcd3_G2G1\MitoSys2\LSM\gfpSORORINc_G1\DE_W0011_P0001\DE_2_W0011_P0001_T0003\TR1_W0001_P0089\TR1_2_W0001_P0089_T0001_R1_P1_K1_Ch2-Ch1.zen
100	3.225156e-02	1.917496e-02	3.241900e-02	20150708_gfpSORORINcd3_G2G1\MitoSys2\LSM\gfpSORORINc_G1\DE_W0011_P0001\DE_2_W0011_P0001_T0003\TR1_W0001_P0089\TR1_2_W0001_P0089_T0001_R1_P1_K1_Ch2-Ch1.zen
120	3.662789e-02	1.833966e-02	3.218000e-02	20150708_gfpSORORINcd3_G2G1\MitoSys2\LSM\gfpSORORINc_G1\DE_W0011_P0001\DE_2_W0011_P0001_T0003\TR1_W0001_P0089\TR1_2_W0001_P0089_T0001_R1_P1_K1_Ch2-Ch1.zen
140	3.330926e-02	1.411197e-02	3.195700e-02	20150708_gfpSORORINcd3_G2G1\MitoSys2\LSM\gfpSORORINc_G1\DE_W0011_P0001\DE_2_W0011_P0001_T0003\TR1_W0001_P0089\TR1_2_W0001_P0089_T0001_R1_P1_K1_Ch2-Ch1.zen
160	3.513046e-02	1.817617e-02	3.174800e-02	20150708_gfpSORORINcd3_G2G1\MitoSys2\LSM\gfpSORORINc_G1\DE_W0011_P0001\DE_2_W0011_P0001_T0003\TR1_W0001_P0089\TR1_2_W0001_P0089_T0001_R1_P1_K1_Ch2-Ch1.zen
180	2.803650e-02	1.655714e-02	3.155000e-02	20150708_gfpSORORINcd3_G2G1\MitoSys2\LSM\gfpSORORINc_G1\DE_W0011_P0001\DE_2_W0011_P0001_T0003\TR1_W0001_P0089\TR1_2_W0001_P0089_T0001_R1_P1_K1_Ch2-Ch1.zen
200	3.276451e-02	1.128426e-02	3.136100e-02	20150708_gfpSORORINcd3_G2G1\MitoSys2\LSM\gfpSORORINc_G1\DE_W0011_P0001\DE_2_W0011_P0001_T0003\TR1_W0001_P0089\TR1_2_W0001_P0089_T0001_R1_P1_K1_Ch2-Ch1.zen
220	3.333510e-02	2.363612e-02	3.118000e-02	20150708_gfpSORORINcd3_G2G1\MitoSys2\LSM\gfpSORORINc_G1\DE_W0011_P0001\DE_2_W0011_P0001_T0003\TR1_W0001_P0089\TR1_2_W0001_P0089_T0001_R1_P1_K1_Ch2-Ch1.zen
240	2.740151e-02	2.000252e-02	3.100400e-02	20150708_gfpSORORINcd3_G2G1\MitoSys2\LSM\gfpSORORINc_G1\DE_W0011_P0001\DE_2_W0011_P0001_T0003\TR1_W0001_P0089\TR1_2_W0001_P0089_T0001_R1_P1_K1_Ch2-Ch1.zen
260	4.033252e-02	1.693628e-02	3.083400e-02	20150708_gfpSORORINcd3_G2G1\MitoSys2\LSM\gfpSORORINc_G1\DE_W0011_P0001\DE_2_W0011_P0001_T0003\TR1_W0001_P0089\TR1_2_W0001_P0089_T0001_R1_P1_K1_Ch2-Ch1.zen
280	2.696088e-02	1.859056e-02	3.066800e-02	20150708_gfpSORORINcd3_G2G1\MitoSys2\LSM\gfpSORORINc_G1\DE_W0011_P0001\DE_2_W0011_P0001_T0003\TR1_W0001_P0089\TR1_2_W0001_P0089_T0001_R1_P1_K1_Ch2-Ch1.zen
300	2.957118e-02	1.837754e-02	3.050600e-02	20150708_gfpSORORINcd3_G2G1\MitoSys2\LSM\gfpSORORINc_G1\DE_W0011_P0001\DE_2_W0011_P0001_T0003\TR1_W0001_P0089\TR1_2_W0001_P0089_T0001_R1_P1_K1_Ch2-Ch1.zen
340	3.199794e-02	1.080546e-02	3.019000e-02	20150708_gfpSORORINcd3_G2G1\MitoSys2\LSM\gfpSORORINc_G1\DE_W0011_P0001\DE_2_W0011_P0001_T0003\TR1_W0001_P0089\TR1_2_W0001_P0089_T0001_R1_P1_K1_Ch2-Ch1.zen
380	2.948578e-02	1.200948e-02	2.988300e-02	20150708_gfpSORORINcd3_G2G1\MitoSys2\LSM\gfpSORORINc_G1\DE_W0011_P0001\DE_2_W0011_P0001_T0003\TR1_W0001_P0089\TR1_2_W0001_P0089_T0001_R1_P1_K1_Ch2-Ch1.zen
420	3.053618e-02	1.119845e-02	2.958400e-02	20150708_gfpSORORINcd3_G2G1\MitoSys2\LSM\gfpSORORINc_G1\DE_W0011_P0001\DE_2_W0011_P0001_T0003\TR1_W0001_P0089\TR1_2_W0001_P0089_T0001_R1_P1_K1_Ch2-Ch1.zen
460	2.916756e-02	9.204285e-03	2.929000e-02	20150708_gfpSORORINcd3_G2G1\MitoSys2\LSM\gfpSORORINc_G1\DE_W0011_P0001\DE_2_W0011_P0001_T0003\TR1_W0001_P0089\TR1_2_W0001_P0089_T0001_R1_P1_K1_Ch2-Ch1.zen
500	2.904234e-02	9.575059e-03	2.900100e-02	20150708_gfpSORORINcd3_G2G1\MitoSys2\LSM\gfpSORORINc_G1\DE_W0011_P0001\DE_2_W0011_P0001_T0003\TR1_W0001_P0089\TR1_2_W0001_P0089_T0001_R1_P1_K1_Ch2-Ch1.zen
540	2.754308e-02	1.131769e-02	2.871800e-02	20150708_gfpSORORINcd3_G2G1\MitoSys2\LSM\gfpSORORINc_G1\DE_W0011_P0001\DE_2_W0011_P0001_T0003\TR1_W0001_P0089\TR1_2_W0001_P0089_T0001_R1_P1_K1_Ch2-Ch1.zen
580	3.211597e-02	1.374223e-02	2.843800e-02	20150708_gfpSORORINcd3_G2G1\MitoSys2\LSM\gfpSORORINc_G1\DE_W0011_P0001\DE_2_W0011_P0001_T0003\TR1_W0001_P0089\TR1_2_W0001_P0089_T0001_R1_P1_K1_Ch2-Ch1.zen
620	2.479441e-02	1.293192e-02	2.816400e-02	20150708_gfpSORORINcd3_G2G1\MitoSys2\LSM\gfpSORORINc_G1\DE_W0011_P0001\DE_2_W0011_P0001_T0003\TR1_W0001_P0089\TR1_2_W0001_P0089_T0001_R1_P1_K1_Ch2-Ch1.zen
660	2.984788e-02	1.213165e-02	2.789300e-02	20150708_gfpSORORINcd3_G2G1\MitoSys2\LSM\gfpSORORINc_G1\DE_W0011_P0001\DE_2_W0011_P0001_T0003\TR1_W0001_P0089\TR1_2_W0001_P0089_T0001_R1_P1_K1_Ch2-Ch1.zen
700	2.803729e-02	9.766967e-03	2.762700e-02	20150708_gfpSORORINcd3_G2G1\MitoSys2\LSM\gfpSORORINc_G1\DE_W0011_P0001\DE_2_W0011_P0001_T0003\TR1_W0001_P0089\TR1_2_W0001_P0089_T0001_R1_P1_K1_Ch2-Ch1.zen
780	2.596030e-02	8.052813e-03	2.710800e-02	20150708_gfpSORORINcd3_G2G1\MitoSys2\LSM\gfpSORORINc_G1\DE_W0011_P0001\DE_2_W0011_P0001_T0003\TR1_W0001_P0089\TR1_2_W0001_P0089_T0001_R1_P1_K1_Ch2-Ch1.zen
860	2.623233e-02	1.073629e-02	2.660600e-02	20150708_gfpSORORINcd3_G2G1\MitoSys2\LSM\gfpSORORINc_G1\DE_W0011_P0001\DE_2_W0011_P0001_T0003\TR1_W0001_P0089\TR1_2_W0001_P0089_T0001_R1_P1_K1_Ch2-Ch1.zen
940	2.500809e-02	9.533248e-03	2.612100e-02	20150708_gfpSORORINcd3_G2G1\MitoSys2\LSM\gfpSORORINc_G1\DE_W0011_P0001\DE_2_W0011_P0001_T0003\TR1_W0001_P0089\TR1_2_W0001_P0089_T0001_R1_P1_K1_Ch2-Ch1.zen
1020	2.504795e-02	1.199075e-02	2.565300e-02	20150708_gfpSORORINcd3_G2G1\MitoSys2\LSM\gfpSORORINc_G1\DE_W0011_P0001\DE_2_W0011_P0001_T0003\TR1_W0001_P0089\TR1_2_W0001_P0089_T0001_R1_P1_K1_Ch2-Ch1.zen
1100	2.358074e-02	1.141144e-02	2.520300e-02	20150708_gfpSORORINcd3_G2G1\MitoSys2\LSM\gfpSORORINc_G1\DE_W0011_P0001\DE_2_W0011_P0001_T0003\TR1_W0001_P0089\TR1_2_W0001_P0089_T0001_R1_P1_K1_Ch2-Ch1.zen
1180	2.413392e-02	1.105266e-02	2.476800e-02	20150708_gfpSORORINcd3_G2G1\MitoSys2\LSM\gfpSORORINc_G1\DE_W0011_P0001\DE_2_W0011_P0001_T0003\TR1_W0001_P0089\TR1_2_W0001_P0089_T0001_R1_P1_K1_Ch2-Ch1.zen
1260	2.689256e-02	9.757051e-03	2.435000e-02	20150708_gfpSORORINcd3_G2G1\MitoSys2\LSM\gfpSORORINc_G1\DE_W0011_P0001\DE_2_W0011_P0001_T0003\TR1_W0001_P0089\TR1_2_W0001_P0089_T0001_R1_P1_K1_Ch2-Ch1.zen
1340	2.557431e-02	9.020439e-03	2.394700e-02	20150708_gfpSORORINcd3_G2G1\MitoSys2\LSM\gfpSORORINc_G1\DE_W0011_P0001\DE_2_W0011_P0001_T0003\TR1_W0001_P0089\TR1_2_W0001_P0089_T0001_R1_P1_K1_Ch2-Ch1.zen
1420	2.408539e-02	1.033453e-02	2.356000e-02	20150708_gfpSORORINcd3_G2G1\MitoSys2\LSM\gfpSORORINc_G1\DE_W0011_P0001\DE_2_W0011_P0001_T0003\TR1_W0001_P0089\TR1_2_W0001_P0089_T0001_R1_P1_K1_Ch2-Ch1.zen
1500	2.365899e-02	9.506496e-03	2.318600e-02	20150708_gfpSORORINcd3_G2G1\MitoSys2\LSM\gfpSORORINc_G1\DE_W0011_P0001\DE_2_W0011_P0001_T0003\TR1_W0001_P0089\TR1_2_W0001_P0089_T0001_R1_P1_K1_Ch2-Ch1.zen
1660	2.477856e-02	7.322487e-03	2.248000e-02	20150708_gfpSORORINcd3_G2G1\MitoSys2\LSM\gfpSORORINc_G1\DE_W0011_P0001\DE_2_W0011_P0001_T0003\TR1_W0001_P0089\TR1_2_W0001_P0089_T0001_R1_P1_K1_Ch2-Ch1.zen
1820	2.273350e-02	9.477928e-03	2.182500e-02	20150708_gfpSORORINcd3_G2G1\MitoSys2\LSM\gfpSORORINc_G1\DE_W0011_P0001\DE_2_W0011_P0001_T0003\TR1_W0001_P0089\TR1_2_W0001_P0089_T0001_R1_P1_K1_Ch2-Ch1.zen
1980	2.111546e-02	7.512258e-03	2.121600e-02	20150708_gfpSORORINcd3_G2G1\MitoSys2\LSM\gfpSORORINc_G1\DE_W0011_P0001\DE_2_W0011_P0001_T0003\TR1_W0001_P0089\TR1_2_W0001_P0089_T0001_R1_P1_K1_Ch2-Ch1.zen
2140	2.102670e-02	6.629290e-03	2.065000e-02	20150708_gfpSORORINcd3_G2G1\MitoSys2\LSM\gfpSORORINc_G1\DE_W0011_P0001\DE_2_W0011_P0001_T0003\TR1_W0001_P0089\TR1_2_W0001_P0089_T0001_R1_P1_K1_Ch2-Ch1.zen
2300	1.961974e-02	8.810837e-03	2.012200e-02	20150708_gfpSORORINcd3_G2G1\MitoSys2\LSM\gfpSORORINc_G1\DE_W0011_P0001\DE_2_W0011_P0001_T0003\TR1_W0001_P0089\TR1_2_W0001_P0089_T0001_R1_P1_K1_Ch2-Ch1.zen
2460	1.850473e-02	9.278976e-03	1.963000e-02	20150708_gfpSORORINcd3_G2G1\MitoSys2\LSM\gfpSORORINc_G1\DE_W0011_P0001\DE_2_W0011_P0001_T0003\TR1_W0001_P0089\TR1_2_W0001_P0089_T0001_R1_P1_K1_Ch2-Ch1.zen
2620	1.803543e-02	7.051183e-03	1.917000e-02	20150708_gfpSORORINcd3_G2G1\MitoSys2\LSM\gfpSORORINc_G1\DE_W0011_P0001\DE_2_W0011_P0001_T0003\TR1_W0001_P0089\TR1_2_W0001_P0089_T0001_R1_P1_K1_Ch2-Ch1.zen
2780	1.733358e-02	7.335606e-03	1.873900e-02	20150708_gfpSORORINcd3_G2G1\MitoSys2\LSM\gfpSORORINc_G1\DE_W0011_P0001\DE_2_W0011_P0001_T0003\TR1_W0001_P0089\TR1_2_W0001_P0089_T0001_R1_P1_K1_Ch2-Ch1.zen
2940	1.692868e-02	6.276646e-03	1.833500e-02	20150708_gfpSORORINcd3_G2G1\MitoSys2\LSM\gfpSORORINc_G1\DE_W0011_P0001\DE_2_W0011_P0001_T0003\TR1_W0001_P0089\TR1_2_W0001_P0089_T0001_R1_P1_K1_Ch2-Ch1.zen
3100	1.743700e-02	6.142824e-03	1.795500e-02	20150708_gfpSORORINcd3_G2G1\MitoSys2\LSM\gfpSORORINc_G1\DE_W0011_P0001\DE_2_W0011_P0001_T0003\TR1_W0001_P0089\TR1_2_W0001_P0089_T0001_R1_P1_K1_Ch2-Ch1.zen
3420	1.728908e-02	7.535080e-03	1.726200e-02	20150708_gfpSORORINcd3_G2G1\MitoSys2\LSM\gfpSORORINc_G1\DE_W0011_P0001\DE_2_W0011_P0001_T0003\TR1_W0001_P0089\TR1_2_W0001_P0089_T0001_R1_P1_K1_Ch2-Ch1.zen
3740	1.530572e-02	6.347032e-03	1.664400e-02	20150708_gfpSORORINcd3_G2G1\MitoSys2\LSM\gfpSORORINc_G1\DE_W0011_P0001\DE_2_W0011_P0001_T0003\TR1_W0001_P0089\TR1_2_W0001_P0089_T0001_R1_P1_K1_Ch2-Ch1.zen
4060	1.543841e-02	6.238216e-03	1.609200e-02	20150708_gfpSORORINcd3_G2G1\MitoSys2\LSM\gfpSORORINc_G1\DE_W0011_P0001\DE_2_W0011_P0001_T0003\TR1_W0001_P0089\TR1_2_W0001_P0089_T0001_R1_P1_K1_Ch2-Ch1.zen
4380	1.489113e-02	5.664788e-03	1.559400e-02	20150708_gfpSORORINcd3_G2G1\MitoSys2\LSM\gfpSORORINc_G1\DE_W0011_P0001\DE_2_W0011_P0001_T0003\TR1_W0001_P0089\TR1_2_W0001_P0089_T0001_R1_P1_K1_Ch2-Ch1.zen
4700	1.555092e-02	6.990168e-03	1.514300e-02	20150708_gfpSORORINcd3_G2G1\MitoSys2\LSM\gfpSORORINc_G1\DE_W0011_P0001\DE_2_W0011_P0001_T0003\TR1_W0001_P0089\TR1_2_W0001_P0089_T0001_R1_P1_K1_Ch2-Ch1.zen
5020	1.326521e-02	6.312642e-03	1.473300e-02	20150708_gfpSORORINcd3_G2G1\MitoSys2\LSM\gfpSORORINc_G1\DE_W0011_P0001\DE_2_W0011_P0001_T0003\TR1_W0001_P0089\TR1_2_W0001_P0089_T0001_R1_P1_K1_Ch2-Ch1.zen
5340	1.369062e-02	7.400379e-03	1.435900e-02	20150708_gfpSORORINcd3_G2G1\MitoSys2\LSM\gfpSORORINc_G1\DE_W0011_P0001\DE_2_W0011_P0001_T0003\TR1_W0001_P0089\TR1_2_W0001_P0089_T0001_R1_P1_K1_Ch2-Ch1.zen
5660	1.274181e-02	5.951944e-03	1.401500e-02	20150708_gfpSORORINcd3_G2G1\MitoSys2\LSM\gfpSORORINc_G1\DE_W0011_P0001\DE_2_W0011_P0001_T0003\TR1_W0001_P0089\TR1_2_W0001_P0089_T0001_R1_P1_K1_Ch2-Ch1.zen
5980	1.499544e-02	6.765099e-03	1.369800e-02	20150708_gfpSORORINcd3_G2G1\MitoSys2\LSM\gfpSORORINc_G1\DE_W0011_P0001\DE_2_W0011_P0001_T0003\TR1_W0001_P0089\TR1_2_W0001_P0089_T0001_R1_P1_K1_Ch2-Ch1.zen
6300	1.368846e-02	5.867168e-03	1.340400e-02	20150708_gfpSORORINcd3_G2G1\MitoSys2\LSM\gfpSORORINc_G1\DE_W0011_P0001\DE_2_W0011_P0001_T0003\TR1_W0001_P0089\TR1_2_W0001_P0089_T0001_R1_P1_K1_Ch2-Ch1.zen
6940	1.355374e-02	6.155000e-03	1.287800e-02	20150708_gfpSORORINcd3_G2G1\MitoSys2\LSM\gfpSORORINc_G1\DE_W0011_P0001\DE_2_W0011_P0001_T0003\TR1_W0001_P0089\TR1_2_W0001_P0089_T0001_R1_P1_K1_Ch2-Ch1.zen
7580	1.374609e-02	5.837778e-03	1.241900e-02	20150708_gfpSORORINcd3_G2G1\MitoSys2\LSM\gfpSORORINc_G1\DE_W0011_P0001\DE_2_W0011_P0001_T0003\TR1_W0001_P0089\TR1_2_W0001_P0089_T0001_R1_P1_K1_Ch2-Ch1.zen
8220	1.412101e-02	6.633249e-03	1.201300e-02	20150708_gfpSORORINcd3_G2G1\MitoSys2\LSM\gfpSORORINc_G1\DE_W0011_P0001\DE_2_W0011_P0001_T0003\TR1_W0001_P0089\TR1_2_W0001_P0089_T0001_R1_P1_K1_Ch2-Ch1.zen
8860	1.369368e-02	5.330338e-03	1.165000e-02	20150708_gfpSORORINcd3_G2G1\MitoSys2\LSM\gfpSORORINc_G1\DE_W0011_P0001\DE_2_W0011_P0001_T0003\TR1_W0001_P0089\TR1_2_W0001_P0089_T0001_R1_P1_K1_Ch2-Ch1.zen
9500	1.212728e-02	5.343938e-03	1.132300e-02	20150708_gfpSORORINcd3_G2G1\MitoSys2\LSM\gfpSORORINc_G1\DE_W0011_P0001\DE_2_W0011_P0001_T0003\TR1_W0001_P0089\TR1_2_W0001_P0089_T0001_R1_P1_K1_Ch2-Ch1.zen
10140	1.331943e-02	6.126844e-03	1.102500e-02	20150708_gfpSORORINcd3_G2G1\MitoSys2\LSM\gfpSORORINc_G1\DE_W0011_P0001\DE_2_W0011_P0001_T0003\TR1_W0001_P0089\TR1_2_W0001_P0089_T0001_R1_P1_K1_Ch2-Ch1.zen
10780	1.032962e-02	6.030831e-03	1.075200e-02	20150708_gfpSORORINcd3_G2G1\MitoSys2\LSM\gfpSORORINc_G1\DE_W0011_P0001\DE_2_W0011_P0001_T0003\TR1_W0001_P0089\TR1_2_W0001_P0089_T0001_R1_P1_K1_Ch2-Ch1.zen
11420	1.144741e-02	5.338392e-03	1.050100e-02	20150708_gfpSORORINcd3_G2G1\MitoSys2\LSM\gfpSORORINc_G1\DE_W0011_P0001\DE_2_W0011_P0001_T0003\TR1_W0001_P0089\TR1_2_W0001_P0089_T0001_R1_P1_K1_Ch2-Ch1.zen
12060	1.023118e-02	5.511151e-03	1.026700e-02	20150708_gfpSORORINcd3_G2G1\MitoSys2\LSM\gfpSORORINc_G1\DE_W0011_P0001\DE_2_W0011_P0001_T0003\TR1_W0001_P0089\TR1_2_W0001_P0089_T0001_R1_P1_K1_Ch2-Ch1.zen
12700	9.892369e-03	5.506512e-03	1.004900e-02	20150708_gfpSORORINcd3_G2G1\MitoSys2\LSM\gfpSORORINc_G1\DE_W0011_P0001\DE_2_W0011_P0001_T0003\TR1_W0001_P0089\TR1_2_W0001_P0089_T0001_R1_P1_K1_Ch2-Ch1.zen
13980	9.323409e-03	5.558996e-03	9.651800e-03	20150708_gfpSORORINcd3_G2G1\MitoSys2\LSM\gfpSORORINc_G1\DE_W0011_P0001\DE_2_W0011_P0001_T0003\TR1_W0001_P0089\TR1_2_W0001_P0089_T0001_R1_P1_K1_Ch2-Ch1.zen
15260	8.246852e-03	4.832422e-03	9.296300e-03	20150708_gfpSORORINcd3_G2G1\MitoSys2\LSM\gfpSORORINc_G1\DE_W0011_P0001\DE_2_W0011_P0001_T0003\TR1_W0001_P0089\TR1_2_W0001_P0089_T0001_R1_P1_K1_Ch2-Ch1.zen
16540	7.900007e-03	5.073169e-03	8.973700e-03	20150708_gfpSORORINcd3_G2G1\MitoSys2\LSM\gfpSORORINc_G1\DE_W0011_P0001\DE_2_W0011_P0001_T0003\TR1_W0001_P0089\TR1_2_W0001_P0089_T0001_R1_P1_K1_Ch2-Ch1.zen
17820	9.184054e-03	5.139632e-03	8.677600e-03	20150708_gfpSORORINcd3_G2G1\MitoSys2\LSM\gfpSORORINc_G1\DE_W0011_P0001\DE_2_W0011_P0001_T0003\TR1_W0001_P0089\TR1_2_W0001_P0089_T0001_R1_P1_K1_Ch2-Ch1.zen
19100	8.599342e-03	4.868669e-03	8.403500e-03	20150708_gfpSORORINcd3_G2G1\MitoSys2\LSM\gfpSORORINc_G1\DE_W0011_P0001\DE_2_W0011_P0001_T0003\TR1_W0001_P0089\TR1_2_W0001_P0089_T0001_R1_P1_K1_Ch2-Ch1.zen
20380	6.955591e-03	4.729527e-03	8.147800e-03	20150708_gfpSORORINcd3_G2G1\MitoSys2\LSM\gfpSORORINc_G1\DE_W0011_P0001\DE_2_W0011_P0001_T0003\TR1_W0001_P0089\TR1_2_W0001_P0089_T0001_R1_P1_K1_Ch2-Ch1.zen
21660	6.652540e-03	5.388045e-03	7.907800e-03	20150708_gfpSORORINcd3_G2G1\MitoSys2\LSM\gfpSORORINc_G1\DE_W0011_P0001\DE_2_W0011_P0001_T0003\TR1_W0001_P0089\TR1_2_W0001_P0089_T0001_R1_P1_K1_Ch2-Ch1.zen
22940	6.323539e-03	6.049148e-03	7.681300e-03	20150708_gfpSORORINcd3_G2G1\MitoSys2\LSM\gfpSORORINc_G1\DE_W0011_P0001\DE_2_W0011_P0001_T0003\TR1_W0001_P0089\TR1_2_W0001_P0089_T0001_R1_P1_K1_Ch2-Ch1.zen
24220	6.716419e-03	4.675801e-03	7.466900e-03	20150708_gfpSORORINcd3_G2G1\MitoSys2\LSM\gfpSORORINc_G1\DE_W0011_P0001\DE_2_W0011_P0001_T0003\TR1_W0001_P0089\TR1_2_W0001_P0089_T0001_R1_P1_K1_Ch2-Ch1.zen
25500	7.511657e-03	4.328874e-03	7.263100e-03	20150708_gfpSORORINcd3_G2G1\MitoSys2\LSM\gfpSORORINc_G1\DE_W0011_P0001\DE_2_W0011_P0001_T0003\TR1_W0001_P0089\TR1_2_W0001_P0089_T0001_R1_P1_K1_Ch2-Ch1.zen
28060	7.077964e-03	4.908957e-03	6.883300e-03	20150708_gfpSORORINcd3_G2G1\MitoSys2\LSM\gfpSORORINc_G1\DE_W0011_P0001\DE_2_W0011_P0001_T0003\TR1_W0001_P0089\TR1_2_W0001_P0089_T0001_R1_P1_K1_Ch2-Ch1.zen
30620	5.941044e-03	6.270426e-03	6.535400e-03	20150708_gfpSORORINcd3_G2G1\MitoSys2\LSM\gfpSORORINc_G1\DE_W0011_P0001\DE_2_W0011_P0001_T0003\TR1_W0001_P0089\TR1_2_W0001_P0089_T0001_R1_P1_K1_Ch2-Ch1.zen
33180	5.956347e-03	5.068224e-03	6.214800e-03	20150708_gfpSORORINcd3_G2G1\MitoSys2\LSM\gfpSORORINc_G1\DE_W0011_P0001\DE_2_W0011_P0001_T0003\TR1_W0001_P0089\TR1_2_W0001_P0089_T0001_R1_P1_K1_Ch2-Ch1.zen
35740	6.612194e-03	4.693094e-03	5.917800e-03	20150708_gfpSORORINcd3_G2G1\MitoSys2\LSM\gfpSORORINc_G1\DE_W0011_P0001\DE_2_W0011_P0001_T0003\TR1_W0001_P0089\TR1_2_W0001_P0089_T0001_R1_P1_K1_Ch2-Ch1.zen
38300	6.629276e-03	5.524659e-03	5.642000e-03	20150708_gfpSORORINcd3_G2G1\MitoSys2\LSM\gfpSORORINc_G1\DE_W0011_P0001\DE_2_W0011_P0001_T0003\TR1_W0001_P0089\TR1_2_W0001_P0089_T0001_R1_P1_K1_Ch2-Ch1.zen
40860	4.955744e-03	4.946961e-03	5.385000e-03	20150708_gfpSORORINcd3_G2G1\MitoSys2\LSM\gfpSORORINc_G1\DE_W0011_P0001\DE_2_W0011_P0001_T0003\TR1_W0001_P0089\TR1_2_W0001_P0089_T0001_R1_P1_K1_Ch2-Ch1.zen
43420	5.280475e-03	4.755877e-03	5.145000e-03	20150708_gfpSORORINcd3_G2G1\MitoSys2\LSM\gfpSORORINc_G1\DE_W0011_P0001\DE_2_W0011_P0001_T0003\TR1_W0001_P0089\TR1_2_W0001_P0089_T0001_R1_P1_K1_Ch2-Ch1.zen
45980	5.965952e-03	4.009276e-03	4.920500e-03	20150708_gfpSORORINcd3_G2G1\MitoSys2\LSM\gfpSORORINc_G1\DE_W0011_P0001\DE_2_W0011_P0001_T0003\TR1_W0001_P0089\TR1_2_W0001_P0089_T0001_R1_P1_K1_Ch2-Ch1.zen
48540	4.127784e-03	4.926295e-03	4.710200e-03	20150708_gfpSORORINcd3_G2G1\MitoSys2\LSM\gfpSORORINc_G1\DE_W0011_P0001\DE_2_W0011_P0001_T0003\TR1_W0001_P0089\TR1_2_W0001_P0089_T0001_R1_P1_K1_Ch2-Ch1.zen
51100	3.739578e-03	4.694613e-03	4.512900e-03	20150708_gfpSORORINcd3_G2G1\MitoSys2\LSM\gfpSORORINc_G1\DE_W0011_P0001\DE_2_W0011_P0001_T0003\TR1_W0001_P0089\TR1_2_W0001_P0089_T0001_R1_P1_K1_Ch2-Ch1.zen
56220	3.273575e-03	4.087786e-03	4.153300e-03	20150708_gfpSORORINcd3_G2G1\MitoSys2\LSM\gfpSORORINc_G1\DE_W0011_P0001\DE_2_W0011_P0001_T0003\TR1_W0001_P0089\TR1_2_W0001_P0089_T0001_R1_P1_K1_Ch2-Ch1.zen
61340	3.603203e-03	4.033182e-03	3.834500e-03	20150708_gfpSORORINcd3_G2G1\MitoSys2\LSM\gfpSORORINc_G1\DE_W0011_P0001\DE_2_W0011_P0001_T0003\TR1_W0001_P0089\TR1_2_W0001_P0089_T0001_R1_P1_K1_Ch2-Ch1.zen
66460	3.803033e-03	3.072639e-03	3.550800e-03	20150708_gfpSORORINcd3_G2G1\MitoSys2\LSM\gfpSORORINc_G1\DE_W0011_P0001\DE_2_W0011_P0001_T0003\TR1_W0001_P0089\TR1_2_W0001_P0089_T0001_R1_P1_K1_Ch2-Ch1.zen
71580	2.657635e-03	4.353243e-03	3.297300e-03	20150708_gfpSORORINcd3_G2G1\MitoSys2\LSM\gfpSORORINc_G1\DE_W0011_P0001\DE_2_W0011_P0001_T0003\TR1_W0001_P0089\TR1_2_W0001_P0089_T0001_R1_P1_K1_Ch2-Ch1.zen
76700	2.819422e-03	3.770745e-03	3.070000e-03	20150708_gfpSORORINcd3_G2G1\MitoSys2\LSM\gfpSORORINc_G1\DE_W0011_P0001\DE_2_W0011_P0001_T0003\TR1_W0001_P0089\TR1_2_W0001_P0089_T0001_R1_P1_K1_Ch2-Ch1.zen
81820	3.299604e-03	3.827365e-03	2.865500e-03	20150708_gfpSORORINcd3_G2G1\MitoSys2\LSM\gfpSORORINc_G1\DE_W0011_P0001\DE_2_W0011_P0001_T0003\TR1_W0001_P0089\TR1_2_W0001_P0089_T0001_R1_P1_K1_Ch2-Ch1.zen
86940	2.594863e-03	3.705816e-03	2.680800e-03	20150708_gfpSORORINcd3_G2G1\MitoSys2\LSM\gfpSORORINc_G1\DE_W0011_P0001\DE_2_W0011_P0001_T0003\TR1_W0001_P0089\TR1_2_W0001_P0089_T0001_R1_P1_K1_Ch2-Ch1.zen
92060	3.418958e-03	3.094032e-03	2.513600e-03	20150708_gfpSORORINcd3_G2G1\MitoSys2\LSM\gfpSORORINc_G1\DE_W0011_P0001\DE_2_W0011_P0001_T0003\TR1_W0001_P0089\TR1_2_W0001_P0089_T0001_R1_P1_K1_Ch2-Ch1.zen
97180	2.600220e-03	2.725051e-03	2.361700e-03	20150708_gfpSORORINcd3_G2G1\MitoSys2\LSM\gfpSORORINc_G1\DE_W0011_P0001\DE_2_W0011_P0001_T0003\TR1_W0001_P0089\TR1_2_W0001_P0089_T0001_R1_P1_K1_Ch2-Ch1.zen
102300	2.773460e-03	3.249165e-03	2.223300e-03	20150708_gfpSORORINcd3_G2G1\MitoSys2\LSM\gfpSORORINc_G1\DE_W0011_P0001\DE_2_W0011_P0001_T0003\TR1_W0001_P0089\TR1_2_W0001_P0089_T0001_R1_P1_K1_Ch2-Ch1.zen
112540	2.866966e-03	3.280651e-03	1.981200e-03	20150708_gfpSORORINcd3_G2G1\MitoSys2\LSM\gfpSORORINc_G1\DE_W0011_P0001\DE_2_W0011_P0001_T0003\TR1_W0001_P0089\TR1_2_W0001_P0089_T0001_R1_P1_K1_Ch2-Ch1.zen
122780	2.435019e-03	3.555852e-03	1.777100e-03	20150708_gfpSORORINcd3_G2G1\MitoSys2\LSM\gfpSORORINc_G1\DE_W0011_P0001\DE_2_W0011_P0001_T0003\TR1_W0001_P0089\TR1_2_W0001_P0089_T0001_R1_P1_K1_Ch2-Ch1.zen
133020	2.538416e-03	3.700203e-03	1.603500e-03	20150708_gfpSORORINcd3_G2G1\MitoSys2\LSM\gfpSORORINc_G1\DE_W0011_P0001\DE_2_W0011_P0001_T0003\TR1_W0001_P0089\TR1_2_W0001_P0089_T0001_R1_P1_K1_Ch2-Ch1.zen
143260	2.588419e-03	4.075065e-03	1.454600e-03	20150708_gfpSORORINcd3_G2G1\MitoSys2\LSM\gfpSORORINc_G1\DE_W0011_P0001\DE_2_W0011_P0001_T0003\TR1_W0001_P0089\TR1_2_W0001_P0089_T0001_R1_P1_K1_Ch2-Ch1.zen
153500	2.030033e-03	4.299055e-03	1.325800e-03	20150708_gfpSORORINcd3_G2G1\MitoSys2\LSM\gfpSORORINc_G1\DE_W0011_P0001\DE_2_W0011_P0001_T0003\TR1_W0001_P0089\TR1_2_W0001_P0089_T0001_R1_P1_K1_Ch2-Ch1.zen
163740	1.648801e-03	3.872636e-03	1.213700e-03	20150708_gfpSORORINcd3_G2G1\MitoSys2\LSM\gfpSORORINc_G1\DE_W0011_P0001\DE_2_W0011_P0001_T0003\TR1_W0001_P0089\TR1_2_W0001_P0089_T0001_R1_P1_K1_Ch2-Ch1.zen
173980	2.523068e-03	3.582697e-03	1.115400e-03	20150708_gfpSORORINcd3_G2G1\MitoSys2\LSM\gfpSORORINc_G1\DE_W0011_P0001\DE_2_W0011_P0001_T0003\TR1_W0001_P0089\TR1_2_W0001_P0089_T0001_R1_P1_K1_Ch2-Ch1.zen
184220	1.295548e-03	3.154881e-03	1.028800e-03	20150708_gfpSORORINcd3_G2G1\MitoSys2\LSM\gfpSORORINc_G1\DE_W0011_P0001\DE_2_W0011_P0001_T0003\TR1_W0001_P0089\TR1_2_W0001_P0089_T0001_R1_P1_K1_Ch2-Ch1.zen
194460	1.379306e-03	2.813537e-03	9.520100e-04	20150708_gfpSORORINcd3_G2G1\MitoSys2\LSM\gfpSORORINc_G1\DE_W0011_P0001\DE_2_W0011_P0001_T0003\TR1_W0001_P0089\TR1_2_W0001_P0089_T0001_R1_P1_K1_Ch2-Ch1.zen
204700	7.608952e-04	3.175846e-03	8.836300e-04	20150708_gfpSORORINcd3_G2G1\MitoSys2\LSM\gfpSORORINc_G1\DE_W0011_P0001\DE_2_W0011_P0001_T0003\TR1_W0001_P0089\TR1_2_W0001_P0089_T0001_R1_P1_K1_Ch2-Ch1.zen
225180	2.586941e-04	2.724472e-03	7.674700e-04	20150708_gfpSORORINcd3_G2G1\MitoSys2\LSM\gfpSORORINc_G1\DE_W0011_P0001\DE_2_W0011_P0001_T0003\TR1_W0001_P0089\TR1_2_W0001_P0089_T0001_R1_P1_K1_Ch2-Ch1.zen
245660	1.722471e-04	3.391153e-03	6.729600e-04	20150708_gfpSORORINcd3_G2G1\MitoSys2\LSM\gfpSORORINc_G1\DE_W0011_P0001\DE_2_W0011_P0001_T0003\TR1_W0001_P0089\TR1_2_W0001_P0089_T0001_R1_P1_K1_Ch2-Ch1.zen
266140	3.282970e-04	2.992058e-03	5.949800e-04	20150708_gfpSORORINcd3_G2G1\MitoSys2\LSM\gfpSORORINc_G1\DE_W0011_P0001\DE_2_W0011_P0001_T0003\TR1_W0001_P0089\TR1_2_W0001_P0089_T0001_R1_P1_K1_Ch2-Ch1.zen
286620	3.364176e-04	3.310907e-03	5.298400e-04	20150708_gfpSORORINcd3_G2G1\MitoSys2\LSM\gfpSORORINc_G1\DE_W0011_P0001\DE_2_W0011_P0001_T0003\TR1_W0001_P0089\TR1_2_W0001_P0089_T0001_R1_P1_K1_Ch2-Ch1.zen
307100	1.724961e-04	2.888309e-03	4.748400e-04	20150708_gfpSORORINcd3_G2G1\MitoSys2\LSM\gfpSORORINc_G1\DE_W0011_P0001\DE_2_W0011_P0001_T0003\TR1_W0001_P0089\TR1_2_W0001_P0089_T0001_R1_P1_K1_Ch2-Ch1.zen
327580	1.946359e-04	2.766693e-03	4.279500e-04	20150708_gfpSORORINcd3_G2G1\MitoSys2\LSM\gfpSORORINc_G1\DE_W0011_P0001\DE_2_W0011_P0001_T0003\TR1_W0001_P0089\TR1_2_W0001_P0089_T0001_R1_P1_K1_Ch2-Ch1.zen
348060	-1.679599e-04	2.736100e-03	3.876400e-04	20150708_gfpSORORINcd3_G2G1\MitoSys2\LSM\gfpSORORINc_G1\DE_W0011_P0001\DE_2_W0011_P0001_T0003\TR1_W0001_P0089\TR1_2_W0001_P0089_T0001_R1_P1_K1_Ch2-Ch1.zen
368540	1.088500e-04	3.019512e-03	3.527300e-04	20150708_gfpSORORINcd3_G2G1\MitoSys2\LSM\gfpSORORINc_G1\DE_W0011_P0001\DE_2_W0011_P0001_T0003\TR1_W0001_P0089\TR1_2_W0001_P0089_T0001_R1_P1_K1_Ch2-Ch1.zen
389020	-1.450095e-04	2.729970e-03	3.222800e-04	20150708_gfpSORORINcd3_G2G1\MitoSys2\LSM\gfpSORORINc_G1\DE_W0011_P0001\DE_2_W0011_P0001_T0003\TR1_W0001_P0089\TR1_2_W0001_P0089_T0001_R1_P1_K1_Ch2-Ch1.zen
409500	-5.499221e-04	2.178254e-03	2.955700e-04	20150708_gfpSORORINcd3_G2G1\MitoSys2\LSM\gfpSORORINc_G1\DE_W0011_P0001\DE_2_W0011_P0001_T0003\TR1_W0001_P0089\TR1_2_W0001_P0089_T0001_R1_P1_K1_Ch2-Ch1.zen
450460	-9.980469e-04	2.690327e-03	2.510900e-04	20150708_gfpSORORINcd3_G2G1\MitoSys2\LSM\gfpSORORINc_G1\DE_W0011_P0001\DE_2_W0011_P0001_T0003\TR1_W0001_P0089\TR1_2_W0001_P0089_T0001_R1_P1_K1_Ch2-Ch1.zen
491420	-9.936237e-04	3.011999e-03	2.157900e-04	20150708_gfpSORORINcd3_G2G1\MitoSys2\LSM\gfpSORORINc_G1\DE_W0011_P0001\DE_2_W0011_P0001_T0003\TR1_W0001_P0089\TR1_2_W0001_P0089_T0001_R1_P1_K1_Ch2-Ch1.zen
532380	-1.913403e-03	2.867287e-03	1.873200e-04	20150708_gfpSORORINcd3_G2G1\MitoSys2\LSM\gfpSORORINc_G1\DE_W0011_P0001\DE_2_W0011_P0001_T0003\TR1_W0001_P0089\TR1_2_W0001_P0089_T0001_R1_P1_K1_Ch2-Ch1.zen
573340	-9.936219e-04	2.827940e-03	1.640200e-04	20150708_gfpSORORINcd3_G2G1\MitoSys2\LSM\gfpSORORINc_G1\DE_W0011_P0001\DE_2_W0011_P0001_T0003\TR1_W0001_P0089\TR1_2_W0001_P0089_T0001_R1_P1_K1_Ch2-Ch1.zen
614300	-1.436451e-03	3.098787e-03	1.447200e-04	20150708_gfpSORORINcd3_G2G1\MitoSys2\LSM\gfpSORORINc_G1\DE_W0011_P0001\DE_2_W0011_P0001_T0003\TR1_W0001_P0089\TR1_2_W0001_P0089_T0001_R1_P1_K1_Ch2-Ch1.zen
655260	-1.595661e-03	2.712332e-03	1.285500e-04	20150708_gfpSORORINcd3_G2G1\MitoSys2\LSM\gfpSORORINc_G1\DE_W0011_P0001\DE_2_W0011_P0001_T0003\TR1_W0001_P0089\TR1_2_W0001_P0089_T0001_R1_P1_K1_Ch2-Ch1.zen
696220	-8.387242e-04	2.487027e-03	1.148800e-04	20150708_gfpSORORINcd3_G2G1\MitoSys2\LSM\gfpSORORINc_G1\DE_W0011_P0001\DE_2_W0011_P0001_T0003\TR1_W0001_P0089\TR1_2_W0001_P0089_T0001_R1_P1_K1_Ch2-Ch1.zen
737180	-6.830756e-04	2.163505e-03	1.032200e-04	20150708_gfpSORORINcd3_G2G1\MitoSys2\LSM\gfpSORORINc_G1\DE_W0011_P0001\DE_2_W0011_P0001_T0003\TR1_W0001_P0089\TR1_2_W0001_P0089_T0001_R1_P1_K1_Ch2-Ch1.zen
778140	-8.579433e-04	2.513795e-03	9.320800e-05	20150708_gfpSORORINcd3_G2G1\MitoSys2\LSM\gfpSORORINc_G1\DE_W0011_P0001\DE_2_W0011_P0001_T0003\TR1_W0001_P0089\TR1_2_W0001_P0089_T0001_R1_P1_K1_Ch2-Ch1.zen
819100	-6.666412e-04	2.157866e-03	8.454200e-05	20150708_gfpSORORINcd3_G2G1\MitoSys2\LSM\gfpSORORINc_G1\DE_W0011_P0001\DE_2_W0011_P0001_T0003\TR1_W0001_P0089\TR1_2_W0001_P0089_T0001_R1_P1_K1_Ch2-Ch1.zen
901020	-9.445449e-05	2.464502e-03	7.038600e-05	20150708_gfpSORORINcd3_G2G1\MitoSys2\LSM\gfpSORORINc_G1\DE_W0011_P0001\DE_2_W0011_P0001_T0003\TR1_W0001_P0089\TR1_2_W0001_P0089_T0001_R1_P1_K1_Ch2-Ch1.zen
982940	-3.866456e-04	2.675431e-03	5.942100e-05	20150708_gfpSORORINcd3_G2G1\MitoSys2\LSM\gfpSORORINc_G1\DE_W0011_P0001\DE_2_W0011_P0001_T0003\TR1_W0001_P0089\TR1_2_W0001_P0089_T0001_R1_P1_K1_Ch2-Ch1.zen
1064860	1.442539e-04	3.047793e-03	5.076400e-05	20150708_gfpSORORINcd3_G2G1\MitoSys2\LSM\gfpSORORINc_G1\DE_W0011_P0001\DE_2_W0011_P0001_T0003\TR1_W0001_P0089\TR1_2_W0001_P0089_T0001_R1_P1_K1_Ch2-Ch1.zen
1146780	-3.668243e-04	3.144481e-03	4.382000e-05	20150708_gfpSORORINcd3_G2G1\MitoSys2\LSM\gfpSORORINc_G1\DE_W0011_P0001\DE_2_W0011_P0001_T0003\TR1_W0001_P0089\TR1_2_W0001_P0089_T0001_R1_P1_K1_Ch2-Ch1.zen
1228700	-1.507856e-03	2.967137e-03	3.817000e-05	20150708_gfpSORORINcd3_G2G1\MitoSys2\LSM\gfpSORORINc_G1\DE_W0011_P0001\DE_2_W0011_P0001_T0003\TR1_W0001_P0089\TR1_2_W0001_P0089_T0001_R1_P1_K1_Ch2-Ch1.zen
1310620	-1.049613e-03	2.581162e-03	3.351600e-05	20150708_gfpSORORINcd3_G2G1\MitoSys2\LSM\gfpSORORINc_G1\DE_W0011_P0001\DE_2_W0011_P0001_T0003\TR1_W0001_P0089\TR1_2_W0001_P0089_T0001_R1_P1_K1_Ch2-Ch1.zen
1392540	-8.716622e-04	2.470763e-03	2.964000e-05	20150708_gfpSORORINcd3_G2G1\MitoSys2\LSM\gfpSORORINc_G1\DE_W0011_P0001\DE_2_W0011_P0001_T0003\TR1_W0001_P0089\TR1_2_W0001_P0089_T0001_R1_P1_K1_Ch2-Ch1.zen
1474460	-1.196867e-03	2.825512e-03	2.638100e-05	20150708_gfpSORORINcd3_G2G1\MitoSys2\LSM\gfpSORORINc_G1\DE_W0011_P0001\DE_2_W0011_P0001_T0003\TR1_W0001_P0089\TR1_2_W0001_P0089_T0001_R1_P1_K1_Ch2-Ch1.zen
1556380	-2.047062e-03	2.796549e-03	2.361600e-05	20150708_gfpSORORINcd3_G2G1\MitoSys2\LSM\gfpSORORINc_G1\DE_W0011_P0001\DE_2_W0011_P0001_T0003\TR1_W0001_P0089\TR1_2_W0001_P0089_T0001_R1_P1_K1_Ch2-Ch1.zen
10	4.744468e-02	1.483551e-02	4.650000e-02	20150708_gfpSORORINcd3_G2G1\MitoSys2\LSM\gfpSORORINc_G1\DE_W0011_P0001\DE_2_W0011_P0001_T0003\TR1_W0001_P0089\TR1_2_W0001_P0089_T0001_R1_P2_K1_Ch2-Ch1.zen
20	4.257420e-02	1.135136e-02	4.626700e-02	20150708_gfpSORORINcd3_G2G1\MitoSys2\LSM\gfpSORORINc_G1\DE_W0011_P0001\DE_2_W0011_P0001_T0003\TR1_W0001_P0089\TR1_2_W0001_P0089_T0001_R1_P2_K1_Ch2-Ch1.zen
30	4.399545e-02	9.574729e-03	4.604300e-02	20150708_gfpSORORINcd3_G2G1\MitoSys2\LSM\gfpSORORINc_G1\DE_W0011_P0001\DE_2_W0011_P0001_T0003\TR1_W0001_P0089\TR1_2_W0001_P0089_T0001_R1_P2_K1_Ch2-Ch1.zen
40	4.739642e-02	1.461013e-02	4.582700e-02	20150708_gfpSORORINcd3_G2G1\MitoSys2\LSM\gfpSORORINc_G1\DE_W0011_P0001\DE_2_W0011_P0001_T0003\TR1_W0001_P0089\TR1_2_W0001_P0089_T0001_R1_P2_K1_Ch2-Ch1.zen
50	4.955868e-02	1.298600e-02	4.561900e-02	20150708_gfpSORORINcd3_G2G1\MitoSys2\LSM\gfpSORORINc_G1\DE_W0011_P0001\DE_2_W0011_P0001_T0003\TR1_W0001_P0089\TR1_2_W0001_P0089_T0001_R1_P2_K1_Ch2-Ch1.zen
60	4.462467e-02	1.244621e-02	4.541700e-02	20150708_gfpSORORINcd3_G2G1\MitoSys2\LSM\gfpSORORINc_G1\DE_W0011_P0001\DE_2_W0011_P0001_T0003\TR1_W0001_P0089\TR1_2_W0001_P0089_T0001_R1_P2_K1_Ch2-Ch1.zen
70	4.239072e-02	1.251127e-02	4.522200e-02	20150708_gfpSORORINcd3_G2G1\MitoSys2\LSM\gfpSORORINc_G1\DE_W0011_P0001\DE_2_W0011_P0001_T0003\TR1_W0001_P0089\TR1_2_W0001_P0089_T0001_R1_P2_K1_Ch2-Ch1.zen
80	4.622272e-02	1.148053e-02	4.503300e-02	20150708_gfpSORORINcd3_G2G1\MitoSys2\LSM\gfpSORORINc_G1\DE_W0011_P0001\DE_2_W0011_P0001_T0003\TR1_W0001_P0089\TR1_2_W0001_P0089_T0001_R1_P2_K1_Ch2-Ch1.zen
90	4.681850e-02	1.484657e-02	4.484900e-02	20150708_gfpSORORINcd3_G2G1\MitoSys2\LSM\gfpSORORINc_G1\DE_W0011_P0001\DE_2_W0011_P0001_T0003\TR1_W0001_P0089\TR1_2_W0001_P0089_T0001_R1_P2_K1_Ch2-Ch1.zen
100	4.468473e-02	1.157175e-02	4.467000e-02	20150708_gfpSORORINcd3_G2G1\MitoSys2\LSM\gfpSORORINc_G1\DE_W0011_P0001\DE_2_W0011_P0001_T0003\TR1_W0001_P0089\TR1_2_W0001_P0089_T0001_R1_P2_K1_Ch2-Ch1.zen
120	4.507940e-02	8.175094e-03	4.432500e-02	20150708_gfpSORORINcd3_G2G1\MitoSys2\LSM\gfpSORORINc_G1\DE_W0011_P0001\DE_2_W0011_P0001_T0003\TR1_W0001_P0089\TR1_2_W0001_P0089_T0001_R1_P2_K1_Ch2-Ch1.zen
140	4.364647e-02	1.104790e-02	4.399600e-02	20150708_gfpSORORINcd3_G2G1\MitoSys2\LSM\gfpSORORINc_G1\DE_W0011_P0001\DE_2_W0011_P0001_T0003\TR1_W0001_P0089\TR1_2_W0001_P0089_T0001_R1_P2_K1_Ch2-Ch1.zen
160	4.462597e-02	7.462713e-03	4.368000e-02	20150708_gfpSORORINcd3_G2G1\MitoSys2\LSM\gfpSORORINc_G1\DE_W0011_P0001\DE_2_W0011_P0001_T0003\TR1_W0001_P0089\TR1_2_W0001_P0089_T0001_R1_P2_K1_Ch2-Ch1.zen
180	4.690032e-02	9.389533e-03	4.337700e-02	20150708_gfpSORORINcd3_G2G1\MitoSys2\LSM\gfpSORORINc_G1\DE_W0011_P0001\DE_2_W0011_P0001_T0003\TR1_W0001_P0089\TR1_2_W0001_P0089_T0001_R1_P2_K1_Ch2-Ch1.zen
200	4.220532e-02	9.555697e-03	4.308400e-02	20150708_gfpSORORINcd3_G2G1\MitoSys2\LSM\gfpSORORINc_G1\DE_W0011_P0001\DE_2_W0011_P0001_T0003\TR1_W0001_P0089\TR1_2_W0001_P0089_T0001_R1_P2_K1_Ch2-Ch1.zen
220	4.306202e-02	8.519578e-03	4.280100e-02	20150708_gfpSORORINcd3_G2G1\MitoSys2\LSM\gfpSORORINc_G1\DE_W0011_P0001\DE_2_W0011_P0001_T0003\TR1_W0001_P0089\TR1_2_W0001_P0089_T0001_R1_P2_K1_Ch2-Ch1.zen
240	4.104797e-02	1.166649e-02	4.252600e-02	20150708_gfpSORORINcd3_G2G1\MitoSys2\LSM\gfpSORORINc_G1\DE_W0011_P0001\DE_2_W0011_P0001_T0003\TR1_W0001_P0089\TR1_2_W0001_P0089_T0001_R1_P2_K1_Ch2-Ch1.zen
260	3.892852e-02	8.502895e-03	4.225900e-02	20150708_gfpSORORINcd3_G2G1\MitoSys2\LSM\gfpSORORINc_G1\DE_W0011_P0001\DE_2_W0011_P0001_T0003\TR1_W0001_P0089\TR1_2_W0001_P0089_T0001_R1_P2_K1_Ch2-Ch1.zen
280	4.296290e-02	8.746027e-03	4.199900e-02	20150708_gfpSORORINcd3_G2G1\MitoSys2\LSM\gfpSORORINc_G1\DE_W0011_P0001\DE_2_W0011_P0001_T0003\TR1_W0001_P0089\TR1_2_W0001_P0089_T0001_R1_P2_K1_Ch2-Ch1.zen
300	4.256340e-02	8.922055e-03	4.174500e-02	20150708_gfpSORORINcd3_G2G1\MitoSys2\LSM\gfpSORORINc_G1\DE_W0011_P0001\DE_2_W0011_P0001_T0003\TR1_W0001_P0089\TR1_2_W0001_P0089_T0001_R1_P2_K1_Ch2-Ch1.zen
340	3.888032e-02	8.213718e-03	4.125400e-02	20150708_gfpSORORINcd3_G2G1\MitoSys2\LSM\gfpSORORINc_G1\DE_W0011_P0001\DE_2_W0011_P0001_T0003\TR1_W0001_P0089\TR1_2_W0001_P0089_T0001_R1_P2_K1_Ch2-Ch1.zen
380	4.065967e-02	6.156019e-03	4.078500e-02	20150708_gfpSORORINcd3_G2G1\MitoSys2\LSM\gfpSORORINc_G1\DE_W0011_P0001\DE_2_W0011_P0001_T0003\TR1_W0001_P0089\TR1_2_W0001_P0089_T0001_R1_P2_K1_Ch2-Ch1.zen
420	4.070090e-02	8.600698e-03	4.033400e-02	20150708_gfpSORORINcd3_G2G1\MitoSys2\LSM\gfpSORORINc_G1\DE_W0011_P0001\DE_2_W0011_P0001_T0003\TR1_W0001_P0089\TR1_2_W0001_P0089_T0001_R1_P2_K1_Ch2-Ch1.zen
460	3.934759e-02	7.685487e-03	3.989900e-02	20150708_gfpSORORINcd3_G2G1\MitoSys2\LSM\gfpSORORINc_G1\DE_W0011_P0001\DE_2_W0011_P0001_T0003\TR1_W0001_P0089\TR1_2_W0001_P0089_T0001_R1_P2_K1_Ch2-Ch1.zen
500	3.993736e-02	7.185802e-03	3.948000e-02	20150708_gfpSORORINcd3_G2G1\MitoSys2\LSM\gfpSORORINc_G1\DE_W0011_P0001\DE_2_W0011_P0001_T0003\TR1_W0001_P0089\TR1_2_W0001_P0089_T0001_R1_P2_K1_Ch2-Ch1.zen
540	3.911170e-02	8.908195e-03	3.907500e-02	20150708_gfpSORORINcd3_G2G1\MitoSys2\LSM\gfpSORORINc_G1\DE_W0011_P0001\DE_2_W0011_P0001_T0003\TR1_W0001_P0089\TR1_2_W0001_P0089_T0001_R1_P2_K1_Ch2-Ch1.zen
580	3.887277e-02	7.721720e-03	3.868300e-02	20150708_gfpSORORINcd3_G2G1\MitoSys2\LSM\gfpSORORINc_G1\DE_W0011_P0001\DE_2_W0011_P0001_T0003\TR1_W0001_P0089\TR1_2_W0001_P0089_T0001_R1_P2_K1_Ch2-Ch1.zen
620	3.694875e-02	8.135735e-03	3.830400e-02	20150708_gfpSORORINcd3_G2G1\MitoSys2\LSM\gfpSORORINc_G1\DE_W0011_P0001\DE_2_W0011_P0001_T0003\TR1_W0001_P0089\TR1_2_W0001_P0089_T0001_R1_P2_K1_Ch2-Ch1.zen
660	3.920360e-02	7.628294e-03	3.793600e-02	20150708_gfpSORORINcd3_G2G1\MitoSys2\LSM\gfpSORORINc_G1\DE_W0011_P0001\DE_2_W0011_P0001_T0003\TR1_W0001_P0089\TR1_2_W0001_P0089_T0001_R1_P2_K1_Ch2-Ch1.zen
700	3.898945e-02	7.842787e-03	3.757900e-02	20150708_gfpSORORINcd3_G2G1\MitoSys2\LSM\gfpSORORINc_G1\DE_W0011_P0001\DE_2_W0011_P0001_T0003\TR1_W0001_P0089\TR1_2_W0001_P0089_T0001_R1_P2_K1_Ch2-Ch1.zen
780	3.679942e-02	5.912893e-03	3.689800e-02	20150708_gfpSORORINcd3_G2G1\MitoSys2\LSM\gfpSORORINc_G1\DE_W0011_P0001\DE_2_W0011_P0001_T0003\TR1_W0001_P0089\TR1_2_W0001_P0089_T0001_R1_P2_K1_Ch2-Ch1.zen
860	3.589760e-02	8.672306e-03	3.625400e-02	20150708_gfpSORORINcd3_G2G1\MitoSys2\LSM\gfpSORORINc_G1\DE_W0011_P0001\DE_2_W0011_P0001_T0003\TR1_W0001_P0089\TR1_2_W0001_P0089_T0001_R1_P2_K1_Ch2-Ch1.zen
940	3.617052e-02	6.692061e-03	3.564600e-02	20150708_gfpSORORINcd3_G2G1\MitoSys2\LSM\gfpSORORINc_G1\DE_W0011_P0001\DE_2_W0011_P0001_T0003\TR1_W0001_P0089\TR1_2_W0001_P0089_T0001_R1_P2_K1_Ch2-Ch1.zen
1020	3.494674e-02	8.062103e-03	3.506900e-02	20150708_gfpSORORINcd3_G2G1\MitoSys2\LSM\gfpSORORINc_G1\DE_W0011_P0001\DE_2_W0011_P0001_T0003\TR1_W0001_P0089\TR1_2_W0001_P0089_T0001_R1_P2_K1_Ch2-Ch1.zen
1100	3.503463e-02	8.395973e-03	3.452300e-02	20150708_gfpSORORINcd3_G2G1\MitoSys2\LSM\gfpSORORINc_G1\DE_W0011_P0001\DE_2_W0011_P0001_T0003\TR1_W0001_P0089\TR1_2_W0001_P0089_T0001_R1_P2_K1_Ch2-Ch1.zen
1180	3.431051e-02	7.852160e-03	3.400300e-02	20150708_gfpSORORINcd3_G2G1\MitoSys2\LSM\gfpSORORINc_G1\DE_W0011_P0001\DE_2_W0011_P0001_T0003\TR1_W0001_P0089\TR1_2_W0001_P0089_T0001_R1_P2_K1_Ch2-Ch1.zen
1260	3.405336e-02	7.297597e-03	3.350800e-02	20150708_gfpSORORINcd3_G2G1\MitoSys2\LSM\gfpSORORINc_G1\DE_W0011_P0001\DE_2_W0011_P0001_T0003\TR1_W0001_P0089\TR1_2_W0001_P0089_T0001_R1_P2_K1_Ch2-Ch1.zen
1340	3.179975e-02	6.560519e-03	3.303700e-02	20150708_gfpSORORINcd3_G2G1\MitoSys2\LSM\gfpSORORINc_G1\DE_W0011_P0001\DE_2_W0011_P0001_T0003\TR1_W0001_P0089\TR1_2_W0001_P0089_T0001_R1_P2_K1_Ch2-Ch1.zen
1420	3.204402e-02	7.859030e-03	3.258700e-02	20150708_gfpSORORINcd3_G2G1\MitoSys2\LSM\gfpSORORINc_G1\DE_W0011_P0001\DE_2_W0011_P0001_T0003\TR1_W0001_P0089\TR1_2_W0001_P0089_T0001_R1_P2_K1_Ch2-Ch1.zen
1500	3.116302e-02	6.944371e-03	3.215700e-02	20150708_gfpSORORINcd3_G2G1\MitoSys2\LSM\gfpSORORINc_G1\DE_W0011_P0001\DE_2_W0011_P0001_T0003\TR1_W0001_P0089\TR1_2_W0001_P0089_T0001_R1_P2_K1_Ch2-Ch1.zen
1660	3.037743e-02	6.318613e-03	3.135200e-02	20150708_gfpSORORINcd3_G2G1\MitoSys2\LSM\gfpSORORINc_G1\DE_W0011_P0001\DE_2_W0011_P0001_T0003\TR1_W0001_P0089\TR1_2_W0001_P0089_T0001_R1_P2_K1_Ch2-Ch1.zen
1820	3.089111e-02	6.663029e-03	3.061200e-02	20150708_gfpSORORINcd3_G2G1\MitoSys2\LSM\gfpSORORINc_G1\DE_W0011_P0001\DE_2_W0011_P0001_T0003\TR1_W0001_P0089\TR1_2_W0001_P0089_T0001_R1_P2_K1_Ch2-Ch1.zen
1980	3.003857e-02	7.324915e-03	2.992900e-02	20150708_gfpSORORINcd3_G2G1\MitoSys2\LSM\gfpSORORINc_G1\DE_W0011_P0001\DE_2_W0011_P0001_T0003\TR1_W0001_P0089\TR1_2_W0001_P0089_T0001_R1_P2_K1_Ch2-Ch1.zen
2140	2.901452e-02	6.340034e-03	2.929600e-02	20150708_gfpSORORINcd3_G2G1\MitoSys2\LSM\gfpSORORINc_G1\DE_W0011_P0001\DE_2_W0011_P0001_T0003\TR1_W0001_P0089\TR1_2_W0001_P0089_T0001_R1_P2_K1_Ch2-Ch1.zen
2300	2.931296e-02	6.880216e-03	2.870700e-02	20150708_gfpSORORINcd3_G2G1\MitoSys2\LSM\gfpSORORINc_G1\DE_W0011_P0001\DE_2_W0011_P0001_T0003\TR1_W0001_P0089\TR1_2_W0001_P0089_T0001_R1_P2_K1_Ch2-Ch1.zen
2460	2.800678e-02	6.381995e-03	2.815700e-02	20150708_gfpSORORINcd3_G2G1\MitoSys2\LSM\gfpSORORINc_G1\DE_W0011_P0001\DE_2_W0011_P0001_T0003\TR1_W0001_P0089\TR1_2_W0001_P0089_T0001_R1_P2_K1_Ch2-Ch1.zen
2620	2.748277e-02	6.079598e-03	2.764300e-02	20150708_gfpSORORINcd3_G2G1\MitoSys2\LSM\gfpSORORINc_G1\DE_W0011_P0001\DE_2_W0011_P0001_T0003\TR1_W0001_P0089\TR1_2_W0001_P0089_T0001_R1_P2_K1_Ch2-Ch1.zen
2780	2.757904e-02	6.478831e-03	2.716000e-02	20150708_gfpSORORINcd3_G2G1\MitoSys2\LSM\gfpSORORINc_G1\DE_W0011_P0001\DE_2_W0011_P0001_T0003\TR1_W0001_P0089\TR1_2_W0001_P0089_T0001_R1_P2_K1_Ch2-Ch1.zen
2940	2.609955e-02	7.623921e-03	2.670600e-02	20150708_gfpSORORINcd3_G2G1\MitoSys2\LSM\gfpSORORINc_G1\DE_W0011_P0001\DE_2_W0011_P0001_T0003\TR1_W0001_P0089\TR1_2_W0001_P0089_T0001_R1_P2_K1_Ch2-Ch1.zen
3100	2.681805e-02	6.439651e-03	2.627700e-02	20150708_gfpSORORINcd3_G2G1\MitoSys2\LSM\gfpSORORINc_G1\DE_W0011_P0001\DE_2_W0011_P0001_T0003\TR1_W0001_P0089\TR1_2_W0001_P0089_T0001_R1_P2_K1_Ch2-Ch1.zen
3420	2.596350e-02	6.789574e-03	2.548700e-02	20150708_gfpSORORINcd3_G2G1\MitoSys2\LSM\gfpSORORINc_G1\DE_W0011_P0001\DE_2_W0011_P0001_T0003\TR1_W0001_P0089\TR1_2_W0001_P0089_T0001_R1_P2_K1_Ch2-Ch1.zen
3740	2.566434e-02	6.243610e-03	2.477500e-02	20150708_gfpSORORINcd3_G2G1\MitoSys2\LSM\gfpSORORINc_G1\DE_W0011_P0001\DE_2_W0011_P0001_T0003\TR1_W0001_P0089\TR1_2_W0001_P0089_T0001_R1_P2_K1_Ch2-Ch1.zen
4060	2.460123e-02	5.562867e-03	2.412700e-02	20150708_gfpSORORINcd3_G2G1\MitoSys2\LSM\gfpSORORINc_G1\DE_W0011_P0001\DE_2_W0011_P0001_T0003\TR1_W0001_P0089\TR1_2_W0001_P0089_T0001_R1_P2_K1_Ch2-Ch1.zen
4380	2.359856e-02	5.263847e-03	2.353300e-02	20150708_gfpSORORINcd3_G2G1\MitoSys2\LSM\gfpSORORINc_G1\DE_W0011_P0001\DE_2_W0011_P0001_T0003\TR1_W0001_P0089\TR1_2_W0001_P0089_T0001_R1_P2_K1_Ch2-Ch1.zen
4700	2.329201e-02	4.815707e-03	2.298700e-02	20150708_gfpSORORINcd3_G2G1\MitoSys2\LSM\gfpSORORINc_G1\DE_W0011_P0001\DE_2_W0011_P0001_T0003\TR1_W0001_P0089\TR1_2_W0001_P0089_T0001_R1_P2_K1_Ch2-Ch1.zen
5020	2.217342e-02	6.640614e-03	2.248100e-02	20150708_gfpSORORINcd3_G2G1\MitoSys2\LSM\gfpSORORINc_G1\DE_W0011_P0001\DE_2_W0011_P0001_T0003\TR1_W0001_P0089\TR1_2_W0001_P0089_T0001_R1_P2_K1_Ch2-Ch1.zen
5340	2.133241e-02	5.213514e-03	2.200900e-02	20150708_gfpSORORINcd3_G2G1\MitoSys2\LSM\gfpSORORINc_G1\DE_W0011_P0001\DE_2_W0011_P0001_T0003\TR1_W0001_P0089\TR1_2_W0001_P0089_T0001_R1_P2_K1_Ch2-Ch1.zen
5660	2.211914e-02	5.342984e-03	2.156800e-02	20150708_gfpSORORINcd3_G2G1\MitoSys2\LSM\gfpSORORINc_G1\DE_W0011_P0001\DE_2_W0011_P0001_T0003\TR1_W0001_P0089\TR1_2_W0001_P0089_T0001_R1_P2_K1_Ch2-Ch1.zen
5980	2.167407e-02	5.422844e-03	2.115300e-02	20150708_gfpSORORINcd3_G2G1\MitoSys2\LSM\gfpSORORINc_G1\DE_W0011_P0001\DE_2_W0011_P0001_T0003\TR1_W0001_P0089\TR1_2_W0001_P0089_T0001_R1_P2_K1_Ch2-Ch1.zen
6300	2.107892e-02	5.358943e-03	2.076200e-02	20150708_gfpSORORINcd3_G2G1\MitoSys2\LSM\gfpSORORINc_G1\DE_W0011_P0001\DE_2_W0011_P0001_T0003\TR1_W0001_P0089\TR1_2_W0001_P0089_T0001_R1_P2_K1_Ch2-Ch1.zen
6940	2.023732e-02	4.906059e-03	2.003900e-02	20150708_gfpSORORINcd3_G2G1\MitoSys2\LSM\gfpSORORINc_G1\DE_W0011_P0001\DE_2_W0011_P0001_T0003\TR1_W0001_P0089\TR1_2_W0001_P0089_T0001_R1_P2_K1_Ch2-Ch1.zen
7580	1.971719e-02	4.813691e-03	1.938400e-02	20150708_gfpSORORINcd3_G2G1\MitoSys2\LSM\gfpSORORINc_G1\DE_W0011_P0001\DE_2_W0011_P0001_T0003\TR1_W0001_P0089\TR1_2_W0001_P0089_T0001_R1_P2_K1_Ch2-Ch1.zen
8220	1.872646e-02	4.667627e-03	1.878400e-02	20150708_gfpSORORINcd3_G2G1\MitoSys2\LSM\gfpSORORINc_G1\DE_W0011_P0001\DE_2_W0011_P0001_T0003\TR1_W0001_P0089\TR1_2_W0001_P0089_T0001_R1_P2_K1_Ch2-Ch1.zen
8860	1.743369e-02	4.395048e-03	1.822800e-02	20150708_gfpSORORINcd3_G2G1\MitoSys2\LSM\gfpSORORINc_G1\DE_W0011_P0001\DE_2_W0011_P0001_T0003\TR1_W0001_P0089\TR1_2_W0001_P0089_T0001_R1_P2_K1_Ch2-Ch1.zen
9500	1.794046e-02	4.432270e-03	1.771000e-02	20150708_gfpSORORINcd3_G2G1\MitoSys2\LSM\gfpSORORINc_G1\DE_W0011_P0001\DE_2_W0011_P0001_T0003\TR1_W0001_P0089\TR1_2_W0001_P0089_T0001_R1_P2_K1_Ch2-Ch1.zen
10140	1.643106e-02	4.751350e-03	1.722500e-02	20150708_gfpSORORINcd3_G2G1\MitoSys2\LSM\gfpSORORINc_G1\DE_W0011_P0001\DE_2_W0011_P0001_T0003\TR1_W0001_P0089\TR1_2_W0001_P0089_T0001_R1_P2_K1_Ch2-Ch1.zen
10780	1.686571e-02	4.299384e-03	1.676800e-02	20150708_gfpSORORINcd3_G2G1\MitoSys2\LSM\gfpSORORINc_G1\DE_W0011_P0001\DE_2_W0011_P0001_T0003\TR1_W0001_P0089\TR1_2_W0001_P0089_T0001_R1_P2_K1_Ch2-Ch1.zen
11420	1.638987e-02	4.582117e-03	1.633500e-02	20150708_gfpSORORINcd3_G2G1\MitoSys2\LSM\gfpSORORINc_G1\DE_W0011_P0001\DE_2_W0011_P0001_T0003\TR1_W0001_P0089\TR1_2_W0001_P0089_T0001_R1_P2_K1_Ch2-Ch1.zen
12060	1.588239e-02	4.417099e-03	1.592300e-02	20150708_gfpSORORINcd3_G2G1\MitoSys2\LSM\gfpSORORINc_G1\DE_W0011_P0001\DE_2_W0011_P0001_T0003\TR1_W0001_P0089\TR1_2_W0001_P0089_T0001_R1_P2_K1_Ch2-Ch1.zen
12700	1.516346e-02	5.019560e-03	1.553100e-02	20150708_gfpSORORINcd3_G2G1\MitoSys2\LSM\gfpSORORINc_G1\DE_W0011_P0001\DE_2_W0011_P0001_T0003\TR1_W0001_P0089\TR1_2_W0001_P0089_T0001_R1_P2_K1_Ch2-Ch1.zen
13980	1.433948e-02	4.921138e-03	1.479700e-02	20150708_gfpSORORINcd3_G2G1\MitoSys2\LSM\gfpSORORINc_G1\DE_W0011_P0001\DE_2_W0011_P0001_T0003\TR1_W0001_P0089\TR1_2_W0001_P0089_T0001_R1_P2_K1_Ch2-Ch1.zen
15260	1.370172e-02	5.097801e-03	1.412100e-02	20150708_gfpSORORINcd3_G2G1\MitoSys2\LSM\gfpSORORINc_G1\DE_W0011_P0001\DE_2_W0011_P0001_T0003\TR1_W0001_P0089\TR1_2_W0001_P0089_T0001_R1_P2_K1_Ch2-Ch1.zen
16540	1.356924e-02	5.085697e-03	1.349400e-02	20150708_gfpSORORINcd3_G2G1\MitoSys2\LSM\gfpSORORINc_G1\DE_W0011_P0001\DE_2_W0011_P0001_T0003\TR1_W0001_P0089\TR1_2_W0001_P0089_T0001_R1_P2_K1_Ch2-Ch1.zen
17820	1.228230e-02	4.474230e-03	1.291000e-02	20150708_gfpSORORINcd3_G2G1\MitoSys2\LSM\gfpSORORINc_G1\DE_W0011_P0001\DE_2_W0011_P0001_T0003\TR1_W0001_P0089\TR1_2_W0001_P0089_T0001_R1_P2_K1_Ch2-Ch1.zen
19100	1.221228e-02	4.441314e-03	1.236400e-02	20150708_gfpSORORINcd3_G2G1\MitoSys2\LSM\gfpSORORINc_G1\DE_W0011_P0001\DE_2_W0011_P0001_T0003\TR1_W0001_P0089\TR1_2_W0001_P0089_T0001_R1_P2_K1_Ch2-Ch1.zen
20380	1.183195e-02	4.005107e-03	1.185200e-02	20150708_gfpSORORINcd3_G2G1\MitoSys2\LSM\gfpSORORINc_G1\DE_W0011_P0001\DE_2_W0011_P0001_T0003\TR1_W0001_P0089\TR1_2_W0001_P0089_T0001_R1_P2_K1_Ch2-Ch1.zen
21660	1.158691e-02	4.114931e-03	1.137000e-02	20150708_gfpSORORINcd3_G2G1\MitoSys2\LSM\gfpSORORINc_G1\DE_W0011_P0001\DE_2_W0011_P0001_T0003\TR1_W0001_P0089\TR1_2_W0001_P0089_T0001_R1_P2_K1_Ch2-Ch1.zen
22940	1.066419e-02	4.249147e-03	1.091700e-02	20150708_gfpSORORINcd3_G2G1\MitoSys2\LSM\gfpSORORINc_G1\DE_W0011_P0001\DE_2_W0011_P0001_T0003\TR1_W0001_P0089\TR1_2_W0001_P0089_T0001_R1_P2_K1_Ch2-Ch1.zen
24220	1.026432e-02	4.283957e-03	1.049000e-02	20150708_gfpSORORINcd3_G2G1\MitoSys2\LSM\gfpSORORINc_G1\DE_W0011_P0001\DE_2_W0011_P0001_T0003\TR1_W0001_P0089\TR1_2_W0001_P0089_T0001_R1_P2_K1_Ch2-Ch1.zen
25500	9.937309e-03	4.543081e-03	1.008600e-02	20150708_gfpSORORINcd3_G2G1\MitoSys2\LSM\gfpSORORINc_G1\DE_W0011_P0001\DE_2_W0011_P0001_T0003\TR1_W0001_P0089\TR1_2_W0001_P0089_T0001_R1_P2_K1_Ch2-Ch1.zen
28060	9.318155e-03	4.176084e-03	9.344300e-03	20150708_gfpSORORINcd3_G2G1\MitoSys2\LSM\gfpSORORINc_G1\DE_W0011_P0001\DE_2_W0011_P0001_T0003\TR1_W0001_P0089\TR1_2_W0001_P0089_T0001_R1_P2_K1_Ch2-Ch1.zen
30620	8.962519e-03	4.753883e-03	8.678800e-03	20150708_gfpSORORINcd3_G2G1\MitoSys2\LSM\gfpSORORINc_G1\DE_W0011_P0001\DE_2_W0011_P0001_T0003\TR1_W0001_P0089\TR1_2_W0001_P0089_T0001_R1_P2_K1_Ch2-Ch1.zen
33180	8.355566e-03	4.424895e-03	8.080100e-03	20150708_gfpSORORINcd3_G2G1\MitoSys2\LSM\gfpSORORINc_G1\DE_W0011_P0001\DE_2_W0011_P0001_T0003\TR1_W0001_P0089\TR1_2_W0001_P0089_T0001_R1_P2_K1_Ch2-Ch1.zen
35740	8.011810e-03	4.779580e-03	7.539900e-03	20150708_gfpSORORINcd3_G2G1\MitoSys2\LSM\gfpSORORINc_G1\DE_W0011_P0001\DE_2_W0011_P0001_T0003\TR1_W0001_P0089\TR1_2_W0001_P0089_T0001_R1_P2_K1_Ch2-Ch1.zen
38300	7.637580e-03	4.546172e-03	7.051100e-03	20150708_gfpSORORINcd3_G2G1\MitoSys2\LSM\gfpSORORINc_G1\DE_W0011_P0001\DE_2_W0011_P0001_T0003\TR1_W0001_P0089\TR1_2_W0001_P0089_T0001_R1_P2_K1_Ch2-Ch1.zen
40860	6.650100e-03	4.138642e-03	6.607700e-03	20150708_gfpSORORINcd3_G2G1\MitoSys2\LSM\gfpSORORINc_G1\DE_W0011_P0001\DE_2_W0011_P0001_T0003\TR1_W0001_P0089\TR1_2_W0001_P0089_T0001_R1_P2_K1_Ch2-Ch1.zen
43420	6.113880e-03	3.932803e-03	6.204500e-03	20150708_gfpSORORINcd3_G2G1\MitoSys2\LSM\gfpSORORINc_G1\DE_W0011_P0001\DE_2_W0011_P0001_T0003\TR1_W0001_P0089\TR1_2_W0001_P0089_T0001_R1_P2_K1_Ch2-Ch1.zen
45980	5.763181e-03	3.773873e-03	5.836800e-03	20150708_gfpSORORINcd3_G2G1\MitoSys2\LSM\gfpSORORINc_G1\DE_W0011_P0001\DE_2_W0011_P0001_T0003\TR1_W0001_P0089\TR1_2_W0001_P0089_T0001_R1_P2_K1_Ch2-Ch1.zen
48540	5.437302e-03	3.800581e-03	5.500700e-03	20150708_gfpSORORINcd3_G2G1\MitoSys2\LSM\gfpSORORINc_G1\DE_W0011_P0001\DE_2_W0011_P0001_T0003\TR1_W0001_P0089\TR1_2_W0001_P0089_T0001_R1_P2_K1_Ch2-Ch1.zen
51100	5.384378e-03	3.742007e-03	5.192900e-03	20150708_gfpSORORINcd3_G2G1\MitoSys2\LSM\gfpSORORINc_G1\DE_W0011_P0001\DE_2_W0011_P0001_T0003\TR1_W0001_P0089\TR1_2_W0001_P0089_T0001_R1_P2_K1_Ch2-Ch1.zen
56220	5.159836e-03	3.383847e-03	4.650200e-03	20150708_gfpSORORINcd3_G2G1\MitoSys2\LSM\gfpSORORINc_G1\DE_W0011_P0001\DE_2_W0011_P0001_T0003\TR1_W0001_P0089\TR1_2_W0001_P0089_T0001_R1_P2_K1_Ch2-Ch1.zen
61340	4.741198e-03	2.837761e-03	4.188900e-03	20150708_gfpSORORINcd3_G2G1\MitoSys2\LSM\gfpSORORINc_G1\DE_W0011_P0001\DE_2_W0011_P0001_T0003\TR1_W0001_P0089\TR1_2_W0001_P0089_T0001_R1_P2_K1_Ch2-Ch1.zen
66460	4.696599e-03	3.480769e-03	3.793700e-03	20150708_gfpSORORINcd3_G2G1\MitoSys2\LSM\gfpSORORINc_G1\DE_W0011_P0001\DE_2_W0011_P0001_T0003\TR1_W0001_P0089\TR1_2_W0001_P0089_T0001_R1_P2_K1_Ch2-Ch1.zen
71580	3.489668e-03	3.504798e-03	3.452500e-03	20150708_gfpSORORINcd3_G2G1\MitoSys2\LSM\gfpSORORINc_G1\DE_W0011_P0001\DE_2_W0011_P0001_T0003\TR1_W0001_P0089\TR1_2_W0001_P0089_T0001_R1_P2_K1_Ch2-Ch1.zen
76700	2.761321e-03	4.052508e-03	3.156000e-03	20150708_gfpSORORINcd3_G2G1\MitoSys2\LSM\gfpSORORINc_G1\DE_W0011_P0001\DE_2_W0011_P0001_T0003\TR1_W0001_P0089\TR1_2_W0001_P0089_T0001_R1_P2_K1_Ch2-Ch1.zen
81820	2.439445e-03	4.710115e-03	2.896700e-03	20150708_gfpSORORINcd3_G2G1\MitoSys2\LSM\gfpSORORINc_G1\DE_W0011_P0001\DE_2_W0011_P0001_T0003\TR1_W0001_P0089\TR1_2_W0001_P0089_T0001_R1_P2_K1_Ch2-Ch1.zen
86940	2.150548e-03	4.342273e-03	2.668600e-03	20150708_gfpSORORINcd3_G2G1\MitoSys2\LSM\gfpSORORINc_G1\DE_W0011_P0001\DE_2_W0011_P0001_T0003\TR1_W0001_P0089\TR1_2_W0001_P0089_T0001_R1_P2_K1_Ch2-Ch1.zen
92060	2.369721e-03	4.235119e-03	2.466900e-03	20150708_gfpSORORINcd3_G2G1\MitoSys2\LSM\gfpSORORINc_G1\DE_W0011_P0001\DE_2_W0011_P0001_T0003\TR1_W0001_P0089\TR1_2_W0001_P0089_T0001_R1_P2_K1_Ch2-Ch1.zen
97180	2.664958e-03	4.592587e-03	2.287500e-03	20150708_gfpSORORINcd3_G2G1\MitoSys2\LSM\gfpSORORINc_G1\DE_W0011_P0001\DE_2_W0011_P0001_T0003\TR1_W0001_P0089\TR1_2_W0001_P0089_T0001_R1_P2_K1_Ch2-Ch1.zen
102300	2.483041e-03	4.865851e-03	2.127400e-03	20150708_gfpSORORINcd3_G2G1\MitoSys2\LSM\gfpSORORINc_G1\DE_W0011_P0001\DE_2_W0011_P0001_T0003\TR1_W0001_P0089\TR1_2_W0001_P0089_T0001_R1_P2_K1_Ch2-Ch1.zen
112540	1.336713e-03	4.593243e-03	1.854400e-03	20150708_gfpSORORINcd3_G2G1\MitoSys2\LSM\gfpSORORINc_G1\DE_W0011_P0001\DE_2_W0011_P0001_T0003\TR1_W0001_P0089\TR1_2_W0001_P0089_T0001_R1_P2_K1_Ch2-Ch1.zen
122780	1.411973e-03	4.652533e-03	1.631400e-03	20150708_gfpSORORINcd3_G2G1\MitoSys2\LSM\gfpSORORINc_G1\DE_W0011_P0001\DE_2_W0011_P0001_T0003\TR1_W0001_P0089\TR1_2_W0001_P0089_T0001_R1_P2_K1_Ch2-Ch1.zen
133020	1.402932e-03	4.830609e-03	1.446800e-03	20150708_gfpSORORINcd3_G2G1\MitoSys2\LSM\gfpSORORINc_G1\DE_W0011_P0001\DE_2_W0011_P0001_T0003\TR1_W0001_P0089\TR1_2_W0001_P0089_T0001_R1_P2_K1_Ch2-Ch1.zen
143260	1.156999e-03	5.334234e-03	1.292200e-03	20150708_gfpSORORINcd3_G2G1\MitoSys2\LSM\gfpSORORINc_G1\DE_W0011_P0001\DE_2_W0011_P0001_T0003\TR1_W0001_P0089\TR1_2_W0001_P0089_T0001_R1_P2_K1_Ch2-Ch1.zen
153500	4.590902e-04	5.507855e-03	1.161300e-03	20150708_gfpSORORINcd3_G2G1\MitoSys2\LSM\gfpSORORINc_G1\DE_W0011_P0001\DE_2_W0011_P0001_T0003\TR1_W0001_P0089\TR1_2_W0001_P0089_T0001_R1_P2_K1_Ch2-Ch1.zen
163740	8.562023e-04	5.439380e-03	1.049500e-03	20150708_gfpSORORINcd3_G2G1\MitoSys2\LSM\gfpSORORINc_G1\DE_W0011_P0001\DE_2_W0011_P0001_T0003\TR1_W0001_P0089\TR1_2_W0001_P0089_T0001_R1_P2_K1_Ch2-Ch1.zen
173980	1.451104e-03	5.027789e-03	9.532000e-04	20150708_gfpSORORINcd3_G2G1\MitoSys2\LSM\gfpSORORINc_G1\DE_W0011_P0001\DE_2_W0011_P0001_T0003\TR1_W0001_P0089\TR1_2_W0001_P0089_T0001_R1_P2_K1_Ch2-Ch1.zen
184220	1.676063e-03	5.300820e-03	8.696200e-04	20150708_gfpSORORINcd3_G2G1\MitoSys2\LSM\gfpSORORINc_G1\DE_W0011_P0001\DE_2_W0011_P0001_T0003\TR1_W0001_P0089\TR1_2_W0001_P0089_T0001_R1_P2_K1_Ch2-Ch1.zen
194460	1.738881e-03	6.007230e-03	7.965900e-04	20150708_gfpSORORINcd3_G2G1\MitoSys2\LSM\gfpSORORINc_G1\DE_W0011_P0001\DE_2_W0011_P0001_T0003\TR1_W0001_P0089\TR1_2_W0001_P0089_T0001_R1_P2_K1_Ch2-Ch1.zen
204700	1.294304e-03	5.956159e-03	7.324100e-04	20150708_gfpSORORINcd3_G2G1\MitoSys2\LSM\gfpSORORINc_G1\DE_W0011_P0001\DE_2_W0011_P0001_T0003\TR1_W0001_P0089\TR1_2_W0001_P0089_T0001_R1_P2_K1_Ch2-Ch1.zen
225180	1.069040e-03	5.431906e-03	6.253100e-04	20150708_gfpSORORINcd3_G2G1\MitoSys2\LSM\gfpSORORINc_G1\DE_W0011_P0001\DE_2_W0011_P0001_T0003\TR1_W0001_P0089\TR1_2_W0001_P0089_T0001_R1_P2_K1_Ch2-Ch1.zen
245660	8.734661e-04	5.262800e-03	5.400600e-04	20150708_gfpSORORINcd3_G2G1\MitoSys2\LSM\gfpSORORINc_G1\DE_W0011_P0001\DE_2_W0011_P0001_T0003\TR1_W0001_P0089\TR1_2_W0001_P0089_T0001_R1_P2_K1_Ch2-Ch1.zen
266140	9.690516e-04	5.151179e-03	4.710800e-04	20150708_gfpSORORINcd3_G2G1\MitoSys2\LSM\gfpSORORINc_G1\DE_W0011_P0001\DE_2_W0011_P0001_T0003\TR1_W0001_P0089\TR1_2_W0001_P0089_T0001_R1_P2_K1_Ch2-Ch1.zen
286620	9.961166e-05	4.875124e-03	4.144800e-04	20150708_gfpSORORINcd3_G2G1\MitoSys2\LSM\gfpSORORINc_G1\DE_W0011_P0001\DE_2_W0011_P0001_T0003\TR1_W0001_P0089\TR1_2_W0001_P0089_T0001_R1_P2_K1_Ch2-Ch1.zen
307100	-1.480733e-03	4.710086e-03	3.674600e-04	20150708_gfpSORORINcd3_G2G1\MitoSys2\LSM\gfpSORORINc_G1\DE_W0011_P0001\DE_2_W0011_P0001_T0003\TR1_W0001_P0089\TR1_2_W0001_P0089_T0001_R1_P2_K1_Ch2-Ch1.zen
327580	-1.065789e-03	4.220995e-03	3.279700e-04	20150708_gfpSORORINcd3_G2G1\MitoSys2\LSM\gfpSORORINc_G1\DE_W0011_P0001\DE_2_W0011_P0001_T0003\TR1_W0001_P0089\TR1_2_W0001_P0089_T0001_R1_P2_K1_Ch2-Ch1.zen
348060	-7.930011e-04	4.342507e-03	2.944900e-04	20150708_gfpSORORINcd3_G2G1\MitoSys2\LSM\gfpSORORINc_G1\DE_W0011_P0001\DE_2_W0011_P0001_T0003\TR1_W0001_P0089\TR1_2_W0001_P0089_T0001_R1_P2_K1_Ch2-Ch1.zen
368540	-1.187021e-03	4.980758e-03	2.658600e-04	20150708_gfpSORORINcd3_G2G1\MitoSys2\LSM\gfpSORORINc_G1\DE_W0011_P0001\DE_2_W0011_P0001_T0003\TR1_W0001_P0089\TR1_2_W0001_P0089_T0001_R1_P2_K1_Ch2-Ch1.zen
389020	-1.637206e-04	4.657216e-03	2.412000e-04	20150708_gfpSORORINcd3_G2G1\MitoSys2\LSM\gfpSORORINc_G1\DE_W0011_P0001\DE_2_W0011_P0001_T0003\TR1_W0001_P0089\TR1_2_W0001_P0089_T0001_R1_P2_K1_Ch2-Ch1.zen
409500	1.560228e-04	4.671948e-03	2.198000e-04	20150708_gfpSORORINcd3_G2G1\MitoSys2\LSM\gfpSORORINc_G1\DE_W0011_P0001\DE_2_W0011_P0001_T0003\TR1_W0001_P0089\TR1_2_W0001_P0089_T0001_R1_P2_K1_Ch2-Ch1.zen
450460	-6.278830e-04	4.065117e-03	1.847200e-04	20150708_gfpSORORINcd3_G2G1\MitoSys2\LSM\gfpSORORINc_G1\DE_W0011_P0001\DE_2_W0011_P0001_T0003\TR1_W0001_P0089\TR1_2_W0001_P0089_T0001_R1_P2_K1_Ch2-Ch1.zen
491420	-6.006274e-04	2.865662e-03	1.573900e-04	20150708_gfpSORORINcd3_G2G1\MitoSys2\LSM\gfpSORORINc_G1\DE_W0011_P0001\DE_2_W0011_P0001_T0003\TR1_W0001_P0089\TR1_2_W0001_P0089_T0001_R1_P2_K1_Ch2-Ch1.zen
532380	-1.438450e-03	2.813686e-03	1.357100e-04	20150708_gfpSORORINcd3_G2G1\MitoSys2\LSM\gfpSORORINc_G1\DE_W0011_P0001\DE_2_W0011_P0001_T0003\TR1_W0001_P0089\TR1_2_W0001_P0089_T0001_R1_P2_K1_Ch2-Ch1.zen
573340	-2.027820e-03	3.000638e-03	1.182300e-04	20150708_gfpSORORINcd3_G2G1\MitoSys2\LSM\gfpSORORINc_G1\DE_W0011_P0001\DE_2_W0011_P0001_T0003\TR1_W0001_P0089\TR1_2_W0001_P0089_T0001_R1_P2_K1_Ch2-Ch1.zen
614300	-5.663775e-04	2.553416e-03	1.039300e-04	20150708_gfpSORORINcd3_G2G1\MitoSys2\LSM\gfpSORORINc_G1\DE_W0011_P0001\DE_2_W0011_P0001_T0003\TR1_W0001_P0089\TR1_2_W0001_P0089_T0001_R1_P2_K1_Ch2-Ch1.zen
655260	-2.626842e-04	3.038032e-03	9.208400e-05	20150708_gfpSORORINcd3_G2G1\MitoSys2\LSM\gfpSORORINc_G1\DE_W0011_P0001\DE_2_W0011_P0001_T0003\TR1_W0001_P0089\TR1_2_W0001_P0089_T0001_R1_P2_K1_Ch2-Ch1.zen
696220	-1.284847e-03	3.864056e-03	8.216900e-05	20150708_gfpSORORINcd3_G2G1\MitoSys2\LSM\gfpSORORINc_G1\DE_W0011_P0001\DE_2_W0011_P0001_T0003\TR1_W0001_P0089\TR1_2_W0001_P0089_T0001_R1_P2_K1_Ch2-Ch1.zen
737180	-7.539128e-04	3.996628e-03	7.378700e-05	20150708_gfpSORORINcd3_G2G1\MitoSys2\LSM\gfpSORORINc_G1\DE_W0011_P0001\DE_2_W0011_P0001_T0003\TR1_W0001_P0089\TR1_2_W0001_P0089_T0001_R1_P2_K1_Ch2-Ch1.zen
778140	-4.681171e-04	3.826526e-03	6.663800e-05	20150708_gfpSORORINcd3_G2G1\MitoSys2\LSM\gfpSORORINc_G1\DE_W0011_P0001\DE_2_W0011_P0001_T0003\TR1_W0001_P0089\TR1_2_W0001_P0089_T0001_R1_P2_K1_Ch2-Ch1.zen
819100	-2.829015e-04	3.151912e-03	6.049300e-05	20150708_gfpSORORINcd3_G2G1\MitoSys2\LSM\gfpSORORINc_G1\DE_W0011_P0001\DE_2_W0011_P0001_T0003\TR1_W0001_P0089\TR1_2_W0001_P0089_T0001_R1_P2_K1_Ch2-Ch1.zen
901020	-3.955523e-04	3.140480e-03	5.053400e-05	20150708_gfpSORORINcd3_G2G1\MitoSys2\LSM\gfpSORORINc_G1\DE_W0011_P0001\DE_2_W0011_P0001_T0003\TR1_W0001_P0089\TR1_2_W0001_P0089_T0001_R1_P2_K1_Ch2-Ch1.zen
982940	-8.816049e-04	4.555876e-03	4.288200e-05	20150708_gfpSORORINcd3_G2G1\MitoSys2\LSM\gfpSORORINc_G1\DE_W0011_P0001\DE_2_W0011_P0001_T0003\TR1_W0001_P0089\TR1_2_W0001_P0089_T0001_R1_P2_K1_Ch2-Ch1.zen
1064860	-7.104558e-04	3.654515e-03	3.687600e-05	20150708_gfpSORORINcd3_G2G1\MitoSys2\LSM\gfpSORORINc_G1\DE_W0011_P0001\DE_2_W0011_P0001_T0003\TR1_W0001_P0089\TR1_2_W0001_P0089_T0001_R1_P2_K1_Ch2-Ch1.zen
1146780	-7.709824e-04	4.286062e-03	3.207400e-05	20150708_gfpSORORINcd3_G2G1\MitoSys2\LSM\gfpSORORINc_G1\DE_W0011_P0001\DE_2_W0011_P0001_T0003\TR1_W0001_P0089\TR1_2_W0001_P0089_T0001_R1_P2_K1_Ch2-Ch1.zen
1228700	2.257322e-04	4.320609e-03	2.817500e-05	20150708_gfpSORORINcd3_G2G1\MitoSys2\LSM\gfpSORORINc_G1\DE_W0011_P0001\DE_2_W0011_P0001_T0003\TR1_W0001_P0089\TR1_2_W0001_P0089_T0001_R1_P2_K1_Ch2-Ch1.zen
1310620	-1.622789e-04	4.191563e-03	2.496400e-05	20150708_gfpSORORINcd3_G2G1\MitoSys2\LSM\gfpSORORINc_G1\DE_W0011_P0001\DE_2_W0011_P0001_T0003\TR1_W0001_P0089\TR1_2_W0001_P0089_T0001_R1_P2_K1_Ch2-Ch1.zen
1392540	-5.335089e-04	3.797180e-03	2.228800e-05	20150708_gfpSORORINcd3_G2G1\MitoSys2\LSM\gfpSORORINc_G1\DE_W0011_P0001\DE_2_W0011_P0001_T0003\TR1_W0001_P0089\TR1_2_W0001_P0089_T0001_R1_P2_K1_Ch2-Ch1.zen
1474460	-6.147973e-04	3.943199e-03	2.003400e-05	20150708_gfpSORORINcd3_G2G1\MitoSys2\LSM\gfpSORORINc_G1\DE_W0011_P0001\DE_2_W0011_P0001_T0003\TR1_W0001_P0089\TR1_2_W0001_P0089_T0001_R1_P2_K1_Ch2-Ch1.zen
1556380	-1.575976e-03	3.831331e-03	1.811700e-05	20150708_gfpSORORINcd3_G2G1\MitoSys2\LSM\gfpSORORINc_G1\DE_W0011_P0001\DE_2_W0011_P0001_T0003\TR1_W0001_P0089\TR1_2_W0001_P0089_T0001_R1_P2_K1_Ch2-Ch1.zen
10	5.814503e-02	1.286566e-02	5.594400e-02	20150708_gfpSORORINcd3_G2G1\MitoSys2\LSM\gfpSORORINc_G1\DE_W0011_P0001\DE_2_W0011_P0001_T0003\TR1_W0001_P0089\TR1_2_W0001_P0089_T0001_R1_P3_K1_Ch2-Ch1.zen
20	5.759475e-02	1.110109e-02	5.513100e-02	20150708_gfpSORORINcd3_G2G1\MitoSys2\LSM\gfpSORORINc_G1\DE_W0011_P0001\DE_2_W0011_P0001_T0003\TR1_W0001_P0089\TR1_2_W0001_P0089_T0001_R1_P3_K1_Ch2-Ch1.zen
30	5.734743e-02	1.772195e-02	5.437300e-02	20150708_gfpSORORINcd3_G2G1\MitoSys2\LSM\gfpSORORINc_G1\DE_W0011_P0001\DE_2_W0011_P0001_T0003\TR1_W0001_P0089\TR1_2_W0001_P0089_T0001_R1_P3_K1_Ch2-Ch1.zen
40	4.909120e-02	1.545146e-02	5.367000e-02	20150708_gfpSORORINcd3_G2G1\MitoSys2\LSM\gfpSORORINc_G1\DE_W0011_P0001\DE_2_W0011_P0001_T0003\TR1_W0001_P0089\TR1_2_W0001_P0089_T0001_R1_P3_K1_Ch2-Ch1.zen
50	5.231664e-02	1.441020e-02	5.301700e-02	20150708_gfpSORORINcd3_G2G1\MitoSys2\LSM\gfpSORORINc_G1\DE_W0011_P0001\DE_2_W0011_P0001_T0003\TR1_W0001_P0089\TR1_2_W0001_P0089_T0001_R1_P3_K1_Ch2-Ch1.zen
60	4.964157e-02	1.305327e-02	5.241000e-02	20150708_gfpSORORINcd3_G2G1\MitoSys2\LSM\gfpSORORINc_G1\DE_W0011_P0001\DE_2_W0011_P0001_T0003\TR1_W0001_P0089\TR1_2_W0001_P0089_T0001_R1_P3_K1_Ch2-Ch1.zen
70	4.899759e-02	1.286600e-02	5.184500e-02	20150708_gfpSORORINcd3_G2G1\MitoSys2\LSM\gfpSORORINc_G1\DE_W0011_P0001\DE_2_W0011_P0001_T0003\TR1_W0001_P0089\TR1_2_W0001_P0089_T0001_R1_P3_K1_Ch2-Ch1.zen
80	5.029575e-02	1.218765e-02	5.131900e-02	20150708_gfpSORORINcd3_G2G1\MitoSys2\LSM\gfpSORORINc_G1\DE_W0011_P0001\DE_2_W0011_P0001_T0003\TR1_W0001_P0089\TR1_2_W0001_P0089_T0001_R1_P3_K1_Ch2-Ch1.zen
90	5.297699e-02	1.271069e-02	5.082800e-02	20150708_gfpSORORINcd3_G2G1\MitoSys2\LSM\gfpSORORINc_G1\DE_W0011_P0001\DE_2_W0011_P0001_T0003\TR1_W0001_P0089\TR1_2_W0001_P0089_T0001_R1_P3_K1_Ch2-Ch1.zen
100	4.802423e-02	9.936861e-03	5.036900e-02	20150708_gfpSORORINcd3_G2G1\MitoSys2\LSM\gfpSORORINc_G1\DE_W0011_P0001\DE_2_W0011_P0001_T0003\TR1_W0001_P0089\TR1_2_W0001_P0089_T0001_R1_P3_K1_Ch2-Ch1.zen
120	4.855285e-02	1.032791e-02	4.953400e-02	20150708_gfpSORORINcd3_G2G1\MitoSys2\LSM\gfpSORORINc_G1\DE_W0011_P0001\DE_2_W0011_P0001_T0003\TR1_W0001_P0089\TR1_2_W0001_P0089_T0001_R1_P3_K1_Ch2-Ch1.zen
140	5.096643e-02	6.946025e-03	4.879400e-02	20150708_gfpSORORINcd3_G2G1\MitoSys2\LSM\gfpSORORINc_G1\DE_W0011_P0001\DE_2_W0011_P0001_T0003\TR1_W0001_P0089\TR1_2_W0001_P0089_T0001_R1_P3_K1_Ch2-Ch1.zen
160	4.604835e-02	6.282225e-03	4.813200e-02	20150708_gfpSORORINcd3_G2G1\MitoSys2\LSM\gfpSORORINc_G1\DE_W0011_P0001\DE_2_W0011_P0001_T0003\TR1_W0001_P0089\TR1_2_W0001_P0089_T0001_R1_P3_K1_Ch2-Ch1.zen
180	5.016496e-02	1.056054e-02	4.753400e-02	20150708_gfpSORORINcd3_G2G1\MitoSys2\LSM\gfpSORORINc_G1\DE_W0011_P0001\DE_2_W0011_P0001_T0003\TR1_W0001_P0089\TR1_2_W0001_P0089_T0001_R1_P3_K1_Ch2-Ch1.zen
200	4.937268e-02	9.692411e-03	4.698900e-02	20150708_gfpSORORINcd3_G2G1\MitoSys2\LSM\gfpSORORINc_G1\DE_W0011_P0001\DE_2_W0011_P0001_T0003\TR1_W0001_P0089\TR1_2_W0001_P0089_T0001_R1_P3_K1_Ch2-Ch1.zen
220	4.580436e-02	8.236426e-03	4.648700e-02	20150708_gfpSORORINcd3_G2G1\MitoSys2\LSM\gfpSORORINc_G1\DE_W0011_P0001\DE_2_W0011_P0001_T0003\TR1_W0001_P0089\TR1_2_W0001_P0089_T0001_R1_P3_K1_Ch2-Ch1.zen
240	4.290233e-02	9.702613e-03	4.602100e-02	20150708_gfpSORORINcd3_G2G1\MitoSys2\LSM\gfpSORORINc_G1\DE_W0011_P0001\DE_2_W0011_P0001_T0003\TR1_W0001_P0089\TR1_2_W0001_P0089_T0001_R1_P3_K1_Ch2-Ch1.zen
260	4.957012e-02	7.057345e-03	4.558500e-02	20150708_gfpSORORINcd3_G2G1\MitoSys2\LSM\gfpSORORINc_G1\DE_W0011_P0001\DE_2_W0011_P0001_T0003\TR1_W0001_P0089\TR1_2_W0001_P0089_T0001_R1_P3_K1_Ch2-Ch1.zen
280	4.625355e-02	8.848647e-03	4.517200e-02	20150708_gfpSORORINcd3_G2G1\MitoSys2\LSM\gfpSORORINc_G1\DE_W0011_P0001\DE_2_W0011_P0001_T0003\TR1_W0001_P0089\TR1_2_W0001_P0089_T0001_R1_P3_K1_Ch2-Ch1.zen
300	4.539134e-02	1.064955e-02	4.478100e-02	20150708_gfpSORORINcd3_G2G1\MitoSys2\LSM\gfpSORORINc_G1\DE_W0011_P0001\DE_2_W0011_P0001_T0003\TR1_W0001_P0089\TR1_2_W0001_P0089_T0001_R1_P3_K1_Ch2-Ch1.zen
340	4.543676e-02	8.514799e-03	4.404600e-02	20150708_gfpSORORINcd3_G2G1\MitoSys2\LSM\gfpSORORINc_G1\DE_W0011_P0001\DE_2_W0011_P0001_T0003\TR1_W0001_P0089\TR1_2_W0001_P0089_T0001_R1_P3_K1_Ch2-Ch1.zen
380	4.429136e-02	8.220762e-03	4.336100e-02	20150708_gfpSORORINcd3_G2G1\MitoSys2\LSM\gfpSORORINc_G1\DE_W0011_P0001\DE_2_W0011_P0001_T0003\TR1_W0001_P0089\TR1_2_W0001_P0089_T0001_R1_P3_K1_Ch2-Ch1.zen
420	4.032512e-02	7.028370e-03	4.271300e-02	20150708_gfpSORORINcd3_G2G1\MitoSys2\LSM\gfpSORORINc_G1\DE_W0011_P0001\DE_2_W0011_P0001_T0003\TR1_W0001_P0089\TR1_2_W0001_P0089_T0001_R1_P3_K1_Ch2-Ch1.zen
460	4.087442e-02	8.510776e-03	4.209400e-02	20150708_gfpSORORINcd3_G2G1\MitoSys2\LSM\gfpSORORINc_G1\DE_W0011_P0001\DE_2_W0011_P0001_T0003\TR1_W0001_P0089\TR1_2_W0001_P0089_T0001_R1_P3_K1_Ch2-Ch1.zen
500	4.030152e-02	8.566465e-03	4.149800e-02	20150708_gfpSORORINcd3_G2G1\MitoSys2\LSM\gfpSORORINc_G1\DE_W0011_P0001\DE_2_W0011_P0001_T0003\TR1_W0001_P0089\TR1_2_W0001_P0089_T0001_R1_P3_K1_Ch2-Ch1.zen
540	4.090922e-02	9.925927e-03	4.092200e-02	20150708_gfpSORORINcd3_G2G1\MitoSys2\LSM\gfpSORORINc_G1\DE_W0011_P0001\DE_2_W0011_P0001_T0003\TR1_W0001_P0089\TR1_2_W0001_P0089_T0001_R1_P3_K1_Ch2-Ch1.zen
580	4.354849e-02	6.824668e-03	4.036200e-02	20150708_gfpSORORINcd3_G2G1\MitoSys2\LSM\gfpSORORINc_G1\DE_W0011_P0001\DE_2_W0011_P0001_T0003\TR1_W0001_P0089\TR1_2_W0001_P0089_T0001_R1_P3_K1_Ch2-Ch1.zen
620	3.871192e-02	7.524852e-03	3.981900e-02	20150708_gfpSORORINcd3_G2G1\MitoSys2\LSM\gfpSORORINc_G1\DE_W0011_P0001\DE_2_W0011_P0001_T0003\TR1_W0001_P0089\TR1_2_W0001_P0089_T0001_R1_P3_K1_Ch2-Ch1.zen
660	3.902470e-02	7.677233e-03	3.929000e-02	20150708_gfpSORORINcd3_G2G1\MitoSys2\LSM\gfpSORORINc_G1\DE_W0011_P0001\DE_2_W0011_P0001_T0003\TR1_W0001_P0089\TR1_2_W0001_P0089_T0001_R1_P3_K1_Ch2-Ch1.zen
700	3.806410e-02	5.911042e-03	3.877400e-02	20150708_gfpSORORINcd3_G2G1\MitoSys2\LSM\gfpSORORINc_G1\DE_W0011_P0001\DE_2_W0011_P0001_T0003\TR1_W0001_P0089\TR1_2_W0001_P0089_T0001_R1_P3_K1_Ch2-Ch1.zen
780	3.686693e-02	6.565176e-03	3.778200e-02	20150708_gfpSORORINcd3_G2G1\MitoSys2\LSM\gfpSORORINc_G1\DE_W0011_P0001\DE_2_W0011_P0001_T0003\TR1_W0001_P0089\TR1_2_W0001_P0089_T0001_R1_P3_K1_Ch2-Ch1.zen
860	3.755526e-02	6.725331e-03	3.684000e-02	20150708_gfpSORORINcd3_G2G1\MitoSys2\LSM\gfpSORORINc_G1\DE_W0011_P0001\DE_2_W0011_P0001_T0003\TR1_W0001_P0089\TR1_2_W0001_P0089_T0001_R1_P3_K1_Ch2-Ch1.zen
940	3.560128e-02	6.325426e-03	3.594400e-02	20150708_gfpSORORINcd3_G2G1\MitoSys2\LSM\gfpSORORINc_G1\DE_W0011_P0001\DE_2_W0011_P0001_T0003\TR1_W0001_P0089\TR1_2_W0001_P0089_T0001_R1_P3_K1_Ch2-Ch1.zen
1020	3.694836e-02	6.822310e-03	3.509200e-02	20150708_gfpSORORINcd3_G2G1\MitoSys2\LSM\gfpSORORINc_G1\DE_W0011_P0001\DE_2_W0011_P0001_T0003\TR1_W0001_P0089\TR1_2_W0001_P0089_T0001_R1_P3_K1_Ch2-Ch1.zen
1100	3.302755e-02	6.107282e-03	3.428300e-02	20150708_gfpSORORINcd3_G2G1\MitoSys2\LSM\gfpSORORINc_G1\DE_W0011_P0001\DE_2_W0011_P0001_T0003\TR1_W0001_P0089\TR1_2_W0001_P0089_T0001_R1_P3_K1_Ch2-Ch1.zen
1180	3.388226e-02	5.467427e-03	3.351300e-02	20150708_gfpSORORINcd3_G2G1\MitoSys2\LSM\gfpSORORINc_G1\DE_W0011_P0001\DE_2_W0011_P0001_T0003\TR1_W0001_P0089\TR1_2_W0001_P0089_T0001_R1_P3_K1_Ch2-Ch1.zen
1260	3.280009e-02	6.709021e-03	3.278000e-02	20150708_gfpSORORINcd3_G2G1\MitoSys2\LSM\gfpSORORINc_G1\DE_W0011_P0001\DE_2_W0011_P0001_T0003\TR1_W0001_P0089\TR1_2_W0001_P0089_T0001_R1_P3_K1_Ch2-Ch1.zen
1340	3.213659e-02	7.111799e-03	3.208300e-02	20150708_gfpSORORINcd3_G2G1\MitoSys2\LSM\gfpSORORINc_G1\DE_W0011_P0001\DE_2_W0011_P0001_T0003\TR1_W0001_P0089\TR1_2_W0001_P0089_T0001_R1_P3_K1_Ch2-Ch1.zen
1420	3.167764e-02	7.602110e-03	3.141900e-02	20150708_gfpSORORINcd3_G2G1\MitoSys2\LSM\gfpSORORINc_G1\DE_W0011_P0001\DE_2_W0011_P0001_T0003\TR1_W0001_P0089\TR1_2_W0001_P0089_T0001_R1_P3_K1_Ch2-Ch1.zen
1500	3.055017e-02	6.628261e-03	3.078600e-02	20150708_gfpSORORINcd3_G2G1\MitoSys2\LSM\gfpSORORINc_G1\DE_W0011_P0001\DE_2_W0011_P0001_T0003\TR1_W0001_P0089\TR1_2_W0001_P0089_T0001_R1_P3_K1_Ch2-Ch1.zen
1660	2.969492e-02	5.926126e-03	2.960600e-02	20150708_gfpSORORINcd3_G2G1\MitoSys2\LSM\gfpSORORINc_G1\DE_W0011_P0001\DE_2_W0011_P0001_T0003\TR1_W0001_P0089\TR1_2_W0001_P0089_T0001_R1_P3_K1_Ch2-Ch1.zen
1820	2.841250e-02	5.537576e-03	2.853100e-02	20150708_gfpSORORINcd3_G2G1\MitoSys2\LSM\gfpSORORINc_G1\DE_W0011_P0001\DE_2_W0011_P0001_T0003\TR1_W0001_P0089\TR1_2_W0001_P0089_T0001_R1_P3_K1_Ch2-Ch1.zen
1980	2.708272e-02	4.785792e-03	2.754600e-02	20150708_gfpSORORINcd3_G2G1\MitoSys2\LSM\gfpSORORINc_G1\DE_W0011_P0001\DE_2_W0011_P0001_T0003\TR1_W0001_P0089\TR1_2_W0001_P0089_T0001_R1_P3_K1_Ch2-Ch1.zen
2140	2.604961e-02	5.734233e-03	2.664200e-02	20150708_gfpSORORINcd3_G2G1\MitoSys2\LSM\gfpSORORINc_G1\DE_W0011_P0001\DE_2_W0011_P0001_T0003\TR1_W0001_P0089\TR1_2_W0001_P0089_T0001_R1_P3_K1_Ch2-Ch1.zen
2300	2.634151e-02	4.940890e-03	2.581000e-02	20150708_gfpSORORINcd3_G2G1\MitoSys2\LSM\gfpSORORINc_G1\DE_W0011_P0001\DE_2_W0011_P0001_T0003\TR1_W0001_P0089\TR1_2_W0001_P0089_T0001_R1_P3_K1_Ch2-Ch1.zen
2460	2.467921e-02	6.023532e-03	2.504100e-02	20150708_gfpSORORINcd3_G2G1\MitoSys2\LSM\gfpSORORINc_G1\DE_W0011_P0001\DE_2_W0011_P0001_T0003\TR1_W0001_P0089\TR1_2_W0001_P0089_T0001_R1_P3_K1_Ch2-Ch1.zen
2620	2.434934e-02	6.036769e-03	2.432900e-02	20150708_gfpSORORINcd3_G2G1\MitoSys2\LSM\gfpSORORINc_G1\DE_W0011_P0001\DE_2_W0011_P0001_T0003\TR1_W0001_P0089\TR1_2_W0001_P0089_T0001_R1_P3_K1_Ch2-Ch1.zen
2780	2.446538e-02	5.254664e-03	2.366700e-02	20150708_gfpSORORINcd3_G2G1\MitoSys2\LSM\gfpSORORINc_G1\DE_W0011_P0001\DE_2_W0011_P0001_T0003\TR1_W0001_P0089\TR1_2_W0001_P0089_T0001_R1_P3_K1_Ch2-Ch1.zen
2940	2.222695e-02	4.983074e-03	2.305000e-02	20150708_gfpSORORINcd3_G2G1\MitoSys2\LSM\gfpSORORINc_G1\DE_W0011_P0001\DE_2_W0011_P0001_T0003\TR1_W0001_P0089\TR1_2_W0001_P0089_T0001_R1_P3_K1_Ch2-Ch1.zen
3100	2.208724e-02	4.566596e-03	2.247300e-02	20150708_gfpSORORINcd3_G2G1\MitoSys2\LSM\gfpSORORINc_G1\DE_W0011_P0001\DE_2_W0011_P0001_T0003\TR1_W0001_P0089\TR1_2_W0001_P0089_T0001_R1_P3_K1_Ch2-Ch1.zen
3420	2.210412e-02	4.242333e-03	2.142500e-02	20150708_gfpSORORINcd3_G2G1\MitoSys2\LSM\gfpSORORINc_G1\DE_W0011_P0001\DE_2_W0011_P0001_T0003\TR1_W0001_P0089\TR1_2_W0001_P0089_T0001_R1_P3_K1_Ch2-Ch1.zen
3740	2.029363e-02	4.708635e-03	2.049600e-02	20150708_gfpSORORINcd3_G2G1\MitoSys2\LSM\gfpSORORINc_G1\DE_W0011_P0001\DE_2_W0011_P0001_T0003\TR1_W0001_P0089\TR1_2_W0001_P0089_T0001_R1_P3_K1_Ch2-Ch1.zen
4060	1.989452e-02	4.296192e-03	1.966300e-02	20150708_gfpSORORINcd3_G2G1\MitoSys2\LSM\gfpSORORINc_G1\DE_W0011_P0001\DE_2_W0011_P0001_T0003\TR1_W0001_P0089\TR1_2_W0001_P0089_T0001_R1_P3_K1_Ch2-Ch1.zen
4380	1.912278e-02	4.386375e-03	1.891200e-02	20150708_gfpSORORINcd3_G2G1\MitoSys2\LSM\gfpSORORINc_G1\DE_W0011_P0001\DE_2_W0011_P0001_T0003\TR1_W0001_P0089\TR1_2_W0001_P0089_T0001_R1_P3_K1_Ch2-Ch1.zen
4700	1.717879e-02	4.676452e-03	1.822800e-02	20150708_gfpSORORINcd3_G2G1\MitoSys2\LSM\gfpSORORINc_G1\DE_W0011_P0001\DE_2_W0011_P0001_T0003\TR1_W0001_P0089\TR1_2_W0001_P0089_T0001_R1_P3_K1_Ch2-Ch1.zen
5020	1.739950e-02	4.148882e-03	1.760200e-02	20150708_gfpSORORINcd3_G2G1\MitoSys2\LSM\gfpSORORINc_G1\DE_W0011_P0001\DE_2_W0011_P0001_T0003\TR1_W0001_P0089\TR1_2_W0001_P0089_T0001_R1_P3_K1_Ch2-Ch1.zen
5340	1.722483e-02	3.474076e-03	1.702400e-02	20150708_gfpSORORINcd3_G2G1\MitoSys2\LSM\gfpSORORINc_G1\DE_W0011_P0001\DE_2_W0011_P0001_T0003\TR1_W0001_P0089\TR1_2_W0001_P0089_T0001_R1_P3_K1_Ch2-Ch1.zen
5660	1.690018e-02	4.355378e-03	1.648900e-02	20150708_gfpSORORINcd3_G2G1\MitoSys2\LSM\gfpSORORINc_G1\DE_W0011_P0001\DE_2_W0011_P0001_T0003\TR1_W0001_P0089\TR1_2_W0001_P0089_T0001_R1_P3_K1_Ch2-Ch1.zen
5980	1.667201e-02	4.534602e-03	1.599000e-02	20150708_gfpSORORINcd3_G2G1\MitoSys2\LSM\gfpSORORINc_G1\DE_W0011_P0001\DE_2_W0011_P0001_T0003\TR1_W0001_P0089\TR1_2_W0001_P0089_T0001_R1_P3_K1_Ch2-Ch1.zen
6300	1.599830e-02	4.378666e-03	1.552200e-02	20150708_gfpSORORINcd3_G2G1\MitoSys2\LSM\gfpSORORINc_G1\DE_W0011_P0001\DE_2_W0011_P0001_T0003\TR1_W0001_P0089\TR1_2_W0001_P0089_T0001_R1_P3_K1_Ch2-Ch1.zen
6940	1.425876e-02	3.656320e-03	1.466800e-02	20150708_gfpSORORINcd3_G2G1\MitoSys2\LSM\gfpSORORINc_G1\DE_W0011_P0001\DE_2_W0011_P0001_T0003\TR1_W0001_P0089\TR1_2_W0001_P0089_T0001_R1_P3_K1_Ch2-Ch1.zen
7580	1.379872e-02	4.376948e-03	1.390100e-02	20150708_gfpSORORINcd3_G2G1\MitoSys2\LSM\gfpSORORINc_G1\DE_W0011_P0001\DE_2_W0011_P0001_T0003\TR1_W0001_P0089\TR1_2_W0001_P0089_T0001_R1_P3_K1_Ch2-Ch1.zen
8220	1.312924e-02	4.667869e-03	1.320500e-02	20150708_gfpSORORINcd3_G2G1\MitoSys2\LSM\gfpSORORINc_G1\DE_W0011_P0001\DE_2_W0011_P0001_T0003\TR1_W0001_P0089\TR1_2_W0001_P0089_T0001_R1_P3_K1_Ch2-Ch1.zen
8860	1.299908e-02	3.798085e-03	1.256900e-02	20150708_gfpSORORINcd3_G2G1\MitoSys2\LSM\gfpSORORINc_G1\DE_W0011_P0001\DE_2_W0011_P0001_T0003\TR1_W0001_P0089\TR1_2_W0001_P0089_T0001_R1_P3_K1_Ch2-Ch1.zen
9500	1.227984e-02	4.581813e-03	1.198100e-02	20150708_gfpSORORINcd3_G2G1\MitoSys2\LSM\gfpSORORINc_G1\DE_W0011_P0001\DE_2_W0011_P0001_T0003\TR1_W0001_P0089\TR1_2_W0001_P0089_T0001_R1_P3_K1_Ch2-Ch1.zen
10140	1.158682e-02	4.433310e-03	1.143600e-02	20150708_gfpSORORINcd3_G2G1\MitoSys2\LSM\gfpSORORINc_G1\DE_W0011_P0001\DE_2_W0011_P0001_T0003\TR1_W0001_P0089\TR1_2_W0001_P0089_T0001_R1_P3_K1_Ch2-Ch1.zen
10780	1.036922e-02	4.873291e-03	1.092800e-02	20150708_gfpSORORINcd3_G2G1\MitoSys2\LSM\gfpSORORINc_G1\DE_W0011_P0001\DE_2_W0011_P0001_T0003\TR1_W0001_P0089\TR1_2_W0001_P0089_T0001_R1_P3_K1_Ch2-Ch1.zen
11420	1.072714e-02	4.784434e-03	1.045300e-02	20150708_gfpSORORINcd3_G2G1\MitoSys2\LSM\gfpSORORINc_G1\DE_W0011_P0001\DE_2_W0011_P0001_T0003\TR1_W0001_P0089\TR1_2_W0001_P0089_T0001_R1_P3_K1_Ch2-Ch1.zen
12060	1.059741e-02	4.738189e-03	1.000700e-02	20150708_gfpSORORINcd3_G2G1\MitoSys2\LSM\gfpSORORINc_G1\DE_W0011_P0001\DE_2_W0011_P0001_T0003\TR1_W0001_P0089\TR1_2_W0001_P0089_T0001_R1_P3_K1_Ch2-Ch1.zen
12700	9.868869e-03	5.025903e-03	9.587300e-03	20150708_gfpSORORINcd3_G2G1\MitoSys2\LSM\gfpSORORINc_G1\DE_W0011_P0001\DE_2_W0011_P0001_T0003\TR1_W0001_P0089\TR1_2_W0001_P0089_T0001_R1_P3_K1_Ch2-Ch1.zen
13980	8.502518e-03	5.060767e-03	8.818800e-03	20150708_gfpSORORINcd3_G2G1\MitoSys2\LSM\gfpSORORINc_G1\DE_W0011_P0001\DE_2_W0011_P0001_T0003\TR1_W0001_P0089\TR1_2_W0001_P0089_T0001_R1_P3_K1_Ch2-Ch1.zen
15260	7.803375e-03	5.065386e-03	8.132200e-03	20150708_gfpSORORINcd3_G2G1\MitoSys2\LSM\gfpSORORINc_G1\DE_W0011_P0001\DE_2_W0011_P0001_T0003\TR1_W0001_P0089\TR1_2_W0001_P0089_T0001_R1_P3_K1_Ch2-Ch1.zen
16540	7.022374e-03	3.950085e-03	7.516300e-03	20150708_gfpSORORINcd3_G2G1\MitoSys2\LSM\gfpSORORINc_G1\DE_W0011_P0001\DE_2_W0011_P0001_T0003\TR1_W0001_P0089\TR1_2_W0001_P0089_T0001_R1_P3_K1_Ch2-Ch1.zen
17820	6.307744e-03	4.326020e-03	6.961900e-03	20150708_gfpSORORINcd3_G2G1\MitoSys2\LSM\gfpSORORINc_G1\DE_W0011_P0001\DE_2_W0011_P0001_T0003\TR1_W0001_P0089\TR1_2_W0001_P0089_T0001_R1_P3_K1_Ch2-Ch1.zen
19100	6.095325e-03	4.029404e-03	6.461500e-03	20150708_gfpSORORINcd3_G2G1\MitoSys2\LSM\gfpSORORINc_G1\DE_W0011_P0001\DE_2_W0011_P0001_T0003\TR1_W0001_P0089\TR1_2_W0001_P0089_T0001_R1_P3_K1_Ch2-Ch1.zen
20380	5.423819e-03	4.091038e-03	6.008800e-03	20150708_gfpSORORINcd3_G2G1\MitoSys2\LSM\gfpSORORINc_G1\DE_W0011_P0001\DE_2_W0011_P0001_T0003\TR1_W0001_P0089\TR1_2_W0001_P0089_T0001_R1_P3_K1_Ch2-Ch1.zen
21660	5.174991e-03	4.199084e-03	5.598300e-03	20150708_gfpSORORINcd3_G2G1\MitoSys2\LSM\gfpSORORINc_G1\DE_W0011_P0001\DE_2_W0011_P0001_T0003\TR1_W0001_P0089\TR1_2_W0001_P0089_T0001_R1_P3_K1_Ch2-Ch1.zen
22940	5.067027e-03	4.008468e-03	5.225400e-03	20150708_gfpSORORINcd3_G2G1\MitoSys2\LSM\gfpSORORINc_G1\DE_W0011_P0001\DE_2_W0011_P0001_T0003\TR1_W0001_P0089\TR1_2_W0001_P0089_T0001_R1_P3_K1_Ch2-Ch1.zen
24220	5.293748e-03	3.236997e-03	4.886000e-03	20150708_gfpSORORINcd3_G2G1\MitoSys2\LSM\gfpSORORINc_G1\DE_W0011_P0001\DE_2_W0011_P0001_T0003\TR1_W0001_P0089\TR1_2_W0001_P0089_T0001_R1_P3_K1_Ch2-Ch1.zen
25500	5.202507e-03	3.631235e-03	4.576400e-03	20150708_gfpSORORINcd3_G2G1\MitoSys2\LSM\gfpSORORINc_G1\DE_W0011_P0001\DE_2_W0011_P0001_T0003\TR1_W0001_P0089\TR1_2_W0001_P0089_T0001_R1_P3_K1_Ch2-Ch1.zen
28060	4.781122e-03	4.070866e-03	4.034300e-03	20150708_gfpSORORINcd3_G2G1\MitoSys2\LSM\gfpSORORINc_G1\DE_W0011_P0001\DE_2_W0011_P0001_T0003\TR1_W0001_P0089\TR1_2_W0001_P0089_T0001_R1_P3_K1_Ch2-Ch1.zen
30620	3.955756e-03	4.603942e-03	3.578200e-03	20150708_gfpSORORINcd3_G2G1\MitoSys2\LSM\gfpSORORINc_G1\DE_W0011_P0001\DE_2_W0011_P0001_T0003\TR1_W0001_P0089\TR1_2_W0001_P0089_T0001_R1_P3_K1_Ch2-Ch1.zen
33180	3.619189e-03	4.128474e-03	3.191700e-03	20150708_gfpSORORINcd3_G2G1\MitoSys2\LSM\gfpSORORINc_G1\DE_W0011_P0001\DE_2_W0011_P0001_T0003\TR1_W0001_P0089\TR1_2_W0001_P0089_T0001_R1_P3_K1_Ch2-Ch1.zen
35740	3.079282e-03	5.057577e-03	2.861900e-03	20150708_gfpSORORINcd3_G2G1\MitoSys2\LSM\gfpSORORINc_G1\DE_W0011_P0001\DE_2_W0011_P0001_T0003\TR1_W0001_P0089\TR1_2_W0001_P0089_T0001_R1_P3_K1_Ch2-Ch1.zen
38300	2.060993e-03	5.026549e-03	2.578600e-03	20150708_gfpSORORINcd3_G2G1\MitoSys2\LSM\gfpSORORINc_G1\DE_W0011_P0001\DE_2_W0011_P0001_T0003\TR1_W0001_P0089\TR1_2_W0001_P0089_T0001_R1_P3_K1_Ch2-Ch1.zen
40860	2.120147e-03	4.856762e-03	2.333700e-03	20150708_gfpSORORINcd3_G2G1\MitoSys2\LSM\gfpSORORINc_G1\DE_W0011_P0001\DE_2_W0011_P0001_T0003\TR1_W0001_P0089\TR1_2_W0001_P0089_T0001_R1_P3_K1_Ch2-Ch1.zen
43420	1.750101e-03	4.669537e-03	2.120700e-03	20150708_gfpSORORINcd3_G2G1\MitoSys2\LSM\gfpSORORINc_G1\DE_W0011_P0001\DE_2_W0011_P0001_T0003\TR1_W0001_P0089\TR1_2_W0001_P0089_T0001_R1_P3_K1_Ch2-Ch1.zen
45980	1.994109e-03	4.572287e-03	1.934600e-03	20150708_gfpSORORINcd3_G2G1\MitoSys2\LSM\gfpSORORINc_G1\DE_W0011_P0001\DE_2_W0011_P0001_T0003\TR1_W0001_P0089\TR1_2_W0001_P0089_T0001_R1_P3_K1_Ch2-Ch1.zen
48540	1.951269e-03	4.691258e-03	1.771000e-03	20150708_gfpSORORINcd3_G2G1\MitoSys2\LSM\gfpSORORINc_G1\DE_W0011_P0001\DE_2_W0011_P0001_T0003\TR1_W0001_P0089\TR1_2_W0001_P0089_T0001_R1_P3_K1_Ch2-Ch1.zen
51100	1.906502e-03	3.894054e-03	1.626600e-03	20150708_gfpSORORINcd3_G2G1\MitoSys2\LSM\gfpSORORINc_G1\DE_W0011_P0001\DE_2_W0011_P0001_T0003\TR1_W0001_P0089\TR1_2_W0001_P0089_T0001_R1_P3_K1_Ch2-Ch1.zen
56220	1.666061e-03	3.852347e-03	1.384300e-03	20150708_gfpSORORINcd3_G2G1\MitoSys2\LSM\gfpSORORINc_G1\DE_W0011_P0001\DE_2_W0011_P0001_T0003\TR1_W0001_P0089\TR1_2_W0001_P0089_T0001_R1_P3_K1_Ch2-Ch1.zen
61340	1.515082e-03	4.295951e-03	1.190600e-03	20150708_gfpSORORINcd3_G2G1\MitoSys2\LSM\gfpSORORINc_G1\DE_W0011_P0001\DE_2_W0011_P0001_T0003\TR1_W0001_P0089\TR1_2_W0001_P0089_T0001_R1_P3_K1_Ch2-Ch1.zen
66460	1.393934e-03	3.887940e-03	1.033500e-03	20150708_gfpSORORINcd3_G2G1\MitoSys2\LSM\gfpSORORINc_G1\DE_W0011_P0001\DE_2_W0011_P0001_T0003\TR1_W0001_P0089\TR1_2_W0001_P0089_T0001_R1_P3_K1_Ch2-Ch1.zen
71580	1.069525e-03	3.086635e-03	9.044000e-04	20150708_gfpSORORINcd3_G2G1\MitoSys2\LSM\gfpSORORINc_G1\DE_W0011_P0001\DE_2_W0011_P0001_T0003\TR1_W0001_P0089\TR1_2_W0001_P0089_T0001_R1_P3_K1_Ch2-Ch1.zen
76700	9.842615e-04	2.472083e-03	7.971500e-04	20150708_gfpSORORINcd3_G2G1\MitoSys2\LSM\gfpSORORINc_G1\DE_W0011_P0001\DE_2_W0011_P0001_T0003\TR1_W0001_P0089\TR1_2_W0001_P0089_T0001_R1_P3_K1_Ch2-Ch1.zen
81820	1.253536e-03	3.058587e-03	7.071500e-04	20150708_gfpSORORINcd3_G2G1\MitoSys2\LSM\gfpSORORINc_G1\DE_W0011_P0001\DE_2_W0011_P0001_T0003\TR1_W0001_P0089\TR1_2_W0001_P0089_T0001_R1_P3_K1_Ch2-Ch1.zen
86940	1.349416e-03	2.184873e-03	6.309400e-04	20150708_gfpSORORINcd3_G2G1\MitoSys2\LSM\gfpSORORINc_G1\DE_W0011_P0001\DE_2_W0011_P0001_T0003\TR1_W0001_P0089\TR1_2_W0001_P0089_T0001_R1_P3_K1_Ch2-Ch1.zen
92060	1.223168e-03	2.981111e-03	5.658900e-04	20150708_gfpSORORINcd3_G2G1\MitoSys2\LSM\gfpSORORINc_G1\DE_W0011_P0001\DE_2_W0011_P0001_T0003\TR1_W0001_P0089\TR1_2_W0001_P0089_T0001_R1_P3_K1_Ch2-Ch1.zen
97180	9.894805e-04	2.874085e-03	5.099600e-04	20150708_gfpSORORINcd3_G2G1\MitoSys2\LSM\gfpSORORINc_G1\DE_W0011_P0001\DE_2_W0011_P0001_T0003\TR1_W0001_P0089\TR1_2_W0001_P0089_T0001_R1_P3_K1_Ch2-Ch1.zen
102300	3.358293e-04	2.968645e-03	4.615500e-04	20150708_gfpSORORINcd3_G2G1\MitoSys2\LSM\gfpSORORINc_G1\DE_W0011_P0001\DE_2_W0011_P0001_T0003\TR1_W0001_P0089\TR1_2_W0001_P0089_T0001_R1_P3_K1_Ch2-Ch1.zen
112540	-4.652624e-04	3.561662e-03	3.825000e-04	20150708_gfpSORORINcd3_G2G1\MitoSys2\LSM\gfpSORORINc_G1\DE_W0011_P0001\DE_2_W0011_P0001_T0003\TR1_W0001_P0089\TR1_2_W0001_P0089_T0001_R1_P3_K1_Ch2-Ch1.zen
122780	-5.299928e-04	4.198566e-03	3.213200e-04	20150708_gfpSORORINcd3_G2G1\MitoSys2\LSM\gfpSORORINc_G1\DE_W0011_P0001\DE_2_W0011_P0001_T0003\TR1_W0001_P0089\TR1_2_W0001_P0089_T0001_R1_P3_K1_Ch2-Ch1.zen
133020	-5.929008e-04	3.715768e-03	2.731100e-04	20150708_gfpSORORINcd3_G2G1\MitoSys2\LSM\gfpSORORINc_G1\DE_W0011_P0001\DE_2_W0011_P0001_T0003\TR1_W0001_P0089\TR1_2_W0001_P0089_T0001_R1_P3_K1_Ch2-Ch1.zen
143260	-3.645685e-04	3.858232e-03	2.345300e-04	20150708_gfpSORORINcd3_G2G1\MitoSys2\LSM\gfpSORORINc_G1\DE_W0011_P0001\DE_2_W0011_P0001_T0003\TR1_W0001_P0089\TR1_2_W0001_P0089_T0001_R1_P3_K1_Ch2-Ch1.zen
153500	-2.363945e-04	3.363122e-03	2.032300e-04	20150708_gfpSORORINcd3_G2G1\MitoSys2\LSM\gfpSORORINc_G1\DE_W0011_P0001\DE_2_W0011_P0001_T0003\TR1_W0001_P0089\TR1_2_W0001_P0089_T0001_R1_P3_K1_Ch2-Ch1.zen
163740	-2.855525e-04	4.330469e-03	1.775300e-04	20150708_gfpSORORINcd3_G2G1\MitoSys2\LSM\gfpSORORINc_G1\DE_W0011_P0001\DE_2_W0011_P0001_T0003\TR1_W0001_P0089\TR1_2_W0001_P0089_T0001_R1_P3_K1_Ch2-Ch1.zen
173980	-2.657646e-05	3.685554e-03	1.562100e-04	20150708_gfpSORORINcd3_G2G1\MitoSys2\LSM\gfpSORORINc_G1\DE_W0011_P0001\DE_2_W0011_P0001_T0003\TR1_W0001_P0089\TR1_2_W0001_P0089_T0001_R1_P3_K1_Ch2-Ch1.zen
184220	-1.188058e-03	4.473751e-03	1.383400e-04	20150708_gfpSORORINcd3_G2G1\MitoSys2\LSM\gfpSORORINc_G1\DE_W0011_P0001\DE_2_W0011_P0001_T0003\TR1_W0001_P0089\TR1_2_W0001_P0089_T0001_R1_P3_K1_Ch2-Ch1.zen
194460	-1.570378e-03	3.802952e-03	1.232500e-04	20150708_gfpSORORINcd3_G2G1\MitoSys2\LSM\gfpSORORINc_G1\DE_W0011_P0001\DE_2_W0011_P0001_T0003\TR1_W0001_P0089\TR1_2_W0001_P0089_T0001_R1_P3_K1_Ch2-Ch1.zen
204700	-1.460438e-03	2.996679e-03	1.104000e-04	20150708_gfpSORORINcd3_G2G1\MitoSys2\LSM\gfpSORORINc_G1\DE_W0011_P0001\DE_2_W0011_P0001_T0003\TR1_W0001_P0089\TR1_2_W0001_P0089_T0001_R1_P3_K1_Ch2-Ch1.zen
225180	-1.943751e-04	2.950786e-03	8.985700e-05	20150708_gfpSORORINcd3_G2G1\MitoSys2\LSM\gfpSORORINc_G1\DE_W0011_P0001\DE_2_W0011_P0001_T0003\TR1_W0001_P0089\TR1_2_W0001_P0089_T0001_R1_P3_K1_Ch2-Ch1.zen
245660	2.694233e-04	3.188212e-03	7.437500e-05	20150708_gfpSORORINcd3_G2G1\MitoSys2\LSM\gfpSORORINc_G1\DE_W0011_P0001\DE_2_W0011_P0001_T0003\TR1_W0001_P0089\TR1_2_W0001_P0089_T0001_R1_P3_K1_Ch2-Ch1.zen
266140	2.601639e-04	2.624457e-03	6.245200e-05	20150708_gfpSORORINcd3_G2G1\MitoSys2\LSM\gfpSORORINc_G1\DE_W0011_P0001\DE_2_W0011_P0001_T0003\TR1_W0001_P0089\TR1_2_W0001_P0089_T0001_R1_P3_K1_Ch2-Ch1.zen
286620	-1.913185e-04	3.087444e-03	5.309900e-05	20150708_gfpSORORINcd3_G2G1\MitoSys2\LSM\gfpSORORINc_G1\DE_W0011_P0001\DE_2_W0011_P0001_T0003\TR1_W0001_P0089\TR1_2_W0001_P0089_T0001_R1_P3_K1_Ch2-Ch1.zen
307100	-8.308277e-04	2.842882e-03	4.564100e-05	20150708_gfpSORORINcd3_G2G1\MitoSys2\LSM\gfpSORORINc_G1\DE_W0011_P0001\DE_2_W0011_P0001_T0003\TR1_W0001_P0089\TR1_2_W0001_P0089_T0001_R1_P3_K1_Ch2-Ch1.zen
327580	-9.010315e-04	3.052919e-03	3.960900e-05	20150708_gfpSORORINcd3_G2G1\MitoSys2\LSM\gfpSORORINc_G1\DE_W0011_P0001\DE_2_W0011_P0001_T0003\TR1_W0001_P0089\TR1_2_W0001_P0089_T0001_R1_P3_K1_Ch2-Ch1.zen
348060	-1.113881e-03	2.583275e-03	3.466900e-05	20150708_gfpSORORINcd3_G2G1\MitoSys2\LSM\gfpSORORINc_G1\DE_W0011_P0001\DE_2_W0011_P0001_T0003\TR1_W0001_P0089\TR1_2_W0001_P0089_T0001_R1_P3_K1_Ch2-Ch1.zen
368540	-1.254362e-03	2.481810e-03	3.057700e-05	20150708_gfpSORORINcd3_G2G1\MitoSys2\LSM\gfpSORORINc_G1\DE_W0011_P0001\DE_2_W0011_P0001_T0003\TR1_W0001_P0089\TR1_2_W0001_P0089_T0001_R1_P3_K1_Ch2-Ch1.zen
389020	-8.045389e-04	3.678919e-03	2.715300e-05	20150708_gfpSORORINcd3_G2G1\MitoSys2\LSM\gfpSORORINc_G1\DE_W0011_P0001\DE_2_W0011_P0001_T0003\TR1_W0001_P0089\TR1_2_W0001_P0089_T0001_R1_P3_K1_Ch2-Ch1.zen
409500	-2.025498e-04	2.754279e-03	2.426200e-05	20150708_gfpSORORINcd3_G2G1\MitoSys2\LSM\gfpSORORINc_G1\DE_W0011_P0001\DE_2_W0011_P0001_T0003\TR1_W0001_P0089\TR1_2_W0001_P0089_T0001_R1_P3_K1_Ch2-Ch1.zen
450460	-2.026722e-04	2.793321e-03	1.968900e-05	20150708_gfpSORORINcd3_G2G1\MitoSys2\LSM\gfpSORORINc_G1\DE_W0011_P0001\DE_2_W0011_P0001_T0003\TR1_W0001_P0089\TR1_2_W0001_P0089_T0001_R1_P3_K1_Ch2-Ch1.zen
491420	-1.087720e-03	2.843178e-03	1.627900e-05	20150708_gfpSORORINcd3_G2G1\MitoSys2\LSM\gfpSORORINc_G1\DE_W0011_P0001\DE_2_W0011_P0001_T0003\TR1_W0001_P0089\TR1_2_W0001_P0089_T0001_R1_P3_K1_Ch2-Ch1.zen
532380	-5.136000e-04	3.135084e-03	1.367400e-05	20150708_gfpSORORINcd3_G2G1\MitoSys2\LSM\gfpSORORINc_G1\DE_W0011_P0001\DE_2_W0011_P0001_T0003\TR1_W0001_P0089\TR1_2_W0001_P0089_T0001_R1_P3_K1_Ch2-Ch1.zen
573340	-2.136775e-04	2.700142e-03	1.164100e-05	20150708_gfpSORORINcd3_G2G1\MitoSys2\LSM\gfpSORORINc_G1\DE_W0011_P0001\DE_2_W0011_P0001_T0003\TR1_W0001_P0089\TR1_2_W0001_P0089_T0001_R1_P3_K1_Ch2-Ch1.zen
614300	-7.152369e-04	2.848820e-03	1.002700e-05	20150708_gfpSORORINcd3_G2G1\MitoSys2\LSM\gfpSORORINc_G1\DE_W0011_P0001\DE_2_W0011_P0001_T0003\TR1_W0001_P0089\TR1_2_W0001_P0089_T0001_R1_P3_K1_Ch2-Ch1.zen
655260	-9.209469e-04	2.216674e-03	8.724200e-06	20150708_gfpSORORINcd3_G2G1\MitoSys2\LSM\gfpSORORINc_G1\DE_W0011_P0001\DE_2_W0011_P0001_T0003\TR1_W0001_P0089\TR1_2_W0001_P0089_T0001_R1_P3_K1_Ch2-Ch1.zen
696220	-9.042910e-04	2.435570e-03	7.658500e-06	20150708_gfpSORORINcd3_G2G1\MitoSys2\LSM\gfpSORORINc_G1\DE_W0011_P0001\DE_2_W0011_P0001_T0003\TR1_W0001_P0089\TR1_2_W0001_P0089_T0001_R1_P3_K1_Ch2-Ch1.zen
737180	-1.287955e-03	2.548248e-03	6.776200e-06	20150708_gfpSORORINcd3_G2G1\MitoSys2\LSM\gfpSORORINc_G1\DE_W0011_P0001\DE_2_W0011_P0001_T0003\TR1_W0001_P0089\TR1_2_W0001_P0089_T0001_R1_P3_K1_Ch2-Ch1.zen
778140	-8.863454e-04	2.901358e-03	6.037700e-06	20150708_gfpSORORINcd3_G2G1\MitoSys2\LSM\gfpSORORINc_G1\DE_W0011_P0001\DE_2_W0011_P0001_T0003\TR1_W0001_P0089\TR1_2_W0001_P0089_T0001_R1_P3_K1_Ch2-Ch1.zen
819100	-1.523643e-04	2.391094e-03	5.413600e-06	20150708_gfpSORORINcd3_G2G1\MitoSys2\LSM\gfpSORORINc_G1\DE_W0011_P0001\DE_2_W0011_P0001_T0003\TR1_W0001_P0089\TR1_2_W0001_P0089_T0001_R1_P3_K1_Ch2-Ch1.zen
901020	-1.020243e-03	2.441861e-03	4.424300e-06	20150708_gfpSORORINcd3_G2G1\MitoSys2\LSM\gfpSORORINc_G1\DE_W0011_P0001\DE_2_W0011_P0001_T0003\TR1_W0001_P0089\TR1_2_W0001_P0089_T0001_R1_P3_K1_Ch2-Ch1.zen
982940	1.556059e-05	2.626289e-03	3.684000e-06	20150708_gfpSORORINcd3_G2G1\MitoSys2\LSM\gfpSORORINc_G1\DE_W0011_P0001\DE_2_W0011_P0001_T0003\TR1_W0001_P0089\TR1_2_W0001_P0089_T0001_R1_P3_K1_Ch2-Ch1.zen
1064860	4.297258e-05	3.119532e-03	3.115900e-06	20150708_gfpSORORINcd3_G2G1\MitoSys2\LSM\gfpSORORINc_G1\DE_W0011_P0001\DE_2_W0011_P0001_T0003\TR1_W0001_P0089\TR1_2_W0001_P0089_T0001_R1_P3_K1_Ch2-Ch1.zen
1146780	-2.740089e-04	2.375246e-03	2.670500e-06	20150708_gfpSORORINcd3_G2G1\MitoSys2\LSM\gfpSORORINc_G1\DE_W0011_P0001\DE_2_W0011_P0001_T0003\TR1_W0001_P0089\TR1_2_W0001_P0089_T0001_R1_P3_K1_Ch2-Ch1.zen
1228700	-3.544556e-04	2.530138e-03	2.314900e-06	20150708_gfpSORORINcd3_G2G1\MitoSys2\LSM\gfpSORORINc_G1\DE_W0011_P0001\DE_2_W0011_P0001_T0003\TR1_W0001_P0089\TR1_2_W0001_P0089_T0001_R1_P3_K1_Ch2-Ch1.zen
1310620	2.068006e-04	2.772852e-03	2.026400e-06	20150708_gfpSORORINcd3_G2G1\MitoSys2\LSM\gfpSORORINc_G1\DE_W0011_P0001\DE_2_W0011_P0001_T0003\TR1_W0001_P0089\TR1_2_W0001_P0089_T0001_R1_P3_K1_Ch2-Ch1.zen
1392540	1.631876e-03	1.929972e-03	1.789300e-06	20150708_gfpSORORINcd3_G2G1\MitoSys2\LSM\gfpSORORINc_G1\DE_W0011_P0001\DE_2_W0011_P0001_T0003\TR1_W0001_P0089\TR1_2_W0001_P0089_T0001_R1_P3_K1_Ch2-Ch1.zen
1474460	3.439568e-04	2.554773e-03	1.591900e-06	20150708_gfpSORORINcd3_G2G1\MitoSys2\LSM\gfpSORORINc_G1\DE_W0011_P0001\DE_2_W0011_P0001_T0003\TR1_W0001_P0089\TR1_2_W0001_P0089_T0001_R1_P3_K1_Ch2-Ch1.zen
1556380	2.868030e-05	3.593779e-03	1.425900e-06	20150708_gfpSORORINcd3_G2G1\MitoSys2\LSM\gfpSORORINc_G1\DE_W0011_P0001\DE_2_W0011_P0001_T0003\TR1_W0001_P0089\TR1_2_W0001_P0089_T0001_R1_P3_K1_Ch2-Ch1.zen
10	2.053095e-01	1.384208e-01	2.088400e-01	20150708_gfpSORORINcd3_G2G1\MitoSys2\LSM\gfpSORORINc_G1\DE_W0011_P0001\DE_2_W0011_P0001_T0003\TR1_W0001_P0089\TR1_2_W0001_P0089_T0001_R1_P4_K1_Ch2-Ch1.zen
20	2.392487e-01	1.565195e-01	2.028600e-01	20150708_gfpSORORINcd3_G2G1\MitoSys2\LSM\gfpSORORINc_G1\DE_W0011_P0001\DE_2_W0011_P0001_T0003\TR1_W0001_P0089\TR1_2_W0001_P0089_T0001_R1_P4_K1_Ch2-Ch1.zen
30	1.691827e-01	1.231793e-01	1.973300e-01	20150708_gfpSORORINcd3_G2G1\MitoSys2\LSM\gfpSORORINc_G1\DE_W0011_P0001\DE_2_W0011_P0001_T0003\TR1_W0001_P0089\TR1_2_W0001_P0089_T0001_R1_P4_K1_Ch2-Ch1.zen
40	1.933510e-01	1.350913e-01	1.922300e-01	20150708_gfpSORORINcd3_G2G1\MitoSys2\LSM\gfpSORORINc_G1\DE_W0011_P0001\DE_2_W0011_P0001_T0003\TR1_W0001_P0089\TR1_2_W0001_P0089_T0001_R1_P4_K1_Ch2-Ch1.zen
50	1.885300e-01	1.244184e-01	1.875300e-01	20150708_gfpSORORINcd3_G2G1\MitoSys2\LSM\gfpSORORINc_G1\DE_W0011_P0001\DE_2_W0011_P0001_T0003\TR1_W0001_P0089\TR1_2_W0001_P0089_T0001_R1_P4_K1_Ch2-Ch1.zen
60	2.144463e-01	1.497968e-01	1.832000e-01	20150708_gfpSORORINcd3_G2G1\MitoSys2\LSM\gfpSORORINc_G1\DE_W0011_P0001\DE_2_W0011_P0001_T0003\TR1_W0001_P0089\TR1_2_W0001_P0089_T0001_R1_P4_K1_Ch2-Ch1.zen
70	1.543300e-01	1.793934e-01	1.792000e-01	20150708_gfpSORORINcd3_G2G1\MitoSys2\LSM\gfpSORORINc_G1\DE_W0011_P0001\DE_2_W0011_P0001_T0003\TR1_W0001_P0089\TR1_2_W0001_P0089_T0001_R1_P4_K1_Ch2-Ch1.zen
80	1.706364e-01	1.294258e-01	1.755000e-01	20150708_gfpSORORINcd3_G2G1\MitoSys2\LSM\gfpSORORINc_G1\DE_W0011_P0001\DE_2_W0011_P0001_T0003\TR1_W0001_P0089\TR1_2_W0001_P0089_T0001_R1_P4_K1_Ch2-Ch1.zen
90	1.676361e-01	1.999503e-01	1.720900e-01	20150708_gfpSORORINcd3_G2G1\MitoSys2\LSM\gfpSORORINc_G1\DE_W0011_P0001\DE_2_W0011_P0001_T0003\TR1_W0001_P0089\TR1_2_W0001_P0089_T0001_R1_P4_K1_Ch2-Ch1.zen
100	1.461623e-01	1.263649e-01	1.689300e-01	20150708_gfpSORORINcd3_G2G1\MitoSys2\LSM\gfpSORORINc_G1\DE_W0011_P0001\DE_2_W0011_P0001_T0003\TR1_W0001_P0089\TR1_2_W0001_P0089_T0001_R1_P4_K1_Ch2-Ch1.zen
120	1.328542e-01	1.093758e-01	1.632600e-01	20150708_gfpSORORINcd3_G2G1\MitoSys2\LSM\gfpSORORINc_G1\DE_W0011_P0001\DE_2_W0011_P0001_T0003\TR1_W0001_P0089\TR1_2_W0001_P0089_T0001_R1_P4_K1_Ch2-Ch1.zen
140	1.627494e-01	9.488569e-02	1.583500e-01	20150708_gfpSORORINcd3_G2G1\MitoSys2\LSM\gfpSORORINc_G1\DE_W0011_P0001\DE_2_W0011_P0001_T0003\TR1_W0001_P0089\TR1_2_W0001_P0089_T0001_R1_P4_K1_Ch2-Ch1.zen
160	1.925291e-01	1.083188e-01	1.540600e-01	20150708_gfpSORORINcd3_G2G1\MitoSys2\LSM\gfpSORORINc_G1\DE_W0011_P0001\DE_2_W0011_P0001_T0003\TR1_W0001_P0089\TR1_2_W0001_P0089_T0001_R1_P4_K1_Ch2-Ch1.zen
180	1.471017e-01	1.029604e-01	1.502800e-01	20150708_gfpSORORINcd3_G2G1\MitoSys2\LSM\gfpSORORINc_G1\DE_W0011_P0001\DE_2_W0011_P0001_T0003\TR1_W0001_P0089\TR1_2_W0001_P0089_T0001_R1_P4_K1_Ch2-Ch1.zen
200	1.810756e-01	1.159525e-01	1.469200e-01	20150708_gfpSORORINcd3_G2G1\MitoSys2\LSM\gfpSORORINc_G1\DE_W0011_P0001\DE_2_W0011_P0001_T0003\TR1_W0001_P0089\TR1_2_W0001_P0089_T0001_R1_P4_K1_Ch2-Ch1.zen
220	1.453450e-01	9.896489e-02	1.439000e-01	20150708_gfpSORORINcd3_G2G1\MitoSys2\LSM\gfpSORORINc_G1\DE_W0011_P0001\DE_2_W0011_P0001_T0003\TR1_W0001_P0089\TR1_2_W0001_P0089_T0001_R1_P4_K1_Ch2-Ch1.zen
240	9.346637e-02	1.047555e-01	1.411700e-01	20150708_gfpSORORINcd3_G2G1\MitoSys2\LSM\gfpSORORINc_G1\DE_W0011_P0001\DE_2_W0011_P0001_T0003\TR1_W0001_P0089\TR1_2_W0001_P0089_T0001_R1_P4_K1_Ch2-Ch1.zen
260	1.472291e-01	1.079185e-01	1.386800e-01	20150708_gfpSORORINcd3_G2G1\MitoSys2\LSM\gfpSORORINc_G1\DE_W0011_P0001\DE_2_W0011_P0001_T0003\TR1_W0001_P0089\TR1_2_W0001_P0089_T0001_R1_P4_K1_Ch2-Ch1.zen
280	1.219737e-01	8.837775e-02	1.363900e-01	20150708_gfpSORORINcd3_G2G1\MitoSys2\LSM\gfpSORORINc_G1\DE_W0011_P0001\DE_2_W0011_P0001_T0003\TR1_W0001_P0089\TR1_2_W0001_P0089_T0001_R1_P4_K1_Ch2-Ch1.zen
300	1.398216e-01	7.464034e-02	1.342600e-01	20150708_gfpSORORINcd3_G2G1\MitoSys2\LSM\gfpSORORINc_G1\DE_W0011_P0001\DE_2_W0011_P0001_T0003\TR1_W0001_P0089\TR1_2_W0001_P0089_T0001_R1_P4_K1_Ch2-Ch1.zen
340	1.341415e-01	8.119809e-02	1.304000e-01	20150708_gfpSORORINcd3_G2G1\MitoSys2\LSM\gfpSORORINc_G1\DE_W0011_P0001\DE_2_W0011_P0001_T0003\TR1_W0001_P0089\TR1_2_W0001_P0089_T0001_R1_P4_K1_Ch2-Ch1.zen
380	1.437033e-01	1.022466e-01	1.269600e-01	20150708_gfpSORORINcd3_G2G1\MitoSys2\LSM\gfpSORORINc_G1\DE_W0011_P0001\DE_2_W0011_P0001_T0003\TR1_W0001_P0089\TR1_2_W0001_P0089_T0001_R1_P4_K1_Ch2-Ch1.zen
420	1.169513e-01	8.322625e-02	1.238200e-01	20150708_gfpSORORINcd3_G2G1\MitoSys2\LSM\gfpSORORINc_G1\DE_W0011_P0001\DE_2_W0011_P0001_T0003\TR1_W0001_P0089\TR1_2_W0001_P0089_T0001_R1_P4_K1_Ch2-Ch1.zen
460	1.241300e-01	7.145323e-02	1.209200e-01	20150708_gfpSORORINcd3_G2G1\MitoSys2\LSM\gfpSORORINc_G1\DE_W0011_P0001\DE_2_W0011_P0001_T0003\TR1_W0001_P0089\TR1_2_W0001_P0089_T0001_R1_P4_K1_Ch2-Ch1.zen
500	1.230876e-01	6.551397e-02	1.182200e-01	20150708_gfpSORORINcd3_G2G1\MitoSys2\LSM\gfpSORORINc_G1\DE_W0011_P0001\DE_2_W0011_P0001_T0003\TR1_W0001_P0089\TR1_2_W0001_P0089_T0001_R1_P4_K1_Ch2-Ch1.zen
540	1.235854e-01	7.942376e-02	1.156700e-01	20150708_gfpSORORINcd3_G2G1\MitoSys2\LSM\gfpSORORINc_G1\DE_W0011_P0001\DE_2_W0011_P0001_T0003\TR1_W0001_P0089\TR1_2_W0001_P0089_T0001_R1_P4_K1_Ch2-Ch1.zen
580	1.036406e-01	7.906810e-02	1.132700e-01	20150708_gfpSORORINcd3_G2G1\MitoSys2\LSM\gfpSORORINc_G1\DE_W0011_P0001\DE_2_W0011_P0001_T0003\TR1_W0001_P0089\TR1_2_W0001_P0089_T0001_R1_P4_K1_Ch2-Ch1.zen
620	1.198758e-01	7.934050e-02	1.109800e-01	20150708_gfpSORORINcd3_G2G1\MitoSys2\LSM\gfpSORORINc_G1\DE_W0011_P0001\DE_2_W0011_P0001_T0003\TR1_W0001_P0089\TR1_2_W0001_P0089_T0001_R1_P4_K1_Ch2-Ch1.zen
660	1.065826e-01	7.112881e-02	1.088000e-01	20150708_gfpSORORINcd3_G2G1\MitoSys2\LSM\gfpSORORINc_G1\DE_W0011_P0001\DE_2_W0011_P0001_T0003\TR1_W0001_P0089\TR1_2_W0001_P0089_T0001_R1_P4_K1_Ch2-Ch1.zen
700	1.045617e-01	5.924096e-02	1.067300e-01	20150708_gfpSORORINcd3_G2G1\MitoSys2\LSM\gfpSORORINc_G1\DE_W0011_P0001\DE_2_W0011_P0001_T0003\TR1_W0001_P0089\TR1_2_W0001_P0089_T0001_R1_P4_K1_Ch2-Ch1.zen
780	1.064413e-01	7.967413e-02	1.028400e-01	20150708_gfpSORORINcd3_G2G1\MitoSys2\LSM\gfpSORORINc_G1\DE_W0011_P0001\DE_2_W0011_P0001_T0003\TR1_W0001_P0089\TR1_2_W0001_P0089_T0001_R1_P4_K1_Ch2-Ch1.zen
860	1.247146e-01	6.299652e-02	9.928100e-02	20150708_gfpSORORINcd3_G2G1\MitoSys2\LSM\gfpSORORINc_G1\DE_W0011_P0001\DE_2_W0011_P0001_T0003\TR1_W0001_P0089\TR1_2_W0001_P0089_T0001_R1_P4_K1_Ch2-Ch1.zen
940	9.526014e-02	7.029800e-02	9.600300e-02	20150708_gfpSORORINcd3_G2G1\MitoSys2\LSM\gfpSORORINc_G1\DE_W0011_P0001\DE_2_W0011_P0001_T0003\TR1_W0001_P0089\TR1_2_W0001_P0089_T0001_R1_P4_K1_Ch2-Ch1.zen
1020	1.130573e-01	6.890821e-02	9.298000e-02	20150708_gfpSORORINcd3_G2G1\MitoSys2\LSM\gfpSORORINc_G1\DE_W0011_P0001\DE_2_W0011_P0001_T0003\TR1_W0001_P0089\TR1_2_W0001_P0089_T0001_R1_P4_K1_Ch2-Ch1.zen
1100	8.668542e-02	5.225006e-02	9.018500e-02	20150708_gfpSORORINcd3_G2G1\MitoSys2\LSM\gfpSORORINc_G1\DE_W0011_P0001\DE_2_W0011_P0001_T0003\TR1_W0001_P0089\TR1_2_W0001_P0089_T0001_R1_P4_K1_Ch2-Ch1.zen
1180	7.803613e-02	6.324221e-02	8.759500e-02	20150708_gfpSORORINcd3_G2G1\MitoSys2\LSM\gfpSORORINc_G1\DE_W0011_P0001\DE_2_W0011_P0001_T0003\TR1_W0001_P0089\TR1_2_W0001_P0089_T0001_R1_P4_K1_Ch2-Ch1.zen
1260	7.328763e-02	6.216543e-02	8.518900e-02	20150708_gfpSORORINcd3_G2G1\MitoSys2\LSM\gfpSORORINc_G1\DE_W0011_P0001\DE_2_W0011_P0001_T0003\TR1_W0001_P0089\TR1_2_W0001_P0089_T0001_R1_P4_K1_Ch2-Ch1.zen
1340	5.541964e-02	5.013134e-02	8.295100e-02	20150708_gfpSORORINcd3_G2G1\MitoSys2\LSM\gfpSORORINc_G1\DE_W0011_P0001\DE_2_W0011_P0001_T0003\TR1_W0001_P0089\TR1_2_W0001_P0089_T0001_R1_P4_K1_Ch2-Ch1.zen
1420	8.391402e-02	5.841134e-02	8.086300e-02	20150708_gfpSORORINcd3_G2G1\MitoSys2\LSM\gfpSORORINc_G1\DE_W0011_P0001\DE_2_W0011_P0001_T0003\TR1_W0001_P0089\TR1_2_W0001_P0089_T0001_R1_P4_K1_Ch2-Ch1.zen
1500	7.649699e-02	3.775618e-02	7.891200e-02	20150708_gfpSORORINcd3_G2G1\MitoSys2\LSM\gfpSORORINc_G1\DE_W0011_P0001\DE_2_W0011_P0001_T0003\TR1_W0001_P0089\TR1_2_W0001_P0089_T0001_R1_P4_K1_Ch2-Ch1.zen
1660	6.725169e-02	3.789346e-02	7.537100e-02	20150708_gfpSORORINcd3_G2G1\MitoSys2\LSM\gfpSORORINc_G1\DE_W0011_P0001\DE_2_W0011_P0001_T0003\TR1_W0001_P0089\TR1_2_W0001_P0089_T0001_R1_P4_K1_Ch2-Ch1.zen
1820	6.709428e-02	4.760783e-02	7.224300e-02	20150708_gfpSORORINcd3_G2G1\MitoSys2\LSM\gfpSORORINc_G1\DE_W0011_P0001\DE_2_W0011_P0001_T0003\TR1_W0001_P0089\TR1_2_W0001_P0089_T0001_R1_P4_K1_Ch2-Ch1.zen
1980	6.712007e-02	3.895648e-02	6.945800e-02	20150708_gfpSORORINcd3_G2G1\MitoSys2\LSM\gfpSORORINc_G1\DE_W0011_P0001\DE_2_W0011_P0001_T0003\TR1_W0001_P0089\TR1_2_W0001_P0089_T0001_R1_P4_K1_Ch2-Ch1.zen
2140	6.832545e-02	4.294456e-02	6.696200e-02	20150708_gfpSORORINcd3_G2G1\MitoSys2\LSM\gfpSORORINc_G1\DE_W0011_P0001\DE_2_W0011_P0001_T0003\TR1_W0001_P0089\TR1_2_W0001_P0089_T0001_R1_P4_K1_Ch2-Ch1.zen
2300	5.786882e-02	3.864375e-02	6.471000e-02	20150708_gfpSORORINcd3_G2G1\MitoSys2\LSM\gfpSORORINc_G1\DE_W0011_P0001\DE_2_W0011_P0001_T0003\TR1_W0001_P0089\TR1_2_W0001_P0089_T0001_R1_P4_K1_Ch2-Ch1.zen
2460	6.838926e-02	3.951546e-02	6.266600e-02	20150708_gfpSORORINcd3_G2G1\MitoSys2\LSM\gfpSORORINc_G1\DE_W0011_P0001\DE_2_W0011_P0001_T0003\TR1_W0001_P0089\TR1_2_W0001_P0089_T0001_R1_P4_K1_Ch2-Ch1.zen
2620	6.367292e-02	4.588059e-02	6.079900e-02	20150708_gfpSORORINcd3_G2G1\MitoSys2\LSM\gfpSORORINc_G1\DE_W0011_P0001\DE_2_W0011_P0001_T0003\TR1_W0001_P0089\TR1_2_W0001_P0089_T0001_R1_P4_K1_Ch2-Ch1.zen
2780	5.434320e-02	4.375764e-02	5.908600e-02	20150708_gfpSORORINcd3_G2G1\MitoSys2\LSM\gfpSORORINc_G1\DE_W0011_P0001\DE_2_W0011_P0001_T0003\TR1_W0001_P0089\TR1_2_W0001_P0089_T0001_R1_P4_K1_Ch2-Ch1.zen
2940	5.457597e-02	3.445371e-02	5.750500e-02	20150708_gfpSORORINcd3_G2G1\MitoSys2\LSM\gfpSORORINc_G1\DE_W0011_P0001\DE_2_W0011_P0001_T0003\TR1_W0001_P0089\TR1_2_W0001_P0089_T0001_R1_P4_K1_Ch2-Ch1.zen
3100	5.877533e-02	4.189986e-02	5.603900e-02	20150708_gfpSORORINcd3_G2G1\MitoSys2\LSM\gfpSORORINc_G1\DE_W0011_P0001\DE_2_W0011_P0001_T0003\TR1_W0001_P0089\TR1_2_W0001_P0089_T0001_R1_P4_K1_Ch2-Ch1.zen
3420	5.601559e-02	3.680301e-02	5.339700e-02	20150708_gfpSORORINcd3_G2G1\MitoSys2\LSM\gfpSORORINc_G1\DE_W0011_P0001\DE_2_W0011_P0001_T0003\TR1_W0001_P0089\TR1_2_W0001_P0089_T0001_R1_P4_K1_Ch2-Ch1.zen
3740	5.563771e-02	4.503217e-02	5.106700e-02	20150708_gfpSORORINcd3_G2G1\MitoSys2\LSM\gfpSORORINc_G1\DE_W0011_P0001\DE_2_W0011_P0001_T0003\TR1_W0001_P0089\TR1_2_W0001_P0089_T0001_R1_P4_K1_Ch2-Ch1.zen
4060	5.855603e-02	2.381387e-02	4.898400e-02	20150708_gfpSORORINcd3_G2G1\MitoSys2\LSM\gfpSORORINc_G1\DE_W0011_P0001\DE_2_W0011_P0001_T0003\TR1_W0001_P0089\TR1_2_W0001_P0089_T0001_R1_P4_K1_Ch2-Ch1.zen
4380	4.467606e-02	3.170983e-02	4.709700e-02	20150708_gfpSORORINcd3_G2G1\MitoSys2\LSM\gfpSORORINc_G1\DE_W0011_P0001\DE_2_W0011_P0001_T0003\TR1_W0001_P0089\TR1_2_W0001_P0089_T0001_R1_P4_K1_Ch2-Ch1.zen
4700	4.026976e-02	3.018306e-02	4.536900e-02	20150708_gfpSORORINcd3_G2G1\MitoSys2\LSM\gfpSORORINc_G1\DE_W0011_P0001\DE_2_W0011_P0001_T0003\TR1_W0001_P0089\TR1_2_W0001_P0089_T0001_R1_P4_K1_Ch2-Ch1.zen
5020	4.218569e-02	3.772853e-02	4.377100e-02	20150708_gfpSORORINcd3_G2G1\MitoSys2\LSM\gfpSORORINc_G1\DE_W0011_P0001\DE_2_W0011_P0001_T0003\TR1_W0001_P0089\TR1_2_W0001_P0089_T0001_R1_P4_K1_Ch2-Ch1.zen
5340	4.677004e-02	3.270204e-02	4.228200e-02	20150708_gfpSORORINcd3_G2G1\MitoSys2\LSM\gfpSORORINc_G1\DE_W0011_P0001\DE_2_W0011_P0001_T0003\TR1_W0001_P0089\TR1_2_W0001_P0089_T0001_R1_P4_K1_Ch2-Ch1.zen
5660	4.392044e-02	2.370522e-02	4.088600e-02	20150708_gfpSORORINcd3_G2G1\MitoSys2\LSM\gfpSORORINc_G1\DE_W0011_P0001\DE_2_W0011_P0001_T0003\TR1_W0001_P0089\TR1_2_W0001_P0089_T0001_R1_P4_K1_Ch2-Ch1.zen
5980	4.466401e-02	2.926627e-02	3.956800e-02	20150708_gfpSORORINcd3_G2G1\MitoSys2\LSM\gfpSORORINc_G1\DE_W0011_P0001\DE_2_W0011_P0001_T0003\TR1_W0001_P0089\TR1_2_W0001_P0089_T0001_R1_P4_K1_Ch2-Ch1.zen
6300	4.267676e-02	2.495713e-02	3.831800e-02	20150708_gfpSORORINcd3_G2G1\MitoSys2\LSM\gfpSORORINc_G1\DE_W0011_P0001\DE_2_W0011_P0001_T0003\TR1_W0001_P0089\TR1_2_W0001_P0089_T0001_R1_P4_K1_Ch2-Ch1.zen
6940	3.363211e-02	2.896707e-02	3.599200e-02	20150708_gfpSORORINcd3_G2G1\MitoSys2\LSM\gfpSORORINc_G1\DE_W0011_P0001\DE_2_W0011_P0001_T0003\TR1_W0001_P0089\TR1_2_W0001_P0089_T0001_R1_P4_K1_Ch2-Ch1.zen
7580	3.475483e-02	2.339927e-02	3.385900e-02	20150708_gfpSORORINcd3_G2G1\MitoSys2\LSM\gfpSORORINc_G1\DE_W0011_P0001\DE_2_W0011_P0001_T0003\TR1_W0001_P0089\TR1_2_W0001_P0089_T0001_R1_P4_K1_Ch2-Ch1.zen
8220	3.930844e-02	2.241780e-02	3.188800e-02	20150708_gfpSORORINcd3_G2G1\MitoSys2\LSM\gfpSORORINc_G1\DE_W0011_P0001\DE_2_W0011_P0001_T0003\TR1_W0001_P0089\TR1_2_W0001_P0089_T0001_R1_P4_K1_Ch2-Ch1.zen
8860	2.872703e-02	2.435249e-02	3.005600e-02	20150708_gfpSORORINcd3_G2G1\MitoSys2\LSM\gfpSORORINc_G1\DE_W0011_P0001\DE_2_W0011_P0001_T0003\TR1_W0001_P0089\TR1_2_W0001_P0089_T0001_R1_P4_K1_Ch2-Ch1.zen
9500	2.656671e-02	1.615665e-02	2.834800e-02	20150708_gfpSORORINcd3_G2G1\MitoSys2\LSM\gfpSORORINc_G1\DE_W0011_P0001\DE_2_W0011_P0001_T0003\TR1_W0001_P0089\TR1_2_W0001_P0089_T0001_R1_P4_K1_Ch2-Ch1.zen
10140	2.431265e-02	2.415276e-02	2.675200e-02	20150708_gfpSORORINcd3_G2G1\MitoSys2\LSM\gfpSORORINc_G1\DE_W0011_P0001\DE_2_W0011_P0001_T0003\TR1_W0001_P0089\TR1_2_W0001_P0089_T0001_R1_P4_K1_Ch2-Ch1.zen
10780	2.275027e-02	2.103687e-02	2.526000e-02	20150708_gfpSORORINcd3_G2G1\MitoSys2\LSM\gfpSORORINc_G1\DE_W0011_P0001\DE_2_W0011_P0001_T0003\TR1_W0001_P0089\TR1_2_W0001_P0089_T0001_R1_P4_K1_Ch2-Ch1.zen
11420	2.385271e-02	2.881192e-02	2.386400e-02	20150708_gfpSORORINcd3_G2G1\MitoSys2\LSM\gfpSORORINc_G1\DE_W0011_P0001\DE_2_W0011_P0001_T0003\TR1_W0001_P0089\TR1_2_W0001_P0089_T0001_R1_P4_K1_Ch2-Ch1.zen
12060	2.350703e-02	2.271816e-02	2.255800e-02	20150708_gfpSORORINcd3_G2G1\MitoSys2\LSM\gfpSORORINc_G1\DE_W0011_P0001\DE_2_W0011_P0001_T0003\TR1_W0001_P0089\TR1_2_W0001_P0089_T0001_R1_P4_K1_Ch2-Ch1.zen
12700	1.930099e-02	1.732984e-02	2.133600e-02	20150708_gfpSORORINcd3_G2G1\MitoSys2\LSM\gfpSORORINc_G1\DE_W0011_P0001\DE_2_W0011_P0001_T0003\TR1_W0001_P0089\TR1_2_W0001_P0089_T0001_R1_P4_K1_Ch2-Ch1.zen
13980	1.746534e-02	2.179447e-02	1.912000e-02	20150708_gfpSORORINcd3_G2G1\MitoSys2\LSM\gfpSORORINc_G1\DE_W0011_P0001\DE_2_W0011_P0001_T0003\TR1_W0001_P0089\TR1_2_W0001_P0089_T0001_R1_P4_K1_Ch2-Ch1.zen
15260	1.921197e-02	1.278906e-02	1.717900e-02	20150708_gfpSORORINcd3_G2G1\MitoSys2\LSM\gfpSORORINc_G1\DE_W0011_P0001\DE_2_W0011_P0001_T0003\TR1_W0001_P0089\TR1_2_W0001_P0089_T0001_R1_P4_K1_Ch2-Ch1.zen
16540	1.288677e-02	1.321521e-02	1.547700e-02	20150708_gfpSORORINcd3_G2G1\MitoSys2\LSM\gfpSORORINc_G1\DE_W0011_P0001\DE_2_W0011_P0001_T0003\TR1_W0001_P0089\TR1_2_W0001_P0089_T0001_R1_P4_K1_Ch2-Ch1.zen
17820	1.343451e-02	1.941639e-02	1.398300e-02	20150708_gfpSORORINcd3_G2G1\MitoSys2\LSM\gfpSORORINc_G1\DE_W0011_P0001\DE_2_W0011_P0001_T0003\TR1_W0001_P0089\TR1_2_W0001_P0089_T0001_R1_P4_K1_Ch2-Ch1.zen
19100	1.605352e-02	1.523992e-02	1.267000e-02	20150708_gfpSORORINcd3_G2G1\MitoSys2\LSM\gfpSORORINc_G1\DE_W0011_P0001\DE_2_W0011_P0001_T0003\TR1_W0001_P0089\TR1_2_W0001_P0089_T0001_R1_P4_K1_Ch2-Ch1.zen
20380	1.239872e-02	1.434725e-02	1.151300e-02	20150708_gfpSORORINcd3_G2G1\MitoSys2\LSM\gfpSORORINc_G1\DE_W0011_P0001\DE_2_W0011_P0001_T0003\TR1_W0001_P0089\TR1_2_W0001_P0089_T0001_R1_P4_K1_Ch2-Ch1.zen
21660	4.224228e-03	1.734864e-02	1.049200e-02	20150708_gfpSORORINcd3_G2G1\MitoSys2\LSM\gfpSORORINc_G1\DE_W0011_P0001\DE_2_W0011_P0001_T0003\TR1_W0001_P0089\TR1_2_W0001_P0089_T0001_R1_P4_K1_Ch2-Ch1.zen
22940	5.963440e-03	1.869646e-02	9.587200e-03	20150708_gfpSORORINcd3_G2G1\MitoSys2\LSM\gfpSORORINc_G1\DE_W0011_P0001\DE_2_W0011_P0001_T0003\TR1_W0001_P0089\TR1_2_W0001_P0089_T0001_R1_P4_K1_Ch2-Ch1.zen
24220	1.015684e-02	1.834734e-02	8.784200e-03	20150708_gfpSORORINcd3_G2G1\MitoSys2\LSM\gfpSORORINc_G1\DE_W0011_P0001\DE_2_W0011_P0001_T0003\TR1_W0001_P0089\TR1_2_W0001_P0089_T0001_R1_P4_K1_Ch2-Ch1.zen
25500	8.717763e-03	1.370155e-02	8.069300e-03	20150708_gfpSORORINcd3_G2G1\MitoSys2\LSM\gfpSORORINc_G1\DE_W0011_P0001\DE_2_W0011_P0001_T0003\TR1_W0001_P0089\TR1_2_W0001_P0089_T0001_R1_P4_K1_Ch2-Ch1.zen
28060	3.112829e-03	1.195289e-02	6.859500e-03	20150708_gfpSORORINcd3_G2G1\MitoSys2\LSM\gfpSORORINc_G1\DE_W0011_P0001\DE_2_W0011_P0001_T0003\TR1_W0001_P0089\TR1_2_W0001_P0089_T0001_R1_P4_K1_Ch2-Ch1.zen
30620	6.573908e-03	1.421523e-02	5.884200e-03	20150708_gfpSORORINcd3_G2G1\MitoSys2\LSM\gfpSORORINc_G1\DE_W0011_P0001\DE_2_W0011_P0001_T0003\TR1_W0001_P0089\TR1_2_W0001_P0089_T0001_R1_P4_K1_Ch2-Ch1.zen
33180	6.166938e-03	1.735400e-02	5.089500e-03	20150708_gfpSORORINcd3_G2G1\MitoSys2\LSM\gfpSORORINc_G1\DE_W0011_P0001\DE_2_W0011_P0001_T0003\TR1_W0001_P0089\TR1_2_W0001_P0089_T0001_R1_P4_K1_Ch2-Ch1.zen
35740	5.909544e-03	1.790060e-02	4.435100e-03	20150708_gfpSORORINcd3_G2G1\MitoSys2\LSM\gfpSORORINc_G1\DE_W0011_P0001\DE_2_W0011_P0001_T0003\TR1_W0001_P0089\TR1_2_W0001_P0089_T0001_R1_P4_K1_Ch2-Ch1.zen
38300	6.568580e-03	1.411180e-02	3.891200e-03	20150708_gfpSORORINcd3_G2G1\MitoSys2\LSM\gfpSORORINc_G1\DE_W0011_P0001\DE_2_W0011_P0001_T0003\TR1_W0001_P0089\TR1_2_W0001_P0089_T0001_R1_P4_K1_Ch2-Ch1.zen
40860	6.391477e-04	1.286333e-02	3.435200e-03	20150708_gfpSORORINcd3_G2G1\MitoSys2\LSM\gfpSORORINc_G1\DE_W0011_P0001\DE_2_W0011_P0001_T0003\TR1_W0001_P0089\TR1_2_W0001_P0089_T0001_R1_P4_K1_Ch2-Ch1.zen
43420	2.769613e-03	1.540036e-02	3.049700e-03	20150708_gfpSORORINcd3_G2G1\MitoSys2\LSM\gfpSORORINc_G1\DE_W0011_P0001\DE_2_W0011_P0001_T0003\TR1_W0001_P0089\TR1_2_W0001_P0089_T0001_R1_P4_K1_Ch2-Ch1.zen
45980	2.418317e-04	1.383515e-02	2.721400e-03	20150708_gfpSORORINcd3_G2G1\MitoSys2\LSM\gfpSORORINc_G1\DE_W0011_P0001\DE_2_W0011_P0001_T0003\TR1_W0001_P0089\TR1_2_W0001_P0089_T0001_R1_P4_K1_Ch2-Ch1.zen
48540	2.402620e-03	1.581545e-02	2.439800e-03	20150708_gfpSORORINcd3_G2G1\MitoSys2\LSM\gfpSORORINc_G1\DE_W0011_P0001\DE_2_W0011_P0001_T0003\TR1_W0001_P0089\TR1_2_W0001_P0089_T0001_R1_P4_K1_Ch2-Ch1.zen
51100	3.045171e-03	1.146146e-02	2.196900e-03	20150708_gfpSORORINcd3_G2G1\MitoSys2\LSM\gfpSORORINc_G1\DE_W0011_P0001\DE_2_W0011_P0001_T0003\TR1_W0001_P0089\TR1_2_W0001_P0089_T0001_R1_P4_K1_Ch2-Ch1.zen
56220	4.114324e-03	1.392761e-02	1.802200e-03	20150708_gfpSORORINcd3_G2G1\MitoSys2\LSM\gfpSORORINc_G1\DE_W0011_P0001\DE_2_W0011_P0001_T0003\TR1_W0001_P0089\TR1_2_W0001_P0089_T0001_R1_P4_K1_Ch2-Ch1.zen
61340	9.601436e-04	1.284397e-02	1.498800e-03	20150708_gfpSORORINcd3_G2G1\MitoSys2\LSM\gfpSORORINc_G1\DE_W0011_P0001\DE_2_W0011_P0001_T0003\TR1_W0001_P0089\TR1_2_W0001_P0089_T0001_R1_P4_K1_Ch2-Ch1.zen
66460	2.143616e-03	1.238148e-02	1.261600e-03	20150708_gfpSORORINcd3_G2G1\MitoSys2\LSM\gfpSORORINc_G1\DE_W0011_P0001\DE_2_W0011_P0001_T0003\TR1_W0001_P0089\TR1_2_W0001_P0089_T0001_R1_P4_K1_Ch2-Ch1.zen
71580	3.797785e-03	1.267765e-02	1.073100e-03	20150708_gfpSORORINcd3_G2G1\MitoSys2\LSM\gfpSORORINc_G1\DE_W0011_P0001\DE_2_W0011_P0001_T0003\TR1_W0001_P0089\TR1_2_W0001_P0089_T0001_R1_P4_K1_Ch2-Ch1.zen
76700	4.772434e-03	1.348057e-02	9.213700e-04	20150708_gfpSORORINcd3_G2G1\MitoSys2\LSM\gfpSORORINc_G1\DE_W0011_P0001\DE_2_W0011_P0001_T0003\TR1_W0001_P0089\TR1_2_W0001_P0089_T0001_R1_P4_K1_Ch2-Ch1.zen
81820	2.346508e-03	1.081736e-02	7.977500e-04	20150708_gfpSORORINcd3_G2G1\MitoSys2\LSM\gfpSORORINc_G1\DE_W0011_P0001\DE_2_W0011_P0001_T0003\TR1_W0001_P0089\TR1_2_W0001_P0089_T0001_R1_P4_K1_Ch2-Ch1.zen
86940	5.882589e-03	1.460426e-02	6.959500e-04	20150708_gfpSORORINcd3_G2G1\MitoSys2\LSM\gfpSORORINc_G1\DE_W0011_P0001\DE_2_W0011_P0001_T0003\TR1_W0001_P0089\TR1_2_W0001_P0089_T0001_R1_P4_K1_Ch2-Ch1.zen
92060	-1.138135e-04	1.281824e-02	6.113200e-04	20150708_gfpSORORINcd3_G2G1\MitoSys2\LSM\gfpSORORINc_G1\DE_W0011_P0001\DE_2_W0011_P0001_T0003\TR1_W0001_P0089\TR1_2_W0001_P0089_T0001_R1_P4_K1_Ch2-Ch1.zen
97180	-1.273631e-03	1.298368e-02	5.403500e-04	20150708_gfpSORORINcd3_G2G1\MitoSys2\LSM\gfpSORORINc_G1\DE_W0011_P0001\DE_2_W0011_P0001_T0003\TR1_W0001_P0089\TR1_2_W0001_P0089_T0001_R1_P4_K1_Ch2-Ch1.zen
102300	-3.557645e-03	1.271872e-02	4.803500e-04	20150708_gfpSORORINcd3_G2G1\MitoSys2\LSM\gfpSORORINc_G1\DE_W0011_P0001\DE_2_W0011_P0001_T0003\TR1_W0001_P0089\TR1_2_W0001_P0089_T0001_R1_P4_K1_Ch2-Ch1.zen
112540	-4.180732e-03	1.340277e-02	3.855000e-04	20150708_gfpSORORINcd3_G2G1\MitoSys2\LSM\gfpSORORINc_G1\DE_W0011_P0001\DE_2_W0011_P0001_T0003\TR1_W0001_P0089\TR1_2_W0001_P0089_T0001_R1_P4_K1_Ch2-Ch1.zen
122780	-3.445032e-03	1.068780e-02	3.150000e-04	20150708_gfpSORORINcd3_G2G1\MitoSys2\LSM\gfpSORORINc_G1\DE_W0011_P0001\DE_2_W0011_P0001_T0003\TR1_W0001_P0089\TR1_2_W0001_P0089_T0001_R1_P4_K1_Ch2-Ch1.zen
133020	-3.775951e-03	1.002146e-02	2.614400e-04	20150708_gfpSORORINcd3_G2G1\MitoSys2\LSM\gfpSORORINc_G1\DE_W0011_P0001\DE_2_W0011_P0001_T0003\TR1_W0001_P0089\TR1_2_W0001_P0089_T0001_R1_P4_K1_Ch2-Ch1.zen
143260	-1.632098e-03	1.039785e-02	2.199600e-04	20150708_gfpSORORINcd3_G2G1\MitoSys2\LSM\gfpSORORINc_G1\DE_W0011_P0001\DE_2_W0011_P0001_T0003\TR1_W0001_P0089\TR1_2_W0001_P0089_T0001_R1_P4_K1_Ch2-Ch1.zen
153500	2.020712e-03	8.375109e-03	1.872700e-04	20150708_gfpSORORINcd3_G2G1\MitoSys2\LSM\gfpSORORINc_G1\DE_W0011_P0001\DE_2_W0011_P0001_T0003\TR1_W0001_P0089\TR1_2_W0001_P0089_T0001_R1_P4_K1_Ch2-Ch1.zen
163740	-2.702317e-03	1.060963e-02	1.611400e-04	20150708_gfpSORORINcd3_G2G1\MitoSys2\LSM\gfpSORORINc_G1\DE_W0011_P0001\DE_2_W0011_P0001_T0003\TR1_W0001_P0089\TR1_2_W0001_P0089_T0001_R1_P4_K1_Ch2-Ch1.zen
173980	9.287245e-04	1.150797e-02	1.399600e-04	20150708_gfpSORORINcd3_G2G1\MitoSys2\LSM\gfpSORORINc_G1\DE_W0011_P0001\DE_2_W0011_P0001_T0003\TR1_W0001_P0089\TR1_2_W0001_P0089_T0001_R1_P4_K1_Ch2-Ch1.zen
184220	-9.546300e-06	1.175356e-02	1.225900e-04	20150708_gfpSORORINcd3_G2G1\MitoSys2\LSM\gfpSORORINc_G1\DE_W0011_P0001\DE_2_W0011_P0001_T0003\TR1_W0001_P0089\TR1_2_W0001_P0089_T0001_R1_P4_K1_Ch2-Ch1.zen
194460	-1.688286e-04	8.963862e-03	1.081900e-04	20150708_gfpSORORINcd3_G2G1\MitoSys2\LSM\gfpSORORINc_G1\DE_W0011_P0001\DE_2_W0011_P0001_T0003\TR1_W0001_P0089\TR1_2_W0001_P0089_T0001_R1_P4_K1_Ch2-Ch1.zen
204700	1.140325e-03	7.514128e-03	9.613100e-05	20150708_gfpSORORINcd3_G2G1\MitoSys2\LSM\gfpSORORINc_G1\DE_W0011_P0001\DE_2_W0011_P0001_T0003\TR1_W0001_P0089\TR1_2_W0001_P0089_T0001_R1_P4_K1_Ch2-Ch1.zen
225180	6.773307e-04	9.801068e-03	7.727500e-05	20150708_gfpSORORINcd3_G2G1\MitoSys2\LSM\gfpSORORINc_G1\DE_W0011_P0001\DE_2_W0011_P0001_T0003\TR1_W0001_P0089\TR1_2_W0001_P0089_T0001_R1_P4_K1_Ch2-Ch1.zen
245660	2.706218e-03	8.460602e-03	6.340900e-05	20150708_gfpSORORINcd3_G2G1\MitoSys2\LSM\gfpSORORINc_G1\DE_W0011_P0001\DE_2_W0011_P0001_T0003\TR1_W0001_P0089\TR1_2_W0001_P0089_T0001_R1_P4_K1_Ch2-Ch1.zen
266140	2.030842e-04	7.915764e-03	5.293900e-05	20150708_gfpSORORINcd3_G2G1\MitoSys2\LSM\gfpSORORINc_G1\DE_W0011_P0001\DE_2_W0011_P0001_T0003\TR1_W0001_P0089\TR1_2_W0001_P0089_T0001_R1_P4_K1_Ch2-Ch1.zen
286620	-1.981668e-03	7.899929e-03	4.485300e-05	20150708_gfpSORORINcd3_G2G1\MitoSys2\LSM\gfpSORORINc_G1\DE_W0011_P0001\DE_2_W0011_P0001_T0003\TR1_W0001_P0089\TR1_2_W0001_P0089_T0001_R1_P4_K1_Ch2-Ch1.zen
307100	-3.444861e-03	9.422021e-03	3.848600e-05	20150708_gfpSORORINcd3_G2G1\MitoSys2\LSM\gfpSORORINc_G1\DE_W0011_P0001\DE_2_W0011_P0001_T0003\TR1_W0001_P0089\TR1_2_W0001_P0089_T0001_R1_P4_K1_Ch2-Ch1.zen
327580	-1.246257e-03	8.257644e-03	3.338800e-05	20150708_gfpSORORINcd3_G2G1\MitoSys2\LSM\gfpSORORINc_G1\DE_W0011_P0001\DE_2_W0011_P0001_T0003\TR1_W0001_P0089\TR1_2_W0001_P0089_T0001_R1_P4_K1_Ch2-Ch1.zen
348060	8.185955e-04	1.057025e-02	2.924400e-05	20150708_gfpSORORINcd3_G2G1\MitoSys2\LSM\gfpSORORINc_G1\DE_W0011_P0001\DE_2_W0011_P0001_T0003\TR1_W0001_P0089\TR1_2_W0001_P0089_T0001_R1_P4_K1_Ch2-Ch1.zen
368540	-2.683192e-03	7.691257e-03	2.583100e-05	20150708_gfpSORORINcd3_G2G1\MitoSys2\LSM\gfpSORORINc_G1\DE_W0011_P0001\DE_2_W0011_P0001_T0003\TR1_W0001_P0089\TR1_2_W0001_P0089_T0001_R1_P4_K1_Ch2-Ch1.zen
389020	-1.161487e-03	1.275439e-02	2.298900e-05	20150708_gfpSORORINcd3_G2G1\MitoSys2\LSM\gfpSORORINc_G1\DE_W0011_P0001\DE_2_W0011_P0001_T0003\TR1_W0001_P0089\TR1_2_W0001_P0089_T0001_R1_P4_K1_Ch2-Ch1.zen
409500	-1.108723e-03	5.456811e-03	2.059600e-05	20150708_gfpSORORINcd3_G2G1\MitoSys2\LSM\gfpSORORINc_G1\DE_W0011_P0001\DE_2_W0011_P0001_T0003\TR1_W0001_P0089\TR1_2_W0001_P0089_T0001_R1_P4_K1_Ch2-Ch1.zen
450460	1.464253e-03	8.480376e-03	1.682200e-05	20150708_gfpSORORINcd3_G2G1\MitoSys2\LSM\gfpSORORINc_G1\DE_W0011_P0001\DE_2_W0011_P0001_T0003\TR1_W0001_P0089\TR1_2_W0001_P0089_T0001_R1_P4_K1_Ch2-Ch1.zen
491420	-1.260865e-03	7.797259e-03	1.401200e-05	20150708_gfpSORORINcd3_G2G1\MitoSys2\LSM\gfpSORORINc_G1\DE_W0011_P0001\DE_2_W0011_P0001_T0003\TR1_W0001_P0089\TR1_2_W0001_P0089_T0001_R1_P4_K1_Ch2-Ch1.zen
532380	-2.290971e-03	6.420068e-03	1.186200e-05	20150708_gfpSORORINcd3_G2G1\MitoSys2\LSM\gfpSORORINc_G1\DE_W0011_P0001\DE_2_W0011_P0001_T0003\TR1_W0001_P0089\TR1_2_W0001_P0089_T0001_R1_P4_K1_Ch2-Ch1.zen
573340	3.731819e-04	5.430348e-03	1.018100e-05	20150708_gfpSORORINcd3_G2G1\MitoSys2\LSM\gfpSORORINc_G1\DE_W0011_P0001\DE_2_W0011_P0001_T0003\TR1_W0001_P0089\TR1_2_W0001_P0089_T0001_R1_P4_K1_Ch2-Ch1.zen
614300	3.426962e-04	8.008781e-03	8.840600e-06	20150708_gfpSORORINcd3_G2G1\MitoSys2\LSM\gfpSORORINc_G1\DE_W0011_P0001\DE_2_W0011_P0001_T0003\TR1_W0001_P0089\TR1_2_W0001_P0089_T0001_R1_P4_K1_Ch2-Ch1.zen
655260	-1.163887e-03	8.161477e-03	7.754300e-06	20150708_gfpSORORINcd3_G2G1\MitoSys2\LSM\gfpSORORINc_G1\DE_W0011_P0001\DE_2_W0011_P0001_T0003\TR1_W0001_P0089\TR1_2_W0001_P0089_T0001_R1_P4_K1_Ch2-Ch1.zen
696220	-1.806830e-03	8.786577e-03	6.861200e-06	20150708_gfpSORORINcd3_G2G1\MitoSys2\LSM\gfpSORORINc_G1\DE_W0011_P0001\DE_2_W0011_P0001_T0003\TR1_W0001_P0089\TR1_2_W0001_P0089_T0001_R1_P4_K1_Ch2-Ch1.zen
737180	-3.758286e-03	5.685532e-03	6.117800e-06	20150708_gfpSORORINcd3_G2G1\MitoSys2\LSM\gfpSORORINc_G1\DE_W0011_P0001\DE_2_W0011_P0001_T0003\TR1_W0001_P0089\TR1_2_W0001_P0089_T0001_R1_P4_K1_Ch2-Ch1.zen
778140	-3.069292e-03	5.057021e-03	5.492100e-06	20150708_gfpSORORINcd3_G2G1\MitoSys2\LSM\gfpSORORINc_G1\DE_W0011_P0001\DE_2_W0011_P0001_T0003\TR1_W0001_P0089\TR1_2_W0001_P0089_T0001_R1_P4_K1_Ch2-Ch1.zen
819100	-1.257421e-03	5.837304e-03	4.960200e-06	20150708_gfpSORORINcd3_G2G1\MitoSys2\LSM\gfpSORORINc_G1\DE_W0011_P0001\DE_2_W0011_P0001_T0003\TR1_W0001_P0089\TR1_2_W0001_P0089_T0001_R1_P4_K1_Ch2-Ch1.zen
901020	-9.556746e-04	7.386547e-03	4.110100e-06	20150708_gfpSORORINcd3_G2G1\MitoSys2\LSM\gfpSORORINc_G1\DE_W0011_P0001\DE_2_W0011_P0001_T0003\TR1_W0001_P0089\TR1_2_W0001_P0089_T0001_R1_P4_K1_Ch2-Ch1.zen
982940	-1.746320e-03	7.468577e-03	3.466400e-06	20150708_gfpSORORINcd3_G2G1\MitoSys2\LSM\gfpSORORINc_G1\DE_W0011_P0001\DE_2_W0011_P0001_T0003\TR1_W0001_P0089\TR1_2_W0001_P0089_T0001_R1_P4_K1_Ch2-Ch1.zen
1064860	-2.429551e-03	7.452361e-03	2.966800e-06	20150708_gfpSORORINcd3_G2G1\MitoSys2\LSM\gfpSORORINc_G1\DE_W0011_P0001\DE_2_W0011_P0001_T0003\TR1_W0001_P0089\TR1_2_W0001_P0089_T0001_R1_P4_K1_Ch2-Ch1.zen
1146780	3.848462e-04	5.125385e-03	2.570800e-06	20150708_gfpSORORINcd3_G2G1\MitoSys2\LSM\gfpSORORINc_G1\DE_W0011_P0001\DE_2_W0011_P0001_T0003\TR1_W0001_P0089\TR1_2_W0001_P0089_T0001_R1_P4_K1_Ch2-Ch1.zen
1228700	7.031875e-05	7.123464e-03	2.251300e-06	20150708_gfpSORORINcd3_G2G1\MitoSys2\LSM\gfpSORORINc_G1\DE_W0011_P0001\DE_2_W0011_P0001_T0003\TR1_W0001_P0089\TR1_2_W0001_P0089_T0001_R1_P4_K1_Ch2-Ch1.zen
1310620	1.113937e-03	7.362834e-03	1.989600e-06	20150708_gfpSORORINcd3_G2G1\MitoSys2\LSM\gfpSORORINc_G1\DE_W0011_P0001\DE_2_W0011_P0001_T0003\TR1_W0001_P0089\TR1_2_W0001_P0089_T0001_R1_P4_K1_Ch2-Ch1.zen
1392540	6.595102e-04	5.213691e-03	1.772300e-06	20150708_gfpSORORINcd3_G2G1\MitoSys2\LSM\gfpSORORINc_G1\DE_W0011_P0001\DE_2_W0011_P0001_T0003\TR1_W0001_P0089\TR1_2_W0001_P0089_T0001_R1_P4_K1_Ch2-Ch1.zen
1474460	1.010386e-03	5.551403e-03	1.589800e-06	20150708_gfpSORORINcd3_G2G1\MitoSys2\LSM\gfpSORORINc_G1\DE_W0011_P0001\DE_2_W0011_P0001_T0003\TR1_W0001_P0089\TR1_2_W0001_P0089_T0001_R1_P4_K1_Ch2-Ch1.zen
1556380	1.111715e-03	7.992799e-03	1.435000e-06	20150708_gfpSORORINcd3_G2G1\MitoSys2\LSM\gfpSORORINc_G1\DE_W0011_P0001\DE_2_W0011_P0001_T0003\TR1_W0001_P0089\TR1_2_W0001_P0089_T0001_R1_P4_K1_Ch2-Ch1.zen
10	6.819843e-02	1.441166e-02	7.493400e-02	20150708_gfpSORORINcd3_G2G1\MitoSys2\LSM\gfpSORORINc_G1\DE_W0011_P0001\DE_2_W0011_P0001_T0004\TR1_W0001_P0129\TR1_2_W0001_P0129_T0001_R1_P1_K1_Ch2-Ch1.zen
20	8.007247e-02	1.576084e-02	7.415900e-02	20150708_gfpSORORINcd3_G2G1\MitoSys2\LSM\gfpSORORINc_G1\DE_W0011_P0001\DE_2_W0011_P0001_T0004\TR1_W0001_P0129\TR1_2_W0001_P0129_T0001_R1_P1_K1_Ch2-Ch1.zen
30	7.464129e-02	1.684753e-02	7.343600e-02	20150708_gfpSORORINcd3_G2G1\MitoSys2\LSM\gfpSORORINc_G1\DE_W0011_P0001\DE_2_W0011_P0001_T0004\TR1_W0001_P0129\TR1_2_W0001_P0129_T0001_R1_P1_K1_Ch2-Ch1.zen
40	7.078924e-02	1.637194e-02	7.276100e-02	20150708_gfpSORORINcd3_G2G1\MitoSys2\LSM\gfpSORORINc_G1\DE_W0011_P0001\DE_2_W0011_P0001_T0004\TR1_W0001_P0129\TR1_2_W0001_P0129_T0001_R1_P1_K1_Ch2-Ch1.zen
50	7.173899e-02	2.113592e-02	7.213100e-02	20150708_gfpSORORINcd3_G2G1\MitoSys2\LSM\gfpSORORINc_G1\DE_W0011_P0001\DE_2_W0011_P0001_T0004\TR1_W0001_P0129\TR1_2_W0001_P0129_T0001_R1_P1_K1_Ch2-Ch1.zen
60	7.024355e-02	1.439570e-02	7.154000e-02	20150708_gfpSORORINcd3_G2G1\MitoSys2\LSM\gfpSORORINc_G1\DE_W0011_P0001\DE_2_W0011_P0001_T0004\TR1_W0001_P0129\TR1_2_W0001_P0129_T0001_R1_P1_K1_Ch2-Ch1.zen
70	7.624899e-02	1.762450e-02	7.098600e-02	20150708_gfpSORORINcd3_G2G1\MitoSys2\LSM\gfpSORORINc_G1\DE_W0011_P0001\DE_2_W0011_P0001_T0004\TR1_W0001_P0129\TR1_2_W0001_P0129_T0001_R1_P1_K1_Ch2-Ch1.zen
80	6.991184e-02	1.696675e-02	7.046400e-02	20150708_gfpSORORINcd3_G2G1\MitoSys2\LSM\gfpSORORINc_G1\DE_W0011_P0001\DE_2_W0011_P0001_T0004\TR1_W0001_P0129\TR1_2_W0001_P0129_T0001_R1_P1_K1_Ch2-Ch1.zen
90	7.303196e-02	1.633052e-02	6.997300e-02	20150708_gfpSORORINcd3_G2G1\MitoSys2\LSM\gfpSORORINc_G1\DE_W0011_P0001\DE_2_W0011_P0001_T0004\TR1_W0001_P0129\TR1_2_W0001_P0129_T0001_R1_P1_K1_Ch2-Ch1.zen
100	6.854189e-02	1.449891e-02	6.950900e-02	20150708_gfpSORORINcd3_G2G1\MitoSys2\LSM\gfpSORORINc_G1\DE_W0011_P0001\DE_2_W0011_P0001_T0004\TR1_W0001_P0129\TR1_2_W0001_P0129_T0001_R1_P1_K1_Ch2-Ch1.zen
120	6.629283e-02	1.235067e-02	6.865200e-02	20150708_gfpSORORINcd3_G2G1\MitoSys2\LSM\gfpSORORINc_G1\DE_W0011_P0001\DE_2_W0011_P0001_T0004\TR1_W0001_P0129\TR1_2_W0001_P0129_T0001_R1_P1_K1_Ch2-Ch1.zen
140	6.770794e-02	1.469412e-02	6.787900e-02	20150708_gfpSORORINcd3_G2G1\MitoSys2\LSM\gfpSORORINc_G1\DE_W0011_P0001\DE_2_W0011_P0001_T0004\TR1_W0001_P0129\TR1_2_W0001_P0129_T0001_R1_P1_K1_Ch2-Ch1.zen
160	6.387392e-02	1.519996e-02	6.717300e-02	20150708_gfpSORORINcd3_G2G1\MitoSys2\LSM\gfpSORORINc_G1\DE_W0011_P0001\DE_2_W0011_P0001_T0004\TR1_W0001_P0129\TR1_2_W0001_P0129_T0001_R1_P1_K1_Ch2-Ch1.zen
180	6.539755e-02	1.214650e-02	6.652500e-02	20150708_gfpSORORINcd3_G2G1\MitoSys2\LSM\gfpSORORINc_G1\DE_W0011_P0001\DE_2_W0011_P0001_T0004\TR1_W0001_P0129\TR1_2_W0001_P0129_T0001_R1_P1_K1_Ch2-Ch1.zen
200	6.647086e-02	1.054540e-02	6.592500e-02	20150708_gfpSORORINcd3_G2G1\MitoSys2\LSM\gfpSORORINc_G1\DE_W0011_P0001\DE_2_W0011_P0001_T0004\TR1_W0001_P0129\TR1_2_W0001_P0129_T0001_R1_P1_K1_Ch2-Ch1.zen
220	6.978087e-02	1.062481e-02	6.536500e-02	20150708_gfpSORORINcd3_G2G1\MitoSys2\LSM\gfpSORORINc_G1\DE_W0011_P0001\DE_2_W0011_P0001_T0004\TR1_W0001_P0129\TR1_2_W0001_P0129_T0001_R1_P1_K1_Ch2-Ch1.zen
240	6.591149e-02	1.449423e-02	6.484000e-02	20150708_gfpSORORINcd3_G2G1\MitoSys2\LSM\gfpSORORINc_G1\DE_W0011_P0001\DE_2_W0011_P0001_T0004\TR1_W0001_P0129\TR1_2_W0001_P0129_T0001_R1_P1_K1_Ch2-Ch1.zen
260	6.603667e-02	1.826862e-02	6.434400e-02	20150708_gfpSORORINcd3_G2G1\MitoSys2\LSM\gfpSORORINc_G1\DE_W0011_P0001\DE_2_W0011_P0001_T0004\TR1_W0001_P0129\TR1_2_W0001_P0129_T0001_R1_P1_K1_Ch2-Ch1.zen
280	6.426782e-02	1.134897e-02	6.387300e-02	20150708_gfpSORORINcd3_G2G1\MitoSys2\LSM\gfpSORORINc_G1\DE_W0011_P0001\DE_2_W0011_P0001_T0004\TR1_W0001_P0129\TR1_2_W0001_P0129_T0001_R1_P1_K1_Ch2-Ch1.zen
300	6.123443e-02	1.133921e-02	6.342300e-02	20150708_gfpSORORINcd3_G2G1\MitoSys2\LSM\gfpSORORINc_G1\DE_W0011_P0001\DE_2_W0011_P0001_T0004\TR1_W0001_P0129\TR1_2_W0001_P0129_T0001_R1_P1_K1_Ch2-Ch1.zen
340	6.360441e-02	1.110918e-02	6.257900e-02	20150708_gfpSORORINcd3_G2G1\MitoSys2\LSM\gfpSORORINc_G1\DE_W0011_P0001\DE_2_W0011_P0001_T0004\TR1_W0001_P0129\TR1_2_W0001_P0129_T0001_R1_P1_K1_Ch2-Ch1.zen
380	6.097974e-02	9.666864e-03	6.179300e-02	20150708_gfpSORORINcd3_G2G1\MitoSys2\LSM\gfpSORORINc_G1\DE_W0011_P0001\DE_2_W0011_P0001_T0004\TR1_W0001_P0129\TR1_2_W0001_P0129_T0001_R1_P1_K1_Ch2-Ch1.zen
420	5.821259e-02	1.247188e-02	6.105300e-02	20150708_gfpSORORINcd3_G2G1\MitoSys2\LSM\gfpSORORINc_G1\DE_W0011_P0001\DE_2_W0011_P0001_T0004\TR1_W0001_P0129\TR1_2_W0001_P0129_T0001_R1_P1_K1_Ch2-Ch1.zen
460	5.917537e-02	1.106913e-02	6.035300e-02	20150708_gfpSORORINcd3_G2G1\MitoSys2\LSM\gfpSORORINc_G1\DE_W0011_P0001\DE_2_W0011_P0001_T0004\TR1_W0001_P0129\TR1_2_W0001_P0129_T0001_R1_P1_K1_Ch2-Ch1.zen
500	5.862207e-02	1.149018e-02	5.968500e-02	20150708_gfpSORORINcd3_G2G1\MitoSys2\LSM\gfpSORORINc_G1\DE_W0011_P0001\DE_2_W0011_P0001_T0004\TR1_W0001_P0129\TR1_2_W0001_P0129_T0001_R1_P1_K1_Ch2-Ch1.zen
540	6.051635e-02	1.082606e-02	5.904600e-02	20150708_gfpSORORINcd3_G2G1\MitoSys2\LSM\gfpSORORINc_G1\DE_W0011_P0001\DE_2_W0011_P0001_T0004\TR1_W0001_P0129\TR1_2_W0001_P0129_T0001_R1_P1_K1_Ch2-Ch1.zen
580	5.707605e-02	9.489240e-03	5.843200e-02	20150708_gfpSORORINcd3_G2G1\MitoSys2\LSM\gfpSORORINc_G1\DE_W0011_P0001\DE_2_W0011_P0001_T0004\TR1_W0001_P0129\TR1_2_W0001_P0129_T0001_R1_P1_K1_Ch2-Ch1.zen
620	5.921552e-02	9.913634e-03	5.784100e-02	20150708_gfpSORORINcd3_G2G1\MitoSys2\LSM\gfpSORORINc_G1\DE_W0011_P0001\DE_2_W0011_P0001_T0004\TR1_W0001_P0129\TR1_2_W0001_P0129_T0001_R1_P1_K1_Ch2-Ch1.zen
660	5.651191e-02	1.134012e-02	5.727100e-02	20150708_gfpSORORINcd3_G2G1\MitoSys2\LSM\gfpSORORINc_G1\DE_W0011_P0001\DE_2_W0011_P0001_T0004\TR1_W0001_P0129\TR1_2_W0001_P0129_T0001_R1_P1_K1_Ch2-Ch1.zen
700	5.788657e-02	7.947857e-03	5.672000e-02	20150708_gfpSORORINcd3_G2G1\MitoSys2\LSM\gfpSORORINc_G1\DE_W0011_P0001\DE_2_W0011_P0001_T0004\TR1_W0001_P0129\TR1_2_W0001_P0129_T0001_R1_P1_K1_Ch2-Ch1.zen
780	5.473790e-02	9.709375e-03	5.567200e-02	20150708_gfpSORORINcd3_G2G1\MitoSys2\LSM\gfpSORORINc_G1\DE_W0011_P0001\DE_2_W0011_P0001_T0004\TR1_W0001_P0129\TR1_2_W0001_P0129_T0001_R1_P1_K1_Ch2-Ch1.zen
860	5.576264e-02	8.577655e-03	5.468900e-02	20150708_gfpSORORINcd3_G2G1\MitoSys2\LSM\gfpSORORINc_G1\DE_W0011_P0001\DE_2_W0011_P0001_T0004\TR1_W0001_P0129\TR1_2_W0001_P0129_T0001_R1_P1_K1_Ch2-Ch1.zen
940	5.227384e-02	8.302878e-03	5.376200e-02	20150708_gfpSORORINcd3_G2G1\MitoSys2\LSM\gfpSORORINc_G1\DE_W0011_P0001\DE_2_W0011_P0001_T0004\TR1_W0001_P0129\TR1_2_W0001_P0129_T0001_R1_P1_K1_Ch2-Ch1.zen
1020	5.207040e-02	8.170277e-03	5.288800e-02	20150708_gfpSORORINcd3_G2G1\MitoSys2\LSM\gfpSORORINc_G1\DE_W0011_P0001\DE_2_W0011_P0001_T0004\TR1_W0001_P0129\TR1_2_W0001_P0129_T0001_R1_P1_K1_Ch2-Ch1.zen
1100	5.122228e-02	1.008574e-02	5.206100e-02	20150708_gfpSORORINcd3_G2G1\MitoSys2\LSM\gfpSORORINc_G1\DE_W0011_P0001\DE_2_W0011_P0001_T0004\TR1_W0001_P0129\TR1_2_W0001_P0129_T0001_R1_P1_K1_Ch2-Ch1.zen
1180	5.151907e-02	7.433900e-03	5.127600e-02	20150708_gfpSORORINcd3_G2G1\MitoSys2\LSM\gfpSORORINc_G1\DE_W0011_P0001\DE_2_W0011_P0001_T0004\TR1_W0001_P0129\TR1_2_W0001_P0129_T0001_R1_P1_K1_Ch2-Ch1.zen
1260	5.082409e-02	1.031018e-02	5.053100e-02	20150708_gfpSORORINcd3_G2G1\MitoSys2\LSM\gfpSORORINc_G1\DE_W0011_P0001\DE_2_W0011_P0001_T0004\TR1_W0001_P0129\TR1_2_W0001_P0129_T0001_R1_P1_K1_Ch2-Ch1.zen
1340	5.245580e-02	9.689126e-03	4.982200e-02	20150708_gfpSORORINcd3_G2G1\MitoSys2\LSM\gfpSORORINc_G1\DE_W0011_P0001\DE_2_W0011_P0001_T0004\TR1_W0001_P0129\TR1_2_W0001_P0129_T0001_R1_P1_K1_Ch2-Ch1.zen
1420	4.852698e-02	7.442395e-03	4.914600e-02	20150708_gfpSORORINcd3_G2G1\MitoSys2\LSM\gfpSORORINc_G1\DE_W0011_P0001\DE_2_W0011_P0001_T0004\TR1_W0001_P0129\TR1_2_W0001_P0129_T0001_R1_P1_K1_Ch2-Ch1.zen
1500	4.862193e-02	6.946836e-03	4.850100e-02	20150708_gfpSORORINcd3_G2G1\MitoSys2\LSM\gfpSORORINc_G1\DE_W0011_P0001\DE_2_W0011_P0001_T0004\TR1_W0001_P0129\TR1_2_W0001_P0129_T0001_R1_P1_K1_Ch2-Ch1.zen
1660	4.685318e-02	8.740622e-03	4.729200e-02	20150708_gfpSORORINcd3_G2G1\MitoSys2\LSM\gfpSORORINc_G1\DE_W0011_P0001\DE_2_W0011_P0001_T0004\TR1_W0001_P0129\TR1_2_W0001_P0129_T0001_R1_P1_K1_Ch2-Ch1.zen
1820	4.630299e-02	9.542761e-03	4.618100e-02	20150708_gfpSORORINcd3_G2G1\MitoSys2\LSM\gfpSORORINc_G1\DE_W0011_P0001\DE_2_W0011_P0001_T0004\TR1_W0001_P0129\TR1_2_W0001_P0129_T0001_R1_P1_K1_Ch2-Ch1.zen
1980	4.637502e-02	9.467119e-03	4.515200e-02	20150708_gfpSORORINcd3_G2G1\MitoSys2\LSM\gfpSORORINc_G1\DE_W0011_P0001\DE_2_W0011_P0001_T0004\TR1_W0001_P0129\TR1_2_W0001_P0129_T0001_R1_P1_K1_Ch2-Ch1.zen
2140	4.366805e-02	8.438115e-03	4.419700e-02	20150708_gfpSORORINcd3_G2G1\MitoSys2\LSM\gfpSORORINc_G1\DE_W0011_P0001\DE_2_W0011_P0001_T0004\TR1_W0001_P0129\TR1_2_W0001_P0129_T0001_R1_P1_K1_Ch2-Ch1.zen
2300	4.316106e-02	9.718640e-03	4.330400e-02	20150708_gfpSORORINcd3_G2G1\MitoSys2\LSM\gfpSORORINc_G1\DE_W0011_P0001\DE_2_W0011_P0001_T0004\TR1_W0001_P0129\TR1_2_W0001_P0129_T0001_R1_P1_K1_Ch2-Ch1.zen
2460	4.175047e-02	8.909263e-03	4.246800e-02	20150708_gfpSORORINcd3_G2G1\MitoSys2\LSM\gfpSORORINc_G1\DE_W0011_P0001\DE_2_W0011_P0001_T0004\TR1_W0001_P0129\TR1_2_W0001_P0129_T0001_R1_P1_K1_Ch2-Ch1.zen
2620	4.308213e-02	9.860248e-03	4.168100e-02	20150708_gfpSORORINcd3_G2G1\MitoSys2\LSM\gfpSORORINc_G1\DE_W0011_P0001\DE_2_W0011_P0001_T0004\TR1_W0001_P0129\TR1_2_W0001_P0129_T0001_R1_P1_K1_Ch2-Ch1.zen
2780	4.133733e-02	8.013155e-03	4.093900e-02	20150708_gfpSORORINcd3_G2G1\MitoSys2\LSM\gfpSORORINc_G1\DE_W0011_P0001\DE_2_W0011_P0001_T0004\TR1_W0001_P0129\TR1_2_W0001_P0129_T0001_R1_P1_K1_Ch2-Ch1.zen
2940	4.010449e-02	1.001861e-02	4.023500e-02	20150708_gfpSORORINcd3_G2G1\MitoSys2\LSM\gfpSORORINc_G1\DE_W0011_P0001\DE_2_W0011_P0001_T0004\TR1_W0001_P0129\TR1_2_W0001_P0129_T0001_R1_P1_K1_Ch2-Ch1.zen
3100	4.000430e-02	7.864915e-03	3.956700e-02	20150708_gfpSORORINcd3_G2G1\MitoSys2\LSM\gfpSORORINc_G1\DE_W0011_P0001\DE_2_W0011_P0001_T0004\TR1_W0001_P0129\TR1_2_W0001_P0129_T0001_R1_P1_K1_Ch2-Ch1.zen
3420	3.868773e-02	8.504519e-03	3.832400e-02	20150708_gfpSORORINcd3_G2G1\MitoSys2\LSM\gfpSORORINc_G1\DE_W0011_P0001\DE_2_W0011_P0001_T0004\TR1_W0001_P0129\TR1_2_W0001_P0129_T0001_R1_P1_K1_Ch2-Ch1.zen
3740	3.700148e-02	8.500597e-03	3.718500e-02	20150708_gfpSORORINcd3_G2G1\MitoSys2\LSM\gfpSORORINc_G1\DE_W0011_P0001\DE_2_W0011_P0001_T0004\TR1_W0001_P0129\TR1_2_W0001_P0129_T0001_R1_P1_K1_Ch2-Ch1.zen
4060	3.633381e-02	9.001787e-03	3.613400e-02	20150708_gfpSORORINcd3_G2G1\MitoSys2\LSM\gfpSORORINc_G1\DE_W0011_P0001\DE_2_W0011_P0001_T0004\TR1_W0001_P0129\TR1_2_W0001_P0129_T0001_R1_P1_K1_Ch2-Ch1.zen
4380	3.511043e-02	9.267653e-03	3.515700e-02	20150708_gfpSORORINcd3_G2G1\MitoSys2\LSM\gfpSORORINc_G1\DE_W0011_P0001\DE_2_W0011_P0001_T0004\TR1_W0001_P0129\TR1_2_W0001_P0129_T0001_R1_P1_K1_Ch2-Ch1.zen
4700	3.374815e-02	8.492559e-03	3.424300e-02	20150708_gfpSORORINcd3_G2G1\MitoSys2\LSM\gfpSORORINc_G1\DE_W0011_P0001\DE_2_W0011_P0001_T0004\TR1_W0001_P0129\TR1_2_W0001_P0129_T0001_R1_P1_K1_Ch2-Ch1.zen
5020	3.384794e-02	8.055631e-03	3.338500e-02	20150708_gfpSORORINcd3_G2G1\MitoSys2\LSM\gfpSORORINc_G1\DE_W0011_P0001\DE_2_W0011_P0001_T0004\TR1_W0001_P0129\TR1_2_W0001_P0129_T0001_R1_P1_K1_Ch2-Ch1.zen
5340	3.161320e-02	8.609797e-03	3.257400e-02	20150708_gfpSORORINcd3_G2G1\MitoSys2\LSM\gfpSORORINc_G1\DE_W0011_P0001\DE_2_W0011_P0001_T0004\TR1_W0001_P0129\TR1_2_W0001_P0129_T0001_R1_P1_K1_Ch2-Ch1.zen
5660	3.110578e-02	8.462302e-03	3.180600e-02	20150708_gfpSORORINcd3_G2G1\MitoSys2\LSM\gfpSORORINc_G1\DE_W0011_P0001\DE_2_W0011_P0001_T0004\TR1_W0001_P0129\TR1_2_W0001_P0129_T0001_R1_P1_K1_Ch2-Ch1.zen
5980	3.181423e-02	8.707201e-03	3.107500e-02	20150708_gfpSORORINcd3_G2G1\MitoSys2\LSM\gfpSORORINc_G1\DE_W0011_P0001\DE_2_W0011_P0001_T0004\TR1_W0001_P0129\TR1_2_W0001_P0129_T0001_R1_P1_K1_Ch2-Ch1.zen
6300	3.124357e-02	8.442824e-03	3.037800e-02	20150708_gfpSORORINcd3_G2G1\MitoSys2\LSM\gfpSORORINc_G1\DE_W0011_P0001\DE_2_W0011_P0001_T0004\TR1_W0001_P0129\TR1_2_W0001_P0129_T0001_R1_P1_K1_Ch2-Ch1.zen
6940	2.869468e-02	8.055435e-03	2.907400e-02	20150708_gfpSORORINcd3_G2G1\MitoSys2\LSM\gfpSORORINc_G1\DE_W0011_P0001\DE_2_W0011_P0001_T0004\TR1_W0001_P0129\TR1_2_W0001_P0129_T0001_R1_P1_K1_Ch2-Ch1.zen
7580	2.792309e-02	9.995488e-03	2.787100e-02	20150708_gfpSORORINcd3_G2G1\MitoSys2\LSM\gfpSORORINc_G1\DE_W0011_P0001\DE_2_W0011_P0001_T0004\TR1_W0001_P0129\TR1_2_W0001_P0129_T0001_R1_P1_K1_Ch2-Ch1.zen
8220	2.641699e-02	8.838010e-03	2.675600e-02	20150708_gfpSORORINcd3_G2G1\MitoSys2\LSM\gfpSORORINc_G1\DE_W0011_P0001\DE_2_W0011_P0001_T0004\TR1_W0001_P0129\TR1_2_W0001_P0129_T0001_R1_P1_K1_Ch2-Ch1.zen
8860	2.511327e-02	8.632928e-03	2.571700e-02	20150708_gfpSORORINcd3_G2G1\MitoSys2\LSM\gfpSORORINc_G1\DE_W0011_P0001\DE_2_W0011_P0001_T0004\TR1_W0001_P0129\TR1_2_W0001_P0129_T0001_R1_P1_K1_Ch2-Ch1.zen
9500	2.401626e-02	8.330045e-03	2.474400e-02	20150708_gfpSORORINcd3_G2G1\MitoSys2\LSM\gfpSORORINc_G1\DE_W0011_P0001\DE_2_W0011_P0001_T0004\TR1_W0001_P0129\TR1_2_W0001_P0129_T0001_R1_P1_K1_Ch2-Ch1.zen
10140	2.344942e-02	7.972820e-03	2.383000e-02	20150708_gfpSORORINcd3_G2G1\MitoSys2\LSM\gfpSORORINc_G1\DE_W0011_P0001\DE_2_W0011_P0001_T0004\TR1_W0001_P0129\TR1_2_W0001_P0129_T0001_R1_P1_K1_Ch2-Ch1.zen
10780	2.290783e-02	7.201925e-03	2.297000e-02	20150708_gfpSORORINcd3_G2G1\MitoSys2\LSM\gfpSORORINc_G1\DE_W0011_P0001\DE_2_W0011_P0001_T0004\TR1_W0001_P0129\TR1_2_W0001_P0129_T0001_R1_P1_K1_Ch2-Ch1.zen
11420	2.240184e-02	7.995325e-03	2.215800e-02	20150708_gfpSORORINcd3_G2G1\MitoSys2\LSM\gfpSORORINc_G1\DE_W0011_P0001\DE_2_W0011_P0001_T0004\TR1_W0001_P0129\TR1_2_W0001_P0129_T0001_R1_P1_K1_Ch2-Ch1.zen
12060	2.176048e-02	8.649785e-03	2.139100e-02	20150708_gfpSORORINcd3_G2G1\MitoSys2\LSM\gfpSORORINc_G1\DE_W0011_P0001\DE_2_W0011_P0001_T0004\TR1_W0001_P0129\TR1_2_W0001_P0129_T0001_R1_P1_K1_Ch2-Ch1.zen
12700	2.039833e-02	7.507677e-03	2.066500e-02	20150708_gfpSORORINcd3_G2G1\MitoSys2\LSM\gfpSORORINc_G1\DE_W0011_P0001\DE_2_W0011_P0001_T0004\TR1_W0001_P0129\TR1_2_W0001_P0129_T0001_R1_P1_K1_Ch2-Ch1.zen
13980	1.882678e-02	7.623946e-03	1.932300e-02	20150708_gfpSORORINcd3_G2G1\MitoSys2\LSM\gfpSORORINc_G1\DE_W0011_P0001\DE_2_W0011_P0001_T0004\TR1_W0001_P0129\TR1_2_W0001_P0129_T0001_R1_P1_K1_Ch2-Ch1.zen
15260	1.730661e-02	7.036446e-03	1.811100e-02	20150708_gfpSORORINcd3_G2G1\MitoSys2\LSM\gfpSORORINc_G1\DE_W0011_P0001\DE_2_W0011_P0001_T0004\TR1_W0001_P0129\TR1_2_W0001_P0129_T0001_R1_P1_K1_Ch2-Ch1.zen
16540	1.673844e-02	7.019303e-03	1.701200e-02	20150708_gfpSORORINcd3_G2G1\MitoSys2\LSM\gfpSORORINc_G1\DE_W0011_P0001\DE_2_W0011_P0001_T0004\TR1_W0001_P0129\TR1_2_W0001_P0129_T0001_R1_P1_K1_Ch2-Ch1.zen
17820	1.531425e-02	6.947525e-03	1.601300e-02	20150708_gfpSORORINcd3_G2G1\MitoSys2\LSM\gfpSORORINc_G1\DE_W0011_P0001\DE_2_W0011_P0001_T0004\TR1_W0001_P0129\TR1_2_W0001_P0129_T0001_R1_P1_K1_Ch2-Ch1.zen
19100	1.487815e-02	6.922981e-03	1.510100e-02	20150708_gfpSORORINcd3_G2G1\MitoSys2\LSM\gfpSORORINc_G1\DE_W0011_P0001\DE_2_W0011_P0001_T0004\TR1_W0001_P0129\TR1_2_W0001_P0129_T0001_R1_P1_K1_Ch2-Ch1.zen
20380	1.409969e-02	6.747474e-03	1.426700e-02	20150708_gfpSORORINcd3_G2G1\MitoSys2\LSM\gfpSORORINc_G1\DE_W0011_P0001\DE_2_W0011_P0001_T0004\TR1_W0001_P0129\TR1_2_W0001_P0129_T0001_R1_P1_K1_Ch2-Ch1.zen
21660	1.371942e-02	6.294151e-03	1.350200e-02	20150708_gfpSORORINcd3_G2G1\MitoSys2\LSM\gfpSORORINc_G1\DE_W0011_P0001\DE_2_W0011_P0001_T0004\TR1_W0001_P0129\TR1_2_W0001_P0129_T0001_R1_P1_K1_Ch2-Ch1.zen
22940	1.272234e-02	5.643297e-03	1.279800e-02	20150708_gfpSORORINcd3_G2G1\MitoSys2\LSM\gfpSORORINc_G1\DE_W0011_P0001\DE_2_W0011_P0001_T0004\TR1_W0001_P0129\TR1_2_W0001_P0129_T0001_R1_P1_K1_Ch2-Ch1.zen
24220	1.237819e-02	6.863510e-03	1.215000e-02	20150708_gfpSORORINcd3_G2G1\MitoSys2\LSM\gfpSORORINc_G1\DE_W0011_P0001\DE_2_W0011_P0001_T0004\TR1_W0001_P0129\TR1_2_W0001_P0129_T0001_R1_P1_K1_Ch2-Ch1.zen
25500	1.207373e-02	6.850568e-03	1.155200e-02	20150708_gfpSORORINcd3_G2G1\MitoSys2\LSM\gfpSORORINc_G1\DE_W0011_P0001\DE_2_W0011_P0001_T0004\TR1_W0001_P0129\TR1_2_W0001_P0129_T0001_R1_P1_K1_Ch2-Ch1.zen
28060	1.096204e-02	6.086142e-03	1.048400e-02	20150708_gfpSORORINcd3_G2G1\MitoSys2\LSM\gfpSORORINc_G1\DE_W0011_P0001\DE_2_W0011_P0001_T0004\TR1_W0001_P0129\TR1_2_W0001_P0129_T0001_R1_P1_K1_Ch2-Ch1.zen
30620	9.819161e-03	5.005684e-03	9.563200e-03	20150708_gfpSORORINcd3_G2G1\MitoSys2\LSM\gfpSORORINc_G1\DE_W0011_P0001\DE_2_W0011_P0001_T0004\TR1_W0001_P0129\TR1_2_W0001_P0129_T0001_R1_P1_K1_Ch2-Ch1.zen
33180	9.454626e-03	5.107925e-03	8.762800e-03	20150708_gfpSORORINcd3_G2G1\MitoSys2\LSM\gfpSORORINc_G1\DE_W0011_P0001\DE_2_W0011_P0001_T0004\TR1_W0001_P0129\TR1_2_W0001_P0129_T0001_R1_P1_K1_Ch2-Ch1.zen
35740	9.380282e-03	4.866521e-03	8.062800e-03	20150708_gfpSORORINcd3_G2G1\MitoSys2\LSM\gfpSORORINc_G1\DE_W0011_P0001\DE_2_W0011_P0001_T0004\TR1_W0001_P0129\TR1_2_W0001_P0129_T0001_R1_P1_K1_Ch2-Ch1.zen
38300	8.614839e-03	5.347187e-03	7.446900e-03	20150708_gfpSORORINcd3_G2G1\MitoSys2\LSM\gfpSORORINc_G1\DE_W0011_P0001\DE_2_W0011_P0001_T0004\TR1_W0001_P0129\TR1_2_W0001_P0129_T0001_R1_P1_K1_Ch2-Ch1.zen
40860	7.070491e-03	5.183061e-03	6.901800e-03	20150708_gfpSORORINcd3_G2G1\MitoSys2\LSM\gfpSORORINc_G1\DE_W0011_P0001\DE_2_W0011_P0001_T0004\TR1_W0001_P0129\TR1_2_W0001_P0129_T0001_R1_P1_K1_Ch2-Ch1.zen
43420	6.521304e-03	4.771376e-03	6.417000e-03	20150708_gfpSORORINcd3_G2G1\MitoSys2\LSM\gfpSORORINc_G1\DE_W0011_P0001\DE_2_W0011_P0001_T0004\TR1_W0001_P0129\TR1_2_W0001_P0129_T0001_R1_P1_K1_Ch2-Ch1.zen
45980	6.009858e-03	5.560482e-03	5.983800e-03	20150708_gfpSORORINcd3_G2G1\MitoSys2\LSM\gfpSORORINc_G1\DE_W0011_P0001\DE_2_W0011_P0001_T0004\TR1_W0001_P0129\TR1_2_W0001_P0129_T0001_R1_P1_K1_Ch2-Ch1.zen
48540	5.013725e-03	5.078244e-03	5.594900e-03	20150708_gfpSORORINcd3_G2G1\MitoSys2\LSM\gfpSORORINc_G1\DE_W0011_P0001\DE_2_W0011_P0001_T0004\TR1_W0001_P0129\TR1_2_W0001_P0129_T0001_R1_P1_K1_Ch2-Ch1.zen
51100	5.215289e-03	4.292501e-03	5.244400e-03	20150708_gfpSORORINcd3_G2G1\MitoSys2\LSM\gfpSORORINc_G1\DE_W0011_P0001\DE_2_W0011_P0001_T0004\TR1_W0001_P0129\TR1_2_W0001_P0129_T0001_R1_P1_K1_Ch2-Ch1.zen
56220	5.490037e-03	4.972554e-03	4.639300e-03	20150708_gfpSORORINcd3_G2G1\MitoSys2\LSM\gfpSORORINc_G1\DE_W0011_P0001\DE_2_W0011_P0001_T0004\TR1_W0001_P0129\TR1_2_W0001_P0129_T0001_R1_P1_K1_Ch2-Ch1.zen
61340	5.584294e-03	5.069048e-03	4.137100e-03	20150708_gfpSORORINcd3_G2G1\MitoSys2\LSM\gfpSORORINc_G1\DE_W0011_P0001\DE_2_W0011_P0001_T0004\TR1_W0001_P0129\TR1_2_W0001_P0129_T0001_R1_P1_K1_Ch2-Ch1.zen
66460	4.401129e-03	4.310196e-03	3.715300e-03	20150708_gfpSORORINcd3_G2G1\MitoSys2\LSM\gfpSORORINc_G1\DE_W0011_P0001\DE_2_W0011_P0001_T0004\TR1_W0001_P0129\TR1_2_W0001_P0129_T0001_R1_P1_K1_Ch2-Ch1.zen
71580	2.968563e-03	3.626350e-03	3.357200e-03	20150708_gfpSORORINcd3_G2G1\MitoSys2\LSM\gfpSORORINc_G1\DE_W0011_P0001\DE_2_W0011_P0001_T0004\TR1_W0001_P0129\TR1_2_W0001_P0129_T0001_R1_P1_K1_Ch2-Ch1.zen
76700	3.032925e-03	4.545066e-03	3.050300e-03	20150708_gfpSORORINcd3_G2G1\MitoSys2\LSM\gfpSORORINc_G1\DE_W0011_P0001\DE_2_W0011_P0001_T0004\TR1_W0001_P0129\TR1_2_W0001_P0129_T0001_R1_P1_K1_Ch2-Ch1.zen
81820	2.257171e-03	5.289840e-03	2.785000e-03	20150708_gfpSORORINcd3_G2G1\MitoSys2\LSM\gfpSORORINc_G1\DE_W0011_P0001\DE_2_W0011_P0001_T0004\TR1_W0001_P0129\TR1_2_W0001_P0129_T0001_R1_P1_K1_Ch2-Ch1.zen
86940	1.548716e-03	5.693926e-03	2.554000e-03	20150708_gfpSORORINcd3_G2G1\MitoSys2\LSM\gfpSORORINc_G1\DE_W0011_P0001\DE_2_W0011_P0001_T0004\TR1_W0001_P0129\TR1_2_W0001_P0129_T0001_R1_P1_K1_Ch2-Ch1.zen
92060	1.358193e-03	6.205476e-03	2.351500e-03	20150708_gfpSORORINcd3_G2G1\MitoSys2\LSM\gfpSORORINc_G1\DE_W0011_P0001\DE_2_W0011_P0001_T0004\TR1_W0001_P0129\TR1_2_W0001_P0129_T0001_R1_P1_K1_Ch2-Ch1.zen
97180	1.597457e-03	5.974443e-03	2.172800e-03	20150708_gfpSORORINcd3_G2G1\MitoSys2\LSM\gfpSORORINc_G1\DE_W0011_P0001\DE_2_W0011_P0001_T0004\TR1_W0001_P0129\TR1_2_W0001_P0129_T0001_R1_P1_K1_Ch2-Ch1.zen
102300	1.617722e-03	5.282691e-03	2.014300e-03	20150708_gfpSORORINcd3_G2G1\MitoSys2\LSM\gfpSORORINc_G1\DE_W0011_P0001\DE_2_W0011_P0001_T0004\TR1_W0001_P0129\TR1_2_W0001_P0129_T0001_R1_P1_K1_Ch2-Ch1.zen
112540	1.709041e-03	7.191101e-03	1.746400e-03	20150708_gfpSORORINcd3_G2G1\MitoSys2\LSM\gfpSORORINc_G1\DE_W0011_P0001\DE_2_W0011_P0001_T0004\TR1_W0001_P0129\TR1_2_W0001_P0129_T0001_R1_P1_K1_Ch2-Ch1.zen
122780	1.514047e-03	8.457046e-03	1.529600e-03	20150708_gfpSORORINcd3_G2G1\MitoSys2\LSM\gfpSORORINc_G1\DE_W0011_P0001\DE_2_W0011_P0001_T0004\TR1_W0001_P0129\TR1_2_W0001_P0129_T0001_R1_P1_K1_Ch2-Ch1.zen
133020	1.850020e-03	8.109868e-03	1.351600e-03	20150708_gfpSORORINcd3_G2G1\MitoSys2\LSM\gfpSORORINc_G1\DE_W0011_P0001\DE_2_W0011_P0001_T0004\TR1_W0001_P0129\TR1_2_W0001_P0129_T0001_R1_P1_K1_Ch2-Ch1.zen
143260	9.428360e-04	6.389644e-03	1.203400e-03	20150708_gfpSORORINcd3_G2G1\MitoSys2\LSM\gfpSORORINc_G1\DE_W0011_P0001\DE_2_W0011_P0001_T0004\TR1_W0001_P0129\TR1_2_W0001_P0129_T0001_R1_P1_K1_Ch2-Ch1.zen
153500	7.863928e-04	5.853231e-03	1.078600e-03	20150708_gfpSORORINcd3_G2G1\MitoSys2\LSM\gfpSORORINc_G1\DE_W0011_P0001\DE_2_W0011_P0001_T0004\TR1_W0001_P0129\TR1_2_W0001_P0129_T0001_R1_P1_K1_Ch2-Ch1.zen
163740	1.792313e-04	4.691094e-03	9.725300e-04	20150708_gfpSORORINcd3_G2G1\MitoSys2\LSM\gfpSORORINc_G1\DE_W0011_P0001\DE_2_W0011_P0001_T0004\TR1_W0001_P0129\TR1_2_W0001_P0129_T0001_R1_P1_K1_Ch2-Ch1.zen
173980	6.431065e-04	4.876280e-03	8.815300e-04	20150708_gfpSORORINcd3_G2G1\MitoSys2\LSM\gfpSORORINc_G1\DE_W0011_P0001\DE_2_W0011_P0001_T0004\TR1_W0001_P0129\TR1_2_W0001_P0129_T0001_R1_P1_K1_Ch2-Ch1.zen
184220	5.274074e-04	5.944256e-03	8.028500e-04	20150708_gfpSORORINcd3_G2G1\MitoSys2\LSM\gfpSORORINc_G1\DE_W0011_P0001\DE_2_W0011_P0001_T0004\TR1_W0001_P0129\TR1_2_W0001_P0129_T0001_R1_P1_K1_Ch2-Ch1.zen
194460	1.044671e-03	6.181906e-03	7.343400e-04	20150708_gfpSORORINcd3_G2G1\MitoSys2\LSM\gfpSORORINc_G1\DE_W0011_P0001\DE_2_W0011_P0001_T0004\TR1_W0001_P0129\TR1_2_W0001_P0129_T0001_R1_P1_K1_Ch2-Ch1.zen
204700	3.911136e-04	6.641644e-03	6.743100e-04	20150708_gfpSORORINcd3_G2G1\MitoSys2\LSM\gfpSORORINc_G1\DE_W0011_P0001\DE_2_W0011_P0001_T0004\TR1_W0001_P0129\TR1_2_W0001_P0129_T0001_R1_P1_K1_Ch2-Ch1.zen
225180	-7.976786e-04	6.720707e-03	5.745200e-04	20150708_gfpSORORINcd3_G2G1\MitoSys2\LSM\gfpSORORINc_G1\DE_W0011_P0001\DE_2_W0011_P0001_T0004\TR1_W0001_P0129\TR1_2_W0001_P0129_T0001_R1_P1_K1_Ch2-Ch1.zen
245660	-1.258637e-03	6.537195e-03	4.954600e-04	20150708_gfpSORORINcd3_G2G1\MitoSys2\LSM\gfpSORORINc_G1\DE_W0011_P0001\DE_2_W0011_P0001_T0004\TR1_W0001_P0129\TR1_2_W0001_P0129_T0001_R1_P1_K1_Ch2-Ch1.zen
266140	-1.019629e-03	4.635170e-03	4.317400e-04	20150708_gfpSORORINcd3_G2G1\MitoSys2\LSM\gfpSORORINc_G1\DE_W0011_P0001\DE_2_W0011_P0001_T0004\TR1_W0001_P0129\TR1_2_W0001_P0129_T0001_R1_P1_K1_Ch2-Ch1.zen
286620	-1.602572e-04	5.865936e-03	3.796100e-04	20150708_gfpSORORINcd3_G2G1\MitoSys2\LSM\gfpSORORINc_G1\DE_W0011_P0001\DE_2_W0011_P0001_T0004\TR1_W0001_P0129\TR1_2_W0001_P0129_T0001_R1_P1_K1_Ch2-Ch1.zen
307100	3.104004e-04	6.126323e-03	3.364300e-04	20150708_gfpSORORINcd3_G2G1\MitoSys2\LSM\gfpSORORINc_G1\DE_W0011_P0001\DE_2_W0011_P0001_T0004\TR1_W0001_P0129\TR1_2_W0001_P0129_T0001_R1_P1_K1_Ch2-Ch1.zen
327580	3.678178e-04	6.538178e-03	3.002400e-04	20150708_gfpSORORINcd3_G2G1\MitoSys2\LSM\gfpSORORINc_G1\DE_W0011_P0001\DE_2_W0011_P0001_T0004\TR1_W0001_P0129\TR1_2_W0001_P0129_T0001_R1_P1_K1_Ch2-Ch1.zen
348060	3.984213e-04	7.250302e-03	2.696300e-04	20150708_gfpSORORINcd3_G2G1\MitoSys2\LSM\gfpSORORINc_G1\DE_W0011_P0001\DE_2_W0011_P0001_T0004\TR1_W0001_P0129\TR1_2_W0001_P0129_T0001_R1_P1_K1_Ch2-Ch1.zen
368540	-2.287496e-04	6.289682e-03	2.434900e-04	20150708_gfpSORORINcd3_G2G1\MitoSys2\LSM\gfpSORORINc_G1\DE_W0011_P0001\DE_2_W0011_P0001_T0004\TR1_W0001_P0129\TR1_2_W0001_P0129_T0001_R1_P1_K1_Ch2-Ch1.zen
389020	-6.685457e-04	5.549160e-03	2.210000e-04	20150708_gfpSORORINcd3_G2G1\MitoSys2\LSM\gfpSORORINc_G1\DE_W0011_P0001\DE_2_W0011_P0001_T0004\TR1_W0001_P0129\TR1_2_W0001_P0129_T0001_R1_P1_K1_Ch2-Ch1.zen
409500	-1.387003e-03	4.805504e-03	2.015000e-04	20150708_gfpSORORINcd3_G2G1\MitoSys2\LSM\gfpSORORINc_G1\DE_W0011_P0001\DE_2_W0011_P0001_T0004\TR1_W0001_P0129\TR1_2_W0001_P0129_T0001_R1_P1_K1_Ch2-Ch1.zen
450460	-1.100629e-03	4.768771e-03	1.695700e-04	20150708_gfpSORORINcd3_G2G1\MitoSys2\LSM\gfpSORORINc_G1\DE_W0011_P0001\DE_2_W0011_P0001_T0004\TR1_W0001_P0129\TR1_2_W0001_P0129_T0001_R1_P1_K1_Ch2-Ch1.zen
491420	-1.226887e-03	5.169975e-03	1.447200e-04	20150708_gfpSORORINcd3_G2G1\MitoSys2\LSM\gfpSORORINc_G1\DE_W0011_P0001\DE_2_W0011_P0001_T0004\TR1_W0001_P0129\TR1_2_W0001_P0129_T0001_R1_P1_K1_Ch2-Ch1.zen
532380	-2.482711e-03	5.865125e-03	1.250000e-04	20150708_gfpSORORINcd3_G2G1\MitoSys2\LSM\gfpSORORINc_G1\DE_W0011_P0001\DE_2_W0011_P0001_T0004\TR1_W0001_P0129\TR1_2_W0001_P0129_T0001_R1_P1_K1_Ch2-Ch1.zen
573340	-2.099309e-03	5.727470e-03	1.090900e-04	20150708_gfpSORORINcd3_G2G1\MitoSys2\LSM\gfpSORORINc_G1\DE_W0011_P0001\DE_2_W0011_P0001_T0004\TR1_W0001_P0129\TR1_2_W0001_P0129_T0001_R1_P1_K1_Ch2-Ch1.zen
614300	-2.127009e-03	5.485712e-03	9.606900e-05	20150708_gfpSORORINcd3_G2G1\MitoSys2\LSM\gfpSORORINc_G1\DE_W0011_P0001\DE_2_W0011_P0001_T0004\TR1_W0001_P0129\TR1_2_W0001_P0129_T0001_R1_P1_K1_Ch2-Ch1.zen
655260	-2.752967e-03	4.353132e-03	8.527500e-05	20150708_gfpSORORINcd3_G2G1\MitoSys2\LSM\gfpSORORINc_G1\DE_W0011_P0001\DE_2_W0011_P0001_T0004\TR1_W0001_P0129\TR1_2_W0001_P0129_T0001_R1_P1_K1_Ch2-Ch1.zen
696220	-4.349854e-04	5.294099e-03	7.622700e-05	20150708_gfpSORORINcd3_G2G1\MitoSys2\LSM\gfpSORORINc_G1\DE_W0011_P0001\DE_2_W0011_P0001_T0004\TR1_W0001_P0129\TR1_2_W0001_P0129_T0001_R1_P1_K1_Ch2-Ch1.zen
737180	-2.331157e-04	6.013096e-03	6.856800e-05	20150708_gfpSORORINcd3_G2G1\MitoSys2\LSM\gfpSORORINc_G1\DE_W0011_P0001\DE_2_W0011_P0001_T0004\TR1_W0001_P0129\TR1_2_W0001_P0129_T0001_R1_P1_K1_Ch2-Ch1.zen
778140	-2.174009e-04	5.661583e-03	6.202500e-05	20150708_gfpSORORINcd3_G2G1\MitoSys2\LSM\gfpSORORINc_G1\DE_W0011_P0001\DE_2_W0011_P0001_T0004\TR1_W0001_P0129\TR1_2_W0001_P0129_T0001_R1_P1_K1_Ch2-Ch1.zen
819100	6.459542e-04	4.117370e-03	5.639200e-05	20150708_gfpSORORINcd3_G2G1\MitoSys2\LSM\gfpSORORINc_G1\DE_W0011_P0001\DE_2_W0011_P0001_T0004\TR1_W0001_P0129\TR1_2_W0001_P0129_T0001_R1_P1_K1_Ch2-Ch1.zen
901020	3.371117e-04	4.479878e-03	4.724300e-05	20150708_gfpSORORINcd3_G2G1\MitoSys2\LSM\gfpSORORINc_G1\DE_W0011_P0001\DE_2_W0011_P0001_T0004\TR1_W0001_P0129\TR1_2_W0001_P0129_T0001_R1_P1_K1_Ch2-Ch1.zen
982940	-2.471121e-04	4.869548e-03	4.019100e-05	20150708_gfpSORORINcd3_G2G1\MitoSys2\LSM\gfpSORORINc_G1\DE_W0011_P0001\DE_2_W0011_P0001_T0004\TR1_W0001_P0129\TR1_2_W0001_P0129_T0001_R1_P1_K1_Ch2-Ch1.zen
1064860	8.385375e-04	5.367427e-03	3.463700e-05	20150708_gfpSORORINcd3_G2G1\MitoSys2\LSM\gfpSORORINc_G1\DE_W0011_P0001\DE_2_W0011_P0001_T0004\TR1_W0001_P0129\TR1_2_W0001_P0129_T0001_R1_P1_K1_Ch2-Ch1.zen
1146780	-7.052721e-04	4.871601e-03	3.018500e-05	20150708_gfpSORORINcd3_G2G1\MitoSys2\LSM\gfpSORORINc_G1\DE_W0011_P0001\DE_2_W0011_P0001_T0004\TR1_W0001_P0129\TR1_2_W0001_P0129_T0001_R1_P1_K1_Ch2-Ch1.zen
1228700	-1.607388e-03	5.575458e-03	2.655800e-05	20150708_gfpSORORINcd3_G2G1\MitoSys2\LSM\gfpSORORINc_G1\DE_W0011_P0001\DE_2_W0011_P0001_T0004\TR1_W0001_P0129\TR1_2_W0001_P0129_T0001_R1_P1_K1_Ch2-Ch1.zen
1310620	-1.879818e-03	3.360371e-03	2.356500e-05	20150708_gfpSORORINcd3_G2G1\MitoSys2\LSM\gfpSORORINc_G1\DE_W0011_P0001\DE_2_W0011_P0001_T0004\TR1_W0001_P0129\TR1_2_W0001_P0129_T0001_R1_P1_K1_Ch2-Ch1.zen
1392540	-8.110412e-04	3.645887e-03	2.106300e-05	20150708_gfpSORORINcd3_G2G1\MitoSys2\LSM\gfpSORORINc_G1\DE_W0011_P0001\DE_2_W0011_P0001_T0004\TR1_W0001_P0129\TR1_2_W0001_P0129_T0001_R1_P1_K1_Ch2-Ch1.zen
1474460	-1.575533e-03	4.843014e-03	1.895100e-05	20150708_gfpSORORINcd3_G2G1\MitoSys2\LSM\gfpSORORINc_G1\DE_W0011_P0001\DE_2_W0011_P0001_T0004\TR1_W0001_P0129\TR1_2_W0001_P0129_T0001_R1_P1_K1_Ch2-Ch1.zen
1556380	-1.050548e-03	4.944858e-03	1.715000e-05	20150708_gfpSORORINcd3_G2G1\MitoSys2\LSM\gfpSORORINc_G1\DE_W0011_P0001\DE_2_W0011_P0001_T0004\TR1_W0001_P0129\TR1_2_W0001_P0129_T0001_R1_P1_K1_Ch2-Ch1.zen
10	6.831873e-02	2.050615e-02	6.671100e-02	20150708_gfpSORORINcd3_G2G1\MitoSys2\LSM\gfpSORORINc_G1\DE_W0011_P0001\DE_2_W0011_P0001_T0004\TR1_W0001_P0129\TR1_2_W0001_P0129_T0001_R1_P3_K1_Ch2-Ch1.zen
20	6.663985e-02	1.701011e-02	6.589400e-02	20150708_gfpSORORINcd3_G2G1\MitoSys2\LSM\gfpSORORINc_G1\DE_W0011_P0001\DE_2_W0011_P0001_T0004\TR1_W0001_P0129\TR1_2_W0001_P0129_T0001_R1_P3_K1_Ch2-Ch1.zen
30	6.390577e-02	2.079915e-02	6.514200e-02	20150708_gfpSORORINcd3_G2G1\MitoSys2\LSM\gfpSORORINc_G1\DE_W0011_P0001\DE_2_W0011_P0001_T0004\TR1_W0001_P0129\TR1_2_W0001_P0129_T0001_R1_P3_K1_Ch2-Ch1.zen
40	6.513607e-02	1.966804e-02	6.444900e-02	20150708_gfpSORORINcd3_G2G1\MitoSys2\LSM\gfpSORORINc_G1\DE_W0011_P0001\DE_2_W0011_P0001_T0004\TR1_W0001_P0129\TR1_2_W0001_P0129_T0001_R1_P3_K1_Ch2-Ch1.zen
50	5.859405e-02	2.103918e-02	6.381000e-02	20150708_gfpSORORINcd3_G2G1\MitoSys2\LSM\gfpSORORINc_G1\DE_W0011_P0001\DE_2_W0011_P0001_T0004\TR1_W0001_P0129\TR1_2_W0001_P0129_T0001_R1_P3_K1_Ch2-Ch1.zen
60	6.352611e-02	1.943880e-02	6.322000e-02	20150708_gfpSORORINcd3_G2G1\MitoSys2\LSM\gfpSORORINc_G1\DE_W0011_P0001\DE_2_W0011_P0001_T0004\TR1_W0001_P0129\TR1_2_W0001_P0129_T0001_R1_P3_K1_Ch2-Ch1.zen
70	6.376936e-02	1.940135e-02	6.267500e-02	20150708_gfpSORORINcd3_G2G1\MitoSys2\LSM\gfpSORORINc_G1\DE_W0011_P0001\DE_2_W0011_P0001_T0004\TR1_W0001_P0129\TR1_2_W0001_P0129_T0001_R1_P3_K1_Ch2-Ch1.zen
80	6.056680e-02	2.138786e-02	6.217000e-02	20150708_gfpSORORINcd3_G2G1\MitoSys2\LSM\gfpSORORINc_G1\DE_W0011_P0001\DE_2_W0011_P0001_T0004\TR1_W0001_P0129\TR1_2_W0001_P0129_T0001_R1_P3_K1_Ch2-Ch1.zen
90	6.269385e-02	1.995917e-02	6.170100e-02	20150708_gfpSORORINcd3_G2G1\MitoSys2\LSM\gfpSORORINc_G1\DE_W0011_P0001\DE_2_W0011_P0001_T0004\TR1_W0001_P0129\TR1_2_W0001_P0129_T0001_R1_P3_K1_Ch2-Ch1.zen
100	6.241894e-02	1.587766e-02	6.126600e-02	20150708_gfpSORORINcd3_G2G1\MitoSys2\LSM\gfpSORORINc_G1\DE_W0011_P0001\DE_2_W0011_P0001_T0004\TR1_W0001_P0129\TR1_2_W0001_P0129_T0001_R1_P3_K1_Ch2-Ch1.zen
120	6.284561e-02	1.743056e-02	6.048200e-02	20150708_gfpSORORINcd3_G2G1\MitoSys2\LSM\gfpSORORINc_G1\DE_W0011_P0001\DE_2_W0011_P0001_T0004\TR1_W0001_P0129\TR1_2_W0001_P0129_T0001_R1_P3_K1_Ch2-Ch1.zen
140	5.856989e-02	2.042022e-02	5.979600e-02	20150708_gfpSORORINcd3_G2G1\MitoSys2\LSM\gfpSORORINc_G1\DE_W0011_P0001\DE_2_W0011_P0001_T0004\TR1_W0001_P0129\TR1_2_W0001_P0129_T0001_R1_P3_K1_Ch2-Ch1.zen
160	6.141773e-02	1.768678e-02	5.919100e-02	20150708_gfpSORORINcd3_G2G1\MitoSys2\LSM\gfpSORORINc_G1\DE_W0011_P0001\DE_2_W0011_P0001_T0004\TR1_W0001_P0129\TR1_2_W0001_P0129_T0001_R1_P3_K1_Ch2-Ch1.zen
180	5.797353e-02	1.853091e-02	5.865200e-02	20150708_gfpSORORINcd3_G2G1\MitoSys2\LSM\gfpSORORINc_G1\DE_W0011_P0001\DE_2_W0011_P0001_T0004\TR1_W0001_P0129\TR1_2_W0001_P0129_T0001_R1_P3_K1_Ch2-Ch1.zen
200	5.680978e-02	1.669467e-02	5.816700e-02	20150708_gfpSORORINcd3_G2G1\MitoSys2\LSM\gfpSORORINc_G1\DE_W0011_P0001\DE_2_W0011_P0001_T0004\TR1_W0001_P0129\TR1_2_W0001_P0129_T0001_R1_P3_K1_Ch2-Ch1.zen
220	5.498230e-02	1.089875e-02	5.772700e-02	20150708_gfpSORORINcd3_G2G1\MitoSys2\LSM\gfpSORORINc_G1\DE_W0011_P0001\DE_2_W0011_P0001_T0004\TR1_W0001_P0129\TR1_2_W0001_P0129_T0001_R1_P3_K1_Ch2-Ch1.zen
240	6.129652e-02	1.401719e-02	5.732400e-02	20150708_gfpSORORINcd3_G2G1\MitoSys2\LSM\gfpSORORINc_G1\DE_W0011_P0001\DE_2_W0011_P0001_T0004\TR1_W0001_P0129\TR1_2_W0001_P0129_T0001_R1_P3_K1_Ch2-Ch1.zen
260	5.445683e-02	1.435302e-02	5.695100e-02	20150708_gfpSORORINcd3_G2G1\MitoSys2\LSM\gfpSORORINc_G1\DE_W0011_P0001\DE_2_W0011_P0001_T0004\TR1_W0001_P0129\TR1_2_W0001_P0129_T0001_R1_P3_K1_Ch2-Ch1.zen
280	5.947083e-02	1.305884e-02	5.660300e-02	20150708_gfpSORORINcd3_G2G1\MitoSys2\LSM\gfpSORORINc_G1\DE_W0011_P0001\DE_2_W0011_P0001_T0004\TR1_W0001_P0129\TR1_2_W0001_P0129_T0001_R1_P3_K1_Ch2-Ch1.zen
300	5.622679e-02	1.307127e-02	5.627600e-02	20150708_gfpSORORINcd3_G2G1\MitoSys2\LSM\gfpSORORINc_G1\DE_W0011_P0001\DE_2_W0011_P0001_T0004\TR1_W0001_P0129\TR1_2_W0001_P0129_T0001_R1_P3_K1_Ch2-Ch1.zen
340	5.695340e-02	1.510853e-02	5.567100e-02	20150708_gfpSORORINcd3_G2G1\MitoSys2\LSM\gfpSORORINc_G1\DE_W0011_P0001\DE_2_W0011_P0001_T0004\TR1_W0001_P0129\TR1_2_W0001_P0129_T0001_R1_P3_K1_Ch2-Ch1.zen
380	5.543683e-02	1.313590e-02	5.511400e-02	20150708_gfpSORORINcd3_G2G1\MitoSys2\LSM\gfpSORORINc_G1\DE_W0011_P0001\DE_2_W0011_P0001_T0004\TR1_W0001_P0129\TR1_2_W0001_P0129_T0001_R1_P3_K1_Ch2-Ch1.zen
420	5.531736e-02	1.340189e-02	5.459300e-02	20150708_gfpSORORINcd3_G2G1\MitoSys2\LSM\gfpSORORINc_G1\DE_W0011_P0001\DE_2_W0011_P0001_T0004\TR1_W0001_P0129\TR1_2_W0001_P0129_T0001_R1_P3_K1_Ch2-Ch1.zen
460	5.397249e-02	1.431438e-02	5.409800e-02	20150708_gfpSORORINcd3_G2G1\MitoSys2\LSM\gfpSORORINc_G1\DE_W0011_P0001\DE_2_W0011_P0001_T0004\TR1_W0001_P0129\TR1_2_W0001_P0129_T0001_R1_P3_K1_Ch2-Ch1.zen
500	5.468209e-02	1.450227e-02	5.362200e-02	20150708_gfpSORORINcd3_G2G1\MitoSys2\LSM\gfpSORORINc_G1\DE_W0011_P0001\DE_2_W0011_P0001_T0004\TR1_W0001_P0129\TR1_2_W0001_P0129_T0001_R1_P3_K1_Ch2-Ch1.zen
540	5.082808e-02	1.183215e-02	5.316200e-02	20150708_gfpSORORINcd3_G2G1\MitoSys2\LSM\gfpSORORINc_G1\DE_W0011_P0001\DE_2_W0011_P0001_T0004\TR1_W0001_P0129\TR1_2_W0001_P0129_T0001_R1_P3_K1_Ch2-Ch1.zen
580	5.345978e-02	1.416325e-02	5.271500e-02	20150708_gfpSORORINcd3_G2G1\MitoSys2\LSM\gfpSORORINc_G1\DE_W0011_P0001\DE_2_W0011_P0001_T0004\TR1_W0001_P0129\TR1_2_W0001_P0129_T0001_R1_P3_K1_Ch2-Ch1.zen
620	5.037870e-02	1.217934e-02	5.227900e-02	20150708_gfpSORORINcd3_G2G1\MitoSys2\LSM\gfpSORORINc_G1\DE_W0011_P0001\DE_2_W0011_P0001_T0004\TR1_W0001_P0129\TR1_2_W0001_P0129_T0001_R1_P3_K1_Ch2-Ch1.zen
660	5.415964e-02	1.748669e-02	5.185300e-02	20150708_gfpSORORINcd3_G2G1\MitoSys2\LSM\gfpSORORINc_G1\DE_W0011_P0001\DE_2_W0011_P0001_T0004\TR1_W0001_P0129\TR1_2_W0001_P0129_T0001_R1_P3_K1_Ch2-Ch1.zen
700	5.055471e-02	1.426074e-02	5.143500e-02	20150708_gfpSORORINcd3_G2G1\MitoSys2\LSM\gfpSORORINc_G1\DE_W0011_P0001\DE_2_W0011_P0001_T0004\TR1_W0001_P0129\TR1_2_W0001_P0129_T0001_R1_P3_K1_Ch2-Ch1.zen
780	5.114319e-02	1.312351e-02	5.062300e-02	20150708_gfpSORORINcd3_G2G1\MitoSys2\LSM\gfpSORORINc_G1\DE_W0011_P0001\DE_2_W0011_P0001_T0004\TR1_W0001_P0129\TR1_2_W0001_P0129_T0001_R1_P3_K1_Ch2-Ch1.zen
860	4.845242e-02	1.434880e-02	4.984100e-02	20150708_gfpSORORINcd3_G2G1\MitoSys2\LSM\gfpSORORINc_G1\DE_W0011_P0001\DE_2_W0011_P0001_T0004\TR1_W0001_P0129\TR1_2_W0001_P0129_T0001_R1_P3_K1_Ch2-Ch1.zen
940	4.820360e-02	1.367667e-02	4.908700e-02	20150708_gfpSORORINcd3_G2G1\MitoSys2\LSM\gfpSORORINc_G1\DE_W0011_P0001\DE_2_W0011_P0001_T0004\TR1_W0001_P0129\TR1_2_W0001_P0129_T0001_R1_P3_K1_Ch2-Ch1.zen
1020	4.547460e-02	1.067133e-02	4.835800e-02	20150708_gfpSORORINcd3_G2G1\MitoSys2\LSM\gfpSORORINc_G1\DE_W0011_P0001\DE_2_W0011_P0001_T0004\TR1_W0001_P0129\TR1_2_W0001_P0129_T0001_R1_P3_K1_Ch2-Ch1.zen
1100	5.023788e-02	1.433862e-02	4.765400e-02	20150708_gfpSORORINcd3_G2G1\MitoSys2\LSM\gfpSORORINc_G1\DE_W0011_P0001\DE_2_W0011_P0001_T0004\TR1_W0001_P0129\TR1_2_W0001_P0129_T0001_R1_P3_K1_Ch2-Ch1.zen
1180	4.681094e-02	1.085444e-02	4.697300e-02	20150708_gfpSORORINcd3_G2G1\MitoSys2\LSM\gfpSORORINc_G1\DE_W0011_P0001\DE_2_W0011_P0001_T0004\TR1_W0001_P0129\TR1_2_W0001_P0129_T0001_R1_P3_K1_Ch2-Ch1.zen
1260	4.399576e-02	1.252285e-02	4.631500e-02	20150708_gfpSORORINcd3_G2G1\MitoSys2\LSM\gfpSORORINc_G1\DE_W0011_P0001\DE_2_W0011_P0001_T0004\TR1_W0001_P0129\TR1_2_W0001_P0129_T0001_R1_P3_K1_Ch2-Ch1.zen
1340	4.454255e-02	1.188607e-02	4.567900e-02	20150708_gfpSORORINcd3_G2G1\MitoSys2\LSM\gfpSORORINc_G1\DE_W0011_P0001\DE_2_W0011_P0001_T0004\TR1_W0001_P0129\TR1_2_W0001_P0129_T0001_R1_P3_K1_Ch2-Ch1.zen
1420	4.593958e-02	1.214432e-02	4.506300e-02	20150708_gfpSORORINcd3_G2G1\MitoSys2\LSM\gfpSORORINc_G1\DE_W0011_P0001\DE_2_W0011_P0001_T0004\TR1_W0001_P0129\TR1_2_W0001_P0129_T0001_R1_P3_K1_Ch2-Ch1.zen
1500	4.434837e-02	1.183381e-02	4.446600e-02	20150708_gfpSORORINcd3_G2G1\MitoSys2\LSM\gfpSORORINc_G1\DE_W0011_P0001\DE_2_W0011_P0001_T0004\TR1_W0001_P0129\TR1_2_W0001_P0129_T0001_R1_P3_K1_Ch2-Ch1.zen
1660	4.403785e-02	1.304324e-02	4.333000e-02	20150708_gfpSORORINcd3_G2G1\MitoSys2\LSM\gfpSORORINc_G1\DE_W0011_P0001\DE_2_W0011_P0001_T0004\TR1_W0001_P0129\TR1_2_W0001_P0129_T0001_R1_P3_K1_Ch2-Ch1.zen
1820	4.057165e-02	1.116361e-02	4.226300e-02	20150708_gfpSORORINcd3_G2G1\MitoSys2\LSM\gfpSORORINc_G1\DE_W0011_P0001\DE_2_W0011_P0001_T0004\TR1_W0001_P0129\TR1_2_W0001_P0129_T0001_R1_P3_K1_Ch2-Ch1.zen
1980	4.120880e-02	1.215195e-02	4.125900e-02	20150708_gfpSORORINcd3_G2G1\MitoSys2\LSM\gfpSORORINc_G1\DE_W0011_P0001\DE_2_W0011_P0001_T0004\TR1_W0001_P0129\TR1_2_W0001_P0129_T0001_R1_P3_K1_Ch2-Ch1.zen
2140	4.024669e-02	1.235611e-02	4.031400e-02	20150708_gfpSORORINcd3_G2G1\MitoSys2\LSM\gfpSORORINc_G1\DE_W0011_P0001\DE_2_W0011_P0001_T0004\TR1_W0001_P0129\TR1_2_W0001_P0129_T0001_R1_P3_K1_Ch2-Ch1.zen
2300	3.799448e-02	1.239848e-02	3.942200e-02	20150708_gfpSORORINcd3_G2G1\MitoSys2\LSM\gfpSORORINc_G1\DE_W0011_P0001\DE_2_W0011_P0001_T0004\TR1_W0001_P0129\TR1_2_W0001_P0129_T0001_R1_P3_K1_Ch2-Ch1.zen
2460	3.918299e-02	1.208088e-02	3.857900e-02	20150708_gfpSORORINcd3_G2G1\MitoSys2\LSM\gfpSORORINc_G1\DE_W0011_P0001\DE_2_W0011_P0001_T0004\TR1_W0001_P0129\TR1_2_W0001_P0129_T0001_R1_P3_K1_Ch2-Ch1.zen
2620	4.013169e-02	1.294744e-02	3.778200e-02	20150708_gfpSORORINcd3_G2G1\MitoSys2\LSM\gfpSORORINc_G1\DE_W0011_P0001\DE_2_W0011_P0001_T0004\TR1_W0001_P0129\TR1_2_W0001_P0129_T0001_R1_P3_K1_Ch2-Ch1.zen
2780	3.585126e-02	1.130490e-02	3.702600e-02	20150708_gfpSORORINcd3_G2G1\MitoSys2\LSM\gfpSORORINc_G1\DE_W0011_P0001\DE_2_W0011_P0001_T0004\TR1_W0001_P0129\TR1_2_W0001_P0129_T0001_R1_P3_K1_Ch2-Ch1.zen
2940	3.723477e-02	1.276395e-02	3.631000e-02	20150708_gfpSORORINcd3_G2G1\MitoSys2\LSM\gfpSORORINc_G1\DE_W0011_P0001\DE_2_W0011_P0001_T0004\TR1_W0001_P0129\TR1_2_W0001_P0129_T0001_R1_P3_K1_Ch2-Ch1.zen
3100	3.664064e-02	1.128530e-02	3.562900e-02	20150708_gfpSORORINcd3_G2G1\MitoSys2\LSM\gfpSORORINc_G1\DE_W0011_P0001\DE_2_W0011_P0001_T0004\TR1_W0001_P0129\TR1_2_W0001_P0129_T0001_R1_P3_K1_Ch2-Ch1.zen
3420	3.613172e-02	1.037281e-02	3.436400e-02	20150708_gfpSORORINcd3_G2G1\MitoSys2\LSM\gfpSORORINc_G1\DE_W0011_P0001\DE_2_W0011_P0001_T0004\TR1_W0001_P0129\TR1_2_W0001_P0129_T0001_R1_P3_K1_Ch2-Ch1.zen
3740	3.425333e-02	1.095763e-02	3.321500e-02	20150708_gfpSORORINcd3_G2G1\MitoSys2\LSM\gfpSORORINc_G1\DE_W0011_P0001\DE_2_W0011_P0001_T0004\TR1_W0001_P0129\TR1_2_W0001_P0129_T0001_R1_P3_K1_Ch2-Ch1.zen
4060	3.244002e-02	9.730364e-03	3.216500e-02	20150708_gfpSORORINcd3_G2G1\MitoSys2\LSM\gfpSORORINc_G1\DE_W0011_P0001\DE_2_W0011_P0001_T0004\TR1_W0001_P0129\TR1_2_W0001_P0129_T0001_R1_P3_K1_Ch2-Ch1.zen
4380	3.111742e-02	1.077455e-02	3.120200e-02	20150708_gfpSORORINcd3_G2G1\MitoSys2\LSM\gfpSORORINc_G1\DE_W0011_P0001\DE_2_W0011_P0001_T0004\TR1_W0001_P0129\TR1_2_W0001_P0129_T0001_R1_P3_K1_Ch2-Ch1.zen
4700	3.020300e-02	1.000161e-02	3.031500e-02	20150708_gfpSORORINcd3_G2G1\MitoSys2\LSM\gfpSORORINc_G1\DE_W0011_P0001\DE_2_W0011_P0001_T0004\TR1_W0001_P0129\TR1_2_W0001_P0129_T0001_R1_P3_K1_Ch2-Ch1.zen
5020	2.935873e-02	1.009191e-02	2.949500e-02	20150708_gfpSORORINcd3_G2G1\MitoSys2\LSM\gfpSORORINc_G1\DE_W0011_P0001\DE_2_W0011_P0001_T0004\TR1_W0001_P0129\TR1_2_W0001_P0129_T0001_R1_P3_K1_Ch2-Ch1.zen
5340	2.914469e-02	1.037720e-02	2.873500e-02	20150708_gfpSORORINcd3_G2G1\MitoSys2\LSM\gfpSORORINc_G1\DE_W0011_P0001\DE_2_W0011_P0001_T0004\TR1_W0001_P0129\TR1_2_W0001_P0129_T0001_R1_P3_K1_Ch2-Ch1.zen
5660	2.792691e-02	9.170483e-03	2.802800e-02	20150708_gfpSORORINcd3_G2G1\MitoSys2\LSM\gfpSORORINc_G1\DE_W0011_P0001\DE_2_W0011_P0001_T0004\TR1_W0001_P0129\TR1_2_W0001_P0129_T0001_R1_P3_K1_Ch2-Ch1.zen
5980	2.686456e-02	1.049919e-02	2.736700e-02	20150708_gfpSORORINcd3_G2G1\MitoSys2\LSM\gfpSORORINc_G1\DE_W0011_P0001\DE_2_W0011_P0001_T0004\TR1_W0001_P0129\TR1_2_W0001_P0129_T0001_R1_P3_K1_Ch2-Ch1.zen
6300	2.630857e-02	1.130524e-02	2.674900e-02	20150708_gfpSORORINcd3_G2G1\MitoSys2\LSM\gfpSORORINc_G1\DE_W0011_P0001\DE_2_W0011_P0001_T0004\TR1_W0001_P0129\TR1_2_W0001_P0129_T0001_R1_P3_K1_Ch2-Ch1.zen
6940	2.639920e-02	1.059961e-02	2.562200e-02	20150708_gfpSORORINcd3_G2G1\MitoSys2\LSM\gfpSORORINc_G1\DE_W0011_P0001\DE_2_W0011_P0001_T0004\TR1_W0001_P0129\TR1_2_W0001_P0129_T0001_R1_P3_K1_Ch2-Ch1.zen
7580	2.497433e-02	9.771415e-03	2.461800e-02	20150708_gfpSORORINcd3_G2G1\MitoSys2\LSM\gfpSORORINc_G1\DE_W0011_P0001\DE_2_W0011_P0001_T0004\TR1_W0001_P0129\TR1_2_W0001_P0129_T0001_R1_P3_K1_Ch2-Ch1.zen
8220	2.282545e-02	1.052912e-02	2.371600e-02	20150708_gfpSORORINcd3_G2G1\MitoSys2\LSM\gfpSORORINc_G1\DE_W0011_P0001\DE_2_W0011_P0001_T0004\TR1_W0001_P0129\TR1_2_W0001_P0129_T0001_R1_P3_K1_Ch2-Ch1.zen
8860	2.315682e-02	9.359736e-03	2.289900e-02	20150708_gfpSORORINcd3_G2G1\MitoSys2\LSM\gfpSORORINc_G1\DE_W0011_P0001\DE_2_W0011_P0001_T0004\TR1_W0001_P0129\TR1_2_W0001_P0129_T0001_R1_P3_K1_Ch2-Ch1.zen
9500	2.227677e-02	1.056353e-02	2.215300e-02	20150708_gfpSORORINcd3_G2G1\MitoSys2\LSM\gfpSORORINc_G1\DE_W0011_P0001\DE_2_W0011_P0001_T0004\TR1_W0001_P0129\TR1_2_W0001_P0129_T0001_R1_P3_K1_Ch2-Ch1.zen
10140	2.214249e-02	1.015678e-02	2.146600e-02	20150708_gfpSORORINcd3_G2G1\MitoSys2\LSM\gfpSORORINc_G1\DE_W0011_P0001\DE_2_W0011_P0001_T0004\TR1_W0001_P0129\TR1_2_W0001_P0129_T0001_R1_P3_K1_Ch2-Ch1.zen
10780	2.091195e-02	1.005512e-02	2.083200e-02	20150708_gfpSORORINcd3_G2G1\MitoSys2\LSM\gfpSORORINc_G1\DE_W0011_P0001\DE_2_W0011_P0001_T0004\TR1_W0001_P0129\TR1_2_W0001_P0129_T0001_R1_P3_K1_Ch2-Ch1.zen
11420	2.000829e-02	1.030449e-02	2.024100e-02	20150708_gfpSORORINcd3_G2G1\MitoSys2\LSM\gfpSORORINc_G1\DE_W0011_P0001\DE_2_W0011_P0001_T0004\TR1_W0001_P0129\TR1_2_W0001_P0129_T0001_R1_P3_K1_Ch2-Ch1.zen
12060	1.940702e-02	9.580086e-03	1.968800e-02	20150708_gfpSORORINcd3_G2G1\MitoSys2\LSM\gfpSORORINc_G1\DE_W0011_P0001\DE_2_W0011_P0001_T0004\TR1_W0001_P0129\TR1_2_W0001_P0129_T0001_R1_P3_K1_Ch2-Ch1.zen
12700	1.922598e-02	9.695321e-03	1.916900e-02	20150708_gfpSORORINcd3_G2G1\MitoSys2\LSM\gfpSORORINc_G1\DE_W0011_P0001\DE_2_W0011_P0001_T0004\TR1_W0001_P0129\TR1_2_W0001_P0129_T0001_R1_P3_K1_Ch2-Ch1.zen
13980	1.823792e-02	9.180580e-03	1.821600e-02	20150708_gfpSORORINcd3_G2G1\MitoSys2\LSM\gfpSORORINc_G1\DE_W0011_P0001\DE_2_W0011_P0001_T0004\TR1_W0001_P0129\TR1_2_W0001_P0129_T0001_R1_P3_K1_Ch2-Ch1.zen
15260	1.654723e-02	8.234460e-03	1.735500e-02	20150708_gfpSORORINcd3_G2G1\MitoSys2\LSM\gfpSORORINc_G1\DE_W0011_P0001\DE_2_W0011_P0001_T0004\TR1_W0001_P0129\TR1_2_W0001_P0129_T0001_R1_P3_K1_Ch2-Ch1.zen
16540	1.670501e-02	8.974855e-03	1.656900e-02	20150708_gfpSORORINcd3_G2G1\MitoSys2\LSM\gfpSORORINc_G1\DE_W0011_P0001\DE_2_W0011_P0001_T0004\TR1_W0001_P0129\TR1_2_W0001_P0129_T0001_R1_P3_K1_Ch2-Ch1.zen
17820	1.562842e-02	8.571554e-03	1.584300e-02	20150708_gfpSORORINcd3_G2G1\MitoSys2\LSM\gfpSORORINc_G1\DE_W0011_P0001\DE_2_W0011_P0001_T0004\TR1_W0001_P0129\TR1_2_W0001_P0129_T0001_R1_P3_K1_Ch2-Ch1.zen
19100	1.444804e-02	8.870921e-03	1.517000e-02	20150708_gfpSORORINcd3_G2G1\MitoSys2\LSM\gfpSORORINc_G1\DE_W0011_P0001\DE_2_W0011_P0001_T0004\TR1_W0001_P0129\TR1_2_W0001_P0129_T0001_R1_P3_K1_Ch2-Ch1.zen
20380	1.490929e-02	8.872915e-03	1.454000e-02	20150708_gfpSORORINcd3_G2G1\MitoSys2\LSM\gfpSORORINc_G1\DE_W0011_P0001\DE_2_W0011_P0001_T0004\TR1_W0001_P0129\TR1_2_W0001_P0129_T0001_R1_P3_K1_Ch2-Ch1.zen
21660	1.391485e-02	9.110205e-03	1.394800e-02	20150708_gfpSORORINcd3_G2G1\MitoSys2\LSM\gfpSORORINc_G1\DE_W0011_P0001\DE_2_W0011_P0001_T0004\TR1_W0001_P0129\TR1_2_W0001_P0129_T0001_R1_P3_K1_Ch2-Ch1.zen
22940	1.262385e-02	9.178542e-03	1.339100e-02	20150708_gfpSORORINcd3_G2G1\MitoSys2\LSM\gfpSORORINc_G1\DE_W0011_P0001\DE_2_W0011_P0001_T0004\TR1_W0001_P0129\TR1_2_W0001_P0129_T0001_R1_P3_K1_Ch2-Ch1.zen
24220	1.179350e-02	8.956470e-03	1.286400e-02	20150708_gfpSORORINcd3_G2G1\MitoSys2\LSM\gfpSORORINc_G1\DE_W0011_P0001\DE_2_W0011_P0001_T0004\TR1_W0001_P0129\TR1_2_W0001_P0129_T0001_R1_P3_K1_Ch2-Ch1.zen
25500	1.188039e-02	8.560462e-03	1.236400e-02	20150708_gfpSORORINcd3_G2G1\MitoSys2\LSM\gfpSORORINc_G1\DE_W0011_P0001\DE_2_W0011_P0001_T0004\TR1_W0001_P0129\TR1_2_W0001_P0129_T0001_R1_P3_K1_Ch2-Ch1.zen
28060	1.098930e-02	8.852843e-03	1.143900e-02	20150708_gfpSORORINcd3_G2G1\MitoSys2\LSM\gfpSORORINc_G1\DE_W0011_P0001\DE_2_W0011_P0001_T0004\TR1_W0001_P0129\TR1_2_W0001_P0129_T0001_R1_P3_K1_Ch2-Ch1.zen
30620	1.058386e-02	9.444101e-03	1.060200e-02	20150708_gfpSORORINcd3_G2G1\MitoSys2\LSM\gfpSORORINc_G1\DE_W0011_P0001\DE_2_W0011_P0001_T0004\TR1_W0001_P0129\TR1_2_W0001_P0129_T0001_R1_P3_K1_Ch2-Ch1.zen
33180	1.010921e-02	8.906637e-03	9.841400e-03	20150708_gfpSORORINcd3_G2G1\MitoSys2\LSM\gfpSORORINc_G1\DE_W0011_P0001\DE_2_W0011_P0001_T0004\TR1_W0001_P0129\TR1_2_W0001_P0129_T0001_R1_P3_K1_Ch2-Ch1.zen
35740	9.674116e-03	8.471494e-03	9.149400e-03	20150708_gfpSORORINcd3_G2G1\MitoSys2\LSM\gfpSORORINc_G1\DE_W0011_P0001\DE_2_W0011_P0001_T0004\TR1_W0001_P0129\TR1_2_W0001_P0129_T0001_R1_P3_K1_Ch2-Ch1.zen
38300	8.548079e-03	8.638635e-03	8.518700e-03	20150708_gfpSORORINcd3_G2G1\MitoSys2\LSM\gfpSORORINc_G1\DE_W0011_P0001\DE_2_W0011_P0001_T0004\TR1_W0001_P0129\TR1_2_W0001_P0129_T0001_R1_P3_K1_Ch2-Ch1.zen
40860	8.667183e-03	7.882874e-03	7.943200e-03	20150708_gfpSORORINcd3_G2G1\MitoSys2\LSM\gfpSORORINc_G1\DE_W0011_P0001\DE_2_W0011_P0001_T0004\TR1_W0001_P0129\TR1_2_W0001_P0129_T0001_R1_P3_K1_Ch2-Ch1.zen
43420	7.388731e-03	7.440091e-03	7.417600e-03	20150708_gfpSORORINcd3_G2G1\MitoSys2\LSM\gfpSORORINc_G1\DE_W0011_P0001\DE_2_W0011_P0001_T0004\TR1_W0001_P0129\TR1_2_W0001_P0129_T0001_R1_P3_K1_Ch2-Ch1.zen
45980	7.175558e-03	7.586691e-03	6.937000e-03	20150708_gfpSORORINcd3_G2G1\MitoSys2\LSM\gfpSORORINc_G1\DE_W0011_P0001\DE_2_W0011_P0001_T0004\TR1_W0001_P0129\TR1_2_W0001_P0129_T0001_R1_P3_K1_Ch2-Ch1.zen
48540	6.812101e-03	7.561549e-03	6.497200e-03	20150708_gfpSORORINcd3_G2G1\MitoSys2\LSM\gfpSORORINc_G1\DE_W0011_P0001\DE_2_W0011_P0001_T0004\TR1_W0001_P0129\TR1_2_W0001_P0129_T0001_R1_P3_K1_Ch2-Ch1.zen
51100	6.104858e-03	7.154309e-03	6.094100e-03	20150708_gfpSORORINcd3_G2G1\MitoSys2\LSM\gfpSORORINc_G1\DE_W0011_P0001\DE_2_W0011_P0001_T0004\TR1_W0001_P0129\TR1_2_W0001_P0129_T0001_R1_P3_K1_Ch2-Ch1.zen
56220	4.439090e-03	6.828441e-03	5.384500e-03	20150708_gfpSORORINcd3_G2G1\MitoSys2\LSM\gfpSORORINc_G1\DE_W0011_P0001\DE_2_W0011_P0001_T0004\TR1_W0001_P0129\TR1_2_W0001_P0129_T0001_R1_P3_K1_Ch2-Ch1.zen
61340	4.352642e-03	7.677779e-03	4.784100e-03	20150708_gfpSORORINcd3_G2G1\MitoSys2\LSM\gfpSORORINc_G1\DE_W0011_P0001\DE_2_W0011_P0001_T0004\TR1_W0001_P0129\TR1_2_W0001_P0129_T0001_R1_P3_K1_Ch2-Ch1.zen
66460	4.098313e-03	7.003151e-03	4.273300e-03	20150708_gfpSORORINcd3_G2G1\MitoSys2\LSM\gfpSORORINc_G1\DE_W0011_P0001\DE_2_W0011_P0001_T0004\TR1_W0001_P0129\TR1_2_W0001_P0129_T0001_R1_P3_K1_Ch2-Ch1.zen
71580	3.782564e-03	6.408777e-03	3.836200e-03	20150708_gfpSORORINcd3_G2G1\MitoSys2\LSM\gfpSORORINc_G1\DE_W0011_P0001\DE_2_W0011_P0001_T0004\TR1_W0001_P0129\TR1_2_W0001_P0129_T0001_R1_P3_K1_Ch2-Ch1.zen
76700	3.952741e-03	5.792779e-03	3.460200e-03	20150708_gfpSORORINcd3_G2G1\MitoSys2\LSM\gfpSORORINc_G1\DE_W0011_P0001\DE_2_W0011_P0001_T0004\TR1_W0001_P0129\TR1_2_W0001_P0129_T0001_R1_P3_K1_Ch2-Ch1.zen
81820	4.669299e-03	5.634434e-03	3.134800e-03	20150708_gfpSORORINcd3_G2G1\MitoSys2\LSM\gfpSORORINc_G1\DE_W0011_P0001\DE_2_W0011_P0001_T0004\TR1_W0001_P0129\TR1_2_W0001_P0129_T0001_R1_P3_K1_Ch2-Ch1.zen
86940	4.817549e-03	5.679514e-03	2.851700e-03	20150708_gfpSORORINcd3_G2G1\MitoSys2\LSM\gfpSORORINc_G1\DE_W0011_P0001\DE_2_W0011_P0001_T0004\TR1_W0001_P0129\TR1_2_W0001_P0129_T0001_R1_P3_K1_Ch2-Ch1.zen
92060	4.436100e-03	4.962694e-03	2.604200e-03	20150708_gfpSORORINcd3_G2G1\MitoSys2\LSM\gfpSORORINc_G1\DE_W0011_P0001\DE_2_W0011_P0001_T0004\TR1_W0001_P0129\TR1_2_W0001_P0129_T0001_R1_P3_K1_Ch2-Ch1.zen
97180	4.518808e-03	4.527234e-03	2.386600e-03	20150708_gfpSORORINcd3_G2G1\MitoSys2\LSM\gfpSORORINc_G1\DE_W0011_P0001\DE_2_W0011_P0001_T0004\TR1_W0001_P0129\TR1_2_W0001_P0129_T0001_R1_P3_K1_Ch2-Ch1.zen
102300	4.411151e-03	4.795146e-03	2.194600e-03	20150708_gfpSORORINcd3_G2G1\MitoSys2\LSM\gfpSORORINc_G1\DE_W0011_P0001\DE_2_W0011_P0001_T0004\TR1_W0001_P0129\TR1_2_W0001_P0129_T0001_R1_P3_K1_Ch2-Ch1.zen
112540	2.458315e-03	4.982822e-03	1.872600e-03	20150708_gfpSORORINcd3_G2G1\MitoSys2\LSM\gfpSORORINc_G1\DE_W0011_P0001\DE_2_W0011_P0001_T0004\TR1_W0001_P0129\TR1_2_W0001_P0129_T0001_R1_P3_K1_Ch2-Ch1.zen
122780	7.640516e-04	4.497986e-03	1.615400e-03	20150708_gfpSORORINcd3_G2G1\MitoSys2\LSM\gfpSORORINc_G1\DE_W0011_P0001\DE_2_W0011_P0001_T0004\TR1_W0001_P0129\TR1_2_W0001_P0129_T0001_R1_P3_K1_Ch2-Ch1.zen
133020	4.724543e-04	4.794614e-03	1.406900e-03	20150708_gfpSORORINcd3_G2G1\MitoSys2\LSM\gfpSORORINc_G1\DE_W0011_P0001\DE_2_W0011_P0001_T0004\TR1_W0001_P0129\TR1_2_W0001_P0129_T0001_R1_P3_K1_Ch2-Ch1.zen
143260	9.932460e-04	4.553002e-03	1.235600e-03	20150708_gfpSORORINcd3_G2G1\MitoSys2\LSM\gfpSORORINc_G1\DE_W0011_P0001\DE_2_W0011_P0001_T0004\TR1_W0001_P0129\TR1_2_W0001_P0129_T0001_R1_P3_K1_Ch2-Ch1.zen
153500	4.081753e-04	4.307227e-03	1.093400e-03	20150708_gfpSORORINcd3_G2G1\MitoSys2\LSM\gfpSORORINc_G1\DE_W0011_P0001\DE_2_W0011_P0001_T0004\TR1_W0001_P0129\TR1_2_W0001_P0129_T0001_R1_P3_K1_Ch2-Ch1.zen
163740	-1.011224e-03	4.396670e-03	9.740700e-04	20150708_gfpSORORINcd3_G2G1\MitoSys2\LSM\gfpSORORINc_G1\DE_W0011_P0001\DE_2_W0011_P0001_T0004\TR1_W0001_P0129\TR1_2_W0001_P0129_T0001_R1_P3_K1_Ch2-Ch1.zen
173980	-1.272112e-03	5.207559e-03	8.730200e-04	20150708_gfpSORORINcd3_G2G1\MitoSys2\LSM\gfpSORORINc_G1\DE_W0011_P0001\DE_2_W0011_P0001_T0004\TR1_W0001_P0129\TR1_2_W0001_P0129_T0001_R1_P3_K1_Ch2-Ch1.zen
184220	-9.341957e-04	5.485159e-03	7.867400e-04	20150708_gfpSORORINcd3_G2G1\MitoSys2\LSM\gfpSORORINc_G1\DE_W0011_P0001\DE_2_W0011_P0001_T0004\TR1_W0001_P0129\TR1_2_W0001_P0129_T0001_R1_P3_K1_Ch2-Ch1.zen
194460	-5.781068e-04	5.294735e-03	7.125200e-04	20150708_gfpSORORINcd3_G2G1\MitoSys2\LSM\gfpSORORINc_G1\DE_W0011_P0001\DE_2_W0011_P0001_T0004\TR1_W0001_P0129\TR1_2_W0001_P0129_T0001_R1_P3_K1_Ch2-Ch1.zen
204700	-6.009958e-04	5.568373e-03	6.482400e-04	20150708_gfpSORORINcd3_G2G1\MitoSys2\LSM\gfpSORORINc_G1\DE_W0011_P0001\DE_2_W0011_P0001_T0004\TR1_W0001_P0129\TR1_2_W0001_P0129_T0001_R1_P3_K1_Ch2-Ch1.zen
225180	-1.193423e-03	4.739339e-03	5.431300e-04	20150708_gfpSORORINcd3_G2G1\MitoSys2\LSM\gfpSORORINc_G1\DE_W0011_P0001\DE_2_W0011_P0001_T0004\TR1_W0001_P0129\TR1_2_W0001_P0129_T0001_R1_P3_K1_Ch2-Ch1.zen
245660	-2.765461e-03	6.420187e-03	4.615900e-04	20150708_gfpSORORINcd3_G2G1\MitoSys2\LSM\gfpSORORINc_G1\DE_W0011_P0001\DE_2_W0011_P0001_T0004\TR1_W0001_P0129\TR1_2_W0001_P0129_T0001_R1_P3_K1_Ch2-Ch1.zen
266140	-1.445949e-03	5.448619e-03	3.971400e-04	20150708_gfpSORORINcd3_G2G1\MitoSys2\LSM\gfpSORORINc_G1\DE_W0011_P0001\DE_2_W0011_P0001_T0004\TR1_W0001_P0129\TR1_2_W0001_P0129_T0001_R1_P3_K1_Ch2-Ch1.zen
286620	6.194321e-05	5.648034e-03	3.453600e-04	20150708_gfpSORORINcd3_G2G1\MitoSys2\LSM\gfpSORORINc_G1\DE_W0011_P0001\DE_2_W0011_P0001_T0004\TR1_W0001_P0129\TR1_2_W0001_P0129_T0001_R1_P3_K1_Ch2-Ch1.zen
307100	-1.069570e-03	5.275956e-03	3.031700e-04	20150708_gfpSORORINcd3_G2G1\MitoSys2\LSM\gfpSORORINc_G1\DE_W0011_P0001\DE_2_W0011_P0001_T0004\TR1_W0001_P0129\TR1_2_W0001_P0129_T0001_R1_P3_K1_Ch2-Ch1.zen
327580	-3.311630e-03	5.795309e-03	2.683600e-04	20150708_gfpSORORINcd3_G2G1\MitoSys2\LSM\gfpSORORINc_G1\DE_W0011_P0001\DE_2_W0011_P0001_T0004\TR1_W0001_P0129\TR1_2_W0001_P0129_T0001_R1_P3_K1_Ch2-Ch1.zen
348060	-1.845148e-03	5.497954e-03	2.393200e-04	20150708_gfpSORORINcd3_G2G1\MitoSys2\LSM\gfpSORORINc_G1\DE_W0011_P0001\DE_2_W0011_P0001_T0004\TR1_W0001_P0129\TR1_2_W0001_P0129_T0001_R1_P3_K1_Ch2-Ch1.zen
368540	2.933540e-04	5.405785e-03	2.148500e-04	20150708_gfpSORORINcd3_G2G1\MitoSys2\LSM\gfpSORORINc_G1\DE_W0011_P0001\DE_2_W0011_P0001_T0004\TR1_W0001_P0129\TR1_2_W0001_P0129_T0001_R1_P3_K1_Ch2-Ch1.zen
389020	1.144357e-04	5.240569e-03	1.940400e-04	20150708_gfpSORORINcd3_G2G1\MitoSys2\LSM\gfpSORORINc_G1\DE_W0011_P0001\DE_2_W0011_P0001_T0004\TR1_W0001_P0129\TR1_2_W0001_P0129_T0001_R1_P3_K1_Ch2-Ch1.zen
409500	-2.558612e-04	4.380380e-03	1.762000e-04	20150708_gfpSORORINcd3_G2G1\MitoSys2\LSM\gfpSORORINc_G1\DE_W0011_P0001\DE_2_W0011_P0001_T0004\TR1_W0001_P0129\TR1_2_W0001_P0129_T0001_R1_P3_K1_Ch2-Ch1.zen
450460	-1.151191e-03	5.460800e-03	1.473800e-04	20150708_gfpSORORINcd3_G2G1\MitoSys2\LSM\gfpSORORINc_G1\DE_W0011_P0001\DE_2_W0011_P0001_T0004\TR1_W0001_P0129\TR1_2_W0001_P0129_T0001_R1_P3_K1_Ch2-Ch1.zen
491420	-2.012510e-03	5.463371e-03	1.253300e-04	20150708_gfpSORORINcd3_G2G1\MitoSys2\LSM\gfpSORORINc_G1\DE_W0011_P0001\DE_2_W0011_P0001_T0004\TR1_W0001_P0129\TR1_2_W0001_P0129_T0001_R1_P3_K1_Ch2-Ch1.zen
532380	-2.379090e-03	5.827995e-03	1.080700e-04	20150708_gfpSORORINcd3_G2G1\MitoSys2\LSM\gfpSORORINc_G1\DE_W0011_P0001\DE_2_W0011_P0001_T0004\TR1_W0001_P0129\TR1_2_W0001_P0129_T0001_R1_P3_K1_Ch2-Ch1.zen
573340	-9.732192e-04	5.599401e-03	9.429800e-05	20150708_gfpSORORINcd3_G2G1\MitoSys2\LSM\gfpSORORINc_G1\DE_W0011_P0001\DE_2_W0011_P0001_T0004\TR1_W0001_P0129\TR1_2_W0001_P0129_T0001_R1_P3_K1_Ch2-Ch1.zen
614300	-1.919905e-03	4.775562e-03	8.312700e-05	20150708_gfpSORORINcd3_G2G1\MitoSys2\LSM\gfpSORORINc_G1\DE_W0011_P0001\DE_2_W0011_P0001_T0004\TR1_W0001_P0129\TR1_2_W0001_P0129_T0001_R1_P3_K1_Ch2-Ch1.zen
655260	-4.843392e-04	4.720767e-03	7.393200e-05	20150708_gfpSORORINcd3_G2G1\MitoSys2\LSM\gfpSORORINc_G1\DE_W0011_P0001\DE_2_W0011_P0001_T0004\TR1_W0001_P0129\TR1_2_W0001_P0129_T0001_R1_P3_K1_Ch2-Ch1.zen
696220	-1.681560e-04	6.376212e-03	6.626700e-05	20150708_gfpSORORINcd3_G2G1\MitoSys2\LSM\gfpSORORINc_G1\DE_W0011_P0001\DE_2_W0011_P0001_T0004\TR1_W0001_P0129\TR1_2_W0001_P0129_T0001_R1_P3_K1_Ch2-Ch1.zen
737180	5.956628e-05	6.130343e-03	5.980600e-05	20150708_gfpSORORINcd3_G2G1\MitoSys2\LSM\gfpSORORINc_G1\DE_W0011_P0001\DE_2_W0011_P0001_T0004\TR1_W0001_P0129\TR1_2_W0001_P0129_T0001_R1_P3_K1_Ch2-Ch1.zen
778140	-1.823927e-04	6.427764e-03	5.430400e-05	20150708_gfpSORORINcd3_G2G1\MitoSys2\LSM\gfpSORORINc_G1\DE_W0011_P0001\DE_2_W0011_P0001_T0004\TR1_W0001_P0129\TR1_2_W0001_P0129_T0001_R1_P3_K1_Ch2-Ch1.zen
819100	-5.349004e-04	4.805638e-03	4.957600e-05	20150708_gfpSORORINcd3_G2G1\MitoSys2\LSM\gfpSORORINc_G1\DE_W0011_P0001\DE_2_W0011_P0001_T0004\TR1_W0001_P0129\TR1_2_W0001_P0129_T0001_R1_P3_K1_Ch2-Ch1.zen
901020	-1.342241e-03	3.921112e-03	4.190700e-05	20150708_gfpSORORINcd3_G2G1\MitoSys2\LSM\gfpSORORINc_G1\DE_W0011_P0001\DE_2_W0011_P0001_T0004\TR1_W0001_P0129\TR1_2_W0001_P0129_T0001_R1_P3_K1_Ch2-Ch1.zen
982940	-1.517126e-03	4.955939e-03	3.599500e-05	20150708_gfpSORORINcd3_G2G1\MitoSys2\LSM\gfpSORORINc_G1\DE_W0011_P0001\DE_2_W0011_P0001_T0004\TR1_W0001_P0129\TR1_2_W0001_P0129_T0001_R1_P3_K1_Ch2-Ch1.zen
1064860	-9.244695e-04	4.461666e-03	3.132900e-05	20150708_gfpSORORINcd3_G2G1\MitoSys2\LSM\gfpSORORINc_G1\DE_W0011_P0001\DE_2_W0011_P0001_T0004\TR1_W0001_P0129\TR1_2_W0001_P0129_T0001_R1_P3_K1_Ch2-Ch1.zen
1146780	7.935143e-05	4.582449e-03	2.757400e-05	20150708_gfpSORORINcd3_G2G1\MitoSys2\LSM\gfpSORORINc_G1\DE_W0011_P0001\DE_2_W0011_P0001_T0004\TR1_W0001_P0129\TR1_2_W0001_P0129_T0001_R1_P3_K1_Ch2-Ch1.zen
1228700	-5.091060e-04	3.869845e-03	2.450200e-05	20150708_gfpSORORINcd3_G2G1\MitoSys2\LSM\gfpSORORINc_G1\DE_W0011_P0001\DE_2_W0011_P0001_T0004\TR1_W0001_P0129\TR1_2_W0001_P0129_T0001_R1_P3_K1_Ch2-Ch1.zen
1310620	-1.837399e-03	4.662082e-03	2.195200e-05	20150708_gfpSORORINcd3_G2G1\MitoSys2\LSM\gfpSORORINc_G1\DE_W0011_P0001\DE_2_W0011_P0001_T0004\TR1_W0001_P0129\TR1_2_W0001_P0129_T0001_R1_P3_K1_Ch2-Ch1.zen
1392540	-1.141958e-03	4.810138e-03	1.980800e-05	20150708_gfpSORORINcd3_G2G1\MitoSys2\LSM\gfpSORORINc_G1\DE_W0011_P0001\DE_2_W0011_P0001_T0004\TR1_W0001_P0129\TR1_2_W0001_P0129_T0001_R1_P3_K1_Ch2-Ch1.zen
1474460	-3.613707e-05	4.285613e-03	1.798700e-05	20150708_gfpSORORINcd3_G2G1\MitoSys2\LSM\gfpSORORINc_G1\DE_W0011_P0001\DE_2_W0011_P0001_T0004\TR1_W0001_P0129\TR1_2_W0001_P0129_T0001_R1_P3_K1_Ch2-Ch1.zen
1556380	-5.894061e-04	4.615773e-03	1.642400e-05	20150708_gfpSORORINcd3_G2G1\MitoSys2\LSM\gfpSORORINc_G1\DE_W0011_P0001\DE_2_W0011_P0001_T0004\TR1_W0001_P0129\TR1_2_W0001_P0129_T0001_R1_P3_K1_Ch2-Ch1.zen
10	8.214160e-02	2.240544e-02	8.048100e-02	20150708_gfpSORORINcd3_G2G1\MitoSys2\LSM\gfpSORORINc_G1\DE_W0011_P0001\DE_2_W0011_P0001_T0005\TR1_W0001_P0169\TR1_2_W0001_P0169_T0001_R1_P2_K1_Ch2-Ch1.zen
20	7.314605e-02	1.928099e-02	7.957200e-02	20150708_gfpSORORINcd3_G2G1\MitoSys2\LSM\gfpSORORINc_G1\DE_W0011_P0001\DE_2_W0011_P0001_T0005\TR1_W0001_P0169\TR1_2_W0001_P0169_T0001_R1_P2_K1_Ch2-Ch1.zen
30	8.166773e-02	1.772930e-02	7.874000e-02	20150708_gfpSORORINcd3_G2G1\MitoSys2\LSM\gfpSORORINc_G1\DE_W0011_P0001\DE_2_W0011_P0001_T0005\TR1_W0001_P0169\TR1_2_W0001_P0169_T0001_R1_P2_K1_Ch2-Ch1.zen
40	7.428767e-02	1.593368e-02	7.797400e-02	20150708_gfpSORORINcd3_G2G1\MitoSys2\LSM\gfpSORORINc_G1\DE_W0011_P0001\DE_2_W0011_P0001_T0005\TR1_W0001_P0169\TR1_2_W0001_P0169_T0001_R1_P2_K1_Ch2-Ch1.zen
50	8.249472e-02	2.544623e-02	7.726500e-02	20150708_gfpSORORINcd3_G2G1\MitoSys2\LSM\gfpSORORINc_G1\DE_W0011_P0001\DE_2_W0011_P0001_T0005\TR1_W0001_P0169\TR1_2_W0001_P0169_T0001_R1_P2_K1_Ch2-Ch1.zen
60	8.136916e-02	1.853326e-02	7.660700e-02	20150708_gfpSORORINcd3_G2G1\MitoSys2\LSM\gfpSORORINc_G1\DE_W0011_P0001\DE_2_W0011_P0001_T0005\TR1_W0001_P0169\TR1_2_W0001_P0169_T0001_R1_P2_K1_Ch2-Ch1.zen
70	7.179843e-02	2.349107e-02	7.599500e-02	20150708_gfpSORORINcd3_G2G1\MitoSys2\LSM\gfpSORORINc_G1\DE_W0011_P0001\DE_2_W0011_P0001_T0005\TR1_W0001_P0169\TR1_2_W0001_P0169_T0001_R1_P2_K1_Ch2-Ch1.zen
80	7.151956e-02	2.782900e-02	7.542400e-02	20150708_gfpSORORINcd3_G2G1\MitoSys2\LSM\gfpSORORINc_G1\DE_W0011_P0001\DE_2_W0011_P0001_T0005\TR1_W0001_P0169\TR1_2_W0001_P0169_T0001_R1_P2_K1_Ch2-Ch1.zen
90	7.484901e-02	2.725574e-02	7.489000e-02	20150708_gfpSORORINcd3_G2G1\MitoSys2\LSM\gfpSORORINc_G1\DE_W0011_P0001\DE_2_W0011_P0001_T0005\TR1_W0001_P0169\TR1_2_W0001_P0169_T0001_R1_P2_K1_Ch2-Ch1.zen
100	7.419314e-02	1.889205e-02	7.438900e-02	20150708_gfpSORORINcd3_G2G1\MitoSys2\LSM\gfpSORORINc_G1\DE_W0011_P0001\DE_2_W0011_P0001_T0005\TR1_W0001_P0169\TR1_2_W0001_P0169_T0001_R1_P2_K1_Ch2-Ch1.zen
120	7.550426e-02	1.551025e-02	7.347600e-02	20150708_gfpSORORINcd3_G2G1\MitoSys2\LSM\gfpSORORINc_G1\DE_W0011_P0001\DE_2_W0011_P0001_T0005\TR1_W0001_P0169\TR1_2_W0001_P0169_T0001_R1_P2_K1_Ch2-Ch1.zen
140	7.589775e-02	1.829354e-02	7.266200e-02	20150708_gfpSORORINcd3_G2G1\MitoSys2\LSM\gfpSORORINc_G1\DE_W0011_P0001\DE_2_W0011_P0001_T0005\TR1_W0001_P0169\TR1_2_W0001_P0169_T0001_R1_P2_K1_Ch2-Ch1.zen
160	7.035528e-02	1.530052e-02	7.193000e-02	20150708_gfpSORORINcd3_G2G1\MitoSys2\LSM\gfpSORORINc_G1\DE_W0011_P0001\DE_2_W0011_P0001_T0005\TR1_W0001_P0169\TR1_2_W0001_P0169_T0001_R1_P2_K1_Ch2-Ch1.zen
180	7.373445e-02	1.670081e-02	7.126600e-02	20150708_gfpSORORINcd3_G2G1\MitoSys2\LSM\gfpSORORINc_G1\DE_W0011_P0001\DE_2_W0011_P0001_T0005\TR1_W0001_P0169\TR1_2_W0001_P0169_T0001_R1_P2_K1_Ch2-Ch1.zen
200	6.976559e-02	1.351452e-02	7.065800e-02	20150708_gfpSORORINcd3_G2G1\MitoSys2\LSM\gfpSORORINc_G1\DE_W0011_P0001\DE_2_W0011_P0001_T0005\TR1_W0001_P0169\TR1_2_W0001_P0169_T0001_R1_P2_K1_Ch2-Ch1.zen
220	7.310889e-02	1.724646e-02	7.009600e-02	20150708_gfpSORORINcd3_G2G1\MitoSys2\LSM\gfpSORORINc_G1\DE_W0011_P0001\DE_2_W0011_P0001_T0005\TR1_W0001_P0169\TR1_2_W0001_P0169_T0001_R1_P2_K1_Ch2-Ch1.zen
240	7.475744e-02	2.050392e-02	6.957300e-02	20150708_gfpSORORINcd3_G2G1\MitoSys2\LSM\gfpSORORINc_G1\DE_W0011_P0001\DE_2_W0011_P0001_T0005\TR1_W0001_P0169\TR1_2_W0001_P0169_T0001_R1_P2_K1_Ch2-Ch1.zen
260	7.106538e-02	1.948620e-02	6.908400e-02	20150708_gfpSORORINcd3_G2G1\MitoSys2\LSM\gfpSORORINc_G1\DE_W0011_P0001\DE_2_W0011_P0001_T0005\TR1_W0001_P0169\TR1_2_W0001_P0169_T0001_R1_P2_K1_Ch2-Ch1.zen
280	7.014240e-02	1.972065e-02	6.862200e-02	20150708_gfpSORORINcd3_G2G1\MitoSys2\LSM\gfpSORORINc_G1\DE_W0011_P0001\DE_2_W0011_P0001_T0005\TR1_W0001_P0169\TR1_2_W0001_P0169_T0001_R1_P2_K1_Ch2-Ch1.zen
300	6.839178e-02	1.464147e-02	6.818400e-02	20150708_gfpSORORINcd3_G2G1\MitoSys2\LSM\gfpSORORINc_G1\DE_W0011_P0001\DE_2_W0011_P0001_T0005\TR1_W0001_P0169\TR1_2_W0001_P0169_T0001_R1_P2_K1_Ch2-Ch1.zen
340	6.797705e-02	1.418960e-02	6.736500e-02	20150708_gfpSORORINcd3_G2G1\MitoSys2\LSM\gfpSORORINc_G1\DE_W0011_P0001\DE_2_W0011_P0001_T0005\TR1_W0001_P0169\TR1_2_W0001_P0169_T0001_R1_P2_K1_Ch2-Ch1.zen
380	6.135455e-02	1.475520e-02	6.660700e-02	20150708_gfpSORORINcd3_G2G1\MitoSys2\LSM\gfpSORORINc_G1\DE_W0011_P0001\DE_2_W0011_P0001_T0005\TR1_W0001_P0169\TR1_2_W0001_P0169_T0001_R1_P2_K1_Ch2-Ch1.zen
420	6.469850e-02	1.373616e-02	6.589600e-02	20150708_gfpSORORINcd3_G2G1\MitoSys2\LSM\gfpSORORINc_G1\DE_W0011_P0001\DE_2_W0011_P0001_T0005\TR1_W0001_P0169\TR1_2_W0001_P0169_T0001_R1_P2_K1_Ch2-Ch1.zen
460	6.145951e-02	1.146123e-02	6.522200e-02	20150708_gfpSORORINcd3_G2G1\MitoSys2\LSM\gfpSORORINc_G1\DE_W0011_P0001\DE_2_W0011_P0001_T0005\TR1_W0001_P0169\TR1_2_W0001_P0169_T0001_R1_P2_K1_Ch2-Ch1.zen
500	6.682391e-02	1.429062e-02	6.457800e-02	20150708_gfpSORORINcd3_G2G1\MitoSys2\LSM\gfpSORORINc_G1\DE_W0011_P0001\DE_2_W0011_P0001_T0005\TR1_W0001_P0169\TR1_2_W0001_P0169_T0001_R1_P2_K1_Ch2-Ch1.zen
540	6.413284e-02	1.257897e-02	6.396000e-02	20150708_gfpSORORINcd3_G2G1\MitoSys2\LSM\gfpSORORINc_G1\DE_W0011_P0001\DE_2_W0011_P0001_T0005\TR1_W0001_P0169\TR1_2_W0001_P0169_T0001_R1_P2_K1_Ch2-Ch1.zen
580	6.089525e-02	1.470347e-02	6.336400e-02	20150708_gfpSORORINcd3_G2G1\MitoSys2\LSM\gfpSORORINc_G1\DE_W0011_P0001\DE_2_W0011_P0001_T0005\TR1_W0001_P0169\TR1_2_W0001_P0169_T0001_R1_P2_K1_Ch2-Ch1.zen
620	6.021324e-02	1.542835e-02	6.278700e-02	20150708_gfpSORORINcd3_G2G1\MitoSys2\LSM\gfpSORORINc_G1\DE_W0011_P0001\DE_2_W0011_P0001_T0005\TR1_W0001_P0169\TR1_2_W0001_P0169_T0001_R1_P2_K1_Ch2-Ch1.zen
660	6.140271e-02	1.436633e-02	6.222900e-02	20150708_gfpSORORINcd3_G2G1\MitoSys2\LSM\gfpSORORINc_G1\DE_W0011_P0001\DE_2_W0011_P0001_T0005\TR1_W0001_P0169\TR1_2_W0001_P0169_T0001_R1_P2_K1_Ch2-Ch1.zen
700	6.103024e-02	1.070630e-02	6.168600e-02	20150708_gfpSORORINcd3_G2G1\MitoSys2\LSM\gfpSORORINc_G1\DE_W0011_P0001\DE_2_W0011_P0001_T0005\TR1_W0001_P0169\TR1_2_W0001_P0169_T0001_R1_P2_K1_Ch2-Ch1.zen
780	6.037170e-02	1.318423e-02	6.064500e-02	20150708_gfpSORORINcd3_G2G1\MitoSys2\LSM\gfpSORORINc_G1\DE_W0011_P0001\DE_2_W0011_P0001_T0005\TR1_W0001_P0169\TR1_2_W0001_P0169_T0001_R1_P2_K1_Ch2-Ch1.zen
860	5.873414e-02	1.170120e-02	5.965700e-02	20150708_gfpSORORINcd3_G2G1\MitoSys2\LSM\gfpSORORINc_G1\DE_W0011_P0001\DE_2_W0011_P0001_T0005\TR1_W0001_P0169\TR1_2_W0001_P0169_T0001_R1_P2_K1_Ch2-Ch1.zen
940	5.664477e-02	1.111122e-02	5.871600e-02	20150708_gfpSORORINcd3_G2G1\MitoSys2\LSM\gfpSORORINc_G1\DE_W0011_P0001\DE_2_W0011_P0001_T0005\TR1_W0001_P0169\TR1_2_W0001_P0169_T0001_R1_P2_K1_Ch2-Ch1.zen
1020	5.690070e-02	1.006578e-02	5.781900e-02	20150708_gfpSORORINcd3_G2G1\MitoSys2\LSM\gfpSORORINc_G1\DE_W0011_P0001\DE_2_W0011_P0001_T0005\TR1_W0001_P0169\TR1_2_W0001_P0169_T0001_R1_P2_K1_Ch2-Ch1.zen
1100	5.690856e-02	1.262097e-02	5.696200e-02	20150708_gfpSORORINcd3_G2G1\MitoSys2\LSM\gfpSORORINc_G1\DE_W0011_P0001\DE_2_W0011_P0001_T0005\TR1_W0001_P0169\TR1_2_W0001_P0169_T0001_R1_P2_K1_Ch2-Ch1.zen
1180	5.557433e-02	1.375994e-02	5.614200e-02	20150708_gfpSORORINcd3_G2G1\MitoSys2\LSM\gfpSORORINc_G1\DE_W0011_P0001\DE_2_W0011_P0001_T0005\TR1_W0001_P0169\TR1_2_W0001_P0169_T0001_R1_P2_K1_Ch2-Ch1.zen
1260	5.485863e-02	9.760217e-03	5.535600e-02	20150708_gfpSORORINcd3_G2G1\MitoSys2\LSM\gfpSORORINc_G1\DE_W0011_P0001\DE_2_W0011_P0001_T0005\TR1_W0001_P0169\TR1_2_W0001_P0169_T0001_R1_P2_K1_Ch2-Ch1.zen
1340	5.456512e-02	1.074848e-02	5.460200e-02	20150708_gfpSORORINcd3_G2G1\MitoSys2\LSM\gfpSORORINc_G1\DE_W0011_P0001\DE_2_W0011_P0001_T0005\TR1_W0001_P0169\TR1_2_W0001_P0169_T0001_R1_P2_K1_Ch2-Ch1.zen
1420	5.244964e-02	1.078272e-02	5.387700e-02	20150708_gfpSORORINcd3_G2G1\MitoSys2\LSM\gfpSORORINc_G1\DE_W0011_P0001\DE_2_W0011_P0001_T0005\TR1_W0001_P0169\TR1_2_W0001_P0169_T0001_R1_P2_K1_Ch2-Ch1.zen
1500	5.158767e-02	8.837172e-03	5.318100e-02	20150708_gfpSORORINcd3_G2G1\MitoSys2\LSM\gfpSORORINc_G1\DE_W0011_P0001\DE_2_W0011_P0001_T0005\TR1_W0001_P0169\TR1_2_W0001_P0169_T0001_R1_P2_K1_Ch2-Ch1.zen
1660	5.291785e-02	1.163507e-02	5.186400e-02	20150708_gfpSORORINcd3_G2G1\MitoSys2\LSM\gfpSORORINc_G1\DE_W0011_P0001\DE_2_W0011_P0001_T0005\TR1_W0001_P0169\TR1_2_W0001_P0169_T0001_R1_P2_K1_Ch2-Ch1.zen
1820	5.089385e-02	1.370011e-02	5.064000e-02	20150708_gfpSORORINcd3_G2G1\MitoSys2\LSM\gfpSORORINc_G1\DE_W0011_P0001\DE_2_W0011_P0001_T0005\TR1_W0001_P0169\TR1_2_W0001_P0169_T0001_R1_P2_K1_Ch2-Ch1.zen
1980	5.145265e-02	1.084100e-02	4.949700e-02	20150708_gfpSORORINcd3_G2G1\MitoSys2\LSM\gfpSORORINc_G1\DE_W0011_P0001\DE_2_W0011_P0001_T0005\TR1_W0001_P0169\TR1_2_W0001_P0169_T0001_R1_P2_K1_Ch2-Ch1.zen
2140	4.830377e-02	9.941680e-03	4.842800e-02	20150708_gfpSORORINcd3_G2G1\MitoSys2\LSM\gfpSORORINc_G1\DE_W0011_P0001\DE_2_W0011_P0001_T0005\TR1_W0001_P0169\TR1_2_W0001_P0169_T0001_R1_P2_K1_Ch2-Ch1.zen
2300	4.898275e-02	1.165155e-02	4.742500e-02	20150708_gfpSORORINcd3_G2G1\MitoSys2\LSM\gfpSORORINc_G1\DE_W0011_P0001\DE_2_W0011_P0001_T0005\TR1_W0001_P0169\TR1_2_W0001_P0169_T0001_R1_P2_K1_Ch2-Ch1.zen
2460	4.510968e-02	1.250690e-02	4.648200e-02	20150708_gfpSORORINcd3_G2G1\MitoSys2\LSM\gfpSORORINc_G1\DE_W0011_P0001\DE_2_W0011_P0001_T0005\TR1_W0001_P0169\TR1_2_W0001_P0169_T0001_R1_P2_K1_Ch2-Ch1.zen
2620	4.705456e-02	1.095858e-02	4.559300e-02	20150708_gfpSORORINcd3_G2G1\MitoSys2\LSM\gfpSORORINc_G1\DE_W0011_P0001\DE_2_W0011_P0001_T0005\TR1_W0001_P0169\TR1_2_W0001_P0169_T0001_R1_P2_K1_Ch2-Ch1.zen
2780	4.437178e-02	1.111708e-02	4.475300e-02	20150708_gfpSORORINcd3_G2G1\MitoSys2\LSM\gfpSORORINc_G1\DE_W0011_P0001\DE_2_W0011_P0001_T0005\TR1_W0001_P0169\TR1_2_W0001_P0169_T0001_R1_P2_K1_Ch2-Ch1.zen
2940	4.448815e-02	1.165774e-02	4.395700e-02	20150708_gfpSORORINcd3_G2G1\MitoSys2\LSM\gfpSORORINc_G1\DE_W0011_P0001\DE_2_W0011_P0001_T0005\TR1_W0001_P0169\TR1_2_W0001_P0169_T0001_R1_P2_K1_Ch2-Ch1.zen
3100	4.365753e-02	1.022809e-02	4.320300e-02	20150708_gfpSORORINcd3_G2G1\MitoSys2\LSM\gfpSORORINc_G1\DE_W0011_P0001\DE_2_W0011_P0001_T0005\TR1_W0001_P0169\TR1_2_W0001_P0169_T0001_R1_P2_K1_Ch2-Ch1.zen
3420	4.253021e-02	9.810742e-03	4.180600e-02	20150708_gfpSORORINcd3_G2G1\MitoSys2\LSM\gfpSORORINc_G1\DE_W0011_P0001\DE_2_W0011_P0001_T0005\TR1_W0001_P0169\TR1_2_W0001_P0169_T0001_R1_P2_K1_Ch2-Ch1.zen
3740	4.221254e-02	9.589777e-03	4.053700e-02	20150708_gfpSORORINcd3_G2G1\MitoSys2\LSM\gfpSORORINc_G1\DE_W0011_P0001\DE_2_W0011_P0001_T0005\TR1_W0001_P0169\TR1_2_W0001_P0169_T0001_R1_P2_K1_Ch2-Ch1.zen
4060	3.975952e-02	1.063868e-02	3.937900e-02	20150708_gfpSORORINcd3_G2G1\MitoSys2\LSM\gfpSORORINc_G1\DE_W0011_P0001\DE_2_W0011_P0001_T0005\TR1_W0001_P0169\TR1_2_W0001_P0169_T0001_R1_P2_K1_Ch2-Ch1.zen
4380	3.880318e-02	1.057506e-02	3.831600e-02	20150708_gfpSORORINcd3_G2G1\MitoSys2\LSM\gfpSORORINc_G1\DE_W0011_P0001\DE_2_W0011_P0001_T0005\TR1_W0001_P0169\TR1_2_W0001_P0169_T0001_R1_P2_K1_Ch2-Ch1.zen
4700	3.789593e-02	1.174646e-02	3.733700e-02	20150708_gfpSORORINcd3_G2G1\MitoSys2\LSM\gfpSORORINc_G1\DE_W0011_P0001\DE_2_W0011_P0001_T0005\TR1_W0001_P0169\TR1_2_W0001_P0169_T0001_R1_P2_K1_Ch2-Ch1.zen
5020	3.737687e-02	1.084253e-02	3.643200e-02	20150708_gfpSORORINcd3_G2G1\MitoSys2\LSM\gfpSORORINc_G1\DE_W0011_P0001\DE_2_W0011_P0001_T0005\TR1_W0001_P0169\TR1_2_W0001_P0169_T0001_R1_P2_K1_Ch2-Ch1.zen
5340	3.546062e-02	1.257251e-02	3.559000e-02	20150708_gfpSORORINcd3_G2G1\MitoSys2\LSM\gfpSORORINc_G1\DE_W0011_P0001\DE_2_W0011_P0001_T0005\TR1_W0001_P0169\TR1_2_W0001_P0169_T0001_R1_P2_K1_Ch2-Ch1.zen
5660	3.548838e-02	9.964579e-03	3.480700e-02	20150708_gfpSORORINcd3_G2G1\MitoSys2\LSM\gfpSORORINc_G1\DE_W0011_P0001\DE_2_W0011_P0001_T0005\TR1_W0001_P0169\TR1_2_W0001_P0169_T0001_R1_P2_K1_Ch2-Ch1.zen
5980	3.559832e-02	9.278051e-03	3.407400e-02	20150708_gfpSORORINcd3_G2G1\MitoSys2\LSM\gfpSORORINc_G1\DE_W0011_P0001\DE_2_W0011_P0001_T0005\TR1_W0001_P0169\TR1_2_W0001_P0169_T0001_R1_P2_K1_Ch2-Ch1.zen
6300	3.494739e-02	8.973667e-03	3.338700e-02	20150708_gfpSORORINcd3_G2G1\MitoSys2\LSM\gfpSORORINc_G1\DE_W0011_P0001\DE_2_W0011_P0001_T0005\TR1_W0001_P0169\TR1_2_W0001_P0169_T0001_R1_P2_K1_Ch2-Ch1.zen
6940	3.301923e-02	9.653475e-03	3.213200e-02	20150708_gfpSORORINcd3_G2G1\MitoSys2\LSM\gfpSORORINc_G1\DE_W0011_P0001\DE_2_W0011_P0001_T0005\TR1_W0001_P0169\TR1_2_W0001_P0169_T0001_R1_P2_K1_Ch2-Ch1.zen
7580	3.138804e-02	1.020077e-02	3.101100e-02	20150708_gfpSORORINcd3_G2G1\MitoSys2\LSM\gfpSORORINc_G1\DE_W0011_P0001\DE_2_W0011_P0001_T0005\TR1_W0001_P0169\TR1_2_W0001_P0169_T0001_R1_P2_K1_Ch2-Ch1.zen
8220	2.966936e-02	1.039883e-02	3.000300e-02	20150708_gfpSORORINcd3_G2G1\MitoSys2\LSM\gfpSORORINc_G1\DE_W0011_P0001\DE_2_W0011_P0001_T0005\TR1_W0001_P0169\TR1_2_W0001_P0169_T0001_R1_P2_K1_Ch2-Ch1.zen
8860	2.860440e-02	9.268950e-03	2.908700e-02	20150708_gfpSORORINcd3_G2G1\MitoSys2\LSM\gfpSORORINc_G1\DE_W0011_P0001\DE_2_W0011_P0001_T0005\TR1_W0001_P0169\TR1_2_W0001_P0169_T0001_R1_P2_K1_Ch2-Ch1.zen
9500	2.781963e-02	8.800132e-03	2.825100e-02	20150708_gfpSORORINcd3_G2G1\MitoSys2\LSM\gfpSORORINc_G1\DE_W0011_P0001\DE_2_W0011_P0001_T0005\TR1_W0001_P0169\TR1_2_W0001_P0169_T0001_R1_P2_K1_Ch2-Ch1.zen
10140	2.713425e-02	9.682749e-03	2.748200e-02	20150708_gfpSORORINcd3_G2G1\MitoSys2\LSM\gfpSORORINc_G1\DE_W0011_P0001\DE_2_W0011_P0001_T0005\TR1_W0001_P0169\TR1_2_W0001_P0169_T0001_R1_P2_K1_Ch2-Ch1.zen
10780	2.692067e-02	1.030023e-02	2.677100e-02	20150708_gfpSORORINcd3_G2G1\MitoSys2\LSM\gfpSORORINc_G1\DE_W0011_P0001\DE_2_W0011_P0001_T0005\TR1_W0001_P0169\TR1_2_W0001_P0169_T0001_R1_P2_K1_Ch2-Ch1.zen
11420	2.621338e-02	1.052776e-02	2.611000e-02	20150708_gfpSORORINcd3_G2G1\MitoSys2\LSM\gfpSORORINc_G1\DE_W0011_P0001\DE_2_W0011_P0001_T0005\TR1_W0001_P0169\TR1_2_W0001_P0169_T0001_R1_P2_K1_Ch2-Ch1.zen
12060	2.624818e-02	9.134171e-03	2.549400e-02	20150708_gfpSORORINcd3_G2G1\MitoSys2\LSM\gfpSORORINc_G1\DE_W0011_P0001\DE_2_W0011_P0001_T0005\TR1_W0001_P0169\TR1_2_W0001_P0169_T0001_R1_P2_K1_Ch2-Ch1.zen
12700	2.539265e-02	9.879130e-03	2.491500e-02	20150708_gfpSORORINcd3_G2G1\MitoSys2\LSM\gfpSORORINc_G1\DE_W0011_P0001\DE_2_W0011_P0001_T0005\TR1_W0001_P0169\TR1_2_W0001_P0169_T0001_R1_P2_K1_Ch2-Ch1.zen
13980	2.339637e-02	8.815085e-03	2.385600e-02	20150708_gfpSORORINcd3_G2G1\MitoSys2\LSM\gfpSORORINc_G1\DE_W0011_P0001\DE_2_W0011_P0001_T0005\TR1_W0001_P0169\TR1_2_W0001_P0169_T0001_R1_P2_K1_Ch2-Ch1.zen
15260	2.241351e-02	9.907034e-03	2.290600e-02	20150708_gfpSORORINcd3_G2G1\MitoSys2\LSM\gfpSORORINc_G1\DE_W0011_P0001\DE_2_W0011_P0001_T0005\TR1_W0001_P0169\TR1_2_W0001_P0169_T0001_R1_P2_K1_Ch2-Ch1.zen
16540	2.117177e-02	8.401022e-03	2.204300e-02	20150708_gfpSORORINcd3_G2G1\MitoSys2\LSM\gfpSORORINc_G1\DE_W0011_P0001\DE_2_W0011_P0001_T0005\TR1_W0001_P0169\TR1_2_W0001_P0169_T0001_R1_P2_K1_Ch2-Ch1.zen
17820	2.128113e-02	8.486188e-03	2.125200e-02	20150708_gfpSORORINcd3_G2G1\MitoSys2\LSM\gfpSORORINc_G1\DE_W0011_P0001\DE_2_W0011_P0001_T0005\TR1_W0001_P0169\TR1_2_W0001_P0169_T0001_R1_P2_K1_Ch2-Ch1.zen
19100	2.090183e-02	1.006727e-02	2.052000e-02	20150708_gfpSORORINcd3_G2G1\MitoSys2\LSM\gfpSORORINc_G1\DE_W0011_P0001\DE_2_W0011_P0001_T0005\TR1_W0001_P0169\TR1_2_W0001_P0169_T0001_R1_P2_K1_Ch2-Ch1.zen
20380	1.961110e-02	9.504694e-03	1.984000e-02	20150708_gfpSORORINcd3_G2G1\MitoSys2\LSM\gfpSORORINc_G1\DE_W0011_P0001\DE_2_W0011_P0001_T0005\TR1_W0001_P0169\TR1_2_W0001_P0169_T0001_R1_P2_K1_Ch2-Ch1.zen
21660	1.873621e-02	1.015869e-02	1.920300e-02	20150708_gfpSORORINcd3_G2G1\MitoSys2\LSM\gfpSORORINc_G1\DE_W0011_P0001\DE_2_W0011_P0001_T0005\TR1_W0001_P0169\TR1_2_W0001_P0169_T0001_R1_P2_K1_Ch2-Ch1.zen
22940	1.681014e-02	8.783301e-03	1.860300e-02	20150708_gfpSORORINcd3_G2G1\MitoSys2\LSM\gfpSORORINc_G1\DE_W0011_P0001\DE_2_W0011_P0001_T0005\TR1_W0001_P0169\TR1_2_W0001_P0169_T0001_R1_P2_K1_Ch2-Ch1.zen
24220	1.659674e-02	9.769966e-03	1.803700e-02	20150708_gfpSORORINcd3_G2G1\MitoSys2\LSM\gfpSORORINc_G1\DE_W0011_P0001\DE_2_W0011_P0001_T0005\TR1_W0001_P0169\TR1_2_W0001_P0169_T0001_R1_P2_K1_Ch2-Ch1.zen
25500	1.613143e-02	9.431719e-03	1.750100e-02	20150708_gfpSORORINcd3_G2G1\MitoSys2\LSM\gfpSORORINc_G1\DE_W0011_P0001\DE_2_W0011_P0001_T0005\TR1_W0001_P0169\TR1_2_W0001_P0169_T0001_R1_P2_K1_Ch2-Ch1.zen
28060	1.413718e-02	9.482779e-03	1.650500e-02	20150708_gfpSORORINcd3_G2G1\MitoSys2\LSM\gfpSORORINc_G1\DE_W0011_P0001\DE_2_W0011_P0001_T0005\TR1_W0001_P0169\TR1_2_W0001_P0169_T0001_R1_P2_K1_Ch2-Ch1.zen
30620	1.405733e-02	9.112691e-03	1.559700e-02	20150708_gfpSORORINcd3_G2G1\MitoSys2\LSM\gfpSORORINc_G1\DE_W0011_P0001\DE_2_W0011_P0001_T0005\TR1_W0001_P0169\TR1_2_W0001_P0169_T0001_R1_P2_K1_Ch2-Ch1.zen
33180	1.403919e-02	8.348990e-03	1.476300e-02	20150708_gfpSORORINcd3_G2G1\MitoSys2\LSM\gfpSORORINc_G1\DE_W0011_P0001\DE_2_W0011_P0001_T0005\TR1_W0001_P0169\TR1_2_W0001_P0169_T0001_R1_P2_K1_Ch2-Ch1.zen
35740	1.413361e-02	7.640372e-03	1.399400e-02	20150708_gfpSORORINcd3_G2G1\MitoSys2\LSM\gfpSORORINc_G1\DE_W0011_P0001\DE_2_W0011_P0001_T0005\TR1_W0001_P0169\TR1_2_W0001_P0169_T0001_R1_P2_K1_Ch2-Ch1.zen
38300	1.307987e-02	7.800504e-03	1.328100e-02	20150708_gfpSORORINcd3_G2G1\MitoSys2\LSM\gfpSORORINc_G1\DE_W0011_P0001\DE_2_W0011_P0001_T0005\TR1_W0001_P0169\TR1_2_W0001_P0169_T0001_R1_P2_K1_Ch2-Ch1.zen
40860	1.292996e-02	7.754236e-03	1.262000e-02	20150708_gfpSORORINcd3_G2G1\MitoSys2\LSM\gfpSORORINc_G1\DE_W0011_P0001\DE_2_W0011_P0001_T0005\TR1_W0001_P0169\TR1_2_W0001_P0169_T0001_R1_P2_K1_Ch2-Ch1.zen
43420	1.117890e-02	7.575149e-03	1.200400e-02	20150708_gfpSORORINcd3_G2G1\MitoSys2\LSM\gfpSORORINc_G1\DE_W0011_P0001\DE_2_W0011_P0001_T0005\TR1_W0001_P0169\TR1_2_W0001_P0169_T0001_R1_P2_K1_Ch2-Ch1.zen
45980	1.151394e-02	7.175428e-03	1.142900e-02	20150708_gfpSORORINcd3_G2G1\MitoSys2\LSM\gfpSORORINc_G1\DE_W0011_P0001\DE_2_W0011_P0001_T0005\TR1_W0001_P0169\TR1_2_W0001_P0169_T0001_R1_P2_K1_Ch2-Ch1.zen
48540	1.090551e-02	8.280150e-03	1.089300e-02	20150708_gfpSORORINcd3_G2G1\MitoSys2\LSM\gfpSORORINc_G1\DE_W0011_P0001\DE_2_W0011_P0001_T0005\TR1_W0001_P0169\TR1_2_W0001_P0169_T0001_R1_P2_K1_Ch2-Ch1.zen
51100	1.087176e-02	8.988888e-03	1.039100e-02	20150708_gfpSORORINcd3_G2G1\MitoSys2\LSM\gfpSORORINc_G1\DE_W0011_P0001\DE_2_W0011_P0001_T0005\TR1_W0001_P0169\TR1_2_W0001_P0169_T0001_R1_P2_K1_Ch2-Ch1.zen
56220	1.167739e-02	8.213469e-03	9.481900e-03	20150708_gfpSORORINcd3_G2G1\MitoSys2\LSM\gfpSORORINc_G1\DE_W0011_P0001\DE_2_W0011_P0001_T0005\TR1_W0001_P0169\TR1_2_W0001_P0169_T0001_R1_P2_K1_Ch2-Ch1.zen
61340	1.009770e-02	7.555936e-03	8.681800e-03	20150708_gfpSORORINcd3_G2G1\MitoSys2\LSM\gfpSORORINc_G1\DE_W0011_P0001\DE_2_W0011_P0001_T0005\TR1_W0001_P0169\TR1_2_W0001_P0169_T0001_R1_P2_K1_Ch2-Ch1.zen
66460	8.717522e-03	8.079900e-03	7.975300e-03	20150708_gfpSORORINcd3_G2G1\MitoSys2\LSM\gfpSORORINc_G1\DE_W0011_P0001\DE_2_W0011_P0001_T0005\TR1_W0001_P0169\TR1_2_W0001_P0169_T0001_R1_P2_K1_Ch2-Ch1.zen
71580	8.224392e-03	6.916618e-03	7.349100e-03	20150708_gfpSORORINcd3_G2G1\MitoSys2\LSM\gfpSORORINc_G1\DE_W0011_P0001\DE_2_W0011_P0001_T0005\TR1_W0001_P0169\TR1_2_W0001_P0169_T0001_R1_P2_K1_Ch2-Ch1.zen
76700	7.777693e-03	6.652368e-03	6.792400e-03	20150708_gfpSORORINcd3_G2G1\MitoSys2\LSM\gfpSORORINc_G1\DE_W0011_P0001\DE_2_W0011_P0001_T0005\TR1_W0001_P0169\TR1_2_W0001_P0169_T0001_R1_P2_K1_Ch2-Ch1.zen
81820	7.223982e-03	7.025501e-03	6.295700e-03	20150708_gfpSORORINcd3_G2G1\MitoSys2\LSM\gfpSORORINc_G1\DE_W0011_P0001\DE_2_W0011_P0001_T0005\TR1_W0001_P0169\TR1_2_W0001_P0169_T0001_R1_P2_K1_Ch2-Ch1.zen
86940	6.858341e-03	6.381663e-03	5.851000e-03	20150708_gfpSORORINcd3_G2G1\MitoSys2\LSM\gfpSORORINc_G1\DE_W0011_P0001\DE_2_W0011_P0001_T0005\TR1_W0001_P0169\TR1_2_W0001_P0169_T0001_R1_P2_K1_Ch2-Ch1.zen
92060	5.969786e-03	6.834933e-03	5.451700e-03	20150708_gfpSORORINcd3_G2G1\MitoSys2\LSM\gfpSORORINc_G1\DE_W0011_P0001\DE_2_W0011_P0001_T0005\TR1_W0001_P0169\TR1_2_W0001_P0169_T0001_R1_P2_K1_Ch2-Ch1.zen
97180	5.189597e-03	7.016072e-03	5.091900e-03	20150708_gfpSORORINcd3_G2G1\MitoSys2\LSM\gfpSORORINc_G1\DE_W0011_P0001\DE_2_W0011_P0001_T0005\TR1_W0001_P0169\TR1_2_W0001_P0169_T0001_R1_P2_K1_Ch2-Ch1.zen
102300	5.725436e-03	6.195079e-03	4.766900e-03	20150708_gfpSORORINcd3_G2G1\MitoSys2\LSM\gfpSORORINc_G1\DE_W0011_P0001\DE_2_W0011_P0001_T0005\TR1_W0001_P0169\TR1_2_W0001_P0169_T0001_R1_P2_K1_Ch2-Ch1.zen
112540	6.135824e-03	6.019981e-03	4.204400e-03	20150708_gfpSORORINcd3_G2G1\MitoSys2\LSM\gfpSORORINc_G1\DE_W0011_P0001\DE_2_W0011_P0001_T0005\TR1_W0001_P0169\TR1_2_W0001_P0169_T0001_R1_P2_K1_Ch2-Ch1.zen
122780	5.268737e-03	5.023401e-03	3.737400e-03	20150708_gfpSORORINcd3_G2G1\MitoSys2\LSM\gfpSORORINc_G1\DE_W0011_P0001\DE_2_W0011_P0001_T0005\TR1_W0001_P0169\TR1_2_W0001_P0169_T0001_R1_P2_K1_Ch2-Ch1.zen
133020	3.092812e-03	4.457250e-03	3.345400e-03	20150708_gfpSORORINcd3_G2G1\MitoSys2\LSM\gfpSORORINc_G1\DE_W0011_P0001\DE_2_W0011_P0001_T0005\TR1_W0001_P0169\TR1_2_W0001_P0169_T0001_R1_P2_K1_Ch2-Ch1.zen
143260	2.390381e-03	5.685711e-03	3.013400e-03	20150708_gfpSORORINcd3_G2G1\MitoSys2\LSM\gfpSORORINc_G1\DE_W0011_P0001\DE_2_W0011_P0001_T0005\TR1_W0001_P0169\TR1_2_W0001_P0169_T0001_R1_P2_K1_Ch2-Ch1.zen
153500	2.060513e-03	5.758076e-03	2.729700e-03	20150708_gfpSORORINcd3_G2G1\MitoSys2\LSM\gfpSORORINc_G1\DE_W0011_P0001\DE_2_W0011_P0001_T0005\TR1_W0001_P0169\TR1_2_W0001_P0169_T0001_R1_P2_K1_Ch2-Ch1.zen
163740	2.464754e-03	6.259636e-03	2.485400e-03	20150708_gfpSORORINcd3_G2G1\MitoSys2\LSM\gfpSORORINc_G1\DE_W0011_P0001\DE_2_W0011_P0001_T0005\TR1_W0001_P0169\TR1_2_W0001_P0169_T0001_R1_P2_K1_Ch2-Ch1.zen
173980	2.187965e-03	5.720837e-03	2.273400e-03	20150708_gfpSORORINcd3_G2G1\MitoSys2\LSM\gfpSORORINc_G1\DE_W0011_P0001\DE_2_W0011_P0001_T0005\TR1_W0001_P0169\TR1_2_W0001_P0169_T0001_R1_P2_K1_Ch2-Ch1.zen
184220	2.878995e-03	5.738571e-03	2.088300e-03	20150708_gfpSORORINcd3_G2G1\MitoSys2\LSM\gfpSORORINc_G1\DE_W0011_P0001\DE_2_W0011_P0001_T0005\TR1_W0001_P0169\TR1_2_W0001_P0169_T0001_R1_P2_K1_Ch2-Ch1.zen
194460	2.529045e-03	5.538386e-03	1.925600e-03	20150708_gfpSORORINcd3_G2G1\MitoSys2\LSM\gfpSORORINc_G1\DE_W0011_P0001\DE_2_W0011_P0001_T0005\TR1_W0001_P0169\TR1_2_W0001_P0169_T0001_R1_P2_K1_Ch2-Ch1.zen
204700	1.418218e-03	5.181922e-03	1.781900e-03	20150708_gfpSORORINcd3_G2G1\MitoSys2\LSM\gfpSORORINc_G1\DE_W0011_P0001\DE_2_W0011_P0001_T0005\TR1_W0001_P0169\TR1_2_W0001_P0169_T0001_R1_P2_K1_Ch2-Ch1.zen
225180	5.153532e-04	6.778696e-03	1.540400e-03	20150708_gfpSORORINcd3_G2G1\MitoSys2\LSM\gfpSORORINc_G1\DE_W0011_P0001\DE_2_W0011_P0001_T0005\TR1_W0001_P0169\TR1_2_W0001_P0169_T0001_R1_P2_K1_Ch2-Ch1.zen
245660	-6.489726e-04	7.164637e-03	1.346400e-03	20150708_gfpSORORINcd3_G2G1\MitoSys2\LSM\gfpSORORINc_G1\DE_W0011_P0001\DE_2_W0011_P0001_T0005\TR1_W0001_P0169\TR1_2_W0001_P0169_T0001_R1_P2_K1_Ch2-Ch1.zen
266140	-2.114794e-05	5.707989e-03	1.188200e-03	20150708_gfpSORORINcd3_G2G1\MitoSys2\LSM\gfpSORORINc_G1\DE_W0011_P0001\DE_2_W0011_P0001_T0005\TR1_W0001_P0169\TR1_2_W0001_P0169_T0001_R1_P2_K1_Ch2-Ch1.zen
286620	3.784272e-04	6.969380e-03	1.057400e-03	20150708_gfpSORORINcd3_G2G1\MitoSys2\LSM\gfpSORORINc_G1\DE_W0011_P0001\DE_2_W0011_P0001_T0005\TR1_W0001_P0169\TR1_2_W0001_P0169_T0001_R1_P2_K1_Ch2-Ch1.zen
307100	-7.653279e-04	7.452703e-03	9.478700e-04	20150708_gfpSORORINcd3_G2G1\MitoSys2\LSM\gfpSORORINc_G1\DE_W0011_P0001\DE_2_W0011_P0001_T0005\TR1_W0001_P0169\TR1_2_W0001_P0169_T0001_R1_P2_K1_Ch2-Ch1.zen
327580	-1.934936e-03	8.899992e-03	8.552600e-04	20150708_gfpSORORINcd3_G2G1\MitoSys2\LSM\gfpSORORINc_G1\DE_W0011_P0001\DE_2_W0011_P0001_T0005\TR1_W0001_P0169\TR1_2_W0001_P0169_T0001_R1_P2_K1_Ch2-Ch1.zen
348060	-8.860156e-04	8.643094e-03	7.762000e-04	20150708_gfpSORORINcd3_G2G1\MitoSys2\LSM\gfpSORORINc_G1\DE_W0011_P0001\DE_2_W0011_P0001_T0005\TR1_W0001_P0169\TR1_2_W0001_P0169_T0001_R1_P2_K1_Ch2-Ch1.zen
368540	-1.880771e-03	6.889188e-03	7.081300e-04	20150708_gfpSORORINcd3_G2G1\MitoSys2\LSM\gfpSORORINc_G1\DE_W0011_P0001\DE_2_W0011_P0001_T0005\TR1_W0001_P0169\TR1_2_W0001_P0169_T0001_R1_P2_K1_Ch2-Ch1.zen
389020	-2.308799e-03	6.549076e-03	6.491000e-04	20150708_gfpSORORINcd3_G2G1\MitoSys2\LSM\gfpSORORINc_G1\DE_W0011_P0001\DE_2_W0011_P0001_T0005\TR1_W0001_P0169\TR1_2_W0001_P0169_T0001_R1_P2_K1_Ch2-Ch1.zen
409500	-2.804255e-03	5.655465e-03	5.975500e-04	20150708_gfpSORORINcd3_G2G1\MitoSys2\LSM\gfpSORORINc_G1\DE_W0011_P0001\DE_2_W0011_P0001_T0005\TR1_W0001_P0169\TR1_2_W0001_P0169_T0001_R1_P2_K1_Ch2-Ch1.zen
450460	-1.755302e-03	6.508974e-03	5.122300e-04	20150708_gfpSORORINcd3_G2G1\MitoSys2\LSM\gfpSORORINc_G1\DE_W0011_P0001\DE_2_W0011_P0001_T0005\TR1_W0001_P0169\TR1_2_W0001_P0169_T0001_R1_P2_K1_Ch2-Ch1.zen
491420	-8.031131e-04	5.997030e-03	4.449300e-04	20150708_gfpSORORINcd3_G2G1\MitoSys2\LSM\gfpSORORINc_G1\DE_W0011_P0001\DE_2_W0011_P0001_T0005\TR1_W0001_P0169\TR1_2_W0001_P0169_T0001_R1_P2_K1_Ch2-Ch1.zen
532380	-1.624772e-03	6.689825e-03	3.908700e-04	20150708_gfpSORORINcd3_G2G1\MitoSys2\LSM\gfpSORORINc_G1\DE_W0011_P0001\DE_2_W0011_P0001_T0005\TR1_W0001_P0169\TR1_2_W0001_P0169_T0001_R1_P2_K1_Ch2-Ch1.zen
573340	-3.758614e-03	8.329658e-03	3.467400e-04	20150708_gfpSORORINcd3_G2G1\MitoSys2\LSM\gfpSORORINc_G1\DE_W0011_P0001\DE_2_W0011_P0001_T0005\TR1_W0001_P0169\TR1_2_W0001_P0169_T0001_R1_P2_K1_Ch2-Ch1.zen
614300	-3.583423e-03	7.618119e-03	3.102100e-04	20150708_gfpSORORINcd3_G2G1\MitoSys2\LSM\gfpSORORINc_G1\DE_W0011_P0001\DE_2_W0011_P0001_T0005\TR1_W0001_P0169\TR1_2_W0001_P0169_T0001_R1_P2_K1_Ch2-Ch1.zen
655260	-2.624187e-03	6.668594e-03	2.796000e-04	20150708_gfpSORORINcd3_G2G1\MitoSys2\LSM\gfpSORORINc_G1\DE_W0011_P0001\DE_2_W0011_P0001_T0005\TR1_W0001_P0169\TR1_2_W0001_P0169_T0001_R1_P2_K1_Ch2-Ch1.zen
696220	-2.199169e-03	6.469734e-03	2.536800e-04	20150708_gfpSORORINcd3_G2G1\MitoSys2\LSM\gfpSORORINc_G1\DE_W0011_P0001\DE_2_W0011_P0001_T0005\TR1_W0001_P0169\TR1_2_W0001_P0169_T0001_R1_P2_K1_Ch2-Ch1.zen
737180	-2.117603e-03	5.642805e-03	2.315100e-04	20150708_gfpSORORINcd3_G2G1\MitoSys2\LSM\gfpSORORINc_G1\DE_W0011_P0001\DE_2_W0011_P0001_T0005\TR1_W0001_P0169\TR1_2_W0001_P0169_T0001_R1_P2_K1_Ch2-Ch1.zen
778140	-3.451311e-03	5.980498e-03	2.123900e-04	20150708_gfpSORORINcd3_G2G1\MitoSys2\LSM\gfpSORORINc_G1\DE_W0011_P0001\DE_2_W0011_P0001_T0005\TR1_W0001_P0169\TR1_2_W0001_P0169_T0001_R1_P2_K1_Ch2-Ch1.zen
819100	-3.706465e-03	5.893155e-03	1.957700e-04	20150708_gfpSORORINcd3_G2G1\MitoSys2\LSM\gfpSORORINc_G1\DE_W0011_P0001\DE_2_W0011_P0001_T0005\TR1_W0001_P0169\TR1_2_W0001_P0169_T0001_R1_P2_K1_Ch2-Ch1.zen
901020	-2.726115e-03	5.826259e-03	1.683900e-04	20150708_gfpSORORINcd3_G2G1\MitoSys2\LSM\gfpSORORINc_G1\DE_W0011_P0001\DE_2_W0011_P0001_T0005\TR1_W0001_P0169\TR1_2_W0001_P0169_T0001_R1_P2_K1_Ch2-Ch1.zen
982940	-2.926723e-03	5.214937e-03	1.469000e-04	20150708_gfpSORORINcd3_G2G1\MitoSys2\LSM\gfpSORORINc_G1\DE_W0011_P0001\DE_2_W0011_P0001_T0005\TR1_W0001_P0169\TR1_2_W0001_P0169_T0001_R1_P2_K1_Ch2-Ch1.zen
1064860	-2.635054e-03	7.131967e-03	1.296700e-04	20150708_gfpSORORINcd3_G2G1\MitoSys2\LSM\gfpSORORINc_G1\DE_W0011_P0001\DE_2_W0011_P0001_T0005\TR1_W0001_P0169\TR1_2_W0001_P0169_T0001_R1_P2_K1_Ch2-Ch1.zen
1146780	-9.099655e-04	6.537788e-03	1.156200e-04	20150708_gfpSORORINcd3_G2G1\MitoSys2\LSM\gfpSORORINc_G1\DE_W0011_P0001\DE_2_W0011_P0001_T0005\TR1_W0001_P0169\TR1_2_W0001_P0169_T0001_R1_P2_K1_Ch2-Ch1.zen
1228700	-1.032015e-03	7.307619e-03	1.039700e-04	20150708_gfpSORORINcd3_G2G1\MitoSys2\LSM\gfpSORORINc_G1\DE_W0011_P0001\DE_2_W0011_P0001_T0005\TR1_W0001_P0169\TR1_2_W0001_P0169_T0001_R1_P2_K1_Ch2-Ch1.zen
1310620	-1.430098e-03	6.643791e-03	9.420100e-05	20150708_gfpSORORINcd3_G2G1\MitoSys2\LSM\gfpSORORINc_G1\DE_W0011_P0001\DE_2_W0011_P0001_T0005\TR1_W0001_P0169\TR1_2_W0001_P0169_T0001_R1_P2_K1_Ch2-Ch1.zen
1392540	-1.033973e-03	8.379030e-03	8.590100e-05	20150708_gfpSORORINcd3_G2G1\MitoSys2\LSM\gfpSORORINc_G1\DE_W0011_P0001\DE_2_W0011_P0001_T0005\TR1_W0001_P0169\TR1_2_W0001_P0169_T0001_R1_P2_K1_Ch2-Ch1.zen
1474460	-2.360142e-04	6.253444e-03	7.878200e-05	20150708_gfpSORORINcd3_G2G1\MitoSys2\LSM\gfpSORORINc_G1\DE_W0011_P0001\DE_2_W0011_P0001_T0005\TR1_W0001_P0169\TR1_2_W0001_P0169_T0001_R1_P2_K1_Ch2-Ch1.zen
1556380	-9.735763e-04	6.095525e-03	7.261900e-05	20150708_gfpSORORINcd3_G2G1\MitoSys2\LSM\gfpSORORINc_G1\DE_W0011_P0001\DE_2_W0011_P0001_T0005\TR1_W0001_P0169\TR1_2_W0001_P0169_T0001_R1_P2_K1_Ch2-Ch1.zen
10	1.063341e-01	2.212168e-02	1.017000e-01	20150708_gfpSORORINcd3_G2G1\MitoSys2\LSM\gfpSORORINc_G1\DE_W0011_P0001\DE_2_W0011_P0001_T0005\TR1_W0001_P0169\TR1_2_W0001_P0169_T0001_R1_P3_K1_Ch2-Ch1.zen
20	1.018940e-01	3.016323e-02	1.002100e-01	20150708_gfpSORORINcd3_G2G1\MitoSys2\LSM\gfpSORORINc_G1\DE_W0011_P0001\DE_2_W0011_P0001_T0005\TR1_W0001_P0169\TR1_2_W0001_P0169_T0001_R1_P3_K1_Ch2-Ch1.zen
30	9.637129e-02	2.703676e-02	9.879200e-02	20150708_gfpSORORINcd3_G2G1\MitoSys2\LSM\gfpSORORINc_G1\DE_W0011_P0001\DE_2_W0011_P0001_T0005\TR1_W0001_P0169\TR1_2_W0001_P0169_T0001_R1_P3_K1_Ch2-Ch1.zen
40	9.043131e-02	3.505660e-02	9.746000e-02	20150708_gfpSORORINcd3_G2G1\MitoSys2\LSM\gfpSORORINc_G1\DE_W0011_P0001\DE_2_W0011_P0001_T0005\TR1_W0001_P0169\TR1_2_W0001_P0169_T0001_R1_P3_K1_Ch2-Ch1.zen
50	8.826436e-02	2.910053e-02	9.620400e-02	20150708_gfpSORORINcd3_G2G1\MitoSys2\LSM\gfpSORORINc_G1\DE_W0011_P0001\DE_2_W0011_P0001_T0005\TR1_W0001_P0169\TR1_2_W0001_P0169_T0001_R1_P3_K1_Ch2-Ch1.zen
60	8.877524e-02	3.163869e-02	9.502100e-02	20150708_gfpSORORINcd3_G2G1\MitoSys2\LSM\gfpSORORINc_G1\DE_W0011_P0001\DE_2_W0011_P0001_T0005\TR1_W0001_P0169\TR1_2_W0001_P0169_T0001_R1_P3_K1_Ch2-Ch1.zen
70	1.010411e-01	3.335337e-02	9.390400e-02	20150708_gfpSORORINcd3_G2G1\MitoSys2\LSM\gfpSORORINc_G1\DE_W0011_P0001\DE_2_W0011_P0001_T0005\TR1_W0001_P0169\TR1_2_W0001_P0169_T0001_R1_P3_K1_Ch2-Ch1.zen
80	9.881379e-02	2.718689e-02	9.284900e-02	20150708_gfpSORORINcd3_G2G1\MitoSys2\LSM\gfpSORORINc_G1\DE_W0011_P0001\DE_2_W0011_P0001_T0005\TR1_W0001_P0169\TR1_2_W0001_P0169_T0001_R1_P3_K1_Ch2-Ch1.zen
90	9.362591e-02	4.024577e-02	9.184900e-02	20150708_gfpSORORINcd3_G2G1\MitoSys2\LSM\gfpSORORINc_G1\DE_W0011_P0001\DE_2_W0011_P0001_T0005\TR1_W0001_P0169\TR1_2_W0001_P0169_T0001_R1_P3_K1_Ch2-Ch1.zen
100	8.908010e-02	2.684934e-02	9.090100e-02	20150708_gfpSORORINcd3_G2G1\MitoSys2\LSM\gfpSORORINc_G1\DE_W0011_P0001\DE_2_W0011_P0001_T0005\TR1_W0001_P0169\TR1_2_W0001_P0169_T0001_R1_P3_K1_Ch2-Ch1.zen
120	9.683061e-02	2.756396e-02	8.914000e-02	20150708_gfpSORORINcd3_G2G1\MitoSys2\LSM\gfpSORORINc_G1\DE_W0011_P0001\DE_2_W0011_P0001_T0005\TR1_W0001_P0169\TR1_2_W0001_P0169_T0001_R1_P3_K1_Ch2-Ch1.zen
140	9.264582e-02	2.311197e-02	8.753500e-02	20150708_gfpSORORINcd3_G2G1\MitoSys2\LSM\gfpSORORINc_G1\DE_W0011_P0001\DE_2_W0011_P0001_T0005\TR1_W0001_P0169\TR1_2_W0001_P0169_T0001_R1_P3_K1_Ch2-Ch1.zen
160	8.697869e-02	2.628983e-02	8.606100e-02	20150708_gfpSORORINcd3_G2G1\MitoSys2\LSM\gfpSORORINc_G1\DE_W0011_P0001\DE_2_W0011_P0001_T0005\TR1_W0001_P0169\TR1_2_W0001_P0169_T0001_R1_P3_K1_Ch2-Ch1.zen
180	7.730822e-02	2.127317e-02	8.469500e-02	20150708_gfpSORORINcd3_G2G1\MitoSys2\LSM\gfpSORORINc_G1\DE_W0011_P0001\DE_2_W0011_P0001_T0005\TR1_W0001_P0169\TR1_2_W0001_P0169_T0001_R1_P3_K1_Ch2-Ch1.zen
200	8.571010e-02	3.019427e-02	8.342000e-02	20150708_gfpSORORINcd3_G2G1\MitoSys2\LSM\gfpSORORINc_G1\DE_W0011_P0001\DE_2_W0011_P0001_T0005\TR1_W0001_P0169\TR1_2_W0001_P0169_T0001_R1_P3_K1_Ch2-Ch1.zen
220	8.516928e-02	2.198948e-02	8.222300e-02	20150708_gfpSORORINcd3_G2G1\MitoSys2\LSM\gfpSORORINc_G1\DE_W0011_P0001\DE_2_W0011_P0001_T0005\TR1_W0001_P0169\TR1_2_W0001_P0169_T0001_R1_P3_K1_Ch2-Ch1.zen
240	8.060050e-02	2.395074e-02	8.109100e-02	20150708_gfpSORORINcd3_G2G1\MitoSys2\LSM\gfpSORORINc_G1\DE_W0011_P0001\DE_2_W0011_P0001_T0005\TR1_W0001_P0169\TR1_2_W0001_P0169_T0001_R1_P3_K1_Ch2-Ch1.zen
260	8.701269e-02	3.140589e-02	8.001500e-02	20150708_gfpSORORINcd3_G2G1\MitoSys2\LSM\gfpSORORINc_G1\DE_W0011_P0001\DE_2_W0011_P0001_T0005\TR1_W0001_P0169\TR1_2_W0001_P0169_T0001_R1_P3_K1_Ch2-Ch1.zen
280	7.279978e-02	2.580429e-02	7.898700e-02	20150708_gfpSORORINcd3_G2G1\MitoSys2\LSM\gfpSORORINc_G1\DE_W0011_P0001\DE_2_W0011_P0001_T0005\TR1_W0001_P0169\TR1_2_W0001_P0169_T0001_R1_P3_K1_Ch2-Ch1.zen
300	7.379523e-02	1.418618e-02	7.800200e-02	20150708_gfpSORORINcd3_G2G1\MitoSys2\LSM\gfpSORORINc_G1\DE_W0011_P0001\DE_2_W0011_P0001_T0005\TR1_W0001_P0169\TR1_2_W0001_P0169_T0001_R1_P3_K1_Ch2-Ch1.zen
340	7.177637e-02	1.831340e-02	7.613700e-02	20150708_gfpSORORINcd3_G2G1\MitoSys2\LSM\gfpSORORINc_G1\DE_W0011_P0001\DE_2_W0011_P0001_T0005\TR1_W0001_P0169\TR1_2_W0001_P0169_T0001_R1_P3_K1_Ch2-Ch1.zen
380	7.637780e-02	1.987189e-02	7.438900e-02	20150708_gfpSORORINcd3_G2G1\MitoSys2\LSM\gfpSORORINc_G1\DE_W0011_P0001\DE_2_W0011_P0001_T0005\TR1_W0001_P0169\TR1_2_W0001_P0169_T0001_R1_P3_K1_Ch2-Ch1.zen
420	7.134743e-02	1.574339e-02	7.273600e-02	20150708_gfpSORORINcd3_G2G1\MitoSys2\LSM\gfpSORORINc_G1\DE_W0011_P0001\DE_2_W0011_P0001_T0005\TR1_W0001_P0169\TR1_2_W0001_P0169_T0001_R1_P3_K1_Ch2-Ch1.zen
460	6.907151e-02	1.627924e-02	7.116500e-02	20150708_gfpSORORINcd3_G2G1\MitoSys2\LSM\gfpSORORINc_G1\DE_W0011_P0001\DE_2_W0011_P0001_T0005\TR1_W0001_P0169\TR1_2_W0001_P0169_T0001_R1_P3_K1_Ch2-Ch1.zen
500	6.581079e-02	1.771702e-02	6.966500e-02	20150708_gfpSORORINcd3_G2G1\MitoSys2\LSM\gfpSORORINc_G1\DE_W0011_P0001\DE_2_W0011_P0001_T0005\TR1_W0001_P0169\TR1_2_W0001_P0169_T0001_R1_P3_K1_Ch2-Ch1.zen
540	7.055791e-02	2.109725e-02	6.822900e-02	20150708_gfpSORORINcd3_G2G1\MitoSys2\LSM\gfpSORORINc_G1\DE_W0011_P0001\DE_2_W0011_P0001_T0005\TR1_W0001_P0169\TR1_2_W0001_P0169_T0001_R1_P3_K1_Ch2-Ch1.zen
580	6.467557e-02	1.843054e-02	6.685100e-02	20150708_gfpSORORINcd3_G2G1\MitoSys2\LSM\gfpSORORINc_G1\DE_W0011_P0001\DE_2_W0011_P0001_T0005\TR1_W0001_P0169\TR1_2_W0001_P0169_T0001_R1_P3_K1_Ch2-Ch1.zen
620	6.786033e-02	1.975189e-02	6.552600e-02	20150708_gfpSORORINcd3_G2G1\MitoSys2\LSM\gfpSORORINc_G1\DE_W0011_P0001\DE_2_W0011_P0001_T0005\TR1_W0001_P0169\TR1_2_W0001_P0169_T0001_R1_P3_K1_Ch2-Ch1.zen
660	6.341886e-02	1.376467e-02	6.425200e-02	20150708_gfpSORORINcd3_G2G1\MitoSys2\LSM\gfpSORORINc_G1\DE_W0011_P0001\DE_2_W0011_P0001_T0005\TR1_W0001_P0169\TR1_2_W0001_P0169_T0001_R1_P3_K1_Ch2-Ch1.zen
700	6.376634e-02	1.366976e-02	6.302500e-02	20150708_gfpSORORINcd3_G2G1\MitoSys2\LSM\gfpSORORINc_G1\DE_W0011_P0001\DE_2_W0011_P0001_T0005\TR1_W0001_P0169\TR1_2_W0001_P0169_T0001_R1_P3_K1_Ch2-Ch1.zen
780	6.074772e-02	1.237198e-02	6.070200e-02	20150708_gfpSORORINcd3_G2G1\MitoSys2\LSM\gfpSORORINc_G1\DE_W0011_P0001\DE_2_W0011_P0001_T0005\TR1_W0001_P0169\TR1_2_W0001_P0169_T0001_R1_P3_K1_Ch2-Ch1.zen
860	5.909560e-02	1.438849e-02	5.854100e-02	20150708_gfpSORORINcd3_G2G1\MitoSys2\LSM\gfpSORORINc_G1\DE_W0011_P0001\DE_2_W0011_P0001_T0005\TR1_W0001_P0169\TR1_2_W0001_P0169_T0001_R1_P3_K1_Ch2-Ch1.zen
940	5.588410e-02	9.533421e-03	5.652600e-02	20150708_gfpSORORINcd3_G2G1\MitoSys2\LSM\gfpSORORINc_G1\DE_W0011_P0001\DE_2_W0011_P0001_T0005\TR1_W0001_P0169\TR1_2_W0001_P0169_T0001_R1_P3_K1_Ch2-Ch1.zen
1020	5.684647e-02	1.210854e-02	5.464500e-02	20150708_gfpSORORINcd3_G2G1\MitoSys2\LSM\gfpSORORINc_G1\DE_W0011_P0001\DE_2_W0011_P0001_T0005\TR1_W0001_P0169\TR1_2_W0001_P0169_T0001_R1_P3_K1_Ch2-Ch1.zen
1100	5.593633e-02	1.042527e-02	5.288500e-02	20150708_gfpSORORINcd3_G2G1\MitoSys2\LSM\gfpSORORINc_G1\DE_W0011_P0001\DE_2_W0011_P0001_T0005\TR1_W0001_P0169\TR1_2_W0001_P0169_T0001_R1_P3_K1_Ch2-Ch1.zen
1180	4.983276e-02	1.130021e-02	5.123800e-02	20150708_gfpSORORINcd3_G2G1\MitoSys2\LSM\gfpSORORINc_G1\DE_W0011_P0001\DE_2_W0011_P0001_T0005\TR1_W0001_P0169\TR1_2_W0001_P0169_T0001_R1_P3_K1_Ch2-Ch1.zen
1260	5.329079e-02	1.214423e-02	4.969200e-02	20150708_gfpSORORINcd3_G2G1\MitoSys2\LSM\gfpSORORINc_G1\DE_W0011_P0001\DE_2_W0011_P0001_T0005\TR1_W0001_P0169\TR1_2_W0001_P0169_T0001_R1_P3_K1_Ch2-Ch1.zen
1340	4.634334e-02	1.302954e-02	4.824000e-02	20150708_gfpSORORINcd3_G2G1\MitoSys2\LSM\gfpSORORINc_G1\DE_W0011_P0001\DE_2_W0011_P0001_T0005\TR1_W0001_P0169\TR1_2_W0001_P0169_T0001_R1_P3_K1_Ch2-Ch1.zen
1420	4.879415e-02	9.481391e-03	4.687400e-02	20150708_gfpSORORINcd3_G2G1\MitoSys2\LSM\gfpSORORINc_G1\DE_W0011_P0001\DE_2_W0011_P0001_T0005\TR1_W0001_P0169\TR1_2_W0001_P0169_T0001_R1_P3_K1_Ch2-Ch1.zen
1500	4.494692e-02	9.057381e-03	4.558700e-02	20150708_gfpSORORINcd3_G2G1\MitoSys2\LSM\gfpSORORINc_G1\DE_W0011_P0001\DE_2_W0011_P0001_T0005\TR1_W0001_P0169\TR1_2_W0001_P0169_T0001_R1_P3_K1_Ch2-Ch1.zen
1660	4.308412e-02	1.099508e-02	4.322700e-02	20150708_gfpSORORINcd3_G2G1\MitoSys2\LSM\gfpSORORINc_G1\DE_W0011_P0001\DE_2_W0011_P0001_T0005\TR1_W0001_P0169\TR1_2_W0001_P0169_T0001_R1_P3_K1_Ch2-Ch1.zen
1820	4.022431e-02	1.350989e-02	4.111500e-02	20150708_gfpSORORINcd3_G2G1\MitoSys2\LSM\gfpSORORINc_G1\DE_W0011_P0001\DE_2_W0011_P0001_T0005\TR1_W0001_P0169\TR1_2_W0001_P0169_T0001_R1_P3_K1_Ch2-Ch1.zen
1980	3.718477e-02	1.115705e-02	3.921600e-02	20150708_gfpSORORINcd3_G2G1\MitoSys2\LSM\gfpSORORINc_G1\DE_W0011_P0001\DE_2_W0011_P0001_T0005\TR1_W0001_P0169\TR1_2_W0001_P0169_T0001_R1_P3_K1_Ch2-Ch1.zen
2140	3.710024e-02	1.151000e-02	3.750200e-02	20150708_gfpSORORINcd3_G2G1\MitoSys2\LSM\gfpSORORINc_G1\DE_W0011_P0001\DE_2_W0011_P0001_T0005\TR1_W0001_P0169\TR1_2_W0001_P0169_T0001_R1_P3_K1_Ch2-Ch1.zen
2300	3.591745e-02	1.173581e-02	3.594600e-02	20150708_gfpSORORINcd3_G2G1\MitoSys2\LSM\gfpSORORINc_G1\DE_W0011_P0001\DE_2_W0011_P0001_T0005\TR1_W0001_P0169\TR1_2_W0001_P0169_T0001_R1_P3_K1_Ch2-Ch1.zen
2460	3.565915e-02	1.058518e-02	3.453000e-02	20150708_gfpSORORINcd3_G2G1\MitoSys2\LSM\gfpSORORINc_G1\DE_W0011_P0001\DE_2_W0011_P0001_T0005\TR1_W0001_P0169\TR1_2_W0001_P0169_T0001_R1_P3_K1_Ch2-Ch1.zen
2620	3.543685e-02	8.172114e-03	3.323500e-02	20150708_gfpSORORINcd3_G2G1\MitoSys2\LSM\gfpSORORINc_G1\DE_W0011_P0001\DE_2_W0011_P0001_T0005\TR1_W0001_P0169\TR1_2_W0001_P0169_T0001_R1_P3_K1_Ch2-Ch1.zen
2780	3.279672e-02	1.442999e-02	3.204800e-02	20150708_gfpSORORINcd3_G2G1\MitoSys2\LSM\gfpSORORINc_G1\DE_W0011_P0001\DE_2_W0011_P0001_T0005\TR1_W0001_P0169\TR1_2_W0001_P0169_T0001_R1_P3_K1_Ch2-Ch1.zen
2940	2.790546e-02	7.747603e-03	3.095500e-02	20150708_gfpSORORINcd3_G2G1\MitoSys2\LSM\gfpSORORINc_G1\DE_W0011_P0001\DE_2_W0011_P0001_T0005\TR1_W0001_P0169\TR1_2_W0001_P0169_T0001_R1_P3_K1_Ch2-Ch1.zen
3100	2.899433e-02	6.932176e-03	2.994600e-02	20150708_gfpSORORINcd3_G2G1\MitoSys2\LSM\gfpSORORINc_G1\DE_W0011_P0001\DE_2_W0011_P0001_T0005\TR1_W0001_P0169\TR1_2_W0001_P0169_T0001_R1_P3_K1_Ch2-Ch1.zen
3420	2.869095e-02	8.798283e-03	2.814600e-02	20150708_gfpSORORINcd3_G2G1\MitoSys2\LSM\gfpSORORINc_G1\DE_W0011_P0001\DE_2_W0011_P0001_T0005\TR1_W0001_P0169\TR1_2_W0001_P0169_T0001_R1_P3_K1_Ch2-Ch1.zen
3740	2.735671e-02	7.079321e-03	2.658700e-02	20150708_gfpSORORINcd3_G2G1\MitoSys2\LSM\gfpSORORINc_G1\DE_W0011_P0001\DE_2_W0011_P0001_T0005\TR1_W0001_P0169\TR1_2_W0001_P0169_T0001_R1_P3_K1_Ch2-Ch1.zen
4060	2.656558e-02	6.738209e-03	2.522400e-02	20150708_gfpSORORINcd3_G2G1\MitoSys2\LSM\gfpSORORINc_G1\DE_W0011_P0001\DE_2_W0011_P0001_T0005\TR1_W0001_P0169\TR1_2_W0001_P0169_T0001_R1_P3_K1_Ch2-Ch1.zen
4380	2.340122e-02	9.750048e-03	2.402300e-02	20150708_gfpSORORINcd3_G2G1\MitoSys2\LSM\gfpSORORINc_G1\DE_W0011_P0001\DE_2_W0011_P0001_T0005\TR1_W0001_P0169\TR1_2_W0001_P0169_T0001_R1_P3_K1_Ch2-Ch1.zen
4700	2.243514e-02	8.529154e-03	2.295700e-02	20150708_gfpSORORINcd3_G2G1\MitoSys2\LSM\gfpSORORINc_G1\DE_W0011_P0001\DE_2_W0011_P0001_T0005\TR1_W0001_P0169\TR1_2_W0001_P0169_T0001_R1_P3_K1_Ch2-Ch1.zen
5020	2.117550e-02	8.343201e-03	2.200300e-02	20150708_gfpSORORINcd3_G2G1\MitoSys2\LSM\gfpSORORINc_G1\DE_W0011_P0001\DE_2_W0011_P0001_T0005\TR1_W0001_P0169\TR1_2_W0001_P0169_T0001_R1_P3_K1_Ch2-Ch1.zen
5340	2.268620e-02	7.577396e-03	2.114500e-02	20150708_gfpSORORINcd3_G2G1\MitoSys2\LSM\gfpSORORINc_G1\DE_W0011_P0001\DE_2_W0011_P0001_T0005\TR1_W0001_P0169\TR1_2_W0001_P0169_T0001_R1_P3_K1_Ch2-Ch1.zen
5660	2.133015e-02	8.888764e-03	2.036900e-02	20150708_gfpSORORINcd3_G2G1\MitoSys2\LSM\gfpSORORINc_G1\DE_W0011_P0001\DE_2_W0011_P0001_T0005\TR1_W0001_P0169\TR1_2_W0001_P0169_T0001_R1_P3_K1_Ch2-Ch1.zen
5980	1.761408e-02	6.606056e-03	1.966300e-02	20150708_gfpSORORINcd3_G2G1\MitoSys2\LSM\gfpSORORINc_G1\DE_W0011_P0001\DE_2_W0011_P0001_T0005\TR1_W0001_P0169\TR1_2_W0001_P0169_T0001_R1_P3_K1_Ch2-Ch1.zen
6300	1.840100e-02	7.954763e-03	1.901800e-02	20150708_gfpSORORINcd3_G2G1\MitoSys2\LSM\gfpSORORINc_G1\DE_W0011_P0001\DE_2_W0011_P0001_T0005\TR1_W0001_P0169\TR1_2_W0001_P0169_T0001_R1_P3_K1_Ch2-Ch1.zen
6940	1.748040e-02	9.463397e-03	1.787900e-02	20150708_gfpSORORINcd3_G2G1\MitoSys2\LSM\gfpSORORINc_G1\DE_W0011_P0001\DE_2_W0011_P0001_T0005\TR1_W0001_P0169\TR1_2_W0001_P0169_T0001_R1_P3_K1_Ch2-Ch1.zen
7580	1.589157e-02	9.921225e-03	1.690400e-02	20150708_gfpSORORINcd3_G2G1\MitoSys2\LSM\gfpSORORINc_G1\DE_W0011_P0001\DE_2_W0011_P0001_T0005\TR1_W0001_P0169\TR1_2_W0001_P0169_T0001_R1_P3_K1_Ch2-Ch1.zen
8220	1.603545e-02	8.660736e-03	1.605700e-02	20150708_gfpSORORINcd3_G2G1\MitoSys2\LSM\gfpSORORINc_G1\DE_W0011_P0001\DE_2_W0011_P0001_T0005\TR1_W0001_P0169\TR1_2_W0001_P0169_T0001_R1_P3_K1_Ch2-Ch1.zen
8860	1.644971e-02	7.993877e-03	1.531100e-02	20150708_gfpSORORINcd3_G2G1\MitoSys2\LSM\gfpSORORINc_G1\DE_W0011_P0001\DE_2_W0011_P0001_T0005\TR1_W0001_P0169\TR1_2_W0001_P0169_T0001_R1_P3_K1_Ch2-Ch1.zen
9500	1.497229e-02	7.544632e-03	1.464800e-02	20150708_gfpSORORINcd3_G2G1\MitoSys2\LSM\gfpSORORINc_G1\DE_W0011_P0001\DE_2_W0011_P0001_T0005\TR1_W0001_P0169\TR1_2_W0001_P0169_T0001_R1_P3_K1_Ch2-Ch1.zen
10140	1.468816e-02	8.574161e-03	1.405300e-02	20150708_gfpSORORINcd3_G2G1\MitoSys2\LSM\gfpSORORINc_G1\DE_W0011_P0001\DE_2_W0011_P0001_T0005\TR1_W0001_P0169\TR1_2_W0001_P0169_T0001_R1_P3_K1_Ch2-Ch1.zen
10780	1.238934e-02	8.221051e-03	1.351300e-02	20150708_gfpSORORINcd3_G2G1\MitoSys2\LSM\gfpSORORINc_G1\DE_W0011_P0001\DE_2_W0011_P0001_T0005\TR1_W0001_P0169\TR1_2_W0001_P0169_T0001_R1_P3_K1_Ch2-Ch1.zen
11420	1.277351e-02	8.211763e-03	1.302000e-02	20150708_gfpSORORINcd3_G2G1\MitoSys2\LSM\gfpSORORINc_G1\DE_W0011_P0001\DE_2_W0011_P0001_T0005\TR1_W0001_P0169\TR1_2_W0001_P0169_T0001_R1_P3_K1_Ch2-Ch1.zen
12060	1.200916e-02	7.670373e-03	1.256600e-02	20150708_gfpSORORINcd3_G2G1\MitoSys2\LSM\gfpSORORINc_G1\DE_W0011_P0001\DE_2_W0011_P0001_T0005\TR1_W0001_P0169\TR1_2_W0001_P0169_T0001_R1_P3_K1_Ch2-Ch1.zen
12700	1.225614e-02	8.658498e-03	1.214500e-02	20150708_gfpSORORINcd3_G2G1\MitoSys2\LSM\gfpSORORINc_G1\DE_W0011_P0001\DE_2_W0011_P0001_T0005\TR1_W0001_P0169\TR1_2_W0001_P0169_T0001_R1_P3_K1_Ch2-Ch1.zen
13980	1.117726e-02	8.356021e-03	1.138800e-02	20150708_gfpSORORINcd3_G2G1\MitoSys2\LSM\gfpSORORINc_G1\DE_W0011_P0001\DE_2_W0011_P0001_T0005\TR1_W0001_P0169\TR1_2_W0001_P0169_T0001_R1_P3_K1_Ch2-Ch1.zen
15260	9.864676e-03	6.160649e-03	1.071800e-02	20150708_gfpSORORINcd3_G2G1\MitoSys2\LSM\gfpSORORINc_G1\DE_W0011_P0001\DE_2_W0011_P0001_T0005\TR1_W0001_P0169\TR1_2_W0001_P0169_T0001_R1_P3_K1_Ch2-Ch1.zen
16540	1.049346e-02	5.901876e-03	1.011700e-02	20150708_gfpSORORINcd3_G2G1\MitoSys2\LSM\gfpSORORINc_G1\DE_W0011_P0001\DE_2_W0011_P0001_T0005\TR1_W0001_P0169\TR1_2_W0001_P0169_T0001_R1_P3_K1_Ch2-Ch1.zen
17820	9.648442e-03	5.287139e-03	9.570600e-03	20150708_gfpSORORINcd3_G2G1\MitoSys2\LSM\gfpSORORINc_G1\DE_W0011_P0001\DE_2_W0011_P0001_T0005\TR1_W0001_P0169\TR1_2_W0001_P0169_T0001_R1_P3_K1_Ch2-Ch1.zen
19100	9.590533e-03	7.780692e-03	9.070200e-03	20150708_gfpSORORINcd3_G2G1\MitoSys2\LSM\gfpSORORINc_G1\DE_W0011_P0001\DE_2_W0011_P0001_T0005\TR1_W0001_P0169\TR1_2_W0001_P0169_T0001_R1_P3_K1_Ch2-Ch1.zen
20380	8.923460e-03	7.423621e-03	8.608200e-03	20150708_gfpSORORINcd3_G2G1\MitoSys2\LSM\gfpSORORINc_G1\DE_W0011_P0001\DE_2_W0011_P0001_T0005\TR1_W0001_P0169\TR1_2_W0001_P0169_T0001_R1_P3_K1_Ch2-Ch1.zen
21660	7.893122e-03	6.687879e-03	8.179300e-03	20150708_gfpSORORINcd3_G2G1\MitoSys2\LSM\gfpSORORINc_G1\DE_W0011_P0001\DE_2_W0011_P0001_T0005\TR1_W0001_P0169\TR1_2_W0001_P0169_T0001_R1_P3_K1_Ch2-Ch1.zen
22940	7.906110e-03	7.081021e-03	7.779300e-03	20150708_gfpSORORINcd3_G2G1\MitoSys2\LSM\gfpSORORINc_G1\DE_W0011_P0001\DE_2_W0011_P0001_T0005\TR1_W0001_P0169\TR1_2_W0001_P0169_T0001_R1_P3_K1_Ch2-Ch1.zen
24220	8.109889e-03	6.104054e-03	7.405300e-03	20150708_gfpSORORINcd3_G2G1\MitoSys2\LSM\gfpSORORINc_G1\DE_W0011_P0001\DE_2_W0011_P0001_T0005\TR1_W0001_P0169\TR1_2_W0001_P0169_T0001_R1_P3_K1_Ch2-Ch1.zen
25500	6.683696e-03	5.166018e-03	7.054500e-03	20150708_gfpSORORINcd3_G2G1\MitoSys2\LSM\gfpSORORINc_G1\DE_W0011_P0001\DE_2_W0011_P0001_T0005\TR1_W0001_P0169\TR1_2_W0001_P0169_T0001_R1_P3_K1_Ch2-Ch1.zen
28060	6.562820e-03	5.924992e-03	6.414900e-03	20150708_gfpSORORINcd3_G2G1\MitoSys2\LSM\gfpSORORINc_G1\DE_W0011_P0001\DE_2_W0011_P0001_T0005\TR1_W0001_P0169\TR1_2_W0001_P0169_T0001_R1_P3_K1_Ch2-Ch1.zen
30620	6.261745e-03	5.988640e-03	5.847400e-03	20150708_gfpSORORINcd3_G2G1\MitoSys2\LSM\gfpSORORINc_G1\DE_W0011_P0001\DE_2_W0011_P0001_T0005\TR1_W0001_P0169\TR1_2_W0001_P0169_T0001_R1_P3_K1_Ch2-Ch1.zen
33180	6.847186e-03	7.036042e-03	5.342200e-03	20150708_gfpSORORINcd3_G2G1\MitoSys2\LSM\gfpSORORINc_G1\DE_W0011_P0001\DE_2_W0011_P0001_T0005\TR1_W0001_P0169\TR1_2_W0001_P0169_T0001_R1_P3_K1_Ch2-Ch1.zen
35740	4.739485e-03	6.698192e-03	4.891400e-03	20150708_gfpSORORINcd3_G2G1\MitoSys2\LSM\gfpSORORINc_G1\DE_W0011_P0001\DE_2_W0011_P0001_T0005\TR1_W0001_P0169\TR1_2_W0001_P0169_T0001_R1_P3_K1_Ch2-Ch1.zen
38300	6.547264e-03	5.857805e-03	4.488200e-03	20150708_gfpSORORINcd3_G2G1\MitoSys2\LSM\gfpSORORINc_G1\DE_W0011_P0001\DE_2_W0011_P0001_T0005\TR1_W0001_P0169\TR1_2_W0001_P0169_T0001_R1_P3_K1_Ch2-Ch1.zen
40860	4.872607e-03	5.879610e-03	4.127000e-03	20150708_gfpSORORINcd3_G2G1\MitoSys2\LSM\gfpSORORINc_G1\DE_W0011_P0001\DE_2_W0011_P0001_T0005\TR1_W0001_P0169\TR1_2_W0001_P0169_T0001_R1_P3_K1_Ch2-Ch1.zen
43420	5.199425e-03	6.070909e-03	3.802900e-03	20150708_gfpSORORINcd3_G2G1\MitoSys2\LSM\gfpSORORINc_G1\DE_W0011_P0001\DE_2_W0011_P0001_T0005\TR1_W0001_P0169\TR1_2_W0001_P0169_T0001_R1_P3_K1_Ch2-Ch1.zen
45980	3.164958e-03	6.661281e-03	3.511600e-03	20150708_gfpSORORINcd3_G2G1\MitoSys2\LSM\gfpSORORINc_G1\DE_W0011_P0001\DE_2_W0011_P0001_T0005\TR1_W0001_P0169\TR1_2_W0001_P0169_T0001_R1_P3_K1_Ch2-Ch1.zen
48540	2.209804e-03	6.330278e-03	3.249100e-03	20150708_gfpSORORINcd3_G2G1\MitoSys2\LSM\gfpSORORINc_G1\DE_W0011_P0001\DE_2_W0011_P0001_T0005\TR1_W0001_P0169\TR1_2_W0001_P0169_T0001_R1_P3_K1_Ch2-Ch1.zen
51100	1.372249e-03	5.923442e-03	3.012300e-03	20150708_gfpSORORINcd3_G2G1\MitoSys2\LSM\gfpSORORINc_G1\DE_W0011_P0001\DE_2_W0011_P0001_T0005\TR1_W0001_P0169\TR1_2_W0001_P0169_T0001_R1_P3_K1_Ch2-Ch1.zen
56220	1.248468e-03	5.131605e-03	2.604300e-03	20150708_gfpSORORINcd3_G2G1\MitoSys2\LSM\gfpSORORINc_G1\DE_W0011_P0001\DE_2_W0011_P0001_T0005\TR1_W0001_P0169\TR1_2_W0001_P0169_T0001_R1_P3_K1_Ch2-Ch1.zen
61340	3.044930e-03	5.346024e-03	2.268000e-03	20150708_gfpSORORINcd3_G2G1\MitoSys2\LSM\gfpSORORINc_G1\DE_W0011_P0001\DE_2_W0011_P0001_T0005\TR1_W0001_P0169\TR1_2_W0001_P0169_T0001_R1_P3_K1_Ch2-Ch1.zen
66460	1.473541e-03	4.493195e-03	1.988700e-03	20150708_gfpSORORINcd3_G2G1\MitoSys2\LSM\gfpSORORINc_G1\DE_W0011_P0001\DE_2_W0011_P0001_T0005\TR1_W0001_P0169\TR1_2_W0001_P0169_T0001_R1_P3_K1_Ch2-Ch1.zen
71580	1.466390e-03	4.707691e-03	1.754900e-03	20150708_gfpSORORINcd3_G2G1\MitoSys2\LSM\gfpSORORINc_G1\DE_W0011_P0001\DE_2_W0011_P0001_T0005\TR1_W0001_P0169\TR1_2_W0001_P0169_T0001_R1_P3_K1_Ch2-Ch1.zen
76700	1.217388e-03	5.844858e-03	1.557600e-03	20150708_gfpSORORINcd3_G2G1\MitoSys2\LSM\gfpSORORINc_G1\DE_W0011_P0001\DE_2_W0011_P0001_T0005\TR1_W0001_P0169\TR1_2_W0001_P0169_T0001_R1_P3_K1_Ch2-Ch1.zen
81820	1.272314e-03	5.791956e-03	1.390000e-03	20150708_gfpSORORINcd3_G2G1\MitoSys2\LSM\gfpSORORINc_G1\DE_W0011_P0001\DE_2_W0011_P0001_T0005\TR1_W0001_P0169\TR1_2_W0001_P0169_T0001_R1_P3_K1_Ch2-Ch1.zen
86940	2.419077e-03	5.416800e-03	1.246600e-03	20150708_gfpSORORINcd3_G2G1\MitoSys2\LSM\gfpSORORINc_G1\DE_W0011_P0001\DE_2_W0011_P0001_T0005\TR1_W0001_P0169\TR1_2_W0001_P0169_T0001_R1_P3_K1_Ch2-Ch1.zen
92060	1.688798e-03	5.273005e-03	1.123100e-03	20150708_gfpSORORINcd3_G2G1\MitoSys2\LSM\gfpSORORINc_G1\DE_W0011_P0001\DE_2_W0011_P0001_T0005\TR1_W0001_P0169\TR1_2_W0001_P0169_T0001_R1_P3_K1_Ch2-Ch1.zen
97180	1.164039e-04	3.728578e-03	1.016200e-03	20150708_gfpSORORINcd3_G2G1\MitoSys2\LSM\gfpSORORINc_G1\DE_W0011_P0001\DE_2_W0011_P0001_T0005\TR1_W0001_P0169\TR1_2_W0001_P0169_T0001_R1_P3_K1_Ch2-Ch1.zen
102300	6.181810e-06	3.744850e-03	9.230200e-04	20150708_gfpSORORINcd3_G2G1\MitoSys2\LSM\gfpSORORINc_G1\DE_W0011_P0001\DE_2_W0011_P0001_T0005\TR1_W0001_P0169\TR1_2_W0001_P0169_T0001_R1_P3_K1_Ch2-Ch1.zen
112540	-6.233582e-04	4.035287e-03	7.696900e-04	20150708_gfpSORORINcd3_G2G1\MitoSys2\LSM\gfpSORORINc_G1\DE_W0011_P0001\DE_2_W0011_P0001_T0005\TR1_W0001_P0169\TR1_2_W0001_P0169_T0001_R1_P3_K1_Ch2-Ch1.zen
122780	-6.295781e-04	4.320767e-03	6.499600e-04	20150708_gfpSORORINcd3_G2G1\MitoSys2\LSM\gfpSORORINc_G1\DE_W0011_P0001\DE_2_W0011_P0001_T0005\TR1_W0001_P0169\TR1_2_W0001_P0169_T0001_R1_P3_K1_Ch2-Ch1.zen
133020	6.893388e-04	4.822977e-03	5.549300e-04	20150708_gfpSORORINcd3_G2G1\MitoSys2\LSM\gfpSORORINc_G1\DE_W0011_P0001\DE_2_W0011_P0001_T0005\TR1_W0001_P0169\TR1_2_W0001_P0169_T0001_R1_P3_K1_Ch2-Ch1.zen
143260	-1.700333e-04	4.965392e-03	4.783900e-04	20150708_gfpSORORINcd3_G2G1\MitoSys2\LSM\gfpSORORINc_G1\DE_W0011_P0001\DE_2_W0011_P0001_T0005\TR1_W0001_P0169\TR1_2_W0001_P0169_T0001_R1_P3_K1_Ch2-Ch1.zen
153500	-1.736464e-03	5.592543e-03	4.159700e-04	20150708_gfpSORORINcd3_G2G1\MitoSys2\LSM\gfpSORORINc_G1\DE_W0011_P0001\DE_2_W0011_P0001_T0005\TR1_W0001_P0169\TR1_2_W0001_P0169_T0001_R1_P3_K1_Ch2-Ch1.zen
163740	-3.007391e-03	5.084868e-03	3.644800e-04	20150708_gfpSORORINcd3_G2G1\MitoSys2\LSM\gfpSORORINc_G1\DE_W0011_P0001\DE_2_W0011_P0001_T0005\TR1_W0001_P0169\TR1_2_W0001_P0169_T0001_R1_P3_K1_Ch2-Ch1.zen
173980	-1.858729e-03	5.312685e-03	3.215900e-04	20150708_gfpSORORINcd3_G2G1\MitoSys2\LSM\gfpSORORINc_G1\DE_W0011_P0001\DE_2_W0011_P0001_T0005\TR1_W0001_P0169\TR1_2_W0001_P0169_T0001_R1_P3_K1_Ch2-Ch1.zen
184220	-7.935515e-04	3.855577e-03	2.855200e-04	20150708_gfpSORORINcd3_G2G1\MitoSys2\LSM\gfpSORORINc_G1\DE_W0011_P0001\DE_2_W0011_P0001_T0005\TR1_W0001_P0169\TR1_2_W0001_P0169_T0001_R1_P3_K1_Ch2-Ch1.zen
194460	-1.022415e-03	4.006491e-03	2.549600e-04	20150708_gfpSORORINcd3_G2G1\MitoSys2\LSM\gfpSORORINc_G1\DE_W0011_P0001\DE_2_W0011_P0001_T0005\TR1_W0001_P0169\TR1_2_W0001_P0169_T0001_R1_P3_K1_Ch2-Ch1.zen
204700	-9.205502e-04	4.021495e-03	2.288600e-04	20150708_gfpSORORINcd3_G2G1\MitoSys2\LSM\gfpSORORINc_G1\DE_W0011_P0001\DE_2_W0011_P0001_T0005\TR1_W0001_P0169\TR1_2_W0001_P0169_T0001_R1_P3_K1_Ch2-Ch1.zen
225180	-1.196367e-04	3.515767e-03	1.870100e-04	20150708_gfpSORORINcd3_G2G1\MitoSys2\LSM\gfpSORORINc_G1\DE_W0011_P0001\DE_2_W0011_P0001_T0005\TR1_W0001_P0169\TR1_2_W0001_P0169_T0001_R1_P3_K1_Ch2-Ch1.zen
245660	-8.249774e-04	5.379083e-03	1.553500e-04	20150708_gfpSORORINcd3_G2G1\MitoSys2\LSM\gfpSORORINc_G1\DE_W0011_P0001\DE_2_W0011_P0001_T0005\TR1_W0001_P0169\TR1_2_W0001_P0169_T0001_R1_P3_K1_Ch2-Ch1.zen
266140	-4.272718e-04	4.746295e-03	1.309100e-04	20150708_gfpSORORINcd3_G2G1\MitoSys2\LSM\gfpSORORINc_G1\DE_W0011_P0001\DE_2_W0011_P0001_T0005\TR1_W0001_P0169\TR1_2_W0001_P0169_T0001_R1_P3_K1_Ch2-Ch1.zen
286620	-8.191243e-04	4.332728e-03	1.116900e-04	20150708_gfpSORORINcd3_G2G1\MitoSys2\LSM\gfpSORORINc_G1\DE_W0011_P0001\DE_2_W0011_P0001_T0005\TR1_W0001_P0169\TR1_2_W0001_P0169_T0001_R1_P3_K1_Ch2-Ch1.zen
307100	-1.879944e-03	4.397758e-03	9.633600e-05	20150708_gfpSORORINcd3_G2G1\MitoSys2\LSM\gfpSORORINc_G1\DE_W0011_P0001\DE_2_W0011_P0001_T0005\TR1_W0001_P0169\TR1_2_W0001_P0169_T0001_R1_P3_K1_Ch2-Ch1.zen
327580	-1.032291e-03	4.888994e-03	8.390500e-05	20150708_gfpSORORINcd3_G2G1\MitoSys2\LSM\gfpSORORINc_G1\DE_W0011_P0001\DE_2_W0011_P0001_T0005\TR1_W0001_P0169\TR1_2_W0001_P0169_T0001_R1_P3_K1_Ch2-Ch1.zen
348060	-1.021154e-03	4.603292e-03	7.371100e-05	20150708_gfpSORORINcd3_G2G1\MitoSys2\LSM\gfpSORORINc_G1\DE_W0011_P0001\DE_2_W0011_P0001_T0005\TR1_W0001_P0169\TR1_2_W0001_P0169_T0001_R1_P3_K1_Ch2-Ch1.zen
368540	-1.215149e-03	4.351871e-03	6.525900e-05	20150708_gfpSORORINcd3_G2G1\MitoSys2\LSM\gfpSORORINc_G1\DE_W0011_P0001\DE_2_W0011_P0001_T0005\TR1_W0001_P0169\TR1_2_W0001_P0169_T0001_R1_P3_K1_Ch2-Ch1.zen
389020	-2.593761e-03	4.754602e-03	5.818000e-05	20150708_gfpSORORINcd3_G2G1\MitoSys2\LSM\gfpSORORINc_G1\DE_W0011_P0001\DE_2_W0011_P0001_T0005\TR1_W0001_P0169\TR1_2_W0001_P0169_T0001_R1_P3_K1_Ch2-Ch1.zen
409500	-1.499275e-03	3.613153e-03	5.219500e-05	20150708_gfpSORORINcd3_G2G1\MitoSys2\LSM\gfpSORORINc_G1\DE_W0011_P0001\DE_2_W0011_P0001_T0005\TR1_W0001_P0169\TR1_2_W0001_P0169_T0001_R1_P3_K1_Ch2-Ch1.zen
450460	-1.310166e-03	3.947159e-03	4.271300e-05	20150708_gfpSORORINcd3_G2G1\MitoSys2\LSM\gfpSORORINc_G1\DE_W0011_P0001\DE_2_W0011_P0001_T0005\TR1_W0001_P0169\TR1_2_W0001_P0169_T0001_R1_P3_K1_Ch2-Ch1.zen
491420	-6.086105e-04	3.663949e-03	3.562500e-05	20150708_gfpSORORINcd3_G2G1\MitoSys2\LSM\gfpSORORINc_G1\DE_W0011_P0001\DE_2_W0011_P0001_T0005\TR1_W0001_P0169\TR1_2_W0001_P0169_T0001_R1_P3_K1_Ch2-Ch1.zen
532380	-3.601299e-04	4.076688e-03	3.019200e-05	20150708_gfpSORORINcd3_G2G1\MitoSys2\LSM\gfpSORORINc_G1\DE_W0011_P0001\DE_2_W0011_P0001_T0005\TR1_W0001_P0169\TR1_2_W0001_P0169_T0001_R1_P3_K1_Ch2-Ch1.zen
573340	-1.093720e-03	3.515102e-03	2.593900e-05	20150708_gfpSORORINcd3_G2G1\MitoSys2\LSM\gfpSORORINc_G1\DE_W0011_P0001\DE_2_W0011_P0001_T0005\TR1_W0001_P0169\TR1_2_W0001_P0169_T0001_R1_P3_K1_Ch2-Ch1.zen
614300	-1.173133e-03	3.718877e-03	2.254600e-05	20150708_gfpSORORINcd3_G2G1\MitoSys2\LSM\gfpSORORINc_G1\DE_W0011_P0001\DE_2_W0011_P0001_T0005\TR1_W0001_P0169\TR1_2_W0001_P0169_T0001_R1_P3_K1_Ch2-Ch1.zen
655260	-6.691559e-04	3.504432e-03	1.979700e-05	20150708_gfpSORORINcd3_G2G1\MitoSys2\LSM\gfpSORORINc_G1\DE_W0011_P0001\DE_2_W0011_P0001_T0005\TR1_W0001_P0169\TR1_2_W0001_P0169_T0001_R1_P3_K1_Ch2-Ch1.zen
696220	-1.427132e-03	3.488770e-03	1.753800e-05	20150708_gfpSORORINcd3_G2G1\MitoSys2\LSM\gfpSORORINc_G1\DE_W0011_P0001\DE_2_W0011_P0001_T0005\TR1_W0001_P0169\TR1_2_W0001_P0169_T0001_R1_P3_K1_Ch2-Ch1.zen
737180	-1.699705e-04	3.218557e-03	1.565800e-05	20150708_gfpSORORINcd3_G2G1\MitoSys2\LSM\gfpSORORINc_G1\DE_W0011_P0001\DE_2_W0011_P0001_T0005\TR1_W0001_P0169\TR1_2_W0001_P0169_T0001_R1_P3_K1_Ch2-Ch1.zen
778140	-3.360530e-05	3.305823e-03	1.407600e-05	20150708_gfpSORORINcd3_G2G1\MitoSys2\LSM\gfpSORORINc_G1\DE_W0011_P0001\DE_2_W0011_P0001_T0005\TR1_W0001_P0169\TR1_2_W0001_P0169_T0001_R1_P3_K1_Ch2-Ch1.zen
819100	-9.902051e-04	3.732700e-03	1.273200e-05	20150708_gfpSORORINcd3_G2G1\MitoSys2\LSM\gfpSORORINc_G1\DE_W0011_P0001\DE_2_W0011_P0001_T0005\TR1_W0001_P0169\TR1_2_W0001_P0169_T0001_R1_P3_K1_Ch2-Ch1.zen
901020	-5.557178e-04	3.290041e-03	1.058300e-05	20150708_gfpSORORINcd3_G2G1\MitoSys2\LSM\gfpSORORINc_G1\DE_W0011_P0001\DE_2_W0011_P0001_T0005\TR1_W0001_P0169\TR1_2_W0001_P0169_T0001_R1_P3_K1_Ch2-Ch1.zen
982940	5.974304e-04	2.934159e-03	8.957200e-06	20150708_gfpSORORINcd3_G2G1\MitoSys2\LSM\gfpSORORINc_G1\DE_W0011_P0001\DE_2_W0011_P0001_T0005\TR1_W0001_P0169\TR1_2_W0001_P0169_T0001_R1_P3_K1_Ch2-Ch1.zen
1064860	8.804928e-05	2.264300e-03	7.694500e-06	20150708_gfpSORORINcd3_G2G1\MitoSys2\LSM\gfpSORORINc_G1\DE_W0011_P0001\DE_2_W0011_P0001_T0005\TR1_W0001_P0169\TR1_2_W0001_P0169_T0001_R1_P3_K1_Ch2-Ch1.zen
1146780	-2.662981e-04	4.175141e-03	6.693000e-06	20150708_gfpSORORINcd3_G2G1\MitoSys2\LSM\gfpSORORINc_G1\DE_W0011_P0001\DE_2_W0011_P0001_T0005\TR1_W0001_P0169\TR1_2_W0001_P0169_T0001_R1_P3_K1_Ch2-Ch1.zen
1228700	-2.887706e-04	3.282047e-03	5.884000e-06	20150708_gfpSORORINcd3_G2G1\MitoSys2\LSM\gfpSORORINc_G1\DE_W0011_P0001\DE_2_W0011_P0001_T0005\TR1_W0001_P0169\TR1_2_W0001_P0169_T0001_R1_P3_K1_Ch2-Ch1.zen
1310620	-9.256523e-04	3.182813e-03	5.220400e-06	20150708_gfpSORORINcd3_G2G1\MitoSys2\LSM\gfpSORORINc_G1\DE_W0011_P0001\DE_2_W0011_P0001_T0005\TR1_W0001_P0169\TR1_2_W0001_P0169_T0001_R1_P3_K1_Ch2-Ch1.zen
1392540	-1.291898e-03	3.107912e-03	4.668700e-06	20150708_gfpSORORINcd3_G2G1\MitoSys2\LSM\gfpSORORINc_G1\DE_W0011_P0001\DE_2_W0011_P0001_T0005\TR1_W0001_P0169\TR1_2_W0001_P0169_T0001_R1_P3_K1_Ch2-Ch1.zen
1474460	-6.851612e-04	3.606217e-03	4.204500e-06	20150708_gfpSORORINcd3_G2G1\MitoSys2\LSM\gfpSORORINc_G1\DE_W0011_P0001\DE_2_W0011_P0001_T0005\TR1_W0001_P0169\TR1_2_W0001_P0169_T0001_R1_P3_K1_Ch2-Ch1.zen
1556380	-6.783376e-04	3.386778e-03	3.809800e-06	20150708_gfpSORORINcd3_G2G1\MitoSys2\LSM\gfpSORORINc_G1\DE_W0011_P0001\DE_2_W0011_P0001_T0005\TR1_W0001_P0169\TR1_2_W0001_P0169_T0001_R1_P3_K1_Ch2-Ch1.zen
10	2.529336e-01	2.614005e-01	2.561900e-01	20150708_gfpSORORINcd3_G2G1\MitoSys2\LSM\gfpSORORINc_G1\DE_W0011_P0001\DE_2_W0011_P0001_T0005\TR1_W0001_P0169\TR1_2_W0001_P0169_T0001_R1_P5_K1_Ch2-Ch1.zen
20	2.748496e-01	2.636783e-01	2.436700e-01	20150708_gfpSORORINcd3_G2G1\MitoSys2\LSM\gfpSORORINc_G1\DE_W0011_P0001\DE_2_W0011_P0001_T0005\TR1_W0001_P0169\TR1_2_W0001_P0169_T0001_R1_P5_K1_Ch2-Ch1.zen
30	2.762454e-01	3.153865e-01	2.351300e-01	20150708_gfpSORORINcd3_G2G1\MitoSys2\LSM\gfpSORORINc_G1\DE_W0011_P0001\DE_2_W0011_P0001_T0005\TR1_W0001_P0169\TR1_2_W0001_P0169_T0001_R1_P5_K1_Ch2-Ch1.zen
40	2.289006e-01	1.888859e-01	2.285500e-01	20150708_gfpSORORINcd3_G2G1\MitoSys2\LSM\gfpSORORINc_G1\DE_W0011_P0001\DE_2_W0011_P0001_T0005\TR1_W0001_P0169\TR1_2_W0001_P0169_T0001_R1_P5_K1_Ch2-Ch1.zen
50	1.866727e-01	2.703798e-01	2.231600e-01	20150708_gfpSORORINcd3_G2G1\MitoSys2\LSM\gfpSORORINc_G1\DE_W0011_P0001\DE_2_W0011_P0001_T0005\TR1_W0001_P0169\TR1_2_W0001_P0169_T0001_R1_P5_K1_Ch2-Ch1.zen
60	1.757262e-01	2.298800e-01	2.185700e-01	20150708_gfpSORORINcd3_G2G1\MitoSys2\LSM\gfpSORORINc_G1\DE_W0011_P0001\DE_2_W0011_P0001_T0005\TR1_W0001_P0169\TR1_2_W0001_P0169_T0001_R1_P5_K1_Ch2-Ch1.zen
70	2.054210e-01	1.935135e-01	2.145500e-01	20150708_gfpSORORINcd3_G2G1\MitoSys2\LSM\gfpSORORINc_G1\DE_W0011_P0001\DE_2_W0011_P0001_T0005\TR1_W0001_P0169\TR1_2_W0001_P0169_T0001_R1_P5_K1_Ch2-Ch1.zen
80	1.890901e-01	2.257065e-01	2.109800e-01	20150708_gfpSORORINcd3_G2G1\MitoSys2\LSM\gfpSORORINc_G1\DE_W0011_P0001\DE_2_W0011_P0001_T0005\TR1_W0001_P0169\TR1_2_W0001_P0169_T0001_R1_P5_K1_Ch2-Ch1.zen
90	1.284272e-01	1.900920e-01	2.077500e-01	20150708_gfpSORORINcd3_G2G1\MitoSys2\LSM\gfpSORORINc_G1\DE_W0011_P0001\DE_2_W0011_P0001_T0005\TR1_W0001_P0169\TR1_2_W0001_P0169_T0001_R1_P5_K1_Ch2-Ch1.zen
100	2.184395e-01	1.756118e-01	2.047900e-01	20150708_gfpSORORINcd3_G2G1\MitoSys2\LSM\gfpSORORINc_G1\DE_W0011_P0001\DE_2_W0011_P0001_T0005\TR1_W0001_P0169\TR1_2_W0001_P0169_T0001_R1_P5_K1_Ch2-Ch1.zen
120	2.238486e-01	1.541954e-01	1.995300e-01	20150708_gfpSORORINcd3_G2G1\MitoSys2\LSM\gfpSORORINc_G1\DE_W0011_P0001\DE_2_W0011_P0001_T0005\TR1_W0001_P0169\TR1_2_W0001_P0169_T0001_R1_P5_K1_Ch2-Ch1.zen
140	2.042290e-01	2.237643e-01	1.949200e-01	20150708_gfpSORORINcd3_G2G1\MitoSys2\LSM\gfpSORORINc_G1\DE_W0011_P0001\DE_2_W0011_P0001_T0005\TR1_W0001_P0169\TR1_2_W0001_P0169_T0001_R1_P5_K1_Ch2-Ch1.zen
160	2.130153e-01	1.801479e-01	1.907900e-01	20150708_gfpSORORINcd3_G2G1\MitoSys2\LSM\gfpSORORINc_G1\DE_W0011_P0001\DE_2_W0011_P0001_T0005\TR1_W0001_P0169\TR1_2_W0001_P0169_T0001_R1_P5_K1_Ch2-Ch1.zen
180	2.130570e-01	1.406594e-01	1.870400e-01	20150708_gfpSORORINcd3_G2G1\MitoSys2\LSM\gfpSORORINc_G1\DE_W0011_P0001\DE_2_W0011_P0001_T0005\TR1_W0001_P0169\TR1_2_W0001_P0169_T0001_R1_P5_K1_Ch2-Ch1.zen
200	2.225657e-01	1.632651e-01	1.835900e-01	20150708_gfpSORORINcd3_G2G1\MitoSys2\LSM\gfpSORORINc_G1\DE_W0011_P0001\DE_2_W0011_P0001_T0005\TR1_W0001_P0169\TR1_2_W0001_P0169_T0001_R1_P5_K1_Ch2-Ch1.zen
220	2.144229e-01	1.604903e-01	1.803800e-01	20150708_gfpSORORINcd3_G2G1\MitoSys2\LSM\gfpSORORINc_G1\DE_W0011_P0001\DE_2_W0011_P0001_T0005\TR1_W0001_P0169\TR1_2_W0001_P0169_T0001_R1_P5_K1_Ch2-Ch1.zen
240	1.980925e-01	1.521018e-01	1.773800e-01	20150708_gfpSORORINcd3_G2G1\MitoSys2\LSM\gfpSORORINc_G1\DE_W0011_P0001\DE_2_W0011_P0001_T0005\TR1_W0001_P0169\TR1_2_W0001_P0169_T0001_R1_P5_K1_Ch2-Ch1.zen
260	1.595368e-01	1.499864e-01	1.745500e-01	20150708_gfpSORORINcd3_G2G1\MitoSys2\LSM\gfpSORORINc_G1\DE_W0011_P0001\DE_2_W0011_P0001_T0005\TR1_W0001_P0169\TR1_2_W0001_P0169_T0001_R1_P5_K1_Ch2-Ch1.zen
280	1.498036e-01	1.855865e-01	1.718700e-01	20150708_gfpSORORINcd3_G2G1\MitoSys2\LSM\gfpSORORINc_G1\DE_W0011_P0001\DE_2_W0011_P0001_T0005\TR1_W0001_P0169\TR1_2_W0001_P0169_T0001_R1_P5_K1_Ch2-Ch1.zen
300	1.563651e-01	9.938516e-02	1.693100e-01	20150708_gfpSORORINcd3_G2G1\MitoSys2\LSM\gfpSORORINc_G1\DE_W0011_P0001\DE_2_W0011_P0001_T0005\TR1_W0001_P0169\TR1_2_W0001_P0169_T0001_R1_P5_K1_Ch2-Ch1.zen
340	1.747923e-01	1.369177e-01	1.645300e-01	20150708_gfpSORORINcd3_G2G1\MitoSys2\LSM\gfpSORORINc_G1\DE_W0011_P0001\DE_2_W0011_P0001_T0005\TR1_W0001_P0169\TR1_2_W0001_P0169_T0001_R1_P5_K1_Ch2-Ch1.zen
380	1.828587e-01	1.436889e-01	1.601100e-01	20150708_gfpSORORINcd3_G2G1\MitoSys2\LSM\gfpSORORINc_G1\DE_W0011_P0001\DE_2_W0011_P0001_T0005\TR1_W0001_P0169\TR1_2_W0001_P0169_T0001_R1_P5_K1_Ch2-Ch1.zen
420	1.439050e-01	1.127088e-01	1.559900e-01	20150708_gfpSORORINcd3_G2G1\MitoSys2\LSM\gfpSORORINc_G1\DE_W0011_P0001\DE_2_W0011_P0001_T0005\TR1_W0001_P0169\TR1_2_W0001_P0169_T0001_R1_P5_K1_Ch2-Ch1.zen
460	1.138780e-01	1.297513e-01	1.521300e-01	20150708_gfpSORORINcd3_G2G1\MitoSys2\LSM\gfpSORORINc_G1\DE_W0011_P0001\DE_2_W0011_P0001_T0005\TR1_W0001_P0169\TR1_2_W0001_P0169_T0001_R1_P5_K1_Ch2-Ch1.zen
500	1.450779e-01	9.689783e-02	1.484800e-01	20150708_gfpSORORINcd3_G2G1\MitoSys2\LSM\gfpSORORINc_G1\DE_W0011_P0001\DE_2_W0011_P0001_T0005\TR1_W0001_P0169\TR1_2_W0001_P0169_T0001_R1_P5_K1_Ch2-Ch1.zen
540	1.312258e-01	1.258976e-01	1.450200e-01	20150708_gfpSORORINcd3_G2G1\MitoSys2\LSM\gfpSORORINc_G1\DE_W0011_P0001\DE_2_W0011_P0001_T0005\TR1_W0001_P0169\TR1_2_W0001_P0169_T0001_R1_P5_K1_Ch2-Ch1.zen
580	1.561121e-01	1.484768e-01	1.417300e-01	20150708_gfpSORORINcd3_G2G1\MitoSys2\LSM\gfpSORORINc_G1\DE_W0011_P0001\DE_2_W0011_P0001_T0005\TR1_W0001_P0169\TR1_2_W0001_P0169_T0001_R1_P5_K1_Ch2-Ch1.zen
620	1.280029e-01	1.191541e-01	1.386000e-01	20150708_gfpSORORINcd3_G2G1\MitoSys2\LSM\gfpSORORINc_G1\DE_W0011_P0001\DE_2_W0011_P0001_T0005\TR1_W0001_P0169\TR1_2_W0001_P0169_T0001_R1_P5_K1_Ch2-Ch1.zen
660	1.205065e-01	1.266069e-01	1.356000e-01	20150708_gfpSORORINcd3_G2G1\MitoSys2\LSM\gfpSORORINc_G1\DE_W0011_P0001\DE_2_W0011_P0001_T0005\TR1_W0001_P0169\TR1_2_W0001_P0169_T0001_R1_P5_K1_Ch2-Ch1.zen
700	1.356684e-01	8.869255e-02	1.327300e-01	20150708_gfpSORORINcd3_G2G1\MitoSys2\LSM\gfpSORORINc_G1\DE_W0011_P0001\DE_2_W0011_P0001_T0005\TR1_W0001_P0169\TR1_2_W0001_P0169_T0001_R1_P5_K1_Ch2-Ch1.zen
780	1.747850e-01	1.036708e-01	1.273300e-01	20150708_gfpSORORINcd3_G2G1\MitoSys2\LSM\gfpSORORINc_G1\DE_W0011_P0001\DE_2_W0011_P0001_T0005\TR1_W0001_P0169\TR1_2_W0001_P0169_T0001_R1_P5_K1_Ch2-Ch1.zen
860	1.132030e-01	8.370440e-02	1.223400e-01	20150708_gfpSORORINcd3_G2G1\MitoSys2\LSM\gfpSORORINc_G1\DE_W0011_P0001\DE_2_W0011_P0001_T0005\TR1_W0001_P0169\TR1_2_W0001_P0169_T0001_R1_P5_K1_Ch2-Ch1.zen
940	1.112300e-01	8.863906e-02	1.177000e-01	20150708_gfpSORORINcd3_G2G1\MitoSys2\LSM\gfpSORORINc_G1\DE_W0011_P0001\DE_2_W0011_P0001_T0005\TR1_W0001_P0169\TR1_2_W0001_P0169_T0001_R1_P5_K1_Ch2-Ch1.zen
1020	9.602945e-02	8.378167e-02	1.133800e-01	20150708_gfpSORORINcd3_G2G1\MitoSys2\LSM\gfpSORORINc_G1\DE_W0011_P0001\DE_2_W0011_P0001_T0005\TR1_W0001_P0169\TR1_2_W0001_P0169_T0001_R1_P5_K1_Ch2-Ch1.zen
1100	1.278314e-01	6.922895e-02	1.093500e-01	20150708_gfpSORORINcd3_G2G1\MitoSys2\LSM\gfpSORORINc_G1\DE_W0011_P0001\DE_2_W0011_P0001_T0005\TR1_W0001_P0169\TR1_2_W0001_P0169_T0001_R1_P5_K1_Ch2-Ch1.zen
1180	8.373261e-02	7.839811e-02	1.055700e-01	20150708_gfpSORORINcd3_G2G1\MitoSys2\LSM\gfpSORORINc_G1\DE_W0011_P0001\DE_2_W0011_P0001_T0005\TR1_W0001_P0169\TR1_2_W0001_P0169_T0001_R1_P5_K1_Ch2-Ch1.zen
1260	1.237145e-01	7.729324e-02	1.020200e-01	20150708_gfpSORORINcd3_G2G1\MitoSys2\LSM\gfpSORORINc_G1\DE_W0011_P0001\DE_2_W0011_P0001_T0005\TR1_W0001_P0169\TR1_2_W0001_P0169_T0001_R1_P5_K1_Ch2-Ch1.zen
1340	7.853596e-02	8.620618e-02	9.868500e-02	20150708_gfpSORORINcd3_G2G1\MitoSys2\LSM\gfpSORORINc_G1\DE_W0011_P0001\DE_2_W0011_P0001_T0005\TR1_W0001_P0169\TR1_2_W0001_P0169_T0001_R1_P5_K1_Ch2-Ch1.zen
1420	1.023794e-01	8.780188e-02	9.554500e-02	20150708_gfpSORORINcd3_G2G1\MitoSys2\LSM\gfpSORORINc_G1\DE_W0011_P0001\DE_2_W0011_P0001_T0005\TR1_W0001_P0169\TR1_2_W0001_P0169_T0001_R1_P5_K1_Ch2-Ch1.zen
1500	9.191581e-02	5.636171e-02	9.258400e-02	20150708_gfpSORORINcd3_G2G1\MitoSys2\LSM\gfpSORORINc_G1\DE_W0011_P0001\DE_2_W0011_P0001_T0005\TR1_W0001_P0169\TR1_2_W0001_P0169_T0001_R1_P5_K1_Ch2-Ch1.zen
1660	9.184063e-02	6.618652e-02	8.714100e-02	20150708_gfpSORORINcd3_G2G1\MitoSys2\LSM\gfpSORORINc_G1\DE_W0011_P0001\DE_2_W0011_P0001_T0005\TR1_W0001_P0169\TR1_2_W0001_P0169_T0001_R1_P5_K1_Ch2-Ch1.zen
1820	7.981433e-02	5.310150e-02	8.226000e-02	20150708_gfpSORORINcd3_G2G1\MitoSys2\LSM\gfpSORORINc_G1\DE_W0011_P0001\DE_2_W0011_P0001_T0005\TR1_W0001_P0169\TR1_2_W0001_P0169_T0001_R1_P5_K1_Ch2-Ch1.zen
1980	5.493424e-02	5.694968e-02	7.786100e-02	20150708_gfpSORORINcd3_G2G1\MitoSys2\LSM\gfpSORORINc_G1\DE_W0011_P0001\DE_2_W0011_P0001_T0005\TR1_W0001_P0169\TR1_2_W0001_P0169_T0001_R1_P5_K1_Ch2-Ch1.zen
2140	8.955344e-02	6.376639e-02	7.388000e-02	20150708_gfpSORORINcd3_G2G1\MitoSys2\LSM\gfpSORORINc_G1\DE_W0011_P0001\DE_2_W0011_P0001_T0005\TR1_W0001_P0169\TR1_2_W0001_P0169_T0001_R1_P5_K1_Ch2-Ch1.zen
2300	7.170838e-02	7.504870e-02	7.026200e-02	20150708_gfpSORORINcd3_G2G1\MitoSys2\LSM\gfpSORORINc_G1\DE_W0011_P0001\DE_2_W0011_P0001_T0005\TR1_W0001_P0169\TR1_2_W0001_P0169_T0001_R1_P5_K1_Ch2-Ch1.zen
2460	6.337338e-02	5.124839e-02	6.696300e-02	20150708_gfpSORORINcd3_G2G1\MitoSys2\LSM\gfpSORORINc_G1\DE_W0011_P0001\DE_2_W0011_P0001_T0005\TR1_W0001_P0169\TR1_2_W0001_P0169_T0001_R1_P5_K1_Ch2-Ch1.zen
2620	7.571649e-02	7.592675e-02	6.394400e-02	20150708_gfpSORORINcd3_G2G1\MitoSys2\LSM\gfpSORORINc_G1\DE_W0011_P0001\DE_2_W0011_P0001_T0005\TR1_W0001_P0169\TR1_2_W0001_P0169_T0001_R1_P5_K1_Ch2-Ch1.zen
2780	6.570641e-02	5.535232e-02	6.117100e-02	20150708_gfpSORORINcd3_G2G1\MitoSys2\LSM\gfpSORORINc_G1\DE_W0011_P0001\DE_2_W0011_P0001_T0005\TR1_W0001_P0169\TR1_2_W0001_P0169_T0001_R1_P5_K1_Ch2-Ch1.zen
2940	6.351618e-02	5.813510e-02	5.861800e-02	20150708_gfpSORORINcd3_G2G1\MitoSys2\LSM\gfpSORORINc_G1\DE_W0011_P0001\DE_2_W0011_P0001_T0005\TR1_W0001_P0169\TR1_2_W0001_P0169_T0001_R1_P5_K1_Ch2-Ch1.zen
3100	6.032259e-02	5.910297e-02	5.626000e-02	20150708_gfpSORORINcd3_G2G1\MitoSys2\LSM\gfpSORORINc_G1\DE_W0011_P0001\DE_2_W0011_P0001_T0005\TR1_W0001_P0169\TR1_2_W0001_P0169_T0001_R1_P5_K1_Ch2-Ch1.zen
3420	4.483826e-02	5.231410e-02	5.205000e-02	20150708_gfpSORORINcd3_G2G1\MitoSys2\LSM\gfpSORORINc_G1\DE_W0011_P0001\DE_2_W0011_P0001_T0005\TR1_W0001_P0169\TR1_2_W0001_P0169_T0001_R1_P5_K1_Ch2-Ch1.zen
3740	4.568138e-02	4.316987e-02	4.840500e-02	20150708_gfpSORORINcd3_G2G1\MitoSys2\LSM\gfpSORORINc_G1\DE_W0011_P0001\DE_2_W0011_P0001_T0005\TR1_W0001_P0169\TR1_2_W0001_P0169_T0001_R1_P5_K1_Ch2-Ch1.zen
4060	4.358232e-02	4.218310e-02	4.522300e-02	20150708_gfpSORORINcd3_G2G1\MitoSys2\LSM\gfpSORORINc_G1\DE_W0011_P0001\DE_2_W0011_P0001_T0005\TR1_W0001_P0169\TR1_2_W0001_P0169_T0001_R1_P5_K1_Ch2-Ch1.zen
4380	4.633491e-02	4.747069e-02	4.242200e-02	20150708_gfpSORORINcd3_G2G1\MitoSys2\LSM\gfpSORORINc_G1\DE_W0011_P0001\DE_2_W0011_P0001_T0005\TR1_W0001_P0169\TR1_2_W0001_P0169_T0001_R1_P5_K1_Ch2-Ch1.zen
4700	4.296129e-02	4.856903e-02	3.994000e-02	20150708_gfpSORORINcd3_G2G1\MitoSys2\LSM\gfpSORORINc_G1\DE_W0011_P0001\DE_2_W0011_P0001_T0005\TR1_W0001_P0169\TR1_2_W0001_P0169_T0001_R1_P5_K1_Ch2-Ch1.zen
5020	3.209015e-02	5.008617e-02	3.772700e-02	20150708_gfpSORORINcd3_G2G1\MitoSys2\LSM\gfpSORORINc_G1\DE_W0011_P0001\DE_2_W0011_P0001_T0005\TR1_W0001_P0169\TR1_2_W0001_P0169_T0001_R1_P5_K1_Ch2-Ch1.zen
5340	2.709867e-02	3.937622e-02	3.574100e-02	20150708_gfpSORORINcd3_G2G1\MitoSys2\LSM\gfpSORORINc_G1\DE_W0011_P0001\DE_2_W0011_P0001_T0005\TR1_W0001_P0169\TR1_2_W0001_P0169_T0001_R1_P5_K1_Ch2-Ch1.zen
5660	3.550073e-02	4.560465e-02	3.395200e-02	20150708_gfpSORORINcd3_G2G1\MitoSys2\LSM\gfpSORORINc_G1\DE_W0011_P0001\DE_2_W0011_P0001_T0005\TR1_W0001_P0169\TR1_2_W0001_P0169_T0001_R1_P5_K1_Ch2-Ch1.zen
5980	3.177462e-02	4.560558e-02	3.233100e-02	20150708_gfpSORORINcd3_G2G1\MitoSys2\LSM\gfpSORORINc_G1\DE_W0011_P0001\DE_2_W0011_P0001_T0005\TR1_W0001_P0169\TR1_2_W0001_P0169_T0001_R1_P5_K1_Ch2-Ch1.zen
6300	3.549142e-02	3.886041e-02	3.085600e-02	20150708_gfpSORORINcd3_G2G1\MitoSys2\LSM\gfpSORORINc_G1\DE_W0011_P0001\DE_2_W0011_P0001_T0005\TR1_W0001_P0169\TR1_2_W0001_P0169_T0001_R1_P5_K1_Ch2-Ch1.zen
6940	2.317162e-02	3.665853e-02	2.827300e-02	20150708_gfpSORORINcd3_G2G1\MitoSys2\LSM\gfpSORORINc_G1\DE_W0011_P0001\DE_2_W0011_P0001_T0005\TR1_W0001_P0169\TR1_2_W0001_P0169_T0001_R1_P5_K1_Ch2-Ch1.zen
7580	2.726274e-02	3.046523e-02	2.608900e-02	20150708_gfpSORORINcd3_G2G1\MitoSys2\LSM\gfpSORORINc_G1\DE_W0011_P0001\DE_2_W0011_P0001_T0005\TR1_W0001_P0169\TR1_2_W0001_P0169_T0001_R1_P5_K1_Ch2-Ch1.zen
8220	2.038880e-02	2.443075e-02	2.421700e-02	20150708_gfpSORORINcd3_G2G1\MitoSys2\LSM\gfpSORORINc_G1\DE_W0011_P0001\DE_2_W0011_P0001_T0005\TR1_W0001_P0169\TR1_2_W0001_P0169_T0001_R1_P5_K1_Ch2-Ch1.zen
8860	1.998891e-02	4.130265e-02	2.259700e-02	20150708_gfpSORORINcd3_G2G1\MitoSys2\LSM\gfpSORORINc_G1\DE_W0011_P0001\DE_2_W0011_P0001_T0005\TR1_W0001_P0169\TR1_2_W0001_P0169_T0001_R1_P5_K1_Ch2-Ch1.zen
9500	1.843335e-02	3.424067e-02	2.118200e-02	20150708_gfpSORORINcd3_G2G1\MitoSys2\LSM\gfpSORORINc_G1\DE_W0011_P0001\DE_2_W0011_P0001_T0005\TR1_W0001_P0169\TR1_2_W0001_P0169_T0001_R1_P5_K1_Ch2-Ch1.zen
10140	1.776287e-02	2.702795e-02	1.993500e-02	20150708_gfpSORORINcd3_G2G1\MitoSys2\LSM\gfpSORORINc_G1\DE_W0011_P0001\DE_2_W0011_P0001_T0005\TR1_W0001_P0169\TR1_2_W0001_P0169_T0001_R1_P5_K1_Ch2-Ch1.zen
10780	1.435854e-02	3.433595e-02	1.882900e-02	20150708_gfpSORORINcd3_G2G1\MitoSys2\LSM\gfpSORORINc_G1\DE_W0011_P0001\DE_2_W0011_P0001_T0005\TR1_W0001_P0169\TR1_2_W0001_P0169_T0001_R1_P5_K1_Ch2-Ch1.zen
11420	2.638557e-02	3.233353e-02	1.784100e-02	20150708_gfpSORORINcd3_G2G1\MitoSys2\LSM\gfpSORORINc_G1\DE_W0011_P0001\DE_2_W0011_P0001_T0005\TR1_W0001_P0169\TR1_2_W0001_P0169_T0001_R1_P5_K1_Ch2-Ch1.zen
12060	3.327418e-02	4.300523e-02	1.695300e-02	20150708_gfpSORORINcd3_G2G1\MitoSys2\LSM\gfpSORORINc_G1\DE_W0011_P0001\DE_2_W0011_P0001_T0005\TR1_W0001_P0169\TR1_2_W0001_P0169_T0001_R1_P5_K1_Ch2-Ch1.zen
12700	2.069529e-02	3.162855e-02	1.615200e-02	20150708_gfpSORORINcd3_G2G1\MitoSys2\LSM\gfpSORORINc_G1\DE_W0011_P0001\DE_2_W0011_P0001_T0005\TR1_W0001_P0169\TR1_2_W0001_P0169_T0001_R1_P5_K1_Ch2-Ch1.zen
13980	2.297174e-02	2.928662e-02	1.476100e-02	20150708_gfpSORORINcd3_G2G1\MitoSys2\LSM\gfpSORORINc_G1\DE_W0011_P0001\DE_2_W0011_P0001_T0005\TR1_W0001_P0169\TR1_2_W0001_P0169_T0001_R1_P5_K1_Ch2-Ch1.zen
15260	1.088607e-02	3.320259e-02	1.359700e-02	20150708_gfpSORORINcd3_G2G1\MitoSys2\LSM\gfpSORORINc_G1\DE_W0011_P0001\DE_2_W0011_P0001_T0005\TR1_W0001_P0169\TR1_2_W0001_P0169_T0001_R1_P5_K1_Ch2-Ch1.zen
16540	1.073420e-02	3.904249e-02	1.260800e-02	20150708_gfpSORORINcd3_G2G1\MitoSys2\LSM\gfpSORORINc_G1\DE_W0011_P0001\DE_2_W0011_P0001_T0005\TR1_W0001_P0169\TR1_2_W0001_P0169_T0001_R1_P5_K1_Ch2-Ch1.zen
17820	9.957339e-03	3.948838e-02	1.175800e-02	20150708_gfpSORORINcd3_G2G1\MitoSys2\LSM\gfpSORORINc_G1\DE_W0011_P0001\DE_2_W0011_P0001_T0005\TR1_W0001_P0169\TR1_2_W0001_P0169_T0001_R1_P5_K1_Ch2-Ch1.zen
19100	8.034251e-04	4.019937e-02	1.102000e-02	20150708_gfpSORORINcd3_G2G1\MitoSys2\LSM\gfpSORORINc_G1\DE_W0011_P0001\DE_2_W0011_P0001_T0005\TR1_W0001_P0169\TR1_2_W0001_P0169_T0001_R1_P5_K1_Ch2-Ch1.zen
20380	1.281524e-02	2.930253e-02	1.037400e-02	20150708_gfpSORORINcd3_G2G1\MitoSys2\LSM\gfpSORORINc_G1\DE_W0011_P0001\DE_2_W0011_P0001_T0005\TR1_W0001_P0169\TR1_2_W0001_P0169_T0001_R1_P5_K1_Ch2-Ch1.zen
21660	1.026562e-02	2.664541e-02	9.802100e-03	20150708_gfpSORORINcd3_G2G1\MitoSys2\LSM\gfpSORORINc_G1\DE_W0011_P0001\DE_2_W0011_P0001_T0005\TR1_W0001_P0169\TR1_2_W0001_P0169_T0001_R1_P5_K1_Ch2-Ch1.zen
22940	1.228316e-02	2.497455e-02	9.293500e-03	20150708_gfpSORORINcd3_G2G1\MitoSys2\LSM\gfpSORORINc_G1\DE_W0011_P0001\DE_2_W0011_P0001_T0005\TR1_W0001_P0169\TR1_2_W0001_P0169_T0001_R1_P5_K1_Ch2-Ch1.zen
24220	1.212503e-02	3.191552e-02	8.838000e-03	20150708_gfpSORORINcd3_G2G1\MitoSys2\LSM\gfpSORORINc_G1\DE_W0011_P0001\DE_2_W0011_P0001_T0005\TR1_W0001_P0169\TR1_2_W0001_P0169_T0001_R1_P5_K1_Ch2-Ch1.zen
25500	8.897450e-03	3.050804e-02	8.427800e-03	20150708_gfpSORORINcd3_G2G1\MitoSys2\LSM\gfpSORORINc_G1\DE_W0011_P0001\DE_2_W0011_P0001_T0005\TR1_W0001_P0169\TR1_2_W0001_P0169_T0001_R1_P5_K1_Ch2-Ch1.zen
28060	3.144734e-03	2.242584e-02	7.718400e-03	20150708_gfpSORORINcd3_G2G1\MitoSys2\LSM\gfpSORORINc_G1\DE_W0011_P0001\DE_2_W0011_P0001_T0005\TR1_W0001_P0169\TR1_2_W0001_P0169_T0001_R1_P5_K1_Ch2-Ch1.zen
30620	5.238764e-03	2.670267e-02	7.126600e-03	20150708_gfpSORORINcd3_G2G1\MitoSys2\LSM\gfpSORORINc_G1\DE_W0011_P0001\DE_2_W0011_P0001_T0005\TR1_W0001_P0169\TR1_2_W0001_P0169_T0001_R1_P5_K1_Ch2-Ch1.zen
33180	1.224251e-02	2.733746e-02	6.625300e-03	20150708_gfpSORORINcd3_G2G1\MitoSys2\LSM\gfpSORORINc_G1\DE_W0011_P0001\DE_2_W0011_P0001_T0005\TR1_W0001_P0169\TR1_2_W0001_P0169_T0001_R1_P5_K1_Ch2-Ch1.zen
35740	1.199185e-02	2.862605e-02	6.195200e-03	20150708_gfpSORORINcd3_G2G1\MitoSys2\LSM\gfpSORORINc_G1\DE_W0011_P0001\DE_2_W0011_P0001_T0005\TR1_W0001_P0169\TR1_2_W0001_P0169_T0001_R1_P5_K1_Ch2-Ch1.zen
38300	3.559918e-04	2.259681e-02	5.822100e-03	20150708_gfpSORORINcd3_G2G1\MitoSys2\LSM\gfpSORORINc_G1\DE_W0011_P0001\DE_2_W0011_P0001_T0005\TR1_W0001_P0169\TR1_2_W0001_P0169_T0001_R1_P5_K1_Ch2-Ch1.zen
40860	-2.685164e-03	1.531003e-02	5.495200e-03	20150708_gfpSORORINcd3_G2G1\MitoSys2\LSM\gfpSORORINc_G1\DE_W0011_P0001\DE_2_W0011_P0001_T0005\TR1_W0001_P0169\TR1_2_W0001_P0169_T0001_R1_P5_K1_Ch2-Ch1.zen
43420	-1.422033e-03	2.101779e-02	5.206500e-03	20150708_gfpSORORINcd3_G2G1\MitoSys2\LSM\gfpSORORINc_G1\DE_W0011_P0001\DE_2_W0011_P0001_T0005\TR1_W0001_P0169\TR1_2_W0001_P0169_T0001_R1_P5_K1_Ch2-Ch1.zen
45980	7.377672e-03	2.484666e-02	4.949400e-03	20150708_gfpSORORINcd3_G2G1\MitoSys2\LSM\gfpSORORINc_G1\DE_W0011_P0001\DE_2_W0011_P0001_T0005\TR1_W0001_P0169\TR1_2_W0001_P0169_T0001_R1_P5_K1_Ch2-Ch1.zen
48540	1.344355e-02	2.745898e-02	4.719200e-03	20150708_gfpSORORINcd3_G2G1\MitoSys2\LSM\gfpSORORINc_G1\DE_W0011_P0001\DE_2_W0011_P0001_T0005\TR1_W0001_P0169\TR1_2_W0001_P0169_T0001_R1_P5_K1_Ch2-Ch1.zen
51100	1.386790e-02	2.277121e-02	4.511600e-03	20150708_gfpSORORINcd3_G2G1\MitoSys2\LSM\gfpSORORINc_G1\DE_W0011_P0001\DE_2_W0011_P0001_T0005\TR1_W0001_P0169\TR1_2_W0001_P0169_T0001_R1_P5_K1_Ch2-Ch1.zen
56220	9.488975e-03	1.676582e-02	4.152200e-03	20150708_gfpSORORINcd3_G2G1\MitoSys2\LSM\gfpSORORINc_G1\DE_W0011_P0001\DE_2_W0011_P0001_T0005\TR1_W0001_P0169\TR1_2_W0001_P0169_T0001_R1_P5_K1_Ch2-Ch1.zen
61340	3.467195e-03	1.168668e-02	3.851600e-03	20150708_gfpSORORINcd3_G2G1\MitoSys2\LSM\gfpSORORINc_G1\DE_W0011_P0001\DE_2_W0011_P0001_T0005\TR1_W0001_P0169\TR1_2_W0001_P0169_T0001_R1_P5_K1_Ch2-Ch1.zen
66460	8.266459e-03	1.833913e-02	3.596300e-03	20150708_gfpSORORINcd3_G2G1\MitoSys2\LSM\gfpSORORINc_G1\DE_W0011_P0001\DE_2_W0011_P0001_T0005\TR1_W0001_P0169\TR1_2_W0001_P0169_T0001_R1_P5_K1_Ch2-Ch1.zen
71580	5.780522e-03	1.843039e-02	3.376400e-03	20150708_gfpSORORINcd3_G2G1\MitoSys2\LSM\gfpSORORINc_G1\DE_W0011_P0001\DE_2_W0011_P0001_T0005\TR1_W0001_P0169\TR1_2_W0001_P0169_T0001_R1_P5_K1_Ch2-Ch1.zen
76700	4.712271e-03	2.133062e-02	3.185100e-03	20150708_gfpSORORINcd3_G2G1\MitoSys2\LSM\gfpSORORINc_G1\DE_W0011_P0001\DE_2_W0011_P0001_T0005\TR1_W0001_P0169\TR1_2_W0001_P0169_T0001_R1_P5_K1_Ch2-Ch1.zen
81820	8.718672e-04	1.563581e-02	3.016800e-03	20150708_gfpSORORINcd3_G2G1\MitoSys2\LSM\gfpSORORINc_G1\DE_W0011_P0001\DE_2_W0011_P0001_T0005\TR1_W0001_P0169\TR1_2_W0001_P0169_T0001_R1_P5_K1_Ch2-Ch1.zen
86940	-1.137920e-03	1.805410e-02	2.867600e-03	20150708_gfpSORORINcd3_G2G1\MitoSys2\LSM\gfpSORORINc_G1\DE_W0011_P0001\DE_2_W0011_P0001_T0005\TR1_W0001_P0169\TR1_2_W0001_P0169_T0001_R1_P5_K1_Ch2-Ch1.zen
92060	6.334829e-03	1.410685e-02	2.734400e-03	20150708_gfpSORORINcd3_G2G1\MitoSys2\LSM\gfpSORORINc_G1\DE_W0011_P0001\DE_2_W0011_P0001_T0005\TR1_W0001_P0169\TR1_2_W0001_P0169_T0001_R1_P5_K1_Ch2-Ch1.zen
97180	2.331090e-03	1.692115e-02	2.614500e-03	20150708_gfpSORORINcd3_G2G1\MitoSys2\LSM\gfpSORORINc_G1\DE_W0011_P0001\DE_2_W0011_P0001_T0005\TR1_W0001_P0169\TR1_2_W0001_P0169_T0001_R1_P5_K1_Ch2-Ch1.zen
102300	1.319659e-03	1.789255e-02	2.506100e-03	20150708_gfpSORORINcd3_G2G1\MitoSys2\LSM\gfpSORORINc_G1\DE_W0011_P0001\DE_2_W0011_P0001_T0005\TR1_W0001_P0169\TR1_2_W0001_P0169_T0001_R1_P5_K1_Ch2-Ch1.zen
112540	1.939013e-03	1.746870e-02	2.317400e-03	20150708_gfpSORORINcd3_G2G1\MitoSys2\LSM\gfpSORORINc_G1\DE_W0011_P0001\DE_2_W0011_P0001_T0005\TR1_W0001_P0169\TR1_2_W0001_P0169_T0001_R1_P5_K1_Ch2-Ch1.zen
122780	-3.478790e-03	1.177617e-02	2.158500e-03	20150708_gfpSORORINcd3_G2G1\MitoSys2\LSM\gfpSORORINc_G1\DE_W0011_P0001\DE_2_W0011_P0001_T0005\TR1_W0001_P0169\TR1_2_W0001_P0169_T0001_R1_P5_K1_Ch2-Ch1.zen
133020	2.368842e-03	1.509932e-02	2.022600e-03	20150708_gfpSORORINcd3_G2G1\MitoSys2\LSM\gfpSORORINc_G1\DE_W0011_P0001\DE_2_W0011_P0001_T0005\TR1_W0001_P0169\TR1_2_W0001_P0169_T0001_R1_P5_K1_Ch2-Ch1.zen
143260	2.002319e-03	1.355727e-02	1.904900e-03	20150708_gfpSORORINcd3_G2G1\MitoSys2\LSM\gfpSORORINc_G1\DE_W0011_P0001\DE_2_W0011_P0001_T0005\TR1_W0001_P0169\TR1_2_W0001_P0169_T0001_R1_P5_K1_Ch2-Ch1.zen
153500	3.147324e-04	1.085197e-02	1.801900e-03	20150708_gfpSORORINcd3_G2G1\MitoSys2\LSM\gfpSORORINc_G1\DE_W0011_P0001\DE_2_W0011_P0001_T0005\TR1_W0001_P0169\TR1_2_W0001_P0169_T0001_R1_P5_K1_Ch2-Ch1.zen
163740	-3.866567e-03	1.112410e-02	1.710800e-03	20150708_gfpSORORINcd3_G2G1\MitoSys2\LSM\gfpSORORINc_G1\DE_W0011_P0001\DE_2_W0011_P0001_T0005\TR1_W0001_P0169\TR1_2_W0001_P0169_T0001_R1_P5_K1_Ch2-Ch1.zen
173980	-8.936424e-03	1.202560e-02	1.629700e-03	20150708_gfpSORORINcd3_G2G1\MitoSys2\LSM\gfpSORORINc_G1\DE_W0011_P0001\DE_2_W0011_P0001_T0005\TR1_W0001_P0169\TR1_2_W0001_P0169_T0001_R1_P5_K1_Ch2-Ch1.zen
184220	5.217847e-04	1.848201e-02	1.556900e-03	20150708_gfpSORORINcd3_G2G1\MitoSys2\LSM\gfpSORORINc_G1\DE_W0011_P0001\DE_2_W0011_P0001_T0005\TR1_W0001_P0169\TR1_2_W0001_P0169_T0001_R1_P5_K1_Ch2-Ch1.zen
194460	-1.641028e-03	1.634286e-02	1.491200e-03	20150708_gfpSORORINcd3_G2G1\MitoSys2\LSM\gfpSORORINc_G1\DE_W0011_P0001\DE_2_W0011_P0001_T0005\TR1_W0001_P0169\TR1_2_W0001_P0169_T0001_R1_P5_K1_Ch2-Ch1.zen
204700	-2.793777e-03	1.319765e-02	1.431500e-03	20150708_gfpSORORINcd3_G2G1\MitoSys2\LSM\gfpSORORINc_G1\DE_W0011_P0001\DE_2_W0011_P0001_T0005\TR1_W0001_P0169\TR1_2_W0001_P0169_T0001_R1_P5_K1_Ch2-Ch1.zen
225180	-5.087915e-03	1.154684e-02	1.327000e-03	20150708_gfpSORORINcd3_G2G1\MitoSys2\LSM\gfpSORORINc_G1\DE_W0011_P0001\DE_2_W0011_P0001_T0005\TR1_W0001_P0169\TR1_2_W0001_P0169_T0001_R1_P5_K1_Ch2-Ch1.zen
245660	-4.428215e-03	1.071853e-02	1.238500e-03	20150708_gfpSORORINcd3_G2G1\MitoSys2\LSM\gfpSORORINc_G1\DE_W0011_P0001\DE_2_W0011_P0001_T0005\TR1_W0001_P0169\TR1_2_W0001_P0169_T0001_R1_P5_K1_Ch2-Ch1.zen
266140	-3.552410e-03	1.202392e-02	1.162400e-03	20150708_gfpSORORINcd3_G2G1\MitoSys2\LSM\gfpSORORINc_G1\DE_W0011_P0001\DE_2_W0011_P0001_T0005\TR1_W0001_P0169\TR1_2_W0001_P0169_T0001_R1_P5_K1_Ch2-Ch1.zen
286620	-2.595400e-03	1.288821e-02	1.096200e-03	20150708_gfpSORORINcd3_G2G1\MitoSys2\LSM\gfpSORORINc_G1\DE_W0011_P0001\DE_2_W0011_P0001_T0005\TR1_W0001_P0169\TR1_2_W0001_P0169_T0001_R1_P5_K1_Ch2-Ch1.zen
307100	-2.478208e-03	1.174156e-02	1.038000e-03	20150708_gfpSORORINcd3_G2G1\MitoSys2\LSM\gfpSORORINc_G1\DE_W0011_P0001\DE_2_W0011_P0001_T0005\TR1_W0001_P0169\TR1_2_W0001_P0169_T0001_R1_P5_K1_Ch2-Ch1.zen
327580	-1.476602e-04	8.825117e-03	9.864000e-04	20150708_gfpSORORINcd3_G2G1\MitoSys2\LSM\gfpSORORINc_G1\DE_W0011_P0001\DE_2_W0011_P0001_T0005\TR1_W0001_P0169\TR1_2_W0001_P0169_T0001_R1_P5_K1_Ch2-Ch1.zen
348060	3.292099e-04	7.678117e-03	9.402900e-04	20150708_gfpSORORINcd3_G2G1\MitoSys2\LSM\gfpSORORINc_G1\DE_W0011_P0001\DE_2_W0011_P0001_T0005\TR1_W0001_P0169\TR1_2_W0001_P0169_T0001_R1_P5_K1_Ch2-Ch1.zen
368540	-1.207809e-03	5.112478e-03	8.987900e-04	20150708_gfpSORORINcd3_G2G1\MitoSys2\LSM\gfpSORORINc_G1\DE_W0011_P0001\DE_2_W0011_P0001_T0005\TR1_W0001_P0169\TR1_2_W0001_P0169_T0001_R1_P5_K1_Ch2-Ch1.zen
389020	-1.286942e-03	9.149448e-03	8.612300e-04	20150708_gfpSORORINcd3_G2G1\MitoSys2\LSM\gfpSORORINc_G1\DE_W0011_P0001\DE_2_W0011_P0001_T0005\TR1_W0001_P0169\TR1_2_W0001_P0169_T0001_R1_P5_K1_Ch2-Ch1.zen
409500	-2.140520e-03	9.934741e-03	8.270400e-04	20150708_gfpSORORINcd3_G2G1\MitoSys2\LSM\gfpSORORINc_G1\DE_W0011_P0001\DE_2_W0011_P0001_T0005\TR1_W0001_P0169\TR1_2_W0001_P0169_T0001_R1_P5_K1_Ch2-Ch1.zen
450460	-2.400990e-03	9.912235e-03	7.670800e-04	20150708_gfpSORORINcd3_G2G1\MitoSys2\LSM\gfpSORORINc_G1\DE_W0011_P0001\DE_2_W0011_P0001_T0005\TR1_W0001_P0169\TR1_2_W0001_P0169_T0001_R1_P5_K1_Ch2-Ch1.zen
491420	-4.189147e-03	9.428869e-03	7.161200e-04	20150708_gfpSORORINcd3_G2G1\MitoSys2\LSM\gfpSORORINc_G1\DE_W0011_P0001\DE_2_W0011_P0001_T0005\TR1_W0001_P0169\TR1_2_W0001_P0169_T0001_R1_P5_K1_Ch2-Ch1.zen
532380	-4.175071e-03	8.928767e-03	6.722100e-04	20150708_gfpSORORINcd3_G2G1\MitoSys2\LSM\gfpSORORINc_G1\DE_W0011_P0001\DE_2_W0011_P0001_T0005\TR1_W0001_P0169\TR1_2_W0001_P0169_T0001_R1_P5_K1_Ch2-Ch1.zen
573340	-4.878886e-03	1.070449e-02	6.339400e-04	20150708_gfpSORORINcd3_G2G1\MitoSys2\LSM\gfpSORORINc_G1\DE_W0011_P0001\DE_2_W0011_P0001_T0005\TR1_W0001_P0169\TR1_2_W0001_P0169_T0001_R1_P5_K1_Ch2-Ch1.zen
614300	-1.633115e-03	9.287962e-03	6.002500e-04	20150708_gfpSORORINcd3_G2G1\MitoSys2\LSM\gfpSORORINc_G1\DE_W0011_P0001\DE_2_W0011_P0001_T0005\TR1_W0001_P0169\TR1_2_W0001_P0169_T0001_R1_P5_K1_Ch2-Ch1.zen
655260	-3.292831e-03	9.733907e-03	5.703400e-04	20150708_gfpSORORINcd3_G2G1\MitoSys2\LSM\gfpSORORINc_G1\DE_W0011_P0001\DE_2_W0011_P0001_T0005\TR1_W0001_P0169\TR1_2_W0001_P0169_T0001_R1_P5_K1_Ch2-Ch1.zen
696220	-1.581742e-03	8.873688e-03	5.435800e-04	20150708_gfpSORORINcd3_G2G1\MitoSys2\LSM\gfpSORORINc_G1\DE_W0011_P0001\DE_2_W0011_P0001_T0005\TR1_W0001_P0169\TR1_2_W0001_P0169_T0001_R1_P5_K1_Ch2-Ch1.zen
737180	-5.220625e-03	7.966620e-03	5.194800e-04	20150708_gfpSORORINcd3_G2G1\MitoSys2\LSM\gfpSORORINc_G1\DE_W0011_P0001\DE_2_W0011_P0001_T0005\TR1_W0001_P0169\TR1_2_W0001_P0169_T0001_R1_P5_K1_Ch2-Ch1.zen
778140	-1.924825e-04	7.366158e-03	4.976600e-04	20150708_gfpSORORINcd3_G2G1\MitoSys2\LSM\gfpSORORINc_G1\DE_W0011_P0001\DE_2_W0011_P0001_T0005\TR1_W0001_P0169\TR1_2_W0001_P0169_T0001_R1_P5_K1_Ch2-Ch1.zen
819100	6.021245e-06	8.705927e-03	4.777900e-04	20150708_gfpSORORINcd3_G2G1\MitoSys2\LSM\gfpSORORINc_G1\DE_W0011_P0001\DE_2_W0011_P0001_T0005\TR1_W0001_P0169\TR1_2_W0001_P0169_T0001_R1_P5_K1_Ch2-Ch1.zen
901020	2.226990e-04	8.662885e-03	4.429100e-04	20150708_gfpSORORINcd3_G2G1\MitoSys2\LSM\gfpSORORINc_G1\DE_W0011_P0001\DE_2_W0011_P0001_T0005\TR1_W0001_P0169\TR1_2_W0001_P0169_T0001_R1_P5_K1_Ch2-Ch1.zen
982940	6.696952e-04	7.970029e-03	4.132600e-04	20150708_gfpSORORINcd3_G2G1\MitoSys2\LSM\gfpSORORINc_G1\DE_W0011_P0001\DE_2_W0011_P0001_T0005\TR1_W0001_P0169\TR1_2_W0001_P0169_T0001_R1_P5_K1_Ch2-Ch1.zen
1064860	-1.521017e-03	3.639719e-03	3.877100e-04	20150708_gfpSORORINcd3_G2G1\MitoSys2\LSM\gfpSORORINc_G1\DE_W0011_P0001\DE_2_W0011_P0001_T0005\TR1_W0001_P0169\TR1_2_W0001_P0169_T0001_R1_P5_K1_Ch2-Ch1.zen
1146780	1.135809e-03	7.100462e-03	3.654300e-04	20150708_gfpSORORINcd3_G2G1\MitoSys2\LSM\gfpSORORINc_G1\DE_W0011_P0001\DE_2_W0011_P0001_T0005\TR1_W0001_P0169\TR1_2_W0001_P0169_T0001_R1_P5_K1_Ch2-Ch1.zen
1228700	2.022806e-03	6.247866e-03	3.458300e-04	20150708_gfpSORORINcd3_G2G1\MitoSys2\LSM\gfpSORORINc_G1\DE_W0011_P0001\DE_2_W0011_P0001_T0005\TR1_W0001_P0169\TR1_2_W0001_P0169_T0001_R1_P5_K1_Ch2-Ch1.zen
1310620	-1.701586e-03	6.201747e-03	3.284200e-04	20150708_gfpSORORINcd3_G2G1\MitoSys2\LSM\gfpSORORINc_G1\DE_W0011_P0001\DE_2_W0011_P0001_T0005\TR1_W0001_P0169\TR1_2_W0001_P0169_T0001_R1_P5_K1_Ch2-Ch1.zen
1392540	-1.005913e-03	6.767605e-03	3.128500e-04	20150708_gfpSORORINcd3_G2G1\MitoSys2\LSM\gfpSORORINc_G1\DE_W0011_P0001\DE_2_W0011_P0001_T0005\TR1_W0001_P0169\TR1_2_W0001_P0169_T0001_R1_P5_K1_Ch2-Ch1.zen
1474460	-1.394435e-03	6.738002e-03	2.988400e-04	20150708_gfpSORORINcd3_G2G1\MitoSys2\LSM\gfpSORORINc_G1\DE_W0011_P0001\DE_2_W0011_P0001_T0005\TR1_W0001_P0169\TR1_2_W0001_P0169_T0001_R1_P5_K1_Ch2-Ch1.zen
1556380	-1.216085e-03	8.163522e-03	2.861500e-04	20150708_gfpSORORINcd3_G2G1\MitoSys2\LSM\gfpSORORINc_G1\DE_W0011_P0001\DE_2_W0011_P0001_T0005\TR1_W0001_P0169\TR1_2_W0001_P0169_T0001_R1_P5_K1_Ch2-Ch1.zen
10	9.192018e-02	3.313302e-02	9.482100e-02	20150708_gfpSORORINcd3_G2G1\MitoSys2\LSM\gfpSORORINc_G1\DE_W0012_P0001\DE_2_W0012_P0001_T0003\TR1_W0001_P0090\TR1_2_W0001_P0090_T0001_R1_P1_K1_Ch2-Ch1.zen
20	9.125234e-02	3.639690e-02	9.362300e-02	20150708_gfpSORORINcd3_G2G1\MitoSys2\LSM\gfpSORORINc_G1\DE_W0012_P0001\DE_2_W0012_P0001_T0003\TR1_W0001_P0090\TR1_2_W0001_P0090_T0001_R1_P1_K1_Ch2-Ch1.zen
30	8.929997e-02	3.394463e-02	9.246400e-02	20150708_gfpSORORINcd3_G2G1\MitoSys2\LSM\gfpSORORINc_G1\DE_W0012_P0001\DE_2_W0012_P0001_T0003\TR1_W0001_P0090\TR1_2_W0001_P0090_T0001_R1_P1_K1_Ch2-Ch1.zen
40	1.068815e-01	3.564282e-02	9.135100e-02	20150708_gfpSORORINcd3_G2G1\MitoSys2\LSM\gfpSORORINc_G1\DE_W0012_P0001\DE_2_W0012_P0001_T0003\TR1_W0001_P0090\TR1_2_W0001_P0090_T0001_R1_P1_K1_Ch2-Ch1.zen
50	8.982640e-02	2.953936e-02	9.028500e-02	20150708_gfpSORORINcd3_G2G1\MitoSys2\LSM\gfpSORORINc_G1\DE_W0012_P0001\DE_2_W0012_P0001_T0003\TR1_W0001_P0090\TR1_2_W0001_P0090_T0001_R1_P1_K1_Ch2-Ch1.zen
60	9.001648e-02	2.905091e-02	8.926600e-02	20150708_gfpSORORINcd3_G2G1\MitoSys2\LSM\gfpSORORINc_G1\DE_W0012_P0001\DE_2_W0012_P0001_T0003\TR1_W0001_P0090\TR1_2_W0001_P0090_T0001_R1_P1_K1_Ch2-Ch1.zen
70	8.803646e-02	3.572311e-02	8.829100e-02	20150708_gfpSORORINcd3_G2G1\MitoSys2\LSM\gfpSORORINc_G1\DE_W0012_P0001\DE_2_W0012_P0001_T0003\TR1_W0001_P0090\TR1_2_W0001_P0090_T0001_R1_P1_K1_Ch2-Ch1.zen
80	8.288298e-02	2.949383e-02	8.735700e-02	20150708_gfpSORORINcd3_G2G1\MitoSys2\LSM\gfpSORORINc_G1\DE_W0012_P0001\DE_2_W0012_P0001_T0003\TR1_W0001_P0090\TR1_2_W0001_P0090_T0001_R1_P1_K1_Ch2-Ch1.zen
90	8.753301e-02	3.782819e-02	8.646300e-02	20150708_gfpSORORINcd3_G2G1\MitoSys2\LSM\gfpSORORINc_G1\DE_W0012_P0001\DE_2_W0012_P0001_T0003\TR1_W0001_P0090\TR1_2_W0001_P0090_T0001_R1_P1_K1_Ch2-Ch1.zen
100	8.213696e-02	2.275629e-02	8.560400e-02	20150708_gfpSORORINcd3_G2G1\MitoSys2\LSM\gfpSORORINc_G1\DE_W0012_P0001\DE_2_W0012_P0001_T0003\TR1_W0001_P0090\TR1_2_W0001_P0090_T0001_R1_P1_K1_Ch2-Ch1.zen
120	8.284745e-02	2.853845e-02	8.398400e-02	20150708_gfpSORORINcd3_G2G1\MitoSys2\LSM\gfpSORORINc_G1\DE_W0012_P0001\DE_2_W0012_P0001_T0003\TR1_W0001_P0090\TR1_2_W0001_P0090_T0001_R1_P1_K1_Ch2-Ch1.zen
140	7.946041e-02	2.138155e-02	8.248000e-02	20150708_gfpSORORINcd3_G2G1\MitoSys2\LSM\gfpSORORINc_G1\DE_W0012_P0001\DE_2_W0012_P0001_T0003\TR1_W0001_P0090\TR1_2_W0001_P0090_T0001_R1_P1_K1_Ch2-Ch1.zen
160	8.382999e-02	2.168798e-02	8.107400e-02	20150708_gfpSORORINcd3_G2G1\MitoSys2\LSM\gfpSORORINc_G1\DE_W0012_P0001\DE_2_W0012_P0001_T0003\TR1_W0001_P0090\TR1_2_W0001_P0090_T0001_R1_P1_K1_Ch2-Ch1.zen
180	7.782944e-02	2.338708e-02	7.975300e-02	20150708_gfpSORORINcd3_G2G1\MitoSys2\LSM\gfpSORORINc_G1\DE_W0012_P0001\DE_2_W0012_P0001_T0003\TR1_W0001_P0090\TR1_2_W0001_P0090_T0001_R1_P1_K1_Ch2-Ch1.zen
200	7.706798e-02	2.665538e-02	7.850600e-02	20150708_gfpSORORINcd3_G2G1\MitoSys2\LSM\gfpSORORINc_G1\DE_W0012_P0001\DE_2_W0012_P0001_T0003\TR1_W0001_P0090\TR1_2_W0001_P0090_T0001_R1_P1_K1_Ch2-Ch1.zen
220	7.513696e-02	2.604145e-02	7.732300e-02	20150708_gfpSORORINcd3_G2G1\MitoSys2\LSM\gfpSORORINc_G1\DE_W0012_P0001\DE_2_W0012_P0001_T0003\TR1_W0001_P0090\TR1_2_W0001_P0090_T0001_R1_P1_K1_Ch2-Ch1.zen
240	7.918478e-02	3.134418e-02	7.619600e-02	20150708_gfpSORORINcd3_G2G1\MitoSys2\LSM\gfpSORORINc_G1\DE_W0012_P0001\DE_2_W0012_P0001_T0003\TR1_W0001_P0090\TR1_2_W0001_P0090_T0001_R1_P1_K1_Ch2-Ch1.zen
260	7.907328e-02	3.068733e-02	7.511900e-02	20150708_gfpSORORINcd3_G2G1\MitoSys2\LSM\gfpSORORINc_G1\DE_W0012_P0001\DE_2_W0012_P0001_T0003\TR1_W0001_P0090\TR1_2_W0001_P0090_T0001_R1_P1_K1_Ch2-Ch1.zen
280	7.381412e-02	2.594024e-02	7.408700e-02	20150708_gfpSORORINcd3_G2G1\MitoSys2\LSM\gfpSORORINc_G1\DE_W0012_P0001\DE_2_W0012_P0001_T0003\TR1_W0001_P0090\TR1_2_W0001_P0090_T0001_R1_P1_K1_Ch2-Ch1.zen
300	7.340078e-02	1.735641e-02	7.309400e-02	20150708_gfpSORORINcd3_G2G1\MitoSys2\LSM\gfpSORORINc_G1\DE_W0012_P0001\DE_2_W0012_P0001_T0003\TR1_W0001_P0090\TR1_2_W0001_P0090_T0001_R1_P1_K1_Ch2-Ch1.zen
340	7.114088e-02	2.615146e-02	7.121600e-02	20150708_gfpSORORINcd3_G2G1\MitoSys2\LSM\gfpSORORINc_G1\DE_W0012_P0001\DE_2_W0012_P0001_T0003\TR1_W0001_P0090\TR1_2_W0001_P0090_T0001_R1_P1_K1_Ch2-Ch1.zen
380	6.758971e-02	2.166279e-02	6.946000e-02	20150708_gfpSORORINcd3_G2G1\MitoSys2\LSM\gfpSORORINc_G1\DE_W0012_P0001\DE_2_W0012_P0001_T0003\TR1_W0001_P0090\TR1_2_W0001_P0090_T0001_R1_P1_K1_Ch2-Ch1.zen
420	7.098594e-02	2.144305e-02	6.781100e-02	20150708_gfpSORORINcd3_G2G1\MitoSys2\LSM\gfpSORORINc_G1\DE_W0012_P0001\DE_2_W0012_P0001_T0003\TR1_W0001_P0090\TR1_2_W0001_P0090_T0001_R1_P1_K1_Ch2-Ch1.zen
460	5.832848e-02	1.927600e-02	6.625500e-02	20150708_gfpSORORINcd3_G2G1\MitoSys2\LSM\gfpSORORINc_G1\DE_W0012_P0001\DE_2_W0012_P0001_T0003\TR1_W0001_P0090\TR1_2_W0001_P0090_T0001_R1_P1_K1_Ch2-Ch1.zen
500	6.732058e-02	1.853133e-02	6.478500e-02	20150708_gfpSORORINcd3_G2G1\MitoSys2\LSM\gfpSORORINc_G1\DE_W0012_P0001\DE_2_W0012_P0001_T0003\TR1_W0001_P0090\TR1_2_W0001_P0090_T0001_R1_P1_K1_Ch2-Ch1.zen
540	7.069266e-02	2.284131e-02	6.339200e-02	20150708_gfpSORORINcd3_G2G1\MitoSys2\LSM\gfpSORORINc_G1\DE_W0012_P0001\DE_2_W0012_P0001_T0003\TR1_W0001_P0090\TR1_2_W0001_P0090_T0001_R1_P1_K1_Ch2-Ch1.zen
580	6.181920e-02	1.654990e-02	6.207000e-02	20150708_gfpSORORINcd3_G2G1\MitoSys2\LSM\gfpSORORINc_G1\DE_W0012_P0001\DE_2_W0012_P0001_T0003\TR1_W0001_P0090\TR1_2_W0001_P0090_T0001_R1_P1_K1_Ch2-Ch1.zen
620	6.097351e-02	1.865161e-02	6.081400e-02	20150708_gfpSORORINcd3_G2G1\MitoSys2\LSM\gfpSORORINc_G1\DE_W0012_P0001\DE_2_W0012_P0001_T0003\TR1_W0001_P0090\TR1_2_W0001_P0090_T0001_R1_P1_K1_Ch2-Ch1.zen
660	6.073178e-02	1.818072e-02	5.962000e-02	20150708_gfpSORORINcd3_G2G1\MitoSys2\LSM\gfpSORORINc_G1\DE_W0012_P0001\DE_2_W0012_P0001_T0003\TR1_W0001_P0090\TR1_2_W0001_P0090_T0001_R1_P1_K1_Ch2-Ch1.zen
700	5.936516e-02	1.524944e-02	5.848300e-02	20150708_gfpSORORINcd3_G2G1\MitoSys2\LSM\gfpSORORINc_G1\DE_W0012_P0001\DE_2_W0012_P0001_T0003\TR1_W0001_P0090\TR1_2_W0001_P0090_T0001_R1_P1_K1_Ch2-Ch1.zen
780	5.622177e-02	1.318940e-02	5.636600e-02	20150708_gfpSORORINcd3_G2G1\MitoSys2\LSM\gfpSORORINc_G1\DE_W0012_P0001\DE_2_W0012_P0001_T0003\TR1_W0001_P0090\TR1_2_W0001_P0090_T0001_R1_P1_K1_Ch2-Ch1.zen
860	5.512842e-02	1.748335e-02	5.443700e-02	20150708_gfpSORORINcd3_G2G1\MitoSys2\LSM\gfpSORORINc_G1\DE_W0012_P0001\DE_2_W0012_P0001_T0003\TR1_W0001_P0090\TR1_2_W0001_P0090_T0001_R1_P1_K1_Ch2-Ch1.zen
940	5.123016e-02	1.759064e-02	5.267400e-02	20150708_gfpSORORINcd3_G2G1\MitoSys2\LSM\gfpSORORINc_G1\DE_W0012_P0001\DE_2_W0012_P0001_T0003\TR1_W0001_P0090\TR1_2_W0001_P0090_T0001_R1_P1_K1_Ch2-Ch1.zen
1020	4.928451e-02	1.645397e-02	5.105800e-02	20150708_gfpSORORINcd3_G2G1\MitoSys2\LSM\gfpSORORINc_G1\DE_W0012_P0001\DE_2_W0012_P0001_T0003\TR1_W0001_P0090\TR1_2_W0001_P0090_T0001_R1_P1_K1_Ch2-Ch1.zen
1100	4.746016e-02	1.631593e-02	4.957200e-02	20150708_gfpSORORINcd3_G2G1\MitoSys2\LSM\gfpSORORINc_G1\DE_W0012_P0001\DE_2_W0012_P0001_T0003\TR1_W0001_P0090\TR1_2_W0001_P0090_T0001_R1_P1_K1_Ch2-Ch1.zen
1180	4.796389e-02	1.624577e-02	4.820100e-02	20150708_gfpSORORINcd3_G2G1\MitoSys2\LSM\gfpSORORINc_G1\DE_W0012_P0001\DE_2_W0012_P0001_T0003\TR1_W0001_P0090\TR1_2_W0001_P0090_T0001_R1_P1_K1_Ch2-Ch1.zen
1260	4.545543e-02	1.959414e-02	4.693300e-02	20150708_gfpSORORINcd3_G2G1\MitoSys2\LSM\gfpSORORINc_G1\DE_W0012_P0001\DE_2_W0012_P0001_T0003\TR1_W0001_P0090\TR1_2_W0001_P0090_T0001_R1_P1_K1_Ch2-Ch1.zen
1340	4.369487e-02	1.702051e-02	4.575600e-02	20150708_gfpSORORINcd3_G2G1\MitoSys2\LSM\gfpSORORINc_G1\DE_W0012_P0001\DE_2_W0012_P0001_T0003\TR1_W0001_P0090\TR1_2_W0001_P0090_T0001_R1_P1_K1_Ch2-Ch1.zen
1420	4.468615e-02	1.868790e-02	4.466100e-02	20150708_gfpSORORINcd3_G2G1\MitoSys2\LSM\gfpSORORINc_G1\DE_W0012_P0001\DE_2_W0012_P0001_T0003\TR1_W0001_P0090\TR1_2_W0001_P0090_T0001_R1_P1_K1_Ch2-Ch1.zen
1500	4.355979e-02	1.763920e-02	4.363900e-02	20150708_gfpSORORINcd3_G2G1\MitoSys2\LSM\gfpSORORINc_G1\DE_W0012_P0001\DE_2_W0012_P0001_T0003\TR1_W0001_P0090\TR1_2_W0001_P0090_T0001_R1_P1_K1_Ch2-Ch1.zen
1660	3.939336e-02	1.628033e-02	4.178700e-02	20150708_gfpSORORINcd3_G2G1\MitoSys2\LSM\gfpSORORINc_G1\DE_W0012_P0001\DE_2_W0012_P0001_T0003\TR1_W0001_P0090\TR1_2_W0001_P0090_T0001_R1_P1_K1_Ch2-Ch1.zen
1820	4.069516e-02	1.485054e-02	4.014900e-02	20150708_gfpSORORINcd3_G2G1\MitoSys2\LSM\gfpSORORINc_G1\DE_W0012_P0001\DE_2_W0012_P0001_T0003\TR1_W0001_P0090\TR1_2_W0001_P0090_T0001_R1_P1_K1_Ch2-Ch1.zen
1980	3.861417e-02	1.372559e-02	3.868600e-02	20150708_gfpSORORINcd3_G2G1\MitoSys2\LSM\gfpSORORINc_G1\DE_W0012_P0001\DE_2_W0012_P0001_T0003\TR1_W0001_P0090\TR1_2_W0001_P0090_T0001_R1_P1_K1_Ch2-Ch1.zen
2140	3.891797e-02	1.281017e-02	3.736900e-02	20150708_gfpSORORINcd3_G2G1\MitoSys2\LSM\gfpSORORINc_G1\DE_W0012_P0001\DE_2_W0012_P0001_T0003\TR1_W0001_P0090\TR1_2_W0001_P0090_T0001_R1_P1_K1_Ch2-Ch1.zen
2300	3.853933e-02	1.463318e-02	3.617300e-02	20150708_gfpSORORINcd3_G2G1\MitoSys2\LSM\gfpSORORINc_G1\DE_W0012_P0001\DE_2_W0012_P0001_T0003\TR1_W0001_P0090\TR1_2_W0001_P0090_T0001_R1_P1_K1_Ch2-Ch1.zen
2460	3.861859e-02	1.339074e-02	3.507900e-02	20150708_gfpSORORINcd3_G2G1\MitoSys2\LSM\gfpSORORINc_G1\DE_W0012_P0001\DE_2_W0012_P0001_T0003\TR1_W0001_P0090\TR1_2_W0001_P0090_T0001_R1_P1_K1_Ch2-Ch1.zen
2620	3.551394e-02	1.383498e-02	3.407100e-02	20150708_gfpSORORINcd3_G2G1\MitoSys2\LSM\gfpSORORINc_G1\DE_W0012_P0001\DE_2_W0012_P0001_T0003\TR1_W0001_P0090\TR1_2_W0001_P0090_T0001_R1_P1_K1_Ch2-Ch1.zen
2780	3.264535e-02	1.410516e-02	3.313700e-02	20150708_gfpSORORINcd3_G2G1\MitoSys2\LSM\gfpSORORINc_G1\DE_W0012_P0001\DE_2_W0012_P0001_T0003\TR1_W0001_P0090\TR1_2_W0001_P0090_T0001_R1_P1_K1_Ch2-Ch1.zen
2940	3.346891e-02	1.309002e-02	3.226600e-02	20150708_gfpSORORINcd3_G2G1\MitoSys2\LSM\gfpSORORINc_G1\DE_W0012_P0001\DE_2_W0012_P0001_T0003\TR1_W0001_P0090\TR1_2_W0001_P0090_T0001_R1_P1_K1_Ch2-Ch1.zen
3100	3.161111e-02	1.129282e-02	3.144900e-02	20150708_gfpSORORINcd3_G2G1\MitoSys2\LSM\gfpSORORINc_G1\DE_W0012_P0001\DE_2_W0012_P0001_T0003\TR1_W0001_P0090\TR1_2_W0001_P0090_T0001_R1_P1_K1_Ch2-Ch1.zen
3420	2.973637e-02	1.481695e-02	2.995200e-02	20150708_gfpSORORINcd3_G2G1\MitoSys2\LSM\gfpSORORINc_G1\DE_W0012_P0001\DE_2_W0012_P0001_T0003\TR1_W0001_P0090\TR1_2_W0001_P0090_T0001_R1_P1_K1_Ch2-Ch1.zen
3740	2.512998e-02	1.167942e-02	2.860200e-02	20150708_gfpSORORINcd3_G2G1\MitoSys2\LSM\gfpSORORINc_G1\DE_W0012_P0001\DE_2_W0012_P0001_T0003\TR1_W0001_P0090\TR1_2_W0001_P0090_T0001_R1_P1_K1_Ch2-Ch1.zen
4060	2.673031e-02	1.206761e-02	2.736800e-02	20150708_gfpSORORINcd3_G2G1\MitoSys2\LSM\gfpSORORINc_G1\DE_W0012_P0001\DE_2_W0012_P0001_T0003\TR1_W0001_P0090\TR1_2_W0001_P0090_T0001_R1_P1_K1_Ch2-Ch1.zen
4380	2.515916e-02	1.071517e-02	2.622700e-02	20150708_gfpSORORINcd3_G2G1\MitoSys2\LSM\gfpSORORINc_G1\DE_W0012_P0001\DE_2_W0012_P0001_T0003\TR1_W0001_P0090\TR1_2_W0001_P0090_T0001_R1_P1_K1_Ch2-Ch1.zen
4700	2.637583e-02	1.064259e-02	2.516400e-02	20150708_gfpSORORINcd3_G2G1\MitoSys2\LSM\gfpSORORINc_G1\DE_W0012_P0001\DE_2_W0012_P0001_T0003\TR1_W0001_P0090\TR1_2_W0001_P0090_T0001_R1_P1_K1_Ch2-Ch1.zen
5020	2.473079e-02	8.477202e-03	2.416700e-02	20150708_gfpSORORINcd3_G2G1\MitoSys2\LSM\gfpSORORINc_G1\DE_W0012_P0001\DE_2_W0012_P0001_T0003\TR1_W0001_P0090\TR1_2_W0001_P0090_T0001_R1_P1_K1_Ch2-Ch1.zen
5340	2.540251e-02	9.372957e-03	2.322700e-02	20150708_gfpSORORINcd3_G2G1\MitoSys2\LSM\gfpSORORINc_G1\DE_W0012_P0001\DE_2_W0012_P0001_T0003\TR1_W0001_P0090\TR1_2_W0001_P0090_T0001_R1_P1_K1_Ch2-Ch1.zen
5660	2.085273e-02	1.047143e-02	2.233600e-02	20150708_gfpSORORINcd3_G2G1\MitoSys2\LSM\gfpSORORINc_G1\DE_W0012_P0001\DE_2_W0012_P0001_T0003\TR1_W0001_P0090\TR1_2_W0001_P0090_T0001_R1_P1_K1_Ch2-Ch1.zen
5980	2.183546e-02	1.049211e-02	2.149000e-02	20150708_gfpSORORINcd3_G2G1\MitoSys2\LSM\gfpSORORINc_G1\DE_W0012_P0001\DE_2_W0012_P0001_T0003\TR1_W0001_P0090\TR1_2_W0001_P0090_T0001_R1_P1_K1_Ch2-Ch1.zen
6300	2.114735e-02	7.314152e-03	2.068400e-02	20150708_gfpSORORINcd3_G2G1\MitoSys2\LSM\gfpSORORINc_G1\DE_W0012_P0001\DE_2_W0012_P0001_T0003\TR1_W0001_P0090\TR1_2_W0001_P0090_T0001_R1_P1_K1_Ch2-Ch1.zen
6940	1.715136e-02	7.562404e-03	1.918200e-02	20150708_gfpSORORINcd3_G2G1\MitoSys2\LSM\gfpSORORINc_G1\DE_W0012_P0001\DE_2_W0012_P0001_T0003\TR1_W0001_P0090\TR1_2_W0001_P0090_T0001_R1_P1_K1_Ch2-Ch1.zen
7580	1.718774e-02	7.546949e-03	1.780900e-02	20150708_gfpSORORINcd3_G2G1\MitoSys2\LSM\gfpSORORINc_G1\DE_W0012_P0001\DE_2_W0012_P0001_T0003\TR1_W0001_P0090\TR1_2_W0001_P0090_T0001_R1_P1_K1_Ch2-Ch1.zen
8220	1.691658e-02	7.876529e-03	1.655300e-02	20150708_gfpSORORINcd3_G2G1\MitoSys2\LSM\gfpSORORINc_G1\DE_W0012_P0001\DE_2_W0012_P0001_T0003\TR1_W0001_P0090\TR1_2_W0001_P0090_T0001_R1_P1_K1_Ch2-Ch1.zen
8860	1.431469e-02	8.123262e-03	1.540100e-02	20150708_gfpSORORINcd3_G2G1\MitoSys2\LSM\gfpSORORINc_G1\DE_W0012_P0001\DE_2_W0012_P0001_T0003\TR1_W0001_P0090\TR1_2_W0001_P0090_T0001_R1_P1_K1_Ch2-Ch1.zen
9500	1.490728e-02	9.040035e-03	1.434400e-02	20150708_gfpSORORINcd3_G2G1\MitoSys2\LSM\gfpSORORINc_G1\DE_W0012_P0001\DE_2_W0012_P0001_T0003\TR1_W0001_P0090\TR1_2_W0001_P0090_T0001_R1_P1_K1_Ch2-Ch1.zen
10140	1.269518e-02	8.238615e-03	1.337500e-02	20150708_gfpSORORINcd3_G2G1\MitoSys2\LSM\gfpSORORINc_G1\DE_W0012_P0001\DE_2_W0012_P0001_T0003\TR1_W0001_P0090\TR1_2_W0001_P0090_T0001_R1_P1_K1_Ch2-Ch1.zen
10780	1.181464e-02	9.119439e-03	1.248500e-02	20150708_gfpSORORINcd3_G2G1\MitoSys2\LSM\gfpSORORINc_G1\DE_W0012_P0001\DE_2_W0012_P0001_T0003\TR1_W0001_P0090\TR1_2_W0001_P0090_T0001_R1_P1_K1_Ch2-Ch1.zen
11420	1.223228e-02	8.940889e-03	1.166700e-02	20150708_gfpSORORINcd3_G2G1\MitoSys2\LSM\gfpSORORINc_G1\DE_W0012_P0001\DE_2_W0012_P0001_T0003\TR1_W0001_P0090\TR1_2_W0001_P0090_T0001_R1_P1_K1_Ch2-Ch1.zen
12060	1.176451e-02	7.503462e-03	1.091700e-02	20150708_gfpSORORINcd3_G2G1\MitoSys2\LSM\gfpSORORINc_G1\DE_W0012_P0001\DE_2_W0012_P0001_T0003\TR1_W0001_P0090\TR1_2_W0001_P0090_T0001_R1_P1_K1_Ch2-Ch1.zen
12700	1.076464e-02	7.612713e-03	1.022700e-02	20150708_gfpSORORINcd3_G2G1\MitoSys2\LSM\gfpSORORINc_G1\DE_W0012_P0001\DE_2_W0012_P0001_T0003\TR1_W0001_P0090\TR1_2_W0001_P0090_T0001_R1_P1_K1_Ch2-Ch1.zen
13980	8.720292e-03	7.890008e-03	9.007500e-03	20150708_gfpSORORINcd3_G2G1\MitoSys2\LSM\gfpSORORINc_G1\DE_W0012_P0001\DE_2_W0012_P0001_T0003\TR1_W0001_P0090\TR1_2_W0001_P0090_T0001_R1_P1_K1_Ch2-Ch1.zen
15260	5.714898e-03	6.599864e-03	7.972400e-03	20150708_gfpSORORINcd3_G2G1\MitoSys2\LSM\gfpSORORINc_G1\DE_W0012_P0001\DE_2_W0012_P0001_T0003\TR1_W0001_P0090\TR1_2_W0001_P0090_T0001_R1_P1_K1_Ch2-Ch1.zen
16540	8.556497e-03	7.131067e-03	7.090000e-03	20150708_gfpSORORINcd3_G2G1\MitoSys2\LSM\gfpSORORINc_G1\DE_W0012_P0001\DE_2_W0012_P0001_T0003\TR1_W0001_P0090\TR1_2_W0001_P0090_T0001_R1_P1_K1_Ch2-Ch1.zen
17820	7.484885e-03	6.648329e-03	6.334300e-03	20150708_gfpSORORINcd3_G2G1\MitoSys2\LSM\gfpSORORINc_G1\DE_W0012_P0001\DE_2_W0012_P0001_T0003\TR1_W0001_P0090\TR1_2_W0001_P0090_T0001_R1_P1_K1_Ch2-Ch1.zen
19100	7.043903e-03	8.161203e-03	5.684100e-03	20150708_gfpSORORINcd3_G2G1\MitoSys2\LSM\gfpSORORINc_G1\DE_W0012_P0001\DE_2_W0012_P0001_T0003\TR1_W0001_P0090\TR1_2_W0001_P0090_T0001_R1_P1_K1_Ch2-Ch1.zen
20380	5.258400e-03	8.321262e-03	5.121800e-03	20150708_gfpSORORINcd3_G2G1\MitoSys2\LSM\gfpSORORINc_G1\DE_W0012_P0001\DE_2_W0012_P0001_T0003\TR1_W0001_P0090\TR1_2_W0001_P0090_T0001_R1_P1_K1_Ch2-Ch1.zen
21660	4.579740e-03	7.869532e-03	4.633200e-03	20150708_gfpSORORINcd3_G2G1\MitoSys2\LSM\gfpSORORINc_G1\DE_W0012_P0001\DE_2_W0012_P0001_T0003\TR1_W0001_P0090\TR1_2_W0001_P0090_T0001_R1_P1_K1_Ch2-Ch1.zen
22940	4.135041e-03	6.656469e-03	4.206700e-03	20150708_gfpSORORINcd3_G2G1\MitoSys2\LSM\gfpSORORINc_G1\DE_W0012_P0001\DE_2_W0012_P0001_T0003\TR1_W0001_P0090\TR1_2_W0001_P0090_T0001_R1_P1_K1_Ch2-Ch1.zen
24220	5.723969e-03	5.241151e-03	3.832700e-03	20150708_gfpSORORINcd3_G2G1\MitoSys2\LSM\gfpSORORINc_G1\DE_W0012_P0001\DE_2_W0012_P0001_T0003\TR1_W0001_P0090\TR1_2_W0001_P0090_T0001_R1_P1_K1_Ch2-Ch1.zen
25500	4.816377e-03	5.051190e-03	3.503300e-03	20150708_gfpSORORINcd3_G2G1\MitoSys2\LSM\gfpSORORINc_G1\DE_W0012_P0001\DE_2_W0012_P0001_T0003\TR1_W0001_P0090\TR1_2_W0001_P0090_T0001_R1_P1_K1_Ch2-Ch1.zen
28060	3.500623e-03	5.600916e-03	2.953200e-03	20150708_gfpSORORINcd3_G2G1\MitoSys2\LSM\gfpSORORINc_G1\DE_W0012_P0001\DE_2_W0012_P0001_T0003\TR1_W0001_P0090\TR1_2_W0001_P0090_T0001_R1_P1_K1_Ch2-Ch1.zen
30620	1.686945e-03	5.753230e-03	2.516200e-03	20150708_gfpSORORINcd3_G2G1\MitoSys2\LSM\gfpSORORINc_G1\DE_W0012_P0001\DE_2_W0012_P0001_T0003\TR1_W0001_P0090\TR1_2_W0001_P0090_T0001_R1_P1_K1_Ch2-Ch1.zen
33180	1.604413e-03	5.274246e-03	2.164200e-03	20150708_gfpSORORINcd3_G2G1\MitoSys2\LSM\gfpSORORINc_G1\DE_W0012_P0001\DE_2_W0012_P0001_T0003\TR1_W0001_P0090\TR1_2_W0001_P0090_T0001_R1_P1_K1_Ch2-Ch1.zen
35740	1.868392e-03	6.075721e-03	1.877200e-03	20150708_gfpSORORINcd3_G2G1\MitoSys2\LSM\gfpSORORINc_G1\DE_W0012_P0001\DE_2_W0012_P0001_T0003\TR1_W0001_P0090\TR1_2_W0001_P0090_T0001_R1_P1_K1_Ch2-Ch1.zen
38300	2.304707e-03	5.162268e-03	1.640400e-03	20150708_gfpSORORINcd3_G2G1\MitoSys2\LSM\gfpSORORINc_G1\DE_W0012_P0001\DE_2_W0012_P0001_T0003\TR1_W0001_P0090\TR1_2_W0001_P0090_T0001_R1_P1_K1_Ch2-Ch1.zen
40860	8.778989e-04	4.814639e-03	1.443100e-03	20150708_gfpSORORINcd3_G2G1\MitoSys2\LSM\gfpSORORINc_G1\DE_W0012_P0001\DE_2_W0012_P0001_T0003\TR1_W0001_P0090\TR1_2_W0001_P0090_T0001_R1_P1_K1_Ch2-Ch1.zen
43420	1.062670e-03	5.000163e-03	1.277300e-03	20150708_gfpSORORINcd3_G2G1\MitoSys2\LSM\gfpSORORINc_G1\DE_W0012_P0001\DE_2_W0012_P0001_T0003\TR1_W0001_P0090\TR1_2_W0001_P0090_T0001_R1_P1_K1_Ch2-Ch1.zen
45980	3.410241e-04	4.671111e-03	1.136800e-03	20150708_gfpSORORINcd3_G2G1\MitoSys2\LSM\gfpSORORINc_G1\DE_W0012_P0001\DE_2_W0012_P0001_T0003\TR1_W0001_P0090\TR1_2_W0001_P0090_T0001_R1_P1_K1_Ch2-Ch1.zen
48540	7.694744e-04	6.354546e-03	1.016800e-03	20150708_gfpSORORINcd3_G2G1\MitoSys2\LSM\gfpSORORINc_G1\DE_W0012_P0001\DE_2_W0012_P0001_T0003\TR1_W0001_P0090\TR1_2_W0001_P0090_T0001_R1_P1_K1_Ch2-Ch1.zen
51100	5.184918e-04	5.431818e-03	9.136000e-04	20150708_gfpSORORINcd3_G2G1\MitoSys2\LSM\gfpSORORINc_G1\DE_W0012_P0001\DE_2_W0012_P0001_T0003\TR1_W0001_P0090\TR1_2_W0001_P0090_T0001_R1_P1_K1_Ch2-Ch1.zen
56220	-8.400518e-04	4.671333e-03	7.467900e-04	20150708_gfpSORORINcd3_G2G1\MitoSys2\LSM\gfpSORORINc_G1\DE_W0012_P0001\DE_2_W0012_P0001_T0003\TR1_W0001_P0090\TR1_2_W0001_P0090_T0001_R1_P1_K1_Ch2-Ch1.zen
61340	-1.135662e-03	4.574944e-03	6.193500e-04	20150708_gfpSORORINcd3_G2G1\MitoSys2\LSM\gfpSORORINc_G1\DE_W0012_P0001\DE_2_W0012_P0001_T0003\TR1_W0001_P0090\TR1_2_W0001_P0090_T0001_R1_P1_K1_Ch2-Ch1.zen
66460	-2.506236e-04	5.530666e-03	5.201600e-04	20150708_gfpSORORINcd3_G2G1\MitoSys2\LSM\gfpSORORINc_G1\DE_W0012_P0001\DE_2_W0012_P0001_T0003\TR1_W0001_P0090\TR1_2_W0001_P0090_T0001_R1_P1_K1_Ch2-Ch1.zen
71580	-4.857375e-04	5.311166e-03	4.417000e-04	20150708_gfpSORORINcd3_G2G1\MitoSys2\LSM\gfpSORORINc_G1\DE_W0012_P0001\DE_2_W0012_P0001_T0003\TR1_W0001_P0090\TR1_2_W0001_P0090_T0001_R1_P1_K1_Ch2-Ch1.zen
76700	-1.138286e-03	5.644309e-03	3.787700e-04	20150708_gfpSORORINcd3_G2G1\MitoSys2\LSM\gfpSORORINc_G1\DE_W0012_P0001\DE_2_W0012_P0001_T0003\TR1_W0001_P0090\TR1_2_W0001_P0090_T0001_R1_P1_K1_Ch2-Ch1.zen
81820	-2.413623e-03	6.045503e-03	3.276600e-04	20150708_gfpSORORINcd3_G2G1\MitoSys2\LSM\gfpSORORINc_G1\DE_W0012_P0001\DE_2_W0012_P0001_T0003\TR1_W0001_P0090\TR1_2_W0001_P0090_T0001_R1_P1_K1_Ch2-Ch1.zen
86940	-2.661153e-04	5.900171e-03	2.856800e-04	20150708_gfpSORORINcd3_G2G1\MitoSys2\LSM\gfpSORORINc_G1\DE_W0012_P0001\DE_2_W0012_P0001_T0003\TR1_W0001_P0090\TR1_2_W0001_P0090_T0001_R1_P1_K1_Ch2-Ch1.zen
92060	-9.593423e-04	4.744000e-03	2.508600e-04	20150708_gfpSORORINcd3_G2G1\MitoSys2\LSM\gfpSORORINc_G1\DE_W0012_P0001\DE_2_W0012_P0001_T0003\TR1_W0001_P0090\TR1_2_W0001_P0090_T0001_R1_P1_K1_Ch2-Ch1.zen
97180	-2.877234e-04	6.018140e-03	2.217200e-04	20150708_gfpSORORINcd3_G2G1\MitoSys2\LSM\gfpSORORINc_G1\DE_W0012_P0001\DE_2_W0012_P0001_T0003\TR1_W0001_P0090\TR1_2_W0001_P0090_T0001_R1_P1_K1_Ch2-Ch1.zen
102300	-6.618918e-04	5.483788e-03	1.971200e-04	20150708_gfpSORORINcd3_G2G1\MitoSys2\LSM\gfpSORORINc_G1\DE_W0012_P0001\DE_2_W0012_P0001_T0003\TR1_W0001_P0090\TR1_2_W0001_P0090_T0001_R1_P1_K1_Ch2-Ch1.zen
112540	-7.971692e-04	4.207687e-03	1.582900e-04	20150708_gfpSORORINcd3_G2G1\MitoSys2\LSM\gfpSORORINc_G1\DE_W0012_P0001\DE_2_W0012_P0001_T0003\TR1_W0001_P0090\TR1_2_W0001_P0090_T0001_R1_P1_K1_Ch2-Ch1.zen
122780	-1.376652e-03	3.571415e-03	1.294800e-04	20150708_gfpSORORINcd3_G2G1\MitoSys2\LSM\gfpSORORINc_G1\DE_W0012_P0001\DE_2_W0012_P0001_T0003\TR1_W0001_P0090\TR1_2_W0001_P0090_T0001_R1_P1_K1_Ch2-Ch1.zen
133020	-1.404717e-03	4.286331e-03	1.076000e-04	20150708_gfpSORORINcd3_G2G1\MitoSys2\LSM\gfpSORORINc_G1\DE_W0012_P0001\DE_2_W0012_P0001_T0003\TR1_W0001_P0090\TR1_2_W0001_P0090_T0001_R1_P1_K1_Ch2-Ch1.zen
143260	-1.545537e-03	4.563074e-03	9.065100e-05	20150708_gfpSORORINcd3_G2G1\MitoSys2\LSM\gfpSORORINc_G1\DE_W0012_P0001\DE_2_W0012_P0001_T0003\TR1_W0001_P0090\TR1_2_W0001_P0090_T0001_R1_P1_K1_Ch2-Ch1.zen
153500	-2.602541e-03	5.304248e-03	7.729400e-05	20150708_gfpSORORINcd3_G2G1\MitoSys2\LSM\gfpSORORINc_G1\DE_W0012_P0001\DE_2_W0012_P0001_T0003\TR1_W0001_P0090\TR1_2_W0001_P0090_T0001_R1_P1_K1_Ch2-Ch1.zen
163740	-8.598974e-04	4.730218e-03	6.660500e-05	20150708_gfpSORORINcd3_G2G1\MitoSys2\LSM\gfpSORORINc_G1\DE_W0012_P0001\DE_2_W0012_P0001_T0003\TR1_W0001_P0090\TR1_2_W0001_P0090_T0001_R1_P1_K1_Ch2-Ch1.zen
173980	-1.507393e-03	4.195578e-03	5.793400e-05	20150708_gfpSORORINcd3_G2G1\MitoSys2\LSM\gfpSORORINc_G1\DE_W0012_P0001\DE_2_W0012_P0001_T0003\TR1_W0001_P0090\TR1_2_W0001_P0090_T0001_R1_P1_K1_Ch2-Ch1.zen
184220	1.992124e-04	5.496934e-03	5.081400e-05	20150708_gfpSORORINcd3_G2G1\MitoSys2\LSM\gfpSORORINc_G1\DE_W0012_P0001\DE_2_W0012_P0001_T0003\TR1_W0001_P0090\TR1_2_W0001_P0090_T0001_R1_P1_K1_Ch2-Ch1.zen
194460	-4.055653e-04	4.339446e-03	4.490300e-05	20150708_gfpSORORINcd3_G2G1\MitoSys2\LSM\gfpSORORINc_G1\DE_W0012_P0001\DE_2_W0012_P0001_T0003\TR1_W0001_P0090\TR1_2_W0001_P0090_T0001_R1_P1_K1_Ch2-Ch1.zen
204700	-9.423193e-04	3.790930e-03	3.994800e-05	20150708_gfpSORORINcd3_G2G1\MitoSys2\LSM\gfpSORORINc_G1\DE_W0012_P0001\DE_2_W0012_P0001_T0003\TR1_W0001_P0090\TR1_2_W0001_P0090_T0001_R1_P1_K1_Ch2-Ch1.zen
225180	-4.836375e-04	4.350661e-03	3.218300e-05	20150708_gfpSORORINcd3_G2G1\MitoSys2\LSM\gfpSORORINc_G1\DE_W0012_P0001\DE_2_W0012_P0001_T0003\TR1_W0001_P0090\TR1_2_W0001_P0090_T0001_R1_P1_K1_Ch2-Ch1.zen
245660	-2.070531e-03	4.514361e-03	2.645700e-05	20150708_gfpSORORINcd3_G2G1\MitoSys2\LSM\gfpSORORINc_G1\DE_W0012_P0001\DE_2_W0012_P0001_T0003\TR1_W0001_P0090\TR1_2_W0001_P0090_T0001_R1_P1_K1_Ch2-Ch1.zen
266140	-1.778915e-03	4.058988e-03	2.212300e-05	20150708_gfpSORORINcd3_G2G1\MitoSys2\LSM\gfpSORORINc_G1\DE_W0012_P0001\DE_2_W0012_P0001_T0003\TR1_W0001_P0090\TR1_2_W0001_P0090_T0001_R1_P1_K1_Ch2-Ch1.zen
286620	-2.709925e-03	3.718377e-03	1.876700e-05	20150708_gfpSORORINcd3_G2G1\MitoSys2\LSM\gfpSORORINc_G1\DE_W0012_P0001\DE_2_W0012_P0001_T0003\TR1_W0001_P0090\TR1_2_W0001_P0090_T0001_R1_P1_K1_Ch2-Ch1.zen
307100	-2.897630e-03	5.079301e-03	1.612000e-05	20150708_gfpSORORINcd3_G2G1\MitoSys2\LSM\gfpSORORINc_G1\DE_W0012_P0001\DE_2_W0012_P0001_T0003\TR1_W0001_P0090\TR1_2_W0001_P0090_T0001_R1_P1_K1_Ch2-Ch1.zen
327580	-2.828905e-03	3.875754e-03	1.399600e-05	20150708_gfpSORORINcd3_G2G1\MitoSys2\LSM\gfpSORORINc_G1\DE_W0012_P0001\DE_2_W0012_P0001_T0003\TR1_W0001_P0090\TR1_2_W0001_P0090_T0001_R1_P1_K1_Ch2-Ch1.zen
348060	-2.370806e-03	4.958587e-03	1.226600e-05	20150708_gfpSORORINcd3_G2G1\MitoSys2\LSM\gfpSORORINc_G1\DE_W0012_P0001\DE_2_W0012_P0001_T0003\TR1_W0001_P0090\TR1_2_W0001_P0090_T0001_R1_P1_K1_Ch2-Ch1.zen
368540	-1.320156e-03	4.546412e-03	1.084000e-05	20150708_gfpSORORINcd3_G2G1\MitoSys2\LSM\gfpSORORINc_G1\DE_W0012_P0001\DE_2_W0012_P0001_T0003\TR1_W0001_P0090\TR1_2_W0001_P0090_T0001_R1_P1_K1_Ch2-Ch1.zen
389020	-2.365071e-03	4.768740e-03	9.650900e-06	20150708_gfpSORORINcd3_G2G1\MitoSys2\LSM\gfpSORORINc_G1\DE_W0012_P0001\DE_2_W0012_P0001_T0003\TR1_W0001_P0090\TR1_2_W0001_P0090_T0001_R1_P1_K1_Ch2-Ch1.zen
409500	-9.072910e-04	4.496729e-03	8.648500e-06	20150708_gfpSORORINcd3_G2G1\MitoSys2\LSM\gfpSORORINc_G1\DE_W0012_P0001\DE_2_W0012_P0001_T0003\TR1_W0001_P0090\TR1_2_W0001_P0090_T0001_R1_P1_K1_Ch2-Ch1.zen
450460	4.088166e-04	3.178035e-03	7.065200e-06	20150708_gfpSORORINcd3_G2G1\MitoSys2\LSM\gfpSORORINc_G1\DE_W0012_P0001\DE_2_W0012_P0001_T0003\TR1_W0001_P0090\TR1_2_W0001_P0090_T0001_R1_P1_K1_Ch2-Ch1.zen
491420	-2.793257e-04	3.718756e-03	5.884500e-06	20150708_gfpSORORINcd3_G2G1\MitoSys2\LSM\gfpSORORINc_G1\DE_W0012_P0001\DE_2_W0012_P0001_T0003\TR1_W0001_P0090\TR1_2_W0001_P0090_T0001_R1_P1_K1_Ch2-Ch1.zen
532380	-1.449447e-03	3.595182e-03	4.980600e-06	20150708_gfpSORORINcd3_G2G1\MitoSys2\LSM\gfpSORORINc_G1\DE_W0012_P0001\DE_2_W0012_P0001_T0003\TR1_W0001_P0090\TR1_2_W0001_P0090_T0001_R1_P1_K1_Ch2-Ch1.zen
573340	-7.939313e-04	3.555410e-03	4.273100e-06	20150708_gfpSORORINcd3_G2G1\MitoSys2\LSM\gfpSORORINc_G1\DE_W0012_P0001\DE_2_W0012_P0001_T0003\TR1_W0001_P0090\TR1_2_W0001_P0090_T0001_R1_P1_K1_Ch2-Ch1.zen
614300	2.744342e-04	3.462461e-03	3.708800e-06	20150708_gfpSORORINcd3_G2G1\MitoSys2\LSM\gfpSORORINc_G1\DE_W0012_P0001\DE_2_W0012_P0001_T0003\TR1_W0001_P0090\TR1_2_W0001_P0090_T0001_R1_P1_K1_Ch2-Ch1.zen
655260	-5.413105e-06	3.663028e-03	3.251300e-06	20150708_gfpSORORINcd3_G2G1\MitoSys2\LSM\gfpSORORINc_G1\DE_W0012_P0001\DE_2_W0012_P0001_T0003\TR1_W0001_P0090\TR1_2_W0001_P0090_T0001_R1_P1_K1_Ch2-Ch1.zen
696220	1.740555e-03	2.744223e-03	2.875200e-06	20150708_gfpSORORINcd3_G2G1\MitoSys2\LSM\gfpSORORINc_G1\DE_W0012_P0001\DE_2_W0012_P0001_T0003\TR1_W0001_P0090\TR1_2_W0001_P0090_T0001_R1_P1_K1_Ch2-Ch1.zen
737180	1.201786e-03	3.792162e-03	2.562100e-06	20150708_gfpSORORINcd3_G2G1\MitoSys2\LSM\gfpSORORINc_G1\DE_W0012_P0001\DE_2_W0012_P0001_T0003\TR1_W0001_P0090\TR1_2_W0001_P0090_T0001_R1_P1_K1_Ch2-Ch1.zen
778140	8.818279e-04	2.857529e-03	2.298700e-06	20150708_gfpSORORINcd3_G2G1\MitoSys2\LSM\gfpSORORINc_G1\DE_W0012_P0001\DE_2_W0012_P0001_T0003\TR1_W0001_P0090\TR1_2_W0001_P0090_T0001_R1_P1_K1_Ch2-Ch1.zen
819100	2.409081e-04	3.111963e-03	2.074800e-06	20150708_gfpSORORINcd3_G2G1\MitoSys2\LSM\gfpSORORINc_G1\DE_W0012_P0001\DE_2_W0012_P0001_T0003\TR1_W0001_P0090\TR1_2_W0001_P0090_T0001_R1_P1_K1_Ch2-Ch1.zen
901020	-2.358663e-04	3.465125e-03	1.717100e-06	20150708_gfpSORORINcd3_G2G1\MitoSys2\LSM\gfpSORORINc_G1\DE_W0012_P0001\DE_2_W0012_P0001_T0003\TR1_W0001_P0090\TR1_2_W0001_P0090_T0001_R1_P1_K1_Ch2-Ch1.zen
982940	3.924559e-04	3.639895e-03	1.446400e-06	20150708_gfpSORORINcd3_G2G1\MitoSys2\LSM\gfpSORORINc_G1\DE_W0012_P0001\DE_2_W0012_P0001_T0003\TR1_W0001_P0090\TR1_2_W0001_P0090_T0001_R1_P1_K1_Ch2-Ch1.zen
1064860	-2.995036e-04	2.059856e-03	1.236500e-06	20150708_gfpSORORINcd3_G2G1\MitoSys2\LSM\gfpSORORINc_G1\DE_W0012_P0001\DE_2_W0012_P0001_T0003\TR1_W0001_P0090\TR1_2_W0001_P0090_T0001_R1_P1_K1_Ch2-Ch1.zen
1146780	-5.397039e-04	2.961379e-03	1.070300e-06	20150708_gfpSORORINcd3_G2G1\MitoSys2\LSM\gfpSORORINc_G1\DE_W0012_P0001\DE_2_W0012_P0001_T0003\TR1_W0001_P0090\TR1_2_W0001_P0090_T0001_R1_P1_K1_Ch2-Ch1.zen
1228700	4.693888e-04	2.996718e-03	9.363300e-07	20150708_gfpSORORINcd3_G2G1\MitoSys2\LSM\gfpSORORINc_G1\DE_W0012_P0001\DE_2_W0012_P0001_T0003\TR1_W0001_P0090\TR1_2_W0001_P0090_T0001_R1_P1_K1_Ch2-Ch1.zen
1310620	-1.858356e-04	2.586693e-03	8.266800e-07	20150708_gfpSORORINcd3_G2G1\MitoSys2\LSM\gfpSORORINc_G1\DE_W0012_P0001\DE_2_W0012_P0001_T0003\TR1_W0001_P0090\TR1_2_W0001_P0090_T0001_R1_P1_K1_Ch2-Ch1.zen
1392540	5.614658e-04	2.589041e-03	7.357300e-07	20150708_gfpSORORINcd3_G2G1\MitoSys2\LSM\gfpSORORINc_G1\DE_W0012_P0001\DE_2_W0012_P0001_T0003\TR1_W0001_P0090\TR1_2_W0001_P0090_T0001_R1_P1_K1_Ch2-Ch1.zen
1474460	-8.339141e-05	3.243704e-03	6.594200e-07	20150708_gfpSORORINcd3_G2G1\MitoSys2\LSM\gfpSORORINc_G1\DE_W0012_P0001\DE_2_W0012_P0001_T0003\TR1_W0001_P0090\TR1_2_W0001_P0090_T0001_R1_P1_K1_Ch2-Ch1.zen
1556380	-3.239436e-04	3.771431e-03	5.947300e-07	20150708_gfpSORORINcd3_G2G1\MitoSys2\LSM\gfpSORORINc_G1\DE_W0012_P0001\DE_2_W0012_P0001_T0003\TR1_W0001_P0090\TR1_2_W0001_P0090_T0001_R1_P1_K1_Ch2-Ch1.zen
10	1.361723e-01	2.845680e-02	1.355300e-01	20150708_gfpSORORINcd3_G2G1\MitoSys2\LSM\gfpSORORINc_G1\DE_W0012_P0001\DE_2_W0012_P0001_T0003\TR1_W0001_P0090\TR1_2_W0001_P0090_T0001_R1_P2_K1_Ch2-Ch1.zen
20	1.375270e-01	2.851987e-02	1.338700e-01	20150708_gfpSORORINcd3_G2G1\MitoSys2\LSM\gfpSORORINc_G1\DE_W0012_P0001\DE_2_W0012_P0001_T0003\TR1_W0001_P0090\TR1_2_W0001_P0090_T0001_R1_P2_K1_Ch2-Ch1.zen
30	1.203472e-01	4.003758e-02	1.323000e-01	20150708_gfpSORORINcd3_G2G1\MitoSys2\LSM\gfpSORORINc_G1\DE_W0012_P0001\DE_2_W0012_P0001_T0003\TR1_W0001_P0090\TR1_2_W0001_P0090_T0001_R1_P2_K1_Ch2-Ch1.zen
40	1.325483e-01	3.216532e-02	1.308300e-01	20150708_gfpSORORINcd3_G2G1\MitoSys2\LSM\gfpSORORINc_G1\DE_W0012_P0001\DE_2_W0012_P0001_T0003\TR1_W0001_P0090\TR1_2_W0001_P0090_T0001_R1_P2_K1_Ch2-Ch1.zen
50	1.373932e-01	4.224653e-02	1.294300e-01	20150708_gfpSORORINcd3_G2G1\MitoSys2\LSM\gfpSORORINc_G1\DE_W0012_P0001\DE_2_W0012_P0001_T0003\TR1_W0001_P0090\TR1_2_W0001_P0090_T0001_R1_P2_K1_Ch2-Ch1.zen
60	1.259949e-01	3.299249e-02	1.281200e-01	20150708_gfpSORORINcd3_G2G1\MitoSys2\LSM\gfpSORORINc_G1\DE_W0012_P0001\DE_2_W0012_P0001_T0003\TR1_W0001_P0090\TR1_2_W0001_P0090_T0001_R1_P2_K1_Ch2-Ch1.zen
70	1.356702e-01	3.883800e-02	1.268700e-01	20150708_gfpSORORINcd3_G2G1\MitoSys2\LSM\gfpSORORINc_G1\DE_W0012_P0001\DE_2_W0012_P0001_T0003\TR1_W0001_P0090\TR1_2_W0001_P0090_T0001_R1_P2_K1_Ch2-Ch1.zen
80	1.144814e-01	3.258468e-02	1.256800e-01	20150708_gfpSORORINcd3_G2G1\MitoSys2\LSM\gfpSORORINc_G1\DE_W0012_P0001\DE_2_W0012_P0001_T0003\TR1_W0001_P0090\TR1_2_W0001_P0090_T0001_R1_P2_K1_Ch2-Ch1.zen
90	1.330569e-01	3.257446e-02	1.245600e-01	20150708_gfpSORORINcd3_G2G1\MitoSys2\LSM\gfpSORORINc_G1\DE_W0012_P0001\DE_2_W0012_P0001_T0003\TR1_W0001_P0090\TR1_2_W0001_P0090_T0001_R1_P2_K1_Ch2-Ch1.zen
100	1.202294e-01	2.740874e-02	1.234900e-01	20150708_gfpSORORINcd3_G2G1\MitoSys2\LSM\gfpSORORINc_G1\DE_W0012_P0001\DE_2_W0012_P0001_T0003\TR1_W0001_P0090\TR1_2_W0001_P0090_T0001_R1_P2_K1_Ch2-Ch1.zen
120	1.112492e-01	2.860082e-02	1.214800e-01	20150708_gfpSORORINcd3_G2G1\MitoSys2\LSM\gfpSORORINc_G1\DE_W0012_P0001\DE_2_W0012_P0001_T0003\TR1_W0001_P0090\TR1_2_W0001_P0090_T0001_R1_P2_K1_Ch2-Ch1.zen
140	1.235235e-01	2.949208e-02	1.196400e-01	20150708_gfpSORORINcd3_G2G1\MitoSys2\LSM\gfpSORORINc_G1\DE_W0012_P0001\DE_2_W0012_P0001_T0003\TR1_W0001_P0090\TR1_2_W0001_P0090_T0001_R1_P2_K1_Ch2-Ch1.zen
160	1.232363e-01	3.659678e-02	1.179300e-01	20150708_gfpSORORINcd3_G2G1\MitoSys2\LSM\gfpSORORINc_G1\DE_W0012_P0001\DE_2_W0012_P0001_T0003\TR1_W0001_P0090\TR1_2_W0001_P0090_T0001_R1_P2_K1_Ch2-Ch1.zen
180	1.164980e-01	2.995730e-02	1.163400e-01	20150708_gfpSORORINcd3_G2G1\MitoSys2\LSM\gfpSORORINc_G1\DE_W0012_P0001\DE_2_W0012_P0001_T0003\TR1_W0001_P0090\TR1_2_W0001_P0090_T0001_R1_P2_K1_Ch2-Ch1.zen
200	1.136652e-01	3.109858e-02	1.148500e-01	20150708_gfpSORORINcd3_G2G1\MitoSys2\LSM\gfpSORORINc_G1\DE_W0012_P0001\DE_2_W0012_P0001_T0003\TR1_W0001_P0090\TR1_2_W0001_P0090_T0001_R1_P2_K1_Ch2-Ch1.zen
220	1.058500e-01	2.684438e-02	1.134400e-01	20150708_gfpSORORINcd3_G2G1\MitoSys2\LSM\gfpSORORINc_G1\DE_W0012_P0001\DE_2_W0012_P0001_T0003\TR1_W0001_P0090\TR1_2_W0001_P0090_T0001_R1_P2_K1_Ch2-Ch1.zen
240	1.128215e-01	2.910446e-02	1.121000e-01	20150708_gfpSORORINcd3_G2G1\MitoSys2\LSM\gfpSORORINc_G1\DE_W0012_P0001\DE_2_W0012_P0001_T0003\TR1_W0001_P0090\TR1_2_W0001_P0090_T0001_R1_P2_K1_Ch2-Ch1.zen
260	1.170319e-01	3.089814e-02	1.108200e-01	20150708_gfpSORORINcd3_G2G1\MitoSys2\LSM\gfpSORORINc_G1\DE_W0012_P0001\DE_2_W0012_P0001_T0003\TR1_W0001_P0090\TR1_2_W0001_P0090_T0001_R1_P2_K1_Ch2-Ch1.zen
280	1.152697e-01	3.387960e-02	1.096000e-01	20150708_gfpSORORINcd3_G2G1\MitoSys2\LSM\gfpSORORINc_G1\DE_W0012_P0001\DE_2_W0012_P0001_T0003\TR1_W0001_P0090\TR1_2_W0001_P0090_T0001_R1_P2_K1_Ch2-Ch1.zen
300	1.131532e-01	2.210666e-02	1.084200e-01	20150708_gfpSORORINcd3_G2G1\MitoSys2\LSM\gfpSORORINc_G1\DE_W0012_P0001\DE_2_W0012_P0001_T0003\TR1_W0001_P0090\TR1_2_W0001_P0090_T0001_R1_P2_K1_Ch2-Ch1.zen
340	1.053350e-01	2.167912e-02	1.061900e-01	20150708_gfpSORORINcd3_G2G1\MitoSys2\LSM\gfpSORORINc_G1\DE_W0012_P0001\DE_2_W0012_P0001_T0003\TR1_W0001_P0090\TR1_2_W0001_P0090_T0001_R1_P2_K1_Ch2-Ch1.zen
380	9.831317e-02	1.944352e-02	1.041000e-01	20150708_gfpSORORINcd3_G2G1\MitoSys2\LSM\gfpSORORINc_G1\DE_W0012_P0001\DE_2_W0012_P0001_T0003\TR1_W0001_P0090\TR1_2_W0001_P0090_T0001_R1_P2_K1_Ch2-Ch1.zen
420	1.023710e-01	2.831428e-02	1.021100e-01	20150708_gfpSORORINcd3_G2G1\MitoSys2\LSM\gfpSORORINc_G1\DE_W0012_P0001\DE_2_W0012_P0001_T0003\TR1_W0001_P0090\TR1_2_W0001_P0090_T0001_R1_P2_K1_Ch2-Ch1.zen
460	9.567797e-02	2.514759e-02	1.002300e-01	20150708_gfpSORORINcd3_G2G1\MitoSys2\LSM\gfpSORORINc_G1\DE_W0012_P0001\DE_2_W0012_P0001_T0003\TR1_W0001_P0090\TR1_2_W0001_P0090_T0001_R1_P2_K1_Ch2-Ch1.zen
500	9.866892e-02	1.861467e-02	9.842300e-02	20150708_gfpSORORINcd3_G2G1\MitoSys2\LSM\gfpSORORINc_G1\DE_W0012_P0001\DE_2_W0012_P0001_T0003\TR1_W0001_P0090\TR1_2_W0001_P0090_T0001_R1_P2_K1_Ch2-Ch1.zen
540	9.620531e-02	2.674471e-02	9.669600e-02	20150708_gfpSORORINcd3_G2G1\MitoSys2\LSM\gfpSORORINc_G1\DE_W0012_P0001\DE_2_W0012_P0001_T0003\TR1_W0001_P0090\TR1_2_W0001_P0090_T0001_R1_P2_K1_Ch2-Ch1.zen
580	8.979094e-02	1.909978e-02	9.503900e-02	20150708_gfpSORORINcd3_G2G1\MitoSys2\LSM\gfpSORORINc_G1\DE_W0012_P0001\DE_2_W0012_P0001_T0003\TR1_W0001_P0090\TR1_2_W0001_P0090_T0001_R1_P2_K1_Ch2-Ch1.zen
620	9.502751e-02	2.223953e-02	9.344500e-02	20150708_gfpSORORINcd3_G2G1\MitoSys2\LSM\gfpSORORINc_G1\DE_W0012_P0001\DE_2_W0012_P0001_T0003\TR1_W0001_P0090\TR1_2_W0001_P0090_T0001_R1_P2_K1_Ch2-Ch1.zen
660	9.799963e-02	1.911818e-02	9.191100e-02	20150708_gfpSORORINcd3_G2G1\MitoSys2\LSM\gfpSORORINc_G1\DE_W0012_P0001\DE_2_W0012_P0001_T0003\TR1_W0001_P0090\TR1_2_W0001_P0090_T0001_R1_P2_K1_Ch2-Ch1.zen
700	8.683694e-02	1.723324e-02	9.043200e-02	20150708_gfpSORORINcd3_G2G1\MitoSys2\LSM\gfpSORORINc_G1\DE_W0012_P0001\DE_2_W0012_P0001_T0003\TR1_W0001_P0090\TR1_2_W0001_P0090_T0001_R1_P2_K1_Ch2-Ch1.zen
780	9.190074e-02	2.137141e-02	8.762900e-02	20150708_gfpSORORINcd3_G2G1\MitoSys2\LSM\gfpSORORINc_G1\DE_W0012_P0001\DE_2_W0012_P0001_T0003\TR1_W0001_P0090\TR1_2_W0001_P0090_T0001_R1_P2_K1_Ch2-Ch1.zen
860	7.867302e-02	1.793985e-02	8.501400e-02	20150708_gfpSORORINcd3_G2G1\MitoSys2\LSM\gfpSORORINc_G1\DE_W0012_P0001\DE_2_W0012_P0001_T0003\TR1_W0001_P0090\TR1_2_W0001_P0090_T0001_R1_P2_K1_Ch2-Ch1.zen
940	8.398304e-02	2.017133e-02	8.256800e-02	20150708_gfpSORORINcd3_G2G1\MitoSys2\LSM\gfpSORORINc_G1\DE_W0012_P0001\DE_2_W0012_P0001_T0003\TR1_W0001_P0090\TR1_2_W0001_P0090_T0001_R1_P2_K1_Ch2-Ch1.zen
1020	8.339430e-02	1.981603e-02	8.027600e-02	20150708_gfpSORORINcd3_G2G1\MitoSys2\LSM\gfpSORORINc_G1\DE_W0012_P0001\DE_2_W0012_P0001_T0003\TR1_W0001_P0090\TR1_2_W0001_P0090_T0001_R1_P2_K1_Ch2-Ch1.zen
1100	7.628654e-02	2.137966e-02	7.812300e-02	20150708_gfpSORORINcd3_G2G1\MitoSys2\LSM\gfpSORORINc_G1\DE_W0012_P0001\DE_2_W0012_P0001_T0003\TR1_W0001_P0090\TR1_2_W0001_P0090_T0001_R1_P2_K1_Ch2-Ch1.zen
1180	7.482176e-02	1.221708e-02	7.609900e-02	20150708_gfpSORORINcd3_G2G1\MitoSys2\LSM\gfpSORORINc_G1\DE_W0012_P0001\DE_2_W0012_P0001_T0003\TR1_W0001_P0090\TR1_2_W0001_P0090_T0001_R1_P2_K1_Ch2-Ch1.zen
1260	7.582106e-02	1.731257e-02	7.419200e-02	20150708_gfpSORORINcd3_G2G1\MitoSys2\LSM\gfpSORORINc_G1\DE_W0012_P0001\DE_2_W0012_P0001_T0003\TR1_W0001_P0090\TR1_2_W0001_P0090_T0001_R1_P2_K1_Ch2-Ch1.zen
1340	7.218125e-02	1.604893e-02	7.239300e-02	20150708_gfpSORORINcd3_G2G1\MitoSys2\LSM\gfpSORORINc_G1\DE_W0012_P0001\DE_2_W0012_P0001_T0003\TR1_W0001_P0090\TR1_2_W0001_P0090_T0001_R1_P2_K1_Ch2-Ch1.zen
1420	6.500589e-02	1.227449e-02	7.069200e-02	20150708_gfpSORORINcd3_G2G1\MitoSys2\LSM\gfpSORORINc_G1\DE_W0012_P0001\DE_2_W0012_P0001_T0003\TR1_W0001_P0090\TR1_2_W0001_P0090_T0001_R1_P2_K1_Ch2-Ch1.zen
1500	7.100068e-02	1.535185e-02	6.908200e-02	20150708_gfpSORORINcd3_G2G1\MitoSys2\LSM\gfpSORORINc_G1\DE_W0012_P0001\DE_2_W0012_P0001_T0003\TR1_W0001_P0090\TR1_2_W0001_P0090_T0001_R1_P2_K1_Ch2-Ch1.zen
1660	6.576252e-02	1.387908e-02	6.610700e-02	20150708_gfpSORORINcd3_G2G1\MitoSys2\LSM\gfpSORORINc_G1\DE_W0012_P0001\DE_2_W0012_P0001_T0003\TR1_W0001_P0090\TR1_2_W0001_P0090_T0001_R1_P2_K1_Ch2-Ch1.zen
1820	6.419127e-02	1.579803e-02	6.342100e-02	20150708_gfpSORORINcd3_G2G1\MitoSys2\LSM\gfpSORORINc_G1\DE_W0012_P0001\DE_2_W0012_P0001_T0003\TR1_W0001_P0090\TR1_2_W0001_P0090_T0001_R1_P2_K1_Ch2-Ch1.zen
1980	6.375509e-02	1.372469e-02	6.098300e-02	20150708_gfpSORORINcd3_G2G1\MitoSys2\LSM\gfpSORORINc_G1\DE_W0012_P0001\DE_2_W0012_P0001_T0003\TR1_W0001_P0090\TR1_2_W0001_P0090_T0001_R1_P2_K1_Ch2-Ch1.zen
2140	6.047051e-02	1.331637e-02	5.876000e-02	20150708_gfpSORORINcd3_G2G1\MitoSys2\LSM\gfpSORORINc_G1\DE_W0012_P0001\DE_2_W0012_P0001_T0003\TR1_W0001_P0090\TR1_2_W0001_P0090_T0001_R1_P2_K1_Ch2-Ch1.zen
2300	5.771324e-02	1.566934e-02	5.672500e-02	20150708_gfpSORORINcd3_G2G1\MitoSys2\LSM\gfpSORORINc_G1\DE_W0012_P0001\DE_2_W0012_P0001_T0003\TR1_W0001_P0090\TR1_2_W0001_P0090_T0001_R1_P2_K1_Ch2-Ch1.zen
2460	5.554130e-02	1.759479e-02	5.485500e-02	20150708_gfpSORORINcd3_G2G1\MitoSys2\LSM\gfpSORORINc_G1\DE_W0012_P0001\DE_2_W0012_P0001_T0003\TR1_W0001_P0090\TR1_2_W0001_P0090_T0001_R1_P2_K1_Ch2-Ch1.zen
2620	5.255647e-02	1.360082e-02	5.313000e-02	20150708_gfpSORORINcd3_G2G1\MitoSys2\LSM\gfpSORORINc_G1\DE_W0012_P0001\DE_2_W0012_P0001_T0003\TR1_W0001_P0090\TR1_2_W0001_P0090_T0001_R1_P2_K1_Ch2-Ch1.zen
2780	5.286247e-02	1.412162e-02	5.153400e-02	20150708_gfpSORORINcd3_G2G1\MitoSys2\LSM\gfpSORORINc_G1\DE_W0012_P0001\DE_2_W0012_P0001_T0003\TR1_W0001_P0090\TR1_2_W0001_P0090_T0001_R1_P2_K1_Ch2-Ch1.zen
2940	5.109781e-02	1.596389e-02	5.005200e-02	20150708_gfpSORORINcd3_G2G1\MitoSys2\LSM\gfpSORORINc_G1\DE_W0012_P0001\DE_2_W0012_P0001_T0003\TR1_W0001_P0090\TR1_2_W0001_P0090_T0001_R1_P2_K1_Ch2-Ch1.zen
3100	4.971767e-02	1.334382e-02	4.867200e-02	20150708_gfpSORORINcd3_G2G1\MitoSys2\LSM\gfpSORORINc_G1\DE_W0012_P0001\DE_2_W0012_P0001_T0003\TR1_W0001_P0090\TR1_2_W0001_P0090_T0001_R1_P2_K1_Ch2-Ch1.zen
3420	4.856757e-02	1.193739e-02	4.617800e-02	20150708_gfpSORORINcd3_G2G1\MitoSys2\LSM\gfpSORORINc_G1\DE_W0012_P0001\DE_2_W0012_P0001_T0003\TR1_W0001_P0090\TR1_2_W0001_P0090_T0001_R1_P2_K1_Ch2-Ch1.zen
3740	4.287575e-02	1.356489e-02	4.398200e-02	20150708_gfpSORORINcd3_G2G1\MitoSys2\LSM\gfpSORORINc_G1\DE_W0012_P0001\DE_2_W0012_P0001_T0003\TR1_W0001_P0090\TR1_2_W0001_P0090_T0001_R1_P2_K1_Ch2-Ch1.zen
4060	4.096557e-02	1.152745e-02	4.203000e-02	20150708_gfpSORORINcd3_G2G1\MitoSys2\LSM\gfpSORORINc_G1\DE_W0012_P0001\DE_2_W0012_P0001_T0003\TR1_W0001_P0090\TR1_2_W0001_P0090_T0001_R1_P2_K1_Ch2-Ch1.zen
4380	3.818131e-02	1.458212e-02	4.028200e-02	20150708_gfpSORORINcd3_G2G1\MitoSys2\LSM\gfpSORORINc_G1\DE_W0012_P0001\DE_2_W0012_P0001_T0003\TR1_W0001_P0090\TR1_2_W0001_P0090_T0001_R1_P2_K1_Ch2-Ch1.zen
4700	3.728676e-02	1.521238e-02	3.870500e-02	20150708_gfpSORORINcd3_G2G1\MitoSys2\LSM\gfpSORORINc_G1\DE_W0012_P0001\DE_2_W0012_P0001_T0003\TR1_W0001_P0090\TR1_2_W0001_P0090_T0001_R1_P2_K1_Ch2-Ch1.zen
5020	3.899297e-02	1.156390e-02	3.727200e-02	20150708_gfpSORORINcd3_G2G1\MitoSys2\LSM\gfpSORORINc_G1\DE_W0012_P0001\DE_2_W0012_P0001_T0003\TR1_W0001_P0090\TR1_2_W0001_P0090_T0001_R1_P2_K1_Ch2-Ch1.zen
5340	3.466817e-02	9.077342e-03	3.596100e-02	20150708_gfpSORORINcd3_G2G1\MitoSys2\LSM\gfpSORORINc_G1\DE_W0012_P0001\DE_2_W0012_P0001_T0003\TR1_W0001_P0090\TR1_2_W0001_P0090_T0001_R1_P2_K1_Ch2-Ch1.zen
5660	3.438823e-02	9.169885e-03	3.475700e-02	20150708_gfpSORORINcd3_G2G1\MitoSys2\LSM\gfpSORORINc_G1\DE_W0012_P0001\DE_2_W0012_P0001_T0003\TR1_W0001_P0090\TR1_2_W0001_P0090_T0001_R1_P2_K1_Ch2-Ch1.zen
5980	3.189804e-02	8.672104e-03	3.364400e-02	20150708_gfpSORORINcd3_G2G1\MitoSys2\LSM\gfpSORORINc_G1\DE_W0012_P0001\DE_2_W0012_P0001_T0003\TR1_W0001_P0090\TR1_2_W0001_P0090_T0001_R1_P2_K1_Ch2-Ch1.zen
6300	3.193734e-02	9.626405e-03	3.261100e-02	20150708_gfpSORORINcd3_G2G1\MitoSys2\LSM\gfpSORORINc_G1\DE_W0012_P0001\DE_2_W0012_P0001_T0003\TR1_W0001_P0090\TR1_2_W0001_P0090_T0001_R1_P2_K1_Ch2-Ch1.zen
6940	3.161358e-02	9.584861e-03	3.074700e-02	20150708_gfpSORORINcd3_G2G1\MitoSys2\LSM\gfpSORORINc_G1\DE_W0012_P0001\DE_2_W0012_P0001_T0003\TR1_W0001_P0090\TR1_2_W0001_P0090_T0001_R1_P2_K1_Ch2-Ch1.zen
7580	2.874849e-02	1.018802e-02	2.910100e-02	20150708_gfpSORORINcd3_G2G1\MitoSys2\LSM\gfpSORORINc_G1\DE_W0012_P0001\DE_2_W0012_P0001_T0003\TR1_W0001_P0090\TR1_2_W0001_P0090_T0001_R1_P2_K1_Ch2-Ch1.zen
8220	2.776320e-02	1.015431e-02	2.763000e-02	20150708_gfpSORORINcd3_G2G1\MitoSys2\LSM\gfpSORORINc_G1\DE_W0012_P0001\DE_2_W0012_P0001_T0003\TR1_W0001_P0090\TR1_2_W0001_P0090_T0001_R1_P2_K1_Ch2-Ch1.zen
8860	2.697503e-02	1.269011e-02	2.630000e-02	20150708_gfpSORORINcd3_G2G1\MitoSys2\LSM\gfpSORORINc_G1\DE_W0012_P0001\DE_2_W0012_P0001_T0003\TR1_W0001_P0090\TR1_2_W0001_P0090_T0001_R1_P2_K1_Ch2-Ch1.zen
9500	2.571084e-02	1.268597e-02	2.508700e-02	20150708_gfpSORORINcd3_G2G1\MitoSys2\LSM\gfpSORORINc_G1\DE_W0012_P0001\DE_2_W0012_P0001_T0003\TR1_W0001_P0090\TR1_2_W0001_P0090_T0001_R1_P2_K1_Ch2-Ch1.zen
10140	2.238006e-02	9.862149e-03	2.397100e-02	20150708_gfpSORORINcd3_G2G1\MitoSys2\LSM\gfpSORORINc_G1\DE_W0012_P0001\DE_2_W0012_P0001_T0003\TR1_W0001_P0090\TR1_2_W0001_P0090_T0001_R1_P2_K1_Ch2-Ch1.zen
10780	2.304630e-02	1.268925e-02	2.293900e-02	20150708_gfpSORORINcd3_G2G1\MitoSys2\LSM\gfpSORORINc_G1\DE_W0012_P0001\DE_2_W0012_P0001_T0003\TR1_W0001_P0090\TR1_2_W0001_P0090_T0001_R1_P2_K1_Ch2-Ch1.zen
11420	2.232260e-02	8.750975e-03	2.197800e-02	20150708_gfpSORORINcd3_G2G1\MitoSys2\LSM\gfpSORORINc_G1\DE_W0012_P0001\DE_2_W0012_P0001_T0003\TR1_W0001_P0090\TR1_2_W0001_P0090_T0001_R1_P2_K1_Ch2-Ch1.zen
12060	2.102160e-02	9.789147e-03	2.108000e-02	20150708_gfpSORORINcd3_G2G1\MitoSys2\LSM\gfpSORORINc_G1\DE_W0012_P0001\DE_2_W0012_P0001_T0003\TR1_W0001_P0090\TR1_2_W0001_P0090_T0001_R1_P2_K1_Ch2-Ch1.zen
12700	1.952803e-02	9.938618e-03	2.023700e-02	20150708_gfpSORORINcd3_G2G1\MitoSys2\LSM\gfpSORORINc_G1\DE_W0012_P0001\DE_2_W0012_P0001_T0003\TR1_W0001_P0090\TR1_2_W0001_P0090_T0001_R1_P2_K1_Ch2-Ch1.zen
13980	1.834955e-02	9.123576e-03	1.869600e-02	20150708_gfpSORORINcd3_G2G1\MitoSys2\LSM\gfpSORORINc_G1\DE_W0012_P0001\DE_2_W0012_P0001_T0003\TR1_W0001_P0090\TR1_2_W0001_P0090_T0001_R1_P2_K1_Ch2-Ch1.zen
15260	1.568266e-02	1.024248e-02	1.731700e-02	20150708_gfpSORORINcd3_G2G1\MitoSys2\LSM\gfpSORORINc_G1\DE_W0012_P0001\DE_2_W0012_P0001_T0003\TR1_W0001_P0090\TR1_2_W0001_P0090_T0001_R1_P2_K1_Ch2-Ch1.zen
16540	1.624594e-02	1.109233e-02	1.607600e-02	20150708_gfpSORORINcd3_G2G1\MitoSys2\LSM\gfpSORORINc_G1\DE_W0012_P0001\DE_2_W0012_P0001_T0003\TR1_W0001_P0090\TR1_2_W0001_P0090_T0001_R1_P2_K1_Ch2-Ch1.zen
17820	1.661206e-02	1.086892e-02	1.495300e-02	20150708_gfpSORORINcd3_G2G1\MitoSys2\LSM\gfpSORORINc_G1\DE_W0012_P0001\DE_2_W0012_P0001_T0003\TR1_W0001_P0090\TR1_2_W0001_P0090_T0001_R1_P2_K1_Ch2-Ch1.zen
19100	1.377789e-02	1.085487e-02	1.393400e-02	20150708_gfpSORORINcd3_G2G1\MitoSys2\LSM\gfpSORORINc_G1\DE_W0012_P0001\DE_2_W0012_P0001_T0003\TR1_W0001_P0090\TR1_2_W0001_P0090_T0001_R1_P2_K1_Ch2-Ch1.zen
20380	1.335048e-02	8.604629e-03	1.300600e-02	20150708_gfpSORORINcd3_G2G1\MitoSys2\LSM\gfpSORORINc_G1\DE_W0012_P0001\DE_2_W0012_P0001_T0003\TR1_W0001_P0090\TR1_2_W0001_P0090_T0001_R1_P2_K1_Ch2-Ch1.zen
21660	1.261782e-02	7.535251e-03	1.216000e-02	20150708_gfpSORORINcd3_G2G1\MitoSys2\LSM\gfpSORORINc_G1\DE_W0012_P0001\DE_2_W0012_P0001_T0003\TR1_W0001_P0090\TR1_2_W0001_P0090_T0001_R1_P2_K1_Ch2-Ch1.zen
22940	1.172471e-02	9.334534e-03	1.138700e-02	20150708_gfpSORORINcd3_G2G1\MitoSys2\LSM\gfpSORORINc_G1\DE_W0012_P0001\DE_2_W0012_P0001_T0003\TR1_W0001_P0090\TR1_2_W0001_P0090_T0001_R1_P2_K1_Ch2-Ch1.zen
24220	1.194667e-02	9.726672e-03	1.068000e-02	20150708_gfpSORORINcd3_G2G1\MitoSys2\LSM\gfpSORORINc_G1\DE_W0012_P0001\DE_2_W0012_P0001_T0003\TR1_W0001_P0090\TR1_2_W0001_P0090_T0001_R1_P2_K1_Ch2-Ch1.zen
25500	1.131180e-02	7.744436e-03	1.003100e-02	20150708_gfpSORORINcd3_G2G1\MitoSys2\LSM\gfpSORORINc_G1\DE_W0012_P0001\DE_2_W0012_P0001_T0003\TR1_W0001_P0090\TR1_2_W0001_P0090_T0001_R1_P2_K1_Ch2-Ch1.zen
28060	9.513308e-03	8.481111e-03	8.888900e-03	20150708_gfpSORORINcd3_G2G1\MitoSys2\LSM\gfpSORORINc_G1\DE_W0012_P0001\DE_2_W0012_P0001_T0003\TR1_W0001_P0090\TR1_2_W0001_P0090_T0001_R1_P2_K1_Ch2-Ch1.zen
30620	7.569686e-03	7.790482e-03	7.920900e-03	20150708_gfpSORORINcd3_G2G1\MitoSys2\LSM\gfpSORORINc_G1\DE_W0012_P0001\DE_2_W0012_P0001_T0003\TR1_W0001_P0090\TR1_2_W0001_P0090_T0001_R1_P2_K1_Ch2-Ch1.zen
33180	7.030928e-03	6.876681e-03	7.095900e-03	20150708_gfpSORORINcd3_G2G1\MitoSys2\LSM\gfpSORORINc_G1\DE_W0012_P0001\DE_2_W0012_P0001_T0003\TR1_W0001_P0090\TR1_2_W0001_P0090_T0001_R1_P2_K1_Ch2-Ch1.zen
35740	8.056682e-03	7.652348e-03	6.388800e-03	20150708_gfpSORORINcd3_G2G1\MitoSys2\LSM\gfpSORORINc_G1\DE_W0012_P0001\DE_2_W0012_P0001_T0003\TR1_W0001_P0090\TR1_2_W0001_P0090_T0001_R1_P2_K1_Ch2-Ch1.zen
38300	5.078177e-03	8.549275e-03	5.779200e-03	20150708_gfpSORORINcd3_G2G1\MitoSys2\LSM\gfpSORORINc_G1\DE_W0012_P0001\DE_2_W0012_P0001_T0003\TR1_W0001_P0090\TR1_2_W0001_P0090_T0001_R1_P2_K1_Ch2-Ch1.zen
40860	3.658355e-03	8.569921e-03	5.250900e-03	20150708_gfpSORORINcd3_G2G1\MitoSys2\LSM\gfpSORORINc_G1\DE_W0012_P0001\DE_2_W0012_P0001_T0003\TR1_W0001_P0090\TR1_2_W0001_P0090_T0001_R1_P2_K1_Ch2-Ch1.zen
43420	5.220270e-03	9.151208e-03	4.790500e-03	20150708_gfpSORORINcd3_G2G1\MitoSys2\LSM\gfpSORORINc_G1\DE_W0012_P0001\DE_2_W0012_P0001_T0003\TR1_W0001_P0090\TR1_2_W0001_P0090_T0001_R1_P2_K1_Ch2-Ch1.zen
45980	5.266563e-03	7.404095e-03	4.387300e-03	20150708_gfpSORORINcd3_G2G1\MitoSys2\LSM\gfpSORORINc_G1\DE_W0012_P0001\DE_2_W0012_P0001_T0003\TR1_W0001_P0090\TR1_2_W0001_P0090_T0001_R1_P2_K1_Ch2-Ch1.zen
48540	4.355575e-03	7.977128e-03	4.032400e-03	20150708_gfpSORORINcd3_G2G1\MitoSys2\LSM\gfpSORORINc_G1\DE_W0012_P0001\DE_2_W0012_P0001_T0003\TR1_W0001_P0090\TR1_2_W0001_P0090_T0001_R1_P2_K1_Ch2-Ch1.zen
51100	4.257325e-03	9.099117e-03	3.718600e-03	20150708_gfpSORORINcd3_G2G1\MitoSys2\LSM\gfpSORORINc_G1\DE_W0012_P0001\DE_2_W0012_P0001_T0003\TR1_W0001_P0090\TR1_2_W0001_P0090_T0001_R1_P2_K1_Ch2-Ch1.zen
56220	2.752685e-03	1.167878e-02	3.191300e-03	20150708_gfpSORORINcd3_G2G1\MitoSys2\LSM\gfpSORORINc_G1\DE_W0012_P0001\DE_2_W0012_P0001_T0003\TR1_W0001_P0090\TR1_2_W0001_P0090_T0001_R1_P2_K1_Ch2-Ch1.zen
61340	1.586692e-03	1.095712e-02	2.768600e-03	20150708_gfpSORORINcd3_G2G1\MitoSys2\LSM\gfpSORORINc_G1\DE_W0012_P0001\DE_2_W0012_P0001_T0003\TR1_W0001_P0090\TR1_2_W0001_P0090_T0001_R1_P2_K1_Ch2-Ch1.zen
66460	5.497656e-04	8.947999e-03	2.425000e-03	20150708_gfpSORORINcd3_G2G1\MitoSys2\LSM\gfpSORORINc_G1\DE_W0012_P0001\DE_2_W0012_P0001_T0003\TR1_W0001_P0090\TR1_2_W0001_P0090_T0001_R1_P2_K1_Ch2-Ch1.zen
71580	-9.566051e-04	8.058660e-03	2.142000e-03	20150708_gfpSORORINcd3_G2G1\MitoSys2\LSM\gfpSORORINc_G1\DE_W0012_P0001\DE_2_W0012_P0001_T0003\TR1_W0001_P0090\TR1_2_W0001_P0090_T0001_R1_P2_K1_Ch2-Ch1.zen
76700	-1.451784e-03	6.806295e-03	1.906200e-03	20150708_gfpSORORINcd3_G2G1\MitoSys2\LSM\gfpSORORINc_G1\DE_W0012_P0001\DE_2_W0012_P0001_T0003\TR1_W0001_P0090\TR1_2_W0001_P0090_T0001_R1_P2_K1_Ch2-Ch1.zen
81820	-8.725808e-05	5.949707e-03	1.707700e-03	20150708_gfpSORORINcd3_G2G1\MitoSys2\LSM\gfpSORORINc_G1\DE_W0012_P0001\DE_2_W0012_P0001_T0003\TR1_W0001_P0090\TR1_2_W0001_P0090_T0001_R1_P2_K1_Ch2-Ch1.zen
86940	8.504223e-04	7.334228e-03	1.539000e-03	20150708_gfpSORORINcd3_G2G1\MitoSys2\LSM\gfpSORORINc_G1\DE_W0012_P0001\DE_2_W0012_P0001_T0003\TR1_W0001_P0090\TR1_2_W0001_P0090_T0001_R1_P2_K1_Ch2-Ch1.zen
92060	7.403537e-04	7.876695e-03	1.394600e-03	20150708_gfpSORORINcd3_G2G1\MitoSys2\LSM\gfpSORORINc_G1\DE_W0012_P0001\DE_2_W0012_P0001_T0003\TR1_W0001_P0090\TR1_2_W0001_P0090_T0001_R1_P2_K1_Ch2-Ch1.zen
97180	2.194263e-03	9.621267e-03	1.269900e-03	20150708_gfpSORORINcd3_G2G1\MitoSys2\LSM\gfpSORORINc_G1\DE_W0012_P0001\DE_2_W0012_P0001_T0003\TR1_W0001_P0090\TR1_2_W0001_P0090_T0001_R1_P2_K1_Ch2-Ch1.zen
102300	2.263318e-03	8.561488e-03	1.161600e-03	20150708_gfpSORORINcd3_G2G1\MitoSys2\LSM\gfpSORORINc_G1\DE_W0012_P0001\DE_2_W0012_P0001_T0003\TR1_W0001_P0090\TR1_2_W0001_P0090_T0001_R1_P2_K1_Ch2-Ch1.zen
112540	1.191554e-03	8.985676e-03	9.835500e-04	20150708_gfpSORORINcd3_G2G1\MitoSys2\LSM\gfpSORORINc_G1\DE_W0012_P0001\DE_2_W0012_P0001_T0003\TR1_W0001_P0090\TR1_2_W0001_P0090_T0001_R1_P2_K1_Ch2-Ch1.zen
122780	3.722853e-04	8.429496e-03	8.444800e-04	20150708_gfpSORORINcd3_G2G1\MitoSys2\LSM\gfpSORORINc_G1\DE_W0012_P0001\DE_2_W0012_P0001_T0003\TR1_W0001_P0090\TR1_2_W0001_P0090_T0001_R1_P2_K1_Ch2-Ch1.zen
133020	6.918928e-04	8.310558e-03	7.337800e-04	20150708_gfpSORORINcd3_G2G1\MitoSys2\LSM\gfpSORORINc_G1\DE_W0012_P0001\DE_2_W0012_P0001_T0003\TR1_W0001_P0090\TR1_2_W0001_P0090_T0001_R1_P2_K1_Ch2-Ch1.zen
143260	-1.089741e-03	7.023541e-03	6.442200e-04	20150708_gfpSORORINcd3_G2G1\MitoSys2\LSM\gfpSORORINc_G1\DE_W0012_P0001\DE_2_W0012_P0001_T0003\TR1_W0001_P0090\TR1_2_W0001_P0090_T0001_R1_P2_K1_Ch2-Ch1.zen
153500	-1.257021e-03	7.155651e-03	5.707300e-04	20150708_gfpSORORINcd3_G2G1\MitoSys2\LSM\gfpSORORINc_G1\DE_W0012_P0001\DE_2_W0012_P0001_T0003\TR1_W0001_P0090\TR1_2_W0001_P0090_T0001_R1_P2_K1_Ch2-Ch1.zen
163740	-2.195054e-04	7.845702e-03	5.096600e-04	20150708_gfpSORORINcd3_G2G1\MitoSys2\LSM\gfpSORORINc_G1\DE_W0012_P0001\DE_2_W0012_P0001_T0003\TR1_W0001_P0090\TR1_2_W0001_P0090_T0001_R1_P2_K1_Ch2-Ch1.zen
173980	6.683556e-04	8.123897e-03	4.583600e-04	20150708_gfpSORORINcd3_G2G1\MitoSys2\LSM\gfpSORORINc_G1\DE_W0012_P0001\DE_2_W0012_P0001_T0003\TR1_W0001_P0090\TR1_2_W0001_P0090_T0001_R1_P2_K1_Ch2-Ch1.zen
184220	3.300210e-03	6.388541e-03	4.148300e-04	20150708_gfpSORORINcd3_G2G1\MitoSys2\LSM\gfpSORORINc_G1\DE_W0012_P0001\DE_2_W0012_P0001_T0003\TR1_W0001_P0090\TR1_2_W0001_P0090_T0001_R1_P2_K1_Ch2-Ch1.zen
194460	2.822498e-03	6.794005e-03	3.775500e-04	20150708_gfpSORORINcd3_G2G1\MitoSys2\LSM\gfpSORORINc_G1\DE_W0012_P0001\DE_2_W0012_P0001_T0003\TR1_W0001_P0090\TR1_2_W0001_P0090_T0001_R1_P2_K1_Ch2-Ch1.zen
204700	2.014589e-03	6.325212e-03	3.453800e-04	20150708_gfpSORORINcd3_G2G1\MitoSys2\LSM\gfpSORORINc_G1\DE_W0012_P0001\DE_2_W0012_P0001_T0003\TR1_W0001_P0090\TR1_2_W0001_P0090_T0001_R1_P2_K1_Ch2-Ch1.zen
225180	5.813826e-05	8.528179e-03	2.929200e-04	20150708_gfpSORORINcd3_G2G1\MitoSys2\LSM\gfpSORORINc_G1\DE_W0012_P0001\DE_2_W0012_P0001_T0003\TR1_W0001_P0090\TR1_2_W0001_P0090_T0001_R1_P2_K1_Ch2-Ch1.zen
245660	-1.756175e-03	7.780138e-03	2.522600e-04	20150708_gfpSORORINcd3_G2G1\MitoSys2\LSM\gfpSORORINc_G1\DE_W0012_P0001\DE_2_W0012_P0001_T0003\TR1_W0001_P0090\TR1_2_W0001_P0090_T0001_R1_P2_K1_Ch2-Ch1.zen
266140	2.140169e-04	5.951552e-03	2.200400e-04	20150708_gfpSORORINcd3_G2G1\MitoSys2\LSM\gfpSORORINc_G1\DE_W0012_P0001\DE_2_W0012_P0001_T0003\TR1_W0001_P0090\TR1_2_W0001_P0090_T0001_R1_P2_K1_Ch2-Ch1.zen
286620	1.446273e-03	7.170463e-03	1.940300e-04	20150708_gfpSORORINcd3_G2G1\MitoSys2\LSM\gfpSORORINc_G1\DE_W0012_P0001\DE_2_W0012_P0001_T0003\TR1_W0001_P0090\TR1_2_W0001_P0090_T0001_R1_P2_K1_Ch2-Ch1.zen
307100	1.347404e-03	8.225901e-03	1.727000e-04	20150708_gfpSORORINcd3_G2G1\MitoSys2\LSM\gfpSORORINc_G1\DE_W0012_P0001\DE_2_W0012_P0001_T0003\TR1_W0001_P0090\TR1_2_W0001_P0090_T0001_R1_P2_K1_Ch2-Ch1.zen
327580	7.277223e-04	6.705357e-03	1.549600e-04	20150708_gfpSORORINcd3_G2G1\MitoSys2\LSM\gfpSORORINc_G1\DE_W0012_P0001\DE_2_W0012_P0001_T0003\TR1_W0001_P0090\TR1_2_W0001_P0090_T0001_R1_P2_K1_Ch2-Ch1.zen
348060	-1.508108e-04	7.194688e-03	1.400300e-04	20150708_gfpSORORINcd3_G2G1\MitoSys2\LSM\gfpSORORINc_G1\DE_W0012_P0001\DE_2_W0012_P0001_T0003\TR1_W0001_P0090\TR1_2_W0001_P0090_T0001_R1_P2_K1_Ch2-Ch1.zen
368540	8.196602e-04	7.789506e-03	1.273300e-04	20150708_gfpSORORINcd3_G2G1\MitoSys2\LSM\gfpSORORINc_G1\DE_W0012_P0001\DE_2_W0012_P0001_T0003\TR1_W0001_P0090\TR1_2_W0001_P0090_T0001_R1_P2_K1_Ch2-Ch1.zen
389020	2.364640e-04	5.930614e-03	1.164200e-04	20150708_gfpSORORINcd3_G2G1\MitoSys2\LSM\gfpSORORINc_G1\DE_W0012_P0001\DE_2_W0012_P0001_T0003\TR1_W0001_P0090\TR1_2_W0001_P0090_T0001_R1_P2_K1_Ch2-Ch1.zen
409500	-1.190430e-04	5.533539e-03	1.069600e-04	20150708_gfpSORORINcd3_G2G1\MitoSys2\LSM\gfpSORORINc_G1\DE_W0012_P0001\DE_2_W0012_P0001_T0003\TR1_W0001_P0090\TR1_2_W0001_P0090_T0001_R1_P2_K1_Ch2-Ch1.zen
450460	-9.515860e-04	5.494979e-03	9.146100e-05	20150708_gfpSORORINcd3_G2G1\MitoSys2\LSM\gfpSORORINc_G1\DE_W0012_P0001\DE_2_W0012_P0001_T0003\TR1_W0001_P0090\TR1_2_W0001_P0090_T0001_R1_P2_K1_Ch2-Ch1.zen
491420	-9.714925e-04	4.787253e-03	7.934400e-05	20150708_gfpSORORINcd3_G2G1\MitoSys2\LSM\gfpSORORINc_G1\DE_W0012_P0001\DE_2_W0012_P0001_T0003\TR1_W0001_P0090\TR1_2_W0001_P0090_T0001_R1_P2_K1_Ch2-Ch1.zen
532380	-2.700672e-03	5.099146e-03	6.966400e-05	20150708_gfpSORORINcd3_G2G1\MitoSys2\LSM\gfpSORORINc_G1\DE_W0012_P0001\DE_2_W0012_P0001_T0003\TR1_W0001_P0090\TR1_2_W0001_P0090_T0001_R1_P2_K1_Ch2-Ch1.zen
573340	-2.612467e-03	5.681891e-03	6.178900e-05	20150708_gfpSORORINcd3_G2G1\MitoSys2\LSM\gfpSORORINc_G1\DE_W0012_P0001\DE_2_W0012_P0001_T0003\TR1_W0001_P0090\TR1_2_W0001_P0090_T0001_R1_P2_K1_Ch2-Ch1.zen
614300	-5.001604e-04	4.942759e-03	5.528100e-05	20150708_gfpSORORINcd3_G2G1\MitoSys2\LSM\gfpSORORINc_G1\DE_W0012_P0001\DE_2_W0012_P0001_T0003\TR1_W0001_P0090\TR1_2_W0001_P0090_T0001_R1_P2_K1_Ch2-Ch1.zen
655260	-2.099975e-03	6.110046e-03	4.983200e-05	20150708_gfpSORORINcd3_G2G1\MitoSys2\LSM\gfpSORORINc_G1\DE_W0012_P0001\DE_2_W0012_P0001_T0003\TR1_W0001_P0090\TR1_2_W0001_P0090_T0001_R1_P2_K1_Ch2-Ch1.zen
696220	-8.216648e-04	6.281269e-03	4.521500e-05	20150708_gfpSORORINcd3_G2G1\MitoSys2\LSM\gfpSORORINc_G1\DE_W0012_P0001\DE_2_W0012_P0001_T0003\TR1_W0001_P0090\TR1_2_W0001_P0090_T0001_R1_P2_K1_Ch2-Ch1.zen
737180	-9.626866e-04	6.932642e-03	4.126300e-05	20150708_gfpSORORINcd3_G2G1\MitoSys2\LSM\gfpSORORINc_G1\DE_W0012_P0001\DE_2_W0012_P0001_T0003\TR1_W0001_P0090\TR1_2_W0001_P0090_T0001_R1_P2_K1_Ch2-Ch1.zen
778140	-2.011327e-04	5.772659e-03	3.784900e-05	20150708_gfpSORORINcd3_G2G1\MitoSys2\LSM\gfpSORORINc_G1\DE_W0012_P0001\DE_2_W0012_P0001_T0003\TR1_W0001_P0090\TR1_2_W0001_P0090_T0001_R1_P2_K1_Ch2-Ch1.zen
819100	-4.237566e-04	4.202733e-03	3.487800e-05	20150708_gfpSORORINcd3_G2G1\MitoSys2\LSM\gfpSORORINc_G1\DE_W0012_P0001\DE_2_W0012_P0001_T0003\TR1_W0001_P0090\TR1_2_W0001_P0090_T0001_R1_P2_K1_Ch2-Ch1.zen
901020	4.083503e-04	5.532931e-03	2.997100e-05	20150708_gfpSORORINcd3_G2G1\MitoSys2\LSM\gfpSORORINc_G1\DE_W0012_P0001\DE_2_W0012_P0001_T0003\TR1_W0001_P0090\TR1_2_W0001_P0090_T0001_R1_P2_K1_Ch2-Ch1.zen
982940	-1.579130e-03	6.246266e-03	2.610700e-05	20150708_gfpSORORINcd3_G2G1\MitoSys2\LSM\gfpSORORINc_G1\DE_W0012_P0001\DE_2_W0012_P0001_T0003\TR1_W0001_P0090\TR1_2_W0001_P0090_T0001_R1_P2_K1_Ch2-Ch1.zen
1064860	-1.575735e-03	4.018820e-03	2.299900e-05	20150708_gfpSORORINcd3_G2G1\MitoSys2\LSM\gfpSORORINc_G1\DE_W0012_P0001\DE_2_W0012_P0001_T0003\TR1_W0001_P0090\TR1_2_W0001_P0090_T0001_R1_P2_K1_Ch2-Ch1.zen
1146780	-1.214806e-03	5.548647e-03	2.045600e-05	20150708_gfpSORORINcd3_G2G1\MitoSys2\LSM\gfpSORORINc_G1\DE_W0012_P0001\DE_2_W0012_P0001_T0003\TR1_W0001_P0090\TR1_2_W0001_P0090_T0001_R1_P2_K1_Ch2-Ch1.zen
1228700	-7.688858e-04	6.448415e-03	1.834500e-05	20150708_gfpSORORINcd3_G2G1\MitoSys2\LSM\gfpSORORINc_G1\DE_W0012_P0001\DE_2_W0012_P0001_T0003\TR1_W0001_P0090\TR1_2_W0001_P0090_T0001_R1_P2_K1_Ch2-Ch1.zen
1310620	-1.061458e-03	4.691838e-03	1.657000e-05	20150708_gfpSORORINcd3_G2G1\MitoSys2\LSM\gfpSORORINc_G1\DE_W0012_P0001\DE_2_W0012_P0001_T0003\TR1_W0001_P0090\TR1_2_W0001_P0090_T0001_R1_P2_K1_Ch2-Ch1.zen
1392540	-6.178167e-04	3.496385e-03	1.506100e-05	20150708_gfpSORORINcd3_G2G1\MitoSys2\LSM\gfpSORORINc_G1\DE_W0012_P0001\DE_2_W0012_P0001_T0003\TR1_W0001_P0090\TR1_2_W0001_P0090_T0001_R1_P2_K1_Ch2-Ch1.zen
1474460	-2.420198e-03	4.273836e-03	1.376500e-05	20150708_gfpSORORINcd3_G2G1\MitoSys2\LSM\gfpSORORINc_G1\DE_W0012_P0001\DE_2_W0012_P0001_T0003\TR1_W0001_P0090\TR1_2_W0001_P0090_T0001_R1_P2_K1_Ch2-Ch1.zen
1556380	-2.156787e-03	4.429865e-03	1.264200e-05	20150708_gfpSORORINcd3_G2G1\MitoSys2\LSM\gfpSORORINc_G1\DE_W0012_P0001\DE_2_W0012_P0001_T0003\TR1_W0001_P0090\TR1_2_W0001_P0090_T0001_R1_P2_K1_Ch2-Ch1.zen
10	8.496000e-02	2.697117e-02	8.942500e-02	20150708_gfpSORORINcd3_G2G1\MitoSys2\LSM\gfpSORORINc_G1\DE_W0012_P0001\DE_2_W0012_P0001_T0003\TR1_W0001_P0090\TR1_2_W0001_P0090_T0001_R1_P3_K1_Ch2-Ch1.zen
20	9.578168e-02	3.781962e-02	8.843400e-02	20150708_gfpSORORINcd3_G2G1\MitoSys2\LSM\gfpSORORINc_G1\DE_W0012_P0001\DE_2_W0012_P0001_T0003\TR1_W0001_P0090\TR1_2_W0001_P0090_T0001_R1_P3_K1_Ch2-Ch1.zen
30	8.386371e-02	2.455002e-02	8.748700e-02	20150708_gfpSORORINcd3_G2G1\MitoSys2\LSM\gfpSORORINc_G1\DE_W0012_P0001\DE_2_W0012_P0001_T0003\TR1_W0001_P0090\TR1_2_W0001_P0090_T0001_R1_P3_K1_Ch2-Ch1.zen
40	8.657989e-02	2.729796e-02	8.658600e-02	20150708_gfpSORORINcd3_G2G1\MitoSys2\LSM\gfpSORORINc_G1\DE_W0012_P0001\DE_2_W0012_P0001_T0003\TR1_W0001_P0090\TR1_2_W0001_P0090_T0001_R1_P3_K1_Ch2-Ch1.zen
50	7.629337e-02	3.404687e-02	8.573000e-02	20150708_gfpSORORINcd3_G2G1\MitoSys2\LSM\gfpSORORINc_G1\DE_W0012_P0001\DE_2_W0012_P0001_T0003\TR1_W0001_P0090\TR1_2_W0001_P0090_T0001_R1_P3_K1_Ch2-Ch1.zen
60	8.718937e-02	2.890437e-02	8.491400e-02	20150708_gfpSORORINcd3_G2G1\MitoSys2\LSM\gfpSORORINc_G1\DE_W0012_P0001\DE_2_W0012_P0001_T0003\TR1_W0001_P0090\TR1_2_W0001_P0090_T0001_R1_P3_K1_Ch2-Ch1.zen
70	8.723767e-02	2.953726e-02	8.413600e-02	20150708_gfpSORORINcd3_G2G1\MitoSys2\LSM\gfpSORORINc_G1\DE_W0012_P0001\DE_2_W0012_P0001_T0003\TR1_W0001_P0090\TR1_2_W0001_P0090_T0001_R1_P3_K1_Ch2-Ch1.zen
80	9.171662e-02	2.985567e-02	8.339300e-02	20150708_gfpSORORINcd3_G2G1\MitoSys2\LSM\gfpSORORINc_G1\DE_W0012_P0001\DE_2_W0012_P0001_T0003\TR1_W0001_P0090\TR1_2_W0001_P0090_T0001_R1_P3_K1_Ch2-Ch1.zen
90	8.450557e-02	3.673536e-02	8.268200e-02	20150708_gfpSORORINcd3_G2G1\MitoSys2\LSM\gfpSORORINc_G1\DE_W0012_P0001\DE_2_W0012_P0001_T0003\TR1_W0001_P0090\TR1_2_W0001_P0090_T0001_R1_P3_K1_Ch2-Ch1.zen
100	8.213121e-02	2.745769e-02	8.200100e-02	20150708_gfpSORORINcd3_G2G1\MitoSys2\LSM\gfpSORORINc_G1\DE_W0012_P0001\DE_2_W0012_P0001_T0003\TR1_W0001_P0090\TR1_2_W0001_P0090_T0001_R1_P3_K1_Ch2-Ch1.zen
120	7.957867e-02	2.577379e-02	8.071800e-02	20150708_gfpSORORINcd3_G2G1\MitoSys2\LSM\gfpSORORINc_G1\DE_W0012_P0001\DE_2_W0012_P0001_T0003\TR1_W0001_P0090\TR1_2_W0001_P0090_T0001_R1_P3_K1_Ch2-Ch1.zen
140	7.331754e-02	2.680859e-02	7.952600e-02	20150708_gfpSORORINcd3_G2G1\MitoSys2\LSM\gfpSORORINc_G1\DE_W0012_P0001\DE_2_W0012_P0001_T0003\TR1_W0001_P0090\TR1_2_W0001_P0090_T0001_R1_P3_K1_Ch2-Ch1.zen
160	8.333564e-02	2.185904e-02	7.841200e-02	20150708_gfpSORORINcd3_G2G1\MitoSys2\LSM\gfpSORORINc_G1\DE_W0012_P0001\DE_2_W0012_P0001_T0003\TR1_W0001_P0090\TR1_2_W0001_P0090_T0001_R1_P3_K1_Ch2-Ch1.zen
180	7.582457e-02	2.634729e-02	7.736400e-02	20150708_gfpSORORINcd3_G2G1\MitoSys2\LSM\gfpSORORINc_G1\DE_W0012_P0001\DE_2_W0012_P0001_T0003\TR1_W0001_P0090\TR1_2_W0001_P0090_T0001_R1_P3_K1_Ch2-Ch1.zen
200	7.382623e-02	2.284695e-02	7.637200e-02	20150708_gfpSORORINcd3_G2G1\MitoSys2\LSM\gfpSORORINc_G1\DE_W0012_P0001\DE_2_W0012_P0001_T0003\TR1_W0001_P0090\TR1_2_W0001_P0090_T0001_R1_P3_K1_Ch2-Ch1.zen
220	7.459137e-02	2.766709e-02	7.542800e-02	20150708_gfpSORORINcd3_G2G1\MitoSys2\LSM\gfpSORORINc_G1\DE_W0012_P0001\DE_2_W0012_P0001_T0003\TR1_W0001_P0090\TR1_2_W0001_P0090_T0001_R1_P3_K1_Ch2-Ch1.zen
240	7.266372e-02	2.402674e-02	7.452600e-02	20150708_gfpSORORINcd3_G2G1\MitoSys2\LSM\gfpSORORINc_G1\DE_W0012_P0001\DE_2_W0012_P0001_T0003\TR1_W0001_P0090\TR1_2_W0001_P0090_T0001_R1_P3_K1_Ch2-Ch1.zen
260	7.950565e-02	2.611094e-02	7.366000e-02	20150708_gfpSORORINcd3_G2G1\MitoSys2\LSM\gfpSORORINc_G1\DE_W0012_P0001\DE_2_W0012_P0001_T0003\TR1_W0001_P0090\TR1_2_W0001_P0090_T0001_R1_P3_K1_Ch2-Ch1.zen
280	7.504343e-02	2.059790e-02	7.282500e-02	20150708_gfpSORORINcd3_G2G1\MitoSys2\LSM\gfpSORORINc_G1\DE_W0012_P0001\DE_2_W0012_P0001_T0003\TR1_W0001_P0090\TR1_2_W0001_P0090_T0001_R1_P3_K1_Ch2-Ch1.zen
300	6.951600e-02	1.594703e-02	7.201900e-02	20150708_gfpSORORINcd3_G2G1\MitoSys2\LSM\gfpSORORINc_G1\DE_W0012_P0001\DE_2_W0012_P0001_T0003\TR1_W0001_P0090\TR1_2_W0001_P0090_T0001_R1_P3_K1_Ch2-Ch1.zen
340	6.616007e-02	1.753102e-02	7.048100e-02	20150708_gfpSORORINcd3_G2G1\MitoSys2\LSM\gfpSORORINc_G1\DE_W0012_P0001\DE_2_W0012_P0001_T0003\TR1_W0001_P0090\TR1_2_W0001_P0090_T0001_R1_P3_K1_Ch2-Ch1.zen
380	7.292471e-02	1.800861e-02	6.902700e-02	20150708_gfpSORORINcd3_G2G1\MitoSys2\LSM\gfpSORORINc_G1\DE_W0012_P0001\DE_2_W0012_P0001_T0003\TR1_W0001_P0090\TR1_2_W0001_P0090_T0001_R1_P3_K1_Ch2-Ch1.zen
420	6.781617e-02	2.075912e-02	6.764300e-02	20150708_gfpSORORINcd3_G2G1\MitoSys2\LSM\gfpSORORINc_G1\DE_W0012_P0001\DE_2_W0012_P0001_T0003\TR1_W0001_P0090\TR1_2_W0001_P0090_T0001_R1_P3_K1_Ch2-Ch1.zen
460	6.185987e-02	1.465591e-02	6.632200e-02	20150708_gfpSORORINcd3_G2G1\MitoSys2\LSM\gfpSORORINc_G1\DE_W0012_P0001\DE_2_W0012_P0001_T0003\TR1_W0001_P0090\TR1_2_W0001_P0090_T0001_R1_P3_K1_Ch2-Ch1.zen
500	6.574938e-02	1.428192e-02	6.505700e-02	20150708_gfpSORORINcd3_G2G1\MitoSys2\LSM\gfpSORORINc_G1\DE_W0012_P0001\DE_2_W0012_P0001_T0003\TR1_W0001_P0090\TR1_2_W0001_P0090_T0001_R1_P3_K1_Ch2-Ch1.zen
540	6.346984e-02	1.491614e-02	6.384200e-02	20150708_gfpSORORINcd3_G2G1\MitoSys2\LSM\gfpSORORINc_G1\DE_W0012_P0001\DE_2_W0012_P0001_T0003\TR1_W0001_P0090\TR1_2_W0001_P0090_T0001_R1_P3_K1_Ch2-Ch1.zen
580	6.475639e-02	1.860070e-02	6.267400e-02	20150708_gfpSORORINcd3_G2G1\MitoSys2\LSM\gfpSORORINc_G1\DE_W0012_P0001\DE_2_W0012_P0001_T0003\TR1_W0001_P0090\TR1_2_W0001_P0090_T0001_R1_P3_K1_Ch2-Ch1.zen
620	6.026976e-02	2.004036e-02	6.154900e-02	20150708_gfpSORORINcd3_G2G1\MitoSys2\LSM\gfpSORORINc_G1\DE_W0012_P0001\DE_2_W0012_P0001_T0003\TR1_W0001_P0090\TR1_2_W0001_P0090_T0001_R1_P3_K1_Ch2-Ch1.zen
660	6.067655e-02	1.670485e-02	6.046500e-02	20150708_gfpSORORINcd3_G2G1\MitoSys2\LSM\gfpSORORINc_G1\DE_W0012_P0001\DE_2_W0012_P0001_T0003\TR1_W0001_P0090\TR1_2_W0001_P0090_T0001_R1_P3_K1_Ch2-Ch1.zen
700	5.998586e-02	1.519834e-02	5.942000e-02	20150708_gfpSORORINcd3_G2G1\MitoSys2\LSM\gfpSORORINc_G1\DE_W0012_P0001\DE_2_W0012_P0001_T0003\TR1_W0001_P0090\TR1_2_W0001_P0090_T0001_R1_P3_K1_Ch2-Ch1.zen
780	5.725666e-02	1.274511e-02	5.743800e-02	20150708_gfpSORORINcd3_G2G1\MitoSys2\LSM\gfpSORORINc_G1\DE_W0012_P0001\DE_2_W0012_P0001_T0003\TR1_W0001_P0090\TR1_2_W0001_P0090_T0001_R1_P3_K1_Ch2-Ch1.zen
860	5.692121e-02	1.299065e-02	5.558800e-02	20150708_gfpSORORINcd3_G2G1\MitoSys2\LSM\gfpSORORINc_G1\DE_W0012_P0001\DE_2_W0012_P0001_T0003\TR1_W0001_P0090\TR1_2_W0001_P0090_T0001_R1_P3_K1_Ch2-Ch1.zen
940	5.331128e-02	1.533197e-02	5.385800e-02	20150708_gfpSORORINcd3_G2G1\MitoSys2\LSM\gfpSORORINc_G1\DE_W0012_P0001\DE_2_W0012_P0001_T0003\TR1_W0001_P0090\TR1_2_W0001_P0090_T0001_R1_P3_K1_Ch2-Ch1.zen
1020	5.127459e-02	1.457278e-02	5.223700e-02	20150708_gfpSORORINcd3_G2G1\MitoSys2\LSM\gfpSORORINc_G1\DE_W0012_P0001\DE_2_W0012_P0001_T0003\TR1_W0001_P0090\TR1_2_W0001_P0090_T0001_R1_P3_K1_Ch2-Ch1.zen
1100	5.327405e-02	1.403370e-02	5.071600e-02	20150708_gfpSORORINcd3_G2G1\MitoSys2\LSM\gfpSORORINc_G1\DE_W0012_P0001\DE_2_W0012_P0001_T0003\TR1_W0001_P0090\TR1_2_W0001_P0090_T0001_R1_P3_K1_Ch2-Ch1.zen
1180	4.837537e-02	1.388476e-02	4.928500e-02	20150708_gfpSORORINcd3_G2G1\MitoSys2\LSM\gfpSORORINc_G1\DE_W0012_P0001\DE_2_W0012_P0001_T0003\TR1_W0001_P0090\TR1_2_W0001_P0090_T0001_R1_P3_K1_Ch2-Ch1.zen
1260	4.851364e-02	1.279820e-02	4.793800e-02	20150708_gfpSORORINcd3_G2G1\MitoSys2\LSM\gfpSORORINc_G1\DE_W0012_P0001\DE_2_W0012_P0001_T0003\TR1_W0001_P0090\TR1_2_W0001_P0090_T0001_R1_P3_K1_Ch2-Ch1.zen
1340	4.662818e-02	9.813674e-03	4.666800e-02	20150708_gfpSORORINcd3_G2G1\MitoSys2\LSM\gfpSORORINc_G1\DE_W0012_P0001\DE_2_W0012_P0001_T0003\TR1_W0001_P0090\TR1_2_W0001_P0090_T0001_R1_P3_K1_Ch2-Ch1.zen
1420	4.614636e-02	1.147388e-02	4.546700e-02	20150708_gfpSORORINcd3_G2G1\MitoSys2\LSM\gfpSORORINc_G1\DE_W0012_P0001\DE_2_W0012_P0001_T0003\TR1_W0001_P0090\TR1_2_W0001_P0090_T0001_R1_P3_K1_Ch2-Ch1.zen
1500	4.158983e-02	1.474782e-02	4.433100e-02	20150708_gfpSORORINcd3_G2G1\MitoSys2\LSM\gfpSORORINc_G1\DE_W0012_P0001\DE_2_W0012_P0001_T0003\TR1_W0001_P0090\TR1_2_W0001_P0090_T0001_R1_P3_K1_Ch2-Ch1.zen
1660	4.312908e-02	8.885153e-03	4.223400e-02	20150708_gfpSORORINcd3_G2G1\MitoSys2\LSM\gfpSORORINc_G1\DE_W0012_P0001\DE_2_W0012_P0001_T0003\TR1_W0001_P0090\TR1_2_W0001_P0090_T0001_R1_P3_K1_Ch2-Ch1.zen
1820	3.904346e-02	1.077456e-02	4.034100e-02	20150708_gfpSORORINcd3_G2G1\MitoSys2\LSM\gfpSORORINc_G1\DE_W0012_P0001\DE_2_W0012_P0001_T0003\TR1_W0001_P0090\TR1_2_W0001_P0090_T0001_R1_P3_K1_Ch2-Ch1.zen
1980	3.775242e-02	1.175467e-02	3.862400e-02	20150708_gfpSORORINcd3_G2G1\MitoSys2\LSM\gfpSORORINc_G1\DE_W0012_P0001\DE_2_W0012_P0001_T0003\TR1_W0001_P0090\TR1_2_W0001_P0090_T0001_R1_P3_K1_Ch2-Ch1.zen
2140	3.866610e-02	1.181580e-02	3.705800e-02	20150708_gfpSORORINcd3_G2G1\MitoSys2\LSM\gfpSORORINc_G1\DE_W0012_P0001\DE_2_W0012_P0001_T0003\TR1_W0001_P0090\TR1_2_W0001_P0090_T0001_R1_P3_K1_Ch2-Ch1.zen
2300	3.835998e-02	1.073763e-02	3.562500e-02	20150708_gfpSORORINcd3_G2G1\MitoSys2\LSM\gfpSORORINc_G1\DE_W0012_P0001\DE_2_W0012_P0001_T0003\TR1_W0001_P0090\TR1_2_W0001_P0090_T0001_R1_P3_K1_Ch2-Ch1.zen
2460	3.609911e-02	1.227318e-02	3.430800e-02	20150708_gfpSORORINcd3_G2G1\MitoSys2\LSM\gfpSORORINc_G1\DE_W0012_P0001\DE_2_W0012_P0001_T0003\TR1_W0001_P0090\TR1_2_W0001_P0090_T0001_R1_P3_K1_Ch2-Ch1.zen
2620	3.123282e-02	1.176374e-02	3.309300e-02	20150708_gfpSORORINcd3_G2G1\MitoSys2\LSM\gfpSORORINc_G1\DE_W0012_P0001\DE_2_W0012_P0001_T0003\TR1_W0001_P0090\TR1_2_W0001_P0090_T0001_R1_P3_K1_Ch2-Ch1.zen
2780	2.695651e-02	9.578995e-03	3.196900e-02	20150708_gfpSORORINcd3_G2G1\MitoSys2\LSM\gfpSORORINc_G1\DE_W0012_P0001\DE_2_W0012_P0001_T0003\TR1_W0001_P0090\TR1_2_W0001_P0090_T0001_R1_P3_K1_Ch2-Ch1.zen
2940	3.115885e-02	9.044883e-03	3.092500e-02	20150708_gfpSORORINcd3_G2G1\MitoSys2\LSM\gfpSORORINc_G1\DE_W0012_P0001\DE_2_W0012_P0001_T0003\TR1_W0001_P0090\TR1_2_W0001_P0090_T0001_R1_P3_K1_Ch2-Ch1.zen
3100	3.052522e-02	7.219479e-03	2.995200e-02	20150708_gfpSORORINcd3_G2G1\MitoSys2\LSM\gfpSORORINc_G1\DE_W0012_P0001\DE_2_W0012_P0001_T0003\TR1_W0001_P0090\TR1_2_W0001_P0090_T0001_R1_P3_K1_Ch2-Ch1.zen
3420	2.593844e-02	7.972918e-03	2.819500e-02	20150708_gfpSORORINcd3_G2G1\MitoSys2\LSM\gfpSORORINc_G1\DE_W0012_P0001\DE_2_W0012_P0001_T0003\TR1_W0001_P0090\TR1_2_W0001_P0090_T0001_R1_P3_K1_Ch2-Ch1.zen
3740	2.701026e-02	9.651623e-03	2.664800e-02	20150708_gfpSORORINcd3_G2G1\MitoSys2\LSM\gfpSORORINc_G1\DE_W0012_P0001\DE_2_W0012_P0001_T0003\TR1_W0001_P0090\TR1_2_W0001_P0090_T0001_R1_P3_K1_Ch2-Ch1.zen
4060	2.597458e-02	8.039400e-03	2.527500e-02	20150708_gfpSORORINcd3_G2G1\MitoSys2\LSM\gfpSORORINc_G1\DE_W0012_P0001\DE_2_W0012_P0001_T0003\TR1_W0001_P0090\TR1_2_W0001_P0090_T0001_R1_P3_K1_Ch2-Ch1.zen
4380	2.652256e-02	8.128907e-03	2.404700e-02	20150708_gfpSORORINcd3_G2G1\MitoSys2\LSM\gfpSORORINc_G1\DE_W0012_P0001\DE_2_W0012_P0001_T0003\TR1_W0001_P0090\TR1_2_W0001_P0090_T0001_R1_P3_K1_Ch2-Ch1.zen
4700	2.319966e-02	9.101243e-03	2.294200e-02	20150708_gfpSORORINcd3_G2G1\MitoSys2\LSM\gfpSORORINc_G1\DE_W0012_P0001\DE_2_W0012_P0001_T0003\TR1_W0001_P0090\TR1_2_W0001_P0090_T0001_R1_P3_K1_Ch2-Ch1.zen
5020	2.305743e-02	8.611301e-03	2.194000e-02	20150708_gfpSORORINcd3_G2G1\MitoSys2\LSM\gfpSORORINc_G1\DE_W0012_P0001\DE_2_W0012_P0001_T0003\TR1_W0001_P0090\TR1_2_W0001_P0090_T0001_R1_P3_K1_Ch2-Ch1.zen
5340	2.210135e-02	7.686766e-03	2.102800e-02	20150708_gfpSORORINcd3_G2G1\MitoSys2\LSM\gfpSORORINc_G1\DE_W0012_P0001\DE_2_W0012_P0001_T0003\TR1_W0001_P0090\TR1_2_W0001_P0090_T0001_R1_P3_K1_Ch2-Ch1.zen
5660	2.066008e-02	8.265440e-03	2.019400e-02	20150708_gfpSORORINcd3_G2G1\MitoSys2\LSM\gfpSORORINc_G1\DE_W0012_P0001\DE_2_W0012_P0001_T0003\TR1_W0001_P0090\TR1_2_W0001_P0090_T0001_R1_P3_K1_Ch2-Ch1.zen
5980	1.865848e-02	7.737517e-03	1.942800e-02	20150708_gfpSORORINcd3_G2G1\MitoSys2\LSM\gfpSORORINc_G1\DE_W0012_P0001\DE_2_W0012_P0001_T0003\TR1_W0001_P0090\TR1_2_W0001_P0090_T0001_R1_P3_K1_Ch2-Ch1.zen
6300	1.936891e-02	9.089775e-03	1.872100e-02	20150708_gfpSORORINcd3_G2G1\MitoSys2\LSM\gfpSORORINc_G1\DE_W0012_P0001\DE_2_W0012_P0001_T0003\TR1_W0001_P0090\TR1_2_W0001_P0090_T0001_R1_P3_K1_Ch2-Ch1.zen
6940	1.692634e-02	8.151880e-03	1.745800e-02	20150708_gfpSORORINcd3_G2G1\MitoSys2\LSM\gfpSORORINc_G1\DE_W0012_P0001\DE_2_W0012_P0001_T0003\TR1_W0001_P0090\TR1_2_W0001_P0090_T0001_R1_P3_K1_Ch2-Ch1.zen
7580	1.728417e-02	7.968875e-03	1.636400e-02	20150708_gfpSORORINcd3_G2G1\MitoSys2\LSM\gfpSORORINc_G1\DE_W0012_P0001\DE_2_W0012_P0001_T0003\TR1_W0001_P0090\TR1_2_W0001_P0090_T0001_R1_P3_K1_Ch2-Ch1.zen
8220	1.709402e-02	9.216772e-03	1.540400e-02	20150708_gfpSORORINcd3_G2G1\MitoSys2\LSM\gfpSORORINc_G1\DE_W0012_P0001\DE_2_W0012_P0001_T0003\TR1_W0001_P0090\TR1_2_W0001_P0090_T0001_R1_P3_K1_Ch2-Ch1.zen
8860	1.507546e-02	9.295623e-03	1.455500e-02	20150708_gfpSORORINcd3_G2G1\MitoSys2\LSM\gfpSORORINc_G1\DE_W0012_P0001\DE_2_W0012_P0001_T0003\TR1_W0001_P0090\TR1_2_W0001_P0090_T0001_R1_P3_K1_Ch2-Ch1.zen
9500	1.405038e-02	8.338779e-03	1.379800e-02	20150708_gfpSORORINcd3_G2G1\MitoSys2\LSM\gfpSORORINc_G1\DE_W0012_P0001\DE_2_W0012_P0001_T0003\TR1_W0001_P0090\TR1_2_W0001_P0090_T0001_R1_P3_K1_Ch2-Ch1.zen
10140	1.298574e-02	9.161282e-03	1.311800e-02	20150708_gfpSORORINcd3_G2G1\MitoSys2\LSM\gfpSORORINc_G1\DE_W0012_P0001\DE_2_W0012_P0001_T0003\TR1_W0001_P0090\TR1_2_W0001_P0090_T0001_R1_P3_K1_Ch2-Ch1.zen
10780	1.307821e-02	8.198978e-03	1.250400e-02	20150708_gfpSORORINcd3_G2G1\MitoSys2\LSM\gfpSORORINc_G1\DE_W0012_P0001\DE_2_W0012_P0001_T0003\TR1_W0001_P0090\TR1_2_W0001_P0090_T0001_R1_P3_K1_Ch2-Ch1.zen
11420	1.232482e-02	9.336158e-03	1.194600e-02	20150708_gfpSORORINcd3_G2G1\MitoSys2\LSM\gfpSORORINc_G1\DE_W0012_P0001\DE_2_W0012_P0001_T0003\TR1_W0001_P0090\TR1_2_W0001_P0090_T0001_R1_P3_K1_Ch2-Ch1.zen
12060	1.071420e-02	9.972326e-03	1.143700e-02	20150708_gfpSORORINcd3_G2G1\MitoSys2\LSM\gfpSORORINc_G1\DE_W0012_P0001\DE_2_W0012_P0001_T0003\TR1_W0001_P0090\TR1_2_W0001_P0090_T0001_R1_P3_K1_Ch2-Ch1.zen
12700	1.033375e-02	9.205111e-03	1.097000e-02	20150708_gfpSORORINcd3_G2G1\MitoSys2\LSM\gfpSORORINc_G1\DE_W0012_P0001\DE_2_W0012_P0001_T0003\TR1_W0001_P0090\TR1_2_W0001_P0090_T0001_R1_P3_K1_Ch2-Ch1.zen
13980	9.537472e-03	7.501500e-03	1.014400e-02	20150708_gfpSORORINcd3_G2G1\MitoSys2\LSM\gfpSORORINc_G1\DE_W0012_P0001\DE_2_W0012_P0001_T0003\TR1_W0001_P0090\TR1_2_W0001_P0090_T0001_R1_P3_K1_Ch2-Ch1.zen
15260	8.568922e-03	6.510370e-03	9.435200e-03	20150708_gfpSORORINcd3_G2G1\MitoSys2\LSM\gfpSORORINc_G1\DE_W0012_P0001\DE_2_W0012_P0001_T0003\TR1_W0001_P0090\TR1_2_W0001_P0090_T0001_R1_P3_K1_Ch2-Ch1.zen
16540	9.217152e-03	5.739689e-03	8.819400e-03	20150708_gfpSORORINcd3_G2G1\MitoSys2\LSM\gfpSORORINc_G1\DE_W0012_P0001\DE_2_W0012_P0001_T0003\TR1_W0001_P0090\TR1_2_W0001_P0090_T0001_R1_P3_K1_Ch2-Ch1.zen
17820	7.677090e-03	6.593721e-03	8.279300e-03	20150708_gfpSORORINcd3_G2G1\MitoSys2\LSM\gfpSORORINc_G1\DE_W0012_P0001\DE_2_W0012_P0001_T0003\TR1_W0001_P0090\TR1_2_W0001_P0090_T0001_R1_P3_K1_Ch2-Ch1.zen
19100	7.188669e-03	6.649179e-03	7.801600e-03	20150708_gfpSORORINcd3_G2G1\MitoSys2\LSM\gfpSORORINc_G1\DE_W0012_P0001\DE_2_W0012_P0001_T0003\TR1_W0001_P0090\TR1_2_W0001_P0090_T0001_R1_P3_K1_Ch2-Ch1.zen
20380	7.872566e-03	6.151186e-03	7.375900e-03	20150708_gfpSORORINcd3_G2G1\MitoSys2\LSM\gfpSORORINc_G1\DE_W0012_P0001\DE_2_W0012_P0001_T0003\TR1_W0001_P0090\TR1_2_W0001_P0090_T0001_R1_P3_K1_Ch2-Ch1.zen
21660	5.967369e-03	5.339068e-03	6.994000e-03	20150708_gfpSORORINcd3_G2G1\MitoSys2\LSM\gfpSORORINc_G1\DE_W0012_P0001\DE_2_W0012_P0001_T0003\TR1_W0001_P0090\TR1_2_W0001_P0090_T0001_R1_P3_K1_Ch2-Ch1.zen
22940	4.350014e-03	7.491304e-03	6.649400e-03	20150708_gfpSORORINcd3_G2G1\MitoSys2\LSM\gfpSORORINc_G1\DE_W0012_P0001\DE_2_W0012_P0001_T0003\TR1_W0001_P0090\TR1_2_W0001_P0090_T0001_R1_P3_K1_Ch2-Ch1.zen
24220	5.058420e-03	6.624712e-03	6.336900e-03	20150708_gfpSORORINcd3_G2G1\MitoSys2\LSM\gfpSORORINc_G1\DE_W0012_P0001\DE_2_W0012_P0001_T0003\TR1_W0001_P0090\TR1_2_W0001_P0090_T0001_R1_P3_K1_Ch2-Ch1.zen
25500	4.354819e-03	7.204605e-03	6.052100e-03	20150708_gfpSORORINcd3_G2G1\MitoSys2\LSM\gfpSORORINc_G1\DE_W0012_P0001\DE_2_W0012_P0001_T0003\TR1_W0001_P0090\TR1_2_W0001_P0090_T0001_R1_P3_K1_Ch2-Ch1.zen
28060	2.953007e-03	7.700159e-03	5.552000e-03	20150708_gfpSORORINcd3_G2G1\MitoSys2\LSM\gfpSORORINc_G1\DE_W0012_P0001\DE_2_W0012_P0001_T0003\TR1_W0001_P0090\TR1_2_W0001_P0090_T0001_R1_P3_K1_Ch2-Ch1.zen
30620	3.299854e-03	6.765735e-03	5.127100e-03	20150708_gfpSORORINcd3_G2G1\MitoSys2\LSM\gfpSORORINc_G1\DE_W0012_P0001\DE_2_W0012_P0001_T0003\TR1_W0001_P0090\TR1_2_W0001_P0090_T0001_R1_P3_K1_Ch2-Ch1.zen
33180	3.138668e-03	7.029842e-03	4.761500e-03	20150708_gfpSORORINcd3_G2G1\MitoSys2\LSM\gfpSORORINc_G1\DE_W0012_P0001\DE_2_W0012_P0001_T0003\TR1_W0001_P0090\TR1_2_W0001_P0090_T0001_R1_P3_K1_Ch2-Ch1.zen
35740	4.762570e-03	5.382196e-03	4.443600e-03	20150708_gfpSORORINcd3_G2G1\MitoSys2\LSM\gfpSORORINc_G1\DE_W0012_P0001\DE_2_W0012_P0001_T0003\TR1_W0001_P0090\TR1_2_W0001_P0090_T0001_R1_P3_K1_Ch2-Ch1.zen
38300	5.597985e-03	6.866482e-03	4.164600e-03	20150708_gfpSORORINcd3_G2G1\MitoSys2\LSM\gfpSORORINc_G1\DE_W0012_P0001\DE_2_W0012_P0001_T0003\TR1_W0001_P0090\TR1_2_W0001_P0090_T0001_R1_P3_K1_Ch2-Ch1.zen
40860	5.678390e-03	7.278400e-03	3.917800e-03	20150708_gfpSORORINcd3_G2G1\MitoSys2\LSM\gfpSORORINc_G1\DE_W0012_P0001\DE_2_W0012_P0001_T0003\TR1_W0001_P0090\TR1_2_W0001_P0090_T0001_R1_P3_K1_Ch2-Ch1.zen
43420	4.381498e-03	7.502464e-03	3.697900e-03	20150708_gfpSORORINcd3_G2G1\MitoSys2\LSM\gfpSORORINc_G1\DE_W0012_P0001\DE_2_W0012_P0001_T0003\TR1_W0001_P0090\TR1_2_W0001_P0090_T0001_R1_P3_K1_Ch2-Ch1.zen
45980	5.249136e-03	6.729241e-03	3.500600e-03	20150708_gfpSORORINcd3_G2G1\MitoSys2\LSM\gfpSORORINc_G1\DE_W0012_P0001\DE_2_W0012_P0001_T0003\TR1_W0001_P0090\TR1_2_W0001_P0090_T0001_R1_P3_K1_Ch2-Ch1.zen
48540	5.033629e-03	7.766373e-03	3.322800e-03	20150708_gfpSORORINcd3_G2G1\MitoSys2\LSM\gfpSORORINc_G1\DE_W0012_P0001\DE_2_W0012_P0001_T0003\TR1_W0001_P0090\TR1_2_W0001_P0090_T0001_R1_P3_K1_Ch2-Ch1.zen
51100	4.368441e-03	7.139434e-03	3.161600e-03	20150708_gfpSORORINcd3_G2G1\MitoSys2\LSM\gfpSORORINc_G1\DE_W0012_P0001\DE_2_W0012_P0001_T0003\TR1_W0001_P0090\TR1_2_W0001_P0090_T0001_R1_P3_K1_Ch2-Ch1.zen
56220	2.459315e-03	7.149586e-03	2.880700e-03	20150708_gfpSORORINcd3_G2G1\MitoSys2\LSM\gfpSORORINc_G1\DE_W0012_P0001\DE_2_W0012_P0001_T0003\TR1_W0001_P0090\TR1_2_W0001_P0090_T0001_R1_P3_K1_Ch2-Ch1.zen
61340	2.138816e-03	7.096331e-03	2.644100e-03	20150708_gfpSORORINcd3_G2G1\MitoSys2\LSM\gfpSORORINc_G1\DE_W0012_P0001\DE_2_W0012_P0001_T0003\TR1_W0001_P0090\TR1_2_W0001_P0090_T0001_R1_P3_K1_Ch2-Ch1.zen
66460	2.152330e-03	7.150369e-03	2.442200e-03	20150708_gfpSORORINcd3_G2G1\MitoSys2\LSM\gfpSORORINc_G1\DE_W0012_P0001\DE_2_W0012_P0001_T0003\TR1_W0001_P0090\TR1_2_W0001_P0090_T0001_R1_P3_K1_Ch2-Ch1.zen
71580	1.773198e-03	6.526584e-03	2.267800e-03	20150708_gfpSORORINcd3_G2G1\MitoSys2\LSM\gfpSORORINc_G1\DE_W0012_P0001\DE_2_W0012_P0001_T0003\TR1_W0001_P0090\TR1_2_W0001_P0090_T0001_R1_P3_K1_Ch2-Ch1.zen
76700	2.321491e-03	6.414126e-03	2.115800e-03	20150708_gfpSORORINcd3_G2G1\MitoSys2\LSM\gfpSORORINc_G1\DE_W0012_P0001\DE_2_W0012_P0001_T0003\TR1_W0001_P0090\TR1_2_W0001_P0090_T0001_R1_P3_K1_Ch2-Ch1.zen
81820	1.870549e-03	7.726619e-03	1.982000e-03	20150708_gfpSORORINcd3_G2G1\MitoSys2\LSM\gfpSORORINc_G1\DE_W0012_P0001\DE_2_W0012_P0001_T0003\TR1_W0001_P0090\TR1_2_W0001_P0090_T0001_R1_P3_K1_Ch2-Ch1.zen
86940	2.658468e-03	6.485796e-03	1.863500e-03	20150708_gfpSORORINcd3_G2G1\MitoSys2\LSM\gfpSORORINc_G1\DE_W0012_P0001\DE_2_W0012_P0001_T0003\TR1_W0001_P0090\TR1_2_W0001_P0090_T0001_R1_P3_K1_Ch2-Ch1.zen
92060	4.066158e-03	7.507483e-03	1.757700e-03	20150708_gfpSORORINcd3_G2G1\MitoSys2\LSM\gfpSORORINc_G1\DE_W0012_P0001\DE_2_W0012_P0001_T0003\TR1_W0001_P0090\TR1_2_W0001_P0090_T0001_R1_P3_K1_Ch2-Ch1.zen
97180	3.487038e-03	5.447201e-03	1.662700e-03	20150708_gfpSORORINcd3_G2G1\MitoSys2\LSM\gfpSORORINc_G1\DE_W0012_P0001\DE_2_W0012_P0001_T0003\TR1_W0001_P0090\TR1_2_W0001_P0090_T0001_R1_P3_K1_Ch2-Ch1.zen
102300	2.968960e-03	5.059916e-03	1.577000e-03	20150708_gfpSORORINcd3_G2G1\MitoSys2\LSM\gfpSORORINc_G1\DE_W0012_P0001\DE_2_W0012_P0001_T0003\TR1_W0001_P0090\TR1_2_W0001_P0090_T0001_R1_P3_K1_Ch2-Ch1.zen
112540	2.315114e-03	4.716111e-03	1.428400e-03	20150708_gfpSORORINcd3_G2G1\MitoSys2\LSM\gfpSORORINc_G1\DE_W0012_P0001\DE_2_W0012_P0001_T0003\TR1_W0001_P0090\TR1_2_W0001_P0090_T0001_R1_P3_K1_Ch2-Ch1.zen
122780	1.747535e-03	5.935413e-03	1.304000e-03	20150708_gfpSORORINcd3_G2G1\MitoSys2\LSM\gfpSORORINc_G1\DE_W0012_P0001\DE_2_W0012_P0001_T0003\TR1_W0001_P0090\TR1_2_W0001_P0090_T0001_R1_P3_K1_Ch2-Ch1.zen
133020	2.111089e-03	4.984907e-03	1.198500e-03	20150708_gfpSORORINcd3_G2G1\MitoSys2\LSM\gfpSORORINc_G1\DE_W0012_P0001\DE_2_W0012_P0001_T0003\TR1_W0001_P0090\TR1_2_W0001_P0090_T0001_R1_P3_K1_Ch2-Ch1.zen
143260	6.806322e-04	5.599380e-03	1.107900e-03	20150708_gfpSORORINcd3_G2G1\MitoSys2\LSM\gfpSORORINc_G1\DE_W0012_P0001\DE_2_W0012_P0001_T0003\TR1_W0001_P0090\TR1_2_W0001_P0090_T0001_R1_P3_K1_Ch2-Ch1.zen
153500	1.029655e-03	5.600437e-03	1.029300e-03	20150708_gfpSORORINcd3_G2G1\MitoSys2\LSM\gfpSORORINc_G1\DE_W0012_P0001\DE_2_W0012_P0001_T0003\TR1_W0001_P0090\TR1_2_W0001_P0090_T0001_R1_P3_K1_Ch2-Ch1.zen
163740	1.678655e-03	3.948644e-03	9.603800e-04	20150708_gfpSORORINcd3_G2G1\MitoSys2\LSM\gfpSORORINc_G1\DE_W0012_P0001\DE_2_W0012_P0001_T0003\TR1_W0001_P0090\TR1_2_W0001_P0090_T0001_R1_P3_K1_Ch2-Ch1.zen
173980	3.028606e-03	5.260520e-03	8.995700e-04	20150708_gfpSORORINcd3_G2G1\MitoSys2\LSM\gfpSORORINc_G1\DE_W0012_P0001\DE_2_W0012_P0001_T0003\TR1_W0001_P0090\TR1_2_W0001_P0090_T0001_R1_P3_K1_Ch2-Ch1.zen
184220	1.248717e-03	5.144382e-03	8.455000e-04	20150708_gfpSORORINcd3_G2G1\MitoSys2\LSM\gfpSORORINc_G1\DE_W0012_P0001\DE_2_W0012_P0001_T0003\TR1_W0001_P0090\TR1_2_W0001_P0090_T0001_R1_P3_K1_Ch2-Ch1.zen
194460	1.842798e-03	4.825910e-03	7.971300e-04	20150708_gfpSORORINcd3_G2G1\MitoSys2\LSM\gfpSORORINc_G1\DE_W0012_P0001\DE_2_W0012_P0001_T0003\TR1_W0001_P0090\TR1_2_W0001_P0090_T0001_R1_P3_K1_Ch2-Ch1.zen
204700	1.401652e-03	4.732179e-03	7.536000e-04	20150708_gfpSORORINcd3_G2G1\MitoSys2\LSM\gfpSORORINc_G1\DE_W0012_P0001\DE_2_W0012_P0001_T0003\TR1_W0001_P0090\TR1_2_W0001_P0090_T0001_R1_P3_K1_Ch2-Ch1.zen
225180	3.658310e-04	3.867934e-03	6.785000e-04	20150708_gfpSORORINcd3_G2G1\MitoSys2\LSM\gfpSORORINc_G1\DE_W0012_P0001\DE_2_W0012_P0001_T0003\TR1_W0001_P0090\TR1_2_W0001_P0090_T0001_R1_P3_K1_Ch2-Ch1.zen
245660	1.233324e-04	5.196340e-03	6.160200e-04	20150708_gfpSORORINcd3_G2G1\MitoSys2\LSM\gfpSORORINc_G1\DE_W0012_P0001\DE_2_W0012_P0001_T0003\TR1_W0001_P0090\TR1_2_W0001_P0090_T0001_R1_P3_K1_Ch2-Ch1.zen
266140	1.109341e-03	4.093701e-03	5.632800e-04	20150708_gfpSORORINcd3_G2G1\MitoSys2\LSM\gfpSORORINc_G1\DE_W0012_P0001\DE_2_W0012_P0001_T0003\TR1_W0001_P0090\TR1_2_W0001_P0090_T0001_R1_P3_K1_Ch2-Ch1.zen
286620	1.041239e-03	4.362745e-03	5.182000e-04	20150708_gfpSORORINcd3_G2G1\MitoSys2\LSM\gfpSORORINc_G1\DE_W0012_P0001\DE_2_W0012_P0001_T0003\TR1_W0001_P0090\TR1_2_W0001_P0090_T0001_R1_P3_K1_Ch2-Ch1.zen
307100	-4.985869e-04	4.578823e-03	4.792500e-04	20150708_gfpSORORINcd3_G2G1\MitoSys2\LSM\gfpSORORINc_G1\DE_W0012_P0001\DE_2_W0012_P0001_T0003\TR1_W0001_P0090\TR1_2_W0001_P0090_T0001_R1_P3_K1_Ch2-Ch1.zen
327580	9.395397e-04	4.297299e-03	4.452800e-04	20150708_gfpSORORINcd3_G2G1\MitoSys2\LSM\gfpSORORINc_G1\DE_W0012_P0001\DE_2_W0012_P0001_T0003\TR1_W0001_P0090\TR1_2_W0001_P0090_T0001_R1_P3_K1_Ch2-Ch1.zen
348060	6.388528e-04	3.559893e-03	4.154100e-04	20150708_gfpSORORINcd3_G2G1\MitoSys2\LSM\gfpSORORINc_G1\DE_W0012_P0001\DE_2_W0012_P0001_T0003\TR1_W0001_P0090\TR1_2_W0001_P0090_T0001_R1_P3_K1_Ch2-Ch1.zen
368540	9.849041e-04	4.265788e-03	3.889600e-04	20150708_gfpSORORINcd3_G2G1\MitoSys2\LSM\gfpSORORINc_G1\DE_W0012_P0001\DE_2_W0012_P0001_T0003\TR1_W0001_P0090\TR1_2_W0001_P0090_T0001_R1_P3_K1_Ch2-Ch1.zen
389020	1.896455e-04	4.492159e-03	3.653900e-04	20150708_gfpSORORINcd3_G2G1\MitoSys2\LSM\gfpSORORINc_G1\DE_W0012_P0001\DE_2_W0012_P0001_T0003\TR1_W0001_P0090\TR1_2_W0001_P0090_T0001_R1_P3_K1_Ch2-Ch1.zen
409500	8.074482e-04	3.744848e-03	3.442500e-04	20150708_gfpSORORINcd3_G2G1\MitoSys2\LSM\gfpSORORINc_G1\DE_W0012_P0001\DE_2_W0012_P0001_T0003\TR1_W0001_P0090\TR1_2_W0001_P0090_T0001_R1_P3_K1_Ch2-Ch1.zen
450460	-6.157403e-04	4.163398e-03	3.079600e-04	20150708_gfpSORORINcd3_G2G1\MitoSys2\LSM\gfpSORORINc_G1\DE_W0012_P0001\DE_2_W0012_P0001_T0003\TR1_W0001_P0090\TR1_2_W0001_P0090_T0001_R1_P3_K1_Ch2-Ch1.zen
491420	-8.942002e-04	3.168003e-03	2.779700e-04	20150708_gfpSORORINcd3_G2G1\MitoSys2\LSM\gfpSORORINc_G1\DE_W0012_P0001\DE_2_W0012_P0001_T0003\TR1_W0001_P0090\TR1_2_W0001_P0090_T0001_R1_P3_K1_Ch2-Ch1.zen
532380	-1.120696e-03	3.617773e-03	2.528000e-04	20150708_gfpSORORINcd3_G2G1\MitoSys2\LSM\gfpSORORINc_G1\DE_W0012_P0001\DE_2_W0012_P0001_T0003\TR1_W0001_P0090\TR1_2_W0001_P0090_T0001_R1_P3_K1_Ch2-Ch1.zen
573340	-2.061832e-03	4.569428e-03	2.314100e-04	20150708_gfpSORORINcd3_G2G1\MitoSys2\LSM\gfpSORORINc_G1\DE_W0012_P0001\DE_2_W0012_P0001_T0003\TR1_W0001_P0090\TR1_2_W0001_P0090_T0001_R1_P3_K1_Ch2-Ch1.zen
614300	-1.097873e-03	4.614435e-03	2.130300e-04	20150708_gfpSORORINcd3_G2G1\MitoSys2\LSM\gfpSORORINc_G1\DE_W0012_P0001\DE_2_W0012_P0001_T0003\TR1_W0001_P0090\TR1_2_W0001_P0090_T0001_R1_P3_K1_Ch2-Ch1.zen
655260	-2.792550e-03	4.612569e-03	1.970800e-04	20150708_gfpSORORINcd3_G2G1\MitoSys2\LSM\gfpSORORINc_G1\DE_W0012_P0001\DE_2_W0012_P0001_T0003\TR1_W0001_P0090\TR1_2_W0001_P0090_T0001_R1_P3_K1_Ch2-Ch1.zen
696220	-1.226303e-03	5.556946e-03	1.831200e-04	20150708_gfpSORORINcd3_G2G1\MitoSys2\LSM\gfpSORORINc_G1\DE_W0012_P0001\DE_2_W0012_P0001_T0003\TR1_W0001_P0090\TR1_2_W0001_P0090_T0001_R1_P3_K1_Ch2-Ch1.zen
737180	-1.413803e-03	4.187893e-03	1.708200e-04	20150708_gfpSORORINcd3_G2G1\MitoSys2\LSM\gfpSORORINc_G1\DE_W0012_P0001\DE_2_W0012_P0001_T0003\TR1_W0001_P0090\TR1_2_W0001_P0090_T0001_R1_P3_K1_Ch2-Ch1.zen
778140	-1.236244e-03	4.038650e-03	1.599000e-04	20150708_gfpSORORINcd3_G2G1\MitoSys2\LSM\gfpSORORINc_G1\DE_W0012_P0001\DE_2_W0012_P0001_T0003\TR1_W0001_P0090\TR1_2_W0001_P0090_T0001_R1_P3_K1_Ch2-Ch1.zen
819100	-1.158378e-03	4.049735e-03	1.501500e-04	20150708_gfpSORORINcd3_G2G1\MitoSys2\LSM\gfpSORORINc_G1\DE_W0012_P0001\DE_2_W0012_P0001_T0003\TR1_W0001_P0090\TR1_2_W0001_P0090_T0001_R1_P3_K1_Ch2-Ch1.zen
901020	-1.245914e-03	3.356964e-03	1.335000e-04	20150708_gfpSORORINcd3_G2G1\MitoSys2\LSM\gfpSORORINc_G1\DE_W0012_P0001\DE_2_W0012_P0001_T0003\TR1_W0001_P0090\TR1_2_W0001_P0090_T0001_R1_P3_K1_Ch2-Ch1.zen
982940	-8.108204e-04	3.509488e-03	1.198500e-04	20150708_gfpSORORINcd3_G2G1\MitoSys2\LSM\gfpSORORINc_G1\DE_W0012_P0001\DE_2_W0012_P0001_T0003\TR1_W0001_P0090\TR1_2_W0001_P0090_T0001_R1_P3_K1_Ch2-Ch1.zen
1064860	-7.123780e-04	3.109868e-03	1.084600e-04	20150708_gfpSORORINcd3_G2G1\MitoSys2\LSM\gfpSORORINc_G1\DE_W0012_P0001\DE_2_W0012_P0001_T0003\TR1_W0001_P0090\TR1_2_W0001_P0090_T0001_R1_P3_K1_Ch2-Ch1.zen
1146780	-3.500337e-04	2.226364e-03	9.883900e-05	20150708_gfpSORORINcd3_G2G1\MitoSys2\LSM\gfpSORORINc_G1\DE_W0012_P0001\DE_2_W0012_P0001_T0003\TR1_W0001_P0090\TR1_2_W0001_P0090_T0001_R1_P3_K1_Ch2-Ch1.zen
1228700	-9.291882e-04	3.379143e-03	9.061800e-05	20150708_gfpSORORINcd3_G2G1\MitoSys2\LSM\gfpSORORINc_G1\DE_W0012_P0001\DE_2_W0012_P0001_T0003\TR1_W0001_P0090\TR1_2_W0001_P0090_T0001_R1_P3_K1_Ch2-Ch1.zen
1310620	-9.314295e-04	4.262950e-03	8.352100e-05	20150708_gfpSORORINcd3_G2G1\MitoSys2\LSM\gfpSORORINc_G1\DE_W0012_P0001\DE_2_W0012_P0001_T0003\TR1_W0001_P0090\TR1_2_W0001_P0090_T0001_R1_P3_K1_Ch2-Ch1.zen
1392540	4.571584e-04	4.607336e-03	7.734000e-05	20150708_gfpSORORINcd3_G2G1\MitoSys2\LSM\gfpSORORINc_G1\DE_W0012_P0001\DE_2_W0012_P0001_T0003\TR1_W0001_P0090\TR1_2_W0001_P0090_T0001_R1_P3_K1_Ch2-Ch1.zen
1474460	5.591619e-04	3.222465e-03	7.191600e-05	20150708_gfpSORORINcd3_G2G1\MitoSys2\LSM\gfpSORORINc_G1\DE_W0012_P0001\DE_2_W0012_P0001_T0003\TR1_W0001_P0090\TR1_2_W0001_P0090_T0001_R1_P3_K1_Ch2-Ch1.zen
1556380	8.067621e-04	3.153459e-03	6.712100e-05	20150708_gfpSORORINcd3_G2G1\MitoSys2\LSM\gfpSORORINc_G1\DE_W0012_P0001\DE_2_W0012_P0001_T0003\TR1_W0001_P0090\TR1_2_W0001_P0090_T0001_R1_P3_K1_Ch2-Ch1.zen
10	2.820603e-01	2.069108e-01	2.679900e-01	20150708_gfpSORORINcd3_G2G1\MitoSys2\LSM\gfpSORORINc_G1\DE_W0012_P0001\DE_2_W0012_P0001_T0003\TR1_W0001_P0090\TR1_2_W0001_P0090_T0001_R1_P4_K1_Ch2-Ch1.zen
20	1.971216e-01	2.064070e-01	2.533300e-01	20150708_gfpSORORINcd3_G2G1\MitoSys2\LSM\gfpSORORINc_G1\DE_W0012_P0001\DE_2_W0012_P0001_T0003\TR1_W0001_P0090\TR1_2_W0001_P0090_T0001_R1_P4_K1_Ch2-Ch1.zen
30	3.232116e-01	1.793215e-01	2.427800e-01	20150708_gfpSORORINcd3_G2G1\MitoSys2\LSM\gfpSORORINc_G1\DE_W0012_P0001\DE_2_W0012_P0001_T0003\TR1_W0001_P0090\TR1_2_W0001_P0090_T0001_R1_P4_K1_Ch2-Ch1.zen
40	2.253704e-01	2.518119e-01	2.344000e-01	20150708_gfpSORORINcd3_G2G1\MitoSys2\LSM\gfpSORORINc_G1\DE_W0012_P0001\DE_2_W0012_P0001_T0003\TR1_W0001_P0090\TR1_2_W0001_P0090_T0001_R1_P4_K1_Ch2-Ch1.zen
50	1.997753e-01	2.243279e-01	2.274200e-01	20150708_gfpSORORINcd3_G2G1\MitoSys2\LSM\gfpSORORINc_G1\DE_W0012_P0001\DE_2_W0012_P0001_T0003\TR1_W0001_P0090\TR1_2_W0001_P0090_T0001_R1_P4_K1_Ch2-Ch1.zen
60	2.468618e-01	2.663606e-01	2.214500e-01	20150708_gfpSORORINcd3_G2G1\MitoSys2\LSM\gfpSORORINc_G1\DE_W0012_P0001\DE_2_W0012_P0001_T0003\TR1_W0001_P0090\TR1_2_W0001_P0090_T0001_R1_P4_K1_Ch2-Ch1.zen
70	2.010521e-01	1.789052e-01	2.162500e-01	20150708_gfpSORORINcd3_G2G1\MitoSys2\LSM\gfpSORORINc_G1\DE_W0012_P0001\DE_2_W0012_P0001_T0003\TR1_W0001_P0090\TR1_2_W0001_P0090_T0001_R1_P4_K1_Ch2-Ch1.zen
80	2.174304e-01	2.237302e-01	2.116600e-01	20150708_gfpSORORINcd3_G2G1\MitoSys2\LSM\gfpSORORINc_G1\DE_W0012_P0001\DE_2_W0012_P0001_T0003\TR1_W0001_P0090\TR1_2_W0001_P0090_T0001_R1_P4_K1_Ch2-Ch1.zen
90	1.830841e-01	1.986055e-01	2.075600e-01	20150708_gfpSORORINcd3_G2G1\MitoSys2\LSM\gfpSORORINc_G1\DE_W0012_P0001\DE_2_W0012_P0001_T0003\TR1_W0001_P0090\TR1_2_W0001_P0090_T0001_R1_P4_K1_Ch2-Ch1.zen
100	1.719016e-01	1.858181e-01	2.038700e-01	20150708_gfpSORORINcd3_G2G1\MitoSys2\LSM\gfpSORORINc_G1\DE_W0012_P0001\DE_2_W0012_P0001_T0003\TR1_W0001_P0090\TR1_2_W0001_P0090_T0001_R1_P4_K1_Ch2-Ch1.zen
120	2.116539e-01	1.833612e-01	1.974800e-01	20150708_gfpSORORINcd3_G2G1\MitoSys2\LSM\gfpSORORINc_G1\DE_W0012_P0001\DE_2_W0012_P0001_T0003\TR1_W0001_P0090\TR1_2_W0001_P0090_T0001_R1_P4_K1_Ch2-Ch1.zen
140	2.111185e-01	1.480430e-01	1.921200e-01	20150708_gfpSORORINcd3_G2G1\MitoSys2\LSM\gfpSORORINc_G1\DE_W0012_P0001\DE_2_W0012_P0001_T0003\TR1_W0001_P0090\TR1_2_W0001_P0090_T0001_R1_P4_K1_Ch2-Ch1.zen
160	1.644931e-01	1.594235e-01	1.875400e-01	20150708_gfpSORORINcd3_G2G1\MitoSys2\LSM\gfpSORORINc_G1\DE_W0012_P0001\DE_2_W0012_P0001_T0003\TR1_W0001_P0090\TR1_2_W0001_P0090_T0001_R1_P4_K1_Ch2-Ch1.zen
180	2.011223e-01	1.834822e-01	1.835700e-01	20150708_gfpSORORINcd3_G2G1\MitoSys2\LSM\gfpSORORINc_G1\DE_W0012_P0001\DE_2_W0012_P0001_T0003\TR1_W0001_P0090\TR1_2_W0001_P0090_T0001_R1_P4_K1_Ch2-Ch1.zen
200	2.024589e-01	1.054662e-01	1.800700e-01	20150708_gfpSORORINcd3_G2G1\MitoSys2\LSM\gfpSORORINc_G1\DE_W0012_P0001\DE_2_W0012_P0001_T0003\TR1_W0001_P0090\TR1_2_W0001_P0090_T0001_R1_P4_K1_Ch2-Ch1.zen
220	1.638714e-01	1.463084e-01	1.769600e-01	20150708_gfpSORORINcd3_G2G1\MitoSys2\LSM\gfpSORORINc_G1\DE_W0012_P0001\DE_2_W0012_P0001_T0003\TR1_W0001_P0090\TR1_2_W0001_P0090_T0001_R1_P4_K1_Ch2-Ch1.zen
240	1.649787e-01	1.488458e-01	1.741600e-01	20150708_gfpSORORINcd3_G2G1\MitoSys2\LSM\gfpSORORINc_G1\DE_W0012_P0001\DE_2_W0012_P0001_T0003\TR1_W0001_P0090\TR1_2_W0001_P0090_T0001_R1_P4_K1_Ch2-Ch1.zen
260	1.504757e-01	1.380399e-01	1.716100e-01	20150708_gfpSORORINcd3_G2G1\MitoSys2\LSM\gfpSORORINc_G1\DE_W0012_P0001\DE_2_W0012_P0001_T0003\TR1_W0001_P0090\TR1_2_W0001_P0090_T0001_R1_P4_K1_Ch2-Ch1.zen
280	1.935882e-01	1.378041e-01	1.692700e-01	20150708_gfpSORORINcd3_G2G1\MitoSys2\LSM\gfpSORORINc_G1\DE_W0012_P0001\DE_2_W0012_P0001_T0003\TR1_W0001_P0090\TR1_2_W0001_P0090_T0001_R1_P4_K1_Ch2-Ch1.zen
300	1.622298e-01	1.112097e-01	1.670900e-01	20150708_gfpSORORINcd3_G2G1\MitoSys2\LSM\gfpSORORINc_G1\DE_W0012_P0001\DE_2_W0012_P0001_T0003\TR1_W0001_P0090\TR1_2_W0001_P0090_T0001_R1_P4_K1_Ch2-Ch1.zen
340	1.602874e-01	1.081166e-01	1.631600e-01	20150708_gfpSORORINcd3_G2G1\MitoSys2\LSM\gfpSORORINc_G1\DE_W0012_P0001\DE_2_W0012_P0001_T0003\TR1_W0001_P0090\TR1_2_W0001_P0090_T0001_R1_P4_K1_Ch2-Ch1.zen
380	1.738730e-01	9.482440e-02	1.596300e-01	20150708_gfpSORORINcd3_G2G1\MitoSys2\LSM\gfpSORORINc_G1\DE_W0012_P0001\DE_2_W0012_P0001_T0003\TR1_W0001_P0090\TR1_2_W0001_P0090_T0001_R1_P4_K1_Ch2-Ch1.zen
420	1.357226e-01	9.631118e-02	1.563900e-01	20150708_gfpSORORINcd3_G2G1\MitoSys2\LSM\gfpSORORINc_G1\DE_W0012_P0001\DE_2_W0012_P0001_T0003\TR1_W0001_P0090\TR1_2_W0001_P0090_T0001_R1_P4_K1_Ch2-Ch1.zen
460	1.666207e-01	9.981808e-02	1.533800e-01	20150708_gfpSORORINcd3_G2G1\MitoSys2\LSM\gfpSORORINc_G1\DE_W0012_P0001\DE_2_W0012_P0001_T0003\TR1_W0001_P0090\TR1_2_W0001_P0090_T0001_R1_P4_K1_Ch2-Ch1.zen
500	1.579135e-01	9.825486e-02	1.505400e-01	20150708_gfpSORORINcd3_G2G1\MitoSys2\LSM\gfpSORORINc_G1\DE_W0012_P0001\DE_2_W0012_P0001_T0003\TR1_W0001_P0090\TR1_2_W0001_P0090_T0001_R1_P4_K1_Ch2-Ch1.zen
540	1.700716e-01	1.264044e-01	1.478400e-01	20150708_gfpSORORINcd3_G2G1\MitoSys2\LSM\gfpSORORINc_G1\DE_W0012_P0001\DE_2_W0012_P0001_T0003\TR1_W0001_P0090\TR1_2_W0001_P0090_T0001_R1_P4_K1_Ch2-Ch1.zen
580	1.270092e-01	1.071376e-01	1.452400e-01	20150708_gfpSORORINcd3_G2G1\MitoSys2\LSM\gfpSORORINc_G1\DE_W0012_P0001\DE_2_W0012_P0001_T0003\TR1_W0001_P0090\TR1_2_W0001_P0090_T0001_R1_P4_K1_Ch2-Ch1.zen
620	1.431001e-01	1.187086e-01	1.427400e-01	20150708_gfpSORORINcd3_G2G1\MitoSys2\LSM\gfpSORORINc_G1\DE_W0012_P0001\DE_2_W0012_P0001_T0003\TR1_W0001_P0090\TR1_2_W0001_P0090_T0001_R1_P4_K1_Ch2-Ch1.zen
660	1.257419e-01	1.182795e-01	1.403200e-01	20150708_gfpSORORINcd3_G2G1\MitoSys2\LSM\gfpSORORINc_G1\DE_W0012_P0001\DE_2_W0012_P0001_T0003\TR1_W0001_P0090\TR1_2_W0001_P0090_T0001_R1_P4_K1_Ch2-Ch1.zen
700	1.396828e-01	6.899012e-02	1.379700e-01	20150708_gfpSORORINcd3_G2G1\MitoSys2\LSM\gfpSORORINc_G1\DE_W0012_P0001\DE_2_W0012_P0001_T0003\TR1_W0001_P0090\TR1_2_W0001_P0090_T0001_R1_P4_K1_Ch2-Ch1.zen
780	1.433936e-01	1.098125e-01	1.334600e-01	20150708_gfpSORORINcd3_G2G1\MitoSys2\LSM\gfpSORORINc_G1\DE_W0012_P0001\DE_2_W0012_P0001_T0003\TR1_W0001_P0090\TR1_2_W0001_P0090_T0001_R1_P4_K1_Ch2-Ch1.zen
860	1.458357e-01	8.064019e-02	1.291600e-01	20150708_gfpSORORINcd3_G2G1\MitoSys2\LSM\gfpSORORINc_G1\DE_W0012_P0001\DE_2_W0012_P0001_T0003\TR1_W0001_P0090\TR1_2_W0001_P0090_T0001_R1_P4_K1_Ch2-Ch1.zen
940	1.266767e-01	8.682289e-02	1.250600e-01	20150708_gfpSORORINcd3_G2G1\MitoSys2\LSM\gfpSORORINc_G1\DE_W0012_P0001\DE_2_W0012_P0001_T0003\TR1_W0001_P0090\TR1_2_W0001_P0090_T0001_R1_P4_K1_Ch2-Ch1.zen
1020	1.197041e-01	6.930416e-02	1.211300e-01	20150708_gfpSORORINcd3_G2G1\MitoSys2\LSM\gfpSORORINc_G1\DE_W0012_P0001\DE_2_W0012_P0001_T0003\TR1_W0001_P0090\TR1_2_W0001_P0090_T0001_R1_P4_K1_Ch2-Ch1.zen
1100	1.233756e-01	5.553281e-02	1.173800e-01	20150708_gfpSORORINcd3_G2G1\MitoSys2\LSM\gfpSORORINc_G1\DE_W0012_P0001\DE_2_W0012_P0001_T0003\TR1_W0001_P0090\TR1_2_W0001_P0090_T0001_R1_P4_K1_Ch2-Ch1.zen
1180	1.175478e-01	6.804870e-02	1.137800e-01	20150708_gfpSORORINcd3_G2G1\MitoSys2\LSM\gfpSORORINc_G1\DE_W0012_P0001\DE_2_W0012_P0001_T0003\TR1_W0001_P0090\TR1_2_W0001_P0090_T0001_R1_P4_K1_Ch2-Ch1.zen
1260	8.780639e-02	6.057414e-02	1.103300e-01	20150708_gfpSORORINcd3_G2G1\MitoSys2\LSM\gfpSORORINc_G1\DE_W0012_P0001\DE_2_W0012_P0001_T0003\TR1_W0001_P0090\TR1_2_W0001_P0090_T0001_R1_P4_K1_Ch2-Ch1.zen
1340	1.066890e-01	1.118534e-01	1.070200e-01	20150708_gfpSORORINcd3_G2G1\MitoSys2\LSM\gfpSORORINc_G1\DE_W0012_P0001\DE_2_W0012_P0001_T0003\TR1_W0001_P0090\TR1_2_W0001_P0090_T0001_R1_P4_K1_Ch2-Ch1.zen
1420	1.094292e-01	8.237116e-02	1.038500e-01	20150708_gfpSORORINcd3_G2G1\MitoSys2\LSM\gfpSORORINc_G1\DE_W0012_P0001\DE_2_W0012_P0001_T0003\TR1_W0001_P0090\TR1_2_W0001_P0090_T0001_R1_P4_K1_Ch2-Ch1.zen
1500	9.852067e-02	6.961192e-02	1.008100e-01	20150708_gfpSORORINcd3_G2G1\MitoSys2\LSM\gfpSORORINc_G1\DE_W0012_P0001\DE_2_W0012_P0001_T0003\TR1_W0001_P0090\TR1_2_W0001_P0090_T0001_R1_P4_K1_Ch2-Ch1.zen
1660	9.043881e-02	5.730387e-02	9.510000e-02	20150708_gfpSORORINcd3_G2G1\MitoSys2\LSM\gfpSORORINc_G1\DE_W0012_P0001\DE_2_W0012_P0001_T0003\TR1_W0001_P0090\TR1_2_W0001_P0090_T0001_R1_P4_K1_Ch2-Ch1.zen
1820	7.158870e-02	5.694052e-02	8.984900e-02	20150708_gfpSORORINcd3_G2G1\MitoSys2\LSM\gfpSORORINc_G1\DE_W0012_P0001\DE_2_W0012_P0001_T0003\TR1_W0001_P0090\TR1_2_W0001_P0090_T0001_R1_P4_K1_Ch2-Ch1.zen
1980	9.597299e-02	7.764621e-02	8.501700e-02	20150708_gfpSORORINcd3_G2G1\MitoSys2\LSM\gfpSORORINc_G1\DE_W0012_P0001\DE_2_W0012_P0001_T0003\TR1_W0001_P0090\TR1_2_W0001_P0090_T0001_R1_P4_K1_Ch2-Ch1.zen
2140	6.480620e-02	5.446884e-02	8.056600e-02	20150708_gfpSORORINcd3_G2G1\MitoSys2\LSM\gfpSORORINc_G1\DE_W0012_P0001\DE_2_W0012_P0001_T0003\TR1_W0001_P0090\TR1_2_W0001_P0090_T0001_R1_P4_K1_Ch2-Ch1.zen
2300	7.568404e-02	6.631407e-02	7.646200e-02	20150708_gfpSORORINcd3_G2G1\MitoSys2\LSM\gfpSORORINc_G1\DE_W0012_P0001\DE_2_W0012_P0001_T0003\TR1_W0001_P0090\TR1_2_W0001_P0090_T0001_R1_P4_K1_Ch2-Ch1.zen
2460	8.483697e-02	6.437537e-02	7.267500e-02	20150708_gfpSORORINcd3_G2G1\MitoSys2\LSM\gfpSORORINc_G1\DE_W0012_P0001\DE_2_W0012_P0001_T0003\TR1_W0001_P0090\TR1_2_W0001_P0090_T0001_R1_P4_K1_Ch2-Ch1.zen
2620	7.884088e-02	5.965886e-02	6.917500e-02	20150708_gfpSORORINcd3_G2G1\MitoSys2\LSM\gfpSORORINc_G1\DE_W0012_P0001\DE_2_W0012_P0001_T0003\TR1_W0001_P0090\TR1_2_W0001_P0090_T0001_R1_P4_K1_Ch2-Ch1.zen
2780	6.455761e-02	4.635416e-02	6.593500e-02	20150708_gfpSORORINcd3_G2G1\MitoSys2\LSM\gfpSORORINc_G1\DE_W0012_P0001\DE_2_W0012_P0001_T0003\TR1_W0001_P0090\TR1_2_W0001_P0090_T0001_R1_P4_K1_Ch2-Ch1.zen
2940	7.351607e-02	6.893691e-02	6.293300e-02	20150708_gfpSORORINcd3_G2G1\MitoSys2\LSM\gfpSORORINc_G1\DE_W0012_P0001\DE_2_W0012_P0001_T0003\TR1_W0001_P0090\TR1_2_W0001_P0090_T0001_R1_P4_K1_Ch2-Ch1.zen
3100	5.351380e-02	4.749901e-02	6.014700e-02	20150708_gfpSORORINcd3_G2G1\MitoSys2\LSM\gfpSORORINc_G1\DE_W0012_P0001\DE_2_W0012_P0001_T0003\TR1_W0001_P0090\TR1_2_W0001_P0090_T0001_R1_P4_K1_Ch2-Ch1.zen
3420	5.140542e-02	5.390053e-02	5.514600e-02	20150708_gfpSORORINcd3_G2G1\MitoSys2\LSM\gfpSORORINc_G1\DE_W0012_P0001\DE_2_W0012_P0001_T0003\TR1_W0001_P0090\TR1_2_W0001_P0090_T0001_R1_P4_K1_Ch2-Ch1.zen
3740	5.636989e-02	4.943798e-02	5.080000e-02	20150708_gfpSORORINcd3_G2G1\MitoSys2\LSM\gfpSORORINc_G1\DE_W0012_P0001\DE_2_W0012_P0001_T0003\TR1_W0001_P0090\TR1_2_W0001_P0090_T0001_R1_P4_K1_Ch2-Ch1.zen
4060	3.635474e-02	4.153110e-02	4.700000e-02	20150708_gfpSORORINcd3_G2G1\MitoSys2\LSM\gfpSORORINc_G1\DE_W0012_P0001\DE_2_W0012_P0001_T0003\TR1_W0001_P0090\TR1_2_W0001_P0090_T0001_R1_P4_K1_Ch2-Ch1.zen
4380	4.457588e-02	4.470213e-02	4.365900e-02	20150708_gfpSORORINcd3_G2G1\MitoSys2\LSM\gfpSORORINc_G1\DE_W0012_P0001\DE_2_W0012_P0001_T0003\TR1_W0001_P0090\TR1_2_W0001_P0090_T0001_R1_P4_K1_Ch2-Ch1.zen
4700	4.065574e-02	4.040182e-02	4.070600e-02	20150708_gfpSORORINcd3_G2G1\MitoSys2\LSM\gfpSORORINc_G1\DE_W0012_P0001\DE_2_W0012_P0001_T0003\TR1_W0001_P0090\TR1_2_W0001_P0090_T0001_R1_P4_K1_Ch2-Ch1.zen
5020	5.099917e-02	5.843162e-02	3.808200e-02	20150708_gfpSORORINcd3_G2G1\MitoSys2\LSM\gfpSORORINc_G1\DE_W0012_P0001\DE_2_W0012_P0001_T0003\TR1_W0001_P0090\TR1_2_W0001_P0090_T0001_R1_P4_K1_Ch2-Ch1.zen
5340	2.970862e-02	5.234055e-02	3.573900e-02	20150708_gfpSORORINcd3_G2G1\MitoSys2\LSM\gfpSORORINc_G1\DE_W0012_P0001\DE_2_W0012_P0001_T0003\TR1_W0001_P0090\TR1_2_W0001_P0090_T0001_R1_P4_K1_Ch2-Ch1.zen
5660	1.739392e-02	6.004099e-02	3.363700e-02	20150708_gfpSORORINcd3_G2G1\MitoSys2\LSM\gfpSORORINc_G1\DE_W0012_P0001\DE_2_W0012_P0001_T0003\TR1_W0001_P0090\TR1_2_W0001_P0090_T0001_R1_P4_K1_Ch2-Ch1.zen
5980	2.599611e-02	4.292503e-02	3.174400e-02	20150708_gfpSORORINcd3_G2G1\MitoSys2\LSM\gfpSORORINc_G1\DE_W0012_P0001\DE_2_W0012_P0001_T0003\TR1_W0001_P0090\TR1_2_W0001_P0090_T0001_R1_P4_K1_Ch2-Ch1.zen
6300	3.493036e-02	4.129849e-02	3.003200e-02	20150708_gfpSORORINcd3_G2G1\MitoSys2\LSM\gfpSORORINc_G1\DE_W0012_P0001\DE_2_W0012_P0001_T0003\TR1_W0001_P0090\TR1_2_W0001_P0090_T0001_R1_P4_K1_Ch2-Ch1.zen
6940	3.430511e-02	2.657400e-02	2.706200e-02	20150708_gfpSORORINcd3_G2G1\MitoSys2\LSM\gfpSORORINc_G1\DE_W0012_P0001\DE_2_W0012_P0001_T0003\TR1_W0001_P0090\TR1_2_W0001_P0090_T0001_R1_P4_K1_Ch2-Ch1.zen
7580	2.588451e-02	3.334825e-02	2.458100e-02	20150708_gfpSORORINcd3_G2G1\MitoSys2\LSM\gfpSORORINc_G1\DE_W0012_P0001\DE_2_W0012_P0001_T0003\TR1_W0001_P0090\TR1_2_W0001_P0090_T0001_R1_P4_K1_Ch2-Ch1.zen
8220	3.676297e-02	3.321452e-02	2.248400e-02	20150708_gfpSORORINcd3_G2G1\MitoSys2\LSM\gfpSORORINc_G1\DE_W0012_P0001\DE_2_W0012_P0001_T0003\TR1_W0001_P0090\TR1_2_W0001_P0090_T0001_R1_P4_K1_Ch2-Ch1.zen
8860	2.135527e-02	3.093891e-02	2.069200e-02	20150708_gfpSORORINcd3_G2G1\MitoSys2\LSM\gfpSORORINc_G1\DE_W0012_P0001\DE_2_W0012_P0001_T0003\TR1_W0001_P0090\TR1_2_W0001_P0090_T0001_R1_P4_K1_Ch2-Ch1.zen
9500	1.510175e-02	4.578964e-02	1.914600e-02	20150708_gfpSORORINcd3_G2G1\MitoSys2\LSM\gfpSORORINc_G1\DE_W0012_P0001\DE_2_W0012_P0001_T0003\TR1_W0001_P0090\TR1_2_W0001_P0090_T0001_R1_P4_K1_Ch2-Ch1.zen
10140	1.913950e-02	2.973009e-02	1.780000e-02	20150708_gfpSORORINcd3_G2G1\MitoSys2\LSM\gfpSORORINc_G1\DE_W0012_P0001\DE_2_W0012_P0001_T0003\TR1_W0001_P0090\TR1_2_W0001_P0090_T0001_R1_P4_K1_Ch2-Ch1.zen
10780	1.705440e-02	3.174297e-02	1.662100e-02	20150708_gfpSORORINcd3_G2G1\MitoSys2\LSM\gfpSORORINc_G1\DE_W0012_P0001\DE_2_W0012_P0001_T0003\TR1_W0001_P0090\TR1_2_W0001_P0090_T0001_R1_P4_K1_Ch2-Ch1.zen
11420	2.426146e-02	3.514621e-02	1.558000e-02	20150708_gfpSORORINcd3_G2G1\MitoSys2\LSM\gfpSORORINc_G1\DE_W0012_P0001\DE_2_W0012_P0001_T0003\TR1_W0001_P0090\TR1_2_W0001_P0090_T0001_R1_P4_K1_Ch2-Ch1.zen
12060	1.524112e-02	3.499132e-02	1.465500e-02	20150708_gfpSORORINcd3_G2G1\MitoSys2\LSM\gfpSORORINc_G1\DE_W0012_P0001\DE_2_W0012_P0001_T0003\TR1_W0001_P0090\TR1_2_W0001_P0090_T0001_R1_P4_K1_Ch2-Ch1.zen
12700	8.207276e-03	2.741128e-02	1.382900e-02	20150708_gfpSORORINcd3_G2G1\MitoSys2\LSM\gfpSORORINc_G1\DE_W0012_P0001\DE_2_W0012_P0001_T0003\TR1_W0001_P0090\TR1_2_W0001_P0090_T0001_R1_P4_K1_Ch2-Ch1.zen
13980	1.496001e-02	3.042303e-02	1.241700e-02	20150708_gfpSORORINcd3_G2G1\MitoSys2\LSM\gfpSORORINc_G1\DE_W0012_P0001\DE_2_W0012_P0001_T0003\TR1_W0001_P0090\TR1_2_W0001_P0090_T0001_R1_P4_K1_Ch2-Ch1.zen
15260	6.166775e-03	2.217764e-02	1.125900e-02	20150708_gfpSORORINcd3_G2G1\MitoSys2\LSM\gfpSORORINc_G1\DE_W0012_P0001\DE_2_W0012_P0001_T0003\TR1_W0001_P0090\TR1_2_W0001_P0090_T0001_R1_P4_K1_Ch2-Ch1.zen
16540	1.003565e-02	3.008726e-02	1.029300e-02	20150708_gfpSORORINcd3_G2G1\MitoSys2\LSM\gfpSORORINc_G1\DE_W0012_P0001\DE_2_W0012_P0001_T0003\TR1_W0001_P0090\TR1_2_W0001_P0090_T0001_R1_P4_K1_Ch2-Ch1.zen
17820	5.030187e-03	2.195411e-02	9.477800e-03	20150708_gfpSORORINcd3_G2G1\MitoSys2\LSM\gfpSORORINc_G1\DE_W0012_P0001\DE_2_W0012_P0001_T0003\TR1_W0001_P0090\TR1_2_W0001_P0090_T0001_R1_P4_K1_Ch2-Ch1.zen
19100	9.890624e-03	2.687195e-02	8.780700e-03	20150708_gfpSORORINcd3_G2G1\MitoSys2\LSM\gfpSORORINc_G1\DE_W0012_P0001\DE_2_W0012_P0001_T0003\TR1_W0001_P0090\TR1_2_W0001_P0090_T0001_R1_P4_K1_Ch2-Ch1.zen
20380	5.147250e-03	2.380459e-02	8.179000e-03	20150708_gfpSORORINcd3_G2G1\MitoSys2\LSM\gfpSORORINc_G1\DE_W0012_P0001\DE_2_W0012_P0001_T0003\TR1_W0001_P0090\TR1_2_W0001_P0090_T0001_R1_P4_K1_Ch2-Ch1.zen
21660	1.813237e-02	2.967203e-02	7.654900e-03	20150708_gfpSORORINcd3_G2G1\MitoSys2\LSM\gfpSORORINc_G1\DE_W0012_P0001\DE_2_W0012_P0001_T0003\TR1_W0001_P0090\TR1_2_W0001_P0090_T0001_R1_P4_K1_Ch2-Ch1.zen
22940	5.320974e-03	2.596436e-02	7.194700e-03	20150708_gfpSORORINcd3_G2G1\MitoSys2\LSM\gfpSORORINc_G1\DE_W0012_P0001\DE_2_W0012_P0001_T0003\TR1_W0001_P0090\TR1_2_W0001_P0090_T0001_R1_P4_K1_Ch2-Ch1.zen
24220	5.931923e-03	2.937533e-02	6.787800e-03	20150708_gfpSORORINcd3_G2G1\MitoSys2\LSM\gfpSORORINc_G1\DE_W0012_P0001\DE_2_W0012_P0001_T0003\TR1_W0001_P0090\TR1_2_W0001_P0090_T0001_R1_P4_K1_Ch2-Ch1.zen
25500	1.070556e-02	2.874221e-02	6.425700e-03	20150708_gfpSORORINcd3_G2G1\MitoSys2\LSM\gfpSORORINc_G1\DE_W0012_P0001\DE_2_W0012_P0001_T0003\TR1_W0001_P0090\TR1_2_W0001_P0090_T0001_R1_P4_K1_Ch2-Ch1.zen
28060	7.161857e-04	2.505302e-02	5.809800e-03	20150708_gfpSORORINcd3_G2G1\MitoSys2\LSM\gfpSORORINc_G1\DE_W0012_P0001\DE_2_W0012_P0001_T0003\TR1_W0001_P0090\TR1_2_W0001_P0090_T0001_R1_P4_K1_Ch2-Ch1.zen
30620	9.091650e-03	2.855795e-02	5.306300e-03	20150708_gfpSORORINcd3_G2G1\MitoSys2\LSM\gfpSORORINc_G1\DE_W0012_P0001\DE_2_W0012_P0001_T0003\TR1_W0001_P0090\TR1_2_W0001_P0090_T0001_R1_P4_K1_Ch2-Ch1.zen
33180	4.038255e-03	2.256315e-02	4.887600e-03	20150708_gfpSORORINcd3_G2G1\MitoSys2\LSM\gfpSORORINc_G1\DE_W0012_P0001\DE_2_W0012_P0001_T0003\TR1_W0001_P0090\TR1_2_W0001_P0090_T0001_R1_P4_K1_Ch2-Ch1.zen
35740	5.551584e-03	2.012041e-02	4.534300e-03	20150708_gfpSORORINcd3_G2G1\MitoSys2\LSM\gfpSORORINc_G1\DE_W0012_P0001\DE_2_W0012_P0001_T0003\TR1_W0001_P0090\TR1_2_W0001_P0090_T0001_R1_P4_K1_Ch2-Ch1.zen
38300	3.092225e-03	1.759473e-02	4.232200e-03	20150708_gfpSORORINcd3_G2G1\MitoSys2\LSM\gfpSORORINc_G1\DE_W0012_P0001\DE_2_W0012_P0001_T0003\TR1_W0001_P0090\TR1_2_W0001_P0090_T0001_R1_P4_K1_Ch2-Ch1.zen
40860	6.963139e-03	1.467661e-02	3.971200e-03	20150708_gfpSORORINcd3_G2G1\MitoSys2\LSM\gfpSORORINc_G1\DE_W0012_P0001\DE_2_W0012_P0001_T0003\TR1_W0001_P0090\TR1_2_W0001_P0090_T0001_R1_P4_K1_Ch2-Ch1.zen
43420	1.481952e-03	2.446743e-02	3.743300e-03	20150708_gfpSORORINcd3_G2G1\MitoSys2\LSM\gfpSORORINc_G1\DE_W0012_P0001\DE_2_W0012_P0001_T0003\TR1_W0001_P0090\TR1_2_W0001_P0090_T0001_R1_P4_K1_Ch2-Ch1.zen
45980	2.546128e-03	2.159974e-02	3.542800e-03	20150708_gfpSORORINcd3_G2G1\MitoSys2\LSM\gfpSORORINc_G1\DE_W0012_P0001\DE_2_W0012_P0001_T0003\TR1_W0001_P0090\TR1_2_W0001_P0090_T0001_R1_P4_K1_Ch2-Ch1.zen
48540	3.285890e-03	1.986316e-02	3.364900e-03	20150708_gfpSORORINcd3_G2G1\MitoSys2\LSM\gfpSORORINc_G1\DE_W0012_P0001\DE_2_W0012_P0001_T0003\TR1_W0001_P0090\TR1_2_W0001_P0090_T0001_R1_P4_K1_Ch2-Ch1.zen
51100	7.953195e-03	1.972152e-02	3.206000e-03	20150708_gfpSORORINcd3_G2G1\MitoSys2\LSM\gfpSORORINc_G1\DE_W0012_P0001\DE_2_W0012_P0001_T0003\TR1_W0001_P0090\TR1_2_W0001_P0090_T0001_R1_P4_K1_Ch2-Ch1.zen
56220	2.597970e-03	2.023520e-02	2.934100e-03	20150708_gfpSORORINcd3_G2G1\MitoSys2\LSM\gfpSORORINc_G1\DE_W0012_P0001\DE_2_W0012_P0001_T0003\TR1_W0001_P0090\TR1_2_W0001_P0090_T0001_R1_P4_K1_Ch2-Ch1.zen
61340	3.056706e-04	1.322592e-02	2.709800e-03	20150708_gfpSORORINcd3_G2G1\MitoSys2\LSM\gfpSORORINc_G1\DE_W0012_P0001\DE_2_W0012_P0001_T0003\TR1_W0001_P0090\TR1_2_W0001_P0090_T0001_R1_P4_K1_Ch2-Ch1.zen
66460	-1.532286e-03	1.401204e-02	2.521500e-03	20150708_gfpSORORINcd3_G2G1\MitoSys2\LSM\gfpSORORINc_G1\DE_W0012_P0001\DE_2_W0012_P0001_T0003\TR1_W0001_P0090\TR1_2_W0001_P0090_T0001_R1_P4_K1_Ch2-Ch1.zen
71580	1.660790e-03	1.937908e-02	2.360900e-03	20150708_gfpSORORINcd3_G2G1\MitoSys2\LSM\gfpSORORINc_G1\DE_W0012_P0001\DE_2_W0012_P0001_T0003\TR1_W0001_P0090\TR1_2_W0001_P0090_T0001_R1_P4_K1_Ch2-Ch1.zen
76700	1.710693e-03	1.343159e-02	2.222300e-03	20150708_gfpSORORINcd3_G2G1\MitoSys2\LSM\gfpSORORINc_G1\DE_W0012_P0001\DE_2_W0012_P0001_T0003\TR1_W0001_P0090\TR1_2_W0001_P0090_T0001_R1_P4_K1_Ch2-Ch1.zen
81820	-2.526621e-03	1.284840e-02	2.101200e-03	20150708_gfpSORORINcd3_G2G1\MitoSys2\LSM\gfpSORORINc_G1\DE_W0012_P0001\DE_2_W0012_P0001_T0003\TR1_W0001_P0090\TR1_2_W0001_P0090_T0001_R1_P4_K1_Ch2-Ch1.zen
86940	1.431208e-03	1.486140e-02	1.994500e-03	20150708_gfpSORORINcd3_G2G1\MitoSys2\LSM\gfpSORORINc_G1\DE_W0012_P0001\DE_2_W0012_P0001_T0003\TR1_W0001_P0090\TR1_2_W0001_P0090_T0001_R1_P4_K1_Ch2-Ch1.zen
92060	1.831665e-03	1.134235e-02	1.899600e-03	20150708_gfpSORORINcd3_G2G1\MitoSys2\LSM\gfpSORORINc_G1\DE_W0012_P0001\DE_2_W0012_P0001_T0003\TR1_W0001_P0090\TR1_2_W0001_P0090_T0001_R1_P4_K1_Ch2-Ch1.zen
97180	7.326180e-03	1.437718e-02	1.814700e-03	20150708_gfpSORORINcd3_G2G1\MitoSys2\LSM\gfpSORORINc_G1\DE_W0012_P0001\DE_2_W0012_P0001_T0003\TR1_W0001_P0090\TR1_2_W0001_P0090_T0001_R1_P4_K1_Ch2-Ch1.zen
102300	7.240010e-03	1.333108e-02	1.738100e-03	20150708_gfpSORORINcd3_G2G1\MitoSys2\LSM\gfpSORORINc_G1\DE_W0012_P0001\DE_2_W0012_P0001_T0003\TR1_W0001_P0090\TR1_2_W0001_P0090_T0001_R1_P4_K1_Ch2-Ch1.zen
112540	1.842652e-03	1.078521e-02	1.605400e-03	20150708_gfpSORORINcd3_G2G1\MitoSys2\LSM\gfpSORORINc_G1\DE_W0012_P0001\DE_2_W0012_P0001_T0003\TR1_W0001_P0090\TR1_2_W0001_P0090_T0001_R1_P4_K1_Ch2-Ch1.zen
122780	-2.739786e-03	1.228533e-02	1.494100e-03	20150708_gfpSORORINcd3_G2G1\MitoSys2\LSM\gfpSORORINc_G1\DE_W0012_P0001\DE_2_W0012_P0001_T0003\TR1_W0001_P0090\TR1_2_W0001_P0090_T0001_R1_P4_K1_Ch2-Ch1.zen
133020	-1.998523e-03	1.257306e-02	1.399300e-03	20150708_gfpSORORINcd3_G2G1\MitoSys2\LSM\gfpSORORINc_G1\DE_W0012_P0001\DE_2_W0012_P0001_T0003\TR1_W0001_P0090\TR1_2_W0001_P0090_T0001_R1_P4_K1_Ch2-Ch1.zen
143260	3.653906e-05	1.360750e-02	1.317400e-03	20150708_gfpSORORINcd3_G2G1\MitoSys2\LSM\gfpSORORINc_G1\DE_W0012_P0001\DE_2_W0012_P0001_T0003\TR1_W0001_P0090\TR1_2_W0001_P0090_T0001_R1_P4_K1_Ch2-Ch1.zen
153500	3.274348e-03	1.395211e-02	1.245800e-03	20150708_gfpSORORINcd3_G2G1\MitoSys2\LSM\gfpSORORINc_G1\DE_W0012_P0001\DE_2_W0012_P0001_T0003\TR1_W0001_P0090\TR1_2_W0001_P0090_T0001_R1_P4_K1_Ch2-Ch1.zen
163740	2.547594e-03	1.028114e-02	1.182700e-03	20150708_gfpSORORINcd3_G2G1\MitoSys2\LSM\gfpSORORINc_G1\DE_W0012_P0001\DE_2_W0012_P0001_T0003\TR1_W0001_P0090\TR1_2_W0001_P0090_T0001_R1_P4_K1_Ch2-Ch1.zen
173980	2.701519e-04	1.430469e-02	1.126500e-03	20150708_gfpSORORINcd3_G2G1\MitoSys2\LSM\gfpSORORINc_G1\DE_W0012_P0001\DE_2_W0012_P0001_T0003\TR1_W0001_P0090\TR1_2_W0001_P0090_T0001_R1_P4_K1_Ch2-Ch1.zen
184220	1.205260e-03	1.161059e-02	1.076000e-03	20150708_gfpSORORINcd3_G2G1\MitoSys2\LSM\gfpSORORINc_G1\DE_W0012_P0001\DE_2_W0012_P0001_T0003\TR1_W0001_P0090\TR1_2_W0001_P0090_T0001_R1_P4_K1_Ch2-Ch1.zen
194460	-2.037145e-03	1.457555e-02	1.030500e-03	20150708_gfpSORORINcd3_G2G1\MitoSys2\LSM\gfpSORORINc_G1\DE_W0012_P0001\DE_2_W0012_P0001_T0003\TR1_W0001_P0090\TR1_2_W0001_P0090_T0001_R1_P4_K1_Ch2-Ch1.zen
204700	-3.979767e-04	9.610571e-03	9.892400e-04	20150708_gfpSORORINcd3_G2G1\MitoSys2\LSM\gfpSORORINc_G1\DE_W0012_P0001\DE_2_W0012_P0001_T0003\TR1_W0001_P0090\TR1_2_W0001_P0090_T0001_R1_P4_K1_Ch2-Ch1.zen
225180	-9.272879e-04	1.009768e-02	9.169900e-04	20150708_gfpSORORINcd3_G2G1\MitoSys2\LSM\gfpSORORINc_G1\DE_W0012_P0001\DE_2_W0012_P0001_T0003\TR1_W0001_P0090\TR1_2_W0001_P0090_T0001_R1_P4_K1_Ch2-Ch1.zen
245660	1.742906e-03	8.280048e-03	8.557800e-04	20150708_gfpSORORINcd3_G2G1\MitoSys2\LSM\gfpSORORINc_G1\DE_W0012_P0001\DE_2_W0012_P0001_T0003\TR1_W0001_P0090\TR1_2_W0001_P0090_T0001_R1_P4_K1_Ch2-Ch1.zen
266140	1.567543e-03	1.087437e-02	8.031600e-04	20150708_gfpSORORINcd3_G2G1\MitoSys2\LSM\gfpSORORINc_G1\DE_W0012_P0001\DE_2_W0012_P0001_T0003\TR1_W0001_P0090\TR1_2_W0001_P0090_T0001_R1_P4_K1_Ch2-Ch1.zen
286620	3.523813e-04	1.290954e-02	7.573800e-04	20150708_gfpSORORINcd3_G2G1\MitoSys2\LSM\gfpSORORINc_G1\DE_W0012_P0001\DE_2_W0012_P0001_T0003\TR1_W0001_P0090\TR1_2_W0001_P0090_T0001_R1_P4_K1_Ch2-Ch1.zen
307100	-5.704162e-04	8.892861e-03	7.171200e-04	20150708_gfpSORORINcd3_G2G1\MitoSys2\LSM\gfpSORORINc_G1\DE_W0012_P0001\DE_2_W0012_P0001_T0003\TR1_W0001_P0090\TR1_2_W0001_P0090_T0001_R1_P4_K1_Ch2-Ch1.zen
327580	-3.434287e-03	9.505410e-03	6.814100e-04	20150708_gfpSORORINcd3_G2G1\MitoSys2\LSM\gfpSORORINc_G1\DE_W0012_P0001\DE_2_W0012_P0001_T0003\TR1_W0001_P0090\TR1_2_W0001_P0090_T0001_R1_P4_K1_Ch2-Ch1.zen
348060	6.674302e-04	1.027768e-02	6.494900e-04	20150708_gfpSORORINcd3_G2G1\MitoSys2\LSM\gfpSORORINc_G1\DE_W0012_P0001\DE_2_W0012_P0001_T0003\TR1_W0001_P0090\TR1_2_W0001_P0090_T0001_R1_P4_K1_Ch2-Ch1.zen
368540	-4.916722e-03	1.035662e-02	6.207500e-04	20150708_gfpSORORINcd3_G2G1\MitoSys2\LSM\gfpSORORINc_G1\DE_W0012_P0001\DE_2_W0012_P0001_T0003\TR1_W0001_P0090\TR1_2_W0001_P0090_T0001_R1_P4_K1_Ch2-Ch1.zen
389020	-1.763768e-03	1.042419e-02	5.947400e-04	20150708_gfpSORORINcd3_G2G1\MitoSys2\LSM\gfpSORORINc_G1\DE_W0012_P0001\DE_2_W0012_P0001_T0003\TR1_W0001_P0090\TR1_2_W0001_P0090_T0001_R1_P4_K1_Ch2-Ch1.zen
409500	-1.682578e-03	7.101959e-03	5.710600e-04	20150708_gfpSORORINcd3_G2G1\MitoSys2\LSM\gfpSORORINc_G1\DE_W0012_P0001\DE_2_W0012_P0001_T0003\TR1_W0001_P0090\TR1_2_W0001_P0090_T0001_R1_P4_K1_Ch2-Ch1.zen
450460	-2.279450e-03	7.072010e-03	5.295000e-04	20150708_gfpSORORINcd3_G2G1\MitoSys2\LSM\gfpSORORINc_G1\DE_W0012_P0001\DE_2_W0012_P0001_T0003\TR1_W0001_P0090\TR1_2_W0001_P0090_T0001_R1_P4_K1_Ch2-Ch1.zen
491420	-1.531836e-03	8.256880e-03	4.941700e-04	20150708_gfpSORORINcd3_G2G1\MitoSys2\LSM\gfpSORORINc_G1\DE_W0012_P0001\DE_2_W0012_P0001_T0003\TR1_W0001_P0090\TR1_2_W0001_P0090_T0001_R1_P4_K1_Ch2-Ch1.zen
532380	-6.418394e-04	1.041187e-02	4.637300e-04	20150708_gfpSORORINcd3_G2G1\MitoSys2\LSM\gfpSORORINc_G1\DE_W0012_P0001\DE_2_W0012_P0001_T0003\TR1_W0001_P0090\TR1_2_W0001_P0090_T0001_R1_P4_K1_Ch2-Ch1.zen
573340	-9.195729e-04	9.798937e-03	4.371800e-04	20150708_gfpSORORINcd3_G2G1\MitoSys2\LSM\gfpSORORINc_G1\DE_W0012_P0001\DE_2_W0012_P0001_T0003\TR1_W0001_P0090\TR1_2_W0001_P0090_T0001_R1_P4_K1_Ch2-Ch1.zen
614300	-1.756619e-03	8.622975e-03	4.138000e-04	20150708_gfpSORORINcd3_G2G1\MitoSys2\LSM\gfpSORORINc_G1\DE_W0012_P0001\DE_2_W0012_P0001_T0003\TR1_W0001_P0090\TR1_2_W0001_P0090_T0001_R1_P4_K1_Ch2-Ch1.zen
655260	-3.201355e-03	8.717045e-03	3.930500e-04	20150708_gfpSORORINcd3_G2G1\MitoSys2\LSM\gfpSORORINc_G1\DE_W0012_P0001\DE_2_W0012_P0001_T0003\TR1_W0001_P0090\TR1_2_W0001_P0090_T0001_R1_P4_K1_Ch2-Ch1.zen
696220	-5.699229e-03	8.239410e-03	3.744800e-04	20150708_gfpSORORINcd3_G2G1\MitoSys2\LSM\gfpSORORINc_G1\DE_W0012_P0001\DE_2_W0012_P0001_T0003\TR1_W0001_P0090\TR1_2_W0001_P0090_T0001_R1_P4_K1_Ch2-Ch1.zen
737180	-3.169987e-03	1.193084e-02	3.577500e-04	20150708_gfpSORORINcd3_G2G1\MitoSys2\LSM\gfpSORORINc_G1\DE_W0012_P0001\DE_2_W0012_P0001_T0003\TR1_W0001_P0090\TR1_2_W0001_P0090_T0001_R1_P4_K1_Ch2-Ch1.zen
778140	-3.748253e-03	7.844829e-03	3.426100e-04	20150708_gfpSORORINcd3_G2G1\MitoSys2\LSM\gfpSORORINc_G1\DE_W0012_P0001\DE_2_W0012_P0001_T0003\TR1_W0001_P0090\TR1_2_W0001_P0090_T0001_R1_P4_K1_Ch2-Ch1.zen
819100	-1.582465e-03	5.082445e-03	3.288100e-04	20150708_gfpSORORINcd3_G2G1\MitoSys2\LSM\gfpSORORINc_G1\DE_W0012_P0001\DE_2_W0012_P0001_T0003\TR1_W0001_P0090\TR1_2_W0001_P0090_T0001_R1_P4_K1_Ch2-Ch1.zen
901020	3.316454e-04	5.516017e-03	3.046100e-04	20150708_gfpSORORINcd3_G2G1\MitoSys2\LSM\gfpSORORINc_G1\DE_W0012_P0001\DE_2_W0012_P0001_T0003\TR1_W0001_P0090\TR1_2_W0001_P0090_T0001_R1_P4_K1_Ch2-Ch1.zen
982940	-1.693976e-03	6.277252e-03	2.840300e-04	20150708_gfpSORORINcd3_G2G1\MitoSys2\LSM\gfpSORORINc_G1\DE_W0012_P0001\DE_2_W0012_P0001_T0003\TR1_W0001_P0090\TR1_2_W0001_P0090_T0001_R1_P4_K1_Ch2-Ch1.zen
1064860	1.095584e-03	6.158662e-03	2.663100e-04	20150708_gfpSORORINcd3_G2G1\MitoSys2\LSM\gfpSORORINc_G1\DE_W0012_P0001\DE_2_W0012_P0001_T0003\TR1_W0001_P0090\TR1_2_W0001_P0090_T0001_R1_P4_K1_Ch2-Ch1.zen
1146780	1.418741e-04	6.724035e-03	2.508600e-04	20150708_gfpSORORINcd3_G2G1\MitoSys2\LSM\gfpSORORINc_G1\DE_W0012_P0001\DE_2_W0012_P0001_T0003\TR1_W0001_P0090\TR1_2_W0001_P0090_T0001_R1_P4_K1_Ch2-Ch1.zen
1228700	-7.821286e-04	5.592199e-03	2.372600e-04	20150708_gfpSORORINcd3_G2G1\MitoSys2\LSM\gfpSORORINc_G1\DE_W0012_P0001\DE_2_W0012_P0001_T0003\TR1_W0001_P0090\TR1_2_W0001_P0090_T0001_R1_P4_K1_Ch2-Ch1.zen
1310620	1.941661e-03	1.026406e-02	2.251900e-04	20150708_gfpSORORINcd3_G2G1\MitoSys2\LSM\gfpSORORINc_G1\DE_W0012_P0001\DE_2_W0012_P0001_T0003\TR1_W0001_P0090\TR1_2_W0001_P0090_T0001_R1_P4_K1_Ch2-Ch1.zen
1392540	-7.266464e-04	9.510159e-03	2.144000e-04	20150708_gfpSORORINcd3_G2G1\MitoSys2\LSM\gfpSORORINc_G1\DE_W0012_P0001\DE_2_W0012_P0001_T0003\TR1_W0001_P0090\TR1_2_W0001_P0090_T0001_R1_P4_K1_Ch2-Ch1.zen
1474460	-7.705333e-04	5.794831e-03	2.046900e-04	20150708_gfpSORORINcd3_G2G1\MitoSys2\LSM\gfpSORORINc_G1\DE_W0012_P0001\DE_2_W0012_P0001_T0003\TR1_W0001_P0090\TR1_2_W0001_P0090_T0001_R1_P4_K1_Ch2-Ch1.zen
1556380	-3.072672e-03	7.588095e-03	1.959000e-04	20150708_gfpSORORINcd3_G2G1\MitoSys2\LSM\gfpSORORINc_G1\DE_W0012_P0001\DE_2_W0012_P0001_T0003\TR1_W0001_P0090\TR1_2_W0001_P0090_T0001_R1_P4_K1_Ch2-Ch1.zen
10	7.617652e-02	1.689165e-02	7.551600e-02	20150708_gfpSORORINcd3_G2G1\MitoSys2\LSM\gfpSORORINc_G1\DE_W0012_P0001\DE_2_W0012_P0001_T0004\TR1_W0001_P0130\TR1_2_W0001_P0130_T0001_R1_P1_K1_Ch2-Ch1.zen
20	6.977918e-02	1.845217e-02	7.432700e-02	20150708_gfpSORORINcd3_G2G1\MitoSys2\LSM\gfpSORORINc_G1\DE_W0012_P0001\DE_2_W0012_P0001_T0004\TR1_W0001_P0130\TR1_2_W0001_P0130_T0001_R1_P1_K1_Ch2-Ch1.zen
30	7.308203e-02	2.017377e-02	7.322000e-02	20150708_gfpSORORINcd3_G2G1\MitoSys2\LSM\gfpSORORINc_G1\DE_W0012_P0001\DE_2_W0012_P0001_T0004\TR1_W0001_P0130\TR1_2_W0001_P0130_T0001_R1_P1_K1_Ch2-Ch1.zen
40	7.758391e-02	1.156105e-02	7.219200e-02	20150708_gfpSORORINcd3_G2G1\MitoSys2\LSM\gfpSORORINc_G1\DE_W0012_P0001\DE_2_W0012_P0001_T0004\TR1_W0001_P0130\TR1_2_W0001_P0130_T0001_R1_P1_K1_Ch2-Ch1.zen
50	7.021626e-02	2.010113e-02	7.123500e-02	20150708_gfpSORORINcd3_G2G1\MitoSys2\LSM\gfpSORORINc_G1\DE_W0012_P0001\DE_2_W0012_P0001_T0004\TR1_W0001_P0130\TR1_2_W0001_P0130_T0001_R1_P1_K1_Ch2-Ch1.zen
60	6.827917e-02	1.516562e-02	7.034500e-02	20150708_gfpSORORINcd3_G2G1\MitoSys2\LSM\gfpSORORINc_G1\DE_W0012_P0001\DE_2_W0012_P0001_T0004\TR1_W0001_P0130\TR1_2_W0001_P0130_T0001_R1_P1_K1_Ch2-Ch1.zen
70	7.487790e-02	1.978260e-02	6.951400e-02	20150708_gfpSORORINcd3_G2G1\MitoSys2\LSM\gfpSORORINc_G1\DE_W0012_P0001\DE_2_W0012_P0001_T0004\TR1_W0001_P0130\TR1_2_W0001_P0130_T0001_R1_P1_K1_Ch2-Ch1.zen
80	6.481146e-02	1.521410e-02	6.873800e-02	20150708_gfpSORORINcd3_G2G1\MitoSys2\LSM\gfpSORORINc_G1\DE_W0012_P0001\DE_2_W0012_P0001_T0004\TR1_W0001_P0130\TR1_2_W0001_P0130_T0001_R1_P1_K1_Ch2-Ch1.zen
90	6.782756e-02	1.701837e-02	6.801100e-02	20150708_gfpSORORINcd3_G2G1\MitoSys2\LSM\gfpSORORINc_G1\DE_W0012_P0001\DE_2_W0012_P0001_T0004\TR1_W0001_P0130\TR1_2_W0001_P0130_T0001_R1_P1_K1_Ch2-Ch1.zen
100	6.459874e-02	1.533561e-02	6.732900e-02	20150708_gfpSORORINcd3_G2G1\MitoSys2\LSM\gfpSORORINc_G1\DE_W0012_P0001\DE_2_W0012_P0001_T0004\TR1_W0001_P0130\TR1_2_W0001_P0130_T0001_R1_P1_K1_Ch2-Ch1.zen
120	7.138156e-02	1.292190e-02	6.608300e-02	20150708_gfpSORORINcd3_G2G1\MitoSys2\LSM\gfpSORORINc_G1\DE_W0012_P0001\DE_2_W0012_P0001_T0004\TR1_W0001_P0130\TR1_2_W0001_P0130_T0001_R1_P1_K1_Ch2-Ch1.zen
140	6.237118e-02	1.162401e-02	6.497300e-02	20150708_gfpSORORINcd3_G2G1\MitoSys2\LSM\gfpSORORINc_G1\DE_W0012_P0001\DE_2_W0012_P0001_T0004\TR1_W0001_P0130\TR1_2_W0001_P0130_T0001_R1_P1_K1_Ch2-Ch1.zen
160	6.367619e-02	1.575912e-02	6.397300e-02	20150708_gfpSORORINcd3_G2G1\MitoSys2\LSM\gfpSORORINc_G1\DE_W0012_P0001\DE_2_W0012_P0001_T0004\TR1_W0001_P0130\TR1_2_W0001_P0130_T0001_R1_P1_K1_Ch2-Ch1.zen
180	6.571970e-02	1.489934e-02	6.306500e-02	20150708_gfpSORORINcd3_G2G1\MitoSys2\LSM\gfpSORORINc_G1\DE_W0012_P0001\DE_2_W0012_P0001_T0004\TR1_W0001_P0130\TR1_2_W0001_P0130_T0001_R1_P1_K1_Ch2-Ch1.zen
200	6.515914e-02	1.472094e-02	6.223300e-02	20150708_gfpSORORINcd3_G2G1\MitoSys2\LSM\gfpSORORINc_G1\DE_W0012_P0001\DE_2_W0012_P0001_T0004\TR1_W0001_P0130\TR1_2_W0001_P0130_T0001_R1_P1_K1_Ch2-Ch1.zen
220	6.297119e-02	1.380909e-02	6.146400e-02	20150708_gfpSORORINcd3_G2G1\MitoSys2\LSM\gfpSORORINc_G1\DE_W0012_P0001\DE_2_W0012_P0001_T0004\TR1_W0001_P0130\TR1_2_W0001_P0130_T0001_R1_P1_K1_Ch2-Ch1.zen
240	5.899009e-02	1.447782e-02	6.074800e-02	20150708_gfpSORORINcd3_G2G1\MitoSys2\LSM\gfpSORORINc_G1\DE_W0012_P0001\DE_2_W0012_P0001_T0004\TR1_W0001_P0130\TR1_2_W0001_P0130_T0001_R1_P1_K1_Ch2-Ch1.zen
260	6.088774e-02	8.572941e-03	6.007600e-02	20150708_gfpSORORINcd3_G2G1\MitoSys2\LSM\gfpSORORINc_G1\DE_W0012_P0001\DE_2_W0012_P0001_T0004\TR1_W0001_P0130\TR1_2_W0001_P0130_T0001_R1_P1_K1_Ch2-Ch1.zen
280	5.400892e-02	1.514494e-02	5.944100e-02	20150708_gfpSORORINcd3_G2G1\MitoSys2\LSM\gfpSORORINc_G1\DE_W0012_P0001\DE_2_W0012_P0001_T0004\TR1_W0001_P0130\TR1_2_W0001_P0130_T0001_R1_P1_K1_Ch2-Ch1.zen
300	5.888911e-02	8.894614e-03	5.883900e-02	20150708_gfpSORORINcd3_G2G1\MitoSys2\LSM\gfpSORORINc_G1\DE_W0012_P0001\DE_2_W0012_P0001_T0004\TR1_W0001_P0130\TR1_2_W0001_P0130_T0001_R1_P1_K1_Ch2-Ch1.zen
340	5.848112e-02	1.010730e-02	5.771100e-02	20150708_gfpSORORINcd3_G2G1\MitoSys2\LSM\gfpSORORINc_G1\DE_W0012_P0001\DE_2_W0012_P0001_T0004\TR1_W0001_P0130\TR1_2_W0001_P0130_T0001_R1_P1_K1_Ch2-Ch1.zen
380	5.596034e-02	1.337303e-02	5.666400e-02	20150708_gfpSORORINcd3_G2G1\MitoSys2\LSM\gfpSORORINc_G1\DE_W0012_P0001\DE_2_W0012_P0001_T0004\TR1_W0001_P0130\TR1_2_W0001_P0130_T0001_R1_P1_K1_Ch2-Ch1.zen
420	5.596046e-02	9.192753e-03	5.568100e-02	20150708_gfpSORORINcd3_G2G1\MitoSys2\LSM\gfpSORORINc_G1\DE_W0012_P0001\DE_2_W0012_P0001_T0004\TR1_W0001_P0130\TR1_2_W0001_P0130_T0001_R1_P1_K1_Ch2-Ch1.zen
460	5.196819e-02	9.224758e-03	5.474900e-02	20150708_gfpSORORINcd3_G2G1\MitoSys2\LSM\gfpSORORINc_G1\DE_W0012_P0001\DE_2_W0012_P0001_T0004\TR1_W0001_P0130\TR1_2_W0001_P0130_T0001_R1_P1_K1_Ch2-Ch1.zen
500	5.561035e-02	7.829356e-03	5.385800e-02	20150708_gfpSORORINcd3_G2G1\MitoSys2\LSM\gfpSORORINc_G1\DE_W0012_P0001\DE_2_W0012_P0001_T0004\TR1_W0001_P0130\TR1_2_W0001_P0130_T0001_R1_P1_K1_Ch2-Ch1.zen
540	5.192156e-02	8.487563e-03	5.300400e-02	20150708_gfpSORORINcd3_G2G1\MitoSys2\LSM\gfpSORORINc_G1\DE_W0012_P0001\DE_2_W0012_P0001_T0004\TR1_W0001_P0130\TR1_2_W0001_P0130_T0001_R1_P1_K1_Ch2-Ch1.zen
580	5.122700e-02	7.349548e-03	5.218200e-02	20150708_gfpSORORINcd3_G2G1\MitoSys2\LSM\gfpSORORINc_G1\DE_W0012_P0001\DE_2_W0012_P0001_T0004\TR1_W0001_P0130\TR1_2_W0001_P0130_T0001_R1_P1_K1_Ch2-Ch1.zen
620	5.367472e-02	9.765210e-03	5.138800e-02	20150708_gfpSORORINcd3_G2G1\MitoSys2\LSM\gfpSORORINc_G1\DE_W0012_P0001\DE_2_W0012_P0001_T0004\TR1_W0001_P0130\TR1_2_W0001_P0130_T0001_R1_P1_K1_Ch2-Ch1.zen
660	5.031764e-02	8.818287e-03	5.062100e-02	20150708_gfpSORORINcd3_G2G1\MitoSys2\LSM\gfpSORORINc_G1\DE_W0012_P0001\DE_2_W0012_P0001_T0004\TR1_W0001_P0130\TR1_2_W0001_P0130_T0001_R1_P1_K1_Ch2-Ch1.zen
700	5.036433e-02	8.281537e-03	4.987900e-02	20150708_gfpSORORINcd3_G2G1\MitoSys2\LSM\gfpSORORINc_G1\DE_W0012_P0001\DE_2_W0012_P0001_T0004\TR1_W0001_P0130\TR1_2_W0001_P0130_T0001_R1_P1_K1_Ch2-Ch1.zen
780	5.092450e-02	7.153480e-03	4.846200e-02	20150708_gfpSORORINcd3_G2G1\MitoSys2\LSM\gfpSORORINc_G1\DE_W0012_P0001\DE_2_W0012_P0001_T0004\TR1_W0001_P0130\TR1_2_W0001_P0130_T0001_R1_P1_K1_Ch2-Ch1.zen
860	4.584439e-02	9.937587e-03	4.712900e-02	20150708_gfpSORORINcd3_G2G1\MitoSys2\LSM\gfpSORORINc_G1\DE_W0012_P0001\DE_2_W0012_P0001_T0004\TR1_W0001_P0130\TR1_2_W0001_P0130_T0001_R1_P1_K1_Ch2-Ch1.zen
940	4.422616e-02	8.272651e-03	4.587200e-02	20150708_gfpSORORINcd3_G2G1\MitoSys2\LSM\gfpSORORINc_G1\DE_W0012_P0001\DE_2_W0012_P0001_T0004\TR1_W0001_P0130\TR1_2_W0001_P0130_T0001_R1_P1_K1_Ch2-Ch1.zen
1020	4.253526e-02	8.875461e-03	4.468600e-02	20150708_gfpSORORINcd3_G2G1\MitoSys2\LSM\gfpSORORINc_G1\DE_W0012_P0001\DE_2_W0012_P0001_T0004\TR1_W0001_P0130\TR1_2_W0001_P0130_T0001_R1_P1_K1_Ch2-Ch1.zen
1100	4.451530e-02	7.838396e-03	4.356400e-02	20150708_gfpSORORINcd3_G2G1\MitoSys2\LSM\gfpSORORINc_G1\DE_W0012_P0001\DE_2_W0012_P0001_T0004\TR1_W0001_P0130\TR1_2_W0001_P0130_T0001_R1_P1_K1_Ch2-Ch1.zen
1180	4.256790e-02	8.657256e-03	4.250100e-02	20150708_gfpSORORINcd3_G2G1\MitoSys2\LSM\gfpSORORINc_G1\DE_W0012_P0001\DE_2_W0012_P0001_T0004\TR1_W0001_P0130\TR1_2_W0001_P0130_T0001_R1_P1_K1_Ch2-Ch1.zen
1260	4.187659e-02	7.177361e-03	4.149400e-02	20150708_gfpSORORINcd3_G2G1\MitoSys2\LSM\gfpSORORINc_G1\DE_W0012_P0001\DE_2_W0012_P0001_T0004\TR1_W0001_P0130\TR1_2_W0001_P0130_T0001_R1_P1_K1_Ch2-Ch1.zen
1340	3.975171e-02	1.036590e-02	4.053900e-02	20150708_gfpSORORINcd3_G2G1\MitoSys2\LSM\gfpSORORINc_G1\DE_W0012_P0001\DE_2_W0012_P0001_T0004\TR1_W0001_P0130\TR1_2_W0001_P0130_T0001_R1_P1_K1_Ch2-Ch1.zen
1420	4.019627e-02	8.900503e-03	3.963100e-02	20150708_gfpSORORINcd3_G2G1\MitoSys2\LSM\gfpSORORINc_G1\DE_W0012_P0001\DE_2_W0012_P0001_T0004\TR1_W0001_P0130\TR1_2_W0001_P0130_T0001_R1_P1_K1_Ch2-Ch1.zen
1500	3.935637e-02	8.636930e-03	3.876800e-02	20150708_gfpSORORINcd3_G2G1\MitoSys2\LSM\gfpSORORINc_G1\DE_W0012_P0001\DE_2_W0012_P0001_T0004\TR1_W0001_P0130\TR1_2_W0001_P0130_T0001_R1_P1_K1_Ch2-Ch1.zen
1660	3.768741e-02	7.085001e-03	3.716200e-02	20150708_gfpSORORINcd3_G2G1\MitoSys2\LSM\gfpSORORINc_G1\DE_W0012_P0001\DE_2_W0012_P0001_T0004\TR1_W0001_P0130\TR1_2_W0001_P0130_T0001_R1_P1_K1_Ch2-Ch1.zen
1820	3.552065e-02	7.828913e-03	3.570100e-02	20150708_gfpSORORINcd3_G2G1\MitoSys2\LSM\gfpSORORINc_G1\DE_W0012_P0001\DE_2_W0012_P0001_T0004\TR1_W0001_P0130\TR1_2_W0001_P0130_T0001_R1_P1_K1_Ch2-Ch1.zen
1980	3.443261e-02	6.623522e-03	3.436500e-02	20150708_gfpSORORINcd3_G2G1\MitoSys2\LSM\gfpSORORINc_G1\DE_W0012_P0001\DE_2_W0012_P0001_T0004\TR1_W0001_P0130\TR1_2_W0001_P0130_T0001_R1_P1_K1_Ch2-Ch1.zen
2140	3.388087e-02	8.652145e-03	3.314000e-02	20150708_gfpSORORINcd3_G2G1\MitoSys2\LSM\gfpSORORINc_G1\DE_W0012_P0001\DE_2_W0012_P0001_T0004\TR1_W0001_P0130\TR1_2_W0001_P0130_T0001_R1_P1_K1_Ch2-Ch1.zen
2300	3.403181e-02	8.848970e-03	3.201300e-02	20150708_gfpSORORINcd3_G2G1\MitoSys2\LSM\gfpSORORINc_G1\DE_W0012_P0001\DE_2_W0012_P0001_T0004\TR1_W0001_P0130\TR1_2_W0001_P0130_T0001_R1_P1_K1_Ch2-Ch1.zen
2460	3.159335e-02	8.316479e-03	3.097200e-02	20150708_gfpSORORINcd3_G2G1\MitoSys2\LSM\gfpSORORINc_G1\DE_W0012_P0001\DE_2_W0012_P0001_T0004\TR1_W0001_P0130\TR1_2_W0001_P0130_T0001_R1_P1_K1_Ch2-Ch1.zen
2620	3.005267e-02	6.774073e-03	3.000700e-02	20150708_gfpSORORINcd3_G2G1\MitoSys2\LSM\gfpSORORINc_G1\DE_W0012_P0001\DE_2_W0012_P0001_T0004\TR1_W0001_P0130\TR1_2_W0001_P0130_T0001_R1_P1_K1_Ch2-Ch1.zen
2780	2.763159e-02	6.980519e-03	2.911100e-02	20150708_gfpSORORINcd3_G2G1\MitoSys2\LSM\gfpSORORINc_G1\DE_W0012_P0001\DE_2_W0012_P0001_T0004\TR1_W0001_P0130\TR1_2_W0001_P0130_T0001_R1_P1_K1_Ch2-Ch1.zen
2940	2.817447e-02	4.930536e-03	2.827600e-02	20150708_gfpSORORINcd3_G2G1\MitoSys2\LSM\gfpSORORINc_G1\DE_W0012_P0001\DE_2_W0012_P0001_T0004\TR1_W0001_P0130\TR1_2_W0001_P0130_T0001_R1_P1_K1_Ch2-Ch1.zen
3100	2.738879e-02	4.568556e-03	2.749700e-02	20150708_gfpSORORINcd3_G2G1\MitoSys2\LSM\gfpSORORINc_G1\DE_W0012_P0001\DE_2_W0012_P0001_T0004\TR1_W0001_P0130\TR1_2_W0001_P0130_T0001_R1_P1_K1_Ch2-Ch1.zen
3420	2.524049e-02	5.840468e-03	2.608100e-02	20150708_gfpSORORINcd3_G2G1\MitoSys2\LSM\gfpSORORINc_G1\DE_W0012_P0001\DE_2_W0012_P0001_T0004\TR1_W0001_P0130\TR1_2_W0001_P0130_T0001_R1_P1_K1_Ch2-Ch1.zen
3740	2.450385e-02	6.178364e-03	2.483000e-02	20150708_gfpSORORINcd3_G2G1\MitoSys2\LSM\gfpSORORINc_G1\DE_W0012_P0001\DE_2_W0012_P0001_T0004\TR1_W0001_P0130\TR1_2_W0001_P0130_T0001_R1_P1_K1_Ch2-Ch1.zen
4060	2.340507e-02	5.484221e-03	2.371300e-02	20150708_gfpSORORINcd3_G2G1\MitoSys2\LSM\gfpSORORINc_G1\DE_W0012_P0001\DE_2_W0012_P0001_T0004\TR1_W0001_P0130\TR1_2_W0001_P0130_T0001_R1_P1_K1_Ch2-Ch1.zen
4380	2.270643e-02	6.045285e-03	2.271000e-02	20150708_gfpSORORINcd3_G2G1\MitoSys2\LSM\gfpSORORINc_G1\DE_W0012_P0001\DE_2_W0012_P0001_T0004\TR1_W0001_P0130\TR1_2_W0001_P0130_T0001_R1_P1_K1_Ch2-Ch1.zen
4700	2.214620e-02	5.614006e-03	2.180200e-02	20150708_gfpSORORINcd3_G2G1\MitoSys2\LSM\gfpSORORINc_G1\DE_W0012_P0001\DE_2_W0012_P0001_T0004\TR1_W0001_P0130\TR1_2_W0001_P0130_T0001_R1_P1_K1_Ch2-Ch1.zen
5020	2.126103e-02	5.738572e-03	2.097600e-02	20150708_gfpSORORINcd3_G2G1\MitoSys2\LSM\gfpSORORINc_G1\DE_W0012_P0001\DE_2_W0012_P0001_T0004\TR1_W0001_P0130\TR1_2_W0001_P0130_T0001_R1_P1_K1_Ch2-Ch1.zen
5340	2.096497e-02	7.271885e-03	2.021900e-02	20150708_gfpSORORINcd3_G2G1\MitoSys2\LSM\gfpSORORINc_G1\DE_W0012_P0001\DE_2_W0012_P0001_T0004\TR1_W0001_P0130\TR1_2_W0001_P0130_T0001_R1_P1_K1_Ch2-Ch1.zen
5660	1.991558e-02	7.238677e-03	1.952300e-02	20150708_gfpSORORINcd3_G2G1\MitoSys2\LSM\gfpSORORINc_G1\DE_W0012_P0001\DE_2_W0012_P0001_T0004\TR1_W0001_P0130\TR1_2_W0001_P0130_T0001_R1_P1_K1_Ch2-Ch1.zen
5980	1.852527e-02	7.232490e-03	1.887900e-02	20150708_gfpSORORINcd3_G2G1\MitoSys2\LSM\gfpSORORINc_G1\DE_W0012_P0001\DE_2_W0012_P0001_T0004\TR1_W0001_P0130\TR1_2_W0001_P0130_T0001_R1_P1_K1_Ch2-Ch1.zen
6300	1.839027e-02	7.106984e-03	1.828000e-02	20150708_gfpSORORINcd3_G2G1\MitoSys2\LSM\gfpSORORINc_G1\DE_W0012_P0001\DE_2_W0012_P0001_T0004\TR1_W0001_P0130\TR1_2_W0001_P0130_T0001_R1_P1_K1_Ch2-Ch1.zen
6940	1.722895e-02	6.357820e-03	1.719900e-02	20150708_gfpSORORINcd3_G2G1\MitoSys2\LSM\gfpSORORINc_G1\DE_W0012_P0001\DE_2_W0012_P0001_T0004\TR1_W0001_P0130\TR1_2_W0001_P0130_T0001_R1_P1_K1_Ch2-Ch1.zen
7580	1.533388e-02	5.601682e-03	1.624500e-02	20150708_gfpSORORINcd3_G2G1\MitoSys2\LSM\gfpSORORINc_G1\DE_W0012_P0001\DE_2_W0012_P0001_T0004\TR1_W0001_P0130\TR1_2_W0001_P0130_T0001_R1_P1_K1_Ch2-Ch1.zen
8220	1.480520e-02	5.965628e-03	1.539300e-02	20150708_gfpSORORINcd3_G2G1\MitoSys2\LSM\gfpSORORINc_G1\DE_W0012_P0001\DE_2_W0012_P0001_T0004\TR1_W0001_P0130\TR1_2_W0001_P0130_T0001_R1_P1_K1_Ch2-Ch1.zen
8860	1.451723e-02	6.299438e-03	1.462300e-02	20150708_gfpSORORINcd3_G2G1\MitoSys2\LSM\gfpSORORINc_G1\DE_W0012_P0001\DE_2_W0012_P0001_T0004\TR1_W0001_P0130\TR1_2_W0001_P0130_T0001_R1_P1_K1_Ch2-Ch1.zen
9500	1.402848e-02	5.973315e-03	1.392100e-02	20150708_gfpSORORINcd3_G2G1\MitoSys2\LSM\gfpSORORINc_G1\DE_W0012_P0001\DE_2_W0012_P0001_T0004\TR1_W0001_P0130\TR1_2_W0001_P0130_T0001_R1_P1_K1_Ch2-Ch1.zen
10140	1.370443e-02	6.117111e-03	1.327700e-02	20150708_gfpSORORINcd3_G2G1\MitoSys2\LSM\gfpSORORINc_G1\DE_W0012_P0001\DE_2_W0012_P0001_T0004\TR1_W0001_P0130\TR1_2_W0001_P0130_T0001_R1_P1_K1_Ch2-Ch1.zen
10780	1.321635e-02	7.283188e-03	1.268200e-02	20150708_gfpSORORINcd3_G2G1\MitoSys2\LSM\gfpSORORINc_G1\DE_W0012_P0001\DE_2_W0012_P0001_T0004\TR1_W0001_P0130\TR1_2_W0001_P0130_T0001_R1_P1_K1_Ch2-Ch1.zen
11420	1.218634e-02	7.366233e-03	1.213000e-02	20150708_gfpSORORINcd3_G2G1\MitoSys2\LSM\gfpSORORINc_G1\DE_W0012_P0001\DE_2_W0012_P0001_T0004\TR1_W0001_P0130\TR1_2_W0001_P0130_T0001_R1_P1_K1_Ch2-Ch1.zen
12060	1.108149e-02	7.559839e-03	1.161500e-02	20150708_gfpSORORINcd3_G2G1\MitoSys2\LSM\gfpSORORINc_G1\DE_W0012_P0001\DE_2_W0012_P0001_T0004\TR1_W0001_P0130\TR1_2_W0001_P0130_T0001_R1_P1_K1_Ch2-Ch1.zen
12700	1.105758e-02	7.657633e-03	1.113200e-02	20150708_gfpSORORINcd3_G2G1\MitoSys2\LSM\gfpSORORINc_G1\DE_W0012_P0001\DE_2_W0012_P0001_T0004\TR1_W0001_P0130\TR1_2_W0001_P0130_T0001_R1_P1_K1_Ch2-Ch1.zen
13980	9.685210e-03	6.453720e-03	1.025300e-02	20150708_gfpSORORINcd3_G2G1\MitoSys2\LSM\gfpSORORINc_G1\DE_W0012_P0001\DE_2_W0012_P0001_T0004\TR1_W0001_P0130\TR1_2_W0001_P0130_T0001_R1_P1_K1_Ch2-Ch1.zen
15260	8.728677e-03	6.683411e-03	9.470500e-03	20150708_gfpSORORINcd3_G2G1\MitoSys2\LSM\gfpSORORINc_G1\DE_W0012_P0001\DE_2_W0012_P0001_T0004\TR1_W0001_P0130\TR1_2_W0001_P0130_T0001_R1_P1_K1_Ch2-Ch1.zen
16540	7.344380e-03	5.556810e-03	8.769400e-03	20150708_gfpSORORINcd3_G2G1\MitoSys2\LSM\gfpSORORINc_G1\DE_W0012_P0001\DE_2_W0012_P0001_T0004\TR1_W0001_P0130\TR1_2_W0001_P0130_T0001_R1_P1_K1_Ch2-Ch1.zen
17820	8.190771e-03	6.060169e-03	8.138200e-03	20150708_gfpSORORINcd3_G2G1\MitoSys2\LSM\gfpSORORINc_G1\DE_W0012_P0001\DE_2_W0012_P0001_T0004\TR1_W0001_P0130\TR1_2_W0001_P0130_T0001_R1_P1_K1_Ch2-Ch1.zen
19100	7.855431e-03	6.294592e-03	7.567800e-03	20150708_gfpSORORINcd3_G2G1\MitoSys2\LSM\gfpSORORINc_G1\DE_W0012_P0001\DE_2_W0012_P0001_T0004\TR1_W0001_P0130\TR1_2_W0001_P0130_T0001_R1_P1_K1_Ch2-Ch1.zen
20380	7.745658e-03	5.981264e-03	7.050900e-03	20150708_gfpSORORINcd3_G2G1\MitoSys2\LSM\gfpSORORINc_G1\DE_W0012_P0001\DE_2_W0012_P0001_T0004\TR1_W0001_P0130\TR1_2_W0001_P0130_T0001_R1_P1_K1_Ch2-Ch1.zen
21660	7.788739e-03	5.330094e-03	6.581200e-03	20150708_gfpSORORINcd3_G2G1\MitoSys2\LSM\gfpSORORINc_G1\DE_W0012_P0001\DE_2_W0012_P0001_T0004\TR1_W0001_P0130\TR1_2_W0001_P0130_T0001_R1_P1_K1_Ch2-Ch1.zen
22940	7.373153e-03	4.846097e-03	6.153600e-03	20150708_gfpSORORINcd3_G2G1\MitoSys2\LSM\gfpSORORINc_G1\DE_W0012_P0001\DE_2_W0012_P0001_T0004\TR1_W0001_P0130\TR1_2_W0001_P0130_T0001_R1_P1_K1_Ch2-Ch1.zen
24220	6.775745e-03	4.918528e-03	5.763500e-03	20150708_gfpSORORINcd3_G2G1\MitoSys2\LSM\gfpSORORINc_G1\DE_W0012_P0001\DE_2_W0012_P0001_T0004\TR1_W0001_P0130\TR1_2_W0001_P0130_T0001_R1_P1_K1_Ch2-Ch1.zen
25500	6.337033e-03	4.726355e-03	5.407100e-03	20150708_gfpSORORINcd3_G2G1\MitoSys2\LSM\gfpSORORINc_G1\DE_W0012_P0001\DE_2_W0012_P0001_T0004\TR1_W0001_P0130\TR1_2_W0001_P0130_T0001_R1_P1_K1_Ch2-Ch1.zen
28060	4.773803e-03	5.009714e-03	4.781700e-03	20150708_gfpSORORINcd3_G2G1\MitoSys2\LSM\gfpSORORINc_G1\DE_W0012_P0001\DE_2_W0012_P0001_T0004\TR1_W0001_P0130\TR1_2_W0001_P0130_T0001_R1_P1_K1_Ch2-Ch1.zen
30620	3.226570e-03	4.442532e-03	4.254100e-03	20150708_gfpSORORINcd3_G2G1\MitoSys2\LSM\gfpSORORINc_G1\DE_W0012_P0001\DE_2_W0012_P0001_T0004\TR1_W0001_P0130\TR1_2_W0001_P0130_T0001_R1_P1_K1_Ch2-Ch1.zen
33180	2.934523e-03	4.985684e-03	3.806200e-03	20150708_gfpSORORINcd3_G2G1\MitoSys2\LSM\gfpSORORINc_G1\DE_W0012_P0001\DE_2_W0012_P0001_T0004\TR1_W0001_P0130\TR1_2_W0001_P0130_T0001_R1_P1_K1_Ch2-Ch1.zen
35740	3.154881e-03	5.702319e-03	3.423400e-03	20150708_gfpSORORINcd3_G2G1\MitoSys2\LSM\gfpSORORINc_G1\DE_W0012_P0001\DE_2_W0012_P0001_T0004\TR1_W0001_P0130\TR1_2_W0001_P0130_T0001_R1_P1_K1_Ch2-Ch1.zen
38300	3.083674e-03	4.455315e-03	3.094300e-03	20150708_gfpSORORINcd3_G2G1\MitoSys2\LSM\gfpSORORINc_G1\DE_W0012_P0001\DE_2_W0012_P0001_T0004\TR1_W0001_P0130\TR1_2_W0001_P0130_T0001_R1_P1_K1_Ch2-Ch1.zen
40860	2.683713e-03	3.490224e-03	2.809700e-03	20150708_gfpSORORINcd3_G2G1\MitoSys2\LSM\gfpSORORINc_G1\DE_W0012_P0001\DE_2_W0012_P0001_T0004\TR1_W0001_P0130\TR1_2_W0001_P0130_T0001_R1_P1_K1_Ch2-Ch1.zen
43420	2.042965e-03	4.345499e-03	2.562100e-03	20150708_gfpSORORINcd3_G2G1\MitoSys2\LSM\gfpSORORINc_G1\DE_W0012_P0001\DE_2_W0012_P0001_T0004\TR1_W0001_P0130\TR1_2_W0001_P0130_T0001_R1_P1_K1_Ch2-Ch1.zen
45980	2.611251e-03	5.468308e-03	2.345500e-03	20150708_gfpSORORINcd3_G2G1\MitoSys2\LSM\gfpSORORINc_G1\DE_W0012_P0001\DE_2_W0012_P0001_T0004\TR1_W0001_P0130\TR1_2_W0001_P0130_T0001_R1_P1_K1_Ch2-Ch1.zen
48540	2.553836e-03	5.292995e-03	2.155100e-03	20150708_gfpSORORINcd3_G2G1\MitoSys2\LSM\gfpSORORINc_G1\DE_W0012_P0001\DE_2_W0012_P0001_T0004\TR1_W0001_P0130\TR1_2_W0001_P0130_T0001_R1_P1_K1_Ch2-Ch1.zen
51100	2.249948e-03	3.971519e-03	1.986900e-03	20150708_gfpSORORINcd3_G2G1\MitoSys2\LSM\gfpSORORINc_G1\DE_W0012_P0001\DE_2_W0012_P0001_T0004\TR1_W0001_P0130\TR1_2_W0001_P0130_T0001_R1_P1_K1_Ch2-Ch1.zen
56220	1.449690e-03	4.384484e-03	1.704600e-03	20150708_gfpSORORINcd3_G2G1\MitoSys2\LSM\gfpSORORINc_G1\DE_W0012_P0001\DE_2_W0012_P0001_T0004\TR1_W0001_P0130\TR1_2_W0001_P0130_T0001_R1_P1_K1_Ch2-Ch1.zen
61340	3.278422e-04	3.912467e-03	1.478600e-03	20150708_gfpSORORINcd3_G2G1\MitoSys2\LSM\gfpSORORINc_G1\DE_W0012_P0001\DE_2_W0012_P0001_T0004\TR1_W0001_P0130\TR1_2_W0001_P0130_T0001_R1_P1_K1_Ch2-Ch1.zen
66460	7.550767e-04	3.259480e-03	1.295000e-03	20150708_gfpSORORINcd3_G2G1\MitoSys2\LSM\gfpSORORINc_G1\DE_W0012_P0001\DE_2_W0012_P0001_T0004\TR1_W0001_P0130\TR1_2_W0001_P0130_T0001_R1_P1_K1_Ch2-Ch1.zen
71580	8.084267e-04	4.409199e-03	1.143800e-03	20150708_gfpSORORINcd3_G2G1\MitoSys2\LSM\gfpSORORINc_G1\DE_W0012_P0001\DE_2_W0012_P0001_T0004\TR1_W0001_P0130\TR1_2_W0001_P0130_T0001_R1_P1_K1_Ch2-Ch1.zen
76700	8.565083e-04	4.549965e-03	1.017800e-03	20150708_gfpSORORINcd3_G2G1\MitoSys2\LSM\gfpSORORINc_G1\DE_W0012_P0001\DE_2_W0012_P0001_T0004\TR1_W0001_P0130\TR1_2_W0001_P0130_T0001_R1_P1_K1_Ch2-Ch1.zen
81820	7.629548e-04	4.793368e-03	9.118600e-04	20150708_gfpSORORINcd3_G2G1\MitoSys2\LSM\gfpSORORINc_G1\DE_W0012_P0001\DE_2_W0012_P0001_T0004\TR1_W0001_P0130\TR1_2_W0001_P0130_T0001_R1_P1_K1_Ch2-Ch1.zen
86940	6.207962e-04	5.168498e-03	8.218300e-04	20150708_gfpSORORINcd3_G2G1\MitoSys2\LSM\gfpSORORINc_G1\DE_W0012_P0001\DE_2_W0012_P0001_T0004\TR1_W0001_P0130\TR1_2_W0001_P0130_T0001_R1_P1_K1_Ch2-Ch1.zen
92060	9.221898e-04	5.299376e-03	7.447100e-04	20150708_gfpSORORINcd3_G2G1\MitoSys2\LSM\gfpSORORINc_G1\DE_W0012_P0001\DE_2_W0012_P0001_T0004\TR1_W0001_P0130\TR1_2_W0001_P0130_T0001_R1_P1_K1_Ch2-Ch1.zen
97180	1.064635e-03	6.037105e-03	6.781500e-04	20150708_gfpSORORINcd3_G2G1\MitoSys2\LSM\gfpSORORINc_G1\DE_W0012_P0001\DE_2_W0012_P0001_T0004\TR1_W0001_P0130\TR1_2_W0001_P0130_T0001_R1_P1_K1_Ch2-Ch1.zen
102300	4.671237e-04	5.865769e-03	6.203100e-04	20150708_gfpSORORINcd3_G2G1\MitoSys2\LSM\gfpSORORINc_G1\DE_W0012_P0001\DE_2_W0012_P0001_T0004\TR1_W0001_P0130\TR1_2_W0001_P0130_T0001_R1_P1_K1_Ch2-Ch1.zen
112540	3.142780e-04	6.805025e-03	5.252400e-04	20150708_gfpSORORINcd3_G2G1\MitoSys2\LSM\gfpSORORINc_G1\DE_W0012_P0001\DE_2_W0012_P0001_T0004\TR1_W0001_P0130\TR1_2_W0001_P0130_T0001_R1_P1_K1_Ch2-Ch1.zen
122780	1.961551e-04	5.508391e-03	4.509600e-04	20150708_gfpSORORINcd3_G2G1\MitoSys2\LSM\gfpSORORINc_G1\DE_W0012_P0001\DE_2_W0012_P0001_T0004\TR1_W0001_P0130\TR1_2_W0001_P0130_T0001_R1_P1_K1_Ch2-Ch1.zen
133020	-2.425861e-04	5.719334e-03	3.918200e-04	20150708_gfpSORORINcd3_G2G1\MitoSys2\LSM\gfpSORORINc_G1\DE_W0012_P0001\DE_2_W0012_P0001_T0004\TR1_W0001_P0130\TR1_2_W0001_P0130_T0001_R1_P1_K1_Ch2-Ch1.zen
143260	-2.990337e-04	4.614321e-03	3.439500e-04	20150708_gfpSORORINcd3_G2G1\MitoSys2\LSM\gfpSORORINc_G1\DE_W0012_P0001\DE_2_W0012_P0001_T0004\TR1_W0001_P0130\TR1_2_W0001_P0130_T0001_R1_P1_K1_Ch2-Ch1.zen
153500	4.842737e-04	5.075196e-03	3.046700e-04	20150708_gfpSORORINcd3_G2G1\MitoSys2\LSM\gfpSORORINc_G1\DE_W0012_P0001\DE_2_W0012_P0001_T0004\TR1_W0001_P0130\TR1_2_W0001_P0130_T0001_R1_P1_K1_Ch2-Ch1.zen
163740	3.689265e-04	3.765249e-03	2.720100e-04	20150708_gfpSORORINcd3_G2G1\MitoSys2\LSM\gfpSORORINc_G1\DE_W0012_P0001\DE_2_W0012_P0001_T0004\TR1_W0001_P0130\TR1_2_W0001_P0130_T0001_R1_P1_K1_Ch2-Ch1.zen
173980	-2.159422e-04	4.189737e-03	2.445700e-04	20150708_gfpSORORINcd3_G2G1\MitoSys2\LSM\gfpSORORINc_G1\DE_W0012_P0001\DE_2_W0012_P0001_T0004\TR1_W0001_P0130\TR1_2_W0001_P0130_T0001_R1_P1_K1_Ch2-Ch1.zen
184220	-2.727057e-04	4.262886e-03	2.212700e-04	20150708_gfpSORORINcd3_G2G1\MitoSys2\LSM\gfpSORORINc_G1\DE_W0012_P0001\DE_2_W0012_P0001_T0004\TR1_W0001_P0130\TR1_2_W0001_P0130_T0001_R1_P1_K1_Ch2-Ch1.zen
194460	-2.363129e-04	4.022655e-03	2.013200e-04	20150708_gfpSORORINcd3_G2G1\MitoSys2\LSM\gfpSORORINc_G1\DE_W0012_P0001\DE_2_W0012_P0001_T0004\TR1_W0001_P0130\TR1_2_W0001_P0130_T0001_R1_P1_K1_Ch2-Ch1.zen
204700	9.498445e-04	2.905287e-03	1.841000e-04	20150708_gfpSORORINcd3_G2G1\MitoSys2\LSM\gfpSORORINc_G1\DE_W0012_P0001\DE_2_W0012_P0001_T0004\TR1_W0001_P0130\TR1_2_W0001_P0130_T0001_R1_P1_K1_Ch2-Ch1.zen
225180	1.569603e-03	3.694261e-03	1.560100e-04	20150708_gfpSORORINcd3_G2G1\MitoSys2\LSM\gfpSORORINc_G1\DE_W0012_P0001\DE_2_W0012_P0001_T0004\TR1_W0001_P0130\TR1_2_W0001_P0130_T0001_R1_P1_K1_Ch2-Ch1.zen
245660	1.451232e-03	4.144882e-03	1.342200e-04	20150708_gfpSORORINcd3_G2G1\MitoSys2\LSM\gfpSORORINc_G1\DE_W0012_P0001\DE_2_W0012_P0001_T0004\TR1_W0001_P0130\TR1_2_W0001_P0130_T0001_R1_P1_K1_Ch2-Ch1.zen
266140	7.816713e-04	4.261915e-03	1.169500e-04	20150708_gfpSORORINcd3_G2G1\MitoSys2\LSM\gfpSORORINc_G1\DE_W0012_P0001\DE_2_W0012_P0001_T0004\TR1_W0001_P0130\TR1_2_W0001_P0130_T0001_R1_P1_K1_Ch2-Ch1.zen
286620	6.318874e-04	3.775066e-03	1.030200e-04	20150708_gfpSORORINcd3_G2G1\MitoSys2\LSM\gfpSORORINc_G1\DE_W0012_P0001\DE_2_W0012_P0001_T0004\TR1_W0001_P0130\TR1_2_W0001_P0130_T0001_R1_P1_K1_Ch2-Ch1.zen
307100	2.735992e-04	3.279752e-03	9.158700e-05	20150708_gfpSORORINcd3_G2G1\MitoSys2\LSM\gfpSORORINc_G1\DE_W0012_P0001\DE_2_W0012_P0001_T0004\TR1_W0001_P0130\TR1_2_W0001_P0130_T0001_R1_P1_K1_Ch2-Ch1.zen
327580	4.503118e-04	2.785495e-03	8.208300e-05	20150708_gfpSORORINcd3_G2G1\MitoSys2\LSM\gfpSORORINc_G1\DE_W0012_P0001\DE_2_W0012_P0001_T0004\TR1_W0001_P0130\TR1_2_W0001_P0130_T0001_R1_P1_K1_Ch2-Ch1.zen
348060	3.801704e-04	4.632874e-03	7.408500e-05	20150708_gfpSORORINcd3_G2G1\MitoSys2\LSM\gfpSORORINc_G1\DE_W0012_P0001\DE_2_W0012_P0001_T0004\TR1_W0001_P0130\TR1_2_W0001_P0130_T0001_R1_P1_K1_Ch2-Ch1.zen
368540	-1.043225e-03	5.116013e-03	6.728300e-05	20150708_gfpSORORINcd3_G2G1\MitoSys2\LSM\gfpSORORINc_G1\DE_W0012_P0001\DE_2_W0012_P0001_T0004\TR1_W0001_P0130\TR1_2_W0001_P0130_T0001_R1_P1_K1_Ch2-Ch1.zen
389020	-2.396254e-03	3.976387e-03	6.144200e-05	20150708_gfpSORORINcd3_G2G1\MitoSys2\LSM\gfpSORORINc_G1\DE_W0012_P0001\DE_2_W0012_P0001_T0004\TR1_W0001_P0130\TR1_2_W0001_P0130_T0001_R1_P1_K1_Ch2-Ch1.zen
409500	-9.494427e-04	2.918595e-03	5.638400e-05	20150708_gfpSORORINcd3_G2G1\MitoSys2\LSM\gfpSORORINc_G1\DE_W0012_P0001\DE_2_W0012_P0001_T0004\TR1_W0001_P0130\TR1_2_W0001_P0130_T0001_R1_P1_K1_Ch2-Ch1.zen
450460	-9.614359e-04	3.095211e-03	4.809700e-05	20150708_gfpSORORINcd3_G2G1\MitoSys2\LSM\gfpSORORINc_G1\DE_W0012_P0001\DE_2_W0012_P0001_T0004\TR1_W0001_P0130\TR1_2_W0001_P0130_T0001_R1_P1_K1_Ch2-Ch1.zen
491420	-5.496031e-04	3.446218e-03	4.162700e-05	20150708_gfpSORORINcd3_G2G1\MitoSys2\LSM\gfpSORORINc_G1\DE_W0012_P0001\DE_2_W0012_P0001_T0004\TR1_W0001_P0130\TR1_2_W0001_P0130_T0001_R1_P1_K1_Ch2-Ch1.zen
532380	-5.184781e-04	3.495286e-03	3.646500e-05	20150708_gfpSORORINcd3_G2G1\MitoSys2\LSM\gfpSORORINc_G1\DE_W0012_P0001\DE_2_W0012_P0001_T0004\TR1_W0001_P0130\TR1_2_W0001_P0130_T0001_R1_P1_K1_Ch2-Ch1.zen
573340	-2.471153e-04	3.640967e-03	3.227100e-05	20150708_gfpSORORINcd3_G2G1\MitoSys2\LSM\gfpSORORINc_G1\DE_W0012_P0001\DE_2_W0012_P0001_T0004\TR1_W0001_P0130\TR1_2_W0001_P0130_T0001_R1_P1_K1_Ch2-Ch1.zen
614300	-7.243985e-04	3.105705e-03	2.881100e-05	20150708_gfpSORORINcd3_G2G1\MitoSys2\LSM\gfpSORORINc_G1\DE_W0012_P0001\DE_2_W0012_P0001_T0004\TR1_W0001_P0130\TR1_2_W0001_P0130_T0001_R1_P1_K1_Ch2-Ch1.zen
655260	-1.720496e-03	3.702204e-03	2.591800e-05	20150708_gfpSORORINcd3_G2G1\MitoSys2\LSM\gfpSORORINc_G1\DE_W0012_P0001\DE_2_W0012_P0001_T0004\TR1_W0001_P0130\TR1_2_W0001_P0130_T0001_R1_P1_K1_Ch2-Ch1.zen
696220	-7.303682e-04	3.732535e-03	2.347000e-05	20150708_gfpSORORINcd3_G2G1\MitoSys2\LSM\gfpSORORINc_G1\DE_W0012_P0001\DE_2_W0012_P0001_T0004\TR1_W0001_P0130\TR1_2_W0001_P0130_T0001_R1_P1_K1_Ch2-Ch1.zen
737180	-3.738029e-04	4.344462e-03	2.137800e-05	20150708_gfpSORORINcd3_G2G1\MitoSys2\LSM\gfpSORORINc_G1\DE_W0012_P0001\DE_2_W0012_P0001_T0004\TR1_W0001_P0130\TR1_2_W0001_P0130_T0001_R1_P1_K1_Ch2-Ch1.zen
778140	-5.719651e-04	3.131729e-03	1.957300e-05	20150708_gfpSORORINcd3_G2G1\MitoSys2\LSM\gfpSORORINc_G1\DE_W0012_P0001\DE_2_W0012_P0001_T0004\TR1_W0001_P0130\TR1_2_W0001_P0130_T0001_R1_P1_K1_Ch2-Ch1.zen
819100	-4.870777e-04	2.290793e-03	1.800500e-05	20150708_gfpSORORINcd3_G2G1\MitoSys2\LSM\gfpSORORINc_G1\DE_W0012_P0001\DE_2_W0012_P0001_T0004\TR1_W0001_P0130\TR1_2_W0001_P0130_T0001_R1_P1_K1_Ch2-Ch1.zen
901020	-1.022320e-03	2.545819e-03	1.542000e-05	20150708_gfpSORORINcd3_G2G1\MitoSys2\LSM\gfpSORORINc_G1\DE_W0012_P0001\DE_2_W0012_P0001_T0004\TR1_W0001_P0130\TR1_2_W0001_P0130_T0001_R1_P1_K1_Ch2-Ch1.zen
982940	-7.808079e-04	2.843910e-03	1.339000e-05	20150708_gfpSORORINcd3_G2G1\MitoSys2\LSM\gfpSORORINc_G1\DE_W0012_P0001\DE_2_W0012_P0001_T0004\TR1_W0001_P0130\TR1_2_W0001_P0130_T0001_R1_P1_K1_Ch2-Ch1.zen
1064860	-1.133059e-03	2.349065e-03	1.176100e-05	20150708_gfpSORORINcd3_G2G1\MitoSys2\LSM\gfpSORORINc_G1\DE_W0012_P0001\DE_2_W0012_P0001_T0004\TR1_W0001_P0130\TR1_2_W0001_P0130_T0001_R1_P1_K1_Ch2-Ch1.zen
1146780	-4.985460e-04	2.261669e-03	1.043200e-05	20150708_gfpSORORINcd3_G2G1\MitoSys2\LSM\gfpSORORINc_G1\DE_W0012_P0001\DE_2_W0012_P0001_T0004\TR1_W0001_P0130\TR1_2_W0001_P0130_T0001_R1_P1_K1_Ch2-Ch1.zen
1228700	8.702427e-05	3.127613e-03	9.331800e-06	20150708_gfpSORORINcd3_G2G1\MitoSys2\LSM\gfpSORORINc_G1\DE_W0012_P0001\DE_2_W0012_P0001_T0004\TR1_W0001_P0130\TR1_2_W0001_P0130_T0001_R1_P1_K1_Ch2-Ch1.zen
1310620	-4.022728e-04	2.871153e-03	8.408200e-06	20150708_gfpSORORINcd3_G2G1\MitoSys2\LSM\gfpSORORINc_G1\DE_W0012_P0001\DE_2_W0012_P0001_T0004\TR1_W0001_P0130\TR1_2_W0001_P0130_T0001_R1_P1_K1_Ch2-Ch1.zen
1392540	-5.807386e-04	3.487997e-03	7.624700e-06	20150708_gfpSORORINcd3_G2G1\MitoSys2\LSM\gfpSORORINc_G1\DE_W0012_P0001\DE_2_W0012_P0001_T0004\TR1_W0001_P0130\TR1_2_W0001_P0130_T0001_R1_P1_K1_Ch2-Ch1.zen
1474460	1.113095e-03	2.795069e-03	6.953400e-06	20150708_gfpSORORINcd3_G2G1\MitoSys2\LSM\gfpSORORINc_G1\DE_W0012_P0001\DE_2_W0012_P0001_T0004\TR1_W0001_P0130\TR1_2_W0001_P0130_T0001_R1_P1_K1_Ch2-Ch1.zen
1556380	2.488937e-04	2.685003e-03	6.373200e-06	20150708_gfpSORORINcd3_G2G1\MitoSys2\LSM\gfpSORORINc_G1\DE_W0012_P0001\DE_2_W0012_P0001_T0004\TR1_W0001_P0130\TR1_2_W0001_P0130_T0001_R1_P1_K1_Ch2-Ch1.zen
10	9.544324e-02	1.855756e-02	9.178000e-02	20150708_gfpSORORINcd3_G2G1\MitoSys2\LSM\gfpSORORINc_G1\DE_W0012_P0001\DE_2_W0012_P0001_T0004\TR1_W0001_P0130\TR1_2_W0001_P0130_T0001_R1_P2_K1_Ch2-Ch1.zen
20	9.105005e-02	2.453715e-02	9.043200e-02	20150708_gfpSORORINcd3_G2G1\MitoSys2\LSM\gfpSORORINc_G1\DE_W0012_P0001\DE_2_W0012_P0001_T0004\TR1_W0001_P0130\TR1_2_W0001_P0130_T0001_R1_P2_K1_Ch2-Ch1.zen
30	8.037532e-02	1.787322e-02	8.918000e-02	20150708_gfpSORORINcd3_G2G1\MitoSys2\LSM\gfpSORORINc_G1\DE_W0012_P0001\DE_2_W0012_P0001_T0004\TR1_W0001_P0130\TR1_2_W0001_P0130_T0001_R1_P2_K1_Ch2-Ch1.zen
40	8.574533e-02	2.768493e-02	8.802000e-02	20150708_gfpSORORINcd3_G2G1\MitoSys2\LSM\gfpSORORINc_G1\DE_W0012_P0001\DE_2_W0012_P0001_T0004\TR1_W0001_P0130\TR1_2_W0001_P0130_T0001_R1_P2_K1_Ch2-Ch1.zen
50	8.670887e-02	2.378469e-02	8.694400e-02	20150708_gfpSORORINcd3_G2G1\MitoSys2\LSM\gfpSORORINc_G1\DE_W0012_P0001\DE_2_W0012_P0001_T0004\TR1_W0001_P0130\TR1_2_W0001_P0130_T0001_R1_P2_K1_Ch2-Ch1.zen
60	8.974051e-02	2.316834e-02	8.594600e-02	20150708_gfpSORORINcd3_G2G1\MitoSys2\LSM\gfpSORORINc_G1\DE_W0012_P0001\DE_2_W0012_P0001_T0004\TR1_W0001_P0130\TR1_2_W0001_P0130_T0001_R1_P2_K1_Ch2-Ch1.zen
70	8.766029e-02	1.635311e-02	8.501800e-02	20150708_gfpSORORINcd3_G2G1\MitoSys2\LSM\gfpSORORINc_G1\DE_W0012_P0001\DE_2_W0012_P0001_T0004\TR1_W0001_P0130\TR1_2_W0001_P0130_T0001_R1_P2_K1_Ch2-Ch1.zen
80	8.735756e-02	2.070698e-02	8.415600e-02	20150708_gfpSORORINcd3_G2G1\MitoSys2\LSM\gfpSORORINc_G1\DE_W0012_P0001\DE_2_W0012_P0001_T0004\TR1_W0001_P0130\TR1_2_W0001_P0130_T0001_R1_P2_K1_Ch2-Ch1.zen
90	8.393838e-02	2.842630e-02	8.335100e-02	20150708_gfpSORORINcd3_G2G1\MitoSys2\LSM\gfpSORORINc_G1\DE_W0012_P0001\DE_2_W0012_P0001_T0004\TR1_W0001_P0130\TR1_2_W0001_P0130_T0001_R1_P2_K1_Ch2-Ch1.zen
100	8.231684e-02	1.433865e-02	8.260000e-02	20150708_gfpSORORINcd3_G2G1\MitoSys2\LSM\gfpSORORINc_G1\DE_W0012_P0001\DE_2_W0012_P0001_T0004\TR1_W0001_P0130\TR1_2_W0001_P0130_T0001_R1_P2_K1_Ch2-Ch1.zen
120	7.994900e-02	1.743698e-02	8.123800e-02	20150708_gfpSORORINcd3_G2G1\MitoSys2\LSM\gfpSORORINc_G1\DE_W0012_P0001\DE_2_W0012_P0001_T0004\TR1_W0001_P0130\TR1_2_W0001_P0130_T0001_R1_P2_K1_Ch2-Ch1.zen
140	8.062908e-02	1.960973e-02	8.003400e-02	20150708_gfpSORORINcd3_G2G1\MitoSys2\LSM\gfpSORORINc_G1\DE_W0012_P0001\DE_2_W0012_P0001_T0004\TR1_W0001_P0130\TR1_2_W0001_P0130_T0001_R1_P2_K1_Ch2-Ch1.zen
160	7.562071e-02	1.834410e-02	7.896100e-02	20150708_gfpSORORINcd3_G2G1\MitoSys2\LSM\gfpSORORINc_G1\DE_W0012_P0001\DE_2_W0012_P0001_T0004\TR1_W0001_P0130\TR1_2_W0001_P0130_T0001_R1_P2_K1_Ch2-Ch1.zen
180	8.365156e-02	1.700792e-02	7.799400e-02	20150708_gfpSORORINcd3_G2G1\MitoSys2\LSM\gfpSORORINc_G1\DE_W0012_P0001\DE_2_W0012_P0001_T0004\TR1_W0001_P0130\TR1_2_W0001_P0130_T0001_R1_P2_K1_Ch2-Ch1.zen
200	7.835930e-02	1.641142e-02	7.711500e-02	20150708_gfpSORORINcd3_G2G1\MitoSys2\LSM\gfpSORORINc_G1\DE_W0012_P0001\DE_2_W0012_P0001_T0004\TR1_W0001_P0130\TR1_2_W0001_P0130_T0001_R1_P2_K1_Ch2-Ch1.zen
220	7.473917e-02	1.879441e-02	7.630800e-02	20150708_gfpSORORINcd3_G2G1\MitoSys2\LSM\gfpSORORINc_G1\DE_W0012_P0001\DE_2_W0012_P0001_T0004\TR1_W0001_P0130\TR1_2_W0001_P0130_T0001_R1_P2_K1_Ch2-Ch1.zen
240	7.250966e-02	1.560006e-02	7.556100e-02	20150708_gfpSORORINcd3_G2G1\MitoSys2\LSM\gfpSORORINc_G1\DE_W0012_P0001\DE_2_W0012_P0001_T0004\TR1_W0001_P0130\TR1_2_W0001_P0130_T0001_R1_P2_K1_Ch2-Ch1.zen
260	7.453955e-02	1.213089e-02	7.486400e-02	20150708_gfpSORORINcd3_G2G1\MitoSys2\LSM\gfpSORORINc_G1\DE_W0012_P0001\DE_2_W0012_P0001_T0004\TR1_W0001_P0130\TR1_2_W0001_P0130_T0001_R1_P2_K1_Ch2-Ch1.zen
280	6.971251e-02	1.801125e-02	7.420700e-02	20150708_gfpSORORINcd3_G2G1\MitoSys2\LSM\gfpSORORINc_G1\DE_W0012_P0001\DE_2_W0012_P0001_T0004\TR1_W0001_P0130\TR1_2_W0001_P0130_T0001_R1_P2_K1_Ch2-Ch1.zen
300	7.157041e-02	1.520270e-02	7.358400e-02	20150708_gfpSORORINcd3_G2G1\MitoSys2\LSM\gfpSORORINc_G1\DE_W0012_P0001\DE_2_W0012_P0001_T0004\TR1_W0001_P0130\TR1_2_W0001_P0130_T0001_R1_P2_K1_Ch2-Ch1.zen
340	7.222735e-02	1.464820e-02	7.242000e-02	20150708_gfpSORORINcd3_G2G1\MitoSys2\LSM\gfpSORORINc_G1\DE_W0012_P0001\DE_2_W0012_P0001_T0004\TR1_W0001_P0130\TR1_2_W0001_P0130_T0001_R1_P2_K1_Ch2-Ch1.zen
380	7.250683e-02	1.369134e-02	7.133800e-02	20150708_gfpSORORINcd3_G2G1\MitoSys2\LSM\gfpSORORINc_G1\DE_W0012_P0001\DE_2_W0012_P0001_T0004\TR1_W0001_P0130\TR1_2_W0001_P0130_T0001_R1_P2_K1_Ch2-Ch1.zen
420	6.966197e-02	1.456148e-02	7.031700e-02	20150708_gfpSORORINcd3_G2G1\MitoSys2\LSM\gfpSORORINc_G1\DE_W0012_P0001\DE_2_W0012_P0001_T0004\TR1_W0001_P0130\TR1_2_W0001_P0130_T0001_R1_P2_K1_Ch2-Ch1.zen
460	7.025268e-02	1.594864e-02	6.934200e-02	20150708_gfpSORORINcd3_G2G1\MitoSys2\LSM\gfpSORORINc_G1\DE_W0012_P0001\DE_2_W0012_P0001_T0004\TR1_W0001_P0130\TR1_2_W0001_P0130_T0001_R1_P2_K1_Ch2-Ch1.zen
500	6.969760e-02	1.836967e-02	6.840500e-02	20150708_gfpSORORINcd3_G2G1\MitoSys2\LSM\gfpSORORINc_G1\DE_W0012_P0001\DE_2_W0012_P0001_T0004\TR1_W0001_P0130\TR1_2_W0001_P0130_T0001_R1_P2_K1_Ch2-Ch1.zen
540	6.766067e-02	1.288048e-02	6.749900e-02	20150708_gfpSORORINcd3_G2G1\MitoSys2\LSM\gfpSORORINc_G1\DE_W0012_P0001\DE_2_W0012_P0001_T0004\TR1_W0001_P0130\TR1_2_W0001_P0130_T0001_R1_P2_K1_Ch2-Ch1.zen
580	6.923484e-02	9.953673e-03	6.661900e-02	20150708_gfpSORORINcd3_G2G1\MitoSys2\LSM\gfpSORORINc_G1\DE_W0012_P0001\DE_2_W0012_P0001_T0004\TR1_W0001_P0130\TR1_2_W0001_P0130_T0001_R1_P2_K1_Ch2-Ch1.zen
620	6.969274e-02	1.494983e-02	6.576400e-02	20150708_gfpSORORINcd3_G2G1\MitoSys2\LSM\gfpSORORINc_G1\DE_W0012_P0001\DE_2_W0012_P0001_T0004\TR1_W0001_P0130\TR1_2_W0001_P0130_T0001_R1_P2_K1_Ch2-Ch1.zen
660	6.376676e-02	1.694208e-02	6.493100e-02	20150708_gfpSORORINcd3_G2G1\MitoSys2\LSM\gfpSORORINc_G1\DE_W0012_P0001\DE_2_W0012_P0001_T0004\TR1_W0001_P0130\TR1_2_W0001_P0130_T0001_R1_P2_K1_Ch2-Ch1.zen
700	6.680050e-02	1.605864e-02	6.411900e-02	20150708_gfpSORORINcd3_G2G1\MitoSys2\LSM\gfpSORORINc_G1\DE_W0012_P0001\DE_2_W0012_P0001_T0004\TR1_W0001_P0130\TR1_2_W0001_P0130_T0001_R1_P2_K1_Ch2-Ch1.zen
780	6.168796e-02	1.360927e-02	6.255400e-02	20150708_gfpSORORINcd3_G2G1\MitoSys2\LSM\gfpSORORINc_G1\DE_W0012_P0001\DE_2_W0012_P0001_T0004\TR1_W0001_P0130\TR1_2_W0001_P0130_T0001_R1_P2_K1_Ch2-Ch1.zen
860	6.161650e-02	1.217879e-02	6.106200e-02	20150708_gfpSORORINcd3_G2G1\MitoSys2\LSM\gfpSORORINc_G1\DE_W0012_P0001\DE_2_W0012_P0001_T0004\TR1_W0001_P0130\TR1_2_W0001_P0130_T0001_R1_P2_K1_Ch2-Ch1.zen
940	6.174255e-02	1.185601e-02	5.964100e-02	20150708_gfpSORORINcd3_G2G1\MitoSys2\LSM\gfpSORORINc_G1\DE_W0012_P0001\DE_2_W0012_P0001_T0004\TR1_W0001_P0130\TR1_2_W0001_P0130_T0001_R1_P2_K1_Ch2-Ch1.zen
1020	5.786126e-02	1.230759e-02	5.828600e-02	20150708_gfpSORORINcd3_G2G1\MitoSys2\LSM\gfpSORORINc_G1\DE_W0012_P0001\DE_2_W0012_P0001_T0004\TR1_W0001_P0130\TR1_2_W0001_P0130_T0001_R1_P2_K1_Ch2-Ch1.zen
1100	5.663436e-02	1.067479e-02	5.699300e-02	20150708_gfpSORORINcd3_G2G1\MitoSys2\LSM\gfpSORORINc_G1\DE_W0012_P0001\DE_2_W0012_P0001_T0004\TR1_W0001_P0130\TR1_2_W0001_P0130_T0001_R1_P2_K1_Ch2-Ch1.zen
1180	5.393893e-02	1.357983e-02	5.576000e-02	20150708_gfpSORORINcd3_G2G1\MitoSys2\LSM\gfpSORORINc_G1\DE_W0012_P0001\DE_2_W0012_P0001_T0004\TR1_W0001_P0130\TR1_2_W0001_P0130_T0001_R1_P2_K1_Ch2-Ch1.zen
[truncated: 19,702 more rows]
