# Supplementary material for: Absolute quantification of cohesin, CTCF and their regulators in human cells
Source: eLife. 2019 Jun 17;8:e46269. doi: 10.7554/eLife.46269 (PMC6606026; doi:10.7554/eLife.46269)
Supplement: Figure 2—source data 1. [file elife-46269-fig2-data1.zip › Figure 2 - source data 1/20150708_gfpSORORINcd3_G2G1/2c_opt_time_col_ic_Ch1.txt]

time_s	Ch1_kHz	path
0	1.201667e+01	20150708_gfpSORORINcd3_G2G1\MitoSys2\LSM\gfpSORORINc_G1\DE_W0011_P0001\DE_2_W0011_P0001_T0003\TR1_W0001_P0089\TR1_2_W0001_P0089_T0001_R1_P1_K1_Ch2-Ch1.zen
6.000000e-02	1.598333e+01	20150708_gfpSORORINcd3_G2G1\MitoSys2\LSM\gfpSORORINc_G1\DE_W0011_P0001\DE_2_W0011_P0001_T0003\TR1_W0001_P0089\TR1_2_W0001_P0089_T0001_R1_P1_K1_Ch2-Ch1.zen
1.200000e-01	1.518333e+01	20150708_gfpSORORINcd3_G2G1\MitoSys2\LSM\gfpSORORINc_G1\DE_W0011_P0001\DE_2_W0011_P0001_T0003\TR1_W0001_P0089\TR1_2_W0001_P0089_T0001_R1_P1_K1_Ch2-Ch1.zen
1.800000e-01	1.346667e+01	20150708_gfpSORORINcd3_G2G1\MitoSys2\LSM\gfpSORORINc_G1\DE_W0011_P0001\DE_2_W0011_P0001_T0003\TR1_W0001_P0089\TR1_2_W0001_P0089_T0001_R1_P1_K1_Ch2-Ch1.zen
2.400000e-01	1.535000e+01	20150708_gfpSORORINcd3_G2G1\MitoSys2\LSM\gfpSORORINc_G1\DE_W0011_P0001\DE_2_W0011_P0001_T0003\TR1_W0001_P0089\TR1_2_W0001_P0089_T0001_R1_P1_K1_Ch2-Ch1.zen
3.000000e-01	1.236667e+01	20150708_gfpSORORINcd3_G2G1\MitoSys2\LSM\gfpSORORINc_G1\DE_W0011_P0001\DE_2_W0011_P0001_T0003\TR1_W0001_P0089\TR1_2_W0001_P0089_T0001_R1_P1_K1_Ch2-Ch1.zen
3.600000e-01	1.401667e+01	20150708_gfpSORORINcd3_G2G1\MitoSys2\LSM\gfpSORORINc_G1\DE_W0011_P0001\DE_2_W0011_P0001_T0003\TR1_W0001_P0089\TR1_2_W0001_P0089_T0001_R1_P1_K1_Ch2-Ch1.zen
4.200000e-01	1.528333e+01	20150708_gfpSORORINcd3_G2G1\MitoSys2\LSM\gfpSORORINc_G1\DE_W0011_P0001\DE_2_W0011_P0001_T0003\TR1_W0001_P0089\TR1_2_W0001_P0089_T0001_R1_P1_K1_Ch2-Ch1.zen
4.800000e-01	1.360000e+01	20150708_gfpSORORINcd3_G2G1\MitoSys2\LSM\gfpSORORINc_G1\DE_W0011_P0001\DE_2_W0011_P0001_T0003\TR1_W0001_P0089\TR1_2_W0001_P0089_T0001_R1_P1_K1_Ch2-Ch1.zen
5.400000e-01	1.448333e+01	20150708_gfpSORORINcd3_G2G1\MitoSys2\LSM\gfpSORORINc_G1\DE_W0011_P0001\DE_2_W0011_P0001_T0003\TR1_W0001_P0089\TR1_2_W0001_P0089_T0001_R1_P1_K1_Ch2-Ch1.zen
6.000000e-01	1.630000e+01	20150708_gfpSORORINcd3_G2G1\MitoSys2\LSM\gfpSORORINc_G1\DE_W0011_P0001\DE_2_W0011_P0001_T0003\TR1_W0001_P0089\TR1_2_W0001_P0089_T0001_R1_P1_K1_Ch2-Ch1.zen
6.600000e-01	1.736667e+01	20150708_gfpSORORINcd3_G2G1\MitoSys2\LSM\gfpSORORINc_G1\DE_W0011_P0001\DE_2_W0011_P0001_T0003\TR1_W0001_P0089\TR1_2_W0001_P0089_T0001_R1_P1_K1_Ch2-Ch1.zen
7.200000e-01	1.235000e+01	20150708_gfpSORORINcd3_G2G1\MitoSys2\LSM\gfpSORORINc_G1\DE_W0011_P0001\DE_2_W0011_P0001_T0003\TR1_W0001_P0089\TR1_2_W0001_P0089_T0001_R1_P1_K1_Ch2-Ch1.zen
7.800000e-01	1.325000e+01	20150708_gfpSORORINcd3_G2G1\MitoSys2\LSM\gfpSORORINc_G1\DE_W0011_P0001\DE_2_W0011_P0001_T0003\TR1_W0001_P0089\TR1_2_W0001_P0089_T0001_R1_P1_K1_Ch2-Ch1.zen
8.400000e-01	1.301667e+01	20150708_gfpSORORINcd3_G2G1\MitoSys2\LSM\gfpSORORINc_G1\DE_W0011_P0001\DE_2_W0011_P0001_T0003\TR1_W0001_P0089\TR1_2_W0001_P0089_T0001_R1_P1_K1_Ch2-Ch1.zen
9.000000e-01	1.411667e+01	20150708_gfpSORORINcd3_G2G1\MitoSys2\LSM\gfpSORORINc_G1\DE_W0011_P0001\DE_2_W0011_P0001_T0003\TR1_W0001_P0089\TR1_2_W0001_P0089_T0001_R1_P1_K1_Ch2-Ch1.zen
9.600000e-01	1.326667e+01	20150708_gfpSORORINcd3_G2G1\MitoSys2\LSM\gfpSORORINc_G1\DE_W0011_P0001\DE_2_W0011_P0001_T0003\TR1_W0001_P0089\TR1_2_W0001_P0089_T0001_R1_P1_K1_Ch2-Ch1.zen
1.020000e+00	1.316667e+01	20150708_gfpSORORINcd3_G2G1\MitoSys2\LSM\gfpSORORINc_G1\DE_W0011_P0001\DE_2_W0011_P0001_T0003\TR1_W0001_P0089\TR1_2_W0001_P0089_T0001_R1_P1_K1_Ch2-Ch1.zen
1.080000e+00	1.138333e+01	20150708_gfpSORORINcd3_G2G1\MitoSys2\LSM\gfpSORORINc_G1\DE_W0011_P0001\DE_2_W0011_P0001_T0003\TR1_W0001_P0089\TR1_2_W0001_P0089_T0001_R1_P1_K1_Ch2-Ch1.zen
1.140000e+00	1.458333e+01	20150708_gfpSORORINcd3_G2G1\MitoSys2\LSM\gfpSORORINc_G1\DE_W0011_P0001\DE_2_W0011_P0001_T0003\TR1_W0001_P0089\TR1_2_W0001_P0089_T0001_R1_P1_K1_Ch2-Ch1.zen
1.200000e+00	1.471667e+01	20150708_gfpSORORINcd3_G2G1\MitoSys2\LSM\gfpSORORINc_G1\DE_W0011_P0001\DE_2_W0011_P0001_T0003\TR1_W0001_P0089\TR1_2_W0001_P0089_T0001_R1_P1_K1_Ch2-Ch1.zen
1.260000e+00	1.570000e+01	20150708_gfpSORORINcd3_G2G1\MitoSys2\LSM\gfpSORORINc_G1\DE_W0011_P0001\DE_2_W0011_P0001_T0003\TR1_W0001_P0089\TR1_2_W0001_P0089_T0001_R1_P1_K1_Ch2-Ch1.zen
1.320000e+00	1.535000e+01	20150708_gfpSORORINcd3_G2G1\MitoSys2\LSM\gfpSORORINc_G1\DE_W0011_P0001\DE_2_W0011_P0001_T0003\TR1_W0001_P0089\TR1_2_W0001_P0089_T0001_R1_P1_K1_Ch2-Ch1.zen
1.380000e+00	1.261667e+01	20150708_gfpSORORINcd3_G2G1\MitoSys2\LSM\gfpSORORINc_G1\DE_W0011_P0001\DE_2_W0011_P0001_T0003\TR1_W0001_P0089\TR1_2_W0001_P0089_T0001_R1_P1_K1_Ch2-Ch1.zen
1.440000e+00	1.428333e+01	20150708_gfpSORORINcd3_G2G1\MitoSys2\LSM\gfpSORORINc_G1\DE_W0011_P0001\DE_2_W0011_P0001_T0003\TR1_W0001_P0089\TR1_2_W0001_P0089_T0001_R1_P1_K1_Ch2-Ch1.zen
1.500000e+00	1.073333e+01	20150708_gfpSORORINcd3_G2G1\MitoSys2\LSM\gfpSORORINc_G1\DE_W0011_P0001\DE_2_W0011_P0001_T0003\TR1_W0001_P0089\TR1_2_W0001_P0089_T0001_R1_P1_K1_Ch2-Ch1.zen
1.560000e+00	1.268333e+01	20150708_gfpSORORINcd3_G2G1\MitoSys2\LSM\gfpSORORINc_G1\DE_W0011_P0001\DE_2_W0011_P0001_T0003\TR1_W0001_P0089\TR1_2_W0001_P0089_T0001_R1_P1_K1_Ch2-Ch1.zen
1.620000e+00	1.200000e+01	20150708_gfpSORORINcd3_G2G1\MitoSys2\LSM\gfpSORORINc_G1\DE_W0011_P0001\DE_2_W0011_P0001_T0003\TR1_W0001_P0089\TR1_2_W0001_P0089_T0001_R1_P1_K1_Ch2-Ch1.zen
1.680000e+00	1.185000e+01	20150708_gfpSORORINcd3_G2G1\MitoSys2\LSM\gfpSORORINc_G1\DE_W0011_P0001\DE_2_W0011_P0001_T0003\TR1_W0001_P0089\TR1_2_W0001_P0089_T0001_R1_P1_K1_Ch2-Ch1.zen
1.740000e+00	1.431667e+01	20150708_gfpSORORINcd3_G2G1\MitoSys2\LSM\gfpSORORINc_G1\DE_W0011_P0001\DE_2_W0011_P0001_T0003\TR1_W0001_P0089\TR1_2_W0001_P0089_T0001_R1_P1_K1_Ch2-Ch1.zen
1.800000e+00	1.305000e+01	20150708_gfpSORORINcd3_G2G1\MitoSys2\LSM\gfpSORORINc_G1\DE_W0011_P0001\DE_2_W0011_P0001_T0003\TR1_W0001_P0089\TR1_2_W0001_P0089_T0001_R1_P1_K1_Ch2-Ch1.zen
1.860000e+00	1.515000e+01	20150708_gfpSORORINcd3_G2G1\MitoSys2\LSM\gfpSORORINc_G1\DE_W0011_P0001\DE_2_W0011_P0001_T0003\TR1_W0001_P0089\TR1_2_W0001_P0089_T0001_R1_P1_K1_Ch2-Ch1.zen
1.920000e+00	1.243333e+01	20150708_gfpSORORINcd3_G2G1\MitoSys2\LSM\gfpSORORINc_G1\DE_W0011_P0001\DE_2_W0011_P0001_T0003\TR1_W0001_P0089\TR1_2_W0001_P0089_T0001_R1_P1_K1_Ch2-Ch1.zen
1.980000e+00	1.326667e+01	20150708_gfpSORORINcd3_G2G1\MitoSys2\LSM\gfpSORORINc_G1\DE_W0011_P0001\DE_2_W0011_P0001_T0003\TR1_W0001_P0089\TR1_2_W0001_P0089_T0001_R1_P1_K1_Ch2-Ch1.zen
2.040000e+00	1.543333e+01	20150708_gfpSORORINcd3_G2G1\MitoSys2\LSM\gfpSORORINc_G1\DE_W0011_P0001\DE_2_W0011_P0001_T0003\TR1_W0001_P0089\TR1_2_W0001_P0089_T0001_R1_P1_K1_Ch2-Ch1.zen
2.100000e+00	1.506667e+01	20150708_gfpSORORINcd3_G2G1\MitoSys2\LSM\gfpSORORINc_G1\DE_W0011_P0001\DE_2_W0011_P0001_T0003\TR1_W0001_P0089\TR1_2_W0001_P0089_T0001_R1_P1_K1_Ch2-Ch1.zen
2.160000e+00	1.385000e+01	20150708_gfpSORORINcd3_G2G1\MitoSys2\LSM\gfpSORORINc_G1\DE_W0011_P0001\DE_2_W0011_P0001_T0003\TR1_W0001_P0089\TR1_2_W0001_P0089_T0001_R1_P1_K1_Ch2-Ch1.zen
2.220000e+00	1.255000e+01	20150708_gfpSORORINcd3_G2G1\MitoSys2\LSM\gfpSORORINc_G1\DE_W0011_P0001\DE_2_W0011_P0001_T0003\TR1_W0001_P0089\TR1_2_W0001_P0089_T0001_R1_P1_K1_Ch2-Ch1.zen
2.280000e+00	1.445000e+01	20150708_gfpSORORINcd3_G2G1\MitoSys2\LSM\gfpSORORINc_G1\DE_W0011_P0001\DE_2_W0011_P0001_T0003\TR1_W0001_P0089\TR1_2_W0001_P0089_T0001_R1_P1_K1_Ch2-Ch1.zen
2.340000e+00	1.428333e+01	20150708_gfpSORORINcd3_G2G1\MitoSys2\LSM\gfpSORORINc_G1\DE_W0011_P0001\DE_2_W0011_P0001_T0003\TR1_W0001_P0089\TR1_2_W0001_P0089_T0001_R1_P1_K1_Ch2-Ch1.zen
2.400000e+00	1.443333e+01	20150708_gfpSORORINcd3_G2G1\MitoSys2\LSM\gfpSORORINc_G1\DE_W0011_P0001\DE_2_W0011_P0001_T0003\TR1_W0001_P0089\TR1_2_W0001_P0089_T0001_R1_P1_K1_Ch2-Ch1.zen
2.460000e+00	1.281667e+01	20150708_gfpSORORINcd3_G2G1\MitoSys2\LSM\gfpSORORINc_G1\DE_W0011_P0001\DE_2_W0011_P0001_T0003\TR1_W0001_P0089\TR1_2_W0001_P0089_T0001_R1_P1_K1_Ch2-Ch1.zen
2.520000e+00	1.320000e+01	20150708_gfpSORORINcd3_G2G1\MitoSys2\LSM\gfpSORORINc_G1\DE_W0011_P0001\DE_2_W0011_P0001_T0003\TR1_W0001_P0089\TR1_2_W0001_P0089_T0001_R1_P1_K1_Ch2-Ch1.zen
2.580000e+00	1.585000e+01	20150708_gfpSORORINcd3_G2G1\MitoSys2\LSM\gfpSORORINc_G1\DE_W0011_P0001\DE_2_W0011_P0001_T0003\TR1_W0001_P0089\TR1_2_W0001_P0089_T0001_R1_P1_K1_Ch2-Ch1.zen
2.640000e+00	1.406667e+01	20150708_gfpSORORINcd3_G2G1\MitoSys2\LSM\gfpSORORINc_G1\DE_W0011_P0001\DE_2_W0011_P0001_T0003\TR1_W0001_P0089\TR1_2_W0001_P0089_T0001_R1_P1_K1_Ch2-Ch1.zen
2.700000e+00	1.375000e+01	20150708_gfpSORORINcd3_G2G1\MitoSys2\LSM\gfpSORORINc_G1\DE_W0011_P0001\DE_2_W0011_P0001_T0003\TR1_W0001_P0089\TR1_2_W0001_P0089_T0001_R1_P1_K1_Ch2-Ch1.zen
2.760000e+00	1.280000e+01	20150708_gfpSORORINcd3_G2G1\MitoSys2\LSM\gfpSORORINc_G1\DE_W0011_P0001\DE_2_W0011_P0001_T0003\TR1_W0001_P0089\TR1_2_W0001_P0089_T0001_R1_P1_K1_Ch2-Ch1.zen
2.820000e+00	1.316667e+01	20150708_gfpSORORINcd3_G2G1\MitoSys2\LSM\gfpSORORINc_G1\DE_W0011_P0001\DE_2_W0011_P0001_T0003\TR1_W0001_P0089\TR1_2_W0001_P0089_T0001_R1_P1_K1_Ch2-Ch1.zen
2.880000e+00	1.195000e+01	20150708_gfpSORORINcd3_G2G1\MitoSys2\LSM\gfpSORORINc_G1\DE_W0011_P0001\DE_2_W0011_P0001_T0003\TR1_W0001_P0089\TR1_2_W0001_P0089_T0001_R1_P1_K1_Ch2-Ch1.zen
2.940000e+00	1.415000e+01	20150708_gfpSORORINcd3_G2G1\MitoSys2\LSM\gfpSORORINc_G1\DE_W0011_P0001\DE_2_W0011_P0001_T0003\TR1_W0001_P0089\TR1_2_W0001_P0089_T0001_R1_P1_K1_Ch2-Ch1.zen
3	1.251667e+01	20150708_gfpSORORINcd3_G2G1\MitoSys2\LSM\gfpSORORINc_G1\DE_W0011_P0001\DE_2_W0011_P0001_T0003\TR1_W0001_P0089\TR1_2_W0001_P0089_T0001_R1_P1_K1_Ch2-Ch1.zen
3.060000e+00	1.388333e+01	20150708_gfpSORORINcd3_G2G1\MitoSys2\LSM\gfpSORORINc_G1\DE_W0011_P0001\DE_2_W0011_P0001_T0003\TR1_W0001_P0089\TR1_2_W0001_P0089_T0001_R1_P1_K1_Ch2-Ch1.zen
3.120000e+00	1.360000e+01	20150708_gfpSORORINcd3_G2G1\MitoSys2\LSM\gfpSORORINc_G1\DE_W0011_P0001\DE_2_W0011_P0001_T0003\TR1_W0001_P0089\TR1_2_W0001_P0089_T0001_R1_P1_K1_Ch2-Ch1.zen
3.180000e+00	1.388333e+01	20150708_gfpSORORINcd3_G2G1\MitoSys2\LSM\gfpSORORINc_G1\DE_W0011_P0001\DE_2_W0011_P0001_T0003\TR1_W0001_P0089\TR1_2_W0001_P0089_T0001_R1_P1_K1_Ch2-Ch1.zen
3.240000e+00	1.373333e+01	20150708_gfpSORORINcd3_G2G1\MitoSys2\LSM\gfpSORORINc_G1\DE_W0011_P0001\DE_2_W0011_P0001_T0003\TR1_W0001_P0089\TR1_2_W0001_P0089_T0001_R1_P1_K1_Ch2-Ch1.zen
3.300000e+00	1.168333e+01	20150708_gfpSORORINcd3_G2G1\MitoSys2\LSM\gfpSORORINc_G1\DE_W0011_P0001\DE_2_W0011_P0001_T0003\TR1_W0001_P0089\TR1_2_W0001_P0089_T0001_R1_P1_K1_Ch2-Ch1.zen
3.360000e+00	1.023333e+01	20150708_gfpSORORINcd3_G2G1\MitoSys2\LSM\gfpSORORINc_G1\DE_W0011_P0001\DE_2_W0011_P0001_T0003\TR1_W0001_P0089\TR1_2_W0001_P0089_T0001_R1_P1_K1_Ch2-Ch1.zen
3.420000e+00	1.021667e+01	20150708_gfpSORORINcd3_G2G1\MitoSys2\LSM\gfpSORORINc_G1\DE_W0011_P0001\DE_2_W0011_P0001_T0003\TR1_W0001_P0089\TR1_2_W0001_P0089_T0001_R1_P1_K1_Ch2-Ch1.zen
3.480000e+00	1.103333e+01	20150708_gfpSORORINcd3_G2G1\MitoSys2\LSM\gfpSORORINc_G1\DE_W0011_P0001\DE_2_W0011_P0001_T0003\TR1_W0001_P0089\TR1_2_W0001_P0089_T0001_R1_P1_K1_Ch2-Ch1.zen
3.540000e+00	1.480000e+01	20150708_gfpSORORINcd3_G2G1\MitoSys2\LSM\gfpSORORINc_G1\DE_W0011_P0001\DE_2_W0011_P0001_T0003\TR1_W0001_P0089\TR1_2_W0001_P0089_T0001_R1_P1_K1_Ch2-Ch1.zen
3.600000e+00	1.288333e+01	20150708_gfpSORORINcd3_G2G1\MitoSys2\LSM\gfpSORORINc_G1\DE_W0011_P0001\DE_2_W0011_P0001_T0003\TR1_W0001_P0089\TR1_2_W0001_P0089_T0001_R1_P1_K1_Ch2-Ch1.zen
3.660000e+00	1.306667e+01	20150708_gfpSORORINcd3_G2G1\MitoSys2\LSM\gfpSORORINc_G1\DE_W0011_P0001\DE_2_W0011_P0001_T0003\TR1_W0001_P0089\TR1_2_W0001_P0089_T0001_R1_P1_K1_Ch2-Ch1.zen
3.720000e+00	1.391667e+01	20150708_gfpSORORINcd3_G2G1\MitoSys2\LSM\gfpSORORINc_G1\DE_W0011_P0001\DE_2_W0011_P0001_T0003\TR1_W0001_P0089\TR1_2_W0001_P0089_T0001_R1_P1_K1_Ch2-Ch1.zen
3.780000e+00	1.425000e+01	20150708_gfpSORORINcd3_G2G1\MitoSys2\LSM\gfpSORORINc_G1\DE_W0011_P0001\DE_2_W0011_P0001_T0003\TR1_W0001_P0089\TR1_2_W0001_P0089_T0001_R1_P1_K1_Ch2-Ch1.zen
3.840000e+00	1.416667e+01	20150708_gfpSORORINcd3_G2G1\MitoSys2\LSM\gfpSORORINc_G1\DE_W0011_P0001\DE_2_W0011_P0001_T0003\TR1_W0001_P0089\TR1_2_W0001_P0089_T0001_R1_P1_K1_Ch2-Ch1.zen
3.900000e+00	1.290000e+01	20150708_gfpSORORINcd3_G2G1\MitoSys2\LSM\gfpSORORINc_G1\DE_W0011_P0001\DE_2_W0011_P0001_T0003\TR1_W0001_P0089\TR1_2_W0001_P0089_T0001_R1_P1_K1_Ch2-Ch1.zen
3.960000e+00	1.276667e+01	20150708_gfpSORORINcd3_G2G1\MitoSys2\LSM\gfpSORORINc_G1\DE_W0011_P0001\DE_2_W0011_P0001_T0003\TR1_W0001_P0089\TR1_2_W0001_P0089_T0001_R1_P1_K1_Ch2-Ch1.zen
4.020000e+00	1.260000e+01	20150708_gfpSORORINcd3_G2G1\MitoSys2\LSM\gfpSORORINc_G1\DE_W0011_P0001\DE_2_W0011_P0001_T0003\TR1_W0001_P0089\TR1_2_W0001_P0089_T0001_R1_P1_K1_Ch2-Ch1.zen
4.080000e+00	1.073333e+01	20150708_gfpSORORINcd3_G2G1\MitoSys2\LSM\gfpSORORINc_G1\DE_W0011_P0001\DE_2_W0011_P0001_T0003\TR1_W0001_P0089\TR1_2_W0001_P0089_T0001_R1_P1_K1_Ch2-Ch1.zen
4.140000e+00	1.118333e+01	20150708_gfpSORORINcd3_G2G1\MitoSys2\LSM\gfpSORORINc_G1\DE_W0011_P0001\DE_2_W0011_P0001_T0003\TR1_W0001_P0089\TR1_2_W0001_P0089_T0001_R1_P1_K1_Ch2-Ch1.zen
4.200000e+00	1.460000e+01	20150708_gfpSORORINcd3_G2G1\MitoSys2\LSM\gfpSORORINc_G1\DE_W0011_P0001\DE_2_W0011_P0001_T0003\TR1_W0001_P0089\TR1_2_W0001_P0089_T0001_R1_P1_K1_Ch2-Ch1.zen
4.260000e+00	1.146667e+01	20150708_gfpSORORINcd3_G2G1\MitoSys2\LSM\gfpSORORINc_G1\DE_W0011_P0001\DE_2_W0011_P0001_T0003\TR1_W0001_P0089\TR1_2_W0001_P0089_T0001_R1_P1_K1_Ch2-Ch1.zen
4.320000e+00	1.175000e+01	20150708_gfpSORORINcd3_G2G1\MitoSys2\LSM\gfpSORORINc_G1\DE_W0011_P0001\DE_2_W0011_P0001_T0003\TR1_W0001_P0089\TR1_2_W0001_P0089_T0001_R1_P1_K1_Ch2-Ch1.zen
4.380000e+00	1.266667e+01	20150708_gfpSORORINcd3_G2G1\MitoSys2\LSM\gfpSORORINc_G1\DE_W0011_P0001\DE_2_W0011_P0001_T0003\TR1_W0001_P0089\TR1_2_W0001_P0089_T0001_R1_P1_K1_Ch2-Ch1.zen
4.440000e+00	1.331667e+01	20150708_gfpSORORINcd3_G2G1\MitoSys2\LSM\gfpSORORINc_G1\DE_W0011_P0001\DE_2_W0011_P0001_T0003\TR1_W0001_P0089\TR1_2_W0001_P0089_T0001_R1_P1_K1_Ch2-Ch1.zen
4.500000e+00	1.256667e+01	20150708_gfpSORORINcd3_G2G1\MitoSys2\LSM\gfpSORORINc_G1\DE_W0011_P0001\DE_2_W0011_P0001_T0003\TR1_W0001_P0089\TR1_2_W0001_P0089_T0001_R1_P1_K1_Ch2-Ch1.zen
4.560000e+00	1.475000e+01	20150708_gfpSORORINcd3_G2G1\MitoSys2\LSM\gfpSORORINc_G1\DE_W0011_P0001\DE_2_W0011_P0001_T0003\TR1_W0001_P0089\TR1_2_W0001_P0089_T0001_R1_P1_K1_Ch2-Ch1.zen
4.620000e+00	1.446667e+01	20150708_gfpSORORINcd3_G2G1\MitoSys2\LSM\gfpSORORINc_G1\DE_W0011_P0001\DE_2_W0011_P0001_T0003\TR1_W0001_P0089\TR1_2_W0001_P0089_T0001_R1_P1_K1_Ch2-Ch1.zen
4.680000e+00	1.305000e+01	20150708_gfpSORORINcd3_G2G1\MitoSys2\LSM\gfpSORORINc_G1\DE_W0011_P0001\DE_2_W0011_P0001_T0003\TR1_W0001_P0089\TR1_2_W0001_P0089_T0001_R1_P1_K1_Ch2-Ch1.zen
4.740000e+00	1.376667e+01	20150708_gfpSORORINcd3_G2G1\MitoSys2\LSM\gfpSORORINc_G1\DE_W0011_P0001\DE_2_W0011_P0001_T0003\TR1_W0001_P0089\TR1_2_W0001_P0089_T0001_R1_P1_K1_Ch2-Ch1.zen
4.800000e+00	1.138333e+01	20150708_gfpSORORINcd3_G2G1\MitoSys2\LSM\gfpSORORINc_G1\DE_W0011_P0001\DE_2_W0011_P0001_T0003\TR1_W0001_P0089\TR1_2_W0001_P0089_T0001_R1_P1_K1_Ch2-Ch1.zen
4.860000e+00	1.376667e+01	20150708_gfpSORORINcd3_G2G1\MitoSys2\LSM\gfpSORORINc_G1\DE_W0011_P0001\DE_2_W0011_P0001_T0003\TR1_W0001_P0089\TR1_2_W0001_P0089_T0001_R1_P1_K1_Ch2-Ch1.zen
4.920000e+00	1.553333e+01	20150708_gfpSORORINcd3_G2G1\MitoSys2\LSM\gfpSORORINc_G1\DE_W0011_P0001\DE_2_W0011_P0001_T0003\TR1_W0001_P0089\TR1_2_W0001_P0089_T0001_R1_P1_K1_Ch2-Ch1.zen
4.980000e+00	1.200000e+01	20150708_gfpSORORINcd3_G2G1\MitoSys2\LSM\gfpSORORINc_G1\DE_W0011_P0001\DE_2_W0011_P0001_T0003\TR1_W0001_P0089\TR1_2_W0001_P0089_T0001_R1_P1_K1_Ch2-Ch1.zen
5.040000e+00	1.051667e+01	20150708_gfpSORORINcd3_G2G1\MitoSys2\LSM\gfpSORORINc_G1\DE_W0011_P0001\DE_2_W0011_P0001_T0003\TR1_W0001_P0089\TR1_2_W0001_P0089_T0001_R1_P1_K1_Ch2-Ch1.zen
5.100000e+00	1.261667e+01	20150708_gfpSORORINcd3_G2G1\MitoSys2\LSM\gfpSORORINc_G1\DE_W0011_P0001\DE_2_W0011_P0001_T0003\TR1_W0001_P0089\TR1_2_W0001_P0089_T0001_R1_P1_K1_Ch2-Ch1.zen
5.160000e+00	1.348333e+01	20150708_gfpSORORINcd3_G2G1\MitoSys2\LSM\gfpSORORINc_G1\DE_W0011_P0001\DE_2_W0011_P0001_T0003\TR1_W0001_P0089\TR1_2_W0001_P0089_T0001_R1_P1_K1_Ch2-Ch1.zen
5.220000e+00	1.126667e+01	20150708_gfpSORORINcd3_G2G1\MitoSys2\LSM\gfpSORORINc_G1\DE_W0011_P0001\DE_2_W0011_P0001_T0003\TR1_W0001_P0089\TR1_2_W0001_P0089_T0001_R1_P1_K1_Ch2-Ch1.zen
5.280000e+00	1.336667e+01	20150708_gfpSORORINcd3_G2G1\MitoSys2\LSM\gfpSORORINc_G1\DE_W0011_P0001\DE_2_W0011_P0001_T0003\TR1_W0001_P0089\TR1_2_W0001_P0089_T0001_R1_P1_K1_Ch2-Ch1.zen
5.340000e+00	1.356667e+01	20150708_gfpSORORINcd3_G2G1\MitoSys2\LSM\gfpSORORINc_G1\DE_W0011_P0001\DE_2_W0011_P0001_T0003\TR1_W0001_P0089\TR1_2_W0001_P0089_T0001_R1_P1_K1_Ch2-Ch1.zen
5.400000e+00	1.120000e+01	20150708_gfpSORORINcd3_G2G1\MitoSys2\LSM\gfpSORORINc_G1\DE_W0011_P0001\DE_2_W0011_P0001_T0003\TR1_W0001_P0089\TR1_2_W0001_P0089_T0001_R1_P1_K1_Ch2-Ch1.zen
5.460000e+00	1.248333e+01	20150708_gfpSORORINcd3_G2G1\MitoSys2\LSM\gfpSORORINc_G1\DE_W0011_P0001\DE_2_W0011_P0001_T0003\TR1_W0001_P0089\TR1_2_W0001_P0089_T0001_R1_P1_K1_Ch2-Ch1.zen
5.520000e+00	1.180000e+01	20150708_gfpSORORINcd3_G2G1\MitoSys2\LSM\gfpSORORINc_G1\DE_W0011_P0001\DE_2_W0011_P0001_T0003\TR1_W0001_P0089\TR1_2_W0001_P0089_T0001_R1_P1_K1_Ch2-Ch1.zen
5.580000e+00	1.286667e+01	20150708_gfpSORORINcd3_G2G1\MitoSys2\LSM\gfpSORORINc_G1\DE_W0011_P0001\DE_2_W0011_P0001_T0003\TR1_W0001_P0089\TR1_2_W0001_P0089_T0001_R1_P1_K1_Ch2-Ch1.zen
5.640000e+00	1.361667e+01	20150708_gfpSORORINcd3_G2G1\MitoSys2\LSM\gfpSORORINc_G1\DE_W0011_P0001\DE_2_W0011_P0001_T0003\TR1_W0001_P0089\TR1_2_W0001_P0089_T0001_R1_P1_K1_Ch2-Ch1.zen
5.700000e+00	1.330000e+01	20150708_gfpSORORINcd3_G2G1\MitoSys2\LSM\gfpSORORINc_G1\DE_W0011_P0001\DE_2_W0011_P0001_T0003\TR1_W0001_P0089\TR1_2_W0001_P0089_T0001_R1_P1_K1_Ch2-Ch1.zen
5.760000e+00	1.168333e+01	20150708_gfpSORORINcd3_G2G1\MitoSys2\LSM\gfpSORORINc_G1\DE_W0011_P0001\DE_2_W0011_P0001_T0003\TR1_W0001_P0089\TR1_2_W0001_P0089_T0001_R1_P1_K1_Ch2-Ch1.zen
5.820000e+00	1.370000e+01	20150708_gfpSORORINcd3_G2G1\MitoSys2\LSM\gfpSORORINc_G1\DE_W0011_P0001\DE_2_W0011_P0001_T0003\TR1_W0001_P0089\TR1_2_W0001_P0089_T0001_R1_P1_K1_Ch2-Ch1.zen
5.880000e+00	1.255000e+01	20150708_gfpSORORINcd3_G2G1\MitoSys2\LSM\gfpSORORINc_G1\DE_W0011_P0001\DE_2_W0011_P0001_T0003\TR1_W0001_P0089\TR1_2_W0001_P0089_T0001_R1_P1_K1_Ch2-Ch1.zen
5.940000e+00	1.191667e+01	20150708_gfpSORORINcd3_G2G1\MitoSys2\LSM\gfpSORORINc_G1\DE_W0011_P0001\DE_2_W0011_P0001_T0003\TR1_W0001_P0089\TR1_2_W0001_P0089_T0001_R1_P1_K1_Ch2-Ch1.zen
6	1.265000e+01	20150708_gfpSORORINcd3_G2G1\MitoSys2\LSM\gfpSORORINc_G1\DE_W0011_P0001\DE_2_W0011_P0001_T0003\TR1_W0001_P0089\TR1_2_W0001_P0089_T0001_R1_P1_K1_Ch2-Ch1.zen
6.060000e+00	1.243333e+01	20150708_gfpSORORINcd3_G2G1\MitoSys2\LSM\gfpSORORINc_G1\DE_W0011_P0001\DE_2_W0011_P0001_T0003\TR1_W0001_P0089\TR1_2_W0001_P0089_T0001_R1_P1_K1_Ch2-Ch1.zen
6.120000e+00	1.448333e+01	20150708_gfpSORORINcd3_G2G1\MitoSys2\LSM\gfpSORORINc_G1\DE_W0011_P0001\DE_2_W0011_P0001_T0003\TR1_W0001_P0089\TR1_2_W0001_P0089_T0001_R1_P1_K1_Ch2-Ch1.zen
6.180000e+00	1.123333e+01	20150708_gfpSORORINcd3_G2G1\MitoSys2\LSM\gfpSORORINc_G1\DE_W0011_P0001\DE_2_W0011_P0001_T0003\TR1_W0001_P0089\TR1_2_W0001_P0089_T0001_R1_P1_K1_Ch2-Ch1.zen
6.240000e+00	1.318333e+01	20150708_gfpSORORINcd3_G2G1\MitoSys2\LSM\gfpSORORINc_G1\DE_W0011_P0001\DE_2_W0011_P0001_T0003\TR1_W0001_P0089\TR1_2_W0001_P0089_T0001_R1_P1_K1_Ch2-Ch1.zen
6.300000e+00	1.278333e+01	20150708_gfpSORORINcd3_G2G1\MitoSys2\LSM\gfpSORORINc_G1\DE_W0011_P0001\DE_2_W0011_P0001_T0003\TR1_W0001_P0089\TR1_2_W0001_P0089_T0001_R1_P1_K1_Ch2-Ch1.zen
6.360000e+00	1.098333e+01	20150708_gfpSORORINcd3_G2G1\MitoSys2\LSM\gfpSORORINc_G1\DE_W0011_P0001\DE_2_W0011_P0001_T0003\TR1_W0001_P0089\TR1_2_W0001_P0089_T0001_R1_P1_K1_Ch2-Ch1.zen
6.420000e+00	1.135000e+01	20150708_gfpSORORINcd3_G2G1\MitoSys2\LSM\gfpSORORINc_G1\DE_W0011_P0001\DE_2_W0011_P0001_T0003\TR1_W0001_P0089\TR1_2_W0001_P0089_T0001_R1_P1_K1_Ch2-Ch1.zen
6.480000e+00	1.260000e+01	20150708_gfpSORORINcd3_G2G1\MitoSys2\LSM\gfpSORORINc_G1\DE_W0011_P0001\DE_2_W0011_P0001_T0003\TR1_W0001_P0089\TR1_2_W0001_P0089_T0001_R1_P1_K1_Ch2-Ch1.zen
6.540000e+00	1.240000e+01	20150708_gfpSORORINcd3_G2G1\MitoSys2\LSM\gfpSORORINc_G1\DE_W0011_P0001\DE_2_W0011_P0001_T0003\TR1_W0001_P0089\TR1_2_W0001_P0089_T0001_R1_P1_K1_Ch2-Ch1.zen
6.600000e+00	1.135000e+01	20150708_gfpSORORINcd3_G2G1\MitoSys2\LSM\gfpSORORINc_G1\DE_W0011_P0001\DE_2_W0011_P0001_T0003\TR1_W0001_P0089\TR1_2_W0001_P0089_T0001_R1_P1_K1_Ch2-Ch1.zen
6.660000e+00	1.266667e+01	20150708_gfpSORORINcd3_G2G1\MitoSys2\LSM\gfpSORORINc_G1\DE_W0011_P0001\DE_2_W0011_P0001_T0003\TR1_W0001_P0089\TR1_2_W0001_P0089_T0001_R1_P1_K1_Ch2-Ch1.zen
6.720000e+00	1.368333e+01	20150708_gfpSORORINcd3_G2G1\MitoSys2\LSM\gfpSORORINc_G1\DE_W0011_P0001\DE_2_W0011_P0001_T0003\TR1_W0001_P0089\TR1_2_W0001_P0089_T0001_R1_P1_K1_Ch2-Ch1.zen
6.780000e+00	1.043333e+01	20150708_gfpSORORINcd3_G2G1\MitoSys2\LSM\gfpSORORINc_G1\DE_W0011_P0001\DE_2_W0011_P0001_T0003\TR1_W0001_P0089\TR1_2_W0001_P0089_T0001_R1_P1_K1_Ch2-Ch1.zen
6.840000e+00	1.291667e+01	20150708_gfpSORORINcd3_G2G1\MitoSys2\LSM\gfpSORORINc_G1\DE_W0011_P0001\DE_2_W0011_P0001_T0003\TR1_W0001_P0089\TR1_2_W0001_P0089_T0001_R1_P1_K1_Ch2-Ch1.zen
6.900000e+00	1.025000e+01	20150708_gfpSORORINcd3_G2G1\MitoSys2\LSM\gfpSORORINc_G1\DE_W0011_P0001\DE_2_W0011_P0001_T0003\TR1_W0001_P0089\TR1_2_W0001_P0089_T0001_R1_P1_K1_Ch2-Ch1.zen
6.960000e+00	1.105000e+01	20150708_gfpSORORINcd3_G2G1\MitoSys2\LSM\gfpSORORINc_G1\DE_W0011_P0001\DE_2_W0011_P0001_T0003\TR1_W0001_P0089\TR1_2_W0001_P0089_T0001_R1_P1_K1_Ch2-Ch1.zen
7.020000e+00	1.125000e+01	20150708_gfpSORORINcd3_G2G1\MitoSys2\LSM\gfpSORORINc_G1\DE_W0011_P0001\DE_2_W0011_P0001_T0003\TR1_W0001_P0089\TR1_2_W0001_P0089_T0001_R1_P1_K1_Ch2-Ch1.zen
7.080000e+00	1.001667e+01	20150708_gfpSORORINcd3_G2G1\MitoSys2\LSM\gfpSORORINc_G1\DE_W0011_P0001\DE_2_W0011_P0001_T0003\TR1_W0001_P0089\TR1_2_W0001_P0089_T0001_R1_P1_K1_Ch2-Ch1.zen
7.140000e+00	1.488333e+01	20150708_gfpSORORINcd3_G2G1\MitoSys2\LSM\gfpSORORINc_G1\DE_W0011_P0001\DE_2_W0011_P0001_T0003\TR1_W0001_P0089\TR1_2_W0001_P0089_T0001_R1_P1_K1_Ch2-Ch1.zen
7.200000e+00	1.638333e+01	20150708_gfpSORORINcd3_G2G1\MitoSys2\LSM\gfpSORORINc_G1\DE_W0011_P0001\DE_2_W0011_P0001_T0003\TR1_W0001_P0089\TR1_2_W0001_P0089_T0001_R1_P1_K1_Ch2-Ch1.zen
7.260000e+00	1.226667e+01	20150708_gfpSORORINcd3_G2G1\MitoSys2\LSM\gfpSORORINc_G1\DE_W0011_P0001\DE_2_W0011_P0001_T0003\TR1_W0001_P0089\TR1_2_W0001_P0089_T0001_R1_P1_K1_Ch2-Ch1.zen
7.320000e+00	1.291667e+01	20150708_gfpSORORINcd3_G2G1\MitoSys2\LSM\gfpSORORINc_G1\DE_W0011_P0001\DE_2_W0011_P0001_T0003\TR1_W0001_P0089\TR1_2_W0001_P0089_T0001_R1_P1_K1_Ch2-Ch1.zen
7.380000e+00	1.291667e+01	20150708_gfpSORORINcd3_G2G1\MitoSys2\LSM\gfpSORORINc_G1\DE_W0011_P0001\DE_2_W0011_P0001_T0003\TR1_W0001_P0089\TR1_2_W0001_P0089_T0001_R1_P1_K1_Ch2-Ch1.zen
7.440000e+00	1.350000e+01	20150708_gfpSORORINcd3_G2G1\MitoSys2\LSM\gfpSORORINc_G1\DE_W0011_P0001\DE_2_W0011_P0001_T0003\TR1_W0001_P0089\TR1_2_W0001_P0089_T0001_R1_P1_K1_Ch2-Ch1.zen
7.500000e+00	1.336667e+01	20150708_gfpSORORINcd3_G2G1\MitoSys2\LSM\gfpSORORINc_G1\DE_W0011_P0001\DE_2_W0011_P0001_T0003\TR1_W0001_P0089\TR1_2_W0001_P0089_T0001_R1_P1_K1_Ch2-Ch1.zen
7.560000e+00	1.420000e+01	20150708_gfpSORORINcd3_G2G1\MitoSys2\LSM\gfpSORORINc_G1\DE_W0011_P0001\DE_2_W0011_P0001_T0003\TR1_W0001_P0089\TR1_2_W0001_P0089_T0001_R1_P1_K1_Ch2-Ch1.zen
7.620000e+00	1.331667e+01	20150708_gfpSORORINcd3_G2G1\MitoSys2\LSM\gfpSORORINc_G1\DE_W0011_P0001\DE_2_W0011_P0001_T0003\TR1_W0001_P0089\TR1_2_W0001_P0089_T0001_R1_P1_K1_Ch2-Ch1.zen
7.680000e+00	1.446667e+01	20150708_gfpSORORINcd3_G2G1\MitoSys2\LSM\gfpSORORINc_G1\DE_W0011_P0001\DE_2_W0011_P0001_T0003\TR1_W0001_P0089\TR1_2_W0001_P0089_T0001_R1_P1_K1_Ch2-Ch1.zen
7.740000e+00	1.203333e+01	20150708_gfpSORORINcd3_G2G1\MitoSys2\LSM\gfpSORORINc_G1\DE_W0011_P0001\DE_2_W0011_P0001_T0003\TR1_W0001_P0089\TR1_2_W0001_P0089_T0001_R1_P1_K1_Ch2-Ch1.zen
7.800000e+00	1.185000e+01	20150708_gfpSORORINcd3_G2G1\MitoSys2\LSM\gfpSORORINc_G1\DE_W0011_P0001\DE_2_W0011_P0001_T0003\TR1_W0001_P0089\TR1_2_W0001_P0089_T0001_R1_P1_K1_Ch2-Ch1.zen
7.860000e+00	1.408333e+01	20150708_gfpSORORINcd3_G2G1\MitoSys2\LSM\gfpSORORINc_G1\DE_W0011_P0001\DE_2_W0011_P0001_T0003\TR1_W0001_P0089\TR1_2_W0001_P0089_T0001_R1_P1_K1_Ch2-Ch1.zen
7.920000e+00	1.273333e+01	20150708_gfpSORORINcd3_G2G1\MitoSys2\LSM\gfpSORORINc_G1\DE_W0011_P0001\DE_2_W0011_P0001_T0003\TR1_W0001_P0089\TR1_2_W0001_P0089_T0001_R1_P1_K1_Ch2-Ch1.zen
7.980000e+00	1.360000e+01	20150708_gfpSORORINcd3_G2G1\MitoSys2\LSM\gfpSORORINc_G1\DE_W0011_P0001\DE_2_W0011_P0001_T0003\TR1_W0001_P0089\TR1_2_W0001_P0089_T0001_R1_P1_K1_Ch2-Ch1.zen
8.040000e+00	1.376667e+01	20150708_gfpSORORINcd3_G2G1\MitoSys2\LSM\gfpSORORINc_G1\DE_W0011_P0001\DE_2_W0011_P0001_T0003\TR1_W0001_P0089\TR1_2_W0001_P0089_T0001_R1_P1_K1_Ch2-Ch1.zen
8.100000e+00	1.498333e+01	20150708_gfpSORORINcd3_G2G1\MitoSys2\LSM\gfpSORORINc_G1\DE_W0011_P0001\DE_2_W0011_P0001_T0003\TR1_W0001_P0089\TR1_2_W0001_P0089_T0001_R1_P1_K1_Ch2-Ch1.zen
8.160000e+00	1.415000e+01	20150708_gfpSORORINcd3_G2G1\MitoSys2\LSM\gfpSORORINc_G1\DE_W0011_P0001\DE_2_W0011_P0001_T0003\TR1_W0001_P0089\TR1_2_W0001_P0089_T0001_R1_P1_K1_Ch2-Ch1.zen
8.220000e+00	1.385000e+01	20150708_gfpSORORINcd3_G2G1\MitoSys2\LSM\gfpSORORINc_G1\DE_W0011_P0001\DE_2_W0011_P0001_T0003\TR1_W0001_P0089\TR1_2_W0001_P0089_T0001_R1_P1_K1_Ch2-Ch1.zen
8.280000e+00	1.390000e+01	20150708_gfpSORORINcd3_G2G1\MitoSys2\LSM\gfpSORORINc_G1\DE_W0011_P0001\DE_2_W0011_P0001_T0003\TR1_W0001_P0089\TR1_2_W0001_P0089_T0001_R1_P1_K1_Ch2-Ch1.zen
8.340000e+00	1.355000e+01	20150708_gfpSORORINcd3_G2G1\MitoSys2\LSM\gfpSORORINc_G1\DE_W0011_P0001\DE_2_W0011_P0001_T0003\TR1_W0001_P0089\TR1_2_W0001_P0089_T0001_R1_P1_K1_Ch2-Ch1.zen
8.400000e+00	1.228333e+01	20150708_gfpSORORINcd3_G2G1\MitoSys2\LSM\gfpSORORINc_G1\DE_W0011_P0001\DE_2_W0011_P0001_T0003\TR1_W0001_P0089\TR1_2_W0001_P0089_T0001_R1_P1_K1_Ch2-Ch1.zen
8.460000e+00	1.360000e+01	20150708_gfpSORORINcd3_G2G1\MitoSys2\LSM\gfpSORORINc_G1\DE_W0011_P0001\DE_2_W0011_P0001_T0003\TR1_W0001_P0089\TR1_2_W0001_P0089_T0001_R1_P1_K1_Ch2-Ch1.zen
8.520000e+00	1.386667e+01	20150708_gfpSORORINcd3_G2G1\MitoSys2\LSM\gfpSORORINc_G1\DE_W0011_P0001\DE_2_W0011_P0001_T0003\TR1_W0001_P0089\TR1_2_W0001_P0089_T0001_R1_P1_K1_Ch2-Ch1.zen
8.580000e+00	1.213333e+01	20150708_gfpSORORINcd3_G2G1\MitoSys2\LSM\gfpSORORINc_G1\DE_W0011_P0001\DE_2_W0011_P0001_T0003\TR1_W0001_P0089\TR1_2_W0001_P0089_T0001_R1_P1_K1_Ch2-Ch1.zen
8.640000e+00	1.650000e+01	20150708_gfpSORORINcd3_G2G1\MitoSys2\LSM\gfpSORORINc_G1\DE_W0011_P0001\DE_2_W0011_P0001_T0003\TR1_W0001_P0089\TR1_2_W0001_P0089_T0001_R1_P1_K1_Ch2-Ch1.zen
8.700000e+00	1.190000e+01	20150708_gfpSORORINcd3_G2G1\MitoSys2\LSM\gfpSORORINc_G1\DE_W0011_P0001\DE_2_W0011_P0001_T0003\TR1_W0001_P0089\TR1_2_W0001_P0089_T0001_R1_P1_K1_Ch2-Ch1.zen
8.760000e+00	1.163333e+01	20150708_gfpSORORINcd3_G2G1\MitoSys2\LSM\gfpSORORINc_G1\DE_W0011_P0001\DE_2_W0011_P0001_T0003\TR1_W0001_P0089\TR1_2_W0001_P0089_T0001_R1_P1_K1_Ch2-Ch1.zen
8.820000e+00	1.460000e+01	20150708_gfpSORORINcd3_G2G1\MitoSys2\LSM\gfpSORORINc_G1\DE_W0011_P0001\DE_2_W0011_P0001_T0003\TR1_W0001_P0089\TR1_2_W0001_P0089_T0001_R1_P1_K1_Ch2-Ch1.zen
8.880000e+00	1.350000e+01	20150708_gfpSORORINcd3_G2G1\MitoSys2\LSM\gfpSORORINc_G1\DE_W0011_P0001\DE_2_W0011_P0001_T0003\TR1_W0001_P0089\TR1_2_W0001_P0089_T0001_R1_P1_K1_Ch2-Ch1.zen
8.940000e+00	1.495000e+01	20150708_gfpSORORINcd3_G2G1\MitoSys2\LSM\gfpSORORINc_G1\DE_W0011_P0001\DE_2_W0011_P0001_T0003\TR1_W0001_P0089\TR1_2_W0001_P0089_T0001_R1_P1_K1_Ch2-Ch1.zen
9	1.230000e+01	20150708_gfpSORORINcd3_G2G1\MitoSys2\LSM\gfpSORORINc_G1\DE_W0011_P0001\DE_2_W0011_P0001_T0003\TR1_W0001_P0089\TR1_2_W0001_P0089_T0001_R1_P1_K1_Ch2-Ch1.zen
9.060000e+00	1.370000e+01	20150708_gfpSORORINcd3_G2G1\MitoSys2\LSM\gfpSORORINc_G1\DE_W0011_P0001\DE_2_W0011_P0001_T0003\TR1_W0001_P0089\TR1_2_W0001_P0089_T0001_R1_P1_K1_Ch2-Ch1.zen
9.120000e+00	1.168333e+01	20150708_gfpSORORINcd3_G2G1\MitoSys2\LSM\gfpSORORINc_G1\DE_W0011_P0001\DE_2_W0011_P0001_T0003\TR1_W0001_P0089\TR1_2_W0001_P0089_T0001_R1_P1_K1_Ch2-Ch1.zen
9.180000e+00	1.263333e+01	20150708_gfpSORORINcd3_G2G1\MitoSys2\LSM\gfpSORORINc_G1\DE_W0011_P0001\DE_2_W0011_P0001_T0003\TR1_W0001_P0089\TR1_2_W0001_P0089_T0001_R1_P1_K1_Ch2-Ch1.zen
9.240000e+00	1.251667e+01	20150708_gfpSORORINcd3_G2G1\MitoSys2\LSM\gfpSORORINc_G1\DE_W0011_P0001\DE_2_W0011_P0001_T0003\TR1_W0001_P0089\TR1_2_W0001_P0089_T0001_R1_P1_K1_Ch2-Ch1.zen
9.300000e+00	1.150000e+01	20150708_gfpSORORINcd3_G2G1\MitoSys2\LSM\gfpSORORINc_G1\DE_W0011_P0001\DE_2_W0011_P0001_T0003\TR1_W0001_P0089\TR1_2_W0001_P0089_T0001_R1_P1_K1_Ch2-Ch1.zen
9.360000e+00	1.180000e+01	20150708_gfpSORORINcd3_G2G1\MitoSys2\LSM\gfpSORORINc_G1\DE_W0011_P0001\DE_2_W0011_P0001_T0003\TR1_W0001_P0089\TR1_2_W0001_P0089_T0001_R1_P1_K1_Ch2-Ch1.zen
9.420000e+00	1.300000e+01	20150708_gfpSORORINcd3_G2G1\MitoSys2\LSM\gfpSORORINc_G1\DE_W0011_P0001\DE_2_W0011_P0001_T0003\TR1_W0001_P0089\TR1_2_W0001_P0089_T0001_R1_P1_K1_Ch2-Ch1.zen
9.480000e+00	1.088333e+01	20150708_gfpSORORINcd3_G2G1\MitoSys2\LSM\gfpSORORINc_G1\DE_W0011_P0001\DE_2_W0011_P0001_T0003\TR1_W0001_P0089\TR1_2_W0001_P0089_T0001_R1_P1_K1_Ch2-Ch1.zen
9.540000e+00	1.171667e+01	20150708_gfpSORORINcd3_G2G1\MitoSys2\LSM\gfpSORORINc_G1\DE_W0011_P0001\DE_2_W0011_P0001_T0003\TR1_W0001_P0089\TR1_2_W0001_P0089_T0001_R1_P1_K1_Ch2-Ch1.zen
9.600000e+00	1.205000e+01	20150708_gfpSORORINcd3_G2G1\MitoSys2\LSM\gfpSORORINc_G1\DE_W0011_P0001\DE_2_W0011_P0001_T0003\TR1_W0001_P0089\TR1_2_W0001_P0089_T0001_R1_P1_K1_Ch2-Ch1.zen
9.660000e+00	1.211667e+01	20150708_gfpSORORINcd3_G2G1\MitoSys2\LSM\gfpSORORINc_G1\DE_W0011_P0001\DE_2_W0011_P0001_T0003\TR1_W0001_P0089\TR1_2_W0001_P0089_T0001_R1_P1_K1_Ch2-Ch1.zen
9.720000e+00	1.235000e+01	20150708_gfpSORORINcd3_G2G1\MitoSys2\LSM\gfpSORORINc_G1\DE_W0011_P0001\DE_2_W0011_P0001_T0003\TR1_W0001_P0089\TR1_2_W0001_P0089_T0001_R1_P1_K1_Ch2-Ch1.zen
9.780000e+00	1.126667e+01	20150708_gfpSORORINcd3_G2G1\MitoSys2\LSM\gfpSORORINc_G1\DE_W0011_P0001\DE_2_W0011_P0001_T0003\TR1_W0001_P0089\TR1_2_W0001_P0089_T0001_R1_P1_K1_Ch2-Ch1.zen
9.840000e+00	1.170000e+01	20150708_gfpSORORINcd3_G2G1\MitoSys2\LSM\gfpSORORINc_G1\DE_W0011_P0001\DE_2_W0011_P0001_T0003\TR1_W0001_P0089\TR1_2_W0001_P0089_T0001_R1_P1_K1_Ch2-Ch1.zen
9.900000e+00	1.203333e+01	20150708_gfpSORORINcd3_G2G1\MitoSys2\LSM\gfpSORORINc_G1\DE_W0011_P0001\DE_2_W0011_P0001_T0003\TR1_W0001_P0089\TR1_2_W0001_P0089_T0001_R1_P1_K1_Ch2-Ch1.zen
9.960000e+00	1.236667e+01	20150708_gfpSORORINcd3_G2G1\MitoSys2\LSM\gfpSORORINc_G1\DE_W0011_P0001\DE_2_W0011_P0001_T0003\TR1_W0001_P0089\TR1_2_W0001_P0089_T0001_R1_P1_K1_Ch2-Ch1.zen
1.002000e+01	1.176667e+01	20150708_gfpSORORINcd3_G2G1\MitoSys2\LSM\gfpSORORINc_G1\DE_W0011_P0001\DE_2_W0011_P0001_T0003\TR1_W0001_P0089\TR1_2_W0001_P0089_T0001_R1_P1_K1_Ch2-Ch1.zen
1.008000e+01	1.356667e+01	20150708_gfpSORORINcd3_G2G1\MitoSys2\LSM\gfpSORORINc_G1\DE_W0011_P0001\DE_2_W0011_P0001_T0003\TR1_W0001_P0089\TR1_2_W0001_P0089_T0001_R1_P1_K1_Ch2-Ch1.zen
1.014000e+01	1.158333e+01	20150708_gfpSORORINcd3_G2G1\MitoSys2\LSM\gfpSORORINc_G1\DE_W0011_P0001\DE_2_W0011_P0001_T0003\TR1_W0001_P0089\TR1_2_W0001_P0089_T0001_R1_P1_K1_Ch2-Ch1.zen
1.020000e+01	1.058333e+01	20150708_gfpSORORINcd3_G2G1\MitoSys2\LSM\gfpSORORINc_G1\DE_W0011_P0001\DE_2_W0011_P0001_T0003\TR1_W0001_P0089\TR1_2_W0001_P0089_T0001_R1_P1_K1_Ch2-Ch1.zen
1.026000e+01	1.353333e+01	20150708_gfpSORORINcd3_G2G1\MitoSys2\LSM\gfpSORORINc_G1\DE_W0011_P0001\DE_2_W0011_P0001_T0003\TR1_W0001_P0089\TR1_2_W0001_P0089_T0001_R1_P1_K1_Ch2-Ch1.zen
1.032000e+01	1.420000e+01	20150708_gfpSORORINcd3_G2G1\MitoSys2\LSM\gfpSORORINc_G1\DE_W0011_P0001\DE_2_W0011_P0001_T0003\TR1_W0001_P0089\TR1_2_W0001_P0089_T0001_R1_P1_K1_Ch2-Ch1.zen
1.038000e+01	1.390000e+01	20150708_gfpSORORINcd3_G2G1\MitoSys2\LSM\gfpSORORINc_G1\DE_W0011_P0001\DE_2_W0011_P0001_T0003\TR1_W0001_P0089\TR1_2_W0001_P0089_T0001_R1_P1_K1_Ch2-Ch1.zen
1.044000e+01	1.375000e+01	20150708_gfpSORORINcd3_G2G1\MitoSys2\LSM\gfpSORORINc_G1\DE_W0011_P0001\DE_2_W0011_P0001_T0003\TR1_W0001_P0089\TR1_2_W0001_P0089_T0001_R1_P1_K1_Ch2-Ch1.zen
1.050000e+01	1.490000e+01	20150708_gfpSORORINcd3_G2G1\MitoSys2\LSM\gfpSORORINc_G1\DE_W0011_P0001\DE_2_W0011_P0001_T0003\TR1_W0001_P0089\TR1_2_W0001_P0089_T0001_R1_P1_K1_Ch2-Ch1.zen
1.056000e+01	1.380000e+01	20150708_gfpSORORINcd3_G2G1\MitoSys2\LSM\gfpSORORINc_G1\DE_W0011_P0001\DE_2_W0011_P0001_T0003\TR1_W0001_P0089\TR1_2_W0001_P0089_T0001_R1_P1_K1_Ch2-Ch1.zen
1.062000e+01	1.388333e+01	20150708_gfpSORORINcd3_G2G1\MitoSys2\LSM\gfpSORORINc_G1\DE_W0011_P0001\DE_2_W0011_P0001_T0003\TR1_W0001_P0089\TR1_2_W0001_P0089_T0001_R1_P1_K1_Ch2-Ch1.zen
1.068000e+01	1.316667e+01	20150708_gfpSORORINcd3_G2G1\MitoSys2\LSM\gfpSORORINc_G1\DE_W0011_P0001\DE_2_W0011_P0001_T0003\TR1_W0001_P0089\TR1_2_W0001_P0089_T0001_R1_P1_K1_Ch2-Ch1.zen
1.074000e+01	1.296667e+01	20150708_gfpSORORINcd3_G2G1\MitoSys2\LSM\gfpSORORINc_G1\DE_W0011_P0001\DE_2_W0011_P0001_T0003\TR1_W0001_P0089\TR1_2_W0001_P0089_T0001_R1_P1_K1_Ch2-Ch1.zen
1.080000e+01	1.226667e+01	20150708_gfpSORORINcd3_G2G1\MitoSys2\LSM\gfpSORORINc_G1\DE_W0011_P0001\DE_2_W0011_P0001_T0003\TR1_W0001_P0089\TR1_2_W0001_P0089_T0001_R1_P1_K1_Ch2-Ch1.zen
1.086000e+01	1.436667e+01	20150708_gfpSORORINcd3_G2G1\MitoSys2\LSM\gfpSORORINc_G1\DE_W0011_P0001\DE_2_W0011_P0001_T0003\TR1_W0001_P0089\TR1_2_W0001_P0089_T0001_R1_P1_K1_Ch2-Ch1.zen
1.092000e+01	1.175000e+01	20150708_gfpSORORINcd3_G2G1\MitoSys2\LSM\gfpSORORINc_G1\DE_W0011_P0001\DE_2_W0011_P0001_T0003\TR1_W0001_P0089\TR1_2_W0001_P0089_T0001_R1_P1_K1_Ch2-Ch1.zen
1.098000e+01	1.295000e+01	20150708_gfpSORORINcd3_G2G1\MitoSys2\LSM\gfpSORORINc_G1\DE_W0011_P0001\DE_2_W0011_P0001_T0003\TR1_W0001_P0089\TR1_2_W0001_P0089_T0001_R1_P1_K1_Ch2-Ch1.zen
1.104000e+01	1.281667e+01	20150708_gfpSORORINcd3_G2G1\MitoSys2\LSM\gfpSORORINc_G1\DE_W0011_P0001\DE_2_W0011_P0001_T0003\TR1_W0001_P0089\TR1_2_W0001_P0089_T0001_R1_P1_K1_Ch2-Ch1.zen
1.110000e+01	1.508333e+01	20150708_gfpSORORINcd3_G2G1\MitoSys2\LSM\gfpSORORINc_G1\DE_W0011_P0001\DE_2_W0011_P0001_T0003\TR1_W0001_P0089\TR1_2_W0001_P0089_T0001_R1_P1_K1_Ch2-Ch1.zen
1.116000e+01	1.278333e+01	20150708_gfpSORORINcd3_G2G1\MitoSys2\LSM\gfpSORORINc_G1\DE_W0011_P0001\DE_2_W0011_P0001_T0003\TR1_W0001_P0089\TR1_2_W0001_P0089_T0001_R1_P1_K1_Ch2-Ch1.zen
1.122000e+01	1.190000e+01	20150708_gfpSORORINcd3_G2G1\MitoSys2\LSM\gfpSORORINc_G1\DE_W0011_P0001\DE_2_W0011_P0001_T0003\TR1_W0001_P0089\TR1_2_W0001_P0089_T0001_R1_P1_K1_Ch2-Ch1.zen
1.128000e+01	1.208333e+01	20150708_gfpSORORINcd3_G2G1\MitoSys2\LSM\gfpSORORINc_G1\DE_W0011_P0001\DE_2_W0011_P0001_T0003\TR1_W0001_P0089\TR1_2_W0001_P0089_T0001_R1_P1_K1_Ch2-Ch1.zen
1.134000e+01	1.361667e+01	20150708_gfpSORORINcd3_G2G1\MitoSys2\LSM\gfpSORORINc_G1\DE_W0011_P0001\DE_2_W0011_P0001_T0003\TR1_W0001_P0089\TR1_2_W0001_P0089_T0001_R1_P1_K1_Ch2-Ch1.zen
1.140000e+01	1.038333e+01	20150708_gfpSORORINcd3_G2G1\MitoSys2\LSM\gfpSORORINc_G1\DE_W0011_P0001\DE_2_W0011_P0001_T0003\TR1_W0001_P0089\TR1_2_W0001_P0089_T0001_R1_P1_K1_Ch2-Ch1.zen
1.146000e+01	1.141667e+01	20150708_gfpSORORINcd3_G2G1\MitoSys2\LSM\gfpSORORINc_G1\DE_W0011_P0001\DE_2_W0011_P0001_T0003\TR1_W0001_P0089\TR1_2_W0001_P0089_T0001_R1_P1_K1_Ch2-Ch1.zen
1.152000e+01	1.193333e+01	20150708_gfpSORORINcd3_G2G1\MitoSys2\LSM\gfpSORORINc_G1\DE_W0011_P0001\DE_2_W0011_P0001_T0003\TR1_W0001_P0089\TR1_2_W0001_P0089_T0001_R1_P1_K1_Ch2-Ch1.zen
1.158000e+01	1.350000e+01	20150708_gfpSORORINcd3_G2G1\MitoSys2\LSM\gfpSORORINc_G1\DE_W0011_P0001\DE_2_W0011_P0001_T0003\TR1_W0001_P0089\TR1_2_W0001_P0089_T0001_R1_P1_K1_Ch2-Ch1.zen
1.164000e+01	1.431667e+01	20150708_gfpSORORINcd3_G2G1\MitoSys2\LSM\gfpSORORINc_G1\DE_W0011_P0001\DE_2_W0011_P0001_T0003\TR1_W0001_P0089\TR1_2_W0001_P0089_T0001_R1_P1_K1_Ch2-Ch1.zen
1.170000e+01	1.210000e+01	20150708_gfpSORORINcd3_G2G1\MitoSys2\LSM\gfpSORORINc_G1\DE_W0011_P0001\DE_2_W0011_P0001_T0003\TR1_W0001_P0089\TR1_2_W0001_P0089_T0001_R1_P1_K1_Ch2-Ch1.zen
1.176000e+01	1.146667e+01	20150708_gfpSORORINcd3_G2G1\MitoSys2\LSM\gfpSORORINc_G1\DE_W0011_P0001\DE_2_W0011_P0001_T0003\TR1_W0001_P0089\TR1_2_W0001_P0089_T0001_R1_P1_K1_Ch2-Ch1.zen
1.182000e+01	1.198333e+01	20150708_gfpSORORINcd3_G2G1\MitoSys2\LSM\gfpSORORINc_G1\DE_W0011_P0001\DE_2_W0011_P0001_T0003\TR1_W0001_P0089\TR1_2_W0001_P0089_T0001_R1_P1_K1_Ch2-Ch1.zen
1.188000e+01	1.156667e+01	20150708_gfpSORORINcd3_G2G1\MitoSys2\LSM\gfpSORORINc_G1\DE_W0011_P0001\DE_2_W0011_P0001_T0003\TR1_W0001_P0089\TR1_2_W0001_P0089_T0001_R1_P1_K1_Ch2-Ch1.zen
1.194000e+01	1.256667e+01	20150708_gfpSORORINcd3_G2G1\MitoSys2\LSM\gfpSORORINc_G1\DE_W0011_P0001\DE_2_W0011_P0001_T0003\TR1_W0001_P0089\TR1_2_W0001_P0089_T0001_R1_P1_K1_Ch2-Ch1.zen
12	1.136667e+01	20150708_gfpSORORINcd3_G2G1\MitoSys2\LSM\gfpSORORINc_G1\DE_W0011_P0001\DE_2_W0011_P0001_T0003\TR1_W0001_P0089\TR1_2_W0001_P0089_T0001_R1_P1_K1_Ch2-Ch1.zen
1.206000e+01	9.816670e+00	20150708_gfpSORORINcd3_G2G1\MitoSys2\LSM\gfpSORORINc_G1\DE_W0011_P0001\DE_2_W0011_P0001_T0003\TR1_W0001_P0089\TR1_2_W0001_P0089_T0001_R1_P1_K1_Ch2-Ch1.zen
1.212000e+01	1.145000e+01	20150708_gfpSORORINcd3_G2G1\MitoSys2\LSM\gfpSORORINc_G1\DE_W0011_P0001\DE_2_W0011_P0001_T0003\TR1_W0001_P0089\TR1_2_W0001_P0089_T0001_R1_P1_K1_Ch2-Ch1.zen
1.218000e+01	9.300000e+00	20150708_gfpSORORINcd3_G2G1\MitoSys2\LSM\gfpSORORINc_G1\DE_W0011_P0001\DE_2_W0011_P0001_T0003\TR1_W0001_P0089\TR1_2_W0001_P0089_T0001_R1_P1_K1_Ch2-Ch1.zen
1.224000e+01	1.008333e+01	20150708_gfpSORORINcd3_G2G1\MitoSys2\LSM\gfpSORORINc_G1\DE_W0011_P0001\DE_2_W0011_P0001_T0003\TR1_W0001_P0089\TR1_2_W0001_P0089_T0001_R1_P1_K1_Ch2-Ch1.zen
1.230000e+01	9.500000e+00	20150708_gfpSORORINcd3_G2G1\MitoSys2\LSM\gfpSORORINc_G1\DE_W0011_P0001\DE_2_W0011_P0001_T0003\TR1_W0001_P0089\TR1_2_W0001_P0089_T0001_R1_P1_K1_Ch2-Ch1.zen
1.236000e+01	9.400000e+00	20150708_gfpSORORINcd3_G2G1\MitoSys2\LSM\gfpSORORINc_G1\DE_W0011_P0001\DE_2_W0011_P0001_T0003\TR1_W0001_P0089\TR1_2_W0001_P0089_T0001_R1_P1_K1_Ch2-Ch1.zen
1.242000e+01	1.115000e+01	20150708_gfpSORORINcd3_G2G1\MitoSys2\LSM\gfpSORORINc_G1\DE_W0011_P0001\DE_2_W0011_P0001_T0003\TR1_W0001_P0089\TR1_2_W0001_P0089_T0001_R1_P1_K1_Ch2-Ch1.zen
1.248000e+01	8.466670e+00	20150708_gfpSORORINcd3_G2G1\MitoSys2\LSM\gfpSORORINc_G1\DE_W0011_P0001\DE_2_W0011_P0001_T0003\TR1_W0001_P0089\TR1_2_W0001_P0089_T0001_R1_P1_K1_Ch2-Ch1.zen
1.254000e+01	1.043333e+01	20150708_gfpSORORINcd3_G2G1\MitoSys2\LSM\gfpSORORINc_G1\DE_W0011_P0001\DE_2_W0011_P0001_T0003\TR1_W0001_P0089\TR1_2_W0001_P0089_T0001_R1_P1_K1_Ch2-Ch1.zen
1.260000e+01	1.221667e+01	20150708_gfpSORORINcd3_G2G1\MitoSys2\LSM\gfpSORORINc_G1\DE_W0011_P0001\DE_2_W0011_P0001_T0003\TR1_W0001_P0089\TR1_2_W0001_P0089_T0001_R1_P1_K1_Ch2-Ch1.zen
1.266000e+01	1.123333e+01	20150708_gfpSORORINcd3_G2G1\MitoSys2\LSM\gfpSORORINc_G1\DE_W0011_P0001\DE_2_W0011_P0001_T0003\TR1_W0001_P0089\TR1_2_W0001_P0089_T0001_R1_P1_K1_Ch2-Ch1.zen
1.272000e+01	1.323333e+01	20150708_gfpSORORINcd3_G2G1\MitoSys2\LSM\gfpSORORINc_G1\DE_W0011_P0001\DE_2_W0011_P0001_T0003\TR1_W0001_P0089\TR1_2_W0001_P0089_T0001_R1_P1_K1_Ch2-Ch1.zen
1.278000e+01	1.376667e+01	20150708_gfpSORORINcd3_G2G1\MitoSys2\LSM\gfpSORORINc_G1\DE_W0011_P0001\DE_2_W0011_P0001_T0003\TR1_W0001_P0089\TR1_2_W0001_P0089_T0001_R1_P1_K1_Ch2-Ch1.zen
1.284000e+01	1.206667e+01	20150708_gfpSORORINcd3_G2G1\MitoSys2\LSM\gfpSORORINc_G1\DE_W0011_P0001\DE_2_W0011_P0001_T0003\TR1_W0001_P0089\TR1_2_W0001_P0089_T0001_R1_P1_K1_Ch2-Ch1.zen
1.290000e+01	1.110000e+01	20150708_gfpSORORINcd3_G2G1\MitoSys2\LSM\gfpSORORINc_G1\DE_W0011_P0001\DE_2_W0011_P0001_T0003\TR1_W0001_P0089\TR1_2_W0001_P0089_T0001_R1_P1_K1_Ch2-Ch1.zen
1.296000e+01	1.243333e+01	20150708_gfpSORORINcd3_G2G1\MitoSys2\LSM\gfpSORORINc_G1\DE_W0011_P0001\DE_2_W0011_P0001_T0003\TR1_W0001_P0089\TR1_2_W0001_P0089_T0001_R1_P1_K1_Ch2-Ch1.zen
1.302000e+01	1.291667e+01	20150708_gfpSORORINcd3_G2G1\MitoSys2\LSM\gfpSORORINc_G1\DE_W0011_P0001\DE_2_W0011_P0001_T0003\TR1_W0001_P0089\TR1_2_W0001_P0089_T0001_R1_P1_K1_Ch2-Ch1.zen
1.308000e+01	1.155000e+01	20150708_gfpSORORINcd3_G2G1\MitoSys2\LSM\gfpSORORINc_G1\DE_W0011_P0001\DE_2_W0011_P0001_T0003\TR1_W0001_P0089\TR1_2_W0001_P0089_T0001_R1_P1_K1_Ch2-Ch1.zen
1.314000e+01	1.098333e+01	20150708_gfpSORORINcd3_G2G1\MitoSys2\LSM\gfpSORORINc_G1\DE_W0011_P0001\DE_2_W0011_P0001_T0003\TR1_W0001_P0089\TR1_2_W0001_P0089_T0001_R1_P1_K1_Ch2-Ch1.zen
1.320000e+01	1.125000e+01	20150708_gfpSORORINcd3_G2G1\MitoSys2\LSM\gfpSORORINc_G1\DE_W0011_P0001\DE_2_W0011_P0001_T0003\TR1_W0001_P0089\TR1_2_W0001_P0089_T0001_R1_P1_K1_Ch2-Ch1.zen
1.326000e+01	1.056667e+01	20150708_gfpSORORINcd3_G2G1\MitoSys2\LSM\gfpSORORINc_G1\DE_W0011_P0001\DE_2_W0011_P0001_T0003\TR1_W0001_P0089\TR1_2_W0001_P0089_T0001_R1_P1_K1_Ch2-Ch1.zen
1.332000e+01	1.081667e+01	20150708_gfpSORORINcd3_G2G1\MitoSys2\LSM\gfpSORORINc_G1\DE_W0011_P0001\DE_2_W0011_P0001_T0003\TR1_W0001_P0089\TR1_2_W0001_P0089_T0001_R1_P1_K1_Ch2-Ch1.zen
1.338000e+01	1.056667e+01	20150708_gfpSORORINcd3_G2G1\MitoSys2\LSM\gfpSORORINc_G1\DE_W0011_P0001\DE_2_W0011_P0001_T0003\TR1_W0001_P0089\TR1_2_W0001_P0089_T0001_R1_P1_K1_Ch2-Ch1.zen
1.344000e+01	1.055000e+01	20150708_gfpSORORINcd3_G2G1\MitoSys2\LSM\gfpSORORINc_G1\DE_W0011_P0001\DE_2_W0011_P0001_T0003\TR1_W0001_P0089\TR1_2_W0001_P0089_T0001_R1_P1_K1_Ch2-Ch1.zen
1.350000e+01	1.080000e+01	20150708_gfpSORORINcd3_G2G1\MitoSys2\LSM\gfpSORORINc_G1\DE_W0011_P0001\DE_2_W0011_P0001_T0003\TR1_W0001_P0089\TR1_2_W0001_P0089_T0001_R1_P1_K1_Ch2-Ch1.zen
1.356000e+01	1.156667e+01	20150708_gfpSORORINcd3_G2G1\MitoSys2\LSM\gfpSORORINc_G1\DE_W0011_P0001\DE_2_W0011_P0001_T0003\TR1_W0001_P0089\TR1_2_W0001_P0089_T0001_R1_P1_K1_Ch2-Ch1.zen
1.362000e+01	1.256667e+01	20150708_gfpSORORINcd3_G2G1\MitoSys2\LSM\gfpSORORINc_G1\DE_W0011_P0001\DE_2_W0011_P0001_T0003\TR1_W0001_P0089\TR1_2_W0001_P0089_T0001_R1_P1_K1_Ch2-Ch1.zen
1.368000e+01	1.390000e+01	20150708_gfpSORORINcd3_G2G1\MitoSys2\LSM\gfpSORORINc_G1\DE_W0011_P0001\DE_2_W0011_P0001_T0003\TR1_W0001_P0089\TR1_2_W0001_P0089_T0001_R1_P1_K1_Ch2-Ch1.zen
1.374000e+01	1.371667e+01	20150708_gfpSORORINcd3_G2G1\MitoSys2\LSM\gfpSORORINc_G1\DE_W0011_P0001\DE_2_W0011_P0001_T0003\TR1_W0001_P0089\TR1_2_W0001_P0089_T0001_R1_P1_K1_Ch2-Ch1.zen
1.380000e+01	1.166667e+01	20150708_gfpSORORINcd3_G2G1\MitoSys2\LSM\gfpSORORINc_G1\DE_W0011_P0001\DE_2_W0011_P0001_T0003\TR1_W0001_P0089\TR1_2_W0001_P0089_T0001_R1_P1_K1_Ch2-Ch1.zen
1.386000e+01	1.225000e+01	20150708_gfpSORORINcd3_G2G1\MitoSys2\LSM\gfpSORORINc_G1\DE_W0011_P0001\DE_2_W0011_P0001_T0003\TR1_W0001_P0089\TR1_2_W0001_P0089_T0001_R1_P1_K1_Ch2-Ch1.zen
1.392000e+01	8.850000e+00	20150708_gfpSORORINcd3_G2G1\MitoSys2\LSM\gfpSORORINc_G1\DE_W0011_P0001\DE_2_W0011_P0001_T0003\TR1_W0001_P0089\TR1_2_W0001_P0089_T0001_R1_P1_K1_Ch2-Ch1.zen
1.398000e+01	8.933330e+00	20150708_gfpSORORINcd3_G2G1\MitoSys2\LSM\gfpSORORINc_G1\DE_W0011_P0001\DE_2_W0011_P0001_T0003\TR1_W0001_P0089\TR1_2_W0001_P0089_T0001_R1_P1_K1_Ch2-Ch1.zen
1.404000e+01	9.550000e+00	20150708_gfpSORORINcd3_G2G1\MitoSys2\LSM\gfpSORORINc_G1\DE_W0011_P0001\DE_2_W0011_P0001_T0003\TR1_W0001_P0089\TR1_2_W0001_P0089_T0001_R1_P1_K1_Ch2-Ch1.zen
1.410000e+01	1.338333e+01	20150708_gfpSORORINcd3_G2G1\MitoSys2\LSM\gfpSORORINc_G1\DE_W0011_P0001\DE_2_W0011_P0001_T0003\TR1_W0001_P0089\TR1_2_W0001_P0089_T0001_R1_P1_K1_Ch2-Ch1.zen
1.416000e+01	1.308333e+01	20150708_gfpSORORINcd3_G2G1\MitoSys2\LSM\gfpSORORINc_G1\DE_W0011_P0001\DE_2_W0011_P0001_T0003\TR1_W0001_P0089\TR1_2_W0001_P0089_T0001_R1_P1_K1_Ch2-Ch1.zen
1.422000e+01	1.213333e+01	20150708_gfpSORORINcd3_G2G1\MitoSys2\LSM\gfpSORORINc_G1\DE_W0011_P0001\DE_2_W0011_P0001_T0003\TR1_W0001_P0089\TR1_2_W0001_P0089_T0001_R1_P1_K1_Ch2-Ch1.zen
1.428000e+01	1.301667e+01	20150708_gfpSORORINcd3_G2G1\MitoSys2\LSM\gfpSORORINc_G1\DE_W0011_P0001\DE_2_W0011_P0001_T0003\TR1_W0001_P0089\TR1_2_W0001_P0089_T0001_R1_P1_K1_Ch2-Ch1.zen
1.434000e+01	1.188333e+01	20150708_gfpSORORINcd3_G2G1\MitoSys2\LSM\gfpSORORINc_G1\DE_W0011_P0001\DE_2_W0011_P0001_T0003\TR1_W0001_P0089\TR1_2_W0001_P0089_T0001_R1_P1_K1_Ch2-Ch1.zen
1.440000e+01	1.246667e+01	20150708_gfpSORORINcd3_G2G1\MitoSys2\LSM\gfpSORORINc_G1\DE_W0011_P0001\DE_2_W0011_P0001_T0003\TR1_W0001_P0089\TR1_2_W0001_P0089_T0001_R1_P1_K1_Ch2-Ch1.zen
1.446000e+01	1.345000e+01	20150708_gfpSORORINcd3_G2G1\MitoSys2\LSM\gfpSORORINc_G1\DE_W0011_P0001\DE_2_W0011_P0001_T0003\TR1_W0001_P0089\TR1_2_W0001_P0089_T0001_R1_P1_K1_Ch2-Ch1.zen
1.452000e+01	1.330000e+01	20150708_gfpSORORINcd3_G2G1\MitoSys2\LSM\gfpSORORINc_G1\DE_W0011_P0001\DE_2_W0011_P0001_T0003\TR1_W0001_P0089\TR1_2_W0001_P0089_T0001_R1_P1_K1_Ch2-Ch1.zen
1.458000e+01	1.285000e+01	20150708_gfpSORORINcd3_G2G1\MitoSys2\LSM\gfpSORORINc_G1\DE_W0011_P0001\DE_2_W0011_P0001_T0003\TR1_W0001_P0089\TR1_2_W0001_P0089_T0001_R1_P1_K1_Ch2-Ch1.zen
1.464000e+01	1.498333e+01	20150708_gfpSORORINcd3_G2G1\MitoSys2\LSM\gfpSORORINc_G1\DE_W0011_P0001\DE_2_W0011_P0001_T0003\TR1_W0001_P0089\TR1_2_W0001_P0089_T0001_R1_P1_K1_Ch2-Ch1.zen
1.470000e+01	1.443333e+01	20150708_gfpSORORINcd3_G2G1\MitoSys2\LSM\gfpSORORINc_G1\DE_W0011_P0001\DE_2_W0011_P0001_T0003\TR1_W0001_P0089\TR1_2_W0001_P0089_T0001_R1_P1_K1_Ch2-Ch1.zen
1.476000e+01	1.153333e+01	20150708_gfpSORORINcd3_G2G1\MitoSys2\LSM\gfpSORORINc_G1\DE_W0011_P0001\DE_2_W0011_P0001_T0003\TR1_W0001_P0089\TR1_2_W0001_P0089_T0001_R1_P1_K1_Ch2-Ch1.zen
1.482000e+01	1.168333e+01	20150708_gfpSORORINcd3_G2G1\MitoSys2\LSM\gfpSORORINc_G1\DE_W0011_P0001\DE_2_W0011_P0001_T0003\TR1_W0001_P0089\TR1_2_W0001_P0089_T0001_R1_P1_K1_Ch2-Ch1.zen
1.488000e+01	1.176667e+01	20150708_gfpSORORINcd3_G2G1\MitoSys2\LSM\gfpSORORINc_G1\DE_W0011_P0001\DE_2_W0011_P0001_T0003\TR1_W0001_P0089\TR1_2_W0001_P0089_T0001_R1_P1_K1_Ch2-Ch1.zen
1.494000e+01	1.378333e+01	20150708_gfpSORORINcd3_G2G1\MitoSys2\LSM\gfpSORORINc_G1\DE_W0011_P0001\DE_2_W0011_P0001_T0003\TR1_W0001_P0089\TR1_2_W0001_P0089_T0001_R1_P1_K1_Ch2-Ch1.zen
15	1.200000e+01	20150708_gfpSORORINcd3_G2G1\MitoSys2\LSM\gfpSORORINc_G1\DE_W0011_P0001\DE_2_W0011_P0001_T0003\TR1_W0001_P0089\TR1_2_W0001_P0089_T0001_R1_P1_K1_Ch2-Ch1.zen
1.506000e+01	1.261667e+01	20150708_gfpSORORINcd3_G2G1\MitoSys2\LSM\gfpSORORINc_G1\DE_W0011_P0001\DE_2_W0011_P0001_T0003\TR1_W0001_P0089\TR1_2_W0001_P0089_T0001_R1_P1_K1_Ch2-Ch1.zen
1.512000e+01	1.133333e+01	20150708_gfpSORORINcd3_G2G1\MitoSys2\LSM\gfpSORORINc_G1\DE_W0011_P0001\DE_2_W0011_P0001_T0003\TR1_W0001_P0089\TR1_2_W0001_P0089_T0001_R1_P1_K1_Ch2-Ch1.zen
1.518000e+01	1.145000e+01	20150708_gfpSORORINcd3_G2G1\MitoSys2\LSM\gfpSORORINc_G1\DE_W0011_P0001\DE_2_W0011_P0001_T0003\TR1_W0001_P0089\TR1_2_W0001_P0089_T0001_R1_P1_K1_Ch2-Ch1.zen
1.524000e+01	1.373333e+01	20150708_gfpSORORINcd3_G2G1\MitoSys2\LSM\gfpSORORINc_G1\DE_W0011_P0001\DE_2_W0011_P0001_T0003\TR1_W0001_P0089\TR1_2_W0001_P0089_T0001_R1_P1_K1_Ch2-Ch1.zen
1.530000e+01	1.241667e+01	20150708_gfpSORORINcd3_G2G1\MitoSys2\LSM\gfpSORORINc_G1\DE_W0011_P0001\DE_2_W0011_P0001_T0003\TR1_W0001_P0089\TR1_2_W0001_P0089_T0001_R1_P1_K1_Ch2-Ch1.zen
1.536000e+01	1.343333e+01	20150708_gfpSORORINcd3_G2G1\MitoSys2\LSM\gfpSORORINc_G1\DE_W0011_P0001\DE_2_W0011_P0001_T0003\TR1_W0001_P0089\TR1_2_W0001_P0089_T0001_R1_P1_K1_Ch2-Ch1.zen
1.542000e+01	1.271667e+01	20150708_gfpSORORINcd3_G2G1\MitoSys2\LSM\gfpSORORINc_G1\DE_W0011_P0001\DE_2_W0011_P0001_T0003\TR1_W0001_P0089\TR1_2_W0001_P0089_T0001_R1_P1_K1_Ch2-Ch1.zen
1.548000e+01	1.275000e+01	20150708_gfpSORORINcd3_G2G1\MitoSys2\LSM\gfpSORORINc_G1\DE_W0011_P0001\DE_2_W0011_P0001_T0003\TR1_W0001_P0089\TR1_2_W0001_P0089_T0001_R1_P1_K1_Ch2-Ch1.zen
1.554000e+01	1.435000e+01	20150708_gfpSORORINcd3_G2G1\MitoSys2\LSM\gfpSORORINc_G1\DE_W0011_P0001\DE_2_W0011_P0001_T0003\TR1_W0001_P0089\TR1_2_W0001_P0089_T0001_R1_P1_K1_Ch2-Ch1.zen
1.560000e+01	1.268333e+01	20150708_gfpSORORINcd3_G2G1\MitoSys2\LSM\gfpSORORINc_G1\DE_W0011_P0001\DE_2_W0011_P0001_T0003\TR1_W0001_P0089\TR1_2_W0001_P0089_T0001_R1_P1_K1_Ch2-Ch1.zen
1.566000e+01	1.266667e+01	20150708_gfpSORORINcd3_G2G1\MitoSys2\LSM\gfpSORORINc_G1\DE_W0011_P0001\DE_2_W0011_P0001_T0003\TR1_W0001_P0089\TR1_2_W0001_P0089_T0001_R1_P1_K1_Ch2-Ch1.zen
1.572000e+01	1.230000e+01	20150708_gfpSORORINcd3_G2G1\MitoSys2\LSM\gfpSORORINc_G1\DE_W0011_P0001\DE_2_W0011_P0001_T0003\TR1_W0001_P0089\TR1_2_W0001_P0089_T0001_R1_P1_K1_Ch2-Ch1.zen
1.578000e+01	1.420000e+01	20150708_gfpSORORINcd3_G2G1\MitoSys2\LSM\gfpSORORINc_G1\DE_W0011_P0001\DE_2_W0011_P0001_T0003\TR1_W0001_P0089\TR1_2_W0001_P0089_T0001_R1_P1_K1_Ch2-Ch1.zen
1.584000e+01	1.213333e+01	20150708_gfpSORORINcd3_G2G1\MitoSys2\LSM\gfpSORORINc_G1\DE_W0011_P0001\DE_2_W0011_P0001_T0003\TR1_W0001_P0089\TR1_2_W0001_P0089_T0001_R1_P1_K1_Ch2-Ch1.zen
1.590000e+01	1.268333e+01	20150708_gfpSORORINcd3_G2G1\MitoSys2\LSM\gfpSORORINc_G1\DE_W0011_P0001\DE_2_W0011_P0001_T0003\TR1_W0001_P0089\TR1_2_W0001_P0089_T0001_R1_P1_K1_Ch2-Ch1.zen
1.596000e+01	1.195000e+01	20150708_gfpSORORINcd3_G2G1\MitoSys2\LSM\gfpSORORINc_G1\DE_W0011_P0001\DE_2_W0011_P0001_T0003\TR1_W0001_P0089\TR1_2_W0001_P0089_T0001_R1_P1_K1_Ch2-Ch1.zen
1.602000e+01	1.208333e+01	20150708_gfpSORORINcd3_G2G1\MitoSys2\LSM\gfpSORORINc_G1\DE_W0011_P0001\DE_2_W0011_P0001_T0003\TR1_W0001_P0089\TR1_2_W0001_P0089_T0001_R1_P1_K1_Ch2-Ch1.zen
1.608000e+01	1.255000e+01	20150708_gfpSORORINcd3_G2G1\MitoSys2\LSM\gfpSORORINc_G1\DE_W0011_P0001\DE_2_W0011_P0001_T0003\TR1_W0001_P0089\TR1_2_W0001_P0089_T0001_R1_P1_K1_Ch2-Ch1.zen
1.614000e+01	1.293333e+01	20150708_gfpSORORINcd3_G2G1\MitoSys2\LSM\gfpSORORINc_G1\DE_W0011_P0001\DE_2_W0011_P0001_T0003\TR1_W0001_P0089\TR1_2_W0001_P0089_T0001_R1_P1_K1_Ch2-Ch1.zen
1.620000e+01	1.218333e+01	20150708_gfpSORORINcd3_G2G1\MitoSys2\LSM\gfpSORORINc_G1\DE_W0011_P0001\DE_2_W0011_P0001_T0003\TR1_W0001_P0089\TR1_2_W0001_P0089_T0001_R1_P1_K1_Ch2-Ch1.zen
1.626000e+01	1.128333e+01	20150708_gfpSORORINcd3_G2G1\MitoSys2\LSM\gfpSORORINc_G1\DE_W0011_P0001\DE_2_W0011_P0001_T0003\TR1_W0001_P0089\TR1_2_W0001_P0089_T0001_R1_P1_K1_Ch2-Ch1.zen
1.632000e+01	1.071667e+01	20150708_gfpSORORINcd3_G2G1\MitoSys2\LSM\gfpSORORINc_G1\DE_W0011_P0001\DE_2_W0011_P0001_T0003\TR1_W0001_P0089\TR1_2_W0001_P0089_T0001_R1_P1_K1_Ch2-Ch1.zen
1.638000e+01	1.165000e+01	20150708_gfpSORORINcd3_G2G1\MitoSys2\LSM\gfpSORORINc_G1\DE_W0011_P0001\DE_2_W0011_P0001_T0003\TR1_W0001_P0089\TR1_2_W0001_P0089_T0001_R1_P1_K1_Ch2-Ch1.zen
1.644000e+01	1.231667e+01	20150708_gfpSORORINcd3_G2G1\MitoSys2\LSM\gfpSORORINc_G1\DE_W0011_P0001\DE_2_W0011_P0001_T0003\TR1_W0001_P0089\TR1_2_W0001_P0089_T0001_R1_P1_K1_Ch2-Ch1.zen
1.650000e+01	1.210000e+01	20150708_gfpSORORINcd3_G2G1\MitoSys2\LSM\gfpSORORINc_G1\DE_W0011_P0001\DE_2_W0011_P0001_T0003\TR1_W0001_P0089\TR1_2_W0001_P0089_T0001_R1_P1_K1_Ch2-Ch1.zen
1.656000e+01	1.338333e+01	20150708_gfpSORORINcd3_G2G1\MitoSys2\LSM\gfpSORORINc_G1\DE_W0011_P0001\DE_2_W0011_P0001_T0003\TR1_W0001_P0089\TR1_2_W0001_P0089_T0001_R1_P1_K1_Ch2-Ch1.zen
1.662000e+01	1.210000e+01	20150708_gfpSORORINcd3_G2G1\MitoSys2\LSM\gfpSORORINc_G1\DE_W0011_P0001\DE_2_W0011_P0001_T0003\TR1_W0001_P0089\TR1_2_W0001_P0089_T0001_R1_P1_K1_Ch2-Ch1.zen
1.668000e+01	1.416667e+01	20150708_gfpSORORINcd3_G2G1\MitoSys2\LSM\gfpSORORINc_G1\DE_W0011_P0001\DE_2_W0011_P0001_T0003\TR1_W0001_P0089\TR1_2_W0001_P0089_T0001_R1_P1_K1_Ch2-Ch1.zen
1.674000e+01	1.506667e+01	20150708_gfpSORORINcd3_G2G1\MitoSys2\LSM\gfpSORORINc_G1\DE_W0011_P0001\DE_2_W0011_P0001_T0003\TR1_W0001_P0089\TR1_2_W0001_P0089_T0001_R1_P1_K1_Ch2-Ch1.zen
1.680000e+01	1.523333e+01	20150708_gfpSORORINcd3_G2G1\MitoSys2\LSM\gfpSORORINc_G1\DE_W0011_P0001\DE_2_W0011_P0001_T0003\TR1_W0001_P0089\TR1_2_W0001_P0089_T0001_R1_P1_K1_Ch2-Ch1.zen
1.686000e+01	1.446667e+01	20150708_gfpSORORINcd3_G2G1\MitoSys2\LSM\gfpSORORINc_G1\DE_W0011_P0001\DE_2_W0011_P0001_T0003\TR1_W0001_P0089\TR1_2_W0001_P0089_T0001_R1_P1_K1_Ch2-Ch1.zen
1.692000e+01	1.356667e+01	20150708_gfpSORORINcd3_G2G1\MitoSys2\LSM\gfpSORORINc_G1\DE_W0011_P0001\DE_2_W0011_P0001_T0003\TR1_W0001_P0089\TR1_2_W0001_P0089_T0001_R1_P1_K1_Ch2-Ch1.zen
1.698000e+01	1.471667e+01	20150708_gfpSORORINcd3_G2G1\MitoSys2\LSM\gfpSORORINc_G1\DE_W0011_P0001\DE_2_W0011_P0001_T0003\TR1_W0001_P0089\TR1_2_W0001_P0089_T0001_R1_P1_K1_Ch2-Ch1.zen
1.704000e+01	1.291667e+01	20150708_gfpSORORINcd3_G2G1\MitoSys2\LSM\gfpSORORINc_G1\DE_W0011_P0001\DE_2_W0011_P0001_T0003\TR1_W0001_P0089\TR1_2_W0001_P0089_T0001_R1_P1_K1_Ch2-Ch1.zen
1.710000e+01	1.358333e+01	20150708_gfpSORORINcd3_G2G1\MitoSys2\LSM\gfpSORORINc_G1\DE_W0011_P0001\DE_2_W0011_P0001_T0003\TR1_W0001_P0089\TR1_2_W0001_P0089_T0001_R1_P1_K1_Ch2-Ch1.zen
1.716000e+01	1.281667e+01	20150708_gfpSORORINcd3_G2G1\MitoSys2\LSM\gfpSORORINc_G1\DE_W0011_P0001\DE_2_W0011_P0001_T0003\TR1_W0001_P0089\TR1_2_W0001_P0089_T0001_R1_P1_K1_Ch2-Ch1.zen
1.722000e+01	1.310000e+01	20150708_gfpSORORINcd3_G2G1\MitoSys2\LSM\gfpSORORINc_G1\DE_W0011_P0001\DE_2_W0011_P0001_T0003\TR1_W0001_P0089\TR1_2_W0001_P0089_T0001_R1_P1_K1_Ch2-Ch1.zen
1.728000e+01	1.246667e+01	20150708_gfpSORORINcd3_G2G1\MitoSys2\LSM\gfpSORORINc_G1\DE_W0011_P0001\DE_2_W0011_P0001_T0003\TR1_W0001_P0089\TR1_2_W0001_P0089_T0001_R1_P1_K1_Ch2-Ch1.zen
1.734000e+01	1.233333e+01	20150708_gfpSORORINcd3_G2G1\MitoSys2\LSM\gfpSORORINc_G1\DE_W0011_P0001\DE_2_W0011_P0001_T0003\TR1_W0001_P0089\TR1_2_W0001_P0089_T0001_R1_P1_K1_Ch2-Ch1.zen
1.740000e+01	1.296667e+01	20150708_gfpSORORINcd3_G2G1\MitoSys2\LSM\gfpSORORINc_G1\DE_W0011_P0001\DE_2_W0011_P0001_T0003\TR1_W0001_P0089\TR1_2_W0001_P0089_T0001_R1_P1_K1_Ch2-Ch1.zen
1.746000e+01	1.128333e+01	20150708_gfpSORORINcd3_G2G1\MitoSys2\LSM\gfpSORORINc_G1\DE_W0011_P0001\DE_2_W0011_P0001_T0003\TR1_W0001_P0089\TR1_2_W0001_P0089_T0001_R1_P1_K1_Ch2-Ch1.zen
1.752000e+01	1.486667e+01	20150708_gfpSORORINcd3_G2G1\MitoSys2\LSM\gfpSORORINc_G1\DE_W0011_P0001\DE_2_W0011_P0001_T0003\TR1_W0001_P0089\TR1_2_W0001_P0089_T0001_R1_P1_K1_Ch2-Ch1.zen
1.758000e+01	1.211667e+01	20150708_gfpSORORINcd3_G2G1\MitoSys2\LSM\gfpSORORINc_G1\DE_W0011_P0001\DE_2_W0011_P0001_T0003\TR1_W0001_P0089\TR1_2_W0001_P0089_T0001_R1_P1_K1_Ch2-Ch1.zen
1.764000e+01	1.101667e+01	20150708_gfpSORORINcd3_G2G1\MitoSys2\LSM\gfpSORORINc_G1\DE_W0011_P0001\DE_2_W0011_P0001_T0003\TR1_W0001_P0089\TR1_2_W0001_P0089_T0001_R1_P1_K1_Ch2-Ch1.zen
1.770000e+01	1.168333e+01	20150708_gfpSORORINcd3_G2G1\MitoSys2\LSM\gfpSORORINc_G1\DE_W0011_P0001\DE_2_W0011_P0001_T0003\TR1_W0001_P0089\TR1_2_W0001_P0089_T0001_R1_P1_K1_Ch2-Ch1.zen
1.776000e+01	1.260000e+01	20150708_gfpSORORINcd3_G2G1\MitoSys2\LSM\gfpSORORINc_G1\DE_W0011_P0001\DE_2_W0011_P0001_T0003\TR1_W0001_P0089\TR1_2_W0001_P0089_T0001_R1_P1_K1_Ch2-Ch1.zen
1.782000e+01	1.355000e+01	20150708_gfpSORORINcd3_G2G1\MitoSys2\LSM\gfpSORORINc_G1\DE_W0011_P0001\DE_2_W0011_P0001_T0003\TR1_W0001_P0089\TR1_2_W0001_P0089_T0001_R1_P1_K1_Ch2-Ch1.zen
1.788000e+01	1.200000e+01	20150708_gfpSORORINcd3_G2G1\MitoSys2\LSM\gfpSORORINc_G1\DE_W0011_P0001\DE_2_W0011_P0001_T0003\TR1_W0001_P0089\TR1_2_W0001_P0089_T0001_R1_P1_K1_Ch2-Ch1.zen
1.794000e+01	9.516670e+00	20150708_gfpSORORINcd3_G2G1\MitoSys2\LSM\gfpSORORINc_G1\DE_W0011_P0001\DE_2_W0011_P0001_T0003\TR1_W0001_P0089\TR1_2_W0001_P0089_T0001_R1_P1_K1_Ch2-Ch1.zen
18	1.080000e+01	20150708_gfpSORORINcd3_G2G1\MitoSys2\LSM\gfpSORORINc_G1\DE_W0011_P0001\DE_2_W0011_P0001_T0003\TR1_W0001_P0089\TR1_2_W0001_P0089_T0001_R1_P1_K1_Ch2-Ch1.zen
1.806000e+01	1.021667e+01	20150708_gfpSORORINcd3_G2G1\MitoSys2\LSM\gfpSORORINc_G1\DE_W0011_P0001\DE_2_W0011_P0001_T0003\TR1_W0001_P0089\TR1_2_W0001_P0089_T0001_R1_P1_K1_Ch2-Ch1.zen
1.812000e+01	1.188333e+01	20150708_gfpSORORINcd3_G2G1\MitoSys2\LSM\gfpSORORINc_G1\DE_W0011_P0001\DE_2_W0011_P0001_T0003\TR1_W0001_P0089\TR1_2_W0001_P0089_T0001_R1_P1_K1_Ch2-Ch1.zen
1.818000e+01	1.331667e+01	20150708_gfpSORORINcd3_G2G1\MitoSys2\LSM\gfpSORORINc_G1\DE_W0011_P0001\DE_2_W0011_P0001_T0003\TR1_W0001_P0089\TR1_2_W0001_P0089_T0001_R1_P1_K1_Ch2-Ch1.zen
1.824000e+01	1.118333e+01	20150708_gfpSORORINcd3_G2G1\MitoSys2\LSM\gfpSORORINc_G1\DE_W0011_P0001\DE_2_W0011_P0001_T0003\TR1_W0001_P0089\TR1_2_W0001_P0089_T0001_R1_P1_K1_Ch2-Ch1.zen
1.830000e+01	1.103333e+01	20150708_gfpSORORINcd3_G2G1\MitoSys2\LSM\gfpSORORINc_G1\DE_W0011_P0001\DE_2_W0011_P0001_T0003\TR1_W0001_P0089\TR1_2_W0001_P0089_T0001_R1_P1_K1_Ch2-Ch1.zen
1.836000e+01	1.065000e+01	20150708_gfpSORORINcd3_G2G1\MitoSys2\LSM\gfpSORORINc_G1\DE_W0011_P0001\DE_2_W0011_P0001_T0003\TR1_W0001_P0089\TR1_2_W0001_P0089_T0001_R1_P1_K1_Ch2-Ch1.zen
1.842000e+01	1.311667e+01	20150708_gfpSORORINcd3_G2G1\MitoSys2\LSM\gfpSORORINc_G1\DE_W0011_P0001\DE_2_W0011_P0001_T0003\TR1_W0001_P0089\TR1_2_W0001_P0089_T0001_R1_P1_K1_Ch2-Ch1.zen
1.848000e+01	1.430000e+01	20150708_gfpSORORINcd3_G2G1\MitoSys2\LSM\gfpSORORINc_G1\DE_W0011_P0001\DE_2_W0011_P0001_T0003\TR1_W0001_P0089\TR1_2_W0001_P0089_T0001_R1_P1_K1_Ch2-Ch1.zen
1.854000e+01	1.478333e+01	20150708_gfpSORORINcd3_G2G1\MitoSys2\LSM\gfpSORORINc_G1\DE_W0011_P0001\DE_2_W0011_P0001_T0003\TR1_W0001_P0089\TR1_2_W0001_P0089_T0001_R1_P1_K1_Ch2-Ch1.zen
1.860000e+01	1.340000e+01	20150708_gfpSORORINcd3_G2G1\MitoSys2\LSM\gfpSORORINc_G1\DE_W0011_P0001\DE_2_W0011_P0001_T0003\TR1_W0001_P0089\TR1_2_W0001_P0089_T0001_R1_P1_K1_Ch2-Ch1.zen
1.866000e+01	1.086667e+01	20150708_gfpSORORINcd3_G2G1\MitoSys2\LSM\gfpSORORINc_G1\DE_W0011_P0001\DE_2_W0011_P0001_T0003\TR1_W0001_P0089\TR1_2_W0001_P0089_T0001_R1_P1_K1_Ch2-Ch1.zen
1.872000e+01	1.195000e+01	20150708_gfpSORORINcd3_G2G1\MitoSys2\LSM\gfpSORORINc_G1\DE_W0011_P0001\DE_2_W0011_P0001_T0003\TR1_W0001_P0089\TR1_2_W0001_P0089_T0001_R1_P1_K1_Ch2-Ch1.zen
1.878000e+01	1.215000e+01	20150708_gfpSORORINcd3_G2G1\MitoSys2\LSM\gfpSORORINc_G1\DE_W0011_P0001\DE_2_W0011_P0001_T0003\TR1_W0001_P0089\TR1_2_W0001_P0089_T0001_R1_P1_K1_Ch2-Ch1.zen
1.884000e+01	1.138333e+01	20150708_gfpSORORINcd3_G2G1\MitoSys2\LSM\gfpSORORINc_G1\DE_W0011_P0001\DE_2_W0011_P0001_T0003\TR1_W0001_P0089\TR1_2_W0001_P0089_T0001_R1_P1_K1_Ch2-Ch1.zen
1.890000e+01	1.343333e+01	20150708_gfpSORORINcd3_G2G1\MitoSys2\LSM\gfpSORORINc_G1\DE_W0011_P0001\DE_2_W0011_P0001_T0003\TR1_W0001_P0089\TR1_2_W0001_P0089_T0001_R1_P1_K1_Ch2-Ch1.zen
1.896000e+01	1.296667e+01	20150708_gfpSORORINcd3_G2G1\MitoSys2\LSM\gfpSORORINc_G1\DE_W0011_P0001\DE_2_W0011_P0001_T0003\TR1_W0001_P0089\TR1_2_W0001_P0089_T0001_R1_P1_K1_Ch2-Ch1.zen
1.902000e+01	1.213333e+01	20150708_gfpSORORINcd3_G2G1\MitoSys2\LSM\gfpSORORINc_G1\DE_W0011_P0001\DE_2_W0011_P0001_T0003\TR1_W0001_P0089\TR1_2_W0001_P0089_T0001_R1_P1_K1_Ch2-Ch1.zen
1.908000e+01	1.158333e+01	20150708_gfpSORORINcd3_G2G1\MitoSys2\LSM\gfpSORORINc_G1\DE_W0011_P0001\DE_2_W0011_P0001_T0003\TR1_W0001_P0089\TR1_2_W0001_P0089_T0001_R1_P1_K1_Ch2-Ch1.zen
1.914000e+01	1.076667e+01	20150708_gfpSORORINcd3_G2G1\MitoSys2\LSM\gfpSORORINc_G1\DE_W0011_P0001\DE_2_W0011_P0001_T0003\TR1_W0001_P0089\TR1_2_W0001_P0089_T0001_R1_P1_K1_Ch2-Ch1.zen
1.920000e+01	9.983330e+00	20150708_gfpSORORINcd3_G2G1\MitoSys2\LSM\gfpSORORINc_G1\DE_W0011_P0001\DE_2_W0011_P0001_T0003\TR1_W0001_P0089\TR1_2_W0001_P0089_T0001_R1_P1_K1_Ch2-Ch1.zen
1.926000e+01	1.110000e+01	20150708_gfpSORORINcd3_G2G1\MitoSys2\LSM\gfpSORORINc_G1\DE_W0011_P0001\DE_2_W0011_P0001_T0003\TR1_W0001_P0089\TR1_2_W0001_P0089_T0001_R1_P1_K1_Ch2-Ch1.zen
1.932000e+01	9.433330e+00	20150708_gfpSORORINcd3_G2G1\MitoSys2\LSM\gfpSORORINc_G1\DE_W0011_P0001\DE_2_W0011_P0001_T0003\TR1_W0001_P0089\TR1_2_W0001_P0089_T0001_R1_P1_K1_Ch2-Ch1.zen
1.938000e+01	1.238333e+01	20150708_gfpSORORINcd3_G2G1\MitoSys2\LSM\gfpSORORINc_G1\DE_W0011_P0001\DE_2_W0011_P0001_T0003\TR1_W0001_P0089\TR1_2_W0001_P0089_T0001_R1_P1_K1_Ch2-Ch1.zen
1.944000e+01	1.118333e+01	20150708_gfpSORORINcd3_G2G1\MitoSys2\LSM\gfpSORORINc_G1\DE_W0011_P0001\DE_2_W0011_P0001_T0003\TR1_W0001_P0089\TR1_2_W0001_P0089_T0001_R1_P1_K1_Ch2-Ch1.zen
1.950000e+01	1.248333e+01	20150708_gfpSORORINcd3_G2G1\MitoSys2\LSM\gfpSORORINc_G1\DE_W0011_P0001\DE_2_W0011_P0001_T0003\TR1_W0001_P0089\TR1_2_W0001_P0089_T0001_R1_P1_K1_Ch2-Ch1.zen
1.956000e+01	1.401667e+01	20150708_gfpSORORINcd3_G2G1\MitoSys2\LSM\gfpSORORINc_G1\DE_W0011_P0001\DE_2_W0011_P0001_T0003\TR1_W0001_P0089\TR1_2_W0001_P0089_T0001_R1_P1_K1_Ch2-Ch1.zen
1.962000e+01	1.176667e+01	20150708_gfpSORORINcd3_G2G1\MitoSys2\LSM\gfpSORORINc_G1\DE_W0011_P0001\DE_2_W0011_P0001_T0003\TR1_W0001_P0089\TR1_2_W0001_P0089_T0001_R1_P1_K1_Ch2-Ch1.zen
1.968000e+01	1.300000e+01	20150708_gfpSORORINcd3_G2G1\MitoSys2\LSM\gfpSORORINc_G1\DE_W0011_P0001\DE_2_W0011_P0001_T0003\TR1_W0001_P0089\TR1_2_W0001_P0089_T0001_R1_P1_K1_Ch2-Ch1.zen
1.974000e+01	1.211667e+01	20150708_gfpSORORINcd3_G2G1\MitoSys2\LSM\gfpSORORINc_G1\DE_W0011_P0001\DE_2_W0011_P0001_T0003\TR1_W0001_P0089\TR1_2_W0001_P0089_T0001_R1_P1_K1_Ch2-Ch1.zen
1.980000e+01	1.261667e+01	20150708_gfpSORORINcd3_G2G1\MitoSys2\LSM\gfpSORORINc_G1\DE_W0011_P0001\DE_2_W0011_P0001_T0003\TR1_W0001_P0089\TR1_2_W0001_P0089_T0001_R1_P1_K1_Ch2-Ch1.zen
1.986000e+01	1.301667e+01	20150708_gfpSORORINcd3_G2G1\MitoSys2\LSM\gfpSORORINc_G1\DE_W0011_P0001\DE_2_W0011_P0001_T0003\TR1_W0001_P0089\TR1_2_W0001_P0089_T0001_R1_P1_K1_Ch2-Ch1.zen
1.992000e+01	1.260000e+01	20150708_gfpSORORINcd3_G2G1\MitoSys2\LSM\gfpSORORINc_G1\DE_W0011_P0001\DE_2_W0011_P0001_T0003\TR1_W0001_P0089\TR1_2_W0001_P0089_T0001_R1_P1_K1_Ch2-Ch1.zen
1.998000e+01	1.063333e+01	20150708_gfpSORORINcd3_G2G1\MitoSys2\LSM\gfpSORORINc_G1\DE_W0011_P0001\DE_2_W0011_P0001_T0003\TR1_W0001_P0089\TR1_2_W0001_P0089_T0001_R1_P1_K1_Ch2-Ch1.zen
2.004000e+01	1.038333e+01	20150708_gfpSORORINcd3_G2G1\MitoSys2\LSM\gfpSORORINc_G1\DE_W0011_P0001\DE_2_W0011_P0001_T0003\TR1_W0001_P0089\TR1_2_W0001_P0089_T0001_R1_P1_K1_Ch2-Ch1.zen
2.010000e+01	1.113333e+01	20150708_gfpSORORINcd3_G2G1\MitoSys2\LSM\gfpSORORINc_G1\DE_W0011_P0001\DE_2_W0011_P0001_T0003\TR1_W0001_P0089\TR1_2_W0001_P0089_T0001_R1_P1_K1_Ch2-Ch1.zen
2.016000e+01	1.258333e+01	20150708_gfpSORORINcd3_G2G1\MitoSys2\LSM\gfpSORORINc_G1\DE_W0011_P0001\DE_2_W0011_P0001_T0003\TR1_W0001_P0089\TR1_2_W0001_P0089_T0001_R1_P1_K1_Ch2-Ch1.zen
2.022000e+01	1.031667e+01	20150708_gfpSORORINcd3_G2G1\MitoSys2\LSM\gfpSORORINc_G1\DE_W0011_P0001\DE_2_W0011_P0001_T0003\TR1_W0001_P0089\TR1_2_W0001_P0089_T0001_R1_P1_K1_Ch2-Ch1.zen
2.028000e+01	1.066667e+01	20150708_gfpSORORINcd3_G2G1\MitoSys2\LSM\gfpSORORINc_G1\DE_W0011_P0001\DE_2_W0011_P0001_T0003\TR1_W0001_P0089\TR1_2_W0001_P0089_T0001_R1_P1_K1_Ch2-Ch1.zen
2.034000e+01	1.090000e+01	20150708_gfpSORORINcd3_G2G1\MitoSys2\LSM\gfpSORORINc_G1\DE_W0011_P0001\DE_2_W0011_P0001_T0003\TR1_W0001_P0089\TR1_2_W0001_P0089_T0001_R1_P1_K1_Ch2-Ch1.zen
2.040000e+01	9.183330e+00	20150708_gfpSORORINcd3_G2G1\MitoSys2\LSM\gfpSORORINc_G1\DE_W0011_P0001\DE_2_W0011_P0001_T0003\TR1_W0001_P0089\TR1_2_W0001_P0089_T0001_R1_P1_K1_Ch2-Ch1.zen
2.046000e+01	1.020000e+01	20150708_gfpSORORINcd3_G2G1\MitoSys2\LSM\gfpSORORINc_G1\DE_W0011_P0001\DE_2_W0011_P0001_T0003\TR1_W0001_P0089\TR1_2_W0001_P0089_T0001_R1_P1_K1_Ch2-Ch1.zen
2.052000e+01	1.153333e+01	20150708_gfpSORORINcd3_G2G1\MitoSys2\LSM\gfpSORORINc_G1\DE_W0011_P0001\DE_2_W0011_P0001_T0003\TR1_W0001_P0089\TR1_2_W0001_P0089_T0001_R1_P1_K1_Ch2-Ch1.zen
2.058000e+01	1.206667e+01	20150708_gfpSORORINcd3_G2G1\MitoSys2\LSM\gfpSORORINc_G1\DE_W0011_P0001\DE_2_W0011_P0001_T0003\TR1_W0001_P0089\TR1_2_W0001_P0089_T0001_R1_P1_K1_Ch2-Ch1.zen
2.064000e+01	1.151667e+01	20150708_gfpSORORINcd3_G2G1\MitoSys2\LSM\gfpSORORINc_G1\DE_W0011_P0001\DE_2_W0011_P0001_T0003\TR1_W0001_P0089\TR1_2_W0001_P0089_T0001_R1_P1_K1_Ch2-Ch1.zen
2.070000e+01	1.318333e+01	20150708_gfpSORORINcd3_G2G1\MitoSys2\LSM\gfpSORORINc_G1\DE_W0011_P0001\DE_2_W0011_P0001_T0003\TR1_W0001_P0089\TR1_2_W0001_P0089_T0001_R1_P1_K1_Ch2-Ch1.zen
2.076000e+01	1.161667e+01	20150708_gfpSORORINcd3_G2G1\MitoSys2\LSM\gfpSORORINc_G1\DE_W0011_P0001\DE_2_W0011_P0001_T0003\TR1_W0001_P0089\TR1_2_W0001_P0089_T0001_R1_P1_K1_Ch2-Ch1.zen
2.082000e+01	1.410000e+01	20150708_gfpSORORINcd3_G2G1\MitoSys2\LSM\gfpSORORINc_G1\DE_W0011_P0001\DE_2_W0011_P0001_T0003\TR1_W0001_P0089\TR1_2_W0001_P0089_T0001_R1_P1_K1_Ch2-Ch1.zen
2.088000e+01	1.460000e+01	20150708_gfpSORORINcd3_G2G1\MitoSys2\LSM\gfpSORORINc_G1\DE_W0011_P0001\DE_2_W0011_P0001_T0003\TR1_W0001_P0089\TR1_2_W0001_P0089_T0001_R1_P1_K1_Ch2-Ch1.zen
2.094000e+01	1.361667e+01	20150708_gfpSORORINcd3_G2G1\MitoSys2\LSM\gfpSORORINc_G1\DE_W0011_P0001\DE_2_W0011_P0001_T0003\TR1_W0001_P0089\TR1_2_W0001_P0089_T0001_R1_P1_K1_Ch2-Ch1.zen
21	1.700000e+01	20150708_gfpSORORINcd3_G2G1\MitoSys2\LSM\gfpSORORINc_G1\DE_W0011_P0001\DE_2_W0011_P0001_T0003\TR1_W0001_P0089\TR1_2_W0001_P0089_T0001_R1_P1_K1_Ch2-Ch1.zen
2.106000e+01	1.373333e+01	20150708_gfpSORORINcd3_G2G1\MitoSys2\LSM\gfpSORORINc_G1\DE_W0011_P0001\DE_2_W0011_P0001_T0003\TR1_W0001_P0089\TR1_2_W0001_P0089_T0001_R1_P1_K1_Ch2-Ch1.zen
2.112000e+01	1.065000e+01	20150708_gfpSORORINcd3_G2G1\MitoSys2\LSM\gfpSORORINc_G1\DE_W0011_P0001\DE_2_W0011_P0001_T0003\TR1_W0001_P0089\TR1_2_W0001_P0089_T0001_R1_P1_K1_Ch2-Ch1.zen
2.118000e+01	1.206667e+01	20150708_gfpSORORINcd3_G2G1\MitoSys2\LSM\gfpSORORINc_G1\DE_W0011_P0001\DE_2_W0011_P0001_T0003\TR1_W0001_P0089\TR1_2_W0001_P0089_T0001_R1_P1_K1_Ch2-Ch1.zen
2.124000e+01	1.011667e+01	20150708_gfpSORORINcd3_G2G1\MitoSys2\LSM\gfpSORORINc_G1\DE_W0011_P0001\DE_2_W0011_P0001_T0003\TR1_W0001_P0089\TR1_2_W0001_P0089_T0001_R1_P1_K1_Ch2-Ch1.zen
2.130000e+01	1.020000e+01	20150708_gfpSORORINcd3_G2G1\MitoSys2\LSM\gfpSORORINc_G1\DE_W0011_P0001\DE_2_W0011_P0001_T0003\TR1_W0001_P0089\TR1_2_W0001_P0089_T0001_R1_P1_K1_Ch2-Ch1.zen
2.136000e+01	9.716670e+00	20150708_gfpSORORINcd3_G2G1\MitoSys2\LSM\gfpSORORINc_G1\DE_W0011_P0001\DE_2_W0011_P0001_T0003\TR1_W0001_P0089\TR1_2_W0001_P0089_T0001_R1_P1_K1_Ch2-Ch1.zen
2.142000e+01	1.106667e+01	20150708_gfpSORORINcd3_G2G1\MitoSys2\LSM\gfpSORORINc_G1\DE_W0011_P0001\DE_2_W0011_P0001_T0003\TR1_W0001_P0089\TR1_2_W0001_P0089_T0001_R1_P1_K1_Ch2-Ch1.zen
2.148000e+01	1.133333e+01	20150708_gfpSORORINcd3_G2G1\MitoSys2\LSM\gfpSORORINc_G1\DE_W0011_P0001\DE_2_W0011_P0001_T0003\TR1_W0001_P0089\TR1_2_W0001_P0089_T0001_R1_P1_K1_Ch2-Ch1.zen
2.154000e+01	1.156667e+01	20150708_gfpSORORINcd3_G2G1\MitoSys2\LSM\gfpSORORINc_G1\DE_W0011_P0001\DE_2_W0011_P0001_T0003\TR1_W0001_P0089\TR1_2_W0001_P0089_T0001_R1_P1_K1_Ch2-Ch1.zen
2.160000e+01	1.108333e+01	20150708_gfpSORORINcd3_G2G1\MitoSys2\LSM\gfpSORORINc_G1\DE_W0011_P0001\DE_2_W0011_P0001_T0003\TR1_W0001_P0089\TR1_2_W0001_P0089_T0001_R1_P1_K1_Ch2-Ch1.zen
2.166000e+01	1.071667e+01	20150708_gfpSORORINcd3_G2G1\MitoSys2\LSM\gfpSORORINc_G1\DE_W0011_P0001\DE_2_W0011_P0001_T0003\TR1_W0001_P0089\TR1_2_W0001_P0089_T0001_R1_P1_K1_Ch2-Ch1.zen
2.172000e+01	1.135000e+01	20150708_gfpSORORINcd3_G2G1\MitoSys2\LSM\gfpSORORINc_G1\DE_W0011_P0001\DE_2_W0011_P0001_T0003\TR1_W0001_P0089\TR1_2_W0001_P0089_T0001_R1_P1_K1_Ch2-Ch1.zen
2.178000e+01	1.133333e+01	20150708_gfpSORORINcd3_G2G1\MitoSys2\LSM\gfpSORORINc_G1\DE_W0011_P0001\DE_2_W0011_P0001_T0003\TR1_W0001_P0089\TR1_2_W0001_P0089_T0001_R1_P1_K1_Ch2-Ch1.zen
2.184000e+01	9.516670e+00	20150708_gfpSORORINcd3_G2G1\MitoSys2\LSM\gfpSORORINc_G1\DE_W0011_P0001\DE_2_W0011_P0001_T0003\TR1_W0001_P0089\TR1_2_W0001_P0089_T0001_R1_P1_K1_Ch2-Ch1.zen
2.190000e+01	1.166667e+01	20150708_gfpSORORINcd3_G2G1\MitoSys2\LSM\gfpSORORINc_G1\DE_W0011_P0001\DE_2_W0011_P0001_T0003\TR1_W0001_P0089\TR1_2_W0001_P0089_T0001_R1_P1_K1_Ch2-Ch1.zen
2.196000e+01	1.200000e+01	20150708_gfpSORORINcd3_G2G1\MitoSys2\LSM\gfpSORORINc_G1\DE_W0011_P0001\DE_2_W0011_P0001_T0003\TR1_W0001_P0089\TR1_2_W0001_P0089_T0001_R1_P1_K1_Ch2-Ch1.zen
2.202000e+01	1.126667e+01	20150708_gfpSORORINcd3_G2G1\MitoSys2\LSM\gfpSORORINc_G1\DE_W0011_P0001\DE_2_W0011_P0001_T0003\TR1_W0001_P0089\TR1_2_W0001_P0089_T0001_R1_P1_K1_Ch2-Ch1.zen
2.208000e+01	1.235000e+01	20150708_gfpSORORINcd3_G2G1\MitoSys2\LSM\gfpSORORINc_G1\DE_W0011_P0001\DE_2_W0011_P0001_T0003\TR1_W0001_P0089\TR1_2_W0001_P0089_T0001_R1_P1_K1_Ch2-Ch1.zen
2.214000e+01	1.035000e+01	20150708_gfpSORORINcd3_G2G1\MitoSys2\LSM\gfpSORORINc_G1\DE_W0011_P0001\DE_2_W0011_P0001_T0003\TR1_W0001_P0089\TR1_2_W0001_P0089_T0001_R1_P1_K1_Ch2-Ch1.zen
2.220000e+01	1.123333e+01	20150708_gfpSORORINcd3_G2G1\MitoSys2\LSM\gfpSORORINc_G1\DE_W0011_P0001\DE_2_W0011_P0001_T0003\TR1_W0001_P0089\TR1_2_W0001_P0089_T0001_R1_P1_K1_Ch2-Ch1.zen
2.226000e+01	1.065000e+01	20150708_gfpSORORINcd3_G2G1\MitoSys2\LSM\gfpSORORINc_G1\DE_W0011_P0001\DE_2_W0011_P0001_T0003\TR1_W0001_P0089\TR1_2_W0001_P0089_T0001_R1_P1_K1_Ch2-Ch1.zen
2.232000e+01	1.048333e+01	20150708_gfpSORORINcd3_G2G1\MitoSys2\LSM\gfpSORORINc_G1\DE_W0011_P0001\DE_2_W0011_P0001_T0003\TR1_W0001_P0089\TR1_2_W0001_P0089_T0001_R1_P1_K1_Ch2-Ch1.zen
2.238000e+01	1.205000e+01	20150708_gfpSORORINcd3_G2G1\MitoSys2\LSM\gfpSORORINc_G1\DE_W0011_P0001\DE_2_W0011_P0001_T0003\TR1_W0001_P0089\TR1_2_W0001_P0089_T0001_R1_P1_K1_Ch2-Ch1.zen
2.244000e+01	1.070000e+01	20150708_gfpSORORINcd3_G2G1\MitoSys2\LSM\gfpSORORINc_G1\DE_W0011_P0001\DE_2_W0011_P0001_T0003\TR1_W0001_P0089\TR1_2_W0001_P0089_T0001_R1_P1_K1_Ch2-Ch1.zen
2.250000e+01	1.111667e+01	20150708_gfpSORORINcd3_G2G1\MitoSys2\LSM\gfpSORORINc_G1\DE_W0011_P0001\DE_2_W0011_P0001_T0003\TR1_W0001_P0089\TR1_2_W0001_P0089_T0001_R1_P1_K1_Ch2-Ch1.zen
2.256000e+01	9.000000e+00	20150708_gfpSORORINcd3_G2G1\MitoSys2\LSM\gfpSORORINc_G1\DE_W0011_P0001\DE_2_W0011_P0001_T0003\TR1_W0001_P0089\TR1_2_W0001_P0089_T0001_R1_P1_K1_Ch2-Ch1.zen
2.262000e+01	1.003333e+01	20150708_gfpSORORINcd3_G2G1\MitoSys2\LSM\gfpSORORINc_G1\DE_W0011_P0001\DE_2_W0011_P0001_T0003\TR1_W0001_P0089\TR1_2_W0001_P0089_T0001_R1_P1_K1_Ch2-Ch1.zen
2.268000e+01	1.041667e+01	20150708_gfpSORORINcd3_G2G1\MitoSys2\LSM\gfpSORORINc_G1\DE_W0011_P0001\DE_2_W0011_P0001_T0003\TR1_W0001_P0089\TR1_2_W0001_P0089_T0001_R1_P1_K1_Ch2-Ch1.zen
2.274000e+01	1.028333e+01	20150708_gfpSORORINcd3_G2G1\MitoSys2\LSM\gfpSORORINc_G1\DE_W0011_P0001\DE_2_W0011_P0001_T0003\TR1_W0001_P0089\TR1_2_W0001_P0089_T0001_R1_P1_K1_Ch2-Ch1.zen
2.280000e+01	1.226667e+01	20150708_gfpSORORINcd3_G2G1\MitoSys2\LSM\gfpSORORINc_G1\DE_W0011_P0001\DE_2_W0011_P0001_T0003\TR1_W0001_P0089\TR1_2_W0001_P0089_T0001_R1_P1_K1_Ch2-Ch1.zen
2.286000e+01	1.126667e+01	20150708_gfpSORORINcd3_G2G1\MitoSys2\LSM\gfpSORORINc_G1\DE_W0011_P0001\DE_2_W0011_P0001_T0003\TR1_W0001_P0089\TR1_2_W0001_P0089_T0001_R1_P1_K1_Ch2-Ch1.zen
2.292000e+01	9.433330e+00	20150708_gfpSORORINcd3_G2G1\MitoSys2\LSM\gfpSORORINc_G1\DE_W0011_P0001\DE_2_W0011_P0001_T0003\TR1_W0001_P0089\TR1_2_W0001_P0089_T0001_R1_P1_K1_Ch2-Ch1.zen
2.298000e+01	1.163333e+01	20150708_gfpSORORINcd3_G2G1\MitoSys2\LSM\gfpSORORINc_G1\DE_W0011_P0001\DE_2_W0011_P0001_T0003\TR1_W0001_P0089\TR1_2_W0001_P0089_T0001_R1_P1_K1_Ch2-Ch1.zen
2.304000e+01	1.090000e+01	20150708_gfpSORORINcd3_G2G1\MitoSys2\LSM\gfpSORORINc_G1\DE_W0011_P0001\DE_2_W0011_P0001_T0003\TR1_W0001_P0089\TR1_2_W0001_P0089_T0001_R1_P1_K1_Ch2-Ch1.zen
2.310000e+01	9.950000e+00	20150708_gfpSORORINcd3_G2G1\MitoSys2\LSM\gfpSORORINc_G1\DE_W0011_P0001\DE_2_W0011_P0001_T0003\TR1_W0001_P0089\TR1_2_W0001_P0089_T0001_R1_P1_K1_Ch2-Ch1.zen
2.316000e+01	1.145000e+01	20150708_gfpSORORINcd3_G2G1\MitoSys2\LSM\gfpSORORINc_G1\DE_W0011_P0001\DE_2_W0011_P0001_T0003\TR1_W0001_P0089\TR1_2_W0001_P0089_T0001_R1_P1_K1_Ch2-Ch1.zen
2.322000e+01	1.241667e+01	20150708_gfpSORORINcd3_G2G1\MitoSys2\LSM\gfpSORORINc_G1\DE_W0011_P0001\DE_2_W0011_P0001_T0003\TR1_W0001_P0089\TR1_2_W0001_P0089_T0001_R1_P1_K1_Ch2-Ch1.zen
2.328000e+01	1.185000e+01	20150708_gfpSORORINcd3_G2G1\MitoSys2\LSM\gfpSORORINc_G1\DE_W0011_P0001\DE_2_W0011_P0001_T0003\TR1_W0001_P0089\TR1_2_W0001_P0089_T0001_R1_P1_K1_Ch2-Ch1.zen
2.334000e+01	1.123333e+01	20150708_gfpSORORINcd3_G2G1\MitoSys2\LSM\gfpSORORINc_G1\DE_W0011_P0001\DE_2_W0011_P0001_T0003\TR1_W0001_P0089\TR1_2_W0001_P0089_T0001_R1_P1_K1_Ch2-Ch1.zen
2.340000e+01	1.145000e+01	20150708_gfpSORORINcd3_G2G1\MitoSys2\LSM\gfpSORORINc_G1\DE_W0011_P0001\DE_2_W0011_P0001_T0003\TR1_W0001_P0089\TR1_2_W0001_P0089_T0001_R1_P1_K1_Ch2-Ch1.zen
2.346000e+01	1.450000e+01	20150708_gfpSORORINcd3_G2G1\MitoSys2\LSM\gfpSORORINc_G1\DE_W0011_P0001\DE_2_W0011_P0001_T0003\TR1_W0001_P0089\TR1_2_W0001_P0089_T0001_R1_P1_K1_Ch2-Ch1.zen
2.352000e+01	1.235000e+01	20150708_gfpSORORINcd3_G2G1\MitoSys2\LSM\gfpSORORINc_G1\DE_W0011_P0001\DE_2_W0011_P0001_T0003\TR1_W0001_P0089\TR1_2_W0001_P0089_T0001_R1_P1_K1_Ch2-Ch1.zen
2.358000e+01	1.160000e+01	20150708_gfpSORORINcd3_G2G1\MitoSys2\LSM\gfpSORORINc_G1\DE_W0011_P0001\DE_2_W0011_P0001_T0003\TR1_W0001_P0089\TR1_2_W0001_P0089_T0001_R1_P1_K1_Ch2-Ch1.zen
2.364000e+01	1.323333e+01	20150708_gfpSORORINcd3_G2G1\MitoSys2\LSM\gfpSORORINc_G1\DE_W0011_P0001\DE_2_W0011_P0001_T0003\TR1_W0001_P0089\TR1_2_W0001_P0089_T0001_R1_P1_K1_Ch2-Ch1.zen
2.370000e+01	1.401667e+01	20150708_gfpSORORINcd3_G2G1\MitoSys2\LSM\gfpSORORINc_G1\DE_W0011_P0001\DE_2_W0011_P0001_T0003\TR1_W0001_P0089\TR1_2_W0001_P0089_T0001_R1_P1_K1_Ch2-Ch1.zen
2.376000e+01	1.236667e+01	20150708_gfpSORORINcd3_G2G1\MitoSys2\LSM\gfpSORORINc_G1\DE_W0011_P0001\DE_2_W0011_P0001_T0003\TR1_W0001_P0089\TR1_2_W0001_P0089_T0001_R1_P1_K1_Ch2-Ch1.zen
2.382000e+01	1.308333e+01	20150708_gfpSORORINcd3_G2G1\MitoSys2\LSM\gfpSORORINc_G1\DE_W0011_P0001\DE_2_W0011_P0001_T0003\TR1_W0001_P0089\TR1_2_W0001_P0089_T0001_R1_P1_K1_Ch2-Ch1.zen
2.388000e+01	1.323333e+01	20150708_gfpSORORINcd3_G2G1\MitoSys2\LSM\gfpSORORINc_G1\DE_W0011_P0001\DE_2_W0011_P0001_T0003\TR1_W0001_P0089\TR1_2_W0001_P0089_T0001_R1_P1_K1_Ch2-Ch1.zen
2.394000e+01	1.266667e+01	20150708_gfpSORORINcd3_G2G1\MitoSys2\LSM\gfpSORORINc_G1\DE_W0011_P0001\DE_2_W0011_P0001_T0003\TR1_W0001_P0089\TR1_2_W0001_P0089_T0001_R1_P1_K1_Ch2-Ch1.zen
24	1.195000e+01	20150708_gfpSORORINcd3_G2G1\MitoSys2\LSM\gfpSORORINc_G1\DE_W0011_P0001\DE_2_W0011_P0001_T0003\TR1_W0001_P0089\TR1_2_W0001_P0089_T0001_R1_P1_K1_Ch2-Ch1.zen
2.406000e+01	1.621667e+01	20150708_gfpSORORINcd3_G2G1\MitoSys2\LSM\gfpSORORINc_G1\DE_W0011_P0001\DE_2_W0011_P0001_T0003\TR1_W0001_P0089\TR1_2_W0001_P0089_T0001_R1_P1_K1_Ch2-Ch1.zen
2.412000e+01	1.570000e+01	20150708_gfpSORORINcd3_G2G1\MitoSys2\LSM\gfpSORORINc_G1\DE_W0011_P0001\DE_2_W0011_P0001_T0003\TR1_W0001_P0089\TR1_2_W0001_P0089_T0001_R1_P1_K1_Ch2-Ch1.zen
2.418000e+01	1.151667e+01	20150708_gfpSORORINcd3_G2G1\MitoSys2\LSM\gfpSORORINc_G1\DE_W0011_P0001\DE_2_W0011_P0001_T0003\TR1_W0001_P0089\TR1_2_W0001_P0089_T0001_R1_P1_K1_Ch2-Ch1.zen
2.424000e+01	1.096667e+01	20150708_gfpSORORINcd3_G2G1\MitoSys2\LSM\gfpSORORINc_G1\DE_W0011_P0001\DE_2_W0011_P0001_T0003\TR1_W0001_P0089\TR1_2_W0001_P0089_T0001_R1_P1_K1_Ch2-Ch1.zen
2.430000e+01	1.088333e+01	20150708_gfpSORORINcd3_G2G1\MitoSys2\LSM\gfpSORORINc_G1\DE_W0011_P0001\DE_2_W0011_P0001_T0003\TR1_W0001_P0089\TR1_2_W0001_P0089_T0001_R1_P1_K1_Ch2-Ch1.zen
2.436000e+01	1.260000e+01	20150708_gfpSORORINcd3_G2G1\MitoSys2\LSM\gfpSORORINc_G1\DE_W0011_P0001\DE_2_W0011_P0001_T0003\TR1_W0001_P0089\TR1_2_W0001_P0089_T0001_R1_P1_K1_Ch2-Ch1.zen
2.442000e+01	1.218333e+01	20150708_gfpSORORINcd3_G2G1\MitoSys2\LSM\gfpSORORINc_G1\DE_W0011_P0001\DE_2_W0011_P0001_T0003\TR1_W0001_P0089\TR1_2_W0001_P0089_T0001_R1_P1_K1_Ch2-Ch1.zen
2.448000e+01	1.196667e+01	20150708_gfpSORORINcd3_G2G1\MitoSys2\LSM\gfpSORORINc_G1\DE_W0011_P0001\DE_2_W0011_P0001_T0003\TR1_W0001_P0089\TR1_2_W0001_P0089_T0001_R1_P1_K1_Ch2-Ch1.zen
2.454000e+01	1.143333e+01	20150708_gfpSORORINcd3_G2G1\MitoSys2\LSM\gfpSORORINc_G1\DE_W0011_P0001\DE_2_W0011_P0001_T0003\TR1_W0001_P0089\TR1_2_W0001_P0089_T0001_R1_P1_K1_Ch2-Ch1.zen
2.460000e+01	1.171667e+01	20150708_gfpSORORINcd3_G2G1\MitoSys2\LSM\gfpSORORINc_G1\DE_W0011_P0001\DE_2_W0011_P0001_T0003\TR1_W0001_P0089\TR1_2_W0001_P0089_T0001_R1_P1_K1_Ch2-Ch1.zen
2.466000e+01	1.143333e+01	20150708_gfpSORORINcd3_G2G1\MitoSys2\LSM\gfpSORORINc_G1\DE_W0011_P0001\DE_2_W0011_P0001_T0003\TR1_W0001_P0089\TR1_2_W0001_P0089_T0001_R1_P1_K1_Ch2-Ch1.zen
2.472000e+01	1.296667e+01	20150708_gfpSORORINcd3_G2G1\MitoSys2\LSM\gfpSORORINc_G1\DE_W0011_P0001\DE_2_W0011_P0001_T0003\TR1_W0001_P0089\TR1_2_W0001_P0089_T0001_R1_P1_K1_Ch2-Ch1.zen
2.478000e+01	1.183333e+01	20150708_gfpSORORINcd3_G2G1\MitoSys2\LSM\gfpSORORINc_G1\DE_W0011_P0001\DE_2_W0011_P0001_T0003\TR1_W0001_P0089\TR1_2_W0001_P0089_T0001_R1_P1_K1_Ch2-Ch1.zen
2.484000e+01	1.425000e+01	20150708_gfpSORORINcd3_G2G1\MitoSys2\LSM\gfpSORORINc_G1\DE_W0011_P0001\DE_2_W0011_P0001_T0003\TR1_W0001_P0089\TR1_2_W0001_P0089_T0001_R1_P1_K1_Ch2-Ch1.zen
2.490000e+01	1.381667e+01	20150708_gfpSORORINcd3_G2G1\MitoSys2\LSM\gfpSORORINc_G1\DE_W0011_P0001\DE_2_W0011_P0001_T0003\TR1_W0001_P0089\TR1_2_W0001_P0089_T0001_R1_P1_K1_Ch2-Ch1.zen
2.496000e+01	1.366667e+01	20150708_gfpSORORINcd3_G2G1\MitoSys2\LSM\gfpSORORINc_G1\DE_W0011_P0001\DE_2_W0011_P0001_T0003\TR1_W0001_P0089\TR1_2_W0001_P0089_T0001_R1_P1_K1_Ch2-Ch1.zen
2.502000e+01	1.350000e+01	20150708_gfpSORORINcd3_G2G1\MitoSys2\LSM\gfpSORORINc_G1\DE_W0011_P0001\DE_2_W0011_P0001_T0003\TR1_W0001_P0089\TR1_2_W0001_P0089_T0001_R1_P1_K1_Ch2-Ch1.zen
2.508000e+01	1.361667e+01	20150708_gfpSORORINcd3_G2G1\MitoSys2\LSM\gfpSORORINc_G1\DE_W0011_P0001\DE_2_W0011_P0001_T0003\TR1_W0001_P0089\TR1_2_W0001_P0089_T0001_R1_P1_K1_Ch2-Ch1.zen
2.514000e+01	1.056667e+01	20150708_gfpSORORINcd3_G2G1\MitoSys2\LSM\gfpSORORINc_G1\DE_W0011_P0001\DE_2_W0011_P0001_T0003\TR1_W0001_P0089\TR1_2_W0001_P0089_T0001_R1_P1_K1_Ch2-Ch1.zen
2.520000e+01	1.141667e+01	20150708_gfpSORORINcd3_G2G1\MitoSys2\LSM\gfpSORORINc_G1\DE_W0011_P0001\DE_2_W0011_P0001_T0003\TR1_W0001_P0089\TR1_2_W0001_P0089_T0001_R1_P1_K1_Ch2-Ch1.zen
2.526000e+01	1.051667e+01	20150708_gfpSORORINcd3_G2G1\MitoSys2\LSM\gfpSORORINc_G1\DE_W0011_P0001\DE_2_W0011_P0001_T0003\TR1_W0001_P0089\TR1_2_W0001_P0089_T0001_R1_P1_K1_Ch2-Ch1.zen
2.532000e+01	1.108333e+01	20150708_gfpSORORINcd3_G2G1\MitoSys2\LSM\gfpSORORINc_G1\DE_W0011_P0001\DE_2_W0011_P0001_T0003\TR1_W0001_P0089\TR1_2_W0001_P0089_T0001_R1_P1_K1_Ch2-Ch1.zen
2.538000e+01	1.026667e+01	20150708_gfpSORORINcd3_G2G1\MitoSys2\LSM\gfpSORORINc_G1\DE_W0011_P0001\DE_2_W0011_P0001_T0003\TR1_W0001_P0089\TR1_2_W0001_P0089_T0001_R1_P1_K1_Ch2-Ch1.zen
2.544000e+01	1.096667e+01	20150708_gfpSORORINcd3_G2G1\MitoSys2\LSM\gfpSORORINc_G1\DE_W0011_P0001\DE_2_W0011_P0001_T0003\TR1_W0001_P0089\TR1_2_W0001_P0089_T0001_R1_P1_K1_Ch2-Ch1.zen
2.550000e+01	1.116667e+01	20150708_gfpSORORINcd3_G2G1\MitoSys2\LSM\gfpSORORINc_G1\DE_W0011_P0001\DE_2_W0011_P0001_T0003\TR1_W0001_P0089\TR1_2_W0001_P0089_T0001_R1_P1_K1_Ch2-Ch1.zen
2.556000e+01	9.450000e+00	20150708_gfpSORORINcd3_G2G1\MitoSys2\LSM\gfpSORORINc_G1\DE_W0011_P0001\DE_2_W0011_P0001_T0003\TR1_W0001_P0089\TR1_2_W0001_P0089_T0001_R1_P1_K1_Ch2-Ch1.zen
2.562000e+01	1.105000e+01	20150708_gfpSORORINcd3_G2G1\MitoSys2\LSM\gfpSORORINc_G1\DE_W0011_P0001\DE_2_W0011_P0001_T0003\TR1_W0001_P0089\TR1_2_W0001_P0089_T0001_R1_P1_K1_Ch2-Ch1.zen
2.568000e+01	1.080000e+01	20150708_gfpSORORINcd3_G2G1\MitoSys2\LSM\gfpSORORINc_G1\DE_W0011_P0001\DE_2_W0011_P0001_T0003\TR1_W0001_P0089\TR1_2_W0001_P0089_T0001_R1_P1_K1_Ch2-Ch1.zen
2.574000e+01	1.331667e+01	20150708_gfpSORORINcd3_G2G1\MitoSys2\LSM\gfpSORORINc_G1\DE_W0011_P0001\DE_2_W0011_P0001_T0003\TR1_W0001_P0089\TR1_2_W0001_P0089_T0001_R1_P1_K1_Ch2-Ch1.zen
2.580000e+01	1.210000e+01	20150708_gfpSORORINcd3_G2G1\MitoSys2\LSM\gfpSORORINc_G1\DE_W0011_P0001\DE_2_W0011_P0001_T0003\TR1_W0001_P0089\TR1_2_W0001_P0089_T0001_R1_P1_K1_Ch2-Ch1.zen
2.586000e+01	1.170000e+01	20150708_gfpSORORINcd3_G2G1\MitoSys2\LSM\gfpSORORINc_G1\DE_W0011_P0001\DE_2_W0011_P0001_T0003\TR1_W0001_P0089\TR1_2_W0001_P0089_T0001_R1_P1_K1_Ch2-Ch1.zen
2.592000e+01	1.318333e+01	20150708_gfpSORORINcd3_G2G1\MitoSys2\LSM\gfpSORORINc_G1\DE_W0011_P0001\DE_2_W0011_P0001_T0003\TR1_W0001_P0089\TR1_2_W0001_P0089_T0001_R1_P1_K1_Ch2-Ch1.zen
2.598000e+01	1.388333e+01	20150708_gfpSORORINcd3_G2G1\MitoSys2\LSM\gfpSORORINc_G1\DE_W0011_P0001\DE_2_W0011_P0001_T0003\TR1_W0001_P0089\TR1_2_W0001_P0089_T0001_R1_P1_K1_Ch2-Ch1.zen
2.604000e+01	1.680000e+01	20150708_gfpSORORINcd3_G2G1\MitoSys2\LSM\gfpSORORINc_G1\DE_W0011_P0001\DE_2_W0011_P0001_T0003\TR1_W0001_P0089\TR1_2_W0001_P0089_T0001_R1_P1_K1_Ch2-Ch1.zen
2.610000e+01	1.243333e+01	20150708_gfpSORORINcd3_G2G1\MitoSys2\LSM\gfpSORORINc_G1\DE_W0011_P0001\DE_2_W0011_P0001_T0003\TR1_W0001_P0089\TR1_2_W0001_P0089_T0001_R1_P1_K1_Ch2-Ch1.zen
2.616000e+01	1.086667e+01	20150708_gfpSORORINcd3_G2G1\MitoSys2\LSM\gfpSORORINc_G1\DE_W0011_P0001\DE_2_W0011_P0001_T0003\TR1_W0001_P0089\TR1_2_W0001_P0089_T0001_R1_P1_K1_Ch2-Ch1.zen
2.622000e+01	1.211667e+01	20150708_gfpSORORINcd3_G2G1\MitoSys2\LSM\gfpSORORINc_G1\DE_W0011_P0001\DE_2_W0011_P0001_T0003\TR1_W0001_P0089\TR1_2_W0001_P0089_T0001_R1_P1_K1_Ch2-Ch1.zen
2.628000e+01	1.271667e+01	20150708_gfpSORORINcd3_G2G1\MitoSys2\LSM\gfpSORORINc_G1\DE_W0011_P0001\DE_2_W0011_P0001_T0003\TR1_W0001_P0089\TR1_2_W0001_P0089_T0001_R1_P1_K1_Ch2-Ch1.zen
2.634000e+01	1.290000e+01	20150708_gfpSORORINcd3_G2G1\MitoSys2\LSM\gfpSORORINc_G1\DE_W0011_P0001\DE_2_W0011_P0001_T0003\TR1_W0001_P0089\TR1_2_W0001_P0089_T0001_R1_P1_K1_Ch2-Ch1.zen
2.640000e+01	1.411667e+01	20150708_gfpSORORINcd3_G2G1\MitoSys2\LSM\gfpSORORINc_G1\DE_W0011_P0001\DE_2_W0011_P0001_T0003\TR1_W0001_P0089\TR1_2_W0001_P0089_T0001_R1_P1_K1_Ch2-Ch1.zen
2.646000e+01	1.310000e+01	20150708_gfpSORORINcd3_G2G1\MitoSys2\LSM\gfpSORORINc_G1\DE_W0011_P0001\DE_2_W0011_P0001_T0003\TR1_W0001_P0089\TR1_2_W0001_P0089_T0001_R1_P1_K1_Ch2-Ch1.zen
2.652000e+01	1.225000e+01	20150708_gfpSORORINcd3_G2G1\MitoSys2\LSM\gfpSORORINc_G1\DE_W0011_P0001\DE_2_W0011_P0001_T0003\TR1_W0001_P0089\TR1_2_W0001_P0089_T0001_R1_P1_K1_Ch2-Ch1.zen
2.658000e+01	1.073333e+01	20150708_gfpSORORINcd3_G2G1\MitoSys2\LSM\gfpSORORINc_G1\DE_W0011_P0001\DE_2_W0011_P0001_T0003\TR1_W0001_P0089\TR1_2_W0001_P0089_T0001_R1_P1_K1_Ch2-Ch1.zen
2.664000e+01	1.120000e+01	20150708_gfpSORORINcd3_G2G1\MitoSys2\LSM\gfpSORORINc_G1\DE_W0011_P0001\DE_2_W0011_P0001_T0003\TR1_W0001_P0089\TR1_2_W0001_P0089_T0001_R1_P1_K1_Ch2-Ch1.zen
2.670000e+01	1.195000e+01	20150708_gfpSORORINcd3_G2G1\MitoSys2\LSM\gfpSORORINc_G1\DE_W0011_P0001\DE_2_W0011_P0001_T0003\TR1_W0001_P0089\TR1_2_W0001_P0089_T0001_R1_P1_K1_Ch2-Ch1.zen
2.676000e+01	1.416667e+01	20150708_gfpSORORINcd3_G2G1\MitoSys2\LSM\gfpSORORINc_G1\DE_W0011_P0001\DE_2_W0011_P0001_T0003\TR1_W0001_P0089\TR1_2_W0001_P0089_T0001_R1_P1_K1_Ch2-Ch1.zen
2.682000e+01	1.436667e+01	20150708_gfpSORORINcd3_G2G1\MitoSys2\LSM\gfpSORORINc_G1\DE_W0011_P0001\DE_2_W0011_P0001_T0003\TR1_W0001_P0089\TR1_2_W0001_P0089_T0001_R1_P1_K1_Ch2-Ch1.zen
2.688000e+01	1.620000e+01	20150708_gfpSORORINcd3_G2G1\MitoSys2\LSM\gfpSORORINc_G1\DE_W0011_P0001\DE_2_W0011_P0001_T0003\TR1_W0001_P0089\TR1_2_W0001_P0089_T0001_R1_P1_K1_Ch2-Ch1.zen
2.694000e+01	1.696667e+01	20150708_gfpSORORINcd3_G2G1\MitoSys2\LSM\gfpSORORINc_G1\DE_W0011_P0001\DE_2_W0011_P0001_T0003\TR1_W0001_P0089\TR1_2_W0001_P0089_T0001_R1_P1_K1_Ch2-Ch1.zen
27	1.651667e+01	20150708_gfpSORORINcd3_G2G1\MitoSys2\LSM\gfpSORORINc_G1\DE_W0011_P0001\DE_2_W0011_P0001_T0003\TR1_W0001_P0089\TR1_2_W0001_P0089_T0001_R1_P1_K1_Ch2-Ch1.zen
2.706000e+01	1.601667e+01	20150708_gfpSORORINcd3_G2G1\MitoSys2\LSM\gfpSORORINc_G1\DE_W0011_P0001\DE_2_W0011_P0001_T0003\TR1_W0001_P0089\TR1_2_W0001_P0089_T0001_R1_P1_K1_Ch2-Ch1.zen
2.712000e+01	1.306667e+01	20150708_gfpSORORINcd3_G2G1\MitoSys2\LSM\gfpSORORINc_G1\DE_W0011_P0001\DE_2_W0011_P0001_T0003\TR1_W0001_P0089\TR1_2_W0001_P0089_T0001_R1_P1_K1_Ch2-Ch1.zen
2.718000e+01	1.608333e+01	20150708_gfpSORORINcd3_G2G1\MitoSys2\LSM\gfpSORORINc_G1\DE_W0011_P0001\DE_2_W0011_P0001_T0003\TR1_W0001_P0089\TR1_2_W0001_P0089_T0001_R1_P1_K1_Ch2-Ch1.zen
2.724000e+01	1.315000e+01	20150708_gfpSORORINcd3_G2G1\MitoSys2\LSM\gfpSORORINc_G1\DE_W0011_P0001\DE_2_W0011_P0001_T0003\TR1_W0001_P0089\TR1_2_W0001_P0089_T0001_R1_P1_K1_Ch2-Ch1.zen
2.730000e+01	1.250000e+01	20150708_gfpSORORINcd3_G2G1\MitoSys2\LSM\gfpSORORINc_G1\DE_W0011_P0001\DE_2_W0011_P0001_T0003\TR1_W0001_P0089\TR1_2_W0001_P0089_T0001_R1_P1_K1_Ch2-Ch1.zen
2.736000e+01	1.398333e+01	20150708_gfpSORORINcd3_G2G1\MitoSys2\LSM\gfpSORORINc_G1\DE_W0011_P0001\DE_2_W0011_P0001_T0003\TR1_W0001_P0089\TR1_2_W0001_P0089_T0001_R1_P1_K1_Ch2-Ch1.zen
2.742000e+01	1.588333e+01	20150708_gfpSORORINcd3_G2G1\MitoSys2\LSM\gfpSORORINc_G1\DE_W0011_P0001\DE_2_W0011_P0001_T0003\TR1_W0001_P0089\TR1_2_W0001_P0089_T0001_R1_P1_K1_Ch2-Ch1.zen
2.748000e+01	1.183333e+01	20150708_gfpSORORINcd3_G2G1\MitoSys2\LSM\gfpSORORINc_G1\DE_W0011_P0001\DE_2_W0011_P0001_T0003\TR1_W0001_P0089\TR1_2_W0001_P0089_T0001_R1_P1_K1_Ch2-Ch1.zen
2.754000e+01	1.451667e+01	20150708_gfpSORORINcd3_G2G1\MitoSys2\LSM\gfpSORORINc_G1\DE_W0011_P0001\DE_2_W0011_P0001_T0003\TR1_W0001_P0089\TR1_2_W0001_P0089_T0001_R1_P1_K1_Ch2-Ch1.zen
2.760000e+01	1.441667e+01	20150708_gfpSORORINcd3_G2G1\MitoSys2\LSM\gfpSORORINc_G1\DE_W0011_P0001\DE_2_W0011_P0001_T0003\TR1_W0001_P0089\TR1_2_W0001_P0089_T0001_R1_P1_K1_Ch2-Ch1.zen
2.766000e+01	1.516667e+01	20150708_gfpSORORINcd3_G2G1\MitoSys2\LSM\gfpSORORINc_G1\DE_W0011_P0001\DE_2_W0011_P0001_T0003\TR1_W0001_P0089\TR1_2_W0001_P0089_T0001_R1_P1_K1_Ch2-Ch1.zen
2.772000e+01	1.260000e+01	20150708_gfpSORORINcd3_G2G1\MitoSys2\LSM\gfpSORORINc_G1\DE_W0011_P0001\DE_2_W0011_P0001_T0003\TR1_W0001_P0089\TR1_2_W0001_P0089_T0001_R1_P1_K1_Ch2-Ch1.zen
2.778000e+01	1.265000e+01	20150708_gfpSORORINcd3_G2G1\MitoSys2\LSM\gfpSORORINc_G1\DE_W0011_P0001\DE_2_W0011_P0001_T0003\TR1_W0001_P0089\TR1_2_W0001_P0089_T0001_R1_P1_K1_Ch2-Ch1.zen
2.784000e+01	1.125000e+01	20150708_gfpSORORINcd3_G2G1\MitoSys2\LSM\gfpSORORINc_G1\DE_W0011_P0001\DE_2_W0011_P0001_T0003\TR1_W0001_P0089\TR1_2_W0001_P0089_T0001_R1_P1_K1_Ch2-Ch1.zen
2.790000e+01	1.150000e+01	20150708_gfpSORORINcd3_G2G1\MitoSys2\LSM\gfpSORORINc_G1\DE_W0011_P0001\DE_2_W0011_P0001_T0003\TR1_W0001_P0089\TR1_2_W0001_P0089_T0001_R1_P1_K1_Ch2-Ch1.zen
2.796000e+01	1.271667e+01	20150708_gfpSORORINcd3_G2G1\MitoSys2\LSM\gfpSORORINc_G1\DE_W0011_P0001\DE_2_W0011_P0001_T0003\TR1_W0001_P0089\TR1_2_W0001_P0089_T0001_R1_P1_K1_Ch2-Ch1.zen
2.802000e+01	1.443333e+01	20150708_gfpSORORINcd3_G2G1\MitoSys2\LSM\gfpSORORINc_G1\DE_W0011_P0001\DE_2_W0011_P0001_T0003\TR1_W0001_P0089\TR1_2_W0001_P0089_T0001_R1_P1_K1_Ch2-Ch1.zen
2.808000e+01	1.250000e+01	20150708_gfpSORORINcd3_G2G1\MitoSys2\LSM\gfpSORORINc_G1\DE_W0011_P0001\DE_2_W0011_P0001_T0003\TR1_W0001_P0089\TR1_2_W0001_P0089_T0001_R1_P1_K1_Ch2-Ch1.zen
2.814000e+01	1.251667e+01	20150708_gfpSORORINcd3_G2G1\MitoSys2\LSM\gfpSORORINc_G1\DE_W0011_P0001\DE_2_W0011_P0001_T0003\TR1_W0001_P0089\TR1_2_W0001_P0089_T0001_R1_P1_K1_Ch2-Ch1.zen
2.820000e+01	1.348333e+01	20150708_gfpSORORINcd3_G2G1\MitoSys2\LSM\gfpSORORINc_G1\DE_W0011_P0001\DE_2_W0011_P0001_T0003\TR1_W0001_P0089\TR1_2_W0001_P0089_T0001_R1_P1_K1_Ch2-Ch1.zen
2.826000e+01	1.251667e+01	20150708_gfpSORORINcd3_G2G1\MitoSys2\LSM\gfpSORORINc_G1\DE_W0011_P0001\DE_2_W0011_P0001_T0003\TR1_W0001_P0089\TR1_2_W0001_P0089_T0001_R1_P1_K1_Ch2-Ch1.zen
2.832000e+01	1.306667e+01	20150708_gfpSORORINcd3_G2G1\MitoSys2\LSM\gfpSORORINc_G1\DE_W0011_P0001\DE_2_W0011_P0001_T0003\TR1_W0001_P0089\TR1_2_W0001_P0089_T0001_R1_P1_K1_Ch2-Ch1.zen
2.838000e+01	1.068333e+01	20150708_gfpSORORINcd3_G2G1\MitoSys2\LSM\gfpSORORINc_G1\DE_W0011_P0001\DE_2_W0011_P0001_T0003\TR1_W0001_P0089\TR1_2_W0001_P0089_T0001_R1_P1_K1_Ch2-Ch1.zen
2.844000e+01	1.390000e+01	20150708_gfpSORORINcd3_G2G1\MitoSys2\LSM\gfpSORORINc_G1\DE_W0011_P0001\DE_2_W0011_P0001_T0003\TR1_W0001_P0089\TR1_2_W0001_P0089_T0001_R1_P1_K1_Ch2-Ch1.zen
2.850000e+01	1.415000e+01	20150708_gfpSORORINcd3_G2G1\MitoSys2\LSM\gfpSORORINc_G1\DE_W0011_P0001\DE_2_W0011_P0001_T0003\TR1_W0001_P0089\TR1_2_W0001_P0089_T0001_R1_P1_K1_Ch2-Ch1.zen
2.856000e+01	1.546667e+01	20150708_gfpSORORINcd3_G2G1\MitoSys2\LSM\gfpSORORINc_G1\DE_W0011_P0001\DE_2_W0011_P0001_T0003\TR1_W0001_P0089\TR1_2_W0001_P0089_T0001_R1_P1_K1_Ch2-Ch1.zen
2.862000e+01	1.233333e+01	20150708_gfpSORORINcd3_G2G1\MitoSys2\LSM\gfpSORORINc_G1\DE_W0011_P0001\DE_2_W0011_P0001_T0003\TR1_W0001_P0089\TR1_2_W0001_P0089_T0001_R1_P1_K1_Ch2-Ch1.zen
2.868000e+01	1.541667e+01	20150708_gfpSORORINcd3_G2G1\MitoSys2\LSM\gfpSORORINc_G1\DE_W0011_P0001\DE_2_W0011_P0001_T0003\TR1_W0001_P0089\TR1_2_W0001_P0089_T0001_R1_P1_K1_Ch2-Ch1.zen
2.874000e+01	1.298333e+01	20150708_gfpSORORINcd3_G2G1\MitoSys2\LSM\gfpSORORINc_G1\DE_W0011_P0001\DE_2_W0011_P0001_T0003\TR1_W0001_P0089\TR1_2_W0001_P0089_T0001_R1_P1_K1_Ch2-Ch1.zen
2.880000e+01	1.251667e+01	20150708_gfpSORORINcd3_G2G1\MitoSys2\LSM\gfpSORORINc_G1\DE_W0011_P0001\DE_2_W0011_P0001_T0003\TR1_W0001_P0089\TR1_2_W0001_P0089_T0001_R1_P1_K1_Ch2-Ch1.zen
2.886000e+01	1.461667e+01	20150708_gfpSORORINcd3_G2G1\MitoSys2\LSM\gfpSORORINc_G1\DE_W0011_P0001\DE_2_W0011_P0001_T0003\TR1_W0001_P0089\TR1_2_W0001_P0089_T0001_R1_P1_K1_Ch2-Ch1.zen
2.892000e+01	1.350000e+01	20150708_gfpSORORINcd3_G2G1\MitoSys2\LSM\gfpSORORINc_G1\DE_W0011_P0001\DE_2_W0011_P0001_T0003\TR1_W0001_P0089\TR1_2_W0001_P0089_T0001_R1_P1_K1_Ch2-Ch1.zen
2.898000e+01	1.236667e+01	20150708_gfpSORORINcd3_G2G1\MitoSys2\LSM\gfpSORORINc_G1\DE_W0011_P0001\DE_2_W0011_P0001_T0003\TR1_W0001_P0089\TR1_2_W0001_P0089_T0001_R1_P1_K1_Ch2-Ch1.zen
2.904000e+01	1.230000e+01	20150708_gfpSORORINcd3_G2G1\MitoSys2\LSM\gfpSORORINc_G1\DE_W0011_P0001\DE_2_W0011_P0001_T0003\TR1_W0001_P0089\TR1_2_W0001_P0089_T0001_R1_P1_K1_Ch2-Ch1.zen
2.910000e+01	1.110000e+01	20150708_gfpSORORINcd3_G2G1\MitoSys2\LSM\gfpSORORINc_G1\DE_W0011_P0001\DE_2_W0011_P0001_T0003\TR1_W0001_P0089\TR1_2_W0001_P0089_T0001_R1_P1_K1_Ch2-Ch1.zen
2.916000e+01	1.231667e+01	20150708_gfpSORORINcd3_G2G1\MitoSys2\LSM\gfpSORORINc_G1\DE_W0011_P0001\DE_2_W0011_P0001_T0003\TR1_W0001_P0089\TR1_2_W0001_P0089_T0001_R1_P1_K1_Ch2-Ch1.zen
2.922000e+01	1.230000e+01	20150708_gfpSORORINcd3_G2G1\MitoSys2\LSM\gfpSORORINc_G1\DE_W0011_P0001\DE_2_W0011_P0001_T0003\TR1_W0001_P0089\TR1_2_W0001_P0089_T0001_R1_P1_K1_Ch2-Ch1.zen
2.928000e+01	1.245000e+01	20150708_gfpSORORINcd3_G2G1\MitoSys2\LSM\gfpSORORINc_G1\DE_W0011_P0001\DE_2_W0011_P0001_T0003\TR1_W0001_P0089\TR1_2_W0001_P0089_T0001_R1_P1_K1_Ch2-Ch1.zen
2.934000e+01	1.333333e+01	20150708_gfpSORORINcd3_G2G1\MitoSys2\LSM\gfpSORORINc_G1\DE_W0011_P0001\DE_2_W0011_P0001_T0003\TR1_W0001_P0089\TR1_2_W0001_P0089_T0001_R1_P1_K1_Ch2-Ch1.zen
2.940000e+01	1.500000e+01	20150708_gfpSORORINcd3_G2G1\MitoSys2\LSM\gfpSORORINc_G1\DE_W0011_P0001\DE_2_W0011_P0001_T0003\TR1_W0001_P0089\TR1_2_W0001_P0089_T0001_R1_P1_K1_Ch2-Ch1.zen
2.946000e+01	1.011667e+01	20150708_gfpSORORINcd3_G2G1\MitoSys2\LSM\gfpSORORINc_G1\DE_W0011_P0001\DE_2_W0011_P0001_T0003\TR1_W0001_P0089\TR1_2_W0001_P0089_T0001_R1_P1_K1_Ch2-Ch1.zen
2.952000e+01	1.383333e+01	20150708_gfpSORORINcd3_G2G1\MitoSys2\LSM\gfpSORORINc_G1\DE_W0011_P0001\DE_2_W0011_P0001_T0003\TR1_W0001_P0089\TR1_2_W0001_P0089_T0001_R1_P1_K1_Ch2-Ch1.zen
2.958000e+01	1.178333e+01	20150708_gfpSORORINcd3_G2G1\MitoSys2\LSM\gfpSORORINc_G1\DE_W0011_P0001\DE_2_W0011_P0001_T0003\TR1_W0001_P0089\TR1_2_W0001_P0089_T0001_R1_P1_K1_Ch2-Ch1.zen
2.964000e+01	1.200000e+01	20150708_gfpSORORINcd3_G2G1\MitoSys2\LSM\gfpSORORINc_G1\DE_W0011_P0001\DE_2_W0011_P0001_T0003\TR1_W0001_P0089\TR1_2_W0001_P0089_T0001_R1_P1_K1_Ch2-Ch1.zen
2.970000e+01	1.236667e+01	20150708_gfpSORORINcd3_G2G1\MitoSys2\LSM\gfpSORORINc_G1\DE_W0011_P0001\DE_2_W0011_P0001_T0003\TR1_W0001_P0089\TR1_2_W0001_P0089_T0001_R1_P1_K1_Ch2-Ch1.zen
2.976000e+01	1.105000e+01	20150708_gfpSORORINcd3_G2G1\MitoSys2\LSM\gfpSORORINc_G1\DE_W0011_P0001\DE_2_W0011_P0001_T0003\TR1_W0001_P0089\TR1_2_W0001_P0089_T0001_R1_P1_K1_Ch2-Ch1.zen
2.982000e+01	1.356667e+01	20150708_gfpSORORINcd3_G2G1\MitoSys2\LSM\gfpSORORINc_G1\DE_W0011_P0001\DE_2_W0011_P0001_T0003\TR1_W0001_P0089\TR1_2_W0001_P0089_T0001_R1_P1_K1_Ch2-Ch1.zen
2.988000e+01	1.468333e+01	20150708_gfpSORORINcd3_G2G1\MitoSys2\LSM\gfpSORORINc_G1\DE_W0011_P0001\DE_2_W0011_P0001_T0003\TR1_W0001_P0089\TR1_2_W0001_P0089_T0001_R1_P1_K1_Ch2-Ch1.zen
2.994000e+01	1.460000e+01	20150708_gfpSORORINcd3_G2G1\MitoSys2\LSM\gfpSORORINc_G1\DE_W0011_P0001\DE_2_W0011_P0001_T0003\TR1_W0001_P0089\TR1_2_W0001_P0089_T0001_R1_P1_K1_Ch2-Ch1.zen
0	2.386660e+01	20150708_gfpSORORINcd3_G2G1\MitoSys2\LSM\gfpSORORINc_G1\DE_W0011_P0001\DE_2_W0011_P0001_T0003\TR1_W0001_P0089\TR1_2_W0001_P0089_T0001_R1_P2_K1_Ch2-Ch1.zen
6.000020e-02	2.613326e+01	20150708_gfpSORORINcd3_G2G1\MitoSys2\LSM\gfpSORORINc_G1\DE_W0011_P0001\DE_2_W0011_P0001_T0003\TR1_W0001_P0089\TR1_2_W0001_P0089_T0001_R1_P2_K1_Ch2-Ch1.zen
1.200000e-01	3.039991e+01	20150708_gfpSORORINcd3_G2G1\MitoSys2\LSM\gfpSORORINc_G1\DE_W0011_P0001\DE_2_W0011_P0001_T0003\TR1_W0001_P0089\TR1_2_W0001_P0089_T0001_R1_P2_K1_Ch2-Ch1.zen
1.800000e-01	2.988325e+01	20150708_gfpSORORINcd3_G2G1\MitoSys2\LSM\gfpSORORINc_G1\DE_W0011_P0001\DE_2_W0011_P0001_T0003\TR1_W0001_P0089\TR1_2_W0001_P0089_T0001_R1_P2_K1_Ch2-Ch1.zen
2.400000e-01	3.168324e+01	20150708_gfpSORORINcd3_G2G1\MitoSys2\LSM\gfpSORORINc_G1\DE_W0011_P0001\DE_2_W0011_P0001_T0003\TR1_W0001_P0089\TR1_2_W0001_P0089_T0001_R1_P2_K1_Ch2-Ch1.zen
3.000000e-01	2.964992e+01	20150708_gfpSORORINcd3_G2G1\MitoSys2\LSM\gfpSORORINc_G1\DE_W0011_P0001\DE_2_W0011_P0001_T0003\TR1_W0001_P0089\TR1_2_W0001_P0089_T0001_R1_P2_K1_Ch2-Ch1.zen
3.600000e-01	3.286657e+01	20150708_gfpSORORINcd3_G2G1\MitoSys2\LSM\gfpSORORINc_G1\DE_W0011_P0001\DE_2_W0011_P0001_T0003\TR1_W0001_P0089\TR1_2_W0001_P0089_T0001_R1_P2_K1_Ch2-Ch1.zen
4.200000e-01	3.118324e+01	20150708_gfpSORORINcd3_G2G1\MitoSys2\LSM\gfpSORORINc_G1\DE_W0011_P0001\DE_2_W0011_P0001_T0003\TR1_W0001_P0089\TR1_2_W0001_P0089_T0001_R1_P2_K1_Ch2-Ch1.zen
4.800000e-01	3.059991e+01	20150708_gfpSORORINcd3_G2G1\MitoSys2\LSM\gfpSORORINc_G1\DE_W0011_P0001\DE_2_W0011_P0001_T0003\TR1_W0001_P0089\TR1_2_W0001_P0089_T0001_R1_P2_K1_Ch2-Ch1.zen
5.400000e-01	2.763326e+01	20150708_gfpSORORINcd3_G2G1\MitoSys2\LSM\gfpSORORINc_G1\DE_W0011_P0001\DE_2_W0011_P0001_T0003\TR1_W0001_P0089\TR1_2_W0001_P0089_T0001_R1_P2_K1_Ch2-Ch1.zen
6.000000e-01	2.564993e+01	20150708_gfpSORORINcd3_G2G1\MitoSys2\LSM\gfpSORORINc_G1\DE_W0011_P0001\DE_2_W0011_P0001_T0003\TR1_W0001_P0089\TR1_2_W0001_P0089_T0001_R1_P2_K1_Ch2-Ch1.zen
6.600000e-01	2.534993e+01	20150708_gfpSORORINcd3_G2G1\MitoSys2\LSM\gfpSORORINc_G1\DE_W0011_P0001\DE_2_W0011_P0001_T0003\TR1_W0001_P0089\TR1_2_W0001_P0089_T0001_R1_P2_K1_Ch2-Ch1.zen
7.200000e-01	2.308327e+01	20150708_gfpSORORINcd3_G2G1\MitoSys2\LSM\gfpSORORINc_G1\DE_W0011_P0001\DE_2_W0011_P0001_T0003\TR1_W0001_P0089\TR1_2_W0001_P0089_T0001_R1_P2_K1_Ch2-Ch1.zen
7.800000e-01	3.011658e+01	20150708_gfpSORORINcd3_G2G1\MitoSys2\LSM\gfpSORORINc_G1\DE_W0011_P0001\DE_2_W0011_P0001_T0003\TR1_W0001_P0089\TR1_2_W0001_P0089_T0001_R1_P2_K1_Ch2-Ch1.zen
8.400000e-01	2.433327e+01	20150708_gfpSORORINcd3_G2G1\MitoSys2\LSM\gfpSORORINc_G1\DE_W0011_P0001\DE_2_W0011_P0001_T0003\TR1_W0001_P0089\TR1_2_W0001_P0089_T0001_R1_P2_K1_Ch2-Ch1.zen
9.000000e-01	2.801659e+01	20150708_gfpSORORINcd3_G2G1\MitoSys2\LSM\gfpSORORINc_G1\DE_W0011_P0001\DE_2_W0011_P0001_T0003\TR1_W0001_P0089\TR1_2_W0001_P0089_T0001_R1_P2_K1_Ch2-Ch1.zen
9.600000e-01	2.391660e+01	20150708_gfpSORORINcd3_G2G1\MitoSys2\LSM\gfpSORORINc_G1\DE_W0011_P0001\DE_2_W0011_P0001_T0003\TR1_W0001_P0089\TR1_2_W0001_P0089_T0001_R1_P2_K1_Ch2-Ch1.zen
1.020000e+00	2.249994e+01	20150708_gfpSORORINcd3_G2G1\MitoSys2\LSM\gfpSORORINc_G1\DE_W0011_P0001\DE_2_W0011_P0001_T0003\TR1_W0001_P0089\TR1_2_W0001_P0089_T0001_R1_P2_K1_Ch2-Ch1.zen
1.080000e+00	2.444993e+01	20150708_gfpSORORINcd3_G2G1\MitoSys2\LSM\gfpSORORINc_G1\DE_W0011_P0001\DE_2_W0011_P0001_T0003\TR1_W0001_P0089\TR1_2_W0001_P0089_T0001_R1_P2_K1_Ch2-Ch1.zen
1.140000e+00	2.199994e+01	20150708_gfpSORORINcd3_G2G1\MitoSys2\LSM\gfpSORORINc_G1\DE_W0011_P0001\DE_2_W0011_P0001_T0003\TR1_W0001_P0089\TR1_2_W0001_P0089_T0001_R1_P2_K1_Ch2-Ch1.zen
1.200000e+00	2.898325e+01	20150708_gfpSORORINcd3_G2G1\MitoSys2\LSM\gfpSORORINc_G1\DE_W0011_P0001\DE_2_W0011_P0001_T0003\TR1_W0001_P0089\TR1_2_W0001_P0089_T0001_R1_P2_K1_Ch2-Ch1.zen
1.260000e+00	2.973325e+01	20150708_gfpSORORINcd3_G2G1\MitoSys2\LSM\gfpSORORINc_G1\DE_W0011_P0001\DE_2_W0011_P0001_T0003\TR1_W0001_P0089\TR1_2_W0001_P0089_T0001_R1_P2_K1_Ch2-Ch1.zen
1.320000e+00	2.781659e+01	20150708_gfpSORORINcd3_G2G1\MitoSys2\LSM\gfpSORORINc_G1\DE_W0011_P0001\DE_2_W0011_P0001_T0003\TR1_W0001_P0089\TR1_2_W0001_P0089_T0001_R1_P2_K1_Ch2-Ch1.zen
1.380000e+00	2.816659e+01	20150708_gfpSORORINcd3_G2G1\MitoSys2\LSM\gfpSORORINc_G1\DE_W0011_P0001\DE_2_W0011_P0001_T0003\TR1_W0001_P0089\TR1_2_W0001_P0089_T0001_R1_P2_K1_Ch2-Ch1.zen
1.440000e+00	3.363324e+01	20150708_gfpSORORINcd3_G2G1\MitoSys2\LSM\gfpSORORINc_G1\DE_W0011_P0001\DE_2_W0011_P0001_T0003\TR1_W0001_P0089\TR1_2_W0001_P0089_T0001_R1_P2_K1_Ch2-Ch1.zen
1.500000e+00	2.791659e+01	20150708_gfpSORORINcd3_G2G1\MitoSys2\LSM\gfpSORORINc_G1\DE_W0011_P0001\DE_2_W0011_P0001_T0003\TR1_W0001_P0089\TR1_2_W0001_P0089_T0001_R1_P2_K1_Ch2-Ch1.zen
1.560000e+00	2.971658e+01	20150708_gfpSORORINcd3_G2G1\MitoSys2\LSM\gfpSORORINc_G1\DE_W0011_P0001\DE_2_W0011_P0001_T0003\TR1_W0001_P0089\TR1_2_W0001_P0089_T0001_R1_P2_K1_Ch2-Ch1.zen
1.620000e+00	3.048325e+01	20150708_gfpSORORINcd3_G2G1\MitoSys2\LSM\gfpSORORINc_G1\DE_W0011_P0001\DE_2_W0011_P0001_T0003\TR1_W0001_P0089\TR1_2_W0001_P0089_T0001_R1_P2_K1_Ch2-Ch1.zen
1.680000e+00	2.949992e+01	20150708_gfpSORORINcd3_G2G1\MitoSys2\LSM\gfpSORORINc_G1\DE_W0011_P0001\DE_2_W0011_P0001_T0003\TR1_W0001_P0089\TR1_2_W0001_P0089_T0001_R1_P2_K1_Ch2-Ch1.zen
1.740000e+00	2.479993e+01	20150708_gfpSORORINcd3_G2G1\MitoSys2\LSM\gfpSORORINc_G1\DE_W0011_P0001\DE_2_W0011_P0001_T0003\TR1_W0001_P0089\TR1_2_W0001_P0089_T0001_R1_P2_K1_Ch2-Ch1.zen
1.800010e+00	2.613326e+01	20150708_gfpSORORINcd3_G2G1\MitoSys2\LSM\gfpSORORINc_G1\DE_W0011_P0001\DE_2_W0011_P0001_T0003\TR1_W0001_P0089\TR1_2_W0001_P0089_T0001_R1_P2_K1_Ch2-Ch1.zen
1.860010e+00	3.359991e+01	20150708_gfpSORORINcd3_G2G1\MitoSys2\LSM\gfpSORORINc_G1\DE_W0011_P0001\DE_2_W0011_P0001_T0003\TR1_W0001_P0089\TR1_2_W0001_P0089_T0001_R1_P2_K1_Ch2-Ch1.zen
1.920010e+00	2.736659e+01	20150708_gfpSORORINcd3_G2G1\MitoSys2\LSM\gfpSORORINc_G1\DE_W0011_P0001\DE_2_W0011_P0001_T0003\TR1_W0001_P0089\TR1_2_W0001_P0089_T0001_R1_P2_K1_Ch2-Ch1.zen
1.980010e+00	2.311660e+01	20150708_gfpSORORINcd3_G2G1\MitoSys2\LSM\gfpSORORINc_G1\DE_W0011_P0001\DE_2_W0011_P0001_T0003\TR1_W0001_P0089\TR1_2_W0001_P0089_T0001_R1_P2_K1_Ch2-Ch1.zen
2.040010e+00	2.431660e+01	20150708_gfpSORORINcd3_G2G1\MitoSys2\LSM\gfpSORORINc_G1\DE_W0011_P0001\DE_2_W0011_P0001_T0003\TR1_W0001_P0089\TR1_2_W0001_P0089_T0001_R1_P2_K1_Ch2-Ch1.zen
2.100010e+00	2.738326e+01	20150708_gfpSORORINcd3_G2G1\MitoSys2\LSM\gfpSORORINc_G1\DE_W0011_P0001\DE_2_W0011_P0001_T0003\TR1_W0001_P0089\TR1_2_W0001_P0089_T0001_R1_P2_K1_Ch2-Ch1.zen
2.160010e+00	3.331657e+01	20150708_gfpSORORINcd3_G2G1\MitoSys2\LSM\gfpSORORINc_G1\DE_W0011_P0001\DE_2_W0011_P0001_T0003\TR1_W0001_P0089\TR1_2_W0001_P0089_T0001_R1_P2_K1_Ch2-Ch1.zen
2.220010e+00	3.008325e+01	20150708_gfpSORORINcd3_G2G1\MitoSys2\LSM\gfpSORORINc_G1\DE_W0011_P0001\DE_2_W0011_P0001_T0003\TR1_W0001_P0089\TR1_2_W0001_P0089_T0001_R1_P2_K1_Ch2-Ch1.zen
2.280010e+00	2.841659e+01	20150708_gfpSORORINcd3_G2G1\MitoSys2\LSM\gfpSORORINc_G1\DE_W0011_P0001\DE_2_W0011_P0001_T0003\TR1_W0001_P0089\TR1_2_W0001_P0089_T0001_R1_P2_K1_Ch2-Ch1.zen
2.340010e+00	3.201657e+01	20150708_gfpSORORINcd3_G2G1\MitoSys2\LSM\gfpSORORINc_G1\DE_W0011_P0001\DE_2_W0011_P0001_T0003\TR1_W0001_P0089\TR1_2_W0001_P0089_T0001_R1_P2_K1_Ch2-Ch1.zen
2.400010e+00	2.899992e+01	20150708_gfpSORORINcd3_G2G1\MitoSys2\LSM\gfpSORORINc_G1\DE_W0011_P0001\DE_2_W0011_P0001_T0003\TR1_W0001_P0089\TR1_2_W0001_P0089_T0001_R1_P2_K1_Ch2-Ch1.zen
2.460010e+00	2.799992e+01	20150708_gfpSORORINcd3_G2G1\MitoSys2\LSM\gfpSORORINc_G1\DE_W0011_P0001\DE_2_W0011_P0001_T0003\TR1_W0001_P0089\TR1_2_W0001_P0089_T0001_R1_P2_K1_Ch2-Ch1.zen
2.520010e+00	3.128325e+01	20150708_gfpSORORINcd3_G2G1\MitoSys2\LSM\gfpSORORINc_G1\DE_W0011_P0001\DE_2_W0011_P0001_T0003\TR1_W0001_P0089\TR1_2_W0001_P0089_T0001_R1_P2_K1_Ch2-Ch1.zen
2.580010e+00	3.981656e+01	20150708_gfpSORORINcd3_G2G1\MitoSys2\LSM\gfpSORORINc_G1\DE_W0011_P0001\DE_2_W0011_P0001_T0003\TR1_W0001_P0089\TR1_2_W0001_P0089_T0001_R1_P2_K1_Ch2-Ch1.zen
2.640010e+00	2.938325e+01	20150708_gfpSORORINcd3_G2G1\MitoSys2\LSM\gfpSORORINc_G1\DE_W0011_P0001\DE_2_W0011_P0001_T0003\TR1_W0001_P0089\TR1_2_W0001_P0089_T0001_R1_P2_K1_Ch2-Ch1.zen
2.700010e+00	2.658326e+01	20150708_gfpSORORINcd3_G2G1\MitoSys2\LSM\gfpSORORINc_G1\DE_W0011_P0001\DE_2_W0011_P0001_T0003\TR1_W0001_P0089\TR1_2_W0001_P0089_T0001_R1_P2_K1_Ch2-Ch1.zen
2.760010e+00	2.594993e+01	20150708_gfpSORORINcd3_G2G1\MitoSys2\LSM\gfpSORORINc_G1\DE_W0011_P0001\DE_2_W0011_P0001_T0003\TR1_W0001_P0089\TR1_2_W0001_P0089_T0001_R1_P2_K1_Ch2-Ch1.zen
2.820010e+00	2.776659e+01	20150708_gfpSORORINcd3_G2G1\MitoSys2\LSM\gfpSORORINc_G1\DE_W0011_P0001\DE_2_W0011_P0001_T0003\TR1_W0001_P0089\TR1_2_W0001_P0089_T0001_R1_P2_K1_Ch2-Ch1.zen
2.880010e+00	2.561659e+01	20150708_gfpSORORINcd3_G2G1\MitoSys2\LSM\gfpSORORINc_G1\DE_W0011_P0001\DE_2_W0011_P0001_T0003\TR1_W0001_P0089\TR1_2_W0001_P0089_T0001_R1_P2_K1_Ch2-Ch1.zen
2.940010e+00	3.114991e+01	20150708_gfpSORORINcd3_G2G1\MitoSys2\LSM\gfpSORORINc_G1\DE_W0011_P0001\DE_2_W0011_P0001_T0003\TR1_W0001_P0089\TR1_2_W0001_P0089_T0001_R1_P2_K1_Ch2-Ch1.zen
3.000010e+00	3.548323e+01	20150708_gfpSORORINcd3_G2G1\MitoSys2\LSM\gfpSORORINc_G1\DE_W0011_P0001\DE_2_W0011_P0001_T0003\TR1_W0001_P0089\TR1_2_W0001_P0089_T0001_R1_P2_K1_Ch2-Ch1.zen
3.060010e+00	3.441657e+01	20150708_gfpSORORINcd3_G2G1\MitoSys2\LSM\gfpSORORINc_G1\DE_W0011_P0001\DE_2_W0011_P0001_T0003\TR1_W0001_P0089\TR1_2_W0001_P0089_T0001_R1_P2_K1_Ch2-Ch1.zen
3.120010e+00	2.989992e+01	20150708_gfpSORORINcd3_G2G1\MitoSys2\LSM\gfpSORORINc_G1\DE_W0011_P0001\DE_2_W0011_P0001_T0003\TR1_W0001_P0089\TR1_2_W0001_P0089_T0001_R1_P2_K1_Ch2-Ch1.zen
3.180010e+00	3.043325e+01	20150708_gfpSORORINcd3_G2G1\MitoSys2\LSM\gfpSORORINc_G1\DE_W0011_P0001\DE_2_W0011_P0001_T0003\TR1_W0001_P0089\TR1_2_W0001_P0089_T0001_R1_P2_K1_Ch2-Ch1.zen
3.240010e+00	2.701659e+01	20150708_gfpSORORINcd3_G2G1\MitoSys2\LSM\gfpSORORINc_G1\DE_W0011_P0001\DE_2_W0011_P0001_T0003\TR1_W0001_P0089\TR1_2_W0001_P0089_T0001_R1_P2_K1_Ch2-Ch1.zen
3.300010e+00	3.218324e+01	20150708_gfpSORORINcd3_G2G1\MitoSys2\LSM\gfpSORORINc_G1\DE_W0011_P0001\DE_2_W0011_P0001_T0003\TR1_W0001_P0089\TR1_2_W0001_P0089_T0001_R1_P2_K1_Ch2-Ch1.zen
3.360010e+00	2.693326e+01	20150708_gfpSORORINcd3_G2G1\MitoSys2\LSM\gfpSORORINc_G1\DE_W0011_P0001\DE_2_W0011_P0001_T0003\TR1_W0001_P0089\TR1_2_W0001_P0089_T0001_R1_P2_K1_Ch2-Ch1.zen
3.420010e+00	2.559993e+01	20150708_gfpSORORINcd3_G2G1\MitoSys2\LSM\gfpSORORINc_G1\DE_W0011_P0001\DE_2_W0011_P0001_T0003\TR1_W0001_P0089\TR1_2_W0001_P0089_T0001_R1_P2_K1_Ch2-Ch1.zen
3.480010e+00	3.343324e+01	20150708_gfpSORORINcd3_G2G1\MitoSys2\LSM\gfpSORORINc_G1\DE_W0011_P0001\DE_2_W0011_P0001_T0003\TR1_W0001_P0089\TR1_2_W0001_P0089_T0001_R1_P2_K1_Ch2-Ch1.zen
3.540010e+00	3.446657e+01	20150708_gfpSORORINcd3_G2G1\MitoSys2\LSM\gfpSORORINc_G1\DE_W0011_P0001\DE_2_W0011_P0001_T0003\TR1_W0001_P0089\TR1_2_W0001_P0089_T0001_R1_P2_K1_Ch2-Ch1.zen
3.600010e+00	3.608323e+01	20150708_gfpSORORINcd3_G2G1\MitoSys2\LSM\gfpSORORINc_G1\DE_W0011_P0001\DE_2_W0011_P0001_T0003\TR1_W0001_P0089\TR1_2_W0001_P0089_T0001_R1_P2_K1_Ch2-Ch1.zen
3.660010e+00	2.968325e+01	20150708_gfpSORORINcd3_G2G1\MitoSys2\LSM\gfpSORORINc_G1\DE_W0011_P0001\DE_2_W0011_P0001_T0003\TR1_W0001_P0089\TR1_2_W0001_P0089_T0001_R1_P2_K1_Ch2-Ch1.zen
3.720010e+00	2.983325e+01	20150708_gfpSORORINcd3_G2G1\MitoSys2\LSM\gfpSORORINc_G1\DE_W0011_P0001\DE_2_W0011_P0001_T0003\TR1_W0001_P0089\TR1_2_W0001_P0089_T0001_R1_P2_K1_Ch2-Ch1.zen
3.780010e+00	3.323324e+01	20150708_gfpSORORINcd3_G2G1\MitoSys2\LSM\gfpSORORINc_G1\DE_W0011_P0001\DE_2_W0011_P0001_T0003\TR1_W0001_P0089\TR1_2_W0001_P0089_T0001_R1_P2_K1_Ch2-Ch1.zen
3.840010e+00	3.504990e+01	20150708_gfpSORORINcd3_G2G1\MitoSys2\LSM\gfpSORORINc_G1\DE_W0011_P0001\DE_2_W0011_P0001_T0003\TR1_W0001_P0089\TR1_2_W0001_P0089_T0001_R1_P2_K1_Ch2-Ch1.zen
3.900010e+00	2.789992e+01	20150708_gfpSORORINcd3_G2G1\MitoSys2\LSM\gfpSORORINc_G1\DE_W0011_P0001\DE_2_W0011_P0001_T0003\TR1_W0001_P0089\TR1_2_W0001_P0089_T0001_R1_P2_K1_Ch2-Ch1.zen
3.960010e+00	2.688326e+01	20150708_gfpSORORINcd3_G2G1\MitoSys2\LSM\gfpSORORINc_G1\DE_W0011_P0001\DE_2_W0011_P0001_T0003\TR1_W0001_P0089\TR1_2_W0001_P0089_T0001_R1_P2_K1_Ch2-Ch1.zen
4.020010e+00	3.236658e+01	20150708_gfpSORORINcd3_G2G1\MitoSys2\LSM\gfpSORORINc_G1\DE_W0011_P0001\DE_2_W0011_P0001_T0003\TR1_W0001_P0089\TR1_2_W0001_P0089_T0001_R1_P2_K1_Ch2-Ch1.zen
4.080010e+00	2.808325e+01	20150708_gfpSORORINcd3_G2G1\MitoSys2\LSM\gfpSORORINc_G1\DE_W0011_P0001\DE_2_W0011_P0001_T0003\TR1_W0001_P0089\TR1_2_W0001_P0089_T0001_R1_P2_K1_Ch2-Ch1.zen
4.140010e+00	2.781659e+01	20150708_gfpSORORINcd3_G2G1\MitoSys2\LSM\gfpSORORINc_G1\DE_W0011_P0001\DE_2_W0011_P0001_T0003\TR1_W0001_P0089\TR1_2_W0001_P0089_T0001_R1_P2_K1_Ch2-Ch1.zen
4.200010e+00	2.918325e+01	20150708_gfpSORORINcd3_G2G1\MitoSys2\LSM\gfpSORORINc_G1\DE_W0011_P0001\DE_2_W0011_P0001_T0003\TR1_W0001_P0089\TR1_2_W0001_P0089_T0001_R1_P2_K1_Ch2-Ch1.zen
4.260010e+00	2.991658e+01	20150708_gfpSORORINcd3_G2G1\MitoSys2\LSM\gfpSORORINc_G1\DE_W0011_P0001\DE_2_W0011_P0001_T0003\TR1_W0001_P0089\TR1_2_W0001_P0089_T0001_R1_P2_K1_Ch2-Ch1.zen
4.320010e+00	2.833325e+01	20150708_gfpSORORINcd3_G2G1\MitoSys2\LSM\gfpSORORINc_G1\DE_W0011_P0001\DE_2_W0011_P0001_T0003\TR1_W0001_P0089\TR1_2_W0001_P0089_T0001_R1_P2_K1_Ch2-Ch1.zen
4.380010e+00	3.189991e+01	20150708_gfpSORORINcd3_G2G1\MitoSys2\LSM\gfpSORORINc_G1\DE_W0011_P0001\DE_2_W0011_P0001_T0003\TR1_W0001_P0089\TR1_2_W0001_P0089_T0001_R1_P2_K1_Ch2-Ch1.zen
4.440010e+00	3.108325e+01	20150708_gfpSORORINcd3_G2G1\MitoSys2\LSM\gfpSORORINc_G1\DE_W0011_P0001\DE_2_W0011_P0001_T0003\TR1_W0001_P0089\TR1_2_W0001_P0089_T0001_R1_P2_K1_Ch2-Ch1.zen
4.500010e+00	3.046658e+01	20150708_gfpSORORINcd3_G2G1\MitoSys2\LSM\gfpSORORINc_G1\DE_W0011_P0001\DE_2_W0011_P0001_T0003\TR1_W0001_P0089\TR1_2_W0001_P0089_T0001_R1_P2_K1_Ch2-Ch1.zen
4.560010e+00	3.271658e+01	20150708_gfpSORORINcd3_G2G1\MitoSys2\LSM\gfpSORORINc_G1\DE_W0011_P0001\DE_2_W0011_P0001_T0003\TR1_W0001_P0089\TR1_2_W0001_P0089_T0001_R1_P2_K1_Ch2-Ch1.zen
4.620010e+00	2.853325e+01	20150708_gfpSORORINcd3_G2G1\MitoSys2\LSM\gfpSORORINc_G1\DE_W0011_P0001\DE_2_W0011_P0001_T0003\TR1_W0001_P0089\TR1_2_W0001_P0089_T0001_R1_P2_K1_Ch2-Ch1.zen
4.680010e+00	3.789989e+01	20150708_gfpSORORINcd3_G2G1\MitoSys2\LSM\gfpSORORINc_G1\DE_W0011_P0001\DE_2_W0011_P0001_T0003\TR1_W0001_P0089\TR1_2_W0001_P0089_T0001_R1_P2_K1_Ch2-Ch1.zen
4.740010e+00	3.498323e+01	20150708_gfpSORORINcd3_G2G1\MitoSys2\LSM\gfpSORORINc_G1\DE_W0011_P0001\DE_2_W0011_P0001_T0003\TR1_W0001_P0089\TR1_2_W0001_P0089_T0001_R1_P2_K1_Ch2-Ch1.zen
4.800010e+00	3.688323e+01	20150708_gfpSORORINcd3_G2G1\MitoSys2\LSM\gfpSORORINc_G1\DE_W0011_P0001\DE_2_W0011_P0001_T0003\TR1_W0001_P0089\TR1_2_W0001_P0089_T0001_R1_P2_K1_Ch2-Ch1.zen
4.860010e+00	3.194991e+01	20150708_gfpSORORINcd3_G2G1\MitoSys2\LSM\gfpSORORINc_G1\DE_W0011_P0001\DE_2_W0011_P0001_T0003\TR1_W0001_P0089\TR1_2_W0001_P0089_T0001_R1_P2_K1_Ch2-Ch1.zen
4.920010e+00	2.608326e+01	20150708_gfpSORORINcd3_G2G1\MitoSys2\LSM\gfpSORORINc_G1\DE_W0011_P0001\DE_2_W0011_P0001_T0003\TR1_W0001_P0089\TR1_2_W0001_P0089_T0001_R1_P2_K1_Ch2-Ch1.zen
4.980010e+00	3.184991e+01	20150708_gfpSORORINcd3_G2G1\MitoSys2\LSM\gfpSORORINc_G1\DE_W0011_P0001\DE_2_W0011_P0001_T0003\TR1_W0001_P0089\TR1_2_W0001_P0089_T0001_R1_P2_K1_Ch2-Ch1.zen
5.040010e+00	2.428326e+01	20150708_gfpSORORINcd3_G2G1\MitoSys2\LSM\gfpSORORINc_G1\DE_W0011_P0001\DE_2_W0011_P0001_T0003\TR1_W0001_P0089\TR1_2_W0001_P0089_T0001_R1_P2_K1_Ch2-Ch1.zen
5.100010e+00	3.129991e+01	20150708_gfpSORORINcd3_G2G1\MitoSys2\LSM\gfpSORORINc_G1\DE_W0011_P0001\DE_2_W0011_P0001_T0003\TR1_W0001_P0089\TR1_2_W0001_P0089_T0001_R1_P2_K1_Ch2-Ch1.zen
5.160010e+00	2.921659e+01	20150708_gfpSORORINcd3_G2G1\MitoSys2\LSM\gfpSORORINc_G1\DE_W0011_P0001\DE_2_W0011_P0001_T0003\TR1_W0001_P0089\TR1_2_W0001_P0089_T0001_R1_P2_K1_Ch2-Ch1.zen
5.220010e+00	2.983325e+01	20150708_gfpSORORINcd3_G2G1\MitoSys2\LSM\gfpSORORINc_G1\DE_W0011_P0001\DE_2_W0011_P0001_T0003\TR1_W0001_P0089\TR1_2_W0001_P0089_T0001_R1_P2_K1_Ch2-Ch1.zen
5.280010e+00	2.508326e+01	20150708_gfpSORORINcd3_G2G1\MitoSys2\LSM\gfpSORORINc_G1\DE_W0011_P0001\DE_2_W0011_P0001_T0003\TR1_W0001_P0089\TR1_2_W0001_P0089_T0001_R1_P2_K1_Ch2-Ch1.zen
5.340010e+00	2.833325e+01	20150708_gfpSORORINcd3_G2G1\MitoSys2\LSM\gfpSORORINc_G1\DE_W0011_P0001\DE_2_W0011_P0001_T0003\TR1_W0001_P0089\TR1_2_W0001_P0089_T0001_R1_P2_K1_Ch2-Ch1.zen
5.400020e+00	3.039991e+01	20150708_gfpSORORINcd3_G2G1\MitoSys2\LSM\gfpSORORINc_G1\DE_W0011_P0001\DE_2_W0011_P0001_T0003\TR1_W0001_P0089\TR1_2_W0001_P0089_T0001_R1_P2_K1_Ch2-Ch1.zen
5.460020e+00	2.703326e+01	20150708_gfpSORORINcd3_G2G1\MitoSys2\LSM\gfpSORORINc_G1\DE_W0011_P0001\DE_2_W0011_P0001_T0003\TR1_W0001_P0089\TR1_2_W0001_P0089_T0001_R1_P2_K1_Ch2-Ch1.zen
5.520020e+00	3.078325e+01	20150708_gfpSORORINcd3_G2G1\MitoSys2\LSM\gfpSORORINc_G1\DE_W0011_P0001\DE_2_W0011_P0001_T0003\TR1_W0001_P0089\TR1_2_W0001_P0089_T0001_R1_P2_K1_Ch2-Ch1.zen
5.580020e+00	3.828323e+01	20150708_gfpSORORINcd3_G2G1\MitoSys2\LSM\gfpSORORINc_G1\DE_W0011_P0001\DE_2_W0011_P0001_T0003\TR1_W0001_P0089\TR1_2_W0001_P0089_T0001_R1_P2_K1_Ch2-Ch1.zen
5.640020e+00	3.066658e+01	20150708_gfpSORORINcd3_G2G1\MitoSys2\LSM\gfpSORORINc_G1\DE_W0011_P0001\DE_2_W0011_P0001_T0003\TR1_W0001_P0089\TR1_2_W0001_P0089_T0001_R1_P2_K1_Ch2-Ch1.zen
5.700020e+00	3.053325e+01	20150708_gfpSORORINcd3_G2G1\MitoSys2\LSM\gfpSORORINc_G1\DE_W0011_P0001\DE_2_W0011_P0001_T0003\TR1_W0001_P0089\TR1_2_W0001_P0089_T0001_R1_P2_K1_Ch2-Ch1.zen
5.760020e+00	3.153325e+01	20150708_gfpSORORINcd3_G2G1\MitoSys2\LSM\gfpSORORINc_G1\DE_W0011_P0001\DE_2_W0011_P0001_T0003\TR1_W0001_P0089\TR1_2_W0001_P0089_T0001_R1_P2_K1_Ch2-Ch1.zen
5.820020e+00	3.986655e+01	20150708_gfpSORORINcd3_G2G1\MitoSys2\LSM\gfpSORORINc_G1\DE_W0011_P0001\DE_2_W0011_P0001_T0003\TR1_W0001_P0089\TR1_2_W0001_P0089_T0001_R1_P2_K1_Ch2-Ch1.zen
5.880020e+00	3.629990e+01	20150708_gfpSORORINcd3_G2G1\MitoSys2\LSM\gfpSORORINc_G1\DE_W0011_P0001\DE_2_W0011_P0001_T0003\TR1_W0001_P0089\TR1_2_W0001_P0089_T0001_R1_P2_K1_Ch2-Ch1.zen
5.940020e+00	2.549993e+01	20150708_gfpSORORINcd3_G2G1\MitoSys2\LSM\gfpSORORINc_G1\DE_W0011_P0001\DE_2_W0011_P0001_T0003\TR1_W0001_P0089\TR1_2_W0001_P0089_T0001_R1_P2_K1_Ch2-Ch1.zen
6.000020e+00	2.784992e+01	20150708_gfpSORORINcd3_G2G1\MitoSys2\LSM\gfpSORORINc_G1\DE_W0011_P0001\DE_2_W0011_P0001_T0003\TR1_W0001_P0089\TR1_2_W0001_P0089_T0001_R1_P2_K1_Ch2-Ch1.zen
6.060020e+00	3.049991e+01	20150708_gfpSORORINcd3_G2G1\MitoSys2\LSM\gfpSORORINc_G1\DE_W0011_P0001\DE_2_W0011_P0001_T0003\TR1_W0001_P0089\TR1_2_W0001_P0089_T0001_R1_P2_K1_Ch2-Ch1.zen
6.120020e+00	2.951658e+01	20150708_gfpSORORINcd3_G2G1\MitoSys2\LSM\gfpSORORINc_G1\DE_W0011_P0001\DE_2_W0011_P0001_T0003\TR1_W0001_P0089\TR1_2_W0001_P0089_T0001_R1_P2_K1_Ch2-Ch1.zen
6.180020e+00	2.228327e+01	20150708_gfpSORORINcd3_G2G1\MitoSys2\LSM\gfpSORORINc_G1\DE_W0011_P0001\DE_2_W0011_P0001_T0003\TR1_W0001_P0089\TR1_2_W0001_P0089_T0001_R1_P2_K1_Ch2-Ch1.zen
6.240020e+00	2.621659e+01	20150708_gfpSORORINcd3_G2G1\MitoSys2\LSM\gfpSORORINc_G1\DE_W0011_P0001\DE_2_W0011_P0001_T0003\TR1_W0001_P0089\TR1_2_W0001_P0089_T0001_R1_P2_K1_Ch2-Ch1.zen
6.300020e+00	2.678326e+01	20150708_gfpSORORINcd3_G2G1\MitoSys2\LSM\gfpSORORINc_G1\DE_W0011_P0001\DE_2_W0011_P0001_T0003\TR1_W0001_P0089\TR1_2_W0001_P0089_T0001_R1_P2_K1_Ch2-Ch1.zen
6.360020e+00	2.843325e+01	20150708_gfpSORORINcd3_G2G1\MitoSys2\LSM\gfpSORORINc_G1\DE_W0011_P0001\DE_2_W0011_P0001_T0003\TR1_W0001_P0089\TR1_2_W0001_P0089_T0001_R1_P2_K1_Ch2-Ch1.zen
6.420020e+00	2.864992e+01	20150708_gfpSORORINcd3_G2G1\MitoSys2\LSM\gfpSORORINc_G1\DE_W0011_P0001\DE_2_W0011_P0001_T0003\TR1_W0001_P0089\TR1_2_W0001_P0089_T0001_R1_P2_K1_Ch2-Ch1.zen
6.480020e+00	2.993325e+01	20150708_gfpSORORINcd3_G2G1\MitoSys2\LSM\gfpSORORINc_G1\DE_W0011_P0001\DE_2_W0011_P0001_T0003\TR1_W0001_P0089\TR1_2_W0001_P0089_T0001_R1_P2_K1_Ch2-Ch1.zen
6.540020e+00	2.881659e+01	20150708_gfpSORORINcd3_G2G1\MitoSys2\LSM\gfpSORORINc_G1\DE_W0011_P0001\DE_2_W0011_P0001_T0003\TR1_W0001_P0089\TR1_2_W0001_P0089_T0001_R1_P2_K1_Ch2-Ch1.zen
6.600020e+00	2.526660e+01	20150708_gfpSORORINcd3_G2G1\MitoSys2\LSM\gfpSORORINc_G1\DE_W0011_P0001\DE_2_W0011_P0001_T0003\TR1_W0001_P0089\TR1_2_W0001_P0089_T0001_R1_P2_K1_Ch2-Ch1.zen
6.660020e+00	2.878325e+01	20150708_gfpSORORINcd3_G2G1\MitoSys2\LSM\gfpSORORINc_G1\DE_W0011_P0001\DE_2_W0011_P0001_T0003\TR1_W0001_P0089\TR1_2_W0001_P0089_T0001_R1_P2_K1_Ch2-Ch1.zen
6.720020e+00	2.629993e+01	20150708_gfpSORORINcd3_G2G1\MitoSys2\LSM\gfpSORORINc_G1\DE_W0011_P0001\DE_2_W0011_P0001_T0003\TR1_W0001_P0089\TR1_2_W0001_P0089_T0001_R1_P2_K1_Ch2-Ch1.zen
6.780020e+00	2.816659e+01	20150708_gfpSORORINcd3_G2G1\MitoSys2\LSM\gfpSORORINc_G1\DE_W0011_P0001\DE_2_W0011_P0001_T0003\TR1_W0001_P0089\TR1_2_W0001_P0089_T0001_R1_P2_K1_Ch2-Ch1.zen
6.840020e+00	2.838325e+01	20150708_gfpSORORINcd3_G2G1\MitoSys2\LSM\gfpSORORINc_G1\DE_W0011_P0001\DE_2_W0011_P0001_T0003\TR1_W0001_P0089\TR1_2_W0001_P0089_T0001_R1_P2_K1_Ch2-Ch1.zen
6.900020e+00	2.993325e+01	20150708_gfpSORORINcd3_G2G1\MitoSys2\LSM\gfpSORORINc_G1\DE_W0011_P0001\DE_2_W0011_P0001_T0003\TR1_W0001_P0089\TR1_2_W0001_P0089_T0001_R1_P2_K1_Ch2-Ch1.zen
6.960020e+00	2.188327e+01	20150708_gfpSORORINcd3_G2G1\MitoSys2\LSM\gfpSORORINc_G1\DE_W0011_P0001\DE_2_W0011_P0001_T0003\TR1_W0001_P0089\TR1_2_W0001_P0089_T0001_R1_P2_K1_Ch2-Ch1.zen
7.020020e+00	2.959992e+01	20150708_gfpSORORINcd3_G2G1\MitoSys2\LSM\gfpSORORINc_G1\DE_W0011_P0001\DE_2_W0011_P0001_T0003\TR1_W0001_P0089\TR1_2_W0001_P0089_T0001_R1_P2_K1_Ch2-Ch1.zen
7.080020e+00	3.258324e+01	20150708_gfpSORORINcd3_G2G1\MitoSys2\LSM\gfpSORORINc_G1\DE_W0011_P0001\DE_2_W0011_P0001_T0003\TR1_W0001_P0089\TR1_2_W0001_P0089_T0001_R1_P2_K1_Ch2-Ch1.zen
7.140020e+00	3.619990e+01	20150708_gfpSORORINcd3_G2G1\MitoSys2\LSM\gfpSORORINc_G1\DE_W0011_P0001\DE_2_W0011_P0001_T0003\TR1_W0001_P0089\TR1_2_W0001_P0089_T0001_R1_P2_K1_Ch2-Ch1.zen
7.200020e+00	3.033325e+01	20150708_gfpSORORINcd3_G2G1\MitoSys2\LSM\gfpSORORINc_G1\DE_W0011_P0001\DE_2_W0011_P0001_T0003\TR1_W0001_P0089\TR1_2_W0001_P0089_T0001_R1_P2_K1_Ch2-Ch1.zen
7.260020e+00	2.688326e+01	20150708_gfpSORORINcd3_G2G1\MitoSys2\LSM\gfpSORORINc_G1\DE_W0011_P0001\DE_2_W0011_P0001_T0003\TR1_W0001_P0089\TR1_2_W0001_P0089_T0001_R1_P2_K1_Ch2-Ch1.zen
7.320020e+00	3.478323e+01	20150708_gfpSORORINcd3_G2G1\MitoSys2\LSM\gfpSORORINc_G1\DE_W0011_P0001\DE_2_W0011_P0001_T0003\TR1_W0001_P0089\TR1_2_W0001_P0089_T0001_R1_P2_K1_Ch2-Ch1.zen
7.380020e+00	3.358324e+01	20150708_gfpSORORINcd3_G2G1\MitoSys2\LSM\gfpSORORINc_G1\DE_W0011_P0001\DE_2_W0011_P0001_T0003\TR1_W0001_P0089\TR1_2_W0001_P0089_T0001_R1_P2_K1_Ch2-Ch1.zen
7.440020e+00	3.084991e+01	20150708_gfpSORORINcd3_G2G1\MitoSys2\LSM\gfpSORORINc_G1\DE_W0011_P0001\DE_2_W0011_P0001_T0003\TR1_W0001_P0089\TR1_2_W0001_P0089_T0001_R1_P2_K1_Ch2-Ch1.zen
7.500020e+00	3.139991e+01	20150708_gfpSORORINcd3_G2G1\MitoSys2\LSM\gfpSORORINc_G1\DE_W0011_P0001\DE_2_W0011_P0001_T0003\TR1_W0001_P0089\TR1_2_W0001_P0089_T0001_R1_P2_K1_Ch2-Ch1.zen
7.560020e+00	2.601659e+01	20150708_gfpSORORINcd3_G2G1\MitoSys2\LSM\gfpSORORINc_G1\DE_W0011_P0001\DE_2_W0011_P0001_T0003\TR1_W0001_P0089\TR1_2_W0001_P0089_T0001_R1_P2_K1_Ch2-Ch1.zen
7.620020e+00	2.994991e+01	20150708_gfpSORORINcd3_G2G1\MitoSys2\LSM\gfpSORORINc_G1\DE_W0011_P0001\DE_2_W0011_P0001_T0003\TR1_W0001_P0089\TR1_2_W0001_P0089_T0001_R1_P2_K1_Ch2-Ch1.zen
7.680020e+00	3.041658e+01	20150708_gfpSORORINcd3_G2G1\MitoSys2\LSM\gfpSORORINc_G1\DE_W0011_P0001\DE_2_W0011_P0001_T0003\TR1_W0001_P0089\TR1_2_W0001_P0089_T0001_R1_P2_K1_Ch2-Ch1.zen
7.740020e+00	3.624990e+01	20150708_gfpSORORINcd3_G2G1\MitoSys2\LSM\gfpSORORINc_G1\DE_W0011_P0001\DE_2_W0011_P0001_T0003\TR1_W0001_P0089\TR1_2_W0001_P0089_T0001_R1_P2_K1_Ch2-Ch1.zen
7.800020e+00	2.733326e+01	20150708_gfpSORORINcd3_G2G1\MitoSys2\LSM\gfpSORORINc_G1\DE_W0011_P0001\DE_2_W0011_P0001_T0003\TR1_W0001_P0089\TR1_2_W0001_P0089_T0001_R1_P2_K1_Ch2-Ch1.zen
7.860020e+00	2.578326e+01	20150708_gfpSORORINcd3_G2G1\MitoSys2\LSM\gfpSORORINc_G1\DE_W0011_P0001\DE_2_W0011_P0001_T0003\TR1_W0001_P0089\TR1_2_W0001_P0089_T0001_R1_P2_K1_Ch2-Ch1.zen
7.920020e+00	2.829992e+01	20150708_gfpSORORINcd3_G2G1\MitoSys2\LSM\gfpSORORINc_G1\DE_W0011_P0001\DE_2_W0011_P0001_T0003\TR1_W0001_P0089\TR1_2_W0001_P0089_T0001_R1_P2_K1_Ch2-Ch1.zen
7.980020e+00	2.791659e+01	20150708_gfpSORORINcd3_G2G1\MitoSys2\LSM\gfpSORORINc_G1\DE_W0011_P0001\DE_2_W0011_P0001_T0003\TR1_W0001_P0089\TR1_2_W0001_P0089_T0001_R1_P2_K1_Ch2-Ch1.zen
8.040020e+00	2.448326e+01	20150708_gfpSORORINcd3_G2G1\MitoSys2\LSM\gfpSORORINc_G1\DE_W0011_P0001\DE_2_W0011_P0001_T0003\TR1_W0001_P0089\TR1_2_W0001_P0089_T0001_R1_P2_K1_Ch2-Ch1.zen
8.100020e+00	3.241658e+01	20150708_gfpSORORINcd3_G2G1\MitoSys2\LSM\gfpSORORINc_G1\DE_W0011_P0001\DE_2_W0011_P0001_T0003\TR1_W0001_P0089\TR1_2_W0001_P0089_T0001_R1_P2_K1_Ch2-Ch1.zen
8.160020e+00	3.266658e+01	20150708_gfpSORORINcd3_G2G1\MitoSys2\LSM\gfpSORORINc_G1\DE_W0011_P0001\DE_2_W0011_P0001_T0003\TR1_W0001_P0089\TR1_2_W0001_P0089_T0001_R1_P2_K1_Ch2-Ch1.zen
8.220020e+00	3.164991e+01	20150708_gfpSORORINcd3_G2G1\MitoSys2\LSM\gfpSORORINc_G1\DE_W0011_P0001\DE_2_W0011_P0001_T0003\TR1_W0001_P0089\TR1_2_W0001_P0089_T0001_R1_P2_K1_Ch2-Ch1.zen
8.280020e+00	2.678326e+01	20150708_gfpSORORINcd3_G2G1\MitoSys2\LSM\gfpSORORINc_G1\DE_W0011_P0001\DE_2_W0011_P0001_T0003\TR1_W0001_P0089\TR1_2_W0001_P0089_T0001_R1_P2_K1_Ch2-Ch1.zen
8.340020e+00	3.408324e+01	20150708_gfpSORORINcd3_G2G1\MitoSys2\LSM\gfpSORORINc_G1\DE_W0011_P0001\DE_2_W0011_P0001_T0003\TR1_W0001_P0089\TR1_2_W0001_P0089_T0001_R1_P2_K1_Ch2-Ch1.zen
8.400020e+00	3.289991e+01	20150708_gfpSORORINcd3_G2G1\MitoSys2\LSM\gfpSORORINc_G1\DE_W0011_P0001\DE_2_W0011_P0001_T0003\TR1_W0001_P0089\TR1_2_W0001_P0089_T0001_R1_P2_K1_Ch2-Ch1.zen
8.460020e+00	2.446660e+01	20150708_gfpSORORINcd3_G2G1\MitoSys2\LSM\gfpSORORINc_G1\DE_W0011_P0001\DE_2_W0011_P0001_T0003\TR1_W0001_P0089\TR1_2_W0001_P0089_T0001_R1_P2_K1_Ch2-Ch1.zen
8.520020e+00	2.924992e+01	20150708_gfpSORORINcd3_G2G1\MitoSys2\LSM\gfpSORORINc_G1\DE_W0011_P0001\DE_2_W0011_P0001_T0003\TR1_W0001_P0089\TR1_2_W0001_P0089_T0001_R1_P2_K1_Ch2-Ch1.zen
8.580020e+00	3.511657e+01	20150708_gfpSORORINcd3_G2G1\MitoSys2\LSM\gfpSORORINc_G1\DE_W0011_P0001\DE_2_W0011_P0001_T0003\TR1_W0001_P0089\TR1_2_W0001_P0089_T0001_R1_P2_K1_Ch2-Ch1.zen
8.640020e+00	3.166658e+01	20150708_gfpSORORINcd3_G2G1\MitoSys2\LSM\gfpSORORINc_G1\DE_W0011_P0001\DE_2_W0011_P0001_T0003\TR1_W0001_P0089\TR1_2_W0001_P0089_T0001_R1_P2_K1_Ch2-Ch1.zen
8.700020e+00	3.399990e+01	20150708_gfpSORORINcd3_G2G1\MitoSys2\LSM\gfpSORORINc_G1\DE_W0011_P0001\DE_2_W0011_P0001_T0003\TR1_W0001_P0089\TR1_2_W0001_P0089_T0001_R1_P2_K1_Ch2-Ch1.zen
8.760030e+00	3.613323e+01	20150708_gfpSORORINcd3_G2G1\MitoSys2\LSM\gfpSORORINc_G1\DE_W0011_P0001\DE_2_W0011_P0001_T0003\TR1_W0001_P0089\TR1_2_W0001_P0089_T0001_R1_P2_K1_Ch2-Ch1.zen
8.820020e+00	2.751659e+01	20150708_gfpSORORINcd3_G2G1\MitoSys2\LSM\gfpSORORINc_G1\DE_W0011_P0001\DE_2_W0011_P0001_T0003\TR1_W0001_P0089\TR1_2_W0001_P0089_T0001_R1_P2_K1_Ch2-Ch1.zen
8.880020e+00	3.004992e+01	20150708_gfpSORORINcd3_G2G1\MitoSys2\LSM\gfpSORORINc_G1\DE_W0011_P0001\DE_2_W0011_P0001_T0003\TR1_W0001_P0089\TR1_2_W0001_P0089_T0001_R1_P2_K1_Ch2-Ch1.zen
8.940030e+00	3.403324e+01	20150708_gfpSORORINcd3_G2G1\MitoSys2\LSM\gfpSORORINc_G1\DE_W0011_P0001\DE_2_W0011_P0001_T0003\TR1_W0001_P0089\TR1_2_W0001_P0089_T0001_R1_P2_K1_Ch2-Ch1.zen
9.000030e+00	2.386660e+01	20150708_gfpSORORINcd3_G2G1\MitoSys2\LSM\gfpSORORINc_G1\DE_W0011_P0001\DE_2_W0011_P0001_T0003\TR1_W0001_P0089\TR1_2_W0001_P0089_T0001_R1_P2_K1_Ch2-Ch1.zen
9.060030e+00	2.491660e+01	20150708_gfpSORORINcd3_G2G1\MitoSys2\LSM\gfpSORORINc_G1\DE_W0011_P0001\DE_2_W0011_P0001_T0003\TR1_W0001_P0089\TR1_2_W0001_P0089_T0001_R1_P2_K1_Ch2-Ch1.zen
9.120030e+00	3.221658e+01	20150708_gfpSORORINcd3_G2G1\MitoSys2\LSM\gfpSORORINc_G1\DE_W0011_P0001\DE_2_W0011_P0001_T0003\TR1_W0001_P0089\TR1_2_W0001_P0089_T0001_R1_P2_K1_Ch2-Ch1.zen
9.180030e+00	3.376657e+01	20150708_gfpSORORINcd3_G2G1\MitoSys2\LSM\gfpSORORINc_G1\DE_W0011_P0001\DE_2_W0011_P0001_T0003\TR1_W0001_P0089\TR1_2_W0001_P0089_T0001_R1_P2_K1_Ch2-Ch1.zen
9.240030e+00	3.419991e+01	20150708_gfpSORORINcd3_G2G1\MitoSys2\LSM\gfpSORORINc_G1\DE_W0011_P0001\DE_2_W0011_P0001_T0003\TR1_W0001_P0089\TR1_2_W0001_P0089_T0001_R1_P2_K1_Ch2-Ch1.zen
9.300030e+00	2.659993e+01	20150708_gfpSORORINcd3_G2G1\MitoSys2\LSM\gfpSORORINc_G1\DE_W0011_P0001\DE_2_W0011_P0001_T0003\TR1_W0001_P0089\TR1_2_W0001_P0089_T0001_R1_P2_K1_Ch2-Ch1.zen
9.360030e+00	2.676659e+01	20150708_gfpSORORINcd3_G2G1\MitoSys2\LSM\gfpSORORINc_G1\DE_W0011_P0001\DE_2_W0011_P0001_T0003\TR1_W0001_P0089\TR1_2_W0001_P0089_T0001_R1_P2_K1_Ch2-Ch1.zen
9.420030e+00	2.546659e+01	20150708_gfpSORORINcd3_G2G1\MitoSys2\LSM\gfpSORORINc_G1\DE_W0011_P0001\DE_2_W0011_P0001_T0003\TR1_W0001_P0089\TR1_2_W0001_P0089_T0001_R1_P2_K1_Ch2-Ch1.zen
9.480030e+00	2.263327e+01	20150708_gfpSORORINcd3_G2G1\MitoSys2\LSM\gfpSORORINc_G1\DE_W0011_P0001\DE_2_W0011_P0001_T0003\TR1_W0001_P0089\TR1_2_W0001_P0089_T0001_R1_P2_K1_Ch2-Ch1.zen
9.540030e+00	2.908325e+01	20150708_gfpSORORINcd3_G2G1\MitoSys2\LSM\gfpSORORINc_G1\DE_W0011_P0001\DE_2_W0011_P0001_T0003\TR1_W0001_P0089\TR1_2_W0001_P0089_T0001_R1_P2_K1_Ch2-Ch1.zen
9.600030e+00	3.188324e+01	20150708_gfpSORORINcd3_G2G1\MitoSys2\LSM\gfpSORORINc_G1\DE_W0011_P0001\DE_2_W0011_P0001_T0003\TR1_W0001_P0089\TR1_2_W0001_P0089_T0001_R1_P2_K1_Ch2-Ch1.zen
9.660030e+00	2.669992e+01	20150708_gfpSORORINcd3_G2G1\MitoSys2\LSM\gfpSORORINc_G1\DE_W0011_P0001\DE_2_W0011_P0001_T0003\TR1_W0001_P0089\TR1_2_W0001_P0089_T0001_R1_P2_K1_Ch2-Ch1.zen
9.720030e+00	2.663326e+01	20150708_gfpSORORINcd3_G2G1\MitoSys2\LSM\gfpSORORINc_G1\DE_W0011_P0001\DE_2_W0011_P0001_T0003\TR1_W0001_P0089\TR1_2_W0001_P0089_T0001_R1_P2_K1_Ch2-Ch1.zen
9.780030e+00	2.931658e+01	20150708_gfpSORORINcd3_G2G1\MitoSys2\LSM\gfpSORORINc_G1\DE_W0011_P0001\DE_2_W0011_P0001_T0003\TR1_W0001_P0089\TR1_2_W0001_P0089_T0001_R1_P2_K1_Ch2-Ch1.zen
9.840030e+00	3.004992e+01	20150708_gfpSORORINcd3_G2G1\MitoSys2\LSM\gfpSORORINc_G1\DE_W0011_P0001\DE_2_W0011_P0001_T0003\TR1_W0001_P0089\TR1_2_W0001_P0089_T0001_R1_P2_K1_Ch2-Ch1.zen
9.900030e+00	2.753326e+01	20150708_gfpSORORINcd3_G2G1\MitoSys2\LSM\gfpSORORINc_G1\DE_W0011_P0001\DE_2_W0011_P0001_T0003\TR1_W0001_P0089\TR1_2_W0001_P0089_T0001_R1_P2_K1_Ch2-Ch1.zen
9.960030e+00	2.744992e+01	20150708_gfpSORORINcd3_G2G1\MitoSys2\LSM\gfpSORORINc_G1\DE_W0011_P0001\DE_2_W0011_P0001_T0003\TR1_W0001_P0089\TR1_2_W0001_P0089_T0001_R1_P2_K1_Ch2-Ch1.zen
1.002003e+01	2.799992e+01	20150708_gfpSORORINcd3_G2G1\MitoSys2\LSM\gfpSORORINc_G1\DE_W0011_P0001\DE_2_W0011_P0001_T0003\TR1_W0001_P0089\TR1_2_W0001_P0089_T0001_R1_P2_K1_Ch2-Ch1.zen
1.008003e+01	2.988325e+01	20150708_gfpSORORINcd3_G2G1\MitoSys2\LSM\gfpSORORINc_G1\DE_W0011_P0001\DE_2_W0011_P0001_T0003\TR1_W0001_P0089\TR1_2_W0001_P0089_T0001_R1_P2_K1_Ch2-Ch1.zen
1.014003e+01	3.048325e+01	20150708_gfpSORORINcd3_G2G1\MitoSys2\LSM\gfpSORORINc_G1\DE_W0011_P0001\DE_2_W0011_P0001_T0003\TR1_W0001_P0089\TR1_2_W0001_P0089_T0001_R1_P2_K1_Ch2-Ch1.zen
1.020003e+01	2.859992e+01	20150708_gfpSORORINcd3_G2G1\MitoSys2\LSM\gfpSORORINc_G1\DE_W0011_P0001\DE_2_W0011_P0001_T0003\TR1_W0001_P0089\TR1_2_W0001_P0089_T0001_R1_P2_K1_Ch2-Ch1.zen
1.026003e+01	2.659993e+01	20150708_gfpSORORINcd3_G2G1\MitoSys2\LSM\gfpSORORINc_G1\DE_W0011_P0001\DE_2_W0011_P0001_T0003\TR1_W0001_P0089\TR1_2_W0001_P0089_T0001_R1_P2_K1_Ch2-Ch1.zen
1.032003e+01	2.796659e+01	20150708_gfpSORORINcd3_G2G1\MitoSys2\LSM\gfpSORORINc_G1\DE_W0011_P0001\DE_2_W0011_P0001_T0003\TR1_W0001_P0089\TR1_2_W0001_P0089_T0001_R1_P2_K1_Ch2-Ch1.zen
1.038003e+01	3.219991e+01	20150708_gfpSORORINcd3_G2G1\MitoSys2\LSM\gfpSORORINc_G1\DE_W0011_P0001\DE_2_W0011_P0001_T0003\TR1_W0001_P0089\TR1_2_W0001_P0089_T0001_R1_P2_K1_Ch2-Ch1.zen
1.044003e+01	2.836659e+01	20150708_gfpSORORINcd3_G2G1\MitoSys2\LSM\gfpSORORINc_G1\DE_W0011_P0001\DE_2_W0011_P0001_T0003\TR1_W0001_P0089\TR1_2_W0001_P0089_T0001_R1_P2_K1_Ch2-Ch1.zen
1.050003e+01	2.774992e+01	20150708_gfpSORORINcd3_G2G1\MitoSys2\LSM\gfpSORORINc_G1\DE_W0011_P0001\DE_2_W0011_P0001_T0003\TR1_W0001_P0089\TR1_2_W0001_P0089_T0001_R1_P2_K1_Ch2-Ch1.zen
1.056003e+01	3.186658e+01	20150708_gfpSORORINcd3_G2G1\MitoSys2\LSM\gfpSORORINc_G1\DE_W0011_P0001\DE_2_W0011_P0001_T0003\TR1_W0001_P0089\TR1_2_W0001_P0089_T0001_R1_P2_K1_Ch2-Ch1.zen
1.062003e+01	2.476660e+01	20150708_gfpSORORINcd3_G2G1\MitoSys2\LSM\gfpSORORINc_G1\DE_W0011_P0001\DE_2_W0011_P0001_T0003\TR1_W0001_P0089\TR1_2_W0001_P0089_T0001_R1_P2_K1_Ch2-Ch1.zen
1.068003e+01	2.454993e+01	20150708_gfpSORORINcd3_G2G1\MitoSys2\LSM\gfpSORORINc_G1\DE_W0011_P0001\DE_2_W0011_P0001_T0003\TR1_W0001_P0089\TR1_2_W0001_P0089_T0001_R1_P2_K1_Ch2-Ch1.zen
1.074003e+01	2.699992e+01	20150708_gfpSORORINcd3_G2G1\MitoSys2\LSM\gfpSORORINc_G1\DE_W0011_P0001\DE_2_W0011_P0001_T0003\TR1_W0001_P0089\TR1_2_W0001_P0089_T0001_R1_P2_K1_Ch2-Ch1.zen
1.080003e+01	3.208324e+01	20150708_gfpSORORINcd3_G2G1\MitoSys2\LSM\gfpSORORINc_G1\DE_W0011_P0001\DE_2_W0011_P0001_T0003\TR1_W0001_P0089\TR1_2_W0001_P0089_T0001_R1_P2_K1_Ch2-Ch1.zen
1.086003e+01	3.633323e+01	20150708_gfpSORORINcd3_G2G1\MitoSys2\LSM\gfpSORORINc_G1\DE_W0011_P0001\DE_2_W0011_P0001_T0003\TR1_W0001_P0089\TR1_2_W0001_P0089_T0001_R1_P2_K1_Ch2-Ch1.zen
1.092003e+01	3.328324e+01	20150708_gfpSORORINcd3_G2G1\MitoSys2\LSM\gfpSORORINc_G1\DE_W0011_P0001\DE_2_W0011_P0001_T0003\TR1_W0001_P0089\TR1_2_W0001_P0089_T0001_R1_P2_K1_Ch2-Ch1.zen
1.098003e+01	2.716659e+01	20150708_gfpSORORINcd3_G2G1\MitoSys2\LSM\gfpSORORINc_G1\DE_W0011_P0001\DE_2_W0011_P0001_T0003\TR1_W0001_P0089\TR1_2_W0001_P0089_T0001_R1_P2_K1_Ch2-Ch1.zen
1.104003e+01	2.413326e+01	20150708_gfpSORORINcd3_G2G1\MitoSys2\LSM\gfpSORORINc_G1\DE_W0011_P0001\DE_2_W0011_P0001_T0003\TR1_W0001_P0089\TR1_2_W0001_P0089_T0001_R1_P2_K1_Ch2-Ch1.zen
1.110003e+01	2.413326e+01	20150708_gfpSORORINcd3_G2G1\MitoSys2\LSM\gfpSORORINc_G1\DE_W0011_P0001\DE_2_W0011_P0001_T0003\TR1_W0001_P0089\TR1_2_W0001_P0089_T0001_R1_P2_K1_Ch2-Ch1.zen
1.116003e+01	2.634993e+01	20150708_gfpSORORINcd3_G2G1\MitoSys2\LSM\gfpSORORINc_G1\DE_W0011_P0001\DE_2_W0011_P0001_T0003\TR1_W0001_P0089\TR1_2_W0001_P0089_T0001_R1_P2_K1_Ch2-Ch1.zen
1.122003e+01	2.886658e+01	20150708_gfpSORORINcd3_G2G1\MitoSys2\LSM\gfpSORORINc_G1\DE_W0011_P0001\DE_2_W0011_P0001_T0003\TR1_W0001_P0089\TR1_2_W0001_P0089_T0001_R1_P2_K1_Ch2-Ch1.zen
1.128003e+01	3.311657e+01	20150708_gfpSORORINcd3_G2G1\MitoSys2\LSM\gfpSORORINc_G1\DE_W0011_P0001\DE_2_W0011_P0001_T0003\TR1_W0001_P0089\TR1_2_W0001_P0089_T0001_R1_P2_K1_Ch2-Ch1.zen
1.134003e+01	3.108325e+01	20150708_gfpSORORINcd3_G2G1\MitoSys2\LSM\gfpSORORINc_G1\DE_W0011_P0001\DE_2_W0011_P0001_T0003\TR1_W0001_P0089\TR1_2_W0001_P0089_T0001_R1_P2_K1_Ch2-Ch1.zen
1.140003e+01	2.608326e+01	20150708_gfpSORORINcd3_G2G1\MitoSys2\LSM\gfpSORORINc_G1\DE_W0011_P0001\DE_2_W0011_P0001_T0003\TR1_W0001_P0089\TR1_2_W0001_P0089_T0001_R1_P2_K1_Ch2-Ch1.zen
1.146003e+01	2.496660e+01	20150708_gfpSORORINcd3_G2G1\MitoSys2\LSM\gfpSORORINc_G1\DE_W0011_P0001\DE_2_W0011_P0001_T0003\TR1_W0001_P0089\TR1_2_W0001_P0089_T0001_R1_P2_K1_Ch2-Ch1.zen
1.152003e+01	2.421660e+01	20150708_gfpSORORINcd3_G2G1\MitoSys2\LSM\gfpSORORINc_G1\DE_W0011_P0001\DE_2_W0011_P0001_T0003\TR1_W0001_P0089\TR1_2_W0001_P0089_T0001_R1_P2_K1_Ch2-Ch1.zen
1.158003e+01	2.383327e+01	20150708_gfpSORORINcd3_G2G1\MitoSys2\LSM\gfpSORORINc_G1\DE_W0011_P0001\DE_2_W0011_P0001_T0003\TR1_W0001_P0089\TR1_2_W0001_P0089_T0001_R1_P2_K1_Ch2-Ch1.zen
1.164003e+01	2.431660e+01	20150708_gfpSORORINcd3_G2G1\MitoSys2\LSM\gfpSORORINc_G1\DE_W0011_P0001\DE_2_W0011_P0001_T0003\TR1_W0001_P0089\TR1_2_W0001_P0089_T0001_R1_P2_K1_Ch2-Ch1.zen
1.170003e+01	2.398327e+01	20150708_gfpSORORINcd3_G2G1\MitoSys2\LSM\gfpSORORINc_G1\DE_W0011_P0001\DE_2_W0011_P0001_T0003\TR1_W0001_P0089\TR1_2_W0001_P0089_T0001_R1_P2_K1_Ch2-Ch1.zen
1.176003e+01	2.328327e+01	20150708_gfpSORORINcd3_G2G1\MitoSys2\LSM\gfpSORORINc_G1\DE_W0011_P0001\DE_2_W0011_P0001_T0003\TR1_W0001_P0089\TR1_2_W0001_P0089_T0001_R1_P2_K1_Ch2-Ch1.zen
1.182003e+01	2.586659e+01	20150708_gfpSORORINcd3_G2G1\MitoSys2\LSM\gfpSORORINc_G1\DE_W0011_P0001\DE_2_W0011_P0001_T0003\TR1_W0001_P0089\TR1_2_W0001_P0089_T0001_R1_P2_K1_Ch2-Ch1.zen
1.188003e+01	2.939992e+01	20150708_gfpSORORINcd3_G2G1\MitoSys2\LSM\gfpSORORINc_G1\DE_W0011_P0001\DE_2_W0011_P0001_T0003\TR1_W0001_P0089\TR1_2_W0001_P0089_T0001_R1_P2_K1_Ch2-Ch1.zen
1.194003e+01	2.986658e+01	20150708_gfpSORORINcd3_G2G1\MitoSys2\LSM\gfpSORORINc_G1\DE_W0011_P0001\DE_2_W0011_P0001_T0003\TR1_W0001_P0089\TR1_2_W0001_P0089_T0001_R1_P2_K1_Ch2-Ch1.zen
1.200003e+01	3.661656e+01	20150708_gfpSORORINcd3_G2G1\MitoSys2\LSM\gfpSORORINc_G1\DE_W0011_P0001\DE_2_W0011_P0001_T0003\TR1_W0001_P0089\TR1_2_W0001_P0089_T0001_R1_P2_K1_Ch2-Ch1.zen
1.206003e+01	2.368327e+01	20150708_gfpSORORINcd3_G2G1\MitoSys2\LSM\gfpSORORINc_G1\DE_W0011_P0001\DE_2_W0011_P0001_T0003\TR1_W0001_P0089\TR1_2_W0001_P0089_T0001_R1_P2_K1_Ch2-Ch1.zen
1.212003e+01	2.876659e+01	20150708_gfpSORORINcd3_G2G1\MitoSys2\LSM\gfpSORORINc_G1\DE_W0011_P0001\DE_2_W0011_P0001_T0003\TR1_W0001_P0089\TR1_2_W0001_P0089_T0001_R1_P2_K1_Ch2-Ch1.zen
1.218003e+01	3.081658e+01	20150708_gfpSORORINcd3_G2G1\MitoSys2\LSM\gfpSORORINc_G1\DE_W0011_P0001\DE_2_W0011_P0001_T0003\TR1_W0001_P0089\TR1_2_W0001_P0089_T0001_R1_P2_K1_Ch2-Ch1.zen
1.224003e+01	2.823325e+01	20150708_gfpSORORINcd3_G2G1\MitoSys2\LSM\gfpSORORINc_G1\DE_W0011_P0001\DE_2_W0011_P0001_T0003\TR1_W0001_P0089\TR1_2_W0001_P0089_T0001_R1_P2_K1_Ch2-Ch1.zen
1.230003e+01	3.374990e+01	20150708_gfpSORORINcd3_G2G1\MitoSys2\LSM\gfpSORORINc_G1\DE_W0011_P0001\DE_2_W0011_P0001_T0003\TR1_W0001_P0089\TR1_2_W0001_P0089_T0001_R1_P2_K1_Ch2-Ch1.zen
1.236003e+01	2.678326e+01	20150708_gfpSORORINcd3_G2G1\MitoSys2\LSM\gfpSORORINc_G1\DE_W0011_P0001\DE_2_W0011_P0001_T0003\TR1_W0001_P0089\TR1_2_W0001_P0089_T0001_R1_P2_K1_Ch2-Ch1.zen
1.242004e+01	2.754992e+01	20150708_gfpSORORINcd3_G2G1\MitoSys2\LSM\gfpSORORINc_G1\DE_W0011_P0001\DE_2_W0011_P0001_T0003\TR1_W0001_P0089\TR1_2_W0001_P0089_T0001_R1_P2_K1_Ch2-Ch1.zen
1.248003e+01	3.399990e+01	20150708_gfpSORORINcd3_G2G1\MitoSys2\LSM\gfpSORORINc_G1\DE_W0011_P0001\DE_2_W0011_P0001_T0003\TR1_W0001_P0089\TR1_2_W0001_P0089_T0001_R1_P2_K1_Ch2-Ch1.zen
1.254004e+01	3.156658e+01	20150708_gfpSORORINcd3_G2G1\MitoSys2\LSM\gfpSORORINc_G1\DE_W0011_P0001\DE_2_W0011_P0001_T0003\TR1_W0001_P0089\TR1_2_W0001_P0089_T0001_R1_P2_K1_Ch2-Ch1.zen
1.260004e+01	2.986658e+01	20150708_gfpSORORINcd3_G2G1\MitoSys2\LSM\gfpSORORINc_G1\DE_W0011_P0001\DE_2_W0011_P0001_T0003\TR1_W0001_P0089\TR1_2_W0001_P0089_T0001_R1_P2_K1_Ch2-Ch1.zen
1.266004e+01	3.666656e+01	20150708_gfpSORORINcd3_G2G1\MitoSys2\LSM\gfpSORORINc_G1\DE_W0011_P0001\DE_2_W0011_P0001_T0003\TR1_W0001_P0089\TR1_2_W0001_P0089_T0001_R1_P2_K1_Ch2-Ch1.zen
1.272004e+01	3.413324e+01	20150708_gfpSORORINcd3_G2G1\MitoSys2\LSM\gfpSORORINc_G1\DE_W0011_P0001\DE_2_W0011_P0001_T0003\TR1_W0001_P0089\TR1_2_W0001_P0089_T0001_R1_P2_K1_Ch2-Ch1.zen
1.278004e+01	2.809992e+01	20150708_gfpSORORINcd3_G2G1\MitoSys2\LSM\gfpSORORINc_G1\DE_W0011_P0001\DE_2_W0011_P0001_T0003\TR1_W0001_P0089\TR1_2_W0001_P0089_T0001_R1_P2_K1_Ch2-Ch1.zen
1.284004e+01	3.164991e+01	20150708_gfpSORORINcd3_G2G1\MitoSys2\LSM\gfpSORORINc_G1\DE_W0011_P0001\DE_2_W0011_P0001_T0003\TR1_W0001_P0089\TR1_2_W0001_P0089_T0001_R1_P2_K1_Ch2-Ch1.zen
1.290004e+01	3.313324e+01	20150708_gfpSORORINcd3_G2G1\MitoSys2\LSM\gfpSORORINc_G1\DE_W0011_P0001\DE_2_W0011_P0001_T0003\TR1_W0001_P0089\TR1_2_W0001_P0089_T0001_R1_P2_K1_Ch2-Ch1.zen
1.296004e+01	2.878325e+01	20150708_gfpSORORINcd3_G2G1\MitoSys2\LSM\gfpSORORINc_G1\DE_W0011_P0001\DE_2_W0011_P0001_T0003\TR1_W0001_P0089\TR1_2_W0001_P0089_T0001_R1_P2_K1_Ch2-Ch1.zen
1.302004e+01	2.804992e+01	20150708_gfpSORORINcd3_G2G1\MitoSys2\LSM\gfpSORORINc_G1\DE_W0011_P0001\DE_2_W0011_P0001_T0003\TR1_W0001_P0089\TR1_2_W0001_P0089_T0001_R1_P2_K1_Ch2-Ch1.zen
1.308004e+01	2.963325e+01	20150708_gfpSORORINcd3_G2G1\MitoSys2\LSM\gfpSORORINc_G1\DE_W0011_P0001\DE_2_W0011_P0001_T0003\TR1_W0001_P0089\TR1_2_W0001_P0089_T0001_R1_P2_K1_Ch2-Ch1.zen
1.314004e+01	3.064991e+01	20150708_gfpSORORINcd3_G2G1\MitoSys2\LSM\gfpSORORINc_G1\DE_W0011_P0001\DE_2_W0011_P0001_T0003\TR1_W0001_P0089\TR1_2_W0001_P0089_T0001_R1_P2_K1_Ch2-Ch1.zen
1.320004e+01	3.128325e+01	20150708_gfpSORORINcd3_G2G1\MitoSys2\LSM\gfpSORORINc_G1\DE_W0011_P0001\DE_2_W0011_P0001_T0003\TR1_W0001_P0089\TR1_2_W0001_P0089_T0001_R1_P2_K1_Ch2-Ch1.zen
1.326004e+01	2.619993e+01	20150708_gfpSORORINcd3_G2G1\MitoSys2\LSM\gfpSORORINc_G1\DE_W0011_P0001\DE_2_W0011_P0001_T0003\TR1_W0001_P0089\TR1_2_W0001_P0089_T0001_R1_P2_K1_Ch2-Ch1.zen
1.332004e+01	2.864992e+01	20150708_gfpSORORINcd3_G2G1\MitoSys2\LSM\gfpSORORINc_G1\DE_W0011_P0001\DE_2_W0011_P0001_T0003\TR1_W0001_P0089\TR1_2_W0001_P0089_T0001_R1_P2_K1_Ch2-Ch1.zen
1.338004e+01	3.001658e+01	20150708_gfpSORORINcd3_G2G1\MitoSys2\LSM\gfpSORORINc_G1\DE_W0011_P0001\DE_2_W0011_P0001_T0003\TR1_W0001_P0089\TR1_2_W0001_P0089_T0001_R1_P2_K1_Ch2-Ch1.zen
1.344004e+01	2.299994e+01	20150708_gfpSORORINcd3_G2G1\MitoSys2\LSM\gfpSORORINc_G1\DE_W0011_P0001\DE_2_W0011_P0001_T0003\TR1_W0001_P0089\TR1_2_W0001_P0089_T0001_R1_P2_K1_Ch2-Ch1.zen
1.350004e+01	2.778325e+01	20150708_gfpSORORINcd3_G2G1\MitoSys2\LSM\gfpSORORINc_G1\DE_W0011_P0001\DE_2_W0011_P0001_T0003\TR1_W0001_P0089\TR1_2_W0001_P0089_T0001_R1_P2_K1_Ch2-Ch1.zen
1.356004e+01	2.968325e+01	20150708_gfpSORORINcd3_G2G1\MitoSys2\LSM\gfpSORORINc_G1\DE_W0011_P0001\DE_2_W0011_P0001_T0003\TR1_W0001_P0089\TR1_2_W0001_P0089_T0001_R1_P2_K1_Ch2-Ch1.zen
1.362004e+01	1.969995e+01	20150708_gfpSORORINcd3_G2G1\MitoSys2\LSM\gfpSORORINc_G1\DE_W0011_P0001\DE_2_W0011_P0001_T0003\TR1_W0001_P0089\TR1_2_W0001_P0089_T0001_R1_P2_K1_Ch2-Ch1.zen
1.368004e+01	2.668326e+01	20150708_gfpSORORINcd3_G2G1\MitoSys2\LSM\gfpSORORINc_G1\DE_W0011_P0001\DE_2_W0011_P0001_T0003\TR1_W0001_P0089\TR1_2_W0001_P0089_T0001_R1_P2_K1_Ch2-Ch1.zen
1.374004e+01	2.518326e+01	20150708_gfpSORORINcd3_G2G1\MitoSys2\LSM\gfpSORORINc_G1\DE_W0011_P0001\DE_2_W0011_P0001_T0003\TR1_W0001_P0089\TR1_2_W0001_P0089_T0001_R1_P2_K1_Ch2-Ch1.zen
1.380004e+01	2.509993e+01	20150708_gfpSORORINcd3_G2G1\MitoSys2\LSM\gfpSORORINc_G1\DE_W0011_P0001\DE_2_W0011_P0001_T0003\TR1_W0001_P0089\TR1_2_W0001_P0089_T0001_R1_P2_K1_Ch2-Ch1.zen
1.386004e+01	2.358327e+01	20150708_gfpSORORINcd3_G2G1\MitoSys2\LSM\gfpSORORINc_G1\DE_W0011_P0001\DE_2_W0011_P0001_T0003\TR1_W0001_P0089\TR1_2_W0001_P0089_T0001_R1_P2_K1_Ch2-Ch1.zen
1.392004e+01	2.549993e+01	20150708_gfpSORORINcd3_G2G1\MitoSys2\LSM\gfpSORORINc_G1\DE_W0011_P0001\DE_2_W0011_P0001_T0003\TR1_W0001_P0089\TR1_2_W0001_P0089_T0001_R1_P2_K1_Ch2-Ch1.zen
1.398004e+01	2.736659e+01	20150708_gfpSORORINcd3_G2G1\MitoSys2\LSM\gfpSORORINc_G1\DE_W0011_P0001\DE_2_W0011_P0001_T0003\TR1_W0001_P0089\TR1_2_W0001_P0089_T0001_R1_P2_K1_Ch2-Ch1.zen
1.404004e+01	2.413326e+01	20150708_gfpSORORINcd3_G2G1\MitoSys2\LSM\gfpSORORINc_G1\DE_W0011_P0001\DE_2_W0011_P0001_T0003\TR1_W0001_P0089\TR1_2_W0001_P0089_T0001_R1_P2_K1_Ch2-Ch1.zen
1.410004e+01	2.538326e+01	20150708_gfpSORORINcd3_G2G1\MitoSys2\LSM\gfpSORORINc_G1\DE_W0011_P0001\DE_2_W0011_P0001_T0003\TR1_W0001_P0089\TR1_2_W0001_P0089_T0001_R1_P2_K1_Ch2-Ch1.zen
1.416004e+01	2.154994e+01	20150708_gfpSORORINcd3_G2G1\MitoSys2\LSM\gfpSORORINc_G1\DE_W0011_P0001\DE_2_W0011_P0001_T0003\TR1_W0001_P0089\TR1_2_W0001_P0089_T0001_R1_P2_K1_Ch2-Ch1.zen
1.422004e+01	2.163327e+01	20150708_gfpSORORINcd3_G2G1\MitoSys2\LSM\gfpSORORINc_G1\DE_W0011_P0001\DE_2_W0011_P0001_T0003\TR1_W0001_P0089\TR1_2_W0001_P0089_T0001_R1_P2_K1_Ch2-Ch1.zen
1.428004e+01	2.693326e+01	20150708_gfpSORORINcd3_G2G1\MitoSys2\LSM\gfpSORORINc_G1\DE_W0011_P0001\DE_2_W0011_P0001_T0003\TR1_W0001_P0089\TR1_2_W0001_P0089_T0001_R1_P2_K1_Ch2-Ch1.zen
1.434004e+01	2.559993e+01	20150708_gfpSORORINcd3_G2G1\MitoSys2\LSM\gfpSORORINc_G1\DE_W0011_P0001\DE_2_W0011_P0001_T0003\TR1_W0001_P0089\TR1_2_W0001_P0089_T0001_R1_P2_K1_Ch2-Ch1.zen
1.440004e+01	3.083325e+01	20150708_gfpSORORINcd3_G2G1\MitoSys2\LSM\gfpSORORINc_G1\DE_W0011_P0001\DE_2_W0011_P0001_T0003\TR1_W0001_P0089\TR1_2_W0001_P0089_T0001_R1_P2_K1_Ch2-Ch1.zen
1.446004e+01	3.218324e+01	20150708_gfpSORORINcd3_G2G1\MitoSys2\LSM\gfpSORORINc_G1\DE_W0011_P0001\DE_2_W0011_P0001_T0003\TR1_W0001_P0089\TR1_2_W0001_P0089_T0001_R1_P2_K1_Ch2-Ch1.zen
1.452004e+01	2.603326e+01	20150708_gfpSORORINcd3_G2G1\MitoSys2\LSM\gfpSORORINc_G1\DE_W0011_P0001\DE_2_W0011_P0001_T0003\TR1_W0001_P0089\TR1_2_W0001_P0089_T0001_R1_P2_K1_Ch2-Ch1.zen
1.458004e+01	3.343324e+01	20150708_gfpSORORINcd3_G2G1\MitoSys2\LSM\gfpSORORINc_G1\DE_W0011_P0001\DE_2_W0011_P0001_T0003\TR1_W0001_P0089\TR1_2_W0001_P0089_T0001_R1_P2_K1_Ch2-Ch1.zen
1.464004e+01	3.398324e+01	20150708_gfpSORORINcd3_G2G1\MitoSys2\LSM\gfpSORORINc_G1\DE_W0011_P0001\DE_2_W0011_P0001_T0003\TR1_W0001_P0089\TR1_2_W0001_P0089_T0001_R1_P2_K1_Ch2-Ch1.zen
1.470004e+01	2.326660e+01	20150708_gfpSORORINcd3_G2G1\MitoSys2\LSM\gfpSORORINc_G1\DE_W0011_P0001\DE_2_W0011_P0001_T0003\TR1_W0001_P0089\TR1_2_W0001_P0089_T0001_R1_P2_K1_Ch2-Ch1.zen
1.476004e+01	2.611659e+01	20150708_gfpSORORINcd3_G2G1\MitoSys2\LSM\gfpSORORINc_G1\DE_W0011_P0001\DE_2_W0011_P0001_T0003\TR1_W0001_P0089\TR1_2_W0001_P0089_T0001_R1_P2_K1_Ch2-Ch1.zen
1.482004e+01	2.956658e+01	20150708_gfpSORORINcd3_G2G1\MitoSys2\LSM\gfpSORORINc_G1\DE_W0011_P0001\DE_2_W0011_P0001_T0003\TR1_W0001_P0089\TR1_2_W0001_P0089_T0001_R1_P2_K1_Ch2-Ch1.zen
1.488004e+01	2.614993e+01	20150708_gfpSORORINcd3_G2G1\MitoSys2\LSM\gfpSORORINc_G1\DE_W0011_P0001\DE_2_W0011_P0001_T0003\TR1_W0001_P0089\TR1_2_W0001_P0089_T0001_R1_P2_K1_Ch2-Ch1.zen
1.494004e+01	2.279994e+01	20150708_gfpSORORINcd3_G2G1\MitoSys2\LSM\gfpSORORINc_G1\DE_W0011_P0001\DE_2_W0011_P0001_T0003\TR1_W0001_P0089\TR1_2_W0001_P0089_T0001_R1_P2_K1_Ch2-Ch1.zen
1.500004e+01	2.684992e+01	20150708_gfpSORORINcd3_G2G1\MitoSys2\LSM\gfpSORORINc_G1\DE_W0011_P0001\DE_2_W0011_P0001_T0003\TR1_W0001_P0089\TR1_2_W0001_P0089_T0001_R1_P2_K1_Ch2-Ch1.zen
1.506004e+01	2.351660e+01	20150708_gfpSORORINcd3_G2G1\MitoSys2\LSM\gfpSORORINc_G1\DE_W0011_P0001\DE_2_W0011_P0001_T0003\TR1_W0001_P0089\TR1_2_W0001_P0089_T0001_R1_P2_K1_Ch2-Ch1.zen
1.512004e+01	2.274994e+01	20150708_gfpSORORINcd3_G2G1\MitoSys2\LSM\gfpSORORINc_G1\DE_W0011_P0001\DE_2_W0011_P0001_T0003\TR1_W0001_P0089\TR1_2_W0001_P0089_T0001_R1_P2_K1_Ch2-Ch1.zen
1.518004e+01	2.643326e+01	20150708_gfpSORORINcd3_G2G1\MitoSys2\LSM\gfpSORORINc_G1\DE_W0011_P0001\DE_2_W0011_P0001_T0003\TR1_W0001_P0089\TR1_2_W0001_P0089_T0001_R1_P2_K1_Ch2-Ch1.zen
1.524004e+01	2.673326e+01	20150708_gfpSORORINcd3_G2G1\MitoSys2\LSM\gfpSORORINc_G1\DE_W0011_P0001\DE_2_W0011_P0001_T0003\TR1_W0001_P0089\TR1_2_W0001_P0089_T0001_R1_P2_K1_Ch2-Ch1.zen
1.530004e+01	2.773326e+01	20150708_gfpSORORINcd3_G2G1\MitoSys2\LSM\gfpSORORINc_G1\DE_W0011_P0001\DE_2_W0011_P0001_T0003\TR1_W0001_P0089\TR1_2_W0001_P0089_T0001_R1_P2_K1_Ch2-Ch1.zen
1.536004e+01	2.758326e+01	20150708_gfpSORORINcd3_G2G1\MitoSys2\LSM\gfpSORORINc_G1\DE_W0011_P0001\DE_2_W0011_P0001_T0003\TR1_W0001_P0089\TR1_2_W0001_P0089_T0001_R1_P2_K1_Ch2-Ch1.zen
1.542004e+01	2.818325e+01	20150708_gfpSORORINcd3_G2G1\MitoSys2\LSM\gfpSORORINc_G1\DE_W0011_P0001\DE_2_W0011_P0001_T0003\TR1_W0001_P0089\TR1_2_W0001_P0089_T0001_R1_P2_K1_Ch2-Ch1.zen
1.548004e+01	2.733326e+01	20150708_gfpSORORINcd3_G2G1\MitoSys2\LSM\gfpSORORINc_G1\DE_W0011_P0001\DE_2_W0011_P0001_T0003\TR1_W0001_P0089\TR1_2_W0001_P0089_T0001_R1_P2_K1_Ch2-Ch1.zen
1.554004e+01	2.624993e+01	20150708_gfpSORORINcd3_G2G1\MitoSys2\LSM\gfpSORORINc_G1\DE_W0011_P0001\DE_2_W0011_P0001_T0003\TR1_W0001_P0089\TR1_2_W0001_P0089_T0001_R1_P2_K1_Ch2-Ch1.zen
1.560004e+01	2.859992e+01	20150708_gfpSORORINcd3_G2G1\MitoSys2\LSM\gfpSORORINc_G1\DE_W0011_P0001\DE_2_W0011_P0001_T0003\TR1_W0001_P0089\TR1_2_W0001_P0089_T0001_R1_P2_K1_Ch2-Ch1.zen
1.566004e+01	2.848325e+01	20150708_gfpSORORINcd3_G2G1\MitoSys2\LSM\gfpSORORINc_G1\DE_W0011_P0001\DE_2_W0011_P0001_T0003\TR1_W0001_P0089\TR1_2_W0001_P0089_T0001_R1_P2_K1_Ch2-Ch1.zen
1.572004e+01	2.873325e+01	20150708_gfpSORORINcd3_G2G1\MitoSys2\LSM\gfpSORORINc_G1\DE_W0011_P0001\DE_2_W0011_P0001_T0003\TR1_W0001_P0089\TR1_2_W0001_P0089_T0001_R1_P2_K1_Ch2-Ch1.zen
1.578004e+01	2.741659e+01	20150708_gfpSORORINcd3_G2G1\MitoSys2\LSM\gfpSORORINc_G1\DE_W0011_P0001\DE_2_W0011_P0001_T0003\TR1_W0001_P0089\TR1_2_W0001_P0089_T0001_R1_P2_K1_Ch2-Ch1.zen
1.584004e+01	2.806659e+01	20150708_gfpSORORINcd3_G2G1\MitoSys2\LSM\gfpSORORINc_G1\DE_W0011_P0001\DE_2_W0011_P0001_T0003\TR1_W0001_P0089\TR1_2_W0001_P0089_T0001_R1_P2_K1_Ch2-Ch1.zen
1.590004e+01	2.723326e+01	20150708_gfpSORORINcd3_G2G1\MitoSys2\LSM\gfpSORORINc_G1\DE_W0011_P0001\DE_2_W0011_P0001_T0003\TR1_W0001_P0089\TR1_2_W0001_P0089_T0001_R1_P2_K1_Ch2-Ch1.zen
1.596004e+01	2.319993e+01	20150708_gfpSORORINcd3_G2G1\MitoSys2\LSM\gfpSORORINc_G1\DE_W0011_P0001\DE_2_W0011_P0001_T0003\TR1_W0001_P0089\TR1_2_W0001_P0089_T0001_R1_P2_K1_Ch2-Ch1.zen
1.602004e+01	2.924992e+01	20150708_gfpSORORINcd3_G2G1\MitoSys2\LSM\gfpSORORINc_G1\DE_W0011_P0001\DE_2_W0011_P0001_T0003\TR1_W0001_P0089\TR1_2_W0001_P0089_T0001_R1_P2_K1_Ch2-Ch1.zen
1.608005e+01	3.663323e+01	20150708_gfpSORORINcd3_G2G1\MitoSys2\LSM\gfpSORORINc_G1\DE_W0011_P0001\DE_2_W0011_P0001_T0003\TR1_W0001_P0089\TR1_2_W0001_P0089_T0001_R1_P2_K1_Ch2-Ch1.zen
1.614005e+01	3.118324e+01	20150708_gfpSORORINcd3_G2G1\MitoSys2\LSM\gfpSORORINc_G1\DE_W0011_P0001\DE_2_W0011_P0001_T0003\TR1_W0001_P0089\TR1_2_W0001_P0089_T0001_R1_P2_K1_Ch2-Ch1.zen
1.620004e+01	2.926658e+01	20150708_gfpSORORINcd3_G2G1\MitoSys2\LSM\gfpSORORINc_G1\DE_W0011_P0001\DE_2_W0011_P0001_T0003\TR1_W0001_P0089\TR1_2_W0001_P0089_T0001_R1_P2_K1_Ch2-Ch1.zen
1.626005e+01	3.383324e+01	20150708_gfpSORORINcd3_G2G1\MitoSys2\LSM\gfpSORORINc_G1\DE_W0011_P0001\DE_2_W0011_P0001_T0003\TR1_W0001_P0089\TR1_2_W0001_P0089_T0001_R1_P2_K1_Ch2-Ch1.zen
1.632005e+01	3.434990e+01	20150708_gfpSORORINcd3_G2G1\MitoSys2\LSM\gfpSORORINc_G1\DE_W0011_P0001\DE_2_W0011_P0001_T0003\TR1_W0001_P0089\TR1_2_W0001_P0089_T0001_R1_P2_K1_Ch2-Ch1.zen
1.638005e+01	3.688323e+01	20150708_gfpSORORINcd3_G2G1\MitoSys2\LSM\gfpSORORINc_G1\DE_W0011_P0001\DE_2_W0011_P0001_T0003\TR1_W0001_P0089\TR1_2_W0001_P0089_T0001_R1_P2_K1_Ch2-Ch1.zen
1.644005e+01	3.559990e+01	20150708_gfpSORORINcd3_G2G1\MitoSys2\LSM\gfpSORORINc_G1\DE_W0011_P0001\DE_2_W0011_P0001_T0003\TR1_W0001_P0089\TR1_2_W0001_P0089_T0001_R1_P2_K1_Ch2-Ch1.zen
1.650005e+01	3.176658e+01	20150708_gfpSORORINcd3_G2G1\MitoSys2\LSM\gfpSORORINc_G1\DE_W0011_P0001\DE_2_W0011_P0001_T0003\TR1_W0001_P0089\TR1_2_W0001_P0089_T0001_R1_P2_K1_Ch2-Ch1.zen
1.656005e+01	3.069991e+01	20150708_gfpSORORINcd3_G2G1\MitoSys2\LSM\gfpSORORINc_G1\DE_W0011_P0001\DE_2_W0011_P0001_T0003\TR1_W0001_P0089\TR1_2_W0001_P0089_T0001_R1_P2_K1_Ch2-Ch1.zen
1.662005e+01	3.231657e+01	20150708_gfpSORORINcd3_G2G1\MitoSys2\LSM\gfpSORORINc_G1\DE_W0011_P0001\DE_2_W0011_P0001_T0003\TR1_W0001_P0089\TR1_2_W0001_P0089_T0001_R1_P2_K1_Ch2-Ch1.zen
1.668005e+01	3.503323e+01	20150708_gfpSORORINcd3_G2G1\MitoSys2\LSM\gfpSORORINc_G1\DE_W0011_P0001\DE_2_W0011_P0001_T0003\TR1_W0001_P0089\TR1_2_W0001_P0089_T0001_R1_P2_K1_Ch2-Ch1.zen
1.674005e+01	2.733326e+01	20150708_gfpSORORINcd3_G2G1\MitoSys2\LSM\gfpSORORINc_G1\DE_W0011_P0001\DE_2_W0011_P0001_T0003\TR1_W0001_P0089\TR1_2_W0001_P0089_T0001_R1_P2_K1_Ch2-Ch1.zen
1.680005e+01	2.121661e+01	20150708_gfpSORORINcd3_G2G1\MitoSys2\LSM\gfpSORORINc_G1\DE_W0011_P0001\DE_2_W0011_P0001_T0003\TR1_W0001_P0089\TR1_2_W0001_P0089_T0001_R1_P2_K1_Ch2-Ch1.zen
1.686005e+01	2.643326e+01	20150708_gfpSORORINcd3_G2G1\MitoSys2\LSM\gfpSORORINc_G1\DE_W0011_P0001\DE_2_W0011_P0001_T0003\TR1_W0001_P0089\TR1_2_W0001_P0089_T0001_R1_P2_K1_Ch2-Ch1.zen
1.692005e+01	2.858325e+01	20150708_gfpSORORINcd3_G2G1\MitoSys2\LSM\gfpSORORINc_G1\DE_W0011_P0001\DE_2_W0011_P0001_T0003\TR1_W0001_P0089\TR1_2_W0001_P0089_T0001_R1_P2_K1_Ch2-Ch1.zen
1.698005e+01	2.623326e+01	20150708_gfpSORORINcd3_G2G1\MitoSys2\LSM\gfpSORORINc_G1\DE_W0011_P0001\DE_2_W0011_P0001_T0003\TR1_W0001_P0089\TR1_2_W0001_P0089_T0001_R1_P2_K1_Ch2-Ch1.zen
1.704005e+01	2.469993e+01	20150708_gfpSORORINcd3_G2G1\MitoSys2\LSM\gfpSORORINc_G1\DE_W0011_P0001\DE_2_W0011_P0001_T0003\TR1_W0001_P0089\TR1_2_W0001_P0089_T0001_R1_P2_K1_Ch2-Ch1.zen
1.710005e+01	2.646659e+01	20150708_gfpSORORINcd3_G2G1\MitoSys2\LSM\gfpSORORINc_G1\DE_W0011_P0001\DE_2_W0011_P0001_T0003\TR1_W0001_P0089\TR1_2_W0001_P0089_T0001_R1_P2_K1_Ch2-Ch1.zen
1.716005e+01	3.144991e+01	20150708_gfpSORORINcd3_G2G1\MitoSys2\LSM\gfpSORORINc_G1\DE_W0011_P0001\DE_2_W0011_P0001_T0003\TR1_W0001_P0089\TR1_2_W0001_P0089_T0001_R1_P2_K1_Ch2-Ch1.zen
1.722005e+01	2.904992e+01	20150708_gfpSORORINcd3_G2G1\MitoSys2\LSM\gfpSORORINc_G1\DE_W0011_P0001\DE_2_W0011_P0001_T0003\TR1_W0001_P0089\TR1_2_W0001_P0089_T0001_R1_P2_K1_Ch2-Ch1.zen
1.728005e+01	2.676659e+01	20150708_gfpSORORINcd3_G2G1\MitoSys2\LSM\gfpSORORINc_G1\DE_W0011_P0001\DE_2_W0011_P0001_T0003\TR1_W0001_P0089\TR1_2_W0001_P0089_T0001_R1_P2_K1_Ch2-Ch1.zen
1.734005e+01	2.264994e+01	20150708_gfpSORORINcd3_G2G1\MitoSys2\LSM\gfpSORORINc_G1\DE_W0011_P0001\DE_2_W0011_P0001_T0003\TR1_W0001_P0089\TR1_2_W0001_P0089_T0001_R1_P2_K1_Ch2-Ch1.zen
1.740005e+01	2.564993e+01	20150708_gfpSORORINcd3_G2G1\MitoSys2\LSM\gfpSORORINc_G1\DE_W0011_P0001\DE_2_W0011_P0001_T0003\TR1_W0001_P0089\TR1_2_W0001_P0089_T0001_R1_P2_K1_Ch2-Ch1.zen
1.746005e+01	2.479993e+01	20150708_gfpSORORINcd3_G2G1\MitoSys2\LSM\gfpSORORINc_G1\DE_W0011_P0001\DE_2_W0011_P0001_T0003\TR1_W0001_P0089\TR1_2_W0001_P0089_T0001_R1_P2_K1_Ch2-Ch1.zen
1.752005e+01	2.459993e+01	20150708_gfpSORORINcd3_G2G1\MitoSys2\LSM\gfpSORORINc_G1\DE_W0011_P0001\DE_2_W0011_P0001_T0003\TR1_W0001_P0089\TR1_2_W0001_P0089_T0001_R1_P2_K1_Ch2-Ch1.zen
1.758005e+01	2.726659e+01	20150708_gfpSORORINcd3_G2G1\MitoSys2\LSM\gfpSORORINc_G1\DE_W0011_P0001\DE_2_W0011_P0001_T0003\TR1_W0001_P0089\TR1_2_W0001_P0089_T0001_R1_P2_K1_Ch2-Ch1.zen
1.764005e+01	2.884992e+01	20150708_gfpSORORINcd3_G2G1\MitoSys2\LSM\gfpSORORINc_G1\DE_W0011_P0001\DE_2_W0011_P0001_T0003\TR1_W0001_P0089\TR1_2_W0001_P0089_T0001_R1_P2_K1_Ch2-Ch1.zen
1.770005e+01	2.984992e+01	20150708_gfpSORORINcd3_G2G1\MitoSys2\LSM\gfpSORORINc_G1\DE_W0011_P0001\DE_2_W0011_P0001_T0003\TR1_W0001_P0089\TR1_2_W0001_P0089_T0001_R1_P2_K1_Ch2-Ch1.zen
1.776005e+01	2.781659e+01	20150708_gfpSORORINcd3_G2G1\MitoSys2\LSM\gfpSORORINc_G1\DE_W0011_P0001\DE_2_W0011_P0001_T0003\TR1_W0001_P0089\TR1_2_W0001_P0089_T0001_R1_P2_K1_Ch2-Ch1.zen
1.782005e+01	2.669992e+01	20150708_gfpSORORINcd3_G2G1\MitoSys2\LSM\gfpSORORINc_G1\DE_W0011_P0001\DE_2_W0011_P0001_T0003\TR1_W0001_P0089\TR1_2_W0001_P0089_T0001_R1_P2_K1_Ch2-Ch1.zen
1.788005e+01	3.409990e+01	20150708_gfpSORORINcd3_G2G1\MitoSys2\LSM\gfpSORORINc_G1\DE_W0011_P0001\DE_2_W0011_P0001_T0003\TR1_W0001_P0089\TR1_2_W0001_P0089_T0001_R1_P2_K1_Ch2-Ch1.zen
1.794005e+01	3.291657e+01	20150708_gfpSORORINcd3_G2G1\MitoSys2\LSM\gfpSORORINc_G1\DE_W0011_P0001\DE_2_W0011_P0001_T0003\TR1_W0001_P0089\TR1_2_W0001_P0089_T0001_R1_P2_K1_Ch2-Ch1.zen
1.800005e+01	2.944992e+01	20150708_gfpSORORINcd3_G2G1\MitoSys2\LSM\gfpSORORINc_G1\DE_W0011_P0001\DE_2_W0011_P0001_T0003\TR1_W0001_P0089\TR1_2_W0001_P0089_T0001_R1_P2_K1_Ch2-Ch1.zen
1.806005e+01	3.118324e+01	20150708_gfpSORORINcd3_G2G1\MitoSys2\LSM\gfpSORORINc_G1\DE_W0011_P0001\DE_2_W0011_P0001_T0003\TR1_W0001_P0089\TR1_2_W0001_P0089_T0001_R1_P2_K1_Ch2-Ch1.zen
1.812005e+01	2.824992e+01	20150708_gfpSORORINcd3_G2G1\MitoSys2\LSM\gfpSORORINc_G1\DE_W0011_P0001\DE_2_W0011_P0001_T0003\TR1_W0001_P0089\TR1_2_W0001_P0089_T0001_R1_P2_K1_Ch2-Ch1.zen
1.818005e+01	2.306660e+01	20150708_gfpSORORINcd3_G2G1\MitoSys2\LSM\gfpSORORINc_G1\DE_W0011_P0001\DE_2_W0011_P0001_T0003\TR1_W0001_P0089\TR1_2_W0001_P0089_T0001_R1_P2_K1_Ch2-Ch1.zen
1.824005e+01	2.166660e+01	20150708_gfpSORORINcd3_G2G1\MitoSys2\LSM\gfpSORORINc_G1\DE_W0011_P0001\DE_2_W0011_P0001_T0003\TR1_W0001_P0089\TR1_2_W0001_P0089_T0001_R1_P2_K1_Ch2-Ch1.zen
1.830005e+01	2.503326e+01	20150708_gfpSORORINcd3_G2G1\MitoSys2\LSM\gfpSORORINc_G1\DE_W0011_P0001\DE_2_W0011_P0001_T0003\TR1_W0001_P0089\TR1_2_W0001_P0089_T0001_R1_P2_K1_Ch2-Ch1.zen
1.836005e+01	2.081661e+01	20150708_gfpSORORINcd3_G2G1\MitoSys2\LSM\gfpSORORINc_G1\DE_W0011_P0001\DE_2_W0011_P0001_T0003\TR1_W0001_P0089\TR1_2_W0001_P0089_T0001_R1_P2_K1_Ch2-Ch1.zen
1.842005e+01	2.808325e+01	20150708_gfpSORORINcd3_G2G1\MitoSys2\LSM\gfpSORORINc_G1\DE_W0011_P0001\DE_2_W0011_P0001_T0003\TR1_W0001_P0089\TR1_2_W0001_P0089_T0001_R1_P2_K1_Ch2-Ch1.zen
1.848005e+01	2.589993e+01	20150708_gfpSORORINcd3_G2G1\MitoSys2\LSM\gfpSORORINc_G1\DE_W0011_P0001\DE_2_W0011_P0001_T0003\TR1_W0001_P0089\TR1_2_W0001_P0089_T0001_R1_P2_K1_Ch2-Ch1.zen
1.854005e+01	3.011658e+01	20150708_gfpSORORINcd3_G2G1\MitoSys2\LSM\gfpSORORINc_G1\DE_W0011_P0001\DE_2_W0011_P0001_T0003\TR1_W0001_P0089\TR1_2_W0001_P0089_T0001_R1_P2_K1_Ch2-Ch1.zen
1.860005e+01	2.676659e+01	20150708_gfpSORORINcd3_G2G1\MitoSys2\LSM\gfpSORORINc_G1\DE_W0011_P0001\DE_2_W0011_P0001_T0003\TR1_W0001_P0089\TR1_2_W0001_P0089_T0001_R1_P2_K1_Ch2-Ch1.zen
1.866005e+01	3.204991e+01	20150708_gfpSORORINcd3_G2G1\MitoSys2\LSM\gfpSORORINc_G1\DE_W0011_P0001\DE_2_W0011_P0001_T0003\TR1_W0001_P0089\TR1_2_W0001_P0089_T0001_R1_P2_K1_Ch2-Ch1.zen
1.872005e+01	2.826659e+01	20150708_gfpSORORINcd3_G2G1\MitoSys2\LSM\gfpSORORINc_G1\DE_W0011_P0001\DE_2_W0011_P0001_T0003\TR1_W0001_P0089\TR1_2_W0001_P0089_T0001_R1_P2_K1_Ch2-Ch1.zen
1.878005e+01	3.553323e+01	20150708_gfpSORORINcd3_G2G1\MitoSys2\LSM\gfpSORORINc_G1\DE_W0011_P0001\DE_2_W0011_P0001_T0003\TR1_W0001_P0089\TR1_2_W0001_P0089_T0001_R1_P2_K1_Ch2-Ch1.zen
1.884005e+01	3.173324e+01	20150708_gfpSORORINcd3_G2G1\MitoSys2\LSM\gfpSORORINc_G1\DE_W0011_P0001\DE_2_W0011_P0001_T0003\TR1_W0001_P0089\TR1_2_W0001_P0089_T0001_R1_P2_K1_Ch2-Ch1.zen
1.890005e+01	2.711659e+01	20150708_gfpSORORINcd3_G2G1\MitoSys2\LSM\gfpSORORINc_G1\DE_W0011_P0001\DE_2_W0011_P0001_T0003\TR1_W0001_P0089\TR1_2_W0001_P0089_T0001_R1_P2_K1_Ch2-Ch1.zen
1.896005e+01	2.688326e+01	20150708_gfpSORORINcd3_G2G1\MitoSys2\LSM\gfpSORORINc_G1\DE_W0011_P0001\DE_2_W0011_P0001_T0003\TR1_W0001_P0089\TR1_2_W0001_P0089_T0001_R1_P2_K1_Ch2-Ch1.zen
1.902005e+01	2.194994e+01	20150708_gfpSORORINcd3_G2G1\MitoSys2\LSM\gfpSORORINc_G1\DE_W0011_P0001\DE_2_W0011_P0001_T0003\TR1_W0001_P0089\TR1_2_W0001_P0089_T0001_R1_P2_K1_Ch2-Ch1.zen
1.908005e+01	2.539993e+01	20150708_gfpSORORINcd3_G2G1\MitoSys2\LSM\gfpSORORINc_G1\DE_W0011_P0001\DE_2_W0011_P0001_T0003\TR1_W0001_P0089\TR1_2_W0001_P0089_T0001_R1_P2_K1_Ch2-Ch1.zen
1.914005e+01	2.893325e+01	20150708_gfpSORORINcd3_G2G1\MitoSys2\LSM\gfpSORORINc_G1\DE_W0011_P0001\DE_2_W0011_P0001_T0003\TR1_W0001_P0089\TR1_2_W0001_P0089_T0001_R1_P2_K1_Ch2-Ch1.zen
1.920005e+01	3.534990e+01	20150708_gfpSORORINcd3_G2G1\MitoSys2\LSM\gfpSORORINc_G1\DE_W0011_P0001\DE_2_W0011_P0001_T0003\TR1_W0001_P0089\TR1_2_W0001_P0089_T0001_R1_P2_K1_Ch2-Ch1.zen
1.926005e+01	2.761659e+01	20150708_gfpSORORINcd3_G2G1\MitoSys2\LSM\gfpSORORINc_G1\DE_W0011_P0001\DE_2_W0011_P0001_T0003\TR1_W0001_P0089\TR1_2_W0001_P0089_T0001_R1_P2_K1_Ch2-Ch1.zen
1.932006e+01	2.966658e+01	20150708_gfpSORORINcd3_G2G1\MitoSys2\LSM\gfpSORORINc_G1\DE_W0011_P0001\DE_2_W0011_P0001_T0003\TR1_W0001_P0089\TR1_2_W0001_P0089_T0001_R1_P2_K1_Ch2-Ch1.zen
1.938005e+01	2.659993e+01	20150708_gfpSORORINcd3_G2G1\MitoSys2\LSM\gfpSORORINc_G1\DE_W0011_P0001\DE_2_W0011_P0001_T0003\TR1_W0001_P0089\TR1_2_W0001_P0089_T0001_R1_P2_K1_Ch2-Ch1.zen
1.944005e+01	2.879992e+01	20150708_gfpSORORINcd3_G2G1\MitoSys2\LSM\gfpSORORINc_G1\DE_W0011_P0001\DE_2_W0011_P0001_T0003\TR1_W0001_P0089\TR1_2_W0001_P0089_T0001_R1_P2_K1_Ch2-Ch1.zen
1.950006e+01	2.614993e+01	20150708_gfpSORORINcd3_G2G1\MitoSys2\LSM\gfpSORORINc_G1\DE_W0011_P0001\DE_2_W0011_P0001_T0003\TR1_W0001_P0089\TR1_2_W0001_P0089_T0001_R1_P2_K1_Ch2-Ch1.zen
1.956005e+01	2.231660e+01	20150708_gfpSORORINcd3_G2G1\MitoSys2\LSM\gfpSORORINc_G1\DE_W0011_P0001\DE_2_W0011_P0001_T0003\TR1_W0001_P0089\TR1_2_W0001_P0089_T0001_R1_P2_K1_Ch2-Ch1.zen
1.962005e+01	2.623326e+01	20150708_gfpSORORINcd3_G2G1\MitoSys2\LSM\gfpSORORINc_G1\DE_W0011_P0001\DE_2_W0011_P0001_T0003\TR1_W0001_P0089\TR1_2_W0001_P0089_T0001_R1_P2_K1_Ch2-Ch1.zen
1.968006e+01	2.471660e+01	20150708_gfpSORORINcd3_G2G1\MitoSys2\LSM\gfpSORORINc_G1\DE_W0011_P0001\DE_2_W0011_P0001_T0003\TR1_W0001_P0089\TR1_2_W0001_P0089_T0001_R1_P2_K1_Ch2-Ch1.zen
1.974006e+01	2.086661e+01	20150708_gfpSORORINcd3_G2G1\MitoSys2\LSM\gfpSORORINc_G1\DE_W0011_P0001\DE_2_W0011_P0001_T0003\TR1_W0001_P0089\TR1_2_W0001_P0089_T0001_R1_P2_K1_Ch2-Ch1.zen
1.980006e+01	2.386660e+01	20150708_gfpSORORINcd3_G2G1\MitoSys2\LSM\gfpSORORINc_G1\DE_W0011_P0001\DE_2_W0011_P0001_T0003\TR1_W0001_P0089\TR1_2_W0001_P0089_T0001_R1_P2_K1_Ch2-Ch1.zen
1.986006e+01	2.809992e+01	20150708_gfpSORORINcd3_G2G1\MitoSys2\LSM\gfpSORORINc_G1\DE_W0011_P0001\DE_2_W0011_P0001_T0003\TR1_W0001_P0089\TR1_2_W0001_P0089_T0001_R1_P2_K1_Ch2-Ch1.zen
1.992006e+01	3.541657e+01	20150708_gfpSORORINcd3_G2G1\MitoSys2\LSM\gfpSORORINc_G1\DE_W0011_P0001\DE_2_W0011_P0001_T0003\TR1_W0001_P0089\TR1_2_W0001_P0089_T0001_R1_P2_K1_Ch2-Ch1.zen
1.998006e+01	3.019991e+01	20150708_gfpSORORINcd3_G2G1\MitoSys2\LSM\gfpSORORINc_G1\DE_W0011_P0001\DE_2_W0011_P0001_T0003\TR1_W0001_P0089\TR1_2_W0001_P0089_T0001_R1_P2_K1_Ch2-Ch1.zen
2.004006e+01	3.538323e+01	20150708_gfpSORORINcd3_G2G1\MitoSys2\LSM\gfpSORORINc_G1\DE_W0011_P0001\DE_2_W0011_P0001_T0003\TR1_W0001_P0089\TR1_2_W0001_P0089_T0001_R1_P2_K1_Ch2-Ch1.zen
2.010006e+01	2.808325e+01	20150708_gfpSORORINcd3_G2G1\MitoSys2\LSM\gfpSORORINc_G1\DE_W0011_P0001\DE_2_W0011_P0001_T0003\TR1_W0001_P0089\TR1_2_W0001_P0089_T0001_R1_P2_K1_Ch2-Ch1.zen
2.016006e+01	2.133327e+01	20150708_gfpSORORINcd3_G2G1\MitoSys2\LSM\gfpSORORINc_G1\DE_W0011_P0001\DE_2_W0011_P0001_T0003\TR1_W0001_P0089\TR1_2_W0001_P0089_T0001_R1_P2_K1_Ch2-Ch1.zen
2.022006e+01	2.639993e+01	20150708_gfpSORORINcd3_G2G1\MitoSys2\LSM\gfpSORORINc_G1\DE_W0011_P0001\DE_2_W0011_P0001_T0003\TR1_W0001_P0089\TR1_2_W0001_P0089_T0001_R1_P2_K1_Ch2-Ch1.zen
2.028006e+01	2.516660e+01	20150708_gfpSORORINcd3_G2G1\MitoSys2\LSM\gfpSORORINc_G1\DE_W0011_P0001\DE_2_W0011_P0001_T0003\TR1_W0001_P0089\TR1_2_W0001_P0089_T0001_R1_P2_K1_Ch2-Ch1.zen
2.034006e+01	2.301660e+01	20150708_gfpSORORINcd3_G2G1\MitoSys2\LSM\gfpSORORINc_G1\DE_W0011_P0001\DE_2_W0011_P0001_T0003\TR1_W0001_P0089\TR1_2_W0001_P0089_T0001_R1_P2_K1_Ch2-Ch1.zen
2.040006e+01	2.549993e+01	20150708_gfpSORORINcd3_G2G1\MitoSys2\LSM\gfpSORORINc_G1\DE_W0011_P0001\DE_2_W0011_P0001_T0003\TR1_W0001_P0089\TR1_2_W0001_P0089_T0001_R1_P2_K1_Ch2-Ch1.zen
2.046006e+01	2.989992e+01	20150708_gfpSORORINcd3_G2G1\MitoSys2\LSM\gfpSORORINc_G1\DE_W0011_P0001\DE_2_W0011_P0001_T0003\TR1_W0001_P0089\TR1_2_W0001_P0089_T0001_R1_P2_K1_Ch2-Ch1.zen
2.052006e+01	2.393327e+01	20150708_gfpSORORINcd3_G2G1\MitoSys2\LSM\gfpSORORINc_G1\DE_W0011_P0001\DE_2_W0011_P0001_T0003\TR1_W0001_P0089\TR1_2_W0001_P0089_T0001_R1_P2_K1_Ch2-Ch1.zen
2.058006e+01	2.341660e+01	20150708_gfpSORORINcd3_G2G1\MitoSys2\LSM\gfpSORORINc_G1\DE_W0011_P0001\DE_2_W0011_P0001_T0003\TR1_W0001_P0089\TR1_2_W0001_P0089_T0001_R1_P2_K1_Ch2-Ch1.zen
2.064006e+01	2.411660e+01	20150708_gfpSORORINcd3_G2G1\MitoSys2\LSM\gfpSORORINc_G1\DE_W0011_P0001\DE_2_W0011_P0001_T0003\TR1_W0001_P0089\TR1_2_W0001_P0089_T0001_R1_P2_K1_Ch2-Ch1.zen
2.070006e+01	3.391657e+01	20150708_gfpSORORINcd3_G2G1\MitoSys2\LSM\gfpSORORINc_G1\DE_W0011_P0001\DE_2_W0011_P0001_T0003\TR1_W0001_P0089\TR1_2_W0001_P0089_T0001_R1_P2_K1_Ch2-Ch1.zen
2.076006e+01	3.013325e+01	20150708_gfpSORORINcd3_G2G1\MitoSys2\LSM\gfpSORORINc_G1\DE_W0011_P0001\DE_2_W0011_P0001_T0003\TR1_W0001_P0089\TR1_2_W0001_P0089_T0001_R1_P2_K1_Ch2-Ch1.zen
2.082006e+01	2.893325e+01	20150708_gfpSORORINcd3_G2G1\MitoSys2\LSM\gfpSORORINc_G1\DE_W0011_P0001\DE_2_W0011_P0001_T0003\TR1_W0001_P0089\TR1_2_W0001_P0089_T0001_R1_P2_K1_Ch2-Ch1.zen
2.088006e+01	2.574993e+01	20150708_gfpSORORINcd3_G2G1\MitoSys2\LSM\gfpSORORINc_G1\DE_W0011_P0001\DE_2_W0011_P0001_T0003\TR1_W0001_P0089\TR1_2_W0001_P0089_T0001_R1_P2_K1_Ch2-Ch1.zen
2.094006e+01	2.546659e+01	20150708_gfpSORORINcd3_G2G1\MitoSys2\LSM\gfpSORORINc_G1\DE_W0011_P0001\DE_2_W0011_P0001_T0003\TR1_W0001_P0089\TR1_2_W0001_P0089_T0001_R1_P2_K1_Ch2-Ch1.zen
2.100006e+01	2.508326e+01	20150708_gfpSORORINcd3_G2G1\MitoSys2\LSM\gfpSORORINc_G1\DE_W0011_P0001\DE_2_W0011_P0001_T0003\TR1_W0001_P0089\TR1_2_W0001_P0089_T0001_R1_P2_K1_Ch2-Ch1.zen
2.106006e+01	2.998325e+01	20150708_gfpSORORINcd3_G2G1\MitoSys2\LSM\gfpSORORINc_G1\DE_W0011_P0001\DE_2_W0011_P0001_T0003\TR1_W0001_P0089\TR1_2_W0001_P0089_T0001_R1_P2_K1_Ch2-Ch1.zen
2.112006e+01	2.583326e+01	20150708_gfpSORORINcd3_G2G1\MitoSys2\LSM\gfpSORORINc_G1\DE_W0011_P0001\DE_2_W0011_P0001_T0003\TR1_W0001_P0089\TR1_2_W0001_P0089_T0001_R1_P2_K1_Ch2-Ch1.zen
2.118006e+01	3.039991e+01	20150708_gfpSORORINcd3_G2G1\MitoSys2\LSM\gfpSORORINc_G1\DE_W0011_P0001\DE_2_W0011_P0001_T0003\TR1_W0001_P0089\TR1_2_W0001_P0089_T0001_R1_P2_K1_Ch2-Ch1.zen
2.124006e+01	2.819992e+01	20150708_gfpSORORINcd3_G2G1\MitoSys2\LSM\gfpSORORINc_G1\DE_W0011_P0001\DE_2_W0011_P0001_T0003\TR1_W0001_P0089\TR1_2_W0001_P0089_T0001_R1_P2_K1_Ch2-Ch1.zen
2.130006e+01	3.124991e+01	20150708_gfpSORORINcd3_G2G1\MitoSys2\LSM\gfpSORORINc_G1\DE_W0011_P0001\DE_2_W0011_P0001_T0003\TR1_W0001_P0089\TR1_2_W0001_P0089_T0001_R1_P2_K1_Ch2-Ch1.zen
2.136006e+01	2.701659e+01	20150708_gfpSORORINcd3_G2G1\MitoSys2\LSM\gfpSORORINc_G1\DE_W0011_P0001\DE_2_W0011_P0001_T0003\TR1_W0001_P0089\TR1_2_W0001_P0089_T0001_R1_P2_K1_Ch2-Ch1.zen
2.142006e+01	2.873325e+01	20150708_gfpSORORINcd3_G2G1\MitoSys2\LSM\gfpSORORINc_G1\DE_W0011_P0001\DE_2_W0011_P0001_T0003\TR1_W0001_P0089\TR1_2_W0001_P0089_T0001_R1_P2_K1_Ch2-Ch1.zen
2.148006e+01	2.634993e+01	20150708_gfpSORORINcd3_G2G1\MitoSys2\LSM\gfpSORORINc_G1\DE_W0011_P0001\DE_2_W0011_P0001_T0003\TR1_W0001_P0089\TR1_2_W0001_P0089_T0001_R1_P2_K1_Ch2-Ch1.zen
2.154006e+01	2.304993e+01	20150708_gfpSORORINcd3_G2G1\MitoSys2\LSM\gfpSORORINc_G1\DE_W0011_P0001\DE_2_W0011_P0001_T0003\TR1_W0001_P0089\TR1_2_W0001_P0089_T0001_R1_P2_K1_Ch2-Ch1.zen
2.160006e+01	2.651659e+01	20150708_gfpSORORINcd3_G2G1\MitoSys2\LSM\gfpSORORINc_G1\DE_W0011_P0001\DE_2_W0011_P0001_T0003\TR1_W0001_P0089\TR1_2_W0001_P0089_T0001_R1_P2_K1_Ch2-Ch1.zen
2.166006e+01	2.488326e+01	20150708_gfpSORORINcd3_G2G1\MitoSys2\LSM\gfpSORORINc_G1\DE_W0011_P0001\DE_2_W0011_P0001_T0003\TR1_W0001_P0089\TR1_2_W0001_P0089_T0001_R1_P2_K1_Ch2-Ch1.zen
2.172006e+01	3.051658e+01	20150708_gfpSORORINcd3_G2G1\MitoSys2\LSM\gfpSORORINc_G1\DE_W0011_P0001\DE_2_W0011_P0001_T0003\TR1_W0001_P0089\TR1_2_W0001_P0089_T0001_R1_P2_K1_Ch2-Ch1.zen
2.178006e+01	2.604993e+01	20150708_gfpSORORINcd3_G2G1\MitoSys2\LSM\gfpSORORINc_G1\DE_W0011_P0001\DE_2_W0011_P0001_T0003\TR1_W0001_P0089\TR1_2_W0001_P0089_T0001_R1_P2_K1_Ch2-Ch1.zen
2.184006e+01	2.538326e+01	20150708_gfpSORORINcd3_G2G1\MitoSys2\LSM\gfpSORORINc_G1\DE_W0011_P0001\DE_2_W0011_P0001_T0003\TR1_W0001_P0089\TR1_2_W0001_P0089_T0001_R1_P2_K1_Ch2-Ch1.zen
2.190006e+01	2.911658e+01	20150708_gfpSORORINcd3_G2G1\MitoSys2\LSM\gfpSORORINc_G1\DE_W0011_P0001\DE_2_W0011_P0001_T0003\TR1_W0001_P0089\TR1_2_W0001_P0089_T0001_R1_P2_K1_Ch2-Ch1.zen
2.196006e+01	2.291660e+01	20150708_gfpSORORINcd3_G2G1\MitoSys2\LSM\gfpSORORINc_G1\DE_W0011_P0001\DE_2_W0011_P0001_T0003\TR1_W0001_P0089\TR1_2_W0001_P0089_T0001_R1_P2_K1_Ch2-Ch1.zen
2.202006e+01	2.479993e+01	20150708_gfpSORORINcd3_G2G1\MitoSys2\LSM\gfpSORORINc_G1\DE_W0011_P0001\DE_2_W0011_P0001_T0003\TR1_W0001_P0089\TR1_2_W0001_P0089_T0001_R1_P2_K1_Ch2-Ch1.zen
2.208006e+01	3.141658e+01	20150708_gfpSORORINcd3_G2G1\MitoSys2\LSM\gfpSORORINc_G1\DE_W0011_P0001\DE_2_W0011_P0001_T0003\TR1_W0001_P0089\TR1_2_W0001_P0089_T0001_R1_P2_K1_Ch2-Ch1.zen
2.214006e+01	2.976658e+01	20150708_gfpSORORINcd3_G2G1\MitoSys2\LSM\gfpSORORINc_G1\DE_W0011_P0001\DE_2_W0011_P0001_T0003\TR1_W0001_P0089\TR1_2_W0001_P0089_T0001_R1_P2_K1_Ch2-Ch1.zen
2.220006e+01	3.638323e+01	20150708_gfpSORORINcd3_G2G1\MitoSys2\LSM\gfpSORORINc_G1\DE_W0011_P0001\DE_2_W0011_P0001_T0003\TR1_W0001_P0089\TR1_2_W0001_P0089_T0001_R1_P2_K1_Ch2-Ch1.zen
2.226006e+01	3.038325e+01	20150708_gfpSORORINcd3_G2G1\MitoSys2\LSM\gfpSORORINc_G1\DE_W0011_P0001\DE_2_W0011_P0001_T0003\TR1_W0001_P0089\TR1_2_W0001_P0089_T0001_R1_P2_K1_Ch2-Ch1.zen
2.232006e+01	3.338324e+01	20150708_gfpSORORINcd3_G2G1\MitoSys2\LSM\gfpSORORINc_G1\DE_W0011_P0001\DE_2_W0011_P0001_T0003\TR1_W0001_P0089\TR1_2_W0001_P0089_T0001_R1_P2_K1_Ch2-Ch1.zen
2.238006e+01	3.164991e+01	20150708_gfpSORORINcd3_G2G1\MitoSys2\LSM\gfpSORORINc_G1\DE_W0011_P0001\DE_2_W0011_P0001_T0003\TR1_W0001_P0089\TR1_2_W0001_P0089_T0001_R1_P2_K1_Ch2-Ch1.zen
2.244006e+01	3.156658e+01	20150708_gfpSORORINcd3_G2G1\MitoSys2\LSM\gfpSORORINc_G1\DE_W0011_P0001\DE_2_W0011_P0001_T0003\TR1_W0001_P0089\TR1_2_W0001_P0089_T0001_R1_P2_K1_Ch2-Ch1.zen
2.250006e+01	2.934992e+01	20150708_gfpSORORINcd3_G2G1\MitoSys2\LSM\gfpSORORINc_G1\DE_W0011_P0001\DE_2_W0011_P0001_T0003\TR1_W0001_P0089\TR1_2_W0001_P0089_T0001_R1_P2_K1_Ch2-Ch1.zen
2.256006e+01	2.338327e+01	20150708_gfpSORORINcd3_G2G1\MitoSys2\LSM\gfpSORORINc_G1\DE_W0011_P0001\DE_2_W0011_P0001_T0003\TR1_W0001_P0089\TR1_2_W0001_P0089_T0001_R1_P2_K1_Ch2-Ch1.zen
2.262006e+01	2.589993e+01	20150708_gfpSORORINcd3_G2G1\MitoSys2\LSM\gfpSORORINc_G1\DE_W0011_P0001\DE_2_W0011_P0001_T0003\TR1_W0001_P0089\TR1_2_W0001_P0089_T0001_R1_P2_K1_Ch2-Ch1.zen
2.268006e+01	2.746659e+01	20150708_gfpSORORINcd3_G2G1\MitoSys2\LSM\gfpSORORINc_G1\DE_W0011_P0001\DE_2_W0011_P0001_T0003\TR1_W0001_P0089\TR1_2_W0001_P0089_T0001_R1_P2_K1_Ch2-Ch1.zen
2.274006e+01	2.914992e+01	20150708_gfpSORORINcd3_G2G1\MitoSys2\LSM\gfpSORORINc_G1\DE_W0011_P0001\DE_2_W0011_P0001_T0003\TR1_W0001_P0089\TR1_2_W0001_P0089_T0001_R1_P2_K1_Ch2-Ch1.zen
2.280006e+01	2.653326e+01	20150708_gfpSORORINcd3_G2G1\MitoSys2\LSM\gfpSORORINc_G1\DE_W0011_P0001\DE_2_W0011_P0001_T0003\TR1_W0001_P0089\TR1_2_W0001_P0089_T0001_R1_P2_K1_Ch2-Ch1.zen
2.286006e+01	2.389993e+01	20150708_gfpSORORINcd3_G2G1\MitoSys2\LSM\gfpSORORINc_G1\DE_W0011_P0001\DE_2_W0011_P0001_T0003\TR1_W0001_P0089\TR1_2_W0001_P0089_T0001_R1_P2_K1_Ch2-Ch1.zen
2.292006e+01	2.694992e+01	20150708_gfpSORORINcd3_G2G1\MitoSys2\LSM\gfpSORORINc_G1\DE_W0011_P0001\DE_2_W0011_P0001_T0003\TR1_W0001_P0089\TR1_2_W0001_P0089_T0001_R1_P2_K1_Ch2-Ch1.zen
2.298006e+01	2.748326e+01	20150708_gfpSORORINcd3_G2G1\MitoSys2\LSM\gfpSORORINc_G1\DE_W0011_P0001\DE_2_W0011_P0001_T0003\TR1_W0001_P0089\TR1_2_W0001_P0089_T0001_R1_P2_K1_Ch2-Ch1.zen
2.304006e+01	2.701659e+01	20150708_gfpSORORINcd3_G2G1\MitoSys2\LSM\gfpSORORINc_G1\DE_W0011_P0001\DE_2_W0011_P0001_T0003\TR1_W0001_P0089\TR1_2_W0001_P0089_T0001_R1_P2_K1_Ch2-Ch1.zen
2.310007e+01	2.444993e+01	20150708_gfpSORORINcd3_G2G1\MitoSys2\LSM\gfpSORORINc_G1\DE_W0011_P0001\DE_2_W0011_P0001_T0003\TR1_W0001_P0089\TR1_2_W0001_P0089_T0001_R1_P2_K1_Ch2-Ch1.zen
2.316006e+01	3.079991e+01	20150708_gfpSORORINcd3_G2G1\MitoSys2\LSM\gfpSORORINc_G1\DE_W0011_P0001\DE_2_W0011_P0001_T0003\TR1_W0001_P0089\TR1_2_W0001_P0089_T0001_R1_P2_K1_Ch2-Ch1.zen
2.322007e+01	2.959992e+01	20150708_gfpSORORINcd3_G2G1\MitoSys2\LSM\gfpSORORINc_G1\DE_W0011_P0001\DE_2_W0011_P0001_T0003\TR1_W0001_P0089\TR1_2_W0001_P0089_T0001_R1_P2_K1_Ch2-Ch1.zen
2.328007e+01	3.269991e+01	20150708_gfpSORORINcd3_G2G1\MitoSys2\LSM\gfpSORORINc_G1\DE_W0011_P0001\DE_2_W0011_P0001_T0003\TR1_W0001_P0089\TR1_2_W0001_P0089_T0001_R1_P2_K1_Ch2-Ch1.zen
2.334007e+01	3.314991e+01	20150708_gfpSORORINcd3_G2G1\MitoSys2\LSM\gfpSORORINc_G1\DE_W0011_P0001\DE_2_W0011_P0001_T0003\TR1_W0001_P0089\TR1_2_W0001_P0089_T0001_R1_P2_K1_Ch2-Ch1.zen
2.340007e+01	3.416657e+01	20150708_gfpSORORINcd3_G2G1\MitoSys2\LSM\gfpSORORINc_G1\DE_W0011_P0001\DE_2_W0011_P0001_T0003\TR1_W0001_P0089\TR1_2_W0001_P0089_T0001_R1_P2_K1_Ch2-Ch1.zen
2.346007e+01	2.919992e+01	20150708_gfpSORORINcd3_G2G1\MitoSys2\LSM\gfpSORORINc_G1\DE_W0011_P0001\DE_2_W0011_P0001_T0003\TR1_W0001_P0089\TR1_2_W0001_P0089_T0001_R1_P2_K1_Ch2-Ch1.zen
2.352007e+01	3.704990e+01	20150708_gfpSORORINcd3_G2G1\MitoSys2\LSM\gfpSORORINc_G1\DE_W0011_P0001\DE_2_W0011_P0001_T0003\TR1_W0001_P0089\TR1_2_W0001_P0089_T0001_R1_P2_K1_Ch2-Ch1.zen
2.358007e+01	3.059991e+01	20150708_gfpSORORINcd3_G2G1\MitoSys2\LSM\gfpSORORINc_G1\DE_W0011_P0001\DE_2_W0011_P0001_T0003\TR1_W0001_P0089\TR1_2_W0001_P0089_T0001_R1_P2_K1_Ch2-Ch1.zen
2.364007e+01	3.343324e+01	20150708_gfpSORORINcd3_G2G1\MitoSys2\LSM\gfpSORORINc_G1\DE_W0011_P0001\DE_2_W0011_P0001_T0003\TR1_W0001_P0089\TR1_2_W0001_P0089_T0001_R1_P2_K1_Ch2-Ch1.zen
2.370007e+01	3.154991e+01	20150708_gfpSORORINcd3_G2G1\MitoSys2\LSM\gfpSORORINc_G1\DE_W0011_P0001\DE_2_W0011_P0001_T0003\TR1_W0001_P0089\TR1_2_W0001_P0089_T0001_R1_P2_K1_Ch2-Ch1.zen
2.376007e+01	3.499990e+01	20150708_gfpSORORINcd3_G2G1\MitoSys2\LSM\gfpSORORINc_G1\DE_W0011_P0001\DE_2_W0011_P0001_T0003\TR1_W0001_P0089\TR1_2_W0001_P0089_T0001_R1_P2_K1_Ch2-Ch1.zen
2.382007e+01	3.186658e+01	20150708_gfpSORORINcd3_G2G1\MitoSys2\LSM\gfpSORORINc_G1\DE_W0011_P0001\DE_2_W0011_P0001_T0003\TR1_W0001_P0089\TR1_2_W0001_P0089_T0001_R1_P2_K1_Ch2-Ch1.zen
2.388007e+01	3.254991e+01	20150708_gfpSORORINcd3_G2G1\MitoSys2\LSM\gfpSORORINc_G1\DE_W0011_P0001\DE_2_W0011_P0001_T0003\TR1_W0001_P0089\TR1_2_W0001_P0089_T0001_R1_P2_K1_Ch2-Ch1.zen
2.394007e+01	2.641659e+01	20150708_gfpSORORINcd3_G2G1\MitoSys2\LSM\gfpSORORINc_G1\DE_W0011_P0001\DE_2_W0011_P0001_T0003\TR1_W0001_P0089\TR1_2_W0001_P0089_T0001_R1_P2_K1_Ch2-Ch1.zen
2.400007e+01	2.776659e+01	20150708_gfpSORORINcd3_G2G1\MitoSys2\LSM\gfpSORORINc_G1\DE_W0011_P0001\DE_2_W0011_P0001_T0003\TR1_W0001_P0089\TR1_2_W0001_P0089_T0001_R1_P2_K1_Ch2-Ch1.zen
2.406007e+01	2.959992e+01	20150708_gfpSORORINcd3_G2G1\MitoSys2\LSM\gfpSORORINc_G1\DE_W0011_P0001\DE_2_W0011_P0001_T0003\TR1_W0001_P0089\TR1_2_W0001_P0089_T0001_R1_P2_K1_Ch2-Ch1.zen
2.412007e+01	2.816659e+01	20150708_gfpSORORINcd3_G2G1\MitoSys2\LSM\gfpSORORINc_G1\DE_W0011_P0001\DE_2_W0011_P0001_T0003\TR1_W0001_P0089\TR1_2_W0001_P0089_T0001_R1_P2_K1_Ch2-Ch1.zen
2.418007e+01	3.638323e+01	20150708_gfpSORORINcd3_G2G1\MitoSys2\LSM\gfpSORORINc_G1\DE_W0011_P0001\DE_2_W0011_P0001_T0003\TR1_W0001_P0089\TR1_2_W0001_P0089_T0001_R1_P2_K1_Ch2-Ch1.zen
2.424007e+01	3.011658e+01	20150708_gfpSORORINcd3_G2G1\MitoSys2\LSM\gfpSORORINc_G1\DE_W0011_P0001\DE_2_W0011_P0001_T0003\TR1_W0001_P0089\TR1_2_W0001_P0089_T0001_R1_P2_K1_Ch2-Ch1.zen
2.430007e+01	3.233324e+01	20150708_gfpSORORINcd3_G2G1\MitoSys2\LSM\gfpSORORINc_G1\DE_W0011_P0001\DE_2_W0011_P0001_T0003\TR1_W0001_P0089\TR1_2_W0001_P0089_T0001_R1_P2_K1_Ch2-Ch1.zen
2.436007e+01	3.219991e+01	20150708_gfpSORORINcd3_G2G1\MitoSys2\LSM\gfpSORORINc_G1\DE_W0011_P0001\DE_2_W0011_P0001_T0003\TR1_W0001_P0089\TR1_2_W0001_P0089_T0001_R1_P2_K1_Ch2-Ch1.zen
2.442007e+01	3.386657e+01	20150708_gfpSORORINcd3_G2G1\MitoSys2\LSM\gfpSORORINc_G1\DE_W0011_P0001\DE_2_W0011_P0001_T0003\TR1_W0001_P0089\TR1_2_W0001_P0089_T0001_R1_P2_K1_Ch2-Ch1.zen
2.448007e+01	3.174991e+01	20150708_gfpSORORINcd3_G2G1\MitoSys2\LSM\gfpSORORINc_G1\DE_W0011_P0001\DE_2_W0011_P0001_T0003\TR1_W0001_P0089\TR1_2_W0001_P0089_T0001_R1_P2_K1_Ch2-Ch1.zen
2.454007e+01	2.953325e+01	20150708_gfpSORORINcd3_G2G1\MitoSys2\LSM\gfpSORORINc_G1\DE_W0011_P0001\DE_2_W0011_P0001_T0003\TR1_W0001_P0089\TR1_2_W0001_P0089_T0001_R1_P2_K1_Ch2-Ch1.zen
2.460007e+01	3.423324e+01	20150708_gfpSORORINcd3_G2G1\MitoSys2\LSM\gfpSORORINc_G1\DE_W0011_P0001\DE_2_W0011_P0001_T0003\TR1_W0001_P0089\TR1_2_W0001_P0089_T0001_R1_P2_K1_Ch2-Ch1.zen
2.466007e+01	2.874992e+01	20150708_gfpSORORINcd3_G2G1\MitoSys2\LSM\gfpSORORINc_G1\DE_W0011_P0001\DE_2_W0011_P0001_T0003\TR1_W0001_P0089\TR1_2_W0001_P0089_T0001_R1_P2_K1_Ch2-Ch1.zen
2.472007e+01	2.796659e+01	20150708_gfpSORORINcd3_G2G1\MitoSys2\LSM\gfpSORORINc_G1\DE_W0011_P0001\DE_2_W0011_P0001_T0003\TR1_W0001_P0089\TR1_2_W0001_P0089_T0001_R1_P2_K1_Ch2-Ch1.zen
2.478007e+01	2.899992e+01	20150708_gfpSORORINcd3_G2G1\MitoSys2\LSM\gfpSORORINc_G1\DE_W0011_P0001\DE_2_W0011_P0001_T0003\TR1_W0001_P0089\TR1_2_W0001_P0089_T0001_R1_P2_K1_Ch2-Ch1.zen
2.484007e+01	2.976658e+01	20150708_gfpSORORINcd3_G2G1\MitoSys2\LSM\gfpSORORINc_G1\DE_W0011_P0001\DE_2_W0011_P0001_T0003\TR1_W0001_P0089\TR1_2_W0001_P0089_T0001_R1_P2_K1_Ch2-Ch1.zen
2.490007e+01	2.254994e+01	20150708_gfpSORORINcd3_G2G1\MitoSys2\LSM\gfpSORORINc_G1\DE_W0011_P0001\DE_2_W0011_P0001_T0003\TR1_W0001_P0089\TR1_2_W0001_P0089_T0001_R1_P2_K1_Ch2-Ch1.zen
2.496007e+01	2.351660e+01	20150708_gfpSORORINcd3_G2G1\MitoSys2\LSM\gfpSORORINc_G1\DE_W0011_P0001\DE_2_W0011_P0001_T0003\TR1_W0001_P0089\TR1_2_W0001_P0089_T0001_R1_P2_K1_Ch2-Ch1.zen
2.502007e+01	2.673326e+01	20150708_gfpSORORINcd3_G2G1\MitoSys2\LSM\gfpSORORINc_G1\DE_W0011_P0001\DE_2_W0011_P0001_T0003\TR1_W0001_P0089\TR1_2_W0001_P0089_T0001_R1_P2_K1_Ch2-Ch1.zen
2.508007e+01	2.791659e+01	20150708_gfpSORORINcd3_G2G1\MitoSys2\LSM\gfpSORORINc_G1\DE_W0011_P0001\DE_2_W0011_P0001_T0003\TR1_W0001_P0089\TR1_2_W0001_P0089_T0001_R1_P2_K1_Ch2-Ch1.zen
2.514007e+01	2.821659e+01	20150708_gfpSORORINcd3_G2G1\MitoSys2\LSM\gfpSORORINc_G1\DE_W0011_P0001\DE_2_W0011_P0001_T0003\TR1_W0001_P0089\TR1_2_W0001_P0089_T0001_R1_P2_K1_Ch2-Ch1.zen
2.520007e+01	3.069991e+01	20150708_gfpSORORINcd3_G2G1\MitoSys2\LSM\gfpSORORINc_G1\DE_W0011_P0001\DE_2_W0011_P0001_T0003\TR1_W0001_P0089\TR1_2_W0001_P0089_T0001_R1_P2_K1_Ch2-Ch1.zen
2.526007e+01	2.806659e+01	20150708_gfpSORORINcd3_G2G1\MitoSys2\LSM\gfpSORORINc_G1\DE_W0011_P0001\DE_2_W0011_P0001_T0003\TR1_W0001_P0089\TR1_2_W0001_P0089_T0001_R1_P2_K1_Ch2-Ch1.zen
2.532007e+01	2.879992e+01	20150708_gfpSORORINcd3_G2G1\MitoSys2\LSM\gfpSORORINc_G1\DE_W0011_P0001\DE_2_W0011_P0001_T0003\TR1_W0001_P0089\TR1_2_W0001_P0089_T0001_R1_P2_K1_Ch2-Ch1.zen
2.538007e+01	2.721659e+01	20150708_gfpSORORINcd3_G2G1\MitoSys2\LSM\gfpSORORINc_G1\DE_W0011_P0001\DE_2_W0011_P0001_T0003\TR1_W0001_P0089\TR1_2_W0001_P0089_T0001_R1_P2_K1_Ch2-Ch1.zen
2.544007e+01	2.988325e+01	20150708_gfpSORORINcd3_G2G1\MitoSys2\LSM\gfpSORORINc_G1\DE_W0011_P0001\DE_2_W0011_P0001_T0003\TR1_W0001_P0089\TR1_2_W0001_P0089_T0001_R1_P2_K1_Ch2-Ch1.zen
2.550007e+01	3.053325e+01	20150708_gfpSORORINcd3_G2G1\MitoSys2\LSM\gfpSORORINc_G1\DE_W0011_P0001\DE_2_W0011_P0001_T0003\TR1_W0001_P0089\TR1_2_W0001_P0089_T0001_R1_P2_K1_Ch2-Ch1.zen
2.556007e+01	2.676659e+01	20150708_gfpSORORINcd3_G2G1\MitoSys2\LSM\gfpSORORINc_G1\DE_W0011_P0001\DE_2_W0011_P0001_T0003\TR1_W0001_P0089\TR1_2_W0001_P0089_T0001_R1_P2_K1_Ch2-Ch1.zen
2.562007e+01	2.966658e+01	20150708_gfpSORORINcd3_G2G1\MitoSys2\LSM\gfpSORORINc_G1\DE_W0011_P0001\DE_2_W0011_P0001_T0003\TR1_W0001_P0089\TR1_2_W0001_P0089_T0001_R1_P2_K1_Ch2-Ch1.zen
2.568007e+01	3.271658e+01	20150708_gfpSORORINcd3_G2G1\MitoSys2\LSM\gfpSORORINc_G1\DE_W0011_P0001\DE_2_W0011_P0001_T0003\TR1_W0001_P0089\TR1_2_W0001_P0089_T0001_R1_P2_K1_Ch2-Ch1.zen
2.574007e+01	2.936658e+01	20150708_gfpSORORINcd3_G2G1\MitoSys2\LSM\gfpSORORINc_G1\DE_W0011_P0001\DE_2_W0011_P0001_T0003\TR1_W0001_P0089\TR1_2_W0001_P0089_T0001_R1_P2_K1_Ch2-Ch1.zen
2.580007e+01	2.784992e+01	20150708_gfpSORORINcd3_G2G1\MitoSys2\LSM\gfpSORORINc_G1\DE_W0011_P0001\DE_2_W0011_P0001_T0003\TR1_W0001_P0089\TR1_2_W0001_P0089_T0001_R1_P2_K1_Ch2-Ch1.zen
2.586007e+01	3.256657e+01	20150708_gfpSORORINcd3_G2G1\MitoSys2\LSM\gfpSORORINc_G1\DE_W0011_P0001\DE_2_W0011_P0001_T0003\TR1_W0001_P0089\TR1_2_W0001_P0089_T0001_R1_P2_K1_Ch2-Ch1.zen
2.592007e+01	2.994991e+01	20150708_gfpSORORINcd3_G2G1\MitoSys2\LSM\gfpSORORINc_G1\DE_W0011_P0001\DE_2_W0011_P0001_T0003\TR1_W0001_P0089\TR1_2_W0001_P0089_T0001_R1_P2_K1_Ch2-Ch1.zen
2.598007e+01	2.781659e+01	20150708_gfpSORORINcd3_G2G1\MitoSys2\LSM\gfpSORORINc_G1\DE_W0011_P0001\DE_2_W0011_P0001_T0003\TR1_W0001_P0089\TR1_2_W0001_P0089_T0001_R1_P2_K1_Ch2-Ch1.zen
2.604007e+01	2.573326e+01	20150708_gfpSORORINcd3_G2G1\MitoSys2\LSM\gfpSORORINc_G1\DE_W0011_P0001\DE_2_W0011_P0001_T0003\TR1_W0001_P0089\TR1_2_W0001_P0089_T0001_R1_P2_K1_Ch2-Ch1.zen
2.610007e+01	3.086658e+01	20150708_gfpSORORINcd3_G2G1\MitoSys2\LSM\gfpSORORINc_G1\DE_W0011_P0001\DE_2_W0011_P0001_T0003\TR1_W0001_P0089\TR1_2_W0001_P0089_T0001_R1_P2_K1_Ch2-Ch1.zen
2.616007e+01	2.601659e+01	20150708_gfpSORORINcd3_G2G1\MitoSys2\LSM\gfpSORORINc_G1\DE_W0011_P0001\DE_2_W0011_P0001_T0003\TR1_W0001_P0089\TR1_2_W0001_P0089_T0001_R1_P2_K1_Ch2-Ch1.zen
2.622007e+01	2.911658e+01	20150708_gfpSORORINcd3_G2G1\MitoSys2\LSM\gfpSORORINc_G1\DE_W0011_P0001\DE_2_W0011_P0001_T0003\TR1_W0001_P0089\TR1_2_W0001_P0089_T0001_R1_P2_K1_Ch2-Ch1.zen
2.628007e+01	3.231657e+01	20150708_gfpSORORINcd3_G2G1\MitoSys2\LSM\gfpSORORINc_G1\DE_W0011_P0001\DE_2_W0011_P0001_T0003\TR1_W0001_P0089\TR1_2_W0001_P0089_T0001_R1_P2_K1_Ch2-Ch1.zen
2.634007e+01	3.579990e+01	20150708_gfpSORORINcd3_G2G1\MitoSys2\LSM\gfpSORORINc_G1\DE_W0011_P0001\DE_2_W0011_P0001_T0003\TR1_W0001_P0089\TR1_2_W0001_P0089_T0001_R1_P2_K1_Ch2-Ch1.zen
2.640007e+01	2.726659e+01	20150708_gfpSORORINcd3_G2G1\MitoSys2\LSM\gfpSORORINc_G1\DE_W0011_P0001\DE_2_W0011_P0001_T0003\TR1_W0001_P0089\TR1_2_W0001_P0089_T0001_R1_P2_K1_Ch2-Ch1.zen
2.646007e+01	2.311660e+01	20150708_gfpSORORINcd3_G2G1\MitoSys2\LSM\gfpSORORINc_G1\DE_W0011_P0001\DE_2_W0011_P0001_T0003\TR1_W0001_P0089\TR1_2_W0001_P0089_T0001_R1_P2_K1_Ch2-Ch1.zen
2.652007e+01	2.841659e+01	20150708_gfpSORORINcd3_G2G1\MitoSys2\LSM\gfpSORORINc_G1\DE_W0011_P0001\DE_2_W0011_P0001_T0003\TR1_W0001_P0089\TR1_2_W0001_P0089_T0001_R1_P2_K1_Ch2-Ch1.zen
2.658007e+01	2.538326e+01	20150708_gfpSORORINcd3_G2G1\MitoSys2\LSM\gfpSORORINc_G1\DE_W0011_P0001\DE_2_W0011_P0001_T0003\TR1_W0001_P0089\TR1_2_W0001_P0089_T0001_R1_P2_K1_Ch2-Ch1.zen
2.664008e+01	2.906659e+01	20150708_gfpSORORINcd3_G2G1\MitoSys2\LSM\gfpSORORINc_G1\DE_W0011_P0001\DE_2_W0011_P0001_T0003\TR1_W0001_P0089\TR1_2_W0001_P0089_T0001_R1_P2_K1_Ch2-Ch1.zen
2.670008e+01	2.956658e+01	20150708_gfpSORORINcd3_G2G1\MitoSys2\LSM\gfpSORORINc_G1\DE_W0011_P0001\DE_2_W0011_P0001_T0003\TR1_W0001_P0089\TR1_2_W0001_P0089_T0001_R1_P2_K1_Ch2-Ch1.zen
2.676007e+01	2.248327e+01	20150708_gfpSORORINcd3_G2G1\MitoSys2\LSM\gfpSORORINc_G1\DE_W0011_P0001\DE_2_W0011_P0001_T0003\TR1_W0001_P0089\TR1_2_W0001_P0089_T0001_R1_P2_K1_Ch2-Ch1.zen
2.682008e+01	2.633326e+01	20150708_gfpSORORINcd3_G2G1\MitoSys2\LSM\gfpSORORINc_G1\DE_W0011_P0001\DE_2_W0011_P0001_T0003\TR1_W0001_P0089\TR1_2_W0001_P0089_T0001_R1_P2_K1_Ch2-Ch1.zen
2.688008e+01	2.701659e+01	20150708_gfpSORORINcd3_G2G1\MitoSys2\LSM\gfpSORORINc_G1\DE_W0011_P0001\DE_2_W0011_P0001_T0003\TR1_W0001_P0089\TR1_2_W0001_P0089_T0001_R1_P2_K1_Ch2-Ch1.zen
2.694007e+01	2.683326e+01	20150708_gfpSORORINcd3_G2G1\MitoSys2\LSM\gfpSORORINc_G1\DE_W0011_P0001\DE_2_W0011_P0001_T0003\TR1_W0001_P0089\TR1_2_W0001_P0089_T0001_R1_P2_K1_Ch2-Ch1.zen
2.700008e+01	2.793325e+01	20150708_gfpSORORINcd3_G2G1\MitoSys2\LSM\gfpSORORINc_G1\DE_W0011_P0001\DE_2_W0011_P0001_T0003\TR1_W0001_P0089\TR1_2_W0001_P0089_T0001_R1_P2_K1_Ch2-Ch1.zen
2.706008e+01	3.421657e+01	20150708_gfpSORORINcd3_G2G1\MitoSys2\LSM\gfpSORORINc_G1\DE_W0011_P0001\DE_2_W0011_P0001_T0003\TR1_W0001_P0089\TR1_2_W0001_P0089_T0001_R1_P2_K1_Ch2-Ch1.zen
2.712008e+01	2.649993e+01	20150708_gfpSORORINcd3_G2G1\MitoSys2\LSM\gfpSORORINc_G1\DE_W0011_P0001\DE_2_W0011_P0001_T0003\TR1_W0001_P0089\TR1_2_W0001_P0089_T0001_R1_P2_K1_Ch2-Ch1.zen
2.718008e+01	2.748326e+01	20150708_gfpSORORINcd3_G2G1\MitoSys2\LSM\gfpSORORINc_G1\DE_W0011_P0001\DE_2_W0011_P0001_T0003\TR1_W0001_P0089\TR1_2_W0001_P0089_T0001_R1_P2_K1_Ch2-Ch1.zen
2.724008e+01	3.054991e+01	20150708_gfpSORORINcd3_G2G1\MitoSys2\LSM\gfpSORORINc_G1\DE_W0011_P0001\DE_2_W0011_P0001_T0003\TR1_W0001_P0089\TR1_2_W0001_P0089_T0001_R1_P2_K1_Ch2-Ch1.zen
2.730008e+01	3.198324e+01	20150708_gfpSORORINcd3_G2G1\MitoSys2\LSM\gfpSORORINc_G1\DE_W0011_P0001\DE_2_W0011_P0001_T0003\TR1_W0001_P0089\TR1_2_W0001_P0089_T0001_R1_P2_K1_Ch2-Ch1.zen
2.736008e+01	3.151658e+01	20150708_gfpSORORINcd3_G2G1\MitoSys2\LSM\gfpSORORINc_G1\DE_W0011_P0001\DE_2_W0011_P0001_T0003\TR1_W0001_P0089\TR1_2_W0001_P0089_T0001_R1_P2_K1_Ch2-Ch1.zen
2.742008e+01	3.081658e+01	20150708_gfpSORORINcd3_G2G1\MitoSys2\LSM\gfpSORORINc_G1\DE_W0011_P0001\DE_2_W0011_P0001_T0003\TR1_W0001_P0089\TR1_2_W0001_P0089_T0001_R1_P2_K1_Ch2-Ch1.zen
2.748008e+01	3.016658e+01	20150708_gfpSORORINcd3_G2G1\MitoSys2\LSM\gfpSORORINc_G1\DE_W0011_P0001\DE_2_W0011_P0001_T0003\TR1_W0001_P0089\TR1_2_W0001_P0089_T0001_R1_P2_K1_Ch2-Ch1.zen
2.754008e+01	2.688326e+01	20150708_gfpSORORINcd3_G2G1\MitoSys2\LSM\gfpSORORINc_G1\DE_W0011_P0001\DE_2_W0011_P0001_T0003\TR1_W0001_P0089\TR1_2_W0001_P0089_T0001_R1_P2_K1_Ch2-Ch1.zen
2.760008e+01	2.838325e+01	20150708_gfpSORORINcd3_G2G1\MitoSys2\LSM\gfpSORORINc_G1\DE_W0011_P0001\DE_2_W0011_P0001_T0003\TR1_W0001_P0089\TR1_2_W0001_P0089_T0001_R1_P2_K1_Ch2-Ch1.zen
2.766008e+01	2.623326e+01	20150708_gfpSORORINcd3_G2G1\MitoSys2\LSM\gfpSORORINc_G1\DE_W0011_P0001\DE_2_W0011_P0001_T0003\TR1_W0001_P0089\TR1_2_W0001_P0089_T0001_R1_P2_K1_Ch2-Ch1.zen
2.772008e+01	2.723326e+01	20150708_gfpSORORINcd3_G2G1\MitoSys2\LSM\gfpSORORINc_G1\DE_W0011_P0001\DE_2_W0011_P0001_T0003\TR1_W0001_P0089\TR1_2_W0001_P0089_T0001_R1_P2_K1_Ch2-Ch1.zen
2.778008e+01	2.733326e+01	20150708_gfpSORORINcd3_G2G1\MitoSys2\LSM\gfpSORORINc_G1\DE_W0011_P0001\DE_2_W0011_P0001_T0003\TR1_W0001_P0089\TR1_2_W0001_P0089_T0001_R1_P2_K1_Ch2-Ch1.zen
2.784008e+01	2.641659e+01	20150708_gfpSORORINcd3_G2G1\MitoSys2\LSM\gfpSORORINc_G1\DE_W0011_P0001\DE_2_W0011_P0001_T0003\TR1_W0001_P0089\TR1_2_W0001_P0089_T0001_R1_P2_K1_Ch2-Ch1.zen
2.790008e+01	3.351657e+01	20150708_gfpSORORINcd3_G2G1\MitoSys2\LSM\gfpSORORINc_G1\DE_W0011_P0001\DE_2_W0011_P0001_T0003\TR1_W0001_P0089\TR1_2_W0001_P0089_T0001_R1_P2_K1_Ch2-Ch1.zen
2.796008e+01	2.966658e+01	20150708_gfpSORORINcd3_G2G1\MitoSys2\LSM\gfpSORORINc_G1\DE_W0011_P0001\DE_2_W0011_P0001_T0003\TR1_W0001_P0089\TR1_2_W0001_P0089_T0001_R1_P2_K1_Ch2-Ch1.zen
2.802008e+01	2.991658e+01	20150708_gfpSORORINcd3_G2G1\MitoSys2\LSM\gfpSORORINc_G1\DE_W0011_P0001\DE_2_W0011_P0001_T0003\TR1_W0001_P0089\TR1_2_W0001_P0089_T0001_R1_P2_K1_Ch2-Ch1.zen
2.808008e+01	3.498323e+01	20150708_gfpSORORINcd3_G2G1\MitoSys2\LSM\gfpSORORINc_G1\DE_W0011_P0001\DE_2_W0011_P0001_T0003\TR1_W0001_P0089\TR1_2_W0001_P0089_T0001_R1_P2_K1_Ch2-Ch1.zen
2.814008e+01	3.969989e+01	20150708_gfpSORORINcd3_G2G1\MitoSys2\LSM\gfpSORORINc_G1\DE_W0011_P0001\DE_2_W0011_P0001_T0003\TR1_W0001_P0089\TR1_2_W0001_P0089_T0001_R1_P2_K1_Ch2-Ch1.zen
2.820008e+01	3.251657e+01	20150708_gfpSORORINcd3_G2G1\MitoSys2\LSM\gfpSORORINc_G1\DE_W0011_P0001\DE_2_W0011_P0001_T0003\TR1_W0001_P0089\TR1_2_W0001_P0089_T0001_R1_P2_K1_Ch2-Ch1.zen
2.826008e+01	3.244991e+01	20150708_gfpSORORINcd3_G2G1\MitoSys2\LSM\gfpSORORINc_G1\DE_W0011_P0001\DE_2_W0011_P0001_T0003\TR1_W0001_P0089\TR1_2_W0001_P0089_T0001_R1_P2_K1_Ch2-Ch1.zen
2.832008e+01	2.621659e+01	20150708_gfpSORORINcd3_G2G1\MitoSys2\LSM\gfpSORORINc_G1\DE_W0011_P0001\DE_2_W0011_P0001_T0003\TR1_W0001_P0089\TR1_2_W0001_P0089_T0001_R1_P2_K1_Ch2-Ch1.zen
2.838008e+01	2.486660e+01	20150708_gfpSORORINcd3_G2G1\MitoSys2\LSM\gfpSORORINc_G1\DE_W0011_P0001\DE_2_W0011_P0001_T0003\TR1_W0001_P0089\TR1_2_W0001_P0089_T0001_R1_P2_K1_Ch2-Ch1.zen
2.844008e+01	3.006658e+01	20150708_gfpSORORINcd3_G2G1\MitoSys2\LSM\gfpSORORINc_G1\DE_W0011_P0001\DE_2_W0011_P0001_T0003\TR1_W0001_P0089\TR1_2_W0001_P0089_T0001_R1_P2_K1_Ch2-Ch1.zen
2.850008e+01	2.844992e+01	20150708_gfpSORORINcd3_G2G1\MitoSys2\LSM\gfpSORORINc_G1\DE_W0011_P0001\DE_2_W0011_P0001_T0003\TR1_W0001_P0089\TR1_2_W0001_P0089_T0001_R1_P2_K1_Ch2-Ch1.zen
2.856008e+01	2.374993e+01	20150708_gfpSORORINcd3_G2G1\MitoSys2\LSM\gfpSORORINc_G1\DE_W0011_P0001\DE_2_W0011_P0001_T0003\TR1_W0001_P0089\TR1_2_W0001_P0089_T0001_R1_P2_K1_Ch2-Ch1.zen
2.862008e+01	3.071658e+01	20150708_gfpSORORINcd3_G2G1\MitoSys2\LSM\gfpSORORINc_G1\DE_W0011_P0001\DE_2_W0011_P0001_T0003\TR1_W0001_P0089\TR1_2_W0001_P0089_T0001_R1_P2_K1_Ch2-Ch1.zen
2.868008e+01	3.259991e+01	20150708_gfpSORORINcd3_G2G1\MitoSys2\LSM\gfpSORORINc_G1\DE_W0011_P0001\DE_2_W0011_P0001_T0003\TR1_W0001_P0089\TR1_2_W0001_P0089_T0001_R1_P2_K1_Ch2-Ch1.zen
2.874008e+01	2.673326e+01	20150708_gfpSORORINcd3_G2G1\MitoSys2\LSM\gfpSORORINc_G1\DE_W0011_P0001\DE_2_W0011_P0001_T0003\TR1_W0001_P0089\TR1_2_W0001_P0089_T0001_R1_P2_K1_Ch2-Ch1.zen
2.880008e+01	3.288324e+01	20150708_gfpSORORINcd3_G2G1\MitoSys2\LSM\gfpSORORINc_G1\DE_W0011_P0001\DE_2_W0011_P0001_T0003\TR1_W0001_P0089\TR1_2_W0001_P0089_T0001_R1_P2_K1_Ch2-Ch1.zen
2.886008e+01	2.501660e+01	20150708_gfpSORORINcd3_G2G1\MitoSys2\LSM\gfpSORORINc_G1\DE_W0011_P0001\DE_2_W0011_P0001_T0003\TR1_W0001_P0089\TR1_2_W0001_P0089_T0001_R1_P2_K1_Ch2-Ch1.zen
2.892008e+01	3.001658e+01	20150708_gfpSORORINcd3_G2G1\MitoSys2\LSM\gfpSORORINc_G1\DE_W0011_P0001\DE_2_W0011_P0001_T0003\TR1_W0001_P0089\TR1_2_W0001_P0089_T0001_R1_P2_K1_Ch2-Ch1.zen
2.898008e+01	2.518326e+01	20150708_gfpSORORINcd3_G2G1\MitoSys2\LSM\gfpSORORINc_G1\DE_W0011_P0001\DE_2_W0011_P0001_T0003\TR1_W0001_P0089\TR1_2_W0001_P0089_T0001_R1_P2_K1_Ch2-Ch1.zen
2.904008e+01	2.563326e+01	20150708_gfpSORORINcd3_G2G1\MitoSys2\LSM\gfpSORORINc_G1\DE_W0011_P0001\DE_2_W0011_P0001_T0003\TR1_W0001_P0089\TR1_2_W0001_P0089_T0001_R1_P2_K1_Ch2-Ch1.zen
2.910008e+01	2.874992e+01	20150708_gfpSORORINcd3_G2G1\MitoSys2\LSM\gfpSORORINc_G1\DE_W0011_P0001\DE_2_W0011_P0001_T0003\TR1_W0001_P0089\TR1_2_W0001_P0089_T0001_R1_P2_K1_Ch2-Ch1.zen
2.916008e+01	3.166658e+01	20150708_gfpSORORINcd3_G2G1\MitoSys2\LSM\gfpSORORINc_G1\DE_W0011_P0001\DE_2_W0011_P0001_T0003\TR1_W0001_P0089\TR1_2_W0001_P0089_T0001_R1_P2_K1_Ch2-Ch1.zen
2.922008e+01	2.539993e+01	20150708_gfpSORORINcd3_G2G1\MitoSys2\LSM\gfpSORORINc_G1\DE_W0011_P0001\DE_2_W0011_P0001_T0003\TR1_W0001_P0089\TR1_2_W0001_P0089_T0001_R1_P2_K1_Ch2-Ch1.zen
2.928008e+01	3.051658e+01	20150708_gfpSORORINcd3_G2G1\MitoSys2\LSM\gfpSORORINc_G1\DE_W0011_P0001\DE_2_W0011_P0001_T0003\TR1_W0001_P0089\TR1_2_W0001_P0089_T0001_R1_P2_K1_Ch2-Ch1.zen
2.934008e+01	3.029992e+01	20150708_gfpSORORINcd3_G2G1\MitoSys2\LSM\gfpSORORINc_G1\DE_W0011_P0001\DE_2_W0011_P0001_T0003\TR1_W0001_P0089\TR1_2_W0001_P0089_T0001_R1_P2_K1_Ch2-Ch1.zen
2.940008e+01	2.766659e+01	20150708_gfpSORORINcd3_G2G1\MitoSys2\LSM\gfpSORORINc_G1\DE_W0011_P0001\DE_2_W0011_P0001_T0003\TR1_W0001_P0089\TR1_2_W0001_P0089_T0001_R1_P2_K1_Ch2-Ch1.zen
2.946008e+01	2.473326e+01	20150708_gfpSORORINcd3_G2G1\MitoSys2\LSM\gfpSORORINc_G1\DE_W0011_P0001\DE_2_W0011_P0001_T0003\TR1_W0001_P0089\TR1_2_W0001_P0089_T0001_R1_P2_K1_Ch2-Ch1.zen
2.952008e+01	2.854992e+01	20150708_gfpSORORINcd3_G2G1\MitoSys2\LSM\gfpSORORINc_G1\DE_W0011_P0001\DE_2_W0011_P0001_T0003\TR1_W0001_P0089\TR1_2_W0001_P0089_T0001_R1_P2_K1_Ch2-Ch1.zen
2.958008e+01	2.369993e+01	20150708_gfpSORORINcd3_G2G1\MitoSys2\LSM\gfpSORORINc_G1\DE_W0011_P0001\DE_2_W0011_P0001_T0003\TR1_W0001_P0089\TR1_2_W0001_P0089_T0001_R1_P2_K1_Ch2-Ch1.zen
2.964008e+01	3.063325e+01	20150708_gfpSORORINcd3_G2G1\MitoSys2\LSM\gfpSORORINc_G1\DE_W0011_P0001\DE_2_W0011_P0001_T0003\TR1_W0001_P0089\TR1_2_W0001_P0089_T0001_R1_P2_K1_Ch2-Ch1.zen
2.970008e+01	3.444990e+01	20150708_gfpSORORINcd3_G2G1\MitoSys2\LSM\gfpSORORINc_G1\DE_W0011_P0001\DE_2_W0011_P0001_T0003\TR1_W0001_P0089\TR1_2_W0001_P0089_T0001_R1_P2_K1_Ch2-Ch1.zen
2.976008e+01	2.833325e+01	20150708_gfpSORORINcd3_G2G1\MitoSys2\LSM\gfpSORORINc_G1\DE_W0011_P0001\DE_2_W0011_P0001_T0003\TR1_W0001_P0089\TR1_2_W0001_P0089_T0001_R1_P2_K1_Ch2-Ch1.zen
2.982008e+01	2.659993e+01	20150708_gfpSORORINcd3_G2G1\MitoSys2\LSM\gfpSORORINc_G1\DE_W0011_P0001\DE_2_W0011_P0001_T0003\TR1_W0001_P0089\TR1_2_W0001_P0089_T0001_R1_P2_K1_Ch2-Ch1.zen
2.988008e+01	2.739992e+01	20150708_gfpSORORINcd3_G2G1\MitoSys2\LSM\gfpSORORINc_G1\DE_W0011_P0001\DE_2_W0011_P0001_T0003\TR1_W0001_P0089\TR1_2_W0001_P0089_T0001_R1_P2_K1_Ch2-Ch1.zen
2.994008e+01	2.793325e+01	20150708_gfpSORORINcd3_G2G1\MitoSys2\LSM\gfpSORORINc_G1\DE_W0011_P0001\DE_2_W0011_P0001_T0003\TR1_W0001_P0089\TR1_2_W0001_P0089_T0001_R1_P2_K1_Ch2-Ch1.zen
0	2.203325e+01	20150708_gfpSORORINcd3_G2G1\MitoSys2\LSM\gfpSORORINc_G1\DE_W0011_P0001\DE_2_W0011_P0001_T0003\TR1_W0001_P0089\TR1_2_W0001_P0089_T0001_R1_P3_K1_Ch2-Ch1.zen
6.000020e-02	2.221658e+01	20150708_gfpSORORINcd3_G2G1\MitoSys2\LSM\gfpSORORINc_G1\DE_W0011_P0001\DE_2_W0011_P0001_T0003\TR1_W0001_P0089\TR1_2_W0001_P0089_T0001_R1_P3_K1_Ch2-Ch1.zen
1.200000e-01	2.448324e+01	20150708_gfpSORORINcd3_G2G1\MitoSys2\LSM\gfpSORORINc_G1\DE_W0011_P0001\DE_2_W0011_P0001_T0003\TR1_W0001_P0089\TR1_2_W0001_P0089_T0001_R1_P3_K1_Ch2-Ch1.zen
1.800000e-01	2.349991e+01	20150708_gfpSORORINcd3_G2G1\MitoSys2\LSM\gfpSORORINc_G1\DE_W0011_P0001\DE_2_W0011_P0001_T0003\TR1_W0001_P0089\TR1_2_W0001_P0089_T0001_R1_P3_K1_Ch2-Ch1.zen
2.400000e-01	2.166659e+01	20150708_gfpSORORINcd3_G2G1\MitoSys2\LSM\gfpSORORINc_G1\DE_W0011_P0001\DE_2_W0011_P0001_T0003\TR1_W0001_P0089\TR1_2_W0001_P0089_T0001_R1_P3_K1_Ch2-Ch1.zen
3.000000e-01	1.869993e+01	20150708_gfpSORORINcd3_G2G1\MitoSys2\LSM\gfpSORORINc_G1\DE_W0011_P0001\DE_2_W0011_P0001_T0003\TR1_W0001_P0089\TR1_2_W0001_P0089_T0001_R1_P3_K1_Ch2-Ch1.zen
3.600000e-01	1.956659e+01	20150708_gfpSORORINcd3_G2G1\MitoSys2\LSM\gfpSORORINc_G1\DE_W0011_P0001\DE_2_W0011_P0001_T0003\TR1_W0001_P0089\TR1_2_W0001_P0089_T0001_R1_P3_K1_Ch2-Ch1.zen
4.200000e-01	2.674990e+01	20150708_gfpSORORINcd3_G2G1\MitoSys2\LSM\gfpSORORINc_G1\DE_W0011_P0001\DE_2_W0011_P0001_T0003\TR1_W0001_P0089\TR1_2_W0001_P0089_T0001_R1_P3_K1_Ch2-Ch1.zen
4.800000e-01	2.574990e+01	20150708_gfpSORORINcd3_G2G1\MitoSys2\LSM\gfpSORORINc_G1\DE_W0011_P0001\DE_2_W0011_P0001_T0003\TR1_W0001_P0089\TR1_2_W0001_P0089_T0001_R1_P3_K1_Ch2-Ch1.zen
5.400000e-01	2.094992e+01	20150708_gfpSORORINcd3_G2G1\MitoSys2\LSM\gfpSORORINc_G1\DE_W0011_P0001\DE_2_W0011_P0001_T0003\TR1_W0001_P0089\TR1_2_W0001_P0089_T0001_R1_P3_K1_Ch2-Ch1.zen
6.000000e-01	2.354991e+01	20150708_gfpSORORINcd3_G2G1\MitoSys2\LSM\gfpSORORINc_G1\DE_W0011_P0001\DE_2_W0011_P0001_T0003\TR1_W0001_P0089\TR1_2_W0001_P0089_T0001_R1_P3_K1_Ch2-Ch1.zen
6.600000e-01	2.046659e+01	20150708_gfpSORORINcd3_G2G1\MitoSys2\LSM\gfpSORORINc_G1\DE_W0011_P0001\DE_2_W0011_P0001_T0003\TR1_W0001_P0089\TR1_2_W0001_P0089_T0001_R1_P3_K1_Ch2-Ch1.zen
7.200000e-01	2.348325e+01	20150708_gfpSORORINcd3_G2G1\MitoSys2\LSM\gfpSORORINc_G1\DE_W0011_P0001\DE_2_W0011_P0001_T0003\TR1_W0001_P0089\TR1_2_W0001_P0089_T0001_R1_P3_K1_Ch2-Ch1.zen
7.800000e-01	2.214992e+01	20150708_gfpSORORINcd3_G2G1\MitoSys2\LSM\gfpSORORINc_G1\DE_W0011_P0001\DE_2_W0011_P0001_T0003\TR1_W0001_P0089\TR1_2_W0001_P0089_T0001_R1_P3_K1_Ch2-Ch1.zen
8.400000e-01	2.699990e+01	20150708_gfpSORORINcd3_G2G1\MitoSys2\LSM\gfpSORORINc_G1\DE_W0011_P0001\DE_2_W0011_P0001_T0003\TR1_W0001_P0089\TR1_2_W0001_P0089_T0001_R1_P3_K1_Ch2-Ch1.zen
9.000000e-01	2.159992e+01	20150708_gfpSORORINcd3_G2G1\MitoSys2\LSM\gfpSORORINc_G1\DE_W0011_P0001\DE_2_W0011_P0001_T0003\TR1_W0001_P0089\TR1_2_W0001_P0089_T0001_R1_P3_K1_Ch2-Ch1.zen
9.600000e-01	2.269991e+01	20150708_gfpSORORINcd3_G2G1\MitoSys2\LSM\gfpSORORINc_G1\DE_W0011_P0001\DE_2_W0011_P0001_T0003\TR1_W0001_P0089\TR1_2_W0001_P0089_T0001_R1_P3_K1_Ch2-Ch1.zen
1.020000e+00	2.559990e+01	20150708_gfpSORORINcd3_G2G1\MitoSys2\LSM\gfpSORORINc_G1\DE_W0011_P0001\DE_2_W0011_P0001_T0003\TR1_W0001_P0089\TR1_2_W0001_P0089_T0001_R1_P3_K1_Ch2-Ch1.zen
1.080000e+00	2.979989e+01	20150708_gfpSORORINcd3_G2G1\MitoSys2\LSM\gfpSORORINc_G1\DE_W0011_P0001\DE_2_W0011_P0001_T0003\TR1_W0001_P0089\TR1_2_W0001_P0089_T0001_R1_P3_K1_Ch2-Ch1.zen
1.140000e+00	2.444991e+01	20150708_gfpSORORINcd3_G2G1\MitoSys2\LSM\gfpSORORINc_G1\DE_W0011_P0001\DE_2_W0011_P0001_T0003\TR1_W0001_P0089\TR1_2_W0001_P0089_T0001_R1_P3_K1_Ch2-Ch1.zen
1.200000e+00	2.676657e+01	20150708_gfpSORORINcd3_G2G1\MitoSys2\LSM\gfpSORORINc_G1\DE_W0011_P0001\DE_2_W0011_P0001_T0003\TR1_W0001_P0089\TR1_2_W0001_P0089_T0001_R1_P3_K1_Ch2-Ch1.zen
1.260000e+00	2.949989e+01	20150708_gfpSORORINcd3_G2G1\MitoSys2\LSM\gfpSORORINc_G1\DE_W0011_P0001\DE_2_W0011_P0001_T0003\TR1_W0001_P0089\TR1_2_W0001_P0089_T0001_R1_P3_K1_Ch2-Ch1.zen
1.320000e+00	2.444991e+01	20150708_gfpSORORINcd3_G2G1\MitoSys2\LSM\gfpSORORINc_G1\DE_W0011_P0001\DE_2_W0011_P0001_T0003\TR1_W0001_P0089\TR1_2_W0001_P0089_T0001_R1_P3_K1_Ch2-Ch1.zen
1.380010e+00	2.788323e+01	20150708_gfpSORORINcd3_G2G1\MitoSys2\LSM\gfpSORORINc_G1\DE_W0011_P0001\DE_2_W0011_P0001_T0003\TR1_W0001_P0089\TR1_2_W0001_P0089_T0001_R1_P3_K1_Ch2-Ch1.zen
1.440010e+00	2.364991e+01	20150708_gfpSORORINcd3_G2G1\MitoSys2\LSM\gfpSORORINc_G1\DE_W0011_P0001\DE_2_W0011_P0001_T0003\TR1_W0001_P0089\TR1_2_W0001_P0089_T0001_R1_P3_K1_Ch2-Ch1.zen
1.500010e+00	2.778323e+01	20150708_gfpSORORINcd3_G2G1\MitoSys2\LSM\gfpSORORINc_G1\DE_W0011_P0001\DE_2_W0011_P0001_T0003\TR1_W0001_P0089\TR1_2_W0001_P0089_T0001_R1_P3_K1_Ch2-Ch1.zen
1.560010e+00	2.188325e+01	20150708_gfpSORORINcd3_G2G1\MitoSys2\LSM\gfpSORORINc_G1\DE_W0011_P0001\DE_2_W0011_P0001_T0003\TR1_W0001_P0089\TR1_2_W0001_P0089_T0001_R1_P3_K1_Ch2-Ch1.zen
1.620010e+00	2.204992e+01	20150708_gfpSORORINcd3_G2G1\MitoSys2\LSM\gfpSORORINc_G1\DE_W0011_P0001\DE_2_W0011_P0001_T0003\TR1_W0001_P0089\TR1_2_W0001_P0089_T0001_R1_P3_K1_Ch2-Ch1.zen
1.680010e+00	2.736656e+01	20150708_gfpSORORINcd3_G2G1\MitoSys2\LSM\gfpSORORINc_G1\DE_W0011_P0001\DE_2_W0011_P0001_T0003\TR1_W0001_P0089\TR1_2_W0001_P0089_T0001_R1_P3_K1_Ch2-Ch1.zen
1.740010e+00	2.163325e+01	20150708_gfpSORORINcd3_G2G1\MitoSys2\LSM\gfpSORORINc_G1\DE_W0011_P0001\DE_2_W0011_P0001_T0003\TR1_W0001_P0089\TR1_2_W0001_P0089_T0001_R1_P3_K1_Ch2-Ch1.zen
1.800010e+00	2.009992e+01	20150708_gfpSORORINcd3_G2G1\MitoSys2\LSM\gfpSORORINc_G1\DE_W0011_P0001\DE_2_W0011_P0001_T0003\TR1_W0001_P0089\TR1_2_W0001_P0089_T0001_R1_P3_K1_Ch2-Ch1.zen
1.860010e+00	1.901660e+01	20150708_gfpSORORINcd3_G2G1\MitoSys2\LSM\gfpSORORINc_G1\DE_W0011_P0001\DE_2_W0011_P0001_T0003\TR1_W0001_P0089\TR1_2_W0001_P0089_T0001_R1_P3_K1_Ch2-Ch1.zen
1.920010e+00	1.929993e+01	20150708_gfpSORORINcd3_G2G1\MitoSys2\LSM\gfpSORORINc_G1\DE_W0011_P0001\DE_2_W0011_P0001_T0003\TR1_W0001_P0089\TR1_2_W0001_P0089_T0001_R1_P3_K1_Ch2-Ch1.zen
1.980010e+00	2.011659e+01	20150708_gfpSORORINcd3_G2G1\MitoSys2\LSM\gfpSORORINc_G1\DE_W0011_P0001\DE_2_W0011_P0001_T0003\TR1_W0001_P0089\TR1_2_W0001_P0089_T0001_R1_P3_K1_Ch2-Ch1.zen
2.040010e+00	2.093325e+01	20150708_gfpSORORINcd3_G2G1\MitoSys2\LSM\gfpSORORINc_G1\DE_W0011_P0001\DE_2_W0011_P0001_T0003\TR1_W0001_P0089\TR1_2_W0001_P0089_T0001_R1_P3_K1_Ch2-Ch1.zen
2.100010e+00	2.483324e+01	20150708_gfpSORORINcd3_G2G1\MitoSys2\LSM\gfpSORORINc_G1\DE_W0011_P0001\DE_2_W0011_P0001_T0003\TR1_W0001_P0089\TR1_2_W0001_P0089_T0001_R1_P3_K1_Ch2-Ch1.zen
2.160010e+00	2.556657e+01	20150708_gfpSORORINcd3_G2G1\MitoSys2\LSM\gfpSORORINc_G1\DE_W0011_P0001\DE_2_W0011_P0001_T0003\TR1_W0001_P0089\TR1_2_W0001_P0089_T0001_R1_P3_K1_Ch2-Ch1.zen
2.220010e+00	2.568324e+01	20150708_gfpSORORINcd3_G2G1\MitoSys2\LSM\gfpSORORINc_G1\DE_W0011_P0001\DE_2_W0011_P0001_T0003\TR1_W0001_P0089\TR1_2_W0001_P0089_T0001_R1_P3_K1_Ch2-Ch1.zen
2.280010e+00	2.378325e+01	20150708_gfpSORORINcd3_G2G1\MitoSys2\LSM\gfpSORORINc_G1\DE_W0011_P0001\DE_2_W0011_P0001_T0003\TR1_W0001_P0089\TR1_2_W0001_P0089_T0001_R1_P3_K1_Ch2-Ch1.zen
2.340010e+00	2.461658e+01	20150708_gfpSORORINcd3_G2G1\MitoSys2\LSM\gfpSORORINc_G1\DE_W0011_P0001\DE_2_W0011_P0001_T0003\TR1_W0001_P0089\TR1_2_W0001_P0089_T0001_R1_P3_K1_Ch2-Ch1.zen
2.400010e+00	2.023326e+01	20150708_gfpSORORINcd3_G2G1\MitoSys2\LSM\gfpSORORINc_G1\DE_W0011_P0001\DE_2_W0011_P0001_T0003\TR1_W0001_P0089\TR1_2_W0001_P0089_T0001_R1_P3_K1_Ch2-Ch1.zen
2.460010e+00	2.608323e+01	20150708_gfpSORORINcd3_G2G1\MitoSys2\LSM\gfpSORORINc_G1\DE_W0011_P0001\DE_2_W0011_P0001_T0003\TR1_W0001_P0089\TR1_2_W0001_P0089_T0001_R1_P3_K1_Ch2-Ch1.zen
2.520010e+00	2.761656e+01	20150708_gfpSORORINcd3_G2G1\MitoSys2\LSM\gfpSORORINc_G1\DE_W0011_P0001\DE_2_W0011_P0001_T0003\TR1_W0001_P0089\TR1_2_W0001_P0089_T0001_R1_P3_K1_Ch2-Ch1.zen
2.580010e+00	2.076659e+01	20150708_gfpSORORINcd3_G2G1\MitoSys2\LSM\gfpSORORINc_G1\DE_W0011_P0001\DE_2_W0011_P0001_T0003\TR1_W0001_P0089\TR1_2_W0001_P0089_T0001_R1_P3_K1_Ch2-Ch1.zen
2.640010e+00	2.016659e+01	20150708_gfpSORORINcd3_G2G1\MitoSys2\LSM\gfpSORORINc_G1\DE_W0011_P0001\DE_2_W0011_P0001_T0003\TR1_W0001_P0089\TR1_2_W0001_P0089_T0001_R1_P3_K1_Ch2-Ch1.zen
2.700010e+00	2.031659e+01	20150708_gfpSORORINcd3_G2G1\MitoSys2\LSM\gfpSORORINc_G1\DE_W0011_P0001\DE_2_W0011_P0001_T0003\TR1_W0001_P0089\TR1_2_W0001_P0089_T0001_R1_P3_K1_Ch2-Ch1.zen
2.760010e+00	2.186658e+01	20150708_gfpSORORINcd3_G2G1\MitoSys2\LSM\gfpSORORINc_G1\DE_W0011_P0001\DE_2_W0011_P0001_T0003\TR1_W0001_P0089\TR1_2_W0001_P0089_T0001_R1_P3_K1_Ch2-Ch1.zen
2.820010e+00	2.369991e+01	20150708_gfpSORORINcd3_G2G1\MitoSys2\LSM\gfpSORORINc_G1\DE_W0011_P0001\DE_2_W0011_P0001_T0003\TR1_W0001_P0089\TR1_2_W0001_P0089_T0001_R1_P3_K1_Ch2-Ch1.zen
2.880010e+00	2.024992e+01	20150708_gfpSORORINcd3_G2G1\MitoSys2\LSM\gfpSORORINc_G1\DE_W0011_P0001\DE_2_W0011_P0001_T0003\TR1_W0001_P0089\TR1_2_W0001_P0089_T0001_R1_P3_K1_Ch2-Ch1.zen
2.940010e+00	2.036659e+01	20150708_gfpSORORINcd3_G2G1\MitoSys2\LSM\gfpSORORINc_G1\DE_W0011_P0001\DE_2_W0011_P0001_T0003\TR1_W0001_P0089\TR1_2_W0001_P0089_T0001_R1_P3_K1_Ch2-Ch1.zen
3.000010e+00	2.198325e+01	20150708_gfpSORORINcd3_G2G1\MitoSys2\LSM\gfpSORORINc_G1\DE_W0011_P0001\DE_2_W0011_P0001_T0003\TR1_W0001_P0089\TR1_2_W0001_P0089_T0001_R1_P3_K1_Ch2-Ch1.zen
3.060010e+00	2.516657e+01	20150708_gfpSORORINcd3_G2G1\MitoSys2\LSM\gfpSORORINc_G1\DE_W0011_P0001\DE_2_W0011_P0001_T0003\TR1_W0001_P0089\TR1_2_W0001_P0089_T0001_R1_P3_K1_Ch2-Ch1.zen
3.120010e+00	2.339991e+01	20150708_gfpSORORINcd3_G2G1\MitoSys2\LSM\gfpSORORINc_G1\DE_W0011_P0001\DE_2_W0011_P0001_T0003\TR1_W0001_P0089\TR1_2_W0001_P0089_T0001_R1_P3_K1_Ch2-Ch1.zen
3.180010e+00	2.574990e+01	20150708_gfpSORORINcd3_G2G1\MitoSys2\LSM\gfpSORORINc_G1\DE_W0011_P0001\DE_2_W0011_P0001_T0003\TR1_W0001_P0089\TR1_2_W0001_P0089_T0001_R1_P3_K1_Ch2-Ch1.zen
3.240010e+00	2.403324e+01	20150708_gfpSORORINcd3_G2G1\MitoSys2\LSM\gfpSORORINc_G1\DE_W0011_P0001\DE_2_W0011_P0001_T0003\TR1_W0001_P0089\TR1_2_W0001_P0089_T0001_R1_P3_K1_Ch2-Ch1.zen
3.300010e+00	2.473324e+01	20150708_gfpSORORINcd3_G2G1\MitoSys2\LSM\gfpSORORINc_G1\DE_W0011_P0001\DE_2_W0011_P0001_T0003\TR1_W0001_P0089\TR1_2_W0001_P0089_T0001_R1_P3_K1_Ch2-Ch1.zen
3.360010e+00	2.451657e+01	20150708_gfpSORORINcd3_G2G1\MitoSys2\LSM\gfpSORORINc_G1\DE_W0011_P0001\DE_2_W0011_P0001_T0003\TR1_W0001_P0089\TR1_2_W0001_P0089_T0001_R1_P3_K1_Ch2-Ch1.zen
3.420010e+00	2.918322e+01	20150708_gfpSORORINcd3_G2G1\MitoSys2\LSM\gfpSORORINc_G1\DE_W0011_P0001\DE_2_W0011_P0001_T0003\TR1_W0001_P0089\TR1_2_W0001_P0089_T0001_R1_P3_K1_Ch2-Ch1.zen
3.480010e+00	2.854989e+01	20150708_gfpSORORINcd3_G2G1\MitoSys2\LSM\gfpSORORINc_G1\DE_W0011_P0001\DE_2_W0011_P0001_T0003\TR1_W0001_P0089\TR1_2_W0001_P0089_T0001_R1_P3_K1_Ch2-Ch1.zen
3.540010e+00	2.596657e+01	20150708_gfpSORORINcd3_G2G1\MitoSys2\LSM\gfpSORORINc_G1\DE_W0011_P0001\DE_2_W0011_P0001_T0003\TR1_W0001_P0089\TR1_2_W0001_P0089_T0001_R1_P3_K1_Ch2-Ch1.zen
3.600010e+00	2.698323e+01	20150708_gfpSORORINcd3_G2G1\MitoSys2\LSM\gfpSORORINc_G1\DE_W0011_P0001\DE_2_W0011_P0001_T0003\TR1_W0001_P0089\TR1_2_W0001_P0089_T0001_R1_P3_K1_Ch2-Ch1.zen
3.660010e+00	2.601657e+01	20150708_gfpSORORINcd3_G2G1\MitoSys2\LSM\gfpSORORINc_G1\DE_W0011_P0001\DE_2_W0011_P0001_T0003\TR1_W0001_P0089\TR1_2_W0001_P0089_T0001_R1_P3_K1_Ch2-Ch1.zen
3.720010e+00	2.326658e+01	20150708_gfpSORORINcd3_G2G1\MitoSys2\LSM\gfpSORORINc_G1\DE_W0011_P0001\DE_2_W0011_P0001_T0003\TR1_W0001_P0089\TR1_2_W0001_P0089_T0001_R1_P3_K1_Ch2-Ch1.zen
3.780010e+00	2.156659e+01	20150708_gfpSORORINcd3_G2G1\MitoSys2\LSM\gfpSORORINc_G1\DE_W0011_P0001\DE_2_W0011_P0001_T0003\TR1_W0001_P0089\TR1_2_W0001_P0089_T0001_R1_P3_K1_Ch2-Ch1.zen
3.840010e+00	2.243325e+01	20150708_gfpSORORINcd3_G2G1\MitoSys2\LSM\gfpSORORINc_G1\DE_W0011_P0001\DE_2_W0011_P0001_T0003\TR1_W0001_P0089\TR1_2_W0001_P0089_T0001_R1_P3_K1_Ch2-Ch1.zen
3.900010e+00	2.594990e+01	20150708_gfpSORORINcd3_G2G1\MitoSys2\LSM\gfpSORORINc_G1\DE_W0011_P0001\DE_2_W0011_P0001_T0003\TR1_W0001_P0089\TR1_2_W0001_P0089_T0001_R1_P3_K1_Ch2-Ch1.zen
3.960010e+00	2.641657e+01	20150708_gfpSORORINcd3_G2G1\MitoSys2\LSM\gfpSORORINc_G1\DE_W0011_P0001\DE_2_W0011_P0001_T0003\TR1_W0001_P0089\TR1_2_W0001_P0089_T0001_R1_P3_K1_Ch2-Ch1.zen
4.020020e+00	2.503324e+01	20150708_gfpSORORINcd3_G2G1\MitoSys2\LSM\gfpSORORINc_G1\DE_W0011_P0001\DE_2_W0011_P0001_T0003\TR1_W0001_P0089\TR1_2_W0001_P0089_T0001_R1_P3_K1_Ch2-Ch1.zen
4.080020e+00	2.514991e+01	20150708_gfpSORORINcd3_G2G1\MitoSys2\LSM\gfpSORORINc_G1\DE_W0011_P0001\DE_2_W0011_P0001_T0003\TR1_W0001_P0089\TR1_2_W0001_P0089_T0001_R1_P3_K1_Ch2-Ch1.zen
4.140020e+00	2.246658e+01	20150708_gfpSORORINcd3_G2G1\MitoSys2\LSM\gfpSORORINc_G1\DE_W0011_P0001\DE_2_W0011_P0001_T0003\TR1_W0001_P0089\TR1_2_W0001_P0089_T0001_R1_P3_K1_Ch2-Ch1.zen
4.200020e+00	2.304991e+01	20150708_gfpSORORINcd3_G2G1\MitoSys2\LSM\gfpSORORINc_G1\DE_W0011_P0001\DE_2_W0011_P0001_T0003\TR1_W0001_P0089\TR1_2_W0001_P0089_T0001_R1_P3_K1_Ch2-Ch1.zen
4.260020e+00	2.464991e+01	20150708_gfpSORORINcd3_G2G1\MitoSys2\LSM\gfpSORORINc_G1\DE_W0011_P0001\DE_2_W0011_P0001_T0003\TR1_W0001_P0089\TR1_2_W0001_P0089_T0001_R1_P3_K1_Ch2-Ch1.zen
4.320020e+00	1.854993e+01	20150708_gfpSORORINcd3_G2G1\MitoSys2\LSM\gfpSORORINc_G1\DE_W0011_P0001\DE_2_W0011_P0001_T0003\TR1_W0001_P0089\TR1_2_W0001_P0089_T0001_R1_P3_K1_Ch2-Ch1.zen
4.380020e+00	2.123325e+01	20150708_gfpSORORINcd3_G2G1\MitoSys2\LSM\gfpSORORINc_G1\DE_W0011_P0001\DE_2_W0011_P0001_T0003\TR1_W0001_P0089\TR1_2_W0001_P0089_T0001_R1_P3_K1_Ch2-Ch1.zen
4.440020e+00	2.164992e+01	20150708_gfpSORORINcd3_G2G1\MitoSys2\LSM\gfpSORORINc_G1\DE_W0011_P0001\DE_2_W0011_P0001_T0003\TR1_W0001_P0089\TR1_2_W0001_P0089_T0001_R1_P3_K1_Ch2-Ch1.zen
4.500020e+00	2.381658e+01	20150708_gfpSORORINcd3_G2G1\MitoSys2\LSM\gfpSORORINc_G1\DE_W0011_P0001\DE_2_W0011_P0001_T0003\TR1_W0001_P0089\TR1_2_W0001_P0089_T0001_R1_P3_K1_Ch2-Ch1.zen
4.560020e+00	2.414991e+01	20150708_gfpSORORINcd3_G2G1\MitoSys2\LSM\gfpSORORINc_G1\DE_W0011_P0001\DE_2_W0011_P0001_T0003\TR1_W0001_P0089\TR1_2_W0001_P0089_T0001_R1_P3_K1_Ch2-Ch1.zen
4.620020e+00	2.091659e+01	20150708_gfpSORORINcd3_G2G1\MitoSys2\LSM\gfpSORORINc_G1\DE_W0011_P0001\DE_2_W0011_P0001_T0003\TR1_W0001_P0089\TR1_2_W0001_P0089_T0001_R1_P3_K1_Ch2-Ch1.zen
4.680020e+00	2.346658e+01	20150708_gfpSORORINcd3_G2G1\MitoSys2\LSM\gfpSORORINc_G1\DE_W0011_P0001\DE_2_W0011_P0001_T0003\TR1_W0001_P0089\TR1_2_W0001_P0089_T0001_R1_P3_K1_Ch2-Ch1.zen
4.740020e+00	2.581657e+01	20150708_gfpSORORINcd3_G2G1\MitoSys2\LSM\gfpSORORINc_G1\DE_W0011_P0001\DE_2_W0011_P0001_T0003\TR1_W0001_P0089\TR1_2_W0001_P0089_T0001_R1_P3_K1_Ch2-Ch1.zen
4.800020e+00	2.551657e+01	20150708_gfpSORORINcd3_G2G1\MitoSys2\LSM\gfpSORORINc_G1\DE_W0011_P0001\DE_2_W0011_P0001_T0003\TR1_W0001_P0089\TR1_2_W0001_P0089_T0001_R1_P3_K1_Ch2-Ch1.zen
4.860020e+00	2.696657e+01	20150708_gfpSORORINcd3_G2G1\MitoSys2\LSM\gfpSORORINc_G1\DE_W0011_P0001\DE_2_W0011_P0001_T0003\TR1_W0001_P0089\TR1_2_W0001_P0089_T0001_R1_P3_K1_Ch2-Ch1.zen
4.920020e+00	2.658323e+01	20150708_gfpSORORINcd3_G2G1\MitoSys2\LSM\gfpSORORINc_G1\DE_W0011_P0001\DE_2_W0011_P0001_T0003\TR1_W0001_P0089\TR1_2_W0001_P0089_T0001_R1_P3_K1_Ch2-Ch1.zen
4.980020e+00	2.863323e+01	20150708_gfpSORORINcd3_G2G1\MitoSys2\LSM\gfpSORORINc_G1\DE_W0011_P0001\DE_2_W0011_P0001_T0003\TR1_W0001_P0089\TR1_2_W0001_P0089_T0001_R1_P3_K1_Ch2-Ch1.zen
5.040020e+00	1.899993e+01	20150708_gfpSORORINcd3_G2G1\MitoSys2\LSM\gfpSORORINc_G1\DE_W0011_P0001\DE_2_W0011_P0001_T0003\TR1_W0001_P0089\TR1_2_W0001_P0089_T0001_R1_P3_K1_Ch2-Ch1.zen
5.100020e+00	1.914993e+01	20150708_gfpSORORINcd3_G2G1\MitoSys2\LSM\gfpSORORINc_G1\DE_W0011_P0001\DE_2_W0011_P0001_T0003\TR1_W0001_P0089\TR1_2_W0001_P0089_T0001_R1_P3_K1_Ch2-Ch1.zen
5.160020e+00	2.014993e+01	20150708_gfpSORORINcd3_G2G1\MitoSys2\LSM\gfpSORORINc_G1\DE_W0011_P0001\DE_2_W0011_P0001_T0003\TR1_W0001_P0089\TR1_2_W0001_P0089_T0001_R1_P3_K1_Ch2-Ch1.zen
5.220020e+00	2.171659e+01	20150708_gfpSORORINcd3_G2G1\MitoSys2\LSM\gfpSORORINc_G1\DE_W0011_P0001\DE_2_W0011_P0001_T0003\TR1_W0001_P0089\TR1_2_W0001_P0089_T0001_R1_P3_K1_Ch2-Ch1.zen
5.280020e+00	2.431658e+01	20150708_gfpSORORINcd3_G2G1\MitoSys2\LSM\gfpSORORINc_G1\DE_W0011_P0001\DE_2_W0011_P0001_T0003\TR1_W0001_P0089\TR1_2_W0001_P0089_T0001_R1_P3_K1_Ch2-Ch1.zen
5.340020e+00	2.128325e+01	20150708_gfpSORORINcd3_G2G1\MitoSys2\LSM\gfpSORORINc_G1\DE_W0011_P0001\DE_2_W0011_P0001_T0003\TR1_W0001_P0089\TR1_2_W0001_P0089_T0001_R1_P3_K1_Ch2-Ch1.zen
5.400020e+00	2.428324e+01	20150708_gfpSORORINcd3_G2G1\MitoSys2\LSM\gfpSORORINc_G1\DE_W0011_P0001\DE_2_W0011_P0001_T0003\TR1_W0001_P0089\TR1_2_W0001_P0089_T0001_R1_P3_K1_Ch2-Ch1.zen
5.460020e+00	2.309991e+01	20150708_gfpSORORINcd3_G2G1\MitoSys2\LSM\gfpSORORINc_G1\DE_W0011_P0001\DE_2_W0011_P0001_T0003\TR1_W0001_P0089\TR1_2_W0001_P0089_T0001_R1_P3_K1_Ch2-Ch1.zen
5.520020e+00	2.679990e+01	20150708_gfpSORORINcd3_G2G1\MitoSys2\LSM\gfpSORORINc_G1\DE_W0011_P0001\DE_2_W0011_P0001_T0003\TR1_W0001_P0089\TR1_2_W0001_P0089_T0001_R1_P3_K1_Ch2-Ch1.zen
5.580020e+00	2.316658e+01	20150708_gfpSORORINcd3_G2G1\MitoSys2\LSM\gfpSORORINc_G1\DE_W0011_P0001\DE_2_W0011_P0001_T0003\TR1_W0001_P0089\TR1_2_W0001_P0089_T0001_R1_P3_K1_Ch2-Ch1.zen
5.640020e+00	1.953326e+01	20150708_gfpSORORINcd3_G2G1\MitoSys2\LSM\gfpSORORINc_G1\DE_W0011_P0001\DE_2_W0011_P0001_T0003\TR1_W0001_P0089\TR1_2_W0001_P0089_T0001_R1_P3_K1_Ch2-Ch1.zen
5.700020e+00	2.328325e+01	20150708_gfpSORORINcd3_G2G1\MitoSys2\LSM\gfpSORORINc_G1\DE_W0011_P0001\DE_2_W0011_P0001_T0003\TR1_W0001_P0089\TR1_2_W0001_P0089_T0001_R1_P3_K1_Ch2-Ch1.zen
5.760020e+00	2.664990e+01	20150708_gfpSORORINcd3_G2G1\MitoSys2\LSM\gfpSORORINc_G1\DE_W0011_P0001\DE_2_W0011_P0001_T0003\TR1_W0001_P0089\TR1_2_W0001_P0089_T0001_R1_P3_K1_Ch2-Ch1.zen
5.820020e+00	2.148325e+01	20150708_gfpSORORINcd3_G2G1\MitoSys2\LSM\gfpSORORINc_G1\DE_W0011_P0001\DE_2_W0011_P0001_T0003\TR1_W0001_P0089\TR1_2_W0001_P0089_T0001_R1_P3_K1_Ch2-Ch1.zen
5.880020e+00	2.256658e+01	20150708_gfpSORORINcd3_G2G1\MitoSys2\LSM\gfpSORORINc_G1\DE_W0011_P0001\DE_2_W0011_P0001_T0003\TR1_W0001_P0089\TR1_2_W0001_P0089_T0001_R1_P3_K1_Ch2-Ch1.zen
5.940020e+00	1.956659e+01	20150708_gfpSORORINcd3_G2G1\MitoSys2\LSM\gfpSORORINc_G1\DE_W0011_P0001\DE_2_W0011_P0001_T0003\TR1_W0001_P0089\TR1_2_W0001_P0089_T0001_R1_P3_K1_Ch2-Ch1.zen
6.000020e+00	2.373324e+01	20150708_gfpSORORINcd3_G2G1\MitoSys2\LSM\gfpSORORINc_G1\DE_W0011_P0001\DE_2_W0011_P0001_T0003\TR1_W0001_P0089\TR1_2_W0001_P0089_T0001_R1_P3_K1_Ch2-Ch1.zen
6.060020e+00	2.396658e+01	20150708_gfpSORORINcd3_G2G1\MitoSys2\LSM\gfpSORORINc_G1\DE_W0011_P0001\DE_2_W0011_P0001_T0003\TR1_W0001_P0089\TR1_2_W0001_P0089_T0001_R1_P3_K1_Ch2-Ch1.zen
6.120020e+00	2.711657e+01	20150708_gfpSORORINcd3_G2G1\MitoSys2\LSM\gfpSORORINc_G1\DE_W0011_P0001\DE_2_W0011_P0001_T0003\TR1_W0001_P0089\TR1_2_W0001_P0089_T0001_R1_P3_K1_Ch2-Ch1.zen
6.180020e+00	2.103325e+01	20150708_gfpSORORINcd3_G2G1\MitoSys2\LSM\gfpSORORINc_G1\DE_W0011_P0001\DE_2_W0011_P0001_T0003\TR1_W0001_P0089\TR1_2_W0001_P0089_T0001_R1_P3_K1_Ch2-Ch1.zen
6.240020e+00	2.406658e+01	20150708_gfpSORORINcd3_G2G1\MitoSys2\LSM\gfpSORORINc_G1\DE_W0011_P0001\DE_2_W0011_P0001_T0003\TR1_W0001_P0089\TR1_2_W0001_P0089_T0001_R1_P3_K1_Ch2-Ch1.zen
6.300020e+00	2.326658e+01	20150708_gfpSORORINcd3_G2G1\MitoSys2\LSM\gfpSORORINc_G1\DE_W0011_P0001\DE_2_W0011_P0001_T0003\TR1_W0001_P0089\TR1_2_W0001_P0089_T0001_R1_P3_K1_Ch2-Ch1.zen
6.360020e+00	2.353325e+01	20150708_gfpSORORINcd3_G2G1\MitoSys2\LSM\gfpSORORINc_G1\DE_W0011_P0001\DE_2_W0011_P0001_T0003\TR1_W0001_P0089\TR1_2_W0001_P0089_T0001_R1_P3_K1_Ch2-Ch1.zen
6.420020e+00	2.419991e+01	20150708_gfpSORORINcd3_G2G1\MitoSys2\LSM\gfpSORORINc_G1\DE_W0011_P0001\DE_2_W0011_P0001_T0003\TR1_W0001_P0089\TR1_2_W0001_P0089_T0001_R1_P3_K1_Ch2-Ch1.zen
6.480020e+00	1.963326e+01	20150708_gfpSORORINcd3_G2G1\MitoSys2\LSM\gfpSORORINc_G1\DE_W0011_P0001\DE_2_W0011_P0001_T0003\TR1_W0001_P0089\TR1_2_W0001_P0089_T0001_R1_P3_K1_Ch2-Ch1.zen
6.540020e+00	1.931660e+01	20150708_gfpSORORINcd3_G2G1\MitoSys2\LSM\gfpSORORINc_G1\DE_W0011_P0001\DE_2_W0011_P0001_T0003\TR1_W0001_P0089\TR1_2_W0001_P0089_T0001_R1_P3_K1_Ch2-Ch1.zen
6.600020e+00	2.164992e+01	20150708_gfpSORORINcd3_G2G1\MitoSys2\LSM\gfpSORORINc_G1\DE_W0011_P0001\DE_2_W0011_P0001_T0003\TR1_W0001_P0089\TR1_2_W0001_P0089_T0001_R1_P3_K1_Ch2-Ch1.zen
6.660030e+00	2.064992e+01	20150708_gfpSORORINcd3_G2G1\MitoSys2\LSM\gfpSORORINc_G1\DE_W0011_P0001\DE_2_W0011_P0001_T0003\TR1_W0001_P0089\TR1_2_W0001_P0089_T0001_R1_P3_K1_Ch2-Ch1.zen
6.720030e+00	1.909993e+01	20150708_gfpSORORINcd3_G2G1\MitoSys2\LSM\gfpSORORINc_G1\DE_W0011_P0001\DE_2_W0011_P0001_T0003\TR1_W0001_P0089\TR1_2_W0001_P0089_T0001_R1_P3_K1_Ch2-Ch1.zen
6.780030e+00	2.189992e+01	20150708_gfpSORORINcd3_G2G1\MitoSys2\LSM\gfpSORORINc_G1\DE_W0011_P0001\DE_2_W0011_P0001_T0003\TR1_W0001_P0089\TR1_2_W0001_P0089_T0001_R1_P3_K1_Ch2-Ch1.zen
6.840030e+00	1.996659e+01	20150708_gfpSORORINcd3_G2G1\MitoSys2\LSM\gfpSORORINc_G1\DE_W0011_P0001\DE_2_W0011_P0001_T0003\TR1_W0001_P0089\TR1_2_W0001_P0089_T0001_R1_P3_K1_Ch2-Ch1.zen
6.900030e+00	2.153325e+01	20150708_gfpSORORINcd3_G2G1\MitoSys2\LSM\gfpSORORINc_G1\DE_W0011_P0001\DE_2_W0011_P0001_T0003\TR1_W0001_P0089\TR1_2_W0001_P0089_T0001_R1_P3_K1_Ch2-Ch1.zen
6.960030e+00	2.188325e+01	20150708_gfpSORORINcd3_G2G1\MitoSys2\LSM\gfpSORORINc_G1\DE_W0011_P0001\DE_2_W0011_P0001_T0003\TR1_W0001_P0089\TR1_2_W0001_P0089_T0001_R1_P3_K1_Ch2-Ch1.zen
7.020030e+00	2.401658e+01	20150708_gfpSORORINcd3_G2G1\MitoSys2\LSM\gfpSORORINc_G1\DE_W0011_P0001\DE_2_W0011_P0001_T0003\TR1_W0001_P0089\TR1_2_W0001_P0089_T0001_R1_P3_K1_Ch2-Ch1.zen
7.080030e+00	2.508324e+01	20150708_gfpSORORINcd3_G2G1\MitoSys2\LSM\gfpSORORINc_G1\DE_W0011_P0001\DE_2_W0011_P0001_T0003\TR1_W0001_P0089\TR1_2_W0001_P0089_T0001_R1_P3_K1_Ch2-Ch1.zen
7.140030e+00	2.299991e+01	20150708_gfpSORORINcd3_G2G1\MitoSys2\LSM\gfpSORORINc_G1\DE_W0011_P0001\DE_2_W0011_P0001_T0003\TR1_W0001_P0089\TR1_2_W0001_P0089_T0001_R1_P3_K1_Ch2-Ch1.zen
7.200030e+00	1.814993e+01	20150708_gfpSORORINcd3_G2G1\MitoSys2\LSM\gfpSORORINc_G1\DE_W0011_P0001\DE_2_W0011_P0001_T0003\TR1_W0001_P0089\TR1_2_W0001_P0089_T0001_R1_P3_K1_Ch2-Ch1.zen
7.260030e+00	2.121659e+01	20150708_gfpSORORINcd3_G2G1\MitoSys2\LSM\gfpSORORINc_G1\DE_W0011_P0001\DE_2_W0011_P0001_T0003\TR1_W0001_P0089\TR1_2_W0001_P0089_T0001_R1_P3_K1_Ch2-Ch1.zen
7.320030e+00	1.944993e+01	20150708_gfpSORORINcd3_G2G1\MitoSys2\LSM\gfpSORORINc_G1\DE_W0011_P0001\DE_2_W0011_P0001_T0003\TR1_W0001_P0089\TR1_2_W0001_P0089_T0001_R1_P3_K1_Ch2-Ch1.zen
7.380030e+00	2.426657e+01	20150708_gfpSORORINcd3_G2G1\MitoSys2\LSM\gfpSORORINc_G1\DE_W0011_P0001\DE_2_W0011_P0001_T0003\TR1_W0001_P0089\TR1_2_W0001_P0089_T0001_R1_P3_K1_Ch2-Ch1.zen
7.440030e+00	2.086659e+01	20150708_gfpSORORINcd3_G2G1\MitoSys2\LSM\gfpSORORINc_G1\DE_W0011_P0001\DE_2_W0011_P0001_T0003\TR1_W0001_P0089\TR1_2_W0001_P0089_T0001_R1_P3_K1_Ch2-Ch1.zen
7.500030e+00	2.559990e+01	20150708_gfpSORORINcd3_G2G1\MitoSys2\LSM\gfpSORORINc_G1\DE_W0011_P0001\DE_2_W0011_P0001_T0003\TR1_W0001_P0089\TR1_2_W0001_P0089_T0001_R1_P3_K1_Ch2-Ch1.zen
7.560030e+00	2.154992e+01	20150708_gfpSORORINcd3_G2G1\MitoSys2\LSM\gfpSORORINc_G1\DE_W0011_P0001\DE_2_W0011_P0001_T0003\TR1_W0001_P0089\TR1_2_W0001_P0089_T0001_R1_P3_K1_Ch2-Ch1.zen
7.620030e+00	2.468324e+01	20150708_gfpSORORINcd3_G2G1\MitoSys2\LSM\gfpSORORINc_G1\DE_W0011_P0001\DE_2_W0011_P0001_T0003\TR1_W0001_P0089\TR1_2_W0001_P0089_T0001_R1_P3_K1_Ch2-Ch1.zen
7.680030e+00	2.153325e+01	20150708_gfpSORORINcd3_G2G1\MitoSys2\LSM\gfpSORORINc_G1\DE_W0011_P0001\DE_2_W0011_P0001_T0003\TR1_W0001_P0089\TR1_2_W0001_P0089_T0001_R1_P3_K1_Ch2-Ch1.zen
7.740030e+00	2.294991e+01	20150708_gfpSORORINcd3_G2G1\MitoSys2\LSM\gfpSORORINc_G1\DE_W0011_P0001\DE_2_W0011_P0001_T0003\TR1_W0001_P0089\TR1_2_W0001_P0089_T0001_R1_P3_K1_Ch2-Ch1.zen
7.800030e+00	2.388324e+01	20150708_gfpSORORINcd3_G2G1\MitoSys2\LSM\gfpSORORINc_G1\DE_W0011_P0001\DE_2_W0011_P0001_T0003\TR1_W0001_P0089\TR1_2_W0001_P0089_T0001_R1_P3_K1_Ch2-Ch1.zen
7.860030e+00	2.476657e+01	20150708_gfpSORORINcd3_G2G1\MitoSys2\LSM\gfpSORORINc_G1\DE_W0011_P0001\DE_2_W0011_P0001_T0003\TR1_W0001_P0089\TR1_2_W0001_P0089_T0001_R1_P3_K1_Ch2-Ch1.zen
7.920030e+00	2.161658e+01	20150708_gfpSORORINcd3_G2G1\MitoSys2\LSM\gfpSORORINc_G1\DE_W0011_P0001\DE_2_W0011_P0001_T0003\TR1_W0001_P0089\TR1_2_W0001_P0089_T0001_R1_P3_K1_Ch2-Ch1.zen
7.980030e+00	1.959993e+01	20150708_gfpSORORINcd3_G2G1\MitoSys2\LSM\gfpSORORINc_G1\DE_W0011_P0001\DE_2_W0011_P0001_T0003\TR1_W0001_P0089\TR1_2_W0001_P0089_T0001_R1_P3_K1_Ch2-Ch1.zen
8.040030e+00	2.273325e+01	20150708_gfpSORORINcd3_G2G1\MitoSys2\LSM\gfpSORORINc_G1\DE_W0011_P0001\DE_2_W0011_P0001_T0003\TR1_W0001_P0089\TR1_2_W0001_P0089_T0001_R1_P3_K1_Ch2-Ch1.zen
8.100030e+00	2.299991e+01	20150708_gfpSORORINcd3_G2G1\MitoSys2\LSM\gfpSORORINc_G1\DE_W0011_P0001\DE_2_W0011_P0001_T0003\TR1_W0001_P0089\TR1_2_W0001_P0089_T0001_R1_P3_K1_Ch2-Ch1.zen
8.160030e+00	1.926659e+01	20150708_gfpSORORINcd3_G2G1\MitoSys2\LSM\gfpSORORINc_G1\DE_W0011_P0001\DE_2_W0011_P0001_T0003\TR1_W0001_P0089\TR1_2_W0001_P0089_T0001_R1_P3_K1_Ch2-Ch1.zen
8.220030e+00	2.066659e+01	20150708_gfpSORORINcd3_G2G1\MitoSys2\LSM\gfpSORORINc_G1\DE_W0011_P0001\DE_2_W0011_P0001_T0003\TR1_W0001_P0089\TR1_2_W0001_P0089_T0001_R1_P3_K1_Ch2-Ch1.zen
8.280030e+00	2.354991e+01	20150708_gfpSORORINcd3_G2G1\MitoSys2\LSM\gfpSORORINc_G1\DE_W0011_P0001\DE_2_W0011_P0001_T0003\TR1_W0001_P0089\TR1_2_W0001_P0089_T0001_R1_P3_K1_Ch2-Ch1.zen
8.340030e+00	2.123325e+01	20150708_gfpSORORINcd3_G2G1\MitoSys2\LSM\gfpSORORINc_G1\DE_W0011_P0001\DE_2_W0011_P0001_T0003\TR1_W0001_P0089\TR1_2_W0001_P0089_T0001_R1_P3_K1_Ch2-Ch1.zen
8.400030e+00	2.049992e+01	20150708_gfpSORORINcd3_G2G1\MitoSys2\LSM\gfpSORORINc_G1\DE_W0011_P0001\DE_2_W0011_P0001_T0003\TR1_W0001_P0089\TR1_2_W0001_P0089_T0001_R1_P3_K1_Ch2-Ch1.zen
8.460030e+00	2.138325e+01	20150708_gfpSORORINcd3_G2G1\MitoSys2\LSM\gfpSORORINc_G1\DE_W0011_P0001\DE_2_W0011_P0001_T0003\TR1_W0001_P0089\TR1_2_W0001_P0089_T0001_R1_P3_K1_Ch2-Ch1.zen
8.520030e+00	2.013326e+01	20150708_gfpSORORINcd3_G2G1\MitoSys2\LSM\gfpSORORINc_G1\DE_W0011_P0001\DE_2_W0011_P0001_T0003\TR1_W0001_P0089\TR1_2_W0001_P0089_T0001_R1_P3_K1_Ch2-Ch1.zen
8.580030e+00	1.874993e+01	20150708_gfpSORORINcd3_G2G1\MitoSys2\LSM\gfpSORORINc_G1\DE_W0011_P0001\DE_2_W0011_P0001_T0003\TR1_W0001_P0089\TR1_2_W0001_P0089_T0001_R1_P3_K1_Ch2-Ch1.zen
8.640030e+00	2.359991e+01	20150708_gfpSORORINcd3_G2G1\MitoSys2\LSM\gfpSORORINc_G1\DE_W0011_P0001\DE_2_W0011_P0001_T0003\TR1_W0001_P0089\TR1_2_W0001_P0089_T0001_R1_P3_K1_Ch2-Ch1.zen
8.700030e+00	2.164992e+01	20150708_gfpSORORINcd3_G2G1\MitoSys2\LSM\gfpSORORINc_G1\DE_W0011_P0001\DE_2_W0011_P0001_T0003\TR1_W0001_P0089\TR1_2_W0001_P0089_T0001_R1_P3_K1_Ch2-Ch1.zen
8.760030e+00	2.178325e+01	20150708_gfpSORORINcd3_G2G1\MitoSys2\LSM\gfpSORORINc_G1\DE_W0011_P0001\DE_2_W0011_P0001_T0003\TR1_W0001_P0089\TR1_2_W0001_P0089_T0001_R1_P3_K1_Ch2-Ch1.zen
8.820030e+00	2.166659e+01	20150708_gfpSORORINcd3_G2G1\MitoSys2\LSM\gfpSORORINc_G1\DE_W0011_P0001\DE_2_W0011_P0001_T0003\TR1_W0001_P0089\TR1_2_W0001_P0089_T0001_R1_P3_K1_Ch2-Ch1.zen
8.880030e+00	2.106659e+01	20150708_gfpSORORINcd3_G2G1\MitoSys2\LSM\gfpSORORINc_G1\DE_W0011_P0001\DE_2_W0011_P0001_T0003\TR1_W0001_P0089\TR1_2_W0001_P0089_T0001_R1_P3_K1_Ch2-Ch1.zen
8.940030e+00	2.239992e+01	20150708_gfpSORORINcd3_G2G1\MitoSys2\LSM\gfpSORORINc_G1\DE_W0011_P0001\DE_2_W0011_P0001_T0003\TR1_W0001_P0089\TR1_2_W0001_P0089_T0001_R1_P3_K1_Ch2-Ch1.zen
9.000030e+00	2.083326e+01	20150708_gfpSORORINcd3_G2G1\MitoSys2\LSM\gfpSORORINc_G1\DE_W0011_P0001\DE_2_W0011_P0001_T0003\TR1_W0001_P0089\TR1_2_W0001_P0089_T0001_R1_P3_K1_Ch2-Ch1.zen
9.060030e+00	2.098326e+01	20150708_gfpSORORINcd3_G2G1\MitoSys2\LSM\gfpSORORINc_G1\DE_W0011_P0001\DE_2_W0011_P0001_T0003\TR1_W0001_P0089\TR1_2_W0001_P0089_T0001_R1_P3_K1_Ch2-Ch1.zen
9.120030e+00	2.003326e+01	20150708_gfpSORORINcd3_G2G1\MitoSys2\LSM\gfpSORORINc_G1\DE_W0011_P0001\DE_2_W0011_P0001_T0003\TR1_W0001_P0089\TR1_2_W0001_P0089_T0001_R1_P3_K1_Ch2-Ch1.zen
9.180030e+00	2.318325e+01	20150708_gfpSORORINcd3_G2G1\MitoSys2\LSM\gfpSORORINc_G1\DE_W0011_P0001\DE_2_W0011_P0001_T0003\TR1_W0001_P0089\TR1_2_W0001_P0089_T0001_R1_P3_K1_Ch2-Ch1.zen
9.240040e+00	1.929993e+01	20150708_gfpSORORINcd3_G2G1\MitoSys2\LSM\gfpSORORINc_G1\DE_W0011_P0001\DE_2_W0011_P0001_T0003\TR1_W0001_P0089\TR1_2_W0001_P0089_T0001_R1_P3_K1_Ch2-Ch1.zen
9.300030e+00	2.633323e+01	20150708_gfpSORORINcd3_G2G1\MitoSys2\LSM\gfpSORORINc_G1\DE_W0011_P0001\DE_2_W0011_P0001_T0003\TR1_W0001_P0089\TR1_2_W0001_P0089_T0001_R1_P3_K1_Ch2-Ch1.zen
9.360030e+00	2.201658e+01	20150708_gfpSORORINcd3_G2G1\MitoSys2\LSM\gfpSORORINc_G1\DE_W0011_P0001\DE_2_W0011_P0001_T0003\TR1_W0001_P0089\TR1_2_W0001_P0089_T0001_R1_P3_K1_Ch2-Ch1.zen
9.420040e+00	1.903326e+01	20150708_gfpSORORINcd3_G2G1\MitoSys2\LSM\gfpSORORINc_G1\DE_W0011_P0001\DE_2_W0011_P0001_T0003\TR1_W0001_P0089\TR1_2_W0001_P0089_T0001_R1_P3_K1_Ch2-Ch1.zen
9.480040e+00	2.441657e+01	20150708_gfpSORORINcd3_G2G1\MitoSys2\LSM\gfpSORORINc_G1\DE_W0011_P0001\DE_2_W0011_P0001_T0003\TR1_W0001_P0089\TR1_2_W0001_P0089_T0001_R1_P3_K1_Ch2-Ch1.zen
9.540040e+00	1.876660e+01	20150708_gfpSORORINcd3_G2G1\MitoSys2\LSM\gfpSORORINc_G1\DE_W0011_P0001\DE_2_W0011_P0001_T0003\TR1_W0001_P0089\TR1_2_W0001_P0089_T0001_R1_P3_K1_Ch2-Ch1.zen
9.600040e+00	2.159992e+01	20150708_gfpSORORINcd3_G2G1\MitoSys2\LSM\gfpSORORINc_G1\DE_W0011_P0001\DE_2_W0011_P0001_T0003\TR1_W0001_P0089\TR1_2_W0001_P0089_T0001_R1_P3_K1_Ch2-Ch1.zen
9.660040e+00	1.824993e+01	20150708_gfpSORORINcd3_G2G1\MitoSys2\LSM\gfpSORORINc_G1\DE_W0011_P0001\DE_2_W0011_P0001_T0003\TR1_W0001_P0089\TR1_2_W0001_P0089_T0001_R1_P3_K1_Ch2-Ch1.zen
9.720040e+00	2.221658e+01	20150708_gfpSORORINcd3_G2G1\MitoSys2\LSM\gfpSORORINc_G1\DE_W0011_P0001\DE_2_W0011_P0001_T0003\TR1_W0001_P0089\TR1_2_W0001_P0089_T0001_R1_P3_K1_Ch2-Ch1.zen
9.780040e+00	2.081659e+01	20150708_gfpSORORINcd3_G2G1\MitoSys2\LSM\gfpSORORINc_G1\DE_W0011_P0001\DE_2_W0011_P0001_T0003\TR1_W0001_P0089\TR1_2_W0001_P0089_T0001_R1_P3_K1_Ch2-Ch1.zen
9.840040e+00	2.149992e+01	20150708_gfpSORORINcd3_G2G1\MitoSys2\LSM\gfpSORORINc_G1\DE_W0011_P0001\DE_2_W0011_P0001_T0003\TR1_W0001_P0089\TR1_2_W0001_P0089_T0001_R1_P3_K1_Ch2-Ch1.zen
9.900040e+00	2.166659e+01	20150708_gfpSORORINcd3_G2G1\MitoSys2\LSM\gfpSORORINc_G1\DE_W0011_P0001\DE_2_W0011_P0001_T0003\TR1_W0001_P0089\TR1_2_W0001_P0089_T0001_R1_P3_K1_Ch2-Ch1.zen
9.960040e+00	2.329991e+01	20150708_gfpSORORINcd3_G2G1\MitoSys2\LSM\gfpSORORINc_G1\DE_W0011_P0001\DE_2_W0011_P0001_T0003\TR1_W0001_P0089\TR1_2_W0001_P0089_T0001_R1_P3_K1_Ch2-Ch1.zen
1.002004e+01	2.128325e+01	20150708_gfpSORORINcd3_G2G1\MitoSys2\LSM\gfpSORORINc_G1\DE_W0011_P0001\DE_2_W0011_P0001_T0003\TR1_W0001_P0089\TR1_2_W0001_P0089_T0001_R1_P3_K1_Ch2-Ch1.zen
1.008004e+01	2.184992e+01	20150708_gfpSORORINcd3_G2G1\MitoSys2\LSM\gfpSORORINc_G1\DE_W0011_P0001\DE_2_W0011_P0001_T0003\TR1_W0001_P0089\TR1_2_W0001_P0089_T0001_R1_P3_K1_Ch2-Ch1.zen
1.014004e+01	2.191658e+01	20150708_gfpSORORINcd3_G2G1\MitoSys2\LSM\gfpSORORINc_G1\DE_W0011_P0001\DE_2_W0011_P0001_T0003\TR1_W0001_P0089\TR1_2_W0001_P0089_T0001_R1_P3_K1_Ch2-Ch1.zen
1.020004e+01	2.243325e+01	20150708_gfpSORORINcd3_G2G1\MitoSys2\LSM\gfpSORORINc_G1\DE_W0011_P0001\DE_2_W0011_P0001_T0003\TR1_W0001_P0089\TR1_2_W0001_P0089_T0001_R1_P3_K1_Ch2-Ch1.zen
1.026004e+01	2.016659e+01	20150708_gfpSORORINcd3_G2G1\MitoSys2\LSM\gfpSORORINc_G1\DE_W0011_P0001\DE_2_W0011_P0001_T0003\TR1_W0001_P0089\TR1_2_W0001_P0089_T0001_R1_P3_K1_Ch2-Ch1.zen
1.032004e+01	2.124992e+01	20150708_gfpSORORINcd3_G2G1\MitoSys2\LSM\gfpSORORINc_G1\DE_W0011_P0001\DE_2_W0011_P0001_T0003\TR1_W0001_P0089\TR1_2_W0001_P0089_T0001_R1_P3_K1_Ch2-Ch1.zen
1.038004e+01	2.744990e+01	20150708_gfpSORORINcd3_G2G1\MitoSys2\LSM\gfpSORORINc_G1\DE_W0011_P0001\DE_2_W0011_P0001_T0003\TR1_W0001_P0089\TR1_2_W0001_P0089_T0001_R1_P3_K1_Ch2-Ch1.zen
1.044004e+01	2.686657e+01	20150708_gfpSORORINcd3_G2G1\MitoSys2\LSM\gfpSORORINc_G1\DE_W0011_P0001\DE_2_W0011_P0001_T0003\TR1_W0001_P0089\TR1_2_W0001_P0089_T0001_R1_P3_K1_Ch2-Ch1.zen
1.050004e+01	2.241658e+01	20150708_gfpSORORINcd3_G2G1\MitoSys2\LSM\gfpSORORINc_G1\DE_W0011_P0001\DE_2_W0011_P0001_T0003\TR1_W0001_P0089\TR1_2_W0001_P0089_T0001_R1_P3_K1_Ch2-Ch1.zen
1.056004e+01	2.101659e+01	20150708_gfpSORORINcd3_G2G1\MitoSys2\LSM\gfpSORORINc_G1\DE_W0011_P0001\DE_2_W0011_P0001_T0003\TR1_W0001_P0089\TR1_2_W0001_P0089_T0001_R1_P3_K1_Ch2-Ch1.zen
1.062004e+01	2.306658e+01	20150708_gfpSORORINcd3_G2G1\MitoSys2\LSM\gfpSORORINc_G1\DE_W0011_P0001\DE_2_W0011_P0001_T0003\TR1_W0001_P0089\TR1_2_W0001_P0089_T0001_R1_P3_K1_Ch2-Ch1.zen
1.068004e+01	2.421658e+01	20150708_gfpSORORINcd3_G2G1\MitoSys2\LSM\gfpSORORINc_G1\DE_W0011_P0001\DE_2_W0011_P0001_T0003\TR1_W0001_P0089\TR1_2_W0001_P0089_T0001_R1_P3_K1_Ch2-Ch1.zen
1.074004e+01	2.704990e+01	20150708_gfpSORORINcd3_G2G1\MitoSys2\LSM\gfpSORORINc_G1\DE_W0011_P0001\DE_2_W0011_P0001_T0003\TR1_W0001_P0089\TR1_2_W0001_P0089_T0001_R1_P3_K1_Ch2-Ch1.zen
1.080004e+01	2.393324e+01	20150708_gfpSORORINcd3_G2G1\MitoSys2\LSM\gfpSORORINc_G1\DE_W0011_P0001\DE_2_W0011_P0001_T0003\TR1_W0001_P0089\TR1_2_W0001_P0089_T0001_R1_P3_K1_Ch2-Ch1.zen
1.086004e+01	1.853326e+01	20150708_gfpSORORINcd3_G2G1\MitoSys2\LSM\gfpSORORINc_G1\DE_W0011_P0001\DE_2_W0011_P0001_T0003\TR1_W0001_P0089\TR1_2_W0001_P0089_T0001_R1_P3_K1_Ch2-Ch1.zen
1.092004e+01	2.419991e+01	20150708_gfpSORORINcd3_G2G1\MitoSys2\LSM\gfpSORORINc_G1\DE_W0011_P0001\DE_2_W0011_P0001_T0003\TR1_W0001_P0089\TR1_2_W0001_P0089_T0001_R1_P3_K1_Ch2-Ch1.zen
1.098004e+01	2.234992e+01	20150708_gfpSORORINcd3_G2G1\MitoSys2\LSM\gfpSORORINc_G1\DE_W0011_P0001\DE_2_W0011_P0001_T0003\TR1_W0001_P0089\TR1_2_W0001_P0089_T0001_R1_P3_K1_Ch2-Ch1.zen
1.104004e+01	2.466657e+01	20150708_gfpSORORINcd3_G2G1\MitoSys2\LSM\gfpSORORINc_G1\DE_W0011_P0001\DE_2_W0011_P0001_T0003\TR1_W0001_P0089\TR1_2_W0001_P0089_T0001_R1_P3_K1_Ch2-Ch1.zen
1.110004e+01	2.541657e+01	20150708_gfpSORORINcd3_G2G1\MitoSys2\LSM\gfpSORORINc_G1\DE_W0011_P0001\DE_2_W0011_P0001_T0003\TR1_W0001_P0089\TR1_2_W0001_P0089_T0001_R1_P3_K1_Ch2-Ch1.zen
1.116004e+01	2.313325e+01	20150708_gfpSORORINcd3_G2G1\MitoSys2\LSM\gfpSORORINc_G1\DE_W0011_P0001\DE_2_W0011_P0001_T0003\TR1_W0001_P0089\TR1_2_W0001_P0089_T0001_R1_P3_K1_Ch2-Ch1.zen
1.122004e+01	2.484991e+01	20150708_gfpSORORINcd3_G2G1\MitoSys2\LSM\gfpSORORINc_G1\DE_W0011_P0001\DE_2_W0011_P0001_T0003\TR1_W0001_P0089\TR1_2_W0001_P0089_T0001_R1_P3_K1_Ch2-Ch1.zen
1.128004e+01	2.251658e+01	20150708_gfpSORORINcd3_G2G1\MitoSys2\LSM\gfpSORORINc_G1\DE_W0011_P0001\DE_2_W0011_P0001_T0003\TR1_W0001_P0089\TR1_2_W0001_P0089_T0001_R1_P3_K1_Ch2-Ch1.zen
1.134004e+01	2.706656e+01	20150708_gfpSORORINcd3_G2G1\MitoSys2\LSM\gfpSORORINc_G1\DE_W0011_P0001\DE_2_W0011_P0001_T0003\TR1_W0001_P0089\TR1_2_W0001_P0089_T0001_R1_P3_K1_Ch2-Ch1.zen
1.140004e+01	2.276658e+01	20150708_gfpSORORINcd3_G2G1\MitoSys2\LSM\gfpSORORINc_G1\DE_W0011_P0001\DE_2_W0011_P0001_T0003\TR1_W0001_P0089\TR1_2_W0001_P0089_T0001_R1_P3_K1_Ch2-Ch1.zen
1.146004e+01	2.314991e+01	20150708_gfpSORORINcd3_G2G1\MitoSys2\LSM\gfpSORORINc_G1\DE_W0011_P0001\DE_2_W0011_P0001_T0003\TR1_W0001_P0089\TR1_2_W0001_P0089_T0001_R1_P3_K1_Ch2-Ch1.zen
1.152004e+01	2.233325e+01	20150708_gfpSORORINcd3_G2G1\MitoSys2\LSM\gfpSORORINc_G1\DE_W0011_P0001\DE_2_W0011_P0001_T0003\TR1_W0001_P0089\TR1_2_W0001_P0089_T0001_R1_P3_K1_Ch2-Ch1.zen
1.158004e+01	2.281658e+01	20150708_gfpSORORINcd3_G2G1\MitoSys2\LSM\gfpSORORINc_G1\DE_W0011_P0001\DE_2_W0011_P0001_T0003\TR1_W0001_P0089\TR1_2_W0001_P0089_T0001_R1_P3_K1_Ch2-Ch1.zen
1.164004e+01	2.618324e+01	20150708_gfpSORORINcd3_G2G1\MitoSys2\LSM\gfpSORORINc_G1\DE_W0011_P0001\DE_2_W0011_P0001_T0003\TR1_W0001_P0089\TR1_2_W0001_P0089_T0001_R1_P3_K1_Ch2-Ch1.zen
1.170004e+01	2.018326e+01	20150708_gfpSORORINcd3_G2G1\MitoSys2\LSM\gfpSORORINc_G1\DE_W0011_P0001\DE_2_W0011_P0001_T0003\TR1_W0001_P0089\TR1_2_W0001_P0089_T0001_R1_P3_K1_Ch2-Ch1.zen
1.176004e+01	2.341658e+01	20150708_gfpSORORINcd3_G2G1\MitoSys2\LSM\gfpSORORINc_G1\DE_W0011_P0001\DE_2_W0011_P0001_T0003\TR1_W0001_P0089\TR1_2_W0001_P0089_T0001_R1_P3_K1_Ch2-Ch1.zen
1.182004e+01	2.586657e+01	20150708_gfpSORORINcd3_G2G1\MitoSys2\LSM\gfpSORORINc_G1\DE_W0011_P0001\DE_2_W0011_P0001_T0003\TR1_W0001_P0089\TR1_2_W0001_P0089_T0001_R1_P3_K1_Ch2-Ch1.zen
1.188004e+01	2.414991e+01	20150708_gfpSORORINcd3_G2G1\MitoSys2\LSM\gfpSORORINc_G1\DE_W0011_P0001\DE_2_W0011_P0001_T0003\TR1_W0001_P0089\TR1_2_W0001_P0089_T0001_R1_P3_K1_Ch2-Ch1.zen
1.194004e+01	2.214992e+01	20150708_gfpSORORINcd3_G2G1\MitoSys2\LSM\gfpSORORINc_G1\DE_W0011_P0001\DE_2_W0011_P0001_T0003\TR1_W0001_P0089\TR1_2_W0001_P0089_T0001_R1_P3_K1_Ch2-Ch1.zen
1.200004e+01	2.726657e+01	20150708_gfpSORORINcd3_G2G1\MitoSys2\LSM\gfpSORORINc_G1\DE_W0011_P0001\DE_2_W0011_P0001_T0003\TR1_W0001_P0089\TR1_2_W0001_P0089_T0001_R1_P3_K1_Ch2-Ch1.zen
1.206005e+01	2.358324e+01	20150708_gfpSORORINcd3_G2G1\MitoSys2\LSM\gfpSORORINc_G1\DE_W0011_P0001\DE_2_W0011_P0001_T0003\TR1_W0001_P0089\TR1_2_W0001_P0089_T0001_R1_P3_K1_Ch2-Ch1.zen
1.212005e+01	2.171659e+01	20150708_gfpSORORINcd3_G2G1\MitoSys2\LSM\gfpSORORINc_G1\DE_W0011_P0001\DE_2_W0011_P0001_T0003\TR1_W0001_P0089\TR1_2_W0001_P0089_T0001_R1_P3_K1_Ch2-Ch1.zen
1.218005e+01	2.724990e+01	20150708_gfpSORORINcd3_G2G1\MitoSys2\LSM\gfpSORORINc_G1\DE_W0011_P0001\DE_2_W0011_P0001_T0003\TR1_W0001_P0089\TR1_2_W0001_P0089_T0001_R1_P3_K1_Ch2-Ch1.zen
1.224005e+01	2.364991e+01	20150708_gfpSORORINcd3_G2G1\MitoSys2\LSM\gfpSORORINc_G1\DE_W0011_P0001\DE_2_W0011_P0001_T0003\TR1_W0001_P0089\TR1_2_W0001_P0089_T0001_R1_P3_K1_Ch2-Ch1.zen
1.230005e+01	2.271658e+01	20150708_gfpSORORINcd3_G2G1\MitoSys2\LSM\gfpSORORINc_G1\DE_W0011_P0001\DE_2_W0011_P0001_T0003\TR1_W0001_P0089\TR1_2_W0001_P0089_T0001_R1_P3_K1_Ch2-Ch1.zen
1.236005e+01	2.439991e+01	20150708_gfpSORORINcd3_G2G1\MitoSys2\LSM\gfpSORORINc_G1\DE_W0011_P0001\DE_2_W0011_P0001_T0003\TR1_W0001_P0089\TR1_2_W0001_P0089_T0001_R1_P3_K1_Ch2-Ch1.zen
1.242005e+01	2.741656e+01	20150708_gfpSORORINcd3_G2G1\MitoSys2\LSM\gfpSORORINc_G1\DE_W0011_P0001\DE_2_W0011_P0001_T0003\TR1_W0001_P0089\TR1_2_W0001_P0089_T0001_R1_P3_K1_Ch2-Ch1.zen
1.248005e+01	2.833323e+01	20150708_gfpSORORINcd3_G2G1\MitoSys2\LSM\gfpSORORINc_G1\DE_W0011_P0001\DE_2_W0011_P0001_T0003\TR1_W0001_P0089\TR1_2_W0001_P0089_T0001_R1_P3_K1_Ch2-Ch1.zen
1.254005e+01	2.064992e+01	20150708_gfpSORORINcd3_G2G1\MitoSys2\LSM\gfpSORORINc_G1\DE_W0011_P0001\DE_2_W0011_P0001_T0003\TR1_W0001_P0089\TR1_2_W0001_P0089_T0001_R1_P3_K1_Ch2-Ch1.zen
1.260005e+01	2.461658e+01	20150708_gfpSORORINcd3_G2G1\MitoSys2\LSM\gfpSORORINc_G1\DE_W0011_P0001\DE_2_W0011_P0001_T0003\TR1_W0001_P0089\TR1_2_W0001_P0089_T0001_R1_P3_K1_Ch2-Ch1.zen
1.266005e+01	2.141659e+01	20150708_gfpSORORINcd3_G2G1\MitoSys2\LSM\gfpSORORINc_G1\DE_W0011_P0001\DE_2_W0011_P0001_T0003\TR1_W0001_P0089\TR1_2_W0001_P0089_T0001_R1_P3_K1_Ch2-Ch1.zen
1.272005e+01	2.068326e+01	20150708_gfpSORORINcd3_G2G1\MitoSys2\LSM\gfpSORORINc_G1\DE_W0011_P0001\DE_2_W0011_P0001_T0003\TR1_W0001_P0089\TR1_2_W0001_P0089_T0001_R1_P3_K1_Ch2-Ch1.zen
1.278005e+01	2.208325e+01	20150708_gfpSORORINcd3_G2G1\MitoSys2\LSM\gfpSORORINc_G1\DE_W0011_P0001\DE_2_W0011_P0001_T0003\TR1_W0001_P0089\TR1_2_W0001_P0089_T0001_R1_P3_K1_Ch2-Ch1.zen
1.284005e+01	2.426657e+01	20150708_gfpSORORINcd3_G2G1\MitoSys2\LSM\gfpSORORINc_G1\DE_W0011_P0001\DE_2_W0011_P0001_T0003\TR1_W0001_P0089\TR1_2_W0001_P0089_T0001_R1_P3_K1_Ch2-Ch1.zen
1.290005e+01	2.009992e+01	20150708_gfpSORORINcd3_G2G1\MitoSys2\LSM\gfpSORORINc_G1\DE_W0011_P0001\DE_2_W0011_P0001_T0003\TR1_W0001_P0089\TR1_2_W0001_P0089_T0001_R1_P3_K1_Ch2-Ch1.zen
1.296005e+01	2.144992e+01	20150708_gfpSORORINcd3_G2G1\MitoSys2\LSM\gfpSORORINc_G1\DE_W0011_P0001\DE_2_W0011_P0001_T0003\TR1_W0001_P0089\TR1_2_W0001_P0089_T0001_R1_P3_K1_Ch2-Ch1.zen
1.302005e+01	2.361658e+01	20150708_gfpSORORINcd3_G2G1\MitoSys2\LSM\gfpSORORINc_G1\DE_W0011_P0001\DE_2_W0011_P0001_T0003\TR1_W0001_P0089\TR1_2_W0001_P0089_T0001_R1_P3_K1_Ch2-Ch1.zen
1.308005e+01	1.958326e+01	20150708_gfpSORORINcd3_G2G1\MitoSys2\LSM\gfpSORORINc_G1\DE_W0011_P0001\DE_2_W0011_P0001_T0003\TR1_W0001_P0089\TR1_2_W0001_P0089_T0001_R1_P3_K1_Ch2-Ch1.zen
1.314005e+01	2.108325e+01	20150708_gfpSORORINcd3_G2G1\MitoSys2\LSM\gfpSORORINc_G1\DE_W0011_P0001\DE_2_W0011_P0001_T0003\TR1_W0001_P0089\TR1_2_W0001_P0089_T0001_R1_P3_K1_Ch2-Ch1.zen
1.320005e+01	2.124992e+01	20150708_gfpSORORINcd3_G2G1\MitoSys2\LSM\gfpSORORINc_G1\DE_W0011_P0001\DE_2_W0011_P0001_T0003\TR1_W0001_P0089\TR1_2_W0001_P0089_T0001_R1_P3_K1_Ch2-Ch1.zen
1.326005e+01	2.323325e+01	20150708_gfpSORORINcd3_G2G1\MitoSys2\LSM\gfpSORORINc_G1\DE_W0011_P0001\DE_2_W0011_P0001_T0003\TR1_W0001_P0089\TR1_2_W0001_P0089_T0001_R1_P3_K1_Ch2-Ch1.zen
1.332005e+01	2.669990e+01	20150708_gfpSORORINcd3_G2G1\MitoSys2\LSM\gfpSORORINc_G1\DE_W0011_P0001\DE_2_W0011_P0001_T0003\TR1_W0001_P0089\TR1_2_W0001_P0089_T0001_R1_P3_K1_Ch2-Ch1.zen
1.338005e+01	2.363325e+01	20150708_gfpSORORINcd3_G2G1\MitoSys2\LSM\gfpSORORINc_G1\DE_W0011_P0001\DE_2_W0011_P0001_T0003\TR1_W0001_P0089\TR1_2_W0001_P0089_T0001_R1_P3_K1_Ch2-Ch1.zen
1.344005e+01	2.263325e+01	20150708_gfpSORORINcd3_G2G1\MitoSys2\LSM\gfpSORORINc_G1\DE_W0011_P0001\DE_2_W0011_P0001_T0003\TR1_W0001_P0089\TR1_2_W0001_P0089_T0001_R1_P3_K1_Ch2-Ch1.zen
1.350005e+01	2.418324e+01	20150708_gfpSORORINcd3_G2G1\MitoSys2\LSM\gfpSORORINc_G1\DE_W0011_P0001\DE_2_W0011_P0001_T0003\TR1_W0001_P0089\TR1_2_W0001_P0089_T0001_R1_P3_K1_Ch2-Ch1.zen
1.356005e+01	2.053326e+01	20150708_gfpSORORINcd3_G2G1\MitoSys2\LSM\gfpSORORINc_G1\DE_W0011_P0001\DE_2_W0011_P0001_T0003\TR1_W0001_P0089\TR1_2_W0001_P0089_T0001_R1_P3_K1_Ch2-Ch1.zen
1.362005e+01	2.529991e+01	20150708_gfpSORORINcd3_G2G1\MitoSys2\LSM\gfpSORORINc_G1\DE_W0011_P0001\DE_2_W0011_P0001_T0003\TR1_W0001_P0089\TR1_2_W0001_P0089_T0001_R1_P3_K1_Ch2-Ch1.zen
1.368005e+01	2.558324e+01	20150708_gfpSORORINcd3_G2G1\MitoSys2\LSM\gfpSORORINc_G1\DE_W0011_P0001\DE_2_W0011_P0001_T0003\TR1_W0001_P0089\TR1_2_W0001_P0089_T0001_R1_P3_K1_Ch2-Ch1.zen
1.374005e+01	2.494991e+01	20150708_gfpSORORINcd3_G2G1\MitoSys2\LSM\gfpSORORINc_G1\DE_W0011_P0001\DE_2_W0011_P0001_T0003\TR1_W0001_P0089\TR1_2_W0001_P0089_T0001_R1_P3_K1_Ch2-Ch1.zen
1.380005e+01	2.424991e+01	20150708_gfpSORORINcd3_G2G1\MitoSys2\LSM\gfpSORORINc_G1\DE_W0011_P0001\DE_2_W0011_P0001_T0003\TR1_W0001_P0089\TR1_2_W0001_P0089_T0001_R1_P3_K1_Ch2-Ch1.zen
1.386005e+01	2.133325e+01	20150708_gfpSORORINcd3_G2G1\MitoSys2\LSM\gfpSORORINc_G1\DE_W0011_P0001\DE_2_W0011_P0001_T0003\TR1_W0001_P0089\TR1_2_W0001_P0089_T0001_R1_P3_K1_Ch2-Ch1.zen
1.392005e+01	2.028326e+01	20150708_gfpSORORINcd3_G2G1\MitoSys2\LSM\gfpSORORINc_G1\DE_W0011_P0001\DE_2_W0011_P0001_T0003\TR1_W0001_P0089\TR1_2_W0001_P0089_T0001_R1_P3_K1_Ch2-Ch1.zen
1.398005e+01	2.128325e+01	20150708_gfpSORORINcd3_G2G1\MitoSys2\LSM\gfpSORORINc_G1\DE_W0011_P0001\DE_2_W0011_P0001_T0003\TR1_W0001_P0089\TR1_2_W0001_P0089_T0001_R1_P3_K1_Ch2-Ch1.zen
1.404005e+01	2.194992e+01	20150708_gfpSORORINcd3_G2G1\MitoSys2\LSM\gfpSORORINc_G1\DE_W0011_P0001\DE_2_W0011_P0001_T0003\TR1_W0001_P0089\TR1_2_W0001_P0089_T0001_R1_P3_K1_Ch2-Ch1.zen
1.410005e+01	2.719990e+01	20150708_gfpSORORINcd3_G2G1\MitoSys2\LSM\gfpSORORINc_G1\DE_W0011_P0001\DE_2_W0011_P0001_T0003\TR1_W0001_P0089\TR1_2_W0001_P0089_T0001_R1_P3_K1_Ch2-Ch1.zen
1.416005e+01	2.191658e+01	20150708_gfpSORORINcd3_G2G1\MitoSys2\LSM\gfpSORORINc_G1\DE_W0011_P0001\DE_2_W0011_P0001_T0003\TR1_W0001_P0089\TR1_2_W0001_P0089_T0001_R1_P3_K1_Ch2-Ch1.zen
1.422005e+01	2.411658e+01	20150708_gfpSORORINcd3_G2G1\MitoSys2\LSM\gfpSORORINc_G1\DE_W0011_P0001\DE_2_W0011_P0001_T0003\TR1_W0001_P0089\TR1_2_W0001_P0089_T0001_R1_P3_K1_Ch2-Ch1.zen
1.428005e+01	2.486657e+01	20150708_gfpSORORINcd3_G2G1\MitoSys2\LSM\gfpSORORINc_G1\DE_W0011_P0001\DE_2_W0011_P0001_T0003\TR1_W0001_P0089\TR1_2_W0001_P0089_T0001_R1_P3_K1_Ch2-Ch1.zen
1.434005e+01	2.094992e+01	20150708_gfpSORORINcd3_G2G1\MitoSys2\LSM\gfpSORORINc_G1\DE_W0011_P0001\DE_2_W0011_P0001_T0003\TR1_W0001_P0089\TR1_2_W0001_P0089_T0001_R1_P3_K1_Ch2-Ch1.zen
1.440005e+01	1.858326e+01	20150708_gfpSORORINcd3_G2G1\MitoSys2\LSM\gfpSORORINc_G1\DE_W0011_P0001\DE_2_W0011_P0001_T0003\TR1_W0001_P0089\TR1_2_W0001_P0089_T0001_R1_P3_K1_Ch2-Ch1.zen
1.446005e+01	2.396658e+01	20150708_gfpSORORINcd3_G2G1\MitoSys2\LSM\gfpSORORINc_G1\DE_W0011_P0001\DE_2_W0011_P0001_T0003\TR1_W0001_P0089\TR1_2_W0001_P0089_T0001_R1_P3_K1_Ch2-Ch1.zen
1.452005e+01	2.558324e+01	20150708_gfpSORORINcd3_G2G1\MitoSys2\LSM\gfpSORORINc_G1\DE_W0011_P0001\DE_2_W0011_P0001_T0003\TR1_W0001_P0089\TR1_2_W0001_P0089_T0001_R1_P3_K1_Ch2-Ch1.zen
1.458005e+01	2.721656e+01	20150708_gfpSORORINcd3_G2G1\MitoSys2\LSM\gfpSORORINc_G1\DE_W0011_P0001\DE_2_W0011_P0001_T0003\TR1_W0001_P0089\TR1_2_W0001_P0089_T0001_R1_P3_K1_Ch2-Ch1.zen
1.464005e+01	2.611657e+01	20150708_gfpSORORINcd3_G2G1\MitoSys2\LSM\gfpSORORINc_G1\DE_W0011_P0001\DE_2_W0011_P0001_T0003\TR1_W0001_P0089\TR1_2_W0001_P0089_T0001_R1_P3_K1_Ch2-Ch1.zen
1.470006e+01	2.744990e+01	20150708_gfpSORORINcd3_G2G1\MitoSys2\LSM\gfpSORORINc_G1\DE_W0011_P0001\DE_2_W0011_P0001_T0003\TR1_W0001_P0089\TR1_2_W0001_P0089_T0001_R1_P3_K1_Ch2-Ch1.zen
1.476006e+01	2.506657e+01	20150708_gfpSORORINcd3_G2G1\MitoSys2\LSM\gfpSORORINc_G1\DE_W0011_P0001\DE_2_W0011_P0001_T0003\TR1_W0001_P0089\TR1_2_W0001_P0089_T0001_R1_P3_K1_Ch2-Ch1.zen
1.482006e+01	2.166659e+01	20150708_gfpSORORINcd3_G2G1\MitoSys2\LSM\gfpSORORINc_G1\DE_W0011_P0001\DE_2_W0011_P0001_T0003\TR1_W0001_P0089\TR1_2_W0001_P0089_T0001_R1_P3_K1_Ch2-Ch1.zen
1.488006e+01	1.931660e+01	20150708_gfpSORORINcd3_G2G1\MitoSys2\LSM\gfpSORORINc_G1\DE_W0011_P0001\DE_2_W0011_P0001_T0003\TR1_W0001_P0089\TR1_2_W0001_P0089_T0001_R1_P3_K1_Ch2-Ch1.zen
1.494006e+01	2.473324e+01	20150708_gfpSORORINcd3_G2G1\MitoSys2\LSM\gfpSORORINc_G1\DE_W0011_P0001\DE_2_W0011_P0001_T0003\TR1_W0001_P0089\TR1_2_W0001_P0089_T0001_R1_P3_K1_Ch2-Ch1.zen
1.500006e+01	2.424991e+01	20150708_gfpSORORINcd3_G2G1\MitoSys2\LSM\gfpSORORINc_G1\DE_W0011_P0001\DE_2_W0011_P0001_T0003\TR1_W0001_P0089\TR1_2_W0001_P0089_T0001_R1_P3_K1_Ch2-Ch1.zen
1.506006e+01	2.293325e+01	20150708_gfpSORORINcd3_G2G1\MitoSys2\LSM\gfpSORORINc_G1\DE_W0011_P0001\DE_2_W0011_P0001_T0003\TR1_W0001_P0089\TR1_2_W0001_P0089_T0001_R1_P3_K1_Ch2-Ch1.zen
1.512006e+01	2.658323e+01	20150708_gfpSORORINcd3_G2G1\MitoSys2\LSM\gfpSORORINc_G1\DE_W0011_P0001\DE_2_W0011_P0001_T0003\TR1_W0001_P0089\TR1_2_W0001_P0089_T0001_R1_P3_K1_Ch2-Ch1.zen
1.518006e+01	2.821656e+01	20150708_gfpSORORINcd3_G2G1\MitoSys2\LSM\gfpSORORINc_G1\DE_W0011_P0001\DE_2_W0011_P0001_T0003\TR1_W0001_P0089\TR1_2_W0001_P0089_T0001_R1_P3_K1_Ch2-Ch1.zen
1.524006e+01	2.686657e+01	20150708_gfpSORORINcd3_G2G1\MitoSys2\LSM\gfpSORORINc_G1\DE_W0011_P0001\DE_2_W0011_P0001_T0003\TR1_W0001_P0089\TR1_2_W0001_P0089_T0001_R1_P3_K1_Ch2-Ch1.zen
1.530006e+01	2.303325e+01	20150708_gfpSORORINcd3_G2G1\MitoSys2\LSM\gfpSORORINc_G1\DE_W0011_P0001\DE_2_W0011_P0001_T0003\TR1_W0001_P0089\TR1_2_W0001_P0089_T0001_R1_P3_K1_Ch2-Ch1.zen
1.536006e+01	2.299991e+01	20150708_gfpSORORINcd3_G2G1\MitoSys2\LSM\gfpSORORINc_G1\DE_W0011_P0001\DE_2_W0011_P0001_T0003\TR1_W0001_P0089\TR1_2_W0001_P0089_T0001_R1_P3_K1_Ch2-Ch1.zen
1.542006e+01	2.661657e+01	20150708_gfpSORORINcd3_G2G1\MitoSys2\LSM\gfpSORORINc_G1\DE_W0011_P0001\DE_2_W0011_P0001_T0003\TR1_W0001_P0089\TR1_2_W0001_P0089_T0001_R1_P3_K1_Ch2-Ch1.zen
1.548006e+01	2.668323e+01	20150708_gfpSORORINcd3_G2G1\MitoSys2\LSM\gfpSORORINc_G1\DE_W0011_P0001\DE_2_W0011_P0001_T0003\TR1_W0001_P0089\TR1_2_W0001_P0089_T0001_R1_P3_K1_Ch2-Ch1.zen
1.554006e+01	2.459991e+01	20150708_gfpSORORINcd3_G2G1\MitoSys2\LSM\gfpSORORINc_G1\DE_W0011_P0001\DE_2_W0011_P0001_T0003\TR1_W0001_P0089\TR1_2_W0001_P0089_T0001_R1_P3_K1_Ch2-Ch1.zen
1.560006e+01	2.709990e+01	20150708_gfpSORORINcd3_G2G1\MitoSys2\LSM\gfpSORORINc_G1\DE_W0011_P0001\DE_2_W0011_P0001_T0003\TR1_W0001_P0089\TR1_2_W0001_P0089_T0001_R1_P3_K1_Ch2-Ch1.zen
1.566006e+01	2.271658e+01	20150708_gfpSORORINcd3_G2G1\MitoSys2\LSM\gfpSORORINc_G1\DE_W0011_P0001\DE_2_W0011_P0001_T0003\TR1_W0001_P0089\TR1_2_W0001_P0089_T0001_R1_P3_K1_Ch2-Ch1.zen
1.572006e+01	2.614990e+01	20150708_gfpSORORINcd3_G2G1\MitoSys2\LSM\gfpSORORINc_G1\DE_W0011_P0001\DE_2_W0011_P0001_T0003\TR1_W0001_P0089\TR1_2_W0001_P0089_T0001_R1_P3_K1_Ch2-Ch1.zen
1.578006e+01	2.184992e+01	20150708_gfpSORORINcd3_G2G1\MitoSys2\LSM\gfpSORORINc_G1\DE_W0011_P0001\DE_2_W0011_P0001_T0003\TR1_W0001_P0089\TR1_2_W0001_P0089_T0001_R1_P3_K1_Ch2-Ch1.zen
1.584006e+01	2.309991e+01	20150708_gfpSORORINcd3_G2G1\MitoSys2\LSM\gfpSORORINc_G1\DE_W0011_P0001\DE_2_W0011_P0001_T0003\TR1_W0001_P0089\TR1_2_W0001_P0089_T0001_R1_P3_K1_Ch2-Ch1.zen
1.590006e+01	2.569990e+01	20150708_gfpSORORINcd3_G2G1\MitoSys2\LSM\gfpSORORINc_G1\DE_W0011_P0001\DE_2_W0011_P0001_T0003\TR1_W0001_P0089\TR1_2_W0001_P0089_T0001_R1_P3_K1_Ch2-Ch1.zen
1.596006e+01	2.853323e+01	20150708_gfpSORORINcd3_G2G1\MitoSys2\LSM\gfpSORORINc_G1\DE_W0011_P0001\DE_2_W0011_P0001_T0003\TR1_W0001_P0089\TR1_2_W0001_P0089_T0001_R1_P3_K1_Ch2-Ch1.zen
1.602006e+01	2.501657e+01	20150708_gfpSORORINcd3_G2G1\MitoSys2\LSM\gfpSORORINc_G1\DE_W0011_P0001\DE_2_W0011_P0001_T0003\TR1_W0001_P0089\TR1_2_W0001_P0089_T0001_R1_P3_K1_Ch2-Ch1.zen
1.608006e+01	2.269991e+01	20150708_gfpSORORINcd3_G2G1\MitoSys2\LSM\gfpSORORINc_G1\DE_W0011_P0001\DE_2_W0011_P0001_T0003\TR1_W0001_P0089\TR1_2_W0001_P0089_T0001_R1_P3_K1_Ch2-Ch1.zen
1.614006e+01	2.603324e+01	20150708_gfpSORORINcd3_G2G1\MitoSys2\LSM\gfpSORORINc_G1\DE_W0011_P0001\DE_2_W0011_P0001_T0003\TR1_W0001_P0089\TR1_2_W0001_P0089_T0001_R1_P3_K1_Ch2-Ch1.zen
1.620006e+01	2.433324e+01	20150708_gfpSORORINcd3_G2G1\MitoSys2\LSM\gfpSORORINc_G1\DE_W0011_P0001\DE_2_W0011_P0001_T0003\TR1_W0001_P0089\TR1_2_W0001_P0089_T0001_R1_P3_K1_Ch2-Ch1.zen
1.626006e+01	2.499991e+01	20150708_gfpSORORINcd3_G2G1\MitoSys2\LSM\gfpSORORINc_G1\DE_W0011_P0001\DE_2_W0011_P0001_T0003\TR1_W0001_P0089\TR1_2_W0001_P0089_T0001_R1_P3_K1_Ch2-Ch1.zen
1.632006e+01	2.416658e+01	20150708_gfpSORORINcd3_G2G1\MitoSys2\LSM\gfpSORORINc_G1\DE_W0011_P0001\DE_2_W0011_P0001_T0003\TR1_W0001_P0089\TR1_2_W0001_P0089_T0001_R1_P3_K1_Ch2-Ch1.zen
1.638006e+01	2.048326e+01	20150708_gfpSORORINcd3_G2G1\MitoSys2\LSM\gfpSORORINc_G1\DE_W0011_P0001\DE_2_W0011_P0001_T0003\TR1_W0001_P0089\TR1_2_W0001_P0089_T0001_R1_P3_K1_Ch2-Ch1.zen
1.644006e+01	1.978326e+01	20150708_gfpSORORINcd3_G2G1\MitoSys2\LSM\gfpSORORINc_G1\DE_W0011_P0001\DE_2_W0011_P0001_T0003\TR1_W0001_P0089\TR1_2_W0001_P0089_T0001_R1_P3_K1_Ch2-Ch1.zen
1.650006e+01	2.141659e+01	20150708_gfpSORORINcd3_G2G1\MitoSys2\LSM\gfpSORORINc_G1\DE_W0011_P0001\DE_2_W0011_P0001_T0003\TR1_W0001_P0089\TR1_2_W0001_P0089_T0001_R1_P3_K1_Ch2-Ch1.zen
1.656006e+01	2.868323e+01	20150708_gfpSORORINcd3_G2G1\MitoSys2\LSM\gfpSORORINc_G1\DE_W0011_P0001\DE_2_W0011_P0001_T0003\TR1_W0001_P0089\TR1_2_W0001_P0089_T0001_R1_P3_K1_Ch2-Ch1.zen
1.662006e+01	2.639990e+01	20150708_gfpSORORINcd3_G2G1\MitoSys2\LSM\gfpSORORINc_G1\DE_W0011_P0001\DE_2_W0011_P0001_T0003\TR1_W0001_P0089\TR1_2_W0001_P0089_T0001_R1_P3_K1_Ch2-Ch1.zen
1.668006e+01	2.696657e+01	20150708_gfpSORORINcd3_G2G1\MitoSys2\LSM\gfpSORORINc_G1\DE_W0011_P0001\DE_2_W0011_P0001_T0003\TR1_W0001_P0089\TR1_2_W0001_P0089_T0001_R1_P3_K1_Ch2-Ch1.zen
1.674006e+01	2.433324e+01	20150708_gfpSORORINcd3_G2G1\MitoSys2\LSM\gfpSORORINc_G1\DE_W0011_P0001\DE_2_W0011_P0001_T0003\TR1_W0001_P0089\TR1_2_W0001_P0089_T0001_R1_P3_K1_Ch2-Ch1.zen
1.680006e+01	2.488324e+01	20150708_gfpSORORINcd3_G2G1\MitoSys2\LSM\gfpSORORINc_G1\DE_W0011_P0001\DE_2_W0011_P0001_T0003\TR1_W0001_P0089\TR1_2_W0001_P0089_T0001_R1_P3_K1_Ch2-Ch1.zen
1.686006e+01	2.243325e+01	20150708_gfpSORORINcd3_G2G1\MitoSys2\LSM\gfpSORORINc_G1\DE_W0011_P0001\DE_2_W0011_P0001_T0003\TR1_W0001_P0089\TR1_2_W0001_P0089_T0001_R1_P3_K1_Ch2-Ch1.zen
1.692006e+01	2.384991e+01	20150708_gfpSORORINcd3_G2G1\MitoSys2\LSM\gfpSORORINc_G1\DE_W0011_P0001\DE_2_W0011_P0001_T0003\TR1_W0001_P0089\TR1_2_W0001_P0089_T0001_R1_P3_K1_Ch2-Ch1.zen
1.698006e+01	2.303325e+01	20150708_gfpSORORINcd3_G2G1\MitoSys2\LSM\gfpSORORINc_G1\DE_W0011_P0001\DE_2_W0011_P0001_T0003\TR1_W0001_P0089\TR1_2_W0001_P0089_T0001_R1_P3_K1_Ch2-Ch1.zen
1.704006e+01	2.396658e+01	20150708_gfpSORORINcd3_G2G1\MitoSys2\LSM\gfpSORORINc_G1\DE_W0011_P0001\DE_2_W0011_P0001_T0003\TR1_W0001_P0089\TR1_2_W0001_P0089_T0001_R1_P3_K1_Ch2-Ch1.zen
1.710006e+01	2.588324e+01	20150708_gfpSORORINcd3_G2G1\MitoSys2\LSM\gfpSORORINc_G1\DE_W0011_P0001\DE_2_W0011_P0001_T0003\TR1_W0001_P0089\TR1_2_W0001_P0089_T0001_R1_P3_K1_Ch2-Ch1.zen
1.716006e+01	2.281658e+01	20150708_gfpSORORINcd3_G2G1\MitoSys2\LSM\gfpSORORINc_G1\DE_W0011_P0001\DE_2_W0011_P0001_T0003\TR1_W0001_P0089\TR1_2_W0001_P0089_T0001_R1_P3_K1_Ch2-Ch1.zen
1.722006e+01	2.421658e+01	20150708_gfpSORORINcd3_G2G1\MitoSys2\LSM\gfpSORORINc_G1\DE_W0011_P0001\DE_2_W0011_P0001_T0003\TR1_W0001_P0089\TR1_2_W0001_P0089_T0001_R1_P3_K1_Ch2-Ch1.zen
1.728007e+01	2.351658e+01	20150708_gfpSORORINcd3_G2G1\MitoSys2\LSM\gfpSORORINc_G1\DE_W0011_P0001\DE_2_W0011_P0001_T0003\TR1_W0001_P0089\TR1_2_W0001_P0089_T0001_R1_P3_K1_Ch2-Ch1.zen
1.734007e+01	2.239992e+01	20150708_gfpSORORINcd3_G2G1\MitoSys2\LSM\gfpSORORINc_G1\DE_W0011_P0001\DE_2_W0011_P0001_T0003\TR1_W0001_P0089\TR1_2_W0001_P0089_T0001_R1_P3_K1_Ch2-Ch1.zen
1.740006e+01	2.778323e+01	20150708_gfpSORORINcd3_G2G1\MitoSys2\LSM\gfpSORORINc_G1\DE_W0011_P0001\DE_2_W0011_P0001_T0003\TR1_W0001_P0089\TR1_2_W0001_P0089_T0001_R1_P3_K1_Ch2-Ch1.zen
1.746007e+01	2.831656e+01	20150708_gfpSORORINcd3_G2G1\MitoSys2\LSM\gfpSORORINc_G1\DE_W0011_P0001\DE_2_W0011_P0001_T0003\TR1_W0001_P0089\TR1_2_W0001_P0089_T0001_R1_P3_K1_Ch2-Ch1.zen
1.752007e+01	2.083326e+01	20150708_gfpSORORINcd3_G2G1\MitoSys2\LSM\gfpSORORINc_G1\DE_W0011_P0001\DE_2_W0011_P0001_T0003\TR1_W0001_P0089\TR1_2_W0001_P0089_T0001_R1_P3_K1_Ch2-Ch1.zen
1.758007e+01	2.511657e+01	20150708_gfpSORORINcd3_G2G1\MitoSys2\LSM\gfpSORORINc_G1\DE_W0011_P0001\DE_2_W0011_P0001_T0003\TR1_W0001_P0089\TR1_2_W0001_P0089_T0001_R1_P3_K1_Ch2-Ch1.zen
1.764007e+01	2.914989e+01	20150708_gfpSORORINcd3_G2G1\MitoSys2\LSM\gfpSORORINc_G1\DE_W0011_P0001\DE_2_W0011_P0001_T0003\TR1_W0001_P0089\TR1_2_W0001_P0089_T0001_R1_P3_K1_Ch2-Ch1.zen
1.770007e+01	2.379991e+01	20150708_gfpSORORINcd3_G2G1\MitoSys2\LSM\gfpSORORINc_G1\DE_W0011_P0001\DE_2_W0011_P0001_T0003\TR1_W0001_P0089\TR1_2_W0001_P0089_T0001_R1_P3_K1_Ch2-Ch1.zen
1.776007e+01	2.463324e+01	20150708_gfpSORORINcd3_G2G1\MitoSys2\LSM\gfpSORORINc_G1\DE_W0011_P0001\DE_2_W0011_P0001_T0003\TR1_W0001_P0089\TR1_2_W0001_P0089_T0001_R1_P3_K1_Ch2-Ch1.zen
1.782007e+01	2.696657e+01	20150708_gfpSORORINcd3_G2G1\MitoSys2\LSM\gfpSORORINc_G1\DE_W0011_P0001\DE_2_W0011_P0001_T0003\TR1_W0001_P0089\TR1_2_W0001_P0089_T0001_R1_P3_K1_Ch2-Ch1.zen
1.788007e+01	2.359991e+01	20150708_gfpSORORINcd3_G2G1\MitoSys2\LSM\gfpSORORINc_G1\DE_W0011_P0001\DE_2_W0011_P0001_T0003\TR1_W0001_P0089\TR1_2_W0001_P0089_T0001_R1_P3_K1_Ch2-Ch1.zen
1.794007e+01	1.958326e+01	20150708_gfpSORORINcd3_G2G1\MitoSys2\LSM\gfpSORORINc_G1\DE_W0011_P0001\DE_2_W0011_P0001_T0003\TR1_W0001_P0089\TR1_2_W0001_P0089_T0001_R1_P3_K1_Ch2-Ch1.zen
1.800007e+01	2.481657e+01	20150708_gfpSORORINcd3_G2G1\MitoSys2\LSM\gfpSORORINc_G1\DE_W0011_P0001\DE_2_W0011_P0001_T0003\TR1_W0001_P0089\TR1_2_W0001_P0089_T0001_R1_P3_K1_Ch2-Ch1.zen
1.806007e+01	2.631657e+01	20150708_gfpSORORINcd3_G2G1\MitoSys2\LSM\gfpSORORINc_G1\DE_W0011_P0001\DE_2_W0011_P0001_T0003\TR1_W0001_P0089\TR1_2_W0001_P0089_T0001_R1_P3_K1_Ch2-Ch1.zen
1.812007e+01	2.501657e+01	20150708_gfpSORORINcd3_G2G1\MitoSys2\LSM\gfpSORORINc_G1\DE_W0011_P0001\DE_2_W0011_P0001_T0003\TR1_W0001_P0089\TR1_2_W0001_P0089_T0001_R1_P3_K1_Ch2-Ch1.zen
1.818007e+01	2.253325e+01	20150708_gfpSORORINcd3_G2G1\MitoSys2\LSM\gfpSORORINc_G1\DE_W0011_P0001\DE_2_W0011_P0001_T0003\TR1_W0001_P0089\TR1_2_W0001_P0089_T0001_R1_P3_K1_Ch2-Ch1.zen
1.824007e+01	2.971655e+01	20150708_gfpSORORINcd3_G2G1\MitoSys2\LSM\gfpSORORINc_G1\DE_W0011_P0001\DE_2_W0011_P0001_T0003\TR1_W0001_P0089\TR1_2_W0001_P0089_T0001_R1_P3_K1_Ch2-Ch1.zen
1.830007e+01	2.358324e+01	20150708_gfpSORORINcd3_G2G1\MitoSys2\LSM\gfpSORORINc_G1\DE_W0011_P0001\DE_2_W0011_P0001_T0003\TR1_W0001_P0089\TR1_2_W0001_P0089_T0001_R1_P3_K1_Ch2-Ch1.zen
1.836007e+01	2.181659e+01	20150708_gfpSORORINcd3_G2G1\MitoSys2\LSM\gfpSORORINc_G1\DE_W0011_P0001\DE_2_W0011_P0001_T0003\TR1_W0001_P0089\TR1_2_W0001_P0089_T0001_R1_P3_K1_Ch2-Ch1.zen
1.842007e+01	2.049992e+01	20150708_gfpSORORINcd3_G2G1\MitoSys2\LSM\gfpSORORINc_G1\DE_W0011_P0001\DE_2_W0011_P0001_T0003\TR1_W0001_P0089\TR1_2_W0001_P0089_T0001_R1_P3_K1_Ch2-Ch1.zen
1.848007e+01	2.406658e+01	20150708_gfpSORORINcd3_G2G1\MitoSys2\LSM\gfpSORORINc_G1\DE_W0011_P0001\DE_2_W0011_P0001_T0003\TR1_W0001_P0089\TR1_2_W0001_P0089_T0001_R1_P3_K1_Ch2-Ch1.zen
1.854007e+01	2.204992e+01	20150708_gfpSORORINcd3_G2G1\MitoSys2\LSM\gfpSORORINc_G1\DE_W0011_P0001\DE_2_W0011_P0001_T0003\TR1_W0001_P0089\TR1_2_W0001_P0089_T0001_R1_P3_K1_Ch2-Ch1.zen
1.860007e+01	2.354991e+01	20150708_gfpSORORINcd3_G2G1\MitoSys2\LSM\gfpSORORINc_G1\DE_W0011_P0001\DE_2_W0011_P0001_T0003\TR1_W0001_P0089\TR1_2_W0001_P0089_T0001_R1_P3_K1_Ch2-Ch1.zen
1.866007e+01	2.178325e+01	20150708_gfpSORORINcd3_G2G1\MitoSys2\LSM\gfpSORORINc_G1\DE_W0011_P0001\DE_2_W0011_P0001_T0003\TR1_W0001_P0089\TR1_2_W0001_P0089_T0001_R1_P3_K1_Ch2-Ch1.zen
1.872007e+01	2.366658e+01	20150708_gfpSORORINcd3_G2G1\MitoSys2\LSM\gfpSORORINc_G1\DE_W0011_P0001\DE_2_W0011_P0001_T0003\TR1_W0001_P0089\TR1_2_W0001_P0089_T0001_R1_P3_K1_Ch2-Ch1.zen
1.878007e+01	2.568324e+01	20150708_gfpSORORINcd3_G2G1\MitoSys2\LSM\gfpSORORINc_G1\DE_W0011_P0001\DE_2_W0011_P0001_T0003\TR1_W0001_P0089\TR1_2_W0001_P0089_T0001_R1_P3_K1_Ch2-Ch1.zen
1.884007e+01	2.291658e+01	20150708_gfpSORORINcd3_G2G1\MitoSys2\LSM\gfpSORORINc_G1\DE_W0011_P0001\DE_2_W0011_P0001_T0003\TR1_W0001_P0089\TR1_2_W0001_P0089_T0001_R1_P3_K1_Ch2-Ch1.zen
1.890007e+01	2.788323e+01	20150708_gfpSORORINcd3_G2G1\MitoSys2\LSM\gfpSORORINc_G1\DE_W0011_P0001\DE_2_W0011_P0001_T0003\TR1_W0001_P0089\TR1_2_W0001_P0089_T0001_R1_P3_K1_Ch2-Ch1.zen
1.896007e+01	2.661657e+01	20150708_gfpSORORINcd3_G2G1\MitoSys2\LSM\gfpSORORINc_G1\DE_W0011_P0001\DE_2_W0011_P0001_T0003\TR1_W0001_P0089\TR1_2_W0001_P0089_T0001_R1_P3_K1_Ch2-Ch1.zen
1.902007e+01	2.258325e+01	20150708_gfpSORORINcd3_G2G1\MitoSys2\LSM\gfpSORORINc_G1\DE_W0011_P0001\DE_2_W0011_P0001_T0003\TR1_W0001_P0089\TR1_2_W0001_P0089_T0001_R1_P3_K1_Ch2-Ch1.zen
1.908007e+01	1.819993e+01	20150708_gfpSORORINcd3_G2G1\MitoSys2\LSM\gfpSORORINc_G1\DE_W0011_P0001\DE_2_W0011_P0001_T0003\TR1_W0001_P0089\TR1_2_W0001_P0089_T0001_R1_P3_K1_Ch2-Ch1.zen
1.914007e+01	2.214992e+01	20150708_gfpSORORINcd3_G2G1\MitoSys2\LSM\gfpSORORINc_G1\DE_W0011_P0001\DE_2_W0011_P0001_T0003\TR1_W0001_P0089\TR1_2_W0001_P0089_T0001_R1_P3_K1_Ch2-Ch1.zen
1.920007e+01	2.341658e+01	20150708_gfpSORORINcd3_G2G1\MitoSys2\LSM\gfpSORORINc_G1\DE_W0011_P0001\DE_2_W0011_P0001_T0003\TR1_W0001_P0089\TR1_2_W0001_P0089_T0001_R1_P3_K1_Ch2-Ch1.zen
1.926007e+01	2.408324e+01	20150708_gfpSORORINcd3_G2G1\MitoSys2\LSM\gfpSORORINc_G1\DE_W0011_P0001\DE_2_W0011_P0001_T0003\TR1_W0001_P0089\TR1_2_W0001_P0089_T0001_R1_P3_K1_Ch2-Ch1.zen
1.932007e+01	2.604990e+01	20150708_gfpSORORINcd3_G2G1\MitoSys2\LSM\gfpSORORINc_G1\DE_W0011_P0001\DE_2_W0011_P0001_T0003\TR1_W0001_P0089\TR1_2_W0001_P0089_T0001_R1_P3_K1_Ch2-Ch1.zen
1.938007e+01	2.039992e+01	20150708_gfpSORORINcd3_G2G1\MitoSys2\LSM\gfpSORORINc_G1\DE_W0011_P0001\DE_2_W0011_P0001_T0003\TR1_W0001_P0089\TR1_2_W0001_P0089_T0001_R1_P3_K1_Ch2-Ch1.zen
1.944007e+01	2.873322e+01	20150708_gfpSORORINcd3_G2G1\MitoSys2\LSM\gfpSORORINc_G1\DE_W0011_P0001\DE_2_W0011_P0001_T0003\TR1_W0001_P0089\TR1_2_W0001_P0089_T0001_R1_P3_K1_Ch2-Ch1.zen
1.950007e+01	2.899989e+01	20150708_gfpSORORINcd3_G2G1\MitoSys2\LSM\gfpSORORINc_G1\DE_W0011_P0001\DE_2_W0011_P0001_T0003\TR1_W0001_P0089\TR1_2_W0001_P0089_T0001_R1_P3_K1_Ch2-Ch1.zen
1.956007e+01	2.458324e+01	20150708_gfpSORORINcd3_G2G1\MitoSys2\LSM\gfpSORORINc_G1\DE_W0011_P0001\DE_2_W0011_P0001_T0003\TR1_W0001_P0089\TR1_2_W0001_P0089_T0001_R1_P3_K1_Ch2-Ch1.zen
1.962007e+01	2.796656e+01	20150708_gfpSORORINcd3_G2G1\MitoSys2\LSM\gfpSORORINc_G1\DE_W0011_P0001\DE_2_W0011_P0001_T0003\TR1_W0001_P0089\TR1_2_W0001_P0089_T0001_R1_P3_K1_Ch2-Ch1.zen
1.968007e+01	2.508324e+01	20150708_gfpSORORINcd3_G2G1\MitoSys2\LSM\gfpSORORINc_G1\DE_W0011_P0001\DE_2_W0011_P0001_T0003\TR1_W0001_P0089\TR1_2_W0001_P0089_T0001_R1_P3_K1_Ch2-Ch1.zen
1.974007e+01	2.916656e+01	20150708_gfpSORORINcd3_G2G1\MitoSys2\LSM\gfpSORORINc_G1\DE_W0011_P0001\DE_2_W0011_P0001_T0003\TR1_W0001_P0089\TR1_2_W0001_P0089_T0001_R1_P3_K1_Ch2-Ch1.zen
1.980007e+01	2.628324e+01	20150708_gfpSORORINcd3_G2G1\MitoSys2\LSM\gfpSORORINc_G1\DE_W0011_P0001\DE_2_W0011_P0001_T0003\TR1_W0001_P0089\TR1_2_W0001_P0089_T0001_R1_P3_K1_Ch2-Ch1.zen
1.986007e+01	2.338325e+01	20150708_gfpSORORINcd3_G2G1\MitoSys2\LSM\gfpSORORINc_G1\DE_W0011_P0001\DE_2_W0011_P0001_T0003\TR1_W0001_P0089\TR1_2_W0001_P0089_T0001_R1_P3_K1_Ch2-Ch1.zen
1.992007e+01	2.539990e+01	20150708_gfpSORORINcd3_G2G1\MitoSys2\LSM\gfpSORORINc_G1\DE_W0011_P0001\DE_2_W0011_P0001_T0003\TR1_W0001_P0089\TR1_2_W0001_P0089_T0001_R1_P3_K1_Ch2-Ch1.zen
1.998008e+01	1.874993e+01	20150708_gfpSORORINcd3_G2G1\MitoSys2\LSM\gfpSORORINc_G1\DE_W0011_P0001\DE_2_W0011_P0001_T0003\TR1_W0001_P0089\TR1_2_W0001_P0089_T0001_R1_P3_K1_Ch2-Ch1.zen
2.004008e+01	2.503324e+01	20150708_gfpSORORINcd3_G2G1\MitoSys2\LSM\gfpSORORINc_G1\DE_W0011_P0001\DE_2_W0011_P0001_T0003\TR1_W0001_P0089\TR1_2_W0001_P0089_T0001_R1_P3_K1_Ch2-Ch1.zen
2.010007e+01	2.656657e+01	20150708_gfpSORORINcd3_G2G1\MitoSys2\LSM\gfpSORORINc_G1\DE_W0011_P0001\DE_2_W0011_P0001_T0003\TR1_W0001_P0089\TR1_2_W0001_P0089_T0001_R1_P3_K1_Ch2-Ch1.zen
2.016008e+01	3.004989e+01	20150708_gfpSORORINcd3_G2G1\MitoSys2\LSM\gfpSORORINc_G1\DE_W0011_P0001\DE_2_W0011_P0001_T0003\TR1_W0001_P0089\TR1_2_W0001_P0089_T0001_R1_P3_K1_Ch2-Ch1.zen
2.022008e+01	2.306658e+01	20150708_gfpSORORINcd3_G2G1\MitoSys2\LSM\gfpSORORINc_G1\DE_W0011_P0001\DE_2_W0011_P0001_T0003\TR1_W0001_P0089\TR1_2_W0001_P0089_T0001_R1_P3_K1_Ch2-Ch1.zen
2.028008e+01	2.428324e+01	20150708_gfpSORORINcd3_G2G1\MitoSys2\LSM\gfpSORORINc_G1\DE_W0011_P0001\DE_2_W0011_P0001_T0003\TR1_W0001_P0089\TR1_2_W0001_P0089_T0001_R1_P3_K1_Ch2-Ch1.zen
2.034008e+01	2.563324e+01	20150708_gfpSORORINcd3_G2G1\MitoSys2\LSM\gfpSORORINc_G1\DE_W0011_P0001\DE_2_W0011_P0001_T0003\TR1_W0001_P0089\TR1_2_W0001_P0089_T0001_R1_P3_K1_Ch2-Ch1.zen
2.040008e+01	2.253325e+01	20150708_gfpSORORINcd3_G2G1\MitoSys2\LSM\gfpSORORINc_G1\DE_W0011_P0001\DE_2_W0011_P0001_T0003\TR1_W0001_P0089\TR1_2_W0001_P0089_T0001_R1_P3_K1_Ch2-Ch1.zen
2.046008e+01	1.936659e+01	20150708_gfpSORORINcd3_G2G1\MitoSys2\LSM\gfpSORORINc_G1\DE_W0011_P0001\DE_2_W0011_P0001_T0003\TR1_W0001_P0089\TR1_2_W0001_P0089_T0001_R1_P3_K1_Ch2-Ch1.zen
2.052008e+01	2.326658e+01	20150708_gfpSORORINcd3_G2G1\MitoSys2\LSM\gfpSORORINc_G1\DE_W0011_P0001\DE_2_W0011_P0001_T0003\TR1_W0001_P0089\TR1_2_W0001_P0089_T0001_R1_P3_K1_Ch2-Ch1.zen
2.058008e+01	2.621657e+01	20150708_gfpSORORINcd3_G2G1\MitoSys2\LSM\gfpSORORINc_G1\DE_W0011_P0001\DE_2_W0011_P0001_T0003\TR1_W0001_P0089\TR1_2_W0001_P0089_T0001_R1_P3_K1_Ch2-Ch1.zen
2.064008e+01	2.788323e+01	20150708_gfpSORORINcd3_G2G1\MitoSys2\LSM\gfpSORORINc_G1\DE_W0011_P0001\DE_2_W0011_P0001_T0003\TR1_W0001_P0089\TR1_2_W0001_P0089_T0001_R1_P3_K1_Ch2-Ch1.zen
2.070008e+01	2.381658e+01	20150708_gfpSORORINcd3_G2G1\MitoSys2\LSM\gfpSORORINc_G1\DE_W0011_P0001\DE_2_W0011_P0001_T0003\TR1_W0001_P0089\TR1_2_W0001_P0089_T0001_R1_P3_K1_Ch2-Ch1.zen
2.076008e+01	2.294991e+01	20150708_gfpSORORINcd3_G2G1\MitoSys2\LSM\gfpSORORINc_G1\DE_W0011_P0001\DE_2_W0011_P0001_T0003\TR1_W0001_P0089\TR1_2_W0001_P0089_T0001_R1_P3_K1_Ch2-Ch1.zen
2.082008e+01	2.348325e+01	20150708_gfpSORORINcd3_G2G1\MitoSys2\LSM\gfpSORORINc_G1\DE_W0011_P0001\DE_2_W0011_P0001_T0003\TR1_W0001_P0089\TR1_2_W0001_P0089_T0001_R1_P3_K1_Ch2-Ch1.zen
2.088008e+01	2.701657e+01	20150708_gfpSORORINcd3_G2G1\MitoSys2\LSM\gfpSORORINc_G1\DE_W0011_P0001\DE_2_W0011_P0001_T0003\TR1_W0001_P0089\TR1_2_W0001_P0089_T0001_R1_P3_K1_Ch2-Ch1.zen
2.094008e+01	2.014993e+01	20150708_gfpSORORINcd3_G2G1\MitoSys2\LSM\gfpSORORINc_G1\DE_W0011_P0001\DE_2_W0011_P0001_T0003\TR1_W0001_P0089\TR1_2_W0001_P0089_T0001_R1_P3_K1_Ch2-Ch1.zen
2.100008e+01	2.343324e+01	20150708_gfpSORORINcd3_G2G1\MitoSys2\LSM\gfpSORORINc_G1\DE_W0011_P0001\DE_2_W0011_P0001_T0003\TR1_W0001_P0089\TR1_2_W0001_P0089_T0001_R1_P3_K1_Ch2-Ch1.zen
2.106008e+01	2.396658e+01	20150708_gfpSORORINcd3_G2G1\MitoSys2\LSM\gfpSORORINc_G1\DE_W0011_P0001\DE_2_W0011_P0001_T0003\TR1_W0001_P0089\TR1_2_W0001_P0089_T0001_R1_P3_K1_Ch2-Ch1.zen
2.112008e+01	2.571657e+01	20150708_gfpSORORINcd3_G2G1\MitoSys2\LSM\gfpSORORINc_G1\DE_W0011_P0001\DE_2_W0011_P0001_T0003\TR1_W0001_P0089\TR1_2_W0001_P0089_T0001_R1_P3_K1_Ch2-Ch1.zen
2.118008e+01	2.458324e+01	20150708_gfpSORORINcd3_G2G1\MitoSys2\LSM\gfpSORORINc_G1\DE_W0011_P0001\DE_2_W0011_P0001_T0003\TR1_W0001_P0089\TR1_2_W0001_P0089_T0001_R1_P3_K1_Ch2-Ch1.zen
2.124008e+01	2.459991e+01	20150708_gfpSORORINcd3_G2G1\MitoSys2\LSM\gfpSORORINc_G1\DE_W0011_P0001\DE_2_W0011_P0001_T0003\TR1_W0001_P0089\TR1_2_W0001_P0089_T0001_R1_P3_K1_Ch2-Ch1.zen
2.130008e+01	2.358324e+01	20150708_gfpSORORINcd3_G2G1\MitoSys2\LSM\gfpSORORINc_G1\DE_W0011_P0001\DE_2_W0011_P0001_T0003\TR1_W0001_P0089\TR1_2_W0001_P0089_T0001_R1_P3_K1_Ch2-Ch1.zen
2.136008e+01	2.181659e+01	20150708_gfpSORORINcd3_G2G1\MitoSys2\LSM\gfpSORORINc_G1\DE_W0011_P0001\DE_2_W0011_P0001_T0003\TR1_W0001_P0089\TR1_2_W0001_P0089_T0001_R1_P3_K1_Ch2-Ch1.zen
2.142008e+01	2.668323e+01	20150708_gfpSORORINcd3_G2G1\MitoSys2\LSM\gfpSORORINc_G1\DE_W0011_P0001\DE_2_W0011_P0001_T0003\TR1_W0001_P0089\TR1_2_W0001_P0089_T0001_R1_P3_K1_Ch2-Ch1.zen
2.148008e+01	2.649990e+01	20150708_gfpSORORINcd3_G2G1\MitoSys2\LSM\gfpSORORINc_G1\DE_W0011_P0001\DE_2_W0011_P0001_T0003\TR1_W0001_P0089\TR1_2_W0001_P0089_T0001_R1_P3_K1_Ch2-Ch1.zen
2.154008e+01	2.491657e+01	20150708_gfpSORORINcd3_G2G1\MitoSys2\LSM\gfpSORORINc_G1\DE_W0011_P0001\DE_2_W0011_P0001_T0003\TR1_W0001_P0089\TR1_2_W0001_P0089_T0001_R1_P3_K1_Ch2-Ch1.zen
2.160008e+01	2.568324e+01	20150708_gfpSORORINcd3_G2G1\MitoSys2\LSM\gfpSORORINc_G1\DE_W0011_P0001\DE_2_W0011_P0001_T0003\TR1_W0001_P0089\TR1_2_W0001_P0089_T0001_R1_P3_K1_Ch2-Ch1.zen
2.166008e+01	2.569990e+01	20150708_gfpSORORINcd3_G2G1\MitoSys2\LSM\gfpSORORINc_G1\DE_W0011_P0001\DE_2_W0011_P0001_T0003\TR1_W0001_P0089\TR1_2_W0001_P0089_T0001_R1_P3_K1_Ch2-Ch1.zen
2.172008e+01	2.694990e+01	20150708_gfpSORORINcd3_G2G1\MitoSys2\LSM\gfpSORORINc_G1\DE_W0011_P0001\DE_2_W0011_P0001_T0003\TR1_W0001_P0089\TR1_2_W0001_P0089_T0001_R1_P3_K1_Ch2-Ch1.zen
2.178008e+01	2.268325e+01	20150708_gfpSORORINcd3_G2G1\MitoSys2\LSM\gfpSORORINc_G1\DE_W0011_P0001\DE_2_W0011_P0001_T0003\TR1_W0001_P0089\TR1_2_W0001_P0089_T0001_R1_P3_K1_Ch2-Ch1.zen
2.184008e+01	2.358324e+01	20150708_gfpSORORINcd3_G2G1\MitoSys2\LSM\gfpSORORINc_G1\DE_W0011_P0001\DE_2_W0011_P0001_T0003\TR1_W0001_P0089\TR1_2_W0001_P0089_T0001_R1_P3_K1_Ch2-Ch1.zen
2.190008e+01	2.124992e+01	20150708_gfpSORORINcd3_G2G1\MitoSys2\LSM\gfpSORORINc_G1\DE_W0011_P0001\DE_2_W0011_P0001_T0003\TR1_W0001_P0089\TR1_2_W0001_P0089_T0001_R1_P3_K1_Ch2-Ch1.zen
2.196008e+01	2.376658e+01	20150708_gfpSORORINcd3_G2G1\MitoSys2\LSM\gfpSORORINc_G1\DE_W0011_P0001\DE_2_W0011_P0001_T0003\TR1_W0001_P0089\TR1_2_W0001_P0089_T0001_R1_P3_K1_Ch2-Ch1.zen
2.202008e+01	2.358324e+01	20150708_gfpSORORINcd3_G2G1\MitoSys2\LSM\gfpSORORINc_G1\DE_W0011_P0001\DE_2_W0011_P0001_T0003\TR1_W0001_P0089\TR1_2_W0001_P0089_T0001_R1_P3_K1_Ch2-Ch1.zen
2.208008e+01	2.269991e+01	20150708_gfpSORORINcd3_G2G1\MitoSys2\LSM\gfpSORORINc_G1\DE_W0011_P0001\DE_2_W0011_P0001_T0003\TR1_W0001_P0089\TR1_2_W0001_P0089_T0001_R1_P3_K1_Ch2-Ch1.zen
2.214008e+01	2.363325e+01	20150708_gfpSORORINcd3_G2G1\MitoSys2\LSM\gfpSORORINc_G1\DE_W0011_P0001\DE_2_W0011_P0001_T0003\TR1_W0001_P0089\TR1_2_W0001_P0089_T0001_R1_P3_K1_Ch2-Ch1.zen
2.220008e+01	2.569990e+01	20150708_gfpSORORINcd3_G2G1\MitoSys2\LSM\gfpSORORINc_G1\DE_W0011_P0001\DE_2_W0011_P0001_T0003\TR1_W0001_P0089\TR1_2_W0001_P0089_T0001_R1_P3_K1_Ch2-Ch1.zen
2.226008e+01	2.691656e+01	20150708_gfpSORORINcd3_G2G1\MitoSys2\LSM\gfpSORORINc_G1\DE_W0011_P0001\DE_2_W0011_P0001_T0003\TR1_W0001_P0089\TR1_2_W0001_P0089_T0001_R1_P3_K1_Ch2-Ch1.zen
2.232008e+01	2.723323e+01	20150708_gfpSORORINcd3_G2G1\MitoSys2\LSM\gfpSORORINc_G1\DE_W0011_P0001\DE_2_W0011_P0001_T0003\TR1_W0001_P0089\TR1_2_W0001_P0089_T0001_R1_P3_K1_Ch2-Ch1.zen
2.238008e+01	2.089992e+01	20150708_gfpSORORINcd3_G2G1\MitoSys2\LSM\gfpSORORINc_G1\DE_W0011_P0001\DE_2_W0011_P0001_T0003\TR1_W0001_P0089\TR1_2_W0001_P0089_T0001_R1_P3_K1_Ch2-Ch1.zen
2.244008e+01	1.974993e+01	20150708_gfpSORORINcd3_G2G1\MitoSys2\LSM\gfpSORORINc_G1\DE_W0011_P0001\DE_2_W0011_P0001_T0003\TR1_W0001_P0089\TR1_2_W0001_P0089_T0001_R1_P3_K1_Ch2-Ch1.zen
2.250008e+01	2.588324e+01	20150708_gfpSORORINcd3_G2G1\MitoSys2\LSM\gfpSORORINc_G1\DE_W0011_P0001\DE_2_W0011_P0001_T0003\TR1_W0001_P0089\TR1_2_W0001_P0089_T0001_R1_P3_K1_Ch2-Ch1.zen
2.256009e+01	2.619990e+01	20150708_gfpSORORINcd3_G2G1\MitoSys2\LSM\gfpSORORINc_G1\DE_W0011_P0001\DE_2_W0011_P0001_T0003\TR1_W0001_P0089\TR1_2_W0001_P0089_T0001_R1_P3_K1_Ch2-Ch1.zen
2.262008e+01	2.006659e+01	20150708_gfpSORORINcd3_G2G1\MitoSys2\LSM\gfpSORORINc_G1\DE_W0011_P0001\DE_2_W0011_P0001_T0003\TR1_W0001_P0089\TR1_2_W0001_P0089_T0001_R1_P3_K1_Ch2-Ch1.zen
2.268008e+01	1.891660e+01	20150708_gfpSORORINcd3_G2G1\MitoSys2\LSM\gfpSORORINc_G1\DE_W0011_P0001\DE_2_W0011_P0001_T0003\TR1_W0001_P0089\TR1_2_W0001_P0089_T0001_R1_P3_K1_Ch2-Ch1.zen
2.274009e+01	2.376658e+01	20150708_gfpSORORINcd3_G2G1\MitoSys2\LSM\gfpSORORINc_G1\DE_W0011_P0001\DE_2_W0011_P0001_T0003\TR1_W0001_P0089\TR1_2_W0001_P0089_T0001_R1_P3_K1_Ch2-Ch1.zen
2.280009e+01	2.666657e+01	20150708_gfpSORORINcd3_G2G1\MitoSys2\LSM\gfpSORORINc_G1\DE_W0011_P0001\DE_2_W0011_P0001_T0003\TR1_W0001_P0089\TR1_2_W0001_P0089_T0001_R1_P3_K1_Ch2-Ch1.zen
2.286009e+01	2.643323e+01	20150708_gfpSORORINcd3_G2G1\MitoSys2\LSM\gfpSORORINc_G1\DE_W0011_P0001\DE_2_W0011_P0001_T0003\TR1_W0001_P0089\TR1_2_W0001_P0089_T0001_R1_P3_K1_Ch2-Ch1.zen
2.292009e+01	2.718323e+01	20150708_gfpSORORINcd3_G2G1\MitoSys2\LSM\gfpSORORINc_G1\DE_W0011_P0001\DE_2_W0011_P0001_T0003\TR1_W0001_P0089\TR1_2_W0001_P0089_T0001_R1_P3_K1_Ch2-Ch1.zen
2.298009e+01	2.886656e+01	20150708_gfpSORORINcd3_G2G1\MitoSys2\LSM\gfpSORORINc_G1\DE_W0011_P0001\DE_2_W0011_P0001_T0003\TR1_W0001_P0089\TR1_2_W0001_P0089_T0001_R1_P3_K1_Ch2-Ch1.zen
2.304009e+01	2.838323e+01	20150708_gfpSORORINcd3_G2G1\MitoSys2\LSM\gfpSORORINc_G1\DE_W0011_P0001\DE_2_W0011_P0001_T0003\TR1_W0001_P0089\TR1_2_W0001_P0089_T0001_R1_P3_K1_Ch2-Ch1.zen
2.310009e+01	2.706656e+01	20150708_gfpSORORINcd3_G2G1\MitoSys2\LSM\gfpSORORINc_G1\DE_W0011_P0001\DE_2_W0011_P0001_T0003\TR1_W0001_P0089\TR1_2_W0001_P0089_T0001_R1_P3_K1_Ch2-Ch1.zen
2.316009e+01	2.301658e+01	20150708_gfpSORORINcd3_G2G1\MitoSys2\LSM\gfpSORORINc_G1\DE_W0011_P0001\DE_2_W0011_P0001_T0003\TR1_W0001_P0089\TR1_2_W0001_P0089_T0001_R1_P3_K1_Ch2-Ch1.zen
2.322009e+01	2.386658e+01	20150708_gfpSORORINcd3_G2G1\MitoSys2\LSM\gfpSORORINc_G1\DE_W0011_P0001\DE_2_W0011_P0001_T0003\TR1_W0001_P0089\TR1_2_W0001_P0089_T0001_R1_P3_K1_Ch2-Ch1.zen
2.328009e+01	3.064989e+01	20150708_gfpSORORINcd3_G2G1\MitoSys2\LSM\gfpSORORINc_G1\DE_W0011_P0001\DE_2_W0011_P0001_T0003\TR1_W0001_P0089\TR1_2_W0001_P0089_T0001_R1_P3_K1_Ch2-Ch1.zen
2.334009e+01	2.406658e+01	20150708_gfpSORORINcd3_G2G1\MitoSys2\LSM\gfpSORORINc_G1\DE_W0011_P0001\DE_2_W0011_P0001_T0003\TR1_W0001_P0089\TR1_2_W0001_P0089_T0001_R1_P3_K1_Ch2-Ch1.zen
2.340009e+01	2.389991e+01	20150708_gfpSORORINcd3_G2G1\MitoSys2\LSM\gfpSORORINc_G1\DE_W0011_P0001\DE_2_W0011_P0001_T0003\TR1_W0001_P0089\TR1_2_W0001_P0089_T0001_R1_P3_K1_Ch2-Ch1.zen
2.346009e+01	2.299991e+01	20150708_gfpSORORINcd3_G2G1\MitoSys2\LSM\gfpSORORINc_G1\DE_W0011_P0001\DE_2_W0011_P0001_T0003\TR1_W0001_P0089\TR1_2_W0001_P0089_T0001_R1_P3_K1_Ch2-Ch1.zen
2.352009e+01	2.456657e+01	20150708_gfpSORORINcd3_G2G1\MitoSys2\LSM\gfpSORORINc_G1\DE_W0011_P0001\DE_2_W0011_P0001_T0003\TR1_W0001_P0089\TR1_2_W0001_P0089_T0001_R1_P3_K1_Ch2-Ch1.zen
2.358009e+01	2.831656e+01	20150708_gfpSORORINcd3_G2G1\MitoSys2\LSM\gfpSORORINc_G1\DE_W0011_P0001\DE_2_W0011_P0001_T0003\TR1_W0001_P0089\TR1_2_W0001_P0089_T0001_R1_P3_K1_Ch2-Ch1.zen
2.364009e+01	2.904989e+01	20150708_gfpSORORINcd3_G2G1\MitoSys2\LSM\gfpSORORINc_G1\DE_W0011_P0001\DE_2_W0011_P0001_T0003\TR1_W0001_P0089\TR1_2_W0001_P0089_T0001_R1_P3_K1_Ch2-Ch1.zen
2.370009e+01	2.248325e+01	20150708_gfpSORORINcd3_G2G1\MitoSys2\LSM\gfpSORORINc_G1\DE_W0011_P0001\DE_2_W0011_P0001_T0003\TR1_W0001_P0089\TR1_2_W0001_P0089_T0001_R1_P3_K1_Ch2-Ch1.zen
2.376009e+01	2.419991e+01	20150708_gfpSORORINcd3_G2G1\MitoSys2\LSM\gfpSORORINc_G1\DE_W0011_P0001\DE_2_W0011_P0001_T0003\TR1_W0001_P0089\TR1_2_W0001_P0089_T0001_R1_P3_K1_Ch2-Ch1.zen
2.382009e+01	2.394991e+01	20150708_gfpSORORINcd3_G2G1\MitoSys2\LSM\gfpSORORINc_G1\DE_W0011_P0001\DE_2_W0011_P0001_T0003\TR1_W0001_P0089\TR1_2_W0001_P0089_T0001_R1_P3_K1_Ch2-Ch1.zen
2.388009e+01	2.644990e+01	20150708_gfpSORORINcd3_G2G1\MitoSys2\LSM\gfpSORORINc_G1\DE_W0011_P0001\DE_2_W0011_P0001_T0003\TR1_W0001_P0089\TR1_2_W0001_P0089_T0001_R1_P3_K1_Ch2-Ch1.zen
2.394009e+01	2.548324e+01	20150708_gfpSORORINcd3_G2G1\MitoSys2\LSM\gfpSORORINc_G1\DE_W0011_P0001\DE_2_W0011_P0001_T0003\TR1_W0001_P0089\TR1_2_W0001_P0089_T0001_R1_P3_K1_Ch2-Ch1.zen
2.400009e+01	2.584990e+01	20150708_gfpSORORINcd3_G2G1\MitoSys2\LSM\gfpSORORINc_G1\DE_W0011_P0001\DE_2_W0011_P0001_T0003\TR1_W0001_P0089\TR1_2_W0001_P0089_T0001_R1_P3_K1_Ch2-Ch1.zen
2.406009e+01	2.438324e+01	20150708_gfpSORORINcd3_G2G1\MitoSys2\LSM\gfpSORORINc_G1\DE_W0011_P0001\DE_2_W0011_P0001_T0003\TR1_W0001_P0089\TR1_2_W0001_P0089_T0001_R1_P3_K1_Ch2-Ch1.zen
2.412009e+01	2.416658e+01	20150708_gfpSORORINcd3_G2G1\MitoSys2\LSM\gfpSORORINc_G1\DE_W0011_P0001\DE_2_W0011_P0001_T0003\TR1_W0001_P0089\TR1_2_W0001_P0089_T0001_R1_P3_K1_Ch2-Ch1.zen
2.418009e+01	2.543324e+01	20150708_gfpSORORINcd3_G2G1\MitoSys2\LSM\gfpSORORINc_G1\DE_W0011_P0001\DE_2_W0011_P0001_T0003\TR1_W0001_P0089\TR1_2_W0001_P0089_T0001_R1_P3_K1_Ch2-Ch1.zen
2.424009e+01	2.343324e+01	20150708_gfpSORORINcd3_G2G1\MitoSys2\LSM\gfpSORORINc_G1\DE_W0011_P0001\DE_2_W0011_P0001_T0003\TR1_W0001_P0089\TR1_2_W0001_P0089_T0001_R1_P3_K1_Ch2-Ch1.zen
2.430009e+01	2.448324e+01	20150708_gfpSORORINcd3_G2G1\MitoSys2\LSM\gfpSORORINc_G1\DE_W0011_P0001\DE_2_W0011_P0001_T0003\TR1_W0001_P0089\TR1_2_W0001_P0089_T0001_R1_P3_K1_Ch2-Ch1.zen
2.436009e+01	3.046655e+01	20150708_gfpSORORINcd3_G2G1\MitoSys2\LSM\gfpSORORINc_G1\DE_W0011_P0001\DE_2_W0011_P0001_T0003\TR1_W0001_P0089\TR1_2_W0001_P0089_T0001_R1_P3_K1_Ch2-Ch1.zen
2.442009e+01	2.258325e+01	20150708_gfpSORORINcd3_G2G1\MitoSys2\LSM\gfpSORORINc_G1\DE_W0011_P0001\DE_2_W0011_P0001_T0003\TR1_W0001_P0089\TR1_2_W0001_P0089_T0001_R1_P3_K1_Ch2-Ch1.zen
2.448009e+01	3.048322e+01	20150708_gfpSORORINcd3_G2G1\MitoSys2\LSM\gfpSORORINc_G1\DE_W0011_P0001\DE_2_W0011_P0001_T0003\TR1_W0001_P0089\TR1_2_W0001_P0089_T0001_R1_P3_K1_Ch2-Ch1.zen
2.454009e+01	2.806656e+01	20150708_gfpSORORINcd3_G2G1\MitoSys2\LSM\gfpSORORINc_G1\DE_W0011_P0001\DE_2_W0011_P0001_T0003\TR1_W0001_P0089\TR1_2_W0001_P0089_T0001_R1_P3_K1_Ch2-Ch1.zen
2.460009e+01	3.041655e+01	20150708_gfpSORORINcd3_G2G1\MitoSys2\LSM\gfpSORORINc_G1\DE_W0011_P0001\DE_2_W0011_P0001_T0003\TR1_W0001_P0089\TR1_2_W0001_P0089_T0001_R1_P3_K1_Ch2-Ch1.zen
2.466009e+01	2.488324e+01	20150708_gfpSORORINcd3_G2G1\MitoSys2\LSM\gfpSORORINc_G1\DE_W0011_P0001\DE_2_W0011_P0001_T0003\TR1_W0001_P0089\TR1_2_W0001_P0089_T0001_R1_P3_K1_Ch2-Ch1.zen
2.472009e+01	2.568324e+01	20150708_gfpSORORINcd3_G2G1\MitoSys2\LSM\gfpSORORINc_G1\DE_W0011_P0001\DE_2_W0011_P0001_T0003\TR1_W0001_P0089\TR1_2_W0001_P0089_T0001_R1_P3_K1_Ch2-Ch1.zen
2.478009e+01	2.556657e+01	20150708_gfpSORORINcd3_G2G1\MitoSys2\LSM\gfpSORORINc_G1\DE_W0011_P0001\DE_2_W0011_P0001_T0003\TR1_W0001_P0089\TR1_2_W0001_P0089_T0001_R1_P3_K1_Ch2-Ch1.zen
2.484009e+01	2.389991e+01	20150708_gfpSORORINcd3_G2G1\MitoSys2\LSM\gfpSORORINc_G1\DE_W0011_P0001\DE_2_W0011_P0001_T0003\TR1_W0001_P0089\TR1_2_W0001_P0089_T0001_R1_P3_K1_Ch2-Ch1.zen
2.490009e+01	2.351658e+01	20150708_gfpSORORINcd3_G2G1\MitoSys2\LSM\gfpSORORINc_G1\DE_W0011_P0001\DE_2_W0011_P0001_T0003\TR1_W0001_P0089\TR1_2_W0001_P0089_T0001_R1_P3_K1_Ch2-Ch1.zen
2.496009e+01	2.844989e+01	20150708_gfpSORORINcd3_G2G1\MitoSys2\LSM\gfpSORORINc_G1\DE_W0011_P0001\DE_2_W0011_P0001_T0003\TR1_W0001_P0089\TR1_2_W0001_P0089_T0001_R1_P3_K1_Ch2-Ch1.zen
2.502009e+01	2.709990e+01	20150708_gfpSORORINcd3_G2G1\MitoSys2\LSM\gfpSORORINc_G1\DE_W0011_P0001\DE_2_W0011_P0001_T0003\TR1_W0001_P0089\TR1_2_W0001_P0089_T0001_R1_P3_K1_Ch2-Ch1.zen
2.508009e+01	2.441657e+01	20150708_gfpSORORINcd3_G2G1\MitoSys2\LSM\gfpSORORINc_G1\DE_W0011_P0001\DE_2_W0011_P0001_T0003\TR1_W0001_P0089\TR1_2_W0001_P0089_T0001_R1_P3_K1_Ch2-Ch1.zen
2.514009e+01	2.229992e+01	20150708_gfpSORORINcd3_G2G1\MitoSys2\LSM\gfpSORORINc_G1\DE_W0011_P0001\DE_2_W0011_P0001_T0003\TR1_W0001_P0089\TR1_2_W0001_P0089_T0001_R1_P3_K1_Ch2-Ch1.zen
2.520009e+01	2.091659e+01	20150708_gfpSORORINcd3_G2G1\MitoSys2\LSM\gfpSORORINc_G1\DE_W0011_P0001\DE_2_W0011_P0001_T0003\TR1_W0001_P0089\TR1_2_W0001_P0089_T0001_R1_P3_K1_Ch2-Ch1.zen
2.526010e+01	2.596657e+01	20150708_gfpSORORINcd3_G2G1\MitoSys2\LSM\gfpSORORINc_G1\DE_W0011_P0001\DE_2_W0011_P0001_T0003\TR1_W0001_P0089\TR1_2_W0001_P0089_T0001_R1_P3_K1_Ch2-Ch1.zen
2.532010e+01	2.129992e+01	20150708_gfpSORORINcd3_G2G1\MitoSys2\LSM\gfpSORORINc_G1\DE_W0011_P0001\DE_2_W0011_P0001_T0003\TR1_W0001_P0089\TR1_2_W0001_P0089_T0001_R1_P3_K1_Ch2-Ch1.zen
2.538009e+01	2.299991e+01	20150708_gfpSORORINcd3_G2G1\MitoSys2\LSM\gfpSORORINc_G1\DE_W0011_P0001\DE_2_W0011_P0001_T0003\TR1_W0001_P0089\TR1_2_W0001_P0089_T0001_R1_P3_K1_Ch2-Ch1.zen
2.544010e+01	2.198325e+01	20150708_gfpSORORINcd3_G2G1\MitoSys2\LSM\gfpSORORINc_G1\DE_W0011_P0001\DE_2_W0011_P0001_T0003\TR1_W0001_P0089\TR1_2_W0001_P0089_T0001_R1_P3_K1_Ch2-Ch1.zen
2.550010e+01	1.968326e+01	20150708_gfpSORORINcd3_G2G1\MitoSys2\LSM\gfpSORORINc_G1\DE_W0011_P0001\DE_2_W0011_P0001_T0003\TR1_W0001_P0089\TR1_2_W0001_P0089_T0001_R1_P3_K1_Ch2-Ch1.zen
2.556010e+01	2.503324e+01	20150708_gfpSORORINcd3_G2G1\MitoSys2\LSM\gfpSORORINc_G1\DE_W0011_P0001\DE_2_W0011_P0001_T0003\TR1_W0001_P0089\TR1_2_W0001_P0089_T0001_R1_P3_K1_Ch2-Ch1.zen
2.562010e+01	2.268325e+01	20150708_gfpSORORINcd3_G2G1\MitoSys2\LSM\gfpSORORINc_G1\DE_W0011_P0001\DE_2_W0011_P0001_T0003\TR1_W0001_P0089\TR1_2_W0001_P0089_T0001_R1_P3_K1_Ch2-Ch1.zen
2.568010e+01	2.576657e+01	20150708_gfpSORORINcd3_G2G1\MitoSys2\LSM\gfpSORORINc_G1\DE_W0011_P0001\DE_2_W0011_P0001_T0003\TR1_W0001_P0089\TR1_2_W0001_P0089_T0001_R1_P3_K1_Ch2-Ch1.zen
2.574010e+01	2.631657e+01	20150708_gfpSORORINcd3_G2G1\MitoSys2\LSM\gfpSORORINc_G1\DE_W0011_P0001\DE_2_W0011_P0001_T0003\TR1_W0001_P0089\TR1_2_W0001_P0089_T0001_R1_P3_K1_Ch2-Ch1.zen
2.580010e+01	2.113326e+01	20150708_gfpSORORINcd3_G2G1\MitoSys2\LSM\gfpSORORINc_G1\DE_W0011_P0001\DE_2_W0011_P0001_T0003\TR1_W0001_P0089\TR1_2_W0001_P0089_T0001_R1_P3_K1_Ch2-Ch1.zen
2.586010e+01	2.129992e+01	20150708_gfpSORORINcd3_G2G1\MitoSys2\LSM\gfpSORORINc_G1\DE_W0011_P0001\DE_2_W0011_P0001_T0003\TR1_W0001_P0089\TR1_2_W0001_P0089_T0001_R1_P3_K1_Ch2-Ch1.zen
2.592010e+01	2.243325e+01	20150708_gfpSORORINcd3_G2G1\MitoSys2\LSM\gfpSORORINc_G1\DE_W0011_P0001\DE_2_W0011_P0001_T0003\TR1_W0001_P0089\TR1_2_W0001_P0089_T0001_R1_P3_K1_Ch2-Ch1.zen
2.598010e+01	2.973322e+01	20150708_gfpSORORINcd3_G2G1\MitoSys2\LSM\gfpSORORINc_G1\DE_W0011_P0001\DE_2_W0011_P0001_T0003\TR1_W0001_P0089\TR1_2_W0001_P0089_T0001_R1_P3_K1_Ch2-Ch1.zen
2.604010e+01	2.764990e+01	20150708_gfpSORORINcd3_G2G1\MitoSys2\LSM\gfpSORORINc_G1\DE_W0011_P0001\DE_2_W0011_P0001_T0003\TR1_W0001_P0089\TR1_2_W0001_P0089_T0001_R1_P3_K1_Ch2-Ch1.zen
2.610010e+01	2.636657e+01	20150708_gfpSORORINcd3_G2G1\MitoSys2\LSM\gfpSORORINc_G1\DE_W0011_P0001\DE_2_W0011_P0001_T0003\TR1_W0001_P0089\TR1_2_W0001_P0089_T0001_R1_P3_K1_Ch2-Ch1.zen
2.616010e+01	2.396658e+01	20150708_gfpSORORINcd3_G2G1\MitoSys2\LSM\gfpSORORINc_G1\DE_W0011_P0001\DE_2_W0011_P0001_T0003\TR1_W0001_P0089\TR1_2_W0001_P0089_T0001_R1_P3_K1_Ch2-Ch1.zen
2.622010e+01	2.533324e+01	20150708_gfpSORORINcd3_G2G1\MitoSys2\LSM\gfpSORORINc_G1\DE_W0011_P0001\DE_2_W0011_P0001_T0003\TR1_W0001_P0089\TR1_2_W0001_P0089_T0001_R1_P3_K1_Ch2-Ch1.zen
2.628010e+01	2.064992e+01	20150708_gfpSORORINcd3_G2G1\MitoSys2\LSM\gfpSORORINc_G1\DE_W0011_P0001\DE_2_W0011_P0001_T0003\TR1_W0001_P0089\TR1_2_W0001_P0089_T0001_R1_P3_K1_Ch2-Ch1.zen
2.634010e+01	2.251658e+01	20150708_gfpSORORINcd3_G2G1\MitoSys2\LSM\gfpSORORINc_G1\DE_W0011_P0001\DE_2_W0011_P0001_T0003\TR1_W0001_P0089\TR1_2_W0001_P0089_T0001_R1_P3_K1_Ch2-Ch1.zen
2.640010e+01	2.399991e+01	20150708_gfpSORORINcd3_G2G1\MitoSys2\LSM\gfpSORORINc_G1\DE_W0011_P0001\DE_2_W0011_P0001_T0003\TR1_W0001_P0089\TR1_2_W0001_P0089_T0001_R1_P3_K1_Ch2-Ch1.zen
2.646010e+01	2.391658e+01	20150708_gfpSORORINcd3_G2G1\MitoSys2\LSM\gfpSORORINc_G1\DE_W0011_P0001\DE_2_W0011_P0001_T0003\TR1_W0001_P0089\TR1_2_W0001_P0089_T0001_R1_P3_K1_Ch2-Ch1.zen
2.652010e+01	2.321658e+01	20150708_gfpSORORINcd3_G2G1\MitoSys2\LSM\gfpSORORINc_G1\DE_W0011_P0001\DE_2_W0011_P0001_T0003\TR1_W0001_P0089\TR1_2_W0001_P0089_T0001_R1_P3_K1_Ch2-Ch1.zen
2.658010e+01	2.388324e+01	20150708_gfpSORORINcd3_G2G1\MitoSys2\LSM\gfpSORORINc_G1\DE_W0011_P0001\DE_2_W0011_P0001_T0003\TR1_W0001_P0089\TR1_2_W0001_P0089_T0001_R1_P3_K1_Ch2-Ch1.zen
2.664010e+01	2.978322e+01	20150708_gfpSORORINcd3_G2G1\MitoSys2\LSM\gfpSORORINc_G1\DE_W0011_P0001\DE_2_W0011_P0001_T0003\TR1_W0001_P0089\TR1_2_W0001_P0089_T0001_R1_P3_K1_Ch2-Ch1.zen
2.670010e+01	2.989989e+01	20150708_gfpSORORINcd3_G2G1\MitoSys2\LSM\gfpSORORINc_G1\DE_W0011_P0001\DE_2_W0011_P0001_T0003\TR1_W0001_P0089\TR1_2_W0001_P0089_T0001_R1_P3_K1_Ch2-Ch1.zen
2.676010e+01	2.841656e+01	20150708_gfpSORORINcd3_G2G1\MitoSys2\LSM\gfpSORORINc_G1\DE_W0011_P0001\DE_2_W0011_P0001_T0003\TR1_W0001_P0089\TR1_2_W0001_P0089_T0001_R1_P3_K1_Ch2-Ch1.zen
2.682010e+01	2.199992e+01	20150708_gfpSORORINcd3_G2G1\MitoSys2\LSM\gfpSORORINc_G1\DE_W0011_P0001\DE_2_W0011_P0001_T0003\TR1_W0001_P0089\TR1_2_W0001_P0089_T0001_R1_P3_K1_Ch2-Ch1.zen
2.688010e+01	2.263325e+01	20150708_gfpSORORINcd3_G2G1\MitoSys2\LSM\gfpSORORINc_G1\DE_W0011_P0001\DE_2_W0011_P0001_T0003\TR1_W0001_P0089\TR1_2_W0001_P0089_T0001_R1_P3_K1_Ch2-Ch1.zen
2.694010e+01	2.086659e+01	20150708_gfpSORORINcd3_G2G1\MitoSys2\LSM\gfpSORORINc_G1\DE_W0011_P0001\DE_2_W0011_P0001_T0003\TR1_W0001_P0089\TR1_2_W0001_P0089_T0001_R1_P3_K1_Ch2-Ch1.zen
2.700010e+01	2.626657e+01	20150708_gfpSORORINcd3_G2G1\MitoSys2\LSM\gfpSORORINc_G1\DE_W0011_P0001\DE_2_W0011_P0001_T0003\TR1_W0001_P0089\TR1_2_W0001_P0089_T0001_R1_P3_K1_Ch2-Ch1.zen
2.706010e+01	2.164992e+01	20150708_gfpSORORINcd3_G2G1\MitoSys2\LSM\gfpSORORINc_G1\DE_W0011_P0001\DE_2_W0011_P0001_T0003\TR1_W0001_P0089\TR1_2_W0001_P0089_T0001_R1_P3_K1_Ch2-Ch1.zen
2.712010e+01	2.649990e+01	20150708_gfpSORORINcd3_G2G1\MitoSys2\LSM\gfpSORORINc_G1\DE_W0011_P0001\DE_2_W0011_P0001_T0003\TR1_W0001_P0089\TR1_2_W0001_P0089_T0001_R1_P3_K1_Ch2-Ch1.zen
2.718010e+01	2.404991e+01	20150708_gfpSORORINcd3_G2G1\MitoSys2\LSM\gfpSORORINc_G1\DE_W0011_P0001\DE_2_W0011_P0001_T0003\TR1_W0001_P0089\TR1_2_W0001_P0089_T0001_R1_P3_K1_Ch2-Ch1.zen
2.724010e+01	2.211658e+01	20150708_gfpSORORINcd3_G2G1\MitoSys2\LSM\gfpSORORINc_G1\DE_W0011_P0001\DE_2_W0011_P0001_T0003\TR1_W0001_P0089\TR1_2_W0001_P0089_T0001_R1_P3_K1_Ch2-Ch1.zen
2.730010e+01	2.156659e+01	20150708_gfpSORORINcd3_G2G1\MitoSys2\LSM\gfpSORORINc_G1\DE_W0011_P0001\DE_2_W0011_P0001_T0003\TR1_W0001_P0089\TR1_2_W0001_P0089_T0001_R1_P3_K1_Ch2-Ch1.zen
2.736010e+01	2.064992e+01	20150708_gfpSORORINcd3_G2G1\MitoSys2\LSM\gfpSORORINc_G1\DE_W0011_P0001\DE_2_W0011_P0001_T0003\TR1_W0001_P0089\TR1_2_W0001_P0089_T0001_R1_P3_K1_Ch2-Ch1.zen
2.742010e+01	2.224992e+01	20150708_gfpSORORINcd3_G2G1\MitoSys2\LSM\gfpSORORINc_G1\DE_W0011_P0001\DE_2_W0011_P0001_T0003\TR1_W0001_P0089\TR1_2_W0001_P0089_T0001_R1_P3_K1_Ch2-Ch1.zen
2.748010e+01	2.326658e+01	20150708_gfpSORORINcd3_G2G1\MitoSys2\LSM\gfpSORORINc_G1\DE_W0011_P0001\DE_2_W0011_P0001_T0003\TR1_W0001_P0089\TR1_2_W0001_P0089_T0001_R1_P3_K1_Ch2-Ch1.zen
2.754010e+01	2.548324e+01	20150708_gfpSORORINcd3_G2G1\MitoSys2\LSM\gfpSORORINc_G1\DE_W0011_P0001\DE_2_W0011_P0001_T0003\TR1_W0001_P0089\TR1_2_W0001_P0089_T0001_R1_P3_K1_Ch2-Ch1.zen
2.760010e+01	2.928322e+01	20150708_gfpSORORINcd3_G2G1\MitoSys2\LSM\gfpSORORINc_G1\DE_W0011_P0001\DE_2_W0011_P0001_T0003\TR1_W0001_P0089\TR1_2_W0001_P0089_T0001_R1_P3_K1_Ch2-Ch1.zen
2.766010e+01	2.443324e+01	20150708_gfpSORORINcd3_G2G1\MitoSys2\LSM\gfpSORORINc_G1\DE_W0011_P0001\DE_2_W0011_P0001_T0003\TR1_W0001_P0089\TR1_2_W0001_P0089_T0001_R1_P3_K1_Ch2-Ch1.zen
2.772010e+01	2.014993e+01	20150708_gfpSORORINcd3_G2G1\MitoSys2\LSM\gfpSORORINc_G1\DE_W0011_P0001\DE_2_W0011_P0001_T0003\TR1_W0001_P0089\TR1_2_W0001_P0089_T0001_R1_P3_K1_Ch2-Ch1.zen
2.778010e+01	2.341658e+01	20150708_gfpSORORINcd3_G2G1\MitoSys2\LSM\gfpSORORINc_G1\DE_W0011_P0001\DE_2_W0011_P0001_T0003\TR1_W0001_P0089\TR1_2_W0001_P0089_T0001_R1_P3_K1_Ch2-Ch1.zen
2.784011e+01	2.299991e+01	20150708_gfpSORORINcd3_G2G1\MitoSys2\LSM\gfpSORORINc_G1\DE_W0011_P0001\DE_2_W0011_P0001_T0003\TR1_W0001_P0089\TR1_2_W0001_P0089_T0001_R1_P3_K1_Ch2-Ch1.zen
2.790010e+01	1.829993e+01	20150708_gfpSORORINcd3_G2G1\MitoSys2\LSM\gfpSORORINc_G1\DE_W0011_P0001\DE_2_W0011_P0001_T0003\TR1_W0001_P0089\TR1_2_W0001_P0089_T0001_R1_P3_K1_Ch2-Ch1.zen
2.796010e+01	2.161658e+01	20150708_gfpSORORINcd3_G2G1\MitoSys2\LSM\gfpSORORINc_G1\DE_W0011_P0001\DE_2_W0011_P0001_T0003\TR1_W0001_P0089\TR1_2_W0001_P0089_T0001_R1_P3_K1_Ch2-Ch1.zen
2.802011e+01	2.671657e+01	20150708_gfpSORORINcd3_G2G1\MitoSys2\LSM\gfpSORORINc_G1\DE_W0011_P0001\DE_2_W0011_P0001_T0003\TR1_W0001_P0089\TR1_2_W0001_P0089_T0001_R1_P3_K1_Ch2-Ch1.zen
2.808010e+01	2.281658e+01	20150708_gfpSORORINcd3_G2G1\MitoSys2\LSM\gfpSORORINc_G1\DE_W0011_P0001\DE_2_W0011_P0001_T0003\TR1_W0001_P0089\TR1_2_W0001_P0089_T0001_R1_P3_K1_Ch2-Ch1.zen
2.814011e+01	2.248325e+01	20150708_gfpSORORINcd3_G2G1\MitoSys2\LSM\gfpSORORINc_G1\DE_W0011_P0001\DE_2_W0011_P0001_T0003\TR1_W0001_P0089\TR1_2_W0001_P0089_T0001_R1_P3_K1_Ch2-Ch1.zen
2.820011e+01	3.049989e+01	20150708_gfpSORORINcd3_G2G1\MitoSys2\LSM\gfpSORORINc_G1\DE_W0011_P0001\DE_2_W0011_P0001_T0003\TR1_W0001_P0089\TR1_2_W0001_P0089_T0001_R1_P3_K1_Ch2-Ch1.zen
2.826011e+01	2.269991e+01	20150708_gfpSORORINcd3_G2G1\MitoSys2\LSM\gfpSORORINc_G1\DE_W0011_P0001\DE_2_W0011_P0001_T0003\TR1_W0001_P0089\TR1_2_W0001_P0089_T0001_R1_P3_K1_Ch2-Ch1.zen
2.832011e+01	2.788323e+01	20150708_gfpSORORINcd3_G2G1\MitoSys2\LSM\gfpSORORINc_G1\DE_W0011_P0001\DE_2_W0011_P0001_T0003\TR1_W0001_P0089\TR1_2_W0001_P0089_T0001_R1_P3_K1_Ch2-Ch1.zen
2.838011e+01	2.606657e+01	20150708_gfpSORORINcd3_G2G1\MitoSys2\LSM\gfpSORORINc_G1\DE_W0011_P0001\DE_2_W0011_P0001_T0003\TR1_W0001_P0089\TR1_2_W0001_P0089_T0001_R1_P3_K1_Ch2-Ch1.zen
2.844011e+01	2.364991e+01	20150708_gfpSORORINcd3_G2G1\MitoSys2\LSM\gfpSORORINc_G1\DE_W0011_P0001\DE_2_W0011_P0001_T0003\TR1_W0001_P0089\TR1_2_W0001_P0089_T0001_R1_P3_K1_Ch2-Ch1.zen
2.850011e+01	1.761660e+01	20150708_gfpSORORINcd3_G2G1\MitoSys2\LSM\gfpSORORINc_G1\DE_W0011_P0001\DE_2_W0011_P0001_T0003\TR1_W0001_P0089\TR1_2_W0001_P0089_T0001_R1_P3_K1_Ch2-Ch1.zen
2.856011e+01	2.348325e+01	20150708_gfpSORORINcd3_G2G1\MitoSys2\LSM\gfpSORORINc_G1\DE_W0011_P0001\DE_2_W0011_P0001_T0003\TR1_W0001_P0089\TR1_2_W0001_P0089_T0001_R1_P3_K1_Ch2-Ch1.zen
2.862011e+01	2.331658e+01	20150708_gfpSORORINcd3_G2G1\MitoSys2\LSM\gfpSORORINc_G1\DE_W0011_P0001\DE_2_W0011_P0001_T0003\TR1_W0001_P0089\TR1_2_W0001_P0089_T0001_R1_P3_K1_Ch2-Ch1.zen
2.868011e+01	2.088326e+01	20150708_gfpSORORINcd3_G2G1\MitoSys2\LSM\gfpSORORINc_G1\DE_W0011_P0001\DE_2_W0011_P0001_T0003\TR1_W0001_P0089\TR1_2_W0001_P0089_T0001_R1_P3_K1_Ch2-Ch1.zen
2.874011e+01	2.418324e+01	20150708_gfpSORORINcd3_G2G1\MitoSys2\LSM\gfpSORORINc_G1\DE_W0011_P0001\DE_2_W0011_P0001_T0003\TR1_W0001_P0089\TR1_2_W0001_P0089_T0001_R1_P3_K1_Ch2-Ch1.zen
2.880011e+01	2.633323e+01	20150708_gfpSORORINcd3_G2G1\MitoSys2\LSM\gfpSORORINc_G1\DE_W0011_P0001\DE_2_W0011_P0001_T0003\TR1_W0001_P0089\TR1_2_W0001_P0089_T0001_R1_P3_K1_Ch2-Ch1.zen
2.886011e+01	2.329991e+01	20150708_gfpSORORINcd3_G2G1\MitoSys2\LSM\gfpSORORINc_G1\DE_W0011_P0001\DE_2_W0011_P0001_T0003\TR1_W0001_P0089\TR1_2_W0001_P0089_T0001_R1_P3_K1_Ch2-Ch1.zen
2.892011e+01	2.178325e+01	20150708_gfpSORORINcd3_G2G1\MitoSys2\LSM\gfpSORORINc_G1\DE_W0011_P0001\DE_2_W0011_P0001_T0003\TR1_W0001_P0089\TR1_2_W0001_P0089_T0001_R1_P3_K1_Ch2-Ch1.zen
2.898011e+01	2.549990e+01	20150708_gfpSORORINcd3_G2G1\MitoSys2\LSM\gfpSORORINc_G1\DE_W0011_P0001\DE_2_W0011_P0001_T0003\TR1_W0001_P0089\TR1_2_W0001_P0089_T0001_R1_P3_K1_Ch2-Ch1.zen
2.904011e+01	2.501657e+01	20150708_gfpSORORINcd3_G2G1\MitoSys2\LSM\gfpSORORINc_G1\DE_W0011_P0001\DE_2_W0011_P0001_T0003\TR1_W0001_P0089\TR1_2_W0001_P0089_T0001_R1_P3_K1_Ch2-Ch1.zen
2.910011e+01	2.741656e+01	20150708_gfpSORORINcd3_G2G1\MitoSys2\LSM\gfpSORORINc_G1\DE_W0011_P0001\DE_2_W0011_P0001_T0003\TR1_W0001_P0089\TR1_2_W0001_P0089_T0001_R1_P3_K1_Ch2-Ch1.zen
2.916011e+01	2.856656e+01	20150708_gfpSORORINcd3_G2G1\MitoSys2\LSM\gfpSORORINc_G1\DE_W0011_P0001\DE_2_W0011_P0001_T0003\TR1_W0001_P0089\TR1_2_W0001_P0089_T0001_R1_P3_K1_Ch2-Ch1.zen
2.922011e+01	2.813323e+01	20150708_gfpSORORINcd3_G2G1\MitoSys2\LSM\gfpSORORINc_G1\DE_W0011_P0001\DE_2_W0011_P0001_T0003\TR1_W0001_P0089\TR1_2_W0001_P0089_T0001_R1_P3_K1_Ch2-Ch1.zen
2.928011e+01	2.331658e+01	20150708_gfpSORORINcd3_G2G1\MitoSys2\LSM\gfpSORORINc_G1\DE_W0011_P0001\DE_2_W0011_P0001_T0003\TR1_W0001_P0089\TR1_2_W0001_P0089_T0001_R1_P3_K1_Ch2-Ch1.zen
2.934011e+01	2.179992e+01	20150708_gfpSORORINcd3_G2G1\MitoSys2\LSM\gfpSORORINc_G1\DE_W0011_P0001\DE_2_W0011_P0001_T0003\TR1_W0001_P0089\TR1_2_W0001_P0089_T0001_R1_P3_K1_Ch2-Ch1.zen
2.940011e+01	1.969993e+01	20150708_gfpSORORINcd3_G2G1\MitoSys2\LSM\gfpSORORINc_G1\DE_W0011_P0001\DE_2_W0011_P0001_T0003\TR1_W0001_P0089\TR1_2_W0001_P0089_T0001_R1_P3_K1_Ch2-Ch1.zen
2.946011e+01	3.103322e+01	20150708_gfpSORORINcd3_G2G1\MitoSys2\LSM\gfpSORORINc_G1\DE_W0011_P0001\DE_2_W0011_P0001_T0003\TR1_W0001_P0089\TR1_2_W0001_P0089_T0001_R1_P3_K1_Ch2-Ch1.zen
2.952011e+01	2.953322e+01	20150708_gfpSORORINcd3_G2G1\MitoSys2\LSM\gfpSORORINc_G1\DE_W0011_P0001\DE_2_W0011_P0001_T0003\TR1_W0001_P0089\TR1_2_W0001_P0089_T0001_R1_P3_K1_Ch2-Ch1.zen
2.958011e+01	1.774993e+01	20150708_gfpSORORINcd3_G2G1\MitoSys2\LSM\gfpSORORINc_G1\DE_W0011_P0001\DE_2_W0011_P0001_T0003\TR1_W0001_P0089\TR1_2_W0001_P0089_T0001_R1_P3_K1_Ch2-Ch1.zen
2.964011e+01	2.209992e+01	20150708_gfpSORORINcd3_G2G1\MitoSys2\LSM\gfpSORORINc_G1\DE_W0011_P0001\DE_2_W0011_P0001_T0003\TR1_W0001_P0089\TR1_2_W0001_P0089_T0001_R1_P3_K1_Ch2-Ch1.zen
2.970011e+01	2.663323e+01	20150708_gfpSORORINcd3_G2G1\MitoSys2\LSM\gfpSORORINc_G1\DE_W0011_P0001\DE_2_W0011_P0001_T0003\TR1_W0001_P0089\TR1_2_W0001_P0089_T0001_R1_P3_K1_Ch2-Ch1.zen
2.976011e+01	2.711657e+01	20150708_gfpSORORINcd3_G2G1\MitoSys2\LSM\gfpSORORINc_G1\DE_W0011_P0001\DE_2_W0011_P0001_T0003\TR1_W0001_P0089\TR1_2_W0001_P0089_T0001_R1_P3_K1_Ch2-Ch1.zen
2.982011e+01	2.433324e+01	20150708_gfpSORORINcd3_G2G1\MitoSys2\LSM\gfpSORORINc_G1\DE_W0011_P0001\DE_2_W0011_P0001_T0003\TR1_W0001_P0089\TR1_2_W0001_P0089_T0001_R1_P3_K1_Ch2-Ch1.zen
2.988011e+01	2.208325e+01	20150708_gfpSORORINcd3_G2G1\MitoSys2\LSM\gfpSORORINc_G1\DE_W0011_P0001\DE_2_W0011_P0001_T0003\TR1_W0001_P0089\TR1_2_W0001_P0089_T0001_R1_P3_K1_Ch2-Ch1.zen
2.994011e+01	2.498324e+01	20150708_gfpSORORINcd3_G2G1\MitoSys2\LSM\gfpSORORINc_G1\DE_W0011_P0001\DE_2_W0011_P0001_T0003\TR1_W0001_P0089\TR1_2_W0001_P0089_T0001_R1_P3_K1_Ch2-Ch1.zen
0	6.266630e+00	20150708_gfpSORORINcd3_G2G1\MitoSys2\LSM\gfpSORORINc_G1\DE_W0011_P0001\DE_2_W0011_P0001_T0003\TR1_W0001_P0089\TR1_2_W0001_P0089_T0001_R1_P4_K1_Ch2-Ch1.zen
6.000030e-02	6.449960e+00	20150708_gfpSORORINcd3_G2G1\MitoSys2\LSM\gfpSORORINc_G1\DE_W0011_P0001\DE_2_W0011_P0001_T0003\TR1_W0001_P0089\TR1_2_W0001_P0089_T0001_R1_P4_K1_Ch2-Ch1.zen
1.200000e-01	7.683290e+00	20150708_gfpSORORINcd3_G2G1\MitoSys2\LSM\gfpSORORINc_G1\DE_W0011_P0001\DE_2_W0011_P0001_T0003\TR1_W0001_P0089\TR1_2_W0001_P0089_T0001_R1_P4_K1_Ch2-Ch1.zen
1.800000e-01	7.516630e+00	20150708_gfpSORORINcd3_G2G1\MitoSys2\LSM\gfpSORORINc_G1\DE_W0011_P0001\DE_2_W0011_P0001_T0003\TR1_W0001_P0089\TR1_2_W0001_P0089_T0001_R1_P4_K1_Ch2-Ch1.zen
2.400000e-01	6.116630e+00	20150708_gfpSORORINcd3_G2G1\MitoSys2\LSM\gfpSORORINc_G1\DE_W0011_P0001\DE_2_W0011_P0001_T0003\TR1_W0001_P0089\TR1_2_W0001_P0089_T0001_R1_P4_K1_Ch2-Ch1.zen
3.000000e-01	5.733300e+00	20150708_gfpSORORINcd3_G2G1\MitoSys2\LSM\gfpSORORINc_G1\DE_W0011_P0001\DE_2_W0011_P0001_T0003\TR1_W0001_P0089\TR1_2_W0001_P0089_T0001_R1_P4_K1_Ch2-Ch1.zen
3.600000e-01	5.116640e+00	20150708_gfpSORORINcd3_G2G1\MitoSys2\LSM\gfpSORORINc_G1\DE_W0011_P0001\DE_2_W0011_P0001_T0003\TR1_W0001_P0089\TR1_2_W0001_P0089_T0001_R1_P4_K1_Ch2-Ch1.zen
4.200000e-01	4.983310e+00	20150708_gfpSORORINcd3_G2G1\MitoSys2\LSM\gfpSORORINc_G1\DE_W0011_P0001\DE_2_W0011_P0001_T0003\TR1_W0001_P0089\TR1_2_W0001_P0089_T0001_R1_P4_K1_Ch2-Ch1.zen
4.800000e-01	5.149970e+00	20150708_gfpSORORINcd3_G2G1\MitoSys2\LSM\gfpSORORINc_G1\DE_W0011_P0001\DE_2_W0011_P0001_T0003\TR1_W0001_P0089\TR1_2_W0001_P0089_T0001_R1_P4_K1_Ch2-Ch1.zen
5.400000e-01	4.933310e+00	20150708_gfpSORORINcd3_G2G1\MitoSys2\LSM\gfpSORORINc_G1\DE_W0011_P0001\DE_2_W0011_P0001_T0003\TR1_W0001_P0089\TR1_2_W0001_P0089_T0001_R1_P4_K1_Ch2-Ch1.zen
6.000000e-01	3.849980e+00	20150708_gfpSORORINcd3_G2G1\MitoSys2\LSM\gfpSORORINc_G1\DE_W0011_P0001\DE_2_W0011_P0001_T0003\TR1_W0001_P0089\TR1_2_W0001_P0089_T0001_R1_P4_K1_Ch2-Ch1.zen
6.600000e-01	4.433310e+00	20150708_gfpSORORINcd3_G2G1\MitoSys2\LSM\gfpSORORINc_G1\DE_W0011_P0001\DE_2_W0011_P0001_T0003\TR1_W0001_P0089\TR1_2_W0001_P0089_T0001_R1_P4_K1_Ch2-Ch1.zen
7.200000e-01	3.866650e+00	20150708_gfpSORORINcd3_G2G1\MitoSys2\LSM\gfpSORORINc_G1\DE_W0011_P0001\DE_2_W0011_P0001_T0003\TR1_W0001_P0089\TR1_2_W0001_P0089_T0001_R1_P4_K1_Ch2-Ch1.zen
7.800000e-01	3.366650e+00	20150708_gfpSORORINcd3_G2G1\MitoSys2\LSM\gfpSORORINc_G1\DE_W0011_P0001\DE_2_W0011_P0001_T0003\TR1_W0001_P0089\TR1_2_W0001_P0089_T0001_R1_P4_K1_Ch2-Ch1.zen
8.400000e-01	3.149980e+00	20150708_gfpSORORINcd3_G2G1\MitoSys2\LSM\gfpSORORINc_G1\DE_W0011_P0001\DE_2_W0011_P0001_T0003\TR1_W0001_P0089\TR1_2_W0001_P0089_T0001_R1_P4_K1_Ch2-Ch1.zen
9.000000e-01	3.583310e+00	20150708_gfpSORORINcd3_G2G1\MitoSys2\LSM\gfpSORORINc_G1\DE_W0011_P0001\DE_2_W0011_P0001_T0003\TR1_W0001_P0089\TR1_2_W0001_P0089_T0001_R1_P4_K1_Ch2-Ch1.zen
9.600100e-01	3.133320e+00	20150708_gfpSORORINcd3_G2G1\MitoSys2\LSM\gfpSORORINc_G1\DE_W0011_P0001\DE_2_W0011_P0001_T0003\TR1_W0001_P0089\TR1_2_W0001_P0089_T0001_R1_P4_K1_Ch2-Ch1.zen
1.020010e+00	3.299980e+00	20150708_gfpSORORINcd3_G2G1\MitoSys2\LSM\gfpSORORINc_G1\DE_W0011_P0001\DE_2_W0011_P0001_T0003\TR1_W0001_P0089\TR1_2_W0001_P0089_T0001_R1_P4_K1_Ch2-Ch1.zen
1.080010e+00	3.549980e+00	20150708_gfpSORORINcd3_G2G1\MitoSys2\LSM\gfpSORORINc_G1\DE_W0011_P0001\DE_2_W0011_P0001_T0003\TR1_W0001_P0089\TR1_2_W0001_P0089_T0001_R1_P4_K1_Ch2-Ch1.zen
1.140010e+00	4.266640e+00	20150708_gfpSORORINcd3_G2G1\MitoSys2\LSM\gfpSORORINc_G1\DE_W0011_P0001\DE_2_W0011_P0001_T0003\TR1_W0001_P0089\TR1_2_W0001_P0089_T0001_R1_P4_K1_Ch2-Ch1.zen
1.200010e+00	4.266640e+00	20150708_gfpSORORINcd3_G2G1\MitoSys2\LSM\gfpSORORINc_G1\DE_W0011_P0001\DE_2_W0011_P0001_T0003\TR1_W0001_P0089\TR1_2_W0001_P0089_T0001_R1_P4_K1_Ch2-Ch1.zen
1.260010e+00	5.066640e+00	20150708_gfpSORORINcd3_G2G1\MitoSys2\LSM\gfpSORORINc_G1\DE_W0011_P0001\DE_2_W0011_P0001_T0003\TR1_W0001_P0089\TR1_2_W0001_P0089_T0001_R1_P4_K1_Ch2-Ch1.zen
1.320010e+00	4.866640e+00	20150708_gfpSORORINcd3_G2G1\MitoSys2\LSM\gfpSORORINc_G1\DE_W0011_P0001\DE_2_W0011_P0001_T0003\TR1_W0001_P0089\TR1_2_W0001_P0089_T0001_R1_P4_K1_Ch2-Ch1.zen
1.380010e+00	4.733310e+00	20150708_gfpSORORINcd3_G2G1\MitoSys2\LSM\gfpSORORINc_G1\DE_W0011_P0001\DE_2_W0011_P0001_T0003\TR1_W0001_P0089\TR1_2_W0001_P0089_T0001_R1_P4_K1_Ch2-Ch1.zen
1.440010e+00	5.549970e+00	20150708_gfpSORORINcd3_G2G1\MitoSys2\LSM\gfpSORORINc_G1\DE_W0011_P0001\DE_2_W0011_P0001_T0003\TR1_W0001_P0089\TR1_2_W0001_P0089_T0001_R1_P4_K1_Ch2-Ch1.zen
1.500010e+00	4.016640e+00	20150708_gfpSORORINcd3_G2G1\MitoSys2\LSM\gfpSORORINc_G1\DE_W0011_P0001\DE_2_W0011_P0001_T0003\TR1_W0001_P0089\TR1_2_W0001_P0089_T0001_R1_P4_K1_Ch2-Ch1.zen
1.560010e+00	4.299980e+00	20150708_gfpSORORINcd3_G2G1\MitoSys2\LSM\gfpSORORINc_G1\DE_W0011_P0001\DE_2_W0011_P0001_T0003\TR1_W0001_P0089\TR1_2_W0001_P0089_T0001_R1_P4_K1_Ch2-Ch1.zen
1.620010e+00	3.949980e+00	20150708_gfpSORORINcd3_G2G1\MitoSys2\LSM\gfpSORORINc_G1\DE_W0011_P0001\DE_2_W0011_P0001_T0003\TR1_W0001_P0089\TR1_2_W0001_P0089_T0001_R1_P4_K1_Ch2-Ch1.zen
1.680010e+00	4.599970e+00	20150708_gfpSORORINcd3_G2G1\MitoSys2\LSM\gfpSORORINc_G1\DE_W0011_P0001\DE_2_W0011_P0001_T0003\TR1_W0001_P0089\TR1_2_W0001_P0089_T0001_R1_P4_K1_Ch2-Ch1.zen
1.740010e+00	3.866650e+00	20150708_gfpSORORINcd3_G2G1\MitoSys2\LSM\gfpSORORINc_G1\DE_W0011_P0001\DE_2_W0011_P0001_T0003\TR1_W0001_P0089\TR1_2_W0001_P0089_T0001_R1_P4_K1_Ch2-Ch1.zen
1.800010e+00	3.566650e+00	20150708_gfpSORORINcd3_G2G1\MitoSys2\LSM\gfpSORORINc_G1\DE_W0011_P0001\DE_2_W0011_P0001_T0003\TR1_W0001_P0089\TR1_2_W0001_P0089_T0001_R1_P4_K1_Ch2-Ch1.zen
1.860010e+00	3.466650e+00	20150708_gfpSORORINcd3_G2G1\MitoSys2\LSM\gfpSORORINc_G1\DE_W0011_P0001\DE_2_W0011_P0001_T0003\TR1_W0001_P0089\TR1_2_W0001_P0089_T0001_R1_P4_K1_Ch2-Ch1.zen
1.920010e+00	3.949980e+00	20150708_gfpSORORINcd3_G2G1\MitoSys2\LSM\gfpSORORINc_G1\DE_W0011_P0001\DE_2_W0011_P0001_T0003\TR1_W0001_P0089\TR1_2_W0001_P0089_T0001_R1_P4_K1_Ch2-Ch1.zen
1.980010e+00	4.266640e+00	20150708_gfpSORORINcd3_G2G1\MitoSys2\LSM\gfpSORORINc_G1\DE_W0011_P0001\DE_2_W0011_P0001_T0003\TR1_W0001_P0089\TR1_2_W0001_P0089_T0001_R1_P4_K1_Ch2-Ch1.zen
2.040010e+00	3.266650e+00	20150708_gfpSORORINcd3_G2G1\MitoSys2\LSM\gfpSORORINc_G1\DE_W0011_P0001\DE_2_W0011_P0001_T0003\TR1_W0001_P0089\TR1_2_W0001_P0089_T0001_R1_P4_K1_Ch2-Ch1.zen
2.100010e+00	4.299980e+00	20150708_gfpSORORINcd3_G2G1\MitoSys2\LSM\gfpSORORINc_G1\DE_W0011_P0001\DE_2_W0011_P0001_T0003\TR1_W0001_P0089\TR1_2_W0001_P0089_T0001_R1_P4_K1_Ch2-Ch1.zen
2.160010e+00	3.849980e+00	20150708_gfpSORORINcd3_G2G1\MitoSys2\LSM\gfpSORORINc_G1\DE_W0011_P0001\DE_2_W0011_P0001_T0003\TR1_W0001_P0089\TR1_2_W0001_P0089_T0001_R1_P4_K1_Ch2-Ch1.zen
2.220010e+00	3.616650e+00	20150708_gfpSORORINcd3_G2G1\MitoSys2\LSM\gfpSORORINc_G1\DE_W0011_P0001\DE_2_W0011_P0001_T0003\TR1_W0001_P0089\TR1_2_W0001_P0089_T0001_R1_P4_K1_Ch2-Ch1.zen
2.280010e+00	3.816650e+00	20150708_gfpSORORINcd3_G2G1\MitoSys2\LSM\gfpSORORINc_G1\DE_W0011_P0001\DE_2_W0011_P0001_T0003\TR1_W0001_P0089\TR1_2_W0001_P0089_T0001_R1_P4_K1_Ch2-Ch1.zen
2.340010e+00	3.116650e+00	20150708_gfpSORORINcd3_G2G1\MitoSys2\LSM\gfpSORORINc_G1\DE_W0011_P0001\DE_2_W0011_P0001_T0003\TR1_W0001_P0089\TR1_2_W0001_P0089_T0001_R1_P4_K1_Ch2-Ch1.zen
2.400010e+00	3.516650e+00	20150708_gfpSORORINcd3_G2G1\MitoSys2\LSM\gfpSORORINc_G1\DE_W0011_P0001\DE_2_W0011_P0001_T0003\TR1_W0001_P0089\TR1_2_W0001_P0089_T0001_R1_P4_K1_Ch2-Ch1.zen
2.460010e+00	3.033320e+00	20150708_gfpSORORINcd3_G2G1\MitoSys2\LSM\gfpSORORINc_G1\DE_W0011_P0001\DE_2_W0011_P0001_T0003\TR1_W0001_P0089\TR1_2_W0001_P0089_T0001_R1_P4_K1_Ch2-Ch1.zen
2.520010e+00	4.166640e+00	20150708_gfpSORORINcd3_G2G1\MitoSys2\LSM\gfpSORORINc_G1\DE_W0011_P0001\DE_2_W0011_P0001_T0003\TR1_W0001_P0089\TR1_2_W0001_P0089_T0001_R1_P4_K1_Ch2-Ch1.zen
2.580010e+00	3.916650e+00	20150708_gfpSORORINcd3_G2G1\MitoSys2\LSM\gfpSORORINc_G1\DE_W0011_P0001\DE_2_W0011_P0001_T0003\TR1_W0001_P0089\TR1_2_W0001_P0089_T0001_R1_P4_K1_Ch2-Ch1.zen
2.640010e+00	3.666650e+00	20150708_gfpSORORINcd3_G2G1\MitoSys2\LSM\gfpSORORINc_G1\DE_W0011_P0001\DE_2_W0011_P0001_T0003\TR1_W0001_P0089\TR1_2_W0001_P0089_T0001_R1_P4_K1_Ch2-Ch1.zen
2.700010e+00	3.016650e+00	20150708_gfpSORORINcd3_G2G1\MitoSys2\LSM\gfpSORORINc_G1\DE_W0011_P0001\DE_2_W0011_P0001_T0003\TR1_W0001_P0089\TR1_2_W0001_P0089_T0001_R1_P4_K1_Ch2-Ch1.zen
2.760020e+00	3.333310e+00	20150708_gfpSORORINcd3_G2G1\MitoSys2\LSM\gfpSORORINc_G1\DE_W0011_P0001\DE_2_W0011_P0001_T0003\TR1_W0001_P0089\TR1_2_W0001_P0089_T0001_R1_P4_K1_Ch2-Ch1.zen
2.820020e+00	3.283320e+00	20150708_gfpSORORINcd3_G2G1\MitoSys2\LSM\gfpSORORINc_G1\DE_W0011_P0001\DE_2_W0011_P0001_T0003\TR1_W0001_P0089\TR1_2_W0001_P0089_T0001_R1_P4_K1_Ch2-Ch1.zen
2.880020e+00	3.416650e+00	20150708_gfpSORORINcd3_G2G1\MitoSys2\LSM\gfpSORORINc_G1\DE_W0011_P0001\DE_2_W0011_P0001_T0003\TR1_W0001_P0089\TR1_2_W0001_P0089_T0001_R1_P4_K1_Ch2-Ch1.zen
2.940020e+00	2.583320e+00	20150708_gfpSORORINcd3_G2G1\MitoSys2\LSM\gfpSORORINc_G1\DE_W0011_P0001\DE_2_W0011_P0001_T0003\TR1_W0001_P0089\TR1_2_W0001_P0089_T0001_R1_P4_K1_Ch2-Ch1.zen
3.000020e+00	3.199980e+00	20150708_gfpSORORINcd3_G2G1\MitoSys2\LSM\gfpSORORINc_G1\DE_W0011_P0001\DE_2_W0011_P0001_T0003\TR1_W0001_P0089\TR1_2_W0001_P0089_T0001_R1_P4_K1_Ch2-Ch1.zen
3.060020e+00	3.283320e+00	20150708_gfpSORORINcd3_G2G1\MitoSys2\LSM\gfpSORORINc_G1\DE_W0011_P0001\DE_2_W0011_P0001_T0003\TR1_W0001_P0089\TR1_2_W0001_P0089_T0001_R1_P4_K1_Ch2-Ch1.zen
3.120020e+00	3.549980e+00	20150708_gfpSORORINcd3_G2G1\MitoSys2\LSM\gfpSORORINc_G1\DE_W0011_P0001\DE_2_W0011_P0001_T0003\TR1_W0001_P0089\TR1_2_W0001_P0089_T0001_R1_P4_K1_Ch2-Ch1.zen
3.180020e+00	3.849980e+00	20150708_gfpSORORINcd3_G2G1\MitoSys2\LSM\gfpSORORINc_G1\DE_W0011_P0001\DE_2_W0011_P0001_T0003\TR1_W0001_P0089\TR1_2_W0001_P0089_T0001_R1_P4_K1_Ch2-Ch1.zen
3.240020e+00	2.799980e+00	20150708_gfpSORORINcd3_G2G1\MitoSys2\LSM\gfpSORORINc_G1\DE_W0011_P0001\DE_2_W0011_P0001_T0003\TR1_W0001_P0089\TR1_2_W0001_P0089_T0001_R1_P4_K1_Ch2-Ch1.zen
3.300020e+00	3.616650e+00	20150708_gfpSORORINcd3_G2G1\MitoSys2\LSM\gfpSORORINc_G1\DE_W0011_P0001\DE_2_W0011_P0001_T0003\TR1_W0001_P0089\TR1_2_W0001_P0089_T0001_R1_P4_K1_Ch2-Ch1.zen
3.360020e+00	3.133320e+00	20150708_gfpSORORINcd3_G2G1\MitoSys2\LSM\gfpSORORINc_G1\DE_W0011_P0001\DE_2_W0011_P0001_T0003\TR1_W0001_P0089\TR1_2_W0001_P0089_T0001_R1_P4_K1_Ch2-Ch1.zen
3.420020e+00	3.233320e+00	20150708_gfpSORORINcd3_G2G1\MitoSys2\LSM\gfpSORORINc_G1\DE_W0011_P0001\DE_2_W0011_P0001_T0003\TR1_W0001_P0089\TR1_2_W0001_P0089_T0001_R1_P4_K1_Ch2-Ch1.zen
3.480020e+00	2.983320e+00	20150708_gfpSORORINcd3_G2G1\MitoSys2\LSM\gfpSORORINc_G1\DE_W0011_P0001\DE_2_W0011_P0001_T0003\TR1_W0001_P0089\TR1_2_W0001_P0089_T0001_R1_P4_K1_Ch2-Ch1.zen
3.540020e+00	2.633320e+00	20150708_gfpSORORINcd3_G2G1\MitoSys2\LSM\gfpSORORINc_G1\DE_W0011_P0001\DE_2_W0011_P0001_T0003\TR1_W0001_P0089\TR1_2_W0001_P0089_T0001_R1_P4_K1_Ch2-Ch1.zen
3.600020e+00	3.399980e+00	20150708_gfpSORORINcd3_G2G1\MitoSys2\LSM\gfpSORORINc_G1\DE_W0011_P0001\DE_2_W0011_P0001_T0003\TR1_W0001_P0089\TR1_2_W0001_P0089_T0001_R1_P4_K1_Ch2-Ch1.zen
3.660020e+00	2.416650e+00	20150708_gfpSORORINcd3_G2G1\MitoSys2\LSM\gfpSORORINc_G1\DE_W0011_P0001\DE_2_W0011_P0001_T0003\TR1_W0001_P0089\TR1_2_W0001_P0089_T0001_R1_P4_K1_Ch2-Ch1.zen
3.720020e+00	2.549990e+00	20150708_gfpSORORINcd3_G2G1\MitoSys2\LSM\gfpSORORINc_G1\DE_W0011_P0001\DE_2_W0011_P0001_T0003\TR1_W0001_P0089\TR1_2_W0001_P0089_T0001_R1_P4_K1_Ch2-Ch1.zen
3.780020e+00	3.149980e+00	20150708_gfpSORORINcd3_G2G1\MitoSys2\LSM\gfpSORORINc_G1\DE_W0011_P0001\DE_2_W0011_P0001_T0003\TR1_W0001_P0089\TR1_2_W0001_P0089_T0001_R1_P4_K1_Ch2-Ch1.zen
3.840020e+00	2.633320e+00	20150708_gfpSORORINcd3_G2G1\MitoSys2\LSM\gfpSORORINc_G1\DE_W0011_P0001\DE_2_W0011_P0001_T0003\TR1_W0001_P0089\TR1_2_W0001_P0089_T0001_R1_P4_K1_Ch2-Ch1.zen
3.900020e+00	2.433320e+00	20150708_gfpSORORINcd3_G2G1\MitoSys2\LSM\gfpSORORINc_G1\DE_W0011_P0001\DE_2_W0011_P0001_T0003\TR1_W0001_P0089\TR1_2_W0001_P0089_T0001_R1_P4_K1_Ch2-Ch1.zen
3.960020e+00	3.399980e+00	20150708_gfpSORORINcd3_G2G1\MitoSys2\LSM\gfpSORORINc_G1\DE_W0011_P0001\DE_2_W0011_P0001_T0003\TR1_W0001_P0089\TR1_2_W0001_P0089_T0001_R1_P4_K1_Ch2-Ch1.zen
4.020020e+00	3.366650e+00	20150708_gfpSORORINcd3_G2G1\MitoSys2\LSM\gfpSORORINc_G1\DE_W0011_P0001\DE_2_W0011_P0001_T0003\TR1_W0001_P0089\TR1_2_W0001_P0089_T0001_R1_P4_K1_Ch2-Ch1.zen
4.080020e+00	2.816650e+00	20150708_gfpSORORINcd3_G2G1\MitoSys2\LSM\gfpSORORINc_G1\DE_W0011_P0001\DE_2_W0011_P0001_T0003\TR1_W0001_P0089\TR1_2_W0001_P0089_T0001_R1_P4_K1_Ch2-Ch1.zen
4.140020e+00	3.433310e+00	20150708_gfpSORORINcd3_G2G1\MitoSys2\LSM\gfpSORORINc_G1\DE_W0011_P0001\DE_2_W0011_P0001_T0003\TR1_W0001_P0089\TR1_2_W0001_P0089_T0001_R1_P4_K1_Ch2-Ch1.zen
4.200020e+00	2.966650e+00	20150708_gfpSORORINcd3_G2G1\MitoSys2\LSM\gfpSORORINc_G1\DE_W0011_P0001\DE_2_W0011_P0001_T0003\TR1_W0001_P0089\TR1_2_W0001_P0089_T0001_R1_P4_K1_Ch2-Ch1.zen
4.260020e+00	3.116650e+00	20150708_gfpSORORINcd3_G2G1\MitoSys2\LSM\gfpSORORINc_G1\DE_W0011_P0001\DE_2_W0011_P0001_T0003\TR1_W0001_P0089\TR1_2_W0001_P0089_T0001_R1_P4_K1_Ch2-Ch1.zen
4.320020e+00	3.749980e+00	20150708_gfpSORORINcd3_G2G1\MitoSys2\LSM\gfpSORORINc_G1\DE_W0011_P0001\DE_2_W0011_P0001_T0003\TR1_W0001_P0089\TR1_2_W0001_P0089_T0001_R1_P4_K1_Ch2-Ch1.zen
4.380020e+00	3.499980e+00	20150708_gfpSORORINcd3_G2G1\MitoSys2\LSM\gfpSORORINc_G1\DE_W0011_P0001\DE_2_W0011_P0001_T0003\TR1_W0001_P0089\TR1_2_W0001_P0089_T0001_R1_P4_K1_Ch2-Ch1.zen
4.440020e+00	2.899980e+00	20150708_gfpSORORINcd3_G2G1\MitoSys2\LSM\gfpSORORINc_G1\DE_W0011_P0001\DE_2_W0011_P0001_T0003\TR1_W0001_P0089\TR1_2_W0001_P0089_T0001_R1_P4_K1_Ch2-Ch1.zen
4.500020e+00	3.149980e+00	20150708_gfpSORORINcd3_G2G1\MitoSys2\LSM\gfpSORORINc_G1\DE_W0011_P0001\DE_2_W0011_P0001_T0003\TR1_W0001_P0089\TR1_2_W0001_P0089_T0001_R1_P4_K1_Ch2-Ch1.zen
4.560030e+00	2.966650e+00	20150708_gfpSORORINcd3_G2G1\MitoSys2\LSM\gfpSORORINc_G1\DE_W0011_P0001\DE_2_W0011_P0001_T0003\TR1_W0001_P0089\TR1_2_W0001_P0089_T0001_R1_P4_K1_Ch2-Ch1.zen
4.620030e+00	2.833320e+00	20150708_gfpSORORINcd3_G2G1\MitoSys2\LSM\gfpSORORINc_G1\DE_W0011_P0001\DE_2_W0011_P0001_T0003\TR1_W0001_P0089\TR1_2_W0001_P0089_T0001_R1_P4_K1_Ch2-Ch1.zen
4.680030e+00	2.716650e+00	20150708_gfpSORORINcd3_G2G1\MitoSys2\LSM\gfpSORORINc_G1\DE_W0011_P0001\DE_2_W0011_P0001_T0003\TR1_W0001_P0089\TR1_2_W0001_P0089_T0001_R1_P4_K1_Ch2-Ch1.zen
4.740030e+00	2.716650e+00	20150708_gfpSORORINcd3_G2G1\MitoSys2\LSM\gfpSORORINc_G1\DE_W0011_P0001\DE_2_W0011_P0001_T0003\TR1_W0001_P0089\TR1_2_W0001_P0089_T0001_R1_P4_K1_Ch2-Ch1.zen
4.800030e+00	2.533320e+00	20150708_gfpSORORINcd3_G2G1\MitoSys2\LSM\gfpSORORINc_G1\DE_W0011_P0001\DE_2_W0011_P0001_T0003\TR1_W0001_P0089\TR1_2_W0001_P0089_T0001_R1_P4_K1_Ch2-Ch1.zen
4.860030e+00	2.649990e+00	20150708_gfpSORORINcd3_G2G1\MitoSys2\LSM\gfpSORORINc_G1\DE_W0011_P0001\DE_2_W0011_P0001_T0003\TR1_W0001_P0089\TR1_2_W0001_P0089_T0001_R1_P4_K1_Ch2-Ch1.zen
4.920030e+00	2.533320e+00	20150708_gfpSORORINcd3_G2G1\MitoSys2\LSM\gfpSORORINc_G1\DE_W0011_P0001\DE_2_W0011_P0001_T0003\TR1_W0001_P0089\TR1_2_W0001_P0089_T0001_R1_P4_K1_Ch2-Ch1.zen
4.980030e+00	3.033320e+00	20150708_gfpSORORINcd3_G2G1\MitoSys2\LSM\gfpSORORINc_G1\DE_W0011_P0001\DE_2_W0011_P0001_T0003\TR1_W0001_P0089\TR1_2_W0001_P0089_T0001_R1_P4_K1_Ch2-Ch1.zen
5.040030e+00	3.383310e+00	20150708_gfpSORORINcd3_G2G1\MitoSys2\LSM\gfpSORORINc_G1\DE_W0011_P0001\DE_2_W0011_P0001_T0003\TR1_W0001_P0089\TR1_2_W0001_P0089_T0001_R1_P4_K1_Ch2-Ch1.zen
5.100030e+00	2.483320e+00	20150708_gfpSORORINcd3_G2G1\MitoSys2\LSM\gfpSORORINc_G1\DE_W0011_P0001\DE_2_W0011_P0001_T0003\TR1_W0001_P0089\TR1_2_W0001_P0089_T0001_R1_P4_K1_Ch2-Ch1.zen
5.160030e+00	2.699990e+00	20150708_gfpSORORINcd3_G2G1\MitoSys2\LSM\gfpSORORINc_G1\DE_W0011_P0001\DE_2_W0011_P0001_T0003\TR1_W0001_P0089\TR1_2_W0001_P0089_T0001_R1_P4_K1_Ch2-Ch1.zen
5.220030e+00	2.833320e+00	20150708_gfpSORORINcd3_G2G1\MitoSys2\LSM\gfpSORORINc_G1\DE_W0011_P0001\DE_2_W0011_P0001_T0003\TR1_W0001_P0089\TR1_2_W0001_P0089_T0001_R1_P4_K1_Ch2-Ch1.zen
5.280030e+00	3.433310e+00	20150708_gfpSORORINcd3_G2G1\MitoSys2\LSM\gfpSORORINc_G1\DE_W0011_P0001\DE_2_W0011_P0001_T0003\TR1_W0001_P0089\TR1_2_W0001_P0089_T0001_R1_P4_K1_Ch2-Ch1.zen
5.340030e+00	3.016650e+00	20150708_gfpSORORINcd3_G2G1\MitoSys2\LSM\gfpSORORINc_G1\DE_W0011_P0001\DE_2_W0011_P0001_T0003\TR1_W0001_P0089\TR1_2_W0001_P0089_T0001_R1_P4_K1_Ch2-Ch1.zen
5.400030e+00	2.299990e+00	20150708_gfpSORORINcd3_G2G1\MitoSys2\LSM\gfpSORORINc_G1\DE_W0011_P0001\DE_2_W0011_P0001_T0003\TR1_W0001_P0089\TR1_2_W0001_P0089_T0001_R1_P4_K1_Ch2-Ch1.zen
5.460030e+00	2.283320e+00	20150708_gfpSORORINcd3_G2G1\MitoSys2\LSM\gfpSORORINc_G1\DE_W0011_P0001\DE_2_W0011_P0001_T0003\TR1_W0001_P0089\TR1_2_W0001_P0089_T0001_R1_P4_K1_Ch2-Ch1.zen
5.520030e+00	2.466650e+00	20150708_gfpSORORINcd3_G2G1\MitoSys2\LSM\gfpSORORINc_G1\DE_W0011_P0001\DE_2_W0011_P0001_T0003\TR1_W0001_P0089\TR1_2_W0001_P0089_T0001_R1_P4_K1_Ch2-Ch1.zen
5.580030e+00	2.633320e+00	20150708_gfpSORORINcd3_G2G1\MitoSys2\LSM\gfpSORORINc_G1\DE_W0011_P0001\DE_2_W0011_P0001_T0003\TR1_W0001_P0089\TR1_2_W0001_P0089_T0001_R1_P4_K1_Ch2-Ch1.zen
5.640030e+00	2.933320e+00	20150708_gfpSORORINcd3_G2G1\MitoSys2\LSM\gfpSORORINc_G1\DE_W0011_P0001\DE_2_W0011_P0001_T0003\TR1_W0001_P0089\TR1_2_W0001_P0089_T0001_R1_P4_K1_Ch2-Ch1.zen
5.700030e+00	2.766650e+00	20150708_gfpSORORINcd3_G2G1\MitoSys2\LSM\gfpSORORINc_G1\DE_W0011_P0001\DE_2_W0011_P0001_T0003\TR1_W0001_P0089\TR1_2_W0001_P0089_T0001_R1_P4_K1_Ch2-Ch1.zen
5.760030e+00	2.716650e+00	20150708_gfpSORORINcd3_G2G1\MitoSys2\LSM\gfpSORORINc_G1\DE_W0011_P0001\DE_2_W0011_P0001_T0003\TR1_W0001_P0089\TR1_2_W0001_P0089_T0001_R1_P4_K1_Ch2-Ch1.zen
5.820030e+00	2.766650e+00	20150708_gfpSORORINcd3_G2G1\MitoSys2\LSM\gfpSORORINc_G1\DE_W0011_P0001\DE_2_W0011_P0001_T0003\TR1_W0001_P0089\TR1_2_W0001_P0089_T0001_R1_P4_K1_Ch2-Ch1.zen
5.880030e+00	2.766650e+00	20150708_gfpSORORINcd3_G2G1\MitoSys2\LSM\gfpSORORINc_G1\DE_W0011_P0001\DE_2_W0011_P0001_T0003\TR1_W0001_P0089\TR1_2_W0001_P0089_T0001_R1_P4_K1_Ch2-Ch1.zen
5.940030e+00	2.833320e+00	20150708_gfpSORORINcd3_G2G1\MitoSys2\LSM\gfpSORORINc_G1\DE_W0011_P0001\DE_2_W0011_P0001_T0003\TR1_W0001_P0089\TR1_2_W0001_P0089_T0001_R1_P4_K1_Ch2-Ch1.zen
6.000030e+00	2.899980e+00	20150708_gfpSORORINcd3_G2G1\MitoSys2\LSM\gfpSORORINc_G1\DE_W0011_P0001\DE_2_W0011_P0001_T0003\TR1_W0001_P0089\TR1_2_W0001_P0089_T0001_R1_P4_K1_Ch2-Ch1.zen
6.060030e+00	2.816650e+00	20150708_gfpSORORINcd3_G2G1\MitoSys2\LSM\gfpSORORINc_G1\DE_W0011_P0001\DE_2_W0011_P0001_T0003\TR1_W0001_P0089\TR1_2_W0001_P0089_T0001_R1_P4_K1_Ch2-Ch1.zen
6.120030e+00	2.699990e+00	20150708_gfpSORORINcd3_G2G1\MitoSys2\LSM\gfpSORORINc_G1\DE_W0011_P0001\DE_2_W0011_P0001_T0003\TR1_W0001_P0089\TR1_2_W0001_P0089_T0001_R1_P4_K1_Ch2-Ch1.zen
6.180030e+00	3.383310e+00	20150708_gfpSORORINcd3_G2G1\MitoSys2\LSM\gfpSORORINc_G1\DE_W0011_P0001\DE_2_W0011_P0001_T0003\TR1_W0001_P0089\TR1_2_W0001_P0089_T0001_R1_P4_K1_Ch2-Ch1.zen
6.240030e+00	3.183320e+00	20150708_gfpSORORINcd3_G2G1\MitoSys2\LSM\gfpSORORINc_G1\DE_W0011_P0001\DE_2_W0011_P0001_T0003\TR1_W0001_P0089\TR1_2_W0001_P0089_T0001_R1_P4_K1_Ch2-Ch1.zen
6.300030e+00	2.583320e+00	20150708_gfpSORORINcd3_G2G1\MitoSys2\LSM\gfpSORORINc_G1\DE_W0011_P0001\DE_2_W0011_P0001_T0003\TR1_W0001_P0089\TR1_2_W0001_P0089_T0001_R1_P4_K1_Ch2-Ch1.zen
6.360030e+00	2.683320e+00	20150708_gfpSORORINcd3_G2G1\MitoSys2\LSM\gfpSORORINc_G1\DE_W0011_P0001\DE_2_W0011_P0001_T0003\TR1_W0001_P0089\TR1_2_W0001_P0089_T0001_R1_P4_K1_Ch2-Ch1.zen
6.420040e+00	3.033320e+00	20150708_gfpSORORINcd3_G2G1\MitoSys2\LSM\gfpSORORINc_G1\DE_W0011_P0001\DE_2_W0011_P0001_T0003\TR1_W0001_P0089\TR1_2_W0001_P0089_T0001_R1_P4_K1_Ch2-Ch1.zen
6.480040e+00	2.566650e+00	20150708_gfpSORORINcd3_G2G1\MitoSys2\LSM\gfpSORORINc_G1\DE_W0011_P0001\DE_2_W0011_P0001_T0003\TR1_W0001_P0089\TR1_2_W0001_P0089_T0001_R1_P4_K1_Ch2-Ch1.zen
6.540040e+00	2.383320e+00	20150708_gfpSORORINcd3_G2G1\MitoSys2\LSM\gfpSORORINc_G1\DE_W0011_P0001\DE_2_W0011_P0001_T0003\TR1_W0001_P0089\TR1_2_W0001_P0089_T0001_R1_P4_K1_Ch2-Ch1.zen
6.600040e+00	2.616650e+00	20150708_gfpSORORINcd3_G2G1\MitoSys2\LSM\gfpSORORINc_G1\DE_W0011_P0001\DE_2_W0011_P0001_T0003\TR1_W0001_P0089\TR1_2_W0001_P0089_T0001_R1_P4_K1_Ch2-Ch1.zen
6.660040e+00	3.816650e+00	20150708_gfpSORORINcd3_G2G1\MitoSys2\LSM\gfpSORORINc_G1\DE_W0011_P0001\DE_2_W0011_P0001_T0003\TR1_W0001_P0089\TR1_2_W0001_P0089_T0001_R1_P4_K1_Ch2-Ch1.zen
6.720040e+00	2.966650e+00	20150708_gfpSORORINcd3_G2G1\MitoSys2\LSM\gfpSORORINc_G1\DE_W0011_P0001\DE_2_W0011_P0001_T0003\TR1_W0001_P0089\TR1_2_W0001_P0089_T0001_R1_P4_K1_Ch2-Ch1.zen
6.780040e+00	3.083320e+00	20150708_gfpSORORINcd3_G2G1\MitoSys2\LSM\gfpSORORINc_G1\DE_W0011_P0001\DE_2_W0011_P0001_T0003\TR1_W0001_P0089\TR1_2_W0001_P0089_T0001_R1_P4_K1_Ch2-Ch1.zen
6.840040e+00	2.483320e+00	20150708_gfpSORORINcd3_G2G1\MitoSys2\LSM\gfpSORORINc_G1\DE_W0011_P0001\DE_2_W0011_P0001_T0003\TR1_W0001_P0089\TR1_2_W0001_P0089_T0001_R1_P4_K1_Ch2-Ch1.zen
6.900040e+00	2.716650e+00	20150708_gfpSORORINcd3_G2G1\MitoSys2\LSM\gfpSORORINc_G1\DE_W0011_P0001\DE_2_W0011_P0001_T0003\TR1_W0001_P0089\TR1_2_W0001_P0089_T0001_R1_P4_K1_Ch2-Ch1.zen
6.960040e+00	2.616650e+00	20150708_gfpSORORINcd3_G2G1\MitoSys2\LSM\gfpSORORINc_G1\DE_W0011_P0001\DE_2_W0011_P0001_T0003\TR1_W0001_P0089\TR1_2_W0001_P0089_T0001_R1_P4_K1_Ch2-Ch1.zen
7.020040e+00	2.833320e+00	20150708_gfpSORORINcd3_G2G1\MitoSys2\LSM\gfpSORORINc_G1\DE_W0011_P0001\DE_2_W0011_P0001_T0003\TR1_W0001_P0089\TR1_2_W0001_P0089_T0001_R1_P4_K1_Ch2-Ch1.zen
7.080040e+00	2.816650e+00	20150708_gfpSORORINcd3_G2G1\MitoSys2\LSM\gfpSORORINc_G1\DE_W0011_P0001\DE_2_W0011_P0001_T0003\TR1_W0001_P0089\TR1_2_W0001_P0089_T0001_R1_P4_K1_Ch2-Ch1.zen
7.140040e+00	2.266650e+00	20150708_gfpSORORINcd3_G2G1\MitoSys2\LSM\gfpSORORINc_G1\DE_W0011_P0001\DE_2_W0011_P0001_T0003\TR1_W0001_P0089\TR1_2_W0001_P0089_T0001_R1_P4_K1_Ch2-Ch1.zen
7.200040e+00	2.149990e+00	20150708_gfpSORORINcd3_G2G1\MitoSys2\LSM\gfpSORORINc_G1\DE_W0011_P0001\DE_2_W0011_P0001_T0003\TR1_W0001_P0089\TR1_2_W0001_P0089_T0001_R1_P4_K1_Ch2-Ch1.zen
7.260040e+00	2.883320e+00	20150708_gfpSORORINcd3_G2G1\MitoSys2\LSM\gfpSORORINc_G1\DE_W0011_P0001\DE_2_W0011_P0001_T0003\TR1_W0001_P0089\TR1_2_W0001_P0089_T0001_R1_P4_K1_Ch2-Ch1.zen
7.320040e+00	2.149990e+00	20150708_gfpSORORINcd3_G2G1\MitoSys2\LSM\gfpSORORINc_G1\DE_W0011_P0001\DE_2_W0011_P0001_T0003\TR1_W0001_P0089\TR1_2_W0001_P0089_T0001_R1_P4_K1_Ch2-Ch1.zen
7.380040e+00	2.099990e+00	20150708_gfpSORORINcd3_G2G1\MitoSys2\LSM\gfpSORORINc_G1\DE_W0011_P0001\DE_2_W0011_P0001_T0003\TR1_W0001_P0089\TR1_2_W0001_P0089_T0001_R1_P4_K1_Ch2-Ch1.zen
7.440040e+00	2.299990e+00	20150708_gfpSORORINcd3_G2G1\MitoSys2\LSM\gfpSORORINc_G1\DE_W0011_P0001\DE_2_W0011_P0001_T0003\TR1_W0001_P0089\TR1_2_W0001_P0089_T0001_R1_P4_K1_Ch2-Ch1.zen
7.500040e+00	2.749980e+00	20150708_gfpSORORINcd3_G2G1\MitoSys2\LSM\gfpSORORINc_G1\DE_W0011_P0001\DE_2_W0011_P0001_T0003\TR1_W0001_P0089\TR1_2_W0001_P0089_T0001_R1_P4_K1_Ch2-Ch1.zen
7.560040e+00	2.416650e+00	20150708_gfpSORORINcd3_G2G1\MitoSys2\LSM\gfpSORORINc_G1\DE_W0011_P0001\DE_2_W0011_P0001_T0003\TR1_W0001_P0089\TR1_2_W0001_P0089_T0001_R1_P4_K1_Ch2-Ch1.zen
7.620040e+00	2.349990e+00	20150708_gfpSORORINcd3_G2G1\MitoSys2\LSM\gfpSORORINc_G1\DE_W0011_P0001\DE_2_W0011_P0001_T0003\TR1_W0001_P0089\TR1_2_W0001_P0089_T0001_R1_P4_K1_Ch2-Ch1.zen
7.680040e+00	2.949980e+00	20150708_gfpSORORINcd3_G2G1\MitoSys2\LSM\gfpSORORINc_G1\DE_W0011_P0001\DE_2_W0011_P0001_T0003\TR1_W0001_P0089\TR1_2_W0001_P0089_T0001_R1_P4_K1_Ch2-Ch1.zen
7.740040e+00	3.733310e+00	20150708_gfpSORORINcd3_G2G1\MitoSys2\LSM\gfpSORORINc_G1\DE_W0011_P0001\DE_2_W0011_P0001_T0003\TR1_W0001_P0089\TR1_2_W0001_P0089_T0001_R1_P4_K1_Ch2-Ch1.zen
7.800040e+00	3.166650e+00	20150708_gfpSORORINcd3_G2G1\MitoSys2\LSM\gfpSORORINc_G1\DE_W0011_P0001\DE_2_W0011_P0001_T0003\TR1_W0001_P0089\TR1_2_W0001_P0089_T0001_R1_P4_K1_Ch2-Ch1.zen
7.860040e+00	3.433310e+00	20150708_gfpSORORINcd3_G2G1\MitoSys2\LSM\gfpSORORINc_G1\DE_W0011_P0001\DE_2_W0011_P0001_T0003\TR1_W0001_P0089\TR1_2_W0001_P0089_T0001_R1_P4_K1_Ch2-Ch1.zen
7.920040e+00	2.516650e+00	20150708_gfpSORORINcd3_G2G1\MitoSys2\LSM\gfpSORORINc_G1\DE_W0011_P0001\DE_2_W0011_P0001_T0003\TR1_W0001_P0089\TR1_2_W0001_P0089_T0001_R1_P4_K1_Ch2-Ch1.zen
7.980040e+00	2.633320e+00	20150708_gfpSORORINcd3_G2G1\MitoSys2\LSM\gfpSORORINc_G1\DE_W0011_P0001\DE_2_W0011_P0001_T0003\TR1_W0001_P0089\TR1_2_W0001_P0089_T0001_R1_P4_K1_Ch2-Ch1.zen
8.040040e+00	3.416650e+00	20150708_gfpSORORINcd3_G2G1\MitoSys2\LSM\gfpSORORINc_G1\DE_W0011_P0001\DE_2_W0011_P0001_T0003\TR1_W0001_P0089\TR1_2_W0001_P0089_T0001_R1_P4_K1_Ch2-Ch1.zen
8.100040e+00	2.866650e+00	20150708_gfpSORORINcd3_G2G1\MitoSys2\LSM\gfpSORORINc_G1\DE_W0011_P0001\DE_2_W0011_P0001_T0003\TR1_W0001_P0089\TR1_2_W0001_P0089_T0001_R1_P4_K1_Ch2-Ch1.zen
8.160040e+00	2.683320e+00	20150708_gfpSORORINcd3_G2G1\MitoSys2\LSM\gfpSORORINc_G1\DE_W0011_P0001\DE_2_W0011_P0001_T0003\TR1_W0001_P0089\TR1_2_W0001_P0089_T0001_R1_P4_K1_Ch2-Ch1.zen
8.220050e+00	4.316640e+00	20150708_gfpSORORINcd3_G2G1\MitoSys2\LSM\gfpSORORINc_G1\DE_W0011_P0001\DE_2_W0011_P0001_T0003\TR1_W0001_P0089\TR1_2_W0001_P0089_T0001_R1_P4_K1_Ch2-Ch1.zen
8.280050e+00	2.883320e+00	20150708_gfpSORORINcd3_G2G1\MitoSys2\LSM\gfpSORORINc_G1\DE_W0011_P0001\DE_2_W0011_P0001_T0003\TR1_W0001_P0089\TR1_2_W0001_P0089_T0001_R1_P4_K1_Ch2-Ch1.zen
8.340050e+00	2.699990e+00	20150708_gfpSORORINcd3_G2G1\MitoSys2\LSM\gfpSORORINc_G1\DE_W0011_P0001\DE_2_W0011_P0001_T0003\TR1_W0001_P0089\TR1_2_W0001_P0089_T0001_R1_P4_K1_Ch2-Ch1.zen
8.400050e+00	2.049990e+00	20150708_gfpSORORINcd3_G2G1\MitoSys2\LSM\gfpSORORINc_G1\DE_W0011_P0001\DE_2_W0011_P0001_T0003\TR1_W0001_P0089\TR1_2_W0001_P0089_T0001_R1_P4_K1_Ch2-Ch1.zen
8.460050e+00	2.066660e+00	20150708_gfpSORORINcd3_G2G1\MitoSys2\LSM\gfpSORORINc_G1\DE_W0011_P0001\DE_2_W0011_P0001_T0003\TR1_W0001_P0089\TR1_2_W0001_P0089_T0001_R1_P4_K1_Ch2-Ch1.zen
8.520050e+00	2.216650e+00	20150708_gfpSORORINcd3_G2G1\MitoSys2\LSM\gfpSORORINc_G1\DE_W0011_P0001\DE_2_W0011_P0001_T0003\TR1_W0001_P0089\TR1_2_W0001_P0089_T0001_R1_P4_K1_Ch2-Ch1.zen
8.580050e+00	2.816650e+00	20150708_gfpSORORINcd3_G2G1\MitoSys2\LSM\gfpSORORINc_G1\DE_W0011_P0001\DE_2_W0011_P0001_T0003\TR1_W0001_P0089\TR1_2_W0001_P0089_T0001_R1_P4_K1_Ch2-Ch1.zen
8.640050e+00	2.783320e+00	20150708_gfpSORORINcd3_G2G1\MitoSys2\LSM\gfpSORORINc_G1\DE_W0011_P0001\DE_2_W0011_P0001_T0003\TR1_W0001_P0089\TR1_2_W0001_P0089_T0001_R1_P4_K1_Ch2-Ch1.zen
8.700050e+00	1.966660e+00	20150708_gfpSORORINcd3_G2G1\MitoSys2\LSM\gfpSORORINc_G1\DE_W0011_P0001\DE_2_W0011_P0001_T0003\TR1_W0001_P0089\TR1_2_W0001_P0089_T0001_R1_P4_K1_Ch2-Ch1.zen
8.760050e+00	2.549990e+00	20150708_gfpSORORINcd3_G2G1\MitoSys2\LSM\gfpSORORINc_G1\DE_W0011_P0001\DE_2_W0011_P0001_T0003\TR1_W0001_P0089\TR1_2_W0001_P0089_T0001_R1_P4_K1_Ch2-Ch1.zen
8.820050e+00	2.716650e+00	20150708_gfpSORORINcd3_G2G1\MitoSys2\LSM\gfpSORORINc_G1\DE_W0011_P0001\DE_2_W0011_P0001_T0003\TR1_W0001_P0089\TR1_2_W0001_P0089_T0001_R1_P4_K1_Ch2-Ch1.zen
8.880050e+00	2.149990e+00	20150708_gfpSORORINcd3_G2G1\MitoSys2\LSM\gfpSORORINc_G1\DE_W0011_P0001\DE_2_W0011_P0001_T0003\TR1_W0001_P0089\TR1_2_W0001_P0089_T0001_R1_P4_K1_Ch2-Ch1.zen
8.940050e+00	2.049990e+00	20150708_gfpSORORINcd3_G2G1\MitoSys2\LSM\gfpSORORINc_G1\DE_W0011_P0001\DE_2_W0011_P0001_T0003\TR1_W0001_P0089\TR1_2_W0001_P0089_T0001_R1_P4_K1_Ch2-Ch1.zen
9.000050e+00	1.949990e+00	20150708_gfpSORORINcd3_G2G1\MitoSys2\LSM\gfpSORORINc_G1\DE_W0011_P0001\DE_2_W0011_P0001_T0003\TR1_W0001_P0089\TR1_2_W0001_P0089_T0001_R1_P4_K1_Ch2-Ch1.zen
9.060050e+00	2.099990e+00	20150708_gfpSORORINcd3_G2G1\MitoSys2\LSM\gfpSORORINc_G1\DE_W0011_P0001\DE_2_W0011_P0001_T0003\TR1_W0001_P0089\TR1_2_W0001_P0089_T0001_R1_P4_K1_Ch2-Ch1.zen
9.120050e+00	1.916660e+00	20150708_gfpSORORINcd3_G2G1\MitoSys2\LSM\gfpSORORINc_G1\DE_W0011_P0001\DE_2_W0011_P0001_T0003\TR1_W0001_P0089\TR1_2_W0001_P0089_T0001_R1_P4_K1_Ch2-Ch1.zen
9.180050e+00	2.033320e+00	20150708_gfpSORORINcd3_G2G1\MitoSys2\LSM\gfpSORORINc_G1\DE_W0011_P0001\DE_2_W0011_P0001_T0003\TR1_W0001_P0089\TR1_2_W0001_P0089_T0001_R1_P4_K1_Ch2-Ch1.zen
9.240050e+00	2.999980e+00	20150708_gfpSORORINcd3_G2G1\MitoSys2\LSM\gfpSORORINc_G1\DE_W0011_P0001\DE_2_W0011_P0001_T0003\TR1_W0001_P0089\TR1_2_W0001_P0089_T0001_R1_P4_K1_Ch2-Ch1.zen
9.300050e+00	2.183320e+00	20150708_gfpSORORINcd3_G2G1\MitoSys2\LSM\gfpSORORINc_G1\DE_W0011_P0001\DE_2_W0011_P0001_T0003\TR1_W0001_P0089\TR1_2_W0001_P0089_T0001_R1_P4_K1_Ch2-Ch1.zen
9.360050e+00	1.883320e+00	20150708_gfpSORORINcd3_G2G1\MitoSys2\LSM\gfpSORORINc_G1\DE_W0011_P0001\DE_2_W0011_P0001_T0003\TR1_W0001_P0089\TR1_2_W0001_P0089_T0001_R1_P4_K1_Ch2-Ch1.zen
9.420050e+00	3.483310e+00	20150708_gfpSORORINcd3_G2G1\MitoSys2\LSM\gfpSORORINc_G1\DE_W0011_P0001\DE_2_W0011_P0001_T0003\TR1_W0001_P0089\TR1_2_W0001_P0089_T0001_R1_P4_K1_Ch2-Ch1.zen
9.480050e+00	4.099980e+00	20150708_gfpSORORINcd3_G2G1\MitoSys2\LSM\gfpSORORINc_G1\DE_W0011_P0001\DE_2_W0011_P0001_T0003\TR1_W0001_P0089\TR1_2_W0001_P0089_T0001_R1_P4_K1_Ch2-Ch1.zen
9.540050e+00	2.733320e+00	20150708_gfpSORORINcd3_G2G1\MitoSys2\LSM\gfpSORORINc_G1\DE_W0011_P0001\DE_2_W0011_P0001_T0003\TR1_W0001_P0089\TR1_2_W0001_P0089_T0001_R1_P4_K1_Ch2-Ch1.zen
9.600050e+00	2.149990e+00	20150708_gfpSORORINcd3_G2G1\MitoSys2\LSM\gfpSORORINc_G1\DE_W0011_P0001\DE_2_W0011_P0001_T0003\TR1_W0001_P0089\TR1_2_W0001_P0089_T0001_R1_P4_K1_Ch2-Ch1.zen
9.660050e+00	2.516650e+00	20150708_gfpSORORINcd3_G2G1\MitoSys2\LSM\gfpSORORINc_G1\DE_W0011_P0001\DE_2_W0011_P0001_T0003\TR1_W0001_P0089\TR1_2_W0001_P0089_T0001_R1_P4_K1_Ch2-Ch1.zen
9.720050e+00	2.166650e+00	20150708_gfpSORORINcd3_G2G1\MitoSys2\LSM\gfpSORORINc_G1\DE_W0011_P0001\DE_2_W0011_P0001_T0003\TR1_W0001_P0089\TR1_2_W0001_P0089_T0001_R1_P4_K1_Ch2-Ch1.zen
9.780050e+00	2.199990e+00	20150708_gfpSORORINcd3_G2G1\MitoSys2\LSM\gfpSORORINc_G1\DE_W0011_P0001\DE_2_W0011_P0001_T0003\TR1_W0001_P0089\TR1_2_W0001_P0089_T0001_R1_P4_K1_Ch2-Ch1.zen
9.840050e+00	2.166650e+00	20150708_gfpSORORINcd3_G2G1\MitoSys2\LSM\gfpSORORINc_G1\DE_W0011_P0001\DE_2_W0011_P0001_T0003\TR1_W0001_P0089\TR1_2_W0001_P0089_T0001_R1_P4_K1_Ch2-Ch1.zen
9.900050e+00	2.666650e+00	20150708_gfpSORORINcd3_G2G1\MitoSys2\LSM\gfpSORORINc_G1\DE_W0011_P0001\DE_2_W0011_P0001_T0003\TR1_W0001_P0089\TR1_2_W0001_P0089_T0001_R1_P4_K1_Ch2-Ch1.zen
9.960060e+00	2.516650e+00	20150708_gfpSORORINcd3_G2G1\MitoSys2\LSM\gfpSORORINc_G1\DE_W0011_P0001\DE_2_W0011_P0001_T0003\TR1_W0001_P0089\TR1_2_W0001_P0089_T0001_R1_P4_K1_Ch2-Ch1.zen
1.002006e+01	2.116650e+00	20150708_gfpSORORINcd3_G2G1\MitoSys2\LSM\gfpSORORINc_G1\DE_W0011_P0001\DE_2_W0011_P0001_T0003\TR1_W0001_P0089\TR1_2_W0001_P0089_T0001_R1_P4_K1_Ch2-Ch1.zen
1.008006e+01	2.916650e+00	20150708_gfpSORORINcd3_G2G1\MitoSys2\LSM\gfpSORORINc_G1\DE_W0011_P0001\DE_2_W0011_P0001_T0003\TR1_W0001_P0089\TR1_2_W0001_P0089_T0001_R1_P4_K1_Ch2-Ch1.zen
1.014006e+01	2.399990e+00	20150708_gfpSORORINcd3_G2G1\MitoSys2\LSM\gfpSORORINc_G1\DE_W0011_P0001\DE_2_W0011_P0001_T0003\TR1_W0001_P0089\TR1_2_W0001_P0089_T0001_R1_P4_K1_Ch2-Ch1.zen
1.020006e+01	1.499990e+00	20150708_gfpSORORINcd3_G2G1\MitoSys2\LSM\gfpSORORINc_G1\DE_W0011_P0001\DE_2_W0011_P0001_T0003\TR1_W0001_P0089\TR1_2_W0001_P0089_T0001_R1_P4_K1_Ch2-Ch1.zen
1.026006e+01	2.716650e+00	20150708_gfpSORORINcd3_G2G1\MitoSys2\LSM\gfpSORORINc_G1\DE_W0011_P0001\DE_2_W0011_P0001_T0003\TR1_W0001_P0089\TR1_2_W0001_P0089_T0001_R1_P4_K1_Ch2-Ch1.zen
1.032006e+01	1.916660e+00	20150708_gfpSORORINcd3_G2G1\MitoSys2\LSM\gfpSORORINc_G1\DE_W0011_P0001\DE_2_W0011_P0001_T0003\TR1_W0001_P0089\TR1_2_W0001_P0089_T0001_R1_P4_K1_Ch2-Ch1.zen
1.038006e+01	1.983320e+00	20150708_gfpSORORINcd3_G2G1\MitoSys2\LSM\gfpSORORINc_G1\DE_W0011_P0001\DE_2_W0011_P0001_T0003\TR1_W0001_P0089\TR1_2_W0001_P0089_T0001_R1_P4_K1_Ch2-Ch1.zen
1.044006e+01	2.083320e+00	20150708_gfpSORORINcd3_G2G1\MitoSys2\LSM\gfpSORORINc_G1\DE_W0011_P0001\DE_2_W0011_P0001_T0003\TR1_W0001_P0089\TR1_2_W0001_P0089_T0001_R1_P4_K1_Ch2-Ch1.zen
1.050006e+01	2.299990e+00	20150708_gfpSORORINcd3_G2G1\MitoSys2\LSM\gfpSORORINc_G1\DE_W0011_P0001\DE_2_W0011_P0001_T0003\TR1_W0001_P0089\TR1_2_W0001_P0089_T0001_R1_P4_K1_Ch2-Ch1.zen
1.056006e+01	2.499990e+00	20150708_gfpSORORINcd3_G2G1\MitoSys2\LSM\gfpSORORINc_G1\DE_W0011_P0001\DE_2_W0011_P0001_T0003\TR1_W0001_P0089\TR1_2_W0001_P0089_T0001_R1_P4_K1_Ch2-Ch1.zen
1.062006e+01	2.583320e+00	20150708_gfpSORORINcd3_G2G1\MitoSys2\LSM\gfpSORORINc_G1\DE_W0011_P0001\DE_2_W0011_P0001_T0003\TR1_W0001_P0089\TR1_2_W0001_P0089_T0001_R1_P4_K1_Ch2-Ch1.zen
1.068006e+01	3.016650e+00	20150708_gfpSORORINcd3_G2G1\MitoSys2\LSM\gfpSORORINc_G1\DE_W0011_P0001\DE_2_W0011_P0001_T0003\TR1_W0001_P0089\TR1_2_W0001_P0089_T0001_R1_P4_K1_Ch2-Ch1.zen
1.074006e+01	3.199980e+00	20150708_gfpSORORINcd3_G2G1\MitoSys2\LSM\gfpSORORINc_G1\DE_W0011_P0001\DE_2_W0011_P0001_T0003\TR1_W0001_P0089\TR1_2_W0001_P0089_T0001_R1_P4_K1_Ch2-Ch1.zen
1.080006e+01	3.099980e+00	20150708_gfpSORORINcd3_G2G1\MitoSys2\LSM\gfpSORORINc_G1\DE_W0011_P0001\DE_2_W0011_P0001_T0003\TR1_W0001_P0089\TR1_2_W0001_P0089_T0001_R1_P4_K1_Ch2-Ch1.zen
1.086006e+01	2.333320e+00	20150708_gfpSORORINcd3_G2G1\MitoSys2\LSM\gfpSORORINc_G1\DE_W0011_P0001\DE_2_W0011_P0001_T0003\TR1_W0001_P0089\TR1_2_W0001_P0089_T0001_R1_P4_K1_Ch2-Ch1.zen
1.092006e+01	2.516650e+00	20150708_gfpSORORINcd3_G2G1\MitoSys2\LSM\gfpSORORINc_G1\DE_W0011_P0001\DE_2_W0011_P0001_T0003\TR1_W0001_P0089\TR1_2_W0001_P0089_T0001_R1_P4_K1_Ch2-Ch1.zen
1.098006e+01	2.449990e+00	20150708_gfpSORORINcd3_G2G1\MitoSys2\LSM\gfpSORORINc_G1\DE_W0011_P0001\DE_2_W0011_P0001_T0003\TR1_W0001_P0089\TR1_2_W0001_P0089_T0001_R1_P4_K1_Ch2-Ch1.zen
1.104006e+01	3.066650e+00	20150708_gfpSORORINcd3_G2G1\MitoSys2\LSM\gfpSORORINc_G1\DE_W0011_P0001\DE_2_W0011_P0001_T0003\TR1_W0001_P0089\TR1_2_W0001_P0089_T0001_R1_P4_K1_Ch2-Ch1.zen
1.110006e+01	2.383320e+00	20150708_gfpSORORINcd3_G2G1\MitoSys2\LSM\gfpSORORINc_G1\DE_W0011_P0001\DE_2_W0011_P0001_T0003\TR1_W0001_P0089\TR1_2_W0001_P0089_T0001_R1_P4_K1_Ch2-Ch1.zen
1.116006e+01	1.916660e+00	20150708_gfpSORORINcd3_G2G1\MitoSys2\LSM\gfpSORORINc_G1\DE_W0011_P0001\DE_2_W0011_P0001_T0003\TR1_W0001_P0089\TR1_2_W0001_P0089_T0001_R1_P4_K1_Ch2-Ch1.zen
1.122006e+01	2.016660e+00	20150708_gfpSORORINcd3_G2G1\MitoSys2\LSM\gfpSORORINc_G1\DE_W0011_P0001\DE_2_W0011_P0001_T0003\TR1_W0001_P0089\TR1_2_W0001_P0089_T0001_R1_P4_K1_Ch2-Ch1.zen
1.128006e+01	2.016660e+00	20150708_gfpSORORINcd3_G2G1\MitoSys2\LSM\gfpSORORINc_G1\DE_W0011_P0001\DE_2_W0011_P0001_T0003\TR1_W0001_P0089\TR1_2_W0001_P0089_T0001_R1_P4_K1_Ch2-Ch1.zen
1.134006e+01	2.416650e+00	20150708_gfpSORORINcd3_G2G1\MitoSys2\LSM\gfpSORORINc_G1\DE_W0011_P0001\DE_2_W0011_P0001_T0003\TR1_W0001_P0089\TR1_2_W0001_P0089_T0001_R1_P4_K1_Ch2-Ch1.zen
1.140006e+01	2.499990e+00	20150708_gfpSORORINcd3_G2G1\MitoSys2\LSM\gfpSORORINc_G1\DE_W0011_P0001\DE_2_W0011_P0001_T0003\TR1_W0001_P0089\TR1_2_W0001_P0089_T0001_R1_P4_K1_Ch2-Ch1.zen
1.146006e+01	2.483320e+00	20150708_gfpSORORINcd3_G2G1\MitoSys2\LSM\gfpSORORINc_G1\DE_W0011_P0001\DE_2_W0011_P0001_T0003\TR1_W0001_P0089\TR1_2_W0001_P0089_T0001_R1_P4_K1_Ch2-Ch1.zen
1.152006e+01	1.499990e+00	20150708_gfpSORORINcd3_G2G1\MitoSys2\LSM\gfpSORORINc_G1\DE_W0011_P0001\DE_2_W0011_P0001_T0003\TR1_W0001_P0089\TR1_2_W0001_P0089_T0001_R1_P4_K1_Ch2-Ch1.zen
1.158006e+01	1.949990e+00	20150708_gfpSORORINcd3_G2G1\MitoSys2\LSM\gfpSORORINc_G1\DE_W0011_P0001\DE_2_W0011_P0001_T0003\TR1_W0001_P0089\TR1_2_W0001_P0089_T0001_R1_P4_K1_Ch2-Ch1.zen
1.164006e+01	2.183320e+00	20150708_gfpSORORINcd3_G2G1\MitoSys2\LSM\gfpSORORINc_G1\DE_W0011_P0001\DE_2_W0011_P0001_T0003\TR1_W0001_P0089\TR1_2_W0001_P0089_T0001_R1_P4_K1_Ch2-Ch1.zen
1.170006e+01	2.166650e+00	20150708_gfpSORORINcd3_G2G1\MitoSys2\LSM\gfpSORORINc_G1\DE_W0011_P0001\DE_2_W0011_P0001_T0003\TR1_W0001_P0089\TR1_2_W0001_P0089_T0001_R1_P4_K1_Ch2-Ch1.zen
1.176007e+01	2.283320e+00	20150708_gfpSORORINcd3_G2G1\MitoSys2\LSM\gfpSORORINc_G1\DE_W0011_P0001\DE_2_W0011_P0001_T0003\TR1_W0001_P0089\TR1_2_W0001_P0089_T0001_R1_P4_K1_Ch2-Ch1.zen
1.182007e+01	2.433320e+00	20150708_gfpSORORINcd3_G2G1\MitoSys2\LSM\gfpSORORINc_G1\DE_W0011_P0001\DE_2_W0011_P0001_T0003\TR1_W0001_P0089\TR1_2_W0001_P0089_T0001_R1_P4_K1_Ch2-Ch1.zen
1.188007e+01	1.566660e+00	20150708_gfpSORORINcd3_G2G1\MitoSys2\LSM\gfpSORORINc_G1\DE_W0011_P0001\DE_2_W0011_P0001_T0003\TR1_W0001_P0089\TR1_2_W0001_P0089_T0001_R1_P4_K1_Ch2-Ch1.zen
1.194007e+01	2.149990e+00	20150708_gfpSORORINcd3_G2G1\MitoSys2\LSM\gfpSORORINc_G1\DE_W0011_P0001\DE_2_W0011_P0001_T0003\TR1_W0001_P0089\TR1_2_W0001_P0089_T0001_R1_P4_K1_Ch2-Ch1.zen
1.200007e+01	1.949990e+00	20150708_gfpSORORINcd3_G2G1\MitoSys2\LSM\gfpSORORINc_G1\DE_W0011_P0001\DE_2_W0011_P0001_T0003\TR1_W0001_P0089\TR1_2_W0001_P0089_T0001_R1_P4_K1_Ch2-Ch1.zen
1.206007e+01	2.333320e+00	20150708_gfpSORORINcd3_G2G1\MitoSys2\LSM\gfpSORORINc_G1\DE_W0011_P0001\DE_2_W0011_P0001_T0003\TR1_W0001_P0089\TR1_2_W0001_P0089_T0001_R1_P4_K1_Ch2-Ch1.zen
1.212007e+01	1.949990e+00	20150708_gfpSORORINcd3_G2G1\MitoSys2\LSM\gfpSORORINc_G1\DE_W0011_P0001\DE_2_W0011_P0001_T0003\TR1_W0001_P0089\TR1_2_W0001_P0089_T0001_R1_P4_K1_Ch2-Ch1.zen
1.218007e+01	2.166650e+00	20150708_gfpSORORINcd3_G2G1\MitoSys2\LSM\gfpSORORINc_G1\DE_W0011_P0001\DE_2_W0011_P0001_T0003\TR1_W0001_P0089\TR1_2_W0001_P0089_T0001_R1_P4_K1_Ch2-Ch1.zen
1.224007e+01	2.533320e+00	20150708_gfpSORORINcd3_G2G1\MitoSys2\LSM\gfpSORORINc_G1\DE_W0011_P0001\DE_2_W0011_P0001_T0003\TR1_W0001_P0089\TR1_2_W0001_P0089_T0001_R1_P4_K1_Ch2-Ch1.zen
1.230007e+01	2.499990e+00	20150708_gfpSORORINcd3_G2G1\MitoSys2\LSM\gfpSORORINc_G1\DE_W0011_P0001\DE_2_W0011_P0001_T0003\TR1_W0001_P0089\TR1_2_W0001_P0089_T0001_R1_P4_K1_Ch2-Ch1.zen
1.236007e+01	3.116650e+00	20150708_gfpSORORINcd3_G2G1\MitoSys2\LSM\gfpSORORINc_G1\DE_W0011_P0001\DE_2_W0011_P0001_T0003\TR1_W0001_P0089\TR1_2_W0001_P0089_T0001_R1_P4_K1_Ch2-Ch1.zen
1.242007e+01	2.916650e+00	20150708_gfpSORORINcd3_G2G1\MitoSys2\LSM\gfpSORORINc_G1\DE_W0011_P0001\DE_2_W0011_P0001_T0003\TR1_W0001_P0089\TR1_2_W0001_P0089_T0001_R1_P4_K1_Ch2-Ch1.zen
1.248007e+01	2.616650e+00	20150708_gfpSORORINcd3_G2G1\MitoSys2\LSM\gfpSORORINc_G1\DE_W0011_P0001\DE_2_W0011_P0001_T0003\TR1_W0001_P0089\TR1_2_W0001_P0089_T0001_R1_P4_K1_Ch2-Ch1.zen
1.254007e+01	3.149980e+00	20150708_gfpSORORINcd3_G2G1\MitoSys2\LSM\gfpSORORINc_G1\DE_W0011_P0001\DE_2_W0011_P0001_T0003\TR1_W0001_P0089\TR1_2_W0001_P0089_T0001_R1_P4_K1_Ch2-Ch1.zen
1.260007e+01	2.533320e+00	20150708_gfpSORORINcd3_G2G1\MitoSys2\LSM\gfpSORORINc_G1\DE_W0011_P0001\DE_2_W0011_P0001_T0003\TR1_W0001_P0089\TR1_2_W0001_P0089_T0001_R1_P4_K1_Ch2-Ch1.zen
1.266007e+01	2.349990e+00	20150708_gfpSORORINcd3_G2G1\MitoSys2\LSM\gfpSORORINc_G1\DE_W0011_P0001\DE_2_W0011_P0001_T0003\TR1_W0001_P0089\TR1_2_W0001_P0089_T0001_R1_P4_K1_Ch2-Ch1.zen
1.272007e+01	2.283320e+00	20150708_gfpSORORINcd3_G2G1\MitoSys2\LSM\gfpSORORINc_G1\DE_W0011_P0001\DE_2_W0011_P0001_T0003\TR1_W0001_P0089\TR1_2_W0001_P0089_T0001_R1_P4_K1_Ch2-Ch1.zen
1.278007e+01	2.049990e+00	20150708_gfpSORORINcd3_G2G1\MitoSys2\LSM\gfpSORORINc_G1\DE_W0011_P0001\DE_2_W0011_P0001_T0003\TR1_W0001_P0089\TR1_2_W0001_P0089_T0001_R1_P4_K1_Ch2-Ch1.zen
1.284007e+01	1.916660e+00	20150708_gfpSORORINcd3_G2G1\MitoSys2\LSM\gfpSORORINc_G1\DE_W0011_P0001\DE_2_W0011_P0001_T0003\TR1_W0001_P0089\TR1_2_W0001_P0089_T0001_R1_P4_K1_Ch2-Ch1.zen
1.290007e+01	2.366650e+00	20150708_gfpSORORINcd3_G2G1\MitoSys2\LSM\gfpSORORINc_G1\DE_W0011_P0001\DE_2_W0011_P0001_T0003\TR1_W0001_P0089\TR1_2_W0001_P0089_T0001_R1_P4_K1_Ch2-Ch1.zen
1.296007e+01	2.383320e+00	20150708_gfpSORORINcd3_G2G1\MitoSys2\LSM\gfpSORORINc_G1\DE_W0011_P0001\DE_2_W0011_P0001_T0003\TR1_W0001_P0089\TR1_2_W0001_P0089_T0001_R1_P4_K1_Ch2-Ch1.zen
1.302007e+01	2.133320e+00	20150708_gfpSORORINcd3_G2G1\MitoSys2\LSM\gfpSORORINc_G1\DE_W0011_P0001\DE_2_W0011_P0001_T0003\TR1_W0001_P0089\TR1_2_W0001_P0089_T0001_R1_P4_K1_Ch2-Ch1.zen
1.308007e+01	2.983320e+00	20150708_gfpSORORINcd3_G2G1\MitoSys2\LSM\gfpSORORINc_G1\DE_W0011_P0001\DE_2_W0011_P0001_T0003\TR1_W0001_P0089\TR1_2_W0001_P0089_T0001_R1_P4_K1_Ch2-Ch1.zen
1.314007e+01	2.966650e+00	20150708_gfpSORORINcd3_G2G1\MitoSys2\LSM\gfpSORORINc_G1\DE_W0011_P0001\DE_2_W0011_P0001_T0003\TR1_W0001_P0089\TR1_2_W0001_P0089_T0001_R1_P4_K1_Ch2-Ch1.zen
1.320007e+01	2.116650e+00	20150708_gfpSORORINcd3_G2G1\MitoSys2\LSM\gfpSORORINc_G1\DE_W0011_P0001\DE_2_W0011_P0001_T0003\TR1_W0001_P0089\TR1_2_W0001_P0089_T0001_R1_P4_K1_Ch2-Ch1.zen
1.326007e+01	1.949990e+00	20150708_gfpSORORINcd3_G2G1\MitoSys2\LSM\gfpSORORINc_G1\DE_W0011_P0001\DE_2_W0011_P0001_T0003\TR1_W0001_P0089\TR1_2_W0001_P0089_T0001_R1_P4_K1_Ch2-Ch1.zen
1.332007e+01	1.983320e+00	20150708_gfpSORORINcd3_G2G1\MitoSys2\LSM\gfpSORORINc_G1\DE_W0011_P0001\DE_2_W0011_P0001_T0003\TR1_W0001_P0089\TR1_2_W0001_P0089_T0001_R1_P4_K1_Ch2-Ch1.zen
1.338007e+01	2.583320e+00	20150708_gfpSORORINcd3_G2G1\MitoSys2\LSM\gfpSORORINc_G1\DE_W0011_P0001\DE_2_W0011_P0001_T0003\TR1_W0001_P0089\TR1_2_W0001_P0089_T0001_R1_P4_K1_Ch2-Ch1.zen
1.344007e+01	2.349990e+00	20150708_gfpSORORINcd3_G2G1\MitoSys2\LSM\gfpSORORINc_G1\DE_W0011_P0001\DE_2_W0011_P0001_T0003\TR1_W0001_P0089\TR1_2_W0001_P0089_T0001_R1_P4_K1_Ch2-Ch1.zen
1.350007e+01	2.966650e+00	20150708_gfpSORORINcd3_G2G1\MitoSys2\LSM\gfpSORORINc_G1\DE_W0011_P0001\DE_2_W0011_P0001_T0003\TR1_W0001_P0089\TR1_2_W0001_P0089_T0001_R1_P4_K1_Ch2-Ch1.zen
1.356007e+01	2.266650e+00	20150708_gfpSORORINcd3_G2G1\MitoSys2\LSM\gfpSORORINc_G1\DE_W0011_P0001\DE_2_W0011_P0001_T0003\TR1_W0001_P0089\TR1_2_W0001_P0089_T0001_R1_P4_K1_Ch2-Ch1.zen
1.362008e+01	2.416650e+00	20150708_gfpSORORINcd3_G2G1\MitoSys2\LSM\gfpSORORINc_G1\DE_W0011_P0001\DE_2_W0011_P0001_T0003\TR1_W0001_P0089\TR1_2_W0001_P0089_T0001_R1_P4_K1_Ch2-Ch1.zen
1.368008e+01	2.333320e+00	20150708_gfpSORORINcd3_G2G1\MitoSys2\LSM\gfpSORORINc_G1\DE_W0011_P0001\DE_2_W0011_P0001_T0003\TR1_W0001_P0089\TR1_2_W0001_P0089_T0001_R1_P4_K1_Ch2-Ch1.zen
1.374008e+01	2.199990e+00	20150708_gfpSORORINcd3_G2G1\MitoSys2\LSM\gfpSORORINc_G1\DE_W0011_P0001\DE_2_W0011_P0001_T0003\TR1_W0001_P0089\TR1_2_W0001_P0089_T0001_R1_P4_K1_Ch2-Ch1.zen
1.380008e+01	2.616650e+00	20150708_gfpSORORINcd3_G2G1\MitoSys2\LSM\gfpSORORINc_G1\DE_W0011_P0001\DE_2_W0011_P0001_T0003\TR1_W0001_P0089\TR1_2_W0001_P0089_T0001_R1_P4_K1_Ch2-Ch1.zen
1.386008e+01	2.999980e+00	20150708_gfpSORORINcd3_G2G1\MitoSys2\LSM\gfpSORORINc_G1\DE_W0011_P0001\DE_2_W0011_P0001_T0003\TR1_W0001_P0089\TR1_2_W0001_P0089_T0001_R1_P4_K1_Ch2-Ch1.zen
1.392008e+01	1.933320e+00	20150708_gfpSORORINcd3_G2G1\MitoSys2\LSM\gfpSORORINc_G1\DE_W0011_P0001\DE_2_W0011_P0001_T0003\TR1_W0001_P0089\TR1_2_W0001_P0089_T0001_R1_P4_K1_Ch2-Ch1.zen
1.398008e+01	2.199990e+00	20150708_gfpSORORINcd3_G2G1\MitoSys2\LSM\gfpSORORINc_G1\DE_W0011_P0001\DE_2_W0011_P0001_T0003\TR1_W0001_P0089\TR1_2_W0001_P0089_T0001_R1_P4_K1_Ch2-Ch1.zen
1.404008e+01	2.649990e+00	20150708_gfpSORORINcd3_G2G1\MitoSys2\LSM\gfpSORORINc_G1\DE_W0011_P0001\DE_2_W0011_P0001_T0003\TR1_W0001_P0089\TR1_2_W0001_P0089_T0001_R1_P4_K1_Ch2-Ch1.zen
1.410008e+01	1.783320e+00	20150708_gfpSORORINcd3_G2G1\MitoSys2\LSM\gfpSORORINc_G1\DE_W0011_P0001\DE_2_W0011_P0001_T0003\TR1_W0001_P0089\TR1_2_W0001_P0089_T0001_R1_P4_K1_Ch2-Ch1.zen
1.416008e+01	2.249990e+00	20150708_gfpSORORINcd3_G2G1\MitoSys2\LSM\gfpSORORINc_G1\DE_W0011_P0001\DE_2_W0011_P0001_T0003\TR1_W0001_P0089\TR1_2_W0001_P0089_T0001_R1_P4_K1_Ch2-Ch1.zen
1.422008e+01	2.083320e+00	20150708_gfpSORORINcd3_G2G1\MitoSys2\LSM\gfpSORORINc_G1\DE_W0011_P0001\DE_2_W0011_P0001_T0003\TR1_W0001_P0089\TR1_2_W0001_P0089_T0001_R1_P4_K1_Ch2-Ch1.zen
1.428008e+01	2.349990e+00	20150708_gfpSORORINcd3_G2G1\MitoSys2\LSM\gfpSORORINc_G1\DE_W0011_P0001\DE_2_W0011_P0001_T0003\TR1_W0001_P0089\TR1_2_W0001_P0089_T0001_R1_P4_K1_Ch2-Ch1.zen
1.434008e+01	3.433310e+00	20150708_gfpSORORINcd3_G2G1\MitoSys2\LSM\gfpSORORINc_G1\DE_W0011_P0001\DE_2_W0011_P0001_T0003\TR1_W0001_P0089\TR1_2_W0001_P0089_T0001_R1_P4_K1_Ch2-Ch1.zen
1.440008e+01	2.649990e+00	20150708_gfpSORORINcd3_G2G1\MitoSys2\LSM\gfpSORORINc_G1\DE_W0011_P0001\DE_2_W0011_P0001_T0003\TR1_W0001_P0089\TR1_2_W0001_P0089_T0001_R1_P4_K1_Ch2-Ch1.zen
1.446008e+01	1.949990e+00	20150708_gfpSORORINcd3_G2G1\MitoSys2\LSM\gfpSORORINc_G1\DE_W0011_P0001\DE_2_W0011_P0001_T0003\TR1_W0001_P0089\TR1_2_W0001_P0089_T0001_R1_P4_K1_Ch2-Ch1.zen
1.452008e+01	2.916650e+00	20150708_gfpSORORINcd3_G2G1\MitoSys2\LSM\gfpSORORINc_G1\DE_W0011_P0001\DE_2_W0011_P0001_T0003\TR1_W0001_P0089\TR1_2_W0001_P0089_T0001_R1_P4_K1_Ch2-Ch1.zen
1.458008e+01	3.549980e+00	20150708_gfpSORORINcd3_G2G1\MitoSys2\LSM\gfpSORORINc_G1\DE_W0011_P0001\DE_2_W0011_P0001_T0003\TR1_W0001_P0089\TR1_2_W0001_P0089_T0001_R1_P4_K1_Ch2-Ch1.zen
1.464008e+01	2.649990e+00	20150708_gfpSORORINcd3_G2G1\MitoSys2\LSM\gfpSORORINc_G1\DE_W0011_P0001\DE_2_W0011_P0001_T0003\TR1_W0001_P0089\TR1_2_W0001_P0089_T0001_R1_P4_K1_Ch2-Ch1.zen
1.470008e+01	2.966650e+00	20150708_gfpSORORINcd3_G2G1\MitoSys2\LSM\gfpSORORINc_G1\DE_W0011_P0001\DE_2_W0011_P0001_T0003\TR1_W0001_P0089\TR1_2_W0001_P0089_T0001_R1_P4_K1_Ch2-Ch1.zen
1.476008e+01	2.233320e+00	20150708_gfpSORORINcd3_G2G1\MitoSys2\LSM\gfpSORORINc_G1\DE_W0011_P0001\DE_2_W0011_P0001_T0003\TR1_W0001_P0089\TR1_2_W0001_P0089_T0001_R1_P4_K1_Ch2-Ch1.zen
1.482008e+01	1.966660e+00	20150708_gfpSORORINcd3_G2G1\MitoSys2\LSM\gfpSORORINc_G1\DE_W0011_P0001\DE_2_W0011_P0001_T0003\TR1_W0001_P0089\TR1_2_W0001_P0089_T0001_R1_P4_K1_Ch2-Ch1.zen
1.488008e+01	1.749990e+00	20150708_gfpSORORINcd3_G2G1\MitoSys2\LSM\gfpSORORINc_G1\DE_W0011_P0001\DE_2_W0011_P0001_T0003\TR1_W0001_P0089\TR1_2_W0001_P0089_T0001_R1_P4_K1_Ch2-Ch1.zen
1.494008e+01	2.999980e+00	20150708_gfpSORORINcd3_G2G1\MitoSys2\LSM\gfpSORORINc_G1\DE_W0011_P0001\DE_2_W0011_P0001_T0003\TR1_W0001_P0089\TR1_2_W0001_P0089_T0001_R1_P4_K1_Ch2-Ch1.zen
1.500008e+01	2.499990e+00	20150708_gfpSORORINcd3_G2G1\MitoSys2\LSM\gfpSORORINc_G1\DE_W0011_P0001\DE_2_W0011_P0001_T0003\TR1_W0001_P0089\TR1_2_W0001_P0089_T0001_R1_P4_K1_Ch2-Ch1.zen
1.506008e+01	2.399990e+00	20150708_gfpSORORINcd3_G2G1\MitoSys2\LSM\gfpSORORINc_G1\DE_W0011_P0001\DE_2_W0011_P0001_T0003\TR1_W0001_P0089\TR1_2_W0001_P0089_T0001_R1_P4_K1_Ch2-Ch1.zen
1.512008e+01	2.516650e+00	20150708_gfpSORORINcd3_G2G1\MitoSys2\LSM\gfpSORORINc_G1\DE_W0011_P0001\DE_2_W0011_P0001_T0003\TR1_W0001_P0089\TR1_2_W0001_P0089_T0001_R1_P4_K1_Ch2-Ch1.zen
1.518008e+01	2.933320e+00	20150708_gfpSORORINcd3_G2G1\MitoSys2\LSM\gfpSORORINc_G1\DE_W0011_P0001\DE_2_W0011_P0001_T0003\TR1_W0001_P0089\TR1_2_W0001_P0089_T0001_R1_P4_K1_Ch2-Ch1.zen
1.524008e+01	2.499990e+00	20150708_gfpSORORINcd3_G2G1\MitoSys2\LSM\gfpSORORINc_G1\DE_W0011_P0001\DE_2_W0011_P0001_T0003\TR1_W0001_P0089\TR1_2_W0001_P0089_T0001_R1_P4_K1_Ch2-Ch1.zen
1.530008e+01	1.933320e+00	20150708_gfpSORORINcd3_G2G1\MitoSys2\LSM\gfpSORORINc_G1\DE_W0011_P0001\DE_2_W0011_P0001_T0003\TR1_W0001_P0089\TR1_2_W0001_P0089_T0001_R1_P4_K1_Ch2-Ch1.zen
1.536008e+01	2.666650e+00	20150708_gfpSORORINcd3_G2G1\MitoSys2\LSM\gfpSORORINc_G1\DE_W0011_P0001\DE_2_W0011_P0001_T0003\TR1_W0001_P0089\TR1_2_W0001_P0089_T0001_R1_P4_K1_Ch2-Ch1.zen
1.542008e+01	1.783320e+00	20150708_gfpSORORINcd3_G2G1\MitoSys2\LSM\gfpSORORINc_G1\DE_W0011_P0001\DE_2_W0011_P0001_T0003\TR1_W0001_P0089\TR1_2_W0001_P0089_T0001_R1_P4_K1_Ch2-Ch1.zen
1.548009e+01	2.049990e+00	20150708_gfpSORORINcd3_G2G1\MitoSys2\LSM\gfpSORORINc_G1\DE_W0011_P0001\DE_2_W0011_P0001_T0003\TR1_W0001_P0089\TR1_2_W0001_P0089_T0001_R1_P4_K1_Ch2-Ch1.zen
1.554009e+01	1.999990e+00	20150708_gfpSORORINcd3_G2G1\MitoSys2\LSM\gfpSORORINc_G1\DE_W0011_P0001\DE_2_W0011_P0001_T0003\TR1_W0001_P0089\TR1_2_W0001_P0089_T0001_R1_P4_K1_Ch2-Ch1.zen
1.560009e+01	1.583320e+00	20150708_gfpSORORINcd3_G2G1\MitoSys2\LSM\gfpSORORINc_G1\DE_W0011_P0001\DE_2_W0011_P0001_T0003\TR1_W0001_P0089\TR1_2_W0001_P0089_T0001_R1_P4_K1_Ch2-Ch1.zen
1.566009e+01	2.749980e+00	20150708_gfpSORORINcd3_G2G1\MitoSys2\LSM\gfpSORORINc_G1\DE_W0011_P0001\DE_2_W0011_P0001_T0003\TR1_W0001_P0089\TR1_2_W0001_P0089_T0001_R1_P4_K1_Ch2-Ch1.zen
1.572009e+01	2.099990e+00	20150708_gfpSORORINcd3_G2G1\MitoSys2\LSM\gfpSORORINc_G1\DE_W0011_P0001\DE_2_W0011_P0001_T0003\TR1_W0001_P0089\TR1_2_W0001_P0089_T0001_R1_P4_K1_Ch2-Ch1.zen
1.578009e+01	2.399990e+00	20150708_gfpSORORINcd3_G2G1\MitoSys2\LSM\gfpSORORINc_G1\DE_W0011_P0001\DE_2_W0011_P0001_T0003\TR1_W0001_P0089\TR1_2_W0001_P0089_T0001_R1_P4_K1_Ch2-Ch1.zen
1.584009e+01	2.933320e+00	20150708_gfpSORORINcd3_G2G1\MitoSys2\LSM\gfpSORORINc_G1\DE_W0011_P0001\DE_2_W0011_P0001_T0003\TR1_W0001_P0089\TR1_2_W0001_P0089_T0001_R1_P4_K1_Ch2-Ch1.zen
1.590009e+01	2.283320e+00	20150708_gfpSORORINcd3_G2G1\MitoSys2\LSM\gfpSORORINc_G1\DE_W0011_P0001\DE_2_W0011_P0001_T0003\TR1_W0001_P0089\TR1_2_W0001_P0089_T0001_R1_P4_K1_Ch2-Ch1.zen
1.596009e+01	1.783320e+00	20150708_gfpSORORINcd3_G2G1\MitoSys2\LSM\gfpSORORINc_G1\DE_W0011_P0001\DE_2_W0011_P0001_T0003\TR1_W0001_P0089\TR1_2_W0001_P0089_T0001_R1_P4_K1_Ch2-Ch1.zen
1.602009e+01	2.033320e+00	20150708_gfpSORORINcd3_G2G1\MitoSys2\LSM\gfpSORORINc_G1\DE_W0011_P0001\DE_2_W0011_P0001_T0003\TR1_W0001_P0089\TR1_2_W0001_P0089_T0001_R1_P4_K1_Ch2-Ch1.zen
1.608009e+01	2.316650e+00	20150708_gfpSORORINcd3_G2G1\MitoSys2\LSM\gfpSORORINc_G1\DE_W0011_P0001\DE_2_W0011_P0001_T0003\TR1_W0001_P0089\TR1_2_W0001_P0089_T0001_R1_P4_K1_Ch2-Ch1.zen
1.614009e+01	1.899990e+00	20150708_gfpSORORINcd3_G2G1\MitoSys2\LSM\gfpSORORINc_G1\DE_W0011_P0001\DE_2_W0011_P0001_T0003\TR1_W0001_P0089\TR1_2_W0001_P0089_T0001_R1_P4_K1_Ch2-Ch1.zen
1.620009e+01	2.283320e+00	20150708_gfpSORORINcd3_G2G1\MitoSys2\LSM\gfpSORORINc_G1\DE_W0011_P0001\DE_2_W0011_P0001_T0003\TR1_W0001_P0089\TR1_2_W0001_P0089_T0001_R1_P4_K1_Ch2-Ch1.zen
1.626009e+01	2.016660e+00	20150708_gfpSORORINcd3_G2G1\MitoSys2\LSM\gfpSORORINc_G1\DE_W0011_P0001\DE_2_W0011_P0001_T0003\TR1_W0001_P0089\TR1_2_W0001_P0089_T0001_R1_P4_K1_Ch2-Ch1.zen
1.632009e+01	2.333320e+00	20150708_gfpSORORINcd3_G2G1\MitoSys2\LSM\gfpSORORINc_G1\DE_W0011_P0001\DE_2_W0011_P0001_T0003\TR1_W0001_P0089\TR1_2_W0001_P0089_T0001_R1_P4_K1_Ch2-Ch1.zen
1.638009e+01	1.999990e+00	20150708_gfpSORORINcd3_G2G1\MitoSys2\LSM\gfpSORORINc_G1\DE_W0011_P0001\DE_2_W0011_P0001_T0003\TR1_W0001_P0089\TR1_2_W0001_P0089_T0001_R1_P4_K1_Ch2-Ch1.zen
1.644009e+01	2.183320e+00	20150708_gfpSORORINcd3_G2G1\MitoSys2\LSM\gfpSORORINc_G1\DE_W0011_P0001\DE_2_W0011_P0001_T0003\TR1_W0001_P0089\TR1_2_W0001_P0089_T0001_R1_P4_K1_Ch2-Ch1.zen
1.650009e+01	1.966660e+00	20150708_gfpSORORINcd3_G2G1\MitoSys2\LSM\gfpSORORINc_G1\DE_W0011_P0001\DE_2_W0011_P0001_T0003\TR1_W0001_P0089\TR1_2_W0001_P0089_T0001_R1_P4_K1_Ch2-Ch1.zen
1.656009e+01	2.166650e+00	20150708_gfpSORORINcd3_G2G1\MitoSys2\LSM\gfpSORORINc_G1\DE_W0011_P0001\DE_2_W0011_P0001_T0003\TR1_W0001_P0089\TR1_2_W0001_P0089_T0001_R1_P4_K1_Ch2-Ch1.zen
1.662009e+01	2.133320e+00	20150708_gfpSORORINcd3_G2G1\MitoSys2\LSM\gfpSORORINc_G1\DE_W0011_P0001\DE_2_W0011_P0001_T0003\TR1_W0001_P0089\TR1_2_W0001_P0089_T0001_R1_P4_K1_Ch2-Ch1.zen
1.668009e+01	3.783310e+00	20150708_gfpSORORINcd3_G2G1\MitoSys2\LSM\gfpSORORINc_G1\DE_W0011_P0001\DE_2_W0011_P0001_T0003\TR1_W0001_P0089\TR1_2_W0001_P0089_T0001_R1_P4_K1_Ch2-Ch1.zen
1.674009e+01	2.116650e+00	20150708_gfpSORORINcd3_G2G1\MitoSys2\LSM\gfpSORORINc_G1\DE_W0011_P0001\DE_2_W0011_P0001_T0003\TR1_W0001_P0089\TR1_2_W0001_P0089_T0001_R1_P4_K1_Ch2-Ch1.zen
1.680009e+01	2.166650e+00	20150708_gfpSORORINcd3_G2G1\MitoSys2\LSM\gfpSORORINc_G1\DE_W0011_P0001\DE_2_W0011_P0001_T0003\TR1_W0001_P0089\TR1_2_W0001_P0089_T0001_R1_P4_K1_Ch2-Ch1.zen
1.686009e+01	2.466650e+00	20150708_gfpSORORINcd3_G2G1\MitoSys2\LSM\gfpSORORINc_G1\DE_W0011_P0001\DE_2_W0011_P0001_T0003\TR1_W0001_P0089\TR1_2_W0001_P0089_T0001_R1_P4_K1_Ch2-Ch1.zen
1.692009e+01	2.499990e+00	20150708_gfpSORORINcd3_G2G1\MitoSys2\LSM\gfpSORORINc_G1\DE_W0011_P0001\DE_2_W0011_P0001_T0003\TR1_W0001_P0089\TR1_2_W0001_P0089_T0001_R1_P4_K1_Ch2-Ch1.zen
1.698009e+01	1.549990e+00	20150708_gfpSORORINcd3_G2G1\MitoSys2\LSM\gfpSORORINc_G1\DE_W0011_P0001\DE_2_W0011_P0001_T0003\TR1_W0001_P0089\TR1_2_W0001_P0089_T0001_R1_P4_K1_Ch2-Ch1.zen
1.704009e+01	2.649990e+00	20150708_gfpSORORINcd3_G2G1\MitoSys2\LSM\gfpSORORINc_G1\DE_W0011_P0001\DE_2_W0011_P0001_T0003\TR1_W0001_P0089\TR1_2_W0001_P0089_T0001_R1_P4_K1_Ch2-Ch1.zen
1.710009e+01	2.299990e+00	20150708_gfpSORORINcd3_G2G1\MitoSys2\LSM\gfpSORORINc_G1\DE_W0011_P0001\DE_2_W0011_P0001_T0003\TR1_W0001_P0089\TR1_2_W0001_P0089_T0001_R1_P4_K1_Ch2-Ch1.zen
1.716010e+01	2.599990e+00	20150708_gfpSORORINcd3_G2G1\MitoSys2\LSM\gfpSORORINc_G1\DE_W0011_P0001\DE_2_W0011_P0001_T0003\TR1_W0001_P0089\TR1_2_W0001_P0089_T0001_R1_P4_K1_Ch2-Ch1.zen
1.722009e+01	2.133320e+00	20150708_gfpSORORINcd3_G2G1\MitoSys2\LSM\gfpSORORINc_G1\DE_W0011_P0001\DE_2_W0011_P0001_T0003\TR1_W0001_P0089\TR1_2_W0001_P0089_T0001_R1_P4_K1_Ch2-Ch1.zen
1.728010e+01	2.699990e+00	20150708_gfpSORORINcd3_G2G1\MitoSys2\LSM\gfpSORORINc_G1\DE_W0011_P0001\DE_2_W0011_P0001_T0003\TR1_W0001_P0089\TR1_2_W0001_P0089_T0001_R1_P4_K1_Ch2-Ch1.zen
1.734010e+01	1.983320e+00	20150708_gfpSORORINcd3_G2G1\MitoSys2\LSM\gfpSORORINc_G1\DE_W0011_P0001\DE_2_W0011_P0001_T0003\TR1_W0001_P0089\TR1_2_W0001_P0089_T0001_R1_P4_K1_Ch2-Ch1.zen
1.740010e+01	1.949990e+00	20150708_gfpSORORINcd3_G2G1\MitoSys2\LSM\gfpSORORINc_G1\DE_W0011_P0001\DE_2_W0011_P0001_T0003\TR1_W0001_P0089\TR1_2_W0001_P0089_T0001_R1_P4_K1_Ch2-Ch1.zen
1.746010e+01	1.833320e+00	20150708_gfpSORORINcd3_G2G1\MitoSys2\LSM\gfpSORORINc_G1\DE_W0011_P0001\DE_2_W0011_P0001_T0003\TR1_W0001_P0089\TR1_2_W0001_P0089_T0001_R1_P4_K1_Ch2-Ch1.zen
1.752010e+01	2.099990e+00	20150708_gfpSORORINcd3_G2G1\MitoSys2\LSM\gfpSORORINc_G1\DE_W0011_P0001\DE_2_W0011_P0001_T0003\TR1_W0001_P0089\TR1_2_W0001_P0089_T0001_R1_P4_K1_Ch2-Ch1.zen
1.758010e+01	2.166650e+00	20150708_gfpSORORINcd3_G2G1\MitoSys2\LSM\gfpSORORINc_G1\DE_W0011_P0001\DE_2_W0011_P0001_T0003\TR1_W0001_P0089\TR1_2_W0001_P0089_T0001_R1_P4_K1_Ch2-Ch1.zen
1.764010e+01	2.583320e+00	20150708_gfpSORORINcd3_G2G1\MitoSys2\LSM\gfpSORORINc_G1\DE_W0011_P0001\DE_2_W0011_P0001_T0003\TR1_W0001_P0089\TR1_2_W0001_P0089_T0001_R1_P4_K1_Ch2-Ch1.zen
1.770010e+01	2.683320e+00	20150708_gfpSORORINcd3_G2G1\MitoSys2\LSM\gfpSORORINc_G1\DE_W0011_P0001\DE_2_W0011_P0001_T0003\TR1_W0001_P0089\TR1_2_W0001_P0089_T0001_R1_P4_K1_Ch2-Ch1.zen
1.776010e+01	1.666660e+00	20150708_gfpSORORINcd3_G2G1\MitoSys2\LSM\gfpSORORINc_G1\DE_W0011_P0001\DE_2_W0011_P0001_T0003\TR1_W0001_P0089\TR1_2_W0001_P0089_T0001_R1_P4_K1_Ch2-Ch1.zen
1.782010e+01	2.366650e+00	20150708_gfpSORORINcd3_G2G1\MitoSys2\LSM\gfpSORORINc_G1\DE_W0011_P0001\DE_2_W0011_P0001_T0003\TR1_W0001_P0089\TR1_2_W0001_P0089_T0001_R1_P4_K1_Ch2-Ch1.zen
1.788010e+01	2.433320e+00	20150708_gfpSORORINcd3_G2G1\MitoSys2\LSM\gfpSORORINc_G1\DE_W0011_P0001\DE_2_W0011_P0001_T0003\TR1_W0001_P0089\TR1_2_W0001_P0089_T0001_R1_P4_K1_Ch2-Ch1.zen
1.794010e+01	2.333320e+00	20150708_gfpSORORINcd3_G2G1\MitoSys2\LSM\gfpSORORINc_G1\DE_W0011_P0001\DE_2_W0011_P0001_T0003\TR1_W0001_P0089\TR1_2_W0001_P0089_T0001_R1_P4_K1_Ch2-Ch1.zen
1.800010e+01	2.149990e+00	20150708_gfpSORORINcd3_G2G1\MitoSys2\LSM\gfpSORORINc_G1\DE_W0011_P0001\DE_2_W0011_P0001_T0003\TR1_W0001_P0089\TR1_2_W0001_P0089_T0001_R1_P4_K1_Ch2-Ch1.zen
1.806010e+01	2.416650e+00	20150708_gfpSORORINcd3_G2G1\MitoSys2\LSM\gfpSORORINc_G1\DE_W0011_P0001\DE_2_W0011_P0001_T0003\TR1_W0001_P0089\TR1_2_W0001_P0089_T0001_R1_P4_K1_Ch2-Ch1.zen
1.812010e+01	3.599980e+00	20150708_gfpSORORINcd3_G2G1\MitoSys2\LSM\gfpSORORINc_G1\DE_W0011_P0001\DE_2_W0011_P0001_T0003\TR1_W0001_P0089\TR1_2_W0001_P0089_T0001_R1_P4_K1_Ch2-Ch1.zen
1.818010e+01	2.366650e+00	20150708_gfpSORORINcd3_G2G1\MitoSys2\LSM\gfpSORORINc_G1\DE_W0011_P0001\DE_2_W0011_P0001_T0003\TR1_W0001_P0089\TR1_2_W0001_P0089_T0001_R1_P4_K1_Ch2-Ch1.zen
1.824010e+01	1.916660e+00	20150708_gfpSORORINcd3_G2G1\MitoSys2\LSM\gfpSORORINc_G1\DE_W0011_P0001\DE_2_W0011_P0001_T0003\TR1_W0001_P0089\TR1_2_W0001_P0089_T0001_R1_P4_K1_Ch2-Ch1.zen
1.830010e+01	3.049980e+00	20150708_gfpSORORINcd3_G2G1\MitoSys2\LSM\gfpSORORINc_G1\DE_W0011_P0001\DE_2_W0011_P0001_T0003\TR1_W0001_P0089\TR1_2_W0001_P0089_T0001_R1_P4_K1_Ch2-Ch1.zen
1.836010e+01	2.816650e+00	20150708_gfpSORORINcd3_G2G1\MitoSys2\LSM\gfpSORORINc_G1\DE_W0011_P0001\DE_2_W0011_P0001_T0003\TR1_W0001_P0089\TR1_2_W0001_P0089_T0001_R1_P4_K1_Ch2-Ch1.zen
1.842010e+01	2.933320e+00	20150708_gfpSORORINcd3_G2G1\MitoSys2\LSM\gfpSORORINc_G1\DE_W0011_P0001\DE_2_W0011_P0001_T0003\TR1_W0001_P0089\TR1_2_W0001_P0089_T0001_R1_P4_K1_Ch2-Ch1.zen
1.848010e+01	2.433320e+00	20150708_gfpSORORINcd3_G2G1\MitoSys2\LSM\gfpSORORINc_G1\DE_W0011_P0001\DE_2_W0011_P0001_T0003\TR1_W0001_P0089\TR1_2_W0001_P0089_T0001_R1_P4_K1_Ch2-Ch1.zen
1.854010e+01	2.749980e+00	20150708_gfpSORORINcd3_G2G1\MitoSys2\LSM\gfpSORORINc_G1\DE_W0011_P0001\DE_2_W0011_P0001_T0003\TR1_W0001_P0089\TR1_2_W0001_P0089_T0001_R1_P4_K1_Ch2-Ch1.zen
1.860010e+01	2.449990e+00	20150708_gfpSORORINcd3_G2G1\MitoSys2\LSM\gfpSORORINc_G1\DE_W0011_P0001\DE_2_W0011_P0001_T0003\TR1_W0001_P0089\TR1_2_W0001_P0089_T0001_R1_P4_K1_Ch2-Ch1.zen
1.866010e+01	2.583320e+00	20150708_gfpSORORINcd3_G2G1\MitoSys2\LSM\gfpSORORINc_G1\DE_W0011_P0001\DE_2_W0011_P0001_T0003\TR1_W0001_P0089\TR1_2_W0001_P0089_T0001_R1_P4_K1_Ch2-Ch1.zen
1.872010e+01	2.466650e+00	20150708_gfpSORORINcd3_G2G1\MitoSys2\LSM\gfpSORORINc_G1\DE_W0011_P0001\DE_2_W0011_P0001_T0003\TR1_W0001_P0089\TR1_2_W0001_P0089_T0001_R1_P4_K1_Ch2-Ch1.zen
1.878010e+01	2.299990e+00	20150708_gfpSORORINcd3_G2G1\MitoSys2\LSM\gfpSORORINc_G1\DE_W0011_P0001\DE_2_W0011_P0001_T0003\TR1_W0001_P0089\TR1_2_W0001_P0089_T0001_R1_P4_K1_Ch2-Ch1.zen
1.884010e+01	2.016660e+00	20150708_gfpSORORINcd3_G2G1\MitoSys2\LSM\gfpSORORINc_G1\DE_W0011_P0001\DE_2_W0011_P0001_T0003\TR1_W0001_P0089\TR1_2_W0001_P0089_T0001_R1_P4_K1_Ch2-Ch1.zen
1.890010e+01	1.949990e+00	20150708_gfpSORORINcd3_G2G1\MitoSys2\LSM\gfpSORORINc_G1\DE_W0011_P0001\DE_2_W0011_P0001_T0003\TR1_W0001_P0089\TR1_2_W0001_P0089_T0001_R1_P4_K1_Ch2-Ch1.zen
1.896010e+01	2.699990e+00	20150708_gfpSORORINcd3_G2G1\MitoSys2\LSM\gfpSORORINc_G1\DE_W0011_P0001\DE_2_W0011_P0001_T0003\TR1_W0001_P0089\TR1_2_W0001_P0089_T0001_R1_P4_K1_Ch2-Ch1.zen
1.902011e+01	2.666650e+00	20150708_gfpSORORINcd3_G2G1\MitoSys2\LSM\gfpSORORINc_G1\DE_W0011_P0001\DE_2_W0011_P0001_T0003\TR1_W0001_P0089\TR1_2_W0001_P0089_T0001_R1_P4_K1_Ch2-Ch1.zen
1.908010e+01	2.633320e+00	20150708_gfpSORORINcd3_G2G1\MitoSys2\LSM\gfpSORORINc_G1\DE_W0011_P0001\DE_2_W0011_P0001_T0003\TR1_W0001_P0089\TR1_2_W0001_P0089_T0001_R1_P4_K1_Ch2-Ch1.zen
1.914011e+01	2.949980e+00	20150708_gfpSORORINcd3_G2G1\MitoSys2\LSM\gfpSORORINc_G1\DE_W0011_P0001\DE_2_W0011_P0001_T0003\TR1_W0001_P0089\TR1_2_W0001_P0089_T0001_R1_P4_K1_Ch2-Ch1.zen
1.920011e+01	2.649990e+00	20150708_gfpSORORINcd3_G2G1\MitoSys2\LSM\gfpSORORINc_G1\DE_W0011_P0001\DE_2_W0011_P0001_T0003\TR1_W0001_P0089\TR1_2_W0001_P0089_T0001_R1_P4_K1_Ch2-Ch1.zen
1.926011e+01	2.116650e+00	20150708_gfpSORORINcd3_G2G1\MitoSys2\LSM\gfpSORORINc_G1\DE_W0011_P0001\DE_2_W0011_P0001_T0003\TR1_W0001_P0089\TR1_2_W0001_P0089_T0001_R1_P4_K1_Ch2-Ch1.zen
1.932011e+01	2.183320e+00	20150708_gfpSORORINcd3_G2G1\MitoSys2\LSM\gfpSORORINc_G1\DE_W0011_P0001\DE_2_W0011_P0001_T0003\TR1_W0001_P0089\TR1_2_W0001_P0089_T0001_R1_P4_K1_Ch2-Ch1.zen
1.938011e+01	2.366650e+00	20150708_gfpSORORINcd3_G2G1\MitoSys2\LSM\gfpSORORINc_G1\DE_W0011_P0001\DE_2_W0011_P0001_T0003\TR1_W0001_P0089\TR1_2_W0001_P0089_T0001_R1_P4_K1_Ch2-Ch1.zen
1.944011e+01	2.816650e+00	20150708_gfpSORORINcd3_G2G1\MitoSys2\LSM\gfpSORORINc_G1\DE_W0011_P0001\DE_2_W0011_P0001_T0003\TR1_W0001_P0089\TR1_2_W0001_P0089_T0001_R1_P4_K1_Ch2-Ch1.zen
1.950011e+01	3.083320e+00	20150708_gfpSORORINcd3_G2G1\MitoSys2\LSM\gfpSORORINc_G1\DE_W0011_P0001\DE_2_W0011_P0001_T0003\TR1_W0001_P0089\TR1_2_W0001_P0089_T0001_R1_P4_K1_Ch2-Ch1.zen
1.956011e+01	2.699990e+00	20150708_gfpSORORINcd3_G2G1\MitoSys2\LSM\gfpSORORINc_G1\DE_W0011_P0001\DE_2_W0011_P0001_T0003\TR1_W0001_P0089\TR1_2_W0001_P0089_T0001_R1_P4_K1_Ch2-Ch1.zen
1.962011e+01	3.733310e+00	20150708_gfpSORORINcd3_G2G1\MitoSys2\LSM\gfpSORORINc_G1\DE_W0011_P0001\DE_2_W0011_P0001_T0003\TR1_W0001_P0089\TR1_2_W0001_P0089_T0001_R1_P4_K1_Ch2-Ch1.zen
1.968011e+01	1.816660e+00	20150708_gfpSORORINcd3_G2G1\MitoSys2\LSM\gfpSORORINc_G1\DE_W0011_P0001\DE_2_W0011_P0001_T0003\TR1_W0001_P0089\TR1_2_W0001_P0089_T0001_R1_P4_K1_Ch2-Ch1.zen
1.974011e+01	2.649990e+00	20150708_gfpSORORINcd3_G2G1\MitoSys2\LSM\gfpSORORINc_G1\DE_W0011_P0001\DE_2_W0011_P0001_T0003\TR1_W0001_P0089\TR1_2_W0001_P0089_T0001_R1_P4_K1_Ch2-Ch1.zen
1.980011e+01	1.866660e+00	20150708_gfpSORORINcd3_G2G1\MitoSys2\LSM\gfpSORORINc_G1\DE_W0011_P0001\DE_2_W0011_P0001_T0003\TR1_W0001_P0089\TR1_2_W0001_P0089_T0001_R1_P4_K1_Ch2-Ch1.zen
1.986011e+01	2.033320e+00	20150708_gfpSORORINcd3_G2G1\MitoSys2\LSM\gfpSORORINc_G1\DE_W0011_P0001\DE_2_W0011_P0001_T0003\TR1_W0001_P0089\TR1_2_W0001_P0089_T0001_R1_P4_K1_Ch2-Ch1.zen
1.992011e+01	4.383310e+00	20150708_gfpSORORINcd3_G2G1\MitoSys2\LSM\gfpSORORINc_G1\DE_W0011_P0001\DE_2_W0011_P0001_T0003\TR1_W0001_P0089\TR1_2_W0001_P0089_T0001_R1_P4_K1_Ch2-Ch1.zen
1.998011e+01	2.816650e+00	20150708_gfpSORORINcd3_G2G1\MitoSys2\LSM\gfpSORORINc_G1\DE_W0011_P0001\DE_2_W0011_P0001_T0003\TR1_W0001_P0089\TR1_2_W0001_P0089_T0001_R1_P4_K1_Ch2-Ch1.zen
2.004011e+01	2.249990e+00	20150708_gfpSORORINcd3_G2G1\MitoSys2\LSM\gfpSORORINc_G1\DE_W0011_P0001\DE_2_W0011_P0001_T0003\TR1_W0001_P0089\TR1_2_W0001_P0089_T0001_R1_P4_K1_Ch2-Ch1.zen
2.010011e+01	2.366650e+00	20150708_gfpSORORINcd3_G2G1\MitoSys2\LSM\gfpSORORINc_G1\DE_W0011_P0001\DE_2_W0011_P0001_T0003\TR1_W0001_P0089\TR1_2_W0001_P0089_T0001_R1_P4_K1_Ch2-Ch1.zen
2.016011e+01	2.699990e+00	20150708_gfpSORORINcd3_G2G1\MitoSys2\LSM\gfpSORORINc_G1\DE_W0011_P0001\DE_2_W0011_P0001_T0003\TR1_W0001_P0089\TR1_2_W0001_P0089_T0001_R1_P4_K1_Ch2-Ch1.zen
2.022011e+01	3.099980e+00	20150708_gfpSORORINcd3_G2G1\MitoSys2\LSM\gfpSORORINc_G1\DE_W0011_P0001\DE_2_W0011_P0001_T0003\TR1_W0001_P0089\TR1_2_W0001_P0089_T0001_R1_P4_K1_Ch2-Ch1.zen
2.028011e+01	2.983320e+00	20150708_gfpSORORINcd3_G2G1\MitoSys2\LSM\gfpSORORINc_G1\DE_W0011_P0001\DE_2_W0011_P0001_T0003\TR1_W0001_P0089\TR1_2_W0001_P0089_T0001_R1_P4_K1_Ch2-Ch1.zen
2.034011e+01	2.666650e+00	20150708_gfpSORORINcd3_G2G1\MitoSys2\LSM\gfpSORORINc_G1\DE_W0011_P0001\DE_2_W0011_P0001_T0003\TR1_W0001_P0089\TR1_2_W0001_P0089_T0001_R1_P4_K1_Ch2-Ch1.zen
2.040011e+01	2.416650e+00	20150708_gfpSORORINcd3_G2G1\MitoSys2\LSM\gfpSORORINc_G1\DE_W0011_P0001\DE_2_W0011_P0001_T0003\TR1_W0001_P0089\TR1_2_W0001_P0089_T0001_R1_P4_K1_Ch2-Ch1.zen
2.046011e+01	2.433320e+00	20150708_gfpSORORINcd3_G2G1\MitoSys2\LSM\gfpSORORINc_G1\DE_W0011_P0001\DE_2_W0011_P0001_T0003\TR1_W0001_P0089\TR1_2_W0001_P0089_T0001_R1_P4_K1_Ch2-Ch1.zen
2.052011e+01	3.266650e+00	20150708_gfpSORORINcd3_G2G1\MitoSys2\LSM\gfpSORORINc_G1\DE_W0011_P0001\DE_2_W0011_P0001_T0003\TR1_W0001_P0089\TR1_2_W0001_P0089_T0001_R1_P4_K1_Ch2-Ch1.zen
2.058011e+01	2.883320e+00	20150708_gfpSORORINcd3_G2G1\MitoSys2\LSM\gfpSORORINc_G1\DE_W0011_P0001\DE_2_W0011_P0001_T0003\TR1_W0001_P0089\TR1_2_W0001_P0089_T0001_R1_P4_K1_Ch2-Ch1.zen
2.064011e+01	1.816660e+00	20150708_gfpSORORINcd3_G2G1\MitoSys2\LSM\gfpSORORINc_G1\DE_W0011_P0001\DE_2_W0011_P0001_T0003\TR1_W0001_P0089\TR1_2_W0001_P0089_T0001_R1_P4_K1_Ch2-Ch1.zen
2.070012e+01	2.249990e+00	20150708_gfpSORORINcd3_G2G1\MitoSys2\LSM\gfpSORORINc_G1\DE_W0011_P0001\DE_2_W0011_P0001_T0003\TR1_W0001_P0089\TR1_2_W0001_P0089_T0001_R1_P4_K1_Ch2-Ch1.zen
2.076011e+01	3.499980e+00	20150708_gfpSORORINcd3_G2G1\MitoSys2\LSM\gfpSORORINc_G1\DE_W0011_P0001\DE_2_W0011_P0001_T0003\TR1_W0001_P0089\TR1_2_W0001_P0089_T0001_R1_P4_K1_Ch2-Ch1.zen
2.082011e+01	3.899980e+00	20150708_gfpSORORINcd3_G2G1\MitoSys2\LSM\gfpSORORINc_G1\DE_W0011_P0001\DE_2_W0011_P0001_T0003\TR1_W0001_P0089\TR1_2_W0001_P0089_T0001_R1_P4_K1_Ch2-Ch1.zen
2.088012e+01	2.499990e+00	20150708_gfpSORORINcd3_G2G1\MitoSys2\LSM\gfpSORORINc_G1\DE_W0011_P0001\DE_2_W0011_P0001_T0003\TR1_W0001_P0089\TR1_2_W0001_P0089_T0001_R1_P4_K1_Ch2-Ch1.zen
2.094011e+01	3.166650e+00	20150708_gfpSORORINcd3_G2G1\MitoSys2\LSM\gfpSORORINc_G1\DE_W0011_P0001\DE_2_W0011_P0001_T0003\TR1_W0001_P0089\TR1_2_W0001_P0089_T0001_R1_P4_K1_Ch2-Ch1.zen
2.100012e+01	2.399990e+00	20150708_gfpSORORINcd3_G2G1\MitoSys2\LSM\gfpSORORINc_G1\DE_W0011_P0001\DE_2_W0011_P0001_T0003\TR1_W0001_P0089\TR1_2_W0001_P0089_T0001_R1_P4_K1_Ch2-Ch1.zen
2.106012e+01	2.999980e+00	20150708_gfpSORORINcd3_G2G1\MitoSys2\LSM\gfpSORORINc_G1\DE_W0011_P0001\DE_2_W0011_P0001_T0003\TR1_W0001_P0089\TR1_2_W0001_P0089_T0001_R1_P4_K1_Ch2-Ch1.zen
2.112012e+01	2.249990e+00	20150708_gfpSORORINcd3_G2G1\MitoSys2\LSM\gfpSORORINc_G1\DE_W0011_P0001\DE_2_W0011_P0001_T0003\TR1_W0001_P0089\TR1_2_W0001_P0089_T0001_R1_P4_K1_Ch2-Ch1.zen
2.118012e+01	2.849980e+00	20150708_gfpSORORINcd3_G2G1\MitoSys2\LSM\gfpSORORINc_G1\DE_W0011_P0001\DE_2_W0011_P0001_T0003\TR1_W0001_P0089\TR1_2_W0001_P0089_T0001_R1_P4_K1_Ch2-Ch1.zen
2.124012e+01	2.166650e+00	20150708_gfpSORORINcd3_G2G1\MitoSys2\LSM\gfpSORORINc_G1\DE_W0011_P0001\DE_2_W0011_P0001_T0003\TR1_W0001_P0089\TR1_2_W0001_P0089_T0001_R1_P4_K1_Ch2-Ch1.zen
2.130012e+01	2.966650e+00	20150708_gfpSORORINcd3_G2G1\MitoSys2\LSM\gfpSORORINc_G1\DE_W0011_P0001\DE_2_W0011_P0001_T0003\TR1_W0001_P0089\TR1_2_W0001_P0089_T0001_R1_P4_K1_Ch2-Ch1.zen
2.136012e+01	2.733320e+00	20150708_gfpSORORINcd3_G2G1\MitoSys2\LSM\gfpSORORINc_G1\DE_W0011_P0001\DE_2_W0011_P0001_T0003\TR1_W0001_P0089\TR1_2_W0001_P0089_T0001_R1_P4_K1_Ch2-Ch1.zen
2.142012e+01	2.766650e+00	20150708_gfpSORORINcd3_G2G1\MitoSys2\LSM\gfpSORORINc_G1\DE_W0011_P0001\DE_2_W0011_P0001_T0003\TR1_W0001_P0089\TR1_2_W0001_P0089_T0001_R1_P4_K1_Ch2-Ch1.zen
2.148012e+01	2.633320e+00	20150708_gfpSORORINcd3_G2G1\MitoSys2\LSM\gfpSORORINc_G1\DE_W0011_P0001\DE_2_W0011_P0001_T0003\TR1_W0001_P0089\TR1_2_W0001_P0089_T0001_R1_P4_K1_Ch2-Ch1.zen
2.154012e+01	2.266650e+00	20150708_gfpSORORINcd3_G2G1\MitoSys2\LSM\gfpSORORINc_G1\DE_W0011_P0001\DE_2_W0011_P0001_T0003\TR1_W0001_P0089\TR1_2_W0001_P0089_T0001_R1_P4_K1_Ch2-Ch1.zen
2.160012e+01	2.383320e+00	20150708_gfpSORORINcd3_G2G1\MitoSys2\LSM\gfpSORORINc_G1\DE_W0011_P0001\DE_2_W0011_P0001_T0003\TR1_W0001_P0089\TR1_2_W0001_P0089_T0001_R1_P4_K1_Ch2-Ch1.zen
2.166012e+01	2.149990e+00	20150708_gfpSORORINcd3_G2G1\MitoSys2\LSM\gfpSORORINc_G1\DE_W0011_P0001\DE_2_W0011_P0001_T0003\TR1_W0001_P0089\TR1_2_W0001_P0089_T0001_R1_P4_K1_Ch2-Ch1.zen
2.172012e+01	2.283320e+00	20150708_gfpSORORINcd3_G2G1\MitoSys2\LSM\gfpSORORINc_G1\DE_W0011_P0001\DE_2_W0011_P0001_T0003\TR1_W0001_P0089\TR1_2_W0001_P0089_T0001_R1_P4_K1_Ch2-Ch1.zen
2.178012e+01	2.049990e+00	20150708_gfpSORORINcd3_G2G1\MitoSys2\LSM\gfpSORORINc_G1\DE_W0011_P0001\DE_2_W0011_P0001_T0003\TR1_W0001_P0089\TR1_2_W0001_P0089_T0001_R1_P4_K1_Ch2-Ch1.zen
2.184012e+01	2.466650e+00	20150708_gfpSORORINcd3_G2G1\MitoSys2\LSM\gfpSORORINc_G1\DE_W0011_P0001\DE_2_W0011_P0001_T0003\TR1_W0001_P0089\TR1_2_W0001_P0089_T0001_R1_P4_K1_Ch2-Ch1.zen
2.190012e+01	3.166650e+00	20150708_gfpSORORINcd3_G2G1\MitoSys2\LSM\gfpSORORINc_G1\DE_W0011_P0001\DE_2_W0011_P0001_T0003\TR1_W0001_P0089\TR1_2_W0001_P0089_T0001_R1_P4_K1_Ch2-Ch1.zen
2.196012e+01	2.433320e+00	20150708_gfpSORORINcd3_G2G1\MitoSys2\LSM\gfpSORORINc_G1\DE_W0011_P0001\DE_2_W0011_P0001_T0003\TR1_W0001_P0089\TR1_2_W0001_P0089_T0001_R1_P4_K1_Ch2-Ch1.zen
2.202012e+01	1.866660e+00	20150708_gfpSORORINcd3_G2G1\MitoSys2\LSM\gfpSORORINc_G1\DE_W0011_P0001\DE_2_W0011_P0001_T0003\TR1_W0001_P0089\TR1_2_W0001_P0089_T0001_R1_P4_K1_Ch2-Ch1.zen
2.208012e+01	3.049980e+00	20150708_gfpSORORINcd3_G2G1\MitoSys2\LSM\gfpSORORINc_G1\DE_W0011_P0001\DE_2_W0011_P0001_T0003\TR1_W0001_P0089\TR1_2_W0001_P0089_T0001_R1_P4_K1_Ch2-Ch1.zen
2.214012e+01	3.483310e+00	20150708_gfpSORORINcd3_G2G1\MitoSys2\LSM\gfpSORORINc_G1\DE_W0011_P0001\DE_2_W0011_P0001_T0003\TR1_W0001_P0089\TR1_2_W0001_P0089_T0001_R1_P4_K1_Ch2-Ch1.zen
2.220012e+01	2.966650e+00	20150708_gfpSORORINcd3_G2G1\MitoSys2\LSM\gfpSORORINc_G1\DE_W0011_P0001\DE_2_W0011_P0001_T0003\TR1_W0001_P0089\TR1_2_W0001_P0089_T0001_R1_P4_K1_Ch2-Ch1.zen
2.226012e+01	2.449990e+00	20150708_gfpSORORINcd3_G2G1\MitoSys2\LSM\gfpSORORINc_G1\DE_W0011_P0001\DE_2_W0011_P0001_T0003\TR1_W0001_P0089\TR1_2_W0001_P0089_T0001_R1_P4_K1_Ch2-Ch1.zen
2.232012e+01	2.849980e+00	20150708_gfpSORORINcd3_G2G1\MitoSys2\LSM\gfpSORORINc_G1\DE_W0011_P0001\DE_2_W0011_P0001_T0003\TR1_W0001_P0089\TR1_2_W0001_P0089_T0001_R1_P4_K1_Ch2-Ch1.zen
2.238012e+01	2.783320e+00	20150708_gfpSORORINcd3_G2G1\MitoSys2\LSM\gfpSORORINc_G1\DE_W0011_P0001\DE_2_W0011_P0001_T0003\TR1_W0001_P0089\TR1_2_W0001_P0089_T0001_R1_P4_K1_Ch2-Ch1.zen
2.244012e+01	2.549990e+00	20150708_gfpSORORINcd3_G2G1\MitoSys2\LSM\gfpSORORINc_G1\DE_W0011_P0001\DE_2_W0011_P0001_T0003\TR1_W0001_P0089\TR1_2_W0001_P0089_T0001_R1_P4_K1_Ch2-Ch1.zen
2.250012e+01	2.683320e+00	20150708_gfpSORORINcd3_G2G1\MitoSys2\LSM\gfpSORORINc_G1\DE_W0011_P0001\DE_2_W0011_P0001_T0003\TR1_W0001_P0089\TR1_2_W0001_P0089_T0001_R1_P4_K1_Ch2-Ch1.zen
2.256013e+01	2.666650e+00	20150708_gfpSORORINcd3_G2G1\MitoSys2\LSM\gfpSORORINc_G1\DE_W0011_P0001\DE_2_W0011_P0001_T0003\TR1_W0001_P0089\TR1_2_W0001_P0089_T0001_R1_P4_K1_Ch2-Ch1.zen
2.262012e+01	2.449990e+00	20150708_gfpSORORINcd3_G2G1\MitoSys2\LSM\gfpSORORINc_G1\DE_W0011_P0001\DE_2_W0011_P0001_T0003\TR1_W0001_P0089\TR1_2_W0001_P0089_T0001_R1_P4_K1_Ch2-Ch1.zen
2.268012e+01	2.466650e+00	20150708_gfpSORORINcd3_G2G1\MitoSys2\LSM\gfpSORORINc_G1\DE_W0011_P0001\DE_2_W0011_P0001_T0003\TR1_W0001_P0089\TR1_2_W0001_P0089_T0001_R1_P4_K1_Ch2-Ch1.zen
2.274013e+01	1.999990e+00	20150708_gfpSORORINcd3_G2G1\MitoSys2\LSM\gfpSORORINc_G1\DE_W0011_P0001\DE_2_W0011_P0001_T0003\TR1_W0001_P0089\TR1_2_W0001_P0089_T0001_R1_P4_K1_Ch2-Ch1.zen
2.280013e+01	2.716650e+00	20150708_gfpSORORINcd3_G2G1\MitoSys2\LSM\gfpSORORINc_G1\DE_W0011_P0001\DE_2_W0011_P0001_T0003\TR1_W0001_P0089\TR1_2_W0001_P0089_T0001_R1_P4_K1_Ch2-Ch1.zen
2.286013e+01	1.949990e+00	20150708_gfpSORORINcd3_G2G1\MitoSys2\LSM\gfpSORORINc_G1\DE_W0011_P0001\DE_2_W0011_P0001_T0003\TR1_W0001_P0089\TR1_2_W0001_P0089_T0001_R1_P4_K1_Ch2-Ch1.zen
2.292013e+01	2.249990e+00	20150708_gfpSORORINcd3_G2G1\MitoSys2\LSM\gfpSORORINc_G1\DE_W0011_P0001\DE_2_W0011_P0001_T0003\TR1_W0001_P0089\TR1_2_W0001_P0089_T0001_R1_P4_K1_Ch2-Ch1.zen
2.298013e+01	2.516650e+00	20150708_gfpSORORINcd3_G2G1\MitoSys2\LSM\gfpSORORINc_G1\DE_W0011_P0001\DE_2_W0011_P0001_T0003\TR1_W0001_P0089\TR1_2_W0001_P0089_T0001_R1_P4_K1_Ch2-Ch1.zen
2.304013e+01	3.333310e+00	20150708_gfpSORORINcd3_G2G1\MitoSys2\LSM\gfpSORORINc_G1\DE_W0011_P0001\DE_2_W0011_P0001_T0003\TR1_W0001_P0089\TR1_2_W0001_P0089_T0001_R1_P4_K1_Ch2-Ch1.zen
2.310013e+01	2.133320e+00	20150708_gfpSORORINcd3_G2G1\MitoSys2\LSM\gfpSORORINc_G1\DE_W0011_P0001\DE_2_W0011_P0001_T0003\TR1_W0001_P0089\TR1_2_W0001_P0089_T0001_R1_P4_K1_Ch2-Ch1.zen
2.316013e+01	2.166650e+00	20150708_gfpSORORINcd3_G2G1\MitoSys2\LSM\gfpSORORINc_G1\DE_W0011_P0001\DE_2_W0011_P0001_T0003\TR1_W0001_P0089\TR1_2_W0001_P0089_T0001_R1_P4_K1_Ch2-Ch1.zen
2.322013e+01	1.733320e+00	20150708_gfpSORORINcd3_G2G1\MitoSys2\LSM\gfpSORORINc_G1\DE_W0011_P0001\DE_2_W0011_P0001_T0003\TR1_W0001_P0089\TR1_2_W0001_P0089_T0001_R1_P4_K1_Ch2-Ch1.zen
2.328013e+01	2.033320e+00	20150708_gfpSORORINcd3_G2G1\MitoSys2\LSM\gfpSORORINc_G1\DE_W0011_P0001\DE_2_W0011_P0001_T0003\TR1_W0001_P0089\TR1_2_W0001_P0089_T0001_R1_P4_K1_Ch2-Ch1.zen
2.334013e+01	2.499990e+00	20150708_gfpSORORINcd3_G2G1\MitoSys2\LSM\gfpSORORINc_G1\DE_W0011_P0001\DE_2_W0011_P0001_T0003\TR1_W0001_P0089\TR1_2_W0001_P0089_T0001_R1_P4_K1_Ch2-Ch1.zen
2.340013e+01	1.966660e+00	20150708_gfpSORORINcd3_G2G1\MitoSys2\LSM\gfpSORORINc_G1\DE_W0011_P0001\DE_2_W0011_P0001_T0003\TR1_W0001_P0089\TR1_2_W0001_P0089_T0001_R1_P4_K1_Ch2-Ch1.zen
2.346013e+01	2.566650e+00	20150708_gfpSORORINcd3_G2G1\MitoSys2\LSM\gfpSORORINc_G1\DE_W0011_P0001\DE_2_W0011_P0001_T0003\TR1_W0001_P0089\TR1_2_W0001_P0089_T0001_R1_P4_K1_Ch2-Ch1.zen
2.352013e+01	2.316650e+00	20150708_gfpSORORINcd3_G2G1\MitoSys2\LSM\gfpSORORINc_G1\DE_W0011_P0001\DE_2_W0011_P0001_T0003\TR1_W0001_P0089\TR1_2_W0001_P0089_T0001_R1_P4_K1_Ch2-Ch1.zen
2.358013e+01	2.549990e+00	20150708_gfpSORORINcd3_G2G1\MitoSys2\LSM\gfpSORORINc_G1\DE_W0011_P0001\DE_2_W0011_P0001_T0003\TR1_W0001_P0089\TR1_2_W0001_P0089_T0001_R1_P4_K1_Ch2-Ch1.zen
2.364013e+01	1.999990e+00	20150708_gfpSORORINcd3_G2G1\MitoSys2\LSM\gfpSORORINc_G1\DE_W0011_P0001\DE_2_W0011_P0001_T0003\TR1_W0001_P0089\TR1_2_W0001_P0089_T0001_R1_P4_K1_Ch2-Ch1.zen
2.370013e+01	2.333320e+00	20150708_gfpSORORINcd3_G2G1\MitoSys2\LSM\gfpSORORINc_G1\DE_W0011_P0001\DE_2_W0011_P0001_T0003\TR1_W0001_P0089\TR1_2_W0001_P0089_T0001_R1_P4_K1_Ch2-Ch1.zen
2.376013e+01	2.083320e+00	20150708_gfpSORORINcd3_G2G1\MitoSys2\LSM\gfpSORORINc_G1\DE_W0011_P0001\DE_2_W0011_P0001_T0003\TR1_W0001_P0089\TR1_2_W0001_P0089_T0001_R1_P4_K1_Ch2-Ch1.zen
2.382013e+01	2.333320e+00	20150708_gfpSORORINcd3_G2G1\MitoSys2\LSM\gfpSORORINc_G1\DE_W0011_P0001\DE_2_W0011_P0001_T0003\TR1_W0001_P0089\TR1_2_W0001_P0089_T0001_R1_P4_K1_Ch2-Ch1.zen
2.388013e+01	2.766650e+00	20150708_gfpSORORINcd3_G2G1\MitoSys2\LSM\gfpSORORINc_G1\DE_W0011_P0001\DE_2_W0011_P0001_T0003\TR1_W0001_P0089\TR1_2_W0001_P0089_T0001_R1_P4_K1_Ch2-Ch1.zen
2.394013e+01	2.266650e+00	20150708_gfpSORORINcd3_G2G1\MitoSys2\LSM\gfpSORORINc_G1\DE_W0011_P0001\DE_2_W0011_P0001_T0003\TR1_W0001_P0089\TR1_2_W0001_P0089_T0001_R1_P4_K1_Ch2-Ch1.zen
2.400013e+01	2.349990e+00	20150708_gfpSORORINcd3_G2G1\MitoSys2\LSM\gfpSORORINc_G1\DE_W0011_P0001\DE_2_W0011_P0001_T0003\TR1_W0001_P0089\TR1_2_W0001_P0089_T0001_R1_P4_K1_Ch2-Ch1.zen
2.406013e+01	2.099990e+00	20150708_gfpSORORINcd3_G2G1\MitoSys2\LSM\gfpSORORINc_G1\DE_W0011_P0001\DE_2_W0011_P0001_T0003\TR1_W0001_P0089\TR1_2_W0001_P0089_T0001_R1_P4_K1_Ch2-Ch1.zen
2.412013e+01	3.183320e+00	20150708_gfpSORORINcd3_G2G1\MitoSys2\LSM\gfpSORORINc_G1\DE_W0011_P0001\DE_2_W0011_P0001_T0003\TR1_W0001_P0089\TR1_2_W0001_P0089_T0001_R1_P4_K1_Ch2-Ch1.zen
2.418013e+01	2.333320e+00	20150708_gfpSORORINcd3_G2G1\MitoSys2\LSM\gfpSORORINc_G1\DE_W0011_P0001\DE_2_W0011_P0001_T0003\TR1_W0001_P0089\TR1_2_W0001_P0089_T0001_R1_P4_K1_Ch2-Ch1.zen
2.424013e+01	2.699990e+00	20150708_gfpSORORINcd3_G2G1\MitoSys2\LSM\gfpSORORINc_G1\DE_W0011_P0001\DE_2_W0011_P0001_T0003\TR1_W0001_P0089\TR1_2_W0001_P0089_T0001_R1_P4_K1_Ch2-Ch1.zen
2.430013e+01	2.049990e+00	20150708_gfpSORORINcd3_G2G1\MitoSys2\LSM\gfpSORORINc_G1\DE_W0011_P0001\DE_2_W0011_P0001_T0003\TR1_W0001_P0089\TR1_2_W0001_P0089_T0001_R1_P4_K1_Ch2-Ch1.zen
2.436013e+01	2.149990e+00	20150708_gfpSORORINcd3_G2G1\MitoSys2\LSM\gfpSORORINc_G1\DE_W0011_P0001\DE_2_W0011_P0001_T0003\TR1_W0001_P0089\TR1_2_W0001_P0089_T0001_R1_P4_K1_Ch2-Ch1.zen
2.442014e+01	1.749990e+00	20150708_gfpSORORINcd3_G2G1\MitoSys2\LSM\gfpSORORINc_G1\DE_W0011_P0001\DE_2_W0011_P0001_T0003\TR1_W0001_P0089\TR1_2_W0001_P0089_T0001_R1_P4_K1_Ch2-Ch1.zen
2.448013e+01	1.916660e+00	20150708_gfpSORORINcd3_G2G1\MitoSys2\LSM\gfpSORORINc_G1\DE_W0011_P0001\DE_2_W0011_P0001_T0003\TR1_W0001_P0089\TR1_2_W0001_P0089_T0001_R1_P4_K1_Ch2-Ch1.zen
2.454014e+01	2.033320e+00	20150708_gfpSORORINcd3_G2G1\MitoSys2\LSM\gfpSORORINc_G1\DE_W0011_P0001\DE_2_W0011_P0001_T0003\TR1_W0001_P0089\TR1_2_W0001_P0089_T0001_R1_P4_K1_Ch2-Ch1.zen
2.460014e+01	2.266650e+00	20150708_gfpSORORINcd3_G2G1\MitoSys2\LSM\gfpSORORINc_G1\DE_W0011_P0001\DE_2_W0011_P0001_T0003\TR1_W0001_P0089\TR1_2_W0001_P0089_T0001_R1_P4_K1_Ch2-Ch1.zen
2.466014e+01	1.816660e+00	20150708_gfpSORORINcd3_G2G1\MitoSys2\LSM\gfpSORORINc_G1\DE_W0011_P0001\DE_2_W0011_P0001_T0003\TR1_W0001_P0089\TR1_2_W0001_P0089_T0001_R1_P4_K1_Ch2-Ch1.zen
2.472014e+01	1.799990e+00	20150708_gfpSORORINcd3_G2G1\MitoSys2\LSM\gfpSORORINc_G1\DE_W0011_P0001\DE_2_W0011_P0001_T0003\TR1_W0001_P0089\TR1_2_W0001_P0089_T0001_R1_P4_K1_Ch2-Ch1.zen
2.478014e+01	2.933320e+00	20150708_gfpSORORINcd3_G2G1\MitoSys2\LSM\gfpSORORINc_G1\DE_W0011_P0001\DE_2_W0011_P0001_T0003\TR1_W0001_P0089\TR1_2_W0001_P0089_T0001_R1_P4_K1_Ch2-Ch1.zen
2.484014e+01	3.183320e+00	20150708_gfpSORORINcd3_G2G1\MitoSys2\LSM\gfpSORORINc_G1\DE_W0011_P0001\DE_2_W0011_P0001_T0003\TR1_W0001_P0089\TR1_2_W0001_P0089_T0001_R1_P4_K1_Ch2-Ch1.zen
2.490014e+01	2.049990e+00	20150708_gfpSORORINcd3_G2G1\MitoSys2\LSM\gfpSORORINc_G1\DE_W0011_P0001\DE_2_W0011_P0001_T0003\TR1_W0001_P0089\TR1_2_W0001_P0089_T0001_R1_P4_K1_Ch2-Ch1.zen
2.496014e+01	2.466650e+00	20150708_gfpSORORINcd3_G2G1\MitoSys2\LSM\gfpSORORINc_G1\DE_W0011_P0001\DE_2_W0011_P0001_T0003\TR1_W0001_P0089\TR1_2_W0001_P0089_T0001_R1_P4_K1_Ch2-Ch1.zen
2.502014e+01	1.766660e+00	20150708_gfpSORORINcd3_G2G1\MitoSys2\LSM\gfpSORORINc_G1\DE_W0011_P0001\DE_2_W0011_P0001_T0003\TR1_W0001_P0089\TR1_2_W0001_P0089_T0001_R1_P4_K1_Ch2-Ch1.zen
2.508014e+01	2.483320e+00	20150708_gfpSORORINcd3_G2G1\MitoSys2\LSM\gfpSORORINc_G1\DE_W0011_P0001\DE_2_W0011_P0001_T0003\TR1_W0001_P0089\TR1_2_W0001_P0089_T0001_R1_P4_K1_Ch2-Ch1.zen
2.514014e+01	2.166650e+00	20150708_gfpSORORINcd3_G2G1\MitoSys2\LSM\gfpSORORINc_G1\DE_W0011_P0001\DE_2_W0011_P0001_T0003\TR1_W0001_P0089\TR1_2_W0001_P0089_T0001_R1_P4_K1_Ch2-Ch1.zen
2.520014e+01	2.699990e+00	20150708_gfpSORORINcd3_G2G1\MitoSys2\LSM\gfpSORORINc_G1\DE_W0011_P0001\DE_2_W0011_P0001_T0003\TR1_W0001_P0089\TR1_2_W0001_P0089_T0001_R1_P4_K1_Ch2-Ch1.zen
2.526014e+01	2.249990e+00	20150708_gfpSORORINcd3_G2G1\MitoSys2\LSM\gfpSORORINc_G1\DE_W0011_P0001\DE_2_W0011_P0001_T0003\TR1_W0001_P0089\TR1_2_W0001_P0089_T0001_R1_P4_K1_Ch2-Ch1.zen
2.532014e+01	2.866650e+00	20150708_gfpSORORINcd3_G2G1\MitoSys2\LSM\gfpSORORINc_G1\DE_W0011_P0001\DE_2_W0011_P0001_T0003\TR1_W0001_P0089\TR1_2_W0001_P0089_T0001_R1_P4_K1_Ch2-Ch1.zen
2.538014e+01	1.866660e+00	20150708_gfpSORORINcd3_G2G1\MitoSys2\LSM\gfpSORORINc_G1\DE_W0011_P0001\DE_2_W0011_P0001_T0003\TR1_W0001_P0089\TR1_2_W0001_P0089_T0001_R1_P4_K1_Ch2-Ch1.zen
2.544014e+01	2.433320e+00	20150708_gfpSORORINcd3_G2G1\MitoSys2\LSM\gfpSORORINc_G1\DE_W0011_P0001\DE_2_W0011_P0001_T0003\TR1_W0001_P0089\TR1_2_W0001_P0089_T0001_R1_P4_K1_Ch2-Ch1.zen
2.550014e+01	1.833320e+00	20150708_gfpSORORINcd3_G2G1\MitoSys2\LSM\gfpSORORINc_G1\DE_W0011_P0001\DE_2_W0011_P0001_T0003\TR1_W0001_P0089\TR1_2_W0001_P0089_T0001_R1_P4_K1_Ch2-Ch1.zen
2.556014e+01	2.133320e+00	20150708_gfpSORORINcd3_G2G1\MitoSys2\LSM\gfpSORORINc_G1\DE_W0011_P0001\DE_2_W0011_P0001_T0003\TR1_W0001_P0089\TR1_2_W0001_P0089_T0001_R1_P4_K1_Ch2-Ch1.zen
2.562014e+01	2.366650e+00	20150708_gfpSORORINcd3_G2G1\MitoSys2\LSM\gfpSORORINc_G1\DE_W0011_P0001\DE_2_W0011_P0001_T0003\TR1_W0001_P0089\TR1_2_W0001_P0089_T0001_R1_P4_K1_Ch2-Ch1.zen
2.568014e+01	1.749990e+00	20150708_gfpSORORINcd3_G2G1\MitoSys2\LSM\gfpSORORINc_G1\DE_W0011_P0001\DE_2_W0011_P0001_T0003\TR1_W0001_P0089\TR1_2_W0001_P0089_T0001_R1_P4_K1_Ch2-Ch1.zen
2.574014e+01	2.833320e+00	20150708_gfpSORORINcd3_G2G1\MitoSys2\LSM\gfpSORORINc_G1\DE_W0011_P0001\DE_2_W0011_P0001_T0003\TR1_W0001_P0089\TR1_2_W0001_P0089_T0001_R1_P4_K1_Ch2-Ch1.zen
2.580014e+01	3.199980e+00	20150708_gfpSORORINcd3_G2G1\MitoSys2\LSM\gfpSORORINc_G1\DE_W0011_P0001\DE_2_W0011_P0001_T0003\TR1_W0001_P0089\TR1_2_W0001_P0089_T0001_R1_P4_K1_Ch2-Ch1.zen
2.586014e+01	2.116650e+00	20150708_gfpSORORINcd3_G2G1\MitoSys2\LSM\gfpSORORINc_G1\DE_W0011_P0001\DE_2_W0011_P0001_T0003\TR1_W0001_P0089\TR1_2_W0001_P0089_T0001_R1_P4_K1_Ch2-Ch1.zen
2.592014e+01	1.683320e+00	20150708_gfpSORORINcd3_G2G1\MitoSys2\LSM\gfpSORORINc_G1\DE_W0011_P0001\DE_2_W0011_P0001_T0003\TR1_W0001_P0089\TR1_2_W0001_P0089_T0001_R1_P4_K1_Ch2-Ch1.zen
2.598014e+01	1.599990e+00	20150708_gfpSORORINcd3_G2G1\MitoSys2\LSM\gfpSORORINc_G1\DE_W0011_P0001\DE_2_W0011_P0001_T0003\TR1_W0001_P0089\TR1_2_W0001_P0089_T0001_R1_P4_K1_Ch2-Ch1.zen
2.604014e+01	2.466650e+00	20150708_gfpSORORINcd3_G2G1\MitoSys2\LSM\gfpSORORINc_G1\DE_W0011_P0001\DE_2_W0011_P0001_T0003\TR1_W0001_P0089\TR1_2_W0001_P0089_T0001_R1_P4_K1_Ch2-Ch1.zen
2.610014e+01	2.266650e+00	20150708_gfpSORORINcd3_G2G1\MitoSys2\LSM\gfpSORORINc_G1\DE_W0011_P0001\DE_2_W0011_P0001_T0003\TR1_W0001_P0089\TR1_2_W0001_P0089_T0001_R1_P4_K1_Ch2-Ch1.zen
2.616014e+01	1.899990e+00	20150708_gfpSORORINcd3_G2G1\MitoSys2\LSM\gfpSORORINc_G1\DE_W0011_P0001\DE_2_W0011_P0001_T0003\TR1_W0001_P0089\TR1_2_W0001_P0089_T0001_R1_P4_K1_Ch2-Ch1.zen
2.622014e+01	2.116650e+00	20150708_gfpSORORINcd3_G2G1\MitoSys2\LSM\gfpSORORINc_G1\DE_W0011_P0001\DE_2_W0011_P0001_T0003\TR1_W0001_P0089\TR1_2_W0001_P0089_T0001_R1_P4_K1_Ch2-Ch1.zen
2.628015e+01	1.966660e+00	20150708_gfpSORORINcd3_G2G1\MitoSys2\LSM\gfpSORORINc_G1\DE_W0011_P0001\DE_2_W0011_P0001_T0003\TR1_W0001_P0089\TR1_2_W0001_P0089_T0001_R1_P4_K1_Ch2-Ch1.zen
2.634015e+01	2.049990e+00	20150708_gfpSORORINcd3_G2G1\MitoSys2\LSM\gfpSORORINc_G1\DE_W0011_P0001\DE_2_W0011_P0001_T0003\TR1_W0001_P0089\TR1_2_W0001_P0089_T0001_R1_P4_K1_Ch2-Ch1.zen
2.640015e+01	2.016660e+00	20150708_gfpSORORINcd3_G2G1\MitoSys2\LSM\gfpSORORINc_G1\DE_W0011_P0001\DE_2_W0011_P0001_T0003\TR1_W0001_P0089\TR1_2_W0001_P0089_T0001_R1_P4_K1_Ch2-Ch1.zen
2.646015e+01	2.349990e+00	20150708_gfpSORORINcd3_G2G1\MitoSys2\LSM\gfpSORORINc_G1\DE_W0011_P0001\DE_2_W0011_P0001_T0003\TR1_W0001_P0089\TR1_2_W0001_P0089_T0001_R1_P4_K1_Ch2-Ch1.zen
2.652015e+01	1.833320e+00	20150708_gfpSORORINcd3_G2G1\MitoSys2\LSM\gfpSORORINc_G1\DE_W0011_P0001\DE_2_W0011_P0001_T0003\TR1_W0001_P0089\TR1_2_W0001_P0089_T0001_R1_P4_K1_Ch2-Ch1.zen
2.658015e+01	1.866660e+00	20150708_gfpSORORINcd3_G2G1\MitoSys2\LSM\gfpSORORINc_G1\DE_W0011_P0001\DE_2_W0011_P0001_T0003\TR1_W0001_P0089\TR1_2_W0001_P0089_T0001_R1_P4_K1_Ch2-Ch1.zen
2.664015e+01	2.083320e+00	20150708_gfpSORORINcd3_G2G1\MitoSys2\LSM\gfpSORORINc_G1\DE_W0011_P0001\DE_2_W0011_P0001_T0003\TR1_W0001_P0089\TR1_2_W0001_P0089_T0001_R1_P4_K1_Ch2-Ch1.zen
2.670015e+01	1.533320e+00	20150708_gfpSORORINcd3_G2G1\MitoSys2\LSM\gfpSORORINc_G1\DE_W0011_P0001\DE_2_W0011_P0001_T0003\TR1_W0001_P0089\TR1_2_W0001_P0089_T0001_R1_P4_K1_Ch2-Ch1.zen
2.676015e+01	2.133320e+00	20150708_gfpSORORINcd3_G2G1\MitoSys2\LSM\gfpSORORINc_G1\DE_W0011_P0001\DE_2_W0011_P0001_T0003\TR1_W0001_P0089\TR1_2_W0001_P0089_T0001_R1_P4_K1_Ch2-Ch1.zen
2.682015e+01	2.133320e+00	20150708_gfpSORORINcd3_G2G1\MitoSys2\LSM\gfpSORORINc_G1\DE_W0011_P0001\DE_2_W0011_P0001_T0003\TR1_W0001_P0089\TR1_2_W0001_P0089_T0001_R1_P4_K1_Ch2-Ch1.zen
2.688015e+01	1.966660e+00	20150708_gfpSORORINcd3_G2G1\MitoSys2\LSM\gfpSORORINc_G1\DE_W0011_P0001\DE_2_W0011_P0001_T0003\TR1_W0001_P0089\TR1_2_W0001_P0089_T0001_R1_P4_K1_Ch2-Ch1.zen
2.694015e+01	1.849990e+00	20150708_gfpSORORINcd3_G2G1\MitoSys2\LSM\gfpSORORINc_G1\DE_W0011_P0001\DE_2_W0011_P0001_T0003\TR1_W0001_P0089\TR1_2_W0001_P0089_T0001_R1_P4_K1_Ch2-Ch1.zen
2.700015e+01	1.966660e+00	20150708_gfpSORORINcd3_G2G1\MitoSys2\LSM\gfpSORORINc_G1\DE_W0011_P0001\DE_2_W0011_P0001_T0003\TR1_W0001_P0089\TR1_2_W0001_P0089_T0001_R1_P4_K1_Ch2-Ch1.zen
2.706015e+01	1.516660e+00	20150708_gfpSORORINcd3_G2G1\MitoSys2\LSM\gfpSORORINc_G1\DE_W0011_P0001\DE_2_W0011_P0001_T0003\TR1_W0001_P0089\TR1_2_W0001_P0089_T0001_R1_P4_K1_Ch2-Ch1.zen
2.712015e+01	1.933320e+00	20150708_gfpSORORINcd3_G2G1\MitoSys2\LSM\gfpSORORINc_G1\DE_W0011_P0001\DE_2_W0011_P0001_T0003\TR1_W0001_P0089\TR1_2_W0001_P0089_T0001_R1_P4_K1_Ch2-Ch1.zen
2.718015e+01	2.599990e+00	20150708_gfpSORORINcd3_G2G1\MitoSys2\LSM\gfpSORORINc_G1\DE_W0011_P0001\DE_2_W0011_P0001_T0003\TR1_W0001_P0089\TR1_2_W0001_P0089_T0001_R1_P4_K1_Ch2-Ch1.zen
2.724015e+01	1.933320e+00	20150708_gfpSORORINcd3_G2G1\MitoSys2\LSM\gfpSORORINc_G1\DE_W0011_P0001\DE_2_W0011_P0001_T0003\TR1_W0001_P0089\TR1_2_W0001_P0089_T0001_R1_P4_K1_Ch2-Ch1.zen
2.730015e+01	2.083320e+00	20150708_gfpSORORINcd3_G2G1\MitoSys2\LSM\gfpSORORINc_G1\DE_W0011_P0001\DE_2_W0011_P0001_T0003\TR1_W0001_P0089\TR1_2_W0001_P0089_T0001_R1_P4_K1_Ch2-Ch1.zen
2.736015e+01	2.416650e+00	20150708_gfpSORORINcd3_G2G1\MitoSys2\LSM\gfpSORORINc_G1\DE_W0011_P0001\DE_2_W0011_P0001_T0003\TR1_W0001_P0089\TR1_2_W0001_P0089_T0001_R1_P4_K1_Ch2-Ch1.zen
2.742015e+01	2.766650e+00	20150708_gfpSORORINcd3_G2G1\MitoSys2\LSM\gfpSORORINc_G1\DE_W0011_P0001\DE_2_W0011_P0001_T0003\TR1_W0001_P0089\TR1_2_W0001_P0089_T0001_R1_P4_K1_Ch2-Ch1.zen
2.748015e+01	1.799990e+00	20150708_gfpSORORINcd3_G2G1\MitoSys2\LSM\gfpSORORINc_G1\DE_W0011_P0001\DE_2_W0011_P0001_T0003\TR1_W0001_P0089\TR1_2_W0001_P0089_T0001_R1_P4_K1_Ch2-Ch1.zen
2.754015e+01	1.749990e+00	20150708_gfpSORORINcd3_G2G1\MitoSys2\LSM\gfpSORORINc_G1\DE_W0011_P0001\DE_2_W0011_P0001_T0003\TR1_W0001_P0089\TR1_2_W0001_P0089_T0001_R1_P4_K1_Ch2-Ch1.zen
2.760015e+01	1.949990e+00	20150708_gfpSORORINcd3_G2G1\MitoSys2\LSM\gfpSORORINc_G1\DE_W0011_P0001\DE_2_W0011_P0001_T0003\TR1_W0001_P0089\TR1_2_W0001_P0089_T0001_R1_P4_K1_Ch2-Ch1.zen
2.766015e+01	2.049990e+00	20150708_gfpSORORINcd3_G2G1\MitoSys2\LSM\gfpSORORINc_G1\DE_W0011_P0001\DE_2_W0011_P0001_T0003\TR1_W0001_P0089\TR1_2_W0001_P0089_T0001_R1_P4_K1_Ch2-Ch1.zen
2.772015e+01	3.166650e+00	20150708_gfpSORORINcd3_G2G1\MitoSys2\LSM\gfpSORORINc_G1\DE_W0011_P0001\DE_2_W0011_P0001_T0003\TR1_W0001_P0089\TR1_2_W0001_P0089_T0001_R1_P4_K1_Ch2-Ch1.zen
2.778015e+01	2.333320e+00	20150708_gfpSORORINcd3_G2G1\MitoSys2\LSM\gfpSORORINc_G1\DE_W0011_P0001\DE_2_W0011_P0001_T0003\TR1_W0001_P0089\TR1_2_W0001_P0089_T0001_R1_P4_K1_Ch2-Ch1.zen
2.784015e+01	2.383320e+00	20150708_gfpSORORINcd3_G2G1\MitoSys2\LSM\gfpSORORINc_G1\DE_W0011_P0001\DE_2_W0011_P0001_T0003\TR1_W0001_P0089\TR1_2_W0001_P0089_T0001_R1_P4_K1_Ch2-Ch1.zen
2.790015e+01	2.133320e+00	20150708_gfpSORORINcd3_G2G1\MitoSys2\LSM\gfpSORORINc_G1\DE_W0011_P0001\DE_2_W0011_P0001_T0003\TR1_W0001_P0089\TR1_2_W0001_P0089_T0001_R1_P4_K1_Ch2-Ch1.zen
2.796015e+01	1.949990e+00	20150708_gfpSORORINcd3_G2G1\MitoSys2\LSM\gfpSORORINc_G1\DE_W0011_P0001\DE_2_W0011_P0001_T0003\TR1_W0001_P0089\TR1_2_W0001_P0089_T0001_R1_P4_K1_Ch2-Ch1.zen
2.802015e+01	1.633320e+00	20150708_gfpSORORINcd3_G2G1\MitoSys2\LSM\gfpSORORINc_G1\DE_W0011_P0001\DE_2_W0011_P0001_T0003\TR1_W0001_P0089\TR1_2_W0001_P0089_T0001_R1_P4_K1_Ch2-Ch1.zen
2.808015e+01	2.183320e+00	20150708_gfpSORORINcd3_G2G1\MitoSys2\LSM\gfpSORORINc_G1\DE_W0011_P0001\DE_2_W0011_P0001_T0003\TR1_W0001_P0089\TR1_2_W0001_P0089_T0001_R1_P4_K1_Ch2-Ch1.zen
2.814016e+01	1.816660e+00	20150708_gfpSORORINcd3_G2G1\MitoSys2\LSM\gfpSORORINc_G1\DE_W0011_P0001\DE_2_W0011_P0001_T0003\TR1_W0001_P0089\TR1_2_W0001_P0089_T0001_R1_P4_K1_Ch2-Ch1.zen
2.820016e+01	2.166650e+00	20150708_gfpSORORINcd3_G2G1\MitoSys2\LSM\gfpSORORINc_G1\DE_W0011_P0001\DE_2_W0011_P0001_T0003\TR1_W0001_P0089\TR1_2_W0001_P0089_T0001_R1_P4_K1_Ch2-Ch1.zen
2.826016e+01	3.166650e+00	20150708_gfpSORORINcd3_G2G1\MitoSys2\LSM\gfpSORORINc_G1\DE_W0011_P0001\DE_2_W0011_P0001_T0003\TR1_W0001_P0089\TR1_2_W0001_P0089_T0001_R1_P4_K1_Ch2-Ch1.zen
2.832016e+01	2.649990e+00	20150708_gfpSORORINcd3_G2G1\MitoSys2\LSM\gfpSORORINc_G1\DE_W0011_P0001\DE_2_W0011_P0001_T0003\TR1_W0001_P0089\TR1_2_W0001_P0089_T0001_R1_P4_K1_Ch2-Ch1.zen
2.838016e+01	1.516660e+00	20150708_gfpSORORINcd3_G2G1\MitoSys2\LSM\gfpSORORINc_G1\DE_W0011_P0001\DE_2_W0011_P0001_T0003\TR1_W0001_P0089\TR1_2_W0001_P0089_T0001_R1_P4_K1_Ch2-Ch1.zen
2.844016e+01	1.983320e+00	20150708_gfpSORORINcd3_G2G1\MitoSys2\LSM\gfpSORORINc_G1\DE_W0011_P0001\DE_2_W0011_P0001_T0003\TR1_W0001_P0089\TR1_2_W0001_P0089_T0001_R1_P4_K1_Ch2-Ch1.zen
2.850016e+01	2.966650e+00	20150708_gfpSORORINcd3_G2G1\MitoSys2\LSM\gfpSORORINc_G1\DE_W0011_P0001\DE_2_W0011_P0001_T0003\TR1_W0001_P0089\TR1_2_W0001_P0089_T0001_R1_P4_K1_Ch2-Ch1.zen
2.856016e+01	1.949990e+00	20150708_gfpSORORINcd3_G2G1\MitoSys2\LSM\gfpSORORINc_G1\DE_W0011_P0001\DE_2_W0011_P0001_T0003\TR1_W0001_P0089\TR1_2_W0001_P0089_T0001_R1_P4_K1_Ch2-Ch1.zen
2.862016e+01	1.999990e+00	20150708_gfpSORORINcd3_G2G1\MitoSys2\LSM\gfpSORORINc_G1\DE_W0011_P0001\DE_2_W0011_P0001_T0003\TR1_W0001_P0089\TR1_2_W0001_P0089_T0001_R1_P4_K1_Ch2-Ch1.zen
2.868016e+01	1.949990e+00	20150708_gfpSORORINcd3_G2G1\MitoSys2\LSM\gfpSORORINc_G1\DE_W0011_P0001\DE_2_W0011_P0001_T0003\TR1_W0001_P0089\TR1_2_W0001_P0089_T0001_R1_P4_K1_Ch2-Ch1.zen
2.874016e+01	1.999990e+00	20150708_gfpSORORINcd3_G2G1\MitoSys2\LSM\gfpSORORINc_G1\DE_W0011_P0001\DE_2_W0011_P0001_T0003\TR1_W0001_P0089\TR1_2_W0001_P0089_T0001_R1_P4_K1_Ch2-Ch1.zen
2.880016e+01	2.349990e+00	20150708_gfpSORORINcd3_G2G1\MitoSys2\LSM\gfpSORORINc_G1\DE_W0011_P0001\DE_2_W0011_P0001_T0003\TR1_W0001_P0089\TR1_2_W0001_P0089_T0001_R1_P4_K1_Ch2-Ch1.zen
2.886016e+01	1.816660e+00	20150708_gfpSORORINcd3_G2G1\MitoSys2\LSM\gfpSORORINc_G1\DE_W0011_P0001\DE_2_W0011_P0001_T0003\TR1_W0001_P0089\TR1_2_W0001_P0089_T0001_R1_P4_K1_Ch2-Ch1.zen
2.892016e+01	2.066660e+00	20150708_gfpSORORINcd3_G2G1\MitoSys2\LSM\gfpSORORINc_G1\DE_W0011_P0001\DE_2_W0011_P0001_T0003\TR1_W0001_P0089\TR1_2_W0001_P0089_T0001_R1_P4_K1_Ch2-Ch1.zen
2.898016e+01	2.199990e+00	20150708_gfpSORORINcd3_G2G1\MitoSys2\LSM\gfpSORORINc_G1\DE_W0011_P0001\DE_2_W0011_P0001_T0003\TR1_W0001_P0089\TR1_2_W0001_P0089_T0001_R1_P4_K1_Ch2-Ch1.zen
2.904016e+01	2.133320e+00	20150708_gfpSORORINcd3_G2G1\MitoSys2\LSM\gfpSORORINc_G1\DE_W0011_P0001\DE_2_W0011_P0001_T0003\TR1_W0001_P0089\TR1_2_W0001_P0089_T0001_R1_P4_K1_Ch2-Ch1.zen
2.910016e+01	1.483330e+00	20150708_gfpSORORINcd3_G2G1\MitoSys2\LSM\gfpSORORINc_G1\DE_W0011_P0001\DE_2_W0011_P0001_T0003\TR1_W0001_P0089\TR1_2_W0001_P0089_T0001_R1_P4_K1_Ch2-Ch1.zen
2.916016e+01	1.866660e+00	20150708_gfpSORORINcd3_G2G1\MitoSys2\LSM\gfpSORORINc_G1\DE_W0011_P0001\DE_2_W0011_P0001_T0003\TR1_W0001_P0089\TR1_2_W0001_P0089_T0001_R1_P4_K1_Ch2-Ch1.zen
2.922016e+01	1.849990e+00	20150708_gfpSORORINcd3_G2G1\MitoSys2\LSM\gfpSORORINc_G1\DE_W0011_P0001\DE_2_W0011_P0001_T0003\TR1_W0001_P0089\TR1_2_W0001_P0089_T0001_R1_P4_K1_Ch2-Ch1.zen
2.928016e+01	2.066660e+00	20150708_gfpSORORINcd3_G2G1\MitoSys2\LSM\gfpSORORINc_G1\DE_W0011_P0001\DE_2_W0011_P0001_T0003\TR1_W0001_P0089\TR1_2_W0001_P0089_T0001_R1_P4_K1_Ch2-Ch1.zen
2.934016e+01	2.449990e+00	20150708_gfpSORORINcd3_G2G1\MitoSys2\LSM\gfpSORORINc_G1\DE_W0011_P0001\DE_2_W0011_P0001_T0003\TR1_W0001_P0089\TR1_2_W0001_P0089_T0001_R1_P4_K1_Ch2-Ch1.zen
2.940016e+01	2.083320e+00	20150708_gfpSORORINcd3_G2G1\MitoSys2\LSM\gfpSORORINc_G1\DE_W0011_P0001\DE_2_W0011_P0001_T0003\TR1_W0001_P0089\TR1_2_W0001_P0089_T0001_R1_P4_K1_Ch2-Ch1.zen
2.946016e+01	1.783320e+00	20150708_gfpSORORINcd3_G2G1\MitoSys2\LSM\gfpSORORINc_G1\DE_W0011_P0001\DE_2_W0011_P0001_T0003\TR1_W0001_P0089\TR1_2_W0001_P0089_T0001_R1_P4_K1_Ch2-Ch1.zen
2.952016e+01	1.949990e+00	20150708_gfpSORORINcd3_G2G1\MitoSys2\LSM\gfpSORORINc_G1\DE_W0011_P0001\DE_2_W0011_P0001_T0003\TR1_W0001_P0089\TR1_2_W0001_P0089_T0001_R1_P4_K1_Ch2-Ch1.zen
2.958016e+01	1.749990e+00	20150708_gfpSORORINcd3_G2G1\MitoSys2\LSM\gfpSORORINc_G1\DE_W0011_P0001\DE_2_W0011_P0001_T0003\TR1_W0001_P0089\TR1_2_W0001_P0089_T0001_R1_P4_K1_Ch2-Ch1.zen
2.964016e+01	1.849990e+00	20150708_gfpSORORINcd3_G2G1\MitoSys2\LSM\gfpSORORINc_G1\DE_W0011_P0001\DE_2_W0011_P0001_T0003\TR1_W0001_P0089\TR1_2_W0001_P0089_T0001_R1_P4_K1_Ch2-Ch1.zen
2.970016e+01	2.149990e+00	20150708_gfpSORORINcd3_G2G1\MitoSys2\LSM\gfpSORORINc_G1\DE_W0011_P0001\DE_2_W0011_P0001_T0003\TR1_W0001_P0089\TR1_2_W0001_P0089_T0001_R1_P4_K1_Ch2-Ch1.zen
2.976016e+01	1.999990e+00	20150708_gfpSORORINcd3_G2G1\MitoSys2\LSM\gfpSORORINc_G1\DE_W0011_P0001\DE_2_W0011_P0001_T0003\TR1_W0001_P0089\TR1_2_W0001_P0089_T0001_R1_P4_K1_Ch2-Ch1.zen
2.982016e+01	1.766660e+00	20150708_gfpSORORINcd3_G2G1\MitoSys2\LSM\gfpSORORINc_G1\DE_W0011_P0001\DE_2_W0011_P0001_T0003\TR1_W0001_P0089\TR1_2_W0001_P0089_T0001_R1_P4_K1_Ch2-Ch1.zen
2.988017e+01	2.649990e+00	20150708_gfpSORORINcd3_G2G1\MitoSys2\LSM\gfpSORORINc_G1\DE_W0011_P0001\DE_2_W0011_P0001_T0003\TR1_W0001_P0089\TR1_2_W0001_P0089_T0001_R1_P4_K1_Ch2-Ch1.zen
[truncated: 76,001 more rows]
