# Supplementary material for: Absolute quantification of cohesin, CTCF and their regulators in human cells
Source: eLife. 2019 Jun 17;8:e46269. doi: 10.7554/eLife.46269 (PMC6606026; doi:10.7554/eLife.46269)
Supplement: Figure 2—source data 1. [file elife-46269-fig2-data1.zip › Figure 2 - source data 1/20150708_gfpWAPLch3_G2G1/2c_opt_time_col.res]

General								Correlation								Corrections
No	File name	Full path	Format	Clock	Duration	Channel mode	Annotation	Channel mode.1	Selection	1st	2nd	Frequency	Eval frequency	Mode	Detrend frequency	Offset Ch1	Amplitude Ch1	Rate Ch1	Offset Ch2	Amplitude Ch2	Rate Ch2	Xtalk Ch1	Xtalk Ch2	Labels Ch1	Labels Ch2	Interval1 1st	Interval1 2nd	Interval1 Ch1	Interval1 Ch2	Interval2 1st	Interval2 2nd	Interval2 Ch1	Interval2 Ch2	Bleaching Ch1	Bleaching Ch2	Bleaching Cross	BG Ch1	BG Ch2	BG Cross	Xtalk Ch1.1	Xtalk Ch2.1	Xtalk Cross	Total Ch1	Total Ch2	Total Cross	G0ave Ch1	G0std Ch1	G0ave Ch2	G0std Ch2
0	H2B_mEGFP_set_0_R1_P10_K1_Ch2-Ch1.zen	20150708_gfpWAPLch3_G2G1\Mitosys2\Calibration\mEGFPC1_G2\H2B_mEGFP_set_0_R1_P10_K1_Ch2-Ch1.zen	FA/ISS	20000	30.0	3		7	0	0	29.941	100000	2000	Scale	0	1.4	0	0.01	1.46	0	0.01	0.04	0	1	1	0	1	69.669	3.429	0	1	69.669	3.429	1.015	1.0229	1	0.9602	0.3287	0.5618	1	0.0348	0.1863	0.9749	0.0552	-0.2355	0.018345	0.0029241999999999996	0.030394	0.064837
1	H2B_mEGFP_set_0_R1_P11_K1_Ch2-Ch1.zen	20150708_gfpWAPLch3_G2G1\Mitosys2\Calibration\mEGFPC1_G2\H2B_mEGFP_set_0_R1_P11_K1_Ch2-Ch1.zen	FA/ISS	20000	30.0	3		7	0	0	29.941	100000	2000	Scale	0	1.4	0	0.01	1.46	0	0.01	0.04	0	1	1	0	1	94.93799999999999	4.485	0	1	94.93799999999999	4.485	1.0025	1.0086	1	0.9707	0.4539	0.6637	1	0.0229	0.1514	0.9731	0.0295	-0.1724	0.011101999999999999	0.0021123	0.0086755	0.021136000000000002
2	H2B_mEGFP_set_0_R1_P12_K1_Ch2-Ch1.zen	20150708_gfpWAPLch3_G2G1\Mitosys2\Calibration\mEGFPC1_G2\H2B_mEGFP_set_0_R1_P12_K1_Ch2-Ch1.zen	FA/ISS	20000	30.0	3		7	0	0	29.941	100000	2000	Scale	0	1.4	0	0.01	1.46	0	0.01	0.04	0	1	1	0	1	90.54	4.311	0	1	90.54	4.311	1.0088	1.0236	1	0.9693	0.4362	0.6502	1	0.0252	0.1587	0.9779	0.0298	-0.17800000000000002	0.012274	0.0018455	-0.014684000000000001	0.015888
3	H2B_mEGFP_set_0_R1_P13_K1_Ch2-Ch1.zen	20150708_gfpWAPLch3_G2G1\Mitosys2\Calibration\mEGFPC1_G2\H2B_mEGFP_set_0_R1_P13_K1_Ch2-Ch1.zen	FA/ISS	20000	30.0	3		7	0	0	29.941	100000	2000	Scale	0	1.4	0	0.01	1.46	0	0.01	0.04	0	1	1	0	1	101.171	4.7589999999999995	0	1	101.171	4.7589999999999995	0.9958	1.0046	1	0.9725	0.4804	0.6835	1	0.0222	0.1489	0.9684	0.0237	-0.1558	0.009090299999999999	0.0010609999999999999	0.015469	0.020322
4	H2B_mEGFP_set_0_R1_P14_K1_Ch2-Ch1.zen	20150708_gfpWAPLch3_G2G1\Mitosys2\Calibration\mEGFPC1_G2\H2B_mEGFP_set_0_R1_P14_K1_Ch2-Ch1.zen	FA/ISS	20000	30.0	3		7	0	0	29.941	100000	2000	Scale	0	1.4	0	0.01	1.46	0	0.01	0.04	0	1	1	0	1	69.035	4.329	0	1	69.035	4.329	1.0427	1.1982	1	0.9598	0.4372	0.6476	1	0.1304	0.3602	1.0016	0.0036	0.0207	0.012659	0.0037159	0.019115	0.059530999999999994
5	H2B_mEGFP_set_0_R1_P15_K1_Ch2-Ch1.zen	20150708_gfpWAPLch3_G2G1\Mitosys2\Calibration\mEGFPC1_G2\H2B_mEGFP_set_0_R1_P15_K1_Ch2-Ch1.zen	FA/ISS	20000	30.0	3		7	0	0	29.941	100000	2000	Scale	0	1.4	0	0.01	1.46	0	0.01	0.04	0	1	1	0	1	88.555	4.893	0	1	88.555	4.893	1.0198	0.9832	1	0.9686	0.4917	0.6897	1	0.079	0.2738	0.9881	0.0018	-0.025	0.011918999999999999	0.0030502	0.014588	0.046971
6	H2B_mEGFP_set_0_R1_P16_K1_Ch2-Ch1.zen	20150708_gfpWAPLch3_G2G1\Mitosys2\Calibration\mEGFPC1_G2\H2B_mEGFP_set_0_R1_P16_K1_Ch2-Ch1.zen	FA/ISS	20000	30.0	3		7	0	0	29.941	100000	2000	Scale	0	1.4	0	0.01	1.46	0	0.01	0.04	0	1	1	0	1	91.708	4.36	0	1	91.708	4.36	1.0039	1.0101	1	0.9697	0.4422	0.6548	1	0.0253	0.1587	0.9736	0.0299	-0.1737	0.010339	0.0020556	0.0090227	0.05285700000000001
7	H2B_mEGFP_set_0_R1_P17_K1_Ch2-Ch1.zen	20150708_gfpWAPLch3_G2G1\Mitosys2\Calibration\mEGFPC1_G2\H2B_mEGFP_set_0_R1_P17_K1_Ch2-Ch1.zen	FA/ISS	20000	30.0	3		7	0	0	29.941	100000	2000	Scale	0	1.4	0	0.01	1.46	0	0.01	0.04	0	1	1	0	1	89.462	4.2330000000000005	0	1	89.462	4.2330000000000005	1.0037	1.0088	1	0.9689	0.4292	0.6449	1	0.0241	0.1549	0.9726	0.0351	-0.187	0.0091277	0.0014392	0.035526999999999996	0.029443
8	H2B_mEGFP_set_0_R1_P18_K1_Ch2-Ch1.zen	20150708_gfpWAPLch3_G2G1\Mitosys2\Calibration\mEGFPC1_G2\H2B_mEGFP_set_0_R1_P18_K1_Ch2-Ch1.zen	FA/ISS	20000	30.0	3		7	0	0	29.941	100000	2000	Scale	0	1.4	0	0.01	1.46	0	0.01	0.04	0	1	1	0	1	91.147	4.257	0	1	91.147	4.257	1.0016	1.0254	1	0.9695	0.4317	0.6469	1	0.0209	0.1437	0.971	0.035	-0.1962	0.0087892	0.0020087	0.011867	0.037502999999999995
9	H2B_mEGFP_set_0_R1_P19_K1_Ch2-Ch1.zen	20150708_gfpWAPLch3_G2G1\Mitosys2\Calibration\mEGFPC1_G2\H2B_mEGFP_set_0_R1_P19_K1_Ch2-Ch1.zen	FA/ISS	20000	30.0	3		7	0	0	29.941	100000	2000	Scale	0	1.4	0	0.01	1.46	0	0.01	0.04	0	1	1	0	1	72.035	4.22	0	1	72.035	4.22	1.0106	1.0583	1	0.9614	0.4253	0.6388	1	0.1009	0.3146	0.9717	-0.0007	-0.0332	0.011616	0.004553499999999999	0.016659	0.077473
10	H2B_mEGFP_set_0_R1_P1_K1_Ch2-Ch1.zen	20150708_gfpWAPLch3_G2G1\Mitosys2\Calibration\mEGFPC1_G2\H2B_mEGFP_set_0_R1_P1_K1_Ch2-Ch1.zen	FA/ISS	20000	30.0	3		7	0	0	29.941	100000	2000	Scale	0	1.4	0	0.01	1.46	0	0.01	0.04	0	1	1	0	1	125.154	5.754	0	1	125.154	5.754	1.0121	1.0329	1	0.9777	0.5562	0.7375	1	0.0168	0.1291	0.9897	0.0128	-0.1236	0.0084647	0.0017805	0.027698	0.033668000000000003
11	H2B_mEGFP_set_0_R1_P20_K1_Ch2-Ch1.zen	20150708_gfpWAPLch3_G2G1\Mitosys2\Calibration\mEGFPC1_G2\H2B_mEGFP_set_0_R1_P20_K1_Ch2-Ch1.zen	FA/ISS	20000	30.0	3		7	0	0	29.941	100000	2000	Scale	0	1.4	0	0.01	1.46	0	0.01	0.04	0	1	1	0	1	77.885	6.495	0	1	77.885	6.495	1.1396	1.7941	1	0.9639	0.5899	0.7531	1	0.2654	0.5024	1.1008	0.2474	0.2645	0.012006999999999999	0.0050229	0.013318	0.058458
12	H2B_mEGFP_set_0_R1_P2_K1_Ch2-Ch1.zen	20150708_gfpWAPLch3_G2G1\Mitosys2\Calibration\mEGFPC1_G2\H2B_mEGFP_set_0_R1_P2_K1_Ch2-Ch1.zen	FA/ISS	20000	30.0	3		7	0	0	29.941	100000	2000	Scale	0	1.4	0	0.01	1.46	0	0.01	0.04	0	1	1	0	1	122.825	6.903	0	1	122.825	6.903	0.9272	1.061	1	0.977	0.617	0.7759999999999999	1	0.0928	0.2724	0.9049	0.0078	0.0566	0.007801300000000001	0.0037211999999999996	0.010816	0.061559
13	H2B_mEGFP_set_0_R1_P3_K1_Ch2-Ch1.zen	20150708_gfpWAPLch3_G2G1\Mitosys2\Calibration\mEGFPC1_G2\H2B_mEGFP_set_0_R1_P3_K1_Ch2-Ch1.zen	FA/ISS	20000	30.0	3		7	0	0	29.941	100000	2000	Scale	0	1.4	0	0.01	1.46	0	0.01	0.04	0	1	1	0	1	155.711	6.922000000000001	0	1	155.711	6.922000000000001	1.0002	1.013	1	0.9821	0.6224	0.7818	1	0.01	0.1	0.9823	0.0109	-0.11	0.0057581	0.0010286	0.016388999999999997	0.017975
14	H2B_mEGFP_set_0_R1_P4_K1_Ch2-Ch1.zen	20150708_gfpWAPLch3_G2G1\Mitosys2\Calibration\mEGFPC1_G2\H2B_mEGFP_set_0_R1_P4_K1_Ch2-Ch1.zen	FA/ISS	20000	22.14	3		7	0	0	22.096	100000	2000	Scale	0	1.4	0	0.01	1.46	0	0.01	0.04	0	1	1	0	1	137.086	6.247999999999999	0	1	137.086	6.247999999999999	0.9588	1.0228	1	0.9782	0.5705	0.7438	1	0.0168	0.1255	0.9363	0.0079	-0.1212	0.0066438999999999995	0.003973900000000001	0.0232	0.089724
15	H2B_mEGFP_set_0_R1_P5_K1_Ch2-Ch1.zen	20150708_gfpWAPLch3_G2G1\Mitosys2\Calibration\mEGFPC1_G2\H2B_mEGFP_set_0_R1_P5_K1_Ch2-Ch1.zen	FA/ISS	20000	30.0	3		7	0	0	29.941	100000	2000	Scale	0	1.4	0	0.01	1.46	0	0.01	0.04	0	1	1	0	1	156.623	7.004	0	1	156.623	7.004	1.0225	1.0293	1	0.9822	0.6259	0.7841	1	0.0111	0.1048	1.0045	0.0099	-0.1032	0.0064645	0.0017699000000000002	0.0095876	0.036884
16	H2B_mEGFP_set_0_R1_P6_K1_Ch2-Ch1.zen	20150708_gfpWAPLch3_G2G1\Mitosys2\Calibration\mEGFPC1_G2\H2B_mEGFP_set_0_R1_P6_K1_Ch2-Ch1.zen	FA/ISS	20000	30.0	3		7	0	0	29.941	100000	2000	Scale	0	1.4	0	0.01	1.46	0	0.01	0.04	0	1	1	0	1	117.661	6.193	0	1	117.661	6.193	1.0069	1.0859999999999999	1	0.9763	0.5797	0.7518	1	0.06	0.2297	0.9831	-0.0015	-0.0093	0.009042299999999998	0.0021861999999999997	0.0063129	0.039317000000000005
17	H2B_mEGFP_set_0_R1_P7_K1_Ch2-Ch1.zen	20150708_gfpWAPLch3_G2G1\Mitosys2\Calibration\mEGFPC1_G2\H2B_mEGFP_set_0_R1_P7_K1_Ch2-Ch1.zen	FA/ISS	20000	30.0	3		7	0	0	29.941	100000	2000	Scale	0	1.4	0	0.01	1.46	0	0.01	0.04	0	1	1	0	1	116.265	5.403	0	1	116.265	5.403	0.9975	1.0059	1	0.9761	0.5323	0.7208	1	0.0192	0.1387	0.9736	0.0163	-0.1302	0.0092727	0.0012175	-0.0021309000000000002	0.017233000000000002
18	H2B_mEGFP_set_0_R1_P8_K1_Ch2-Ch1.zen	20150708_gfpWAPLch3_G2G1\Mitosys2\Calibration\mEGFPC1_G2\H2B_mEGFP_set_0_R1_P8_K1_Ch2-Ch1.zen	FA/ISS	20000	30.0	3		7	0	0	29.941	100000	2000	Scale	0	1.4	0	0.01	1.46	0	0.01	0.04	0	1	1	0	1	118.139	5.505	0	1	118.139	5.505	1.0082	1.0255	1	0.9764	0.5396	0.7259	1	0.02	0.141	0.9845	0.0132	-0.1229	0.0086155	0.0014208	0.012028	0.041239
19	H2B_mEGFP_set_0_R1_P9_K1_Ch2-Ch1.zen	20150708_gfpWAPLch3_G2G1\Mitosys2\Calibration\mEGFPC1_G2\H2B_mEGFP_set_0_R1_P9_K1_Ch2-Ch1.zen	FA/ISS	20000	30.0	3		7	0	0	29.941	100000	2000	Scale	0	1.4	0	0.01	1.46	0	0.01	0.04	0	1	1	0	1	116.831	5.369	0	1	116.831	5.369	1.0070000000000001	1.0175	1	0.9762	0.5291	0.7187	1	0.0164	0.1281	0.9831	0.0192	-0.1427	0.008918899999999999	0.0010278	0.00034162	0.035062
20	Soronin_0_R1_P10_K1_Ch2-Ch1.zen	20150708_gfpWAPLch3_G2G1\Mitosys2\Calibration\mEGFPC1_G2\Soronin_0_R1_P10_K1_Ch2-Ch1.zen	FA/ISS	20000	30.0	3		7	0	0	29.941	100000	2000	Scale	0	1.4	0	0.01	1.46	0	0.01	0.04	0	1	1	0	1	355.536	15.012	0	1	355.536	15.012	1.0188	1.0208	1	0.9921	0.8149	0.8992	1	0.0028	0.0518	1.0109	0.0019	-0.0453	0.0036021	0.00061693	0.009696799999999998	0.015085
21	Soronin_0_R1_P11_K1_Ch2-Ch1.zen	20150708_gfpWAPLch3_G2G1\Mitosys2\Calibration\mEGFPC1_G2\Soronin_0_R1_P11_K1_Ch2-Ch1.zen	FA/ISS	20000	30.0	3		7	0	0	29.941	100000	2000	Scale	0	1.4	0	0.01	1.46	0	0.01	0.04	0	1	1	0	1	276.562	12.023	0	1	276.562	12.023	1.0152	1.0382	1	0.9899	0.7715	0.8739	1	0.0064	0.0792	1.005	0.0008	-0.0422	0.0033061999999999996	0.0007011	0.008218000000000001	0.011954000000000001
22	Soronin_0_R1_P12_K1_Ch2-Ch1.zen	20150708_gfpWAPLch3_G2G1\Mitosys2\Calibration\mEGFPC1_G2\Soronin_0_R1_P12_K1_Ch2-Ch1.zen	FA/ISS	20000	30.0	3		7	0	0	29.941	100000	2000	Scale	0	1.4	0	0.01	1.46	0	0.01	0.04	0	1	1	0	1	263.01099999999997	11.347000000000001	0	1	263.01099999999997	11.347000000000001	0.9937	1.018	1	0.9894	0.7591	0.8666	1	0.0053	0.0721	0.9831	0.0019	-0.0564	0.0031916	0.00053929	0.004283100000000001	0.011869
23	Soronin_0_R1_P13_K1_Ch2-Ch1.zen	20150708_gfpWAPLch3_G2G1\Mitosys2\Calibration\mEGFPC1_G2\Soronin_0_R1_P13_K1_Ch2-Ch1.zen	FA/ISS	20000	30.0	3		7	0	0	29.941	100000	2000	Scale	0	1.4	0	0.01	1.46	0	0.01	0.04	0	1	1	0	1	267.269	11.492	0	1	267.269	11.492	1.0016	1.0046	1	0.9896	0.7621	0.8684	1	0.0051	0.0696	0.9911	0.0031	-0.0571	0.0033909	0.00081111	0.015182	0.013497
24	Soronin_0_R1_P14_K1_Ch2-Ch1.zen	20150708_gfpWAPLch3_G2G1\Mitosys2\Calibration\mEGFPC1_G2\Soronin_0_R1_P14_K1_Ch2-Ch1.zen	FA/ISS	20000	30.0	3	x	7	0	0	29.941	100000	2000	Scale	0	1.4	0	0.01	1.46	0	0.01	0.04	0	1	1	0	1	147.05	6.577000000000001	0	1	147.05	6.577000000000001	0.9707	1.0137	1	0.981	0.6049	0.7703	1	0.0113	0.1052	0.9520000000000001	0.009000000000000001	-0.1159	0.006963899999999999	0.0020129	0.016884	0.050739
25	Soronin_0_R1_P15_K1_Ch2-Ch1.zen	20150708_gfpWAPLch3_G2G1\Mitosys2\Calibration\mEGFPC1_G2\Soronin_0_R1_P15_K1_Ch2-Ch1.zen	FA/ISS	20000	30.0	3	x	7	0	0	29.941	100000	2000	Scale	0	1.4	0	0.01	1.46	0	0.01	0.04	0	1	1	0	1	53.258	3.463	0	1	53.258	3.463	0.9507	1.0849	1	0.948	0.3329	0.5615	1	0.1472	0.3825	0.9	-0.0032	-0.0397	0.0051387	0.006100100000000001	0.021393000000000002	0.091435
26	Soronin_0_R1_P1_K1_Ch2-Ch1.zen	20150708_gfpWAPLch3_G2G1\Mitosys2\Calibration\mEGFPC1_G2\Soronin_0_R1_P1_K1_Ch2-Ch1.zen	FA/ISS	20000	30.0	3		7	0	0	29.941	100000	2000	Scale	0	1.4	0	0.01	1.46	0	0.01	0.04	0	1	1	0	1	520.501	22.129	0	1	520.501	22.129	0.9944	1.0242	1	0.9946	0.8723	0.9314	1	0.0035	0.0586	0.9890000000000001	-0.0002	-0.0074	0.0017259	0.00040293	-0.00023342	0.0090333
27	Soronin_0_R1_P2_K1_Ch2-Ch1.zen	20150708_gfpWAPLch3_G2G1\Mitosys2\Calibration\mEGFPC1_G2\Soronin_0_R1_P2_K1_Ch2-Ch1.zen	FA/ISS	20000	30.0	3		7	0	0	29.941	100000	2000	Scale	0	1.4	0	0.01	1.46	0	0.01	0.04	0	1	1	0	1	551.158	23.046	0	1	551.158	23.046	0.9997	1.0211	1	0.9949	0.8772	0.9342	1	0.0019	0.0429	0.9946	-0.0	-0.0204	0.0017132000000000002	0.00025972	-0.0015342	0.006741
28	Soronin_0_R1_P3_K1_Ch2-Ch1.zen	20150708_gfpWAPLch3_G2G1\Mitosys2\Calibration\mEGFPC1_G2\Soronin_0_R1_P3_K1_Ch2-Ch1.zen	FA/ISS	20000	30.0	3		7	0	0	29.941	100000	2000	Scale	0	1.4	0	0.01	1.46	0	0.01	0.04	0	1	1	0	1	576.941	23.91	0	1	576.941	23.91	0.9978	1.0017	1	0.9952	0.8815	0.9366	1	0.0012	0.0343	0.993	0.0006	-0.0267	0.0017629000000000002	0.00026095	-0.00072704	0.0068953999999999994
29	Soronin_0_R1_P4_K1_Ch2-Ch1.zen	20150708_gfpWAPLch3_G2G1\Mitosys2\Calibration\mEGFPC1_G2\Soronin_0_R1_P4_K1_Ch2-Ch1.zen	FA/ISS	20000	30.0	3		7	0	0	29.94	100000	2000	Scale	0	1.4	0	0.01	1.46	0	0.01	0.04	0	1	1	0	1	460.902	19.451	0	1	460.902	19.451	0.9791	1.0548	1	0.9939	0.855	0.9218	1	0.0025	0.0468	0.9731	-0.0013	-0.0284	0.002597	0.00051152	0.010408	0.0090796
30	Soronin_0_R1_P5_K1_Ch2-Ch1.zen	20150708_gfpWAPLch3_G2G1\Mitosys2\Calibration\mEGFPC1_G2\Soronin_0_R1_P5_K1_Ch2-Ch1.zen	FA/ISS	20000	30.0	3	x	7	0	0	29.94	100000	2000	Scale	0	1.4	0	0.01	1.46	0	0.01	0.04	0	1	1	0	1	540.035	23.302	0	1	540.035	23.302	1.0452	1.0045	1	0.9948	0.8785	0.9348	1	0.0075	0.0735	1.0399	-0.0002	0.0108	0.0028247	0.0015618000000000001	0.0055969999999999995	0.0085554
31	Soronin_0_R1_P6_K1_Ch2-Ch1.zen	20150708_gfpWAPLch3_G2G1\Mitosys2\Calibration\mEGFPC1_G2\Soronin_0_R1_P6_K1_Ch2-Ch1.zen	FA/ISS	20000	30.0	3		7	0	0	29.941	100000	2000	Scale	0	1.4	0	0.01	1.46	0	0.01	0.04	0	1	1	0	1	457.131	19.238	0	1	457.131	19.238	1.0001	1.0069	1	0.9939	0.8539	0.9212	1	0.0024	0.0492	0.9940000000000001	0.0005	-0.0267	0.0020542	0.00010919	0.00091987	0.0053305
32	Soronin_0_R1_P7_K1_Ch2-Ch1.zen	20150708_gfpWAPLch3_G2G1\Mitosys2\Calibration\mEGFPC1_G2\Soronin_0_R1_P7_K1_Ch2-Ch1.zen	FA/ISS	20000	30.0	3		7	0	0	29.941	100000	2000	Scale	0	1.4	0	0.01	1.46	0	0.01	0.04	0	1	1	0	1	454.414	19.535	0	1	454.414	19.535	0.9967	1.0171	1	0.9939	0.856	0.9224	1	0.0047	0.0683	0.9906	-0.0001	-0.0065	0.0025719000000000002	0.00035817	0.0097184	0.0065741
33	Soronin_0_R1_P8_K1_Ch2-Ch1.zen	20150708_gfpWAPLch3_G2G1\Mitosys2\Calibration\mEGFPC1_G2\Soronin_0_R1_P8_K1_Ch2-Ch1.zen	FA/ISS	20000	30.0	3		7	0	0	29.941	100000	2000	Scale	0	1.4	0	0.01	1.46	0	0.01	0.04	0	1	1	0	1	453.63199999999995	19.178	0	1	453.63199999999995	19.178	0.9999	1.0101	1	0.9938	0.8534	0.9209999999999999	1	0.0028	0.0532	0.9937	0.0003	-0.0229	0.0025028000000000003	0.00019244	0.0011284	0.0056326
34	Soronin_0_R1_P9_K1_Ch2-Ch1.zen	20150708_gfpWAPLch3_G2G1\Mitosys2\Calibration\mEGFPC1_G2\Soronin_0_R1_P9_K1_Ch2-Ch1.zen	FA/ISS	20000	30.0	3	x	7	0	0	29.941	100000	2000	Scale	0	1.4	0	0.01	1.46	0	0.01	0.04	0	1	1	0	1	330.115	20.084	0	1	330.115	20.084	0.9648	1.3639	1	0.9914	0.8562	0.9212	1	0.1186	0.3275	0.9563	0.1549	0.2516	0.0052619	0.0030995999999999997	0.012751	0.027103
35	Soronin_1_R1_P10_K1_Ch2-Ch1.zen	20150708_gfpWAPLch3_G2G1\Mitosys2\Calibration\mEGFPC1_G2\Soronin_1_R1_P10_K1_Ch2-Ch1.zen	FA/ISS	20000	30.0	3		7	0	0	29.941	100000	2000	Scale	0	1.4	0	0.01	1.46	0	0.01	0.04	0	1	1	0	1	456.907	19.988	0	1	456.907	19.988	0.9953	1.0489	1	0.9939	0.8591	0.924	1	0.0079	0.0849	0.9892	0.0007	0.0117	0.0025572	0.00084827	0.006405199999999999	0.023982
36	Soronin_1_R1_P1_K1_Ch2-Ch1.zen	20150708_gfpWAPLch3_G2G1\Mitosys2\Calibration\mEGFPC1_G2\Soronin_1_R1_P1_K1_Ch2-Ch1.zen	FA/ISS	20000	30.0	3		7	0	0	29.941	100000	2000	Scale	0	1.4	0	0.01	1.46	0	0.01	0.04	0	1	1	0	1	427.093	19.89	0	1	427.093	19.89	1.0032	1.0103	1	0.9935	0.8585	0.9235	1	0.0205	0.141	0.9966	0.005	0.0674	0.0029924	0.00051567	0.0031915	0.010445
37	Soronin_1_R1_P2_K1_Ch2-Ch1.zen	20150708_gfpWAPLch3_G2G1\Mitosys2\Calibration\mEGFPC1_G2\Soronin_1_R1_P2_K1_Ch2-Ch1.zen	FA/ISS	20000	30.0	3		7	0	0	29.941	100000	2000	Scale	0	1.4	0	0.01	1.46	0	0.01	0.04	0	1	1	0	1	342.295	15.222000000000001	0	1	342.295	15.222000000000001	1.003	1.0262	1	0.9918	0.8167	0.9	1	0.0096	0.0976	0.9948	0.0	0.0013	0.0030008	0.00017917	0.0017305999999999997	0.006526100000000001
38	Soronin_1_R1_P3_K1_Ch2-Ch1.zen	20150708_gfpWAPLch3_G2G1\Mitosys2\Calibration\mEGFPC1_G2\Soronin_1_R1_P3_K1_Ch2-Ch1.zen	FA/ISS	20000	30.0	3		7	0	0	29.941	100000	2000	Scale	0	1.4	0	0.01	1.46	0	0.01	0.04	0	1	1	0	1	415.531	18.164	0	1	415.531	18.164	0.9992	1.0059	1	0.9933	0.8456	0.9165	1	0.0073	0.0852	0.9925	0.0001	0.0048	0.003145	0.00019154	0.0035421999999999997	0.004132899999999999
39	Soronin_1_R1_P4_K1_Ch2-Ch1.zen	20150708_gfpWAPLch3_G2G1\Mitosys2\Calibration\mEGFPC1_G2\Soronin_1_R1_P4_K1_Ch2-Ch1.zen	FA/ISS	20000	30.0	3		7	0	0	29.941	100000	2000	Scale	0	1.4	0	0.01	1.46	0	0.01	0.04	0	1	1	0	1	223.465	11.267999999999999	0	1	223.465	11.267999999999999	0.9453	0.9837	1	0.9876	0.7587	0.8656	1	0.0424	0.2055	0.9332	0.0079	0.076	0.0075309	0.00057227	0.0043552	0.011795
40	Soronin_1_R1_P5_K1_Ch2-Ch1.zen	20150708_gfpWAPLch3_G2G1\Mitosys2\Calibration\mEGFPC1_G2\Soronin_1_R1_P5_K1_Ch2-Ch1.zen	FA/ISS	20000	30.0	3		7	0	0	29.941	100000	2000	Scale	0	1.4	0	0.01	1.46	0	0.01	0.04	0	1	1	0	1	439.57800000000003	19.595	0	1	439.57800000000003	19.595	0.9981	1.0469	1	0.9936	0.8557	0.9221	1	0.01	0.0982	0.9917	0.0016	0.0232	0.0030664999999999998	0.00020580000000000002	0.0019369	0.0049068
41	Soronin_1_R1_P6_K1_Ch2-Ch1.zen	20150708_gfpWAPLch3_G2G1\Mitosys2\Calibration\mEGFPC1_G2\Soronin_1_R1_P6_K1_Ch2-Ch1.zen	FA/ISS	20000	30.0	3		7	0	0	29.941	100000	2000	Scale	0	1.4	0	0.01	1.46	0	0.01	0.04	0	1	1	0	1	521.8240000000001	22.228	0	1	521.8240000000001	22.228	1.0138	1.0374	1	0.9946	0.8729	0.9318	1	0.0037	0.0607	1.0084	-0.0001	-0.0051	0.0022286999999999997	0.00047278	1.8641999999999999e-06	0.010823000000000001
42	Soronin_1_R1_P7_K1_Ch2-Ch1.zen	20150708_gfpWAPLch3_G2G1\Mitosys2\Calibration\mEGFPC1_G2\Soronin_1_R1_P7_K1_Ch2-Ch1.zen	FA/ISS	20000	30.0	3		7	0	0	29.941	100000	2000	Scale	0	1.4	0	0.01	1.46	0	0.01	0.04	0	1	1	0	1	519.431	22.164	0	1	519.431	22.164	1.0083	1.0298	1	0.9946	0.8725	0.9315	1	0.0039	0.0618	1.0029	-0.0001	-0.0041	0.0020538	0.00035742	-0.0011344	0.012254000000000001
43	Soronin_1_R1_P8_K1_Ch2-Ch1.zen	20150708_gfpWAPLch3_G2G1\Mitosys2\Calibration\mEGFPC1_G2\Soronin_1_R1_P8_K1_Ch2-Ch1.zen	FA/ISS	20000	30.0	3		7	0	0	29.941	100000	2000	Scale	0	1.4	0	0.01	1.46	0	0.01	0.04	0	1	1	0	1	487.224	21.344	0	1	487.224	21.344	1.0101	1.099	1	0.9943	0.8675	0.9287	1	0.0074	0.0843	1.0043	0.0016	0.0156	0.0023640999999999996	0.00044345	-0.0011629000000000001	0.012517
44	Soronin_1_R1_P9_K1_Ch2-Ch1.zen	20150708_gfpWAPLch3_G2G1\Mitosys2\Calibration\mEGFPC1_G2\Soronin_1_R1_P9_K1_Ch2-Ch1.zen	FA/ISS	20000	30.0	3		7	0	0	29.941	100000	2000	Scale	0	1.4	0	0.01	1.46	0	0.01	0.04	0	1	1	0	1	481.73699999999997	20.703000000000003	0	1	481.73699999999997	20.703000000000003	1.0702	1.0814	1	0.9942	0.8636	0.9266	1	0.0049	0.0689	1.0642	-0.0	-0.0019	0.0022730999999999997	0.00054719	0.0046495	0.014731999999999999
45	H2B-mCherry-mEGFP_0_R1_P10_K1_Ch2-Ch1.zen	20150708_gfpWAPLch3_G2G1\Mitosys2\Calibration\mEGFPC1H2B_G2\H2B-mCherry-mEGFP_0_R1_P10_K1_Ch2-Ch1.zen	FA/ISS	20000	30.0	3		7	0	0	29.941	100000	2000	Scale	0	1.42	0	0.01	0.94	0	0.01	0.04	0	1	1	0	1	37.830999999999996	4.652	0	1	37.830999999999996	4.652	1.0316	1.0581	1	0.9263	0.6328	0.7654	1	0.4505	0.6703	0.9567	0.2366	0.4481	0.029666	0.0083151	0.0052679	0.075017
46	H2B-mCherry-mEGFP_0_R1_P11_K1_Ch2-Ch1.zen	20150708_gfpWAPLch3_G2G1\Mitosys2\Calibration\mEGFPC1H2B_G2\H2B-mCherry-mEGFP_0_R1_P11_K1_Ch2-Ch1.zen	FA/ISS	20000	30.000999999999998	3		7	0	0	29.941	100000	2000	Scale	0	1.42	0	0.01	0.94	0	0.01	0.04	0	1	1	0	1	36.343	4.3260000000000005	0	1	36.343	4.3260000000000005	0.977	1.4705	1	0.9232	0.6023	0.745	1	0.4278	0.6512	0.9009999999999999	0.3754	0.4097	0.031376999999999995	0.010294	0.021599	0.062582
47	H2B-mCherry-mEGFP_0_R1_P12_K1_Ch2-Ch1.zen	20150708_gfpWAPLch3_G2G1\Mitosys2\Calibration\mEGFPC1H2B_G2\H2B-mCherry-mEGFP_0_R1_P12_K1_Ch2-Ch1.zen	FA/ISS	20000	30.0	3		7	0	0	29.94	100000	2000	Scale	0	1.42	0	0.01	0.94	0	0.01	0.04	0	1	1	0	1	57.706	365.293	0	1	57.706	365.293	1.0041	1.8751	1	0.9514	0.9945	0.9727	1	0.9866	0.9933	0.9553	1.8469	0.9661	0.016235	0.0052372	0.000575	0.0010004
48	H2B-mCherry-mEGFP_0_R1_P13_K1_Ch2-Ch1.zen	20150708_gfpWAPLch3_G2G1\Mitosys2\Calibration\mEGFPC1H2B_G2\H2B-mCherry-mEGFP_0_R1_P13_K1_Ch2-Ch1.zen	FA/ISS	20000	30.0	3		7	0	0	29.94	100000	2000	Scale	0	1.42	0	0.01	0.94	0	0.01	0.04	0	1	1	0	1	58.702	423.62800000000004	0	1	58.702	423.62800000000004	0.9949	1.8672	1	0.9522	0.9953	0.9735	1	0.9883	0.9941	0.9472	1.8431	0.9678	0.014379	0.0058517	0.00068372	0.001067
49	H2B-mCherry-mEGFP_0_R1_P14_K1_Ch2-Ch1.zen	20150708_gfpWAPLch3_G2G1\Mitosys2\Calibration\mEGFPC1H2B_G2\H2B-mCherry-mEGFP_0_R1_P14_K1_Ch2-Ch1.zen	FA/ISS	20000	30.0	3		7	0	0	29.94	100000	2000	Scale	0	1.42	0	0.01	0.94	0	0.01	0.04	0	1	1	0	1	31.195	96.897	0	1	31.195	96.897	1.0046	1.0605	1	0.9106	0.9806	0.945	1	0.9745	0.9871	0.915	1.0144	0.9327	0.025927	0.0043644	0.00065741	0.0011085000000000001
50	H2B-mCherry-mEGFP_0_R1_P15_K1_Ch2-Ch1.zen	20150708_gfpWAPLch3_G2G1\Mitosys2\Calibration\mEGFPC1H2B_G2\H2B-mCherry-mEGFP_0_R1_P15_K1_Ch2-Ch1.zen	FA/ISS	20000	30.000999999999998	3	x	7	0	0	29.941	100000	2000	Scale	0	1.42	0	0.01	0.94	0	0.01	0.04	0	1	1	0	1	53.425	3.938	0	1	53.425	3.938	1.0025	1.0601	1	0.9475	0.5613	0.7287	1	0.1885	0.429	0.95	0.0392	0.1729	0.019166	0.0087196	0.047675999999999996	0.20668000000000003
51	H2B-mCherry-mEGFP_0_R1_P16_K1_Ch2-Ch1.zen	20150708_gfpWAPLch3_G2G1\Mitosys2\Calibration\mEGFPC1H2B_G2\H2B-mCherry-mEGFP_0_R1_P16_K1_Ch2-Ch1.zen	FA/ISS	20000	30.0	3	x	7	0	0	29.941	100000	2000	Scale	0	1.42	0	0.01	0.94	0	0.01	0.04	0	1	1	0	1	46.478	6.6739999999999995	0	1	46.478	6.6739999999999995	1.0408	0.8159	1	0.9396	0.7061	0.8131	1	0.4739	0.6804	0.9791	0.1533	0.5033	0.021381999999999998	0.010733	0.015315	0.070754
52	H2B-mCherry-mEGFP_0_R1_P1_K1_Ch2-Ch1.zen	20150708_gfpWAPLch3_G2G1\Mitosys2\Calibration\mEGFPC1H2B_G2\H2B-mCherry-mEGFP_0_R1_P1_K1_Ch2-Ch1.zen	FA/ISS	20000	30.0	3		7	0	0	29.941	100000	2000	Scale	0	1.42	0	0.01	0.94	0	0.01	0.04	0	1	1	0	1	86.243	316.878	0	1	86.243	316.878	0.9925	1.6797	1	0.9673	0.9937	0.9804	1	0.977	0.9884	0.9599	1.6395	0.9691	0.014046000000000001	0.0020469	0.0017350000000000002	0.0011951
53	H2B-mCherry-mEGFP_0_R1_P2_K1_Ch2-Ch1.zen	20150708_gfpWAPLch3_G2G1\Mitosys2\Calibration\mEGFPC1H2B_G2\H2B-mCherry-mEGFP_0_R1_P2_K1_Ch2-Ch1.zen	FA/ISS	20000	30.0	3		7	0	0	29.941	100000	2000	Scale	0	1.42	0	0.01	0.94	0	0.01	0.04	0	1	1	0	1	81.546	338.82199999999995	0	1	81.546	338.82199999999995	1.0021	1.9857	1	0.9655	0.9941	0.9797	1	0.9795	0.9897	0.9676	1.9449	0.9695	0.012601000000000001	0.0059078	0.00099873	0.0013697000000000002
54	H2B-mCherry-mEGFP_0_R1_P3_K1_Ch2-Ch1.zen	20150708_gfpWAPLch3_G2G1\Mitosys2\Calibration\mEGFPC1H2B_G2\H2B-mCherry-mEGFP_0_R1_P3_K1_Ch2-Ch1.zen	FA/ISS	20000	30.0	3		7	0	0	29.941	100000	2000	Scale	0	1.42	0	0.01	0.94	0	0.01	0.04	0	1	1	0	1	82.21	208.128	0	1	82.21	208.128	1.0015	1.1333	1	0.9657	0.9909	0.9783	1	0.9685	0.9841	0.9672	1.09	0.9627	0.012514	0.005037300000000001	0.0012333	0.0021043000000000004
55	H2B-mCherry-mEGFP_0_R1_P4_K1_Ch2-Ch1.zen	20150708_gfpWAPLch3_G2G1\Mitosys2\Calibration\mEGFPC1H2B_G2\H2B-mCherry-mEGFP_0_R1_P4_K1_Ch2-Ch1.zen	FA/ISS	20000	30.0	3		7	0	0	29.941	100000	2000	Scale	0	1.42	0	0.01	0.94	0	0.01	0.04	0	1	1	0	1	88.235	5.642	0	1	88.235	5.642	0.9522	0.9292	1	0.9674	0.6911	0.8175	1	0.1427	0.3762	0.9201	0.035	0.2039	0.015558	0.005786	0.00067613	0.078751
56	H2B-mCherry-mEGFP_0_R1_P5_K1_Ch2-Ch1.zen	20150708_gfpWAPLch3_G2G1\Mitosys2\Calibration\mEGFPC1H2B_G2\H2B-mCherry-mEGFP_0_R1_P5_K1_Ch2-Ch1.zen	FA/ISS	20000	30.0	3		7	0	0	29.941	100000	2000	Scale	0	1.42	0	0.01	0.94	0	0.01	0.04	0	1	1	0	1	84.46700000000001	11.99	0	1	84.46700000000001	11.99	0.9192	1.6865	1	0.961	0.8348	0.8954	1	0.5202	0.7141	0.8804	0.8343	0.6147	0.025103	0.030661	0.011333	0.034774
57	H2B-mCherry-mEGFP_0_R1_P6_K1_Ch2-Ch1.zen	20150708_gfpWAPLch3_G2G1\Mitosys2\Calibration\mEGFPC1H2B_G2\H2B-mCherry-mEGFP_0_R1_P6_K1_Ch2-Ch1.zen	FA/ISS	20000	30.0	3		7	0	0	29.941	100000	2000	Scale	0	1.42	0	0.01	0.94	0	0.01	0.04	0	1	1	0	1	18.7	1.683	0	1	18.7	1.683	1.1525	1.0783	1	0.8528	0.1937	0.4058	1	0.3098	0.5564	0.993	-0.0	-0.004	0.0066105	0.011294	0.040287	0.069186
58	H2B-mCherry-mEGFP_0_R1_P7_K1_Ch2-Ch1.zen	20150708_gfpWAPLch3_G2G1\Mitosys2\Calibration\mEGFPC1H2B_G2\H2B-mCherry-mEGFP_0_R1_P7_K1_Ch2-Ch1.zen	FA/ISS	20000	30.0	3		7	0	0	29.94	100000	2000	Scale	0	1.42	0	0.01	0.94	0	0.01	0.04	0	1	1	0	1	44.28	300.43	0	1	44.28	300.43	1.0190000000000001	2.0045	1	0.9369	0.9933	0.9647	1	0.9874	0.9937	0.9553	1.9743	0.9585	0.02137	0.010215	0.00048685	0.0017905000000000002
59	H2B-mCherry-mEGFP_0_R1_P8_K1_Ch2-Ch1.zen	20150708_gfpWAPLch3_G2G1\Mitosys2\Calibration\mEGFPC1H2B_G2\H2B-mCherry-mEGFP_0_R1_P8_K1_Ch2-Ch1.zen	FA/ISS	20000	30.0	3		7	0	0	29.941	100000	2000	Scale	0	1.42	0	0.01	0.94	0	0.01	0.04	0	1	1	0	1	43.131	394.09	0	1	43.131	394.09	0.9771	1.9519	1	0.9354	0.9947	0.9646	1	0.9902	0.9951	0.9132	1.9289	0.9598	0.024617	0.0020277	0.0041903	0.004816
60	H2B-mCherry-mEGFP_0_R1_P9_K1_Ch2-Ch1.zen	20150708_gfpWAPLch3_G2G1\Mitosys2\Calibration\mEGFPC1H2B_G2\H2B-mCherry-mEGFP_0_R1_P9_K1_Ch2-Ch1.zen	FA/ISS	20000	30.0	3		7	0	0	29.94	100000	2000	Scale	0	1.42	0	0.01	0.94	0	0.01	0.04	0	1	1	0	1	41.865	334.635	0	1	41.865	334.635	0.9993	2.1017	1	0.9334	0.9937	0.9631	1	0.9887	0.9943	0.9327	2.0733	0.9576	0.029164	0.0038982	0.0053548	0.0063282
61	H2B-mCherry-mEGFP_1_R1_P1_K1_Ch2-Ch1.zen	20150708_gfpWAPLch3_G2G1\Mitosys2\Calibration\mEGFPC1H2B_G2\H2B-mCherry-mEGFP_1_R1_P1_K1_Ch2-Ch1.zen	FA/ISS	20000	30.0	3		7	0	0	29.94	100000	2000	Scale	0	1.42	0	0.01	0.94	0	0.01	0.04	0	1	1	0	1	128.36700000000002	319.923	0	1	128.36700000000002	319.923	1.0118	1.8459999999999999	1	0.978	0.9938	0.9859	1	0.9664	0.983	0.9896	1.7877	0.9691	0.008574700000000001	0.0028268	0.0011465	0.001415
62	H2B-mCherry-mEGFP_1_R1_P2_K1_Ch2-Ch1.zen	20150708_gfpWAPLch3_G2G1\Mitosys2\Calibration\mEGFPC1H2B_G2\H2B-mCherry-mEGFP_1_R1_P2_K1_Ch2-Ch1.zen	FA/ISS	20000	30.0	3		7	0	0	29.941	100000	2000	Scale	0	1.42	0	0.01	0.94	0	0.01	0.04	0	1	1	0	1	123.09100000000001	389.62300000000005	0	1	123.09100000000001	389.62300000000005	0.9917	2.319	1	0.9771	0.9947	0.9858	1	0.9724	0.9861	0.9689	2.2615	0.9721	0.008933	0.004143	0.00069344	0.0010513
63	H2B-mCherry-mEGFP_1_R1_P3_K1_Ch2-Ch1.zen	20150708_gfpWAPLch3_G2G1\Mitosys2\Calibration\mEGFPC1H2B_G2\H2B-mCherry-mEGFP_1_R1_P3_K1_Ch2-Ch1.zen	FA/ISS	20000	30.0	3		7	0	0	29.941	100000	2000	Scale	0	1.42	0	0.01	0.94	0	0.01	0.04	0	1	1	0	1	128.234	310.181	0	1	128.234	310.181	1.0008	1.9056	1	0.978	0.9934	0.9857	1	0.9645	0.9821	0.9787	1.8417	0.9679	0.007812	0.0027748	0.0010537	0.0011959000000000002
64	H2B-mCherry-mEGFP_1_R1_P4_K1_Ch2-Ch1.zen	20150708_gfpWAPLch3_G2G1\Mitosys2\Calibration\mEGFPC1H2B_G2\H2B-mCherry-mEGFP_1_R1_P4_K1_Ch2-Ch1.zen	FA/ISS	20000	30.0	3		7	0	0	29.941	100000	2000	Scale	0	1.42	0	0.01	0.94	0	0.01	0.04	0	1	1	0	1	102.678	10.102	0	1	102.678	10.102	1.0144	1.2319	1	0.9725	0.8202	0.8931	1	0.3464	0.5879	0.9867	0.3533	0.4867	0.011284	0.0013775	0.0056078000000000005	0.01567
65	H2B-mCherry-mEGFP_1_R1_P5_K1_Ch2-Ch1.zen	20150708_gfpWAPLch3_G2G1\Mitosys2\Calibration\mEGFPC1H2B_G2\H2B-mCherry-mEGFP_1_R1_P5_K1_Ch2-Ch1.zen	FA/ISS	20000	30.0	3		7	0	0	29.941	100000	2000	Scale	0	1.42	0	0.01	0.94	0	0.01	0.04	0	1	1	0	1	96.645	9.427	0	1	96.645	9.427	1.041	1.03	1	0.9708	0.8092	0.8863	1	0.3458	0.5865	1.0112	0.2409	0.4788	0.013597999999999999	0.0047334	0.011164	0.050964999999999996
66	H2B-mCherry-mEGFP_2_R1_P10_K1_Ch2-Ch1.zen	20150708_gfpWAPLch3_G2G1\Mitosys2\Calibration\mEGFPC1H2B_G2\H2B-mCherry-mEGFP_2_R1_P10_K1_Ch2-Ch1.zen	FA/ISS	20000	30.0	3		7	0	0	29.941	100000	2000	Scale	0	1.42	0	0.01	0.94	0	0.01	0.04	0	1	1	0	1	408.139	19.664	0	1	408.139	19.664	1.0139	1.3273	1	0.993	0.9058	0.9484	1	0.0299	0.16399999999999998	1.0068	0.0483	0.1153	0.0025513000000000003	0.0013155999999999999	0.0047996	0.023438999999999998
67	H2B-mCherry-mEGFP_2_R1_P1_K1_Ch2-Ch1.zen	20150708_gfpWAPLch3_G2G1\Mitosys2\Calibration\mEGFPC1H2B_G2\H2B-mCherry-mEGFP_2_R1_P1_K1_Ch2-Ch1.zen	FA/ISS	20000	30.0	3		7	0	0	29.941	100000	2000	Scale	0	1.42	0	0.01	0.94	0	0.01	0.04	0	1	1	0	1	121.245	262.089	0	1	121.245	262.089	1.0062	1.639	1	0.9767	0.9926	0.9846	1	0.9619	0.9808	0.9829	1.5777	0.9656	0.0069356999999999995	0.0026542	0.0014202	0.0014636
68	H2B-mCherry-mEGFP_2_R1_P2_K1_Ch2-Ch1.zen	20150708_gfpWAPLch3_G2G1\Mitosys2\Calibration\mEGFPC1H2B_G2\H2B-mCherry-mEGFP_2_R1_P2_K1_Ch2-Ch1.zen	FA/ISS	20000	30.0	3		7	0	0	29.941	100000	2000	Scale	0	1.42	0	0.01	0.94	0	0.01	0.04	0	1	1	0	1	116.95299999999999	270.862	0	1	116.95299999999999	270.862	1.003	2.2854	1	0.9759	0.9924	0.9841	1	0.9624	0.981	0.9788	2.2072	0.9653	0.0080257	0.0040691	0.0011776	0.0017057000000000003
69	H2B-mCherry-mEGFP_2_R1_P3_K1_Ch2-Ch1.zen	20150708_gfpWAPLch3_G2G1\Mitosys2\Calibration\mEGFPC1H2B_G2\H2B-mCherry-mEGFP_2_R1_P3_K1_Ch2-Ch1.zen	FA/ISS	20000	30.0	3		7	0	0	29.94	100000	2000	Scale	0	1.42	0	0.01	0.94	0	0.01	0.04	0	1	1	0	1	119.994	321.176	0	1	119.994	321.176	1.0036	1.8522	1	0.9765	0.9937	0.9851	1	0.9681	0.9839	0.98	1.7956	0.9692	0.0073617000000000005	0.0026129	0.00076831	0.00092884
70	H2B-mCherry-mEGFP_2_R1_P4_K1_Ch2-Ch1.zen	20150708_gfpWAPLch3_G2G1\Mitosys2\Calibration\mEGFPC1H2B_G2\H2B-mCherry-mEGFP_2_R1_P4_K1_Ch2-Ch1.zen	FA/ISS	20000	30.0	3	x	7	0	0	29.941	100000	2000	Scale	0	1.42	0	0.01	0.94	0	0.01	0.04	0	1	1	0	1	95.65299999999999	8.852	0	1	95.65299999999999	8.852	0.8914	1.551	1	0.9704	0.7959999999999999	0.8788	1	0.3155	0.5579	0.8634	0.4677	0.4433	0.0085226	0.0040181999999999995	-0.00048665	0.035352999999999996
71	H2B-mCherry-mEGFP_2_R1_P5_K1_Ch2-Ch1.zen	20150708_gfpWAPLch3_G2G1\Mitosys2\Calibration\mEGFPC1H2B_G2\H2B-mCherry-mEGFP_2_R1_P5_K1_Ch2-Ch1.zen	FA/ISS	20000	30.0	3	x	7	0	0	29.941	100000	2000	Scale	0	1.42	0	0.01	0.94	0	0.01	0.04	0	1	1	0	1	97.57	10.24	0	1	97.57	10.24	1.0814	1.4988	1	0.9705	0.818	0.8908	1	0.369	0.5968	1.0504	0.4693	0.4934	0.0078935	0.005375899999999999	0.006717100000000001	0.046535
72	H2B-mCherry-mEGFP_2_R1_P6_K1_Ch2-Ch1.zen	20150708_gfpWAPLch3_G2G1\Mitosys2\Calibration\mEGFPC1H2B_G2\H2B-mCherry-mEGFP_2_R1_P6_K1_Ch2-Ch1.zen	FA/ISS	20000	30.0	3		7	0	0	29.941	100000	2000	Scale	0	1.42	0	0.01	0.94	0	0.01	0.04	0	1	1	0	1	506.023	244.924	0	1	506.023	244.924	1.0143	2.1115	1	0.9944	0.9919	0.9931	1	0.8327	0.9123	1.0087	1.8262	0.9057	0.0019876	0.00087669	0.00047501	0.0019746
73	H2B-mCherry-mEGFP_2_R1_P7_K1_Ch2-Ch1.zen	20150708_gfpWAPLch3_G2G1\Mitosys2\Calibration\mEGFPC1H2B_G2\H2B-mCherry-mEGFP_2_R1_P7_K1_Ch2-Ch1.zen	FA/ISS	20000	30.0	3		7	0	0	29.941	100000	2000	Scale	0	1.42	0	0.01	0.94	0	0.01	0.04	0	1	1	0	1	492.68	238.22099999999998	0	1	492.68	238.22099999999998	0.9969	1.9292	1	0.9942	0.9916	0.9929	1	0.8315	0.9117	0.9912	1.6581	0.9048	0.0019955	0.0009204	0.00030637	0.0019914999999999998
74	H2B-mCherry-mEGFP_2_R1_P8_K1_Ch2-Ch1.zen	20150708_gfpWAPLch3_G2G1\Mitosys2\Calibration\mEGFPC1H2B_G2\H2B-mCherry-mEGFP_2_R1_P8_K1_Ch2-Ch1.zen	FA/ISS	20000	30.0	3	x	7	0	0	29.94	100000	2000	Scale	0	1.42	0	0.01	0.94	0	0.01	0.04	0	1	1	0	1	494.4	148.939	0	1	494.4	148.939	0.9998	1.3068	1	0.9943	0.9871	0.9907	1	0.7468	0.8640000000000001	0.9941	0.9951	0.855	0.0019039000000000003	0.00046324	0.0009477	0.0016530000000000002
75	H2B-mCherry-mEGFP_2_R1_P9_K1_Ch2-Ch1.zen	20150708_gfpWAPLch3_G2G1\Mitosys2\Calibration\mEGFPC1H2B_G2\H2B-mCherry-mEGFP_2_R1_P9_K1_Ch2-Ch1.zen	FA/ISS	20000	30.0	3		7	0	0	29.941	100000	2000	Scale	0	1.42	0	0.01	0.94	0	0.01	0.04	0	1	1	0	1	310.774	17.375	0	1	310.774	17.375	1.0271	1.1651	1	0.9909	0.8939	0.9412	1	0.0795	0.2793	1.0179	0.0828	0.2238	0.0034287	0.00091337	8.566200000000001e-05	0.012833
76	H2B-mCherry-mEGFP_3_R1_P10_K1_Ch2-Ch1.zen	20150708_gfpWAPLch3_G2G1\Mitosys2\Calibration\mEGFPC1H2B_G2\H2B-mCherry-mEGFP_3_R1_P10_K1_Ch2-Ch1.zen	FA/ISS	20000	30.0	3		7	0	0	29.941	100000	2000	Scale	0	1.42	0	0.01	0.94	0	0.01	0.04	0	1	1	0	1	407.284	18.538	0	1	407.284	18.538	1.0107	1.0045	1	0.993	0.9009999999999999	0.9459	1	0.0188	0.1185	1.0037	0.0043	0.0675	0.0021892	0.0012895	0.003438	0.026723
77	H2B-mCherry-mEGFP_3_R1_P11_K1_Ch2-Ch1.zen	20150708_gfpWAPLch3_G2G1\Mitosys2\Calibration\mEGFPC1H2B_G2\H2B-mCherry-mEGFP_3_R1_P11_K1_Ch2-Ch1.zen	FA/ISS	20000	30.0	3		7	0	0	29.941	100000	2000	Scale	0	1.42	0	0.01	0.94	0	0.01	0.04	0	1	1	0	1	93.061	255.718	0	1	93.061	255.718	1.0068	2.3806	1	0.9697	0.9919	0.9807	1	0.9681	0.9839	0.9764	2.3093	0.9649	0.011908	0.0051597	0.00090642	0.0022075
78	H2B-mCherry-mEGFP_3_R1_P12_K1_Ch2-Ch1.zen	20150708_gfpWAPLch3_G2G1\Mitosys2\Calibration\mEGFPC1H2B_G2\H2B-mCherry-mEGFP_3_R1_P12_K1_Ch2-Ch1.zen	FA/ISS	20000	30.0	3		7	0	0	29.941	100000	2000	Scale	0	1.42	0	0.01	0.94	0	0.01	0.04	0	1	1	0	1	95.102	227.804	0	1	95.102	227.804	1.0092	2.5535	1	0.9704	0.9907	0.9805	1	0.9627	0.9811	0.9794	2.4649	0.9619	0.012095	0.0042485	0.0014037000000000001	0.002549
79	H2B-mCherry-mEGFP_3_R1_P13_K1_Ch2-Ch1.zen	20150708_gfpWAPLch3_G2G1\Mitosys2\Calibration\mEGFPC1H2B_G2\H2B-mCherry-mEGFP_3_R1_P13_K1_Ch2-Ch1.zen	FA/ISS	20000	30.0	3		7	0	0	29.94	100000	2000	Scale	0	1.42	0	0.01	0.94	0	0.01	0.04	0	1	1	0	1	91.098	227.87599999999998	0	1	91.098	227.87599999999998	1.0119	2.717	1	0.9691	0.9905	0.9797	1	0.9635	0.9816	0.9808	2.6246	0.9616	0.012893	0.0049797	0.00071926	0.0022808000000000004
80	H2B-mCherry-mEGFP_3_R1_P14_K1_Ch2-Ch1.zen	20150708_gfpWAPLch3_G2G1\Mitosys2\Calibration\mEGFPC1H2B_G2\H2B-mCherry-mEGFP_3_R1_P14_K1_Ch2-Ch1.zen	FA/ISS	20000	30.0	3		7	0	0	29.941	100000	2000	Scale	0	1.42	0	0.01	0.94	0	0.01	0.04	0	1	1	0	1	81.40899999999999	4.918	0	1	81.40899999999999	4.918	1.0079	1.021	1	0.9653	0.6538	0.7944	1	0.1152	0.33899999999999997	0.973	0.0242	0.145	0.013569999999999999	0.0035044000000000004	0.022774000000000003	0.067156
81	H2B-mCherry-mEGFP_3_R1_P15_K1_Ch2-Ch1.zen	20150708_gfpWAPLch3_G2G1\Mitosys2\Calibration\mEGFPC1H2B_G2\H2B-mCherry-mEGFP_3_R1_P15_K1_Ch2-Ch1.zen	FA/ISS	20000	30.0	3		7	0	0	29.941	100000	2000	Scale	0	1.42	0	0.01	0.94	0	0.01	0.04	0	1	1	0	1	66.176	5.864	0	1	66.176	5.864	1.1007	1.3545	1	0.9568	0.7016	0.8192	1	0.2995	0.5425	1.0548	0.2606	0.3714	0.018132	0.0088436	0.0034533000000000003	0.06857
82	H2B-mCherry-mEGFP_3_R1_P1_K1_Ch2-Ch1.zen	20150708_gfpWAPLch3_G2G1\Mitosys2\Calibration\mEGFPC1H2B_G2\H2B-mCherry-mEGFP_3_R1_P1_K1_Ch2-Ch1.zen	FA/ISS	20000	30.0	3		7	0	0	29.94	100000	2000	Scale	0	1.42	0	0.01	0.94	0	0.01	0.04	0	1	1	0	1	242.18400000000003	111.291	0	1	242.18400000000003	111.291	1.0235	1.5290000000000001	1	0.9883	0.9827	0.9855	1	0.8294	0.9106	1.0116	1.2866	0.8967	0.0037435000000000003	0.0012238	0.0017952000000000003	0.001843
83	H2B-mCherry-mEGFP_3_R1_P2_K1_Ch2-Ch1.zen	20150708_gfpWAPLch3_G2G1\Mitosys2\Calibration\mEGFPC1H2B_G2\H2B-mCherry-mEGFP_3_R1_P2_K1_Ch2-Ch1.zen	FA/ISS	20000	30.0	3		7	0	0	29.941	100000	2000	Scale	0	1.42	0	0.01	0.94	0	0.01	0.04	0	1	1	0	1	246.62400000000002	110.101	0	1	246.62400000000002	110.101	1.0047	1.9029	1	0.9885	0.982	0.9853	1	0.8196	0.9051	0.9932	1.6031	0.8909	0.0039311	0.0015487	0.0017237	0.0046841999999999995
84	H2B-mCherry-mEGFP_3_R1_P3_K1_Ch2-Ch1.zen	20150708_gfpWAPLch3_G2G1\Mitosys2\Calibration\mEGFPC1H2B_G2\H2B-mCherry-mEGFP_3_R1_P3_K1_Ch2-Ch1.zen	FA/ISS	20000	30.0	3		7	0	0	29.94	100000	2000	Scale	0	1.42	0	0.01	0.94	0	0.01	0.04	0	1	1	0	1	228.12099999999998	172.385	0	1	228.12099999999998	172.385	1.0022	1.7892	1	0.9876	0.9883	0.988	1	0.8898	0.9432	0.9898	1.6112	0.9315	0.0044103	0.0019430999999999997	0.00081106	0.0030231999999999998
85	H2B-mCherry-mEGFP_3_R1_P4_K1_Ch2-Ch1.zen	20150708_gfpWAPLch3_G2G1\Mitosys2\Calibration\mEGFPC1H2B_G2\H2B-mCherry-mEGFP_3_R1_P4_K1_Ch2-Ch1.zen	FA/ISS	20000	30.0	3	x	7	0	0	29.941	100000	2000	Scale	0	1.42	0	0.01	0.94	0	0.01	0.04	0	1	1	0	1	242.085	11.311	0	1	242.085	11.311	0.9853	1.16	1	0.9883	0.8403	0.9113	1	0.0215	0.1413	0.9737	0.0131	0.0577	0.0042699	0.0019491	0.015328999999999999	0.039895
86	H2B-mCherry-mEGFP_3_R1_P5_K1_Ch2-Ch1.zen	20150708_gfpWAPLch3_G2G1\Mitosys2\Calibration\mEGFPC1H2B_G2\H2B-mCherry-mEGFP_3_R1_P5_K1_Ch2-Ch1.zen	FA/ISS	20000	30.0	3	x	7	0	0	29.941	100000	2000	Scale	0	1.42	0	0.01	0.94	0	0.01	0.04	0	1	1	0	1	212.453	11.48	0	1	212.453	11.48	0.9884	1.061	1	0.9866	0.8421	0.9115	1	0.0703	0.2549	0.9751	0.0412	0.1714	0.0052854	0.0020476	-0.0014351	0.040204000000000004
87	H2B-mCherry-mEGFP_3_R1_P6_K1_Ch2-Ch1.zen	20150708_gfpWAPLch3_G2G1\Mitosys2\Calibration\mEGFPC1H2B_G2\H2B-mCherry-mEGFP_3_R1_P6_K1_Ch2-Ch1.zen	FA/ISS	20000	30.0	3	x	7	0	0	29.941	100000	2000	Scale	0	1.42	0	0.01	0.94	0	0.01	0.04	0	1	1	0	1	391.85699999999997	84.65100000000001	0	1	391.85699999999997	84.65100000000001	0.9999	1.6694	1	0.9928	0.9768	0.9847	1	0.6502	0.8057	0.9927	1.1543	0.7912	0.0023357	0.00036449	0.00057201	0.0023285
88	H2B-mCherry-mEGFP_3_R1_P7_K1_Ch2-Ch1.zen	20150708_gfpWAPLch3_G2G1\Mitosys2\Calibration\mEGFPC1H2B_G2\H2B-mCherry-mEGFP_3_R1_P7_K1_Ch2-Ch1.zen	FA/ISS	20000	30.0	3	x	7	0	0	29.94	100000	2000	Scale	0	1.42	0	0.01	0.94	0	0.01	0.04	0	1	1	0	1	407.20099999999996	113.21799999999999	0	1	407.20099999999996	113.21799999999999	1.0025	1.6759	1	0.993	0.9829	0.9879	1	0.7245	0.8508	0.9955	1.2716	0.8393	0.0018992000000000002	0.001098	0.00052347	0.0040553
89	H2B-mCherry-mEGFP_3_R1_P8_K1_Ch2-Ch1.zen	20150708_gfpWAPLch3_G2G1\Mitosys2\Calibration\mEGFPC1H2B_G2\H2B-mCherry-mEGFP_3_R1_P8_K1_Ch2-Ch1.zen	FA/ISS	20000	30.0	3		7	0	0	29.94	100000	2000	Scale	0	1.42	0	0.01	0.94	0	0.01	0.04	0	1	1	0	1	361.825	154.238	0	1	361.825	154.238	0.9849	2.2385	1	0.9922	0.9868	0.9895	1	0.807	0.898	0.9771	1.8863	0.8879	0.0025001	0.001295	0.0010399	0.0033382
90	H2B-mCherry-mEGFP_3_R1_P9_K1_Ch2-Ch1.zen	20150708_gfpWAPLch3_G2G1\Mitosys2\Calibration\mEGFPC1H2B_G2\H2B-mCherry-mEGFP_3_R1_P9_K1_Ch2-Ch1.zen	FA/ISS	20000	30.0	3		7	0	0	29.941	100000	2000	Scale	0	1.42	0	0.01	0.94	0	0.01	0.04	0	1	1	0	1	410.341	17.725	0	1	410.341	17.725	0.9952	1.0044	1	0.9931	0.8967	0.9437	1	0.0055	0.0737	0.9883	0.0006	0.0206	0.0020873000000000003	0.0011135	0.0050371	0.021363999999999998
91	H2B-mCherry-mEGFP_4_R1_P10_K1_Ch2-Ch1.zen	20150708_gfpWAPLch3_G2G1\Mitosys2\Calibration\mEGFPC1H2B_G2\H2B-mCherry-mEGFP_4_R1_P10_K1_Ch2-Ch1.zen	FA/ISS	20000	30.0	3	x	7	0	0	29.941	100000	2000	Scale	0	1.42	0	0.01	0.94	0	0.01	0.04	0	1	1	0	1	81.214	9.29	0	1	81.214	9.29	1.0532	1.2423	1	0.9653	0.8007	0.879	1	0.4073	0.6348	1.0175	0.3893	0.5202	0.012565999999999999	0.0057409	0.033014	0.077873
92	H2B-mCherry-mEGFP_4_R1_P1_K1_Ch2-Ch1.zen	20150708_gfpWAPLch3_G2G1\Mitosys2\Calibration\mEGFPC1H2B_G2\H2B-mCherry-mEGFP_4_R1_P1_K1_Ch2-Ch1.zen	FA/ISS	20000	30.0	3	x	7	0	0	29.941	100000	2000	Scale	0	1.42	0	0.01	0.94	0	0.01	0.04	0	1	1	0	1	139.371	114.57700000000001	0	1	139.371	114.57700000000001	1.0187	2.3401	1	0.9797	0.9822	0.981	1	0.897	0.9470000000000001	0.9982	2.1288	0.9285	0.0096979	0.0022014	0.0016699000000000002	0.0029516
93	H2B-mCherry-mEGFP_4_R1_P2_K1_Ch2-Ch1.zen	20150708_gfpWAPLch3_G2G1\Mitosys2\Calibration\mEGFPC1H2B_G2\H2B-mCherry-mEGFP_4_R1_P2_K1_Ch2-Ch1.zen	FA/ISS	20000	30.0	3	x	7	0	0	29.941	100000	2000	Scale	0	1.42	0	0.01	0.94	0	0.01	0.04	0	1	1	0	1	161.05	154.584	0	1	161.05	154.584	0.9524	2.5486	1	0.9824	0.9865	0.9844	1	0.9086	0.9531	0.9352	2.3518	0.938	0.007766899999999999	0.002909	0.0037126999999999993	0.003667
94	H2B-mCherry-mEGFP_4_R1_P3_K1_Ch2-Ch1.zen	20150708_gfpWAPLch3_G2G1\Mitosys2\Calibration\mEGFPC1H2B_G2\H2B-mCherry-mEGFP_4_R1_P3_K1_Ch2-Ch1.zen	FA/ISS	20000	30.0	3		7	0	0	29.941	100000	2000	Scale	0	1.42	0	0.01	0.94	0	0.01	0.04	0	1	1	0	1	172.083	122.46600000000001	0	1	172.083	122.46600000000001	0.981	2.0374	1	0.9836	0.9836	0.9836	1	0.8827	0.9394	0.9647	1.8266	0.9234	0.0065658999999999995	0.0025658	0.0016949000000000003	0.0042106
95	H2B-mCherry-mEGFP_4_R1_P4_K1_Ch2-Ch1.zen	20150708_gfpWAPLch3_G2G1\Mitosys2\Calibration\mEGFPC1H2B_G2\H2B-mCherry-mEGFP_4_R1_P4_K1_Ch2-Ch1.zen	FA/ISS	20000	30.0	3		7	0	0	29.941	100000	2000	Scale	0	1.42	0	0.01	0.94	0	0.01	0.04	0	1	1	0	1	163.14600000000002	9.875	0	1	163.14600000000002	9.875	1.0288	1.0548	1	0.9827	0.8185	0.8968	1	0.1146	0.3385	1.0112	0.0678	0.24100000000000002	0.007012100000000001	0.0017621	0.010166	0.026217
96	H2B-mCherry-mEGFP_4_R1_P5_K1_Ch2-Ch1.zen	20150708_gfpWAPLch3_G2G1\Mitosys2\Calibration\mEGFPC1H2B_G2\H2B-mCherry-mEGFP_4_R1_P5_K1_Ch2-Ch1.zen	FA/ISS	20000	30.0	3		7	0	0	29.941	100000	2000	Scale	0	1.42	0	0.01	0.94	0	0.01	0.04	0	1	1	0	1	162.25799999999998	10.118	0	1	162.25799999999998	10.118	1.0418	1.0623	1	0.9825	0.8222	0.8988	1	0.1282	0.3579	1.024	0.0795	0.2624	0.008029999999999999	0.0017679000000000002	0.013999999999999999	0.025211
97	H2B-mCherry-mEGFP_4_R1_P6_K1_Ch2-Ch1.zen	20150708_gfpWAPLch3_G2G1\Mitosys2\Calibration\mEGFPC1H2B_G2\H2B-mCherry-mEGFP_4_R1_P6_K1_Ch2-Ch1.zen	FA/ISS	20000	30.0	3		7	0	0	29.94	100000	2000	Scale	0	1.42	0	0.01	0.94	0	0.01	0.04	0	1	1	0	1	90.461	210.635	0	1	90.461	210.635	1.0154	2.1685	1	0.9688	0.9903	0.9795	1	0.963	0.9813	0.9840000000000001	2.0907	0.9611	0.010518000000000001	0.0033518999999999997	0.0024644000000000003	0.0024712
98	H2B-mCherry-mEGFP_4_R1_P7_K1_Ch2-Ch1.zen	20150708_gfpWAPLch3_G2G1\Mitosys2\Calibration\mEGFPC1H2B_G2\H2B-mCherry-mEGFP_4_R1_P7_K1_Ch2-Ch1.zen	FA/ISS	20000	30.0	3		7	0	0	29.941	100000	2000	Scale	0	1.42	0	0.01	0.94	0	0.01	0.04	0	1	1	0	1	89.611	246.139	0	1	89.611	246.139	0.9888	2.0465	1	0.9686	0.9918	0.9801	1	0.9688	0.9843	0.9575	1.9841	0.9646	0.012036	0.0052799	0.0016775	0.0018949000000000001
99	H2B-mCherry-mEGFP_4_R1_P8_K1_Ch2-Ch1.zen	20150708_gfpWAPLch3_G2G1\Mitosys2\Calibration\mEGFPC1H2B_G2\H2B-mCherry-mEGFP_4_R1_P8_K1_Ch2-Ch1.zen	FA/ISS	20000	30.0	3		7	0	0	29.941	100000	2000	Scale	0	1.42	0	0.01	0.94	0	0.01	0.04	0	1	1	0	1	89.652	241.21	0	1	89.652	241.21	0.99	1.9013	1	0.9686	0.9917	0.9801	1	0.9684	0.9841	0.9587	1.8416	0.9644	0.011805	0.0044740000000000005	0.0016474	0.0024927
100	H2B-mCherry-mEGFP_4_R1_P9_K1_Ch2-Ch1.zen	20150708_gfpWAPLch3_G2G1\Mitosys2\Calibration\mEGFPC1H2B_G2\H2B-mCherry-mEGFP_4_R1_P9_K1_Ch2-Ch1.zen	FA/ISS	20000	30.0	3		7	0	0	29.941	100000	2000	Scale	0	1.42	0	0.01	0.94	0	0.01	0.04	0	1	1	0	1	78.411	8.582	0	1	78.411	8.582	1.0128	1.0382	1	0.9640000000000001	0.7913	0.8734	1	0.4	0.6318	0.9765	0.2883	0.5118	0.014753	0.0063807	0.016519	0.06757300000000001
101	H2B-mCherry-mEGFP_5_R1_P1_K1_Ch2-Ch1.zen	20150708_gfpWAPLch3_G2G1\Mitosys2\Calibration\mEGFPC1H2B_G2\H2B-mCherry-mEGFP_5_R1_P1_K1_Ch2-Ch1.zen	FA/ISS	20000	30.0	3		7	0	0	29.94	100000	2000	Scale	0	1.42	0	0.01	0.94	0	0.01	0.04	0	1	1	0	1	128.536	169.46900000000002	0	1	128.536	169.46900000000002	1.0135	1.9825	1	0.978	0.9882	0.9831	1	0.9362	0.9675	0.9914	1.8652	0.951	0.008524700000000001	0.0035381	0.0011027	0.0029430999999999997
102	H2B-mCherry-mEGFP_5_R1_P2_K1_Ch2-Ch1.zen	20150708_gfpWAPLch3_G2G1\Mitosys2\Calibration\mEGFPC1H2B_G2\H2B-mCherry-mEGFP_5_R1_P2_K1_Ch2-Ch1.zen	FA/ISS	20000	30.0	3		7	0	0	29.941	100000	2000	Scale	0	1.42	0	0.01	0.94	0	0.01	0.04	0	1	1	0	1	132.166	130.904	0	1	132.166	130.904	1.0051	2.0457	1	0.9786	0.9847	0.9816	1	0.9155	0.9568	0.9836	1.8881	0.9389	0.008778600000000001	0.0034770000000000005	0.0025811999999999996	0.0040345
103	H2B-mCherry-mEGFP_5_R1_P3_K1_Ch2-Ch1.zen	20150708_gfpWAPLch3_G2G1\Mitosys2\Calibration\mEGFPC1H2B_G2\H2B-mCherry-mEGFP_5_R1_P3_K1_Ch2-Ch1.zen	FA/ISS	20000	30.0	3		7	0	0	29.941	100000	2000	Scale	0	1.42	0	0.01	0.94	0	0.01	0.04	0	1	1	0	1	129.694	174.778	0	1	129.694	174.778	1.0098	2.3136	1	0.9782	0.988	0.9831	1	0.9348	0.9668	0.9879	2.1778	0.9503	0.0085353	0.0018916	0.0014974	0.0021661
104	H2B-mCherry-mEGFP_5_R1_P4_K1_Ch2-Ch1.zen	20150708_gfpWAPLch3_G2G1\Mitosys2\Calibration\mEGFPC1H2B_G2\H2B-mCherry-mEGFP_5_R1_P4_K1_Ch2-Ch1.zen	FA/ISS	20000	30.0	3		7	0	0	29.941	100000	2000	Scale	0	1.42	0	0.01	0.94	0	0.01	0.04	0	1	1	0	1	102.274	5.727	0	1	102.274	5.727	0.9347	1.0434	1	0.9725	0.6982	0.8240000000000001	1	0.0805	0.2825	0.9079999999999999	0.0247	0.1164	0.011247	0.0014543	0.0087436	0.019742
105	H2B-mCherry-mEGFP_5_R1_P5_K1_Ch2-Ch1.zen	20150708_gfpWAPLch3_G2G1\Mitosys2\Calibration\mEGFPC1H2B_G2\H2B-mCherry-mEGFP_5_R1_P5_K1_Ch2-Ch1.zen	FA/ISS	20000	30.0	3		7	0	0	29.941	100000	2000	Scale	0	1.42	0	0.01	0.94	0	0.01	0.04	0	1	1	0	1	105.624	6.877999999999999	0	1	105.624	6.877999999999999	1.088	1.1506	1	0.9731	0.7429	0.8502	1	0.149	0.3809	1.0599	0.0812	0.2394	0.012629000000000001	0.0031778	0.010633	0.036895
106	TR1_2_W0001_P0079_T0001_R1_P1_K1_Ch2-Ch1.zen	20150708_gfpWAPLch3_G2G1\Mitosys2\LSM\gfpWAPLch3_G1\DE_W0001_P0001\DE_2_W0001_P0001_T0003\TR1_W0001_P0079\TR1_2_W0001_P0079_T0001_R1_P1_K1_Ch2-Ch1.zen	FA/ISS	20000	30.0	3		7	0	0	29.94	100000	2000	Scale	0	1.46	0	0.01	1.4	0	0.01	0.04	0	1	1	0	1	29.182	130.912	0	1	29.182	130.912	1.0714	2.9215	1	0.9019	0.9756	0.938	1	0.9795	0.9897	0.9694	2.8266	0.9282	0.049135000000000005	0.014931	0.0046162	0.004169600000000001
107	TR1_2_W0001_P0079_T0001_R1_P2_K1_Ch2-Ch1.zen	20150708_gfpWAPLch3_G2G1\Mitosys2\LSM\gfpWAPLch3_G1\DE_W0001_P0001\DE_2_W0001_P0001_T0003\TR1_W0001_P0079\TR1_2_W0001_P0079_T0001_R1_P2_K1_Ch2-Ch1.zen	FA/ISS	20000	30.0	3		7	0	0	29.94	100000	2000	Scale	0	1.46	0	0.01	1.4	0	0.01	0.04	0	1	1	0	1	29.285	108.334	0	1	29.285	108.334	1.0073	2.8738	1	0.9026	0.97	0.9357	1	0.975	0.9874	0.9094	2.7616	0.9237	0.045846	0.0088639	0.0086136	0.0045473
108	TR1_2_W0001_P0079_T0001_R1_P3_K1_Ch2-Ch1.zen	20150708_gfpWAPLch3_G2G1\Mitosys2\LSM\gfpWAPLch3_G1\DE_W0001_P0001\DE_2_W0001_P0001_T0003\TR1_W0001_P0079\TR1_2_W0001_P0079_T0001_R1_P3_K1_Ch2-Ch1.zen	FA/ISS	20000	30.0	3		7	0	0	29.94	100000	2000	Scale	0	1.46	0	0.01	1.4	0	0.01	0.04	0	1	1	0	1	29.53	146.135	0	1	29.53	146.135	0.9118	3.5612	1	0.9032	0.9776	0.9397	1	0.9811	0.9905	0.8192	3.4606	0.9307	0.043127	0.018094	0.0042837	0.0038902
109	TR1_2_W0001_P0079_T0001_R1_P4_K1_Ch2-Ch1.zen	20150708_gfpWAPLch3_G2G1\Mitosys2\LSM\gfpWAPLch3_G1\DE_W0001_P0001\DE_2_W0001_P0001_T0003\TR1_W0001_P0079\TR1_2_W0001_P0079_T0001_R1_P4_K1_Ch2-Ch1.zen	FA/ISS	20000	30.002	3		7	0	0	29.94	100000	2000	Scale	0	1.46	0	0.01	1.4	0	0.01	0.04	0	1	1	0	1	1.317	3.6060000000000003	0	1	1.317	3.6060000000000003	1.2942	1.3304	1	0.0266	0.3705	-0.0741	1	0.9708	0.9853	-0.0228	0.5437	-0.0724	0.11455	0.28838	0.24720999999999999	0.10907
110	TR1_2_W0001_P0079_T0001_R1_P5_K1_Ch2-Ch1.zen	20150708_gfpWAPLch3_G2G1\Mitosys2\LSM\gfpWAPLch3_G1\DE_W0001_P0001\DE_2_W0001_P0001_T0003\TR1_W0001_P0079\TR1_2_W0001_P0079_T0001_R1_P5_K1_Ch2-Ch1.zen	FA/ISS	20000	30.0	3		7	0	0	29.94	100000	2000	Scale	0	1.46	0	0.01	1.4	0	0.01	0.04	0	1	1	0	1	1.798	3.878	0	1	1.798	3.878	1.2661	1.4333	1	0.0428	0.3998	0.1124	1	0.963	0.9813	0.0681	0.6311	0.1091	0.054996	0.21641	0.20332	0.13141
111	TR1_2_W0001_P0119_T0001_R1_P1_K1_Ch2-Ch1.zen	20150708_gfpWAPLch3_G2G1\Mitosys2\LSM\gfpWAPLch3_G1\DE_W0001_P0001\DE_2_W0001_P0001_T0004\TR1_W0001_P0119\TR1_2_W0001_P0119_T0001_R1_P1_K1_Ch2-Ch1.zen	FA/ISS	20000	30.0	3		7	0	0	29.94	100000	2000	Scale	0	1.46	0	0.01	1.4	0	0.01	0.04	0	1	1	0	1	31.125999999999998	65.34899999999999	0	1	31.125999999999998	65.34899999999999	0.9947	2.8074	1	0.9082	0.9512	0.9294	1	0.9564	0.9779	0.903	2.6207	0.9084	0.050754	0.010028	0.007125399999999999	0.0050277
112	TR1_2_W0001_P0119_T0001_R1_P2_K1_Ch2-Ch1.zen	20150708_gfpWAPLch3_G2G1\Mitosys2\LSM\gfpWAPLch3_G1\DE_W0001_P0001\DE_2_W0001_P0001_T0004\TR1_W0001_P0119\TR1_2_W0001_P0119_T0001_R1_P2_K1_Ch2-Ch1.zen	FA/ISS	20000	30.0	3		7	0	0	29.94	100000	2000	Scale	0	1.46	0	0.01	1.4	0	0.01	0.04	0	1	1	0	1	29.111	52.141999999999996	0	1	29.111	52.141999999999996	1.1420000000000001	2.5744	1	0.9012	0.9384	0.9196	1	0.9493	0.9743	1.0357	2.3611	0.8952	0.056808000000000004	0.0072617	0.013966	0.005470399999999999
113	TR1_2_W0001_P0119_T0001_R1_P3_K1_Ch2-Ch1.zen	20150708_gfpWAPLch3_G2G1\Mitosys2\LSM\gfpWAPLch3_G1\DE_W0001_P0001\DE_2_W0001_P0001_T0004\TR1_W0001_P0119\TR1_2_W0001_P0119_T0001_R1_P3_K1_Ch2-Ch1.zen	FA/ISS	20000	30.0	3		7	0	0	29.94	100000	2000	Scale	0	1.46	0	0.01	1.4	0	0.01	0.04	0	1	1	0	1	25.873	57.141999999999996	0	1	25.873	57.141999999999996	1.036	3.9487	1	0.8898	0.9415	0.9152	1	0.9571	0.9783	0.9234	3.6772	0.8948	0.058975	0.015047999999999999	0.013621000000000001	0.008815
114	TR1_2_W0001_P0119_T0001_R1_P4_K1_Ch2-Ch1.zen	20150708_gfpWAPLch3_G2G1\Mitosys2\LSM\gfpWAPLch3_G1\DE_W0001_P0001\DE_2_W0001_P0001_T0004\TR1_W0001_P0119\TR1_2_W0001_P0119_T0001_R1_P4_K1_Ch2-Ch1.zen	FA/ISS	20000	30.0	3		7	0	0	29.94	100000	2000	Scale	0	1.46	0	0.01	1.4	0	0.01	0.04	0	1	1	0	1	1.403	1.7380000000000002	0	1	1.403	1.7380000000000002	1.0092	1.1420000000000001	1	0.0024	0.0371	-0.0068	1	0.9359	0.9674	0.0013	0.0451	-0.0055	0.089554	0.10570999999999998	0.27989	0.11987
115	TR1_2_W0001_P0119_T0001_R1_P5_K1_Ch2-Ch1.zen	20150708_gfpWAPLch3_G2G1\Mitosys2\LSM\gfpWAPLch3_G1\DE_W0001_P0001\DE_2_W0001_P0001_T0004\TR1_W0001_P0119\TR1_2_W0001_P0119_T0001_R1_P5_K1_Ch2-Ch1.zen	FA/ISS	20000	30.0	3		7	0	0	29.94	100000	2000	Scale	0	1.46	0	0.01	1.4	0	0.01	0.04	0	1	1	0	1	2.028	3.242	0	1	2.028	3.242	1.1778	1.4653	1	0.0849	0.2878	0.1498	1	0.9478	0.9736	0.0909	0.40399999999999997	0.1438	0.01563	0.24356	0.12021	0.19205
116	TR1_2_W0001_P0159_T0001_R1_P1_K1_Ch2-Ch1.zen	20150708_gfpWAPLch3_G2G1\Mitosys2\LSM\gfpWAPLch3_G1\DE_W0001_P0001\DE_2_W0001_P0001_T0005\TR1_W0001_P0159\TR1_2_W0001_P0159_T0001_R1_P1_K1_Ch2-Ch1.zen	FA/ISS	20000	30.0	3		7	0	0	29.94	100000	2000	Scale	0	1.46	0	0.01	1.4	0	0.01	0.04	0	1	1	0	1	40.726	225.343	0	1	40.726	225.343	1.1156	2.0686	1	0.9293	0.9868	0.9576	1	0.9847	0.9923	1.0406	2.0225	0.9502	0.03356	0.012622	0.003952000000000001	0.0029070999999999997
117	TR1_2_W0001_P0159_T0001_R1_P2_K1_Ch2-Ch1.zen	20150708_gfpWAPLch3_G2G1\Mitosys2\LSM\gfpWAPLch3_G1\DE_W0001_P0001\DE_2_W0001_P0001_T0005\TR1_W0001_P0159\TR1_2_W0001_P0159_T0001_R1_P2_K1_Ch2-Ch1.zen	FA/ISS	20000	30.0	3		7	0	0	29.94	100000	2000	Scale	0	1.46	0	0.01	1.4	0	0.01	0.04	0	1	1	0	1	38.349000000000004	227.179	0	1	38.349000000000004	227.179	0.8979	4.4491	1	0.925	0.9849	0.9544	1	0.9832	0.9916	0.8266	4.3535	0.9463	0.029169	0.013678000000000001	0.0031531	0.0029945999999999996
118	TR1_2_W0001_P0159_T0001_R1_P3_K1_Ch2-Ch1.zen	20150708_gfpWAPLch3_G2G1\Mitosys2\LSM\gfpWAPLch3_G1\DE_W0001_P0001\DE_2_W0001_P0001_T0005\TR1_W0001_P0159\TR1_2_W0001_P0159_T0001_R1_P3_K1_Ch2-Ch1.zen	FA/ISS	20000	30.0	3	n	7	0	0	29.94	100000	2000	Scale	0	1.46	0	0.01	1.4	0	0.01	0.04	0	1	1	0	1	12.529000000000002	153.32299999999998	0	1	12.529000000000002	153.32299999999998	0.9872	1.6183	1	0.7804	0.9808	0.8748	1	0.9931	0.9965	0.7686	1.5834	0.8718	0.082053	0.017757	0.0026601	0.0014880999999999998
119	TR1_2_W0001_P0159_T0001_R1_P4_K1_Ch2-Ch1.zen	20150708_gfpWAPLch3_G2G1\Mitosys2\LSM\gfpWAPLch3_G1\DE_W0001_P0001\DE_2_W0001_P0001_T0005\TR1_W0001_P0159\TR1_2_W0001_P0159_T0001_R1_P4_K1_Ch2-Ch1.zen	FA/ISS	20000	30.0	3		7	0	0	29.94	100000	2000	Scale	0	1.46	0	0.01	1.4	0	0.01	0.04	0	1	1	0	1	1.784	13.863	0	1	1.784	13.863	1.2222	1.1194	1	0.0351	0.8072	0.1545	1	0.9898	0.9949	0.0649	0.9033	0.1536	0.067914	0.19948	0.021800999999999997	0.016044
120	TR1_2_W0001_P0159_T0001_R1_P5_K1_Ch2-Ch1.zen	20150708_gfpWAPLch3_G2G1\Mitosys2\LSM\gfpWAPLch3_G1\DE_W0001_P0001\DE_2_W0001_P0001_T0005\TR1_W0001_P0159\TR1_2_W0001_P0159_T0001_R1_P5_K1_Ch2-Ch1.zen	FA/ISS	20000	30.005	3	x	7	0	0	29.94	100000	2000	Scale	0	1.46	0	0.01	1.4	0	0.01	0.04	0	1	1	0	1	1.298	2.9	0	1	1.298	2.9	1.0867	1.0748	1	0.028999999999999998	0.2613	-0.0651	1	0.9643	0.982	0.0073	0.2727	-0.0626	0.17745999999999998	0.25236	0.3198	0.12677
121	TR1_2_W0001_P0080_T0001_R1_P1_K1_Ch2-Ch1.zen	20150708_gfpWAPLch3_G2G1\Mitosys2\LSM\gfpWAPLch3_G1\DE_W0002_P0001\DE_2_W0002_P0001_T0003\TR1_W0001_P0080\TR1_2_W0001_P0080_T0001_R1_P1_K1_Ch2-Ch1.zen	FA/ISS	20000	30.0	3		7	0	0	29.94	100000	2000	Scale	0	1.46	0	0.01	1.4	0	0.01	0.04	0	1	1	0	1	32.513000000000005	78.485	0	1	32.513000000000005	78.485	1.0705	3.2424	1	0.9118	0.9577	0.9345	1	0.961	0.9803	0.9791	3.0546	0.9156	0.045801	0.010642	0.006513600000000001	0.0041538
122	TR1_2_W0001_P0080_T0001_R1_P2_K1_Ch2-Ch1.zen	20150708_gfpWAPLch3_G2G1\Mitosys2\LSM\gfpWAPLch3_G1\DE_W0002_P0001\DE_2_W0002_P0001_T0003\TR1_W0001_P0080\TR1_2_W0001_P0080_T0001_R1_P2_K1_Ch2-Ch1.zen	FA/ISS	20000	30.0	3		7	0	0	29.94	100000	2000	Scale	0	1.46	0	0.01	1.4	0	0.01	0.04	0	1	1	0	1	29.435	90.182	0	1	29.435	90.182	1.0566	3.6866	1	0.903	0.9601	0.9311	1	0.9666	0.9831	0.9567	3.4998	0.9151	0.062534	0.0091563	0.008131999999999999	0.011993
123	TR1_2_W0001_P0080_T0001_R1_P3_K1_Ch2-Ch1.zen	20150708_gfpWAPLch3_G2G1\Mitosys2\LSM\gfpWAPLch3_G1\DE_W0002_P0001\DE_2_W0002_P0001_T0003\TR1_W0001_P0080\TR1_2_W0001_P0080_T0001_R1_P3_K1_Ch2-Ch1.zen	FA/ISS	20000	30.0	3		7	0	0	29.94	100000	2000	Scale	0	1.46	0	0.01	1.4	0	0.01	0.04	0	1	1	0	1	29.368000000000002	64.123	0	1	29.368000000000002	64.123	1.177	4.4967	1	0.9022	0.9446	0.9231	1	0.9545	0.977	1.0698	4.1875	0.9013	0.055946	0.0084291	0.01209	0.008550499999999999
124	TR1_2_W0001_P0080_T0001_R1_P4_K1_Ch2-Ch1.zen	20150708_gfpWAPLch3_G2G1\Mitosys2\LSM\gfpWAPLch3_G1\DE_W0002_P0001\DE_2_W0002_P0001_T0003\TR1_W0001_P0080\TR1_2_W0001_P0080_T0001_R1_P4_K1_Ch2-Ch1.zen	FA/ISS	20000	30.000999999999998	3		7	0	0	29.94	100000	2000	Scale	0	1.46	0	0.01	1.4	0	0.01	0.04	0	1	1	0	1	1.117	1.791	0	1	1.117	1.791	1.0661	1.1258	1	0.0997	0.0471	-0.0667	1	0.9504	0.9749	0.0771	0.0573	-0.0589	0.044902	0.14285	0.38325	0.088922
125	TR1_2_W0001_P0080_T0001_R1_P5_K1_Ch2-Ch1.zen	20150708_gfpWAPLch3_G2G1\Mitosys2\LSM\gfpWAPLch3_G1\DE_W0002_P0001\DE_2_W0002_P0001_T0003\TR1_W0001_P0080\TR1_2_W0001_P0080_T0001_R1_P5_K1_Ch2-Ch1.zen	FA/ISS	20000	30.000999999999998	3	x	7	0	0	29.94	100000	2000	Scale	0	1.46	0	0.01	1.4	0	0.01	0.04	0	1	1	0	1	2.013	3.963	0	1	2.013	3.963	3.3645	3.8819999999999997	1	0.0781	0.3134	0.0967	1	0.9577	0.9786	0.0955	1.5637	0.0945	0.094618	0.24565	0.19443	0.15803
126	TR1_2_W0001_P0120_T0001_R1_P1_K1_Ch2-Ch1.zen	20150708_gfpWAPLch3_G2G1\Mitosys2\LSM\gfpWAPLch3_G1\DE_W0002_P0001\DE_2_W0002_P0001_T0004\TR1_W0001_P0120\TR1_2_W0001_P0120_T0001_R1_P1_K1_Ch2-Ch1.zen	FA/ISS	20000	30.0	3		7	0	0	29.94	100000	2000	Scale	0	1.46	0	0.01	1.4	0	0.01	0.04	0	1	1	0	1	22.353	49.835	0	1	22.353	49.835	1.3278	3.6416	1	0.8724	0.9358	0.9035	1	0.9593	0.9794	1.1779	3.3739999999999997	0.8843	0.067097	0.024480000000000002	0.01266	0.012331
127	TR1_2_W0001_P0120_T0001_R1_P2_K1_Ch2-Ch1.zen	20150708_gfpWAPLch3_G2G1\Mitosys2\LSM\gfpWAPLch3_G1\DE_W0002_P0001\DE_2_W0002_P0001_T0004\TR1_W0001_P0120\TR1_2_W0001_P0120_T0001_R1_P2_K1_Ch2-Ch1.zen	FA/ISS	20000	30.0	3		7	0	0	29.94	100000	2000	Scale	0	1.46	0	0.01	1.4	0	0.01	0.04	0	1	1	0	1	26.156999999999996	58.762	0	1	26.156999999999996	58.762	1.051	3.1414	1	0.8915	0.9428	0.9168	1	0.9573	0.9784	0.9395	2.9219	0.8964	0.068531	0.010078	0.012967	0.011425
128	TR1_2_W0001_P0120_T0001_R1_P3_K1_Ch2-Ch1.zen	20150708_gfpWAPLch3_G2G1\Mitosys2\LSM\gfpWAPLch3_G1\DE_W0002_P0001\DE_2_W0002_P0001_T0004\TR1_W0001_P0120\TR1_2_W0001_P0120_T0001_R1_P3_K1_Ch2-Ch1.zen	FA/ISS	20000	30.0	3		7	0	0	29.94	100000	2000	Scale	0	1.46	0	0.01	1.4	0	0.01	0.04	0	1	1	0	1	25.055	56.775	0	1	25.055	56.775	1.0131	3.0248	1	0.8866	0.9409	0.9133	1	0.9578	0.9786	0.8987	2.8080000000000003	0.8932	0.055513	0.011647	0.01069	0.008000700000000001
129	TR1_2_W0001_P0120_T0001_R1_P4_K1_Ch2-Ch1.zen	20150708_gfpWAPLch3_G2G1\Mitosys2\LSM\gfpWAPLch3_G1\DE_W0002_P0001\DE_2_W0002_P0001_T0004\TR1_W0001_P0120\TR1_2_W0001_P0120_T0001_R1_P4_K1_Ch2-Ch1.zen	FA/ISS	20000	30.0	3		7	0	0	29.94	100000	2000	Scale	0	1.46	0	0.01	1.4	0	0.01	0.04	0	1	1	0	1	1.357	2.1630000000000003	0	1	1.357	2.1630000000000003	0.9998	1.1751	1	0.0115	0.1199	-0.026000000000000002	1	0.9497	0.9745	0.0063	0.1566	-0.0241	0.12669	0.14092000000000002	0.29156	0.06932100000000001
130	TR1_2_W0001_P0120_T0001_R1_P5_K1_Ch2-Ch1.zen	20150708_gfpWAPLch3_G2G1\Mitosys2\LSM\gfpWAPLch3_G1\DE_W0002_P0001\DE_2_W0002_P0001_T0004\TR1_W0001_P0120\TR1_2_W0001_P0120_T0001_R1_P5_K1_Ch2-Ch1.zen	FA/ISS	20000	30.0	3		7	0	0	29.94	100000	2000	Scale	0	1.46	0	0.01	1.4	0	0.01	0.04	0	1	1	0	1	1.7690000000000001	2.9139999999999997	0	1	1.7690000000000001	2.9139999999999997	1.2308	1.3319	1	0.0277	0.2526	0.08	1	0.9513	0.9753	0.0586	0.3793	0.0762	0.02715	0.085171	0.18404	0.06954099999999999
131	TR1_2_W0001_P0160_T0001_R1_P1_K1_Ch2-Ch1.zen	20150708_gfpWAPLch3_G2G1\Mitosys2\LSM\gfpWAPLch3_G1\DE_W0002_P0001\DE_2_W0002_P0001_T0005\TR1_W0001_P0160\TR1_2_W0001_P0160_T0001_R1_P1_K1_Ch2-Ch1.zen	FA/ISS	20000	30.0	3		7	0	0	29.94	100000	2000	Scale	0	1.46	0	0.01	1.4	0	0.01	0.04	0	1	1	0	1	12.413	133.134	0	1	12.413	133.134	0.9617	2.9659	1	0.7775	0.9752	0.8707	1	0.9912	0.9956	0.7433	2.8941	0.8669	0.081557	0.025056000000000002	0.0028803	0.0035358000000000004
132	TR1_2_W0001_P0160_T0001_R1_P2_K1_Ch2-Ch1.zen	20150708_gfpWAPLch3_G2G1\Mitosys2\LSM\gfpWAPLch3_G1\DE_W0002_P0001\DE_2_W0002_P0001_T0005\TR1_W0001_P0160\TR1_2_W0001_P0160_T0001_R1_P2_K1_Ch2-Ch1.zen	FA/ISS	20000	30.0	3		7	0	0	29.94	100000	2000	Scale	0	1.46	0	0.01	1.4	0	0.01	0.04	0	1	1	0	1	26.796999999999997	145.841	0	1	26.796999999999997	145.841	1.1581	2.7698	1	0.8929	0.977	0.934	1	0.9828	0.9914	1.0419	2.6879	0.9258	0.056880999999999994	0.007380599999999999	0.006457300000000001	0.0049838999999999994
133	TR1_2_W0001_P0160_T0001_R1_P3_K1_Ch2-Ch1.zen	20150708_gfpWAPLch3_G2G1\Mitosys2\LSM\gfpWAPLch3_G1\DE_W0002_P0001\DE_2_W0002_P0001_T0005\TR1_W0001_P0160\TR1_2_W0001_P0160_T0001_R1_P3_K1_Ch2-Ch1.zen	FA/ISS	20000	30.0	3		7	0	0	29.94	100000	2000	Scale	0	1.46	0	0.01	1.4	0	0.01	0.04	0	1	1	0	1	31.715999999999998	119.492	0	1	31.715999999999998	119.492	0.9081	2.9261	1	0.91	0.9719	0.9404	1	0.9746	0.9872	0.8221	2.8160000000000003	0.9282	0.047353	0.0078124	0.0070369	0.008254899999999999
134	TR1_2_W0001_P0160_T0001_R1_P4_K1_Ch2-Ch1.zen	20150708_gfpWAPLch3_G2G1\Mitosys2\LSM\gfpWAPLch3_G1\DE_W0002_P0001\DE_2_W0002_P0001_T0005\TR1_W0001_P0160\TR1_2_W0001_P0160_T0001_R1_P4_K1_Ch2-Ch1.zen	FA/ISS	20000	30.0	3		7	0	0	29.94	100000	2000	Scale	0	1.46	0	0.01	1.4	0	0.01	0.04	0	1	1	0	1	2.657	4.322	0	1	2.657	4.322	1.8646	2.6179	1	0.1803	0.4042	0.2687	1	0.9485	0.9739	0.5185	1.3006	0.258	-0.0037115000000000004	0.06790700000000001	0.20445	0.063421
135	TR1_2_W0001_P0160_T0001_R1_P5_K1_Ch2-Ch1.zen	20150708_gfpWAPLch3_G2G1\Mitosys2\LSM\gfpWAPLch3_G1\DE_W0002_P0001\DE_2_W0002_P0001_T0005\TR1_W0001_P0160\TR1_2_W0001_P0160_T0001_R1_P5_K1_Ch2-Ch1.zen	FA/ISS	20000	30.000999999999998	3	x	7	0	0	29.94	100000	2000	Scale	0	1.46	0	0.01	1.4	0	0.01	0.04	0	1	1	0	1	1.295	2.83	0	1	1.295	2.83	1.0362	1.1949	1	0.0211	0.2455	-0.0692	1	0.9634	0.9815	0.0148	0.3185	-0.0666	0.087051	0.11507	0.23134000000000002	0.040346
136	TR1_2_W0001_P0081_T0001_R1_P1_K1_Ch2-Ch1.zen	20150708_gfpWAPLch3_G2G1\Mitosys2\LSM\gfpWAPLch3_G1\DE_W0003_P0001\DE_2_W0003_P0001_T0003\TR1_W0001_P0081\TR1_2_W0001_P0081_T0001_R1_P1_K1_Ch2-Ch1.zen	FA/ISS	20000	30.0	3		7	0	0	29.94	100000	2000	Scale	0	1.46	0	0.01	1.4	0	0.01	0.04	0	1	1	0	1	33.571999999999996	129.967	0	1	33.571999999999996	129.967	0.9891	2.8945	1	0.9146	0.9759	0.9447	1	0.9768	0.9883	0.904	2.7973	0.9336	0.043673000000000003	0.012847999999999998	0.0030497	0.0035325000000000005
137	TR1_2_W0001_P0081_T0001_R1_P2_K1_Ch2-Ch1.zen	20150708_gfpWAPLch3_G2G1\Mitosys2\LSM\gfpWAPLch3_G1\DE_W0003_P0001\DE_2_W0003_P0001_T0003\TR1_W0001_P0081\TR1_2_W0001_P0081_T0001_R1_P2_K1_Ch2-Ch1.zen	FA/ISS	20000	30.0	3		7	0	0	29.94	100000	2000	Scale	0	1.46	0	0.01	1.4	0	0.01	0.04	0	1	1	0	1	30.011	137.042	0	1	30.011	137.042	1.0659	3.8760000000000003	1	0.9044	0.9747	0.9389	1	0.9786	0.9892	0.9670000000000001	3.7511	0.9287	0.043555	0.011701999999999999	0.0054014	0.0054973
138	TR1_2_W0001_P0081_T0001_R1_P3_K1_Ch2-Ch1.zen	20150708_gfpWAPLch3_G2G1\Mitosys2\LSM\gfpWAPLch3_G1\DE_W0003_P0001\DE_2_W0003_P0001_T0003\TR1_W0001_P0081\TR1_2_W0001_P0081_T0001_R1_P3_K1_Ch2-Ch1.zen	FA/ISS	20000	30.0	3		7	0	0	29.94	100000	2000	Scale	0	1.46	0	0.01	1.4	0	0.01	0.04	0	1	1	0	1	32.288000000000004	132.188	0	1	32.288000000000004	132.188	0.9315	3.3892	1	0.9109999999999999	0.9753	0.9426	1	0.9775	0.9887	0.8453	3.2798	0.9318	0.049020999999999995	0.010401	0.0042613	0.0039576
139	TR1_2_W0001_P0081_T0001_R1_P4_K1_Ch2-Ch1.zen	20150708_gfpWAPLch3_G2G1\Mitosys2\LSM\gfpWAPLch3_G1\DE_W0003_P0001\DE_2_W0003_P0001_T0003\TR1_W0001_P0081\TR1_2_W0001_P0081_T0001_R1_P4_K1_Ch2-Ch1.zen	FA/ISS	20000	30.0	3	x	7	0	0	29.94	100000	2000	Scale	0	1.46	0	0.01	1.4	0	0.01	0.04	0	1	1	0	1	1.232	3.947	0	1	1.232	3.947	1.0803	1.0337	1	0.0498	0.4099	-0.12	1	0.975	0.9874	0.0237	0.4072	-0.1175	0.088396	0.24586	0.22518000000000002	0.06580599999999999
140	TR1_2_W0001_P0081_T0001_R1_P5_K1_Ch2-Ch1.zen	20150708_gfpWAPLch3_G2G1\Mitosys2\LSM\gfpWAPLch3_G1\DE_W0003_P0001\DE_2_W0003_P0001_T0003\TR1_W0001_P0081\TR1_2_W0001_P0081_T0001_R1_P5_K1_Ch2-Ch1.zen	FA/ISS	20000	30.0	3		7	0	0	29.94	100000	2000	Scale	0	1.46	0	0.01	1.4	0	0.01	0.04	0	1	1	0	1	1.618	3.886	0	1	1.618	3.886	1.4892	1.4716	1	0.0281	0.401	0.043	1	0.9672	0.9834	0.0186	0.6601	0.0417	0.041177	0.22993000000000002	0.20546	0.072216
141	TR1_2_W0001_P0121_T0001_R1_P1_K1_Ch2-Ch1.zen	20150708_gfpWAPLch3_G2G1\Mitosys2\LSM\gfpWAPLch3_G1\DE_W0003_P0001\DE_2_W0003_P0001_T0004\TR1_W0001_P0121\TR1_2_W0001_P0121_T0001_R1_P1_K1_Ch2-Ch1.zen	FA/ISS	20000	30.0	3		7	0	0	29.94	100000	2000	Scale	0	1.46	0	0.01	1.4	0	0.01	0.04	0	1	1	0	1	29.755	99.881	0	1	29.755	99.881	1.151	3.8986	1	0.9032	0.9653	0.9337	1	0.9711	0.9855	1.0462	3.7259	0.9199	0.053320000000000006	0.014652000000000002	0.005264100000000001	0.0050781
142	TR1_2_W0001_P0121_T0001_R1_P2_K1_Ch2-Ch1.zen	20150708_gfpWAPLch3_G2G1\Mitosys2\LSM\gfpWAPLch3_G1\DE_W0003_P0001\DE_2_W0003_P0001_T0004\TR1_W0001_P0121\TR1_2_W0001_P0121_T0001_R1_P2_K1_Ch2-Ch1.zen	FA/ISS	20000	30.0	3		7	0	0	29.94	100000	2000	Scale	0	1.46	0	0.01	1.4	0	0.01	0.04	0	1	1	0	1	29.546999999999997	136.834	0	1	29.546999999999997	136.834	1.0997	2.5941	1	0.9033	0.9757	0.9388	1	0.9797	0.9898	0.9979	2.5098	0.9291	0.047258999999999995	0.0060287	0.009818799999999999	0.012057
143	TR1_2_W0001_P0121_T0001_R1_P3_K1_Ch2-Ch1.zen	20150708_gfpWAPLch3_G2G1\Mitosys2\LSM\gfpWAPLch3_G1\DE_W0003_P0001\DE_2_W0003_P0001_T0004\TR1_W0001_P0121\TR1_2_W0001_P0121_T0001_R1_P3_K1_Ch2-Ch1.zen	FA/ISS	20000	30.0	3		7	0	0	29.94	100000	2000	Scale	0	1.46	0	0.01	1.4	0	0.01	0.04	0	1	1	0	1	27.469	98.5	0	1	27.469	98.5	1.0864	3.2235	1	0.8958	0.9670000000000001	0.9307	1	0.9743	0.9871	0.9772	3.0898	0.9185	0.054959	0.013807	0.0058656	0.0039772
144	TR1_2_W0001_P0121_T0001_R1_P4_K1_Ch2-Ch1.zen	20150708_gfpWAPLch3_G2G1\Mitosys2\LSM\gfpWAPLch3_G1\DE_W0003_P0001\DE_2_W0003_P0001_T0004\TR1_W0001_P0121\TR1_2_W0001_P0121_T0001_R1_P4_K1_Ch2-Ch1.zen	FA/ISS	20000	30.0	3		7	0	0	29.94	100000	2000	Scale	0	1.46	0	0.01	1.4	0	0.01	0.04	0	1	1	0	1	1.712	2.949	0	1	1.712	2.949	1.1131	1.1884	1	0.0191	0.2671	0.066	1	0.9542	0.9768	0.0297	0.3343	0.063	-0.0030552	0.098971	0.2842	0.041768
145	TR1_2_W0001_P0121_T0001_R1_P5_K1_Ch2-Ch1.zen	20150708_gfpWAPLch3_G2G1\Mitosys2\LSM\gfpWAPLch3_G1\DE_W0003_P0001\DE_2_W0003_P0001_T0004\TR1_W0001_P0121\TR1_2_W0001_P0121_T0001_R1_P5_K1_Ch2-Ch1.zen	FA/ISS	20000	30.0	3		7	0	0	29.94	100000	2000	Scale	0	1.46	0	0.01	1.4	0	0.01	0.04	0	1	1	0	1	1.213	3.719	0	1	1.213	3.719	1.018	1.0628	1	0.0458	0.387	-0.1294	1	0.9740000000000001	0.9869	0.04	0.4087	-0.1267	0.22441	0.20876999999999998	0.17947000000000002	0.075379
146	TR1_2_W0001_P0161_T0001_R1_P1_K1_Ch2-Ch1.zen	20150708_gfpWAPLch3_G2G1\Mitosys2\LSM\gfpWAPLch3_G1\DE_W0003_P0001\DE_2_W0003_P0001_T0005\TR1_W0001_P0161\TR1_2_W0001_P0161_T0001_R1_P1_K1_Ch2-Ch1.zen	FA/ISS	20000	30.0	3		7	0	0	29.94	100000	2000	Scale	0	1.46	0	0.01	1.4	0	0.01	0.04	0	1	1	0	1	35.908	257.95099999999996	0	1	35.908	257.95099999999996	1.0933	2.6022	1	0.92	0.9878	0.9533	1	0.9875	0.9937	1.0093	2.5544	0.9473	0.034081	0.012123	0.0026406999999999997	0.0020892
147	TR1_2_W0001_P0161_T0001_R1_P2_K1_Ch2-Ch1.zen	20150708_gfpWAPLch3_G2G1\Mitosys2\LSM\gfpWAPLch3_G1\DE_W0003_P0001\DE_2_W0003_P0001_T0005\TR1_W0001_P0161\TR1_2_W0001_P0161_T0001_R1_P2_K1_Ch2-Ch1.zen	FA/ISS	20000	30.0	3		7	0	0	29.94	100000	2000	Scale	0	1.46	0	0.01	1.4	0	0.01	0.04	0	1	1	0	1	35.28	262.445	0	1	35.28	262.445	1.0623	2.8662	1	0.9189	0.9877	0.9527	1	0.9877	0.9938	0.9785	2.8155	0.9467	0.035588999999999996	0.006492699999999999	0.0030941	0.0034547
148	TR1_2_W0001_P0161_T0001_R1_P3_K1_Ch2-Ch1.zen	20150708_gfpWAPLch3_G2G1\Mitosys2\LSM\gfpWAPLch3_G1\DE_W0003_P0001\DE_2_W0003_P0001_T0005\TR1_W0001_P0161\TR1_2_W0001_P0161_T0001_R1_P3_K1_Ch2-Ch1.zen	FA/ISS	20000	30.0	3		7	0	0	29.94	100000	2000	Scale	0	1.46	0	0.01	1.4	0	0.01	0.04	0	1	1	0	1	34.509	271.66	0	1	34.509	271.66	0.9854	2.4789	1	0.9173	0.988	0.9520000000000001	1	0.9881	0.9941	0.9033	2.4351	0.9463	0.039695	0.0067783	0.0032760999999999997	0.0043893000000000005
149	TR1_2_W0001_P0161_T0001_R1_P4_K1_Ch2-Ch1.zen	20150708_gfpWAPLch3_G2G1\Mitosys2\LSM\gfpWAPLch3_G1\DE_W0003_P0001\DE_2_W0003_P0001_T0005\TR1_W0001_P0161\TR1_2_W0001_P0161_T0001_R1_P4_K1_Ch2-Ch1.zen	FA/ISS	20000	30.004	3	x	7	0	0	29.94	100000	2000	Scale	0	1.46	0	0.01	1.4	0	0.01	0.04	0	1	1	0	1	0.7140000000000001	1.61	0	1	0.7140000000000001	1.61	1.1261	1.0641	1	1.1171	0.018000000000000002	-0.135	1	0.9648	0.9822	0.9792	0.0188	-0.1164	0.28563	0.63603	0.17967	0.21239
150	TR1_2_W0001_P0161_T0001_R1_P5_K1_Ch2-Ch1.zen	20150708_gfpWAPLch3_G2G1\Mitosys2\LSM\gfpWAPLch3_G1\DE_W0003_P0001\DE_2_W0003_P0001_T0005\TR1_W0001_P0161\TR1_2_W0001_P0161_T0001_R1_P5_K1_Ch2-Ch1.zen	FA/ISS	20000	30.0	3		7	0	0	29.94	100000	2000	Scale	0	1.46	0	0.01	1.4	0	0.01	0.04	0	1	1	0	1	1.7309999999999999	4.489	0	1	1.7309999999999999	4.489	1.2757	1.1144	1	0.0229	0.4645	0.0948	1	0.9694	0.9846	0.0547	0.5148	0.0927	0.049739	0.09919	0.089771	0.039587
151	TR1_2_W0001_P0082_T0001_R1_P1_K1_Ch2-Ch1.zen	20150708_gfpWAPLch3_G2G1\Mitosys2\LSM\gfpWAPLch3_G1\DE_W0004_P0001\DE_2_W0004_P0001_T0003\TR1_W0001_P0082\TR1_2_W0001_P0082_T0001_R1_P1_K1_Ch2-Ch1.zen	FA/ISS	20000	30.0	3		7	0	0	29.94	100000	2000	Scale	0	1.46	0	0.01	1.4	0	0.01	0.04	0	1	1	0	1	38.62	127.057	0	1	38.62	127.057	1.1005	2.6815	1	0.9255	0.976	0.9504	1	0.9737	0.9868	1.0221	2.5839999999999996	0.9377	0.036534	0.014734	0.0046955	0.0049838999999999994
152	TR1_2_W0001_P0082_T0001_R1_P2_K1_Ch2-Ch1.zen	20150708_gfpWAPLch3_G2G1\Mitosys2\LSM\gfpWAPLch3_G1\DE_W0004_P0001\DE_2_W0004_P0001_T0003\TR1_W0001_P0082\TR1_2_W0001_P0082_T0001_R1_P2_K1_Ch2-Ch1.zen	FA/ISS	20000	30.0	3		7	0	0	29.94	100000	2000	Scale	0	1.46	0	0.01	1.4	0	0.01	0.04	0	1	1	0	1	36.032	131.19	0	1	36.032	131.19	1.0816	3.4402	1	0.9199	0.9755	0.9473	1	0.9752	0.9875	0.9977	3.3234	0.9353	0.039555	0.012743	0.0050326	0.0036518
153	TR1_2_W0001_P0082_T0001_R1_P3_K1_Ch2-Ch1.zen	20150708_gfpWAPLch3_G2G1\Mitosys2\LSM\gfpWAPLch3_G1\DE_W0004_P0001\DE_2_W0004_P0001_T0003\TR1_W0001_P0082\TR1_2_W0001_P0082_T0001_R1_P3_K1_Ch2-Ch1.zen	FA/ISS	20000	30.0	3		7	0	0	29.94	100000	2000	Scale	0	1.46	0	0.01	1.4	0	0.01	0.04	0	1	1	0	1	32.907	147.04399999999998	0	1	32.907	147.04399999999998	1.0056	2.9043	1	0.9124	0.9774	0.9443	1	0.9788	0.9893	0.9176	2.8147	0.9342	0.054103	0.0082199	0.007443300000000001	0.009452200000000001
154	TR1_2_W0001_P0082_T0001_R1_P4_K1_Ch2-Ch1.zen	20150708_gfpWAPLch3_G2G1\Mitosys2\LSM\gfpWAPLch3_G1\DE_W0004_P0001\DE_2_W0004_P0001_T0003\TR1_W0001_P0082\TR1_2_W0001_P0082_T0001_R1_P4_K1_Ch2-Ch1.zen	FA/ISS	20000	29.999000000000002	3	x	7	0	0	29.94	100000	2000	Scale	0	1.46	0	0.01	1.4	0	0.01	0.04	0	1	1	0	1	0.684	1.662	0	1	0.684	1.662	1.1228	1.1732	1	1.3130000000000002	0.024	-0.1701	1	0.9672	0.9834	1.169	0.0402	-0.1512	0.14515	0.30973	0.28775	0.19039
155	TR1_2_W0001_P0082_T0001_R1_P5_K1_Ch2-Ch1.zen	20150708_gfpWAPLch3_G2G1\Mitosys2\LSM\gfpWAPLch3_G1\DE_W0004_P0001\DE_2_W0004_P0001_T0003\TR1_W0001_P0082\TR1_2_W0001_P0082_T0001_R1_P5_K1_Ch2-Ch1.zen	FA/ISS	20000	30.0	3	x	7	0	0	29.94	100000	2000	Scale	0	1.46	0	0.01	1.4	0	0.01	0.04	0	1	1	0	1	2.391	8.408999999999999	0	1	2.391	8.408999999999999	2.7544	2.3612	1	0.1324	0.6787	0.2826	1	0.9777	0.9888	0.6512	1.7361	0.2788	-0.0016377	0.16808	0.048005	0.049112
156	TR1_2_W0001_P0122_T0001_R1_P1_K1_Ch2-Ch1.zen	20150708_gfpWAPLch3_G2G1\Mitosys2\LSM\gfpWAPLch3_G1\DE_W0004_P0001\DE_2_W0004_P0001_T0004\TR1_W0001_P0122\TR1_2_W0001_P0122_T0001_R1_P1_K1_Ch2-Ch1.zen	FA/ISS	20000	30.0	3		7	0	0	29.94	100000	2000	Scale	0	1.46	0	0.01	1.4	0	0.01	0.04	0	1	1	0	1	33.899	176.19	0	1	33.899	176.19	0.9382	1.7636	1	0.9153	0.9833	0.9487	1	0.9837	0.9918	0.856	1.7176	0.9408	0.036511	0.010778	0.003602	0.0017317999999999997
157	TR1_2_W0001_P0122_T0001_R1_P2_K1_Ch2-Ch1.zen	20150708_gfpWAPLch3_G2G1\Mitosys2\LSM\gfpWAPLch3_G1\DE_W0004_P0001\DE_2_W0004_P0001_T0004\TR1_W0001_P0122\TR1_2_W0001_P0122_T0001_R1_P2_K1_Ch2-Ch1.zen	FA/ISS	20000	30.0	3		7	0	0	29.94	100000	2000	Scale	0	1.46	0	0.01	1.4	0	0.01	0.04	0	1	1	0	1	31.256	180.135	0	1	31.256	180.135	0.9775	2.4381	1	0.9085	0.9831	0.9451	1	0.9848	0.9924	0.8869	2.3809	0.9378	0.039366000000000005	0.014133000000000001	0.0031215999999999995	0.0028816999999999996
158	TR1_2_W0001_P0122_T0001_R1_P3_K1_Ch2-Ch1.zen	20150708_gfpWAPLch3_G2G1\Mitosys2\LSM\gfpWAPLch3_G1\DE_W0004_P0001\DE_2_W0004_P0001_T0004\TR1_W0001_P0122\TR1_2_W0001_P0122_T0001_R1_P3_K1_Ch2-Ch1.zen	FA/ISS	20000	30.0	3		7	0	0	29.94	100000	2000	Scale	0	1.46	0	0.01	1.4	0	0.01	0.04	0	1	1	0	1	34.106	189.08599999999998	0	1	34.106	189.08599999999998	1.1728	2.5058	1	0.9152	0.9829	0.9485	1	0.9837	0.9918	1.0803	2.4429	0.9406	0.045462	0.0063952	0.0053022	0.0053685
159	TR1_2_W0001_P0122_T0001_R1_P4_K1_Ch2-Ch1.zen	20150708_gfpWAPLch3_G2G1\Mitosys2\LSM\gfpWAPLch3_G1\DE_W0004_P0001\DE_2_W0004_P0001_T0004\TR1_W0001_P0122\TR1_2_W0001_P0122_T0001_R1_P4_K1_Ch2-Ch1.zen	FA/ISS	20000	30.0	3		7	0	0	29.94	100000	2000	Scale	0	1.46	0	0.01	1.4	0	0.01	0.04	0	1	1	0	1	1.4869999999999999	4.289	0	1	1.4869999999999999	4.289	1.1801	1.0179	1	0.0073	0.451	0.0047	1	0.9725	0.9862	-0.0004	0.4413	0.0046	0.1458	0.24011999999999997	0.2371	0.089679
160	TR1_2_W0001_P0122_T0001_R1_P5_K1_Ch2-Ch1.zen	20150708_gfpWAPLch3_G2G1\Mitosys2\LSM\gfpWAPLch3_G1\DE_W0004_P0001\DE_2_W0004_P0001_T0004\TR1_W0001_P0122\TR1_2_W0001_P0122_T0001_R1_P5_K1_Ch2-Ch1.zen	FA/ISS	20000	29.999000000000002	3	x	7	0	0	29.94	100000	2000	Scale	0	1.46	0	0.01	1.4	0	0.01	0.04	0	1	1	0	1	1.953	5.784	0	1	1.953	5.784	1.3593	1.1295	1	0.0654	0.5719	0.1821	1	0.9732	0.9865	0.1374	0.6425	0.1788	0.009740500000000001	0.26600999999999997	0.083842	0.086353
161	TR1_2_W0001_P0162_T0001_R1_P1_K1_Ch2-Ch1.zen	20150708_gfpWAPLch3_G2G1\Mitosys2\LSM\gfpWAPLch3_G1\DE_W0004_P0001\DE_2_W0004_P0001_T0005\TR1_W0001_P0162\TR1_2_W0001_P0162_T0001_R1_P1_K1_Ch2-Ch1.zen	FA/ISS	20000	30.0	3		7	0	0	29.94	100000	2000	Scale	0	1.46	0	0.01	1.4	0	0.01	0.04	0	1	1	0	1	33.824	135.213	0	1	33.824	135.213	0.9913	2.9299	1	0.9154	0.9755	0.945	1	0.9764	0.9881	0.907	2.8289	0.9336	0.044308999999999994	0.0070463999999999995	0.005674	0.0035033
162	TR1_2_W0001_P0162_T0001_R1_P2_K1_Ch2-Ch1.zen	20150708_gfpWAPLch3_G2G1\Mitosys2\LSM\gfpWAPLch3_G1\DE_W0004_P0001\DE_2_W0004_P0001_T0005\TR1_W0001_P0162\TR1_2_W0001_P0162_T0001_R1_P2_K1_Ch2-Ch1.zen	FA/ISS	20000	30.0	3	n	7	0	0	29.94	100000	2000	Scale	0	1.46	0	0.01	1.4	0	0.01	0.04	0	1	1	0	1	31.896	146.654	0	1	31.896	146.654	1.0534	2.6577	1	0.9101	0.9775	0.9432	1	0.9796	0.9898	0.961	2.5736	0.9334	0.04058	0.0050966	0.0065811	0.0055155000000000004
163	TR1_2_W0001_P0162_T0001_R1_P3_K1_Ch2-Ch1.zen	20150708_gfpWAPLch3_G2G1\Mitosys2\LSM\gfpWAPLch3_G1\DE_W0004_P0001\DE_2_W0004_P0001_T0005\TR1_W0001_P0162\TR1_2_W0001_P0162_T0001_R1_P3_K1_Ch2-Ch1.zen	FA/ISS	20000	30.0	3		7	0	0	29.94	100000	2000	Scale	0	1.46	0	0.01	1.4	0	0.01	0.04	0	1	1	0	1	32.04	147.535	0	1	32.04	147.535	0.9708	4.0373	1	0.9105	0.977	0.9432	1	0.9787	0.9893	0.8824	3.9162	0.9329	0.047162	0.013849	0.0061628	0.0031718000000000002
164	TR1_2_W0001_P0162_T0001_R1_P4_K1_Ch2-Ch1.zen	20150708_gfpWAPLch3_G2G1\Mitosys2\LSM\gfpWAPLch3_G1\DE_W0004_P0001\DE_2_W0004_P0001_T0005\TR1_W0001_P0162\TR1_2_W0001_P0162_T0001_R1_P4_K1_Ch2-Ch1.zen	FA/ISS	20000	30.000999999999998	3	x	7	0	0	29.94	100000	2000	Scale	0	1.46	0	0.01	1.4	0	0.01	0.04	0	1	1	0	1	1.7269999999999999	4.621	0	1	1.7269999999999999	4.621	0.9636	1.046	1	0.0329	0.4724	0.0954	1	0.9701	0.9849	0.0106	0.4741	0.0935	0.086664	0.22025	0.17285	0.083368
165	TR1_2_W0001_P0162_T0001_R1_P5_K1_Ch2-Ch1.zen	20150708_gfpWAPLch3_G2G1\Mitosys2\LSM\gfpWAPLch3_G1\DE_W0004_P0001\DE_2_W0004_P0001_T0005\TR1_W0001_P0162\TR1_2_W0001_P0162_T0001_R1_P5_K1_Ch2-Ch1.zen	FA/ISS	20000	30.0	3		7	0	0	29.94	100000	2000	Scale	0	1.46	0	0.01	1.4	0	0.01	0.04	0	1	1	0	1	2.314	5.327999999999999	0	1	2.314	5.327999999999999	1.4345	2.2727	1	0.1281	0.5188	0.2515	1	0.9646	0.9821	0.2552	1.3535	0.2454	0.016863999999999997	0.17664000000000002	0.1306	0.087547
166	TR1_2_W0001_P0083_T0001_R1_P1_K1_Ch2-Ch1.zen	20150708_gfpWAPLch3_G2G1\Mitosys2\LSM\gfpWAPLch3_G1\DE_W0005_P0001\DE_2_W0005_P0001_T0003\TR1_W0001_P0083\TR1_2_W0001_P0083_T0001_R1_P1_K1_Ch2-Ch1.zen	FA/ISS	20000	30.0	3	n	7	0	0	29.94	100000	2000	Scale	0	1.46	0	0.01	1.4	0	0.01	0.04	0	1	1	0	1	33.996	91.387	0	1	33.996	91.387	1.0752	2.8198	1	0.9156	0.9624	0.9387	1	0.9637	0.9817	0.9875	2.6678	0.9211	0.043007	0.0072242	0.0099885	0.01069
167	TR1_2_W0001_P0083_T0001_R1_P2_K1_Ch2-Ch1.zen	20150708_gfpWAPLch3_G2G1\Mitosys2\LSM\gfpWAPLch3_G1\DE_W0005_P0001\DE_2_W0005_P0001_T0003\TR1_W0001_P0083\TR1_2_W0001_P0083_T0001_R1_P2_K1_Ch2-Ch1.zen	FA/ISS	20000	30.0	3		7	0	0	29.94	100000	2000	Scale	0	1.46	0	0.01	1.4	0	0.01	0.04	0	1	1	0	1	38.662	100.714	0	1	38.662	100.714	0.9996	2.6078	1	0.9259	0.9681	0.9468	1	0.9651	0.9824	0.9253	2.4806	0.9298	0.037451	0.006092	0.0041178000000000005	0.0034680999999999996
168	TR1_2_W0001_P0083_T0001_R1_P3_K1_Ch2-Ch1.zen	20150708_gfpWAPLch3_G2G1\Mitosys2\LSM\gfpWAPLch3_G1\DE_W0005_P0001\DE_2_W0005_P0001_T0003\TR1_W0001_P0083\TR1_2_W0001_P0083_T0001_R1_P3_K1_Ch2-Ch1.zen	FA/ISS	20000	30.0	3		7	0	0	29.94	100000	2000	Scale	0	1.46	0	0.01	1.4	0	0.01	0.04	0	1	1	0	1	33.611999999999995	88.02600000000001	0	1	33.611999999999995	88.02600000000001	1.0207	3.6348	1	0.9147	0.9622	0.9381	1	0.9638	0.9817	0.9343	3.4471	0.9206	0.034562999999999997	0.013406999999999999	0.004620399999999999	0.005725899999999999
169	TR1_2_W0001_P0083_T0001_R1_P4_K1_Ch2-Ch1.zen	20150708_gfpWAPLch3_G2G1\Mitosys2\LSM\gfpWAPLch3_G1\DE_W0005_P0001\DE_2_W0005_P0001_T0003\TR1_W0001_P0083\TR1_2_W0001_P0083_T0001_R1_P4_K1_Ch2-Ch1.zen	FA/ISS	20000	30.0	3		7	0	0	29.94	100000	2000	Scale	0	1.46	0	0.01	1.4	0	0.01	0.04	0	1	1	0	1	1.194	2.5140000000000002	0	1	1.194	2.5140000000000002	1.2753	1.3681	1	0.0753	0.1901	-0.096	1	0.9620000000000001	0.9808	-0.0081	0.3052	-0.0913	0.10655	0.28599	0.28618000000000005	0.14995999999999998
170	TR1_2_W0001_P0083_T0001_R1_P5_K1_Ch2-Ch1.zen	20150708_gfpWAPLch3_G2G1\Mitosys2\LSM\gfpWAPLch3_G1\DE_W0005_P0001\DE_2_W0005_P0001_T0003\TR1_W0001_P0083\TR1_2_W0001_P0083_T0001_R1_P5_K1_Ch2-Ch1.zen	FA/ISS	20000	30.000999999999998	3	x	7	0	0	29.94	100000	2000	Scale	0	1.46	0	0.01	1.4	0	0.01	0.04	0	1	1	0	1	0.7929999999999999	1.8730000000000002	0	1	0.7929999999999999	1.8730000000000002	1.0457	1.1668	1	0.7232	0.0625	-0.2013	1	0.9661	0.9829	0.6793	0.0874	-0.1869	0.06365599999999999	0.27082	0.22839	0.1036
171	TR1_2_W0001_P0123_T0001_R1_P1_K1_Ch2-Ch1.zen	20150708_gfpWAPLch3_G2G1\Mitosys2\LSM\gfpWAPLch3_G1\DE_W0005_P0001\DE_2_W0005_P0001_T0004\TR1_W0001_P0123\TR1_2_W0001_P0123_T0001_R1_P1_K1_Ch2-Ch1.zen	FA/ISS	20000	30.0	3	x	7	0	0	29.94	100000	2000	Scale	0	1.46	0	0.01	1.4	0	0.01	0.04	0	1	1	0	1	31.019000000000002	67.94800000000001	0	1	31.019000000000002	67.94800000000001	1.0865	2.3943	1	0.9076	0.956	0.9315	1	0.961	0.9803	0.9897	2.2489	0.9127	0.046100999999999996	0.010679000000000001	0.0082571	0.0042067
172	TR1_2_W0001_P0123_T0001_R1_P2_K1_Ch2-Ch1.zen	20150708_gfpWAPLch3_G2G1\Mitosys2\LSM\gfpWAPLch3_G1\DE_W0005_P0001\DE_2_W0005_P0001_T0004\TR1_W0001_P0123\TR1_2_W0001_P0123_T0001_R1_P2_K1_Ch2-Ch1.zen	FA/ISS	20000	30.0	3		7	0	0	29.94	100000	2000	Scale	0	1.46	0	0.01	1.4	0	0.01	0.04	0	1	1	0	1	8.649	74.76899999999999	0	1	8.649	74.76899999999999	1.0581	2.0428	1	0.6876	0.9601	0.8122	1	0.99	0.995	0.7331	1.9644	0.8079999999999999	0.080663	0.032016	0.00604	0.0045967
173	TR1_2_W0001_P0123_T0001_R1_P3_K1_Ch2-Ch1.zen	20150708_gfpWAPLch3_G2G1\Mitosys2\LSM\gfpWAPLch3_G1\DE_W0005_P0001\DE_2_W0005_P0001_T0004\TR1_W0001_P0123\TR1_2_W0001_P0123_T0001_R1_P3_K1_Ch2-Ch1.zen	FA/ISS	20000	30.0	3		7	0	0	29.94	100000	2000	Scale	0	1.46	0	0.01	1.4	0	0.01	0.04	0	1	1	0	1	34.0	84.51	0	1	34.0	84.51	0.8664	2.4233	1	0.9159	0.9639	0.9396	1	0.9645	0.9821	0.7879	2.2979	0.9224	0.039942	0.011429	0.006193199999999999	0.0050118
174	TR1_2_W0001_P0123_T0001_R1_P4_K1_Ch2-Ch1.zen	20150708_gfpWAPLch3_G2G1\Mitosys2\LSM\gfpWAPLch3_G1\DE_W0005_P0001\DE_2_W0005_P0001_T0004\TR1_W0001_P0123\TR1_2_W0001_P0123_T0001_R1_P4_K1_Ch2-Ch1.zen	FA/ISS	20000	30.0	3		7	0	0	29.94	100000	2000	Scale	0	1.46	0	0.01	1.4	0	0.01	0.04	0	1	1	0	1	1.8630000000000002	8.301	0	1	1.8630000000000002	8.301	0.9693	1.1386	1	0.0464	0.6889	0.1746	1	0.982	0.991	0.0374	0.7867	0.1726	0.046951	0.088979	0.033144	0.026739999999999996
175	TR1_2_W0001_P0123_T0001_R1_P5_K1_Ch2-Ch1.zen	20150708_gfpWAPLch3_G2G1\Mitosys2\LSM\gfpWAPLch3_G1\DE_W0005_P0001\DE_2_W0005_P0001_T0004\TR1_W0001_P0123\TR1_2_W0001_P0123_T0001_R1_P5_K1_Ch2-Ch1.zen	FA/ISS	20000	30.000999999999998	3	x	7	0	0	29.94	100000	2000	Scale	0	1.46	0	0.01	1.4	0	0.01	0.04	0	1	1	0	1	1.213	2.668	0	1	1.213	2.668	0.9925	1.0511	1	0.0458	0.2241	-0.0958	1	0.9638	0.9817	0.0445	0.2282	-0.092	0.1333	0.23794	0.28984	0.11828
176	TR1_2_W0001_P0163_T0001_R1_P1_K1_Ch2-Ch1.zen	20150708_gfpWAPLch3_G2G1\Mitosys2\LSM\gfpWAPLch3_G1\DE_W0005_P0001\DE_2_W0005_P0001_T0005\TR1_W0001_P0163\TR1_2_W0001_P0163_T0001_R1_P1_K1_Ch2-Ch1.zen	FA/ISS	20000	30.0	3		7	0	0	29.94	100000	2000	Scale	0	1.46	0	0.01	1.4	0	0.01	0.04	0	1	1	0	1	31.205	167.11	0	1	31.205	167.11	1.0169	2.8939999999999997	1	0.9085	0.9803	0.9437	1	0.9824	0.9912	0.9246	2.8162	0.9353	0.041618	0.007684100000000001	0.0041518	0.0033883000000000003
177	TR1_2_W0001_P0163_T0001_R1_P2_K1_Ch2-Ch1.zen	20150708_gfpWAPLch3_G2G1\Mitosys2\LSM\gfpWAPLch3_G1\DE_W0005_P0001\DE_2_W0005_P0001_T0005\TR1_W0001_P0163\TR1_2_W0001_P0163_T0001_R1_P2_K1_Ch2-Ch1.zen	FA/ISS	20000	30.0	3		7	0	0	29.94	100000	2000	Scale	0	1.46	0	0.01	1.4	0	0.01	0.04	0	1	1	0	1	26.59	180.269	0	1	26.59	180.269	1.0774	3.1959	1	0.8923	0.9813	0.9357	1	0.9859	0.9929	0.9652	3.1215	0.929	0.045630000000000004	0.011986	0.0032304	0.0051822
178	TR1_2_W0001_P0163_T0001_R1_P3_K1_Ch2-Ch1.zen	20150708_gfpWAPLch3_G2G1\Mitosys2\LSM\gfpWAPLch3_G1\DE_W0005_P0001\DE_2_W0005_P0001_T0005\TR1_W0001_P0163\TR1_2_W0001_P0163_T0001_R1_P3_K1_Ch2-Ch1.zen	FA/ISS	20000	30.0	3		7	0	0	29.94	100000	2000	Scale	0	1.46	0	0.01	1.4	0	0.01	0.04	0	1	1	0	1	34.467	205.02200000000002	0	1	34.467	205.02200000000002	1.1522	3.4959	1	0.9162	0.9840000000000001	0.9495	1	0.9845	0.9922	1.0613	3.4184	0.9420000000000001	0.038166000000000005	0.015328999999999999	0.0015579	0.0026468000000000004
179	TR1_2_W0001_P0163_T0001_R1_P4_K1_Ch2-Ch1.zen	20150708_gfpWAPLch3_G2G1\Mitosys2\LSM\gfpWAPLch3_G1\DE_W0005_P0001\DE_2_W0005_P0001_T0005\TR1_W0001_P0163\TR1_2_W0001_P0163_T0001_R1_P4_K1_Ch2-Ch1.zen	FA/ISS	20000	30.0	3		7	0	0	29.94	100000	2000	Scale	0	1.46	0	0.01	1.4	0	0.01	0.04	0	1	1	0	1	1.617	4.093999999999999	0	1	1.617	4.093999999999999	0.9493	1.1812	1	0.0147	0.4225	0.0567	1	0.9683	0.9840000000000001	0.0025	0.5109	0.0554	0.059287	0.3004	0.21254	0.18800999999999998
180	TR1_2_W0001_P0163_T0001_R1_P5_K1_Ch2-Ch1.zen	20150708_gfpWAPLch3_G2G1\Mitosys2\LSM\gfpWAPLch3_G1\DE_W0005_P0001\DE_2_W0005_P0001_T0005\TR1_W0001_P0163\TR1_2_W0001_P0163_T0001_R1_P5_K1_Ch2-Ch1.zen	FA/ISS	20000	30.0	3	x	7	0	0	29.94	100000	2000	Scale	0	1.46	0	0.01	1.4	0	0.01	0.04	0	1	1	0	1	1.0979999999999999	3.805	0	1	1.0979999999999999	3.805	0.9916	1.0043	1	0.1176	0.3967	-0.209	1	0.9769	0.9884	0.1159	0.3839	-0.2052	-4.5437e-05	0.18317999999999998	0.09066	0.038999
181	TR1_2_W0001_P0084_T0001_R1_P1_K1_Ch2-Ch1.zen	20150708_gfpWAPLch3_G2G1\Mitosys2\LSM\gfpWAPLch3_G1\DE_W0006_P0001\DE_2_W0006_P0001_T0003\TR1_W0001_P0084\TR1_2_W0001_P0084_T0001_R1_P1_K1_Ch2-Ch1.zen	FA/ISS	20000	30.0	3		7	0	0	29.94	100000	2000	Scale	0	1.46	0	0.01	1.4	0	0.01	0.04	0	1	1	0	1	32.921	69.765	0	1	32.921	69.765	0.9299	3.154	1	0.9131	0.9543	0.9334	1	0.9568	0.9781	0.8459	2.9598	0.9125	0.044631	0.01169	0.006443600000000001	0.005411
182	TR1_2_W0001_P0084_T0001_R1_P2_K1_Ch2-Ch1.zen	20150708_gfpWAPLch3_G2G1\Mitosys2\LSM\gfpWAPLch3_G1\DE_W0006_P0001\DE_2_W0006_P0001_T0003\TR1_W0001_P0084\TR1_2_W0001_P0084_T0001_R1_P2_K1_Ch2-Ch1.zen	FA/ISS	20000	30.0	3		7	0	0	29.94	100000	2000	Scale	0	1.46	0	0.01	1.4	0	0.01	0.04	0	1	1	0	1	33.563	82.598	0	1	33.563	82.598	1.032	2.6387	1	0.9142	0.9603	0.9369	1	0.9622	0.9809	0.9447	2.4884	0.9187	0.043202	0.0071649	0.0077403	0.005352600000000001
183	TR1_2_W0001_P0084_T0001_R1_P3_K1_Ch2-Ch1.zen	20150708_gfpWAPLch3_G2G1\Mitosys2\LSM\gfpWAPLch3_G1\DE_W0006_P0001\DE_2_W0006_P0001_T0003\TR1_W0001_P0084\TR1_2_W0001_P0084_T0001_R1_P3_K1_Ch2-Ch1.zen	FA/ISS	20000	30.0	3		7	0	0	29.94	100000	2000	Scale	0	1.46	0	0.01	1.4	0	0.01	0.04	0	1	1	0	1	35.175	99.99	0	1	35.175	99.99	1.2357	3.0038	1	0.9179999999999999	0.9679	0.9426	1	0.9683	0.9840000000000001	1.1436	2.8655	0.9273	0.035787	0.008262799999999999	0.0064166	0.004722
184	TR1_2_W0001_P0084_T0001_R1_P4_K1_Ch2-Ch1.zen	20150708_gfpWAPLch3_G2G1\Mitosys2\LSM\gfpWAPLch3_G1\DE_W0006_P0001\DE_2_W0006_P0001_T0003\TR1_W0001_P0084\TR1_2_W0001_P0084_T0001_R1_P4_K1_Ch2-Ch1.zen	FA/ISS	20000	30.0	3		7	0	0	29.94	100000	2000	Scale	0	1.46	0	0.01	1.4	0	0.01	0.04	0	1	1	0	1	2.155	3.6060000000000003	0	1	2.155	3.6060000000000003	1.8456	1.8435	1	0.08199999999999999	0.3429	0.16399999999999998	1	0.9524	0.9759	0.3027	0.7675	0.1573	0.05747000000000001	0.10178	0.09270700000000001	0.040587
185	TR1_2_W0001_P0084_T0001_R1_P5_K1_Ch2-Ch1.zen	20150708_gfpWAPLch3_G2G1\Mitosys2\LSM\gfpWAPLch3_G1\DE_W0006_P0001\DE_2_W0006_P0001_T0003\TR1_W0001_P0084\TR1_2_W0001_P0084_T0001_R1_P5_K1_Ch2-Ch1.zen	FA/ISS	20000	30.003	3		7	0	0	29.94	100000	2000	Scale	0	1.46	0	0.01	1.4	0	0.01	0.04	0	1	1	0	1	1.629	2.512	0	1	1.629	2.512	1.3267	1.2366	1	0.0128	0.19	0.0392	1	0.9491	0.9742	0.0314	0.2567	0.0371	0.06410700000000001	0.11347	0.13096	0.09668600000000001
186	TR1_2_W0001_P0124_T0001_R1_P1_K1_Ch2-Ch1.zen	20150708_gfpWAPLch3_G2G1\Mitosys2\LSM\gfpWAPLch3_G1\DE_W0006_P0001\DE_2_W0006_P0001_T0004\TR1_W0001_P0124\TR1_2_W0001_P0124_T0001_R1_P1_K1_Ch2-Ch1.zen	FA/ISS	20000	30.0	3		7	0	0	29.94	100000	2000	Scale	0	1.46	0	0.01	1.4	0	0.01	0.04	0	1	1	0	1	37.381	117.99600000000001	0	1	37.381	117.99600000000001	1.0604	2.5851	1	0.9226	0.9727	0.9473	1	0.9707	0.9852	0.9804	2.4781	0.9331	0.043318	0.0069235	0.0081694	0.0052953
187	TR1_2_W0001_P0124_T0001_R1_P2_K1_Ch2-Ch1.zen	20150708_gfpWAPLch3_G2G1\Mitosys2\LSM\gfpWAPLch3_G1\DE_W0006_P0001\DE_2_W0006_P0001_T0004\TR1_W0001_P0124\TR1_2_W0001_P0124_T0001_R1_P2_K1_Ch2-Ch1.zen	FA/ISS	20000	30.0	3		7	0	0	29.94	100000	2000	Scale	0	1.46	0	0.01	1.4	0	0.01	0.04	0	1	1	0	1	38.209	140.614	0	1	38.209	140.614	1.0732	2.6925	1	0.9246	0.977	0.9504	1	0.9751	0.9875	0.9948	2.5977	0.9384	0.039611	0.0082796	0.0047537	0.0028675000000000003
188	TR1_2_W0001_P0124_T0001_R1_P3_K1_Ch2-Ch1.zen	20150708_gfpWAPLch3_G2G1\Mitosys2\LSM\gfpWAPLch3_G1\DE_W0006_P0001\DE_2_W0006_P0001_T0004\TR1_W0001_P0124\TR1_2_W0001_P0124_T0001_R1_P3_K1_Ch2-Ch1.zen	FA/ISS	20000	30.0	3		7	0	0	29.94	100000	2000	Scale	0	1.46	0	0.01	1.4	0	0.01	0.04	0	1	1	0	1	34.491	106.80799999999999	0	1	34.491	106.80799999999999	0.9748	2.5899	1	0.9167	0.9715	0.9437	1	0.9717	0.9857	0.8924	2.4837	0.93	0.038468	0.014494	0.0054821	0.0049479
189	TR1_2_W0001_P0124_T0001_R1_P4_K1_Ch2-Ch1.zen	20150708_gfpWAPLch3_G2G1\Mitosys2\LSM\gfpWAPLch3_G1\DE_W0006_P0001\DE_2_W0006_P0001_T0004\TR1_W0001_P0124\TR1_2_W0001_P0124_T0001_R1_P4_K1_Ch2-Ch1.zen	FA/ISS	20000	30.0	3	x	7	0	0	29.94	100000	2000	Scale	0	1.46	0	0.01	1.4	0	0.01	0.04	0	1	1	0	1	1.751	4.435	0	1	1.751	4.435	1.1972	1.4757	1	0.033	0.4373	0.1022	1	0.9672	0.9835	0.0442	0.6912	0.1	0.11137999999999999	0.24706999999999998	0.1223	0.12954000000000002
190	TR1_2_W0001_P0124_T0001_R1_P5_K1_Ch2-Ch1.zen	20150708_gfpWAPLch3_G2G1\Mitosys2\LSM\gfpWAPLch3_G1\DE_W0006_P0001\DE_2_W0006_P0001_T0004\TR1_W0001_P0124\TR1_2_W0001_P0124_T0001_R1_P5_K1_Ch2-Ch1.zen	FA/ISS	20000	30.0	3		7	0	0	29.94	100000	2000	Scale	0	1.46	0	0.01	1.4	0	0.01	0.04	0	1	1	0	1	1.742	5.875	0	1	1.742	5.875	1.3074	1.1664	1	0.0365	0.5653	0.0992	1	0.9763	0.9881	0.0445	0.6614	0.0976	0.094416	0.20726	0.067601	0.070552
191	TR1_2_W0001_P0164_T0001_R1_P1_K1_Ch2-Ch1.zen	20150708_gfpWAPLch3_G2G1\Mitosys2\LSM\gfpWAPLch3_G1\DE_W0006_P0001\DE_2_W0006_P0001_T0005\TR1_W0001_P0164\TR1_2_W0001_P0164_T0001_R1_P1_K1_Ch2-Ch1.zen	FA/ISS	20000	30.0	3		7	0	0	29.94	100000	2000	Scale	0	1.46	0	0.01	1.4	0	0.01	0.04	0	1	1	0	1	33.782	65.126	0	1	33.782	65.126	1.1293	2.489	1	0.9147	0.9535	0.9339	1	0.9556	0.9775	1.038	2.3213	0.9124	0.041842000000000004	0.014329	0.0069622	0.008427200000000001
192	TR1_2_W0001_P0164_T0001_R1_P2_K1_Ch2-Ch1.zen	20150708_gfpWAPLch3_G2G1\Mitosys2\LSM\gfpWAPLch3_G1\DE_W0006_P0001\DE_2_W0006_P0001_T0005\TR1_W0001_P0164\TR1_2_W0001_P0164_T0001_R1_P2_K1_Ch2-Ch1.zen	FA/ISS	20000	30.0	3		7	0	0	29.94	100000	2000	Scale	0	1.46	0	0.01	1.4	0	0.01	0.04	0	1	1	0	1	33.59	86.515	0	1	33.59	86.515	1.2745	2.9123	1	0.9136	0.9623	0.9376	1	0.9649	0.9823	1.1756	2.7563	0.9207	0.04339	0.009449299999999999	0.0053806	0.004331399999999999
193	TR1_2_W0001_P0164_T0001_R1_P3_K1_Ch2-Ch1.zen	20150708_gfpWAPLch3_G2G1\Mitosys2\LSM\gfpWAPLch3_G1\DE_W0006_P0001\DE_2_W0006_P0001_T0005\TR1_W0001_P0164\TR1_2_W0001_P0164_T0001_R1_P3_K1_Ch2-Ch1.zen	FA/ISS	20000	30.0	3	n	7	0	0	29.94	100000	2000	Scale	0	1.46	0	0.01	1.4	0	0.01	0.04	0	1	1	0	1	29.09	70.829	0	1	29.09	70.829	1.1742	3.701	1	0.9017	0.9544	0.9277	1	0.9624	0.981	1.0669	3.4883	0.9096	0.049530000000000005	0.014859	0.0035243	0.0057905000000000005
194	TR1_2_W0001_P0164_T0001_R1_P4_K1_Ch2-Ch1.zen	20150708_gfpWAPLch3_G2G1\Mitosys2\LSM\gfpWAPLch3_G1\DE_W0006_P0001\DE_2_W0006_P0001_T0005\TR1_W0001_P0164\TR1_2_W0001_P0164_T0001_R1_P4_K1_Ch2-Ch1.zen	FA/ISS	20000	30.0	3	x	7	0	0	29.94	100000	2000	Scale	0	1.46	0	0.01	1.4	0	0.01	0.04	0	1	1	0	1	1.702	2.105	0	1	1.702	2.105	1.1125	1.6218	1	0.0416	0.1041	0.0515	1	0.9342	0.9665	0.019	0.2086	0.0474	0.10952	0.12172000000000001	0.24353000000000002	0.12946
195	TR1_2_W0001_P0164_T0001_R1_P5_K1_Ch2-Ch1.zen	20150708_gfpWAPLch3_G2G1\Mitosys2\LSM\gfpWAPLch3_G1\DE_W0006_P0001\DE_2_W0006_P0001_T0005\TR1_W0001_P0164\TR1_2_W0001_P0164_T0001_R1_P5_K1_Ch2-Ch1.zen	FA/ISS	20000	30.0	3	x	7	0	0	29.94	100000	2000	Scale	0	1.46	0	0.01	1.4	0	0.01	0.04	0	1	1	0	1	2.59	5.497000000000001	0	1	2.59	5.497000000000001	1.2935	1.9084	1	0.1741	0.5185	0.2947	1	0.9611	0.9803	0.2633	1.0765	0.2869	0.026396	0.17545	0.081094	0.11108
196	TR1_2_W0001_P0085_T0001_R1_P1_K1_Ch2-Ch1.zen	20150708_gfpWAPLch3_G2G1\Mitosys2\LSM\gfpWAPLch3_G1\DE_W0007_P0001\DE_2_W0007_P0001_T0003\TR1_W0001_P0085\TR1_2_W0001_P0085_T0001_R1_P1_K1_Ch2-Ch1.zen	FA/ISS	20000	30.0	3		7	0	0	29.94	100000	2000	Scale	0	1.46	0	0.01	1.4	0	0.01	0.04	0	1	1	0	1	25.284000000000002	100.43700000000001	0	1	25.284000000000002	100.43700000000001	1.0662	3.2588	1	0.8872	0.9679	0.9267	1	0.9769	0.9884	0.9493	3.1319	0.9157	0.048106	0.019981	0.0034482	0.0050667
197	TR1_2_W0001_P0085_T0001_R1_P2_K1_Ch2-Ch1.zen	20150708_gfpWAPLch3_G2G1\Mitosys2\LSM\gfpWAPLch3_G1\DE_W0007_P0001\DE_2_W0007_P0001_T0003\TR1_W0001_P0085\TR1_2_W0001_P0085_T0001_R1_P2_K1_Ch2-Ch1.zen	FA/ISS	20000	30.0	3		7	0	0	29.94	100000	2000	Scale	0	1.46	0	0.01	1.4	0	0.01	0.04	0	1	1	0	1	25.945	120.588	0	1	25.945	120.588	1.0261	3.9486	1	0.8899	0.9715	0.9298	1	0.9791	0.9895	0.9141	3.8154	0.9199	0.061636	0.01493	0.0041733000000000004	0.0046563
198	TR1_2_W0001_P0085_T0001_R1_P3_K1_Ch2-Ch1.zen	20150708_gfpWAPLch3_G2G1\Mitosys2\LSM\gfpWAPLch3_G1\DE_W0007_P0001\DE_2_W0007_P0001_T0003\TR1_W0001_P0085\TR1_2_W0001_P0085_T0001_R1_P3_K1_Ch2-Ch1.zen	FA/ISS	20000	30.0	3		7	0	0	29.94	100000	2000	Scale	0	1.46	0	0.01	1.4	0	0.01	0.04	0	1	1	0	1	26.941	116.24799999999999	0	1	26.941	116.24799999999999	1.0823	3.1584	1	0.8939	0.9713	0.9318	1	0.9778	0.9889	0.9716	3.0446	0.9212	0.052267999999999995	0.0096846	0.0043619	0.0055337
199	TR1_2_W0001_P0085_T0001_R1_P4_K1_Ch2-Ch1.zen	20150708_gfpWAPLch3_G2G1\Mitosys2\LSM\gfpWAPLch3_G1\DE_W0007_P0001\DE_2_W0007_P0001_T0003\TR1_W0001_P0085\TR1_2_W0001_P0085_T0001_R1_P4_K1_Ch2-Ch1.zen	FA/ISS	20000	30.0	3		7	0	0	29.94	100000	2000	Scale	0	1.46	0	0.01	1.4	0	0.01	0.04	0	1	1	0	1	1.6969999999999998	3.2460000000000004	0	1	1.6969999999999998	3.2460000000000004	1.1089	1.0219	1	0.0331	0.32299999999999995	0.0649	1	0.9590000000000001	0.9793	0.0192	0.3096	0.0622	0.13544	0.14329	0.2956	0.092782
200	TR1_2_W0001_P0085_T0001_R1_P5_K1_Ch2-Ch1.zen	20150708_gfpWAPLch3_G2G1\Mitosys2\LSM\gfpWAPLch3_G1\DE_W0007_P0001\DE_2_W0007_P0001_T0003\TR1_W0001_P0085\TR1_2_W0001_P0085_T0001_R1_P5_K1_Ch2-Ch1.zen	FA/ISS	20000	30.0	3	x	7	0	0	29.94	100000	2000	Scale	0	1.46	0	0.01	1.4	0	0.01	0.04	0	1	1	0	1	2.682	4.53	0	1	2.682	4.53	2.7437	4.234	1	0.1821	0.431	0.2755	1	0.9506	0.975	0.8741	2.3725	0.2649	0.06958099999999999	0.11041	0.19466	0.08709299999999999
201	TR1_2_W0001_P0086_T0001_R1_P1_K1_Ch2-Ch1.zen	20150708_gfpWAPLch3_G2G1\Mitosys2\LSM\gfpWAPLch3_G1\DE_W0008_P0001\DE_2_W0008_P0001_T0003\TR1_W0001_P0086\TR1_2_W0001_P0086_T0001_R1_P1_K1_Ch2-Ch1.zen	FA/ISS	20000	30.0	3		7	0	0	29.94	100000	2000	Scale	0	1.46	0	0.01	1.4	0	0.01	0.04	0	1	1	0	1	19.684	156.955	0	1	19.684	156.955	1.1428	3.2069	1	0.8563	0.9790000000000001	0.9156	1	0.9881	0.9940000000000001	0.9878	3.1317	0.91	0.064372	0.014438999999999999	0.0033943000000000007	0.0030716
202	TR1_2_W0001_P0086_T0001_R1_P2_K1_Ch2-Ch1.zen	20150708_gfpWAPLch3_G2G1\Mitosys2\LSM\gfpWAPLch3_G1\DE_W0008_P0001\DE_2_W0008_P0001_T0003\TR1_W0001_P0086\TR1_2_W0001_P0086_T0001_R1_P2_K1_Ch2-Ch1.zen	FA/ISS	20000	30.0	3		7	0	0	29.94	100000	2000	Scale	0	1.46	0	0.01	1.4	0	0.01	0.04	0	1	1	0	1	31.533	166.329	0	1	31.533	166.329	0.9169	3.7817	1	0.9092	0.98	0.9440000000000001	1	0.9822	0.991	0.8298	3.6846	0.9354	0.043976999999999995	0.015706	0.0042284	0.0043771
203	TR1_2_W0001_P0086_T0001_R1_P3_K1_Ch2-Ch1.zen	20150708_gfpWAPLch3_G2G1\Mitosys2\LSM\gfpWAPLch3_G1\DE_W0008_P0001\DE_2_W0008_P0001_T0003\TR1_W0001_P0086\TR1_2_W0001_P0086_T0001_R1_P3_K1_Ch2-Ch1.zen	FA/ISS	20000	30.0	3		7	0	0	29.94	100000	2000	Scale	0	1.46	0	0.01	1.4	0	0.01	0.04	0	1	1	0	1	31.075	207.507	0	1	31.075	207.507	0.9713	4.1023	1	0.9078	0.9835	0.9449	1	0.9853	0.9926	0.8802	4.0149	0.9378	0.039411	0.017357	0.0017932000000000002	0.0028689
204	TR1_2_W0001_P0086_T0001_R1_P4_K1_Ch2-Ch1.zen	20150708_gfpWAPLch3_G2G1\Mitosys2\LSM\gfpWAPLch3_G1\DE_W0008_P0001\DE_2_W0008_P0001_T0003\TR1_W0001_P0086\TR1_2_W0001_P0086_T0001_R1_P4_K1_Ch2-Ch1.zen	FA/ISS	20000	30.0	3	x	7	0	0	29.94	100000	2000	Scale	0	1.46	0	0.01	1.4	0	0.01	0.04	0	1	1	0	1	0.9390000000000001	1.931	0	1	0.9390000000000001	1.931	0.9817	0.9421	1	0.3246	0.0782	-0.1517	1	0.9616	0.9806	0.3299	0.0496	-0.1408	0.12057999999999999	0.20724	0.21634	0.11174
205	TR1_2_W0001_P0086_T0001_R1_P5_K1_Ch2-Ch1.zen	20150708_gfpWAPLch3_G2G1\Mitosys2\LSM\gfpWAPLch3_G1\DE_W0008_P0001\DE_2_W0008_P0001_T0003\TR1_W0001_P0086\TR1_2_W0001_P0086_T0001_R1_P5_K1_Ch2-Ch1.zen	FA/ISS	20000	30.0	3		7	0	0	29.94	100000	2000	Scale	0	1.46	0	0.01	1.4	0	0.01	0.04	0	1	1	0	1	2.133	5.1080000000000005	0	1	2.133	5.1080000000000005	1.2901	1.2783	1	0.1001	0.5087	0.2074	1	0.9665	0.9831	0.146	0.6621	0.2026	0.094567	0.18969	0.10365999999999999	0.11008
206	TR1_2_W0001_P0126_T0001_R1_P1_K1_Ch2-Ch1.zen	20150708_gfpWAPLch3_G2G1\Mitosys2\LSM\gfpWAPLch3_G1\DE_W0008_P0001\DE_2_W0008_P0001_T0004\TR1_W0001_P0126\TR1_2_W0001_P0126_T0001_R1_P1_K1_Ch2-Ch1.zen	FA/ISS	20000	30.0	3		7	0	0	29.94	100000	2000	Scale	0	1.46	0	0.01	1.4	0	0.01	0.04	0	1	1	0	1	24.908	110.709	0	1	24.908	110.709	1.1317	3.6758	1	0.8852	0.9701	0.9267	1	0.9787	0.9893	1.0085	3.5445	0.9166	0.06554299999999999	0.019841	0.0030983	0.0050265
207	TR1_2_W0001_P0126_T0001_R1_P2_K1_Ch2-Ch1.zen	20150708_gfpWAPLch3_G2G1\Mitosys2\LSM\gfpWAPLch3_G1\DE_W0008_P0001\DE_2_W0008_P0001_T0004\TR1_W0001_P0126\TR1_2_W0001_P0126_T0001_R1_P2_K1_Ch2-Ch1.zen	FA/ISS	20000	30.0	3		7	0	0	29.94	100000	2000	Scale	0	1.46	0	0.01	1.4	0	0.01	0.04	0	1	1	0	1	24.56	113.40100000000001	0	1	24.56	113.40100000000001	1.2414	3.5152	1	0.884	0.9709	0.9264	1	0.9799	0.9899	1.1106	3.3927	0.9169	0.050844	0.016771	0.0026306999999999997	0.004447100000000001
208	TR1_2_W0001_P0126_T0001_R1_P3_K1_Ch2-Ch1.zen	20150708_gfpWAPLch3_G2G1\Mitosys2\LSM\gfpWAPLch3_G1\DE_W0008_P0001\DE_2_W0008_P0001_T0004\TR1_W0001_P0126\TR1_2_W0001_P0126_T0001_R1_P3_K1_Ch2-Ch1.zen	FA/ISS	20000	30.0	3		7	0	0	29.94	100000	2000	Scale	0	1.46	0	0.01	1.4	0	0.01	0.04	0	1	1	0	1	28.393	126.88799999999999	0	1	28.393	126.88799999999999	1.1608	4.2759	1	0.899	0.9723	0.9349	1	0.9776	0.9887	1.0514	4.1284	0.9243	0.049524	0.012796	0.0034295000000000003	0.0038711999999999996
209	TR1_2_W0001_P0126_T0001_R1_P4_K1_Ch2-Ch1.zen	20150708_gfpWAPLch3_G2G1\Mitosys2\LSM\gfpWAPLch3_G1\DE_W0008_P0001\DE_2_W0008_P0001_T0004\TR1_W0001_P0126\TR1_2_W0001_P0126_T0001_R1_P4_K1_Ch2-Ch1.zen	FA/ISS	20000	30.000999999999998	3		7	0	0	29.94	100000	2000	Scale	0	1.46	0	0.01	1.4	0	0.01	0.04	0	1	1	0	1	3.196	8.147	0	1	3.196	8.147	3.4371	4.646	1	0.2557	0.635	0.3981	1	0.9671	0.9834	1.3669	3.3301	0.3901	0.036065	0.14497000000000002	0.049032	0.059936
210	TR1_2_W0001_P0126_T0001_R1_P5_K1_Ch2-Ch1.zen	20150708_gfpWAPLch3_G2G1\Mitosys2\LSM\gfpWAPLch3_G1\DE_W0008_P0001\DE_2_W0008_P0001_T0004\TR1_W0001_P0126\TR1_2_W0001_P0126_T0001_R1_P5_K1_Ch2-Ch1.zen	FA/ISS	20000	30.0	3		7	0	0	29.94	100000	2000	Scale	0	1.46	0	0.01	1.4	0	0.01	0.04	0	1	1	0	1	1.168	2.5639999999999996	0	1	1.168	2.5639999999999996	1.0536	1.1174	1	0.0665	0.2038	-0.113	1	0.9637	0.9817	0.0505	0.2368	-0.1084	0.13627	0.24749000000000002	0.33724	0.07711799999999999
211	TR1_2_W0001_P0166_T0001_R1_P1_K1_Ch2-Ch1.zen	20150708_gfpWAPLch3_G2G1\Mitosys2\LSM\gfpWAPLch3_G1\DE_W0008_P0001\DE_2_W0008_P0001_T0005\TR1_W0001_P0166\TR1_2_W0001_P0166_T0001_R1_P1_K1_Ch2-Ch1.zen	FA/ISS	20000	30.0	3		7	0	0	29.94	100000	2000	Scale	0	1.46	0	0.01	1.4	0	0.01	0.04	0	1	1	0	1	32.108000000000004	100.04899999999999	0	1	32.108000000000004	100.04899999999999	1.0472	3.2551	1	0.9108	0.9666	0.9383	1	0.9694	0.9846	0.9556	3.1064	0.9235	0.047846	0.007225799999999999	0.0041448	0.0039458
212	TR1_2_W0001_P0166_T0001_R1_P2_K1_Ch2-Ch1.zen	20150708_gfpWAPLch3_G2G1\Mitosys2\LSM\gfpWAPLch3_G1\DE_W0008_P0001\DE_2_W0008_P0001_T0005\TR1_W0001_P0166\TR1_2_W0001_P0166_T0001_R1_P2_K1_Ch2-Ch1.zen	FA/ISS	20000	30.0	3		7	0	0	29.94	100000	2000	Scale	0	1.46	0	0.01	1.4	0	0.01	0.04	0	1	1	0	1	31.414	122.65299999999999	0	1	31.414	122.65299999999999	1.0612	3.7004	1	0.9088	0.9722	0.94	1	0.9752	0.9875	0.9671	3.5655	0.9281	0.044896	0.0090554	0.0043684	0.0051339
213	TR1_2_W0001_P0166_T0001_R1_P3_K1_Ch2-Ch1.zen	20150708_gfpWAPLch3_G2G1\Mitosys2\LSM\gfpWAPLch3_G1\DE_W0008_P0001\DE_2_W0008_P0001_T0005\TR1_W0001_P0166\TR1_2_W0001_P0166_T0001_R1_P3_K1_Ch2-Ch1.zen	FA/ISS	20000	30.0	3		7	0	0	29.94	100000	2000	Scale	0	1.46	0	0.01	1.4	0	0.01	0.04	0	1	1	0	1	15.259	71.19	0	1	15.259	71.19	1.0886	3.4354	1	0.8162	0.9526	0.8818	1	0.9795	0.9897	0.8954	3.2729	0.8725	0.069475	0.021393000000000002	0.0037694000000000004	0.0066635
214	TR1_2_W0001_P0166_T0001_R1_P4_K1_Ch2-Ch1.zen	20150708_gfpWAPLch3_G2G1\Mitosys2\LSM\gfpWAPLch3_G1\DE_W0008_P0001\DE_2_W0008_P0001_T0005\TR1_W0001_P0166\TR1_2_W0001_P0166_T0001_R1_P4_K1_Ch2-Ch1.zen	FA/ISS	20000	30.000999999999998	3		7	0	0	29.94	100000	2000	Scale	0	1.46	0	0.01	1.4	0	0.01	0.04	0	1	1	0	1	1.595	2.722	0	1	1.595	2.722	1.2539	1.6036	1	0.0149	0.2276	0.0408	1	0.9528	0.9761	0.0209	0.449	0.039	0.1261	0.29063	0.16885999999999998	0.22191999999999998
215	TR1_2_W0001_P0166_T0001_R1_P5_K1_Ch2-Ch1.zen	20150708_gfpWAPLch3_G2G1\Mitosys2\LSM\gfpWAPLch3_G1\DE_W0008_P0001\DE_2_W0008_P0001_T0005\TR1_W0001_P0166\TR1_2_W0001_P0166_T0001_R1_P5_K1_Ch2-Ch1.zen	FA/ISS	20000	30.000999999999998	3	x	7	0	0	29.94	100000	2000	Scale	0	1.46	0	0.01	1.4	0	0.01	0.04	0	1	1	0	1	0.858	1.8219999999999998	0	1	0.858	1.8219999999999998	1.3699	1.558	1	0.5474	0.0491	-0.1443	1	0.9622	0.9809	0.2686	0.1317	-0.1303	0.14972	0.28748	0.17665	0.12036
216	TR1_2_W0001_P0087_T0001_R1_P1_K1_Ch2-Ch1.zen	20150708_gfpWAPLch3_G2G1\Mitosys2\LSM\gfpWAPLch3_G1\DE_W0009_P0001\DE_2_W0009_P0001_T0003\TR1_W0001_P0087\TR1_2_W0001_P0087_T0001_R1_P1_K1_Ch2-Ch1.zen	FA/ISS	20000	30.0	3		7	0	0	29.94	100000	2000	Scale	0	1.46	0	0.01	1.4	0	0.01	0.04	0	1	1	0	1	33.676	197.71599999999998	0	1	33.676	197.71599999999998	1.045	2.8617	1	0.9142	0.9842	0.9486	1	0.9851	0.9925	0.9568	2.7991	0.9414	0.046176	0.016309999999999998	0.0034248000000000004	0.0026076
217	TR1_2_W0001_P0087_T0001_R1_P2_K1_Ch2-Ch1.zen	20150708_gfpWAPLch3_G2G1\Mitosys2\LSM\gfpWAPLch3_G1\DE_W0009_P0001\DE_2_W0009_P0001_T0003\TR1_W0001_P0087\TR1_2_W0001_P0087_T0001_R1_P2_K1_Ch2-Ch1.zen	FA/ISS	20000	30.0	3		7	0	0	29.94	100000	2000	Scale	0	1.46	0	0.01	1.4	0	0.01	0.04	0	1	1	0	1	29.968000000000004	188.255	0	1	29.968000000000004	188.255	1.2476	4.0745	1	0.9039	0.9823	0.9423	1	0.9852	0.9925	1.1387	3.9835	0.9352	0.051802999999999995	0.019989	0.0031609999999999997	0.0027378
218	TR1_2_W0001_P0087_T0001_R1_P3_K1_Ch2-Ch1.zen	20150708_gfpWAPLch3_G2G1\Mitosys2\LSM\gfpWAPLch3_G1\DE_W0009_P0001\DE_2_W0009_P0001_T0003\TR1_W0001_P0087\TR1_2_W0001_P0087_T0001_R1_P3_K1_Ch2-Ch1.zen	FA/ISS	20000	30.0	3		7	0	0	29.94	100000	2000	Scale	0	1.46	0	0.01	1.4	0	0.01	0.04	0	1	1	0	1	21.708000000000002	162.92700000000002	0	1	21.708000000000002	162.92700000000002	1.1082	2.6677	1	0.8681	0.9806	0.9226	1	0.9882	0.9941	0.9684	2.6072	0.9171	0.069155	0.014337	0.0038445999999999997	0.0021366
219	TR1_2_W0001_P0087_T0001_R1_P4_K1_Ch2-Ch1.zen	20150708_gfpWAPLch3_G2G1\Mitosys2\LSM\gfpWAPLch3_G1\DE_W0009_P0001\DE_2_W0009_P0001_T0003\TR1_W0001_P0087\TR1_2_W0001_P0087_T0001_R1_P4_K1_Ch2-Ch1.zen	FA/ISS	20000	30.000999999999998	3	x	7	0	0	29.94	100000	2000	Scale	0	1.46	0	0.01	1.4	0	0.01	0.04	0	1	1	0	1	2.326	5.966	0	1	2.326	5.966	1.4927	1.5122	1	0.1318	0.5367	0.2241	1	0.9686	0.9842	0.1579	0.8213	0.2197	0.087502	0.22649	0.078842	0.089309
220	TR1_2_W0001_P0087_T0001_R1_P5_K1_Ch2-Ch1.zen	20150708_gfpWAPLch3_G2G1\Mitosys2\LSM\gfpWAPLch3_G1\DE_W0009_P0001\DE_2_W0009_P0001_T0003\TR1_W0001_P0087\TR1_2_W0001_P0087_T0001_R1_P5_K1_Ch2-Ch1.zen	FA/ISS	20000	30.000999999999998	3		7	0	0	29.94	100000	2000	Scale	0	1.46	0	0.01	1.4	0	0.01	0.04	0	1	1	0	1	1.403	3.069	0	1	1.403	3.069	1.0065	1.1262	1	0.0061	0.2934	-0.023	1	0.9635	0.9816	0.0017	0.3387	-0.0223	0.14236	0.1616	0.26311	0.094079
221	TR1_2_W0001_P0127_T0001_R1_P1_K1_Ch2-Ch1.zen	20150708_gfpWAPLch3_G2G1\Mitosys2\LSM\gfpWAPLch3_G1\DE_W0009_P0001\DE_2_W0009_P0001_T0004\TR1_W0001_P0127\TR1_2_W0001_P0127_T0001_R1_P1_K1_Ch2-Ch1.zen	FA/ISS	20000	30.0	3		7	0	0	29.94	100000	2000	Scale	0	1.46	0	0.01	1.4	0	0.01	0.04	0	1	1	0	1	31.489	52.766999999999996	0	1	31.489	52.766999999999996	1.0613	3.2277	1	0.9091	0.9381	0.9235	1	0.9449	0.972	0.9672	2.9621	0.8968	0.043189	0.011255	0.0060227	0.006305300000000001
222	TR1_2_W0001_P0127_T0001_R1_P2_K1_Ch2-Ch1.zen	20150708_gfpWAPLch3_G2G1\Mitosys2\LSM\gfpWAPLch3_G1\DE_W0009_P0001\DE_2_W0009_P0001_T0004\TR1_W0001_P0127\TR1_2_W0001_P0127_T0001_R1_P2_K1_Ch2-Ch1.zen	FA/ISS	20000	30.0	3		7	0	0	29.94	100000	2000	Scale	0	1.46	0	0.01	1.4	0	0.01	0.04	0	1	1	0	1	30.59	46.353	0	1	30.59	46.353	0.96	3.54	1	0.9069	0.9279	0.9173	1	0.9368	0.9678	0.8688	3.2092	0.8866	0.050737	0.011622	0.0090845	0.0079259
223	TR1_2_W0001_P0127_T0001_R1_P3_K1_Ch2-Ch1.zen	20150708_gfpWAPLch3_G2G1\Mitosys2\LSM\gfpWAPLch3_G1\DE_W0009_P0001\DE_2_W0009_P0001_T0004\TR1_W0001_P0127\TR1_2_W0001_P0127_T0001_R1_P3_K1_Ch2-Ch1.zen	FA/ISS	20000	30.0	3		7	0	0	29.94	100000	2000	Scale	0	1.46	0	0.01	1.4	0	0.01	0.04	0	1	1	0	1	29.211	45.618	0	1	29.211	45.618	0.9241	2.1872	1	0.9027	0.9304	0.9164	1	0.9414	0.9702	0.8306	1.975	0.8882	0.048131	0.0074318	0.0090141	0.0034465000000000003
224	TR1_2_W0001_P0127_T0001_R1_P4_K1_Ch2-Ch1.zen	20150708_gfpWAPLch3_G2G1\Mitosys2\LSM\gfpWAPLch3_G1\DE_W0009_P0001\DE_2_W0009_P0001_T0004\TR1_W0001_P0127\TR1_2_W0001_P0127_T0001_R1_P4_K1_Ch2-Ch1.zen	FA/ISS	20000	30.000999999999998	3	x	7	0	0	29.94	100000	2000	Scale	0	1.46	0	0.01	1.4	0	0.01	0.04	0	1	1	0	1	1.87	2.656	0	1	1.87	2.656	1.2496	1.3496	1	0.0492	0.2158	0.1007	1	0.9437	0.9714	0.0932	0.319	0.0948	0.11297	0.24464	0.17038	0.174
225	TR1_2_W0001_P0127_T0001_R1_P5_K1_Ch2-Ch1.zen	20150708_gfpWAPLch3_G2G1\Mitosys2\LSM\gfpWAPLch3_G1\DE_W0009_P0001\DE_2_W0009_P0001_T0004\TR1_W0001_P0127\TR1_2_W0001_P0127_T0001_R1_P5_K1_Ch2-Ch1.zen	FA/ISS	20000	30.0	3		7	0	0	29.94	100000	2000	Scale	0	1.46	0	0.01	1.4	0	0.01	0.04	0	1	1	0	1	1.9980000000000002	5.773	0	1	1.9980000000000002	5.773	1.2995	1.3939	1	0.0716	0.5667	0.1973	1	0.9721	0.9859	0.145	0.8281	0.1936	0.059958000000000004	0.17753	0.10664000000000001	0.062311
226	TR1_2_W0001_P0167_T0001_R1_P1_K1_Ch2-Ch1.zen	20150708_gfpWAPLch3_G2G1\Mitosys2\LSM\gfpWAPLch3_G1\DE_W0009_P0001\DE_2_W0009_P0001_T0005\TR1_W0001_P0167\TR1_2_W0001_P0167_T0001_R1_P1_K1_Ch2-Ch1.zen	FA/ISS	20000	30.0	3		7	0	0	29.94	100000	2000	Scale	0	1.46	0	0.01	1.4	0	0.01	0.04	0	1	1	0	1	29.921999999999997	163.507	0	1	29.921999999999997	163.507	1.0987	3.1436	1	0.9038	0.9804	0.9413	1	0.9836	0.9918	0.997	3.0638	0.9335	0.048437	0.019781	0.0028191999999999996	0.0033943000000000007
227	TR1_2_W0001_P0167_T0001_R1_P2_K1_Ch2-Ch1.zen	20150708_gfpWAPLch3_G2G1\Mitosys2\LSM\gfpWAPLch3_G1\DE_W0009_P0001\DE_2_W0009_P0001_T0005\TR1_W0001_P0167\TR1_2_W0001_P0167_T0001_R1_P2_K1_Ch2-Ch1.zen	FA/ISS	20000	30.0	3		7	0	0	29.94	100000	2000	Scale	0	1.46	0	0.01	1.4	0	0.01	0.04	0	1	1	0	1	28.555999999999997	146.454	0	1	28.555999999999997	146.454	1.0213	2.4402	1	0.9	0.978	0.9382	1	0.9821	0.991	0.9202	2.3680000000000003	0.9297	0.042711	0.008213600000000001	0.0049254	0.0042915
228	TR1_2_W0001_P0167_T0001_R1_P3_K1_Ch2-Ch1.zen	20150708_gfpWAPLch3_G2G1\Mitosys2\LSM\gfpWAPLch3_G1\DE_W0009_P0001\DE_2_W0009_P0001_T0005\TR1_W0001_P0167\TR1_2_W0001_P0167_T0001_R1_P3_K1_Ch2-Ch1.zen	FA/ISS	20000	30.0	3		7	0	0	29.94	100000	2000	Scale	0	1.46	0	0.01	1.4	0	0.01	0.04	0	1	1	0	1	26.903000000000002	156.356	0	1	26.903000000000002	156.356	1.1441	3.6992	1	0.8936	0.9793	0.9354	1	0.9842	0.9921	1.0293	3.6069	0.9279	0.05749	0.019773	0.0033805999999999997	0.0026994
229	TR1_2_W0001_P0167_T0001_R1_P4_K1_Ch2-Ch1.zen	20150708_gfpWAPLch3_G2G1\Mitosys2\LSM\gfpWAPLch3_G1\DE_W0009_P0001\DE_2_W0009_P0001_T0005\TR1_W0001_P0167\TR1_2_W0001_P0167_T0001_R1_P4_K1_Ch2-Ch1.zen	FA/ISS	20000	30.002	3		7	0	0	29.94	100000	2000	Scale	0	1.46	0	0.01	1.4	0	0.01	0.04	0	1	1	0	1	1.381	3.388	0	1	1.381	3.388	1.0743	1.0504	1	0.005	0.3421	-0.0348	1	0.9676	0.9837	-0.0008	0.3497	-0.0338	0.09788200000000001	0.19263	0.2163	0.068399
230	TR1_2_W0001_P0167_T0001_R1_P5_K1_Ch2-Ch1.zen	20150708_gfpWAPLch3_G2G1\Mitosys2\LSM\gfpWAPLch3_G1\DE_W0009_P0001\DE_2_W0009_P0001_T0005\TR1_W0001_P0167\TR1_2_W0001_P0167_T0001_R1_P5_K1_Ch2-Ch1.zen	FA/ISS	20000	30.0	3	x	7	0	0	29.94	100000	2000	Scale	0	1.46	0	0.01	1.4	0	0.01	0.04	0	1	1	0	1	1.725	3.7260000000000004	0	1	1.725	3.7260000000000004	2.4767	2.9947	1	0.0477	0.35200000000000004	0.0653	1	0.9628	0.9812	0.0538	1.3739	0.0638	0.15355	0.30130999999999997	0.19521	0.16530999999999998
231	TR1_2_W0001_P0088_T0001_R1_P1_K1_Ch2-Ch1.zen	20150708_gfpWAPLch3_G2G1\Mitosys2\LSM\gfpWAPLch3_G1\DE_W0010_P0001\DE_2_W0010_P0001_T0003\TR1_W0001_P0088\TR1_2_W0001_P0088_T0001_R1_P1_K1_Ch2-Ch1.zen	FA/ISS	20000	30.0	3		7	0	0	29.94	100000	2000	Scale	0	1.46	0	0.01	1.4	0	0.01	0.04	0	1	1	0	1	37.117	76.699	0	1	37.117	76.699	1.0296	2.8992	1	0.9227	0.9582	0.9403	1	0.9557	0.9776	0.9511	2.72	0.9187	0.038526	0.008041199999999998	0.0064432000000000005	0.0055394
232	TR1_2_W0001_P0088_T0001_R1_P2_K1_Ch2-Ch1.zen	20150708_gfpWAPLch3_G2G1\Mitosys2\LSM\gfpWAPLch3_G1\DE_W0010_P0001\DE_2_W0010_P0001_T0003\TR1_W0001_P0088\TR1_2_W0001_P0088_T0001_R1_P2_K1_Ch2-Ch1.zen	FA/ISS	20000	30.0	3		7	0	0	29.94	100000	2000	Scale	0	1.46	0	0.01	1.4	0	0.01	0.04	0	1	1	0	1	37.323	63.357	0	1	37.323	63.357	1.0095	3.4143	1	0.9229999999999999	0.9497	0.9362	1	0.9468	0.973	0.9319	3.1697	0.9103	0.036759	0.012465	0.0063571999999999995	0.0078506
233	TR1_2_W0001_P0088_T0001_R1_P3_K1_Ch2-Ch1.zen	20150708_gfpWAPLch3_G2G1\Mitosys2\LSM\gfpWAPLch3_G1\DE_W0010_P0001\DE_2_W0010_P0001_T0003\TR1_W0001_P0088\TR1_2_W0001_P0088_T0001_R1_P3_K1_Ch2-Ch1.zen	FA/ISS	20000	30.0	3		7	0	0	29.94	100000	2000	Scale	0	1.46	0	0.01	1.4	0	0.01	0.04	0	1	1	0	1	23.980999999999998	42.662	0	1	23.980999999999998	42.662	1.0448	3.0341	1	0.8807	0.9257	0.9029	1	0.9494	0.9744	0.9224	2.767	0.8788	0.055042999999999995	0.014662	0.012071	0.0099965
234	TR1_2_W0001_P0088_T0001_R1_P4_K1_Ch2-Ch1.zen	20150708_gfpWAPLch3_G2G1\Mitosys2\LSM\gfpWAPLch3_G1\DE_W0010_P0001\DE_2_W0010_P0001_T0003\TR1_W0001_P0088\TR1_2_W0001_P0088_T0001_R1_P4_K1_Ch2-Ch1.zen	FA/ISS	20000	30.0	3	x	7	0	0	29.94	100000	2000	Scale	0	1.46	0	0.01	1.4	0	0.01	0.04	0	1	1	0	1	1.2209999999999999	2.169	0	1	1.2209999999999999	2.169	0.9993	1.0385	1	0.0506	0.1251	-0.0641	1	0.9551	0.9773	0.043	0.1123	-0.0595	0.19172999999999998	0.19192	0.23408	0.14384
235	TR1_2_W0001_P0088_T0001_R1_P5_K1_Ch2-Ch1.zen	20150708_gfpWAPLch3_G2G1\Mitosys2\LSM\gfpWAPLch3_G1\DE_W0010_P0001\DE_2_W0010_P0001_T0003\TR1_W0001_P0088\TR1_2_W0001_P0088_T0001_R1_P5_K1_Ch2-Ch1.zen	FA/ISS	20000	30.0	3	x	7	0	0	29.94	100000	2000	Scale	0	1.46	0	0.01	1.4	0	0.01	0.04	0	1	1	0	1	1.29	1.955	0	1	1.29	1.955	1.0644	1.161	1	0.021	0.078	-0.0348	1	0.9473	0.9733	0.01	0.0969	-0.0312	0.17505	0.16816	0.23001	0.11004000000000001
236	TR1_2_W0001_P0128_T0001_R1_P1_K1_Ch2-Ch1.zen	20150708_gfpWAPLch3_G2G1\Mitosys2\LSM\gfpWAPLch3_G1\DE_W0010_P0001\DE_2_W0010_P0001_T0004\TR1_W0001_P0128\TR1_2_W0001_P0128_T0001_R1_P1_K1_Ch2-Ch1.zen	FA/ISS	20000	30.0	3		7	0	0	29.94	100000	2000	Scale	0	1.46	0	0.01	1.4	0	0.01	0.04	0	1	1	0	1	29.511	124.40299999999999	0	1	29.511	124.40299999999999	0.8941	2.927	1	0.9028	0.975	0.9382	1	0.9790000000000001	0.9894	0.8018	2.8332	0.9281	0.05675499999999999	0.018605	0.0035405000000000002	0.0040104
237	TR1_2_W0001_P0128_T0001_R1_P2_K1_Ch2-Ch1.zen	20150708_gfpWAPLch3_G2G1\Mitosys2\LSM\gfpWAPLch3_G1\DE_W0010_P0001\DE_2_W0010_P0001_T0004\TR1_W0001_P0128\TR1_2_W0001_P0128_T0001_R1_P2_K1_Ch2-Ch1.zen	FA/ISS	20000	30.0	3		7	0	0	29.94	100000	2000	Scale	0	1.46	0	0.01	1.4	0	0.01	0.04	0	1	1	0	1	31.438000000000002	107.351	0	1	31.438000000000002	107.351	1.0592	2.1932	1	0.9091	0.9704	0.9393	1	0.9736	0.9867	0.9654	2.1003	0.9266	0.049497	0.010379000000000001	0.0084586	0.0085929
238	TR1_2_W0001_P0128_T0001_R1_P3_K1_Ch2-Ch1.zen	20150708_gfpWAPLch3_G2G1\Mitosys2\LSM\gfpWAPLch3_G1\DE_W0010_P0001\DE_2_W0010_P0001_T0004\TR1_W0001_P0128\TR1_2_W0001_P0128_T0001_R1_P3_K1_Ch2-Ch1.zen	FA/ISS	20000	30.0	3		7	0	0	29.94	100000	2000	Scale	0	1.46	0	0.01	1.4	0	0.01	0.04	0	1	1	0	1	33.225	169.74200000000002	0	1	33.225	169.74200000000002	1.0055	4.1324	1	0.9139	0.98	0.9464	1	0.9811	0.9905	0.9191	4.0239	0.9373	0.042828	0.014105000000000001	0.0032933	0.0036093
239	TR1_2_W0001_P0128_T0001_R1_P4_K1_Ch2-Ch1.zen	20150708_gfpWAPLch3_G2G1\Mitosys2\LSM\gfpWAPLch3_G1\DE_W0010_P0001\DE_2_W0010_P0001_T0004\TR1_W0001_P0128\TR1_2_W0001_P0128_T0001_R1_P4_K1_Ch2-Ch1.zen	FA/ISS	20000	30.000999999999998	3	x	7	0	0	29.94	100000	2000	Scale	0	1.46	0	0.01	1.4	0	0.01	0.04	0	1	1	0	1	0.9079999999999999	2.032	0	1	0.9079999999999999	2.032	1.0728	1.1696	1	0.3787	0.0944	-0.1859	1	0.9643	0.982	0.331	0.1303	-0.175	0.090304	0.28302	0.098763	0.1338
240	TR1_2_W0001_P0128_T0001_R1_P5_K1_Ch2-Ch1.zen	20150708_gfpWAPLch3_G2G1\Mitosys2\LSM\gfpWAPLch3_G1\DE_W0010_P0001\DE_2_W0010_P0001_T0004\TR1_W0001_P0128\TR1_2_W0001_P0128_T0001_R1_P5_K1_Ch2-Ch1.zen	FA/ISS	20000	30.002	3	x	7	0	0	29.94	100000	2000	Scale	0	1.46	0	0.01	1.4	0	0.01	0.04	0	1	1	0	1	1.274	3.99	0	1	1.274	3.99	1.1773	1.0309	1	0.0396	0.4172	-0.1017	1	0.9745	0.9872	-0.0028	0.41600000000000004	-0.0997	0.11462	0.38868	0.23141	0.11174
241	TR1_2_W0001_P0168_T0001_R1_P1_K1_Ch2-Ch1.zen	20150708_gfpWAPLch3_G2G1\Mitosys2\LSM\gfpWAPLch3_G1\DE_W0010_P0001\DE_2_W0010_P0001_T0005\TR1_W0001_P0168\TR1_2_W0001_P0168_T0001_R1_P1_K1_Ch2-Ch1.zen	FA/ISS	20000	30.0	3		7	0	0	29.94	100000	2000	Scale	0	1.46	0	0.01	1.4	0	0.01	0.04	0	1	1	0	1	29.534000000000002	89.053	0	1	29.534000000000002	89.053	0.987	2.6866	1	0.9034	0.9638	0.9331	1	0.9694	0.9846	0.8909999999999999	2.5566	0.9185	0.056152999999999995	0.0087318	0.007389	0.0036038000000000003
242	TR1_2_W0001_P0168_T0001_R1_P2_K1_Ch2-Ch1.zen	20150708_gfpWAPLch3_G2G1\Mitosys2\LSM\gfpWAPLch3_G1\DE_W0010_P0001\DE_2_W0010_P0001_T0005\TR1_W0001_P0168\TR1_2_W0001_P0168_T0001_R1_P2_K1_Ch2-Ch1.zen	FA/ISS	20000	30.0	3	x	7	0	0	29.94	100000	2000	Scale	0	1.46	0	0.01	1.4	0	0.01	0.04	0	1	1	0	1	1.979	9.016	0	1	1.979	9.016	1.4691	1.4334	1	0.0641	0.7085	0.2044	1	0.9826	0.9913	0.1667	1.0498	0.2023	0.056034	0.12632000000000002	0.013607	0.027326
243	TR1_2_W0001_P0168_T0001_R1_P3_K1_Ch2-Ch1.zen	20150708_gfpWAPLch3_G2G1\Mitosys2\LSM\gfpWAPLch3_G1\DE_W0010_P0001\DE_2_W0010_P0001_T0005\TR1_W0001_P0168\TR1_2_W0001_P0168_T0001_R1_P3_K1_Ch2-Ch1.zen	FA/ISS	20000	30.0	3	n	7	0	0	29.94	100000	2000	Scale	0	1.46	0	0.01	1.4	0	0.01	0.04	0	1	1	0	1	12.834000000000001	46.153999999999996	0	1	12.834000000000001	46.153999999999996	1.2862	4.2861	1	0.7815	0.9292	0.8521	1	0.9745	0.9871	1.0313	4.0126	0.8407	0.098159	0.030164	0.023776	0.013727000000000001
244	TR1_2_W0001_P0168_T0001_R1_P4_K1_Ch2-Ch1.zen	20150708_gfpWAPLch3_G2G1\Mitosys2\LSM\gfpWAPLch3_G1\DE_W0010_P0001\DE_2_W0010_P0001_T0005\TR1_W0001_P0168\TR1_2_W0001_P0168_T0001_R1_P4_K1_Ch2-Ch1.zen	FA/ISS	20000	30.002	3		7	0	0	29.94	100000	2000	Scale	0	1.46	0	0.01	1.4	0	0.01	0.04	0	1	1	0	1	1.896	2.826	0	1	1.896	2.826	1.1872	1.4133	1	0.0548	0.2453	0.1128	1	0.9462	0.9727	0.0879	0.3944	0.1067	0.042328	0.15545	0.15378	0.15542
245	TR1_2_W0001_P0168_T0001_R1_P5_K1_Ch2-Ch1.zen	20150708_gfpWAPLch3_G2G1\Mitosys2\LSM\gfpWAPLch3_G1\DE_W0010_P0001\DE_2_W0010_P0001_T0005\TR1_W0001_P0168\TR1_2_W0001_P0168_T0001_R1_P5_K1_Ch2-Ch1.zen	FA/ISS	20000	30.000999999999998	3		7	0	0	29.94	100000	2000	Scale	0	1.46	0	0.01	1.4	0	0.01	0.04	0	1	1	0	1	1.7409999999999999	3.1310000000000002	0	1	1.7409999999999999	3.1310000000000002	1.0303	1.0061	1	0.0381	0.2934	0.0913	1	0.9551	0.9773	0.0229	0.2468	0.0882	0.18324000000000001	0.10792	0.17090999999999998	0.062694
246	TR1_2_W0001_P0099_T0001_R1_P1_K1_Ch2-Ch1.zen	20150708_gfpWAPLch3_G2G1\Mitosys2\LSM\gfpWAPLch3_G1\DE_W0021_P0001\DE_2_W0021_P0001_T0003\TR1_W0001_P0099\TR1_2_W0001_P0099_T0001_R1_P1_K1_Ch2-Ch1.zen	FA/ISS	20000	30.0	3		7	0	0	29.94	100000	2000	Scale	0	1.46	0	0.01	1.4	0	0.01	0.04	0	1	1	0	1	30.89	91.867	0	1	30.89	91.867	1.0165	2.9875	1	0.9076	0.965	0.9358	1	0.9693	0.9845	0.9232	2.8484	0.9211	0.043295	0.008928799999999999	0.005412	0.0034695999999999998
247	TR1_2_W0001_P0099_T0001_R1_P2_K1_Ch2-Ch1.zen	20150708_gfpWAPLch3_G2G1\Mitosys2\LSM\gfpWAPLch3_G1\DE_W0021_P0001\DE_2_W0021_P0001_T0003\TR1_W0001_P0099\TR1_2_W0001_P0099_T0001_R1_P2_K1_Ch2-Ch1.zen	FA/ISS	20000	30.0	3		7	0	0	29.94	100000	2000	Scale	0	1.46	0	0.01	1.4	0	0.01	0.04	0	1	1	0	1	35.441	86.445	0	1	35.441	86.445	0.9804	3.3342	1	0.9188	0.9624	0.9404	1	0.9625	0.9811	0.8998	3.1598	0.9222	0.039146	0.013624	0.0054811999999999994	0.0053295
248	TR1_2_W0001_P0099_T0001_R1_P3_K1_Ch2-Ch1.zen	20150708_gfpWAPLch3_G2G1\Mitosys2\LSM\gfpWAPLch3_G1\DE_W0021_P0001\DE_2_W0021_P0001_T0003\TR1_W0001_P0099\TR1_2_W0001_P0099_T0001_R1_P3_K1_Ch2-Ch1.zen	FA/ISS	20000	30.0	3	n	7	0	0	29.94	100000	2000	Scale	0	1.46	0	0.01	1.4	0	0.01	0.04	0	1	1	0	1	30.389	101.165	0	1	30.389	101.165	1.1154	3.0327	1	0.9053	0.9667	0.9355	1	0.9715	0.9856	1.015	2.8986	0.9218	0.057183000000000005	0.0075033	0.0079845	0.009572200000000001
249	TR1_2_W0001_P0099_T0001_R1_P4_K1_Ch2-Ch1.zen	20150708_gfpWAPLch3_G2G1\Mitosys2\LSM\gfpWAPLch3_G1\DE_W0021_P0001\DE_2_W0021_P0001_T0003\TR1_W0001_P0099\TR1_2_W0001_P0099_T0001_R1_P4_K1_Ch2-Ch1.zen	FA/ISS	20000	29.999000000000002	3	x	7	0	0	29.94	100000	2000	Scale	0	1.46	0	0.01	1.4	0	0.01	0.04	0	1	1	0	1	1.08	2.037	0	1	1.08	2.037	0.9998	0.9821	1	0.1355	0.0976	-0.1123	1	0.9583	0.9789	0.1329	0.0791	-0.1046	0.08884500000000001	0.14456	0.23315	0.097831
250	TR1_2_W0001_P0099_T0001_R1_P5_K1_Ch2-Ch1.zen	20150708_gfpWAPLch3_G2G1\Mitosys2\LSM\gfpWAPLch3_G1\DE_W0021_P0001\DE_2_W0021_P0001_T0003\TR1_W0001_P0099\TR1_2_W0001_P0099_T0001_R1_P5_K1_Ch2-Ch1.zen	FA/ISS	20000	30.002	3	x	7	0	0	29.94	100000	2000	Scale	0	1.46	0	0.01	1.4	0	0.01	0.04	0	1	1	0	1	1.682	2.74	0	1	1.682	2.74	1.2086	2.0927	1	0.031	0.2229	0.0617	1	0.9499	0.9746	0.0282	0.616	0.0589	0.13523	0.28503	0.15219000000000002	0.20576999999999998
251	TR1_2_W0001_P0139_T0001_R1_P1_K1_Ch2-Ch1.zen	20150708_gfpWAPLch3_G2G1\Mitosys2\LSM\gfpWAPLch3_G1\DE_W0021_P0001\DE_2_W0021_P0001_T0004\TR1_W0001_P0139\TR1_2_W0001_P0139_T0001_R1_P1_K1_Ch2-Ch1.zen	FA/ISS	20000	30.0	3		7	0	0	29.94	100000	2000	Scale	0	1.46	0	0.01	1.4	0	0.01	0.04	0	1	1	0	1	21.092	75.05199999999999	0	1	21.092	75.05199999999999	1.3826	2.75	1	0.8638	0.9592	0.9102	1	0.976	0.9879	1.2177	2.6197	0.899	0.088388	0.027506	0.0069941000000000005	0.0051568000000000004
252	TR1_2_W0001_P0139_T0001_R1_P2_K1_Ch2-Ch1.zen	20150708_gfpWAPLch3_G2G1\Mitosys2\LSM\gfpWAPLch3_G1\DE_W0021_P0001\DE_2_W0021_P0001_T0004\TR1_W0001_P0139\TR1_2_W0001_P0139_T0001_R1_P2_K1_Ch2-Ch1.zen	FA/ISS	20000	30.0	3	n	7	0	0	29.94	100000	2000	Scale	0	1.46	0	0.01	1.4	0	0.01	0.04	0	1	1	0	1	27.629	94.729	0	1	27.629	94.729	1.1021	2.9751	1	0.8961	0.9646	0.9297	1	0.9723	0.986	0.9927	2.841	0.9165	0.052174	0.009545	0.0089153	0.008775
253	TR1_2_W0001_P0139_T0001_R1_P3_K1_Ch2-Ch1.zen	20150708_gfpWAPLch3_G2G1\Mitosys2\LSM\gfpWAPLch3_G1\DE_W0021_P0001\DE_2_W0021_P0001_T0004\TR1_W0001_P0139\TR1_2_W0001_P0139_T0001_R1_P3_K1_Ch2-Ch1.zen	FA/ISS	20000	30.0	3		7	0	0	29.94	100000	2000	Scale	0	1.46	0	0.01	1.4	0	0.01	0.04	0	1	1	0	1	23.493000000000002	89.473	0	1	23.493000000000002	89.473	1.0691	3.7743	1	0.8786	0.9631	0.9199	1	0.9756	0.9877	0.9428	3.6158	0.9084	0.071795	0.019629	0.0060661000000000005	0.006445
254	TR1_2_W0001_P0139_T0001_R1_P4_K1_Ch2-Ch1.zen	20150708_gfpWAPLch3_G2G1\Mitosys2\LSM\gfpWAPLch3_G1\DE_W0021_P0001\DE_2_W0021_P0001_T0004\TR1_W0001_P0139\TR1_2_W0001_P0139_T0001_R1_P4_K1_Ch2-Ch1.zen	FA/ISS	20000	30.0	3		7	0	0	29.94	100000	2000	Scale	0	1.46	0	0.01	1.4	0	0.01	0.04	0	1	1	0	1	1.4869999999999999	3.668	0	1	1.4869999999999999	3.668	1.371	1.2095	1	0.0113	0.3752	-0.0043	1	0.968	0.9839	-0.0079	0.475	-0.0042	0.16050999999999999	0.15988	0.12351	0.031324
255	TR1_2_W0001_P0139_T0001_R1_P5_K1_Ch2-Ch1.zen	20150708_gfpWAPLch3_G2G1\Mitosys2\LSM\gfpWAPLch3_G1\DE_W0021_P0001\DE_2_W0021_P0001_T0004\TR1_W0001_P0139\TR1_2_W0001_P0139_T0001_R1_P5_K1_Ch2-Ch1.zen	FA/ISS	20000	30.0	3		7	0	0	29.94	100000	2000	Scale	0	1.46	0	0.01	1.4	0	0.01	0.04	0	1	1	0	1	1.615	3.6039999999999996	0	1	1.615	3.6039999999999996	1.2434	1.3537	1	0.0141	0.3649	0.0507	1	0.9643	0.982	0.0227	0.5402	0.0493	0.087279	0.15141	0.19502	0.052083000000000004
256	TR1_2_W0001_P0100_T0001_R1_P1_K1_Ch2-Ch1.zen	20150708_gfpWAPLch3_G2G1\Mitosys2\LSM\gfpWAPLch3_G1\DE_W0022_P0001\DE_2_W0022_P0001_T0003\TR1_W0001_P0100\TR1_2_W0001_P0100_T0001_R1_P1_K1_Ch2-Ch1.zen	FA/ISS	20000	30.0	3		7	0	0	29.94	100000	2000	Scale	0	1.46	0	0.01	1.4	0	0.01	0.04	0	1	1	0	1	35.274	148.636	0	1	35.274	148.636	1.0304	2.342	1	0.9179999999999999	0.9784	0.9477	1	0.9783	0.9891	0.9469	2.2665	0.9372	0.052399	0.0047165	0.012064	0.010191
257	TR1_2_W0001_P0100_T0001_R1_P2_K1_Ch2-Ch1.zen	20150708_gfpWAPLch3_G2G1\Mitosys2\LSM\gfpWAPLch3_G1\DE_W0022_P0001\DE_2_W0022_P0001_T0003\TR1_W0001_P0100\TR1_2_W0001_P0100_T0001_R1_P2_K1_Ch2-Ch1.zen	FA/ISS	20000	30.0	3	n	7	0	0	29.94	100000	2000	Scale	0	1.46	0	0.01	1.4	0	0.01	0.04	0	1	1	0	1	18.25	132.37	0	1	18.25	132.37	1.1894	3.9892	1	0.8448	0.9752	0.9076	1	0.9873	0.9936	1.0179	3.8875	0.9018	0.040263	0.023781	0.0056298	0.0039837
258	TR1_2_W0001_P0100_T0001_R1_P3_K1_Ch2-Ch1.zen	20150708_gfpWAPLch3_G2G1\Mitosys2\LSM\gfpWAPLch3_G1\DE_W0022_P0001\DE_2_W0022_P0001_T0003\TR1_W0001_P0100\TR1_2_W0001_P0100_T0001_R1_P3_K1_Ch2-Ch1.zen	FA/ISS	20000	30.0	3		7	0	0	29.94	100000	2000	Scale	0	1.46	0	0.01	1.4	0	0.01	0.04	0	1	1	0	1	36.37	159.188	0	1	36.37	159.188	1.1137	3.5495	1	0.9209	0.9795	0.9498	1	0.9788	0.9893	1.0299	3.4464	0.9395	0.041852999999999994	0.014343999999999999	0.0034054000000000003	0.0039656
259	TR1_2_W0001_P0100_T0001_R1_P4_K1_Ch2-Ch1.zen	20150708_gfpWAPLch3_G2G1\Mitosys2\LSM\gfpWAPLch3_G1\DE_W0022_P0001\DE_2_W0022_P0001_T0003\TR1_W0001_P0100\TR1_2_W0001_P0100_T0001_R1_P4_K1_Ch2-Ch1.zen	FA/ISS	20000	30.000999999999998	3		7	0	0	29.94	100000	2000	Scale	0	1.46	0	0.01	1.4	0	0.01	0.04	0	1	1	0	1	1.883	4.165	0	1	1.883	4.165	1.574	1.3745	1	0.0557	0.4325	0.1348	1	0.9641	0.9819	0.1384	0.6329	0.131	0.06361599999999999	0.27692	0.17272	0.12519
260	TR1_2_W0001_P0100_T0001_R1_P5_K1_Ch2-Ch1.zen	20150708_gfpWAPLch3_G2G1\Mitosys2\LSM\gfpWAPLch3_G1\DE_W0022_P0001\DE_2_W0022_P0001_T0003\TR1_W0001_P0100\TR1_2_W0001_P0100_T0001_R1_P5_K1_Ch2-Ch1.zen	FA/ISS	20000	29.999000000000002	3		7	0	0	29.94	100000	2000	Scale	0	1.46	0	0.01	1.4	0	0.01	0.04	0	1	1	0	1	1.705	3.3539999999999996	0	1	1.705	3.3539999999999996	1.2301	1.4379	1	0.046	0.3303	0.0668	1	0.9593	0.9794	0.0225	0.5398	0.0641	0.18921	0.25156	0.23873000000000003	0.088038
261	TR1_2_W0001_P0140_T0001_R1_P1_K1_Ch2-Ch1.zen	20150708_gfpWAPLch3_G2G1\Mitosys2\LSM\gfpWAPLch3_G1\DE_W0022_P0001\DE_2_W0022_P0001_T0004\TR1_W0001_P0140\TR1_2_W0001_P0140_T0001_R1_P1_K1_Ch2-Ch1.zen	FA/ISS	20000	30.0	3		7	0	0	29.94	100000	2000	Scale	0	1.46	0	0.01	1.4	0	0.01	0.04	0	1	1	0	1	31.511999999999997	81.19800000000001	0	1	31.511999999999997	81.19800000000001	0.9967	3.0091	1	0.9094	0.9608	0.9347	1	0.9648	0.9822	0.9059999999999999	2.8510000000000004	0.9178	0.043285000000000004	0.009917700000000002	0.007264100000000001	0.0045268999999999995
262	TR1_2_W0001_P0140_T0001_R1_P2_K1_Ch2-Ch1.zen	20150708_gfpWAPLch3_G2G1\Mitosys2\LSM\gfpWAPLch3_G1\DE_W0022_P0001\DE_2_W0022_P0001_T0004\TR1_W0001_P0140\TR1_2_W0001_P0140_T0001_R1_P2_K1_Ch2-Ch1.zen	FA/ISS	20000	30.0	3		7	0	0	29.94	100000	2000	Scale	0	1.46	0	0.01	1.4	0	0.01	0.04	0	1	1	0	1	30.07	103.374	0	1	30.07	103.374	1.135	3.366	1	0.9045	0.9676	0.9355	1	0.9727	0.9863	1.0325	3.2238	0.9224	0.046610000000000006	0.0078645	0.0045433	0.0040393
263	TR1_2_W0001_P0140_T0001_R1_P3_K1_Ch2-Ch1.zen	20150708_gfpWAPLch3_G2G1\Mitosys2\LSM\gfpWAPLch3_G1\DE_W0022_P0001\DE_2_W0022_P0001_T0004\TR1_W0001_P0140\TR1_2_W0001_P0140_T0001_R1_P3_K1_Ch2-Ch1.zen	FA/ISS	20000	30.0	3	n	7	0	0	29.94	100000	2000	Scale	0	1.46	0	0.01	1.4	0	0.01	0.04	0	1	1	0	1	13.157	80.852	0	1	13.157	80.852	0.8723	2.3235	1	0.7882	0.9614	0.8703	1	0.9852	0.9925	0.6737	2.231	0.8637	0.050565	0.015625	0.0050615	0.0031496
264	TR1_2_W0001_P0140_T0001_R1_P4_K1_Ch2-Ch1.zen	20150708_gfpWAPLch3_G2G1\Mitosys2\LSM\gfpWAPLch3_G1\DE_W0022_P0001\DE_2_W0022_P0001_T0004\TR1_W0001_P0140\TR1_2_W0001_P0140_T0001_R1_P4_K1_Ch2-Ch1.zen	FA/ISS	20000	30.0	3		7	0	0	29.94	100000	2000	Scale	0	1.46	0	0.01	1.4	0	0.01	0.04	0	1	1	0	1	1.318	3.747	0	1	1.318	3.747	1.1911	1.0903	1	0.0268	0.3899	-0.0739	1	0.9721	0.9859	-0.0092	0.4236	-0.0722	0.14994000000000002	0.27083	0.23588	0.11780999999999998
265	TR1_2_W0001_P0140_T0001_R1_P5_K1_Ch2-Ch1.zen	20150708_gfpWAPLch3_G2G1\Mitosys2\LSM\gfpWAPLch3_G1\DE_W0022_P0001\DE_2_W0022_P0001_T0004\TR1_W0001_P0140\TR1_2_W0001_P0140_T0001_R1_P5_K1_Ch2-Ch1.zen	FA/ISS	20000	30.000999999999998	3		7	0	0	29.94	100000	2000	Scale	0	1.46	0	0.01	1.4	0	0.01	0.04	0	1	1	0	1	1.3159999999999998	3.5460000000000003	0	1	1.3159999999999998	3.5460000000000003	1.0791	1.122	1	0.0155	0.3638	-0.067	1	0.9704	0.9851	0.0038	0.4157	-0.0653	0.055401	0.14711	0.24235	0.048748
266	TR1_2_W0001_P0101_T0001_R1_P1_K1_Ch2-Ch1.zen	20150708_gfpWAPLch3_G2G1\Mitosys2\LSM\gfpWAPLch3_G1\DE_W0023_P0001\DE_2_W0023_P0001_T0003\TR1_W0001_P0101\TR1_2_W0001_P0101_T0001_R1_P1_K1_Ch2-Ch1.zen	FA/ISS	20000	30.0	3		7	0	0	29.94	100000	2000	Scale	0	1.46	0	0.01	1.4	0	0.01	0.04	0	1	1	0	1	33.874	155.97899999999998	0	1	33.874	155.97899999999998	1.0369	2.5508	1	0.9155	0.9790000000000001	0.9467	1	0.9799	0.9899	0.9506	2.4728	0.937	0.044266	0.007972	0.0050012	0.0046713
267	TR1_2_W0001_P0101_T0001_R1_P2_K1_Ch2-Ch1.zen	20150708_gfpWAPLch3_G2G1\Mitosys2\LSM\gfpWAPLch3_G1\DE_W0023_P0001\DE_2_W0023_P0001_T0003\TR1_W0001_P0101\TR1_2_W0001_P0101_T0001_R1_P2_K1_Ch2-Ch1.zen	FA/ISS	20000	30.0	3		7	0	0	29.94	100000	2000	Scale	0	1.46	0	0.01	1.4	0	0.01	0.04	0	1	1	0	1	33.148	142.747	0	1	33.148	142.747	1.1033	3.8126	1	0.9134	0.976	0.9442	1	0.9772	0.9885	1.012	3.6889	0.9332	0.040497000000000005	0.008411100000000001	0.0035960999999999996	0.004155399999999999
268	TR1_2_W0001_P0101_T0001_R1_P3_K1_Ch2-Ch1.zen	20150708_gfpWAPLch3_G2G1\Mitosys2\LSM\gfpWAPLch3_G1\DE_W0023_P0001\DE_2_W0023_P0001_T0003\TR1_W0001_P0101\TR1_2_W0001_P0101_T0001_R1_P3_K1_Ch2-Ch1.zen	FA/ISS	20000	30.0	3		7	0	0	29.94	100000	2000	Scale	0	1.46	0	0.01	1.4	0	0.01	0.04	0	1	1	0	1	33.134	134.785	0	1	33.134	134.785	1.1149	4.3029	1	0.9133	0.9744	0.9434	1	0.976	0.9879	1.023	4.158	0.9318	0.044869	0.0097561	0.004203800000000001	0.0038058999999999996
269	TR1_2_W0001_P0101_T0001_R1_P4_K1_Ch2-Ch1.zen	20150708_gfpWAPLch3_G2G1\Mitosys2\LSM\gfpWAPLch3_G1\DE_W0023_P0001\DE_2_W0023_P0001_T0003\TR1_W0001_P0101\TR1_2_W0001_P0101_T0001_R1_P4_K1_Ch2-Ch1.zen	FA/ISS	20000	30.0	3	x	7	0	0	29.94	100000	2000	Scale	0	1.46	0	0.01	1.4	0	0.01	0.04	0	1	1	0	1	1.48	2.201	0	1	1.48	2.201	1.1426	1.2377	1	0.0028	0.1265	0.0008	1	0.9466	0.9729	-0.0002	0.1813	0.0007	0.061965	0.12473	0.20525	0.13731
270	TR1_2_W0001_P0101_T0001_R1_P5_K1_Ch2-Ch1.zen	20150708_gfpWAPLch3_G2G1\Mitosys2\LSM\gfpWAPLch3_G1\DE_W0023_P0001\DE_2_W0023_P0001_T0003\TR1_W0001_P0101\TR1_2_W0001_P0101_T0001_R1_P5_K1_Ch2-Ch1.zen	FA/ISS	20000	30.002	3		7	0	0	29.94	100000	2000	Scale	0	1.46	0	0.01	1.4	0	0.01	0.04	0	1	1	0	1	1.52	2.207	0	1	1.52	2.207	1.0001	1.1391	1	0.0124	0.1321	0.018000000000000002	1	0.945	0.9721	0.0008	0.15	0.017	0.14752	0.16069	0.20506	0.07481499999999999
271	TR1_2_W0001_P0141_T0001_R1_P1_K1_Ch2-Ch1.zen	20150708_gfpWAPLch3_G2G1\Mitosys2\LSM\gfpWAPLch3_G1\DE_W0023_P0001\DE_2_W0023_P0001_T0004\TR1_W0001_P0141\TR1_2_W0001_P0141_T0001_R1_P1_K1_Ch2-Ch1.zen	FA/ISS	20000	30.0	3		7	0	0	29.94	100000	2000	Scale	0	1.46	0	0.01	1.4	0	0.01	0.04	0	1	1	0	1	30.155	62.648999999999994	0	1	30.155	62.648999999999994	1.0455	3.1189999999999998	1	0.9051	0.9448	0.9247	1	0.9528	0.9761	0.9483	2.8888	0.9019	0.043704	0.010868000000000001	0.0095501	0.007031699999999999
272	TR1_2_W0001_P0141_T0001_R1_P2_K1_Ch2-Ch1.zen	20150708_gfpWAPLch3_G2G1\Mitosys2\LSM\gfpWAPLch3_G1\DE_W0023_P0001\DE_2_W0023_P0001_T0004\TR1_W0001_P0141\TR1_2_W0001_P0141_T0001_R1_P2_K1_Ch2-Ch1.zen	FA/ISS	20000	30.0	3		7	0	0	29.94	100000	2000	Scale	0	1.46	0	0.01	1.4	0	0.01	0.04	0	1	1	0	1	14.995	56.617	0	1	14.995	56.617	1.3779	3.2283	1	0.8104	0.9396	0.8726	1	0.9751	0.9875	1.1481	3.032	0.8614	0.086849	0.017736000000000002	0.0081649	0.0091429
273	TR1_2_W0001_P0141_T0001_R1_P3_K1_Ch2-Ch1.zen	20150708_gfpWAPLch3_G2G1\Mitosys2\LSM\gfpWAPLch3_G1\DE_W0023_P0001\DE_2_W0023_P0001_T0004\TR1_W0001_P0141\TR1_2_W0001_P0141_T0001_R1_P3_K1_Ch2-Ch1.zen	FA/ISS	20000	30.0	3		7	0	0	29.94	100000	2000	Scale	0	1.46	0	0.01	1.4	0	0.01	0.04	0	1	1	0	1	29.476999999999997	66.95100000000001	0	1	29.476999999999997	66.95100000000001	1.2383	4.0386	1	0.9025	0.9501	0.9259999999999999	1	0.9588	0.9791	1.1285	3.7832	0.9062	0.049794	0.013980000000000001	0.004499100000000001	0.0081666
274	TR1_2_W0001_P0141_T0001_R1_P4_K1_Ch2-Ch1.zen	20150708_gfpWAPLch3_G2G1\Mitosys2\LSM\gfpWAPLch3_G1\DE_W0023_P0001\DE_2_W0023_P0001_T0004\TR1_W0001_P0141\TR1_2_W0001_P0141_T0001_R1_P4_K1_Ch2-Ch1.zen	FA/ISS	20000	30.000999999999998	3		7	0	0	29.94	100000	2000	Scale	0	1.46	0	0.01	1.4	0	0.01	0.04	0	1	1	0	1	1.4169999999999998	2.301	0	1	1.4169999999999998	2.301	1.107	1.075	1	0.0048	0.1512	-0.0149	1	0.9514	0.9754	-0.0029	0.1578	-0.013999999999999999	0.12328	0.1492	0.20633	0.1156
275	TR1_2_W0001_P0141_T0001_R1_P5_K1_Ch2-Ch1.zen	20150708_gfpWAPLch3_G2G1\Mitosys2\LSM\gfpWAPLch3_G1\DE_W0023_P0001\DE_2_W0023_P0001_T0004\TR1_W0001_P0141\TR1_2_W0001_P0141_T0001_R1_P5_K1_Ch2-Ch1.zen	FA/ISS	20000	30.0	3		7	0	0	29.94	100000	2000	Scale	0	1.46	0	0.01	1.4	0	0.01	0.04	0	1	1	0	1	1.589	2.299	0	1	1.589	2.299	1.4595	1.5862	1	0.0238	0.1469	0.0289	1	0.9452	0.9722	0.0158	0.3086	0.0272	0.17775	0.22544	0.2444	0.1668
276	TR1_2_W0001_P0102_T0001_R1_P1_K1_Ch2-Ch1.zen	20150708_gfpWAPLch3_G2G1\Mitosys2\LSM\gfpWAPLch3_G1\DE_W0024_P0001\DE_2_W0024_P0001_T0003\TR1_W0001_P0102\TR1_2_W0001_P0102_T0001_R1_P1_K1_Ch2-Ch1.zen	FA/ISS	20000	30.0	3		7	0	0	29.94	100000	2000	Scale	0	1.46	0	0.01	1.4	0	0.01	0.04	0	1	1	0	1	8.258	104.448	0	1	8.258	104.448	1.0464	2.4130000000000003	1	0.6755	0.97	0.8093	1	0.9929	0.9964	0.7122	2.3458	0.8063	0.092081	0.058115999999999994	0.0046997	0.0034125999999999996
277	TR1_2_W0001_P0102_T0001_R1_P2_K1_Ch2-Ch1.zen	20150708_gfpWAPLch3_G2G1\Mitosys2\LSM\gfpWAPLch3_G1\DE_W0024_P0001\DE_2_W0024_P0001_T0003\TR1_W0001_P0102\TR1_2_W0001_P0102_T0001_R1_P2_K1_Ch2-Ch1.zen	FA/ISS	20000	30.0	3	n	7	0	0	29.94	100000	2000	Scale	0	1.46	0	0.01	1.4	0	0.01	0.04	0	1	1	0	1	18.438	136.005	0	1	18.438	136.005	1.0826	3.6613	1	0.8464	0.9757	0.9087	1	0.9873	0.9936	0.9216	3.5685	0.9029	0.073209	0.023505	0.0036139	0.0031296999999999996
278	TR1_2_W0001_P0102_T0001_R1_P3_K1_Ch2-Ch1.zen	20150708_gfpWAPLch3_G2G1\Mitosys2\LSM\gfpWAPLch3_G1\DE_W0024_P0001\DE_2_W0024_P0001_T0003\TR1_W0001_P0102\TR1_2_W0001_P0102_T0001_R1_P3_K1_Ch2-Ch1.zen	FA/ISS	20000	30.0	3		7	0	0	29.94	100000	2000	Scale	0	1.46	0	0.01	1.4	0	0.01	0.04	0	1	1	0	1	21.761999999999997	125.34100000000001	0	1	21.761999999999997	125.34100000000001	1.185	3.2097	1	0.8671	0.9746	0.9192	1	0.9847	0.9923	1.0375	3.1183	0.9121	0.06871000000000001	0.017653	0.0048979	0.0030364
279	TR1_2_W0001_P0102_T0001_R1_P4_K1_Ch2-Ch1.zen	20150708_gfpWAPLch3_G2G1\Mitosys2\LSM\gfpWAPLch3_G1\DE_W0024_P0001\DE_2_W0024_P0001_T0003\TR1_W0001_P0102\TR1_2_W0001_P0102_T0001_R1_P4_K1_Ch2-Ch1.zen	FA/ISS	20000	29.999000000000002	3		7	0	0	29.94	100000	2000	Scale	0	1.46	0	0.01	1.4	0	0.01	0.04	0	1	1	0	1	1.088	2.043	0	1	1.088	2.043	0.9958	1.04	1	0.1214	0.0987	-0.109	1	0.9578	0.9787	0.1222	0.0961	-0.1017	0.084498	0.15413	0.33407	0.10862000000000001
280	TR1_2_W0001_P0102_T0001_R1_P5_K1_Ch2-Ch1.zen	20150708_gfpWAPLch3_G2G1\Mitosys2\LSM\gfpWAPLch3_G1\DE_W0024_P0001\DE_2_W0024_P0001_T0003\TR1_W0001_P0102\TR1_2_W0001_P0102_T0001_R1_P5_K1_Ch2-Ch1.zen	FA/ISS	20000	30.000999999999998	3	x	7	0	0	29.94	100000	2000	Scale	0	1.46	0	0.01	1.4	0	0.01	0.04	0	1	1	0	1	2.207	5.986000000000001	0	1	2.207	5.986000000000001	3.2864	4.0518	1	0.0892	0.4729	0.1368	1	0.9689	0.9843	0.2111	2.3013	0.1345	0.078989	0.1214	0.12333	0.07227
281	TR1_2_W0001_P0142_T0001_R1_P1_K1_Ch2-Ch1.zen	20150708_gfpWAPLch3_G2G1\Mitosys2\LSM\gfpWAPLch3_G1\DE_W0024_P0001\DE_2_W0024_P0001_T0004\TR1_W0001_P0142\TR1_2_W0001_P0142_T0001_R1_P1_K1_Ch2-Ch1.zen	FA/ISS	20000	30.0	3	n	7	0	0	29.94	100000	2000	Scale	0	1.46	0	0.01	1.4	0	0.01	0.04	0	1	1	0	1	9.482999999999999	160.037	0	1	9.482999999999999	160.037	0.9621	2.3633	1	0.7144	0.9802	0.8367	1	0.9946	0.9973	0.6816	2.3183	0.8344	0.093075	0.032099	0.0031142	0.0026686
282	TR1_2_W0001_P0142_T0001_R1_P2_K1_Ch2-Ch1.zen	20150708_gfpWAPLch3_G2G1\Mitosys2\LSM\gfpWAPLch3_G1\DE_W0024_P0001\DE_2_W0024_P0001_T0004\TR1_W0001_P0142\TR1_2_W0001_P0142_T0001_R1_P2_K1_Ch2-Ch1.zen	FA/ISS	20000	30.0	3		7	0	0	29.94	100000	2000	Scale	0	1.46	0	0.01	1.4	0	0.01	0.04	0	1	1	0	1	20.701	184.02200000000002	0	1	20.701	184.02200000000002	1.1495	4.3306	1	0.8627	0.9813	0.92	1	0.9891	0.9945	1.0008	4.2426	0.9149	0.06577899999999999	0.021486	0.0028845	0.0027381
283	TR1_2_W0001_P0142_T0001_R1_P3_K1_Ch2-Ch1.zen	20150708_gfpWAPLch3_G2G1\Mitosys2\LSM\gfpWAPLch3_G1\DE_W0024_P0001\DE_2_W0024_P0001_T0004\TR1_W0001_P0142\TR1_2_W0001_P0142_T0001_R1_P3_K1_Ch2-Ch1.zen	FA/ISS	20000	30.0	3		7	0	0	29.94	100000	2000	Scale	0	1.46	0	0.01	1.4	0	0.01	0.04	0	1	1	0	1	21.835	199.77900000000002	0	1	21.835	199.77900000000002	1.3924	3.878	1	0.8689	0.9831	0.9243	1	0.9897	0.9948	1.2337	3.8045	0.9195	0.053727	0.01926	0.0022649999999999997	0.0037143000000000002
284	TR1_2_W0001_P0142_T0001_R1_P4_K1_Ch2-Ch1.zen	20150708_gfpWAPLch3_G2G1\Mitosys2\LSM\gfpWAPLch3_G1\DE_W0024_P0001\DE_2_W0024_P0001_T0004\TR1_W0001_P0142\TR1_2_W0001_P0142_T0001_R1_P4_K1_Ch2-Ch1.zen	FA/ISS	20000	30.002	3	x	7	0	0	29.94	100000	2000	Scale	0	1.46	0	0.01	1.4	0	0.01	0.04	0	1	1	0	1	0.836	1.819	0	1	0.836	1.819	1.0444	1.0857	1	0.5715	0.0518	-0.1705	1	0.9635	0.9816	0.5359	0.061	-0.1567	0.086902	0.27623000000000003	0.1788	0.1148
285	TR1_2_W0001_P0142_T0001_R1_P5_K1_Ch2-Ch1.zen	20150708_gfpWAPLch3_G2G1\Mitosys2\LSM\gfpWAPLch3_G1\DE_W0024_P0001\DE_2_W0024_P0001_T0004\TR1_W0001_P0142\TR1_2_W0001_P0142_T0001_R1_P5_K1_Ch2-Ch1.zen	FA/ISS	20000	30.0	3		7	0	0	29.94	100000	2000	Scale	0	1.46	0	0.01	1.4	0	0.01	0.04	0	1	1	0	1	2.095	4.313	0	1	2.095	4.313	1.3687	1.2837	1	0.0879	0.4234	0.1806	1	0.9605	0.9801	0.1513	0.5477	0.1754	0.030877999999999996	0.20785	0.09891599999999999	0.11997000000000001
286	TR1_2_W0001_P0103_T0001_R1_P1_K1_Ch2-Ch1.zen	20150708_gfpWAPLch3_G2G1\Mitosys2\LSM\gfpWAPLch3_G1\DE_W0025_P0001\DE_2_W0025_P0001_T0003\TR1_W0001_P0103\TR1_2_W0001_P0103_T0001_R1_P1_K1_Ch2-Ch1.zen	FA/ISS	20000	30.0	3		7	0	0	29.94	100000	2000	Scale	0	1.46	0	0.01	1.4	0	0.01	0.04	0	1	1	0	1	32.286	62.148	0	1	32.286	62.148	1.153	2.9016	1	0.9111	0.9494	0.9301	1	0.9535	0.9764	1.057	2.6976	0.9076	0.042754	0.011988	0.010837000000000001	0.007969
287	TR1_2_W0001_P0103_T0001_R1_P2_K1_Ch2-Ch1.zen	20150708_gfpWAPLch3_G2G1\Mitosys2\LSM\gfpWAPLch3_G1\DE_W0025_P0001\DE_2_W0025_P0001_T0003\TR1_W0001_P0103\TR1_2_W0001_P0103_T0001_R1_P2_K1_Ch2-Ch1.zen	FA/ISS	20000	30.0	3		7	0	0	29.94	100000	2000	Scale	0	1.46	0	0.01	1.4	0	0.01	0.04	0	1	1	0	1	29.322	58.858999999999995	0	1	29.322	58.858999999999995	1.0477	2.8513	1	0.9025	0.9477	0.9248	1	0.9561	0.9778	0.9475	2.6553	0.9037	0.043661	0.017265	0.011811	0.011437000000000001
288	TR1_2_W0001_P0103_T0001_R1_P3_K1_Ch2-Ch1.zen	20150708_gfpWAPLch3_G2G1\Mitosys2\LSM\gfpWAPLch3_G1\DE_W0025_P0001\DE_2_W0025_P0001_T0003\TR1_W0001_P0103\TR1_2_W0001_P0103_T0001_R1_P3_K1_Ch2-Ch1.zen	FA/ISS	20000	30.0	3		7	0	0	29.94	100000	2000	Scale	0	1.46	0	0.01	1.4	0	0.01	0.04	0	1	1	0	1	29.728	61.955	0	1	29.728	61.955	0.9694	2.8214	1	0.9039	0.9506	0.9269	1	0.9576	0.9786	0.8747	2.6388	0.9065	0.043186	0.013953	0.010042	0.0072632999999999994
289	TR1_2_W0001_P0103_T0001_R1_P4_K1_Ch2-Ch1.zen	20150708_gfpWAPLch3_G2G1\Mitosys2\LSM\gfpWAPLch3_G1\DE_W0025_P0001\DE_2_W0025_P0001_T0003\TR1_W0001_P0103\TR1_2_W0001_P0103_T0001_R1_P4_K1_Ch2-Ch1.zen	FA/ISS	20000	30.000999999999998	3		7	0	0	29.94	100000	2000	Scale	0	1.46	0	0.01	1.4	0	0.01	0.04	0	1	1	0	1	1.1059999999999999	1.4580000000000002	0	1	1.1059999999999999	1.4580000000000002	1.0405	1.0542	1	0.1058	0.002	-0.0116	1	0.9402	0.9696	0.092	0.0003	-0.0017	0.19118	0.18605	0.40223000000000003	0.14159000000000002
290	TR1_2_W0001_P0103_T0001_R1_P5_K1_Ch2-Ch1.zen	20150708_gfpWAPLch3_G2G1\Mitosys2\LSM\gfpWAPLch3_G1\DE_W0025_P0001\DE_2_W0025_P0001_T0003\TR1_W0001_P0103\TR1_2_W0001_P0103_T0001_R1_P5_K1_Ch2-Ch1.zen	FA/ISS	20000	30.0	3	x	7	0	0	29.94	100000	2000	Scale	0	1.46	0	0.01	1.4	0	0.01	0.04	0	1	1	0	1	2.69	5.066	0	1	2.69	5.066	1.232	1.3804	1	0.192	0.4682	0.2921	1	0.9555	0.9775	0.2339	0.6263	0.2831	0.046284	0.22039	0.1003	0.16304000000000002
291	TR1_2_W0001_P0143_T0001_R1_P1_K1_Ch2-Ch1.zen	20150708_gfpWAPLch3_G2G1\Mitosys2\LSM\gfpWAPLch3_G1\DE_W0025_P0001\DE_2_W0025_P0001_T0004\TR1_W0001_P0143\TR1_2_W0001_P0143_T0001_R1_P1_K1_Ch2-Ch1.zen	FA/ISS	20000	30.0	3		7	0	0	29.94	100000	2000	Scale	0	1.46	0	0.01	1.4	0	0.01	0.04	0	1	1	0	1	28.008000000000003	143.904	0	1	28.008000000000003	143.904	1.136	2.7895	1	0.8981	0.9777	0.937	1	0.9823	0.9911	1.0268	2.7083	0.9286	0.045683	0.011284	0.0044353000000000005	0.0023572
292	TR1_2_W0001_P0143_T0001_R1_P2_K1_Ch2-Ch1.zen	20150708_gfpWAPLch3_G2G1\Mitosys2\LSM\gfpWAPLch3_G1\DE_W0025_P0001\DE_2_W0025_P0001_T0004\TR1_W0001_P0143\TR1_2_W0001_P0143_T0001_R1_P2_K1_Ch2-Ch1.zen	FA/ISS	20000	30.0	3		7	0	0	29.94	100000	2000	Scale	0	1.46	0	0.01	1.4	0	0.01	0.04	0	1	1	0	1	16.56	134.174	0	1	16.56	134.174	0.9303	2.4967	1	0.831	0.9761	0.9006	1	0.9885	0.9942	0.7671	2.4325	0.8953	0.08463	0.013383	0.0063507	0.006672399999999999
293	TR1_2_W0001_P0143_T0001_R1_P3_K1_Ch2-Ch1.zen	20150708_gfpWAPLch3_G2G1\Mitosys2\LSM\gfpWAPLch3_G1\DE_W0025_P0001\DE_2_W0025_P0001_T0004\TR1_W0001_P0143\TR1_2_W0001_P0143_T0001_R1_P3_K1_Ch2-Ch1.zen	FA/ISS	20000	30.0	3		7	0	0	29.94	100000	2000	Scale	0	1.46	0	0.01	1.4	0	0.01	0.04	0	1	1	0	1	27.320999999999998	154.075	0	1	27.320999999999998	154.075	1.1056	4.0317	1	0.8949	0.9785	0.9358	1	0.9834	0.9917	0.9943	3.9271	0.9279	0.048949	0.022518	0.0041544	0.0033074
294	TR1_2_W0001_P0143_T0001_R1_P4_K1_Ch2-Ch1.zen	20150708_gfpWAPLch3_G2G1\Mitosys2\LSM\gfpWAPLch3_G1\DE_W0025_P0001\DE_2_W0025_P0001_T0004\TR1_W0001_P0143\TR1_2_W0001_P0143_T0001_R1_P4_K1_Ch2-Ch1.zen	FA/ISS	20000	30.000999999999998	3		7	0	0	29.94	100000	2000	Scale	0	1.46	0	0.01	1.4	0	0.01	0.04	0	1	1	0	1	1.883	4.147	0	1	1.883	4.147	1.3222	1.511	1	0.0541	0.4261	0.1362	1	0.9637	0.9817	0.0968	0.7122	0.1324	0.047679	0.15638	0.16512000000000002	0.05853
295	TR1_2_W0001_P0143_T0001_R1_P5_K1_Ch2-Ch1.zen	20150708_gfpWAPLch3_G2G1\Mitosys2\LSM\gfpWAPLch3_G1\DE_W0025_P0001\DE_2_W0025_P0001_T0004\TR1_W0001_P0143\TR1_2_W0001_P0143_T0001_R1_P5_K1_Ch2-Ch1.zen	FA/ISS	20000	30.0	3		7	0	0	29.94	100000	2000	Scale	0	1.46	0	0.01	1.4	0	0.01	0.04	0	1	1	0	1	1.444	3.784	0	1	1.444	3.784	1.1235	1.0991	1	0.0077	0.3948	-0.0102	1	0.9697	0.9847	-0.0028	0.4329	-0.0099	0.14023	0.09131399999999999	0.2341	0.040617
296	TR1_2_W0001_P0104_T0001_R1_P1_K1_Ch2-Ch1.zen	20150708_gfpWAPLch3_G2G1\Mitosys2\LSM\gfpWAPLch3_G1\DE_W0026_P0001\DE_2_W0026_P0001_T0003\TR1_W0001_P0104\TR1_2_W0001_P0104_T0001_R1_P1_K1_Ch2-Ch1.zen	FA/ISS	20000	30.0	3		7	0	0	29.94	100000	2000	Scale	0	1.46	0	0.01	1.4	0	0.01	0.04	0	1	1	0	1	39.745	141.401	0	1	39.745	141.401	1.1617	2.9825	1	0.9273	0.9772	0.9519	1	0.9747	0.9873	1.0827	2.8777	0.9397	0.032751999999999996	0.010813	0.0029409	0.0045744
297	TR1_2_W0001_P0104_T0001_R1_P2_K1_Ch2-Ch1.zen	20150708_gfpWAPLch3_G2G1\Mitosys2\LSM\gfpWAPLch3_G1\DE_W0026_P0001\DE_2_W0026_P0001_T0003\TR1_W0001_P0104\TR1_2_W0001_P0104_T0001_R1_P2_K1_Ch2-Ch1.zen	FA/ISS	20000	30.0	3	x	7	0	0	29.94	100000	2000	Scale	0	1.46	0	0.01	1.4	0	0.01	0.04	0	1	1	0	1	29.879	79.936	0	1	29.879	79.936	0.9844	2.5157	1	0.905	0.9582	0.9312	1	0.9643	0.982	0.89	2.3717	0.914	0.054383	0.006756	0.011611	0.0094946
298	TR1_2_W0001_P0104_T0001_R1_P3_K1_Ch2-Ch1.zen	20150708_gfpWAPLch3_G2G1\Mitosys2\LSM\gfpWAPLch3_G1\DE_W0026_P0001\DE_2_W0026_P0001_T0003\TR1_W0001_P0104\TR1_2_W0001_P0104_T0001_R1_P3_K1_Ch2-Ch1.zen	FA/ISS	20000	30.0	3	x	7	0	0	29.94	100000	2000	Scale	0	1.46	0	0.01	1.4	0	0.01	0.04	0	1	1	0	1	21.879	106.273	0	1	21.879	106.273	0.9672	3.4979	1	0.8708	0.9685	0.9183	1	0.98	0.99	0.84	3.3731	0.909	0.035638	0.012787	0.0046898999999999995	0.0054743000000000005
299	TR1_2_W0001_P0104_T0001_R1_P4_K1_Ch2-Ch1.zen	20150708_gfpWAPLch3_G2G1\Mitosys2\LSM\gfpWAPLch3_G1\DE_W0026_P0001\DE_2_W0026_P0001_T0003\TR1_W0001_P0104\TR1_2_W0001_P0104_T0001_R1_P4_K1_Ch2-Ch1.zen	FA/ISS	20000	30.0	3		7	0	0	29.94	100000	2000	Scale	0	1.46	0	0.01	1.4	0	0.01	0.04	0	1	1	0	1	1.272	2.966	0	1	1.272	2.966	1.2145	1.2629	1	0.0285	0.2732	-0.0815	1	0.9658	0.9828	-0.0091	0.3833	-0.0788	0.111	0.22871	0.32109	0.08711
300	TR1_2_W0001_P0104_T0001_R1_P5_K1_Ch2-Ch1.zen	20150708_gfpWAPLch3_G2G1\Mitosys2\LSM\gfpWAPLch3_G1\DE_W0026_P0001\DE_2_W0026_P0001_T0003\TR1_W0001_P0104\TR1_2_W0001_P0104_T0001_R1_P5_K1_Ch2-Ch1.zen	FA/ISS	20000	30.0	3		7	0	0	29.94	100000	2000	Scale	0	1.46	0	0.01	1.4	0	0.01	0.04	0	1	1	0	1	2.1630000000000003	3.446	0	1	2.1630000000000003	3.446	1.3676	1.3807	1	0.0939	0.3373	0.17600000000000002	1	0.9506	0.975	0.1951	0.5085	0.1686	0.016217	0.07148600000000001	0.066981	0.083968
301	TR1_2_W0001_P0144_T0001_R1_P1_K1_Ch2-Ch1.zen	20150708_gfpWAPLch3_G2G1\Mitosys2\LSM\gfpWAPLch3_G1\DE_W0026_P0001\DE_2_W0026_P0001_T0004\TR1_W0001_P0144\TR1_2_W0001_P0144_T0001_R1_P1_K1_Ch2-Ch1.zen	FA/ISS	20000	30.0	3		7	0	0	29.94	100000	2000	Scale	0	1.46	0	0.01	1.4	0	0.01	0.04	0	1	1	0	1	29.456	142.381	0	1	29.456	142.381	1.0823	2.1766	1	0.9029	0.9789	0.9402	1	0.9823	0.9911	0.981	2.1124	0.9317	0.047608	0.011092	0.0023165	0.0020248
302	TR1_2_W0001_P0144_T0001_R1_P2_K1_Ch2-Ch1.zen	20150708_gfpWAPLch3_G2G1\Mitosys2\LSM\gfpWAPLch3_G1\DE_W0026_P0001\DE_2_W0026_P0001_T0004\TR1_W0001_P0144\TR1_2_W0001_P0144_T0001_R1_P2_K1_Ch2-Ch1.zen	FA/ISS	20000	30.0	3	x	7	0	0	29.94	100000	2000	Scale	0	1.46	0	0.01	1.4	0	0.01	0.04	0	1	1	0	1	24.881999999999998	128.013	0	1	24.881999999999998	128.013	1.0555	3.4225	1	0.8854	0.9747	0.929	1	0.9821	0.991	0.9372	3.3194	0.9205	0.04947	0.020825	0.0026250999999999996	0.0043100000000000005
303	TR1_2_W0001_P0144_T0001_R1_P3_K1_Ch2-Ch1.zen	20150708_gfpWAPLch3_G2G1\Mitosys2\LSM\gfpWAPLch3_G1\DE_W0026_P0001\DE_2_W0026_P0001_T0004\TR1_W0001_P0144\TR1_2_W0001_P0144_T0001_R1_P3_K1_Ch2-Ch1.zen	FA/ISS	20000	30.0	3	n	7	0	0	29.94	100000	2000	Scale	0	1.46	0	0.01	1.4	0	0.01	0.04	0	1	1	0	1	10.850999999999999	72.063	0	1	10.850999999999999	72.063	1.0501	1.345	1	0.7479	0.9606	0.8476	1	0.9877	0.9939	0.7908	1.2838	0.8422	0.07774199999999999	0.021225	0.0055963	0.0025169
304	TR1_2_W0001_P0144_T0001_R1_P4_K1_Ch2-Ch1.zen	20150708_gfpWAPLch3_G2G1\Mitosys2\LSM\gfpWAPLch3_G1\DE_W0026_P0001\DE_2_W0026_P0001_T0004\TR1_W0001_P0144\TR1_2_W0001_P0144_T0001_R1_P4_K1_Ch2-Ch1.zen	FA/ISS	20000	30.003	3	x	7	0	0	29.94	100000	2000	Scale	0	1.46	0	0.01	1.4	0	0.01	0.04	0	1	1	0	1	0.7290000000000001	1.699	0	1	0.7290000000000001	1.699	1.0324	1.0477	1	1.013	0.031	-0.1756	1	0.966	0.9828	0.9794	0.0322	-0.1584	0.095707	0.25532	0.18015	0.10687999999999999
305	TR1_2_W0001_P0144_T0001_R1_P5_K1_Ch2-Ch1.zen	20150708_gfpWAPLch3_G2G1\Mitosys2\LSM\gfpWAPLch3_G1\DE_W0026_P0001\DE_2_W0026_P0001_T0004\TR1_W0001_P0144\TR1_2_W0001_P0144_T0001_R1_P5_K1_Ch2-Ch1.zen	FA/ISS	20000	30.0	3		7	0	0	29.94	100000	2000	Scale	0	1.46	0	0.01	1.4	0	0.01	0.04	0	1	1	0	1	3.185	32.374	0	1	3.185	32.374	1.0761	2.3197	1	0.2884	0.903	0.5089	1	0.9912	0.9956	0.3239	2.1301	0.5065	0.029020999999999998	0.11	0.0027201	0.011317
306	TR1_2_W0001_P0105_T0001_R1_P1_K1_Ch2-Ch1.zen	20150708_gfpWAPLch3_G2G1\Mitosys2\LSM\gfpWAPLch3_G1\DE_W0027_P0001\DE_2_W0027_P0001_T0003\TR1_W0001_P0105\TR1_2_W0001_P0105_T0001_R1_P1_K1_Ch2-Ch1.zen	FA/ISS	20000	30.0	3		7	0	0	29.94	100000	2000	Scale	0	1.46	0	0.01	1.4	0	0.01	0.04	0	1	1	0	1	35.896	321.612	0	1	35.896	321.612	1.088	2.7772	1	0.9201	0.99	0.9544	1	0.9898	0.9949	1.0044	2.7362	0.9495	0.034156	0.011465000000000001	0.0016715	0.0014587
307	TR1_2_W0001_P0105_T0001_R1_P2_K1_Ch2-Ch1.zen	20150708_gfpWAPLch3_G2G1\Mitosys2\LSM\gfpWAPLch3_G1\DE_W0027_P0001\DE_2_W0027_P0001_T0003\TR1_W0001_P0105\TR1_2_W0001_P0105_T0001_R1_P2_K1_Ch2-Ch1.zen	FA/ISS	20000	30.0	3		7	0	0	29.94	100000	2000	Scale	0	1.46	0	0.01	1.4	0	0.01	0.04	0	1	1	0	1	32.931999999999995	243.39	0	1	32.931999999999995	243.39	0.9994	2.5206	1	0.9131	0.9873	0.9495	1	0.988	0.9940000000000001	0.9125	2.4751	0.9437	0.038327999999999994	0.010628	0.0034146999999999997	0.0024505
308	TR1_2_W0001_P0105_T0001_R1_P3_K1_Ch2-Ch1.zen	20150708_gfpWAPLch3_G2G1\Mitosys2\LSM\gfpWAPLch3_G1\DE_W0027_P0001\DE_2_W0027_P0001_T0003\TR1_W0001_P0105\TR1_2_W0001_P0105_T0001_R1_P3_K1_Ch2-Ch1.zen	FA/ISS	20000	30.0	3		7	0	0	29.94	100000	2000	Scale	0	1.46	0	0.01	1.4	0	0.01	0.04	0	1	1	0	1	37.083	279.836	0	1	37.083	279.836	1.0659	3.1136	1	0.9222	0.9878	0.9544	1	0.9872	0.9936	0.9853	3.0576	0.9483	0.035992	0.0063097000000000006	0.0057146	0.0050783
309	TR1_2_W0001_P0105_T0001_R1_P4_K1_Ch2-Ch1.zen	20150708_gfpWAPLch3_G2G1\Mitosys2\LSM\gfpWAPLch3_G1\DE_W0027_P0001\DE_2_W0027_P0001_T0003\TR1_W0001_P0105\TR1_2_W0001_P0105_T0001_R1_P4_K1_Ch2-Ch1.zen	FA/ISS	20000	30.0	3		7	0	0	29.94	100000	2000	Scale	0	1.46	0	0.01	1.4	0	0.01	0.04	0	1	1	0	1	1.159	2.563	0	1	1.159	2.563	1.0889	1.0653	1	0.0758	0.2054	-0.121	1	0.9643	0.982	0.0487	0.2164	-0.1162	0.14590999999999998	0.23565999999999998	0.26848	0.089656
310	TR1_2_W0001_P0105_T0001_R1_P5_K1_Ch2-Ch1.zen	20150708_gfpWAPLch3_G2G1\Mitosys2\LSM\gfpWAPLch3_G1\DE_W0027_P0001\DE_2_W0027_P0001_T0003\TR1_W0001_P0105\TR1_2_W0001_P0105_T0001_R1_P5_K1_Ch2-Ch1.zen	FA/ISS	20000	29.999000000000002	3	x	7	0	0	29.94	100000	2000	Scale	0	1.46	0	0.01	1.4	0	0.01	0.04	0	1	1	0	1	0.759	2.7460000000000004	0	1	0.759	2.7460000000000004	1.0547	1.1253	1	0.8686	0.23800000000000002	-0.4532	1	0.978	0.9889	0.8166	0.2855	-0.4428	0.075197	0.24393	0.06871100000000001	0.11852
311	TR1_2_W0001_P0145_T0001_R1_P1_K1_Ch2-Ch1.zen	20150708_gfpWAPLch3_G2G1\Mitosys2\LSM\gfpWAPLch3_G1\DE_W0027_P0001\DE_2_W0027_P0001_T0004\TR1_W0001_P0145\TR1_2_W0001_P0145_T0001_R1_P1_K1_Ch2-Ch1.zen	FA/ISS	20000	30.0	3		7	0	0	29.94	100000	2000	Scale	0	1.46	0	0.01	1.4	0	0.01	0.04	0	1	1	0	1	37.295	254.643	0	1	37.295	254.643	1.0249	2.6063	1	0.9229999999999999	0.9878	0.9548	1	0.9869	0.9935	0.9468	2.5584	0.9486	0.029394	0.014213	0.0014286	0.0017503
312	TR1_2_W0001_P0145_T0001_R1_P2_K1_Ch2-Ch1.zen	20150708_gfpWAPLch3_G2G1\Mitosys2\LSM\gfpWAPLch3_G1\DE_W0027_P0001\DE_2_W0027_P0001_T0004\TR1_W0001_P0145\TR1_2_W0001_P0145_T0001_R1_P2_K1_Ch2-Ch1.zen	FA/ISS	20000	30.0	3		7	0	0	29.94	100000	2000	Scale	0	1.46	0	0.01	1.4	0	0.01	0.04	0	1	1	0	1	30.029	160.042	0	1	30.029	160.042	1.0543	3.5924	1	0.9048	0.9794	0.9413	1	0.9825	0.9912	0.9563	3.497	0.9329999999999999	0.039314999999999996	0.014943999999999999	0.0042647	0.0032433999999999996
313	TR1_2_W0001_P0145_T0001_R1_P3_K1_Ch2-Ch1.zen	20150708_gfpWAPLch3_G2G1\Mitosys2\LSM\gfpWAPLch3_G1\DE_W0027_P0001\DE_2_W0027_P0001_T0004\TR1_W0001_P0145\TR1_2_W0001_P0145_T0001_R1_P3_K1_Ch2-Ch1.zen	FA/ISS	20000	30.0	3		7	0	0	29.94	100000	2000	Scale	0	1.46	0	0.01	1.4	0	0.01	0.04	0	1	1	0	1	32.977	201.3	0	1	32.977	201.3	1.0617	3.2239	1	0.9132	0.9839	0.9479	1	0.985	0.9925	0.972	3.1543	0.9407	0.043532999999999995	0.008216	0.0061585	0.0050409
314	TR1_2_W0001_P0145_T0001_R1_P4_K1_Ch2-Ch1.zen	20150708_gfpWAPLch3_G2G1\Mitosys2\LSM\gfpWAPLch3_G1\DE_W0027_P0001\DE_2_W0027_P0001_T0004\TR1_W0001_P0145\TR1_2_W0001_P0145_T0001_R1_P4_K1_Ch2-Ch1.zen	FA/ISS	20000	30.0	3	x	7	0	0	29.94	100000	2000	Scale	0	1.46	0	0.01	1.4	0	0.01	0.04	0	1	1	0	1	1.208	4.001	0	1	1.208	4.001	1.0728	1.0704	1	0.06	0.4218	-0.1425	1	0.9761	0.988	0.0342	0.4494	-0.1399	0.24739	0.37945999999999996	0.1325	0.1061
315	TR1_2_W0001_P0145_T0001_R1_P5_K1_Ch2-Ch1.zen	20150708_gfpWAPLch3_G2G1\Mitosys2\LSM\gfpWAPLch3_G1\DE_W0027_P0001\DE_2_W0027_P0001_T0004\TR1_W0001_P0145\TR1_2_W0001_P0145_T0001_R1_P5_K1_Ch2-Ch1.zen	FA/ISS	20000	30.0	3	x	7	0	0	29.94	100000	2000	Scale	0	1.46	0	0.01	1.4	0	0.01	0.04	0	1	1	0	1	1.2329999999999999	4.071000000000001	0	1	1.2329999999999999	4.071000000000001	0.9928	0.9753	1	0.0618	0.4237	-0.1279	1	0.9758	0.9878	0.0465	0.3877	-0.1255	0.18869	0.31924	0.18286	0.098419
316	TR1_2_W0001_P0106_T0001_R1_P1_K1_Ch2-Ch1.zen	20150708_gfpWAPLch3_G2G1\Mitosys2\LSM\gfpWAPLch3_G1\DE_W0028_P0001\DE_2_W0028_P0001_T0003\TR1_W0001_P0106\TR1_2_W0001_P0106_T0001_R1_P1_K1_Ch2-Ch1.zen	FA/ISS	20000	30.0	3		7	0	0	29.94	100000	2000	Scale	0	1.46	0	0.01	1.4	0	0.01	0.04	0	1	1	0	1	31.089000000000002	56.038999999999994	0	1	31.089000000000002	56.038999999999994	1.105	2.7742	1	0.9076	0.9445	0.9259	1	0.9507	0.975	1.0074	2.5618	0.902	0.040999999999999995	0.01378	0.0067075	0.008305100000000001
317	TR1_2_W0001_P0106_T0001_R1_P2_K1_Ch2-Ch1.zen	20150708_gfpWAPLch3_G2G1\Mitosys2\LSM\gfpWAPLch3_G1\DE_W0028_P0001\DE_2_W0028_P0001_T0003\TR1_W0001_P0106\TR1_2_W0001_P0106_T0001_R1_P2_K1_Ch2-Ch1.zen	FA/ISS	20000	30.0	3	n	7	0	0	29.94	100000	2000	Scale	0	1.46	0	0.01	1.4	0	0.01	0.04	0	1	1	0	1	29.201	69.98	0	1	29.201	69.98	1.0079	3.6917	1	0.9012	0.9523	0.9264	1	0.9602	0.9799	0.9082	3.4684	0.9072	0.047198000000000004	0.017244	0.0063129	0.0057147
318	TR1_2_W0001_P0106_T0001_R1_P3_K1_Ch2-Ch1.zen	20150708_gfpWAPLch3_G2G1\Mitosys2\LSM\gfpWAPLch3_G1\DE_W0028_P0001\DE_2_W0028_P0001_T0003\TR1_W0001_P0106\TR1_2_W0001_P0106_T0001_R1_P3_K1_Ch2-Ch1.zen	FA/ISS	20000	30.0	3		7	0	0	29.94	100000	2000	Scale	0	1.46	0	0.01	1.4	0	0.01	0.04	0	1	1	0	1	12.767999999999999	49.946999999999996	0	1	12.767999999999999	49.946999999999996	1.1671	3.5669999999999997	1	0.7822	0.9364	0.8558	1	0.9769	0.9884	0.9285	3.3526	0.8455	0.065716	0.034243	0.012144	0.010094
319	TR1_2_W0001_P0106_T0001_R1_P4_K1_Ch2-Ch1.zen	20150708_gfpWAPLch3_G2G1\Mitosys2\LSM\gfpWAPLch3_G1\DE_W0028_P0001\DE_2_W0028_P0001_T0003\TR1_W0001_P0106\TR1_2_W0001_P0106_T0001_R1_P4_K1_Ch2-Ch1.zen	FA/ISS	20000	30.002	3		7	0	0	29.94	100000	2000	Scale	0	1.46	0	0.01	1.4	0	0.01	0.04	0	1	1	0	1	2.049	3.6260000000000003	0	1	2.049	3.6260000000000003	1.8314	2.8286	1	0.0895	0.3387	0.1581	1	0.9537	0.9766	0.2159	1.2056	0.1526	0.023052	0.29020999999999997	0.08911000000000001	0.14479
320	TR1_2_W0001_P0106_T0001_R1_P5_K1_Ch2-Ch1.zen	20150708_gfpWAPLch3_G2G1\Mitosys2\LSM\gfpWAPLch3_G1\DE_W0028_P0001\DE_2_W0028_P0001_T0003\TR1_W0001_P0106\TR1_2_W0001_P0106_T0001_R1_P5_K1_Ch2-Ch1.zen	FA/ISS	20000	30.0	3		7	0	0	29.94	100000	2000	Scale	0	1.46	0	0.01	1.4	0	0.01	0.04	0	1	1	0	1	1.9340000000000002	2.978	0	1	1.9340000000000002	2.978	1.1896	1.0995	1	0.0602	0.2748	0.1148	1	0.9493	0.9743	0.0788	0.2946	0.109	0.068227	0.061773	0.1139	0.039341
321	TR1_2_W0001_P0146_T0001_R1_P1_K1_Ch2-Ch1.zen	20150708_gfpWAPLch3_G2G1\Mitosys2\LSM\gfpWAPLch3_G1\DE_W0028_P0001\DE_2_W0028_P0001_T0004\TR1_W0001_P0146\TR1_2_W0001_P0146_T0001_R1_P1_K1_Ch2-Ch1.zen	FA/ISS	20000	30.0	3		7	0	0	29.94	100000	2000	Scale	0	1.46	0	0.01	1.4	0	0.01	0.04	0	1	1	0	1	29.526999999999997	40.751999999999995	0	1	29.526999999999997	40.751999999999995	1.0655	3.5781	1	0.9031	0.9166	0.9097	1	0.9299	0.9642	0.9652	3.1865	0.8758	0.039976	0.010818000000000001	0.0056906000000000005	0.01054
322	TR1_2_W0001_P0146_T0001_R1_P2_K1_Ch2-Ch1.zen	20150708_gfpWAPLch3_G2G1\Mitosys2\LSM\gfpWAPLch3_G1\DE_W0028_P0001\DE_2_W0028_P0001_T0004\TR1_W0001_P0146\TR1_2_W0001_P0146_T0001_R1_P2_K1_Ch2-Ch1.zen	FA/ISS	20000	30.0	3		7	0	0	29.94	100000	2000	Scale	0	1.46	0	0.01	1.4	0	0.01	0.04	0	1	1	0	1	33.771	46.805	0	1	33.771	46.805	0.9694	3.6555	1	0.9148	0.9299	0.9222	1	0.9322	0.9654	0.8852	3.3058	0.8892	0.043095	0.01365	0.0066617	0.011128
323	TR1_2_W0001_P0146_T0001_R1_P3_K1_Ch2-Ch1.zen	20150708_gfpWAPLch3_G2G1\Mitosys2\LSM\gfpWAPLch3_G1\DE_W0028_P0001\DE_2_W0028_P0001_T0004\TR1_W0001_P0146\TR1_2_W0001_P0146_T0001_R1_P3_K1_Ch2-Ch1.zen	FA/ISS	20000	30.0	3		7	0	0	29.94	100000	2000	Scale	0	1.46	0	0.01	1.4	0	0.01	0.04	0	1	1	0	1	31.215999999999998	41.941	0	1	31.215999999999998	41.941	0.9542	2.8035	1	0.9087	0.9218	0.9152	1	0.9298	0.9642	0.865	2.5037	0.8809999999999999	0.042238	0.006834100000000001	0.0095685	0.0084382
324	TR1_2_W0001_P0146_T0001_R1_P4_K1_Ch2-Ch1.zen	20150708_gfpWAPLch3_G2G1\Mitosys2\LSM\gfpWAPLch3_G1\DE_W0028_P0001\DE_2_W0028_P0001_T0004\TR1_W0001_P0146\TR1_2_W0001_P0146_T0001_R1_P4_K1_Ch2-Ch1.zen	FA/ISS	20000	30.0	3	x	7	0	0	29.94	100000	2000	Scale	0	1.46	0	0.01	1.4	0	0.01	0.04	0	1	1	0	1	1.828	2.062	0	1	1.828	2.062	1.2083	1.3941	1	0.042	0.0889	0.0594	1	0.9263	0.9624	0.0682	0.113	0.0528	0.036445	0.1803	0.16845	0.17227
325	TR1_2_W0001_P0146_T0001_R1_P5_K1_Ch2-Ch1.zen	20150708_gfpWAPLch3_G2G1\Mitosys2\LSM\gfpWAPLch3_G1\DE_W0028_P0001\DE_2_W0028_P0001_T0004\TR1_W0001_P0146\TR1_2_W0001_P0146_T0001_R1_P5_K1_Ch2-Ch1.zen	FA/ISS	20000	30.0	3	x	7	0	0	29.94	100000	2000	Scale	0	1.46	0	0.01	1.4	0	0.01	0.04	0	1	1	0	1	1.376	2.226	0	1	1.376	2.226	0.8995	0.9078	1	0.0243	0.1217	-0.0189	1	0.9497	0.9745	0.0191	0.0641	-0.0166	0.076477	0.34494	0.18300999999999998	0.27033
326	TR1_2_W0001_P0107_T0001_R1_P1_K1_Ch2-Ch1.zen	20150708_gfpWAPLch3_G2G1\Mitosys2\LSM\gfpWAPLch3_G1\DE_W0029_P0001\DE_2_W0029_P0001_T0003\TR1_W0001_P0107\TR1_2_W0001_P0107_T0001_R1_P1_K1_Ch2-Ch1.zen	FA/ISS	20000	30.0	3		7	0	0	29.94	100000	2000	Scale	0	1.46	0	0.01	1.4	0	0.01	0.04	0	1	1	0	1	27.631999999999998	122.19200000000001	0	1	27.631999999999998	122.19200000000001	1.0211	2.195	1	0.8964	0.9754	0.9351	1	0.9804	0.9902	0.9161	2.1218	0.9258	0.039625	0.019284	0.0040266	0.003957199999999999
327	TR1_2_W0001_P0107_T0001_R1_P2_K1_Ch2-Ch1.zen	20150708_gfpWAPLch3_G2G1\Mitosys2\LSM\gfpWAPLch3_G1\DE_W0029_P0001\DE_2_W0029_P0001_T0003\TR1_W0001_P0107\TR1_2_W0001_P0107_T0001_R1_P2_K1_Ch2-Ch1.zen	FA/ISS	20000	30.0	3		7	0	0	29.94	100000	2000	Scale	0	1.46	0	0.01	1.4	0	0.01	0.04	0	1	1	0	1	29.028000000000002	118.303	0	1	29.028000000000002	118.303	1.1356	3.3092	1	0.9013	0.9719	0.9359	1	0.9771	0.9885	1.0298	3.1895	0.925	0.045693	0.011367	0.005051600000000001	0.0037154
328	TR1_2_W0001_P0107_T0001_R1_P3_K1_Ch2-Ch1.zen	20150708_gfpWAPLch3_G2G1\Mitosys2\LSM\gfpWAPLch3_G1\DE_W0029_P0001\DE_2_W0029_P0001_T0003\TR1_W0001_P0107\TR1_2_W0001_P0107_T0001_R1_P3_K1_Ch2-Ch1.zen	FA/ISS	20000	30.0	3		7	0	0	29.94	100000	2000	Scale	0	1.46	0	0.01	1.4	0	0.01	0.04	0	1	1	0	1	34.039	145.5	0	1	34.039	145.5	1.1236	3.3497	1	0.9157	0.9778	0.9463	1	0.9784	0.9892	1.0338	3.2467	0.9359	0.039958	0.014203	0.0045691	0.0042628
329	TR1_2_W0001_P0107_T0001_R1_P4_K1_Ch2-Ch1.zen	20150708_gfpWAPLch3_G2G1\Mitosys2\LSM\gfpWAPLch3_G1\DE_W0029_P0001\DE_2_W0029_P0001_T0003\TR1_W0001_P0107\TR1_2_W0001_P0107_T0001_R1_P4_K1_Ch2-Ch1.zen	FA/ISS	20000	30.0	3		7	0	0	29.94	100000	2000	Scale	0	1.46	0	0.01	1.4	0	0.01	0.04	0	1	1	0	1	1.5030000000000001	4.228	0	1	1.5030000000000001	4.228	1.1781	1.1696	1	0.0046	0.441	0.0099	1	0.9718	0.9858	0.0016	0.5289	0.0097	0.10627	0.14034000000000002	0.12220999999999999	0.057215999999999996
330	TR1_2_W0001_P0107_T0001_R1_P5_K1_Ch2-Ch1.zen	20150708_gfpWAPLch3_G2G1\Mitosys2\LSM\gfpWAPLch3_G1\DE_W0029_P0001\DE_2_W0029_P0001_T0003\TR1_W0001_P0107\TR1_2_W0001_P0107_T0001_R1_P5_K1_Ch2-Ch1.zen	FA/ISS	20000	30.000999999999998	3		7	0	0	29.94	100000	2000	Scale	0	1.46	0	0.01	1.4	0	0.01	0.04	0	1	1	0	1	1.3969999999999998	3.622	0	1	1.3969999999999998	3.622	1.0837	1.0498	1	0.0114	0.3657	-0.0299	1	0.9688	0.9843	-0.0018	0.3681	-0.0291	0.10695999999999999	0.29466	0.24928000000000003	0.16349
331	TR1_2_W0001_P0147_T0001_R1_P1_K1_Ch2-Ch1.zen	20150708_gfpWAPLch3_G2G1\Mitosys2\LSM\gfpWAPLch3_G1\DE_W0029_P0001\DE_2_W0029_P0001_T0004\TR1_W0001_P0147\TR1_2_W0001_P0147_T0001_R1_P1_K1_Ch2-Ch1.zen	FA/ISS	20000	30.0	3		7	0	0	29.94	100000	2000	Scale	0	1.46	0	0.01	1.4	0	0.01	0.04	0	1	1	0	1	37.516	209.06099999999998	0	1	37.516	209.06099999999998	1.0479	3.8656	1	0.9232	0.9844	0.9533	1	0.9834	0.9917	0.9690000000000001	3.7816	0.9453	0.04052	0.012731999999999999	0.0030926	0.0032251
332	TR1_2_W0001_P0147_T0001_R1_P2_K1_Ch2-Ch1.zen	20150708_gfpWAPLch3_G2G1\Mitosys2\LSM\gfpWAPLch3_G1\DE_W0029_P0001\DE_2_W0029_P0001_T0004\TR1_W0001_P0147\TR1_2_W0001_P0147_T0001_R1_P2_K1_Ch2-Ch1.zen	FA/ISS	20000	30.0	3	n	7	0	0	29.94	100000	2000	Scale	0	1.46	0	0.01	1.4	0	0.01	0.04	0	1	1	0	1	30.011999999999997	206.093	0	1	30.011999999999997	206.093	1.1798	4.0727	1	0.9044	0.9837	0.9432	1	0.9863	0.9931	1.075	3.989	0.9367	0.053212999999999996	0.015009999999999999	0.0030099	0.0029169
333	TR1_2_W0001_P0147_T0001_R1_P3_K1_Ch2-Ch1.zen	20150708_gfpWAPLch3_G2G1\Mitosys2\LSM\gfpWAPLch3_G1\DE_W0029_P0001\DE_2_W0029_P0001_T0004\TR1_W0001_P0147\TR1_2_W0001_P0147_T0001_R1_P3_K1_Ch2-Ch1.zen	FA/ISS	20000	30.0	3		7	0	0	29.94	100000	2000	Scale	0	1.46	0	0.01	1.4	0	0.01	0.04	0	1	1	0	1	36.887	265.058	0	1	36.887	265.058	1.1284	4.0868	1	0.922	0.9876	0.9542	1	0.9869	0.9934	1.045	4.0159	0.9479	0.037333	0.013671	0.0026471	0.0025277
334	TR1_2_W0001_P0147_T0001_R1_P4_K1_Ch2-Ch1.zen	20150708_gfpWAPLch3_G2G1\Mitosys2\LSM\gfpWAPLch3_G1\DE_W0029_P0001\DE_2_W0029_P0001_T0004\TR1_W0001_P0147\TR1_2_W0001_P0147_T0001_R1_P4_K1_Ch2-Ch1.zen	FA/ISS	20000	30.0	3		7	0	0	29.94	100000	2000	Scale	0	1.46	0	0.01	1.4	0	0.01	0.04	0	1	1	0	1	1.788	5.816	0	1	1.788	5.816	1.8090000000000002	1.8361	1	0.0438	0.5547	0.0954	1	0.9757	0.9878	0.0788	1.1275	0.0939	0.12527	0.16591	0.16216	0.047431
335	TR1_2_W0001_P0147_T0001_R1_P5_K1_Ch2-Ch1.zen	20150708_gfpWAPLch3_G2G1\Mitosys2\LSM\gfpWAPLch3_G1\DE_W0029_P0001\DE_2_W0029_P0001_T0004\TR1_W0001_P0147\TR1_2_W0001_P0147_T0001_R1_P5_K1_Ch2-Ch1.zen	FA/ISS	20000	30.0	3	x	7	0	0	29.94	100000	2000	Scale	0	1.46	0	0.01	1.4	0	0.01	0.04	0	1	1	0	1	1.798	5.372999999999999	0	1	1.798	5.372999999999999	1.1126	1.0932	1	0.0391	0.5292	0.1222	1	0.9727	0.9863	0.0418	0.5665	0.1199	0.069871	0.24720999999999999	0.13162000000000001	0.11590999999999999
336	TR1_2_W0001_P0108_T0001_R1_P1_K1_Ch2-Ch1.zen	20150708_gfpWAPLch3_G2G1\Mitosys2\LSM\gfpWAPLch3_G1\DE_W0030_P0001\DE_2_W0030_P0001_T0003\TR1_W0001_P0108\TR1_2_W0001_P0108_T0001_R1_P1_K1_Ch2-Ch1.zen	FA/ISS	20000	30.0	3		7	0	0	29.94	100000	2000	Scale	0	1.46	0	0.01	1.4	0	0.01	0.04	0	1	1	0	1	27.998	107.939	0	1	27.998	107.939	0.9835	3.0973	1	0.8983	0.9697	0.9333	1	0.9756	0.9877	0.8826	2.977	0.9217	0.055425999999999996	0.014575	0.0045035	0.0040325000000000005
337	TR1_2_W0001_P0108_T0001_R1_P2_K1_Ch2-Ch1.zen	20150708_gfpWAPLch3_G2G1\Mitosys2\LSM\gfpWAPLch3_G1\DE_W0030_P0001\DE_2_W0030_P0001_T0003\TR1_W0001_P0108\TR1_2_W0001_P0108_T0001_R1_P2_K1_Ch2-Ch1.zen	FA/ISS	20000	30.0	3		7	0	0	29.94	100000	2000	Scale	0	1.46	0	0.01	1.4	0	0.01	0.04	0	1	1	0	1	31.311	125.399	0	1	31.311	125.399	1.0371	2.9671	1	0.9087	0.9742	0.9409	1	0.9769	0.9884	0.9440000000000001	2.862	0.9298	0.03775	0.0095704	0.0033358000000000003	0.0031726999999999997
338	TR1_2_W0001_P0108_T0001_R1_P3_K1_Ch2-Ch1.zen	20150708_gfpWAPLch3_G2G1\Mitosys2\LSM\gfpWAPLch3_G1\DE_W0030_P0001\DE_2_W0030_P0001_T0003\TR1_W0001_P0108\TR1_2_W0001_P0108_T0001_R1_P3_K1_Ch2-Ch1.zen	FA/ISS	20000	30.0	3		7	0	0	29.94	100000	2000	Scale	0	1.46	0	0.01	1.4	0	0.01	0.04	0	1	1	0	1	29.875999999999998	107.15799999999999	0	1	29.875999999999998	107.15799999999999	0.9996	2.5416	1	0.9048	0.9688	0.9362	1	0.9735	0.9866	0.9042	2.4335	0.9235	0.04275	0.0058617	0.0099939	0.007166800000000001
339	TR1_2_W0001_P0108_T0001_R1_P4_K1_Ch2-Ch1.zen	20150708_gfpWAPLch3_G2G1\Mitosys2\LSM\gfpWAPLch3_G1\DE_W0030_P0001\DE_2_W0030_P0001_T0003\TR1_W0001_P0108\TR1_2_W0001_P0108_T0001_R1_P4_K1_Ch2-Ch1.zen	FA/ISS	20000	30.000999999999998	3	x	7	0	0	29.94	100000	2000	Scale	0	1.46	0	0.01	1.4	0	0.01	0.04	0	1	1	0	1	0.8190000000000001	1.854	0	1	0.8190000000000001	1.854	1.0496	1.1412	1	0.6287	0.0584	-0.1884	1	0.9649	0.9823	0.5869	0.0801	-0.1744	0.13719	0.29435	0.15894	0.11294000000000001
340	TR1_2_W0001_P0108_T0001_R1_P5_K1_Ch2-Ch1.zen	20150708_gfpWAPLch3_G2G1\Mitosys2\LSM\gfpWAPLch3_G1\DE_W0030_P0001\DE_2_W0030_P0001_T0003\TR1_W0001_P0108\TR1_2_W0001_P0108_T0001_R1_P5_K1_Ch2-Ch1.zen	FA/ISS	20000	30.000999999999998	3		7	0	0	29.94	100000	2000	Scale	0	1.46	0	0.01	1.4	0	0.01	0.04	0	1	1	0	1	1.4669999999999999	3.0469999999999997	0	1	1.4669999999999999	3.0469999999999997	1.3846	1.3021	1	0.0079	0.2858	-0.0066	1	0.9619	0.9808	-0.0084	0.4155	-0.0064	0.061299	0.15003	0.17190999999999998	0.070914
341	TR1_2_W0001_P0148_T0001_R1_P1_K1_Ch2-Ch1.zen	20150708_gfpWAPLch3_G2G1\Mitosys2\LSM\gfpWAPLch3_G1\DE_W0030_P0001\DE_2_W0030_P0001_T0004\TR1_W0001_P0148\TR1_2_W0001_P0148_T0001_R1_P1_K1_Ch2-Ch1.zen	FA/ISS	20000	30.0	3		7	0	0	29.94	100000	2000	Scale	0	1.46	0	0.01	1.4	0	0.01	0.04	0	1	1	0	1	30.498	99.66799999999999	0	1	30.498	99.66799999999999	1.0313	2.4311	1	0.9066	0.9679	0.9367	1	0.972	0.9859	0.9364	2.3224	0.9233	0.039647	0.0064095	0.0075774	0.0028645
342	TR1_2_W0001_P0148_T0001_R1_P2_K1_Ch2-Ch1.zen	20150708_gfpWAPLch3_G2G1\Mitosys2\LSM\gfpWAPLch3_G1\DE_W0030_P0001\DE_2_W0030_P0001_T0004\TR1_W0001_P0148\TR1_2_W0001_P0148_T0001_R1_P2_K1_Ch2-Ch1.zen	FA/ISS	20000	30.0	3		7	0	0	29.94	100000	2000	Scale	0	1.46	0	0.01	1.4	0	0.01	0.04	0	1	1	0	1	30.217	104.98899999999999	0	1	30.217	104.98899999999999	1.0143	2.5104	1	0.9054	0.9696	0.9369	1	0.9738	0.9868	0.9189	2.4064	0.9244	0.043891	0.0048059	0.007727199999999999	0.0058525
343	TR1_2_W0001_P0148_T0001_R1_P3_K1_Ch2-Ch1.zen	20150708_gfpWAPLch3_G2G1\Mitosys2\LSM\gfpWAPLch3_G1\DE_W0030_P0001\DE_2_W0030_P0001_T0004\TR1_W0001_P0148\TR1_2_W0001_P0148_T0001_R1_P3_K1_Ch2-Ch1.zen	FA/ISS	20000	30.0	3		7	0	0	29.94	100000	2000	Scale	0	1.46	0	0.01	1.4	0	0.01	0.04	0	1	1	0	1	26.609	102.521	0	1	26.609	102.521	1.0614	2.8066	1	0.8928	0.9688	0.93	1	0.9762	0.988	0.9507	2.6936	0.9186	0.051272000000000005	0.013614	0.005287	0.0041214
344	TR1_2_W0001_P0148_T0001_R1_P4_K1_Ch2-Ch1.zen	20150708_gfpWAPLch3_G2G1\Mitosys2\LSM\gfpWAPLch3_G1\DE_W0030_P0001\DE_2_W0030_P0001_T0004\TR1_W0001_P0148\TR1_2_W0001_P0148_T0001_R1_P4_K1_Ch2-Ch1.zen	FA/ISS	20000	30.000999999999998	3		7	0	0	29.94	100000	2000	Scale	0	1.46	0	0.01	1.4	0	0.01	0.04	0	1	1	0	1	1.307	2.259	0	1	1.307	2.259	0.9861	1.0894	1	0.0339	0.1447	-0.0506	1	0.9541	0.9767	0.0228	0.1544	-0.0479	0.17171	0.38055	0.27284	0.25201
345	TR1_2_W0001_P0148_T0001_R1_P5_K1_Ch2-Ch1.zen	20150708_gfpWAPLch3_G2G1\Mitosys2\LSM\gfpWAPLch3_G1\DE_W0030_P0001\DE_2_W0030_P0001_T0004\TR1_W0001_P0148\TR1_2_W0001_P0148_T0001_R1_P5_K1_Ch2-Ch1.zen	FA/ISS	20000	30.0	3	x	7	0	0	29.94	100000	2000	Scale	0	1.46	0	0.01	1.4	0	0.01	0.04	0	1	1	0	1	1.511	3.4139999999999997	0	1	1.511	3.4139999999999997	1.1375	1.242	1	0.0107	0.3228	0.0124	1	0.9637	0.9817	0.0002	0.4203	0.0122	0.070422	0.27099	0.16746	0.16
346	TR1_2_W0001_P0011_T0001_R1_P1_K1_Ch2-Ch1.zen	20150708_gfpWAPLch3_G2G1\Mitosys2\LSM\gfpWAPLch3_G2\DE_W0001_P0001\DE_2_W0001_P0001_T0002\TR1_W0001_P0011\TR1_2_W0001_P0011_T0001_R1_P1_K1_Ch2-Ch1.zen	FA/ISS	20000	30.0	3	n	7	0	0	29.94	100000	2000	Scale	0	1.4	0	0.01	1.46	0	0.01	0.04	0	1	1	0	1	18.996	110.51899999999999	0	1	18.996	110.51899999999999	0.9803	1.6387	1	0.8579	0.9707	0.9126	1	0.9846	0.9923	0.8395	1.5788	0.9054	0.055534	0.0092079	0.012573	0.0061717
347	TR1_2_W0001_P0011_T0001_R1_P2_K1_Ch2-Ch1.zen	20150708_gfpWAPLch3_G2G1\Mitosys2\LSM\gfpWAPLch3_G2\DE_W0001_P0001\DE_2_W0001_P0001_T0002\TR1_W0001_P0011\TR1_2_W0001_P0011_T0001_R1_P2_K1_Ch2-Ch1.zen	FA/ISS	20000	30.0	3		7	0	0	29.94	100000	2000	Scale	0	1.4	0	0.01	1.46	0	0.01	0.04	0	1	1	0	1	28.026	129.82	0	1	28.026	129.82	0.9386	2.0422	1	0.9024	0.9755	0.9382	1	0.981	0.9905	0.8440000000000001	1.9749	0.9292	0.050855000000000004	0.0091289	0.0058106	0.0038829
348	TR1_2_W0001_P0011_T0001_R1_P3_K1_Ch2-Ch1.zen	20150708_gfpWAPLch3_G2G1\Mitosys2\LSM\gfpWAPLch3_G2\DE_W0001_P0001\DE_2_W0001_P0001_T0002\TR1_W0001_P0011\TR1_2_W0001_P0011_T0001_R1_P3_K1_Ch2-Ch1.zen	FA/ISS	20000	30.0	3		7	0	0	29.94	100000	2000	Scale	0	1.4	0	0.01	1.46	0	0.01	0.04	0	1	1	0	1	33.521	155.648	0	1	33.521	155.648	1.0192	3.2971	1	0.9176	0.9783	0.9475	1	0.9801	0.99	0.9357	3.2013	0.9379	0.040913	0.015648	0.0038836999999999995	0.004078
349	TR1_2_W0001_P0011_T0001_R1_P4_K1_Ch2-Ch1.zen	20150708_gfpWAPLch3_G2G1\Mitosys2\LSM\gfpWAPLch3_G2\DE_W0001_P0001\DE_2_W0001_P0001_T0002\TR1_W0001_P0011\TR1_2_W0001_P0011_T0001_R1_P4_K1_Ch2-Ch1.zen	FA/ISS	20000	30.0	3		7	0	0	29.94	100000	2000	Scale	0	1.4	0	0.01	1.46	0	0.01	0.04	0	1	1	0	1	1.6159999999999999	3.306	0	1	1.6159999999999999	3.306	1.128	1.1206	1	0.0163	0.3084	0.0662	1	0.9615	0.9806	0.028999999999999998	0.3496	0.0638	0.12972999999999998	0.097079	0.22821999999999998	0.056197000000000004
350	TR1_2_W0001_P0011_T0001_R1_P5_K1_Ch2-Ch1.zen	20150708_gfpWAPLch3_G2G1\Mitosys2\LSM\gfpWAPLch3_G2\DE_W0001_P0001\DE_2_W0001_P0001_T0002\TR1_W0001_P0011\TR1_2_W0001_P0011_T0001_R1_P5_K1_Ch2-Ch1.zen	FA/ISS	20000	30.000999999999998	3		7	0	0	29.94	100000	2000	Scale	0	1.4	0	0.01	1.46	0	0.01	0.04	0	1	1	0	1	1.765	3.697	0	1	1.765	3.697	1.157	1.1471	1	0.0353	0.3538	0.1102	1	0.9622	0.9809	0.0627	0.4138	0.1066	0.037574	0.054597	0.21216	0.0375
351	TR1_2_W0001_P0021_T0001_R1_P1_K1_Ch2-Ch1.zen	20150708_gfpWAPLch3_G2G1\Mitosys2\LSM\gfpWAPLch3_G2\DE_W0001_P0001\DE_2_W0001_P0001_T0003\TR1_W0001_P0021\TR1_2_W0001_P0021_T0001_R1_P1_K1_Ch2-Ch1.zen	FA/ISS	20000	30.0	3		7	0	0	29.94	100000	2000	Scale	0	1.4	0	0.01	1.46	0	0.01	0.04	0	1	1	0	1	24.735	118.96600000000001	0	1	24.735	118.96600000000001	1.1174	2.0582	1	0.8894	0.9731	0.9303	1	0.982	0.991	0.9998	1.9858	0.9218	0.057727999999999995	0.0086216	0.0029688	0.0026831
352	TR1_2_W0001_P0021_T0001_R1_P2_K1_Ch2-Ch1.zen	20150708_gfpWAPLch3_G2G1\Mitosys2\LSM\gfpWAPLch3_G2\DE_W0001_P0001\DE_2_W0001_P0001_T0003\TR1_W0001_P0021\TR1_2_W0001_P0021_T0001_R1_P2_K1_Ch2-Ch1.zen	FA/ISS	20000	30.0	3	n	7	0	0	29.94	100000	2000	Scale	0	1.4	0	0.01	1.46	0	0.01	0.04	0	1	1	0	1	13.637	108.421	0	1	13.637	108.421	1.0599	1.7358	1	0.8038	0.9706	0.8832	1	0.9890000000000001	0.9945	0.8574	1.6787	0.8783	0.084397	0.010773	0.006959399999999999	0.0040941
353	TR1_2_W0001_P0021_T0001_R1_P3_K1_Ch2-Ch1.zen	20150708_gfpWAPLch3_G2G1\Mitosys2\LSM\gfpWAPLch3_G2\DE_W0001_P0001\DE_2_W0001_P0001_T0003\TR1_W0001_P0021\TR1_2_W0001_P0021_T0001_R1_P3_K1_Ch2-Ch1.zen	FA/ISS	20000	30.0	3		7	0	0	29.94	100000	2000	Scale	0	1.4	0	0.01	1.46	0	0.01	0.04	0	1	1	0	1	27.504	124.176	0	1	27.504	124.176	0.9494	2.3661	1	0.9008	0.9741	0.9367	1	0.9804	0.9902	0.8527	2.2865	0.9274	0.050771	0.012764	0.0015129000000000002	0.0029745
354	TR1_2_W0001_P0021_T0001_R1_P4_K1_Ch2-Ch1.zen	20150708_gfpWAPLch3_G2G1\Mitosys2\LSM\gfpWAPLch3_G2\DE_W0001_P0001\DE_2_W0001_P0001_T0003\TR1_W0001_P0021\TR1_2_W0001_P0021_T0001_R1_P4_K1_Ch2-Ch1.zen	FA/ISS	20000	30.0	3		7	0	0	29.94	100000	2000	Scale	0	1.4	0	0.01	1.46	0	0.01	0.04	0	1	1	0	1	1.685	2.458	0	1	1.685	2.458	1.0083	1.1819	1	0.0271	0.1562	0.0643	1	0.9452	0.9722	0.0277	0.1992	0.0597	0.053801999999999996	0.11344000000000001	0.17232	0.083608
355	TR1_2_W0001_P0021_T0001_R1_P5_K1_Ch2-Ch1.zen	20150708_gfpWAPLch3_G2G1\Mitosys2\LSM\gfpWAPLch3_G2\DE_W0001_P0001\DE_2_W0001_P0001_T0003\TR1_W0001_P0021\TR1_2_W0001_P0021_T0001_R1_P5_K1_Ch2-Ch1.zen	FA/ISS	20000	30.0	3		7	0	0	29.94	100000	2000	Scale	0	1.4	0	0.01	1.46	0	0.01	0.04	0	1	1	0	1	2.064	2.8689999999999998	0	1	2.064	2.8689999999999998	0.9817	1.097	1	0.1072	0.2403	0.16	1	0.9426	0.9709	0.1008	0.2563	0.1504	0.030519	0.032983	0.18698	0.023349
356	TR1_2_W0001_P0031_T0001_R1_P1_K1_Ch2-Ch1.zen	20150708_gfpWAPLch3_G2G1\Mitosys2\LSM\gfpWAPLch3_G2\DE_W0001_P0001\DE_2_W0001_P0001_T0004\TR1_W0001_P0031\TR1_2_W0001_P0031_T0001_R1_P1_K1_Ch2-Ch1.zen	FA/ISS	20000	30.0	3		7	0	0	29.94	100000	2000	Scale	0	1.4	0	0.01	1.46	0	0.01	0.04	0	1	1	0	1	39.935	86.609	0	1	39.935	86.609	0.9513	3.16	1	0.9308	0.9612	0.9459	1	0.9577	0.9786	0.8837	2.9807	0.9253	0.037237	0.012084000000000001	0.0054455	0.0068955
357	TR1_2_W0001_P0031_T0001_R1_P2_K1_Ch2-Ch1.zen	20150708_gfpWAPLch3_G2G1\Mitosys2\LSM\gfpWAPLch3_G2\DE_W0001_P0001\DE_2_W0001_P0001_T0004\TR1_W0001_P0031\TR1_2_W0001_P0031_T0001_R1_P2_K1_Ch2-Ch1.zen	FA/ISS	20000	30.0	3	n	7	0	0	29.94	100000	2000	Scale	0	1.4	0	0.01	1.46	0	0.01	0.04	0	1	1	0	1	12.94	91.587	0	1	12.94	91.587	1.0035	3.1854	1	0.7947	0.961	0.8739	1	0.9862	0.9931	0.7976	3.0672	0.8677	0.056026	0.017336	0.0084158	0.006790600000000001
358	TR1_2_W0001_P0031_T0001_R1_P3_K1_Ch2-Ch1.zen	20150708_gfpWAPLch3_G2G1\Mitosys2\LSM\gfpWAPLch3_G2\DE_W0001_P0001\DE_2_W0001_P0001_T0004\TR1_W0001_P0031\TR1_2_W0001_P0031_T0001_R1_P3_K1_Ch2-Ch1.zen	FA/ISS	20000	30.0	3	n	7	0	0	29.94	100000	2000	Scale	0	1.4	0	0.01	1.46	0	0.01	0.04	0	1	1	0	1	17.082	102.35700000000001	0	1	17.082	102.35700000000001	0.9278	3.0072	1	0.8414	0.9678	0.9023	1	0.9846	0.9923	0.7745	2.9065	0.8952	0.037031	0.017312	0.0040401	0.003679
359	TR1_2_W0001_P0031_T0001_R1_P4_K1_Ch2-Ch1.zen	20150708_gfpWAPLch3_G2G1\Mitosys2\LSM\gfpWAPLch3_G2\DE_W0001_P0001\DE_2_W0001_P0001_T0004\TR1_W0001_P0031\TR1_2_W0001_P0031_T0001_R1_P4_K1_Ch2-Ch1.zen	FA/ISS	20000	30.0	3		7	0	0	29.94	100000	2000	Scale	0	1.4	0	0.01	1.46	0	0.01	0.04	0	1	1	0	1	1.591	1.919	0	1	1.591	1.919	1.0182	1.0682	1	0.0143	0.0549	0.0275	1	0.9345	0.9667	0.0156	0.0531	0.0236	0.13429000000000002	0.10379000000000001	0.29846999999999996	0.099069
360	TR1_2_W0001_P0031_T0001_R1_P5_K1_Ch2-Ch1.zen	20150708_gfpWAPLch3_G2G1\Mitosys2\LSM\gfpWAPLch3_G2\DE_W0001_P0001\DE_2_W0001_P0001_T0004\TR1_W0001_P0031\TR1_2_W0001_P0031_T0001_R1_P5_K1_Ch2-Ch1.zen	FA/ISS	20000	30.000999999999998	3	x	7	0	0	29.94	100000	2000	Scale	0	1.4	0	0.01	1.46	0	0.01	0.04	0	1	1	0	1	2.441	2.827	0	1	2.441	2.827	1.1245	1.2909	1	0.1786	0.2185	0.1974	1	0.9304	0.9646	0.2291	0.306	0.1825	0.086087	0.070825	0.20903000000000002	0.062121
361	TR1_2_W0001_P0002_T0001_R1_P1_K1_Ch2-Ch1.zen	20150708_gfpWAPLch3_G2G1\Mitosys2\LSM\gfpWAPLch3_G2\DE_W0002_P0001\DE_2_W0002_P0001_T0001\TR1_W0001_P0002\TR1_2_W0001_P0002_T0001_R1_P1_K1_Ch2-Ch1.zen	FA/ISS	20000	30.0	3	n	7	0	0	29.94	100000	2000	Scale	0	1.4	0	0.01	1.46	0	0.01	0.04	0	1	1	0	1	23.58	112.936	0	1	23.58	112.936	1.0066	2.3821	1	0.8846	0.9709	0.9267	1	0.9812	0.9905	0.8906	2.298	0.9178	0.08580299999999999	0.008611399999999998	0.0069715	0.0053988
362	TR1_2_W0001_P0002_T0001_R1_P2_K1_Ch2-Ch1.zen	20150708_gfpWAPLch3_G2G1\Mitosys2\LSM\gfpWAPLch3_G2\DE_W0002_P0001\DE_2_W0002_P0001_T0001\TR1_W0001_P0002\TR1_2_W0001_P0002_T0001_R1_P2_K1_Ch2-Ch1.zen	FA/ISS	20000	30.0	3		7	0	0	29.94	100000	2000	Scale	0	1.4	0	0.01	1.46	0	0.01	0.04	0	1	1	0	1	19.424	137.662	0	1	19.424	137.662	1.1707	3.4245	1	0.8596	0.9755	0.9157	1	0.9872	0.9936	1.0171	3.3349	0.9097	0.07535	0.030458	0.0024189	0.0038685000000000004
363	TR1_2_W0001_P0002_T0001_R1_P3_K1_Ch2-Ch1.zen	20150708_gfpWAPLch3_G2G1\Mitosys2\LSM\gfpWAPLch3_G2\DE_W0002_P0001\DE_2_W0002_P0001_T0001\TR1_W0001_P0002\TR1_2_W0001_P0002_T0001_R1_P3_K1_Ch2-Ch1.zen	FA/ISS	20000	30.0	3		7	0	0	29.94	100000	2000	Scale	0	1.4	0	0.01	1.46	0	0.01	0.04	0	1	1	0	1	16.599	138.447	0	1	16.599	138.447	0.9676	3.5222	1	0.8370000000000001	0.9761	0.9038	1	0.9890000000000001	0.9945	0.8065	3.4391	0.8988	0.069761	0.027804000000000002	0.0025826	0.0035764000000000004
364	TR1_2_W0001_P0002_T0001_R1_P4_K1_Ch2-Ch1.zen	20150708_gfpWAPLch3_G2G1\Mitosys2\LSM\gfpWAPLch3_G2\DE_W0002_P0001\DE_2_W0002_P0001_T0001\TR1_W0001_P0002\TR1_2_W0001_P0002_T0001_R1_P4_K1_Ch2-Ch1.zen	FA/ISS	20000	30.0	3		7	0	0	29.94	100000	2000	Scale	0	1.4	0	0.01	1.46	0	0.01	0.04	0	1	1	0	1	1.561	5.284	0	1	1.561	5.284	1.5016	1.2533	1	0.0119	0.5158	0.0335	1	0.9774	0.9886	0.0181	0.6724	0.033	0.18422	0.11520999999999999	0.12140999999999999	0.031792
365	TR1_2_W0001_P0002_T0001_R1_P5_K1_Ch2-Ch1.zen	20150708_gfpWAPLch3_G2G1\Mitosys2\LSM\gfpWAPLch3_G2\DE_W0002_P0001\DE_2_W0002_P0001_T0001\TR1_W0001_P0002\TR1_2_W0001_P0002_T0001_R1_P5_K1_Ch2-Ch1.zen	FA/ISS	20000	30.0	3	x	7	0	0	29.94	100000	2000	Scale	0	1.4	0	0.01	1.46	0	0.01	0.04	0	1	1	0	1	1.996	5.034	0	1	1.996	5.034	1.2667	1.4294	1	0.0892	0.4807	0.1975	1	0.9677	0.9837	0.1401	0.7248	0.1931	0.070815	0.22589	0.12405999999999999	0.096099
366	TR1_2_W0001_P0012_T0001_R1_P1_K1_Ch2-Ch1.zen	20150708_gfpWAPLch3_G2G1\Mitosys2\LSM\gfpWAPLch3_G2\DE_W0002_P0001\DE_2_W0002_P0001_T0002\TR1_W0001_P0012\TR1_2_W0001_P0012_T0001_R1_P1_K1_Ch2-Ch1.zen	FA/ISS	20000	30.0	3		7	0	0	29.94	100000	2000	Scale	0	1.4	0	0.01	1.46	0	0.01	0.04	0	1	1	0	1	29.95	155.501	0	1	29.95	155.501	1.0437	2.1452	1	0.9079	0.9790000000000001	0.9428	1	0.9828	0.9914	0.9493	2.0833	0.9346	0.057395	0.005218899999999999	0.0080772	0.007496899999999999
367	TR1_2_W0001_P0012_T0001_R1_P2_K1_Ch2-Ch1.zen	20150708_gfpWAPLch3_G2G1\Mitosys2\LSM\gfpWAPLch3_G2\DE_W0002_P0001\DE_2_W0002_P0001_T0002\TR1_W0001_P0012\TR1_2_W0001_P0012_T0001_R1_P2_K1_Ch2-Ch1.zen	FA/ISS	20000	30.0	3		7	0	0	29.94	100000	2000	Scale	0	1.4	0	0.01	1.46	0	0.01	0.04	0	1	1	0	1	32.213	208.16299999999998	0	1	32.213	208.16299999999998	1.246	4.315	1	0.9134	0.983	0.9476	1	0.9855	0.9927	1.1476	4.2226	0.9406	0.041083999999999996	0.019492	0.0021092	0.0033347999999999997
368	TR1_2_W0001_P0012_T0001_R1_P3_K1_Ch2-Ch1.zen	20150708_gfpWAPLch3_G2G1\Mitosys2\LSM\gfpWAPLch3_G2\DE_W0002_P0001\DE_2_W0002_P0001_T0002\TR1_W0001_P0012\TR1_2_W0001_P0012_T0001_R1_P3_K1_Ch2-Ch1.zen	FA/ISS	20000	30.0	3		7	0	0	29.94	100000	2000	Scale	0	1.4	0	0.01	1.46	0	0.01	0.04	0	1	1	0	1	15.067	164.614	0	1	15.067	164.614	1.1999	3.3007	1	0.8203	0.9793	0.8963	1	0.9916	0.9958	1.0002	3.2323	0.8924	0.072171	0.031568	0.0013317000000000001	0.0026686999999999995
369	TR1_2_W0001_P0012_T0001_R1_P4_K1_Ch2-Ch1.zen	20150708_gfpWAPLch3_G2G1\Mitosys2\LSM\gfpWAPLch3_G2\DE_W0002_P0001\DE_2_W0002_P0001_T0002\TR1_W0001_P0012\TR1_2_W0001_P0012_T0001_R1_P4_K1_Ch2-Ch1.zen	FA/ISS	20000	30.0	3		7	0	0	29.94	100000	2000	Scale	0	1.4	0	0.01	1.46	0	0.01	0.04	0	1	1	0	1	1.639	3.1689999999999996	0	1	1.639	3.1689999999999996	1.0674	1.035	1	0.0165	0.28300000000000003	0.0667	1	0.9594	0.9795	0.0238	0.2787	0.0641	0.05660900000000001	0.061578999999999995	0.25203000000000003	0.049175
370	TR1_2_W0001_P0012_T0001_R1_P5_K1_Ch2-Ch1.zen	20150708_gfpWAPLch3_G2G1\Mitosys2\LSM\gfpWAPLch3_G2\DE_W0002_P0001\DE_2_W0002_P0001_T0002\TR1_W0001_P0012\TR1_2_W0001_P0012_T0001_R1_P5_K1_Ch2-Ch1.zen	FA/ISS	20000	30.0	3	x	7	0	0	29.94	100000	2000	Scale	0	1.4	0	0.01	1.46	0	0.01	0.04	0	1	1	0	1	1.9040000000000001	3.455	0	1	1.9040000000000001	3.455	1.1932	1.4349	1	0.0626	0.3124	0.1385	1	0.9555	0.9775	0.1075	0.5139	0.133	0.08203400000000001	0.082483	0.17197	0.05115
371	TR1_2_W0001_P0022_T0001_R1_P1_K1_Ch2-Ch1.zen	20150708_gfpWAPLch3_G2G1\Mitosys2\LSM\gfpWAPLch3_G2\DE_W0002_P0001\DE_2_W0002_P0001_T0003\TR1_W0001_P0022\TR1_2_W0001_P0022_T0001_R1_P1_K1_Ch2-Ch1.zen	FA/ISS	20000	30.0	3		7	0	0	29.94	100000	2000	Scale	0	1.4	0	0.01	1.46	0	0.01	0.04	0	1	1	0	1	34.330999999999996	73.313	0	1	34.330999999999996	73.313	1.0868	3.708	1	0.9195	0.9527	0.9359	1	0.956	0.9777	1.0024	3.4741	0.9145	0.045767	0.013571000000000001	0.0083257	0.006809300000000001
372	TR1_2_W0001_P0022_T0001_R1_P2_K1_Ch2-Ch1.zen	20150708_gfpWAPLch3_G2G1\Mitosys2\LSM\gfpWAPLch3_G2\DE_W0002_P0001\DE_2_W0002_P0001_T0003\TR1_W0001_P0022\TR1_2_W0001_P0022_T0001_R1_P2_K1_Ch2-Ch1.zen	FA/ISS	20000	30.0	3		7	0	0	29.94	100000	2000	Scale	0	1.4	0	0.01	1.46	0	0.01	0.04	0	1	1	0	1	36.154	82.505	0	1	36.154	82.505	0.9495	2.8844	1	0.9237	0.9614	0.9424	1	0.9616	0.9806	0.875	2.7286	0.9237	0.041036	0.01234	0.006749	0.005273699999999999
373	TR1_2_W0001_P0022_T0001_R1_P3_K1_Ch2-Ch1.zen	20150708_gfpWAPLch3_G2G1\Mitosys2\LSM\gfpWAPLch3_G2\DE_W0002_P0001\DE_2_W0002_P0001_T0003\TR1_W0001_P0022\TR1_2_W0001_P0022_T0001_R1_P3_K1_Ch2-Ch1.zen	FA/ISS	20000	30.0	3		7	0	0	29.94	100000	2000	Scale	0	1.4	0	0.01	1.46	0	0.01	0.04	0	1	1	0	1	28.026999999999997	123.079	0	1	28.026999999999997	123.079	0.9495	4.0901	1	0.9013	0.9712	0.9356	1	0.9784	0.9891	0.8527	3.9515	0.9253	0.03689	0.016797	0.0033639000000000004	0.004145899999999999
374	TR1_2_W0001_P0022_T0001_R1_P4_K1_Ch2-Ch1.zen	20150708_gfpWAPLch3_G2G1\Mitosys2\LSM\gfpWAPLch3_G2\DE_W0002_P0001\DE_2_W0002_P0001_T0003\TR1_W0001_P0022\TR1_2_W0001_P0022_T0001_R1_P4_K1_Ch2-Ch1.zen	FA/ISS	20000	30.000999999999998	3		7	0	0	29.94	100000	2000	Scale	0	1.4	0	0.01	1.46	0	0.01	0.04	0	1	1	0	1	2.1	2.376	0	1	2.1	2.376	1.4025	1.8655	1	0.1048	0.1328	0.11699999999999999	1	0.9285	0.9636	0.2258	0.3422	0.1056	0.051494000000000005	0.10216	0.065763	0.078945
375	TR1_2_W0001_P0022_T0001_R1_P5_K1_Ch2-Ch1.zen	20150708_gfpWAPLch3_G2G1\Mitosys2\LSM\gfpWAPLch3_G2\DE_W0002_P0001\DE_2_W0002_P0001_T0003\TR1_W0001_P0022\TR1_2_W0001_P0022_T0001_R1_P5_K1_Ch2-Ch1.zen	FA/ISS	20000	30.000999999999998	3		7	0	0	29.94	100000	2000	Scale	0	1.4	0	0.01	1.46	0	0.01	0.04	0	1	1	0	1	1.482	1.767	0	1	1.482	1.767	0.9817	1.1033	1	0.0038	0.0309	0.0098	1	0.9335	0.9662	0.0022	0.0317	0.0079	0.051401999999999996	0.090655	0.3058	0.086561
376	TR1_2_W0001_P0032_T0001_R1_P1_K1_Ch2-Ch1.zen	20150708_gfpWAPLch3_G2G1\Mitosys2\LSM\gfpWAPLch3_G2\DE_W0002_P0001\DE_2_W0002_P0001_T0004\TR1_W0001_P0032\TR1_2_W0001_P0032_T0001_R1_P1_K1_Ch2-Ch1.zen	FA/ISS	20000	30.0	3		7	0	0	29.94	100000	2000	Scale	0	1.4	0	0.01	1.46	0	0.01	0.04	0	1	1	0	1	37.72	83.50299999999999	0	1	37.72	83.50299999999999	1.0067	2.0013	1	0.927	0.9629	0.9447	1	0.9618	0.9807	0.9334	1.8842	0.9262	0.038644	0.011001	0.0045516	0.0064218
377	TR1_2_W0001_P0032_T0001_R1_P2_K1_Ch2-Ch1.zen	20150708_gfpWAPLch3_G2G1\Mitosys2\LSM\gfpWAPLch3_G2\DE_W0002_P0001\DE_2_W0002_P0001_T0004\TR1_W0001_P0032\TR1_2_W0001_P0032_T0001_R1_P2_K1_Ch2-Ch1.zen	FA/ISS	20000	30.0	3		7	0	0	29.94	100000	2000	Scale	0	1.4	0	0.01	1.46	0	0.01	0.04	0	1	1	0	1	35.604	58.445	0	1	35.604	58.445	1.0134	2.0472	1	0.9229	0.9445	0.9337	1	0.946	0.9726	0.9357	1.875	0.9073	0.03941	0.0040379	0.010017	0.0070289
378	TR1_2_W0001_P0032_T0001_R1_P3_K1_Ch2-Ch1.zen	20150708_gfpWAPLch3_G2G1\Mitosys2\LSM\gfpWAPLch3_G2\DE_W0002_P0001\DE_2_W0002_P0001_T0004\TR1_W0001_P0032\TR1_2_W0001_P0032_T0001_R1_P3_K1_Ch2-Ch1.zen	FA/ISS	20000	30.0	3	n	7	0	0	29.94	100000	2000	Scale	0	1.4	0	0.01	1.46	0	0.01	0.04	0	1	1	0	1	16.395	90.911	0	1	16.395	90.911	1.2053	3.2093	1	0.8346	0.9640000000000001	0.897	1	0.9840000000000001	0.992	1.021	3.0917	0.8896	0.033199	0.031402	0.005130300000000001	0.006765
379	TR1_2_W0001_P0032_T0001_R1_P4_K1_Ch2-Ch1.zen	20150708_gfpWAPLch3_G2G1\Mitosys2\LSM\gfpWAPLch3_G2\DE_W0002_P0001\DE_2_W0002_P0001_T0004\TR1_W0001_P0032\TR1_2_W0001_P0032_T0001_R1_P4_K1_Ch2-Ch1.zen	FA/ISS	20000	30.000999999999998	3	x	7	0	0	29.94	100000	2000	Scale	0	1.4	0	0.01	1.46	0	0.01	0.04	0	1	1	0	1	1.05	3.0189999999999997	0	1	1.05	3.0189999999999997	1.6961	2.2969999999999997	1	0.1577	0.2478	-0.1661	1	0.9717	0.9857	-0.1269	0.8073	-0.1608	0.083115	0.39121999999999996	0.037224	0.12767
380	TR1_2_W0001_P0032_T0001_R1_P5_K1_Ch2-Ch1.zen	20150708_gfpWAPLch3_G2G1\Mitosys2\LSM\gfpWAPLch3_G2\DE_W0002_P0001\DE_2_W0002_P0001_T0004\TR1_W0001_P0032\TR1_2_W0001_P0032_T0001_R1_P5_K1_Ch2-Ch1.zen	FA/ISS	20000	30.000999999999998	3		7	0	0	29.94	100000	2000	Scale	0	1.4	0	0.01	1.46	0	0.01	0.04	0	1	1	0	1	2.65	8.934	0	1	2.65	8.934	1.3089	1.0702	1	0.2199	0.6967	0.3901	1	0.9763	0.9881	0.3599	0.7287	0.3845	0.047215	0.14275	0.038238999999999995	0.032557
381	TR1_2_W0001_P0003_T0001_R1_P1_K1_Ch2-Ch1.zen	20150708_gfpWAPLch3_G2G1\Mitosys2\LSM\gfpWAPLch3_G2\DE_W0003_P0001\DE_2_W0003_P0001_T0001\TR1_W0001_P0003\TR1_2_W0001_P0003_T0001_R1_P1_K1_Ch2-Ch1.zen	FA/ISS	20000	30.0	3	n	7	0	0	29.94	100000	2000	Scale	0	1.4	0	0.01	1.46	0	0.01	0.04	0	1	1	0	1	20.142	19.987000000000002	0	1	20.142	19.987000000000002	1.1356	2.7796	1	0.8651	0.8387	0.8516	1	0.9101	0.9539	0.9909	2.2737	0.8087	0.09601699999999999	0.017143000000000002	0.017564	0.015312000000000001
382	TR1_2_W0001_P0003_T0001_R1_P2_K1_Ch2-Ch1.zen	20150708_gfpWAPLch3_G2G1\Mitosys2\LSM\gfpWAPLch3_G2\DE_W0003_P0001\DE_2_W0003_P0001_T0001\TR1_W0001_P0003\TR1_2_W0001_P0003_T0001_R1_P2_K1_Ch2-Ch1.zen	FA/ISS	20000	30.0	3		7	0	0	29.94	100000	2000	Scale	0	1.4	0	0.01	1.46	0	0.01	0.04	0	1	1	0	1	23.909000000000002	23.570999999999998	0	1	23.909000000000002	23.570999999999998	1.1641	2.9842	1	0.885	0.8566	0.8705	1	0.9059999999999999	0.9517	1.0393	2.4755	0.8251	0.079928	0.0095212	0.019165	0.015522
383	TR1_2_W0001_P0003_T0001_R1_P3_K1_Ch2-Ch1.zen	20150708_gfpWAPLch3_G2G1\Mitosys2\LSM\gfpWAPLch3_G2\DE_W0003_P0001\DE_2_W0003_P0001_T0001\TR1_W0001_P0003\TR1_2_W0001_P0003_T0001_R1_P3_K1_Ch2-Ch1.zen	FA/ISS	20000	30.0	3		7	0	0	29.94	100000	2000	Scale	0	1.4	0	0.01	1.46	0	0.01	0.04	0	1	1	0	1	13.690999999999999	22.695999999999998	0	1	13.690999999999999	22.695999999999998	1.1294	3.0937	1	0.8047	0.8555	0.8295	1	0.9449	0.972	0.9203	2.6534	0.8045	0.062311	0.027324	0.011474	0.015355
384	TR1_2_W0001_P0003_T0001_R1_P4_K1_Ch2-Ch1.zen	20150708_gfpWAPLch3_G2G1\Mitosys2\LSM\gfpWAPLch3_G2\DE_W0003_P0001\DE_2_W0003_P0001_T0001\TR1_W0001_P0003\TR1_2_W0001_P0003_T0001_R1_P4_K1_Ch2-Ch1.zen	FA/ISS	20000	30.0	3		7	0	0	29.94	100000	2000	Scale	0	1.4	0	0.01	1.46	0	0.01	0.04	0	1	1	0	1	1.881	2.237	0	1	1.881	2.237	1.328	1.4311	1	0.054000000000000006	0.1067	0.0753	1	0.9338	0.9663	0.1215	0.1941	0.0678	0.019488	0.07042899999999999	0.21083000000000002	0.13122999999999999
385	TR1_2_W0001_P0003_T0001_R1_P5_K1_Ch2-Ch1.zen	20150708_gfpWAPLch3_G2G1\Mitosys2\LSM\gfpWAPLch3_G2\DE_W0003_P0001\DE_2_W0003_P0001_T0001\TR1_W0001_P0003\TR1_2_W0001_P0003_T0001_R1_P5_K1_Ch2-Ch1.zen	FA/ISS	20000	30.0	3	x	7	0	0	29.94	100000	2000	Scale	0	1.4	0	0.01	1.46	0	0.01	0.04	0	1	1	0	1	4.005	9.55	0	1	4.005	9.55	1.4043	1.6756	1	0.4153	0.7065	0.5412	1	0.9662	0.983	0.6657	1.2182	0.5303	-0.0017739000000000001	0.11872	0.018979	0.054117
386	TR1_2_W0001_P0013_T0001_R1_P1_K1_Ch2-Ch1.zen	20150708_gfpWAPLch3_G2G1\Mitosys2\LSM\gfpWAPLch3_G2\DE_W0003_P0001\DE_2_W0003_P0001_T0002\TR1_W0001_P0013\TR1_2_W0001_P0013_T0001_R1_P1_K1_Ch2-Ch1.zen	FA/ISS	20000	30.0	3		7	0	0	29.94	100000	2000	Scale	0	1.4	0	0.01	1.46	0	0.01	0.04	0	1	1	0	1	31.849	141.247	0	1	31.849	141.247	0.9906	2.1273	1	0.9139	0.9779	0.9454	1	0.9807	0.9903	0.9048	2.0613	0.9361	0.04191	0.009184600000000001	0.0035998000000000007	0.0024792
387	TR1_2_W0001_P0013_T0001_R1_P2_K1_Ch2-Ch1.zen	20150708_gfpWAPLch3_G2G1\Mitosys2\LSM\gfpWAPLch3_G2\DE_W0003_P0001\DE_2_W0003_P0001_T0002\TR1_W0001_P0013\TR1_2_W0001_P0013_T0001_R1_P2_K1_Ch2-Ch1.zen	FA/ISS	20000	30.0	3		7	0	0	29.94	100000	2000	Scale	0	1.4	0	0.01	1.46	0	0.01	0.04	0	1	1	0	1	30.398000000000003	144.04399999999998	0	1	30.398000000000003	144.04399999999998	1.0449	3.4986	1	0.9097	0.9774	0.9429	1	0.9812	0.9906	0.9523	3.4	0.9339	0.041805	0.016496	0.0040899000000000005	0.004125899999999999
388	TR1_2_W0001_P0013_T0001_R1_P3_K1_Ch2-Ch1.zen	20150708_gfpWAPLch3_G2G1\Mitosys2\LSM\gfpWAPLch3_G2\DE_W0003_P0001\DE_2_W0003_P0001_T0002\TR1_W0001_P0013\TR1_2_W0001_P0013_T0001_R1_P3_K1_Ch2-Ch1.zen	FA/ISS	20000	30.0	3		7	0	0	29.94	100000	2000	Scale	0	1.4	0	0.01	1.46	0	0.01	0.04	0	1	1	0	1	31.21	172.352	0	1	31.21	172.352	0.9952	2.9985	1	0.9123	0.9807	0.9458	1	0.9834	0.9917	0.9076	2.9223	0.9379	0.043758	0.010881	0.0018702000000000002	0.0029951
389	TR1_2_W0001_P0013_T0001_R1_P4_K1_Ch2-Ch1.zen	20150708_gfpWAPLch3_G2G1\Mitosys2\LSM\gfpWAPLch3_G2\DE_W0003_P0001\DE_2_W0003_P0001_T0002\TR1_W0001_P0013\TR1_2_W0001_P0013_T0001_R1_P4_K1_Ch2-Ch1.zen	FA/ISS	20000	30.0	3	x	7	0	0	29.94	100000	2000	Scale	0	1.4	0	0.01	1.46	0	0.01	0.04	0	1	1	0	1	2.4459999999999997	18.671	0	1	2.4459999999999997	18.671	1.0633	0.9898	1	0.1819	0.8487	0.3912	1	0.9895	0.9947	0.2058	0.8289	0.389	0.068393	0.12088	0.008499	0.015911
390	TR1_2_W0001_P0013_T0001_R1_P5_K1_Ch2-Ch1.zen	20150708_gfpWAPLch3_G2G1\Mitosys2\LSM\gfpWAPLch3_G2\DE_W0003_P0001\DE_2_W0003_P0001_T0002\TR1_W0001_P0013\TR1_2_W0001_P0013_T0001_R1_P5_K1_Ch2-Ch1.zen	FA/ISS	20000	30.000999999999998	3	x	7	0	0	29.94	100000	2000	Scale	0	1.4	0	0.01	1.46	0	0.01	0.04	0	1	1	0	1	2.513	3.158	0	1	2.513	3.158	1.439	1.2617	1	0.191	0.27	0.2261	1	0.9356	0.9672	0.3708	0.3388	0.212	0.034591000000000004	0.17444	0.09070800000000001	0.14156
391	TR1_2_W0001_P0023_T0001_R1_P1_K1_Ch2-Ch1.zen	20150708_gfpWAPLch3_G2G1\Mitosys2\LSM\gfpWAPLch3_G2\DE_W0003_P0001\DE_2_W0003_P0001_T0003\TR1_W0001_P0023\TR1_2_W0001_P0023_T0001_R1_P1_K1_Ch2-Ch1.zen	FA/ISS	20000	30.0	3		7	0	0	29.94	100000	2000	Scale	0	1.4	0	0.01	1.46	0	0.01	0.04	0	1	1	0	1	31.484	91.491	0	1	31.484	91.491	0.9933	2.9678	1	0.9129	0.9629	0.9376	1	0.968	0.9839	0.9064	2.8217	0.9222	0.048434	0.012278	0.007675	0.0038040999999999995
392	TR1_2_W0001_P0023_T0001_R1_P2_K1_Ch2-Ch1.zen	20150708_gfpWAPLch3_G2G1\Mitosys2\LSM\gfpWAPLch3_G2\DE_W0003_P0001\DE_2_W0003_P0001_T0003\TR1_W0001_P0023\TR1_2_W0001_P0023_T0001_R1_P2_K1_Ch2-Ch1.zen	FA/ISS	20000	30.0	3		7	0	0	29.94	100000	2000	Scale	0	1.4	0	0.01	1.46	0	0.01	0.04	0	1	1	0	1	29.427	111.507	0	1	29.427	111.507	1.0033	2.8031	1	0.907	0.9698	0.9378	1	0.9756	0.9877	0.91	2.6915	0.9261	0.04956	0.009581200000000002	0.0043858000000000005	0.0037533
393	TR1_2_W0001_P0023_T0001_R1_P3_K1_Ch2-Ch1.zen	20150708_gfpWAPLch3_G2G1\Mitosys2\LSM\gfpWAPLch3_G2\DE_W0003_P0001\DE_2_W0003_P0001_T0003\TR1_W0001_P0023\TR1_2_W0001_P0023_T0001_R1_P3_K1_Ch2-Ch1.zen	FA/ISS	20000	30.0	3	n	7	0	0	29.94	100000	2000	Scale	0	1.4	0	0.01	1.46	0	0.01	0.04	0	1	1	0	1	23.096999999999998	111.19	0	1	23.096999999999998	111.19	1.1109	3.1561	1	0.8817	0.9698	0.9246	1	0.9807	0.9903	0.9853	3.0442	0.9155	0.058135	0.018025	0.0053418	0.004016
394	TR1_2_W0001_P0023_T0001_R1_P4_K1_Ch2-Ch1.zen	20150708_gfpWAPLch3_G2G1\Mitosys2\LSM\gfpWAPLch3_G2\DE_W0003_P0001\DE_2_W0003_P0001_T0003\TR1_W0001_P0023\TR1_2_W0001_P0023_T0001_R1_P4_K1_Ch2-Ch1.zen	FA/ISS	20000	30.000999999999998	3		7	0	0	29.94	100000	2000	Scale	0	1.4	0	0.01	1.46	0	0.01	0.04	0	1	1	0	1	1.499	2.822	0	1	1.499	2.822	1.1803	1.3804	1	0.0051	0.2206	0.0276	1	0.9573	0.9784	0.0127	0.3644	0.0264	0.072129	0.10860999999999998	0.25858000000000003	0.053198
395	TR1_2_W0001_P0023_T0001_R1_P5_K1_Ch2-Ch1.zen	20150708_gfpWAPLch3_G2G1\Mitosys2\LSM\gfpWAPLch3_G2\DE_W0003_P0001\DE_2_W0003_P0001_T0003\TR1_W0001_P0023\TR1_2_W0001_P0023_T0001_R1_P5_K1_Ch2-Ch1.zen	FA/ISS	20000	30.000999999999998	3		7	0	0	29.94	100000	2000	Scale	0	1.4	0	0.01	1.46	0	0.01	0.04	0	1	1	0	1	2.544	2.951	0	1	2.544	2.951	1.5387	1.6101	1	0.1939	0.2451	0.217	1	0.9319	0.9653	0.4186	0.4718	0.2018	0.07571900000000001	0.1348	0.17831	0.089385
396	TR1_2_W0001_P0033_T0001_R1_P1_K1_Ch2-Ch1.zen	20150708_gfpWAPLch3_G2G1\Mitosys2\LSM\gfpWAPLch3_G2\DE_W0003_P0001\DE_2_W0003_P0001_T0004\TR1_W0001_P0033\TR1_2_W0001_P0033_T0001_R1_P1_K1_Ch2-Ch1.zen	FA/ISS	20000	30.0	3		7	0	0	29.94	100000	2000	Scale	0	1.4	0	0.01	1.46	0	0.01	0.04	0	1	1	0	1	29.531	178.43900000000002	0	1	29.531	178.43900000000002	1.0133	2.354	1	0.9074	0.9819	0.9439	1	0.9854	0.9927	0.9201	2.2967	0.9369	0.050498	0.010964	0.005250199999999999	0.0020302
397	TR1_2_W0001_P0033_T0001_R1_P2_K1_Ch2-Ch1.zen	20150708_gfpWAPLch3_G2G1\Mitosys2\LSM\gfpWAPLch3_G2\DE_W0003_P0001\DE_2_W0003_P0001_T0004\TR1_W0001_P0033\TR1_2_W0001_P0033_T0001_R1_P2_K1_Ch2-Ch1.zen	FA/ISS	20000	30.0	3		7	0	0	29.94	100000	2000	Scale	0	1.4	0	0.01	1.46	0	0.01	0.04	0	1	1	0	1	29.96	165.82299999999998	0	1	29.96	165.82299999999998	1.1809	3.3234	1	0.9079999999999999	0.9789	0.9428	1	0.9829	0.9914	1.0801	3.2338	0.9346	0.061466	0.008571500000000001	0.0054746000000000005	0.006164500000000001
398	TR1_2_W0001_P0033_T0001_R1_P3_K1_Ch2-Ch1.zen	20150708_gfpWAPLch3_G2G1\Mitosys2\LSM\gfpWAPLch3_G2\DE_W0003_P0001\DE_2_W0003_P0001_T0004\TR1_W0001_P0033\TR1_2_W0001_P0033_T0001_R1_P3_K1_Ch2-Ch1.zen	FA/ISS	20000	30.0	3		7	0	0	29.94	100000	2000	Scale	0	1.4	0	0.01	1.46	0	0.01	0.04	0	1	1	0	1	28.613000000000003	217.71400000000003	0	1	28.613000000000003	217.71400000000003	1.0465	3.2496	1	0.904	0.9841	0.9432	1	0.9876	0.9938	0.9481	3.1848	0.9373	0.057558000000000005	0.011566	0.0038818000000000004	0.0034330999999999997
399	TR1_2_W0001_P0033_T0001_R1_P4_K1_Ch2-Ch1.zen	20150708_gfpWAPLch3_G2G1\Mitosys2\LSM\gfpWAPLch3_G2\DE_W0003_P0001\DE_2_W0003_P0001_T0004\TR1_W0001_P0033\TR1_2_W0001_P0033_T0001_R1_P4_K1_Ch2-Ch1.zen	FA/ISS	20000	30.002	3		7	0	0	29.941999999999997	100000	2000	Scale	0	1.4	0	0.01	1.46	0	0.01	0.04	0	1	1	0	1	1.633	2.8080000000000003	0	1	1.633	2.8080000000000003	1.1024	1.1805	1	0.0232	0.2281	0.0646	1	0.9538	0.9766	0.0304	0.2841	0.0613	0.076561	0.30271	0.2008	0.19079000000000002
400	TR1_2_W0001_P0033_T0001_R1_P5_K1_Ch2-Ch1.zen	20150708_gfpWAPLch3_G2G1\Mitosys2\LSM\gfpWAPLch3_G2\DE_W0003_P0001\DE_2_W0003_P0001_T0004\TR1_W0001_P0033\TR1_2_W0001_P0033_T0001_R1_P5_K1_Ch2-Ch1.zen	FA/ISS	20000	30.002	3		7	0	0	29.94	100000	2000	Scale	0	1.4	0	0.01	1.46	0	0.01	0.04	0	1	1	0	1	1.464	2.438	0	1	1.464	2.438	1.1064	1.1588	1	0.003	0.1473	0.0125	1	0.9517	0.9756	0.0037	0.1824	0.0118	0.094988	0.05316	0.24105	0.036294
401	TR1_2_W0001_P0014_T0001_R1_P1_K1_Ch2-Ch1.zen	20150708_gfpWAPLch3_G2G1\Mitosys2\LSM\gfpWAPLch3_G2\DE_W0004_P0001\DE_2_W0004_P0001_T0002\TR1_W0001_P0014\TR1_2_W0001_P0014_T0001_R1_P1_K1_Ch2-Ch1.zen	FA/ISS	20000	30.0	3	x	7	0	0	29.94	100000	2000	Scale	0	1.4	0	0.01	1.46	0	0.01	0.04	0	1	1	0	1	11.431	72.283	0	1	11.431	72.283	0.9354	1.8209	1	0.7692	0.9564	0.8576	1	0.986	0.993	0.7118	1.7381	0.8515	0.033395	0.014091999999999999	0.005144600000000001	0.0042981
402	TR1_2_W0001_P0014_T0001_R1_P2_K1_Ch2-Ch1.zen	20150708_gfpWAPLch3_G2G1\Mitosys2\LSM\gfpWAPLch3_G2\DE_W0004_P0001\DE_2_W0004_P0001_T0002\TR1_W0001_P0014\TR1_2_W0001_P0014_T0001_R1_P2_K1_Ch2-Ch1.zen	FA/ISS	20000	30.0	3		7	0	0	29.94	100000	2000	Scale	0	1.4	0	0.01	1.46	0	0.01	0.04	0	1	1	0	1	29.705	121.708	0	1	29.705	121.708	1.1429	2.8328	1	0.9076	0.9734	0.9399	1	0.9784	0.9891	1.0436	2.7339	0.9295	0.042227999999999995	0.016122	0.004208600000000001	0.0043904
403	TR1_2_W0001_P0014_T0001_R1_P3_K1_Ch2-Ch1.zen	20150708_gfpWAPLch3_G2G1\Mitosys2\LSM\gfpWAPLch3_G2\DE_W0004_P0001\DE_2_W0004_P0001_T0002\TR1_W0001_P0014\TR1_2_W0001_P0014_T0001_R1_P3_K1_Ch2-Ch1.zen	FA/ISS	20000	30.0	3		7	0	0	29.94	100000	2000	Scale	0	1.4	0	0.01	1.46	0	0.01	0.04	0	1	1	0	1	15.779000000000002	129.17700000000002	0	1	15.779000000000002	129.17700000000002	1.2793	2.5542	1	0.8275	0.9741	0.8978	1	0.9891	0.9945	1.0809	2.4846	0.8928	0.049255	0.010508	0.006674800000000001	0.009070100000000001
404	TR1_2_W0001_P0014_T0001_R1_P4_K1_Ch2-Ch1.zen	20150708_gfpWAPLch3_G2G1\Mitosys2\LSM\gfpWAPLch3_G2\DE_W0004_P0001\DE_2_W0004_P0001_T0002\TR1_W0001_P0014\TR1_2_W0001_P0014_T0001_R1_P4_K1_Ch2-Ch1.zen	FA/ISS	20000	30.0	3	x	7	0	0	29.94	100000	2000	Scale	0	1.4	0	0.01	1.46	0	0.01	0.04	0	1	1	0	1	2.356	4.658	0	1	2.356	4.658	1.495	1.3723	1	0.1607	0.4615	0.2687	1	0.9596	0.9796	0.3378	0.662	0.2607	0.054295	0.21741	0.084246	0.11149
405	TR1_2_W0001_P0014_T0001_R1_P5_K1_Ch2-Ch1.zen	20150708_gfpWAPLch3_G2G1\Mitosys2\LSM\gfpWAPLch3_G2\DE_W0004_P0001\DE_2_W0004_P0001_T0002\TR1_W0001_P0014\TR1_2_W0001_P0014_T0001_R1_P5_K1_Ch2-Ch1.zen	FA/ISS	20000	30.0	3		7	0	0	29.94	100000	2000	Scale	0	1.4	0	0.01	1.46	0	0.01	0.04	0	1	1	0	1	1.198	2.3280000000000003	0	1	1.198	2.3280000000000003	1.0434	1.0935	1	0.0302	0.1359	-0.0619	1	0.9589	0.9792	0.0214	0.1525	-0.0584	0.21063	0.21547	0.26205	0.069561
406	TR1_2_W0001_P0024_T0001_R1_P1_K1_Ch2-Ch1.zen	20150708_gfpWAPLch3_G2G1\Mitosys2\LSM\gfpWAPLch3_G2\DE_W0004_P0001\DE_2_W0004_P0001_T0003\TR1_W0001_P0024\TR1_2_W0001_P0024_T0001_R1_P1_K1_Ch2-Ch1.zen	FA/ISS	20000	30.0	3		7	0	0	29.94	100000	2000	Scale	0	1.4	0	0.01	1.46	0	0.01	0.04	0	1	1	0	1	28.719	218.327	0	1	28.719	218.327	1.0405	2.2977	1	0.9048	0.9854	0.9442	1	0.9885	0.9942	0.9432	2.2524	0.9387	0.042343	0.016113	0.0014465	0.0022355
407	TR1_2_W0001_P0024_T0001_R1_P2_K1_Ch2-Ch1.zen	20150708_gfpWAPLch3_G2G1\Mitosys2\LSM\gfpWAPLch3_G2\DE_W0004_P0001\DE_2_W0004_P0001_T0003\TR1_W0001_P0024\TR1_2_W0001_P0024_T0001_R1_P2_K1_Ch2-Ch1.zen	FA/ISS	20000	30.0	3		7	0	0	29.94	100000	2000	Scale	0	1.4	0	0.01	1.46	0	0.01	0.04	0	1	1	0	1	34.981	279.41	0	1	34.981	279.41	0.9699	2.3921	1	0.9211	0.9889	0.9544	1	0.9893	0.9946	0.892	2.3542	0.9492	0.036627	0.014957	0.0020245999999999997	0.0019933
408	TR1_2_W0001_P0024_T0001_R1_P3_K1_Ch2-Ch1.zen	20150708_gfpWAPLch3_G2G1\Mitosys2\LSM\gfpWAPLch3_G2\DE_W0004_P0001\DE_2_W0004_P0001_T0003\TR1_W0001_P0024\TR1_2_W0001_P0024_T0001_R1_P3_K1_Ch2-Ch1.zen	FA/ISS	20000	30.0	3		7	0	0	29.94	100000	2000	Scale	0	1.4	0	0.01	1.46	0	0.01	0.04	0	1	1	0	1	19.069000000000003	266.41900000000004	0	1	19.069000000000003	266.41900000000004	1.1486	1.8530000000000002	1	0.8571	0.9883	0.9203	1	0.9940000000000001	0.997	0.9943	1.8265	0.9176	0.07559	0.016329	0.0015798	0.0010417
409	TR1_2_W0001_P0024_T0001_R1_P4_K1_Ch2-Ch1.zen	20150708_gfpWAPLch3_G2G1\Mitosys2\LSM\gfpWAPLch3_G2\DE_W0004_P0001\DE_2_W0004_P0001_T0003\TR1_W0001_P0024\TR1_2_W0001_P0024_T0001_R1_P4_K1_Ch2-Ch1.zen	FA/ISS	20000	30.0	3		7	0	0	29.94	100000	2000	Scale	0	1.4	0	0.01	1.46	0	0.01	0.04	0	1	1	0	1	1.8659999999999999	6.422999999999999	0	1	1.8659999999999999	6.422999999999999	1.1695	1.1456	1	0.0595	0.5929	0.1827	1	0.977	0.9884	0.0938	0.6829	0.18	0.0707	0.054809000000000004	0.12972999999999998	0.015053
410	TR1_2_W0001_P0024_T0001_R1_P5_K1_Ch2-Ch1.zen	20150708_gfpWAPLch3_G2G1\Mitosys2\LSM\gfpWAPLch3_G2\DE_W0004_P0001\DE_2_W0004_P0001_T0003\TR1_W0001_P0024\TR1_2_W0001_P0024_T0001_R1_P5_K1_Ch2-Ch1.zen	FA/ISS	20000	30.0	3	x	7	0	0	29.94	100000	2000	Scale	0	1.4	0	0.01	1.46	0	0.01	0.04	0	1	1	0	1	0.773	1.98	0	1	0.773	1.98	1.0981	1.2676	1	0.7134	0.0676	-0.1981	1	0.9686	0.9842	0.6184	0.1099	-0.185	0.051426	0.36985	0.11099	0.16824
411	TR1_2_W0001_P0034_T0001_R1_P1_K1_Ch2-Ch1.zen	20150708_gfpWAPLch3_G2G1\Mitosys2\LSM\gfpWAPLch3_G2\DE_W0004_P0001\DE_2_W0004_P0001_T0004\TR1_W0001_P0034\TR1_2_W0001_P0034_T0001_R1_P1_K1_Ch2-Ch1.zen	FA/ISS	20000	30.0	3	p	7	0	0	29.94	100000	2000	Scale	0	1.4	0	0.01	1.46	0	0.01	0.04	0	1	1	0	1	29.905	142.879	0	1	29.905	142.879	1.0142	1.5933	1	0.9083	0.9790000000000001	0.943	1	0.9828	0.9914	0.9217	1.5432	0.9348	0.047333	0.013281	0.0037106	0.0026969999999999997
412	TR1_2_W0001_P0034_T0001_R1_P2_K1_Ch2-Ch1.zen	20150708_gfpWAPLch3_G2G1\Mitosys2\LSM\gfpWAPLch3_G2\DE_W0004_P0001\DE_2_W0004_P0001_T0004\TR1_W0001_P0034\TR1_2_W0001_P0034_T0001_R1_P2_K1_Ch2-Ch1.zen	FA/ISS	20000	30.0	3	p	7	0	0	29.94	100000	2000	Scale	0	1.4	0	0.01	1.46	0	0.01	0.04	0	1	1	0	1	27.079	161.07399999999998	0	1	27.079	161.07399999999998	1.0061	3.6146	1	0.899	0.9783	0.9378	1	0.9839	0.9919	0.9047	3.5214	0.9302	0.057545000000000006	0.014211000000000001	0.0024765	0.003917800000000001
413	TR1_2_W0001_P0034_T0001_R1_P3_K1_Ch2-Ch1.zen	20150708_gfpWAPLch3_G2G1\Mitosys2\LSM\gfpWAPLch3_G2\DE_W0004_P0001\DE_2_W0004_P0001_T0004\TR1_W0001_P0034\TR1_2_W0001_P0034_T0001_R1_P3_K1_Ch2-Ch1.zen	FA/ISS	20000	30.0	3	p	7	0	0	29.94	100000	2000	Scale	0	1.4	0	0.01	1.46	0	0.01	0.04	0	1	1	0	1	21.924	152.286	0	1	21.924	152.286	0.9183	4.9979	1	0.8761	0.976	0.9247	1	0.9857	0.9928	0.7995	4.872	0.9179999999999999	0.072824	0.024716	0.0022952	0.004065699999999999
414	TR1_2_W0001_P0034_T0001_R1_P4_K1_Ch2-Ch1.zen	20150708_gfpWAPLch3_G2G1\Mitosys2\LSM\gfpWAPLch3_G2\DE_W0004_P0001\DE_2_W0004_P0001_T0004\TR1_W0001_P0034\TR1_2_W0001_P0034_T0001_R1_P4_K1_Ch2-Ch1.zen	FA/ISS	20000	30.000999999999998	3	x	7	0	0	29.94	100000	2000	Scale	0	1.4	0	0.01	1.46	0	0.01	0.04	0	1	1	0	1	0.732	1.7480000000000002	0	1	0.732	1.7480000000000002	1.0165	1.0691	1	0.8446	0.0245	-0.142	1	0.9665	0.9831	0.8291	0.0283	-0.1264	0.25614000000000003	0.12521	0.27055999999999997	0.042897000000000005
415	TR1_2_W0001_P0034_T0001_R1_P5_K1_Ch2-Ch1.zen	20150708_gfpWAPLch3_G2G1\Mitosys2\LSM\gfpWAPLch3_G2\DE_W0004_P0001\DE_2_W0004_P0001_T0004\TR1_W0001_P0034\TR1_2_W0001_P0034_T0001_R1_P5_K1_Ch2-Ch1.zen	FA/ISS	20000	30.0	3	p	7	0	0	29.94	100000	2000	Scale	0	1.4	0	0.01	1.46	0	0.01	0.04	0	1	1	0	1	8.251	6.7010000000000005	0	1	8.251	6.7010000000000005	0.9791	1.0311	1	0.6902	0.6097	0.6486	1	0.903	0.9502	0.6726	0.5578	0.6073	0.15419000000000002	0.01415	0.12643	0.016557
416	TR1_2_W0001_P0005_T0001_R1_P1_K1_Ch2-Ch1.zen	20150708_gfpWAPLch3_G2G1\Mitosys2\LSM\gfpWAPLch3_G2\DE_W0005_P0001\DE_2_W0005_P0001_T0001\TR1_W0001_P0005\TR1_2_W0001_P0005_T0001_R1_P1_K1_Ch2-Ch1.zen	FA/ISS	20000	30.0	3	x	7	0	0	29.94	100000	2000	Scale	0	1.4	0	0.01	1.46	0	0.01	0.04	0	1	1	0	1	4.885	97.073	0	1	4.885	97.073	1.2754	2.7576	1	0.5045	0.9665	0.6977	1	0.9955	0.9977	0.6964	2.6812	0.6961	0.017602	0.096127	0.0019754	0.0045891000000000005
417	TR1_2_W0001_P0005_T0001_R1_P2_K1_Ch2-Ch1.zen	20150708_gfpWAPLch3_G2G1\Mitosys2\LSM\gfpWAPLch3_G2\DE_W0005_P0001\DE_2_W0005_P0001_T0001\TR1_W0001_P0005\TR1_2_W0001_P0005_T0001_R1_P2_K1_Ch2-Ch1.zen	FA/ISS	20000	30.0	3	x	7	0	0	29.94	100000	2000	Scale	0	1.4	0	0.01	1.46	0	0.01	0.04	0	1	1	0	1	27.968000000000004	167.50799999999998	0	1	27.968000000000004	167.50799999999998	1.0383	2.0642	1	0.902	0.9816	0.941	1	0.9859	0.9929	0.9383	2.013	0.9343	0.043446	0.015507	0.0020149	0.0026085
418	TR1_2_W0001_P0005_T0001_R1_P3_K1_Ch2-Ch1.zen	20150708_gfpWAPLch3_G2G1\Mitosys2\LSM\gfpWAPLch3_G2\DE_W0005_P0001\DE_2_W0005_P0001_T0001\TR1_W0001_P0005\TR1_2_W0001_P0005_T0001_R1_P3_K1_Ch2-Ch1.zen	FA/ISS	20000	30.0	3	n	7	0	0	29.94	100000	2000	Scale	0	1.4	0	0.01	1.46	0	0.01	0.04	0	1	1	0	1	12.644	192.387	0	1	12.644	192.387	1.3369	2.2118	1	0.7882	0.9836	0.8804	1	0.9944	0.9972	1.0861	2.1742	0.8779	0.062001	0.034964	0.0012444	0.0018111000000000002
419	TR1_2_W0001_P0005_T0001_R1_P4_K1_Ch2-Ch1.zen	20150708_gfpWAPLch3_G2G1\Mitosys2\LSM\gfpWAPLch3_G2\DE_W0005_P0001\DE_2_W0005_P0001_T0001\TR1_W0001_P0005\TR1_2_W0001_P0005_T0001_R1_P4_K1_Ch2-Ch1.zen	FA/ISS	20000	30.0	3	x	7	0	0	29.94	100000	2000	Scale	0	1.4	0	0.01	1.46	0	0.01	0.04	0	1	1	0	1	1.994	4.721	0	1	1.994	4.721	3.1855	4.1486	1	0.071	0.43200000000000005	0.1648	1	0.9654	0.9825	0.5508	2.3447	0.1606	0.14348	0.23389000000000001	0.14248	0.086243
420	TR1_2_W0001_P0005_T0001_R1_P5_K1_Ch2-Ch1.zen	20150708_gfpWAPLch3_G2G1\Mitosys2\LSM\gfpWAPLch3_G2\DE_W0005_P0001\DE_2_W0005_P0001_T0001\TR1_W0001_P0005\TR1_2_W0001_P0005_T0001_R1_P5_K1_Ch2-Ch1.zen	FA/ISS	20000	30.0	3	x	7	0	0	29.94	100000	2000	Scale	0	1.4	0	0.01	1.46	0	0.01	0.04	0	1	1	0	1	1.6219999999999999	9.651	0	1	1.6219999999999999	9.651	1.2175	1.135	1	0.0152	0.7169	0.0996	1	0.9867	0.9933	0.0388	0.8171	0.0988	0.10991	0.10479000000000001	0.008926100000000001	0.021212
421	TR1_2_W0001_P0015_T0001_R1_P1_K1_Ch2-Ch1.zen	20150708_gfpWAPLch3_G2G1\Mitosys2\LSM\gfpWAPLch3_G2\DE_W0005_P0001\DE_2_W0005_P0001_T0002\TR1_W0001_P0015\TR1_2_W0001_P0015_T0001_R1_P1_K1_Ch2-Ch1.zen	FA/ISS	20000	30.0	3		7	0	0	29.94	100000	2000	Scale	0	1.4	0	0.01	1.46	0	0.01	0.04	0	1	1	0	1	27.776999999999997	147.49200000000002	0	1	27.776999999999997	147.49200000000002	0.9421	2.7417	1	0.9015	0.9777	0.9388	1	0.9829	0.9914	0.8463	2.6634	0.9307	0.047195	0.017271	0.004719699999999999	0.0040679
422	TR1_2_W0001_P0015_T0001_R1_P2_K1_Ch2-Ch1.zen	20150708_gfpWAPLch3_G2G1\Mitosys2\LSM\gfpWAPLch3_G2\DE_W0005_P0001\DE_2_W0005_P0001_T0002\TR1_W0001_P0015\TR1_2_W0001_P0015_T0001_R1_P2_K1_Ch2-Ch1.zen	FA/ISS	20000	30.0	3		7	0	0	29.94	100000	2000	Scale	0	1.4	0	0.01	1.46	0	0.01	0.04	0	1	1	0	1	24.838	145.904	0	1	24.838	145.904	1.0095	2.248	1	0.8895	0.9785	0.9329	1	0.9852	0.9926	0.8978	2.1871	0.9259	0.049724000000000004	0.018808000000000002	0.0033616999999999996	0.0033396000000000003
423	TR1_2_W0001_P0015_T0001_R1_P3_K1_Ch2-Ch1.zen	20150708_gfpWAPLch3_G2G1\Mitosys2\LSM\gfpWAPLch3_G2\DE_W0005_P0001\DE_2_W0005_P0001_T0002\TR1_W0001_P0015\TR1_2_W0001_P0015_T0001_R1_P3_K1_Ch2-Ch1.zen	FA/ISS	20000	30.0	3		7	0	0	29.94	100000	2000	Scale	0	1.4	0	0.01	1.46	0	0.01	0.04	0	1	1	0	1	29.791	203.43599999999998	0	1	29.791	203.43599999999998	1.0577	3.2327	1	0.9074	0.9828	0.9444	1	0.9859	0.9929	0.9620000000000001	3.1601	0.9376	0.051210000000000006	0.010927	0.0037044000000000005	0.0025729
424	TR1_2_W0001_P0015_T0001_R1_P4_K1_Ch2-Ch1.zen	20150708_gfpWAPLch3_G2G1\Mitosys2\LSM\gfpWAPLch3_G2\DE_W0005_P0001\DE_2_W0005_P0001_T0002\TR1_W0001_P0015\TR1_2_W0001_P0015_T0001_R1_P4_K1_Ch2-Ch1.zen	FA/ISS	20000	30.0	3	x	7	0	0	29.94	100000	2000	Scale	0	1.4	0	0.01	1.46	0	0.01	0.04	0	1	1	0	1	0.895	2.008	0	1	0.895	2.008	1.0064	1.0345	1	0.3247	0.075	-0.1534	1	0.9647	0.9822	0.3199	0.0725	-0.1433	0.14153	0.15757000000000002	0.22061	0.070395
425	TR1_2_W0001_P0015_T0001_R1_P5_K1_Ch2-Ch1.zen	20150708_gfpWAPLch3_G2G1\Mitosys2\LSM\gfpWAPLch3_G2\DE_W0005_P0001\DE_2_W0005_P0001_T0002\TR1_W0001_P0015\TR1_2_W0001_P0015_T0001_R1_P5_K1_Ch2-Ch1.zen	FA/ISS	20000	30.0	3		7	0	0	29.94	100000	2000	Scale	0	1.4	0	0.01	1.46	0	0.01	0.04	0	1	1	0	1	1.96	3.992	0	1	1.96	3.992	1.4715	2.066	1	0.0849	0.377	0.1667	1	0.9601	0.9798	0.1675	0.9304	0.1616	0.017480000000000002	0.29161	0.10569	0.12699000000000002
[truncated: 101 more columns]
