# Supplementary material for: Absolute quantification of cohesin, CTCF and their regulators in human cells
Source: eLife. 2019 Jun 17;8:e46269. doi: 10.7554/eLife.46269 (PMC6606026; doi:10.7554/eLife.46269)
Supplement: Figure 2—source data 1. [file elife-46269-fig2-data1.zip › Figure 2 - source data 1/20150708_gfpWAPLch3_G2G1/2c_opt_time_col_cf_Ch1.txt]

tau_us	Ch1	Ch1_std	Ch1_fit	path
10	1.130015e-02	3.716632e-03	1.031000e-02	20150708_gfpWAPLch3_G2G1\Mitosys2\Calibration\mEGFPC1_G2\H2B_mEGFP_set_0_R1_P11_K1_Ch2-Ch1.zen
20	9.842888e-03	4.131157e-03	9.815600e-03	20150708_gfpWAPLch3_G2G1\Mitosys2\Calibration\mEGFPC1_G2\H2B_mEGFP_set_0_R1_P11_K1_Ch2-Ch1.zen
30	7.848915e-03	4.413895e-03	9.371700e-03	20150708_gfpWAPLch3_G2G1\Mitosys2\Calibration\mEGFPC1_G2\H2B_mEGFP_set_0_R1_P11_K1_Ch2-Ch1.zen
40	9.145643e-03	3.665479e-03	8.970200e-03	20150708_gfpWAPLch3_G2G1\Mitosys2\Calibration\mEGFPC1_G2\H2B_mEGFP_set_0_R1_P11_K1_Ch2-Ch1.zen
50	8.162552e-03	2.730091e-03	8.605300e-03	20150708_gfpWAPLch3_G2G1\Mitosys2\Calibration\mEGFPC1_G2\H2B_mEGFP_set_0_R1_P11_K1_Ch2-Ch1.zen
60	9.222712e-03	4.079157e-03	8.272200e-03	20150708_gfpWAPLch3_G2G1\Mitosys2\Calibration\mEGFPC1_G2\H2B_mEGFP_set_0_R1_P11_K1_Ch2-Ch1.zen
70	8.275069e-03	4.015711e-03	7.967200e-03	20150708_gfpWAPLch3_G2G1\Mitosys2\Calibration\mEGFPC1_G2\H2B_mEGFP_set_0_R1_P11_K1_Ch2-Ch1.zen
80	7.599925e-03	2.956495e-03	7.686800e-03	20150708_gfpWAPLch3_G2G1\Mitosys2\Calibration\mEGFPC1_G2\H2B_mEGFP_set_0_R1_P11_K1_Ch2-Ch1.zen
90	6.531055e-03	3.459311e-03	7.428400e-03	20150708_gfpWAPLch3_G2G1\Mitosys2\Calibration\mEGFPC1_G2\H2B_mEGFP_set_0_R1_P11_K1_Ch2-Ch1.zen
100	7.156973e-03	2.297921e-03	7.189400e-03	20150708_gfpWAPLch3_G2G1\Mitosys2\Calibration\mEGFPC1_G2\H2B_mEGFP_set_0_R1_P11_K1_Ch2-Ch1.zen
120	6.382980e-03	2.518868e-03	6.761700e-03	20150708_gfpWAPLch3_G2G1\Mitosys2\Calibration\mEGFPC1_G2\H2B_mEGFP_set_0_R1_P11_K1_Ch2-Ch1.zen
140	6.552238e-03	2.168906e-03	6.390300e-03	20150708_gfpWAPLch3_G2G1\Mitosys2\Calibration\mEGFPC1_G2\H2B_mEGFP_set_0_R1_P11_K1_Ch2-Ch1.zen
160	5.727661e-03	2.242666e-03	6.064400e-03	20150708_gfpWAPLch3_G2G1\Mitosys2\Calibration\mEGFPC1_G2\H2B_mEGFP_set_0_R1_P11_K1_Ch2-Ch1.zen
180	6.278803e-03	1.663699e-03	5.776100e-03	20150708_gfpWAPLch3_G2G1\Mitosys2\Calibration\mEGFPC1_G2\H2B_mEGFP_set_0_R1_P11_K1_Ch2-Ch1.zen
200	5.770059e-03	1.711946e-03	5.518900e-03	20150708_gfpWAPLch3_G2G1\Mitosys2\Calibration\mEGFPC1_G2\H2B_mEGFP_set_0_R1_P11_K1_Ch2-Ch1.zen
220	5.587084e-03	2.566482e-03	5.287600e-03	20150708_gfpWAPLch3_G2G1\Mitosys2\Calibration\mEGFPC1_G2\H2B_mEGFP_set_0_R1_P11_K1_Ch2-Ch1.zen
240	5.562665e-03	1.893088e-03	5.078300e-03	20150708_gfpWAPLch3_G2G1\Mitosys2\Calibration\mEGFPC1_G2\H2B_mEGFP_set_0_R1_P11_K1_Ch2-Ch1.zen
260	4.573491e-03	1.938919e-03	4.887700e-03	20150708_gfpWAPLch3_G2G1\Mitosys2\Calibration\mEGFPC1_G2\H2B_mEGFP_set_0_R1_P11_K1_Ch2-Ch1.zen
280	4.971425e-03	2.081407e-03	4.713200e-03	20150708_gfpWAPLch3_G2G1\Mitosys2\Calibration\mEGFPC1_G2\H2B_mEGFP_set_0_R1_P11_K1_Ch2-Ch1.zen
300	5.187448e-03	1.909410e-03	4.552400e-03	20150708_gfpWAPLch3_G2G1\Mitosys2\Calibration\mEGFPC1_G2\H2B_mEGFP_set_0_R1_P11_K1_Ch2-Ch1.zen
340	4.123927e-03	1.277366e-03	4.265700e-03	20150708_gfpWAPLch3_G2G1\Mitosys2\Calibration\mEGFPC1_G2\H2B_mEGFP_set_0_R1_P11_K1_Ch2-Ch1.zen
380	3.350759e-03	1.703466e-03	4.016500e-03	20150708_gfpWAPLch3_G2G1\Mitosys2\Calibration\mEGFPC1_G2\H2B_mEGFP_set_0_R1_P11_K1_Ch2-Ch1.zen
420	3.836578e-03	1.916161e-03	3.797100e-03	20150708_gfpWAPLch3_G2G1\Mitosys2\Calibration\mEGFPC1_G2\H2B_mEGFP_set_0_R1_P11_K1_Ch2-Ch1.zen
460	3.594716e-03	1.884130e-03	3.601900e-03	20150708_gfpWAPLch3_G2G1\Mitosys2\Calibration\mEGFPC1_G2\H2B_mEGFP_set_0_R1_P11_K1_Ch2-Ch1.zen
500	3.760277e-03	1.063768e-03	3.426500e-03	20150708_gfpWAPLch3_G2G1\Mitosys2\Calibration\mEGFPC1_G2\H2B_mEGFP_set_0_R1_P11_K1_Ch2-Ch1.zen
540	3.437831e-03	1.522323e-03	3.267900e-03	20150708_gfpWAPLch3_G2G1\Mitosys2\Calibration\mEGFPC1_G2\H2B_mEGFP_set_0_R1_P11_K1_Ch2-Ch1.zen
580	2.959970e-03	1.780027e-03	3.123600e-03	20150708_gfpWAPLch3_G2G1\Mitosys2\Calibration\mEGFPC1_G2\H2B_mEGFP_set_0_R1_P11_K1_Ch2-Ch1.zen
620	2.952930e-03	1.768433e-03	2.991500e-03	20150708_gfpWAPLch3_G2G1\Mitosys2\Calibration\mEGFPC1_G2\H2B_mEGFP_set_0_R1_P11_K1_Ch2-Ch1.zen
660	2.971117e-03	1.727729e-03	2.870000e-03	20150708_gfpWAPLch3_G2G1\Mitosys2\Calibration\mEGFPC1_G2\H2B_mEGFP_set_0_R1_P11_K1_Ch2-Ch1.zen
700	2.938075e-03	1.020879e-03	2.758000e-03	20150708_gfpWAPLch3_G2G1\Mitosys2\Calibration\mEGFPC1_G2\H2B_mEGFP_set_0_R1_P11_K1_Ch2-Ch1.zen
780	2.630791e-03	1.290941e-03	2.557800e-03	20150708_gfpWAPLch3_G2G1\Mitosys2\Calibration\mEGFPC1_G2\H2B_mEGFP_set_0_R1_P11_K1_Ch2-Ch1.zen
860	2.213312e-03	1.289504e-03	2.384000e-03	20150708_gfpWAPLch3_G2G1\Mitosys2\Calibration\mEGFPC1_G2\H2B_mEGFP_set_0_R1_P11_K1_Ch2-Ch1.zen
940	1.986967e-03	7.849404e-04	2.231700e-03	20150708_gfpWAPLch3_G2G1\Mitosys2\Calibration\mEGFPC1_G2\H2B_mEGFP_set_0_R1_P11_K1_Ch2-Ch1.zen
1020	2.072866e-03	1.233343e-03	2.097100e-03	20150708_gfpWAPLch3_G2G1\Mitosys2\Calibration\mEGFPC1_G2\H2B_mEGFP_set_0_R1_P11_K1_Ch2-Ch1.zen
1100	1.788741e-03	1.049225e-03	1.977200e-03	20150708_gfpWAPLch3_G2G1\Mitosys2\Calibration\mEGFPC1_G2\H2B_mEGFP_set_0_R1_P11_K1_Ch2-Ch1.zen
1180	1.991707e-03	9.108321e-04	1.869800e-03	20150708_gfpWAPLch3_G2G1\Mitosys2\Calibration\mEGFPC1_G2\H2B_mEGFP_set_0_R1_P11_K1_Ch2-Ch1.zen
1260	1.841147e-03	1.044888e-03	1.772900e-03	20150708_gfpWAPLch3_G2G1\Mitosys2\Calibration\mEGFPC1_G2\H2B_mEGFP_set_0_R1_P11_K1_Ch2-Ch1.zen
1340	1.723233e-03	1.147029e-03	1.685200e-03	20150708_gfpWAPLch3_G2G1\Mitosys2\Calibration\mEGFPC1_G2\H2B_mEGFP_set_0_R1_P11_K1_Ch2-Ch1.zen
1420	1.223832e-03	9.033347e-04	1.605400e-03	20150708_gfpWAPLch3_G2G1\Mitosys2\Calibration\mEGFPC1_G2\H2B_mEGFP_set_0_R1_P11_K1_Ch2-Ch1.zen
1500	1.573461e-03	7.115185e-04	1.532400e-03	20150708_gfpWAPLch3_G2G1\Mitosys2\Calibration\mEGFPC1_G2\H2B_mEGFP_set_0_R1_P11_K1_Ch2-Ch1.zen
1660	1.356978e-03	8.100454e-04	1.403900e-03	20150708_gfpWAPLch3_G2G1\Mitosys2\Calibration\mEGFPC1_G2\H2B_mEGFP_set_0_R1_P11_K1_Ch2-Ch1.zen
1820	1.132267e-03	7.667383e-04	1.294300e-03	20150708_gfpWAPLch3_G2G1\Mitosys2\Calibration\mEGFPC1_G2\H2B_mEGFP_set_0_R1_P11_K1_Ch2-Ch1.zen
1980	1.215622e-03	8.629107e-04	1.199800e-03	20150708_gfpWAPLch3_G2G1\Mitosys2\Calibration\mEGFPC1_G2\H2B_mEGFP_set_0_R1_P11_K1_Ch2-Ch1.zen
2140	1.328777e-03	1.016329e-03	1.117400e-03	20150708_gfpWAPLch3_G2G1\Mitosys2\Calibration\mEGFPC1_G2\H2B_mEGFP_set_0_R1_P11_K1_Ch2-Ch1.zen
2300	1.338336e-03	8.858829e-04	1.045100e-03	20150708_gfpWAPLch3_G2G1\Mitosys2\Calibration\mEGFPC1_G2\H2B_mEGFP_set_0_R1_P11_K1_Ch2-Ch1.zen
2460	1.188151e-03	7.949795e-04	9.810300e-04	20150708_gfpWAPLch3_G2G1\Mitosys2\Calibration\mEGFPC1_G2\H2B_mEGFP_set_0_R1_P11_K1_Ch2-Ch1.zen
2620	7.110648e-04	6.799564e-04	9.239300e-04	20150708_gfpWAPLch3_G2G1\Mitosys2\Calibration\mEGFPC1_G2\H2B_mEGFP_set_0_R1_P11_K1_Ch2-Ch1.zen
2780	9.321283e-04	1.040591e-03	8.727300e-04	20150708_gfpWAPLch3_G2G1\Mitosys2\Calibration\mEGFPC1_G2\H2B_mEGFP_set_0_R1_P11_K1_Ch2-Ch1.zen
2940	6.973279e-04	1.173600e-03	8.265700e-04	20150708_gfpWAPLch3_G2G1\Mitosys2\Calibration\mEGFPC1_G2\H2B_mEGFP_set_0_R1_P11_K1_Ch2-Ch1.zen
3100	5.468628e-04	7.115559e-04	7.847400e-04	20150708_gfpWAPLch3_G2G1\Mitosys2\Calibration\mEGFPC1_G2\H2B_mEGFP_set_0_R1_P11_K1_Ch2-Ch1.zen
3420	5.586322e-04	7.205579e-04	7.118700e-04	20150708_gfpWAPLch3_G2G1\Mitosys2\Calibration\mEGFPC1_G2\H2B_mEGFP_set_0_R1_P11_K1_Ch2-Ch1.zen
3740	6.683242e-04	7.900307e-04	6.505800e-04	20150708_gfpWAPLch3_G2G1\Mitosys2\Calibration\mEGFPC1_G2\H2B_mEGFP_set_0_R1_P11_K1_Ch2-Ch1.zen
4060	6.310179e-04	6.808865e-04	5.983300e-04	20150708_gfpWAPLch3_G2G1\Mitosys2\Calibration\mEGFPC1_G2\H2B_mEGFP_set_0_R1_P11_K1_Ch2-Ch1.zen
4380	6.133963e-04	7.946819e-04	5.532800e-04	20150708_gfpWAPLch3_G2G1\Mitosys2\Calibration\mEGFPC1_G2\H2B_mEGFP_set_0_R1_P11_K1_Ch2-Ch1.zen
4700	3.588480e-04	5.560466e-04	5.140600e-04	20150708_gfpWAPLch3_G2G1\Mitosys2\Calibration\mEGFPC1_G2\H2B_mEGFP_set_0_R1_P11_K1_Ch2-Ch1.zen
5020	3.616529e-04	4.615576e-04	4.796300e-04	20150708_gfpWAPLch3_G2G1\Mitosys2\Calibration\mEGFPC1_G2\H2B_mEGFP_set_0_R1_P11_K1_Ch2-Ch1.zen
5340	5.367322e-04	4.946078e-04	4.491600e-04	20150708_gfpWAPLch3_G2G1\Mitosys2\Calibration\mEGFPC1_G2\H2B_mEGFP_set_0_R1_P11_K1_Ch2-Ch1.zen
5660	5.082861e-04	8.681258e-04	4.220200e-04	20150708_gfpWAPLch3_G2G1\Mitosys2\Calibration\mEGFPC1_G2\H2B_mEGFP_set_0_R1_P11_K1_Ch2-Ch1.zen
5980	4.849661e-04	7.115028e-04	3.977100e-04	20150708_gfpWAPLch3_G2G1\Mitosys2\Calibration\mEGFPC1_G2\H2B_mEGFP_set_0_R1_P11_K1_Ch2-Ch1.zen
6300	2.646968e-04	4.695293e-04	3.758000e-04	20150708_gfpWAPLch3_G2G1\Mitosys2\Calibration\mEGFPC1_G2\H2B_mEGFP_set_0_R1_P11_K1_Ch2-Ch1.zen
6940	-7.773337e-05	5.560844e-04	3.379400e-04	20150708_gfpWAPLch3_G2G1\Mitosys2\Calibration\mEGFPC1_G2\H2B_mEGFP_set_0_R1_P11_K1_Ch2-Ch1.zen
7580	8.137442e-05	5.648688e-04	3.064000e-04	20150708_gfpWAPLch3_G2G1\Mitosys2\Calibration\mEGFPC1_G2\H2B_mEGFP_set_0_R1_P11_K1_Ch2-Ch1.zen
8220	3.758042e-04	5.540283e-04	2.797500e-04	20150708_gfpWAPLch3_G2G1\Mitosys2\Calibration\mEGFPC1_G2\H2B_mEGFP_set_0_R1_P11_K1_Ch2-Ch1.zen
8860	3.861147e-04	4.736580e-04	2.569500e-04	20150708_gfpWAPLch3_G2G1\Mitosys2\Calibration\mEGFPC1_G2\H2B_mEGFP_set_0_R1_P11_K1_Ch2-Ch1.zen
9500	3.003582e-04	5.615435e-04	2.372500e-04	20150708_gfpWAPLch3_G2G1\Mitosys2\Calibration\mEGFPC1_G2\H2B_mEGFP_set_0_R1_P11_K1_Ch2-Ch1.zen
10140	1.828049e-04	6.181199e-04	2.200600e-04	20150708_gfpWAPLch3_G2G1\Mitosys2\Calibration\mEGFPC1_G2\H2B_mEGFP_set_0_R1_P11_K1_Ch2-Ch1.zen
10780	1.394437e-04	4.915708e-04	2.049500e-04	20150708_gfpWAPLch3_G2G1\Mitosys2\Calibration\mEGFPC1_G2\H2B_mEGFP_set_0_R1_P11_K1_Ch2-Ch1.zen
11420	2.021839e-04	5.103306e-04	1.915800e-04	20150708_gfpWAPLch3_G2G1\Mitosys2\Calibration\mEGFPC1_G2\H2B_mEGFP_set_0_R1_P11_K1_Ch2-Ch1.zen
12060	8.709749e-05	5.780316e-04	1.796600e-04	20150708_gfpWAPLch3_G2G1\Mitosys2\Calibration\mEGFPC1_G2\H2B_mEGFP_set_0_R1_P11_K1_Ch2-Ch1.zen
12700	7.110462e-05	3.606689e-04	1.689800e-04	20150708_gfpWAPLch3_G2G1\Mitosys2\Calibration\mEGFPC1_G2\H2B_mEGFP_set_0_R1_P11_K1_Ch2-Ch1.zen
13980	1.938896e-04	4.724516e-04	1.506600e-04	20150708_gfpWAPLch3_G2G1\Mitosys2\Calibration\mEGFPC1_G2\H2B_mEGFP_set_0_R1_P11_K1_Ch2-Ch1.zen
15260	1.133986e-04	4.648352e-04	1.355400e-04	20150708_gfpWAPLch3_G2G1\Mitosys2\Calibration\mEGFPC1_G2\H2B_mEGFP_set_0_R1_P11_K1_Ch2-Ch1.zen
16540	1.697198e-04	4.109449e-04	1.228700e-04	20150708_gfpWAPLch3_G2G1\Mitosys2\Calibration\mEGFPC1_G2\H2B_mEGFP_set_0_R1_P11_K1_Ch2-Ch1.zen
17820	1.852421e-04	3.953275e-04	1.121200e-04	20150708_gfpWAPLch3_G2G1\Mitosys2\Calibration\mEGFPC1_G2\H2B_mEGFP_set_0_R1_P11_K1_Ch2-Ch1.zen
19100	1.249416e-04	4.606273e-04	1.028900e-04	20150708_gfpWAPLch3_G2G1\Mitosys2\Calibration\mEGFPC1_G2\H2B_mEGFP_set_0_R1_P11_K1_Ch2-Ch1.zen
20380	2.846493e-04	4.856164e-04	9.490700e-05	20150708_gfpWAPLch3_G2G1\Mitosys2\Calibration\mEGFPC1_G2\H2B_mEGFP_set_0_R1_P11_K1_Ch2-Ch1.zen
21660	1.348622e-04	5.394994e-04	8.793000e-05	20150708_gfpWAPLch3_G2G1\Mitosys2\Calibration\mEGFPC1_G2\H2B_mEGFP_set_0_R1_P11_K1_Ch2-Ch1.zen
22940	1.427851e-04	4.973735e-04	8.179100e-05	20150708_gfpWAPLch3_G2G1\Mitosys2\Calibration\mEGFPC1_G2\H2B_mEGFP_set_0_R1_P11_K1_Ch2-Ch1.zen
24220	7.267226e-05	5.051896e-04	7.635300e-05	20150708_gfpWAPLch3_G2G1\Mitosys2\Calibration\mEGFPC1_G2\H2B_mEGFP_set_0_R1_P11_K1_Ch2-Ch1.zen
25500	-4.904528e-06	3.585487e-04	7.150700e-05	20150708_gfpWAPLch3_G2G1\Mitosys2\Calibration\mEGFPC1_G2\H2B_mEGFP_set_0_R1_P11_K1_Ch2-Ch1.zen
28060	1.408021e-04	3.843097e-04	6.325600e-05	20150708_gfpWAPLch3_G2G1\Mitosys2\Calibration\mEGFPC1_G2\H2B_mEGFP_set_0_R1_P11_K1_Ch2-Ch1.zen
30620	2.100816e-06	2.775780e-04	5.650900e-05	20150708_gfpWAPLch3_G2G1\Mitosys2\Calibration\mEGFPC1_G2\H2B_mEGFP_set_0_R1_P11_K1_Ch2-Ch1.zen
33180	1.234226e-04	3.945702e-04	5.090600e-05	20150708_gfpWAPLch3_G2G1\Mitosys2\Calibration\mEGFPC1_G2\H2B_mEGFP_set_0_R1_P11_K1_Ch2-Ch1.zen
35740	1.062708e-04	4.181928e-04	4.618800e-05	20150708_gfpWAPLch3_G2G1\Mitosys2\Calibration\mEGFPC1_G2\H2B_mEGFP_set_0_R1_P11_K1_Ch2-Ch1.zen
38300	3.233095e-05	3.261779e-04	4.217000e-05	20150708_gfpWAPLch3_G2G1\Mitosys2\Calibration\mEGFPC1_G2\H2B_mEGFP_set_0_R1_P11_K1_Ch2-Ch1.zen
40860	2.214028e-05	3.017082e-04	3.871200e-05	20150708_gfpWAPLch3_G2G1\Mitosys2\Calibration\mEGFPC1_G2\H2B_mEGFP_set_0_R1_P11_K1_Ch2-Ch1.zen
43420	4.936101e-05	4.194989e-04	3.571100e-05	20150708_gfpWAPLch3_G2G1\Mitosys2\Calibration\mEGFPC1_G2\H2B_mEGFP_set_0_R1_P11_K1_Ch2-Ch1.zen
45980	1.065402e-04	4.465481e-04	3.308400e-05	20150708_gfpWAPLch3_G2G1\Mitosys2\Calibration\mEGFPC1_G2\H2B_mEGFP_set_0_R1_P11_K1_Ch2-Ch1.zen
48540	1.235138e-04	3.076984e-04	3.077000e-05	20150708_gfpWAPLch3_G2G1\Mitosys2\Calibration\mEGFPC1_G2\H2B_mEGFP_set_0_R1_P11_K1_Ch2-Ch1.zen
51100	6.494271e-05	4.165347e-04	2.871800e-05	20150708_gfpWAPLch3_G2G1\Mitosys2\Calibration\mEGFPC1_G2\H2B_mEGFP_set_0_R1_P11_K1_Ch2-Ch1.zen
56220	-5.181285e-05	3.462322e-04	2.524800e-05	20150708_gfpWAPLch3_G2G1\Mitosys2\Calibration\mEGFPC1_G2\H2B_mEGFP_set_0_R1_P11_K1_Ch2-Ch1.zen
61340	-1.028747e-04	2.685956e-04	2.243400e-05	20150708_gfpWAPLch3_G2G1\Mitosys2\Calibration\mEGFPC1_G2\H2B_mEGFP_set_0_R1_P11_K1_Ch2-Ch1.zen
66460	-6.579724e-05	3.409772e-04	2.011300e-05	20150708_gfpWAPLch3_G2G1\Mitosys2\Calibration\mEGFPC1_G2\H2B_mEGFP_set_0_R1_P11_K1_Ch2-Ch1.zen
71580	4.111164e-05	2.755132e-04	1.817100e-05	20150708_gfpWAPLch3_G2G1\Mitosys2\Calibration\mEGFPC1_G2\H2B_mEGFP_set_0_R1_P11_K1_Ch2-Ch1.zen
76700	8.534799e-05	2.799461e-04	1.652700e-05	20150708_gfpWAPLch3_G2G1\Mitosys2\Calibration\mEGFPC1_G2\H2B_mEGFP_set_0_R1_P11_K1_Ch2-Ch1.zen
81820	1.641499e-05	2.572919e-04	1.512100e-05	20150708_gfpWAPLch3_G2G1\Mitosys2\Calibration\mEGFPC1_G2\H2B_mEGFP_set_0_R1_P11_K1_Ch2-Ch1.zen
86940	6.550588e-05	2.991196e-04	1.390500e-05	20150708_gfpWAPLch3_G2G1\Mitosys2\Calibration\mEGFPC1_G2\H2B_mEGFP_set_0_R1_P11_K1_Ch2-Ch1.zen
92060	-1.928236e-05	3.019825e-04	1.284600e-05	20150708_gfpWAPLch3_G2G1\Mitosys2\Calibration\mEGFPC1_G2\H2B_mEGFP_set_0_R1_P11_K1_Ch2-Ch1.zen
97180	8.054806e-05	2.921509e-04	1.191700e-05	20150708_gfpWAPLch3_G2G1\Mitosys2\Calibration\mEGFPC1_G2\H2B_mEGFP_set_0_R1_P11_K1_Ch2-Ch1.zen
102300	8.321842e-05	2.693982e-04	1.109600e-05	20150708_gfpWAPLch3_G2G1\Mitosys2\Calibration\mEGFPC1_G2\H2B_mEGFP_set_0_R1_P11_K1_Ch2-Ch1.zen
112540	5.286637e-05	1.966873e-04	9.714100e-06	20150708_gfpWAPLch3_G2G1\Mitosys2\Calibration\mEGFPC1_G2\H2B_mEGFP_set_0_R1_P11_K1_Ch2-Ch1.zen
122780	2.323693e-05	2.442430e-04	8.600200e-06	20150708_gfpWAPLch3_G2G1\Mitosys2\Calibration\mEGFPC1_G2\H2B_mEGFP_set_0_R1_P11_K1_Ch2-Ch1.zen
133020	-5.169615e-05	2.456086e-04	7.686300e-06	20150708_gfpWAPLch3_G2G1\Mitosys2\Calibration\mEGFPC1_G2\H2B_mEGFP_set_0_R1_P11_K1_Ch2-Ch1.zen
143260	-9.071354e-05	2.365360e-04	6.925400e-06	20150708_gfpWAPLch3_G2G1\Mitosys2\Calibration\mEGFPC1_G2\H2B_mEGFP_set_0_R1_P11_K1_Ch2-Ch1.zen
153500	-1.602776e-05	1.354223e-04	6.283600e-06	20150708_gfpWAPLch3_G2G1\Mitosys2\Calibration\mEGFPC1_G2\H2B_mEGFP_set_0_R1_P11_K1_Ch2-Ch1.zen
163740	-6.354950e-05	2.428216e-04	5.736200e-06	20150708_gfpWAPLch3_G2G1\Mitosys2\Calibration\mEGFPC1_G2\H2B_mEGFP_set_0_R1_P11_K1_Ch2-Ch1.zen
173980	-2.265021e-05	1.899020e-04	5.264900e-06	20150708_gfpWAPLch3_G2G1\Mitosys2\Calibration\mEGFPC1_G2\H2B_mEGFP_set_0_R1_P11_K1_Ch2-Ch1.zen
184220	-3.156806e-06	2.122266e-04	4.855400e-06	20150708_gfpWAPLch3_G2G1\Mitosys2\Calibration\mEGFPC1_G2\H2B_mEGFP_set_0_R1_P11_K1_Ch2-Ch1.zen
194460	-5.022627e-05	1.801436e-04	4.497100e-06	20150708_gfpWAPLch3_G2G1\Mitosys2\Calibration\mEGFPC1_G2\H2B_mEGFP_set_0_R1_P11_K1_Ch2-Ch1.zen
204700	-2.520099e-05	1.515843e-04	4.181200e-06	20150708_gfpWAPLch3_G2G1\Mitosys2\Calibration\mEGFPC1_G2\H2B_mEGFP_set_0_R1_P11_K1_Ch2-Ch1.zen
225180	2.008981e-05	1.285930e-04	3.651200e-06	20150708_gfpWAPLch3_G2G1\Mitosys2\Calibration\mEGFPC1_G2\H2B_mEGFP_set_0_R1_P11_K1_Ch2-Ch1.zen
245660	4.230844e-05	1.827961e-04	3.225600e-06	20150708_gfpWAPLch3_G2G1\Mitosys2\Calibration\mEGFPC1_G2\H2B_mEGFP_set_0_R1_P11_K1_Ch2-Ch1.zen
266140	1.904251e-05	1.503825e-04	2.877500e-06	20150708_gfpWAPLch3_G2G1\Mitosys2\Calibration\mEGFPC1_G2\H2B_mEGFP_set_0_R1_P11_K1_Ch2-Ch1.zen
286620	3.218129e-06	1.650701e-04	2.588500e-06	20150708_gfpWAPLch3_G2G1\Mitosys2\Calibration\mEGFPC1_G2\H2B_mEGFP_set_0_R1_P11_K1_Ch2-Ch1.zen
307100	3.655927e-06	1.782737e-04	2.345300e-06	20150708_gfpWAPLch3_G2G1\Mitosys2\Calibration\mEGFPC1_G2\H2B_mEGFP_set_0_R1_P11_K1_Ch2-Ch1.zen
327580	6.917701e-07	1.865834e-04	2.138300e-06	20150708_gfpWAPLch3_G2G1\Mitosys2\Calibration\mEGFPC1_G2\H2B_mEGFP_set_0_R1_P11_K1_Ch2-Ch1.zen
348060	-1.505670e-05	1.749725e-04	1.960500e-06	20150708_gfpWAPLch3_G2G1\Mitosys2\Calibration\mEGFPC1_G2\H2B_mEGFP_set_0_R1_P11_K1_Ch2-Ch1.zen
368540	3.361538e-05	1.189195e-04	1.806200e-06	20150708_gfpWAPLch3_G2G1\Mitosys2\Calibration\mEGFPC1_G2\H2B_mEGFP_set_0_R1_P11_K1_Ch2-Ch1.zen
389020	1.964978e-05	2.240754e-04	1.671400e-06	20150708_gfpWAPLch3_G2G1\Mitosys2\Calibration\mEGFPC1_G2\H2B_mEGFP_set_0_R1_P11_K1_Ch2-Ch1.zen
409500	-5.301739e-06	1.764095e-04	1.552700e-06	20150708_gfpWAPLch3_G2G1\Mitosys2\Calibration\mEGFPC1_G2\H2B_mEGFP_set_0_R1_P11_K1_Ch2-Ch1.zen
450460	-3.930258e-05	1.700015e-04	1.354000e-06	20150708_gfpWAPLch3_G2G1\Mitosys2\Calibration\mEGFPC1_G2\H2B_mEGFP_set_0_R1_P11_K1_Ch2-Ch1.zen
491420	-5.746249e-06	1.324368e-04	1.194700e-06	20150708_gfpWAPLch3_G2G1\Mitosys2\Calibration\mEGFPC1_G2\H2B_mEGFP_set_0_R1_P11_K1_Ch2-Ch1.zen
532380	-2.007872e-05	1.403548e-04	1.064700e-06	20150708_gfpWAPLch3_G2G1\Mitosys2\Calibration\mEGFPC1_G2\H2B_mEGFP_set_0_R1_P11_K1_Ch2-Ch1.zen
573340	-3.877334e-06	1.447603e-04	9.569200e-07	20150708_gfpWAPLch3_G2G1\Mitosys2\Calibration\mEGFPC1_G2\H2B_mEGFP_set_0_R1_P11_K1_Ch2-Ch1.zen
614300	-1.323532e-05	1.348389e-04	8.663500e-07	20150708_gfpWAPLch3_G2G1\Mitosys2\Calibration\mEGFPC1_G2\H2B_mEGFP_set_0_R1_P11_K1_Ch2-Ch1.zen
655260	-5.785934e-05	1.263744e-04	7.893600e-07	20150708_gfpWAPLch3_G2G1\Mitosys2\Calibration\mEGFPC1_G2\H2B_mEGFP_set_0_R1_P11_K1_Ch2-Ch1.zen
696220	9.751627e-06	1.506631e-04	7.232600e-07	20150708_gfpWAPLch3_G2G1\Mitosys2\Calibration\mEGFPC1_G2\H2B_mEGFP_set_0_R1_P11_K1_Ch2-Ch1.zen
737180	-6.496855e-05	1.303302e-04	6.659900e-07	20150708_gfpWAPLch3_G2G1\Mitosys2\Calibration\mEGFPC1_G2\H2B_mEGFP_set_0_R1_P11_K1_Ch2-Ch1.zen
778140	-2.534665e-05	1.118430e-04	6.159800e-07	20150708_gfpWAPLch3_G2G1\Mitosys2\Calibration\mEGFPC1_G2\H2B_mEGFP_set_0_R1_P11_K1_Ch2-Ch1.zen
819100	-1.441899e-05	1.339388e-04	5.720000e-07	20150708_gfpWAPLch3_G2G1\Mitosys2\Calibration\mEGFPC1_G2\H2B_mEGFP_set_0_R1_P11_K1_Ch2-Ch1.zen
901020	-4.638633e-05	1.034270e-04	4.984100e-07	20150708_gfpWAPLch3_G2G1\Mitosys2\Calibration\mEGFPC1_G2\H2B_mEGFP_set_0_R1_P11_K1_Ch2-Ch1.zen
982940	-2.118544e-05	9.101973e-05	4.395000e-07	20150708_gfpWAPLch3_G2G1\Mitosys2\Calibration\mEGFPC1_G2\H2B_mEGFP_set_0_R1_P11_K1_Ch2-Ch1.zen
1064860	3.951997e-05	1.249478e-04	3.914600e-07	20150708_gfpWAPLch3_G2G1\Mitosys2\Calibration\mEGFPC1_G2\H2B_mEGFP_set_0_R1_P11_K1_Ch2-Ch1.zen
1146780	-4.009719e-06	1.143120e-04	3.516600e-07	20150708_gfpWAPLch3_G2G1\Mitosys2\Calibration\mEGFPC1_G2\H2B_mEGFP_set_0_R1_P11_K1_Ch2-Ch1.zen
1228700	-3.088507e-05	1.084853e-04	3.182500e-07	20150708_gfpWAPLch3_G2G1\Mitosys2\Calibration\mEGFPC1_G2\H2B_mEGFP_set_0_R1_P11_K1_Ch2-Ch1.zen
1310620	1.197994e-05	1.034224e-04	2.898600e-07	20150708_gfpWAPLch3_G2G1\Mitosys2\Calibration\mEGFPC1_G2\H2B_mEGFP_set_0_R1_P11_K1_Ch2-Ch1.zen
1392540	3.280298e-05	8.879819e-05	2.655000e-07	20150708_gfpWAPLch3_G2G1\Mitosys2\Calibration\mEGFPC1_G2\H2B_mEGFP_set_0_R1_P11_K1_Ch2-Ch1.zen
1474460	-2.440057e-05	1.022060e-04	2.444100e-07	20150708_gfpWAPLch3_G2G1\Mitosys2\Calibration\mEGFPC1_G2\H2B_mEGFP_set_0_R1_P11_K1_Ch2-Ch1.zen
1556380	-4.328386e-05	1.211324e-04	2.260000e-07	20150708_gfpWAPLch3_G2G1\Mitosys2\Calibration\mEGFPC1_G2\H2B_mEGFP_set_0_R1_P11_K1_Ch2-Ch1.zen
10	1.287864e-02	3.854502e-03	1.195800e-02	20150708_gfpWAPLch3_G2G1\Mitosys2\Calibration\mEGFPC1_G2\H2B_mEGFP_set_0_R1_P12_K1_Ch2-Ch1.zen
20	1.115702e-02	3.189860e-03	1.146100e-02	20150708_gfpWAPLch3_G2G1\Mitosys2\Calibration\mEGFPC1_G2\H2B_mEGFP_set_0_R1_P12_K1_Ch2-Ch1.zen
30	1.043699e-02	3.947871e-03	1.100300e-02	20150708_gfpWAPLch3_G2G1\Mitosys2\Calibration\mEGFPC1_G2\H2B_mEGFP_set_0_R1_P12_K1_Ch2-Ch1.zen
40	1.019429e-02	4.301797e-03	1.058100e-02	20150708_gfpWAPLch3_G2G1\Mitosys2\Calibration\mEGFPC1_G2\H2B_mEGFP_set_0_R1_P12_K1_Ch2-Ch1.zen
50	8.752157e-03	4.703289e-03	1.019200e-02	20150708_gfpWAPLch3_G2G1\Mitosys2\Calibration\mEGFPC1_G2\H2B_mEGFP_set_0_R1_P12_K1_Ch2-Ch1.zen
60	9.320012e-03	3.755443e-03	9.833000e-03	20150708_gfpWAPLch3_G2G1\Mitosys2\Calibration\mEGFPC1_G2\H2B_mEGFP_set_0_R1_P12_K1_Ch2-Ch1.zen
70	1.028173e-02	3.980150e-03	9.500300e-03	20150708_gfpWAPLch3_G2G1\Mitosys2\Calibration\mEGFPC1_G2\H2B_mEGFP_set_0_R1_P12_K1_Ch2-Ch1.zen
80	1.058015e-02	4.260209e-03	9.191500e-03	20150708_gfpWAPLch3_G2G1\Mitosys2\Calibration\mEGFPC1_G2\H2B_mEGFP_set_0_R1_P12_K1_Ch2-Ch1.zen
90	9.457455e-03	3.005716e-03	8.904300e-03	20150708_gfpWAPLch3_G2G1\Mitosys2\Calibration\mEGFPC1_G2\H2B_mEGFP_set_0_R1_P12_K1_Ch2-Ch1.zen
100	8.285111e-03	2.679844e-03	8.636600e-03	20150708_gfpWAPLch3_G2G1\Mitosys2\Calibration\mEGFPC1_G2\H2B_mEGFP_set_0_R1_P12_K1_Ch2-Ch1.zen
120	7.631143e-03	2.626674e-03	8.152300e-03	20150708_gfpWAPLch3_G2G1\Mitosys2\Calibration\mEGFPC1_G2\H2B_mEGFP_set_0_R1_P12_K1_Ch2-Ch1.zen
140	7.465677e-03	1.942292e-03	7.726200e-03	20150708_gfpWAPLch3_G2G1\Mitosys2\Calibration\mEGFPC1_G2\H2B_mEGFP_set_0_R1_P12_K1_Ch2-Ch1.zen
160	7.092760e-03	3.189046e-03	7.348100e-03	20150708_gfpWAPLch3_G2G1\Mitosys2\Calibration\mEGFPC1_G2\H2B_mEGFP_set_0_R1_P12_K1_Ch2-Ch1.zen
180	7.537971e-03	2.543878e-03	7.010200e-03	20150708_gfpWAPLch3_G2G1\Mitosys2\Calibration\mEGFPC1_G2\H2B_mEGFP_set_0_R1_P12_K1_Ch2-Ch1.zen
200	7.441643e-03	2.497530e-03	6.706100e-03	20150708_gfpWAPLch3_G2G1\Mitosys2\Calibration\mEGFPC1_G2\H2B_mEGFP_set_0_R1_P12_K1_Ch2-Ch1.zen
220	6.648781e-03	2.308258e-03	6.430600e-03	20150708_gfpWAPLch3_G2G1\Mitosys2\Calibration\mEGFPC1_G2\H2B_mEGFP_set_0_R1_P12_K1_Ch2-Ch1.zen
240	6.478687e-03	2.854414e-03	6.179500e-03	20150708_gfpWAPLch3_G2G1\Mitosys2\Calibration\mEGFPC1_G2\H2B_mEGFP_set_0_R1_P12_K1_Ch2-Ch1.zen
260	5.939865e-03	2.412223e-03	5.949400e-03	20150708_gfpWAPLch3_G2G1\Mitosys2\Calibration\mEGFPC1_G2\H2B_mEGFP_set_0_R1_P12_K1_Ch2-Ch1.zen
280	6.760806e-03	2.506133e-03	5.737600e-03	20150708_gfpWAPLch3_G2G1\Mitosys2\Calibration\mEGFPC1_G2\H2B_mEGFP_set_0_R1_P12_K1_Ch2-Ch1.zen
300	5.341584e-03	2.112840e-03	5.541700e-03	20150708_gfpWAPLch3_G2G1\Mitosys2\Calibration\mEGFPC1_G2\H2B_mEGFP_set_0_R1_P12_K1_Ch2-Ch1.zen
340	4.972393e-03	2.142484e-03	5.190300e-03	20150708_gfpWAPLch3_G2G1\Mitosys2\Calibration\mEGFPC1_G2\H2B_mEGFP_set_0_R1_P12_K1_Ch2-Ch1.zen
380	5.064365e-03	1.941084e-03	4.883200e-03	20150708_gfpWAPLch3_G2G1\Mitosys2\Calibration\mEGFPC1_G2\H2B_mEGFP_set_0_R1_P12_K1_Ch2-Ch1.zen
420	4.503061e-03	1.959085e-03	4.611600e-03	20150708_gfpWAPLch3_G2G1\Mitosys2\Calibration\mEGFPC1_G2\H2B_mEGFP_set_0_R1_P12_K1_Ch2-Ch1.zen
460	4.530563e-03	1.674617e-03	4.369300e-03	20150708_gfpWAPLch3_G2G1\Mitosys2\Calibration\mEGFPC1_G2\H2B_mEGFP_set_0_R1_P12_K1_Ch2-Ch1.zen
500	3.704070e-03	1.866046e-03	4.151300e-03	20150708_gfpWAPLch3_G2G1\Mitosys2\Calibration\mEGFPC1_G2\H2B_mEGFP_set_0_R1_P12_K1_Ch2-Ch1.zen
540	3.988164e-03	1.445878e-03	3.954000e-03	20150708_gfpWAPLch3_G2G1\Mitosys2\Calibration\mEGFPC1_G2\H2B_mEGFP_set_0_R1_P12_K1_Ch2-Ch1.zen
580	3.399412e-03	1.810304e-03	3.774300e-03	20150708_gfpWAPLch3_G2G1\Mitosys2\Calibration\mEGFPC1_G2\H2B_mEGFP_set_0_R1_P12_K1_Ch2-Ch1.zen
620	3.093980e-03	1.726395e-03	3.609900e-03	20150708_gfpWAPLch3_G2G1\Mitosys2\Calibration\mEGFPC1_G2\H2B_mEGFP_set_0_R1_P12_K1_Ch2-Ch1.zen
660	3.424105e-03	1.783446e-03	3.458900e-03	20150708_gfpWAPLch3_G2G1\Mitosys2\Calibration\mEGFPC1_G2\H2B_mEGFP_set_0_R1_P12_K1_Ch2-Ch1.zen
700	3.395023e-03	1.458206e-03	3.319700e-03	20150708_gfpWAPLch3_G2G1\Mitosys2\Calibration\mEGFPC1_G2\H2B_mEGFP_set_0_R1_P12_K1_Ch2-Ch1.zen
780	3.018742e-03	1.020892e-03	3.071200e-03	20150708_gfpWAPLch3_G2G1\Mitosys2\Calibration\mEGFPC1_G2\H2B_mEGFP_set_0_R1_P12_K1_Ch2-Ch1.zen
860	3.005018e-03	1.685320e-03	2.856100e-03	20150708_gfpWAPLch3_G2G1\Mitosys2\Calibration\mEGFPC1_G2\H2B_mEGFP_set_0_R1_P12_K1_Ch2-Ch1.zen
940	2.595990e-03	1.193369e-03	2.668000e-03	20150708_gfpWAPLch3_G2G1\Mitosys2\Calibration\mEGFPC1_G2\H2B_mEGFP_set_0_R1_P12_K1_Ch2-Ch1.zen
1020	1.997436e-03	1.070539e-03	2.502200e-03	20150708_gfpWAPLch3_G2G1\Mitosys2\Calibration\mEGFPC1_G2\H2B_mEGFP_set_0_R1_P12_K1_Ch2-Ch1.zen
1100	1.819705e-03	1.536772e-03	2.354900e-03	20150708_gfpWAPLch3_G2G1\Mitosys2\Calibration\mEGFPC1_G2\H2B_mEGFP_set_0_R1_P12_K1_Ch2-Ch1.zen
1180	2.150754e-03	9.916011e-04	2.223100e-03	20150708_gfpWAPLch3_G2G1\Mitosys2\Calibration\mEGFPC1_G2\H2B_mEGFP_set_0_R1_P12_K1_Ch2-Ch1.zen
1260	1.563578e-03	1.334116e-03	2.104700e-03	20150708_gfpWAPLch3_G2G1\Mitosys2\Calibration\mEGFPC1_G2\H2B_mEGFP_set_0_R1_P12_K1_Ch2-Ch1.zen
1340	2.085466e-03	1.546462e-03	1.997600e-03	20150708_gfpWAPLch3_G2G1\Mitosys2\Calibration\mEGFPC1_G2\H2B_mEGFP_set_0_R1_P12_K1_Ch2-Ch1.zen
1420	1.601644e-03	1.416652e-03	1.900300e-03	20150708_gfpWAPLch3_G2G1\Mitosys2\Calibration\mEGFPC1_G2\H2B_mEGFP_set_0_R1_P12_K1_Ch2-Ch1.zen
1500	1.724789e-03	1.023555e-03	1.811600e-03	20150708_gfpWAPLch3_G2G1\Mitosys2\Calibration\mEGFPC1_G2\H2B_mEGFP_set_0_R1_P12_K1_Ch2-Ch1.zen
1660	1.663846e-03	1.131740e-03	1.655600e-03	20150708_gfpWAPLch3_G2G1\Mitosys2\Calibration\mEGFPC1_G2\H2B_mEGFP_set_0_R1_P12_K1_Ch2-Ch1.zen
1820	1.551300e-03	9.331893e-04	1.523000e-03	20150708_gfpWAPLch3_G2G1\Mitosys2\Calibration\mEGFPC1_G2\H2B_mEGFP_set_0_R1_P12_K1_Ch2-Ch1.zen
1980	1.470415e-03	1.023605e-03	1.409000e-03	20150708_gfpWAPLch3_G2G1\Mitosys2\Calibration\mEGFPC1_G2\H2B_mEGFP_set_0_R1_P12_K1_Ch2-Ch1.zen
2140	1.205539e-03	8.765516e-04	1.309800e-03	20150708_gfpWAPLch3_G2G1\Mitosys2\Calibration\mEGFPC1_G2\H2B_mEGFP_set_0_R1_P12_K1_Ch2-Ch1.zen
2300	1.284274e-03	9.040057e-04	1.222900e-03	20150708_gfpWAPLch3_G2G1\Mitosys2\Calibration\mEGFPC1_G2\H2B_mEGFP_set_0_R1_P12_K1_Ch2-Ch1.zen
2460	9.611189e-04	9.193146e-04	1.146000e-03	20150708_gfpWAPLch3_G2G1\Mitosys2\Calibration\mEGFPC1_G2\H2B_mEGFP_set_0_R1_P12_K1_Ch2-Ch1.zen
2620	8.081773e-04	1.422534e-03	1.077600e-03	20150708_gfpWAPLch3_G2G1\Mitosys2\Calibration\mEGFPC1_G2\H2B_mEGFP_set_0_R1_P12_K1_Ch2-Ch1.zen
2780	7.097928e-04	9.704384e-04	1.016400e-03	20150708_gfpWAPLch3_G2G1\Mitosys2\Calibration\mEGFPC1_G2\H2B_mEGFP_set_0_R1_P12_K1_Ch2-Ch1.zen
2940	1.259657e-03	8.823264e-04	9.612000e-04	20150708_gfpWAPLch3_G2G1\Mitosys2\Calibration\mEGFPC1_G2\H2B_mEGFP_set_0_R1_P12_K1_Ch2-Ch1.zen
3100	9.319114e-04	7.483861e-04	9.112900e-04	20150708_gfpWAPLch3_G2G1\Mitosys2\Calibration\mEGFPC1_G2\H2B_mEGFP_set_0_R1_P12_K1_Ch2-Ch1.zen
3420	7.516265e-04	7.063603e-04	8.244900e-04	20150708_gfpWAPLch3_G2G1\Mitosys2\Calibration\mEGFPC1_G2\H2B_mEGFP_set_0_R1_P12_K1_Ch2-Ch1.zen
3740	9.093426e-04	7.223476e-04	7.516300e-04	20150708_gfpWAPLch3_G2G1\Mitosys2\Calibration\mEGFPC1_G2\H2B_mEGFP_set_0_R1_P12_K1_Ch2-Ch1.zen
4060	9.338819e-04	6.733558e-04	6.896400e-04	20150708_gfpWAPLch3_G2G1\Mitosys2\Calibration\mEGFPC1_G2\H2B_mEGFP_set_0_R1_P12_K1_Ch2-Ch1.zen
4380	8.642853e-04	6.546393e-04	6.363000e-04	20150708_gfpWAPLch3_G2G1\Mitosys2\Calibration\mEGFPC1_G2\H2B_mEGFP_set_0_R1_P12_K1_Ch2-Ch1.zen
4700	8.755145e-04	8.803726e-04	5.899500e-04	20150708_gfpWAPLch3_G2G1\Mitosys2\Calibration\mEGFPC1_G2\H2B_mEGFP_set_0_R1_P12_K1_Ch2-Ch1.zen
5020	7.465002e-04	7.560353e-04	5.493100e-04	20150708_gfpWAPLch3_G2G1\Mitosys2\Calibration\mEGFPC1_G2\H2B_mEGFP_set_0_R1_P12_K1_Ch2-Ch1.zen
5340	4.436492e-04	7.929393e-04	5.134200e-04	20150708_gfpWAPLch3_G2G1\Mitosys2\Calibration\mEGFPC1_G2\H2B_mEGFP_set_0_R1_P12_K1_Ch2-Ch1.zen
5660	5.813052e-04	4.813474e-04	4.815000e-04	20150708_gfpWAPLch3_G2G1\Mitosys2\Calibration\mEGFPC1_G2\H2B_mEGFP_set_0_R1_P12_K1_Ch2-Ch1.zen
5980	6.980416e-04	9.353422e-04	4.529500e-04	20150708_gfpWAPLch3_G2G1\Mitosys2\Calibration\mEGFPC1_G2\H2B_mEGFP_set_0_R1_P12_K1_Ch2-Ch1.zen
6300	5.025949e-04	8.999946e-04	4.272600e-04	20150708_gfpWAPLch3_G2G1\Mitosys2\Calibration\mEGFPC1_G2\H2B_mEGFP_set_0_R1_P12_K1_Ch2-Ch1.zen
6940	5.058904e-04	5.938714e-04	3.829700e-04	20150708_gfpWAPLch3_G2G1\Mitosys2\Calibration\mEGFPC1_G2\H2B_mEGFP_set_0_R1_P12_K1_Ch2-Ch1.zen
7580	5.904505e-04	7.153653e-04	3.461700e-04	20150708_gfpWAPLch3_G2G1\Mitosys2\Calibration\mEGFPC1_G2\H2B_mEGFP_set_0_R1_P12_K1_Ch2-Ch1.zen
8220	2.923561e-04	6.713780e-04	3.151600e-04	20150708_gfpWAPLch3_G2G1\Mitosys2\Calibration\mEGFPC1_G2\H2B_mEGFP_set_0_R1_P12_K1_Ch2-Ch1.zen
8860	3.009531e-04	6.685861e-04	2.887100e-04	20150708_gfpWAPLch3_G2G1\Mitosys2\Calibration\mEGFPC1_G2\H2B_mEGFP_set_0_R1_P12_K1_Ch2-Ch1.zen
9500	5.463241e-04	5.951607e-04	2.659000e-04	20150708_gfpWAPLch3_G2G1\Mitosys2\Calibration\mEGFPC1_G2\H2B_mEGFP_set_0_R1_P12_K1_Ch2-Ch1.zen
10140	2.340868e-04	5.540008e-04	2.460600e-04	20150708_gfpWAPLch3_G2G1\Mitosys2\Calibration\mEGFPC1_G2\H2B_mEGFP_set_0_R1_P12_K1_Ch2-Ch1.zen
10780	1.548804e-04	5.779101e-04	2.286600e-04	20150708_gfpWAPLch3_G2G1\Mitosys2\Calibration\mEGFPC1_G2\H2B_mEGFP_set_0_R1_P12_K1_Ch2-Ch1.zen
11420	3.586848e-04	6.440414e-04	2.132900e-04	20150708_gfpWAPLch3_G2G1\Mitosys2\Calibration\mEGFPC1_G2\H2B_mEGFP_set_0_R1_P12_K1_Ch2-Ch1.zen
12060	2.546641e-04	5.281713e-04	1.996200e-04	20150708_gfpWAPLch3_G2G1\Mitosys2\Calibration\mEGFPC1_G2\H2B_mEGFP_set_0_R1_P12_K1_Ch2-Ch1.zen
12700	2.186903e-04	4.815578e-04	1.874100e-04	20150708_gfpWAPLch3_G2G1\Mitosys2\Calibration\mEGFPC1_G2\H2B_mEGFP_set_0_R1_P12_K1_Ch2-Ch1.zen
13980	2.626402e-04	5.428325e-04	1.665100e-04	20150708_gfpWAPLch3_G2G1\Mitosys2\Calibration\mEGFPC1_G2\H2B_mEGFP_set_0_R1_P12_K1_Ch2-Ch1.zen
15260	3.233837e-04	5.997336e-04	1.493400e-04	20150708_gfpWAPLch3_G2G1\Mitosys2\Calibration\mEGFPC1_G2\H2B_mEGFP_set_0_R1_P12_K1_Ch2-Ch1.zen
16540	8.949186e-05	4.878877e-04	1.350100e-04	20150708_gfpWAPLch3_G2G1\Mitosys2\Calibration\mEGFPC1_G2\H2B_mEGFP_set_0_R1_P12_K1_Ch2-Ch1.zen
17820	1.559920e-04	4.238158e-04	1.228900e-04	20150708_gfpWAPLch3_G2G1\Mitosys2\Calibration\mEGFPC1_G2\H2B_mEGFP_set_0_R1_P12_K1_Ch2-Ch1.zen
19100	2.720044e-04	4.699382e-04	1.125300e-04	20150708_gfpWAPLch3_G2G1\Mitosys2\Calibration\mEGFPC1_G2\H2B_mEGFP_set_0_R1_P12_K1_Ch2-Ch1.zen
20380	1.084483e-04	5.368530e-04	1.035900e-04	20150708_gfpWAPLch3_G2G1\Mitosys2\Calibration\mEGFPC1_G2\H2B_mEGFP_set_0_R1_P12_K1_Ch2-Ch1.zen
21660	-6.636374e-06	5.481106e-04	9.580200e-05	20150708_gfpWAPLch3_G2G1\Mitosys2\Calibration\mEGFPC1_G2\H2B_mEGFP_set_0_R1_P12_K1_Ch2-Ch1.zen
22940	3.040043e-04	5.069996e-04	8.897200e-05	20150708_gfpWAPLch3_G2G1\Mitosys2\Calibration\mEGFPC1_G2\H2B_mEGFP_set_0_R1_P12_K1_Ch2-Ch1.zen
24220	1.946855e-04	4.370085e-04	8.293800e-05	20150708_gfpWAPLch3_G2G1\Mitosys2\Calibration\mEGFPC1_G2\H2B_mEGFP_set_0_R1_P12_K1_Ch2-Ch1.zen
25500	2.816989e-04	3.936181e-04	7.757700e-05	20150708_gfpWAPLch3_G2G1\Mitosys2\Calibration\mEGFPC1_G2\H2B_mEGFP_set_0_R1_P12_K1_Ch2-Ch1.zen
28060	1.858836e-04	3.324320e-04	6.848300e-05	20150708_gfpWAPLch3_G2G1\Mitosys2\Calibration\mEGFPC1_G2\H2B_mEGFP_set_0_R1_P12_K1_Ch2-Ch1.zen
30620	8.418369e-05	4.276726e-04	6.108400e-05	20150708_gfpWAPLch3_G2G1\Mitosys2\Calibration\mEGFPC1_G2\H2B_mEGFP_set_0_R1_P12_K1_Ch2-Ch1.zen
33180	6.044997e-05	3.612319e-04	5.496500e-05	20150708_gfpWAPLch3_G2G1\Mitosys2\Calibration\mEGFPC1_G2\H2B_mEGFP_set_0_R1_P12_K1_Ch2-Ch1.zen
35740	5.483574e-05	3.704815e-04	4.983400e-05	20150708_gfpWAPLch3_G2G1\Mitosys2\Calibration\mEGFPC1_G2\H2B_mEGFP_set_0_R1_P12_K1_Ch2-Ch1.zen
38300	1.525711e-05	4.250542e-04	4.548000e-05	20150708_gfpWAPLch3_G2G1\Mitosys2\Calibration\mEGFPC1_G2\H2B_mEGFP_set_0_R1_P12_K1_Ch2-Ch1.zen
40860	-7.579150e-05	3.620082e-04	4.174600e-05	20150708_gfpWAPLch3_G2G1\Mitosys2\Calibration\mEGFPC1_G2\H2B_mEGFP_set_0_R1_P12_K1_Ch2-Ch1.zen
43420	1.672262e-05	3.325031e-04	3.851500e-05	20150708_gfpWAPLch3_G2G1\Mitosys2\Calibration\mEGFPC1_G2\H2B_mEGFP_set_0_R1_P12_K1_Ch2-Ch1.zen
45980	2.692396e-05	4.405535e-04	3.569600e-05	20150708_gfpWAPLch3_G2G1\Mitosys2\Calibration\mEGFPC1_G2\H2B_mEGFP_set_0_R1_P12_K1_Ch2-Ch1.zen
48540	1.302647e-04	3.817967e-04	3.321800e-05	20150708_gfpWAPLch3_G2G1\Mitosys2\Calibration\mEGFPC1_G2\H2B_mEGFP_set_0_R1_P12_K1_Ch2-Ch1.zen
51100	1.501103e-04	4.209503e-04	3.102700e-05	20150708_gfpWAPLch3_G2G1\Mitosys2\Calibration\mEGFPC1_G2\H2B_mEGFP_set_0_R1_P12_K1_Ch2-Ch1.zen
56220	2.001772e-04	3.702281e-04	2.733200e-05	20150708_gfpWAPLch3_G2G1\Mitosys2\Calibration\mEGFPC1_G2\H2B_mEGFP_set_0_R1_P12_K1_Ch2-Ch1.zen
61340	-1.257349e-05	2.709474e-04	2.434700e-05	20150708_gfpWAPLch3_G2G1\Mitosys2\Calibration\mEGFPC1_G2\H2B_mEGFP_set_0_R1_P12_K1_Ch2-Ch1.zen
66460	3.749180e-05	3.424010e-04	2.189300e-05	20150708_gfpWAPLch3_G2G1\Mitosys2\Calibration\mEGFPC1_G2\H2B_mEGFP_set_0_R1_P12_K1_Ch2-Ch1.zen
71580	-7.170420e-05	2.464003e-04	1.984600e-05	20150708_gfpWAPLch3_G2G1\Mitosys2\Calibration\mEGFPC1_G2\H2B_mEGFP_set_0_R1_P12_K1_Ch2-Ch1.zen
76700	1.256003e-04	3.852429e-04	1.811600e-05	20150708_gfpWAPLch3_G2G1\Mitosys2\Calibration\mEGFPC1_G2\H2B_mEGFP_set_0_R1_P12_K1_Ch2-Ch1.zen
81820	4.856854e-05	3.318998e-04	1.663800e-05	20150708_gfpWAPLch3_G2G1\Mitosys2\Calibration\mEGFPC1_G2\H2B_mEGFP_set_0_R1_P12_K1_Ch2-Ch1.zen
86940	1.037791e-04	3.303996e-04	1.536200e-05	20150708_gfpWAPLch3_G2G1\Mitosys2\Calibration\mEGFPC1_G2\H2B_mEGFP_set_0_R1_P12_K1_Ch2-Ch1.zen
92060	5.006236e-05	2.841134e-04	1.425300e-05	20150708_gfpWAPLch3_G2G1\Mitosys2\Calibration\mEGFPC1_G2\H2B_mEGFP_set_0_R1_P12_K1_Ch2-Ch1.zen
97180	9.903482e-05	3.692886e-04	1.328000e-05	20150708_gfpWAPLch3_G2G1\Mitosys2\Calibration\mEGFPC1_G2\H2B_mEGFP_set_0_R1_P12_K1_Ch2-Ch1.zen
102300	1.435595e-04	2.538253e-04	1.242000e-05	20150708_gfpWAPLch3_G2G1\Mitosys2\Calibration\mEGFPC1_G2\H2B_mEGFP_set_0_R1_P12_K1_Ch2-Ch1.zen
112540	1.017571e-04	2.347608e-04	1.097500e-05	20150708_gfpWAPLch3_G2G1\Mitosys2\Calibration\mEGFPC1_G2\H2B_mEGFP_set_0_R1_P12_K1_Ch2-Ch1.zen
122780	6.728461e-05	3.615575e-04	9.808900e-06	20150708_gfpWAPLch3_G2G1\Mitosys2\Calibration\mEGFPC1_G2\H2B_mEGFP_set_0_R1_P12_K1_Ch2-Ch1.zen
133020	5.191317e-05	2.539977e-04	8.851800e-06	20150708_gfpWAPLch3_G2G1\Mitosys2\Calibration\mEGFPC1_G2\H2B_mEGFP_set_0_R1_P12_K1_Ch2-Ch1.zen
143260	1.329531e-04	2.320840e-04	8.053600e-06	20150708_gfpWAPLch3_G2G1\Mitosys2\Calibration\mEGFPC1_G2\H2B_mEGFP_set_0_R1_P12_K1_Ch2-Ch1.zen
153500	-6.992585e-05	2.908103e-04	7.379200e-06	20150708_gfpWAPLch3_G2G1\Mitosys2\Calibration\mEGFPC1_G2\H2B_mEGFP_set_0_R1_P12_K1_Ch2-Ch1.zen
163740	1.482428e-04	2.916451e-04	6.802800e-06	20150708_gfpWAPLch3_G2G1\Mitosys2\Calibration\mEGFPC1_G2\H2B_mEGFP_set_0_R1_P12_K1_Ch2-Ch1.zen
173980	-1.053702e-05	2.885634e-04	6.305200e-06	20150708_gfpWAPLch3_G2G1\Mitosys2\Calibration\mEGFPC1_G2\H2B_mEGFP_set_0_R1_P12_K1_Ch2-Ch1.zen
184220	-1.122403e-05	2.430507e-04	5.871700e-06	20150708_gfpWAPLch3_G2G1\Mitosys2\Calibration\mEGFPC1_G2\H2B_mEGFP_set_0_R1_P12_K1_Ch2-Ch1.zen
194460	1.434705e-04	3.016409e-04	5.491100e-06	20150708_gfpWAPLch3_G2G1\Mitosys2\Calibration\mEGFPC1_G2\H2B_mEGFP_set_0_R1_P12_K1_Ch2-Ch1.zen
204700	1.841701e-05	2.717586e-04	5.154500e-06	20150708_gfpWAPLch3_G2G1\Mitosys2\Calibration\mEGFPC1_G2\H2B_mEGFP_set_0_R1_P12_K1_Ch2-Ch1.zen
225180	-4.988280e-05	2.302049e-04	4.587000e-06	20150708_gfpWAPLch3_G2G1\Mitosys2\Calibration\mEGFPC1_G2\H2B_mEGFP_set_0_R1_P12_K1_Ch2-Ch1.zen
245660	4.106373e-05	2.627397e-04	4.127800e-06	20150708_gfpWAPLch3_G2G1\Mitosys2\Calibration\mEGFPC1_G2\H2B_mEGFP_set_0_R1_P12_K1_Ch2-Ch1.zen
266140	5.107450e-06	2.076021e-04	3.749400e-06	20150708_gfpWAPLch3_G2G1\Mitosys2\Calibration\mEGFPC1_G2\H2B_mEGFP_set_0_R1_P12_K1_Ch2-Ch1.zen
286620	4.400627e-05	2.019006e-04	3.432600e-06	20150708_gfpWAPLch3_G2G1\Mitosys2\Calibration\mEGFPC1_G2\H2B_mEGFP_set_0_R1_P12_K1_Ch2-Ch1.zen
307100	3.650349e-05	2.284294e-04	3.163900e-06	20150708_gfpWAPLch3_G2G1\Mitosys2\Calibration\mEGFPC1_G2\H2B_mEGFP_set_0_R1_P12_K1_Ch2-Ch1.zen
327580	3.154105e-06	2.130032e-04	2.933200e-06	20150708_gfpWAPLch3_G2G1\Mitosys2\Calibration\mEGFPC1_G2\H2B_mEGFP_set_0_R1_P12_K1_Ch2-Ch1.zen
348060	8.640052e-05	2.370461e-04	2.733300e-06	20150708_gfpWAPLch3_G2G1\Mitosys2\Calibration\mEGFPC1_G2\H2B_mEGFP_set_0_R1_P12_K1_Ch2-Ch1.zen
368540	5.524828e-05	2.835369e-04	2.558400e-06	20150708_gfpWAPLch3_G2G1\Mitosys2\Calibration\mEGFPC1_G2\H2B_mEGFP_set_0_R1_P12_K1_Ch2-Ch1.zen
389020	-4.303092e-05	2.351421e-04	2.404300e-06	20150708_gfpWAPLch3_G2G1\Mitosys2\Calibration\mEGFPC1_G2\H2B_mEGFP_set_0_R1_P12_K1_Ch2-Ch1.zen
409500	2.811979e-06	1.161718e-04	2.267400e-06	20150708_gfpWAPLch3_G2G1\Mitosys2\Calibration\mEGFPC1_G2\H2B_mEGFP_set_0_R1_P12_K1_Ch2-Ch1.zen
450460	-2.131997e-06	2.010458e-04	2.035400e-06	20150708_gfpWAPLch3_G2G1\Mitosys2\Calibration\mEGFPC1_G2\H2B_mEGFP_set_0_R1_P12_K1_Ch2-Ch1.zen
491420	2.964832e-05	1.584186e-04	1.846100e-06	20150708_gfpWAPLch3_G2G1\Mitosys2\Calibration\mEGFPC1_G2\H2B_mEGFP_set_0_R1_P12_K1_Ch2-Ch1.zen
532380	4.578421e-05	2.115789e-04	1.689100e-06	20150708_gfpWAPLch3_G2G1\Mitosys2\Calibration\mEGFPC1_G2\H2B_mEGFP_set_0_R1_P12_K1_Ch2-Ch1.zen
573340	9.848490e-07	2.043391e-04	1.556700e-06	20150708_gfpWAPLch3_G2G1\Mitosys2\Calibration\mEGFPC1_G2\H2B_mEGFP_set_0_R1_P12_K1_Ch2-Ch1.zen
614300	-9.114631e-05	2.020844e-04	1.443600e-06	20150708_gfpWAPLch3_G2G1\Mitosys2\Calibration\mEGFPC1_G2\H2B_mEGFP_set_0_R1_P12_K1_Ch2-Ch1.zen
655260	5.360923e-05	2.165622e-04	1.345900e-06	20150708_gfpWAPLch3_G2G1\Mitosys2\Calibration\mEGFPC1_G2\H2B_mEGFP_set_0_R1_P12_K1_Ch2-Ch1.zen
696220	2.416227e-06	1.845781e-04	1.260700e-06	20150708_gfpWAPLch3_G2G1\Mitosys2\Calibration\mEGFPC1_G2\H2B_mEGFP_set_0_R1_P12_K1_Ch2-Ch1.zen
737180	5.495544e-09	1.882006e-04	1.185800e-06	20150708_gfpWAPLch3_G2G1\Mitosys2\Calibration\mEGFPC1_G2\H2B_mEGFP_set_0_R1_P12_K1_Ch2-Ch1.zen
778140	5.616743e-05	2.331826e-04	1.119400e-06	20150708_gfpWAPLch3_G2G1\Mitosys2\Calibration\mEGFPC1_G2\H2B_mEGFP_set_0_R1_P12_K1_Ch2-Ch1.zen
819100	9.148150e-06	1.059199e-04	1.060100e-06	20150708_gfpWAPLch3_G2G1\Mitosys2\Calibration\mEGFPC1_G2\H2B_mEGFP_set_0_R1_P12_K1_Ch2-Ch1.zen
901020	-3.877428e-05	1.811705e-04	9.588100e-07	20150708_gfpWAPLch3_G2G1\Mitosys2\Calibration\mEGFPC1_G2\H2B_mEGFP_set_0_R1_P12_K1_Ch2-Ch1.zen
982940	-3.035644e-05	1.132118e-04	8.754600e-07	20150708_gfpWAPLch3_G2G1\Mitosys2\Calibration\mEGFPC1_G2\H2B_mEGFP_set_0_R1_P12_K1_Ch2-Ch1.zen
1064860	-3.085329e-05	1.436990e-04	8.056800e-07	20150708_gfpWAPLch3_G2G1\Mitosys2\Calibration\mEGFPC1_G2\H2B_mEGFP_set_0_R1_P12_K1_Ch2-Ch1.zen
1146780	-7.366590e-06	1.246454e-04	7.463900e-07	20150708_gfpWAPLch3_G2G1\Mitosys2\Calibration\mEGFPC1_G2\H2B_mEGFP_set_0_R1_P12_K1_Ch2-Ch1.zen
1228700	-1.623114e-05	1.730102e-04	6.953800e-07	20150708_gfpWAPLch3_G2G1\Mitosys2\Calibration\mEGFPC1_G2\H2B_mEGFP_set_0_R1_P12_K1_Ch2-Ch1.zen
1310620	1.236140e-05	1.569173e-04	6.510300e-07	20150708_gfpWAPLch3_G2G1\Mitosys2\Calibration\mEGFPC1_G2\H2B_mEGFP_set_0_R1_P12_K1_Ch2-Ch1.zen
1392540	-1.905145e-05	1.198373e-04	6.121100e-07	20150708_gfpWAPLch3_G2G1\Mitosys2\Calibration\mEGFPC1_G2\H2B_mEGFP_set_0_R1_P12_K1_Ch2-Ch1.zen
1474460	-4.385704e-05	1.589840e-04	5.776600e-07	20150708_gfpWAPLch3_G2G1\Mitosys2\Calibration\mEGFPC1_G2\H2B_mEGFP_set_0_R1_P12_K1_Ch2-Ch1.zen
1556380	-7.174477e-06	1.583373e-04	5.469700e-07	20150708_gfpWAPLch3_G2G1\Mitosys2\Calibration\mEGFPC1_G2\H2B_mEGFP_set_0_R1_P12_K1_Ch2-Ch1.zen
10	1.217760e-02	3.959999e-03	1.269400e-02	20150708_gfpWAPLch3_G2G1\Mitosys2\Calibration\mEGFPC1_G2\H2B_mEGFP_set_0_R1_P14_K1_Ch2-Ch1.zen
20	1.281965e-02	3.006774e-03	1.218800e-02	20150708_gfpWAPLch3_G2G1\Mitosys2\Calibration\mEGFPC1_G2\H2B_mEGFP_set_0_R1_P14_K1_Ch2-Ch1.zen
30	1.252779e-02	4.602175e-03	1.171900e-02	20150708_gfpWAPLch3_G2G1\Mitosys2\Calibration\mEGFPC1_G2\H2B_mEGFP_set_0_R1_P14_K1_Ch2-Ch1.zen
40	1.141413e-02	3.544830e-03	1.128500e-02	20150708_gfpWAPLch3_G2G1\Mitosys2\Calibration\mEGFPC1_G2\H2B_mEGFP_set_0_R1_P14_K1_Ch2-Ch1.zen
50	9.863379e-03	4.346745e-03	1.088400e-02	20150708_gfpWAPLch3_G2G1\Mitosys2\Calibration\mEGFPC1_G2\H2B_mEGFP_set_0_R1_P14_K1_Ch2-Ch1.zen
60	1.086306e-02	3.566649e-03	1.051300e-02	20150708_gfpWAPLch3_G2G1\Mitosys2\Calibration\mEGFPC1_G2\H2B_mEGFP_set_0_R1_P14_K1_Ch2-Ch1.zen
70	9.599316e-03	4.077666e-03	1.016900e-02	20150708_gfpWAPLch3_G2G1\Mitosys2\Calibration\mEGFPC1_G2\H2B_mEGFP_set_0_R1_P14_K1_Ch2-Ch1.zen
80	1.016603e-02	3.926906e-03	9.850700e-03	20150708_gfpWAPLch3_G2G1\Mitosys2\Calibration\mEGFPC1_G2\H2B_mEGFP_set_0_R1_P14_K1_Ch2-Ch1.zen
90	9.740465e-03	4.759752e-03	9.554800e-03	20150708_gfpWAPLch3_G2G1\Mitosys2\Calibration\mEGFPC1_G2\H2B_mEGFP_set_0_R1_P14_K1_Ch2-Ch1.zen
100	8.591513e-03	3.123266e-03	9.279400e-03	20150708_gfpWAPLch3_G2G1\Mitosys2\Calibration\mEGFPC1_G2\H2B_mEGFP_set_0_R1_P14_K1_Ch2-Ch1.zen
120	9.768510e-03	3.072842e-03	8.782800e-03	20150708_gfpWAPLch3_G2G1\Mitosys2\Calibration\mEGFPC1_G2\H2B_mEGFP_set_0_R1_P14_K1_Ch2-Ch1.zen
140	8.161026e-03	3.116195e-03	8.347800e-03	20150708_gfpWAPLch3_G2G1\Mitosys2\Calibration\mEGFPC1_G2\H2B_mEGFP_set_0_R1_P14_K1_Ch2-Ch1.zen
160	7.430436e-03	3.160167e-03	7.963600e-03	20150708_gfpWAPLch3_G2G1\Mitosys2\Calibration\mEGFPC1_G2\H2B_mEGFP_set_0_R1_P14_K1_Ch2-Ch1.zen
180	8.293732e-03	2.506821e-03	7.621800e-03	20150708_gfpWAPLch3_G2G1\Mitosys2\Calibration\mEGFPC1_G2\H2B_mEGFP_set_0_R1_P14_K1_Ch2-Ch1.zen
200	7.299809e-03	2.874883e-03	7.315200e-03	20150708_gfpWAPLch3_G2G1\Mitosys2\Calibration\mEGFPC1_G2\H2B_mEGFP_set_0_R1_P14_K1_Ch2-Ch1.zen
220	6.206872e-03	2.805473e-03	7.038300e-03	20150708_gfpWAPLch3_G2G1\Mitosys2\Calibration\mEGFPC1_G2\H2B_mEGFP_set_0_R1_P14_K1_Ch2-Ch1.zen
240	7.086202e-03	3.156582e-03	6.786600e-03	20150708_gfpWAPLch3_G2G1\Mitosys2\Calibration\mEGFPC1_G2\H2B_mEGFP_set_0_R1_P14_K1_Ch2-Ch1.zen
260	6.841897e-03	3.400743e-03	6.556300e-03	20150708_gfpWAPLch3_G2G1\Mitosys2\Calibration\mEGFPC1_G2\H2B_mEGFP_set_0_R1_P14_K1_Ch2-Ch1.zen
280	6.385738e-03	2.610497e-03	6.344300e-03	20150708_gfpWAPLch3_G2G1\Mitosys2\Calibration\mEGFPC1_G2\H2B_mEGFP_set_0_R1_P14_K1_Ch2-Ch1.zen
300	5.192781e-03	2.236816e-03	6.148300e-03	20150708_gfpWAPLch3_G2G1\Mitosys2\Calibration\mEGFPC1_G2\H2B_mEGFP_set_0_R1_P14_K1_Ch2-Ch1.zen
340	6.327500e-03	2.438965e-03	5.796200e-03	20150708_gfpWAPLch3_G2G1\Mitosys2\Calibration\mEGFPC1_G2\H2B_mEGFP_set_0_R1_P14_K1_Ch2-Ch1.zen
380	5.596126e-03	1.669518e-03	5.487300e-03	20150708_gfpWAPLch3_G2G1\Mitosys2\Calibration\mEGFPC1_G2\H2B_mEGFP_set_0_R1_P14_K1_Ch2-Ch1.zen
420	6.134162e-03	1.926620e-03	5.212800e-03	20150708_gfpWAPLch3_G2G1\Mitosys2\Calibration\mEGFPC1_G2\H2B_mEGFP_set_0_R1_P14_K1_Ch2-Ch1.zen
460	4.516552e-03	1.563823e-03	4.966300e-03	20150708_gfpWAPLch3_G2G1\Mitosys2\Calibration\mEGFPC1_G2\H2B_mEGFP_set_0_R1_P14_K1_Ch2-Ch1.zen
500	5.101579e-03	2.217117e-03	4.743200e-03	20150708_gfpWAPLch3_G2G1\Mitosys2\Calibration\mEGFPC1_G2\H2B_mEGFP_set_0_R1_P14_K1_Ch2-Ch1.zen
540	4.033535e-03	1.875152e-03	4.539800e-03	20150708_gfpWAPLch3_G2G1\Mitosys2\Calibration\mEGFPC1_G2\H2B_mEGFP_set_0_R1_P14_K1_Ch2-Ch1.zen
580	4.357672e-03	2.039068e-03	4.353400e-03	20150708_gfpWAPLch3_G2G1\Mitosys2\Calibration\mEGFPC1_G2\H2B_mEGFP_set_0_R1_P14_K1_Ch2-Ch1.zen
620	4.683666e-03	1.845627e-03	4.181800e-03	20150708_gfpWAPLch3_G2G1\Mitosys2\Calibration\mEGFPC1_G2\H2B_mEGFP_set_0_R1_P14_K1_Ch2-Ch1.zen
660	4.076647e-03	1.973404e-03	4.023100e-03	20150708_gfpWAPLch3_G2G1\Mitosys2\Calibration\mEGFPC1_G2\H2B_mEGFP_set_0_R1_P14_K1_Ch2-Ch1.zen
700	4.091157e-03	1.452814e-03	3.876000e-03	20150708_gfpWAPLch3_G2G1\Mitosys2\Calibration\mEGFPC1_G2\H2B_mEGFP_set_0_R1_P14_K1_Ch2-Ch1.zen
780	3.558371e-03	1.369565e-03	3.611500e-03	20150708_gfpWAPLch3_G2G1\Mitosys2\Calibration\mEGFPC1_G2\H2B_mEGFP_set_0_R1_P14_K1_Ch2-Ch1.zen
860	3.412103e-03	1.014500e-03	3.380400e-03	20150708_gfpWAPLch3_G2G1\Mitosys2\Calibration\mEGFPC1_G2\H2B_mEGFP_set_0_R1_P14_K1_Ch2-Ch1.zen
940	3.643105e-03	1.434358e-03	3.176800e-03	20150708_gfpWAPLch3_G2G1\Mitosys2\Calibration\mEGFPC1_G2\H2B_mEGFP_set_0_R1_P14_K1_Ch2-Ch1.zen
1020	2.776062e-03	1.433276e-03	2.996100e-03	20150708_gfpWAPLch3_G2G1\Mitosys2\Calibration\mEGFPC1_G2\H2B_mEGFP_set_0_R1_P14_K1_Ch2-Ch1.zen
1100	2.504627e-03	1.383426e-03	2.834700e-03	20150708_gfpWAPLch3_G2G1\Mitosys2\Calibration\mEGFPC1_G2\H2B_mEGFP_set_0_R1_P14_K1_Ch2-Ch1.zen
1180	3.007640e-03	1.783446e-03	2.689700e-03	20150708_gfpWAPLch3_G2G1\Mitosys2\Calibration\mEGFPC1_G2\H2B_mEGFP_set_0_R1_P14_K1_Ch2-Ch1.zen
1260	2.683307e-03	1.813770e-03	2.558800e-03	20150708_gfpWAPLch3_G2G1\Mitosys2\Calibration\mEGFPC1_G2\H2B_mEGFP_set_0_R1_P14_K1_Ch2-Ch1.zen
1340	2.028141e-03	1.702721e-03	2.440000e-03	20150708_gfpWAPLch3_G2G1\Mitosys2\Calibration\mEGFPC1_G2\H2B_mEGFP_set_0_R1_P14_K1_Ch2-Ch1.zen
1420	2.511238e-03	1.434921e-03	2.331900e-03	20150708_gfpWAPLch3_G2G1\Mitosys2\Calibration\mEGFPC1_G2\H2B_mEGFP_set_0_R1_P14_K1_Ch2-Ch1.zen
1500	2.344585e-03	9.227776e-04	2.232900e-03	20150708_gfpWAPLch3_G2G1\Mitosys2\Calibration\mEGFPC1_G2\H2B_mEGFP_set_0_R1_P14_K1_Ch2-Ch1.zen
1660	1.292448e-03	1.188041e-03	2.058600e-03	20150708_gfpWAPLch3_G2G1\Mitosys2\Calibration\mEGFPC1_G2\H2B_mEGFP_set_0_R1_P14_K1_Ch2-Ch1.zen
1820	2.060477e-03	1.051656e-03	1.909900e-03	20150708_gfpWAPLch3_G2G1\Mitosys2\Calibration\mEGFPC1_G2\H2B_mEGFP_set_0_R1_P14_K1_Ch2-Ch1.zen
1980	1.922667e-03	1.228594e-03	1.781600e-03	20150708_gfpWAPLch3_G2G1\Mitosys2\Calibration\mEGFPC1_G2\H2B_mEGFP_set_0_R1_P14_K1_Ch2-Ch1.zen
2140	1.700931e-03	1.203795e-03	1.670000e-03	20150708_gfpWAPLch3_G2G1\Mitosys2\Calibration\mEGFPC1_G2\H2B_mEGFP_set_0_R1_P14_K1_Ch2-Ch1.zen
2300	1.559288e-03	1.057613e-03	1.572000e-03	20150708_gfpWAPLch3_G2G1\Mitosys2\Calibration\mEGFPC1_G2\H2B_mEGFP_set_0_R1_P14_K1_Ch2-Ch1.zen
2460	1.193120e-03	1.131915e-03	1.485300e-03	20150708_gfpWAPLch3_G2G1\Mitosys2\Calibration\mEGFPC1_G2\H2B_mEGFP_set_0_R1_P14_K1_Ch2-Ch1.zen
2620	1.277377e-03	1.322432e-03	1.408000e-03	20150708_gfpWAPLch3_G2G1\Mitosys2\Calibration\mEGFPC1_G2\H2B_mEGFP_set_0_R1_P14_K1_Ch2-Ch1.zen
2780	1.280919e-03	9.554411e-04	1.338900e-03	20150708_gfpWAPLch3_G2G1\Mitosys2\Calibration\mEGFPC1_G2\H2B_mEGFP_set_0_R1_P14_K1_Ch2-Ch1.zen
2940	1.162721e-03	1.162154e-03	1.276600e-03	20150708_gfpWAPLch3_G2G1\Mitosys2\Calibration\mEGFPC1_G2\H2B_mEGFP_set_0_R1_P14_K1_Ch2-Ch1.zen
3100	7.975271e-04	1.016093e-03	1.220200e-03	20150708_gfpWAPLch3_G2G1\Mitosys2\Calibration\mEGFPC1_G2\H2B_mEGFP_set_0_R1_P14_K1_Ch2-Ch1.zen
3420	1.121361e-03	1.034300e-03	1.122200e-03	20150708_gfpWAPLch3_G2G1\Mitosys2\Calibration\mEGFPC1_G2\H2B_mEGFP_set_0_R1_P14_K1_Ch2-Ch1.zen
3740	1.255107e-03	1.001742e-03	1.040000e-03	20150708_gfpWAPLch3_G2G1\Mitosys2\Calibration\mEGFPC1_G2\H2B_mEGFP_set_0_R1_P14_K1_Ch2-Ch1.zen
4060	7.751812e-04	1.028478e-03	9.700800e-04	20150708_gfpWAPLch3_G2G1\Mitosys2\Calibration\mEGFPC1_G2\H2B_mEGFP_set_0_R1_P14_K1_Ch2-Ch1.zen
4380	1.093754e-03	1.284550e-03	9.099800e-04	20150708_gfpWAPLch3_G2G1\Mitosys2\Calibration\mEGFPC1_G2\H2B_mEGFP_set_0_R1_P14_K1_Ch2-Ch1.zen
4700	7.683511e-04	1.233183e-03	8.577800e-04	20150708_gfpWAPLch3_G2G1\Mitosys2\Calibration\mEGFPC1_G2\H2B_mEGFP_set_0_R1_P14_K1_Ch2-Ch1.zen
5020	8.216281e-04	8.455319e-04	8.120600e-04	20150708_gfpWAPLch3_G2G1\Mitosys2\Calibration\mEGFPC1_G2\H2B_mEGFP_set_0_R1_P14_K1_Ch2-Ch1.zen
5340	8.942405e-04	9.831418e-04	7.717100e-04	20150708_gfpWAPLch3_G2G1\Mitosys2\Calibration\mEGFPC1_G2\H2B_mEGFP_set_0_R1_P14_K1_Ch2-Ch1.zen
5660	8.596899e-04	8.351262e-04	7.358500e-04	20150708_gfpWAPLch3_G2G1\Mitosys2\Calibration\mEGFPC1_G2\H2B_mEGFP_set_0_R1_P14_K1_Ch2-Ch1.zen
5980	5.462287e-04	8.117528e-04	7.037900e-04	20150708_gfpWAPLch3_G2G1\Mitosys2\Calibration\mEGFPC1_G2\H2B_mEGFP_set_0_R1_P14_K1_Ch2-Ch1.zen
6300	8.285384e-04	7.443380e-04	6.749700e-04	20150708_gfpWAPLch3_G2G1\Mitosys2\Calibration\mEGFPC1_G2\H2B_mEGFP_set_0_R1_P14_K1_Ch2-Ch1.zen
6940	4.348269e-04	7.483329e-04	6.253000e-04	20150708_gfpWAPLch3_G2G1\Mitosys2\Calibration\mEGFPC1_G2\H2B_mEGFP_set_0_R1_P14_K1_Ch2-Ch1.zen
7580	7.214619e-04	6.038939e-04	5.840600e-04	20150708_gfpWAPLch3_G2G1\Mitosys2\Calibration\mEGFPC1_G2\H2B_mEGFP_set_0_R1_P14_K1_Ch2-Ch1.zen
8220	5.724903e-04	6.522779e-04	5.493100e-04	20150708_gfpWAPLch3_G2G1\Mitosys2\Calibration\mEGFPC1_G2\H2B_mEGFP_set_0_R1_P14_K1_Ch2-Ch1.zen
8860	4.571200e-04	6.957168e-04	5.196500e-04	20150708_gfpWAPLch3_G2G1\Mitosys2\Calibration\mEGFPC1_G2\H2B_mEGFP_set_0_R1_P14_K1_Ch2-Ch1.zen
9500	5.083992e-04	7.143360e-04	4.940500e-04	20150708_gfpWAPLch3_G2G1\Mitosys2\Calibration\mEGFPC1_G2\H2B_mEGFP_set_0_R1_P14_K1_Ch2-Ch1.zen
10140	4.079213e-04	5.935031e-04	4.717300e-04	20150708_gfpWAPLch3_G2G1\Mitosys2\Calibration\mEGFPC1_G2\H2B_mEGFP_set_0_R1_P14_K1_Ch2-Ch1.zen
10780	2.852456e-04	8.393518e-04	4.521200e-04	20150708_gfpWAPLch3_G2G1\Mitosys2\Calibration\mEGFPC1_G2\H2B_mEGFP_set_0_R1_P14_K1_Ch2-Ch1.zen
11420	3.765205e-04	6.589953e-04	4.347400e-04	20150708_gfpWAPLch3_G2G1\Mitosys2\Calibration\mEGFPC1_G2\H2B_mEGFP_set_0_R1_P14_K1_Ch2-Ch1.zen
12060	3.806894e-04	8.301121e-04	4.192400e-04	20150708_gfpWAPLch3_G2G1\Mitosys2\Calibration\mEGFPC1_G2\H2B_mEGFP_set_0_R1_P14_K1_Ch2-Ch1.zen
12700	2.259370e-04	7.675786e-04	4.053100e-04	20150708_gfpWAPLch3_G2G1\Mitosys2\Calibration\mEGFPC1_G2\H2B_mEGFP_set_0_R1_P14_K1_Ch2-Ch1.zen
13980	5.110583e-04	5.515342e-04	3.813100e-04	20150708_gfpWAPLch3_G2G1\Mitosys2\Calibration\mEGFPC1_G2\H2B_mEGFP_set_0_R1_P14_K1_Ch2-Ch1.zen
15260	5.839938e-04	6.230582e-04	3.613100e-04	20150708_gfpWAPLch3_G2G1\Mitosys2\Calibration\mEGFPC1_G2\H2B_mEGFP_set_0_R1_P14_K1_Ch2-Ch1.zen
16540	4.969234e-04	5.981988e-04	3.443500e-04	20150708_gfpWAPLch3_G2G1\Mitosys2\Calibration\mEGFPC1_G2\H2B_mEGFP_set_0_R1_P14_K1_Ch2-Ch1.zen
17820	6.054962e-04	5.370303e-04	3.297200e-04	20150708_gfpWAPLch3_G2G1\Mitosys2\Calibration\mEGFPC1_G2\H2B_mEGFP_set_0_R1_P14_K1_Ch2-Ch1.zen
19100	4.159710e-04	7.319719e-04	3.169200e-04	20150708_gfpWAPLch3_G2G1\Mitosys2\Calibration\mEGFPC1_G2\H2B_mEGFP_set_0_R1_P14_K1_Ch2-Ch1.zen
20380	3.331424e-04	5.933781e-04	3.055800e-04	20150708_gfpWAPLch3_G2G1\Mitosys2\Calibration\mEGFPC1_G2\H2B_mEGFP_set_0_R1_P14_K1_Ch2-Ch1.zen
21660	4.743089e-04	6.020677e-04	2.954200e-04	20150708_gfpWAPLch3_G2G1\Mitosys2\Calibration\mEGFPC1_G2\H2B_mEGFP_set_0_R1_P14_K1_Ch2-Ch1.zen
22940	2.685353e-04	4.305431e-04	2.862200e-04	20150708_gfpWAPLch3_G2G1\Mitosys2\Calibration\mEGFPC1_G2\H2B_mEGFP_set_0_R1_P14_K1_Ch2-Ch1.zen
24220	2.797525e-04	5.600738e-04	2.778200e-04	20150708_gfpWAPLch3_G2G1\Mitosys2\Calibration\mEGFPC1_G2\H2B_mEGFP_set_0_R1_P14_K1_Ch2-Ch1.zen
25500	2.440823e-04	4.373171e-04	2.700700e-04	20150708_gfpWAPLch3_G2G1\Mitosys2\Calibration\mEGFPC1_G2\H2B_mEGFP_set_0_R1_P14_K1_Ch2-Ch1.zen
28060	1.671399e-04	4.494963e-04	2.561500e-04	20150708_gfpWAPLch3_G2G1\Mitosys2\Calibration\mEGFPC1_G2\H2B_mEGFP_set_0_R1_P14_K1_Ch2-Ch1.zen
30620	3.328776e-04	5.457284e-04	2.438400e-04	20150708_gfpWAPLch3_G2G1\Mitosys2\Calibration\mEGFPC1_G2\H2B_mEGFP_set_0_R1_P14_K1_Ch2-Ch1.zen
33180	2.483923e-04	5.540936e-04	2.327400e-04	20150708_gfpWAPLch3_G2G1\Mitosys2\Calibration\mEGFPC1_G2\H2B_mEGFP_set_0_R1_P14_K1_Ch2-Ch1.zen
35740	2.205217e-04	3.407046e-04	2.225800e-04	20150708_gfpWAPLch3_G2G1\Mitosys2\Calibration\mEGFPC1_G2\H2B_mEGFP_set_0_R1_P14_K1_Ch2-Ch1.zen
38300	1.753803e-04	4.117530e-04	2.131500e-04	20150708_gfpWAPLch3_G2G1\Mitosys2\Calibration\mEGFPC1_G2\H2B_mEGFP_set_0_R1_P14_K1_Ch2-Ch1.zen
40860	2.481710e-04	3.158437e-04	2.043400e-04	20150708_gfpWAPLch3_G2G1\Mitosys2\Calibration\mEGFPC1_G2\H2B_mEGFP_set_0_R1_P14_K1_Ch2-Ch1.zen
43420	5.402785e-05	3.732481e-04	1.960300e-04	20150708_gfpWAPLch3_G2G1\Mitosys2\Calibration\mEGFPC1_G2\H2B_mEGFP_set_0_R1_P14_K1_Ch2-Ch1.zen
45980	5.255234e-05	4.823377e-04	1.881700e-04	20150708_gfpWAPLch3_G2G1\Mitosys2\Calibration\mEGFPC1_G2\H2B_mEGFP_set_0_R1_P14_K1_Ch2-Ch1.zen
48540	6.686698e-05	5.690065e-04	1.807000e-04	20150708_gfpWAPLch3_G2G1\Mitosys2\Calibration\mEGFPC1_G2\H2B_mEGFP_set_0_R1_P14_K1_Ch2-Ch1.zen
51100	1.366829e-04	4.332696e-04	1.735800e-04	20150708_gfpWAPLch3_G2G1\Mitosys2\Calibration\mEGFPC1_G2\H2B_mEGFP_set_0_R1_P14_K1_Ch2-Ch1.zen
56220	1.949741e-04	3.793455e-04	1.603100e-04	20150708_gfpWAPLch3_G2G1\Mitosys2\Calibration\mEGFPC1_G2\H2B_mEGFP_set_0_R1_P14_K1_Ch2-Ch1.zen
61340	1.088100e-04	4.149492e-04	1.481700e-04	20150708_gfpWAPLch3_G2G1\Mitosys2\Calibration\mEGFPC1_G2\H2B_mEGFP_set_0_R1_P14_K1_Ch2-Ch1.zen
66460	1.629869e-04	3.080880e-04	1.370700e-04	20150708_gfpWAPLch3_G2G1\Mitosys2\Calibration\mEGFPC1_G2\H2B_mEGFP_set_0_R1_P14_K1_Ch2-Ch1.zen
71580	2.312084e-04	3.414602e-04	1.269100e-04	20150708_gfpWAPLch3_G2G1\Mitosys2\Calibration\mEGFPC1_G2\H2B_mEGFP_set_0_R1_P14_K1_Ch2-Ch1.zen
76700	-2.160641e-05	4.520093e-04	1.176000e-04	20150708_gfpWAPLch3_G2G1\Mitosys2\Calibration\mEGFPC1_G2\H2B_mEGFP_set_0_R1_P14_K1_Ch2-Ch1.zen
81820	7.828309e-05	2.847119e-04	1.090900e-04	20150708_gfpWAPLch3_G2G1\Mitosys2\Calibration\mEGFPC1_G2\H2B_mEGFP_set_0_R1_P14_K1_Ch2-Ch1.zen
86940	9.286675e-05	3.761395e-04	1.013100e-04	20150708_gfpWAPLch3_G2G1\Mitosys2\Calibration\mEGFPC1_G2\H2B_mEGFP_set_0_R1_P14_K1_Ch2-Ch1.zen
92060	6.790582e-05	3.451223e-04	9.418900e-05	20150708_gfpWAPLch3_G2G1\Mitosys2\Calibration\mEGFPC1_G2\H2B_mEGFP_set_0_R1_P14_K1_Ch2-Ch1.zen
97180	2.327583e-04	3.659916e-04	8.767800e-05	20150708_gfpWAPLch3_G2G1\Mitosys2\Calibration\mEGFPC1_G2\H2B_mEGFP_set_0_R1_P14_K1_Ch2-Ch1.zen
102300	1.842159e-04	3.207664e-04	8.172100e-05	20150708_gfpWAPLch3_G2G1\Mitosys2\Calibration\mEGFPC1_G2\H2B_mEGFP_set_0_R1_P14_K1_Ch2-Ch1.zen
112540	9.264844e-05	3.147604e-04	7.127000e-05	20150708_gfpWAPLch3_G2G1\Mitosys2\Calibration\mEGFPC1_G2\H2B_mEGFP_set_0_R1_P14_K1_Ch2-Ch1.zen
122780	9.784538e-06	4.232633e-04	6.248200e-05	20150708_gfpWAPLch3_G2G1\Mitosys2\Calibration\mEGFPC1_G2\H2B_mEGFP_set_0_R1_P14_K1_Ch2-Ch1.zen
133020	8.381939e-05	3.624490e-04	5.506200e-05	20150708_gfpWAPLch3_G2G1\Mitosys2\Calibration\mEGFPC1_G2\H2B_mEGFP_set_0_R1_P14_K1_Ch2-Ch1.zen
143260	1.144080e-04	3.041588e-04	4.876600e-05	20150708_gfpWAPLch3_G2G1\Mitosys2\Calibration\mEGFPC1_G2\H2B_mEGFP_set_0_R1_P14_K1_Ch2-Ch1.zen
153500	1.654228e-05	2.795949e-04	4.339700e-05	20150708_gfpWAPLch3_G2G1\Mitosys2\Calibration\mEGFPC1_G2\H2B_mEGFP_set_0_R1_P14_K1_Ch2-Ch1.zen
163740	-5.061996e-05	2.920236e-04	3.879400e-05	20150708_gfpWAPLch3_G2G1\Mitosys2\Calibration\mEGFPC1_G2\H2B_mEGFP_set_0_R1_P14_K1_Ch2-Ch1.zen
173980	-2.864145e-05	2.492729e-04	3.482700e-05	20150708_gfpWAPLch3_G2G1\Mitosys2\Calibration\mEGFPC1_G2\H2B_mEGFP_set_0_R1_P14_K1_Ch2-Ch1.zen
184220	-4.504827e-05	4.081902e-04	3.139100e-05	20150708_gfpWAPLch3_G2G1\Mitosys2\Calibration\mEGFPC1_G2\H2B_mEGFP_set_0_R1_P14_K1_Ch2-Ch1.zen
194460	-6.908510e-06	2.320320e-04	2.840100e-05	20150708_gfpWAPLch3_G2G1\Mitosys2\Calibration\mEGFPC1_G2\H2B_mEGFP_set_0_R1_P14_K1_Ch2-Ch1.zen
204700	-2.971820e-06	2.856487e-04	2.578500e-05	20150708_gfpWAPLch3_G2G1\Mitosys2\Calibration\mEGFPC1_G2\H2B_mEGFP_set_0_R1_P14_K1_Ch2-Ch1.zen
225180	-2.896624e-05	2.350313e-04	2.146100e-05	20150708_gfpWAPLch3_G2G1\Mitosys2\Calibration\mEGFPC1_G2\H2B_mEGFP_set_0_R1_P14_K1_Ch2-Ch1.zen
245660	6.757273e-05	2.529044e-04	1.806900e-05	20150708_gfpWAPLch3_G2G1\Mitosys2\Calibration\mEGFPC1_G2\H2B_mEGFP_set_0_R1_P14_K1_Ch2-Ch1.zen
266140	-4.848337e-05	3.027860e-04	1.536800e-05	20150708_gfpWAPLch3_G2G1\Mitosys2\Calibration\mEGFPC1_G2\H2B_mEGFP_set_0_R1_P14_K1_Ch2-Ch1.zen
286620	4.686899e-06	2.183354e-04	1.319000e-05	20150708_gfpWAPLch3_G2G1\Mitosys2\Calibration\mEGFPC1_G2\H2B_mEGFP_set_0_R1_P14_K1_Ch2-Ch1.zen
307100	-1.203831e-04	3.539593e-04	1.141200e-05	20150708_gfpWAPLch3_G2G1\Mitosys2\Calibration\mEGFPC1_G2\H2B_mEGFP_set_0_R1_P14_K1_Ch2-Ch1.zen
327580	-6.139806e-05	2.783860e-04	9.944700e-06	20150708_gfpWAPLch3_G2G1\Mitosys2\Calibration\mEGFPC1_G2\H2B_mEGFP_set_0_R1_P14_K1_Ch2-Ch1.zen
348060	7.764394e-05	2.517182e-04	8.723100e-06	20150708_gfpWAPLch3_G2G1\Mitosys2\Calibration\mEGFPC1_G2\H2B_mEGFP_set_0_R1_P14_K1_Ch2-Ch1.zen
368540	-5.478552e-06	2.576215e-04	7.696900e-06	20150708_gfpWAPLch3_G2G1\Mitosys2\Calibration\mEGFPC1_G2\H2B_mEGFP_set_0_R1_P14_K1_Ch2-Ch1.zen
389020	-7.909120e-05	2.486526e-04	6.828400e-06	20150708_gfpWAPLch3_G2G1\Mitosys2\Calibration\mEGFPC1_G2\H2B_mEGFP_set_0_R1_P14_K1_Ch2-Ch1.zen
409500	-6.458143e-05	2.040178e-04	6.088000e-06	20150708_gfpWAPLch3_G2G1\Mitosys2\Calibration\mEGFPC1_G2\H2B_mEGFP_set_0_R1_P14_K1_Ch2-Ch1.zen
450460	-4.927135e-05	2.326836e-04	4.904800e-06	20150708_gfpWAPLch3_G2G1\Mitosys2\Calibration\mEGFPC1_G2\H2B_mEGFP_set_0_R1_P14_K1_Ch2-Ch1.zen
491420	-9.939270e-05	1.815811e-04	4.014500e-06	20150708_gfpWAPLch3_G2G1\Mitosys2\Calibration\mEGFPC1_G2\H2B_mEGFP_set_0_R1_P14_K1_Ch2-Ch1.zen
532380	-7.501465e-05	2.384008e-04	3.331400e-06	20150708_gfpWAPLch3_G2G1\Mitosys2\Calibration\mEGFPC1_G2\H2B_mEGFP_set_0_R1_P14_K1_Ch2-Ch1.zen
573340	-1.220951e-04	2.682691e-04	2.798300e-06	20150708_gfpWAPLch3_G2G1\Mitosys2\Calibration\mEGFPC1_G2\H2B_mEGFP_set_0_R1_P14_K1_Ch2-Ch1.zen
614300	-1.193985e-04	1.670999e-04	2.376100e-06	20150708_gfpWAPLch3_G2G1\Mitosys2\Calibration\mEGFPC1_G2\H2B_mEGFP_set_0_R1_P14_K1_Ch2-Ch1.zen
655260	-9.677578e-05	1.992196e-04	2.037200e-06	20150708_gfpWAPLch3_G2G1\Mitosys2\Calibration\mEGFPC1_G2\H2B_mEGFP_set_0_R1_P14_K1_Ch2-Ch1.zen
696220	-7.736397e-05	2.251229e-04	1.761900e-06	20150708_gfpWAPLch3_G2G1\Mitosys2\Calibration\mEGFPC1_G2\H2B_mEGFP_set_0_R1_P14_K1_Ch2-Ch1.zen
737180	-1.113737e-04	1.407485e-04	1.536000e-06	20150708_gfpWAPLch3_G2G1\Mitosys2\Calibration\mEGFPC1_G2\H2B_mEGFP_set_0_R1_P14_K1_Ch2-Ch1.zen
778140	-3.984517e-06	2.271626e-04	1.348600e-06	20150708_gfpWAPLch3_G2G1\Mitosys2\Calibration\mEGFPC1_G2\H2B_mEGFP_set_0_R1_P14_K1_Ch2-Ch1.zen
819100	-2.484961e-05	1.666604e-04	1.192000e-06	20150708_gfpWAPLch3_G2G1\Mitosys2\Calibration\mEGFPC1_G2\H2B_mEGFP_set_0_R1_P14_K1_Ch2-Ch1.zen
901020	7.908718e-08	1.383341e-04	9.476700e-07	20150708_gfpWAPLch3_G2G1\Mitosys2\Calibration\mEGFPC1_G2\H2B_mEGFP_set_0_R1_P14_K1_Ch2-Ch1.zen
982940	3.442079e-05	1.875418e-04	7.690400e-07	20150708_gfpWAPLch3_G2G1\Mitosys2\Calibration\mEGFPC1_G2\H2B_mEGFP_set_0_R1_P14_K1_Ch2-Ch1.zen
1064860	2.732690e-06	1.184106e-04	6.351400e-07	20150708_gfpWAPLch3_G2G1\Mitosys2\Calibration\mEGFPC1_G2\H2B_mEGFP_set_0_R1_P14_K1_Ch2-Ch1.zen
1146780	-3.218434e-05	1.742682e-04	5.325800e-07	20150708_gfpWAPLch3_G2G1\Mitosys2\Calibration\mEGFPC1_G2\H2B_mEGFP_set_0_R1_P14_K1_Ch2-Ch1.zen
1228700	-1.765624e-05	1.540529e-04	4.525300e-07	20150708_gfpWAPLch3_G2G1\Mitosys2\Calibration\mEGFPC1_G2\H2B_mEGFP_set_0_R1_P14_K1_Ch2-Ch1.zen
1310620	-1.645935e-05	1.959281e-04	3.890100e-07	20150708_gfpWAPLch3_G2G1\Mitosys2\Calibration\mEGFPC1_G2\H2B_mEGFP_set_0_R1_P14_K1_Ch2-Ch1.zen
1392540	-2.373713e-05	1.721433e-04	3.378600e-07	20150708_gfpWAPLch3_G2G1\Mitosys2\Calibration\mEGFPC1_G2\H2B_mEGFP_set_0_R1_P14_K1_Ch2-Ch1.zen
1474460	5.866261e-05	1.580828e-04	2.961100e-07	20150708_gfpWAPLch3_G2G1\Mitosys2\Calibration\mEGFPC1_G2\H2B_mEGFP_set_0_R1_P14_K1_Ch2-Ch1.zen
1556380	6.155336e-05	1.775774e-04	2.616500e-07	20150708_gfpWAPLch3_G2G1\Mitosys2\Calibration\mEGFPC1_G2\H2B_mEGFP_set_0_R1_P14_K1_Ch2-Ch1.zen
10	1.208411e-02	3.867283e-03	1.156300e-02	20150708_gfpWAPLch3_G2G1\Mitosys2\Calibration\mEGFPC1_G2\H2B_mEGFP_set_0_R1_P15_K1_Ch2-Ch1.zen
20	1.037359e-02	2.792600e-03	1.102200e-02	20150708_gfpWAPLch3_G2G1\Mitosys2\Calibration\mEGFPC1_G2\H2B_mEGFP_set_0_R1_P15_K1_Ch2-Ch1.zen
30	1.070653e-02	3.320070e-03	1.053400e-02	20150708_gfpWAPLch3_G2G1\Mitosys2\Calibration\mEGFPC1_G2\H2B_mEGFP_set_0_R1_P15_K1_Ch2-Ch1.zen
40	1.058053e-02	3.288669e-03	1.009100e-02	20150708_gfpWAPLch3_G2G1\Mitosys2\Calibration\mEGFPC1_G2\H2B_mEGFP_set_0_R1_P15_K1_Ch2-Ch1.zen
50	9.779277e-03	3.243806e-03	9.687700e-03	20150708_gfpWAPLch3_G2G1\Mitosys2\Calibration\mEGFPC1_G2\H2B_mEGFP_set_0_R1_P15_K1_Ch2-Ch1.zen
60	9.296786e-03	1.948596e-03	9.319000e-03	20150708_gfpWAPLch3_G2G1\Mitosys2\Calibration\mEGFPC1_G2\H2B_mEGFP_set_0_R1_P15_K1_Ch2-Ch1.zen
70	8.844083e-03	2.653270e-03	8.980900e-03	20150708_gfpWAPLch3_G2G1\Mitosys2\Calibration\mEGFPC1_G2\H2B_mEGFP_set_0_R1_P15_K1_Ch2-Ch1.zen
80	7.948077e-03	2.053114e-03	8.669800e-03	20150708_gfpWAPLch3_G2G1\Mitosys2\Calibration\mEGFPC1_G2\H2B_mEGFP_set_0_R1_P15_K1_Ch2-Ch1.zen
90	7.728930e-03	2.878635e-03	8.382800e-03	20150708_gfpWAPLch3_G2G1\Mitosys2\Calibration\mEGFPC1_G2\H2B_mEGFP_set_0_R1_P15_K1_Ch2-Ch1.zen
100	7.674075e-03	2.557396e-03	8.117200e-03	20150708_gfpWAPLch3_G2G1\Mitosys2\Calibration\mEGFPC1_G2\H2B_mEGFP_set_0_R1_P15_K1_Ch2-Ch1.zen
120	7.945048e-03	2.364697e-03	7.641700e-03	20150708_gfpWAPLch3_G2G1\Mitosys2\Calibration\mEGFPC1_G2\H2B_mEGFP_set_0_R1_P15_K1_Ch2-Ch1.zen
140	7.209910e-03	2.767542e-03	7.228400e-03	20150708_gfpWAPLch3_G2G1\Mitosys2\Calibration\mEGFPC1_G2\H2B_mEGFP_set_0_R1_P15_K1_Ch2-Ch1.zen
160	7.395884e-03	1.831847e-03	6.865800e-03	20150708_gfpWAPLch3_G2G1\Mitosys2\Calibration\mEGFPC1_G2\H2B_mEGFP_set_0_R1_P15_K1_Ch2-Ch1.zen
180	5.973391e-03	2.524921e-03	6.545000e-03	20150708_gfpWAPLch3_G2G1\Mitosys2\Calibration\mEGFPC1_G2\H2B_mEGFP_set_0_R1_P15_K1_Ch2-Ch1.zen
200	7.115458e-03	2.874673e-03	6.258800e-03	20150708_gfpWAPLch3_G2G1\Mitosys2\Calibration\mEGFPC1_G2\H2B_mEGFP_set_0_R1_P15_K1_Ch2-Ch1.zen
220	6.967178e-03	2.662634e-03	6.001600e-03	20150708_gfpWAPLch3_G2G1\Mitosys2\Calibration\mEGFPC1_G2\H2B_mEGFP_set_0_R1_P15_K1_Ch2-Ch1.zen
240	6.999339e-03	1.654103e-03	5.769000e-03	20150708_gfpWAPLch3_G2G1\Mitosys2\Calibration\mEGFPC1_G2\H2B_mEGFP_set_0_R1_P15_K1_Ch2-Ch1.zen
260	5.767135e-03	1.895114e-03	5.557300e-03	20150708_gfpWAPLch3_G2G1\Mitosys2\Calibration\mEGFPC1_G2\H2B_mEGFP_set_0_R1_P15_K1_Ch2-Ch1.zen
280	4.511156e-03	2.190734e-03	5.363600e-03	20150708_gfpWAPLch3_G2G1\Mitosys2\Calibration\mEGFPC1_G2\H2B_mEGFP_set_0_R1_P15_K1_Ch2-Ch1.zen
300	4.747380e-03	1.496729e-03	5.185300e-03	20150708_gfpWAPLch3_G2G1\Mitosys2\Calibration\mEGFPC1_G2\H2B_mEGFP_set_0_R1_P15_K1_Ch2-Ch1.zen
340	5.212711e-03	1.761634e-03	4.867900e-03	20150708_gfpWAPLch3_G2G1\Mitosys2\Calibration\mEGFPC1_G2\H2B_mEGFP_set_0_R1_P15_K1_Ch2-Ch1.zen
380	4.779133e-03	1.587860e-03	4.592600e-03	20150708_gfpWAPLch3_G2G1\Mitosys2\Calibration\mEGFPC1_G2\H2B_mEGFP_set_0_R1_P15_K1_Ch2-Ch1.zen
420	4.106807e-03	1.572369e-03	4.350700e-03	20150708_gfpWAPLch3_G2G1\Mitosys2\Calibration\mEGFPC1_G2\H2B_mEGFP_set_0_R1_P15_K1_Ch2-Ch1.zen
460	3.669874e-03	1.421861e-03	4.135900e-03	20150708_gfpWAPLch3_G2G1\Mitosys2\Calibration\mEGFPC1_G2\H2B_mEGFP_set_0_R1_P15_K1_Ch2-Ch1.zen
500	3.501494e-03	1.070972e-03	3.943400e-03	20150708_gfpWAPLch3_G2G1\Mitosys2\Calibration\mEGFPC1_G2\H2B_mEGFP_set_0_R1_P15_K1_Ch2-Ch1.zen
540	3.578287e-03	1.556892e-03	3.769700e-03	20150708_gfpWAPLch3_G2G1\Mitosys2\Calibration\mEGFPC1_G2\H2B_mEGFP_set_0_R1_P15_K1_Ch2-Ch1.zen
580	4.310248e-03	1.595987e-03	3.611800e-03	20150708_gfpWAPLch3_G2G1\Mitosys2\Calibration\mEGFPC1_G2\H2B_mEGFP_set_0_R1_P15_K1_Ch2-Ch1.zen
620	3.588106e-03	2.241139e-03	3.467700e-03	20150708_gfpWAPLch3_G2G1\Mitosys2\Calibration\mEGFPC1_G2\H2B_mEGFP_set_0_R1_P15_K1_Ch2-Ch1.zen
660	2.622989e-03	1.633429e-03	3.335400e-03	20150708_gfpWAPLch3_G2G1\Mitosys2\Calibration\mEGFPC1_G2\H2B_mEGFP_set_0_R1_P15_K1_Ch2-Ch1.zen
700	3.214095e-03	1.107189e-03	3.213600e-03	20150708_gfpWAPLch3_G2G1\Mitosys2\Calibration\mEGFPC1_G2\H2B_mEGFP_set_0_R1_P15_K1_Ch2-Ch1.zen
780	2.961470e-03	1.279557e-03	2.996300e-03	20150708_gfpWAPLch3_G2G1\Mitosys2\Calibration\mEGFPC1_G2\H2B_mEGFP_set_0_R1_P15_K1_Ch2-Ch1.zen
860	2.959925e-03	1.286506e-03	2.808200e-03	20150708_gfpWAPLch3_G2G1\Mitosys2\Calibration\mEGFPC1_G2\H2B_mEGFP_set_0_R1_P15_K1_Ch2-Ch1.zen
940	2.365753e-03	1.453316e-03	2.643600e-03	20150708_gfpWAPLch3_G2G1\Mitosys2\Calibration\mEGFPC1_G2\H2B_mEGFP_set_0_R1_P15_K1_Ch2-Ch1.zen
1020	2.295320e-03	1.117189e-03	2.498300e-03	20150708_gfpWAPLch3_G2G1\Mitosys2\Calibration\mEGFPC1_G2\H2B_mEGFP_set_0_R1_P15_K1_Ch2-Ch1.zen
1100	2.238930e-03	1.430056e-03	2.369000e-03	20150708_gfpWAPLch3_G2G1\Mitosys2\Calibration\mEGFPC1_G2\H2B_mEGFP_set_0_R1_P15_K1_Ch2-Ch1.zen
1180	2.061022e-03	1.433749e-03	2.253200e-03	20150708_gfpWAPLch3_G2G1\Mitosys2\Calibration\mEGFPC1_G2\H2B_mEGFP_set_0_R1_P15_K1_Ch2-Ch1.zen
1260	2.544626e-03	1.262334e-03	2.148800e-03	20150708_gfpWAPLch3_G2G1\Mitosys2\Calibration\mEGFPC1_G2\H2B_mEGFP_set_0_R1_P15_K1_Ch2-Ch1.zen
1340	2.230594e-03	1.130846e-03	2.054300e-03	20150708_gfpWAPLch3_G2G1\Mitosys2\Calibration\mEGFPC1_G2\H2B_mEGFP_set_0_R1_P15_K1_Ch2-Ch1.zen
1420	1.885133e-03	1.173048e-03	1.968100e-03	20150708_gfpWAPLch3_G2G1\Mitosys2\Calibration\mEGFPC1_G2\H2B_mEGFP_set_0_R1_P15_K1_Ch2-Ch1.zen
1500	1.779113e-03	8.822786e-04	1.889400e-03	20150708_gfpWAPLch3_G2G1\Mitosys2\Calibration\mEGFPC1_G2\H2B_mEGFP_set_0_R1_P15_K1_Ch2-Ch1.zen
1660	2.136321e-03	9.559353e-04	1.750400e-03	20150708_gfpWAPLch3_G2G1\Mitosys2\Calibration\mEGFPC1_G2\H2B_mEGFP_set_0_R1_P15_K1_Ch2-Ch1.zen
1820	1.727092e-03	9.607535e-04	1.631500e-03	20150708_gfpWAPLch3_G2G1\Mitosys2\Calibration\mEGFPC1_G2\H2B_mEGFP_set_0_R1_P15_K1_Ch2-Ch1.zen
1980	1.767176e-03	7.969911e-04	1.528600e-03	20150708_gfpWAPLch3_G2G1\Mitosys2\Calibration\mEGFPC1_G2\H2B_mEGFP_set_0_R1_P15_K1_Ch2-Ch1.zen
2140	1.535101e-03	7.929421e-04	1.438600e-03	20150708_gfpWAPLch3_G2G1\Mitosys2\Calibration\mEGFPC1_G2\H2B_mEGFP_set_0_R1_P15_K1_Ch2-Ch1.zen
2300	1.184324e-03	1.054115e-03	1.359200e-03	20150708_gfpWAPLch3_G2G1\Mitosys2\Calibration\mEGFPC1_G2\H2B_mEGFP_set_0_R1_P15_K1_Ch2-Ch1.zen
2460	1.055566e-03	6.751179e-04	1.288600e-03	20150708_gfpWAPLch3_G2G1\Mitosys2\Calibration\mEGFPC1_G2\H2B_mEGFP_set_0_R1_P15_K1_Ch2-Ch1.zen
2620	1.048617e-03	8.063114e-04	1.225300e-03	20150708_gfpWAPLch3_G2G1\Mitosys2\Calibration\mEGFPC1_G2\H2B_mEGFP_set_0_R1_P15_K1_Ch2-Ch1.zen
2780	9.757388e-04	8.554296e-04	1.168200e-03	20150708_gfpWAPLch3_G2G1\Mitosys2\Calibration\mEGFPC1_G2\H2B_mEGFP_set_0_R1_P15_K1_Ch2-Ch1.zen
2940	1.235405e-03	1.071142e-03	1.116600e-03	20150708_gfpWAPLch3_G2G1\Mitosys2\Calibration\mEGFPC1_G2\H2B_mEGFP_set_0_R1_P15_K1_Ch2-Ch1.zen
3100	1.103705e-03	6.549614e-04	1.069500e-03	20150708_gfpWAPLch3_G2G1\Mitosys2\Calibration\mEGFPC1_G2\H2B_mEGFP_set_0_R1_P15_K1_Ch2-Ch1.zen
3420	1.011673e-03	6.198961e-04	9.868500e-04	20150708_gfpWAPLch3_G2G1\Mitosys2\Calibration\mEGFPC1_G2\H2B_mEGFP_set_0_R1_P15_K1_Ch2-Ch1.zen
3740	9.928922e-04	6.945592e-04	9.165900e-04	20150708_gfpWAPLch3_G2G1\Mitosys2\Calibration\mEGFPC1_G2\H2B_mEGFP_set_0_R1_P15_K1_Ch2-Ch1.zen
4060	1.079169e-03	6.937903e-04	8.560700e-04	20150708_gfpWAPLch3_G2G1\Mitosys2\Calibration\mEGFPC1_G2\H2B_mEGFP_set_0_R1_P15_K1_Ch2-Ch1.zen
4380	7.961975e-04	7.585846e-04	8.033400e-04	20150708_gfpWAPLch3_G2G1\Mitosys2\Calibration\mEGFPC1_G2\H2B_mEGFP_set_0_R1_P15_K1_Ch2-Ch1.zen
4700	9.771893e-04	7.053801e-04	7.569600e-04	20150708_gfpWAPLch3_G2G1\Mitosys2\Calibration\mEGFPC1_G2\H2B_mEGFP_set_0_R1_P15_K1_Ch2-Ch1.zen
5020	8.786241e-04	7.408382e-04	7.158100e-04	20150708_gfpWAPLch3_G2G1\Mitosys2\Calibration\mEGFPC1_G2\H2B_mEGFP_set_0_R1_P15_K1_Ch2-Ch1.zen
5340	6.973672e-04	6.714800e-04	6.790500e-04	20150708_gfpWAPLch3_G2G1\Mitosys2\Calibration\mEGFPC1_G2\H2B_mEGFP_set_0_R1_P15_K1_Ch2-Ch1.zen
5660	8.701736e-04	7.557103e-04	6.459800e-04	20150708_gfpWAPLch3_G2G1\Mitosys2\Calibration\mEGFPC1_G2\H2B_mEGFP_set_0_R1_P15_K1_Ch2-Ch1.zen
5980	6.368787e-04	7.315298e-04	6.160600e-04	20150708_gfpWAPLch3_G2G1\Mitosys2\Calibration\mEGFPC1_G2\H2B_mEGFP_set_0_R1_P15_K1_Ch2-Ch1.zen
6300	6.389526e-04	6.552811e-04	5.888500e-04	20150708_gfpWAPLch3_G2G1\Mitosys2\Calibration\mEGFPC1_G2\H2B_mEGFP_set_0_R1_P15_K1_Ch2-Ch1.zen
6940	5.489214e-04	6.255072e-04	5.411900e-04	20150708_gfpWAPLch3_G2G1\Mitosys2\Calibration\mEGFPC1_G2\H2B_mEGFP_set_0_R1_P15_K1_Ch2-Ch1.zen
7580	4.384549e-04	7.583381e-04	5.007800e-04	20150708_gfpWAPLch3_G2G1\Mitosys2\Calibration\mEGFPC1_G2\H2B_mEGFP_set_0_R1_P15_K1_Ch2-Ch1.zen
8220	4.992201e-04	7.451577e-04	4.660400e-04	20150708_gfpWAPLch3_G2G1\Mitosys2\Calibration\mEGFPC1_G2\H2B_mEGFP_set_0_R1_P15_K1_Ch2-Ch1.zen
8860	2.689110e-04	8.437728e-04	4.358400e-04	20150708_gfpWAPLch3_G2G1\Mitosys2\Calibration\mEGFPC1_G2\H2B_mEGFP_set_0_R1_P15_K1_Ch2-Ch1.zen
9500	3.364385e-04	6.016242e-04	4.093300e-04	20150708_gfpWAPLch3_G2G1\Mitosys2\Calibration\mEGFPC1_G2\H2B_mEGFP_set_0_R1_P15_K1_Ch2-Ch1.zen
10140	3.051404e-04	4.836571e-04	3.858700e-04	20150708_gfpWAPLch3_G2G1\Mitosys2\Calibration\mEGFPC1_G2\H2B_mEGFP_set_0_R1_P15_K1_Ch2-Ch1.zen
10780	3.148660e-04	5.943602e-04	3.649400e-04	20150708_gfpWAPLch3_G2G1\Mitosys2\Calibration\mEGFPC1_G2\H2B_mEGFP_set_0_R1_P15_K1_Ch2-Ch1.zen
11420	3.750027e-04	7.786797e-04	3.461500e-04	20150708_gfpWAPLch3_G2G1\Mitosys2\Calibration\mEGFPC1_G2\H2B_mEGFP_set_0_R1_P15_K1_Ch2-Ch1.zen
12060	1.133705e-04	7.743462e-04	3.291900e-04	20150708_gfpWAPLch3_G2G1\Mitosys2\Calibration\mEGFPC1_G2\H2B_mEGFP_set_0_R1_P15_K1_Ch2-Ch1.zen
12700	1.203858e-04	6.345848e-04	3.137900e-04	20150708_gfpWAPLch3_G2G1\Mitosys2\Calibration\mEGFPC1_G2\H2B_mEGFP_set_0_R1_P15_K1_Ch2-Ch1.zen
13980	2.838258e-04	5.390057e-04	2.869000e-04	20150708_gfpWAPLch3_G2G1\Mitosys2\Calibration\mEGFPC1_G2\H2B_mEGFP_set_0_R1_P15_K1_Ch2-Ch1.zen
15260	2.217263e-04	4.628340e-04	2.641900e-04	20150708_gfpWAPLch3_G2G1\Mitosys2\Calibration\mEGFPC1_G2\H2B_mEGFP_set_0_R1_P15_K1_Ch2-Ch1.zen
16540	3.436208e-04	4.885376e-04	2.447500e-04	20150708_gfpWAPLch3_G2G1\Mitosys2\Calibration\mEGFPC1_G2\H2B_mEGFP_set_0_R1_P15_K1_Ch2-Ch1.zen
17820	3.129557e-04	4.412217e-04	2.279100e-04	20150708_gfpWAPLch3_G2G1\Mitosys2\Calibration\mEGFPC1_G2\H2B_mEGFP_set_0_R1_P15_K1_Ch2-Ch1.zen
19100	9.944770e-05	4.905366e-04	2.131900e-04	20150708_gfpWAPLch3_G2G1\Mitosys2\Calibration\mEGFPC1_G2\H2B_mEGFP_set_0_R1_P15_K1_Ch2-Ch1.zen
20380	2.103193e-04	2.983574e-04	2.002100e-04	20150708_gfpWAPLch3_G2G1\Mitosys2\Calibration\mEGFPC1_G2\H2B_mEGFP_set_0_R1_P15_K1_Ch2-Ch1.zen
21660	2.806157e-04	4.140609e-04	1.886700e-04	20150708_gfpWAPLch3_G2G1\Mitosys2\Calibration\mEGFPC1_G2\H2B_mEGFP_set_0_R1_P15_K1_Ch2-Ch1.zen
22940	1.043552e-04	5.136202e-04	1.783500e-04	20150708_gfpWAPLch3_G2G1\Mitosys2\Calibration\mEGFPC1_G2\H2B_mEGFP_set_0_R1_P15_K1_Ch2-Ch1.zen
24220	1.496820e-04	4.991228e-04	1.690700e-04	20150708_gfpWAPLch3_G2G1\Mitosys2\Calibration\mEGFPC1_G2\H2B_mEGFP_set_0_R1_P15_K1_Ch2-Ch1.zen
25500	2.548099e-04	4.397548e-04	1.606800e-04	20150708_gfpWAPLch3_G2G1\Mitosys2\Calibration\mEGFPC1_G2\H2B_mEGFP_set_0_R1_P15_K1_Ch2-Ch1.zen
28060	8.235830e-05	3.317982e-04	1.460800e-04	20150708_gfpWAPLch3_G2G1\Mitosys2\Calibration\mEGFPC1_G2\H2B_mEGFP_set_0_R1_P15_K1_Ch2-Ch1.zen
30620	2.940932e-04	3.509902e-04	1.338300e-04	20150708_gfpWAPLch3_G2G1\Mitosys2\Calibration\mEGFPC1_G2\H2B_mEGFP_set_0_R1_P15_K1_Ch2-Ch1.zen
33180	2.885250e-04	3.474348e-04	1.234000e-04	20150708_gfpWAPLch3_G2G1\Mitosys2\Calibration\mEGFPC1_G2\H2B_mEGFP_set_0_R1_P15_K1_Ch2-Ch1.zen
35740	1.512206e-04	4.173856e-04	1.144200e-04	20150708_gfpWAPLch3_G2G1\Mitosys2\Calibration\mEGFPC1_G2\H2B_mEGFP_set_0_R1_P15_K1_Ch2-Ch1.zen
38300	-7.784468e-06	3.085196e-04	1.066100e-04	20150708_gfpWAPLch3_G2G1\Mitosys2\Calibration\mEGFPC1_G2\H2B_mEGFP_set_0_R1_P15_K1_Ch2-Ch1.zen
40860	1.460699e-04	2.871049e-04	9.975400e-05	20150708_gfpWAPLch3_G2G1\Mitosys2\Calibration\mEGFPC1_G2\H2B_mEGFP_set_0_R1_P15_K1_Ch2-Ch1.zen
43420	1.765077e-05	4.131894e-04	9.368700e-05	20150708_gfpWAPLch3_G2G1\Mitosys2\Calibration\mEGFPC1_G2\H2B_mEGFP_set_0_R1_P15_K1_Ch2-Ch1.zen
45980	-4.153244e-05	4.028373e-04	8.828300e-05	20150708_gfpWAPLch3_G2G1\Mitosys2\Calibration\mEGFPC1_G2\H2B_mEGFP_set_0_R1_P15_K1_Ch2-Ch1.zen
48540	7.124394e-05	4.940514e-04	8.344000e-05	20150708_gfpWAPLch3_G2G1\Mitosys2\Calibration\mEGFPC1_G2\H2B_mEGFP_set_0_R1_P15_K1_Ch2-Ch1.zen
51100	-4.495589e-06	4.218688e-04	7.907500e-05	20150708_gfpWAPLch3_G2G1\Mitosys2\Calibration\mEGFPC1_G2\H2B_mEGFP_set_0_R1_P15_K1_Ch2-Ch1.zen
56220	4.728220e-05	4.403929e-04	7.152400e-05	20150708_gfpWAPLch3_G2G1\Mitosys2\Calibration\mEGFPC1_G2\H2B_mEGFP_set_0_R1_P15_K1_Ch2-Ch1.zen
61340	9.618530e-05	3.565056e-04	6.522400e-05	20150708_gfpWAPLch3_G2G1\Mitosys2\Calibration\mEGFPC1_G2\H2B_mEGFP_set_0_R1_P15_K1_Ch2-Ch1.zen
66460	7.549607e-05	3.775484e-04	5.989100e-05	20150708_gfpWAPLch3_G2G1\Mitosys2\Calibration\mEGFPC1_G2\H2B_mEGFP_set_0_R1_P15_K1_Ch2-Ch1.zen
71580	1.901044e-04	4.991197e-04	5.531900e-05	20150708_gfpWAPLch3_G2G1\Mitosys2\Calibration\mEGFPC1_G2\H2B_mEGFP_set_0_R1_P15_K1_Ch2-Ch1.zen
76700	7.079211e-05	3.807206e-04	5.135900e-05	20150708_gfpWAPLch3_G2G1\Mitosys2\Calibration\mEGFPC1_G2\H2B_mEGFP_set_0_R1_P15_K1_Ch2-Ch1.zen
81820	5.123434e-05	3.002334e-04	4.789700e-05	20150708_gfpWAPLch3_G2G1\Mitosys2\Calibration\mEGFPC1_G2\H2B_mEGFP_set_0_R1_P15_K1_Ch2-Ch1.zen
86940	5.913259e-05	4.274117e-04	4.484400e-05	20150708_gfpWAPLch3_G2G1\Mitosys2\Calibration\mEGFPC1_G2\H2B_mEGFP_set_0_R1_P15_K1_Ch2-Ch1.zen
92060	5.907393e-05	3.791145e-04	4.213500e-05	20150708_gfpWAPLch3_G2G1\Mitosys2\Calibration\mEGFPC1_G2\H2B_mEGFP_set_0_R1_P15_K1_Ch2-Ch1.zen
97180	1.487048e-04	2.906925e-04	3.971300e-05	20150708_gfpWAPLch3_G2G1\Mitosys2\Calibration\mEGFPC1_G2\H2B_mEGFP_set_0_R1_P15_K1_Ch2-Ch1.zen
102300	1.095986e-04	2.876111e-04	3.753800e-05	20150708_gfpWAPLch3_G2G1\Mitosys2\Calibration\mEGFPC1_G2\H2B_mEGFP_set_0_R1_P15_K1_Ch2-Ch1.zen
112540	1.217412e-04	3.097691e-04	3.378800e-05	20150708_gfpWAPLch3_G2G1\Mitosys2\Calibration\mEGFPC1_G2\H2B_mEGFP_set_0_R1_P15_K1_Ch2-Ch1.zen
122780	5.169535e-05	2.750428e-04	3.067500e-05	20150708_gfpWAPLch3_G2G1\Mitosys2\Calibration\mEGFPC1_G2\H2B_mEGFP_set_0_R1_P15_K1_Ch2-Ch1.zen
133020	6.896579e-05	3.796518e-04	2.805000e-05	20150708_gfpWAPLch3_G2G1\Mitosys2\Calibration\mEGFPC1_G2\H2B_mEGFP_set_0_R1_P15_K1_Ch2-Ch1.zen
143260	1.184726e-04	2.603027e-04	2.580900e-05	20150708_gfpWAPLch3_G2G1\Mitosys2\Calibration\mEGFPC1_G2\H2B_mEGFP_set_0_R1_P15_K1_Ch2-Ch1.zen
153500	7.653094e-05	2.679281e-04	2.387400e-05	20150708_gfpWAPLch3_G2G1\Mitosys2\Calibration\mEGFPC1_G2\H2B_mEGFP_set_0_R1_P15_K1_Ch2-Ch1.zen
163740	6.416146e-05	2.856041e-04	2.218700e-05	20150708_gfpWAPLch3_G2G1\Mitosys2\Calibration\mEGFPC1_G2\H2B_mEGFP_set_0_R1_P15_K1_Ch2-Ch1.zen
173980	5.808332e-05	2.194981e-04	2.070600e-05	20150708_gfpWAPLch3_G2G1\Mitosys2\Calibration\mEGFPC1_G2\H2B_mEGFP_set_0_R1_P15_K1_Ch2-Ch1.zen
184220	6.057653e-05	2.638178e-04	1.939400e-05	20150708_gfpWAPLch3_G2G1\Mitosys2\Calibration\mEGFPC1_G2\H2B_mEGFP_set_0_R1_P15_K1_Ch2-Ch1.zen
194460	-2.484578e-05	2.940407e-04	1.822500e-05	20150708_gfpWAPLch3_G2G1\Mitosys2\Calibration\mEGFPC1_G2\H2B_mEGFP_set_0_R1_P15_K1_Ch2-Ch1.zen
204700	-9.559026e-06	1.712869e-04	1.717700e-05	20150708_gfpWAPLch3_G2G1\Mitosys2\Calibration\mEGFPC1_G2\H2B_mEGFP_set_0_R1_P15_K1_Ch2-Ch1.zen
225180	-6.344325e-05	2.058073e-04	1.537800e-05	20150708_gfpWAPLch3_G2G1\Mitosys2\Calibration\mEGFPC1_G2\H2B_mEGFP_set_0_R1_P15_K1_Ch2-Ch1.zen
245660	-4.542223e-05	2.598598e-04	1.389100e-05	20150708_gfpWAPLch3_G2G1\Mitosys2\Calibration\mEGFPC1_G2\H2B_mEGFP_set_0_R1_P15_K1_Ch2-Ch1.zen
266140	-5.429375e-05	1.559439e-04	1.264200e-05	20150708_gfpWAPLch3_G2G1\Mitosys2\Calibration\mEGFPC1_G2\H2B_mEGFP_set_0_R1_P15_K1_Ch2-Ch1.zen
286620	2.884069e-06	2.405712e-04	1.158100e-05	20150708_gfpWAPLch3_G2G1\Mitosys2\Calibration\mEGFPC1_G2\H2B_mEGFP_set_0_R1_P15_K1_Ch2-Ch1.zen
307100	-5.767240e-05	2.717192e-04	1.066800e-05	20150708_gfpWAPLch3_G2G1\Mitosys2\Calibration\mEGFPC1_G2\H2B_mEGFP_set_0_R1_P15_K1_Ch2-Ch1.zen
327580	-2.407114e-05	2.004263e-04	9.875100e-06	20150708_gfpWAPLch3_G2G1\Mitosys2\Calibration\mEGFPC1_G2\H2B_mEGFP_set_0_R1_P15_K1_Ch2-Ch1.zen
348060	1.015303e-05	1.706987e-04	9.181000e-06	20150708_gfpWAPLch3_G2G1\Mitosys2\Calibration\mEGFPC1_G2\H2B_mEGFP_set_0_R1_P15_K1_Ch2-Ch1.zen
368540	-9.226803e-05	2.268975e-04	8.568600e-06	20150708_gfpWAPLch3_G2G1\Mitosys2\Calibration\mEGFPC1_G2\H2B_mEGFP_set_0_R1_P15_K1_Ch2-Ch1.zen
389020	-1.197148e-04	2.751051e-04	8.024700e-06	20150708_gfpWAPLch3_G2G1\Mitosys2\Calibration\mEGFPC1_G2\H2B_mEGFP_set_0_R1_P15_K1_Ch2-Ch1.zen
409500	-7.836631e-05	1.609510e-04	7.538800e-06	20150708_gfpWAPLch3_G2G1\Mitosys2\Calibration\mEGFPC1_G2\H2B_mEGFP_set_0_R1_P15_K1_Ch2-Ch1.zen
450460	-5.122500e-05	1.909717e-04	6.708200e-06	20150708_gfpWAPLch3_G2G1\Mitosys2\Calibration\mEGFPC1_G2\H2B_mEGFP_set_0_R1_P15_K1_Ch2-Ch1.zen
491420	-7.069529e-05	2.096605e-04	6.025600e-06	20150708_gfpWAPLch3_G2G1\Mitosys2\Calibration\mEGFPC1_G2\H2B_mEGFP_set_0_R1_P15_K1_Ch2-Ch1.zen
532380	-9.249950e-05	1.736931e-04	5.455800e-06	20150708_gfpWAPLch3_G2G1\Mitosys2\Calibration\mEGFPC1_G2\H2B_mEGFP_set_0_R1_P15_K1_Ch2-Ch1.zen
573340	-1.974237e-05	1.383942e-04	4.973800e-06	20150708_gfpWAPLch3_G2G1\Mitosys2\Calibration\mEGFPC1_G2\H2B_mEGFP_set_0_R1_P15_K1_Ch2-Ch1.zen
614300	3.991141e-05	1.596183e-04	4.561300e-06	20150708_gfpWAPLch3_G2G1\Mitosys2\Calibration\mEGFPC1_G2\H2B_mEGFP_set_0_R1_P15_K1_Ch2-Ch1.zen
655260	-1.389273e-05	1.346196e-04	4.204900e-06	20150708_gfpWAPLch3_G2G1\Mitosys2\Calibration\mEGFPC1_G2\H2B_mEGFP_set_0_R1_P15_K1_Ch2-Ch1.zen
696220	-4.459210e-05	1.291768e-04	3.894100e-06	20150708_gfpWAPLch3_G2G1\Mitosys2\Calibration\mEGFPC1_G2\H2B_mEGFP_set_0_R1_P15_K1_Ch2-Ch1.zen
737180	-1.165175e-05	1.054031e-04	3.621200e-06	20150708_gfpWAPLch3_G2G1\Mitosys2\Calibration\mEGFPC1_G2\H2B_mEGFP_set_0_R1_P15_K1_Ch2-Ch1.zen
778140	1.201789e-05	2.119521e-04	3.379700e-06	20150708_gfpWAPLch3_G2G1\Mitosys2\Calibration\mEGFPC1_G2\H2B_mEGFP_set_0_R1_P15_K1_Ch2-Ch1.zen
819100	-4.210507e-05	1.297404e-04	3.164800e-06	20150708_gfpWAPLch3_G2G1\Mitosys2\Calibration\mEGFPC1_G2\H2B_mEGFP_set_0_R1_P15_K1_Ch2-Ch1.zen
901020	-6.557333e-05	1.433450e-04	2.799400e-06	20150708_gfpWAPLch3_G2G1\Mitosys2\Calibration\mEGFPC1_G2\H2B_mEGFP_set_0_R1_P15_K1_Ch2-Ch1.zen
982940	-2.441699e-05	1.003766e-04	2.501200e-06	20150708_gfpWAPLch3_G2G1\Mitosys2\Calibration\mEGFPC1_G2\H2B_mEGFP_set_0_R1_P15_K1_Ch2-Ch1.zen
1064860	-3.333437e-06	1.763941e-04	2.253800e-06	20150708_gfpWAPLch3_G2G1\Mitosys2\Calibration\mEGFPC1_G2\H2B_mEGFP_set_0_R1_P15_K1_Ch2-Ch1.zen
1146780	-4.836593e-06	1.835702e-04	2.045700e-06	20150708_gfpWAPLch3_G2G1\Mitosys2\Calibration\mEGFPC1_G2\H2B_mEGFP_set_0_R1_P15_K1_Ch2-Ch1.zen
1228700	5.697025e-05	1.534912e-04	1.868600e-06	20150708_gfpWAPLch3_G2G1\Mitosys2\Calibration\mEGFPC1_G2\H2B_mEGFP_set_0_R1_P15_K1_Ch2-Ch1.zen
1310620	-6.160181e-06	1.746373e-04	1.716300e-06	20150708_gfpWAPLch3_G2G1\Mitosys2\Calibration\mEGFPC1_G2\H2B_mEGFP_set_0_R1_P15_K1_Ch2-Ch1.zen
1392540	-2.807167e-06	9.881067e-05	1.584200e-06	20150708_gfpWAPLch3_G2G1\Mitosys2\Calibration\mEGFPC1_G2\H2B_mEGFP_set_0_R1_P15_K1_Ch2-Ch1.zen
1474460	-5.218736e-06	1.131644e-04	1.468600e-06	20150708_gfpWAPLch3_G2G1\Mitosys2\Calibration\mEGFPC1_G2\H2B_mEGFP_set_0_R1_P15_K1_Ch2-Ch1.zen
1556380	-4.651556e-05	1.339463e-04	1.366700e-06	20150708_gfpWAPLch3_G2G1\Mitosys2\Calibration\mEGFPC1_G2\H2B_mEGFP_set_0_R1_P15_K1_Ch2-Ch1.zen
10	9.252480e-03	2.906291e-03	9.973700e-03	20150708_gfpWAPLch3_G2G1\Mitosys2\Calibration\mEGFPC1_G2\H2B_mEGFP_set_0_R1_P17_K1_Ch2-Ch1.zen
20	1.014654e-02	4.534415e-03	9.605500e-03	20150708_gfpWAPLch3_G2G1\Mitosys2\Calibration\mEGFPC1_G2\H2B_mEGFP_set_0_R1_P17_K1_Ch2-Ch1.zen
30	9.696118e-03	3.542344e-03	9.262100e-03	20150708_gfpWAPLch3_G2G1\Mitosys2\Calibration\mEGFPC1_G2\H2B_mEGFP_set_0_R1_P17_K1_Ch2-Ch1.zen
40	7.990538e-03	3.484268e-03	8.943200e-03	20150708_gfpWAPLch3_G2G1\Mitosys2\Calibration\mEGFPC1_G2\H2B_mEGFP_set_0_R1_P17_K1_Ch2-Ch1.zen
50	8.905911e-03	2.617487e-03	8.647500e-03	20150708_gfpWAPLch3_G2G1\Mitosys2\Calibration\mEGFPC1_G2\H2B_mEGFP_set_0_R1_P17_K1_Ch2-Ch1.zen
60	8.720312e-03	3.093069e-03	8.373100e-03	20150708_gfpWAPLch3_G2G1\Mitosys2\Calibration\mEGFPC1_G2\H2B_mEGFP_set_0_R1_P17_K1_Ch2-Ch1.zen
70	8.916096e-03	4.143848e-03	8.118200e-03	20150708_gfpWAPLch3_G2G1\Mitosys2\Calibration\mEGFPC1_G2\H2B_mEGFP_set_0_R1_P17_K1_Ch2-Ch1.zen
80	8.314691e-03	3.709367e-03	7.881100e-03	20150708_gfpWAPLch3_G2G1\Mitosys2\Calibration\mEGFPC1_G2\H2B_mEGFP_set_0_R1_P17_K1_Ch2-Ch1.zen
90	8.305548e-03	3.898035e-03	7.660300e-03	20150708_gfpWAPLch3_G2G1\Mitosys2\Calibration\mEGFPC1_G2\H2B_mEGFP_set_0_R1_P17_K1_Ch2-Ch1.zen
100	6.603550e-03	2.533733e-03	7.454200e-03	20150708_gfpWAPLch3_G2G1\Mitosys2\Calibration\mEGFPC1_G2\H2B_mEGFP_set_0_R1_P17_K1_Ch2-Ch1.zen
120	6.486358e-03	2.929093e-03	7.081000e-03	20150708_gfpWAPLch3_G2G1\Mitosys2\Calibration\mEGFPC1_G2\H2B_mEGFP_set_0_R1_P17_K1_Ch2-Ch1.zen
140	6.595731e-03	3.038794e-03	6.752300e-03	20150708_gfpWAPLch3_G2G1\Mitosys2\Calibration\mEGFPC1_G2\H2B_mEGFP_set_0_R1_P17_K1_Ch2-Ch1.zen
160	7.024634e-03	1.997413e-03	6.460300e-03	20150708_gfpWAPLch3_G2G1\Mitosys2\Calibration\mEGFPC1_G2\H2B_mEGFP_set_0_R1_P17_K1_Ch2-Ch1.zen
180	6.269384e-03	2.531603e-03	6.199000e-03	20150708_gfpWAPLch3_G2G1\Mitosys2\Calibration\mEGFPC1_G2\H2B_mEGFP_set_0_R1_P17_K1_Ch2-Ch1.zen
200	4.626316e-03	2.343561e-03	5.963300e-03	20150708_gfpWAPLch3_G2G1\Mitosys2\Calibration\mEGFPC1_G2\H2B_mEGFP_set_0_R1_P17_K1_Ch2-Ch1.zen
220	5.708449e-03	2.409772e-03	5.749100e-03	20150708_gfpWAPLch3_G2G1\Mitosys2\Calibration\mEGFPC1_G2\H2B_mEGFP_set_0_R1_P17_K1_Ch2-Ch1.zen
240	5.974000e-03	2.559523e-03	5.553200e-03	20150708_gfpWAPLch3_G2G1\Mitosys2\Calibration\mEGFPC1_G2\H2B_mEGFP_set_0_R1_P17_K1_Ch2-Ch1.zen
260	5.315943e-03	2.166626e-03	5.372900e-03	20150708_gfpWAPLch3_G2G1\Mitosys2\Calibration\mEGFPC1_G2\H2B_mEGFP_set_0_R1_P17_K1_Ch2-Ch1.zen
280	5.081914e-03	2.319731e-03	5.206000e-03	20150708_gfpWAPLch3_G2G1\Mitosys2\Calibration\mEGFPC1_G2\H2B_mEGFP_set_0_R1_P17_K1_Ch2-Ch1.zen
300	4.896802e-03	1.733062e-03	5.050700e-03	20150708_gfpWAPLch3_G2G1\Mitosys2\Calibration\mEGFPC1_G2\H2B_mEGFP_set_0_R1_P17_K1_Ch2-Ch1.zen
340	5.217435e-03	2.059806e-03	4.769200e-03	20150708_gfpWAPLch3_G2G1\Mitosys2\Calibration\mEGFPC1_G2\H2B_mEGFP_set_0_R1_P17_K1_Ch2-Ch1.zen
380	4.679392e-03	1.635284e-03	4.519300e-03	20150708_gfpWAPLch3_G2G1\Mitosys2\Calibration\mEGFPC1_G2\H2B_mEGFP_set_0_R1_P17_K1_Ch2-Ch1.zen
420	4.711187e-03	1.694554e-03	4.294800e-03	20150708_gfpWAPLch3_G2G1\Mitosys2\Calibration\mEGFPC1_G2\H2B_mEGFP_set_0_R1_P17_K1_Ch2-Ch1.zen
460	3.761028e-03	1.750712e-03	4.091000e-03	20150708_gfpWAPLch3_G2G1\Mitosys2\Calibration\mEGFPC1_G2\H2B_mEGFP_set_0_R1_P17_K1_Ch2-Ch1.zen
500	4.016987e-03	1.644207e-03	3.904600e-03	20150708_gfpWAPLch3_G2G1\Mitosys2\Calibration\mEGFPC1_G2\H2B_mEGFP_set_0_R1_P17_K1_Ch2-Ch1.zen
540	4.233426e-03	1.724400e-03	3.733000e-03	20150708_gfpWAPLch3_G2G1\Mitosys2\Calibration\mEGFPC1_G2\H2B_mEGFP_set_0_R1_P17_K1_Ch2-Ch1.zen
580	3.719631e-03	1.153970e-03	3.574500e-03	20150708_gfpWAPLch3_G2G1\Mitosys2\Calibration\mEGFPC1_G2\H2B_mEGFP_set_0_R1_P17_K1_Ch2-Ch1.zen
620	3.277229e-03	1.726171e-03	3.427200e-03	20150708_gfpWAPLch3_G2G1\Mitosys2\Calibration\mEGFPC1_G2\H2B_mEGFP_set_0_R1_P17_K1_Ch2-Ch1.zen
660	3.150745e-03	1.689184e-03	3.290200e-03	20150708_gfpWAPLch3_G2G1\Mitosys2\Calibration\mEGFPC1_G2\H2B_mEGFP_set_0_R1_P17_K1_Ch2-Ch1.zen
700	3.136226e-03	1.185096e-03	3.162100e-03	20150708_gfpWAPLch3_G2G1\Mitosys2\Calibration\mEGFPC1_G2\H2B_mEGFP_set_0_R1_P17_K1_Ch2-Ch1.zen
780	2.992608e-03	1.691169e-03	2.929900e-03	20150708_gfpWAPLch3_G2G1\Mitosys2\Calibration\mEGFPC1_G2\H2B_mEGFP_set_0_R1_P17_K1_Ch2-Ch1.zen
860	2.681318e-03	1.518919e-03	2.724900e-03	20150708_gfpWAPLch3_G2G1\Mitosys2\Calibration\mEGFPC1_G2\H2B_mEGFP_set_0_R1_P17_K1_Ch2-Ch1.zen
940	2.212240e-03	1.415428e-03	2.542800e-03	20150708_gfpWAPLch3_G2G1\Mitosys2\Calibration\mEGFPC1_G2\H2B_mEGFP_set_0_R1_P17_K1_Ch2-Ch1.zen
1020	2.531772e-03	1.172300e-03	2.380100e-03	20150708_gfpWAPLch3_G2G1\Mitosys2\Calibration\mEGFPC1_G2\H2B_mEGFP_set_0_R1_P17_K1_Ch2-Ch1.zen
1100	2.456175e-03	1.347940e-03	2.234100e-03	20150708_gfpWAPLch3_G2G1\Mitosys2\Calibration\mEGFPC1_G2\H2B_mEGFP_set_0_R1_P17_K1_Ch2-Ch1.zen
1180	1.661155e-03	1.423427e-03	2.102400e-03	20150708_gfpWAPLch3_G2G1\Mitosys2\Calibration\mEGFPC1_G2\H2B_mEGFP_set_0_R1_P17_K1_Ch2-Ch1.zen
1260	2.287200e-03	1.266728e-03	1.983200e-03	20150708_gfpWAPLch3_G2G1\Mitosys2\Calibration\mEGFPC1_G2\H2B_mEGFP_set_0_R1_P17_K1_Ch2-Ch1.zen
1340	2.415466e-03	1.603728e-03	1.874900e-03	20150708_gfpWAPLch3_G2G1\Mitosys2\Calibration\mEGFPC1_G2\H2B_mEGFP_set_0_R1_P17_K1_Ch2-Ch1.zen
1420	1.297420e-03	1.177431e-03	1.776200e-03	20150708_gfpWAPLch3_G2G1\Mitosys2\Calibration\mEGFPC1_G2\H2B_mEGFP_set_0_R1_P17_K1_Ch2-Ch1.zen
1500	1.425085e-03	9.705470e-04	1.685900e-03	20150708_gfpWAPLch3_G2G1\Mitosys2\Calibration\mEGFPC1_G2\H2B_mEGFP_set_0_R1_P17_K1_Ch2-Ch1.zen
1660	1.841392e-03	7.607051e-04	1.527000e-03	20150708_gfpWAPLch3_G2G1\Mitosys2\Calibration\mEGFPC1_G2\H2B_mEGFP_set_0_R1_P17_K1_Ch2-Ch1.zen
1820	1.295115e-03	9.724349e-04	1.391700e-03	20150708_gfpWAPLch3_G2G1\Mitosys2\Calibration\mEGFPC1_G2\H2B_mEGFP_set_0_R1_P17_K1_Ch2-Ch1.zen
1980	1.218483e-03	9.963801e-04	1.275600e-03	20150708_gfpWAPLch3_G2G1\Mitosys2\Calibration\mEGFPC1_G2\H2B_mEGFP_set_0_R1_P17_K1_Ch2-Ch1.zen
2140	1.143828e-03	1.121798e-03	1.175000e-03	20150708_gfpWAPLch3_G2G1\Mitosys2\Calibration\mEGFPC1_G2\H2B_mEGFP_set_0_R1_P17_K1_Ch2-Ch1.zen
2300	1.004907e-03	1.222316e-03	1.087200e-03	20150708_gfpWAPLch3_G2G1\Mitosys2\Calibration\mEGFPC1_G2\H2B_mEGFP_set_0_R1_P17_K1_Ch2-Ch1.zen
2460	1.097401e-03	9.779845e-04	1.009900e-03	20150708_gfpWAPLch3_G2G1\Mitosys2\Calibration\mEGFPC1_G2\H2B_mEGFP_set_0_R1_P17_K1_Ch2-Ch1.zen
2620	1.198863e-03	7.800917e-04	9.415800e-04	20150708_gfpWAPLch3_G2G1\Mitosys2\Calibration\mEGFPC1_G2\H2B_mEGFP_set_0_R1_P17_K1_Ch2-Ch1.zen
2780	5.298473e-04	8.031759e-04	8.807200e-04	20150708_gfpWAPLch3_G2G1\Mitosys2\Calibration\mEGFPC1_G2\H2B_mEGFP_set_0_R1_P17_K1_Ch2-Ch1.zen
2940	5.122331e-04	7.282978e-04	8.262400e-04	20150708_gfpWAPLch3_G2G1\Mitosys2\Calibration\mEGFPC1_G2\H2B_mEGFP_set_0_R1_P17_K1_Ch2-Ch1.zen
3100	6.448429e-04	5.362431e-04	7.772500e-04	20150708_gfpWAPLch3_G2G1\Mitosys2\Calibration\mEGFPC1_G2\H2B_mEGFP_set_0_R1_P17_K1_Ch2-Ch1.zen
3420	5.112987e-04	7.577923e-04	6.928300e-04	20150708_gfpWAPLch3_G2G1\Mitosys2\Calibration\mEGFPC1_G2\H2B_mEGFP_set_0_R1_P17_K1_Ch2-Ch1.zen
3740	7.816612e-04	9.468083e-04	6.228500e-04	20150708_gfpWAPLch3_G2G1\Mitosys2\Calibration\mEGFPC1_G2\H2B_mEGFP_set_0_R1_P17_K1_Ch2-Ch1.zen
4060	4.944578e-04	7.314897e-04	5.640300e-04	20150708_gfpWAPLch3_G2G1\Mitosys2\Calibration\mEGFPC1_G2\H2B_mEGFP_set_0_R1_P17_K1_Ch2-Ch1.zen
4380	5.944824e-04	8.093606e-04	5.140100e-04	20150708_gfpWAPLch3_G2G1\Mitosys2\Calibration\mEGFPC1_G2\H2B_mEGFP_set_0_R1_P17_K1_Ch2-Ch1.zen
4700	7.634138e-04	9.049055e-04	4.710200e-04	20150708_gfpWAPLch3_G2G1\Mitosys2\Calibration\mEGFPC1_G2\H2B_mEGFP_set_0_R1_P17_K1_Ch2-Ch1.zen
5020	5.360338e-04	7.676919e-04	4.337500e-04	20150708_gfpWAPLch3_G2G1\Mitosys2\Calibration\mEGFPC1_G2\H2B_mEGFP_set_0_R1_P17_K1_Ch2-Ch1.zen
5340	6.821500e-04	8.333644e-04	4.011800e-04	20150708_gfpWAPLch3_G2G1\Mitosys2\Calibration\mEGFPC1_G2\H2B_mEGFP_set_0_R1_P17_K1_Ch2-Ch1.zen
5660	6.180372e-04	8.860247e-04	3.725000e-04	20150708_gfpWAPLch3_G2G1\Mitosys2\Calibration\mEGFPC1_G2\H2B_mEGFP_set_0_R1_P17_K1_Ch2-Ch1.zen
5980	2.639160e-04	8.995946e-04	3.470800e-04	20150708_gfpWAPLch3_G2G1\Mitosys2\Calibration\mEGFPC1_G2\H2B_mEGFP_set_0_R1_P17_K1_Ch2-Ch1.zen
6300	2.593585e-04	6.021454e-04	3.244300e-04	20150708_gfpWAPLch3_G2G1\Mitosys2\Calibration\mEGFPC1_G2\H2B_mEGFP_set_0_R1_P17_K1_Ch2-Ch1.zen
6940	3.457083e-04	9.959679e-04	2.858800e-04	20150708_gfpWAPLch3_G2G1\Mitosys2\Calibration\mEGFPC1_G2\H2B_mEGFP_set_0_R1_P17_K1_Ch2-Ch1.zen
7580	3.174733e-04	6.101048e-04	2.543700e-04	20150708_gfpWAPLch3_G2G1\Mitosys2\Calibration\mEGFPC1_G2\H2B_mEGFP_set_0_R1_P17_K1_Ch2-Ch1.zen
8220	2.190086e-04	6.480924e-04	2.282300e-04	20150708_gfpWAPLch3_G2G1\Mitosys2\Calibration\mEGFPC1_G2\H2B_mEGFP_set_0_R1_P17_K1_Ch2-Ch1.zen
8860	2.674029e-04	5.337601e-04	2.062400e-04	20150708_gfpWAPLch3_G2G1\Mitosys2\Calibration\mEGFPC1_G2\H2B_mEGFP_set_0_R1_P17_K1_Ch2-Ch1.zen
9500	2.408182e-04	5.065587e-04	1.875400e-04	20150708_gfpWAPLch3_G2G1\Mitosys2\Calibration\mEGFPC1_G2\H2B_mEGFP_set_0_R1_P17_K1_Ch2-Ch1.zen
10140	6.438312e-05	5.708147e-04	1.714800e-04	20150708_gfpWAPLch3_G2G1\Mitosys2\Calibration\mEGFPC1_G2\H2B_mEGFP_set_0_R1_P17_K1_Ch2-Ch1.zen
10780	-3.278070e-05	3.898001e-04	1.575600e-04	20150708_gfpWAPLch3_G2G1\Mitosys2\Calibration\mEGFPC1_G2\H2B_mEGFP_set_0_R1_P17_K1_Ch2-Ch1.zen
11420	1.130851e-04	6.452076e-04	1.454000e-04	20150708_gfpWAPLch3_G2G1\Mitosys2\Calibration\mEGFPC1_G2\H2B_mEGFP_set_0_R1_P17_K1_Ch2-Ch1.zen
12060	1.928524e-04	4.070282e-04	1.347100e-04	20150708_gfpWAPLch3_G2G1\Mitosys2\Calibration\mEGFPC1_G2\H2B_mEGFP_set_0_R1_P17_K1_Ch2-Ch1.zen
12700	2.004913e-04	3.780278e-04	1.252400e-04	20150708_gfpWAPLch3_G2G1\Mitosys2\Calibration\mEGFPC1_G2\H2B_mEGFP_set_0_R1_P17_K1_Ch2-Ch1.zen
13980	3.324975e-04	4.133657e-04	1.092900e-04	20150708_gfpWAPLch3_G2G1\Mitosys2\Calibration\mEGFPC1_G2\H2B_mEGFP_set_0_R1_P17_K1_Ch2-Ch1.zen
15260	1.837914e-04	5.070932e-04	9.640000e-05	20150708_gfpWAPLch3_G2G1\Mitosys2\Calibration\mEGFPC1_G2\H2B_mEGFP_set_0_R1_P17_K1_Ch2-Ch1.zen
16540	1.178028e-04	4.130991e-04	8.582000e-05	20150708_gfpWAPLch3_G2G1\Mitosys2\Calibration\mEGFPC1_G2\H2B_mEGFP_set_0_R1_P17_K1_Ch2-Ch1.zen
17820	1.088720e-04	5.962188e-04	7.701000e-05	20150708_gfpWAPLch3_G2G1\Mitosys2\Calibration\mEGFPC1_G2\H2B_mEGFP_set_0_R1_P17_K1_Ch2-Ch1.zen
19100	5.446432e-05	4.817471e-04	6.958200e-05	20150708_gfpWAPLch3_G2G1\Mitosys2\Calibration\mEGFPC1_G2\H2B_mEGFP_set_0_R1_P17_K1_Ch2-Ch1.zen
20380	7.522992e-05	5.393636e-04	6.325300e-05	20150708_gfpWAPLch3_G2G1\Mitosys2\Calibration\mEGFPC1_G2\H2B_mEGFP_set_0_R1_P17_K1_Ch2-Ch1.zen
21660	1.151697e-04	5.164049e-04	5.780900e-05	20150708_gfpWAPLch3_G2G1\Mitosys2\Calibration\mEGFPC1_G2\H2B_mEGFP_set_0_R1_P17_K1_Ch2-Ch1.zen
22940	5.851356e-05	5.567154e-04	5.308800e-05	20150708_gfpWAPLch3_G2G1\Mitosys2\Calibration\mEGFPC1_G2\H2B_mEGFP_set_0_R1_P17_K1_Ch2-Ch1.zen
24220	-1.047542e-05	4.619599e-04	4.896200e-05	20150708_gfpWAPLch3_G2G1\Mitosys2\Calibration\mEGFPC1_G2\H2B_mEGFP_set_0_R1_P17_K1_Ch2-Ch1.zen
25500	7.787785e-05	5.393969e-04	4.533200e-05	20150708_gfpWAPLch3_G2G1\Mitosys2\Calibration\mEGFPC1_G2\H2B_mEGFP_set_0_R1_P17_K1_Ch2-Ch1.zen
28060	8.068686e-05	3.794019e-04	3.926000e-05	20150708_gfpWAPLch3_G2G1\Mitosys2\Calibration\mEGFPC1_G2\H2B_mEGFP_set_0_R1_P17_K1_Ch2-Ch1.zen
30620	1.379446e-05	3.725744e-04	3.440500e-05	20150708_gfpWAPLch3_G2G1\Mitosys2\Calibration\mEGFPC1_G2\H2B_mEGFP_set_0_R1_P17_K1_Ch2-Ch1.zen
33180	3.145897e-05	4.041398e-04	3.045300e-05	20150708_gfpWAPLch3_G2G1\Mitosys2\Calibration\mEGFPC1_G2\H2B_mEGFP_set_0_R1_P17_K1_Ch2-Ch1.zen
35740	-5.327103e-05	4.793094e-04	2.718700e-05	20150708_gfpWAPLch3_G2G1\Mitosys2\Calibration\mEGFPC1_G2\H2B_mEGFP_set_0_R1_P17_K1_Ch2-Ch1.zen
38300	-8.690201e-05	4.144214e-04	2.445200e-05	20150708_gfpWAPLch3_G2G1\Mitosys2\Calibration\mEGFPC1_G2\H2B_mEGFP_set_0_R1_P17_K1_Ch2-Ch1.zen
40860	-2.963434e-05	3.827200e-04	2.213700e-05	20150708_gfpWAPLch3_G2G1\Mitosys2\Calibration\mEGFPC1_G2\H2B_mEGFP_set_0_R1_P17_K1_Ch2-Ch1.zen
43420	-1.000158e-04	3.900649e-04	2.015600e-05	20150708_gfpWAPLch3_G2G1\Mitosys2\Calibration\mEGFPC1_G2\H2B_mEGFP_set_0_R1_P17_K1_Ch2-Ch1.zen
45980	-1.431008e-04	4.218407e-04	1.844700e-05	20150708_gfpWAPLch3_G2G1\Mitosys2\Calibration\mEGFPC1_G2\H2B_mEGFP_set_0_R1_P17_K1_Ch2-Ch1.zen
48540	-2.480065e-05	3.200312e-04	1.696100e-05	20150708_gfpWAPLch3_G2G1\Mitosys2\Calibration\mEGFPC1_G2\H2B_mEGFP_set_0_R1_P17_K1_Ch2-Ch1.zen
51100	-6.613616e-06	3.565969e-04	1.565900e-05	20150708_gfpWAPLch3_G2G1\Mitosys2\Calibration\mEGFPC1_G2\H2B_mEGFP_set_0_R1_P17_K1_Ch2-Ch1.zen
56220	9.077568e-05	3.586059e-04	1.349400e-05	20150708_gfpWAPLch3_G2G1\Mitosys2\Calibration\mEGFPC1_G2\H2B_mEGFP_set_0_R1_P17_K1_Ch2-Ch1.zen
61340	-9.722933e-06	2.929971e-04	1.177400e-05	20150708_gfpWAPLch3_G2G1\Mitosys2\Calibration\mEGFPC1_G2\H2B_mEGFP_set_0_R1_P17_K1_Ch2-Ch1.zen
66460	-2.170946e-05	2.703960e-04	1.038300e-05	20150708_gfpWAPLch3_G2G1\Mitosys2\Calibration\mEGFPC1_G2\H2B_mEGFP_set_0_R1_P17_K1_Ch2-Ch1.zen
71580	9.267137e-06	3.697948e-04	9.239100e-06	20150708_gfpWAPLch3_G2G1\Mitosys2\Calibration\mEGFPC1_G2\H2B_mEGFP_set_0_R1_P17_K1_Ch2-Ch1.zen
76700	8.558480e-05	3.530345e-04	8.285900e-06	20150708_gfpWAPLch3_G2G1\Mitosys2\Calibration\mEGFPC1_G2\H2B_mEGFP_set_0_R1_P17_K1_Ch2-Ch1.zen
81820	-7.591696e-06	2.861241e-04	7.482100e-06	20150708_gfpWAPLch3_G2G1\Mitosys2\Calibration\mEGFPC1_G2\H2B_mEGFP_set_0_R1_P17_K1_Ch2-Ch1.zen
86940	-4.747620e-05	2.595098e-04	6.797100e-06	20150708_gfpWAPLch3_G2G1\Mitosys2\Calibration\mEGFPC1_G2\H2B_mEGFP_set_0_R1_P17_K1_Ch2-Ch1.zen
92060	-5.915704e-05	2.415963e-04	6.208000e-06	20150708_gfpWAPLch3_G2G1\Mitosys2\Calibration\mEGFPC1_G2\H2B_mEGFP_set_0_R1_P17_K1_Ch2-Ch1.zen
97180	-4.570444e-05	2.865630e-04	5.697200e-06	20150708_gfpWAPLch3_G2G1\Mitosys2\Calibration\mEGFPC1_G2\H2B_mEGFP_set_0_R1_P17_K1_Ch2-Ch1.zen
102300	6.308987e-05	2.254723e-04	5.251000e-06	20150708_gfpWAPLch3_G2G1\Mitosys2\Calibration\mEGFPC1_G2\H2B_mEGFP_set_0_R1_P17_K1_Ch2-Ch1.zen
112540	-1.206157e-05	2.582361e-04	4.511500e-06	20150708_gfpWAPLch3_G2G1\Mitosys2\Calibration\mEGFPC1_G2\H2B_mEGFP_set_0_R1_P17_K1_Ch2-Ch1.zen
122780	1.499266e-05	2.472314e-04	3.926900e-06	20150708_gfpWAPLch3_G2G1\Mitosys2\Calibration\mEGFPC1_G2\H2B_mEGFP_set_0_R1_P17_K1_Ch2-Ch1.zen
133020	5.699707e-06	2.243078e-04	3.455500e-06	20150708_gfpWAPLch3_G2G1\Mitosys2\Calibration\mEGFPC1_G2\H2B_mEGFP_set_0_R1_P17_K1_Ch2-Ch1.zen
143260	1.026424e-05	3.010996e-04	3.069200e-06	20150708_gfpWAPLch3_G2G1\Mitosys2\Calibration\mEGFPC1_G2\H2B_mEGFP_set_0_R1_P17_K1_Ch2-Ch1.zen
153500	-7.950957e-06	2.622479e-04	2.748200e-06	20150708_gfpWAPLch3_G2G1\Mitosys2\Calibration\mEGFPC1_G2\H2B_mEGFP_set_0_R1_P17_K1_Ch2-Ch1.zen
163740	-2.250533e-05	2.893952e-04	2.478100e-06	20150708_gfpWAPLch3_G2G1\Mitosys2\Calibration\mEGFPC1_G2\H2B_mEGFP_set_0_R1_P17_K1_Ch2-Ch1.zen
173980	8.985477e-05	2.564716e-04	2.248500e-06	20150708_gfpWAPLch3_G2G1\Mitosys2\Calibration\mEGFPC1_G2\H2B_mEGFP_set_0_R1_P17_K1_Ch2-Ch1.zen
184220	4.567279e-05	3.005108e-04	2.051300e-06	20150708_gfpWAPLch3_G2G1\Mitosys2\Calibration\mEGFPC1_G2\H2B_mEGFP_set_0_R1_P17_K1_Ch2-Ch1.zen
194460	-7.688576e-05	2.771588e-04	1.880700e-06	20150708_gfpWAPLch3_G2G1\Mitosys2\Calibration\mEGFPC1_G2\H2B_mEGFP_set_0_R1_P17_K1_Ch2-Ch1.zen
204700	-8.004570e-06	1.788613e-04	1.731900e-06	20150708_gfpWAPLch3_G2G1\Mitosys2\Calibration\mEGFPC1_G2\H2B_mEGFP_set_0_R1_P17_K1_Ch2-Ch1.zen
225180	4.963732e-05	2.225022e-04	1.485700e-06	20150708_gfpWAPLch3_G2G1\Mitosys2\Calibration\mEGFPC1_G2\H2B_mEGFP_set_0_R1_P17_K1_Ch2-Ch1.zen
245660	-5.215690e-05	1.876861e-04	1.291500e-06	20150708_gfpWAPLch3_G2G1\Mitosys2\Calibration\mEGFPC1_G2\H2B_mEGFP_set_0_R1_P17_K1_Ch2-Ch1.zen
266140	-4.327302e-05	2.391197e-04	1.135300e-06	20150708_gfpWAPLch3_G2G1\Mitosys2\Calibration\mEGFPC1_G2\H2B_mEGFP_set_0_R1_P17_K1_Ch2-Ch1.zen
286620	-4.886870e-05	2.186418e-04	1.007500e-06	20150708_gfpWAPLch3_G2G1\Mitosys2\Calibration\mEGFPC1_G2\H2B_mEGFP_set_0_R1_P17_K1_Ch2-Ch1.zen
307100	-5.833537e-05	1.980983e-04	9.014000e-07	20150708_gfpWAPLch3_G2G1\Mitosys2\Calibration\mEGFPC1_G2\H2B_mEGFP_set_0_R1_P17_K1_Ch2-Ch1.zen
327580	-6.969162e-05	2.345853e-04	8.122700e-07	20150708_gfpWAPLch3_G2G1\Mitosys2\Calibration\mEGFPC1_G2\H2B_mEGFP_set_0_R1_P17_K1_Ch2-Ch1.zen
348060	3.072360e-05	2.398745e-04	7.365600e-07	20150708_gfpWAPLch3_G2G1\Mitosys2\Calibration\mEGFPC1_G2\H2B_mEGFP_set_0_R1_P17_K1_Ch2-Ch1.zen
368540	-1.574547e-05	1.982366e-04	6.716300e-07	20150708_gfpWAPLch3_G2G1\Mitosys2\Calibration\mEGFPC1_G2\H2B_mEGFP_set_0_R1_P17_K1_Ch2-Ch1.zen
389020	3.774492e-05	2.207601e-04	6.154700e-07	20150708_gfpWAPLch3_G2G1\Mitosys2\Calibration\mEGFPC1_G2\H2B_mEGFP_set_0_R1_P17_K1_Ch2-Ch1.zen
409500	1.165796e-05	1.195527e-04	5.665400e-07	20150708_gfpWAPLch3_G2G1\Mitosys2\Calibration\mEGFPC1_G2\H2B_mEGFP_set_0_R1_P17_K1_Ch2-Ch1.zen
450460	-4.855262e-05	1.304516e-04	4.856700e-07	20150708_gfpWAPLch3_G2G1\Mitosys2\Calibration\mEGFPC1_G2\H2B_mEGFP_set_0_R1_P17_K1_Ch2-Ch1.zen
491420	-3.860798e-05	1.473729e-04	4.219500e-07	20150708_gfpWAPLch3_G2G1\Mitosys2\Calibration\mEGFPC1_G2\H2B_mEGFP_set_0_R1_P17_K1_Ch2-Ch1.zen
532380	2.351344e-05	1.156609e-04	3.707300e-07	20150708_gfpWAPLch3_G2G1\Mitosys2\Calibration\mEGFPC1_G2\H2B_mEGFP_set_0_R1_P17_K1_Ch2-Ch1.zen
573340	1.987354e-05	1.080667e-04	3.288500e-07	20150708_gfpWAPLch3_G2G1\Mitosys2\Calibration\mEGFPC1_G2\H2B_mEGFP_set_0_R1_P17_K1_Ch2-Ch1.zen
614300	2.042533e-05	1.442558e-04	2.941200e-07	20150708_gfpWAPLch3_G2G1\Mitosys2\Calibration\mEGFPC1_G2\H2B_mEGFP_set_0_R1_P17_K1_Ch2-Ch1.zen
655260	-3.306696e-05	1.713623e-04	2.649600e-07	20150708_gfpWAPLch3_G2G1\Mitosys2\Calibration\mEGFPC1_G2\H2B_mEGFP_set_0_R1_P17_K1_Ch2-Ch1.zen
696220	-5.118221e-05	1.937616e-04	2.402000e-07	20150708_gfpWAPLch3_G2G1\Mitosys2\Calibration\mEGFPC1_G2\H2B_mEGFP_set_0_R1_P17_K1_Ch2-Ch1.zen
737180	-4.405505e-05	1.185007e-04	2.189800e-07	20150708_gfpWAPLch3_G2G1\Mitosys2\Calibration\mEGFPC1_G2\H2B_mEGFP_set_0_R1_P17_K1_Ch2-Ch1.zen
778140	8.967132e-05	1.553198e-04	2.006300e-07	20150708_gfpWAPLch3_G2G1\Mitosys2\Calibration\mEGFPC1_G2\H2B_mEGFP_set_0_R1_P17_K1_Ch2-Ch1.zen
819100	2.349949e-05	1.401410e-04	1.846400e-07	20150708_gfpWAPLch3_G2G1\Mitosys2\Calibration\mEGFPC1_G2\H2B_mEGFP_set_0_R1_P17_K1_Ch2-Ch1.zen
901020	-2.428478e-05	1.233598e-04	1.582400e-07	20150708_gfpWAPLch3_G2G1\Mitosys2\Calibration\mEGFPC1_G2\H2B_mEGFP_set_0_R1_P17_K1_Ch2-Ch1.zen
982940	2.877555e-06	8.816072e-05	1.374500e-07	20150708_gfpWAPLch3_G2G1\Mitosys2\Calibration\mEGFPC1_G2\H2B_mEGFP_set_0_R1_P17_K1_Ch2-Ch1.zen
1064860	-2.933667e-05	1.229345e-04	1.207400e-07	20150708_gfpWAPLch3_G2G1\Mitosys2\Calibration\mEGFPC1_G2\H2B_mEGFP_set_0_R1_P17_K1_Ch2-Ch1.zen
1146780	-9.956644e-06	9.933249e-05	1.070800e-07	20150708_gfpWAPLch3_G2G1\Mitosys2\Calibration\mEGFPC1_G2\H2B_mEGFP_set_0_R1_P17_K1_Ch2-Ch1.zen
1228700	-1.033502e-05	1.316229e-04	9.576100e-08	20150708_gfpWAPLch3_G2G1\Mitosys2\Calibration\mEGFPC1_G2\H2B_mEGFP_set_0_R1_P17_K1_Ch2-Ch1.zen
1310620	-2.244655e-05	1.072296e-04	8.625600e-08	20150708_gfpWAPLch3_G2G1\Mitosys2\Calibration\mEGFPC1_G2\H2B_mEGFP_set_0_R1_P17_K1_Ch2-Ch1.zen
1392540	1.977835e-05	8.155696e-05	7.818800e-08	20150708_gfpWAPLch3_G2G1\Mitosys2\Calibration\mEGFPC1_G2\H2B_mEGFP_set_0_R1_P17_K1_Ch2-Ch1.zen
1474460	-5.706110e-05	1.378401e-04	7.127300e-08	20150708_gfpWAPLch3_G2G1\Mitosys2\Calibration\mEGFPC1_G2\H2B_mEGFP_set_0_R1_P17_K1_Ch2-Ch1.zen
1556380	1.638110e-06	1.312531e-04	6.529600e-08	20150708_gfpWAPLch3_G2G1\Mitosys2\Calibration\mEGFPC1_G2\H2B_mEGFP_set_0_R1_P17_K1_Ch2-Ch1.zen
10	8.900110e-03	3.598579e-03	8.932300e-03	20150708_gfpWAPLch3_G2G1\Mitosys2\Calibration\mEGFPC1_G2\H2B_mEGFP_set_0_R1_P18_K1_Ch2-Ch1.zen
20	8.934993e-03	3.791608e-03	8.591200e-03	20150708_gfpWAPLch3_G2G1\Mitosys2\Calibration\mEGFPC1_G2\H2B_mEGFP_set_0_R1_P18_K1_Ch2-Ch1.zen
30	7.933398e-03	4.058873e-03	8.268100e-03	20150708_gfpWAPLch3_G2G1\Mitosys2\Calibration\mEGFPC1_G2\H2B_mEGFP_set_0_R1_P18_K1_Ch2-Ch1.zen
40	7.219075e-03	3.288505e-03	7.964800e-03	20150708_gfpWAPLch3_G2G1\Mitosys2\Calibration\mEGFPC1_G2\H2B_mEGFP_set_0_R1_P18_K1_Ch2-Ch1.zen
50	8.183572e-03	4.127575e-03	7.681100e-03	20150708_gfpWAPLch3_G2G1\Mitosys2\Calibration\mEGFPC1_G2\H2B_mEGFP_set_0_R1_P18_K1_Ch2-Ch1.zen
60	7.633649e-03	3.033985e-03	7.415900e-03	20150708_gfpWAPLch3_G2G1\Mitosys2\Calibration\mEGFPC1_G2\H2B_mEGFP_set_0_R1_P18_K1_Ch2-Ch1.zen
70	5.911192e-03	3.833756e-03	7.168100e-03	20150708_gfpWAPLch3_G2G1\Mitosys2\Calibration\mEGFPC1_G2\H2B_mEGFP_set_0_R1_P18_K1_Ch2-Ch1.zen
80	7.295585e-03	3.362004e-03	6.936400e-03	20150708_gfpWAPLch3_G2G1\Mitosys2\Calibration\mEGFPC1_G2\H2B_mEGFP_set_0_R1_P18_K1_Ch2-Ch1.zen
90	6.459039e-03	3.203659e-03	6.719500e-03	20150708_gfpWAPLch3_G2G1\Mitosys2\Calibration\mEGFPC1_G2\H2B_mEGFP_set_0_R1_P18_K1_Ch2-Ch1.zen
100	7.680304e-03	2.641476e-03	6.516200e-03	20150708_gfpWAPLch3_G2G1\Mitosys2\Calibration\mEGFPC1_G2\H2B_mEGFP_set_0_R1_P18_K1_Ch2-Ch1.zen
120	6.633017e-03	2.339537e-03	6.146000e-03	20150708_gfpWAPLch3_G2G1\Mitosys2\Calibration\mEGFPC1_G2\H2B_mEGFP_set_0_R1_P18_K1_Ch2-Ch1.zen
140	5.803564e-03	2.442044e-03	5.818000e-03	20150708_gfpWAPLch3_G2G1\Mitosys2\Calibration\mEGFPC1_G2\H2B_mEGFP_set_0_R1_P18_K1_Ch2-Ch1.zen
160	5.582847e-03	2.441707e-03	5.525500e-03	20150708_gfpWAPLch3_G2G1\Mitosys2\Calibration\mEGFPC1_G2\H2B_mEGFP_set_0_R1_P18_K1_Ch2-Ch1.zen
180	5.145028e-03	2.523334e-03	5.263000e-03	20150708_gfpWAPLch3_G2G1\Mitosys2\Calibration\mEGFPC1_G2\H2B_mEGFP_set_0_R1_P18_K1_Ch2-Ch1.zen
200	4.940503e-03	3.176002e-03	5.026100e-03	20150708_gfpWAPLch3_G2G1\Mitosys2\Calibration\mEGFPC1_G2\H2B_mEGFP_set_0_R1_P18_K1_Ch2-Ch1.zen
220	5.745737e-03	2.643219e-03	4.811000e-03	20150708_gfpWAPLch3_G2G1\Mitosys2\Calibration\mEGFPC1_G2\H2B_mEGFP_set_0_R1_P18_K1_Ch2-Ch1.zen
240	4.375260e-03	2.639335e-03	4.614700e-03	20150708_gfpWAPLch3_G2G1\Mitosys2\Calibration\mEGFPC1_G2\H2B_mEGFP_set_0_R1_P18_K1_Ch2-Ch1.zen
260	4.865345e-03	2.834094e-03	4.434700e-03	20150708_gfpWAPLch3_G2G1\Mitosys2\Calibration\mEGFPC1_G2\H2B_mEGFP_set_0_R1_P18_K1_Ch2-Ch1.zen
280	2.510918e-03	1.862642e-03	4.268900e-03	20150708_gfpWAPLch3_G2G1\Mitosys2\Calibration\mEGFPC1_G2\H2B_mEGFP_set_0_R1_P18_K1_Ch2-Ch1.zen
300	4.200132e-03	1.583816e-03	4.115500e-03	20150708_gfpWAPLch3_G2G1\Mitosys2\Calibration\mEGFPC1_G2\H2B_mEGFP_set_0_R1_P18_K1_Ch2-Ch1.zen
340	4.280962e-03	1.614128e-03	3.840400e-03	20150708_gfpWAPLch3_G2G1\Mitosys2\Calibration\mEGFPC1_G2\H2B_mEGFP_set_0_R1_P18_K1_Ch2-Ch1.zen
380	3.549286e-03	1.543491e-03	3.600300e-03	20150708_gfpWAPLch3_G2G1\Mitosys2\Calibration\mEGFPC1_G2\H2B_mEGFP_set_0_R1_P18_K1_Ch2-Ch1.zen
420	3.704140e-03	1.497983e-03	3.388400e-03	20150708_gfpWAPLch3_G2G1\Mitosys2\Calibration\mEGFPC1_G2\H2B_mEGFP_set_0_R1_P18_K1_Ch2-Ch1.zen
460	3.247013e-03	1.635117e-03	3.199800e-03	20150708_gfpWAPLch3_G2G1\Mitosys2\Calibration\mEGFPC1_G2\H2B_mEGFP_set_0_R1_P18_K1_Ch2-Ch1.zen
500	2.916045e-03	1.719907e-03	3.030700e-03	20150708_gfpWAPLch3_G2G1\Mitosys2\Calibration\mEGFPC1_G2\H2B_mEGFP_set_0_R1_P18_K1_Ch2-Ch1.zen
540	2.850716e-03	1.559147e-03	2.878000e-03	20150708_gfpWAPLch3_G2G1\Mitosys2\Calibration\mEGFPC1_G2\H2B_mEGFP_set_0_R1_P18_K1_Ch2-Ch1.zen
580	2.731253e-03	1.580448e-03	2.739400e-03	20150708_gfpWAPLch3_G2G1\Mitosys2\Calibration\mEGFPC1_G2\H2B_mEGFP_set_0_R1_P18_K1_Ch2-Ch1.zen
620	2.305574e-03	1.584253e-03	2.613100e-03	20150708_gfpWAPLch3_G2G1\Mitosys2\Calibration\mEGFPC1_G2\H2B_mEGFP_set_0_R1_P18_K1_Ch2-Ch1.zen
660	2.274872e-03	1.724812e-03	2.497500e-03	20150708_gfpWAPLch3_G2G1\Mitosys2\Calibration\mEGFPC1_G2\H2B_mEGFP_set_0_R1_P18_K1_Ch2-Ch1.zen
700	2.404428e-03	1.446127e-03	2.391200e-03	20150708_gfpWAPLch3_G2G1\Mitosys2\Calibration\mEGFPC1_G2\H2B_mEGFP_set_0_R1_P18_K1_Ch2-Ch1.zen
780	2.252512e-03	1.453249e-03	2.202500e-03	20150708_gfpWAPLch3_G2G1\Mitosys2\Calibration\mEGFPC1_G2\H2B_mEGFP_set_0_R1_P18_K1_Ch2-Ch1.zen
860	2.158366e-03	1.402486e-03	2.040300e-03	20150708_gfpWAPLch3_G2G1\Mitosys2\Calibration\mEGFPC1_G2\H2B_mEGFP_set_0_R1_P18_K1_Ch2-Ch1.zen
940	1.973409e-03	1.598135e-03	1.899400e-03	20150708_gfpWAPLch3_G2G1\Mitosys2\Calibration\mEGFPC1_G2\H2B_mEGFP_set_0_R1_P18_K1_Ch2-Ch1.zen
1020	2.005825e-03	1.065773e-03	1.775900e-03	20150708_gfpWAPLch3_G2G1\Mitosys2\Calibration\mEGFPC1_G2\H2B_mEGFP_set_0_R1_P18_K1_Ch2-Ch1.zen
1100	1.468843e-03	1.618544e-03	1.666900e-03	20150708_gfpWAPLch3_G2G1\Mitosys2\Calibration\mEGFPC1_G2\H2B_mEGFP_set_0_R1_P18_K1_Ch2-Ch1.zen
1180	1.978015e-03	1.018258e-03	1.570000e-03	20150708_gfpWAPLch3_G2G1\Mitosys2\Calibration\mEGFPC1_G2\H2B_mEGFP_set_0_R1_P18_K1_Ch2-Ch1.zen
1260	1.316137e-03	9.143532e-04	1.483300e-03	20150708_gfpWAPLch3_G2G1\Mitosys2\Calibration\mEGFPC1_G2\H2B_mEGFP_set_0_R1_P18_K1_Ch2-Ch1.zen
1340	1.419082e-03	1.303449e-03	1.405400e-03	20150708_gfpWAPLch3_G2G1\Mitosys2\Calibration\mEGFPC1_G2\H2B_mEGFP_set_0_R1_P18_K1_Ch2-Ch1.zen
1420	1.253979e-03	1.241745e-03	1.334900e-03	20150708_gfpWAPLch3_G2G1\Mitosys2\Calibration\mEGFPC1_G2\H2B_mEGFP_set_0_R1_P18_K1_Ch2-Ch1.zen
1500	1.334164e-03	1.142867e-03	1.270900e-03	20150708_gfpWAPLch3_G2G1\Mitosys2\Calibration\mEGFPC1_G2\H2B_mEGFP_set_0_R1_P18_K1_Ch2-Ch1.zen
1660	1.161318e-03	8.637890e-04	1.159100e-03	20150708_gfpWAPLch3_G2G1\Mitosys2\Calibration\mEGFPC1_G2\H2B_mEGFP_set_0_R1_P18_K1_Ch2-Ch1.zen
1820	1.167358e-03	8.055297e-04	1.064800e-03	20150708_gfpWAPLch3_G2G1\Mitosys2\Calibration\mEGFPC1_G2\H2B_mEGFP_set_0_R1_P18_K1_Ch2-Ch1.zen
1980	1.123538e-03	9.093865e-04	9.841500e-04	20150708_gfpWAPLch3_G2G1\Mitosys2\Calibration\mEGFPC1_G2\H2B_mEGFP_set_0_R1_P18_K1_Ch2-Ch1.zen
2140	8.870715e-04	9.239607e-04	9.144900e-04	20150708_gfpWAPLch3_G2G1\Mitosys2\Calibration\mEGFPC1_G2\H2B_mEGFP_set_0_R1_P18_K1_Ch2-Ch1.zen
2300	9.518090e-04	9.926037e-04	8.537200e-04	20150708_gfpWAPLch3_G2G1\Mitosys2\Calibration\mEGFPC1_G2\H2B_mEGFP_set_0_R1_P18_K1_Ch2-Ch1.zen
2460	1.014576e-03	8.507106e-04	8.002500e-04	20150708_gfpWAPLch3_G2G1\Mitosys2\Calibration\mEGFPC1_G2\H2B_mEGFP_set_0_R1_P18_K1_Ch2-Ch1.zen
2620	6.117241e-04	1.071256e-03	7.528600e-04	20150708_gfpWAPLch3_G2G1\Mitosys2\Calibration\mEGFPC1_G2\H2B_mEGFP_set_0_R1_P18_K1_Ch2-Ch1.zen
2780	7.701807e-04	7.618964e-04	7.105700e-04	20150708_gfpWAPLch3_G2G1\Mitosys2\Calibration\mEGFPC1_G2\H2B_mEGFP_set_0_R1_P18_K1_Ch2-Ch1.zen
2940	1.337007e-03	1.064687e-03	6.726100e-04	20150708_gfpWAPLch3_G2G1\Mitosys2\Calibration\mEGFPC1_G2\H2B_mEGFP_set_0_R1_P18_K1_Ch2-Ch1.zen
3100	8.628498e-04	6.866242e-04	6.383500e-04	20150708_gfpWAPLch3_G2G1\Mitosys2\Calibration\mEGFPC1_G2\H2B_mEGFP_set_0_R1_P18_K1_Ch2-Ch1.zen
3420	4.223304e-04	7.637781e-04	5.789700e-04	20150708_gfpWAPLch3_G2G1\Mitosys2\Calibration\mEGFPC1_G2\H2B_mEGFP_set_0_R1_P18_K1_Ch2-Ch1.zen
3740	2.595159e-04	6.405517e-04	5.293100e-04	20150708_gfpWAPLch3_G2G1\Mitosys2\Calibration\mEGFPC1_G2\H2B_mEGFP_set_0_R1_P18_K1_Ch2-Ch1.zen
4060	3.094697e-04	6.778730e-04	4.871800e-04	20150708_gfpWAPLch3_G2G1\Mitosys2\Calibration\mEGFPC1_G2\H2B_mEGFP_set_0_R1_P18_K1_Ch2-Ch1.zen
4380	3.884161e-04	7.213853e-04	4.509900e-04	20150708_gfpWAPLch3_G2G1\Mitosys2\Calibration\mEGFPC1_G2\H2B_mEGFP_set_0_R1_P18_K1_Ch2-Ch1.zen
4700	3.289215e-04	5.637994e-04	4.195800e-04	20150708_gfpWAPLch3_G2G1\Mitosys2\Calibration\mEGFPC1_G2\H2B_mEGFP_set_0_R1_P18_K1_Ch2-Ch1.zen
5020	2.520661e-04	7.828253e-04	3.920600e-04	20150708_gfpWAPLch3_G2G1\Mitosys2\Calibration\mEGFPC1_G2\H2B_mEGFP_set_0_R1_P18_K1_Ch2-Ch1.zen
5340	5.321322e-04	7.926566e-04	3.677600e-04	20150708_gfpWAPLch3_G2G1\Mitosys2\Calibration\mEGFPC1_G2\H2B_mEGFP_set_0_R1_P18_K1_Ch2-Ch1.zen
5660	7.759581e-04	1.081383e-03	3.461500e-04	20150708_gfpWAPLch3_G2G1\Mitosys2\Calibration\mEGFPC1_G2\H2B_mEGFP_set_0_R1_P18_K1_Ch2-Ch1.zen
5980	-1.228622e-05	8.668903e-04	3.268000e-04	20150708_gfpWAPLch3_G2G1\Mitosys2\Calibration\mEGFPC1_G2\H2B_mEGFP_set_0_R1_P18_K1_Ch2-Ch1.zen
6300	2.995354e-04	6.187757e-04	3.093900e-04	20150708_gfpWAPLch3_G2G1\Mitosys2\Calibration\mEGFPC1_G2\H2B_mEGFP_set_0_R1_P18_K1_Ch2-Ch1.zen
6940	2.351327e-04	6.605306e-04	2.793200e-04	20150708_gfpWAPLch3_G2G1\Mitosys2\Calibration\mEGFPC1_G2\H2B_mEGFP_set_0_R1_P18_K1_Ch2-Ch1.zen
7580	4.315791e-04	6.026223e-04	2.542700e-04	20150708_gfpWAPLch3_G2G1\Mitosys2\Calibration\mEGFPC1_G2\H2B_mEGFP_set_0_R1_P18_K1_Ch2-Ch1.zen
8220	2.360921e-04	7.285533e-04	2.330900e-04	20150708_gfpWAPLch3_G2G1\Mitosys2\Calibration\mEGFPC1_G2\H2B_mEGFP_set_0_R1_P18_K1_Ch2-Ch1.zen
8860	2.448580e-04	5.578626e-04	2.149700e-04	20150708_gfpWAPLch3_G2G1\Mitosys2\Calibration\mEGFPC1_G2\H2B_mEGFP_set_0_R1_P18_K1_Ch2-Ch1.zen
9500	1.978603e-04	6.236288e-04	1.992800e-04	20150708_gfpWAPLch3_G2G1\Mitosys2\Calibration\mEGFPC1_G2\H2B_mEGFP_set_0_R1_P18_K1_Ch2-Ch1.zen
10140	4.685568e-05	5.408241e-04	1.855800e-04	20150708_gfpWAPLch3_G2G1\Mitosys2\Calibration\mEGFPC1_G2\H2B_mEGFP_set_0_R1_P18_K1_Ch2-Ch1.zen
10780	1.617845e-05	6.312333e-04	1.735100e-04	20150708_gfpWAPLch3_G2G1\Mitosys2\Calibration\mEGFPC1_G2\H2B_mEGFP_set_0_R1_P18_K1_Ch2-Ch1.zen
11420	4.027219e-04	6.670607e-04	1.628100e-04	20150708_gfpWAPLch3_G2G1\Mitosys2\Calibration\mEGFPC1_G2\H2B_mEGFP_set_0_R1_P18_K1_Ch2-Ch1.zen
12060	2.386903e-04	5.747038e-04	1.532600e-04	20150708_gfpWAPLch3_G2G1\Mitosys2\Calibration\mEGFPC1_G2\H2B_mEGFP_set_0_R1_P18_K1_Ch2-Ch1.zen
12700	1.292596e-04	5.729592e-04	1.446900e-04	20150708_gfpWAPLch3_G2G1\Mitosys2\Calibration\mEGFPC1_G2\H2B_mEGFP_set_0_R1_P18_K1_Ch2-Ch1.zen
13980	1.287940e-04	6.748434e-04	1.299300e-04	20150708_gfpWAPLch3_G2G1\Mitosys2\Calibration\mEGFPC1_G2\H2B_mEGFP_set_0_R1_P18_K1_Ch2-Ch1.zen
15260	1.316192e-04	3.712629e-04	1.177000e-04	20150708_gfpWAPLch3_G2G1\Mitosys2\Calibration\mEGFPC1_G2\H2B_mEGFP_set_0_R1_P18_K1_Ch2-Ch1.zen
16540	1.004176e-04	5.358306e-04	1.074100e-04	20150708_gfpWAPLch3_G2G1\Mitosys2\Calibration\mEGFPC1_G2\H2B_mEGFP_set_0_R1_P18_K1_Ch2-Ch1.zen
17820	7.726217e-05	4.927930e-04	9.863900e-05	20150708_gfpWAPLch3_G2G1\Mitosys2\Calibration\mEGFPC1_G2\H2B_mEGFP_set_0_R1_P18_K1_Ch2-Ch1.zen
19100	5.461789e-05	4.356163e-04	9.108300e-05	20150708_gfpWAPLch3_G2G1\Mitosys2\Calibration\mEGFPC1_G2\H2B_mEGFP_set_0_R1_P18_K1_Ch2-Ch1.zen
20380	1.616533e-04	5.088467e-04	8.451100e-05	20150708_gfpWAPLch3_G2G1\Mitosys2\Calibration\mEGFPC1_G2\H2B_mEGFP_set_0_R1_P18_K1_Ch2-Ch1.zen
21660	6.427309e-05	5.643844e-04	7.874700e-05	20150708_gfpWAPLch3_G2G1\Mitosys2\Calibration\mEGFPC1_G2\H2B_mEGFP_set_0_R1_P18_K1_Ch2-Ch1.zen
22940	1.630848e-04	4.082633e-04	7.365400e-05	20150708_gfpWAPLch3_G2G1\Mitosys2\Calibration\mEGFPC1_G2\H2B_mEGFP_set_0_R1_P18_K1_Ch2-Ch1.zen
24220	9.044943e-05	5.815450e-04	6.912400e-05	20150708_gfpWAPLch3_G2G1\Mitosys2\Calibration\mEGFPC1_G2\H2B_mEGFP_set_0_R1_P18_K1_Ch2-Ch1.zen
25500	1.364327e-04	3.617932e-04	6.507000e-05	20150708_gfpWAPLch3_G2G1\Mitosys2\Calibration\mEGFPC1_G2\H2B_mEGFP_set_0_R1_P18_K1_Ch2-Ch1.zen
28060	7.124399e-05	4.186305e-04	5.812900e-05	20150708_gfpWAPLch3_G2G1\Mitosys2\Calibration\mEGFPC1_G2\H2B_mEGFP_set_0_R1_P18_K1_Ch2-Ch1.zen
30620	1.459015e-04	4.306527e-04	5.241000e-05	20150708_gfpWAPLch3_G2G1\Mitosys2\Calibration\mEGFPC1_G2\H2B_mEGFP_set_0_R1_P18_K1_Ch2-Ch1.zen
33180	1.210052e-04	3.219237e-04	4.762400e-05	20150708_gfpWAPLch3_G2G1\Mitosys2\Calibration\mEGFPC1_G2\H2B_mEGFP_set_0_R1_P18_K1_Ch2-Ch1.zen
35740	-3.934796e-05	4.079647e-04	4.356600e-05	20150708_gfpWAPLch3_G2G1\Mitosys2\Calibration\mEGFPC1_G2\H2B_mEGFP_set_0_R1_P18_K1_Ch2-Ch1.zen
38300	2.865896e-05	4.171391e-04	4.008500e-05	20150708_gfpWAPLch3_G2G1\Mitosys2\Calibration\mEGFPC1_G2\H2B_mEGFP_set_0_R1_P18_K1_Ch2-Ch1.zen
40860	1.595979e-04	2.836052e-04	3.706900e-05	20150708_gfpWAPLch3_G2G1\Mitosys2\Calibration\mEGFPC1_G2\H2B_mEGFP_set_0_R1_P18_K1_Ch2-Ch1.zen
43420	-3.692086e-05	3.519734e-04	3.443400e-05	20150708_gfpWAPLch3_G2G1\Mitosys2\Calibration\mEGFPC1_G2\H2B_mEGFP_set_0_R1_P18_K1_Ch2-Ch1.zen
45980	7.103003e-05	2.888710e-04	3.211400e-05	20150708_gfpWAPLch3_G2G1\Mitosys2\Calibration\mEGFPC1_G2\H2B_mEGFP_set_0_R1_P18_K1_Ch2-Ch1.zen
48540	9.877195e-07	3.794927e-04	3.005700e-05	20150708_gfpWAPLch3_G2G1\Mitosys2\Calibration\mEGFPC1_G2\H2B_mEGFP_set_0_R1_P18_K1_Ch2-Ch1.zen
51100	-2.027391e-05	1.908834e-04	2.822200e-05	20150708_gfpWAPLch3_G2G1\Mitosys2\Calibration\mEGFPC1_G2\H2B_mEGFP_set_0_R1_P18_K1_Ch2-Ch1.zen
56220	4.463986e-05	3.411701e-04	2.509100e-05	20150708_gfpWAPLch3_G2G1\Mitosys2\Calibration\mEGFPC1_G2\H2B_mEGFP_set_0_R1_P18_K1_Ch2-Ch1.zen
61340	8.021677e-05	3.072507e-04	2.252400e-05	20150708_gfpWAPLch3_G2G1\Mitosys2\Calibration\mEGFPC1_G2\H2B_mEGFP_set_0_R1_P18_K1_Ch2-Ch1.zen
66460	-1.991826e-05	2.931494e-04	2.038500e-05	20150708_gfpWAPLch3_G2G1\Mitosys2\Calibration\mEGFPC1_G2\H2B_mEGFP_set_0_R1_P18_K1_Ch2-Ch1.zen
71580	-2.394160e-05	2.386405e-04	1.857800e-05	20150708_gfpWAPLch3_G2G1\Mitosys2\Calibration\mEGFPC1_G2\H2B_mEGFP_set_0_R1_P18_K1_Ch2-Ch1.zen
76700	4.912618e-07	2.249374e-04	1.703300e-05	20150708_gfpWAPLch3_G2G1\Mitosys2\Calibration\mEGFPC1_G2\H2B_mEGFP_set_0_R1_P18_K1_Ch2-Ch1.zen
81820	-3.246552e-05	2.659103e-04	1.569900e-05	20150708_gfpWAPLch3_G2G1\Mitosys2\Calibration\mEGFPC1_G2\H2B_mEGFP_set_0_R1_P18_K1_Ch2-Ch1.zen
86940	1.349744e-04	2.771278e-04	1.453700e-05	20150708_gfpWAPLch3_G2G1\Mitosys2\Calibration\mEGFPC1_G2\H2B_mEGFP_set_0_R1_P18_K1_Ch2-Ch1.zen
92060	1.193104e-04	3.223068e-04	1.351600e-05	20150708_gfpWAPLch3_G2G1\Mitosys2\Calibration\mEGFPC1_G2\H2B_mEGFP_set_0_R1_P18_K1_Ch2-Ch1.zen
97180	-2.651108e-05	1.958134e-04	1.261300e-05	20150708_gfpWAPLch3_G2G1\Mitosys2\Calibration\mEGFPC1_G2\H2B_mEGFP_set_0_R1_P18_K1_Ch2-Ch1.zen
102300	1.261036e-05	1.628231e-04	1.180900e-05	20150708_gfpWAPLch3_G2G1\Mitosys2\Calibration\mEGFPC1_G2\H2B_mEGFP_set_0_R1_P18_K1_Ch2-Ch1.zen
112540	-4.775769e-05	1.744040e-04	1.044300e-05	20150708_gfpWAPLch3_G2G1\Mitosys2\Calibration\mEGFPC1_G2\H2B_mEGFP_set_0_R1_P18_K1_Ch2-Ch1.zen
122780	-4.632608e-05	2.208164e-04	9.326700e-06	20150708_gfpWAPLch3_G2G1\Mitosys2\Calibration\mEGFPC1_G2\H2B_mEGFP_set_0_R1_P18_K1_Ch2-Ch1.zen
133020	-1.037516e-05	2.044404e-04	8.400300e-06	20150708_gfpWAPLch3_G2G1\Mitosys2\Calibration\mEGFPC1_G2\H2B_mEGFP_set_0_R1_P18_K1_Ch2-Ch1.zen
143260	-8.651002e-05	2.428998e-04	7.620500e-06	20150708_gfpWAPLch3_G2G1\Mitosys2\Calibration\mEGFPC1_G2\H2B_mEGFP_set_0_R1_P18_K1_Ch2-Ch1.zen
153500	-1.919553e-05	1.977414e-04	6.956300e-06	20150708_gfpWAPLch3_G2G1\Mitosys2\Calibration\mEGFPC1_G2\H2B_mEGFP_set_0_R1_P18_K1_Ch2-Ch1.zen
163740	1.925845e-05	2.345827e-04	6.384500e-06	20150708_gfpWAPLch3_G2G1\Mitosys2\Calibration\mEGFPC1_G2\H2B_mEGFP_set_0_R1_P18_K1_Ch2-Ch1.zen
173980	-1.248209e-05	2.010495e-04	5.888000e-06	20150708_gfpWAPLch3_G2G1\Mitosys2\Calibration\mEGFPC1_G2\H2B_mEGFP_set_0_R1_P18_K1_Ch2-Ch1.zen
184220	2.830917e-05	2.195809e-04	5.453200e-06	20150708_gfpWAPLch3_G2G1\Mitosys2\Calibration\mEGFPC1_G2\H2B_mEGFP_set_0_R1_P18_K1_Ch2-Ch1.zen
194460	-1.385798e-05	3.659412e-04	5.069900e-06	20150708_gfpWAPLch3_G2G1\Mitosys2\Calibration\mEGFPC1_G2\H2B_mEGFP_set_0_R1_P18_K1_Ch2-Ch1.zen
204700	-3.407956e-05	1.766730e-04	4.729800e-06	20150708_gfpWAPLch3_G2G1\Mitosys2\Calibration\mEGFPC1_G2\H2B_mEGFP_set_0_R1_P18_K1_Ch2-Ch1.zen
225180	1.790013e-05	1.325667e-04	4.154000e-06	20150708_gfpWAPLch3_G2G1\Mitosys2\Calibration\mEGFPC1_G2\H2B_mEGFP_set_0_R1_P18_K1_Ch2-Ch1.zen
245660	-4.240549e-05	1.595066e-04	3.686500e-06	20150708_gfpWAPLch3_G2G1\Mitosys2\Calibration\mEGFPC1_G2\H2B_mEGFP_set_0_R1_P18_K1_Ch2-Ch1.zen
266140	5.744862e-06	2.067785e-04	3.300600e-06	20150708_gfpWAPLch3_G2G1\Mitosys2\Calibration\mEGFPC1_G2\H2B_mEGFP_set_0_R1_P18_K1_Ch2-Ch1.zen
286620	9.271257e-06	1.880296e-04	2.977400e-06	20150708_gfpWAPLch3_G2G1\Mitosys2\Calibration\mEGFPC1_G2\H2B_mEGFP_set_0_R1_P18_K1_Ch2-Ch1.zen
307100	6.331050e-06	1.433109e-04	2.703600e-06	20150708_gfpWAPLch3_G2G1\Mitosys2\Calibration\mEGFPC1_G2\H2B_mEGFP_set_0_R1_P18_K1_Ch2-Ch1.zen
327580	-1.458859e-05	1.873567e-04	2.469000e-06	20150708_gfpWAPLch3_G2G1\Mitosys2\Calibration\mEGFPC1_G2\H2B_mEGFP_set_0_R1_P18_K1_Ch2-Ch1.zen
348060	-1.766413e-05	1.389002e-04	2.266300e-06	20150708_gfpWAPLch3_G2G1\Mitosys2\Calibration\mEGFPC1_G2\H2B_mEGFP_set_0_R1_P18_K1_Ch2-Ch1.zen
368540	2.064727e-05	1.844916e-04	2.089700e-06	20150708_gfpWAPLch3_G2G1\Mitosys2\Calibration\mEGFPC1_G2\H2B_mEGFP_set_0_R1_P18_K1_Ch2-Ch1.zen
389020	8.305690e-06	1.710230e-04	1.934700e-06	20150708_gfpWAPLch3_G2G1\Mitosys2\Calibration\mEGFPC1_G2\H2B_mEGFP_set_0_R1_P18_K1_Ch2-Ch1.zen
409500	-1.390431e-05	1.180686e-04	1.797700e-06	20150708_gfpWAPLch3_G2G1\Mitosys2\Calibration\mEGFPC1_G2\H2B_mEGFP_set_0_R1_P18_K1_Ch2-Ch1.zen
450460	-2.253370e-05	1.363540e-04	1.567300e-06	20150708_gfpWAPLch3_G2G1\Mitosys2\Calibration\mEGFPC1_G2\H2B_mEGFP_set_0_R1_P18_K1_Ch2-Ch1.zen
491420	8.015981e-06	1.772305e-04	1.381700e-06	20150708_gfpWAPLch3_G2G1\Mitosys2\Calibration\mEGFPC1_G2\H2B_mEGFP_set_0_R1_P18_K1_Ch2-Ch1.zen
532380	-1.166956e-05	1.189149e-04	1.229600e-06	20150708_gfpWAPLch3_G2G1\Mitosys2\Calibration\mEGFPC1_G2\H2B_mEGFP_set_0_R1_P18_K1_Ch2-Ch1.zen
573340	3.405404e-05	1.811562e-04	1.103100e-06	20150708_gfpWAPLch3_G2G1\Mitosys2\Calibration\mEGFPC1_G2\H2B_mEGFP_set_0_R1_P18_K1_Ch2-Ch1.zen
614300	4.499711e-05	1.420610e-04	9.965400e-07	20150708_gfpWAPLch3_G2G1\Mitosys2\Calibration\mEGFPC1_G2\H2B_mEGFP_set_0_R1_P18_K1_Ch2-Ch1.zen
655260	1.617979e-05	1.579050e-04	9.058800e-07	20150708_gfpWAPLch3_G2G1\Mitosys2\Calibration\mEGFPC1_G2\H2B_mEGFP_set_0_R1_P18_K1_Ch2-Ch1.zen
696220	-1.359822e-05	1.262014e-04	8.279500e-07	20150708_gfpWAPLch3_G2G1\Mitosys2\Calibration\mEGFPC1_G2\H2B_mEGFP_set_0_R1_P18_K1_Ch2-Ch1.zen
737180	-3.861741e-05	1.452081e-04	7.604000e-07	20150708_gfpWAPLch3_G2G1\Mitosys2\Calibration\mEGFPC1_G2\H2B_mEGFP_set_0_R1_P18_K1_Ch2-Ch1.zen
778140	-1.111237e-05	8.738832e-05	7.014100e-07	20150708_gfpWAPLch3_G2G1\Mitosys2\Calibration\mEGFPC1_G2\H2B_mEGFP_set_0_R1_P18_K1_Ch2-Ch1.zen
819100	-5.326832e-06	1.009156e-04	6.495300e-07	20150708_gfpWAPLch3_G2G1\Mitosys2\Calibration\mEGFPC1_G2\H2B_mEGFP_set_0_R1_P18_K1_Ch2-Ch1.zen
901020	-1.620276e-05	1.251129e-04	5.627900e-07	20150708_gfpWAPLch3_G2G1\Mitosys2\Calibration\mEGFPC1_G2\H2B_mEGFP_set_0_R1_P18_K1_Ch2-Ch1.zen
982940	1.422841e-05	1.161284e-04	4.934700e-07	20150708_gfpWAPLch3_G2G1\Mitosys2\Calibration\mEGFPC1_G2\H2B_mEGFP_set_0_R1_P18_K1_Ch2-Ch1.zen
1064860	-1.132455e-05	1.352134e-04	4.370500e-07	20150708_gfpWAPLch3_G2G1\Mitosys2\Calibration\mEGFPC1_G2\H2B_mEGFP_set_0_R1_P18_K1_Ch2-Ch1.zen
1146780	3.515053e-05	1.108507e-04	3.904300e-07	20150708_gfpWAPLch3_G2G1\Mitosys2\Calibration\mEGFPC1_G2\H2B_mEGFP_set_0_R1_P18_K1_Ch2-Ch1.zen
1228700	-5.080936e-05	1.240765e-04	3.513900e-07	20150708_gfpWAPLch3_G2G1\Mitosys2\Calibration\mEGFPC1_G2\H2B_mEGFP_set_0_R1_P18_K1_Ch2-Ch1.zen
1310620	-1.872489e-05	9.314771e-05	3.183300e-07	20150708_gfpWAPLch3_G2G1\Mitosys2\Calibration\mEGFPC1_G2\H2B_mEGFP_set_0_R1_P18_K1_Ch2-Ch1.zen
1392540	2.665417e-05	8.116058e-05	2.900500e-07	20150708_gfpWAPLch3_G2G1\Mitosys2\Calibration\mEGFPC1_G2\H2B_mEGFP_set_0_R1_P18_K1_Ch2-Ch1.zen
1474460	-2.554435e-05	9.144917e-05	2.656400e-07	20150708_gfpWAPLch3_G2G1\Mitosys2\Calibration\mEGFPC1_G2\H2B_mEGFP_set_0_R1_P18_K1_Ch2-Ch1.zen
1556380	-5.121706e-05	8.898695e-05	2.444100e-07	20150708_gfpWAPLch3_G2G1\Mitosys2\Calibration\mEGFPC1_G2\H2B_mEGFP_set_0_R1_P18_K1_Ch2-Ch1.zen
10	1.128366e-02	3.464726e-03	1.224000e-02	20150708_gfpWAPLch3_G2G1\Mitosys2\Calibration\mEGFPC1_G2\H2B_mEGFP_set_0_R1_P19_K1_Ch2-Ch1.zen
20	1.082662e-02	4.293734e-03	1.171300e-02	20150708_gfpWAPLch3_G2G1\Mitosys2\Calibration\mEGFPC1_G2\H2B_mEGFP_set_0_R1_P19_K1_Ch2-Ch1.zen
30	1.245540e-02	3.872687e-03	1.122200e-02	20150708_gfpWAPLch3_G2G1\Mitosys2\Calibration\mEGFPC1_G2\H2B_mEGFP_set_0_R1_P19_K1_Ch2-Ch1.zen
40	1.095092e-02	3.780868e-03	1.076600e-02	20150708_gfpWAPLch3_G2G1\Mitosys2\Calibration\mEGFPC1_G2\H2B_mEGFP_set_0_R1_P19_K1_Ch2-Ch1.zen
50	1.072058e-02	4.257624e-03	1.034500e-02	20150708_gfpWAPLch3_G2G1\Mitosys2\Calibration\mEGFPC1_G2\H2B_mEGFP_set_0_R1_P19_K1_Ch2-Ch1.zen
60	1.117860e-02	3.704226e-03	9.954000e-03	20150708_gfpWAPLch3_G2G1\Mitosys2\Calibration\mEGFPC1_G2\H2B_mEGFP_set_0_R1_P19_K1_Ch2-Ch1.zen
70	9.675889e-03	3.881153e-03	9.592200e-03	20150708_gfpWAPLch3_G2G1\Mitosys2\Calibration\mEGFPC1_G2\H2B_mEGFP_set_0_R1_P19_K1_Ch2-Ch1.zen
80	8.634501e-03	4.686205e-03	9.256500e-03	20150708_gfpWAPLch3_G2G1\Mitosys2\Calibration\mEGFPC1_G2\H2B_mEGFP_set_0_R1_P19_K1_Ch2-Ch1.zen
90	9.332035e-03	3.171610e-03	8.944500e-03	20150708_gfpWAPLch3_G2G1\Mitosys2\Calibration\mEGFPC1_G2\H2B_mEGFP_set_0_R1_P19_K1_Ch2-Ch1.zen
100	8.205045e-03	2.757281e-03	8.654200e-03	20150708_gfpWAPLch3_G2G1\Mitosys2\Calibration\mEGFPC1_G2\H2B_mEGFP_set_0_R1_P19_K1_Ch2-Ch1.zen
120	7.505261e-03	2.167974e-03	8.130700e-03	20150708_gfpWAPLch3_G2G1\Mitosys2\Calibration\mEGFPC1_G2\H2B_mEGFP_set_0_R1_P19_K1_Ch2-Ch1.zen
140	8.176342e-03	3.085946e-03	7.672200e-03	20150708_gfpWAPLch3_G2G1\Mitosys2\Calibration\mEGFPC1_G2\H2B_mEGFP_set_0_R1_P19_K1_Ch2-Ch1.zen
160	7.415203e-03	2.792068e-03	7.267700e-03	20150708_gfpWAPLch3_G2G1\Mitosys2\Calibration\mEGFPC1_G2\H2B_mEGFP_set_0_R1_P19_K1_Ch2-Ch1.zen
180	7.024716e-03	2.705336e-03	6.908300e-03	20150708_gfpWAPLch3_G2G1\Mitosys2\Calibration\mEGFPC1_G2\H2B_mEGFP_set_0_R1_P19_K1_Ch2-Ch1.zen
200	7.533472e-03	3.791742e-03	6.587000e-03	20150708_gfpWAPLch3_G2G1\Mitosys2\Calibration\mEGFPC1_G2\H2B_mEGFP_set_0_R1_P19_K1_Ch2-Ch1.zen
220	5.223873e-03	2.793597e-03	6.297700e-03	20150708_gfpWAPLch3_G2G1\Mitosys2\Calibration\mEGFPC1_G2\H2B_mEGFP_set_0_R1_P19_K1_Ch2-Ch1.zen
240	5.511395e-03	2.746425e-03	6.035800e-03	20150708_gfpWAPLch3_G2G1\Mitosys2\Calibration\mEGFPC1_G2\H2B_mEGFP_set_0_R1_P19_K1_Ch2-Ch1.zen
260	5.230371e-03	3.469387e-03	5.797400e-03	20150708_gfpWAPLch3_G2G1\Mitosys2\Calibration\mEGFPC1_G2\H2B_mEGFP_set_0_R1_P19_K1_Ch2-Ch1.zen
280	6.349263e-03	2.946212e-03	5.579400e-03	20150708_gfpWAPLch3_G2G1\Mitosys2\Calibration\mEGFPC1_G2\H2B_mEGFP_set_0_R1_P19_K1_Ch2-Ch1.zen
300	5.113585e-03	1.784074e-03	5.379000e-03	20150708_gfpWAPLch3_G2G1\Mitosys2\Calibration\mEGFPC1_G2\H2B_mEGFP_set_0_R1_P19_K1_Ch2-Ch1.zen
340	5.184953e-03	2.073904e-03	5.022700e-03	20150708_gfpWAPLch3_G2G1\Mitosys2\Calibration\mEGFPC1_G2\H2B_mEGFP_set_0_R1_P19_K1_Ch2-Ch1.zen
380	4.296135e-03	1.663660e-03	4.715000e-03	20150708_gfpWAPLch3_G2G1\Mitosys2\Calibration\mEGFPC1_G2\H2B_mEGFP_set_0_R1_P19_K1_Ch2-Ch1.zen
420	4.780885e-03	2.669292e-03	4.445800e-03	20150708_gfpWAPLch3_G2G1\Mitosys2\Calibration\mEGFPC1_G2\H2B_mEGFP_set_0_R1_P19_K1_Ch2-Ch1.zen
460	4.803807e-03	2.387139e-03	4.208000e-03	20150708_gfpWAPLch3_G2G1\Mitosys2\Calibration\mEGFPC1_G2\H2B_mEGFP_set_0_R1_P19_K1_Ch2-Ch1.zen
500	4.021101e-03	1.930628e-03	3.996100e-03	20150708_gfpWAPLch3_G2G1\Mitosys2\Calibration\mEGFPC1_G2\H2B_mEGFP_set_0_R1_P19_K1_Ch2-Ch1.zen
540	3.688824e-03	1.891951e-03	3.805800e-03	20150708_gfpWAPLch3_G2G1\Mitosys2\Calibration\mEGFPC1_G2\H2B_mEGFP_set_0_R1_P19_K1_Ch2-Ch1.zen
580	3.610142e-03	2.100549e-03	3.633900e-03	20150708_gfpWAPLch3_G2G1\Mitosys2\Calibration\mEGFPC1_G2\H2B_mEGFP_set_0_R1_P19_K1_Ch2-Ch1.zen
620	3.196139e-03	1.648197e-03	3.477600e-03	20150708_gfpWAPLch3_G2G1\Mitosys2\Calibration\mEGFPC1_G2\H2B_mEGFP_set_0_R1_P19_K1_Ch2-Ch1.zen
660	3.051185e-03	2.209718e-03	3.334900e-03	20150708_gfpWAPLch3_G2G1\Mitosys2\Calibration\mEGFPC1_G2\H2B_mEGFP_set_0_R1_P19_K1_Ch2-Ch1.zen
700	3.185393e-03	1.410744e-03	3.204100e-03	20150708_gfpWAPLch3_G2G1\Mitosys2\Calibration\mEGFPC1_G2\H2B_mEGFP_set_0_R1_P19_K1_Ch2-Ch1.zen
780	3.106235e-03	1.574842e-03	2.972300e-03	20150708_gfpWAPLch3_G2G1\Mitosys2\Calibration\mEGFPC1_G2\H2B_mEGFP_set_0_R1_P19_K1_Ch2-Ch1.zen
860	3.047856e-03	1.689599e-03	2.773200e-03	20150708_gfpWAPLch3_G2G1\Mitosys2\Calibration\mEGFPC1_G2\H2B_mEGFP_set_0_R1_P19_K1_Ch2-Ch1.zen
940	2.243068e-03	1.110460e-03	2.600100e-03	20150708_gfpWAPLch3_G2G1\Mitosys2\Calibration\mEGFPC1_G2\H2B_mEGFP_set_0_R1_P19_K1_Ch2-Ch1.zen
1020	1.976128e-03	2.034964e-03	2.448200e-03	20150708_gfpWAPLch3_G2G1\Mitosys2\Calibration\mEGFPC1_G2\H2B_mEGFP_set_0_R1_P19_K1_Ch2-Ch1.zen
1100	2.002989e-03	1.197960e-03	2.313600e-03	20150708_gfpWAPLch3_G2G1\Mitosys2\Calibration\mEGFPC1_G2\H2B_mEGFP_set_0_R1_P19_K1_Ch2-Ch1.zen
1180	2.417747e-03	1.617849e-03	2.193600e-03	20150708_gfpWAPLch3_G2G1\Mitosys2\Calibration\mEGFPC1_G2\H2B_mEGFP_set_0_R1_P19_K1_Ch2-Ch1.zen
1260	1.872516e-03	1.567295e-03	2.085800e-03	20150708_gfpWAPLch3_G2G1\Mitosys2\Calibration\mEGFPC1_G2\H2B_mEGFP_set_0_R1_P19_K1_Ch2-Ch1.zen
1340	2.334886e-03	1.805911e-03	1.988400e-03	20150708_gfpWAPLch3_G2G1\Mitosys2\Calibration\mEGFPC1_G2\H2B_mEGFP_set_0_R1_P19_K1_Ch2-Ch1.zen
1420	2.106813e-03	1.151839e-03	1.899800e-03	20150708_gfpWAPLch3_G2G1\Mitosys2\Calibration\mEGFPC1_G2\H2B_mEGFP_set_0_R1_P19_K1_Ch2-Ch1.zen
1500	1.706109e-03	8.859665e-04	1.819000e-03	20150708_gfpWAPLch3_G2G1\Mitosys2\Calibration\mEGFPC1_G2\H2B_mEGFP_set_0_R1_P19_K1_Ch2-Ch1.zen
1660	1.551883e-03	1.246316e-03	1.676500e-03	20150708_gfpWAPLch3_G2G1\Mitosys2\Calibration\mEGFPC1_G2\H2B_mEGFP_set_0_R1_P19_K1_Ch2-Ch1.zen
1820	1.791312e-03	1.269308e-03	1.554800e-03	20150708_gfpWAPLch3_G2G1\Mitosys2\Calibration\mEGFPC1_G2\H2B_mEGFP_set_0_R1_P19_K1_Ch2-Ch1.zen
1980	1.371164e-03	1.084912e-03	1.449500e-03	20150708_gfpWAPLch3_G2G1\Mitosys2\Calibration\mEGFPC1_G2\H2B_mEGFP_set_0_R1_P19_K1_Ch2-Ch1.zen
2140	1.813120e-03	1.287215e-03	1.357300e-03	20150708_gfpWAPLch3_G2G1\Mitosys2\Calibration\mEGFPC1_G2\H2B_mEGFP_set_0_R1_P19_K1_Ch2-Ch1.zen
2300	1.113849e-03	1.376218e-03	1.275900e-03	20150708_gfpWAPLch3_G2G1\Mitosys2\Calibration\mEGFPC1_G2\H2B_mEGFP_set_0_R1_P19_K1_Ch2-Ch1.zen
2460	1.169978e-03	1.038317e-03	1.203300e-03	20150708_gfpWAPLch3_G2G1\Mitosys2\Calibration\mEGFPC1_G2\H2B_mEGFP_set_0_R1_P19_K1_Ch2-Ch1.zen
2620	1.406519e-03	1.025717e-03	1.138200e-03	20150708_gfpWAPLch3_G2G1\Mitosys2\Calibration\mEGFPC1_G2\H2B_mEGFP_set_0_R1_P19_K1_Ch2-Ch1.zen
2780	1.098347e-03	8.057814e-04	1.079400e-03	20150708_gfpWAPLch3_G2G1\Mitosys2\Calibration\mEGFPC1_G2\H2B_mEGFP_set_0_R1_P19_K1_Ch2-Ch1.zen
2940	1.165174e-03	8.675652e-04	1.026000e-03	20150708_gfpWAPLch3_G2G1\Mitosys2\Calibration\mEGFPC1_G2\H2B_mEGFP_set_0_R1_P19_K1_Ch2-Ch1.zen
3100	8.039654e-04	9.316396e-04	9.773400e-04	20150708_gfpWAPLch3_G2G1\Mitosys2\Calibration\mEGFPC1_G2\H2B_mEGFP_set_0_R1_P19_K1_Ch2-Ch1.zen
3420	8.877631e-04	9.037738e-04	8.916600e-04	20150708_gfpWAPLch3_G2G1\Mitosys2\Calibration\mEGFPC1_G2\H2B_mEGFP_set_0_R1_P19_K1_Ch2-Ch1.zen
3740	1.199396e-03	8.665467e-04	8.186600e-04	20150708_gfpWAPLch3_G2G1\Mitosys2\Calibration\mEGFPC1_G2\H2B_mEGFP_set_0_R1_P19_K1_Ch2-Ch1.zen
4060	8.240005e-04	9.862340e-04	7.556600e-04	20150708_gfpWAPLch3_G2G1\Mitosys2\Calibration\mEGFPC1_G2\H2B_mEGFP_set_0_R1_P19_K1_Ch2-Ch1.zen
4380	8.392883e-04	6.123004e-04	7.007400e-04	20150708_gfpWAPLch3_G2G1\Mitosys2\Calibration\mEGFPC1_G2\H2B_mEGFP_set_0_R1_P19_K1_Ch2-Ch1.zen
4700	5.316414e-04	9.205352e-04	6.524400e-04	20150708_gfpWAPLch3_G2G1\Mitosys2\Calibration\mEGFPC1_G2\H2B_mEGFP_set_0_R1_P19_K1_Ch2-Ch1.zen
5020	5.428011e-04	8.403011e-04	6.096400e-04	20150708_gfpWAPLch3_G2G1\Mitosys2\Calibration\mEGFPC1_G2\H2B_mEGFP_set_0_R1_P19_K1_Ch2-Ch1.zen
5340	7.257631e-04	9.377094e-04	5.714500e-04	20150708_gfpWAPLch3_G2G1\Mitosys2\Calibration\mEGFPC1_G2\H2B_mEGFP_set_0_R1_P19_K1_Ch2-Ch1.zen
5660	3.532371e-04	7.582535e-04	5.371900e-04	20150708_gfpWAPLch3_G2G1\Mitosys2\Calibration\mEGFPC1_G2\H2B_mEGFP_set_0_R1_P19_K1_Ch2-Ch1.zen
5980	3.779880e-04	7.438114e-04	5.062800e-04	20150708_gfpWAPLch3_G2G1\Mitosys2\Calibration\mEGFPC1_G2\H2B_mEGFP_set_0_R1_P19_K1_Ch2-Ch1.zen
6300	6.282757e-04	7.041221e-04	4.782800e-04	20150708_gfpWAPLch3_G2G1\Mitosys2\Calibration\mEGFPC1_G2\H2B_mEGFP_set_0_R1_P19_K1_Ch2-Ch1.zen
6940	6.280571e-04	8.202439e-04	4.295200e-04	20150708_gfpWAPLch3_G2G1\Mitosys2\Calibration\mEGFPC1_G2\H2B_mEGFP_set_0_R1_P19_K1_Ch2-Ch1.zen
7580	3.090380e-04	6.412782e-04	3.885700e-04	20150708_gfpWAPLch3_G2G1\Mitosys2\Calibration\mEGFPC1_G2\H2B_mEGFP_set_0_R1_P19_K1_Ch2-Ch1.zen
8220	1.893615e-04	5.932961e-04	3.537600e-04	20150708_gfpWAPLch3_G2G1\Mitosys2\Calibration\mEGFPC1_G2\H2B_mEGFP_set_0_R1_P19_K1_Ch2-Ch1.zen
8860	2.231128e-04	8.525698e-04	3.238500e-04	20150708_gfpWAPLch3_G2G1\Mitosys2\Calibration\mEGFPC1_G2\H2B_mEGFP_set_0_R1_P19_K1_Ch2-Ch1.zen
9500	2.936952e-04	7.187191e-04	2.979100e-04	20150708_gfpWAPLch3_G2G1\Mitosys2\Calibration\mEGFPC1_G2\H2B_mEGFP_set_0_R1_P19_K1_Ch2-Ch1.zen
10140	2.462354e-04	6.361002e-04	2.752400e-04	20150708_gfpWAPLch3_G2G1\Mitosys2\Calibration\mEGFPC1_G2\H2B_mEGFP_set_0_R1_P19_K1_Ch2-Ch1.zen
10780	1.937695e-04	5.582730e-04	2.552800e-04	20150708_gfpWAPLch3_G2G1\Mitosys2\Calibration\mEGFPC1_G2\H2B_mEGFP_set_0_R1_P19_K1_Ch2-Ch1.zen
11420	3.429116e-04	6.301669e-04	2.376000e-04	20150708_gfpWAPLch3_G2G1\Mitosys2\Calibration\mEGFPC1_G2\H2B_mEGFP_set_0_R1_P19_K1_Ch2-Ch1.zen
12060	3.529207e-04	5.692531e-04	2.218500e-04	20150708_gfpWAPLch3_G2G1\Mitosys2\Calibration\mEGFPC1_G2\H2B_mEGFP_set_0_R1_P19_K1_Ch2-Ch1.zen
12700	1.626847e-04	4.626279e-04	2.077300e-04	20150708_gfpWAPLch3_G2G1\Mitosys2\Calibration\mEGFPC1_G2\H2B_mEGFP_set_0_R1_P19_K1_Ch2-Ch1.zen
13980	1.167235e-04	5.482876e-04	1.835600e-04	20150708_gfpWAPLch3_G2G1\Mitosys2\Calibration\mEGFPC1_G2\H2B_mEGFP_set_0_R1_P19_K1_Ch2-Ch1.zen
15260	1.223809e-05	5.487620e-04	1.636600e-04	20150708_gfpWAPLch3_G2G1\Mitosys2\Calibration\mEGFPC1_G2\H2B_mEGFP_set_0_R1_P19_K1_Ch2-Ch1.zen
16540	1.115300e-04	5.420380e-04	1.470500e-04	20150708_gfpWAPLch3_G2G1\Mitosys2\Calibration\mEGFPC1_G2\H2B_mEGFP_set_0_R1_P19_K1_Ch2-Ch1.zen
17820	1.258191e-04	4.886400e-04	1.330200e-04	20150708_gfpWAPLch3_G2G1\Mitosys2\Calibration\mEGFPC1_G2\H2B_mEGFP_set_0_R1_P19_K1_Ch2-Ch1.zen
19100	1.507808e-05	5.586742e-04	1.210300e-04	20150708_gfpWAPLch3_G2G1\Mitosys2\Calibration\mEGFPC1_G2\H2B_mEGFP_set_0_R1_P19_K1_Ch2-Ch1.zen
20380	7.872271e-05	6.335639e-04	1.107000e-04	20150708_gfpWAPLch3_G2G1\Mitosys2\Calibration\mEGFPC1_G2\H2B_mEGFP_set_0_R1_P19_K1_Ch2-Ch1.zen
21660	-1.820252e-05	5.278687e-04	1.017200e-04	20150708_gfpWAPLch3_G2G1\Mitosys2\Calibration\mEGFPC1_G2\H2B_mEGFP_set_0_R1_P19_K1_Ch2-Ch1.zen
22940	1.178417e-04	5.187061e-04	9.385400e-05	20150708_gfpWAPLch3_G2G1\Mitosys2\Calibration\mEGFPC1_G2\H2B_mEGFP_set_0_R1_P19_K1_Ch2-Ch1.zen
24220	5.226790e-05	5.204787e-04	8.692400e-05	20150708_gfpWAPLch3_G2G1\Mitosys2\Calibration\mEGFPC1_G2\H2B_mEGFP_set_0_R1_P19_K1_Ch2-Ch1.zen
25500	-4.076770e-05	4.364849e-04	8.077900e-05	20150708_gfpWAPLch3_G2G1\Mitosys2\Calibration\mEGFPC1_G2\H2B_mEGFP_set_0_R1_P19_K1_Ch2-Ch1.zen
28060	-1.230728e-04	4.012728e-04	7.039400e-05	20150708_gfpWAPLch3_G2G1\Mitosys2\Calibration\mEGFPC1_G2\H2B_mEGFP_set_0_R1_P19_K1_Ch2-Ch1.zen
30620	2.573934e-05	3.991761e-04	6.198800e-05	20150708_gfpWAPLch3_G2G1\Mitosys2\Calibration\mEGFPC1_G2\H2B_mEGFP_set_0_R1_P19_K1_Ch2-Ch1.zen
33180	-1.052278e-04	4.409171e-04	5.507300e-05	20150708_gfpWAPLch3_G2G1\Mitosys2\Calibration\mEGFPC1_G2\H2B_mEGFP_set_0_R1_P19_K1_Ch2-Ch1.zen
35740	-1.301797e-04	4.784061e-04	4.930800e-05	20150708_gfpWAPLch3_G2G1\Mitosys2\Calibration\mEGFPC1_G2\H2B_mEGFP_set_0_R1_P19_K1_Ch2-Ch1.zen
38300	1.840738e-05	3.849776e-04	4.444300e-05	20150708_gfpWAPLch3_G2G1\Mitosys2\Calibration\mEGFPC1_G2\H2B_mEGFP_set_0_R1_P19_K1_Ch2-Ch1.zen
40860	6.696321e-06	3.472958e-04	4.029500e-05	20150708_gfpWAPLch3_G2G1\Mitosys2\Calibration\mEGFPC1_G2\H2B_mEGFP_set_0_R1_P19_K1_Ch2-Ch1.zen
43420	3.362163e-05	3.746593e-04	3.672700e-05	20150708_gfpWAPLch3_G2G1\Mitosys2\Calibration\mEGFPC1_G2\H2B_mEGFP_set_0_R1_P19_K1_Ch2-Ch1.zen
45980	1.157801e-04	4.507764e-04	3.363200e-05	20150708_gfpWAPLch3_G2G1\Mitosys2\Calibration\mEGFPC1_G2\H2B_mEGFP_set_0_R1_P19_K1_Ch2-Ch1.zen
48540	4.545239e-06	3.598689e-04	3.092900e-05	20150708_gfpWAPLch3_G2G1\Mitosys2\Calibration\mEGFPC1_G2\H2B_mEGFP_set_0_R1_P19_K1_Ch2-Ch1.zen
51100	6.172822e-05	3.398365e-04	2.855100e-05	20150708_gfpWAPLch3_G2G1\Mitosys2\Calibration\mEGFPC1_G2\H2B_mEGFP_set_0_R1_P19_K1_Ch2-Ch1.zen
56220	-9.833407e-05	3.906226e-04	2.457900e-05	20150708_gfpWAPLch3_G2G1\Mitosys2\Calibration\mEGFPC1_G2\H2B_mEGFP_set_0_R1_P19_K1_Ch2-Ch1.zen
61340	-1.002924e-04	4.215058e-04	2.140800e-05	20150708_gfpWAPLch3_G2G1\Mitosys2\Calibration\mEGFPC1_G2\H2B_mEGFP_set_0_R1_P19_K1_Ch2-Ch1.zen
66460	1.323712e-05	2.819018e-04	1.883300e-05	20150708_gfpWAPLch3_G2G1\Mitosys2\Calibration\mEGFPC1_G2\H2B_mEGFP_set_0_R1_P19_K1_Ch2-Ch1.zen
71580	-1.196064e-04	3.691027e-04	1.671200e-05	20150708_gfpWAPLch3_G2G1\Mitosys2\Calibration\mEGFPC1_G2\H2B_mEGFP_set_0_R1_P19_K1_Ch2-Ch1.zen
76700	-5.415203e-05	4.107257e-04	1.494000e-05	20150708_gfpWAPLch3_G2G1\Mitosys2\Calibration\mEGFPC1_G2\H2B_mEGFP_set_0_R1_P19_K1_Ch2-Ch1.zen
81820	-8.694012e-05	3.575952e-04	1.344500e-05	20150708_gfpWAPLch3_G2G1\Mitosys2\Calibration\mEGFPC1_G2\H2B_mEGFP_set_0_R1_P19_K1_Ch2-Ch1.zen
86940	-4.391527e-05	3.865827e-04	1.217100e-05	20150708_gfpWAPLch3_G2G1\Mitosys2\Calibration\mEGFPC1_G2\H2B_mEGFP_set_0_R1_P19_K1_Ch2-Ch1.zen
92060	-1.538351e-04	3.985141e-04	1.107500e-05	20150708_gfpWAPLch3_G2G1\Mitosys2\Calibration\mEGFPC1_G2\H2B_mEGFP_set_0_R1_P19_K1_Ch2-Ch1.zen
97180	-9.962554e-05	3.173805e-04	1.012600e-05	20150708_gfpWAPLch3_G2G1\Mitosys2\Calibration\mEGFPC1_G2\H2B_mEGFP_set_0_R1_P19_K1_Ch2-Ch1.zen
102300	-1.088075e-04	2.543585e-04	9.297400e-06	20150708_gfpWAPLch3_G2G1\Mitosys2\Calibration\mEGFPC1_G2\H2B_mEGFP_set_0_R1_P19_K1_Ch2-Ch1.zen
112540	-8.593640e-05	3.540399e-04	7.927200e-06	20150708_gfpWAPLch3_G2G1\Mitosys2\Calibration\mEGFPC1_G2\H2B_mEGFP_set_0_R1_P19_K1_Ch2-Ch1.zen
122780	-2.576335e-05	2.920911e-04	6.847400e-06	20150708_gfpWAPLch3_G2G1\Mitosys2\Calibration\mEGFPC1_G2\H2B_mEGFP_set_0_R1_P19_K1_Ch2-Ch1.zen
133020	3.939492e-05	2.681130e-04	5.980400e-06	20150708_gfpWAPLch3_G2G1\Mitosys2\Calibration\mEGFPC1_G2\H2B_mEGFP_set_0_R1_P19_K1_Ch2-Ch1.zen
143260	-4.784146e-05	3.262693e-04	5.273100e-06	20150708_gfpWAPLch3_G2G1\Mitosys2\Calibration\mEGFPC1_G2\H2B_mEGFP_set_0_R1_P19_K1_Ch2-Ch1.zen
153500	-3.440775e-05	2.547812e-04	4.688100e-06	20150708_gfpWAPLch3_G2G1\Mitosys2\Calibration\mEGFPC1_G2\H2B_mEGFP_set_0_R1_P19_K1_Ch2-Ch1.zen
163740	-1.143774e-04	3.021236e-04	4.198300e-06	20150708_gfpWAPLch3_G2G1\Mitosys2\Calibration\mEGFPC1_G2\H2B_mEGFP_set_0_R1_P19_K1_Ch2-Ch1.zen
173980	-4.920987e-05	2.704827e-04	3.783900e-06	20150708_gfpWAPLch3_G2G1\Mitosys2\Calibration\mEGFPC1_G2\H2B_mEGFP_set_0_R1_P19_K1_Ch2-Ch1.zen
184220	-9.460901e-06	2.835092e-04	3.430000e-06	20150708_gfpWAPLch3_G2G1\Mitosys2\Calibration\mEGFPC1_G2\H2B_mEGFP_set_0_R1_P19_K1_Ch2-Ch1.zen
194460	-2.379226e-05	1.630191e-04	3.125200e-06	20150708_gfpWAPLch3_G2G1\Mitosys2\Calibration\mEGFPC1_G2\H2B_mEGFP_set_0_R1_P19_K1_Ch2-Ch1.zen
204700	-5.881256e-05	2.432431e-04	2.860700e-06	20150708_gfpWAPLch3_G2G1\Mitosys2\Calibration\mEGFPC1_G2\H2B_mEGFP_set_0_R1_P19_K1_Ch2-Ch1.zen
225180	-2.654698e-05	2.088734e-04	2.426300e-06	20150708_gfpWAPLch3_G2G1\Mitosys2\Calibration\mEGFPC1_G2\H2B_mEGFP_set_0_R1_P19_K1_Ch2-Ch1.zen
245660	-7.629041e-05	2.518212e-04	2.086900e-06	20150708_gfpWAPLch3_G2G1\Mitosys2\Calibration\mEGFPC1_G2\H2B_mEGFP_set_0_R1_P19_K1_Ch2-Ch1.zen
266140	-6.509886e-05	2.282691e-04	1.816400e-06	20150708_gfpWAPLch3_G2G1\Mitosys2\Calibration\mEGFPC1_G2\H2B_mEGFP_set_0_R1_P19_K1_Ch2-Ch1.zen
286620	-6.173587e-05	2.444108e-04	1.597000e-06	20150708_gfpWAPLch3_G2G1\Mitosys2\Calibration\mEGFPC1_G2\H2B_mEGFP_set_0_R1_P19_K1_Ch2-Ch1.zen
307100	-1.440559e-04	2.532732e-04	1.416500e-06	20150708_gfpWAPLch3_G2G1\Mitosys2\Calibration\mEGFPC1_G2\H2B_mEGFP_set_0_R1_P19_K1_Ch2-Ch1.zen
327580	-1.431093e-04	1.722237e-04	1.266100e-06	20150708_gfpWAPLch3_G2G1\Mitosys2\Calibration\mEGFPC1_G2\H2B_mEGFP_set_0_R1_P19_K1_Ch2-Ch1.zen
348060	-1.991242e-05	2.841090e-04	1.139200e-06	20150708_gfpWAPLch3_G2G1\Mitosys2\Calibration\mEGFPC1_G2\H2B_mEGFP_set_0_R1_P19_K1_Ch2-Ch1.zen
368540	-1.607356e-05	2.312727e-04	1.031300e-06	20150708_gfpWAPLch3_G2G1\Mitosys2\Calibration\mEGFPC1_G2\H2B_mEGFP_set_0_R1_P19_K1_Ch2-Ch1.zen
389020	-4.484011e-05	2.329117e-04	9.386100e-07	20150708_gfpWAPLch3_G2G1\Mitosys2\Calibration\mEGFPC1_G2\H2B_mEGFP_set_0_R1_P19_K1_Ch2-Ch1.zen
409500	2.086955e-05	1.545790e-04	8.583700e-07	20150708_gfpWAPLch3_G2G1\Mitosys2\Calibration\mEGFPC1_G2\H2B_mEGFP_set_0_R1_P19_K1_Ch2-Ch1.zen
450460	6.563118e-06	1.498373e-04	7.270200e-07	20150708_gfpWAPLch3_G2G1\Mitosys2\Calibration\mEGFPC1_G2\H2B_mEGFP_set_0_R1_P19_K1_Ch2-Ch1.zen
491420	-3.022811e-05	1.534734e-04	6.247500e-07	20150708_gfpWAPLch3_G2G1\Mitosys2\Calibration\mEGFPC1_G2\H2B_mEGFP_set_0_R1_P19_K1_Ch2-Ch1.zen
532380	9.337391e-06	1.711475e-04	5.434400e-07	20150708_gfpWAPLch3_G2G1\Mitosys2\Calibration\mEGFPC1_G2\H2B_mEGFP_set_0_R1_P19_K1_Ch2-Ch1.zen
573340	-2.680341e-05	2.096967e-04	4.776400e-07	20150708_gfpWAPLch3_G2G1\Mitosys2\Calibration\mEGFPC1_G2\H2B_mEGFP_set_0_R1_P19_K1_Ch2-Ch1.zen
614300	5.250003e-05	1.677179e-04	4.235800e-07	20150708_gfpWAPLch3_G2G1\Mitosys2\Calibration\mEGFPC1_G2\H2B_mEGFP_set_0_R1_P19_K1_Ch2-Ch1.zen
655260	-6.513164e-06	1.494391e-04	3.785900e-07	20150708_gfpWAPLch3_G2G1\Mitosys2\Calibration\mEGFPC1_G2\H2B_mEGFP_set_0_R1_P19_K1_Ch2-Ch1.zen
696220	1.149195e-05	1.387434e-04	3.407000e-07	20150708_gfpWAPLch3_G2G1\Mitosys2\Calibration\mEGFPC1_G2\H2B_mEGFP_set_0_R1_P19_K1_Ch2-Ch1.zen
737180	4.361438e-05	1.631409e-04	3.084800e-07	20150708_gfpWAPLch3_G2G1\Mitosys2\Calibration\mEGFPC1_G2\H2B_mEGFP_set_0_R1_P19_K1_Ch2-Ch1.zen
778140	8.074202e-06	1.462774e-04	2.808200e-07	20150708_gfpWAPLch3_G2G1\Mitosys2\Calibration\mEGFPC1_G2\H2B_mEGFP_set_0_R1_P19_K1_Ch2-Ch1.zen
819100	-3.601479e-05	1.136425e-04	2.568900e-07	20150708_gfpWAPLch3_G2G1\Mitosys2\Calibration\mEGFPC1_G2\H2B_mEGFP_set_0_R1_P19_K1_Ch2-Ch1.zen
901020	3.440562e-06	1.312102e-04	2.177300e-07	20150708_gfpWAPLch3_G2G1\Mitosys2\Calibration\mEGFPC1_G2\H2B_mEGFP_set_0_R1_P19_K1_Ch2-Ch1.zen
982940	-8.990438e-07	1.274779e-04	1.872500e-07	20150708_gfpWAPLch3_G2G1\Mitosys2\Calibration\mEGFPC1_G2\H2B_mEGFP_set_0_R1_P19_K1_Ch2-Ch1.zen
1064860	-2.415924e-05	9.357233e-05	1.630100e-07	20150708_gfpWAPLch3_G2G1\Mitosys2\Calibration\mEGFPC1_G2\H2B_mEGFP_set_0_R1_P19_K1_Ch2-Ch1.zen
1146780	-2.136656e-06	1.424889e-04	1.434000e-07	20150708_gfpWAPLch3_G2G1\Mitosys2\Calibration\mEGFPC1_G2\H2B_mEGFP_set_0_R1_P19_K1_Ch2-Ch1.zen
1228700	3.542369e-05	1.087879e-04	1.272800e-07	20150708_gfpWAPLch3_G2G1\Mitosys2\Calibration\mEGFPC1_G2\H2B_mEGFP_set_0_R1_P19_K1_Ch2-Ch1.zen
1310620	-1.297618e-05	9.896028e-05	1.138600e-07	20150708_gfpWAPLch3_G2G1\Mitosys2\Calibration\mEGFPC1_G2\H2B_mEGFP_set_0_R1_P19_K1_Ch2-Ch1.zen
1392540	3.566238e-05	1.170728e-04	1.025500e-07	20150708_gfpWAPLch3_G2G1\Mitosys2\Calibration\mEGFPC1_G2\H2B_mEGFP_set_0_R1_P19_K1_Ch2-Ch1.zen
1474460	-5.878750e-05	1.070192e-04	9.292500e-08	20150708_gfpWAPLch3_G2G1\Mitosys2\Calibration\mEGFPC1_G2\H2B_mEGFP_set_0_R1_P19_K1_Ch2-Ch1.zen
1556380	-1.842860e-05	9.884372e-05	8.466200e-08	20150708_gfpWAPLch3_G2G1\Mitosys2\Calibration\mEGFPC1_G2\H2B_mEGFP_set_0_R1_P19_K1_Ch2-Ch1.zen
10	8.134141e-03	3.468994e-03	7.123100e-03	20150708_gfpWAPLch3_G2G1\Mitosys2\Calibration\mEGFPC1_G2\H2B_mEGFP_set_0_R1_P1_K1_Ch2-Ch1.zen
20	5.836610e-03	3.052143e-03	6.944600e-03	20150708_gfpWAPLch3_G2G1\Mitosys2\Calibration\mEGFPC1_G2\H2B_mEGFP_set_0_R1_P1_K1_Ch2-Ch1.zen
30	6.257915e-03	2.736400e-03	6.772800e-03	20150708_gfpWAPLch3_G2G1\Mitosys2\Calibration\mEGFPC1_G2\H2B_mEGFP_set_0_R1_P1_K1_Ch2-Ch1.zen
40	6.817058e-03	2.512355e-03	6.609000e-03	20150708_gfpWAPLch3_G2G1\Mitosys2\Calibration\mEGFPC1_G2\H2B_mEGFP_set_0_R1_P1_K1_Ch2-Ch1.zen
50	5.755180e-03	2.410810e-03	6.453100e-03	20150708_gfpWAPLch3_G2G1\Mitosys2\Calibration\mEGFPC1_G2\H2B_mEGFP_set_0_R1_P1_K1_Ch2-Ch1.zen
60	6.643636e-03	2.722157e-03	6.305100e-03	20150708_gfpWAPLch3_G2G1\Mitosys2\Calibration\mEGFPC1_G2\H2B_mEGFP_set_0_R1_P1_K1_Ch2-Ch1.zen
70	6.099326e-03	2.289686e-03	6.164500e-03	20150708_gfpWAPLch3_G2G1\Mitosys2\Calibration\mEGFPC1_G2\H2B_mEGFP_set_0_R1_P1_K1_Ch2-Ch1.zen
80	6.369239e-03	3.372208e-03	6.030800e-03	20150708_gfpWAPLch3_G2G1\Mitosys2\Calibration\mEGFPC1_G2\H2B_mEGFP_set_0_R1_P1_K1_Ch2-Ch1.zen
90	6.623100e-03	2.385926e-03	5.903700e-03	20150708_gfpWAPLch3_G2G1\Mitosys2\Calibration\mEGFPC1_G2\H2B_mEGFP_set_0_R1_P1_K1_Ch2-Ch1.zen
100	5.951165e-03	2.129425e-03	5.782700e-03	20150708_gfpWAPLch3_G2G1\Mitosys2\Calibration\mEGFPC1_G2\H2B_mEGFP_set_0_R1_P1_K1_Ch2-Ch1.zen
120	5.812860e-03	1.729830e-03	5.557100e-03	20150708_gfpWAPLch3_G2G1\Mitosys2\Calibration\mEGFPC1_G2\H2B_mEGFP_set_0_R1_P1_K1_Ch2-Ch1.zen
140	5.583315e-03	1.511058e-03	5.351100e-03	20150708_gfpWAPLch3_G2G1\Mitosys2\Calibration\mEGFPC1_G2\H2B_mEGFP_set_0_R1_P1_K1_Ch2-Ch1.zen
160	4.952247e-03	1.992627e-03	5.162000e-03	20150708_gfpWAPLch3_G2G1\Mitosys2\Calibration\mEGFPC1_G2\H2B_mEGFP_set_0_R1_P1_K1_Ch2-Ch1.zen
180	4.758244e-03	2.335047e-03	4.987400e-03	20150708_gfpWAPLch3_G2G1\Mitosys2\Calibration\mEGFPC1_G2\H2B_mEGFP_set_0_R1_P1_K1_Ch2-Ch1.zen
200	4.145354e-03	1.485199e-03	4.825500e-03	20150708_gfpWAPLch3_G2G1\Mitosys2\Calibration\mEGFPC1_G2\H2B_mEGFP_set_0_R1_P1_K1_Ch2-Ch1.zen
220	4.190641e-03	2.437626e-03	4.674700e-03	20150708_gfpWAPLch3_G2G1\Mitosys2\Calibration\mEGFPC1_G2\H2B_mEGFP_set_0_R1_P1_K1_Ch2-Ch1.zen
240	5.585246e-03	1.950284e-03	4.533700e-03	20150708_gfpWAPLch3_G2G1\Mitosys2\Calibration\mEGFPC1_G2\H2B_mEGFP_set_0_R1_P1_K1_Ch2-Ch1.zen
260	4.309953e-03	1.942030e-03	4.401400e-03	20150708_gfpWAPLch3_G2G1\Mitosys2\Calibration\mEGFPC1_G2\H2B_mEGFP_set_0_R1_P1_K1_Ch2-Ch1.zen
280	4.399724e-03	2.268405e-03	4.276800e-03	20150708_gfpWAPLch3_G2G1\Mitosys2\Calibration\mEGFPC1_G2\H2B_mEGFP_set_0_R1_P1_K1_Ch2-Ch1.zen
300	4.312517e-03	1.473619e-03	4.159100e-03	20150708_gfpWAPLch3_G2G1\Mitosys2\Calibration\mEGFPC1_G2\H2B_mEGFP_set_0_R1_P1_K1_Ch2-Ch1.zen
340	4.113583e-03	8.794188e-04	3.942000e-03	20150708_gfpWAPLch3_G2G1\Mitosys2\Calibration\mEGFPC1_G2\H2B_mEGFP_set_0_R1_P1_K1_Ch2-Ch1.zen
380	3.717468e-03	1.605027e-03	3.745700e-03	20150708_gfpWAPLch3_G2G1\Mitosys2\Calibration\mEGFPC1_G2\H2B_mEGFP_set_0_R1_P1_K1_Ch2-Ch1.zen
420	3.393277e-03	1.615047e-03	3.567000e-03	20150708_gfpWAPLch3_G2G1\Mitosys2\Calibration\mEGFPC1_G2\H2B_mEGFP_set_0_R1_P1_K1_Ch2-Ch1.zen
460	3.511058e-03	1.227890e-03	3.403400e-03	20150708_gfpWAPLch3_G2G1\Mitosys2\Calibration\mEGFPC1_G2\H2B_mEGFP_set_0_R1_P1_K1_Ch2-Ch1.zen
500	3.042344e-03	1.448071e-03	3.252900e-03	20150708_gfpWAPLch3_G2G1\Mitosys2\Calibration\mEGFPC1_G2\H2B_mEGFP_set_0_R1_P1_K1_Ch2-Ch1.zen
540	3.392038e-03	1.367617e-03	3.114000e-03	20150708_gfpWAPLch3_G2G1\Mitosys2\Calibration\mEGFPC1_G2\H2B_mEGFP_set_0_R1_P1_K1_Ch2-Ch1.zen
580	2.717297e-03	1.688039e-03	2.985400e-03	20150708_gfpWAPLch3_G2G1\Mitosys2\Calibration\mEGFPC1_G2\H2B_mEGFP_set_0_R1_P1_K1_Ch2-Ch1.zen
620	2.439269e-03	1.319531e-03	2.865900e-03	20150708_gfpWAPLch3_G2G1\Mitosys2\Calibration\mEGFPC1_G2\H2B_mEGFP_set_0_R1_P1_K1_Ch2-Ch1.zen
660	2.649521e-03	1.736756e-03	2.754600e-03	20150708_gfpWAPLch3_G2G1\Mitosys2\Calibration\mEGFPC1_G2\H2B_mEGFP_set_0_R1_P1_K1_Ch2-Ch1.zen
700	2.666682e-03	1.196976e-03	2.650800e-03	20150708_gfpWAPLch3_G2G1\Mitosys2\Calibration\mEGFPC1_G2\H2B_mEGFP_set_0_R1_P1_K1_Ch2-Ch1.zen
780	2.446248e-03	1.220155e-03	2.462700e-03	20150708_gfpWAPLch3_G2G1\Mitosys2\Calibration\mEGFPC1_G2\H2B_mEGFP_set_0_R1_P1_K1_Ch2-Ch1.zen
860	2.330819e-03	1.057754e-03	2.296900e-03	20150708_gfpWAPLch3_G2G1\Mitosys2\Calibration\mEGFPC1_G2\H2B_mEGFP_set_0_R1_P1_K1_Ch2-Ch1.zen
940	2.455486e-03	9.963969e-04	2.149900e-03	20150708_gfpWAPLch3_G2G1\Mitosys2\Calibration\mEGFPC1_G2\H2B_mEGFP_set_0_R1_P1_K1_Ch2-Ch1.zen
1020	1.818836e-03	1.007969e-03	2.018800e-03	20150708_gfpWAPLch3_G2G1\Mitosys2\Calibration\mEGFPC1_G2\H2B_mEGFP_set_0_R1_P1_K1_Ch2-Ch1.zen
1100	1.694647e-03	8.812882e-04	1.901200e-03	20150708_gfpWAPLch3_G2G1\Mitosys2\Calibration\mEGFPC1_G2\H2B_mEGFP_set_0_R1_P1_K1_Ch2-Ch1.zen
1180	1.995428e-03	8.647173e-04	1.795200e-03	20150708_gfpWAPLch3_G2G1\Mitosys2\Calibration\mEGFPC1_G2\H2B_mEGFP_set_0_R1_P1_K1_Ch2-Ch1.zen
1260	1.858227e-03	1.047179e-03	1.699200e-03	20150708_gfpWAPLch3_G2G1\Mitosys2\Calibration\mEGFPC1_G2\H2B_mEGFP_set_0_R1_P1_K1_Ch2-Ch1.zen
1340	1.310361e-03	9.465940e-04	1.612000e-03	20150708_gfpWAPLch3_G2G1\Mitosys2\Calibration\mEGFPC1_G2\H2B_mEGFP_set_0_R1_P1_K1_Ch2-Ch1.zen
1420	1.931375e-03	8.908654e-04	1.532400e-03	20150708_gfpWAPLch3_G2G1\Mitosys2\Calibration\mEGFPC1_G2\H2B_mEGFP_set_0_R1_P1_K1_Ch2-Ch1.zen
1500	1.604032e-03	8.055854e-04	1.459500e-03	20150708_gfpWAPLch3_G2G1\Mitosys2\Calibration\mEGFPC1_G2\H2B_mEGFP_set_0_R1_P1_K1_Ch2-Ch1.zen
1660	1.448789e-03	6.969617e-04	1.330800e-03	20150708_gfpWAPLch3_G2G1\Mitosys2\Calibration\mEGFPC1_G2\H2B_mEGFP_set_0_R1_P1_K1_Ch2-Ch1.zen
1820	1.210655e-03	6.423335e-04	1.220900e-03	20150708_gfpWAPLch3_G2G1\Mitosys2\Calibration\mEGFPC1_G2\H2B_mEGFP_set_0_R1_P1_K1_Ch2-Ch1.zen
1980	1.319930e-03	7.145738e-04	1.126100e-03	20150708_gfpWAPLch3_G2G1\Mitosys2\Calibration\mEGFPC1_G2\H2B_mEGFP_set_0_R1_P1_K1_Ch2-Ch1.zen
2140	9.100397e-04	8.876656e-04	1.043500e-03	20150708_gfpWAPLch3_G2G1\Mitosys2\Calibration\mEGFPC1_G2\H2B_mEGFP_set_0_R1_P1_K1_Ch2-Ch1.zen
2300	9.828557e-04	7.687784e-04	9.710600e-04	20150708_gfpWAPLch3_G2G1\Mitosys2\Calibration\mEGFPC1_G2\H2B_mEGFP_set_0_R1_P1_K1_Ch2-Ch1.zen
2460	7.965166e-04	1.031892e-03	9.069800e-04	20150708_gfpWAPLch3_G2G1\Mitosys2\Calibration\mEGFPC1_G2\H2B_mEGFP_set_0_R1_P1_K1_Ch2-Ch1.zen
2620	7.499801e-04	7.947751e-04	8.499600e-04	20150708_gfpWAPLch3_G2G1\Mitosys2\Calibration\mEGFPC1_G2\H2B_mEGFP_set_0_R1_P1_K1_Ch2-Ch1.zen
2780	9.544977e-04	7.020687e-04	7.989300e-04	20150708_gfpWAPLch3_G2G1\Mitosys2\Calibration\mEGFPC1_G2\H2B_mEGFP_set_0_R1_P1_K1_Ch2-Ch1.zen
2940	4.614958e-04	9.704374e-04	7.530200e-04	20150708_gfpWAPLch3_G2G1\Mitosys2\Calibration\mEGFPC1_G2\H2B_mEGFP_set_0_R1_P1_K1_Ch2-Ch1.zen
3100	6.850626e-04	5.342216e-04	7.115100e-04	20150708_gfpWAPLch3_G2G1\Mitosys2\Calibration\mEGFPC1_G2\H2B_mEGFP_set_0_R1_P1_K1_Ch2-Ch1.zen
3420	6.896298e-04	5.575307e-04	6.394800e-04	20150708_gfpWAPLch3_G2G1\Mitosys2\Calibration\mEGFPC1_G2\H2B_mEGFP_set_0_R1_P1_K1_Ch2-Ch1.zen
3740	8.478455e-04	6.036923e-04	5.792000e-04	20150708_gfpWAPLch3_G2G1\Mitosys2\Calibration\mEGFPC1_G2\H2B_mEGFP_set_0_R1_P1_K1_Ch2-Ch1.zen
4060	5.413292e-04	7.719097e-04	5.281000e-04	20150708_gfpWAPLch3_G2G1\Mitosys2\Calibration\mEGFPC1_G2\H2B_mEGFP_set_0_R1_P1_K1_Ch2-Ch1.zen
4380	3.482847e-04	6.972507e-04	4.842800e-04	20150708_gfpWAPLch3_G2G1\Mitosys2\Calibration\mEGFPC1_G2\H2B_mEGFP_set_0_R1_P1_K1_Ch2-Ch1.zen
4700	4.114732e-04	6.504122e-04	4.463500e-04	20150708_gfpWAPLch3_G2G1\Mitosys2\Calibration\mEGFPC1_G2\H2B_mEGFP_set_0_R1_P1_K1_Ch2-Ch1.zen
5020	2.722088e-04	5.004910e-04	4.132100e-04	20150708_gfpWAPLch3_G2G1\Mitosys2\Calibration\mEGFPC1_G2\H2B_mEGFP_set_0_R1_P1_K1_Ch2-Ch1.zen
5340	3.354972e-04	5.247483e-04	3.840600e-04	20150708_gfpWAPLch3_G2G1\Mitosys2\Calibration\mEGFPC1_G2\H2B_mEGFP_set_0_R1_P1_K1_Ch2-Ch1.zen
5660	3.392567e-04	6.213575e-04	3.582300e-04	20150708_gfpWAPLch3_G2G1\Mitosys2\Calibration\mEGFPC1_G2\H2B_mEGFP_set_0_R1_P1_K1_Ch2-Ch1.zen
5980	3.904954e-04	6.521867e-04	3.352100e-04	20150708_gfpWAPLch3_G2G1\Mitosys2\Calibration\mEGFPC1_G2\H2B_mEGFP_set_0_R1_P1_K1_Ch2-Ch1.zen
6300	4.038409e-04	4.191395e-04	3.145700e-04	20150708_gfpWAPLch3_G2G1\Mitosys2\Calibration\mEGFPC1_G2\H2B_mEGFP_set_0_R1_P1_K1_Ch2-Ch1.zen
6940	2.472575e-04	4.968506e-04	2.791800e-04	20150708_gfpWAPLch3_G2G1\Mitosys2\Calibration\mEGFPC1_G2\H2B_mEGFP_set_0_R1_P1_K1_Ch2-Ch1.zen
7580	1.262981e-04	4.545073e-04	2.499800e-04	20150708_gfpWAPLch3_G2G1\Mitosys2\Calibration\mEGFPC1_G2\H2B_mEGFP_set_0_R1_P1_K1_Ch2-Ch1.zen
8220	2.397659e-04	4.395286e-04	2.255400e-04	20150708_gfpWAPLch3_G2G1\Mitosys2\Calibration\mEGFPC1_G2\H2B_mEGFP_set_0_R1_P1_K1_Ch2-Ch1.zen
8860	2.512563e-04	5.417057e-04	2.048200e-04	20150708_gfpWAPLch3_G2G1\Mitosys2\Calibration\mEGFPC1_G2\H2B_mEGFP_set_0_R1_P1_K1_Ch2-Ch1.zen
9500	1.699016e-04	4.498096e-04	1.870800e-04	20150708_gfpWAPLch3_G2G1\Mitosys2\Calibration\mEGFPC1_G2\H2B_mEGFP_set_0_R1_P1_K1_Ch2-Ch1.zen
10140	2.413976e-04	4.385104e-04	1.717300e-04	20150708_gfpWAPLch3_G2G1\Mitosys2\Calibration\mEGFPC1_G2\H2B_mEGFP_set_0_R1_P1_K1_Ch2-Ch1.zen
10780	2.171087e-04	4.429559e-04	1.583500e-04	20150708_gfpWAPLch3_G2G1\Mitosys2\Calibration\mEGFPC1_G2\H2B_mEGFP_set_0_R1_P1_K1_Ch2-Ch1.zen
11420	2.939341e-04	5.617355e-04	1.466000e-04	20150708_gfpWAPLch3_G2G1\Mitosys2\Calibration\mEGFPC1_G2\H2B_mEGFP_set_0_R1_P1_K1_Ch2-Ch1.zen
12060	1.965414e-05	6.212857e-04	1.362100e-04	20150708_gfpWAPLch3_G2G1\Mitosys2\Calibration\mEGFPC1_G2\H2B_mEGFP_set_0_R1_P1_K1_Ch2-Ch1.zen
12700	1.039151e-04	5.552822e-04	1.269800e-04	20150708_gfpWAPLch3_G2G1\Mitosys2\Calibration\mEGFPC1_G2\H2B_mEGFP_set_0_R1_P1_K1_Ch2-Ch1.zen
13980	7.804450e-05	4.852402e-04	1.113000e-04	20150708_gfpWAPLch3_G2G1\Mitosys2\Calibration\mEGFPC1_G2\H2B_mEGFP_set_0_R1_P1_K1_Ch2-Ch1.zen
15260	1.300602e-04	5.118624e-04	9.853800e-05	20150708_gfpWAPLch3_G2G1\Mitosys2\Calibration\mEGFPC1_G2\H2B_mEGFP_set_0_R1_P1_K1_Ch2-Ch1.zen
16540	2.790674e-05	3.686893e-04	8.799000e-05	20150708_gfpWAPLch3_G2G1\Mitosys2\Calibration\mEGFPC1_G2\H2B_mEGFP_set_0_R1_P1_K1_Ch2-Ch1.zen
17820	7.170463e-05	4.563883e-04	7.915400e-05	20150708_gfpWAPLch3_G2G1\Mitosys2\Calibration\mEGFPC1_G2\H2B_mEGFP_set_0_R1_P1_K1_Ch2-Ch1.zen
19100	2.050006e-04	4.796472e-04	7.166600e-05	20150708_gfpWAPLch3_G2G1\Mitosys2\Calibration\mEGFPC1_G2\H2B_mEGFP_set_0_R1_P1_K1_Ch2-Ch1.zen
20380	2.423499e-04	5.977707e-04	6.525600e-05	20150708_gfpWAPLch3_G2G1\Mitosys2\Calibration\mEGFPC1_G2\H2B_mEGFP_set_0_R1_P1_K1_Ch2-Ch1.zen
21660	3.755750e-05	4.961186e-04	5.972000e-05	20150708_gfpWAPLch3_G2G1\Mitosys2\Calibration\mEGFPC1_G2\H2B_mEGFP_set_0_R1_P1_K1_Ch2-Ch1.zen
22940	1.573196e-04	4.215563e-04	5.490100e-05	20150708_gfpWAPLch3_G2G1\Mitosys2\Calibration\mEGFPC1_G2\H2B_mEGFP_set_0_R1_P1_K1_Ch2-Ch1.zen
24220	1.548071e-05	4.890823e-04	5.067700e-05	20150708_gfpWAPLch3_G2G1\Mitosys2\Calibration\mEGFPC1_G2\H2B_mEGFP_set_0_R1_P1_K1_Ch2-Ch1.zen
25500	1.169699e-04	3.046077e-04	4.695000e-05	20150708_gfpWAPLch3_G2G1\Mitosys2\Calibration\mEGFPC1_G2\H2B_mEGFP_set_0_R1_P1_K1_Ch2-Ch1.zen
28060	2.298225e-05	3.290655e-04	4.069500e-05	20150708_gfpWAPLch3_G2G1\Mitosys2\Calibration\mEGFPC1_G2\H2B_mEGFP_set_0_R1_P1_K1_Ch2-Ch1.zen
30620	3.518133e-05	2.664854e-04	3.567400e-05	20150708_gfpWAPLch3_G2G1\Mitosys2\Calibration\mEGFPC1_G2\H2B_mEGFP_set_0_R1_P1_K1_Ch2-Ch1.zen
33180	-3.698024e-05	2.962260e-04	3.157400e-05	20150708_gfpWAPLch3_G2G1\Mitosys2\Calibration\mEGFPC1_G2\H2B_mEGFP_set_0_R1_P1_K1_Ch2-Ch1.zen
35740	2.263783e-04	2.869107e-04	2.817700e-05	20150708_gfpWAPLch3_G2G1\Mitosys2\Calibration\mEGFPC1_G2\H2B_mEGFP_set_0_R1_P1_K1_Ch2-Ch1.zen
38300	1.420048e-04	3.461900e-04	2.532900e-05	20150708_gfpWAPLch3_G2G1\Mitosys2\Calibration\mEGFPC1_G2\H2B_mEGFP_set_0_R1_P1_K1_Ch2-Ch1.zen
40860	-1.004620e-04	3.226581e-04	2.291300e-05	20150708_gfpWAPLch3_G2G1\Mitosys2\Calibration\mEGFPC1_G2\H2B_mEGFP_set_0_R1_P1_K1_Ch2-Ch1.zen
43420	4.843509e-05	4.324587e-04	2.084500e-05	20150708_gfpWAPLch3_G2G1\Mitosys2\Calibration\mEGFPC1_G2\H2B_mEGFP_set_0_R1_P1_K1_Ch2-Ch1.zen
45980	2.457648e-06	3.580891e-04	1.905900e-05	20150708_gfpWAPLch3_G2G1\Mitosys2\Calibration\mEGFPC1_G2\H2B_mEGFP_set_0_R1_P1_K1_Ch2-Ch1.zen
48540	8.283946e-05	2.571644e-04	1.750500e-05	20150708_gfpWAPLch3_G2G1\Mitosys2\Calibration\mEGFPC1_G2\H2B_mEGFP_set_0_R1_P1_K1_Ch2-Ch1.zen
51100	8.200698e-05	2.086412e-04	1.614300e-05	20150708_gfpWAPLch3_G2G1\Mitosys2\Calibration\mEGFPC1_G2\H2B_mEGFP_set_0_R1_P1_K1_Ch2-Ch1.zen
56220	1.053803e-04	2.033156e-04	1.387800e-05	20150708_gfpWAPLch3_G2G1\Mitosys2\Calibration\mEGFPC1_G2\H2B_mEGFP_set_0_R1_P1_K1_Ch2-Ch1.zen
61340	4.499468e-06	3.522517e-04	1.208000e-05	20150708_gfpWAPLch3_G2G1\Mitosys2\Calibration\mEGFPC1_G2\H2B_mEGFP_set_0_R1_P1_K1_Ch2-Ch1.zen
66460	3.246624e-05	3.839127e-04	1.062600e-05	20150708_gfpWAPLch3_G2G1\Mitosys2\Calibration\mEGFPC1_G2\H2B_mEGFP_set_0_R1_P1_K1_Ch2-Ch1.zen
71580	4.648009e-05	3.022910e-04	9.431900e-06	20150708_gfpWAPLch3_G2G1\Mitosys2\Calibration\mEGFPC1_G2\H2B_mEGFP_set_0_R1_P1_K1_Ch2-Ch1.zen
76700	3.693023e-05	2.390176e-04	8.437900e-06	20150708_gfpWAPLch3_G2G1\Mitosys2\Calibration\mEGFPC1_G2\H2B_mEGFP_set_0_R1_P1_K1_Ch2-Ch1.zen
81820	1.136292e-04	2.567602e-04	7.600700e-06	20150708_gfpWAPLch3_G2G1\Mitosys2\Calibration\mEGFPC1_G2\H2B_mEGFP_set_0_R1_P1_K1_Ch2-Ch1.zen
86940	6.390180e-05	2.077707e-04	6.888300e-06	20150708_gfpWAPLch3_G2G1\Mitosys2\Calibration\mEGFPC1_G2\H2B_mEGFP_set_0_R1_P1_K1_Ch2-Ch1.zen
92060	9.964582e-09	2.183483e-04	6.276500e-06	20150708_gfpWAPLch3_G2G1\Mitosys2\Calibration\mEGFPC1_G2\H2B_mEGFP_set_0_R1_P1_K1_Ch2-Ch1.zen
97180	6.018544e-05	2.283001e-04	5.746800e-06	20150708_gfpWAPLch3_G2G1\Mitosys2\Calibration\mEGFPC1_G2\H2B_mEGFP_set_0_R1_P1_K1_Ch2-Ch1.zen
102300	6.155267e-05	1.809526e-04	5.284800e-06	20150708_gfpWAPLch3_G2G1\Mitosys2\Calibration\mEGFPC1_G2\H2B_mEGFP_set_0_R1_P1_K1_Ch2-Ch1.zen
112540	3.361803e-05	1.684891e-04	4.521000e-06	20150708_gfpWAPLch3_G2G1\Mitosys2\Calibration\mEGFPC1_G2\H2B_mEGFP_set_0_R1_P1_K1_Ch2-Ch1.zen
122780	-3.392031e-05	2.323275e-04	3.918900e-06	20150708_gfpWAPLch3_G2G1\Mitosys2\Calibration\mEGFPC1_G2\H2B_mEGFP_set_0_R1_P1_K1_Ch2-Ch1.zen
133020	-1.951080e-05	2.043038e-04	3.434900e-06	20150708_gfpWAPLch3_G2G1\Mitosys2\Calibration\mEGFPC1_G2\H2B_mEGFP_set_0_R1_P1_K1_Ch2-Ch1.zen
143260	-4.959293e-05	2.025203e-04	3.039600e-06	20150708_gfpWAPLch3_G2G1\Mitosys2\Calibration\mEGFPC1_G2\H2B_mEGFP_set_0_R1_P1_K1_Ch2-Ch1.zen
153500	-4.434299e-05	2.196968e-04	2.711900e-06	20150708_gfpWAPLch3_G2G1\Mitosys2\Calibration\mEGFPC1_G2\H2B_mEGFP_set_0_R1_P1_K1_Ch2-Ch1.zen
163740	-8.133635e-05	2.157195e-04	2.437100e-06	20150708_gfpWAPLch3_G2G1\Mitosys2\Calibration\mEGFPC1_G2\H2B_mEGFP_set_0_R1_P1_K1_Ch2-Ch1.zen
173980	-4.614146e-05	1.911097e-04	2.204100e-06	20150708_gfpWAPLch3_G2G1\Mitosys2\Calibration\mEGFPC1_G2\H2B_mEGFP_set_0_R1_P1_K1_Ch2-Ch1.zen
184220	-5.225339e-05	2.349520e-04	2.004600e-06	20150708_gfpWAPLch3_G2G1\Mitosys2\Calibration\mEGFPC1_G2\H2B_mEGFP_set_0_R1_P1_K1_Ch2-Ch1.zen
194460	-2.956503e-05	1.813592e-04	1.832300e-06	20150708_gfpWAPLch3_G2G1\Mitosys2\Calibration\mEGFPC1_G2\H2B_mEGFP_set_0_R1_P1_K1_Ch2-Ch1.zen
204700	-2.768308e-05	1.647346e-04	1.682500e-06	20150708_gfpWAPLch3_G2G1\Mitosys2\Calibration\mEGFPC1_G2\H2B_mEGFP_set_0_R1_P1_K1_Ch2-Ch1.zen
225180	6.443001e-05	1.685794e-04	1.435600e-06	20150708_gfpWAPLch3_G2G1\Mitosys2\Calibration\mEGFPC1_G2\H2B_mEGFP_set_0_R1_P1_K1_Ch2-Ch1.zen
245660	-4.957411e-05	1.824704e-04	1.241700e-06	20150708_gfpWAPLch3_G2G1\Mitosys2\Calibration\mEGFPC1_G2\H2B_mEGFP_set_0_R1_P1_K1_Ch2-Ch1.zen
266140	-4.135189e-05	1.868640e-04	1.086300e-06	20150708_gfpWAPLch3_G2G1\Mitosys2\Calibration\mEGFPC1_G2\H2B_mEGFP_set_0_R1_P1_K1_Ch2-Ch1.zen
286620	-4.484515e-05	1.438470e-04	9.597900e-07	20150708_gfpWAPLch3_G2G1\Mitosys2\Calibration\mEGFPC1_G2\H2B_mEGFP_set_0_R1_P1_K1_Ch2-Ch1.zen
307100	1.261064e-05	1.840486e-04	8.551800e-07	20150708_gfpWAPLch3_G2G1\Mitosys2\Calibration\mEGFPC1_G2\H2B_mEGFP_set_0_R1_P1_K1_Ch2-Ch1.zen
327580	2.810347e-05	1.471911e-04	7.676000e-07	20150708_gfpWAPLch3_G2G1\Mitosys2\Calibration\mEGFPC1_G2\H2B_mEGFP_set_0_R1_P1_K1_Ch2-Ch1.zen
348060	4.272173e-05	1.341675e-04	6.934800e-07	20150708_gfpWAPLch3_G2G1\Mitosys2\Calibration\mEGFPC1_G2\H2B_mEGFP_set_0_R1_P1_K1_Ch2-Ch1.zen
368540	9.686120e-06	1.827518e-04	6.301300e-07	20150708_gfpWAPLch3_G2G1\Mitosys2\Calibration\mEGFPC1_G2\H2B_mEGFP_set_0_R1_P1_K1_Ch2-Ch1.zen
389020	1.382599e-05	1.285215e-04	5.755100e-07	20150708_gfpWAPLch3_G2G1\Mitosys2\Calibration\mEGFPC1_G2\H2B_mEGFP_set_0_R1_P1_K1_Ch2-Ch1.zen
409500	1.721582e-05	1.541191e-04	5.280500e-07	20150708_gfpWAPLch3_G2G1\Mitosys2\Calibration\mEGFPC1_G2\H2B_mEGFP_set_0_R1_P1_K1_Ch2-Ch1.zen
450460	1.112252e-06	1.463242e-04	4.499800e-07	20150708_gfpWAPLch3_G2G1\Mitosys2\Calibration\mEGFPC1_G2\H2B_mEGFP_set_0_R1_P1_K1_Ch2-Ch1.zen
491420	3.160301e-05	9.530581e-05	3.887900e-07	20150708_gfpWAPLch3_G2G1\Mitosys2\Calibration\mEGFPC1_G2\H2B_mEGFP_set_0_R1_P1_K1_Ch2-Ch1.zen
532380	6.225616e-05	1.171172e-04	3.398500e-07	20150708_gfpWAPLch3_G2G1\Mitosys2\Calibration\mEGFPC1_G2\H2B_mEGFP_set_0_R1_P1_K1_Ch2-Ch1.zen
573340	1.722470e-05	1.426350e-04	3.000300e-07	20150708_gfpWAPLch3_G2G1\Mitosys2\Calibration\mEGFPC1_G2\H2B_mEGFP_set_0_R1_P1_K1_Ch2-Ch1.zen
614300	4.725114e-06	1.404557e-04	2.671600e-07	20150708_gfpWAPLch3_G2G1\Mitosys2\Calibration\mEGFPC1_G2\H2B_mEGFP_set_0_R1_P1_K1_Ch2-Ch1.zen
655260	-2.691772e-06	9.743101e-05	2.396600e-07	20150708_gfpWAPLch3_G2G1\Mitosys2\Calibration\mEGFPC1_G2\H2B_mEGFP_set_0_R1_P1_K1_Ch2-Ch1.zen
696220	2.190207e-05	1.305455e-04	2.164100e-07	20150708_gfpWAPLch3_G2G1\Mitosys2\Calibration\mEGFPC1_G2\H2B_mEGFP_set_0_R1_P1_K1_Ch2-Ch1.zen
737180	5.106056e-05	1.100799e-04	1.965500e-07	20150708_gfpWAPLch3_G2G1\Mitosys2\Calibration\mEGFPC1_G2\H2B_mEGFP_set_0_R1_P1_K1_Ch2-Ch1.zen
778140	1.627950e-05	1.428759e-04	1.794500e-07	20150708_gfpWAPLch3_G2G1\Mitosys2\Calibration\mEGFPC1_G2\H2B_mEGFP_set_0_R1_P1_K1_Ch2-Ch1.zen
819100	5.246740e-06	8.786292e-05	1.645900e-07	20150708_gfpWAPLch3_G2G1\Mitosys2\Calibration\mEGFPC1_G2\H2B_mEGFP_set_0_R1_P1_K1_Ch2-Ch1.zen
901020	6.631406e-07	9.741801e-05	1.401700e-07	20150708_gfpWAPLch3_G2G1\Mitosys2\Calibration\mEGFPC1_G2\H2B_mEGFP_set_0_R1_P1_K1_Ch2-Ch1.zen
982940	-2.284891e-05	8.374305e-05	1.210500e-07	20150708_gfpWAPLch3_G2G1\Mitosys2\Calibration\mEGFPC1_G2\H2B_mEGFP_set_0_R1_P1_K1_Ch2-Ch1.zen
1064860	-3.836889e-05	1.277167e-04	1.057700e-07	20150708_gfpWAPLch3_G2G1\Mitosys2\Calibration\mEGFPC1_G2\H2B_mEGFP_set_0_R1_P1_K1_Ch2-Ch1.zen
1146780	2.440432e-05	7.616735e-05	9.334300e-08	20150708_gfpWAPLch3_G2G1\Mitosys2\Calibration\mEGFPC1_G2\H2B_mEGFP_set_0_R1_P1_K1_Ch2-Ch1.zen
1228700	1.010982e-05	9.691160e-05	8.308900e-08	20150708_gfpWAPLch3_G2G1\Mitosys2\Calibration\mEGFPC1_G2\H2B_mEGFP_set_0_R1_P1_K1_Ch2-Ch1.zen
1310620	1.268996e-05	8.470335e-05	7.451800e-08	20150708_gfpWAPLch3_G2G1\Mitosys2\Calibration\mEGFPC1_G2\H2B_mEGFP_set_0_R1_P1_K1_Ch2-Ch1.zen
1392540	-1.111927e-05	5.769311e-05	6.727300e-08	20150708_gfpWAPLch3_G2G1\Mitosys2\Calibration\mEGFPC1_G2\H2B_mEGFP_set_0_R1_P1_K1_Ch2-Ch1.zen
1474460	-4.001834e-05	6.644390e-05	6.108800e-08	20150708_gfpWAPLch3_G2G1\Mitosys2\Calibration\mEGFPC1_G2\H2B_mEGFP_set_0_R1_P1_K1_Ch2-Ch1.zen
1556380	-6.750208e-07	8.623254e-05	5.576100e-08	20150708_gfpWAPLch3_G2G1\Mitosys2\Calibration\mEGFPC1_G2\H2B_mEGFP_set_0_R1_P1_K1_Ch2-Ch1.zen
10	7.693215e-03	2.126778e-03	8.156000e-03	20150708_gfpWAPLch3_G2G1\Mitosys2\Calibration\mEGFPC1_G2\H2B_mEGFP_set_0_R1_P2_K1_Ch2-Ch1.zen
20	7.611612e-03	2.271685e-03	7.861700e-03	20150708_gfpWAPLch3_G2G1\Mitosys2\Calibration\mEGFPC1_G2\H2B_mEGFP_set_0_R1_P2_K1_Ch2-Ch1.zen
30	7.313207e-03	2.109949e-03	7.589900e-03	20150708_gfpWAPLch3_G2G1\Mitosys2\Calibration\mEGFPC1_G2\H2B_mEGFP_set_0_R1_P2_K1_Ch2-Ch1.zen
40	7.154064e-03	2.378057e-03	7.338700e-03	20150708_gfpWAPLch3_G2G1\Mitosys2\Calibration\mEGFPC1_G2\H2B_mEGFP_set_0_R1_P2_K1_Ch2-Ch1.zen
50	7.765203e-03	2.326873e-03	7.106300e-03	20150708_gfpWAPLch3_G2G1\Mitosys2\Calibration\mEGFPC1_G2\H2B_mEGFP_set_0_R1_P2_K1_Ch2-Ch1.zen
60	6.994554e-03	2.751883e-03	6.890900e-03	20150708_gfpWAPLch3_G2G1\Mitosys2\Calibration\mEGFPC1_G2\H2B_mEGFP_set_0_R1_P2_K1_Ch2-Ch1.zen
70	7.180052e-03	2.072378e-03	6.690900e-03	20150708_gfpWAPLch3_G2G1\Mitosys2\Calibration\mEGFPC1_G2\H2B_mEGFP_set_0_R1_P2_K1_Ch2-Ch1.zen
80	7.440750e-03	2.623306e-03	6.504600e-03	20150708_gfpWAPLch3_G2G1\Mitosys2\Calibration\mEGFPC1_G2\H2B_mEGFP_set_0_R1_P2_K1_Ch2-Ch1.zen
90	6.606268e-03	2.198623e-03	6.331000e-03	20150708_gfpWAPLch3_G2G1\Mitosys2\Calibration\mEGFPC1_G2\H2B_mEGFP_set_0_R1_P2_K1_Ch2-Ch1.zen
100	5.954128e-03	1.613708e-03	6.168600e-03	20150708_gfpWAPLch3_G2G1\Mitosys2\Calibration\mEGFPC1_G2\H2B_mEGFP_set_0_R1_P2_K1_Ch2-Ch1.zen
120	5.593658e-03	1.411299e-03	5.873900e-03	20150708_gfpWAPLch3_G2G1\Mitosys2\Calibration\mEGFPC1_G2\H2B_mEGFP_set_0_R1_P2_K1_Ch2-Ch1.zen
140	5.989774e-03	2.216134e-03	5.613200e-03	20150708_gfpWAPLch3_G2G1\Mitosys2\Calibration\mEGFPC1_G2\H2B_mEGFP_set_0_R1_P2_K1_Ch2-Ch1.zen
160	5.469476e-03	2.244871e-03	5.380900e-03	20150708_gfpWAPLch3_G2G1\Mitosys2\Calibration\mEGFPC1_G2\H2B_mEGFP_set_0_R1_P2_K1_Ch2-Ch1.zen
180	4.435064e-03	1.580381e-03	5.172100e-03	20150708_gfpWAPLch3_G2G1\Mitosys2\Calibration\mEGFPC1_G2\H2B_mEGFP_set_0_R1_P2_K1_Ch2-Ch1.zen
200	4.837713e-03	1.722449e-03	4.983300e-03	20150708_gfpWAPLch3_G2G1\Mitosys2\Calibration\mEGFPC1_G2\H2B_mEGFP_set_0_R1_P2_K1_Ch2-Ch1.zen
220	4.809559e-03	1.976841e-03	4.811400e-03	20150708_gfpWAPLch3_G2G1\Mitosys2\Calibration\mEGFPC1_G2\H2B_mEGFP_set_0_R1_P2_K1_Ch2-Ch1.zen
240	4.948276e-03	1.280783e-03	4.653900e-03	20150708_gfpWAPLch3_G2G1\Mitosys2\Calibration\mEGFPC1_G2\H2B_mEGFP_set_0_R1_P2_K1_Ch2-Ch1.zen
260	4.628617e-03	2.236835e-03	4.508800e-03	20150708_gfpWAPLch3_G2G1\Mitosys2\Calibration\mEGFPC1_G2\H2B_mEGFP_set_0_R1_P2_K1_Ch2-Ch1.zen
280	3.999668e-03	1.951815e-03	4.374500e-03	20150708_gfpWAPLch3_G2G1\Mitosys2\Calibration\mEGFPC1_G2\H2B_mEGFP_set_0_R1_P2_K1_Ch2-Ch1.zen
300	4.047656e-03	1.446221e-03	4.249700e-03	20150708_gfpWAPLch3_G2G1\Mitosys2\Calibration\mEGFPC1_G2\H2B_mEGFP_set_0_R1_P2_K1_Ch2-Ch1.zen
340	3.869206e-03	1.412607e-03	4.023800e-03	20150708_gfpWAPLch3_G2G1\Mitosys2\Calibration\mEGFPC1_G2\H2B_mEGFP_set_0_R1_P2_K1_Ch2-Ch1.zen
380	3.835666e-03	1.191076e-03	3.824100e-03	20150708_gfpWAPLch3_G2G1\Mitosys2\Calibration\mEGFPC1_G2\H2B_mEGFP_set_0_R1_P2_K1_Ch2-Ch1.zen
420	3.846861e-03	1.437116e-03	3.645700e-03	20150708_gfpWAPLch3_G2G1\Mitosys2\Calibration\mEGFPC1_G2\H2B_mEGFP_set_0_R1_P2_K1_Ch2-Ch1.zen
460	3.681092e-03	1.956427e-03	3.484700e-03	20150708_gfpWAPLch3_G2G1\Mitosys2\Calibration\mEGFPC1_G2\H2B_mEGFP_set_0_R1_P2_K1_Ch2-Ch1.zen
500	3.399920e-03	1.109313e-03	3.338400e-03	20150708_gfpWAPLch3_G2G1\Mitosys2\Calibration\mEGFPC1_G2\H2B_mEGFP_set_0_R1_P2_K1_Ch2-Ch1.zen
540	2.923683e-03	1.320320e-03	3.204700e-03	20150708_gfpWAPLch3_G2G1\Mitosys2\Calibration\mEGFPC1_G2\H2B_mEGFP_set_0_R1_P2_K1_Ch2-Ch1.zen
580	2.682069e-03	1.325009e-03	3.081800e-03	20150708_gfpWAPLch3_G2G1\Mitosys2\Calibration\mEGFPC1_G2\H2B_mEGFP_set_0_R1_P2_K1_Ch2-Ch1.zen
620	2.598415e-03	1.778101e-03	2.968400e-03	20150708_gfpWAPLch3_G2G1\Mitosys2\Calibration\mEGFPC1_G2\H2B_mEGFP_set_0_R1_P2_K1_Ch2-Ch1.zen
660	2.537289e-03	1.366006e-03	2.863400e-03	20150708_gfpWAPLch3_G2G1\Mitosys2\Calibration\mEGFPC1_G2\H2B_mEGFP_set_0_R1_P2_K1_Ch2-Ch1.zen
700	2.916030e-03	1.291659e-03	2.765800e-03	20150708_gfpWAPLch3_G2G1\Mitosys2\Calibration\mEGFPC1_G2\H2B_mEGFP_set_0_R1_P2_K1_Ch2-Ch1.zen
780	2.802543e-03	1.163661e-03	2.589900e-03	20150708_gfpWAPLch3_G2G1\Mitosys2\Calibration\mEGFPC1_G2\H2B_mEGFP_set_0_R1_P2_K1_Ch2-Ch1.zen
860	2.440019e-03	9.798275e-04	2.435600e-03	20150708_gfpWAPLch3_G2G1\Mitosys2\Calibration\mEGFPC1_G2\H2B_mEGFP_set_0_R1_P2_K1_Ch2-Ch1.zen
940	2.438625e-03	1.292050e-03	2.299200e-03	20150708_gfpWAPLch3_G2G1\Mitosys2\Calibration\mEGFPC1_G2\H2B_mEGFP_set_0_R1_P2_K1_Ch2-Ch1.zen
1020	2.240281e-03	1.247770e-03	2.177700e-03	20150708_gfpWAPLch3_G2G1\Mitosys2\Calibration\mEGFPC1_G2\H2B_mEGFP_set_0_R1_P2_K1_Ch2-Ch1.zen
1100	2.051283e-03	7.398707e-04	2.068800e-03	20150708_gfpWAPLch3_G2G1\Mitosys2\Calibration\mEGFPC1_G2\H2B_mEGFP_set_0_R1_P2_K1_Ch2-Ch1.zen
1180	2.309873e-03	1.187954e-03	1.970600e-03	20150708_gfpWAPLch3_G2G1\Mitosys2\Calibration\mEGFPC1_G2\H2B_mEGFP_set_0_R1_P2_K1_Ch2-Ch1.zen
1260	1.696142e-03	8.399483e-04	1.881700e-03	20150708_gfpWAPLch3_G2G1\Mitosys2\Calibration\mEGFPC1_G2\H2B_mEGFP_set_0_R1_P2_K1_Ch2-Ch1.zen
1340	1.871928e-03	1.053029e-03	1.800800e-03	20150708_gfpWAPLch3_G2G1\Mitosys2\Calibration\mEGFPC1_G2\H2B_mEGFP_set_0_R1_P2_K1_Ch2-Ch1.zen
1420	1.607370e-03	9.277487e-04	1.726900e-03	20150708_gfpWAPLch3_G2G1\Mitosys2\Calibration\mEGFPC1_G2\H2B_mEGFP_set_0_R1_P2_K1_Ch2-Ch1.zen
1500	1.541089e-03	6.751338e-04	1.659100e-03	20150708_gfpWAPLch3_G2G1\Mitosys2\Calibration\mEGFPC1_G2\H2B_mEGFP_set_0_R1_P2_K1_Ch2-Ch1.zen
1660	1.693393e-03	6.432848e-04	1.539000e-03	20150708_gfpWAPLch3_G2G1\Mitosys2\Calibration\mEGFPC1_G2\H2B_mEGFP_set_0_R1_P2_K1_Ch2-Ch1.zen
1820	1.357082e-03	5.370579e-04	1.436000e-03	20150708_gfpWAPLch3_G2G1\Mitosys2\Calibration\mEGFPC1_G2\H2B_mEGFP_set_0_R1_P2_K1_Ch2-Ch1.zen
1980	1.386087e-03	7.344933e-04	1.346700e-03	20150708_gfpWAPLch3_G2G1\Mitosys2\Calibration\mEGFPC1_G2\H2B_mEGFP_set_0_R1_P2_K1_Ch2-Ch1.zen
2140	1.240968e-03	8.062572e-04	1.268600e-03	20150708_gfpWAPLch3_G2G1\Mitosys2\Calibration\mEGFPC1_G2\H2B_mEGFP_set_0_R1_P2_K1_Ch2-Ch1.zen
2300	1.383061e-03	7.524069e-04	1.199700e-03	20150708_gfpWAPLch3_G2G1\Mitosys2\Calibration\mEGFPC1_G2\H2B_mEGFP_set_0_R1_P2_K1_Ch2-Ch1.zen
2460	1.175285e-03	6.668806e-04	1.138400e-03	20150708_gfpWAPLch3_G2G1\Mitosys2\Calibration\mEGFPC1_G2\H2B_mEGFP_set_0_R1_P2_K1_Ch2-Ch1.zen
2620	1.296874e-03	8.544895e-04	1.083600e-03	20150708_gfpWAPLch3_G2G1\Mitosys2\Calibration\mEGFPC1_G2\H2B_mEGFP_set_0_R1_P2_K1_Ch2-Ch1.zen
2780	1.002605e-03	7.211438e-04	1.034400e-03	20150708_gfpWAPLch3_G2G1\Mitosys2\Calibration\mEGFPC1_G2\H2B_mEGFP_set_0_R1_P2_K1_Ch2-Ch1.zen
2940	8.775466e-04	6.922159e-04	9.897900e-04	20150708_gfpWAPLch3_G2G1\Mitosys2\Calibration\mEGFPC1_G2\H2B_mEGFP_set_0_R1_P2_K1_Ch2-Ch1.zen
3100	7.219851e-04	6.175111e-04	9.493100e-04	20150708_gfpWAPLch3_G2G1\Mitosys2\Calibration\mEGFPC1_G2\H2B_mEGFP_set_0_R1_P2_K1_Ch2-Ch1.zen
3420	7.637153e-04	6.609014e-04	8.785300e-04	20150708_gfpWAPLch3_G2G1\Mitosys2\Calibration\mEGFPC1_G2\H2B_mEGFP_set_0_R1_P2_K1_Ch2-Ch1.zen
3740	7.272853e-04	6.881757e-04	8.187400e-04	20150708_gfpWAPLch3_G2G1\Mitosys2\Calibration\mEGFPC1_G2\H2B_mEGFP_set_0_R1_P2_K1_Ch2-Ch1.zen
4060	4.649083e-04	4.850724e-04	7.675800e-04	20150708_gfpWAPLch3_G2G1\Mitosys2\Calibration\mEGFPC1_G2\H2B_mEGFP_set_0_R1_P2_K1_Ch2-Ch1.zen
4380	7.193656e-04	4.937239e-04	7.233200e-04	20150708_gfpWAPLch3_G2G1\Mitosys2\Calibration\mEGFPC1_G2\H2B_mEGFP_set_0_R1_P2_K1_Ch2-Ch1.zen
4700	5.615387e-04	5.727081e-04	6.846600e-04	20150708_gfpWAPLch3_G2G1\Mitosys2\Calibration\mEGFPC1_G2\H2B_mEGFP_set_0_R1_P2_K1_Ch2-Ch1.zen
5020	5.820294e-04	4.657094e-04	6.506200e-04	20150708_gfpWAPLch3_G2G1\Mitosys2\Calibration\mEGFPC1_G2\H2B_mEGFP_set_0_R1_P2_K1_Ch2-Ch1.zen
5340	5.685658e-04	7.129422e-04	6.204100e-04	20150708_gfpWAPLch3_G2G1\Mitosys2\Calibration\mEGFPC1_G2\H2B_mEGFP_set_0_R1_P2_K1_Ch2-Ch1.zen
5660	3.988027e-04	6.043497e-04	5.934300e-04	20150708_gfpWAPLch3_G2G1\Mitosys2\Calibration\mEGFPC1_G2\H2B_mEGFP_set_0_R1_P2_K1_Ch2-Ch1.zen
5980	4.900712e-04	3.702780e-04	5.692000e-04	20150708_gfpWAPLch3_G2G1\Mitosys2\Calibration\mEGFPC1_G2\H2B_mEGFP_set_0_R1_P2_K1_Ch2-Ch1.zen
6300	4.938339e-04	3.542679e-04	5.473100e-04	20150708_gfpWAPLch3_G2G1\Mitosys2\Calibration\mEGFPC1_G2\H2B_mEGFP_set_0_R1_P2_K1_Ch2-Ch1.zen
6940	4.836489e-04	4.562426e-04	5.093500e-04	20150708_gfpWAPLch3_G2G1\Mitosys2\Calibration\mEGFPC1_G2\H2B_mEGFP_set_0_R1_P2_K1_Ch2-Ch1.zen
7580	5.079408e-04	3.267116e-04	4.775700e-04	20150708_gfpWAPLch3_G2G1\Mitosys2\Calibration\mEGFPC1_G2\H2B_mEGFP_set_0_R1_P2_K1_Ch2-Ch1.zen
8220	6.141275e-04	5.176052e-04	4.505800e-04	20150708_gfpWAPLch3_G2G1\Mitosys2\Calibration\mEGFPC1_G2\H2B_mEGFP_set_0_R1_P2_K1_Ch2-Ch1.zen
8860	5.297319e-04	5.401221e-04	4.273900e-04	20150708_gfpWAPLch3_G2G1\Mitosys2\Calibration\mEGFPC1_G2\H2B_mEGFP_set_0_R1_P2_K1_Ch2-Ch1.zen
9500	4.695603e-04	5.211377e-04	4.072500e-04	20150708_gfpWAPLch3_G2G1\Mitosys2\Calibration\mEGFPC1_G2\H2B_mEGFP_set_0_R1_P2_K1_Ch2-Ch1.zen
10140	5.044318e-04	6.195956e-04	3.895900e-04	20150708_gfpWAPLch3_G2G1\Mitosys2\Calibration\mEGFPC1_G2\H2B_mEGFP_set_0_R1_P2_K1_Ch2-Ch1.zen
10780	4.826905e-04	4.840616e-04	3.739900e-04	20150708_gfpWAPLch3_G2G1\Mitosys2\Calibration\mEGFPC1_G2\H2B_mEGFP_set_0_R1_P2_K1_Ch2-Ch1.zen
11420	4.911480e-04	4.509757e-04	3.601000e-04	20150708_gfpWAPLch3_G2G1\Mitosys2\Calibration\mEGFPC1_G2\H2B_mEGFP_set_0_R1_P2_K1_Ch2-Ch1.zen
12060	3.843565e-04	4.229466e-04	3.476600e-04	20150708_gfpWAPLch3_G2G1\Mitosys2\Calibration\mEGFPC1_G2\H2B_mEGFP_set_0_R1_P2_K1_Ch2-Ch1.zen
12700	4.411580e-04	3.649942e-04	3.364500e-04	20150708_gfpWAPLch3_G2G1\Mitosys2\Calibration\mEGFPC1_G2\H2B_mEGFP_set_0_R1_P2_K1_Ch2-Ch1.zen
13980	2.970123e-04	2.702934e-04	3.170400e-04	20150708_gfpWAPLch3_G2G1\Mitosys2\Calibration\mEGFPC1_G2\H2B_mEGFP_set_0_R1_P2_K1_Ch2-Ch1.zen
15260	2.271448e-04	3.355130e-04	3.008200e-04	20150708_gfpWAPLch3_G2G1\Mitosys2\Calibration\mEGFPC1_G2\H2B_mEGFP_set_0_R1_P2_K1_Ch2-Ch1.zen
16540	3.975507e-04	4.457796e-04	2.870400e-04	20150708_gfpWAPLch3_G2G1\Mitosys2\Calibration\mEGFPC1_G2\H2B_mEGFP_set_0_R1_P2_K1_Ch2-Ch1.zen
17820	2.474453e-04	3.855823e-04	2.751800e-04	20150708_gfpWAPLch3_G2G1\Mitosys2\Calibration\mEGFPC1_G2\H2B_mEGFP_set_0_R1_P2_K1_Ch2-Ch1.zen
19100	3.028077e-04	3.673544e-04	2.648600e-04	20150708_gfpWAPLch3_G2G1\Mitosys2\Calibration\mEGFPC1_G2\H2B_mEGFP_set_0_R1_P2_K1_Ch2-Ch1.zen
20380	1.830209e-04	3.537507e-04	2.557700e-04	20150708_gfpWAPLch3_G2G1\Mitosys2\Calibration\mEGFPC1_G2\H2B_mEGFP_set_0_R1_P2_K1_Ch2-Ch1.zen
21660	2.759969e-04	5.062078e-04	2.476900e-04	20150708_gfpWAPLch3_G2G1\Mitosys2\Calibration\mEGFPC1_G2\H2B_mEGFP_set_0_R1_P2_K1_Ch2-Ch1.zen
22940	2.608456e-04	3.903892e-04	2.404700e-04	20150708_gfpWAPLch3_G2G1\Mitosys2\Calibration\mEGFPC1_G2\H2B_mEGFP_set_0_R1_P2_K1_Ch2-Ch1.zen
24220	2.896050e-04	3.198787e-04	2.339400e-04	20150708_gfpWAPLch3_G2G1\Mitosys2\Calibration\mEGFPC1_G2\H2B_mEGFP_set_0_R1_P2_K1_Ch2-Ch1.zen
25500	3.257676e-04	4.139324e-04	2.280200e-04	20150708_gfpWAPLch3_G2G1\Mitosys2\Calibration\mEGFPC1_G2\H2B_mEGFP_set_0_R1_P2_K1_Ch2-Ch1.zen
28060	2.988083e-04	3.971751e-04	2.176500e-04	20150708_gfpWAPLch3_G2G1\Mitosys2\Calibration\mEGFPC1_G2\H2B_mEGFP_set_0_R1_P2_K1_Ch2-Ch1.zen
30620	1.915308e-04	2.989739e-04	2.088200e-04	20150708_gfpWAPLch3_G2G1\Mitosys2\Calibration\mEGFPC1_G2\H2B_mEGFP_set_0_R1_P2_K1_Ch2-Ch1.zen
33180	1.448740e-04	2.698823e-04	2.011600e-04	20150708_gfpWAPLch3_G2G1\Mitosys2\Calibration\mEGFPC1_G2\H2B_mEGFP_set_0_R1_P2_K1_Ch2-Ch1.zen
35740	1.484264e-04	4.639974e-04	1.944300e-04	20150708_gfpWAPLch3_G2G1\Mitosys2\Calibration\mEGFPC1_G2\H2B_mEGFP_set_0_R1_P2_K1_Ch2-Ch1.zen
38300	2.918217e-04	4.195494e-04	1.884300e-04	20150708_gfpWAPLch3_G2G1\Mitosys2\Calibration\mEGFPC1_G2\H2B_mEGFP_set_0_R1_P2_K1_Ch2-Ch1.zen
40860	1.550717e-04	3.301345e-04	1.830300e-04	20150708_gfpWAPLch3_G2G1\Mitosys2\Calibration\mEGFPC1_G2\H2B_mEGFP_set_0_R1_P2_K1_Ch2-Ch1.zen
43420	3.721802e-05	4.261800e-04	1.781200e-04	20150708_gfpWAPLch3_G2G1\Mitosys2\Calibration\mEGFPC1_G2\H2B_mEGFP_set_0_R1_P2_K1_Ch2-Ch1.zen
45980	8.802212e-05	4.432240e-04	1.736300e-04	20150708_gfpWAPLch3_G2G1\Mitosys2\Calibration\mEGFPC1_G2\H2B_mEGFP_set_0_R1_P2_K1_Ch2-Ch1.zen
48540	1.442496e-04	3.514231e-04	1.694800e-04	20150708_gfpWAPLch3_G2G1\Mitosys2\Calibration\mEGFPC1_G2\H2B_mEGFP_set_0_R1_P2_K1_Ch2-Ch1.zen
51100	2.002230e-04	2.460449e-04	1.656300e-04	20150708_gfpWAPLch3_G2G1\Mitosys2\Calibration\mEGFPC1_G2\H2B_mEGFP_set_0_R1_P2_K1_Ch2-Ch1.zen
56220	8.312782e-05	3.253533e-04	1.586800e-04	20150708_gfpWAPLch3_G2G1\Mitosys2\Calibration\mEGFPC1_G2\H2B_mEGFP_set_0_R1_P2_K1_Ch2-Ch1.zen
61340	1.905101e-04	3.978315e-04	1.525100e-04	20150708_gfpWAPLch3_G2G1\Mitosys2\Calibration\mEGFPC1_G2\H2B_mEGFP_set_0_R1_P2_K1_Ch2-Ch1.zen
66460	1.922263e-04	2.822671e-04	1.469700e-04	20150708_gfpWAPLch3_G2G1\Mitosys2\Calibration\mEGFPC1_G2\H2B_mEGFP_set_0_R1_P2_K1_Ch2-Ch1.zen
71580	2.445144e-04	3.649281e-04	1.419300e-04	20150708_gfpWAPLch3_G2G1\Mitosys2\Calibration\mEGFPC1_G2\H2B_mEGFP_set_0_R1_P2_K1_Ch2-Ch1.zen
76700	1.885205e-04	3.936545e-04	1.373200e-04	20150708_gfpWAPLch3_G2G1\Mitosys2\Calibration\mEGFPC1_G2\H2B_mEGFP_set_0_R1_P2_K1_Ch2-Ch1.zen
81820	2.639865e-04	2.916534e-04	1.330600e-04	20150708_gfpWAPLch3_G2G1\Mitosys2\Calibration\mEGFPC1_G2\H2B_mEGFP_set_0_R1_P2_K1_Ch2-Ch1.zen
86940	2.107939e-04	3.374876e-04	1.291000e-04	20150708_gfpWAPLch3_G2G1\Mitosys2\Calibration\mEGFPC1_G2\H2B_mEGFP_set_0_R1_P2_K1_Ch2-Ch1.zen
92060	2.411338e-04	3.863685e-04	1.254000e-04	20150708_gfpWAPLch3_G2G1\Mitosys2\Calibration\mEGFPC1_G2\H2B_mEGFP_set_0_R1_P2_K1_Ch2-Ch1.zen
97180	2.371786e-04	2.914547e-04	1.219300e-04	20150708_gfpWAPLch3_G2G1\Mitosys2\Calibration\mEGFPC1_G2\H2B_mEGFP_set_0_R1_P2_K1_Ch2-Ch1.zen
102300	2.237862e-04	2.737115e-04	1.186600e-04	20150708_gfpWAPLch3_G2G1\Mitosys2\Calibration\mEGFPC1_G2\H2B_mEGFP_set_0_R1_P2_K1_Ch2-Ch1.zen
112540	1.589474e-04	2.277394e-04	1.126700e-04	20150708_gfpWAPLch3_G2G1\Mitosys2\Calibration\mEGFPC1_G2\H2B_mEGFP_set_0_R1_P2_K1_Ch2-Ch1.zen
122780	1.121526e-04	2.956533e-04	1.072700e-04	20150708_gfpWAPLch3_G2G1\Mitosys2\Calibration\mEGFPC1_G2\H2B_mEGFP_set_0_R1_P2_K1_Ch2-Ch1.zen
133020	5.383951e-05	2.511224e-04	1.023700e-04	20150708_gfpWAPLch3_G2G1\Mitosys2\Calibration\mEGFPC1_G2\H2B_mEGFP_set_0_R1_P2_K1_Ch2-Ch1.zen
143260	9.737141e-05	3.024054e-04	9.789600e-05	20150708_gfpWAPLch3_G2G1\Mitosys2\Calibration\mEGFPC1_G2\H2B_mEGFP_set_0_R1_P2_K1_Ch2-Ch1.zen
153500	4.659279e-05	2.201421e-04	9.379100e-05	20150708_gfpWAPLch3_G2G1\Mitosys2\Calibration\mEGFPC1_G2\H2B_mEGFP_set_0_R1_P2_K1_Ch2-Ch1.zen
163740	8.309282e-05	2.989707e-04	9.000600e-05	20150708_gfpWAPLch3_G2G1\Mitosys2\Calibration\mEGFPC1_G2\H2B_mEGFP_set_0_R1_P2_K1_Ch2-Ch1.zen
173980	8.567411e-05	1.996520e-04	8.650300e-05	20150708_gfpWAPLch3_G2G1\Mitosys2\Calibration\mEGFPC1_G2\H2B_mEGFP_set_0_R1_P2_K1_Ch2-Ch1.zen
184220	9.193562e-05	2.912946e-04	8.325000e-05	20150708_gfpWAPLch3_G2G1\Mitosys2\Calibration\mEGFPC1_G2\H2B_mEGFP_set_0_R1_P2_K1_Ch2-Ch1.zen
194460	2.669816e-05	1.955577e-04	8.022000e-05	20150708_gfpWAPLch3_G2G1\Mitosys2\Calibration\mEGFPC1_G2\H2B_mEGFP_set_0_R1_P2_K1_Ch2-Ch1.zen
204700	9.691488e-05	2.043087e-04	7.739000e-05	20150708_gfpWAPLch3_G2G1\Mitosys2\Calibration\mEGFPC1_G2\H2B_mEGFP_set_0_R1_P2_K1_Ch2-Ch1.zen
225180	9.878994e-05	2.206287e-04	7.225700e-05	20150708_gfpWAPLch3_G2G1\Mitosys2\Calibration\mEGFPC1_G2\H2B_mEGFP_set_0_R1_P2_K1_Ch2-Ch1.zen
245660	6.811797e-05	1.966057e-04	6.772000e-05	20150708_gfpWAPLch3_G2G1\Mitosys2\Calibration\mEGFPC1_G2\H2B_mEGFP_set_0_R1_P2_K1_Ch2-Ch1.zen
266140	7.812967e-05	2.166527e-04	6.368200e-05	20150708_gfpWAPLch3_G2G1\Mitosys2\Calibration\mEGFPC1_G2\H2B_mEGFP_set_0_R1_P2_K1_Ch2-Ch1.zen
286620	5.571851e-05	2.072176e-04	6.006500e-05	20150708_gfpWAPLch3_G2G1\Mitosys2\Calibration\mEGFPC1_G2\H2B_mEGFP_set_0_R1_P2_K1_Ch2-Ch1.zen
307100	-1.296895e-05	1.646551e-04	5.680700e-05	20150708_gfpWAPLch3_G2G1\Mitosys2\Calibration\mEGFPC1_G2\H2B_mEGFP_set_0_R1_P2_K1_Ch2-Ch1.zen
327580	-4.870798e-05	1.826438e-04	5.385800e-05	20150708_gfpWAPLch3_G2G1\Mitosys2\Calibration\mEGFPC1_G2\H2B_mEGFP_set_0_R1_P2_K1_Ch2-Ch1.zen
348060	6.612856e-05	1.582155e-04	5.117500e-05	20150708_gfpWAPLch3_G2G1\Mitosys2\Calibration\mEGFPC1_G2\H2B_mEGFP_set_0_R1_P2_K1_Ch2-Ch1.zen
368540	1.013396e-05	2.179394e-04	4.872600e-05	20150708_gfpWAPLch3_G2G1\Mitosys2\Calibration\mEGFPC1_G2\H2B_mEGFP_set_0_R1_P2_K1_Ch2-Ch1.zen
389020	4.081866e-05	1.694801e-04	4.648200e-05	20150708_gfpWAPLch3_G2G1\Mitosys2\Calibration\mEGFPC1_G2\H2B_mEGFP_set_0_R1_P2_K1_Ch2-Ch1.zen
409500	-3.622623e-06	1.336765e-04	4.441800e-05	20150708_gfpWAPLch3_G2G1\Mitosys2\Calibration\mEGFPC1_G2\H2B_mEGFP_set_0_R1_P2_K1_Ch2-Ch1.zen
450460	-1.122852e-05	1.653315e-04	4.075200e-05	20150708_gfpWAPLch3_G2G1\Mitosys2\Calibration\mEGFPC1_G2\H2B_mEGFP_set_0_R1_P2_K1_Ch2-Ch1.zen
491420	-2.905659e-05	1.957287e-04	3.759700e-05	20150708_gfpWAPLch3_G2G1\Mitosys2\Calibration\mEGFPC1_G2\H2B_mEGFP_set_0_R1_P2_K1_Ch2-Ch1.zen
532380	-3.184728e-05	1.925485e-04	3.485600e-05	20150708_gfpWAPLch3_G2G1\Mitosys2\Calibration\mEGFPC1_G2\H2B_mEGFP_set_0_R1_P2_K1_Ch2-Ch1.zen
573340	-7.908835e-05	1.837644e-04	3.245300e-05	20150708_gfpWAPLch3_G2G1\Mitosys2\Calibration\mEGFPC1_G2\H2B_mEGFP_set_0_R1_P2_K1_Ch2-Ch1.zen
614300	-3.238396e-05	1.615756e-04	3.033100e-05	20150708_gfpWAPLch3_G2G1\Mitosys2\Calibration\mEGFPC1_G2\H2B_mEGFP_set_0_R1_P2_K1_Ch2-Ch1.zen
655260	-4.724979e-05	1.842352e-04	2.844500e-05	20150708_gfpWAPLch3_G2G1\Mitosys2\Calibration\mEGFPC1_G2\H2B_mEGFP_set_0_R1_P2_K1_Ch2-Ch1.zen
696220	-5.083734e-05	1.903877e-04	2.675800e-05	20150708_gfpWAPLch3_G2G1\Mitosys2\Calibration\mEGFPC1_G2\H2B_mEGFP_set_0_R1_P2_K1_Ch2-Ch1.zen
737180	-3.405678e-05	1.460893e-04	2.524000e-05	20150708_gfpWAPLch3_G2G1\Mitosys2\Calibration\mEGFPC1_G2\H2B_mEGFP_set_0_R1_P2_K1_Ch2-Ch1.zen
778140	-2.117553e-05	1.499865e-04	2.386900e-05	20150708_gfpWAPLch3_G2G1\Mitosys2\Calibration\mEGFPC1_G2\H2B_mEGFP_set_0_R1_P2_K1_Ch2-Ch1.zen
819100	-1.312977e-05	1.770180e-04	2.262400e-05	20150708_gfpWAPLch3_G2G1\Mitosys2\Calibration\mEGFPC1_G2\H2B_mEGFP_set_0_R1_P2_K1_Ch2-Ch1.zen
901020	-3.370988e-05	1.605697e-04	2.045100e-05	20150708_gfpWAPLch3_G2G1\Mitosys2\Calibration\mEGFPC1_G2\H2B_mEGFP_set_0_R1_P2_K1_Ch2-Ch1.zen
982940	1.241313e-05	1.232080e-04	1.862000e-05	20150708_gfpWAPLch3_G2G1\Mitosys2\Calibration\mEGFPC1_G2\H2B_mEGFP_set_0_R1_P2_K1_Ch2-Ch1.zen
1064860	1.412436e-05	1.586972e-04	1.705800e-05	20150708_gfpWAPLch3_G2G1\Mitosys2\Calibration\mEGFPC1_G2\H2B_mEGFP_set_0_R1_P2_K1_Ch2-Ch1.zen
1146780	-1.116024e-05	1.560972e-04	1.571100e-05	20150708_gfpWAPLch3_G2G1\Mitosys2\Calibration\mEGFPC1_G2\H2B_mEGFP_set_0_R1_P2_K1_Ch2-Ch1.zen
1228700	-2.402525e-05	1.545176e-04	1.453900e-05	20150708_gfpWAPLch3_G2G1\Mitosys2\Calibration\mEGFPC1_G2\H2B_mEGFP_set_0_R1_P2_K1_Ch2-Ch1.zen
1310620	-7.958933e-06	1.392101e-04	1.351100e-05	20150708_gfpWAPLch3_G2G1\Mitosys2\Calibration\mEGFPC1_G2\H2B_mEGFP_set_0_R1_P2_K1_Ch2-Ch1.zen
1392540	1.290684e-05	1.390027e-04	1.260100e-05	20150708_gfpWAPLch3_G2G1\Mitosys2\Calibration\mEGFPC1_G2\H2B_mEGFP_set_0_R1_P2_K1_Ch2-Ch1.zen
1474460	2.537919e-05	1.813733e-04	1.179300e-05	20150708_gfpWAPLch3_G2G1\Mitosys2\Calibration\mEGFPC1_G2\H2B_mEGFP_set_0_R1_P2_K1_Ch2-Ch1.zen
1556380	-3.546816e-06	1.172205e-04	1.106900e-05	20150708_gfpWAPLch3_G2G1\Mitosys2\Calibration\mEGFPC1_G2\H2B_mEGFP_set_0_R1_P2_K1_Ch2-Ch1.zen
10	5.962698e-03	1.785575e-03	6.259800e-03	20150708_gfpWAPLch3_G2G1\Mitosys2\Calibration\mEGFPC1_G2\H2B_mEGFP_set_0_R1_P3_K1_Ch2-Ch1.zen
20	6.033569e-03	2.044943e-03	6.001000e-03	20150708_gfpWAPLch3_G2G1\Mitosys2\Calibration\mEGFPC1_G2\H2B_mEGFP_set_0_R1_P3_K1_Ch2-Ch1.zen
30	6.426570e-03	2.406280e-03	5.759800e-03	20150708_gfpWAPLch3_G2G1\Mitosys2\Calibration\mEGFPC1_G2\H2B_mEGFP_set_0_R1_P3_K1_Ch2-Ch1.zen
40	5.462206e-03	2.259702e-03	5.536000e-03	20150708_gfpWAPLch3_G2G1\Mitosys2\Calibration\mEGFPC1_G2\H2B_mEGFP_set_0_R1_P3_K1_Ch2-Ch1.zen
50	5.262723e-03	1.736055e-03	5.328500e-03	20150708_gfpWAPLch3_G2G1\Mitosys2\Calibration\mEGFPC1_G2\H2B_mEGFP_set_0_R1_P3_K1_Ch2-Ch1.zen
60	5.449729e-03	2.561244e-03	5.136000e-03	20150708_gfpWAPLch3_G2G1\Mitosys2\Calibration\mEGFPC1_G2\H2B_mEGFP_set_0_R1_P3_K1_Ch2-Ch1.zen
70	4.785968e-03	2.302702e-03	4.957200e-03	20150708_gfpWAPLch3_G2G1\Mitosys2\Calibration\mEGFPC1_G2\H2B_mEGFP_set_0_R1_P3_K1_Ch2-Ch1.zen
80	4.365114e-03	2.398699e-03	4.790900e-03	20150708_gfpWAPLch3_G2G1\Mitosys2\Calibration\mEGFPC1_G2\H2B_mEGFP_set_0_R1_P3_K1_Ch2-Ch1.zen
90	4.487636e-03	2.079858e-03	4.636000e-03	20150708_gfpWAPLch3_G2G1\Mitosys2\Calibration\mEGFPC1_G2\H2B_mEGFP_set_0_R1_P3_K1_Ch2-Ch1.zen
100	4.155218e-03	1.420336e-03	4.491500e-03	20150708_gfpWAPLch3_G2G1\Mitosys2\Calibration\mEGFPC1_G2\H2B_mEGFP_set_0_R1_P3_K1_Ch2-Ch1.zen
120	4.389172e-03	1.261334e-03	4.229700e-03	20150708_gfpWAPLch3_G2G1\Mitosys2\Calibration\mEGFPC1_G2\H2B_mEGFP_set_0_R1_P3_K1_Ch2-Ch1.zen
140	4.092487e-03	1.632656e-03	3.999200e-03	20150708_gfpWAPLch3_G2G1\Mitosys2\Calibration\mEGFPC1_G2\H2B_mEGFP_set_0_R1_P3_K1_Ch2-Ch1.zen
160	3.110099e-03	1.412842e-03	3.794800e-03	20150708_gfpWAPLch3_G2G1\Mitosys2\Calibration\mEGFPC1_G2\H2B_mEGFP_set_0_R1_P3_K1_Ch2-Ch1.zen
180	3.708014e-03	1.214045e-03	3.612100e-03	20150708_gfpWAPLch3_G2G1\Mitosys2\Calibration\mEGFPC1_G2\H2B_mEGFP_set_0_R1_P3_K1_Ch2-Ch1.zen
200	3.747204e-03	9.763038e-04	3.447800e-03	20150708_gfpWAPLch3_G2G1\Mitosys2\Calibration\mEGFPC1_G2\H2B_mEGFP_set_0_R1_P3_K1_Ch2-Ch1.zen
220	3.889080e-03	1.374392e-03	3.299200e-03	20150708_gfpWAPLch3_G2G1\Mitosys2\Calibration\mEGFPC1_G2\H2B_mEGFP_set_0_R1_P3_K1_Ch2-Ch1.zen
240	3.177403e-03	1.665841e-03	3.163900e-03	20150708_gfpWAPLch3_G2G1\Mitosys2\Calibration\mEGFPC1_G2\H2B_mEGFP_set_0_R1_P3_K1_Ch2-Ch1.zen
260	3.626918e-03	1.647919e-03	3.040100e-03	20150708_gfpWAPLch3_G2G1\Mitosys2\Calibration\mEGFPC1_G2\H2B_mEGFP_set_0_R1_P3_K1_Ch2-Ch1.zen
280	2.757608e-03	1.490247e-03	2.926300e-03	20150708_gfpWAPLch3_G2G1\Mitosys2\Calibration\mEGFPC1_G2\H2B_mEGFP_set_0_R1_P3_K1_Ch2-Ch1.zen
300	2.797045e-03	1.179965e-03	2.821200e-03	20150708_gfpWAPLch3_G2G1\Mitosys2\Calibration\mEGFPC1_G2\H2B_mEGFP_set_0_R1_P3_K1_Ch2-Ch1.zen
340	2.512649e-03	8.507602e-04	2.633200e-03	20150708_gfpWAPLch3_G2G1\Mitosys2\Calibration\mEGFPC1_G2\H2B_mEGFP_set_0_R1_P3_K1_Ch2-Ch1.zen
380	2.415135e-03	1.067702e-03	2.469400e-03	20150708_gfpWAPLch3_G2G1\Mitosys2\Calibration\mEGFPC1_G2\H2B_mEGFP_set_0_R1_P3_K1_Ch2-Ch1.zen
420	2.489244e-03	1.052428e-03	2.325100e-03	20150708_gfpWAPLch3_G2G1\Mitosys2\Calibration\mEGFPC1_G2\H2B_mEGFP_set_0_R1_P3_K1_Ch2-Ch1.zen
460	1.927764e-03	9.699540e-04	2.196800e-03	20150708_gfpWAPLch3_G2G1\Mitosys2\Calibration\mEGFPC1_G2\H2B_mEGFP_set_0_R1_P3_K1_Ch2-Ch1.zen
500	2.233081e-03	1.101127e-03	2.081700e-03	20150708_gfpWAPLch3_G2G1\Mitosys2\Calibration\mEGFPC1_G2\H2B_mEGFP_set_0_R1_P3_K1_Ch2-Ch1.zen
540	2.084434e-03	1.004321e-03	1.977900e-03	20150708_gfpWAPLch3_G2G1\Mitosys2\Calibration\mEGFPC1_G2\H2B_mEGFP_set_0_R1_P3_K1_Ch2-Ch1.zen
580	1.457638e-03	1.136012e-03	1.883600e-03	20150708_gfpWAPLch3_G2G1\Mitosys2\Calibration\mEGFPC1_G2\H2B_mEGFP_set_0_R1_P3_K1_Ch2-Ch1.zen
620	1.882817e-03	1.239383e-03	1.797700e-03	20150708_gfpWAPLch3_G2G1\Mitosys2\Calibration\mEGFPC1_G2\H2B_mEGFP_set_0_R1_P3_K1_Ch2-Ch1.zen
660	1.885056e-03	1.000638e-03	1.719000e-03	20150708_gfpWAPLch3_G2G1\Mitosys2\Calibration\mEGFPC1_G2\H2B_mEGFP_set_0_R1_P3_K1_Ch2-Ch1.zen
700	1.851936e-03	6.136427e-04	1.646600e-03	20150708_gfpWAPLch3_G2G1\Mitosys2\Calibration\mEGFPC1_G2\H2B_mEGFP_set_0_R1_P3_K1_Ch2-Ch1.zen
780	1.162540e-03	6.811344e-04	1.517900e-03	20150708_gfpWAPLch3_G2G1\Mitosys2\Calibration\mEGFPC1_G2\H2B_mEGFP_set_0_R1_P3_K1_Ch2-Ch1.zen
860	1.464099e-03	9.029210e-04	1.407200e-03	20150708_gfpWAPLch3_G2G1\Mitosys2\Calibration\mEGFPC1_G2\H2B_mEGFP_set_0_R1_P3_K1_Ch2-Ch1.zen
940	1.103042e-03	5.161685e-04	1.310700e-03	20150708_gfpWAPLch3_G2G1\Mitosys2\Calibration\mEGFPC1_G2\H2B_mEGFP_set_0_R1_P3_K1_Ch2-Ch1.zen
1020	1.013561e-03	7.093928e-04	1.226100e-03	20150708_gfpWAPLch3_G2G1\Mitosys2\Calibration\mEGFPC1_G2\H2B_mEGFP_set_0_R1_P3_K1_Ch2-Ch1.zen
1100	1.238301e-03	8.423155e-04	1.151300e-03	20150708_gfpWAPLch3_G2G1\Mitosys2\Calibration\mEGFPC1_G2\H2B_mEGFP_set_0_R1_P3_K1_Ch2-Ch1.zen
1180	1.164013e-03	7.559996e-04	1.084600e-03	20150708_gfpWAPLch3_G2G1\Mitosys2\Calibration\mEGFPC1_G2\H2B_mEGFP_set_0_R1_P3_K1_Ch2-Ch1.zen
1260	1.070328e-03	6.760842e-04	1.024800e-03	20150708_gfpWAPLch3_G2G1\Mitosys2\Calibration\mEGFPC1_G2\H2B_mEGFP_set_0_R1_P3_K1_Ch2-Ch1.zen
1340	1.126049e-03	9.155956e-04	9.710300e-04	20150708_gfpWAPLch3_G2G1\Mitosys2\Calibration\mEGFPC1_G2\H2B_mEGFP_set_0_R1_P3_K1_Ch2-Ch1.zen
1420	9.455379e-04	8.846095e-04	9.223000e-04	20150708_gfpWAPLch3_G2G1\Mitosys2\Calibration\mEGFPC1_G2\H2B_mEGFP_set_0_R1_P3_K1_Ch2-Ch1.zen
1500	8.480231e-04	7.706819e-04	8.779800e-04	20150708_gfpWAPLch3_G2G1\Mitosys2\Calibration\mEGFPC1_G2\H2B_mEGFP_set_0_R1_P3_K1_Ch2-Ch1.zen
1660	8.058599e-04	5.070613e-04	8.004100e-04	20150708_gfpWAPLch3_G2G1\Mitosys2\Calibration\mEGFPC1_G2\H2B_mEGFP_set_0_R1_P3_K1_Ch2-Ch1.zen
1820	5.078302e-04	4.283430e-04	7.347900e-04	20150708_gfpWAPLch3_G2G1\Mitosys2\Calibration\mEGFPC1_G2\H2B_mEGFP_set_0_R1_P3_K1_Ch2-Ch1.zen
1980	7.317323e-04	4.891607e-04	6.785800e-04	20150708_gfpWAPLch3_G2G1\Mitosys2\Calibration\mEGFPC1_G2\H2B_mEGFP_set_0_R1_P3_K1_Ch2-Ch1.zen
2140	3.173973e-04	5.603241e-04	6.299300e-04	20150708_gfpWAPLch3_G2G1\Mitosys2\Calibration\mEGFPC1_G2\H2B_mEGFP_set_0_R1_P3_K1_Ch2-Ch1.zen
2300	3.709057e-04	8.693304e-04	5.874200e-04	20150708_gfpWAPLch3_G2G1\Mitosys2\Calibration\mEGFPC1_G2\H2B_mEGFP_set_0_R1_P3_K1_Ch2-Ch1.zen
2460	6.307846e-04	6.822615e-04	5.499700e-04	20150708_gfpWAPLch3_G2G1\Mitosys2\Calibration\mEGFPC1_G2\H2B_mEGFP_set_0_R1_P3_K1_Ch2-Ch1.zen
2620	6.291415e-04	5.662994e-04	5.167400e-04	20150708_gfpWAPLch3_G2G1\Mitosys2\Calibration\mEGFPC1_G2\H2B_mEGFP_set_0_R1_P3_K1_Ch2-Ch1.zen
2780	6.112828e-04	5.630743e-04	4.870600e-04	20150708_gfpWAPLch3_G2G1\Mitosys2\Calibration\mEGFPC1_G2\H2B_mEGFP_set_0_R1_P3_K1_Ch2-Ch1.zen
2940	4.565792e-04	5.179054e-04	4.604000e-04	20150708_gfpWAPLch3_G2G1\Mitosys2\Calibration\mEGFPC1_G2\H2B_mEGFP_set_0_R1_P3_K1_Ch2-Ch1.zen
3100	2.951143e-04	4.943698e-04	4.363400e-04	20150708_gfpWAPLch3_G2G1\Mitosys2\Calibration\mEGFPC1_G2\H2B_mEGFP_set_0_R1_P3_K1_Ch2-Ch1.zen
3420	3.186617e-04	4.043691e-04	3.946100e-04	20150708_gfpWAPLch3_G2G1\Mitosys2\Calibration\mEGFPC1_G2\H2B_mEGFP_set_0_R1_P3_K1_Ch2-Ch1.zen
3740	4.222022e-04	4.034573e-04	3.597000e-04	20150708_gfpWAPLch3_G2G1\Mitosys2\Calibration\mEGFPC1_G2\H2B_mEGFP_set_0_R1_P3_K1_Ch2-Ch1.zen
4060	3.328020e-04	4.423735e-04	3.301000e-04	20150708_gfpWAPLch3_G2G1\Mitosys2\Calibration\mEGFPC1_G2\H2B_mEGFP_set_0_R1_P3_K1_Ch2-Ch1.zen
4380	3.390878e-04	5.003963e-04	3.046900e-04	20150708_gfpWAPLch3_G2G1\Mitosys2\Calibration\mEGFPC1_G2\H2B_mEGFP_set_0_R1_P3_K1_Ch2-Ch1.zen
4700	4.254169e-04	4.485571e-04	2.826600e-04	20150708_gfpWAPLch3_G2G1\Mitosys2\Calibration\mEGFPC1_G2\H2B_mEGFP_set_0_R1_P3_K1_Ch2-Ch1.zen
5020	2.254347e-04	5.636852e-04	2.633900e-04	20150708_gfpWAPLch3_G2G1\Mitosys2\Calibration\mEGFPC1_G2\H2B_mEGFP_set_0_R1_P3_K1_Ch2-Ch1.zen
5340	3.451876e-04	3.328725e-04	2.463900e-04	20150708_gfpWAPLch3_G2G1\Mitosys2\Calibration\mEGFPC1_G2\H2B_mEGFP_set_0_R1_P3_K1_Ch2-Ch1.zen
5660	2.941071e-04	3.778834e-04	2.313000e-04	20150708_gfpWAPLch3_G2G1\Mitosys2\Calibration\mEGFPC1_G2\H2B_mEGFP_set_0_R1_P3_K1_Ch2-Ch1.zen
5980	3.105836e-04	4.239135e-04	2.178200e-04	20150708_gfpWAPLch3_G2G1\Mitosys2\Calibration\mEGFPC1_G2\H2B_mEGFP_set_0_R1_P3_K1_Ch2-Ch1.zen
6300	2.466037e-04	3.903296e-04	2.057000e-04	20150708_gfpWAPLch3_G2G1\Mitosys2\Calibration\mEGFPC1_G2\H2B_mEGFP_set_0_R1_P3_K1_Ch2-Ch1.zen
6940	7.641533e-05	4.385270e-04	1.848300e-04	20150708_gfpWAPLch3_G2G1\Mitosys2\Calibration\mEGFPC1_G2\H2B_mEGFP_set_0_R1_P3_K1_Ch2-Ch1.zen
7580	1.311314e-04	3.924854e-04	1.675200e-04	20150708_gfpWAPLch3_G2G1\Mitosys2\Calibration\mEGFPC1_G2\H2B_mEGFP_set_0_R1_P3_K1_Ch2-Ch1.zen
8220	1.094691e-04	3.371627e-04	1.529500e-04	20150708_gfpWAPLch3_G2G1\Mitosys2\Calibration\mEGFPC1_G2\H2B_mEGFP_set_0_R1_P3_K1_Ch2-Ch1.zen
8860	1.795542e-04	3.543674e-04	1.405200e-04	20150708_gfpWAPLch3_G2G1\Mitosys2\Calibration\mEGFPC1_G2\H2B_mEGFP_set_0_R1_P3_K1_Ch2-Ch1.zen
9500	1.593242e-04	3.851895e-04	1.298200e-04	20150708_gfpWAPLch3_G2G1\Mitosys2\Calibration\mEGFPC1_G2\H2B_mEGFP_set_0_R1_P3_K1_Ch2-Ch1.zen
10140	5.419468e-05	4.829867e-04	1.205000e-04	20150708_gfpWAPLch3_G2G1\Mitosys2\Calibration\mEGFPC1_G2\H2B_mEGFP_set_0_R1_P3_K1_Ch2-Ch1.zen
10780	1.381414e-04	3.599538e-04	1.123300e-04	20150708_gfpWAPLch3_G2G1\Mitosys2\Calibration\mEGFPC1_G2\H2B_mEGFP_set_0_R1_P3_K1_Ch2-Ch1.zen
11420	1.794819e-04	3.785490e-04	1.051100e-04	20150708_gfpWAPLch3_G2G1\Mitosys2\Calibration\mEGFPC1_G2\H2B_mEGFP_set_0_R1_P3_K1_Ch2-Ch1.zen
12060	9.418999e-05	3.558356e-04	9.868700e-05	20150708_gfpWAPLch3_G2G1\Mitosys2\Calibration\mEGFPC1_G2\H2B_mEGFP_set_0_R1_P3_K1_Ch2-Ch1.zen
12700	5.712436e-05	2.785449e-04	9.294200e-05	20150708_gfpWAPLch3_G2G1\Mitosys2\Calibration\mEGFPC1_G2\H2B_mEGFP_set_0_R1_P3_K1_Ch2-Ch1.zen
13980	-4.203358e-05	2.942252e-04	8.310800e-05	20150708_gfpWAPLch3_G2G1\Mitosys2\Calibration\mEGFPC1_G2\H2B_mEGFP_set_0_R1_P3_K1_Ch2-Ch1.zen
15260	1.487680e-04	3.177914e-04	7.500900e-05	20150708_gfpWAPLch3_G2G1\Mitosys2\Calibration\mEGFPC1_G2\H2B_mEGFP_set_0_R1_P3_K1_Ch2-Ch1.zen
16540	-5.180389e-05	3.191768e-04	6.823600e-05	20150708_gfpWAPLch3_G2G1\Mitosys2\Calibration\mEGFPC1_G2\H2B_mEGFP_set_0_R1_P3_K1_Ch2-Ch1.zen
17820	1.551266e-05	2.708967e-04	6.249700e-05	20150708_gfpWAPLch3_G2G1\Mitosys2\Calibration\mEGFPC1_G2\H2B_mEGFP_set_0_R1_P3_K1_Ch2-Ch1.zen
19100	6.957978e-05	2.126973e-04	5.757700e-05	20150708_gfpWAPLch3_G2G1\Mitosys2\Calibration\mEGFPC1_G2\H2B_mEGFP_set_0_R1_P3_K1_Ch2-Ch1.zen
20380	1.482938e-04	3.165113e-04	5.331900e-05	20150708_gfpWAPLch3_G2G1\Mitosys2\Calibration\mEGFPC1_G2\H2B_mEGFP_set_0_R1_P3_K1_Ch2-Ch1.zen
21660	1.102565e-04	3.433331e-04	4.960100e-05	20150708_gfpWAPLch3_G2G1\Mitosys2\Calibration\mEGFPC1_G2\H2B_mEGFP_set_0_R1_P3_K1_Ch2-Ch1.zen
22940	1.198520e-04	3.365266e-04	4.632900e-05	20150708_gfpWAPLch3_G2G1\Mitosys2\Calibration\mEGFPC1_G2\H2B_mEGFP_set_0_R1_P3_K1_Ch2-Ch1.zen
24220	1.346417e-04	2.792286e-04	4.343000e-05	20150708_gfpWAPLch3_G2G1\Mitosys2\Calibration\mEGFPC1_G2\H2B_mEGFP_set_0_R1_P3_K1_Ch2-Ch1.zen
25500	4.157072e-05	2.674724e-04	4.084600e-05	20150708_gfpWAPLch3_G2G1\Mitosys2\Calibration\mEGFPC1_G2\H2B_mEGFP_set_0_R1_P3_K1_Ch2-Ch1.zen
28060	5.083712e-05	2.240482e-04	3.644200e-05	20150708_gfpWAPLch3_G2G1\Mitosys2\Calibration\mEGFPC1_G2\H2B_mEGFP_set_0_R1_P3_K1_Ch2-Ch1.zen
30620	6.024787e-05	2.764053e-04	3.283600e-05	20150708_gfpWAPLch3_G2G1\Mitosys2\Calibration\mEGFPC1_G2\H2B_mEGFP_set_0_R1_P3_K1_Ch2-Ch1.zen
33180	1.221594e-04	2.435813e-04	2.983300e-05	20150708_gfpWAPLch3_G2G1\Mitosys2\Calibration\mEGFPC1_G2\H2B_mEGFP_set_0_R1_P3_K1_Ch2-Ch1.zen
35740	1.697714e-04	2.311845e-04	2.729800e-05	20150708_gfpWAPLch3_G2G1\Mitosys2\Calibration\mEGFPC1_G2\H2B_mEGFP_set_0_R1_P3_K1_Ch2-Ch1.zen
38300	1.436701e-04	2.258588e-04	2.513300e-05	20150708_gfpWAPLch3_G2G1\Mitosys2\Calibration\mEGFPC1_G2\H2B_mEGFP_set_0_R1_P3_K1_Ch2-Ch1.zen
40860	5.027281e-05	2.710173e-04	2.326400e-05	20150708_gfpWAPLch3_G2G1\Mitosys2\Calibration\mEGFPC1_G2\H2B_mEGFP_set_0_R1_P3_K1_Ch2-Ch1.zen
43420	5.573257e-05	2.180873e-04	2.163600e-05	20150708_gfpWAPLch3_G2G1\Mitosys2\Calibration\mEGFPC1_G2\H2B_mEGFP_set_0_R1_P3_K1_Ch2-Ch1.zen
45980	3.354750e-05	2.117487e-04	2.020700e-05	20150708_gfpWAPLch3_G2G1\Mitosys2\Calibration\mEGFPC1_G2\H2B_mEGFP_set_0_R1_P3_K1_Ch2-Ch1.zen
48540	2.028526e-05	2.606363e-04	1.894200e-05	20150708_gfpWAPLch3_G2G1\Mitosys2\Calibration\mEGFPC1_G2\H2B_mEGFP_set_0_R1_P3_K1_Ch2-Ch1.zen
51100	-6.216141e-05	1.975140e-04	1.781600e-05	20150708_gfpWAPLch3_G2G1\Mitosys2\Calibration\mEGFPC1_G2\H2B_mEGFP_set_0_R1_P3_K1_Ch2-Ch1.zen
56220	-7.316627e-05	1.760599e-04	1.590100e-05	20150708_gfpWAPLch3_G2G1\Mitosys2\Calibration\mEGFPC1_G2\H2B_mEGFP_set_0_R1_P3_K1_Ch2-Ch1.zen
61340	-9.992029e-06	1.617171e-04	1.433500e-05	20150708_gfpWAPLch3_G2G1\Mitosys2\Calibration\mEGFPC1_G2\H2B_mEGFP_set_0_R1_P3_K1_Ch2-Ch1.zen
66460	6.636873e-05	1.294390e-04	1.303300e-05	20150708_gfpWAPLch3_G2G1\Mitosys2\Calibration\mEGFPC1_G2\H2B_mEGFP_set_0_R1_P3_K1_Ch2-Ch1.zen
71580	-2.661645e-05	1.739912e-04	1.193400e-05	20150708_gfpWAPLch3_G2G1\Mitosys2\Calibration\mEGFPC1_G2\H2B_mEGFP_set_0_R1_P3_K1_Ch2-Ch1.zen
76700	1.461175e-05	2.047591e-04	1.099600e-05	20150708_gfpWAPLch3_G2G1\Mitosys2\Calibration\mEGFPC1_G2\H2B_mEGFP_set_0_R1_P3_K1_Ch2-Ch1.zen
81820	-8.378386e-05	1.587622e-04	1.018600e-05	20150708_gfpWAPLch3_G2G1\Mitosys2\Calibration\mEGFPC1_G2\H2B_mEGFP_set_0_R1_P3_K1_Ch2-Ch1.zen
86940	-8.474155e-05	2.058315e-04	9.480100e-06	20150708_gfpWAPLch3_G2G1\Mitosys2\Calibration\mEGFPC1_G2\H2B_mEGFP_set_0_R1_P3_K1_Ch2-Ch1.zen
92060	-3.681451e-05	1.641293e-04	8.860100e-06	20150708_gfpWAPLch3_G2G1\Mitosys2\Calibration\mEGFPC1_G2\H2B_mEGFP_set_0_R1_P3_K1_Ch2-Ch1.zen
97180	-5.012280e-05	2.304497e-04	8.311400e-06	20150708_gfpWAPLch3_G2G1\Mitosys2\Calibration\mEGFPC1_G2\H2B_mEGFP_set_0_R1_P3_K1_Ch2-Ch1.zen
102300	-3.184357e-05	1.369797e-04	7.822600e-06	20150708_gfpWAPLch3_G2G1\Mitosys2\Calibration\mEGFPC1_G2\H2B_mEGFP_set_0_R1_P3_K1_Ch2-Ch1.zen
112540	4.868035e-05	1.610718e-04	6.990300e-06	20150708_gfpWAPLch3_G2G1\Mitosys2\Calibration\mEGFPC1_G2\H2B_mEGFP_set_0_R1_P3_K1_Ch2-Ch1.zen
122780	6.168173e-06	1.767379e-04	6.308600e-06	20150708_gfpWAPLch3_G2G1\Mitosys2\Calibration\mEGFPC1_G2\H2B_mEGFP_set_0_R1_P3_K1_Ch2-Ch1.zen
133020	6.019575e-05	1.772322e-04	5.740700e-06	20150708_gfpWAPLch3_G2G1\Mitosys2\Calibration\mEGFPC1_G2\H2B_mEGFP_set_0_R1_P3_K1_Ch2-Ch1.zen
143260	5.982541e-05	1.519043e-04	5.260900e-06	20150708_gfpWAPLch3_G2G1\Mitosys2\Calibration\mEGFPC1_G2\H2B_mEGFP_set_0_R1_P3_K1_Ch2-Ch1.zen
153500	8.936272e-06	1.420309e-04	4.850400e-06	20150708_gfpWAPLch3_G2G1\Mitosys2\Calibration\mEGFPC1_G2\H2B_mEGFP_set_0_R1_P3_K1_Ch2-Ch1.zen
163740	-5.864647e-06	1.458110e-04	4.495500e-06	20150708_gfpWAPLch3_G2G1\Mitosys2\Calibration\mEGFPC1_G2\H2B_mEGFP_set_0_R1_P3_K1_Ch2-Ch1.zen
173980	-9.983563e-06	1.138072e-04	4.185800e-06	20150708_gfpWAPLch3_G2G1\Mitosys2\Calibration\mEGFPC1_G2\H2B_mEGFP_set_0_R1_P3_K1_Ch2-Ch1.zen
184220	-4.013596e-05	2.056401e-04	3.913300e-06	20150708_gfpWAPLch3_G2G1\Mitosys2\Calibration\mEGFPC1_G2\H2B_mEGFP_set_0_R1_P3_K1_Ch2-Ch1.zen
194460	-2.991398e-05	1.664080e-04	3.671800e-06	20150708_gfpWAPLch3_G2G1\Mitosys2\Calibration\mEGFPC1_G2\H2B_mEGFP_set_0_R1_P3_K1_Ch2-Ch1.zen
204700	2.410874e-05	1.014001e-04	3.456400e-06	20150708_gfpWAPLch3_G2G1\Mitosys2\Calibration\mEGFPC1_G2\H2B_mEGFP_set_0_R1_P3_K1_Ch2-Ch1.zen
225180	4.084837e-05	8.854225e-05	3.089000e-06	20150708_gfpWAPLch3_G2G1\Mitosys2\Calibration\mEGFPC1_G2\H2B_mEGFP_set_0_R1_P3_K1_Ch2-Ch1.zen
245660	-1.447622e-05	9.143765e-05	2.787400e-06	20150708_gfpWAPLch3_G2G1\Mitosys2\Calibration\mEGFPC1_G2\H2B_mEGFP_set_0_R1_P3_K1_Ch2-Ch1.zen
266140	1.174991e-05	7.135798e-05	2.535700e-06	20150708_gfpWAPLch3_G2G1\Mitosys2\Calibration\mEGFPC1_G2\H2B_mEGFP_set_0_R1_P3_K1_Ch2-Ch1.zen
286620	3.063098e-06	1.192637e-04	2.322700e-06	20150708_gfpWAPLch3_G2G1\Mitosys2\Calibration\mEGFPC1_G2\H2B_mEGFP_set_0_R1_P3_K1_Ch2-Ch1.zen
307100	-3.575435e-05	1.256954e-04	2.140300e-06	20150708_gfpWAPLch3_G2G1\Mitosys2\Calibration\mEGFPC1_G2\H2B_mEGFP_set_0_R1_P3_K1_Ch2-Ch1.zen
327580	-2.224735e-05	1.033522e-04	1.982300e-06	20150708_gfpWAPLch3_G2G1\Mitosys2\Calibration\mEGFPC1_G2\H2B_mEGFP_set_0_R1_P3_K1_Ch2-Ch1.zen
348060	-1.241845e-05	9.415523e-05	1.844400e-06	20150708_gfpWAPLch3_G2G1\Mitosys2\Calibration\mEGFPC1_G2\H2B_mEGFP_set_0_R1_P3_K1_Ch2-Ch1.zen
368540	-1.235443e-06	1.780168e-04	1.723000e-06	20150708_gfpWAPLch3_G2G1\Mitosys2\Calibration\mEGFPC1_G2\H2B_mEGFP_set_0_R1_P3_K1_Ch2-Ch1.zen
389020	1.803427e-05	9.934498e-05	1.615300e-06	20150708_gfpWAPLch3_G2G1\Mitosys2\Calibration\mEGFPC1_G2\H2B_mEGFP_set_0_R1_P3_K1_Ch2-Ch1.zen
409500	-8.049314e-06	7.202486e-05	1.519200e-06	20150708_gfpWAPLch3_G2G1\Mitosys2\Calibration\mEGFPC1_G2\H2B_mEGFP_set_0_R1_P3_K1_Ch2-Ch1.zen
450460	-1.994020e-05	6.814978e-05	1.355200e-06	20150708_gfpWAPLch3_G2G1\Mitosys2\Calibration\mEGFPC1_G2\H2B_mEGFP_set_0_R1_P3_K1_Ch2-Ch1.zen
491420	-2.150600e-05	9.571089e-05	1.220600e-06	20150708_gfpWAPLch3_G2G1\Mitosys2\Calibration\mEGFPC1_G2\H2B_mEGFP_set_0_R1_P3_K1_Ch2-Ch1.zen
532380	3.395891e-05	1.198125e-04	1.108200e-06	20150708_gfpWAPLch3_G2G1\Mitosys2\Calibration\mEGFPC1_G2\H2B_mEGFP_set_0_R1_P3_K1_Ch2-Ch1.zen
573340	2.381573e-05	6.741191e-05	1.013200e-06	20150708_gfpWAPLch3_G2G1\Mitosys2\Calibration\mEGFPC1_G2\H2B_mEGFP_set_0_R1_P3_K1_Ch2-Ch1.zen
614300	3.567839e-06	1.142933e-04	9.318200e-07	20150708_gfpWAPLch3_G2G1\Mitosys2\Calibration\mEGFPC1_G2\H2B_mEGFP_set_0_R1_P3_K1_Ch2-Ch1.zen
655260	-2.633943e-05	9.372785e-05	8.614400e-07	20150708_gfpWAPLch3_G2G1\Mitosys2\Calibration\mEGFPC1_G2\H2B_mEGFP_set_0_R1_P3_K1_Ch2-Ch1.zen
696220	-1.909797e-05	9.703832e-05	8.000300e-07	20150708_gfpWAPLch3_G2G1\Mitosys2\Calibration\mEGFPC1_G2\H2B_mEGFP_set_0_R1_P3_K1_Ch2-Ch1.zen
737180	9.639948e-06	8.281721e-05	7.460100e-07	20150708_gfpWAPLch3_G2G1\Mitosys2\Calibration\mEGFPC1_G2\H2B_mEGFP_set_0_R1_P3_K1_Ch2-Ch1.zen
778140	-1.548886e-05	1.124689e-04	6.981700e-07	20150708_gfpWAPLch3_G2G1\Mitosys2\Calibration\mEGFPC1_G2\H2B_mEGFP_set_0_R1_P3_K1_Ch2-Ch1.zen
819100	-9.038550e-06	6.990068e-05	6.555200e-07	20150708_gfpWAPLch3_G2G1\Mitosys2\Calibration\mEGFPC1_G2\H2B_mEGFP_set_0_R1_P3_K1_Ch2-Ch1.zen
901020	-1.562847e-05	8.424147e-05	5.828600e-07	20150708_gfpWAPLch3_G2G1\Mitosys2\Calibration\mEGFPC1_G2\H2B_mEGFP_set_0_R1_P3_K1_Ch2-Ch1.zen
982940	-7.123343e-06	8.799467e-05	5.233600e-07	20150708_gfpWAPLch3_G2G1\Mitosys2\Calibration\mEGFPC1_G2\H2B_mEGFP_set_0_R1_P3_K1_Ch2-Ch1.zen
1064860	8.456203e-06	7.656999e-05	4.738300e-07	20150708_gfpWAPLch3_G2G1\Mitosys2\Calibration\mEGFPC1_G2\H2B_mEGFP_set_0_R1_P3_K1_Ch2-Ch1.zen
1146780	2.864612e-05	8.613016e-05	4.320300e-07	20150708_gfpWAPLch3_G2G1\Mitosys2\Calibration\mEGFPC1_G2\H2B_mEGFP_set_0_R1_P3_K1_Ch2-Ch1.zen
1228700	-1.553712e-05	7.387636e-05	3.963300e-07	20150708_gfpWAPLch3_G2G1\Mitosys2\Calibration\mEGFPC1_G2\H2B_mEGFP_set_0_R1_P3_K1_Ch2-Ch1.zen
1310620	-1.886801e-05	6.396727e-05	3.655300e-07	20150708_gfpWAPLch3_G2G1\Mitosys2\Calibration\mEGFPC1_G2\H2B_mEGFP_set_0_R1_P3_K1_Ch2-Ch1.zen
1392540	-1.167030e-06	6.624853e-05	3.387100e-07	20150708_gfpWAPLch3_G2G1\Mitosys2\Calibration\mEGFPC1_G2\H2B_mEGFP_set_0_R1_P3_K1_Ch2-Ch1.zen
1474460	-9.596293e-06	7.912452e-05	3.151800e-07	20150708_gfpWAPLch3_G2G1\Mitosys2\Calibration\mEGFPC1_G2\H2B_mEGFP_set_0_R1_P3_K1_Ch2-Ch1.zen
1556380	9.079775e-06	5.975623e-05	2.943800e-07	20150708_gfpWAPLch3_G2G1\Mitosys2\Calibration\mEGFPC1_G2\H2B_mEGFP_set_0_R1_P3_K1_Ch2-Ch1.zen
10	6.161368e-03	2.942698e-03	5.938300e-03	20150708_gfpWAPLch3_G2G1\Mitosys2\Calibration\mEGFPC1_G2\H2B_mEGFP_set_0_R1_P4_K1_Ch2-Ch1.zen
20	5.202083e-03	2.235161e-03	5.656500e-03	20150708_gfpWAPLch3_G2G1\Mitosys2\Calibration\mEGFPC1_G2\H2B_mEGFP_set_0_R1_P4_K1_Ch2-Ch1.zen
30	6.805235e-03	2.052127e-03	5.404500e-03	20150708_gfpWAPLch3_G2G1\Mitosys2\Calibration\mEGFPC1_G2\H2B_mEGFP_set_0_R1_P4_K1_Ch2-Ch1.zen
40	5.194444e-03	2.373865e-03	5.177100e-03	20150708_gfpWAPLch3_G2G1\Mitosys2\Calibration\mEGFPC1_G2\H2B_mEGFP_set_0_R1_P4_K1_Ch2-Ch1.zen
50	4.296138e-03	2.677736e-03	4.970700e-03	20150708_gfpWAPLch3_G2G1\Mitosys2\Calibration\mEGFPC1_G2\H2B_mEGFP_set_0_R1_P4_K1_Ch2-Ch1.zen
60	4.613884e-03	2.493889e-03	4.782400e-03	20150708_gfpWAPLch3_G2G1\Mitosys2\Calibration\mEGFPC1_G2\H2B_mEGFP_set_0_R1_P4_K1_Ch2-Ch1.zen
70	3.335435e-03	2.567258e-03	4.610100e-03	20150708_gfpWAPLch3_G2G1\Mitosys2\Calibration\mEGFPC1_G2\H2B_mEGFP_set_0_R1_P4_K1_Ch2-Ch1.zen
80	4.576026e-03	2.999114e-03	4.451900e-03	20150708_gfpWAPLch3_G2G1\Mitosys2\Calibration\mEGFPC1_G2\H2B_mEGFP_set_0_R1_P4_K1_Ch2-Ch1.zen
90	4.149265e-03	1.501027e-03	4.306000e-03	20150708_gfpWAPLch3_G2G1\Mitosys2\Calibration\mEGFPC1_G2\H2B_mEGFP_set_0_R1_P4_K1_Ch2-Ch1.zen
100	4.111243e-03	1.661171e-03	4.171200e-03	20150708_gfpWAPLch3_G2G1\Mitosys2\Calibration\mEGFPC1_G2\H2B_mEGFP_set_0_R1_P4_K1_Ch2-Ch1.zen
120	3.833376e-03	2.127336e-03	3.930000e-03	20150708_gfpWAPLch3_G2G1\Mitosys2\Calibration\mEGFPC1_G2\H2B_mEGFP_set_0_R1_P4_K1_Ch2-Ch1.zen
140	4.132994e-03	1.615124e-03	3.720600e-03	20150708_gfpWAPLch3_G2G1\Mitosys2\Calibration\mEGFPC1_G2\H2B_mEGFP_set_0_R1_P4_K1_Ch2-Ch1.zen
160	3.641539e-03	1.738802e-03	3.536900e-03	20150708_gfpWAPLch3_G2G1\Mitosys2\Calibration\mEGFPC1_G2\H2B_mEGFP_set_0_R1_P4_K1_Ch2-Ch1.zen
180	3.507328e-03	2.225725e-03	3.374400e-03	20150708_gfpWAPLch3_G2G1\Mitosys2\Calibration\mEGFPC1_G2\H2B_mEGFP_set_0_R1_P4_K1_Ch2-Ch1.zen
200	3.358054e-03	1.823666e-03	3.229500e-03	20150708_gfpWAPLch3_G2G1\Mitosys2\Calibration\mEGFPC1_G2\H2B_mEGFP_set_0_R1_P4_K1_Ch2-Ch1.zen
220	4.088798e-03	1.626303e-03	3.099200e-03	20150708_gfpWAPLch3_G2G1\Mitosys2\Calibration\mEGFPC1_G2\H2B_mEGFP_set_0_R1_P4_K1_Ch2-Ch1.zen
240	3.299446e-03	1.841825e-03	2.981200e-03	20150708_gfpWAPLch3_G2G1\Mitosys2\Calibration\mEGFPC1_G2\H2B_mEGFP_set_0_R1_P4_K1_Ch2-Ch1.zen
260	3.119651e-03	1.943227e-03	2.873800e-03	20150708_gfpWAPLch3_G2G1\Mitosys2\Calibration\mEGFPC1_G2\H2B_mEGFP_set_0_R1_P4_K1_Ch2-Ch1.zen
280	2.787151e-03	1.889289e-03	2.775500e-03	20150708_gfpWAPLch3_G2G1\Mitosys2\Calibration\mEGFPC1_G2\H2B_mEGFP_set_0_R1_P4_K1_Ch2-Ch1.zen
300	2.931059e-03	1.242841e-03	2.684900e-03	20150708_gfpWAPLch3_G2G1\Mitosys2\Calibration\mEGFPC1_G2\H2B_mEGFP_set_0_R1_P4_K1_Ch2-Ch1.zen
340	2.276172e-03	1.044185e-03	2.523300e-03	20150708_gfpWAPLch3_G2G1\Mitosys2\Calibration\mEGFPC1_G2\H2B_mEGFP_set_0_R1_P4_K1_Ch2-Ch1.zen
380	2.187286e-03	1.245951e-03	2.382900e-03	20150708_gfpWAPLch3_G2G1\Mitosys2\Calibration\mEGFPC1_G2\H2B_mEGFP_set_0_R1_P4_K1_Ch2-Ch1.zen
420	2.222067e-03	1.206683e-03	2.259200e-03	20150708_gfpWAPLch3_G2G1\Mitosys2\Calibration\mEGFPC1_G2\H2B_mEGFP_set_0_R1_P4_K1_Ch2-Ch1.zen
460	1.927045e-03	1.163015e-03	2.149100e-03	20150708_gfpWAPLch3_G2G1\Mitosys2\Calibration\mEGFPC1_G2\H2B_mEGFP_set_0_R1_P4_K1_Ch2-Ch1.zen
500	1.791335e-03	1.838435e-03	2.050200e-03	20150708_gfpWAPLch3_G2G1\Mitosys2\Calibration\mEGFPC1_G2\H2B_mEGFP_set_0_R1_P4_K1_Ch2-Ch1.zen
540	1.809839e-03	1.206799e-03	1.960800e-03	20150708_gfpWAPLch3_G2G1\Mitosys2\Calibration\mEGFPC1_G2\H2B_mEGFP_set_0_R1_P4_K1_Ch2-Ch1.zen
580	1.897182e-03	1.297918e-03	1.879400e-03	20150708_gfpWAPLch3_G2G1\Mitosys2\Calibration\mEGFPC1_G2\H2B_mEGFP_set_0_R1_P4_K1_Ch2-Ch1.zen
620	1.757348e-03	9.759921e-04	1.804800e-03	20150708_gfpWAPLch3_G2G1\Mitosys2\Calibration\mEGFPC1_G2\H2B_mEGFP_set_0_R1_P4_K1_Ch2-Ch1.zen
660	1.486818e-03	1.132218e-03	1.736300e-03	20150708_gfpWAPLch3_G2G1\Mitosys2\Calibration\mEGFPC1_G2\H2B_mEGFP_set_0_R1_P4_K1_Ch2-Ch1.zen
700	1.642853e-03	1.119013e-03	1.673100e-03	20150708_gfpWAPLch3_G2G1\Mitosys2\Calibration\mEGFPC1_G2\H2B_mEGFP_set_0_R1_P4_K1_Ch2-Ch1.zen
780	1.383893e-03	1.016172e-03	1.560000e-03	20150708_gfpWAPLch3_G2G1\Mitosys2\Calibration\mEGFPC1_G2\H2B_mEGFP_set_0_R1_P4_K1_Ch2-Ch1.zen
860	1.173540e-03	7.883971e-04	1.461900e-03	20150708_gfpWAPLch3_G2G1\Mitosys2\Calibration\mEGFPC1_G2\H2B_mEGFP_set_0_R1_P4_K1_Ch2-Ch1.zen
940	1.555050e-03	9.672340e-04	1.375700e-03	20150708_gfpWAPLch3_G2G1\Mitosys2\Calibration\mEGFPC1_G2\H2B_mEGFP_set_0_R1_P4_K1_Ch2-Ch1.zen
1020	1.439582e-03	9.180073e-04	1.299500e-03	20150708_gfpWAPLch3_G2G1\Mitosys2\Calibration\mEGFPC1_G2\H2B_mEGFP_set_0_R1_P4_K1_Ch2-Ch1.zen
1100	1.310843e-03	8.890751e-04	1.231600e-03	20150708_gfpWAPLch3_G2G1\Mitosys2\Calibration\mEGFPC1_G2\H2B_mEGFP_set_0_R1_P4_K1_Ch2-Ch1.zen
1180	1.005173e-03	6.065251e-04	1.170700e-03	20150708_gfpWAPLch3_G2G1\Mitosys2\Calibration\mEGFPC1_G2\H2B_mEGFP_set_0_R1_P4_K1_Ch2-Ch1.zen
1260	1.608105e-03	8.399835e-04	1.115700e-03	20150708_gfpWAPLch3_G2G1\Mitosys2\Calibration\mEGFPC1_G2\H2B_mEGFP_set_0_R1_P4_K1_Ch2-Ch1.zen
1340	1.237700e-03	1.164675e-03	1.065800e-03	20150708_gfpWAPLch3_G2G1\Mitosys2\Calibration\mEGFPC1_G2\H2B_mEGFP_set_0_R1_P4_K1_Ch2-Ch1.zen
1420	8.251237e-04	9.177075e-04	1.020300e-03	20150708_gfpWAPLch3_G2G1\Mitosys2\Calibration\mEGFPC1_G2\H2B_mEGFP_set_0_R1_P4_K1_Ch2-Ch1.zen
1500	9.156305e-04	7.009290e-04	9.787100e-04	20150708_gfpWAPLch3_G2G1\Mitosys2\Calibration\mEGFPC1_G2\H2B_mEGFP_set_0_R1_P4_K1_Ch2-Ch1.zen
1660	7.021704e-04	7.265692e-04	9.052000e-04	20150708_gfpWAPLch3_G2G1\Mitosys2\Calibration\mEGFPC1_G2\H2B_mEGFP_set_0_R1_P4_K1_Ch2-Ch1.zen
1820	6.246180e-04	6.715446e-04	8.423100e-04	20150708_gfpWAPLch3_G2G1\Mitosys2\Calibration\mEGFPC1_G2\H2B_mEGFP_set_0_R1_P4_K1_Ch2-Ch1.zen
1980	7.789812e-04	9.041674e-04	7.878700e-04	20150708_gfpWAPLch3_G2G1\Mitosys2\Calibration\mEGFPC1_G2\H2B_mEGFP_set_0_R1_P4_K1_Ch2-Ch1.zen
2140	6.833148e-04	7.674388e-04	7.402700e-04	20150708_gfpWAPLch3_G2G1\Mitosys2\Calibration\mEGFPC1_G2\H2B_mEGFP_set_0_R1_P4_K1_Ch2-Ch1.zen
2300	8.702902e-04	7.795720e-04	6.983000e-04	20150708_gfpWAPLch3_G2G1\Mitosys2\Calibration\mEGFPC1_G2\H2B_mEGFP_set_0_R1_P4_K1_Ch2-Ch1.zen
2460	6.730977e-04	6.252943e-04	6.609900e-04	20150708_gfpWAPLch3_G2G1\Mitosys2\Calibration\mEGFPC1_G2\H2B_mEGFP_set_0_R1_P4_K1_Ch2-Ch1.zen
2620	9.028744e-04	5.413890e-04	6.276200e-04	20150708_gfpWAPLch3_G2G1\Mitosys2\Calibration\mEGFPC1_G2\H2B_mEGFP_set_0_R1_P4_K1_Ch2-Ch1.zen
2780	8.446298e-04	7.892788e-04	5.975800e-04	20150708_gfpWAPLch3_G2G1\Mitosys2\Calibration\mEGFPC1_G2\H2B_mEGFP_set_0_R1_P4_K1_Ch2-Ch1.zen
2940	5.689622e-04	8.173433e-04	5.704000e-04	20150708_gfpWAPLch3_G2G1\Mitosys2\Calibration\mEGFPC1_G2\H2B_mEGFP_set_0_R1_P4_K1_Ch2-Ch1.zen
3100	6.213324e-04	5.905073e-04	5.456800e-04	20150708_gfpWAPLch3_G2G1\Mitosys2\Calibration\mEGFPC1_G2\H2B_mEGFP_set_0_R1_P4_K1_Ch2-Ch1.zen
3420	5.414116e-04	5.050938e-04	5.024100e-04	20150708_gfpWAPLch3_G2G1\Mitosys2\Calibration\mEGFPC1_G2\H2B_mEGFP_set_0_R1_P4_K1_Ch2-Ch1.zen
3740	3.894888e-04	4.849073e-04	4.657700e-04	20150708_gfpWAPLch3_G2G1\Mitosys2\Calibration\mEGFPC1_G2\H2B_mEGFP_set_0_R1_P4_K1_Ch2-Ch1.zen
4060	3.014722e-04	5.763964e-04	4.343300e-04	20150708_gfpWAPLch3_G2G1\Mitosys2\Calibration\mEGFPC1_G2\H2B_mEGFP_set_0_R1_P4_K1_Ch2-Ch1.zen
4380	3.844579e-04	4.580734e-04	4.070600e-04	20150708_gfpWAPLch3_G2G1\Mitosys2\Calibration\mEGFPC1_G2\H2B_mEGFP_set_0_R1_P4_K1_Ch2-Ch1.zen
4700	6.363369e-04	3.947261e-04	3.831800e-04	20150708_gfpWAPLch3_G2G1\Mitosys2\Calibration\mEGFPC1_G2\H2B_mEGFP_set_0_R1_P4_K1_Ch2-Ch1.zen
5020	3.276914e-04	5.733761e-04	3.620900e-04	20150708_gfpWAPLch3_G2G1\Mitosys2\Calibration\mEGFPC1_G2\H2B_mEGFP_set_0_R1_P4_K1_Ch2-Ch1.zen
5340	2.249847e-04	6.258962e-04	3.433300e-04	20150708_gfpWAPLch3_G2G1\Mitosys2\Calibration\mEGFPC1_G2\H2B_mEGFP_set_0_R1_P4_K1_Ch2-Ch1.zen
5660	3.865472e-04	6.319347e-04	3.265200e-04	20150708_gfpWAPLch3_G2G1\Mitosys2\Calibration\mEGFPC1_G2\H2B_mEGFP_set_0_R1_P4_K1_Ch2-Ch1.zen
5980	4.072358e-04	5.291619e-04	3.113900e-04	20150708_gfpWAPLch3_G2G1\Mitosys2\Calibration\mEGFPC1_G2\H2B_mEGFP_set_0_R1_P4_K1_Ch2-Ch1.zen
6300	2.308080e-04	4.211100e-04	2.976800e-04	20150708_gfpWAPLch3_G2G1\Mitosys2\Calibration\mEGFPC1_G2\H2B_mEGFP_set_0_R1_P4_K1_Ch2-Ch1.zen
6940	2.313358e-04	4.140089e-04	2.738200e-04	20150708_gfpWAPLch3_G2G1\Mitosys2\Calibration\mEGFPC1_G2\H2B_mEGFP_set_0_R1_P4_K1_Ch2-Ch1.zen
7580	3.746721e-04	3.715480e-04	2.537500e-04	20150708_gfpWAPLch3_G2G1\Mitosys2\Calibration\mEGFPC1_G2\H2B_mEGFP_set_0_R1_P4_K1_Ch2-Ch1.zen
8220	1.644462e-04	3.340413e-04	2.366200e-04	20150708_gfpWAPLch3_G2G1\Mitosys2\Calibration\mEGFPC1_G2\H2B_mEGFP_set_0_R1_P4_K1_Ch2-Ch1.zen
8860	1.309825e-04	4.524804e-04	2.218400e-04	20150708_gfpWAPLch3_G2G1\Mitosys2\Calibration\mEGFPC1_G2\H2B_mEGFP_set_0_R1_P4_K1_Ch2-Ch1.zen
9500	2.262397e-04	4.527522e-04	2.089500e-04	20150708_gfpWAPLch3_G2G1\Mitosys2\Calibration\mEGFPC1_G2\H2B_mEGFP_set_0_R1_P4_K1_Ch2-Ch1.zen
10140	1.798960e-04	3.968348e-04	1.976200e-04	20150708_gfpWAPLch3_G2G1\Mitosys2\Calibration\mEGFPC1_G2\H2B_mEGFP_set_0_R1_P4_K1_Ch2-Ch1.zen
10780	1.038032e-04	4.703803e-04	1.875600e-04	20150708_gfpWAPLch3_G2G1\Mitosys2\Calibration\mEGFPC1_G2\H2B_mEGFP_set_0_R1_P4_K1_Ch2-Ch1.zen
11420	1.061872e-04	4.172370e-04	1.785900e-04	20150708_gfpWAPLch3_G2G1\Mitosys2\Calibration\mEGFPC1_G2\H2B_mEGFP_set_0_R1_P4_K1_Ch2-Ch1.zen
12060	7.793482e-05	4.791116e-04	1.705200e-04	20150708_gfpWAPLch3_G2G1\Mitosys2\Calibration\mEGFPC1_G2\H2B_mEGFP_set_0_R1_P4_K1_Ch2-Ch1.zen
12700	5.648049e-05	3.699186e-04	1.632400e-04	20150708_gfpWAPLch3_G2G1\Mitosys2\Calibration\mEGFPC1_G2\H2B_mEGFP_set_0_R1_P4_K1_Ch2-Ch1.zen
13980	1.360674e-04	3.223173e-04	1.505900e-04	20150708_gfpWAPLch3_G2G1\Mitosys2\Calibration\mEGFPC1_G2\H2B_mEGFP_set_0_R1_P4_K1_Ch2-Ch1.zen
15260	9.658818e-05	3.810068e-04	1.399900e-04	20150708_gfpWAPLch3_G2G1\Mitosys2\Calibration\mEGFPC1_G2\H2B_mEGFP_set_0_R1_P4_K1_Ch2-Ch1.zen
16540	7.907870e-05	3.191853e-04	1.309700e-04	20150708_gfpWAPLch3_G2G1\Mitosys2\Calibration\mEGFPC1_G2\H2B_mEGFP_set_0_R1_P4_K1_Ch2-Ch1.zen
17820	7.577603e-05	2.337130e-04	1.232000e-04	20150708_gfpWAPLch3_G2G1\Mitosys2\Calibration\mEGFPC1_G2\H2B_mEGFP_set_0_R1_P4_K1_Ch2-Ch1.zen
19100	8.128439e-05	3.574921e-04	1.164400e-04	20150708_gfpWAPLch3_G2G1\Mitosys2\Calibration\mEGFPC1_G2\H2B_mEGFP_set_0_R1_P4_K1_Ch2-Ch1.zen
20380	1.147371e-04	3.881288e-04	1.104900e-04	20150708_gfpWAPLch3_G2G1\Mitosys2\Calibration\mEGFPC1_G2\H2B_mEGFP_set_0_R1_P4_K1_Ch2-Ch1.zen
21660	9.526115e-05	3.377326e-04	1.052300e-04	20150708_gfpWAPLch3_G2G1\Mitosys2\Calibration\mEGFPC1_G2\H2B_mEGFP_set_0_R1_P4_K1_Ch2-Ch1.zen
22940	2.362513e-04	3.319707e-04	1.005200e-04	20150708_gfpWAPLch3_G2G1\Mitosys2\Calibration\mEGFPC1_G2\H2B_mEGFP_set_0_R1_P4_K1_Ch2-Ch1.zen
24220	6.169442e-05	4.236088e-04	9.629900e-05	20150708_gfpWAPLch3_G2G1\Mitosys2\Calibration\mEGFPC1_G2\H2B_mEGFP_set_0_R1_P4_K1_Ch2-Ch1.zen
25500	3.231140e-05	4.075259e-04	9.248100e-05	20150708_gfpWAPLch3_G2G1\Mitosys2\Calibration\mEGFPC1_G2\H2B_mEGFP_set_0_R1_P4_K1_Ch2-Ch1.zen
28060	1.746241e-04	3.133284e-04	8.584900e-05	20150708_gfpWAPLch3_G2G1\Mitosys2\Calibration\mEGFPC1_G2\H2B_mEGFP_set_0_R1_P4_K1_Ch2-Ch1.zen
30620	1.169645e-04	3.814100e-04	8.027800e-05	20150708_gfpWAPLch3_G2G1\Mitosys2\Calibration\mEGFPC1_G2\H2B_mEGFP_set_0_R1_P4_K1_Ch2-Ch1.zen
33180	1.457849e-04	2.822760e-04	7.552800e-05	20150708_gfpWAPLch3_G2G1\Mitosys2\Calibration\mEGFPC1_G2\H2B_mEGFP_set_0_R1_P4_K1_Ch2-Ch1.zen
35740	1.275015e-04	2.703729e-04	7.142300e-05	20150708_gfpWAPLch3_G2G1\Mitosys2\Calibration\mEGFPC1_G2\H2B_mEGFP_set_0_R1_P4_K1_Ch2-Ch1.zen
38300	1.279632e-04	2.631407e-04	6.783800e-05	20150708_gfpWAPLch3_G2G1\Mitosys2\Calibration\mEGFPC1_G2\H2B_mEGFP_set_0_R1_P4_K1_Ch2-Ch1.zen
40860	4.895424e-05	2.550919e-04	6.467500e-05	20150708_gfpWAPLch3_G2G1\Mitosys2\Calibration\mEGFPC1_G2\H2B_mEGFP_set_0_R1_P4_K1_Ch2-Ch1.zen
43420	4.630584e-05	3.160807e-04	6.186300e-05	20150708_gfpWAPLch3_G2G1\Mitosys2\Calibration\mEGFPC1_G2\H2B_mEGFP_set_0_R1_P4_K1_Ch2-Ch1.zen
45980	2.156431e-05	3.614830e-04	5.934200e-05	20150708_gfpWAPLch3_G2G1\Mitosys2\Calibration\mEGFPC1_G2\H2B_mEGFP_set_0_R1_P4_K1_Ch2-Ch1.zen
48540	1.007331e-04	3.307549e-04	5.706900e-05	20150708_gfpWAPLch3_G2G1\Mitosys2\Calibration\mEGFPC1_G2\H2B_mEGFP_set_0_R1_P4_K1_Ch2-Ch1.zen
51100	9.209229e-05	2.919116e-04	5.500600e-05	20150708_gfpWAPLch3_G2G1\Mitosys2\Calibration\mEGFPC1_G2\H2B_mEGFP_set_0_R1_P4_K1_Ch2-Ch1.zen
56220	9.917731e-05	2.502218e-04	5.140100e-05	20150708_gfpWAPLch3_G2G1\Mitosys2\Calibration\mEGFPC1_G2\H2B_mEGFP_set_0_R1_P4_K1_Ch2-Ch1.zen
61340	6.036875e-05	2.614527e-04	4.834800e-05	20150708_gfpWAPLch3_G2G1\Mitosys2\Calibration\mEGFPC1_G2\H2B_mEGFP_set_0_R1_P4_K1_Ch2-Ch1.zen
66460	1.399208e-04	1.503974e-04	4.572300e-05	20150708_gfpWAPLch3_G2G1\Mitosys2\Calibration\mEGFPC1_G2\H2B_mEGFP_set_0_R1_P4_K1_Ch2-Ch1.zen
71580	6.993522e-05	2.264736e-04	4.343700e-05	20150708_gfpWAPLch3_G2G1\Mitosys2\Calibration\mEGFPC1_G2\H2B_mEGFP_set_0_R1_P4_K1_Ch2-Ch1.zen
76700	1.357480e-04	1.984324e-04	4.142500e-05	20150708_gfpWAPLch3_G2G1\Mitosys2\Calibration\mEGFPC1_G2\H2B_mEGFP_set_0_R1_P4_K1_Ch2-Ch1.zen
81820	4.649047e-05	2.242776e-04	3.963700e-05	20150708_gfpWAPLch3_G2G1\Mitosys2\Calibration\mEGFPC1_G2\H2B_mEGFP_set_0_R1_P4_K1_Ch2-Ch1.zen
86940	1.067037e-04	2.109612e-04	3.803500e-05	20150708_gfpWAPLch3_G2G1\Mitosys2\Calibration\mEGFPC1_G2\H2B_mEGFP_set_0_R1_P4_K1_Ch2-Ch1.zen
92060	-5.568992e-06	2.700408e-04	3.659100e-05	20150708_gfpWAPLch3_G2G1\Mitosys2\Calibration\mEGFPC1_G2\H2B_mEGFP_set_0_R1_P4_K1_Ch2-Ch1.zen
97180	2.646410e-05	2.409639e-04	3.528000e-05	20150708_gfpWAPLch3_G2G1\Mitosys2\Calibration\mEGFPC1_G2\H2B_mEGFP_set_0_R1_P4_K1_Ch2-Ch1.zen
102300	1.074123e-04	2.473110e-04	3.408300e-05	20150708_gfpWAPLch3_G2G1\Mitosys2\Calibration\mEGFPC1_G2\H2B_mEGFP_set_0_R1_P4_K1_Ch2-Ch1.zen
112540	5.472173e-05	2.852412e-04	3.197300e-05	20150708_gfpWAPLch3_G2G1\Mitosys2\Calibration\mEGFPC1_G2\H2B_mEGFP_set_0_R1_P4_K1_Ch2-Ch1.zen
122780	-4.532092e-06	2.066637e-04	3.016800e-05	20150708_gfpWAPLch3_G2G1\Mitosys2\Calibration\mEGFPC1_G2\H2B_mEGFP_set_0_R1_P4_K1_Ch2-Ch1.zen
133020	7.519306e-05	2.611422e-04	2.860200e-05	20150708_gfpWAPLch3_G2G1\Mitosys2\Calibration\mEGFPC1_G2\H2B_mEGFP_set_0_R1_P4_K1_Ch2-Ch1.zen
143260	7.664960e-05	2.004508e-04	2.722600e-05	20150708_gfpWAPLch3_G2G1\Mitosys2\Calibration\mEGFPC1_G2\H2B_mEGFP_set_0_R1_P4_K1_Ch2-Ch1.zen
153500	1.435189e-05	2.102687e-04	2.600700e-05	20150708_gfpWAPLch3_G2G1\Mitosys2\Calibration\mEGFPC1_G2\H2B_mEGFP_set_0_R1_P4_K1_Ch2-Ch1.zen
163740	2.129742e-05	1.727661e-04	2.491600e-05	20150708_gfpWAPLch3_G2G1\Mitosys2\Calibration\mEGFPC1_G2\H2B_mEGFP_set_0_R1_P4_K1_Ch2-Ch1.zen
173980	6.401488e-05	1.999479e-04	2.393400e-05	20150708_gfpWAPLch3_G2G1\Mitosys2\Calibration\mEGFPC1_G2\H2B_mEGFP_set_0_R1_P4_K1_Ch2-Ch1.zen
184220	1.122982e-04	1.957440e-04	2.304200e-05	20150708_gfpWAPLch3_G2G1\Mitosys2\Calibration\mEGFPC1_G2\H2B_mEGFP_set_0_R1_P4_K1_Ch2-Ch1.zen
194460	8.535242e-06	2.368074e-04	2.222900e-05	20150708_gfpWAPLch3_G2G1\Mitosys2\Calibration\mEGFPC1_G2\H2B_mEGFP_set_0_R1_P4_K1_Ch2-Ch1.zen
204700	7.182933e-05	1.222326e-04	2.148400e-05	20150708_gfpWAPLch3_G2G1\Mitosys2\Calibration\mEGFPC1_G2\H2B_mEGFP_set_0_R1_P4_K1_Ch2-Ch1.zen
225180	7.040061e-05	1.786919e-04	2.016400e-05	20150708_gfpWAPLch3_G2G1\Mitosys2\Calibration\mEGFPC1_G2\H2B_mEGFP_set_0_R1_P4_K1_Ch2-Ch1.zen
245660	6.782678e-05	1.281541e-04	1.902600e-05	20150708_gfpWAPLch3_G2G1\Mitosys2\Calibration\mEGFPC1_G2\H2B_mEGFP_set_0_R1_P4_K1_Ch2-Ch1.zen
266140	7.324093e-06	1.099249e-04	1.803400e-05	20150708_gfpWAPLch3_G2G1\Mitosys2\Calibration\mEGFPC1_G2\H2B_mEGFP_set_0_R1_P4_K1_Ch2-Ch1.zen
286620	-4.035926e-07	1.283669e-04	1.716000e-05	20150708_gfpWAPLch3_G2G1\Mitosys2\Calibration\mEGFPC1_G2\H2B_mEGFP_set_0_R1_P4_K1_Ch2-Ch1.zen
307100	5.589454e-05	1.466107e-04	1.638100e-05	20150708_gfpWAPLch3_G2G1\Mitosys2\Calibration\mEGFPC1_G2\H2B_mEGFP_set_0_R1_P4_K1_Ch2-Ch1.zen
327580	3.339404e-05	1.546245e-04	1.568300e-05	20150708_gfpWAPLch3_G2G1\Mitosys2\Calibration\mEGFPC1_G2\H2B_mEGFP_set_0_R1_P4_K1_Ch2-Ch1.zen
348060	1.063404e-05	1.850798e-04	1.505300e-05	20150708_gfpWAPLch3_G2G1\Mitosys2\Calibration\mEGFPC1_G2\H2B_mEGFP_set_0_R1_P4_K1_Ch2-Ch1.zen
368540	2.532311e-05	1.732369e-04	1.448000e-05	20150708_gfpWAPLch3_G2G1\Mitosys2\Calibration\mEGFPC1_G2\H2B_mEGFP_set_0_R1_P4_K1_Ch2-Ch1.zen
389020	5.150383e-05	1.590647e-04	1.395600e-05	20150708_gfpWAPLch3_G2G1\Mitosys2\Calibration\mEGFPC1_G2\H2B_mEGFP_set_0_R1_P4_K1_Ch2-Ch1.zen
409500	2.531538e-05	1.634647e-04	1.347600e-05	20150708_gfpWAPLch3_G2G1\Mitosys2\Calibration\mEGFPC1_G2\H2B_mEGFP_set_0_R1_P4_K1_Ch2-Ch1.zen
450460	5.653600e-05	1.239383e-04	1.262300e-05	20150708_gfpWAPLch3_G2G1\Mitosys2\Calibration\mEGFPC1_G2\H2B_mEGFP_set_0_R1_P4_K1_Ch2-Ch1.zen
491420	6.646140e-05	1.506584e-04	1.188800e-05	20150708_gfpWAPLch3_G2G1\Mitosys2\Calibration\mEGFPC1_G2\H2B_mEGFP_set_0_R1_P4_K1_Ch2-Ch1.zen
532380	1.532429e-05	1.404779e-04	1.124600e-05	20150708_gfpWAPLch3_G2G1\Mitosys2\Calibration\mEGFPC1_G2\H2B_mEGFP_set_0_R1_P4_K1_Ch2-Ch1.zen
573340	8.320541e-07	1.435999e-04	1.068000e-05	20150708_gfpWAPLch3_G2G1\Mitosys2\Calibration\mEGFPC1_G2\H2B_mEGFP_set_0_R1_P4_K1_Ch2-Ch1.zen
614300	4.485399e-05	1.290792e-04	1.017600e-05	20150708_gfpWAPLch3_G2G1\Mitosys2\Calibration\mEGFPC1_G2\H2B_mEGFP_set_0_R1_P4_K1_Ch2-Ch1.zen
655260	3.455754e-05	1.244883e-04	9.724600e-06	20150708_gfpWAPLch3_G2G1\Mitosys2\Calibration\mEGFPC1_G2\H2B_mEGFP_set_0_R1_P4_K1_Ch2-Ch1.zen
696220	4.687582e-05	1.332203e-04	9.316800e-06	20150708_gfpWAPLch3_G2G1\Mitosys2\Calibration\mEGFPC1_G2\H2B_mEGFP_set_0_R1_P4_K1_Ch2-Ch1.zen
737180	5.762103e-06	1.396987e-04	8.946400e-06	20150708_gfpWAPLch3_G2G1\Mitosys2\Calibration\mEGFPC1_G2\H2B_mEGFP_set_0_R1_P4_K1_Ch2-Ch1.zen
778140	-2.063410e-05	1.092281e-04	8.608300e-06	20150708_gfpWAPLch3_G2G1\Mitosys2\Calibration\mEGFPC1_G2\H2B_mEGFP_set_0_R1_P4_K1_Ch2-Ch1.zen
819100	2.911658e-05	1.063809e-04	8.298200e-06	20150708_gfpWAPLch3_G2G1\Mitosys2\Calibration\mEGFPC1_G2\H2B_mEGFP_set_0_R1_P4_K1_Ch2-Ch1.zen
901020	3.775250e-05	1.263170e-04	7.748400e-06	20150708_gfpWAPLch3_G2G1\Mitosys2\Calibration\mEGFPC1_G2\H2B_mEGFP_set_0_R1_P4_K1_Ch2-Ch1.zen
982940	2.506495e-06	1.234878e-04	7.275200e-06	20150708_gfpWAPLch3_G2G1\Mitosys2\Calibration\mEGFPC1_G2\H2B_mEGFP_set_0_R1_P4_K1_Ch2-Ch1.zen
1064860	1.864378e-05	1.498333e-04	6.862900e-06	20150708_gfpWAPLch3_G2G1\Mitosys2\Calibration\mEGFPC1_G2\H2B_mEGFP_set_0_R1_P4_K1_Ch2-Ch1.zen
1146780	-1.439363e-05	7.974320e-05	6.499900e-06	20150708_gfpWAPLch3_G2G1\Mitosys2\Calibration\mEGFPC1_G2\H2B_mEGFP_set_0_R1_P4_K1_Ch2-Ch1.zen
1228700	-3.861641e-05	1.114631e-04	6.177400e-06	20150708_gfpWAPLch3_G2G1\Mitosys2\Calibration\mEGFPC1_G2\H2B_mEGFP_set_0_R1_P4_K1_Ch2-Ch1.zen
1310620	-2.973734e-06	1.111355e-04	5.888800e-06	20150708_gfpWAPLch3_G2G1\Mitosys2\Calibration\mEGFPC1_G2\H2B_mEGFP_set_0_R1_P4_K1_Ch2-Ch1.zen
1392540	1.027062e-05	1.162055e-04	5.628700e-06	20150708_gfpWAPLch3_G2G1\Mitosys2\Calibration\mEGFPC1_G2\H2B_mEGFP_set_0_R1_P4_K1_Ch2-Ch1.zen
1474460	-1.081381e-05	9.212235e-05	5.392900e-06	20150708_gfpWAPLch3_G2G1\Mitosys2\Calibration\mEGFPC1_G2\H2B_mEGFP_set_0_R1_P4_K1_Ch2-Ch1.zen
1556380	-7.441150e-06	9.696619e-05	5.178000e-06	20150708_gfpWAPLch3_G2G1\Mitosys2\Calibration\mEGFPC1_G2\H2B_mEGFP_set_0_R1_P4_K1_Ch2-Ch1.zen
10	6.687603e-03	2.553404e-03	6.579100e-03	20150708_gfpWAPLch3_G2G1\Mitosys2\Calibration\mEGFPC1_G2\H2B_mEGFP_set_0_R1_P5_K1_Ch2-Ch1.zen
20	6.309942e-03	1.555194e-03	6.299200e-03	20150708_gfpWAPLch3_G2G1\Mitosys2\Calibration\mEGFPC1_G2\H2B_mEGFP_set_0_R1_P5_K1_Ch2-Ch1.zen
30	6.325543e-03	1.978439e-03	6.039200e-03	20150708_gfpWAPLch3_G2G1\Mitosys2\Calibration\mEGFPC1_G2\H2B_mEGFP_set_0_R1_P5_K1_Ch2-Ch1.zen
40	5.477544e-03	2.245658e-03	5.798700e-03	20150708_gfpWAPLch3_G2G1\Mitosys2\Calibration\mEGFPC1_G2\H2B_mEGFP_set_0_R1_P5_K1_Ch2-Ch1.zen
50	5.545418e-03	1.914113e-03	5.576300e-03	20150708_gfpWAPLch3_G2G1\Mitosys2\Calibration\mEGFPC1_G2\H2B_mEGFP_set_0_R1_P5_K1_Ch2-Ch1.zen
60	4.828923e-03	2.145888e-03	5.370600e-03	20150708_gfpWAPLch3_G2G1\Mitosys2\Calibration\mEGFPC1_G2\H2B_mEGFP_set_0_R1_P5_K1_Ch2-Ch1.zen
70	5.012585e-03	2.222657e-03	5.180100e-03	20150708_gfpWAPLch3_G2G1\Mitosys2\Calibration\mEGFPC1_G2\H2B_mEGFP_set_0_R1_P5_K1_Ch2-Ch1.zen
80	5.289844e-03	1.826233e-03	5.003300e-03	20150708_gfpWAPLch3_G2G1\Mitosys2\Calibration\mEGFPC1_G2\H2B_mEGFP_set_0_R1_P5_K1_Ch2-Ch1.zen
90	5.202112e-03	2.312093e-03	4.839200e-03	20150708_gfpWAPLch3_G2G1\Mitosys2\Calibration\mEGFPC1_G2\H2B_mEGFP_set_0_R1_P5_K1_Ch2-Ch1.zen
100	4.695721e-03	1.752513e-03	4.686300e-03	20150708_gfpWAPLch3_G2G1\Mitosys2\Calibration\mEGFPC1_G2\H2B_mEGFP_set_0_R1_P5_K1_Ch2-Ch1.zen
120	4.509004e-03	1.871011e-03	4.410600e-03	20150708_gfpWAPLch3_G2G1\Mitosys2\Calibration\mEGFPC1_G2\H2B_mEGFP_set_0_R1_P5_K1_Ch2-Ch1.zen
140	4.631058e-03	1.768397e-03	4.168900e-03	20150708_gfpWAPLch3_G2G1\Mitosys2\Calibration\mEGFPC1_G2\H2B_mEGFP_set_0_R1_P5_K1_Ch2-Ch1.zen
160	3.365620e-03	1.648320e-03	3.955500e-03	20150708_gfpWAPLch3_G2G1\Mitosys2\Calibration\mEGFPC1_G2\H2B_mEGFP_set_0_R1_P5_K1_Ch2-Ch1.zen
180	3.708406e-03	1.170585e-03	3.765700e-03	20150708_gfpWAPLch3_G2G1\Mitosys2\Calibration\mEGFPC1_G2\H2B_mEGFP_set_0_R1_P5_K1_Ch2-Ch1.zen
200	3.789974e-03	1.328819e-03	3.595800e-03	20150708_gfpWAPLch3_G2G1\Mitosys2\Calibration\mEGFPC1_G2\H2B_mEGFP_set_0_R1_P5_K1_Ch2-Ch1.zen
220	3.810873e-03	1.241049e-03	3.442700e-03	20150708_gfpWAPLch3_G2G1\Mitosys2\Calibration\mEGFPC1_G2\H2B_mEGFP_set_0_R1_P5_K1_Ch2-Ch1.zen
240	2.896151e-03	1.074120e-03	3.304000e-03	20150708_gfpWAPLch3_G2G1\Mitosys2\Calibration\mEGFPC1_G2\H2B_mEGFP_set_0_R1_P5_K1_Ch2-Ch1.zen
260	3.298502e-03	1.325625e-03	3.177600e-03	20150708_gfpWAPLch3_G2G1\Mitosys2\Calibration\mEGFPC1_G2\H2B_mEGFP_set_0_R1_P5_K1_Ch2-Ch1.zen
280	3.013773e-03	1.563916e-03	3.061800e-03	20150708_gfpWAPLch3_G2G1\Mitosys2\Calibration\mEGFPC1_G2\H2B_mEGFP_set_0_R1_P5_K1_Ch2-Ch1.zen
300	2.841508e-03	9.247747e-04	2.955400e-03	20150708_gfpWAPLch3_G2G1\Mitosys2\Calibration\mEGFPC1_G2\H2B_mEGFP_set_0_R1_P5_K1_Ch2-Ch1.zen
340	2.495632e-03	8.429548e-04	2.765900e-03	20150708_gfpWAPLch3_G2G1\Mitosys2\Calibration\mEGFPC1_G2\H2B_mEGFP_set_0_R1_P5_K1_Ch2-Ch1.zen
380	3.037931e-03	9.844049e-04	2.602100e-03	20150708_gfpWAPLch3_G2G1\Mitosys2\Calibration\mEGFPC1_G2\H2B_mEGFP_set_0_R1_P5_K1_Ch2-Ch1.zen
420	2.440925e-03	7.292267e-04	2.458600e-03	20150708_gfpWAPLch3_G2G1\Mitosys2\Calibration\mEGFPC1_G2\H2B_mEGFP_set_0_R1_P5_K1_Ch2-Ch1.zen
460	2.440367e-03	1.211896e-03	2.331800e-03	20150708_gfpWAPLch3_G2G1\Mitosys2\Calibration\mEGFPC1_G2\H2B_mEGFP_set_0_R1_P5_K1_Ch2-Ch1.zen
500	2.290103e-03	9.445672e-04	2.218800e-03	20150708_gfpWAPLch3_G2G1\Mitosys2\Calibration\mEGFPC1_G2\H2B_mEGFP_set_0_R1_P5_K1_Ch2-Ch1.zen
540	2.278468e-03	9.158988e-04	2.117300e-03	20150708_gfpWAPLch3_G2G1\Mitosys2\Calibration\mEGFPC1_G2\H2B_mEGFP_set_0_R1_P5_K1_Ch2-Ch1.zen
580	1.718032e-03	7.499731e-04	2.025600e-03	20150708_gfpWAPLch3_G2G1\Mitosys2\Calibration\mEGFPC1_G2\H2B_mEGFP_set_0_R1_P5_K1_Ch2-Ch1.zen
620	1.955936e-03	1.494683e-03	1.942400e-03	20150708_gfpWAPLch3_G2G1\Mitosys2\Calibration\mEGFPC1_G2\H2B_mEGFP_set_0_R1_P5_K1_Ch2-Ch1.zen
660	1.741144e-03	1.213008e-03	1.866400e-03	20150708_gfpWAPLch3_G2G1\Mitosys2\Calibration\mEGFPC1_G2\H2B_mEGFP_set_0_R1_P5_K1_Ch2-Ch1.zen
700	1.910370e-03	9.641737e-04	1.796800e-03	20150708_gfpWAPLch3_G2G1\Mitosys2\Calibration\mEGFPC1_G2\H2B_mEGFP_set_0_R1_P5_K1_Ch2-Ch1.zen
780	1.391723e-03	1.050120e-03	1.673700e-03	20150708_gfpWAPLch3_G2G1\Mitosys2\Calibration\mEGFPC1_G2\H2B_mEGFP_set_0_R1_P5_K1_Ch2-Ch1.zen
860	1.304153e-03	1.052464e-03	1.568300e-03	20150708_gfpWAPLch3_G2G1\Mitosys2\Calibration\mEGFPC1_G2\H2B_mEGFP_set_0_R1_P5_K1_Ch2-Ch1.zen
940	1.004399e-03	9.710380e-04	1.477000e-03	20150708_gfpWAPLch3_G2G1\Mitosys2\Calibration\mEGFPC1_G2\H2B_mEGFP_set_0_R1_P5_K1_Ch2-Ch1.zen
1020	1.497582e-03	5.863600e-04	1.397200e-03	20150708_gfpWAPLch3_G2G1\Mitosys2\Calibration\mEGFPC1_G2\H2B_mEGFP_set_0_R1_P5_K1_Ch2-Ch1.zen
1100	1.326874e-03	9.223095e-04	1.326900e-03	20150708_gfpWAPLch3_G2G1\Mitosys2\Calibration\mEGFPC1_G2\H2B_mEGFP_set_0_R1_P5_K1_Ch2-Ch1.zen
1180	1.500504e-03	9.130434e-04	1.264500e-03	20150708_gfpWAPLch3_G2G1\Mitosys2\Calibration\mEGFPC1_G2\H2B_mEGFP_set_0_R1_P5_K1_Ch2-Ch1.zen
1260	1.322991e-03	9.974296e-04	1.208800e-03	20150708_gfpWAPLch3_G2G1\Mitosys2\Calibration\mEGFPC1_G2\H2B_mEGFP_set_0_R1_P5_K1_Ch2-Ch1.zen
1340	1.246183e-03	1.123574e-03	1.158700e-03	20150708_gfpWAPLch3_G2G1\Mitosys2\Calibration\mEGFPC1_G2\H2B_mEGFP_set_0_R1_P5_K1_Ch2-Ch1.zen
1420	1.373332e-03	6.908082e-04	1.113500e-03	20150708_gfpWAPLch3_G2G1\Mitosys2\Calibration\mEGFPC1_G2\H2B_mEGFP_set_0_R1_P5_K1_Ch2-Ch1.zen
1500	1.289152e-03	8.572199e-04	1.072500e-03	20150708_gfpWAPLch3_G2G1\Mitosys2\Calibration\mEGFPC1_G2\H2B_mEGFP_set_0_R1_P5_K1_Ch2-Ch1.zen
1660	8.964465e-04	8.034898e-04	1.000900e-03	20150708_gfpWAPLch3_G2G1\Mitosys2\Calibration\mEGFPC1_G2\H2B_mEGFP_set_0_R1_P5_K1_Ch2-Ch1.zen
1820	7.409924e-04	8.438380e-04	9.406200e-04	20150708_gfpWAPLch3_G2G1\Mitosys2\Calibration\mEGFPC1_G2\H2B_mEGFP_set_0_R1_P5_K1_Ch2-Ch1.zen
1980	8.259662e-04	4.376975e-04	8.891400e-04	20150708_gfpWAPLch3_G2G1\Mitosys2\Calibration\mEGFPC1_G2\H2B_mEGFP_set_0_R1_P5_K1_Ch2-Ch1.zen
2140	8.515634e-04	6.464007e-04	8.447100e-04	20150708_gfpWAPLch3_G2G1\Mitosys2\Calibration\mEGFPC1_G2\H2B_mEGFP_set_0_R1_P5_K1_Ch2-Ch1.zen
2300	7.666005e-04	5.637495e-04	8.060000e-04	20150708_gfpWAPLch3_G2G1\Mitosys2\Calibration\mEGFPC1_G2\H2B_mEGFP_set_0_R1_P5_K1_Ch2-Ch1.zen
2460	9.687360e-04	5.856545e-04	7.719800e-04	20150708_gfpWAPLch3_G2G1\Mitosys2\Calibration\mEGFPC1_G2\H2B_mEGFP_set_0_R1_P5_K1_Ch2-Ch1.zen
2620	6.876268e-04	7.671207e-04	7.418600e-04	20150708_gfpWAPLch3_G2G1\Mitosys2\Calibration\mEGFPC1_G2\H2B_mEGFP_set_0_R1_P5_K1_Ch2-Ch1.zen
2780	8.388888e-04	5.021272e-04	7.150200e-04	20150708_gfpWAPLch3_G2G1\Mitosys2\Calibration\mEGFPC1_G2\H2B_mEGFP_set_0_R1_P5_K1_Ch2-Ch1.zen
2940	7.601760e-04	7.070239e-04	6.909500e-04	20150708_gfpWAPLch3_G2G1\Mitosys2\Calibration\mEGFPC1_G2\H2B_mEGFP_set_0_R1_P5_K1_Ch2-Ch1.zen
3100	7.162003e-04	5.343134e-04	6.692600e-04	20150708_gfpWAPLch3_G2G1\Mitosys2\Calibration\mEGFPC1_G2\H2B_mEGFP_set_0_R1_P5_K1_Ch2-Ch1.zen
3420	5.364107e-04	4.335242e-04	6.317500e-04	20150708_gfpWAPLch3_G2G1\Mitosys2\Calibration\mEGFPC1_G2\H2B_mEGFP_set_0_R1_P5_K1_Ch2-Ch1.zen
3740	4.832024e-04	4.931141e-04	6.004600e-04	20150708_gfpWAPLch3_G2G1\Mitosys2\Calibration\mEGFPC1_G2\H2B_mEGFP_set_0_R1_P5_K1_Ch2-Ch1.zen
4060	4.468700e-04	5.883617e-04	5.739800e-04	20150708_gfpWAPLch3_G2G1\Mitosys2\Calibration\mEGFPC1_G2\H2B_mEGFP_set_0_R1_P5_K1_Ch2-Ch1.zen
4380	5.447925e-04	6.398961e-04	5.513000e-04	20150708_gfpWAPLch3_G2G1\Mitosys2\Calibration\mEGFPC1_G2\H2B_mEGFP_set_0_R1_P5_K1_Ch2-Ch1.zen
4700	3.254782e-04	5.498741e-04	5.316700e-04	20150708_gfpWAPLch3_G2G1\Mitosys2\Calibration\mEGFPC1_G2\H2B_mEGFP_set_0_R1_P5_K1_Ch2-Ch1.zen
5020	3.707018e-04	5.778084e-04	5.145100e-04	20150708_gfpWAPLch3_G2G1\Mitosys2\Calibration\mEGFPC1_G2\H2B_mEGFP_set_0_R1_P5_K1_Ch2-Ch1.zen
5340	5.951335e-04	4.877076e-04	4.994000e-04	20150708_gfpWAPLch3_G2G1\Mitosys2\Calibration\mEGFPC1_G2\H2B_mEGFP_set_0_R1_P5_K1_Ch2-Ch1.zen
5660	3.908388e-04	3.898330e-04	4.859900e-04	20150708_gfpWAPLch3_G2G1\Mitosys2\Calibration\mEGFPC1_G2\H2B_mEGFP_set_0_R1_P5_K1_Ch2-Ch1.zen
5980	5.516578e-04	6.141358e-04	4.740100e-04	20150708_gfpWAPLch3_G2G1\Mitosys2\Calibration\mEGFPC1_G2\H2B_mEGFP_set_0_R1_P5_K1_Ch2-Ch1.zen
6300	4.505755e-04	3.711123e-04	4.632400e-04	20150708_gfpWAPLch3_G2G1\Mitosys2\Calibration\mEGFPC1_G2\H2B_mEGFP_set_0_R1_P5_K1_Ch2-Ch1.zen
6940	4.163406e-04	3.889165e-04	4.446900e-04	20150708_gfpWAPLch3_G2G1\Mitosys2\Calibration\mEGFPC1_G2\H2B_mEGFP_set_0_R1_P5_K1_Ch2-Ch1.zen
7580	4.135893e-04	4.304158e-04	4.292700e-04	20150708_gfpWAPLch3_G2G1\Mitosys2\Calibration\mEGFPC1_G2\H2B_mEGFP_set_0_R1_P5_K1_Ch2-Ch1.zen
8220	2.834501e-04	4.562844e-04	4.162500e-04	20150708_gfpWAPLch3_G2G1\Mitosys2\Calibration\mEGFPC1_G2\H2B_mEGFP_set_0_R1_P5_K1_Ch2-Ch1.zen
8860	4.291411e-04	5.058800e-04	4.051000e-04	20150708_gfpWAPLch3_G2G1\Mitosys2\Calibration\mEGFPC1_G2\H2B_mEGFP_set_0_R1_P5_K1_Ch2-Ch1.zen
9500	5.797733e-04	5.495999e-04	3.954300e-04	20150708_gfpWAPLch3_G2G1\Mitosys2\Calibration\mEGFPC1_G2\H2B_mEGFP_set_0_R1_P5_K1_Ch2-Ch1.zen
10140	5.323377e-04	6.591479e-04	3.869700e-04	20150708_gfpWAPLch3_G2G1\Mitosys2\Calibration\mEGFPC1_G2\H2B_mEGFP_set_0_R1_P5_K1_Ch2-Ch1.zen
10780	5.291149e-04	4.605512e-04	3.794900e-04	20150708_gfpWAPLch3_G2G1\Mitosys2\Calibration\mEGFPC1_G2\H2B_mEGFP_set_0_R1_P5_K1_Ch2-Ch1.zen
11420	3.728978e-04	4.443468e-04	3.728200e-04	20150708_gfpWAPLch3_G2G1\Mitosys2\Calibration\mEGFPC1_G2\H2B_mEGFP_set_0_R1_P5_K1_Ch2-Ch1.zen
12060	4.377337e-04	4.506363e-04	3.668200e-04	20150708_gfpWAPLch3_G2G1\Mitosys2\Calibration\mEGFPC1_G2\H2B_mEGFP_set_0_R1_P5_K1_Ch2-Ch1.zen
12700	4.123042e-04	4.613136e-04	3.614000e-04	20150708_gfpWAPLch3_G2G1\Mitosys2\Calibration\mEGFPC1_G2\H2B_mEGFP_set_0_R1_P5_K1_Ch2-Ch1.zen
13980	3.677844e-04	4.231157e-04	3.519500e-04	20150708_gfpWAPLch3_G2G1\Mitosys2\Calibration\mEGFPC1_G2\H2B_mEGFP_set_0_R1_P5_K1_Ch2-Ch1.zen
15260	2.476308e-04	4.116863e-04	3.439500e-04	20150708_gfpWAPLch3_G2G1\Mitosys2\Calibration\mEGFPC1_G2\H2B_mEGFP_set_0_R1_P5_K1_Ch2-Ch1.zen
16540	2.873158e-04	3.968684e-04	3.370400e-04	20150708_gfpWAPLch3_G2G1\Mitosys2\Calibration\mEGFPC1_G2\H2B_mEGFP_set_0_R1_P5_K1_Ch2-Ch1.zen
17820	3.820750e-04	3.774889e-04	3.309800e-04	20150708_gfpWAPLch3_G2G1\Mitosys2\Calibration\mEGFPC1_G2\H2B_mEGFP_set_0_R1_P5_K1_Ch2-Ch1.zen
19100	2.766222e-04	4.561714e-04	3.256000e-04	20150708_gfpWAPLch3_G2G1\Mitosys2\Calibration\mEGFPC1_G2\H2B_mEGFP_set_0_R1_P5_K1_Ch2-Ch1.zen
20380	2.828234e-04	5.078418e-04	3.207400e-04	20150708_gfpWAPLch3_G2G1\Mitosys2\Calibration\mEGFPC1_G2\H2B_mEGFP_set_0_R1_P5_K1_Ch2-Ch1.zen
21660	2.928079e-04	5.001783e-04	3.163300e-04	20150708_gfpWAPLch3_G2G1\Mitosys2\Calibration\mEGFPC1_G2\H2B_mEGFP_set_0_R1_P5_K1_Ch2-Ch1.zen
22940	2.630175e-04	4.403226e-04	3.122700e-04	20150708_gfpWAPLch3_G2G1\Mitosys2\Calibration\mEGFPC1_G2\H2B_mEGFP_set_0_R1_P5_K1_Ch2-Ch1.zen
24220	3.610373e-04	4.604898e-04	3.085100e-04	20150708_gfpWAPLch3_G2G1\Mitosys2\Calibration\mEGFPC1_G2\H2B_mEGFP_set_0_R1_P5_K1_Ch2-Ch1.zen
25500	2.478256e-04	3.683818e-04	3.050100e-04	20150708_gfpWAPLch3_G2G1\Mitosys2\Calibration\mEGFPC1_G2\H2B_mEGFP_set_0_R1_P5_K1_Ch2-Ch1.zen
28060	3.579755e-04	4.425496e-04	2.986100e-04	20150708_gfpWAPLch3_G2G1\Mitosys2\Calibration\mEGFPC1_G2\H2B_mEGFP_set_0_R1_P5_K1_Ch2-Ch1.zen
30620	2.534348e-04	3.861670e-04	2.928500e-04	20150708_gfpWAPLch3_G2G1\Mitosys2\Calibration\mEGFPC1_G2\H2B_mEGFP_set_0_R1_P5_K1_Ch2-Ch1.zen
33180	3.246250e-04	3.990224e-04	2.875900e-04	20150708_gfpWAPLch3_G2G1\Mitosys2\Calibration\mEGFPC1_G2\H2B_mEGFP_set_0_R1_P5_K1_Ch2-Ch1.zen
35740	2.231287e-04	4.003914e-04	2.827000e-04	20150708_gfpWAPLch3_G2G1\Mitosys2\Calibration\mEGFPC1_G2\H2B_mEGFP_set_0_R1_P5_K1_Ch2-Ch1.zen
38300	2.846223e-04	3.444266e-04	2.781300e-04	20150708_gfpWAPLch3_G2G1\Mitosys2\Calibration\mEGFPC1_G2\H2B_mEGFP_set_0_R1_P5_K1_Ch2-Ch1.zen
40860	3.710159e-04	3.539632e-04	2.738200e-04	20150708_gfpWAPLch3_G2G1\Mitosys2\Calibration\mEGFPC1_G2\H2B_mEGFP_set_0_R1_P5_K1_Ch2-Ch1.zen
43420	2.439463e-04	3.934631e-04	2.697200e-04	20150708_gfpWAPLch3_G2G1\Mitosys2\Calibration\mEGFPC1_G2\H2B_mEGFP_set_0_R1_P5_K1_Ch2-Ch1.zen
45980	2.306266e-04	3.951208e-04	2.658000e-04	20150708_gfpWAPLch3_G2G1\Mitosys2\Calibration\mEGFPC1_G2\H2B_mEGFP_set_0_R1_P5_K1_Ch2-Ch1.zen
48540	2.385560e-04	4.136538e-04	2.620400e-04	20150708_gfpWAPLch3_G2G1\Mitosys2\Calibration\mEGFPC1_G2\H2B_mEGFP_set_0_R1_P5_K1_Ch2-Ch1.zen
51100	2.920376e-04	3.069052e-04	2.584200e-04	20150708_gfpWAPLch3_G2G1\Mitosys2\Calibration\mEGFPC1_G2\H2B_mEGFP_set_0_R1_P5_K1_Ch2-Ch1.zen
56220	2.363955e-04	3.356975e-04	2.515500e-04	20150708_gfpWAPLch3_G2G1\Mitosys2\Calibration\mEGFPC1_G2\H2B_mEGFP_set_0_R1_P5_K1_Ch2-Ch1.zen
61340	2.314270e-04	2.877332e-04	2.450900e-04	20150708_gfpWAPLch3_G2G1\Mitosys2\Calibration\mEGFPC1_G2\H2B_mEGFP_set_0_R1_P5_K1_Ch2-Ch1.zen
66460	1.984993e-04	2.976614e-04	2.389700e-04	20150708_gfpWAPLch3_G2G1\Mitosys2\Calibration\mEGFPC1_G2\H2B_mEGFP_set_0_R1_P5_K1_Ch2-Ch1.zen
71580	2.485764e-04	3.954032e-04	2.331600e-04	20150708_gfpWAPLch3_G2G1\Mitosys2\Calibration\mEGFPC1_G2\H2B_mEGFP_set_0_R1_P5_K1_Ch2-Ch1.zen
76700	2.436732e-04	3.118815e-04	2.276200e-04	20150708_gfpWAPLch3_G2G1\Mitosys2\Calibration\mEGFPC1_G2\H2B_mEGFP_set_0_R1_P5_K1_Ch2-Ch1.zen
81820	2.340733e-04	3.039223e-04	2.223200e-04	20150708_gfpWAPLch3_G2G1\Mitosys2\Calibration\mEGFPC1_G2\H2B_mEGFP_set_0_R1_P5_K1_Ch2-Ch1.zen
86940	2.518436e-04	3.332909e-04	2.172500e-04	20150708_gfpWAPLch3_G2G1\Mitosys2\Calibration\mEGFPC1_G2\H2B_mEGFP_set_0_R1_P5_K1_Ch2-Ch1.zen
92060	2.318117e-04	3.290928e-04	2.123800e-04	20150708_gfpWAPLch3_G2G1\Mitosys2\Calibration\mEGFPC1_G2\H2B_mEGFP_set_0_R1_P5_K1_Ch2-Ch1.zen
97180	1.631961e-04	3.124671e-04	2.077100e-04	20150708_gfpWAPLch3_G2G1\Mitosys2\Calibration\mEGFPC1_G2\H2B_mEGFP_set_0_R1_P5_K1_Ch2-Ch1.zen
102300	2.008275e-04	2.911318e-04	2.032100e-04	20150708_gfpWAPLch3_G2G1\Mitosys2\Calibration\mEGFPC1_G2\H2B_mEGFP_set_0_R1_P5_K1_Ch2-Ch1.zen
112540	1.814279e-04	2.429783e-04	1.947100e-04	20150708_gfpWAPLch3_G2G1\Mitosys2\Calibration\mEGFPC1_G2\H2B_mEGFP_set_0_R1_P5_K1_Ch2-Ch1.zen
122780	1.949527e-04	2.844614e-04	1.868100e-04	20150708_gfpWAPLch3_G2G1\Mitosys2\Calibration\mEGFPC1_G2\H2B_mEGFP_set_0_R1_P5_K1_Ch2-Ch1.zen
133020	1.999894e-04	2.677542e-04	1.794500e-04	20150708_gfpWAPLch3_G2G1\Mitosys2\Calibration\mEGFPC1_G2\H2B_mEGFP_set_0_R1_P5_K1_Ch2-Ch1.zen
143260	1.912178e-04	2.936011e-04	1.725800e-04	20150708_gfpWAPLch3_G2G1\Mitosys2\Calibration\mEGFPC1_G2\H2B_mEGFP_set_0_R1_P5_K1_Ch2-Ch1.zen
153500	1.683860e-04	2.783083e-04	1.661500e-04	20150708_gfpWAPLch3_G2G1\Mitosys2\Calibration\mEGFPC1_G2\H2B_mEGFP_set_0_R1_P5_K1_Ch2-Ch1.zen
163740	1.542376e-04	2.973188e-04	1.601200e-04	20150708_gfpWAPLch3_G2G1\Mitosys2\Calibration\mEGFPC1_G2\H2B_mEGFP_set_0_R1_P5_K1_Ch2-Ch1.zen
173980	1.538811e-04	3.391099e-04	1.544500e-04	20150708_gfpWAPLch3_G2G1\Mitosys2\Calibration\mEGFPC1_G2\H2B_mEGFP_set_0_R1_P5_K1_Ch2-Ch1.zen
184220	1.175911e-04	2.972355e-04	1.491300e-04	20150708_gfpWAPLch3_G2G1\Mitosys2\Calibration\mEGFPC1_G2\H2B_mEGFP_set_0_R1_P5_K1_Ch2-Ch1.zen
194460	1.651205e-04	2.581000e-04	1.441100e-04	20150708_gfpWAPLch3_G2G1\Mitosys2\Calibration\mEGFPC1_G2\H2B_mEGFP_set_0_R1_P5_K1_Ch2-Ch1.zen
204700	1.627217e-04	2.588002e-04	1.393800e-04	20150708_gfpWAPLch3_G2G1\Mitosys2\Calibration\mEGFPC1_G2\H2B_mEGFP_set_0_R1_P5_K1_Ch2-Ch1.zen
225180	1.599846e-04	3.071492e-04	1.306800e-04	20150708_gfpWAPLch3_G2G1\Mitosys2\Calibration\mEGFPC1_G2\H2B_mEGFP_set_0_R1_P5_K1_Ch2-Ch1.zen
245660	9.303620e-05	2.373522e-04	1.228800e-04	20150708_gfpWAPLch3_G2G1\Mitosys2\Calibration\mEGFPC1_G2\H2B_mEGFP_set_0_R1_P5_K1_Ch2-Ch1.zen
266140	1.138969e-04	2.334617e-04	1.158600e-04	20150708_gfpWAPLch3_G2G1\Mitosys2\Calibration\mEGFPC1_G2\H2B_mEGFP_set_0_R1_P5_K1_Ch2-Ch1.zen
286620	9.707215e-05	1.585782e-04	1.095100e-04	20150708_gfpWAPLch3_G2G1\Mitosys2\Calibration\mEGFPC1_G2\H2B_mEGFP_set_0_R1_P5_K1_Ch2-Ch1.zen
307100	5.807105e-05	1.757242e-04	1.037400e-04	20150708_gfpWAPLch3_G2G1\Mitosys2\Calibration\mEGFPC1_G2\H2B_mEGFP_set_0_R1_P5_K1_Ch2-Ch1.zen
327580	9.456581e-05	1.716955e-04	9.848200e-05	20150708_gfpWAPLch3_G2G1\Mitosys2\Calibration\mEGFPC1_G2\H2B_mEGFP_set_0_R1_P5_K1_Ch2-Ch1.zen
348060	1.076438e-04	2.276563e-04	9.367100e-05	20150708_gfpWAPLch3_G2G1\Mitosys2\Calibration\mEGFPC1_G2\H2B_mEGFP_set_0_R1_P5_K1_Ch2-Ch1.zen
368540	8.969030e-05	1.875761e-04	8.925600e-05	20150708_gfpWAPLch3_G2G1\Mitosys2\Calibration\mEGFPC1_G2\H2B_mEGFP_set_0_R1_P5_K1_Ch2-Ch1.zen
389020	6.573129e-05	2.354828e-04	8.519200e-05	20150708_gfpWAPLch3_G2G1\Mitosys2\Calibration\mEGFPC1_G2\H2B_mEGFP_set_0_R1_P5_K1_Ch2-Ch1.zen
409500	7.275579e-05	2.290965e-04	8.144100e-05	20150708_gfpWAPLch3_G2G1\Mitosys2\Calibration\mEGFPC1_G2\H2B_mEGFP_set_0_R1_P5_K1_Ch2-Ch1.zen
450460	3.299239e-05	2.112729e-04	7.474700e-05	20150708_gfpWAPLch3_G2G1\Mitosys2\Calibration\mEGFPC1_G2\H2B_mEGFP_set_0_R1_P5_K1_Ch2-Ch1.zen
491420	4.292124e-05	1.960495e-04	6.895800e-05	20150708_gfpWAPLch3_G2G1\Mitosys2\Calibration\mEGFPC1_G2\H2B_mEGFP_set_0_R1_P5_K1_Ch2-Ch1.zen
532380	3.265652e-05	2.284628e-04	6.390900e-05	20150708_gfpWAPLch3_G2G1\Mitosys2\Calibration\mEGFPC1_G2\H2B_mEGFP_set_0_R1_P5_K1_Ch2-Ch1.zen
573340	5.768337e-05	2.416130e-04	5.947100e-05	20150708_gfpWAPLch3_G2G1\Mitosys2\Calibration\mEGFPC1_G2\H2B_mEGFP_set_0_R1_P5_K1_Ch2-Ch1.zen
614300	7.589041e-05	2.043537e-04	5.554300e-05	20150708_gfpWAPLch3_G2G1\Mitosys2\Calibration\mEGFPC1_G2\H2B_mEGFP_set_0_R1_P5_K1_Ch2-Ch1.zen
655260	3.505277e-05	2.156230e-04	5.204500e-05	20150708_gfpWAPLch3_G2G1\Mitosys2\Calibration\mEGFPC1_G2\H2B_mEGFP_set_0_R1_P5_K1_Ch2-Ch1.zen
696220	3.716790e-05	2.400413e-04	4.891200e-05	20150708_gfpWAPLch3_G2G1\Mitosys2\Calibration\mEGFPC1_G2\H2B_mEGFP_set_0_R1_P5_K1_Ch2-Ch1.zen
737180	5.504578e-05	2.506017e-04	4.609300e-05	20150708_gfpWAPLch3_G2G1\Mitosys2\Calibration\mEGFPC1_G2\H2B_mEGFP_set_0_R1_P5_K1_Ch2-Ch1.zen
778140	6.145779e-05	2.882942e-04	4.354300e-05	20150708_gfpWAPLch3_G2G1\Mitosys2\Calibration\mEGFPC1_G2\H2B_mEGFP_set_0_R1_P5_K1_Ch2-Ch1.zen
819100	4.712541e-05	2.382281e-04	4.122800e-05	20150708_gfpWAPLch3_G2G1\Mitosys2\Calibration\mEGFPC1_G2\H2B_mEGFP_set_0_R1_P5_K1_Ch2-Ch1.zen
901020	1.927412e-05	2.297181e-04	3.718500e-05	20150708_gfpWAPLch3_G2G1\Mitosys2\Calibration\mEGFPC1_G2\H2B_mEGFP_set_0_R1_P5_K1_Ch2-Ch1.zen
982940	2.506036e-05	1.490572e-04	3.377900e-05	20150708_gfpWAPLch3_G2G1\Mitosys2\Calibration\mEGFPC1_G2\H2B_mEGFP_set_0_R1_P5_K1_Ch2-Ch1.zen
1064860	3.786241e-06	1.249573e-04	3.087500e-05	20150708_gfpWAPLch3_G2G1\Mitosys2\Calibration\mEGFPC1_G2\H2B_mEGFP_set_0_R1_P5_K1_Ch2-Ch1.zen
1146780	1.503520e-05	1.139029e-04	2.837300e-05	20150708_gfpWAPLch3_G2G1\Mitosys2\Calibration\mEGFPC1_G2\H2B_mEGFP_set_0_R1_P5_K1_Ch2-Ch1.zen
1228700	2.081663e-05	1.154786e-04	2.619700e-05	20150708_gfpWAPLch3_G2G1\Mitosys2\Calibration\mEGFPC1_G2\H2B_mEGFP_set_0_R1_P5_K1_Ch2-Ch1.zen
1310620	4.763508e-07	1.454774e-04	2.429100e-05	20150708_gfpWAPLch3_G2G1\Mitosys2\Calibration\mEGFPC1_G2\H2B_mEGFP_set_0_R1_P5_K1_Ch2-Ch1.zen
1392540	-6.038790e-06	2.126157e-04	2.260700e-05	20150708_gfpWAPLch3_G2G1\Mitosys2\Calibration\mEGFPC1_G2\H2B_mEGFP_set_0_R1_P5_K1_Ch2-Ch1.zen
1474460	-1.659767e-05	2.342770e-04	2.111200e-05	20150708_gfpWAPLch3_G2G1\Mitosys2\Calibration\mEGFPC1_G2\H2B_mEGFP_set_0_R1_P5_K1_Ch2-Ch1.zen
1556380	-1.133434e-05	1.821770e-04	1.977600e-05	20150708_gfpWAPLch3_G2G1\Mitosys2\Calibration\mEGFPC1_G2\H2B_mEGFP_set_0_R1_P5_K1_Ch2-Ch1.zen
10	9.145084e-03	2.679480e-03	9.223000e-03	20150708_gfpWAPLch3_G2G1\Mitosys2\Calibration\mEGFPC1_G2\H2B_mEGFP_set_0_R1_P6_K1_Ch2-Ch1.zen
20	9.005629e-03	2.327856e-03	8.804900e-03	20150708_gfpWAPLch3_G2G1\Mitosys2\Calibration\mEGFPC1_G2\H2B_mEGFP_set_0_R1_P6_K1_Ch2-Ch1.zen
30	8.547450e-03	3.174510e-03	8.409300e-03	20150708_gfpWAPLch3_G2G1\Mitosys2\Calibration\mEGFPC1_G2\H2B_mEGFP_set_0_R1_P6_K1_Ch2-Ch1.zen
40	7.729569e-03	2.548467e-03	8.039500e-03	20150708_gfpWAPLch3_G2G1\Mitosys2\Calibration\mEGFPC1_G2\H2B_mEGFP_set_0_R1_P6_K1_Ch2-Ch1.zen
50	7.628735e-03	2.837485e-03	7.695600e-03	20150708_gfpWAPLch3_G2G1\Mitosys2\Calibration\mEGFPC1_G2\H2B_mEGFP_set_0_R1_P6_K1_Ch2-Ch1.zen
60	7.093743e-03	2.717810e-03	7.376400e-03	20150708_gfpWAPLch3_G2G1\Mitosys2\Calibration\mEGFPC1_G2\H2B_mEGFP_set_0_R1_P6_K1_Ch2-Ch1.zen
70	7.318729e-03	2.675303e-03	7.080300e-03	20150708_gfpWAPLch3_G2G1\Mitosys2\Calibration\mEGFPC1_G2\H2B_mEGFP_set_0_R1_P6_K1_Ch2-Ch1.zen
80	6.955838e-03	2.575604e-03	6.805300e-03	20150708_gfpWAPLch3_G2G1\Mitosys2\Calibration\mEGFPC1_G2\H2B_mEGFP_set_0_R1_P6_K1_Ch2-Ch1.zen
90	6.612257e-03	2.617463e-03	6.549900e-03	20150708_gfpWAPLch3_G2G1\Mitosys2\Calibration\mEGFPC1_G2\H2B_mEGFP_set_0_R1_P6_K1_Ch2-Ch1.zen
100	6.148329e-03	2.085468e-03	6.312300e-03	20150708_gfpWAPLch3_G2G1\Mitosys2\Calibration\mEGFPC1_G2\H2B_mEGFP_set_0_R1_P6_K1_Ch2-Ch1.zen
120	5.793043e-03	1.567915e-03	5.884400e-03	20150708_gfpWAPLch3_G2G1\Mitosys2\Calibration\mEGFPC1_G2\H2B_mEGFP_set_0_R1_P6_K1_Ch2-Ch1.zen
140	6.194105e-03	1.694191e-03	5.510800e-03	20150708_gfpWAPLch3_G2G1\Mitosys2\Calibration\mEGFPC1_G2\H2B_mEGFP_set_0_R1_P6_K1_Ch2-Ch1.zen
160	5.047323e-03	1.895457e-03	5.182400e-03	20150708_gfpWAPLch3_G2G1\Mitosys2\Calibration\mEGFPC1_G2\H2B_mEGFP_set_0_R1_P6_K1_Ch2-Ch1.zen
180	5.025980e-03	2.183604e-03	4.891900e-03	20150708_gfpWAPLch3_G2G1\Mitosys2\Calibration\mEGFPC1_G2\H2B_mEGFP_set_0_R1_P6_K1_Ch2-Ch1.zen
200	5.396327e-03	1.859691e-03	4.633200e-03	20150708_gfpWAPLch3_G2G1\Mitosys2\Calibration\mEGFPC1_G2\H2B_mEGFP_set_0_R1_P6_K1_Ch2-Ch1.zen
220	4.515347e-03	1.961983e-03	4.401600e-03	20150708_gfpWAPLch3_G2G1\Mitosys2\Calibration\mEGFPC1_G2\H2B_mEGFP_set_0_R1_P6_K1_Ch2-Ch1.zen
240	4.459184e-03	1.924427e-03	4.193000e-03	20150708_gfpWAPLch3_G2G1\Mitosys2\Calibration\mEGFPC1_G2\H2B_mEGFP_set_0_R1_P6_K1_Ch2-Ch1.zen
260	3.939650e-03	1.610255e-03	4.004300e-03	20150708_gfpWAPLch3_G2G1\Mitosys2\Calibration\mEGFPC1_G2\H2B_mEGFP_set_0_R1_P6_K1_Ch2-Ch1.zen
280	2.926049e-03	1.868516e-03	3.832600e-03	20150708_gfpWAPLch3_G2G1\Mitosys2\Calibration\mEGFPC1_G2\H2B_mEGFP_set_0_R1_P6_K1_Ch2-Ch1.zen
300	3.545005e-03	8.676253e-04	3.675800e-03	20150708_gfpWAPLch3_G2G1\Mitosys2\Calibration\mEGFPC1_G2\H2B_mEGFP_set_0_R1_P6_K1_Ch2-Ch1.zen
340	3.046581e-03	1.864410e-03	3.399600e-03	20150708_gfpWAPLch3_G2G1\Mitosys2\Calibration\mEGFPC1_G2\H2B_mEGFP_set_0_R1_P6_K1_Ch2-Ch1.zen
380	3.189817e-03	1.635969e-03	3.163900e-03	20150708_gfpWAPLch3_G2G1\Mitosys2\Calibration\mEGFPC1_G2\H2B_mEGFP_set_0_R1_P6_K1_Ch2-Ch1.zen
420	2.733878e-03	1.332620e-03	2.960400e-03	20150708_gfpWAPLch3_G2G1\Mitosys2\Calibration\mEGFPC1_G2\H2B_mEGFP_set_0_R1_P6_K1_Ch2-Ch1.zen
460	2.879077e-03	1.404653e-03	2.782800e-03	20150708_gfpWAPLch3_G2G1\Mitosys2\Calibration\mEGFPC1_G2\H2B_mEGFP_set_0_R1_P6_K1_Ch2-Ch1.zen
500	2.412496e-03	1.494184e-03	2.626500e-03	20150708_gfpWAPLch3_G2G1\Mitosys2\Calibration\mEGFPC1_G2\H2B_mEGFP_set_0_R1_P6_K1_Ch2-Ch1.zen
540	2.627159e-03	1.302160e-03	2.487800e-03	20150708_gfpWAPLch3_G2G1\Mitosys2\Calibration\mEGFPC1_G2\H2B_mEGFP_set_0_R1_P6_K1_Ch2-Ch1.zen
580	2.545658e-03	1.287839e-03	2.363800e-03	20150708_gfpWAPLch3_G2G1\Mitosys2\Calibration\mEGFPC1_G2\H2B_mEGFP_set_0_R1_P6_K1_Ch2-Ch1.zen
620	2.121201e-03	1.063439e-03	2.252400e-03	20150708_gfpWAPLch3_G2G1\Mitosys2\Calibration\mEGFPC1_G2\H2B_mEGFP_set_0_R1_P6_K1_Ch2-Ch1.zen
660	2.271736e-03	1.406828e-03	2.151800e-03	20150708_gfpWAPLch3_G2G1\Mitosys2\Calibration\mEGFPC1_G2\H2B_mEGFP_set_0_R1_P6_K1_Ch2-Ch1.zen
700	2.121548e-03	1.140275e-03	2.060400e-03	20150708_gfpWAPLch3_G2G1\Mitosys2\Calibration\mEGFPC1_G2\H2B_mEGFP_set_0_R1_P6_K1_Ch2-Ch1.zen
780	2.219573e-03	1.001196e-03	1.900700e-03	20150708_gfpWAPLch3_G2G1\Mitosys2\Calibration\mEGFPC1_G2\H2B_mEGFP_set_0_R1_P6_K1_Ch2-Ch1.zen
860	2.061939e-03	1.229061e-03	1.766000e-03	20150708_gfpWAPLch3_G2G1\Mitosys2\Calibration\mEGFPC1_G2\H2B_mEGFP_set_0_R1_P6_K1_Ch2-Ch1.zen
940	1.874520e-03	1.200169e-03	1.650900e-03	20150708_gfpWAPLch3_G2G1\Mitosys2\Calibration\mEGFPC1_G2\H2B_mEGFP_set_0_R1_P6_K1_Ch2-Ch1.zen
1020	1.603635e-03	8.006314e-04	1.551300e-03	20150708_gfpWAPLch3_G2G1\Mitosys2\Calibration\mEGFPC1_G2\H2B_mEGFP_set_0_R1_P6_K1_Ch2-Ch1.zen
1100	1.454975e-03	1.216497e-03	1.464400e-03	20150708_gfpWAPLch3_G2G1\Mitosys2\Calibration\mEGFPC1_G2\H2B_mEGFP_set_0_R1_P6_K1_Ch2-Ch1.zen
1180	1.234671e-03	1.234609e-03	1.387900e-03	20150708_gfpWAPLch3_G2G1\Mitosys2\Calibration\mEGFPC1_G2\H2B_mEGFP_set_0_R1_P6_K1_Ch2-Ch1.zen
1260	1.450035e-03	8.532642e-04	1.320000e-03	20150708_gfpWAPLch3_G2G1\Mitosys2\Calibration\mEGFPC1_G2\H2B_mEGFP_set_0_R1_P6_K1_Ch2-Ch1.zen
1340	1.324005e-03	9.951285e-04	1.259400e-03	20150708_gfpWAPLch3_G2G1\Mitosys2\Calibration\mEGFPC1_G2\H2B_mEGFP_set_0_R1_P6_K1_Ch2-Ch1.zen
1420	1.091535e-03	1.149438e-03	1.204800e-03	20150708_gfpWAPLch3_G2G1\Mitosys2\Calibration\mEGFPC1_G2\H2B_mEGFP_set_0_R1_P6_K1_Ch2-Ch1.zen
1500	1.110596e-03	9.283707e-04	1.155500e-03	20150708_gfpWAPLch3_G2G1\Mitosys2\Calibration\mEGFPC1_G2\H2B_mEGFP_set_0_R1_P6_K1_Ch2-Ch1.zen
1660	1.038517e-03	8.272212e-04	1.069900e-03	20150708_gfpWAPLch3_G2G1\Mitosys2\Calibration\mEGFPC1_G2\H2B_mEGFP_set_0_R1_P6_K1_Ch2-Ch1.zen
1820	1.107647e-03	7.505403e-04	9.978000e-04	20150708_gfpWAPLch3_G2G1\Mitosys2\Calibration\mEGFPC1_G2\H2B_mEGFP_set_0_R1_P6_K1_Ch2-Ch1.zen
1980	8.414744e-04	6.735061e-04	9.362600e-04	20150708_gfpWAPLch3_G2G1\Mitosys2\Calibration\mEGFPC1_G2\H2B_mEGFP_set_0_R1_P6_K1_Ch2-Ch1.zen
2140	9.879661e-04	7.210057e-04	8.829700e-04	20150708_gfpWAPLch3_G2G1\Mitosys2\Calibration\mEGFPC1_G2\H2B_mEGFP_set_0_R1_P6_K1_Ch2-Ch1.zen
2300	8.320560e-04	6.648255e-04	8.362700e-04	20150708_gfpWAPLch3_G2G1\Mitosys2\Calibration\mEGFPC1_G2\H2B_mEGFP_set_0_R1_P6_K1_Ch2-Ch1.zen
2460	7.385409e-04	5.906258e-04	7.949200e-04	20150708_gfpWAPLch3_G2G1\Mitosys2\Calibration\mEGFPC1_G2\H2B_mEGFP_set_0_R1_P6_K1_Ch2-Ch1.zen
2620	6.480182e-04	6.973413e-04	7.579600e-04	20150708_gfpWAPLch3_G2G1\Mitosys2\Calibration\mEGFPC1_G2\H2B_mEGFP_set_0_R1_P6_K1_Ch2-Ch1.zen
2780	6.527741e-04	7.844105e-04	7.246500e-04	20150708_gfpWAPLch3_G2G1\Mitosys2\Calibration\mEGFPC1_G2\H2B_mEGFP_set_0_R1_P6_K1_Ch2-Ch1.zen
2940	6.638118e-04	6.101262e-04	6.944200e-04	20150708_gfpWAPLch3_G2G1\Mitosys2\Calibration\mEGFPC1_G2\H2B_mEGFP_set_0_R1_P6_K1_Ch2-Ch1.zen
3100	6.869204e-04	5.067078e-04	6.667900e-04	20150708_gfpWAPLch3_G2G1\Mitosys2\Calibration\mEGFPC1_G2\H2B_mEGFP_set_0_R1_P6_K1_Ch2-Ch1.zen
3420	2.828573e-04	6.420042e-04	6.179200e-04	20150708_gfpWAPLch3_G2G1\Mitosys2\Calibration\mEGFPC1_G2\H2B_mEGFP_set_0_R1_P6_K1_Ch2-Ch1.zen
3740	7.659663e-04	6.210018e-04	5.758100e-04	20150708_gfpWAPLch3_G2G1\Mitosys2\Calibration\mEGFPC1_G2\H2B_mEGFP_set_0_R1_P6_K1_Ch2-Ch1.zen
4060	6.206451e-04	7.090344e-04	5.389300e-04	20150708_gfpWAPLch3_G2G1\Mitosys2\Calibration\mEGFPC1_G2\H2B_mEGFP_set_0_R1_P6_K1_Ch2-Ch1.zen
4380	6.178861e-04	7.202598e-04	5.061900e-04	20150708_gfpWAPLch3_G2G1\Mitosys2\Calibration\mEGFPC1_G2\H2B_mEGFP_set_0_R1_P6_K1_Ch2-Ch1.zen
4700	3.777896e-04	7.041714e-04	4.768300e-04	20150708_gfpWAPLch3_G2G1\Mitosys2\Calibration\mEGFPC1_G2\H2B_mEGFP_set_0_R1_P6_K1_Ch2-Ch1.zen
5020	5.690073e-04	6.731400e-04	4.502500e-04	20150708_gfpWAPLch3_G2G1\Mitosys2\Calibration\mEGFPC1_G2\H2B_mEGFP_set_0_R1_P6_K1_Ch2-Ch1.zen
5340	4.507326e-04	5.284084e-04	4.260400e-04	20150708_gfpWAPLch3_G2G1\Mitosys2\Calibration\mEGFPC1_G2\H2B_mEGFP_set_0_R1_P6_K1_Ch2-Ch1.zen
5660	1.687800e-04	4.606181e-04	4.038400e-04	20150708_gfpWAPLch3_G2G1\Mitosys2\Calibration\mEGFPC1_G2\H2B_mEGFP_set_0_R1_P6_K1_Ch2-Ch1.zen
5980	1.034353e-04	5.020691e-04	3.833900e-04	20150708_gfpWAPLch3_G2G1\Mitosys2\Calibration\mEGFPC1_G2\H2B_mEGFP_set_0_R1_P6_K1_Ch2-Ch1.zen
6300	2.285632e-04	4.019682e-04	3.644900e-04	20150708_gfpWAPLch3_G2G1\Mitosys2\Calibration\mEGFPC1_G2\H2B_mEGFP_set_0_R1_P6_K1_Ch2-Ch1.zen
6940	3.616700e-04	4.921402e-04	3.306200e-04	20150708_gfpWAPLch3_G2G1\Mitosys2\Calibration\mEGFPC1_G2\H2B_mEGFP_set_0_R1_P6_K1_Ch2-Ch1.zen
7580	2.779410e-04	5.839282e-04	3.011700e-04	20150708_gfpWAPLch3_G2G1\Mitosys2\Calibration\mEGFPC1_G2\H2B_mEGFP_set_0_R1_P6_K1_Ch2-Ch1.zen
8220	2.397082e-04	5.371336e-04	2.753500e-04	20150708_gfpWAPLch3_G2G1\Mitosys2\Calibration\mEGFPC1_G2\H2B_mEGFP_set_0_R1_P6_K1_Ch2-Ch1.zen
8860	3.841906e-04	4.709434e-04	2.525700e-04	20150708_gfpWAPLch3_G2G1\Mitosys2\Calibration\mEGFPC1_G2\H2B_mEGFP_set_0_R1_P6_K1_Ch2-Ch1.zen
9500	2.153944e-04	3.912576e-04	2.323800e-04	20150708_gfpWAPLch3_G2G1\Mitosys2\Calibration\mEGFPC1_G2\H2B_mEGFP_set_0_R1_P6_K1_Ch2-Ch1.zen
10140	2.854531e-04	4.456399e-04	2.144000e-04	20150708_gfpWAPLch3_G2G1\Mitosys2\Calibration\mEGFPC1_G2\H2B_mEGFP_set_0_R1_P6_K1_Ch2-Ch1.zen
10780	3.310278e-04	4.374166e-04	1.983300e-04	20150708_gfpWAPLch3_G2G1\Mitosys2\Calibration\mEGFPC1_G2\H2B_mEGFP_set_0_R1_P6_K1_Ch2-Ch1.zen
11420	2.771927e-04	5.362037e-04	1.839100e-04	20150708_gfpWAPLch3_G2G1\Mitosys2\Calibration\mEGFPC1_G2\H2B_mEGFP_set_0_R1_P6_K1_Ch2-Ch1.zen
12060	1.171410e-04	3.947344e-04	1.709400e-04	20150708_gfpWAPLch3_G2G1\Mitosys2\Calibration\mEGFPC1_G2\H2B_mEGFP_set_0_R1_P6_K1_Ch2-Ch1.zen
12700	2.615140e-04	4.678916e-04	1.592300e-04	20150708_gfpWAPLch3_G2G1\Mitosys2\Calibration\mEGFPC1_G2\H2B_mEGFP_set_0_R1_P6_K1_Ch2-Ch1.zen
13980	9.051011e-05	4.445939e-04	1.390200e-04	20150708_gfpWAPLch3_G2G1\Mitosys2\Calibration\mEGFPC1_G2\H2B_mEGFP_set_0_R1_P6_K1_Ch2-Ch1.zen
15260	4.266235e-05	4.826847e-04	1.222900e-04	20150708_gfpWAPLch3_G2G1\Mitosys2\Calibration\mEGFPC1_G2\H2B_mEGFP_set_0_R1_P6_K1_Ch2-Ch1.zen
16540	1.369616e-04	3.827874e-04	1.083100e-04	20150708_gfpWAPLch3_G2G1\Mitosys2\Calibration\mEGFPC1_G2\H2B_mEGFP_set_0_R1_P6_K1_Ch2-Ch1.zen
17820	1.660332e-04	4.081560e-04	9.652200e-05	20150708_gfpWAPLch3_G2G1\Mitosys2\Calibration\mEGFPC1_G2\H2B_mEGFP_set_0_R1_P6_K1_Ch2-Ch1.zen
19100	2.149187e-05	3.841396e-04	8.650100e-05	20150708_gfpWAPLch3_G2G1\Mitosys2\Calibration\mEGFPC1_G2\H2B_mEGFP_set_0_R1_P6_K1_Ch2-Ch1.zen
20380	1.362934e-04	3.745857e-04	7.791700e-05	20150708_gfpWAPLch3_G2G1\Mitosys2\Calibration\mEGFPC1_G2\H2B_mEGFP_set_0_R1_P6_K1_Ch2-Ch1.zen
21660	-1.659701e-05	4.689030e-04	7.051400e-05	20150708_gfpWAPLch3_G2G1\Mitosys2\Calibration\mEGFPC1_G2\H2B_mEGFP_set_0_R1_P6_K1_Ch2-Ch1.zen
22940	-7.495970e-05	4.167286e-04	6.408900e-05	20150708_gfpWAPLch3_G2G1\Mitosys2\Calibration\mEGFPC1_G2\H2B_mEGFP_set_0_R1_P6_K1_Ch2-Ch1.zen
24220	1.750463e-06	4.164788e-04	5.847800e-05	20150708_gfpWAPLch3_G2G1\Mitosys2\Calibration\mEGFPC1_G2\H2B_mEGFP_set_0_R1_P6_K1_Ch2-Ch1.zen
25500	-1.860183e-05	3.235882e-04	5.355200e-05	20150708_gfpWAPLch3_G2G1\Mitosys2\Calibration\mEGFPC1_G2\H2B_mEGFP_set_0_R1_P6_K1_Ch2-Ch1.zen
28060	-7.124830e-05	3.533466e-04	4.535200e-05	20150708_gfpWAPLch3_G2G1\Mitosys2\Calibration\mEGFPC1_G2\H2B_mEGFP_set_0_R1_P6_K1_Ch2-Ch1.zen
30620	-8.382726e-05	3.265269e-04	3.885200e-05	20150708_gfpWAPLch3_G2G1\Mitosys2\Calibration\mEGFPC1_G2\H2B_mEGFP_set_0_R1_P6_K1_Ch2-Ch1.zen
33180	-1.583323e-05	3.563588e-04	3.361800e-05	20150708_gfpWAPLch3_G2G1\Mitosys2\Calibration\mEGFPC1_G2\H2B_mEGFP_set_0_R1_P6_K1_Ch2-Ch1.zen
35740	-4.366152e-05	3.110723e-04	2.934600e-05	20150708_gfpWAPLch3_G2G1\Mitosys2\Calibration\mEGFPC1_G2\H2B_mEGFP_set_0_R1_P6_K1_Ch2-Ch1.zen
38300	1.232816e-05	3.346884e-04	2.581500e-05	20150708_gfpWAPLch3_G2G1\Mitosys2\Calibration\mEGFPC1_G2\H2B_mEGFP_set_0_R1_P6_K1_Ch2-Ch1.zen
40860	-3.996877e-05	2.594446e-04	2.286600e-05	20150708_gfpWAPLch3_G2G1\Mitosys2\Calibration\mEGFPC1_G2\H2B_mEGFP_set_0_R1_P6_K1_Ch2-Ch1.zen
43420	-1.195133e-04	3.801009e-04	2.038000e-05	20150708_gfpWAPLch3_G2G1\Mitosys2\Calibration\mEGFPC1_G2\H2B_mEGFP_set_0_R1_P6_K1_Ch2-Ch1.zen
45980	-4.772892e-05	3.543663e-04	1.826500e-05	20150708_gfpWAPLch3_G2G1\Mitosys2\Calibration\mEGFPC1_G2\H2B_mEGFP_set_0_R1_P6_K1_Ch2-Ch1.zen
48540	1.210914e-04	3.857446e-04	1.645300e-05	20150708_gfpWAPLch3_G2G1\Mitosys2\Calibration\mEGFPC1_G2\H2B_mEGFP_set_0_R1_P6_K1_Ch2-Ch1.zen
51100	4.998334e-05	3.083670e-04	1.489000e-05	20150708_gfpWAPLch3_G2G1\Mitosys2\Calibration\mEGFPC1_G2\H2B_mEGFP_set_0_R1_P6_K1_Ch2-Ch1.zen
56220	9.690075e-05	2.803166e-04	1.234600e-05	20150708_gfpWAPLch3_G2G1\Mitosys2\Calibration\mEGFPC1_G2\H2B_mEGFP_set_0_R1_P6_K1_Ch2-Ch1.zen
61340	9.021767e-05	3.066672e-04	1.038500e-05	20150708_gfpWAPLch3_G2G1\Mitosys2\Calibration\mEGFPC1_G2\H2B_mEGFP_set_0_R1_P6_K1_Ch2-Ch1.zen
66460	-8.334701e-06	2.551805e-04	8.845100e-06	20150708_gfpWAPLch3_G2G1\Mitosys2\Calibration\mEGFPC1_G2\H2B_mEGFP_set_0_R1_P6_K1_Ch2-Ch1.zen
71580	-5.936284e-05	2.712612e-04	7.615800e-06	20150708_gfpWAPLch3_G2G1\Mitosys2\Calibration\mEGFPC1_G2\H2B_mEGFP_set_0_R1_P6_K1_Ch2-Ch1.zen
76700	1.894450e-05	2.178935e-04	6.620200e-06	20150708_gfpWAPLch3_G2G1\Mitosys2\Calibration\mEGFPC1_G2\H2B_mEGFP_set_0_R1_P6_K1_Ch2-Ch1.zen
81820	7.903623e-05	2.861872e-04	5.803800e-06	20150708_gfpWAPLch3_G2G1\Mitosys2\Calibration\mEGFPC1_G2\H2B_mEGFP_set_0_R1_P6_K1_Ch2-Ch1.zen
86940	3.879340e-05	2.096870e-04	5.126700e-06	20150708_gfpWAPLch3_G2G1\Mitosys2\Calibration\mEGFPC1_G2\H2B_mEGFP_set_0_R1_P6_K1_Ch2-Ch1.zen
92060	3.184899e-05	2.150113e-04	4.559600e-06	20150708_gfpWAPLch3_G2G1\Mitosys2\Calibration\mEGFPC1_G2\H2B_mEGFP_set_0_R1_P6_K1_Ch2-Ch1.zen
97180	8.962998e-05	2.804027e-04	4.080300e-06	20150708_gfpWAPLch3_G2G1\Mitosys2\Calibration\mEGFPC1_G2\H2B_mEGFP_set_0_R1_P6_K1_Ch2-Ch1.zen
102300	1.357820e-04	2.257797e-04	3.671800e-06	20150708_gfpWAPLch3_G2G1\Mitosys2\Calibration\mEGFPC1_G2\H2B_mEGFP_set_0_R1_P6_K1_Ch2-Ch1.zen
112540	-4.691932e-05	1.793877e-04	3.017900e-06	20150708_gfpWAPLch3_G2G1\Mitosys2\Calibration\mEGFPC1_G2\H2B_mEGFP_set_0_R1_P6_K1_Ch2-Ch1.zen
122780	2.786266e-05	1.680446e-04	2.523500e-06	20150708_gfpWAPLch3_G2G1\Mitosys2\Calibration\mEGFPC1_G2\H2B_mEGFP_set_0_R1_P6_K1_Ch2-Ch1.zen
133020	3.452256e-05	1.504132e-04	2.141100e-06	20150708_gfpWAPLch3_G2G1\Mitosys2\Calibration\mEGFPC1_G2\H2B_mEGFP_set_0_R1_P6_K1_Ch2-Ch1.zen
143260	2.420531e-05	1.783355e-04	1.839600e-06	20150708_gfpWAPLch3_G2G1\Mitosys2\Calibration\mEGFPC1_G2\H2B_mEGFP_set_0_R1_P6_K1_Ch2-Ch1.zen
153500	5.749415e-06	2.141112e-04	1.598000e-06	20150708_gfpWAPLch3_G2G1\Mitosys2\Calibration\mEGFPC1_G2\H2B_mEGFP_set_0_R1_P6_K1_Ch2-Ch1.zen
163740	-3.384479e-05	2.010979e-04	1.401300e-06	20150708_gfpWAPLch3_G2G1\Mitosys2\Calibration\mEGFPC1_G2\H2B_mEGFP_set_0_R1_P6_K1_Ch2-Ch1.zen
173980	-1.868477e-05	1.522961e-04	1.239300e-06	20150708_gfpWAPLch3_G2G1\Mitosys2\Calibration\mEGFPC1_G2\H2B_mEGFP_set_0_R1_P6_K1_Ch2-Ch1.zen
184220	-1.020326e-04	2.142741e-04	1.104200e-06	20150708_gfpWAPLch3_G2G1\Mitosys2\Calibration\mEGFPC1_G2\H2B_mEGFP_set_0_R1_P6_K1_Ch2-Ch1.zen
194460	-2.884745e-05	1.951477e-04	9.904500e-07	20150708_gfpWAPLch3_G2G1\Mitosys2\Calibration\mEGFPC1_G2\H2B_mEGFP_set_0_R1_P6_K1_Ch2-Ch1.zen
204700	3.013199e-05	1.988928e-04	8.937200e-07	20150708_gfpWAPLch3_G2G1\Mitosys2\Calibration\mEGFPC1_G2\H2B_mEGFP_set_0_R1_P6_K1_Ch2-Ch1.zen
225180	-3.147146e-05	1.572972e-04	7.391800e-07	20150708_gfpWAPLch3_G2G1\Mitosys2\Calibration\mEGFPC1_G2\H2B_mEGFP_set_0_R1_P6_K1_Ch2-Ch1.zen
245660	-3.836205e-05	1.233612e-04	6.223700e-07	20150708_gfpWAPLch3_G2G1\Mitosys2\Calibration\mEGFPC1_G2\H2B_mEGFP_set_0_R1_P6_K1_Ch2-Ch1.zen
266140	-5.606802e-05	1.775509e-04	5.318800e-07	20150708_gfpWAPLch3_G2G1\Mitosys2\Calibration\mEGFPC1_G2\H2B_mEGFP_set_0_R1_P6_K1_Ch2-Ch1.zen
286620	1.567707e-05	1.544495e-04	4.603300e-07	20150708_gfpWAPLch3_G2G1\Mitosys2\Calibration\mEGFPC1_G2\H2B_mEGFP_set_0_R1_P6_K1_Ch2-Ch1.zen
307100	6.826750e-05	1.758869e-04	4.027500e-07	20150708_gfpWAPLch3_G2G1\Mitosys2\Calibration\mEGFPC1_G2\H2B_mEGFP_set_0_R1_P6_K1_Ch2-Ch1.zen
327580	-7.293300e-06	1.309368e-04	3.556800e-07	20150708_gfpWAPLch3_G2G1\Mitosys2\Calibration\mEGFPC1_G2\H2B_mEGFP_set_0_R1_P6_K1_Ch2-Ch1.zen
348060	3.177009e-05	1.754987e-04	3.167000e-07	20150708_gfpWAPLch3_G2G1\Mitosys2\Calibration\mEGFPC1_G2\H2B_mEGFP_set_0_R1_P6_K1_Ch2-Ch1.zen
368540	9.155365e-05	1.957264e-04	2.840300e-07	20150708_gfpWAPLch3_G2G1\Mitosys2\Calibration\mEGFPC1_G2\H2B_mEGFP_set_0_R1_P6_K1_Ch2-Ch1.zen
389020	-4.145755e-05	1.636992e-04	2.563700e-07	20150708_gfpWAPLch3_G2G1\Mitosys2\Calibration\mEGFPC1_G2\H2B_mEGFP_set_0_R1_P6_K1_Ch2-Ch1.zen
409500	-1.536853e-05	1.101130e-04	2.327200e-07	20150708_gfpWAPLch3_G2G1\Mitosys2\Calibration\mEGFPC1_G2\H2B_mEGFP_set_0_R1_P6_K1_Ch2-Ch1.zen
450460	4.582806e-05	1.192619e-04	1.946400e-07	20150708_gfpWAPLch3_G2G1\Mitosys2\Calibration\mEGFPC1_G2\H2B_mEGFP_set_0_R1_P6_K1_Ch2-Ch1.zen
491420	3.031599e-05	1.592203e-04	1.655500e-07	20150708_gfpWAPLch3_G2G1\Mitosys2\Calibration\mEGFPC1_G2\H2B_mEGFP_set_0_R1_P6_K1_Ch2-Ch1.zen
532380	5.673962e-05	9.503432e-05	1.427900e-07	20150708_gfpWAPLch3_G2G1\Mitosys2\Calibration\mEGFPC1_G2\H2B_mEGFP_set_0_R1_P6_K1_Ch2-Ch1.zen
573340	1.013633e-05	1.333138e-04	1.246100e-07	20150708_gfpWAPLch3_G2G1\Mitosys2\Calibration\mEGFPC1_G2\H2B_mEGFP_set_0_R1_P6_K1_Ch2-Ch1.zen
614300	-1.526510e-05	1.018715e-04	1.098600e-07	20150708_gfpWAPLch3_G2G1\Mitosys2\Calibration\mEGFPC1_G2\H2B_mEGFP_set_0_R1_P6_K1_Ch2-Ch1.zen
655260	2.625222e-05	1.322154e-04	9.769200e-08	20150708_gfpWAPLch3_G2G1\Mitosys2\Calibration\mEGFPC1_G2\H2B_mEGFP_set_0_R1_P6_K1_Ch2-Ch1.zen
696220	-4.519679e-06	1.496396e-04	8.753800e-08	20150708_gfpWAPLch3_G2G1\Mitosys2\Calibration\mEGFPC1_G2\H2B_mEGFP_set_0_R1_P6_K1_Ch2-Ch1.zen
737180	-2.899772e-05	1.490671e-04	7.896600e-08	20150708_gfpWAPLch3_G2G1\Mitosys2\Calibration\mEGFPC1_G2\H2B_mEGFP_set_0_R1_P6_K1_Ch2-Ch1.zen
778140	2.085352e-05	1.256646e-04	7.165700e-08	20150708_gfpWAPLch3_G2G1\Mitosys2\Calibration\mEGFPC1_G2\H2B_mEGFP_set_0_R1_P6_K1_Ch2-Ch1.zen
819100	4.621176e-06	7.871774e-05	6.536800e-08	20150708_gfpWAPLch3_G2G1\Mitosys2\Calibration\mEGFPC1_G2\H2B_mEGFP_set_0_R1_P6_K1_Ch2-Ch1.zen
901020	-8.311309e-06	7.265782e-05	5.515400e-08	20150708_gfpWAPLch3_G2G1\Mitosys2\Calibration\mEGFPC1_G2\H2B_mEGFP_set_0_R1_P6_K1_Ch2-Ch1.zen
982940	1.802363e-06	9.514418e-05	4.726700e-08	20150708_gfpWAPLch3_G2G1\Mitosys2\Calibration\mEGFPC1_G2\H2B_mEGFP_set_0_R1_P6_K1_Ch2-Ch1.zen
1064860	8.767248e-06	8.539874e-05	4.103800e-08	20150708_gfpWAPLch3_G2G1\Mitosys2\Calibration\mEGFPC1_G2\H2B_mEGFP_set_0_R1_P6_K1_Ch2-Ch1.zen
1146780	-1.644149e-05	7.830899e-05	3.602300e-08	20150708_gfpWAPLch3_G2G1\Mitosys2\Calibration\mEGFPC1_G2\H2B_mEGFP_set_0_R1_P6_K1_Ch2-Ch1.zen
1228700	2.093125e-05	1.062869e-04	3.192000e-08	20150708_gfpWAPLch3_G2G1\Mitosys2\Calibration\mEGFPC1_G2\H2B_mEGFP_set_0_R1_P6_K1_Ch2-Ch1.zen
1310620	2.162801e-05	1.327990e-04	2.851600e-08	20150708_gfpWAPLch3_G2G1\Mitosys2\Calibration\mEGFPC1_G2\H2B_mEGFP_set_0_R1_P6_K1_Ch2-Ch1.zen
1392540	-4.556849e-06	7.795957e-05	2.565700e-08	20150708_gfpWAPLch3_G2G1\Mitosys2\Calibration\mEGFPC1_G2\H2B_mEGFP_set_0_R1_P6_K1_Ch2-Ch1.zen
1474460	-1.391809e-05	1.317622e-04	2.323000e-08	20150708_gfpWAPLch3_G2G1\Mitosys2\Calibration\mEGFPC1_G2\H2B_mEGFP_set_0_R1_P6_K1_Ch2-Ch1.zen
1556380	-6.933339e-06	8.194423e-05	2.115000e-08	20150708_gfpWAPLch3_G2G1\Mitosys2\Calibration\mEGFPC1_G2\H2B_mEGFP_set_0_R1_P6_K1_Ch2-Ch1.zen
10	9.189294e-03	2.931434e-03	9.136800e-03	20150708_gfpWAPLch3_G2G1\Mitosys2\Calibration\mEGFPC1_G2\H2B_mEGFP_set_0_R1_P7_K1_Ch2-Ch1.zen
20	8.272257e-03	2.620802e-03	8.612900e-03	20150708_gfpWAPLch3_G2G1\Mitosys2\Calibration\mEGFPC1_G2\H2B_mEGFP_set_0_R1_P7_K1_Ch2-Ch1.zen
30	9.118224e-03	2.850723e-03	8.150400e-03	20150708_gfpWAPLch3_G2G1\Mitosys2\Calibration\mEGFPC1_G2\H2B_mEGFP_set_0_R1_P7_K1_Ch2-Ch1.zen
40	7.664800e-03	2.696214e-03	7.738100e-03	20150708_gfpWAPLch3_G2G1\Mitosys2\Calibration\mEGFPC1_G2\H2B_mEGFP_set_0_R1_P7_K1_Ch2-Ch1.zen
50	6.564765e-03	2.417424e-03	7.368000e-03	20150708_gfpWAPLch3_G2G1\Mitosys2\Calibration\mEGFPC1_G2\H2B_mEGFP_set_0_R1_P7_K1_Ch2-Ch1.zen
60	7.014816e-03	2.998846e-03	7.034100e-03	20150708_gfpWAPLch3_G2G1\Mitosys2\Calibration\mEGFPC1_G2\H2B_mEGFP_set_0_R1_P7_K1_Ch2-Ch1.zen
70	6.491945e-03	3.307631e-03	6.731500e-03	20150708_gfpWAPLch3_G2G1\Mitosys2\Calibration\mEGFPC1_G2\H2B_mEGFP_set_0_R1_P7_K1_Ch2-Ch1.zen
80	6.500426e-03	2.662125e-03	6.456000e-03	20150708_gfpWAPLch3_G2G1\Mitosys2\Calibration\mEGFPC1_G2\H2B_mEGFP_set_0_R1_P7_K1_Ch2-Ch1.zen
90	6.562988e-03	2.876494e-03	6.204200e-03	20150708_gfpWAPLch3_G2G1\Mitosys2\Calibration\mEGFPC1_G2\H2B_mEGFP_set_0_R1_P7_K1_Ch2-Ch1.zen
100	6.216299e-03	1.972333e-03	5.973500e-03	20150708_gfpWAPLch3_G2G1\Mitosys2\Calibration\mEGFPC1_G2\H2B_mEGFP_set_0_R1_P7_K1_Ch2-Ch1.zen
120	5.299608e-03	1.662726e-03	5.565300e-03	20150708_gfpWAPLch3_G2G1\Mitosys2\Calibration\mEGFPC1_G2\H2B_mEGFP_set_0_R1_P7_K1_Ch2-Ch1.zen
140	5.524000e-03	1.808236e-03	5.215700e-03	20150708_gfpWAPLch3_G2G1\Mitosys2\Calibration\mEGFPC1_G2\H2B_mEGFP_set_0_R1_P7_K1_Ch2-Ch1.zen
160	4.881976e-03	1.856518e-03	4.913000e-03	20150708_gfpWAPLch3_G2G1\Mitosys2\Calibration\mEGFPC1_G2\H2B_mEGFP_set_0_R1_P7_K1_Ch2-Ch1.zen
180	4.726157e-03	2.329987e-03	4.648400e-03	20150708_gfpWAPLch3_G2G1\Mitosys2\Calibration\mEGFPC1_G2\H2B_mEGFP_set_0_R1_P7_K1_Ch2-Ch1.zen
200	3.980119e-03	1.930275e-03	4.414900e-03	20150708_gfpWAPLch3_G2G1\Mitosys2\Calibration\mEGFPC1_G2\H2B_mEGFP_set_0_R1_P7_K1_Ch2-Ch1.zen
220	4.836743e-03	1.425695e-03	4.207100e-03	20150708_gfpWAPLch3_G2G1\Mitosys2\Calibration\mEGFPC1_G2\H2B_mEGFP_set_0_R1_P7_K1_Ch2-Ch1.zen
240	3.215911e-03	2.890693e-03	4.020900e-03	20150708_gfpWAPLch3_G2G1\Mitosys2\Calibration\mEGFPC1_G2\H2B_mEGFP_set_0_R1_P7_K1_Ch2-Ch1.zen
260	3.634282e-03	1.738391e-03	3.852800e-03	20150708_gfpWAPLch3_G2G1\Mitosys2\Calibration\mEGFPC1_G2\H2B_mEGFP_set_0_R1_P7_K1_Ch2-Ch1.zen
280	3.174825e-03	2.129043e-03	3.700200e-03	20150708_gfpWAPLch3_G2G1\Mitosys2\Calibration\mEGFPC1_G2\H2B_mEGFP_set_0_R1_P7_K1_Ch2-Ch1.zen
300	3.316923e-03	1.600629e-03	3.560800e-03	20150708_gfpWAPLch3_G2G1\Mitosys2\Calibration\mEGFPC1_G2\H2B_mEGFP_set_0_R1_P7_K1_Ch2-Ch1.zen
340	3.915415e-03	2.035980e-03	3.314900e-03	20150708_gfpWAPLch3_G2G1\Mitosys2\Calibration\mEGFPC1_G2\H2B_mEGFP_set_0_R1_P7_K1_Ch2-Ch1.zen
380	3.395270e-03	1.562354e-03	3.104100e-03	20150708_gfpWAPLch3_G2G1\Mitosys2\Calibration\mEGFPC1_G2\H2B_mEGFP_set_0_R1_P7_K1_Ch2-Ch1.zen
420	3.169641e-03	1.354260e-03	2.920700e-03	20150708_gfpWAPLch3_G2G1\Mitosys2\Calibration\mEGFPC1_G2\H2B_mEGFP_set_0_R1_P7_K1_Ch2-Ch1.zen
460	3.105293e-03	1.202670e-03	2.759300e-03	20150708_gfpWAPLch3_G2G1\Mitosys2\Calibration\mEGFPC1_G2\H2B_mEGFP_set_0_R1_P7_K1_Ch2-Ch1.zen
500	2.435290e-03	1.283454e-03	2.615700e-03	20150708_gfpWAPLch3_G2G1\Mitosys2\Calibration\mEGFPC1_G2\H2B_mEGFP_set_0_R1_P7_K1_Ch2-Ch1.zen
540	2.885950e-03	1.620950e-03	2.487000e-03	20150708_gfpWAPLch3_G2G1\Mitosys2\Calibration\mEGFPC1_G2\H2B_mEGFP_set_0_R1_P7_K1_Ch2-Ch1.zen
580	2.355242e-03	1.269604e-03	2.370800e-03	20150708_gfpWAPLch3_G2G1\Mitosys2\Calibration\mEGFPC1_G2\H2B_mEGFP_set_0_R1_P7_K1_Ch2-Ch1.zen
620	2.666790e-03	1.399209e-03	2.265200e-03	20150708_gfpWAPLch3_G2G1\Mitosys2\Calibration\mEGFPC1_G2\H2B_mEGFP_set_0_R1_P7_K1_Ch2-Ch1.zen
660	2.230569e-03	1.182438e-03	2.168800e-03	20150708_gfpWAPLch3_G2G1\Mitosys2\Calibration\mEGFPC1_G2\H2B_mEGFP_set_0_R1_P7_K1_Ch2-Ch1.zen
700	2.183145e-03	9.861387e-04	2.080300e-03	20150708_gfpWAPLch3_G2G1\Mitosys2\Calibration\mEGFPC1_G2\H2B_mEGFP_set_0_R1_P7_K1_Ch2-Ch1.zen
780	1.994791e-03	8.804623e-04	1.923400e-03	20150708_gfpWAPLch3_G2G1\Mitosys2\Calibration\mEGFPC1_G2\H2B_mEGFP_set_0_R1_P7_K1_Ch2-Ch1.zen
860	1.958226e-03	9.293778e-04	1.788400e-03	20150708_gfpWAPLch3_G2G1\Mitosys2\Calibration\mEGFPC1_G2\H2B_mEGFP_set_0_R1_P7_K1_Ch2-Ch1.zen
940	1.501405e-03	9.159158e-04	1.670800e-03	20150708_gfpWAPLch3_G2G1\Mitosys2\Calibration\mEGFPC1_G2\H2B_mEGFP_set_0_R1_P7_K1_Ch2-Ch1.zen
1020	1.543808e-03	9.047996e-04	1.567500e-03	20150708_gfpWAPLch3_G2G1\Mitosys2\Calibration\mEGFPC1_G2\H2B_mEGFP_set_0_R1_P7_K1_Ch2-Ch1.zen
1100	1.433123e-03	7.599905e-04	1.475900e-03	20150708_gfpWAPLch3_G2G1\Mitosys2\Calibration\mEGFPC1_G2\H2B_mEGFP_set_0_R1_P7_K1_Ch2-Ch1.zen
1180	1.090445e-03	1.127989e-03	1.394200e-03	20150708_gfpWAPLch3_G2G1\Mitosys2\Calibration\mEGFPC1_G2\H2B_mEGFP_set_0_R1_P7_K1_Ch2-Ch1.zen
1260	1.111792e-03	9.878583e-04	1.320700e-03	20150708_gfpWAPLch3_G2G1\Mitosys2\Calibration\mEGFPC1_G2\H2B_mEGFP_set_0_R1_P7_K1_Ch2-Ch1.zen
1340	8.035234e-04	8.670710e-04	1.254300e-03	20150708_gfpWAPLch3_G2G1\Mitosys2\Calibration\mEGFPC1_G2\H2B_mEGFP_set_0_R1_P7_K1_Ch2-Ch1.zen
1420	1.099954e-03	1.264256e-03	1.194100e-03	20150708_gfpWAPLch3_G2G1\Mitosys2\Calibration\mEGFPC1_G2\H2B_mEGFP_set_0_R1_P7_K1_Ch2-Ch1.zen
1500	1.187733e-03	1.025052e-03	1.139100e-03	20150708_gfpWAPLch3_G2G1\Mitosys2\Calibration\mEGFPC1_G2\H2B_mEGFP_set_0_R1_P7_K1_Ch2-Ch1.zen
1660	1.343850e-03	8.407714e-04	1.042400e-03	20150708_gfpWAPLch3_G2G1\Mitosys2\Calibration\mEGFPC1_G2\H2B_mEGFP_set_0_R1_P7_K1_Ch2-Ch1.zen
1820	1.148448e-03	7.430107e-04	9.600800e-04	20150708_gfpWAPLch3_G2G1\Mitosys2\Calibration\mEGFPC1_G2\H2B_mEGFP_set_0_R1_P7_K1_Ch2-Ch1.zen
1980	6.831805e-04	8.578683e-04	8.892000e-04	20150708_gfpWAPLch3_G2G1\Mitosys2\Calibration\mEGFPC1_G2\H2B_mEGFP_set_0_R1_P7_K1_Ch2-Ch1.zen
2140	9.892542e-04	6.533798e-04	8.275100e-04	20150708_gfpWAPLch3_G2G1\Mitosys2\Calibration\mEGFPC1_G2\H2B_mEGFP_set_0_R1_P7_K1_Ch2-Ch1.zen
2300	7.709394e-04	9.968383e-04	7.733300e-04	20150708_gfpWAPLch3_G2G1\Mitosys2\Calibration\mEGFPC1_G2\H2B_mEGFP_set_0_R1_P7_K1_Ch2-Ch1.zen
2460	5.948813e-04	1.001869e-03	7.253800e-04	20150708_gfpWAPLch3_G2G1\Mitosys2\Calibration\mEGFPC1_G2\H2B_mEGFP_set_0_R1_P7_K1_Ch2-Ch1.zen
2620	3.142472e-04	7.201521e-04	6.826500e-04	20150708_gfpWAPLch3_G2G1\Mitosys2\Calibration\mEGFPC1_G2\H2B_mEGFP_set_0_R1_P7_K1_Ch2-Ch1.zen
2780	3.782128e-04	1.046541e-03	6.443400e-04	20150708_gfpWAPLch3_G2G1\Mitosys2\Calibration\mEGFPC1_G2\H2B_mEGFP_set_0_R1_P7_K1_Ch2-Ch1.zen
2940	4.811855e-04	8.597143e-04	6.098000e-04	20150708_gfpWAPLch3_G2G1\Mitosys2\Calibration\mEGFPC1_G2\H2B_mEGFP_set_0_R1_P7_K1_Ch2-Ch1.zen
3100	4.065780e-04	6.469974e-04	5.785000e-04	20150708_gfpWAPLch3_G2G1\Mitosys2\Calibration\mEGFPC1_G2\H2B_mEGFP_set_0_R1_P7_K1_Ch2-Ch1.zen
3420	6.587412e-04	6.917564e-04	5.240000e-04	20150708_gfpWAPLch3_G2G1\Mitosys2\Calibration\mEGFPC1_G2\H2B_mEGFP_set_0_R1_P7_K1_Ch2-Ch1.zen
3740	3.451775e-04	6.035687e-04	4.781700e-04	20150708_gfpWAPLch3_G2G1\Mitosys2\Calibration\mEGFPC1_G2\H2B_mEGFP_set_0_R1_P7_K1_Ch2-Ch1.zen
4060	2.965690e-04	6.116034e-04	4.391100e-04	20150708_gfpWAPLch3_G2G1\Mitosys2\Calibration\mEGFPC1_G2\H2B_mEGFP_set_0_R1_P7_K1_Ch2-Ch1.zen
4380	6.687483e-04	7.009182e-04	4.054600e-04	20150708_gfpWAPLch3_G2G1\Mitosys2\Calibration\mEGFPC1_G2\H2B_mEGFP_set_0_R1_P7_K1_Ch2-Ch1.zen
4700	3.507483e-04	5.295264e-04	3.761700e-04	20150708_gfpWAPLch3_G2G1\Mitosys2\Calibration\mEGFPC1_G2\H2B_mEGFP_set_0_R1_P7_K1_Ch2-Ch1.zen
5020	5.336025e-04	6.365844e-04	3.504700e-04	20150708_gfpWAPLch3_G2G1\Mitosys2\Calibration\mEGFPC1_G2\H2B_mEGFP_set_0_R1_P7_K1_Ch2-Ch1.zen
5340	2.898515e-04	5.887040e-04	3.277500e-04	20150708_gfpWAPLch3_G2G1\Mitosys2\Calibration\mEGFPC1_G2\H2B_mEGFP_set_0_R1_P7_K1_Ch2-Ch1.zen
5660	3.332003e-04	7.847081e-04	3.075300e-04	20150708_gfpWAPLch3_G2G1\Mitosys2\Calibration\mEGFPC1_G2\H2B_mEGFP_set_0_R1_P7_K1_Ch2-Ch1.zen
5980	2.887827e-04	5.822487e-04	2.894200e-04	20150708_gfpWAPLch3_G2G1\Mitosys2\Calibration\mEGFPC1_G2\H2B_mEGFP_set_0_R1_P7_K1_Ch2-Ch1.zen
6300	2.719875e-04	5.658447e-04	2.731200e-04	20150708_gfpWAPLch3_G2G1\Mitosys2\Calibration\mEGFPC1_G2\H2B_mEGFP_set_0_R1_P7_K1_Ch2-Ch1.zen
6940	1.287767e-04	5.886795e-04	2.449900e-04	20150708_gfpWAPLch3_G2G1\Mitosys2\Calibration\mEGFPC1_G2\H2B_mEGFP_set_0_R1_P7_K1_Ch2-Ch1.zen
7580	1.513585e-04	5.158904e-04	2.215900e-04	20150708_gfpWAPLch3_G2G1\Mitosys2\Calibration\mEGFPC1_G2\H2B_mEGFP_set_0_R1_P7_K1_Ch2-Ch1.zen
8220	2.502229e-04	4.469371e-04	2.018500e-04	20150708_gfpWAPLch3_G2G1\Mitosys2\Calibration\mEGFPC1_G2\H2B_mEGFP_set_0_R1_P7_K1_Ch2-Ch1.zen
8860	2.186409e-04	4.847096e-04	1.850000e-04	20150708_gfpWAPLch3_G2G1\Mitosys2\Calibration\mEGFPC1_G2\H2B_mEGFP_set_0_R1_P7_K1_Ch2-Ch1.zen
9500	3.125122e-04	4.658186e-04	1.704500e-04	20150708_gfpWAPLch3_G2G1\Mitosys2\Calibration\mEGFPC1_G2\H2B_mEGFP_set_0_R1_P7_K1_Ch2-Ch1.zen
10140	3.230670e-04	4.615800e-04	1.577900e-04	20150708_gfpWAPLch3_G2G1\Mitosys2\Calibration\mEGFPC1_G2\H2B_mEGFP_set_0_R1_P7_K1_Ch2-Ch1.zen
10780	3.113328e-04	4.414503e-04	1.466800e-04	20150708_gfpWAPLch3_G2G1\Mitosys2\Calibration\mEGFPC1_G2\H2B_mEGFP_set_0_R1_P7_K1_Ch2-Ch1.zen
11420	3.150086e-04	4.599489e-04	1.368600e-04	20150708_gfpWAPLch3_G2G1\Mitosys2\Calibration\mEGFPC1_G2\H2B_mEGFP_set_0_R1_P7_K1_Ch2-Ch1.zen
12060	1.402042e-04	4.674618e-04	1.281200e-04	20150708_gfpWAPLch3_G2G1\Mitosys2\Calibration\mEGFPC1_G2\H2B_mEGFP_set_0_R1_P7_K1_Ch2-Ch1.zen
12700	3.873326e-05	4.998363e-04	1.203000e-04	20150708_gfpWAPLch3_G2G1\Mitosys2\Calibration\mEGFPC1_G2\H2B_mEGFP_set_0_R1_P7_K1_Ch2-Ch1.zen
13980	1.322961e-04	3.068869e-04	1.069300e-04	20150708_gfpWAPLch3_G2G1\Mitosys2\Calibration\mEGFPC1_G2\H2B_mEGFP_set_0_R1_P7_K1_Ch2-Ch1.zen
15260	1.761060e-04	3.415300e-04	9.591500e-05	20150708_gfpWAPLch3_G2G1\Mitosys2\Calibration\mEGFPC1_G2\H2B_mEGFP_set_0_R1_P7_K1_Ch2-Ch1.zen
16540	1.205266e-04	3.451813e-04	8.671700e-05	20150708_gfpWAPLch3_G2G1\Mitosys2\Calibration\mEGFPC1_G2\H2B_mEGFP_set_0_R1_P7_K1_Ch2-Ch1.zen
17820	8.622081e-05	4.338963e-04	7.893300e-05	20150708_gfpWAPLch3_G2G1\Mitosys2\Calibration\mEGFPC1_G2\H2B_mEGFP_set_0_R1_P7_K1_Ch2-Ch1.zen
19100	-6.398428e-05	4.630320e-04	7.227200e-05	20150708_gfpWAPLch3_G2G1\Mitosys2\Calibration\mEGFPC1_G2\H2B_mEGFP_set_0_R1_P7_K1_Ch2-Ch1.zen
20380	6.033855e-05	3.853986e-04	6.651700e-05	20150708_gfpWAPLch3_G2G1\Mitosys2\Calibration\mEGFPC1_G2\H2B_mEGFP_set_0_R1_P7_K1_Ch2-Ch1.zen
21660	7.503811e-07	3.520662e-04	6.150200e-05	20150708_gfpWAPLch3_G2G1\Mitosys2\Calibration\mEGFPC1_G2\H2B_mEGFP_set_0_R1_P7_K1_Ch2-Ch1.zen
22940	2.302510e-04	3.795880e-04	5.709900e-05	20150708_gfpWAPLch3_G2G1\Mitosys2\Calibration\mEGFPC1_G2\H2B_mEGFP_set_0_R1_P7_K1_Ch2-Ch1.zen
24220	6.940047e-05	4.841590e-04	5.320700e-05	20150708_gfpWAPLch3_G2G1\Mitosys2\Calibration\mEGFPC1_G2\H2B_mEGFP_set_0_R1_P7_K1_Ch2-Ch1.zen
25500	5.501305e-05	4.067529e-04	4.974500e-05	20150708_gfpWAPLch3_G2G1\Mitosys2\Calibration\mEGFPC1_G2\H2B_mEGFP_set_0_R1_P7_K1_Ch2-Ch1.zen
28060	-1.028037e-05	2.992500e-04	4.386900e-05	20150708_gfpWAPLch3_G2G1\Mitosys2\Calibration\mEGFPC1_G2\H2B_mEGFP_set_0_R1_P7_K1_Ch2-Ch1.zen
30620	1.337126e-05	3.449740e-04	3.908100e-05	20150708_gfpWAPLch3_G2G1\Mitosys2\Calibration\mEGFPC1_G2\H2B_mEGFP_set_0_R1_P7_K1_Ch2-Ch1.zen
33180	-3.804151e-05	2.822047e-04	3.511700e-05	20150708_gfpWAPLch3_G2G1\Mitosys2\Calibration\mEGFPC1_G2\H2B_mEGFP_set_0_R1_P7_K1_Ch2-Ch1.zen
35740	-2.994860e-05	3.167145e-04	3.179000e-05	20150708_gfpWAPLch3_G2G1\Mitosys2\Calibration\mEGFPC1_G2\H2B_mEGFP_set_0_R1_P7_K1_Ch2-Ch1.zen
38300	-8.451436e-06	2.857949e-04	2.896400e-05	20150708_gfpWAPLch3_G2G1\Mitosys2\Calibration\mEGFPC1_G2\H2B_mEGFP_set_0_R1_P7_K1_Ch2-Ch1.zen
40860	1.861200e-04	3.522315e-04	2.653900e-05	20150708_gfpWAPLch3_G2G1\Mitosys2\Calibration\mEGFPC1_G2\H2B_mEGFP_set_0_R1_P7_K1_Ch2-Ch1.zen
43420	-7.099859e-06	3.000483e-04	2.443900e-05	20150708_gfpWAPLch3_G2G1\Mitosys2\Calibration\mEGFPC1_G2\H2B_mEGFP_set_0_R1_P7_K1_Ch2-Ch1.zen
45980	9.426928e-05	3.292673e-04	2.260600e-05	20150708_gfpWAPLch3_G2G1\Mitosys2\Calibration\mEGFPC1_G2\H2B_mEGFP_set_0_R1_P7_K1_Ch2-Ch1.zen
48540	1.210926e-04	3.512137e-04	2.099400e-05	20150708_gfpWAPLch3_G2G1\Mitosys2\Calibration\mEGFPC1_G2\H2B_mEGFP_set_0_R1_P7_K1_Ch2-Ch1.zen
51100	1.205314e-04	2.492010e-04	1.956700e-05	20150708_gfpWAPLch3_G2G1\Mitosys2\Calibration\mEGFPC1_G2\H2B_mEGFP_set_0_R1_P7_K1_Ch2-Ch1.zen
56220	1.126855e-04	2.021198e-04	1.716100e-05	20150708_gfpWAPLch3_G2G1\Mitosys2\Calibration\mEGFPC1_G2\H2B_mEGFP_set_0_R1_P7_K1_Ch2-Ch1.zen
61340	2.590265e-05	2.841684e-04	1.521600e-05	20150708_gfpWAPLch3_G2G1\Mitosys2\Calibration\mEGFPC1_G2\H2B_mEGFP_set_0_R1_P7_K1_Ch2-Ch1.zen
66460	-5.646772e-05	2.061303e-04	1.361700e-05	20150708_gfpWAPLch3_G2G1\Mitosys2\Calibration\mEGFPC1_G2\H2B_mEGFP_set_0_R1_P7_K1_Ch2-Ch1.zen
71580	2.365370e-05	2.380482e-04	1.228300e-05	20150708_gfpWAPLch3_G2G1\Mitosys2\Calibration\mEGFPC1_G2\H2B_mEGFP_set_0_R1_P7_K1_Ch2-Ch1.zen
76700	-3.094206e-05	2.420573e-04	1.115500e-05	20150708_gfpWAPLch3_G2G1\Mitosys2\Calibration\mEGFPC1_G2\H2B_mEGFP_set_0_R1_P7_K1_Ch2-Ch1.zen
81820	-8.840423e-06	2.689563e-04	1.019300e-05	20150708_gfpWAPLch3_G2G1\Mitosys2\Calibration\mEGFPC1_G2\H2B_mEGFP_set_0_R1_P7_K1_Ch2-Ch1.zen
86940	-7.679756e-05	2.548877e-04	9.362600e-06	20150708_gfpWAPLch3_G2G1\Mitosys2\Calibration\mEGFPC1_G2\H2B_mEGFP_set_0_R1_P7_K1_Ch2-Ch1.zen
92060	-7.194250e-05	2.185254e-04	8.640700e-06	20150708_gfpWAPLch3_G2G1\Mitosys2\Calibration\mEGFPC1_G2\H2B_mEGFP_set_0_R1_P7_K1_Ch2-Ch1.zen
97180	5.500666e-05	2.473626e-04	8.008200e-06	20150708_gfpWAPLch3_G2G1\Mitosys2\Calibration\mEGFPC1_G2\H2B_mEGFP_set_0_R1_P7_K1_Ch2-Ch1.zen
102300	5.745089e-05	1.675304e-04	7.450300e-06	20150708_gfpWAPLch3_G2G1\Mitosys2\Calibration\mEGFPC1_G2\H2B_mEGFP_set_0_R1_P7_K1_Ch2-Ch1.zen
112540	-3.665003e-05	2.403973e-04	6.513000e-06	20150708_gfpWAPLch3_G2G1\Mitosys2\Calibration\mEGFPC1_G2\H2B_mEGFP_set_0_R1_P7_K1_Ch2-Ch1.zen
122780	8.799832e-06	2.196009e-04	5.759100e-06	20150708_gfpWAPLch3_G2G1\Mitosys2\Calibration\mEGFPC1_G2\H2B_mEGFP_set_0_R1_P7_K1_Ch2-Ch1.zen
133020	-1.663947e-08	2.310317e-04	5.141900e-06	20150708_gfpWAPLch3_G2G1\Mitosys2\Calibration\mEGFPC1_G2\H2B_mEGFP_set_0_R1_P7_K1_Ch2-Ch1.zen
143260	1.545682e-05	1.505363e-04	4.628800e-06	20150708_gfpWAPLch3_G2G1\Mitosys2\Calibration\mEGFPC1_G2\H2B_mEGFP_set_0_R1_P7_K1_Ch2-Ch1.zen
153500	-4.598456e-05	1.615702e-04	4.196700e-06	20150708_gfpWAPLch3_G2G1\Mitosys2\Calibration\mEGFPC1_G2\H2B_mEGFP_set_0_R1_P7_K1_Ch2-Ch1.zen
163740	5.830352e-05	1.998234e-04	3.828700e-06	20150708_gfpWAPLch3_G2G1\Mitosys2\Calibration\mEGFPC1_G2\H2B_mEGFP_set_0_R1_P7_K1_Ch2-Ch1.zen
173980	4.901464e-05	2.449210e-04	3.512100e-06	20150708_gfpWAPLch3_G2G1\Mitosys2\Calibration\mEGFPC1_G2\H2B_mEGFP_set_0_R1_P7_K1_Ch2-Ch1.zen
184220	6.760284e-05	1.667956e-04	3.237400e-06	20150708_gfpWAPLch3_G2G1\Mitosys2\Calibration\mEGFPC1_G2\H2B_mEGFP_set_0_R1_P7_K1_Ch2-Ch1.zen
194460	-8.466432e-05	1.671381e-04	2.997200e-06	20150708_gfpWAPLch3_G2G1\Mitosys2\Calibration\mEGFPC1_G2\H2B_mEGFP_set_0_R1_P7_K1_Ch2-Ch1.zen
204700	-6.752143e-05	1.214650e-04	2.785600e-06	20150708_gfpWAPLch3_G2G1\Mitosys2\Calibration\mEGFPC1_G2\H2B_mEGFP_set_0_R1_P7_K1_Ch2-Ch1.zen
225180	2.612758e-05	1.274240e-04	2.431100e-06	20150708_gfpWAPLch3_G2G1\Mitosys2\Calibration\mEGFPC1_G2\H2B_mEGFP_set_0_R1_P7_K1_Ch2-Ch1.zen
245660	9.375060e-06	1.636503e-04	2.146700e-06	20150708_gfpWAPLch3_G2G1\Mitosys2\Calibration\mEGFPC1_G2\H2B_mEGFP_set_0_R1_P7_K1_Ch2-Ch1.zen
266140	-1.020740e-05	1.747157e-04	1.914400e-06	20150708_gfpWAPLch3_G2G1\Mitosys2\Calibration\mEGFPC1_G2\H2B_mEGFP_set_0_R1_P7_K1_Ch2-Ch1.zen
286620	-3.222749e-05	1.651621e-04	1.721600e-06	20150708_gfpWAPLch3_G2G1\Mitosys2\Calibration\mEGFPC1_G2\H2B_mEGFP_set_0_R1_P7_K1_Ch2-Ch1.zen
307100	-3.845144e-05	9.825983e-05	1.559500e-06	20150708_gfpWAPLch3_G2G1\Mitosys2\Calibration\mEGFPC1_G2\H2B_mEGFP_set_0_R1_P7_K1_Ch2-Ch1.zen
327580	-3.011906e-05	1.259202e-04	1.421700e-06	20150708_gfpWAPLch3_G2G1\Mitosys2\Calibration\mEGFPC1_G2\H2B_mEGFP_set_0_R1_P7_K1_Ch2-Ch1.zen
348060	-3.765791e-05	1.506808e-04	1.303200e-06	20150708_gfpWAPLch3_G2G1\Mitosys2\Calibration\mEGFPC1_G2\H2B_mEGFP_set_0_R1_P7_K1_Ch2-Ch1.zen
368540	9.753126e-06	1.223561e-04	1.200600e-06	20150708_gfpWAPLch3_G2G1\Mitosys2\Calibration\mEGFPC1_G2\H2B_mEGFP_set_0_R1_P7_K1_Ch2-Ch1.zen
389020	2.810399e-05	1.381465e-04	1.110900e-06	20150708_gfpWAPLch3_G2G1\Mitosys2\Calibration\mEGFPC1_G2\H2B_mEGFP_set_0_R1_P7_K1_Ch2-Ch1.zen
409500	3.474045e-07	1.173765e-04	1.032000e-06	20150708_gfpWAPLch3_G2G1\Mitosys2\Calibration\mEGFPC1_G2\H2B_mEGFP_set_0_R1_P7_K1_Ch2-Ch1.zen
450460	6.795158e-07	1.385160e-04	8.999500e-07	20150708_gfpWAPLch3_G2G1\Mitosys2\Calibration\mEGFPC1_G2\H2B_mEGFP_set_0_R1_P7_K1_Ch2-Ch1.zen
491420	-3.956587e-05	1.189184e-04	7.941400e-07	20150708_gfpWAPLch3_G2G1\Mitosys2\Calibration\mEGFPC1_G2\H2B_mEGFP_set_0_R1_P7_K1_Ch2-Ch1.zen
532380	-2.552203e-05	1.060508e-04	7.077900e-07	20150708_gfpWAPLch3_G2G1\Mitosys2\Calibration\mEGFPC1_G2\H2B_mEGFP_set_0_R1_P7_K1_Ch2-Ch1.zen
573340	3.416164e-05	9.786902e-05	6.362200e-07	20150708_gfpWAPLch3_G2G1\Mitosys2\Calibration\mEGFPC1_G2\H2B_mEGFP_set_0_R1_P7_K1_Ch2-Ch1.zen
614300	-3.616483e-05	1.393393e-04	5.760900e-07	20150708_gfpWAPLch3_G2G1\Mitosys2\Calibration\mEGFPC1_G2\H2B_mEGFP_set_0_R1_P7_K1_Ch2-Ch1.zen
655260	9.708402e-06	1.448507e-04	5.249800e-07	20150708_gfpWAPLch3_G2G1\Mitosys2\Calibration\mEGFPC1_G2\H2B_mEGFP_set_0_R1_P7_K1_Ch2-Ch1.zen
696220	-1.912476e-05	1.216643e-04	4.811000e-07	20150708_gfpWAPLch3_G2G1\Mitosys2\Calibration\mEGFPC1_G2\H2B_mEGFP_set_0_R1_P7_K1_Ch2-Ch1.zen
737180	-1.125641e-05	1.114226e-04	4.430900e-07	20150708_gfpWAPLch3_G2G1\Mitosys2\Calibration\mEGFPC1_G2\H2B_mEGFP_set_0_R1_P7_K1_Ch2-Ch1.zen
778140	2.850417e-05	1.146153e-04	4.099000e-07	20150708_gfpWAPLch3_G2G1\Mitosys2\Calibration\mEGFPC1_G2\H2B_mEGFP_set_0_R1_P7_K1_Ch2-Ch1.zen
819100	6.046255e-06	9.354680e-05	3.807100e-07	20150708_gfpWAPLch3_G2G1\Mitosys2\Calibration\mEGFPC1_G2\H2B_mEGFP_set_0_R1_P7_K1_Ch2-Ch1.zen
901020	-7.999966e-06	9.733748e-05	3.318600e-07	20150708_gfpWAPLch3_G2G1\Mitosys2\Calibration\mEGFPC1_G2\H2B_mEGFP_set_0_R1_P7_K1_Ch2-Ch1.zen
982940	1.364041e-05	8.673002e-05	2.927600e-07	20150708_gfpWAPLch3_G2G1\Mitosys2\Calibration\mEGFPC1_G2\H2B_mEGFP_set_0_R1_P7_K1_Ch2-Ch1.zen
1064860	-5.928617e-06	7.130688e-05	2.608600e-07	20150708_gfpWAPLch3_G2G1\Mitosys2\Calibration\mEGFPC1_G2\H2B_mEGFP_set_0_R1_P7_K1_Ch2-Ch1.zen
1146780	-1.404337e-05	7.440104e-05	2.344400e-07	20150708_gfpWAPLch3_G2G1\Mitosys2\Calibration\mEGFPC1_G2\H2B_mEGFP_set_0_R1_P7_K1_Ch2-Ch1.zen
1228700	6.834643e-06	8.040446e-05	2.122400e-07	20150708_gfpWAPLch3_G2G1\Mitosys2\Calibration\mEGFPC1_G2\H2B_mEGFP_set_0_R1_P7_K1_Ch2-Ch1.zen
1310620	-1.109636e-05	7.256502e-05	1.933800e-07	20150708_gfpWAPLch3_G2G1\Mitosys2\Calibration\mEGFPC1_G2\H2B_mEGFP_set_0_R1_P7_K1_Ch2-Ch1.zen
1392540	-1.211662e-05	8.538667e-05	1.772000e-07	20150708_gfpWAPLch3_G2G1\Mitosys2\Calibration\mEGFPC1_G2\H2B_mEGFP_set_0_R1_P7_K1_Ch2-Ch1.zen
1474460	-2.973761e-05	8.088912e-05	1.631800e-07	20150708_gfpWAPLch3_G2G1\Mitosys2\Calibration\mEGFPC1_G2\H2B_mEGFP_set_0_R1_P7_K1_Ch2-Ch1.zen
1556380	-5.275371e-06	6.673257e-05	1.509400e-07	20150708_gfpWAPLch3_G2G1\Mitosys2\Calibration\mEGFPC1_G2\H2B_mEGFP_set_0_R1_P7_K1_Ch2-Ch1.zen
10	8.383947e-03	2.436033e-03	8.892300e-03	20150708_gfpWAPLch3_G2G1\Mitosys2\Calibration\mEGFPC1_G2\H2B_mEGFP_set_0_R1_P8_K1_Ch2-Ch1.zen
20	8.614638e-03	3.092599e-03	8.468300e-03	20150708_gfpWAPLch3_G2G1\Mitosys2\Calibration\mEGFPC1_G2\H2B_mEGFP_set_0_R1_P8_K1_Ch2-Ch1.zen
30	7.990865e-03	2.155097e-03	8.082000e-03	20150708_gfpWAPLch3_G2G1\Mitosys2\Calibration\mEGFPC1_G2\H2B_mEGFP_set_0_R1_P8_K1_Ch2-Ch1.zen
40	8.070105e-03	2.121001e-03	7.729300e-03	20150708_gfpWAPLch3_G2G1\Mitosys2\Calibration\mEGFPC1_G2\H2B_mEGFP_set_0_R1_P8_K1_Ch2-Ch1.zen
50	7.904052e-03	1.960269e-03	7.406700e-03	20150708_gfpWAPLch3_G2G1\Mitosys2\Calibration\mEGFPC1_G2\H2B_mEGFP_set_0_R1_P8_K1_Ch2-Ch1.zen
60	6.463474e-03	1.621443e-03	7.110700e-03	20150708_gfpWAPLch3_G2G1\Mitosys2\Calibration\mEGFPC1_G2\H2B_mEGFP_set_0_R1_P8_K1_Ch2-Ch1.zen
70	7.461983e-03	3.082544e-03	6.838500e-03	20150708_gfpWAPLch3_G2G1\Mitosys2\Calibration\mEGFPC1_G2\H2B_mEGFP_set_0_R1_P8_K1_Ch2-Ch1.zen
80	6.772956e-03	2.499758e-03	6.587500e-03	20150708_gfpWAPLch3_G2G1\Mitosys2\Calibration\mEGFPC1_G2\H2B_mEGFP_set_0_R1_P8_K1_Ch2-Ch1.zen
90	6.485157e-03	2.406378e-03	6.355500e-03	20150708_gfpWAPLch3_G2G1\Mitosys2\Calibration\mEGFPC1_G2\H2B_mEGFP_set_0_R1_P8_K1_Ch2-Ch1.zen
100	5.890572e-03	2.303711e-03	6.140500e-03	20150708_gfpWAPLch3_G2G1\Mitosys2\Calibration\mEGFPC1_G2\H2B_mEGFP_set_0_R1_P8_K1_Ch2-Ch1.zen
120	5.822562e-03	1.636682e-03	5.754800e-03	20150708_gfpWAPLch3_G2G1\Mitosys2\Calibration\mEGFPC1_G2\H2B_mEGFP_set_0_R1_P8_K1_Ch2-Ch1.zen
140	5.276593e-03	1.786189e-03	5.418800e-03	20150708_gfpWAPLch3_G2G1\Mitosys2\Calibration\mEGFPC1_G2\H2B_mEGFP_set_0_R1_P8_K1_Ch2-Ch1.zen
160	4.818062e-03	2.727463e-03	5.123600e-03	20150708_gfpWAPLch3_G2G1\Mitosys2\Calibration\mEGFPC1_G2\H2B_mEGFP_set_0_R1_P8_K1_Ch2-Ch1.zen
180	4.745998e-03	1.729443e-03	4.862100e-03	20150708_gfpWAPLch3_G2G1\Mitosys2\Calibration\mEGFPC1_G2\H2B_mEGFP_set_0_R1_P8_K1_Ch2-Ch1.zen
200	5.482223e-03	1.187742e-03	4.628700e-03	20150708_gfpWAPLch3_G2G1\Mitosys2\Calibration\mEGFPC1_G2\H2B_mEGFP_set_0_R1_P8_K1_Ch2-Ch1.zen
220	4.531557e-03	1.422491e-03	4.418900e-03	20150708_gfpWAPLch3_G2G1\Mitosys2\Calibration\mEGFPC1_G2\H2B_mEGFP_set_0_R1_P8_K1_Ch2-Ch1.zen
240	3.642053e-03	1.839665e-03	4.229100e-03	20150708_gfpWAPLch3_G2G1\Mitosys2\Calibration\mEGFPC1_G2\H2B_mEGFP_set_0_R1_P8_K1_Ch2-Ch1.zen
260	3.932277e-03	1.878998e-03	4.056400e-03	20150708_gfpWAPLch3_G2G1\Mitosys2\Calibration\mEGFPC1_G2\H2B_mEGFP_set_0_R1_P8_K1_Ch2-Ch1.zen
280	4.011980e-03	1.044774e-03	3.898400e-03	20150708_gfpWAPLch3_G2G1\Mitosys2\Calibration\mEGFPC1_G2\H2B_mEGFP_set_0_R1_P8_K1_Ch2-Ch1.zen
300	3.711008e-03	1.331649e-03	3.753200e-03	20150708_gfpWAPLch3_G2G1\Mitosys2\Calibration\mEGFPC1_G2\H2B_mEGFP_set_0_R1_P8_K1_Ch2-Ch1.zen
340	3.403907e-03	1.271627e-03	3.494900e-03	20150708_gfpWAPLch3_G2G1\Mitosys2\Calibration\mEGFPC1_G2\H2B_mEGFP_set_0_R1_P8_K1_Ch2-Ch1.zen
380	3.135472e-03	1.422307e-03	3.271500e-03	20150708_gfpWAPLch3_G2G1\Mitosys2\Calibration\mEGFPC1_G2\H2B_mEGFP_set_0_R1_P8_K1_Ch2-Ch1.zen
420	2.894996e-03	1.495129e-03	3.075800e-03	20150708_gfpWAPLch3_G2G1\Mitosys2\Calibration\mEGFPC1_G2\H2B_mEGFP_set_0_R1_P8_K1_Ch2-Ch1.zen
460	2.575408e-03	1.243151e-03	2.902600e-03	20150708_gfpWAPLch3_G2G1\Mitosys2\Calibration\mEGFPC1_G2\H2B_mEGFP_set_0_R1_P8_K1_Ch2-Ch1.zen
500	2.705331e-03	1.139173e-03	2.747900e-03	20150708_gfpWAPLch3_G2G1\Mitosys2\Calibration\mEGFPC1_G2\H2B_mEGFP_set_0_R1_P8_K1_Ch2-Ch1.zen
540	3.170665e-03	1.495571e-03	2.608900e-03	20150708_gfpWAPLch3_G2G1\Mitosys2\Calibration\mEGFPC1_G2\H2B_mEGFP_set_0_R1_P8_K1_Ch2-Ch1.zen
580	2.635161e-03	1.111729e-03	2.483000e-03	20150708_gfpWAPLch3_G2G1\Mitosys2\Calibration\mEGFPC1_G2\H2B_mEGFP_set_0_R1_P8_K1_Ch2-Ch1.zen
620	1.803380e-03	1.159344e-03	2.368600e-03	20150708_gfpWAPLch3_G2G1\Mitosys2\Calibration\mEGFPC1_G2\H2B_mEGFP_set_0_R1_P8_K1_Ch2-Ch1.zen
660	1.761958e-03	1.284297e-03	2.263900e-03	20150708_gfpWAPLch3_G2G1\Mitosys2\Calibration\mEGFPC1_G2\H2B_mEGFP_set_0_R1_P8_K1_Ch2-Ch1.zen
700	2.081193e-03	7.077772e-04	2.167900e-03	20150708_gfpWAPLch3_G2G1\Mitosys2\Calibration\mEGFPC1_G2\H2B_mEGFP_set_0_R1_P8_K1_Ch2-Ch1.zen
780	2.324081e-03	1.026208e-03	1.997500e-03	20150708_gfpWAPLch3_G2G1\Mitosys2\Calibration\mEGFPC1_G2\H2B_mEGFP_set_0_R1_P8_K1_Ch2-Ch1.zen
860	2.003213e-03	6.136796e-04	1.851100e-03	20150708_gfpWAPLch3_G2G1\Mitosys2\Calibration\mEGFPC1_G2\H2B_mEGFP_set_0_R1_P8_K1_Ch2-Ch1.zen
940	1.654713e-03	8.867830e-04	1.723900e-03	20150708_gfpWAPLch3_G2G1\Mitosys2\Calibration\mEGFPC1_G2\H2B_mEGFP_set_0_R1_P8_K1_Ch2-Ch1.zen
1020	1.730797e-03	7.283286e-04	1.612400e-03	20150708_gfpWAPLch3_G2G1\Mitosys2\Calibration\mEGFPC1_G2\H2B_mEGFP_set_0_R1_P8_K1_Ch2-Ch1.zen
1100	1.470633e-03	8.718535e-04	1.513700e-03	20150708_gfpWAPLch3_G2G1\Mitosys2\Calibration\mEGFPC1_G2\H2B_mEGFP_set_0_R1_P8_K1_Ch2-Ch1.zen
1180	1.418532e-03	8.942172e-04	1.425900e-03	20150708_gfpWAPLch3_G2G1\Mitosys2\Calibration\mEGFPC1_G2\H2B_mEGFP_set_0_R1_P8_K1_Ch2-Ch1.zen
1260	1.722660e-03	1.367964e-03	1.347200e-03	20150708_gfpWAPLch3_G2G1\Mitosys2\Calibration\mEGFPC1_G2\H2B_mEGFP_set_0_R1_P8_K1_Ch2-Ch1.zen
1340	1.342022e-03	1.103678e-03	1.276400e-03	20150708_gfpWAPLch3_G2G1\Mitosys2\Calibration\mEGFPC1_G2\H2B_mEGFP_set_0_R1_P8_K1_Ch2-Ch1.zen
1420	1.160070e-03	7.874259e-04	1.212200e-03	20150708_gfpWAPLch3_G2G1\Mitosys2\Calibration\mEGFPC1_G2\H2B_mEGFP_set_0_R1_P8_K1_Ch2-Ch1.zen
1500	1.525728e-03	6.870901e-04	1.153800e-03	20150708_gfpWAPLch3_G2G1\Mitosys2\Calibration\mEGFPC1_G2\H2B_mEGFP_set_0_R1_P8_K1_Ch2-Ch1.zen
1660	9.121053e-04	7.301450e-04	1.051500e-03	20150708_gfpWAPLch3_G2G1\Mitosys2\Calibration\mEGFPC1_G2\H2B_mEGFP_set_0_R1_P8_K1_Ch2-Ch1.zen
1820	9.541116e-04	5.367128e-04	9.649200e-04	20150708_gfpWAPLch3_G2G1\Mitosys2\Calibration\mEGFPC1_G2\H2B_mEGFP_set_0_R1_P8_K1_Ch2-Ch1.zen
1980	9.406004e-04	6.874484e-04	8.907000e-04	20150708_gfpWAPLch3_G2G1\Mitosys2\Calibration\mEGFPC1_G2\H2B_mEGFP_set_0_R1_P8_K1_Ch2-Ch1.zen
2140	8.290123e-04	9.546893e-04	8.263900e-04	20150708_gfpWAPLch3_G2G1\Mitosys2\Calibration\mEGFPC1_G2\H2B_mEGFP_set_0_R1_P8_K1_Ch2-Ch1.zen
2300	7.929067e-04	7.954473e-04	7.701400e-04	20150708_gfpWAPLch3_G2G1\Mitosys2\Calibration\mEGFPC1_G2\H2B_mEGFP_set_0_R1_P8_K1_Ch2-Ch1.zen
2460	6.601630e-04	6.358274e-04	7.205500e-04	20150708_gfpWAPLch3_G2G1\Mitosys2\Calibration\mEGFPC1_G2\H2B_mEGFP_set_0_R1_P8_K1_Ch2-Ch1.zen
2620	7.204202e-04	8.299768e-04	6.765100e-04	20150708_gfpWAPLch3_G2G1\Mitosys2\Calibration\mEGFPC1_G2\H2B_mEGFP_set_0_R1_P8_K1_Ch2-Ch1.zen
2780	9.503248e-04	7.563271e-04	6.371500e-04	20150708_gfpWAPLch3_G2G1\Mitosys2\Calibration\mEGFPC1_G2\H2B_mEGFP_set_0_R1_P8_K1_Ch2-Ch1.zen
2940	5.400705e-04	6.921391e-04	6.017700e-04	20150708_gfpWAPLch3_G2G1\Mitosys2\Calibration\mEGFPC1_G2\H2B_mEGFP_set_0_R1_P8_K1_Ch2-Ch1.zen
3100	5.557343e-04	5.636297e-04	5.698000e-04	20150708_gfpWAPLch3_G2G1\Mitosys2\Calibration\mEGFPC1_G2\H2B_mEGFP_set_0_R1_P8_K1_Ch2-Ch1.zen
3420	7.442370e-04	5.117364e-04	5.143300e-04	20150708_gfpWAPLch3_G2G1\Mitosys2\Calibration\mEGFPC1_G2\H2B_mEGFP_set_0_R1_P8_K1_Ch2-Ch1.zen
3740	4.247779e-04	6.677202e-04	4.678800e-04	20150708_gfpWAPLch3_G2G1\Mitosys2\Calibration\mEGFPC1_G2\H2B_mEGFP_set_0_R1_P8_K1_Ch2-Ch1.zen
4060	3.067914e-04	4.264511e-04	4.284600e-04	20150708_gfpWAPLch3_G2G1\Mitosys2\Calibration\mEGFPC1_G2\H2B_mEGFP_set_0_R1_P8_K1_Ch2-Ch1.zen
[truncated: 27,330 more rows]
