# Supplementary material for: Absolute quantification of cohesin, CTCF and their regulators in human cells
Source: eLife. 2019 Jun 17;8:e46269. doi: 10.7554/eLife.46269 (PMC6606026; doi:10.7554/eLife.46269)
Supplement: Figure 2—source data 1. [file elife-46269-fig2-data1.zip › Figure 2 - source data 1/20150708_gfpWAPLch3_G2G1/2c_opt_time_col_ic_Ch1.txt]

time_s	Ch1_kHz	path
0	9.621664e+01	20150708_gfpWAPLch3_G2G1\Mitosys2\Calibration\mEGFPC1_G2\H2B_mEGFP_set_0_R1_P11_K1_Ch2-Ch1.zen
6.000000e-02	9.828330e+01	20150708_gfpWAPLch3_G2G1\Mitosys2\Calibration\mEGFPC1_G2\H2B_mEGFP_set_0_R1_P11_K1_Ch2-Ch1.zen
1.200000e-01	9.788330e+01	20150708_gfpWAPLch3_G2G1\Mitosys2\Calibration\mEGFPC1_G2\H2B_mEGFP_set_0_R1_P11_K1_Ch2-Ch1.zen
1.800000e-01	9.551664e+01	20150708_gfpWAPLch3_G2G1\Mitosys2\Calibration\mEGFPC1_G2\H2B_mEGFP_set_0_R1_P11_K1_Ch2-Ch1.zen
2.400000e-01	9.419997e+01	20150708_gfpWAPLch3_G2G1\Mitosys2\Calibration\mEGFPC1_G2\H2B_mEGFP_set_0_R1_P11_K1_Ch2-Ch1.zen
3.000000e-01	9.624997e+01	20150708_gfpWAPLch3_G2G1\Mitosys2\Calibration\mEGFPC1_G2\H2B_mEGFP_set_0_R1_P11_K1_Ch2-Ch1.zen
3.600000e-01	9.324997e+01	20150708_gfpWAPLch3_G2G1\Mitosys2\Calibration\mEGFPC1_G2\H2B_mEGFP_set_0_R1_P11_K1_Ch2-Ch1.zen
4.200000e-01	9.468330e+01	20150708_gfpWAPLch3_G2G1\Mitosys2\Calibration\mEGFPC1_G2\H2B_mEGFP_set_0_R1_P11_K1_Ch2-Ch1.zen
4.800000e-01	9.329997e+01	20150708_gfpWAPLch3_G2G1\Mitosys2\Calibration\mEGFPC1_G2\H2B_mEGFP_set_0_R1_P11_K1_Ch2-Ch1.zen
5.400000e-01	9.649997e+01	20150708_gfpWAPLch3_G2G1\Mitosys2\Calibration\mEGFPC1_G2\H2B_mEGFP_set_0_R1_P11_K1_Ch2-Ch1.zen
6.000000e-01	9.349997e+01	20150708_gfpWAPLch3_G2G1\Mitosys2\Calibration\mEGFPC1_G2\H2B_mEGFP_set_0_R1_P11_K1_Ch2-Ch1.zen
6.600000e-01	9.348331e+01	20150708_gfpWAPLch3_G2G1\Mitosys2\Calibration\mEGFPC1_G2\H2B_mEGFP_set_0_R1_P11_K1_Ch2-Ch1.zen
7.200000e-01	9.078330e+01	20150708_gfpWAPLch3_G2G1\Mitosys2\Calibration\mEGFPC1_G2\H2B_mEGFP_set_0_R1_P11_K1_Ch2-Ch1.zen
7.800000e-01	9.273331e+01	20150708_gfpWAPLch3_G2G1\Mitosys2\Calibration\mEGFPC1_G2\H2B_mEGFP_set_0_R1_P11_K1_Ch2-Ch1.zen
8.400000e-01	9.689997e+01	20150708_gfpWAPLch3_G2G1\Mitosys2\Calibration\mEGFPC1_G2\H2B_mEGFP_set_0_R1_P11_K1_Ch2-Ch1.zen
9.000000e-01	9.399997e+01	20150708_gfpWAPLch3_G2G1\Mitosys2\Calibration\mEGFPC1_G2\H2B_mEGFP_set_0_R1_P11_K1_Ch2-Ch1.zen
9.600000e-01	9.283331e+01	20150708_gfpWAPLch3_G2G1\Mitosys2\Calibration\mEGFPC1_G2\H2B_mEGFP_set_0_R1_P11_K1_Ch2-Ch1.zen
1.020000e+00	9.481664e+01	20150708_gfpWAPLch3_G2G1\Mitosys2\Calibration\mEGFPC1_G2\H2B_mEGFP_set_0_R1_P11_K1_Ch2-Ch1.zen
1.080000e+00	9.431664e+01	20150708_gfpWAPLch3_G2G1\Mitosys2\Calibration\mEGFPC1_G2\H2B_mEGFP_set_0_R1_P11_K1_Ch2-Ch1.zen
1.140000e+00	9.594997e+01	20150708_gfpWAPLch3_G2G1\Mitosys2\Calibration\mEGFPC1_G2\H2B_mEGFP_set_0_R1_P11_K1_Ch2-Ch1.zen
1.200000e+00	9.723330e+01	20150708_gfpWAPLch3_G2G1\Mitosys2\Calibration\mEGFPC1_G2\H2B_mEGFP_set_0_R1_P11_K1_Ch2-Ch1.zen
1.260000e+00	9.399997e+01	20150708_gfpWAPLch3_G2G1\Mitosys2\Calibration\mEGFPC1_G2\H2B_mEGFP_set_0_R1_P11_K1_Ch2-Ch1.zen
1.320000e+00	9.593330e+01	20150708_gfpWAPLch3_G2G1\Mitosys2\Calibration\mEGFPC1_G2\H2B_mEGFP_set_0_R1_P11_K1_Ch2-Ch1.zen
1.380000e+00	9.451664e+01	20150708_gfpWAPLch3_G2G1\Mitosys2\Calibration\mEGFPC1_G2\H2B_mEGFP_set_0_R1_P11_K1_Ch2-Ch1.zen
1.440000e+00	9.478330e+01	20150708_gfpWAPLch3_G2G1\Mitosys2\Calibration\mEGFPC1_G2\H2B_mEGFP_set_0_R1_P11_K1_Ch2-Ch1.zen
1.500000e+00	9.469997e+01	20150708_gfpWAPLch3_G2G1\Mitosys2\Calibration\mEGFPC1_G2\H2B_mEGFP_set_0_R1_P11_K1_Ch2-Ch1.zen
1.560000e+00	9.494997e+01	20150708_gfpWAPLch3_G2G1\Mitosys2\Calibration\mEGFPC1_G2\H2B_mEGFP_set_0_R1_P11_K1_Ch2-Ch1.zen
1.620000e+00	9.404997e+01	20150708_gfpWAPLch3_G2G1\Mitosys2\Calibration\mEGFPC1_G2\H2B_mEGFP_set_0_R1_P11_K1_Ch2-Ch1.zen
1.680000e+00	9.363330e+01	20150708_gfpWAPLch3_G2G1\Mitosys2\Calibration\mEGFPC1_G2\H2B_mEGFP_set_0_R1_P11_K1_Ch2-Ch1.zen
1.740000e+00	9.646664e+01	20150708_gfpWAPLch3_G2G1\Mitosys2\Calibration\mEGFPC1_G2\H2B_mEGFP_set_0_R1_P11_K1_Ch2-Ch1.zen
1.800000e+00	9.779997e+01	20150708_gfpWAPLch3_G2G1\Mitosys2\Calibration\mEGFPC1_G2\H2B_mEGFP_set_0_R1_P11_K1_Ch2-Ch1.zen
1.860000e+00	1.001666e+02	20150708_gfpWAPLch3_G2G1\Mitosys2\Calibration\mEGFPC1_G2\H2B_mEGFP_set_0_R1_P11_K1_Ch2-Ch1.zen
1.920000e+00	9.611664e+01	20150708_gfpWAPLch3_G2G1\Mitosys2\Calibration\mEGFPC1_G2\H2B_mEGFP_set_0_R1_P11_K1_Ch2-Ch1.zen
1.980000e+00	9.394997e+01	20150708_gfpWAPLch3_G2G1\Mitosys2\Calibration\mEGFPC1_G2\H2B_mEGFP_set_0_R1_P11_K1_Ch2-Ch1.zen
2.040000e+00	9.619997e+01	20150708_gfpWAPLch3_G2G1\Mitosys2\Calibration\mEGFPC1_G2\H2B_mEGFP_set_0_R1_P11_K1_Ch2-Ch1.zen
2.100000e+00	9.511664e+01	20150708_gfpWAPLch3_G2G1\Mitosys2\Calibration\mEGFPC1_G2\H2B_mEGFP_set_0_R1_P11_K1_Ch2-Ch1.zen
2.160000e+00	9.324997e+01	20150708_gfpWAPLch3_G2G1\Mitosys2\Calibration\mEGFPC1_G2\H2B_mEGFP_set_0_R1_P11_K1_Ch2-Ch1.zen
2.220000e+00	9.351664e+01	20150708_gfpWAPLch3_G2G1\Mitosys2\Calibration\mEGFPC1_G2\H2B_mEGFP_set_0_R1_P11_K1_Ch2-Ch1.zen
2.280000e+00	9.821664e+01	20150708_gfpWAPLch3_G2G1\Mitosys2\Calibration\mEGFPC1_G2\H2B_mEGFP_set_0_R1_P11_K1_Ch2-Ch1.zen
2.340000e+00	9.556664e+01	20150708_gfpWAPLch3_G2G1\Mitosys2\Calibration\mEGFPC1_G2\H2B_mEGFP_set_0_R1_P11_K1_Ch2-Ch1.zen
2.400000e+00	9.689997e+01	20150708_gfpWAPLch3_G2G1\Mitosys2\Calibration\mEGFPC1_G2\H2B_mEGFP_set_0_R1_P11_K1_Ch2-Ch1.zen
2.460000e+00	9.526664e+01	20150708_gfpWAPLch3_G2G1\Mitosys2\Calibration\mEGFPC1_G2\H2B_mEGFP_set_0_R1_P11_K1_Ch2-Ch1.zen
2.520000e+00	9.624997e+01	20150708_gfpWAPLch3_G2G1\Mitosys2\Calibration\mEGFPC1_G2\H2B_mEGFP_set_0_R1_P11_K1_Ch2-Ch1.zen
2.580000e+00	9.334997e+01	20150708_gfpWAPLch3_G2G1\Mitosys2\Calibration\mEGFPC1_G2\H2B_mEGFP_set_0_R1_P11_K1_Ch2-Ch1.zen
2.640000e+00	9.788330e+01	20150708_gfpWAPLch3_G2G1\Mitosys2\Calibration\mEGFPC1_G2\H2B_mEGFP_set_0_R1_P11_K1_Ch2-Ch1.zen
2.700000e+00	9.273331e+01	20150708_gfpWAPLch3_G2G1\Mitosys2\Calibration\mEGFPC1_G2\H2B_mEGFP_set_0_R1_P11_K1_Ch2-Ch1.zen
2.760000e+00	9.326664e+01	20150708_gfpWAPLch3_G2G1\Mitosys2\Calibration\mEGFPC1_G2\H2B_mEGFP_set_0_R1_P11_K1_Ch2-Ch1.zen
2.820000e+00	9.588330e+01	20150708_gfpWAPLch3_G2G1\Mitosys2\Calibration\mEGFPC1_G2\H2B_mEGFP_set_0_R1_P11_K1_Ch2-Ch1.zen
2.880000e+00	9.651664e+01	20150708_gfpWAPLch3_G2G1\Mitosys2\Calibration\mEGFPC1_G2\H2B_mEGFP_set_0_R1_P11_K1_Ch2-Ch1.zen
2.940000e+00	9.179997e+01	20150708_gfpWAPLch3_G2G1\Mitosys2\Calibration\mEGFPC1_G2\H2B_mEGFP_set_0_R1_P11_K1_Ch2-Ch1.zen
3	9.293330e+01	20150708_gfpWAPLch3_G2G1\Mitosys2\Calibration\mEGFPC1_G2\H2B_mEGFP_set_0_R1_P11_K1_Ch2-Ch1.zen
3.060000e+00	9.419997e+01	20150708_gfpWAPLch3_G2G1\Mitosys2\Calibration\mEGFPC1_G2\H2B_mEGFP_set_0_R1_P11_K1_Ch2-Ch1.zen
3.120000e+00	9.643330e+01	20150708_gfpWAPLch3_G2G1\Mitosys2\Calibration\mEGFPC1_G2\H2B_mEGFP_set_0_R1_P11_K1_Ch2-Ch1.zen
3.180000e+00	9.329997e+01	20150708_gfpWAPLch3_G2G1\Mitosys2\Calibration\mEGFPC1_G2\H2B_mEGFP_set_0_R1_P11_K1_Ch2-Ch1.zen
3.240000e+00	9.629997e+01	20150708_gfpWAPLch3_G2G1\Mitosys2\Calibration\mEGFPC1_G2\H2B_mEGFP_set_0_R1_P11_K1_Ch2-Ch1.zen
3.300000e+00	9.803330e+01	20150708_gfpWAPLch3_G2G1\Mitosys2\Calibration\mEGFPC1_G2\H2B_mEGFP_set_0_R1_P11_K1_Ch2-Ch1.zen
3.360000e+00	9.684997e+01	20150708_gfpWAPLch3_G2G1\Mitosys2\Calibration\mEGFPC1_G2\H2B_mEGFP_set_0_R1_P11_K1_Ch2-Ch1.zen
3.420000e+00	9.291664e+01	20150708_gfpWAPLch3_G2G1\Mitosys2\Calibration\mEGFPC1_G2\H2B_mEGFP_set_0_R1_P11_K1_Ch2-Ch1.zen
3.480000e+00	9.613330e+01	20150708_gfpWAPLch3_G2G1\Mitosys2\Calibration\mEGFPC1_G2\H2B_mEGFP_set_0_R1_P11_K1_Ch2-Ch1.zen
3.540000e+00	9.124997e+01	20150708_gfpWAPLch3_G2G1\Mitosys2\Calibration\mEGFPC1_G2\H2B_mEGFP_set_0_R1_P11_K1_Ch2-Ch1.zen
3.600000e+00	9.309997e+01	20150708_gfpWAPLch3_G2G1\Mitosys2\Calibration\mEGFPC1_G2\H2B_mEGFP_set_0_R1_P11_K1_Ch2-Ch1.zen
3.660000e+00	9.631664e+01	20150708_gfpWAPLch3_G2G1\Mitosys2\Calibration\mEGFPC1_G2\H2B_mEGFP_set_0_R1_P11_K1_Ch2-Ch1.zen
3.720000e+00	9.669997e+01	20150708_gfpWAPLch3_G2G1\Mitosys2\Calibration\mEGFPC1_G2\H2B_mEGFP_set_0_R1_P11_K1_Ch2-Ch1.zen
3.780000e+00	9.754997e+01	20150708_gfpWAPLch3_G2G1\Mitosys2\Calibration\mEGFPC1_G2\H2B_mEGFP_set_0_R1_P11_K1_Ch2-Ch1.zen
3.840000e+00	9.783331e+01	20150708_gfpWAPLch3_G2G1\Mitosys2\Calibration\mEGFPC1_G2\H2B_mEGFP_set_0_R1_P11_K1_Ch2-Ch1.zen
3.900000e+00	9.706664e+01	20150708_gfpWAPLch3_G2G1\Mitosys2\Calibration\mEGFPC1_G2\H2B_mEGFP_set_0_R1_P11_K1_Ch2-Ch1.zen
3.960000e+00	9.459997e+01	20150708_gfpWAPLch3_G2G1\Mitosys2\Calibration\mEGFPC1_G2\H2B_mEGFP_set_0_R1_P11_K1_Ch2-Ch1.zen
4.020000e+00	9.601664e+01	20150708_gfpWAPLch3_G2G1\Mitosys2\Calibration\mEGFPC1_G2\H2B_mEGFP_set_0_R1_P11_K1_Ch2-Ch1.zen
4.080000e+00	9.674997e+01	20150708_gfpWAPLch3_G2G1\Mitosys2\Calibration\mEGFPC1_G2\H2B_mEGFP_set_0_R1_P11_K1_Ch2-Ch1.zen
4.140000e+00	9.688330e+01	20150708_gfpWAPLch3_G2G1\Mitosys2\Calibration\mEGFPC1_G2\H2B_mEGFP_set_0_R1_P11_K1_Ch2-Ch1.zen
4.200000e+00	9.691663e+01	20150708_gfpWAPLch3_G2G1\Mitosys2\Calibration\mEGFPC1_G2\H2B_mEGFP_set_0_R1_P11_K1_Ch2-Ch1.zen
4.260000e+00	9.611664e+01	20150708_gfpWAPLch3_G2G1\Mitosys2\Calibration\mEGFPC1_G2\H2B_mEGFP_set_0_R1_P11_K1_Ch2-Ch1.zen
4.320000e+00	9.266664e+01	20150708_gfpWAPLch3_G2G1\Mitosys2\Calibration\mEGFPC1_G2\H2B_mEGFP_set_0_R1_P11_K1_Ch2-Ch1.zen
4.380000e+00	9.524997e+01	20150708_gfpWAPLch3_G2G1\Mitosys2\Calibration\mEGFPC1_G2\H2B_mEGFP_set_0_R1_P11_K1_Ch2-Ch1.zen
4.440000e+00	9.713330e+01	20150708_gfpWAPLch3_G2G1\Mitosys2\Calibration\mEGFPC1_G2\H2B_mEGFP_set_0_R1_P11_K1_Ch2-Ch1.zen
4.500000e+00	9.793330e+01	20150708_gfpWAPLch3_G2G1\Mitosys2\Calibration\mEGFPC1_G2\H2B_mEGFP_set_0_R1_P11_K1_Ch2-Ch1.zen
4.560000e+00	9.071664e+01	20150708_gfpWAPLch3_G2G1\Mitosys2\Calibration\mEGFPC1_G2\H2B_mEGFP_set_0_R1_P11_K1_Ch2-Ch1.zen
4.620000e+00	9.251664e+01	20150708_gfpWAPLch3_G2G1\Mitosys2\Calibration\mEGFPC1_G2\H2B_mEGFP_set_0_R1_P11_K1_Ch2-Ch1.zen
4.680000e+00	9.809997e+01	20150708_gfpWAPLch3_G2G1\Mitosys2\Calibration\mEGFPC1_G2\H2B_mEGFP_set_0_R1_P11_K1_Ch2-Ch1.zen
4.740000e+00	9.058331e+01	20150708_gfpWAPLch3_G2G1\Mitosys2\Calibration\mEGFPC1_G2\H2B_mEGFP_set_0_R1_P11_K1_Ch2-Ch1.zen
4.800000e+00	9.446664e+01	20150708_gfpWAPLch3_G2G1\Mitosys2\Calibration\mEGFPC1_G2\H2B_mEGFP_set_0_R1_P11_K1_Ch2-Ch1.zen
4.860000e+00	9.286664e+01	20150708_gfpWAPLch3_G2G1\Mitosys2\Calibration\mEGFPC1_G2\H2B_mEGFP_set_0_R1_P11_K1_Ch2-Ch1.zen
4.920000e+00	9.089997e+01	20150708_gfpWAPLch3_G2G1\Mitosys2\Calibration\mEGFPC1_G2\H2B_mEGFP_set_0_R1_P11_K1_Ch2-Ch1.zen
4.980000e+00	9.356664e+01	20150708_gfpWAPLch3_G2G1\Mitosys2\Calibration\mEGFPC1_G2\H2B_mEGFP_set_0_R1_P11_K1_Ch2-Ch1.zen
5.040000e+00	9.198331e+01	20150708_gfpWAPLch3_G2G1\Mitosys2\Calibration\mEGFPC1_G2\H2B_mEGFP_set_0_R1_P11_K1_Ch2-Ch1.zen
5.100000e+00	9.263330e+01	20150708_gfpWAPLch3_G2G1\Mitosys2\Calibration\mEGFPC1_G2\H2B_mEGFP_set_0_R1_P11_K1_Ch2-Ch1.zen
5.160000e+00	9.404997e+01	20150708_gfpWAPLch3_G2G1\Mitosys2\Calibration\mEGFPC1_G2\H2B_mEGFP_set_0_R1_P11_K1_Ch2-Ch1.zen
5.220000e+00	9.483331e+01	20150708_gfpWAPLch3_G2G1\Mitosys2\Calibration\mEGFPC1_G2\H2B_mEGFP_set_0_R1_P11_K1_Ch2-Ch1.zen
5.280000e+00	9.406664e+01	20150708_gfpWAPLch3_G2G1\Mitosys2\Calibration\mEGFPC1_G2\H2B_mEGFP_set_0_R1_P11_K1_Ch2-Ch1.zen
5.340000e+00	9.548331e+01	20150708_gfpWAPLch3_G2G1\Mitosys2\Calibration\mEGFPC1_G2\H2B_mEGFP_set_0_R1_P11_K1_Ch2-Ch1.zen
5.400000e+00	9.744997e+01	20150708_gfpWAPLch3_G2G1\Mitosys2\Calibration\mEGFPC1_G2\H2B_mEGFP_set_0_R1_P11_K1_Ch2-Ch1.zen
5.460000e+00	9.609997e+01	20150708_gfpWAPLch3_G2G1\Mitosys2\Calibration\mEGFPC1_G2\H2B_mEGFP_set_0_R1_P11_K1_Ch2-Ch1.zen
5.520000e+00	9.784997e+01	20150708_gfpWAPLch3_G2G1\Mitosys2\Calibration\mEGFPC1_G2\H2B_mEGFP_set_0_R1_P11_K1_Ch2-Ch1.zen
5.580000e+00	9.456664e+01	20150708_gfpWAPLch3_G2G1\Mitosys2\Calibration\mEGFPC1_G2\H2B_mEGFP_set_0_R1_P11_K1_Ch2-Ch1.zen
5.640000e+00	9.208331e+01	20150708_gfpWAPLch3_G2G1\Mitosys2\Calibration\mEGFPC1_G2\H2B_mEGFP_set_0_R1_P11_K1_Ch2-Ch1.zen
5.700000e+00	9.333331e+01	20150708_gfpWAPLch3_G2G1\Mitosys2\Calibration\mEGFPC1_G2\H2B_mEGFP_set_0_R1_P11_K1_Ch2-Ch1.zen
5.760000e+00	9.756664e+01	20150708_gfpWAPLch3_G2G1\Mitosys2\Calibration\mEGFPC1_G2\H2B_mEGFP_set_0_R1_P11_K1_Ch2-Ch1.zen
5.820000e+00	9.343330e+01	20150708_gfpWAPLch3_G2G1\Mitosys2\Calibration\mEGFPC1_G2\H2B_mEGFP_set_0_R1_P11_K1_Ch2-Ch1.zen
5.880000e+00	9.494997e+01	20150708_gfpWAPLch3_G2G1\Mitosys2\Calibration\mEGFPC1_G2\H2B_mEGFP_set_0_R1_P11_K1_Ch2-Ch1.zen
5.940000e+00	9.563330e+01	20150708_gfpWAPLch3_G2G1\Mitosys2\Calibration\mEGFPC1_G2\H2B_mEGFP_set_0_R1_P11_K1_Ch2-Ch1.zen
6	9.373331e+01	20150708_gfpWAPLch3_G2G1\Mitosys2\Calibration\mEGFPC1_G2\H2B_mEGFP_set_0_R1_P11_K1_Ch2-Ch1.zen
6.060000e+00	9.479997e+01	20150708_gfpWAPLch3_G2G1\Mitosys2\Calibration\mEGFPC1_G2\H2B_mEGFP_set_0_R1_P11_K1_Ch2-Ch1.zen
6.120000e+00	9.659997e+01	20150708_gfpWAPLch3_G2G1\Mitosys2\Calibration\mEGFPC1_G2\H2B_mEGFP_set_0_R1_P11_K1_Ch2-Ch1.zen
6.180000e+00	9.328330e+01	20150708_gfpWAPLch3_G2G1\Mitosys2\Calibration\mEGFPC1_G2\H2B_mEGFP_set_0_R1_P11_K1_Ch2-Ch1.zen
6.240000e+00	9.503330e+01	20150708_gfpWAPLch3_G2G1\Mitosys2\Calibration\mEGFPC1_G2\H2B_mEGFP_set_0_R1_P11_K1_Ch2-Ch1.zen
6.300000e+00	9.246664e+01	20150708_gfpWAPLch3_G2G1\Mitosys2\Calibration\mEGFPC1_G2\H2B_mEGFP_set_0_R1_P11_K1_Ch2-Ch1.zen
6.360000e+00	9.459997e+01	20150708_gfpWAPLch3_G2G1\Mitosys2\Calibration\mEGFPC1_G2\H2B_mEGFP_set_0_R1_P11_K1_Ch2-Ch1.zen
6.420000e+00	9.489997e+01	20150708_gfpWAPLch3_G2G1\Mitosys2\Calibration\mEGFPC1_G2\H2B_mEGFP_set_0_R1_P11_K1_Ch2-Ch1.zen
6.480000e+00	8.949997e+01	20150708_gfpWAPLch3_G2G1\Mitosys2\Calibration\mEGFPC1_G2\H2B_mEGFP_set_0_R1_P11_K1_Ch2-Ch1.zen
6.540000e+00	9.324997e+01	20150708_gfpWAPLch3_G2G1\Mitosys2\Calibration\mEGFPC1_G2\H2B_mEGFP_set_0_R1_P11_K1_Ch2-Ch1.zen
6.600000e+00	8.908331e+01	20150708_gfpWAPLch3_G2G1\Mitosys2\Calibration\mEGFPC1_G2\H2B_mEGFP_set_0_R1_P11_K1_Ch2-Ch1.zen
6.660000e+00	9.684997e+01	20150708_gfpWAPLch3_G2G1\Mitosys2\Calibration\mEGFPC1_G2\H2B_mEGFP_set_0_R1_P11_K1_Ch2-Ch1.zen
6.720000e+00	9.246664e+01	20150708_gfpWAPLch3_G2G1\Mitosys2\Calibration\mEGFPC1_G2\H2B_mEGFP_set_0_R1_P11_K1_Ch2-Ch1.zen
6.780000e+00	9.594997e+01	20150708_gfpWAPLch3_G2G1\Mitosys2\Calibration\mEGFPC1_G2\H2B_mEGFP_set_0_R1_P11_K1_Ch2-Ch1.zen
6.840000e+00	9.358331e+01	20150708_gfpWAPLch3_G2G1\Mitosys2\Calibration\mEGFPC1_G2\H2B_mEGFP_set_0_R1_P11_K1_Ch2-Ch1.zen
6.900000e+00	9.256664e+01	20150708_gfpWAPLch3_G2G1\Mitosys2\Calibration\mEGFPC1_G2\H2B_mEGFP_set_0_R1_P11_K1_Ch2-Ch1.zen
6.960000e+00	9.141664e+01	20150708_gfpWAPLch3_G2G1\Mitosys2\Calibration\mEGFPC1_G2\H2B_mEGFP_set_0_R1_P11_K1_Ch2-Ch1.zen
7.020000e+00	9.304997e+01	20150708_gfpWAPLch3_G2G1\Mitosys2\Calibration\mEGFPC1_G2\H2B_mEGFP_set_0_R1_P11_K1_Ch2-Ch1.zen
7.080000e+00	9.406664e+01	20150708_gfpWAPLch3_G2G1\Mitosys2\Calibration\mEGFPC1_G2\H2B_mEGFP_set_0_R1_P11_K1_Ch2-Ch1.zen
7.140000e+00	9.269997e+01	20150708_gfpWAPLch3_G2G1\Mitosys2\Calibration\mEGFPC1_G2\H2B_mEGFP_set_0_R1_P11_K1_Ch2-Ch1.zen
7.200000e+00	9.534997e+01	20150708_gfpWAPLch3_G2G1\Mitosys2\Calibration\mEGFPC1_G2\H2B_mEGFP_set_0_R1_P11_K1_Ch2-Ch1.zen
7.260000e+00	9.863330e+01	20150708_gfpWAPLch3_G2G1\Mitosys2\Calibration\mEGFPC1_G2\H2B_mEGFP_set_0_R1_P11_K1_Ch2-Ch1.zen
7.320000e+00	9.376664e+01	20150708_gfpWAPLch3_G2G1\Mitosys2\Calibration\mEGFPC1_G2\H2B_mEGFP_set_0_R1_P11_K1_Ch2-Ch1.zen
7.380000e+00	9.628330e+01	20150708_gfpWAPLch3_G2G1\Mitosys2\Calibration\mEGFPC1_G2\H2B_mEGFP_set_0_R1_P11_K1_Ch2-Ch1.zen
7.440000e+00	9.589997e+01	20150708_gfpWAPLch3_G2G1\Mitosys2\Calibration\mEGFPC1_G2\H2B_mEGFP_set_0_R1_P11_K1_Ch2-Ch1.zen
7.500000e+00	9.623331e+01	20150708_gfpWAPLch3_G2G1\Mitosys2\Calibration\mEGFPC1_G2\H2B_mEGFP_set_0_R1_P11_K1_Ch2-Ch1.zen
7.560000e+00	9.451664e+01	20150708_gfpWAPLch3_G2G1\Mitosys2\Calibration\mEGFPC1_G2\H2B_mEGFP_set_0_R1_P11_K1_Ch2-Ch1.zen
7.620000e+00	9.556664e+01	20150708_gfpWAPLch3_G2G1\Mitosys2\Calibration\mEGFPC1_G2\H2B_mEGFP_set_0_R1_P11_K1_Ch2-Ch1.zen
7.680000e+00	9.476664e+01	20150708_gfpWAPLch3_G2G1\Mitosys2\Calibration\mEGFPC1_G2\H2B_mEGFP_set_0_R1_P11_K1_Ch2-Ch1.zen
7.740000e+00	9.821664e+01	20150708_gfpWAPLch3_G2G1\Mitosys2\Calibration\mEGFPC1_G2\H2B_mEGFP_set_0_R1_P11_K1_Ch2-Ch1.zen
7.800000e+00	9.398331e+01	20150708_gfpWAPLch3_G2G1\Mitosys2\Calibration\mEGFPC1_G2\H2B_mEGFP_set_0_R1_P11_K1_Ch2-Ch1.zen
7.860000e+00	9.549997e+01	20150708_gfpWAPLch3_G2G1\Mitosys2\Calibration\mEGFPC1_G2\H2B_mEGFP_set_0_R1_P11_K1_Ch2-Ch1.zen
7.920000e+00	9.036664e+01	20150708_gfpWAPLch3_G2G1\Mitosys2\Calibration\mEGFPC1_G2\H2B_mEGFP_set_0_R1_P11_K1_Ch2-Ch1.zen
7.980000e+00	9.601664e+01	20150708_gfpWAPLch3_G2G1\Mitosys2\Calibration\mEGFPC1_G2\H2B_mEGFP_set_0_R1_P11_K1_Ch2-Ch1.zen
8.040000e+00	9.716663e+01	20150708_gfpWAPLch3_G2G1\Mitosys2\Calibration\mEGFPC1_G2\H2B_mEGFP_set_0_R1_P11_K1_Ch2-Ch1.zen
8.100000e+00	9.498331e+01	20150708_gfpWAPLch3_G2G1\Mitosys2\Calibration\mEGFPC1_G2\H2B_mEGFP_set_0_R1_P11_K1_Ch2-Ch1.zen
8.160000e+00	9.449997e+01	20150708_gfpWAPLch3_G2G1\Mitosys2\Calibration\mEGFPC1_G2\H2B_mEGFP_set_0_R1_P11_K1_Ch2-Ch1.zen
8.220000e+00	9.036664e+01	20150708_gfpWAPLch3_G2G1\Mitosys2\Calibration\mEGFPC1_G2\H2B_mEGFP_set_0_R1_P11_K1_Ch2-Ch1.zen
8.280000e+00	9.433331e+01	20150708_gfpWAPLch3_G2G1\Mitosys2\Calibration\mEGFPC1_G2\H2B_mEGFP_set_0_R1_P11_K1_Ch2-Ch1.zen
8.340000e+00	9.823330e+01	20150708_gfpWAPLch3_G2G1\Mitosys2\Calibration\mEGFPC1_G2\H2B_mEGFP_set_0_R1_P11_K1_Ch2-Ch1.zen
8.400000e+00	9.688330e+01	20150708_gfpWAPLch3_G2G1\Mitosys2\Calibration\mEGFPC1_G2\H2B_mEGFP_set_0_R1_P11_K1_Ch2-Ch1.zen
8.460000e+00	9.679997e+01	20150708_gfpWAPLch3_G2G1\Mitosys2\Calibration\mEGFPC1_G2\H2B_mEGFP_set_0_R1_P11_K1_Ch2-Ch1.zen
8.520000e+00	9.473331e+01	20150708_gfpWAPLch3_G2G1\Mitosys2\Calibration\mEGFPC1_G2\H2B_mEGFP_set_0_R1_P11_K1_Ch2-Ch1.zen
8.580000e+00	9.488330e+01	20150708_gfpWAPLch3_G2G1\Mitosys2\Calibration\mEGFPC1_G2\H2B_mEGFP_set_0_R1_P11_K1_Ch2-Ch1.zen
8.640000e+00	9.699997e+01	20150708_gfpWAPLch3_G2G1\Mitosys2\Calibration\mEGFPC1_G2\H2B_mEGFP_set_0_R1_P11_K1_Ch2-Ch1.zen
8.700000e+00	9.781664e+01	20150708_gfpWAPLch3_G2G1\Mitosys2\Calibration\mEGFPC1_G2\H2B_mEGFP_set_0_R1_P11_K1_Ch2-Ch1.zen
8.760000e+00	9.344997e+01	20150708_gfpWAPLch3_G2G1\Mitosys2\Calibration\mEGFPC1_G2\H2B_mEGFP_set_0_R1_P11_K1_Ch2-Ch1.zen
8.820000e+00	9.733331e+01	20150708_gfpWAPLch3_G2G1\Mitosys2\Calibration\mEGFPC1_G2\H2B_mEGFP_set_0_R1_P11_K1_Ch2-Ch1.zen
8.880000e+00	9.651664e+01	20150708_gfpWAPLch3_G2G1\Mitosys2\Calibration\mEGFPC1_G2\H2B_mEGFP_set_0_R1_P11_K1_Ch2-Ch1.zen
8.940000e+00	9.634997e+01	20150708_gfpWAPLch3_G2G1\Mitosys2\Calibration\mEGFPC1_G2\H2B_mEGFP_set_0_R1_P11_K1_Ch2-Ch1.zen
9	9.828330e+01	20150708_gfpWAPLch3_G2G1\Mitosys2\Calibration\mEGFPC1_G2\H2B_mEGFP_set_0_R1_P11_K1_Ch2-Ch1.zen
9.060000e+00	9.466663e+01	20150708_gfpWAPLch3_G2G1\Mitosys2\Calibration\mEGFPC1_G2\H2B_mEGFP_set_0_R1_P11_K1_Ch2-Ch1.zen
9.120000e+00	9.738330e+01	20150708_gfpWAPLch3_G2G1\Mitosys2\Calibration\mEGFPC1_G2\H2B_mEGFP_set_0_R1_P11_K1_Ch2-Ch1.zen
9.180000e+00	9.594997e+01	20150708_gfpWAPLch3_G2G1\Mitosys2\Calibration\mEGFPC1_G2\H2B_mEGFP_set_0_R1_P11_K1_Ch2-Ch1.zen
9.240000e+00	9.378330e+01	20150708_gfpWAPLch3_G2G1\Mitosys2\Calibration\mEGFPC1_G2\H2B_mEGFP_set_0_R1_P11_K1_Ch2-Ch1.zen
9.300000e+00	9.609997e+01	20150708_gfpWAPLch3_G2G1\Mitosys2\Calibration\mEGFPC1_G2\H2B_mEGFP_set_0_R1_P11_K1_Ch2-Ch1.zen
9.360000e+00	9.483331e+01	20150708_gfpWAPLch3_G2G1\Mitosys2\Calibration\mEGFPC1_G2\H2B_mEGFP_set_0_R1_P11_K1_Ch2-Ch1.zen
9.420000e+00	9.496664e+01	20150708_gfpWAPLch3_G2G1\Mitosys2\Calibration\mEGFPC1_G2\H2B_mEGFP_set_0_R1_P11_K1_Ch2-Ch1.zen
9.480000e+00	9.451664e+01	20150708_gfpWAPLch3_G2G1\Mitosys2\Calibration\mEGFPC1_G2\H2B_mEGFP_set_0_R1_P11_K1_Ch2-Ch1.zen
9.540000e+00	9.214997e+01	20150708_gfpWAPLch3_G2G1\Mitosys2\Calibration\mEGFPC1_G2\H2B_mEGFP_set_0_R1_P11_K1_Ch2-Ch1.zen
9.600000e+00	9.056664e+01	20150708_gfpWAPLch3_G2G1\Mitosys2\Calibration\mEGFPC1_G2\H2B_mEGFP_set_0_R1_P11_K1_Ch2-Ch1.zen
9.660000e+00	9.266664e+01	20150708_gfpWAPLch3_G2G1\Mitosys2\Calibration\mEGFPC1_G2\H2B_mEGFP_set_0_R1_P11_K1_Ch2-Ch1.zen
9.720000e+00	9.569997e+01	20150708_gfpWAPLch3_G2G1\Mitosys2\Calibration\mEGFPC1_G2\H2B_mEGFP_set_0_R1_P11_K1_Ch2-Ch1.zen
9.780000e+00	9.733331e+01	20150708_gfpWAPLch3_G2G1\Mitosys2\Calibration\mEGFPC1_G2\H2B_mEGFP_set_0_R1_P11_K1_Ch2-Ch1.zen
9.840000e+00	9.851663e+01	20150708_gfpWAPLch3_G2G1\Mitosys2\Calibration\mEGFPC1_G2\H2B_mEGFP_set_0_R1_P11_K1_Ch2-Ch1.zen
9.900000e+00	9.928330e+01	20150708_gfpWAPLch3_G2G1\Mitosys2\Calibration\mEGFPC1_G2\H2B_mEGFP_set_0_R1_P11_K1_Ch2-Ch1.zen
9.960000e+00	9.704997e+01	20150708_gfpWAPLch3_G2G1\Mitosys2\Calibration\mEGFPC1_G2\H2B_mEGFP_set_0_R1_P11_K1_Ch2-Ch1.zen
1.002000e+01	1.002666e+02	20150708_gfpWAPLch3_G2G1\Mitosys2\Calibration\mEGFPC1_G2\H2B_mEGFP_set_0_R1_P11_K1_Ch2-Ch1.zen
1.008000e+01	9.433331e+01	20150708_gfpWAPLch3_G2G1\Mitosys2\Calibration\mEGFPC1_G2\H2B_mEGFP_set_0_R1_P11_K1_Ch2-Ch1.zen
1.014000e+01	9.404997e+01	20150708_gfpWAPLch3_G2G1\Mitosys2\Calibration\mEGFPC1_G2\H2B_mEGFP_set_0_R1_P11_K1_Ch2-Ch1.zen
1.020000e+01	9.551664e+01	20150708_gfpWAPLch3_G2G1\Mitosys2\Calibration\mEGFPC1_G2\H2B_mEGFP_set_0_R1_P11_K1_Ch2-Ch1.zen
1.026000e+01	9.544997e+01	20150708_gfpWAPLch3_G2G1\Mitosys2\Calibration\mEGFPC1_G2\H2B_mEGFP_set_0_R1_P11_K1_Ch2-Ch1.zen
1.032000e+01	9.689997e+01	20150708_gfpWAPLch3_G2G1\Mitosys2\Calibration\mEGFPC1_G2\H2B_mEGFP_set_0_R1_P11_K1_Ch2-Ch1.zen
1.038000e+01	9.539997e+01	20150708_gfpWAPLch3_G2G1\Mitosys2\Calibration\mEGFPC1_G2\H2B_mEGFP_set_0_R1_P11_K1_Ch2-Ch1.zen
1.044000e+01	9.659997e+01	20150708_gfpWAPLch3_G2G1\Mitosys2\Calibration\mEGFPC1_G2\H2B_mEGFP_set_0_R1_P11_K1_Ch2-Ch1.zen
1.050000e+01	9.566663e+01	20150708_gfpWAPLch3_G2G1\Mitosys2\Calibration\mEGFPC1_G2\H2B_mEGFP_set_0_R1_P11_K1_Ch2-Ch1.zen
1.056000e+01	9.541663e+01	20150708_gfpWAPLch3_G2G1\Mitosys2\Calibration\mEGFPC1_G2\H2B_mEGFP_set_0_R1_P11_K1_Ch2-Ch1.zen
1.062000e+01	9.126664e+01	20150708_gfpWAPLch3_G2G1\Mitosys2\Calibration\mEGFPC1_G2\H2B_mEGFP_set_0_R1_P11_K1_Ch2-Ch1.zen
1.068000e+01	9.228330e+01	20150708_gfpWAPLch3_G2G1\Mitosys2\Calibration\mEGFPC1_G2\H2B_mEGFP_set_0_R1_P11_K1_Ch2-Ch1.zen
1.074000e+01	9.486664e+01	20150708_gfpWAPLch3_G2G1\Mitosys2\Calibration\mEGFPC1_G2\H2B_mEGFP_set_0_R1_P11_K1_Ch2-Ch1.zen
1.080000e+01	9.699997e+01	20150708_gfpWAPLch3_G2G1\Mitosys2\Calibration\mEGFPC1_G2\H2B_mEGFP_set_0_R1_P11_K1_Ch2-Ch1.zen
1.086000e+01	1.013666e+02	20150708_gfpWAPLch3_G2G1\Mitosys2\Calibration\mEGFPC1_G2\H2B_mEGFP_set_0_R1_P11_K1_Ch2-Ch1.zen
1.092000e+01	9.689997e+01	20150708_gfpWAPLch3_G2G1\Mitosys2\Calibration\mEGFPC1_G2\H2B_mEGFP_set_0_R1_P11_K1_Ch2-Ch1.zen
1.098000e+01	9.456664e+01	20150708_gfpWAPLch3_G2G1\Mitosys2\Calibration\mEGFPC1_G2\H2B_mEGFP_set_0_R1_P11_K1_Ch2-Ch1.zen
1.104000e+01	9.714997e+01	20150708_gfpWAPLch3_G2G1\Mitosys2\Calibration\mEGFPC1_G2\H2B_mEGFP_set_0_R1_P11_K1_Ch2-Ch1.zen
1.110000e+01	9.961664e+01	20150708_gfpWAPLch3_G2G1\Mitosys2\Calibration\mEGFPC1_G2\H2B_mEGFP_set_0_R1_P11_K1_Ch2-Ch1.zen
1.116000e+01	9.901663e+01	20150708_gfpWAPLch3_G2G1\Mitosys2\Calibration\mEGFPC1_G2\H2B_mEGFP_set_0_R1_P11_K1_Ch2-Ch1.zen
1.122000e+01	9.853330e+01	20150708_gfpWAPLch3_G2G1\Mitosys2\Calibration\mEGFPC1_G2\H2B_mEGFP_set_0_R1_P11_K1_Ch2-Ch1.zen
1.128000e+01	9.276664e+01	20150708_gfpWAPLch3_G2G1\Mitosys2\Calibration\mEGFPC1_G2\H2B_mEGFP_set_0_R1_P11_K1_Ch2-Ch1.zen
1.134000e+01	9.481664e+01	20150708_gfpWAPLch3_G2G1\Mitosys2\Calibration\mEGFPC1_G2\H2B_mEGFP_set_0_R1_P11_K1_Ch2-Ch1.zen
1.140000e+01	9.889997e+01	20150708_gfpWAPLch3_G2G1\Mitosys2\Calibration\mEGFPC1_G2\H2B_mEGFP_set_0_R1_P11_K1_Ch2-Ch1.zen
1.146000e+01	9.599997e+01	20150708_gfpWAPLch3_G2G1\Mitosys2\Calibration\mEGFPC1_G2\H2B_mEGFP_set_0_R1_P11_K1_Ch2-Ch1.zen
1.152000e+01	9.783331e+01	20150708_gfpWAPLch3_G2G1\Mitosys2\Calibration\mEGFPC1_G2\H2B_mEGFP_set_0_R1_P11_K1_Ch2-Ch1.zen
1.158000e+01	9.384997e+01	20150708_gfpWAPLch3_G2G1\Mitosys2\Calibration\mEGFPC1_G2\H2B_mEGFP_set_0_R1_P11_K1_Ch2-Ch1.zen
1.164000e+01	9.493330e+01	20150708_gfpWAPLch3_G2G1\Mitosys2\Calibration\mEGFPC1_G2\H2B_mEGFP_set_0_R1_P11_K1_Ch2-Ch1.zen
1.170000e+01	9.453330e+01	20150708_gfpWAPLch3_G2G1\Mitosys2\Calibration\mEGFPC1_G2\H2B_mEGFP_set_0_R1_P11_K1_Ch2-Ch1.zen
1.176000e+01	9.754997e+01	20150708_gfpWAPLch3_G2G1\Mitosys2\Calibration\mEGFPC1_G2\H2B_mEGFP_set_0_R1_P11_K1_Ch2-Ch1.zen
1.182000e+01	9.734997e+01	20150708_gfpWAPLch3_G2G1\Mitosys2\Calibration\mEGFPC1_G2\H2B_mEGFP_set_0_R1_P11_K1_Ch2-Ch1.zen
1.188000e+01	9.338330e+01	20150708_gfpWAPLch3_G2G1\Mitosys2\Calibration\mEGFPC1_G2\H2B_mEGFP_set_0_R1_P11_K1_Ch2-Ch1.zen
1.194000e+01	9.483331e+01	20150708_gfpWAPLch3_G2G1\Mitosys2\Calibration\mEGFPC1_G2\H2B_mEGFP_set_0_R1_P11_K1_Ch2-Ch1.zen
12	9.419997e+01	20150708_gfpWAPLch3_G2G1\Mitosys2\Calibration\mEGFPC1_G2\H2B_mEGFP_set_0_R1_P11_K1_Ch2-Ch1.zen
1.206000e+01	9.904997e+01	20150708_gfpWAPLch3_G2G1\Mitosys2\Calibration\mEGFPC1_G2\H2B_mEGFP_set_0_R1_P11_K1_Ch2-Ch1.zen
1.212000e+01	9.378330e+01	20150708_gfpWAPLch3_G2G1\Mitosys2\Calibration\mEGFPC1_G2\H2B_mEGFP_set_0_R1_P11_K1_Ch2-Ch1.zen
1.218000e+01	9.776664e+01	20150708_gfpWAPLch3_G2G1\Mitosys2\Calibration\mEGFPC1_G2\H2B_mEGFP_set_0_R1_P11_K1_Ch2-Ch1.zen
1.224000e+01	9.386664e+01	20150708_gfpWAPLch3_G2G1\Mitosys2\Calibration\mEGFPC1_G2\H2B_mEGFP_set_0_R1_P11_K1_Ch2-Ch1.zen
1.230000e+01	9.309997e+01	20150708_gfpWAPLch3_G2G1\Mitosys2\Calibration\mEGFPC1_G2\H2B_mEGFP_set_0_R1_P11_K1_Ch2-Ch1.zen
1.236000e+01	8.986664e+01	20150708_gfpWAPLch3_G2G1\Mitosys2\Calibration\mEGFPC1_G2\H2B_mEGFP_set_0_R1_P11_K1_Ch2-Ch1.zen
1.242000e+01	9.673331e+01	20150708_gfpWAPLch3_G2G1\Mitosys2\Calibration\mEGFPC1_G2\H2B_mEGFP_set_0_R1_P11_K1_Ch2-Ch1.zen
1.248000e+01	9.649997e+01	20150708_gfpWAPLch3_G2G1\Mitosys2\Calibration\mEGFPC1_G2\H2B_mEGFP_set_0_R1_P11_K1_Ch2-Ch1.zen
1.254000e+01	9.188331e+01	20150708_gfpWAPLch3_G2G1\Mitosys2\Calibration\mEGFPC1_G2\H2B_mEGFP_set_0_R1_P11_K1_Ch2-Ch1.zen
1.260000e+01	9.573331e+01	20150708_gfpWAPLch3_G2G1\Mitosys2\Calibration\mEGFPC1_G2\H2B_mEGFP_set_0_R1_P11_K1_Ch2-Ch1.zen
1.266000e+01	9.476664e+01	20150708_gfpWAPLch3_G2G1\Mitosys2\Calibration\mEGFPC1_G2\H2B_mEGFP_set_0_R1_P11_K1_Ch2-Ch1.zen
1.272000e+01	9.431664e+01	20150708_gfpWAPLch3_G2G1\Mitosys2\Calibration\mEGFPC1_G2\H2B_mEGFP_set_0_R1_P11_K1_Ch2-Ch1.zen
1.278000e+01	9.239997e+01	20150708_gfpWAPLch3_G2G1\Mitosys2\Calibration\mEGFPC1_G2\H2B_mEGFP_set_0_R1_P11_K1_Ch2-Ch1.zen
1.284000e+01	9.528330e+01	20150708_gfpWAPLch3_G2G1\Mitosys2\Calibration\mEGFPC1_G2\H2B_mEGFP_set_0_R1_P11_K1_Ch2-Ch1.zen
1.290000e+01	9.553330e+01	20150708_gfpWAPLch3_G2G1\Mitosys2\Calibration\mEGFPC1_G2\H2B_mEGFP_set_0_R1_P11_K1_Ch2-Ch1.zen
1.296000e+01	9.649997e+01	20150708_gfpWAPLch3_G2G1\Mitosys2\Calibration\mEGFPC1_G2\H2B_mEGFP_set_0_R1_P11_K1_Ch2-Ch1.zen
1.302000e+01	8.923331e+01	20150708_gfpWAPLch3_G2G1\Mitosys2\Calibration\mEGFPC1_G2\H2B_mEGFP_set_0_R1_P11_K1_Ch2-Ch1.zen
1.308000e+01	9.283331e+01	20150708_gfpWAPLch3_G2G1\Mitosys2\Calibration\mEGFPC1_G2\H2B_mEGFP_set_0_R1_P11_K1_Ch2-Ch1.zen
1.314000e+01	9.471664e+01	20150708_gfpWAPLch3_G2G1\Mitosys2\Calibration\mEGFPC1_G2\H2B_mEGFP_set_0_R1_P11_K1_Ch2-Ch1.zen
1.320000e+01	9.356664e+01	20150708_gfpWAPLch3_G2G1\Mitosys2\Calibration\mEGFPC1_G2\H2B_mEGFP_set_0_R1_P11_K1_Ch2-Ch1.zen
1.326000e+01	9.378330e+01	20150708_gfpWAPLch3_G2G1\Mitosys2\Calibration\mEGFPC1_G2\H2B_mEGFP_set_0_R1_P11_K1_Ch2-Ch1.zen
1.332000e+01	9.496664e+01	20150708_gfpWAPLch3_G2G1\Mitosys2\Calibration\mEGFPC1_G2\H2B_mEGFP_set_0_R1_P11_K1_Ch2-Ch1.zen
1.338000e+01	9.204997e+01	20150708_gfpWAPLch3_G2G1\Mitosys2\Calibration\mEGFPC1_G2\H2B_mEGFP_set_0_R1_P11_K1_Ch2-Ch1.zen
1.344000e+01	9.363330e+01	20150708_gfpWAPLch3_G2G1\Mitosys2\Calibration\mEGFPC1_G2\H2B_mEGFP_set_0_R1_P11_K1_Ch2-Ch1.zen
1.350000e+01	9.609997e+01	20150708_gfpWAPLch3_G2G1\Mitosys2\Calibration\mEGFPC1_G2\H2B_mEGFP_set_0_R1_P11_K1_Ch2-Ch1.zen
1.356000e+01	9.599997e+01	20150708_gfpWAPLch3_G2G1\Mitosys2\Calibration\mEGFPC1_G2\H2B_mEGFP_set_0_R1_P11_K1_Ch2-Ch1.zen
1.362000e+01	9.623331e+01	20150708_gfpWAPLch3_G2G1\Mitosys2\Calibration\mEGFPC1_G2\H2B_mEGFP_set_0_R1_P11_K1_Ch2-Ch1.zen
1.368000e+01	9.356664e+01	20150708_gfpWAPLch3_G2G1\Mitosys2\Calibration\mEGFPC1_G2\H2B_mEGFP_set_0_R1_P11_K1_Ch2-Ch1.zen
1.374000e+01	9.824997e+01	20150708_gfpWAPLch3_G2G1\Mitosys2\Calibration\mEGFPC1_G2\H2B_mEGFP_set_0_R1_P11_K1_Ch2-Ch1.zen
1.380000e+01	9.286664e+01	20150708_gfpWAPLch3_G2G1\Mitosys2\Calibration\mEGFPC1_G2\H2B_mEGFP_set_0_R1_P11_K1_Ch2-Ch1.zen
1.386000e+01	9.669997e+01	20150708_gfpWAPLch3_G2G1\Mitosys2\Calibration\mEGFPC1_G2\H2B_mEGFP_set_0_R1_P11_K1_Ch2-Ch1.zen
1.392000e+01	9.616663e+01	20150708_gfpWAPLch3_G2G1\Mitosys2\Calibration\mEGFPC1_G2\H2B_mEGFP_set_0_R1_P11_K1_Ch2-Ch1.zen
1.398000e+01	8.994997e+01	20150708_gfpWAPLch3_G2G1\Mitosys2\Calibration\mEGFPC1_G2\H2B_mEGFP_set_0_R1_P11_K1_Ch2-Ch1.zen
1.404000e+01	9.749997e+01	20150708_gfpWAPLch3_G2G1\Mitosys2\Calibration\mEGFPC1_G2\H2B_mEGFP_set_0_R1_P11_K1_Ch2-Ch1.zen
1.410000e+01	9.531664e+01	20150708_gfpWAPLch3_G2G1\Mitosys2\Calibration\mEGFPC1_G2\H2B_mEGFP_set_0_R1_P11_K1_Ch2-Ch1.zen
1.416000e+01	9.333331e+01	20150708_gfpWAPLch3_G2G1\Mitosys2\Calibration\mEGFPC1_G2\H2B_mEGFP_set_0_R1_P11_K1_Ch2-Ch1.zen
1.422000e+01	9.126664e+01	20150708_gfpWAPLch3_G2G1\Mitosys2\Calibration\mEGFPC1_G2\H2B_mEGFP_set_0_R1_P11_K1_Ch2-Ch1.zen
1.428000e+01	9.798330e+01	20150708_gfpWAPLch3_G2G1\Mitosys2\Calibration\mEGFPC1_G2\H2B_mEGFP_set_0_R1_P11_K1_Ch2-Ch1.zen
1.434000e+01	9.838330e+01	20150708_gfpWAPLch3_G2G1\Mitosys2\Calibration\mEGFPC1_G2\H2B_mEGFP_set_0_R1_P11_K1_Ch2-Ch1.zen
1.440000e+01	9.473331e+01	20150708_gfpWAPLch3_G2G1\Mitosys2\Calibration\mEGFPC1_G2\H2B_mEGFP_set_0_R1_P11_K1_Ch2-Ch1.zen
1.446000e+01	9.191664e+01	20150708_gfpWAPLch3_G2G1\Mitosys2\Calibration\mEGFPC1_G2\H2B_mEGFP_set_0_R1_P11_K1_Ch2-Ch1.zen
1.452000e+01	1.003000e+02	20150708_gfpWAPLch3_G2G1\Mitosys2\Calibration\mEGFPC1_G2\H2B_mEGFP_set_0_R1_P11_K1_Ch2-Ch1.zen
1.458000e+01	9.741663e+01	20150708_gfpWAPLch3_G2G1\Mitosys2\Calibration\mEGFPC1_G2\H2B_mEGFP_set_0_R1_P11_K1_Ch2-Ch1.zen
1.464000e+01	9.598331e+01	20150708_gfpWAPLch3_G2G1\Mitosys2\Calibration\mEGFPC1_G2\H2B_mEGFP_set_0_R1_P11_K1_Ch2-Ch1.zen
1.470000e+01	9.441663e+01	20150708_gfpWAPLch3_G2G1\Mitosys2\Calibration\mEGFPC1_G2\H2B_mEGFP_set_0_R1_P11_K1_Ch2-Ch1.zen
1.476000e+01	9.538330e+01	20150708_gfpWAPLch3_G2G1\Mitosys2\Calibration\mEGFPC1_G2\H2B_mEGFP_set_0_R1_P11_K1_Ch2-Ch1.zen
1.482000e+01	9.341664e+01	20150708_gfpWAPLch3_G2G1\Mitosys2\Calibration\mEGFPC1_G2\H2B_mEGFP_set_0_R1_P11_K1_Ch2-Ch1.zen
1.488000e+01	9.616663e+01	20150708_gfpWAPLch3_G2G1\Mitosys2\Calibration\mEGFPC1_G2\H2B_mEGFP_set_0_R1_P11_K1_Ch2-Ch1.zen
1.494000e+01	9.266664e+01	20150708_gfpWAPLch3_G2G1\Mitosys2\Calibration\mEGFPC1_G2\H2B_mEGFP_set_0_R1_P11_K1_Ch2-Ch1.zen
15	1.002000e+02	20150708_gfpWAPLch3_G2G1\Mitosys2\Calibration\mEGFPC1_G2\H2B_mEGFP_set_0_R1_P11_K1_Ch2-Ch1.zen
1.506000e+01	9.558331e+01	20150708_gfpWAPLch3_G2G1\Mitosys2\Calibration\mEGFPC1_G2\H2B_mEGFP_set_0_R1_P11_K1_Ch2-Ch1.zen
1.512000e+01	9.206664e+01	20150708_gfpWAPLch3_G2G1\Mitosys2\Calibration\mEGFPC1_G2\H2B_mEGFP_set_0_R1_P11_K1_Ch2-Ch1.zen
1.518001e+01	9.398331e+01	20150708_gfpWAPLch3_G2G1\Mitosys2\Calibration\mEGFPC1_G2\H2B_mEGFP_set_0_R1_P11_K1_Ch2-Ch1.zen
1.524000e+01	9.508331e+01	20150708_gfpWAPLch3_G2G1\Mitosys2\Calibration\mEGFPC1_G2\H2B_mEGFP_set_0_R1_P11_K1_Ch2-Ch1.zen
1.530000e+01	9.569997e+01	20150708_gfpWAPLch3_G2G1\Mitosys2\Calibration\mEGFPC1_G2\H2B_mEGFP_set_0_R1_P11_K1_Ch2-Ch1.zen
1.536000e+01	9.054997e+01	20150708_gfpWAPLch3_G2G1\Mitosys2\Calibration\mEGFPC1_G2\H2B_mEGFP_set_0_R1_P11_K1_Ch2-Ch1.zen
1.542000e+01	9.666663e+01	20150708_gfpWAPLch3_G2G1\Mitosys2\Calibration\mEGFPC1_G2\H2B_mEGFP_set_0_R1_P11_K1_Ch2-Ch1.zen
1.548001e+01	9.268330e+01	20150708_gfpWAPLch3_G2G1\Mitosys2\Calibration\mEGFPC1_G2\H2B_mEGFP_set_0_R1_P11_K1_Ch2-Ch1.zen
1.554000e+01	9.483331e+01	20150708_gfpWAPLch3_G2G1\Mitosys2\Calibration\mEGFPC1_G2\H2B_mEGFP_set_0_R1_P11_K1_Ch2-Ch1.zen
1.560001e+01	9.304997e+01	20150708_gfpWAPLch3_G2G1\Mitosys2\Calibration\mEGFPC1_G2\H2B_mEGFP_set_0_R1_P11_K1_Ch2-Ch1.zen
1.566000e+01	9.738330e+01	20150708_gfpWAPLch3_G2G1\Mitosys2\Calibration\mEGFPC1_G2\H2B_mEGFP_set_0_R1_P11_K1_Ch2-Ch1.zen
1.572001e+01	9.334997e+01	20150708_gfpWAPLch3_G2G1\Mitosys2\Calibration\mEGFPC1_G2\H2B_mEGFP_set_0_R1_P11_K1_Ch2-Ch1.zen
1.578000e+01	9.824997e+01	20150708_gfpWAPLch3_G2G1\Mitosys2\Calibration\mEGFPC1_G2\H2B_mEGFP_set_0_R1_P11_K1_Ch2-Ch1.zen
1.584000e+01	9.683331e+01	20150708_gfpWAPLch3_G2G1\Mitosys2\Calibration\mEGFPC1_G2\H2B_mEGFP_set_0_R1_P11_K1_Ch2-Ch1.zen
1.590001e+01	9.593330e+01	20150708_gfpWAPLch3_G2G1\Mitosys2\Calibration\mEGFPC1_G2\H2B_mEGFP_set_0_R1_P11_K1_Ch2-Ch1.zen
1.596000e+01	9.326664e+01	20150708_gfpWAPLch3_G2G1\Mitosys2\Calibration\mEGFPC1_G2\H2B_mEGFP_set_0_R1_P11_K1_Ch2-Ch1.zen
1.602000e+01	9.756664e+01	20150708_gfpWAPLch3_G2G1\Mitosys2\Calibration\mEGFPC1_G2\H2B_mEGFP_set_0_R1_P11_K1_Ch2-Ch1.zen
1.608001e+01	9.191664e+01	20150708_gfpWAPLch3_G2G1\Mitosys2\Calibration\mEGFPC1_G2\H2B_mEGFP_set_0_R1_P11_K1_Ch2-Ch1.zen
1.614001e+01	9.643330e+01	20150708_gfpWAPLch3_G2G1\Mitosys2\Calibration\mEGFPC1_G2\H2B_mEGFP_set_0_R1_P11_K1_Ch2-Ch1.zen
1.620000e+01	9.494997e+01	20150708_gfpWAPLch3_G2G1\Mitosys2\Calibration\mEGFPC1_G2\H2B_mEGFP_set_0_R1_P11_K1_Ch2-Ch1.zen
1.626001e+01	9.836664e+01	20150708_gfpWAPLch3_G2G1\Mitosys2\Calibration\mEGFPC1_G2\H2B_mEGFP_set_0_R1_P11_K1_Ch2-Ch1.zen
1.632001e+01	9.379997e+01	20150708_gfpWAPLch3_G2G1\Mitosys2\Calibration\mEGFPC1_G2\H2B_mEGFP_set_0_R1_P11_K1_Ch2-Ch1.zen
1.638000e+01	9.531664e+01	20150708_gfpWAPLch3_G2G1\Mitosys2\Calibration\mEGFPC1_G2\H2B_mEGFP_set_0_R1_P11_K1_Ch2-Ch1.zen
1.644000e+01	9.623331e+01	20150708_gfpWAPLch3_G2G1\Mitosys2\Calibration\mEGFPC1_G2\H2B_mEGFP_set_0_R1_P11_K1_Ch2-Ch1.zen
1.650001e+01	9.461664e+01	20150708_gfpWAPLch3_G2G1\Mitosys2\Calibration\mEGFPC1_G2\H2B_mEGFP_set_0_R1_P11_K1_Ch2-Ch1.zen
1.656001e+01	8.999997e+01	20150708_gfpWAPLch3_G2G1\Mitosys2\Calibration\mEGFPC1_G2\H2B_mEGFP_set_0_R1_P11_K1_Ch2-Ch1.zen
1.662000e+01	9.759997e+01	20150708_gfpWAPLch3_G2G1\Mitosys2\Calibration\mEGFPC1_G2\H2B_mEGFP_set_0_R1_P11_K1_Ch2-Ch1.zen
1.668001e+01	9.251664e+01	20150708_gfpWAPLch3_G2G1\Mitosys2\Calibration\mEGFPC1_G2\H2B_mEGFP_set_0_R1_P11_K1_Ch2-Ch1.zen
1.674001e+01	9.751664e+01	20150708_gfpWAPLch3_G2G1\Mitosys2\Calibration\mEGFPC1_G2\H2B_mEGFP_set_0_R1_P11_K1_Ch2-Ch1.zen
1.680000e+01	9.268330e+01	20150708_gfpWAPLch3_G2G1\Mitosys2\Calibration\mEGFPC1_G2\H2B_mEGFP_set_0_R1_P11_K1_Ch2-Ch1.zen
1.686000e+01	9.261664e+01	20150708_gfpWAPLch3_G2G1\Mitosys2\Calibration\mEGFPC1_G2\H2B_mEGFP_set_0_R1_P11_K1_Ch2-Ch1.zen
1.692001e+01	9.711664e+01	20150708_gfpWAPLch3_G2G1\Mitosys2\Calibration\mEGFPC1_G2\H2B_mEGFP_set_0_R1_P11_K1_Ch2-Ch1.zen
1.698001e+01	9.531664e+01	20150708_gfpWAPLch3_G2G1\Mitosys2\Calibration\mEGFPC1_G2\H2B_mEGFP_set_0_R1_P11_K1_Ch2-Ch1.zen
1.704000e+01	9.278330e+01	20150708_gfpWAPLch3_G2G1\Mitosys2\Calibration\mEGFPC1_G2\H2B_mEGFP_set_0_R1_P11_K1_Ch2-Ch1.zen
1.710001e+01	9.638330e+01	20150708_gfpWAPLch3_G2G1\Mitosys2\Calibration\mEGFPC1_G2\H2B_mEGFP_set_0_R1_P11_K1_Ch2-Ch1.zen
1.716001e+01	9.511664e+01	20150708_gfpWAPLch3_G2G1\Mitosys2\Calibration\mEGFPC1_G2\H2B_mEGFP_set_0_R1_P11_K1_Ch2-Ch1.zen
1.722001e+01	9.673331e+01	20150708_gfpWAPLch3_G2G1\Mitosys2\Calibration\mEGFPC1_G2\H2B_mEGFP_set_0_R1_P11_K1_Ch2-Ch1.zen
1.728000e+01	9.121664e+01	20150708_gfpWAPLch3_G2G1\Mitosys2\Calibration\mEGFPC1_G2\H2B_mEGFP_set_0_R1_P11_K1_Ch2-Ch1.zen
1.734001e+01	9.604997e+01	20150708_gfpWAPLch3_G2G1\Mitosys2\Calibration\mEGFPC1_G2\H2B_mEGFP_set_0_R1_P11_K1_Ch2-Ch1.zen
1.740001e+01	9.219997e+01	20150708_gfpWAPLch3_G2G1\Mitosys2\Calibration\mEGFPC1_G2\H2B_mEGFP_set_0_R1_P11_K1_Ch2-Ch1.zen
1.746000e+01	9.511664e+01	20150708_gfpWAPLch3_G2G1\Mitosys2\Calibration\mEGFPC1_G2\H2B_mEGFP_set_0_R1_P11_K1_Ch2-Ch1.zen
1.752001e+01	9.251664e+01	20150708_gfpWAPLch3_G2G1\Mitosys2\Calibration\mEGFPC1_G2\H2B_mEGFP_set_0_R1_P11_K1_Ch2-Ch1.zen
1.758001e+01	9.714997e+01	20150708_gfpWAPLch3_G2G1\Mitosys2\Calibration\mEGFPC1_G2\H2B_mEGFP_set_0_R1_P11_K1_Ch2-Ch1.zen
1.764001e+01	9.436664e+01	20150708_gfpWAPLch3_G2G1\Mitosys2\Calibration\mEGFPC1_G2\H2B_mEGFP_set_0_R1_P11_K1_Ch2-Ch1.zen
1.770000e+01	9.184997e+01	20150708_gfpWAPLch3_G2G1\Mitosys2\Calibration\mEGFPC1_G2\H2B_mEGFP_set_0_R1_P11_K1_Ch2-Ch1.zen
1.776001e+01	9.244997e+01	20150708_gfpWAPLch3_G2G1\Mitosys2\Calibration\mEGFPC1_G2\H2B_mEGFP_set_0_R1_P11_K1_Ch2-Ch1.zen
1.782001e+01	9.136664e+01	20150708_gfpWAPLch3_G2G1\Mitosys2\Calibration\mEGFPC1_G2\H2B_mEGFP_set_0_R1_P11_K1_Ch2-Ch1.zen
1.788000e+01	9.466663e+01	20150708_gfpWAPLch3_G2G1\Mitosys2\Calibration\mEGFPC1_G2\H2B_mEGFP_set_0_R1_P11_K1_Ch2-Ch1.zen
1.794001e+01	9.501664e+01	20150708_gfpWAPLch3_G2G1\Mitosys2\Calibration\mEGFPC1_G2\H2B_mEGFP_set_0_R1_P11_K1_Ch2-Ch1.zen
1.800001e+01	9.258331e+01	20150708_gfpWAPLch3_G2G1\Mitosys2\Calibration\mEGFPC1_G2\H2B_mEGFP_set_0_R1_P11_K1_Ch2-Ch1.zen
1.806001e+01	9.574997e+01	20150708_gfpWAPLch3_G2G1\Mitosys2\Calibration\mEGFPC1_G2\H2B_mEGFP_set_0_R1_P11_K1_Ch2-Ch1.zen
1.812001e+01	9.503330e+01	20150708_gfpWAPLch3_G2G1\Mitosys2\Calibration\mEGFPC1_G2\H2B_mEGFP_set_0_R1_P11_K1_Ch2-Ch1.zen
1.818001e+01	9.803330e+01	20150708_gfpWAPLch3_G2G1\Mitosys2\Calibration\mEGFPC1_G2\H2B_mEGFP_set_0_R1_P11_K1_Ch2-Ch1.zen
1.824001e+01	9.731664e+01	20150708_gfpWAPLch3_G2G1\Mitosys2\Calibration\mEGFPC1_G2\H2B_mEGFP_set_0_R1_P11_K1_Ch2-Ch1.zen
1.830000e+01	9.426664e+01	20150708_gfpWAPLch3_G2G1\Mitosys2\Calibration\mEGFPC1_G2\H2B_mEGFP_set_0_R1_P11_K1_Ch2-Ch1.zen
1.836001e+01	9.314997e+01	20150708_gfpWAPLch3_G2G1\Mitosys2\Calibration\mEGFPC1_G2\H2B_mEGFP_set_0_R1_P11_K1_Ch2-Ch1.zen
1.842001e+01	9.501664e+01	20150708_gfpWAPLch3_G2G1\Mitosys2\Calibration\mEGFPC1_G2\H2B_mEGFP_set_0_R1_P11_K1_Ch2-Ch1.zen
1.848001e+01	9.588330e+01	20150708_gfpWAPLch3_G2G1\Mitosys2\Calibration\mEGFPC1_G2\H2B_mEGFP_set_0_R1_P11_K1_Ch2-Ch1.zen
1.854001e+01	9.301664e+01	20150708_gfpWAPLch3_G2G1\Mitosys2\Calibration\mEGFPC1_G2\H2B_mEGFP_set_0_R1_P11_K1_Ch2-Ch1.zen
1.860001e+01	9.568330e+01	20150708_gfpWAPLch3_G2G1\Mitosys2\Calibration\mEGFPC1_G2\H2B_mEGFP_set_0_R1_P11_K1_Ch2-Ch1.zen
1.866001e+01	9.359997e+01	20150708_gfpWAPLch3_G2G1\Mitosys2\Calibration\mEGFPC1_G2\H2B_mEGFP_set_0_R1_P11_K1_Ch2-Ch1.zen
1.872001e+01	9.504997e+01	20150708_gfpWAPLch3_G2G1\Mitosys2\Calibration\mEGFPC1_G2\H2B_mEGFP_set_0_R1_P11_K1_Ch2-Ch1.zen
1.878001e+01	9.611664e+01	20150708_gfpWAPLch3_G2G1\Mitosys2\Calibration\mEGFPC1_G2\H2B_mEGFP_set_0_R1_P11_K1_Ch2-Ch1.zen
1.884001e+01	9.321664e+01	20150708_gfpWAPLch3_G2G1\Mitosys2\Calibration\mEGFPC1_G2\H2B_mEGFP_set_0_R1_P11_K1_Ch2-Ch1.zen
1.890001e+01	9.191664e+01	20150708_gfpWAPLch3_G2G1\Mitosys2\Calibration\mEGFPC1_G2\H2B_mEGFP_set_0_R1_P11_K1_Ch2-Ch1.zen
1.896001e+01	9.699997e+01	20150708_gfpWAPLch3_G2G1\Mitosys2\Calibration\mEGFPC1_G2\H2B_mEGFP_set_0_R1_P11_K1_Ch2-Ch1.zen
1.902001e+01	9.498331e+01	20150708_gfpWAPLch3_G2G1\Mitosys2\Calibration\mEGFPC1_G2\H2B_mEGFP_set_0_R1_P11_K1_Ch2-Ch1.zen
1.908001e+01	9.466663e+01	20150708_gfpWAPLch3_G2G1\Mitosys2\Calibration\mEGFPC1_G2\H2B_mEGFP_set_0_R1_P11_K1_Ch2-Ch1.zen
1.914001e+01	9.458331e+01	20150708_gfpWAPLch3_G2G1\Mitosys2\Calibration\mEGFPC1_G2\H2B_mEGFP_set_0_R1_P11_K1_Ch2-Ch1.zen
1.920001e+01	9.531664e+01	20150708_gfpWAPLch3_G2G1\Mitosys2\Calibration\mEGFPC1_G2\H2B_mEGFP_set_0_R1_P11_K1_Ch2-Ch1.zen
1.926001e+01	9.194997e+01	20150708_gfpWAPLch3_G2G1\Mitosys2\Calibration\mEGFPC1_G2\H2B_mEGFP_set_0_R1_P11_K1_Ch2-Ch1.zen
1.932001e+01	9.549997e+01	20150708_gfpWAPLch3_G2G1\Mitosys2\Calibration\mEGFPC1_G2\H2B_mEGFP_set_0_R1_P11_K1_Ch2-Ch1.zen
1.938001e+01	9.369997e+01	20150708_gfpWAPLch3_G2G1\Mitosys2\Calibration\mEGFPC1_G2\H2B_mEGFP_set_0_R1_P11_K1_Ch2-Ch1.zen
1.944001e+01	9.286664e+01	20150708_gfpWAPLch3_G2G1\Mitosys2\Calibration\mEGFPC1_G2\H2B_mEGFP_set_0_R1_P11_K1_Ch2-Ch1.zen
1.950001e+01	9.314997e+01	20150708_gfpWAPLch3_G2G1\Mitosys2\Calibration\mEGFPC1_G2\H2B_mEGFP_set_0_R1_P11_K1_Ch2-Ch1.zen
1.956001e+01	9.376664e+01	20150708_gfpWAPLch3_G2G1\Mitosys2\Calibration\mEGFPC1_G2\H2B_mEGFP_set_0_R1_P11_K1_Ch2-Ch1.zen
1.962001e+01	9.959997e+01	20150708_gfpWAPLch3_G2G1\Mitosys2\Calibration\mEGFPC1_G2\H2B_mEGFP_set_0_R1_P11_K1_Ch2-Ch1.zen
1.968001e+01	9.863330e+01	20150708_gfpWAPLch3_G2G1\Mitosys2\Calibration\mEGFPC1_G2\H2B_mEGFP_set_0_R1_P11_K1_Ch2-Ch1.zen
1.974001e+01	9.436664e+01	20150708_gfpWAPLch3_G2G1\Mitosys2\Calibration\mEGFPC1_G2\H2B_mEGFP_set_0_R1_P11_K1_Ch2-Ch1.zen
1.980001e+01	9.439997e+01	20150708_gfpWAPLch3_G2G1\Mitosys2\Calibration\mEGFPC1_G2\H2B_mEGFP_set_0_R1_P11_K1_Ch2-Ch1.zen
1.986001e+01	9.606664e+01	20150708_gfpWAPLch3_G2G1\Mitosys2\Calibration\mEGFPC1_G2\H2B_mEGFP_set_0_R1_P11_K1_Ch2-Ch1.zen
1.992001e+01	9.279997e+01	20150708_gfpWAPLch3_G2G1\Mitosys2\Calibration\mEGFPC1_G2\H2B_mEGFP_set_0_R1_P11_K1_Ch2-Ch1.zen
1.998001e+01	9.426664e+01	20150708_gfpWAPLch3_G2G1\Mitosys2\Calibration\mEGFPC1_G2\H2B_mEGFP_set_0_R1_P11_K1_Ch2-Ch1.zen
2.004001e+01	9.569997e+01	20150708_gfpWAPLch3_G2G1\Mitosys2\Calibration\mEGFPC1_G2\H2B_mEGFP_set_0_R1_P11_K1_Ch2-Ch1.zen
2.010001e+01	9.213330e+01	20150708_gfpWAPLch3_G2G1\Mitosys2\Calibration\mEGFPC1_G2\H2B_mEGFP_set_0_R1_P11_K1_Ch2-Ch1.zen
2.016001e+01	9.459997e+01	20150708_gfpWAPLch3_G2G1\Mitosys2\Calibration\mEGFPC1_G2\H2B_mEGFP_set_0_R1_P11_K1_Ch2-Ch1.zen
2.022001e+01	9.673331e+01	20150708_gfpWAPLch3_G2G1\Mitosys2\Calibration\mEGFPC1_G2\H2B_mEGFP_set_0_R1_P11_K1_Ch2-Ch1.zen
2.028001e+01	9.608331e+01	20150708_gfpWAPLch3_G2G1\Mitosys2\Calibration\mEGFPC1_G2\H2B_mEGFP_set_0_R1_P11_K1_Ch2-Ch1.zen
2.034001e+01	9.808331e+01	20150708_gfpWAPLch3_G2G1\Mitosys2\Calibration\mEGFPC1_G2\H2B_mEGFP_set_0_R1_P11_K1_Ch2-Ch1.zen
2.040001e+01	9.586664e+01	20150708_gfpWAPLch3_G2G1\Mitosys2\Calibration\mEGFPC1_G2\H2B_mEGFP_set_0_R1_P11_K1_Ch2-Ch1.zen
2.046001e+01	9.968330e+01	20150708_gfpWAPLch3_G2G1\Mitosys2\Calibration\mEGFPC1_G2\H2B_mEGFP_set_0_R1_P11_K1_Ch2-Ch1.zen
2.052001e+01	9.208331e+01	20150708_gfpWAPLch3_G2G1\Mitosys2\Calibration\mEGFPC1_G2\H2B_mEGFP_set_0_R1_P11_K1_Ch2-Ch1.zen
2.058001e+01	9.308331e+01	20150708_gfpWAPLch3_G2G1\Mitosys2\Calibration\mEGFPC1_G2\H2B_mEGFP_set_0_R1_P11_K1_Ch2-Ch1.zen
2.064001e+01	9.754997e+01	20150708_gfpWAPLch3_G2G1\Mitosys2\Calibration\mEGFPC1_G2\H2B_mEGFP_set_0_R1_P11_K1_Ch2-Ch1.zen
2.070001e+01	9.893330e+01	20150708_gfpWAPLch3_G2G1\Mitosys2\Calibration\mEGFPC1_G2\H2B_mEGFP_set_0_R1_P11_K1_Ch2-Ch1.zen
2.076001e+01	9.594997e+01	20150708_gfpWAPLch3_G2G1\Mitosys2\Calibration\mEGFPC1_G2\H2B_mEGFP_set_0_R1_P11_K1_Ch2-Ch1.zen
2.082001e+01	9.336664e+01	20150708_gfpWAPLch3_G2G1\Mitosys2\Calibration\mEGFPC1_G2\H2B_mEGFP_set_0_R1_P11_K1_Ch2-Ch1.zen
2.088001e+01	9.511664e+01	20150708_gfpWAPLch3_G2G1\Mitosys2\Calibration\mEGFPC1_G2\H2B_mEGFP_set_0_R1_P11_K1_Ch2-Ch1.zen
2.094001e+01	9.551664e+01	20150708_gfpWAPLch3_G2G1\Mitosys2\Calibration\mEGFPC1_G2\H2B_mEGFP_set_0_R1_P11_K1_Ch2-Ch1.zen
2.100001e+01	9.531664e+01	20150708_gfpWAPLch3_G2G1\Mitosys2\Calibration\mEGFPC1_G2\H2B_mEGFP_set_0_R1_P11_K1_Ch2-Ch1.zen
2.106001e+01	9.319997e+01	20150708_gfpWAPLch3_G2G1\Mitosys2\Calibration\mEGFPC1_G2\H2B_mEGFP_set_0_R1_P11_K1_Ch2-Ch1.zen
2.112001e+01	9.754997e+01	20150708_gfpWAPLch3_G2G1\Mitosys2\Calibration\mEGFPC1_G2\H2B_mEGFP_set_0_R1_P11_K1_Ch2-Ch1.zen
2.118001e+01	9.764997e+01	20150708_gfpWAPLch3_G2G1\Mitosys2\Calibration\mEGFPC1_G2\H2B_mEGFP_set_0_R1_P11_K1_Ch2-Ch1.zen
2.124001e+01	9.596664e+01	20150708_gfpWAPLch3_G2G1\Mitosys2\Calibration\mEGFPC1_G2\H2B_mEGFP_set_0_R1_P11_K1_Ch2-Ch1.zen
2.130001e+01	9.228330e+01	20150708_gfpWAPLch3_G2G1\Mitosys2\Calibration\mEGFPC1_G2\H2B_mEGFP_set_0_R1_P11_K1_Ch2-Ch1.zen
2.136001e+01	9.496664e+01	20150708_gfpWAPLch3_G2G1\Mitosys2\Calibration\mEGFPC1_G2\H2B_mEGFP_set_0_R1_P11_K1_Ch2-Ch1.zen
2.142001e+01	9.068330e+01	20150708_gfpWAPLch3_G2G1\Mitosys2\Calibration\mEGFPC1_G2\H2B_mEGFP_set_0_R1_P11_K1_Ch2-Ch1.zen
2.148001e+01	9.359997e+01	20150708_gfpWAPLch3_G2G1\Mitosys2\Calibration\mEGFPC1_G2\H2B_mEGFP_set_0_R1_P11_K1_Ch2-Ch1.zen
2.154001e+01	9.731664e+01	20150708_gfpWAPLch3_G2G1\Mitosys2\Calibration\mEGFPC1_G2\H2B_mEGFP_set_0_R1_P11_K1_Ch2-Ch1.zen
2.160001e+01	9.531664e+01	20150708_gfpWAPLch3_G2G1\Mitosys2\Calibration\mEGFPC1_G2\H2B_mEGFP_set_0_R1_P11_K1_Ch2-Ch1.zen
2.166001e+01	9.599997e+01	20150708_gfpWAPLch3_G2G1\Mitosys2\Calibration\mEGFPC1_G2\H2B_mEGFP_set_0_R1_P11_K1_Ch2-Ch1.zen
2.172001e+01	9.521664e+01	20150708_gfpWAPLch3_G2G1\Mitosys2\Calibration\mEGFPC1_G2\H2B_mEGFP_set_0_R1_P11_K1_Ch2-Ch1.zen
2.178001e+01	9.394997e+01	20150708_gfpWAPLch3_G2G1\Mitosys2\Calibration\mEGFPC1_G2\H2B_mEGFP_set_0_R1_P11_K1_Ch2-Ch1.zen
2.184001e+01	9.434997e+01	20150708_gfpWAPLch3_G2G1\Mitosys2\Calibration\mEGFPC1_G2\H2B_mEGFP_set_0_R1_P11_K1_Ch2-Ch1.zen
2.190001e+01	9.188331e+01	20150708_gfpWAPLch3_G2G1\Mitosys2\Calibration\mEGFPC1_G2\H2B_mEGFP_set_0_R1_P11_K1_Ch2-Ch1.zen
2.196001e+01	9.499997e+01	20150708_gfpWAPLch3_G2G1\Mitosys2\Calibration\mEGFPC1_G2\H2B_mEGFP_set_0_R1_P11_K1_Ch2-Ch1.zen
2.202001e+01	9.724997e+01	20150708_gfpWAPLch3_G2G1\Mitosys2\Calibration\mEGFPC1_G2\H2B_mEGFP_set_0_R1_P11_K1_Ch2-Ch1.zen
2.208001e+01	9.639997e+01	20150708_gfpWAPLch3_G2G1\Mitosys2\Calibration\mEGFPC1_G2\H2B_mEGFP_set_0_R1_P11_K1_Ch2-Ch1.zen
2.214001e+01	9.301664e+01	20150708_gfpWAPLch3_G2G1\Mitosys2\Calibration\mEGFPC1_G2\H2B_mEGFP_set_0_R1_P11_K1_Ch2-Ch1.zen
2.220001e+01	9.883331e+01	20150708_gfpWAPLch3_G2G1\Mitosys2\Calibration\mEGFPC1_G2\H2B_mEGFP_set_0_R1_P11_K1_Ch2-Ch1.zen
2.226001e+01	1.017166e+02	20150708_gfpWAPLch3_G2G1\Mitosys2\Calibration\mEGFPC1_G2\H2B_mEGFP_set_0_R1_P11_K1_Ch2-Ch1.zen
2.232001e+01	9.784997e+01	20150708_gfpWAPLch3_G2G1\Mitosys2\Calibration\mEGFPC1_G2\H2B_mEGFP_set_0_R1_P11_K1_Ch2-Ch1.zen
2.238001e+01	9.719997e+01	20150708_gfpWAPLch3_G2G1\Mitosys2\Calibration\mEGFPC1_G2\H2B_mEGFP_set_0_R1_P11_K1_Ch2-Ch1.zen
2.244001e+01	9.699997e+01	20150708_gfpWAPLch3_G2G1\Mitosys2\Calibration\mEGFPC1_G2\H2B_mEGFP_set_0_R1_P11_K1_Ch2-Ch1.zen
2.250001e+01	9.413330e+01	20150708_gfpWAPLch3_G2G1\Mitosys2\Calibration\mEGFPC1_G2\H2B_mEGFP_set_0_R1_P11_K1_Ch2-Ch1.zen
2.256001e+01	9.719997e+01	20150708_gfpWAPLch3_G2G1\Mitosys2\Calibration\mEGFPC1_G2\H2B_mEGFP_set_0_R1_P11_K1_Ch2-Ch1.zen
2.262001e+01	9.526664e+01	20150708_gfpWAPLch3_G2G1\Mitosys2\Calibration\mEGFPC1_G2\H2B_mEGFP_set_0_R1_P11_K1_Ch2-Ch1.zen
2.268001e+01	9.058331e+01	20150708_gfpWAPLch3_G2G1\Mitosys2\Calibration\mEGFPC1_G2\H2B_mEGFP_set_0_R1_P11_K1_Ch2-Ch1.zen
2.274001e+01	9.398331e+01	20150708_gfpWAPLch3_G2G1\Mitosys2\Calibration\mEGFPC1_G2\H2B_mEGFP_set_0_R1_P11_K1_Ch2-Ch1.zen
2.280001e+01	8.999997e+01	20150708_gfpWAPLch3_G2G1\Mitosys2\Calibration\mEGFPC1_G2\H2B_mEGFP_set_0_R1_P11_K1_Ch2-Ch1.zen
2.286001e+01	9.719997e+01	20150708_gfpWAPLch3_G2G1\Mitosys2\Calibration\mEGFPC1_G2\H2B_mEGFP_set_0_R1_P11_K1_Ch2-Ch1.zen
2.292001e+01	9.239997e+01	20150708_gfpWAPLch3_G2G1\Mitosys2\Calibration\mEGFPC1_G2\H2B_mEGFP_set_0_R1_P11_K1_Ch2-Ch1.zen
2.298001e+01	9.599997e+01	20150708_gfpWAPLch3_G2G1\Mitosys2\Calibration\mEGFPC1_G2\H2B_mEGFP_set_0_R1_P11_K1_Ch2-Ch1.zen
2.304001e+01	9.378330e+01	20150708_gfpWAPLch3_G2G1\Mitosys2\Calibration\mEGFPC1_G2\H2B_mEGFP_set_0_R1_P11_K1_Ch2-Ch1.zen
2.310001e+01	9.273331e+01	20150708_gfpWAPLch3_G2G1\Mitosys2\Calibration\mEGFPC1_G2\H2B_mEGFP_set_0_R1_P11_K1_Ch2-Ch1.zen
2.316001e+01	9.246664e+01	20150708_gfpWAPLch3_G2G1\Mitosys2\Calibration\mEGFPC1_G2\H2B_mEGFP_set_0_R1_P11_K1_Ch2-Ch1.zen
2.322001e+01	9.209997e+01	20150708_gfpWAPLch3_G2G1\Mitosys2\Calibration\mEGFPC1_G2\H2B_mEGFP_set_0_R1_P11_K1_Ch2-Ch1.zen
2.328001e+01	9.073331e+01	20150708_gfpWAPLch3_G2G1\Mitosys2\Calibration\mEGFPC1_G2\H2B_mEGFP_set_0_R1_P11_K1_Ch2-Ch1.zen
2.334001e+01	1.001666e+02	20150708_gfpWAPLch3_G2G1\Mitosys2\Calibration\mEGFPC1_G2\H2B_mEGFP_set_0_R1_P11_K1_Ch2-Ch1.zen
2.340001e+01	9.406664e+01	20150708_gfpWAPLch3_G2G1\Mitosys2\Calibration\mEGFPC1_G2\H2B_mEGFP_set_0_R1_P11_K1_Ch2-Ch1.zen
2.346001e+01	9.374997e+01	20150708_gfpWAPLch3_G2G1\Mitosys2\Calibration\mEGFPC1_G2\H2B_mEGFP_set_0_R1_P11_K1_Ch2-Ch1.zen
2.352001e+01	9.364997e+01	20150708_gfpWAPLch3_G2G1\Mitosys2\Calibration\mEGFPC1_G2\H2B_mEGFP_set_0_R1_P11_K1_Ch2-Ch1.zen
2.358001e+01	9.654997e+01	20150708_gfpWAPLch3_G2G1\Mitosys2\Calibration\mEGFPC1_G2\H2B_mEGFP_set_0_R1_P11_K1_Ch2-Ch1.zen
2.364001e+01	9.604997e+01	20150708_gfpWAPLch3_G2G1\Mitosys2\Calibration\mEGFPC1_G2\H2B_mEGFP_set_0_R1_P11_K1_Ch2-Ch1.zen
2.370001e+01	9.721664e+01	20150708_gfpWAPLch3_G2G1\Mitosys2\Calibration\mEGFPC1_G2\H2B_mEGFP_set_0_R1_P11_K1_Ch2-Ch1.zen
2.376001e+01	9.453330e+01	20150708_gfpWAPLch3_G2G1\Mitosys2\Calibration\mEGFPC1_G2\H2B_mEGFP_set_0_R1_P11_K1_Ch2-Ch1.zen
2.382001e+01	8.939997e+01	20150708_gfpWAPLch3_G2G1\Mitosys2\Calibration\mEGFPC1_G2\H2B_mEGFP_set_0_R1_P11_K1_Ch2-Ch1.zen
2.388001e+01	9.753330e+01	20150708_gfpWAPLch3_G2G1\Mitosys2\Calibration\mEGFPC1_G2\H2B_mEGFP_set_0_R1_P11_K1_Ch2-Ch1.zen
2.394001e+01	9.461664e+01	20150708_gfpWAPLch3_G2G1\Mitosys2\Calibration\mEGFPC1_G2\H2B_mEGFP_set_0_R1_P11_K1_Ch2-Ch1.zen
2.400001e+01	9.478330e+01	20150708_gfpWAPLch3_G2G1\Mitosys2\Calibration\mEGFPC1_G2\H2B_mEGFP_set_0_R1_P11_K1_Ch2-Ch1.zen
2.406001e+01	9.626664e+01	20150708_gfpWAPLch3_G2G1\Mitosys2\Calibration\mEGFPC1_G2\H2B_mEGFP_set_0_R1_P11_K1_Ch2-Ch1.zen
2.412001e+01	9.464997e+01	20150708_gfpWAPLch3_G2G1\Mitosys2\Calibration\mEGFPC1_G2\H2B_mEGFP_set_0_R1_P11_K1_Ch2-Ch1.zen
2.418001e+01	9.679997e+01	20150708_gfpWAPLch3_G2G1\Mitosys2\Calibration\mEGFPC1_G2\H2B_mEGFP_set_0_R1_P11_K1_Ch2-Ch1.zen
2.424001e+01	9.036664e+01	20150708_gfpWAPLch3_G2G1\Mitosys2\Calibration\mEGFPC1_G2\H2B_mEGFP_set_0_R1_P11_K1_Ch2-Ch1.zen
2.430001e+01	9.004997e+01	20150708_gfpWAPLch3_G2G1\Mitosys2\Calibration\mEGFPC1_G2\H2B_mEGFP_set_0_R1_P11_K1_Ch2-Ch1.zen
2.436001e+01	9.149997e+01	20150708_gfpWAPLch3_G2G1\Mitosys2\Calibration\mEGFPC1_G2\H2B_mEGFP_set_0_R1_P11_K1_Ch2-Ch1.zen
2.442001e+01	9.083331e+01	20150708_gfpWAPLch3_G2G1\Mitosys2\Calibration\mEGFPC1_G2\H2B_mEGFP_set_0_R1_P11_K1_Ch2-Ch1.zen
2.448001e+01	9.539997e+01	20150708_gfpWAPLch3_G2G1\Mitosys2\Calibration\mEGFPC1_G2\H2B_mEGFP_set_0_R1_P11_K1_Ch2-Ch1.zen
2.454001e+01	9.398331e+01	20150708_gfpWAPLch3_G2G1\Mitosys2\Calibration\mEGFPC1_G2\H2B_mEGFP_set_0_R1_P11_K1_Ch2-Ch1.zen
2.460001e+01	9.558331e+01	20150708_gfpWAPLch3_G2G1\Mitosys2\Calibration\mEGFPC1_G2\H2B_mEGFP_set_0_R1_P11_K1_Ch2-Ch1.zen
2.466001e+01	9.806664e+01	20150708_gfpWAPLch3_G2G1\Mitosys2\Calibration\mEGFPC1_G2\H2B_mEGFP_set_0_R1_P11_K1_Ch2-Ch1.zen
2.472001e+01	9.076664e+01	20150708_gfpWAPLch3_G2G1\Mitosys2\Calibration\mEGFPC1_G2\H2B_mEGFP_set_0_R1_P11_K1_Ch2-Ch1.zen
2.478001e+01	9.018330e+01	20150708_gfpWAPLch3_G2G1\Mitosys2\Calibration\mEGFPC1_G2\H2B_mEGFP_set_0_R1_P11_K1_Ch2-Ch1.zen
2.484001e+01	9.384997e+01	20150708_gfpWAPLch3_G2G1\Mitosys2\Calibration\mEGFPC1_G2\H2B_mEGFP_set_0_R1_P11_K1_Ch2-Ch1.zen
2.490001e+01	9.643330e+01	20150708_gfpWAPLch3_G2G1\Mitosys2\Calibration\mEGFPC1_G2\H2B_mEGFP_set_0_R1_P11_K1_Ch2-Ch1.zen
2.496001e+01	9.724997e+01	20150708_gfpWAPLch3_G2G1\Mitosys2\Calibration\mEGFPC1_G2\H2B_mEGFP_set_0_R1_P11_K1_Ch2-Ch1.zen
2.502001e+01	9.459997e+01	20150708_gfpWAPLch3_G2G1\Mitosys2\Calibration\mEGFPC1_G2\H2B_mEGFP_set_0_R1_P11_K1_Ch2-Ch1.zen
2.508001e+01	9.394997e+01	20150708_gfpWAPLch3_G2G1\Mitosys2\Calibration\mEGFPC1_G2\H2B_mEGFP_set_0_R1_P11_K1_Ch2-Ch1.zen
2.514001e+01	9.244997e+01	20150708_gfpWAPLch3_G2G1\Mitosys2\Calibration\mEGFPC1_G2\H2B_mEGFP_set_0_R1_P11_K1_Ch2-Ch1.zen
2.520001e+01	9.224997e+01	20150708_gfpWAPLch3_G2G1\Mitosys2\Calibration\mEGFPC1_G2\H2B_mEGFP_set_0_R1_P11_K1_Ch2-Ch1.zen
2.526001e+01	9.546664e+01	20150708_gfpWAPLch3_G2G1\Mitosys2\Calibration\mEGFPC1_G2\H2B_mEGFP_set_0_R1_P11_K1_Ch2-Ch1.zen
2.532001e+01	9.496664e+01	20150708_gfpWAPLch3_G2G1\Mitosys2\Calibration\mEGFPC1_G2\H2B_mEGFP_set_0_R1_P11_K1_Ch2-Ch1.zen
2.538001e+01	9.589997e+01	20150708_gfpWAPLch3_G2G1\Mitosys2\Calibration\mEGFPC1_G2\H2B_mEGFP_set_0_R1_P11_K1_Ch2-Ch1.zen
2.544001e+01	9.261664e+01	20150708_gfpWAPLch3_G2G1\Mitosys2\Calibration\mEGFPC1_G2\H2B_mEGFP_set_0_R1_P11_K1_Ch2-Ch1.zen
2.550001e+01	9.419997e+01	20150708_gfpWAPLch3_G2G1\Mitosys2\Calibration\mEGFPC1_G2\H2B_mEGFP_set_0_R1_P11_K1_Ch2-Ch1.zen
2.556001e+01	9.548331e+01	20150708_gfpWAPLch3_G2G1\Mitosys2\Calibration\mEGFPC1_G2\H2B_mEGFP_set_0_R1_P11_K1_Ch2-Ch1.zen
2.562001e+01	9.599997e+01	20150708_gfpWAPLch3_G2G1\Mitosys2\Calibration\mEGFPC1_G2\H2B_mEGFP_set_0_R1_P11_K1_Ch2-Ch1.zen
2.568001e+01	9.494997e+01	20150708_gfpWAPLch3_G2G1\Mitosys2\Calibration\mEGFPC1_G2\H2B_mEGFP_set_0_R1_P11_K1_Ch2-Ch1.zen
2.574001e+01	9.764997e+01	20150708_gfpWAPLch3_G2G1\Mitosys2\Calibration\mEGFPC1_G2\H2B_mEGFP_set_0_R1_P11_K1_Ch2-Ch1.zen
2.580001e+01	9.163331e+01	20150708_gfpWAPLch3_G2G1\Mitosys2\Calibration\mEGFPC1_G2\H2B_mEGFP_set_0_R1_P11_K1_Ch2-Ch1.zen
2.586001e+01	9.578330e+01	20150708_gfpWAPLch3_G2G1\Mitosys2\Calibration\mEGFPC1_G2\H2B_mEGFP_set_0_R1_P11_K1_Ch2-Ch1.zen
2.592001e+01	9.439997e+01	20150708_gfpWAPLch3_G2G1\Mitosys2\Calibration\mEGFPC1_G2\H2B_mEGFP_set_0_R1_P11_K1_Ch2-Ch1.zen
2.598001e+01	9.548331e+01	20150708_gfpWAPLch3_G2G1\Mitosys2\Calibration\mEGFPC1_G2\H2B_mEGFP_set_0_R1_P11_K1_Ch2-Ch1.zen
2.604001e+01	9.338330e+01	20150708_gfpWAPLch3_G2G1\Mitosys2\Calibration\mEGFPC1_G2\H2B_mEGFP_set_0_R1_P11_K1_Ch2-Ch1.zen
2.610001e+01	9.674997e+01	20150708_gfpWAPLch3_G2G1\Mitosys2\Calibration\mEGFPC1_G2\H2B_mEGFP_set_0_R1_P11_K1_Ch2-Ch1.zen
2.616001e+01	9.543330e+01	20150708_gfpWAPLch3_G2G1\Mitosys2\Calibration\mEGFPC1_G2\H2B_mEGFP_set_0_R1_P11_K1_Ch2-Ch1.zen
2.622001e+01	9.211664e+01	20150708_gfpWAPLch3_G2G1\Mitosys2\Calibration\mEGFPC1_G2\H2B_mEGFP_set_0_R1_P11_K1_Ch2-Ch1.zen
2.628001e+01	9.588330e+01	20150708_gfpWAPLch3_G2G1\Mitosys2\Calibration\mEGFPC1_G2\H2B_mEGFP_set_0_R1_P11_K1_Ch2-Ch1.zen
2.634001e+01	9.604997e+01	20150708_gfpWAPLch3_G2G1\Mitosys2\Calibration\mEGFPC1_G2\H2B_mEGFP_set_0_R1_P11_K1_Ch2-Ch1.zen
2.640001e+01	9.354997e+01	20150708_gfpWAPLch3_G2G1\Mitosys2\Calibration\mEGFPC1_G2\H2B_mEGFP_set_0_R1_P11_K1_Ch2-Ch1.zen
2.646001e+01	9.249997e+01	20150708_gfpWAPLch3_G2G1\Mitosys2\Calibration\mEGFPC1_G2\H2B_mEGFP_set_0_R1_P11_K1_Ch2-Ch1.zen
2.652001e+01	9.614997e+01	20150708_gfpWAPLch3_G2G1\Mitosys2\Calibration\mEGFPC1_G2\H2B_mEGFP_set_0_R1_P11_K1_Ch2-Ch1.zen
2.658001e+01	9.676664e+01	20150708_gfpWAPLch3_G2G1\Mitosys2\Calibration\mEGFPC1_G2\H2B_mEGFP_set_0_R1_P11_K1_Ch2-Ch1.zen
2.664001e+01	9.583331e+01	20150708_gfpWAPLch3_G2G1\Mitosys2\Calibration\mEGFPC1_G2\H2B_mEGFP_set_0_R1_P11_K1_Ch2-Ch1.zen
2.670001e+01	9.636664e+01	20150708_gfpWAPLch3_G2G1\Mitosys2\Calibration\mEGFPC1_G2\H2B_mEGFP_set_0_R1_P11_K1_Ch2-Ch1.zen
2.676001e+01	9.744997e+01	20150708_gfpWAPLch3_G2G1\Mitosys2\Calibration\mEGFPC1_G2\H2B_mEGFP_set_0_R1_P11_K1_Ch2-Ch1.zen
2.682001e+01	9.426664e+01	20150708_gfpWAPLch3_G2G1\Mitosys2\Calibration\mEGFPC1_G2\H2B_mEGFP_set_0_R1_P11_K1_Ch2-Ch1.zen
2.688001e+01	9.501664e+01	20150708_gfpWAPLch3_G2G1\Mitosys2\Calibration\mEGFPC1_G2\H2B_mEGFP_set_0_R1_P11_K1_Ch2-Ch1.zen
2.694001e+01	9.139997e+01	20150708_gfpWAPLch3_G2G1\Mitosys2\Calibration\mEGFPC1_G2\H2B_mEGFP_set_0_R1_P11_K1_Ch2-Ch1.zen
2.700001e+01	9.341664e+01	20150708_gfpWAPLch3_G2G1\Mitosys2\Calibration\mEGFPC1_G2\H2B_mEGFP_set_0_R1_P11_K1_Ch2-Ch1.zen
2.706001e+01	9.508331e+01	20150708_gfpWAPLch3_G2G1\Mitosys2\Calibration\mEGFPC1_G2\H2B_mEGFP_set_0_R1_P11_K1_Ch2-Ch1.zen
2.712001e+01	9.108331e+01	20150708_gfpWAPLch3_G2G1\Mitosys2\Calibration\mEGFPC1_G2\H2B_mEGFP_set_0_R1_P11_K1_Ch2-Ch1.zen
2.718001e+01	8.999997e+01	20150708_gfpWAPLch3_G2G1\Mitosys2\Calibration\mEGFPC1_G2\H2B_mEGFP_set_0_R1_P11_K1_Ch2-Ch1.zen
2.724001e+01	9.294997e+01	20150708_gfpWAPLch3_G2G1\Mitosys2\Calibration\mEGFPC1_G2\H2B_mEGFP_set_0_R1_P11_K1_Ch2-Ch1.zen
2.730001e+01	9.358331e+01	20150708_gfpWAPLch3_G2G1\Mitosys2\Calibration\mEGFPC1_G2\H2B_mEGFP_set_0_R1_P11_K1_Ch2-Ch1.zen
2.736001e+01	9.486664e+01	20150708_gfpWAPLch3_G2G1\Mitosys2\Calibration\mEGFPC1_G2\H2B_mEGFP_set_0_R1_P11_K1_Ch2-Ch1.zen
2.742001e+01	9.754997e+01	20150708_gfpWAPLch3_G2G1\Mitosys2\Calibration\mEGFPC1_G2\H2B_mEGFP_set_0_R1_P11_K1_Ch2-Ch1.zen
2.748001e+01	9.654997e+01	20150708_gfpWAPLch3_G2G1\Mitosys2\Calibration\mEGFPC1_G2\H2B_mEGFP_set_0_R1_P11_K1_Ch2-Ch1.zen
2.754001e+01	9.141664e+01	20150708_gfpWAPLch3_G2G1\Mitosys2\Calibration\mEGFPC1_G2\H2B_mEGFP_set_0_R1_P11_K1_Ch2-Ch1.zen
2.760001e+01	9.194997e+01	20150708_gfpWAPLch3_G2G1\Mitosys2\Calibration\mEGFPC1_G2\H2B_mEGFP_set_0_R1_P11_K1_Ch2-Ch1.zen
2.766001e+01	9.686664e+01	20150708_gfpWAPLch3_G2G1\Mitosys2\Calibration\mEGFPC1_G2\H2B_mEGFP_set_0_R1_P11_K1_Ch2-Ch1.zen
2.772001e+01	9.254997e+01	20150708_gfpWAPLch3_G2G1\Mitosys2\Calibration\mEGFPC1_G2\H2B_mEGFP_set_0_R1_P11_K1_Ch2-Ch1.zen
2.778001e+01	9.891663e+01	20150708_gfpWAPLch3_G2G1\Mitosys2\Calibration\mEGFPC1_G2\H2B_mEGFP_set_0_R1_P11_K1_Ch2-Ch1.zen
2.784001e+01	9.348331e+01	20150708_gfpWAPLch3_G2G1\Mitosys2\Calibration\mEGFPC1_G2\H2B_mEGFP_set_0_R1_P11_K1_Ch2-Ch1.zen
2.790001e+01	9.636664e+01	20150708_gfpWAPLch3_G2G1\Mitosys2\Calibration\mEGFPC1_G2\H2B_mEGFP_set_0_R1_P11_K1_Ch2-Ch1.zen
2.796001e+01	9.566663e+01	20150708_gfpWAPLch3_G2G1\Mitosys2\Calibration\mEGFPC1_G2\H2B_mEGFP_set_0_R1_P11_K1_Ch2-Ch1.zen
2.802001e+01	9.798330e+01	20150708_gfpWAPLch3_G2G1\Mitosys2\Calibration\mEGFPC1_G2\H2B_mEGFP_set_0_R1_P11_K1_Ch2-Ch1.zen
2.808001e+01	9.591663e+01	20150708_gfpWAPLch3_G2G1\Mitosys2\Calibration\mEGFPC1_G2\H2B_mEGFP_set_0_R1_P11_K1_Ch2-Ch1.zen
2.814001e+01	9.424997e+01	20150708_gfpWAPLch3_G2G1\Mitosys2\Calibration\mEGFPC1_G2\H2B_mEGFP_set_0_R1_P11_K1_Ch2-Ch1.zen
2.820001e+01	9.674997e+01	20150708_gfpWAPLch3_G2G1\Mitosys2\Calibration\mEGFPC1_G2\H2B_mEGFP_set_0_R1_P11_K1_Ch2-Ch1.zen
2.826001e+01	9.416663e+01	20150708_gfpWAPLch3_G2G1\Mitosys2\Calibration\mEGFPC1_G2\H2B_mEGFP_set_0_R1_P11_K1_Ch2-Ch1.zen
2.832001e+01	9.188331e+01	20150708_gfpWAPLch3_G2G1\Mitosys2\Calibration\mEGFPC1_G2\H2B_mEGFP_set_0_R1_P11_K1_Ch2-Ch1.zen
2.838001e+01	9.413330e+01	20150708_gfpWAPLch3_G2G1\Mitosys2\Calibration\mEGFPC1_G2\H2B_mEGFP_set_0_R1_P11_K1_Ch2-Ch1.zen
2.844001e+01	9.279997e+01	20150708_gfpWAPLch3_G2G1\Mitosys2\Calibration\mEGFPC1_G2\H2B_mEGFP_set_0_R1_P11_K1_Ch2-Ch1.zen
2.850001e+01	9.363330e+01	20150708_gfpWAPLch3_G2G1\Mitosys2\Calibration\mEGFPC1_G2\H2B_mEGFP_set_0_R1_P11_K1_Ch2-Ch1.zen
2.856001e+01	9.411664e+01	20150708_gfpWAPLch3_G2G1\Mitosys2\Calibration\mEGFPC1_G2\H2B_mEGFP_set_0_R1_P11_K1_Ch2-Ch1.zen
2.862001e+01	9.561664e+01	20150708_gfpWAPLch3_G2G1\Mitosys2\Calibration\mEGFPC1_G2\H2B_mEGFP_set_0_R1_P11_K1_Ch2-Ch1.zen
2.868001e+01	9.289997e+01	20150708_gfpWAPLch3_G2G1\Mitosys2\Calibration\mEGFPC1_G2\H2B_mEGFP_set_0_R1_P11_K1_Ch2-Ch1.zen
2.874001e+01	9.903330e+01	20150708_gfpWAPLch3_G2G1\Mitosys2\Calibration\mEGFPC1_G2\H2B_mEGFP_set_0_R1_P11_K1_Ch2-Ch1.zen
2.880001e+01	9.829997e+01	20150708_gfpWAPLch3_G2G1\Mitosys2\Calibration\mEGFPC1_G2\H2B_mEGFP_set_0_R1_P11_K1_Ch2-Ch1.zen
2.886001e+01	9.734997e+01	20150708_gfpWAPLch3_G2G1\Mitosys2\Calibration\mEGFPC1_G2\H2B_mEGFP_set_0_R1_P11_K1_Ch2-Ch1.zen
2.892001e+01	9.773330e+01	20150708_gfpWAPLch3_G2G1\Mitosys2\Calibration\mEGFPC1_G2\H2B_mEGFP_set_0_R1_P11_K1_Ch2-Ch1.zen
2.898001e+01	9.761664e+01	20150708_gfpWAPLch3_G2G1\Mitosys2\Calibration\mEGFPC1_G2\H2B_mEGFP_set_0_R1_P11_K1_Ch2-Ch1.zen
2.904001e+01	9.511664e+01	20150708_gfpWAPLch3_G2G1\Mitosys2\Calibration\mEGFPC1_G2\H2B_mEGFP_set_0_R1_P11_K1_Ch2-Ch1.zen
2.910001e+01	9.274997e+01	20150708_gfpWAPLch3_G2G1\Mitosys2\Calibration\mEGFPC1_G2\H2B_mEGFP_set_0_R1_P11_K1_Ch2-Ch1.zen
2.916001e+01	9.719997e+01	20150708_gfpWAPLch3_G2G1\Mitosys2\Calibration\mEGFPC1_G2\H2B_mEGFP_set_0_R1_P11_K1_Ch2-Ch1.zen
2.922001e+01	9.659997e+01	20150708_gfpWAPLch3_G2G1\Mitosys2\Calibration\mEGFPC1_G2\H2B_mEGFP_set_0_R1_P11_K1_Ch2-Ch1.zen
2.928001e+01	9.613330e+01	20150708_gfpWAPLch3_G2G1\Mitosys2\Calibration\mEGFPC1_G2\H2B_mEGFP_set_0_R1_P11_K1_Ch2-Ch1.zen
2.934001e+01	9.371664e+01	20150708_gfpWAPLch3_G2G1\Mitosys2\Calibration\mEGFPC1_G2\H2B_mEGFP_set_0_R1_P11_K1_Ch2-Ch1.zen
2.940001e+01	9.204997e+01	20150708_gfpWAPLch3_G2G1\Mitosys2\Calibration\mEGFPC1_G2\H2B_mEGFP_set_0_R1_P11_K1_Ch2-Ch1.zen
2.946001e+01	9.409997e+01	20150708_gfpWAPLch3_G2G1\Mitosys2\Calibration\mEGFPC1_G2\H2B_mEGFP_set_0_R1_P11_K1_Ch2-Ch1.zen
2.952001e+01	9.323331e+01	20150708_gfpWAPLch3_G2G1\Mitosys2\Calibration\mEGFPC1_G2\H2B_mEGFP_set_0_R1_P11_K1_Ch2-Ch1.zen
2.958001e+01	9.696664e+01	20150708_gfpWAPLch3_G2G1\Mitosys2\Calibration\mEGFPC1_G2\H2B_mEGFP_set_0_R1_P11_K1_Ch2-Ch1.zen
2.964001e+01	9.851663e+01	20150708_gfpWAPLch3_G2G1\Mitosys2\Calibration\mEGFPC1_G2\H2B_mEGFP_set_0_R1_P11_K1_Ch2-Ch1.zen
2.970001e+01	9.343330e+01	20150708_gfpWAPLch3_G2G1\Mitosys2\Calibration\mEGFPC1_G2\H2B_mEGFP_set_0_R1_P11_K1_Ch2-Ch1.zen
2.976001e+01	9.526664e+01	20150708_gfpWAPLch3_G2G1\Mitosys2\Calibration\mEGFPC1_G2\H2B_mEGFP_set_0_R1_P11_K1_Ch2-Ch1.zen
2.982001e+01	9.316664e+01	20150708_gfpWAPLch3_G2G1\Mitosys2\Calibration\mEGFPC1_G2\H2B_mEGFP_set_0_R1_P11_K1_Ch2-Ch1.zen
2.988001e+01	9.099997e+01	20150708_gfpWAPLch3_G2G1\Mitosys2\Calibration\mEGFPC1_G2\H2B_mEGFP_set_0_R1_P11_K1_Ch2-Ch1.zen
2.994001e+01	9.584997e+01	20150708_gfpWAPLch3_G2G1\Mitosys2\Calibration\mEGFPC1_G2\H2B_mEGFP_set_0_R1_P11_K1_Ch2-Ch1.zen
0	9.311670e+01	20150708_gfpWAPLch3_G2G1\Mitosys2\Calibration\mEGFPC1_G2\H2B_mEGFP_set_0_R1_P12_K1_Ch2-Ch1.zen
6.000000e-02	9.395003e+01	20150708_gfpWAPLch3_G2G1\Mitosys2\Calibration\mEGFPC1_G2\H2B_mEGFP_set_0_R1_P12_K1_Ch2-Ch1.zen
1.200000e-01	8.960003e+01	20150708_gfpWAPLch3_G2G1\Mitosys2\Calibration\mEGFPC1_G2\H2B_mEGFP_set_0_R1_P12_K1_Ch2-Ch1.zen
1.800000e-01	8.960003e+01	20150708_gfpWAPLch3_G2G1\Mitosys2\Calibration\mEGFPC1_G2\H2B_mEGFP_set_0_R1_P12_K1_Ch2-Ch1.zen
2.400000e-01	9.306670e+01	20150708_gfpWAPLch3_G2G1\Mitosys2\Calibration\mEGFPC1_G2\H2B_mEGFP_set_0_R1_P12_K1_Ch2-Ch1.zen
3.000000e-01	9.025003e+01	20150708_gfpWAPLch3_G2G1\Mitosys2\Calibration\mEGFPC1_G2\H2B_mEGFP_set_0_R1_P12_K1_Ch2-Ch1.zen
3.600000e-01	8.798336e+01	20150708_gfpWAPLch3_G2G1\Mitosys2\Calibration\mEGFPC1_G2\H2B_mEGFP_set_0_R1_P12_K1_Ch2-Ch1.zen
4.200000e-01	9.286670e+01	20150708_gfpWAPLch3_G2G1\Mitosys2\Calibration\mEGFPC1_G2\H2B_mEGFP_set_0_R1_P12_K1_Ch2-Ch1.zen
4.800000e-01	9.655003e+01	20150708_gfpWAPLch3_G2G1\Mitosys2\Calibration\mEGFPC1_G2\H2B_mEGFP_set_0_R1_P12_K1_Ch2-Ch1.zen
5.400000e-01	9.493336e+01	20150708_gfpWAPLch3_G2G1\Mitosys2\Calibration\mEGFPC1_G2\H2B_mEGFP_set_0_R1_P12_K1_Ch2-Ch1.zen
6.000000e-01	9.131670e+01	20150708_gfpWAPLch3_G2G1\Mitosys2\Calibration\mEGFPC1_G2\H2B_mEGFP_set_0_R1_P12_K1_Ch2-Ch1.zen
6.600000e-01	9.135003e+01	20150708_gfpWAPLch3_G2G1\Mitosys2\Calibration\mEGFPC1_G2\H2B_mEGFP_set_0_R1_P12_K1_Ch2-Ch1.zen
7.200000e-01	9.411670e+01	20150708_gfpWAPLch3_G2G1\Mitosys2\Calibration\mEGFPC1_G2\H2B_mEGFP_set_0_R1_P12_K1_Ch2-Ch1.zen
7.800000e-01	9.025003e+01	20150708_gfpWAPLch3_G2G1\Mitosys2\Calibration\mEGFPC1_G2\H2B_mEGFP_set_0_R1_P12_K1_Ch2-Ch1.zen
8.400000e-01	9.375003e+01	20150708_gfpWAPLch3_G2G1\Mitosys2\Calibration\mEGFPC1_G2\H2B_mEGFP_set_0_R1_P12_K1_Ch2-Ch1.zen
9.000000e-01	8.963336e+01	20150708_gfpWAPLch3_G2G1\Mitosys2\Calibration\mEGFPC1_G2\H2B_mEGFP_set_0_R1_P12_K1_Ch2-Ch1.zen
9.600000e-01	8.981670e+01	20150708_gfpWAPLch3_G2G1\Mitosys2\Calibration\mEGFPC1_G2\H2B_mEGFP_set_0_R1_P12_K1_Ch2-Ch1.zen
1.020000e+00	9.055003e+01	20150708_gfpWAPLch3_G2G1\Mitosys2\Calibration\mEGFPC1_G2\H2B_mEGFP_set_0_R1_P12_K1_Ch2-Ch1.zen
1.080000e+00	8.675003e+01	20150708_gfpWAPLch3_G2G1\Mitosys2\Calibration\mEGFPC1_G2\H2B_mEGFP_set_0_R1_P12_K1_Ch2-Ch1.zen
1.140000e+00	8.581670e+01	20150708_gfpWAPLch3_G2G1\Mitosys2\Calibration\mEGFPC1_G2\H2B_mEGFP_set_0_R1_P12_K1_Ch2-Ch1.zen
1.200000e+00	8.720003e+01	20150708_gfpWAPLch3_G2G1\Mitosys2\Calibration\mEGFPC1_G2\H2B_mEGFP_set_0_R1_P12_K1_Ch2-Ch1.zen
1.260000e+00	9.775003e+01	20150708_gfpWAPLch3_G2G1\Mitosys2\Calibration\mEGFPC1_G2\H2B_mEGFP_set_0_R1_P12_K1_Ch2-Ch1.zen
1.320000e+00	9.481670e+01	20150708_gfpWAPLch3_G2G1\Mitosys2\Calibration\mEGFPC1_G2\H2B_mEGFP_set_0_R1_P12_K1_Ch2-Ch1.zen
1.380000e+00	9.295003e+01	20150708_gfpWAPLch3_G2G1\Mitosys2\Calibration\mEGFPC1_G2\H2B_mEGFP_set_0_R1_P12_K1_Ch2-Ch1.zen
1.440000e+00	9.423336e+01	20150708_gfpWAPLch3_G2G1\Mitosys2\Calibration\mEGFPC1_G2\H2B_mEGFP_set_0_R1_P12_K1_Ch2-Ch1.zen
1.500000e+00	9.438336e+01	20150708_gfpWAPLch3_G2G1\Mitosys2\Calibration\mEGFPC1_G2\H2B_mEGFP_set_0_R1_P12_K1_Ch2-Ch1.zen
1.560000e+00	8.733336e+01	20150708_gfpWAPLch3_G2G1\Mitosys2\Calibration\mEGFPC1_G2\H2B_mEGFP_set_0_R1_P12_K1_Ch2-Ch1.zen
1.620000e+00	9.123336e+01	20150708_gfpWAPLch3_G2G1\Mitosys2\Calibration\mEGFPC1_G2\H2B_mEGFP_set_0_R1_P12_K1_Ch2-Ch1.zen
1.680000e+00	9.163336e+01	20150708_gfpWAPLch3_G2G1\Mitosys2\Calibration\mEGFPC1_G2\H2B_mEGFP_set_0_R1_P12_K1_Ch2-Ch1.zen
1.740000e+00	9.291669e+01	20150708_gfpWAPLch3_G2G1\Mitosys2\Calibration\mEGFPC1_G2\H2B_mEGFP_set_0_R1_P12_K1_Ch2-Ch1.zen
1.800000e+00	9.320003e+01	20150708_gfpWAPLch3_G2G1\Mitosys2\Calibration\mEGFPC1_G2\H2B_mEGFP_set_0_R1_P12_K1_Ch2-Ch1.zen
1.860000e+00	9.635003e+01	20150708_gfpWAPLch3_G2G1\Mitosys2\Calibration\mEGFPC1_G2\H2B_mEGFP_set_0_R1_P12_K1_Ch2-Ch1.zen
1.920000e+00	9.151669e+01	20150708_gfpWAPLch3_G2G1\Mitosys2\Calibration\mEGFPC1_G2\H2B_mEGFP_set_0_R1_P12_K1_Ch2-Ch1.zen
1.980000e+00	9.245003e+01	20150708_gfpWAPLch3_G2G1\Mitosys2\Calibration\mEGFPC1_G2\H2B_mEGFP_set_0_R1_P12_K1_Ch2-Ch1.zen
2.040000e+00	9.036669e+01	20150708_gfpWAPLch3_G2G1\Mitosys2\Calibration\mEGFPC1_G2\H2B_mEGFP_set_0_R1_P12_K1_Ch2-Ch1.zen
2.100000e+00	9.458337e+01	20150708_gfpWAPLch3_G2G1\Mitosys2\Calibration\mEGFPC1_G2\H2B_mEGFP_set_0_R1_P12_K1_Ch2-Ch1.zen
2.160000e+00	9.430003e+01	20150708_gfpWAPLch3_G2G1\Mitosys2\Calibration\mEGFPC1_G2\H2B_mEGFP_set_0_R1_P12_K1_Ch2-Ch1.zen
2.220000e+00	8.655003e+01	20150708_gfpWAPLch3_G2G1\Mitosys2\Calibration\mEGFPC1_G2\H2B_mEGFP_set_0_R1_P12_K1_Ch2-Ch1.zen
2.280000e+00	8.990002e+01	20150708_gfpWAPLch3_G2G1\Mitosys2\Calibration\mEGFPC1_G2\H2B_mEGFP_set_0_R1_P12_K1_Ch2-Ch1.zen
2.340000e+00	8.626669e+01	20150708_gfpWAPLch3_G2G1\Mitosys2\Calibration\mEGFPC1_G2\H2B_mEGFP_set_0_R1_P12_K1_Ch2-Ch1.zen
2.400000e+00	9.660003e+01	20150708_gfpWAPLch3_G2G1\Mitosys2\Calibration\mEGFPC1_G2\H2B_mEGFP_set_0_R1_P12_K1_Ch2-Ch1.zen
2.460000e+00	9.250003e+01	20150708_gfpWAPLch3_G2G1\Mitosys2\Calibration\mEGFPC1_G2\H2B_mEGFP_set_0_R1_P12_K1_Ch2-Ch1.zen
2.520000e+00	9.188336e+01	20150708_gfpWAPLch3_G2G1\Mitosys2\Calibration\mEGFPC1_G2\H2B_mEGFP_set_0_R1_P12_K1_Ch2-Ch1.zen
2.580000e+00	8.908336e+01	20150708_gfpWAPLch3_G2G1\Mitosys2\Calibration\mEGFPC1_G2\H2B_mEGFP_set_0_R1_P12_K1_Ch2-Ch1.zen
2.640000e+00	9.026669e+01	20150708_gfpWAPLch3_G2G1\Mitosys2\Calibration\mEGFPC1_G2\H2B_mEGFP_set_0_R1_P12_K1_Ch2-Ch1.zen
2.700000e+00	9.488336e+01	20150708_gfpWAPLch3_G2G1\Mitosys2\Calibration\mEGFPC1_G2\H2B_mEGFP_set_0_R1_P12_K1_Ch2-Ch1.zen
2.760000e+00	9.143336e+01	20150708_gfpWAPLch3_G2G1\Mitosys2\Calibration\mEGFPC1_G2\H2B_mEGFP_set_0_R1_P12_K1_Ch2-Ch1.zen
2.820000e+00	9.341669e+01	20150708_gfpWAPLch3_G2G1\Mitosys2\Calibration\mEGFPC1_G2\H2B_mEGFP_set_0_R1_P12_K1_Ch2-Ch1.zen
2.880000e+00	8.975003e+01	20150708_gfpWAPLch3_G2G1\Mitosys2\Calibration\mEGFPC1_G2\H2B_mEGFP_set_0_R1_P12_K1_Ch2-Ch1.zen
2.940000e+00	9.266669e+01	20150708_gfpWAPLch3_G2G1\Mitosys2\Calibration\mEGFPC1_G2\H2B_mEGFP_set_0_R1_P12_K1_Ch2-Ch1.zen
3	9.680003e+01	20150708_gfpWAPLch3_G2G1\Mitosys2\Calibration\mEGFPC1_G2\H2B_mEGFP_set_0_R1_P12_K1_Ch2-Ch1.zen
3.060000e+00	8.811669e+01	20150708_gfpWAPLch3_G2G1\Mitosys2\Calibration\mEGFPC1_G2\H2B_mEGFP_set_0_R1_P12_K1_Ch2-Ch1.zen
3.120000e+00	8.793336e+01	20150708_gfpWAPLch3_G2G1\Mitosys2\Calibration\mEGFPC1_G2\H2B_mEGFP_set_0_R1_P12_K1_Ch2-Ch1.zen
3.180000e+00	8.988336e+01	20150708_gfpWAPLch3_G2G1\Mitosys2\Calibration\mEGFPC1_G2\H2B_mEGFP_set_0_R1_P12_K1_Ch2-Ch1.zen
3.240000e+00	9.015002e+01	20150708_gfpWAPLch3_G2G1\Mitosys2\Calibration\mEGFPC1_G2\H2B_mEGFP_set_0_R1_P12_K1_Ch2-Ch1.zen
3.300000e+00	9.161669e+01	20150708_gfpWAPLch3_G2G1\Mitosys2\Calibration\mEGFPC1_G2\H2B_mEGFP_set_0_R1_P12_K1_Ch2-Ch1.zen
3.360000e+00	9.406670e+01	20150708_gfpWAPLch3_G2G1\Mitosys2\Calibration\mEGFPC1_G2\H2B_mEGFP_set_0_R1_P12_K1_Ch2-Ch1.zen
3.420000e+00	9.205003e+01	20150708_gfpWAPLch3_G2G1\Mitosys2\Calibration\mEGFPC1_G2\H2B_mEGFP_set_0_R1_P12_K1_Ch2-Ch1.zen
3.480000e+00	9.123336e+01	20150708_gfpWAPLch3_G2G1\Mitosys2\Calibration\mEGFPC1_G2\H2B_mEGFP_set_0_R1_P12_K1_Ch2-Ch1.zen
3.540000e+00	9.358336e+01	20150708_gfpWAPLch3_G2G1\Mitosys2\Calibration\mEGFPC1_G2\H2B_mEGFP_set_0_R1_P12_K1_Ch2-Ch1.zen
3.600000e+00	8.696669e+01	20150708_gfpWAPLch3_G2G1\Mitosys2\Calibration\mEGFPC1_G2\H2B_mEGFP_set_0_R1_P12_K1_Ch2-Ch1.zen
3.660000e+00	8.833336e+01	20150708_gfpWAPLch3_G2G1\Mitosys2\Calibration\mEGFPC1_G2\H2B_mEGFP_set_0_R1_P12_K1_Ch2-Ch1.zen
3.720000e+00	9.085003e+01	20150708_gfpWAPLch3_G2G1\Mitosys2\Calibration\mEGFPC1_G2\H2B_mEGFP_set_0_R1_P12_K1_Ch2-Ch1.zen
3.780000e+00	9.258336e+01	20150708_gfpWAPLch3_G2G1\Mitosys2\Calibration\mEGFPC1_G2\H2B_mEGFP_set_0_R1_P12_K1_Ch2-Ch1.zen
3.840000e+00	8.523336e+01	20150708_gfpWAPLch3_G2G1\Mitosys2\Calibration\mEGFPC1_G2\H2B_mEGFP_set_0_R1_P12_K1_Ch2-Ch1.zen
3.900000e+00	9.138336e+01	20150708_gfpWAPLch3_G2G1\Mitosys2\Calibration\mEGFPC1_G2\H2B_mEGFP_set_0_R1_P12_K1_Ch2-Ch1.zen
3.960000e+00	9.021670e+01	20150708_gfpWAPLch3_G2G1\Mitosys2\Calibration\mEGFPC1_G2\H2B_mEGFP_set_0_R1_P12_K1_Ch2-Ch1.zen
4.020000e+00	8.613336e+01	20150708_gfpWAPLch3_G2G1\Mitosys2\Calibration\mEGFPC1_G2\H2B_mEGFP_set_0_R1_P12_K1_Ch2-Ch1.zen
4.080000e+00	8.920003e+01	20150708_gfpWAPLch3_G2G1\Mitosys2\Calibration\mEGFPC1_G2\H2B_mEGFP_set_0_R1_P12_K1_Ch2-Ch1.zen
4.140000e+00	8.971670e+01	20150708_gfpWAPLch3_G2G1\Mitosys2\Calibration\mEGFPC1_G2\H2B_mEGFP_set_0_R1_P12_K1_Ch2-Ch1.zen
4.200000e+00	9.360003e+01	20150708_gfpWAPLch3_G2G1\Mitosys2\Calibration\mEGFPC1_G2\H2B_mEGFP_set_0_R1_P12_K1_Ch2-Ch1.zen
4.260000e+00	9.576669e+01	20150708_gfpWAPLch3_G2G1\Mitosys2\Calibration\mEGFPC1_G2\H2B_mEGFP_set_0_R1_P12_K1_Ch2-Ch1.zen
4.320000e+00	9.290003e+01	20150708_gfpWAPLch3_G2G1\Mitosys2\Calibration\mEGFPC1_G2\H2B_mEGFP_set_0_R1_P12_K1_Ch2-Ch1.zen
4.380000e+00	9.263336e+01	20150708_gfpWAPLch3_G2G1\Mitosys2\Calibration\mEGFPC1_G2\H2B_mEGFP_set_0_R1_P12_K1_Ch2-Ch1.zen
4.440000e+00	9.263336e+01	20150708_gfpWAPLch3_G2G1\Mitosys2\Calibration\mEGFPC1_G2\H2B_mEGFP_set_0_R1_P12_K1_Ch2-Ch1.zen
4.500000e+00	9.411670e+01	20150708_gfpWAPLch3_G2G1\Mitosys2\Calibration\mEGFPC1_G2\H2B_mEGFP_set_0_R1_P12_K1_Ch2-Ch1.zen
4.560000e+00	9.131670e+01	20150708_gfpWAPLch3_G2G1\Mitosys2\Calibration\mEGFPC1_G2\H2B_mEGFP_set_0_R1_P12_K1_Ch2-Ch1.zen
4.620000e+00	9.033336e+01	20150708_gfpWAPLch3_G2G1\Mitosys2\Calibration\mEGFPC1_G2\H2B_mEGFP_set_0_R1_P12_K1_Ch2-Ch1.zen
4.680000e+00	8.981670e+01	20150708_gfpWAPLch3_G2G1\Mitosys2\Calibration\mEGFPC1_G2\H2B_mEGFP_set_0_R1_P12_K1_Ch2-Ch1.zen
4.740000e+00	9.031670e+01	20150708_gfpWAPLch3_G2G1\Mitosys2\Calibration\mEGFPC1_G2\H2B_mEGFP_set_0_R1_P12_K1_Ch2-Ch1.zen
4.800000e+00	8.675003e+01	20150708_gfpWAPLch3_G2G1\Mitosys2\Calibration\mEGFPC1_G2\H2B_mEGFP_set_0_R1_P12_K1_Ch2-Ch1.zen
4.860000e+00	8.645003e+01	20150708_gfpWAPLch3_G2G1\Mitosys2\Calibration\mEGFPC1_G2\H2B_mEGFP_set_0_R1_P12_K1_Ch2-Ch1.zen
4.920000e+00	8.886669e+01	20150708_gfpWAPLch3_G2G1\Mitosys2\Calibration\mEGFPC1_G2\H2B_mEGFP_set_0_R1_P12_K1_Ch2-Ch1.zen
4.980000e+00	9.116669e+01	20150708_gfpWAPLch3_G2G1\Mitosys2\Calibration\mEGFPC1_G2\H2B_mEGFP_set_0_R1_P12_K1_Ch2-Ch1.zen
5.040000e+00	8.650003e+01	20150708_gfpWAPLch3_G2G1\Mitosys2\Calibration\mEGFPC1_G2\H2B_mEGFP_set_0_R1_P12_K1_Ch2-Ch1.zen
5.100000e+00	8.846670e+01	20150708_gfpWAPLch3_G2G1\Mitosys2\Calibration\mEGFPC1_G2\H2B_mEGFP_set_0_R1_P12_K1_Ch2-Ch1.zen
5.160000e+00	9.143336e+01	20150708_gfpWAPLch3_G2G1\Mitosys2\Calibration\mEGFPC1_G2\H2B_mEGFP_set_0_R1_P12_K1_Ch2-Ch1.zen
5.220000e+00	8.998336e+01	20150708_gfpWAPLch3_G2G1\Mitosys2\Calibration\mEGFPC1_G2\H2B_mEGFP_set_0_R1_P12_K1_Ch2-Ch1.zen
5.280000e+00	9.168336e+01	20150708_gfpWAPLch3_G2G1\Mitosys2\Calibration\mEGFPC1_G2\H2B_mEGFP_set_0_R1_P12_K1_Ch2-Ch1.zen
5.340000e+00	8.988336e+01	20150708_gfpWAPLch3_G2G1\Mitosys2\Calibration\mEGFPC1_G2\H2B_mEGFP_set_0_R1_P12_K1_Ch2-Ch1.zen
5.400000e+00	9.240003e+01	20150708_gfpWAPLch3_G2G1\Mitosys2\Calibration\mEGFPC1_G2\H2B_mEGFP_set_0_R1_P12_K1_Ch2-Ch1.zen
5.460000e+00	9.066669e+01	20150708_gfpWAPLch3_G2G1\Mitosys2\Calibration\mEGFPC1_G2\H2B_mEGFP_set_0_R1_P12_K1_Ch2-Ch1.zen
5.520000e+00	9.345003e+01	20150708_gfpWAPLch3_G2G1\Mitosys2\Calibration\mEGFPC1_G2\H2B_mEGFP_set_0_R1_P12_K1_Ch2-Ch1.zen
5.580000e+00	9.245003e+01	20150708_gfpWAPLch3_G2G1\Mitosys2\Calibration\mEGFPC1_G2\H2B_mEGFP_set_0_R1_P12_K1_Ch2-Ch1.zen
5.640000e+00	8.903336e+01	20150708_gfpWAPLch3_G2G1\Mitosys2\Calibration\mEGFPC1_G2\H2B_mEGFP_set_0_R1_P12_K1_Ch2-Ch1.zen
5.700000e+00	9.316669e+01	20150708_gfpWAPLch3_G2G1\Mitosys2\Calibration\mEGFPC1_G2\H2B_mEGFP_set_0_R1_P12_K1_Ch2-Ch1.zen
5.760000e+00	9.378336e+01	20150708_gfpWAPLch3_G2G1\Mitosys2\Calibration\mEGFPC1_G2\H2B_mEGFP_set_0_R1_P12_K1_Ch2-Ch1.zen
5.820000e+00	8.931670e+01	20150708_gfpWAPLch3_G2G1\Mitosys2\Calibration\mEGFPC1_G2\H2B_mEGFP_set_0_R1_P12_K1_Ch2-Ch1.zen
5.880000e+00	9.005003e+01	20150708_gfpWAPLch3_G2G1\Mitosys2\Calibration\mEGFPC1_G2\H2B_mEGFP_set_0_R1_P12_K1_Ch2-Ch1.zen
5.940000e+00	9.053336e+01	20150708_gfpWAPLch3_G2G1\Mitosys2\Calibration\mEGFPC1_G2\H2B_mEGFP_set_0_R1_P12_K1_Ch2-Ch1.zen
6	8.973336e+01	20150708_gfpWAPLch3_G2G1\Mitosys2\Calibration\mEGFPC1_G2\H2B_mEGFP_set_0_R1_P12_K1_Ch2-Ch1.zen
6.060000e+00	9.371670e+01	20150708_gfpWAPLch3_G2G1\Mitosys2\Calibration\mEGFPC1_G2\H2B_mEGFP_set_0_R1_P12_K1_Ch2-Ch1.zen
6.120000e+00	9.235003e+01	20150708_gfpWAPLch3_G2G1\Mitosys2\Calibration\mEGFPC1_G2\H2B_mEGFP_set_0_R1_P12_K1_Ch2-Ch1.zen
6.180000e+00	8.960003e+01	20150708_gfpWAPLch3_G2G1\Mitosys2\Calibration\mEGFPC1_G2\H2B_mEGFP_set_0_R1_P12_K1_Ch2-Ch1.zen
6.240000e+00	8.788336e+01	20150708_gfpWAPLch3_G2G1\Mitosys2\Calibration\mEGFPC1_G2\H2B_mEGFP_set_0_R1_P12_K1_Ch2-Ch1.zen
6.300000e+00	9.096670e+01	20150708_gfpWAPLch3_G2G1\Mitosys2\Calibration\mEGFPC1_G2\H2B_mEGFP_set_0_R1_P12_K1_Ch2-Ch1.zen
6.360000e+00	9.146670e+01	20150708_gfpWAPLch3_G2G1\Mitosys2\Calibration\mEGFPC1_G2\H2B_mEGFP_set_0_R1_P12_K1_Ch2-Ch1.zen
6.420000e+00	9.083336e+01	20150708_gfpWAPLch3_G2G1\Mitosys2\Calibration\mEGFPC1_G2\H2B_mEGFP_set_0_R1_P12_K1_Ch2-Ch1.zen
6.480000e+00	8.690002e+01	20150708_gfpWAPLch3_G2G1\Mitosys2\Calibration\mEGFPC1_G2\H2B_mEGFP_set_0_R1_P12_K1_Ch2-Ch1.zen
6.540000e+00	9.095003e+01	20150708_gfpWAPLch3_G2G1\Mitosys2\Calibration\mEGFPC1_G2\H2B_mEGFP_set_0_R1_P12_K1_Ch2-Ch1.zen
6.600000e+00	9.168336e+01	20150708_gfpWAPLch3_G2G1\Mitosys2\Calibration\mEGFPC1_G2\H2B_mEGFP_set_0_R1_P12_K1_Ch2-Ch1.zen
6.660000e+00	8.798336e+01	20150708_gfpWAPLch3_G2G1\Mitosys2\Calibration\mEGFPC1_G2\H2B_mEGFP_set_0_R1_P12_K1_Ch2-Ch1.zen
6.720000e+00	8.975003e+01	20150708_gfpWAPLch3_G2G1\Mitosys2\Calibration\mEGFPC1_G2\H2B_mEGFP_set_0_R1_P12_K1_Ch2-Ch1.zen
6.780000e+00	8.778336e+01	20150708_gfpWAPLch3_G2G1\Mitosys2\Calibration\mEGFPC1_G2\H2B_mEGFP_set_0_R1_P12_K1_Ch2-Ch1.zen
6.840000e+00	9.018336e+01	20150708_gfpWAPLch3_G2G1\Mitosys2\Calibration\mEGFPC1_G2\H2B_mEGFP_set_0_R1_P12_K1_Ch2-Ch1.zen
6.900000e+00	9.061669e+01	20150708_gfpWAPLch3_G2G1\Mitosys2\Calibration\mEGFPC1_G2\H2B_mEGFP_set_0_R1_P12_K1_Ch2-Ch1.zen
6.960000e+00	9.245003e+01	20150708_gfpWAPLch3_G2G1\Mitosys2\Calibration\mEGFPC1_G2\H2B_mEGFP_set_0_R1_P12_K1_Ch2-Ch1.zen
7.020000e+00	8.915002e+01	20150708_gfpWAPLch3_G2G1\Mitosys2\Calibration\mEGFPC1_G2\H2B_mEGFP_set_0_R1_P12_K1_Ch2-Ch1.zen
7.080000e+00	8.840002e+01	20150708_gfpWAPLch3_G2G1\Mitosys2\Calibration\mEGFPC1_G2\H2B_mEGFP_set_0_R1_P12_K1_Ch2-Ch1.zen
7.140000e+00	9.111669e+01	20150708_gfpWAPLch3_G2G1\Mitosys2\Calibration\mEGFPC1_G2\H2B_mEGFP_set_0_R1_P12_K1_Ch2-Ch1.zen
7.200000e+00	8.621669e+01	20150708_gfpWAPLch3_G2G1\Mitosys2\Calibration\mEGFPC1_G2\H2B_mEGFP_set_0_R1_P12_K1_Ch2-Ch1.zen
7.260000e+00	9.133336e+01	20150708_gfpWAPLch3_G2G1\Mitosys2\Calibration\mEGFPC1_G2\H2B_mEGFP_set_0_R1_P12_K1_Ch2-Ch1.zen
7.320000e+00	9.018336e+01	20150708_gfpWAPLch3_G2G1\Mitosys2\Calibration\mEGFPC1_G2\H2B_mEGFP_set_0_R1_P12_K1_Ch2-Ch1.zen
7.380000e+00	9.030003e+01	20150708_gfpWAPLch3_G2G1\Mitosys2\Calibration\mEGFPC1_G2\H2B_mEGFP_set_0_R1_P12_K1_Ch2-Ch1.zen
7.440000e+00	9.143336e+01	20150708_gfpWAPLch3_G2G1\Mitosys2\Calibration\mEGFPC1_G2\H2B_mEGFP_set_0_R1_P12_K1_Ch2-Ch1.zen
7.500000e+00	9.255003e+01	20150708_gfpWAPLch3_G2G1\Mitosys2\Calibration\mEGFPC1_G2\H2B_mEGFP_set_0_R1_P12_K1_Ch2-Ch1.zen
7.560000e+00	9.211670e+01	20150708_gfpWAPLch3_G2G1\Mitosys2\Calibration\mEGFPC1_G2\H2B_mEGFP_set_0_R1_P12_K1_Ch2-Ch1.zen
7.620000e+00	9.061669e+01	20150708_gfpWAPLch3_G2G1\Mitosys2\Calibration\mEGFPC1_G2\H2B_mEGFP_set_0_R1_P12_K1_Ch2-Ch1.zen
7.680000e+00	9.480003e+01	20150708_gfpWAPLch3_G2G1\Mitosys2\Calibration\mEGFPC1_G2\H2B_mEGFP_set_0_R1_P12_K1_Ch2-Ch1.zen
7.740000e+00	9.506670e+01	20150708_gfpWAPLch3_G2G1\Mitosys2\Calibration\mEGFPC1_G2\H2B_mEGFP_set_0_R1_P12_K1_Ch2-Ch1.zen
7.800000e+00	9.358336e+01	20150708_gfpWAPLch3_G2G1\Mitosys2\Calibration\mEGFPC1_G2\H2B_mEGFP_set_0_R1_P12_K1_Ch2-Ch1.zen
7.860000e+00	9.378336e+01	20150708_gfpWAPLch3_G2G1\Mitosys2\Calibration\mEGFPC1_G2\H2B_mEGFP_set_0_R1_P12_K1_Ch2-Ch1.zen
7.920000e+00	9.176669e+01	20150708_gfpWAPLch3_G2G1\Mitosys2\Calibration\mEGFPC1_G2\H2B_mEGFP_set_0_R1_P12_K1_Ch2-Ch1.zen
7.980000e+00	8.851669e+01	20150708_gfpWAPLch3_G2G1\Mitosys2\Calibration\mEGFPC1_G2\H2B_mEGFP_set_0_R1_P12_K1_Ch2-Ch1.zen
8.040000e+00	9.323336e+01	20150708_gfpWAPLch3_G2G1\Mitosys2\Calibration\mEGFPC1_G2\H2B_mEGFP_set_0_R1_P12_K1_Ch2-Ch1.zen
8.100000e+00	9.138336e+01	20150708_gfpWAPLch3_G2G1\Mitosys2\Calibration\mEGFPC1_G2\H2B_mEGFP_set_0_R1_P12_K1_Ch2-Ch1.zen
8.160000e+00	9.368336e+01	20150708_gfpWAPLch3_G2G1\Mitosys2\Calibration\mEGFPC1_G2\H2B_mEGFP_set_0_R1_P12_K1_Ch2-Ch1.zen
8.220000e+00	9.483337e+01	20150708_gfpWAPLch3_G2G1\Mitosys2\Calibration\mEGFPC1_G2\H2B_mEGFP_set_0_R1_P12_K1_Ch2-Ch1.zen
8.280000e+00	9.130003e+01	20150708_gfpWAPLch3_G2G1\Mitosys2\Calibration\mEGFPC1_G2\H2B_mEGFP_set_0_R1_P12_K1_Ch2-Ch1.zen
8.340000e+00	9.168336e+01	20150708_gfpWAPLch3_G2G1\Mitosys2\Calibration\mEGFPC1_G2\H2B_mEGFP_set_0_R1_P12_K1_Ch2-Ch1.zen
8.400000e+00	9.111669e+01	20150708_gfpWAPLch3_G2G1\Mitosys2\Calibration\mEGFPC1_G2\H2B_mEGFP_set_0_R1_P12_K1_Ch2-Ch1.zen
8.460000e+00	9.053336e+01	20150708_gfpWAPLch3_G2G1\Mitosys2\Calibration\mEGFPC1_G2\H2B_mEGFP_set_0_R1_P12_K1_Ch2-Ch1.zen
8.520000e+00	9.300003e+01	20150708_gfpWAPLch3_G2G1\Mitosys2\Calibration\mEGFPC1_G2\H2B_mEGFP_set_0_R1_P12_K1_Ch2-Ch1.zen
8.580000e+00	9.101669e+01	20150708_gfpWAPLch3_G2G1\Mitosys2\Calibration\mEGFPC1_G2\H2B_mEGFP_set_0_R1_P12_K1_Ch2-Ch1.zen
8.640000e+00	8.985003e+01	20150708_gfpWAPLch3_G2G1\Mitosys2\Calibration\mEGFPC1_G2\H2B_mEGFP_set_0_R1_P12_K1_Ch2-Ch1.zen
8.700000e+00	9.245003e+01	20150708_gfpWAPLch3_G2G1\Mitosys2\Calibration\mEGFPC1_G2\H2B_mEGFP_set_0_R1_P12_K1_Ch2-Ch1.zen
8.760000e+00	9.193336e+01	20150708_gfpWAPLch3_G2G1\Mitosys2\Calibration\mEGFPC1_G2\H2B_mEGFP_set_0_R1_P12_K1_Ch2-Ch1.zen
8.820000e+00	9.176669e+01	20150708_gfpWAPLch3_G2G1\Mitosys2\Calibration\mEGFPC1_G2\H2B_mEGFP_set_0_R1_P12_K1_Ch2-Ch1.zen
8.880000e+00	9.308336e+01	20150708_gfpWAPLch3_G2G1\Mitosys2\Calibration\mEGFPC1_G2\H2B_mEGFP_set_0_R1_P12_K1_Ch2-Ch1.zen
8.940000e+00	8.940002e+01	20150708_gfpWAPLch3_G2G1\Mitosys2\Calibration\mEGFPC1_G2\H2B_mEGFP_set_0_R1_P12_K1_Ch2-Ch1.zen
9	8.841669e+01	20150708_gfpWAPLch3_G2G1\Mitosys2\Calibration\mEGFPC1_G2\H2B_mEGFP_set_0_R1_P12_K1_Ch2-Ch1.zen
9.060000e+00	9.308336e+01	20150708_gfpWAPLch3_G2G1\Mitosys2\Calibration\mEGFPC1_G2\H2B_mEGFP_set_0_R1_P12_K1_Ch2-Ch1.zen
9.120000e+00	8.931670e+01	20150708_gfpWAPLch3_G2G1\Mitosys2\Calibration\mEGFPC1_G2\H2B_mEGFP_set_0_R1_P12_K1_Ch2-Ch1.zen
9.180000e+00	8.983336e+01	20150708_gfpWAPLch3_G2G1\Mitosys2\Calibration\mEGFPC1_G2\H2B_mEGFP_set_0_R1_P12_K1_Ch2-Ch1.zen
9.240000e+00	9.183336e+01	20150708_gfpWAPLch3_G2G1\Mitosys2\Calibration\mEGFPC1_G2\H2B_mEGFP_set_0_R1_P12_K1_Ch2-Ch1.zen
9.300000e+00	9.438336e+01	20150708_gfpWAPLch3_G2G1\Mitosys2\Calibration\mEGFPC1_G2\H2B_mEGFP_set_0_R1_P12_K1_Ch2-Ch1.zen
9.360000e+00	9.161669e+01	20150708_gfpWAPLch3_G2G1\Mitosys2\Calibration\mEGFPC1_G2\H2B_mEGFP_set_0_R1_P12_K1_Ch2-Ch1.zen
9.420000e+00	8.798336e+01	20150708_gfpWAPLch3_G2G1\Mitosys2\Calibration\mEGFPC1_G2\H2B_mEGFP_set_0_R1_P12_K1_Ch2-Ch1.zen
9.480000e+00	8.753336e+01	20150708_gfpWAPLch3_G2G1\Mitosys2\Calibration\mEGFPC1_G2\H2B_mEGFP_set_0_R1_P12_K1_Ch2-Ch1.zen
9.540000e+00	8.980003e+01	20150708_gfpWAPLch3_G2G1\Mitosys2\Calibration\mEGFPC1_G2\H2B_mEGFP_set_0_R1_P12_K1_Ch2-Ch1.zen
9.600000e+00	9.013336e+01	20150708_gfpWAPLch3_G2G1\Mitosys2\Calibration\mEGFPC1_G2\H2B_mEGFP_set_0_R1_P12_K1_Ch2-Ch1.zen
9.660000e+00	9.046670e+01	20150708_gfpWAPLch3_G2G1\Mitosys2\Calibration\mEGFPC1_G2\H2B_mEGFP_set_0_R1_P12_K1_Ch2-Ch1.zen
9.720000e+00	9.116669e+01	20150708_gfpWAPLch3_G2G1\Mitosys2\Calibration\mEGFPC1_G2\H2B_mEGFP_set_0_R1_P12_K1_Ch2-Ch1.zen
9.780000e+00	8.870003e+01	20150708_gfpWAPLch3_G2G1\Mitosys2\Calibration\mEGFPC1_G2\H2B_mEGFP_set_0_R1_P12_K1_Ch2-Ch1.zen
9.840000e+00	9.033336e+01	20150708_gfpWAPLch3_G2G1\Mitosys2\Calibration\mEGFPC1_G2\H2B_mEGFP_set_0_R1_P12_K1_Ch2-Ch1.zen
9.900000e+00	9.311670e+01	20150708_gfpWAPLch3_G2G1\Mitosys2\Calibration\mEGFPC1_G2\H2B_mEGFP_set_0_R1_P12_K1_Ch2-Ch1.zen
9.960000e+00	8.785003e+01	20150708_gfpWAPLch3_G2G1\Mitosys2\Calibration\mEGFPC1_G2\H2B_mEGFP_set_0_R1_P12_K1_Ch2-Ch1.zen
1.002000e+01	9.050003e+01	20150708_gfpWAPLch3_G2G1\Mitosys2\Calibration\mEGFPC1_G2\H2B_mEGFP_set_0_R1_P12_K1_Ch2-Ch1.zen
1.008000e+01	8.710003e+01	20150708_gfpWAPLch3_G2G1\Mitosys2\Calibration\mEGFPC1_G2\H2B_mEGFP_set_0_R1_P12_K1_Ch2-Ch1.zen
1.014000e+01	8.908336e+01	20150708_gfpWAPLch3_G2G1\Mitosys2\Calibration\mEGFPC1_G2\H2B_mEGFP_set_0_R1_P12_K1_Ch2-Ch1.zen
1.020000e+01	9.091669e+01	20150708_gfpWAPLch3_G2G1\Mitosys2\Calibration\mEGFPC1_G2\H2B_mEGFP_set_0_R1_P12_K1_Ch2-Ch1.zen
1.026000e+01	8.973336e+01	20150708_gfpWAPLch3_G2G1\Mitosys2\Calibration\mEGFPC1_G2\H2B_mEGFP_set_0_R1_P12_K1_Ch2-Ch1.zen
1.032000e+01	8.846670e+01	20150708_gfpWAPLch3_G2G1\Mitosys2\Calibration\mEGFPC1_G2\H2B_mEGFP_set_0_R1_P12_K1_Ch2-Ch1.zen
1.038000e+01	9.228336e+01	20150708_gfpWAPLch3_G2G1\Mitosys2\Calibration\mEGFPC1_G2\H2B_mEGFP_set_0_R1_P12_K1_Ch2-Ch1.zen
1.044000e+01	8.958336e+01	20150708_gfpWAPLch3_G2G1\Mitosys2\Calibration\mEGFPC1_G2\H2B_mEGFP_set_0_R1_P12_K1_Ch2-Ch1.zen
1.050000e+01	8.760003e+01	20150708_gfpWAPLch3_G2G1\Mitosys2\Calibration\mEGFPC1_G2\H2B_mEGFP_set_0_R1_P12_K1_Ch2-Ch1.zen
1.056000e+01	9.086669e+01	20150708_gfpWAPLch3_G2G1\Mitosys2\Calibration\mEGFPC1_G2\H2B_mEGFP_set_0_R1_P12_K1_Ch2-Ch1.zen
1.062000e+01	9.001669e+01	20150708_gfpWAPLch3_G2G1\Mitosys2\Calibration\mEGFPC1_G2\H2B_mEGFP_set_0_R1_P12_K1_Ch2-Ch1.zen
1.068000e+01	8.908336e+01	20150708_gfpWAPLch3_G2G1\Mitosys2\Calibration\mEGFPC1_G2\H2B_mEGFP_set_0_R1_P12_K1_Ch2-Ch1.zen
1.074000e+01	8.788336e+01	20150708_gfpWAPLch3_G2G1\Mitosys2\Calibration\mEGFPC1_G2\H2B_mEGFP_set_0_R1_P12_K1_Ch2-Ch1.zen
1.080000e+01	8.868336e+01	20150708_gfpWAPLch3_G2G1\Mitosys2\Calibration\mEGFPC1_G2\H2B_mEGFP_set_0_R1_P12_K1_Ch2-Ch1.zen
1.086000e+01	9.165003e+01	20150708_gfpWAPLch3_G2G1\Mitosys2\Calibration\mEGFPC1_G2\H2B_mEGFP_set_0_R1_P12_K1_Ch2-Ch1.zen
1.092000e+01	8.883336e+01	20150708_gfpWAPLch3_G2G1\Mitosys2\Calibration\mEGFPC1_G2\H2B_mEGFP_set_0_R1_P12_K1_Ch2-Ch1.zen
1.098000e+01	8.781670e+01	20150708_gfpWAPLch3_G2G1\Mitosys2\Calibration\mEGFPC1_G2\H2B_mEGFP_set_0_R1_P12_K1_Ch2-Ch1.zen
1.104000e+01	8.800003e+01	20150708_gfpWAPLch3_G2G1\Mitosys2\Calibration\mEGFPC1_G2\H2B_mEGFP_set_0_R1_P12_K1_Ch2-Ch1.zen
1.110000e+01	8.778336e+01	20150708_gfpWAPLch3_G2G1\Mitosys2\Calibration\mEGFPC1_G2\H2B_mEGFP_set_0_R1_P12_K1_Ch2-Ch1.zen
1.116000e+01	9.136669e+01	20150708_gfpWAPLch3_G2G1\Mitosys2\Calibration\mEGFPC1_G2\H2B_mEGFP_set_0_R1_P12_K1_Ch2-Ch1.zen
1.122000e+01	9.515003e+01	20150708_gfpWAPLch3_G2G1\Mitosys2\Calibration\mEGFPC1_G2\H2B_mEGFP_set_0_R1_P12_K1_Ch2-Ch1.zen
1.128000e+01	9.236670e+01	20150708_gfpWAPLch3_G2G1\Mitosys2\Calibration\mEGFPC1_G2\H2B_mEGFP_set_0_R1_P12_K1_Ch2-Ch1.zen
1.134000e+01	9.396670e+01	20150708_gfpWAPLch3_G2G1\Mitosys2\Calibration\mEGFPC1_G2\H2B_mEGFP_set_0_R1_P12_K1_Ch2-Ch1.zen
1.140000e+01	8.771670e+01	20150708_gfpWAPLch3_G2G1\Mitosys2\Calibration\mEGFPC1_G2\H2B_mEGFP_set_0_R1_P12_K1_Ch2-Ch1.zen
1.146000e+01	8.576669e+01	20150708_gfpWAPLch3_G2G1\Mitosys2\Calibration\mEGFPC1_G2\H2B_mEGFP_set_0_R1_P12_K1_Ch2-Ch1.zen
1.152000e+01	9.011669e+01	20150708_gfpWAPLch3_G2G1\Mitosys2\Calibration\mEGFPC1_G2\H2B_mEGFP_set_0_R1_P12_K1_Ch2-Ch1.zen
1.158000e+01	8.941669e+01	20150708_gfpWAPLch3_G2G1\Mitosys2\Calibration\mEGFPC1_G2\H2B_mEGFP_set_0_R1_P12_K1_Ch2-Ch1.zen
1.164000e+01	9.160003e+01	20150708_gfpWAPLch3_G2G1\Mitosys2\Calibration\mEGFPC1_G2\H2B_mEGFP_set_0_R1_P12_K1_Ch2-Ch1.zen
1.170000e+01	9.121670e+01	20150708_gfpWAPLch3_G2G1\Mitosys2\Calibration\mEGFPC1_G2\H2B_mEGFP_set_0_R1_P12_K1_Ch2-Ch1.zen
1.176000e+01	9.165003e+01	20150708_gfpWAPLch3_G2G1\Mitosys2\Calibration\mEGFPC1_G2\H2B_mEGFP_set_0_R1_P12_K1_Ch2-Ch1.zen
1.182000e+01	9.021670e+01	20150708_gfpWAPLch3_G2G1\Mitosys2\Calibration\mEGFPC1_G2\H2B_mEGFP_set_0_R1_P12_K1_Ch2-Ch1.zen
1.188000e+01	9.355003e+01	20150708_gfpWAPLch3_G2G1\Mitosys2\Calibration\mEGFPC1_G2\H2B_mEGFP_set_0_R1_P12_K1_Ch2-Ch1.zen
1.194000e+01	9.090003e+01	20150708_gfpWAPLch3_G2G1\Mitosys2\Calibration\mEGFPC1_G2\H2B_mEGFP_set_0_R1_P12_K1_Ch2-Ch1.zen
12	8.741669e+01	20150708_gfpWAPLch3_G2G1\Mitosys2\Calibration\mEGFPC1_G2\H2B_mEGFP_set_0_R1_P12_K1_Ch2-Ch1.zen
1.206000e+01	9.115003e+01	20150708_gfpWAPLch3_G2G1\Mitosys2\Calibration\mEGFPC1_G2\H2B_mEGFP_set_0_R1_P12_K1_Ch2-Ch1.zen
1.212000e+01	8.861669e+01	20150708_gfpWAPLch3_G2G1\Mitosys2\Calibration\mEGFPC1_G2\H2B_mEGFP_set_0_R1_P12_K1_Ch2-Ch1.zen
1.218000e+01	8.908336e+01	20150708_gfpWAPLch3_G2G1\Mitosys2\Calibration\mEGFPC1_G2\H2B_mEGFP_set_0_R1_P12_K1_Ch2-Ch1.zen
1.224000e+01	8.741669e+01	20150708_gfpWAPLch3_G2G1\Mitosys2\Calibration\mEGFPC1_G2\H2B_mEGFP_set_0_R1_P12_K1_Ch2-Ch1.zen
1.230000e+01	8.621669e+01	20150708_gfpWAPLch3_G2G1\Mitosys2\Calibration\mEGFPC1_G2\H2B_mEGFP_set_0_R1_P12_K1_Ch2-Ch1.zen
1.236000e+01	8.796670e+01	20150708_gfpWAPLch3_G2G1\Mitosys2\Calibration\mEGFPC1_G2\H2B_mEGFP_set_0_R1_P12_K1_Ch2-Ch1.zen
1.242000e+01	9.038336e+01	20150708_gfpWAPLch3_G2G1\Mitosys2\Calibration\mEGFPC1_G2\H2B_mEGFP_set_0_R1_P12_K1_Ch2-Ch1.zen
1.248000e+01	8.853336e+01	20150708_gfpWAPLch3_G2G1\Mitosys2\Calibration\mEGFPC1_G2\H2B_mEGFP_set_0_R1_P12_K1_Ch2-Ch1.zen
1.254000e+01	8.893336e+01	20150708_gfpWAPLch3_G2G1\Mitosys2\Calibration\mEGFPC1_G2\H2B_mEGFP_set_0_R1_P12_K1_Ch2-Ch1.zen
1.260000e+01	9.013336e+01	20150708_gfpWAPLch3_G2G1\Mitosys2\Calibration\mEGFPC1_G2\H2B_mEGFP_set_0_R1_P12_K1_Ch2-Ch1.zen
1.266000e+01	8.525002e+01	20150708_gfpWAPLch3_G2G1\Mitosys2\Calibration\mEGFPC1_G2\H2B_mEGFP_set_0_R1_P12_K1_Ch2-Ch1.zen
1.272000e+01	9.143336e+01	20150708_gfpWAPLch3_G2G1\Mitosys2\Calibration\mEGFPC1_G2\H2B_mEGFP_set_0_R1_P12_K1_Ch2-Ch1.zen
1.278000e+01	8.660003e+01	20150708_gfpWAPLch3_G2G1\Mitosys2\Calibration\mEGFPC1_G2\H2B_mEGFP_set_0_R1_P12_K1_Ch2-Ch1.zen
1.284000e+01	8.991669e+01	20150708_gfpWAPLch3_G2G1\Mitosys2\Calibration\mEGFPC1_G2\H2B_mEGFP_set_0_R1_P12_K1_Ch2-Ch1.zen
1.290000e+01	9.475003e+01	20150708_gfpWAPLch3_G2G1\Mitosys2\Calibration\mEGFPC1_G2\H2B_mEGFP_set_0_R1_P12_K1_Ch2-Ch1.zen
1.296000e+01	8.928336e+01	20150708_gfpWAPLch3_G2G1\Mitosys2\Calibration\mEGFPC1_G2\H2B_mEGFP_set_0_R1_P12_K1_Ch2-Ch1.zen
1.302000e+01	9.178336e+01	20150708_gfpWAPLch3_G2G1\Mitosys2\Calibration\mEGFPC1_G2\H2B_mEGFP_set_0_R1_P12_K1_Ch2-Ch1.zen
1.308000e+01	9.106670e+01	20150708_gfpWAPLch3_G2G1\Mitosys2\Calibration\mEGFPC1_G2\H2B_mEGFP_set_0_R1_P12_K1_Ch2-Ch1.zen
1.314000e+01	8.986669e+01	20150708_gfpWAPLch3_G2G1\Mitosys2\Calibration\mEGFPC1_G2\H2B_mEGFP_set_0_R1_P12_K1_Ch2-Ch1.zen
1.320000e+01	9.078336e+01	20150708_gfpWAPLch3_G2G1\Mitosys2\Calibration\mEGFPC1_G2\H2B_mEGFP_set_0_R1_P12_K1_Ch2-Ch1.zen
1.326000e+01	8.681670e+01	20150708_gfpWAPLch3_G2G1\Mitosys2\Calibration\mEGFPC1_G2\H2B_mEGFP_set_0_R1_P12_K1_Ch2-Ch1.zen
1.332000e+01	9.110003e+01	20150708_gfpWAPLch3_G2G1\Mitosys2\Calibration\mEGFPC1_G2\H2B_mEGFP_set_0_R1_P12_K1_Ch2-Ch1.zen
1.338000e+01	8.940002e+01	20150708_gfpWAPLch3_G2G1\Mitosys2\Calibration\mEGFPC1_G2\H2B_mEGFP_set_0_R1_P12_K1_Ch2-Ch1.zen
1.344000e+01	8.548336e+01	20150708_gfpWAPLch3_G2G1\Mitosys2\Calibration\mEGFPC1_G2\H2B_mEGFP_set_0_R1_P12_K1_Ch2-Ch1.zen
1.350000e+01	9.136669e+01	20150708_gfpWAPLch3_G2G1\Mitosys2\Calibration\mEGFPC1_G2\H2B_mEGFP_set_0_R1_P12_K1_Ch2-Ch1.zen
1.356000e+01	8.641669e+01	20150708_gfpWAPLch3_G2G1\Mitosys2\Calibration\mEGFPC1_G2\H2B_mEGFP_set_0_R1_P12_K1_Ch2-Ch1.zen
1.362000e+01	9.433337e+01	20150708_gfpWAPLch3_G2G1\Mitosys2\Calibration\mEGFPC1_G2\H2B_mEGFP_set_0_R1_P12_K1_Ch2-Ch1.zen
1.368000e+01	9.353336e+01	20150708_gfpWAPLch3_G2G1\Mitosys2\Calibration\mEGFPC1_G2\H2B_mEGFP_set_0_R1_P12_K1_Ch2-Ch1.zen
1.374000e+01	9.093336e+01	20150708_gfpWAPLch3_G2G1\Mitosys2\Calibration\mEGFPC1_G2\H2B_mEGFP_set_0_R1_P12_K1_Ch2-Ch1.zen
1.380000e+01	9.011669e+01	20150708_gfpWAPLch3_G2G1\Mitosys2\Calibration\mEGFPC1_G2\H2B_mEGFP_set_0_R1_P12_K1_Ch2-Ch1.zen
1.386000e+01	9.035003e+01	20150708_gfpWAPLch3_G2G1\Mitosys2\Calibration\mEGFPC1_G2\H2B_mEGFP_set_0_R1_P12_K1_Ch2-Ch1.zen
1.392000e+01	9.070003e+01	20150708_gfpWAPLch3_G2G1\Mitosys2\Calibration\mEGFPC1_G2\H2B_mEGFP_set_0_R1_P12_K1_Ch2-Ch1.zen
1.398000e+01	8.996670e+01	20150708_gfpWAPLch3_G2G1\Mitosys2\Calibration\mEGFPC1_G2\H2B_mEGFP_set_0_R1_P12_K1_Ch2-Ch1.zen
1.404000e+01	9.148336e+01	20150708_gfpWAPLch3_G2G1\Mitosys2\Calibration\mEGFPC1_G2\H2B_mEGFP_set_0_R1_P12_K1_Ch2-Ch1.zen
1.410000e+01	8.848336e+01	20150708_gfpWAPLch3_G2G1\Mitosys2\Calibration\mEGFPC1_G2\H2B_mEGFP_set_0_R1_P12_K1_Ch2-Ch1.zen
1.416000e+01	9.156670e+01	20150708_gfpWAPLch3_G2G1\Mitosys2\Calibration\mEGFPC1_G2\H2B_mEGFP_set_0_R1_P12_K1_Ch2-Ch1.zen
1.422000e+01	9.341669e+01	20150708_gfpWAPLch3_G2G1\Mitosys2\Calibration\mEGFPC1_G2\H2B_mEGFP_set_0_R1_P12_K1_Ch2-Ch1.zen
1.428000e+01	8.911669e+01	20150708_gfpWAPLch3_G2G1\Mitosys2\Calibration\mEGFPC1_G2\H2B_mEGFP_set_0_R1_P12_K1_Ch2-Ch1.zen
1.434000e+01	8.733336e+01	20150708_gfpWAPLch3_G2G1\Mitosys2\Calibration\mEGFPC1_G2\H2B_mEGFP_set_0_R1_P12_K1_Ch2-Ch1.zen
1.440000e+01	9.106670e+01	20150708_gfpWAPLch3_G2G1\Mitosys2\Calibration\mEGFPC1_G2\H2B_mEGFP_set_0_R1_P12_K1_Ch2-Ch1.zen
1.446000e+01	9.363336e+01	20150708_gfpWAPLch3_G2G1\Mitosys2\Calibration\mEGFPC1_G2\H2B_mEGFP_set_0_R1_P12_K1_Ch2-Ch1.zen
1.452000e+01	9.266669e+01	20150708_gfpWAPLch3_G2G1\Mitosys2\Calibration\mEGFPC1_G2\H2B_mEGFP_set_0_R1_P12_K1_Ch2-Ch1.zen
1.458000e+01	9.656670e+01	20150708_gfpWAPLch3_G2G1\Mitosys2\Calibration\mEGFPC1_G2\H2B_mEGFP_set_0_R1_P12_K1_Ch2-Ch1.zen
1.464000e+01	8.943336e+01	20150708_gfpWAPLch3_G2G1\Mitosys2\Calibration\mEGFPC1_G2\H2B_mEGFP_set_0_R1_P12_K1_Ch2-Ch1.zen
1.470000e+01	9.271670e+01	20150708_gfpWAPLch3_G2G1\Mitosys2\Calibration\mEGFPC1_G2\H2B_mEGFP_set_0_R1_P12_K1_Ch2-Ch1.zen
1.476000e+01	9.521670e+01	20150708_gfpWAPLch3_G2G1\Mitosys2\Calibration\mEGFPC1_G2\H2B_mEGFP_set_0_R1_P12_K1_Ch2-Ch1.zen
1.481999e+01	9.280003e+01	20150708_gfpWAPLch3_G2G1\Mitosys2\Calibration\mEGFPC1_G2\H2B_mEGFP_set_0_R1_P12_K1_Ch2-Ch1.zen
1.488000e+01	9.006670e+01	20150708_gfpWAPLch3_G2G1\Mitosys2\Calibration\mEGFPC1_G2\H2B_mEGFP_set_0_R1_P12_K1_Ch2-Ch1.zen
1.494000e+01	9.218336e+01	20150708_gfpWAPLch3_G2G1\Mitosys2\Calibration\mEGFPC1_G2\H2B_mEGFP_set_0_R1_P12_K1_Ch2-Ch1.zen
15	8.810003e+01	20150708_gfpWAPLch3_G2G1\Mitosys2\Calibration\mEGFPC1_G2\H2B_mEGFP_set_0_R1_P12_K1_Ch2-Ch1.zen
1.506000e+01	9.221670e+01	20150708_gfpWAPLch3_G2G1\Mitosys2\Calibration\mEGFPC1_G2\H2B_mEGFP_set_0_R1_P12_K1_Ch2-Ch1.zen
1.512000e+01	9.106670e+01	20150708_gfpWAPLch3_G2G1\Mitosys2\Calibration\mEGFPC1_G2\H2B_mEGFP_set_0_R1_P12_K1_Ch2-Ch1.zen
1.518000e+01	8.773336e+01	20150708_gfpWAPLch3_G2G1\Mitosys2\Calibration\mEGFPC1_G2\H2B_mEGFP_set_0_R1_P12_K1_Ch2-Ch1.zen
1.524000e+01	9.243336e+01	20150708_gfpWAPLch3_G2G1\Mitosys2\Calibration\mEGFPC1_G2\H2B_mEGFP_set_0_R1_P12_K1_Ch2-Ch1.zen
1.530000e+01	8.983336e+01	20150708_gfpWAPLch3_G2G1\Mitosys2\Calibration\mEGFPC1_G2\H2B_mEGFP_set_0_R1_P12_K1_Ch2-Ch1.zen
1.535999e+01	9.076669e+01	20150708_gfpWAPLch3_G2G1\Mitosys2\Calibration\mEGFPC1_G2\H2B_mEGFP_set_0_R1_P12_K1_Ch2-Ch1.zen
1.542000e+01	9.055003e+01	20150708_gfpWAPLch3_G2G1\Mitosys2\Calibration\mEGFPC1_G2\H2B_mEGFP_set_0_R1_P12_K1_Ch2-Ch1.zen
1.547999e+01	9.038336e+01	20150708_gfpWAPLch3_G2G1\Mitosys2\Calibration\mEGFPC1_G2\H2B_mEGFP_set_0_R1_P12_K1_Ch2-Ch1.zen
1.554000e+01	9.066669e+01	20150708_gfpWAPLch3_G2G1\Mitosys2\Calibration\mEGFPC1_G2\H2B_mEGFP_set_0_R1_P12_K1_Ch2-Ch1.zen
1.559999e+01	9.143336e+01	20150708_gfpWAPLch3_G2G1\Mitosys2\Calibration\mEGFPC1_G2\H2B_mEGFP_set_0_R1_P12_K1_Ch2-Ch1.zen
1.566000e+01	8.495003e+01	20150708_gfpWAPLch3_G2G1\Mitosys2\Calibration\mEGFPC1_G2\H2B_mEGFP_set_0_R1_P12_K1_Ch2-Ch1.zen
1.572000e+01	8.853336e+01	20150708_gfpWAPLch3_G2G1\Mitosys2\Calibration\mEGFPC1_G2\H2B_mEGFP_set_0_R1_P12_K1_Ch2-Ch1.zen
1.577999e+01	8.643336e+01	20150708_gfpWAPLch3_G2G1\Mitosys2\Calibration\mEGFPC1_G2\H2B_mEGFP_set_0_R1_P12_K1_Ch2-Ch1.zen
1.584000e+01	9.338336e+01	20150708_gfpWAPLch3_G2G1\Mitosys2\Calibration\mEGFPC1_G2\H2B_mEGFP_set_0_R1_P12_K1_Ch2-Ch1.zen
1.589999e+01	8.935003e+01	20150708_gfpWAPLch3_G2G1\Mitosys2\Calibration\mEGFPC1_G2\H2B_mEGFP_set_0_R1_P12_K1_Ch2-Ch1.zen
1.596000e+01	9.058336e+01	20150708_gfpWAPLch3_G2G1\Mitosys2\Calibration\mEGFPC1_G2\H2B_mEGFP_set_0_R1_P12_K1_Ch2-Ch1.zen
1.601999e+01	8.906670e+01	20150708_gfpWAPLch3_G2G1\Mitosys2\Calibration\mEGFPC1_G2\H2B_mEGFP_set_0_R1_P12_K1_Ch2-Ch1.zen
1.607999e+01	8.796670e+01	20150708_gfpWAPLch3_G2G1\Mitosys2\Calibration\mEGFPC1_G2\H2B_mEGFP_set_0_R1_P12_K1_Ch2-Ch1.zen
1.614000e+01	8.920003e+01	20150708_gfpWAPLch3_G2G1\Mitosys2\Calibration\mEGFPC1_G2\H2B_mEGFP_set_0_R1_P12_K1_Ch2-Ch1.zen
1.620000e+01	9.015002e+01	20150708_gfpWAPLch3_G2G1\Mitosys2\Calibration\mEGFPC1_G2\H2B_mEGFP_set_0_R1_P12_K1_Ch2-Ch1.zen
1.625999e+01	8.890002e+01	20150708_gfpWAPLch3_G2G1\Mitosys2\Calibration\mEGFPC1_G2\H2B_mEGFP_set_0_R1_P12_K1_Ch2-Ch1.zen
1.631999e+01	8.750003e+01	20150708_gfpWAPLch3_G2G1\Mitosys2\Calibration\mEGFPC1_G2\H2B_mEGFP_set_0_R1_P12_K1_Ch2-Ch1.zen
1.638000e+01	9.040003e+01	20150708_gfpWAPLch3_G2G1\Mitosys2\Calibration\mEGFPC1_G2\H2B_mEGFP_set_0_R1_P12_K1_Ch2-Ch1.zen
1.643999e+01	9.210003e+01	20150708_gfpWAPLch3_G2G1\Mitosys2\Calibration\mEGFPC1_G2\H2B_mEGFP_set_0_R1_P12_K1_Ch2-Ch1.zen
1.649999e+01	8.773336e+01	20150708_gfpWAPLch3_G2G1\Mitosys2\Calibration\mEGFPC1_G2\H2B_mEGFP_set_0_R1_P12_K1_Ch2-Ch1.zen
1.656000e+01	8.805003e+01	20150708_gfpWAPLch3_G2G1\Mitosys2\Calibration\mEGFPC1_G2\H2B_mEGFP_set_0_R1_P12_K1_Ch2-Ch1.zen
1.662000e+01	9.063336e+01	20150708_gfpWAPLch3_G2G1\Mitosys2\Calibration\mEGFPC1_G2\H2B_mEGFP_set_0_R1_P12_K1_Ch2-Ch1.zen
1.667999e+01	9.541669e+01	20150708_gfpWAPLch3_G2G1\Mitosys2\Calibration\mEGFPC1_G2\H2B_mEGFP_set_0_R1_P12_K1_Ch2-Ch1.zen
1.673999e+01	8.695003e+01	20150708_gfpWAPLch3_G2G1\Mitosys2\Calibration\mEGFPC1_G2\H2B_mEGFP_set_0_R1_P12_K1_Ch2-Ch1.zen
1.680000e+01	8.858336e+01	20150708_gfpWAPLch3_G2G1\Mitosys2\Calibration\mEGFPC1_G2\H2B_mEGFP_set_0_R1_P12_K1_Ch2-Ch1.zen
1.685999e+01	8.743336e+01	20150708_gfpWAPLch3_G2G1\Mitosys2\Calibration\mEGFPC1_G2\H2B_mEGFP_set_0_R1_P12_K1_Ch2-Ch1.zen
1.691999e+01	8.783336e+01	20150708_gfpWAPLch3_G2G1\Mitosys2\Calibration\mEGFPC1_G2\H2B_mEGFP_set_0_R1_P12_K1_Ch2-Ch1.zen
1.697999e+01	9.293336e+01	20150708_gfpWAPLch3_G2G1\Mitosys2\Calibration\mEGFPC1_G2\H2B_mEGFP_set_0_R1_P12_K1_Ch2-Ch1.zen
1.704000e+01	9.020003e+01	20150708_gfpWAPLch3_G2G1\Mitosys2\Calibration\mEGFPC1_G2\H2B_mEGFP_set_0_R1_P12_K1_Ch2-Ch1.zen
1.709999e+01	9.586670e+01	20150708_gfpWAPLch3_G2G1\Mitosys2\Calibration\mEGFPC1_G2\H2B_mEGFP_set_0_R1_P12_K1_Ch2-Ch1.zen
1.715999e+01	9.406670e+01	20150708_gfpWAPLch3_G2G1\Mitosys2\Calibration\mEGFPC1_G2\H2B_mEGFP_set_0_R1_P12_K1_Ch2-Ch1.zen
1.722000e+01	8.973336e+01	20150708_gfpWAPLch3_G2G1\Mitosys2\Calibration\mEGFPC1_G2\H2B_mEGFP_set_0_R1_P12_K1_Ch2-Ch1.zen
1.727999e+01	8.748336e+01	20150708_gfpWAPLch3_G2G1\Mitosys2\Calibration\mEGFPC1_G2\H2B_mEGFP_set_0_R1_P12_K1_Ch2-Ch1.zen
1.733999e+01	8.833336e+01	20150708_gfpWAPLch3_G2G1\Mitosys2\Calibration\mEGFPC1_G2\H2B_mEGFP_set_0_R1_P12_K1_Ch2-Ch1.zen
1.739999e+01	8.820003e+01	20150708_gfpWAPLch3_G2G1\Mitosys2\Calibration\mEGFPC1_G2\H2B_mEGFP_set_0_R1_P12_K1_Ch2-Ch1.zen
1.746000e+01	9.260003e+01	20150708_gfpWAPLch3_G2G1\Mitosys2\Calibration\mEGFPC1_G2\H2B_mEGFP_set_0_R1_P12_K1_Ch2-Ch1.zen
1.751999e+01	9.050003e+01	20150708_gfpWAPLch3_G2G1\Mitosys2\Calibration\mEGFPC1_G2\H2B_mEGFP_set_0_R1_P12_K1_Ch2-Ch1.zen
1.757999e+01	8.681670e+01	20150708_gfpWAPLch3_G2G1\Mitosys2\Calibration\mEGFPC1_G2\H2B_mEGFP_set_0_R1_P12_K1_Ch2-Ch1.zen
1.763999e+01	8.665002e+01	20150708_gfpWAPLch3_G2G1\Mitosys2\Calibration\mEGFPC1_G2\H2B_mEGFP_set_0_R1_P12_K1_Ch2-Ch1.zen
1.770000e+01	8.663336e+01	20150708_gfpWAPLch3_G2G1\Mitosys2\Calibration\mEGFPC1_G2\H2B_mEGFP_set_0_R1_P12_K1_Ch2-Ch1.zen
1.775999e+01	8.958336e+01	20150708_gfpWAPLch3_G2G1\Mitosys2\Calibration\mEGFPC1_G2\H2B_mEGFP_set_0_R1_P12_K1_Ch2-Ch1.zen
1.781999e+01	9.078336e+01	20150708_gfpWAPLch3_G2G1\Mitosys2\Calibration\mEGFPC1_G2\H2B_mEGFP_set_0_R1_P12_K1_Ch2-Ch1.zen
1.788000e+01	8.700003e+01	20150708_gfpWAPLch3_G2G1\Mitosys2\Calibration\mEGFPC1_G2\H2B_mEGFP_set_0_R1_P12_K1_Ch2-Ch1.zen
1.793999e+01	9.038336e+01	20150708_gfpWAPLch3_G2G1\Mitosys2\Calibration\mEGFPC1_G2\H2B_mEGFP_set_0_R1_P12_K1_Ch2-Ch1.zen
1.799999e+01	8.921670e+01	20150708_gfpWAPLch3_G2G1\Mitosys2\Calibration\mEGFPC1_G2\H2B_mEGFP_set_0_R1_P12_K1_Ch2-Ch1.zen
1.805999e+01	8.961669e+01	20150708_gfpWAPLch3_G2G1\Mitosys2\Calibration\mEGFPC1_G2\H2B_mEGFP_set_0_R1_P12_K1_Ch2-Ch1.zen
1.812000e+01	8.675003e+01	20150708_gfpWAPLch3_G2G1\Mitosys2\Calibration\mEGFPC1_G2\H2B_mEGFP_set_0_R1_P12_K1_Ch2-Ch1.zen
1.817999e+01	8.620003e+01	20150708_gfpWAPLch3_G2G1\Mitosys2\Calibration\mEGFPC1_G2\H2B_mEGFP_set_0_R1_P12_K1_Ch2-Ch1.zen
1.823999e+01	9.175003e+01	20150708_gfpWAPLch3_G2G1\Mitosys2\Calibration\mEGFPC1_G2\H2B_mEGFP_set_0_R1_P12_K1_Ch2-Ch1.zen
1.829999e+01	8.871670e+01	20150708_gfpWAPLch3_G2G1\Mitosys2\Calibration\mEGFPC1_G2\H2B_mEGFP_set_0_R1_P12_K1_Ch2-Ch1.zen
1.835999e+01	9.011669e+01	20150708_gfpWAPLch3_G2G1\Mitosys2\Calibration\mEGFPC1_G2\H2B_mEGFP_set_0_R1_P12_K1_Ch2-Ch1.zen
1.841999e+01	8.936669e+01	20150708_gfpWAPLch3_G2G1\Mitosys2\Calibration\mEGFPC1_G2\H2B_mEGFP_set_0_R1_P12_K1_Ch2-Ch1.zen
1.847999e+01	9.448336e+01	20150708_gfpWAPLch3_G2G1\Mitosys2\Calibration\mEGFPC1_G2\H2B_mEGFP_set_0_R1_P12_K1_Ch2-Ch1.zen
1.853999e+01	9.568336e+01	20150708_gfpWAPLch3_G2G1\Mitosys2\Calibration\mEGFPC1_G2\H2B_mEGFP_set_0_R1_P12_K1_Ch2-Ch1.zen
1.859999e+01	8.898336e+01	20150708_gfpWAPLch3_G2G1\Mitosys2\Calibration\mEGFPC1_G2\H2B_mEGFP_set_0_R1_P12_K1_Ch2-Ch1.zen
1.865999e+01	9.300003e+01	20150708_gfpWAPLch3_G2G1\Mitosys2\Calibration\mEGFPC1_G2\H2B_mEGFP_set_0_R1_P12_K1_Ch2-Ch1.zen
1.871999e+01	9.373336e+01	20150708_gfpWAPLch3_G2G1\Mitosys2\Calibration\mEGFPC1_G2\H2B_mEGFP_set_0_R1_P12_K1_Ch2-Ch1.zen
1.877999e+01	9.185003e+01	20150708_gfpWAPLch3_G2G1\Mitosys2\Calibration\mEGFPC1_G2\H2B_mEGFP_set_0_R1_P12_K1_Ch2-Ch1.zen
1.883999e+01	8.680003e+01	20150708_gfpWAPLch3_G2G1\Mitosys2\Calibration\mEGFPC1_G2\H2B_mEGFP_set_0_R1_P12_K1_Ch2-Ch1.zen
1.889999e+01	9.188336e+01	20150708_gfpWAPLch3_G2G1\Mitosys2\Calibration\mEGFPC1_G2\H2B_mEGFP_set_0_R1_P12_K1_Ch2-Ch1.zen
1.895999e+01	8.915002e+01	20150708_gfpWAPLch3_G2G1\Mitosys2\Calibration\mEGFPC1_G2\H2B_mEGFP_set_0_R1_P12_K1_Ch2-Ch1.zen
1.901999e+01	9.056670e+01	20150708_gfpWAPLch3_G2G1\Mitosys2\Calibration\mEGFPC1_G2\H2B_mEGFP_set_0_R1_P12_K1_Ch2-Ch1.zen
1.907999e+01	8.738336e+01	20150708_gfpWAPLch3_G2G1\Mitosys2\Calibration\mEGFPC1_G2\H2B_mEGFP_set_0_R1_P12_K1_Ch2-Ch1.zen
1.913999e+01	8.698336e+01	20150708_gfpWAPLch3_G2G1\Mitosys2\Calibration\mEGFPC1_G2\H2B_mEGFP_set_0_R1_P12_K1_Ch2-Ch1.zen
1.919999e+01	8.861669e+01	20150708_gfpWAPLch3_G2G1\Mitosys2\Calibration\mEGFPC1_G2\H2B_mEGFP_set_0_R1_P12_K1_Ch2-Ch1.zen
1.925999e+01	9.221670e+01	20150708_gfpWAPLch3_G2G1\Mitosys2\Calibration\mEGFPC1_G2\H2B_mEGFP_set_0_R1_P12_K1_Ch2-Ch1.zen
1.931999e+01	8.781670e+01	20150708_gfpWAPLch3_G2G1\Mitosys2\Calibration\mEGFPC1_G2\H2B_mEGFP_set_0_R1_P12_K1_Ch2-Ch1.zen
1.937999e+01	9.281670e+01	20150708_gfpWAPLch3_G2G1\Mitosys2\Calibration\mEGFPC1_G2\H2B_mEGFP_set_0_R1_P12_K1_Ch2-Ch1.zen
1.943999e+01	9.020003e+01	20150708_gfpWAPLch3_G2G1\Mitosys2\Calibration\mEGFPC1_G2\H2B_mEGFP_set_0_R1_P12_K1_Ch2-Ch1.zen
1.949999e+01	9.018336e+01	20150708_gfpWAPLch3_G2G1\Mitosys2\Calibration\mEGFPC1_G2\H2B_mEGFP_set_0_R1_P12_K1_Ch2-Ch1.zen
1.955999e+01	8.815002e+01	20150708_gfpWAPLch3_G2G1\Mitosys2\Calibration\mEGFPC1_G2\H2B_mEGFP_set_0_R1_P12_K1_Ch2-Ch1.zen
1.961999e+01	9.240003e+01	20150708_gfpWAPLch3_G2G1\Mitosys2\Calibration\mEGFPC1_G2\H2B_mEGFP_set_0_R1_P12_K1_Ch2-Ch1.zen
1.967999e+01	9.708337e+01	20150708_gfpWAPLch3_G2G1\Mitosys2\Calibration\mEGFPC1_G2\H2B_mEGFP_set_0_R1_P12_K1_Ch2-Ch1.zen
1.973999e+01	8.775003e+01	20150708_gfpWAPLch3_G2G1\Mitosys2\Calibration\mEGFPC1_G2\H2B_mEGFP_set_0_R1_P12_K1_Ch2-Ch1.zen
1.979999e+01	9.061669e+01	20150708_gfpWAPLch3_G2G1\Mitosys2\Calibration\mEGFPC1_G2\H2B_mEGFP_set_0_R1_P12_K1_Ch2-Ch1.zen
1.985999e+01	8.751669e+01	20150708_gfpWAPLch3_G2G1\Mitosys2\Calibration\mEGFPC1_G2\H2B_mEGFP_set_0_R1_P12_K1_Ch2-Ch1.zen
1.991999e+01	8.878336e+01	20150708_gfpWAPLch3_G2G1\Mitosys2\Calibration\mEGFPC1_G2\H2B_mEGFP_set_0_R1_P12_K1_Ch2-Ch1.zen
1.997999e+01	9.136669e+01	20150708_gfpWAPLch3_G2G1\Mitosys2\Calibration\mEGFPC1_G2\H2B_mEGFP_set_0_R1_P12_K1_Ch2-Ch1.zen
2.003999e+01	9.046670e+01	20150708_gfpWAPLch3_G2G1\Mitosys2\Calibration\mEGFPC1_G2\H2B_mEGFP_set_0_R1_P12_K1_Ch2-Ch1.zen
2.009999e+01	9.385003e+01	20150708_gfpWAPLch3_G2G1\Mitosys2\Calibration\mEGFPC1_G2\H2B_mEGFP_set_0_R1_P12_K1_Ch2-Ch1.zen
2.015999e+01	9.106670e+01	20150708_gfpWAPLch3_G2G1\Mitosys2\Calibration\mEGFPC1_G2\H2B_mEGFP_set_0_R1_P12_K1_Ch2-Ch1.zen
2.021999e+01	8.701669e+01	20150708_gfpWAPLch3_G2G1\Mitosys2\Calibration\mEGFPC1_G2\H2B_mEGFP_set_0_R1_P12_K1_Ch2-Ch1.zen
2.027999e+01	8.946670e+01	20150708_gfpWAPLch3_G2G1\Mitosys2\Calibration\mEGFPC1_G2\H2B_mEGFP_set_0_R1_P12_K1_Ch2-Ch1.zen
2.033999e+01	9.338336e+01	20150708_gfpWAPLch3_G2G1\Mitosys2\Calibration\mEGFPC1_G2\H2B_mEGFP_set_0_R1_P12_K1_Ch2-Ch1.zen
2.039999e+01	8.601669e+01	20150708_gfpWAPLch3_G2G1\Mitosys2\Calibration\mEGFPC1_G2\H2B_mEGFP_set_0_R1_P12_K1_Ch2-Ch1.zen
2.045999e+01	9.166669e+01	20150708_gfpWAPLch3_G2G1\Mitosys2\Calibration\mEGFPC1_G2\H2B_mEGFP_set_0_R1_P12_K1_Ch2-Ch1.zen
2.051999e+01	8.926669e+01	20150708_gfpWAPLch3_G2G1\Mitosys2\Calibration\mEGFPC1_G2\H2B_mEGFP_set_0_R1_P12_K1_Ch2-Ch1.zen
2.057999e+01	8.865002e+01	20150708_gfpWAPLch3_G2G1\Mitosys2\Calibration\mEGFPC1_G2\H2B_mEGFP_set_0_R1_P12_K1_Ch2-Ch1.zen
2.063999e+01	9.160003e+01	20150708_gfpWAPLch3_G2G1\Mitosys2\Calibration\mEGFPC1_G2\H2B_mEGFP_set_0_R1_P12_K1_Ch2-Ch1.zen
2.069999e+01	9.158336e+01	20150708_gfpWAPLch3_G2G1\Mitosys2\Calibration\mEGFPC1_G2\H2B_mEGFP_set_0_R1_P12_K1_Ch2-Ch1.zen
2.075999e+01	9.400003e+01	20150708_gfpWAPLch3_G2G1\Mitosys2\Calibration\mEGFPC1_G2\H2B_mEGFP_set_0_R1_P12_K1_Ch2-Ch1.zen
2.081999e+01	9.280003e+01	20150708_gfpWAPLch3_G2G1\Mitosys2\Calibration\mEGFPC1_G2\H2B_mEGFP_set_0_R1_P12_K1_Ch2-Ch1.zen
2.087999e+01	9.575003e+01	20150708_gfpWAPLch3_G2G1\Mitosys2\Calibration\mEGFPC1_G2\H2B_mEGFP_set_0_R1_P12_K1_Ch2-Ch1.zen
2.093999e+01	8.955003e+01	20150708_gfpWAPLch3_G2G1\Mitosys2\Calibration\mEGFPC1_G2\H2B_mEGFP_set_0_R1_P12_K1_Ch2-Ch1.zen
2.099999e+01	9.350003e+01	20150708_gfpWAPLch3_G2G1\Mitosys2\Calibration\mEGFPC1_G2\H2B_mEGFP_set_0_R1_P12_K1_Ch2-Ch1.zen
2.105999e+01	8.703336e+01	20150708_gfpWAPLch3_G2G1\Mitosys2\Calibration\mEGFPC1_G2\H2B_mEGFP_set_0_R1_P12_K1_Ch2-Ch1.zen
2.111999e+01	8.910003e+01	20150708_gfpWAPLch3_G2G1\Mitosys2\Calibration\mEGFPC1_G2\H2B_mEGFP_set_0_R1_P12_K1_Ch2-Ch1.zen
2.117999e+01	9.433337e+01	20150708_gfpWAPLch3_G2G1\Mitosys2\Calibration\mEGFPC1_G2\H2B_mEGFP_set_0_R1_P12_K1_Ch2-Ch1.zen
2.123999e+01	9.350003e+01	20150708_gfpWAPLch3_G2G1\Mitosys2\Calibration\mEGFPC1_G2\H2B_mEGFP_set_0_R1_P12_K1_Ch2-Ch1.zen
2.129999e+01	8.868336e+01	20150708_gfpWAPLch3_G2G1\Mitosys2\Calibration\mEGFPC1_G2\H2B_mEGFP_set_0_R1_P12_K1_Ch2-Ch1.zen
2.135999e+01	9.175003e+01	20150708_gfpWAPLch3_G2G1\Mitosys2\Calibration\mEGFPC1_G2\H2B_mEGFP_set_0_R1_P12_K1_Ch2-Ch1.zen
2.141999e+01	9.345003e+01	20150708_gfpWAPLch3_G2G1\Mitosys2\Calibration\mEGFPC1_G2\H2B_mEGFP_set_0_R1_P12_K1_Ch2-Ch1.zen
2.147999e+01	9.241669e+01	20150708_gfpWAPLch3_G2G1\Mitosys2\Calibration\mEGFPC1_G2\H2B_mEGFP_set_0_R1_P12_K1_Ch2-Ch1.zen
2.153999e+01	9.461670e+01	20150708_gfpWAPLch3_G2G1\Mitosys2\Calibration\mEGFPC1_G2\H2B_mEGFP_set_0_R1_P12_K1_Ch2-Ch1.zen
2.159999e+01	8.843336e+01	20150708_gfpWAPLch3_G2G1\Mitosys2\Calibration\mEGFPC1_G2\H2B_mEGFP_set_0_R1_P12_K1_Ch2-Ch1.zen
2.165999e+01	8.755003e+01	20150708_gfpWAPLch3_G2G1\Mitosys2\Calibration\mEGFPC1_G2\H2B_mEGFP_set_0_R1_P12_K1_Ch2-Ch1.zen
2.171999e+01	8.898336e+01	20150708_gfpWAPLch3_G2G1\Mitosys2\Calibration\mEGFPC1_G2\H2B_mEGFP_set_0_R1_P12_K1_Ch2-Ch1.zen
2.177999e+01	9.068336e+01	20150708_gfpWAPLch3_G2G1\Mitosys2\Calibration\mEGFPC1_G2\H2B_mEGFP_set_0_R1_P12_K1_Ch2-Ch1.zen
2.183999e+01	8.933336e+01	20150708_gfpWAPLch3_G2G1\Mitosys2\Calibration\mEGFPC1_G2\H2B_mEGFP_set_0_R1_P12_K1_Ch2-Ch1.zen
2.189999e+01	9.725003e+01	20150708_gfpWAPLch3_G2G1\Mitosys2\Calibration\mEGFPC1_G2\H2B_mEGFP_set_0_R1_P12_K1_Ch2-Ch1.zen
2.195999e+01	8.953336e+01	20150708_gfpWAPLch3_G2G1\Mitosys2\Calibration\mEGFPC1_G2\H2B_mEGFP_set_0_R1_P12_K1_Ch2-Ch1.zen
2.201999e+01	8.916669e+01	20150708_gfpWAPLch3_G2G1\Mitosys2\Calibration\mEGFPC1_G2\H2B_mEGFP_set_0_R1_P12_K1_Ch2-Ch1.zen
2.207999e+01	8.673336e+01	20150708_gfpWAPLch3_G2G1\Mitosys2\Calibration\mEGFPC1_G2\H2B_mEGFP_set_0_R1_P12_K1_Ch2-Ch1.zen
2.213999e+01	9.288336e+01	20150708_gfpWAPLch3_G2G1\Mitosys2\Calibration\mEGFPC1_G2\H2B_mEGFP_set_0_R1_P12_K1_Ch2-Ch1.zen
2.219999e+01	9.036669e+01	20150708_gfpWAPLch3_G2G1\Mitosys2\Calibration\mEGFPC1_G2\H2B_mEGFP_set_0_R1_P12_K1_Ch2-Ch1.zen
2.225999e+01	8.925003e+01	20150708_gfpWAPLch3_G2G1\Mitosys2\Calibration\mEGFPC1_G2\H2B_mEGFP_set_0_R1_P12_K1_Ch2-Ch1.zen
2.231999e+01	8.886669e+01	20150708_gfpWAPLch3_G2G1\Mitosys2\Calibration\mEGFPC1_G2\H2B_mEGFP_set_0_R1_P12_K1_Ch2-Ch1.zen
2.237999e+01	8.871670e+01	20150708_gfpWAPLch3_G2G1\Mitosys2\Calibration\mEGFPC1_G2\H2B_mEGFP_set_0_R1_P12_K1_Ch2-Ch1.zen
2.243999e+01	9.036669e+01	20150708_gfpWAPLch3_G2G1\Mitosys2\Calibration\mEGFPC1_G2\H2B_mEGFP_set_0_R1_P12_K1_Ch2-Ch1.zen
2.249999e+01	9.265003e+01	20150708_gfpWAPLch3_G2G1\Mitosys2\Calibration\mEGFPC1_G2\H2B_mEGFP_set_0_R1_P12_K1_Ch2-Ch1.zen
2.255999e+01	8.858336e+01	20150708_gfpWAPLch3_G2G1\Mitosys2\Calibration\mEGFPC1_G2\H2B_mEGFP_set_0_R1_P12_K1_Ch2-Ch1.zen
2.261999e+01	9.216669e+01	20150708_gfpWAPLch3_G2G1\Mitosys2\Calibration\mEGFPC1_G2\H2B_mEGFP_set_0_R1_P12_K1_Ch2-Ch1.zen
2.267999e+01	8.738336e+01	20150708_gfpWAPLch3_G2G1\Mitosys2\Calibration\mEGFPC1_G2\H2B_mEGFP_set_0_R1_P12_K1_Ch2-Ch1.zen
2.273999e+01	8.865002e+01	20150708_gfpWAPLch3_G2G1\Mitosys2\Calibration\mEGFPC1_G2\H2B_mEGFP_set_0_R1_P12_K1_Ch2-Ch1.zen
2.279999e+01	8.978336e+01	20150708_gfpWAPLch3_G2G1\Mitosys2\Calibration\mEGFPC1_G2\H2B_mEGFP_set_0_R1_P12_K1_Ch2-Ch1.zen
2.285999e+01	8.766669e+01	20150708_gfpWAPLch3_G2G1\Mitosys2\Calibration\mEGFPC1_G2\H2B_mEGFP_set_0_R1_P12_K1_Ch2-Ch1.zen
2.291999e+01	8.595003e+01	20150708_gfpWAPLch3_G2G1\Mitosys2\Calibration\mEGFPC1_G2\H2B_mEGFP_set_0_R1_P12_K1_Ch2-Ch1.zen
2.297999e+01	8.771670e+01	20150708_gfpWAPLch3_G2G1\Mitosys2\Calibration\mEGFPC1_G2\H2B_mEGFP_set_0_R1_P12_K1_Ch2-Ch1.zen
2.303999e+01	9.185003e+01	20150708_gfpWAPLch3_G2G1\Mitosys2\Calibration\mEGFPC1_G2\H2B_mEGFP_set_0_R1_P12_K1_Ch2-Ch1.zen
2.309999e+01	8.733336e+01	20150708_gfpWAPLch3_G2G1\Mitosys2\Calibration\mEGFPC1_G2\H2B_mEGFP_set_0_R1_P12_K1_Ch2-Ch1.zen
2.315999e+01	9.110003e+01	20150708_gfpWAPLch3_G2G1\Mitosys2\Calibration\mEGFPC1_G2\H2B_mEGFP_set_0_R1_P12_K1_Ch2-Ch1.zen
2.321999e+01	9.176669e+01	20150708_gfpWAPLch3_G2G1\Mitosys2\Calibration\mEGFPC1_G2\H2B_mEGFP_set_0_R1_P12_K1_Ch2-Ch1.zen
2.327999e+01	9.235003e+01	20150708_gfpWAPLch3_G2G1\Mitosys2\Calibration\mEGFPC1_G2\H2B_mEGFP_set_0_R1_P12_K1_Ch2-Ch1.zen
2.333999e+01	8.900003e+01	20150708_gfpWAPLch3_G2G1\Mitosys2\Calibration\mEGFPC1_G2\H2B_mEGFP_set_0_R1_P12_K1_Ch2-Ch1.zen
2.339999e+01	9.188336e+01	20150708_gfpWAPLch3_G2G1\Mitosys2\Calibration\mEGFPC1_G2\H2B_mEGFP_set_0_R1_P12_K1_Ch2-Ch1.zen
2.345999e+01	8.720003e+01	20150708_gfpWAPLch3_G2G1\Mitosys2\Calibration\mEGFPC1_G2\H2B_mEGFP_set_0_R1_P12_K1_Ch2-Ch1.zen
2.351999e+01	9.081670e+01	20150708_gfpWAPLch3_G2G1\Mitosys2\Calibration\mEGFPC1_G2\H2B_mEGFP_set_0_R1_P12_K1_Ch2-Ch1.zen
2.357999e+01	9.043336e+01	20150708_gfpWAPLch3_G2G1\Mitosys2\Calibration\mEGFPC1_G2\H2B_mEGFP_set_0_R1_P12_K1_Ch2-Ch1.zen
2.363999e+01	8.963336e+01	20150708_gfpWAPLch3_G2G1\Mitosys2\Calibration\mEGFPC1_G2\H2B_mEGFP_set_0_R1_P12_K1_Ch2-Ch1.zen
2.369999e+01	8.936669e+01	20150708_gfpWAPLch3_G2G1\Mitosys2\Calibration\mEGFPC1_G2\H2B_mEGFP_set_0_R1_P12_K1_Ch2-Ch1.zen
2.375999e+01	9.160003e+01	20150708_gfpWAPLch3_G2G1\Mitosys2\Calibration\mEGFPC1_G2\H2B_mEGFP_set_0_R1_P12_K1_Ch2-Ch1.zen
2.381999e+01	9.130003e+01	20150708_gfpWAPLch3_G2G1\Mitosys2\Calibration\mEGFPC1_G2\H2B_mEGFP_set_0_R1_P12_K1_Ch2-Ch1.zen
2.387999e+01	8.946670e+01	20150708_gfpWAPLch3_G2G1\Mitosys2\Calibration\mEGFPC1_G2\H2B_mEGFP_set_0_R1_P12_K1_Ch2-Ch1.zen
2.393999e+01	9.126669e+01	20150708_gfpWAPLch3_G2G1\Mitosys2\Calibration\mEGFPC1_G2\H2B_mEGFP_set_0_R1_P12_K1_Ch2-Ch1.zen
2.399999e+01	9.320003e+01	20150708_gfpWAPLch3_G2G1\Mitosys2\Calibration\mEGFPC1_G2\H2B_mEGFP_set_0_R1_P12_K1_Ch2-Ch1.zen
2.405999e+01	9.311670e+01	20150708_gfpWAPLch3_G2G1\Mitosys2\Calibration\mEGFPC1_G2\H2B_mEGFP_set_0_R1_P12_K1_Ch2-Ch1.zen
2.411999e+01	9.285003e+01	20150708_gfpWAPLch3_G2G1\Mitosys2\Calibration\mEGFPC1_G2\H2B_mEGFP_set_0_R1_P12_K1_Ch2-Ch1.zen
2.417999e+01	9.031670e+01	20150708_gfpWAPLch3_G2G1\Mitosys2\Calibration\mEGFPC1_G2\H2B_mEGFP_set_0_R1_P12_K1_Ch2-Ch1.zen
2.423999e+01	8.981670e+01	20150708_gfpWAPLch3_G2G1\Mitosys2\Calibration\mEGFPC1_G2\H2B_mEGFP_set_0_R1_P12_K1_Ch2-Ch1.zen
2.429999e+01	8.983336e+01	20150708_gfpWAPLch3_G2G1\Mitosys2\Calibration\mEGFPC1_G2\H2B_mEGFP_set_0_R1_P12_K1_Ch2-Ch1.zen
2.435999e+01	9.016669e+01	20150708_gfpWAPLch3_G2G1\Mitosys2\Calibration\mEGFPC1_G2\H2B_mEGFP_set_0_R1_P12_K1_Ch2-Ch1.zen
2.441999e+01	9.011669e+01	20150708_gfpWAPLch3_G2G1\Mitosys2\Calibration\mEGFPC1_G2\H2B_mEGFP_set_0_R1_P12_K1_Ch2-Ch1.zen
2.447999e+01	8.805003e+01	20150708_gfpWAPLch3_G2G1\Mitosys2\Calibration\mEGFPC1_G2\H2B_mEGFP_set_0_R1_P12_K1_Ch2-Ch1.zen
2.453999e+01	9.216669e+01	20150708_gfpWAPLch3_G2G1\Mitosys2\Calibration\mEGFPC1_G2\H2B_mEGFP_set_0_R1_P12_K1_Ch2-Ch1.zen
2.459999e+01	8.758336e+01	20150708_gfpWAPLch3_G2G1\Mitosys2\Calibration\mEGFPC1_G2\H2B_mEGFP_set_0_R1_P12_K1_Ch2-Ch1.zen
2.465999e+01	9.005003e+01	20150708_gfpWAPLch3_G2G1\Mitosys2\Calibration\mEGFPC1_G2\H2B_mEGFP_set_0_R1_P12_K1_Ch2-Ch1.zen
2.471999e+01	8.756670e+01	20150708_gfpWAPLch3_G2G1\Mitosys2\Calibration\mEGFPC1_G2\H2B_mEGFP_set_0_R1_P12_K1_Ch2-Ch1.zen
2.477999e+01	9.365003e+01	20150708_gfpWAPLch3_G2G1\Mitosys2\Calibration\mEGFPC1_G2\H2B_mEGFP_set_0_R1_P12_K1_Ch2-Ch1.zen
2.483999e+01	9.201669e+01	20150708_gfpWAPLch3_G2G1\Mitosys2\Calibration\mEGFPC1_G2\H2B_mEGFP_set_0_R1_P12_K1_Ch2-Ch1.zen
2.489999e+01	8.720003e+01	20150708_gfpWAPLch3_G2G1\Mitosys2\Calibration\mEGFPC1_G2\H2B_mEGFP_set_0_R1_P12_K1_Ch2-Ch1.zen
2.495999e+01	9.230003e+01	20150708_gfpWAPLch3_G2G1\Mitosys2\Calibration\mEGFPC1_G2\H2B_mEGFP_set_0_R1_P12_K1_Ch2-Ch1.zen
2.501999e+01	9.090003e+01	20150708_gfpWAPLch3_G2G1\Mitosys2\Calibration\mEGFPC1_G2\H2B_mEGFP_set_0_R1_P12_K1_Ch2-Ch1.zen
2.507999e+01	9.193336e+01	20150708_gfpWAPLch3_G2G1\Mitosys2\Calibration\mEGFPC1_G2\H2B_mEGFP_set_0_R1_P12_K1_Ch2-Ch1.zen
2.513999e+01	8.991669e+01	20150708_gfpWAPLch3_G2G1\Mitosys2\Calibration\mEGFPC1_G2\H2B_mEGFP_set_0_R1_P12_K1_Ch2-Ch1.zen
2.519999e+01	8.908336e+01	20150708_gfpWAPLch3_G2G1\Mitosys2\Calibration\mEGFPC1_G2\H2B_mEGFP_set_0_R1_P12_K1_Ch2-Ch1.zen
2.525999e+01	8.923336e+01	20150708_gfpWAPLch3_G2G1\Mitosys2\Calibration\mEGFPC1_G2\H2B_mEGFP_set_0_R1_P12_K1_Ch2-Ch1.zen
2.531999e+01	9.160003e+01	20150708_gfpWAPLch3_G2G1\Mitosys2\Calibration\mEGFPC1_G2\H2B_mEGFP_set_0_R1_P12_K1_Ch2-Ch1.zen
2.537999e+01	9.260003e+01	20150708_gfpWAPLch3_G2G1\Mitosys2\Calibration\mEGFPC1_G2\H2B_mEGFP_set_0_R1_P12_K1_Ch2-Ch1.zen
2.543999e+01	9.116669e+01	20150708_gfpWAPLch3_G2G1\Mitosys2\Calibration\mEGFPC1_G2\H2B_mEGFP_set_0_R1_P12_K1_Ch2-Ch1.zen
2.549999e+01	9.381670e+01	20150708_gfpWAPLch3_G2G1\Mitosys2\Calibration\mEGFPC1_G2\H2B_mEGFP_set_0_R1_P12_K1_Ch2-Ch1.zen
2.555999e+01	8.886669e+01	20150708_gfpWAPLch3_G2G1\Mitosys2\Calibration\mEGFPC1_G2\H2B_mEGFP_set_0_R1_P12_K1_Ch2-Ch1.zen
2.561999e+01	9.001669e+01	20150708_gfpWAPLch3_G2G1\Mitosys2\Calibration\mEGFPC1_G2\H2B_mEGFP_set_0_R1_P12_K1_Ch2-Ch1.zen
2.567999e+01	9.010003e+01	20150708_gfpWAPLch3_G2G1\Mitosys2\Calibration\mEGFPC1_G2\H2B_mEGFP_set_0_R1_P12_K1_Ch2-Ch1.zen
2.573999e+01	8.640002e+01	20150708_gfpWAPLch3_G2G1\Mitosys2\Calibration\mEGFPC1_G2\H2B_mEGFP_set_0_R1_P12_K1_Ch2-Ch1.zen
2.579999e+01	8.628336e+01	20150708_gfpWAPLch3_G2G1\Mitosys2\Calibration\mEGFPC1_G2\H2B_mEGFP_set_0_R1_P12_K1_Ch2-Ch1.zen
2.585999e+01	8.760003e+01	20150708_gfpWAPLch3_G2G1\Mitosys2\Calibration\mEGFPC1_G2\H2B_mEGFP_set_0_R1_P12_K1_Ch2-Ch1.zen
2.591999e+01	8.830003e+01	20150708_gfpWAPLch3_G2G1\Mitosys2\Calibration\mEGFPC1_G2\H2B_mEGFP_set_0_R1_P12_K1_Ch2-Ch1.zen
2.597999e+01	9.123336e+01	20150708_gfpWAPLch3_G2G1\Mitosys2\Calibration\mEGFPC1_G2\H2B_mEGFP_set_0_R1_P12_K1_Ch2-Ch1.zen
2.603999e+01	8.651669e+01	20150708_gfpWAPLch3_G2G1\Mitosys2\Calibration\mEGFPC1_G2\H2B_mEGFP_set_0_R1_P12_K1_Ch2-Ch1.zen
2.609999e+01	8.978336e+01	20150708_gfpWAPLch3_G2G1\Mitosys2\Calibration\mEGFPC1_G2\H2B_mEGFP_set_0_R1_P12_K1_Ch2-Ch1.zen
2.615999e+01	9.073336e+01	20150708_gfpWAPLch3_G2G1\Mitosys2\Calibration\mEGFPC1_G2\H2B_mEGFP_set_0_R1_P12_K1_Ch2-Ch1.zen
2.621999e+01	9.001669e+01	20150708_gfpWAPLch3_G2G1\Mitosys2\Calibration\mEGFPC1_G2\H2B_mEGFP_set_0_R1_P12_K1_Ch2-Ch1.zen
2.627999e+01	9.380003e+01	20150708_gfpWAPLch3_G2G1\Mitosys2\Calibration\mEGFPC1_G2\H2B_mEGFP_set_0_R1_P12_K1_Ch2-Ch1.zen
2.633999e+01	9.310003e+01	20150708_gfpWAPLch3_G2G1\Mitosys2\Calibration\mEGFPC1_G2\H2B_mEGFP_set_0_R1_P12_K1_Ch2-Ch1.zen
2.639999e+01	8.636669e+01	20150708_gfpWAPLch3_G2G1\Mitosys2\Calibration\mEGFPC1_G2\H2B_mEGFP_set_0_R1_P12_K1_Ch2-Ch1.zen
2.645999e+01	8.920003e+01	20150708_gfpWAPLch3_G2G1\Mitosys2\Calibration\mEGFPC1_G2\H2B_mEGFP_set_0_R1_P12_K1_Ch2-Ch1.zen
2.651999e+01	8.796670e+01	20150708_gfpWAPLch3_G2G1\Mitosys2\Calibration\mEGFPC1_G2\H2B_mEGFP_set_0_R1_P12_K1_Ch2-Ch1.zen
2.657999e+01	8.878336e+01	20150708_gfpWAPLch3_G2G1\Mitosys2\Calibration\mEGFPC1_G2\H2B_mEGFP_set_0_R1_P12_K1_Ch2-Ch1.zen
2.663999e+01	9.066669e+01	20150708_gfpWAPLch3_G2G1\Mitosys2\Calibration\mEGFPC1_G2\H2B_mEGFP_set_0_R1_P12_K1_Ch2-Ch1.zen
2.669999e+01	9.455003e+01	20150708_gfpWAPLch3_G2G1\Mitosys2\Calibration\mEGFPC1_G2\H2B_mEGFP_set_0_R1_P12_K1_Ch2-Ch1.zen
2.675999e+01	8.818336e+01	20150708_gfpWAPLch3_G2G1\Mitosys2\Calibration\mEGFPC1_G2\H2B_mEGFP_set_0_R1_P12_K1_Ch2-Ch1.zen
2.681999e+01	8.996670e+01	20150708_gfpWAPLch3_G2G1\Mitosys2\Calibration\mEGFPC1_G2\H2B_mEGFP_set_0_R1_P12_K1_Ch2-Ch1.zen
2.687999e+01	8.956670e+01	20150708_gfpWAPLch3_G2G1\Mitosys2\Calibration\mEGFPC1_G2\H2B_mEGFP_set_0_R1_P12_K1_Ch2-Ch1.zen
2.693999e+01	9.050003e+01	20150708_gfpWAPLch3_G2G1\Mitosys2\Calibration\mEGFPC1_G2\H2B_mEGFP_set_0_R1_P12_K1_Ch2-Ch1.zen
2.699999e+01	9.230003e+01	20150708_gfpWAPLch3_G2G1\Mitosys2\Calibration\mEGFPC1_G2\H2B_mEGFP_set_0_R1_P12_K1_Ch2-Ch1.zen
2.705999e+01	9.235003e+01	20150708_gfpWAPLch3_G2G1\Mitosys2\Calibration\mEGFPC1_G2\H2B_mEGFP_set_0_R1_P12_K1_Ch2-Ch1.zen
2.711999e+01	8.986669e+01	20150708_gfpWAPLch3_G2G1\Mitosys2\Calibration\mEGFPC1_G2\H2B_mEGFP_set_0_R1_P12_K1_Ch2-Ch1.zen
2.717999e+01	8.820003e+01	20150708_gfpWAPLch3_G2G1\Mitosys2\Calibration\mEGFPC1_G2\H2B_mEGFP_set_0_R1_P12_K1_Ch2-Ch1.zen
2.723999e+01	9.175003e+01	20150708_gfpWAPLch3_G2G1\Mitosys2\Calibration\mEGFPC1_G2\H2B_mEGFP_set_0_R1_P12_K1_Ch2-Ch1.zen
2.729999e+01	9.490003e+01	20150708_gfpWAPLch3_G2G1\Mitosys2\Calibration\mEGFPC1_G2\H2B_mEGFP_set_0_R1_P12_K1_Ch2-Ch1.zen
2.735999e+01	9.431670e+01	20150708_gfpWAPLch3_G2G1\Mitosys2\Calibration\mEGFPC1_G2\H2B_mEGFP_set_0_R1_P12_K1_Ch2-Ch1.zen
2.741999e+01	9.161669e+01	20150708_gfpWAPLch3_G2G1\Mitosys2\Calibration\mEGFPC1_G2\H2B_mEGFP_set_0_R1_P12_K1_Ch2-Ch1.zen
2.747999e+01	9.200003e+01	20150708_gfpWAPLch3_G2G1\Mitosys2\Calibration\mEGFPC1_G2\H2B_mEGFP_set_0_R1_P12_K1_Ch2-Ch1.zen
2.753999e+01	9.156670e+01	20150708_gfpWAPLch3_G2G1\Mitosys2\Calibration\mEGFPC1_G2\H2B_mEGFP_set_0_R1_P12_K1_Ch2-Ch1.zen
2.759999e+01	8.973336e+01	20150708_gfpWAPLch3_G2G1\Mitosys2\Calibration\mEGFPC1_G2\H2B_mEGFP_set_0_R1_P12_K1_Ch2-Ch1.zen
2.765999e+01	9.186669e+01	20150708_gfpWAPLch3_G2G1\Mitosys2\Calibration\mEGFPC1_G2\H2B_mEGFP_set_0_R1_P12_K1_Ch2-Ch1.zen
2.771999e+01	9.366669e+01	20150708_gfpWAPLch3_G2G1\Mitosys2\Calibration\mEGFPC1_G2\H2B_mEGFP_set_0_R1_P12_K1_Ch2-Ch1.zen
2.777999e+01	8.653336e+01	20150708_gfpWAPLch3_G2G1\Mitosys2\Calibration\mEGFPC1_G2\H2B_mEGFP_set_0_R1_P12_K1_Ch2-Ch1.zen
2.783999e+01	8.790002e+01	20150708_gfpWAPLch3_G2G1\Mitosys2\Calibration\mEGFPC1_G2\H2B_mEGFP_set_0_R1_P12_K1_Ch2-Ch1.zen
2.789999e+01	8.858336e+01	20150708_gfpWAPLch3_G2G1\Mitosys2\Calibration\mEGFPC1_G2\H2B_mEGFP_set_0_R1_P12_K1_Ch2-Ch1.zen
2.795999e+01	9.186669e+01	20150708_gfpWAPLch3_G2G1\Mitosys2\Calibration\mEGFPC1_G2\H2B_mEGFP_set_0_R1_P12_K1_Ch2-Ch1.zen
2.801999e+01	9.105003e+01	20150708_gfpWAPLch3_G2G1\Mitosys2\Calibration\mEGFPC1_G2\H2B_mEGFP_set_0_R1_P12_K1_Ch2-Ch1.zen
2.807999e+01	8.993336e+01	20150708_gfpWAPLch3_G2G1\Mitosys2\Calibration\mEGFPC1_G2\H2B_mEGFP_set_0_R1_P12_K1_Ch2-Ch1.zen
2.813999e+01	9.060003e+01	20150708_gfpWAPLch3_G2G1\Mitosys2\Calibration\mEGFPC1_G2\H2B_mEGFP_set_0_R1_P12_K1_Ch2-Ch1.zen
2.819999e+01	9.028336e+01	20150708_gfpWAPLch3_G2G1\Mitosys2\Calibration\mEGFPC1_G2\H2B_mEGFP_set_0_R1_P12_K1_Ch2-Ch1.zen
2.825999e+01	9.145003e+01	20150708_gfpWAPLch3_G2G1\Mitosys2\Calibration\mEGFPC1_G2\H2B_mEGFP_set_0_R1_P12_K1_Ch2-Ch1.zen
2.831999e+01	9.408337e+01	20150708_gfpWAPLch3_G2G1\Mitosys2\Calibration\mEGFPC1_G2\H2B_mEGFP_set_0_R1_P12_K1_Ch2-Ch1.zen
2.837999e+01	8.490002e+01	20150708_gfpWAPLch3_G2G1\Mitosys2\Calibration\mEGFPC1_G2\H2B_mEGFP_set_0_R1_P12_K1_Ch2-Ch1.zen
2.843999e+01	9.246670e+01	20150708_gfpWAPLch3_G2G1\Mitosys2\Calibration\mEGFPC1_G2\H2B_mEGFP_set_0_R1_P12_K1_Ch2-Ch1.zen
2.849999e+01	9.218336e+01	20150708_gfpWAPLch3_G2G1\Mitosys2\Calibration\mEGFPC1_G2\H2B_mEGFP_set_0_R1_P12_K1_Ch2-Ch1.zen
2.855999e+01	8.855003e+01	20150708_gfpWAPLch3_G2G1\Mitosys2\Calibration\mEGFPC1_G2\H2B_mEGFP_set_0_R1_P12_K1_Ch2-Ch1.zen
2.861999e+01	9.080003e+01	20150708_gfpWAPLch3_G2G1\Mitosys2\Calibration\mEGFPC1_G2\H2B_mEGFP_set_0_R1_P12_K1_Ch2-Ch1.zen
2.867999e+01	8.830003e+01	20150708_gfpWAPLch3_G2G1\Mitosys2\Calibration\mEGFPC1_G2\H2B_mEGFP_set_0_R1_P12_K1_Ch2-Ch1.zen
2.873999e+01	8.753336e+01	20150708_gfpWAPLch3_G2G1\Mitosys2\Calibration\mEGFPC1_G2\H2B_mEGFP_set_0_R1_P12_K1_Ch2-Ch1.zen
2.879999e+01	8.675003e+01	20150708_gfpWAPLch3_G2G1\Mitosys2\Calibration\mEGFPC1_G2\H2B_mEGFP_set_0_R1_P12_K1_Ch2-Ch1.zen
2.885999e+01	8.838336e+01	20150708_gfpWAPLch3_G2G1\Mitosys2\Calibration\mEGFPC1_G2\H2B_mEGFP_set_0_R1_P12_K1_Ch2-Ch1.zen
2.891999e+01	9.408337e+01	20150708_gfpWAPLch3_G2G1\Mitosys2\Calibration\mEGFPC1_G2\H2B_mEGFP_set_0_R1_P12_K1_Ch2-Ch1.zen
2.897999e+01	9.438336e+01	20150708_gfpWAPLch3_G2G1\Mitosys2\Calibration\mEGFPC1_G2\H2B_mEGFP_set_0_R1_P12_K1_Ch2-Ch1.zen
2.903999e+01	9.578336e+01	20150708_gfpWAPLch3_G2G1\Mitosys2\Calibration\mEGFPC1_G2\H2B_mEGFP_set_0_R1_P12_K1_Ch2-Ch1.zen
2.909999e+01	9.128336e+01	20150708_gfpWAPLch3_G2G1\Mitosys2\Calibration\mEGFPC1_G2\H2B_mEGFP_set_0_R1_P12_K1_Ch2-Ch1.zen
2.915999e+01	9.568336e+01	20150708_gfpWAPLch3_G2G1\Mitosys2\Calibration\mEGFPC1_G2\H2B_mEGFP_set_0_R1_P12_K1_Ch2-Ch1.zen
2.921999e+01	9.061669e+01	20150708_gfpWAPLch3_G2G1\Mitosys2\Calibration\mEGFPC1_G2\H2B_mEGFP_set_0_R1_P12_K1_Ch2-Ch1.zen
2.927999e+01	9.395003e+01	20150708_gfpWAPLch3_G2G1\Mitosys2\Calibration\mEGFPC1_G2\H2B_mEGFP_set_0_R1_P12_K1_Ch2-Ch1.zen
2.933999e+01	8.921670e+01	20150708_gfpWAPLch3_G2G1\Mitosys2\Calibration\mEGFPC1_G2\H2B_mEGFP_set_0_R1_P12_K1_Ch2-Ch1.zen
2.939999e+01	8.888336e+01	20150708_gfpWAPLch3_G2G1\Mitosys2\Calibration\mEGFPC1_G2\H2B_mEGFP_set_0_R1_P12_K1_Ch2-Ch1.zen
2.945999e+01	8.830003e+01	20150708_gfpWAPLch3_G2G1\Mitosys2\Calibration\mEGFPC1_G2\H2B_mEGFP_set_0_R1_P12_K1_Ch2-Ch1.zen
2.951999e+01	9.071670e+01	20150708_gfpWAPLch3_G2G1\Mitosys2\Calibration\mEGFPC1_G2\H2B_mEGFP_set_0_R1_P12_K1_Ch2-Ch1.zen
2.957999e+01	8.693336e+01	20150708_gfpWAPLch3_G2G1\Mitosys2\Calibration\mEGFPC1_G2\H2B_mEGFP_set_0_R1_P12_K1_Ch2-Ch1.zen
2.963999e+01	9.068336e+01	20150708_gfpWAPLch3_G2G1\Mitosys2\Calibration\mEGFPC1_G2\H2B_mEGFP_set_0_R1_P12_K1_Ch2-Ch1.zen
2.969999e+01	8.975003e+01	20150708_gfpWAPLch3_G2G1\Mitosys2\Calibration\mEGFPC1_G2\H2B_mEGFP_set_0_R1_P12_K1_Ch2-Ch1.zen
2.975999e+01	9.101669e+01	20150708_gfpWAPLch3_G2G1\Mitosys2\Calibration\mEGFPC1_G2\H2B_mEGFP_set_0_R1_P12_K1_Ch2-Ch1.zen
2.981999e+01	9.031670e+01	20150708_gfpWAPLch3_G2G1\Mitosys2\Calibration\mEGFPC1_G2\H2B_mEGFP_set_0_R1_P12_K1_Ch2-Ch1.zen
2.987999e+01	9.078336e+01	20150708_gfpWAPLch3_G2G1\Mitosys2\Calibration\mEGFPC1_G2\H2B_mEGFP_set_0_R1_P12_K1_Ch2-Ch1.zen
2.993999e+01	9.083336e+01	20150708_gfpWAPLch3_G2G1\Mitosys2\Calibration\mEGFPC1_G2\H2B_mEGFP_set_0_R1_P12_K1_Ch2-Ch1.zen
0	7.243336e+01	20150708_gfpWAPLch3_G2G1\Mitosys2\Calibration\mEGFPC1_G2\H2B_mEGFP_set_0_R1_P14_K1_Ch2-Ch1.zen
6.000000e-02	7.238336e+01	20150708_gfpWAPLch3_G2G1\Mitosys2\Calibration\mEGFPC1_G2\H2B_mEGFP_set_0_R1_P14_K1_Ch2-Ch1.zen
1.200000e-01	6.938336e+01	20150708_gfpWAPLch3_G2G1\Mitosys2\Calibration\mEGFPC1_G2\H2B_mEGFP_set_0_R1_P14_K1_Ch2-Ch1.zen
1.800000e-01	7.323336e+01	20150708_gfpWAPLch3_G2G1\Mitosys2\Calibration\mEGFPC1_G2\H2B_mEGFP_set_0_R1_P14_K1_Ch2-Ch1.zen
2.400000e-01	7.165003e+01	20150708_gfpWAPLch3_G2G1\Mitosys2\Calibration\mEGFPC1_G2\H2B_mEGFP_set_0_R1_P14_K1_Ch2-Ch1.zen
3.000000e-01	7.266669e+01	20150708_gfpWAPLch3_G2G1\Mitosys2\Calibration\mEGFPC1_G2\H2B_mEGFP_set_0_R1_P14_K1_Ch2-Ch1.zen
3.600000e-01	7.233337e+01	20150708_gfpWAPLch3_G2G1\Mitosys2\Calibration\mEGFPC1_G2\H2B_mEGFP_set_0_R1_P14_K1_Ch2-Ch1.zen
4.200000e-01	7.223336e+01	20150708_gfpWAPLch3_G2G1\Mitosys2\Calibration\mEGFPC1_G2\H2B_mEGFP_set_0_R1_P14_K1_Ch2-Ch1.zen
4.800000e-01	6.695003e+01	20150708_gfpWAPLch3_G2G1\Mitosys2\Calibration\mEGFPC1_G2\H2B_mEGFP_set_0_R1_P14_K1_Ch2-Ch1.zen
5.400000e-01	7.061670e+01	20150708_gfpWAPLch3_G2G1\Mitosys2\Calibration\mEGFPC1_G2\H2B_mEGFP_set_0_R1_P14_K1_Ch2-Ch1.zen
6.000000e-01	6.736669e+01	20150708_gfpWAPLch3_G2G1\Mitosys2\Calibration\mEGFPC1_G2\H2B_mEGFP_set_0_R1_P14_K1_Ch2-Ch1.zen
6.600000e-01	7.336670e+01	20150708_gfpWAPLch3_G2G1\Mitosys2\Calibration\mEGFPC1_G2\H2B_mEGFP_set_0_R1_P14_K1_Ch2-Ch1.zen
7.200000e-01	6.920003e+01	20150708_gfpWAPLch3_G2G1\Mitosys2\Calibration\mEGFPC1_G2\H2B_mEGFP_set_0_R1_P14_K1_Ch2-Ch1.zen
7.800000e-01	7.306670e+01	20150708_gfpWAPLch3_G2G1\Mitosys2\Calibration\mEGFPC1_G2\H2B_mEGFP_set_0_R1_P14_K1_Ch2-Ch1.zen
8.400000e-01	6.810003e+01	20150708_gfpWAPLch3_G2G1\Mitosys2\Calibration\mEGFPC1_G2\H2B_mEGFP_set_0_R1_P14_K1_Ch2-Ch1.zen
9.000000e-01	7.261670e+01	20150708_gfpWAPLch3_G2G1\Mitosys2\Calibration\mEGFPC1_G2\H2B_mEGFP_set_0_R1_P14_K1_Ch2-Ch1.zen
9.600000e-01	6.795003e+01	20150708_gfpWAPLch3_G2G1\Mitosys2\Calibration\mEGFPC1_G2\H2B_mEGFP_set_0_R1_P14_K1_Ch2-Ch1.zen
1.020000e+00	7.266669e+01	20150708_gfpWAPLch3_G2G1\Mitosys2\Calibration\mEGFPC1_G2\H2B_mEGFP_set_0_R1_P14_K1_Ch2-Ch1.zen
1.080000e+00	7.303336e+01	20150708_gfpWAPLch3_G2G1\Mitosys2\Calibration\mEGFPC1_G2\H2B_mEGFP_set_0_R1_P14_K1_Ch2-Ch1.zen
1.140000e+00	7.261670e+01	20150708_gfpWAPLch3_G2G1\Mitosys2\Calibration\mEGFPC1_G2\H2B_mEGFP_set_0_R1_P14_K1_Ch2-Ch1.zen
1.200000e+00	7.581670e+01	20150708_gfpWAPLch3_G2G1\Mitosys2\Calibration\mEGFPC1_G2\H2B_mEGFP_set_0_R1_P14_K1_Ch2-Ch1.zen
1.260000e+00	7.271670e+01	20150708_gfpWAPLch3_G2G1\Mitosys2\Calibration\mEGFPC1_G2\H2B_mEGFP_set_0_R1_P14_K1_Ch2-Ch1.zen
1.320000e+00	7.800003e+01	20150708_gfpWAPLch3_G2G1\Mitosys2\Calibration\mEGFPC1_G2\H2B_mEGFP_set_0_R1_P14_K1_Ch2-Ch1.zen
1.380000e+00	7.431670e+01	20150708_gfpWAPLch3_G2G1\Mitosys2\Calibration\mEGFPC1_G2\H2B_mEGFP_set_0_R1_P14_K1_Ch2-Ch1.zen
1.440000e+00	7.303336e+01	20150708_gfpWAPLch3_G2G1\Mitosys2\Calibration\mEGFPC1_G2\H2B_mEGFP_set_0_R1_P14_K1_Ch2-Ch1.zen
1.500000e+00	7.761670e+01	20150708_gfpWAPLch3_G2G1\Mitosys2\Calibration\mEGFPC1_G2\H2B_mEGFP_set_0_R1_P14_K1_Ch2-Ch1.zen
1.560000e+00	7.810003e+01	20150708_gfpWAPLch3_G2G1\Mitosys2\Calibration\mEGFPC1_G2\H2B_mEGFP_set_0_R1_P14_K1_Ch2-Ch1.zen
1.620000e+00	7.491669e+01	20150708_gfpWAPLch3_G2G1\Mitosys2\Calibration\mEGFPC1_G2\H2B_mEGFP_set_0_R1_P14_K1_Ch2-Ch1.zen
1.680000e+00	7.276670e+01	20150708_gfpWAPLch3_G2G1\Mitosys2\Calibration\mEGFPC1_G2\H2B_mEGFP_set_0_R1_P14_K1_Ch2-Ch1.zen
1.740000e+00	7.551670e+01	20150708_gfpWAPLch3_G2G1\Mitosys2\Calibration\mEGFPC1_G2\H2B_mEGFP_set_0_R1_P14_K1_Ch2-Ch1.zen
1.800000e+00	7.560003e+01	20150708_gfpWAPLch3_G2G1\Mitosys2\Calibration\mEGFPC1_G2\H2B_mEGFP_set_0_R1_P14_K1_Ch2-Ch1.zen
1.860000e+00	7.720004e+01	20150708_gfpWAPLch3_G2G1\Mitosys2\Calibration\mEGFPC1_G2\H2B_mEGFP_set_0_R1_P14_K1_Ch2-Ch1.zen
1.920000e+00	7.503336e+01	20150708_gfpWAPLch3_G2G1\Mitosys2\Calibration\mEGFPC1_G2\H2B_mEGFP_set_0_R1_P14_K1_Ch2-Ch1.zen
1.980000e+00	7.363336e+01	20150708_gfpWAPLch3_G2G1\Mitosys2\Calibration\mEGFPC1_G2\H2B_mEGFP_set_0_R1_P14_K1_Ch2-Ch1.zen
2.040000e+00	7.433337e+01	20150708_gfpWAPLch3_G2G1\Mitosys2\Calibration\mEGFPC1_G2\H2B_mEGFP_set_0_R1_P14_K1_Ch2-Ch1.zen
2.100000e+00	7.798337e+01	20150708_gfpWAPLch3_G2G1\Mitosys2\Calibration\mEGFPC1_G2\H2B_mEGFP_set_0_R1_P14_K1_Ch2-Ch1.zen
2.160000e+00	7.481670e+01	20150708_gfpWAPLch3_G2G1\Mitosys2\Calibration\mEGFPC1_G2\H2B_mEGFP_set_0_R1_P14_K1_Ch2-Ch1.zen
2.220000e+00	7.405003e+01	20150708_gfpWAPLch3_G2G1\Mitosys2\Calibration\mEGFPC1_G2\H2B_mEGFP_set_0_R1_P14_K1_Ch2-Ch1.zen
2.280000e+00	7.298336e+01	20150708_gfpWAPLch3_G2G1\Mitosys2\Calibration\mEGFPC1_G2\H2B_mEGFP_set_0_R1_P14_K1_Ch2-Ch1.zen
2.340000e+00	7.326670e+01	20150708_gfpWAPLch3_G2G1\Mitosys2\Calibration\mEGFPC1_G2\H2B_mEGFP_set_0_R1_P14_K1_Ch2-Ch1.zen
2.400000e+00	6.755003e+01	20150708_gfpWAPLch3_G2G1\Mitosys2\Calibration\mEGFPC1_G2\H2B_mEGFP_set_0_R1_P14_K1_Ch2-Ch1.zen
2.460000e+00	7.201669e+01	20150708_gfpWAPLch3_G2G1\Mitosys2\Calibration\mEGFPC1_G2\H2B_mEGFP_set_0_R1_P14_K1_Ch2-Ch1.zen
2.520000e+00	7.223336e+01	20150708_gfpWAPLch3_G2G1\Mitosys2\Calibration\mEGFPC1_G2\H2B_mEGFP_set_0_R1_P14_K1_Ch2-Ch1.zen
2.580000e+00	6.798336e+01	20150708_gfpWAPLch3_G2G1\Mitosys2\Calibration\mEGFPC1_G2\H2B_mEGFP_set_0_R1_P14_K1_Ch2-Ch1.zen
2.640000e+00	6.425003e+01	20150708_gfpWAPLch3_G2G1\Mitosys2\Calibration\mEGFPC1_G2\H2B_mEGFP_set_0_R1_P14_K1_Ch2-Ch1.zen
2.700000e+00	7.070003e+01	20150708_gfpWAPLch3_G2G1\Mitosys2\Calibration\mEGFPC1_G2\H2B_mEGFP_set_0_R1_P14_K1_Ch2-Ch1.zen
2.760000e+00	6.498336e+01	20150708_gfpWAPLch3_G2G1\Mitosys2\Calibration\mEGFPC1_G2\H2B_mEGFP_set_0_R1_P14_K1_Ch2-Ch1.zen
2.820000e+00	6.926669e+01	20150708_gfpWAPLch3_G2G1\Mitosys2\Calibration\mEGFPC1_G2\H2B_mEGFP_set_0_R1_P14_K1_Ch2-Ch1.zen
2.880000e+00	7.181670e+01	20150708_gfpWAPLch3_G2G1\Mitosys2\Calibration\mEGFPC1_G2\H2B_mEGFP_set_0_R1_P14_K1_Ch2-Ch1.zen
2.940000e+00	7.271670e+01	20150708_gfpWAPLch3_G2G1\Mitosys2\Calibration\mEGFPC1_G2\H2B_mEGFP_set_0_R1_P14_K1_Ch2-Ch1.zen
3	7.086670e+01	20150708_gfpWAPLch3_G2G1\Mitosys2\Calibration\mEGFPC1_G2\H2B_mEGFP_set_0_R1_P14_K1_Ch2-Ch1.zen
3.060000e+00	6.840003e+01	20150708_gfpWAPLch3_G2G1\Mitosys2\Calibration\mEGFPC1_G2\H2B_mEGFP_set_0_R1_P14_K1_Ch2-Ch1.zen
3.120000e+00	6.403336e+01	20150708_gfpWAPLch3_G2G1\Mitosys2\Calibration\mEGFPC1_G2\H2B_mEGFP_set_0_R1_P14_K1_Ch2-Ch1.zen
3.180000e+00	6.588336e+01	20150708_gfpWAPLch3_G2G1\Mitosys2\Calibration\mEGFPC1_G2\H2B_mEGFP_set_0_R1_P14_K1_Ch2-Ch1.zen
3.240000e+00	6.151669e+01	20150708_gfpWAPLch3_G2G1\Mitosys2\Calibration\mEGFPC1_G2\H2B_mEGFP_set_0_R1_P14_K1_Ch2-Ch1.zen
3.300000e+00	6.593336e+01	20150708_gfpWAPLch3_G2G1\Mitosys2\Calibration\mEGFPC1_G2\H2B_mEGFP_set_0_R1_P14_K1_Ch2-Ch1.zen
3.360000e+00	6.340003e+01	20150708_gfpWAPLch3_G2G1\Mitosys2\Calibration\mEGFPC1_G2\H2B_mEGFP_set_0_R1_P14_K1_Ch2-Ch1.zen
3.420000e+00	6.571670e+01	20150708_gfpWAPLch3_G2G1\Mitosys2\Calibration\mEGFPC1_G2\H2B_mEGFP_set_0_R1_P14_K1_Ch2-Ch1.zen
3.480000e+00	6.535003e+01	20150708_gfpWAPLch3_G2G1\Mitosys2\Calibration\mEGFPC1_G2\H2B_mEGFP_set_0_R1_P14_K1_Ch2-Ch1.zen
3.540000e+00	6.548336e+01	20150708_gfpWAPLch3_G2G1\Mitosys2\Calibration\mEGFPC1_G2\H2B_mEGFP_set_0_R1_P14_K1_Ch2-Ch1.zen
3.600000e+00	6.376669e+01	20150708_gfpWAPLch3_G2G1\Mitosys2\Calibration\mEGFPC1_G2\H2B_mEGFP_set_0_R1_P14_K1_Ch2-Ch1.zen
3.660000e+00	6.485003e+01	20150708_gfpWAPLch3_G2G1\Mitosys2\Calibration\mEGFPC1_G2\H2B_mEGFP_set_0_R1_P14_K1_Ch2-Ch1.zen
3.720000e+00	6.208336e+01	20150708_gfpWAPLch3_G2G1\Mitosys2\Calibration\mEGFPC1_G2\H2B_mEGFP_set_0_R1_P14_K1_Ch2-Ch1.zen
3.780000e+00	6.456670e+01	20150708_gfpWAPLch3_G2G1\Mitosys2\Calibration\mEGFPC1_G2\H2B_mEGFP_set_0_R1_P14_K1_Ch2-Ch1.zen
3.840000e+00	6.373336e+01	20150708_gfpWAPLch3_G2G1\Mitosys2\Calibration\mEGFPC1_G2\H2B_mEGFP_set_0_R1_P14_K1_Ch2-Ch1.zen
3.900000e+00	6.235003e+01	20150708_gfpWAPLch3_G2G1\Mitosys2\Calibration\mEGFPC1_G2\H2B_mEGFP_set_0_R1_P14_K1_Ch2-Ch1.zen
3.960000e+00	6.616669e+01	20150708_gfpWAPLch3_G2G1\Mitosys2\Calibration\mEGFPC1_G2\H2B_mEGFP_set_0_R1_P14_K1_Ch2-Ch1.zen
4.020000e+00	6.573336e+01	20150708_gfpWAPLch3_G2G1\Mitosys2\Calibration\mEGFPC1_G2\H2B_mEGFP_set_0_R1_P14_K1_Ch2-Ch1.zen
4.080000e+00	6.643336e+01	20150708_gfpWAPLch3_G2G1\Mitosys2\Calibration\mEGFPC1_G2\H2B_mEGFP_set_0_R1_P14_K1_Ch2-Ch1.zen
4.140000e+00	6.851669e+01	20150708_gfpWAPLch3_G2G1\Mitosys2\Calibration\mEGFPC1_G2\H2B_mEGFP_set_0_R1_P14_K1_Ch2-Ch1.zen
4.200000e+00	6.655003e+01	20150708_gfpWAPLch3_G2G1\Mitosys2\Calibration\mEGFPC1_G2\H2B_mEGFP_set_0_R1_P14_K1_Ch2-Ch1.zen
4.260000e+00	6.700003e+01	20150708_gfpWAPLch3_G2G1\Mitosys2\Calibration\mEGFPC1_G2\H2B_mEGFP_set_0_R1_P14_K1_Ch2-Ch1.zen
4.320000e+00	6.810003e+01	20150708_gfpWAPLch3_G2G1\Mitosys2\Calibration\mEGFPC1_G2\H2B_mEGFP_set_0_R1_P14_K1_Ch2-Ch1.zen
4.380000e+00	6.615002e+01	20150708_gfpWAPLch3_G2G1\Mitosys2\Calibration\mEGFPC1_G2\H2B_mEGFP_set_0_R1_P14_K1_Ch2-Ch1.zen
4.440000e+00	7.025003e+01	20150708_gfpWAPLch3_G2G1\Mitosys2\Calibration\mEGFPC1_G2\H2B_mEGFP_set_0_R1_P14_K1_Ch2-Ch1.zen
4.500000e+00	6.811669e+01	20150708_gfpWAPLch3_G2G1\Mitosys2\Calibration\mEGFPC1_G2\H2B_mEGFP_set_0_R1_P14_K1_Ch2-Ch1.zen
4.560000e+00	6.790003e+01	20150708_gfpWAPLch3_G2G1\Mitosys2\Calibration\mEGFPC1_G2\H2B_mEGFP_set_0_R1_P14_K1_Ch2-Ch1.zen
4.620000e+00	6.360003e+01	20150708_gfpWAPLch3_G2G1\Mitosys2\Calibration\mEGFPC1_G2\H2B_mEGFP_set_0_R1_P14_K1_Ch2-Ch1.zen
4.680000e+00	6.753336e+01	20150708_gfpWAPLch3_G2G1\Mitosys2\Calibration\mEGFPC1_G2\H2B_mEGFP_set_0_R1_P14_K1_Ch2-Ch1.zen
4.740000e+00	6.878336e+01	20150708_gfpWAPLch3_G2G1\Mitosys2\Calibration\mEGFPC1_G2\H2B_mEGFP_set_0_R1_P14_K1_Ch2-Ch1.zen
4.800000e+00	6.868336e+01	20150708_gfpWAPLch3_G2G1\Mitosys2\Calibration\mEGFPC1_G2\H2B_mEGFP_set_0_R1_P14_K1_Ch2-Ch1.zen
4.860000e+00	6.758336e+01	20150708_gfpWAPLch3_G2G1\Mitosys2\Calibration\mEGFPC1_G2\H2B_mEGFP_set_0_R1_P14_K1_Ch2-Ch1.zen
4.920000e+00	6.995003e+01	20150708_gfpWAPLch3_G2G1\Mitosys2\Calibration\mEGFPC1_G2\H2B_mEGFP_set_0_R1_P14_K1_Ch2-Ch1.zen
4.980000e+00	6.993336e+01	20150708_gfpWAPLch3_G2G1\Mitosys2\Calibration\mEGFPC1_G2\H2B_mEGFP_set_0_R1_P14_K1_Ch2-Ch1.zen
5.040000e+00	7.111670e+01	20150708_gfpWAPLch3_G2G1\Mitosys2\Calibration\mEGFPC1_G2\H2B_mEGFP_set_0_R1_P14_K1_Ch2-Ch1.zen
5.100000e+00	6.763336e+01	20150708_gfpWAPLch3_G2G1\Mitosys2\Calibration\mEGFPC1_G2\H2B_mEGFP_set_0_R1_P14_K1_Ch2-Ch1.zen
5.160000e+00	6.788336e+01	20150708_gfpWAPLch3_G2G1\Mitosys2\Calibration\mEGFPC1_G2\H2B_mEGFP_set_0_R1_P14_K1_Ch2-Ch1.zen
5.220000e+00	7.291669e+01	20150708_gfpWAPLch3_G2G1\Mitosys2\Calibration\mEGFPC1_G2\H2B_mEGFP_set_0_R1_P14_K1_Ch2-Ch1.zen
5.280000e+00	7.588336e+01	20150708_gfpWAPLch3_G2G1\Mitosys2\Calibration\mEGFPC1_G2\H2B_mEGFP_set_0_R1_P14_K1_Ch2-Ch1.zen
5.340000e+00	6.850003e+01	20150708_gfpWAPLch3_G2G1\Mitosys2\Calibration\mEGFPC1_G2\H2B_mEGFP_set_0_R1_P14_K1_Ch2-Ch1.zen
5.400000e+00	6.861669e+01	20150708_gfpWAPLch3_G2G1\Mitosys2\Calibration\mEGFPC1_G2\H2B_mEGFP_set_0_R1_P14_K1_Ch2-Ch1.zen
5.460000e+00	7.271670e+01	20150708_gfpWAPLch3_G2G1\Mitosys2\Calibration\mEGFPC1_G2\H2B_mEGFP_set_0_R1_P14_K1_Ch2-Ch1.zen
5.520000e+00	7.093336e+01	20150708_gfpWAPLch3_G2G1\Mitosys2\Calibration\mEGFPC1_G2\H2B_mEGFP_set_0_R1_P14_K1_Ch2-Ch1.zen
5.580000e+00	6.726669e+01	20150708_gfpWAPLch3_G2G1\Mitosys2\Calibration\mEGFPC1_G2\H2B_mEGFP_set_0_R1_P14_K1_Ch2-Ch1.zen
5.640000e+00	7.026669e+01	20150708_gfpWAPLch3_G2G1\Mitosys2\Calibration\mEGFPC1_G2\H2B_mEGFP_set_0_R1_P14_K1_Ch2-Ch1.zen
5.700000e+00	6.808336e+01	20150708_gfpWAPLch3_G2G1\Mitosys2\Calibration\mEGFPC1_G2\H2B_mEGFP_set_0_R1_P14_K1_Ch2-Ch1.zen
5.760000e+00	6.990003e+01	20150708_gfpWAPLch3_G2G1\Mitosys2\Calibration\mEGFPC1_G2\H2B_mEGFP_set_0_R1_P14_K1_Ch2-Ch1.zen
5.820000e+00	6.953336e+01	20150708_gfpWAPLch3_G2G1\Mitosys2\Calibration\mEGFPC1_G2\H2B_mEGFP_set_0_R1_P14_K1_Ch2-Ch1.zen
5.880000e+00	7.098336e+01	20150708_gfpWAPLch3_G2G1\Mitosys2\Calibration\mEGFPC1_G2\H2B_mEGFP_set_0_R1_P14_K1_Ch2-Ch1.zen
5.940000e+00	6.933336e+01	20150708_gfpWAPLch3_G2G1\Mitosys2\Calibration\mEGFPC1_G2\H2B_mEGFP_set_0_R1_P14_K1_Ch2-Ch1.zen
6	6.878336e+01	20150708_gfpWAPLch3_G2G1\Mitosys2\Calibration\mEGFPC1_G2\H2B_mEGFP_set_0_R1_P14_K1_Ch2-Ch1.zen
6.060000e+00	6.936670e+01	20150708_gfpWAPLch3_G2G1\Mitosys2\Calibration\mEGFPC1_G2\H2B_mEGFP_set_0_R1_P14_K1_Ch2-Ch1.zen
6.120000e+00	7.091669e+01	20150708_gfpWAPLch3_G2G1\Mitosys2\Calibration\mEGFPC1_G2\H2B_mEGFP_set_0_R1_P14_K1_Ch2-Ch1.zen
6.180000e+00	7.325003e+01	20150708_gfpWAPLch3_G2G1\Mitosys2\Calibration\mEGFPC1_G2\H2B_mEGFP_set_0_R1_P14_K1_Ch2-Ch1.zen
6.240000e+00	7.226669e+01	20150708_gfpWAPLch3_G2G1\Mitosys2\Calibration\mEGFPC1_G2\H2B_mEGFP_set_0_R1_P14_K1_Ch2-Ch1.zen
6.300000e+00	7.103336e+01	20150708_gfpWAPLch3_G2G1\Mitosys2\Calibration\mEGFPC1_G2\H2B_mEGFP_set_0_R1_P14_K1_Ch2-Ch1.zen
6.360000e+00	6.813336e+01	20150708_gfpWAPLch3_G2G1\Mitosys2\Calibration\mEGFPC1_G2\H2B_mEGFP_set_0_R1_P14_K1_Ch2-Ch1.zen
6.420000e+00	7.135003e+01	20150708_gfpWAPLch3_G2G1\Mitosys2\Calibration\mEGFPC1_G2\H2B_mEGFP_set_0_R1_P14_K1_Ch2-Ch1.zen
6.480000e+00	6.845003e+01	20150708_gfpWAPLch3_G2G1\Mitosys2\Calibration\mEGFPC1_G2\H2B_mEGFP_set_0_R1_P14_K1_Ch2-Ch1.zen
6.540000e+00	6.953336e+01	20150708_gfpWAPLch3_G2G1\Mitosys2\Calibration\mEGFPC1_G2\H2B_mEGFP_set_0_R1_P14_K1_Ch2-Ch1.zen
6.600000e+00	6.781670e+01	20150708_gfpWAPLch3_G2G1\Mitosys2\Calibration\mEGFPC1_G2\H2B_mEGFP_set_0_R1_P14_K1_Ch2-Ch1.zen
6.660000e+00	6.843336e+01	20150708_gfpWAPLch3_G2G1\Mitosys2\Calibration\mEGFPC1_G2\H2B_mEGFP_set_0_R1_P14_K1_Ch2-Ch1.zen
6.720000e+00	6.461669e+01	20150708_gfpWAPLch3_G2G1\Mitosys2\Calibration\mEGFPC1_G2\H2B_mEGFP_set_0_R1_P14_K1_Ch2-Ch1.zen
6.780000e+00	6.776669e+01	20150708_gfpWAPLch3_G2G1\Mitosys2\Calibration\mEGFPC1_G2\H2B_mEGFP_set_0_R1_P14_K1_Ch2-Ch1.zen
6.840000e+00	6.768336e+01	20150708_gfpWAPLch3_G2G1\Mitosys2\Calibration\mEGFPC1_G2\H2B_mEGFP_set_0_R1_P14_K1_Ch2-Ch1.zen
6.900000e+00	6.561669e+01	20150708_gfpWAPLch3_G2G1\Mitosys2\Calibration\mEGFPC1_G2\H2B_mEGFP_set_0_R1_P14_K1_Ch2-Ch1.zen
6.960000e+00	6.556670e+01	20150708_gfpWAPLch3_G2G1\Mitosys2\Calibration\mEGFPC1_G2\H2B_mEGFP_set_0_R1_P14_K1_Ch2-Ch1.zen
7.020000e+00	6.686669e+01	20150708_gfpWAPLch3_G2G1\Mitosys2\Calibration\mEGFPC1_G2\H2B_mEGFP_set_0_R1_P14_K1_Ch2-Ch1.zen
7.080000e+00	6.591669e+01	20150708_gfpWAPLch3_G2G1\Mitosys2\Calibration\mEGFPC1_G2\H2B_mEGFP_set_0_R1_P14_K1_Ch2-Ch1.zen
7.140000e+00	6.476669e+01	20150708_gfpWAPLch3_G2G1\Mitosys2\Calibration\mEGFPC1_G2\H2B_mEGFP_set_0_R1_P14_K1_Ch2-Ch1.zen
7.200000e+00	6.568336e+01	20150708_gfpWAPLch3_G2G1\Mitosys2\Calibration\mEGFPC1_G2\H2B_mEGFP_set_0_R1_P14_K1_Ch2-Ch1.zen
7.260000e+00	6.721670e+01	20150708_gfpWAPLch3_G2G1\Mitosys2\Calibration\mEGFPC1_G2\H2B_mEGFP_set_0_R1_P14_K1_Ch2-Ch1.zen
7.320000e+00	6.801669e+01	20150708_gfpWAPLch3_G2G1\Mitosys2\Calibration\mEGFPC1_G2\H2B_mEGFP_set_0_R1_P14_K1_Ch2-Ch1.zen
7.380000e+00	6.410003e+01	20150708_gfpWAPLch3_G2G1\Mitosys2\Calibration\mEGFPC1_G2\H2B_mEGFP_set_0_R1_P14_K1_Ch2-Ch1.zen
7.440000e+00	6.453336e+01	20150708_gfpWAPLch3_G2G1\Mitosys2\Calibration\mEGFPC1_G2\H2B_mEGFP_set_0_R1_P14_K1_Ch2-Ch1.zen
7.500000e+00	6.361669e+01	20150708_gfpWAPLch3_G2G1\Mitosys2\Calibration\mEGFPC1_G2\H2B_mEGFP_set_0_R1_P14_K1_Ch2-Ch1.zen
7.560000e+00	6.496669e+01	20150708_gfpWAPLch3_G2G1\Mitosys2\Calibration\mEGFPC1_G2\H2B_mEGFP_set_0_R1_P14_K1_Ch2-Ch1.zen
7.620000e+00	6.376669e+01	20150708_gfpWAPLch3_G2G1\Mitosys2\Calibration\mEGFPC1_G2\H2B_mEGFP_set_0_R1_P14_K1_Ch2-Ch1.zen
7.680000e+00	6.575003e+01	20150708_gfpWAPLch3_G2G1\Mitosys2\Calibration\mEGFPC1_G2\H2B_mEGFP_set_0_R1_P14_K1_Ch2-Ch1.zen
7.740000e+00	6.650003e+01	20150708_gfpWAPLch3_G2G1\Mitosys2\Calibration\mEGFPC1_G2\H2B_mEGFP_set_0_R1_P14_K1_Ch2-Ch1.zen
7.800000e+00	6.551669e+01	20150708_gfpWAPLch3_G2G1\Mitosys2\Calibration\mEGFPC1_G2\H2B_mEGFP_set_0_R1_P14_K1_Ch2-Ch1.zen
7.860000e+00	6.513336e+01	20150708_gfpWAPLch3_G2G1\Mitosys2\Calibration\mEGFPC1_G2\H2B_mEGFP_set_0_R1_P14_K1_Ch2-Ch1.zen
7.920000e+00	6.585003e+01	20150708_gfpWAPLch3_G2G1\Mitosys2\Calibration\mEGFPC1_G2\H2B_mEGFP_set_0_R1_P14_K1_Ch2-Ch1.zen
7.980000e+00	6.481670e+01	20150708_gfpWAPLch3_G2G1\Mitosys2\Calibration\mEGFPC1_G2\H2B_mEGFP_set_0_R1_P14_K1_Ch2-Ch1.zen
8.040000e+00	6.638336e+01	20150708_gfpWAPLch3_G2G1\Mitosys2\Calibration\mEGFPC1_G2\H2B_mEGFP_set_0_R1_P14_K1_Ch2-Ch1.zen
8.100000e+00	6.390003e+01	20150708_gfpWAPLch3_G2G1\Mitosys2\Calibration\mEGFPC1_G2\H2B_mEGFP_set_0_R1_P14_K1_Ch2-Ch1.zen
8.160000e+00	6.555003e+01	20150708_gfpWAPLch3_G2G1\Mitosys2\Calibration\mEGFPC1_G2\H2B_mEGFP_set_0_R1_P14_K1_Ch2-Ch1.zen
8.220000e+00	6.628336e+01	20150708_gfpWAPLch3_G2G1\Mitosys2\Calibration\mEGFPC1_G2\H2B_mEGFP_set_0_R1_P14_K1_Ch2-Ch1.zen
8.280000e+00	6.778336e+01	20150708_gfpWAPLch3_G2G1\Mitosys2\Calibration\mEGFPC1_G2\H2B_mEGFP_set_0_R1_P14_K1_Ch2-Ch1.zen
8.340000e+00	7.086670e+01	20150708_gfpWAPLch3_G2G1\Mitosys2\Calibration\mEGFPC1_G2\H2B_mEGFP_set_0_R1_P14_K1_Ch2-Ch1.zen
8.400000e+00	6.546670e+01	20150708_gfpWAPLch3_G2G1\Mitosys2\Calibration\mEGFPC1_G2\H2B_mEGFP_set_0_R1_P14_K1_Ch2-Ch1.zen
8.460000e+00	6.745003e+01	20150708_gfpWAPLch3_G2G1\Mitosys2\Calibration\mEGFPC1_G2\H2B_mEGFP_set_0_R1_P14_K1_Ch2-Ch1.zen
8.520000e+00	6.825003e+01	20150708_gfpWAPLch3_G2G1\Mitosys2\Calibration\mEGFPC1_G2\H2B_mEGFP_set_0_R1_P14_K1_Ch2-Ch1.zen
8.580000e+00	6.751669e+01	20150708_gfpWAPLch3_G2G1\Mitosys2\Calibration\mEGFPC1_G2\H2B_mEGFP_set_0_R1_P14_K1_Ch2-Ch1.zen
8.640000e+00	6.905003e+01	20150708_gfpWAPLch3_G2G1\Mitosys2\Calibration\mEGFPC1_G2\H2B_mEGFP_set_0_R1_P14_K1_Ch2-Ch1.zen
8.700000e+00	7.535003e+01	20150708_gfpWAPLch3_G2G1\Mitosys2\Calibration\mEGFPC1_G2\H2B_mEGFP_set_0_R1_P14_K1_Ch2-Ch1.zen
8.760000e+00	7.361670e+01	20150708_gfpWAPLch3_G2G1\Mitosys2\Calibration\mEGFPC1_G2\H2B_mEGFP_set_0_R1_P14_K1_Ch2-Ch1.zen
8.820000e+00	7.358337e+01	20150708_gfpWAPLch3_G2G1\Mitosys2\Calibration\mEGFPC1_G2\H2B_mEGFP_set_0_R1_P14_K1_Ch2-Ch1.zen
8.880000e+00	7.210003e+01	20150708_gfpWAPLch3_G2G1\Mitosys2\Calibration\mEGFPC1_G2\H2B_mEGFP_set_0_R1_P14_K1_Ch2-Ch1.zen
8.940000e+00	7.255003e+01	20150708_gfpWAPLch3_G2G1\Mitosys2\Calibration\mEGFPC1_G2\H2B_mEGFP_set_0_R1_P14_K1_Ch2-Ch1.zen
9	7.188336e+01	20150708_gfpWAPLch3_G2G1\Mitosys2\Calibration\mEGFPC1_G2\H2B_mEGFP_set_0_R1_P14_K1_Ch2-Ch1.zen
9.060000e+00	7.563336e+01	20150708_gfpWAPLch3_G2G1\Mitosys2\Calibration\mEGFPC1_G2\H2B_mEGFP_set_0_R1_P14_K1_Ch2-Ch1.zen
9.120000e+00	7.413336e+01	20150708_gfpWAPLch3_G2G1\Mitosys2\Calibration\mEGFPC1_G2\H2B_mEGFP_set_0_R1_P14_K1_Ch2-Ch1.zen
9.180000e+00	7.305003e+01	20150708_gfpWAPLch3_G2G1\Mitosys2\Calibration\mEGFPC1_G2\H2B_mEGFP_set_0_R1_P14_K1_Ch2-Ch1.zen
9.240000e+00	7.128336e+01	20150708_gfpWAPLch3_G2G1\Mitosys2\Calibration\mEGFPC1_G2\H2B_mEGFP_set_0_R1_P14_K1_Ch2-Ch1.zen
9.300000e+00	6.880003e+01	20150708_gfpWAPLch3_G2G1\Mitosys2\Calibration\mEGFPC1_G2\H2B_mEGFP_set_0_R1_P14_K1_Ch2-Ch1.zen
9.360000e+00	7.076669e+01	20150708_gfpWAPLch3_G2G1\Mitosys2\Calibration\mEGFPC1_G2\H2B_mEGFP_set_0_R1_P14_K1_Ch2-Ch1.zen
9.420000e+00	7.146670e+01	20150708_gfpWAPLch3_G2G1\Mitosys2\Calibration\mEGFPC1_G2\H2B_mEGFP_set_0_R1_P14_K1_Ch2-Ch1.zen
9.480000e+00	6.911670e+01	20150708_gfpWAPLch3_G2G1\Mitosys2\Calibration\mEGFPC1_G2\H2B_mEGFP_set_0_R1_P14_K1_Ch2-Ch1.zen
9.540000e+00	7.240003e+01	20150708_gfpWAPLch3_G2G1\Mitosys2\Calibration\mEGFPC1_G2\H2B_mEGFP_set_0_R1_P14_K1_Ch2-Ch1.zen
9.600000e+00	6.696670e+01	20150708_gfpWAPLch3_G2G1\Mitosys2\Calibration\mEGFPC1_G2\H2B_mEGFP_set_0_R1_P14_K1_Ch2-Ch1.zen
9.660000e+00	6.983336e+01	20150708_gfpWAPLch3_G2G1\Mitosys2\Calibration\mEGFPC1_G2\H2B_mEGFP_set_0_R1_P14_K1_Ch2-Ch1.zen
9.720000e+00	7.058337e+01	20150708_gfpWAPLch3_G2G1\Mitosys2\Calibration\mEGFPC1_G2\H2B_mEGFP_set_0_R1_P14_K1_Ch2-Ch1.zen
9.780000e+00	6.733336e+01	20150708_gfpWAPLch3_G2G1\Mitosys2\Calibration\mEGFPC1_G2\H2B_mEGFP_set_0_R1_P14_K1_Ch2-Ch1.zen
9.840000e+00	7.118336e+01	20150708_gfpWAPLch3_G2G1\Mitosys2\Calibration\mEGFPC1_G2\H2B_mEGFP_set_0_R1_P14_K1_Ch2-Ch1.zen
9.900000e+00	6.853336e+01	20150708_gfpWAPLch3_G2G1\Mitosys2\Calibration\mEGFPC1_G2\H2B_mEGFP_set_0_R1_P14_K1_Ch2-Ch1.zen
9.960000e+00	6.883336e+01	20150708_gfpWAPLch3_G2G1\Mitosys2\Calibration\mEGFPC1_G2\H2B_mEGFP_set_0_R1_P14_K1_Ch2-Ch1.zen
1.002000e+01	6.635003e+01	20150708_gfpWAPLch3_G2G1\Mitosys2\Calibration\mEGFPC1_G2\H2B_mEGFP_set_0_R1_P14_K1_Ch2-Ch1.zen
1.008000e+01	6.751669e+01	20150708_gfpWAPLch3_G2G1\Mitosys2\Calibration\mEGFPC1_G2\H2B_mEGFP_set_0_R1_P14_K1_Ch2-Ch1.zen
1.014000e+01	7.010003e+01	20150708_gfpWAPLch3_G2G1\Mitosys2\Calibration\mEGFPC1_G2\H2B_mEGFP_set_0_R1_P14_K1_Ch2-Ch1.zen
1.020000e+01	6.858336e+01	20150708_gfpWAPLch3_G2G1\Mitosys2\Calibration\mEGFPC1_G2\H2B_mEGFP_set_0_R1_P14_K1_Ch2-Ch1.zen
1.026000e+01	6.740002e+01	20150708_gfpWAPLch3_G2G1\Mitosys2\Calibration\mEGFPC1_G2\H2B_mEGFP_set_0_R1_P14_K1_Ch2-Ch1.zen
1.032000e+01	6.583336e+01	20150708_gfpWAPLch3_G2G1\Mitosys2\Calibration\mEGFPC1_G2\H2B_mEGFP_set_0_R1_P14_K1_Ch2-Ch1.zen
1.038000e+01	6.710003e+01	20150708_gfpWAPLch3_G2G1\Mitosys2\Calibration\mEGFPC1_G2\H2B_mEGFP_set_0_R1_P14_K1_Ch2-Ch1.zen
1.044000e+01	6.601669e+01	20150708_gfpWAPLch3_G2G1\Mitosys2\Calibration\mEGFPC1_G2\H2B_mEGFP_set_0_R1_P14_K1_Ch2-Ch1.zen
1.050000e+01	6.663336e+01	20150708_gfpWAPLch3_G2G1\Mitosys2\Calibration\mEGFPC1_G2\H2B_mEGFP_set_0_R1_P14_K1_Ch2-Ch1.zen
1.056000e+01	6.985003e+01	20150708_gfpWAPLch3_G2G1\Mitosys2\Calibration\mEGFPC1_G2\H2B_mEGFP_set_0_R1_P14_K1_Ch2-Ch1.zen
1.062000e+01	6.843336e+01	20150708_gfpWAPLch3_G2G1\Mitosys2\Calibration\mEGFPC1_G2\H2B_mEGFP_set_0_R1_P14_K1_Ch2-Ch1.zen
1.068000e+01	7.060003e+01	20150708_gfpWAPLch3_G2G1\Mitosys2\Calibration\mEGFPC1_G2\H2B_mEGFP_set_0_R1_P14_K1_Ch2-Ch1.zen
1.074000e+01	6.933336e+01	20150708_gfpWAPLch3_G2G1\Mitosys2\Calibration\mEGFPC1_G2\H2B_mEGFP_set_0_R1_P14_K1_Ch2-Ch1.zen
1.080000e+01	6.855003e+01	20150708_gfpWAPLch3_G2G1\Mitosys2\Calibration\mEGFPC1_G2\H2B_mEGFP_set_0_R1_P14_K1_Ch2-Ch1.zen
1.086000e+01	6.773336e+01	20150708_gfpWAPLch3_G2G1\Mitosys2\Calibration\mEGFPC1_G2\H2B_mEGFP_set_0_R1_P14_K1_Ch2-Ch1.zen
1.092000e+01	6.835003e+01	20150708_gfpWAPLch3_G2G1\Mitosys2\Calibration\mEGFPC1_G2\H2B_mEGFP_set_0_R1_P14_K1_Ch2-Ch1.zen
1.098000e+01	6.570003e+01	20150708_gfpWAPLch3_G2G1\Mitosys2\Calibration\mEGFPC1_G2\H2B_mEGFP_set_0_R1_P14_K1_Ch2-Ch1.zen
1.104000e+01	6.950003e+01	20150708_gfpWAPLch3_G2G1\Mitosys2\Calibration\mEGFPC1_G2\H2B_mEGFP_set_0_R1_P14_K1_Ch2-Ch1.zen
1.110000e+01	6.711669e+01	20150708_gfpWAPLch3_G2G1\Mitosys2\Calibration\mEGFPC1_G2\H2B_mEGFP_set_0_R1_P14_K1_Ch2-Ch1.zen
1.116000e+01	7.141669e+01	20150708_gfpWAPLch3_G2G1\Mitosys2\Calibration\mEGFPC1_G2\H2B_mEGFP_set_0_R1_P14_K1_Ch2-Ch1.zen
1.122000e+01	6.896670e+01	20150708_gfpWAPLch3_G2G1\Mitosys2\Calibration\mEGFPC1_G2\H2B_mEGFP_set_0_R1_P14_K1_Ch2-Ch1.zen
1.127999e+01	6.658336e+01	20150708_gfpWAPLch3_G2G1\Mitosys2\Calibration\mEGFPC1_G2\H2B_mEGFP_set_0_R1_P14_K1_Ch2-Ch1.zen
1.134000e+01	7.205003e+01	20150708_gfpWAPLch3_G2G1\Mitosys2\Calibration\mEGFPC1_G2\H2B_mEGFP_set_0_R1_P14_K1_Ch2-Ch1.zen
1.139999e+01	7.016669e+01	20150708_gfpWAPLch3_G2G1\Mitosys2\Calibration\mEGFPC1_G2\H2B_mEGFP_set_0_R1_P14_K1_Ch2-Ch1.zen
1.146000e+01	7.188336e+01	20150708_gfpWAPLch3_G2G1\Mitosys2\Calibration\mEGFPC1_G2\H2B_mEGFP_set_0_R1_P14_K1_Ch2-Ch1.zen
1.151999e+01	7.231670e+01	20150708_gfpWAPLch3_G2G1\Mitosys2\Calibration\mEGFPC1_G2\H2B_mEGFP_set_0_R1_P14_K1_Ch2-Ch1.zen
1.158000e+01	6.433336e+01	20150708_gfpWAPLch3_G2G1\Mitosys2\Calibration\mEGFPC1_G2\H2B_mEGFP_set_0_R1_P14_K1_Ch2-Ch1.zen
1.164000e+01	6.941669e+01	20150708_gfpWAPLch3_G2G1\Mitosys2\Calibration\mEGFPC1_G2\H2B_mEGFP_set_0_R1_P14_K1_Ch2-Ch1.zen
1.170000e+01	6.955003e+01	20150708_gfpWAPLch3_G2G1\Mitosys2\Calibration\mEGFPC1_G2\H2B_mEGFP_set_0_R1_P14_K1_Ch2-Ch1.zen
1.176000e+01	6.766669e+01	20150708_gfpWAPLch3_G2G1\Mitosys2\Calibration\mEGFPC1_G2\H2B_mEGFP_set_0_R1_P14_K1_Ch2-Ch1.zen
1.181999e+01	6.921670e+01	20150708_gfpWAPLch3_G2G1\Mitosys2\Calibration\mEGFPC1_G2\H2B_mEGFP_set_0_R1_P14_K1_Ch2-Ch1.zen
1.188000e+01	6.835003e+01	20150708_gfpWAPLch3_G2G1\Mitosys2\Calibration\mEGFPC1_G2\H2B_mEGFP_set_0_R1_P14_K1_Ch2-Ch1.zen
1.193999e+01	6.613336e+01	20150708_gfpWAPLch3_G2G1\Mitosys2\Calibration\mEGFPC1_G2\H2B_mEGFP_set_0_R1_P14_K1_Ch2-Ch1.zen
12	6.611669e+01	20150708_gfpWAPLch3_G2G1\Mitosys2\Calibration\mEGFPC1_G2\H2B_mEGFP_set_0_R1_P14_K1_Ch2-Ch1.zen
1.205999e+01	6.791669e+01	20150708_gfpWAPLch3_G2G1\Mitosys2\Calibration\mEGFPC1_G2\H2B_mEGFP_set_0_R1_P14_K1_Ch2-Ch1.zen
1.212000e+01	6.811669e+01	20150708_gfpWAPLch3_G2G1\Mitosys2\Calibration\mEGFPC1_G2\H2B_mEGFP_set_0_R1_P14_K1_Ch2-Ch1.zen
1.217999e+01	6.581670e+01	20150708_gfpWAPLch3_G2G1\Mitosys2\Calibration\mEGFPC1_G2\H2B_mEGFP_set_0_R1_P14_K1_Ch2-Ch1.zen
1.224000e+01	6.551669e+01	20150708_gfpWAPLch3_G2G1\Mitosys2\Calibration\mEGFPC1_G2\H2B_mEGFP_set_0_R1_P14_K1_Ch2-Ch1.zen
1.229999e+01	6.823336e+01	20150708_gfpWAPLch3_G2G1\Mitosys2\Calibration\mEGFPC1_G2\H2B_mEGFP_set_0_R1_P14_K1_Ch2-Ch1.zen
1.235999e+01	7.063336e+01	20150708_gfpWAPLch3_G2G1\Mitosys2\Calibration\mEGFPC1_G2\H2B_mEGFP_set_0_R1_P14_K1_Ch2-Ch1.zen
1.241999e+01	7.203336e+01	20150708_gfpWAPLch3_G2G1\Mitosys2\Calibration\mEGFPC1_G2\H2B_mEGFP_set_0_R1_P14_K1_Ch2-Ch1.zen
1.247999e+01	7.075003e+01	20150708_gfpWAPLch3_G2G1\Mitosys2\Calibration\mEGFPC1_G2\H2B_mEGFP_set_0_R1_P14_K1_Ch2-Ch1.zen
1.254000e+01	7.028336e+01	20150708_gfpWAPLch3_G2G1\Mitosys2\Calibration\mEGFPC1_G2\H2B_mEGFP_set_0_R1_P14_K1_Ch2-Ch1.zen
1.259999e+01	6.750003e+01	20150708_gfpWAPLch3_G2G1\Mitosys2\Calibration\mEGFPC1_G2\H2B_mEGFP_set_0_R1_P14_K1_Ch2-Ch1.zen
1.266000e+01	7.191669e+01	20150708_gfpWAPLch3_G2G1\Mitosys2\Calibration\mEGFPC1_G2\H2B_mEGFP_set_0_R1_P14_K1_Ch2-Ch1.zen
1.271999e+01	7.143336e+01	20150708_gfpWAPLch3_G2G1\Mitosys2\Calibration\mEGFPC1_G2\H2B_mEGFP_set_0_R1_P14_K1_Ch2-Ch1.zen
1.277999e+01	7.006670e+01	20150708_gfpWAPLch3_G2G1\Mitosys2\Calibration\mEGFPC1_G2\H2B_mEGFP_set_0_R1_P14_K1_Ch2-Ch1.zen
1.283999e+01	6.856670e+01	20150708_gfpWAPLch3_G2G1\Mitosys2\Calibration\mEGFPC1_G2\H2B_mEGFP_set_0_R1_P14_K1_Ch2-Ch1.zen
1.289999e+01	7.066669e+01	20150708_gfpWAPLch3_G2G1\Mitosys2\Calibration\mEGFPC1_G2\H2B_mEGFP_set_0_R1_P14_K1_Ch2-Ch1.zen
1.295999e+01	6.780003e+01	20150708_gfpWAPLch3_G2G1\Mitosys2\Calibration\mEGFPC1_G2\H2B_mEGFP_set_0_R1_P14_K1_Ch2-Ch1.zen
1.301999e+01	7.305003e+01	20150708_gfpWAPLch3_G2G1\Mitosys2\Calibration\mEGFPC1_G2\H2B_mEGFP_set_0_R1_P14_K1_Ch2-Ch1.zen
1.307999e+01	7.096670e+01	20150708_gfpWAPLch3_G2G1\Mitosys2\Calibration\mEGFPC1_G2\H2B_mEGFP_set_0_R1_P14_K1_Ch2-Ch1.zen
1.313999e+01	6.976669e+01	20150708_gfpWAPLch3_G2G1\Mitosys2\Calibration\mEGFPC1_G2\H2B_mEGFP_set_0_R1_P14_K1_Ch2-Ch1.zen
1.319999e+01	6.850003e+01	20150708_gfpWAPLch3_G2G1\Mitosys2\Calibration\mEGFPC1_G2\H2B_mEGFP_set_0_R1_P14_K1_Ch2-Ch1.zen
1.325999e+01	7.026669e+01	20150708_gfpWAPLch3_G2G1\Mitosys2\Calibration\mEGFPC1_G2\H2B_mEGFP_set_0_R1_P14_K1_Ch2-Ch1.zen
1.331999e+01	7.013336e+01	20150708_gfpWAPLch3_G2G1\Mitosys2\Calibration\mEGFPC1_G2\H2B_mEGFP_set_0_R1_P14_K1_Ch2-Ch1.zen
1.337999e+01	7.116669e+01	20150708_gfpWAPLch3_G2G1\Mitosys2\Calibration\mEGFPC1_G2\H2B_mEGFP_set_0_R1_P14_K1_Ch2-Ch1.zen
1.343999e+01	6.828336e+01	20150708_gfpWAPLch3_G2G1\Mitosys2\Calibration\mEGFPC1_G2\H2B_mEGFP_set_0_R1_P14_K1_Ch2-Ch1.zen
1.349999e+01	7.021670e+01	20150708_gfpWAPLch3_G2G1\Mitosys2\Calibration\mEGFPC1_G2\H2B_mEGFP_set_0_R1_P14_K1_Ch2-Ch1.zen
1.355999e+01	6.965003e+01	20150708_gfpWAPLch3_G2G1\Mitosys2\Calibration\mEGFPC1_G2\H2B_mEGFP_set_0_R1_P14_K1_Ch2-Ch1.zen
1.361999e+01	6.793336e+01	20150708_gfpWAPLch3_G2G1\Mitosys2\Calibration\mEGFPC1_G2\H2B_mEGFP_set_0_R1_P14_K1_Ch2-Ch1.zen
1.367999e+01	6.703336e+01	20150708_gfpWAPLch3_G2G1\Mitosys2\Calibration\mEGFPC1_G2\H2B_mEGFP_set_0_R1_P14_K1_Ch2-Ch1.zen
1.373999e+01	6.933336e+01	20150708_gfpWAPLch3_G2G1\Mitosys2\Calibration\mEGFPC1_G2\H2B_mEGFP_set_0_R1_P14_K1_Ch2-Ch1.zen
1.379999e+01	6.646670e+01	20150708_gfpWAPLch3_G2G1\Mitosys2\Calibration\mEGFPC1_G2\H2B_mEGFP_set_0_R1_P14_K1_Ch2-Ch1.zen
1.385999e+01	6.585003e+01	20150708_gfpWAPLch3_G2G1\Mitosys2\Calibration\mEGFPC1_G2\H2B_mEGFP_set_0_R1_P14_K1_Ch2-Ch1.zen
1.391999e+01	6.721670e+01	20150708_gfpWAPLch3_G2G1\Mitosys2\Calibration\mEGFPC1_G2\H2B_mEGFP_set_0_R1_P14_K1_Ch2-Ch1.zen
1.397999e+01	7.101669e+01	20150708_gfpWAPLch3_G2G1\Mitosys2\Calibration\mEGFPC1_G2\H2B_mEGFP_set_0_R1_P14_K1_Ch2-Ch1.zen
1.403999e+01	6.755003e+01	20150708_gfpWAPLch3_G2G1\Mitosys2\Calibration\mEGFPC1_G2\H2B_mEGFP_set_0_R1_P14_K1_Ch2-Ch1.zen
1.409999e+01	6.901669e+01	20150708_gfpWAPLch3_G2G1\Mitosys2\Calibration\mEGFPC1_G2\H2B_mEGFP_set_0_R1_P14_K1_Ch2-Ch1.zen
1.415999e+01	6.738336e+01	20150708_gfpWAPLch3_G2G1\Mitosys2\Calibration\mEGFPC1_G2\H2B_mEGFP_set_0_R1_P14_K1_Ch2-Ch1.zen
1.421999e+01	6.813336e+01	20150708_gfpWAPLch3_G2G1\Mitosys2\Calibration\mEGFPC1_G2\H2B_mEGFP_set_0_R1_P14_K1_Ch2-Ch1.zen
1.427999e+01	6.751669e+01	20150708_gfpWAPLch3_G2G1\Mitosys2\Calibration\mEGFPC1_G2\H2B_mEGFP_set_0_R1_P14_K1_Ch2-Ch1.zen
1.433999e+01	7.036670e+01	20150708_gfpWAPLch3_G2G1\Mitosys2\Calibration\mEGFPC1_G2\H2B_mEGFP_set_0_R1_P14_K1_Ch2-Ch1.zen
1.439999e+01	7.000003e+01	20150708_gfpWAPLch3_G2G1\Mitosys2\Calibration\mEGFPC1_G2\H2B_mEGFP_set_0_R1_P14_K1_Ch2-Ch1.zen
1.445999e+01	7.091669e+01	20150708_gfpWAPLch3_G2G1\Mitosys2\Calibration\mEGFPC1_G2\H2B_mEGFP_set_0_R1_P14_K1_Ch2-Ch1.zen
1.451999e+01	6.725003e+01	20150708_gfpWAPLch3_G2G1\Mitosys2\Calibration\mEGFPC1_G2\H2B_mEGFP_set_0_R1_P14_K1_Ch2-Ch1.zen
1.457999e+01	6.935003e+01	20150708_gfpWAPLch3_G2G1\Mitosys2\Calibration\mEGFPC1_G2\H2B_mEGFP_set_0_R1_P14_K1_Ch2-Ch1.zen
1.463999e+01	6.768336e+01	20150708_gfpWAPLch3_G2G1\Mitosys2\Calibration\mEGFPC1_G2\H2B_mEGFP_set_0_R1_P14_K1_Ch2-Ch1.zen
1.469999e+01	6.605003e+01	20150708_gfpWAPLch3_G2G1\Mitosys2\Calibration\mEGFPC1_G2\H2B_mEGFP_set_0_R1_P14_K1_Ch2-Ch1.zen
1.475999e+01	6.588336e+01	20150708_gfpWAPLch3_G2G1\Mitosys2\Calibration\mEGFPC1_G2\H2B_mEGFP_set_0_R1_P14_K1_Ch2-Ch1.zen
1.481999e+01	6.670003e+01	20150708_gfpWAPLch3_G2G1\Mitosys2\Calibration\mEGFPC1_G2\H2B_mEGFP_set_0_R1_P14_K1_Ch2-Ch1.zen
1.487999e+01	7.088336e+01	20150708_gfpWAPLch3_G2G1\Mitosys2\Calibration\mEGFPC1_G2\H2B_mEGFP_set_0_R1_P14_K1_Ch2-Ch1.zen
1.493999e+01	6.846670e+01	20150708_gfpWAPLch3_G2G1\Mitosys2\Calibration\mEGFPC1_G2\H2B_mEGFP_set_0_R1_P14_K1_Ch2-Ch1.zen
1.499999e+01	6.875003e+01	20150708_gfpWAPLch3_G2G1\Mitosys2\Calibration\mEGFPC1_G2\H2B_mEGFP_set_0_R1_P14_K1_Ch2-Ch1.zen
1.505999e+01	6.930003e+01	20150708_gfpWAPLch3_G2G1\Mitosys2\Calibration\mEGFPC1_G2\H2B_mEGFP_set_0_R1_P14_K1_Ch2-Ch1.zen
1.511999e+01	6.615002e+01	20150708_gfpWAPLch3_G2G1\Mitosys2\Calibration\mEGFPC1_G2\H2B_mEGFP_set_0_R1_P14_K1_Ch2-Ch1.zen
1.517999e+01	7.133337e+01	20150708_gfpWAPLch3_G2G1\Mitosys2\Calibration\mEGFPC1_G2\H2B_mEGFP_set_0_R1_P14_K1_Ch2-Ch1.zen
1.523999e+01	6.681670e+01	20150708_gfpWAPLch3_G2G1\Mitosys2\Calibration\mEGFPC1_G2\H2B_mEGFP_set_0_R1_P14_K1_Ch2-Ch1.zen
1.529999e+01	6.825003e+01	20150708_gfpWAPLch3_G2G1\Mitosys2\Calibration\mEGFPC1_G2\H2B_mEGFP_set_0_R1_P14_K1_Ch2-Ch1.zen
1.535999e+01	6.845003e+01	20150708_gfpWAPLch3_G2G1\Mitosys2\Calibration\mEGFPC1_G2\H2B_mEGFP_set_0_R1_P14_K1_Ch2-Ch1.zen
1.541999e+01	6.518336e+01	20150708_gfpWAPLch3_G2G1\Mitosys2\Calibration\mEGFPC1_G2\H2B_mEGFP_set_0_R1_P14_K1_Ch2-Ch1.zen
1.547999e+01	6.680003e+01	20150708_gfpWAPLch3_G2G1\Mitosys2\Calibration\mEGFPC1_G2\H2B_mEGFP_set_0_R1_P14_K1_Ch2-Ch1.zen
1.553999e+01	6.838336e+01	20150708_gfpWAPLch3_G2G1\Mitosys2\Calibration\mEGFPC1_G2\H2B_mEGFP_set_0_R1_P14_K1_Ch2-Ch1.zen
1.559999e+01	6.593336e+01	20150708_gfpWAPLch3_G2G1\Mitosys2\Calibration\mEGFPC1_G2\H2B_mEGFP_set_0_R1_P14_K1_Ch2-Ch1.zen
1.565999e+01	6.638336e+01	20150708_gfpWAPLch3_G2G1\Mitosys2\Calibration\mEGFPC1_G2\H2B_mEGFP_set_0_R1_P14_K1_Ch2-Ch1.zen
1.571999e+01	6.863336e+01	20150708_gfpWAPLch3_G2G1\Mitosys2\Calibration\mEGFPC1_G2\H2B_mEGFP_set_0_R1_P14_K1_Ch2-Ch1.zen
1.577999e+01	7.276670e+01	20150708_gfpWAPLch3_G2G1\Mitosys2\Calibration\mEGFPC1_G2\H2B_mEGFP_set_0_R1_P14_K1_Ch2-Ch1.zen
1.583999e+01	6.865003e+01	20150708_gfpWAPLch3_G2G1\Mitosys2\Calibration\mEGFPC1_G2\H2B_mEGFP_set_0_R1_P14_K1_Ch2-Ch1.zen
1.589999e+01	6.568336e+01	20150708_gfpWAPLch3_G2G1\Mitosys2\Calibration\mEGFPC1_G2\H2B_mEGFP_set_0_R1_P14_K1_Ch2-Ch1.zen
1.595999e+01	6.711669e+01	20150708_gfpWAPLch3_G2G1\Mitosys2\Calibration\mEGFPC1_G2\H2B_mEGFP_set_0_R1_P14_K1_Ch2-Ch1.zen
1.601999e+01	6.651669e+01	20150708_gfpWAPLch3_G2G1\Mitosys2\Calibration\mEGFPC1_G2\H2B_mEGFP_set_0_R1_P14_K1_Ch2-Ch1.zen
1.607999e+01	6.850003e+01	20150708_gfpWAPLch3_G2G1\Mitosys2\Calibration\mEGFPC1_G2\H2B_mEGFP_set_0_R1_P14_K1_Ch2-Ch1.zen
1.613999e+01	6.781670e+01	20150708_gfpWAPLch3_G2G1\Mitosys2\Calibration\mEGFPC1_G2\H2B_mEGFP_set_0_R1_P14_K1_Ch2-Ch1.zen
1.619999e+01	6.638336e+01	20150708_gfpWAPLch3_G2G1\Mitosys2\Calibration\mEGFPC1_G2\H2B_mEGFP_set_0_R1_P14_K1_Ch2-Ch1.zen
1.625999e+01	6.868336e+01	20150708_gfpWAPLch3_G2G1\Mitosys2\Calibration\mEGFPC1_G2\H2B_mEGFP_set_0_R1_P14_K1_Ch2-Ch1.zen
1.631999e+01	7.088336e+01	20150708_gfpWAPLch3_G2G1\Mitosys2\Calibration\mEGFPC1_G2\H2B_mEGFP_set_0_R1_P14_K1_Ch2-Ch1.zen
1.637999e+01	6.615002e+01	20150708_gfpWAPLch3_G2G1\Mitosys2\Calibration\mEGFPC1_G2\H2B_mEGFP_set_0_R1_P14_K1_Ch2-Ch1.zen
1.643999e+01	6.816669e+01	20150708_gfpWAPLch3_G2G1\Mitosys2\Calibration\mEGFPC1_G2\H2B_mEGFP_set_0_R1_P14_K1_Ch2-Ch1.zen
1.649999e+01	7.285003e+01	20150708_gfpWAPLch3_G2G1\Mitosys2\Calibration\mEGFPC1_G2\H2B_mEGFP_set_0_R1_P14_K1_Ch2-Ch1.zen
1.655999e+01	6.463336e+01	20150708_gfpWAPLch3_G2G1\Mitosys2\Calibration\mEGFPC1_G2\H2B_mEGFP_set_0_R1_P14_K1_Ch2-Ch1.zen
1.661999e+01	7.120003e+01	20150708_gfpWAPLch3_G2G1\Mitosys2\Calibration\mEGFPC1_G2\H2B_mEGFP_set_0_R1_P14_K1_Ch2-Ch1.zen
1.667999e+01	6.863336e+01	20150708_gfpWAPLch3_G2G1\Mitosys2\Calibration\mEGFPC1_G2\H2B_mEGFP_set_0_R1_P14_K1_Ch2-Ch1.zen
1.673999e+01	6.690002e+01	20150708_gfpWAPLch3_G2G1\Mitosys2\Calibration\mEGFPC1_G2\H2B_mEGFP_set_0_R1_P14_K1_Ch2-Ch1.zen
1.679999e+01	6.736669e+01	20150708_gfpWAPLch3_G2G1\Mitosys2\Calibration\mEGFPC1_G2\H2B_mEGFP_set_0_R1_P14_K1_Ch2-Ch1.zen
1.685999e+01	7.211670e+01	20150708_gfpWAPLch3_G2G1\Mitosys2\Calibration\mEGFPC1_G2\H2B_mEGFP_set_0_R1_P14_K1_Ch2-Ch1.zen
1.691999e+01	7.186670e+01	20150708_gfpWAPLch3_G2G1\Mitosys2\Calibration\mEGFPC1_G2\H2B_mEGFP_set_0_R1_P14_K1_Ch2-Ch1.zen
1.697999e+01	7.235003e+01	20150708_gfpWAPLch3_G2G1\Mitosys2\Calibration\mEGFPC1_G2\H2B_mEGFP_set_0_R1_P14_K1_Ch2-Ch1.zen
1.703999e+01	7.241669e+01	20150708_gfpWAPLch3_G2G1\Mitosys2\Calibration\mEGFPC1_G2\H2B_mEGFP_set_0_R1_P14_K1_Ch2-Ch1.zen
1.709999e+01	6.773336e+01	20150708_gfpWAPLch3_G2G1\Mitosys2\Calibration\mEGFPC1_G2\H2B_mEGFP_set_0_R1_P14_K1_Ch2-Ch1.zen
1.715999e+01	7.178336e+01	20150708_gfpWAPLch3_G2G1\Mitosys2\Calibration\mEGFPC1_G2\H2B_mEGFP_set_0_R1_P14_K1_Ch2-Ch1.zen
1.721999e+01	7.196670e+01	20150708_gfpWAPLch3_G2G1\Mitosys2\Calibration\mEGFPC1_G2\H2B_mEGFP_set_0_R1_P14_K1_Ch2-Ch1.zen
1.727999e+01	7.106670e+01	20150708_gfpWAPLch3_G2G1\Mitosys2\Calibration\mEGFPC1_G2\H2B_mEGFP_set_0_R1_P14_K1_Ch2-Ch1.zen
1.733999e+01	7.555003e+01	20150708_gfpWAPLch3_G2G1\Mitosys2\Calibration\mEGFPC1_G2\H2B_mEGFP_set_0_R1_P14_K1_Ch2-Ch1.zen
1.739999e+01	6.866669e+01	20150708_gfpWAPLch3_G2G1\Mitosys2\Calibration\mEGFPC1_G2\H2B_mEGFP_set_0_R1_P14_K1_Ch2-Ch1.zen
1.745999e+01	6.870003e+01	20150708_gfpWAPLch3_G2G1\Mitosys2\Calibration\mEGFPC1_G2\H2B_mEGFP_set_0_R1_P14_K1_Ch2-Ch1.zen
1.751999e+01	7.078336e+01	20150708_gfpWAPLch3_G2G1\Mitosys2\Calibration\mEGFPC1_G2\H2B_mEGFP_set_0_R1_P14_K1_Ch2-Ch1.zen
1.757999e+01	6.906670e+01	20150708_gfpWAPLch3_G2G1\Mitosys2\Calibration\mEGFPC1_G2\H2B_mEGFP_set_0_R1_P14_K1_Ch2-Ch1.zen
1.763999e+01	7.458337e+01	20150708_gfpWAPLch3_G2G1\Mitosys2\Calibration\mEGFPC1_G2\H2B_mEGFP_set_0_R1_P14_K1_Ch2-Ch1.zen
1.769999e+01	6.978336e+01	20150708_gfpWAPLch3_G2G1\Mitosys2\Calibration\mEGFPC1_G2\H2B_mEGFP_set_0_R1_P14_K1_Ch2-Ch1.zen
1.775999e+01	7.266669e+01	20150708_gfpWAPLch3_G2G1\Mitosys2\Calibration\mEGFPC1_G2\H2B_mEGFP_set_0_R1_P14_K1_Ch2-Ch1.zen
1.781999e+01	7.040003e+01	20150708_gfpWAPLch3_G2G1\Mitosys2\Calibration\mEGFPC1_G2\H2B_mEGFP_set_0_R1_P14_K1_Ch2-Ch1.zen
1.787999e+01	7.318336e+01	20150708_gfpWAPLch3_G2G1\Mitosys2\Calibration\mEGFPC1_G2\H2B_mEGFP_set_0_R1_P14_K1_Ch2-Ch1.zen
1.793999e+01	6.950003e+01	20150708_gfpWAPLch3_G2G1\Mitosys2\Calibration\mEGFPC1_G2\H2B_mEGFP_set_0_R1_P14_K1_Ch2-Ch1.zen
1.799999e+01	7.131670e+01	20150708_gfpWAPLch3_G2G1\Mitosys2\Calibration\mEGFPC1_G2\H2B_mEGFP_set_0_R1_P14_K1_Ch2-Ch1.zen
1.805999e+01	6.871670e+01	20150708_gfpWAPLch3_G2G1\Mitosys2\Calibration\mEGFPC1_G2\H2B_mEGFP_set_0_R1_P14_K1_Ch2-Ch1.zen
1.811999e+01	6.958336e+01	20150708_gfpWAPLch3_G2G1\Mitosys2\Calibration\mEGFPC1_G2\H2B_mEGFP_set_0_R1_P14_K1_Ch2-Ch1.zen
1.817999e+01	7.163336e+01	20150708_gfpWAPLch3_G2G1\Mitosys2\Calibration\mEGFPC1_G2\H2B_mEGFP_set_0_R1_P14_K1_Ch2-Ch1.zen
1.823999e+01	7.405003e+01	20150708_gfpWAPLch3_G2G1\Mitosys2\Calibration\mEGFPC1_G2\H2B_mEGFP_set_0_R1_P14_K1_Ch2-Ch1.zen
1.829999e+01	7.108337e+01	20150708_gfpWAPLch3_G2G1\Mitosys2\Calibration\mEGFPC1_G2\H2B_mEGFP_set_0_R1_P14_K1_Ch2-Ch1.zen
1.835999e+01	7.025003e+01	20150708_gfpWAPLch3_G2G1\Mitosys2\Calibration\mEGFPC1_G2\H2B_mEGFP_set_0_R1_P14_K1_Ch2-Ch1.zen
1.841999e+01	7.448337e+01	20150708_gfpWAPLch3_G2G1\Mitosys2\Calibration\mEGFPC1_G2\H2B_mEGFP_set_0_R1_P14_K1_Ch2-Ch1.zen
1.847999e+01	7.418336e+01	20150708_gfpWAPLch3_G2G1\Mitosys2\Calibration\mEGFPC1_G2\H2B_mEGFP_set_0_R1_P14_K1_Ch2-Ch1.zen
1.853999e+01	7.058337e+01	20150708_gfpWAPLch3_G2G1\Mitosys2\Calibration\mEGFPC1_G2\H2B_mEGFP_set_0_R1_P14_K1_Ch2-Ch1.zen
1.859999e+01	7.226669e+01	20150708_gfpWAPLch3_G2G1\Mitosys2\Calibration\mEGFPC1_G2\H2B_mEGFP_set_0_R1_P14_K1_Ch2-Ch1.zen
1.865999e+01	6.838336e+01	20150708_gfpWAPLch3_G2G1\Mitosys2\Calibration\mEGFPC1_G2\H2B_mEGFP_set_0_R1_P14_K1_Ch2-Ch1.zen
1.871999e+01	7.105003e+01	20150708_gfpWAPLch3_G2G1\Mitosys2\Calibration\mEGFPC1_G2\H2B_mEGFP_set_0_R1_P14_K1_Ch2-Ch1.zen
1.877999e+01	7.105003e+01	20150708_gfpWAPLch3_G2G1\Mitosys2\Calibration\mEGFPC1_G2\H2B_mEGFP_set_0_R1_P14_K1_Ch2-Ch1.zen
1.883999e+01	7.525003e+01	20150708_gfpWAPLch3_G2G1\Mitosys2\Calibration\mEGFPC1_G2\H2B_mEGFP_set_0_R1_P14_K1_Ch2-Ch1.zen
1.889999e+01	7.458337e+01	20150708_gfpWAPLch3_G2G1\Mitosys2\Calibration\mEGFPC1_G2\H2B_mEGFP_set_0_R1_P14_K1_Ch2-Ch1.zen
1.895999e+01	6.841669e+01	20150708_gfpWAPLch3_G2G1\Mitosys2\Calibration\mEGFPC1_G2\H2B_mEGFP_set_0_R1_P14_K1_Ch2-Ch1.zen
1.901999e+01	6.891669e+01	20150708_gfpWAPLch3_G2G1\Mitosys2\Calibration\mEGFPC1_G2\H2B_mEGFP_set_0_R1_P14_K1_Ch2-Ch1.zen
1.907999e+01	7.096670e+01	20150708_gfpWAPLch3_G2G1\Mitosys2\Calibration\mEGFPC1_G2\H2B_mEGFP_set_0_R1_P14_K1_Ch2-Ch1.zen
1.913999e+01	7.266669e+01	20150708_gfpWAPLch3_G2G1\Mitosys2\Calibration\mEGFPC1_G2\H2B_mEGFP_set_0_R1_P14_K1_Ch2-Ch1.zen
1.919999e+01	7.498337e+01	20150708_gfpWAPLch3_G2G1\Mitosys2\Calibration\mEGFPC1_G2\H2B_mEGFP_set_0_R1_P14_K1_Ch2-Ch1.zen
1.925999e+01	7.296670e+01	20150708_gfpWAPLch3_G2G1\Mitosys2\Calibration\mEGFPC1_G2\H2B_mEGFP_set_0_R1_P14_K1_Ch2-Ch1.zen
1.931999e+01	7.516669e+01	20150708_gfpWAPLch3_G2G1\Mitosys2\Calibration\mEGFPC1_G2\H2B_mEGFP_set_0_R1_P14_K1_Ch2-Ch1.zen
1.937999e+01	6.878336e+01	20150708_gfpWAPLch3_G2G1\Mitosys2\Calibration\mEGFPC1_G2\H2B_mEGFP_set_0_R1_P14_K1_Ch2-Ch1.zen
1.943999e+01	7.041669e+01	20150708_gfpWAPLch3_G2G1\Mitosys2\Calibration\mEGFPC1_G2\H2B_mEGFP_set_0_R1_P14_K1_Ch2-Ch1.zen
1.949999e+01	7.100003e+01	20150708_gfpWAPLch3_G2G1\Mitosys2\Calibration\mEGFPC1_G2\H2B_mEGFP_set_0_R1_P14_K1_Ch2-Ch1.zen
1.955999e+01	7.063336e+01	20150708_gfpWAPLch3_G2G1\Mitosys2\Calibration\mEGFPC1_G2\H2B_mEGFP_set_0_R1_P14_K1_Ch2-Ch1.zen
1.961999e+01	6.903336e+01	20150708_gfpWAPLch3_G2G1\Mitosys2\Calibration\mEGFPC1_G2\H2B_mEGFP_set_0_R1_P14_K1_Ch2-Ch1.zen
1.967999e+01	7.071670e+01	20150708_gfpWAPLch3_G2G1\Mitosys2\Calibration\mEGFPC1_G2\H2B_mEGFP_set_0_R1_P14_K1_Ch2-Ch1.zen
1.973999e+01	7.175003e+01	20150708_gfpWAPLch3_G2G1\Mitosys2\Calibration\mEGFPC1_G2\H2B_mEGFP_set_0_R1_P14_K1_Ch2-Ch1.zen
1.979999e+01	7.185003e+01	20150708_gfpWAPLch3_G2G1\Mitosys2\Calibration\mEGFPC1_G2\H2B_mEGFP_set_0_R1_P14_K1_Ch2-Ch1.zen
1.985999e+01	6.961670e+01	20150708_gfpWAPLch3_G2G1\Mitosys2\Calibration\mEGFPC1_G2\H2B_mEGFP_set_0_R1_P14_K1_Ch2-Ch1.zen
1.991999e+01	7.121670e+01	20150708_gfpWAPLch3_G2G1\Mitosys2\Calibration\mEGFPC1_G2\H2B_mEGFP_set_0_R1_P14_K1_Ch2-Ch1.zen
1.997999e+01	6.986670e+01	20150708_gfpWAPLch3_G2G1\Mitosys2\Calibration\mEGFPC1_G2\H2B_mEGFP_set_0_R1_P14_K1_Ch2-Ch1.zen
2.003999e+01	7.241669e+01	20150708_gfpWAPLch3_G2G1\Mitosys2\Calibration\mEGFPC1_G2\H2B_mEGFP_set_0_R1_P14_K1_Ch2-Ch1.zen
2.009999e+01	7.261670e+01	20150708_gfpWAPLch3_G2G1\Mitosys2\Calibration\mEGFPC1_G2\H2B_mEGFP_set_0_R1_P14_K1_Ch2-Ch1.zen
2.015999e+01	6.661669e+01	20150708_gfpWAPLch3_G2G1\Mitosys2\Calibration\mEGFPC1_G2\H2B_mEGFP_set_0_R1_P14_K1_Ch2-Ch1.zen
2.021999e+01	6.940003e+01	20150708_gfpWAPLch3_G2G1\Mitosys2\Calibration\mEGFPC1_G2\H2B_mEGFP_set_0_R1_P14_K1_Ch2-Ch1.zen
2.027999e+01	7.136670e+01	20150708_gfpWAPLch3_G2G1\Mitosys2\Calibration\mEGFPC1_G2\H2B_mEGFP_set_0_R1_P14_K1_Ch2-Ch1.zen
2.033999e+01	7.080003e+01	20150708_gfpWAPLch3_G2G1\Mitosys2\Calibration\mEGFPC1_G2\H2B_mEGFP_set_0_R1_P14_K1_Ch2-Ch1.zen
2.039999e+01	6.878336e+01	20150708_gfpWAPLch3_G2G1\Mitosys2\Calibration\mEGFPC1_G2\H2B_mEGFP_set_0_R1_P14_K1_Ch2-Ch1.zen
2.045999e+01	6.958336e+01	20150708_gfpWAPLch3_G2G1\Mitosys2\Calibration\mEGFPC1_G2\H2B_mEGFP_set_0_R1_P14_K1_Ch2-Ch1.zen
2.051999e+01	6.803336e+01	20150708_gfpWAPLch3_G2G1\Mitosys2\Calibration\mEGFPC1_G2\H2B_mEGFP_set_0_R1_P14_K1_Ch2-Ch1.zen
2.057999e+01	6.973336e+01	20150708_gfpWAPLch3_G2G1\Mitosys2\Calibration\mEGFPC1_G2\H2B_mEGFP_set_0_R1_P14_K1_Ch2-Ch1.zen
2.063999e+01	6.843336e+01	20150708_gfpWAPLch3_G2G1\Mitosys2\Calibration\mEGFPC1_G2\H2B_mEGFP_set_0_R1_P14_K1_Ch2-Ch1.zen
2.069999e+01	6.883336e+01	20150708_gfpWAPLch3_G2G1\Mitosys2\Calibration\mEGFPC1_G2\H2B_mEGFP_set_0_R1_P14_K1_Ch2-Ch1.zen
2.075999e+01	6.913336e+01	20150708_gfpWAPLch3_G2G1\Mitosys2\Calibration\mEGFPC1_G2\H2B_mEGFP_set_0_R1_P14_K1_Ch2-Ch1.zen
2.081999e+01	7.121670e+01	20150708_gfpWAPLch3_G2G1\Mitosys2\Calibration\mEGFPC1_G2\H2B_mEGFP_set_0_R1_P14_K1_Ch2-Ch1.zen
2.087999e+01	7.213336e+01	20150708_gfpWAPLch3_G2G1\Mitosys2\Calibration\mEGFPC1_G2\H2B_mEGFP_set_0_R1_P14_K1_Ch2-Ch1.zen
2.093999e+01	7.148336e+01	20150708_gfpWAPLch3_G2G1\Mitosys2\Calibration\mEGFPC1_G2\H2B_mEGFP_set_0_R1_P14_K1_Ch2-Ch1.zen
2.099999e+01	7.126669e+01	20150708_gfpWAPLch3_G2G1\Mitosys2\Calibration\mEGFPC1_G2\H2B_mEGFP_set_0_R1_P14_K1_Ch2-Ch1.zen
2.105999e+01	7.048336e+01	20150708_gfpWAPLch3_G2G1\Mitosys2\Calibration\mEGFPC1_G2\H2B_mEGFP_set_0_R1_P14_K1_Ch2-Ch1.zen
2.111999e+01	6.960003e+01	20150708_gfpWAPLch3_G2G1\Mitosys2\Calibration\mEGFPC1_G2\H2B_mEGFP_set_0_R1_P14_K1_Ch2-Ch1.zen
2.117999e+01	6.943336e+01	20150708_gfpWAPLch3_G2G1\Mitosys2\Calibration\mEGFPC1_G2\H2B_mEGFP_set_0_R1_P14_K1_Ch2-Ch1.zen
2.123999e+01	7.130003e+01	20150708_gfpWAPLch3_G2G1\Mitosys2\Calibration\mEGFPC1_G2\H2B_mEGFP_set_0_R1_P14_K1_Ch2-Ch1.zen
2.129999e+01	7.268336e+01	20150708_gfpWAPLch3_G2G1\Mitosys2\Calibration\mEGFPC1_G2\H2B_mEGFP_set_0_R1_P14_K1_Ch2-Ch1.zen
2.135999e+01	6.790003e+01	20150708_gfpWAPLch3_G2G1\Mitosys2\Calibration\mEGFPC1_G2\H2B_mEGFP_set_0_R1_P14_K1_Ch2-Ch1.zen
2.141999e+01	6.900003e+01	20150708_gfpWAPLch3_G2G1\Mitosys2\Calibration\mEGFPC1_G2\H2B_mEGFP_set_0_R1_P14_K1_Ch2-Ch1.zen
2.147999e+01	6.753336e+01	20150708_gfpWAPLch3_G2G1\Mitosys2\Calibration\mEGFPC1_G2\H2B_mEGFP_set_0_R1_P14_K1_Ch2-Ch1.zen
2.153999e+01	6.915003e+01	20150708_gfpWAPLch3_G2G1\Mitosys2\Calibration\mEGFPC1_G2\H2B_mEGFP_set_0_R1_P14_K1_Ch2-Ch1.zen
2.159999e+01	6.590002e+01	20150708_gfpWAPLch3_G2G1\Mitosys2\Calibration\mEGFPC1_G2\H2B_mEGFP_set_0_R1_P14_K1_Ch2-Ch1.zen
2.165999e+01	6.740002e+01	20150708_gfpWAPLch3_G2G1\Mitosys2\Calibration\mEGFPC1_G2\H2B_mEGFP_set_0_R1_P14_K1_Ch2-Ch1.zen
2.171999e+01	6.693336e+01	20150708_gfpWAPLch3_G2G1\Mitosys2\Calibration\mEGFPC1_G2\H2B_mEGFP_set_0_R1_P14_K1_Ch2-Ch1.zen
2.177999e+01	6.576669e+01	20150708_gfpWAPLch3_G2G1\Mitosys2\Calibration\mEGFPC1_G2\H2B_mEGFP_set_0_R1_P14_K1_Ch2-Ch1.zen
2.183999e+01	7.020003e+01	20150708_gfpWAPLch3_G2G1\Mitosys2\Calibration\mEGFPC1_G2\H2B_mEGFP_set_0_R1_P14_K1_Ch2-Ch1.zen
2.189999e+01	6.571670e+01	20150708_gfpWAPLch3_G2G1\Mitosys2\Calibration\mEGFPC1_G2\H2B_mEGFP_set_0_R1_P14_K1_Ch2-Ch1.zen
2.195999e+01	6.646670e+01	20150708_gfpWAPLch3_G2G1\Mitosys2\Calibration\mEGFPC1_G2\H2B_mEGFP_set_0_R1_P14_K1_Ch2-Ch1.zen
2.201999e+01	6.806670e+01	20150708_gfpWAPLch3_G2G1\Mitosys2\Calibration\mEGFPC1_G2\H2B_mEGFP_set_0_R1_P14_K1_Ch2-Ch1.zen
2.207999e+01	6.730003e+01	20150708_gfpWAPLch3_G2G1\Mitosys2\Calibration\mEGFPC1_G2\H2B_mEGFP_set_0_R1_P14_K1_Ch2-Ch1.zen
2.213999e+01	6.613336e+01	20150708_gfpWAPLch3_G2G1\Mitosys2\Calibration\mEGFPC1_G2\H2B_mEGFP_set_0_R1_P14_K1_Ch2-Ch1.zen
2.219999e+01	6.828336e+01	20150708_gfpWAPLch3_G2G1\Mitosys2\Calibration\mEGFPC1_G2\H2B_mEGFP_set_0_R1_P14_K1_Ch2-Ch1.zen
2.225999e+01	6.808336e+01	20150708_gfpWAPLch3_G2G1\Mitosys2\Calibration\mEGFPC1_G2\H2B_mEGFP_set_0_R1_P14_K1_Ch2-Ch1.zen
2.231999e+01	7.253336e+01	20150708_gfpWAPLch3_G2G1\Mitosys2\Calibration\mEGFPC1_G2\H2B_mEGFP_set_0_R1_P14_K1_Ch2-Ch1.zen
2.237999e+01	6.998336e+01	20150708_gfpWAPLch3_G2G1\Mitosys2\Calibration\mEGFPC1_G2\H2B_mEGFP_set_0_R1_P14_K1_Ch2-Ch1.zen
2.243999e+01	6.723336e+01	20150708_gfpWAPLch3_G2G1\Mitosys2\Calibration\mEGFPC1_G2\H2B_mEGFP_set_0_R1_P14_K1_Ch2-Ch1.zen
2.249999e+01	7.130003e+01	20150708_gfpWAPLch3_G2G1\Mitosys2\Calibration\mEGFPC1_G2\H2B_mEGFP_set_0_R1_P14_K1_Ch2-Ch1.zen
2.255999e+01	7.176669e+01	20150708_gfpWAPLch3_G2G1\Mitosys2\Calibration\mEGFPC1_G2\H2B_mEGFP_set_0_R1_P14_K1_Ch2-Ch1.zen
2.261999e+01	6.601669e+01	20150708_gfpWAPLch3_G2G1\Mitosys2\Calibration\mEGFPC1_G2\H2B_mEGFP_set_0_R1_P14_K1_Ch2-Ch1.zen
2.267999e+01	6.563336e+01	20150708_gfpWAPLch3_G2G1\Mitosys2\Calibration\mEGFPC1_G2\H2B_mEGFP_set_0_R1_P14_K1_Ch2-Ch1.zen
2.273999e+01	6.648336e+01	20150708_gfpWAPLch3_G2G1\Mitosys2\Calibration\mEGFPC1_G2\H2B_mEGFP_set_0_R1_P14_K1_Ch2-Ch1.zen
2.279999e+01	7.028336e+01	20150708_gfpWAPLch3_G2G1\Mitosys2\Calibration\mEGFPC1_G2\H2B_mEGFP_set_0_R1_P14_K1_Ch2-Ch1.zen
2.285999e+01	6.878336e+01	20150708_gfpWAPLch3_G2G1\Mitosys2\Calibration\mEGFPC1_G2\H2B_mEGFP_set_0_R1_P14_K1_Ch2-Ch1.zen
2.291999e+01	7.041669e+01	20150708_gfpWAPLch3_G2G1\Mitosys2\Calibration\mEGFPC1_G2\H2B_mEGFP_set_0_R1_P14_K1_Ch2-Ch1.zen
2.297999e+01	6.853336e+01	20150708_gfpWAPLch3_G2G1\Mitosys2\Calibration\mEGFPC1_G2\H2B_mEGFP_set_0_R1_P14_K1_Ch2-Ch1.zen
2.303999e+01	6.613336e+01	20150708_gfpWAPLch3_G2G1\Mitosys2\Calibration\mEGFPC1_G2\H2B_mEGFP_set_0_R1_P14_K1_Ch2-Ch1.zen
2.309999e+01	6.503336e+01	20150708_gfpWAPLch3_G2G1\Mitosys2\Calibration\mEGFPC1_G2\H2B_mEGFP_set_0_R1_P14_K1_Ch2-Ch1.zen
2.315999e+01	7.023336e+01	20150708_gfpWAPLch3_G2G1\Mitosys2\Calibration\mEGFPC1_G2\H2B_mEGFP_set_0_R1_P14_K1_Ch2-Ch1.zen
2.321999e+01	6.430003e+01	20150708_gfpWAPLch3_G2G1\Mitosys2\Calibration\mEGFPC1_G2\H2B_mEGFP_set_0_R1_P14_K1_Ch2-Ch1.zen
2.327999e+01	6.490002e+01	20150708_gfpWAPLch3_G2G1\Mitosys2\Calibration\mEGFPC1_G2\H2B_mEGFP_set_0_R1_P14_K1_Ch2-Ch1.zen
2.333999e+01	6.590002e+01	20150708_gfpWAPLch3_G2G1\Mitosys2\Calibration\mEGFPC1_G2\H2B_mEGFP_set_0_R1_P14_K1_Ch2-Ch1.zen
2.339999e+01	6.953336e+01	20150708_gfpWAPLch3_G2G1\Mitosys2\Calibration\mEGFPC1_G2\H2B_mEGFP_set_0_R1_P14_K1_Ch2-Ch1.zen
2.345999e+01	6.576669e+01	20150708_gfpWAPLch3_G2G1\Mitosys2\Calibration\mEGFPC1_G2\H2B_mEGFP_set_0_R1_P14_K1_Ch2-Ch1.zen
2.351999e+01	6.528336e+01	20150708_gfpWAPLch3_G2G1\Mitosys2\Calibration\mEGFPC1_G2\H2B_mEGFP_set_0_R1_P14_K1_Ch2-Ch1.zen
2.357999e+01	6.201669e+01	20150708_gfpWAPLch3_G2G1\Mitosys2\Calibration\mEGFPC1_G2\H2B_mEGFP_set_0_R1_P14_K1_Ch2-Ch1.zen
2.363999e+01	6.096669e+01	20150708_gfpWAPLch3_G2G1\Mitosys2\Calibration\mEGFPC1_G2\H2B_mEGFP_set_0_R1_P14_K1_Ch2-Ch1.zen
2.369999e+01	6.488336e+01	20150708_gfpWAPLch3_G2G1\Mitosys2\Calibration\mEGFPC1_G2\H2B_mEGFP_set_0_R1_P14_K1_Ch2-Ch1.zen
2.375999e+01	6.443336e+01	20150708_gfpWAPLch3_G2G1\Mitosys2\Calibration\mEGFPC1_G2\H2B_mEGFP_set_0_R1_P14_K1_Ch2-Ch1.zen
2.381999e+01	6.405003e+01	20150708_gfpWAPLch3_G2G1\Mitosys2\Calibration\mEGFPC1_G2\H2B_mEGFP_set_0_R1_P14_K1_Ch2-Ch1.zen
2.387999e+01	7.051669e+01	20150708_gfpWAPLch3_G2G1\Mitosys2\Calibration\mEGFPC1_G2\H2B_mEGFP_set_0_R1_P14_K1_Ch2-Ch1.zen
2.393999e+01	6.411669e+01	20150708_gfpWAPLch3_G2G1\Mitosys2\Calibration\mEGFPC1_G2\H2B_mEGFP_set_0_R1_P14_K1_Ch2-Ch1.zen
2.399999e+01	6.705003e+01	20150708_gfpWAPLch3_G2G1\Mitosys2\Calibration\mEGFPC1_G2\H2B_mEGFP_set_0_R1_P14_K1_Ch2-Ch1.zen
2.405999e+01	6.595003e+01	20150708_gfpWAPLch3_G2G1\Mitosys2\Calibration\mEGFPC1_G2\H2B_mEGFP_set_0_R1_P14_K1_Ch2-Ch1.zen
2.411999e+01	6.283336e+01	20150708_gfpWAPLch3_G2G1\Mitosys2\Calibration\mEGFPC1_G2\H2B_mEGFP_set_0_R1_P14_K1_Ch2-Ch1.zen
2.417999e+01	6.450003e+01	20150708_gfpWAPLch3_G2G1\Mitosys2\Calibration\mEGFPC1_G2\H2B_mEGFP_set_0_R1_P14_K1_Ch2-Ch1.zen
2.423999e+01	6.521669e+01	20150708_gfpWAPLch3_G2G1\Mitosys2\Calibration\mEGFPC1_G2\H2B_mEGFP_set_0_R1_P14_K1_Ch2-Ch1.zen
2.429999e+01	6.493336e+01	20150708_gfpWAPLch3_G2G1\Mitosys2\Calibration\mEGFPC1_G2\H2B_mEGFP_set_0_R1_P14_K1_Ch2-Ch1.zen
2.435999e+01	6.810003e+01	20150708_gfpWAPLch3_G2G1\Mitosys2\Calibration\mEGFPC1_G2\H2B_mEGFP_set_0_R1_P14_K1_Ch2-Ch1.zen
2.441999e+01	6.731670e+01	20150708_gfpWAPLch3_G2G1\Mitosys2\Calibration\mEGFPC1_G2\H2B_mEGFP_set_0_R1_P14_K1_Ch2-Ch1.zen
2.447999e+01	6.243336e+01	20150708_gfpWAPLch3_G2G1\Mitosys2\Calibration\mEGFPC1_G2\H2B_mEGFP_set_0_R1_P14_K1_Ch2-Ch1.zen
2.453999e+01	6.471669e+01	20150708_gfpWAPLch3_G2G1\Mitosys2\Calibration\mEGFPC1_G2\H2B_mEGFP_set_0_R1_P14_K1_Ch2-Ch1.zen
2.459999e+01	6.781670e+01	20150708_gfpWAPLch3_G2G1\Mitosys2\Calibration\mEGFPC1_G2\H2B_mEGFP_set_0_R1_P14_K1_Ch2-Ch1.zen
2.465999e+01	6.666669e+01	20150708_gfpWAPLch3_G2G1\Mitosys2\Calibration\mEGFPC1_G2\H2B_mEGFP_set_0_R1_P14_K1_Ch2-Ch1.zen
2.471999e+01	6.688336e+01	20150708_gfpWAPLch3_G2G1\Mitosys2\Calibration\mEGFPC1_G2\H2B_mEGFP_set_0_R1_P14_K1_Ch2-Ch1.zen
2.477999e+01	6.818336e+01	20150708_gfpWAPLch3_G2G1\Mitosys2\Calibration\mEGFPC1_G2\H2B_mEGFP_set_0_R1_P14_K1_Ch2-Ch1.zen
2.483999e+01	6.460003e+01	20150708_gfpWAPLch3_G2G1\Mitosys2\Calibration\mEGFPC1_G2\H2B_mEGFP_set_0_R1_P14_K1_Ch2-Ch1.zen
2.489999e+01	6.405003e+01	20150708_gfpWAPLch3_G2G1\Mitosys2\Calibration\mEGFPC1_G2\H2B_mEGFP_set_0_R1_P14_K1_Ch2-Ch1.zen
2.495999e+01	6.515002e+01	20150708_gfpWAPLch3_G2G1\Mitosys2\Calibration\mEGFPC1_G2\H2B_mEGFP_set_0_R1_P14_K1_Ch2-Ch1.zen
2.501999e+01	6.430003e+01	20150708_gfpWAPLch3_G2G1\Mitosys2\Calibration\mEGFPC1_G2\H2B_mEGFP_set_0_R1_P14_K1_Ch2-Ch1.zen
2.507999e+01	5.971669e+01	20150708_gfpWAPLch3_G2G1\Mitosys2\Calibration\mEGFPC1_G2\H2B_mEGFP_set_0_R1_P14_K1_Ch2-Ch1.zen
2.513999e+01	6.503336e+01	20150708_gfpWAPLch3_G2G1\Mitosys2\Calibration\mEGFPC1_G2\H2B_mEGFP_set_0_R1_P14_K1_Ch2-Ch1.zen
2.519999e+01	6.541669e+01	20150708_gfpWAPLch3_G2G1\Mitosys2\Calibration\mEGFPC1_G2\H2B_mEGFP_set_0_R1_P14_K1_Ch2-Ch1.zen
2.525999e+01	6.666669e+01	20150708_gfpWAPLch3_G2G1\Mitosys2\Calibration\mEGFPC1_G2\H2B_mEGFP_set_0_R1_P14_K1_Ch2-Ch1.zen
2.531999e+01	6.345003e+01	20150708_gfpWAPLch3_G2G1\Mitosys2\Calibration\mEGFPC1_G2\H2B_mEGFP_set_0_R1_P14_K1_Ch2-Ch1.zen
2.537999e+01	6.681670e+01	20150708_gfpWAPLch3_G2G1\Mitosys2\Calibration\mEGFPC1_G2\H2B_mEGFP_set_0_R1_P14_K1_Ch2-Ch1.zen
2.543999e+01	6.786669e+01	20150708_gfpWAPLch3_G2G1\Mitosys2\Calibration\mEGFPC1_G2\H2B_mEGFP_set_0_R1_P14_K1_Ch2-Ch1.zen
2.549999e+01	6.781670e+01	20150708_gfpWAPLch3_G2G1\Mitosys2\Calibration\mEGFPC1_G2\H2B_mEGFP_set_0_R1_P14_K1_Ch2-Ch1.zen
2.555999e+01	6.693336e+01	20150708_gfpWAPLch3_G2G1\Mitosys2\Calibration\mEGFPC1_G2\H2B_mEGFP_set_0_R1_P14_K1_Ch2-Ch1.zen
2.561999e+01	6.631670e+01	20150708_gfpWAPLch3_G2G1\Mitosys2\Calibration\mEGFPC1_G2\H2B_mEGFP_set_0_R1_P14_K1_Ch2-Ch1.zen
2.567999e+01	6.510003e+01	20150708_gfpWAPLch3_G2G1\Mitosys2\Calibration\mEGFPC1_G2\H2B_mEGFP_set_0_R1_P14_K1_Ch2-Ch1.zen
2.573999e+01	6.848336e+01	20150708_gfpWAPLch3_G2G1\Mitosys2\Calibration\mEGFPC1_G2\H2B_mEGFP_set_0_R1_P14_K1_Ch2-Ch1.zen
2.579999e+01	6.240002e+01	20150708_gfpWAPLch3_G2G1\Mitosys2\Calibration\mEGFPC1_G2\H2B_mEGFP_set_0_R1_P14_K1_Ch2-Ch1.zen
2.585999e+01	6.685003e+01	20150708_gfpWAPLch3_G2G1\Mitosys2\Calibration\mEGFPC1_G2\H2B_mEGFP_set_0_R1_P14_K1_Ch2-Ch1.zen
2.591999e+01	6.380003e+01	20150708_gfpWAPLch3_G2G1\Mitosys2\Calibration\mEGFPC1_G2\H2B_mEGFP_set_0_R1_P14_K1_Ch2-Ch1.zen
2.597999e+01	6.450003e+01	20150708_gfpWAPLch3_G2G1\Mitosys2\Calibration\mEGFPC1_G2\H2B_mEGFP_set_0_R1_P14_K1_Ch2-Ch1.zen
2.603999e+01	6.318336e+01	20150708_gfpWAPLch3_G2G1\Mitosys2\Calibration\mEGFPC1_G2\H2B_mEGFP_set_0_R1_P14_K1_Ch2-Ch1.zen
2.609999e+01	6.408336e+01	20150708_gfpWAPLch3_G2G1\Mitosys2\Calibration\mEGFPC1_G2\H2B_mEGFP_set_0_R1_P14_K1_Ch2-Ch1.zen
2.615999e+01	6.388336e+01	20150708_gfpWAPLch3_G2G1\Mitosys2\Calibration\mEGFPC1_G2\H2B_mEGFP_set_0_R1_P14_K1_Ch2-Ch1.zen
2.621999e+01	6.416669e+01	20150708_gfpWAPLch3_G2G1\Mitosys2\Calibration\mEGFPC1_G2\H2B_mEGFP_set_0_R1_P14_K1_Ch2-Ch1.zen
2.627999e+01	6.536669e+01	20150708_gfpWAPLch3_G2G1\Mitosys2\Calibration\mEGFPC1_G2\H2B_mEGFP_set_0_R1_P14_K1_Ch2-Ch1.zen
2.633999e+01	6.680003e+01	20150708_gfpWAPLch3_G2G1\Mitosys2\Calibration\mEGFPC1_G2\H2B_mEGFP_set_0_R1_P14_K1_Ch2-Ch1.zen
2.639999e+01	6.636669e+01	20150708_gfpWAPLch3_G2G1\Mitosys2\Calibration\mEGFPC1_G2\H2B_mEGFP_set_0_R1_P14_K1_Ch2-Ch1.zen
2.645999e+01	6.886669e+01	20150708_gfpWAPLch3_G2G1\Mitosys2\Calibration\mEGFPC1_G2\H2B_mEGFP_set_0_R1_P14_K1_Ch2-Ch1.zen
2.651999e+01	7.118336e+01	20150708_gfpWAPLch3_G2G1\Mitosys2\Calibration\mEGFPC1_G2\H2B_mEGFP_set_0_R1_P14_K1_Ch2-Ch1.zen
2.657999e+01	6.288336e+01	20150708_gfpWAPLch3_G2G1\Mitosys2\Calibration\mEGFPC1_G2\H2B_mEGFP_set_0_R1_P14_K1_Ch2-Ch1.zen
2.663999e+01	7.040003e+01	20150708_gfpWAPLch3_G2G1\Mitosys2\Calibration\mEGFPC1_G2\H2B_mEGFP_set_0_R1_P14_K1_Ch2-Ch1.zen
2.669999e+01	6.528336e+01	20150708_gfpWAPLch3_G2G1\Mitosys2\Calibration\mEGFPC1_G2\H2B_mEGFP_set_0_R1_P14_K1_Ch2-Ch1.zen
2.675999e+01	6.841669e+01	20150708_gfpWAPLch3_G2G1\Mitosys2\Calibration\mEGFPC1_G2\H2B_mEGFP_set_0_R1_P14_K1_Ch2-Ch1.zen
2.681999e+01	7.278336e+01	20150708_gfpWAPLch3_G2G1\Mitosys2\Calibration\mEGFPC1_G2\H2B_mEGFP_set_0_R1_P14_K1_Ch2-Ch1.zen
2.687999e+01	7.476670e+01	20150708_gfpWAPLch3_G2G1\Mitosys2\Calibration\mEGFPC1_G2\H2B_mEGFP_set_0_R1_P14_K1_Ch2-Ch1.zen
2.693999e+01	7.071670e+01	20150708_gfpWAPLch3_G2G1\Mitosys2\Calibration\mEGFPC1_G2\H2B_mEGFP_set_0_R1_P14_K1_Ch2-Ch1.zen
2.699999e+01	6.988336e+01	20150708_gfpWAPLch3_G2G1\Mitosys2\Calibration\mEGFPC1_G2\H2B_mEGFP_set_0_R1_P14_K1_Ch2-Ch1.zen
2.705999e+01	7.068336e+01	20150708_gfpWAPLch3_G2G1\Mitosys2\Calibration\mEGFPC1_G2\H2B_mEGFP_set_0_R1_P14_K1_Ch2-Ch1.zen
2.711999e+01	7.330003e+01	20150708_gfpWAPLch3_G2G1\Mitosys2\Calibration\mEGFPC1_G2\H2B_mEGFP_set_0_R1_P14_K1_Ch2-Ch1.zen
2.717999e+01	7.575003e+01	20150708_gfpWAPLch3_G2G1\Mitosys2\Calibration\mEGFPC1_G2\H2B_mEGFP_set_0_R1_P14_K1_Ch2-Ch1.zen
2.723999e+01	7.253336e+01	20150708_gfpWAPLch3_G2G1\Mitosys2\Calibration\mEGFPC1_G2\H2B_mEGFP_set_0_R1_P14_K1_Ch2-Ch1.zen
2.729999e+01	6.895003e+01	20150708_gfpWAPLch3_G2G1\Mitosys2\Calibration\mEGFPC1_G2\H2B_mEGFP_set_0_R1_P14_K1_Ch2-Ch1.zen
2.735999e+01	6.936670e+01	20150708_gfpWAPLch3_G2G1\Mitosys2\Calibration\mEGFPC1_G2\H2B_mEGFP_set_0_R1_P14_K1_Ch2-Ch1.zen
2.741999e+01	6.993336e+01	20150708_gfpWAPLch3_G2G1\Mitosys2\Calibration\mEGFPC1_G2\H2B_mEGFP_set_0_R1_P14_K1_Ch2-Ch1.zen
2.747999e+01	7.213336e+01	20150708_gfpWAPLch3_G2G1\Mitosys2\Calibration\mEGFPC1_G2\H2B_mEGFP_set_0_R1_P14_K1_Ch2-Ch1.zen
2.753999e+01	6.981670e+01	20150708_gfpWAPLch3_G2G1\Mitosys2\Calibration\mEGFPC1_G2\H2B_mEGFP_set_0_R1_P14_K1_Ch2-Ch1.zen
2.759999e+01	6.676669e+01	20150708_gfpWAPLch3_G2G1\Mitosys2\Calibration\mEGFPC1_G2\H2B_mEGFP_set_0_R1_P14_K1_Ch2-Ch1.zen
2.765999e+01	6.941669e+01	20150708_gfpWAPLch3_G2G1\Mitosys2\Calibration\mEGFPC1_G2\H2B_mEGFP_set_0_R1_P14_K1_Ch2-Ch1.zen
2.771999e+01	6.593336e+01	20150708_gfpWAPLch3_G2G1\Mitosys2\Calibration\mEGFPC1_G2\H2B_mEGFP_set_0_R1_P14_K1_Ch2-Ch1.zen
2.777999e+01	6.888336e+01	20150708_gfpWAPLch3_G2G1\Mitosys2\Calibration\mEGFPC1_G2\H2B_mEGFP_set_0_R1_P14_K1_Ch2-Ch1.zen
2.783999e+01	7.075003e+01	20150708_gfpWAPLch3_G2G1\Mitosys2\Calibration\mEGFPC1_G2\H2B_mEGFP_set_0_R1_P14_K1_Ch2-Ch1.zen
2.789999e+01	7.366669e+01	20150708_gfpWAPLch3_G2G1\Mitosys2\Calibration\mEGFPC1_G2\H2B_mEGFP_set_0_R1_P14_K1_Ch2-Ch1.zen
2.795999e+01	7.165003e+01	20150708_gfpWAPLch3_G2G1\Mitosys2\Calibration\mEGFPC1_G2\H2B_mEGFP_set_0_R1_P14_K1_Ch2-Ch1.zen
2.801999e+01	7.185003e+01	20150708_gfpWAPLch3_G2G1\Mitosys2\Calibration\mEGFPC1_G2\H2B_mEGFP_set_0_R1_P14_K1_Ch2-Ch1.zen
2.807999e+01	7.236670e+01	20150708_gfpWAPLch3_G2G1\Mitosys2\Calibration\mEGFPC1_G2\H2B_mEGFP_set_0_R1_P14_K1_Ch2-Ch1.zen
2.813999e+01	7.395003e+01	20150708_gfpWAPLch3_G2G1\Mitosys2\Calibration\mEGFPC1_G2\H2B_mEGFP_set_0_R1_P14_K1_Ch2-Ch1.zen
2.819999e+01	7.218336e+01	20150708_gfpWAPLch3_G2G1\Mitosys2\Calibration\mEGFPC1_G2\H2B_mEGFP_set_0_R1_P14_K1_Ch2-Ch1.zen
2.825999e+01	7.011670e+01	20150708_gfpWAPLch3_G2G1\Mitosys2\Calibration\mEGFPC1_G2\H2B_mEGFP_set_0_R1_P14_K1_Ch2-Ch1.zen
2.831999e+01	7.448337e+01	20150708_gfpWAPLch3_G2G1\Mitosys2\Calibration\mEGFPC1_G2\H2B_mEGFP_set_0_R1_P14_K1_Ch2-Ch1.zen
2.837999e+01	7.526670e+01	20150708_gfpWAPLch3_G2G1\Mitosys2\Calibration\mEGFPC1_G2\H2B_mEGFP_set_0_R1_P14_K1_Ch2-Ch1.zen
2.843999e+01	7.421670e+01	20150708_gfpWAPLch3_G2G1\Mitosys2\Calibration\mEGFPC1_G2\H2B_mEGFP_set_0_R1_P14_K1_Ch2-Ch1.zen
2.849999e+01	6.728336e+01	20150708_gfpWAPLch3_G2G1\Mitosys2\Calibration\mEGFPC1_G2\H2B_mEGFP_set_0_R1_P14_K1_Ch2-Ch1.zen
2.855999e+01	7.093336e+01	20150708_gfpWAPLch3_G2G1\Mitosys2\Calibration\mEGFPC1_G2\H2B_mEGFP_set_0_R1_P14_K1_Ch2-Ch1.zen
2.861999e+01	7.188336e+01	20150708_gfpWAPLch3_G2G1\Mitosys2\Calibration\mEGFPC1_G2\H2B_mEGFP_set_0_R1_P14_K1_Ch2-Ch1.zen
2.867999e+01	7.111670e+01	20150708_gfpWAPLch3_G2G1\Mitosys2\Calibration\mEGFPC1_G2\H2B_mEGFP_set_0_R1_P14_K1_Ch2-Ch1.zen
2.873999e+01	7.103336e+01	20150708_gfpWAPLch3_G2G1\Mitosys2\Calibration\mEGFPC1_G2\H2B_mEGFP_set_0_R1_P14_K1_Ch2-Ch1.zen
2.879999e+01	7.015003e+01	20150708_gfpWAPLch3_G2G1\Mitosys2\Calibration\mEGFPC1_G2\H2B_mEGFP_set_0_R1_P14_K1_Ch2-Ch1.zen
2.885999e+01	7.096670e+01	20150708_gfpWAPLch3_G2G1\Mitosys2\Calibration\mEGFPC1_G2\H2B_mEGFP_set_0_R1_P14_K1_Ch2-Ch1.zen
2.891999e+01	6.868336e+01	20150708_gfpWAPLch3_G2G1\Mitosys2\Calibration\mEGFPC1_G2\H2B_mEGFP_set_0_R1_P14_K1_Ch2-Ch1.zen
2.897999e+01	6.806670e+01	20150708_gfpWAPLch3_G2G1\Mitosys2\Calibration\mEGFPC1_G2\H2B_mEGFP_set_0_R1_P14_K1_Ch2-Ch1.zen
2.903999e+01	6.771670e+01	20150708_gfpWAPLch3_G2G1\Mitosys2\Calibration\mEGFPC1_G2\H2B_mEGFP_set_0_R1_P14_K1_Ch2-Ch1.zen
2.909999e+01	6.945003e+01	20150708_gfpWAPLch3_G2G1\Mitosys2\Calibration\mEGFPC1_G2\H2B_mEGFP_set_0_R1_P14_K1_Ch2-Ch1.zen
2.915999e+01	7.160003e+01	20150708_gfpWAPLch3_G2G1\Mitosys2\Calibration\mEGFPC1_G2\H2B_mEGFP_set_0_R1_P14_K1_Ch2-Ch1.zen
2.921999e+01	7.393336e+01	20150708_gfpWAPLch3_G2G1\Mitosys2\Calibration\mEGFPC1_G2\H2B_mEGFP_set_0_R1_P14_K1_Ch2-Ch1.zen
2.927999e+01	6.810003e+01	20150708_gfpWAPLch3_G2G1\Mitosys2\Calibration\mEGFPC1_G2\H2B_mEGFP_set_0_R1_P14_K1_Ch2-Ch1.zen
2.933999e+01	7.291669e+01	20150708_gfpWAPLch3_G2G1\Mitosys2\Calibration\mEGFPC1_G2\H2B_mEGFP_set_0_R1_P14_K1_Ch2-Ch1.zen
2.939999e+01	6.916669e+01	20150708_gfpWAPLch3_G2G1\Mitosys2\Calibration\mEGFPC1_G2\H2B_mEGFP_set_0_R1_P14_K1_Ch2-Ch1.zen
2.945999e+01	7.053336e+01	20150708_gfpWAPLch3_G2G1\Mitosys2\Calibration\mEGFPC1_G2\H2B_mEGFP_set_0_R1_P14_K1_Ch2-Ch1.zen
2.951999e+01	7.113336e+01	20150708_gfpWAPLch3_G2G1\Mitosys2\Calibration\mEGFPC1_G2\H2B_mEGFP_set_0_R1_P14_K1_Ch2-Ch1.zen
2.957999e+01	6.915003e+01	20150708_gfpWAPLch3_G2G1\Mitosys2\Calibration\mEGFPC1_G2\H2B_mEGFP_set_0_R1_P14_K1_Ch2-Ch1.zen
2.963999e+01	6.970003e+01	20150708_gfpWAPLch3_G2G1\Mitosys2\Calibration\mEGFPC1_G2\H2B_mEGFP_set_0_R1_P14_K1_Ch2-Ch1.zen
2.969999e+01	7.071670e+01	20150708_gfpWAPLch3_G2G1\Mitosys2\Calibration\mEGFPC1_G2\H2B_mEGFP_set_0_R1_P14_K1_Ch2-Ch1.zen
2.975999e+01	6.900003e+01	20150708_gfpWAPLch3_G2G1\Mitosys2\Calibration\mEGFPC1_G2\H2B_mEGFP_set_0_R1_P14_K1_Ch2-Ch1.zen
2.981999e+01	6.750003e+01	20150708_gfpWAPLch3_G2G1\Mitosys2\Calibration\mEGFPC1_G2\H2B_mEGFP_set_0_R1_P14_K1_Ch2-Ch1.zen
2.987999e+01	6.618336e+01	20150708_gfpWAPLch3_G2G1\Mitosys2\Calibration\mEGFPC1_G2\H2B_mEGFP_set_0_R1_P14_K1_Ch2-Ch1.zen
2.993999e+01	6.770003e+01	20150708_gfpWAPLch3_G2G1\Mitosys2\Calibration\mEGFPC1_G2\H2B_mEGFP_set_0_R1_P14_K1_Ch2-Ch1.zen
0	9.328326e+01	20150708_gfpWAPLch3_G2G1\Mitosys2\Calibration\mEGFPC1_G2\H2B_mEGFP_set_0_R1_P15_K1_Ch2-Ch1.zen
6.000010e-02	9.446659e+01	20150708_gfpWAPLch3_G2G1\Mitosys2\Calibration\mEGFPC1_G2\H2B_mEGFP_set_0_R1_P15_K1_Ch2-Ch1.zen
1.200000e-01	9.503326e+01	20150708_gfpWAPLch3_G2G1\Mitosys2\Calibration\mEGFPC1_G2\H2B_mEGFP_set_0_R1_P15_K1_Ch2-Ch1.zen
1.800000e-01	9.544992e+01	20150708_gfpWAPLch3_G2G1\Mitosys2\Calibration\mEGFPC1_G2\H2B_mEGFP_set_0_R1_P15_K1_Ch2-Ch1.zen
2.400000e-01	9.178326e+01	20150708_gfpWAPLch3_G2G1\Mitosys2\Calibration\mEGFPC1_G2\H2B_mEGFP_set_0_R1_P15_K1_Ch2-Ch1.zen
3.000000e-01	9.236659e+01	20150708_gfpWAPLch3_G2G1\Mitosys2\Calibration\mEGFPC1_G2\H2B_mEGFP_set_0_R1_P15_K1_Ch2-Ch1.zen
3.600000e-01	9.486658e+01	20150708_gfpWAPLch3_G2G1\Mitosys2\Calibration\mEGFPC1_G2\H2B_mEGFP_set_0_R1_P15_K1_Ch2-Ch1.zen
4.200000e-01	9.179993e+01	20150708_gfpWAPLch3_G2G1\Mitosys2\Calibration\mEGFPC1_G2\H2B_mEGFP_set_0_R1_P15_K1_Ch2-Ch1.zen
4.800000e-01	9.063326e+01	20150708_gfpWAPLch3_G2G1\Mitosys2\Calibration\mEGFPC1_G2\H2B_mEGFP_set_0_R1_P15_K1_Ch2-Ch1.zen
5.400000e-01	9.256659e+01	20150708_gfpWAPLch3_G2G1\Mitosys2\Calibration\mEGFPC1_G2\H2B_mEGFP_set_0_R1_P15_K1_Ch2-Ch1.zen
6.000000e-01	9.161659e+01	20150708_gfpWAPLch3_G2G1\Mitosys2\Calibration\mEGFPC1_G2\H2B_mEGFP_set_0_R1_P15_K1_Ch2-Ch1.zen
6.600000e-01	8.726659e+01	20150708_gfpWAPLch3_G2G1\Mitosys2\Calibration\mEGFPC1_G2\H2B_mEGFP_set_0_R1_P15_K1_Ch2-Ch1.zen
7.200000e-01	8.763326e+01	20150708_gfpWAPLch3_G2G1\Mitosys2\Calibration\mEGFPC1_G2\H2B_mEGFP_set_0_R1_P15_K1_Ch2-Ch1.zen
7.800000e-01	8.643326e+01	20150708_gfpWAPLch3_G2G1\Mitosys2\Calibration\mEGFPC1_G2\H2B_mEGFP_set_0_R1_P15_K1_Ch2-Ch1.zen
8.400000e-01	8.831659e+01	20150708_gfpWAPLch3_G2G1\Mitosys2\Calibration\mEGFPC1_G2\H2B_mEGFP_set_0_R1_P15_K1_Ch2-Ch1.zen
9.000000e-01	8.716660e+01	20150708_gfpWAPLch3_G2G1\Mitosys2\Calibration\mEGFPC1_G2\H2B_mEGFP_set_0_R1_P15_K1_Ch2-Ch1.zen
9.600000e-01	8.839993e+01	20150708_gfpWAPLch3_G2G1\Mitosys2\Calibration\mEGFPC1_G2\H2B_mEGFP_set_0_R1_P15_K1_Ch2-Ch1.zen
1.020000e+00	9.183326e+01	20150708_gfpWAPLch3_G2G1\Mitosys2\Calibration\mEGFPC1_G2\H2B_mEGFP_set_0_R1_P15_K1_Ch2-Ch1.zen
1.080000e+00	8.963326e+01	20150708_gfpWAPLch3_G2G1\Mitosys2\Calibration\mEGFPC1_G2\H2B_mEGFP_set_0_R1_P15_K1_Ch2-Ch1.zen
1.140000e+00	9.078326e+01	20150708_gfpWAPLch3_G2G1\Mitosys2\Calibration\mEGFPC1_G2\H2B_mEGFP_set_0_R1_P15_K1_Ch2-Ch1.zen
1.200000e+00	8.621660e+01	20150708_gfpWAPLch3_G2G1\Mitosys2\Calibration\mEGFPC1_G2\H2B_mEGFP_set_0_R1_P15_K1_Ch2-Ch1.zen
1.260000e+00	8.416660e+01	20150708_gfpWAPLch3_G2G1\Mitosys2\Calibration\mEGFPC1_G2\H2B_mEGFP_set_0_R1_P15_K1_Ch2-Ch1.zen
1.320000e+00	8.714993e+01	20150708_gfpWAPLch3_G2G1\Mitosys2\Calibration\mEGFPC1_G2\H2B_mEGFP_set_0_R1_P15_K1_Ch2-Ch1.zen
1.380000e+00	9.103326e+01	20150708_gfpWAPLch3_G2G1\Mitosys2\Calibration\mEGFPC1_G2\H2B_mEGFP_set_0_R1_P15_K1_Ch2-Ch1.zen
1.440000e+00	8.804993e+01	20150708_gfpWAPLch3_G2G1\Mitosys2\Calibration\mEGFPC1_G2\H2B_mEGFP_set_0_R1_P15_K1_Ch2-Ch1.zen
1.500000e+00	8.989993e+01	20150708_gfpWAPLch3_G2G1\Mitosys2\Calibration\mEGFPC1_G2\H2B_mEGFP_set_0_R1_P15_K1_Ch2-Ch1.zen
1.560000e+00	8.913326e+01	20150708_gfpWAPLch3_G2G1\Mitosys2\Calibration\mEGFPC1_G2\H2B_mEGFP_set_0_R1_P15_K1_Ch2-Ch1.zen
1.620000e+00	9.004993e+01	20150708_gfpWAPLch3_G2G1\Mitosys2\Calibration\mEGFPC1_G2\H2B_mEGFP_set_0_R1_P15_K1_Ch2-Ch1.zen
1.680000e+00	9.231659e+01	20150708_gfpWAPLch3_G2G1\Mitosys2\Calibration\mEGFPC1_G2\H2B_mEGFP_set_0_R1_P15_K1_Ch2-Ch1.zen
1.740000e+00	9.404992e+01	20150708_gfpWAPLch3_G2G1\Mitosys2\Calibration\mEGFPC1_G2\H2B_mEGFP_set_0_R1_P15_K1_Ch2-Ch1.zen
1.800000e+00	8.876659e+01	20150708_gfpWAPLch3_G2G1\Mitosys2\Calibration\mEGFPC1_G2\H2B_mEGFP_set_0_R1_P15_K1_Ch2-Ch1.zen
1.860000e+00	9.023326e+01	20150708_gfpWAPLch3_G2G1\Mitosys2\Calibration\mEGFPC1_G2\H2B_mEGFP_set_0_R1_P15_K1_Ch2-Ch1.zen
1.920000e+00	9.058326e+01	20150708_gfpWAPLch3_G2G1\Mitosys2\Calibration\mEGFPC1_G2\H2B_mEGFP_set_0_R1_P15_K1_Ch2-Ch1.zen
1.980000e+00	8.709993e+01	20150708_gfpWAPLch3_G2G1\Mitosys2\Calibration\mEGFPC1_G2\H2B_mEGFP_set_0_R1_P15_K1_Ch2-Ch1.zen
2.040000e+00	8.534993e+01	20150708_gfpWAPLch3_G2G1\Mitosys2\Calibration\mEGFPC1_G2\H2B_mEGFP_set_0_R1_P15_K1_Ch2-Ch1.zen
2.100000e+00	8.698326e+01	20150708_gfpWAPLch3_G2G1\Mitosys2\Calibration\mEGFPC1_G2\H2B_mEGFP_set_0_R1_P15_K1_Ch2-Ch1.zen
2.160000e+00	8.308327e+01	20150708_gfpWAPLch3_G2G1\Mitosys2\Calibration\mEGFPC1_G2\H2B_mEGFP_set_0_R1_P15_K1_Ch2-Ch1.zen
2.220000e+00	8.753326e+01	20150708_gfpWAPLch3_G2G1\Mitosys2\Calibration\mEGFPC1_G2\H2B_mEGFP_set_0_R1_P15_K1_Ch2-Ch1.zen
2.280000e+00	8.918326e+01	20150708_gfpWAPLch3_G2G1\Mitosys2\Calibration\mEGFPC1_G2\H2B_mEGFP_set_0_R1_P15_K1_Ch2-Ch1.zen
2.340000e+00	8.854993e+01	20150708_gfpWAPLch3_G2G1\Mitosys2\Calibration\mEGFPC1_G2\H2B_mEGFP_set_0_R1_P15_K1_Ch2-Ch1.zen
2.400000e+00	8.848326e+01	20150708_gfpWAPLch3_G2G1\Mitosys2\Calibration\mEGFPC1_G2\H2B_mEGFP_set_0_R1_P15_K1_Ch2-Ch1.zen
2.460000e+00	8.828326e+01	20150708_gfpWAPLch3_G2G1\Mitosys2\Calibration\mEGFPC1_G2\H2B_mEGFP_set_0_R1_P15_K1_Ch2-Ch1.zen
2.520000e+00	9.016659e+01	20150708_gfpWAPLch3_G2G1\Mitosys2\Calibration\mEGFPC1_G2\H2B_mEGFP_set_0_R1_P15_K1_Ch2-Ch1.zen
2.580000e+00	9.038326e+01	20150708_gfpWAPLch3_G2G1\Mitosys2\Calibration\mEGFPC1_G2\H2B_mEGFP_set_0_R1_P15_K1_Ch2-Ch1.zen
2.640000e+00	8.941660e+01	20150708_gfpWAPLch3_G2G1\Mitosys2\Calibration\mEGFPC1_G2\H2B_mEGFP_set_0_R1_P15_K1_Ch2-Ch1.zen
2.700000e+00	8.819993e+01	20150708_gfpWAPLch3_G2G1\Mitosys2\Calibration\mEGFPC1_G2\H2B_mEGFP_set_0_R1_P15_K1_Ch2-Ch1.zen
2.760000e+00	9.068326e+01	20150708_gfpWAPLch3_G2G1\Mitosys2\Calibration\mEGFPC1_G2\H2B_mEGFP_set_0_R1_P15_K1_Ch2-Ch1.zen
2.820000e+00	8.636659e+01	20150708_gfpWAPLch3_G2G1\Mitosys2\Calibration\mEGFPC1_G2\H2B_mEGFP_set_0_R1_P15_K1_Ch2-Ch1.zen
2.880000e+00	8.918326e+01	20150708_gfpWAPLch3_G2G1\Mitosys2\Calibration\mEGFPC1_G2\H2B_mEGFP_set_0_R1_P15_K1_Ch2-Ch1.zen
2.940000e+00	8.761659e+01	20150708_gfpWAPLch3_G2G1\Mitosys2\Calibration\mEGFPC1_G2\H2B_mEGFP_set_0_R1_P15_K1_Ch2-Ch1.zen
3	8.774992e+01	20150708_gfpWAPLch3_G2G1\Mitosys2\Calibration\mEGFPC1_G2\H2B_mEGFP_set_0_R1_P15_K1_Ch2-Ch1.zen
3.060000e+00	8.723326e+01	20150708_gfpWAPLch3_G2G1\Mitosys2\Calibration\mEGFPC1_G2\H2B_mEGFP_set_0_R1_P15_K1_Ch2-Ch1.zen
3.120000e+00	8.611659e+01	20150708_gfpWAPLch3_G2G1\Mitosys2\Calibration\mEGFPC1_G2\H2B_mEGFP_set_0_R1_P15_K1_Ch2-Ch1.zen
3.180000e+00	8.861659e+01	20150708_gfpWAPLch3_G2G1\Mitosys2\Calibration\mEGFPC1_G2\H2B_mEGFP_set_0_R1_P15_K1_Ch2-Ch1.zen
3.240000e+00	9.009992e+01	20150708_gfpWAPLch3_G2G1\Mitosys2\Calibration\mEGFPC1_G2\H2B_mEGFP_set_0_R1_P15_K1_Ch2-Ch1.zen
3.300000e+00	8.821659e+01	20150708_gfpWAPLch3_G2G1\Mitosys2\Calibration\mEGFPC1_G2\H2B_mEGFP_set_0_R1_P15_K1_Ch2-Ch1.zen
3.360000e+00	8.549993e+01	20150708_gfpWAPLch3_G2G1\Mitosys2\Calibration\mEGFPC1_G2\H2B_mEGFP_set_0_R1_P15_K1_Ch2-Ch1.zen
3.420000e+00	8.604993e+01	20150708_gfpWAPLch3_G2G1\Mitosys2\Calibration\mEGFPC1_G2\H2B_mEGFP_set_0_R1_P15_K1_Ch2-Ch1.zen
3.480000e+00	8.451659e+01	20150708_gfpWAPLch3_G2G1\Mitosys2\Calibration\mEGFPC1_G2\H2B_mEGFP_set_0_R1_P15_K1_Ch2-Ch1.zen
3.540000e+00	8.601659e+01	20150708_gfpWAPLch3_G2G1\Mitosys2\Calibration\mEGFPC1_G2\H2B_mEGFP_set_0_R1_P15_K1_Ch2-Ch1.zen
3.600000e+00	8.853326e+01	20150708_gfpWAPLch3_G2G1\Mitosys2\Calibration\mEGFPC1_G2\H2B_mEGFP_set_0_R1_P15_K1_Ch2-Ch1.zen
3.660000e+00	8.253326e+01	20150708_gfpWAPLch3_G2G1\Mitosys2\Calibration\mEGFPC1_G2\H2B_mEGFP_set_0_R1_P15_K1_Ch2-Ch1.zen
3.720000e+00	8.304993e+01	20150708_gfpWAPLch3_G2G1\Mitosys2\Calibration\mEGFPC1_G2\H2B_mEGFP_set_0_R1_P15_K1_Ch2-Ch1.zen
3.780000e+00	8.503326e+01	20150708_gfpWAPLch3_G2G1\Mitosys2\Calibration\mEGFPC1_G2\H2B_mEGFP_set_0_R1_P15_K1_Ch2-Ch1.zen
3.840000e+00	8.021660e+01	20150708_gfpWAPLch3_G2G1\Mitosys2\Calibration\mEGFPC1_G2\H2B_mEGFP_set_0_R1_P15_K1_Ch2-Ch1.zen
3.900000e+00	9.501659e+01	20150708_gfpWAPLch3_G2G1\Mitosys2\Calibration\mEGFPC1_G2\H2B_mEGFP_set_0_R1_P15_K1_Ch2-Ch1.zen
3.960000e+00	8.778326e+01	20150708_gfpWAPLch3_G2G1\Mitosys2\Calibration\mEGFPC1_G2\H2B_mEGFP_set_0_R1_P15_K1_Ch2-Ch1.zen
4.020000e+00	8.941660e+01	20150708_gfpWAPLch3_G2G1\Mitosys2\Calibration\mEGFPC1_G2\H2B_mEGFP_set_0_R1_P15_K1_Ch2-Ch1.zen
4.080000e+00	8.828326e+01	20150708_gfpWAPLch3_G2G1\Mitosys2\Calibration\mEGFPC1_G2\H2B_mEGFP_set_0_R1_P15_K1_Ch2-Ch1.zen
4.140000e+00	9.036659e+01	20150708_gfpWAPLch3_G2G1\Mitosys2\Calibration\mEGFPC1_G2\H2B_mEGFP_set_0_R1_P15_K1_Ch2-Ch1.zen
4.200000e+00	9.184992e+01	20150708_gfpWAPLch3_G2G1\Mitosys2\Calibration\mEGFPC1_G2\H2B_mEGFP_set_0_R1_P15_K1_Ch2-Ch1.zen
4.260000e+00	8.748326e+01	20150708_gfpWAPLch3_G2G1\Mitosys2\Calibration\mEGFPC1_G2\H2B_mEGFP_set_0_R1_P15_K1_Ch2-Ch1.zen
4.320000e+00	8.914993e+01	20150708_gfpWAPLch3_G2G1\Mitosys2\Calibration\mEGFPC1_G2\H2B_mEGFP_set_0_R1_P15_K1_Ch2-Ch1.zen
4.380000e+00	8.606660e+01	20150708_gfpWAPLch3_G2G1\Mitosys2\Calibration\mEGFPC1_G2\H2B_mEGFP_set_0_R1_P15_K1_Ch2-Ch1.zen
4.440000e+00	8.761659e+01	20150708_gfpWAPLch3_G2G1\Mitosys2\Calibration\mEGFPC1_G2\H2B_mEGFP_set_0_R1_P15_K1_Ch2-Ch1.zen
4.500000e+00	9.043326e+01	20150708_gfpWAPLch3_G2G1\Mitosys2\Calibration\mEGFPC1_G2\H2B_mEGFP_set_0_R1_P15_K1_Ch2-Ch1.zen
4.560000e+00	9.018326e+01	20150708_gfpWAPLch3_G2G1\Mitosys2\Calibration\mEGFPC1_G2\H2B_mEGFP_set_0_R1_P15_K1_Ch2-Ch1.zen
4.620000e+00	8.829993e+01	20150708_gfpWAPLch3_G2G1\Mitosys2\Calibration\mEGFPC1_G2\H2B_mEGFP_set_0_R1_P15_K1_Ch2-Ch1.zen
4.680000e+00	9.204993e+01	20150708_gfpWAPLch3_G2G1\Mitosys2\Calibration\mEGFPC1_G2\H2B_mEGFP_set_0_R1_P15_K1_Ch2-Ch1.zen
4.740000e+00	9.123326e+01	20150708_gfpWAPLch3_G2G1\Mitosys2\Calibration\mEGFPC1_G2\H2B_mEGFP_set_0_R1_P15_K1_Ch2-Ch1.zen
4.800000e+00	9.214993e+01	20150708_gfpWAPLch3_G2G1\Mitosys2\Calibration\mEGFPC1_G2\H2B_mEGFP_set_0_R1_P15_K1_Ch2-Ch1.zen
4.860000e+00	9.146659e+01	20150708_gfpWAPLch3_G2G1\Mitosys2\Calibration\mEGFPC1_G2\H2B_mEGFP_set_0_R1_P15_K1_Ch2-Ch1.zen
4.920000e+00	8.769993e+01	20150708_gfpWAPLch3_G2G1\Mitosys2\Calibration\mEGFPC1_G2\H2B_mEGFP_set_0_R1_P15_K1_Ch2-Ch1.zen
4.980000e+00	9.061659e+01	20150708_gfpWAPLch3_G2G1\Mitosys2\Calibration\mEGFPC1_G2\H2B_mEGFP_set_0_R1_P15_K1_Ch2-Ch1.zen
5.040000e+00	8.871659e+01	20150708_gfpWAPLch3_G2G1\Mitosys2\Calibration\mEGFPC1_G2\H2B_mEGFP_set_0_R1_P15_K1_Ch2-Ch1.zen
5.100000e+00	8.988326e+01	20150708_gfpWAPLch3_G2G1\Mitosys2\Calibration\mEGFPC1_G2\H2B_mEGFP_set_0_R1_P15_K1_Ch2-Ch1.zen
5.160000e+00	8.638326e+01	20150708_gfpWAPLch3_G2G1\Mitosys2\Calibration\mEGFPC1_G2\H2B_mEGFP_set_0_R1_P15_K1_Ch2-Ch1.zen
5.220000e+00	8.709993e+01	20150708_gfpWAPLch3_G2G1\Mitosys2\Calibration\mEGFPC1_G2\H2B_mEGFP_set_0_R1_P15_K1_Ch2-Ch1.zen
5.280000e+00	8.651659e+01	20150708_gfpWAPLch3_G2G1\Mitosys2\Calibration\mEGFPC1_G2\H2B_mEGFP_set_0_R1_P15_K1_Ch2-Ch1.zen
5.340000e+00	8.523326e+01	20150708_gfpWAPLch3_G2G1\Mitosys2\Calibration\mEGFPC1_G2\H2B_mEGFP_set_0_R1_P15_K1_Ch2-Ch1.zen
5.400000e+00	8.976659e+01	20150708_gfpWAPLch3_G2G1\Mitosys2\Calibration\mEGFPC1_G2\H2B_mEGFP_set_0_R1_P15_K1_Ch2-Ch1.zen
5.460000e+00	8.829993e+01	20150708_gfpWAPLch3_G2G1\Mitosys2\Calibration\mEGFPC1_G2\H2B_mEGFP_set_0_R1_P15_K1_Ch2-Ch1.zen
5.520000e+00	8.766660e+01	20150708_gfpWAPLch3_G2G1\Mitosys2\Calibration\mEGFPC1_G2\H2B_mEGFP_set_0_R1_P15_K1_Ch2-Ch1.zen
5.580000e+00	8.689993e+01	20150708_gfpWAPLch3_G2G1\Mitosys2\Calibration\mEGFPC1_G2\H2B_mEGFP_set_0_R1_P15_K1_Ch2-Ch1.zen
5.640000e+00	8.886659e+01	20150708_gfpWAPLch3_G2G1\Mitosys2\Calibration\mEGFPC1_G2\H2B_mEGFP_set_0_R1_P15_K1_Ch2-Ch1.zen
5.700000e+00	9.281659e+01	20150708_gfpWAPLch3_G2G1\Mitosys2\Calibration\mEGFPC1_G2\H2B_mEGFP_set_0_R1_P15_K1_Ch2-Ch1.zen
5.760000e+00	8.749992e+01	20150708_gfpWAPLch3_G2G1\Mitosys2\Calibration\mEGFPC1_G2\H2B_mEGFP_set_0_R1_P15_K1_Ch2-Ch1.zen
5.820000e+00	8.541660e+01	20150708_gfpWAPLch3_G2G1\Mitosys2\Calibration\mEGFPC1_G2\H2B_mEGFP_set_0_R1_P15_K1_Ch2-Ch1.zen
5.880000e+00	8.333327e+01	20150708_gfpWAPLch3_G2G1\Mitosys2\Calibration\mEGFPC1_G2\H2B_mEGFP_set_0_R1_P15_K1_Ch2-Ch1.zen
5.940000e+00	8.763326e+01	20150708_gfpWAPLch3_G2G1\Mitosys2\Calibration\mEGFPC1_G2\H2B_mEGFP_set_0_R1_P15_K1_Ch2-Ch1.zen
6	8.801659e+01	20150708_gfpWAPLch3_G2G1\Mitosys2\Calibration\mEGFPC1_G2\H2B_mEGFP_set_0_R1_P15_K1_Ch2-Ch1.zen
6.060010e+00	8.748326e+01	20150708_gfpWAPLch3_G2G1\Mitosys2\Calibration\mEGFPC1_G2\H2B_mEGFP_set_0_R1_P15_K1_Ch2-Ch1.zen
6.120010e+00	8.901659e+01	20150708_gfpWAPLch3_G2G1\Mitosys2\Calibration\mEGFPC1_G2\H2B_mEGFP_set_0_R1_P15_K1_Ch2-Ch1.zen
6.180010e+00	8.566660e+01	20150708_gfpWAPLch3_G2G1\Mitosys2\Calibration\mEGFPC1_G2\H2B_mEGFP_set_0_R1_P15_K1_Ch2-Ch1.zen
6.240010e+00	8.918326e+01	20150708_gfpWAPLch3_G2G1\Mitosys2\Calibration\mEGFPC1_G2\H2B_mEGFP_set_0_R1_P15_K1_Ch2-Ch1.zen
6.300010e+00	8.341660e+01	20150708_gfpWAPLch3_G2G1\Mitosys2\Calibration\mEGFPC1_G2\H2B_mEGFP_set_0_R1_P15_K1_Ch2-Ch1.zen
6.360010e+00	8.588326e+01	20150708_gfpWAPLch3_G2G1\Mitosys2\Calibration\mEGFPC1_G2\H2B_mEGFP_set_0_R1_P15_K1_Ch2-Ch1.zen
6.420010e+00	8.603326e+01	20150708_gfpWAPLch3_G2G1\Mitosys2\Calibration\mEGFPC1_G2\H2B_mEGFP_set_0_R1_P15_K1_Ch2-Ch1.zen
6.480010e+00	8.414993e+01	20150708_gfpWAPLch3_G2G1\Mitosys2\Calibration\mEGFPC1_G2\H2B_mEGFP_set_0_R1_P15_K1_Ch2-Ch1.zen
6.540010e+00	8.653326e+01	20150708_gfpWAPLch3_G2G1\Mitosys2\Calibration\mEGFPC1_G2\H2B_mEGFP_set_0_R1_P15_K1_Ch2-Ch1.zen
6.600010e+00	8.449993e+01	20150708_gfpWAPLch3_G2G1\Mitosys2\Calibration\mEGFPC1_G2\H2B_mEGFP_set_0_R1_P15_K1_Ch2-Ch1.zen
6.660010e+00	8.483326e+01	20150708_gfpWAPLch3_G2G1\Mitosys2\Calibration\mEGFPC1_G2\H2B_mEGFP_set_0_R1_P15_K1_Ch2-Ch1.zen
6.720010e+00	8.496660e+01	20150708_gfpWAPLch3_G2G1\Mitosys2\Calibration\mEGFPC1_G2\H2B_mEGFP_set_0_R1_P15_K1_Ch2-Ch1.zen
6.780010e+00	8.673326e+01	20150708_gfpWAPLch3_G2G1\Mitosys2\Calibration\mEGFPC1_G2\H2B_mEGFP_set_0_R1_P15_K1_Ch2-Ch1.zen
6.840010e+00	8.878326e+01	20150708_gfpWAPLch3_G2G1\Mitosys2\Calibration\mEGFPC1_G2\H2B_mEGFP_set_0_R1_P15_K1_Ch2-Ch1.zen
6.900010e+00	9.206659e+01	20150708_gfpWAPLch3_G2G1\Mitosys2\Calibration\mEGFPC1_G2\H2B_mEGFP_set_0_R1_P15_K1_Ch2-Ch1.zen
6.960010e+00	9.178326e+01	20150708_gfpWAPLch3_G2G1\Mitosys2\Calibration\mEGFPC1_G2\H2B_mEGFP_set_0_R1_P15_K1_Ch2-Ch1.zen
7.020010e+00	9.226659e+01	20150708_gfpWAPLch3_G2G1\Mitosys2\Calibration\mEGFPC1_G2\H2B_mEGFP_set_0_R1_P15_K1_Ch2-Ch1.zen
7.080010e+00	9.143326e+01	20150708_gfpWAPLch3_G2G1\Mitosys2\Calibration\mEGFPC1_G2\H2B_mEGFP_set_0_R1_P15_K1_Ch2-Ch1.zen
7.140010e+00	9.103326e+01	20150708_gfpWAPLch3_G2G1\Mitosys2\Calibration\mEGFPC1_G2\H2B_mEGFP_set_0_R1_P15_K1_Ch2-Ch1.zen
7.200010e+00	9.159992e+01	20150708_gfpWAPLch3_G2G1\Mitosys2\Calibration\mEGFPC1_G2\H2B_mEGFP_set_0_R1_P15_K1_Ch2-Ch1.zen
7.260010e+00	9.038326e+01	20150708_gfpWAPLch3_G2G1\Mitosys2\Calibration\mEGFPC1_G2\H2B_mEGFP_set_0_R1_P15_K1_Ch2-Ch1.zen
7.320010e+00	9.123326e+01	20150708_gfpWAPLch3_G2G1\Mitosys2\Calibration\mEGFPC1_G2\H2B_mEGFP_set_0_R1_P15_K1_Ch2-Ch1.zen
7.380010e+00	9.213326e+01	20150708_gfpWAPLch3_G2G1\Mitosys2\Calibration\mEGFPC1_G2\H2B_mEGFP_set_0_R1_P15_K1_Ch2-Ch1.zen
7.440010e+00	9.056659e+01	20150708_gfpWAPLch3_G2G1\Mitosys2\Calibration\mEGFPC1_G2\H2B_mEGFP_set_0_R1_P15_K1_Ch2-Ch1.zen
7.500010e+00	9.044993e+01	20150708_gfpWAPLch3_G2G1\Mitosys2\Calibration\mEGFPC1_G2\H2B_mEGFP_set_0_R1_P15_K1_Ch2-Ch1.zen
7.560010e+00	9.096659e+01	20150708_gfpWAPLch3_G2G1\Mitosys2\Calibration\mEGFPC1_G2\H2B_mEGFP_set_0_R1_P15_K1_Ch2-Ch1.zen
7.620010e+00	9.361659e+01	20150708_gfpWAPLch3_G2G1\Mitosys2\Calibration\mEGFPC1_G2\H2B_mEGFP_set_0_R1_P15_K1_Ch2-Ch1.zen
7.680010e+00	9.101659e+01	20150708_gfpWAPLch3_G2G1\Mitosys2\Calibration\mEGFPC1_G2\H2B_mEGFP_set_0_R1_P15_K1_Ch2-Ch1.zen
7.740010e+00	8.928326e+01	20150708_gfpWAPLch3_G2G1\Mitosys2\Calibration\mEGFPC1_G2\H2B_mEGFP_set_0_R1_P15_K1_Ch2-Ch1.zen
7.800010e+00	9.253326e+01	20150708_gfpWAPLch3_G2G1\Mitosys2\Calibration\mEGFPC1_G2\H2B_mEGFP_set_0_R1_P15_K1_Ch2-Ch1.zen
7.860010e+00	9.366659e+01	20150708_gfpWAPLch3_G2G1\Mitosys2\Calibration\mEGFPC1_G2\H2B_mEGFP_set_0_R1_P15_K1_Ch2-Ch1.zen
7.920010e+00	9.159992e+01	20150708_gfpWAPLch3_G2G1\Mitosys2\Calibration\mEGFPC1_G2\H2B_mEGFP_set_0_R1_P15_K1_Ch2-Ch1.zen
7.980010e+00	9.224992e+01	20150708_gfpWAPLch3_G2G1\Mitosys2\Calibration\mEGFPC1_G2\H2B_mEGFP_set_0_R1_P15_K1_Ch2-Ch1.zen
8.040010e+00	8.914993e+01	20150708_gfpWAPLch3_G2G1\Mitosys2\Calibration\mEGFPC1_G2\H2B_mEGFP_set_0_R1_P15_K1_Ch2-Ch1.zen
8.100010e+00	9.229993e+01	20150708_gfpWAPLch3_G2G1\Mitosys2\Calibration\mEGFPC1_G2\H2B_mEGFP_set_0_R1_P15_K1_Ch2-Ch1.zen
8.160010e+00	9.286659e+01	20150708_gfpWAPLch3_G2G1\Mitosys2\Calibration\mEGFPC1_G2\H2B_mEGFP_set_0_R1_P15_K1_Ch2-Ch1.zen
8.220010e+00	9.426659e+01	20150708_gfpWAPLch3_G2G1\Mitosys2\Calibration\mEGFPC1_G2\H2B_mEGFP_set_0_R1_P15_K1_Ch2-Ch1.zen
8.280010e+00	9.478326e+01	20150708_gfpWAPLch3_G2G1\Mitosys2\Calibration\mEGFPC1_G2\H2B_mEGFP_set_0_R1_P15_K1_Ch2-Ch1.zen
8.340010e+00	8.824992e+01	20150708_gfpWAPLch3_G2G1\Mitosys2\Calibration\mEGFPC1_G2\H2B_mEGFP_set_0_R1_P15_K1_Ch2-Ch1.zen
8.400010e+00	9.146659e+01	20150708_gfpWAPLch3_G2G1\Mitosys2\Calibration\mEGFPC1_G2\H2B_mEGFP_set_0_R1_P15_K1_Ch2-Ch1.zen
8.460010e+00	9.281659e+01	20150708_gfpWAPLch3_G2G1\Mitosys2\Calibration\mEGFPC1_G2\H2B_mEGFP_set_0_R1_P15_K1_Ch2-Ch1.zen
8.520010e+00	8.956659e+01	20150708_gfpWAPLch3_G2G1\Mitosys2\Calibration\mEGFPC1_G2\H2B_mEGFP_set_0_R1_P15_K1_Ch2-Ch1.zen
8.580010e+00	8.806660e+01	20150708_gfpWAPLch3_G2G1\Mitosys2\Calibration\mEGFPC1_G2\H2B_mEGFP_set_0_R1_P15_K1_Ch2-Ch1.zen
8.640010e+00	9.311659e+01	20150708_gfpWAPLch3_G2G1\Mitosys2\Calibration\mEGFPC1_G2\H2B_mEGFP_set_0_R1_P15_K1_Ch2-Ch1.zen
8.700010e+00	8.933326e+01	20150708_gfpWAPLch3_G2G1\Mitosys2\Calibration\mEGFPC1_G2\H2B_mEGFP_set_0_R1_P15_K1_Ch2-Ch1.zen
8.760010e+00	9.326659e+01	20150708_gfpWAPLch3_G2G1\Mitosys2\Calibration\mEGFPC1_G2\H2B_mEGFP_set_0_R1_P15_K1_Ch2-Ch1.zen
8.820010e+00	9.224992e+01	20150708_gfpWAPLch3_G2G1\Mitosys2\Calibration\mEGFPC1_G2\H2B_mEGFP_set_0_R1_P15_K1_Ch2-Ch1.zen
8.880010e+00	9.079993e+01	20150708_gfpWAPLch3_G2G1\Mitosys2\Calibration\mEGFPC1_G2\H2B_mEGFP_set_0_R1_P15_K1_Ch2-Ch1.zen
8.940010e+00	9.651659e+01	20150708_gfpWAPLch3_G2G1\Mitosys2\Calibration\mEGFPC1_G2\H2B_mEGFP_set_0_R1_P15_K1_Ch2-Ch1.zen
9.000010e+00	8.966660e+01	20150708_gfpWAPLch3_G2G1\Mitosys2\Calibration\mEGFPC1_G2\H2B_mEGFP_set_0_R1_P15_K1_Ch2-Ch1.zen
9.060010e+00	9.079993e+01	20150708_gfpWAPLch3_G2G1\Mitosys2\Calibration\mEGFPC1_G2\H2B_mEGFP_set_0_R1_P15_K1_Ch2-Ch1.zen
9.120010e+00	9.233326e+01	20150708_gfpWAPLch3_G2G1\Mitosys2\Calibration\mEGFPC1_G2\H2B_mEGFP_set_0_R1_P15_K1_Ch2-Ch1.zen
9.180010e+00	9.031659e+01	20150708_gfpWAPLch3_G2G1\Mitosys2\Calibration\mEGFPC1_G2\H2B_mEGFP_set_0_R1_P15_K1_Ch2-Ch1.zen
9.240010e+00	8.788326e+01	20150708_gfpWAPLch3_G2G1\Mitosys2\Calibration\mEGFPC1_G2\H2B_mEGFP_set_0_R1_P15_K1_Ch2-Ch1.zen
9.300010e+00	8.806660e+01	20150708_gfpWAPLch3_G2G1\Mitosys2\Calibration\mEGFPC1_G2\H2B_mEGFP_set_0_R1_P15_K1_Ch2-Ch1.zen
9.360010e+00	9.064993e+01	20150708_gfpWAPLch3_G2G1\Mitosys2\Calibration\mEGFPC1_G2\H2B_mEGFP_set_0_R1_P15_K1_Ch2-Ch1.zen
9.420010e+00	8.739993e+01	20150708_gfpWAPLch3_G2G1\Mitosys2\Calibration\mEGFPC1_G2\H2B_mEGFP_set_0_R1_P15_K1_Ch2-Ch1.zen
9.480010e+00	9.456659e+01	20150708_gfpWAPLch3_G2G1\Mitosys2\Calibration\mEGFPC1_G2\H2B_mEGFP_set_0_R1_P15_K1_Ch2-Ch1.zen
9.540010e+00	9.591659e+01	20150708_gfpWAPLch3_G2G1\Mitosys2\Calibration\mEGFPC1_G2\H2B_mEGFP_set_0_R1_P15_K1_Ch2-Ch1.zen
9.600010e+00	9.171659e+01	20150708_gfpWAPLch3_G2G1\Mitosys2\Calibration\mEGFPC1_G2\H2B_mEGFP_set_0_R1_P15_K1_Ch2-Ch1.zen
9.660010e+00	9.126659e+01	20150708_gfpWAPLch3_G2G1\Mitosys2\Calibration\mEGFPC1_G2\H2B_mEGFP_set_0_R1_P15_K1_Ch2-Ch1.zen
9.720010e+00	9.214993e+01	20150708_gfpWAPLch3_G2G1\Mitosys2\Calibration\mEGFPC1_G2\H2B_mEGFP_set_0_R1_P15_K1_Ch2-Ch1.zen
9.780010e+00	8.911659e+01	20150708_gfpWAPLch3_G2G1\Mitosys2\Calibration\mEGFPC1_G2\H2B_mEGFP_set_0_R1_P15_K1_Ch2-Ch1.zen
9.840010e+00	8.998326e+01	20150708_gfpWAPLch3_G2G1\Mitosys2\Calibration\mEGFPC1_G2\H2B_mEGFP_set_0_R1_P15_K1_Ch2-Ch1.zen
9.900010e+00	8.968326e+01	20150708_gfpWAPLch3_G2G1\Mitosys2\Calibration\mEGFPC1_G2\H2B_mEGFP_set_0_R1_P15_K1_Ch2-Ch1.zen
9.960010e+00	9.343326e+01	20150708_gfpWAPLch3_G2G1\Mitosys2\Calibration\mEGFPC1_G2\H2B_mEGFP_set_0_R1_P15_K1_Ch2-Ch1.zen
1.002001e+01	9.151659e+01	20150708_gfpWAPLch3_G2G1\Mitosys2\Calibration\mEGFPC1_G2\H2B_mEGFP_set_0_R1_P15_K1_Ch2-Ch1.zen
1.008001e+01	9.049992e+01	20150708_gfpWAPLch3_G2G1\Mitosys2\Calibration\mEGFPC1_G2\H2B_mEGFP_set_0_R1_P15_K1_Ch2-Ch1.zen
1.014001e+01	9.148325e+01	20150708_gfpWAPLch3_G2G1\Mitosys2\Calibration\mEGFPC1_G2\H2B_mEGFP_set_0_R1_P15_K1_Ch2-Ch1.zen
1.020001e+01	9.104993e+01	20150708_gfpWAPLch3_G2G1\Mitosys2\Calibration\mEGFPC1_G2\H2B_mEGFP_set_0_R1_P15_K1_Ch2-Ch1.zen
1.026001e+01	9.233326e+01	20150708_gfpWAPLch3_G2G1\Mitosys2\Calibration\mEGFPC1_G2\H2B_mEGFP_set_0_R1_P15_K1_Ch2-Ch1.zen
1.032001e+01	9.041659e+01	20150708_gfpWAPLch3_G2G1\Mitosys2\Calibration\mEGFPC1_G2\H2B_mEGFP_set_0_R1_P15_K1_Ch2-Ch1.zen
1.038001e+01	8.848326e+01	20150708_gfpWAPLch3_G2G1\Mitosys2\Calibration\mEGFPC1_G2\H2B_mEGFP_set_0_R1_P15_K1_Ch2-Ch1.zen
1.044001e+01	8.839993e+01	20150708_gfpWAPLch3_G2G1\Mitosys2\Calibration\mEGFPC1_G2\H2B_mEGFP_set_0_R1_P15_K1_Ch2-Ch1.zen
1.050001e+01	9.219992e+01	20150708_gfpWAPLch3_G2G1\Mitosys2\Calibration\mEGFPC1_G2\H2B_mEGFP_set_0_R1_P15_K1_Ch2-Ch1.zen
1.056001e+01	9.008326e+01	20150708_gfpWAPLch3_G2G1\Mitosys2\Calibration\mEGFPC1_G2\H2B_mEGFP_set_0_R1_P15_K1_Ch2-Ch1.zen
1.062001e+01	9.089993e+01	20150708_gfpWAPLch3_G2G1\Mitosys2\Calibration\mEGFPC1_G2\H2B_mEGFP_set_0_R1_P15_K1_Ch2-Ch1.zen
1.068001e+01	9.016659e+01	20150708_gfpWAPLch3_G2G1\Mitosys2\Calibration\mEGFPC1_G2\H2B_mEGFP_set_0_R1_P15_K1_Ch2-Ch1.zen
1.074001e+01	8.993326e+01	20150708_gfpWAPLch3_G2G1\Mitosys2\Calibration\mEGFPC1_G2\H2B_mEGFP_set_0_R1_P15_K1_Ch2-Ch1.zen
1.080001e+01	9.346659e+01	20150708_gfpWAPLch3_G2G1\Mitosys2\Calibration\mEGFPC1_G2\H2B_mEGFP_set_0_R1_P15_K1_Ch2-Ch1.zen
1.086001e+01	8.973326e+01	20150708_gfpWAPLch3_G2G1\Mitosys2\Calibration\mEGFPC1_G2\H2B_mEGFP_set_0_R1_P15_K1_Ch2-Ch1.zen
1.092001e+01	8.984992e+01	20150708_gfpWAPLch3_G2G1\Mitosys2\Calibration\mEGFPC1_G2\H2B_mEGFP_set_0_R1_P15_K1_Ch2-Ch1.zen
1.098001e+01	9.348325e+01	20150708_gfpWAPLch3_G2G1\Mitosys2\Calibration\mEGFPC1_G2\H2B_mEGFP_set_0_R1_P15_K1_Ch2-Ch1.zen
1.104001e+01	9.533325e+01	20150708_gfpWAPLch3_G2G1\Mitosys2\Calibration\mEGFPC1_G2\H2B_mEGFP_set_0_R1_P15_K1_Ch2-Ch1.zen
1.110001e+01	9.024992e+01	20150708_gfpWAPLch3_G2G1\Mitosys2\Calibration\mEGFPC1_G2\H2B_mEGFP_set_0_R1_P15_K1_Ch2-Ch1.zen
1.116001e+01	8.899992e+01	20150708_gfpWAPLch3_G2G1\Mitosys2\Calibration\mEGFPC1_G2\H2B_mEGFP_set_0_R1_P15_K1_Ch2-Ch1.zen
1.122001e+01	8.906659e+01	20150708_gfpWAPLch3_G2G1\Mitosys2\Calibration\mEGFPC1_G2\H2B_mEGFP_set_0_R1_P15_K1_Ch2-Ch1.zen
1.128001e+01	8.934992e+01	20150708_gfpWAPLch3_G2G1\Mitosys2\Calibration\mEGFPC1_G2\H2B_mEGFP_set_0_R1_P15_K1_Ch2-Ch1.zen
1.134001e+01	9.104993e+01	20150708_gfpWAPLch3_G2G1\Mitosys2\Calibration\mEGFPC1_G2\H2B_mEGFP_set_0_R1_P15_K1_Ch2-Ch1.zen
1.140001e+01	8.971659e+01	20150708_gfpWAPLch3_G2G1\Mitosys2\Calibration\mEGFPC1_G2\H2B_mEGFP_set_0_R1_P15_K1_Ch2-Ch1.zen
1.146001e+01	8.881659e+01	20150708_gfpWAPLch3_G2G1\Mitosys2\Calibration\mEGFPC1_G2\H2B_mEGFP_set_0_R1_P15_K1_Ch2-Ch1.zen
1.152001e+01	8.601659e+01	20150708_gfpWAPLch3_G2G1\Mitosys2\Calibration\mEGFPC1_G2\H2B_mEGFP_set_0_R1_P15_K1_Ch2-Ch1.zen
1.158001e+01	9.179993e+01	20150708_gfpWAPLch3_G2G1\Mitosys2\Calibration\mEGFPC1_G2\H2B_mEGFP_set_0_R1_P15_K1_Ch2-Ch1.zen
1.164001e+01	8.999992e+01	20150708_gfpWAPLch3_G2G1\Mitosys2\Calibration\mEGFPC1_G2\H2B_mEGFP_set_0_R1_P15_K1_Ch2-Ch1.zen
1.170001e+01	8.848326e+01	20150708_gfpWAPLch3_G2G1\Mitosys2\Calibration\mEGFPC1_G2\H2B_mEGFP_set_0_R1_P15_K1_Ch2-Ch1.zen
1.176001e+01	9.504992e+01	20150708_gfpWAPLch3_G2G1\Mitosys2\Calibration\mEGFPC1_G2\H2B_mEGFP_set_0_R1_P15_K1_Ch2-Ch1.zen
1.182001e+01	9.149992e+01	20150708_gfpWAPLch3_G2G1\Mitosys2\Calibration\mEGFPC1_G2\H2B_mEGFP_set_0_R1_P15_K1_Ch2-Ch1.zen
1.188001e+01	8.953326e+01	20150708_gfpWAPLch3_G2G1\Mitosys2\Calibration\mEGFPC1_G2\H2B_mEGFP_set_0_R1_P15_K1_Ch2-Ch1.zen
1.194001e+01	8.806660e+01	20150708_gfpWAPLch3_G2G1\Mitosys2\Calibration\mEGFPC1_G2\H2B_mEGFP_set_0_R1_P15_K1_Ch2-Ch1.zen
1.200001e+01	9.108326e+01	20150708_gfpWAPLch3_G2G1\Mitosys2\Calibration\mEGFPC1_G2\H2B_mEGFP_set_0_R1_P15_K1_Ch2-Ch1.zen
1.206001e+01	9.129993e+01	20150708_gfpWAPLch3_G2G1\Mitosys2\Calibration\mEGFPC1_G2\H2B_mEGFP_set_0_R1_P15_K1_Ch2-Ch1.zen
1.212001e+01	9.373325e+01	20150708_gfpWAPLch3_G2G1\Mitosys2\Calibration\mEGFPC1_G2\H2B_mEGFP_set_0_R1_P15_K1_Ch2-Ch1.zen
1.218001e+01	9.019993e+01	20150708_gfpWAPLch3_G2G1\Mitosys2\Calibration\mEGFPC1_G2\H2B_mEGFP_set_0_R1_P15_K1_Ch2-Ch1.zen
1.224001e+01	9.061659e+01	20150708_gfpWAPLch3_G2G1\Mitosys2\Calibration\mEGFPC1_G2\H2B_mEGFP_set_0_R1_P15_K1_Ch2-Ch1.zen
1.230001e+01	9.406659e+01	20150708_gfpWAPLch3_G2G1\Mitosys2\Calibration\mEGFPC1_G2\H2B_mEGFP_set_0_R1_P15_K1_Ch2-Ch1.zen
1.236001e+01	8.989993e+01	20150708_gfpWAPLch3_G2G1\Mitosys2\Calibration\mEGFPC1_G2\H2B_mEGFP_set_0_R1_P15_K1_Ch2-Ch1.zen
1.242001e+01	8.688326e+01	20150708_gfpWAPLch3_G2G1\Mitosys2\Calibration\mEGFPC1_G2\H2B_mEGFP_set_0_R1_P15_K1_Ch2-Ch1.zen
1.248001e+01	8.964993e+01	20150708_gfpWAPLch3_G2G1\Mitosys2\Calibration\mEGFPC1_G2\H2B_mEGFP_set_0_R1_P15_K1_Ch2-Ch1.zen
1.254001e+01	8.644993e+01	20150708_gfpWAPLch3_G2G1\Mitosys2\Calibration\mEGFPC1_G2\H2B_mEGFP_set_0_R1_P15_K1_Ch2-Ch1.zen
1.260001e+01	8.419993e+01	20150708_gfpWAPLch3_G2G1\Mitosys2\Calibration\mEGFPC1_G2\H2B_mEGFP_set_0_R1_P15_K1_Ch2-Ch1.zen
1.266001e+01	8.886659e+01	20150708_gfpWAPLch3_G2G1\Mitosys2\Calibration\mEGFPC1_G2\H2B_mEGFP_set_0_R1_P15_K1_Ch2-Ch1.zen
1.272001e+01	8.783326e+01	20150708_gfpWAPLch3_G2G1\Mitosys2\Calibration\mEGFPC1_G2\H2B_mEGFP_set_0_R1_P15_K1_Ch2-Ch1.zen
1.278001e+01	9.339993e+01	20150708_gfpWAPLch3_G2G1\Mitosys2\Calibration\mEGFPC1_G2\H2B_mEGFP_set_0_R1_P15_K1_Ch2-Ch1.zen
1.284001e+01	9.108326e+01	20150708_gfpWAPLch3_G2G1\Mitosys2\Calibration\mEGFPC1_G2\H2B_mEGFP_set_0_R1_P15_K1_Ch2-Ch1.zen
1.290001e+01	8.753326e+01	20150708_gfpWAPLch3_G2G1\Mitosys2\Calibration\mEGFPC1_G2\H2B_mEGFP_set_0_R1_P15_K1_Ch2-Ch1.zen
1.296001e+01	8.726659e+01	20150708_gfpWAPLch3_G2G1\Mitosys2\Calibration\mEGFPC1_G2\H2B_mEGFP_set_0_R1_P15_K1_Ch2-Ch1.zen
1.302001e+01	9.041659e+01	20150708_gfpWAPLch3_G2G1\Mitosys2\Calibration\mEGFPC1_G2\H2B_mEGFP_set_0_R1_P15_K1_Ch2-Ch1.zen
1.308001e+01	8.793326e+01	20150708_gfpWAPLch3_G2G1\Mitosys2\Calibration\mEGFPC1_G2\H2B_mEGFP_set_0_R1_P15_K1_Ch2-Ch1.zen
1.314001e+01	8.978326e+01	20150708_gfpWAPLch3_G2G1\Mitosys2\Calibration\mEGFPC1_G2\H2B_mEGFP_set_0_R1_P15_K1_Ch2-Ch1.zen
1.320001e+01	8.798326e+01	20150708_gfpWAPLch3_G2G1\Mitosys2\Calibration\mEGFPC1_G2\H2B_mEGFP_set_0_R1_P15_K1_Ch2-Ch1.zen
1.326001e+01	8.928326e+01	20150708_gfpWAPLch3_G2G1\Mitosys2\Calibration\mEGFPC1_G2\H2B_mEGFP_set_0_R1_P15_K1_Ch2-Ch1.zen
1.332001e+01	8.553326e+01	20150708_gfpWAPLch3_G2G1\Mitosys2\Calibration\mEGFPC1_G2\H2B_mEGFP_set_0_R1_P15_K1_Ch2-Ch1.zen
1.338001e+01	8.819993e+01	20150708_gfpWAPLch3_G2G1\Mitosys2\Calibration\mEGFPC1_G2\H2B_mEGFP_set_0_R1_P15_K1_Ch2-Ch1.zen
1.344001e+01	9.398325e+01	20150708_gfpWAPLch3_G2G1\Mitosys2\Calibration\mEGFPC1_G2\H2B_mEGFP_set_0_R1_P15_K1_Ch2-Ch1.zen
1.350001e+01	8.758326e+01	20150708_gfpWAPLch3_G2G1\Mitosys2\Calibration\mEGFPC1_G2\H2B_mEGFP_set_0_R1_P15_K1_Ch2-Ch1.zen
1.356001e+01	9.033326e+01	20150708_gfpWAPLch3_G2G1\Mitosys2\Calibration\mEGFPC1_G2\H2B_mEGFP_set_0_R1_P15_K1_Ch2-Ch1.zen
1.362001e+01	9.014993e+01	20150708_gfpWAPLch3_G2G1\Mitosys2\Calibration\mEGFPC1_G2\H2B_mEGFP_set_0_R1_P15_K1_Ch2-Ch1.zen
1.368001e+01	8.518327e+01	20150708_gfpWAPLch3_G2G1\Mitosys2\Calibration\mEGFPC1_G2\H2B_mEGFP_set_0_R1_P15_K1_Ch2-Ch1.zen
1.374001e+01	8.403326e+01	20150708_gfpWAPLch3_G2G1\Mitosys2\Calibration\mEGFPC1_G2\H2B_mEGFP_set_0_R1_P15_K1_Ch2-Ch1.zen
1.380001e+01	8.784993e+01	20150708_gfpWAPLch3_G2G1\Mitosys2\Calibration\mEGFPC1_G2\H2B_mEGFP_set_0_R1_P15_K1_Ch2-Ch1.zen
1.386001e+01	8.893326e+01	20150708_gfpWAPLch3_G2G1\Mitosys2\Calibration\mEGFPC1_G2\H2B_mEGFP_set_0_R1_P15_K1_Ch2-Ch1.zen
1.392001e+01	9.096659e+01	20150708_gfpWAPLch3_G2G1\Mitosys2\Calibration\mEGFPC1_G2\H2B_mEGFP_set_0_R1_P15_K1_Ch2-Ch1.zen
1.398001e+01	9.046659e+01	20150708_gfpWAPLch3_G2G1\Mitosys2\Calibration\mEGFPC1_G2\H2B_mEGFP_set_0_R1_P15_K1_Ch2-Ch1.zen
1.404001e+01	8.848326e+01	20150708_gfpWAPLch3_G2G1\Mitosys2\Calibration\mEGFPC1_G2\H2B_mEGFP_set_0_R1_P15_K1_Ch2-Ch1.zen
1.410001e+01	8.991660e+01	20150708_gfpWAPLch3_G2G1\Mitosys2\Calibration\mEGFPC1_G2\H2B_mEGFP_set_0_R1_P15_K1_Ch2-Ch1.zen
1.416001e+01	8.764993e+01	20150708_gfpWAPLch3_G2G1\Mitosys2\Calibration\mEGFPC1_G2\H2B_mEGFP_set_0_R1_P15_K1_Ch2-Ch1.zen
1.422001e+01	8.621660e+01	20150708_gfpWAPLch3_G2G1\Mitosys2\Calibration\mEGFPC1_G2\H2B_mEGFP_set_0_R1_P15_K1_Ch2-Ch1.zen
1.428001e+01	9.184992e+01	20150708_gfpWAPLch3_G2G1\Mitosys2\Calibration\mEGFPC1_G2\H2B_mEGFP_set_0_R1_P15_K1_Ch2-Ch1.zen
1.434001e+01	8.894993e+01	20150708_gfpWAPLch3_G2G1\Mitosys2\Calibration\mEGFPC1_G2\H2B_mEGFP_set_0_R1_P15_K1_Ch2-Ch1.zen
1.440001e+01	8.699992e+01	20150708_gfpWAPLch3_G2G1\Mitosys2\Calibration\mEGFPC1_G2\H2B_mEGFP_set_0_R1_P15_K1_Ch2-Ch1.zen
1.446001e+01	8.683326e+01	20150708_gfpWAPLch3_G2G1\Mitosys2\Calibration\mEGFPC1_G2\H2B_mEGFP_set_0_R1_P15_K1_Ch2-Ch1.zen
1.452001e+01	9.278326e+01	20150708_gfpWAPLch3_G2G1\Mitosys2\Calibration\mEGFPC1_G2\H2B_mEGFP_set_0_R1_P15_K1_Ch2-Ch1.zen
1.458001e+01	8.849992e+01	20150708_gfpWAPLch3_G2G1\Mitosys2\Calibration\mEGFPC1_G2\H2B_mEGFP_set_0_R1_P15_K1_Ch2-Ch1.zen
1.464001e+01	8.958326e+01	20150708_gfpWAPLch3_G2G1\Mitosys2\Calibration\mEGFPC1_G2\H2B_mEGFP_set_0_R1_P15_K1_Ch2-Ch1.zen
1.470001e+01	8.971659e+01	20150708_gfpWAPLch3_G2G1\Mitosys2\Calibration\mEGFPC1_G2\H2B_mEGFP_set_0_R1_P15_K1_Ch2-Ch1.zen
1.476001e+01	8.506660e+01	20150708_gfpWAPLch3_G2G1\Mitosys2\Calibration\mEGFPC1_G2\H2B_mEGFP_set_0_R1_P15_K1_Ch2-Ch1.zen
1.482001e+01	8.633326e+01	20150708_gfpWAPLch3_G2G1\Mitosys2\Calibration\mEGFPC1_G2\H2B_mEGFP_set_0_R1_P15_K1_Ch2-Ch1.zen
1.488001e+01	9.081659e+01	20150708_gfpWAPLch3_G2G1\Mitosys2\Calibration\mEGFPC1_G2\H2B_mEGFP_set_0_R1_P15_K1_Ch2-Ch1.zen
1.494001e+01	8.604993e+01	20150708_gfpWAPLch3_G2G1\Mitosys2\Calibration\mEGFPC1_G2\H2B_mEGFP_set_0_R1_P15_K1_Ch2-Ch1.zen
1.500001e+01	8.931659e+01	20150708_gfpWAPLch3_G2G1\Mitosys2\Calibration\mEGFPC1_G2\H2B_mEGFP_set_0_R1_P15_K1_Ch2-Ch1.zen
1.506001e+01	8.861659e+01	20150708_gfpWAPLch3_G2G1\Mitosys2\Calibration\mEGFPC1_G2\H2B_mEGFP_set_0_R1_P15_K1_Ch2-Ch1.zen
1.512001e+01	9.094992e+01	20150708_gfpWAPLch3_G2G1\Mitosys2\Calibration\mEGFPC1_G2\H2B_mEGFP_set_0_R1_P15_K1_Ch2-Ch1.zen
1.518001e+01	8.584993e+01	20150708_gfpWAPLch3_G2G1\Mitosys2\Calibration\mEGFPC1_G2\H2B_mEGFP_set_0_R1_P15_K1_Ch2-Ch1.zen
1.524001e+01	8.719993e+01	20150708_gfpWAPLch3_G2G1\Mitosys2\Calibration\mEGFPC1_G2\H2B_mEGFP_set_0_R1_P15_K1_Ch2-Ch1.zen
1.530001e+01	9.028326e+01	20150708_gfpWAPLch3_G2G1\Mitosys2\Calibration\mEGFPC1_G2\H2B_mEGFP_set_0_R1_P15_K1_Ch2-Ch1.zen
1.536001e+01	8.401659e+01	20150708_gfpWAPLch3_G2G1\Mitosys2\Calibration\mEGFPC1_G2\H2B_mEGFP_set_0_R1_P15_K1_Ch2-Ch1.zen
1.542001e+01	8.916660e+01	20150708_gfpWAPLch3_G2G1\Mitosys2\Calibration\mEGFPC1_G2\H2B_mEGFP_set_0_R1_P15_K1_Ch2-Ch1.zen
1.548001e+01	8.309993e+01	20150708_gfpWAPLch3_G2G1\Mitosys2\Calibration\mEGFPC1_G2\H2B_mEGFP_set_0_R1_P15_K1_Ch2-Ch1.zen
1.554001e+01	8.363326e+01	20150708_gfpWAPLch3_G2G1\Mitosys2\Calibration\mEGFPC1_G2\H2B_mEGFP_set_0_R1_P15_K1_Ch2-Ch1.zen
1.560001e+01	8.411660e+01	20150708_gfpWAPLch3_G2G1\Mitosys2\Calibration\mEGFPC1_G2\H2B_mEGFP_set_0_R1_P15_K1_Ch2-Ch1.zen
1.566001e+01	8.388326e+01	20150708_gfpWAPLch3_G2G1\Mitosys2\Calibration\mEGFPC1_G2\H2B_mEGFP_set_0_R1_P15_K1_Ch2-Ch1.zen
1.572001e+01	8.514993e+01	20150708_gfpWAPLch3_G2G1\Mitosys2\Calibration\mEGFPC1_G2\H2B_mEGFP_set_0_R1_P15_K1_Ch2-Ch1.zen
1.578001e+01	8.371660e+01	20150708_gfpWAPLch3_G2G1\Mitosys2\Calibration\mEGFPC1_G2\H2B_mEGFP_set_0_R1_P15_K1_Ch2-Ch1.zen
1.584001e+01	8.074993e+01	20150708_gfpWAPLch3_G2G1\Mitosys2\Calibration\mEGFPC1_G2\H2B_mEGFP_set_0_R1_P15_K1_Ch2-Ch1.zen
1.590001e+01	8.578326e+01	20150708_gfpWAPLch3_G2G1\Mitosys2\Calibration\mEGFPC1_G2\H2B_mEGFP_set_0_R1_P15_K1_Ch2-Ch1.zen
1.596001e+01	8.031660e+01	20150708_gfpWAPLch3_G2G1\Mitosys2\Calibration\mEGFPC1_G2\H2B_mEGFP_set_0_R1_P15_K1_Ch2-Ch1.zen
1.602001e+01	8.721659e+01	20150708_gfpWAPLch3_G2G1\Mitosys2\Calibration\mEGFPC1_G2\H2B_mEGFP_set_0_R1_P15_K1_Ch2-Ch1.zen
1.608001e+01	8.293327e+01	20150708_gfpWAPLch3_G2G1\Mitosys2\Calibration\mEGFPC1_G2\H2B_mEGFP_set_0_R1_P15_K1_Ch2-Ch1.zen
1.614001e+01	8.044994e+01	20150708_gfpWAPLch3_G2G1\Mitosys2\Calibration\mEGFPC1_G2\H2B_mEGFP_set_0_R1_P15_K1_Ch2-Ch1.zen
1.620001e+01	8.456660e+01	20150708_gfpWAPLch3_G2G1\Mitosys2\Calibration\mEGFPC1_G2\H2B_mEGFP_set_0_R1_P15_K1_Ch2-Ch1.zen
1.626001e+01	8.163326e+01	20150708_gfpWAPLch3_G2G1\Mitosys2\Calibration\mEGFPC1_G2\H2B_mEGFP_set_0_R1_P15_K1_Ch2-Ch1.zen
1.632001e+01	8.629993e+01	20150708_gfpWAPLch3_G2G1\Mitosys2\Calibration\mEGFPC1_G2\H2B_mEGFP_set_0_R1_P15_K1_Ch2-Ch1.zen
1.638001e+01	8.573326e+01	20150708_gfpWAPLch3_G2G1\Mitosys2\Calibration\mEGFPC1_G2\H2B_mEGFP_set_0_R1_P15_K1_Ch2-Ch1.zen
1.644001e+01	8.784993e+01	20150708_gfpWAPLch3_G2G1\Mitosys2\Calibration\mEGFPC1_G2\H2B_mEGFP_set_0_R1_P15_K1_Ch2-Ch1.zen
1.650001e+01	8.633326e+01	20150708_gfpWAPLch3_G2G1\Mitosys2\Calibration\mEGFPC1_G2\H2B_mEGFP_set_0_R1_P15_K1_Ch2-Ch1.zen
1.656001e+01	8.429993e+01	20150708_gfpWAPLch3_G2G1\Mitosys2\Calibration\mEGFPC1_G2\H2B_mEGFP_set_0_R1_P15_K1_Ch2-Ch1.zen
1.662001e+01	8.521660e+01	20150708_gfpWAPLch3_G2G1\Mitosys2\Calibration\mEGFPC1_G2\H2B_mEGFP_set_0_R1_P15_K1_Ch2-Ch1.zen
1.668001e+01	8.009993e+01	20150708_gfpWAPLch3_G2G1\Mitosys2\Calibration\mEGFPC1_G2\H2B_mEGFP_set_0_R1_P15_K1_Ch2-Ch1.zen
1.674001e+01	7.959994e+01	20150708_gfpWAPLch3_G2G1\Mitosys2\Calibration\mEGFPC1_G2\H2B_mEGFP_set_0_R1_P15_K1_Ch2-Ch1.zen
1.680001e+01	8.053326e+01	20150708_gfpWAPLch3_G2G1\Mitosys2\Calibration\mEGFPC1_G2\H2B_mEGFP_set_0_R1_P15_K1_Ch2-Ch1.zen
1.686001e+01	8.724992e+01	20150708_gfpWAPLch3_G2G1\Mitosys2\Calibration\mEGFPC1_G2\H2B_mEGFP_set_0_R1_P15_K1_Ch2-Ch1.zen
1.692001e+01	8.446660e+01	20150708_gfpWAPLch3_G2G1\Mitosys2\Calibration\mEGFPC1_G2\H2B_mEGFP_set_0_R1_P15_K1_Ch2-Ch1.zen
1.698001e+01	8.733326e+01	20150708_gfpWAPLch3_G2G1\Mitosys2\Calibration\mEGFPC1_G2\H2B_mEGFP_set_0_R1_P15_K1_Ch2-Ch1.zen
1.704001e+01	8.709993e+01	20150708_gfpWAPLch3_G2G1\Mitosys2\Calibration\mEGFPC1_G2\H2B_mEGFP_set_0_R1_P15_K1_Ch2-Ch1.zen
1.710001e+01	8.539993e+01	20150708_gfpWAPLch3_G2G1\Mitosys2\Calibration\mEGFPC1_G2\H2B_mEGFP_set_0_R1_P15_K1_Ch2-Ch1.zen
1.716002e+01	8.724992e+01	20150708_gfpWAPLch3_G2G1\Mitosys2\Calibration\mEGFPC1_G2\H2B_mEGFP_set_0_R1_P15_K1_Ch2-Ch1.zen
1.722001e+01	8.709993e+01	20150708_gfpWAPLch3_G2G1\Mitosys2\Calibration\mEGFPC1_G2\H2B_mEGFP_set_0_R1_P15_K1_Ch2-Ch1.zen
1.728001e+01	8.259993e+01	20150708_gfpWAPLch3_G2G1\Mitosys2\Calibration\mEGFPC1_G2\H2B_mEGFP_set_0_R1_P15_K1_Ch2-Ch1.zen
1.734001e+01	8.599993e+01	20150708_gfpWAPLch3_G2G1\Mitosys2\Calibration\mEGFPC1_G2\H2B_mEGFP_set_0_R1_P15_K1_Ch2-Ch1.zen
1.740001e+01	8.531660e+01	20150708_gfpWAPLch3_G2G1\Mitosys2\Calibration\mEGFPC1_G2\H2B_mEGFP_set_0_R1_P15_K1_Ch2-Ch1.zen
1.746001e+01	8.999992e+01	20150708_gfpWAPLch3_G2G1\Mitosys2\Calibration\mEGFPC1_G2\H2B_mEGFP_set_0_R1_P15_K1_Ch2-Ch1.zen
1.752001e+01	8.868326e+01	20150708_gfpWAPLch3_G2G1\Mitosys2\Calibration\mEGFPC1_G2\H2B_mEGFP_set_0_R1_P15_K1_Ch2-Ch1.zen
1.758002e+01	8.921659e+01	20150708_gfpWAPLch3_G2G1\Mitosys2\Calibration\mEGFPC1_G2\H2B_mEGFP_set_0_R1_P15_K1_Ch2-Ch1.zen
1.764001e+01	9.136659e+01	20150708_gfpWAPLch3_G2G1\Mitosys2\Calibration\mEGFPC1_G2\H2B_mEGFP_set_0_R1_P15_K1_Ch2-Ch1.zen
1.770001e+01	8.779993e+01	20150708_gfpWAPLch3_G2G1\Mitosys2\Calibration\mEGFPC1_G2\H2B_mEGFP_set_0_R1_P15_K1_Ch2-Ch1.zen
1.776002e+01	8.934992e+01	20150708_gfpWAPLch3_G2G1\Mitosys2\Calibration\mEGFPC1_G2\H2B_mEGFP_set_0_R1_P15_K1_Ch2-Ch1.zen
1.782001e+01	9.051659e+01	20150708_gfpWAPLch3_G2G1\Mitosys2\Calibration\mEGFPC1_G2\H2B_mEGFP_set_0_R1_P15_K1_Ch2-Ch1.zen
1.788001e+01	9.034992e+01	20150708_gfpWAPLch3_G2G1\Mitosys2\Calibration\mEGFPC1_G2\H2B_mEGFP_set_0_R1_P15_K1_Ch2-Ch1.zen
1.794002e+01	8.609993e+01	20150708_gfpWAPLch3_G2G1\Mitosys2\Calibration\mEGFPC1_G2\H2B_mEGFP_set_0_R1_P15_K1_Ch2-Ch1.zen
1.800002e+01	9.124992e+01	20150708_gfpWAPLch3_G2G1\Mitosys2\Calibration\mEGFPC1_G2\H2B_mEGFP_set_0_R1_P15_K1_Ch2-Ch1.zen
1.806001e+01	8.828326e+01	20150708_gfpWAPLch3_G2G1\Mitosys2\Calibration\mEGFPC1_G2\H2B_mEGFP_set_0_R1_P15_K1_Ch2-Ch1.zen
1.812001e+01	8.456660e+01	20150708_gfpWAPLch3_G2G1\Mitosys2\Calibration\mEGFPC1_G2\H2B_mEGFP_set_0_R1_P15_K1_Ch2-Ch1.zen
1.818002e+01	8.931659e+01	20150708_gfpWAPLch3_G2G1\Mitosys2\Calibration\mEGFPC1_G2\H2B_mEGFP_set_0_R1_P15_K1_Ch2-Ch1.zen
1.824002e+01	8.938326e+01	20150708_gfpWAPLch3_G2G1\Mitosys2\Calibration\mEGFPC1_G2\H2B_mEGFP_set_0_R1_P15_K1_Ch2-Ch1.zen
1.830001e+01	8.679993e+01	20150708_gfpWAPLch3_G2G1\Mitosys2\Calibration\mEGFPC1_G2\H2B_mEGFP_set_0_R1_P15_K1_Ch2-Ch1.zen
1.836002e+01	9.054993e+01	20150708_gfpWAPLch3_G2G1\Mitosys2\Calibration\mEGFPC1_G2\H2B_mEGFP_set_0_R1_P15_K1_Ch2-Ch1.zen
1.842002e+01	8.451659e+01	20150708_gfpWAPLch3_G2G1\Mitosys2\Calibration\mEGFPC1_G2\H2B_mEGFP_set_0_R1_P15_K1_Ch2-Ch1.zen
1.848001e+01	9.071659e+01	20150708_gfpWAPLch3_G2G1\Mitosys2\Calibration\mEGFPC1_G2\H2B_mEGFP_set_0_R1_P15_K1_Ch2-Ch1.zen
1.854002e+01	8.881659e+01	20150708_gfpWAPLch3_G2G1\Mitosys2\Calibration\mEGFPC1_G2\H2B_mEGFP_set_0_R1_P15_K1_Ch2-Ch1.zen
1.860002e+01	8.653326e+01	20150708_gfpWAPLch3_G2G1\Mitosys2\Calibration\mEGFPC1_G2\H2B_mEGFP_set_0_R1_P15_K1_Ch2-Ch1.zen
1.866002e+01	9.233326e+01	20150708_gfpWAPLch3_G2G1\Mitosys2\Calibration\mEGFPC1_G2\H2B_mEGFP_set_0_R1_P15_K1_Ch2-Ch1.zen
1.872002e+01	8.361660e+01	20150708_gfpWAPLch3_G2G1\Mitosys2\Calibration\mEGFPC1_G2\H2B_mEGFP_set_0_R1_P15_K1_Ch2-Ch1.zen
1.878002e+01	9.013326e+01	20150708_gfpWAPLch3_G2G1\Mitosys2\Calibration\mEGFPC1_G2\H2B_mEGFP_set_0_R1_P15_K1_Ch2-Ch1.zen
1.884002e+01	8.743326e+01	20150708_gfpWAPLch3_G2G1\Mitosys2\Calibration\mEGFPC1_G2\H2B_mEGFP_set_0_R1_P15_K1_Ch2-Ch1.zen
1.890001e+01	8.486659e+01	20150708_gfpWAPLch3_G2G1\Mitosys2\Calibration\mEGFPC1_G2\H2B_mEGFP_set_0_R1_P15_K1_Ch2-Ch1.zen
1.896002e+01	8.976659e+01	20150708_gfpWAPLch3_G2G1\Mitosys2\Calibration\mEGFPC1_G2\H2B_mEGFP_set_0_R1_P15_K1_Ch2-Ch1.zen
1.902002e+01	8.676659e+01	20150708_gfpWAPLch3_G2G1\Mitosys2\Calibration\mEGFPC1_G2\H2B_mEGFP_set_0_R1_P15_K1_Ch2-Ch1.zen
1.908002e+01	8.791660e+01	20150708_gfpWAPLch3_G2G1\Mitosys2\Calibration\mEGFPC1_G2\H2B_mEGFP_set_0_R1_P15_K1_Ch2-Ch1.zen
1.914002e+01	8.611659e+01	20150708_gfpWAPLch3_G2G1\Mitosys2\Calibration\mEGFPC1_G2\H2B_mEGFP_set_0_R1_P15_K1_Ch2-Ch1.zen
1.920002e+01	8.651659e+01	20150708_gfpWAPLch3_G2G1\Mitosys2\Calibration\mEGFPC1_G2\H2B_mEGFP_set_0_R1_P15_K1_Ch2-Ch1.zen
1.926002e+01	9.111659e+01	20150708_gfpWAPLch3_G2G1\Mitosys2\Calibration\mEGFPC1_G2\H2B_mEGFP_set_0_R1_P15_K1_Ch2-Ch1.zen
1.932002e+01	8.934992e+01	20150708_gfpWAPLch3_G2G1\Mitosys2\Calibration\mEGFPC1_G2\H2B_mEGFP_set_0_R1_P15_K1_Ch2-Ch1.zen
1.938002e+01	8.923326e+01	20150708_gfpWAPLch3_G2G1\Mitosys2\Calibration\mEGFPC1_G2\H2B_mEGFP_set_0_R1_P15_K1_Ch2-Ch1.zen
1.944002e+01	9.638326e+01	20150708_gfpWAPLch3_G2G1\Mitosys2\Calibration\mEGFPC1_G2\H2B_mEGFP_set_0_R1_P15_K1_Ch2-Ch1.zen
1.950002e+01	8.876659e+01	20150708_gfpWAPLch3_G2G1\Mitosys2\Calibration\mEGFPC1_G2\H2B_mEGFP_set_0_R1_P15_K1_Ch2-Ch1.zen
1.956002e+01	9.079993e+01	20150708_gfpWAPLch3_G2G1\Mitosys2\Calibration\mEGFPC1_G2\H2B_mEGFP_set_0_R1_P15_K1_Ch2-Ch1.zen
1.962002e+01	8.636659e+01	20150708_gfpWAPLch3_G2G1\Mitosys2\Calibration\mEGFPC1_G2\H2B_mEGFP_set_0_R1_P15_K1_Ch2-Ch1.zen
1.968002e+01	8.704993e+01	20150708_gfpWAPLch3_G2G1\Mitosys2\Calibration\mEGFPC1_G2\H2B_mEGFP_set_0_R1_P15_K1_Ch2-Ch1.zen
1.974002e+01	9.128326e+01	20150708_gfpWAPLch3_G2G1\Mitosys2\Calibration\mEGFPC1_G2\H2B_mEGFP_set_0_R1_P15_K1_Ch2-Ch1.zen
1.980002e+01	8.868326e+01	20150708_gfpWAPLch3_G2G1\Mitosys2\Calibration\mEGFPC1_G2\H2B_mEGFP_set_0_R1_P15_K1_Ch2-Ch1.zen
1.986002e+01	9.009992e+01	20150708_gfpWAPLch3_G2G1\Mitosys2\Calibration\mEGFPC1_G2\H2B_mEGFP_set_0_R1_P15_K1_Ch2-Ch1.zen
1.992002e+01	8.478326e+01	20150708_gfpWAPLch3_G2G1\Mitosys2\Calibration\mEGFPC1_G2\H2B_mEGFP_set_0_R1_P15_K1_Ch2-Ch1.zen
1.998002e+01	8.871659e+01	20150708_gfpWAPLch3_G2G1\Mitosys2\Calibration\mEGFPC1_G2\H2B_mEGFP_set_0_R1_P15_K1_Ch2-Ch1.zen
2.004002e+01	9.234992e+01	20150708_gfpWAPLch3_G2G1\Mitosys2\Calibration\mEGFPC1_G2\H2B_mEGFP_set_0_R1_P15_K1_Ch2-Ch1.zen
2.010002e+01	9.008326e+01	20150708_gfpWAPLch3_G2G1\Mitosys2\Calibration\mEGFPC1_G2\H2B_mEGFP_set_0_R1_P15_K1_Ch2-Ch1.zen
2.016002e+01	8.763326e+01	20150708_gfpWAPLch3_G2G1\Mitosys2\Calibration\mEGFPC1_G2\H2B_mEGFP_set_0_R1_P15_K1_Ch2-Ch1.zen
2.022002e+01	8.951659e+01	20150708_gfpWAPLch3_G2G1\Mitosys2\Calibration\mEGFPC1_G2\H2B_mEGFP_set_0_R1_P15_K1_Ch2-Ch1.zen
2.028002e+01	8.963326e+01	20150708_gfpWAPLch3_G2G1\Mitosys2\Calibration\mEGFPC1_G2\H2B_mEGFP_set_0_R1_P15_K1_Ch2-Ch1.zen
2.034002e+01	8.886659e+01	20150708_gfpWAPLch3_G2G1\Mitosys2\Calibration\mEGFPC1_G2\H2B_mEGFP_set_0_R1_P15_K1_Ch2-Ch1.zen
2.040002e+01	8.943326e+01	20150708_gfpWAPLch3_G2G1\Mitosys2\Calibration\mEGFPC1_G2\H2B_mEGFP_set_0_R1_P15_K1_Ch2-Ch1.zen
2.046002e+01	8.994993e+01	20150708_gfpWAPLch3_G2G1\Mitosys2\Calibration\mEGFPC1_G2\H2B_mEGFP_set_0_R1_P15_K1_Ch2-Ch1.zen
2.052002e+01	8.773326e+01	20150708_gfpWAPLch3_G2G1\Mitosys2\Calibration\mEGFPC1_G2\H2B_mEGFP_set_0_R1_P15_K1_Ch2-Ch1.zen
2.058002e+01	8.903326e+01	20150708_gfpWAPLch3_G2G1\Mitosys2\Calibration\mEGFPC1_G2\H2B_mEGFP_set_0_R1_P15_K1_Ch2-Ch1.zen
2.064002e+01	9.093326e+01	20150708_gfpWAPLch3_G2G1\Mitosys2\Calibration\mEGFPC1_G2\H2B_mEGFP_set_0_R1_P15_K1_Ch2-Ch1.zen
2.070002e+01	8.604993e+01	20150708_gfpWAPLch3_G2G1\Mitosys2\Calibration\mEGFPC1_G2\H2B_mEGFP_set_0_R1_P15_K1_Ch2-Ch1.zen
2.076002e+01	9.083326e+01	20150708_gfpWAPLch3_G2G1\Mitosys2\Calibration\mEGFPC1_G2\H2B_mEGFP_set_0_R1_P15_K1_Ch2-Ch1.zen
2.082002e+01	8.658326e+01	20150708_gfpWAPLch3_G2G1\Mitosys2\Calibration\mEGFPC1_G2\H2B_mEGFP_set_0_R1_P15_K1_Ch2-Ch1.zen
2.088002e+01	8.479993e+01	20150708_gfpWAPLch3_G2G1\Mitosys2\Calibration\mEGFPC1_G2\H2B_mEGFP_set_0_R1_P15_K1_Ch2-Ch1.zen
2.094002e+01	8.654993e+01	20150708_gfpWAPLch3_G2G1\Mitosys2\Calibration\mEGFPC1_G2\H2B_mEGFP_set_0_R1_P15_K1_Ch2-Ch1.zen
2.100002e+01	8.873326e+01	20150708_gfpWAPLch3_G2G1\Mitosys2\Calibration\mEGFPC1_G2\H2B_mEGFP_set_0_R1_P15_K1_Ch2-Ch1.zen
2.106002e+01	8.724992e+01	20150708_gfpWAPLch3_G2G1\Mitosys2\Calibration\mEGFPC1_G2\H2B_mEGFP_set_0_R1_P15_K1_Ch2-Ch1.zen
2.112002e+01	8.523326e+01	20150708_gfpWAPLch3_G2G1\Mitosys2\Calibration\mEGFPC1_G2\H2B_mEGFP_set_0_R1_P15_K1_Ch2-Ch1.zen
2.118002e+01	8.383327e+01	20150708_gfpWAPLch3_G2G1\Mitosys2\Calibration\mEGFPC1_G2\H2B_mEGFP_set_0_R1_P15_K1_Ch2-Ch1.zen
2.124002e+01	8.786659e+01	20150708_gfpWAPLch3_G2G1\Mitosys2\Calibration\mEGFPC1_G2\H2B_mEGFP_set_0_R1_P15_K1_Ch2-Ch1.zen
2.130002e+01	8.804993e+01	20150708_gfpWAPLch3_G2G1\Mitosys2\Calibration\mEGFPC1_G2\H2B_mEGFP_set_0_R1_P15_K1_Ch2-Ch1.zen
2.136002e+01	8.586659e+01	20150708_gfpWAPLch3_G2G1\Mitosys2\Calibration\mEGFPC1_G2\H2B_mEGFP_set_0_R1_P15_K1_Ch2-Ch1.zen
2.142002e+01	8.856659e+01	20150708_gfpWAPLch3_G2G1\Mitosys2\Calibration\mEGFPC1_G2\H2B_mEGFP_set_0_R1_P15_K1_Ch2-Ch1.zen
2.148002e+01	9.214993e+01	20150708_gfpWAPLch3_G2G1\Mitosys2\Calibration\mEGFPC1_G2\H2B_mEGFP_set_0_R1_P15_K1_Ch2-Ch1.zen
2.154002e+01	8.884992e+01	20150708_gfpWAPLch3_G2G1\Mitosys2\Calibration\mEGFPC1_G2\H2B_mEGFP_set_0_R1_P15_K1_Ch2-Ch1.zen
2.160002e+01	9.131659e+01	20150708_gfpWAPLch3_G2G1\Mitosys2\Calibration\mEGFPC1_G2\H2B_mEGFP_set_0_R1_P15_K1_Ch2-Ch1.zen
2.166002e+01	8.598326e+01	20150708_gfpWAPLch3_G2G1\Mitosys2\Calibration\mEGFPC1_G2\H2B_mEGFP_set_0_R1_P15_K1_Ch2-Ch1.zen
2.172002e+01	8.879993e+01	20150708_gfpWAPLch3_G2G1\Mitosys2\Calibration\mEGFPC1_G2\H2B_mEGFP_set_0_R1_P15_K1_Ch2-Ch1.zen
2.178002e+01	8.831659e+01	20150708_gfpWAPLch3_G2G1\Mitosys2\Calibration\mEGFPC1_G2\H2B_mEGFP_set_0_R1_P15_K1_Ch2-Ch1.zen
2.184002e+01	9.219992e+01	20150708_gfpWAPLch3_G2G1\Mitosys2\Calibration\mEGFPC1_G2\H2B_mEGFP_set_0_R1_P15_K1_Ch2-Ch1.zen
2.190002e+01	8.996659e+01	20150708_gfpWAPLch3_G2G1\Mitosys2\Calibration\mEGFPC1_G2\H2B_mEGFP_set_0_R1_P15_K1_Ch2-Ch1.zen
2.196002e+01	8.834993e+01	20150708_gfpWAPLch3_G2G1\Mitosys2\Calibration\mEGFPC1_G2\H2B_mEGFP_set_0_R1_P15_K1_Ch2-Ch1.zen
2.202002e+01	8.973326e+01	20150708_gfpWAPLch3_G2G1\Mitosys2\Calibration\mEGFPC1_G2\H2B_mEGFP_set_0_R1_P15_K1_Ch2-Ch1.zen
2.208002e+01	8.891660e+01	20150708_gfpWAPLch3_G2G1\Mitosys2\Calibration\mEGFPC1_G2\H2B_mEGFP_set_0_R1_P15_K1_Ch2-Ch1.zen
2.214002e+01	8.559993e+01	20150708_gfpWAPLch3_G2G1\Mitosys2\Calibration\mEGFPC1_G2\H2B_mEGFP_set_0_R1_P15_K1_Ch2-Ch1.zen
2.220002e+01	8.953326e+01	20150708_gfpWAPLch3_G2G1\Mitosys2\Calibration\mEGFPC1_G2\H2B_mEGFP_set_0_R1_P15_K1_Ch2-Ch1.zen
2.226002e+01	8.909992e+01	20150708_gfpWAPLch3_G2G1\Mitosys2\Calibration\mEGFPC1_G2\H2B_mEGFP_set_0_R1_P15_K1_Ch2-Ch1.zen
2.232002e+01	8.749992e+01	20150708_gfpWAPLch3_G2G1\Mitosys2\Calibration\mEGFPC1_G2\H2B_mEGFP_set_0_R1_P15_K1_Ch2-Ch1.zen
2.238002e+01	9.073326e+01	20150708_gfpWAPLch3_G2G1\Mitosys2\Calibration\mEGFPC1_G2\H2B_mEGFP_set_0_R1_P15_K1_Ch2-Ch1.zen
2.244002e+01	9.086659e+01	20150708_gfpWAPLch3_G2G1\Mitosys2\Calibration\mEGFPC1_G2\H2B_mEGFP_set_0_R1_P15_K1_Ch2-Ch1.zen
2.250002e+01	9.053326e+01	20150708_gfpWAPLch3_G2G1\Mitosys2\Calibration\mEGFPC1_G2\H2B_mEGFP_set_0_R1_P15_K1_Ch2-Ch1.zen
2.256002e+01	9.271659e+01	20150708_gfpWAPLch3_G2G1\Mitosys2\Calibration\mEGFPC1_G2\H2B_mEGFP_set_0_R1_P15_K1_Ch2-Ch1.zen
2.262002e+01	9.114993e+01	20150708_gfpWAPLch3_G2G1\Mitosys2\Calibration\mEGFPC1_G2\H2B_mEGFP_set_0_R1_P15_K1_Ch2-Ch1.zen
2.268002e+01	9.209992e+01	20150708_gfpWAPLch3_G2G1\Mitosys2\Calibration\mEGFPC1_G2\H2B_mEGFP_set_0_R1_P15_K1_Ch2-Ch1.zen
2.274002e+01	9.154993e+01	20150708_gfpWAPLch3_G2G1\Mitosys2\Calibration\mEGFPC1_G2\H2B_mEGFP_set_0_R1_P15_K1_Ch2-Ch1.zen
2.280002e+01	8.409993e+01	20150708_gfpWAPLch3_G2G1\Mitosys2\Calibration\mEGFPC1_G2\H2B_mEGFP_set_0_R1_P15_K1_Ch2-Ch1.zen
2.286002e+01	8.966660e+01	20150708_gfpWAPLch3_G2G1\Mitosys2\Calibration\mEGFPC1_G2\H2B_mEGFP_set_0_R1_P15_K1_Ch2-Ch1.zen
2.292002e+01	8.899992e+01	20150708_gfpWAPLch3_G2G1\Mitosys2\Calibration\mEGFPC1_G2\H2B_mEGFP_set_0_R1_P15_K1_Ch2-Ch1.zen
2.298002e+01	8.713326e+01	20150708_gfpWAPLch3_G2G1\Mitosys2\Calibration\mEGFPC1_G2\H2B_mEGFP_set_0_R1_P15_K1_Ch2-Ch1.zen
2.304002e+01	9.298325e+01	20150708_gfpWAPLch3_G2G1\Mitosys2\Calibration\mEGFPC1_G2\H2B_mEGFP_set_0_R1_P15_K1_Ch2-Ch1.zen
2.310002e+01	8.701659e+01	20150708_gfpWAPLch3_G2G1\Mitosys2\Calibration\mEGFPC1_G2\H2B_mEGFP_set_0_R1_P15_K1_Ch2-Ch1.zen
2.316002e+01	8.838326e+01	20150708_gfpWAPLch3_G2G1\Mitosys2\Calibration\mEGFPC1_G2\H2B_mEGFP_set_0_R1_P15_K1_Ch2-Ch1.zen
2.322002e+01	8.556660e+01	20150708_gfpWAPLch3_G2G1\Mitosys2\Calibration\mEGFPC1_G2\H2B_mEGFP_set_0_R1_P15_K1_Ch2-Ch1.zen
2.328002e+01	8.949992e+01	20150708_gfpWAPLch3_G2G1\Mitosys2\Calibration\mEGFPC1_G2\H2B_mEGFP_set_0_R1_P15_K1_Ch2-Ch1.zen
2.334002e+01	8.963326e+01	20150708_gfpWAPLch3_G2G1\Mitosys2\Calibration\mEGFPC1_G2\H2B_mEGFP_set_0_R1_P15_K1_Ch2-Ch1.zen
2.340002e+01	8.978326e+01	20150708_gfpWAPLch3_G2G1\Mitosys2\Calibration\mEGFPC1_G2\H2B_mEGFP_set_0_R1_P15_K1_Ch2-Ch1.zen
2.346002e+01	8.819993e+01	20150708_gfpWAPLch3_G2G1\Mitosys2\Calibration\mEGFPC1_G2\H2B_mEGFP_set_0_R1_P15_K1_Ch2-Ch1.zen
2.352002e+01	8.634993e+01	20150708_gfpWAPLch3_G2G1\Mitosys2\Calibration\mEGFPC1_G2\H2B_mEGFP_set_0_R1_P15_K1_Ch2-Ch1.zen
2.358002e+01	9.001659e+01	20150708_gfpWAPLch3_G2G1\Mitosys2\Calibration\mEGFPC1_G2\H2B_mEGFP_set_0_R1_P15_K1_Ch2-Ch1.zen
2.364002e+01	8.866660e+01	20150708_gfpWAPLch3_G2G1\Mitosys2\Calibration\mEGFPC1_G2\H2B_mEGFP_set_0_R1_P15_K1_Ch2-Ch1.zen
2.370002e+01	8.939993e+01	20150708_gfpWAPLch3_G2G1\Mitosys2\Calibration\mEGFPC1_G2\H2B_mEGFP_set_0_R1_P15_K1_Ch2-Ch1.zen
2.376002e+01	8.879993e+01	20150708_gfpWAPLch3_G2G1\Mitosys2\Calibration\mEGFPC1_G2\H2B_mEGFP_set_0_R1_P15_K1_Ch2-Ch1.zen
2.382002e+01	8.866660e+01	20150708_gfpWAPLch3_G2G1\Mitosys2\Calibration\mEGFPC1_G2\H2B_mEGFP_set_0_R1_P15_K1_Ch2-Ch1.zen
2.388002e+01	8.888326e+01	20150708_gfpWAPLch3_G2G1\Mitosys2\Calibration\mEGFPC1_G2\H2B_mEGFP_set_0_R1_P15_K1_Ch2-Ch1.zen
2.394002e+01	8.913326e+01	20150708_gfpWAPLch3_G2G1\Mitosys2\Calibration\mEGFPC1_G2\H2B_mEGFP_set_0_R1_P15_K1_Ch2-Ch1.zen
2.400002e+01	8.894993e+01	20150708_gfpWAPLch3_G2G1\Mitosys2\Calibration\mEGFPC1_G2\H2B_mEGFP_set_0_R1_P15_K1_Ch2-Ch1.zen
2.406002e+01	8.609993e+01	20150708_gfpWAPLch3_G2G1\Mitosys2\Calibration\mEGFPC1_G2\H2B_mEGFP_set_0_R1_P15_K1_Ch2-Ch1.zen
2.412002e+01	8.543327e+01	20150708_gfpWAPLch3_G2G1\Mitosys2\Calibration\mEGFPC1_G2\H2B_mEGFP_set_0_R1_P15_K1_Ch2-Ch1.zen
2.418002e+01	8.428326e+01	20150708_gfpWAPLch3_G2G1\Mitosys2\Calibration\mEGFPC1_G2\H2B_mEGFP_set_0_R1_P15_K1_Ch2-Ch1.zen
2.424002e+01	8.916660e+01	20150708_gfpWAPLch3_G2G1\Mitosys2\Calibration\mEGFPC1_G2\H2B_mEGFP_set_0_R1_P15_K1_Ch2-Ch1.zen
2.430002e+01	9.069992e+01	20150708_gfpWAPLch3_G2G1\Mitosys2\Calibration\mEGFPC1_G2\H2B_mEGFP_set_0_R1_P15_K1_Ch2-Ch1.zen
2.436002e+01	8.614993e+01	20150708_gfpWAPLch3_G2G1\Mitosys2\Calibration\mEGFPC1_G2\H2B_mEGFP_set_0_R1_P15_K1_Ch2-Ch1.zen
2.442002e+01	8.894993e+01	20150708_gfpWAPLch3_G2G1\Mitosys2\Calibration\mEGFPC1_G2\H2B_mEGFP_set_0_R1_P15_K1_Ch2-Ch1.zen
2.448002e+01	8.649993e+01	20150708_gfpWAPLch3_G2G1\Mitosys2\Calibration\mEGFPC1_G2\H2B_mEGFP_set_0_R1_P15_K1_Ch2-Ch1.zen
2.454002e+01	9.226659e+01	20150708_gfpWAPLch3_G2G1\Mitosys2\Calibration\mEGFPC1_G2\H2B_mEGFP_set_0_R1_P15_K1_Ch2-Ch1.zen
2.460002e+01	8.933326e+01	20150708_gfpWAPLch3_G2G1\Mitosys2\Calibration\mEGFPC1_G2\H2B_mEGFP_set_0_R1_P15_K1_Ch2-Ch1.zen
2.466002e+01	9.023326e+01	20150708_gfpWAPLch3_G2G1\Mitosys2\Calibration\mEGFPC1_G2\H2B_mEGFP_set_0_R1_P15_K1_Ch2-Ch1.zen
2.472002e+01	8.784993e+01	20150708_gfpWAPLch3_G2G1\Mitosys2\Calibration\mEGFPC1_G2\H2B_mEGFP_set_0_R1_P15_K1_Ch2-Ch1.zen
2.478002e+01	8.774992e+01	20150708_gfpWAPLch3_G2G1\Mitosys2\Calibration\mEGFPC1_G2\H2B_mEGFP_set_0_R1_P15_K1_Ch2-Ch1.zen
2.484002e+01	8.936659e+01	20150708_gfpWAPLch3_G2G1\Mitosys2\Calibration\mEGFPC1_G2\H2B_mEGFP_set_0_R1_P15_K1_Ch2-Ch1.zen
2.490002e+01	8.821659e+01	20150708_gfpWAPLch3_G2G1\Mitosys2\Calibration\mEGFPC1_G2\H2B_mEGFP_set_0_R1_P15_K1_Ch2-Ch1.zen
2.496002e+01	8.946659e+01	20150708_gfpWAPLch3_G2G1\Mitosys2\Calibration\mEGFPC1_G2\H2B_mEGFP_set_0_R1_P15_K1_Ch2-Ch1.zen
2.502002e+01	8.796659e+01	20150708_gfpWAPLch3_G2G1\Mitosys2\Calibration\mEGFPC1_G2\H2B_mEGFP_set_0_R1_P15_K1_Ch2-Ch1.zen
2.508002e+01	9.019993e+01	20150708_gfpWAPLch3_G2G1\Mitosys2\Calibration\mEGFPC1_G2\H2B_mEGFP_set_0_R1_P15_K1_Ch2-Ch1.zen
2.514002e+01	8.834993e+01	20150708_gfpWAPLch3_G2G1\Mitosys2\Calibration\mEGFPC1_G2\H2B_mEGFP_set_0_R1_P15_K1_Ch2-Ch1.zen
2.520002e+01	8.381660e+01	20150708_gfpWAPLch3_G2G1\Mitosys2\Calibration\mEGFPC1_G2\H2B_mEGFP_set_0_R1_P15_K1_Ch2-Ch1.zen
2.526002e+01	8.339993e+01	20150708_gfpWAPLch3_G2G1\Mitosys2\Calibration\mEGFPC1_G2\H2B_mEGFP_set_0_R1_P15_K1_Ch2-Ch1.zen
2.532002e+01	8.478326e+01	20150708_gfpWAPLch3_G2G1\Mitosys2\Calibration\mEGFPC1_G2\H2B_mEGFP_set_0_R1_P15_K1_Ch2-Ch1.zen
2.538002e+01	8.361660e+01	20150708_gfpWAPLch3_G2G1\Mitosys2\Calibration\mEGFPC1_G2\H2B_mEGFP_set_0_R1_P15_K1_Ch2-Ch1.zen
2.544002e+01	8.576659e+01	20150708_gfpWAPLch3_G2G1\Mitosys2\Calibration\mEGFPC1_G2\H2B_mEGFP_set_0_R1_P15_K1_Ch2-Ch1.zen
2.550002e+01	8.816660e+01	20150708_gfpWAPLch3_G2G1\Mitosys2\Calibration\mEGFPC1_G2\H2B_mEGFP_set_0_R1_P15_K1_Ch2-Ch1.zen
2.556002e+01	8.909992e+01	20150708_gfpWAPLch3_G2G1\Mitosys2\Calibration\mEGFPC1_G2\H2B_mEGFP_set_0_R1_P15_K1_Ch2-Ch1.zen
2.562002e+01	9.028326e+01	20150708_gfpWAPLch3_G2G1\Mitosys2\Calibration\mEGFPC1_G2\H2B_mEGFP_set_0_R1_P15_K1_Ch2-Ch1.zen
2.568002e+01	8.911659e+01	20150708_gfpWAPLch3_G2G1\Mitosys2\Calibration\mEGFPC1_G2\H2B_mEGFP_set_0_R1_P15_K1_Ch2-Ch1.zen
2.574002e+01	9.103326e+01	20150708_gfpWAPLch3_G2G1\Mitosys2\Calibration\mEGFPC1_G2\H2B_mEGFP_set_0_R1_P15_K1_Ch2-Ch1.zen
2.580002e+01	8.836659e+01	20150708_gfpWAPLch3_G2G1\Mitosys2\Calibration\mEGFPC1_G2\H2B_mEGFP_set_0_R1_P15_K1_Ch2-Ch1.zen
2.586002e+01	8.699992e+01	20150708_gfpWAPLch3_G2G1\Mitosys2\Calibration\mEGFPC1_G2\H2B_mEGFP_set_0_R1_P15_K1_Ch2-Ch1.zen
2.592002e+01	9.303326e+01	20150708_gfpWAPLch3_G2G1\Mitosys2\Calibration\mEGFPC1_G2\H2B_mEGFP_set_0_R1_P15_K1_Ch2-Ch1.zen
2.598002e+01	8.764993e+01	20150708_gfpWAPLch3_G2G1\Mitosys2\Calibration\mEGFPC1_G2\H2B_mEGFP_set_0_R1_P15_K1_Ch2-Ch1.zen
2.604002e+01	8.579993e+01	20150708_gfpWAPLch3_G2G1\Mitosys2\Calibration\mEGFPC1_G2\H2B_mEGFP_set_0_R1_P15_K1_Ch2-Ch1.zen
2.610002e+01	8.828326e+01	20150708_gfpWAPLch3_G2G1\Mitosys2\Calibration\mEGFPC1_G2\H2B_mEGFP_set_0_R1_P15_K1_Ch2-Ch1.zen
2.616002e+01	8.528326e+01	20150708_gfpWAPLch3_G2G1\Mitosys2\Calibration\mEGFPC1_G2\H2B_mEGFP_set_0_R1_P15_K1_Ch2-Ch1.zen
2.622002e+01	9.306659e+01	20150708_gfpWAPLch3_G2G1\Mitosys2\Calibration\mEGFPC1_G2\H2B_mEGFP_set_0_R1_P15_K1_Ch2-Ch1.zen
2.628002e+01	8.988326e+01	20150708_gfpWAPLch3_G2G1\Mitosys2\Calibration\mEGFPC1_G2\H2B_mEGFP_set_0_R1_P15_K1_Ch2-Ch1.zen
2.634002e+01	9.011659e+01	20150708_gfpWAPLch3_G2G1\Mitosys2\Calibration\mEGFPC1_G2\H2B_mEGFP_set_0_R1_P15_K1_Ch2-Ch1.zen
2.640002e+01	9.098326e+01	20150708_gfpWAPLch3_G2G1\Mitosys2\Calibration\mEGFPC1_G2\H2B_mEGFP_set_0_R1_P15_K1_Ch2-Ch1.zen
2.646002e+01	9.169992e+01	20150708_gfpWAPLch3_G2G1\Mitosys2\Calibration\mEGFPC1_G2\H2B_mEGFP_set_0_R1_P15_K1_Ch2-Ch1.zen
2.652002e+01	8.674993e+01	20150708_gfpWAPLch3_G2G1\Mitosys2\Calibration\mEGFPC1_G2\H2B_mEGFP_set_0_R1_P15_K1_Ch2-Ch1.zen
2.658002e+01	8.451659e+01	20150708_gfpWAPLch3_G2G1\Mitosys2\Calibration\mEGFPC1_G2\H2B_mEGFP_set_0_R1_P15_K1_Ch2-Ch1.zen
2.664002e+01	8.859993e+01	20150708_gfpWAPLch3_G2G1\Mitosys2\Calibration\mEGFPC1_G2\H2B_mEGFP_set_0_R1_P15_K1_Ch2-Ch1.zen
2.670002e+01	8.916660e+01	20150708_gfpWAPLch3_G2G1\Mitosys2\Calibration\mEGFPC1_G2\H2B_mEGFP_set_0_R1_P15_K1_Ch2-Ch1.zen
2.676002e+01	8.876659e+01	20150708_gfpWAPLch3_G2G1\Mitosys2\Calibration\mEGFPC1_G2\H2B_mEGFP_set_0_R1_P15_K1_Ch2-Ch1.zen
2.682002e+01	8.419993e+01	20150708_gfpWAPLch3_G2G1\Mitosys2\Calibration\mEGFPC1_G2\H2B_mEGFP_set_0_R1_P15_K1_Ch2-Ch1.zen
2.688002e+01	9.098326e+01	20150708_gfpWAPLch3_G2G1\Mitosys2\Calibration\mEGFPC1_G2\H2B_mEGFP_set_0_R1_P15_K1_Ch2-Ch1.zen
2.694002e+01	9.151659e+01	20150708_gfpWAPLch3_G2G1\Mitosys2\Calibration\mEGFPC1_G2\H2B_mEGFP_set_0_R1_P15_K1_Ch2-Ch1.zen
2.700002e+01	9.128326e+01	20150708_gfpWAPLch3_G2G1\Mitosys2\Calibration\mEGFPC1_G2\H2B_mEGFP_set_0_R1_P15_K1_Ch2-Ch1.zen
2.706002e+01	8.978326e+01	20150708_gfpWAPLch3_G2G1\Mitosys2\Calibration\mEGFPC1_G2\H2B_mEGFP_set_0_R1_P15_K1_Ch2-Ch1.zen
2.712002e+01	8.544993e+01	20150708_gfpWAPLch3_G2G1\Mitosys2\Calibration\mEGFPC1_G2\H2B_mEGFP_set_0_R1_P15_K1_Ch2-Ch1.zen
2.718002e+01	8.679993e+01	20150708_gfpWAPLch3_G2G1\Mitosys2\Calibration\mEGFPC1_G2\H2B_mEGFP_set_0_R1_P15_K1_Ch2-Ch1.zen
2.724002e+01	9.258326e+01	20150708_gfpWAPLch3_G2G1\Mitosys2\Calibration\mEGFPC1_G2\H2B_mEGFP_set_0_R1_P15_K1_Ch2-Ch1.zen
2.730002e+01	8.611659e+01	20150708_gfpWAPLch3_G2G1\Mitosys2\Calibration\mEGFPC1_G2\H2B_mEGFP_set_0_R1_P15_K1_Ch2-Ch1.zen
2.736002e+01	8.878326e+01	20150708_gfpWAPLch3_G2G1\Mitosys2\Calibration\mEGFPC1_G2\H2B_mEGFP_set_0_R1_P15_K1_Ch2-Ch1.zen
2.742002e+01	8.706660e+01	20150708_gfpWAPLch3_G2G1\Mitosys2\Calibration\mEGFPC1_G2\H2B_mEGFP_set_0_R1_P15_K1_Ch2-Ch1.zen
2.748002e+01	8.656660e+01	20150708_gfpWAPLch3_G2G1\Mitosys2\Calibration\mEGFPC1_G2\H2B_mEGFP_set_0_R1_P15_K1_Ch2-Ch1.zen
2.754002e+01	9.091659e+01	20150708_gfpWAPLch3_G2G1\Mitosys2\Calibration\mEGFPC1_G2\H2B_mEGFP_set_0_R1_P15_K1_Ch2-Ch1.zen
2.760002e+01	9.088326e+01	20150708_gfpWAPLch3_G2G1\Mitosys2\Calibration\mEGFPC1_G2\H2B_mEGFP_set_0_R1_P15_K1_Ch2-Ch1.zen
2.766002e+01	8.776659e+01	20150708_gfpWAPLch3_G2G1\Mitosys2\Calibration\mEGFPC1_G2\H2B_mEGFP_set_0_R1_P15_K1_Ch2-Ch1.zen
2.772002e+01	8.411660e+01	20150708_gfpWAPLch3_G2G1\Mitosys2\Calibration\mEGFPC1_G2\H2B_mEGFP_set_0_R1_P15_K1_Ch2-Ch1.zen
2.778002e+01	8.758326e+01	20150708_gfpWAPLch3_G2G1\Mitosys2\Calibration\mEGFPC1_G2\H2B_mEGFP_set_0_R1_P15_K1_Ch2-Ch1.zen
2.784002e+01	8.811659e+01	20150708_gfpWAPLch3_G2G1\Mitosys2\Calibration\mEGFPC1_G2\H2B_mEGFP_set_0_R1_P15_K1_Ch2-Ch1.zen
2.790002e+01	8.831659e+01	20150708_gfpWAPLch3_G2G1\Mitosys2\Calibration\mEGFPC1_G2\H2B_mEGFP_set_0_R1_P15_K1_Ch2-Ch1.zen
2.796002e+01	8.794993e+01	20150708_gfpWAPLch3_G2G1\Mitosys2\Calibration\mEGFPC1_G2\H2B_mEGFP_set_0_R1_P15_K1_Ch2-Ch1.zen
2.802002e+01	8.518327e+01	20150708_gfpWAPLch3_G2G1\Mitosys2\Calibration\mEGFPC1_G2\H2B_mEGFP_set_0_R1_P15_K1_Ch2-Ch1.zen
2.808002e+01	9.159992e+01	20150708_gfpWAPLch3_G2G1\Mitosys2\Calibration\mEGFPC1_G2\H2B_mEGFP_set_0_R1_P15_K1_Ch2-Ch1.zen
2.814002e+01	8.534993e+01	20150708_gfpWAPLch3_G2G1\Mitosys2\Calibration\mEGFPC1_G2\H2B_mEGFP_set_0_R1_P15_K1_Ch2-Ch1.zen
2.820002e+01	8.733326e+01	20150708_gfpWAPLch3_G2G1\Mitosys2\Calibration\mEGFPC1_G2\H2B_mEGFP_set_0_R1_P15_K1_Ch2-Ch1.zen
2.826002e+01	8.858326e+01	20150708_gfpWAPLch3_G2G1\Mitosys2\Calibration\mEGFPC1_G2\H2B_mEGFP_set_0_R1_P15_K1_Ch2-Ch1.zen
2.832002e+01	8.856659e+01	20150708_gfpWAPLch3_G2G1\Mitosys2\Calibration\mEGFPC1_G2\H2B_mEGFP_set_0_R1_P15_K1_Ch2-Ch1.zen
2.838002e+01	8.874992e+01	20150708_gfpWAPLch3_G2G1\Mitosys2\Calibration\mEGFPC1_G2\H2B_mEGFP_set_0_R1_P15_K1_Ch2-Ch1.zen
2.844002e+01	8.994993e+01	20150708_gfpWAPLch3_G2G1\Mitosys2\Calibration\mEGFPC1_G2\H2B_mEGFP_set_0_R1_P15_K1_Ch2-Ch1.zen
2.850002e+01	9.269992e+01	20150708_gfpWAPLch3_G2G1\Mitosys2\Calibration\mEGFPC1_G2\H2B_mEGFP_set_0_R1_P15_K1_Ch2-Ch1.zen
2.856002e+01	8.716660e+01	20150708_gfpWAPLch3_G2G1\Mitosys2\Calibration\mEGFPC1_G2\H2B_mEGFP_set_0_R1_P15_K1_Ch2-Ch1.zen
2.862002e+01	8.616660e+01	20150708_gfpWAPLch3_G2G1\Mitosys2\Calibration\mEGFPC1_G2\H2B_mEGFP_set_0_R1_P15_K1_Ch2-Ch1.zen
2.868002e+01	8.793326e+01	20150708_gfpWAPLch3_G2G1\Mitosys2\Calibration\mEGFPC1_G2\H2B_mEGFP_set_0_R1_P15_K1_Ch2-Ch1.zen
2.874002e+01	8.181660e+01	20150708_gfpWAPLch3_G2G1\Mitosys2\Calibration\mEGFPC1_G2\H2B_mEGFP_set_0_R1_P15_K1_Ch2-Ch1.zen
2.880002e+01	8.409993e+01	20150708_gfpWAPLch3_G2G1\Mitosys2\Calibration\mEGFPC1_G2\H2B_mEGFP_set_0_R1_P15_K1_Ch2-Ch1.zen
2.886002e+01	8.229993e+01	20150708_gfpWAPLch3_G2G1\Mitosys2\Calibration\mEGFPC1_G2\H2B_mEGFP_set_0_R1_P15_K1_Ch2-Ch1.zen
2.892002e+01	8.444993e+01	20150708_gfpWAPLch3_G2G1\Mitosys2\Calibration\mEGFPC1_G2\H2B_mEGFP_set_0_R1_P15_K1_Ch2-Ch1.zen
2.898002e+01	8.548326e+01	20150708_gfpWAPLch3_G2G1\Mitosys2\Calibration\mEGFPC1_G2\H2B_mEGFP_set_0_R1_P15_K1_Ch2-Ch1.zen
2.904002e+01	8.519993e+01	20150708_gfpWAPLch3_G2G1\Mitosys2\Calibration\mEGFPC1_G2\H2B_mEGFP_set_0_R1_P15_K1_Ch2-Ch1.zen
2.910003e+01	8.389993e+01	20150708_gfpWAPLch3_G2G1\Mitosys2\Calibration\mEGFPC1_G2\H2B_mEGFP_set_0_R1_P15_K1_Ch2-Ch1.zen
2.916002e+01	7.859994e+01	20150708_gfpWAPLch3_G2G1\Mitosys2\Calibration\mEGFPC1_G2\H2B_mEGFP_set_0_R1_P15_K1_Ch2-Ch1.zen
2.922002e+01	8.528326e+01	20150708_gfpWAPLch3_G2G1\Mitosys2\Calibration\mEGFPC1_G2\H2B_mEGFP_set_0_R1_P15_K1_Ch2-Ch1.zen
2.928002e+01	8.649993e+01	20150708_gfpWAPLch3_G2G1\Mitosys2\Calibration\mEGFPC1_G2\H2B_mEGFP_set_0_R1_P15_K1_Ch2-Ch1.zen
2.934002e+01	8.704993e+01	20150708_gfpWAPLch3_G2G1\Mitosys2\Calibration\mEGFPC1_G2\H2B_mEGFP_set_0_R1_P15_K1_Ch2-Ch1.zen
2.940002e+01	8.859993e+01	20150708_gfpWAPLch3_G2G1\Mitosys2\Calibration\mEGFPC1_G2\H2B_mEGFP_set_0_R1_P15_K1_Ch2-Ch1.zen
2.946002e+01	8.724992e+01	20150708_gfpWAPLch3_G2G1\Mitosys2\Calibration\mEGFPC1_G2\H2B_mEGFP_set_0_R1_P15_K1_Ch2-Ch1.zen
2.952003e+01	8.374993e+01	20150708_gfpWAPLch3_G2G1\Mitosys2\Calibration\mEGFPC1_G2\H2B_mEGFP_set_0_R1_P15_K1_Ch2-Ch1.zen
2.958002e+01	8.201660e+01	20150708_gfpWAPLch3_G2G1\Mitosys2\Calibration\mEGFPC1_G2\H2B_mEGFP_set_0_R1_P15_K1_Ch2-Ch1.zen
2.964002e+01	8.624993e+01	20150708_gfpWAPLch3_G2G1\Mitosys2\Calibration\mEGFPC1_G2\H2B_mEGFP_set_0_R1_P15_K1_Ch2-Ch1.zen
2.970003e+01	8.581660e+01	20150708_gfpWAPLch3_G2G1\Mitosys2\Calibration\mEGFPC1_G2\H2B_mEGFP_set_0_R1_P15_K1_Ch2-Ch1.zen
2.976003e+01	8.449993e+01	20150708_gfpWAPLch3_G2G1\Mitosys2\Calibration\mEGFPC1_G2\H2B_mEGFP_set_0_R1_P15_K1_Ch2-Ch1.zen
2.982002e+01	8.836659e+01	20150708_gfpWAPLch3_G2G1\Mitosys2\Calibration\mEGFPC1_G2\H2B_mEGFP_set_0_R1_P15_K1_Ch2-Ch1.zen
2.988002e+01	8.699992e+01	20150708_gfpWAPLch3_G2G1\Mitosys2\Calibration\mEGFPC1_G2\H2B_mEGFP_set_0_R1_P15_K1_Ch2-Ch1.zen
[truncated: 103,501 more rows]
