# Supplementary material for: Absolute quantification of cohesin, CTCF and their regulators in human cells
Source: eLife. 2019 Jun 17;8:e46269. doi: 10.7554/eLife.46269 (PMC6606026; doi:10.7554/eLife.46269)
Supplement: Figure 2—source data 1. [file elife-46269-fig2-data1.zip › Figure 2 - source data 1/20150709_gfpSORORINcd3_Prometa/2c_opt_time_col.res]

General								Correlation								Corrections
No	File name	Full path	Format	Clock	Duration	Channel mode	Annotation	Channel mode.1	Selection	1st	2nd	Frequency	Eval frequency	Mode	Detrend frequency	Offset Ch1	Amplitude Ch1	Rate Ch1	Offset Ch2	Amplitude Ch2	Rate Ch2	Xtalk Ch1	Xtalk Ch2	Labels Ch1	Labels Ch2	Interval1 1st	Interval1 2nd	Interval1 Ch1	Interval1 Ch2	Interval2 1st	Interval2 2nd	Interval2 Ch1	Interval2 Ch2	Bleaching Ch1	Bleaching Ch2	Bleaching Cross	BG Ch1	BG Ch2	BG Cross	Xtalk Ch1.1	Xtalk Ch2.1	Xtalk Cross	Total Ch1	Total Ch2	Total Cross	G0ave Ch1	G0std Ch1	G0ave Ch2	G0std Ch2
0	TR1_2_W0001_P0011_T0001_R1_P1_K1_Ch2-Ch1.zen	20150709_gfpSORORINcd3_Prometa\MitoSys2\LSM\gfpSORORINc_Noc\DE_W0012_P0001\DE_2_W0012_P0001_T0001\TR1_W0001_P0011\TR1_2_W0001_P0011_T0001_R1_P1_K1_Ch2-Ch1.zen	FA/ISS	20000	30.0	3	x	7	0	0	29.94	100000	2000	Scale	0	1.66	0	0.01	1	0	0.01	0.042	0	1	1	0	1	14.017000000000001	628.118	0	1	14.017000000000001	628.118	1.0986	5.8347	1	0.7725	0.9934	0.8758	1	0.9965	0.9982	0.8557	5.7777	0.8743	0.045187	0.026697000000000002	0.0025072	0.0038454
1	TR1_2_W0001_P0011_T0001_R1_P2_K1_Ch2-Ch1.zen	20150709_gfpSORORINcd3_Prometa\MitoSys2\LSM\gfpSORORINc_Noc\DE_W0012_P0001\DE_2_W0012_P0001_T0001\TR1_W0001_P0011\TR1_2_W0001_P0011_T0001_R1_P2_K1_Ch2-Ch1.zen	FA/ISS	20000	30.0	3		7	0	0	29.94	100000	2000	Scale	0	1.66	0	0.01	1	0	0.01	0.042	0	1	1	0	1	10.784	275.291	0	1	10.784	275.291	1.2426	10.6952	1	0.7132	0.9835	0.8374	1	0.9925	0.9963	0.9164	10.5027	0.8342	0.047761	0.042866	0.004081800000000001	0.0056764
2	TR1_2_W0001_P0011_T0001_R1_P3_K1_Ch2-Ch1.zen	20150709_gfpSORORINcd3_Prometa\MitoSys2\LSM\gfpSORORINc_Noc\DE_W0012_P0001\DE_2_W0012_P0001_T0001\TR1_W0001_P0011\TR1_2_W0001_P0011_T0001_R1_P3_K1_Ch2-Ch1.zen	FA/ISS	20000	30.0	3		7	0	0	29.94	100000	2000	Scale	0	1.66	0	0.01	1	0	0.01	0.042	0	1	1	0	1	11.706	577.629	0	1	11.706	577.629	1.4133	41.9391	1	0.7144	0.9484	0.8219	1	0.9819	0.9909	1.0164	37.5296	0.8146	0.034626	0.035838	0.074149	0.12029000000000001
3	TR1_2_W0001_P0011_T0001_R1_P4_K1_Ch2-Ch1.zen	20150709_gfpSORORINcd3_Prometa\MitoSys2\LSM\gfpSORORINc_Noc\DE_W0012_P0001\DE_2_W0012_P0001_T0001\TR1_W0001_P0011\TR1_2_W0001_P0011_T0001_R1_P4_K1_Ch2-Ch1.zen	FA/ISS	20000	30.0	3		7	0	0	29.94	100000	2000	Scale	0	1.66	0	0.01	1	0	0.01	0.042	0	1	1	0	1	14.339	235.11900000000003	0	1	14.339	235.11900000000003	0.9054	0.4431	1	0.7806	0.9387	0.8558	1	0.9645	0.982	0.6963	0.3577	0.84	0.10530999999999999	0.035519999999999996	0.071379	0.08921699999999999
4	TR1_2_W0001_P0011_T0001_R1_P5_K1_Ch2-Ch1.zen	20150709_gfpSORORINcd3_Prometa\MitoSys2\LSM\gfpSORORINc_Noc\DE_W0012_P0001\DE_2_W0012_P0001_T0001\TR1_W0001_P0011\TR1_2_W0001_P0011_T0001_R1_P5_K1_Ch2-Ch1.zen	FA/ISS	20000	30.0	3		7	0	0	29.94	100000	2000	Scale	0	1.66	0	0.01	1	0	0.01	0.042	0	1	1	0	1	10.311	407.151	0	1	10.311	407.151	0.9607	2.938	1	0.6918	0.9935	0.8284	1	0.9974	0.9987	0.6531	2.9179	0.8274	0.060775	0.061473	0.0034335	0.0094273
5	TR1_2_W0001_P0012_T0001_R1_P1_K1_Ch2-Ch1.zen	20150709_gfpSORORINcd3_Prometa\MitoSys2\LSM\gfpSORORINc_Noc\DE_W0013_P0001\DE_2_W0013_P0001_T0001\TR1_W0001_P0012\TR1_2_W0001_P0012_T0001_R1_P1_K1_Ch2-Ch1.zen	FA/ISS	20000	30.0	3		7	0	0	29.94	100000	2000	Scale	0	1.66	0	0.01	1	0	0.01	0.042	0	1	1	0	1	11.508	159.665	0	1	11.508	159.665	1.1275	0.9396	1	0.7308	0.9734	0.8433	1	0.9872	0.9936	0.8386	0.8931	0.8378	0.063401	0.042214	0.028120999999999997	0.07119099999999999
6	TR1_2_W0001_P0012_T0001_R1_P2_K1_Ch2-Ch1.zen	20150709_gfpSORORINcd3_Prometa\MitoSys2\LSM\gfpSORORINc_Noc\DE_W0013_P0001\DE_2_W0013_P0001_T0001\TR1_W0001_P0012\TR1_2_W0001_P0012_T0001_R1_P2_K1_Ch2-Ch1.zen	FA/ISS	20000	30.000999999999998	3		7	0	0	29.94	100000	2000	Scale	0	1.66	0	0.01	1	0	0.01	0.042	0	1	1	0	1	5.515	16.598	0	1	5.515	16.598	5.1017	6.3672	1	0.6575	0.5848	0.2582	1	0.9634	0.9815	-2.6356	2.7495	0.2593	0.056093	0.33505999999999997	0.06400499999999999	0.17124
7	TR1_2_W0001_P0012_T0001_R1_P3_K1_Ch2-Ch1.zen	20150709_gfpSORORINcd3_Prometa\MitoSys2\LSM\gfpSORORINc_Noc\DE_W0013_P0001\DE_2_W0013_P0001_T0001\TR1_W0001_P0012\TR1_2_W0001_P0012_T0001_R1_P3_K1_Ch2-Ch1.zen	FA/ISS	20000	29.999000000000002	3		7	0	0	29.94	100000	2000	Scale	0	1.66	0	0.01	1	0	0.01	0.042	0	1	1	0	1	0.853	1.683	0	1	0.853	1.683	0.9818	0.9991	1	0.8941	0.1664	-0.3824	1	0.9577	0.9786	0.9101	0.1467	-0.3622	0.06378400000000001	0.21999000000000002	0.17675	0.13725
8	TR1_2_W0001_P0012_T0001_R1_P4_K1_Ch2-Ch1.zen	20150709_gfpSORORINcd3_Prometa\MitoSys2\LSM\gfpSORORINc_Noc\DE_W0013_P0001\DE_2_W0013_P0001_T0001\TR1_W0001_P0012\TR1_2_W0001_P0012_T0001_R1_P4_K1_Ch2-Ch1.zen	FA/ISS	20000	30.0	3		7	0	0	29.94	100000	2000	Scale	0	1.66	0	0.01	1	0	0.01	0.042	0	1	1	0	1	0.956	1.896	0	1	0.956	1.896	1.3823	1.6243	1	0.7405	0.1985	-0.3181	1	0.9566	0.978	0.3631	0.3992	-0.3003	0.09769	0.16665	0.48565	0.84949
9	TR1_2_W0001_P0012_T0001_R1_P5_K1_Ch2-Ch1.zen	20150709_gfpSORORINcd3_Prometa\MitoSys2\LSM\gfpSORORINc_Noc\DE_W0013_P0001\DE_2_W0013_P0001_T0001\TR1_W0001_P0012\TR1_2_W0001_P0012_T0001_R1_P5_K1_Ch2-Ch1.zen	FA/ISS	20000	30.0	3	x	7	0	0	29.94	100000	2000	Scale	0	1.66	0	0.01	1	0	0.01	0.042	0	1	1	0	1	1.7369999999999999	2.9210000000000003	0	1	1.7369999999999999	2.9210000000000003	0.8618	1.005	1	0.9245	0.3021	-0.2678	1	0.9577	0.9786	0.8043	0.2323	-0.256	0.12208	0.37815	0.11408	0.17699
10	TR1_2_W0001_P0013_T0001_R1_P1_K1_Ch2-Ch1.zen	20150709_gfpSORORINcd3_Prometa\MitoSys2\LSM\gfpSORORINc_Noc\DE_W0014_P0001\DE_2_W0014_P0001_T0001\TR1_W0001_P0013\TR1_2_W0001_P0013_T0001_R1_P1_K1_Ch2-Ch1.zen	FA/ISS	20000	30.0	3		7	0	0	29.94	100000	2000	Scale	0	1.66	0	0.01	1	0	0.01	0.042	0	1	1	0	1	22.215999999999998	460.211	0	1	22.215999999999998	460.211	1.0026	9.0832	1	0.8538	0.9764	0.9129	1	0.9776	0.9886	0.855	8.3222	0.9023	0.032225	0.025095	0.0024744	0.012334
11	TR1_2_W0001_P0013_T0001_R1_P2_K1_Ch2-Ch1.zen	20150709_gfpSORORINcd3_Prometa\MitoSys2\LSM\gfpSORORINc_Noc\DE_W0014_P0001\DE_2_W0014_P0001_T0001\TR1_W0001_P0013\TR1_2_W0001_P0013_T0001_R1_P2_K1_Ch2-Ch1.zen	FA/ISS	20000	30.0	3		7	0	0	29.94	100000	2000	Scale	0	1.66	0	0.01	1	0	0.01	0.042	0	1	1	0	1	19.404	9.255	0	1	19.404	9.255	0.9817	0.9344	1	0.8356	0.7911	0.8129	1	0.8283	0.9101	0.8184	0.5837	0.7307	0.054896	0.015934999999999998	0.06175800000000001	0.041359
12	TR1_2_W0001_P0013_T0001_R1_P3_K1_Ch2-Ch1.zen	20150709_gfpSORORINcd3_Prometa\MitoSys2\LSM\gfpSORORINc_Noc\DE_W0014_P0001\DE_2_W0014_P0001_T0001\TR1_W0001_P0013\TR1_2_W0001_P0013_T0001_R1_P3_K1_Ch2-Ch1.zen	FA/ISS	20000	30.0	3		7	0	0	29.94	100000	2000	Scale	0	1.66	0	0.01	1	0	0.01	0.042	0	1	1	0	1	16.709	14.949000000000002	0	1	16.709	14.949000000000002	0.3206	0.3945	1	0.7809	0.7889	0.7841	1	0.8702	0.9326	0.1668	0.1977	0.7247	0.040685	0.048546	0.049401	0.060551999999999995
13	TR1_2_W0001_P0013_T0001_R1_P4_K1_Ch2-Ch1.zen	20150709_gfpSORORINcd3_Prometa\MitoSys2\LSM\gfpSORORINc_Noc\DE_W0014_P0001\DE_2_W0014_P0001_T0001\TR1_W0001_P0013\TR1_2_W0001_P0013_T0001_R1_P4_K1_Ch2-Ch1.zen	FA/ISS	20000	30.0	3		7	0	0	29.94	100000	2000	Scale	0	1.66	0	0.01	1	0	0.01	0.042	0	1	1	0	1	17.654	27.375999999999998	0	1	17.654	27.375999999999998	1.1651	0.9957	1	0.8196	0.9033	0.8603	1	0.9277	0.9631	0.9689	0.8190000000000001	0.8269	0.07388600000000001	0.015068000000000002	0.023818000000000002	0.057013999999999995
14	TR1_2_W0001_P0013_T0001_R1_P5_K1_Ch2-Ch1.zen	20150709_gfpSORORINcd3_Prometa\MitoSys2\LSM\gfpSORORINc_Noc\DE_W0014_P0001\DE_2_W0014_P0001_T0001\TR1_W0001_P0013\TR1_2_W0001_P0013_T0001_R1_P5_K1_Ch2-Ch1.zen	FA/ISS	20000	30.0	3	x	7	0	0	29.94	100000	2000	Scale	0	1.66	0	0.01	1	0	0.01	0.042	0	1	1	0	1	17.250999999999998	7.813	0	1	17.250999999999998	7.813	1.1201	1.1739	1	0.816	0.7584	0.7867	1	0.8217	0.9065	0.9243	0.7293	0.7022	0.069762	0.016134	0.080407	0.035291
[truncated: 101 more columns]
