# Supplementary material for: Absolute quantification of cohesin, CTCF and their regulators in human cells
Source: eLife. 2019 Jun 17;8:e46269. doi: 10.7554/eLife.46269 (PMC6606026; doi:10.7554/eLife.46269)
Supplement: Figure 2—source data 1. [file elife-46269-fig2-data1.zip › Figure 2 - source data 1/20150709_gfpSORORINcd3_Prometa/2c_opt_time_col_cf_Ch1.txt]

tau_us	Ch1	Ch1_std	Ch1_fit	path
10	5.050035e-02	2.928875e-02	5.154500e-02	20150709_gfpSORORINcd3_Prometa\MitoSys2\LSM\gfpSORORINc_Noc\DE_W0012_P0001\DE_2_W0012_P0001_T0001\TR1_W0001_P0011\TR1_2_W0001_P0011_T0001_R1_P2_K1_Ch2-Ch1.zen
20	4.817702e-02	3.658354e-02	5.088300e-02	20150709_gfpSORORINcd3_Prometa\MitoSys2\LSM\gfpSORORINc_Noc\DE_W0012_P0001\DE_2_W0012_P0001_T0001\TR1_W0001_P0011\TR1_2_W0001_P0011_T0001_R1_P2_K1_Ch2-Ch1.zen
30	5.700510e-02	2.987697e-02	5.019900e-02	20150709_gfpSORORINcd3_Prometa\MitoSys2\LSM\gfpSORORINc_Noc\DE_W0012_P0001\DE_2_W0012_P0001_T0001\TR1_W0001_P0011\TR1_2_W0001_P0011_T0001_R1_P2_K1_Ch2-Ch1.zen
40	4.691226e-02	2.919147e-02	4.950900e-02	20150709_gfpSORORINcd3_Prometa\MitoSys2\LSM\gfpSORORINc_Noc\DE_W0012_P0001\DE_2_W0012_P0001_T0001\TR1_W0001_P0011\TR1_2_W0001_P0011_T0001_R1_P2_K1_Ch2-Ch1.zen
50	5.442344e-02	3.000646e-02	4.882000e-02	20150709_gfpSORORINcd3_Prometa\MitoSys2\LSM\gfpSORORINc_Noc\DE_W0012_P0001\DE_2_W0012_P0001_T0001\TR1_W0001_P0011\TR1_2_W0001_P0011_T0001_R1_P2_K1_Ch2-Ch1.zen
60	4.049018e-02	2.427026e-02	4.813800e-02	20150709_gfpSORORINcd3_Prometa\MitoSys2\LSM\gfpSORORINc_Noc\DE_W0012_P0001\DE_2_W0012_P0001_T0001\TR1_W0001_P0011\TR1_2_W0001_P0011_T0001_R1_P2_K1_Ch2-Ch1.zen
70	4.801049e-02	2.333412e-02	4.746500e-02	20150709_gfpSORORINcd3_Prometa\MitoSys2\LSM\gfpSORORINc_Noc\DE_W0012_P0001\DE_2_W0012_P0001_T0001\TR1_W0001_P0011\TR1_2_W0001_P0011_T0001_R1_P2_K1_Ch2-Ch1.zen
80	5.028263e-02	2.653501e-02	4.680100e-02	20150709_gfpSORORINcd3_Prometa\MitoSys2\LSM\gfpSORORINc_Noc\DE_W0012_P0001\DE_2_W0012_P0001_T0001\TR1_W0001_P0011\TR1_2_W0001_P0011_T0001_R1_P2_K1_Ch2-Ch1.zen
90	4.153439e-02	3.673236e-02	4.615000e-02	20150709_gfpSORORINcd3_Prometa\MitoSys2\LSM\gfpSORORINc_Noc\DE_W0012_P0001\DE_2_W0012_P0001_T0001\TR1_W0001_P0011\TR1_2_W0001_P0011_T0001_R1_P2_K1_Ch2-Ch1.zen
100	4.520452e-02	1.839444e-02	4.551000e-02	20150709_gfpSORORINcd3_Prometa\MitoSys2\LSM\gfpSORORINc_Noc\DE_W0012_P0001\DE_2_W0012_P0001_T0001\TR1_W0001_P0011\TR1_2_W0001_P0011_T0001_R1_P2_K1_Ch2-Ch1.zen
120	4.231808e-02	3.214347e-02	4.426900e-02	20150709_gfpSORORINcd3_Prometa\MitoSys2\LSM\gfpSORORINc_Noc\DE_W0012_P0001\DE_2_W0012_P0001_T0001\TR1_W0001_P0011\TR1_2_W0001_P0011_T0001_R1_P2_K1_Ch2-Ch1.zen
140	4.516547e-02	2.966584e-02	4.307900e-02	20150709_gfpSORORINcd3_Prometa\MitoSys2\LSM\gfpSORORINc_Noc\DE_W0012_P0001\DE_2_W0012_P0001_T0001\TR1_W0001_P0011\TR1_2_W0001_P0011_T0001_R1_P2_K1_Ch2-Ch1.zen
160	4.354237e-02	2.405275e-02	4.194000e-02	20150709_gfpSORORINcd3_Prometa\MitoSys2\LSM\gfpSORORINc_Noc\DE_W0012_P0001\DE_2_W0012_P0001_T0001\TR1_W0001_P0011\TR1_2_W0001_P0011_T0001_R1_P2_K1_Ch2-Ch1.zen
180	4.406960e-02	1.808346e-02	4.084900e-02	20150709_gfpSORORINcd3_Prometa\MitoSys2\LSM\gfpSORORINc_Noc\DE_W0012_P0001\DE_2_W0012_P0001_T0001\TR1_W0001_P0011\TR1_2_W0001_P0011_T0001_R1_P2_K1_Ch2-Ch1.zen
200	4.276538e-02	2.334804e-02	3.980500e-02	20150709_gfpSORORINcd3_Prometa\MitoSys2\LSM\gfpSORORINc_Noc\DE_W0012_P0001\DE_2_W0012_P0001_T0001\TR1_W0001_P0011\TR1_2_W0001_P0011_T0001_R1_P2_K1_Ch2-Ch1.zen
220	4.049072e-02	2.073177e-02	3.880600e-02	20150709_gfpSORORINcd3_Prometa\MitoSys2\LSM\gfpSORORINc_Noc\DE_W0012_P0001\DE_2_W0012_P0001_T0001\TR1_W0001_P0011\TR1_2_W0001_P0011_T0001_R1_P2_K1_Ch2-Ch1.zen
240	3.583521e-02	2.376476e-02	3.785000e-02	20150709_gfpSORORINcd3_Prometa\MitoSys2\LSM\gfpSORORINc_Noc\DE_W0012_P0001\DE_2_W0012_P0001_T0001\TR1_W0001_P0011\TR1_2_W0001_P0011_T0001_R1_P2_K1_Ch2-Ch1.zen
260	2.820756e-02	1.821040e-02	3.693400e-02	20150709_gfpSORORINcd3_Prometa\MitoSys2\LSM\gfpSORORINc_Noc\DE_W0012_P0001\DE_2_W0012_P0001_T0001\TR1_W0001_P0011\TR1_2_W0001_P0011_T0001_R1_P2_K1_Ch2-Ch1.zen
280	3.384441e-02	2.615033e-02	3.605700e-02	20150709_gfpSORORINcd3_Prometa\MitoSys2\LSM\gfpSORORINc_Noc\DE_W0012_P0001\DE_2_W0012_P0001_T0001\TR1_W0001_P0011\TR1_2_W0001_P0011_T0001_R1_P2_K1_Ch2-Ch1.zen
300	4.052095e-02	2.102066e-02	3.521700e-02	20150709_gfpSORORINcd3_Prometa\MitoSys2\LSM\gfpSORORINc_Noc\DE_W0012_P0001\DE_2_W0012_P0001_T0001\TR1_W0001_P0011\TR1_2_W0001_P0011_T0001_R1_P2_K1_Ch2-Ch1.zen
340	3.286803e-02	1.395608e-02	3.363800e-02	20150709_gfpSORORINcd3_Prometa\MitoSys2\LSM\gfpSORORINc_Noc\DE_W0012_P0001\DE_2_W0012_P0001_T0001\TR1_W0001_P0011\TR1_2_W0001_P0011_T0001_R1_P2_K1_Ch2-Ch1.zen
380	3.384571e-02	1.530983e-02	3.218500e-02	20150709_gfpSORORINcd3_Prometa\MitoSys2\LSM\gfpSORORINc_Noc\DE_W0012_P0001\DE_2_W0012_P0001_T0001\TR1_W0001_P0011\TR1_2_W0001_P0011_T0001_R1_P2_K1_Ch2-Ch1.zen
420	3.162900e-02	1.796632e-02	3.084400e-02	20150709_gfpSORORINcd3_Prometa\MitoSys2\LSM\gfpSORORINc_Noc\DE_W0012_P0001\DE_2_W0012_P0001_T0001\TR1_W0001_P0011\TR1_2_W0001_P0011_T0001_R1_P2_K1_Ch2-Ch1.zen
460	3.401776e-02	1.571006e-02	2.960500e-02	20150709_gfpSORORINcd3_Prometa\MitoSys2\LSM\gfpSORORINc_Noc\DE_W0012_P0001\DE_2_W0012_P0001_T0001\TR1_W0001_P0011\TR1_2_W0001_P0011_T0001_R1_P2_K1_Ch2-Ch1.zen
500	2.798174e-02	1.634974e-02	2.845800e-02	20150709_gfpSORORINcd3_Prometa\MitoSys2\LSM\gfpSORORINc_Noc\DE_W0012_P0001\DE_2_W0012_P0001_T0001\TR1_W0001_P0011\TR1_2_W0001_P0011_T0001_R1_P2_K1_Ch2-Ch1.zen
540	2.577355e-02	1.542643e-02	2.739400e-02	20150709_gfpSORORINcd3_Prometa\MitoSys2\LSM\gfpSORORINc_Noc\DE_W0012_P0001\DE_2_W0012_P0001_T0001\TR1_W0001_P0011\TR1_2_W0001_P0011_T0001_R1_P2_K1_Ch2-Ch1.zen
580	2.154212e-02	1.713397e-02	2.640600e-02	20150709_gfpSORORINcd3_Prometa\MitoSys2\LSM\gfpSORORINc_Noc\DE_W0012_P0001\DE_2_W0012_P0001_T0001\TR1_W0001_P0011\TR1_2_W0001_P0011_T0001_R1_P2_K1_Ch2-Ch1.zen
620	2.555770e-02	1.361670e-02	2.548600e-02	20150709_gfpSORORINcd3_Prometa\MitoSys2\LSM\gfpSORORINc_Noc\DE_W0012_P0001\DE_2_W0012_P0001_T0001\TR1_W0001_P0011\TR1_2_W0001_P0011_T0001_R1_P2_K1_Ch2-Ch1.zen
660	2.005770e-02	1.167162e-02	2.462700e-02	20150709_gfpSORORINcd3_Prometa\MitoSys2\LSM\gfpSORORINc_Noc\DE_W0012_P0001\DE_2_W0012_P0001_T0001\TR1_W0001_P0011\TR1_2_W0001_P0011_T0001_R1_P2_K1_Ch2-Ch1.zen
700	2.460019e-02	1.197242e-02	2.382600e-02	20150709_gfpSORORINcd3_Prometa\MitoSys2\LSM\gfpSORORINc_Noc\DE_W0012_P0001\DE_2_W0012_P0001_T0001\TR1_W0001_P0011\TR1_2_W0001_P0011_T0001_R1_P2_K1_Ch2-Ch1.zen
780	2.541429e-02	1.170431e-02	2.237400e-02	20150709_gfpSORORINcd3_Prometa\MitoSys2\LSM\gfpSORORINc_Noc\DE_W0012_P0001\DE_2_W0012_P0001_T0001\TR1_W0001_P0011\TR1_2_W0001_P0011_T0001_R1_P2_K1_Ch2-Ch1.zen
860	2.164121e-02	1.086387e-02	2.109400e-02	20150709_gfpSORORINcd3_Prometa\MitoSys2\LSM\gfpSORORINc_Noc\DE_W0012_P0001\DE_2_W0012_P0001_T0001\TR1_W0001_P0011\TR1_2_W0001_P0011_T0001_R1_P2_K1_Ch2-Ch1.zen
940	2.022591e-02	1.210224e-02	1.996100e-02	20150709_gfpSORORINcd3_Prometa\MitoSys2\LSM\gfpSORORINc_Noc\DE_W0012_P0001\DE_2_W0012_P0001_T0001\TR1_W0001_P0011\TR1_2_W0001_P0011_T0001_R1_P2_K1_Ch2-Ch1.zen
1020	2.237019e-02	1.028945e-02	1.895100e-02	20150709_gfpSORORINcd3_Prometa\MitoSys2\LSM\gfpSORORINc_Noc\DE_W0012_P0001\DE_2_W0012_P0001_T0001\TR1_W0001_P0011\TR1_2_W0001_P0011_T0001_R1_P2_K1_Ch2-Ch1.zen
1100	1.820975e-02	1.164743e-02	1.804700e-02	20150709_gfpSORORINcd3_Prometa\MitoSys2\LSM\gfpSORORINc_Noc\DE_W0012_P0001\DE_2_W0012_P0001_T0001\TR1_W0001_P0011\TR1_2_W0001_P0011_T0001_R1_P2_K1_Ch2-Ch1.zen
1180	1.554556e-02	9.847329e-03	1.723300e-02	20150709_gfpSORORINcd3_Prometa\MitoSys2\LSM\gfpSORORINc_Noc\DE_W0012_P0001\DE_2_W0012_P0001_T0001\TR1_W0001_P0011\TR1_2_W0001_P0011_T0001_R1_P2_K1_Ch2-Ch1.zen
1260	1.456718e-02	1.161032e-02	1.649800e-02	20150709_gfpSORORINcd3_Prometa\MitoSys2\LSM\gfpSORORINc_Noc\DE_W0012_P0001\DE_2_W0012_P0001_T0001\TR1_W0001_P0011\TR1_2_W0001_P0011_T0001_R1_P2_K1_Ch2-Ch1.zen
1340	1.728331e-02	1.104370e-02	1.583000e-02	20150709_gfpSORORINcd3_Prometa\MitoSys2\LSM\gfpSORORINc_Noc\DE_W0012_P0001\DE_2_W0012_P0001_T0001\TR1_W0001_P0011\TR1_2_W0001_P0011_T0001_R1_P2_K1_Ch2-Ch1.zen
1420	1.572712e-02	1.495196e-02	1.522100e-02	20150709_gfpSORORINcd3_Prometa\MitoSys2\LSM\gfpSORORINc_Noc\DE_W0012_P0001\DE_2_W0012_P0001_T0001\TR1_W0001_P0011\TR1_2_W0001_P0011_T0001_R1_P2_K1_Ch2-Ch1.zen
1500	1.687229e-02	1.033759e-02	1.466400e-02	20150709_gfpSORORINcd3_Prometa\MitoSys2\LSM\gfpSORORINc_Noc\DE_W0012_P0001\DE_2_W0012_P0001_T0001\TR1_W0001_P0011\TR1_2_W0001_P0011_T0001_R1_P2_K1_Ch2-Ch1.zen
1660	1.279633e-02	7.966884e-03	1.368200e-02	20150709_gfpSORORINcd3_Prometa\MitoSys2\LSM\gfpSORORINc_Noc\DE_W0012_P0001\DE_2_W0012_P0001_T0001\TR1_W0001_P0011\TR1_2_W0001_P0011_T0001_R1_P2_K1_Ch2-Ch1.zen
1820	1.299490e-02	6.315672e-03	1.284400e-02	20150709_gfpSORORINcd3_Prometa\MitoSys2\LSM\gfpSORORINc_Noc\DE_W0012_P0001\DE_2_W0012_P0001_T0001\TR1_W0001_P0011\TR1_2_W0001_P0011_T0001_R1_P2_K1_Ch2-Ch1.zen
1980	1.113065e-02	6.559679e-03	1.212100e-02	20150709_gfpSORORINcd3_Prometa\MitoSys2\LSM\gfpSORORINc_Noc\DE_W0012_P0001\DE_2_W0012_P0001_T0001\TR1_W0001_P0011\TR1_2_W0001_P0011_T0001_R1_P2_K1_Ch2-Ch1.zen
2140	1.382023e-02	8.595591e-03	1.149100e-02	20150709_gfpSORORINcd3_Prometa\MitoSys2\LSM\gfpSORORINc_Noc\DE_W0012_P0001\DE_2_W0012_P0001_T0001\TR1_W0001_P0011\TR1_2_W0001_P0011_T0001_R1_P2_K1_Ch2-Ch1.zen
2300	9.904715e-03	1.028524e-02	1.093700e-02	20150709_gfpSORORINcd3_Prometa\MitoSys2\LSM\gfpSORORINc_Noc\DE_W0012_P0001\DE_2_W0012_P0001_T0001\TR1_W0001_P0011\TR1_2_W0001_P0011_T0001_R1_P2_K1_Ch2-Ch1.zen
2460	1.093700e-02	9.137400e-03	1.044600e-02	20150709_gfpSORORINcd3_Prometa\MitoSys2\LSM\gfpSORORINc_Noc\DE_W0012_P0001\DE_2_W0012_P0001_T0001\TR1_W0001_P0011\TR1_2_W0001_P0011_T0001_R1_P2_K1_Ch2-Ch1.zen
2620	7.693892e-03	7.918354e-03	1.000800e-02	20150709_gfpSORORINcd3_Prometa\MitoSys2\LSM\gfpSORORINc_Noc\DE_W0012_P0001\DE_2_W0012_P0001_T0001\TR1_W0001_P0011\TR1_2_W0001_P0011_T0001_R1_P2_K1_Ch2-Ch1.zen
2780	7.900505e-03	8.763873e-03	9.613800e-03	20150709_gfpSORORINcd3_Prometa\MitoSys2\LSM\gfpSORORINc_Noc\DE_W0012_P0001\DE_2_W0012_P0001_T0001\TR1_W0001_P0011\TR1_2_W0001_P0011_T0001_R1_P2_K1_Ch2-Ch1.zen
2940	8.189267e-03	8.664616e-03	9.257900e-03	20150709_gfpSORORINcd3_Prometa\MitoSys2\LSM\gfpSORORINc_Noc\DE_W0012_P0001\DE_2_W0012_P0001_T0001\TR1_W0001_P0011\TR1_2_W0001_P0011_T0001_R1_P2_K1_Ch2-Ch1.zen
3100	9.156582e-03	5.165705e-03	8.934400e-03	20150709_gfpSORORINcd3_Prometa\MitoSys2\LSM\gfpSORORINc_Noc\DE_W0012_P0001\DE_2_W0012_P0001_T0001\TR1_W0001_P0011\TR1_2_W0001_P0011_T0001_R1_P2_K1_Ch2-Ch1.zen
3420	8.314526e-03	4.994997e-03	8.368000e-03	20150709_gfpSORORINcd3_Prometa\MitoSys2\LSM\gfpSORORINc_Noc\DE_W0012_P0001\DE_2_W0012_P0001_T0001\TR1_W0001_P0011\TR1_2_W0001_P0011_T0001_R1_P2_K1_Ch2-Ch1.zen
3740	9.698202e-03	6.104807e-03	7.887400e-03	20150709_gfpSORORINcd3_Prometa\MitoSys2\LSM\gfpSORORINc_Noc\DE_W0012_P0001\DE_2_W0012_P0001_T0001\TR1_W0001_P0011\TR1_2_W0001_P0011_T0001_R1_P2_K1_Ch2-Ch1.zen
4060	7.592987e-03	5.806932e-03	7.473300e-03	20150709_gfpSORORINcd3_Prometa\MitoSys2\LSM\gfpSORORINc_Noc\DE_W0012_P0001\DE_2_W0012_P0001_T0001\TR1_W0001_P0011\TR1_2_W0001_P0011_T0001_R1_P2_K1_Ch2-Ch1.zen
4380	6.827634e-03	6.135197e-03	7.111900e-03	20150709_gfpSORORINcd3_Prometa\MitoSys2\LSM\gfpSORORINc_Noc\DE_W0012_P0001\DE_2_W0012_P0001_T0001\TR1_W0001_P0011\TR1_2_W0001_P0011_T0001_R1_P2_K1_Ch2-Ch1.zen
4700	5.801447e-03	6.433669e-03	6.792900e-03	20150709_gfpSORORINcd3_Prometa\MitoSys2\LSM\gfpSORORINc_Noc\DE_W0012_P0001\DE_2_W0012_P0001_T0001\TR1_W0001_P0011\TR1_2_W0001_P0011_T0001_R1_P2_K1_Ch2-Ch1.zen
5020	6.059668e-03	5.379093e-03	6.508500e-03	20150709_gfpSORORINcd3_Prometa\MitoSys2\LSM\gfpSORORINc_Noc\DE_W0012_P0001\DE_2_W0012_P0001_T0001\TR1_W0001_P0011\TR1_2_W0001_P0011_T0001_R1_P2_K1_Ch2-Ch1.zen
5340	7.634073e-03	5.408171e-03	6.252800e-03	20150709_gfpSORORINcd3_Prometa\MitoSys2\LSM\gfpSORORINc_Noc\DE_W0012_P0001\DE_2_W0012_P0001_T0001\TR1_W0001_P0011\TR1_2_W0001_P0011_T0001_R1_P2_K1_Ch2-Ch1.zen
5660	5.958423e-03	5.491480e-03	6.021200e-03	20150709_gfpSORORINcd3_Prometa\MitoSys2\LSM\gfpSORORINc_Noc\DE_W0012_P0001\DE_2_W0012_P0001_T0001\TR1_W0001_P0011\TR1_2_W0001_P0011_T0001_R1_P2_K1_Ch2-Ch1.zen
5980	7.479518e-03	6.344558e-03	5.809800e-03	20150709_gfpSORORINcd3_Prometa\MitoSys2\LSM\gfpSORORINc_Noc\DE_W0012_P0001\DE_2_W0012_P0001_T0001\TR1_W0001_P0011\TR1_2_W0001_P0011_T0001_R1_P2_K1_Ch2-Ch1.zen
6300	5.951188e-03	4.996552e-03	5.615800e-03	20150709_gfpSORORINcd3_Prometa\MitoSys2\LSM\gfpSORORINc_Noc\DE_W0012_P0001\DE_2_W0012_P0001_T0001\TR1_W0001_P0011\TR1_2_W0001_P0011_T0001_R1_P2_K1_Ch2-Ch1.zen
6940	5.415950e-03	4.939807e-03	5.271000e-03	20150709_gfpSORORINcd3_Prometa\MitoSys2\LSM\gfpSORORINc_Noc\DE_W0012_P0001\DE_2_W0012_P0001_T0001\TR1_W0001_P0011\TR1_2_W0001_P0011_T0001_R1_P2_K1_Ch2-Ch1.zen
7580	4.971580e-03	5.821788e-03	4.972100e-03	20150709_gfpSORORINcd3_Prometa\MitoSys2\LSM\gfpSORORINc_Noc\DE_W0012_P0001\DE_2_W0012_P0001_T0001\TR1_W0001_P0011\TR1_2_W0001_P0011_T0001_R1_P2_K1_Ch2-Ch1.zen
8220	5.425689e-03	5.062384e-03	4.709200e-03	20150709_gfpSORORINcd3_Prometa\MitoSys2\LSM\gfpSORORINc_Noc\DE_W0012_P0001\DE_2_W0012_P0001_T0001\TR1_W0001_P0011\TR1_2_W0001_P0011_T0001_R1_P2_K1_Ch2-Ch1.zen
8860	3.959742e-03	4.513183e-03	4.475200e-03	20150709_gfpSORORINcd3_Prometa\MitoSys2\LSM\gfpSORORINc_Noc\DE_W0012_P0001\DE_2_W0012_P0001_T0001\TR1_W0001_P0011\TR1_2_W0001_P0011_T0001_R1_P2_K1_Ch2-Ch1.zen
9500	3.635361e-03	4.435644e-03	4.264800e-03	20150709_gfpSORORINcd3_Prometa\MitoSys2\LSM\gfpSORORINc_Noc\DE_W0012_P0001\DE_2_W0012_P0001_T0001\TR1_W0001_P0011\TR1_2_W0001_P0011_T0001_R1_P2_K1_Ch2-Ch1.zen
10140	2.723195e-03	4.845589e-03	4.074000e-03	20150709_gfpSORORINcd3_Prometa\MitoSys2\LSM\gfpSORORINc_Noc\DE_W0012_P0001\DE_2_W0012_P0001_T0001\TR1_W0001_P0011\TR1_2_W0001_P0011_T0001_R1_P2_K1_Ch2-Ch1.zen
10780	4.235030e-03	3.730881e-03	3.899800e-03	20150709_gfpSORORINcd3_Prometa\MitoSys2\LSM\gfpSORORINc_Noc\DE_W0012_P0001\DE_2_W0012_P0001_T0001\TR1_W0001_P0011\TR1_2_W0001_P0011_T0001_R1_P2_K1_Ch2-Ch1.zen
11420	4.626573e-03	5.500988e-03	3.739900e-03	20150709_gfpSORORINcd3_Prometa\MitoSys2\LSM\gfpSORORINc_Noc\DE_W0012_P0001\DE_2_W0012_P0001_T0001\TR1_W0001_P0011\TR1_2_W0001_P0011_T0001_R1_P2_K1_Ch2-Ch1.zen
12060	4.186224e-03	5.537296e-03	3.592300e-03	20150709_gfpSORORINcd3_Prometa\MitoSys2\LSM\gfpSORORINc_Noc\DE_W0012_P0001\DE_2_W0012_P0001_T0001\TR1_W0001_P0011\TR1_2_W0001_P0011_T0001_R1_P2_K1_Ch2-Ch1.zen
12700	3.192183e-03	4.822149e-03	3.455500e-03	20150709_gfpSORORINcd3_Prometa\MitoSys2\LSM\gfpSORORINc_Noc\DE_W0012_P0001\DE_2_W0012_P0001_T0001\TR1_W0001_P0011\TR1_2_W0001_P0011_T0001_R1_P2_K1_Ch2-Ch1.zen
13980	3.173344e-03	3.570144e-03	3.209300e-03	20150709_gfpSORORINcd3_Prometa\MitoSys2\LSM\gfpSORORINc_Noc\DE_W0012_P0001\DE_2_W0012_P0001_T0001\TR1_W0001_P0011\TR1_2_W0001_P0011_T0001_R1_P2_K1_Ch2-Ch1.zen
15260	2.737460e-03	4.216696e-03	2.993500e-03	20150709_gfpSORORINcd3_Prometa\MitoSys2\LSM\gfpSORORINc_Noc\DE_W0012_P0001\DE_2_W0012_P0001_T0001\TR1_W0001_P0011\TR1_2_W0001_P0011_T0001_R1_P2_K1_Ch2-Ch1.zen
16540	2.721043e-03	4.892948e-03	2.802400e-03	20150709_gfpSORORINcd3_Prometa\MitoSys2\LSM\gfpSORORINc_Noc\DE_W0012_P0001\DE_2_W0012_P0001_T0001\TR1_W0001_P0011\TR1_2_W0001_P0011_T0001_R1_P2_K1_Ch2-Ch1.zen
17820	2.193216e-03	4.636140e-03	2.631900e-03	20150709_gfpSORORINcd3_Prometa\MitoSys2\LSM\gfpSORORINc_Noc\DE_W0012_P0001\DE_2_W0012_P0001_T0001\TR1_W0001_P0011\TR1_2_W0001_P0011_T0001_R1_P2_K1_Ch2-Ch1.zen
19100	3.369067e-03	4.082082e-03	2.478800e-03	20150709_gfpSORORINcd3_Prometa\MitoSys2\LSM\gfpSORORINc_Noc\DE_W0012_P0001\DE_2_W0012_P0001_T0001\TR1_W0001_P0011\TR1_2_W0001_P0011_T0001_R1_P2_K1_Ch2-Ch1.zen
20380	1.807154e-03	4.267276e-03	2.340400e-03	20150709_gfpSORORINcd3_Prometa\MitoSys2\LSM\gfpSORORINc_Noc\DE_W0012_P0001\DE_2_W0012_P0001_T0001\TR1_W0001_P0011\TR1_2_W0001_P0011_T0001_R1_P2_K1_Ch2-Ch1.zen
21660	2.056110e-03	3.920682e-03	2.214700e-03	20150709_gfpSORORINcd3_Prometa\MitoSys2\LSM\gfpSORORINc_Noc\DE_W0012_P0001\DE_2_W0012_P0001_T0001\TR1_W0001_P0011\TR1_2_W0001_P0011_T0001_R1_P2_K1_Ch2-Ch1.zen
22940	1.354786e-03	3.574486e-03	2.100100e-03	20150709_gfpSORORINcd3_Prometa\MitoSys2\LSM\gfpSORORINc_Noc\DE_W0012_P0001\DE_2_W0012_P0001_T0001\TR1_W0001_P0011\TR1_2_W0001_P0011_T0001_R1_P2_K1_Ch2-Ch1.zen
24220	1.501086e-03	3.819679e-03	1.995200e-03	20150709_gfpSORORINcd3_Prometa\MitoSys2\LSM\gfpSORORINc_Noc\DE_W0012_P0001\DE_2_W0012_P0001_T0001\TR1_W0001_P0011\TR1_2_W0001_P0011_T0001_R1_P2_K1_Ch2-Ch1.zen
25500	1.490157e-03	2.960740e-03	1.898800e-03	20150709_gfpSORORINcd3_Prometa\MitoSys2\LSM\gfpSORORINc_Noc\DE_W0012_P0001\DE_2_W0012_P0001_T0001\TR1_W0001_P0011\TR1_2_W0001_P0011_T0001_R1_P2_K1_Ch2-Ch1.zen
28060	1.250530e-03	2.645714e-03	1.727900e-03	20150709_gfpSORORINcd3_Prometa\MitoSys2\LSM\gfpSORORINc_Noc\DE_W0012_P0001\DE_2_W0012_P0001_T0001\TR1_W0001_P0011\TR1_2_W0001_P0011_T0001_R1_P2_K1_Ch2-Ch1.zen
30620	9.902361e-04	3.833406e-03	1.581200e-03	20150709_gfpSORORINcd3_Prometa\MitoSys2\LSM\gfpSORORINc_Noc\DE_W0012_P0001\DE_2_W0012_P0001_T0001\TR1_W0001_P0011\TR1_2_W0001_P0011_T0001_R1_P2_K1_Ch2-Ch1.zen
33180	1.168976e-03	3.580848e-03	1.454100e-03	20150709_gfpSORORINcd3_Prometa\MitoSys2\LSM\gfpSORORINc_Noc\DE_W0012_P0001\DE_2_W0012_P0001_T0001\TR1_W0001_P0011\TR1_2_W0001_P0011_T0001_R1_P2_K1_Ch2-Ch1.zen
35740	1.318129e-03	3.580665e-03	1.343000e-03	20150709_gfpSORORINcd3_Prometa\MitoSys2\LSM\gfpSORORINc_Noc\DE_W0012_P0001\DE_2_W0012_P0001_T0001\TR1_W0001_P0011\TR1_2_W0001_P0011_T0001_R1_P2_K1_Ch2-Ch1.zen
38300	1.901077e-03	3.583273e-03	1.245300e-03	20150709_gfpSORORINcd3_Prometa\MitoSys2\LSM\gfpSORORINc_Noc\DE_W0012_P0001\DE_2_W0012_P0001_T0001\TR1_W0001_P0011\TR1_2_W0001_P0011_T0001_R1_P2_K1_Ch2-Ch1.zen
40860	2.253840e-03	3.440102e-03	1.158700e-03	20150709_gfpSORORINcd3_Prometa\MitoSys2\LSM\gfpSORORINc_Noc\DE_W0012_P0001\DE_2_W0012_P0001_T0001\TR1_W0001_P0011\TR1_2_W0001_P0011_T0001_R1_P2_K1_Ch2-Ch1.zen
43420	2.210420e-03	3.780748e-03	1.081700e-03	20150709_gfpSORORINcd3_Prometa\MitoSys2\LSM\gfpSORORINc_Noc\DE_W0012_P0001\DE_2_W0012_P0001_T0001\TR1_W0001_P0011\TR1_2_W0001_P0011_T0001_R1_P2_K1_Ch2-Ch1.zen
45980	1.586896e-03	3.171394e-03	1.012600e-03	20150709_gfpSORORINcd3_Prometa\MitoSys2\LSM\gfpSORORINc_Noc\DE_W0012_P0001\DE_2_W0012_P0001_T0001\TR1_W0001_P0011\TR1_2_W0001_P0011_T0001_R1_P2_K1_Ch2-Ch1.zen
48540	8.196135e-04	4.118981e-03	9.505300e-04	20150709_gfpSORORINcd3_Prometa\MitoSys2\LSM\gfpSORORINc_Noc\DE_W0012_P0001\DE_2_W0012_P0001_T0001\TR1_W0001_P0011\TR1_2_W0001_P0011_T0001_R1_P2_K1_Ch2-Ch1.zen
51100	4.175349e-04	2.844628e-03	8.944100e-04	20150709_gfpSORORINcd3_Prometa\MitoSys2\LSM\gfpSORORINc_Noc\DE_W0012_P0001\DE_2_W0012_P0001_T0001\TR1_W0001_P0011\TR1_2_W0001_P0011_T0001_R1_P2_K1_Ch2-Ch1.zen
56220	2.041511e-03	1.897292e-03	7.971300e-04	20150709_gfpSORORINcd3_Prometa\MitoSys2\LSM\gfpSORORINc_Noc\DE_W0012_P0001\DE_2_W0012_P0001_T0001\TR1_W0001_P0011\TR1_2_W0001_P0011_T0001_R1_P2_K1_Ch2-Ch1.zen
61340	7.218640e-04	2.972761e-03	7.159300e-04	20150709_gfpSORORINcd3_Prometa\MitoSys2\LSM\gfpSORORINc_Noc\DE_W0012_P0001\DE_2_W0012_P0001_T0001\TR1_W0001_P0011\TR1_2_W0001_P0011_T0001_R1_P2_K1_Ch2-Ch1.zen
66460	1.516016e-03	3.462518e-03	6.473300e-04	20150709_gfpSORORINcd3_Prometa\MitoSys2\LSM\gfpSORORINc_Noc\DE_W0012_P0001\DE_2_W0012_P0001_T0001\TR1_W0001_P0011\TR1_2_W0001_P0011_T0001_R1_P2_K1_Ch2-Ch1.zen
71580	4.366718e-04	2.545008e-03	5.887300e-04	20150709_gfpSORORINcd3_Prometa\MitoSys2\LSM\gfpSORORINc_Noc\DE_W0012_P0001\DE_2_W0012_P0001_T0001\TR1_W0001_P0011\TR1_2_W0001_P0011_T0001_R1_P2_K1_Ch2-Ch1.zen
76700	8.069628e-04	2.549005e-03	5.382100e-04	20150709_gfpSORORINcd3_Prometa\MitoSys2\LSM\gfpSORORINc_Noc\DE_W0012_P0001\DE_2_W0012_P0001_T0001\TR1_W0001_P0011\TR1_2_W0001_P0011_T0001_R1_P2_K1_Ch2-Ch1.zen
81820	-2.806188e-04	2.361458e-03	4.943000e-04	20150709_gfpSORORINcd3_Prometa\MitoSys2\LSM\gfpSORORINc_Noc\DE_W0012_P0001\DE_2_W0012_P0001_T0001\TR1_W0001_P0011\TR1_2_W0001_P0011_T0001_R1_P2_K1_Ch2-Ch1.zen
86940	5.281106e-04	2.113866e-03	4.558500e-04	20150709_gfpSORORINcd3_Prometa\MitoSys2\LSM\gfpSORORINc_Noc\DE_W0012_P0001\DE_2_W0012_P0001_T0001\TR1_W0001_P0011\TR1_2_W0001_P0011_T0001_R1_P2_K1_Ch2-Ch1.zen
92060	7.015521e-04	2.119326e-03	4.219500e-04	20150709_gfpSORORINcd3_Prometa\MitoSys2\LSM\gfpSORORINc_Noc\DE_W0012_P0001\DE_2_W0012_P0001_T0001\TR1_W0001_P0011\TR1_2_W0001_P0011_T0001_R1_P2_K1_Ch2-Ch1.zen
97180	4.389997e-04	2.846527e-03	3.918900e-04	20150709_gfpSORORINcd3_Prometa\MitoSys2\LSM\gfpSORORINc_Noc\DE_W0012_P0001\DE_2_W0012_P0001_T0001\TR1_W0001_P0011\TR1_2_W0001_P0011_T0001_R1_P2_K1_Ch2-Ch1.zen
102300	4.399776e-04	1.853855e-03	3.650900e-04	20150709_gfpSORORINcd3_Prometa\MitoSys2\LSM\gfpSORORINc_Noc\DE_W0012_P0001\DE_2_W0012_P0001_T0001\TR1_W0001_P0011\TR1_2_W0001_P0011_T0001_R1_P2_K1_Ch2-Ch1.zen
112540	9.253153e-04	2.355748e-03	3.194600e-04	20150709_gfpSORORINcd3_Prometa\MitoSys2\LSM\gfpSORORINc_Noc\DE_W0012_P0001\DE_2_W0012_P0001_T0001\TR1_W0001_P0011\TR1_2_W0001_P0011_T0001_R1_P2_K1_Ch2-Ch1.zen
122780	1.446158e-03	2.100420e-03	2.822000e-04	20150709_gfpSORORINcd3_Prometa\MitoSys2\LSM\gfpSORORINc_Noc\DE_W0012_P0001\DE_2_W0012_P0001_T0001\TR1_W0001_P0011\TR1_2_W0001_P0011_T0001_R1_P2_K1_Ch2-Ch1.zen
133020	3.737918e-04	1.937530e-03	2.513400e-04	20150709_gfpSORORINcd3_Prometa\MitoSys2\LSM\gfpSORORINc_Noc\DE_W0012_P0001\DE_2_W0012_P0001_T0001\TR1_W0001_P0011\TR1_2_W0001_P0011_T0001_R1_P2_K1_Ch2-Ch1.zen
143260	4.957342e-04	1.776839e-03	2.254400e-04	20150709_gfpSORORINcd3_Prometa\MitoSys2\LSM\gfpSORORINc_Noc\DE_W0012_P0001\DE_2_W0012_P0001_T0001\TR1_W0001_P0011\TR1_2_W0001_P0011_T0001_R1_P2_K1_Ch2-Ch1.zen
153500	2.389231e-04	1.954533e-03	2.034600e-04	20150709_gfpSORORINcd3_Prometa\MitoSys2\LSM\gfpSORORINc_Noc\DE_W0012_P0001\DE_2_W0012_P0001_T0001\TR1_W0001_P0011\TR1_2_W0001_P0011_T0001_R1_P2_K1_Ch2-Ch1.zen
163740	-8.439674e-05	1.695220e-03	1.846500e-04	20150709_gfpSORORINcd3_Prometa\MitoSys2\LSM\gfpSORORINc_Noc\DE_W0012_P0001\DE_2_W0012_P0001_T0001\TR1_W0001_P0011\TR1_2_W0001_P0011_T0001_R1_P2_K1_Ch2-Ch1.zen
173980	-3.051645e-04	1.693111e-03	1.683900e-04	20150709_gfpSORORINcd3_Prometa\MitoSys2\LSM\gfpSORORINc_Noc\DE_W0012_P0001\DE_2_W0012_P0001_T0001\TR1_W0001_P0011\TR1_2_W0001_P0011_T0001_R1_P2_K1_Ch2-Ch1.zen
184220	-1.057264e-03	2.224746e-03	1.542500e-04	20150709_gfpSORORINcd3_Prometa\MitoSys2\LSM\gfpSORORINc_Noc\DE_W0012_P0001\DE_2_W0012_P0001_T0001\TR1_W0001_P0011\TR1_2_W0001_P0011_T0001_R1_P2_K1_Ch2-Ch1.zen
194460	-1.565828e-03	2.336755e-03	1.418600e-04	20150709_gfpSORORINcd3_Prometa\MitoSys2\LSM\gfpSORORINc_Noc\DE_W0012_P0001\DE_2_W0012_P0001_T0001\TR1_W0001_P0011\TR1_2_W0001_P0011_T0001_R1_P2_K1_Ch2-Ch1.zen
204700	-7.519805e-04	2.591824e-03	1.309300e-04	20150709_gfpSORORINcd3_Prometa\MitoSys2\LSM\gfpSORORINc_Noc\DE_W0012_P0001\DE_2_W0012_P0001_T0001\TR1_W0001_P0011\TR1_2_W0001_P0011_T0001_R1_P2_K1_Ch2-Ch1.zen
225180	-4.068154e-04	1.878137e-03	1.126200e-04	20150709_gfpSORORINcd3_Prometa\MitoSys2\LSM\gfpSORORINc_Noc\DE_W0012_P0001\DE_2_W0012_P0001_T0001\TR1_W0001_P0011\TR1_2_W0001_P0011_T0001_R1_P2_K1_Ch2-Ch1.zen
245660	-1.765585e-04	2.416350e-03	9.795900e-05	20150709_gfpSORORINcd3_Prometa\MitoSys2\LSM\gfpSORORINc_Noc\DE_W0012_P0001\DE_2_W0012_P0001_T0001\TR1_W0001_P0011\TR1_2_W0001_P0011_T0001_R1_P2_K1_Ch2-Ch1.zen
266140	-3.613865e-04	1.783087e-03	8.602600e-05	20150709_gfpSORORINcd3_Prometa\MitoSys2\LSM\gfpSORORINc_Noc\DE_W0012_P0001\DE_2_W0012_P0001_T0001\TR1_W0001_P0011\TR1_2_W0001_P0011_T0001_R1_P2_K1_Ch2-Ch1.zen
286620	-2.806856e-04	1.913526e-03	7.617700e-05	20150709_gfpSORORINcd3_Prometa\MitoSys2\LSM\gfpSORORINc_Noc\DE_W0012_P0001\DE_2_W0012_P0001_T0001\TR1_W0001_P0011\TR1_2_W0001_P0011_T0001_R1_P2_K1_Ch2-Ch1.zen
307100	-6.623134e-04	2.194554e-03	6.794800e-05	20150709_gfpSORORINcd3_Prometa\MitoSys2\LSM\gfpSORORINc_Noc\DE_W0012_P0001\DE_2_W0012_P0001_T0001\TR1_W0001_P0011\TR1_2_W0001_P0011_T0001_R1_P2_K1_Ch2-Ch1.zen
327580	-6.961904e-04	1.930367e-03	6.099900e-05	20150709_gfpSORORINcd3_Prometa\MitoSys2\LSM\gfpSORORINc_Noc\DE_W0012_P0001\DE_2_W0012_P0001_T0001\TR1_W0001_P0011\TR1_2_W0001_P0011_T0001_R1_P2_K1_Ch2-Ch1.zen
348060	-1.683348e-04	1.715277e-03	5.507500e-05	20150709_gfpSORORINcd3_Prometa\MitoSys2\LSM\gfpSORORINc_Noc\DE_W0012_P0001\DE_2_W0012_P0001_T0001\TR1_W0001_P0011\TR1_2_W0001_P0011_T0001_R1_P2_K1_Ch2-Ch1.zen
368540	-5.133297e-04	1.831832e-03	4.998300e-05	20150709_gfpSORORINcd3_Prometa\MitoSys2\LSM\gfpSORORINc_Noc\DE_W0012_P0001\DE_2_W0012_P0001_T0001\TR1_W0001_P0011\TR1_2_W0001_P0011_T0001_R1_P2_K1_Ch2-Ch1.zen
389020	2.444968e-04	1.586789e-03	4.557300e-05	20150709_gfpSORORINcd3_Prometa\MitoSys2\LSM\gfpSORORINc_Noc\DE_W0012_P0001\DE_2_W0012_P0001_T0001\TR1_W0001_P0011\TR1_2_W0001_P0011_T0001_R1_P2_K1_Ch2-Ch1.zen
409500	6.017758e-05	1.596008e-03	4.172700e-05	20150709_gfpSORORINcd3_Prometa\MitoSys2\LSM\gfpSORORINc_Noc\DE_W0012_P0001\DE_2_W0012_P0001_T0001\TR1_W0001_P0011\TR1_2_W0001_P0011_T0001_R1_P2_K1_Ch2-Ch1.zen
450460	-3.300068e-04	1.622850e-03	3.537500e-05	20150709_gfpSORORINcd3_Prometa\MitoSys2\LSM\gfpSORORINc_Noc\DE_W0012_P0001\DE_2_W0012_P0001_T0001\TR1_W0001_P0011\TR1_2_W0001_P0011_T0001_R1_P2_K1_Ch2-Ch1.zen
491420	-1.688408e-04	1.130237e-03	3.038200e-05	20150709_gfpSORORINcd3_Prometa\MitoSys2\LSM\gfpSORORINc_Noc\DE_W0012_P0001\DE_2_W0012_P0001_T0001\TR1_W0001_P0011\TR1_2_W0001_P0011_T0001_R1_P2_K1_Ch2-Ch1.zen
532380	3.119815e-05	1.389023e-03	2.638300e-05	20150709_gfpSORORINcd3_Prometa\MitoSys2\LSM\gfpSORORINc_Noc\DE_W0012_P0001\DE_2_W0012_P0001_T0001\TR1_W0001_P0011\TR1_2_W0001_P0011_T0001_R1_P2_K1_Ch2-Ch1.zen
573340	-3.472074e-04	1.878156e-03	2.313000e-05	20150709_gfpSORORINcd3_Prometa\MitoSys2\LSM\gfpSORORINc_Noc\DE_W0012_P0001\DE_2_W0012_P0001_T0001\TR1_W0001_P0011\TR1_2_W0001_P0011_T0001_R1_P2_K1_Ch2-Ch1.zen
614300	-2.980151e-04	2.058853e-03	2.044900e-05	20150709_gfpSORORINcd3_Prometa\MitoSys2\LSM\gfpSORORINc_Noc\DE_W0012_P0001\DE_2_W0012_P0001_T0001\TR1_W0001_P0011\TR1_2_W0001_P0011_T0001_R1_P2_K1_Ch2-Ch1.zen
655260	-2.116482e-04	1.359670e-03	1.821100e-05	20150709_gfpSORORINcd3_Prometa\MitoSys2\LSM\gfpSORORINc_Noc\DE_W0012_P0001\DE_2_W0012_P0001_T0001\TR1_W0001_P0011\TR1_2_W0001_P0011_T0001_R1_P2_K1_Ch2-Ch1.zen
696220	-4.372147e-04	1.731254e-03	1.632400e-05	20150709_gfpSORORINcd3_Prometa\MitoSys2\LSM\gfpSORORINc_Noc\DE_W0012_P0001\DE_2_W0012_P0001_T0001\TR1_W0001_P0011\TR1_2_W0001_P0011_T0001_R1_P2_K1_Ch2-Ch1.zen
737180	-1.096145e-03	1.836833e-03	1.471800e-05	20150709_gfpSORORINcd3_Prometa\MitoSys2\LSM\gfpSORORINc_Noc\DE_W0012_P0001\DE_2_W0012_P0001_T0001\TR1_W0001_P0011\TR1_2_W0001_P0011_T0001_R1_P2_K1_Ch2-Ch1.zen
778140	-7.972080e-04	1.292746e-03	1.334000e-05	20150709_gfpSORORINcd3_Prometa\MitoSys2\LSM\gfpSORORINc_Noc\DE_W0012_P0001\DE_2_W0012_P0001_T0001\TR1_W0001_P0011\TR1_2_W0001_P0011_T0001_R1_P2_K1_Ch2-Ch1.zen
819100	-2.433492e-04	1.024181e-03	1.214800e-05	20150709_gfpSORORINcd3_Prometa\MitoSys2\LSM\gfpSORORINc_Noc\DE_W0012_P0001\DE_2_W0012_P0001_T0001\TR1_W0001_P0011\TR1_2_W0001_P0011_T0001_R1_P2_K1_Ch2-Ch1.zen
901020	3.703847e-05	1.195019e-03	1.020100e-05	20150709_gfpSORORINcd3_Prometa\MitoSys2\LSM\gfpSORORINc_Noc\DE_W0012_P0001\DE_2_W0012_P0001_T0001\TR1_W0001_P0011\TR1_2_W0001_P0011_T0001_R1_P2_K1_Ch2-Ch1.zen
982940	5.864057e-05	1.157930e-03	8.690800e-06	20150709_gfpSORORINcd3_Prometa\MitoSys2\LSM\gfpSORORINc_Noc\DE_W0012_P0001\DE_2_W0012_P0001_T0001\TR1_W0001_P0011\TR1_2_W0001_P0011_T0001_R1_P2_K1_Ch2-Ch1.zen
1064860	8.029403e-05	1.170682e-03	7.494900e-06	20150709_gfpSORORINcd3_Prometa\MitoSys2\LSM\gfpSORORINc_Noc\DE_W0012_P0001\DE_2_W0012_P0001_T0001\TR1_W0001_P0011\TR1_2_W0001_P0011_T0001_R1_P2_K1_Ch2-Ch1.zen
1146780	-2.355034e-04	1.260803e-03	6.531700e-06	20150709_gfpSORORINcd3_Prometa\MitoSys2\LSM\gfpSORORINc_Noc\DE_W0012_P0001\DE_2_W0012_P0001_T0001\TR1_W0001_P0011\TR1_2_W0001_P0011_T0001_R1_P2_K1_Ch2-Ch1.zen
1228700	1.880756e-04	1.163159e-03	5.744300e-06	20150709_gfpSORORINcd3_Prometa\MitoSys2\LSM\gfpSORORINc_Noc\DE_W0012_P0001\DE_2_W0012_P0001_T0001\TR1_W0001_P0011\TR1_2_W0001_P0011_T0001_R1_P2_K1_Ch2-Ch1.zen
1310620	1.302001e-04	1.138397e-03	5.092300e-06	20150709_gfpSORORINcd3_Prometa\MitoSys2\LSM\gfpSORORINc_Noc\DE_W0012_P0001\DE_2_W0012_P0001_T0001\TR1_W0001_P0011\TR1_2_W0001_P0011_T0001_R1_P2_K1_Ch2-Ch1.zen
1392540	3.625087e-04	1.313291e-03	4.546200e-06	20150709_gfpSORORINcd3_Prometa\MitoSys2\LSM\gfpSORORINc_Noc\DE_W0012_P0001\DE_2_W0012_P0001_T0001\TR1_W0001_P0011\TR1_2_W0001_P0011_T0001_R1_P2_K1_Ch2-Ch1.zen
1474460	3.480115e-04	1.210224e-03	4.084200e-06	20150709_gfpSORORINcd3_Prometa\MitoSys2\LSM\gfpSORORINc_Noc\DE_W0012_P0001\DE_2_W0012_P0001_T0001\TR1_W0001_P0011\TR1_2_W0001_P0011_T0001_R1_P2_K1_Ch2-Ch1.zen
1556380	4.300481e-04	8.677869e-04	3.689800e-06	20150709_gfpSORORINcd3_Prometa\MitoSys2\LSM\gfpSORORINc_Noc\DE_W0012_P0001\DE_2_W0012_P0001_T0001\TR1_W0001_P0011\TR1_2_W0001_P0011_T0001_R1_P2_K1_Ch2-Ch1.zen
10	5.799152e-02	3.536932e-02	4.621400e-02	20150709_gfpSORORINcd3_Prometa\MitoSys2\LSM\gfpSORORINc_Noc\DE_W0012_P0001\DE_2_W0012_P0001_T0001\TR1_W0001_P0011\TR1_2_W0001_P0011_T0001_R1_P5_K1_Ch2-Ch1.zen
20	4.104515e-02	3.195412e-02	4.542600e-02	20150709_gfpSORORINcd3_Prometa\MitoSys2\LSM\gfpSORORINc_Noc\DE_W0012_P0001\DE_2_W0012_P0001_T0001\TR1_W0001_P0011\TR1_2_W0001_P0011_T0001_R1_P5_K1_Ch2-Ch1.zen
30	4.063615e-02	2.597952e-02	4.466400e-02	20150709_gfpSORORINcd3_Prometa\MitoSys2\LSM\gfpSORORINc_Noc\DE_W0012_P0001\DE_2_W0012_P0001_T0001\TR1_W0001_P0011\TR1_2_W0001_P0011_T0001_R1_P5_K1_Ch2-Ch1.zen
40	5.014933e-02	3.610947e-02	4.393500e-02	20150709_gfpSORORINcd3_Prometa\MitoSys2\LSM\gfpSORORINc_Noc\DE_W0012_P0001\DE_2_W0012_P0001_T0001\TR1_W0001_P0011\TR1_2_W0001_P0011_T0001_R1_P5_K1_Ch2-Ch1.zen
50	3.608312e-02	2.647979e-02	4.323700e-02	20150709_gfpSORORINcd3_Prometa\MitoSys2\LSM\gfpSORORINc_Noc\DE_W0012_P0001\DE_2_W0012_P0001_T0001\TR1_W0001_P0011\TR1_2_W0001_P0011_T0001_R1_P5_K1_Ch2-Ch1.zen
60	3.725054e-02	2.017589e-02	4.257200e-02	20150709_gfpSORORINcd3_Prometa\MitoSys2\LSM\gfpSORORINc_Noc\DE_W0012_P0001\DE_2_W0012_P0001_T0001\TR1_W0001_P0011\TR1_2_W0001_P0011_T0001_R1_P5_K1_Ch2-Ch1.zen
70	3.399386e-02	3.982441e-02	4.193700e-02	20150709_gfpSORORINcd3_Prometa\MitoSys2\LSM\gfpSORORINc_Noc\DE_W0012_P0001\DE_2_W0012_P0001_T0001\TR1_W0001_P0011\TR1_2_W0001_P0011_T0001_R1_P5_K1_Ch2-Ch1.zen
80	4.541557e-02	3.296743e-02	4.133000e-02	20150709_gfpSORORINcd3_Prometa\MitoSys2\LSM\gfpSORORINc_Noc\DE_W0012_P0001\DE_2_W0012_P0001_T0001\TR1_W0001_P0011\TR1_2_W0001_P0011_T0001_R1_P5_K1_Ch2-Ch1.zen
90	4.341888e-02	2.725711e-02	4.075000e-02	20150709_gfpSORORINcd3_Prometa\MitoSys2\LSM\gfpSORORINc_Noc\DE_W0012_P0001\DE_2_W0012_P0001_T0001\TR1_W0001_P0011\TR1_2_W0001_P0011_T0001_R1_P5_K1_Ch2-Ch1.zen
100	3.867264e-02	1.735207e-02	4.019500e-02	20150709_gfpSORORINcd3_Prometa\MitoSys2\LSM\gfpSORORINc_Noc\DE_W0012_P0001\DE_2_W0012_P0001_T0001\TR1_W0001_P0011\TR1_2_W0001_P0011_T0001_R1_P5_K1_Ch2-Ch1.zen
120	4.209377e-02	2.414312e-02	3.915200e-02	20150709_gfpSORORINcd3_Prometa\MitoSys2\LSM\gfpSORORINc_Noc\DE_W0012_P0001\DE_2_W0012_P0001_T0001\TR1_W0001_P0011\TR1_2_W0001_P0011_T0001_R1_P5_K1_Ch2-Ch1.zen
140	3.762517e-02	2.109686e-02	3.818800e-02	20150709_gfpSORORINcd3_Prometa\MitoSys2\LSM\gfpSORORINc_Noc\DE_W0012_P0001\DE_2_W0012_P0001_T0001\TR1_W0001_P0011\TR1_2_W0001_P0011_T0001_R1_P5_K1_Ch2-Ch1.zen
160	3.435774e-02	2.347989e-02	3.729200e-02	20150709_gfpSORORINcd3_Prometa\MitoSys2\LSM\gfpSORORINc_Noc\DE_W0012_P0001\DE_2_W0012_P0001_T0001\TR1_W0001_P0011\TR1_2_W0001_P0011_T0001_R1_P5_K1_Ch2-Ch1.zen
180	3.937947e-02	1.631985e-02	3.645500e-02	20150709_gfpSORORINcd3_Prometa\MitoSys2\LSM\gfpSORORINc_Noc\DE_W0012_P0001\DE_2_W0012_P0001_T0001\TR1_W0001_P0011\TR1_2_W0001_P0011_T0001_R1_P5_K1_Ch2-Ch1.zen
200	3.144527e-02	2.009569e-02	3.566800e-02	20150709_gfpSORORINcd3_Prometa\MitoSys2\LSM\gfpSORORINc_Noc\DE_W0012_P0001\DE_2_W0012_P0001_T0001\TR1_W0001_P0011\TR1_2_W0001_P0011_T0001_R1_P5_K1_Ch2-Ch1.zen
220	3.053019e-02	1.827572e-02	3.492600e-02	20150709_gfpSORORINcd3_Prometa\MitoSys2\LSM\gfpSORORINc_Noc\DE_W0012_P0001\DE_2_W0012_P0001_T0001\TR1_W0001_P0011\TR1_2_W0001_P0011_T0001_R1_P5_K1_Ch2-Ch1.zen
240	2.975564e-02	1.671842e-02	3.422200e-02	20150709_gfpSORORINcd3_Prometa\MitoSys2\LSM\gfpSORORINc_Noc\DE_W0012_P0001\DE_2_W0012_P0001_T0001\TR1_W0001_P0011\TR1_2_W0001_P0011_T0001_R1_P5_K1_Ch2-Ch1.zen
260	3.509824e-02	1.851927e-02	3.355400e-02	20150709_gfpSORORINcd3_Prometa\MitoSys2\LSM\gfpSORORINc_Noc\DE_W0012_P0001\DE_2_W0012_P0001_T0001\TR1_W0001_P0011\TR1_2_W0001_P0011_T0001_R1_P5_K1_Ch2-Ch1.zen
280	4.077521e-02	2.325587e-02	3.291500e-02	20150709_gfpSORORINcd3_Prometa\MitoSys2\LSM\gfpSORORINc_Noc\DE_W0012_P0001\DE_2_W0012_P0001_T0001\TR1_W0001_P0011\TR1_2_W0001_P0011_T0001_R1_P5_K1_Ch2-Ch1.zen
300	3.908655e-02	1.367628e-02	3.230500e-02	20150709_gfpSORORINcd3_Prometa\MitoSys2\LSM\gfpSORORINc_Noc\DE_W0012_P0001\DE_2_W0012_P0001_T0001\TR1_W0001_P0011\TR1_2_W0001_P0011_T0001_R1_P5_K1_Ch2-Ch1.zen
340	3.752665e-02	1.958664e-02	3.115600e-02	20150709_gfpSORORINcd3_Prometa\MitoSys2\LSM\gfpSORORINc_Noc\DE_W0012_P0001\DE_2_W0012_P0001_T0001\TR1_W0001_P0011\TR1_2_W0001_P0011_T0001_R1_P5_K1_Ch2-Ch1.zen
380	3.270713e-02	1.694065e-02	3.009200e-02	20150709_gfpSORORINcd3_Prometa\MitoSys2\LSM\gfpSORORINc_Noc\DE_W0012_P0001\DE_2_W0012_P0001_T0001\TR1_W0001_P0011\TR1_2_W0001_P0011_T0001_R1_P5_K1_Ch2-Ch1.zen
420	2.914802e-02	1.421831e-02	2.910100e-02	20150709_gfpSORORINcd3_Prometa\MitoSys2\LSM\gfpSORORINc_Noc\DE_W0012_P0001\DE_2_W0012_P0001_T0001\TR1_W0001_P0011\TR1_2_W0001_P0011_T0001_R1_P5_K1_Ch2-Ch1.zen
460	3.079846e-02	1.435285e-02	2.817400e-02	20150709_gfpSORORINcd3_Prometa\MitoSys2\LSM\gfpSORORINc_Noc\DE_W0012_P0001\DE_2_W0012_P0001_T0001\TR1_W0001_P0011\TR1_2_W0001_P0011_T0001_R1_P5_K1_Ch2-Ch1.zen
500	2.533657e-02	1.874427e-02	2.730300e-02	20150709_gfpSORORINcd3_Prometa\MitoSys2\LSM\gfpSORORINc_Noc\DE_W0012_P0001\DE_2_W0012_P0001_T0001\TR1_W0001_P0011\TR1_2_W0001_P0011_T0001_R1_P5_K1_Ch2-Ch1.zen
540	2.312117e-02	1.918831e-02	2.648500e-02	20150709_gfpSORORINcd3_Prometa\MitoSys2\LSM\gfpSORORINc_Noc\DE_W0012_P0001\DE_2_W0012_P0001_T0001\TR1_W0001_P0011\TR1_2_W0001_P0011_T0001_R1_P5_K1_Ch2-Ch1.zen
580	2.514969e-02	1.246309e-02	2.571300e-02	20150709_gfpSORORINcd3_Prometa\MitoSys2\LSM\gfpSORORINc_Noc\DE_W0012_P0001\DE_2_W0012_P0001_T0001\TR1_W0001_P0011\TR1_2_W0001_P0011_T0001_R1_P5_K1_Ch2-Ch1.zen
620	2.794778e-02	1.679973e-02	2.498500e-02	20150709_gfpSORORINcd3_Prometa\MitoSys2\LSM\gfpSORORINc_Noc\DE_W0012_P0001\DE_2_W0012_P0001_T0001\TR1_W0001_P0011\TR1_2_W0001_P0011_T0001_R1_P5_K1_Ch2-Ch1.zen
660	2.167203e-02	1.324442e-02	2.429700e-02	20150709_gfpSORORINcd3_Prometa\MitoSys2\LSM\gfpSORORINc_Noc\DE_W0012_P0001\DE_2_W0012_P0001_T0001\TR1_W0001_P0011\TR1_2_W0001_P0011_T0001_R1_P5_K1_Ch2-Ch1.zen
700	2.326398e-02	1.067500e-02	2.364600e-02	20150709_gfpSORORINcd3_Prometa\MitoSys2\LSM\gfpSORORINc_Noc\DE_W0012_P0001\DE_2_W0012_P0001_T0001\TR1_W0001_P0011\TR1_2_W0001_P0011_T0001_R1_P5_K1_Ch2-Ch1.zen
780	2.140236e-02	1.329910e-02	2.244500e-02	20150709_gfpSORORINcd3_Prometa\MitoSys2\LSM\gfpSORORINc_Noc\DE_W0012_P0001\DE_2_W0012_P0001_T0001\TR1_W0001_P0011\TR1_2_W0001_P0011_T0001_R1_P5_K1_Ch2-Ch1.zen
860	2.014294e-02	1.084365e-02	2.136300e-02	20150709_gfpSORORINcd3_Prometa\MitoSys2\LSM\gfpSORORINc_Noc\DE_W0012_P0001\DE_2_W0012_P0001_T0001\TR1_W0001_P0011\TR1_2_W0001_P0011_T0001_R1_P5_K1_Ch2-Ch1.zen
940	1.575640e-02	1.482877e-02	2.038500e-02	20150709_gfpSORORINcd3_Prometa\MitoSys2\LSM\gfpSORORINc_Noc\DE_W0012_P0001\DE_2_W0012_P0001_T0001\TR1_W0001_P0011\TR1_2_W0001_P0011_T0001_R1_P5_K1_Ch2-Ch1.zen
1020	1.901789e-02	1.166702e-02	1.949800e-02	20150709_gfpSORORINcd3_Prometa\MitoSys2\LSM\gfpSORORINc_Noc\DE_W0012_P0001\DE_2_W0012_P0001_T0001\TR1_W0001_P0011\TR1_2_W0001_P0011_T0001_R1_P5_K1_Ch2-Ch1.zen
1100	1.914477e-02	1.237510e-02	1.869000e-02	20150709_gfpSORORINcd3_Prometa\MitoSys2\LSM\gfpSORORINc_Noc\DE_W0012_P0001\DE_2_W0012_P0001_T0001\TR1_W0001_P0011\TR1_2_W0001_P0011_T0001_R1_P5_K1_Ch2-Ch1.zen
1180	1.614466e-02	1.171437e-02	1.795200e-02	20150709_gfpSORORINcd3_Prometa\MitoSys2\LSM\gfpSORORINc_Noc\DE_W0012_P0001\DE_2_W0012_P0001_T0001\TR1_W0001_P0011\TR1_2_W0001_P0011_T0001_R1_P5_K1_Ch2-Ch1.zen
1260	1.773547e-02	1.066920e-02	1.727500e-02	20150709_gfpSORORINcd3_Prometa\MitoSys2\LSM\gfpSORORINc_Noc\DE_W0012_P0001\DE_2_W0012_P0001_T0001\TR1_W0001_P0011\TR1_2_W0001_P0011_T0001_R1_P5_K1_Ch2-Ch1.zen
1340	1.863259e-02	8.374140e-03	1.665400e-02	20150709_gfpSORORINcd3_Prometa\MitoSys2\LSM\gfpSORORINc_Noc\DE_W0012_P0001\DE_2_W0012_P0001_T0001\TR1_W0001_P0011\TR1_2_W0001_P0011_T0001_R1_P5_K1_Ch2-Ch1.zen
1420	1.368162e-02	1.449092e-02	1.608100e-02	20150709_gfpSORORINcd3_Prometa\MitoSys2\LSM\gfpSORORINc_Noc\DE_W0012_P0001\DE_2_W0012_P0001_T0001\TR1_W0001_P0011\TR1_2_W0001_P0011_T0001_R1_P5_K1_Ch2-Ch1.zen
1500	1.231818e-02	9.284764e-03	1.555100e-02	20150709_gfpSORORINcd3_Prometa\MitoSys2\LSM\gfpSORORINc_Noc\DE_W0012_P0001\DE_2_W0012_P0001_T0001\TR1_W0001_P0011\TR1_2_W0001_P0011_T0001_R1_P5_K1_Ch2-Ch1.zen
1660	1.419249e-02	7.830765e-03	1.460500e-02	20150709_gfpSORORINcd3_Prometa\MitoSys2\LSM\gfpSORORINc_Noc\DE_W0012_P0001\DE_2_W0012_P0001_T0001\TR1_W0001_P0011\TR1_2_W0001_P0011_T0001_R1_P5_K1_Ch2-Ch1.zen
1820	1.658774e-02	7.398312e-03	1.378300e-02	20150709_gfpSORORINcd3_Prometa\MitoSys2\LSM\gfpSORORINc_Noc\DE_W0012_P0001\DE_2_W0012_P0001_T0001\TR1_W0001_P0011\TR1_2_W0001_P0011_T0001_R1_P5_K1_Ch2-Ch1.zen
1980	1.421744e-02	8.096342e-03	1.306400e-02	20150709_gfpSORORINcd3_Prometa\MitoSys2\LSM\gfpSORORINc_Noc\DE_W0012_P0001\DE_2_W0012_P0001_T0001\TR1_W0001_P0011\TR1_2_W0001_P0011_T0001_R1_P5_K1_Ch2-Ch1.zen
2140	1.169808e-02	8.160388e-03	1.242900e-02	20150709_gfpSORORINcd3_Prometa\MitoSys2\LSM\gfpSORORINc_Noc\DE_W0012_P0001\DE_2_W0012_P0001_T0001\TR1_W0001_P0011\TR1_2_W0001_P0011_T0001_R1_P5_K1_Ch2-Ch1.zen
2300	1.309958e-02	7.596109e-03	1.186400e-02	20150709_gfpSORORINcd3_Prometa\MitoSys2\LSM\gfpSORORINc_Noc\DE_W0012_P0001\DE_2_W0012_P0001_T0001\TR1_W0001_P0011\TR1_2_W0001_P0011_T0001_R1_P5_K1_Ch2-Ch1.zen
2460	1.173220e-02	7.838691e-03	1.135700e-02	20150709_gfpSORORINcd3_Prometa\MitoSys2\LSM\gfpSORORINc_Noc\DE_W0012_P0001\DE_2_W0012_P0001_T0001\TR1_W0001_P0011\TR1_2_W0001_P0011_T0001_R1_P5_K1_Ch2-Ch1.zen
2620	1.208826e-02	6.518650e-03	1.090000e-02	20150709_gfpSORORINcd3_Prometa\MitoSys2\LSM\gfpSORORINc_Noc\DE_W0012_P0001\DE_2_W0012_P0001_T0001\TR1_W0001_P0011\TR1_2_W0001_P0011_T0001_R1_P5_K1_Ch2-Ch1.zen
2780	1.023452e-02	5.783045e-03	1.048600e-02	20150709_gfpSORORINcd3_Prometa\MitoSys2\LSM\gfpSORORINc_Noc\DE_W0012_P0001\DE_2_W0012_P0001_T0001\TR1_W0001_P0011\TR1_2_W0001_P0011_T0001_R1_P5_K1_Ch2-Ch1.zen
2940	1.108416e-02	8.218863e-03	1.010700e-02	20150709_gfpSORORINcd3_Prometa\MitoSys2\LSM\gfpSORORINc_Noc\DE_W0012_P0001\DE_2_W0012_P0001_T0001\TR1_W0001_P0011\TR1_2_W0001_P0011_T0001_R1_P5_K1_Ch2-Ch1.zen
3100	8.601598e-03	8.396574e-03	9.759700e-03	20150709_gfpSORORINcd3_Prometa\MitoSys2\LSM\gfpSORORINc_Noc\DE_W0012_P0001\DE_2_W0012_P0001_T0001\TR1_W0001_P0011\TR1_2_W0001_P0011_T0001_R1_P5_K1_Ch2-Ch1.zen
3420	9.733098e-03	7.284349e-03	9.142700e-03	20150709_gfpSORORINcd3_Prometa\MitoSys2\LSM\gfpSORORINc_Noc\DE_W0012_P0001\DE_2_W0012_P0001_T0001\TR1_W0001_P0011\TR1_2_W0001_P0011_T0001_R1_P5_K1_Ch2-Ch1.zen
3740	1.133787e-02	4.652499e-03	8.609000e-03	20150709_gfpSORORINcd3_Prometa\MitoSys2\LSM\gfpSORORINc_Noc\DE_W0012_P0001\DE_2_W0012_P0001_T0001\TR1_W0001_P0011\TR1_2_W0001_P0011_T0001_R1_P5_K1_Ch2-Ch1.zen
4060	8.199463e-03	4.983383e-03	8.140200e-03	20150709_gfpSORORINcd3_Prometa\MitoSys2\LSM\gfpSORORINc_Noc\DE_W0012_P0001\DE_2_W0012_P0001_T0001\TR1_W0001_P0011\TR1_2_W0001_P0011_T0001_R1_P5_K1_Ch2-Ch1.zen
4380	6.950604e-03	5.052736e-03	7.723000e-03	20150709_gfpSORORINcd3_Prometa\MitoSys2\LSM\gfpSORORINc_Noc\DE_W0012_P0001\DE_2_W0012_P0001_T0001\TR1_W0001_P0011\TR1_2_W0001_P0011_T0001_R1_P5_K1_Ch2-Ch1.zen
4700	6.601505e-03	5.618927e-03	7.347400e-03	20150709_gfpSORORINcd3_Prometa\MitoSys2\LSM\gfpSORORINc_Noc\DE_W0012_P0001\DE_2_W0012_P0001_T0001\TR1_W0001_P0011\TR1_2_W0001_P0011_T0001_R1_P5_K1_Ch2-Ch1.zen
5020	6.270504e-03	6.124167e-03	7.006000e-03	20150709_gfpSORORINcd3_Prometa\MitoSys2\LSM\gfpSORORINc_Noc\DE_W0012_P0001\DE_2_W0012_P0001_T0001\TR1_W0001_P0011\TR1_2_W0001_P0011_T0001_R1_P5_K1_Ch2-Ch1.zen
5340	6.777662e-03	6.224062e-03	6.693000e-03	20150709_gfpSORORINcd3_Prometa\MitoSys2\LSM\gfpSORORINc_Noc\DE_W0012_P0001\DE_2_W0012_P0001_T0001\TR1_W0001_P0011\TR1_2_W0001_P0011_T0001_R1_P5_K1_Ch2-Ch1.zen
5660	6.345341e-03	5.486184e-03	6.404100e-03	20150709_gfpSORORINcd3_Prometa\MitoSys2\LSM\gfpSORORINc_Noc\DE_W0012_P0001\DE_2_W0012_P0001_T0001\TR1_W0001_P0011\TR1_2_W0001_P0011_T0001_R1_P5_K1_Ch2-Ch1.zen
5980	5.774623e-03	4.501885e-03	6.135700e-03	20150709_gfpSORORINcd3_Prometa\MitoSys2\LSM\gfpSORORINc_Noc\DE_W0012_P0001\DE_2_W0012_P0001_T0001\TR1_W0001_P0011\TR1_2_W0001_P0011_T0001_R1_P5_K1_Ch2-Ch1.zen
6300	6.121658e-03	3.218685e-03	5.885200e-03	20150709_gfpSORORINcd3_Prometa\MitoSys2\LSM\gfpSORORINc_Noc\DE_W0012_P0001\DE_2_W0012_P0001_T0001\TR1_W0001_P0011\TR1_2_W0001_P0011_T0001_R1_P5_K1_Ch2-Ch1.zen
6940	6.102638e-03	3.154601e-03	5.429300e-03	20150709_gfpSORORINcd3_Prometa\MitoSys2\LSM\gfpSORORINc_Noc\DE_W0012_P0001\DE_2_W0012_P0001_T0001\TR1_W0001_P0011\TR1_2_W0001_P0011_T0001_R1_P5_K1_Ch2-Ch1.zen
7580	5.121266e-03	4.699751e-03	5.023400e-03	20150709_gfpSORORINcd3_Prometa\MitoSys2\LSM\gfpSORORINc_Noc\DE_W0012_P0001\DE_2_W0012_P0001_T0001\TR1_W0001_P0011\TR1_2_W0001_P0011_T0001_R1_P5_K1_Ch2-Ch1.zen
8220	4.543161e-03	5.595730e-03	4.658500e-03	20150709_gfpSORORINcd3_Prometa\MitoSys2\LSM\gfpSORORINc_Noc\DE_W0012_P0001\DE_2_W0012_P0001_T0001\TR1_W0001_P0011\TR1_2_W0001_P0011_T0001_R1_P5_K1_Ch2-Ch1.zen
8860	5.068141e-03	4.534327e-03	4.328400e-03	20150709_gfpSORORINcd3_Prometa\MitoSys2\LSM\gfpSORORINc_Noc\DE_W0012_P0001\DE_2_W0012_P0001_T0001\TR1_W0001_P0011\TR1_2_W0001_P0011_T0001_R1_P5_K1_Ch2-Ch1.zen
9500	5.154029e-03	4.766249e-03	4.028300e-03	20150709_gfpSORORINcd3_Prometa\MitoSys2\LSM\gfpSORORINc_Noc\DE_W0012_P0001\DE_2_W0012_P0001_T0001\TR1_W0001_P0011\TR1_2_W0001_P0011_T0001_R1_P5_K1_Ch2-Ch1.zen
10140	3.877625e-03	4.378469e-03	3.754500e-03	20150709_gfpSORORINcd3_Prometa\MitoSys2\LSM\gfpSORORINc_Noc\DE_W0012_P0001\DE_2_W0012_P0001_T0001\TR1_W0001_P0011\TR1_2_W0001_P0011_T0001_R1_P5_K1_Ch2-Ch1.zen
10780	3.003660e-03	4.764676e-03	3.504200e-03	20150709_gfpSORORINcd3_Prometa\MitoSys2\LSM\gfpSORORINc_Noc\DE_W0012_P0001\DE_2_W0012_P0001_T0001\TR1_W0001_P0011\TR1_2_W0001_P0011_T0001_R1_P5_K1_Ch2-Ch1.zen
11420	2.190536e-03	4.288590e-03	3.274900e-03	20150709_gfpSORORINcd3_Prometa\MitoSys2\LSM\gfpSORORINc_Noc\DE_W0012_P0001\DE_2_W0012_P0001_T0001\TR1_W0001_P0011\TR1_2_W0001_P0011_T0001_R1_P5_K1_Ch2-Ch1.zen
12060	1.754205e-03	4.948278e-03	3.064500e-03	20150709_gfpSORORINcd3_Prometa\MitoSys2\LSM\gfpSORORINc_Noc\DE_W0012_P0001\DE_2_W0012_P0001_T0001\TR1_W0001_P0011\TR1_2_W0001_P0011_T0001_R1_P5_K1_Ch2-Ch1.zen
12700	2.572006e-03	3.351314e-03	2.871200e-03	20150709_gfpSORORINcd3_Prometa\MitoSys2\LSM\gfpSORORINc_Noc\DE_W0012_P0001\DE_2_W0012_P0001_T0001\TR1_W0001_P0011\TR1_2_W0001_P0011_T0001_R1_P5_K1_Ch2-Ch1.zen
13980	1.056053e-03	4.728798e-03	2.529500e-03	20150709_gfpSORORINcd3_Prometa\MitoSys2\LSM\gfpSORORINc_Noc\DE_W0012_P0001\DE_2_W0012_P0001_T0001\TR1_W0001_P0011\TR1_2_W0001_P0011_T0001_R1_P5_K1_Ch2-Ch1.zen
15260	2.460305e-03	3.613302e-03	2.239000e-03	20150709_gfpSORORINcd3_Prometa\MitoSys2\LSM\gfpSORORINc_Noc\DE_W0012_P0001\DE_2_W0012_P0001_T0001\TR1_W0001_P0011\TR1_2_W0001_P0011_T0001_R1_P5_K1_Ch2-Ch1.zen
16540	2.196202e-03	3.703738e-03	1.990900e-03	20150709_gfpSORORINcd3_Prometa\MitoSys2\LSM\gfpSORORINc_Noc\DE_W0012_P0001\DE_2_W0012_P0001_T0001\TR1_W0001_P0011\TR1_2_W0001_P0011_T0001_R1_P5_K1_Ch2-Ch1.zen
17820	2.289587e-03	3.045504e-03	1.778100e-03	20150709_gfpSORORINcd3_Prometa\MitoSys2\LSM\gfpSORORINc_Noc\DE_W0012_P0001\DE_2_W0012_P0001_T0001\TR1_W0001_P0011\TR1_2_W0001_P0011_T0001_R1_P5_K1_Ch2-Ch1.zen
19100	2.824116e-03	3.748367e-03	1.594700e-03	20150709_gfpSORORINcd3_Prometa\MitoSys2\LSM\gfpSORORINc_Noc\DE_W0012_P0001\DE_2_W0012_P0001_T0001\TR1_W0001_P0011\TR1_2_W0001_P0011_T0001_R1_P5_K1_Ch2-Ch1.zen
20380	1.621412e-03	4.886554e-03	1.435900e-03	20150709_gfpSORORINcd3_Prometa\MitoSys2\LSM\gfpSORORINc_Noc\DE_W0012_P0001\DE_2_W0012_P0001_T0001\TR1_W0001_P0011\TR1_2_W0001_P0011_T0001_R1_P5_K1_Ch2-Ch1.zen
21660	8.178143e-04	4.033736e-03	1.297900e-03	20150709_gfpSORORINcd3_Prometa\MitoSys2\LSM\gfpSORORINc_Noc\DE_W0012_P0001\DE_2_W0012_P0001_T0001\TR1_W0001_P0011\TR1_2_W0001_P0011_T0001_R1_P5_K1_Ch2-Ch1.zen
22940	1.831048e-03	4.146137e-03	1.177300e-03	20150709_gfpSORORINcd3_Prometa\MitoSys2\LSM\gfpSORORINc_Noc\DE_W0012_P0001\DE_2_W0012_P0001_T0001\TR1_W0001_P0011\TR1_2_W0001_P0011_T0001_R1_P5_K1_Ch2-Ch1.zen
24220	1.454605e-03	4.034064e-03	1.071500e-03	20150709_gfpSORORINcd3_Prometa\MitoSys2\LSM\gfpSORORINc_Noc\DE_W0012_P0001\DE_2_W0012_P0001_T0001\TR1_W0001_P0011\TR1_2_W0001_P0011_T0001_R1_P5_K1_Ch2-Ch1.zen
25500	1.127871e-03	3.490539e-03	9.783700e-04	20150709_gfpSORORINcd3_Prometa\MitoSys2\LSM\gfpSORORINc_Noc\DE_W0012_P0001\DE_2_W0012_P0001_T0001\TR1_W0001_P0011\TR1_2_W0001_P0011_T0001_R1_P5_K1_Ch2-Ch1.zen
28060	1.396551e-03	2.200824e-03	8.228900e-04	20150709_gfpSORORINcd3_Prometa\MitoSys2\LSM\gfpSORORINc_Noc\DE_W0012_P0001\DE_2_W0012_P0001_T0001\TR1_W0001_P0011\TR1_2_W0001_P0011_T0001_R1_P5_K1_Ch2-Ch1.zen
30620	6.142246e-04	2.522732e-03	6.995500e-04	20150709_gfpSORORINcd3_Prometa\MitoSys2\LSM\gfpSORORINc_Noc\DE_W0012_P0001\DE_2_W0012_P0001_T0001\TR1_W0001_P0011\TR1_2_W0001_P0011_T0001_R1_P5_K1_Ch2-Ch1.zen
33180	-4.492193e-04	4.396490e-03	6.003700e-04	20150709_gfpSORORINcd3_Prometa\MitoSys2\LSM\gfpSORORINc_Noc\DE_W0012_P0001\DE_2_W0012_P0001_T0001\TR1_W0001_P0011\TR1_2_W0001_P0011_T0001_R1_P5_K1_Ch2-Ch1.zen
35740	4.460634e-04	3.016594e-03	5.196400e-04	20150709_gfpSORORINcd3_Prometa\MitoSys2\LSM\gfpSORORINc_Noc\DE_W0012_P0001\DE_2_W0012_P0001_T0001\TR1_W0001_P0011\TR1_2_W0001_P0011_T0001_R1_P5_K1_Ch2-Ch1.zen
38300	4.218380e-04	3.848770e-03	4.532000e-04	20150709_gfpSORORINcd3_Prometa\MitoSys2\LSM\gfpSORORINc_Noc\DE_W0012_P0001\DE_2_W0012_P0001_T0001\TR1_W0001_P0011\TR1_2_W0001_P0011_T0001_R1_P5_K1_Ch2-Ch1.zen
40860	3.153949e-04	3.998815e-03	3.979900e-04	20150709_gfpSORORINcd3_Prometa\MitoSys2\LSM\gfpSORORINc_Noc\DE_W0012_P0001\DE_2_W0012_P0001_T0001\TR1_W0001_P0011\TR1_2_W0001_P0011_T0001_R1_P5_K1_Ch2-Ch1.zen
43420	1.543785e-04	3.131420e-03	3.516900e-04	20150709_gfpSORORINcd3_Prometa\MitoSys2\LSM\gfpSORORINc_Noc\DE_W0012_P0001\DE_2_W0012_P0001_T0001\TR1_W0001_P0011\TR1_2_W0001_P0011_T0001_R1_P5_K1_Ch2-Ch1.zen
45980	4.839859e-04	2.465121e-03	3.125400e-04	20150709_gfpSORORINcd3_Prometa\MitoSys2\LSM\gfpSORORINc_Noc\DE_W0012_P0001\DE_2_W0012_P0001_T0001\TR1_W0001_P0011\TR1_2_W0001_P0011_T0001_R1_P5_K1_Ch2-Ch1.zen
48540	-2.523458e-04	2.461470e-03	2.792000e-04	20150709_gfpSORORINcd3_Prometa\MitoSys2\LSM\gfpSORORINc_Noc\DE_W0012_P0001\DE_2_W0012_P0001_T0001\TR1_W0001_P0011\TR1_2_W0001_P0011_T0001_R1_P5_K1_Ch2-Ch1.zen
51100	2.142123e-04	2.279661e-03	2.506100e-04	20150709_gfpSORORINcd3_Prometa\MitoSys2\LSM\gfpSORORINc_Noc\DE_W0012_P0001\DE_2_W0012_P0001_T0001\TR1_W0001_P0011\TR1_2_W0001_P0011_T0001_R1_P5_K1_Ch2-Ch1.zen
56220	2.422007e-04	3.096958e-03	2.045400e-04	20150709_gfpSORORINcd3_Prometa\MitoSys2\LSM\gfpSORORINc_Noc\DE_W0012_P0001\DE_2_W0012_P0001_T0001\TR1_W0001_P0011\TR1_2_W0001_P0011_T0001_R1_P5_K1_Ch2-Ch1.zen
61340	-4.452035e-04	2.860984e-03	1.694900e-04	20150709_gfpSORORINcd3_Prometa\MitoSys2\LSM\gfpSORORINc_Noc\DE_W0012_P0001\DE_2_W0012_P0001_T0001\TR1_W0001_P0011\TR1_2_W0001_P0011_T0001_R1_P5_K1_Ch2-Ch1.zen
66460	4.015599e-04	3.272439e-03	1.423200e-04	20150709_gfpSORORINcd3_Prometa\MitoSys2\LSM\gfpSORORINc_Noc\DE_W0012_P0001\DE_2_W0012_P0001_T0001\TR1_W0001_P0011\TR1_2_W0001_P0011_T0001_R1_P5_K1_Ch2-Ch1.zen
71580	6.988435e-04	2.391953e-03	1.209100e-04	20150709_gfpSORORINcd3_Prometa\MitoSys2\LSM\gfpSORORINc_Noc\DE_W0012_P0001\DE_2_W0012_P0001_T0001\TR1_W0001_P0011\TR1_2_W0001_P0011_T0001_R1_P5_K1_Ch2-Ch1.zen
76700	7.333949e-04	2.620586e-03	1.037800e-04	20150709_gfpSORORINcd3_Prometa\MitoSys2\LSM\gfpSORORINc_Noc\DE_W0012_P0001\DE_2_W0012_P0001_T0001\TR1_W0001_P0011\TR1_2_W0001_P0011_T0001_R1_P5_K1_Ch2-Ch1.zen
81820	7.960672e-04	2.530478e-03	8.990200e-05	20150709_gfpSORORINcd3_Prometa\MitoSys2\LSM\gfpSORORINc_Noc\DE_W0012_P0001\DE_2_W0012_P0001_T0001\TR1_W0001_P0011\TR1_2_W0001_P0011_T0001_R1_P5_K1_Ch2-Ch1.zen
86940	2.028383e-04	2.898171e-03	7.852800e-05	20150709_gfpSORORINcd3_Prometa\MitoSys2\LSM\gfpSORORINc_Noc\DE_W0012_P0001\DE_2_W0012_P0001_T0001\TR1_W0001_P0011\TR1_2_W0001_P0011_T0001_R1_P5_K1_Ch2-Ch1.zen
92060	-3.155902e-04	1.770987e-03	6.910700e-05	20150709_gfpSORORINcd3_Prometa\MitoSys2\LSM\gfpSORORINc_Noc\DE_W0012_P0001\DE_2_W0012_P0001_T0001\TR1_W0001_P0011\TR1_2_W0001_P0011_T0001_R1_P5_K1_Ch2-Ch1.zen
97180	-4.529323e-04	3.009564e-03	6.123000e-05	20150709_gfpSORORINcd3_Prometa\MitoSys2\LSM\gfpSORORINc_Noc\DE_W0012_P0001\DE_2_W0012_P0001_T0001\TR1_W0001_P0011\TR1_2_W0001_P0011_T0001_R1_P5_K1_Ch2-Ch1.zen
102300	-6.055888e-05	1.843353e-03	5.458600e-05	20150709_gfpSORORINcd3_Prometa\MitoSys2\LSM\gfpSORORINc_Noc\DE_W0012_P0001\DE_2_W0012_P0001_T0001\TR1_W0001_P0011\TR1_2_W0001_P0011_T0001_R1_P5_K1_Ch2-Ch1.zen
112540	-8.485484e-04	1.813171e-03	4.410000e-05	20150709_gfpSORORINcd3_Prometa\MitoSys2\LSM\gfpSORORINc_Noc\DE_W0012_P0001\DE_2_W0012_P0001_T0001\TR1_W0001_P0011\TR1_2_W0001_P0011_T0001_R1_P5_K1_Ch2-Ch1.zen
122780	-2.007550e-04	2.003860e-03	3.631300e-05	20150709_gfpSORORINcd3_Prometa\MitoSys2\LSM\gfpSORORINc_Noc\DE_W0012_P0001\DE_2_W0012_P0001_T0001\TR1_W0001_P0011\TR1_2_W0001_P0011_T0001_R1_P5_K1_Ch2-Ch1.zen
133020	2.050340e-04	2.886547e-03	3.038900e-05	20150709_gfpSORORINcd3_Prometa\MitoSys2\LSM\gfpSORORINc_Noc\DE_W0012_P0001\DE_2_W0012_P0001_T0001\TR1_W0001_P0011\TR1_2_W0001_P0011_T0001_R1_P5_K1_Ch2-Ch1.zen
143260	-2.040134e-04	1.797241e-03	2.578800e-05	20150709_gfpSORORINcd3_Prometa\MitoSys2\LSM\gfpSORORINc_Noc\DE_W0012_P0001\DE_2_W0012_P0001_T0001\TR1_W0001_P0011\TR1_2_W0001_P0011_T0001_R1_P5_K1_Ch2-Ch1.zen
153500	5.865158e-04	1.659049e-03	2.215000e-05	20150709_gfpSORORINcd3_Prometa\MitoSys2\LSM\gfpSORORINc_Noc\DE_W0012_P0001\DE_2_W0012_P0001_T0001\TR1_W0001_P0011\TR1_2_W0001_P0011_T0001_R1_P5_K1_Ch2-Ch1.zen
163740	-1.166857e-04	1.933632e-03	1.922700e-05	20150709_gfpSORORINcd3_Prometa\MitoSys2\LSM\gfpSORORINc_Noc\DE_W0012_P0001\DE_2_W0012_P0001_T0001\TR1_W0001_P0011\TR1_2_W0001_P0011_T0001_R1_P5_K1_Ch2-Ch1.zen
173980	1.504085e-04	2.016342e-03	1.684500e-05	20150709_gfpSORORINcd3_Prometa\MitoSys2\LSM\gfpSORORINc_Noc\DE_W0012_P0001\DE_2_W0012_P0001_T0001\TR1_W0001_P0011\TR1_2_W0001_P0011_T0001_R1_P5_K1_Ch2-Ch1.zen
184220	-8.546826e-05	2.184901e-03	1.488100e-05	20150709_gfpSORORINcd3_Prometa\MitoSys2\LSM\gfpSORORINc_Noc\DE_W0012_P0001\DE_2_W0012_P0001_T0001\TR1_W0001_P0011\TR1_2_W0001_P0011_T0001_R1_P5_K1_Ch2-Ch1.zen
194460	-9.502171e-04	2.269768e-03	1.324200e-05	20150709_gfpSORORINcd3_Prometa\MitoSys2\LSM\gfpSORORINc_Noc\DE_W0012_P0001\DE_2_W0012_P0001_T0001\TR1_W0001_P0011\TR1_2_W0001_P0011_T0001_R1_P5_K1_Ch2-Ch1.zen
204700	-1.004511e-03	1.626156e-03	1.186100e-05	20150709_gfpSORORINcd3_Prometa\MitoSys2\LSM\gfpSORORINc_Noc\DE_W0012_P0001\DE_2_W0012_P0001_T0001\TR1_W0001_P0011\TR1_2_W0001_P0011_T0001_R1_P5_K1_Ch2-Ch1.zen
225180	-6.263329e-04	1.661311e-03	9.681200e-06	20150709_gfpSORORINcd3_Prometa\MitoSys2\LSM\gfpSORORINc_Noc\DE_W0012_P0001\DE_2_W0012_P0001_T0001\TR1_W0001_P0011\TR1_2_W0001_P0011_T0001_R1_P5_K1_Ch2-Ch1.zen
245660	-1.225430e-04	1.791527e-03	8.057100e-06	20150709_gfpSORORINcd3_Prometa\MitoSys2\LSM\gfpSORORINc_Noc\DE_W0012_P0001\DE_2_W0012_P0001_T0001\TR1_W0001_P0011\TR1_2_W0001_P0011_T0001_R1_P5_K1_Ch2-Ch1.zen
266140	-1.346410e-04	2.068968e-03	6.814900e-06	20150709_gfpSORORINcd3_Prometa\MitoSys2\LSM\gfpSORORINc_Noc\DE_W0012_P0001\DE_2_W0012_P0001_T0001\TR1_W0001_P0011\TR1_2_W0001_P0011_T0001_R1_P5_K1_Ch2-Ch1.zen
286620	-1.733061e-04	1.974096e-03	5.843700e-06	20150709_gfpSORORINcd3_Prometa\MitoSys2\LSM\gfpSORORINc_Noc\DE_W0012_P0001\DE_2_W0012_P0001_T0001\TR1_W0001_P0011\TR1_2_W0001_P0011_T0001_R1_P5_K1_Ch2-Ch1.zen
307100	-7.642344e-04	1.781129e-03	5.069800e-06	20150709_gfpSORORINcd3_Prometa\MitoSys2\LSM\gfpSORORINc_Noc\DE_W0012_P0001\DE_2_W0012_P0001_T0001\TR1_W0001_P0011\TR1_2_W0001_P0011_T0001_R1_P5_K1_Ch2-Ch1.zen
327580	-6.213166e-04	2.298454e-03	4.443000e-06	20150709_gfpSORORINcd3_Prometa\MitoSys2\LSM\gfpSORORINc_Noc\DE_W0012_P0001\DE_2_W0012_P0001_T0001\TR1_W0001_P0011\TR1_2_W0001_P0011_T0001_R1_P5_K1_Ch2-Ch1.zen
348060	-7.043371e-04	2.096764e-03	3.928100e-06	20150709_gfpSORORINcd3_Prometa\MitoSys2\LSM\gfpSORORINc_Noc\DE_W0012_P0001\DE_2_W0012_P0001_T0001\TR1_W0001_P0011\TR1_2_W0001_P0011_T0001_R1_P5_K1_Ch2-Ch1.zen
368540	-4.030978e-04	2.357800e-03	3.499800e-06	20150709_gfpSORORINcd3_Prometa\MitoSys2\LSM\gfpSORORINc_Noc\DE_W0012_P0001\DE_2_W0012_P0001_T0001\TR1_W0001_P0011\TR1_2_W0001_P0011_T0001_R1_P5_K1_Ch2-Ch1.zen
389020	-1.118723e-03	1.543402e-03	3.139600e-06	20150709_gfpSORORINcd3_Prometa\MitoSys2\LSM\gfpSORORINc_Noc\DE_W0012_P0001\DE_2_W0012_P0001_T0001\TR1_W0001_P0011\TR1_2_W0001_P0011_T0001_R1_P5_K1_Ch2-Ch1.zen
409500	-1.078992e-03	1.590704e-03	2.833600e-06	20150709_gfpSORORINcd3_Prometa\MitoSys2\LSM\gfpSORORINc_Noc\DE_W0012_P0001\DE_2_W0012_P0001_T0001\TR1_W0001_P0011\TR1_2_W0001_P0011_T0001_R1_P5_K1_Ch2-Ch1.zen
450460	-3.139657e-04	1.338666e-03	2.345100e-06	20150709_gfpSORORINcd3_Prometa\MitoSys2\LSM\gfpSORORINc_Noc\DE_W0012_P0001\DE_2_W0012_P0001_T0001\TR1_W0001_P0011\TR1_2_W0001_P0011_T0001_R1_P5_K1_Ch2-Ch1.zen
491420	-5.350075e-04	7.431369e-04	1.975700e-06	20150709_gfpSORORINcd3_Prometa\MitoSys2\LSM\gfpSORORINc_Noc\DE_W0012_P0001\DE_2_W0012_P0001_T0001\TR1_W0001_P0011\TR1_2_W0001_P0011_T0001_R1_P5_K1_Ch2-Ch1.zen
532380	-1.017031e-03	1.614951e-03	1.689300e-06	20150709_gfpSORORINcd3_Prometa\MitoSys2\LSM\gfpSORORINc_Noc\DE_W0012_P0001\DE_2_W0012_P0001_T0001\TR1_W0001_P0011\TR1_2_W0001_P0011_T0001_R1_P5_K1_Ch2-Ch1.zen
573340	1.722216e-04	1.338032e-03	1.462600e-06	20150709_gfpSORORINcd3_Prometa\MitoSys2\LSM\gfpSORORINc_Noc\DE_W0012_P0001\DE_2_W0012_P0001_T0001\TR1_W0001_P0011\TR1_2_W0001_P0011_T0001_R1_P5_K1_Ch2-Ch1.zen
614300	1.523667e-04	1.546431e-03	1.279900e-06	20150709_gfpSORORINcd3_Prometa\MitoSys2\LSM\gfpSORORINc_Noc\DE_W0012_P0001\DE_2_W0012_P0001_T0001\TR1_W0001_P0011\TR1_2_W0001_P0011_T0001_R1_P5_K1_Ch2-Ch1.zen
655260	2.128893e-04	1.974585e-03	1.130400e-06	20150709_gfpSORORINcd3_Prometa\MitoSys2\LSM\gfpSORORINc_Noc\DE_W0012_P0001\DE_2_W0012_P0001_T0001\TR1_W0001_P0011\TR1_2_W0001_P0011_T0001_R1_P5_K1_Ch2-Ch1.zen
696220	2.310092e-04	1.487692e-03	1.006300e-06	20150709_gfpSORORINcd3_Prometa\MitoSys2\LSM\gfpSORORINc_Noc\DE_W0012_P0001\DE_2_W0012_P0001_T0001\TR1_W0001_P0011\TR1_2_W0001_P0011_T0001_R1_P5_K1_Ch2-Ch1.zen
737180	3.226186e-04	1.722533e-03	9.022600e-07	20150709_gfpSORORINcd3_Prometa\MitoSys2\LSM\gfpSORORINc_Noc\DE_W0012_P0001\DE_2_W0012_P0001_T0001\TR1_W0001_P0011\TR1_2_W0001_P0011_T0001_R1_P5_K1_Ch2-Ch1.zen
778140	-1.064451e-04	1.447521e-03	8.140200e-07	20150709_gfpSORORINcd3_Prometa\MitoSys2\LSM\gfpSORORINc_Noc\DE_W0012_P0001\DE_2_W0012_P0001_T0001\TR1_W0001_P0011\TR1_2_W0001_P0011_T0001_R1_P5_K1_Ch2-Ch1.zen
819100	1.723016e-04	1.396287e-03	7.385100e-07	20150709_gfpSORORINcd3_Prometa\MitoSys2\LSM\gfpSORORINc_Noc\DE_W0012_P0001\DE_2_W0012_P0001_T0001\TR1_W0001_P0011\TR1_2_W0001_P0011_T0001_R1_P5_K1_Ch2-Ch1.zen
901020	1.576432e-04	1.121722e-03	6.167500e-07	20150709_gfpSORORINcd3_Prometa\MitoSys2\LSM\gfpSORORINc_Noc\DE_W0012_P0001\DE_2_W0012_P0001_T0001\TR1_W0001_P0011\TR1_2_W0001_P0011_T0001_R1_P5_K1_Ch2-Ch1.zen
982940	-1.193327e-05	9.012852e-04	5.236000e-07	20150709_gfpSORORINcd3_Prometa\MitoSys2\LSM\gfpSORORINc_Noc\DE_W0012_P0001\DE_2_W0012_P0001_T0001\TR1_W0001_P0011\TR1_2_W0001_P0011_T0001_R1_P5_K1_Ch2-Ch1.zen
1064860	-2.184921e-04	9.840555e-04	4.506500e-07	20150709_gfpSORORINcd3_Prometa\MitoSys2\LSM\gfpSORORINc_Noc\DE_W0012_P0001\DE_2_W0012_P0001_T0001\TR1_W0001_P0011\TR1_2_W0001_P0011_T0001_R1_P5_K1_Ch2-Ch1.zen
1146780	-2.882162e-04	1.299646e-03	3.923900e-07	20150709_gfpSORORINcd3_Prometa\MitoSys2\LSM\gfpSORORINc_Noc\DE_W0012_P0001\DE_2_W0012_P0001_T0001\TR1_W0001_P0011\TR1_2_W0001_P0011_T0001_R1_P5_K1_Ch2-Ch1.zen
1228700	-1.109054e-04	1.117539e-03	3.450600e-07	20150709_gfpSORORINcd3_Prometa\MitoSys2\LSM\gfpSORORINc_Noc\DE_W0012_P0001\DE_2_W0012_P0001_T0001\TR1_W0001_P0011\TR1_2_W0001_P0011_T0001_R1_P5_K1_Ch2-Ch1.zen
1310620	2.490160e-04	1.221124e-03	3.060600e-07	20150709_gfpSORORINcd3_Prometa\MitoSys2\LSM\gfpSORORINc_Noc\DE_W0012_P0001\DE_2_W0012_P0001_T0001\TR1_W0001_P0011\TR1_2_W0001_P0011_T0001_R1_P5_K1_Ch2-Ch1.zen
1392540	-2.657266e-06	9.978212e-04	2.735100e-07	20150709_gfpSORORINcd3_Prometa\MitoSys2\LSM\gfpSORORINc_Noc\DE_W0012_P0001\DE_2_W0012_P0001_T0001\TR1_W0001_P0011\TR1_2_W0001_P0011_T0001_R1_P5_K1_Ch2-Ch1.zen
1474460	2.441569e-04	1.125762e-03	2.460600e-07	20150709_gfpSORORINcd3_Prometa\MitoSys2\LSM\gfpSORORINc_Noc\DE_W0012_P0001\DE_2_W0012_P0001_T0001\TR1_W0001_P0011\TR1_2_W0001_P0011_T0001_R1_P5_K1_Ch2-Ch1.zen
1556380	3.793430e-04	1.442810e-03	2.226600e-07	20150709_gfpSORORINcd3_Prometa\MitoSys2\LSM\gfpSORORINc_Noc\DE_W0012_P0001\DE_2_W0012_P0001_T0001\TR1_W0001_P0011\TR1_2_W0001_P0011_T0001_R1_P5_K1_Ch2-Ch1.zen
10	5.492389e-02	1.505981e-02	5.448500e-02	20150709_gfpSORORINcd3_Prometa\MitoSys2\LSM\gfpSORORINc_Noc\DE_W0014_P0001\DE_2_W0014_P0001_T0001\TR1_W0001_P0013\TR1_2_W0001_P0013_T0001_R1_P2_K1_Ch2-Ch1.zen
20	5.459800e-02	1.343633e-02	5.315000e-02	20150709_gfpSORORINcd3_Prometa\MitoSys2\LSM\gfpSORORINc_Noc\DE_W0014_P0001\DE_2_W0014_P0001_T0001\TR1_W0001_P0013\TR1_2_W0001_P0013_T0001_R1_P2_K1_Ch2-Ch1.zen
30	5.188261e-02	1.461492e-02	5.188000e-02	20150709_gfpSORORINcd3_Prometa\MitoSys2\LSM\gfpSORORINc_Noc\DE_W0014_P0001\DE_2_W0014_P0001_T0001\TR1_W0001_P0013\TR1_2_W0001_P0013_T0001_R1_P2_K1_Ch2-Ch1.zen
40	5.019066e-02	1.577854e-02	5.068100e-02	20150709_gfpSORORINcd3_Prometa\MitoSys2\LSM\gfpSORORINc_Noc\DE_W0014_P0001\DE_2_W0014_P0001_T0001\TR1_W0001_P0013\TR1_2_W0001_P0013_T0001_R1_P2_K1_Ch2-Ch1.zen
50	5.453152e-02	2.166812e-02	4.955200e-02	20150709_gfpSORORINcd3_Prometa\MitoSys2\LSM\gfpSORORINc_Noc\DE_W0014_P0001\DE_2_W0014_P0001_T0001\TR1_W0001_P0013\TR1_2_W0001_P0013_T0001_R1_P2_K1_Ch2-Ch1.zen
60	4.833848e-02	1.532154e-02	4.848900e-02	20150709_gfpSORORINcd3_Prometa\MitoSys2\LSM\gfpSORORINc_Noc\DE_W0014_P0001\DE_2_W0014_P0001_T0001\TR1_W0001_P0013\TR1_2_W0001_P0013_T0001_R1_P2_K1_Ch2-Ch1.zen
70	4.354306e-02	1.635776e-02	4.748800e-02	20150709_gfpSORORINcd3_Prometa\MitoSys2\LSM\gfpSORORINc_Noc\DE_W0014_P0001\DE_2_W0014_P0001_T0001\TR1_W0001_P0013\TR1_2_W0001_P0013_T0001_R1_P2_K1_Ch2-Ch1.zen
80	4.166312e-02	1.522511e-02	4.654500e-02	20150709_gfpSORORINcd3_Prometa\MitoSys2\LSM\gfpSORORINc_Noc\DE_W0014_P0001\DE_2_W0014_P0001_T0001\TR1_W0001_P0013\TR1_2_W0001_P0013_T0001_R1_P2_K1_Ch2-Ch1.zen
90	3.948716e-02	1.624330e-02	4.565400e-02	20150709_gfpSORORINcd3_Prometa\MitoSys2\LSM\gfpSORORINc_Noc\DE_W0014_P0001\DE_2_W0014_P0001_T0001\TR1_W0001_P0013\TR1_2_W0001_P0013_T0001_R1_P2_K1_Ch2-Ch1.zen
100	4.494173e-02	9.632484e-03	4.481300e-02	20150709_gfpSORORINcd3_Prometa\MitoSys2\LSM\gfpSORORINc_Noc\DE_W0014_P0001\DE_2_W0014_P0001_T0001\TR1_W0001_P0013\TR1_2_W0001_P0013_T0001_R1_P2_K1_Ch2-Ch1.zen
120	4.845123e-02	1.383799e-02	4.326100e-02	20150709_gfpSORORINcd3_Prometa\MitoSys2\LSM\gfpSORORINc_Noc\DE_W0014_P0001\DE_2_W0014_P0001_T0001\TR1_W0001_P0013\TR1_2_W0001_P0013_T0001_R1_P2_K1_Ch2-Ch1.zen
140	4.601722e-02	1.290906e-02	4.186200e-02	20150709_gfpSORORINcd3_Prometa\MitoSys2\LSM\gfpSORORINc_Noc\DE_W0014_P0001\DE_2_W0014_P0001_T0001\TR1_W0001_P0013\TR1_2_W0001_P0013_T0001_R1_P2_K1_Ch2-Ch1.zen
160	4.125965e-02	1.507042e-02	4.059200e-02	20150709_gfpSORORINcd3_Prometa\MitoSys2\LSM\gfpSORORINc_Noc\DE_W0014_P0001\DE_2_W0014_P0001_T0001\TR1_W0001_P0013\TR1_2_W0001_P0013_T0001_R1_P2_K1_Ch2-Ch1.zen
180	3.710668e-02	1.225655e-02	3.943000e-02	20150709_gfpSORORINcd3_Prometa\MitoSys2\LSM\gfpSORORINc_Noc\DE_W0014_P0001\DE_2_W0014_P0001_T0001\TR1_W0001_P0013\TR1_2_W0001_P0013_T0001_R1_P2_K1_Ch2-Ch1.zen
200	3.908267e-02	1.012610e-02	3.836200e-02	20150709_gfpSORORINcd3_Prometa\MitoSys2\LSM\gfpSORORINc_Noc\DE_W0014_P0001\DE_2_W0014_P0001_T0001\TR1_W0001_P0013\TR1_2_W0001_P0013_T0001_R1_P2_K1_Ch2-Ch1.zen
220	3.603780e-02	1.379282e-02	3.737300e-02	20150709_gfpSORORINcd3_Prometa\MitoSys2\LSM\gfpSORORINc_Noc\DE_W0014_P0001\DE_2_W0014_P0001_T0001\TR1_W0001_P0013\TR1_2_W0001_P0013_T0001_R1_P2_K1_Ch2-Ch1.zen
240	3.530257e-02	1.193239e-02	3.645200e-02	20150709_gfpSORORINcd3_Prometa\MitoSys2\LSM\gfpSORORINc_Noc\DE_W0014_P0001\DE_2_W0014_P0001_T0001\TR1_W0001_P0013\TR1_2_W0001_P0013_T0001_R1_P2_K1_Ch2-Ch1.zen
260	3.759294e-02	1.279579e-02	3.559100e-02	20150709_gfpSORORINcd3_Prometa\MitoSys2\LSM\gfpSORORINc_Noc\DE_W0014_P0001\DE_2_W0014_P0001_T0001\TR1_W0001_P0013\TR1_2_W0001_P0013_T0001_R1_P2_K1_Ch2-Ch1.zen
280	3.786113e-02	1.231291e-02	3.478200e-02	20150709_gfpSORORINcd3_Prometa\MitoSys2\LSM\gfpSORORINc_Noc\DE_W0014_P0001\DE_2_W0014_P0001_T0001\TR1_W0001_P0013\TR1_2_W0001_P0013_T0001_R1_P2_K1_Ch2-Ch1.zen
300	3.377132e-02	1.105390e-02	3.401800e-02	20150709_gfpSORORINcd3_Prometa\MitoSys2\LSM\gfpSORORINc_Noc\DE_W0014_P0001\DE_2_W0014_P0001_T0001\TR1_W0001_P0013\TR1_2_W0001_P0013_T0001_R1_P2_K1_Ch2-Ch1.zen
340	3.146986e-02	1.090397e-02	3.260900e-02	20150709_gfpSORORINcd3_Prometa\MitoSys2\LSM\gfpSORORINc_Noc\DE_W0014_P0001\DE_2_W0014_P0001_T0001\TR1_W0001_P0013\TR1_2_W0001_P0013_T0001_R1_P2_K1_Ch2-Ch1.zen
380	3.248856e-02	8.834773e-03	3.133100e-02	20150709_gfpSORORINcd3_Prometa\MitoSys2\LSM\gfpSORORINc_Noc\DE_W0014_P0001\DE_2_W0014_P0001_T0001\TR1_W0001_P0013\TR1_2_W0001_P0013_T0001_R1_P2_K1_Ch2-Ch1.zen
420	3.079114e-02	9.736768e-03	3.016100e-02	20150709_gfpSORORINcd3_Prometa\MitoSys2\LSM\gfpSORORINc_Noc\DE_W0014_P0001\DE_2_W0014_P0001_T0001\TR1_W0001_P0013\TR1_2_W0001_P0013_T0001_R1_P2_K1_Ch2-Ch1.zen
460	3.027372e-02	7.236166e-03	2.908300e-02	20150709_gfpSORORINcd3_Prometa\MitoSys2\LSM\gfpSORORINc_Noc\DE_W0014_P0001\DE_2_W0014_P0001_T0001\TR1_W0001_P0013\TR1_2_W0001_P0013_T0001_R1_P2_K1_Ch2-Ch1.zen
500	2.691834e-02	1.027883e-02	2.808400e-02	20150709_gfpSORORINcd3_Prometa\MitoSys2\LSM\gfpSORORINc_Noc\DE_W0014_P0001\DE_2_W0014_P0001_T0001\TR1_W0001_P0013\TR1_2_W0001_P0013_T0001_R1_P2_K1_Ch2-Ch1.zen
540	2.630857e-02	6.493419e-03	2.715400e-02	20150709_gfpSORORINcd3_Prometa\MitoSys2\LSM\gfpSORORINc_Noc\DE_W0014_P0001\DE_2_W0014_P0001_T0001\TR1_W0001_P0013\TR1_2_W0001_P0013_T0001_R1_P2_K1_Ch2-Ch1.zen
580	2.727884e-02	6.338411e-03	2.628600e-02	20150709_gfpSORORINcd3_Prometa\MitoSys2\LSM\gfpSORORINc_Noc\DE_W0014_P0001\DE_2_W0014_P0001_T0001\TR1_W0001_P0013\TR1_2_W0001_P0013_T0001_R1_P2_K1_Ch2-Ch1.zen
620	2.401523e-02	8.582697e-03	2.547300e-02	20150709_gfpSORORINcd3_Prometa\MitoSys2\LSM\gfpSORORINc_Noc\DE_W0014_P0001\DE_2_W0014_P0001_T0001\TR1_W0001_P0013\TR1_2_W0001_P0013_T0001_R1_P2_K1_Ch2-Ch1.zen
660	2.439565e-02	9.629211e-03	2.471000e-02	20150709_gfpSORORINcd3_Prometa\MitoSys2\LSM\gfpSORORINc_Noc\DE_W0014_P0001\DE_2_W0014_P0001_T0001\TR1_W0001_P0013\TR1_2_W0001_P0013_T0001_R1_P2_K1_Ch2-Ch1.zen
700	2.315882e-02	6.853328e-03	2.399300e-02	20150709_gfpSORORINcd3_Prometa\MitoSys2\LSM\gfpSORORINc_Noc\DE_W0014_P0001\DE_2_W0014_P0001_T0001\TR1_W0001_P0013\TR1_2_W0001_P0013_T0001_R1_P2_K1_Ch2-Ch1.zen
780	2.158426e-02	5.157616e-03	2.267800e-02	20150709_gfpSORORINcd3_Prometa\MitoSys2\LSM\gfpSORORINc_Noc\DE_W0014_P0001\DE_2_W0014_P0001_T0001\TR1_W0001_P0013\TR1_2_W0001_P0013_T0001_R1_P2_K1_Ch2-Ch1.zen
860	2.114280e-02	6.033913e-03	2.150300e-02	20150709_gfpSORORINcd3_Prometa\MitoSys2\LSM\gfpSORORINc_Noc\DE_W0014_P0001\DE_2_W0014_P0001_T0001\TR1_W0001_P0013\TR1_2_W0001_P0013_T0001_R1_P2_K1_Ch2-Ch1.zen
940	2.121200e-02	4.145613e-03	2.044700e-02	20150709_gfpSORORINcd3_Prometa\MitoSys2\LSM\gfpSORORINc_Noc\DE_W0014_P0001\DE_2_W0014_P0001_T0001\TR1_W0001_P0013\TR1_2_W0001_P0013_T0001_R1_P2_K1_Ch2-Ch1.zen
1020	1.918263e-02	6.935034e-03	1.949200e-02	20150709_gfpSORORINcd3_Prometa\MitoSys2\LSM\gfpSORORINc_Noc\DE_W0014_P0001\DE_2_W0014_P0001_T0001\TR1_W0001_P0013\TR1_2_W0001_P0013_T0001_R1_P2_K1_Ch2-Ch1.zen
1100	1.836973e-02	6.216058e-03	1.862400e-02	20150709_gfpSORORINcd3_Prometa\MitoSys2\LSM\gfpSORORINc_Noc\DE_W0014_P0001\DE_2_W0014_P0001_T0001\TR1_W0001_P0013\TR1_2_W0001_P0013_T0001_R1_P2_K1_Ch2-Ch1.zen
1180	1.654900e-02	7.667720e-03	1.783200e-02	20150709_gfpSORORINcd3_Prometa\MitoSys2\LSM\gfpSORORINc_Noc\DE_W0014_P0001\DE_2_W0014_P0001_T0001\TR1_W0001_P0013\TR1_2_W0001_P0013_T0001_R1_P2_K1_Ch2-Ch1.zen
1260	1.665687e-02	7.530669e-03	1.710600e-02	20150709_gfpSORORINcd3_Prometa\MitoSys2\LSM\gfpSORORINc_Noc\DE_W0014_P0001\DE_2_W0014_P0001_T0001\TR1_W0001_P0013\TR1_2_W0001_P0013_T0001_R1_P2_K1_Ch2-Ch1.zen
1340	1.766066e-02	5.862842e-03	1.643700e-02	20150709_gfpSORORINcd3_Prometa\MitoSys2\LSM\gfpSORORINc_Noc\DE_W0014_P0001\DE_2_W0014_P0001_T0001\TR1_W0001_P0013\TR1_2_W0001_P0013_T0001_R1_P2_K1_Ch2-Ch1.zen
1420	1.748615e-02	7.471393e-03	1.582000e-02	20150709_gfpSORORINcd3_Prometa\MitoSys2\LSM\gfpSORORINc_Noc\DE_W0014_P0001\DE_2_W0014_P0001_T0001\TR1_W0001_P0013\TR1_2_W0001_P0013_T0001_R1_P2_K1_Ch2-Ch1.zen
1500	1.646514e-02	4.542160e-03	1.524700e-02	20150709_gfpSORORINcd3_Prometa\MitoSys2\LSM\gfpSORORINc_Noc\DE_W0014_P0001\DE_2_W0014_P0001_T0001\TR1_W0001_P0013\TR1_2_W0001_P0013_T0001_R1_P2_K1_Ch2-Ch1.zen
1660	1.444471e-02	4.070778e-03	1.421600e-02	20150709_gfpSORORINcd3_Prometa\MitoSys2\LSM\gfpSORORINc_Noc\DE_W0014_P0001\DE_2_W0014_P0001_T0001\TR1_W0001_P0013\TR1_2_W0001_P0013_T0001_R1_P2_K1_Ch2-Ch1.zen
1820	1.365926e-02	5.296427e-03	1.331200e-02	20150709_gfpSORORINcd3_Prometa\MitoSys2\LSM\gfpSORORINc_Noc\DE_W0014_P0001\DE_2_W0014_P0001_T0001\TR1_W0001_P0013\TR1_2_W0001_P0013_T0001_R1_P2_K1_Ch2-Ch1.zen
1980	1.215098e-02	4.754517e-03	1.251000e-02	20150709_gfpSORORINcd3_Prometa\MitoSys2\LSM\gfpSORORINc_Noc\DE_W0014_P0001\DE_2_W0014_P0001_T0001\TR1_W0001_P0013\TR1_2_W0001_P0013_T0001_R1_P2_K1_Ch2-Ch1.zen
2140	1.098638e-02	4.952584e-03	1.179300e-02	20150709_gfpSORORINcd3_Prometa\MitoSys2\LSM\gfpSORORINc_Noc\DE_W0014_P0001\DE_2_W0014_P0001_T0001\TR1_W0001_P0013\TR1_2_W0001_P0013_T0001_R1_P2_K1_Ch2-Ch1.zen
2300	1.066921e-02	4.734753e-03	1.114600e-02	20150709_gfpSORORINcd3_Prometa\MitoSys2\LSM\gfpSORORINc_Noc\DE_W0014_P0001\DE_2_W0014_P0001_T0001\TR1_W0001_P0013\TR1_2_W0001_P0013_T0001_R1_P2_K1_Ch2-Ch1.zen
2460	1.057195e-02	4.882794e-03	1.055900e-02	20150709_gfpSORORINcd3_Prometa\MitoSys2\LSM\gfpSORORINc_Noc\DE_W0014_P0001\DE_2_W0014_P0001_T0001\TR1_W0001_P0013\TR1_2_W0001_P0013_T0001_R1_P2_K1_Ch2-Ch1.zen
2620	9.789442e-03	6.030260e-03	1.002100e-02	20150709_gfpSORORINcd3_Prometa\MitoSys2\LSM\gfpSORORINc_Noc\DE_W0014_P0001\DE_2_W0014_P0001_T0001\TR1_W0001_P0013\TR1_2_W0001_P0013_T0001_R1_P2_K1_Ch2-Ch1.zen
2780	9.185820e-03	5.227856e-03	9.527300e-03	20150709_gfpSORORINcd3_Prometa\MitoSys2\LSM\gfpSORORINc_Noc\DE_W0014_P0001\DE_2_W0014_P0001_T0001\TR1_W0001_P0013\TR1_2_W0001_P0013_T0001_R1_P2_K1_Ch2-Ch1.zen
2940	8.761549e-03	6.209776e-03	9.071300e-03	20150709_gfpSORORINcd3_Prometa\MitoSys2\LSM\gfpSORORINc_Noc\DE_W0014_P0001\DE_2_W0014_P0001_T0001\TR1_W0001_P0013\TR1_2_W0001_P0013_T0001_R1_P2_K1_Ch2-Ch1.zen
3100	8.344806e-03	4.652114e-03	8.648600e-03	20150709_gfpSORORINcd3_Prometa\MitoSys2\LSM\gfpSORORINc_Noc\DE_W0014_P0001\DE_2_W0014_P0001_T0001\TR1_W0001_P0013\TR1_2_W0001_P0013_T0001_R1_P2_K1_Ch2-Ch1.zen
3420	8.343377e-03	4.105658e-03	7.888700e-03	20150709_gfpSORORINcd3_Prometa\MitoSys2\LSM\gfpSORORINc_Noc\DE_W0014_P0001\DE_2_W0014_P0001_T0001\TR1_W0001_P0013\TR1_2_W0001_P0013_T0001_R1_P2_K1_Ch2-Ch1.zen
3740	6.474470e-03	4.356056e-03	7.224300e-03	20150709_gfpSORORINcd3_Prometa\MitoSys2\LSM\gfpSORORINc_Noc\DE_W0014_P0001\DE_2_W0014_P0001_T0001\TR1_W0001_P0013\TR1_2_W0001_P0013_T0001_R1_P2_K1_Ch2-Ch1.zen
4060	7.165163e-03	3.803466e-03	6.638400e-03	20150709_gfpSORORINcd3_Prometa\MitoSys2\LSM\gfpSORORINc_Noc\DE_W0014_P0001\DE_2_W0014_P0001_T0001\TR1_W0001_P0013\TR1_2_W0001_P0013_T0001_R1_P2_K1_Ch2-Ch1.zen
4380	7.019422e-03	4.532409e-03	6.118400e-03	20150709_gfpSORORINcd3_Prometa\MitoSys2\LSM\gfpSORORINc_Noc\DE_W0014_P0001\DE_2_W0014_P0001_T0001\TR1_W0001_P0013\TR1_2_W0001_P0013_T0001_R1_P2_K1_Ch2-Ch1.zen
4700	5.357516e-03	4.717134e-03	5.654500e-03	20150709_gfpSORORINcd3_Prometa\MitoSys2\LSM\gfpSORORINc_Noc\DE_W0014_P0001\DE_2_W0014_P0001_T0001\TR1_W0001_P0013\TR1_2_W0001_P0013_T0001_R1_P2_K1_Ch2-Ch1.zen
5020	5.554252e-03	3.439550e-03	5.238900e-03	20150709_gfpSORORINcd3_Prometa\MitoSys2\LSM\gfpSORORINc_Noc\DE_W0014_P0001\DE_2_W0014_P0001_T0001\TR1_W0001_P0013\TR1_2_W0001_P0013_T0001_R1_P2_K1_Ch2-Ch1.zen
5340	4.326712e-03	4.544778e-03	4.865100e-03	20150709_gfpSORORINcd3_Prometa\MitoSys2\LSM\gfpSORORINc_Noc\DE_W0014_P0001\DE_2_W0014_P0001_T0001\TR1_W0001_P0013\TR1_2_W0001_P0013_T0001_R1_P2_K1_Ch2-Ch1.zen
5660	5.060388e-03	3.220118e-03	4.528000e-03	20150709_gfpSORORINcd3_Prometa\MitoSys2\LSM\gfpSORORINc_Noc\DE_W0014_P0001\DE_2_W0014_P0001_T0001\TR1_W0001_P0013\TR1_2_W0001_P0013_T0001_R1_P2_K1_Ch2-Ch1.zen
5980	5.227313e-03	5.475603e-03	4.222900e-03	20150709_gfpSORORINcd3_Prometa\MitoSys2\LSM\gfpSORORINc_Noc\DE_W0014_P0001\DE_2_W0014_P0001_T0001\TR1_W0001_P0013\TR1_2_W0001_P0013_T0001_R1_P2_K1_Ch2-Ch1.zen
6300	4.382334e-03	3.559036e-03	3.946300e-03	20150709_gfpSORORINcd3_Prometa\MitoSys2\LSM\gfpSORORINc_Noc\DE_W0014_P0001\DE_2_W0014_P0001_T0001\TR1_W0001_P0013\TR1_2_W0001_P0013_T0001_R1_P2_K1_Ch2-Ch1.zen
6940	2.578030e-03	3.440582e-03	3.465300e-03	20150709_gfpSORORINcd3_Prometa\MitoSys2\LSM\gfpSORORINc_Noc\DE_W0014_P0001\DE_2_W0014_P0001_T0001\TR1_W0001_P0013\TR1_2_W0001_P0013_T0001_R1_P2_K1_Ch2-Ch1.zen
7580	2.963419e-03	4.097215e-03	3.064000e-03	20150709_gfpSORORINcd3_Prometa\MitoSys2\LSM\gfpSORORINc_Noc\DE_W0014_P0001\DE_2_W0014_P0001_T0001\TR1_W0001_P0013\TR1_2_W0001_P0013_T0001_R1_P2_K1_Ch2-Ch1.zen
8220	3.024452e-03	2.427938e-03	2.726300e-03	20150709_gfpSORORINcd3_Prometa\MitoSys2\LSM\gfpSORORINc_Noc\DE_W0014_P0001\DE_2_W0014_P0001_T0001\TR1_W0001_P0013\TR1_2_W0001_P0013_T0001_R1_P2_K1_Ch2-Ch1.zen
8860	2.478170e-03	3.333224e-03	2.439900e-03	20150709_gfpSORORINcd3_Prometa\MitoSys2\LSM\gfpSORORINc_Noc\DE_W0014_P0001\DE_2_W0014_P0001_T0001\TR1_W0001_P0013\TR1_2_W0001_P0013_T0001_R1_P2_K1_Ch2-Ch1.zen
9500	2.111551e-03	3.054470e-03	2.195200e-03	20150709_gfpSORORINcd3_Prometa\MitoSys2\LSM\gfpSORORINc_Noc\DE_W0014_P0001\DE_2_W0014_P0001_T0001\TR1_W0001_P0013\TR1_2_W0001_P0013_T0001_R1_P2_K1_Ch2-Ch1.zen
10140	1.877057e-03	3.395331e-03	1.984700e-03	20150709_gfpSORORINcd3_Prometa\MitoSys2\LSM\gfpSORORINc_Noc\DE_W0014_P0001\DE_2_W0014_P0001_T0001\TR1_W0001_P0013\TR1_2_W0001_P0013_T0001_R1_P2_K1_Ch2-Ch1.zen
10780	6.748959e-04	2.642173e-03	1.802500e-03	20150709_gfpSORORINcd3_Prometa\MitoSys2\LSM\gfpSORORINc_Noc\DE_W0014_P0001\DE_2_W0014_P0001_T0001\TR1_W0001_P0013\TR1_2_W0001_P0013_T0001_R1_P2_K1_Ch2-Ch1.zen
11420	1.265881e-03	3.937859e-03	1.643800e-03	20150709_gfpSORORINcd3_Prometa\MitoSys2\LSM\gfpSORORINc_Noc\DE_W0014_P0001\DE_2_W0014_P0001_T0001\TR1_W0001_P0013\TR1_2_W0001_P0013_T0001_R1_P2_K1_Ch2-Ch1.zen
12060	1.175567e-03	2.798809e-03	1.504800e-03	20150709_gfpSORORINcd3_Prometa\MitoSys2\LSM\gfpSORORINc_Noc\DE_W0014_P0001\DE_2_W0014_P0001_T0001\TR1_W0001_P0013\TR1_2_W0001_P0013_T0001_R1_P2_K1_Ch2-Ch1.zen
12700	2.990827e-04	2.213852e-03	1.382400e-03	20150709_gfpSORORINcd3_Prometa\MitoSys2\LSM\gfpSORORINc_Noc\DE_W0014_P0001\DE_2_W0014_P0001_T0001\TR1_W0001_P0013\TR1_2_W0001_P0013_T0001_R1_P2_K1_Ch2-Ch1.zen
13980	1.125302e-03	2.123393e-03	1.178000e-03	20150709_gfpSORORINcd3_Prometa\MitoSys2\LSM\gfpSORORINc_Noc\DE_W0014_P0001\DE_2_W0014_P0001_T0001\TR1_W0001_P0013\TR1_2_W0001_P0013_T0001_R1_P2_K1_Ch2-Ch1.zen
15260	1.020976e-03	2.332298e-03	1.015300e-03	20150709_gfpSORORINcd3_Prometa\MitoSys2\LSM\gfpSORORINc_Noc\DE_W0014_P0001\DE_2_W0014_P0001_T0001\TR1_W0001_P0013\TR1_2_W0001_P0013_T0001_R1_P2_K1_Ch2-Ch1.zen
16540	3.515018e-04	2.509843e-03	8.837700e-04	20150709_gfpSORORINcd3_Prometa\MitoSys2\LSM\gfpSORORINc_Noc\DE_W0014_P0001\DE_2_W0014_P0001_T0001\TR1_W0001_P0013\TR1_2_W0001_P0013_T0001_R1_P2_K1_Ch2-Ch1.zen
17820	1.170097e-03	1.917533e-03	7.760300e-04	20150709_gfpSORORINcd3_Prometa\MitoSys2\LSM\gfpSORORINc_Noc\DE_W0014_P0001\DE_2_W0014_P0001_T0001\TR1_W0001_P0013\TR1_2_W0001_P0013_T0001_R1_P2_K1_Ch2-Ch1.zen
19100	4.320077e-04	2.398725e-03	6.867200e-04	20150709_gfpSORORINcd3_Prometa\MitoSys2\LSM\gfpSORORINc_Noc\DE_W0014_P0001\DE_2_W0014_P0001_T0001\TR1_W0001_P0013\TR1_2_W0001_P0013_T0001_R1_P2_K1_Ch2-Ch1.zen
20380	1.204813e-03	2.234526e-03	6.118900e-04	20150709_gfpSORORINcd3_Prometa\MitoSys2\LSM\gfpSORORINc_Noc\DE_W0014_P0001\DE_2_W0014_P0001_T0001\TR1_W0001_P0013\TR1_2_W0001_P0013_T0001_R1_P2_K1_Ch2-Ch1.zen
21660	6.973265e-04	2.033252e-03	5.486100e-04	20150709_gfpSORORINcd3_Prometa\MitoSys2\LSM\gfpSORORINc_Noc\DE_W0014_P0001\DE_2_W0014_P0001_T0001\TR1_W0001_P0013\TR1_2_W0001_P0013_T0001_R1_P2_K1_Ch2-Ch1.zen
22940	1.280687e-04	2.843688e-03	4.946300e-04	20150709_gfpSORORINcd3_Prometa\MitoSys2\LSM\gfpSORORINc_Noc\DE_W0014_P0001\DE_2_W0014_P0001_T0001\TR1_W0001_P0013\TR1_2_W0001_P0013_T0001_R1_P2_K1_Ch2-Ch1.zen
24220	2.627352e-04	2.484408e-03	4.482300e-04	20150709_gfpSORORINcd3_Prometa\MitoSys2\LSM\gfpSORORINc_Noc\DE_W0014_P0001\DE_2_W0014_P0001_T0001\TR1_W0001_P0013\TR1_2_W0001_P0013_T0001_R1_P2_K1_Ch2-Ch1.zen
25500	1.105642e-04	1.888530e-03	4.080700e-04	20150709_gfpSORORINcd3_Prometa\MitoSys2\LSM\gfpSORORINc_Noc\DE_W0014_P0001\DE_2_W0014_P0001_T0001\TR1_W0001_P0013\TR1_2_W0001_P0013_T0001_R1_P2_K1_Ch2-Ch1.zen
28060	3.233786e-04	2.683375e-03	3.424400e-04	20150709_gfpSORORINcd3_Prometa\MitoSys2\LSM\gfpSORORINc_Noc\DE_W0014_P0001\DE_2_W0014_P0001_T0001\TR1_W0001_P0013\TR1_2_W0001_P0013_T0001_R1_P2_K1_Ch2-Ch1.zen
30620	-3.041512e-04	2.453658e-03	2.915300e-04	20150709_gfpSORORINcd3_Prometa\MitoSys2\LSM\gfpSORORINc_Noc\DE_W0014_P0001\DE_2_W0014_P0001_T0001\TR1_W0001_P0013\TR1_2_W0001_P0013_T0001_R1_P2_K1_Ch2-Ch1.zen
33180	5.605966e-04	1.843499e-03	2.512700e-04	20150709_gfpSORORINcd3_Prometa\MitoSys2\LSM\gfpSORORINc_Noc\DE_W0014_P0001\DE_2_W0014_P0001_T0001\TR1_W0001_P0013\TR1_2_W0001_P0013_T0001_R1_P2_K1_Ch2-Ch1.zen
35740	6.667130e-04	1.536876e-03	2.189000e-04	20150709_gfpSORORINcd3_Prometa\MitoSys2\LSM\gfpSORORINc_Noc\DE_W0014_P0001\DE_2_W0014_P0001_T0001\TR1_W0001_P0013\TR1_2_W0001_P0013_T0001_R1_P2_K1_Ch2-Ch1.zen
38300	1.199199e-03	2.253139e-03	1.924900e-04	20150709_gfpSORORINcd3_Prometa\MitoSys2\LSM\gfpSORORINc_Noc\DE_W0014_P0001\DE_2_W0014_P0001_T0001\TR1_W0001_P0013\TR1_2_W0001_P0013_T0001_R1_P2_K1_Ch2-Ch1.zen
40860	7.265133e-04	3.177664e-03	1.706600e-04	20150709_gfpSORORINcd3_Prometa\MitoSys2\LSM\gfpSORORINc_Noc\DE_W0014_P0001\DE_2_W0014_P0001_T0001\TR1_W0001_P0013\TR1_2_W0001_P0013_T0001_R1_P2_K1_Ch2-Ch1.zen
43420	4.739514e-04	1.992269e-03	1.524200e-04	20150709_gfpSORORINcd3_Prometa\MitoSys2\LSM\gfpSORORINc_Noc\DE_W0014_P0001\DE_2_W0014_P0001_T0001\TR1_W0001_P0013\TR1_2_W0001_P0013_T0001_R1_P2_K1_Ch2-Ch1.zen
45980	5.126396e-05	1.970012e-03	1.370200e-04	20150709_gfpSORORINcd3_Prometa\MitoSys2\LSM\gfpSORORINc_Noc\DE_W0014_P0001\DE_2_W0014_P0001_T0001\TR1_W0001_P0013\TR1_2_W0001_P0013_T0001_R1_P2_K1_Ch2-Ch1.zen
48540	2.368921e-04	1.549105e-03	1.238900e-04	20150709_gfpSORORINcd3_Prometa\MitoSys2\LSM\gfpSORORINc_Noc\DE_W0014_P0001\DE_2_W0014_P0001_T0001\TR1_W0001_P0013\TR1_2_W0001_P0013_T0001_R1_P2_K1_Ch2-Ch1.zen
51100	-5.267367e-05	1.746039e-03	1.126100e-04	20150709_gfpSORORINcd3_Prometa\MitoSys2\LSM\gfpSORORINc_Noc\DE_W0014_P0001\DE_2_W0014_P0001_T0001\TR1_W0001_P0013\TR1_2_W0001_P0013_T0001_R1_P2_K1_Ch2-Ch1.zen
56220	6.756479e-04	1.519965e-03	9.433500e-05	20150709_gfpSORORINcd3_Prometa\MitoSys2\LSM\gfpSORORINc_Noc\DE_W0014_P0001\DE_2_W0014_P0001_T0001\TR1_W0001_P0013\TR1_2_W0001_P0013_T0001_R1_P2_K1_Ch2-Ch1.zen
61340	8.602941e-05	1.735035e-03	8.028600e-05	20150709_gfpSORORINcd3_Prometa\MitoSys2\LSM\gfpSORORINc_Noc\DE_W0014_P0001\DE_2_W0014_P0001_T0001\TR1_W0001_P0013\TR1_2_W0001_P0013_T0001_R1_P2_K1_Ch2-Ch1.zen
66460	4.945847e-04	1.850416e-03	6.924500e-05	20150709_gfpSORORINcd3_Prometa\MitoSys2\LSM\gfpSORORINc_Noc\DE_W0014_P0001\DE_2_W0014_P0001_T0001\TR1_W0001_P0013\TR1_2_W0001_P0013_T0001_R1_P2_K1_Ch2-Ch1.zen
71580	-4.714708e-04	2.233971e-03	6.040300e-05	20150709_gfpSORORINcd3_Prometa\MitoSys2\LSM\gfpSORORINc_Noc\DE_W0014_P0001\DE_2_W0014_P0001_T0001\TR1_W0001_P0013\TR1_2_W0001_P0013_T0001_R1_P2_K1_Ch2-Ch1.zen
76700	-2.064092e-04	2.429812e-03	5.320600e-05	20150709_gfpSORORINcd3_Prometa\MitoSys2\LSM\gfpSORORINc_Noc\DE_W0014_P0001\DE_2_W0014_P0001_T0001\TR1_W0001_P0013\TR1_2_W0001_P0013_T0001_R1_P2_K1_Ch2-Ch1.zen
81820	-1.218293e-04	1.939170e-03	4.726600e-05	20150709_gfpSORORINcd3_Prometa\MitoSys2\LSM\gfpSORORINc_Noc\DE_W0014_P0001\DE_2_W0014_P0001_T0001\TR1_W0001_P0013\TR1_2_W0001_P0013_T0001_R1_P2_K1_Ch2-Ch1.zen
86940	-2.877732e-04	2.025274e-03	4.230200e-05	20150709_gfpSORORINcd3_Prometa\MitoSys2\LSM\gfpSORORINc_Noc\DE_W0014_P0001\DE_2_W0014_P0001_T0001\TR1_W0001_P0013\TR1_2_W0001_P0013_T0001_R1_P2_K1_Ch2-Ch1.zen
92060	-8.650298e-04	1.712161e-03	3.810900e-05	20150709_gfpSORORINcd3_Prometa\MitoSys2\LSM\gfpSORORINc_Noc\DE_W0014_P0001\DE_2_W0014_P0001_T0001\TR1_W0001_P0013\TR1_2_W0001_P0013_T0001_R1_P2_K1_Ch2-Ch1.zen
97180	1.615991e-04	1.957631e-03	3.453300e-05	20150709_gfpSORORINcd3_Prometa\MitoSys2\LSM\gfpSORORINc_Noc\DE_W0014_P0001\DE_2_W0014_P0001_T0001\TR1_W0001_P0013\TR1_2_W0001_P0013_T0001_R1_P2_K1_Ch2-Ch1.zen
102300	1.134116e-04	1.703801e-03	3.145600e-05	20150709_gfpSORORINcd3_Prometa\MitoSys2\LSM\gfpSORORINc_Noc\DE_W0014_P0001\DE_2_W0014_P0001_T0001\TR1_W0001_P0013\TR1_2_W0001_P0013_T0001_R1_P2_K1_Ch2-Ch1.zen
112540	-6.226050e-04	2.229656e-03	2.646000e-05	20150709_gfpSORORINcd3_Prometa\MitoSys2\LSM\gfpSORORINc_Noc\DE_W0014_P0001\DE_2_W0014_P0001_T0001\TR1_W0001_P0013\TR1_2_W0001_P0013_T0001_R1_P2_K1_Ch2-Ch1.zen
122780	-2.864282e-04	1.460110e-03	2.260600e-05	20150709_gfpSORORINcd3_Prometa\MitoSys2\LSM\gfpSORORINc_Noc\DE_W0014_P0001\DE_2_W0014_P0001_T0001\TR1_W0001_P0013\TR1_2_W0001_P0013_T0001_R1_P2_K1_Ch2-Ch1.zen
133020	2.057070e-05	2.005629e-03	1.956500e-05	20150709_gfpSORORINcd3_Prometa\MitoSys2\LSM\gfpSORORINc_Noc\DE_W0014_P0001\DE_2_W0014_P0001_T0001\TR1_W0001_P0013\TR1_2_W0001_P0013_T0001_R1_P2_K1_Ch2-Ch1.zen
143260	3.329202e-04	1.960863e-03	1.712100e-05	20150709_gfpSORORINcd3_Prometa\MitoSys2\LSM\gfpSORORINc_Noc\DE_W0014_P0001\DE_2_W0014_P0001_T0001\TR1_W0001_P0013\TR1_2_W0001_P0013_T0001_R1_P2_K1_Ch2-Ch1.zen
153500	-3.624186e-04	1.985786e-03	1.512500e-05	20150709_gfpSORORINcd3_Prometa\MitoSys2\LSM\gfpSORORINc_Noc\DE_W0014_P0001\DE_2_W0014_P0001_T0001\TR1_W0001_P0013\TR1_2_W0001_P0013_T0001_R1_P2_K1_Ch2-Ch1.zen
163740	-2.615589e-04	1.606319e-03	1.347100e-05	20150709_gfpSORORINcd3_Prometa\MitoSys2\LSM\gfpSORORINc_Noc\DE_W0014_P0001\DE_2_W0014_P0001_T0001\TR1_W0001_P0013\TR1_2_W0001_P0013_T0001_R1_P2_K1_Ch2-Ch1.zen
173980	1.770033e-04	2.207405e-03	1.208500e-05	20150709_gfpSORORINcd3_Prometa\MitoSys2\LSM\gfpSORORINc_Noc\DE_W0014_P0001\DE_2_W0014_P0001_T0001\TR1_W0001_P0013\TR1_2_W0001_P0013_T0001_R1_P2_K1_Ch2-Ch1.zen
184220	5.528713e-04	2.207363e-03	1.091000e-05	20150709_gfpSORORINcd3_Prometa\MitoSys2\LSM\gfpSORORINc_Noc\DE_W0014_P0001\DE_2_W0014_P0001_T0001\TR1_W0001_P0013\TR1_2_W0001_P0013_T0001_R1_P2_K1_Ch2-Ch1.zen
194460	-1.016609e-05	1.377132e-03	9.905500e-06	20150709_gfpSORORINcd3_Prometa\MitoSys2\LSM\gfpSORORINc_Noc\DE_W0014_P0001\DE_2_W0014_P0001_T0001\TR1_W0001_P0013\TR1_2_W0001_P0013_T0001_R1_P2_K1_Ch2-Ch1.zen
204700	-3.234087e-05	1.369333e-03	9.038900e-06	20150709_gfpSORORINcd3_Prometa\MitoSys2\LSM\gfpSORORINc_Noc\DE_W0014_P0001\DE_2_W0014_P0001_T0001\TR1_W0001_P0013\TR1_2_W0001_P0013_T0001_R1_P2_K1_Ch2-Ch1.zen
225180	1.224140e-04	1.378702e-03	7.626700e-06	20150709_gfpSORORINcd3_Prometa\MitoSys2\LSM\gfpSORORINc_Noc\DE_W0014_P0001\DE_2_W0014_P0001_T0001\TR1_W0001_P0013\TR1_2_W0001_P0013_T0001_R1_P2_K1_Ch2-Ch1.zen
245660	-2.429447e-05	1.179883e-03	6.532700e-06	20150709_gfpSORORINcd3_Prometa\MitoSys2\LSM\gfpSORORINc_Noc\DE_W0014_P0001\DE_2_W0014_P0001_T0001\TR1_W0001_P0013\TR1_2_W0001_P0013_T0001_R1_P2_K1_Ch2-Ch1.zen
266140	-4.837728e-04	1.244911e-03	5.666500e-06	20150709_gfpSORORINcd3_Prometa\MitoSys2\LSM\gfpSORORINc_Noc\DE_W0014_P0001\DE_2_W0014_P0001_T0001\TR1_W0001_P0013\TR1_2_W0001_P0013_T0001_R1_P2_K1_Ch2-Ch1.zen
286620	-6.822842e-04	1.532933e-03	4.968000e-06	20150709_gfpSORORINcd3_Prometa\MitoSys2\LSM\gfpSORORINc_Noc\DE_W0014_P0001\DE_2_W0014_P0001_T0001\TR1_W0001_P0013\TR1_2_W0001_P0013_T0001_R1_P2_K1_Ch2-Ch1.zen
307100	-3.990211e-04	1.133681e-03	4.395800e-06	20150709_gfpSORORINcd3_Prometa\MitoSys2\LSM\gfpSORORINc_Noc\DE_W0014_P0001\DE_2_W0014_P0001_T0001\TR1_W0001_P0013\TR1_2_W0001_P0013_T0001_R1_P2_K1_Ch2-Ch1.zen
327580	-2.500703e-04	1.708483e-03	3.920800e-06	20150709_gfpSORORINcd3_Prometa\MitoSys2\LSM\gfpSORORINc_Noc\DE_W0014_P0001\DE_2_W0014_P0001_T0001\TR1_W0001_P0013\TR1_2_W0001_P0013_T0001_R1_P2_K1_Ch2-Ch1.zen
348060	-4.289177e-04	1.420474e-03	3.521700e-06	20150709_gfpSORORINcd3_Prometa\MitoSys2\LSM\gfpSORORINc_Noc\DE_W0014_P0001\DE_2_W0014_P0001_T0001\TR1_W0001_P0013\TR1_2_W0001_P0013_T0001_R1_P2_K1_Ch2-Ch1.zen
368540	-6.894415e-04	1.280428e-03	3.182900e-06	20150709_gfpSORORINcd3_Prometa\MitoSys2\LSM\gfpSORORINc_Noc\DE_W0014_P0001\DE_2_W0014_P0001_T0001\TR1_W0001_P0013\TR1_2_W0001_P0013_T0001_R1_P2_K1_Ch2-Ch1.zen
389020	-1.361074e-04	1.098903e-03	2.892600e-06	20150709_gfpSORORINcd3_Prometa\MitoSys2\LSM\gfpSORORINc_Noc\DE_W0014_P0001\DE_2_W0014_P0001_T0001\TR1_W0001_P0013\TR1_2_W0001_P0013_T0001_R1_P2_K1_Ch2-Ch1.zen
409500	8.931030e-05	1.059124e-03	2.641900e-06	20150709_gfpSORORINcd3_Prometa\MitoSys2\LSM\gfpSORORINc_Noc\DE_W0014_P0001\DE_2_W0014_P0001_T0001\TR1_W0001_P0013\TR1_2_W0001_P0013_T0001_R1_P2_K1_Ch2-Ch1.zen
450460	-2.194919e-04	1.027649e-03	2.232500e-06	20150709_gfpSORORINcd3_Prometa\MitoSys2\LSM\gfpSORORINc_Noc\DE_W0014_P0001\DE_2_W0014_P0001_T0001\TR1_W0001_P0013\TR1_2_W0001_P0013_T0001_R1_P2_K1_Ch2-Ch1.zen
491420	-4.205829e-04	1.411652e-03	1.914600e-06	20150709_gfpSORORINcd3_Prometa\MitoSys2\LSM\gfpSORORINc_Noc\DE_W0014_P0001\DE_2_W0014_P0001_T0001\TR1_W0001_P0013\TR1_2_W0001_P0013_T0001_R1_P2_K1_Ch2-Ch1.zen
532380	7.318067e-05	1.107598e-03	1.662400e-06	20150709_gfpSORORINcd3_Prometa\MitoSys2\LSM\gfpSORORINc_Noc\DE_W0014_P0001\DE_2_W0014_P0001_T0001\TR1_W0001_P0013\TR1_2_W0001_P0013_T0001_R1_P2_K1_Ch2-Ch1.zen
573340	-8.540968e-05	8.379059e-04	1.458800e-06	20150709_gfpSORORINcd3_Prometa\MitoSys2\LSM\gfpSORORINc_Noc\DE_W0014_P0001\DE_2_W0014_P0001_T0001\TR1_W0001_P0013\TR1_2_W0001_P0013_T0001_R1_P2_K1_Ch2-Ch1.zen
614300	-1.815113e-04	1.063752e-03	1.291700e-06	20150709_gfpSORORINcd3_Prometa\MitoSys2\LSM\gfpSORORINc_Noc\DE_W0014_P0001\DE_2_W0014_P0001_T0001\TR1_W0001_P0013\TR1_2_W0001_P0013_T0001_R1_P2_K1_Ch2-Ch1.zen
655260	1.276063e-04	9.543833e-04	1.152900e-06	20150709_gfpSORORINcd3_Prometa\MitoSys2\LSM\gfpSORORINc_Noc\DE_W0014_P0001\DE_2_W0014_P0001_T0001\TR1_W0001_P0013\TR1_2_W0001_P0013_T0001_R1_P2_K1_Ch2-Ch1.zen
696220	-4.067236e-04	7.715404e-04	1.036100e-06	20150709_gfpSORORINcd3_Prometa\MitoSys2\LSM\gfpSORORINc_Noc\DE_W0014_P0001\DE_2_W0014_P0001_T0001\TR1_W0001_P0013\TR1_2_W0001_P0013_T0001_R1_P2_K1_Ch2-Ch1.zen
737180	-1.074495e-04	1.056936e-03	9.368800e-07	20150709_gfpSORORINcd3_Prometa\MitoSys2\LSM\gfpSORORINc_Noc\DE_W0014_P0001\DE_2_W0014_P0001_T0001\TR1_W0001_P0013\TR1_2_W0001_P0013_T0001_R1_P2_K1_Ch2-Ch1.zen
778140	-2.388811e-04	1.065963e-03	8.518100e-07	20150709_gfpSORORINcd3_Prometa\MitoSys2\LSM\gfpSORORINc_Noc\DE_W0014_P0001\DE_2_W0014_P0001_T0001\TR1_W0001_P0013\TR1_2_W0001_P0013_T0001_R1_P2_K1_Ch2-Ch1.zen
819100	-2.442445e-05	4.738753e-04	7.782700e-07	20150709_gfpSORORINcd3_Prometa\MitoSys2\LSM\gfpSORORINc_Noc\DE_W0014_P0001\DE_2_W0014_P0001_T0001\TR1_W0001_P0013\TR1_2_W0001_P0013_T0001_R1_P2_K1_Ch2-Ch1.zen
901020	-1.908095e-05	7.211274e-04	6.580900e-07	20150709_gfpSORORINcd3_Prometa\MitoSys2\LSM\gfpSORORINc_Noc\DE_W0014_P0001\DE_2_W0014_P0001_T0001\TR1_W0001_P0013\TR1_2_W0001_P0013_T0001_R1_P2_K1_Ch2-Ch1.zen
982940	1.674976e-04	7.174092e-04	5.646900e-07	20150709_gfpSORORINcd3_Prometa\MitoSys2\LSM\gfpSORORINc_Noc\DE_W0014_P0001\DE_2_W0014_P0001_T0001\TR1_W0001_P0013\TR1_2_W0001_P0013_T0001_R1_P2_K1_Ch2-Ch1.zen
1064860	-2.949429e-05	9.531356e-04	4.905300e-07	20150709_gfpSORORINcd3_Prometa\MitoSys2\LSM\gfpSORORINc_Noc\DE_W0014_P0001\DE_2_W0014_P0001_T0001\TR1_W0001_P0013\TR1_2_W0001_P0013_T0001_R1_P2_K1_Ch2-Ch1.zen
1146780	-1.281455e-04	5.632534e-04	4.306000e-07	20150709_gfpSORORINcd3_Prometa\MitoSys2\LSM\gfpSORORINc_Noc\DE_W0014_P0001\DE_2_W0014_P0001_T0001\TR1_W0001_P0013\TR1_2_W0001_P0013_T0001_R1_P2_K1_Ch2-Ch1.zen
1228700	-2.834744e-04	9.236641e-04	3.814100e-07	20150709_gfpSORORINcd3_Prometa\MitoSys2\LSM\gfpSORORINc_Noc\DE_W0014_P0001\DE_2_W0014_P0001_T0001\TR1_W0001_P0013\TR1_2_W0001_P0013_T0001_R1_P2_K1_Ch2-Ch1.zen
1310620	1.654212e-04	7.778106e-04	3.405000e-07	20150709_gfpSORORINcd3_Prometa\MitoSys2\LSM\gfpSORORINc_Noc\DE_W0014_P0001\DE_2_W0014_P0001_T0001\TR1_W0001_P0013\TR1_2_W0001_P0013_T0001_R1_P2_K1_Ch2-Ch1.zen
1392540	5.080815e-05	7.490793e-04	3.060900e-07	20150709_gfpSORORINcd3_Prometa\MitoSys2\LSM\gfpSORORINc_Noc\DE_W0014_P0001\DE_2_W0014_P0001_T0001\TR1_W0001_P0013\TR1_2_W0001_P0013_T0001_R1_P2_K1_Ch2-Ch1.zen
1474460	-1.628670e-04	9.260693e-04	2.768300e-07	20150709_gfpSORORINcd3_Prometa\MitoSys2\LSM\gfpSORORINc_Noc\DE_W0014_P0001\DE_2_W0014_P0001_T0001\TR1_W0001_P0013\TR1_2_W0001_P0013_T0001_R1_P2_K1_Ch2-Ch1.zen
1556380	-5.332170e-05	8.536459e-04	2.517400e-07	20150709_gfpSORORINcd3_Prometa\MitoSys2\LSM\gfpSORORINc_Noc\DE_W0014_P0001\DE_2_W0014_P0001_T0001\TR1_W0001_P0013\TR1_2_W0001_P0013_T0001_R1_P2_K1_Ch2-Ch1.zen
10	7.516071e-02	1.722058e-02	7.106200e-02	20150709_gfpSORORINcd3_Prometa\MitoSys2\LSM\gfpSORORINc_Noc\DE_W0014_P0001\DE_2_W0014_P0001_T0001\TR1_W0001_P0013\TR1_2_W0001_P0013_T0001_R1_P4_K1_Ch2-Ch1.zen
20	6.550709e-02	1.554284e-02	6.932300e-02	20150709_gfpSORORINcd3_Prometa\MitoSys2\LSM\gfpSORORINc_Noc\DE_W0014_P0001\DE_2_W0014_P0001_T0001\TR1_W0001_P0013\TR1_2_W0001_P0013_T0001_R1_P4_K1_Ch2-Ch1.zen
30	6.224779e-02	1.782004e-02	6.768300e-02	20150709_gfpSORORINcd3_Prometa\MitoSys2\LSM\gfpSORORINc_Noc\DE_W0014_P0001\DE_2_W0014_P0001_T0001\TR1_W0001_P0013\TR1_2_W0001_P0013_T0001_R1_P4_K1_Ch2-Ch1.zen
40	6.979933e-02	1.373865e-02	6.614400e-02	20150709_gfpSORORINcd3_Prometa\MitoSys2\LSM\gfpSORORINc_Noc\DE_W0014_P0001\DE_2_W0014_P0001_T0001\TR1_W0001_P0013\TR1_2_W0001_P0013_T0001_R1_P4_K1_Ch2-Ch1.zen
50	6.837526e-02	2.148964e-02	6.470300e-02	20150709_gfpSORORINcd3_Prometa\MitoSys2\LSM\gfpSORORINc_Noc\DE_W0014_P0001\DE_2_W0014_P0001_T0001\TR1_W0001_P0013\TR1_2_W0001_P0013_T0001_R1_P4_K1_Ch2-Ch1.zen
60	6.220357e-02	1.735555e-02	6.335400e-02	20150709_gfpSORORINcd3_Prometa\MitoSys2\LSM\gfpSORORINc_Noc\DE_W0014_P0001\DE_2_W0014_P0001_T0001\TR1_W0001_P0013\TR1_2_W0001_P0013_T0001_R1_P4_K1_Ch2-Ch1.zen
70	6.394248e-02	1.819802e-02	6.208900e-02	20150709_gfpSORORINcd3_Prometa\MitoSys2\LSM\gfpSORORINc_Noc\DE_W0014_P0001\DE_2_W0014_P0001_T0001\TR1_W0001_P0013\TR1_2_W0001_P0013_T0001_R1_P4_K1_Ch2-Ch1.zen
80	5.978259e-02	1.433227e-02	6.090300e-02	20150709_gfpSORORINcd3_Prometa\MitoSys2\LSM\gfpSORORINc_Noc\DE_W0014_P0001\DE_2_W0014_P0001_T0001\TR1_W0001_P0013\TR1_2_W0001_P0013_T0001_R1_P4_K1_Ch2-Ch1.zen
90	5.899225e-02	1.899234e-02	5.978800e-02	20150709_gfpSORORINcd3_Prometa\MitoSys2\LSM\gfpSORORINc_Noc\DE_W0014_P0001\DE_2_W0014_P0001_T0001\TR1_W0001_P0013\TR1_2_W0001_P0013_T0001_R1_P4_K1_Ch2-Ch1.zen
100	5.911444e-02	1.443136e-02	5.873900e-02	20150709_gfpSORORINcd3_Prometa\MitoSys2\LSM\gfpSORORINc_Noc\DE_W0014_P0001\DE_2_W0014_P0001_T0001\TR1_W0001_P0013\TR1_2_W0001_P0013_T0001_R1_P4_K1_Ch2-Ch1.zen
120	5.481118e-02	1.206346e-02	5.681600e-02	20150709_gfpSORORINcd3_Prometa\MitoSys2\LSM\gfpSORORINc_Noc\DE_W0014_P0001\DE_2_W0014_P0001_T0001\TR1_W0001_P0013\TR1_2_W0001_P0013_T0001_R1_P4_K1_Ch2-Ch1.zen
140	5.523354e-02	1.254796e-02	5.509200e-02	20150709_gfpSORORINcd3_Prometa\MitoSys2\LSM\gfpSORORINc_Noc\DE_W0014_P0001\DE_2_W0014_P0001_T0001\TR1_W0001_P0013\TR1_2_W0001_P0013_T0001_R1_P4_K1_Ch2-Ch1.zen
160	5.183327e-02	1.064771e-02	5.353700e-02	20150709_gfpSORORINcd3_Prometa\MitoSys2\LSM\gfpSORORINc_Noc\DE_W0014_P0001\DE_2_W0014_P0001_T0001\TR1_W0001_P0013\TR1_2_W0001_P0013_T0001_R1_P4_K1_Ch2-Ch1.zen
180	5.220950e-02	1.321685e-02	5.212000e-02	20150709_gfpSORORINcd3_Prometa\MitoSys2\LSM\gfpSORORINc_Noc\DE_W0014_P0001\DE_2_W0014_P0001_T0001\TR1_W0001_P0013\TR1_2_W0001_P0013_T0001_R1_P4_K1_Ch2-Ch1.zen
200	5.390287e-02	1.363967e-02	5.082100e-02	20150709_gfpSORORINcd3_Prometa\MitoSys2\LSM\gfpSORORINc_Noc\DE_W0014_P0001\DE_2_W0014_P0001_T0001\TR1_W0001_P0013\TR1_2_W0001_P0013_T0001_R1_P4_K1_Ch2-Ch1.zen
220	4.762007e-02	1.137501e-02	4.962100e-02	20150709_gfpSORORINcd3_Prometa\MitoSys2\LSM\gfpSORORINc_Noc\DE_W0014_P0001\DE_2_W0014_P0001_T0001\TR1_W0001_P0013\TR1_2_W0001_P0013_T0001_R1_P4_K1_Ch2-Ch1.zen
240	5.157715e-02	1.428651e-02	4.850500e-02	20150709_gfpSORORINcd3_Prometa\MitoSys2\LSM\gfpSORORINc_Noc\DE_W0014_P0001\DE_2_W0014_P0001_T0001\TR1_W0001_P0013\TR1_2_W0001_P0013_T0001_R1_P4_K1_Ch2-Ch1.zen
260	4.927220e-02	1.616614e-02	4.745900e-02	20150709_gfpSORORINcd3_Prometa\MitoSys2\LSM\gfpSORORINc_Noc\DE_W0014_P0001\DE_2_W0014_P0001_T0001\TR1_W0001_P0013\TR1_2_W0001_P0013_T0001_R1_P4_K1_Ch2-Ch1.zen
280	4.803867e-02	1.202822e-02	4.647600e-02	20150709_gfpSORORINcd3_Prometa\MitoSys2\LSM\gfpSORORINc_Noc\DE_W0014_P0001\DE_2_W0014_P0001_T0001\TR1_W0001_P0013\TR1_2_W0001_P0013_T0001_R1_P4_K1_Ch2-Ch1.zen
300	4.200365e-02	1.089289e-02	4.554500e-02	20150709_gfpSORORINcd3_Prometa\MitoSys2\LSM\gfpSORORINc_Noc\DE_W0014_P0001\DE_2_W0014_P0001_T0001\TR1_W0001_P0013\TR1_2_W0001_P0013_T0001_R1_P4_K1_Ch2-Ch1.zen
340	4.478901e-02	1.072835e-02	4.381900e-02	20150709_gfpSORORINcd3_Prometa\MitoSys2\LSM\gfpSORORINc_Noc\DE_W0014_P0001\DE_2_W0014_P0001_T0001\TR1_W0001_P0013\TR1_2_W0001_P0013_T0001_R1_P4_K1_Ch2-Ch1.zen
380	4.178618e-02	1.131501e-02	4.224000e-02	20150709_gfpSORORINcd3_Prometa\MitoSys2\LSM\gfpSORORINc_Noc\DE_W0014_P0001\DE_2_W0014_P0001_T0001\TR1_W0001_P0013\TR1_2_W0001_P0013_T0001_R1_P4_K1_Ch2-Ch1.zen
420	4.191636e-02	1.039140e-02	4.078100e-02	20150709_gfpSORORINcd3_Prometa\MitoSys2\LSM\gfpSORORINc_Noc\DE_W0014_P0001\DE_2_W0014_P0001_T0001\TR1_W0001_P0013\TR1_2_W0001_P0013_T0001_R1_P4_K1_Ch2-Ch1.zen
460	4.024314e-02	1.018007e-02	3.942200e-02	20150709_gfpSORORINcd3_Prometa\MitoSys2\LSM\gfpSORORINc_Noc\DE_W0014_P0001\DE_2_W0014_P0001_T0001\TR1_W0001_P0013\TR1_2_W0001_P0013_T0001_R1_P4_K1_Ch2-Ch1.zen
500	3.732562e-02	9.838532e-03	3.814900e-02	20150709_gfpSORORINcd3_Prometa\MitoSys2\LSM\gfpSORORINc_Noc\DE_W0014_P0001\DE_2_W0014_P0001_T0001\TR1_W0001_P0013\TR1_2_W0001_P0013_T0001_R1_P4_K1_Ch2-Ch1.zen
540	3.499278e-02	1.163639e-02	3.695300e-02	20150709_gfpSORORINcd3_Prometa\MitoSys2\LSM\gfpSORORINc_Noc\DE_W0014_P0001\DE_2_W0014_P0001_T0001\TR1_W0001_P0013\TR1_2_W0001_P0013_T0001_R1_P4_K1_Ch2-Ch1.zen
580	3.398346e-02	1.231478e-02	3.582500e-02	20150709_gfpSORORINcd3_Prometa\MitoSys2\LSM\gfpSORORINc_Noc\DE_W0014_P0001\DE_2_W0014_P0001_T0001\TR1_W0001_P0013\TR1_2_W0001_P0013_T0001_R1_P4_K1_Ch2-Ch1.zen
620	3.502853e-02	1.126409e-02	3.476000e-02	20150709_gfpSORORINcd3_Prometa\MitoSys2\LSM\gfpSORORINc_Noc\DE_W0014_P0001\DE_2_W0014_P0001_T0001\TR1_W0001_P0013\TR1_2_W0001_P0013_T0001_R1_P4_K1_Ch2-Ch1.zen
660	3.221716e-02	8.526932e-03	3.375100e-02	20150709_gfpSORORINcd3_Prometa\MitoSys2\LSM\gfpSORORINc_Noc\DE_W0014_P0001\DE_2_W0014_P0001_T0001\TR1_W0001_P0013\TR1_2_W0001_P0013_T0001_R1_P4_K1_Ch2-Ch1.zen
700	3.374253e-02	8.720162e-03	3.279500e-02	20150709_gfpSORORINcd3_Prometa\MitoSys2\LSM\gfpSORORINc_Noc\DE_W0014_P0001\DE_2_W0014_P0001_T0001\TR1_W0001_P0013\TR1_2_W0001_P0013_T0001_R1_P4_K1_Ch2-Ch1.zen
780	2.959577e-02	7.029442e-03	3.102600e-02	20150709_gfpSORORINcd3_Prometa\MitoSys2\LSM\gfpSORORINc_Noc\DE_W0014_P0001\DE_2_W0014_P0001_T0001\TR1_W0001_P0013\TR1_2_W0001_P0013_T0001_R1_P4_K1_Ch2-Ch1.zen
860	3.215132e-02	7.301202e-03	2.942600e-02	20150709_gfpSORORINcd3_Prometa\MitoSys2\LSM\gfpSORORINc_Noc\DE_W0014_P0001\DE_2_W0014_P0001_T0001\TR1_W0001_P0013\TR1_2_W0001_P0013_T0001_R1_P4_K1_Ch2-Ch1.zen
940	2.937405e-02	6.398889e-03	2.797400e-02	20150709_gfpSORORINcd3_Prometa\MitoSys2\LSM\gfpSORORINc_Noc\DE_W0014_P0001\DE_2_W0014_P0001_T0001\TR1_W0001_P0013\TR1_2_W0001_P0013_T0001_R1_P4_K1_Ch2-Ch1.zen
1020	2.662112e-02	6.710509e-03	2.665200e-02	20150709_gfpSORORINcd3_Prometa\MitoSys2\LSM\gfpSORORINc_Noc\DE_W0014_P0001\DE_2_W0014_P0001_T0001\TR1_W0001_P0013\TR1_2_W0001_P0013_T0001_R1_P4_K1_Ch2-Ch1.zen
1100	2.521477e-02	7.653882e-03	2.544600e-02	20150709_gfpSORORINcd3_Prometa\MitoSys2\LSM\gfpSORORINc_Noc\DE_W0014_P0001\DE_2_W0014_P0001_T0001\TR1_W0001_P0013\TR1_2_W0001_P0013_T0001_R1_P4_K1_Ch2-Ch1.zen
1180	2.491753e-02	7.554024e-03	2.434200e-02	20150709_gfpSORORINcd3_Prometa\MitoSys2\LSM\gfpSORORINc_Noc\DE_W0014_P0001\DE_2_W0014_P0001_T0001\TR1_W0001_P0013\TR1_2_W0001_P0013_T0001_R1_P4_K1_Ch2-Ch1.zen
1260	2.229545e-02	7.457667e-03	2.332700e-02	20150709_gfpSORORINcd3_Prometa\MitoSys2\LSM\gfpSORORINc_Noc\DE_W0014_P0001\DE_2_W0014_P0001_T0001\TR1_W0001_P0013\TR1_2_W0001_P0013_T0001_R1_P4_K1_Ch2-Ch1.zen
1340	2.315354e-02	6.409782e-03	2.239400e-02	20150709_gfpSORORINcd3_Prometa\MitoSys2\LSM\gfpSORORINc_Noc\DE_W0014_P0001\DE_2_W0014_P0001_T0001\TR1_W0001_P0013\TR1_2_W0001_P0013_T0001_R1_P4_K1_Ch2-Ch1.zen
1420	2.193894e-02	6.832825e-03	2.153200e-02	20150709_gfpSORORINcd3_Prometa\MitoSys2\LSM\gfpSORORINc_Noc\DE_W0014_P0001\DE_2_W0014_P0001_T0001\TR1_W0001_P0013\TR1_2_W0001_P0013_T0001_R1_P4_K1_Ch2-Ch1.zen
1500	2.130418e-02	5.553168e-03	2.073500e-02	20150709_gfpSORORINcd3_Prometa\MitoSys2\LSM\gfpSORORINc_Noc\DE_W0014_P0001\DE_2_W0014_P0001_T0001\TR1_W0001_P0013\TR1_2_W0001_P0013_T0001_R1_P4_K1_Ch2-Ch1.zen
1660	2.053589e-02	6.440279e-03	1.930900e-02	20150709_gfpSORORINcd3_Prometa\MitoSys2\LSM\gfpSORORINc_Noc\DE_W0014_P0001\DE_2_W0014_P0001_T0001\TR1_W0001_P0013\TR1_2_W0001_P0013_T0001_R1_P4_K1_Ch2-Ch1.zen
1820	1.802512e-02	5.414707e-03	1.807100e-02	20150709_gfpSORORINcd3_Prometa\MitoSys2\LSM\gfpSORORINc_Noc\DE_W0014_P0001\DE_2_W0014_P0001_T0001\TR1_W0001_P0013\TR1_2_W0001_P0013_T0001_R1_P4_K1_Ch2-Ch1.zen
1980	1.700696e-02	7.049979e-03	1.698900e-02	20150709_gfpSORORINcd3_Prometa\MitoSys2\LSM\gfpSORORINc_Noc\DE_W0014_P0001\DE_2_W0014_P0001_T0001\TR1_W0001_P0013\TR1_2_W0001_P0013_T0001_R1_P4_K1_Ch2-Ch1.zen
2140	1.603808e-02	7.183260e-03	1.603600e-02	20150709_gfpSORORINcd3_Prometa\MitoSys2\LSM\gfpSORORINc_Noc\DE_W0014_P0001\DE_2_W0014_P0001_T0001\TR1_W0001_P0013\TR1_2_W0001_P0013_T0001_R1_P4_K1_Ch2-Ch1.zen
2300	1.499876e-02	6.590378e-03	1.519100e-02	20150709_gfpSORORINcd3_Prometa\MitoSys2\LSM\gfpSORORINc_Noc\DE_W0014_P0001\DE_2_W0014_P0001_T0001\TR1_W0001_P0013\TR1_2_W0001_P0013_T0001_R1_P4_K1_Ch2-Ch1.zen
2460	1.360782e-02	5.308838e-03	1.443600e-02	20150709_gfpSORORINcd3_Prometa\MitoSys2\LSM\gfpSORORINc_Noc\DE_W0014_P0001\DE_2_W0014_P0001_T0001\TR1_W0001_P0013\TR1_2_W0001_P0013_T0001_R1_P4_K1_Ch2-Ch1.zen
2620	1.409435e-02	6.220124e-03	1.375900e-02	20150709_gfpSORORINcd3_Prometa\MitoSys2\LSM\gfpSORORINc_Noc\DE_W0014_P0001\DE_2_W0014_P0001_T0001\TR1_W0001_P0013\TR1_2_W0001_P0013_T0001_R1_P4_K1_Ch2-Ch1.zen
2780	1.128975e-02	5.471685e-03	1.314800e-02	20150709_gfpSORORINcd3_Prometa\MitoSys2\LSM\gfpSORORINc_Noc\DE_W0014_P0001\DE_2_W0014_P0001_T0001\TR1_W0001_P0013\TR1_2_W0001_P0013_T0001_R1_P4_K1_Ch2-Ch1.zen
2940	1.170703e-02	4.841343e-03	1.259400e-02	20150709_gfpSORORINcd3_Prometa\MitoSys2\LSM\gfpSORORINc_Noc\DE_W0014_P0001\DE_2_W0014_P0001_T0001\TR1_W0001_P0013\TR1_2_W0001_P0013_T0001_R1_P4_K1_Ch2-Ch1.zen
3100	1.140036e-02	4.285101e-03	1.208900e-02	20150709_gfpSORORINcd3_Prometa\MitoSys2\LSM\gfpSORORINc_Noc\DE_W0014_P0001\DE_2_W0014_P0001_T0001\TR1_W0001_P0013\TR1_2_W0001_P0013_T0001_R1_P4_K1_Ch2-Ch1.zen
3420	1.107115e-02	3.973912e-03	1.120400e-02	20150709_gfpSORORINcd3_Prometa\MitoSys2\LSM\gfpSORORINc_Noc\DE_W0014_P0001\DE_2_W0014_P0001_T0001\TR1_W0001_P0013\TR1_2_W0001_P0013_T0001_R1_P4_K1_Ch2-Ch1.zen
3740	1.124067e-02	4.756589e-03	1.045200e-02	20150709_gfpSORORINcd3_Prometa\MitoSys2\LSM\gfpSORORINc_Noc\DE_W0014_P0001\DE_2_W0014_P0001_T0001\TR1_W0001_P0013\TR1_2_W0001_P0013_T0001_R1_P4_K1_Ch2-Ch1.zen
4060	1.120377e-02	4.393469e-03	9.804800e-03	20150709_gfpSORORINcd3_Prometa\MitoSys2\LSM\gfpSORORINc_Noc\DE_W0014_P0001\DE_2_W0014_P0001_T0001\TR1_W0001_P0013\TR1_2_W0001_P0013_T0001_R1_P4_K1_Ch2-Ch1.zen
4380	8.984383e-03	4.963269e-03	9.241100e-03	20150709_gfpSORORINcd3_Prometa\MitoSys2\LSM\gfpSORORINc_Noc\DE_W0014_P0001\DE_2_W0014_P0001_T0001\TR1_W0001_P0013\TR1_2_W0001_P0013_T0001_R1_P4_K1_Ch2-Ch1.zen
4700	8.730478e-03	5.099018e-03	8.744700e-03	20150709_gfpSORORINcd3_Prometa\MitoSys2\LSM\gfpSORORINc_Noc\DE_W0014_P0001\DE_2_W0014_P0001_T0001\TR1_W0001_P0013\TR1_2_W0001_P0013_T0001_R1_P4_K1_Ch2-Ch1.zen
5020	8.327405e-03	5.500519e-03	8.303600e-03	20150709_gfpSORORINcd3_Prometa\MitoSys2\LSM\gfpSORORINc_Noc\DE_W0014_P0001\DE_2_W0014_P0001_T0001\TR1_W0001_P0013\TR1_2_W0001_P0013_T0001_R1_P4_K1_Ch2-Ch1.zen
5340	8.375928e-03	4.593458e-03	7.908100e-03	20150709_gfpSORORINcd3_Prometa\MitoSys2\LSM\gfpSORORINc_Noc\DE_W0014_P0001\DE_2_W0014_P0001_T0001\TR1_W0001_P0013\TR1_2_W0001_P0013_T0001_R1_P4_K1_Ch2-Ch1.zen
5660	7.911323e-03	5.160362e-03	7.550700e-03	20150709_gfpSORORINcd3_Prometa\MitoSys2\LSM\gfpSORORINc_Noc\DE_W0014_P0001\DE_2_W0014_P0001_T0001\TR1_W0001_P0013\TR1_2_W0001_P0013_T0001_R1_P4_K1_Ch2-Ch1.zen
5980	5.940299e-03	5.103663e-03	7.225600e-03	20150709_gfpSORORINcd3_Prometa\MitoSys2\LSM\gfpSORORINc_Noc\DE_W0014_P0001\DE_2_W0014_P0001_T0001\TR1_W0001_P0013\TR1_2_W0001_P0013_T0001_R1_P4_K1_Ch2-Ch1.zen
6300	5.807384e-03	4.532416e-03	6.927900e-03	20150709_gfpSORORINcd3_Prometa\MitoSys2\LSM\gfpSORORINc_Noc\DE_W0014_P0001\DE_2_W0014_P0001_T0001\TR1_W0001_P0013\TR1_2_W0001_P0013_T0001_R1_P4_K1_Ch2-Ch1.zen
6940	5.726889e-03	3.814115e-03	6.400000e-03	20150709_gfpSORORINcd3_Prometa\MitoSys2\LSM\gfpSORORINc_Noc\DE_W0014_P0001\DE_2_W0014_P0001_T0001\TR1_W0001_P0013\TR1_2_W0001_P0013_T0001_R1_P4_K1_Ch2-Ch1.zen
7580	6.001267e-03	2.918351e-03	5.943800e-03	20150709_gfpSORORINcd3_Prometa\MitoSys2\LSM\gfpSORORINc_Noc\DE_W0014_P0001\DE_2_W0014_P0001_T0001\TR1_W0001_P0013\TR1_2_W0001_P0013_T0001_R1_P4_K1_Ch2-Ch1.zen
8220	5.763437e-03	3.288642e-03	5.543200e-03	20150709_gfpSORORINcd3_Prometa\MitoSys2\LSM\gfpSORORINc_Noc\DE_W0014_P0001\DE_2_W0014_P0001_T0001\TR1_W0001_P0013\TR1_2_W0001_P0013_T0001_R1_P4_K1_Ch2-Ch1.zen
8860	5.619735e-03	3.992191e-03	5.186800e-03	20150709_gfpSORORINcd3_Prometa\MitoSys2\LSM\gfpSORORINc_Noc\DE_W0014_P0001\DE_2_W0014_P0001_T0001\TR1_W0001_P0013\TR1_2_W0001_P0013_T0001_R1_P4_K1_Ch2-Ch1.zen
9500	6.257849e-03	2.354073e-03	4.866400e-03	20150709_gfpSORORINcd3_Prometa\MitoSys2\LSM\gfpSORORINc_Noc\DE_W0014_P0001\DE_2_W0014_P0001_T0001\TR1_W0001_P0013\TR1_2_W0001_P0013_T0001_R1_P4_K1_Ch2-Ch1.zen
10140	5.166923e-03	3.689201e-03	4.576000e-03	20150709_gfpSORORINcd3_Prometa\MitoSys2\LSM\gfpSORORINc_Noc\DE_W0014_P0001\DE_2_W0014_P0001_T0001\TR1_W0001_P0013\TR1_2_W0001_P0013_T0001_R1_P4_K1_Ch2-Ch1.zen
10780	4.044515e-03	2.886558e-03	4.311100e-03	20150709_gfpSORORINcd3_Prometa\MitoSys2\LSM\gfpSORORINc_Noc\DE_W0014_P0001\DE_2_W0014_P0001_T0001\TR1_W0001_P0013\TR1_2_W0001_P0013_T0001_R1_P4_K1_Ch2-Ch1.zen
11420	4.723560e-03	3.462785e-03	4.068000e-03	20150709_gfpSORORINcd3_Prometa\MitoSys2\LSM\gfpSORORINc_Noc\DE_W0014_P0001\DE_2_W0014_P0001_T0001\TR1_W0001_P0013\TR1_2_W0001_P0013_T0001_R1_P4_K1_Ch2-Ch1.zen
12060	4.395323e-03	3.771294e-03	3.844100e-03	20150709_gfpSORORINcd3_Prometa\MitoSys2\LSM\gfpSORORINc_Noc\DE_W0014_P0001\DE_2_W0014_P0001_T0001\TR1_W0001_P0013\TR1_2_W0001_P0013_T0001_R1_P4_K1_Ch2-Ch1.zen
12700	4.664120e-03	2.574557e-03	3.637000e-03	20150709_gfpSORORINcd3_Prometa\MitoSys2\LSM\gfpSORORINc_Noc\DE_W0014_P0001\DE_2_W0014_P0001_T0001\TR1_W0001_P0013\TR1_2_W0001_P0013_T0001_R1_P4_K1_Ch2-Ch1.zen
13980	3.808550e-03	3.456348e-03	3.266600e-03	20150709_gfpSORORINcd3_Prometa\MitoSys2\LSM\gfpSORORINc_Noc\DE_W0014_P0001\DE_2_W0014_P0001_T0001\TR1_W0001_P0013\TR1_2_W0001_P0013_T0001_R1_P4_K1_Ch2-Ch1.zen
15260	2.532814e-03	3.306111e-03	2.945400e-03	20150709_gfpSORORINcd3_Prometa\MitoSys2\LSM\gfpSORORINc_Noc\DE_W0014_P0001\DE_2_W0014_P0001_T0001\TR1_W0001_P0013\TR1_2_W0001_P0013_T0001_R1_P4_K1_Ch2-Ch1.zen
16540	2.739702e-03	2.732202e-03	2.665000e-03	20150709_gfpSORORINcd3_Prometa\MitoSys2\LSM\gfpSORORINc_Noc\DE_W0014_P0001\DE_2_W0014_P0001_T0001\TR1_W0001_P0013\TR1_2_W0001_P0013_T0001_R1_P4_K1_Ch2-Ch1.zen
17820	1.619273e-03	3.025827e-03	2.419100e-03	20150709_gfpSORORINcd3_Prometa\MitoSys2\LSM\gfpSORORINc_Noc\DE_W0014_P0001\DE_2_W0014_P0001_T0001\TR1_W0001_P0013\TR1_2_W0001_P0013_T0001_R1_P4_K1_Ch2-Ch1.zen
19100	2.142388e-03	2.943041e-03	2.202500e-03	20150709_gfpSORORINcd3_Prometa\MitoSys2\LSM\gfpSORORINc_Noc\DE_W0014_P0001\DE_2_W0014_P0001_T0001\TR1_W0001_P0013\TR1_2_W0001_P0013_T0001_R1_P4_K1_Ch2-Ch1.zen
20380	1.532268e-03	2.493935e-03	2.011100e-03	20150709_gfpSORORINcd3_Prometa\MitoSys2\LSM\gfpSORORINc_Noc\DE_W0014_P0001\DE_2_W0014_P0001_T0001\TR1_W0001_P0013\TR1_2_W0001_P0013_T0001_R1_P4_K1_Ch2-Ch1.zen
21660	1.928215e-03	2.668551e-03	1.841300e-03	20150709_gfpSORORINcd3_Prometa\MitoSys2\LSM\gfpSORORINc_Noc\DE_W0014_P0001\DE_2_W0014_P0001_T0001\TR1_W0001_P0013\TR1_2_W0001_P0013_T0001_R1_P4_K1_Ch2-Ch1.zen
22940	1.705653e-03	3.031527e-03	1.690300e-03	20150709_gfpSORORINcd3_Prometa\MitoSys2\LSM\gfpSORORINc_Noc\DE_W0014_P0001\DE_2_W0014_P0001_T0001\TR1_W0001_P0013\TR1_2_W0001_P0013_T0001_R1_P4_K1_Ch2-Ch1.zen
24220	2.450439e-03	3.530199e-03	1.555600e-03	20150709_gfpSORORINcd3_Prometa\MitoSys2\LSM\gfpSORORINc_Noc\DE_W0014_P0001\DE_2_W0014_P0001_T0001\TR1_W0001_P0013\TR1_2_W0001_P0013_T0001_R1_P4_K1_Ch2-Ch1.zen
25500	2.078856e-03	2.674557e-03	1.435000e-03	20150709_gfpSORORINcd3_Prometa\MitoSys2\LSM\gfpSORORINc_Noc\DE_W0014_P0001\DE_2_W0014_P0001_T0001\TR1_W0001_P0013\TR1_2_W0001_P0013_T0001_R1_P4_K1_Ch2-Ch1.zen
28060	1.243462e-03	2.724495e-03	1.229500e-03	20150709_gfpSORORINcd3_Prometa\MitoSys2\LSM\gfpSORORINc_Noc\DE_W0014_P0001\DE_2_W0014_P0001_T0001\TR1_W0001_P0013\TR1_2_W0001_P0013_T0001_R1_P4_K1_Ch2-Ch1.zen
30620	-2.865259e-04	3.461825e-03	1.062300e-03	20150709_gfpSORORINcd3_Prometa\MitoSys2\LSM\gfpSORORINc_Noc\DE_W0014_P0001\DE_2_W0014_P0001_T0001\TR1_W0001_P0013\TR1_2_W0001_P0013_T0001_R1_P4_K1_Ch2-Ch1.zen
33180	5.519908e-04	2.895987e-03	9.249400e-04	20150709_gfpSORORINcd3_Prometa\MitoSys2\LSM\gfpSORORINc_Noc\DE_W0014_P0001\DE_2_W0014_P0001_T0001\TR1_W0001_P0013\TR1_2_W0001_P0013_T0001_R1_P4_K1_Ch2-Ch1.zen
35740	2.846338e-04	2.696855e-03	8.109600e-04	20150709_gfpSORORINcd3_Prometa\MitoSys2\LSM\gfpSORORINc_Noc\DE_W0014_P0001\DE_2_W0014_P0001_T0001\TR1_W0001_P0013\TR1_2_W0001_P0013_T0001_R1_P4_K1_Ch2-Ch1.zen
38300	7.562794e-04	3.298078e-03	7.155700e-04	20150709_gfpSORORINcd3_Prometa\MitoSys2\LSM\gfpSORORINc_Noc\DE_W0014_P0001\DE_2_W0014_P0001_T0001\TR1_W0001_P0013\TR1_2_W0001_P0013_T0001_R1_P4_K1_Ch2-Ch1.zen
40860	8.085455e-04	2.980987e-03	6.350900e-04	20150709_gfpSORORINcd3_Prometa\MitoSys2\LSM\gfpSORORINc_Noc\DE_W0014_P0001\DE_2_W0014_P0001_T0001\TR1_W0001_P0013\TR1_2_W0001_P0013_T0001_R1_P4_K1_Ch2-Ch1.zen
43420	2.165522e-04	2.617057e-03	5.666700e-04	20150709_gfpSORORINcd3_Prometa\MitoSys2\LSM\gfpSORORINc_Noc\DE_W0014_P0001\DE_2_W0014_P0001_T0001\TR1_W0001_P0013\TR1_2_W0001_P0013_T0001_R1_P4_K1_Ch2-Ch1.zen
45980	-6.291761e-04	2.673957e-03	5.080900e-04	20150709_gfpSORORINcd3_Prometa\MitoSys2\LSM\gfpSORORINc_Noc\DE_W0014_P0001\DE_2_W0014_P0001_T0001\TR1_W0001_P0013\TR1_2_W0001_P0013_T0001_R1_P4_K1_Ch2-Ch1.zen
48540	2.840309e-04	1.911916e-03	4.576300e-04	20150709_gfpSORORINcd3_Prometa\MitoSys2\LSM\gfpSORORINc_Noc\DE_W0014_P0001\DE_2_W0014_P0001_T0001\TR1_W0001_P0013\TR1_2_W0001_P0013_T0001_R1_P4_K1_Ch2-Ch1.zen
51100	3.906553e-04	2.155708e-03	4.138900e-04	20150709_gfpSORORINcd3_Prometa\MitoSys2\LSM\gfpSORORINc_Noc\DE_W0014_P0001\DE_2_W0014_P0001_T0001\TR1_W0001_P0013\TR1_2_W0001_P0013_T0001_R1_P4_K1_Ch2-Ch1.zen
56220	3.353152e-04	2.076242e-03	3.423900e-04	20150709_gfpSORORINcd3_Prometa\MitoSys2\LSM\gfpSORORINc_Noc\DE_W0014_P0001\DE_2_W0014_P0001_T0001\TR1_W0001_P0013\TR1_2_W0001_P0013_T0001_R1_P4_K1_Ch2-Ch1.zen
61340	7.687562e-04	2.633716e-03	2.870400e-04	20150709_gfpSORORINcd3_Prometa\MitoSys2\LSM\gfpSORORINc_Noc\DE_W0014_P0001\DE_2_W0014_P0001_T0001\TR1_W0001_P0013\TR1_2_W0001_P0013_T0001_R1_P4_K1_Ch2-Ch1.zen
66460	1.914838e-03	2.720259e-03	2.434400e-04	20150709_gfpSORORINcd3_Prometa\MitoSys2\LSM\gfpSORORINc_Noc\DE_W0014_P0001\DE_2_W0014_P0001_T0001\TR1_W0001_P0013\TR1_2_W0001_P0013_T0001_R1_P4_K1_Ch2-Ch1.zen
71580	5.112944e-04	2.318301e-03	2.085900e-04	20150709_gfpSORORINcd3_Prometa\MitoSys2\LSM\gfpSORORINc_Noc\DE_W0014_P0001\DE_2_W0014_P0001_T0001\TR1_W0001_P0013\TR1_2_W0001_P0013_T0001_R1_P4_K1_Ch2-Ch1.zen
76700	1.976817e-04	2.065079e-03	1.803600e-04	20150709_gfpSORORINcd3_Prometa\MitoSys2\LSM\gfpSORORINc_Noc\DE_W0014_P0001\DE_2_W0014_P0001_T0001\TR1_W0001_P0013\TR1_2_W0001_P0013_T0001_R1_P4_K1_Ch2-Ch1.zen
81820	-3.161698e-05	1.961269e-03	1.572200e-04	20150709_gfpSORORINcd3_Prometa\MitoSys2\LSM\gfpSORORINc_Noc\DE_W0014_P0001\DE_2_W0014_P0001_T0001\TR1_W0001_P0013\TR1_2_W0001_P0013_T0001_R1_P4_K1_Ch2-Ch1.zen
86940	-1.112347e-03	1.813473e-03	1.380700e-04	20150709_gfpSORORINcd3_Prometa\MitoSys2\LSM\gfpSORORINc_Noc\DE_W0014_P0001\DE_2_W0014_P0001_T0001\TR1_W0001_P0013\TR1_2_W0001_P0013_T0001_R1_P4_K1_Ch2-Ch1.zen
92060	-3.668410e-04	1.810485e-03	1.220500e-04	20150709_gfpSORORINcd3_Prometa\MitoSys2\LSM\gfpSORORINc_Noc\DE_W0014_P0001\DE_2_W0014_P0001_T0001\TR1_W0001_P0013\TR1_2_W0001_P0013_T0001_R1_P4_K1_Ch2-Ch1.zen
97180	-8.301395e-04	1.932266e-03	1.085500e-04	20150709_gfpSORORINcd3_Prometa\MitoSys2\LSM\gfpSORORINc_Noc\DE_W0014_P0001\DE_2_W0014_P0001_T0001\TR1_W0001_P0013\TR1_2_W0001_P0013_T0001_R1_P4_K1_Ch2-Ch1.zen
102300	-8.789834e-04	2.014868e-03	9.707900e-05	20150709_gfpSORORINcd3_Prometa\MitoSys2\LSM\gfpSORORINc_Noc\DE_W0014_P0001\DE_2_W0014_P0001_T0001\TR1_W0001_P0013\TR1_2_W0001_P0013_T0001_R1_P4_K1_Ch2-Ch1.zen
112540	-4.665246e-05	1.966298e-03	7.880900e-05	20150709_gfpSORORINcd3_Prometa\MitoSys2\LSM\gfpSORORINc_Noc\DE_W0014_P0001\DE_2_W0014_P0001_T0001\TR1_W0001_P0013\TR1_2_W0001_P0013_T0001_R1_P4_K1_Ch2-Ch1.zen
122780	3.690698e-04	2.022030e-03	6.510000e-05	20150709_gfpSORORINcd3_Prometa\MitoSys2\LSM\gfpSORORINc_Noc\DE_W0014_P0001\DE_2_W0014_P0001_T0001\TR1_W0001_P0013\TR1_2_W0001_P0013_T0001_R1_P4_K1_Ch2-Ch1.zen
133020	-7.079577e-04	2.480318e-03	5.458700e-05	20150709_gfpSORORINcd3_Prometa\MitoSys2\LSM\gfpSORORINc_Noc\DE_W0014_P0001\DE_2_W0014_P0001_T0001\TR1_W0001_P0013\TR1_2_W0001_P0013_T0001_R1_P4_K1_Ch2-Ch1.zen
143260	-5.402198e-04	2.298376e-03	4.637000e-05	20150709_gfpSORORINcd3_Prometa\MitoSys2\LSM\gfpSORORINc_Noc\DE_W0014_P0001\DE_2_W0014_P0001_T0001\TR1_W0001_P0013\TR1_2_W0001_P0013_T0001_R1_P4_K1_Ch2-Ch1.zen
153500	-8.984164e-05	1.988495e-03	3.984200e-05	20150709_gfpSORORINcd3_Prometa\MitoSys2\LSM\gfpSORORINc_Noc\DE_W0014_P0001\DE_2_W0014_P0001_T0001\TR1_W0001_P0013\TR1_2_W0001_P0013_T0001_R1_P4_K1_Ch2-Ch1.zen
163740	-3.505201e-04	2.182036e-03	3.457900e-05	20150709_gfpSORORINcd3_Prometa\MitoSys2\LSM\gfpSORORINc_Noc\DE_W0014_P0001\DE_2_W0014_P0001_T0001\TR1_W0001_P0013\TR1_2_W0001_P0013_T0001_R1_P4_K1_Ch2-Ch1.zen
173980	-7.300352e-04	2.691472e-03	3.028000e-05	20150709_gfpSORORINcd3_Prometa\MitoSys2\LSM\gfpSORORINc_Noc\DE_W0014_P0001\DE_2_W0014_P0001_T0001\TR1_W0001_P0013\TR1_2_W0001_P0013_T0001_R1_P4_K1_Ch2-Ch1.zen
184220	-3.958397e-05	2.730207e-03	2.672700e-05	20150709_gfpSORORINcd3_Prometa\MitoSys2\LSM\gfpSORORINc_Noc\DE_W0014_P0001\DE_2_W0014_P0001_T0001\TR1_W0001_P0013\TR1_2_W0001_P0013_T0001_R1_P4_K1_Ch2-Ch1.zen
194460	-6.467575e-04	2.687862e-03	2.376000e-05	20150709_gfpSORORINcd3_Prometa\MitoSys2\LSM\gfpSORORINc_Noc\DE_W0014_P0001\DE_2_W0014_P0001_T0001\TR1_W0001_P0013\TR1_2_W0001_P0013_T0001_R1_P4_K1_Ch2-Ch1.zen
204700	-6.164437e-04	2.800022e-03	2.125800e-05	20150709_gfpSORORINcd3_Prometa\MitoSys2\LSM\gfpSORORINc_Noc\DE_W0014_P0001\DE_2_W0014_P0001_T0001\TR1_W0001_P0013\TR1_2_W0001_P0013_T0001_R1_P4_K1_Ch2-Ch1.zen
225180	-1.012378e-03	2.143001e-03	1.730800e-05	20150709_gfpSORORINcd3_Prometa\MitoSys2\LSM\gfpSORORINc_Noc\DE_W0014_P0001\DE_2_W0014_P0001_T0001\TR1_W0001_P0013\TR1_2_W0001_P0013_T0001_R1_P4_K1_Ch2-Ch1.zen
245660	-5.933488e-04	2.104099e-03	1.436600e-05	20150709_gfpSORORINcd3_Prometa\MitoSys2\LSM\gfpSORORINc_Noc\DE_W0014_P0001\DE_2_W0014_P0001_T0001\TR1_W0001_P0013\TR1_2_W0001_P0013_T0001_R1_P4_K1_Ch2-Ch1.zen
266140	-5.072468e-04	1.911801e-03	1.211900e-05	20150709_gfpSORORINcd3_Prometa\MitoSys2\LSM\gfpSORORINc_Noc\DE_W0014_P0001\DE_2_W0014_P0001_T0001\TR1_W0001_P0013\TR1_2_W0001_P0013_T0001_R1_P4_K1_Ch2-Ch1.zen
286620	-4.176874e-04	1.520780e-03	1.036500e-05	20150709_gfpSORORINcd3_Prometa\MitoSys2\LSM\gfpSORORINc_Noc\DE_W0014_P0001\DE_2_W0014_P0001_T0001\TR1_W0001_P0013\TR1_2_W0001_P0013_T0001_R1_P4_K1_Ch2-Ch1.zen
307100	-2.824202e-04	2.119192e-03	8.970000e-06	20150709_gfpSORORINcd3_Prometa\MitoSys2\LSM\gfpSORORINc_Noc\DE_W0014_P0001\DE_2_W0014_P0001_T0001\TR1_W0001_P0013\TR1_2_W0001_P0013_T0001_R1_P4_K1_Ch2-Ch1.zen
327580	-1.171574e-03	1.669807e-03	7.842600e-06	20150709_gfpSORORINcd3_Prometa\MitoSys2\LSM\gfpSORORINc_Noc\DE_W0014_P0001\DE_2_W0014_P0001_T0001\TR1_W0001_P0013\TR1_2_W0001_P0013_T0001_R1_P4_K1_Ch2-Ch1.zen
348060	-4.128793e-04	2.689030e-03	6.918300e-06	20150709_gfpSORORINcd3_Prometa\MitoSys2\LSM\gfpSORORINc_Noc\DE_W0014_P0001\DE_2_W0014_P0001_T0001\TR1_W0001_P0013\TR1_2_W0001_P0013_T0001_R1_P4_K1_Ch2-Ch1.zen
368540	2.638554e-04	2.074161e-03	6.151100e-06	20150709_gfpSORORINcd3_Prometa\MitoSys2\LSM\gfpSORORINc_Noc\DE_W0014_P0001\DE_2_W0014_P0001_T0001\TR1_W0001_P0013\TR1_2_W0001_P0013_T0001_R1_P4_K1_Ch2-Ch1.zen
389020	-2.984844e-04	1.727186e-03	5.507300e-06	20150709_gfpSORORINcd3_Prometa\MitoSys2\LSM\gfpSORORINc_Noc\DE_W0014_P0001\DE_2_W0014_P0001_T0001\TR1_W0001_P0013\TR1_2_W0001_P0013_T0001_R1_P4_K1_Ch2-Ch1.zen
409500	-5.090069e-04	1.434551e-03	4.961500e-06	20150709_gfpSORORINcd3_Prometa\MitoSys2\LSM\gfpSORORINc_Noc\DE_W0014_P0001\DE_2_W0014_P0001_T0001\TR1_W0001_P0013\TR1_2_W0001_P0013_T0001_R1_P4_K1_Ch2-Ch1.zen
450460	2.069663e-04	1.528646e-03	4.092500e-06	20150709_gfpSORORINcd3_Prometa\MitoSys2\LSM\gfpSORORINc_Noc\DE_W0014_P0001\DE_2_W0014_P0001_T0001\TR1_W0001_P0013\TR1_2_W0001_P0013_T0001_R1_P4_K1_Ch2-Ch1.zen
491420	-2.257846e-04	1.450174e-03	3.438000e-06	20150709_gfpSORORINcd3_Prometa\MitoSys2\LSM\gfpSORORINc_Noc\DE_W0014_P0001\DE_2_W0014_P0001_T0001\TR1_W0001_P0013\TR1_2_W0001_P0013_T0001_R1_P4_K1_Ch2-Ch1.zen
532380	1.448539e-05	1.706608e-03	2.932200e-06	20150709_gfpSORORINcd3_Prometa\MitoSys2\LSM\gfpSORORINc_Noc\DE_W0014_P0001\DE_2_W0014_P0001_T0001\TR1_W0001_P0013\TR1_2_W0001_P0013_T0001_R1_P4_K1_Ch2-Ch1.zen
573340	-3.426750e-04	1.731371e-03	2.533000e-06	20150709_gfpSORORINcd3_Prometa\MitoSys2\LSM\gfpSORORINc_Noc\DE_W0014_P0001\DE_2_W0014_P0001_T0001\TR1_W0001_P0013\TR1_2_W0001_P0013_T0001_R1_P4_K1_Ch2-Ch1.zen
614300	-6.788122e-04	1.424194e-03	2.212200e-06	20150709_gfpSORORINcd3_Prometa\MitoSys2\LSM\gfpSORORINc_Noc\DE_W0014_P0001\DE_2_W0014_P0001_T0001\TR1_W0001_P0013\TR1_2_W0001_P0013_T0001_R1_P4_K1_Ch2-Ch1.zen
655260	1.028326e-04	1.443429e-03	1.950200e-06	20150709_gfpSORORINcd3_Prometa\MitoSys2\LSM\gfpSORORINc_Noc\DE_W0014_P0001\DE_2_W0014_P0001_T0001\TR1_W0001_P0013\TR1_2_W0001_P0013_T0001_R1_P4_K1_Ch2-Ch1.zen
696220	-1.723870e-04	1.471614e-03	1.733500e-06	20150709_gfpSORORINcd3_Prometa\MitoSys2\LSM\gfpSORORINc_Noc\DE_W0014_P0001\DE_2_W0014_P0001_T0001\TR1_W0001_P0013\TR1_2_W0001_P0013_T0001_R1_P4_K1_Ch2-Ch1.zen
737180	-9.718659e-05	1.850827e-03	1.552000e-06	20150709_gfpSORORINcd3_Prometa\MitoSys2\LSM\gfpSORORINc_Noc\DE_W0014_P0001\DE_2_W0014_P0001_T0001\TR1_W0001_P0013\TR1_2_W0001_P0013_T0001_R1_P4_K1_Ch2-Ch1.zen
778140	2.561212e-04	1.361354e-03	1.398400e-06	20150709_gfpSORORINcd3_Prometa\MitoSys2\LSM\gfpSORORINc_Noc\DE_W0014_P0001\DE_2_W0014_P0001_T0001\TR1_W0001_P0013\TR1_2_W0001_P0013_T0001_R1_P4_K1_Ch2-Ch1.zen
819100	-1.968720e-04	9.425194e-04	1.267200e-06	20150709_gfpSORORINcd3_Prometa\MitoSys2\LSM\gfpSORORINc_Noc\DE_W0014_P0001\DE_2_W0014_P0001_T0001\TR1_W0001_P0013\TR1_2_W0001_P0013_T0001_R1_P4_K1_Ch2-Ch1.zen
901020	-1.346896e-04	1.688628e-03	1.056100e-06	20150709_gfpSORORINcd3_Prometa\MitoSys2\LSM\gfpSORORINc_Noc\DE_W0014_P0001\DE_2_W0014_P0001_T0001\TR1_W0001_P0013\TR1_2_W0001_P0013_T0001_R1_P4_K1_Ch2-Ch1.zen
982940	-5.216083e-05	1.319858e-03	8.950400e-07	20150709_gfpSORORINcd3_Prometa\MitoSys2\LSM\gfpSORORINc_Noc\DE_W0014_P0001\DE_2_W0014_P0001_T0001\TR1_W0001_P0013\TR1_2_W0001_P0013_T0001_R1_P4_K1_Ch2-Ch1.zen
1064860	7.706902e-05	1.159486e-03	7.692100e-07	20150709_gfpSORORINcd3_Prometa\MitoSys2\LSM\gfpSORORINc_Noc\DE_W0014_P0001\DE_2_W0014_P0001_T0001\TR1_W0001_P0013\TR1_2_W0001_P0013_T0001_R1_P4_K1_Ch2-Ch1.zen
1146780	2.822523e-06	1.433330e-03	6.689100e-07	20150709_gfpSORORINcd3_Prometa\MitoSys2\LSM\gfpSORORINc_Noc\DE_W0014_P0001\DE_2_W0014_P0001_T0001\TR1_W0001_P0013\TR1_2_W0001_P0013_T0001_R1_P4_K1_Ch2-Ch1.zen
1228700	-7.195720e-04	1.297974e-03	5.875900e-07	20150709_gfpSORORINcd3_Prometa\MitoSys2\LSM\gfpSORORINc_Noc\DE_W0014_P0001\DE_2_W0014_P0001_T0001\TR1_W0001_P0013\TR1_2_W0001_P0013_T0001_R1_P4_K1_Ch2-Ch1.zen
1310620	-1.483987e-04	1.357658e-03	5.206800e-07	20150709_gfpSORORINcd3_Prometa\MitoSys2\LSM\gfpSORORINc_Noc\DE_W0014_P0001\DE_2_W0014_P0001_T0001\TR1_W0001_P0013\TR1_2_W0001_P0013_T0001_R1_P4_K1_Ch2-Ch1.zen
1392540	2.839281e-04	1.319606e-03	4.649200e-07	20150709_gfpSORORINcd3_Prometa\MitoSys2\LSM\gfpSORORINc_Noc\DE_W0014_P0001\DE_2_W0014_P0001_T0001\TR1_W0001_P0013\TR1_2_W0001_P0013_T0001_R1_P4_K1_Ch2-Ch1.zen
1474460	7.584151e-05	8.920493e-04	4.179300e-07	20150709_gfpSORORINcd3_Prometa\MitoSys2\LSM\gfpSORORINc_Noc\DE_W0014_P0001\DE_2_W0014_P0001_T0001\TR1_W0001_P0013\TR1_2_W0001_P0013_T0001_R1_P4_K1_Ch2-Ch1.zen
1556380	-7.891924e-05	1.649161e-03	3.779500e-07	20150709_gfpSORORINcd3_Prometa\MitoSys2\LSM\gfpSORORINc_Noc\DE_W0014_P0001\DE_2_W0014_P0001_T0001\TR1_W0001_P0013\TR1_2_W0001_P0013_T0001_R1_P4_K1_Ch2-Ch1.zen
