# Supplementary material for: Absolute quantification of cohesin, CTCF and their regulators in human cells
Source: eLife. 2019 Jun 17;8:e46269. doi: 10.7554/eLife.46269 (PMC6606026; doi:10.7554/eLife.46269)
Supplement: Figure 2—source data 1. [file elife-46269-fig2-data1.zip › Figure 2 - source data 1/20150709_gfpSORORINcd3_Prometa/2c_opt_time_col_ic_Ch1.txt]

time_s	Ch1_kHz	path
0	1.401666e+01	20150709_gfpSORORINcd3_Prometa\MitoSys2\LSM\gfpSORORINc_Noc\DE_W0012_P0001\DE_2_W0012_P0001_T0001\TR1_W0001_P0011\TR1_2_W0001_P0011_T0001_R1_P2_K1_Ch2-Ch1.zen
6.000000e-02	1.296666e+01	20150709_gfpSORORINcd3_Prometa\MitoSys2\LSM\gfpSORORINc_Noc\DE_W0012_P0001\DE_2_W0012_P0001_T0001\TR1_W0001_P0011\TR1_2_W0001_P0011_T0001_R1_P2_K1_Ch2-Ch1.zen
1.200000e-01	1.156666e+01	20150709_gfpSORORINcd3_Prometa\MitoSys2\LSM\gfpSORORINc_Noc\DE_W0012_P0001\DE_2_W0012_P0001_T0001\TR1_W0001_P0011\TR1_2_W0001_P0011_T0001_R1_P2_K1_Ch2-Ch1.zen
1.800000e-01	1.333333e+01	20150709_gfpSORORINcd3_Prometa\MitoSys2\LSM\gfpSORORINc_Noc\DE_W0012_P0001\DE_2_W0012_P0001_T0001\TR1_W0001_P0011\TR1_2_W0001_P0011_T0001_R1_P2_K1_Ch2-Ch1.zen
2.400000e-01	1.370000e+01	20150709_gfpSORORINcd3_Prometa\MitoSys2\LSM\gfpSORORINc_Noc\DE_W0012_P0001\DE_2_W0012_P0001_T0001\TR1_W0001_P0011\TR1_2_W0001_P0011_T0001_R1_P2_K1_Ch2-Ch1.zen
3.000000e-01	1.390000e+01	20150709_gfpSORORINcd3_Prometa\MitoSys2\LSM\gfpSORORINc_Noc\DE_W0012_P0001\DE_2_W0012_P0001_T0001\TR1_W0001_P0011\TR1_2_W0001_P0011_T0001_R1_P2_K1_Ch2-Ch1.zen
3.600000e-01	1.451666e+01	20150709_gfpSORORINcd3_Prometa\MitoSys2\LSM\gfpSORORINc_Noc\DE_W0012_P0001\DE_2_W0012_P0001_T0001\TR1_W0001_P0011\TR1_2_W0001_P0011_T0001_R1_P2_K1_Ch2-Ch1.zen
4.200000e-01	1.283333e+01	20150709_gfpSORORINcd3_Prometa\MitoSys2\LSM\gfpSORORINc_Noc\DE_W0012_P0001\DE_2_W0012_P0001_T0001\TR1_W0001_P0011\TR1_2_W0001_P0011_T0001_R1_P2_K1_Ch2-Ch1.zen
4.800000e-01	1.286666e+01	20150709_gfpSORORINcd3_Prometa\MitoSys2\LSM\gfpSORORINc_Noc\DE_W0012_P0001\DE_2_W0012_P0001_T0001\TR1_W0001_P0011\TR1_2_W0001_P0011_T0001_R1_P2_K1_Ch2-Ch1.zen
5.400000e-01	1.278333e+01	20150709_gfpSORORINcd3_Prometa\MitoSys2\LSM\gfpSORORINc_Noc\DE_W0012_P0001\DE_2_W0012_P0001_T0001\TR1_W0001_P0011\TR1_2_W0001_P0011_T0001_R1_P2_K1_Ch2-Ch1.zen
6.000000e-01	1.195000e+01	20150709_gfpSORORINcd3_Prometa\MitoSys2\LSM\gfpSORORINc_Noc\DE_W0012_P0001\DE_2_W0012_P0001_T0001\TR1_W0001_P0011\TR1_2_W0001_P0011_T0001_R1_P2_K1_Ch2-Ch1.zen
6.600000e-01	1.180000e+01	20150709_gfpSORORINcd3_Prometa\MitoSys2\LSM\gfpSORORINc_Noc\DE_W0012_P0001\DE_2_W0012_P0001_T0001\TR1_W0001_P0011\TR1_2_W0001_P0011_T0001_R1_P2_K1_Ch2-Ch1.zen
7.200000e-01	1.198333e+01	20150709_gfpSORORINcd3_Prometa\MitoSys2\LSM\gfpSORORINc_Noc\DE_W0012_P0001\DE_2_W0012_P0001_T0001\TR1_W0001_P0011\TR1_2_W0001_P0011_T0001_R1_P2_K1_Ch2-Ch1.zen
7.800000e-01	1.370000e+01	20150709_gfpSORORINcd3_Prometa\MitoSys2\LSM\gfpSORORINc_Noc\DE_W0012_P0001\DE_2_W0012_P0001_T0001\TR1_W0001_P0011\TR1_2_W0001_P0011_T0001_R1_P2_K1_Ch2-Ch1.zen
8.400000e-01	1.206666e+01	20150709_gfpSORORINcd3_Prometa\MitoSys2\LSM\gfpSORORINc_Noc\DE_W0012_P0001\DE_2_W0012_P0001_T0001\TR1_W0001_P0011\TR1_2_W0001_P0011_T0001_R1_P2_K1_Ch2-Ch1.zen
9.000000e-01	1.123333e+01	20150709_gfpSORORINcd3_Prometa\MitoSys2\LSM\gfpSORORINc_Noc\DE_W0012_P0001\DE_2_W0012_P0001_T0001\TR1_W0001_P0011\TR1_2_W0001_P0011_T0001_R1_P2_K1_Ch2-Ch1.zen
9.600000e-01	1.325000e+01	20150709_gfpSORORINcd3_Prometa\MitoSys2\LSM\gfpSORORINc_Noc\DE_W0012_P0001\DE_2_W0012_P0001_T0001\TR1_W0001_P0011\TR1_2_W0001_P0011_T0001_R1_P2_K1_Ch2-Ch1.zen
1.020000e+00	1.013333e+01	20150709_gfpSORORINcd3_Prometa\MitoSys2\LSM\gfpSORORINc_Noc\DE_W0012_P0001\DE_2_W0012_P0001_T0001\TR1_W0001_P0011\TR1_2_W0001_P0011_T0001_R1_P2_K1_Ch2-Ch1.zen
1.080000e+00	1.186666e+01	20150709_gfpSORORINcd3_Prometa\MitoSys2\LSM\gfpSORORINc_Noc\DE_W0012_P0001\DE_2_W0012_P0001_T0001\TR1_W0001_P0011\TR1_2_W0001_P0011_T0001_R1_P2_K1_Ch2-Ch1.zen
1.140000e+00	1.145000e+01	20150709_gfpSORORINcd3_Prometa\MitoSys2\LSM\gfpSORORINc_Noc\DE_W0012_P0001\DE_2_W0012_P0001_T0001\TR1_W0001_P0011\TR1_2_W0001_P0011_T0001_R1_P2_K1_Ch2-Ch1.zen
1.200000e+00	1.065000e+01	20150709_gfpSORORINcd3_Prometa\MitoSys2\LSM\gfpSORORINc_Noc\DE_W0012_P0001\DE_2_W0012_P0001_T0001\TR1_W0001_P0011\TR1_2_W0001_P0011_T0001_R1_P2_K1_Ch2-Ch1.zen
1.260000e+00	1.061666e+01	20150709_gfpSORORINcd3_Prometa\MitoSys2\LSM\gfpSORORINc_Noc\DE_W0012_P0001\DE_2_W0012_P0001_T0001\TR1_W0001_P0011\TR1_2_W0001_P0011_T0001_R1_P2_K1_Ch2-Ch1.zen
1.320000e+00	9.350000e+00	20150709_gfpSORORINcd3_Prometa\MitoSys2\LSM\gfpSORORINc_Noc\DE_W0012_P0001\DE_2_W0012_P0001_T0001\TR1_W0001_P0011\TR1_2_W0001_P0011_T0001_R1_P2_K1_Ch2-Ch1.zen
1.380000e+00	9.683330e+00	20150709_gfpSORORINcd3_Prometa\MitoSys2\LSM\gfpSORORINc_Noc\DE_W0012_P0001\DE_2_W0012_P0001_T0001\TR1_W0001_P0011\TR1_2_W0001_P0011_T0001_R1_P2_K1_Ch2-Ch1.zen
1.440000e+00	1.151666e+01	20150709_gfpSORORINcd3_Prometa\MitoSys2\LSM\gfpSORORINc_Noc\DE_W0012_P0001\DE_2_W0012_P0001_T0001\TR1_W0001_P0011\TR1_2_W0001_P0011_T0001_R1_P2_K1_Ch2-Ch1.zen
1.500000e+00	1.011666e+01	20150709_gfpSORORINcd3_Prometa\MitoSys2\LSM\gfpSORORINc_Noc\DE_W0012_P0001\DE_2_W0012_P0001_T0001\TR1_W0001_P0011\TR1_2_W0001_P0011_T0001_R1_P2_K1_Ch2-Ch1.zen
1.560000e+00	9.183330e+00	20150709_gfpSORORINcd3_Prometa\MitoSys2\LSM\gfpSORORINc_Noc\DE_W0012_P0001\DE_2_W0012_P0001_T0001\TR1_W0001_P0011\TR1_2_W0001_P0011_T0001_R1_P2_K1_Ch2-Ch1.zen
1.620000e+00	1.000000e+01	20150709_gfpSORORINcd3_Prometa\MitoSys2\LSM\gfpSORORINc_Noc\DE_W0012_P0001\DE_2_W0012_P0001_T0001\TR1_W0001_P0011\TR1_2_W0001_P0011_T0001_R1_P2_K1_Ch2-Ch1.zen
1.680000e+00	1.056666e+01	20150709_gfpSORORINcd3_Prometa\MitoSys2\LSM\gfpSORORINc_Noc\DE_W0012_P0001\DE_2_W0012_P0001_T0001\TR1_W0001_P0011\TR1_2_W0001_P0011_T0001_R1_P2_K1_Ch2-Ch1.zen
1.740000e+00	1.061666e+01	20150709_gfpSORORINcd3_Prometa\MitoSys2\LSM\gfpSORORINc_Noc\DE_W0012_P0001\DE_2_W0012_P0001_T0001\TR1_W0001_P0011\TR1_2_W0001_P0011_T0001_R1_P2_K1_Ch2-Ch1.zen
1.800000e+00	9.450000e+00	20150709_gfpSORORINcd3_Prometa\MitoSys2\LSM\gfpSORORINc_Noc\DE_W0012_P0001\DE_2_W0012_P0001_T0001\TR1_W0001_P0011\TR1_2_W0001_P0011_T0001_R1_P2_K1_Ch2-Ch1.zen
1.860000e+00	1.013333e+01	20150709_gfpSORORINcd3_Prometa\MitoSys2\LSM\gfpSORORINc_Noc\DE_W0012_P0001\DE_2_W0012_P0001_T0001\TR1_W0001_P0011\TR1_2_W0001_P0011_T0001_R1_P2_K1_Ch2-Ch1.zen
1.920000e+00	9.866660e+00	20150709_gfpSORORINcd3_Prometa\MitoSys2\LSM\gfpSORORINc_Noc\DE_W0012_P0001\DE_2_W0012_P0001_T0001\TR1_W0001_P0011\TR1_2_W0001_P0011_T0001_R1_P2_K1_Ch2-Ch1.zen
1.980000e+00	1.033333e+01	20150709_gfpSORORINcd3_Prometa\MitoSys2\LSM\gfpSORORINc_Noc\DE_W0012_P0001\DE_2_W0012_P0001_T0001\TR1_W0001_P0011\TR1_2_W0001_P0011_T0001_R1_P2_K1_Ch2-Ch1.zen
2.040000e+00	9.383330e+00	20150709_gfpSORORINcd3_Prometa\MitoSys2\LSM\gfpSORORINc_Noc\DE_W0012_P0001\DE_2_W0012_P0001_T0001\TR1_W0001_P0011\TR1_2_W0001_P0011_T0001_R1_P2_K1_Ch2-Ch1.zen
2.100000e+00	1.061666e+01	20150709_gfpSORORINcd3_Prometa\MitoSys2\LSM\gfpSORORINc_Noc\DE_W0012_P0001\DE_2_W0012_P0001_T0001\TR1_W0001_P0011\TR1_2_W0001_P0011_T0001_R1_P2_K1_Ch2-Ch1.zen
2.160000e+00	1.100000e+01	20150709_gfpSORORINcd3_Prometa\MitoSys2\LSM\gfpSORORINc_Noc\DE_W0012_P0001\DE_2_W0012_P0001_T0001\TR1_W0001_P0011\TR1_2_W0001_P0011_T0001_R1_P2_K1_Ch2-Ch1.zen
2.220000e+00	9.633330e+00	20150709_gfpSORORINcd3_Prometa\MitoSys2\LSM\gfpSORORINc_Noc\DE_W0012_P0001\DE_2_W0012_P0001_T0001\TR1_W0001_P0011\TR1_2_W0001_P0011_T0001_R1_P2_K1_Ch2-Ch1.zen
2.280000e+00	1.155000e+01	20150709_gfpSORORINcd3_Prometa\MitoSys2\LSM\gfpSORORINc_Noc\DE_W0012_P0001\DE_2_W0012_P0001_T0001\TR1_W0001_P0011\TR1_2_W0001_P0011_T0001_R1_P2_K1_Ch2-Ch1.zen
2.340000e+00	1.066666e+01	20150709_gfpSORORINcd3_Prometa\MitoSys2\LSM\gfpSORORINc_Noc\DE_W0012_P0001\DE_2_W0012_P0001_T0001\TR1_W0001_P0011\TR1_2_W0001_P0011_T0001_R1_P2_K1_Ch2-Ch1.zen
2.400000e+00	9.683330e+00	20150709_gfpSORORINcd3_Prometa\MitoSys2\LSM\gfpSORORINc_Noc\DE_W0012_P0001\DE_2_W0012_P0001_T0001\TR1_W0001_P0011\TR1_2_W0001_P0011_T0001_R1_P2_K1_Ch2-Ch1.zen
2.460000e+00	9.350000e+00	20150709_gfpSORORINcd3_Prometa\MitoSys2\LSM\gfpSORORINc_Noc\DE_W0012_P0001\DE_2_W0012_P0001_T0001\TR1_W0001_P0011\TR1_2_W0001_P0011_T0001_R1_P2_K1_Ch2-Ch1.zen
2.520000e+00	1.035000e+01	20150709_gfpSORORINcd3_Prometa\MitoSys2\LSM\gfpSORORINc_Noc\DE_W0012_P0001\DE_2_W0012_P0001_T0001\TR1_W0001_P0011\TR1_2_W0001_P0011_T0001_R1_P2_K1_Ch2-Ch1.zen
2.580000e+00	9.383330e+00	20150709_gfpSORORINcd3_Prometa\MitoSys2\LSM\gfpSORORINc_Noc\DE_W0012_P0001\DE_2_W0012_P0001_T0001\TR1_W0001_P0011\TR1_2_W0001_P0011_T0001_R1_P2_K1_Ch2-Ch1.zen
2.640000e+00	9.916660e+00	20150709_gfpSORORINcd3_Prometa\MitoSys2\LSM\gfpSORORINc_Noc\DE_W0012_P0001\DE_2_W0012_P0001_T0001\TR1_W0001_P0011\TR1_2_W0001_P0011_T0001_R1_P2_K1_Ch2-Ch1.zen
2.700000e+00	9.883330e+00	20150709_gfpSORORINcd3_Prometa\MitoSys2\LSM\gfpSORORINc_Noc\DE_W0012_P0001\DE_2_W0012_P0001_T0001\TR1_W0001_P0011\TR1_2_W0001_P0011_T0001_R1_P2_K1_Ch2-Ch1.zen
2.760000e+00	9.650000e+00	20150709_gfpSORORINcd3_Prometa\MitoSys2\LSM\gfpSORORINc_Noc\DE_W0012_P0001\DE_2_W0012_P0001_T0001\TR1_W0001_P0011\TR1_2_W0001_P0011_T0001_R1_P2_K1_Ch2-Ch1.zen
2.820000e+00	1.091666e+01	20150709_gfpSORORINcd3_Prometa\MitoSys2\LSM\gfpSORORINc_Noc\DE_W0012_P0001\DE_2_W0012_P0001_T0001\TR1_W0001_P0011\TR1_2_W0001_P0011_T0001_R1_P2_K1_Ch2-Ch1.zen
2.880000e+00	1.015000e+01	20150709_gfpSORORINcd3_Prometa\MitoSys2\LSM\gfpSORORINc_Noc\DE_W0012_P0001\DE_2_W0012_P0001_T0001\TR1_W0001_P0011\TR1_2_W0001_P0011_T0001_R1_P2_K1_Ch2-Ch1.zen
2.940000e+00	9.066660e+00	20150709_gfpSORORINcd3_Prometa\MitoSys2\LSM\gfpSORORINc_Noc\DE_W0012_P0001\DE_2_W0012_P0001_T0001\TR1_W0001_P0011\TR1_2_W0001_P0011_T0001_R1_P2_K1_Ch2-Ch1.zen
3	9.433330e+00	20150709_gfpSORORINcd3_Prometa\MitoSys2\LSM\gfpSORORINc_Noc\DE_W0012_P0001\DE_2_W0012_P0001_T0001\TR1_W0001_P0011\TR1_2_W0001_P0011_T0001_R1_P2_K1_Ch2-Ch1.zen
3.060000e+00	9.233330e+00	20150709_gfpSORORINcd3_Prometa\MitoSys2\LSM\gfpSORORINc_Noc\DE_W0012_P0001\DE_2_W0012_P0001_T0001\TR1_W0001_P0011\TR1_2_W0001_P0011_T0001_R1_P2_K1_Ch2-Ch1.zen
3.120000e+00	1.040000e+01	20150709_gfpSORORINcd3_Prometa\MitoSys2\LSM\gfpSORORINc_Noc\DE_W0012_P0001\DE_2_W0012_P0001_T0001\TR1_W0001_P0011\TR1_2_W0001_P0011_T0001_R1_P2_K1_Ch2-Ch1.zen
3.180000e+00	9.516660e+00	20150709_gfpSORORINcd3_Prometa\MitoSys2\LSM\gfpSORORINc_Noc\DE_W0012_P0001\DE_2_W0012_P0001_T0001\TR1_W0001_P0011\TR1_2_W0001_P0011_T0001_R1_P2_K1_Ch2-Ch1.zen
3.240000e+00	9.233330e+00	20150709_gfpSORORINcd3_Prometa\MitoSys2\LSM\gfpSORORINc_Noc\DE_W0012_P0001\DE_2_W0012_P0001_T0001\TR1_W0001_P0011\TR1_2_W0001_P0011_T0001_R1_P2_K1_Ch2-Ch1.zen
3.300000e+00	9.916660e+00	20150709_gfpSORORINcd3_Prometa\MitoSys2\LSM\gfpSORORINc_Noc\DE_W0012_P0001\DE_2_W0012_P0001_T0001\TR1_W0001_P0011\TR1_2_W0001_P0011_T0001_R1_P2_K1_Ch2-Ch1.zen
3.360000e+00	9.000000e+00	20150709_gfpSORORINcd3_Prometa\MitoSys2\LSM\gfpSORORINc_Noc\DE_W0012_P0001\DE_2_W0012_P0001_T0001\TR1_W0001_P0011\TR1_2_W0001_P0011_T0001_R1_P2_K1_Ch2-Ch1.zen
3.420000e+00	9.333330e+00	20150709_gfpSORORINcd3_Prometa\MitoSys2\LSM\gfpSORORINc_Noc\DE_W0012_P0001\DE_2_W0012_P0001_T0001\TR1_W0001_P0011\TR1_2_W0001_P0011_T0001_R1_P2_K1_Ch2-Ch1.zen
3.480000e+00	8.900000e+00	20150709_gfpSORORINcd3_Prometa\MitoSys2\LSM\gfpSORORINc_Noc\DE_W0012_P0001\DE_2_W0012_P0001_T0001\TR1_W0001_P0011\TR1_2_W0001_P0011_T0001_R1_P2_K1_Ch2-Ch1.zen
3.540000e+00	9.716660e+00	20150709_gfpSORORINcd3_Prometa\MitoSys2\LSM\gfpSORORINc_Noc\DE_W0012_P0001\DE_2_W0012_P0001_T0001\TR1_W0001_P0011\TR1_2_W0001_P0011_T0001_R1_P2_K1_Ch2-Ch1.zen
3.600000e+00	9.883330e+00	20150709_gfpSORORINcd3_Prometa\MitoSys2\LSM\gfpSORORINc_Noc\DE_W0012_P0001\DE_2_W0012_P0001_T0001\TR1_W0001_P0011\TR1_2_W0001_P0011_T0001_R1_P2_K1_Ch2-Ch1.zen
3.660000e+00	9.483330e+00	20150709_gfpSORORINcd3_Prometa\MitoSys2\LSM\gfpSORORINc_Noc\DE_W0012_P0001\DE_2_W0012_P0001_T0001\TR1_W0001_P0011\TR1_2_W0001_P0011_T0001_R1_P2_K1_Ch2-Ch1.zen
3.720000e+00	9.433330e+00	20150709_gfpSORORINcd3_Prometa\MitoSys2\LSM\gfpSORORINc_Noc\DE_W0012_P0001\DE_2_W0012_P0001_T0001\TR1_W0001_P0011\TR1_2_W0001_P0011_T0001_R1_P2_K1_Ch2-Ch1.zen
3.780000e+00	9.950000e+00	20150709_gfpSORORINcd3_Prometa\MitoSys2\LSM\gfpSORORINc_Noc\DE_W0012_P0001\DE_2_W0012_P0001_T0001\TR1_W0001_P0011\TR1_2_W0001_P0011_T0001_R1_P2_K1_Ch2-Ch1.zen
3.840000e+00	9.350000e+00	20150709_gfpSORORINcd3_Prometa\MitoSys2\LSM\gfpSORORINc_Noc\DE_W0012_P0001\DE_2_W0012_P0001_T0001\TR1_W0001_P0011\TR1_2_W0001_P0011_T0001_R1_P2_K1_Ch2-Ch1.zen
3.900000e+00	9.166660e+00	20150709_gfpSORORINcd3_Prometa\MitoSys2\LSM\gfpSORORINc_Noc\DE_W0012_P0001\DE_2_W0012_P0001_T0001\TR1_W0001_P0011\TR1_2_W0001_P0011_T0001_R1_P2_K1_Ch2-Ch1.zen
3.960000e+00	1.006666e+01	20150709_gfpSORORINcd3_Prometa\MitoSys2\LSM\gfpSORORINc_Noc\DE_W0012_P0001\DE_2_W0012_P0001_T0001\TR1_W0001_P0011\TR1_2_W0001_P0011_T0001_R1_P2_K1_Ch2-Ch1.zen
4.020000e+00	8.850000e+00	20150709_gfpSORORINcd3_Prometa\MitoSys2\LSM\gfpSORORINc_Noc\DE_W0012_P0001\DE_2_W0012_P0001_T0001\TR1_W0001_P0011\TR1_2_W0001_P0011_T0001_R1_P2_K1_Ch2-Ch1.zen
4.080000e+00	9.233330e+00	20150709_gfpSORORINcd3_Prometa\MitoSys2\LSM\gfpSORORINc_Noc\DE_W0012_P0001\DE_2_W0012_P0001_T0001\TR1_W0001_P0011\TR1_2_W0001_P0011_T0001_R1_P2_K1_Ch2-Ch1.zen
4.140000e+00	8.616660e+00	20150709_gfpSORORINcd3_Prometa\MitoSys2\LSM\gfpSORORINc_Noc\DE_W0012_P0001\DE_2_W0012_P0001_T0001\TR1_W0001_P0011\TR1_2_W0001_P0011_T0001_R1_P2_K1_Ch2-Ch1.zen
4.200000e+00	9.116660e+00	20150709_gfpSORORINcd3_Prometa\MitoSys2\LSM\gfpSORORINc_Noc\DE_W0012_P0001\DE_2_W0012_P0001_T0001\TR1_W0001_P0011\TR1_2_W0001_P0011_T0001_R1_P2_K1_Ch2-Ch1.zen
4.260000e+00	8.816660e+00	20150709_gfpSORORINcd3_Prometa\MitoSys2\LSM\gfpSORORINc_Noc\DE_W0012_P0001\DE_2_W0012_P0001_T0001\TR1_W0001_P0011\TR1_2_W0001_P0011_T0001_R1_P2_K1_Ch2-Ch1.zen
4.320000e+00	9.400000e+00	20150709_gfpSORORINcd3_Prometa\MitoSys2\LSM\gfpSORORINc_Noc\DE_W0012_P0001\DE_2_W0012_P0001_T0001\TR1_W0001_P0011\TR1_2_W0001_P0011_T0001_R1_P2_K1_Ch2-Ch1.zen
4.380000e+00	8.983330e+00	20150709_gfpSORORINcd3_Prometa\MitoSys2\LSM\gfpSORORINc_Noc\DE_W0012_P0001\DE_2_W0012_P0001_T0001\TR1_W0001_P0011\TR1_2_W0001_P0011_T0001_R1_P2_K1_Ch2-Ch1.zen
4.440000e+00	9.416660e+00	20150709_gfpSORORINcd3_Prometa\MitoSys2\LSM\gfpSORORINc_Noc\DE_W0012_P0001\DE_2_W0012_P0001_T0001\TR1_W0001_P0011\TR1_2_W0001_P0011_T0001_R1_P2_K1_Ch2-Ch1.zen
4.500000e+00	8.766660e+00	20150709_gfpSORORINcd3_Prometa\MitoSys2\LSM\gfpSORORINc_Noc\DE_W0012_P0001\DE_2_W0012_P0001_T0001\TR1_W0001_P0011\TR1_2_W0001_P0011_T0001_R1_P2_K1_Ch2-Ch1.zen
4.560000e+00	1.003333e+01	20150709_gfpSORORINcd3_Prometa\MitoSys2\LSM\gfpSORORINc_Noc\DE_W0012_P0001\DE_2_W0012_P0001_T0001\TR1_W0001_P0011\TR1_2_W0001_P0011_T0001_R1_P2_K1_Ch2-Ch1.zen
4.620000e+00	9.233330e+00	20150709_gfpSORORINcd3_Prometa\MitoSys2\LSM\gfpSORORINc_Noc\DE_W0012_P0001\DE_2_W0012_P0001_T0001\TR1_W0001_P0011\TR1_2_W0001_P0011_T0001_R1_P2_K1_Ch2-Ch1.zen
4.680000e+00	1.086666e+01	20150709_gfpSORORINcd3_Prometa\MitoSys2\LSM\gfpSORORINc_Noc\DE_W0012_P0001\DE_2_W0012_P0001_T0001\TR1_W0001_P0011\TR1_2_W0001_P0011_T0001_R1_P2_K1_Ch2-Ch1.zen
4.740000e+00	1.098333e+01	20150709_gfpSORORINcd3_Prometa\MitoSys2\LSM\gfpSORORINc_Noc\DE_W0012_P0001\DE_2_W0012_P0001_T0001\TR1_W0001_P0011\TR1_2_W0001_P0011_T0001_R1_P2_K1_Ch2-Ch1.zen
4.800000e+00	8.750000e+00	20150709_gfpSORORINcd3_Prometa\MitoSys2\LSM\gfpSORORINc_Noc\DE_W0012_P0001\DE_2_W0012_P0001_T0001\TR1_W0001_P0011\TR1_2_W0001_P0011_T0001_R1_P2_K1_Ch2-Ch1.zen
4.860000e+00	1.015000e+01	20150709_gfpSORORINcd3_Prometa\MitoSys2\LSM\gfpSORORINc_Noc\DE_W0012_P0001\DE_2_W0012_P0001_T0001\TR1_W0001_P0011\TR1_2_W0001_P0011_T0001_R1_P2_K1_Ch2-Ch1.zen
4.920000e+00	9.283330e+00	20150709_gfpSORORINcd3_Prometa\MitoSys2\LSM\gfpSORORINc_Noc\DE_W0012_P0001\DE_2_W0012_P0001_T0001\TR1_W0001_P0011\TR1_2_W0001_P0011_T0001_R1_P2_K1_Ch2-Ch1.zen
4.980000e+00	1.143333e+01	20150709_gfpSORORINcd3_Prometa\MitoSys2\LSM\gfpSORORINc_Noc\DE_W0012_P0001\DE_2_W0012_P0001_T0001\TR1_W0001_P0011\TR1_2_W0001_P0011_T0001_R1_P2_K1_Ch2-Ch1.zen
5.040000e+00	1.081666e+01	20150709_gfpSORORINcd3_Prometa\MitoSys2\LSM\gfpSORORINc_Noc\DE_W0012_P0001\DE_2_W0012_P0001_T0001\TR1_W0001_P0011\TR1_2_W0001_P0011_T0001_R1_P2_K1_Ch2-Ch1.zen
5.100000e+00	1.181666e+01	20150709_gfpSORORINcd3_Prometa\MitoSys2\LSM\gfpSORORINc_Noc\DE_W0012_P0001\DE_2_W0012_P0001_T0001\TR1_W0001_P0011\TR1_2_W0001_P0011_T0001_R1_P2_K1_Ch2-Ch1.zen
5.160000e+00	1.335000e+01	20150709_gfpSORORINcd3_Prometa\MitoSys2\LSM\gfpSORORINc_Noc\DE_W0012_P0001\DE_2_W0012_P0001_T0001\TR1_W0001_P0011\TR1_2_W0001_P0011_T0001_R1_P2_K1_Ch2-Ch1.zen
5.220000e+00	1.175000e+01	20150709_gfpSORORINcd3_Prometa\MitoSys2\LSM\gfpSORORINc_Noc\DE_W0012_P0001\DE_2_W0012_P0001_T0001\TR1_W0001_P0011\TR1_2_W0001_P0011_T0001_R1_P2_K1_Ch2-Ch1.zen
5.280000e+00	1.115000e+01	20150709_gfpSORORINcd3_Prometa\MitoSys2\LSM\gfpSORORINc_Noc\DE_W0012_P0001\DE_2_W0012_P0001_T0001\TR1_W0001_P0011\TR1_2_W0001_P0011_T0001_R1_P2_K1_Ch2-Ch1.zen
5.340000e+00	8.566660e+00	20150709_gfpSORORINcd3_Prometa\MitoSys2\LSM\gfpSORORINc_Noc\DE_W0012_P0001\DE_2_W0012_P0001_T0001\TR1_W0001_P0011\TR1_2_W0001_P0011_T0001_R1_P2_K1_Ch2-Ch1.zen
5.400000e+00	1.081666e+01	20150709_gfpSORORINcd3_Prometa\MitoSys2\LSM\gfpSORORINc_Noc\DE_W0012_P0001\DE_2_W0012_P0001_T0001\TR1_W0001_P0011\TR1_2_W0001_P0011_T0001_R1_P2_K1_Ch2-Ch1.zen
5.460000e+00	9.883330e+00	20150709_gfpSORORINcd3_Prometa\MitoSys2\LSM\gfpSORORINc_Noc\DE_W0012_P0001\DE_2_W0012_P0001_T0001\TR1_W0001_P0011\TR1_2_W0001_P0011_T0001_R1_P2_K1_Ch2-Ch1.zen
5.520000e+00	1.118333e+01	20150709_gfpSORORINcd3_Prometa\MitoSys2\LSM\gfpSORORINc_Noc\DE_W0012_P0001\DE_2_W0012_P0001_T0001\TR1_W0001_P0011\TR1_2_W0001_P0011_T0001_R1_P2_K1_Ch2-Ch1.zen
5.580000e+00	1.161666e+01	20150709_gfpSORORINcd3_Prometa\MitoSys2\LSM\gfpSORORINc_Noc\DE_W0012_P0001\DE_2_W0012_P0001_T0001\TR1_W0001_P0011\TR1_2_W0001_P0011_T0001_R1_P2_K1_Ch2-Ch1.zen
5.640000e+00	1.130000e+01	20150709_gfpSORORINcd3_Prometa\MitoSys2\LSM\gfpSORORINc_Noc\DE_W0012_P0001\DE_2_W0012_P0001_T0001\TR1_W0001_P0011\TR1_2_W0001_P0011_T0001_R1_P2_K1_Ch2-Ch1.zen
5.700000e+00	1.110000e+01	20150709_gfpSORORINcd3_Prometa\MitoSys2\LSM\gfpSORORINc_Noc\DE_W0012_P0001\DE_2_W0012_P0001_T0001\TR1_W0001_P0011\TR1_2_W0001_P0011_T0001_R1_P2_K1_Ch2-Ch1.zen
5.760000e+00	1.070000e+01	20150709_gfpSORORINcd3_Prometa\MitoSys2\LSM\gfpSORORINc_Noc\DE_W0012_P0001\DE_2_W0012_P0001_T0001\TR1_W0001_P0011\TR1_2_W0001_P0011_T0001_R1_P2_K1_Ch2-Ch1.zen
5.820000e+00	9.850000e+00	20150709_gfpSORORINcd3_Prometa\MitoSys2\LSM\gfpSORORINc_Noc\DE_W0012_P0001\DE_2_W0012_P0001_T0001\TR1_W0001_P0011\TR1_2_W0001_P0011_T0001_R1_P2_K1_Ch2-Ch1.zen
5.880000e+00	1.163333e+01	20150709_gfpSORORINcd3_Prometa\MitoSys2\LSM\gfpSORORINc_Noc\DE_W0012_P0001\DE_2_W0012_P0001_T0001\TR1_W0001_P0011\TR1_2_W0001_P0011_T0001_R1_P2_K1_Ch2-Ch1.zen
5.940000e+00	1.226666e+01	20150709_gfpSORORINcd3_Prometa\MitoSys2\LSM\gfpSORORINc_Noc\DE_W0012_P0001\DE_2_W0012_P0001_T0001\TR1_W0001_P0011\TR1_2_W0001_P0011_T0001_R1_P2_K1_Ch2-Ch1.zen
6	1.161666e+01	20150709_gfpSORORINcd3_Prometa\MitoSys2\LSM\gfpSORORINc_Noc\DE_W0012_P0001\DE_2_W0012_P0001_T0001\TR1_W0001_P0011\TR1_2_W0001_P0011_T0001_R1_P2_K1_Ch2-Ch1.zen
6.060000e+00	1.498333e+01	20150709_gfpSORORINcd3_Prometa\MitoSys2\LSM\gfpSORORINc_Noc\DE_W0012_P0001\DE_2_W0012_P0001_T0001\TR1_W0001_P0011\TR1_2_W0001_P0011_T0001_R1_P2_K1_Ch2-Ch1.zen
6.120000e+00	1.353333e+01	20150709_gfpSORORINcd3_Prometa\MitoSys2\LSM\gfpSORORINc_Noc\DE_W0012_P0001\DE_2_W0012_P0001_T0001\TR1_W0001_P0011\TR1_2_W0001_P0011_T0001_R1_P2_K1_Ch2-Ch1.zen
6.180000e+00	1.145000e+01	20150709_gfpSORORINcd3_Prometa\MitoSys2\LSM\gfpSORORINc_Noc\DE_W0012_P0001\DE_2_W0012_P0001_T0001\TR1_W0001_P0011\TR1_2_W0001_P0011_T0001_R1_P2_K1_Ch2-Ch1.zen
6.240000e+00	1.141666e+01	20150709_gfpSORORINcd3_Prometa\MitoSys2\LSM\gfpSORORINc_Noc\DE_W0012_P0001\DE_2_W0012_P0001_T0001\TR1_W0001_P0011\TR1_2_W0001_P0011_T0001_R1_P2_K1_Ch2-Ch1.zen
6.300000e+00	1.463333e+01	20150709_gfpSORORINcd3_Prometa\MitoSys2\LSM\gfpSORORINc_Noc\DE_W0012_P0001\DE_2_W0012_P0001_T0001\TR1_W0001_P0011\TR1_2_W0001_P0011_T0001_R1_P2_K1_Ch2-Ch1.zen
6.360000e+00	1.375000e+01	20150709_gfpSORORINcd3_Prometa\MitoSys2\LSM\gfpSORORINc_Noc\DE_W0012_P0001\DE_2_W0012_P0001_T0001\TR1_W0001_P0011\TR1_2_W0001_P0011_T0001_R1_P2_K1_Ch2-Ch1.zen
6.420000e+00	1.250000e+01	20150709_gfpSORORINcd3_Prometa\MitoSys2\LSM\gfpSORORINc_Noc\DE_W0012_P0001\DE_2_W0012_P0001_T0001\TR1_W0001_P0011\TR1_2_W0001_P0011_T0001_R1_P2_K1_Ch2-Ch1.zen
6.480000e+00	1.215000e+01	20150709_gfpSORORINcd3_Prometa\MitoSys2\LSM\gfpSORORINc_Noc\DE_W0012_P0001\DE_2_W0012_P0001_T0001\TR1_W0001_P0011\TR1_2_W0001_P0011_T0001_R1_P2_K1_Ch2-Ch1.zen
6.540000e+00	1.358333e+01	20150709_gfpSORORINcd3_Prometa\MitoSys2\LSM\gfpSORORINc_Noc\DE_W0012_P0001\DE_2_W0012_P0001_T0001\TR1_W0001_P0011\TR1_2_W0001_P0011_T0001_R1_P2_K1_Ch2-Ch1.zen
6.600000e+00	1.361666e+01	20150709_gfpSORORINcd3_Prometa\MitoSys2\LSM\gfpSORORINc_Noc\DE_W0012_P0001\DE_2_W0012_P0001_T0001\TR1_W0001_P0011\TR1_2_W0001_P0011_T0001_R1_P2_K1_Ch2-Ch1.zen
6.660000e+00	1.418333e+01	20150709_gfpSORORINcd3_Prometa\MitoSys2\LSM\gfpSORORINc_Noc\DE_W0012_P0001\DE_2_W0012_P0001_T0001\TR1_W0001_P0011\TR1_2_W0001_P0011_T0001_R1_P2_K1_Ch2-Ch1.zen
6.720000e+00	1.206666e+01	20150709_gfpSORORINcd3_Prometa\MitoSys2\LSM\gfpSORORINc_Noc\DE_W0012_P0001\DE_2_W0012_P0001_T0001\TR1_W0001_P0011\TR1_2_W0001_P0011_T0001_R1_P2_K1_Ch2-Ch1.zen
6.780000e+00	1.186666e+01	20150709_gfpSORORINcd3_Prometa\MitoSys2\LSM\gfpSORORINc_Noc\DE_W0012_P0001\DE_2_W0012_P0001_T0001\TR1_W0001_P0011\TR1_2_W0001_P0011_T0001_R1_P2_K1_Ch2-Ch1.zen
6.840000e+00	1.071666e+01	20150709_gfpSORORINcd3_Prometa\MitoSys2\LSM\gfpSORORINc_Noc\DE_W0012_P0001\DE_2_W0012_P0001_T0001\TR1_W0001_P0011\TR1_2_W0001_P0011_T0001_R1_P2_K1_Ch2-Ch1.zen
6.900000e+00	1.270000e+01	20150709_gfpSORORINcd3_Prometa\MitoSys2\LSM\gfpSORORINc_Noc\DE_W0012_P0001\DE_2_W0012_P0001_T0001\TR1_W0001_P0011\TR1_2_W0001_P0011_T0001_R1_P2_K1_Ch2-Ch1.zen
6.960000e+00	1.245000e+01	20150709_gfpSORORINcd3_Prometa\MitoSys2\LSM\gfpSORORINc_Noc\DE_W0012_P0001\DE_2_W0012_P0001_T0001\TR1_W0001_P0011\TR1_2_W0001_P0011_T0001_R1_P2_K1_Ch2-Ch1.zen
7.020000e+00	1.275000e+01	20150709_gfpSORORINcd3_Prometa\MitoSys2\LSM\gfpSORORINc_Noc\DE_W0012_P0001\DE_2_W0012_P0001_T0001\TR1_W0001_P0011\TR1_2_W0001_P0011_T0001_R1_P2_K1_Ch2-Ch1.zen
7.080000e+00	1.170000e+01	20150709_gfpSORORINcd3_Prometa\MitoSys2\LSM\gfpSORORINc_Noc\DE_W0012_P0001\DE_2_W0012_P0001_T0001\TR1_W0001_P0011\TR1_2_W0001_P0011_T0001_R1_P2_K1_Ch2-Ch1.zen
7.140000e+00	1.261666e+01	20150709_gfpSORORINcd3_Prometa\MitoSys2\LSM\gfpSORORINc_Noc\DE_W0012_P0001\DE_2_W0012_P0001_T0001\TR1_W0001_P0011\TR1_2_W0001_P0011_T0001_R1_P2_K1_Ch2-Ch1.zen
7.200000e+00	1.343333e+01	20150709_gfpSORORINcd3_Prometa\MitoSys2\LSM\gfpSORORINc_Noc\DE_W0012_P0001\DE_2_W0012_P0001_T0001\TR1_W0001_P0011\TR1_2_W0001_P0011_T0001_R1_P2_K1_Ch2-Ch1.zen
7.260000e+00	1.275000e+01	20150709_gfpSORORINcd3_Prometa\MitoSys2\LSM\gfpSORORINc_Noc\DE_W0012_P0001\DE_2_W0012_P0001_T0001\TR1_W0001_P0011\TR1_2_W0001_P0011_T0001_R1_P2_K1_Ch2-Ch1.zen
7.320000e+00	1.350000e+01	20150709_gfpSORORINcd3_Prometa\MitoSys2\LSM\gfpSORORINc_Noc\DE_W0012_P0001\DE_2_W0012_P0001_T0001\TR1_W0001_P0011\TR1_2_W0001_P0011_T0001_R1_P2_K1_Ch2-Ch1.zen
7.380000e+00	1.306666e+01	20150709_gfpSORORINcd3_Prometa\MitoSys2\LSM\gfpSORORINc_Noc\DE_W0012_P0001\DE_2_W0012_P0001_T0001\TR1_W0001_P0011\TR1_2_W0001_P0011_T0001_R1_P2_K1_Ch2-Ch1.zen
7.440000e+00	1.443333e+01	20150709_gfpSORORINcd3_Prometa\MitoSys2\LSM\gfpSORORINc_Noc\DE_W0012_P0001\DE_2_W0012_P0001_T0001\TR1_W0001_P0011\TR1_2_W0001_P0011_T0001_R1_P2_K1_Ch2-Ch1.zen
7.500000e+00	1.448333e+01	20150709_gfpSORORINcd3_Prometa\MitoSys2\LSM\gfpSORORINc_Noc\DE_W0012_P0001\DE_2_W0012_P0001_T0001\TR1_W0001_P0011\TR1_2_W0001_P0011_T0001_R1_P2_K1_Ch2-Ch1.zen
7.560000e+00	1.263333e+01	20150709_gfpSORORINcd3_Prometa\MitoSys2\LSM\gfpSORORINc_Noc\DE_W0012_P0001\DE_2_W0012_P0001_T0001\TR1_W0001_P0011\TR1_2_W0001_P0011_T0001_R1_P2_K1_Ch2-Ch1.zen
7.620000e+00	1.263333e+01	20150709_gfpSORORINcd3_Prometa\MitoSys2\LSM\gfpSORORINc_Noc\DE_W0012_P0001\DE_2_W0012_P0001_T0001\TR1_W0001_P0011\TR1_2_W0001_P0011_T0001_R1_P2_K1_Ch2-Ch1.zen
7.680000e+00	1.268333e+01	20150709_gfpSORORINcd3_Prometa\MitoSys2\LSM\gfpSORORINc_Noc\DE_W0012_P0001\DE_2_W0012_P0001_T0001\TR1_W0001_P0011\TR1_2_W0001_P0011_T0001_R1_P2_K1_Ch2-Ch1.zen
7.740000e+00	1.123333e+01	20150709_gfpSORORINcd3_Prometa\MitoSys2\LSM\gfpSORORINc_Noc\DE_W0012_P0001\DE_2_W0012_P0001_T0001\TR1_W0001_P0011\TR1_2_W0001_P0011_T0001_R1_P2_K1_Ch2-Ch1.zen
7.800000e+00	1.245000e+01	20150709_gfpSORORINcd3_Prometa\MitoSys2\LSM\gfpSORORINc_Noc\DE_W0012_P0001\DE_2_W0012_P0001_T0001\TR1_W0001_P0011\TR1_2_W0001_P0011_T0001_R1_P2_K1_Ch2-Ch1.zen
7.860000e+00	1.311666e+01	20150709_gfpSORORINcd3_Prometa\MitoSys2\LSM\gfpSORORINc_Noc\DE_W0012_P0001\DE_2_W0012_P0001_T0001\TR1_W0001_P0011\TR1_2_W0001_P0011_T0001_R1_P2_K1_Ch2-Ch1.zen
7.920000e+00	1.341666e+01	20150709_gfpSORORINcd3_Prometa\MitoSys2\LSM\gfpSORORINc_Noc\DE_W0012_P0001\DE_2_W0012_P0001_T0001\TR1_W0001_P0011\TR1_2_W0001_P0011_T0001_R1_P2_K1_Ch2-Ch1.zen
7.980000e+00	1.001666e+01	20150709_gfpSORORINcd3_Prometa\MitoSys2\LSM\gfpSORORINc_Noc\DE_W0012_P0001\DE_2_W0012_P0001_T0001\TR1_W0001_P0011\TR1_2_W0001_P0011_T0001_R1_P2_K1_Ch2-Ch1.zen
8.040000e+00	1.300000e+01	20150709_gfpSORORINcd3_Prometa\MitoSys2\LSM\gfpSORORINc_Noc\DE_W0012_P0001\DE_2_W0012_P0001_T0001\TR1_W0001_P0011\TR1_2_W0001_P0011_T0001_R1_P2_K1_Ch2-Ch1.zen
8.100000e+00	1.046666e+01	20150709_gfpSORORINcd3_Prometa\MitoSys2\LSM\gfpSORORINc_Noc\DE_W0012_P0001\DE_2_W0012_P0001_T0001\TR1_W0001_P0011\TR1_2_W0001_P0011_T0001_R1_P2_K1_Ch2-Ch1.zen
8.160000e+00	1.248333e+01	20150709_gfpSORORINcd3_Prometa\MitoSys2\LSM\gfpSORORINc_Noc\DE_W0012_P0001\DE_2_W0012_P0001_T0001\TR1_W0001_P0011\TR1_2_W0001_P0011_T0001_R1_P2_K1_Ch2-Ch1.zen
8.220000e+00	1.238333e+01	20150709_gfpSORORINcd3_Prometa\MitoSys2\LSM\gfpSORORINc_Noc\DE_W0012_P0001\DE_2_W0012_P0001_T0001\TR1_W0001_P0011\TR1_2_W0001_P0011_T0001_R1_P2_K1_Ch2-Ch1.zen
8.280000e+00	1.278333e+01	20150709_gfpSORORINcd3_Prometa\MitoSys2\LSM\gfpSORORINc_Noc\DE_W0012_P0001\DE_2_W0012_P0001_T0001\TR1_W0001_P0011\TR1_2_W0001_P0011_T0001_R1_P2_K1_Ch2-Ch1.zen
8.340000e+00	1.206666e+01	20150709_gfpSORORINcd3_Prometa\MitoSys2\LSM\gfpSORORINc_Noc\DE_W0012_P0001\DE_2_W0012_P0001_T0001\TR1_W0001_P0011\TR1_2_W0001_P0011_T0001_R1_P2_K1_Ch2-Ch1.zen
8.400000e+00	1.050000e+01	20150709_gfpSORORINcd3_Prometa\MitoSys2\LSM\gfpSORORINc_Noc\DE_W0012_P0001\DE_2_W0012_P0001_T0001\TR1_W0001_P0011\TR1_2_W0001_P0011_T0001_R1_P2_K1_Ch2-Ch1.zen
8.460000e+00	1.033333e+01	20150709_gfpSORORINcd3_Prometa\MitoSys2\LSM\gfpSORORINc_Noc\DE_W0012_P0001\DE_2_W0012_P0001_T0001\TR1_W0001_P0011\TR1_2_W0001_P0011_T0001_R1_P2_K1_Ch2-Ch1.zen
8.520000e+00	9.766660e+00	20150709_gfpSORORINcd3_Prometa\MitoSys2\LSM\gfpSORORINc_Noc\DE_W0012_P0001\DE_2_W0012_P0001_T0001\TR1_W0001_P0011\TR1_2_W0001_P0011_T0001_R1_P2_K1_Ch2-Ch1.zen
8.580000e+00	1.176666e+01	20150709_gfpSORORINcd3_Prometa\MitoSys2\LSM\gfpSORORINc_Noc\DE_W0012_P0001\DE_2_W0012_P0001_T0001\TR1_W0001_P0011\TR1_2_W0001_P0011_T0001_R1_P2_K1_Ch2-Ch1.zen
8.640000e+00	1.091666e+01	20150709_gfpSORORINcd3_Prometa\MitoSys2\LSM\gfpSORORINc_Noc\DE_W0012_P0001\DE_2_W0012_P0001_T0001\TR1_W0001_P0011\TR1_2_W0001_P0011_T0001_R1_P2_K1_Ch2-Ch1.zen
8.700000e+00	1.178333e+01	20150709_gfpSORORINcd3_Prometa\MitoSys2\LSM\gfpSORORINc_Noc\DE_W0012_P0001\DE_2_W0012_P0001_T0001\TR1_W0001_P0011\TR1_2_W0001_P0011_T0001_R1_P2_K1_Ch2-Ch1.zen
8.760000e+00	1.000000e+01	20150709_gfpSORORINcd3_Prometa\MitoSys2\LSM\gfpSORORINc_Noc\DE_W0012_P0001\DE_2_W0012_P0001_T0001\TR1_W0001_P0011\TR1_2_W0001_P0011_T0001_R1_P2_K1_Ch2-Ch1.zen
8.820000e+00	1.091666e+01	20150709_gfpSORORINcd3_Prometa\MitoSys2\LSM\gfpSORORINc_Noc\DE_W0012_P0001\DE_2_W0012_P0001_T0001\TR1_W0001_P0011\TR1_2_W0001_P0011_T0001_R1_P2_K1_Ch2-Ch1.zen
8.880000e+00	9.983330e+00	20150709_gfpSORORINcd3_Prometa\MitoSys2\LSM\gfpSORORINc_Noc\DE_W0012_P0001\DE_2_W0012_P0001_T0001\TR1_W0001_P0011\TR1_2_W0001_P0011_T0001_R1_P2_K1_Ch2-Ch1.zen
8.940000e+00	1.043333e+01	20150709_gfpSORORINcd3_Prometa\MitoSys2\LSM\gfpSORORINc_Noc\DE_W0012_P0001\DE_2_W0012_P0001_T0001\TR1_W0001_P0011\TR1_2_W0001_P0011_T0001_R1_P2_K1_Ch2-Ch1.zen
9	1.115000e+01	20150709_gfpSORORINcd3_Prometa\MitoSys2\LSM\gfpSORORINc_Noc\DE_W0012_P0001\DE_2_W0012_P0001_T0001\TR1_W0001_P0011\TR1_2_W0001_P0011_T0001_R1_P2_K1_Ch2-Ch1.zen
9.060000e+00	1.118333e+01	20150709_gfpSORORINcd3_Prometa\MitoSys2\LSM\gfpSORORINc_Noc\DE_W0012_P0001\DE_2_W0012_P0001_T0001\TR1_W0001_P0011\TR1_2_W0001_P0011_T0001_R1_P2_K1_Ch2-Ch1.zen
9.120000e+00	1.263333e+01	20150709_gfpSORORINcd3_Prometa\MitoSys2\LSM\gfpSORORINc_Noc\DE_W0012_P0001\DE_2_W0012_P0001_T0001\TR1_W0001_P0011\TR1_2_W0001_P0011_T0001_R1_P2_K1_Ch2-Ch1.zen
9.180000e+00	1.141666e+01	20150709_gfpSORORINcd3_Prometa\MitoSys2\LSM\gfpSORORINc_Noc\DE_W0012_P0001\DE_2_W0012_P0001_T0001\TR1_W0001_P0011\TR1_2_W0001_P0011_T0001_R1_P2_K1_Ch2-Ch1.zen
9.240000e+00	1.405000e+01	20150709_gfpSORORINcd3_Prometa\MitoSys2\LSM\gfpSORORINc_Noc\DE_W0012_P0001\DE_2_W0012_P0001_T0001\TR1_W0001_P0011\TR1_2_W0001_P0011_T0001_R1_P2_K1_Ch2-Ch1.zen
9.300000e+00	1.130000e+01	20150709_gfpSORORINcd3_Prometa\MitoSys2\LSM\gfpSORORINc_Noc\DE_W0012_P0001\DE_2_W0012_P0001_T0001\TR1_W0001_P0011\TR1_2_W0001_P0011_T0001_R1_P2_K1_Ch2-Ch1.zen
9.360000e+00	1.108333e+01	20150709_gfpSORORINcd3_Prometa\MitoSys2\LSM\gfpSORORINc_Noc\DE_W0012_P0001\DE_2_W0012_P0001_T0001\TR1_W0001_P0011\TR1_2_W0001_P0011_T0001_R1_P2_K1_Ch2-Ch1.zen
9.420000e+00	1.053333e+01	20150709_gfpSORORINcd3_Prometa\MitoSys2\LSM\gfpSORORINc_Noc\DE_W0012_P0001\DE_2_W0012_P0001_T0001\TR1_W0001_P0011\TR1_2_W0001_P0011_T0001_R1_P2_K1_Ch2-Ch1.zen
9.480000e+00	1.088333e+01	20150709_gfpSORORINcd3_Prometa\MitoSys2\LSM\gfpSORORINc_Noc\DE_W0012_P0001\DE_2_W0012_P0001_T0001\TR1_W0001_P0011\TR1_2_W0001_P0011_T0001_R1_P2_K1_Ch2-Ch1.zen
9.540000e+00	1.005000e+01	20150709_gfpSORORINcd3_Prometa\MitoSys2\LSM\gfpSORORINc_Noc\DE_W0012_P0001\DE_2_W0012_P0001_T0001\TR1_W0001_P0011\TR1_2_W0001_P0011_T0001_R1_P2_K1_Ch2-Ch1.zen
9.600000e+00	1.126666e+01	20150709_gfpSORORINcd3_Prometa\MitoSys2\LSM\gfpSORORINc_Noc\DE_W0012_P0001\DE_2_W0012_P0001_T0001\TR1_W0001_P0011\TR1_2_W0001_P0011_T0001_R1_P2_K1_Ch2-Ch1.zen
9.660000e+00	9.783330e+00	20150709_gfpSORORINcd3_Prometa\MitoSys2\LSM\gfpSORORINc_Noc\DE_W0012_P0001\DE_2_W0012_P0001_T0001\TR1_W0001_P0011\TR1_2_W0001_P0011_T0001_R1_P2_K1_Ch2-Ch1.zen
9.720000e+00	1.185000e+01	20150709_gfpSORORINcd3_Prometa\MitoSys2\LSM\gfpSORORINc_Noc\DE_W0012_P0001\DE_2_W0012_P0001_T0001\TR1_W0001_P0011\TR1_2_W0001_P0011_T0001_R1_P2_K1_Ch2-Ch1.zen
9.780000e+00	1.128333e+01	20150709_gfpSORORINcd3_Prometa\MitoSys2\LSM\gfpSORORINc_Noc\DE_W0012_P0001\DE_2_W0012_P0001_T0001\TR1_W0001_P0011\TR1_2_W0001_P0011_T0001_R1_P2_K1_Ch2-Ch1.zen
9.840000e+00	9.566660e+00	20150709_gfpSORORINcd3_Prometa\MitoSys2\LSM\gfpSORORINc_Noc\DE_W0012_P0001\DE_2_W0012_P0001_T0001\TR1_W0001_P0011\TR1_2_W0001_P0011_T0001_R1_P2_K1_Ch2-Ch1.zen
9.900000e+00	1.060000e+01	20150709_gfpSORORINcd3_Prometa\MitoSys2\LSM\gfpSORORINc_Noc\DE_W0012_P0001\DE_2_W0012_P0001_T0001\TR1_W0001_P0011\TR1_2_W0001_P0011_T0001_R1_P2_K1_Ch2-Ch1.zen
9.960000e+00	9.900000e+00	20150709_gfpSORORINcd3_Prometa\MitoSys2\LSM\gfpSORORINc_Noc\DE_W0012_P0001\DE_2_W0012_P0001_T0001\TR1_W0001_P0011\TR1_2_W0001_P0011_T0001_R1_P2_K1_Ch2-Ch1.zen
1.002000e+01	1.076666e+01	20150709_gfpSORORINcd3_Prometa\MitoSys2\LSM\gfpSORORINc_Noc\DE_W0012_P0001\DE_2_W0012_P0001_T0001\TR1_W0001_P0011\TR1_2_W0001_P0011_T0001_R1_P2_K1_Ch2-Ch1.zen
1.008000e+01	1.115000e+01	20150709_gfpSORORINcd3_Prometa\MitoSys2\LSM\gfpSORORINc_Noc\DE_W0012_P0001\DE_2_W0012_P0001_T0001\TR1_W0001_P0011\TR1_2_W0001_P0011_T0001_R1_P2_K1_Ch2-Ch1.zen
1.014000e+01	1.186666e+01	20150709_gfpSORORINcd3_Prometa\MitoSys2\LSM\gfpSORORINc_Noc\DE_W0012_P0001\DE_2_W0012_P0001_T0001\TR1_W0001_P0011\TR1_2_W0001_P0011_T0001_R1_P2_K1_Ch2-Ch1.zen
1.020000e+01	1.053333e+01	20150709_gfpSORORINcd3_Prometa\MitoSys2\LSM\gfpSORORINc_Noc\DE_W0012_P0001\DE_2_W0012_P0001_T0001\TR1_W0001_P0011\TR1_2_W0001_P0011_T0001_R1_P2_K1_Ch2-Ch1.zen
1.026000e+01	1.025000e+01	20150709_gfpSORORINcd3_Prometa\MitoSys2\LSM\gfpSORORINc_Noc\DE_W0012_P0001\DE_2_W0012_P0001_T0001\TR1_W0001_P0011\TR1_2_W0001_P0011_T0001_R1_P2_K1_Ch2-Ch1.zen
1.032000e+01	9.366660e+00	20150709_gfpSORORINcd3_Prometa\MitoSys2\LSM\gfpSORORINc_Noc\DE_W0012_P0001\DE_2_W0012_P0001_T0001\TR1_W0001_P0011\TR1_2_W0001_P0011_T0001_R1_P2_K1_Ch2-Ch1.zen
1.038000e+01	1.023333e+01	20150709_gfpSORORINcd3_Prometa\MitoSys2\LSM\gfpSORORINc_Noc\DE_W0012_P0001\DE_2_W0012_P0001_T0001\TR1_W0001_P0011\TR1_2_W0001_P0011_T0001_R1_P2_K1_Ch2-Ch1.zen
1.044000e+01	1.001666e+01	20150709_gfpSORORINcd3_Prometa\MitoSys2\LSM\gfpSORORINc_Noc\DE_W0012_P0001\DE_2_W0012_P0001_T0001\TR1_W0001_P0011\TR1_2_W0001_P0011_T0001_R1_P2_K1_Ch2-Ch1.zen
1.050000e+01	9.766660e+00	20150709_gfpSORORINcd3_Prometa\MitoSys2\LSM\gfpSORORINc_Noc\DE_W0012_P0001\DE_2_W0012_P0001_T0001\TR1_W0001_P0011\TR1_2_W0001_P0011_T0001_R1_P2_K1_Ch2-Ch1.zen
1.056000e+01	1.093333e+01	20150709_gfpSORORINcd3_Prometa\MitoSys2\LSM\gfpSORORINc_Noc\DE_W0012_P0001\DE_2_W0012_P0001_T0001\TR1_W0001_P0011\TR1_2_W0001_P0011_T0001_R1_P2_K1_Ch2-Ch1.zen
1.062000e+01	8.733330e+00	20150709_gfpSORORINcd3_Prometa\MitoSys2\LSM\gfpSORORINc_Noc\DE_W0012_P0001\DE_2_W0012_P0001_T0001\TR1_W0001_P0011\TR1_2_W0001_P0011_T0001_R1_P2_K1_Ch2-Ch1.zen
1.068000e+01	9.983330e+00	20150709_gfpSORORINcd3_Prometa\MitoSys2\LSM\gfpSORORINc_Noc\DE_W0012_P0001\DE_2_W0012_P0001_T0001\TR1_W0001_P0011\TR1_2_W0001_P0011_T0001_R1_P2_K1_Ch2-Ch1.zen
1.074000e+01	1.141666e+01	20150709_gfpSORORINcd3_Prometa\MitoSys2\LSM\gfpSORORINc_Noc\DE_W0012_P0001\DE_2_W0012_P0001_T0001\TR1_W0001_P0011\TR1_2_W0001_P0011_T0001_R1_P2_K1_Ch2-Ch1.zen
1.080000e+01	1.030000e+01	20150709_gfpSORORINcd3_Prometa\MitoSys2\LSM\gfpSORORINc_Noc\DE_W0012_P0001\DE_2_W0012_P0001_T0001\TR1_W0001_P0011\TR1_2_W0001_P0011_T0001_R1_P2_K1_Ch2-Ch1.zen
1.086000e+01	9.283330e+00	20150709_gfpSORORINcd3_Prometa\MitoSys2\LSM\gfpSORORINc_Noc\DE_W0012_P0001\DE_2_W0012_P0001_T0001\TR1_W0001_P0011\TR1_2_W0001_P0011_T0001_R1_P2_K1_Ch2-Ch1.zen
1.092000e+01	1.040000e+01	20150709_gfpSORORINcd3_Prometa\MitoSys2\LSM\gfpSORORINc_Noc\DE_W0012_P0001\DE_2_W0012_P0001_T0001\TR1_W0001_P0011\TR1_2_W0001_P0011_T0001_R1_P2_K1_Ch2-Ch1.zen
1.098000e+01	9.466660e+00	20150709_gfpSORORINcd3_Prometa\MitoSys2\LSM\gfpSORORINc_Noc\DE_W0012_P0001\DE_2_W0012_P0001_T0001\TR1_W0001_P0011\TR1_2_W0001_P0011_T0001_R1_P2_K1_Ch2-Ch1.zen
1.104000e+01	1.105000e+01	20150709_gfpSORORINcd3_Prometa\MitoSys2\LSM\gfpSORORINc_Noc\DE_W0012_P0001\DE_2_W0012_P0001_T0001\TR1_W0001_P0011\TR1_2_W0001_P0011_T0001_R1_P2_K1_Ch2-Ch1.zen
1.110000e+01	8.700000e+00	20150709_gfpSORORINcd3_Prometa\MitoSys2\LSM\gfpSORORINc_Noc\DE_W0012_P0001\DE_2_W0012_P0001_T0001\TR1_W0001_P0011\TR1_2_W0001_P0011_T0001_R1_P2_K1_Ch2-Ch1.zen
1.116000e+01	9.066660e+00	20150709_gfpSORORINcd3_Prometa\MitoSys2\LSM\gfpSORORINc_Noc\DE_W0012_P0001\DE_2_W0012_P0001_T0001\TR1_W0001_P0011\TR1_2_W0001_P0011_T0001_R1_P2_K1_Ch2-Ch1.zen
1.122000e+01	8.750000e+00	20150709_gfpSORORINcd3_Prometa\MitoSys2\LSM\gfpSORORINc_Noc\DE_W0012_P0001\DE_2_W0012_P0001_T0001\TR1_W0001_P0011\TR1_2_W0001_P0011_T0001_R1_P2_K1_Ch2-Ch1.zen
1.128000e+01	9.866660e+00	20150709_gfpSORORINcd3_Prometa\MitoSys2\LSM\gfpSORORINc_Noc\DE_W0012_P0001\DE_2_W0012_P0001_T0001\TR1_W0001_P0011\TR1_2_W0001_P0011_T0001_R1_P2_K1_Ch2-Ch1.zen
1.134000e+01	9.933330e+00	20150709_gfpSORORINcd3_Prometa\MitoSys2\LSM\gfpSORORINc_Noc\DE_W0012_P0001\DE_2_W0012_P0001_T0001\TR1_W0001_P0011\TR1_2_W0001_P0011_T0001_R1_P2_K1_Ch2-Ch1.zen
1.140000e+01	9.816660e+00	20150709_gfpSORORINcd3_Prometa\MitoSys2\LSM\gfpSORORINc_Noc\DE_W0012_P0001\DE_2_W0012_P0001_T0001\TR1_W0001_P0011\TR1_2_W0001_P0011_T0001_R1_P2_K1_Ch2-Ch1.zen
1.146000e+01	1.045000e+01	20150709_gfpSORORINcd3_Prometa\MitoSys2\LSM\gfpSORORINc_Noc\DE_W0012_P0001\DE_2_W0012_P0001_T0001\TR1_W0001_P0011\TR1_2_W0001_P0011_T0001_R1_P2_K1_Ch2-Ch1.zen
1.152000e+01	9.483330e+00	20150709_gfpSORORINcd3_Prometa\MitoSys2\LSM\gfpSORORINc_Noc\DE_W0012_P0001\DE_2_W0012_P0001_T0001\TR1_W0001_P0011\TR1_2_W0001_P0011_T0001_R1_P2_K1_Ch2-Ch1.zen
1.158000e+01	9.500000e+00	20150709_gfpSORORINcd3_Prometa\MitoSys2\LSM\gfpSORORINc_Noc\DE_W0012_P0001\DE_2_W0012_P0001_T0001\TR1_W0001_P0011\TR1_2_W0001_P0011_T0001_R1_P2_K1_Ch2-Ch1.zen
1.164000e+01	9.683330e+00	20150709_gfpSORORINcd3_Prometa\MitoSys2\LSM\gfpSORORINc_Noc\DE_W0012_P0001\DE_2_W0012_P0001_T0001\TR1_W0001_P0011\TR1_2_W0001_P0011_T0001_R1_P2_K1_Ch2-Ch1.zen
1.170000e+01	1.076666e+01	20150709_gfpSORORINcd3_Prometa\MitoSys2\LSM\gfpSORORINc_Noc\DE_W0012_P0001\DE_2_W0012_P0001_T0001\TR1_W0001_P0011\TR1_2_W0001_P0011_T0001_R1_P2_K1_Ch2-Ch1.zen
1.176000e+01	8.983330e+00	20150709_gfpSORORINcd3_Prometa\MitoSys2\LSM\gfpSORORINc_Noc\DE_W0012_P0001\DE_2_W0012_P0001_T0001\TR1_W0001_P0011\TR1_2_W0001_P0011_T0001_R1_P2_K1_Ch2-Ch1.zen
1.182000e+01	9.166660e+00	20150709_gfpSORORINcd3_Prometa\MitoSys2\LSM\gfpSORORINc_Noc\DE_W0012_P0001\DE_2_W0012_P0001_T0001\TR1_W0001_P0011\TR1_2_W0001_P0011_T0001_R1_P2_K1_Ch2-Ch1.zen
1.188000e+01	9.516660e+00	20150709_gfpSORORINcd3_Prometa\MitoSys2\LSM\gfpSORORINc_Noc\DE_W0012_P0001\DE_2_W0012_P0001_T0001\TR1_W0001_P0011\TR1_2_W0001_P0011_T0001_R1_P2_K1_Ch2-Ch1.zen
1.194000e+01	1.101666e+01	20150709_gfpSORORINcd3_Prometa\MitoSys2\LSM\gfpSORORINc_Noc\DE_W0012_P0001\DE_2_W0012_P0001_T0001\TR1_W0001_P0011\TR1_2_W0001_P0011_T0001_R1_P2_K1_Ch2-Ch1.zen
12	1.030000e+01	20150709_gfpSORORINcd3_Prometa\MitoSys2\LSM\gfpSORORINc_Noc\DE_W0012_P0001\DE_2_W0012_P0001_T0001\TR1_W0001_P0011\TR1_2_W0001_P0011_T0001_R1_P2_K1_Ch2-Ch1.zen
1.206000e+01	9.366660e+00	20150709_gfpSORORINcd3_Prometa\MitoSys2\LSM\gfpSORORINc_Noc\DE_W0012_P0001\DE_2_W0012_P0001_T0001\TR1_W0001_P0011\TR1_2_W0001_P0011_T0001_R1_P2_K1_Ch2-Ch1.zen
1.212000e+01	8.800000e+00	20150709_gfpSORORINcd3_Prometa\MitoSys2\LSM\gfpSORORINc_Noc\DE_W0012_P0001\DE_2_W0012_P0001_T0001\TR1_W0001_P0011\TR1_2_W0001_P0011_T0001_R1_P2_K1_Ch2-Ch1.zen
1.218000e+01	1.046666e+01	20150709_gfpSORORINcd3_Prometa\MitoSys2\LSM\gfpSORORINc_Noc\DE_W0012_P0001\DE_2_W0012_P0001_T0001\TR1_W0001_P0011\TR1_2_W0001_P0011_T0001_R1_P2_K1_Ch2-Ch1.zen
1.224000e+01	1.020000e+01	20150709_gfpSORORINcd3_Prometa\MitoSys2\LSM\gfpSORORINc_Noc\DE_W0012_P0001\DE_2_W0012_P0001_T0001\TR1_W0001_P0011\TR1_2_W0001_P0011_T0001_R1_P2_K1_Ch2-Ch1.zen
1.230000e+01	1.168333e+01	20150709_gfpSORORINcd3_Prometa\MitoSys2\LSM\gfpSORORINc_Noc\DE_W0012_P0001\DE_2_W0012_P0001_T0001\TR1_W0001_P0011\TR1_2_W0001_P0011_T0001_R1_P2_K1_Ch2-Ch1.zen
1.236000e+01	1.061666e+01	20150709_gfpSORORINcd3_Prometa\MitoSys2\LSM\gfpSORORINc_Noc\DE_W0012_P0001\DE_2_W0012_P0001_T0001\TR1_W0001_P0011\TR1_2_W0001_P0011_T0001_R1_P2_K1_Ch2-Ch1.zen
1.242000e+01	1.038333e+01	20150709_gfpSORORINcd3_Prometa\MitoSys2\LSM\gfpSORORINc_Noc\DE_W0012_P0001\DE_2_W0012_P0001_T0001\TR1_W0001_P0011\TR1_2_W0001_P0011_T0001_R1_P2_K1_Ch2-Ch1.zen
1.248000e+01	9.833330e+00	20150709_gfpSORORINcd3_Prometa\MitoSys2\LSM\gfpSORORINc_Noc\DE_W0012_P0001\DE_2_W0012_P0001_T0001\TR1_W0001_P0011\TR1_2_W0001_P0011_T0001_R1_P2_K1_Ch2-Ch1.zen
1.254000e+01	8.866660e+00	20150709_gfpSORORINcd3_Prometa\MitoSys2\LSM\gfpSORORINc_Noc\DE_W0012_P0001\DE_2_W0012_P0001_T0001\TR1_W0001_P0011\TR1_2_W0001_P0011_T0001_R1_P2_K1_Ch2-Ch1.zen
1.260000e+01	9.316660e+00	20150709_gfpSORORINcd3_Prometa\MitoSys2\LSM\gfpSORORINc_Noc\DE_W0012_P0001\DE_2_W0012_P0001_T0001\TR1_W0001_P0011\TR1_2_W0001_P0011_T0001_R1_P2_K1_Ch2-Ch1.zen
1.266000e+01	9.783330e+00	20150709_gfpSORORINcd3_Prometa\MitoSys2\LSM\gfpSORORINc_Noc\DE_W0012_P0001\DE_2_W0012_P0001_T0001\TR1_W0001_P0011\TR1_2_W0001_P0011_T0001_R1_P2_K1_Ch2-Ch1.zen
1.272000e+01	1.090000e+01	20150709_gfpSORORINcd3_Prometa\MitoSys2\LSM\gfpSORORINc_Noc\DE_W0012_P0001\DE_2_W0012_P0001_T0001\TR1_W0001_P0011\TR1_2_W0001_P0011_T0001_R1_P2_K1_Ch2-Ch1.zen
1.278000e+01	9.683330e+00	20150709_gfpSORORINcd3_Prometa\MitoSys2\LSM\gfpSORORINc_Noc\DE_W0012_P0001\DE_2_W0012_P0001_T0001\TR1_W0001_P0011\TR1_2_W0001_P0011_T0001_R1_P2_K1_Ch2-Ch1.zen
1.284000e+01	1.078333e+01	20150709_gfpSORORINcd3_Prometa\MitoSys2\LSM\gfpSORORINc_Noc\DE_W0012_P0001\DE_2_W0012_P0001_T0001\TR1_W0001_P0011\TR1_2_W0001_P0011_T0001_R1_P2_K1_Ch2-Ch1.zen
1.290000e+01	1.066666e+01	20150709_gfpSORORINcd3_Prometa\MitoSys2\LSM\gfpSORORINc_Noc\DE_W0012_P0001\DE_2_W0012_P0001_T0001\TR1_W0001_P0011\TR1_2_W0001_P0011_T0001_R1_P2_K1_Ch2-Ch1.zen
1.296000e+01	1.118333e+01	20150709_gfpSORORINcd3_Prometa\MitoSys2\LSM\gfpSORORINc_Noc\DE_W0012_P0001\DE_2_W0012_P0001_T0001\TR1_W0001_P0011\TR1_2_W0001_P0011_T0001_R1_P2_K1_Ch2-Ch1.zen
1.302000e+01	1.036666e+01	20150709_gfpSORORINcd3_Prometa\MitoSys2\LSM\gfpSORORINc_Noc\DE_W0012_P0001\DE_2_W0012_P0001_T0001\TR1_W0001_P0011\TR1_2_W0001_P0011_T0001_R1_P2_K1_Ch2-Ch1.zen
1.308000e+01	9.833330e+00	20150709_gfpSORORINcd3_Prometa\MitoSys2\LSM\gfpSORORINc_Noc\DE_W0012_P0001\DE_2_W0012_P0001_T0001\TR1_W0001_P0011\TR1_2_W0001_P0011_T0001_R1_P2_K1_Ch2-Ch1.zen
1.314000e+01	9.033330e+00	20150709_gfpSORORINcd3_Prometa\MitoSys2\LSM\gfpSORORINc_Noc\DE_W0012_P0001\DE_2_W0012_P0001_T0001\TR1_W0001_P0011\TR1_2_W0001_P0011_T0001_R1_P2_K1_Ch2-Ch1.zen
1.320000e+01	9.483330e+00	20150709_gfpSORORINcd3_Prometa\MitoSys2\LSM\gfpSORORINc_Noc\DE_W0012_P0001\DE_2_W0012_P0001_T0001\TR1_W0001_P0011\TR1_2_W0001_P0011_T0001_R1_P2_K1_Ch2-Ch1.zen
1.326000e+01	1.010000e+01	20150709_gfpSORORINcd3_Prometa\MitoSys2\LSM\gfpSORORINc_Noc\DE_W0012_P0001\DE_2_W0012_P0001_T0001\TR1_W0001_P0011\TR1_2_W0001_P0011_T0001_R1_P2_K1_Ch2-Ch1.zen
1.332000e+01	9.683330e+00	20150709_gfpSORORINcd3_Prometa\MitoSys2\LSM\gfpSORORINc_Noc\DE_W0012_P0001\DE_2_W0012_P0001_T0001\TR1_W0001_P0011\TR1_2_W0001_P0011_T0001_R1_P2_K1_Ch2-Ch1.zen
1.338000e+01	8.616660e+00	20150709_gfpSORORINcd3_Prometa\MitoSys2\LSM\gfpSORORINc_Noc\DE_W0012_P0001\DE_2_W0012_P0001_T0001\TR1_W0001_P0011\TR1_2_W0001_P0011_T0001_R1_P2_K1_Ch2-Ch1.zen
1.344000e+01	1.011666e+01	20150709_gfpSORORINcd3_Prometa\MitoSys2\LSM\gfpSORORINc_Noc\DE_W0012_P0001\DE_2_W0012_P0001_T0001\TR1_W0001_P0011\TR1_2_W0001_P0011_T0001_R1_P2_K1_Ch2-Ch1.zen
1.350000e+01	9.450000e+00	20150709_gfpSORORINcd3_Prometa\MitoSys2\LSM\gfpSORORINc_Noc\DE_W0012_P0001\DE_2_W0012_P0001_T0001\TR1_W0001_P0011\TR1_2_W0001_P0011_T0001_R1_P2_K1_Ch2-Ch1.zen
1.356000e+01	1.143333e+01	20150709_gfpSORORINcd3_Prometa\MitoSys2\LSM\gfpSORORINc_Noc\DE_W0012_P0001\DE_2_W0012_P0001_T0001\TR1_W0001_P0011\TR1_2_W0001_P0011_T0001_R1_P2_K1_Ch2-Ch1.zen
1.362000e+01	1.105000e+01	20150709_gfpSORORINcd3_Prometa\MitoSys2\LSM\gfpSORORINc_Noc\DE_W0012_P0001\DE_2_W0012_P0001_T0001\TR1_W0001_P0011\TR1_2_W0001_P0011_T0001_R1_P2_K1_Ch2-Ch1.zen
1.368000e+01	1.203333e+01	20150709_gfpSORORINcd3_Prometa\MitoSys2\LSM\gfpSORORINc_Noc\DE_W0012_P0001\DE_2_W0012_P0001_T0001\TR1_W0001_P0011\TR1_2_W0001_P0011_T0001_R1_P2_K1_Ch2-Ch1.zen
1.374000e+01	8.716660e+00	20150709_gfpSORORINcd3_Prometa\MitoSys2\LSM\gfpSORORINc_Noc\DE_W0012_P0001\DE_2_W0012_P0001_T0001\TR1_W0001_P0011\TR1_2_W0001_P0011_T0001_R1_P2_K1_Ch2-Ch1.zen
1.380000e+01	1.005000e+01	20150709_gfpSORORINcd3_Prometa\MitoSys2\LSM\gfpSORORINc_Noc\DE_W0012_P0001\DE_2_W0012_P0001_T0001\TR1_W0001_P0011\TR1_2_W0001_P0011_T0001_R1_P2_K1_Ch2-Ch1.zen
1.386000e+01	9.083330e+00	20150709_gfpSORORINcd3_Prometa\MitoSys2\LSM\gfpSORORINc_Noc\DE_W0012_P0001\DE_2_W0012_P0001_T0001\TR1_W0001_P0011\TR1_2_W0001_P0011_T0001_R1_P2_K1_Ch2-Ch1.zen
1.392000e+01	9.900000e+00	20150709_gfpSORORINcd3_Prometa\MitoSys2\LSM\gfpSORORINc_Noc\DE_W0012_P0001\DE_2_W0012_P0001_T0001\TR1_W0001_P0011\TR1_2_W0001_P0011_T0001_R1_P2_K1_Ch2-Ch1.zen
1.398000e+01	1.201666e+01	20150709_gfpSORORINcd3_Prometa\MitoSys2\LSM\gfpSORORINc_Noc\DE_W0012_P0001\DE_2_W0012_P0001_T0001\TR1_W0001_P0011\TR1_2_W0001_P0011_T0001_R1_P2_K1_Ch2-Ch1.zen
1.404000e+01	1.051666e+01	20150709_gfpSORORINcd3_Prometa\MitoSys2\LSM\gfpSORORINc_Noc\DE_W0012_P0001\DE_2_W0012_P0001_T0001\TR1_W0001_P0011\TR1_2_W0001_P0011_T0001_R1_P2_K1_Ch2-Ch1.zen
1.410000e+01	1.078333e+01	20150709_gfpSORORINcd3_Prometa\MitoSys2\LSM\gfpSORORINc_Noc\DE_W0012_P0001\DE_2_W0012_P0001_T0001\TR1_W0001_P0011\TR1_2_W0001_P0011_T0001_R1_P2_K1_Ch2-Ch1.zen
1.416000e+01	1.061666e+01	20150709_gfpSORORINcd3_Prometa\MitoSys2\LSM\gfpSORORINc_Noc\DE_W0012_P0001\DE_2_W0012_P0001_T0001\TR1_W0001_P0011\TR1_2_W0001_P0011_T0001_R1_P2_K1_Ch2-Ch1.zen
1.422000e+01	1.011666e+01	20150709_gfpSORORINcd3_Prometa\MitoSys2\LSM\gfpSORORINc_Noc\DE_W0012_P0001\DE_2_W0012_P0001_T0001\TR1_W0001_P0011\TR1_2_W0001_P0011_T0001_R1_P2_K1_Ch2-Ch1.zen
1.428000e+01	1.098333e+01	20150709_gfpSORORINcd3_Prometa\MitoSys2\LSM\gfpSORORINc_Noc\DE_W0012_P0001\DE_2_W0012_P0001_T0001\TR1_W0001_P0011\TR1_2_W0001_P0011_T0001_R1_P2_K1_Ch2-Ch1.zen
1.434000e+01	9.050000e+00	20150709_gfpSORORINcd3_Prometa\MitoSys2\LSM\gfpSORORINc_Noc\DE_W0012_P0001\DE_2_W0012_P0001_T0001\TR1_W0001_P0011\TR1_2_W0001_P0011_T0001_R1_P2_K1_Ch2-Ch1.zen
1.440000e+01	9.283330e+00	20150709_gfpSORORINcd3_Prometa\MitoSys2\LSM\gfpSORORINc_Noc\DE_W0012_P0001\DE_2_W0012_P0001_T0001\TR1_W0001_P0011\TR1_2_W0001_P0011_T0001_R1_P2_K1_Ch2-Ch1.zen
1.446000e+01	1.023333e+01	20150709_gfpSORORINcd3_Prometa\MitoSys2\LSM\gfpSORORINc_Noc\DE_W0012_P0001\DE_2_W0012_P0001_T0001\TR1_W0001_P0011\TR1_2_W0001_P0011_T0001_R1_P2_K1_Ch2-Ch1.zen
1.452000e+01	1.111666e+01	20150709_gfpSORORINcd3_Prometa\MitoSys2\LSM\gfpSORORINc_Noc\DE_W0012_P0001\DE_2_W0012_P0001_T0001\TR1_W0001_P0011\TR1_2_W0001_P0011_T0001_R1_P2_K1_Ch2-Ch1.zen
1.458000e+01	1.140000e+01	20150709_gfpSORORINcd3_Prometa\MitoSys2\LSM\gfpSORORINc_Noc\DE_W0012_P0001\DE_2_W0012_P0001_T0001\TR1_W0001_P0011\TR1_2_W0001_P0011_T0001_R1_P2_K1_Ch2-Ch1.zen
1.464000e+01	9.566660e+00	20150709_gfpSORORINcd3_Prometa\MitoSys2\LSM\gfpSORORINc_Noc\DE_W0012_P0001\DE_2_W0012_P0001_T0001\TR1_W0001_P0011\TR1_2_W0001_P0011_T0001_R1_P2_K1_Ch2-Ch1.zen
1.470000e+01	7.883330e+00	20150709_gfpSORORINcd3_Prometa\MitoSys2\LSM\gfpSORORINc_Noc\DE_W0012_P0001\DE_2_W0012_P0001_T0001\TR1_W0001_P0011\TR1_2_W0001_P0011_T0001_R1_P2_K1_Ch2-Ch1.zen
1.476000e+01	8.900000e+00	20150709_gfpSORORINcd3_Prometa\MitoSys2\LSM\gfpSORORINc_Noc\DE_W0012_P0001\DE_2_W0012_P0001_T0001\TR1_W0001_P0011\TR1_2_W0001_P0011_T0001_R1_P2_K1_Ch2-Ch1.zen
1.482000e+01	9.950000e+00	20150709_gfpSORORINcd3_Prometa\MitoSys2\LSM\gfpSORORINc_Noc\DE_W0012_P0001\DE_2_W0012_P0001_T0001\TR1_W0001_P0011\TR1_2_W0001_P0011_T0001_R1_P2_K1_Ch2-Ch1.zen
1.488000e+01	9.500000e+00	20150709_gfpSORORINcd3_Prometa\MitoSys2\LSM\gfpSORORINc_Noc\DE_W0012_P0001\DE_2_W0012_P0001_T0001\TR1_W0001_P0011\TR1_2_W0001_P0011_T0001_R1_P2_K1_Ch2-Ch1.zen
1.494000e+01	9.633330e+00	20150709_gfpSORORINcd3_Prometa\MitoSys2\LSM\gfpSORORINc_Noc\DE_W0012_P0001\DE_2_W0012_P0001_T0001\TR1_W0001_P0011\TR1_2_W0001_P0011_T0001_R1_P2_K1_Ch2-Ch1.zen
15	9.250000e+00	20150709_gfpSORORINcd3_Prometa\MitoSys2\LSM\gfpSORORINc_Noc\DE_W0012_P0001\DE_2_W0012_P0001_T0001\TR1_W0001_P0011\TR1_2_W0001_P0011_T0001_R1_P2_K1_Ch2-Ch1.zen
1.506000e+01	1.026666e+01	20150709_gfpSORORINcd3_Prometa\MitoSys2\LSM\gfpSORORINc_Noc\DE_W0012_P0001\DE_2_W0012_P0001_T0001\TR1_W0001_P0011\TR1_2_W0001_P0011_T0001_R1_P2_K1_Ch2-Ch1.zen
1.512000e+01	9.316660e+00	20150709_gfpSORORINcd3_Prometa\MitoSys2\LSM\gfpSORORINc_Noc\DE_W0012_P0001\DE_2_W0012_P0001_T0001\TR1_W0001_P0011\TR1_2_W0001_P0011_T0001_R1_P2_K1_Ch2-Ch1.zen
1.518001e+01	1.015000e+01	20150709_gfpSORORINcd3_Prometa\MitoSys2\LSM\gfpSORORINc_Noc\DE_W0012_P0001\DE_2_W0012_P0001_T0001\TR1_W0001_P0011\TR1_2_W0001_P0011_T0001_R1_P2_K1_Ch2-Ch1.zen
1.524000e+01	9.250000e+00	20150709_gfpSORORINcd3_Prometa\MitoSys2\LSM\gfpSORORINc_Noc\DE_W0012_P0001\DE_2_W0012_P0001_T0001\TR1_W0001_P0011\TR1_2_W0001_P0011_T0001_R1_P2_K1_Ch2-Ch1.zen
1.530000e+01	8.533330e+00	20150709_gfpSORORINcd3_Prometa\MitoSys2\LSM\gfpSORORINc_Noc\DE_W0012_P0001\DE_2_W0012_P0001_T0001\TR1_W0001_P0011\TR1_2_W0001_P0011_T0001_R1_P2_K1_Ch2-Ch1.zen
1.536000e+01	8.316660e+00	20150709_gfpSORORINcd3_Prometa\MitoSys2\LSM\gfpSORORINc_Noc\DE_W0012_P0001\DE_2_W0012_P0001_T0001\TR1_W0001_P0011\TR1_2_W0001_P0011_T0001_R1_P2_K1_Ch2-Ch1.zen
1.542000e+01	1.031666e+01	20150709_gfpSORORINcd3_Prometa\MitoSys2\LSM\gfpSORORINc_Noc\DE_W0012_P0001\DE_2_W0012_P0001_T0001\TR1_W0001_P0011\TR1_2_W0001_P0011_T0001_R1_P2_K1_Ch2-Ch1.zen
1.548001e+01	9.533330e+00	20150709_gfpSORORINcd3_Prometa\MitoSys2\LSM\gfpSORORINc_Noc\DE_W0012_P0001\DE_2_W0012_P0001_T0001\TR1_W0001_P0011\TR1_2_W0001_P0011_T0001_R1_P2_K1_Ch2-Ch1.zen
1.554000e+01	9.916660e+00	20150709_gfpSORORINcd3_Prometa\MitoSys2\LSM\gfpSORORINc_Noc\DE_W0012_P0001\DE_2_W0012_P0001_T0001\TR1_W0001_P0011\TR1_2_W0001_P0011_T0001_R1_P2_K1_Ch2-Ch1.zen
1.560001e+01	9.300000e+00	20150709_gfpSORORINcd3_Prometa\MitoSys2\LSM\gfpSORORINc_Noc\DE_W0012_P0001\DE_2_W0012_P0001_T0001\TR1_W0001_P0011\TR1_2_W0001_P0011_T0001_R1_P2_K1_Ch2-Ch1.zen
1.566000e+01	1.075000e+01	20150709_gfpSORORINcd3_Prometa\MitoSys2\LSM\gfpSORORINc_Noc\DE_W0012_P0001\DE_2_W0012_P0001_T0001\TR1_W0001_P0011\TR1_2_W0001_P0011_T0001_R1_P2_K1_Ch2-Ch1.zen
1.572001e+01	8.650000e+00	20150709_gfpSORORINcd3_Prometa\MitoSys2\LSM\gfpSORORINc_Noc\DE_W0012_P0001\DE_2_W0012_P0001_T0001\TR1_W0001_P0011\TR1_2_W0001_P0011_T0001_R1_P2_K1_Ch2-Ch1.zen
1.578000e+01	9.900000e+00	20150709_gfpSORORINcd3_Prometa\MitoSys2\LSM\gfpSORORINc_Noc\DE_W0012_P0001\DE_2_W0012_P0001_T0001\TR1_W0001_P0011\TR1_2_W0001_P0011_T0001_R1_P2_K1_Ch2-Ch1.zen
1.584000e+01	8.733330e+00	20150709_gfpSORORINcd3_Prometa\MitoSys2\LSM\gfpSORORINc_Noc\DE_W0012_P0001\DE_2_W0012_P0001_T0001\TR1_W0001_P0011\TR1_2_W0001_P0011_T0001_R1_P2_K1_Ch2-Ch1.zen
1.590001e+01	8.833330e+00	20150709_gfpSORORINcd3_Prometa\MitoSys2\LSM\gfpSORORINc_Noc\DE_W0012_P0001\DE_2_W0012_P0001_T0001\TR1_W0001_P0011\TR1_2_W0001_P0011_T0001_R1_P2_K1_Ch2-Ch1.zen
1.596000e+01	8.083330e+00	20150709_gfpSORORINcd3_Prometa\MitoSys2\LSM\gfpSORORINc_Noc\DE_W0012_P0001\DE_2_W0012_P0001_T0001\TR1_W0001_P0011\TR1_2_W0001_P0011_T0001_R1_P2_K1_Ch2-Ch1.zen
1.602000e+01	9.116660e+00	20150709_gfpSORORINcd3_Prometa\MitoSys2\LSM\gfpSORORINc_Noc\DE_W0012_P0001\DE_2_W0012_P0001_T0001\TR1_W0001_P0011\TR1_2_W0001_P0011_T0001_R1_P2_K1_Ch2-Ch1.zen
1.608001e+01	8.166660e+00	20150709_gfpSORORINcd3_Prometa\MitoSys2\LSM\gfpSORORINc_Noc\DE_W0012_P0001\DE_2_W0012_P0001_T0001\TR1_W0001_P0011\TR1_2_W0001_P0011_T0001_R1_P2_K1_Ch2-Ch1.zen
1.614001e+01	8.533330e+00	20150709_gfpSORORINcd3_Prometa\MitoSys2\LSM\gfpSORORINc_Noc\DE_W0012_P0001\DE_2_W0012_P0001_T0001\TR1_W0001_P0011\TR1_2_W0001_P0011_T0001_R1_P2_K1_Ch2-Ch1.zen
1.620000e+01	8.750000e+00	20150709_gfpSORORINcd3_Prometa\MitoSys2\LSM\gfpSORORINc_Noc\DE_W0012_P0001\DE_2_W0012_P0001_T0001\TR1_W0001_P0011\TR1_2_W0001_P0011_T0001_R1_P2_K1_Ch2-Ch1.zen
1.626001e+01	8.483330e+00	20150709_gfpSORORINcd3_Prometa\MitoSys2\LSM\gfpSORORINc_Noc\DE_W0012_P0001\DE_2_W0012_P0001_T0001\TR1_W0001_P0011\TR1_2_W0001_P0011_T0001_R1_P2_K1_Ch2-Ch1.zen
1.632001e+01	9.216660e+00	20150709_gfpSORORINcd3_Prometa\MitoSys2\LSM\gfpSORORINc_Noc\DE_W0012_P0001\DE_2_W0012_P0001_T0001\TR1_W0001_P0011\TR1_2_W0001_P0011_T0001_R1_P2_K1_Ch2-Ch1.zen
1.638000e+01	9.400000e+00	20150709_gfpSORORINcd3_Prometa\MitoSys2\LSM\gfpSORORINc_Noc\DE_W0012_P0001\DE_2_W0012_P0001_T0001\TR1_W0001_P0011\TR1_2_W0001_P0011_T0001_R1_P2_K1_Ch2-Ch1.zen
1.644000e+01	9.616660e+00	20150709_gfpSORORINcd3_Prometa\MitoSys2\LSM\gfpSORORINc_Noc\DE_W0012_P0001\DE_2_W0012_P0001_T0001\TR1_W0001_P0011\TR1_2_W0001_P0011_T0001_R1_P2_K1_Ch2-Ch1.zen
1.650001e+01	9.466660e+00	20150709_gfpSORORINcd3_Prometa\MitoSys2\LSM\gfpSORORINc_Noc\DE_W0012_P0001\DE_2_W0012_P0001_T0001\TR1_W0001_P0011\TR1_2_W0001_P0011_T0001_R1_P2_K1_Ch2-Ch1.zen
1.656001e+01	9.216660e+00	20150709_gfpSORORINcd3_Prometa\MitoSys2\LSM\gfpSORORINc_Noc\DE_W0012_P0001\DE_2_W0012_P0001_T0001\TR1_W0001_P0011\TR1_2_W0001_P0011_T0001_R1_P2_K1_Ch2-Ch1.zen
1.662000e+01	9.933330e+00	20150709_gfpSORORINcd3_Prometa\MitoSys2\LSM\gfpSORORINc_Noc\DE_W0012_P0001\DE_2_W0012_P0001_T0001\TR1_W0001_P0011\TR1_2_W0001_P0011_T0001_R1_P2_K1_Ch2-Ch1.zen
1.668001e+01	9.516660e+00	20150709_gfpSORORINcd3_Prometa\MitoSys2\LSM\gfpSORORINc_Noc\DE_W0012_P0001\DE_2_W0012_P0001_T0001\TR1_W0001_P0011\TR1_2_W0001_P0011_T0001_R1_P2_K1_Ch2-Ch1.zen
1.674001e+01	9.450000e+00	20150709_gfpSORORINcd3_Prometa\MitoSys2\LSM\gfpSORORINc_Noc\DE_W0012_P0001\DE_2_W0012_P0001_T0001\TR1_W0001_P0011\TR1_2_W0001_P0011_T0001_R1_P2_K1_Ch2-Ch1.zen
1.680000e+01	1.006666e+01	20150709_gfpSORORINcd3_Prometa\MitoSys2\LSM\gfpSORORINc_Noc\DE_W0012_P0001\DE_2_W0012_P0001_T0001\TR1_W0001_P0011\TR1_2_W0001_P0011_T0001_R1_P2_K1_Ch2-Ch1.zen
1.686000e+01	8.666660e+00	20150709_gfpSORORINcd3_Prometa\MitoSys2\LSM\gfpSORORINc_Noc\DE_W0012_P0001\DE_2_W0012_P0001_T0001\TR1_W0001_P0011\TR1_2_W0001_P0011_T0001_R1_P2_K1_Ch2-Ch1.zen
1.692001e+01	8.183330e+00	20150709_gfpSORORINcd3_Prometa\MitoSys2\LSM\gfpSORORINc_Noc\DE_W0012_P0001\DE_2_W0012_P0001_T0001\TR1_W0001_P0011\TR1_2_W0001_P0011_T0001_R1_P2_K1_Ch2-Ch1.zen
1.698001e+01	9.016660e+00	20150709_gfpSORORINcd3_Prometa\MitoSys2\LSM\gfpSORORINc_Noc\DE_W0012_P0001\DE_2_W0012_P0001_T0001\TR1_W0001_P0011\TR1_2_W0001_P0011_T0001_R1_P2_K1_Ch2-Ch1.zen
1.704000e+01	8.716660e+00	20150709_gfpSORORINcd3_Prometa\MitoSys2\LSM\gfpSORORINc_Noc\DE_W0012_P0001\DE_2_W0012_P0001_T0001\TR1_W0001_P0011\TR1_2_W0001_P0011_T0001_R1_P2_K1_Ch2-Ch1.zen
1.710001e+01	8.916660e+00	20150709_gfpSORORINcd3_Prometa\MitoSys2\LSM\gfpSORORINc_Noc\DE_W0012_P0001\DE_2_W0012_P0001_T0001\TR1_W0001_P0011\TR1_2_W0001_P0011_T0001_R1_P2_K1_Ch2-Ch1.zen
1.716001e+01	9.783330e+00	20150709_gfpSORORINcd3_Prometa\MitoSys2\LSM\gfpSORORINc_Noc\DE_W0012_P0001\DE_2_W0012_P0001_T0001\TR1_W0001_P0011\TR1_2_W0001_P0011_T0001_R1_P2_K1_Ch2-Ch1.zen
1.722001e+01	1.073333e+01	20150709_gfpSORORINcd3_Prometa\MitoSys2\LSM\gfpSORORINc_Noc\DE_W0012_P0001\DE_2_W0012_P0001_T0001\TR1_W0001_P0011\TR1_2_W0001_P0011_T0001_R1_P2_K1_Ch2-Ch1.zen
1.728000e+01	9.683330e+00	20150709_gfpSORORINcd3_Prometa\MitoSys2\LSM\gfpSORORINc_Noc\DE_W0012_P0001\DE_2_W0012_P0001_T0001\TR1_W0001_P0011\TR1_2_W0001_P0011_T0001_R1_P2_K1_Ch2-Ch1.zen
1.734001e+01	9.600000e+00	20150709_gfpSORORINcd3_Prometa\MitoSys2\LSM\gfpSORORINc_Noc\DE_W0012_P0001\DE_2_W0012_P0001_T0001\TR1_W0001_P0011\TR1_2_W0001_P0011_T0001_R1_P2_K1_Ch2-Ch1.zen
1.740001e+01	9.666660e+00	20150709_gfpSORORINcd3_Prometa\MitoSys2\LSM\gfpSORORINc_Noc\DE_W0012_P0001\DE_2_W0012_P0001_T0001\TR1_W0001_P0011\TR1_2_W0001_P0011_T0001_R1_P2_K1_Ch2-Ch1.zen
1.746000e+01	9.000000e+00	20150709_gfpSORORINcd3_Prometa\MitoSys2\LSM\gfpSORORINc_Noc\DE_W0012_P0001\DE_2_W0012_P0001_T0001\TR1_W0001_P0011\TR1_2_W0001_P0011_T0001_R1_P2_K1_Ch2-Ch1.zen
1.752001e+01	9.283330e+00	20150709_gfpSORORINcd3_Prometa\MitoSys2\LSM\gfpSORORINc_Noc\DE_W0012_P0001\DE_2_W0012_P0001_T0001\TR1_W0001_P0011\TR1_2_W0001_P0011_T0001_R1_P2_K1_Ch2-Ch1.zen
1.758001e+01	1.048333e+01	20150709_gfpSORORINcd3_Prometa\MitoSys2\LSM\gfpSORORINc_Noc\DE_W0012_P0001\DE_2_W0012_P0001_T0001\TR1_W0001_P0011\TR1_2_W0001_P0011_T0001_R1_P2_K1_Ch2-Ch1.zen
1.764001e+01	1.038333e+01	20150709_gfpSORORINcd3_Prometa\MitoSys2\LSM\gfpSORORINc_Noc\DE_W0012_P0001\DE_2_W0012_P0001_T0001\TR1_W0001_P0011\TR1_2_W0001_P0011_T0001_R1_P2_K1_Ch2-Ch1.zen
1.770000e+01	9.066660e+00	20150709_gfpSORORINcd3_Prometa\MitoSys2\LSM\gfpSORORINc_Noc\DE_W0012_P0001\DE_2_W0012_P0001_T0001\TR1_W0001_P0011\TR1_2_W0001_P0011_T0001_R1_P2_K1_Ch2-Ch1.zen
1.776001e+01	9.083330e+00	20150709_gfpSORORINcd3_Prometa\MitoSys2\LSM\gfpSORORINc_Noc\DE_W0012_P0001\DE_2_W0012_P0001_T0001\TR1_W0001_P0011\TR1_2_W0001_P0011_T0001_R1_P2_K1_Ch2-Ch1.zen
1.782001e+01	1.033333e+01	20150709_gfpSORORINcd3_Prometa\MitoSys2\LSM\gfpSORORINc_Noc\DE_W0012_P0001\DE_2_W0012_P0001_T0001\TR1_W0001_P0011\TR1_2_W0001_P0011_T0001_R1_P2_K1_Ch2-Ch1.zen
1.788000e+01	1.088333e+01	20150709_gfpSORORINcd3_Prometa\MitoSys2\LSM\gfpSORORINc_Noc\DE_W0012_P0001\DE_2_W0012_P0001_T0001\TR1_W0001_P0011\TR1_2_W0001_P0011_T0001_R1_P2_K1_Ch2-Ch1.zen
1.794001e+01	9.383330e+00	20150709_gfpSORORINcd3_Prometa\MitoSys2\LSM\gfpSORORINc_Noc\DE_W0012_P0001\DE_2_W0012_P0001_T0001\TR1_W0001_P0011\TR1_2_W0001_P0011_T0001_R1_P2_K1_Ch2-Ch1.zen
1.800001e+01	1.011666e+01	20150709_gfpSORORINcd3_Prometa\MitoSys2\LSM\gfpSORORINc_Noc\DE_W0012_P0001\DE_2_W0012_P0001_T0001\TR1_W0001_P0011\TR1_2_W0001_P0011_T0001_R1_P2_K1_Ch2-Ch1.zen
1.806001e+01	8.800000e+00	20150709_gfpSORORINcd3_Prometa\MitoSys2\LSM\gfpSORORINc_Noc\DE_W0012_P0001\DE_2_W0012_P0001_T0001\TR1_W0001_P0011\TR1_2_W0001_P0011_T0001_R1_P2_K1_Ch2-Ch1.zen
1.812001e+01	1.058333e+01	20150709_gfpSORORINcd3_Prometa\MitoSys2\LSM\gfpSORORINc_Noc\DE_W0012_P0001\DE_2_W0012_P0001_T0001\TR1_W0001_P0011\TR1_2_W0001_P0011_T0001_R1_P2_K1_Ch2-Ch1.zen
1.818001e+01	9.633330e+00	20150709_gfpSORORINcd3_Prometa\MitoSys2\LSM\gfpSORORINc_Noc\DE_W0012_P0001\DE_2_W0012_P0001_T0001\TR1_W0001_P0011\TR1_2_W0001_P0011_T0001_R1_P2_K1_Ch2-Ch1.zen
1.824001e+01	9.633330e+00	20150709_gfpSORORINcd3_Prometa\MitoSys2\LSM\gfpSORORINc_Noc\DE_W0012_P0001\DE_2_W0012_P0001_T0001\TR1_W0001_P0011\TR1_2_W0001_P0011_T0001_R1_P2_K1_Ch2-Ch1.zen
1.830000e+01	1.143333e+01	20150709_gfpSORORINcd3_Prometa\MitoSys2\LSM\gfpSORORINc_Noc\DE_W0012_P0001\DE_2_W0012_P0001_T0001\TR1_W0001_P0011\TR1_2_W0001_P0011_T0001_R1_P2_K1_Ch2-Ch1.zen
1.836001e+01	1.113333e+01	20150709_gfpSORORINcd3_Prometa\MitoSys2\LSM\gfpSORORINc_Noc\DE_W0012_P0001\DE_2_W0012_P0001_T0001\TR1_W0001_P0011\TR1_2_W0001_P0011_T0001_R1_P2_K1_Ch2-Ch1.zen
1.842001e+01	9.333330e+00	20150709_gfpSORORINcd3_Prometa\MitoSys2\LSM\gfpSORORINc_Noc\DE_W0012_P0001\DE_2_W0012_P0001_T0001\TR1_W0001_P0011\TR1_2_W0001_P0011_T0001_R1_P2_K1_Ch2-Ch1.zen
1.848001e+01	1.065000e+01	20150709_gfpSORORINcd3_Prometa\MitoSys2\LSM\gfpSORORINc_Noc\DE_W0012_P0001\DE_2_W0012_P0001_T0001\TR1_W0001_P0011\TR1_2_W0001_P0011_T0001_R1_P2_K1_Ch2-Ch1.zen
1.854001e+01	1.041666e+01	20150709_gfpSORORINcd3_Prometa\MitoSys2\LSM\gfpSORORINc_Noc\DE_W0012_P0001\DE_2_W0012_P0001_T0001\TR1_W0001_P0011\TR1_2_W0001_P0011_T0001_R1_P2_K1_Ch2-Ch1.zen
1.860001e+01	1.013333e+01	20150709_gfpSORORINcd3_Prometa\MitoSys2\LSM\gfpSORORINc_Noc\DE_W0012_P0001\DE_2_W0012_P0001_T0001\TR1_W0001_P0011\TR1_2_W0001_P0011_T0001_R1_P2_K1_Ch2-Ch1.zen
1.866001e+01	9.450000e+00	20150709_gfpSORORINcd3_Prometa\MitoSys2\LSM\gfpSORORINc_Noc\DE_W0012_P0001\DE_2_W0012_P0001_T0001\TR1_W0001_P0011\TR1_2_W0001_P0011_T0001_R1_P2_K1_Ch2-Ch1.zen
1.872001e+01	9.833330e+00	20150709_gfpSORORINcd3_Prometa\MitoSys2\LSM\gfpSORORINc_Noc\DE_W0012_P0001\DE_2_W0012_P0001_T0001\TR1_W0001_P0011\TR1_2_W0001_P0011_T0001_R1_P2_K1_Ch2-Ch1.zen
1.878001e+01	9.783330e+00	20150709_gfpSORORINcd3_Prometa\MitoSys2\LSM\gfpSORORINc_Noc\DE_W0012_P0001\DE_2_W0012_P0001_T0001\TR1_W0001_P0011\TR1_2_W0001_P0011_T0001_R1_P2_K1_Ch2-Ch1.zen
1.884001e+01	9.616660e+00	20150709_gfpSORORINcd3_Prometa\MitoSys2\LSM\gfpSORORINc_Noc\DE_W0012_P0001\DE_2_W0012_P0001_T0001\TR1_W0001_P0011\TR1_2_W0001_P0011_T0001_R1_P2_K1_Ch2-Ch1.zen
1.890001e+01	1.180000e+01	20150709_gfpSORORINcd3_Prometa\MitoSys2\LSM\gfpSORORINc_Noc\DE_W0012_P0001\DE_2_W0012_P0001_T0001\TR1_W0001_P0011\TR1_2_W0001_P0011_T0001_R1_P2_K1_Ch2-Ch1.zen
1.896001e+01	1.090000e+01	20150709_gfpSORORINcd3_Prometa\MitoSys2\LSM\gfpSORORINc_Noc\DE_W0012_P0001\DE_2_W0012_P0001_T0001\TR1_W0001_P0011\TR1_2_W0001_P0011_T0001_R1_P2_K1_Ch2-Ch1.zen
1.902001e+01	1.108333e+01	20150709_gfpSORORINcd3_Prometa\MitoSys2\LSM\gfpSORORINc_Noc\DE_W0012_P0001\DE_2_W0012_P0001_T0001\TR1_W0001_P0011\TR1_2_W0001_P0011_T0001_R1_P2_K1_Ch2-Ch1.zen
1.908001e+01	1.121666e+01	20150709_gfpSORORINcd3_Prometa\MitoSys2\LSM\gfpSORORINc_Noc\DE_W0012_P0001\DE_2_W0012_P0001_T0001\TR1_W0001_P0011\TR1_2_W0001_P0011_T0001_R1_P2_K1_Ch2-Ch1.zen
1.914001e+01	1.178333e+01	20150709_gfpSORORINcd3_Prometa\MitoSys2\LSM\gfpSORORINc_Noc\DE_W0012_P0001\DE_2_W0012_P0001_T0001\TR1_W0001_P0011\TR1_2_W0001_P0011_T0001_R1_P2_K1_Ch2-Ch1.zen
1.920001e+01	1.005000e+01	20150709_gfpSORORINcd3_Prometa\MitoSys2\LSM\gfpSORORINc_Noc\DE_W0012_P0001\DE_2_W0012_P0001_T0001\TR1_W0001_P0011\TR1_2_W0001_P0011_T0001_R1_P2_K1_Ch2-Ch1.zen
1.926001e+01	1.140000e+01	20150709_gfpSORORINcd3_Prometa\MitoSys2\LSM\gfpSORORINc_Noc\DE_W0012_P0001\DE_2_W0012_P0001_T0001\TR1_W0001_P0011\TR1_2_W0001_P0011_T0001_R1_P2_K1_Ch2-Ch1.zen
1.932001e+01	9.516660e+00	20150709_gfpSORORINcd3_Prometa\MitoSys2\LSM\gfpSORORINc_Noc\DE_W0012_P0001\DE_2_W0012_P0001_T0001\TR1_W0001_P0011\TR1_2_W0001_P0011_T0001_R1_P2_K1_Ch2-Ch1.zen
1.938001e+01	1.140000e+01	20150709_gfpSORORINcd3_Prometa\MitoSys2\LSM\gfpSORORINc_Noc\DE_W0012_P0001\DE_2_W0012_P0001_T0001\TR1_W0001_P0011\TR1_2_W0001_P0011_T0001_R1_P2_K1_Ch2-Ch1.zen
1.944001e+01	1.118333e+01	20150709_gfpSORORINcd3_Prometa\MitoSys2\LSM\gfpSORORINc_Noc\DE_W0012_P0001\DE_2_W0012_P0001_T0001\TR1_W0001_P0011\TR1_2_W0001_P0011_T0001_R1_P2_K1_Ch2-Ch1.zen
1.950001e+01	1.091666e+01	20150709_gfpSORORINcd3_Prometa\MitoSys2\LSM\gfpSORORINc_Noc\DE_W0012_P0001\DE_2_W0012_P0001_T0001\TR1_W0001_P0011\TR1_2_W0001_P0011_T0001_R1_P2_K1_Ch2-Ch1.zen
1.956001e+01	1.253333e+01	20150709_gfpSORORINcd3_Prometa\MitoSys2\LSM\gfpSORORINc_Noc\DE_W0012_P0001\DE_2_W0012_P0001_T0001\TR1_W0001_P0011\TR1_2_W0001_P0011_T0001_R1_P2_K1_Ch2-Ch1.zen
1.962001e+01	1.060000e+01	20150709_gfpSORORINcd3_Prometa\MitoSys2\LSM\gfpSORORINc_Noc\DE_W0012_P0001\DE_2_W0012_P0001_T0001\TR1_W0001_P0011\TR1_2_W0001_P0011_T0001_R1_P2_K1_Ch2-Ch1.zen
1.968001e+01	1.143333e+01	20150709_gfpSORORINcd3_Prometa\MitoSys2\LSM\gfpSORORINc_Noc\DE_W0012_P0001\DE_2_W0012_P0001_T0001\TR1_W0001_P0011\TR1_2_W0001_P0011_T0001_R1_P2_K1_Ch2-Ch1.zen
1.974001e+01	1.163333e+01	20150709_gfpSORORINcd3_Prometa\MitoSys2\LSM\gfpSORORINc_Noc\DE_W0012_P0001\DE_2_W0012_P0001_T0001\TR1_W0001_P0011\TR1_2_W0001_P0011_T0001_R1_P2_K1_Ch2-Ch1.zen
1.980001e+01	1.293333e+01	20150709_gfpSORORINcd3_Prometa\MitoSys2\LSM\gfpSORORINc_Noc\DE_W0012_P0001\DE_2_W0012_P0001_T0001\TR1_W0001_P0011\TR1_2_W0001_P0011_T0001_R1_P2_K1_Ch2-Ch1.zen
1.986001e+01	1.160000e+01	20150709_gfpSORORINcd3_Prometa\MitoSys2\LSM\gfpSORORINc_Noc\DE_W0012_P0001\DE_2_W0012_P0001_T0001\TR1_W0001_P0011\TR1_2_W0001_P0011_T0001_R1_P2_K1_Ch2-Ch1.zen
1.992001e+01	1.066666e+01	20150709_gfpSORORINcd3_Prometa\MitoSys2\LSM\gfpSORORINc_Noc\DE_W0012_P0001\DE_2_W0012_P0001_T0001\TR1_W0001_P0011\TR1_2_W0001_P0011_T0001_R1_P2_K1_Ch2-Ch1.zen
1.998001e+01	1.076666e+01	20150709_gfpSORORINcd3_Prometa\MitoSys2\LSM\gfpSORORINc_Noc\DE_W0012_P0001\DE_2_W0012_P0001_T0001\TR1_W0001_P0011\TR1_2_W0001_P0011_T0001_R1_P2_K1_Ch2-Ch1.zen
2.004001e+01	1.111666e+01	20150709_gfpSORORINcd3_Prometa\MitoSys2\LSM\gfpSORORINc_Noc\DE_W0012_P0001\DE_2_W0012_P0001_T0001\TR1_W0001_P0011\TR1_2_W0001_P0011_T0001_R1_P2_K1_Ch2-Ch1.zen
2.010001e+01	1.096666e+01	20150709_gfpSORORINcd3_Prometa\MitoSys2\LSM\gfpSORORINc_Noc\DE_W0012_P0001\DE_2_W0012_P0001_T0001\TR1_W0001_P0011\TR1_2_W0001_P0011_T0001_R1_P2_K1_Ch2-Ch1.zen
2.016001e+01	1.011666e+01	20150709_gfpSORORINcd3_Prometa\MitoSys2\LSM\gfpSORORINc_Noc\DE_W0012_P0001\DE_2_W0012_P0001_T0001\TR1_W0001_P0011\TR1_2_W0001_P0011_T0001_R1_P2_K1_Ch2-Ch1.zen
2.022001e+01	1.091666e+01	20150709_gfpSORORINcd3_Prometa\MitoSys2\LSM\gfpSORORINc_Noc\DE_W0012_P0001\DE_2_W0012_P0001_T0001\TR1_W0001_P0011\TR1_2_W0001_P0011_T0001_R1_P2_K1_Ch2-Ch1.zen
2.028001e+01	1.110000e+01	20150709_gfpSORORINcd3_Prometa\MitoSys2\LSM\gfpSORORINc_Noc\DE_W0012_P0001\DE_2_W0012_P0001_T0001\TR1_W0001_P0011\TR1_2_W0001_P0011_T0001_R1_P2_K1_Ch2-Ch1.zen
2.034001e+01	1.006666e+01	20150709_gfpSORORINcd3_Prometa\MitoSys2\LSM\gfpSORORINc_Noc\DE_W0012_P0001\DE_2_W0012_P0001_T0001\TR1_W0001_P0011\TR1_2_W0001_P0011_T0001_R1_P2_K1_Ch2-Ch1.zen
2.040001e+01	1.110000e+01	20150709_gfpSORORINcd3_Prometa\MitoSys2\LSM\gfpSORORINc_Noc\DE_W0012_P0001\DE_2_W0012_P0001_T0001\TR1_W0001_P0011\TR1_2_W0001_P0011_T0001_R1_P2_K1_Ch2-Ch1.zen
2.046001e+01	1.143333e+01	20150709_gfpSORORINcd3_Prometa\MitoSys2\LSM\gfpSORORINc_Noc\DE_W0012_P0001\DE_2_W0012_P0001_T0001\TR1_W0001_P0011\TR1_2_W0001_P0011_T0001_R1_P2_K1_Ch2-Ch1.zen
2.052001e+01	1.230000e+01	20150709_gfpSORORINcd3_Prometa\MitoSys2\LSM\gfpSORORINc_Noc\DE_W0012_P0001\DE_2_W0012_P0001_T0001\TR1_W0001_P0011\TR1_2_W0001_P0011_T0001_R1_P2_K1_Ch2-Ch1.zen
2.058001e+01	1.328333e+01	20150709_gfpSORORINcd3_Prometa\MitoSys2\LSM\gfpSORORINc_Noc\DE_W0012_P0001\DE_2_W0012_P0001_T0001\TR1_W0001_P0011\TR1_2_W0001_P0011_T0001_R1_P2_K1_Ch2-Ch1.zen
2.064001e+01	1.263333e+01	20150709_gfpSORORINcd3_Prometa\MitoSys2\LSM\gfpSORORINc_Noc\DE_W0012_P0001\DE_2_W0012_P0001_T0001\TR1_W0001_P0011\TR1_2_W0001_P0011_T0001_R1_P2_K1_Ch2-Ch1.zen
2.070001e+01	1.241666e+01	20150709_gfpSORORINcd3_Prometa\MitoSys2\LSM\gfpSORORINc_Noc\DE_W0012_P0001\DE_2_W0012_P0001_T0001\TR1_W0001_P0011\TR1_2_W0001_P0011_T0001_R1_P2_K1_Ch2-Ch1.zen
2.076001e+01	1.218333e+01	20150709_gfpSORORINcd3_Prometa\MitoSys2\LSM\gfpSORORINc_Noc\DE_W0012_P0001\DE_2_W0012_P0001_T0001\TR1_W0001_P0011\TR1_2_W0001_P0011_T0001_R1_P2_K1_Ch2-Ch1.zen
2.082001e+01	1.111666e+01	20150709_gfpSORORINcd3_Prometa\MitoSys2\LSM\gfpSORORINc_Noc\DE_W0012_P0001\DE_2_W0012_P0001_T0001\TR1_W0001_P0011\TR1_2_W0001_P0011_T0001_R1_P2_K1_Ch2-Ch1.zen
2.088001e+01	1.096666e+01	20150709_gfpSORORINcd3_Prometa\MitoSys2\LSM\gfpSORORINc_Noc\DE_W0012_P0001\DE_2_W0012_P0001_T0001\TR1_W0001_P0011\TR1_2_W0001_P0011_T0001_R1_P2_K1_Ch2-Ch1.zen
2.094001e+01	1.401666e+01	20150709_gfpSORORINcd3_Prometa\MitoSys2\LSM\gfpSORORINc_Noc\DE_W0012_P0001\DE_2_W0012_P0001_T0001\TR1_W0001_P0011\TR1_2_W0001_P0011_T0001_R1_P2_K1_Ch2-Ch1.zen
2.100001e+01	1.293333e+01	20150709_gfpSORORINcd3_Prometa\MitoSys2\LSM\gfpSORORINc_Noc\DE_W0012_P0001\DE_2_W0012_P0001_T0001\TR1_W0001_P0011\TR1_2_W0001_P0011_T0001_R1_P2_K1_Ch2-Ch1.zen
2.106001e+01	1.016666e+01	20150709_gfpSORORINcd3_Prometa\MitoSys2\LSM\gfpSORORINc_Noc\DE_W0012_P0001\DE_2_W0012_P0001_T0001\TR1_W0001_P0011\TR1_2_W0001_P0011_T0001_R1_P2_K1_Ch2-Ch1.zen
2.112001e+01	1.268333e+01	20150709_gfpSORORINcd3_Prometa\MitoSys2\LSM\gfpSORORINc_Noc\DE_W0012_P0001\DE_2_W0012_P0001_T0001\TR1_W0001_P0011\TR1_2_W0001_P0011_T0001_R1_P2_K1_Ch2-Ch1.zen
2.118001e+01	1.113333e+01	20150709_gfpSORORINcd3_Prometa\MitoSys2\LSM\gfpSORORINc_Noc\DE_W0012_P0001\DE_2_W0012_P0001_T0001\TR1_W0001_P0011\TR1_2_W0001_P0011_T0001_R1_P2_K1_Ch2-Ch1.zen
2.124001e+01	1.136666e+01	20150709_gfpSORORINcd3_Prometa\MitoSys2\LSM\gfpSORORINc_Noc\DE_W0012_P0001\DE_2_W0012_P0001_T0001\TR1_W0001_P0011\TR1_2_W0001_P0011_T0001_R1_P2_K1_Ch2-Ch1.zen
2.130001e+01	1.071666e+01	20150709_gfpSORORINcd3_Prometa\MitoSys2\LSM\gfpSORORINc_Noc\DE_W0012_P0001\DE_2_W0012_P0001_T0001\TR1_W0001_P0011\TR1_2_W0001_P0011_T0001_R1_P2_K1_Ch2-Ch1.zen
2.136001e+01	1.188333e+01	20150709_gfpSORORINcd3_Prometa\MitoSys2\LSM\gfpSORORINc_Noc\DE_W0012_P0001\DE_2_W0012_P0001_T0001\TR1_W0001_P0011\TR1_2_W0001_P0011_T0001_R1_P2_K1_Ch2-Ch1.zen
2.142001e+01	1.105000e+01	20150709_gfpSORORINcd3_Prometa\MitoSys2\LSM\gfpSORORINc_Noc\DE_W0012_P0001\DE_2_W0012_P0001_T0001\TR1_W0001_P0011\TR1_2_W0001_P0011_T0001_R1_P2_K1_Ch2-Ch1.zen
2.148001e+01	1.220000e+01	20150709_gfpSORORINcd3_Prometa\MitoSys2\LSM\gfpSORORINc_Noc\DE_W0012_P0001\DE_2_W0012_P0001_T0001\TR1_W0001_P0011\TR1_2_W0001_P0011_T0001_R1_P2_K1_Ch2-Ch1.zen
2.154001e+01	1.116666e+01	20150709_gfpSORORINcd3_Prometa\MitoSys2\LSM\gfpSORORINc_Noc\DE_W0012_P0001\DE_2_W0012_P0001_T0001\TR1_W0001_P0011\TR1_2_W0001_P0011_T0001_R1_P2_K1_Ch2-Ch1.zen
2.160001e+01	1.170000e+01	20150709_gfpSORORINcd3_Prometa\MitoSys2\LSM\gfpSORORINc_Noc\DE_W0012_P0001\DE_2_W0012_P0001_T0001\TR1_W0001_P0011\TR1_2_W0001_P0011_T0001_R1_P2_K1_Ch2-Ch1.zen
2.166001e+01	1.183333e+01	20150709_gfpSORORINcd3_Prometa\MitoSys2\LSM\gfpSORORINc_Noc\DE_W0012_P0001\DE_2_W0012_P0001_T0001\TR1_W0001_P0011\TR1_2_W0001_P0011_T0001_R1_P2_K1_Ch2-Ch1.zen
2.172001e+01	9.833330e+00	20150709_gfpSORORINcd3_Prometa\MitoSys2\LSM\gfpSORORINc_Noc\DE_W0012_P0001\DE_2_W0012_P0001_T0001\TR1_W0001_P0011\TR1_2_W0001_P0011_T0001_R1_P2_K1_Ch2-Ch1.zen
2.178001e+01	1.076666e+01	20150709_gfpSORORINcd3_Prometa\MitoSys2\LSM\gfpSORORINc_Noc\DE_W0012_P0001\DE_2_W0012_P0001_T0001\TR1_W0001_P0011\TR1_2_W0001_P0011_T0001_R1_P2_K1_Ch2-Ch1.zen
2.184001e+01	1.180000e+01	20150709_gfpSORORINcd3_Prometa\MitoSys2\LSM\gfpSORORINc_Noc\DE_W0012_P0001\DE_2_W0012_P0001_T0001\TR1_W0001_P0011\TR1_2_W0001_P0011_T0001_R1_P2_K1_Ch2-Ch1.zen
2.190001e+01	1.118333e+01	20150709_gfpSORORINcd3_Prometa\MitoSys2\LSM\gfpSORORINc_Noc\DE_W0012_P0001\DE_2_W0012_P0001_T0001\TR1_W0001_P0011\TR1_2_W0001_P0011_T0001_R1_P2_K1_Ch2-Ch1.zen
2.196001e+01	1.218333e+01	20150709_gfpSORORINcd3_Prometa\MitoSys2\LSM\gfpSORORINc_Noc\DE_W0012_P0001\DE_2_W0012_P0001_T0001\TR1_W0001_P0011\TR1_2_W0001_P0011_T0001_R1_P2_K1_Ch2-Ch1.zen
2.202001e+01	1.265000e+01	20150709_gfpSORORINcd3_Prometa\MitoSys2\LSM\gfpSORORINc_Noc\DE_W0012_P0001\DE_2_W0012_P0001_T0001\TR1_W0001_P0011\TR1_2_W0001_P0011_T0001_R1_P2_K1_Ch2-Ch1.zen
2.208001e+01	1.148333e+01	20150709_gfpSORORINcd3_Prometa\MitoSys2\LSM\gfpSORORINc_Noc\DE_W0012_P0001\DE_2_W0012_P0001_T0001\TR1_W0001_P0011\TR1_2_W0001_P0011_T0001_R1_P2_K1_Ch2-Ch1.zen
2.214001e+01	1.153333e+01	20150709_gfpSORORINcd3_Prometa\MitoSys2\LSM\gfpSORORINc_Noc\DE_W0012_P0001\DE_2_W0012_P0001_T0001\TR1_W0001_P0011\TR1_2_W0001_P0011_T0001_R1_P2_K1_Ch2-Ch1.zen
2.220001e+01	1.125000e+01	20150709_gfpSORORINcd3_Prometa\MitoSys2\LSM\gfpSORORINc_Noc\DE_W0012_P0001\DE_2_W0012_P0001_T0001\TR1_W0001_P0011\TR1_2_W0001_P0011_T0001_R1_P2_K1_Ch2-Ch1.zen
2.226001e+01	1.026666e+01	20150709_gfpSORORINcd3_Prometa\MitoSys2\LSM\gfpSORORINc_Noc\DE_W0012_P0001\DE_2_W0012_P0001_T0001\TR1_W0001_P0011\TR1_2_W0001_P0011_T0001_R1_P2_K1_Ch2-Ch1.zen
2.232001e+01	9.966660e+00	20150709_gfpSORORINcd3_Prometa\MitoSys2\LSM\gfpSORORINc_Noc\DE_W0012_P0001\DE_2_W0012_P0001_T0001\TR1_W0001_P0011\TR1_2_W0001_P0011_T0001_R1_P2_K1_Ch2-Ch1.zen
2.238001e+01	1.106666e+01	20150709_gfpSORORINcd3_Prometa\MitoSys2\LSM\gfpSORORINc_Noc\DE_W0012_P0001\DE_2_W0012_P0001_T0001\TR1_W0001_P0011\TR1_2_W0001_P0011_T0001_R1_P2_K1_Ch2-Ch1.zen
2.244001e+01	1.133333e+01	20150709_gfpSORORINcd3_Prometa\MitoSys2\LSM\gfpSORORINc_Noc\DE_W0012_P0001\DE_2_W0012_P0001_T0001\TR1_W0001_P0011\TR1_2_W0001_P0011_T0001_R1_P2_K1_Ch2-Ch1.zen
2.250001e+01	1.131666e+01	20150709_gfpSORORINcd3_Prometa\MitoSys2\LSM\gfpSORORINc_Noc\DE_W0012_P0001\DE_2_W0012_P0001_T0001\TR1_W0001_P0011\TR1_2_W0001_P0011_T0001_R1_P2_K1_Ch2-Ch1.zen
2.256001e+01	1.045000e+01	20150709_gfpSORORINcd3_Prometa\MitoSys2\LSM\gfpSORORINc_Noc\DE_W0012_P0001\DE_2_W0012_P0001_T0001\TR1_W0001_P0011\TR1_2_W0001_P0011_T0001_R1_P2_K1_Ch2-Ch1.zen
2.262001e+01	1.301666e+01	20150709_gfpSORORINcd3_Prometa\MitoSys2\LSM\gfpSORORINc_Noc\DE_W0012_P0001\DE_2_W0012_P0001_T0001\TR1_W0001_P0011\TR1_2_W0001_P0011_T0001_R1_P2_K1_Ch2-Ch1.zen
2.268001e+01	1.168333e+01	20150709_gfpSORORINcd3_Prometa\MitoSys2\LSM\gfpSORORINc_Noc\DE_W0012_P0001\DE_2_W0012_P0001_T0001\TR1_W0001_P0011\TR1_2_W0001_P0011_T0001_R1_P2_K1_Ch2-Ch1.zen
2.274001e+01	1.281666e+01	20150709_gfpSORORINcd3_Prometa\MitoSys2\LSM\gfpSORORINc_Noc\DE_W0012_P0001\DE_2_W0012_P0001_T0001\TR1_W0001_P0011\TR1_2_W0001_P0011_T0001_R1_P2_K1_Ch2-Ch1.zen
2.280001e+01	1.141666e+01	20150709_gfpSORORINcd3_Prometa\MitoSys2\LSM\gfpSORORINc_Noc\DE_W0012_P0001\DE_2_W0012_P0001_T0001\TR1_W0001_P0011\TR1_2_W0001_P0011_T0001_R1_P2_K1_Ch2-Ch1.zen
2.286001e+01	1.135000e+01	20150709_gfpSORORINcd3_Prometa\MitoSys2\LSM\gfpSORORINc_Noc\DE_W0012_P0001\DE_2_W0012_P0001_T0001\TR1_W0001_P0011\TR1_2_W0001_P0011_T0001_R1_P2_K1_Ch2-Ch1.zen
2.292001e+01	1.171666e+01	20150709_gfpSORORINcd3_Prometa\MitoSys2\LSM\gfpSORORINc_Noc\DE_W0012_P0001\DE_2_W0012_P0001_T0001\TR1_W0001_P0011\TR1_2_W0001_P0011_T0001_R1_P2_K1_Ch2-Ch1.zen
2.298001e+01	1.105000e+01	20150709_gfpSORORINcd3_Prometa\MitoSys2\LSM\gfpSORORINc_Noc\DE_W0012_P0001\DE_2_W0012_P0001_T0001\TR1_W0001_P0011\TR1_2_W0001_P0011_T0001_R1_P2_K1_Ch2-Ch1.zen
2.304001e+01	1.108333e+01	20150709_gfpSORORINcd3_Prometa\MitoSys2\LSM\gfpSORORINc_Noc\DE_W0012_P0001\DE_2_W0012_P0001_T0001\TR1_W0001_P0011\TR1_2_W0001_P0011_T0001_R1_P2_K1_Ch2-Ch1.zen
2.310001e+01	1.196666e+01	20150709_gfpSORORINcd3_Prometa\MitoSys2\LSM\gfpSORORINc_Noc\DE_W0012_P0001\DE_2_W0012_P0001_T0001\TR1_W0001_P0011\TR1_2_W0001_P0011_T0001_R1_P2_K1_Ch2-Ch1.zen
2.316001e+01	1.090000e+01	20150709_gfpSORORINcd3_Prometa\MitoSys2\LSM\gfpSORORINc_Noc\DE_W0012_P0001\DE_2_W0012_P0001_T0001\TR1_W0001_P0011\TR1_2_W0001_P0011_T0001_R1_P2_K1_Ch2-Ch1.zen
2.322001e+01	1.060000e+01	20150709_gfpSORORINcd3_Prometa\MitoSys2\LSM\gfpSORORINc_Noc\DE_W0012_P0001\DE_2_W0012_P0001_T0001\TR1_W0001_P0011\TR1_2_W0001_P0011_T0001_R1_P2_K1_Ch2-Ch1.zen
2.328001e+01	1.123333e+01	20150709_gfpSORORINcd3_Prometa\MitoSys2\LSM\gfpSORORINc_Noc\DE_W0012_P0001\DE_2_W0012_P0001_T0001\TR1_W0001_P0011\TR1_2_W0001_P0011_T0001_R1_P2_K1_Ch2-Ch1.zen
2.334001e+01	1.161666e+01	20150709_gfpSORORINcd3_Prometa\MitoSys2\LSM\gfpSORORINc_Noc\DE_W0012_P0001\DE_2_W0012_P0001_T0001\TR1_W0001_P0011\TR1_2_W0001_P0011_T0001_R1_P2_K1_Ch2-Ch1.zen
2.340001e+01	1.278333e+01	20150709_gfpSORORINcd3_Prometa\MitoSys2\LSM\gfpSORORINc_Noc\DE_W0012_P0001\DE_2_W0012_P0001_T0001\TR1_W0001_P0011\TR1_2_W0001_P0011_T0001_R1_P2_K1_Ch2-Ch1.zen
2.346001e+01	1.256666e+01	20150709_gfpSORORINcd3_Prometa\MitoSys2\LSM\gfpSORORINc_Noc\DE_W0012_P0001\DE_2_W0012_P0001_T0001\TR1_W0001_P0011\TR1_2_W0001_P0011_T0001_R1_P2_K1_Ch2-Ch1.zen
2.352001e+01	1.230000e+01	20150709_gfpSORORINcd3_Prometa\MitoSys2\LSM\gfpSORORINc_Noc\DE_W0012_P0001\DE_2_W0012_P0001_T0001\TR1_W0001_P0011\TR1_2_W0001_P0011_T0001_R1_P2_K1_Ch2-Ch1.zen
2.358001e+01	1.256666e+01	20150709_gfpSORORINcd3_Prometa\MitoSys2\LSM\gfpSORORINc_Noc\DE_W0012_P0001\DE_2_W0012_P0001_T0001\TR1_W0001_P0011\TR1_2_W0001_P0011_T0001_R1_P2_K1_Ch2-Ch1.zen
2.364001e+01	1.211666e+01	20150709_gfpSORORINcd3_Prometa\MitoSys2\LSM\gfpSORORINc_Noc\DE_W0012_P0001\DE_2_W0012_P0001_T0001\TR1_W0001_P0011\TR1_2_W0001_P0011_T0001_R1_P2_K1_Ch2-Ch1.zen
2.370001e+01	1.246666e+01	20150709_gfpSORORINcd3_Prometa\MitoSys2\LSM\gfpSORORINc_Noc\DE_W0012_P0001\DE_2_W0012_P0001_T0001\TR1_W0001_P0011\TR1_2_W0001_P0011_T0001_R1_P2_K1_Ch2-Ch1.zen
2.376001e+01	1.145000e+01	20150709_gfpSORORINcd3_Prometa\MitoSys2\LSM\gfpSORORINc_Noc\DE_W0012_P0001\DE_2_W0012_P0001_T0001\TR1_W0001_P0011\TR1_2_W0001_P0011_T0001_R1_P2_K1_Ch2-Ch1.zen
2.382001e+01	1.090000e+01	20150709_gfpSORORINcd3_Prometa\MitoSys2\LSM\gfpSORORINc_Noc\DE_W0012_P0001\DE_2_W0012_P0001_T0001\TR1_W0001_P0011\TR1_2_W0001_P0011_T0001_R1_P2_K1_Ch2-Ch1.zen
2.388001e+01	1.100000e+01	20150709_gfpSORORINcd3_Prometa\MitoSys2\LSM\gfpSORORINc_Noc\DE_W0012_P0001\DE_2_W0012_P0001_T0001\TR1_W0001_P0011\TR1_2_W0001_P0011_T0001_R1_P2_K1_Ch2-Ch1.zen
2.394001e+01	1.330000e+01	20150709_gfpSORORINcd3_Prometa\MitoSys2\LSM\gfpSORORINc_Noc\DE_W0012_P0001\DE_2_W0012_P0001_T0001\TR1_W0001_P0011\TR1_2_W0001_P0011_T0001_R1_P2_K1_Ch2-Ch1.zen
2.400001e+01	1.205000e+01	20150709_gfpSORORINcd3_Prometa\MitoSys2\LSM\gfpSORORINc_Noc\DE_W0012_P0001\DE_2_W0012_P0001_T0001\TR1_W0001_P0011\TR1_2_W0001_P0011_T0001_R1_P2_K1_Ch2-Ch1.zen
2.406001e+01	1.281666e+01	20150709_gfpSORORINcd3_Prometa\MitoSys2\LSM\gfpSORORINc_Noc\DE_W0012_P0001\DE_2_W0012_P0001_T0001\TR1_W0001_P0011\TR1_2_W0001_P0011_T0001_R1_P2_K1_Ch2-Ch1.zen
2.412001e+01	1.381666e+01	20150709_gfpSORORINcd3_Prometa\MitoSys2\LSM\gfpSORORINc_Noc\DE_W0012_P0001\DE_2_W0012_P0001_T0001\TR1_W0001_P0011\TR1_2_W0001_P0011_T0001_R1_P2_K1_Ch2-Ch1.zen
2.418001e+01	1.253333e+01	20150709_gfpSORORINcd3_Prometa\MitoSys2\LSM\gfpSORORINc_Noc\DE_W0012_P0001\DE_2_W0012_P0001_T0001\TR1_W0001_P0011\TR1_2_W0001_P0011_T0001_R1_P2_K1_Ch2-Ch1.zen
2.424001e+01	1.193333e+01	20150709_gfpSORORINcd3_Prometa\MitoSys2\LSM\gfpSORORINc_Noc\DE_W0012_P0001\DE_2_W0012_P0001_T0001\TR1_W0001_P0011\TR1_2_W0001_P0011_T0001_R1_P2_K1_Ch2-Ch1.zen
2.430001e+01	1.141666e+01	20150709_gfpSORORINcd3_Prometa\MitoSys2\LSM\gfpSORORINc_Noc\DE_W0012_P0001\DE_2_W0012_P0001_T0001\TR1_W0001_P0011\TR1_2_W0001_P0011_T0001_R1_P2_K1_Ch2-Ch1.zen
2.436001e+01	1.150000e+01	20150709_gfpSORORINcd3_Prometa\MitoSys2\LSM\gfpSORORINc_Noc\DE_W0012_P0001\DE_2_W0012_P0001_T0001\TR1_W0001_P0011\TR1_2_W0001_P0011_T0001_R1_P2_K1_Ch2-Ch1.zen
2.442001e+01	1.103333e+01	20150709_gfpSORORINcd3_Prometa\MitoSys2\LSM\gfpSORORINc_Noc\DE_W0012_P0001\DE_2_W0012_P0001_T0001\TR1_W0001_P0011\TR1_2_W0001_P0011_T0001_R1_P2_K1_Ch2-Ch1.zen
2.448001e+01	1.241666e+01	20150709_gfpSORORINcd3_Prometa\MitoSys2\LSM\gfpSORORINc_Noc\DE_W0012_P0001\DE_2_W0012_P0001_T0001\TR1_W0001_P0011\TR1_2_W0001_P0011_T0001_R1_P2_K1_Ch2-Ch1.zen
2.454001e+01	1.106666e+01	20150709_gfpSORORINcd3_Prometa\MitoSys2\LSM\gfpSORORINc_Noc\DE_W0012_P0001\DE_2_W0012_P0001_T0001\TR1_W0001_P0011\TR1_2_W0001_P0011_T0001_R1_P2_K1_Ch2-Ch1.zen
2.460001e+01	1.220000e+01	20150709_gfpSORORINcd3_Prometa\MitoSys2\LSM\gfpSORORINc_Noc\DE_W0012_P0001\DE_2_W0012_P0001_T0001\TR1_W0001_P0011\TR1_2_W0001_P0011_T0001_R1_P2_K1_Ch2-Ch1.zen
2.466001e+01	1.075000e+01	20150709_gfpSORORINcd3_Prometa\MitoSys2\LSM\gfpSORORINc_Noc\DE_W0012_P0001\DE_2_W0012_P0001_T0001\TR1_W0001_P0011\TR1_2_W0001_P0011_T0001_R1_P2_K1_Ch2-Ch1.zen
2.472001e+01	1.090000e+01	20150709_gfpSORORINcd3_Prometa\MitoSys2\LSM\gfpSORORINc_Noc\DE_W0012_P0001\DE_2_W0012_P0001_T0001\TR1_W0001_P0011\TR1_2_W0001_P0011_T0001_R1_P2_K1_Ch2-Ch1.zen
2.478001e+01	1.140000e+01	20150709_gfpSORORINcd3_Prometa\MitoSys2\LSM\gfpSORORINc_Noc\DE_W0012_P0001\DE_2_W0012_P0001_T0001\TR1_W0001_P0011\TR1_2_W0001_P0011_T0001_R1_P2_K1_Ch2-Ch1.zen
2.484001e+01	1.080000e+01	20150709_gfpSORORINcd3_Prometa\MitoSys2\LSM\gfpSORORINc_Noc\DE_W0012_P0001\DE_2_W0012_P0001_T0001\TR1_W0001_P0011\TR1_2_W0001_P0011_T0001_R1_P2_K1_Ch2-Ch1.zen
2.490001e+01	1.133333e+01	20150709_gfpSORORINcd3_Prometa\MitoSys2\LSM\gfpSORORINc_Noc\DE_W0012_P0001\DE_2_W0012_P0001_T0001\TR1_W0001_P0011\TR1_2_W0001_P0011_T0001_R1_P2_K1_Ch2-Ch1.zen
2.496001e+01	1.103333e+01	20150709_gfpSORORINcd3_Prometa\MitoSys2\LSM\gfpSORORINc_Noc\DE_W0012_P0001\DE_2_W0012_P0001_T0001\TR1_W0001_P0011\TR1_2_W0001_P0011_T0001_R1_P2_K1_Ch2-Ch1.zen
2.502001e+01	1.118333e+01	20150709_gfpSORORINcd3_Prometa\MitoSys2\LSM\gfpSORORINc_Noc\DE_W0012_P0001\DE_2_W0012_P0001_T0001\TR1_W0001_P0011\TR1_2_W0001_P0011_T0001_R1_P2_K1_Ch2-Ch1.zen
2.508001e+01	1.135000e+01	20150709_gfpSORORINcd3_Prometa\MitoSys2\LSM\gfpSORORINc_Noc\DE_W0012_P0001\DE_2_W0012_P0001_T0001\TR1_W0001_P0011\TR1_2_W0001_P0011_T0001_R1_P2_K1_Ch2-Ch1.zen
2.514001e+01	1.081666e+01	20150709_gfpSORORINcd3_Prometa\MitoSys2\LSM\gfpSORORINc_Noc\DE_W0012_P0001\DE_2_W0012_P0001_T0001\TR1_W0001_P0011\TR1_2_W0001_P0011_T0001_R1_P2_K1_Ch2-Ch1.zen
2.520001e+01	1.193333e+01	20150709_gfpSORORINcd3_Prometa\MitoSys2\LSM\gfpSORORINc_Noc\DE_W0012_P0001\DE_2_W0012_P0001_T0001\TR1_W0001_P0011\TR1_2_W0001_P0011_T0001_R1_P2_K1_Ch2-Ch1.zen
2.526001e+01	1.066666e+01	20150709_gfpSORORINcd3_Prometa\MitoSys2\LSM\gfpSORORINc_Noc\DE_W0012_P0001\DE_2_W0012_P0001_T0001\TR1_W0001_P0011\TR1_2_W0001_P0011_T0001_R1_P2_K1_Ch2-Ch1.zen
2.532001e+01	1.166666e+01	20150709_gfpSORORINcd3_Prometa\MitoSys2\LSM\gfpSORORINc_Noc\DE_W0012_P0001\DE_2_W0012_P0001_T0001\TR1_W0001_P0011\TR1_2_W0001_P0011_T0001_R1_P2_K1_Ch2-Ch1.zen
2.538001e+01	1.235000e+01	20150709_gfpSORORINcd3_Prometa\MitoSys2\LSM\gfpSORORINc_Noc\DE_W0012_P0001\DE_2_W0012_P0001_T0001\TR1_W0001_P0011\TR1_2_W0001_P0011_T0001_R1_P2_K1_Ch2-Ch1.zen
2.544001e+01	1.150000e+01	20150709_gfpSORORINcd3_Prometa\MitoSys2\LSM\gfpSORORINc_Noc\DE_W0012_P0001\DE_2_W0012_P0001_T0001\TR1_W0001_P0011\TR1_2_W0001_P0011_T0001_R1_P2_K1_Ch2-Ch1.zen
2.550001e+01	1.038333e+01	20150709_gfpSORORINcd3_Prometa\MitoSys2\LSM\gfpSORORINc_Noc\DE_W0012_P0001\DE_2_W0012_P0001_T0001\TR1_W0001_P0011\TR1_2_W0001_P0011_T0001_R1_P2_K1_Ch2-Ch1.zen
2.556001e+01	1.160000e+01	20150709_gfpSORORINcd3_Prometa\MitoSys2\LSM\gfpSORORINc_Noc\DE_W0012_P0001\DE_2_W0012_P0001_T0001\TR1_W0001_P0011\TR1_2_W0001_P0011_T0001_R1_P2_K1_Ch2-Ch1.zen
2.562001e+01	1.003333e+01	20150709_gfpSORORINcd3_Prometa\MitoSys2\LSM\gfpSORORINc_Noc\DE_W0012_P0001\DE_2_W0012_P0001_T0001\TR1_W0001_P0011\TR1_2_W0001_P0011_T0001_R1_P2_K1_Ch2-Ch1.zen
2.568001e+01	1.081666e+01	20150709_gfpSORORINcd3_Prometa\MitoSys2\LSM\gfpSORORINc_Noc\DE_W0012_P0001\DE_2_W0012_P0001_T0001\TR1_W0001_P0011\TR1_2_W0001_P0011_T0001_R1_P2_K1_Ch2-Ch1.zen
2.574001e+01	1.171666e+01	20150709_gfpSORORINcd3_Prometa\MitoSys2\LSM\gfpSORORINc_Noc\DE_W0012_P0001\DE_2_W0012_P0001_T0001\TR1_W0001_P0011\TR1_2_W0001_P0011_T0001_R1_P2_K1_Ch2-Ch1.zen
2.580001e+01	1.035000e+01	20150709_gfpSORORINcd3_Prometa\MitoSys2\LSM\gfpSORORINc_Noc\DE_W0012_P0001\DE_2_W0012_P0001_T0001\TR1_W0001_P0011\TR1_2_W0001_P0011_T0001_R1_P2_K1_Ch2-Ch1.zen
2.586001e+01	1.060000e+01	20150709_gfpSORORINcd3_Prometa\MitoSys2\LSM\gfpSORORINc_Noc\DE_W0012_P0001\DE_2_W0012_P0001_T0001\TR1_W0001_P0011\TR1_2_W0001_P0011_T0001_R1_P2_K1_Ch2-Ch1.zen
2.592001e+01	1.093333e+01	20150709_gfpSORORINcd3_Prometa\MitoSys2\LSM\gfpSORORINc_Noc\DE_W0012_P0001\DE_2_W0012_P0001_T0001\TR1_W0001_P0011\TR1_2_W0001_P0011_T0001_R1_P2_K1_Ch2-Ch1.zen
2.598001e+01	1.160000e+01	20150709_gfpSORORINcd3_Prometa\MitoSys2\LSM\gfpSORORINc_Noc\DE_W0012_P0001\DE_2_W0012_P0001_T0001\TR1_W0001_P0011\TR1_2_W0001_P0011_T0001_R1_P2_K1_Ch2-Ch1.zen
2.604001e+01	1.281666e+01	20150709_gfpSORORINcd3_Prometa\MitoSys2\LSM\gfpSORORINc_Noc\DE_W0012_P0001\DE_2_W0012_P0001_T0001\TR1_W0001_P0011\TR1_2_W0001_P0011_T0001_R1_P2_K1_Ch2-Ch1.zen
2.610001e+01	1.221666e+01	20150709_gfpSORORINcd3_Prometa\MitoSys2\LSM\gfpSORORINc_Noc\DE_W0012_P0001\DE_2_W0012_P0001_T0001\TR1_W0001_P0011\TR1_2_W0001_P0011_T0001_R1_P2_K1_Ch2-Ch1.zen
2.616001e+01	1.211666e+01	20150709_gfpSORORINcd3_Prometa\MitoSys2\LSM\gfpSORORINc_Noc\DE_W0012_P0001\DE_2_W0012_P0001_T0001\TR1_W0001_P0011\TR1_2_W0001_P0011_T0001_R1_P2_K1_Ch2-Ch1.zen
2.622001e+01	1.048333e+01	20150709_gfpSORORINcd3_Prometa\MitoSys2\LSM\gfpSORORINc_Noc\DE_W0012_P0001\DE_2_W0012_P0001_T0001\TR1_W0001_P0011\TR1_2_W0001_P0011_T0001_R1_P2_K1_Ch2-Ch1.zen
2.628001e+01	1.066666e+01	20150709_gfpSORORINcd3_Prometa\MitoSys2\LSM\gfpSORORINc_Noc\DE_W0012_P0001\DE_2_W0012_P0001_T0001\TR1_W0001_P0011\TR1_2_W0001_P0011_T0001_R1_P2_K1_Ch2-Ch1.zen
2.634001e+01	1.008333e+01	20150709_gfpSORORINcd3_Prometa\MitoSys2\LSM\gfpSORORINc_Noc\DE_W0012_P0001\DE_2_W0012_P0001_T0001\TR1_W0001_P0011\TR1_2_W0001_P0011_T0001_R1_P2_K1_Ch2-Ch1.zen
2.640001e+01	1.113333e+01	20150709_gfpSORORINcd3_Prometa\MitoSys2\LSM\gfpSORORINc_Noc\DE_W0012_P0001\DE_2_W0012_P0001_T0001\TR1_W0001_P0011\TR1_2_W0001_P0011_T0001_R1_P2_K1_Ch2-Ch1.zen
2.646001e+01	1.163333e+01	20150709_gfpSORORINcd3_Prometa\MitoSys2\LSM\gfpSORORINc_Noc\DE_W0012_P0001\DE_2_W0012_P0001_T0001\TR1_W0001_P0011\TR1_2_W0001_P0011_T0001_R1_P2_K1_Ch2-Ch1.zen
2.652001e+01	1.136666e+01	20150709_gfpSORORINcd3_Prometa\MitoSys2\LSM\gfpSORORINc_Noc\DE_W0012_P0001\DE_2_W0012_P0001_T0001\TR1_W0001_P0011\TR1_2_W0001_P0011_T0001_R1_P2_K1_Ch2-Ch1.zen
2.658001e+01	1.241666e+01	20150709_gfpSORORINcd3_Prometa\MitoSys2\LSM\gfpSORORINc_Noc\DE_W0012_P0001\DE_2_W0012_P0001_T0001\TR1_W0001_P0011\TR1_2_W0001_P0011_T0001_R1_P2_K1_Ch2-Ch1.zen
2.664001e+01	1.125000e+01	20150709_gfpSORORINcd3_Prometa\MitoSys2\LSM\gfpSORORINc_Noc\DE_W0012_P0001\DE_2_W0012_P0001_T0001\TR1_W0001_P0011\TR1_2_W0001_P0011_T0001_R1_P2_K1_Ch2-Ch1.zen
2.670001e+01	1.110000e+01	20150709_gfpSORORINcd3_Prometa\MitoSys2\LSM\gfpSORORINc_Noc\DE_W0012_P0001\DE_2_W0012_P0001_T0001\TR1_W0001_P0011\TR1_2_W0001_P0011_T0001_R1_P2_K1_Ch2-Ch1.zen
2.676001e+01	1.271666e+01	20150709_gfpSORORINcd3_Prometa\MitoSys2\LSM\gfpSORORINc_Noc\DE_W0012_P0001\DE_2_W0012_P0001_T0001\TR1_W0001_P0011\TR1_2_W0001_P0011_T0001_R1_P2_K1_Ch2-Ch1.zen
2.682001e+01	1.168333e+01	20150709_gfpSORORINcd3_Prometa\MitoSys2\LSM\gfpSORORINc_Noc\DE_W0012_P0001\DE_2_W0012_P0001_T0001\TR1_W0001_P0011\TR1_2_W0001_P0011_T0001_R1_P2_K1_Ch2-Ch1.zen
2.688001e+01	1.091666e+01	20150709_gfpSORORINcd3_Prometa\MitoSys2\LSM\gfpSORORINc_Noc\DE_W0012_P0001\DE_2_W0012_P0001_T0001\TR1_W0001_P0011\TR1_2_W0001_P0011_T0001_R1_P2_K1_Ch2-Ch1.zen
2.694001e+01	1.120000e+01	20150709_gfpSORORINcd3_Prometa\MitoSys2\LSM\gfpSORORINc_Noc\DE_W0012_P0001\DE_2_W0012_P0001_T0001\TR1_W0001_P0011\TR1_2_W0001_P0011_T0001_R1_P2_K1_Ch2-Ch1.zen
2.700001e+01	1.105000e+01	20150709_gfpSORORINcd3_Prometa\MitoSys2\LSM\gfpSORORINc_Noc\DE_W0012_P0001\DE_2_W0012_P0001_T0001\TR1_W0001_P0011\TR1_2_W0001_P0011_T0001_R1_P2_K1_Ch2-Ch1.zen
2.706001e+01	9.516660e+00	20150709_gfpSORORINcd3_Prometa\MitoSys2\LSM\gfpSORORINc_Noc\DE_W0012_P0001\DE_2_W0012_P0001_T0001\TR1_W0001_P0011\TR1_2_W0001_P0011_T0001_R1_P2_K1_Ch2-Ch1.zen
2.712001e+01	1.043333e+01	20150709_gfpSORORINcd3_Prometa\MitoSys2\LSM\gfpSORORINc_Noc\DE_W0012_P0001\DE_2_W0012_P0001_T0001\TR1_W0001_P0011\TR1_2_W0001_P0011_T0001_R1_P2_K1_Ch2-Ch1.zen
2.718001e+01	1.090000e+01	20150709_gfpSORORINcd3_Prometa\MitoSys2\LSM\gfpSORORINc_Noc\DE_W0012_P0001\DE_2_W0012_P0001_T0001\TR1_W0001_P0011\TR1_2_W0001_P0011_T0001_R1_P2_K1_Ch2-Ch1.zen
2.724001e+01	1.076666e+01	20150709_gfpSORORINcd3_Prometa\MitoSys2\LSM\gfpSORORINc_Noc\DE_W0012_P0001\DE_2_W0012_P0001_T0001\TR1_W0001_P0011\TR1_2_W0001_P0011_T0001_R1_P2_K1_Ch2-Ch1.zen
2.730001e+01	9.566660e+00	20150709_gfpSORORINcd3_Prometa\MitoSys2\LSM\gfpSORORINc_Noc\DE_W0012_P0001\DE_2_W0012_P0001_T0001\TR1_W0001_P0011\TR1_2_W0001_P0011_T0001_R1_P2_K1_Ch2-Ch1.zen
2.736001e+01	9.883330e+00	20150709_gfpSORORINcd3_Prometa\MitoSys2\LSM\gfpSORORINc_Noc\DE_W0012_P0001\DE_2_W0012_P0001_T0001\TR1_W0001_P0011\TR1_2_W0001_P0011_T0001_R1_P2_K1_Ch2-Ch1.zen
2.742001e+01	1.023333e+01	20150709_gfpSORORINcd3_Prometa\MitoSys2\LSM\gfpSORORINc_Noc\DE_W0012_P0001\DE_2_W0012_P0001_T0001\TR1_W0001_P0011\TR1_2_W0001_P0011_T0001_R1_P2_K1_Ch2-Ch1.zen
2.748001e+01	1.053333e+01	20150709_gfpSORORINcd3_Prometa\MitoSys2\LSM\gfpSORORINc_Noc\DE_W0012_P0001\DE_2_W0012_P0001_T0001\TR1_W0001_P0011\TR1_2_W0001_P0011_T0001_R1_P2_K1_Ch2-Ch1.zen
2.754001e+01	1.043333e+01	20150709_gfpSORORINcd3_Prometa\MitoSys2\LSM\gfpSORORINc_Noc\DE_W0012_P0001\DE_2_W0012_P0001_T0001\TR1_W0001_P0011\TR1_2_W0001_P0011_T0001_R1_P2_K1_Ch2-Ch1.zen
2.760001e+01	1.078333e+01	20150709_gfpSORORINcd3_Prometa\MitoSys2\LSM\gfpSORORINc_Noc\DE_W0012_P0001\DE_2_W0012_P0001_T0001\TR1_W0001_P0011\TR1_2_W0001_P0011_T0001_R1_P2_K1_Ch2-Ch1.zen
2.766001e+01	1.071666e+01	20150709_gfpSORORINcd3_Prometa\MitoSys2\LSM\gfpSORORINc_Noc\DE_W0012_P0001\DE_2_W0012_P0001_T0001\TR1_W0001_P0011\TR1_2_W0001_P0011_T0001_R1_P2_K1_Ch2-Ch1.zen
2.772001e+01	1.128333e+01	20150709_gfpSORORINcd3_Prometa\MitoSys2\LSM\gfpSORORINc_Noc\DE_W0012_P0001\DE_2_W0012_P0001_T0001\TR1_W0001_P0011\TR1_2_W0001_P0011_T0001_R1_P2_K1_Ch2-Ch1.zen
2.778001e+01	1.105000e+01	20150709_gfpSORORINcd3_Prometa\MitoSys2\LSM\gfpSORORINc_Noc\DE_W0012_P0001\DE_2_W0012_P0001_T0001\TR1_W0001_P0011\TR1_2_W0001_P0011_T0001_R1_P2_K1_Ch2-Ch1.zen
2.784001e+01	1.081666e+01	20150709_gfpSORORINcd3_Prometa\MitoSys2\LSM\gfpSORORINc_Noc\DE_W0012_P0001\DE_2_W0012_P0001_T0001\TR1_W0001_P0011\TR1_2_W0001_P0011_T0001_R1_P2_K1_Ch2-Ch1.zen
2.790001e+01	1.116666e+01	20150709_gfpSORORINcd3_Prometa\MitoSys2\LSM\gfpSORORINc_Noc\DE_W0012_P0001\DE_2_W0012_P0001_T0001\TR1_W0001_P0011\TR1_2_W0001_P0011_T0001_R1_P2_K1_Ch2-Ch1.zen
2.796001e+01	1.001666e+01	20150709_gfpSORORINcd3_Prometa\MitoSys2\LSM\gfpSORORINc_Noc\DE_W0012_P0001\DE_2_W0012_P0001_T0001\TR1_W0001_P0011\TR1_2_W0001_P0011_T0001_R1_P2_K1_Ch2-Ch1.zen
2.802001e+01	1.028333e+01	20150709_gfpSORORINcd3_Prometa\MitoSys2\LSM\gfpSORORINc_Noc\DE_W0012_P0001\DE_2_W0012_P0001_T0001\TR1_W0001_P0011\TR1_2_W0001_P0011_T0001_R1_P2_K1_Ch2-Ch1.zen
2.808001e+01	9.683330e+00	20150709_gfpSORORINcd3_Prometa\MitoSys2\LSM\gfpSORORINc_Noc\DE_W0012_P0001\DE_2_W0012_P0001_T0001\TR1_W0001_P0011\TR1_2_W0001_P0011_T0001_R1_P2_K1_Ch2-Ch1.zen
2.814001e+01	9.233330e+00	20150709_gfpSORORINcd3_Prometa\MitoSys2\LSM\gfpSORORINc_Noc\DE_W0012_P0001\DE_2_W0012_P0001_T0001\TR1_W0001_P0011\TR1_2_W0001_P0011_T0001_R1_P2_K1_Ch2-Ch1.zen
2.820001e+01	1.058333e+01	20150709_gfpSORORINcd3_Prometa\MitoSys2\LSM\gfpSORORINc_Noc\DE_W0012_P0001\DE_2_W0012_P0001_T0001\TR1_W0001_P0011\TR1_2_W0001_P0011_T0001_R1_P2_K1_Ch2-Ch1.zen
2.826001e+01	1.015000e+01	20150709_gfpSORORINcd3_Prometa\MitoSys2\LSM\gfpSORORINc_Noc\DE_W0012_P0001\DE_2_W0012_P0001_T0001\TR1_W0001_P0011\TR1_2_W0001_P0011_T0001_R1_P2_K1_Ch2-Ch1.zen
2.832001e+01	1.030000e+01	20150709_gfpSORORINcd3_Prometa\MitoSys2\LSM\gfpSORORINc_Noc\DE_W0012_P0001\DE_2_W0012_P0001_T0001\TR1_W0001_P0011\TR1_2_W0001_P0011_T0001_R1_P2_K1_Ch2-Ch1.zen
2.838001e+01	1.021666e+01	20150709_gfpSORORINcd3_Prometa\MitoSys2\LSM\gfpSORORINc_Noc\DE_W0012_P0001\DE_2_W0012_P0001_T0001\TR1_W0001_P0011\TR1_2_W0001_P0011_T0001_R1_P2_K1_Ch2-Ch1.zen
2.844001e+01	1.108333e+01	20150709_gfpSORORINcd3_Prometa\MitoSys2\LSM\gfpSORORINc_Noc\DE_W0012_P0001\DE_2_W0012_P0001_T0001\TR1_W0001_P0011\TR1_2_W0001_P0011_T0001_R1_P2_K1_Ch2-Ch1.zen
2.850001e+01	1.180000e+01	20150709_gfpSORORINcd3_Prometa\MitoSys2\LSM\gfpSORORINc_Noc\DE_W0012_P0001\DE_2_W0012_P0001_T0001\TR1_W0001_P0011\TR1_2_W0001_P0011_T0001_R1_P2_K1_Ch2-Ch1.zen
2.856001e+01	1.143333e+01	20150709_gfpSORORINcd3_Prometa\MitoSys2\LSM\gfpSORORINc_Noc\DE_W0012_P0001\DE_2_W0012_P0001_T0001\TR1_W0001_P0011\TR1_2_W0001_P0011_T0001_R1_P2_K1_Ch2-Ch1.zen
2.862001e+01	1.043333e+01	20150709_gfpSORORINcd3_Prometa\MitoSys2\LSM\gfpSORORINc_Noc\DE_W0012_P0001\DE_2_W0012_P0001_T0001\TR1_W0001_P0011\TR1_2_W0001_P0011_T0001_R1_P2_K1_Ch2-Ch1.zen
2.868001e+01	9.933330e+00	20150709_gfpSORORINcd3_Prometa\MitoSys2\LSM\gfpSORORINc_Noc\DE_W0012_P0001\DE_2_W0012_P0001_T0001\TR1_W0001_P0011\TR1_2_W0001_P0011_T0001_R1_P2_K1_Ch2-Ch1.zen
2.874001e+01	1.108333e+01	20150709_gfpSORORINcd3_Prometa\MitoSys2\LSM\gfpSORORINc_Noc\DE_W0012_P0001\DE_2_W0012_P0001_T0001\TR1_W0001_P0011\TR1_2_W0001_P0011_T0001_R1_P2_K1_Ch2-Ch1.zen
2.880001e+01	1.111666e+01	20150709_gfpSORORINcd3_Prometa\MitoSys2\LSM\gfpSORORINc_Noc\DE_W0012_P0001\DE_2_W0012_P0001_T0001\TR1_W0001_P0011\TR1_2_W0001_P0011_T0001_R1_P2_K1_Ch2-Ch1.zen
2.886001e+01	9.716660e+00	20150709_gfpSORORINcd3_Prometa\MitoSys2\LSM\gfpSORORINc_Noc\DE_W0012_P0001\DE_2_W0012_P0001_T0001\TR1_W0001_P0011\TR1_2_W0001_P0011_T0001_R1_P2_K1_Ch2-Ch1.zen
2.892001e+01	9.366660e+00	20150709_gfpSORORINcd3_Prometa\MitoSys2\LSM\gfpSORORINc_Noc\DE_W0012_P0001\DE_2_W0012_P0001_T0001\TR1_W0001_P0011\TR1_2_W0001_P0011_T0001_R1_P2_K1_Ch2-Ch1.zen
2.898001e+01	9.133330e+00	20150709_gfpSORORINcd3_Prometa\MitoSys2\LSM\gfpSORORINc_Noc\DE_W0012_P0001\DE_2_W0012_P0001_T0001\TR1_W0001_P0011\TR1_2_W0001_P0011_T0001_R1_P2_K1_Ch2-Ch1.zen
2.904001e+01	1.040000e+01	20150709_gfpSORORINcd3_Prometa\MitoSys2\LSM\gfpSORORINc_Noc\DE_W0012_P0001\DE_2_W0012_P0001_T0001\TR1_W0001_P0011\TR1_2_W0001_P0011_T0001_R1_P2_K1_Ch2-Ch1.zen
2.910001e+01	1.120000e+01	20150709_gfpSORORINcd3_Prometa\MitoSys2\LSM\gfpSORORINc_Noc\DE_W0012_P0001\DE_2_W0012_P0001_T0001\TR1_W0001_P0011\TR1_2_W0001_P0011_T0001_R1_P2_K1_Ch2-Ch1.zen
2.916001e+01	1.275000e+01	20150709_gfpSORORINcd3_Prometa\MitoSys2\LSM\gfpSORORINc_Noc\DE_W0012_P0001\DE_2_W0012_P0001_T0001\TR1_W0001_P0011\TR1_2_W0001_P0011_T0001_R1_P2_K1_Ch2-Ch1.zen
2.922001e+01	1.076666e+01	20150709_gfpSORORINcd3_Prometa\MitoSys2\LSM\gfpSORORINc_Noc\DE_W0012_P0001\DE_2_W0012_P0001_T0001\TR1_W0001_P0011\TR1_2_W0001_P0011_T0001_R1_P2_K1_Ch2-Ch1.zen
2.928001e+01	1.055000e+01	20150709_gfpSORORINcd3_Prometa\MitoSys2\LSM\gfpSORORINc_Noc\DE_W0012_P0001\DE_2_W0012_P0001_T0001\TR1_W0001_P0011\TR1_2_W0001_P0011_T0001_R1_P2_K1_Ch2-Ch1.zen
2.934001e+01	1.120000e+01	20150709_gfpSORORINcd3_Prometa\MitoSys2\LSM\gfpSORORINc_Noc\DE_W0012_P0001\DE_2_W0012_P0001_T0001\TR1_W0001_P0011\TR1_2_W0001_P0011_T0001_R1_P2_K1_Ch2-Ch1.zen
2.940001e+01	1.053333e+01	20150709_gfpSORORINcd3_Prometa\MitoSys2\LSM\gfpSORORINc_Noc\DE_W0012_P0001\DE_2_W0012_P0001_T0001\TR1_W0001_P0011\TR1_2_W0001_P0011_T0001_R1_P2_K1_Ch2-Ch1.zen
2.946001e+01	1.128333e+01	20150709_gfpSORORINcd3_Prometa\MitoSys2\LSM\gfpSORORINc_Noc\DE_W0012_P0001\DE_2_W0012_P0001_T0001\TR1_W0001_P0011\TR1_2_W0001_P0011_T0001_R1_P2_K1_Ch2-Ch1.zen
2.952001e+01	1.196666e+01	20150709_gfpSORORINcd3_Prometa\MitoSys2\LSM\gfpSORORINc_Noc\DE_W0012_P0001\DE_2_W0012_P0001_T0001\TR1_W0001_P0011\TR1_2_W0001_P0011_T0001_R1_P2_K1_Ch2-Ch1.zen
2.958001e+01	1.051666e+01	20150709_gfpSORORINcd3_Prometa\MitoSys2\LSM\gfpSORORINc_Noc\DE_W0012_P0001\DE_2_W0012_P0001_T0001\TR1_W0001_P0011\TR1_2_W0001_P0011_T0001_R1_P2_K1_Ch2-Ch1.zen
2.964001e+01	1.151666e+01	20150709_gfpSORORINcd3_Prometa\MitoSys2\LSM\gfpSORORINc_Noc\DE_W0012_P0001\DE_2_W0012_P0001_T0001\TR1_W0001_P0011\TR1_2_W0001_P0011_T0001_R1_P2_K1_Ch2-Ch1.zen
2.970001e+01	1.030000e+01	20150709_gfpSORORINcd3_Prometa\MitoSys2\LSM\gfpSORORINc_Noc\DE_W0012_P0001\DE_2_W0012_P0001_T0001\TR1_W0001_P0011\TR1_2_W0001_P0011_T0001_R1_P2_K1_Ch2-Ch1.zen
2.976001e+01	1.116666e+01	20150709_gfpSORORINcd3_Prometa\MitoSys2\LSM\gfpSORORINc_Noc\DE_W0012_P0001\DE_2_W0012_P0001_T0001\TR1_W0001_P0011\TR1_2_W0001_P0011_T0001_R1_P2_K1_Ch2-Ch1.zen
2.982001e+01	1.050000e+01	20150709_gfpSORORINcd3_Prometa\MitoSys2\LSM\gfpSORORINc_Noc\DE_W0012_P0001\DE_2_W0012_P0001_T0001\TR1_W0001_P0011\TR1_2_W0001_P0011_T0001_R1_P2_K1_Ch2-Ch1.zen
2.988001e+01	1.156666e+01	20150709_gfpSORORINcd3_Prometa\MitoSys2\LSM\gfpSORORINc_Noc\DE_W0012_P0001\DE_2_W0012_P0001_T0001\TR1_W0001_P0011\TR1_2_W0001_P0011_T0001_R1_P2_K1_Ch2-Ch1.zen
2.994001e+01	9.466660e+00	20150709_gfpSORORINcd3_Prometa\MitoSys2\LSM\gfpSORORINc_Noc\DE_W0012_P0001\DE_2_W0012_P0001_T0001\TR1_W0001_P0011\TR1_2_W0001_P0011_T0001_R1_P2_K1_Ch2-Ch1.zen
0	8.133330e+00	20150709_gfpSORORINcd3_Prometa\MitoSys2\LSM\gfpSORORINc_Noc\DE_W0012_P0001\DE_2_W0012_P0001_T0001\TR1_W0001_P0011\TR1_2_W0001_P0011_T0001_R1_P5_K1_Ch2-Ch1.zen
6.000000e-02	8.900000e+00	20150709_gfpSORORINcd3_Prometa\MitoSys2\LSM\gfpSORORINc_Noc\DE_W0012_P0001\DE_2_W0012_P0001_T0001\TR1_W0001_P0011\TR1_2_W0001_P0011_T0001_R1_P5_K1_Ch2-Ch1.zen
1.200000e-01	8.916670e+00	20150709_gfpSORORINcd3_Prometa\MitoSys2\LSM\gfpSORORINc_Noc\DE_W0012_P0001\DE_2_W0012_P0001_T0001\TR1_W0001_P0011\TR1_2_W0001_P0011_T0001_R1_P5_K1_Ch2-Ch1.zen
1.800000e-01	9.550000e+00	20150709_gfpSORORINcd3_Prometa\MitoSys2\LSM\gfpSORORINc_Noc\DE_W0012_P0001\DE_2_W0012_P0001_T0001\TR1_W0001_P0011\TR1_2_W0001_P0011_T0001_R1_P5_K1_Ch2-Ch1.zen
2.400000e-01	1.075000e+01	20150709_gfpSORORINcd3_Prometa\MitoSys2\LSM\gfpSORORINc_Noc\DE_W0012_P0001\DE_2_W0012_P0001_T0001\TR1_W0001_P0011\TR1_2_W0001_P0011_T0001_R1_P5_K1_Ch2-Ch1.zen
3.000000e-01	9.950000e+00	20150709_gfpSORORINcd3_Prometa\MitoSys2\LSM\gfpSORORINc_Noc\DE_W0012_P0001\DE_2_W0012_P0001_T0001\TR1_W0001_P0011\TR1_2_W0001_P0011_T0001_R1_P5_K1_Ch2-Ch1.zen
3.600000e-01	8.316660e+00	20150709_gfpSORORINcd3_Prometa\MitoSys2\LSM\gfpSORORINc_Noc\DE_W0012_P0001\DE_2_W0012_P0001_T0001\TR1_W0001_P0011\TR1_2_W0001_P0011_T0001_R1_P5_K1_Ch2-Ch1.zen
4.200000e-01	9.483330e+00	20150709_gfpSORORINcd3_Prometa\MitoSys2\LSM\gfpSORORINc_Noc\DE_W0012_P0001\DE_2_W0012_P0001_T0001\TR1_W0001_P0011\TR1_2_W0001_P0011_T0001_R1_P5_K1_Ch2-Ch1.zen
4.800000e-01	1.088333e+01	20150709_gfpSORORINcd3_Prometa\MitoSys2\LSM\gfpSORORINc_Noc\DE_W0012_P0001\DE_2_W0012_P0001_T0001\TR1_W0001_P0011\TR1_2_W0001_P0011_T0001_R1_P5_K1_Ch2-Ch1.zen
5.400000e-01	1.146666e+01	20150709_gfpSORORINcd3_Prometa\MitoSys2\LSM\gfpSORORINc_Noc\DE_W0012_P0001\DE_2_W0012_P0001_T0001\TR1_W0001_P0011\TR1_2_W0001_P0011_T0001_R1_P5_K1_Ch2-Ch1.zen
6.000000e-01	9.716660e+00	20150709_gfpSORORINcd3_Prometa\MitoSys2\LSM\gfpSORORINc_Noc\DE_W0012_P0001\DE_2_W0012_P0001_T0001\TR1_W0001_P0011\TR1_2_W0001_P0011_T0001_R1_P5_K1_Ch2-Ch1.zen
6.600000e-01	1.036666e+01	20150709_gfpSORORINcd3_Prometa\MitoSys2\LSM\gfpSORORINc_Noc\DE_W0012_P0001\DE_2_W0012_P0001_T0001\TR1_W0001_P0011\TR1_2_W0001_P0011_T0001_R1_P5_K1_Ch2-Ch1.zen
7.200000e-01	9.250000e+00	20150709_gfpSORORINcd3_Prometa\MitoSys2\LSM\gfpSORORINc_Noc\DE_W0012_P0001\DE_2_W0012_P0001_T0001\TR1_W0001_P0011\TR1_2_W0001_P0011_T0001_R1_P5_K1_Ch2-Ch1.zen
7.800000e-01	1.040000e+01	20150709_gfpSORORINcd3_Prometa\MitoSys2\LSM\gfpSORORINc_Noc\DE_W0012_P0001\DE_2_W0012_P0001_T0001\TR1_W0001_P0011\TR1_2_W0001_P0011_T0001_R1_P5_K1_Ch2-Ch1.zen
8.400000e-01	1.100000e+01	20150709_gfpSORORINcd3_Prometa\MitoSys2\LSM\gfpSORORINc_Noc\DE_W0012_P0001\DE_2_W0012_P0001_T0001\TR1_W0001_P0011\TR1_2_W0001_P0011_T0001_R1_P5_K1_Ch2-Ch1.zen
9.000000e-01	1.020000e+01	20150709_gfpSORORINcd3_Prometa\MitoSys2\LSM\gfpSORORINc_Noc\DE_W0012_P0001\DE_2_W0012_P0001_T0001\TR1_W0001_P0011\TR1_2_W0001_P0011_T0001_R1_P5_K1_Ch2-Ch1.zen
9.600000e-01	9.616660e+00	20150709_gfpSORORINcd3_Prometa\MitoSys2\LSM\gfpSORORINc_Noc\DE_W0012_P0001\DE_2_W0012_P0001_T0001\TR1_W0001_P0011\TR1_2_W0001_P0011_T0001_R1_P5_K1_Ch2-Ch1.zen
1.020000e+00	1.151666e+01	20150709_gfpSORORINcd3_Prometa\MitoSys2\LSM\gfpSORORINc_Noc\DE_W0012_P0001\DE_2_W0012_P0001_T0001\TR1_W0001_P0011\TR1_2_W0001_P0011_T0001_R1_P5_K1_Ch2-Ch1.zen
1.080000e+00	1.156666e+01	20150709_gfpSORORINcd3_Prometa\MitoSys2\LSM\gfpSORORINc_Noc\DE_W0012_P0001\DE_2_W0012_P0001_T0001\TR1_W0001_P0011\TR1_2_W0001_P0011_T0001_R1_P5_K1_Ch2-Ch1.zen
1.140000e+00	1.190000e+01	20150709_gfpSORORINcd3_Prometa\MitoSys2\LSM\gfpSORORINc_Noc\DE_W0012_P0001\DE_2_W0012_P0001_T0001\TR1_W0001_P0011\TR1_2_W0001_P0011_T0001_R1_P5_K1_Ch2-Ch1.zen
1.200000e+00	1.256666e+01	20150709_gfpSORORINcd3_Prometa\MitoSys2\LSM\gfpSORORINc_Noc\DE_W0012_P0001\DE_2_W0012_P0001_T0001\TR1_W0001_P0011\TR1_2_W0001_P0011_T0001_R1_P5_K1_Ch2-Ch1.zen
1.260000e+00	1.051666e+01	20150709_gfpSORORINcd3_Prometa\MitoSys2\LSM\gfpSORORINc_Noc\DE_W0012_P0001\DE_2_W0012_P0001_T0001\TR1_W0001_P0011\TR1_2_W0001_P0011_T0001_R1_P5_K1_Ch2-Ch1.zen
1.320000e+00	1.010000e+01	20150709_gfpSORORINcd3_Prometa\MitoSys2\LSM\gfpSORORINc_Noc\DE_W0012_P0001\DE_2_W0012_P0001_T0001\TR1_W0001_P0011\TR1_2_W0001_P0011_T0001_R1_P5_K1_Ch2-Ch1.zen
1.380000e+00	1.058333e+01	20150709_gfpSORORINcd3_Prometa\MitoSys2\LSM\gfpSORORINc_Noc\DE_W0012_P0001\DE_2_W0012_P0001_T0001\TR1_W0001_P0011\TR1_2_W0001_P0011_T0001_R1_P5_K1_Ch2-Ch1.zen
1.440000e+00	1.008333e+01	20150709_gfpSORORINcd3_Prometa\MitoSys2\LSM\gfpSORORINc_Noc\DE_W0012_P0001\DE_2_W0012_P0001_T0001\TR1_W0001_P0011\TR1_2_W0001_P0011_T0001_R1_P5_K1_Ch2-Ch1.zen
1.500000e+00	1.311666e+01	20150709_gfpSORORINcd3_Prometa\MitoSys2\LSM\gfpSORORINc_Noc\DE_W0012_P0001\DE_2_W0012_P0001_T0001\TR1_W0001_P0011\TR1_2_W0001_P0011_T0001_R1_P5_K1_Ch2-Ch1.zen
1.560000e+00	1.145000e+01	20150709_gfpSORORINcd3_Prometa\MitoSys2\LSM\gfpSORORINc_Noc\DE_W0012_P0001\DE_2_W0012_P0001_T0001\TR1_W0001_P0011\TR1_2_W0001_P0011_T0001_R1_P5_K1_Ch2-Ch1.zen
1.620000e+00	1.096666e+01	20150709_gfpSORORINcd3_Prometa\MitoSys2\LSM\gfpSORORINc_Noc\DE_W0012_P0001\DE_2_W0012_P0001_T0001\TR1_W0001_P0011\TR1_2_W0001_P0011_T0001_R1_P5_K1_Ch2-Ch1.zen
1.680000e+00	1.420000e+01	20150709_gfpSORORINcd3_Prometa\MitoSys2\LSM\gfpSORORINc_Noc\DE_W0012_P0001\DE_2_W0012_P0001_T0001\TR1_W0001_P0011\TR1_2_W0001_P0011_T0001_R1_P5_K1_Ch2-Ch1.zen
1.740000e+00	1.366666e+01	20150709_gfpSORORINcd3_Prometa\MitoSys2\LSM\gfpSORORINc_Noc\DE_W0012_P0001\DE_2_W0012_P0001_T0001\TR1_W0001_P0011\TR1_2_W0001_P0011_T0001_R1_P5_K1_Ch2-Ch1.zen
1.800000e+00	1.241666e+01	20150709_gfpSORORINcd3_Prometa\MitoSys2\LSM\gfpSORORINc_Noc\DE_W0012_P0001\DE_2_W0012_P0001_T0001\TR1_W0001_P0011\TR1_2_W0001_P0011_T0001_R1_P5_K1_Ch2-Ch1.zen
1.860000e+00	1.238333e+01	20150709_gfpSORORINcd3_Prometa\MitoSys2\LSM\gfpSORORINc_Noc\DE_W0012_P0001\DE_2_W0012_P0001_T0001\TR1_W0001_P0011\TR1_2_W0001_P0011_T0001_R1_P5_K1_Ch2-Ch1.zen
1.920000e+00	1.180000e+01	20150709_gfpSORORINcd3_Prometa\MitoSys2\LSM\gfpSORORINc_Noc\DE_W0012_P0001\DE_2_W0012_P0001_T0001\TR1_W0001_P0011\TR1_2_W0001_P0011_T0001_R1_P5_K1_Ch2-Ch1.zen
1.980000e+00	1.185000e+01	20150709_gfpSORORINcd3_Prometa\MitoSys2\LSM\gfpSORORINc_Noc\DE_W0012_P0001\DE_2_W0012_P0001_T0001\TR1_W0001_P0011\TR1_2_W0001_P0011_T0001_R1_P5_K1_Ch2-Ch1.zen
2.040000e+00	9.850000e+00	20150709_gfpSORORINcd3_Prometa\MitoSys2\LSM\gfpSORORINc_Noc\DE_W0012_P0001\DE_2_W0012_P0001_T0001\TR1_W0001_P0011\TR1_2_W0001_P0011_T0001_R1_P5_K1_Ch2-Ch1.zen
2.100000e+00	1.081666e+01	20150709_gfpSORORINcd3_Prometa\MitoSys2\LSM\gfpSORORINc_Noc\DE_W0012_P0001\DE_2_W0012_P0001_T0001\TR1_W0001_P0011\TR1_2_W0001_P0011_T0001_R1_P5_K1_Ch2-Ch1.zen
2.160000e+00	1.143333e+01	20150709_gfpSORORINcd3_Prometa\MitoSys2\LSM\gfpSORORINc_Noc\DE_W0012_P0001\DE_2_W0012_P0001_T0001\TR1_W0001_P0011\TR1_2_W0001_P0011_T0001_R1_P5_K1_Ch2-Ch1.zen
2.220000e+00	9.833330e+00	20150709_gfpSORORINcd3_Prometa\MitoSys2\LSM\gfpSORORINc_Noc\DE_W0012_P0001\DE_2_W0012_P0001_T0001\TR1_W0001_P0011\TR1_2_W0001_P0011_T0001_R1_P5_K1_Ch2-Ch1.zen
2.280000e+00	9.183330e+00	20150709_gfpSORORINcd3_Prometa\MitoSys2\LSM\gfpSORORINc_Noc\DE_W0012_P0001\DE_2_W0012_P0001_T0001\TR1_W0001_P0011\TR1_2_W0001_P0011_T0001_R1_P5_K1_Ch2-Ch1.zen
2.340000e+00	1.041666e+01	20150709_gfpSORORINcd3_Prometa\MitoSys2\LSM\gfpSORORINc_Noc\DE_W0012_P0001\DE_2_W0012_P0001_T0001\TR1_W0001_P0011\TR1_2_W0001_P0011_T0001_R1_P5_K1_Ch2-Ch1.zen
2.400000e+00	9.416670e+00	20150709_gfpSORORINcd3_Prometa\MitoSys2\LSM\gfpSORORINc_Noc\DE_W0012_P0001\DE_2_W0012_P0001_T0001\TR1_W0001_P0011\TR1_2_W0001_P0011_T0001_R1_P5_K1_Ch2-Ch1.zen
2.460000e+00	9.866660e+00	20150709_gfpSORORINcd3_Prometa\MitoSys2\LSM\gfpSORORINc_Noc\DE_W0012_P0001\DE_2_W0012_P0001_T0001\TR1_W0001_P0011\TR1_2_W0001_P0011_T0001_R1_P5_K1_Ch2-Ch1.zen
2.520000e+00	1.000000e+01	20150709_gfpSORORINcd3_Prometa\MitoSys2\LSM\gfpSORORINc_Noc\DE_W0012_P0001\DE_2_W0012_P0001_T0001\TR1_W0001_P0011\TR1_2_W0001_P0011_T0001_R1_P5_K1_Ch2-Ch1.zen
2.580000e+00	1.071666e+01	20150709_gfpSORORINcd3_Prometa\MitoSys2\LSM\gfpSORORINc_Noc\DE_W0012_P0001\DE_2_W0012_P0001_T0001\TR1_W0001_P0011\TR1_2_W0001_P0011_T0001_R1_P5_K1_Ch2-Ch1.zen
2.640000e+00	1.001666e+01	20150709_gfpSORORINcd3_Prometa\MitoSys2\LSM\gfpSORORINc_Noc\DE_W0012_P0001\DE_2_W0012_P0001_T0001\TR1_W0001_P0011\TR1_2_W0001_P0011_T0001_R1_P5_K1_Ch2-Ch1.zen
2.700000e+00	9.866660e+00	20150709_gfpSORORINcd3_Prometa\MitoSys2\LSM\gfpSORORINc_Noc\DE_W0012_P0001\DE_2_W0012_P0001_T0001\TR1_W0001_P0011\TR1_2_W0001_P0011_T0001_R1_P5_K1_Ch2-Ch1.zen
2.760000e+00	9.266660e+00	20150709_gfpSORORINcd3_Prometa\MitoSys2\LSM\gfpSORORINc_Noc\DE_W0012_P0001\DE_2_W0012_P0001_T0001\TR1_W0001_P0011\TR1_2_W0001_P0011_T0001_R1_P5_K1_Ch2-Ch1.zen
2.820000e+00	9.350000e+00	20150709_gfpSORORINcd3_Prometa\MitoSys2\LSM\gfpSORORINc_Noc\DE_W0012_P0001\DE_2_W0012_P0001_T0001\TR1_W0001_P0011\TR1_2_W0001_P0011_T0001_R1_P5_K1_Ch2-Ch1.zen
2.880000e+00	8.500000e+00	20150709_gfpSORORINcd3_Prometa\MitoSys2\LSM\gfpSORORINc_Noc\DE_W0012_P0001\DE_2_W0012_P0001_T0001\TR1_W0001_P0011\TR1_2_W0001_P0011_T0001_R1_P5_K1_Ch2-Ch1.zen
2.940000e+00	8.166670e+00	20150709_gfpSORORINcd3_Prometa\MitoSys2\LSM\gfpSORORINc_Noc\DE_W0012_P0001\DE_2_W0012_P0001_T0001\TR1_W0001_P0011\TR1_2_W0001_P0011_T0001_R1_P5_K1_Ch2-Ch1.zen
3	8.583330e+00	20150709_gfpSORORINcd3_Prometa\MitoSys2\LSM\gfpSORORINc_Noc\DE_W0012_P0001\DE_2_W0012_P0001_T0001\TR1_W0001_P0011\TR1_2_W0001_P0011_T0001_R1_P5_K1_Ch2-Ch1.zen
3.060000e+00	8.916670e+00	20150709_gfpSORORINcd3_Prometa\MitoSys2\LSM\gfpSORORINc_Noc\DE_W0012_P0001\DE_2_W0012_P0001_T0001\TR1_W0001_P0011\TR1_2_W0001_P0011_T0001_R1_P5_K1_Ch2-Ch1.zen
3.120000e+00	9.033330e+00	20150709_gfpSORORINcd3_Prometa\MitoSys2\LSM\gfpSORORINc_Noc\DE_W0012_P0001\DE_2_W0012_P0001_T0001\TR1_W0001_P0011\TR1_2_W0001_P0011_T0001_R1_P5_K1_Ch2-Ch1.zen
3.180000e+00	9.616660e+00	20150709_gfpSORORINcd3_Prometa\MitoSys2\LSM\gfpSORORINc_Noc\DE_W0012_P0001\DE_2_W0012_P0001_T0001\TR1_W0001_P0011\TR1_2_W0001_P0011_T0001_R1_P5_K1_Ch2-Ch1.zen
3.240000e+00	9.566660e+00	20150709_gfpSORORINcd3_Prometa\MitoSys2\LSM\gfpSORORINc_Noc\DE_W0012_P0001\DE_2_W0012_P0001_T0001\TR1_W0001_P0011\TR1_2_W0001_P0011_T0001_R1_P5_K1_Ch2-Ch1.zen
3.300000e+00	9.683330e+00	20150709_gfpSORORINcd3_Prometa\MitoSys2\LSM\gfpSORORINc_Noc\DE_W0012_P0001\DE_2_W0012_P0001_T0001\TR1_W0001_P0011\TR1_2_W0001_P0011_T0001_R1_P5_K1_Ch2-Ch1.zen
3.360000e+00	9.466660e+00	20150709_gfpSORORINcd3_Prometa\MitoSys2\LSM\gfpSORORINc_Noc\DE_W0012_P0001\DE_2_W0012_P0001_T0001\TR1_W0001_P0011\TR1_2_W0001_P0011_T0001_R1_P5_K1_Ch2-Ch1.zen
3.420000e+00	9.133330e+00	20150709_gfpSORORINcd3_Prometa\MitoSys2\LSM\gfpSORORINc_Noc\DE_W0012_P0001\DE_2_W0012_P0001_T0001\TR1_W0001_P0011\TR1_2_W0001_P0011_T0001_R1_P5_K1_Ch2-Ch1.zen
3.480000e+00	9.383330e+00	20150709_gfpSORORINcd3_Prometa\MitoSys2\LSM\gfpSORORINc_Noc\DE_W0012_P0001\DE_2_W0012_P0001_T0001\TR1_W0001_P0011\TR1_2_W0001_P0011_T0001_R1_P5_K1_Ch2-Ch1.zen
3.540000e+00	9.183330e+00	20150709_gfpSORORINcd3_Prometa\MitoSys2\LSM\gfpSORORINc_Noc\DE_W0012_P0001\DE_2_W0012_P0001_T0001\TR1_W0001_P0011\TR1_2_W0001_P0011_T0001_R1_P5_K1_Ch2-Ch1.zen
3.600000e+00	9.216660e+00	20150709_gfpSORORINcd3_Prometa\MitoSys2\LSM\gfpSORORINc_Noc\DE_W0012_P0001\DE_2_W0012_P0001_T0001\TR1_W0001_P0011\TR1_2_W0001_P0011_T0001_R1_P5_K1_Ch2-Ch1.zen
3.660000e+00	8.066660e+00	20150709_gfpSORORINcd3_Prometa\MitoSys2\LSM\gfpSORORINc_Noc\DE_W0012_P0001\DE_2_W0012_P0001_T0001\TR1_W0001_P0011\TR1_2_W0001_P0011_T0001_R1_P5_K1_Ch2-Ch1.zen
3.720000e+00	8.866660e+00	20150709_gfpSORORINcd3_Prometa\MitoSys2\LSM\gfpSORORINc_Noc\DE_W0012_P0001\DE_2_W0012_P0001_T0001\TR1_W0001_P0011\TR1_2_W0001_P0011_T0001_R1_P5_K1_Ch2-Ch1.zen
3.780000e+00	7.816670e+00	20150709_gfpSORORINcd3_Prometa\MitoSys2\LSM\gfpSORORINc_Noc\DE_W0012_P0001\DE_2_W0012_P0001_T0001\TR1_W0001_P0011\TR1_2_W0001_P0011_T0001_R1_P5_K1_Ch2-Ch1.zen
3.840000e+00	7.850000e+00	20150709_gfpSORORINcd3_Prometa\MitoSys2\LSM\gfpSORORINc_Noc\DE_W0012_P0001\DE_2_W0012_P0001_T0001\TR1_W0001_P0011\TR1_2_W0001_P0011_T0001_R1_P5_K1_Ch2-Ch1.zen
3.900000e+00	7.800000e+00	20150709_gfpSORORINcd3_Prometa\MitoSys2\LSM\gfpSORORINc_Noc\DE_W0012_P0001\DE_2_W0012_P0001_T0001\TR1_W0001_P0011\TR1_2_W0001_P0011_T0001_R1_P5_K1_Ch2-Ch1.zen
3.960000e+00	9.033330e+00	20150709_gfpSORORINcd3_Prometa\MitoSys2\LSM\gfpSORORINc_Noc\DE_W0012_P0001\DE_2_W0012_P0001_T0001\TR1_W0001_P0011\TR1_2_W0001_P0011_T0001_R1_P5_K1_Ch2-Ch1.zen
4.020000e+00	9.383330e+00	20150709_gfpSORORINcd3_Prometa\MitoSys2\LSM\gfpSORORINc_Noc\DE_W0012_P0001\DE_2_W0012_P0001_T0001\TR1_W0001_P0011\TR1_2_W0001_P0011_T0001_R1_P5_K1_Ch2-Ch1.zen
4.080000e+00	9.266660e+00	20150709_gfpSORORINcd3_Prometa\MitoSys2\LSM\gfpSORORINc_Noc\DE_W0012_P0001\DE_2_W0012_P0001_T0001\TR1_W0001_P0011\TR1_2_W0001_P0011_T0001_R1_P5_K1_Ch2-Ch1.zen
4.140000e+00	7.816670e+00	20150709_gfpSORORINcd3_Prometa\MitoSys2\LSM\gfpSORORINc_Noc\DE_W0012_P0001\DE_2_W0012_P0001_T0001\TR1_W0001_P0011\TR1_2_W0001_P0011_T0001_R1_P5_K1_Ch2-Ch1.zen
4.200000e+00	1.048333e+01	20150709_gfpSORORINcd3_Prometa\MitoSys2\LSM\gfpSORORINc_Noc\DE_W0012_P0001\DE_2_W0012_P0001_T0001\TR1_W0001_P0011\TR1_2_W0001_P0011_T0001_R1_P5_K1_Ch2-Ch1.zen
4.260000e+00	9.583330e+00	20150709_gfpSORORINcd3_Prometa\MitoSys2\LSM\gfpSORORINc_Noc\DE_W0012_P0001\DE_2_W0012_P0001_T0001\TR1_W0001_P0011\TR1_2_W0001_P0011_T0001_R1_P5_K1_Ch2-Ch1.zen
4.320000e+00	1.021666e+01	20150709_gfpSORORINcd3_Prometa\MitoSys2\LSM\gfpSORORINc_Noc\DE_W0012_P0001\DE_2_W0012_P0001_T0001\TR1_W0001_P0011\TR1_2_W0001_P0011_T0001_R1_P5_K1_Ch2-Ch1.zen
4.380000e+00	9.233330e+00	20150709_gfpSORORINcd3_Prometa\MitoSys2\LSM\gfpSORORINc_Noc\DE_W0012_P0001\DE_2_W0012_P0001_T0001\TR1_W0001_P0011\TR1_2_W0001_P0011_T0001_R1_P5_K1_Ch2-Ch1.zen
4.440000e+00	1.013333e+01	20150709_gfpSORORINcd3_Prometa\MitoSys2\LSM\gfpSORORINc_Noc\DE_W0012_P0001\DE_2_W0012_P0001_T0001\TR1_W0001_P0011\TR1_2_W0001_P0011_T0001_R1_P5_K1_Ch2-Ch1.zen
4.500000e+00	9.216660e+00	20150709_gfpSORORINcd3_Prometa\MitoSys2\LSM\gfpSORORINc_Noc\DE_W0012_P0001\DE_2_W0012_P0001_T0001\TR1_W0001_P0011\TR1_2_W0001_P0011_T0001_R1_P5_K1_Ch2-Ch1.zen
4.560000e+00	9.166670e+00	20150709_gfpSORORINcd3_Prometa\MitoSys2\LSM\gfpSORORINc_Noc\DE_W0012_P0001\DE_2_W0012_P0001_T0001\TR1_W0001_P0011\TR1_2_W0001_P0011_T0001_R1_P5_K1_Ch2-Ch1.zen
4.620000e+00	8.683330e+00	20150709_gfpSORORINcd3_Prometa\MitoSys2\LSM\gfpSORORINc_Noc\DE_W0012_P0001\DE_2_W0012_P0001_T0001\TR1_W0001_P0011\TR1_2_W0001_P0011_T0001_R1_P5_K1_Ch2-Ch1.zen
4.680000e+00	8.950000e+00	20150709_gfpSORORINcd3_Prometa\MitoSys2\LSM\gfpSORORINc_Noc\DE_W0012_P0001\DE_2_W0012_P0001_T0001\TR1_W0001_P0011\TR1_2_W0001_P0011_T0001_R1_P5_K1_Ch2-Ch1.zen
4.740000e+00	9.650000e+00	20150709_gfpSORORINcd3_Prometa\MitoSys2\LSM\gfpSORORINc_Noc\DE_W0012_P0001\DE_2_W0012_P0001_T0001\TR1_W0001_P0011\TR1_2_W0001_P0011_T0001_R1_P5_K1_Ch2-Ch1.zen
4.800000e+00	9.350000e+00	20150709_gfpSORORINcd3_Prometa\MitoSys2\LSM\gfpSORORINc_Noc\DE_W0012_P0001\DE_2_W0012_P0001_T0001\TR1_W0001_P0011\TR1_2_W0001_P0011_T0001_R1_P5_K1_Ch2-Ch1.zen
4.860000e+00	8.033330e+00	20150709_gfpSORORINcd3_Prometa\MitoSys2\LSM\gfpSORORINc_Noc\DE_W0012_P0001\DE_2_W0012_P0001_T0001\TR1_W0001_P0011\TR1_2_W0001_P0011_T0001_R1_P5_K1_Ch2-Ch1.zen
4.920000e+00	8.683330e+00	20150709_gfpSORORINcd3_Prometa\MitoSys2\LSM\gfpSORORINc_Noc\DE_W0012_P0001\DE_2_W0012_P0001_T0001\TR1_W0001_P0011\TR1_2_W0001_P0011_T0001_R1_P5_K1_Ch2-Ch1.zen
4.980000e+00	8.450000e+00	20150709_gfpSORORINcd3_Prometa\MitoSys2\LSM\gfpSORORINc_Noc\DE_W0012_P0001\DE_2_W0012_P0001_T0001\TR1_W0001_P0011\TR1_2_W0001_P0011_T0001_R1_P5_K1_Ch2-Ch1.zen
5.040000e+00	9.250000e+00	20150709_gfpSORORINcd3_Prometa\MitoSys2\LSM\gfpSORORINc_Noc\DE_W0012_P0001\DE_2_W0012_P0001_T0001\TR1_W0001_P0011\TR1_2_W0001_P0011_T0001_R1_P5_K1_Ch2-Ch1.zen
5.100000e+00	9.100000e+00	20150709_gfpSORORINcd3_Prometa\MitoSys2\LSM\gfpSORORINc_Noc\DE_W0012_P0001\DE_2_W0012_P0001_T0001\TR1_W0001_P0011\TR1_2_W0001_P0011_T0001_R1_P5_K1_Ch2-Ch1.zen
5.160000e+00	9.100000e+00	20150709_gfpSORORINcd3_Prometa\MitoSys2\LSM\gfpSORORINc_Noc\DE_W0012_P0001\DE_2_W0012_P0001_T0001\TR1_W0001_P0011\TR1_2_W0001_P0011_T0001_R1_P5_K1_Ch2-Ch1.zen
5.220000e+00	8.916670e+00	20150709_gfpSORORINcd3_Prometa\MitoSys2\LSM\gfpSORORINc_Noc\DE_W0012_P0001\DE_2_W0012_P0001_T0001\TR1_W0001_P0011\TR1_2_W0001_P0011_T0001_R1_P5_K1_Ch2-Ch1.zen
5.280000e+00	8.650000e+00	20150709_gfpSORORINcd3_Prometa\MitoSys2\LSM\gfpSORORINc_Noc\DE_W0012_P0001\DE_2_W0012_P0001_T0001\TR1_W0001_P0011\TR1_2_W0001_P0011_T0001_R1_P5_K1_Ch2-Ch1.zen
5.340000e+00	8.816660e+00	20150709_gfpSORORINcd3_Prometa\MitoSys2\LSM\gfpSORORINc_Noc\DE_W0012_P0001\DE_2_W0012_P0001_T0001\TR1_W0001_P0011\TR1_2_W0001_P0011_T0001_R1_P5_K1_Ch2-Ch1.zen
5.400000e+00	9.866660e+00	20150709_gfpSORORINcd3_Prometa\MitoSys2\LSM\gfpSORORINc_Noc\DE_W0012_P0001\DE_2_W0012_P0001_T0001\TR1_W0001_P0011\TR1_2_W0001_P0011_T0001_R1_P5_K1_Ch2-Ch1.zen
5.460000e+00	9.616660e+00	20150709_gfpSORORINcd3_Prometa\MitoSys2\LSM\gfpSORORINc_Noc\DE_W0012_P0001\DE_2_W0012_P0001_T0001\TR1_W0001_P0011\TR1_2_W0001_P0011_T0001_R1_P5_K1_Ch2-Ch1.zen
5.520000e+00	1.008333e+01	20150709_gfpSORORINcd3_Prometa\MitoSys2\LSM\gfpSORORINc_Noc\DE_W0012_P0001\DE_2_W0012_P0001_T0001\TR1_W0001_P0011\TR1_2_W0001_P0011_T0001_R1_P5_K1_Ch2-Ch1.zen
5.580000e+00	9.316660e+00	20150709_gfpSORORINcd3_Prometa\MitoSys2\LSM\gfpSORORINc_Noc\DE_W0012_P0001\DE_2_W0012_P0001_T0001\TR1_W0001_P0011\TR1_2_W0001_P0011_T0001_R1_P5_K1_Ch2-Ch1.zen
5.640000e+00	9.250000e+00	20150709_gfpSORORINcd3_Prometa\MitoSys2\LSM\gfpSORORINc_Noc\DE_W0012_P0001\DE_2_W0012_P0001_T0001\TR1_W0001_P0011\TR1_2_W0001_P0011_T0001_R1_P5_K1_Ch2-Ch1.zen
5.700000e+00	1.083333e+01	20150709_gfpSORORINcd3_Prometa\MitoSys2\LSM\gfpSORORINc_Noc\DE_W0012_P0001\DE_2_W0012_P0001_T0001\TR1_W0001_P0011\TR1_2_W0001_P0011_T0001_R1_P5_K1_Ch2-Ch1.zen
5.760000e+00	1.088333e+01	20150709_gfpSORORINcd3_Prometa\MitoSys2\LSM\gfpSORORINc_Noc\DE_W0012_P0001\DE_2_W0012_P0001_T0001\TR1_W0001_P0011\TR1_2_W0001_P0011_T0001_R1_P5_K1_Ch2-Ch1.zen
5.820000e+00	1.180000e+01	20150709_gfpSORORINcd3_Prometa\MitoSys2\LSM\gfpSORORINc_Noc\DE_W0012_P0001\DE_2_W0012_P0001_T0001\TR1_W0001_P0011\TR1_2_W0001_P0011_T0001_R1_P5_K1_Ch2-Ch1.zen
5.880000e+00	1.108333e+01	20150709_gfpSORORINcd3_Prometa\MitoSys2\LSM\gfpSORORINc_Noc\DE_W0012_P0001\DE_2_W0012_P0001_T0001\TR1_W0001_P0011\TR1_2_W0001_P0011_T0001_R1_P5_K1_Ch2-Ch1.zen
5.940000e+00	1.056666e+01	20150709_gfpSORORINcd3_Prometa\MitoSys2\LSM\gfpSORORINc_Noc\DE_W0012_P0001\DE_2_W0012_P0001_T0001\TR1_W0001_P0011\TR1_2_W0001_P0011_T0001_R1_P5_K1_Ch2-Ch1.zen
6	1.226666e+01	20150709_gfpSORORINcd3_Prometa\MitoSys2\LSM\gfpSORORINc_Noc\DE_W0012_P0001\DE_2_W0012_P0001_T0001\TR1_W0001_P0011\TR1_2_W0001_P0011_T0001_R1_P5_K1_Ch2-Ch1.zen
6.060000e+00	1.103333e+01	20150709_gfpSORORINcd3_Prometa\MitoSys2\LSM\gfpSORORINc_Noc\DE_W0012_P0001\DE_2_W0012_P0001_T0001\TR1_W0001_P0011\TR1_2_W0001_P0011_T0001_R1_P5_K1_Ch2-Ch1.zen
6.120000e+00	1.243333e+01	20150709_gfpSORORINcd3_Prometa\MitoSys2\LSM\gfpSORORINc_Noc\DE_W0012_P0001\DE_2_W0012_P0001_T0001\TR1_W0001_P0011\TR1_2_W0001_P0011_T0001_R1_P5_K1_Ch2-Ch1.zen
6.180000e+00	1.400000e+01	20150709_gfpSORORINcd3_Prometa\MitoSys2\LSM\gfpSORORINc_Noc\DE_W0012_P0001\DE_2_W0012_P0001_T0001\TR1_W0001_P0011\TR1_2_W0001_P0011_T0001_R1_P5_K1_Ch2-Ch1.zen
6.240000e+00	1.283333e+01	20150709_gfpSORORINcd3_Prometa\MitoSys2\LSM\gfpSORORINc_Noc\DE_W0012_P0001\DE_2_W0012_P0001_T0001\TR1_W0001_P0011\TR1_2_W0001_P0011_T0001_R1_P5_K1_Ch2-Ch1.zen
6.300000e+00	1.321666e+01	20150709_gfpSORORINcd3_Prometa\MitoSys2\LSM\gfpSORORINc_Noc\DE_W0012_P0001\DE_2_W0012_P0001_T0001\TR1_W0001_P0011\TR1_2_W0001_P0011_T0001_R1_P5_K1_Ch2-Ch1.zen
6.360000e+00	1.475000e+01	20150709_gfpSORORINcd3_Prometa\MitoSys2\LSM\gfpSORORINc_Noc\DE_W0012_P0001\DE_2_W0012_P0001_T0001\TR1_W0001_P0011\TR1_2_W0001_P0011_T0001_R1_P5_K1_Ch2-Ch1.zen
6.420000e+00	1.780000e+01	20150709_gfpSORORINcd3_Prometa\MitoSys2\LSM\gfpSORORINc_Noc\DE_W0012_P0001\DE_2_W0012_P0001_T0001\TR1_W0001_P0011\TR1_2_W0001_P0011_T0001_R1_P5_K1_Ch2-Ch1.zen
6.480000e+00	1.575000e+01	20150709_gfpSORORINcd3_Prometa\MitoSys2\LSM\gfpSORORINc_Noc\DE_W0012_P0001\DE_2_W0012_P0001_T0001\TR1_W0001_P0011\TR1_2_W0001_P0011_T0001_R1_P5_K1_Ch2-Ch1.zen
6.540000e+00	1.506666e+01	20150709_gfpSORORINcd3_Prometa\MitoSys2\LSM\gfpSORORINc_Noc\DE_W0012_P0001\DE_2_W0012_P0001_T0001\TR1_W0001_P0011\TR1_2_W0001_P0011_T0001_R1_P5_K1_Ch2-Ch1.zen
6.600000e+00	1.316666e+01	20150709_gfpSORORINcd3_Prometa\MitoSys2\LSM\gfpSORORINc_Noc\DE_W0012_P0001\DE_2_W0012_P0001_T0001\TR1_W0001_P0011\TR1_2_W0001_P0011_T0001_R1_P5_K1_Ch2-Ch1.zen
6.660000e+00	1.536666e+01	20150709_gfpSORORINcd3_Prometa\MitoSys2\LSM\gfpSORORINc_Noc\DE_W0012_P0001\DE_2_W0012_P0001_T0001\TR1_W0001_P0011\TR1_2_W0001_P0011_T0001_R1_P5_K1_Ch2-Ch1.zen
6.720000e+00	1.650000e+01	20150709_gfpSORORINcd3_Prometa\MitoSys2\LSM\gfpSORORINc_Noc\DE_W0012_P0001\DE_2_W0012_P0001_T0001\TR1_W0001_P0011\TR1_2_W0001_P0011_T0001_R1_P5_K1_Ch2-Ch1.zen
6.780000e+00	1.930000e+01	20150709_gfpSORORINcd3_Prometa\MitoSys2\LSM\gfpSORORINc_Noc\DE_W0012_P0001\DE_2_W0012_P0001_T0001\TR1_W0001_P0011\TR1_2_W0001_P0011_T0001_R1_P5_K1_Ch2-Ch1.zen
6.840000e+00	1.928333e+01	20150709_gfpSORORINcd3_Prometa\MitoSys2\LSM\gfpSORORINc_Noc\DE_W0012_P0001\DE_2_W0012_P0001_T0001\TR1_W0001_P0011\TR1_2_W0001_P0011_T0001_R1_P5_K1_Ch2-Ch1.zen
6.900000e+00	1.885000e+01	20150709_gfpSORORINcd3_Prometa\MitoSys2\LSM\gfpSORORINc_Noc\DE_W0012_P0001\DE_2_W0012_P0001_T0001\TR1_W0001_P0011\TR1_2_W0001_P0011_T0001_R1_P5_K1_Ch2-Ch1.zen
6.960000e+00	1.630000e+01	20150709_gfpSORORINcd3_Prometa\MitoSys2\LSM\gfpSORORINc_Noc\DE_W0012_P0001\DE_2_W0012_P0001_T0001\TR1_W0001_P0011\TR1_2_W0001_P0011_T0001_R1_P5_K1_Ch2-Ch1.zen
7.020000e+00	1.706666e+01	20150709_gfpSORORINcd3_Prometa\MitoSys2\LSM\gfpSORORINc_Noc\DE_W0012_P0001\DE_2_W0012_P0001_T0001\TR1_W0001_P0011\TR1_2_W0001_P0011_T0001_R1_P5_K1_Ch2-Ch1.zen
7.080000e+00	1.763333e+01	20150709_gfpSORORINcd3_Prometa\MitoSys2\LSM\gfpSORORINc_Noc\DE_W0012_P0001\DE_2_W0012_P0001_T0001\TR1_W0001_P0011\TR1_2_W0001_P0011_T0001_R1_P5_K1_Ch2-Ch1.zen
7.140000e+00	1.878333e+01	20150709_gfpSORORINcd3_Prometa\MitoSys2\LSM\gfpSORORINc_Noc\DE_W0012_P0001\DE_2_W0012_P0001_T0001\TR1_W0001_P0011\TR1_2_W0001_P0011_T0001_R1_P5_K1_Ch2-Ch1.zen
7.200000e+00	1.865000e+01	20150709_gfpSORORINcd3_Prometa\MitoSys2\LSM\gfpSORORINc_Noc\DE_W0012_P0001\DE_2_W0012_P0001_T0001\TR1_W0001_P0011\TR1_2_W0001_P0011_T0001_R1_P5_K1_Ch2-Ch1.zen
7.260000e+00	1.555000e+01	20150709_gfpSORORINcd3_Prometa\MitoSys2\LSM\gfpSORORINc_Noc\DE_W0012_P0001\DE_2_W0012_P0001_T0001\TR1_W0001_P0011\TR1_2_W0001_P0011_T0001_R1_P5_K1_Ch2-Ch1.zen
7.320000e+00	1.653333e+01	20150709_gfpSORORINcd3_Prometa\MitoSys2\LSM\gfpSORORINc_Noc\DE_W0012_P0001\DE_2_W0012_P0001_T0001\TR1_W0001_P0011\TR1_2_W0001_P0011_T0001_R1_P5_K1_Ch2-Ch1.zen
7.380000e+00	1.831666e+01	20150709_gfpSORORINcd3_Prometa\MitoSys2\LSM\gfpSORORINc_Noc\DE_W0012_P0001\DE_2_W0012_P0001_T0001\TR1_W0001_P0011\TR1_2_W0001_P0011_T0001_R1_P5_K1_Ch2-Ch1.zen
7.440000e+00	1.643333e+01	20150709_gfpSORORINcd3_Prometa\MitoSys2\LSM\gfpSORORINc_Noc\DE_W0012_P0001\DE_2_W0012_P0001_T0001\TR1_W0001_P0011\TR1_2_W0001_P0011_T0001_R1_P5_K1_Ch2-Ch1.zen
7.500000e+00	1.830000e+01	20150709_gfpSORORINcd3_Prometa\MitoSys2\LSM\gfpSORORINc_Noc\DE_W0012_P0001\DE_2_W0012_P0001_T0001\TR1_W0001_P0011\TR1_2_W0001_P0011_T0001_R1_P5_K1_Ch2-Ch1.zen
7.560000e+00	1.645000e+01	20150709_gfpSORORINcd3_Prometa\MitoSys2\LSM\gfpSORORINc_Noc\DE_W0012_P0001\DE_2_W0012_P0001_T0001\TR1_W0001_P0011\TR1_2_W0001_P0011_T0001_R1_P5_K1_Ch2-Ch1.zen
7.620000e+00	1.588333e+01	20150709_gfpSORORINcd3_Prometa\MitoSys2\LSM\gfpSORORINc_Noc\DE_W0012_P0001\DE_2_W0012_P0001_T0001\TR1_W0001_P0011\TR1_2_W0001_P0011_T0001_R1_P5_K1_Ch2-Ch1.zen
7.680000e+00	1.723333e+01	20150709_gfpSORORINcd3_Prometa\MitoSys2\LSM\gfpSORORINc_Noc\DE_W0012_P0001\DE_2_W0012_P0001_T0001\TR1_W0001_P0011\TR1_2_W0001_P0011_T0001_R1_P5_K1_Ch2-Ch1.zen
7.740000e+00	1.756666e+01	20150709_gfpSORORINcd3_Prometa\MitoSys2\LSM\gfpSORORINc_Noc\DE_W0012_P0001\DE_2_W0012_P0001_T0001\TR1_W0001_P0011\TR1_2_W0001_P0011_T0001_R1_P5_K1_Ch2-Ch1.zen
7.800000e+00	1.565000e+01	20150709_gfpSORORINcd3_Prometa\MitoSys2\LSM\gfpSORORINc_Noc\DE_W0012_P0001\DE_2_W0012_P0001_T0001\TR1_W0001_P0011\TR1_2_W0001_P0011_T0001_R1_P5_K1_Ch2-Ch1.zen
7.860000e+00	1.796666e+01	20150709_gfpSORORINcd3_Prometa\MitoSys2\LSM\gfpSORORINc_Noc\DE_W0012_P0001\DE_2_W0012_P0001_T0001\TR1_W0001_P0011\TR1_2_W0001_P0011_T0001_R1_P5_K1_Ch2-Ch1.zen
7.920000e+00	1.868333e+01	20150709_gfpSORORINcd3_Prometa\MitoSys2\LSM\gfpSORORINc_Noc\DE_W0012_P0001\DE_2_W0012_P0001_T0001\TR1_W0001_P0011\TR1_2_W0001_P0011_T0001_R1_P5_K1_Ch2-Ch1.zen
7.980000e+00	1.805000e+01	20150709_gfpSORORINcd3_Prometa\MitoSys2\LSM\gfpSORORINc_Noc\DE_W0012_P0001\DE_2_W0012_P0001_T0001\TR1_W0001_P0011\TR1_2_W0001_P0011_T0001_R1_P5_K1_Ch2-Ch1.zen
8.040000e+00	2.065000e+01	20150709_gfpSORORINcd3_Prometa\MitoSys2\LSM\gfpSORORINc_Noc\DE_W0012_P0001\DE_2_W0012_P0001_T0001\TR1_W0001_P0011\TR1_2_W0001_P0011_T0001_R1_P5_K1_Ch2-Ch1.zen
8.100000e+00	2.176666e+01	20150709_gfpSORORINcd3_Prometa\MitoSys2\LSM\gfpSORORINc_Noc\DE_W0012_P0001\DE_2_W0012_P0001_T0001\TR1_W0001_P0011\TR1_2_W0001_P0011_T0001_R1_P5_K1_Ch2-Ch1.zen
8.160000e+00	1.761666e+01	20150709_gfpSORORINcd3_Prometa\MitoSys2\LSM\gfpSORORINc_Noc\DE_W0012_P0001\DE_2_W0012_P0001_T0001\TR1_W0001_P0011\TR1_2_W0001_P0011_T0001_R1_P5_K1_Ch2-Ch1.zen
8.220000e+00	1.820000e+01	20150709_gfpSORORINcd3_Prometa\MitoSys2\LSM\gfpSORORINc_Noc\DE_W0012_P0001\DE_2_W0012_P0001_T0001\TR1_W0001_P0011\TR1_2_W0001_P0011_T0001_R1_P5_K1_Ch2-Ch1.zen
8.280000e+00	1.861666e+01	20150709_gfpSORORINcd3_Prometa\MitoSys2\LSM\gfpSORORINc_Noc\DE_W0012_P0001\DE_2_W0012_P0001_T0001\TR1_W0001_P0011\TR1_2_W0001_P0011_T0001_R1_P5_K1_Ch2-Ch1.zen
8.340000e+00	2.096666e+01	20150709_gfpSORORINcd3_Prometa\MitoSys2\LSM\gfpSORORINc_Noc\DE_W0012_P0001\DE_2_W0012_P0001_T0001\TR1_W0001_P0011\TR1_2_W0001_P0011_T0001_R1_P5_K1_Ch2-Ch1.zen
8.400000e+00	2.165000e+01	20150709_gfpSORORINcd3_Prometa\MitoSys2\LSM\gfpSORORINc_Noc\DE_W0012_P0001\DE_2_W0012_P0001_T0001\TR1_W0001_P0011\TR1_2_W0001_P0011_T0001_R1_P5_K1_Ch2-Ch1.zen
8.460000e+00	1.796666e+01	20150709_gfpSORORINcd3_Prometa\MitoSys2\LSM\gfpSORORINc_Noc\DE_W0012_P0001\DE_2_W0012_P0001_T0001\TR1_W0001_P0011\TR1_2_W0001_P0011_T0001_R1_P5_K1_Ch2-Ch1.zen
8.520000e+00	1.675000e+01	20150709_gfpSORORINcd3_Prometa\MitoSys2\LSM\gfpSORORINc_Noc\DE_W0012_P0001\DE_2_W0012_P0001_T0001\TR1_W0001_P0011\TR1_2_W0001_P0011_T0001_R1_P5_K1_Ch2-Ch1.zen
8.580000e+00	2.103333e+01	20150709_gfpSORORINcd3_Prometa\MitoSys2\LSM\gfpSORORINc_Noc\DE_W0012_P0001\DE_2_W0012_P0001_T0001\TR1_W0001_P0011\TR1_2_W0001_P0011_T0001_R1_P5_K1_Ch2-Ch1.zen
8.640000e+00	1.781666e+01	20150709_gfpSORORINcd3_Prometa\MitoSys2\LSM\gfpSORORINc_Noc\DE_W0012_P0001\DE_2_W0012_P0001_T0001\TR1_W0001_P0011\TR1_2_W0001_P0011_T0001_R1_P5_K1_Ch2-Ch1.zen
8.700000e+00	1.913333e+01	20150709_gfpSORORINcd3_Prometa\MitoSys2\LSM\gfpSORORINc_Noc\DE_W0012_P0001\DE_2_W0012_P0001_T0001\TR1_W0001_P0011\TR1_2_W0001_P0011_T0001_R1_P5_K1_Ch2-Ch1.zen
8.760000e+00	1.591666e+01	20150709_gfpSORORINcd3_Prometa\MitoSys2\LSM\gfpSORORINc_Noc\DE_W0012_P0001\DE_2_W0012_P0001_T0001\TR1_W0001_P0011\TR1_2_W0001_P0011_T0001_R1_P5_K1_Ch2-Ch1.zen
8.820000e+00	1.603333e+01	20150709_gfpSORORINcd3_Prometa\MitoSys2\LSM\gfpSORORINc_Noc\DE_W0012_P0001\DE_2_W0012_P0001_T0001\TR1_W0001_P0011\TR1_2_W0001_P0011_T0001_R1_P5_K1_Ch2-Ch1.zen
8.880000e+00	1.658333e+01	20150709_gfpSORORINcd3_Prometa\MitoSys2\LSM\gfpSORORINc_Noc\DE_W0012_P0001\DE_2_W0012_P0001_T0001\TR1_W0001_P0011\TR1_2_W0001_P0011_T0001_R1_P5_K1_Ch2-Ch1.zen
8.940000e+00	1.741666e+01	20150709_gfpSORORINcd3_Prometa\MitoSys2\LSM\gfpSORORINc_Noc\DE_W0012_P0001\DE_2_W0012_P0001_T0001\TR1_W0001_P0011\TR1_2_W0001_P0011_T0001_R1_P5_K1_Ch2-Ch1.zen
9	1.701666e+01	20150709_gfpSORORINcd3_Prometa\MitoSys2\LSM\gfpSORORINc_Noc\DE_W0012_P0001\DE_2_W0012_P0001_T0001\TR1_W0001_P0011\TR1_2_W0001_P0011_T0001_R1_P5_K1_Ch2-Ch1.zen
9.060000e+00	1.553333e+01	20150709_gfpSORORINcd3_Prometa\MitoSys2\LSM\gfpSORORINc_Noc\DE_W0012_P0001\DE_2_W0012_P0001_T0001\TR1_W0001_P0011\TR1_2_W0001_P0011_T0001_R1_P5_K1_Ch2-Ch1.zen
9.120000e+00	1.558333e+01	20150709_gfpSORORINcd3_Prometa\MitoSys2\LSM\gfpSORORINc_Noc\DE_W0012_P0001\DE_2_W0012_P0001_T0001\TR1_W0001_P0011\TR1_2_W0001_P0011_T0001_R1_P5_K1_Ch2-Ch1.zen
9.180000e+00	1.630000e+01	20150709_gfpSORORINcd3_Prometa\MitoSys2\LSM\gfpSORORINc_Noc\DE_W0012_P0001\DE_2_W0012_P0001_T0001\TR1_W0001_P0011\TR1_2_W0001_P0011_T0001_R1_P5_K1_Ch2-Ch1.zen
9.240000e+00	1.436666e+01	20150709_gfpSORORINcd3_Prometa\MitoSys2\LSM\gfpSORORINc_Noc\DE_W0012_P0001\DE_2_W0012_P0001_T0001\TR1_W0001_P0011\TR1_2_W0001_P0011_T0001_R1_P5_K1_Ch2-Ch1.zen
9.300000e+00	1.558333e+01	20150709_gfpSORORINcd3_Prometa\MitoSys2\LSM\gfpSORORINc_Noc\DE_W0012_P0001\DE_2_W0012_P0001_T0001\TR1_W0001_P0011\TR1_2_W0001_P0011_T0001_R1_P5_K1_Ch2-Ch1.zen
9.360000e+00	1.371666e+01	20150709_gfpSORORINcd3_Prometa\MitoSys2\LSM\gfpSORORINc_Noc\DE_W0012_P0001\DE_2_W0012_P0001_T0001\TR1_W0001_P0011\TR1_2_W0001_P0011_T0001_R1_P5_K1_Ch2-Ch1.zen
9.420000e+00	1.375000e+01	20150709_gfpSORORINcd3_Prometa\MitoSys2\LSM\gfpSORORINc_Noc\DE_W0012_P0001\DE_2_W0012_P0001_T0001\TR1_W0001_P0011\TR1_2_W0001_P0011_T0001_R1_P5_K1_Ch2-Ch1.zen
9.480000e+00	1.478333e+01	20150709_gfpSORORINcd3_Prometa\MitoSys2\LSM\gfpSORORINc_Noc\DE_W0012_P0001\DE_2_W0012_P0001_T0001\TR1_W0001_P0011\TR1_2_W0001_P0011_T0001_R1_P5_K1_Ch2-Ch1.zen
9.540000e+00	1.398333e+01	20150709_gfpSORORINcd3_Prometa\MitoSys2\LSM\gfpSORORINc_Noc\DE_W0012_P0001\DE_2_W0012_P0001_T0001\TR1_W0001_P0011\TR1_2_W0001_P0011_T0001_R1_P5_K1_Ch2-Ch1.zen
9.600000e+00	1.336666e+01	20150709_gfpSORORINcd3_Prometa\MitoSys2\LSM\gfpSORORINc_Noc\DE_W0012_P0001\DE_2_W0012_P0001_T0001\TR1_W0001_P0011\TR1_2_W0001_P0011_T0001_R1_P5_K1_Ch2-Ch1.zen
9.660000e+00	1.355000e+01	20150709_gfpSORORINcd3_Prometa\MitoSys2\LSM\gfpSORORINc_Noc\DE_W0012_P0001\DE_2_W0012_P0001_T0001\TR1_W0001_P0011\TR1_2_W0001_P0011_T0001_R1_P5_K1_Ch2-Ch1.zen
9.720000e+00	1.338333e+01	20150709_gfpSORORINcd3_Prometa\MitoSys2\LSM\gfpSORORINc_Noc\DE_W0012_P0001\DE_2_W0012_P0001_T0001\TR1_W0001_P0011\TR1_2_W0001_P0011_T0001_R1_P5_K1_Ch2-Ch1.zen
9.780000e+00	1.423333e+01	20150709_gfpSORORINcd3_Prometa\MitoSys2\LSM\gfpSORORINc_Noc\DE_W0012_P0001\DE_2_W0012_P0001_T0001\TR1_W0001_P0011\TR1_2_W0001_P0011_T0001_R1_P5_K1_Ch2-Ch1.zen
9.840000e+00	1.283333e+01	20150709_gfpSORORINcd3_Prometa\MitoSys2\LSM\gfpSORORINc_Noc\DE_W0012_P0001\DE_2_W0012_P0001_T0001\TR1_W0001_P0011\TR1_2_W0001_P0011_T0001_R1_P5_K1_Ch2-Ch1.zen
9.900000e+00	1.326666e+01	20150709_gfpSORORINcd3_Prometa\MitoSys2\LSM\gfpSORORINc_Noc\DE_W0012_P0001\DE_2_W0012_P0001_T0001\TR1_W0001_P0011\TR1_2_W0001_P0011_T0001_R1_P5_K1_Ch2-Ch1.zen
9.960000e+00	1.250000e+01	20150709_gfpSORORINcd3_Prometa\MitoSys2\LSM\gfpSORORINc_Noc\DE_W0012_P0001\DE_2_W0012_P0001_T0001\TR1_W0001_P0011\TR1_2_W0001_P0011_T0001_R1_P5_K1_Ch2-Ch1.zen
1.002000e+01	1.341666e+01	20150709_gfpSORORINcd3_Prometa\MitoSys2\LSM\gfpSORORINc_Noc\DE_W0012_P0001\DE_2_W0012_P0001_T0001\TR1_W0001_P0011\TR1_2_W0001_P0011_T0001_R1_P5_K1_Ch2-Ch1.zen
1.008000e+01	1.271666e+01	20150709_gfpSORORINcd3_Prometa\MitoSys2\LSM\gfpSORORINc_Noc\DE_W0012_P0001\DE_2_W0012_P0001_T0001\TR1_W0001_P0011\TR1_2_W0001_P0011_T0001_R1_P5_K1_Ch2-Ch1.zen
1.014000e+01	1.193333e+01	20150709_gfpSORORINcd3_Prometa\MitoSys2\LSM\gfpSORORINc_Noc\DE_W0012_P0001\DE_2_W0012_P0001_T0001\TR1_W0001_P0011\TR1_2_W0001_P0011_T0001_R1_P5_K1_Ch2-Ch1.zen
1.020000e+01	1.255000e+01	20150709_gfpSORORINcd3_Prometa\MitoSys2\LSM\gfpSORORINc_Noc\DE_W0012_P0001\DE_2_W0012_P0001_T0001\TR1_W0001_P0011\TR1_2_W0001_P0011_T0001_R1_P5_K1_Ch2-Ch1.zen
1.026000e+01	1.208333e+01	20150709_gfpSORORINcd3_Prometa\MitoSys2\LSM\gfpSORORINc_Noc\DE_W0012_P0001\DE_2_W0012_P0001_T0001\TR1_W0001_P0011\TR1_2_W0001_P0011_T0001_R1_P5_K1_Ch2-Ch1.zen
1.032000e+01	1.228333e+01	20150709_gfpSORORINcd3_Prometa\MitoSys2\LSM\gfpSORORINc_Noc\DE_W0012_P0001\DE_2_W0012_P0001_T0001\TR1_W0001_P0011\TR1_2_W0001_P0011_T0001_R1_P5_K1_Ch2-Ch1.zen
1.038000e+01	1.351666e+01	20150709_gfpSORORINcd3_Prometa\MitoSys2\LSM\gfpSORORINc_Noc\DE_W0012_P0001\DE_2_W0012_P0001_T0001\TR1_W0001_P0011\TR1_2_W0001_P0011_T0001_R1_P5_K1_Ch2-Ch1.zen
1.044000e+01	1.228333e+01	20150709_gfpSORORINcd3_Prometa\MitoSys2\LSM\gfpSORORINc_Noc\DE_W0012_P0001\DE_2_W0012_P0001_T0001\TR1_W0001_P0011\TR1_2_W0001_P0011_T0001_R1_P5_K1_Ch2-Ch1.zen
1.050000e+01	1.221666e+01	20150709_gfpSORORINcd3_Prometa\MitoSys2\LSM\gfpSORORINc_Noc\DE_W0012_P0001\DE_2_W0012_P0001_T0001\TR1_W0001_P0011\TR1_2_W0001_P0011_T0001_R1_P5_K1_Ch2-Ch1.zen
1.056000e+01	1.091666e+01	20150709_gfpSORORINcd3_Prometa\MitoSys2\LSM\gfpSORORINc_Noc\DE_W0012_P0001\DE_2_W0012_P0001_T0001\TR1_W0001_P0011\TR1_2_W0001_P0011_T0001_R1_P5_K1_Ch2-Ch1.zen
1.062000e+01	1.356666e+01	20150709_gfpSORORINcd3_Prometa\MitoSys2\LSM\gfpSORORINc_Noc\DE_W0012_P0001\DE_2_W0012_P0001_T0001\TR1_W0001_P0011\TR1_2_W0001_P0011_T0001_R1_P5_K1_Ch2-Ch1.zen
1.068000e+01	1.085000e+01	20150709_gfpSORORINcd3_Prometa\MitoSys2\LSM\gfpSORORINc_Noc\DE_W0012_P0001\DE_2_W0012_P0001_T0001\TR1_W0001_P0011\TR1_2_W0001_P0011_T0001_R1_P5_K1_Ch2-Ch1.zen
1.074000e+01	1.430000e+01	20150709_gfpSORORINcd3_Prometa\MitoSys2\LSM\gfpSORORINc_Noc\DE_W0012_P0001\DE_2_W0012_P0001_T0001\TR1_W0001_P0011\TR1_2_W0001_P0011_T0001_R1_P5_K1_Ch2-Ch1.zen
1.080000e+01	1.106666e+01	20150709_gfpSORORINcd3_Prometa\MitoSys2\LSM\gfpSORORINc_Noc\DE_W0012_P0001\DE_2_W0012_P0001_T0001\TR1_W0001_P0011\TR1_2_W0001_P0011_T0001_R1_P5_K1_Ch2-Ch1.zen
1.086000e+01	1.051666e+01	20150709_gfpSORORINcd3_Prometa\MitoSys2\LSM\gfpSORORINc_Noc\DE_W0012_P0001\DE_2_W0012_P0001_T0001\TR1_W0001_P0011\TR1_2_W0001_P0011_T0001_R1_P5_K1_Ch2-Ch1.zen
1.092000e+01	1.250000e+01	20150709_gfpSORORINcd3_Prometa\MitoSys2\LSM\gfpSORORINc_Noc\DE_W0012_P0001\DE_2_W0012_P0001_T0001\TR1_W0001_P0011\TR1_2_W0001_P0011_T0001_R1_P5_K1_Ch2-Ch1.zen
1.098000e+01	1.231666e+01	20150709_gfpSORORINcd3_Prometa\MitoSys2\LSM\gfpSORORINc_Noc\DE_W0012_P0001\DE_2_W0012_P0001_T0001\TR1_W0001_P0011\TR1_2_W0001_P0011_T0001_R1_P5_K1_Ch2-Ch1.zen
1.104000e+01	9.833330e+00	20150709_gfpSORORINcd3_Prometa\MitoSys2\LSM\gfpSORORINc_Noc\DE_W0012_P0001\DE_2_W0012_P0001_T0001\TR1_W0001_P0011\TR1_2_W0001_P0011_T0001_R1_P5_K1_Ch2-Ch1.zen
1.110000e+01	1.061666e+01	20150709_gfpSORORINcd3_Prometa\MitoSys2\LSM\gfpSORORINc_Noc\DE_W0012_P0001\DE_2_W0012_P0001_T0001\TR1_W0001_P0011\TR1_2_W0001_P0011_T0001_R1_P5_K1_Ch2-Ch1.zen
1.116000e+01	1.045000e+01	20150709_gfpSORORINcd3_Prometa\MitoSys2\LSM\gfpSORORINc_Noc\DE_W0012_P0001\DE_2_W0012_P0001_T0001\TR1_W0001_P0011\TR1_2_W0001_P0011_T0001_R1_P5_K1_Ch2-Ch1.zen
1.122000e+01	1.098333e+01	20150709_gfpSORORINcd3_Prometa\MitoSys2\LSM\gfpSORORINc_Noc\DE_W0012_P0001\DE_2_W0012_P0001_T0001\TR1_W0001_P0011\TR1_2_W0001_P0011_T0001_R1_P5_K1_Ch2-Ch1.zen
1.128000e+01	1.061666e+01	20150709_gfpSORORINcd3_Prometa\MitoSys2\LSM\gfpSORORINc_Noc\DE_W0012_P0001\DE_2_W0012_P0001_T0001\TR1_W0001_P0011\TR1_2_W0001_P0011_T0001_R1_P5_K1_Ch2-Ch1.zen
1.134000e+01	1.048333e+01	20150709_gfpSORORINcd3_Prometa\MitoSys2\LSM\gfpSORORINc_Noc\DE_W0012_P0001\DE_2_W0012_P0001_T0001\TR1_W0001_P0011\TR1_2_W0001_P0011_T0001_R1_P5_K1_Ch2-Ch1.zen
1.140000e+01	1.075000e+01	20150709_gfpSORORINcd3_Prometa\MitoSys2\LSM\gfpSORORINc_Noc\DE_W0012_P0001\DE_2_W0012_P0001_T0001\TR1_W0001_P0011\TR1_2_W0001_P0011_T0001_R1_P5_K1_Ch2-Ch1.zen
1.146000e+01	8.866660e+00	20150709_gfpSORORINcd3_Prometa\MitoSys2\LSM\gfpSORORINc_Noc\DE_W0012_P0001\DE_2_W0012_P0001_T0001\TR1_W0001_P0011\TR1_2_W0001_P0011_T0001_R1_P5_K1_Ch2-Ch1.zen
1.152000e+01	9.133330e+00	20150709_gfpSORORINcd3_Prometa\MitoSys2\LSM\gfpSORORINc_Noc\DE_W0012_P0001\DE_2_W0012_P0001_T0001\TR1_W0001_P0011\TR1_2_W0001_P0011_T0001_R1_P5_K1_Ch2-Ch1.zen
1.158000e+01	9.783330e+00	20150709_gfpSORORINcd3_Prometa\MitoSys2\LSM\gfpSORORINc_Noc\DE_W0012_P0001\DE_2_W0012_P0001_T0001\TR1_W0001_P0011\TR1_2_W0001_P0011_T0001_R1_P5_K1_Ch2-Ch1.zen
1.164000e+01	1.096666e+01	20150709_gfpSORORINcd3_Prometa\MitoSys2\LSM\gfpSORORINc_Noc\DE_W0012_P0001\DE_2_W0012_P0001_T0001\TR1_W0001_P0011\TR1_2_W0001_P0011_T0001_R1_P5_K1_Ch2-Ch1.zen
1.170000e+01	9.616660e+00	20150709_gfpSORORINcd3_Prometa\MitoSys2\LSM\gfpSORORINc_Noc\DE_W0012_P0001\DE_2_W0012_P0001_T0001\TR1_W0001_P0011\TR1_2_W0001_P0011_T0001_R1_P5_K1_Ch2-Ch1.zen
1.176000e+01	1.076666e+01	20150709_gfpSORORINcd3_Prometa\MitoSys2\LSM\gfpSORORINc_Noc\DE_W0012_P0001\DE_2_W0012_P0001_T0001\TR1_W0001_P0011\TR1_2_W0001_P0011_T0001_R1_P5_K1_Ch2-Ch1.zen
1.182000e+01	1.110000e+01	20150709_gfpSORORINcd3_Prometa\MitoSys2\LSM\gfpSORORINc_Noc\DE_W0012_P0001\DE_2_W0012_P0001_T0001\TR1_W0001_P0011\TR1_2_W0001_P0011_T0001_R1_P5_K1_Ch2-Ch1.zen
1.188000e+01	1.163333e+01	20150709_gfpSORORINcd3_Prometa\MitoSys2\LSM\gfpSORORINc_Noc\DE_W0012_P0001\DE_2_W0012_P0001_T0001\TR1_W0001_P0011\TR1_2_W0001_P0011_T0001_R1_P5_K1_Ch2-Ch1.zen
1.194000e+01	1.090000e+01	20150709_gfpSORORINcd3_Prometa\MitoSys2\LSM\gfpSORORINc_Noc\DE_W0012_P0001\DE_2_W0012_P0001_T0001\TR1_W0001_P0011\TR1_2_W0001_P0011_T0001_R1_P5_K1_Ch2-Ch1.zen
12	1.076666e+01	20150709_gfpSORORINcd3_Prometa\MitoSys2\LSM\gfpSORORINc_Noc\DE_W0012_P0001\DE_2_W0012_P0001_T0001\TR1_W0001_P0011\TR1_2_W0001_P0011_T0001_R1_P5_K1_Ch2-Ch1.zen
1.206000e+01	1.131666e+01	20150709_gfpSORORINcd3_Prometa\MitoSys2\LSM\gfpSORORINc_Noc\DE_W0012_P0001\DE_2_W0012_P0001_T0001\TR1_W0001_P0011\TR1_2_W0001_P0011_T0001_R1_P5_K1_Ch2-Ch1.zen
1.212000e+01	1.001666e+01	20150709_gfpSORORINcd3_Prometa\MitoSys2\LSM\gfpSORORINc_Noc\DE_W0012_P0001\DE_2_W0012_P0001_T0001\TR1_W0001_P0011\TR1_2_W0001_P0011_T0001_R1_P5_K1_Ch2-Ch1.zen
1.218000e+01	1.040000e+01	20150709_gfpSORORINcd3_Prometa\MitoSys2\LSM\gfpSORORINc_Noc\DE_W0012_P0001\DE_2_W0012_P0001_T0001\TR1_W0001_P0011\TR1_2_W0001_P0011_T0001_R1_P5_K1_Ch2-Ch1.zen
1.224000e+01	1.165000e+01	20150709_gfpSORORINcd3_Prometa\MitoSys2\LSM\gfpSORORINc_Noc\DE_W0012_P0001\DE_2_W0012_P0001_T0001\TR1_W0001_P0011\TR1_2_W0001_P0011_T0001_R1_P5_K1_Ch2-Ch1.zen
1.230000e+01	9.900000e+00	20150709_gfpSORORINcd3_Prometa\MitoSys2\LSM\gfpSORORINc_Noc\DE_W0012_P0001\DE_2_W0012_P0001_T0001\TR1_W0001_P0011\TR1_2_W0001_P0011_T0001_R1_P5_K1_Ch2-Ch1.zen
1.236000e+01	1.080000e+01	20150709_gfpSORORINcd3_Prometa\MitoSys2\LSM\gfpSORORINc_Noc\DE_W0012_P0001\DE_2_W0012_P0001_T0001\TR1_W0001_P0011\TR1_2_W0001_P0011_T0001_R1_P5_K1_Ch2-Ch1.zen
1.242000e+01	1.010000e+01	20150709_gfpSORORINcd3_Prometa\MitoSys2\LSM\gfpSORORINc_Noc\DE_W0012_P0001\DE_2_W0012_P0001_T0001\TR1_W0001_P0011\TR1_2_W0001_P0011_T0001_R1_P5_K1_Ch2-Ch1.zen
1.248000e+01	8.633330e+00	20150709_gfpSORORINcd3_Prometa\MitoSys2\LSM\gfpSORORINc_Noc\DE_W0012_P0001\DE_2_W0012_P0001_T0001\TR1_W0001_P0011\TR1_2_W0001_P0011_T0001_R1_P5_K1_Ch2-Ch1.zen
1.254000e+01	1.050000e+01	20150709_gfpSORORINcd3_Prometa\MitoSys2\LSM\gfpSORORINc_Noc\DE_W0012_P0001\DE_2_W0012_P0001_T0001\TR1_W0001_P0011\TR1_2_W0001_P0011_T0001_R1_P5_K1_Ch2-Ch1.zen
1.260000e+01	9.883330e+00	20150709_gfpSORORINcd3_Prometa\MitoSys2\LSM\gfpSORORINc_Noc\DE_W0012_P0001\DE_2_W0012_P0001_T0001\TR1_W0001_P0011\TR1_2_W0001_P0011_T0001_R1_P5_K1_Ch2-Ch1.zen
1.266000e+01	1.021666e+01	20150709_gfpSORORINcd3_Prometa\MitoSys2\LSM\gfpSORORINc_Noc\DE_W0012_P0001\DE_2_W0012_P0001_T0001\TR1_W0001_P0011\TR1_2_W0001_P0011_T0001_R1_P5_K1_Ch2-Ch1.zen
1.272000e+01	1.055000e+01	20150709_gfpSORORINcd3_Prometa\MitoSys2\LSM\gfpSORORINc_Noc\DE_W0012_P0001\DE_2_W0012_P0001_T0001\TR1_W0001_P0011\TR1_2_W0001_P0011_T0001_R1_P5_K1_Ch2-Ch1.zen
1.278000e+01	8.833330e+00	20150709_gfpSORORINcd3_Prometa\MitoSys2\LSM\gfpSORORINc_Noc\DE_W0012_P0001\DE_2_W0012_P0001_T0001\TR1_W0001_P0011\TR1_2_W0001_P0011_T0001_R1_P5_K1_Ch2-Ch1.zen
1.284000e+01	9.050000e+00	20150709_gfpSORORINcd3_Prometa\MitoSys2\LSM\gfpSORORINc_Noc\DE_W0012_P0001\DE_2_W0012_P0001_T0001\TR1_W0001_P0011\TR1_2_W0001_P0011_T0001_R1_P5_K1_Ch2-Ch1.zen
1.290000e+01	8.616660e+00	20150709_gfpSORORINcd3_Prometa\MitoSys2\LSM\gfpSORORINc_Noc\DE_W0012_P0001\DE_2_W0012_P0001_T0001\TR1_W0001_P0011\TR1_2_W0001_P0011_T0001_R1_P5_K1_Ch2-Ch1.zen
1.296000e+01	1.061666e+01	20150709_gfpSORORINcd3_Prometa\MitoSys2\LSM\gfpSORORINc_Noc\DE_W0012_P0001\DE_2_W0012_P0001_T0001\TR1_W0001_P0011\TR1_2_W0001_P0011_T0001_R1_P5_K1_Ch2-Ch1.zen
1.302000e+01	1.041666e+01	20150709_gfpSORORINcd3_Prometa\MitoSys2\LSM\gfpSORORINc_Noc\DE_W0012_P0001\DE_2_W0012_P0001_T0001\TR1_W0001_P0011\TR1_2_W0001_P0011_T0001_R1_P5_K1_Ch2-Ch1.zen
1.308000e+01	1.140000e+01	20150709_gfpSORORINcd3_Prometa\MitoSys2\LSM\gfpSORORINc_Noc\DE_W0012_P0001\DE_2_W0012_P0001_T0001\TR1_W0001_P0011\TR1_2_W0001_P0011_T0001_R1_P5_K1_Ch2-Ch1.zen
1.314000e+01	1.155000e+01	20150709_gfpSORORINcd3_Prometa\MitoSys2\LSM\gfpSORORINc_Noc\DE_W0012_P0001\DE_2_W0012_P0001_T0001\TR1_W0001_P0011\TR1_2_W0001_P0011_T0001_R1_P5_K1_Ch2-Ch1.zen
1.320000e+01	9.966660e+00	20150709_gfpSORORINcd3_Prometa\MitoSys2\LSM\gfpSORORINc_Noc\DE_W0012_P0001\DE_2_W0012_P0001_T0001\TR1_W0001_P0011\TR1_2_W0001_P0011_T0001_R1_P5_K1_Ch2-Ch1.zen
1.326000e+01	1.045000e+01	20150709_gfpSORORINcd3_Prometa\MitoSys2\LSM\gfpSORORINc_Noc\DE_W0012_P0001\DE_2_W0012_P0001_T0001\TR1_W0001_P0011\TR1_2_W0001_P0011_T0001_R1_P5_K1_Ch2-Ch1.zen
1.332000e+01	1.003333e+01	20150709_gfpSORORINcd3_Prometa\MitoSys2\LSM\gfpSORORINc_Noc\DE_W0012_P0001\DE_2_W0012_P0001_T0001\TR1_W0001_P0011\TR1_2_W0001_P0011_T0001_R1_P5_K1_Ch2-Ch1.zen
1.338000e+01	8.916670e+00	20150709_gfpSORORINcd3_Prometa\MitoSys2\LSM\gfpSORORINc_Noc\DE_W0012_P0001\DE_2_W0012_P0001_T0001\TR1_W0001_P0011\TR1_2_W0001_P0011_T0001_R1_P5_K1_Ch2-Ch1.zen
1.344000e+01	9.500000e+00	20150709_gfpSORORINcd3_Prometa\MitoSys2\LSM\gfpSORORINc_Noc\DE_W0012_P0001\DE_2_W0012_P0001_T0001\TR1_W0001_P0011\TR1_2_W0001_P0011_T0001_R1_P5_K1_Ch2-Ch1.zen
1.350000e+01	1.026666e+01	20150709_gfpSORORINcd3_Prometa\MitoSys2\LSM\gfpSORORINc_Noc\DE_W0012_P0001\DE_2_W0012_P0001_T0001\TR1_W0001_P0011\TR1_2_W0001_P0011_T0001_R1_P5_K1_Ch2-Ch1.zen
1.356000e+01	9.600000e+00	20150709_gfpSORORINcd3_Prometa\MitoSys2\LSM\gfpSORORINc_Noc\DE_W0012_P0001\DE_2_W0012_P0001_T0001\TR1_W0001_P0011\TR1_2_W0001_P0011_T0001_R1_P5_K1_Ch2-Ch1.zen
1.362000e+01	9.600000e+00	20150709_gfpSORORINcd3_Prometa\MitoSys2\LSM\gfpSORORINc_Noc\DE_W0012_P0001\DE_2_W0012_P0001_T0001\TR1_W0001_P0011\TR1_2_W0001_P0011_T0001_R1_P5_K1_Ch2-Ch1.zen
1.368000e+01	9.666670e+00	20150709_gfpSORORINcd3_Prometa\MitoSys2\LSM\gfpSORORINc_Noc\DE_W0012_P0001\DE_2_W0012_P0001_T0001\TR1_W0001_P0011\TR1_2_W0001_P0011_T0001_R1_P5_K1_Ch2-Ch1.zen
1.374000e+01	1.023333e+01	20150709_gfpSORORINcd3_Prometa\MitoSys2\LSM\gfpSORORINc_Noc\DE_W0012_P0001\DE_2_W0012_P0001_T0001\TR1_W0001_P0011\TR1_2_W0001_P0011_T0001_R1_P5_K1_Ch2-Ch1.zen
1.380000e+01	9.983330e+00	20150709_gfpSORORINcd3_Prometa\MitoSys2\LSM\gfpSORORINc_Noc\DE_W0012_P0001\DE_2_W0012_P0001_T0001\TR1_W0001_P0011\TR1_2_W0001_P0011_T0001_R1_P5_K1_Ch2-Ch1.zen
1.386000e+01	9.866660e+00	20150709_gfpSORORINcd3_Prometa\MitoSys2\LSM\gfpSORORINc_Noc\DE_W0012_P0001\DE_2_W0012_P0001_T0001\TR1_W0001_P0011\TR1_2_W0001_P0011_T0001_R1_P5_K1_Ch2-Ch1.zen
1.392000e+01	8.850000e+00	20150709_gfpSORORINcd3_Prometa\MitoSys2\LSM\gfpSORORINc_Noc\DE_W0012_P0001\DE_2_W0012_P0001_T0001\TR1_W0001_P0011\TR1_2_W0001_P0011_T0001_R1_P5_K1_Ch2-Ch1.zen
1.398000e+01	9.333330e+00	20150709_gfpSORORINcd3_Prometa\MitoSys2\LSM\gfpSORORINc_Noc\DE_W0012_P0001\DE_2_W0012_P0001_T0001\TR1_W0001_P0011\TR1_2_W0001_P0011_T0001_R1_P5_K1_Ch2-Ch1.zen
1.404000e+01	9.933330e+00	20150709_gfpSORORINcd3_Prometa\MitoSys2\LSM\gfpSORORINc_Noc\DE_W0012_P0001\DE_2_W0012_P0001_T0001\TR1_W0001_P0011\TR1_2_W0001_P0011_T0001_R1_P5_K1_Ch2-Ch1.zen
1.410000e+01	9.450000e+00	20150709_gfpSORORINcd3_Prometa\MitoSys2\LSM\gfpSORORINc_Noc\DE_W0012_P0001\DE_2_W0012_P0001_T0001\TR1_W0001_P0011\TR1_2_W0001_P0011_T0001_R1_P5_K1_Ch2-Ch1.zen
1.416000e+01	1.041666e+01	20150709_gfpSORORINcd3_Prometa\MitoSys2\LSM\gfpSORORINc_Noc\DE_W0012_P0001\DE_2_W0012_P0001_T0001\TR1_W0001_P0011\TR1_2_W0001_P0011_T0001_R1_P5_K1_Ch2-Ch1.zen
1.422000e+01	9.450000e+00	20150709_gfpSORORINcd3_Prometa\MitoSys2\LSM\gfpSORORINc_Noc\DE_W0012_P0001\DE_2_W0012_P0001_T0001\TR1_W0001_P0011\TR1_2_W0001_P0011_T0001_R1_P5_K1_Ch2-Ch1.zen
1.428000e+01	9.383330e+00	20150709_gfpSORORINcd3_Prometa\MitoSys2\LSM\gfpSORORINc_Noc\DE_W0012_P0001\DE_2_W0012_P0001_T0001\TR1_W0001_P0011\TR1_2_W0001_P0011_T0001_R1_P5_K1_Ch2-Ch1.zen
1.434000e+01	9.816660e+00	20150709_gfpSORORINcd3_Prometa\MitoSys2\LSM\gfpSORORINc_Noc\DE_W0012_P0001\DE_2_W0012_P0001_T0001\TR1_W0001_P0011\TR1_2_W0001_P0011_T0001_R1_P5_K1_Ch2-Ch1.zen
1.440000e+01	1.001666e+01	20150709_gfpSORORINcd3_Prometa\MitoSys2\LSM\gfpSORORINc_Noc\DE_W0012_P0001\DE_2_W0012_P0001_T0001\TR1_W0001_P0011\TR1_2_W0001_P0011_T0001_R1_P5_K1_Ch2-Ch1.zen
1.446000e+01	9.333330e+00	20150709_gfpSORORINcd3_Prometa\MitoSys2\LSM\gfpSORORINc_Noc\DE_W0012_P0001\DE_2_W0012_P0001_T0001\TR1_W0001_P0011\TR1_2_W0001_P0011_T0001_R1_P5_K1_Ch2-Ch1.zen
1.452000e+01	1.130000e+01	20150709_gfpSORORINcd3_Prometa\MitoSys2\LSM\gfpSORORINc_Noc\DE_W0012_P0001\DE_2_W0012_P0001_T0001\TR1_W0001_P0011\TR1_2_W0001_P0011_T0001_R1_P5_K1_Ch2-Ch1.zen
1.458000e+01	1.011666e+01	20150709_gfpSORORINcd3_Prometa\MitoSys2\LSM\gfpSORORINc_Noc\DE_W0012_P0001\DE_2_W0012_P0001_T0001\TR1_W0001_P0011\TR1_2_W0001_P0011_T0001_R1_P5_K1_Ch2-Ch1.zen
1.464000e+01	9.600000e+00	20150709_gfpSORORINcd3_Prometa\MitoSys2\LSM\gfpSORORINc_Noc\DE_W0012_P0001\DE_2_W0012_P0001_T0001\TR1_W0001_P0011\TR1_2_W0001_P0011_T0001_R1_P5_K1_Ch2-Ch1.zen
1.470000e+01	1.040000e+01	20150709_gfpSORORINcd3_Prometa\MitoSys2\LSM\gfpSORORINc_Noc\DE_W0012_P0001\DE_2_W0012_P0001_T0001\TR1_W0001_P0011\TR1_2_W0001_P0011_T0001_R1_P5_K1_Ch2-Ch1.zen
1.476000e+01	9.683330e+00	20150709_gfpSORORINcd3_Prometa\MitoSys2\LSM\gfpSORORINc_Noc\DE_W0012_P0001\DE_2_W0012_P0001_T0001\TR1_W0001_P0011\TR1_2_W0001_P0011_T0001_R1_P5_K1_Ch2-Ch1.zen
1.482000e+01	7.933330e+00	20150709_gfpSORORINcd3_Prometa\MitoSys2\LSM\gfpSORORINc_Noc\DE_W0012_P0001\DE_2_W0012_P0001_T0001\TR1_W0001_P0011\TR1_2_W0001_P0011_T0001_R1_P5_K1_Ch2-Ch1.zen
1.488000e+01	1.141666e+01	20150709_gfpSORORINcd3_Prometa\MitoSys2\LSM\gfpSORORINc_Noc\DE_W0012_P0001\DE_2_W0012_P0001_T0001\TR1_W0001_P0011\TR1_2_W0001_P0011_T0001_R1_P5_K1_Ch2-Ch1.zen
1.494000e+01	1.026666e+01	20150709_gfpSORORINcd3_Prometa\MitoSys2\LSM\gfpSORORINc_Noc\DE_W0012_P0001\DE_2_W0012_P0001_T0001\TR1_W0001_P0011\TR1_2_W0001_P0011_T0001_R1_P5_K1_Ch2-Ch1.zen
15	9.700000e+00	20150709_gfpSORORINcd3_Prometa\MitoSys2\LSM\gfpSORORINc_Noc\DE_W0012_P0001\DE_2_W0012_P0001_T0001\TR1_W0001_P0011\TR1_2_W0001_P0011_T0001_R1_P5_K1_Ch2-Ch1.zen
1.506000e+01	1.170000e+01	20150709_gfpSORORINcd3_Prometa\MitoSys2\LSM\gfpSORORINc_Noc\DE_W0012_P0001\DE_2_W0012_P0001_T0001\TR1_W0001_P0011\TR1_2_W0001_P0011_T0001_R1_P5_K1_Ch2-Ch1.zen
1.512000e+01	1.106666e+01	20150709_gfpSORORINcd3_Prometa\MitoSys2\LSM\gfpSORORINc_Noc\DE_W0012_P0001\DE_2_W0012_P0001_T0001\TR1_W0001_P0011\TR1_2_W0001_P0011_T0001_R1_P5_K1_Ch2-Ch1.zen
1.518000e+01	9.633330e+00	20150709_gfpSORORINcd3_Prometa\MitoSys2\LSM\gfpSORORINc_Noc\DE_W0012_P0001\DE_2_W0012_P0001_T0001\TR1_W0001_P0011\TR1_2_W0001_P0011_T0001_R1_P5_K1_Ch2-Ch1.zen
1.524000e+01	9.350000e+00	20150709_gfpSORORINcd3_Prometa\MitoSys2\LSM\gfpSORORINc_Noc\DE_W0012_P0001\DE_2_W0012_P0001_T0001\TR1_W0001_P0011\TR1_2_W0001_P0011_T0001_R1_P5_K1_Ch2-Ch1.zen
1.530000e+01	1.011666e+01	20150709_gfpSORORINcd3_Prometa\MitoSys2\LSM\gfpSORORINc_Noc\DE_W0012_P0001\DE_2_W0012_P0001_T0001\TR1_W0001_P0011\TR1_2_W0001_P0011_T0001_R1_P5_K1_Ch2-Ch1.zen
1.536000e+01	9.233330e+00	20150709_gfpSORORINcd3_Prometa\MitoSys2\LSM\gfpSORORINc_Noc\DE_W0012_P0001\DE_2_W0012_P0001_T0001\TR1_W0001_P0011\TR1_2_W0001_P0011_T0001_R1_P5_K1_Ch2-Ch1.zen
1.542000e+01	8.850000e+00	20150709_gfpSORORINcd3_Prometa\MitoSys2\LSM\gfpSORORINc_Noc\DE_W0012_P0001\DE_2_W0012_P0001_T0001\TR1_W0001_P0011\TR1_2_W0001_P0011_T0001_R1_P5_K1_Ch2-Ch1.zen
1.548000e+01	9.183330e+00	20150709_gfpSORORINcd3_Prometa\MitoSys2\LSM\gfpSORORINc_Noc\DE_W0012_P0001\DE_2_W0012_P0001_T0001\TR1_W0001_P0011\TR1_2_W0001_P0011_T0001_R1_P5_K1_Ch2-Ch1.zen
1.554000e+01	9.683330e+00	20150709_gfpSORORINcd3_Prometa\MitoSys2\LSM\gfpSORORINc_Noc\DE_W0012_P0001\DE_2_W0012_P0001_T0001\TR1_W0001_P0011\TR1_2_W0001_P0011_T0001_R1_P5_K1_Ch2-Ch1.zen
1.560000e+01	8.300000e+00	20150709_gfpSORORINcd3_Prometa\MitoSys2\LSM\gfpSORORINc_Noc\DE_W0012_P0001\DE_2_W0012_P0001_T0001\TR1_W0001_P0011\TR1_2_W0001_P0011_T0001_R1_P5_K1_Ch2-Ch1.zen
1.566000e+01	9.116660e+00	20150709_gfpSORORINcd3_Prometa\MitoSys2\LSM\gfpSORORINc_Noc\DE_W0012_P0001\DE_2_W0012_P0001_T0001\TR1_W0001_P0011\TR1_2_W0001_P0011_T0001_R1_P5_K1_Ch2-Ch1.zen
1.572000e+01	9.566660e+00	20150709_gfpSORORINcd3_Prometa\MitoSys2\LSM\gfpSORORINc_Noc\DE_W0012_P0001\DE_2_W0012_P0001_T0001\TR1_W0001_P0011\TR1_2_W0001_P0011_T0001_R1_P5_K1_Ch2-Ch1.zen
1.578000e+01	8.566660e+00	20150709_gfpSORORINcd3_Prometa\MitoSys2\LSM\gfpSORORINc_Noc\DE_W0012_P0001\DE_2_W0012_P0001_T0001\TR1_W0001_P0011\TR1_2_W0001_P0011_T0001_R1_P5_K1_Ch2-Ch1.zen
1.584000e+01	8.816660e+00	20150709_gfpSORORINcd3_Prometa\MitoSys2\LSM\gfpSORORINc_Noc\DE_W0012_P0001\DE_2_W0012_P0001_T0001\TR1_W0001_P0011\TR1_2_W0001_P0011_T0001_R1_P5_K1_Ch2-Ch1.zen
1.590000e+01	8.983330e+00	20150709_gfpSORORINcd3_Prometa\MitoSys2\LSM\gfpSORORINc_Noc\DE_W0012_P0001\DE_2_W0012_P0001_T0001\TR1_W0001_P0011\TR1_2_W0001_P0011_T0001_R1_P5_K1_Ch2-Ch1.zen
1.596000e+01	9.783330e+00	20150709_gfpSORORINcd3_Prometa\MitoSys2\LSM\gfpSORORINc_Noc\DE_W0012_P0001\DE_2_W0012_P0001_T0001\TR1_W0001_P0011\TR1_2_W0001_P0011_T0001_R1_P5_K1_Ch2-Ch1.zen
1.602000e+01	9.633330e+00	20150709_gfpSORORINcd3_Prometa\MitoSys2\LSM\gfpSORORINc_Noc\DE_W0012_P0001\DE_2_W0012_P0001_T0001\TR1_W0001_P0011\TR1_2_W0001_P0011_T0001_R1_P5_K1_Ch2-Ch1.zen
1.608000e+01	1.100000e+01	20150709_gfpSORORINcd3_Prometa\MitoSys2\LSM\gfpSORORINc_Noc\DE_W0012_P0001\DE_2_W0012_P0001_T0001\TR1_W0001_P0011\TR1_2_W0001_P0011_T0001_R1_P5_K1_Ch2-Ch1.zen
1.614000e+01	9.850000e+00	20150709_gfpSORORINcd3_Prometa\MitoSys2\LSM\gfpSORORINc_Noc\DE_W0012_P0001\DE_2_W0012_P0001_T0001\TR1_W0001_P0011\TR1_2_W0001_P0011_T0001_R1_P5_K1_Ch2-Ch1.zen
1.620000e+01	9.050000e+00	20150709_gfpSORORINcd3_Prometa\MitoSys2\LSM\gfpSORORINc_Noc\DE_W0012_P0001\DE_2_W0012_P0001_T0001\TR1_W0001_P0011\TR1_2_W0001_P0011_T0001_R1_P5_K1_Ch2-Ch1.zen
1.626000e+01	1.143333e+01	20150709_gfpSORORINcd3_Prometa\MitoSys2\LSM\gfpSORORINc_Noc\DE_W0012_P0001\DE_2_W0012_P0001_T0001\TR1_W0001_P0011\TR1_2_W0001_P0011_T0001_R1_P5_K1_Ch2-Ch1.zen
1.632000e+01	1.065000e+01	20150709_gfpSORORINcd3_Prometa\MitoSys2\LSM\gfpSORORINc_Noc\DE_W0012_P0001\DE_2_W0012_P0001_T0001\TR1_W0001_P0011\TR1_2_W0001_P0011_T0001_R1_P5_K1_Ch2-Ch1.zen
1.638000e+01	1.070000e+01	20150709_gfpSORORINcd3_Prometa\MitoSys2\LSM\gfpSORORINc_Noc\DE_W0012_P0001\DE_2_W0012_P0001_T0001\TR1_W0001_P0011\TR1_2_W0001_P0011_T0001_R1_P5_K1_Ch2-Ch1.zen
1.644000e+01	9.950000e+00	20150709_gfpSORORINcd3_Prometa\MitoSys2\LSM\gfpSORORINc_Noc\DE_W0012_P0001\DE_2_W0012_P0001_T0001\TR1_W0001_P0011\TR1_2_W0001_P0011_T0001_R1_P5_K1_Ch2-Ch1.zen
1.650000e+01	1.123333e+01	20150709_gfpSORORINcd3_Prometa\MitoSys2\LSM\gfpSORORINc_Noc\DE_W0012_P0001\DE_2_W0012_P0001_T0001\TR1_W0001_P0011\TR1_2_W0001_P0011_T0001_R1_P5_K1_Ch2-Ch1.zen
1.656000e+01	1.036666e+01	20150709_gfpSORORINcd3_Prometa\MitoSys2\LSM\gfpSORORINc_Noc\DE_W0012_P0001\DE_2_W0012_P0001_T0001\TR1_W0001_P0011\TR1_2_W0001_P0011_T0001_R1_P5_K1_Ch2-Ch1.zen
1.662000e+01	1.006666e+01	20150709_gfpSORORINcd3_Prometa\MitoSys2\LSM\gfpSORORINc_Noc\DE_W0012_P0001\DE_2_W0012_P0001_T0001\TR1_W0001_P0011\TR1_2_W0001_P0011_T0001_R1_P5_K1_Ch2-Ch1.zen
1.668000e+01	9.650000e+00	20150709_gfpSORORINcd3_Prometa\MitoSys2\LSM\gfpSORORINc_Noc\DE_W0012_P0001\DE_2_W0012_P0001_T0001\TR1_W0001_P0011\TR1_2_W0001_P0011_T0001_R1_P5_K1_Ch2-Ch1.zen
1.674000e+01	1.053333e+01	20150709_gfpSORORINcd3_Prometa\MitoSys2\LSM\gfpSORORINc_Noc\DE_W0012_P0001\DE_2_W0012_P0001_T0001\TR1_W0001_P0011\TR1_2_W0001_P0011_T0001_R1_P5_K1_Ch2-Ch1.zen
1.680000e+01	9.050000e+00	20150709_gfpSORORINcd3_Prometa\MitoSys2\LSM\gfpSORORINc_Noc\DE_W0012_P0001\DE_2_W0012_P0001_T0001\TR1_W0001_P0011\TR1_2_W0001_P0011_T0001_R1_P5_K1_Ch2-Ch1.zen
1.686000e+01	1.060000e+01	20150709_gfpSORORINcd3_Prometa\MitoSys2\LSM\gfpSORORINc_Noc\DE_W0012_P0001\DE_2_W0012_P0001_T0001\TR1_W0001_P0011\TR1_2_W0001_P0011_T0001_R1_P5_K1_Ch2-Ch1.zen
1.692000e+01	1.161666e+01	20150709_gfpSORORINcd3_Prometa\MitoSys2\LSM\gfpSORORINc_Noc\DE_W0012_P0001\DE_2_W0012_P0001_T0001\TR1_W0001_P0011\TR1_2_W0001_P0011_T0001_R1_P5_K1_Ch2-Ch1.zen
1.698000e+01	1.058333e+01	20150709_gfpSORORINcd3_Prometa\MitoSys2\LSM\gfpSORORINc_Noc\DE_W0012_P0001\DE_2_W0012_P0001_T0001\TR1_W0001_P0011\TR1_2_W0001_P0011_T0001_R1_P5_K1_Ch2-Ch1.zen
1.704000e+01	9.666670e+00	20150709_gfpSORORINcd3_Prometa\MitoSys2\LSM\gfpSORORINc_Noc\DE_W0012_P0001\DE_2_W0012_P0001_T0001\TR1_W0001_P0011\TR1_2_W0001_P0011_T0001_R1_P5_K1_Ch2-Ch1.zen
1.710000e+01	1.070000e+01	20150709_gfpSORORINcd3_Prometa\MitoSys2\LSM\gfpSORORINc_Noc\DE_W0012_P0001\DE_2_W0012_P0001_T0001\TR1_W0001_P0011\TR1_2_W0001_P0011_T0001_R1_P5_K1_Ch2-Ch1.zen
1.716000e+01	1.136666e+01	20150709_gfpSORORINcd3_Prometa\MitoSys2\LSM\gfpSORORINc_Noc\DE_W0012_P0001\DE_2_W0012_P0001_T0001\TR1_W0001_P0011\TR1_2_W0001_P0011_T0001_R1_P5_K1_Ch2-Ch1.zen
1.722000e+01	9.883330e+00	20150709_gfpSORORINcd3_Prometa\MitoSys2\LSM\gfpSORORINc_Noc\DE_W0012_P0001\DE_2_W0012_P0001_T0001\TR1_W0001_P0011\TR1_2_W0001_P0011_T0001_R1_P5_K1_Ch2-Ch1.zen
1.728000e+01	1.065000e+01	20150709_gfpSORORINcd3_Prometa\MitoSys2\LSM\gfpSORORINc_Noc\DE_W0012_P0001\DE_2_W0012_P0001_T0001\TR1_W0001_P0011\TR1_2_W0001_P0011_T0001_R1_P5_K1_Ch2-Ch1.zen
1.734000e+01	1.033333e+01	20150709_gfpSORORINcd3_Prometa\MitoSys2\LSM\gfpSORORINc_Noc\DE_W0012_P0001\DE_2_W0012_P0001_T0001\TR1_W0001_P0011\TR1_2_W0001_P0011_T0001_R1_P5_K1_Ch2-Ch1.zen
1.740000e+01	1.013333e+01	20150709_gfpSORORINcd3_Prometa\MitoSys2\LSM\gfpSORORINc_Noc\DE_W0012_P0001\DE_2_W0012_P0001_T0001\TR1_W0001_P0011\TR1_2_W0001_P0011_T0001_R1_P5_K1_Ch2-Ch1.zen
1.746000e+01	1.061666e+01	20150709_gfpSORORINcd3_Prometa\MitoSys2\LSM\gfpSORORINc_Noc\DE_W0012_P0001\DE_2_W0012_P0001_T0001\TR1_W0001_P0011\TR1_2_W0001_P0011_T0001_R1_P5_K1_Ch2-Ch1.zen
1.752000e+01	9.966660e+00	20150709_gfpSORORINcd3_Prometa\MitoSys2\LSM\gfpSORORINc_Noc\DE_W0012_P0001\DE_2_W0012_P0001_T0001\TR1_W0001_P0011\TR1_2_W0001_P0011_T0001_R1_P5_K1_Ch2-Ch1.zen
1.758000e+01	1.060000e+01	20150709_gfpSORORINcd3_Prometa\MitoSys2\LSM\gfpSORORINc_Noc\DE_W0012_P0001\DE_2_W0012_P0001_T0001\TR1_W0001_P0011\TR1_2_W0001_P0011_T0001_R1_P5_K1_Ch2-Ch1.zen
1.764000e+01	9.283330e+00	20150709_gfpSORORINcd3_Prometa\MitoSys2\LSM\gfpSORORINc_Noc\DE_W0012_P0001\DE_2_W0012_P0001_T0001\TR1_W0001_P0011\TR1_2_W0001_P0011_T0001_R1_P5_K1_Ch2-Ch1.zen
1.770000e+01	9.166670e+00	20150709_gfpSORORINcd3_Prometa\MitoSys2\LSM\gfpSORORINc_Noc\DE_W0012_P0001\DE_2_W0012_P0001_T0001\TR1_W0001_P0011\TR1_2_W0001_P0011_T0001_R1_P5_K1_Ch2-Ch1.zen
1.776000e+01	9.716660e+00	20150709_gfpSORORINcd3_Prometa\MitoSys2\LSM\gfpSORORINc_Noc\DE_W0012_P0001\DE_2_W0012_P0001_T0001\TR1_W0001_P0011\TR1_2_W0001_P0011_T0001_R1_P5_K1_Ch2-Ch1.zen
1.782000e+01	9.700000e+00	20150709_gfpSORORINcd3_Prometa\MitoSys2\LSM\gfpSORORINc_Noc\DE_W0012_P0001\DE_2_W0012_P0001_T0001\TR1_W0001_P0011\TR1_2_W0001_P0011_T0001_R1_P5_K1_Ch2-Ch1.zen
1.788000e+01	9.083330e+00	20150709_gfpSORORINcd3_Prometa\MitoSys2\LSM\gfpSORORINc_Noc\DE_W0012_P0001\DE_2_W0012_P0001_T0001\TR1_W0001_P0011\TR1_2_W0001_P0011_T0001_R1_P5_K1_Ch2-Ch1.zen
1.794000e+01	8.533330e+00	20150709_gfpSORORINcd3_Prometa\MitoSys2\LSM\gfpSORORINc_Noc\DE_W0012_P0001\DE_2_W0012_P0001_T0001\TR1_W0001_P0011\TR1_2_W0001_P0011_T0001_R1_P5_K1_Ch2-Ch1.zen
18	9.883330e+00	20150709_gfpSORORINcd3_Prometa\MitoSys2\LSM\gfpSORORINc_Noc\DE_W0012_P0001\DE_2_W0012_P0001_T0001\TR1_W0001_P0011\TR1_2_W0001_P0011_T0001_R1_P5_K1_Ch2-Ch1.zen
1.806000e+01	9.316660e+00	20150709_gfpSORORINcd3_Prometa\MitoSys2\LSM\gfpSORORINc_Noc\DE_W0012_P0001\DE_2_W0012_P0001_T0001\TR1_W0001_P0011\TR1_2_W0001_P0011_T0001_R1_P5_K1_Ch2-Ch1.zen
1.812000e+01	9.300000e+00	20150709_gfpSORORINcd3_Prometa\MitoSys2\LSM\gfpSORORINc_Noc\DE_W0012_P0001\DE_2_W0012_P0001_T0001\TR1_W0001_P0011\TR1_2_W0001_P0011_T0001_R1_P5_K1_Ch2-Ch1.zen
1.818000e+01	1.050000e+01	20150709_gfpSORORINcd3_Prometa\MitoSys2\LSM\gfpSORORINc_Noc\DE_W0012_P0001\DE_2_W0012_P0001_T0001\TR1_W0001_P0011\TR1_2_W0001_P0011_T0001_R1_P5_K1_Ch2-Ch1.zen
1.824000e+01	9.833330e+00	20150709_gfpSORORINcd3_Prometa\MitoSys2\LSM\gfpSORORINc_Noc\DE_W0012_P0001\DE_2_W0012_P0001_T0001\TR1_W0001_P0011\TR1_2_W0001_P0011_T0001_R1_P5_K1_Ch2-Ch1.zen
1.830000e+01	1.003333e+01	20150709_gfpSORORINcd3_Prometa\MitoSys2\LSM\gfpSORORINc_Noc\DE_W0012_P0001\DE_2_W0012_P0001_T0001\TR1_W0001_P0011\TR1_2_W0001_P0011_T0001_R1_P5_K1_Ch2-Ch1.zen
1.836000e+01	8.733330e+00	20150709_gfpSORORINcd3_Prometa\MitoSys2\LSM\gfpSORORINc_Noc\DE_W0012_P0001\DE_2_W0012_P0001_T0001\TR1_W0001_P0011\TR1_2_W0001_P0011_T0001_R1_P5_K1_Ch2-Ch1.zen
1.842000e+01	8.783330e+00	20150709_gfpSORORINcd3_Prometa\MitoSys2\LSM\gfpSORORINc_Noc\DE_W0012_P0001\DE_2_W0012_P0001_T0001\TR1_W0001_P0011\TR1_2_W0001_P0011_T0001_R1_P5_K1_Ch2-Ch1.zen
1.848000e+01	9.216660e+00	20150709_gfpSORORINcd3_Prometa\MitoSys2\LSM\gfpSORORINc_Noc\DE_W0012_P0001\DE_2_W0012_P0001_T0001\TR1_W0001_P0011\TR1_2_W0001_P0011_T0001_R1_P5_K1_Ch2-Ch1.zen
1.854000e+01	9.216660e+00	20150709_gfpSORORINcd3_Prometa\MitoSys2\LSM\gfpSORORINc_Noc\DE_W0012_P0001\DE_2_W0012_P0001_T0001\TR1_W0001_P0011\TR1_2_W0001_P0011_T0001_R1_P5_K1_Ch2-Ch1.zen
1.860000e+01	8.433330e+00	20150709_gfpSORORINcd3_Prometa\MitoSys2\LSM\gfpSORORINc_Noc\DE_W0012_P0001\DE_2_W0012_P0001_T0001\TR1_W0001_P0011\TR1_2_W0001_P0011_T0001_R1_P5_K1_Ch2-Ch1.zen
1.866000e+01	8.950000e+00	20150709_gfpSORORINcd3_Prometa\MitoSys2\LSM\gfpSORORINc_Noc\DE_W0012_P0001\DE_2_W0012_P0001_T0001\TR1_W0001_P0011\TR1_2_W0001_P0011_T0001_R1_P5_K1_Ch2-Ch1.zen
1.872000e+01	9.133330e+00	20150709_gfpSORORINcd3_Prometa\MitoSys2\LSM\gfpSORORINc_Noc\DE_W0012_P0001\DE_2_W0012_P0001_T0001\TR1_W0001_P0011\TR1_2_W0001_P0011_T0001_R1_P5_K1_Ch2-Ch1.zen
1.878000e+01	9.250000e+00	20150709_gfpSORORINcd3_Prometa\MitoSys2\LSM\gfpSORORINc_Noc\DE_W0012_P0001\DE_2_W0012_P0001_T0001\TR1_W0001_P0011\TR1_2_W0001_P0011_T0001_R1_P5_K1_Ch2-Ch1.zen
1.884000e+01	8.233330e+00	20150709_gfpSORORINcd3_Prometa\MitoSys2\LSM\gfpSORORINc_Noc\DE_W0012_P0001\DE_2_W0012_P0001_T0001\TR1_W0001_P0011\TR1_2_W0001_P0011_T0001_R1_P5_K1_Ch2-Ch1.zen
1.890000e+01	8.333330e+00	20150709_gfpSORORINcd3_Prometa\MitoSys2\LSM\gfpSORORINc_Noc\DE_W0012_P0001\DE_2_W0012_P0001_T0001\TR1_W0001_P0011\TR1_2_W0001_P0011_T0001_R1_P5_K1_Ch2-Ch1.zen
1.896000e+01	8.750000e+00	20150709_gfpSORORINcd3_Prometa\MitoSys2\LSM\gfpSORORINc_Noc\DE_W0012_P0001\DE_2_W0012_P0001_T0001\TR1_W0001_P0011\TR1_2_W0001_P0011_T0001_R1_P5_K1_Ch2-Ch1.zen
1.902000e+01	8.083330e+00	20150709_gfpSORORINcd3_Prometa\MitoSys2\LSM\gfpSORORINc_Noc\DE_W0012_P0001\DE_2_W0012_P0001_T0001\TR1_W0001_P0011\TR1_2_W0001_P0011_T0001_R1_P5_K1_Ch2-Ch1.zen
1.908000e+01	8.400000e+00	20150709_gfpSORORINcd3_Prometa\MitoSys2\LSM\gfpSORORINc_Noc\DE_W0012_P0001\DE_2_W0012_P0001_T0001\TR1_W0001_P0011\TR1_2_W0001_P0011_T0001_R1_P5_K1_Ch2-Ch1.zen
1.914000e+01	7.833330e+00	20150709_gfpSORORINcd3_Prometa\MitoSys2\LSM\gfpSORORINc_Noc\DE_W0012_P0001\DE_2_W0012_P0001_T0001\TR1_W0001_P0011\TR1_2_W0001_P0011_T0001_R1_P5_K1_Ch2-Ch1.zen
1.920000e+01	7.750000e+00	20150709_gfpSORORINcd3_Prometa\MitoSys2\LSM\gfpSORORINc_Noc\DE_W0012_P0001\DE_2_W0012_P0001_T0001\TR1_W0001_P0011\TR1_2_W0001_P0011_T0001_R1_P5_K1_Ch2-Ch1.zen
1.926000e+01	8.000000e+00	20150709_gfpSORORINcd3_Prometa\MitoSys2\LSM\gfpSORORINc_Noc\DE_W0012_P0001\DE_2_W0012_P0001_T0001\TR1_W0001_P0011\TR1_2_W0001_P0011_T0001_R1_P5_K1_Ch2-Ch1.zen
1.932000e+01	9.233330e+00	20150709_gfpSORORINcd3_Prometa\MitoSys2\LSM\gfpSORORINc_Noc\DE_W0012_P0001\DE_2_W0012_P0001_T0001\TR1_W0001_P0011\TR1_2_W0001_P0011_T0001_R1_P5_K1_Ch2-Ch1.zen
1.938000e+01	8.100000e+00	20150709_gfpSORORINcd3_Prometa\MitoSys2\LSM\gfpSORORINc_Noc\DE_W0012_P0001\DE_2_W0012_P0001_T0001\TR1_W0001_P0011\TR1_2_W0001_P0011_T0001_R1_P5_K1_Ch2-Ch1.zen
1.944000e+01	8.066660e+00	20150709_gfpSORORINcd3_Prometa\MitoSys2\LSM\gfpSORORINc_Noc\DE_W0012_P0001\DE_2_W0012_P0001_T0001\TR1_W0001_P0011\TR1_2_W0001_P0011_T0001_R1_P5_K1_Ch2-Ch1.zen
1.950000e+01	8.100000e+00	20150709_gfpSORORINcd3_Prometa\MitoSys2\LSM\gfpSORORINc_Noc\DE_W0012_P0001\DE_2_W0012_P0001_T0001\TR1_W0001_P0011\TR1_2_W0001_P0011_T0001_R1_P5_K1_Ch2-Ch1.zen
1.956000e+01	9.783330e+00	20150709_gfpSORORINcd3_Prometa\MitoSys2\LSM\gfpSORORINc_Noc\DE_W0012_P0001\DE_2_W0012_P0001_T0001\TR1_W0001_P0011\TR1_2_W0001_P0011_T0001_R1_P5_K1_Ch2-Ch1.zen
1.962000e+01	6.950000e+00	20150709_gfpSORORINcd3_Prometa\MitoSys2\LSM\gfpSORORINc_Noc\DE_W0012_P0001\DE_2_W0012_P0001_T0001\TR1_W0001_P0011\TR1_2_W0001_P0011_T0001_R1_P5_K1_Ch2-Ch1.zen
1.968000e+01	9.516660e+00	20150709_gfpSORORINcd3_Prometa\MitoSys2\LSM\gfpSORORINc_Noc\DE_W0012_P0001\DE_2_W0012_P0001_T0001\TR1_W0001_P0011\TR1_2_W0001_P0011_T0001_R1_P5_K1_Ch2-Ch1.zen
1.974000e+01	8.366660e+00	20150709_gfpSORORINcd3_Prometa\MitoSys2\LSM\gfpSORORINc_Noc\DE_W0012_P0001\DE_2_W0012_P0001_T0001\TR1_W0001_P0011\TR1_2_W0001_P0011_T0001_R1_P5_K1_Ch2-Ch1.zen
1.980000e+01	7.883330e+00	20150709_gfpSORORINcd3_Prometa\MitoSys2\LSM\gfpSORORINc_Noc\DE_W0012_P0001\DE_2_W0012_P0001_T0001\TR1_W0001_P0011\TR1_2_W0001_P0011_T0001_R1_P5_K1_Ch2-Ch1.zen
1.986000e+01	7.833330e+00	20150709_gfpSORORINcd3_Prometa\MitoSys2\LSM\gfpSORORINc_Noc\DE_W0012_P0001\DE_2_W0012_P0001_T0001\TR1_W0001_P0011\TR1_2_W0001_P0011_T0001_R1_P5_K1_Ch2-Ch1.zen
1.992000e+01	7.533330e+00	20150709_gfpSORORINcd3_Prometa\MitoSys2\LSM\gfpSORORINc_Noc\DE_W0012_P0001\DE_2_W0012_P0001_T0001\TR1_W0001_P0011\TR1_2_W0001_P0011_T0001_R1_P5_K1_Ch2-Ch1.zen
1.998000e+01	7.933330e+00	20150709_gfpSORORINcd3_Prometa\MitoSys2\LSM\gfpSORORINc_Noc\DE_W0012_P0001\DE_2_W0012_P0001_T0001\TR1_W0001_P0011\TR1_2_W0001_P0011_T0001_R1_P5_K1_Ch2-Ch1.zen
2.004000e+01	8.050000e+00	20150709_gfpSORORINcd3_Prometa\MitoSys2\LSM\gfpSORORINc_Noc\DE_W0012_P0001\DE_2_W0012_P0001_T0001\TR1_W0001_P0011\TR1_2_W0001_P0011_T0001_R1_P5_K1_Ch2-Ch1.zen
2.010000e+01	7.066670e+00	20150709_gfpSORORINcd3_Prometa\MitoSys2\LSM\gfpSORORINc_Noc\DE_W0012_P0001\DE_2_W0012_P0001_T0001\TR1_W0001_P0011\TR1_2_W0001_P0011_T0001_R1_P5_K1_Ch2-Ch1.zen
2.016000e+01	8.166670e+00	20150709_gfpSORORINcd3_Prometa\MitoSys2\LSM\gfpSORORINc_Noc\DE_W0012_P0001\DE_2_W0012_P0001_T0001\TR1_W0001_P0011\TR1_2_W0001_P0011_T0001_R1_P5_K1_Ch2-Ch1.zen
2.022001e+01	7.300000e+00	20150709_gfpSORORINcd3_Prometa\MitoSys2\LSM\gfpSORORINc_Noc\DE_W0012_P0001\DE_2_W0012_P0001_T0001\TR1_W0001_P0011\TR1_2_W0001_P0011_T0001_R1_P5_K1_Ch2-Ch1.zen
2.028000e+01	8.116660e+00	20150709_gfpSORORINcd3_Prometa\MitoSys2\LSM\gfpSORORINc_Noc\DE_W0012_P0001\DE_2_W0012_P0001_T0001\TR1_W0001_P0011\TR1_2_W0001_P0011_T0001_R1_P5_K1_Ch2-Ch1.zen
2.034000e+01	8.150000e+00	20150709_gfpSORORINcd3_Prometa\MitoSys2\LSM\gfpSORORINc_Noc\DE_W0012_P0001\DE_2_W0012_P0001_T0001\TR1_W0001_P0011\TR1_2_W0001_P0011_T0001_R1_P5_K1_Ch2-Ch1.zen
2.040000e+01	7.583330e+00	20150709_gfpSORORINcd3_Prometa\MitoSys2\LSM\gfpSORORINc_Noc\DE_W0012_P0001\DE_2_W0012_P0001_T0001\TR1_W0001_P0011\TR1_2_W0001_P0011_T0001_R1_P5_K1_Ch2-Ch1.zen
2.046000e+01	7.766660e+00	20150709_gfpSORORINcd3_Prometa\MitoSys2\LSM\gfpSORORINc_Noc\DE_W0012_P0001\DE_2_W0012_P0001_T0001\TR1_W0001_P0011\TR1_2_W0001_P0011_T0001_R1_P5_K1_Ch2-Ch1.zen
2.052000e+01	8.566660e+00	20150709_gfpSORORINcd3_Prometa\MitoSys2\LSM\gfpSORORINc_Noc\DE_W0012_P0001\DE_2_W0012_P0001_T0001\TR1_W0001_P0011\TR1_2_W0001_P0011_T0001_R1_P5_K1_Ch2-Ch1.zen
2.058000e+01	7.550000e+00	20150709_gfpSORORINcd3_Prometa\MitoSys2\LSM\gfpSORORINc_Noc\DE_W0012_P0001\DE_2_W0012_P0001_T0001\TR1_W0001_P0011\TR1_2_W0001_P0011_T0001_R1_P5_K1_Ch2-Ch1.zen
2.064001e+01	7.550000e+00	20150709_gfpSORORINcd3_Prometa\MitoSys2\LSM\gfpSORORINc_Noc\DE_W0012_P0001\DE_2_W0012_P0001_T0001\TR1_W0001_P0011\TR1_2_W0001_P0011_T0001_R1_P5_K1_Ch2-Ch1.zen
2.070000e+01	6.800000e+00	20150709_gfpSORORINcd3_Prometa\MitoSys2\LSM\gfpSORORINc_Noc\DE_W0012_P0001\DE_2_W0012_P0001_T0001\TR1_W0001_P0011\TR1_2_W0001_P0011_T0001_R1_P5_K1_Ch2-Ch1.zen
2.076000e+01	8.500000e+00	20150709_gfpSORORINcd3_Prometa\MitoSys2\LSM\gfpSORORINc_Noc\DE_W0012_P0001\DE_2_W0012_P0001_T0001\TR1_W0001_P0011\TR1_2_W0001_P0011_T0001_R1_P5_K1_Ch2-Ch1.zen
2.082000e+01	7.300000e+00	20150709_gfpSORORINcd3_Prometa\MitoSys2\LSM\gfpSORORINc_Noc\DE_W0012_P0001\DE_2_W0012_P0001_T0001\TR1_W0001_P0011\TR1_2_W0001_P0011_T0001_R1_P5_K1_Ch2-Ch1.zen
2.088000e+01	8.133330e+00	20150709_gfpSORORINcd3_Prometa\MitoSys2\LSM\gfpSORORINc_Noc\DE_W0012_P0001\DE_2_W0012_P0001_T0001\TR1_W0001_P0011\TR1_2_W0001_P0011_T0001_R1_P5_K1_Ch2-Ch1.zen
2.094000e+01	8.600000e+00	20150709_gfpSORORINcd3_Prometa\MitoSys2\LSM\gfpSORORINc_Noc\DE_W0012_P0001\DE_2_W0012_P0001_T0001\TR1_W0001_P0011\TR1_2_W0001_P0011_T0001_R1_P5_K1_Ch2-Ch1.zen
21	7.750000e+00	20150709_gfpSORORINcd3_Prometa\MitoSys2\LSM\gfpSORORINc_Noc\DE_W0012_P0001\DE_2_W0012_P0001_T0001\TR1_W0001_P0011\TR1_2_W0001_P0011_T0001_R1_P5_K1_Ch2-Ch1.zen
2.106001e+01	8.450000e+00	20150709_gfpSORORINcd3_Prometa\MitoSys2\LSM\gfpSORORINc_Noc\DE_W0012_P0001\DE_2_W0012_P0001_T0001\TR1_W0001_P0011\TR1_2_W0001_P0011_T0001_R1_P5_K1_Ch2-Ch1.zen
2.112000e+01	8.550000e+00	20150709_gfpSORORINcd3_Prometa\MitoSys2\LSM\gfpSORORINc_Noc\DE_W0012_P0001\DE_2_W0012_P0001_T0001\TR1_W0001_P0011\TR1_2_W0001_P0011_T0001_R1_P5_K1_Ch2-Ch1.zen
2.118000e+01	8.383330e+00	20150709_gfpSORORINcd3_Prometa\MitoSys2\LSM\gfpSORORINc_Noc\DE_W0012_P0001\DE_2_W0012_P0001_T0001\TR1_W0001_P0011\TR1_2_W0001_P0011_T0001_R1_P5_K1_Ch2-Ch1.zen
2.124000e+01	7.883330e+00	20150709_gfpSORORINcd3_Prometa\MitoSys2\LSM\gfpSORORINc_Noc\DE_W0012_P0001\DE_2_W0012_P0001_T0001\TR1_W0001_P0011\TR1_2_W0001_P0011_T0001_R1_P5_K1_Ch2-Ch1.zen
2.130000e+01	8.450000e+00	20150709_gfpSORORINcd3_Prometa\MitoSys2\LSM\gfpSORORINc_Noc\DE_W0012_P0001\DE_2_W0012_P0001_T0001\TR1_W0001_P0011\TR1_2_W0001_P0011_T0001_R1_P5_K1_Ch2-Ch1.zen
2.136000e+01	7.450000e+00	20150709_gfpSORORINcd3_Prometa\MitoSys2\LSM\gfpSORORINc_Noc\DE_W0012_P0001\DE_2_W0012_P0001_T0001\TR1_W0001_P0011\TR1_2_W0001_P0011_T0001_R1_P5_K1_Ch2-Ch1.zen
2.142000e+01	7.516660e+00	20150709_gfpSORORINcd3_Prometa\MitoSys2\LSM\gfpSORORINc_Noc\DE_W0012_P0001\DE_2_W0012_P0001_T0001\TR1_W0001_P0011\TR1_2_W0001_P0011_T0001_R1_P5_K1_Ch2-Ch1.zen
2.148001e+01	7.500000e+00	20150709_gfpSORORINcd3_Prometa\MitoSys2\LSM\gfpSORORINc_Noc\DE_W0012_P0001\DE_2_W0012_P0001_T0001\TR1_W0001_P0011\TR1_2_W0001_P0011_T0001_R1_P5_K1_Ch2-Ch1.zen
2.154000e+01	8.216670e+00	20150709_gfpSORORINcd3_Prometa\MitoSys2\LSM\gfpSORORINc_Noc\DE_W0012_P0001\DE_2_W0012_P0001_T0001\TR1_W0001_P0011\TR1_2_W0001_P0011_T0001_R1_P5_K1_Ch2-Ch1.zen
2.160000e+01	8.100000e+00	20150709_gfpSORORINcd3_Prometa\MitoSys2\LSM\gfpSORORINc_Noc\DE_W0012_P0001\DE_2_W0012_P0001_T0001\TR1_W0001_P0011\TR1_2_W0001_P0011_T0001_R1_P5_K1_Ch2-Ch1.zen
2.166000e+01	7.233330e+00	20150709_gfpSORORINcd3_Prometa\MitoSys2\LSM\gfpSORORINc_Noc\DE_W0012_P0001\DE_2_W0012_P0001_T0001\TR1_W0001_P0011\TR1_2_W0001_P0011_T0001_R1_P5_K1_Ch2-Ch1.zen
2.172001e+01	7.916670e+00	20150709_gfpSORORINcd3_Prometa\MitoSys2\LSM\gfpSORORINc_Noc\DE_W0012_P0001\DE_2_W0012_P0001_T0001\TR1_W0001_P0011\TR1_2_W0001_P0011_T0001_R1_P5_K1_Ch2-Ch1.zen
2.178000e+01	8.466670e+00	20150709_gfpSORORINcd3_Prometa\MitoSys2\LSM\gfpSORORINc_Noc\DE_W0012_P0001\DE_2_W0012_P0001_T0001\TR1_W0001_P0011\TR1_2_W0001_P0011_T0001_R1_P5_K1_Ch2-Ch1.zen
2.184000e+01	7.633330e+00	20150709_gfpSORORINcd3_Prometa\MitoSys2\LSM\gfpSORORINc_Noc\DE_W0012_P0001\DE_2_W0012_P0001_T0001\TR1_W0001_P0011\TR1_2_W0001_P0011_T0001_R1_P5_K1_Ch2-Ch1.zen
2.190001e+01	8.566660e+00	20150709_gfpSORORINcd3_Prometa\MitoSys2\LSM\gfpSORORINc_Noc\DE_W0012_P0001\DE_2_W0012_P0001_T0001\TR1_W0001_P0011\TR1_2_W0001_P0011_T0001_R1_P5_K1_Ch2-Ch1.zen
2.196000e+01	8.716670e+00	20150709_gfpSORORINcd3_Prometa\MitoSys2\LSM\gfpSORORINc_Noc\DE_W0012_P0001\DE_2_W0012_P0001_T0001\TR1_W0001_P0011\TR1_2_W0001_P0011_T0001_R1_P5_K1_Ch2-Ch1.zen
2.202000e+01	8.533330e+00	20150709_gfpSORORINcd3_Prometa\MitoSys2\LSM\gfpSORORINc_Noc\DE_W0012_P0001\DE_2_W0012_P0001_T0001\TR1_W0001_P0011\TR1_2_W0001_P0011_T0001_R1_P5_K1_Ch2-Ch1.zen
2.208000e+01	8.650000e+00	20150709_gfpSORORINcd3_Prometa\MitoSys2\LSM\gfpSORORINc_Noc\DE_W0012_P0001\DE_2_W0012_P0001_T0001\TR1_W0001_P0011\TR1_2_W0001_P0011_T0001_R1_P5_K1_Ch2-Ch1.zen
2.214001e+01	8.316660e+00	20150709_gfpSORORINcd3_Prometa\MitoSys2\LSM\gfpSORORINc_Noc\DE_W0012_P0001\DE_2_W0012_P0001_T0001\TR1_W0001_P0011\TR1_2_W0001_P0011_T0001_R1_P5_K1_Ch2-Ch1.zen
2.220000e+01	8.216670e+00	20150709_gfpSORORINcd3_Prometa\MitoSys2\LSM\gfpSORORINc_Noc\DE_W0012_P0001\DE_2_W0012_P0001_T0001\TR1_W0001_P0011\TR1_2_W0001_P0011_T0001_R1_P5_K1_Ch2-Ch1.zen
2.226000e+01	7.883330e+00	20150709_gfpSORORINcd3_Prometa\MitoSys2\LSM\gfpSORORINc_Noc\DE_W0012_P0001\DE_2_W0012_P0001_T0001\TR1_W0001_P0011\TR1_2_W0001_P0011_T0001_R1_P5_K1_Ch2-Ch1.zen
2.232001e+01	7.016660e+00	20150709_gfpSORORINcd3_Prometa\MitoSys2\LSM\gfpSORORINc_Noc\DE_W0012_P0001\DE_2_W0012_P0001_T0001\TR1_W0001_P0011\TR1_2_W0001_P0011_T0001_R1_P5_K1_Ch2-Ch1.zen
2.238000e+01	7.700000e+00	20150709_gfpSORORINcd3_Prometa\MitoSys2\LSM\gfpSORORINc_Noc\DE_W0012_P0001\DE_2_W0012_P0001_T0001\TR1_W0001_P0011\TR1_2_W0001_P0011_T0001_R1_P5_K1_Ch2-Ch1.zen
2.244000e+01	1.026666e+01	20150709_gfpSORORINcd3_Prometa\MitoSys2\LSM\gfpSORORINc_Noc\DE_W0012_P0001\DE_2_W0012_P0001_T0001\TR1_W0001_P0011\TR1_2_W0001_P0011_T0001_R1_P5_K1_Ch2-Ch1.zen
2.250000e+01	8.850000e+00	20150709_gfpSORORINcd3_Prometa\MitoSys2\LSM\gfpSORORINc_Noc\DE_W0012_P0001\DE_2_W0012_P0001_T0001\TR1_W0001_P0011\TR1_2_W0001_P0011_T0001_R1_P5_K1_Ch2-Ch1.zen
2.256001e+01	8.833330e+00	20150709_gfpSORORINcd3_Prometa\MitoSys2\LSM\gfpSORORINc_Noc\DE_W0012_P0001\DE_2_W0012_P0001_T0001\TR1_W0001_P0011\TR1_2_W0001_P0011_T0001_R1_P5_K1_Ch2-Ch1.zen
2.262000e+01	8.200000e+00	20150709_gfpSORORINcd3_Prometa\MitoSys2\LSM\gfpSORORINc_Noc\DE_W0012_P0001\DE_2_W0012_P0001_T0001\TR1_W0001_P0011\TR1_2_W0001_P0011_T0001_R1_P5_K1_Ch2-Ch1.zen
2.268000e+01	7.433330e+00	20150709_gfpSORORINcd3_Prometa\MitoSys2\LSM\gfpSORORINc_Noc\DE_W0012_P0001\DE_2_W0012_P0001_T0001\TR1_W0001_P0011\TR1_2_W0001_P0011_T0001_R1_P5_K1_Ch2-Ch1.zen
2.274001e+01	9.216660e+00	20150709_gfpSORORINcd3_Prometa\MitoSys2\LSM\gfpSORORINc_Noc\DE_W0012_P0001\DE_2_W0012_P0001_T0001\TR1_W0001_P0011\TR1_2_W0001_P0011_T0001_R1_P5_K1_Ch2-Ch1.zen
2.280000e+01	8.100000e+00	20150709_gfpSORORINcd3_Prometa\MitoSys2\LSM\gfpSORORINc_Noc\DE_W0012_P0001\DE_2_W0012_P0001_T0001\TR1_W0001_P0011\TR1_2_W0001_P0011_T0001_R1_P5_K1_Ch2-Ch1.zen
2.286000e+01	8.000000e+00	20150709_gfpSORORINcd3_Prometa\MitoSys2\LSM\gfpSORORINc_Noc\DE_W0012_P0001\DE_2_W0012_P0001_T0001\TR1_W0001_P0011\TR1_2_W0001_P0011_T0001_R1_P5_K1_Ch2-Ch1.zen
2.292000e+01	8.316660e+00	20150709_gfpSORORINcd3_Prometa\MitoSys2\LSM\gfpSORORINc_Noc\DE_W0012_P0001\DE_2_W0012_P0001_T0001\TR1_W0001_P0011\TR1_2_W0001_P0011_T0001_R1_P5_K1_Ch2-Ch1.zen
2.298001e+01	8.300000e+00	20150709_gfpSORORINcd3_Prometa\MitoSys2\LSM\gfpSORORINc_Noc\DE_W0012_P0001\DE_2_W0012_P0001_T0001\TR1_W0001_P0011\TR1_2_W0001_P0011_T0001_R1_P5_K1_Ch2-Ch1.zen
2.304000e+01	7.983330e+00	20150709_gfpSORORINcd3_Prometa\MitoSys2\LSM\gfpSORORINc_Noc\DE_W0012_P0001\DE_2_W0012_P0001_T0001\TR1_W0001_P0011\TR1_2_W0001_P0011_T0001_R1_P5_K1_Ch2-Ch1.zen
2.310000e+01	7.750000e+00	20150709_gfpSORORINcd3_Prometa\MitoSys2\LSM\gfpSORORINc_Noc\DE_W0012_P0001\DE_2_W0012_P0001_T0001\TR1_W0001_P0011\TR1_2_W0001_P0011_T0001_R1_P5_K1_Ch2-Ch1.zen
2.316001e+01	9.600000e+00	20150709_gfpSORORINcd3_Prometa\MitoSys2\LSM\gfpSORORINc_Noc\DE_W0012_P0001\DE_2_W0012_P0001_T0001\TR1_W0001_P0011\TR1_2_W0001_P0011_T0001_R1_P5_K1_Ch2-Ch1.zen
2.322001e+01	8.700000e+00	20150709_gfpSORORINcd3_Prometa\MitoSys2\LSM\gfpSORORINc_Noc\DE_W0012_P0001\DE_2_W0012_P0001_T0001\TR1_W0001_P0011\TR1_2_W0001_P0011_T0001_R1_P5_K1_Ch2-Ch1.zen
2.328000e+01	8.800000e+00	20150709_gfpSORORINcd3_Prometa\MitoSys2\LSM\gfpSORORINc_Noc\DE_W0012_P0001\DE_2_W0012_P0001_T0001\TR1_W0001_P0011\TR1_2_W0001_P0011_T0001_R1_P5_K1_Ch2-Ch1.zen
2.334000e+01	9.000000e+00	20150709_gfpSORORINcd3_Prometa\MitoSys2\LSM\gfpSORORINc_Noc\DE_W0012_P0001\DE_2_W0012_P0001_T0001\TR1_W0001_P0011\TR1_2_W0001_P0011_T0001_R1_P5_K1_Ch2-Ch1.zen
2.340001e+01	8.633330e+00	20150709_gfpSORORINcd3_Prometa\MitoSys2\LSM\gfpSORORINc_Noc\DE_W0012_P0001\DE_2_W0012_P0001_T0001\TR1_W0001_P0011\TR1_2_W0001_P0011_T0001_R1_P5_K1_Ch2-Ch1.zen
2.346000e+01	8.850000e+00	20150709_gfpSORORINcd3_Prometa\MitoSys2\LSM\gfpSORORINc_Noc\DE_W0012_P0001\DE_2_W0012_P0001_T0001\TR1_W0001_P0011\TR1_2_W0001_P0011_T0001_R1_P5_K1_Ch2-Ch1.zen
2.352000e+01	8.383330e+00	20150709_gfpSORORINcd3_Prometa\MitoSys2\LSM\gfpSORORINc_Noc\DE_W0012_P0001\DE_2_W0012_P0001_T0001\TR1_W0001_P0011\TR1_2_W0001_P0011_T0001_R1_P5_K1_Ch2-Ch1.zen
2.358001e+01	7.783330e+00	20150709_gfpSORORINcd3_Prometa\MitoSys2\LSM\gfpSORORINc_Noc\DE_W0012_P0001\DE_2_W0012_P0001_T0001\TR1_W0001_P0011\TR1_2_W0001_P0011_T0001_R1_P5_K1_Ch2-Ch1.zen
2.364001e+01	9.300000e+00	20150709_gfpSORORINcd3_Prometa\MitoSys2\LSM\gfpSORORINc_Noc\DE_W0012_P0001\DE_2_W0012_P0001_T0001\TR1_W0001_P0011\TR1_2_W0001_P0011_T0001_R1_P5_K1_Ch2-Ch1.zen
2.370000e+01	8.516660e+00	20150709_gfpSORORINcd3_Prometa\MitoSys2\LSM\gfpSORORINc_Noc\DE_W0012_P0001\DE_2_W0012_P0001_T0001\TR1_W0001_P0011\TR1_2_W0001_P0011_T0001_R1_P5_K1_Ch2-Ch1.zen
2.376000e+01	9.666670e+00	20150709_gfpSORORINcd3_Prometa\MitoSys2\LSM\gfpSORORINc_Noc\DE_W0012_P0001\DE_2_W0012_P0001_T0001\TR1_W0001_P0011\TR1_2_W0001_P0011_T0001_R1_P5_K1_Ch2-Ch1.zen
2.382001e+01	7.116670e+00	20150709_gfpSORORINcd3_Prometa\MitoSys2\LSM\gfpSORORINc_Noc\DE_W0012_P0001\DE_2_W0012_P0001_T0001\TR1_W0001_P0011\TR1_2_W0001_P0011_T0001_R1_P5_K1_Ch2-Ch1.zen
2.388000e+01	8.600000e+00	20150709_gfpSORORINcd3_Prometa\MitoSys2\LSM\gfpSORORINc_Noc\DE_W0012_P0001\DE_2_W0012_P0001_T0001\TR1_W0001_P0011\TR1_2_W0001_P0011_T0001_R1_P5_K1_Ch2-Ch1.zen
2.394000e+01	9.700000e+00	20150709_gfpSORORINcd3_Prometa\MitoSys2\LSM\gfpSORORINc_Noc\DE_W0012_P0001\DE_2_W0012_P0001_T0001\TR1_W0001_P0011\TR1_2_W0001_P0011_T0001_R1_P5_K1_Ch2-Ch1.zen
2.400001e+01	9.566660e+00	20150709_gfpSORORINcd3_Prometa\MitoSys2\LSM\gfpSORORINc_Noc\DE_W0012_P0001\DE_2_W0012_P0001_T0001\TR1_W0001_P0011\TR1_2_W0001_P0011_T0001_R1_P5_K1_Ch2-Ch1.zen
2.406001e+01	8.016670e+00	20150709_gfpSORORINcd3_Prometa\MitoSys2\LSM\gfpSORORINc_Noc\DE_W0012_P0001\DE_2_W0012_P0001_T0001\TR1_W0001_P0011\TR1_2_W0001_P0011_T0001_R1_P5_K1_Ch2-Ch1.zen
2.412000e+01	9.400000e+00	20150709_gfpSORORINcd3_Prometa\MitoSys2\LSM\gfpSORORINc_Noc\DE_W0012_P0001\DE_2_W0012_P0001_T0001\TR1_W0001_P0011\TR1_2_W0001_P0011_T0001_R1_P5_K1_Ch2-Ch1.zen
2.418000e+01	9.533330e+00	20150709_gfpSORORINcd3_Prometa\MitoSys2\LSM\gfpSORORINc_Noc\DE_W0012_P0001\DE_2_W0012_P0001_T0001\TR1_W0001_P0011\TR1_2_W0001_P0011_T0001_R1_P5_K1_Ch2-Ch1.zen
2.424001e+01	8.183330e+00	20150709_gfpSORORINcd3_Prometa\MitoSys2\LSM\gfpSORORINc_Noc\DE_W0012_P0001\DE_2_W0012_P0001_T0001\TR1_W0001_P0011\TR1_2_W0001_P0011_T0001_R1_P5_K1_Ch2-Ch1.zen
2.430000e+01	8.500000e+00	20150709_gfpSORORINcd3_Prometa\MitoSys2\LSM\gfpSORORINc_Noc\DE_W0012_P0001\DE_2_W0012_P0001_T0001\TR1_W0001_P0011\TR1_2_W0001_P0011_T0001_R1_P5_K1_Ch2-Ch1.zen
2.436000e+01	7.900000e+00	20150709_gfpSORORINcd3_Prometa\MitoSys2\LSM\gfpSORORINc_Noc\DE_W0012_P0001\DE_2_W0012_P0001_T0001\TR1_W0001_P0011\TR1_2_W0001_P0011_T0001_R1_P5_K1_Ch2-Ch1.zen
2.442001e+01	7.950000e+00	20150709_gfpSORORINcd3_Prometa\MitoSys2\LSM\gfpSORORINc_Noc\DE_W0012_P0001\DE_2_W0012_P0001_T0001\TR1_W0001_P0011\TR1_2_W0001_P0011_T0001_R1_P5_K1_Ch2-Ch1.zen
2.448001e+01	8.000000e+00	20150709_gfpSORORINcd3_Prometa\MitoSys2\LSM\gfpSORORINc_Noc\DE_W0012_P0001\DE_2_W0012_P0001_T0001\TR1_W0001_P0011\TR1_2_W0001_P0011_T0001_R1_P5_K1_Ch2-Ch1.zen
2.454000e+01	7.766660e+00	20150709_gfpSORORINcd3_Prometa\MitoSys2\LSM\gfpSORORINc_Noc\DE_W0012_P0001\DE_2_W0012_P0001_T0001\TR1_W0001_P0011\TR1_2_W0001_P0011_T0001_R1_P5_K1_Ch2-Ch1.zen
2.460000e+01	7.700000e+00	20150709_gfpSORORINcd3_Prometa\MitoSys2\LSM\gfpSORORINc_Noc\DE_W0012_P0001\DE_2_W0012_P0001_T0001\TR1_W0001_P0011\TR1_2_W0001_P0011_T0001_R1_P5_K1_Ch2-Ch1.zen
2.466001e+01	8.133330e+00	20150709_gfpSORORINcd3_Prometa\MitoSys2\LSM\gfpSORORINc_Noc\DE_W0012_P0001\DE_2_W0012_P0001_T0001\TR1_W0001_P0011\TR1_2_W0001_P0011_T0001_R1_P5_K1_Ch2-Ch1.zen
2.472001e+01	7.900000e+00	20150709_gfpSORORINcd3_Prometa\MitoSys2\LSM\gfpSORORINc_Noc\DE_W0012_P0001\DE_2_W0012_P0001_T0001\TR1_W0001_P0011\TR1_2_W0001_P0011_T0001_R1_P5_K1_Ch2-Ch1.zen
2.478000e+01	7.366670e+00	20150709_gfpSORORINcd3_Prometa\MitoSys2\LSM\gfpSORORINc_Noc\DE_W0012_P0001\DE_2_W0012_P0001_T0001\TR1_W0001_P0011\TR1_2_W0001_P0011_T0001_R1_P5_K1_Ch2-Ch1.zen
2.484001e+01	8.400000e+00	20150709_gfpSORORINcd3_Prometa\MitoSys2\LSM\gfpSORORINc_Noc\DE_W0012_P0001\DE_2_W0012_P0001_T0001\TR1_W0001_P0011\TR1_2_W0001_P0011_T0001_R1_P5_K1_Ch2-Ch1.zen
2.490001e+01	8.300000e+00	20150709_gfpSORORINcd3_Prometa\MitoSys2\LSM\gfpSORORINc_Noc\DE_W0012_P0001\DE_2_W0012_P0001_T0001\TR1_W0001_P0011\TR1_2_W0001_P0011_T0001_R1_P5_K1_Ch2-Ch1.zen
2.496000e+01	9.083330e+00	20150709_gfpSORORINcd3_Prometa\MitoSys2\LSM\gfpSORORINc_Noc\DE_W0012_P0001\DE_2_W0012_P0001_T0001\TR1_W0001_P0011\TR1_2_W0001_P0011_T0001_R1_P5_K1_Ch2-Ch1.zen
2.502000e+01	9.500000e+00	20150709_gfpSORORINcd3_Prometa\MitoSys2\LSM\gfpSORORINc_Noc\DE_W0012_P0001\DE_2_W0012_P0001_T0001\TR1_W0001_P0011\TR1_2_W0001_P0011_T0001_R1_P5_K1_Ch2-Ch1.zen
2.508001e+01	8.000000e+00	20150709_gfpSORORINcd3_Prometa\MitoSys2\LSM\gfpSORORINc_Noc\DE_W0012_P0001\DE_2_W0012_P0001_T0001\TR1_W0001_P0011\TR1_2_W0001_P0011_T0001_R1_P5_K1_Ch2-Ch1.zen
2.514001e+01	8.183330e+00	20150709_gfpSORORINcd3_Prometa\MitoSys2\LSM\gfpSORORINc_Noc\DE_W0012_P0001\DE_2_W0012_P0001_T0001\TR1_W0001_P0011\TR1_2_W0001_P0011_T0001_R1_P5_K1_Ch2-Ch1.zen
2.520000e+01	8.050000e+00	20150709_gfpSORORINcd3_Prometa\MitoSys2\LSM\gfpSORORINc_Noc\DE_W0012_P0001\DE_2_W0012_P0001_T0001\TR1_W0001_P0011\TR1_2_W0001_P0011_T0001_R1_P5_K1_Ch2-Ch1.zen
2.526001e+01	8.766660e+00	20150709_gfpSORORINcd3_Prometa\MitoSys2\LSM\gfpSORORINc_Noc\DE_W0012_P0001\DE_2_W0012_P0001_T0001\TR1_W0001_P0011\TR1_2_W0001_P0011_T0001_R1_P5_K1_Ch2-Ch1.zen
2.532001e+01	9.916670e+00	20150709_gfpSORORINcd3_Prometa\MitoSys2\LSM\gfpSORORINc_Noc\DE_W0012_P0001\DE_2_W0012_P0001_T0001\TR1_W0001_P0011\TR1_2_W0001_P0011_T0001_R1_P5_K1_Ch2-Ch1.zen
2.538000e+01	9.000000e+00	20150709_gfpSORORINcd3_Prometa\MitoSys2\LSM\gfpSORORINc_Noc\DE_W0012_P0001\DE_2_W0012_P0001_T0001\TR1_W0001_P0011\TR1_2_W0001_P0011_T0001_R1_P5_K1_Ch2-Ch1.zen
2.544000e+01	8.666670e+00	20150709_gfpSORORINcd3_Prometa\MitoSys2\LSM\gfpSORORINc_Noc\DE_W0012_P0001\DE_2_W0012_P0001_T0001\TR1_W0001_P0011\TR1_2_W0001_P0011_T0001_R1_P5_K1_Ch2-Ch1.zen
2.550001e+01	8.300000e+00	20150709_gfpSORORINcd3_Prometa\MitoSys2\LSM\gfpSORORINc_Noc\DE_W0012_P0001\DE_2_W0012_P0001_T0001\TR1_W0001_P0011\TR1_2_W0001_P0011_T0001_R1_P5_K1_Ch2-Ch1.zen
2.556001e+01	7.600000e+00	20150709_gfpSORORINcd3_Prometa\MitoSys2\LSM\gfpSORORINc_Noc\DE_W0012_P0001\DE_2_W0012_P0001_T0001\TR1_W0001_P0011\TR1_2_W0001_P0011_T0001_R1_P5_K1_Ch2-Ch1.zen
2.562000e+01	8.200000e+00	20150709_gfpSORORINcd3_Prometa\MitoSys2\LSM\gfpSORORINc_Noc\DE_W0012_P0001\DE_2_W0012_P0001_T0001\TR1_W0001_P0011\TR1_2_W0001_P0011_T0001_R1_P5_K1_Ch2-Ch1.zen
2.568001e+01	8.283330e+00	20150709_gfpSORORINcd3_Prometa\MitoSys2\LSM\gfpSORORINc_Noc\DE_W0012_P0001\DE_2_W0012_P0001_T0001\TR1_W0001_P0011\TR1_2_W0001_P0011_T0001_R1_P5_K1_Ch2-Ch1.zen
2.574001e+01	8.366660e+00	20150709_gfpSORORINcd3_Prometa\MitoSys2\LSM\gfpSORORINc_Noc\DE_W0012_P0001\DE_2_W0012_P0001_T0001\TR1_W0001_P0011\TR1_2_W0001_P0011_T0001_R1_P5_K1_Ch2-Ch1.zen
2.580000e+01	8.050000e+00	20150709_gfpSORORINcd3_Prometa\MitoSys2\LSM\gfpSORORINc_Noc\DE_W0012_P0001\DE_2_W0012_P0001_T0001\TR1_W0001_P0011\TR1_2_W0001_P0011_T0001_R1_P5_K1_Ch2-Ch1.zen
2.586001e+01	7.950000e+00	20150709_gfpSORORINcd3_Prometa\MitoSys2\LSM\gfpSORORINc_Noc\DE_W0012_P0001\DE_2_W0012_P0001_T0001\TR1_W0001_P0011\TR1_2_W0001_P0011_T0001_R1_P5_K1_Ch2-Ch1.zen
2.592001e+01	8.350000e+00	20150709_gfpSORORINcd3_Prometa\MitoSys2\LSM\gfpSORORINc_Noc\DE_W0012_P0001\DE_2_W0012_P0001_T0001\TR1_W0001_P0011\TR1_2_W0001_P0011_T0001_R1_P5_K1_Ch2-Ch1.zen
2.598001e+01	8.466670e+00	20150709_gfpSORORINcd3_Prometa\MitoSys2\LSM\gfpSORORINc_Noc\DE_W0012_P0001\DE_2_W0012_P0001_T0001\TR1_W0001_P0011\TR1_2_W0001_P0011_T0001_R1_P5_K1_Ch2-Ch1.zen
2.604000e+01	8.466670e+00	20150709_gfpSORORINcd3_Prometa\MitoSys2\LSM\gfpSORORINc_Noc\DE_W0012_P0001\DE_2_W0012_P0001_T0001\TR1_W0001_P0011\TR1_2_W0001_P0011_T0001_R1_P5_K1_Ch2-Ch1.zen
2.610001e+01	7.883330e+00	20150709_gfpSORORINcd3_Prometa\MitoSys2\LSM\gfpSORORINc_Noc\DE_W0012_P0001\DE_2_W0012_P0001_T0001\TR1_W0001_P0011\TR1_2_W0001_P0011_T0001_R1_P5_K1_Ch2-Ch1.zen
2.616001e+01	8.266660e+00	20150709_gfpSORORINcd3_Prometa\MitoSys2\LSM\gfpSORORINc_Noc\DE_W0012_P0001\DE_2_W0012_P0001_T0001\TR1_W0001_P0011\TR1_2_W0001_P0011_T0001_R1_P5_K1_Ch2-Ch1.zen
2.622001e+01	7.600000e+00	20150709_gfpSORORINcd3_Prometa\MitoSys2\LSM\gfpSORORINc_Noc\DE_W0012_P0001\DE_2_W0012_P0001_T0001\TR1_W0001_P0011\TR1_2_W0001_P0011_T0001_R1_P5_K1_Ch2-Ch1.zen
2.628001e+01	7.833330e+00	20150709_gfpSORORINcd3_Prometa\MitoSys2\LSM\gfpSORORINc_Noc\DE_W0012_P0001\DE_2_W0012_P0001_T0001\TR1_W0001_P0011\TR1_2_W0001_P0011_T0001_R1_P5_K1_Ch2-Ch1.zen
2.634001e+01	7.483330e+00	20150709_gfpSORORINcd3_Prometa\MitoSys2\LSM\gfpSORORINc_Noc\DE_W0012_P0001\DE_2_W0012_P0001_T0001\TR1_W0001_P0011\TR1_2_W0001_P0011_T0001_R1_P5_K1_Ch2-Ch1.zen
2.640001e+01	7.550000e+00	20150709_gfpSORORINcd3_Prometa\MitoSys2\LSM\gfpSORORINc_Noc\DE_W0012_P0001\DE_2_W0012_P0001_T0001\TR1_W0001_P0011\TR1_2_W0001_P0011_T0001_R1_P5_K1_Ch2-Ch1.zen
2.646000e+01	7.850000e+00	20150709_gfpSORORINcd3_Prometa\MitoSys2\LSM\gfpSORORINc_Noc\DE_W0012_P0001\DE_2_W0012_P0001_T0001\TR1_W0001_P0011\TR1_2_W0001_P0011_T0001_R1_P5_K1_Ch2-Ch1.zen
2.652001e+01	8.566660e+00	20150709_gfpSORORINcd3_Prometa\MitoSys2\LSM\gfpSORORINc_Noc\DE_W0012_P0001\DE_2_W0012_P0001_T0001\TR1_W0001_P0011\TR1_2_W0001_P0011_T0001_R1_P5_K1_Ch2-Ch1.zen
2.658001e+01	8.333330e+00	20150709_gfpSORORINcd3_Prometa\MitoSys2\LSM\gfpSORORINc_Noc\DE_W0012_P0001\DE_2_W0012_P0001_T0001\TR1_W0001_P0011\TR1_2_W0001_P0011_T0001_R1_P5_K1_Ch2-Ch1.zen
2.664001e+01	7.200000e+00	20150709_gfpSORORINcd3_Prometa\MitoSys2\LSM\gfpSORORINc_Noc\DE_W0012_P0001\DE_2_W0012_P0001_T0001\TR1_W0001_P0011\TR1_2_W0001_P0011_T0001_R1_P5_K1_Ch2-Ch1.zen
2.670001e+01	8.616660e+00	20150709_gfpSORORINcd3_Prometa\MitoSys2\LSM\gfpSORORINc_Noc\DE_W0012_P0001\DE_2_W0012_P0001_T0001\TR1_W0001_P0011\TR1_2_W0001_P0011_T0001_R1_P5_K1_Ch2-Ch1.zen
2.676001e+01	7.466670e+00	20150709_gfpSORORINcd3_Prometa\MitoSys2\LSM\gfpSORORINc_Noc\DE_W0012_P0001\DE_2_W0012_P0001_T0001\TR1_W0001_P0011\TR1_2_W0001_P0011_T0001_R1_P5_K1_Ch2-Ch1.zen
2.682001e+01	8.116660e+00	20150709_gfpSORORINcd3_Prometa\MitoSys2\LSM\gfpSORORINc_Noc\DE_W0012_P0001\DE_2_W0012_P0001_T0001\TR1_W0001_P0011\TR1_2_W0001_P0011_T0001_R1_P5_K1_Ch2-Ch1.zen
2.688000e+01	8.766660e+00	20150709_gfpSORORINcd3_Prometa\MitoSys2\LSM\gfpSORORINc_Noc\DE_W0012_P0001\DE_2_W0012_P0001_T0001\TR1_W0001_P0011\TR1_2_W0001_P0011_T0001_R1_P5_K1_Ch2-Ch1.zen
2.694001e+01	8.466670e+00	20150709_gfpSORORINcd3_Prometa\MitoSys2\LSM\gfpSORORINc_Noc\DE_W0012_P0001\DE_2_W0012_P0001_T0001\TR1_W0001_P0011\TR1_2_W0001_P0011_T0001_R1_P5_K1_Ch2-Ch1.zen
2.700001e+01	8.316660e+00	20150709_gfpSORORINcd3_Prometa\MitoSys2\LSM\gfpSORORINc_Noc\DE_W0012_P0001\DE_2_W0012_P0001_T0001\TR1_W0001_P0011\TR1_2_W0001_P0011_T0001_R1_P5_K1_Ch2-Ch1.zen
2.706001e+01	8.283330e+00	20150709_gfpSORORINcd3_Prometa\MitoSys2\LSM\gfpSORORINc_Noc\DE_W0012_P0001\DE_2_W0012_P0001_T0001\TR1_W0001_P0011\TR1_2_W0001_P0011_T0001_R1_P5_K1_Ch2-Ch1.zen
2.712001e+01	8.983330e+00	20150709_gfpSORORINcd3_Prometa\MitoSys2\LSM\gfpSORORINc_Noc\DE_W0012_P0001\DE_2_W0012_P0001_T0001\TR1_W0001_P0011\TR1_2_W0001_P0011_T0001_R1_P5_K1_Ch2-Ch1.zen
2.718001e+01	9.883330e+00	20150709_gfpSORORINcd3_Prometa\MitoSys2\LSM\gfpSORORINc_Noc\DE_W0012_P0001\DE_2_W0012_P0001_T0001\TR1_W0001_P0011\TR1_2_W0001_P0011_T0001_R1_P5_K1_Ch2-Ch1.zen
2.724001e+01	8.916670e+00	20150709_gfpSORORINcd3_Prometa\MitoSys2\LSM\gfpSORORINc_Noc\DE_W0012_P0001\DE_2_W0012_P0001_T0001\TR1_W0001_P0011\TR1_2_W0001_P0011_T0001_R1_P5_K1_Ch2-Ch1.zen
2.730000e+01	9.383330e+00	20150709_gfpSORORINcd3_Prometa\MitoSys2\LSM\gfpSORORINc_Noc\DE_W0012_P0001\DE_2_W0012_P0001_T0001\TR1_W0001_P0011\TR1_2_W0001_P0011_T0001_R1_P5_K1_Ch2-Ch1.zen
2.736001e+01	8.383330e+00	20150709_gfpSORORINcd3_Prometa\MitoSys2\LSM\gfpSORORINc_Noc\DE_W0012_P0001\DE_2_W0012_P0001_T0001\TR1_W0001_P0011\TR1_2_W0001_P0011_T0001_R1_P5_K1_Ch2-Ch1.zen
2.742001e+01	9.333330e+00	20150709_gfpSORORINcd3_Prometa\MitoSys2\LSM\gfpSORORINc_Noc\DE_W0012_P0001\DE_2_W0012_P0001_T0001\TR1_W0001_P0011\TR1_2_W0001_P0011_T0001_R1_P5_K1_Ch2-Ch1.zen
2.748001e+01	7.300000e+00	20150709_gfpSORORINcd3_Prometa\MitoSys2\LSM\gfpSORORINc_Noc\DE_W0012_P0001\DE_2_W0012_P0001_T0001\TR1_W0001_P0011\TR1_2_W0001_P0011_T0001_R1_P5_K1_Ch2-Ch1.zen
2.754001e+01	8.783330e+00	20150709_gfpSORORINcd3_Prometa\MitoSys2\LSM\gfpSORORINc_Noc\DE_W0012_P0001\DE_2_W0012_P0001_T0001\TR1_W0001_P0011\TR1_2_W0001_P0011_T0001_R1_P5_K1_Ch2-Ch1.zen
2.760001e+01	8.733330e+00	20150709_gfpSORORINcd3_Prometa\MitoSys2\LSM\gfpSORORINc_Noc\DE_W0012_P0001\DE_2_W0012_P0001_T0001\TR1_W0001_P0011\TR1_2_W0001_P0011_T0001_R1_P5_K1_Ch2-Ch1.zen
2.766001e+01	7.933330e+00	20150709_gfpSORORINcd3_Prometa\MitoSys2\LSM\gfpSORORINc_Noc\DE_W0012_P0001\DE_2_W0012_P0001_T0001\TR1_W0001_P0011\TR1_2_W0001_P0011_T0001_R1_P5_K1_Ch2-Ch1.zen
2.772001e+01	8.466670e+00	20150709_gfpSORORINcd3_Prometa\MitoSys2\LSM\gfpSORORINc_Noc\DE_W0012_P0001\DE_2_W0012_P0001_T0001\TR1_W0001_P0011\TR1_2_W0001_P0011_T0001_R1_P5_K1_Ch2-Ch1.zen
2.778001e+01	9.116660e+00	20150709_gfpSORORINcd3_Prometa\MitoSys2\LSM\gfpSORORINc_Noc\DE_W0012_P0001\DE_2_W0012_P0001_T0001\TR1_W0001_P0011\TR1_2_W0001_P0011_T0001_R1_P5_K1_Ch2-Ch1.zen
2.784001e+01	9.750000e+00	20150709_gfpSORORINcd3_Prometa\MitoSys2\LSM\gfpSORORINc_Noc\DE_W0012_P0001\DE_2_W0012_P0001_T0001\TR1_W0001_P0011\TR1_2_W0001_P0011_T0001_R1_P5_K1_Ch2-Ch1.zen
2.790001e+01	9.150000e+00	20150709_gfpSORORINcd3_Prometa\MitoSys2\LSM\gfpSORORINc_Noc\DE_W0012_P0001\DE_2_W0012_P0001_T0001\TR1_W0001_P0011\TR1_2_W0001_P0011_T0001_R1_P5_K1_Ch2-Ch1.zen
2.796001e+01	9.016660e+00	20150709_gfpSORORINcd3_Prometa\MitoSys2\LSM\gfpSORORINc_Noc\DE_W0012_P0001\DE_2_W0012_P0001_T0001\TR1_W0001_P0011\TR1_2_W0001_P0011_T0001_R1_P5_K1_Ch2-Ch1.zen
2.802001e+01	1.050000e+01	20150709_gfpSORORINcd3_Prometa\MitoSys2\LSM\gfpSORORINc_Noc\DE_W0012_P0001\DE_2_W0012_P0001_T0001\TR1_W0001_P0011\TR1_2_W0001_P0011_T0001_R1_P5_K1_Ch2-Ch1.zen
2.808001e+01	9.916670e+00	20150709_gfpSORORINcd3_Prometa\MitoSys2\LSM\gfpSORORINc_Noc\DE_W0012_P0001\DE_2_W0012_P0001_T0001\TR1_W0001_P0011\TR1_2_W0001_P0011_T0001_R1_P5_K1_Ch2-Ch1.zen
2.814001e+01	9.383330e+00	20150709_gfpSORORINcd3_Prometa\MitoSys2\LSM\gfpSORORINc_Noc\DE_W0012_P0001\DE_2_W0012_P0001_T0001\TR1_W0001_P0011\TR1_2_W0001_P0011_T0001_R1_P5_K1_Ch2-Ch1.zen
2.820001e+01	8.683330e+00	20150709_gfpSORORINcd3_Prometa\MitoSys2\LSM\gfpSORORINc_Noc\DE_W0012_P0001\DE_2_W0012_P0001_T0001\TR1_W0001_P0011\TR1_2_W0001_P0011_T0001_R1_P5_K1_Ch2-Ch1.zen
2.826001e+01	9.300000e+00	20150709_gfpSORORINcd3_Prometa\MitoSys2\LSM\gfpSORORINc_Noc\DE_W0012_P0001\DE_2_W0012_P0001_T0001\TR1_W0001_P0011\TR1_2_W0001_P0011_T0001_R1_P5_K1_Ch2-Ch1.zen
2.832001e+01	8.516660e+00	20150709_gfpSORORINcd3_Prometa\MitoSys2\LSM\gfpSORORINc_Noc\DE_W0012_P0001\DE_2_W0012_P0001_T0001\TR1_W0001_P0011\TR1_2_W0001_P0011_T0001_R1_P5_K1_Ch2-Ch1.zen
2.838001e+01	8.233330e+00	20150709_gfpSORORINcd3_Prometa\MitoSys2\LSM\gfpSORORINc_Noc\DE_W0012_P0001\DE_2_W0012_P0001_T0001\TR1_W0001_P0011\TR1_2_W0001_P0011_T0001_R1_P5_K1_Ch2-Ch1.zen
2.844001e+01	9.100000e+00	20150709_gfpSORORINcd3_Prometa\MitoSys2\LSM\gfpSORORINc_Noc\DE_W0012_P0001\DE_2_W0012_P0001_T0001\TR1_W0001_P0011\TR1_2_W0001_P0011_T0001_R1_P5_K1_Ch2-Ch1.zen
2.850001e+01	8.300000e+00	20150709_gfpSORORINcd3_Prometa\MitoSys2\LSM\gfpSORORINc_Noc\DE_W0012_P0001\DE_2_W0012_P0001_T0001\TR1_W0001_P0011\TR1_2_W0001_P0011_T0001_R1_P5_K1_Ch2-Ch1.zen
2.856001e+01	1.035000e+01	20150709_gfpSORORINcd3_Prometa\MitoSys2\LSM\gfpSORORINc_Noc\DE_W0012_P0001\DE_2_W0012_P0001_T0001\TR1_W0001_P0011\TR1_2_W0001_P0011_T0001_R1_P5_K1_Ch2-Ch1.zen
2.862001e+01	9.300000e+00	20150709_gfpSORORINcd3_Prometa\MitoSys2\LSM\gfpSORORINc_Noc\DE_W0012_P0001\DE_2_W0012_P0001_T0001\TR1_W0001_P0011\TR1_2_W0001_P0011_T0001_R1_P5_K1_Ch2-Ch1.zen
2.868001e+01	9.900000e+00	20150709_gfpSORORINcd3_Prometa\MitoSys2\LSM\gfpSORORINc_Noc\DE_W0012_P0001\DE_2_W0012_P0001_T0001\TR1_W0001_P0011\TR1_2_W0001_P0011_T0001_R1_P5_K1_Ch2-Ch1.zen
2.874001e+01	9.816660e+00	20150709_gfpSORORINcd3_Prometa\MitoSys2\LSM\gfpSORORINc_Noc\DE_W0012_P0001\DE_2_W0012_P0001_T0001\TR1_W0001_P0011\TR1_2_W0001_P0011_T0001_R1_P5_K1_Ch2-Ch1.zen
2.880001e+01	8.383330e+00	20150709_gfpSORORINcd3_Prometa\MitoSys2\LSM\gfpSORORINc_Noc\DE_W0012_P0001\DE_2_W0012_P0001_T0001\TR1_W0001_P0011\TR1_2_W0001_P0011_T0001_R1_P5_K1_Ch2-Ch1.zen
2.886001e+01	8.633330e+00	20150709_gfpSORORINcd3_Prometa\MitoSys2\LSM\gfpSORORINc_Noc\DE_W0012_P0001\DE_2_W0012_P0001_T0001\TR1_W0001_P0011\TR1_2_W0001_P0011_T0001_R1_P5_K1_Ch2-Ch1.zen
2.892001e+01	8.450000e+00	20150709_gfpSORORINcd3_Prometa\MitoSys2\LSM\gfpSORORINc_Noc\DE_W0012_P0001\DE_2_W0012_P0001_T0001\TR1_W0001_P0011\TR1_2_W0001_P0011_T0001_R1_P5_K1_Ch2-Ch1.zen
2.898001e+01	8.550000e+00	20150709_gfpSORORINcd3_Prometa\MitoSys2\LSM\gfpSORORINc_Noc\DE_W0012_P0001\DE_2_W0012_P0001_T0001\TR1_W0001_P0011\TR1_2_W0001_P0011_T0001_R1_P5_K1_Ch2-Ch1.zen
2.904001e+01	8.716670e+00	20150709_gfpSORORINcd3_Prometa\MitoSys2\LSM\gfpSORORINc_Noc\DE_W0012_P0001\DE_2_W0012_P0001_T0001\TR1_W0001_P0011\TR1_2_W0001_P0011_T0001_R1_P5_K1_Ch2-Ch1.zen
2.910001e+01	9.216660e+00	20150709_gfpSORORINcd3_Prometa\MitoSys2\LSM\gfpSORORINc_Noc\DE_W0012_P0001\DE_2_W0012_P0001_T0001\TR1_W0001_P0011\TR1_2_W0001_P0011_T0001_R1_P5_K1_Ch2-Ch1.zen
2.916001e+01	8.516660e+00	20150709_gfpSORORINcd3_Prometa\MitoSys2\LSM\gfpSORORINc_Noc\DE_W0012_P0001\DE_2_W0012_P0001_T0001\TR1_W0001_P0011\TR1_2_W0001_P0011_T0001_R1_P5_K1_Ch2-Ch1.zen
2.922001e+01	9.116660e+00	20150709_gfpSORORINcd3_Prometa\MitoSys2\LSM\gfpSORORINc_Noc\DE_W0012_P0001\DE_2_W0012_P0001_T0001\TR1_W0001_P0011\TR1_2_W0001_P0011_T0001_R1_P5_K1_Ch2-Ch1.zen
2.928001e+01	8.533330e+00	20150709_gfpSORORINcd3_Prometa\MitoSys2\LSM\gfpSORORINc_Noc\DE_W0012_P0001\DE_2_W0012_P0001_T0001\TR1_W0001_P0011\TR1_2_W0001_P0011_T0001_R1_P5_K1_Ch2-Ch1.zen
2.934001e+01	8.800000e+00	20150709_gfpSORORINcd3_Prometa\MitoSys2\LSM\gfpSORORINc_Noc\DE_W0012_P0001\DE_2_W0012_P0001_T0001\TR1_W0001_P0011\TR1_2_W0001_P0011_T0001_R1_P5_K1_Ch2-Ch1.zen
2.940001e+01	1.011666e+01	20150709_gfpSORORINcd3_Prometa\MitoSys2\LSM\gfpSORORINc_Noc\DE_W0012_P0001\DE_2_W0012_P0001_T0001\TR1_W0001_P0011\TR1_2_W0001_P0011_T0001_R1_P5_K1_Ch2-Ch1.zen
2.946001e+01	8.683330e+00	20150709_gfpSORORINcd3_Prometa\MitoSys2\LSM\gfpSORORINc_Noc\DE_W0012_P0001\DE_2_W0012_P0001_T0001\TR1_W0001_P0011\TR1_2_W0001_P0011_T0001_R1_P5_K1_Ch2-Ch1.zen
2.952001e+01	9.366660e+00	20150709_gfpSORORINcd3_Prometa\MitoSys2\LSM\gfpSORORINc_Noc\DE_W0012_P0001\DE_2_W0012_P0001_T0001\TR1_W0001_P0011\TR1_2_W0001_P0011_T0001_R1_P5_K1_Ch2-Ch1.zen
2.958001e+01	7.850000e+00	20150709_gfpSORORINcd3_Prometa\MitoSys2\LSM\gfpSORORINc_Noc\DE_W0012_P0001\DE_2_W0012_P0001_T0001\TR1_W0001_P0011\TR1_2_W0001_P0011_T0001_R1_P5_K1_Ch2-Ch1.zen
2.964001e+01	9.316660e+00	20150709_gfpSORORINcd3_Prometa\MitoSys2\LSM\gfpSORORINc_Noc\DE_W0012_P0001\DE_2_W0012_P0001_T0001\TR1_W0001_P0011\TR1_2_W0001_P0011_T0001_R1_P5_K1_Ch2-Ch1.zen
2.970001e+01	9.583330e+00	20150709_gfpSORORINcd3_Prometa\MitoSys2\LSM\gfpSORORINc_Noc\DE_W0012_P0001\DE_2_W0012_P0001_T0001\TR1_W0001_P0011\TR1_2_W0001_P0011_T0001_R1_P5_K1_Ch2-Ch1.zen
2.976001e+01	9.583330e+00	20150709_gfpSORORINcd3_Prometa\MitoSys2\LSM\gfpSORORINc_Noc\DE_W0012_P0001\DE_2_W0012_P0001_T0001\TR1_W0001_P0011\TR1_2_W0001_P0011_T0001_R1_P5_K1_Ch2-Ch1.zen
2.982001e+01	7.766660e+00	20150709_gfpSORORINcd3_Prometa\MitoSys2\LSM\gfpSORORINc_Noc\DE_W0012_P0001\DE_2_W0012_P0001_T0001\TR1_W0001_P0011\TR1_2_W0001_P0011_T0001_R1_P5_K1_Ch2-Ch1.zen
2.988001e+01	8.766660e+00	20150709_gfpSORORINcd3_Prometa\MitoSys2\LSM\gfpSORORINc_Noc\DE_W0012_P0001\DE_2_W0012_P0001_T0001\TR1_W0001_P0011\TR1_2_W0001_P0011_T0001_R1_P5_K1_Ch2-Ch1.zen
2.994001e+01	9.333330e+00	20150709_gfpSORORINcd3_Prometa\MitoSys2\LSM\gfpSORORINc_Noc\DE_W0012_P0001\DE_2_W0012_P0001_T0001\TR1_W0001_P0011\TR1_2_W0001_P0011_T0001_R1_P5_K1_Ch2-Ch1.zen
0	1.831660e+01	20150709_gfpSORORINcd3_Prometa\MitoSys2\LSM\gfpSORORINc_Noc\DE_W0014_P0001\DE_2_W0014_P0001_T0001\TR1_W0001_P0013\TR1_2_W0001_P0013_T0001_R1_P2_K1_Ch2-Ch1.zen
6.000020e-02	1.948326e+01	20150709_gfpSORORINcd3_Prometa\MitoSys2\LSM\gfpSORORINc_Noc\DE_W0014_P0001\DE_2_W0014_P0001_T0001\TR1_W0001_P0013\TR1_2_W0001_P0013_T0001_R1_P2_K1_Ch2-Ch1.zen
1.200000e-01	2.138325e+01	20150709_gfpSORORINcd3_Prometa\MitoSys2\LSM\gfpSORORINc_Noc\DE_W0014_P0001\DE_2_W0014_P0001_T0001\TR1_W0001_P0013\TR1_2_W0001_P0013_T0001_R1_P2_K1_Ch2-Ch1.zen
1.800000e-01	1.769993e+01	20150709_gfpSORORINcd3_Prometa\MitoSys2\LSM\gfpSORORINc_Noc\DE_W0014_P0001\DE_2_W0014_P0001_T0001\TR1_W0001_P0013\TR1_2_W0001_P0013_T0001_R1_P2_K1_Ch2-Ch1.zen
2.400000e-01	1.774993e+01	20150709_gfpSORORINcd3_Prometa\MitoSys2\LSM\gfpSORORINc_Noc\DE_W0014_P0001\DE_2_W0014_P0001_T0001\TR1_W0001_P0013\TR1_2_W0001_P0013_T0001_R1_P2_K1_Ch2-Ch1.zen
3.000000e-01	2.136659e+01	20150709_gfpSORORINcd3_Prometa\MitoSys2\LSM\gfpSORORINc_Noc\DE_W0014_P0001\DE_2_W0014_P0001_T0001\TR1_W0001_P0013\TR1_2_W0001_P0013_T0001_R1_P2_K1_Ch2-Ch1.zen
3.600000e-01	1.658327e+01	20150709_gfpSORORINcd3_Prometa\MitoSys2\LSM\gfpSORORINc_Noc\DE_W0014_P0001\DE_2_W0014_P0001_T0001\TR1_W0001_P0013\TR1_2_W0001_P0013_T0001_R1_P2_K1_Ch2-Ch1.zen
4.200000e-01	2.018326e+01	20150709_gfpSORORINcd3_Prometa\MitoSys2\LSM\gfpSORORINc_Noc\DE_W0014_P0001\DE_2_W0014_P0001_T0001\TR1_W0001_P0013\TR1_2_W0001_P0013_T0001_R1_P2_K1_Ch2-Ch1.zen
4.800000e-01	2.023326e+01	20150709_gfpSORORINcd3_Prometa\MitoSys2\LSM\gfpSORORINc_Noc\DE_W0014_P0001\DE_2_W0014_P0001_T0001\TR1_W0001_P0013\TR1_2_W0001_P0013_T0001_R1_P2_K1_Ch2-Ch1.zen
5.400000e-01	1.784993e+01	20150709_gfpSORORINcd3_Prometa\MitoSys2\LSM\gfpSORORINc_Noc\DE_W0014_P0001\DE_2_W0014_P0001_T0001\TR1_W0001_P0013\TR1_2_W0001_P0013_T0001_R1_P2_K1_Ch2-Ch1.zen
6.000000e-01	2.076659e+01	20150709_gfpSORORINcd3_Prometa\MitoSys2\LSM\gfpSORORINc_Noc\DE_W0014_P0001\DE_2_W0014_P0001_T0001\TR1_W0001_P0013\TR1_2_W0001_P0013_T0001_R1_P2_K1_Ch2-Ch1.zen
6.600000e-01	2.066659e+01	20150709_gfpSORORINcd3_Prometa\MitoSys2\LSM\gfpSORORINc_Noc\DE_W0014_P0001\DE_2_W0014_P0001_T0001\TR1_W0001_P0013\TR1_2_W0001_P0013_T0001_R1_P2_K1_Ch2-Ch1.zen
7.200000e-01	1.759993e+01	20150709_gfpSORORINcd3_Prometa\MitoSys2\LSM\gfpSORORINc_Noc\DE_W0014_P0001\DE_2_W0014_P0001_T0001\TR1_W0001_P0013\TR1_2_W0001_P0013_T0001_R1_P2_K1_Ch2-Ch1.zen
7.800000e-01	1.689994e+01	20150709_gfpSORORINcd3_Prometa\MitoSys2\LSM\gfpSORORINc_Noc\DE_W0014_P0001\DE_2_W0014_P0001_T0001\TR1_W0001_P0013\TR1_2_W0001_P0013_T0001_R1_P2_K1_Ch2-Ch1.zen
8.400000e-01	1.859993e+01	20150709_gfpSORORINcd3_Prometa\MitoSys2\LSM\gfpSORORINc_Noc\DE_W0014_P0001\DE_2_W0014_P0001_T0001\TR1_W0001_P0013\TR1_2_W0001_P0013_T0001_R1_P2_K1_Ch2-Ch1.zen
9.000000e-01	1.848326e+01	20150709_gfpSORORINcd3_Prometa\MitoSys2\LSM\gfpSORORINc_Noc\DE_W0014_P0001\DE_2_W0014_P0001_T0001\TR1_W0001_P0013\TR1_2_W0001_P0013_T0001_R1_P2_K1_Ch2-Ch1.zen
9.600000e-01	1.781660e+01	20150709_gfpSORORINcd3_Prometa\MitoSys2\LSM\gfpSORORINc_Noc\DE_W0014_P0001\DE_2_W0014_P0001_T0001\TR1_W0001_P0013\TR1_2_W0001_P0013_T0001_R1_P2_K1_Ch2-Ch1.zen
1.020000e+00	1.848326e+01	20150709_gfpSORORINcd3_Prometa\MitoSys2\LSM\gfpSORORINc_Noc\DE_W0014_P0001\DE_2_W0014_P0001_T0001\TR1_W0001_P0013\TR1_2_W0001_P0013_T0001_R1_P2_K1_Ch2-Ch1.zen
1.080000e+00	1.791660e+01	20150709_gfpSORORINcd3_Prometa\MitoSys2\LSM\gfpSORORINc_Noc\DE_W0014_P0001\DE_2_W0014_P0001_T0001\TR1_W0001_P0013\TR1_2_W0001_P0013_T0001_R1_P2_K1_Ch2-Ch1.zen
1.140000e+00	1.839993e+01	20150709_gfpSORORINcd3_Prometa\MitoSys2\LSM\gfpSORORINc_Noc\DE_W0014_P0001\DE_2_W0014_P0001_T0001\TR1_W0001_P0013\TR1_2_W0001_P0013_T0001_R1_P2_K1_Ch2-Ch1.zen
1.200000e+00	1.883326e+01	20150709_gfpSORORINcd3_Prometa\MitoSys2\LSM\gfpSORORINc_Noc\DE_W0014_P0001\DE_2_W0014_P0001_T0001\TR1_W0001_P0013\TR1_2_W0001_P0013_T0001_R1_P2_K1_Ch2-Ch1.zen
1.260000e+00	1.883326e+01	20150709_gfpSORORINcd3_Prometa\MitoSys2\LSM\gfpSORORINc_Noc\DE_W0014_P0001\DE_2_W0014_P0001_T0001\TR1_W0001_P0013\TR1_2_W0001_P0013_T0001_R1_P2_K1_Ch2-Ch1.zen
1.320000e+00	1.898326e+01	20150709_gfpSORORINcd3_Prometa\MitoSys2\LSM\gfpSORORINc_Noc\DE_W0014_P0001\DE_2_W0014_P0001_T0001\TR1_W0001_P0013\TR1_2_W0001_P0013_T0001_R1_P2_K1_Ch2-Ch1.zen
1.380010e+00	1.973326e+01	20150709_gfpSORORINcd3_Prometa\MitoSys2\LSM\gfpSORORINc_Noc\DE_W0014_P0001\DE_2_W0014_P0001_T0001\TR1_W0001_P0013\TR1_2_W0001_P0013_T0001_R1_P2_K1_Ch2-Ch1.zen
1.440010e+00	1.624994e+01	20150709_gfpSORORINcd3_Prometa\MitoSys2\LSM\gfpSORORINc_Noc\DE_W0014_P0001\DE_2_W0014_P0001_T0001\TR1_W0001_P0013\TR1_2_W0001_P0013_T0001_R1_P2_K1_Ch2-Ch1.zen
1.500010e+00	1.814993e+01	20150709_gfpSORORINcd3_Prometa\MitoSys2\LSM\gfpSORORINc_Noc\DE_W0014_P0001\DE_2_W0014_P0001_T0001\TR1_W0001_P0013\TR1_2_W0001_P0013_T0001_R1_P2_K1_Ch2-Ch1.zen
1.560010e+00	1.928326e+01	20150709_gfpSORORINcd3_Prometa\MitoSys2\LSM\gfpSORORINc_Noc\DE_W0014_P0001\DE_2_W0014_P0001_T0001\TR1_W0001_P0013\TR1_2_W0001_P0013_T0001_R1_P2_K1_Ch2-Ch1.zen
1.620010e+00	1.903326e+01	20150709_gfpSORORINcd3_Prometa\MitoSys2\LSM\gfpSORORINc_Noc\DE_W0014_P0001\DE_2_W0014_P0001_T0001\TR1_W0001_P0013\TR1_2_W0001_P0013_T0001_R1_P2_K1_Ch2-Ch1.zen
1.680010e+00	1.864993e+01	20150709_gfpSORORINcd3_Prometa\MitoSys2\LSM\gfpSORORINc_Noc\DE_W0014_P0001\DE_2_W0014_P0001_T0001\TR1_W0001_P0013\TR1_2_W0001_P0013_T0001_R1_P2_K1_Ch2-Ch1.zen
1.740010e+00	1.808327e+01	20150709_gfpSORORINcd3_Prometa\MitoSys2\LSM\gfpSORORINc_Noc\DE_W0014_P0001\DE_2_W0014_P0001_T0001\TR1_W0001_P0013\TR1_2_W0001_P0013_T0001_R1_P2_K1_Ch2-Ch1.zen
1.800010e+00	1.771660e+01	20150709_gfpSORORINcd3_Prometa\MitoSys2\LSM\gfpSORORINc_Noc\DE_W0014_P0001\DE_2_W0014_P0001_T0001\TR1_W0001_P0013\TR1_2_W0001_P0013_T0001_R1_P2_K1_Ch2-Ch1.zen
1.860010e+00	1.786660e+01	20150709_gfpSORORINcd3_Prometa\MitoSys2\LSM\gfpSORORINc_Noc\DE_W0014_P0001\DE_2_W0014_P0001_T0001\TR1_W0001_P0013\TR1_2_W0001_P0013_T0001_R1_P2_K1_Ch2-Ch1.zen
1.920010e+00	1.773327e+01	20150709_gfpSORORINcd3_Prometa\MitoSys2\LSM\gfpSORORINc_Noc\DE_W0014_P0001\DE_2_W0014_P0001_T0001\TR1_W0001_P0013\TR1_2_W0001_P0013_T0001_R1_P2_K1_Ch2-Ch1.zen
1.980010e+00	1.881660e+01	20150709_gfpSORORINcd3_Prometa\MitoSys2\LSM\gfpSORORINc_Noc\DE_W0014_P0001\DE_2_W0014_P0001_T0001\TR1_W0001_P0013\TR1_2_W0001_P0013_T0001_R1_P2_K1_Ch2-Ch1.zen
2.040010e+00	1.926659e+01	20150709_gfpSORORINcd3_Prometa\MitoSys2\LSM\gfpSORORINc_Noc\DE_W0014_P0001\DE_2_W0014_P0001_T0001\TR1_W0001_P0013\TR1_2_W0001_P0013_T0001_R1_P2_K1_Ch2-Ch1.zen
2.100010e+00	2.056659e+01	20150709_gfpSORORINcd3_Prometa\MitoSys2\LSM\gfpSORORINc_Noc\DE_W0014_P0001\DE_2_W0014_P0001_T0001\TR1_W0001_P0013\TR1_2_W0001_P0013_T0001_R1_P2_K1_Ch2-Ch1.zen
2.160010e+00	1.918326e+01	20150709_gfpSORORINcd3_Prometa\MitoSys2\LSM\gfpSORORINc_Noc\DE_W0014_P0001\DE_2_W0014_P0001_T0001\TR1_W0001_P0013\TR1_2_W0001_P0013_T0001_R1_P2_K1_Ch2-Ch1.zen
2.220010e+00	1.591661e+01	20150709_gfpSORORINcd3_Prometa\MitoSys2\LSM\gfpSORORINc_Noc\DE_W0014_P0001\DE_2_W0014_P0001_T0001\TR1_W0001_P0013\TR1_2_W0001_P0013_T0001_R1_P2_K1_Ch2-Ch1.zen
2.280010e+00	1.598327e+01	20150709_gfpSORORINcd3_Prometa\MitoSys2\LSM\gfpSORORINc_Noc\DE_W0014_P0001\DE_2_W0014_P0001_T0001\TR1_W0001_P0013\TR1_2_W0001_P0013_T0001_R1_P2_K1_Ch2-Ch1.zen
2.340010e+00	1.839993e+01	20150709_gfpSORORINcd3_Prometa\MitoSys2\LSM\gfpSORORINc_Noc\DE_W0014_P0001\DE_2_W0014_P0001_T0001\TR1_W0001_P0013\TR1_2_W0001_P0013_T0001_R1_P2_K1_Ch2-Ch1.zen
2.400010e+00	1.896659e+01	20150709_gfpSORORINcd3_Prometa\MitoSys2\LSM\gfpSORORINc_Noc\DE_W0014_P0001\DE_2_W0014_P0001_T0001\TR1_W0001_P0013\TR1_2_W0001_P0013_T0001_R1_P2_K1_Ch2-Ch1.zen
2.460010e+00	2.028326e+01	20150709_gfpSORORINcd3_Prometa\MitoSys2\LSM\gfpSORORINc_Noc\DE_W0014_P0001\DE_2_W0014_P0001_T0001\TR1_W0001_P0013\TR1_2_W0001_P0013_T0001_R1_P2_K1_Ch2-Ch1.zen
2.520010e+00	2.011659e+01	20150709_gfpSORORINcd3_Prometa\MitoSys2\LSM\gfpSORORINc_Noc\DE_W0014_P0001\DE_2_W0014_P0001_T0001\TR1_W0001_P0013\TR1_2_W0001_P0013_T0001_R1_P2_K1_Ch2-Ch1.zen
2.580010e+00	1.778327e+01	20150709_gfpSORORINcd3_Prometa\MitoSys2\LSM\gfpSORORINc_Noc\DE_W0014_P0001\DE_2_W0014_P0001_T0001\TR1_W0001_P0013\TR1_2_W0001_P0013_T0001_R1_P2_K1_Ch2-Ch1.zen
2.640010e+00	1.899993e+01	20150709_gfpSORORINcd3_Prometa\MitoSys2\LSM\gfpSORORINc_Noc\DE_W0014_P0001\DE_2_W0014_P0001_T0001\TR1_W0001_P0013\TR1_2_W0001_P0013_T0001_R1_P2_K1_Ch2-Ch1.zen
2.700010e+00	1.844993e+01	20150709_gfpSORORINcd3_Prometa\MitoSys2\LSM\gfpSORORINc_Noc\DE_W0014_P0001\DE_2_W0014_P0001_T0001\TR1_W0001_P0013\TR1_2_W0001_P0013_T0001_R1_P2_K1_Ch2-Ch1.zen
2.760010e+00	1.619994e+01	20150709_gfpSORORINcd3_Prometa\MitoSys2\LSM\gfpSORORINc_Noc\DE_W0014_P0001\DE_2_W0014_P0001_T0001\TR1_W0001_P0013\TR1_2_W0001_P0013_T0001_R1_P2_K1_Ch2-Ch1.zen
2.820010e+00	1.629994e+01	20150709_gfpSORORINcd3_Prometa\MitoSys2\LSM\gfpSORORINc_Noc\DE_W0014_P0001\DE_2_W0014_P0001_T0001\TR1_W0001_P0013\TR1_2_W0001_P0013_T0001_R1_P2_K1_Ch2-Ch1.zen
2.880010e+00	1.896659e+01	20150709_gfpSORORINcd3_Prometa\MitoSys2\LSM\gfpSORORINc_Noc\DE_W0014_P0001\DE_2_W0014_P0001_T0001\TR1_W0001_P0013\TR1_2_W0001_P0013_T0001_R1_P2_K1_Ch2-Ch1.zen
2.940010e+00	1.766660e+01	20150709_gfpSORORINcd3_Prometa\MitoSys2\LSM\gfpSORORINc_Noc\DE_W0014_P0001\DE_2_W0014_P0001_T0001\TR1_W0001_P0013\TR1_2_W0001_P0013_T0001_R1_P2_K1_Ch2-Ch1.zen
3.000010e+00	1.863326e+01	20150709_gfpSORORINcd3_Prometa\MitoSys2\LSM\gfpSORORINc_Noc\DE_W0014_P0001\DE_2_W0014_P0001_T0001\TR1_W0001_P0013\TR1_2_W0001_P0013_T0001_R1_P2_K1_Ch2-Ch1.zen
3.060010e+00	1.764993e+01	20150709_gfpSORORINcd3_Prometa\MitoSys2\LSM\gfpSORORINc_Noc\DE_W0014_P0001\DE_2_W0014_P0001_T0001\TR1_W0001_P0013\TR1_2_W0001_P0013_T0001_R1_P2_K1_Ch2-Ch1.zen
3.120010e+00	1.863326e+01	20150709_gfpSORORINcd3_Prometa\MitoSys2\LSM\gfpSORORINc_Noc\DE_W0014_P0001\DE_2_W0014_P0001_T0001\TR1_W0001_P0013\TR1_2_W0001_P0013_T0001_R1_P2_K1_Ch2-Ch1.zen
3.180010e+00	1.659994e+01	20150709_gfpSORORINcd3_Prometa\MitoSys2\LSM\gfpSORORINc_Noc\DE_W0014_P0001\DE_2_W0014_P0001_T0001\TR1_W0001_P0013\TR1_2_W0001_P0013_T0001_R1_P2_K1_Ch2-Ch1.zen
3.240010e+00	1.681660e+01	20150709_gfpSORORINcd3_Prometa\MitoSys2\LSM\gfpSORORINc_Noc\DE_W0014_P0001\DE_2_W0014_P0001_T0001\TR1_W0001_P0013\TR1_2_W0001_P0013_T0001_R1_P2_K1_Ch2-Ch1.zen
3.300010e+00	1.768327e+01	20150709_gfpSORORINcd3_Prometa\MitoSys2\LSM\gfpSORORINc_Noc\DE_W0014_P0001\DE_2_W0014_P0001_T0001\TR1_W0001_P0013\TR1_2_W0001_P0013_T0001_R1_P2_K1_Ch2-Ch1.zen
3.360010e+00	1.874993e+01	20150709_gfpSORORINcd3_Prometa\MitoSys2\LSM\gfpSORORINc_Noc\DE_W0014_P0001\DE_2_W0014_P0001_T0001\TR1_W0001_P0013\TR1_2_W0001_P0013_T0001_R1_P2_K1_Ch2-Ch1.zen
3.420010e+00	1.811660e+01	20150709_gfpSORORINcd3_Prometa\MitoSys2\LSM\gfpSORORINc_Noc\DE_W0014_P0001\DE_2_W0014_P0001_T0001\TR1_W0001_P0013\TR1_2_W0001_P0013_T0001_R1_P2_K1_Ch2-Ch1.zen
3.480010e+00	1.923326e+01	20150709_gfpSORORINcd3_Prometa\MitoSys2\LSM\gfpSORORINc_Noc\DE_W0014_P0001\DE_2_W0014_P0001_T0001\TR1_W0001_P0013\TR1_2_W0001_P0013_T0001_R1_P2_K1_Ch2-Ch1.zen
3.540010e+00	1.679994e+01	20150709_gfpSORORINcd3_Prometa\MitoSys2\LSM\gfpSORORINc_Noc\DE_W0014_P0001\DE_2_W0014_P0001_T0001\TR1_W0001_P0013\TR1_2_W0001_P0013_T0001_R1_P2_K1_Ch2-Ch1.zen
3.600010e+00	1.813326e+01	20150709_gfpSORORINcd3_Prometa\MitoSys2\LSM\gfpSORORINc_Noc\DE_W0014_P0001\DE_2_W0014_P0001_T0001\TR1_W0001_P0013\TR1_2_W0001_P0013_T0001_R1_P2_K1_Ch2-Ch1.zen
3.660010e+00	1.813326e+01	20150709_gfpSORORINcd3_Prometa\MitoSys2\LSM\gfpSORORINc_Noc\DE_W0014_P0001\DE_2_W0014_P0001_T0001\TR1_W0001_P0013\TR1_2_W0001_P0013_T0001_R1_P2_K1_Ch2-Ch1.zen
3.720010e+00	1.609994e+01	20150709_gfpSORORINcd3_Prometa\MitoSys2\LSM\gfpSORORINc_Noc\DE_W0014_P0001\DE_2_W0014_P0001_T0001\TR1_W0001_P0013\TR1_2_W0001_P0013_T0001_R1_P2_K1_Ch2-Ch1.zen
3.780010e+00	1.764993e+01	20150709_gfpSORORINcd3_Prometa\MitoSys2\LSM\gfpSORORINc_Noc\DE_W0014_P0001\DE_2_W0014_P0001_T0001\TR1_W0001_P0013\TR1_2_W0001_P0013_T0001_R1_P2_K1_Ch2-Ch1.zen
3.840010e+00	1.748327e+01	20150709_gfpSORORINcd3_Prometa\MitoSys2\LSM\gfpSORORINc_Noc\DE_W0014_P0001\DE_2_W0014_P0001_T0001\TR1_W0001_P0013\TR1_2_W0001_P0013_T0001_R1_P2_K1_Ch2-Ch1.zen
3.900010e+00	1.503328e+01	20150709_gfpSORORINcd3_Prometa\MitoSys2\LSM\gfpSORORINc_Noc\DE_W0014_P0001\DE_2_W0014_P0001_T0001\TR1_W0001_P0013\TR1_2_W0001_P0013_T0001_R1_P2_K1_Ch2-Ch1.zen
3.960010e+00	1.576661e+01	20150709_gfpSORORINcd3_Prometa\MitoSys2\LSM\gfpSORORINc_Noc\DE_W0014_P0001\DE_2_W0014_P0001_T0001\TR1_W0001_P0013\TR1_2_W0001_P0013_T0001_R1_P2_K1_Ch2-Ch1.zen
4.020020e+00	1.889993e+01	20150709_gfpSORORINcd3_Prometa\MitoSys2\LSM\gfpSORORINc_Noc\DE_W0014_P0001\DE_2_W0014_P0001_T0001\TR1_W0001_P0013\TR1_2_W0001_P0013_T0001_R1_P2_K1_Ch2-Ch1.zen
4.080020e+00	1.916660e+01	20150709_gfpSORORINcd3_Prometa\MitoSys2\LSM\gfpSORORINc_Noc\DE_W0014_P0001\DE_2_W0014_P0001_T0001\TR1_W0001_P0013\TR1_2_W0001_P0013_T0001_R1_P2_K1_Ch2-Ch1.zen
4.140020e+00	1.734994e+01	20150709_gfpSORORINcd3_Prometa\MitoSys2\LSM\gfpSORORINc_Noc\DE_W0014_P0001\DE_2_W0014_P0001_T0001\TR1_W0001_P0013\TR1_2_W0001_P0013_T0001_R1_P2_K1_Ch2-Ch1.zen
4.200020e+00	1.558327e+01	20150709_gfpSORORINcd3_Prometa\MitoSys2\LSM\gfpSORORINc_Noc\DE_W0014_P0001\DE_2_W0014_P0001_T0001\TR1_W0001_P0013\TR1_2_W0001_P0013_T0001_R1_P2_K1_Ch2-Ch1.zen
4.260020e+00	1.651661e+01	20150709_gfpSORORINcd3_Prometa\MitoSys2\LSM\gfpSORORINc_Noc\DE_W0014_P0001\DE_2_W0014_P0001_T0001\TR1_W0001_P0013\TR1_2_W0001_P0013_T0001_R1_P2_K1_Ch2-Ch1.zen
4.320020e+00	1.896659e+01	20150709_gfpSORORINcd3_Prometa\MitoSys2\LSM\gfpSORORINc_Noc\DE_W0014_P0001\DE_2_W0014_P0001_T0001\TR1_W0001_P0013\TR1_2_W0001_P0013_T0001_R1_P2_K1_Ch2-Ch1.zen
4.380020e+00	1.653327e+01	20150709_gfpSORORINcd3_Prometa\MitoSys2\LSM\gfpSORORINc_Noc\DE_W0014_P0001\DE_2_W0014_P0001_T0001\TR1_W0001_P0013\TR1_2_W0001_P0013_T0001_R1_P2_K1_Ch2-Ch1.zen
4.440020e+00	1.868326e+01	20150709_gfpSORORINcd3_Prometa\MitoSys2\LSM\gfpSORORINc_Noc\DE_W0014_P0001\DE_2_W0014_P0001_T0001\TR1_W0001_P0013\TR1_2_W0001_P0013_T0001_R1_P2_K1_Ch2-Ch1.zen
4.500020e+00	1.741660e+01	20150709_gfpSORORINcd3_Prometa\MitoSys2\LSM\gfpSORORINc_Noc\DE_W0014_P0001\DE_2_W0014_P0001_T0001\TR1_W0001_P0013\TR1_2_W0001_P0013_T0001_R1_P2_K1_Ch2-Ch1.zen
4.560020e+00	1.726660e+01	20150709_gfpSORORINcd3_Prometa\MitoSys2\LSM\gfpSORORINc_Noc\DE_W0014_P0001\DE_2_W0014_P0001_T0001\TR1_W0001_P0013\TR1_2_W0001_P0013_T0001_R1_P2_K1_Ch2-Ch1.zen
4.620020e+00	1.763327e+01	20150709_gfpSORORINcd3_Prometa\MitoSys2\LSM\gfpSORORINc_Noc\DE_W0014_P0001\DE_2_W0014_P0001_T0001\TR1_W0001_P0013\TR1_2_W0001_P0013_T0001_R1_P2_K1_Ch2-Ch1.zen
4.680020e+00	1.693327e+01	20150709_gfpSORORINcd3_Prometa\MitoSys2\LSM\gfpSORORINc_Noc\DE_W0014_P0001\DE_2_W0014_P0001_T0001\TR1_W0001_P0013\TR1_2_W0001_P0013_T0001_R1_P2_K1_Ch2-Ch1.zen
4.740020e+00	1.639994e+01	20150709_gfpSORORINcd3_Prometa\MitoSys2\LSM\gfpSORORINc_Noc\DE_W0014_P0001\DE_2_W0014_P0001_T0001\TR1_W0001_P0013\TR1_2_W0001_P0013_T0001_R1_P2_K1_Ch2-Ch1.zen
4.800020e+00	1.904993e+01	20150709_gfpSORORINcd3_Prometa\MitoSys2\LSM\gfpSORORINc_Noc\DE_W0014_P0001\DE_2_W0014_P0001_T0001\TR1_W0001_P0013\TR1_2_W0001_P0013_T0001_R1_P2_K1_Ch2-Ch1.zen
4.860020e+00	1.791660e+01	20150709_gfpSORORINcd3_Prometa\MitoSys2\LSM\gfpSORORINc_Noc\DE_W0014_P0001\DE_2_W0014_P0001_T0001\TR1_W0001_P0013\TR1_2_W0001_P0013_T0001_R1_P2_K1_Ch2-Ch1.zen
4.920020e+00	1.738327e+01	20150709_gfpSORORINcd3_Prometa\MitoSys2\LSM\gfpSORORINc_Noc\DE_W0014_P0001\DE_2_W0014_P0001_T0001\TR1_W0001_P0013\TR1_2_W0001_P0013_T0001_R1_P2_K1_Ch2-Ch1.zen
4.980020e+00	1.779993e+01	20150709_gfpSORORINcd3_Prometa\MitoSys2\LSM\gfpSORORINc_Noc\DE_W0014_P0001\DE_2_W0014_P0001_T0001\TR1_W0001_P0013\TR1_2_W0001_P0013_T0001_R1_P2_K1_Ch2-Ch1.zen
5.040020e+00	1.638327e+01	20150709_gfpSORORINcd3_Prometa\MitoSys2\LSM\gfpSORORINc_Noc\DE_W0014_P0001\DE_2_W0014_P0001_T0001\TR1_W0001_P0013\TR1_2_W0001_P0013_T0001_R1_P2_K1_Ch2-Ch1.zen
5.100020e+00	1.704994e+01	20150709_gfpSORORINcd3_Prometa\MitoSys2\LSM\gfpSORORINc_Noc\DE_W0014_P0001\DE_2_W0014_P0001_T0001\TR1_W0001_P0013\TR1_2_W0001_P0013_T0001_R1_P2_K1_Ch2-Ch1.zen
5.160020e+00	1.616661e+01	20150709_gfpSORORINcd3_Prometa\MitoSys2\LSM\gfpSORORINc_Noc\DE_W0014_P0001\DE_2_W0014_P0001_T0001\TR1_W0001_P0013\TR1_2_W0001_P0013_T0001_R1_P2_K1_Ch2-Ch1.zen
5.220020e+00	1.606661e+01	20150709_gfpSORORINcd3_Prometa\MitoSys2\LSM\gfpSORORINc_Noc\DE_W0014_P0001\DE_2_W0014_P0001_T0001\TR1_W0001_P0013\TR1_2_W0001_P0013_T0001_R1_P2_K1_Ch2-Ch1.zen
5.280020e+00	1.776660e+01	20150709_gfpSORORINcd3_Prometa\MitoSys2\LSM\gfpSORORINc_Noc\DE_W0014_P0001\DE_2_W0014_P0001_T0001\TR1_W0001_P0013\TR1_2_W0001_P0013_T0001_R1_P2_K1_Ch2-Ch1.zen
5.340020e+00	1.594994e+01	20150709_gfpSORORINcd3_Prometa\MitoSys2\LSM\gfpSORORINc_Noc\DE_W0014_P0001\DE_2_W0014_P0001_T0001\TR1_W0001_P0013\TR1_2_W0001_P0013_T0001_R1_P2_K1_Ch2-Ch1.zen
5.400020e+00	1.498328e+01	20150709_gfpSORORINcd3_Prometa\MitoSys2\LSM\gfpSORORINc_Noc\DE_W0014_P0001\DE_2_W0014_P0001_T0001\TR1_W0001_P0013\TR1_2_W0001_P0013_T0001_R1_P2_K1_Ch2-Ch1.zen
5.460020e+00	1.721660e+01	20150709_gfpSORORINcd3_Prometa\MitoSys2\LSM\gfpSORORINc_Noc\DE_W0014_P0001\DE_2_W0014_P0001_T0001\TR1_W0001_P0013\TR1_2_W0001_P0013_T0001_R1_P2_K1_Ch2-Ch1.zen
5.520020e+00	1.598327e+01	20150709_gfpSORORINcd3_Prometa\MitoSys2\LSM\gfpSORORINc_Noc\DE_W0014_P0001\DE_2_W0014_P0001_T0001\TR1_W0001_P0013\TR1_2_W0001_P0013_T0001_R1_P2_K1_Ch2-Ch1.zen
5.580020e+00	1.688327e+01	20150709_gfpSORORINcd3_Prometa\MitoSys2\LSM\gfpSORORINc_Noc\DE_W0014_P0001\DE_2_W0014_P0001_T0001\TR1_W0001_P0013\TR1_2_W0001_P0013_T0001_R1_P2_K1_Ch2-Ch1.zen
5.640020e+00	1.638327e+01	20150709_gfpSORORINcd3_Prometa\MitoSys2\LSM\gfpSORORINc_Noc\DE_W0014_P0001\DE_2_W0014_P0001_T0001\TR1_W0001_P0013\TR1_2_W0001_P0013_T0001_R1_P2_K1_Ch2-Ch1.zen
5.700020e+00	1.803327e+01	20150709_gfpSORORINcd3_Prometa\MitoSys2\LSM\gfpSORORINc_Noc\DE_W0014_P0001\DE_2_W0014_P0001_T0001\TR1_W0001_P0013\TR1_2_W0001_P0013_T0001_R1_P2_K1_Ch2-Ch1.zen
5.760020e+00	1.981659e+01	20150709_gfpSORORINcd3_Prometa\MitoSys2\LSM\gfpSORORINc_Noc\DE_W0014_P0001\DE_2_W0014_P0001_T0001\TR1_W0001_P0013\TR1_2_W0001_P0013_T0001_R1_P2_K1_Ch2-Ch1.zen
5.820020e+00	1.731660e+01	20150709_gfpSORORINcd3_Prometa\MitoSys2\LSM\gfpSORORINc_Noc\DE_W0014_P0001\DE_2_W0014_P0001_T0001\TR1_W0001_P0013\TR1_2_W0001_P0013_T0001_R1_P2_K1_Ch2-Ch1.zen
5.880020e+00	1.733327e+01	20150709_gfpSORORINcd3_Prometa\MitoSys2\LSM\gfpSORORINc_Noc\DE_W0014_P0001\DE_2_W0014_P0001_T0001\TR1_W0001_P0013\TR1_2_W0001_P0013_T0001_R1_P2_K1_Ch2-Ch1.zen
5.940020e+00	1.911659e+01	20150709_gfpSORORINcd3_Prometa\MitoSys2\LSM\gfpSORORINc_Noc\DE_W0014_P0001\DE_2_W0014_P0001_T0001\TR1_W0001_P0013\TR1_2_W0001_P0013_T0001_R1_P2_K1_Ch2-Ch1.zen
6.000020e+00	1.696660e+01	20150709_gfpSORORINcd3_Prometa\MitoSys2\LSM\gfpSORORINc_Noc\DE_W0014_P0001\DE_2_W0014_P0001_T0001\TR1_W0001_P0013\TR1_2_W0001_P0013_T0001_R1_P2_K1_Ch2-Ch1.zen
6.060020e+00	1.709994e+01	20150709_gfpSORORINcd3_Prometa\MitoSys2\LSM\gfpSORORINc_Noc\DE_W0014_P0001\DE_2_W0014_P0001_T0001\TR1_W0001_P0013\TR1_2_W0001_P0013_T0001_R1_P2_K1_Ch2-Ch1.zen
6.120020e+00	1.729993e+01	20150709_gfpSORORINcd3_Prometa\MitoSys2\LSM\gfpSORORINc_Noc\DE_W0014_P0001\DE_2_W0014_P0001_T0001\TR1_W0001_P0013\TR1_2_W0001_P0013_T0001_R1_P2_K1_Ch2-Ch1.zen
6.180020e+00	1.738327e+01	20150709_gfpSORORINcd3_Prometa\MitoSys2\LSM\gfpSORORINc_Noc\DE_W0014_P0001\DE_2_W0014_P0001_T0001\TR1_W0001_P0013\TR1_2_W0001_P0013_T0001_R1_P2_K1_Ch2-Ch1.zen
6.240020e+00	1.579994e+01	20150709_gfpSORORINcd3_Prometa\MitoSys2\LSM\gfpSORORINc_Noc\DE_W0014_P0001\DE_2_W0014_P0001_T0001\TR1_W0001_P0013\TR1_2_W0001_P0013_T0001_R1_P2_K1_Ch2-Ch1.zen
6.300020e+00	1.809993e+01	20150709_gfpSORORINcd3_Prometa\MitoSys2\LSM\gfpSORORINc_Noc\DE_W0014_P0001\DE_2_W0014_P0001_T0001\TR1_W0001_P0013\TR1_2_W0001_P0013_T0001_R1_P2_K1_Ch2-Ch1.zen
6.360020e+00	1.718327e+01	20150709_gfpSORORINcd3_Prometa\MitoSys2\LSM\gfpSORORINc_Noc\DE_W0014_P0001\DE_2_W0014_P0001_T0001\TR1_W0001_P0013\TR1_2_W0001_P0013_T0001_R1_P2_K1_Ch2-Ch1.zen
6.420020e+00	1.564994e+01	20150709_gfpSORORINcd3_Prometa\MitoSys2\LSM\gfpSORORINc_Noc\DE_W0014_P0001\DE_2_W0014_P0001_T0001\TR1_W0001_P0013\TR1_2_W0001_P0013_T0001_R1_P2_K1_Ch2-Ch1.zen
6.480020e+00	1.618327e+01	20150709_gfpSORORINcd3_Prometa\MitoSys2\LSM\gfpSORORINc_Noc\DE_W0014_P0001\DE_2_W0014_P0001_T0001\TR1_W0001_P0013\TR1_2_W0001_P0013_T0001_R1_P2_K1_Ch2-Ch1.zen
6.540020e+00	1.653327e+01	20150709_gfpSORORINcd3_Prometa\MitoSys2\LSM\gfpSORORINc_Noc\DE_W0014_P0001\DE_2_W0014_P0001_T0001\TR1_W0001_P0013\TR1_2_W0001_P0013_T0001_R1_P2_K1_Ch2-Ch1.zen
6.600020e+00	1.629994e+01	20150709_gfpSORORINcd3_Prometa\MitoSys2\LSM\gfpSORORINc_Noc\DE_W0014_P0001\DE_2_W0014_P0001_T0001\TR1_W0001_P0013\TR1_2_W0001_P0013_T0001_R1_P2_K1_Ch2-Ch1.zen
6.660030e+00	1.771660e+01	20150709_gfpSORORINcd3_Prometa\MitoSys2\LSM\gfpSORORINc_Noc\DE_W0014_P0001\DE_2_W0014_P0001_T0001\TR1_W0001_P0013\TR1_2_W0001_P0013_T0001_R1_P2_K1_Ch2-Ch1.zen
6.720030e+00	1.926659e+01	20150709_gfpSORORINcd3_Prometa\MitoSys2\LSM\gfpSORORINc_Noc\DE_W0014_P0001\DE_2_W0014_P0001_T0001\TR1_W0001_P0013\TR1_2_W0001_P0013_T0001_R1_P2_K1_Ch2-Ch1.zen
6.780030e+00	1.858326e+01	20150709_gfpSORORINcd3_Prometa\MitoSys2\LSM\gfpSORORINc_Noc\DE_W0014_P0001\DE_2_W0014_P0001_T0001\TR1_W0001_P0013\TR1_2_W0001_P0013_T0001_R1_P2_K1_Ch2-Ch1.zen
6.840030e+00	1.674994e+01	20150709_gfpSORORINcd3_Prometa\MitoSys2\LSM\gfpSORORINc_Noc\DE_W0014_P0001\DE_2_W0014_P0001_T0001\TR1_W0001_P0013\TR1_2_W0001_P0013_T0001_R1_P2_K1_Ch2-Ch1.zen
6.900030e+00	1.559994e+01	20150709_gfpSORORINcd3_Prometa\MitoSys2\LSM\gfpSORORINc_Noc\DE_W0014_P0001\DE_2_W0014_P0001_T0001\TR1_W0001_P0013\TR1_2_W0001_P0013_T0001_R1_P2_K1_Ch2-Ch1.zen
6.960030e+00	1.734994e+01	20150709_gfpSORORINcd3_Prometa\MitoSys2\LSM\gfpSORORINc_Noc\DE_W0014_P0001\DE_2_W0014_P0001_T0001\TR1_W0001_P0013\TR1_2_W0001_P0013_T0001_R1_P2_K1_Ch2-Ch1.zen
7.020030e+00	1.661660e+01	20150709_gfpSORORINcd3_Prometa\MitoSys2\LSM\gfpSORORINc_Noc\DE_W0014_P0001\DE_2_W0014_P0001_T0001\TR1_W0001_P0013\TR1_2_W0001_P0013_T0001_R1_P2_K1_Ch2-Ch1.zen
7.080030e+00	1.558327e+01	20150709_gfpSORORINcd3_Prometa\MitoSys2\LSM\gfpSORORINc_Noc\DE_W0014_P0001\DE_2_W0014_P0001_T0001\TR1_W0001_P0013\TR1_2_W0001_P0013_T0001_R1_P2_K1_Ch2-Ch1.zen
7.140030e+00	1.676660e+01	20150709_gfpSORORINcd3_Prometa\MitoSys2\LSM\gfpSORORINc_Noc\DE_W0014_P0001\DE_2_W0014_P0001_T0001\TR1_W0001_P0013\TR1_2_W0001_P0013_T0001_R1_P2_K1_Ch2-Ch1.zen
7.200030e+00	1.628327e+01	20150709_gfpSORORINcd3_Prometa\MitoSys2\LSM\gfpSORORINc_Noc\DE_W0014_P0001\DE_2_W0014_P0001_T0001\TR1_W0001_P0013\TR1_2_W0001_P0013_T0001_R1_P2_K1_Ch2-Ch1.zen
7.260030e+00	1.798327e+01	20150709_gfpSORORINcd3_Prometa\MitoSys2\LSM\gfpSORORINc_Noc\DE_W0014_P0001\DE_2_W0014_P0001_T0001\TR1_W0001_P0013\TR1_2_W0001_P0013_T0001_R1_P2_K1_Ch2-Ch1.zen
7.320030e+00	1.616661e+01	20150709_gfpSORORINcd3_Prometa\MitoSys2\LSM\gfpSORORINc_Noc\DE_W0014_P0001\DE_2_W0014_P0001_T0001\TR1_W0001_P0013\TR1_2_W0001_P0013_T0001_R1_P2_K1_Ch2-Ch1.zen
7.380030e+00	1.549994e+01	20150709_gfpSORORINcd3_Prometa\MitoSys2\LSM\gfpSORORINc_Noc\DE_W0014_P0001\DE_2_W0014_P0001_T0001\TR1_W0001_P0013\TR1_2_W0001_P0013_T0001_R1_P2_K1_Ch2-Ch1.zen
7.440030e+00	1.609994e+01	20150709_gfpSORORINcd3_Prometa\MitoSys2\LSM\gfpSORORINc_Noc\DE_W0014_P0001\DE_2_W0014_P0001_T0001\TR1_W0001_P0013\TR1_2_W0001_P0013_T0001_R1_P2_K1_Ch2-Ch1.zen
7.500030e+00	2.073326e+01	20150709_gfpSORORINcd3_Prometa\MitoSys2\LSM\gfpSORORINc_Noc\DE_W0014_P0001\DE_2_W0014_P0001_T0001\TR1_W0001_P0013\TR1_2_W0001_P0013_T0001_R1_P2_K1_Ch2-Ch1.zen
7.560030e+00	1.578327e+01	20150709_gfpSORORINcd3_Prometa\MitoSys2\LSM\gfpSORORINc_Noc\DE_W0014_P0001\DE_2_W0014_P0001_T0001\TR1_W0001_P0013\TR1_2_W0001_P0013_T0001_R1_P2_K1_Ch2-Ch1.zen
7.620030e+00	1.673327e+01	20150709_gfpSORORINcd3_Prometa\MitoSys2\LSM\gfpSORORINc_Noc\DE_W0014_P0001\DE_2_W0014_P0001_T0001\TR1_W0001_P0013\TR1_2_W0001_P0013_T0001_R1_P2_K1_Ch2-Ch1.zen
7.680030e+00	1.826660e+01	20150709_gfpSORORINcd3_Prometa\MitoSys2\LSM\gfpSORORINc_Noc\DE_W0014_P0001\DE_2_W0014_P0001_T0001\TR1_W0001_P0013\TR1_2_W0001_P0013_T0001_R1_P2_K1_Ch2-Ch1.zen
7.740030e+00	1.676660e+01	20150709_gfpSORORINcd3_Prometa\MitoSys2\LSM\gfpSORORINc_Noc\DE_W0014_P0001\DE_2_W0014_P0001_T0001\TR1_W0001_P0013\TR1_2_W0001_P0013_T0001_R1_P2_K1_Ch2-Ch1.zen
7.800030e+00	1.559994e+01	20150709_gfpSORORINcd3_Prometa\MitoSys2\LSM\gfpSORORINc_Noc\DE_W0014_P0001\DE_2_W0014_P0001_T0001\TR1_W0001_P0013\TR1_2_W0001_P0013_T0001_R1_P2_K1_Ch2-Ch1.zen
7.860030e+00	1.551661e+01	20150709_gfpSORORINcd3_Prometa\MitoSys2\LSM\gfpSORORINc_Noc\DE_W0014_P0001\DE_2_W0014_P0001_T0001\TR1_W0001_P0013\TR1_2_W0001_P0013_T0001_R1_P2_K1_Ch2-Ch1.zen
7.920030e+00	1.826660e+01	20150709_gfpSORORINcd3_Prometa\MitoSys2\LSM\gfpSORORINc_Noc\DE_W0014_P0001\DE_2_W0014_P0001_T0001\TR1_W0001_P0013\TR1_2_W0001_P0013_T0001_R1_P2_K1_Ch2-Ch1.zen
7.980030e+00	1.544994e+01	20150709_gfpSORORINcd3_Prometa\MitoSys2\LSM\gfpSORORINc_Noc\DE_W0014_P0001\DE_2_W0014_P0001_T0001\TR1_W0001_P0013\TR1_2_W0001_P0013_T0001_R1_P2_K1_Ch2-Ch1.zen
8.040030e+00	1.939993e+01	20150709_gfpSORORINcd3_Prometa\MitoSys2\LSM\gfpSORORINc_Noc\DE_W0014_P0001\DE_2_W0014_P0001_T0001\TR1_W0001_P0013\TR1_2_W0001_P0013_T0001_R1_P2_K1_Ch2-Ch1.zen
8.100030e+00	1.976659e+01	20150709_gfpSORORINcd3_Prometa\MitoSys2\LSM\gfpSORORINc_Noc\DE_W0014_P0001\DE_2_W0014_P0001_T0001\TR1_W0001_P0013\TR1_2_W0001_P0013_T0001_R1_P2_K1_Ch2-Ch1.zen
8.160030e+00	1.849993e+01	20150709_gfpSORORINcd3_Prometa\MitoSys2\LSM\gfpSORORINc_Noc\DE_W0014_P0001\DE_2_W0014_P0001_T0001\TR1_W0001_P0013\TR1_2_W0001_P0013_T0001_R1_P2_K1_Ch2-Ch1.zen
8.220030e+00	1.736660e+01	20150709_gfpSORORINcd3_Prometa\MitoSys2\LSM\gfpSORORINc_Noc\DE_W0014_P0001\DE_2_W0014_P0001_T0001\TR1_W0001_P0013\TR1_2_W0001_P0013_T0001_R1_P2_K1_Ch2-Ch1.zen
8.280030e+00	1.761660e+01	20150709_gfpSORORINcd3_Prometa\MitoSys2\LSM\gfpSORORINc_Noc\DE_W0014_P0001\DE_2_W0014_P0001_T0001\TR1_W0001_P0013\TR1_2_W0001_P0013_T0001_R1_P2_K1_Ch2-Ch1.zen
8.340030e+00	1.726660e+01	20150709_gfpSORORINcd3_Prometa\MitoSys2\LSM\gfpSORORINc_Noc\DE_W0014_P0001\DE_2_W0014_P0001_T0001\TR1_W0001_P0013\TR1_2_W0001_P0013_T0001_R1_P2_K1_Ch2-Ch1.zen
8.400030e+00	1.809993e+01	20150709_gfpSORORINcd3_Prometa\MitoSys2\LSM\gfpSORORINc_Noc\DE_W0014_P0001\DE_2_W0014_P0001_T0001\TR1_W0001_P0013\TR1_2_W0001_P0013_T0001_R1_P2_K1_Ch2-Ch1.zen
8.460030e+00	1.669994e+01	20150709_gfpSORORINcd3_Prometa\MitoSys2\LSM\gfpSORORINc_Noc\DE_W0014_P0001\DE_2_W0014_P0001_T0001\TR1_W0001_P0013\TR1_2_W0001_P0013_T0001_R1_P2_K1_Ch2-Ch1.zen
8.520030e+00	1.918326e+01	20150709_gfpSORORINcd3_Prometa\MitoSys2\LSM\gfpSORORINc_Noc\DE_W0014_P0001\DE_2_W0014_P0001_T0001\TR1_W0001_P0013\TR1_2_W0001_P0013_T0001_R1_P2_K1_Ch2-Ch1.zen
8.580030e+00	1.881660e+01	20150709_gfpSORORINcd3_Prometa\MitoSys2\LSM\gfpSORORINc_Noc\DE_W0014_P0001\DE_2_W0014_P0001_T0001\TR1_W0001_P0013\TR1_2_W0001_P0013_T0001_R1_P2_K1_Ch2-Ch1.zen
8.640030e+00	1.698327e+01	20150709_gfpSORORINcd3_Prometa\MitoSys2\LSM\gfpSORORINc_Noc\DE_W0014_P0001\DE_2_W0014_P0001_T0001\TR1_W0001_P0013\TR1_2_W0001_P0013_T0001_R1_P2_K1_Ch2-Ch1.zen
8.700030e+00	1.788327e+01	20150709_gfpSORORINcd3_Prometa\MitoSys2\LSM\gfpSORORINc_Noc\DE_W0014_P0001\DE_2_W0014_P0001_T0001\TR1_W0001_P0013\TR1_2_W0001_P0013_T0001_R1_P2_K1_Ch2-Ch1.zen
8.760030e+00	1.703327e+01	20150709_gfpSORORINcd3_Prometa\MitoSys2\LSM\gfpSORORINc_Noc\DE_W0014_P0001\DE_2_W0014_P0001_T0001\TR1_W0001_P0013\TR1_2_W0001_P0013_T0001_R1_P2_K1_Ch2-Ch1.zen
8.820030e+00	1.893326e+01	20150709_gfpSORORINcd3_Prometa\MitoSys2\LSM\gfpSORORINc_Noc\DE_W0014_P0001\DE_2_W0014_P0001_T0001\TR1_W0001_P0013\TR1_2_W0001_P0013_T0001_R1_P2_K1_Ch2-Ch1.zen
8.880030e+00	1.948326e+01	20150709_gfpSORORINcd3_Prometa\MitoSys2\LSM\gfpSORORINc_Noc\DE_W0014_P0001\DE_2_W0014_P0001_T0001\TR1_W0001_P0013\TR1_2_W0001_P0013_T0001_R1_P2_K1_Ch2-Ch1.zen
8.940030e+00	1.548328e+01	20150709_gfpSORORINcd3_Prometa\MitoSys2\LSM\gfpSORORINc_Noc\DE_W0014_P0001\DE_2_W0014_P0001_T0001\TR1_W0001_P0013\TR1_2_W0001_P0013_T0001_R1_P2_K1_Ch2-Ch1.zen
9.000030e+00	1.636661e+01	20150709_gfpSORORINcd3_Prometa\MitoSys2\LSM\gfpSORORINc_Noc\DE_W0014_P0001\DE_2_W0014_P0001_T0001\TR1_W0001_P0013\TR1_2_W0001_P0013_T0001_R1_P2_K1_Ch2-Ch1.zen
9.060030e+00	1.938326e+01	20150709_gfpSORORINcd3_Prometa\MitoSys2\LSM\gfpSORORINc_Noc\DE_W0014_P0001\DE_2_W0014_P0001_T0001\TR1_W0001_P0013\TR1_2_W0001_P0013_T0001_R1_P2_K1_Ch2-Ch1.zen
9.120030e+00	1.869993e+01	20150709_gfpSORORINcd3_Prometa\MitoSys2\LSM\gfpSORORINc_Noc\DE_W0014_P0001\DE_2_W0014_P0001_T0001\TR1_W0001_P0013\TR1_2_W0001_P0013_T0001_R1_P2_K1_Ch2-Ch1.zen
9.180030e+00	2.013326e+01	20150709_gfpSORORINcd3_Prometa\MitoSys2\LSM\gfpSORORINc_Noc\DE_W0014_P0001\DE_2_W0014_P0001_T0001\TR1_W0001_P0013\TR1_2_W0001_P0013_T0001_R1_P2_K1_Ch2-Ch1.zen
9.240040e+00	1.724994e+01	20150709_gfpSORORINcd3_Prometa\MitoSys2\LSM\gfpSORORINc_Noc\DE_W0014_P0001\DE_2_W0014_P0001_T0001\TR1_W0001_P0013\TR1_2_W0001_P0013_T0001_R1_P2_K1_Ch2-Ch1.zen
9.300030e+00	1.786660e+01	20150709_gfpSORORINcd3_Prometa\MitoSys2\LSM\gfpSORORINc_Noc\DE_W0014_P0001\DE_2_W0014_P0001_T0001\TR1_W0001_P0013\TR1_2_W0001_P0013_T0001_R1_P2_K1_Ch2-Ch1.zen
9.360030e+00	1.891660e+01	20150709_gfpSORORINcd3_Prometa\MitoSys2\LSM\gfpSORORINc_Noc\DE_W0014_P0001\DE_2_W0014_P0001_T0001\TR1_W0001_P0013\TR1_2_W0001_P0013_T0001_R1_P2_K1_Ch2-Ch1.zen
9.420040e+00	1.963326e+01	20150709_gfpSORORINcd3_Prometa\MitoSys2\LSM\gfpSORORINc_Noc\DE_W0014_P0001\DE_2_W0014_P0001_T0001\TR1_W0001_P0013\TR1_2_W0001_P0013_T0001_R1_P2_K1_Ch2-Ch1.zen
9.480040e+00	1.868326e+01	20150709_gfpSORORINcd3_Prometa\MitoSys2\LSM\gfpSORORINc_Noc\DE_W0014_P0001\DE_2_W0014_P0001_T0001\TR1_W0001_P0013\TR1_2_W0001_P0013_T0001_R1_P2_K1_Ch2-Ch1.zen
9.540040e+00	1.751660e+01	20150709_gfpSORORINcd3_Prometa\MitoSys2\LSM\gfpSORORINc_Noc\DE_W0014_P0001\DE_2_W0014_P0001_T0001\TR1_W0001_P0013\TR1_2_W0001_P0013_T0001_R1_P2_K1_Ch2-Ch1.zen
9.600040e+00	1.553327e+01	20150709_gfpSORORINcd3_Prometa\MitoSys2\LSM\gfpSORORINc_Noc\DE_W0014_P0001\DE_2_W0014_P0001_T0001\TR1_W0001_P0013\TR1_2_W0001_P0013_T0001_R1_P2_K1_Ch2-Ch1.zen
9.660040e+00	1.519994e+01	20150709_gfpSORORINcd3_Prometa\MitoSys2\LSM\gfpSORORINc_Noc\DE_W0014_P0001\DE_2_W0014_P0001_T0001\TR1_W0001_P0013\TR1_2_W0001_P0013_T0001_R1_P2_K1_Ch2-Ch1.zen
9.720040e+00	1.856660e+01	20150709_gfpSORORINcd3_Prometa\MitoSys2\LSM\gfpSORORINc_Noc\DE_W0014_P0001\DE_2_W0014_P0001_T0001\TR1_W0001_P0013\TR1_2_W0001_P0013_T0001_R1_P2_K1_Ch2-Ch1.zen
9.780040e+00	1.793327e+01	20150709_gfpSORORINcd3_Prometa\MitoSys2\LSM\gfpSORORINc_Noc\DE_W0014_P0001\DE_2_W0014_P0001_T0001\TR1_W0001_P0013\TR1_2_W0001_P0013_T0001_R1_P2_K1_Ch2-Ch1.zen
9.840040e+00	1.923326e+01	20150709_gfpSORORINcd3_Prometa\MitoSys2\LSM\gfpSORORINc_Noc\DE_W0014_P0001\DE_2_W0014_P0001_T0001\TR1_W0001_P0013\TR1_2_W0001_P0013_T0001_R1_P2_K1_Ch2-Ch1.zen
9.900040e+00	1.884993e+01	20150709_gfpSORORINcd3_Prometa\MitoSys2\LSM\gfpSORORINc_Noc\DE_W0014_P0001\DE_2_W0014_P0001_T0001\TR1_W0001_P0013\TR1_2_W0001_P0013_T0001_R1_P2_K1_Ch2-Ch1.zen
9.960040e+00	1.714993e+01	20150709_gfpSORORINcd3_Prometa\MitoSys2\LSM\gfpSORORINc_Noc\DE_W0014_P0001\DE_2_W0014_P0001_T0001\TR1_W0001_P0013\TR1_2_W0001_P0013_T0001_R1_P2_K1_Ch2-Ch1.zen
1.002004e+01	1.754993e+01	20150709_gfpSORORINcd3_Prometa\MitoSys2\LSM\gfpSORORINc_Noc\DE_W0014_P0001\DE_2_W0014_P0001_T0001\TR1_W0001_P0013\TR1_2_W0001_P0013_T0001_R1_P2_K1_Ch2-Ch1.zen
1.008004e+01	1.956659e+01	20150709_gfpSORORINcd3_Prometa\MitoSys2\LSM\gfpSORORINc_Noc\DE_W0014_P0001\DE_2_W0014_P0001_T0001\TR1_W0001_P0013\TR1_2_W0001_P0013_T0001_R1_P2_K1_Ch2-Ch1.zen
1.014004e+01	1.874993e+01	20150709_gfpSORORINcd3_Prometa\MitoSys2\LSM\gfpSORORINc_Noc\DE_W0014_P0001\DE_2_W0014_P0001_T0001\TR1_W0001_P0013\TR1_2_W0001_P0013_T0001_R1_P2_K1_Ch2-Ch1.zen
1.020004e+01	1.713327e+01	20150709_gfpSORORINcd3_Prometa\MitoSys2\LSM\gfpSORORINc_Noc\DE_W0014_P0001\DE_2_W0014_P0001_T0001\TR1_W0001_P0013\TR1_2_W0001_P0013_T0001_R1_P2_K1_Ch2-Ch1.zen
1.026004e+01	1.898326e+01	20150709_gfpSORORINcd3_Prometa\MitoSys2\LSM\gfpSORORINc_Noc\DE_W0014_P0001\DE_2_W0014_P0001_T0001\TR1_W0001_P0013\TR1_2_W0001_P0013_T0001_R1_P2_K1_Ch2-Ch1.zen
1.032004e+01	1.839993e+01	20150709_gfpSORORINcd3_Prometa\MitoSys2\LSM\gfpSORORINc_Noc\DE_W0014_P0001\DE_2_W0014_P0001_T0001\TR1_W0001_P0013\TR1_2_W0001_P0013_T0001_R1_P2_K1_Ch2-Ch1.zen
1.038004e+01	1.876660e+01	20150709_gfpSORORINcd3_Prometa\MitoSys2\LSM\gfpSORORINc_Noc\DE_W0014_P0001\DE_2_W0014_P0001_T0001\TR1_W0001_P0013\TR1_2_W0001_P0013_T0001_R1_P2_K1_Ch2-Ch1.zen
1.044004e+01	1.914993e+01	20150709_gfpSORORINcd3_Prometa\MitoSys2\LSM\gfpSORORINc_Noc\DE_W0014_P0001\DE_2_W0014_P0001_T0001\TR1_W0001_P0013\TR1_2_W0001_P0013_T0001_R1_P2_K1_Ch2-Ch1.zen
1.050004e+01	1.821660e+01	20150709_gfpSORORINcd3_Prometa\MitoSys2\LSM\gfpSORORINc_Noc\DE_W0014_P0001\DE_2_W0014_P0001_T0001\TR1_W0001_P0013\TR1_2_W0001_P0013_T0001_R1_P2_K1_Ch2-Ch1.zen
1.056004e+01	1.769993e+01	20150709_gfpSORORINcd3_Prometa\MitoSys2\LSM\gfpSORORINc_Noc\DE_W0014_P0001\DE_2_W0014_P0001_T0001\TR1_W0001_P0013\TR1_2_W0001_P0013_T0001_R1_P2_K1_Ch2-Ch1.zen
1.062004e+01	1.783327e+01	20150709_gfpSORORINcd3_Prometa\MitoSys2\LSM\gfpSORORINc_Noc\DE_W0014_P0001\DE_2_W0014_P0001_T0001\TR1_W0001_P0013\TR1_2_W0001_P0013_T0001_R1_P2_K1_Ch2-Ch1.zen
1.068004e+01	1.888326e+01	20150709_gfpSORORINcd3_Prometa\MitoSys2\LSM\gfpSORORINc_Noc\DE_W0014_P0001\DE_2_W0014_P0001_T0001\TR1_W0001_P0013\TR1_2_W0001_P0013_T0001_R1_P2_K1_Ch2-Ch1.zen
1.074004e+01	1.796660e+01	20150709_gfpSORORINcd3_Prometa\MitoSys2\LSM\gfpSORORINc_Noc\DE_W0014_P0001\DE_2_W0014_P0001_T0001\TR1_W0001_P0013\TR1_2_W0001_P0013_T0001_R1_P2_K1_Ch2-Ch1.zen
1.080004e+01	1.751660e+01	20150709_gfpSORORINcd3_Prometa\MitoSys2\LSM\gfpSORORINc_Noc\DE_W0014_P0001\DE_2_W0014_P0001_T0001\TR1_W0001_P0013\TR1_2_W0001_P0013_T0001_R1_P2_K1_Ch2-Ch1.zen
1.086004e+01	2.026659e+01	20150709_gfpSORORINcd3_Prometa\MitoSys2\LSM\gfpSORORINc_Noc\DE_W0014_P0001\DE_2_W0014_P0001_T0001\TR1_W0001_P0013\TR1_2_W0001_P0013_T0001_R1_P2_K1_Ch2-Ch1.zen
1.092004e+01	2.039992e+01	20150709_gfpSORORINcd3_Prometa\MitoSys2\LSM\gfpSORORINc_Noc\DE_W0014_P0001\DE_2_W0014_P0001_T0001\TR1_W0001_P0013\TR1_2_W0001_P0013_T0001_R1_P2_K1_Ch2-Ch1.zen
1.098004e+01	1.728327e+01	20150709_gfpSORORINcd3_Prometa\MitoSys2\LSM\gfpSORORINc_Noc\DE_W0014_P0001\DE_2_W0014_P0001_T0001\TR1_W0001_P0013\TR1_2_W0001_P0013_T0001_R1_P2_K1_Ch2-Ch1.zen
1.104004e+01	2.036659e+01	20150709_gfpSORORINcd3_Prometa\MitoSys2\LSM\gfpSORORINc_Noc\DE_W0014_P0001\DE_2_W0014_P0001_T0001\TR1_W0001_P0013\TR1_2_W0001_P0013_T0001_R1_P2_K1_Ch2-Ch1.zen
1.110004e+01	1.881660e+01	20150709_gfpSORORINcd3_Prometa\MitoSys2\LSM\gfpSORORINc_Noc\DE_W0014_P0001\DE_2_W0014_P0001_T0001\TR1_W0001_P0013\TR1_2_W0001_P0013_T0001_R1_P2_K1_Ch2-Ch1.zen
1.116004e+01	2.058326e+01	20150709_gfpSORORINcd3_Prometa\MitoSys2\LSM\gfpSORORINc_Noc\DE_W0014_P0001\DE_2_W0014_P0001_T0001\TR1_W0001_P0013\TR1_2_W0001_P0013_T0001_R1_P2_K1_Ch2-Ch1.zen
1.122004e+01	2.138325e+01	20150709_gfpSORORINcd3_Prometa\MitoSys2\LSM\gfpSORORINc_Noc\DE_W0014_P0001\DE_2_W0014_P0001_T0001\TR1_W0001_P0013\TR1_2_W0001_P0013_T0001_R1_P2_K1_Ch2-Ch1.zen
1.128004e+01	2.011659e+01	20150709_gfpSORORINcd3_Prometa\MitoSys2\LSM\gfpSORORINc_Noc\DE_W0014_P0001\DE_2_W0014_P0001_T0001\TR1_W0001_P0013\TR1_2_W0001_P0013_T0001_R1_P2_K1_Ch2-Ch1.zen
1.134004e+01	2.066659e+01	20150709_gfpSORORINcd3_Prometa\MitoSys2\LSM\gfpSORORINc_Noc\DE_W0014_P0001\DE_2_W0014_P0001_T0001\TR1_W0001_P0013\TR1_2_W0001_P0013_T0001_R1_P2_K1_Ch2-Ch1.zen
1.140004e+01	2.043326e+01	20150709_gfpSORORINcd3_Prometa\MitoSys2\LSM\gfpSORORINc_Noc\DE_W0014_P0001\DE_2_W0014_P0001_T0001\TR1_W0001_P0013\TR1_2_W0001_P0013_T0001_R1_P2_K1_Ch2-Ch1.zen
1.146004e+01	2.086659e+01	20150709_gfpSORORINcd3_Prometa\MitoSys2\LSM\gfpSORORINc_Noc\DE_W0014_P0001\DE_2_W0014_P0001_T0001\TR1_W0001_P0013\TR1_2_W0001_P0013_T0001_R1_P2_K1_Ch2-Ch1.zen
1.152004e+01	1.849993e+01	20150709_gfpSORORINcd3_Prometa\MitoSys2\LSM\gfpSORORINc_Noc\DE_W0014_P0001\DE_2_W0014_P0001_T0001\TR1_W0001_P0013\TR1_2_W0001_P0013_T0001_R1_P2_K1_Ch2-Ch1.zen
1.158004e+01	1.893326e+01	20150709_gfpSORORINcd3_Prometa\MitoSys2\LSM\gfpSORORINc_Noc\DE_W0014_P0001\DE_2_W0014_P0001_T0001\TR1_W0001_P0013\TR1_2_W0001_P0013_T0001_R1_P2_K1_Ch2-Ch1.zen
1.164004e+01	1.826660e+01	20150709_gfpSORORINcd3_Prometa\MitoSys2\LSM\gfpSORORINc_Noc\DE_W0014_P0001\DE_2_W0014_P0001_T0001\TR1_W0001_P0013\TR1_2_W0001_P0013_T0001_R1_P2_K1_Ch2-Ch1.zen
1.170004e+01	1.998326e+01	20150709_gfpSORORINcd3_Prometa\MitoSys2\LSM\gfpSORORINc_Noc\DE_W0014_P0001\DE_2_W0014_P0001_T0001\TR1_W0001_P0013\TR1_2_W0001_P0013_T0001_R1_P2_K1_Ch2-Ch1.zen
1.176004e+01	2.096659e+01	20150709_gfpSORORINcd3_Prometa\MitoSys2\LSM\gfpSORORINc_Noc\DE_W0014_P0001\DE_2_W0014_P0001_T0001\TR1_W0001_P0013\TR1_2_W0001_P0013_T0001_R1_P2_K1_Ch2-Ch1.zen
1.182004e+01	2.306658e+01	20150709_gfpSORORINcd3_Prometa\MitoSys2\LSM\gfpSORORINc_Noc\DE_W0014_P0001\DE_2_W0014_P0001_T0001\TR1_W0001_P0013\TR1_2_W0001_P0013_T0001_R1_P2_K1_Ch2-Ch1.zen
1.188004e+01	2.238325e+01	20150709_gfpSORORINcd3_Prometa\MitoSys2\LSM\gfpSORORINc_Noc\DE_W0014_P0001\DE_2_W0014_P0001_T0001\TR1_W0001_P0013\TR1_2_W0001_P0013_T0001_R1_P2_K1_Ch2-Ch1.zen
1.194004e+01	2.194992e+01	20150709_gfpSORORINcd3_Prometa\MitoSys2\LSM\gfpSORORINc_Noc\DE_W0014_P0001\DE_2_W0014_P0001_T0001\TR1_W0001_P0013\TR1_2_W0001_P0013_T0001_R1_P2_K1_Ch2-Ch1.zen
1.200004e+01	1.993326e+01	20150709_gfpSORORINcd3_Prometa\MitoSys2\LSM\gfpSORORINc_Noc\DE_W0014_P0001\DE_2_W0014_P0001_T0001\TR1_W0001_P0013\TR1_2_W0001_P0013_T0001_R1_P2_K1_Ch2-Ch1.zen
1.206005e+01	2.148325e+01	20150709_gfpSORORINcd3_Prometa\MitoSys2\LSM\gfpSORORINc_Noc\DE_W0014_P0001\DE_2_W0014_P0001_T0001\TR1_W0001_P0013\TR1_2_W0001_P0013_T0001_R1_P2_K1_Ch2-Ch1.zen
1.212005e+01	1.931660e+01	20150709_gfpSORORINcd3_Prometa\MitoSys2\LSM\gfpSORORINc_Noc\DE_W0014_P0001\DE_2_W0014_P0001_T0001\TR1_W0001_P0013\TR1_2_W0001_P0013_T0001_R1_P2_K1_Ch2-Ch1.zen
1.218005e+01	2.196659e+01	20150709_gfpSORORINcd3_Prometa\MitoSys2\LSM\gfpSORORINc_Noc\DE_W0014_P0001\DE_2_W0014_P0001_T0001\TR1_W0001_P0013\TR1_2_W0001_P0013_T0001_R1_P2_K1_Ch2-Ch1.zen
1.224005e+01	2.056659e+01	20150709_gfpSORORINcd3_Prometa\MitoSys2\LSM\gfpSORORINc_Noc\DE_W0014_P0001\DE_2_W0014_P0001_T0001\TR1_W0001_P0013\TR1_2_W0001_P0013_T0001_R1_P2_K1_Ch2-Ch1.zen
1.230005e+01	2.119992e+01	20150709_gfpSORORINcd3_Prometa\MitoSys2\LSM\gfpSORORINc_Noc\DE_W0014_P0001\DE_2_W0014_P0001_T0001\TR1_W0001_P0013\TR1_2_W0001_P0013_T0001_R1_P2_K1_Ch2-Ch1.zen
1.236005e+01	1.914993e+01	20150709_gfpSORORINcd3_Prometa\MitoSys2\LSM\gfpSORORINc_Noc\DE_W0014_P0001\DE_2_W0014_P0001_T0001\TR1_W0001_P0013\TR1_2_W0001_P0013_T0001_R1_P2_K1_Ch2-Ch1.zen
1.242005e+01	1.956659e+01	20150709_gfpSORORINcd3_Prometa\MitoSys2\LSM\gfpSORORINc_Noc\DE_W0014_P0001\DE_2_W0014_P0001_T0001\TR1_W0001_P0013\TR1_2_W0001_P0013_T0001_R1_P2_K1_Ch2-Ch1.zen
1.248005e+01	1.828326e+01	20150709_gfpSORORINcd3_Prometa\MitoSys2\LSM\gfpSORORINc_Noc\DE_W0014_P0001\DE_2_W0014_P0001_T0001\TR1_W0001_P0013\TR1_2_W0001_P0013_T0001_R1_P2_K1_Ch2-Ch1.zen
1.254005e+01	2.056659e+01	20150709_gfpSORORINcd3_Prometa\MitoSys2\LSM\gfpSORORINc_Noc\DE_W0014_P0001\DE_2_W0014_P0001_T0001\TR1_W0001_P0013\TR1_2_W0001_P0013_T0001_R1_P2_K1_Ch2-Ch1.zen
1.260005e+01	1.919993e+01	20150709_gfpSORORINcd3_Prometa\MitoSys2\LSM\gfpSORORINc_Noc\DE_W0014_P0001\DE_2_W0014_P0001_T0001\TR1_W0001_P0013\TR1_2_W0001_P0013_T0001_R1_P2_K1_Ch2-Ch1.zen
1.266005e+01	2.011659e+01	20150709_gfpSORORINcd3_Prometa\MitoSys2\LSM\gfpSORORINc_Noc\DE_W0014_P0001\DE_2_W0014_P0001_T0001\TR1_W0001_P0013\TR1_2_W0001_P0013_T0001_R1_P2_K1_Ch2-Ch1.zen
1.272005e+01	1.884993e+01	20150709_gfpSORORINcd3_Prometa\MitoSys2\LSM\gfpSORORINc_Noc\DE_W0014_P0001\DE_2_W0014_P0001_T0001\TR1_W0001_P0013\TR1_2_W0001_P0013_T0001_R1_P2_K1_Ch2-Ch1.zen
1.278005e+01	2.091659e+01	20150709_gfpSORORINcd3_Prometa\MitoSys2\LSM\gfpSORORINc_Noc\DE_W0014_P0001\DE_2_W0014_P0001_T0001\TR1_W0001_P0013\TR1_2_W0001_P0013_T0001_R1_P2_K1_Ch2-Ch1.zen
1.284005e+01	2.156659e+01	20150709_gfpSORORINcd3_Prometa\MitoSys2\LSM\gfpSORORINc_Noc\DE_W0014_P0001\DE_2_W0014_P0001_T0001\TR1_W0001_P0013\TR1_2_W0001_P0013_T0001_R1_P2_K1_Ch2-Ch1.zen
1.290005e+01	2.156659e+01	20150709_gfpSORORINcd3_Prometa\MitoSys2\LSM\gfpSORORINc_Noc\DE_W0014_P0001\DE_2_W0014_P0001_T0001\TR1_W0001_P0013\TR1_2_W0001_P0013_T0001_R1_P2_K1_Ch2-Ch1.zen
1.296005e+01	2.211658e+01	20150709_gfpSORORINcd3_Prometa\MitoSys2\LSM\gfpSORORINc_Noc\DE_W0014_P0001\DE_2_W0014_P0001_T0001\TR1_W0001_P0013\TR1_2_W0001_P0013_T0001_R1_P2_K1_Ch2-Ch1.zen
1.302005e+01	2.189992e+01	20150709_gfpSORORINcd3_Prometa\MitoSys2\LSM\gfpSORORINc_Noc\DE_W0014_P0001\DE_2_W0014_P0001_T0001\TR1_W0001_P0013\TR1_2_W0001_P0013_T0001_R1_P2_K1_Ch2-Ch1.zen
1.308005e+01	2.064992e+01	20150709_gfpSORORINcd3_Prometa\MitoSys2\LSM\gfpSORORINc_Noc\DE_W0014_P0001\DE_2_W0014_P0001_T0001\TR1_W0001_P0013\TR1_2_W0001_P0013_T0001_R1_P2_K1_Ch2-Ch1.zen
1.314005e+01	2.089992e+01	20150709_gfpSORORINcd3_Prometa\MitoSys2\LSM\gfpSORORINc_Noc\DE_W0014_P0001\DE_2_W0014_P0001_T0001\TR1_W0001_P0013\TR1_2_W0001_P0013_T0001_R1_P2_K1_Ch2-Ch1.zen
1.320005e+01	2.128325e+01	20150709_gfpSORORINcd3_Prometa\MitoSys2\LSM\gfpSORORINc_Noc\DE_W0014_P0001\DE_2_W0014_P0001_T0001\TR1_W0001_P0013\TR1_2_W0001_P0013_T0001_R1_P2_K1_Ch2-Ch1.zen
1.326005e+01	1.853326e+01	20150709_gfpSORORINcd3_Prometa\MitoSys2\LSM\gfpSORORINc_Noc\DE_W0014_P0001\DE_2_W0014_P0001_T0001\TR1_W0001_P0013\TR1_2_W0001_P0013_T0001_R1_P2_K1_Ch2-Ch1.zen
1.332005e+01	2.083326e+01	20150709_gfpSORORINcd3_Prometa\MitoSys2\LSM\gfpSORORINc_Noc\DE_W0014_P0001\DE_2_W0014_P0001_T0001\TR1_W0001_P0013\TR1_2_W0001_P0013_T0001_R1_P2_K1_Ch2-Ch1.zen
1.338005e+01	2.088326e+01	20150709_gfpSORORINcd3_Prometa\MitoSys2\LSM\gfpSORORINc_Noc\DE_W0014_P0001\DE_2_W0014_P0001_T0001\TR1_W0001_P0013\TR1_2_W0001_P0013_T0001_R1_P2_K1_Ch2-Ch1.zen
1.344005e+01	2.083326e+01	20150709_gfpSORORINcd3_Prometa\MitoSys2\LSM\gfpSORORINc_Noc\DE_W0014_P0001\DE_2_W0014_P0001_T0001\TR1_W0001_P0013\TR1_2_W0001_P0013_T0001_R1_P2_K1_Ch2-Ch1.zen
1.350005e+01	2.179992e+01	20150709_gfpSORORINcd3_Prometa\MitoSys2\LSM\gfpSORORINc_Noc\DE_W0014_P0001\DE_2_W0014_P0001_T0001\TR1_W0001_P0013\TR1_2_W0001_P0013_T0001_R1_P2_K1_Ch2-Ch1.zen
1.356005e+01	1.913326e+01	20150709_gfpSORORINcd3_Prometa\MitoSys2\LSM\gfpSORORINc_Noc\DE_W0014_P0001\DE_2_W0014_P0001_T0001\TR1_W0001_P0013\TR1_2_W0001_P0013_T0001_R1_P2_K1_Ch2-Ch1.zen
1.362005e+01	2.596657e+01	20150709_gfpSORORINcd3_Prometa\MitoSys2\LSM\gfpSORORINc_Noc\DE_W0014_P0001\DE_2_W0014_P0001_T0001\TR1_W0001_P0013\TR1_2_W0001_P0013_T0001_R1_P2_K1_Ch2-Ch1.zen
1.368005e+01	2.241658e+01	20150709_gfpSORORINcd3_Prometa\MitoSys2\LSM\gfpSORORINc_Noc\DE_W0014_P0001\DE_2_W0014_P0001_T0001\TR1_W0001_P0013\TR1_2_W0001_P0013_T0001_R1_P2_K1_Ch2-Ch1.zen
1.374005e+01	2.384991e+01	20150709_gfpSORORINcd3_Prometa\MitoSys2\LSM\gfpSORORINc_Noc\DE_W0014_P0001\DE_2_W0014_P0001_T0001\TR1_W0001_P0013\TR1_2_W0001_P0013_T0001_R1_P2_K1_Ch2-Ch1.zen
1.380005e+01	2.146659e+01	20150709_gfpSORORINcd3_Prometa\MitoSys2\LSM\gfpSORORINc_Noc\DE_W0014_P0001\DE_2_W0014_P0001_T0001\TR1_W0001_P0013\TR1_2_W0001_P0013_T0001_R1_P2_K1_Ch2-Ch1.zen
1.386005e+01	2.059992e+01	20150709_gfpSORORINcd3_Prometa\MitoSys2\LSM\gfpSORORINc_Noc\DE_W0014_P0001\DE_2_W0014_P0001_T0001\TR1_W0001_P0013\TR1_2_W0001_P0013_T0001_R1_P2_K1_Ch2-Ch1.zen
1.392005e+01	2.146659e+01	20150709_gfpSORORINcd3_Prometa\MitoSys2\LSM\gfpSORORINc_Noc\DE_W0014_P0001\DE_2_W0014_P0001_T0001\TR1_W0001_P0013\TR1_2_W0001_P0013_T0001_R1_P2_K1_Ch2-Ch1.zen
1.398005e+01	1.881660e+01	20150709_gfpSORORINcd3_Prometa\MitoSys2\LSM\gfpSORORINc_Noc\DE_W0014_P0001\DE_2_W0014_P0001_T0001\TR1_W0001_P0013\TR1_2_W0001_P0013_T0001_R1_P2_K1_Ch2-Ch1.zen
1.404005e+01	1.991659e+01	20150709_gfpSORORINcd3_Prometa\MitoSys2\LSM\gfpSORORINc_Noc\DE_W0014_P0001\DE_2_W0014_P0001_T0001\TR1_W0001_P0013\TR1_2_W0001_P0013_T0001_R1_P2_K1_Ch2-Ch1.zen
1.410005e+01	1.978326e+01	20150709_gfpSORORINcd3_Prometa\MitoSys2\LSM\gfpSORORINc_Noc\DE_W0014_P0001\DE_2_W0014_P0001_T0001\TR1_W0001_P0013\TR1_2_W0001_P0013_T0001_R1_P2_K1_Ch2-Ch1.zen
1.416005e+01	2.024992e+01	20150709_gfpSORORINcd3_Prometa\MitoSys2\LSM\gfpSORORINc_Noc\DE_W0014_P0001\DE_2_W0014_P0001_T0001\TR1_W0001_P0013\TR1_2_W0001_P0013_T0001_R1_P2_K1_Ch2-Ch1.zen
1.422005e+01	2.109992e+01	20150709_gfpSORORINcd3_Prometa\MitoSys2\LSM\gfpSORORINc_Noc\DE_W0014_P0001\DE_2_W0014_P0001_T0001\TR1_W0001_P0013\TR1_2_W0001_P0013_T0001_R1_P2_K1_Ch2-Ch1.zen
1.428005e+01	2.093325e+01	20150709_gfpSORORINcd3_Prometa\MitoSys2\LSM\gfpSORORINc_Noc\DE_W0014_P0001\DE_2_W0014_P0001_T0001\TR1_W0001_P0013\TR1_2_W0001_P0013_T0001_R1_P2_K1_Ch2-Ch1.zen
1.434005e+01	2.281658e+01	20150709_gfpSORORINcd3_Prometa\MitoSys2\LSM\gfpSORORINc_Noc\DE_W0014_P0001\DE_2_W0014_P0001_T0001\TR1_W0001_P0013\TR1_2_W0001_P0013_T0001_R1_P2_K1_Ch2-Ch1.zen
1.440005e+01	2.213325e+01	20150709_gfpSORORINcd3_Prometa\MitoSys2\LSM\gfpSORORINc_Noc\DE_W0014_P0001\DE_2_W0014_P0001_T0001\TR1_W0001_P0013\TR1_2_W0001_P0013_T0001_R1_P2_K1_Ch2-Ch1.zen
1.446005e+01	2.213325e+01	20150709_gfpSORORINcd3_Prometa\MitoSys2\LSM\gfpSORORINc_Noc\DE_W0014_P0001\DE_2_W0014_P0001_T0001\TR1_W0001_P0013\TR1_2_W0001_P0013_T0001_R1_P2_K1_Ch2-Ch1.zen
1.452005e+01	2.424991e+01	20150709_gfpSORORINcd3_Prometa\MitoSys2\LSM\gfpSORORINc_Noc\DE_W0014_P0001\DE_2_W0014_P0001_T0001\TR1_W0001_P0013\TR1_2_W0001_P0013_T0001_R1_P2_K1_Ch2-Ch1.zen
1.458005e+01	1.846660e+01	20150709_gfpSORORINcd3_Prometa\MitoSys2\LSM\gfpSORORINc_Noc\DE_W0014_P0001\DE_2_W0014_P0001_T0001\TR1_W0001_P0013\TR1_2_W0001_P0013_T0001_R1_P2_K1_Ch2-Ch1.zen
1.464005e+01	2.204992e+01	20150709_gfpSORORINcd3_Prometa\MitoSys2\LSM\gfpSORORINc_Noc\DE_W0014_P0001\DE_2_W0014_P0001_T0001\TR1_W0001_P0013\TR1_2_W0001_P0013_T0001_R1_P2_K1_Ch2-Ch1.zen
1.470006e+01	2.151659e+01	20150709_gfpSORORINcd3_Prometa\MitoSys2\LSM\gfpSORORINc_Noc\DE_W0014_P0001\DE_2_W0014_P0001_T0001\TR1_W0001_P0013\TR1_2_W0001_P0013_T0001_R1_P2_K1_Ch2-Ch1.zen
1.476006e+01	2.261658e+01	20150709_gfpSORORINcd3_Prometa\MitoSys2\LSM\gfpSORORINc_Noc\DE_W0014_P0001\DE_2_W0014_P0001_T0001\TR1_W0001_P0013\TR1_2_W0001_P0013_T0001_R1_P2_K1_Ch2-Ch1.zen
1.482006e+01	1.823326e+01	20150709_gfpSORORINcd3_Prometa\MitoSys2\LSM\gfpSORORINc_Noc\DE_W0014_P0001\DE_2_W0014_P0001_T0001\TR1_W0001_P0013\TR1_2_W0001_P0013_T0001_R1_P2_K1_Ch2-Ch1.zen
1.488006e+01	2.311658e+01	20150709_gfpSORORINcd3_Prometa\MitoSys2\LSM\gfpSORORINc_Noc\DE_W0014_P0001\DE_2_W0014_P0001_T0001\TR1_W0001_P0013\TR1_2_W0001_P0013_T0001_R1_P2_K1_Ch2-Ch1.zen
1.494006e+01	2.239992e+01	20150709_gfpSORORINcd3_Prometa\MitoSys2\LSM\gfpSORORINc_Noc\DE_W0014_P0001\DE_2_W0014_P0001_T0001\TR1_W0001_P0013\TR1_2_W0001_P0013_T0001_R1_P2_K1_Ch2-Ch1.zen
1.500006e+01	1.888326e+01	20150709_gfpSORORINcd3_Prometa\MitoSys2\LSM\gfpSORORINc_Noc\DE_W0014_P0001\DE_2_W0014_P0001_T0001\TR1_W0001_P0013\TR1_2_W0001_P0013_T0001_R1_P2_K1_Ch2-Ch1.zen
1.506006e+01	2.263325e+01	20150709_gfpSORORINcd3_Prometa\MitoSys2\LSM\gfpSORORINc_Noc\DE_W0014_P0001\DE_2_W0014_P0001_T0001\TR1_W0001_P0013\TR1_2_W0001_P0013_T0001_R1_P2_K1_Ch2-Ch1.zen
1.512006e+01	2.059992e+01	20150709_gfpSORORINcd3_Prometa\MitoSys2\LSM\gfpSORORINc_Noc\DE_W0014_P0001\DE_2_W0014_P0001_T0001\TR1_W0001_P0013\TR1_2_W0001_P0013_T0001_R1_P2_K1_Ch2-Ch1.zen
1.518006e+01	1.903326e+01	20150709_gfpSORORINcd3_Prometa\MitoSys2\LSM\gfpSORORINc_Noc\DE_W0014_P0001\DE_2_W0014_P0001_T0001\TR1_W0001_P0013\TR1_2_W0001_P0013_T0001_R1_P2_K1_Ch2-Ch1.zen
1.524006e+01	2.028326e+01	20150709_gfpSORORINcd3_Prometa\MitoSys2\LSM\gfpSORORINc_Noc\DE_W0014_P0001\DE_2_W0014_P0001_T0001\TR1_W0001_P0013\TR1_2_W0001_P0013_T0001_R1_P2_K1_Ch2-Ch1.zen
1.530006e+01	2.144992e+01	20150709_gfpSORORINcd3_Prometa\MitoSys2\LSM\gfpSORORINc_Noc\DE_W0014_P0001\DE_2_W0014_P0001_T0001\TR1_W0001_P0013\TR1_2_W0001_P0013_T0001_R1_P2_K1_Ch2-Ch1.zen
1.536006e+01	2.143325e+01	20150709_gfpSORORINcd3_Prometa\MitoSys2\LSM\gfpSORORINc_Noc\DE_W0014_P0001\DE_2_W0014_P0001_T0001\TR1_W0001_P0013\TR1_2_W0001_P0013_T0001_R1_P2_K1_Ch2-Ch1.zen
1.542006e+01	1.968326e+01	20150709_gfpSORORINcd3_Prometa\MitoSys2\LSM\gfpSORORINc_Noc\DE_W0014_P0001\DE_2_W0014_P0001_T0001\TR1_W0001_P0013\TR1_2_W0001_P0013_T0001_R1_P2_K1_Ch2-Ch1.zen
1.548006e+01	2.108325e+01	20150709_gfpSORORINcd3_Prometa\MitoSys2\LSM\gfpSORORINc_Noc\DE_W0014_P0001\DE_2_W0014_P0001_T0001\TR1_W0001_P0013\TR1_2_W0001_P0013_T0001_R1_P2_K1_Ch2-Ch1.zen
1.554006e+01	2.173325e+01	20150709_gfpSORORINcd3_Prometa\MitoSys2\LSM\gfpSORORINc_Noc\DE_W0014_P0001\DE_2_W0014_P0001_T0001\TR1_W0001_P0013\TR1_2_W0001_P0013_T0001_R1_P2_K1_Ch2-Ch1.zen
1.560006e+01	2.059992e+01	20150709_gfpSORORINcd3_Prometa\MitoSys2\LSM\gfpSORORINc_Noc\DE_W0014_P0001\DE_2_W0014_P0001_T0001\TR1_W0001_P0013\TR1_2_W0001_P0013_T0001_R1_P2_K1_Ch2-Ch1.zen
1.566006e+01	2.101659e+01	20150709_gfpSORORINcd3_Prometa\MitoSys2\LSM\gfpSORORINc_Noc\DE_W0014_P0001\DE_2_W0014_P0001_T0001\TR1_W0001_P0013\TR1_2_W0001_P0013_T0001_R1_P2_K1_Ch2-Ch1.zen
1.572006e+01	1.943326e+01	20150709_gfpSORORINcd3_Prometa\MitoSys2\LSM\gfpSORORINc_Noc\DE_W0014_P0001\DE_2_W0014_P0001_T0001\TR1_W0001_P0013\TR1_2_W0001_P0013_T0001_R1_P2_K1_Ch2-Ch1.zen
1.578006e+01	1.979992e+01	20150709_gfpSORORINcd3_Prometa\MitoSys2\LSM\gfpSORORINc_Noc\DE_W0014_P0001\DE_2_W0014_P0001_T0001\TR1_W0001_P0013\TR1_2_W0001_P0013_T0001_R1_P2_K1_Ch2-Ch1.zen
1.584006e+01	1.874993e+01	20150709_gfpSORORINcd3_Prometa\MitoSys2\LSM\gfpSORORINc_Noc\DE_W0014_P0001\DE_2_W0014_P0001_T0001\TR1_W0001_P0013\TR1_2_W0001_P0013_T0001_R1_P2_K1_Ch2-Ch1.zen
1.590006e+01	2.029992e+01	20150709_gfpSORORINcd3_Prometa\MitoSys2\LSM\gfpSORORINc_Noc\DE_W0014_P0001\DE_2_W0014_P0001_T0001\TR1_W0001_P0013\TR1_2_W0001_P0013_T0001_R1_P2_K1_Ch2-Ch1.zen
1.596006e+01	2.176658e+01	20150709_gfpSORORINcd3_Prometa\MitoSys2\LSM\gfpSORORINc_Noc\DE_W0014_P0001\DE_2_W0014_P0001_T0001\TR1_W0001_P0013\TR1_2_W0001_P0013_T0001_R1_P2_K1_Ch2-Ch1.zen
1.602006e+01	1.901660e+01	20150709_gfpSORORINcd3_Prometa\MitoSys2\LSM\gfpSORORINc_Noc\DE_W0014_P0001\DE_2_W0014_P0001_T0001\TR1_W0001_P0013\TR1_2_W0001_P0013_T0001_R1_P2_K1_Ch2-Ch1.zen
1.608006e+01	1.816660e+01	20150709_gfpSORORINcd3_Prometa\MitoSys2\LSM\gfpSORORINc_Noc\DE_W0014_P0001\DE_2_W0014_P0001_T0001\TR1_W0001_P0013\TR1_2_W0001_P0013_T0001_R1_P2_K1_Ch2-Ch1.zen
1.614006e+01	2.004992e+01	20150709_gfpSORORINcd3_Prometa\MitoSys2\LSM\gfpSORORINc_Noc\DE_W0014_P0001\DE_2_W0014_P0001_T0001\TR1_W0001_P0013\TR1_2_W0001_P0013_T0001_R1_P2_K1_Ch2-Ch1.zen
1.620006e+01	2.008326e+01	20150709_gfpSORORINcd3_Prometa\MitoSys2\LSM\gfpSORORINc_Noc\DE_W0014_P0001\DE_2_W0014_P0001_T0001\TR1_W0001_P0013\TR1_2_W0001_P0013_T0001_R1_P2_K1_Ch2-Ch1.zen
1.626006e+01	1.924993e+01	20150709_gfpSORORINcd3_Prometa\MitoSys2\LSM\gfpSORORINc_Noc\DE_W0014_P0001\DE_2_W0014_P0001_T0001\TR1_W0001_P0013\TR1_2_W0001_P0013_T0001_R1_P2_K1_Ch2-Ch1.zen
1.632006e+01	2.139992e+01	20150709_gfpSORORINcd3_Prometa\MitoSys2\LSM\gfpSORORINc_Noc\DE_W0014_P0001\DE_2_W0014_P0001_T0001\TR1_W0001_P0013\TR1_2_W0001_P0013_T0001_R1_P2_K1_Ch2-Ch1.zen
1.638006e+01	1.988326e+01	20150709_gfpSORORINcd3_Prometa\MitoSys2\LSM\gfpSORORINc_Noc\DE_W0014_P0001\DE_2_W0014_P0001_T0001\TR1_W0001_P0013\TR1_2_W0001_P0013_T0001_R1_P2_K1_Ch2-Ch1.zen
1.644006e+01	2.043326e+01	20150709_gfpSORORINcd3_Prometa\MitoSys2\LSM\gfpSORORINc_Noc\DE_W0014_P0001\DE_2_W0014_P0001_T0001\TR1_W0001_P0013\TR1_2_W0001_P0013_T0001_R1_P2_K1_Ch2-Ch1.zen
1.650006e+01	2.006659e+01	20150709_gfpSORORINcd3_Prometa\MitoSys2\LSM\gfpSORORINc_Noc\DE_W0014_P0001\DE_2_W0014_P0001_T0001\TR1_W0001_P0013\TR1_2_W0001_P0013_T0001_R1_P2_K1_Ch2-Ch1.zen
1.656006e+01	2.198325e+01	20150709_gfpSORORINcd3_Prometa\MitoSys2\LSM\gfpSORORINc_Noc\DE_W0014_P0001\DE_2_W0014_P0001_T0001\TR1_W0001_P0013\TR1_2_W0001_P0013_T0001_R1_P2_K1_Ch2-Ch1.zen
1.662006e+01	2.256658e+01	20150709_gfpSORORINcd3_Prometa\MitoSys2\LSM\gfpSORORINc_Noc\DE_W0014_P0001\DE_2_W0014_P0001_T0001\TR1_W0001_P0013\TR1_2_W0001_P0013_T0001_R1_P2_K1_Ch2-Ch1.zen
1.668006e+01	1.983326e+01	20150709_gfpSORORINcd3_Prometa\MitoSys2\LSM\gfpSORORINc_Noc\DE_W0014_P0001\DE_2_W0014_P0001_T0001\TR1_W0001_P0013\TR1_2_W0001_P0013_T0001_R1_P2_K1_Ch2-Ch1.zen
1.674006e+01	1.939993e+01	20150709_gfpSORORINcd3_Prometa\MitoSys2\LSM\gfpSORORINc_Noc\DE_W0014_P0001\DE_2_W0014_P0001_T0001\TR1_W0001_P0013\TR1_2_W0001_P0013_T0001_R1_P2_K1_Ch2-Ch1.zen
1.680006e+01	2.119992e+01	20150709_gfpSORORINcd3_Prometa\MitoSys2\LSM\gfpSORORINc_Noc\DE_W0014_P0001\DE_2_W0014_P0001_T0001\TR1_W0001_P0013\TR1_2_W0001_P0013_T0001_R1_P2_K1_Ch2-Ch1.zen
1.686006e+01	2.201658e+01	20150709_gfpSORORINcd3_Prometa\MitoSys2\LSM\gfpSORORINc_Noc\DE_W0014_P0001\DE_2_W0014_P0001_T0001\TR1_W0001_P0013\TR1_2_W0001_P0013_T0001_R1_P2_K1_Ch2-Ch1.zen
1.692006e+01	2.146659e+01	20150709_gfpSORORINcd3_Prometa\MitoSys2\LSM\gfpSORORINc_Noc\DE_W0014_P0001\DE_2_W0014_P0001_T0001\TR1_W0001_P0013\TR1_2_W0001_P0013_T0001_R1_P2_K1_Ch2-Ch1.zen
1.698006e+01	1.959993e+01	20150709_gfpSORORINcd3_Prometa\MitoSys2\LSM\gfpSORORINc_Noc\DE_W0014_P0001\DE_2_W0014_P0001_T0001\TR1_W0001_P0013\TR1_2_W0001_P0013_T0001_R1_P2_K1_Ch2-Ch1.zen
1.704006e+01	2.216658e+01	20150709_gfpSORORINcd3_Prometa\MitoSys2\LSM\gfpSORORINc_Noc\DE_W0014_P0001\DE_2_W0014_P0001_T0001\TR1_W0001_P0013\TR1_2_W0001_P0013_T0001_R1_P2_K1_Ch2-Ch1.zen
1.710006e+01	2.091659e+01	20150709_gfpSORORINcd3_Prometa\MitoSys2\LSM\gfpSORORINc_Noc\DE_W0014_P0001\DE_2_W0014_P0001_T0001\TR1_W0001_P0013\TR1_2_W0001_P0013_T0001_R1_P2_K1_Ch2-Ch1.zen
1.716006e+01	2.168325e+01	20150709_gfpSORORINcd3_Prometa\MitoSys2\LSM\gfpSORORINc_Noc\DE_W0014_P0001\DE_2_W0014_P0001_T0001\TR1_W0001_P0013\TR1_2_W0001_P0013_T0001_R1_P2_K1_Ch2-Ch1.zen
1.722006e+01	2.021659e+01	20150709_gfpSORORINcd3_Prometa\MitoSys2\LSM\gfpSORORINc_Noc\DE_W0014_P0001\DE_2_W0014_P0001_T0001\TR1_W0001_P0013\TR1_2_W0001_P0013_T0001_R1_P2_K1_Ch2-Ch1.zen
1.728007e+01	1.979992e+01	20150709_gfpSORORINcd3_Prometa\MitoSys2\LSM\gfpSORORINc_Noc\DE_W0014_P0001\DE_2_W0014_P0001_T0001\TR1_W0001_P0013\TR1_2_W0001_P0013_T0001_R1_P2_K1_Ch2-Ch1.zen
1.734007e+01	2.251658e+01	20150709_gfpSORORINcd3_Prometa\MitoSys2\LSM\gfpSORORINc_Noc\DE_W0014_P0001\DE_2_W0014_P0001_T0001\TR1_W0001_P0013\TR1_2_W0001_P0013_T0001_R1_P2_K1_Ch2-Ch1.zen
1.740006e+01	2.051659e+01	20150709_gfpSORORINcd3_Prometa\MitoSys2\LSM\gfpSORORINc_Noc\DE_W0014_P0001\DE_2_W0014_P0001_T0001\TR1_W0001_P0013\TR1_2_W0001_P0013_T0001_R1_P2_K1_Ch2-Ch1.zen
1.746007e+01	2.158325e+01	20150709_gfpSORORINcd3_Prometa\MitoSys2\LSM\gfpSORORINc_Noc\DE_W0014_P0001\DE_2_W0014_P0001_T0001\TR1_W0001_P0013\TR1_2_W0001_P0013_T0001_R1_P2_K1_Ch2-Ch1.zen
1.752007e+01	2.181659e+01	20150709_gfpSORORINcd3_Prometa\MitoSys2\LSM\gfpSORORINc_Noc\DE_W0014_P0001\DE_2_W0014_P0001_T0001\TR1_W0001_P0013\TR1_2_W0001_P0013_T0001_R1_P2_K1_Ch2-Ch1.zen
1.758007e+01	2.233325e+01	20150709_gfpSORORINcd3_Prometa\MitoSys2\LSM\gfpSORORINc_Noc\DE_W0014_P0001\DE_2_W0014_P0001_T0001\TR1_W0001_P0013\TR1_2_W0001_P0013_T0001_R1_P2_K1_Ch2-Ch1.zen
1.764007e+01	2.008326e+01	20150709_gfpSORORINcd3_Prometa\MitoSys2\LSM\gfpSORORINc_Noc\DE_W0014_P0001\DE_2_W0014_P0001_T0001\TR1_W0001_P0013\TR1_2_W0001_P0013_T0001_R1_P2_K1_Ch2-Ch1.zen
1.770007e+01	2.169992e+01	20150709_gfpSORORINcd3_Prometa\MitoSys2\LSM\gfpSORORINc_Noc\DE_W0014_P0001\DE_2_W0014_P0001_T0001\TR1_W0001_P0013\TR1_2_W0001_P0013_T0001_R1_P2_K1_Ch2-Ch1.zen
1.776007e+01	2.113326e+01	20150709_gfpSORORINcd3_Prometa\MitoSys2\LSM\gfpSORORINc_Noc\DE_W0014_P0001\DE_2_W0014_P0001_T0001\TR1_W0001_P0013\TR1_2_W0001_P0013_T0001_R1_P2_K1_Ch2-Ch1.zen
1.782007e+01	2.078325e+01	20150709_gfpSORORINcd3_Prometa\MitoSys2\LSM\gfpSORORINc_Noc\DE_W0014_P0001\DE_2_W0014_P0001_T0001\TR1_W0001_P0013\TR1_2_W0001_P0013_T0001_R1_P2_K1_Ch2-Ch1.zen
1.788007e+01	2.224992e+01	20150709_gfpSORORINcd3_Prometa\MitoSys2\LSM\gfpSORORINc_Noc\DE_W0014_P0001\DE_2_W0014_P0001_T0001\TR1_W0001_P0013\TR1_2_W0001_P0013_T0001_R1_P2_K1_Ch2-Ch1.zen
1.794007e+01	2.158325e+01	20150709_gfpSORORINcd3_Prometa\MitoSys2\LSM\gfpSORORINc_Noc\DE_W0014_P0001\DE_2_W0014_P0001_T0001\TR1_W0001_P0013\TR1_2_W0001_P0013_T0001_R1_P2_K1_Ch2-Ch1.zen
1.800007e+01	1.963326e+01	20150709_gfpSORORINcd3_Prometa\MitoSys2\LSM\gfpSORORINc_Noc\DE_W0014_P0001\DE_2_W0014_P0001_T0001\TR1_W0001_P0013\TR1_2_W0001_P0013_T0001_R1_P2_K1_Ch2-Ch1.zen
1.806007e+01	2.028326e+01	20150709_gfpSORORINcd3_Prometa\MitoSys2\LSM\gfpSORORINc_Noc\DE_W0014_P0001\DE_2_W0014_P0001_T0001\TR1_W0001_P0013\TR1_2_W0001_P0013_T0001_R1_P2_K1_Ch2-Ch1.zen
1.812007e+01	2.256658e+01	20150709_gfpSORORINcd3_Prometa\MitoSys2\LSM\gfpSORORINc_Noc\DE_W0014_P0001\DE_2_W0014_P0001_T0001\TR1_W0001_P0013\TR1_2_W0001_P0013_T0001_R1_P2_K1_Ch2-Ch1.zen
1.818007e+01	2.053326e+01	20150709_gfpSORORINcd3_Prometa\MitoSys2\LSM\gfpSORORINc_Noc\DE_W0014_P0001\DE_2_W0014_P0001_T0001\TR1_W0001_P0013\TR1_2_W0001_P0013_T0001_R1_P2_K1_Ch2-Ch1.zen
1.824007e+01	2.269991e+01	20150709_gfpSORORINcd3_Prometa\MitoSys2\LSM\gfpSORORINc_Noc\DE_W0014_P0001\DE_2_W0014_P0001_T0001\TR1_W0001_P0013\TR1_2_W0001_P0013_T0001_R1_P2_K1_Ch2-Ch1.zen
1.830007e+01	2.153325e+01	20150709_gfpSORORINcd3_Prometa\MitoSys2\LSM\gfpSORORINc_Noc\DE_W0014_P0001\DE_2_W0014_P0001_T0001\TR1_W0001_P0013\TR1_2_W0001_P0013_T0001_R1_P2_K1_Ch2-Ch1.zen
1.836007e+01	2.323325e+01	20150709_gfpSORORINcd3_Prometa\MitoSys2\LSM\gfpSORORINc_Noc\DE_W0014_P0001\DE_2_W0014_P0001_T0001\TR1_W0001_P0013\TR1_2_W0001_P0013_T0001_R1_P2_K1_Ch2-Ch1.zen
1.842007e+01	2.229992e+01	20150709_gfpSORORINcd3_Prometa\MitoSys2\LSM\gfpSORORINc_Noc\DE_W0014_P0001\DE_2_W0014_P0001_T0001\TR1_W0001_P0013\TR1_2_W0001_P0013_T0001_R1_P2_K1_Ch2-Ch1.zen
1.848007e+01	2.093325e+01	20150709_gfpSORORINcd3_Prometa\MitoSys2\LSM\gfpSORORINc_Noc\DE_W0014_P0001\DE_2_W0014_P0001_T0001\TR1_W0001_P0013\TR1_2_W0001_P0013_T0001_R1_P2_K1_Ch2-Ch1.zen
1.854007e+01	1.956659e+01	20150709_gfpSORORINcd3_Prometa\MitoSys2\LSM\gfpSORORINc_Noc\DE_W0014_P0001\DE_2_W0014_P0001_T0001\TR1_W0001_P0013\TR1_2_W0001_P0013_T0001_R1_P2_K1_Ch2-Ch1.zen
1.860007e+01	2.106659e+01	20150709_gfpSORORINcd3_Prometa\MitoSys2\LSM\gfpSORORINc_Noc\DE_W0014_P0001\DE_2_W0014_P0001_T0001\TR1_W0001_P0013\TR1_2_W0001_P0013_T0001_R1_P2_K1_Ch2-Ch1.zen
1.866007e+01	2.146659e+01	20150709_gfpSORORINcd3_Prometa\MitoSys2\LSM\gfpSORORINc_Noc\DE_W0014_P0001\DE_2_W0014_P0001_T0001\TR1_W0001_P0013\TR1_2_W0001_P0013_T0001_R1_P2_K1_Ch2-Ch1.zen
1.872007e+01	2.049992e+01	20150709_gfpSORORINcd3_Prometa\MitoSys2\LSM\gfpSORORINc_Noc\DE_W0014_P0001\DE_2_W0014_P0001_T0001\TR1_W0001_P0013\TR1_2_W0001_P0013_T0001_R1_P2_K1_Ch2-Ch1.zen
1.878007e+01	2.221658e+01	20150709_gfpSORORINcd3_Prometa\MitoSys2\LSM\gfpSORORINc_Noc\DE_W0014_P0001\DE_2_W0014_P0001_T0001\TR1_W0001_P0013\TR1_2_W0001_P0013_T0001_R1_P2_K1_Ch2-Ch1.zen
1.884007e+01	2.113326e+01	20150709_gfpSORORINcd3_Prometa\MitoSys2\LSM\gfpSORORINc_Noc\DE_W0014_P0001\DE_2_W0014_P0001_T0001\TR1_W0001_P0013\TR1_2_W0001_P0013_T0001_R1_P2_K1_Ch2-Ch1.zen
1.890007e+01	2.171659e+01	20150709_gfpSORORINcd3_Prometa\MitoSys2\LSM\gfpSORORINc_Noc\DE_W0014_P0001\DE_2_W0014_P0001_T0001\TR1_W0001_P0013\TR1_2_W0001_P0013_T0001_R1_P2_K1_Ch2-Ch1.zen
1.896007e+01	2.204992e+01	20150709_gfpSORORINcd3_Prometa\MitoSys2\LSM\gfpSORORINc_Noc\DE_W0014_P0001\DE_2_W0014_P0001_T0001\TR1_W0001_P0013\TR1_2_W0001_P0013_T0001_R1_P2_K1_Ch2-Ch1.zen
1.902007e+01	2.001659e+01	20150709_gfpSORORINcd3_Prometa\MitoSys2\LSM\gfpSORORINc_Noc\DE_W0014_P0001\DE_2_W0014_P0001_T0001\TR1_W0001_P0013\TR1_2_W0001_P0013_T0001_R1_P2_K1_Ch2-Ch1.zen
1.908007e+01	2.233325e+01	20150709_gfpSORORINcd3_Prometa\MitoSys2\LSM\gfpSORORINc_Noc\DE_W0014_P0001\DE_2_W0014_P0001_T0001\TR1_W0001_P0013\TR1_2_W0001_P0013_T0001_R1_P2_K1_Ch2-Ch1.zen
1.914007e+01	2.084992e+01	20150709_gfpSORORINcd3_Prometa\MitoSys2\LSM\gfpSORORINc_Noc\DE_W0014_P0001\DE_2_W0014_P0001_T0001\TR1_W0001_P0013\TR1_2_W0001_P0013_T0001_R1_P2_K1_Ch2-Ch1.zen
1.920007e+01	2.079992e+01	20150709_gfpSORORINcd3_Prometa\MitoSys2\LSM\gfpSORORINc_Noc\DE_W0014_P0001\DE_2_W0014_P0001_T0001\TR1_W0001_P0013\TR1_2_W0001_P0013_T0001_R1_P2_K1_Ch2-Ch1.zen
1.926007e+01	2.169992e+01	20150709_gfpSORORINcd3_Prometa\MitoSys2\LSM\gfpSORORINc_Noc\DE_W0014_P0001\DE_2_W0014_P0001_T0001\TR1_W0001_P0013\TR1_2_W0001_P0013_T0001_R1_P2_K1_Ch2-Ch1.zen
1.932007e+01	2.054992e+01	20150709_gfpSORORINcd3_Prometa\MitoSys2\LSM\gfpSORORINc_Noc\DE_W0014_P0001\DE_2_W0014_P0001_T0001\TR1_W0001_P0013\TR1_2_W0001_P0013_T0001_R1_P2_K1_Ch2-Ch1.zen
1.938007e+01	2.146659e+01	20150709_gfpSORORINcd3_Prometa\MitoSys2\LSM\gfpSORORINc_Noc\DE_W0014_P0001\DE_2_W0014_P0001_T0001\TR1_W0001_P0013\TR1_2_W0001_P0013_T0001_R1_P2_K1_Ch2-Ch1.zen
1.944007e+01	2.094992e+01	20150709_gfpSORORINcd3_Prometa\MitoSys2\LSM\gfpSORORINc_Noc\DE_W0014_P0001\DE_2_W0014_P0001_T0001\TR1_W0001_P0013\TR1_2_W0001_P0013_T0001_R1_P2_K1_Ch2-Ch1.zen
1.950007e+01	2.184992e+01	20150709_gfpSORORINcd3_Prometa\MitoSys2\LSM\gfpSORORINc_Noc\DE_W0014_P0001\DE_2_W0014_P0001_T0001\TR1_W0001_P0013\TR1_2_W0001_P0013_T0001_R1_P2_K1_Ch2-Ch1.zen
1.956007e+01	2.041659e+01	20150709_gfpSORORINcd3_Prometa\MitoSys2\LSM\gfpSORORINc_Noc\DE_W0014_P0001\DE_2_W0014_P0001_T0001\TR1_W0001_P0013\TR1_2_W0001_P0013_T0001_R1_P2_K1_Ch2-Ch1.zen
1.962007e+01	2.079992e+01	20150709_gfpSORORINcd3_Prometa\MitoSys2\LSM\gfpSORORINc_Noc\DE_W0014_P0001\DE_2_W0014_P0001_T0001\TR1_W0001_P0013\TR1_2_W0001_P0013_T0001_R1_P2_K1_Ch2-Ch1.zen
1.968007e+01	2.151659e+01	20150709_gfpSORORINcd3_Prometa\MitoSys2\LSM\gfpSORORINc_Noc\DE_W0014_P0001\DE_2_W0014_P0001_T0001\TR1_W0001_P0013\TR1_2_W0001_P0013_T0001_R1_P2_K1_Ch2-Ch1.zen
1.974007e+01	2.098326e+01	20150709_gfpSORORINcd3_Prometa\MitoSys2\LSM\gfpSORORINc_Noc\DE_W0014_P0001\DE_2_W0014_P0001_T0001\TR1_W0001_P0013\TR1_2_W0001_P0013_T0001_R1_P2_K1_Ch2-Ch1.zen
1.980007e+01	1.979992e+01	20150709_gfpSORORINcd3_Prometa\MitoSys2\LSM\gfpSORORINc_Noc\DE_W0014_P0001\DE_2_W0014_P0001_T0001\TR1_W0001_P0013\TR1_2_W0001_P0013_T0001_R1_P2_K1_Ch2-Ch1.zen
1.986007e+01	2.339991e+01	20150709_gfpSORORINcd3_Prometa\MitoSys2\LSM\gfpSORORINc_Noc\DE_W0014_P0001\DE_2_W0014_P0001_T0001\TR1_W0001_P0013\TR1_2_W0001_P0013_T0001_R1_P2_K1_Ch2-Ch1.zen
1.992007e+01	2.101659e+01	20150709_gfpSORORINcd3_Prometa\MitoSys2\LSM\gfpSORORINc_Noc\DE_W0014_P0001\DE_2_W0014_P0001_T0001\TR1_W0001_P0013\TR1_2_W0001_P0013_T0001_R1_P2_K1_Ch2-Ch1.zen
1.998008e+01	1.904993e+01	20150709_gfpSORORINcd3_Prometa\MitoSys2\LSM\gfpSORORINc_Noc\DE_W0014_P0001\DE_2_W0014_P0001_T0001\TR1_W0001_P0013\TR1_2_W0001_P0013_T0001_R1_P2_K1_Ch2-Ch1.zen
2.004008e+01	1.966659e+01	20150709_gfpSORORINcd3_Prometa\MitoSys2\LSM\gfpSORORINc_Noc\DE_W0014_P0001\DE_2_W0014_P0001_T0001\TR1_W0001_P0013\TR1_2_W0001_P0013_T0001_R1_P2_K1_Ch2-Ch1.zen
2.010007e+01	2.066659e+01	20150709_gfpSORORINcd3_Prometa\MitoSys2\LSM\gfpSORORINc_Noc\DE_W0014_P0001\DE_2_W0014_P0001_T0001\TR1_W0001_P0013\TR1_2_W0001_P0013_T0001_R1_P2_K1_Ch2-Ch1.zen
2.016008e+01	2.226658e+01	20150709_gfpSORORINcd3_Prometa\MitoSys2\LSM\gfpSORORINc_Noc\DE_W0014_P0001\DE_2_W0014_P0001_T0001\TR1_W0001_P0013\TR1_2_W0001_P0013_T0001_R1_P2_K1_Ch2-Ch1.zen
2.022008e+01	2.146659e+01	20150709_gfpSORORINcd3_Prometa\MitoSys2\LSM\gfpSORORINc_Noc\DE_W0014_P0001\DE_2_W0014_P0001_T0001\TR1_W0001_P0013\TR1_2_W0001_P0013_T0001_R1_P2_K1_Ch2-Ch1.zen
2.028008e+01	2.176658e+01	20150709_gfpSORORINcd3_Prometa\MitoSys2\LSM\gfpSORORINc_Noc\DE_W0014_P0001\DE_2_W0014_P0001_T0001\TR1_W0001_P0013\TR1_2_W0001_P0013_T0001_R1_P2_K1_Ch2-Ch1.zen
2.034008e+01	2.109992e+01	20150709_gfpSORORINcd3_Prometa\MitoSys2\LSM\gfpSORORINc_Noc\DE_W0014_P0001\DE_2_W0014_P0001_T0001\TR1_W0001_P0013\TR1_2_W0001_P0013_T0001_R1_P2_K1_Ch2-Ch1.zen
2.040008e+01	2.079992e+01	20150709_gfpSORORINcd3_Prometa\MitoSys2\LSM\gfpSORORINc_Noc\DE_W0014_P0001\DE_2_W0014_P0001_T0001\TR1_W0001_P0013\TR1_2_W0001_P0013_T0001_R1_P2_K1_Ch2-Ch1.zen
2.046008e+01	2.149992e+01	20150709_gfpSORORINcd3_Prometa\MitoSys2\LSM\gfpSORORINc_Noc\DE_W0014_P0001\DE_2_W0014_P0001_T0001\TR1_W0001_P0013\TR1_2_W0001_P0013_T0001_R1_P2_K1_Ch2-Ch1.zen
2.052008e+01	2.064992e+01	20150709_gfpSORORINcd3_Prometa\MitoSys2\LSM\gfpSORORINc_Noc\DE_W0014_P0001\DE_2_W0014_P0001_T0001\TR1_W0001_P0013\TR1_2_W0001_P0013_T0001_R1_P2_K1_Ch2-Ch1.zen
2.058008e+01	1.886660e+01	20150709_gfpSORORINcd3_Prometa\MitoSys2\LSM\gfpSORORINc_Noc\DE_W0014_P0001\DE_2_W0014_P0001_T0001\TR1_W0001_P0013\TR1_2_W0001_P0013_T0001_R1_P2_K1_Ch2-Ch1.zen
2.064008e+01	2.109992e+01	20150709_gfpSORORINcd3_Prometa\MitoSys2\LSM\gfpSORORINc_Noc\DE_W0014_P0001\DE_2_W0014_P0001_T0001\TR1_W0001_P0013\TR1_2_W0001_P0013_T0001_R1_P2_K1_Ch2-Ch1.zen
2.070008e+01	2.021659e+01	20150709_gfpSORORINcd3_Prometa\MitoSys2\LSM\gfpSORORINc_Noc\DE_W0014_P0001\DE_2_W0014_P0001_T0001\TR1_W0001_P0013\TR1_2_W0001_P0013_T0001_R1_P2_K1_Ch2-Ch1.zen
2.076008e+01	1.979992e+01	20150709_gfpSORORINcd3_Prometa\MitoSys2\LSM\gfpSORORINc_Noc\DE_W0014_P0001\DE_2_W0014_P0001_T0001\TR1_W0001_P0013\TR1_2_W0001_P0013_T0001_R1_P2_K1_Ch2-Ch1.zen
2.082008e+01	1.779993e+01	20150709_gfpSORORINcd3_Prometa\MitoSys2\LSM\gfpSORORINc_Noc\DE_W0014_P0001\DE_2_W0014_P0001_T0001\TR1_W0001_P0013\TR1_2_W0001_P0013_T0001_R1_P2_K1_Ch2-Ch1.zen
2.088008e+01	2.029992e+01	20150709_gfpSORORINcd3_Prometa\MitoSys2\LSM\gfpSORORINc_Noc\DE_W0014_P0001\DE_2_W0014_P0001_T0001\TR1_W0001_P0013\TR1_2_W0001_P0013_T0001_R1_P2_K1_Ch2-Ch1.zen
2.094008e+01	2.169992e+01	20150709_gfpSORORINcd3_Prometa\MitoSys2\LSM\gfpSORORINc_Noc\DE_W0014_P0001\DE_2_W0014_P0001_T0001\TR1_W0001_P0013\TR1_2_W0001_P0013_T0001_R1_P2_K1_Ch2-Ch1.zen
2.100008e+01	1.936659e+01	20150709_gfpSORORINcd3_Prometa\MitoSys2\LSM\gfpSORORINc_Noc\DE_W0014_P0001\DE_2_W0014_P0001_T0001\TR1_W0001_P0013\TR1_2_W0001_P0013_T0001_R1_P2_K1_Ch2-Ch1.zen
2.106008e+01	2.123325e+01	20150709_gfpSORORINcd3_Prometa\MitoSys2\LSM\gfpSORORINc_Noc\DE_W0014_P0001\DE_2_W0014_P0001_T0001\TR1_W0001_P0013\TR1_2_W0001_P0013_T0001_R1_P2_K1_Ch2-Ch1.zen
2.112008e+01	1.946659e+01	20150709_gfpSORORINcd3_Prometa\MitoSys2\LSM\gfpSORORINc_Noc\DE_W0014_P0001\DE_2_W0014_P0001_T0001\TR1_W0001_P0013\TR1_2_W0001_P0013_T0001_R1_P2_K1_Ch2-Ch1.zen
2.118008e+01	2.171659e+01	20150709_gfpSORORINcd3_Prometa\MitoSys2\LSM\gfpSORORINc_Noc\DE_W0014_P0001\DE_2_W0014_P0001_T0001\TR1_W0001_P0013\TR1_2_W0001_P0013_T0001_R1_P2_K1_Ch2-Ch1.zen
2.124008e+01	2.029992e+01	20150709_gfpSORORINcd3_Prometa\MitoSys2\LSM\gfpSORORINc_Noc\DE_W0014_P0001\DE_2_W0014_P0001_T0001\TR1_W0001_P0013\TR1_2_W0001_P0013_T0001_R1_P2_K1_Ch2-Ch1.zen
2.130008e+01	2.059992e+01	20150709_gfpSORORINcd3_Prometa\MitoSys2\LSM\gfpSORORINc_Noc\DE_W0014_P0001\DE_2_W0014_P0001_T0001\TR1_W0001_P0013\TR1_2_W0001_P0013_T0001_R1_P2_K1_Ch2-Ch1.zen
2.136008e+01	2.173325e+01	20150709_gfpSORORINcd3_Prometa\MitoSys2\LSM\gfpSORORINc_Noc\DE_W0014_P0001\DE_2_W0014_P0001_T0001\TR1_W0001_P0013\TR1_2_W0001_P0013_T0001_R1_P2_K1_Ch2-Ch1.zen
2.142008e+01	1.956659e+01	20150709_gfpSORORINcd3_Prometa\MitoSys2\LSM\gfpSORORINc_Noc\DE_W0014_P0001\DE_2_W0014_P0001_T0001\TR1_W0001_P0013\TR1_2_W0001_P0013_T0001_R1_P2_K1_Ch2-Ch1.zen
2.148008e+01	2.094992e+01	20150709_gfpSORORINcd3_Prometa\MitoSys2\LSM\gfpSORORINc_Noc\DE_W0014_P0001\DE_2_W0014_P0001_T0001\TR1_W0001_P0013\TR1_2_W0001_P0013_T0001_R1_P2_K1_Ch2-Ch1.zen
2.154008e+01	1.991659e+01	20150709_gfpSORORINcd3_Prometa\MitoSys2\LSM\gfpSORORINc_Noc\DE_W0014_P0001\DE_2_W0014_P0001_T0001\TR1_W0001_P0013\TR1_2_W0001_P0013_T0001_R1_P2_K1_Ch2-Ch1.zen
2.160008e+01	2.078325e+01	20150709_gfpSORORINcd3_Prometa\MitoSys2\LSM\gfpSORORINc_Noc\DE_W0014_P0001\DE_2_W0014_P0001_T0001\TR1_W0001_P0013\TR1_2_W0001_P0013_T0001_R1_P2_K1_Ch2-Ch1.zen
2.166008e+01	2.296658e+01	20150709_gfpSORORINcd3_Prometa\MitoSys2\LSM\gfpSORORINc_Noc\DE_W0014_P0001\DE_2_W0014_P0001_T0001\TR1_W0001_P0013\TR1_2_W0001_P0013_T0001_R1_P2_K1_Ch2-Ch1.zen
2.172008e+01	1.813326e+01	20150709_gfpSORORINcd3_Prometa\MitoSys2\LSM\gfpSORORINc_Noc\DE_W0014_P0001\DE_2_W0014_P0001_T0001\TR1_W0001_P0013\TR1_2_W0001_P0013_T0001_R1_P2_K1_Ch2-Ch1.zen
2.178008e+01	1.923326e+01	20150709_gfpSORORINcd3_Prometa\MitoSys2\LSM\gfpSORORINc_Noc\DE_W0014_P0001\DE_2_W0014_P0001_T0001\TR1_W0001_P0013\TR1_2_W0001_P0013_T0001_R1_P2_K1_Ch2-Ch1.zen
2.184008e+01	2.053326e+01	20150709_gfpSORORINcd3_Prometa\MitoSys2\LSM\gfpSORORINc_Noc\DE_W0014_P0001\DE_2_W0014_P0001_T0001\TR1_W0001_P0013\TR1_2_W0001_P0013_T0001_R1_P2_K1_Ch2-Ch1.zen
2.190008e+01	2.189992e+01	20150709_gfpSORORINcd3_Prometa\MitoSys2\LSM\gfpSORORINc_Noc\DE_W0014_P0001\DE_2_W0014_P0001_T0001\TR1_W0001_P0013\TR1_2_W0001_P0013_T0001_R1_P2_K1_Ch2-Ch1.zen
2.196008e+01	2.146659e+01	20150709_gfpSORORINcd3_Prometa\MitoSys2\LSM\gfpSORORINc_Noc\DE_W0014_P0001\DE_2_W0014_P0001_T0001\TR1_W0001_P0013\TR1_2_W0001_P0013_T0001_R1_P2_K1_Ch2-Ch1.zen
2.202008e+01	2.064992e+01	20150709_gfpSORORINcd3_Prometa\MitoSys2\LSM\gfpSORORINc_Noc\DE_W0014_P0001\DE_2_W0014_P0001_T0001\TR1_W0001_P0013\TR1_2_W0001_P0013_T0001_R1_P2_K1_Ch2-Ch1.zen
2.208008e+01	1.861660e+01	20150709_gfpSORORINcd3_Prometa\MitoSys2\LSM\gfpSORORINc_Noc\DE_W0014_P0001\DE_2_W0014_P0001_T0001\TR1_W0001_P0013\TR1_2_W0001_P0013_T0001_R1_P2_K1_Ch2-Ch1.zen
2.214008e+01	2.003326e+01	20150709_gfpSORORINcd3_Prometa\MitoSys2\LSM\gfpSORORINc_Noc\DE_W0014_P0001\DE_2_W0014_P0001_T0001\TR1_W0001_P0013\TR1_2_W0001_P0013_T0001_R1_P2_K1_Ch2-Ch1.zen
2.220008e+01	2.069992e+01	20150709_gfpSORORINcd3_Prometa\MitoSys2\LSM\gfpSORORINc_Noc\DE_W0014_P0001\DE_2_W0014_P0001_T0001\TR1_W0001_P0013\TR1_2_W0001_P0013_T0001_R1_P2_K1_Ch2-Ch1.zen
2.226008e+01	1.941659e+01	20150709_gfpSORORINcd3_Prometa\MitoSys2\LSM\gfpSORORINc_Noc\DE_W0014_P0001\DE_2_W0014_P0001_T0001\TR1_W0001_P0013\TR1_2_W0001_P0013_T0001_R1_P2_K1_Ch2-Ch1.zen
2.232008e+01	2.029992e+01	20150709_gfpSORORINcd3_Prometa\MitoSys2\LSM\gfpSORORINc_Noc\DE_W0014_P0001\DE_2_W0014_P0001_T0001\TR1_W0001_P0013\TR1_2_W0001_P0013_T0001_R1_P2_K1_Ch2-Ch1.zen
2.238008e+01	2.043326e+01	20150709_gfpSORORINcd3_Prometa\MitoSys2\LSM\gfpSORORINc_Noc\DE_W0014_P0001\DE_2_W0014_P0001_T0001\TR1_W0001_P0013\TR1_2_W0001_P0013_T0001_R1_P2_K1_Ch2-Ch1.zen
2.244008e+01	2.121659e+01	20150709_gfpSORORINcd3_Prometa\MitoSys2\LSM\gfpSORORINc_Noc\DE_W0014_P0001\DE_2_W0014_P0001_T0001\TR1_W0001_P0013\TR1_2_W0001_P0013_T0001_R1_P2_K1_Ch2-Ch1.zen
2.250008e+01	2.039992e+01	20150709_gfpSORORINcd3_Prometa\MitoSys2\LSM\gfpSORORINc_Noc\DE_W0014_P0001\DE_2_W0014_P0001_T0001\TR1_W0001_P0013\TR1_2_W0001_P0013_T0001_R1_P2_K1_Ch2-Ch1.zen
2.256009e+01	1.851660e+01	20150709_gfpSORORINcd3_Prometa\MitoSys2\LSM\gfpSORORINc_Noc\DE_W0014_P0001\DE_2_W0014_P0001_T0001\TR1_W0001_P0013\TR1_2_W0001_P0013_T0001_R1_P2_K1_Ch2-Ch1.zen
2.262008e+01	2.136659e+01	20150709_gfpSORORINcd3_Prometa\MitoSys2\LSM\gfpSORORINc_Noc\DE_W0014_P0001\DE_2_W0014_P0001_T0001\TR1_W0001_P0013\TR1_2_W0001_P0013_T0001_R1_P2_K1_Ch2-Ch1.zen
2.268008e+01	2.194992e+01	20150709_gfpSORORINcd3_Prometa\MitoSys2\LSM\gfpSORORINc_Noc\DE_W0014_P0001\DE_2_W0014_P0001_T0001\TR1_W0001_P0013\TR1_2_W0001_P0013_T0001_R1_P2_K1_Ch2-Ch1.zen
2.274009e+01	1.959993e+01	20150709_gfpSORORINcd3_Prometa\MitoSys2\LSM\gfpSORORINc_Noc\DE_W0014_P0001\DE_2_W0014_P0001_T0001\TR1_W0001_P0013\TR1_2_W0001_P0013_T0001_R1_P2_K1_Ch2-Ch1.zen
2.280009e+01	2.189992e+01	20150709_gfpSORORINcd3_Prometa\MitoSys2\LSM\gfpSORORINc_Noc\DE_W0014_P0001\DE_2_W0014_P0001_T0001\TR1_W0001_P0013\TR1_2_W0001_P0013_T0001_R1_P2_K1_Ch2-Ch1.zen
2.286009e+01	2.101659e+01	20150709_gfpSORORINcd3_Prometa\MitoSys2\LSM\gfpSORORINc_Noc\DE_W0014_P0001\DE_2_W0014_P0001_T0001\TR1_W0001_P0013\TR1_2_W0001_P0013_T0001_R1_P2_K1_Ch2-Ch1.zen
2.292009e+01	1.964993e+01	20150709_gfpSORORINcd3_Prometa\MitoSys2\LSM\gfpSORORINc_Noc\DE_W0014_P0001\DE_2_W0014_P0001_T0001\TR1_W0001_P0013\TR1_2_W0001_P0013_T0001_R1_P2_K1_Ch2-Ch1.zen
2.298009e+01	2.004992e+01	20150709_gfpSORORINcd3_Prometa\MitoSys2\LSM\gfpSORORINc_Noc\DE_W0014_P0001\DE_2_W0014_P0001_T0001\TR1_W0001_P0013\TR1_2_W0001_P0013_T0001_R1_P2_K1_Ch2-Ch1.zen
2.304009e+01	2.128325e+01	20150709_gfpSORORINcd3_Prometa\MitoSys2\LSM\gfpSORORINc_Noc\DE_W0014_P0001\DE_2_W0014_P0001_T0001\TR1_W0001_P0013\TR1_2_W0001_P0013_T0001_R1_P2_K1_Ch2-Ch1.zen
2.310009e+01	1.911659e+01	20150709_gfpSORORINcd3_Prometa\MitoSys2\LSM\gfpSORORINc_Noc\DE_W0014_P0001\DE_2_W0014_P0001_T0001\TR1_W0001_P0013\TR1_2_W0001_P0013_T0001_R1_P2_K1_Ch2-Ch1.zen
2.316009e+01	1.964993e+01	20150709_gfpSORORINcd3_Prometa\MitoSys2\LSM\gfpSORORINc_Noc\DE_W0014_P0001\DE_2_W0014_P0001_T0001\TR1_W0001_P0013\TR1_2_W0001_P0013_T0001_R1_P2_K1_Ch2-Ch1.zen
2.322009e+01	2.148325e+01	20150709_gfpSORORINcd3_Prometa\MitoSys2\LSM\gfpSORORINc_Noc\DE_W0014_P0001\DE_2_W0014_P0001_T0001\TR1_W0001_P0013\TR1_2_W0001_P0013_T0001_R1_P2_K1_Ch2-Ch1.zen
2.328009e+01	1.998326e+01	20150709_gfpSORORINcd3_Prometa\MitoSys2\LSM\gfpSORORINc_Noc\DE_W0014_P0001\DE_2_W0014_P0001_T0001\TR1_W0001_P0013\TR1_2_W0001_P0013_T0001_R1_P2_K1_Ch2-Ch1.zen
2.334009e+01	2.003326e+01	20150709_gfpSORORINcd3_Prometa\MitoSys2\LSM\gfpSORORINc_Noc\DE_W0014_P0001\DE_2_W0014_P0001_T0001\TR1_W0001_P0013\TR1_2_W0001_P0013_T0001_R1_P2_K1_Ch2-Ch1.zen
2.340009e+01	2.169992e+01	20150709_gfpSORORINcd3_Prometa\MitoSys2\LSM\gfpSORORINc_Noc\DE_W0014_P0001\DE_2_W0014_P0001_T0001\TR1_W0001_P0013\TR1_2_W0001_P0013_T0001_R1_P2_K1_Ch2-Ch1.zen
2.346009e+01	1.866660e+01	20150709_gfpSORORINcd3_Prometa\MitoSys2\LSM\gfpSORORINc_Noc\DE_W0014_P0001\DE_2_W0014_P0001_T0001\TR1_W0001_P0013\TR1_2_W0001_P0013_T0001_R1_P2_K1_Ch2-Ch1.zen
2.352009e+01	1.909993e+01	20150709_gfpSORORINcd3_Prometa\MitoSys2\LSM\gfpSORORINc_Noc\DE_W0014_P0001\DE_2_W0014_P0001_T0001\TR1_W0001_P0013\TR1_2_W0001_P0013_T0001_R1_P2_K1_Ch2-Ch1.zen
2.358009e+01	1.951659e+01	20150709_gfpSORORINcd3_Prometa\MitoSys2\LSM\gfpSORORINc_Noc\DE_W0014_P0001\DE_2_W0014_P0001_T0001\TR1_W0001_P0013\TR1_2_W0001_P0013_T0001_R1_P2_K1_Ch2-Ch1.zen
2.364009e+01	1.916660e+01	20150709_gfpSORORINcd3_Prometa\MitoSys2\LSM\gfpSORORINc_Noc\DE_W0014_P0001\DE_2_W0014_P0001_T0001\TR1_W0001_P0013\TR1_2_W0001_P0013_T0001_R1_P2_K1_Ch2-Ch1.zen
2.370009e+01	1.806660e+01	20150709_gfpSORORINcd3_Prometa\MitoSys2\LSM\gfpSORORINc_Noc\DE_W0014_P0001\DE_2_W0014_P0001_T0001\TR1_W0001_P0013\TR1_2_W0001_P0013_T0001_R1_P2_K1_Ch2-Ch1.zen
2.376009e+01	1.899993e+01	20150709_gfpSORORINcd3_Prometa\MitoSys2\LSM\gfpSORORINc_Noc\DE_W0014_P0001\DE_2_W0014_P0001_T0001\TR1_W0001_P0013\TR1_2_W0001_P0013_T0001_R1_P2_K1_Ch2-Ch1.zen
2.382009e+01	2.133325e+01	20150709_gfpSORORINcd3_Prometa\MitoSys2\LSM\gfpSORORINc_Noc\DE_W0014_P0001\DE_2_W0014_P0001_T0001\TR1_W0001_P0013\TR1_2_W0001_P0013_T0001_R1_P2_K1_Ch2-Ch1.zen
2.388009e+01	1.828326e+01	20150709_gfpSORORINcd3_Prometa\MitoSys2\LSM\gfpSORORINc_Noc\DE_W0014_P0001\DE_2_W0014_P0001_T0001\TR1_W0001_P0013\TR1_2_W0001_P0013_T0001_R1_P2_K1_Ch2-Ch1.zen
2.394009e+01	2.131659e+01	20150709_gfpSORORINcd3_Prometa\MitoSys2\LSM\gfpSORORINc_Noc\DE_W0014_P0001\DE_2_W0014_P0001_T0001\TR1_W0001_P0013\TR1_2_W0001_P0013_T0001_R1_P2_K1_Ch2-Ch1.zen
2.400009e+01	2.216658e+01	20150709_gfpSORORINcd3_Prometa\MitoSys2\LSM\gfpSORORINc_Noc\DE_W0014_P0001\DE_2_W0014_P0001_T0001\TR1_W0001_P0013\TR1_2_W0001_P0013_T0001_R1_P2_K1_Ch2-Ch1.zen
2.406009e+01	2.309991e+01	20150709_gfpSORORINcd3_Prometa\MitoSys2\LSM\gfpSORORINc_Noc\DE_W0014_P0001\DE_2_W0014_P0001_T0001\TR1_W0001_P0013\TR1_2_W0001_P0013_T0001_R1_P2_K1_Ch2-Ch1.zen
2.412009e+01	2.161658e+01	20150709_gfpSORORINcd3_Prometa\MitoSys2\LSM\gfpSORORINc_Noc\DE_W0014_P0001\DE_2_W0014_P0001_T0001\TR1_W0001_P0013\TR1_2_W0001_P0013_T0001_R1_P2_K1_Ch2-Ch1.zen
2.418009e+01	2.348325e+01	20150709_gfpSORORINcd3_Prometa\MitoSys2\LSM\gfpSORORINc_Noc\DE_W0014_P0001\DE_2_W0014_P0001_T0001\TR1_W0001_P0013\TR1_2_W0001_P0013_T0001_R1_P2_K1_Ch2-Ch1.zen
2.424009e+01	2.213325e+01	20150709_gfpSORORINcd3_Prometa\MitoSys2\LSM\gfpSORORINc_Noc\DE_W0014_P0001\DE_2_W0014_P0001_T0001\TR1_W0001_P0013\TR1_2_W0001_P0013_T0001_R1_P2_K1_Ch2-Ch1.zen
2.430009e+01	2.048326e+01	20150709_gfpSORORINcd3_Prometa\MitoSys2\LSM\gfpSORORINc_Noc\DE_W0014_P0001\DE_2_W0014_P0001_T0001\TR1_W0001_P0013\TR1_2_W0001_P0013_T0001_R1_P2_K1_Ch2-Ch1.zen
2.436009e+01	2.146659e+01	20150709_gfpSORORINcd3_Prometa\MitoSys2\LSM\gfpSORORINc_Noc\DE_W0014_P0001\DE_2_W0014_P0001_T0001\TR1_W0001_P0013\TR1_2_W0001_P0013_T0001_R1_P2_K1_Ch2-Ch1.zen
2.442009e+01	2.133325e+01	20150709_gfpSORORINcd3_Prometa\MitoSys2\LSM\gfpSORORINc_Noc\DE_W0014_P0001\DE_2_W0014_P0001_T0001\TR1_W0001_P0013\TR1_2_W0001_P0013_T0001_R1_P2_K1_Ch2-Ch1.zen
2.448009e+01	1.991659e+01	20150709_gfpSORORINcd3_Prometa\MitoSys2\LSM\gfpSORORINc_Noc\DE_W0014_P0001\DE_2_W0014_P0001_T0001\TR1_W0001_P0013\TR1_2_W0001_P0013_T0001_R1_P2_K1_Ch2-Ch1.zen
2.454009e+01	2.003326e+01	20150709_gfpSORORINcd3_Prometa\MitoSys2\LSM\gfpSORORINc_Noc\DE_W0014_P0001\DE_2_W0014_P0001_T0001\TR1_W0001_P0013\TR1_2_W0001_P0013_T0001_R1_P2_K1_Ch2-Ch1.zen
2.460009e+01	2.076659e+01	20150709_gfpSORORINcd3_Prometa\MitoSys2\LSM\gfpSORORINc_Noc\DE_W0014_P0001\DE_2_W0014_P0001_T0001\TR1_W0001_P0013\TR1_2_W0001_P0013_T0001_R1_P2_K1_Ch2-Ch1.zen
2.466009e+01	2.149992e+01	20150709_gfpSORORINcd3_Prometa\MitoSys2\LSM\gfpSORORINc_Noc\DE_W0014_P0001\DE_2_W0014_P0001_T0001\TR1_W0001_P0013\TR1_2_W0001_P0013_T0001_R1_P2_K1_Ch2-Ch1.zen
2.472009e+01	2.183325e+01	20150709_gfpSORORINcd3_Prometa\MitoSys2\LSM\gfpSORORINc_Noc\DE_W0014_P0001\DE_2_W0014_P0001_T0001\TR1_W0001_P0013\TR1_2_W0001_P0013_T0001_R1_P2_K1_Ch2-Ch1.zen
2.478009e+01	2.066659e+01	20150709_gfpSORORINcd3_Prometa\MitoSys2\LSM\gfpSORORINc_Noc\DE_W0014_P0001\DE_2_W0014_P0001_T0001\TR1_W0001_P0013\TR1_2_W0001_P0013_T0001_R1_P2_K1_Ch2-Ch1.zen
2.484009e+01	2.246658e+01	20150709_gfpSORORINcd3_Prometa\MitoSys2\LSM\gfpSORORINc_Noc\DE_W0014_P0001\DE_2_W0014_P0001_T0001\TR1_W0001_P0013\TR1_2_W0001_P0013_T0001_R1_P2_K1_Ch2-Ch1.zen
2.490009e+01	2.251658e+01	20150709_gfpSORORINcd3_Prometa\MitoSys2\LSM\gfpSORORINc_Noc\DE_W0014_P0001\DE_2_W0014_P0001_T0001\TR1_W0001_P0013\TR1_2_W0001_P0013_T0001_R1_P2_K1_Ch2-Ch1.zen
2.496009e+01	2.086659e+01	20150709_gfpSORORINcd3_Prometa\MitoSys2\LSM\gfpSORORINc_Noc\DE_W0014_P0001\DE_2_W0014_P0001_T0001\TR1_W0001_P0013\TR1_2_W0001_P0013_T0001_R1_P2_K1_Ch2-Ch1.zen
2.502009e+01	1.894993e+01	20150709_gfpSORORINcd3_Prometa\MitoSys2\LSM\gfpSORORINc_Noc\DE_W0014_P0001\DE_2_W0014_P0001_T0001\TR1_W0001_P0013\TR1_2_W0001_P0013_T0001_R1_P2_K1_Ch2-Ch1.zen
2.508009e+01	2.084992e+01	20150709_gfpSORORINcd3_Prometa\MitoSys2\LSM\gfpSORORINc_Noc\DE_W0014_P0001\DE_2_W0014_P0001_T0001\TR1_W0001_P0013\TR1_2_W0001_P0013_T0001_R1_P2_K1_Ch2-Ch1.zen
2.514009e+01	2.263325e+01	20150709_gfpSORORINcd3_Prometa\MitoSys2\LSM\gfpSORORINc_Noc\DE_W0014_P0001\DE_2_W0014_P0001_T0001\TR1_W0001_P0013\TR1_2_W0001_P0013_T0001_R1_P2_K1_Ch2-Ch1.zen
2.520009e+01	2.029992e+01	20150709_gfpSORORINcd3_Prometa\MitoSys2\LSM\gfpSORORINc_Noc\DE_W0014_P0001\DE_2_W0014_P0001_T0001\TR1_W0001_P0013\TR1_2_W0001_P0013_T0001_R1_P2_K1_Ch2-Ch1.zen
2.526010e+01	2.061659e+01	20150709_gfpSORORINcd3_Prometa\MitoSys2\LSM\gfpSORORINc_Noc\DE_W0014_P0001\DE_2_W0014_P0001_T0001\TR1_W0001_P0013\TR1_2_W0001_P0013_T0001_R1_P2_K1_Ch2-Ch1.zen
2.532010e+01	1.913326e+01	20150709_gfpSORORINcd3_Prometa\MitoSys2\LSM\gfpSORORINc_Noc\DE_W0014_P0001\DE_2_W0014_P0001_T0001\TR1_W0001_P0013\TR1_2_W0001_P0013_T0001_R1_P2_K1_Ch2-Ch1.zen
2.538009e+01	2.151659e+01	20150709_gfpSORORINcd3_Prometa\MitoSys2\LSM\gfpSORORINc_Noc\DE_W0014_P0001\DE_2_W0014_P0001_T0001\TR1_W0001_P0013\TR1_2_W0001_P0013_T0001_R1_P2_K1_Ch2-Ch1.zen
2.544010e+01	2.086659e+01	20150709_gfpSORORINcd3_Prometa\MitoSys2\LSM\gfpSORORINc_Noc\DE_W0014_P0001\DE_2_W0014_P0001_T0001\TR1_W0001_P0013\TR1_2_W0001_P0013_T0001_R1_P2_K1_Ch2-Ch1.zen
2.550010e+01	2.063326e+01	20150709_gfpSORORINcd3_Prometa\MitoSys2\LSM\gfpSORORINc_Noc\DE_W0014_P0001\DE_2_W0014_P0001_T0001\TR1_W0001_P0013\TR1_2_W0001_P0013_T0001_R1_P2_K1_Ch2-Ch1.zen
2.556010e+01	2.163325e+01	20150709_gfpSORORINcd3_Prometa\MitoSys2\LSM\gfpSORORINc_Noc\DE_W0014_P0001\DE_2_W0014_P0001_T0001\TR1_W0001_P0013\TR1_2_W0001_P0013_T0001_R1_P2_K1_Ch2-Ch1.zen
2.562010e+01	2.141659e+01	20150709_gfpSORORINcd3_Prometa\MitoSys2\LSM\gfpSORORINc_Noc\DE_W0014_P0001\DE_2_W0014_P0001_T0001\TR1_W0001_P0013\TR1_2_W0001_P0013_T0001_R1_P2_K1_Ch2-Ch1.zen
2.568010e+01	1.894993e+01	20150709_gfpSORORINcd3_Prometa\MitoSys2\LSM\gfpSORORINc_Noc\DE_W0014_P0001\DE_2_W0014_P0001_T0001\TR1_W0001_P0013\TR1_2_W0001_P0013_T0001_R1_P2_K1_Ch2-Ch1.zen
2.574010e+01	2.049992e+01	20150709_gfpSORORINcd3_Prometa\MitoSys2\LSM\gfpSORORINc_Noc\DE_W0014_P0001\DE_2_W0014_P0001_T0001\TR1_W0001_P0013\TR1_2_W0001_P0013_T0001_R1_P2_K1_Ch2-Ch1.zen
2.580010e+01	1.883326e+01	20150709_gfpSORORINcd3_Prometa\MitoSys2\LSM\gfpSORORINc_Noc\DE_W0014_P0001\DE_2_W0014_P0001_T0001\TR1_W0001_P0013\TR1_2_W0001_P0013_T0001_R1_P2_K1_Ch2-Ch1.zen
2.586010e+01	1.984993e+01	20150709_gfpSORORINcd3_Prometa\MitoSys2\LSM\gfpSORORINc_Noc\DE_W0014_P0001\DE_2_W0014_P0001_T0001\TR1_W0001_P0013\TR1_2_W0001_P0013_T0001_R1_P2_K1_Ch2-Ch1.zen
2.592010e+01	1.863326e+01	20150709_gfpSORORINcd3_Prometa\MitoSys2\LSM\gfpSORORINc_Noc\DE_W0014_P0001\DE_2_W0014_P0001_T0001\TR1_W0001_P0013\TR1_2_W0001_P0013_T0001_R1_P2_K1_Ch2-Ch1.zen
2.598010e+01	1.749994e+01	20150709_gfpSORORINcd3_Prometa\MitoSys2\LSM\gfpSORORINc_Noc\DE_W0014_P0001\DE_2_W0014_P0001_T0001\TR1_W0001_P0013\TR1_2_W0001_P0013_T0001_R1_P2_K1_Ch2-Ch1.zen
2.604010e+01	1.803327e+01	20150709_gfpSORORINcd3_Prometa\MitoSys2\LSM\gfpSORORINc_Noc\DE_W0014_P0001\DE_2_W0014_P0001_T0001\TR1_W0001_P0013\TR1_2_W0001_P0013_T0001_R1_P2_K1_Ch2-Ch1.zen
2.610010e+01	1.834993e+01	20150709_gfpSORORINcd3_Prometa\MitoSys2\LSM\gfpSORORINc_Noc\DE_W0014_P0001\DE_2_W0014_P0001_T0001\TR1_W0001_P0013\TR1_2_W0001_P0013_T0001_R1_P2_K1_Ch2-Ch1.zen
2.616010e+01	1.829993e+01	20150709_gfpSORORINcd3_Prometa\MitoSys2\LSM\gfpSORORINc_Noc\DE_W0014_P0001\DE_2_W0014_P0001_T0001\TR1_W0001_P0013\TR1_2_W0001_P0013_T0001_R1_P2_K1_Ch2-Ch1.zen
2.622010e+01	1.743327e+01	20150709_gfpSORORINcd3_Prometa\MitoSys2\LSM\gfpSORORINc_Noc\DE_W0014_P0001\DE_2_W0014_P0001_T0001\TR1_W0001_P0013\TR1_2_W0001_P0013_T0001_R1_P2_K1_Ch2-Ch1.zen
2.628010e+01	1.928326e+01	20150709_gfpSORORINcd3_Prometa\MitoSys2\LSM\gfpSORORINc_Noc\DE_W0014_P0001\DE_2_W0014_P0001_T0001\TR1_W0001_P0013\TR1_2_W0001_P0013_T0001_R1_P2_K1_Ch2-Ch1.zen
2.634010e+01	1.901660e+01	20150709_gfpSORORINcd3_Prometa\MitoSys2\LSM\gfpSORORINc_Noc\DE_W0014_P0001\DE_2_W0014_P0001_T0001\TR1_W0001_P0013\TR1_2_W0001_P0013_T0001_R1_P2_K1_Ch2-Ch1.zen
2.640010e+01	1.949993e+01	20150709_gfpSORORINcd3_Prometa\MitoSys2\LSM\gfpSORORINc_Noc\DE_W0014_P0001\DE_2_W0014_P0001_T0001\TR1_W0001_P0013\TR1_2_W0001_P0013_T0001_R1_P2_K1_Ch2-Ch1.zen
2.646010e+01	1.809993e+01	20150709_gfpSORORINcd3_Prometa\MitoSys2\LSM\gfpSORORINc_Noc\DE_W0014_P0001\DE_2_W0014_P0001_T0001\TR1_W0001_P0013\TR1_2_W0001_P0013_T0001_R1_P2_K1_Ch2-Ch1.zen
2.652010e+01	1.819993e+01	20150709_gfpSORORINcd3_Prometa\MitoSys2\LSM\gfpSORORINc_Noc\DE_W0014_P0001\DE_2_W0014_P0001_T0001\TR1_W0001_P0013\TR1_2_W0001_P0013_T0001_R1_P2_K1_Ch2-Ch1.zen
2.658010e+01	1.864993e+01	20150709_gfpSORORINcd3_Prometa\MitoSys2\LSM\gfpSORORINc_Noc\DE_W0014_P0001\DE_2_W0014_P0001_T0001\TR1_W0001_P0013\TR1_2_W0001_P0013_T0001_R1_P2_K1_Ch2-Ch1.zen
2.664010e+01	1.588327e+01	20150709_gfpSORORINcd3_Prometa\MitoSys2\LSM\gfpSORORINc_Noc\DE_W0014_P0001\DE_2_W0014_P0001_T0001\TR1_W0001_P0013\TR1_2_W0001_P0013_T0001_R1_P2_K1_Ch2-Ch1.zen
2.670010e+01	1.858326e+01	20150709_gfpSORORINcd3_Prometa\MitoSys2\LSM\gfpSORORINc_Noc\DE_W0014_P0001\DE_2_W0014_P0001_T0001\TR1_W0001_P0013\TR1_2_W0001_P0013_T0001_R1_P2_K1_Ch2-Ch1.zen
2.676010e+01	1.969993e+01	20150709_gfpSORORINcd3_Prometa\MitoSys2\LSM\gfpSORORINc_Noc\DE_W0014_P0001\DE_2_W0014_P0001_T0001\TR1_W0001_P0013\TR1_2_W0001_P0013_T0001_R1_P2_K1_Ch2-Ch1.zen
2.682010e+01	1.993326e+01	20150709_gfpSORORINcd3_Prometa\MitoSys2\LSM\gfpSORORINc_Noc\DE_W0014_P0001\DE_2_W0014_P0001_T0001\TR1_W0001_P0013\TR1_2_W0001_P0013_T0001_R1_P2_K1_Ch2-Ch1.zen
2.688010e+01	1.938326e+01	20150709_gfpSORORINcd3_Prometa\MitoSys2\LSM\gfpSORORINc_Noc\DE_W0014_P0001\DE_2_W0014_P0001_T0001\TR1_W0001_P0013\TR1_2_W0001_P0013_T0001_R1_P2_K1_Ch2-Ch1.zen
2.694010e+01	1.786660e+01	20150709_gfpSORORINcd3_Prometa\MitoSys2\LSM\gfpSORORINc_Noc\DE_W0014_P0001\DE_2_W0014_P0001_T0001\TR1_W0001_P0013\TR1_2_W0001_P0013_T0001_R1_P2_K1_Ch2-Ch1.zen
2.700010e+01	1.806660e+01	20150709_gfpSORORINcd3_Prometa\MitoSys2\LSM\gfpSORORINc_Noc\DE_W0014_P0001\DE_2_W0014_P0001_T0001\TR1_W0001_P0013\TR1_2_W0001_P0013_T0001_R1_P2_K1_Ch2-Ch1.zen
2.706010e+01	1.814993e+01	20150709_gfpSORORINcd3_Prometa\MitoSys2\LSM\gfpSORORINc_Noc\DE_W0014_P0001\DE_2_W0014_P0001_T0001\TR1_W0001_P0013\TR1_2_W0001_P0013_T0001_R1_P2_K1_Ch2-Ch1.zen
2.712010e+01	1.783327e+01	20150709_gfpSORORINcd3_Prometa\MitoSys2\LSM\gfpSORORINc_Noc\DE_W0014_P0001\DE_2_W0014_P0001_T0001\TR1_W0001_P0013\TR1_2_W0001_P0013_T0001_R1_P2_K1_Ch2-Ch1.zen
2.718010e+01	1.964993e+01	20150709_gfpSORORINcd3_Prometa\MitoSys2\LSM\gfpSORORINc_Noc\DE_W0014_P0001\DE_2_W0014_P0001_T0001\TR1_W0001_P0013\TR1_2_W0001_P0013_T0001_R1_P2_K1_Ch2-Ch1.zen
2.724010e+01	1.903326e+01	20150709_gfpSORORINcd3_Prometa\MitoSys2\LSM\gfpSORORINc_Noc\DE_W0014_P0001\DE_2_W0014_P0001_T0001\TR1_W0001_P0013\TR1_2_W0001_P0013_T0001_R1_P2_K1_Ch2-Ch1.zen
2.730010e+01	1.868326e+01	20150709_gfpSORORINcd3_Prometa\MitoSys2\LSM\gfpSORORINc_Noc\DE_W0014_P0001\DE_2_W0014_P0001_T0001\TR1_W0001_P0013\TR1_2_W0001_P0013_T0001_R1_P2_K1_Ch2-Ch1.zen
2.736010e+01	1.934993e+01	20150709_gfpSORORINcd3_Prometa\MitoSys2\LSM\gfpSORORINc_Noc\DE_W0014_P0001\DE_2_W0014_P0001_T0001\TR1_W0001_P0013\TR1_2_W0001_P0013_T0001_R1_P2_K1_Ch2-Ch1.zen
2.742010e+01	2.098326e+01	20150709_gfpSORORINcd3_Prometa\MitoSys2\LSM\gfpSORORINc_Noc\DE_W0014_P0001\DE_2_W0014_P0001_T0001\TR1_W0001_P0013\TR1_2_W0001_P0013_T0001_R1_P2_K1_Ch2-Ch1.zen
2.748010e+01	2.156659e+01	20150709_gfpSORORINcd3_Prometa\MitoSys2\LSM\gfpSORORINc_Noc\DE_W0014_P0001\DE_2_W0014_P0001_T0001\TR1_W0001_P0013\TR1_2_W0001_P0013_T0001_R1_P2_K1_Ch2-Ch1.zen
2.754010e+01	1.986659e+01	20150709_gfpSORORINcd3_Prometa\MitoSys2\LSM\gfpSORORINc_Noc\DE_W0014_P0001\DE_2_W0014_P0001_T0001\TR1_W0001_P0013\TR1_2_W0001_P0013_T0001_R1_P2_K1_Ch2-Ch1.zen
2.760010e+01	2.091659e+01	20150709_gfpSORORINcd3_Prometa\MitoSys2\LSM\gfpSORORINc_Noc\DE_W0014_P0001\DE_2_W0014_P0001_T0001\TR1_W0001_P0013\TR1_2_W0001_P0013_T0001_R1_P2_K1_Ch2-Ch1.zen
2.766010e+01	2.051659e+01	20150709_gfpSORORINcd3_Prometa\MitoSys2\LSM\gfpSORORINc_Noc\DE_W0014_P0001\DE_2_W0014_P0001_T0001\TR1_W0001_P0013\TR1_2_W0001_P0013_T0001_R1_P2_K1_Ch2-Ch1.zen
2.772010e+01	2.274991e+01	20150709_gfpSORORINcd3_Prometa\MitoSys2\LSM\gfpSORORINc_Noc\DE_W0014_P0001\DE_2_W0014_P0001_T0001\TR1_W0001_P0013\TR1_2_W0001_P0013_T0001_R1_P2_K1_Ch2-Ch1.zen
2.778010e+01	1.966659e+01	20150709_gfpSORORINcd3_Prometa\MitoSys2\LSM\gfpSORORINc_Noc\DE_W0014_P0001\DE_2_W0014_P0001_T0001\TR1_W0001_P0013\TR1_2_W0001_P0013_T0001_R1_P2_K1_Ch2-Ch1.zen
2.784011e+01	1.626661e+01	20150709_gfpSORORINcd3_Prometa\MitoSys2\LSM\gfpSORORINc_Noc\DE_W0014_P0001\DE_2_W0014_P0001_T0001\TR1_W0001_P0013\TR1_2_W0001_P0013_T0001_R1_P2_K1_Ch2-Ch1.zen
2.790010e+01	2.074992e+01	20150709_gfpSORORINcd3_Prometa\MitoSys2\LSM\gfpSORORINc_Noc\DE_W0014_P0001\DE_2_W0014_P0001_T0001\TR1_W0001_P0013\TR1_2_W0001_P0013_T0001_R1_P2_K1_Ch2-Ch1.zen
2.796010e+01	1.678327e+01	20150709_gfpSORORINcd3_Prometa\MitoSys2\LSM\gfpSORORINc_Noc\DE_W0014_P0001\DE_2_W0014_P0001_T0001\TR1_W0001_P0013\TR1_2_W0001_P0013_T0001_R1_P2_K1_Ch2-Ch1.zen
2.802011e+01	1.829993e+01	20150709_gfpSORORINcd3_Prometa\MitoSys2\LSM\gfpSORORINc_Noc\DE_W0014_P0001\DE_2_W0014_P0001_T0001\TR1_W0001_P0013\TR1_2_W0001_P0013_T0001_R1_P2_K1_Ch2-Ch1.zen
2.808010e+01	1.811660e+01	20150709_gfpSORORINcd3_Prometa\MitoSys2\LSM\gfpSORORINc_Noc\DE_W0014_P0001\DE_2_W0014_P0001_T0001\TR1_W0001_P0013\TR1_2_W0001_P0013_T0001_R1_P2_K1_Ch2-Ch1.zen
2.814011e+01	1.918326e+01	20150709_gfpSORORINcd3_Prometa\MitoSys2\LSM\gfpSORORINc_Noc\DE_W0014_P0001\DE_2_W0014_P0001_T0001\TR1_W0001_P0013\TR1_2_W0001_P0013_T0001_R1_P2_K1_Ch2-Ch1.zen
2.820011e+01	2.149992e+01	20150709_gfpSORORINcd3_Prometa\MitoSys2\LSM\gfpSORORINc_Noc\DE_W0014_P0001\DE_2_W0014_P0001_T0001\TR1_W0001_P0013\TR1_2_W0001_P0013_T0001_R1_P2_K1_Ch2-Ch1.zen
2.826011e+01	2.194992e+01	20150709_gfpSORORINcd3_Prometa\MitoSys2\LSM\gfpSORORINc_Noc\DE_W0014_P0001\DE_2_W0014_P0001_T0001\TR1_W0001_P0013\TR1_2_W0001_P0013_T0001_R1_P2_K1_Ch2-Ch1.zen
2.832011e+01	1.973326e+01	20150709_gfpSORORINcd3_Prometa\MitoSys2\LSM\gfpSORORINc_Noc\DE_W0014_P0001\DE_2_W0014_P0001_T0001\TR1_W0001_P0013\TR1_2_W0001_P0013_T0001_R1_P2_K1_Ch2-Ch1.zen
2.838011e+01	1.738327e+01	20150709_gfpSORORINcd3_Prometa\MitoSys2\LSM\gfpSORORINc_Noc\DE_W0014_P0001\DE_2_W0014_P0001_T0001\TR1_W0001_P0013\TR1_2_W0001_P0013_T0001_R1_P2_K1_Ch2-Ch1.zen
2.844011e+01	1.741660e+01	20150709_gfpSORORINcd3_Prometa\MitoSys2\LSM\gfpSORORINc_Noc\DE_W0014_P0001\DE_2_W0014_P0001_T0001\TR1_W0001_P0013\TR1_2_W0001_P0013_T0001_R1_P2_K1_Ch2-Ch1.zen
2.850011e+01	1.733327e+01	20150709_gfpSORORINcd3_Prometa\MitoSys2\LSM\gfpSORORINc_Noc\DE_W0014_P0001\DE_2_W0014_P0001_T0001\TR1_W0001_P0013\TR1_2_W0001_P0013_T0001_R1_P2_K1_Ch2-Ch1.zen
2.856011e+01	1.618327e+01	20150709_gfpSORORINcd3_Prometa\MitoSys2\LSM\gfpSORORINc_Noc\DE_W0014_P0001\DE_2_W0014_P0001_T0001\TR1_W0001_P0013\TR1_2_W0001_P0013_T0001_R1_P2_K1_Ch2-Ch1.zen
2.862011e+01	2.143325e+01	20150709_gfpSORORINcd3_Prometa\MitoSys2\LSM\gfpSORORINc_Noc\DE_W0014_P0001\DE_2_W0014_P0001_T0001\TR1_W0001_P0013\TR1_2_W0001_P0013_T0001_R1_P2_K1_Ch2-Ch1.zen
2.868011e+01	2.088326e+01	20150709_gfpSORORINcd3_Prometa\MitoSys2\LSM\gfpSORORINc_Noc\DE_W0014_P0001\DE_2_W0014_P0001_T0001\TR1_W0001_P0013\TR1_2_W0001_P0013_T0001_R1_P2_K1_Ch2-Ch1.zen
2.874011e+01	2.048326e+01	20150709_gfpSORORINcd3_Prometa\MitoSys2\LSM\gfpSORORINc_Noc\DE_W0014_P0001\DE_2_W0014_P0001_T0001\TR1_W0001_P0013\TR1_2_W0001_P0013_T0001_R1_P2_K1_Ch2-Ch1.zen
2.880011e+01	1.839993e+01	20150709_gfpSORORINcd3_Prometa\MitoSys2\LSM\gfpSORORINc_Noc\DE_W0014_P0001\DE_2_W0014_P0001_T0001\TR1_W0001_P0013\TR1_2_W0001_P0013_T0001_R1_P2_K1_Ch2-Ch1.zen
2.886011e+01	1.783327e+01	20150709_gfpSORORINcd3_Prometa\MitoSys2\LSM\gfpSORORINc_Noc\DE_W0014_P0001\DE_2_W0014_P0001_T0001\TR1_W0001_P0013\TR1_2_W0001_P0013_T0001_R1_P2_K1_Ch2-Ch1.zen
2.892011e+01	1.719994e+01	20150709_gfpSORORINcd3_Prometa\MitoSys2\LSM\gfpSORORINc_Noc\DE_W0014_P0001\DE_2_W0014_P0001_T0001\TR1_W0001_P0013\TR1_2_W0001_P0013_T0001_R1_P2_K1_Ch2-Ch1.zen
2.898011e+01	1.668327e+01	20150709_gfpSORORINcd3_Prometa\MitoSys2\LSM\gfpSORORINc_Noc\DE_W0014_P0001\DE_2_W0014_P0001_T0001\TR1_W0001_P0013\TR1_2_W0001_P0013_T0001_R1_P2_K1_Ch2-Ch1.zen
2.904011e+01	1.878326e+01	20150709_gfpSORORINcd3_Prometa\MitoSys2\LSM\gfpSORORINc_Noc\DE_W0014_P0001\DE_2_W0014_P0001_T0001\TR1_W0001_P0013\TR1_2_W0001_P0013_T0001_R1_P2_K1_Ch2-Ch1.zen
2.910011e+01	1.706660e+01	20150709_gfpSORORINcd3_Prometa\MitoSys2\LSM\gfpSORORINc_Noc\DE_W0014_P0001\DE_2_W0014_P0001_T0001\TR1_W0001_P0013\TR1_2_W0001_P0013_T0001_R1_P2_K1_Ch2-Ch1.zen
2.916011e+01	1.643327e+01	20150709_gfpSORORINcd3_Prometa\MitoSys2\LSM\gfpSORORINc_Noc\DE_W0014_P0001\DE_2_W0014_P0001_T0001\TR1_W0001_P0013\TR1_2_W0001_P0013_T0001_R1_P2_K1_Ch2-Ch1.zen
2.922011e+01	2.034992e+01	20150709_gfpSORORINcd3_Prometa\MitoSys2\LSM\gfpSORORINc_Noc\DE_W0014_P0001\DE_2_W0014_P0001_T0001\TR1_W0001_P0013\TR1_2_W0001_P0013_T0001_R1_P2_K1_Ch2-Ch1.zen
2.928011e+01	1.813326e+01	20150709_gfpSORORINcd3_Prometa\MitoSys2\LSM\gfpSORORINc_Noc\DE_W0014_P0001\DE_2_W0014_P0001_T0001\TR1_W0001_P0013\TR1_2_W0001_P0013_T0001_R1_P2_K1_Ch2-Ch1.zen
2.934011e+01	1.798327e+01	20150709_gfpSORORINcd3_Prometa\MitoSys2\LSM\gfpSORORINc_Noc\DE_W0014_P0001\DE_2_W0014_P0001_T0001\TR1_W0001_P0013\TR1_2_W0001_P0013_T0001_R1_P2_K1_Ch2-Ch1.zen
2.940011e+01	1.881660e+01	20150709_gfpSORORINcd3_Prometa\MitoSys2\LSM\gfpSORORINc_Noc\DE_W0014_P0001\DE_2_W0014_P0001_T0001\TR1_W0001_P0013\TR1_2_W0001_P0013_T0001_R1_P2_K1_Ch2-Ch1.zen
2.946011e+01	1.791660e+01	20150709_gfpSORORINcd3_Prometa\MitoSys2\LSM\gfpSORORINc_Noc\DE_W0014_P0001\DE_2_W0014_P0001_T0001\TR1_W0001_P0013\TR1_2_W0001_P0013_T0001_R1_P2_K1_Ch2-Ch1.zen
2.952011e+01	2.079992e+01	20150709_gfpSORORINcd3_Prometa\MitoSys2\LSM\gfpSORORINc_Noc\DE_W0014_P0001\DE_2_W0014_P0001_T0001\TR1_W0001_P0013\TR1_2_W0001_P0013_T0001_R1_P2_K1_Ch2-Ch1.zen
2.958011e+01	1.769993e+01	20150709_gfpSORORINcd3_Prometa\MitoSys2\LSM\gfpSORORINc_Noc\DE_W0014_P0001\DE_2_W0014_P0001_T0001\TR1_W0001_P0013\TR1_2_W0001_P0013_T0001_R1_P2_K1_Ch2-Ch1.zen
2.964011e+01	2.101659e+01	20150709_gfpSORORINcd3_Prometa\MitoSys2\LSM\gfpSORORINc_Noc\DE_W0014_P0001\DE_2_W0014_P0001_T0001\TR1_W0001_P0013\TR1_2_W0001_P0013_T0001_R1_P2_K1_Ch2-Ch1.zen
2.970011e+01	1.906660e+01	20150709_gfpSORORINcd3_Prometa\MitoSys2\LSM\gfpSORORINc_Noc\DE_W0014_P0001\DE_2_W0014_P0001_T0001\TR1_W0001_P0013\TR1_2_W0001_P0013_T0001_R1_P2_K1_Ch2-Ch1.zen
2.976011e+01	1.744993e+01	20150709_gfpSORORINcd3_Prometa\MitoSys2\LSM\gfpSORORINc_Noc\DE_W0014_P0001\DE_2_W0014_P0001_T0001\TR1_W0001_P0013\TR1_2_W0001_P0013_T0001_R1_P2_K1_Ch2-Ch1.zen
2.982011e+01	1.688327e+01	20150709_gfpSORORINcd3_Prometa\MitoSys2\LSM\gfpSORORINc_Noc\DE_W0014_P0001\DE_2_W0014_P0001_T0001\TR1_W0001_P0013\TR1_2_W0001_P0013_T0001_R1_P2_K1_Ch2-Ch1.zen
2.988011e+01	1.556661e+01	20150709_gfpSORORINcd3_Prometa\MitoSys2\LSM\gfpSORORINc_Noc\DE_W0014_P0001\DE_2_W0014_P0001_T0001\TR1_W0001_P0013\TR1_2_W0001_P0013_T0001_R1_P2_K1_Ch2-Ch1.zen
2.994011e+01	1.474994e+01	20150709_gfpSORORINcd3_Prometa\MitoSys2\LSM\gfpSORORINc_Noc\DE_W0014_P0001\DE_2_W0014_P0001_T0001\TR1_W0001_P0013\TR1_2_W0001_P0013_T0001_R1_P2_K1_Ch2-Ch1.zen
0	2.141664e+01	20150709_gfpSORORINcd3_Prometa\MitoSys2\LSM\gfpSORORINc_Noc\DE_W0014_P0001\DE_2_W0014_P0001_T0001\TR1_W0001_P0013\TR1_2_W0001_P0013_T0001_R1_P4_K1_Ch2-Ch1.zen
6.000010e-02	1.968331e+01	20150709_gfpSORORINcd3_Prometa\MitoSys2\LSM\gfpSORORINc_Noc\DE_W0014_P0001\DE_2_W0014_P0001_T0001\TR1_W0001_P0013\TR1_2_W0001_P0013_T0001_R1_P4_K1_Ch2-Ch1.zen
1.200000e-01	2.076664e+01	20150709_gfpSORORINcd3_Prometa\MitoSys2\LSM\gfpSORORINc_Noc\DE_W0014_P0001\DE_2_W0014_P0001_T0001\TR1_W0001_P0013\TR1_2_W0001_P0013_T0001_R1_P4_K1_Ch2-Ch1.zen
1.800000e-01	1.838331e+01	20150709_gfpSORORINcd3_Prometa\MitoSys2\LSM\gfpSORORINc_Noc\DE_W0014_P0001\DE_2_W0014_P0001_T0001\TR1_W0001_P0013\TR1_2_W0001_P0013_T0001_R1_P4_K1_Ch2-Ch1.zen
2.400000e-01	1.868331e+01	20150709_gfpSORORINcd3_Prometa\MitoSys2\LSM\gfpSORORINc_Noc\DE_W0014_P0001\DE_2_W0014_P0001_T0001\TR1_W0001_P0013\TR1_2_W0001_P0013_T0001_R1_P4_K1_Ch2-Ch1.zen
3.000000e-01	2.256664e+01	20150709_gfpSORORINcd3_Prometa\MitoSys2\LSM\gfpSORORINc_Noc\DE_W0014_P0001\DE_2_W0014_P0001_T0001\TR1_W0001_P0013\TR1_2_W0001_P0013_T0001_R1_P4_K1_Ch2-Ch1.zen
3.600000e-01	2.094998e+01	20150709_gfpSORORINcd3_Prometa\MitoSys2\LSM\gfpSORORINc_Noc\DE_W0014_P0001\DE_2_W0014_P0001_T0001\TR1_W0001_P0013\TR1_2_W0001_P0013_T0001_R1_P4_K1_Ch2-Ch1.zen
4.200000e-01	1.886665e+01	20150709_gfpSORORINcd3_Prometa\MitoSys2\LSM\gfpSORORINc_Noc\DE_W0014_P0001\DE_2_W0014_P0001_T0001\TR1_W0001_P0013\TR1_2_W0001_P0013_T0001_R1_P4_K1_Ch2-Ch1.zen
4.800000e-01	1.991664e+01	20150709_gfpSORORINcd3_Prometa\MitoSys2\LSM\gfpSORORINc_Noc\DE_W0014_P0001\DE_2_W0014_P0001_T0001\TR1_W0001_P0013\TR1_2_W0001_P0013_T0001_R1_P4_K1_Ch2-Ch1.zen
5.400000e-01	2.106664e+01	20150709_gfpSORORINcd3_Prometa\MitoSys2\LSM\gfpSORORINc_Noc\DE_W0014_P0001\DE_2_W0014_P0001_T0001\TR1_W0001_P0013\TR1_2_W0001_P0013_T0001_R1_P4_K1_Ch2-Ch1.zen
6.000000e-01	2.379997e+01	20150709_gfpSORORINcd3_Prometa\MitoSys2\LSM\gfpSORORINc_Noc\DE_W0014_P0001\DE_2_W0014_P0001_T0001\TR1_W0001_P0013\TR1_2_W0001_P0013_T0001_R1_P4_K1_Ch2-Ch1.zen
6.600000e-01	2.253331e+01	20150709_gfpSORORINcd3_Prometa\MitoSys2\LSM\gfpSORORINc_Noc\DE_W0014_P0001\DE_2_W0014_P0001_T0001\TR1_W0001_P0013\TR1_2_W0001_P0013_T0001_R1_P4_K1_Ch2-Ch1.zen
7.200000e-01	2.084998e+01	20150709_gfpSORORINcd3_Prometa\MitoSys2\LSM\gfpSORORINc_Noc\DE_W0014_P0001\DE_2_W0014_P0001_T0001\TR1_W0001_P0013\TR1_2_W0001_P0013_T0001_R1_P4_K1_Ch2-Ch1.zen
7.800000e-01	1.951664e+01	20150709_gfpSORORINcd3_Prometa\MitoSys2\LSM\gfpSORORINc_Noc\DE_W0014_P0001\DE_2_W0014_P0001_T0001\TR1_W0001_P0013\TR1_2_W0001_P0013_T0001_R1_P4_K1_Ch2-Ch1.zen
8.400000e-01	2.219997e+01	20150709_gfpSORORINcd3_Prometa\MitoSys2\LSM\gfpSORORINc_Noc\DE_W0014_P0001\DE_2_W0014_P0001_T0001\TR1_W0001_P0013\TR1_2_W0001_P0013_T0001_R1_P4_K1_Ch2-Ch1.zen
9.000000e-01	2.036664e+01	20150709_gfpSORORINcd3_Prometa\MitoSys2\LSM\gfpSORORINc_Noc\DE_W0014_P0001\DE_2_W0014_P0001_T0001\TR1_W0001_P0013\TR1_2_W0001_P0013_T0001_R1_P4_K1_Ch2-Ch1.zen
9.600000e-01	2.169998e+01	20150709_gfpSORORINcd3_Prometa\MitoSys2\LSM\gfpSORORINc_Noc\DE_W0014_P0001\DE_2_W0014_P0001_T0001\TR1_W0001_P0013\TR1_2_W0001_P0013_T0001_R1_P4_K1_Ch2-Ch1.zen
1.020000e+00	2.301664e+01	20150709_gfpSORORINcd3_Prometa\MitoSys2\LSM\gfpSORORINc_Noc\DE_W0014_P0001\DE_2_W0014_P0001_T0001\TR1_W0001_P0013\TR1_2_W0001_P0013_T0001_R1_P4_K1_Ch2-Ch1.zen
1.080000e+00	2.048331e+01	20150709_gfpSORORINcd3_Prometa\MitoSys2\LSM\gfpSORORINc_Noc\DE_W0014_P0001\DE_2_W0014_P0001_T0001\TR1_W0001_P0013\TR1_2_W0001_P0013_T0001_R1_P4_K1_Ch2-Ch1.zen
1.140000e+00	2.019998e+01	20150709_gfpSORORINcd3_Prometa\MitoSys2\LSM\gfpSORORINc_Noc\DE_W0014_P0001\DE_2_W0014_P0001_T0001\TR1_W0001_P0013\TR1_2_W0001_P0013_T0001_R1_P4_K1_Ch2-Ch1.zen
1.200000e+00	1.849998e+01	20150709_gfpSORORINcd3_Prometa\MitoSys2\LSM\gfpSORORINc_Noc\DE_W0014_P0001\DE_2_W0014_P0001_T0001\TR1_W0001_P0013\TR1_2_W0001_P0013_T0001_R1_P4_K1_Ch2-Ch1.zen
1.260000e+00	1.858331e+01	20150709_gfpSORORINcd3_Prometa\MitoSys2\LSM\gfpSORORINc_Noc\DE_W0014_P0001\DE_2_W0014_P0001_T0001\TR1_W0001_P0013\TR1_2_W0001_P0013_T0001_R1_P4_K1_Ch2-Ch1.zen
1.320000e+00	1.816665e+01	20150709_gfpSORORINcd3_Prometa\MitoSys2\LSM\gfpSORORINc_Noc\DE_W0014_P0001\DE_2_W0014_P0001_T0001\TR1_W0001_P0013\TR1_2_W0001_P0013_T0001_R1_P4_K1_Ch2-Ch1.zen
1.380000e+00	1.906664e+01	20150709_gfpSORORINcd3_Prometa\MitoSys2\LSM\gfpSORORINc_Noc\DE_W0014_P0001\DE_2_W0014_P0001_T0001\TR1_W0001_P0013\TR1_2_W0001_P0013_T0001_R1_P4_K1_Ch2-Ch1.zen
1.440000e+00	1.936664e+01	20150709_gfpSORORINcd3_Prometa\MitoSys2\LSM\gfpSORORINc_Noc\DE_W0014_P0001\DE_2_W0014_P0001_T0001\TR1_W0001_P0013\TR1_2_W0001_P0013_T0001_R1_P4_K1_Ch2-Ch1.zen
1.500000e+00	1.883331e+01	20150709_gfpSORORINcd3_Prometa\MitoSys2\LSM\gfpSORORINc_Noc\DE_W0014_P0001\DE_2_W0014_P0001_T0001\TR1_W0001_P0013\TR1_2_W0001_P0013_T0001_R1_P4_K1_Ch2-Ch1.zen
1.560000e+00	2.074998e+01	20150709_gfpSORORINcd3_Prometa\MitoSys2\LSM\gfpSORORINc_Noc\DE_W0014_P0001\DE_2_W0014_P0001_T0001\TR1_W0001_P0013\TR1_2_W0001_P0013_T0001_R1_P4_K1_Ch2-Ch1.zen
1.620000e+00	2.104998e+01	20150709_gfpSORORINcd3_Prometa\MitoSys2\LSM\gfpSORORINc_Noc\DE_W0014_P0001\DE_2_W0014_P0001_T0001\TR1_W0001_P0013\TR1_2_W0001_P0013_T0001_R1_P4_K1_Ch2-Ch1.zen
1.680000e+00	2.266664e+01	20150709_gfpSORORINcd3_Prometa\MitoSys2\LSM\gfpSORORINc_Noc\DE_W0014_P0001\DE_2_W0014_P0001_T0001\TR1_W0001_P0013\TR1_2_W0001_P0013_T0001_R1_P4_K1_Ch2-Ch1.zen
1.740000e+00	1.983331e+01	20150709_gfpSORORINcd3_Prometa\MitoSys2\LSM\gfpSORORINc_Noc\DE_W0014_P0001\DE_2_W0014_P0001_T0001\TR1_W0001_P0013\TR1_2_W0001_P0013_T0001_R1_P4_K1_Ch2-Ch1.zen
1.800000e+00	2.149998e+01	20150709_gfpSORORINcd3_Prometa\MitoSys2\LSM\gfpSORORINc_Noc\DE_W0014_P0001\DE_2_W0014_P0001_T0001\TR1_W0001_P0013\TR1_2_W0001_P0013_T0001_R1_P4_K1_Ch2-Ch1.zen
1.860000e+00	2.148331e+01	20150709_gfpSORORINcd3_Prometa\MitoSys2\LSM\gfpSORORINc_Noc\DE_W0014_P0001\DE_2_W0014_P0001_T0001\TR1_W0001_P0013\TR1_2_W0001_P0013_T0001_R1_P4_K1_Ch2-Ch1.zen
1.920000e+00	1.954998e+01	20150709_gfpSORORINcd3_Prometa\MitoSys2\LSM\gfpSORORINc_Noc\DE_W0014_P0001\DE_2_W0014_P0001_T0001\TR1_W0001_P0013\TR1_2_W0001_P0013_T0001_R1_P4_K1_Ch2-Ch1.zen
1.980000e+00	2.006664e+01	20150709_gfpSORORINcd3_Prometa\MitoSys2\LSM\gfpSORORINc_Noc\DE_W0014_P0001\DE_2_W0014_P0001_T0001\TR1_W0001_P0013\TR1_2_W0001_P0013_T0001_R1_P4_K1_Ch2-Ch1.zen
2.040000e+00	1.959998e+01	20150709_gfpSORORINcd3_Prometa\MitoSys2\LSM\gfpSORORINc_Noc\DE_W0014_P0001\DE_2_W0014_P0001_T0001\TR1_W0001_P0013\TR1_2_W0001_P0013_T0001_R1_P4_K1_Ch2-Ch1.zen
2.100000e+00	2.014998e+01	20150709_gfpSORORINcd3_Prometa\MitoSys2\LSM\gfpSORORINc_Noc\DE_W0014_P0001\DE_2_W0014_P0001_T0001\TR1_W0001_P0013\TR1_2_W0001_P0013_T0001_R1_P4_K1_Ch2-Ch1.zen
2.160000e+00	2.174998e+01	20150709_gfpSORORINcd3_Prometa\MitoSys2\LSM\gfpSORORINc_Noc\DE_W0014_P0001\DE_2_W0014_P0001_T0001\TR1_W0001_P0013\TR1_2_W0001_P0013_T0001_R1_P4_K1_Ch2-Ch1.zen
2.220000e+00	1.858331e+01	20150709_gfpSORORINcd3_Prometa\MitoSys2\LSM\gfpSORORINc_Noc\DE_W0014_P0001\DE_2_W0014_P0001_T0001\TR1_W0001_P0013\TR1_2_W0001_P0013_T0001_R1_P4_K1_Ch2-Ch1.zen
2.280000e+00	2.014998e+01	20150709_gfpSORORINcd3_Prometa\MitoSys2\LSM\gfpSORORINc_Noc\DE_W0014_P0001\DE_2_W0014_P0001_T0001\TR1_W0001_P0013\TR1_2_W0001_P0013_T0001_R1_P4_K1_Ch2-Ch1.zen
2.340000e+00	2.226664e+01	20150709_gfpSORORINcd3_Prometa\MitoSys2\LSM\gfpSORORINc_Noc\DE_W0014_P0001\DE_2_W0014_P0001_T0001\TR1_W0001_P0013\TR1_2_W0001_P0013_T0001_R1_P4_K1_Ch2-Ch1.zen
2.400000e+00	1.891665e+01	20150709_gfpSORORINcd3_Prometa\MitoSys2\LSM\gfpSORORINc_Noc\DE_W0014_P0001\DE_2_W0014_P0001_T0001\TR1_W0001_P0013\TR1_2_W0001_P0013_T0001_R1_P4_K1_Ch2-Ch1.zen
2.460000e+00	2.033331e+01	20150709_gfpSORORINcd3_Prometa\MitoSys2\LSM\gfpSORORINc_Noc\DE_W0014_P0001\DE_2_W0014_P0001_T0001\TR1_W0001_P0013\TR1_2_W0001_P0013_T0001_R1_P4_K1_Ch2-Ch1.zen
2.520000e+00	1.978331e+01	20150709_gfpSORORINcd3_Prometa\MitoSys2\LSM\gfpSORORINc_Noc\DE_W0014_P0001\DE_2_W0014_P0001_T0001\TR1_W0001_P0013\TR1_2_W0001_P0013_T0001_R1_P4_K1_Ch2-Ch1.zen
2.580000e+00	1.886665e+01	20150709_gfpSORORINcd3_Prometa\MitoSys2\LSM\gfpSORORINc_Noc\DE_W0014_P0001\DE_2_W0014_P0001_T0001\TR1_W0001_P0013\TR1_2_W0001_P0013_T0001_R1_P4_K1_Ch2-Ch1.zen
2.640000e+00	2.076664e+01	20150709_gfpSORORINcd3_Prometa\MitoSys2\LSM\gfpSORORINc_Noc\DE_W0014_P0001\DE_2_W0014_P0001_T0001\TR1_W0001_P0013\TR1_2_W0001_P0013_T0001_R1_P4_K1_Ch2-Ch1.zen
2.700000e+00	1.799998e+01	20150709_gfpSORORINcd3_Prometa\MitoSys2\LSM\gfpSORORINc_Noc\DE_W0014_P0001\DE_2_W0014_P0001_T0001\TR1_W0001_P0013\TR1_2_W0001_P0013_T0001_R1_P4_K1_Ch2-Ch1.zen
2.760000e+00	2.093331e+01	20150709_gfpSORORINcd3_Prometa\MitoSys2\LSM\gfpSORORINc_Noc\DE_W0014_P0001\DE_2_W0014_P0001_T0001\TR1_W0001_P0013\TR1_2_W0001_P0013_T0001_R1_P4_K1_Ch2-Ch1.zen
2.820000e+00	1.871664e+01	20150709_gfpSORORINcd3_Prometa\MitoSys2\LSM\gfpSORORINc_Noc\DE_W0014_P0001\DE_2_W0014_P0001_T0001\TR1_W0001_P0013\TR1_2_W0001_P0013_T0001_R1_P4_K1_Ch2-Ch1.zen
2.880000e+00	2.319997e+01	20150709_gfpSORORINcd3_Prometa\MitoSys2\LSM\gfpSORORINc_Noc\DE_W0014_P0001\DE_2_W0014_P0001_T0001\TR1_W0001_P0013\TR1_2_W0001_P0013_T0001_R1_P4_K1_Ch2-Ch1.zen
2.940000e+00	2.348331e+01	20150709_gfpSORORINcd3_Prometa\MitoSys2\LSM\gfpSORORINc_Noc\DE_W0014_P0001\DE_2_W0014_P0001_T0001\TR1_W0001_P0013\TR1_2_W0001_P0013_T0001_R1_P4_K1_Ch2-Ch1.zen
3	2.008331e+01	20150709_gfpSORORINcd3_Prometa\MitoSys2\LSM\gfpSORORINc_Noc\DE_W0014_P0001\DE_2_W0014_P0001_T0001\TR1_W0001_P0013\TR1_2_W0001_P0013_T0001_R1_P4_K1_Ch2-Ch1.zen
3.060000e+00	2.058331e+01	20150709_gfpSORORINcd3_Prometa\MitoSys2\LSM\gfpSORORINc_Noc\DE_W0014_P0001\DE_2_W0014_P0001_T0001\TR1_W0001_P0013\TR1_2_W0001_P0013_T0001_R1_P4_K1_Ch2-Ch1.zen
3.120000e+00	1.796665e+01	20150709_gfpSORORINcd3_Prometa\MitoSys2\LSM\gfpSORORINc_Noc\DE_W0014_P0001\DE_2_W0014_P0001_T0001\TR1_W0001_P0013\TR1_2_W0001_P0013_T0001_R1_P4_K1_Ch2-Ch1.zen
3.180000e+00	1.754998e+01	20150709_gfpSORORINcd3_Prometa\MitoSys2\LSM\gfpSORORINc_Noc\DE_W0014_P0001\DE_2_W0014_P0001_T0001\TR1_W0001_P0013\TR1_2_W0001_P0013_T0001_R1_P4_K1_Ch2-Ch1.zen
3.240000e+00	1.963331e+01	20150709_gfpSORORINcd3_Prometa\MitoSys2\LSM\gfpSORORINc_Noc\DE_W0014_P0001\DE_2_W0014_P0001_T0001\TR1_W0001_P0013\TR1_2_W0001_P0013_T0001_R1_P4_K1_Ch2-Ch1.zen
3.300000e+00	1.988331e+01	20150709_gfpSORORINcd3_Prometa\MitoSys2\LSM\gfpSORORINc_Noc\DE_W0014_P0001\DE_2_W0014_P0001_T0001\TR1_W0001_P0013\TR1_2_W0001_P0013_T0001_R1_P4_K1_Ch2-Ch1.zen
3.360000e+00	2.158331e+01	20150709_gfpSORORINcd3_Prometa\MitoSys2\LSM\gfpSORORINc_Noc\DE_W0014_P0001\DE_2_W0014_P0001_T0001\TR1_W0001_P0013\TR1_2_W0001_P0013_T0001_R1_P4_K1_Ch2-Ch1.zen
3.420000e+00	1.724998e+01	20150709_gfpSORORINcd3_Prometa\MitoSys2\LSM\gfpSORORINc_Noc\DE_W0014_P0001\DE_2_W0014_P0001_T0001\TR1_W0001_P0013\TR1_2_W0001_P0013_T0001_R1_P4_K1_Ch2-Ch1.zen
3.480000e+00	1.874998e+01	20150709_gfpSORORINcd3_Prometa\MitoSys2\LSM\gfpSORORINc_Noc\DE_W0014_P0001\DE_2_W0014_P0001_T0001\TR1_W0001_P0013\TR1_2_W0001_P0013_T0001_R1_P4_K1_Ch2-Ch1.zen
3.540000e+00	1.889998e+01	20150709_gfpSORORINcd3_Prometa\MitoSys2\LSM\gfpSORORINc_Noc\DE_W0014_P0001\DE_2_W0014_P0001_T0001\TR1_W0001_P0013\TR1_2_W0001_P0013_T0001_R1_P4_K1_Ch2-Ch1.zen
3.600000e+00	2.036664e+01	20150709_gfpSORORINcd3_Prometa\MitoSys2\LSM\gfpSORORINc_Noc\DE_W0014_P0001\DE_2_W0014_P0001_T0001\TR1_W0001_P0013\TR1_2_W0001_P0013_T0001_R1_P4_K1_Ch2-Ch1.zen
3.660000e+00	1.989998e+01	20150709_gfpSORORINcd3_Prometa\MitoSys2\LSM\gfpSORORINc_Noc\DE_W0014_P0001\DE_2_W0014_P0001_T0001\TR1_W0001_P0013\TR1_2_W0001_P0013_T0001_R1_P4_K1_Ch2-Ch1.zen
3.720000e+00	1.744998e+01	20150709_gfpSORORINcd3_Prometa\MitoSys2\LSM\gfpSORORINc_Noc\DE_W0014_P0001\DE_2_W0014_P0001_T0001\TR1_W0001_P0013\TR1_2_W0001_P0013_T0001_R1_P4_K1_Ch2-Ch1.zen
3.780000e+00	1.874998e+01	20150709_gfpSORORINcd3_Prometa\MitoSys2\LSM\gfpSORORINc_Noc\DE_W0014_P0001\DE_2_W0014_P0001_T0001\TR1_W0001_P0013\TR1_2_W0001_P0013_T0001_R1_P4_K1_Ch2-Ch1.zen
3.840000e+00	1.471665e+01	20150709_gfpSORORINcd3_Prometa\MitoSys2\LSM\gfpSORORINc_Noc\DE_W0014_P0001\DE_2_W0014_P0001_T0001\TR1_W0001_P0013\TR1_2_W0001_P0013_T0001_R1_P4_K1_Ch2-Ch1.zen
3.900000e+00	2.008331e+01	20150709_gfpSORORINcd3_Prometa\MitoSys2\LSM\gfpSORORINc_Noc\DE_W0014_P0001\DE_2_W0014_P0001_T0001\TR1_W0001_P0013\TR1_2_W0001_P0013_T0001_R1_P4_K1_Ch2-Ch1.zen
3.960000e+00	1.973331e+01	20150709_gfpSORORINcd3_Prometa\MitoSys2\LSM\gfpSORORINc_Noc\DE_W0014_P0001\DE_2_W0014_P0001_T0001\TR1_W0001_P0013\TR1_2_W0001_P0013_T0001_R1_P4_K1_Ch2-Ch1.zen
4.020000e+00	1.736665e+01	20150709_gfpSORORINcd3_Prometa\MitoSys2\LSM\gfpSORORINc_Noc\DE_W0014_P0001\DE_2_W0014_P0001_T0001\TR1_W0001_P0013\TR1_2_W0001_P0013_T0001_R1_P4_K1_Ch2-Ch1.zen
4.080000e+00	1.723331e+01	20150709_gfpSORORINcd3_Prometa\MitoSys2\LSM\gfpSORORINc_Noc\DE_W0014_P0001\DE_2_W0014_P0001_T0001\TR1_W0001_P0013\TR1_2_W0001_P0013_T0001_R1_P4_K1_Ch2-Ch1.zen
4.140000e+00	1.696665e+01	20150709_gfpSORORINcd3_Prometa\MitoSys2\LSM\gfpSORORINc_Noc\DE_W0014_P0001\DE_2_W0014_P0001_T0001\TR1_W0001_P0013\TR1_2_W0001_P0013_T0001_R1_P4_K1_Ch2-Ch1.zen
4.200000e+00	1.654998e+01	20150709_gfpSORORINcd3_Prometa\MitoSys2\LSM\gfpSORORINc_Noc\DE_W0014_P0001\DE_2_W0014_P0001_T0001\TR1_W0001_P0013\TR1_2_W0001_P0013_T0001_R1_P4_K1_Ch2-Ch1.zen
4.260000e+00	1.623331e+01	20150709_gfpSORORINcd3_Prometa\MitoSys2\LSM\gfpSORORINc_Noc\DE_W0014_P0001\DE_2_W0014_P0001_T0001\TR1_W0001_P0013\TR1_2_W0001_P0013_T0001_R1_P4_K1_Ch2-Ch1.zen
4.320000e+00	1.551665e+01	20150709_gfpSORORINcd3_Prometa\MitoSys2\LSM\gfpSORORINc_Noc\DE_W0014_P0001\DE_2_W0014_P0001_T0001\TR1_W0001_P0013\TR1_2_W0001_P0013_T0001_R1_P4_K1_Ch2-Ch1.zen
4.380000e+00	1.738331e+01	20150709_gfpSORORINcd3_Prometa\MitoSys2\LSM\gfpSORORINc_Noc\DE_W0014_P0001\DE_2_W0014_P0001_T0001\TR1_W0001_P0013\TR1_2_W0001_P0013_T0001_R1_P4_K1_Ch2-Ch1.zen
4.440010e+00	1.903331e+01	20150709_gfpSORORINcd3_Prometa\MitoSys2\LSM\gfpSORORINc_Noc\DE_W0014_P0001\DE_2_W0014_P0001_T0001\TR1_W0001_P0013\TR1_2_W0001_P0013_T0001_R1_P4_K1_Ch2-Ch1.zen
4.500010e+00	1.489998e+01	20150709_gfpSORORINcd3_Prometa\MitoSys2\LSM\gfpSORORINc_Noc\DE_W0014_P0001\DE_2_W0014_P0001_T0001\TR1_W0001_P0013\TR1_2_W0001_P0013_T0001_R1_P4_K1_Ch2-Ch1.zen
4.560010e+00	1.559998e+01	20150709_gfpSORORINcd3_Prometa\MitoSys2\LSM\gfpSORORINc_Noc\DE_W0014_P0001\DE_2_W0014_P0001_T0001\TR1_W0001_P0013\TR1_2_W0001_P0013_T0001_R1_P4_K1_Ch2-Ch1.zen
4.620010e+00	1.696665e+01	20150709_gfpSORORINcd3_Prometa\MitoSys2\LSM\gfpSORORINc_Noc\DE_W0014_P0001\DE_2_W0014_P0001_T0001\TR1_W0001_P0013\TR1_2_W0001_P0013_T0001_R1_P4_K1_Ch2-Ch1.zen
4.680010e+00	1.738331e+01	20150709_gfpSORORINcd3_Prometa\MitoSys2\LSM\gfpSORORINc_Noc\DE_W0014_P0001\DE_2_W0014_P0001_T0001\TR1_W0001_P0013\TR1_2_W0001_P0013_T0001_R1_P4_K1_Ch2-Ch1.zen
4.740010e+00	1.656665e+01	20150709_gfpSORORINcd3_Prometa\MitoSys2\LSM\gfpSORORINc_Noc\DE_W0014_P0001\DE_2_W0014_P0001_T0001\TR1_W0001_P0013\TR1_2_W0001_P0013_T0001_R1_P4_K1_Ch2-Ch1.zen
4.800010e+00	1.763331e+01	20150709_gfpSORORINcd3_Prometa\MitoSys2\LSM\gfpSORORINc_Noc\DE_W0014_P0001\DE_2_W0014_P0001_T0001\TR1_W0001_P0013\TR1_2_W0001_P0013_T0001_R1_P4_K1_Ch2-Ch1.zen
4.860010e+00	1.641665e+01	20150709_gfpSORORINcd3_Prometa\MitoSys2\LSM\gfpSORORINc_Noc\DE_W0014_P0001\DE_2_W0014_P0001_T0001\TR1_W0001_P0013\TR1_2_W0001_P0013_T0001_R1_P4_K1_Ch2-Ch1.zen
4.920010e+00	1.588332e+01	20150709_gfpSORORINcd3_Prometa\MitoSys2\LSM\gfpSORORINc_Noc\DE_W0014_P0001\DE_2_W0014_P0001_T0001\TR1_W0001_P0013\TR1_2_W0001_P0013_T0001_R1_P4_K1_Ch2-Ch1.zen
4.980010e+00	1.776665e+01	20150709_gfpSORORINcd3_Prometa\MitoSys2\LSM\gfpSORORINc_Noc\DE_W0014_P0001\DE_2_W0014_P0001_T0001\TR1_W0001_P0013\TR1_2_W0001_P0013_T0001_R1_P4_K1_Ch2-Ch1.zen
5.040010e+00	1.813331e+01	20150709_gfpSORORINcd3_Prometa\MitoSys2\LSM\gfpSORORINc_Noc\DE_W0014_P0001\DE_2_W0014_P0001_T0001\TR1_W0001_P0013\TR1_2_W0001_P0013_T0001_R1_P4_K1_Ch2-Ch1.zen
5.100010e+00	1.581665e+01	20150709_gfpSORORINcd3_Prometa\MitoSys2\LSM\gfpSORORINc_Noc\DE_W0014_P0001\DE_2_W0014_P0001_T0001\TR1_W0001_P0013\TR1_2_W0001_P0013_T0001_R1_P4_K1_Ch2-Ch1.zen
5.160010e+00	1.674998e+01	20150709_gfpSORORINcd3_Prometa\MitoSys2\LSM\gfpSORORINc_Noc\DE_W0014_P0001\DE_2_W0014_P0001_T0001\TR1_W0001_P0013\TR1_2_W0001_P0013_T0001_R1_P4_K1_Ch2-Ch1.zen
5.220010e+00	1.841665e+01	20150709_gfpSORORINcd3_Prometa\MitoSys2\LSM\gfpSORORINc_Noc\DE_W0014_P0001\DE_2_W0014_P0001_T0001\TR1_W0001_P0013\TR1_2_W0001_P0013_T0001_R1_P4_K1_Ch2-Ch1.zen
5.280010e+00	1.938331e+01	20150709_gfpSORORINcd3_Prometa\MitoSys2\LSM\gfpSORORINc_Noc\DE_W0014_P0001\DE_2_W0014_P0001_T0001\TR1_W0001_P0013\TR1_2_W0001_P0013_T0001_R1_P4_K1_Ch2-Ch1.zen
5.340010e+00	1.801665e+01	20150709_gfpSORORINcd3_Prometa\MitoSys2\LSM\gfpSORORINc_Noc\DE_W0014_P0001\DE_2_W0014_P0001_T0001\TR1_W0001_P0013\TR1_2_W0001_P0013_T0001_R1_P4_K1_Ch2-Ch1.zen
5.400010e+00	1.763331e+01	20150709_gfpSORORINcd3_Prometa\MitoSys2\LSM\gfpSORORINc_Noc\DE_W0014_P0001\DE_2_W0014_P0001_T0001\TR1_W0001_P0013\TR1_2_W0001_P0013_T0001_R1_P4_K1_Ch2-Ch1.zen
5.460010e+00	1.636665e+01	20150709_gfpSORORINcd3_Prometa\MitoSys2\LSM\gfpSORORINc_Noc\DE_W0014_P0001\DE_2_W0014_P0001_T0001\TR1_W0001_P0013\TR1_2_W0001_P0013_T0001_R1_P4_K1_Ch2-Ch1.zen
5.520010e+00	1.639998e+01	20150709_gfpSORORINcd3_Prometa\MitoSys2\LSM\gfpSORORINc_Noc\DE_W0014_P0001\DE_2_W0014_P0001_T0001\TR1_W0001_P0013\TR1_2_W0001_P0013_T0001_R1_P4_K1_Ch2-Ch1.zen
5.580010e+00	2.038331e+01	20150709_gfpSORORINcd3_Prometa\MitoSys2\LSM\gfpSORORINc_Noc\DE_W0014_P0001\DE_2_W0014_P0001_T0001\TR1_W0001_P0013\TR1_2_W0001_P0013_T0001_R1_P4_K1_Ch2-Ch1.zen
5.640010e+00	1.923331e+01	20150709_gfpSORORINcd3_Prometa\MitoSys2\LSM\gfpSORORINc_Noc\DE_W0014_P0001\DE_2_W0014_P0001_T0001\TR1_W0001_P0013\TR1_2_W0001_P0013_T0001_R1_P4_K1_Ch2-Ch1.zen
5.700010e+00	1.986664e+01	20150709_gfpSORORINcd3_Prometa\MitoSys2\LSM\gfpSORORINc_Noc\DE_W0014_P0001\DE_2_W0014_P0001_T0001\TR1_W0001_P0013\TR1_2_W0001_P0013_T0001_R1_P4_K1_Ch2-Ch1.zen
5.760010e+00	1.838331e+01	20150709_gfpSORORINcd3_Prometa\MitoSys2\LSM\gfpSORORINc_Noc\DE_W0014_P0001\DE_2_W0014_P0001_T0001\TR1_W0001_P0013\TR1_2_W0001_P0013_T0001_R1_P4_K1_Ch2-Ch1.zen
5.820010e+00	1.728331e+01	20150709_gfpSORORINcd3_Prometa\MitoSys2\LSM\gfpSORORINc_Noc\DE_W0014_P0001\DE_2_W0014_P0001_T0001\TR1_W0001_P0013\TR1_2_W0001_P0013_T0001_R1_P4_K1_Ch2-Ch1.zen
5.880010e+00	1.819998e+01	20150709_gfpSORORINcd3_Prometa\MitoSys2\LSM\gfpSORORINc_Noc\DE_W0014_P0001\DE_2_W0014_P0001_T0001\TR1_W0001_P0013\TR1_2_W0001_P0013_T0001_R1_P4_K1_Ch2-Ch1.zen
5.940010e+00	1.414998e+01	20150709_gfpSORORINcd3_Prometa\MitoSys2\LSM\gfpSORORINc_Noc\DE_W0014_P0001\DE_2_W0014_P0001_T0001\TR1_W0001_P0013\TR1_2_W0001_P0013_T0001_R1_P4_K1_Ch2-Ch1.zen
6.000010e+00	1.551665e+01	20150709_gfpSORORINcd3_Prometa\MitoSys2\LSM\gfpSORORINc_Noc\DE_W0014_P0001\DE_2_W0014_P0001_T0001\TR1_W0001_P0013\TR1_2_W0001_P0013_T0001_R1_P4_K1_Ch2-Ch1.zen
6.060010e+00	1.786665e+01	20150709_gfpSORORINcd3_Prometa\MitoSys2\LSM\gfpSORORINc_Noc\DE_W0014_P0001\DE_2_W0014_P0001_T0001\TR1_W0001_P0013\TR1_2_W0001_P0013_T0001_R1_P4_K1_Ch2-Ch1.zen
6.120010e+00	1.871664e+01	20150709_gfpSORORINcd3_Prometa\MitoSys2\LSM\gfpSORORINc_Noc\DE_W0014_P0001\DE_2_W0014_P0001_T0001\TR1_W0001_P0013\TR1_2_W0001_P0013_T0001_R1_P4_K1_Ch2-Ch1.zen
6.180010e+00	1.823331e+01	20150709_gfpSORORINcd3_Prometa\MitoSys2\LSM\gfpSORORINc_Noc\DE_W0014_P0001\DE_2_W0014_P0001_T0001\TR1_W0001_P0013\TR1_2_W0001_P0013_T0001_R1_P4_K1_Ch2-Ch1.zen
6.240010e+00	1.721665e+01	20150709_gfpSORORINcd3_Prometa\MitoSys2\LSM\gfpSORORINc_Noc\DE_W0014_P0001\DE_2_W0014_P0001_T0001\TR1_W0001_P0013\TR1_2_W0001_P0013_T0001_R1_P4_K1_Ch2-Ch1.zen
6.300010e+00	1.729998e+01	20150709_gfpSORORINcd3_Prometa\MitoSys2\LSM\gfpSORORINc_Noc\DE_W0014_P0001\DE_2_W0014_P0001_T0001\TR1_W0001_P0013\TR1_2_W0001_P0013_T0001_R1_P4_K1_Ch2-Ch1.zen
6.360010e+00	1.716665e+01	20150709_gfpSORORINcd3_Prometa\MitoSys2\LSM\gfpSORORINc_Noc\DE_W0014_P0001\DE_2_W0014_P0001_T0001\TR1_W0001_P0013\TR1_2_W0001_P0013_T0001_R1_P4_K1_Ch2-Ch1.zen
6.420010e+00	1.599998e+01	20150709_gfpSORORINcd3_Prometa\MitoSys2\LSM\gfpSORORINc_Noc\DE_W0014_P0001\DE_2_W0014_P0001_T0001\TR1_W0001_P0013\TR1_2_W0001_P0013_T0001_R1_P4_K1_Ch2-Ch1.zen
6.480010e+00	1.741665e+01	20150709_gfpSORORINcd3_Prometa\MitoSys2\LSM\gfpSORORINc_Noc\DE_W0014_P0001\DE_2_W0014_P0001_T0001\TR1_W0001_P0013\TR1_2_W0001_P0013_T0001_R1_P4_K1_Ch2-Ch1.zen
6.540010e+00	1.468332e+01	20150709_gfpSORORINcd3_Prometa\MitoSys2\LSM\gfpSORORINc_Noc\DE_W0014_P0001\DE_2_W0014_P0001_T0001\TR1_W0001_P0013\TR1_2_W0001_P0013_T0001_R1_P4_K1_Ch2-Ch1.zen
6.600010e+00	1.623331e+01	20150709_gfpSORORINcd3_Prometa\MitoSys2\LSM\gfpSORORINc_Noc\DE_W0014_P0001\DE_2_W0014_P0001_T0001\TR1_W0001_P0013\TR1_2_W0001_P0013_T0001_R1_P4_K1_Ch2-Ch1.zen
6.660010e+00	1.686665e+01	20150709_gfpSORORINcd3_Prometa\MitoSys2\LSM\gfpSORORINc_Noc\DE_W0014_P0001\DE_2_W0014_P0001_T0001\TR1_W0001_P0013\TR1_2_W0001_P0013_T0001_R1_P4_K1_Ch2-Ch1.zen
6.720010e+00	1.771665e+01	20150709_gfpSORORINcd3_Prometa\MitoSys2\LSM\gfpSORORINc_Noc\DE_W0014_P0001\DE_2_W0014_P0001_T0001\TR1_W0001_P0013\TR1_2_W0001_P0013_T0001_R1_P4_K1_Ch2-Ch1.zen
6.780010e+00	1.738331e+01	20150709_gfpSORORINcd3_Prometa\MitoSys2\LSM\gfpSORORINc_Noc\DE_W0014_P0001\DE_2_W0014_P0001_T0001\TR1_W0001_P0013\TR1_2_W0001_P0013_T0001_R1_P4_K1_Ch2-Ch1.zen
6.840010e+00	2.024998e+01	20150709_gfpSORORINcd3_Prometa\MitoSys2\LSM\gfpSORORINc_Noc\DE_W0014_P0001\DE_2_W0014_P0001_T0001\TR1_W0001_P0013\TR1_2_W0001_P0013_T0001_R1_P4_K1_Ch2-Ch1.zen
6.900010e+00	1.789998e+01	20150709_gfpSORORINcd3_Prometa\MitoSys2\LSM\gfpSORORINc_Noc\DE_W0014_P0001\DE_2_W0014_P0001_T0001\TR1_W0001_P0013\TR1_2_W0001_P0013_T0001_R1_P4_K1_Ch2-Ch1.zen
6.960010e+00	1.661665e+01	20150709_gfpSORORINcd3_Prometa\MitoSys2\LSM\gfpSORORINc_Noc\DE_W0014_P0001\DE_2_W0014_P0001_T0001\TR1_W0001_P0013\TR1_2_W0001_P0013_T0001_R1_P4_K1_Ch2-Ch1.zen
7.020010e+00	1.724998e+01	20150709_gfpSORORINcd3_Prometa\MitoSys2\LSM\gfpSORORINc_Noc\DE_W0014_P0001\DE_2_W0014_P0001_T0001\TR1_W0001_P0013\TR1_2_W0001_P0013_T0001_R1_P4_K1_Ch2-Ch1.zen
7.080010e+00	1.781665e+01	20150709_gfpSORORINcd3_Prometa\MitoSys2\LSM\gfpSORORINc_Noc\DE_W0014_P0001\DE_2_W0014_P0001_T0001\TR1_W0001_P0013\TR1_2_W0001_P0013_T0001_R1_P4_K1_Ch2-Ch1.zen
7.140010e+00	1.753331e+01	20150709_gfpSORORINcd3_Prometa\MitoSys2\LSM\gfpSORORINc_Noc\DE_W0014_P0001\DE_2_W0014_P0001_T0001\TR1_W0001_P0013\TR1_2_W0001_P0013_T0001_R1_P4_K1_Ch2-Ch1.zen
7.200010e+00	1.764998e+01	20150709_gfpSORORINcd3_Prometa\MitoSys2\LSM\gfpSORORINc_Noc\DE_W0014_P0001\DE_2_W0014_P0001_T0001\TR1_W0001_P0013\TR1_2_W0001_P0013_T0001_R1_P4_K1_Ch2-Ch1.zen
7.260010e+00	1.706665e+01	20150709_gfpSORORINcd3_Prometa\MitoSys2\LSM\gfpSORORINc_Noc\DE_W0014_P0001\DE_2_W0014_P0001_T0001\TR1_W0001_P0013\TR1_2_W0001_P0013_T0001_R1_P4_K1_Ch2-Ch1.zen
7.320010e+00	1.751665e+01	20150709_gfpSORORINcd3_Prometa\MitoSys2\LSM\gfpSORORINc_Noc\DE_W0014_P0001\DE_2_W0014_P0001_T0001\TR1_W0001_P0013\TR1_2_W0001_P0013_T0001_R1_P4_K1_Ch2-Ch1.zen
7.380010e+00	1.838331e+01	20150709_gfpSORORINcd3_Prometa\MitoSys2\LSM\gfpSORORINc_Noc\DE_W0014_P0001\DE_2_W0014_P0001_T0001\TR1_W0001_P0013\TR1_2_W0001_P0013_T0001_R1_P4_K1_Ch2-Ch1.zen
7.440010e+00	1.654998e+01	20150709_gfpSORORINcd3_Prometa\MitoSys2\LSM\gfpSORORINc_Noc\DE_W0014_P0001\DE_2_W0014_P0001_T0001\TR1_W0001_P0013\TR1_2_W0001_P0013_T0001_R1_P4_K1_Ch2-Ch1.zen
7.500010e+00	1.781665e+01	20150709_gfpSORORINcd3_Prometa\MitoSys2\LSM\gfpSORORINc_Noc\DE_W0014_P0001\DE_2_W0014_P0001_T0001\TR1_W0001_P0013\TR1_2_W0001_P0013_T0001_R1_P4_K1_Ch2-Ch1.zen
7.560010e+00	1.753331e+01	20150709_gfpSORORINcd3_Prometa\MitoSys2\LSM\gfpSORORINc_Noc\DE_W0014_P0001\DE_2_W0014_P0001_T0001\TR1_W0001_P0013\TR1_2_W0001_P0013_T0001_R1_P4_K1_Ch2-Ch1.zen
7.620010e+00	1.443332e+01	20150709_gfpSORORINcd3_Prometa\MitoSys2\LSM\gfpSORORINc_Noc\DE_W0014_P0001\DE_2_W0014_P0001_T0001\TR1_W0001_P0013\TR1_2_W0001_P0013_T0001_R1_P4_K1_Ch2-Ch1.zen
7.680010e+00	1.649998e+01	20150709_gfpSORORINcd3_Prometa\MitoSys2\LSM\gfpSORORINc_Noc\DE_W0014_P0001\DE_2_W0014_P0001_T0001\TR1_W0001_P0013\TR1_2_W0001_P0013_T0001_R1_P4_K1_Ch2-Ch1.zen
7.740010e+00	1.721665e+01	20150709_gfpSORORINcd3_Prometa\MitoSys2\LSM\gfpSORORINc_Noc\DE_W0014_P0001\DE_2_W0014_P0001_T0001\TR1_W0001_P0013\TR1_2_W0001_P0013_T0001_R1_P4_K1_Ch2-Ch1.zen
7.800010e+00	1.554998e+01	20150709_gfpSORORINcd3_Prometa\MitoSys2\LSM\gfpSORORINc_Noc\DE_W0014_P0001\DE_2_W0014_P0001_T0001\TR1_W0001_P0013\TR1_2_W0001_P0013_T0001_R1_P4_K1_Ch2-Ch1.zen
7.860010e+00	1.714998e+01	20150709_gfpSORORINcd3_Prometa\MitoSys2\LSM\gfpSORORINc_Noc\DE_W0014_P0001\DE_2_W0014_P0001_T0001\TR1_W0001_P0013\TR1_2_W0001_P0013_T0001_R1_P4_K1_Ch2-Ch1.zen
7.920010e+00	1.749998e+01	20150709_gfpSORORINcd3_Prometa\MitoSys2\LSM\gfpSORORINc_Noc\DE_W0014_P0001\DE_2_W0014_P0001_T0001\TR1_W0001_P0013\TR1_2_W0001_P0013_T0001_R1_P4_K1_Ch2-Ch1.zen
7.980010e+00	1.903331e+01	20150709_gfpSORORINcd3_Prometa\MitoSys2\LSM\gfpSORORINc_Noc\DE_W0014_P0001\DE_2_W0014_P0001_T0001\TR1_W0001_P0013\TR1_2_W0001_P0013_T0001_R1_P4_K1_Ch2-Ch1.zen
8.040010e+00	1.544998e+01	20150709_gfpSORORINcd3_Prometa\MitoSys2\LSM\gfpSORORINc_Noc\DE_W0014_P0001\DE_2_W0014_P0001_T0001\TR1_W0001_P0013\TR1_2_W0001_P0013_T0001_R1_P4_K1_Ch2-Ch1.zen
8.100010e+00	1.826665e+01	20150709_gfpSORORINcd3_Prometa\MitoSys2\LSM\gfpSORORINc_Noc\DE_W0014_P0001\DE_2_W0014_P0001_T0001\TR1_W0001_P0013\TR1_2_W0001_P0013_T0001_R1_P4_K1_Ch2-Ch1.zen
8.160010e+00	1.723331e+01	20150709_gfpSORORINcd3_Prometa\MitoSys2\LSM\gfpSORORINc_Noc\DE_W0014_P0001\DE_2_W0014_P0001_T0001\TR1_W0001_P0013\TR1_2_W0001_P0013_T0001_R1_P4_K1_Ch2-Ch1.zen
8.220010e+00	1.724998e+01	20150709_gfpSORORINcd3_Prometa\MitoSys2\LSM\gfpSORORINc_Noc\DE_W0014_P0001\DE_2_W0014_P0001_T0001\TR1_W0001_P0013\TR1_2_W0001_P0013_T0001_R1_P4_K1_Ch2-Ch1.zen
8.280010e+00	1.529998e+01	20150709_gfpSORORINcd3_Prometa\MitoSys2\LSM\gfpSORORINc_Noc\DE_W0014_P0001\DE_2_W0014_P0001_T0001\TR1_W0001_P0013\TR1_2_W0001_P0013_T0001_R1_P4_K1_Ch2-Ch1.zen
8.340010e+00	1.883331e+01	20150709_gfpSORORINcd3_Prometa\MitoSys2\LSM\gfpSORORINc_Noc\DE_W0014_P0001\DE_2_W0014_P0001_T0001\TR1_W0001_P0013\TR1_2_W0001_P0013_T0001_R1_P4_K1_Ch2-Ch1.zen
8.400010e+00	1.701665e+01	20150709_gfpSORORINcd3_Prometa\MitoSys2\LSM\gfpSORORINc_Noc\DE_W0014_P0001\DE_2_W0014_P0001_T0001\TR1_W0001_P0013\TR1_2_W0001_P0013_T0001_R1_P4_K1_Ch2-Ch1.zen
8.460010e+00	1.873331e+01	20150709_gfpSORORINcd3_Prometa\MitoSys2\LSM\gfpSORORINc_Noc\DE_W0014_P0001\DE_2_W0014_P0001_T0001\TR1_W0001_P0013\TR1_2_W0001_P0013_T0001_R1_P4_K1_Ch2-Ch1.zen
8.520010e+00	1.733331e+01	20150709_gfpSORORINcd3_Prometa\MitoSys2\LSM\gfpSORORINc_Noc\DE_W0014_P0001\DE_2_W0014_P0001_T0001\TR1_W0001_P0013\TR1_2_W0001_P0013_T0001_R1_P4_K1_Ch2-Ch1.zen
8.580010e+00	1.831665e+01	20150709_gfpSORORINcd3_Prometa\MitoSys2\LSM\gfpSORORINc_Noc\DE_W0014_P0001\DE_2_W0014_P0001_T0001\TR1_W0001_P0013\TR1_2_W0001_P0013_T0001_R1_P4_K1_Ch2-Ch1.zen
8.640010e+00	1.721665e+01	20150709_gfpSORORINcd3_Prometa\MitoSys2\LSM\gfpSORORINc_Noc\DE_W0014_P0001\DE_2_W0014_P0001_T0001\TR1_W0001_P0013\TR1_2_W0001_P0013_T0001_R1_P4_K1_Ch2-Ch1.zen
8.700010e+00	2.151664e+01	20150709_gfpSORORINcd3_Prometa\MitoSys2\LSM\gfpSORORINc_Noc\DE_W0014_P0001\DE_2_W0014_P0001_T0001\TR1_W0001_P0013\TR1_2_W0001_P0013_T0001_R1_P4_K1_Ch2-Ch1.zen
8.760010e+00	1.818331e+01	20150709_gfpSORORINcd3_Prometa\MitoSys2\LSM\gfpSORORINc_Noc\DE_W0014_P0001\DE_2_W0014_P0001_T0001\TR1_W0001_P0013\TR1_2_W0001_P0013_T0001_R1_P4_K1_Ch2-Ch1.zen
8.820010e+00	1.744998e+01	20150709_gfpSORORINcd3_Prometa\MitoSys2\LSM\gfpSORORINc_Noc\DE_W0014_P0001\DE_2_W0014_P0001_T0001\TR1_W0001_P0013\TR1_2_W0001_P0013_T0001_R1_P4_K1_Ch2-Ch1.zen
8.880010e+00	1.591665e+01	20150709_gfpSORORINcd3_Prometa\MitoSys2\LSM\gfpSORORINc_Noc\DE_W0014_P0001\DE_2_W0014_P0001_T0001\TR1_W0001_P0013\TR1_2_W0001_P0013_T0001_R1_P4_K1_Ch2-Ch1.zen
8.940010e+00	1.733331e+01	20150709_gfpSORORINcd3_Prometa\MitoSys2\LSM\gfpSORORINc_Noc\DE_W0014_P0001\DE_2_W0014_P0001_T0001\TR1_W0001_P0013\TR1_2_W0001_P0013_T0001_R1_P4_K1_Ch2-Ch1.zen
9.000010e+00	1.698331e+01	20150709_gfpSORORINcd3_Prometa\MitoSys2\LSM\gfpSORORINc_Noc\DE_W0014_P0001\DE_2_W0014_P0001_T0001\TR1_W0001_P0013\TR1_2_W0001_P0013_T0001_R1_P4_K1_Ch2-Ch1.zen
9.060010e+00	1.566665e+01	20150709_gfpSORORINcd3_Prometa\MitoSys2\LSM\gfpSORORINc_Noc\DE_W0014_P0001\DE_2_W0014_P0001_T0001\TR1_W0001_P0013\TR1_2_W0001_P0013_T0001_R1_P4_K1_Ch2-Ch1.zen
9.120010e+00	1.661665e+01	20150709_gfpSORORINcd3_Prometa\MitoSys2\LSM\gfpSORORINc_Noc\DE_W0014_P0001\DE_2_W0014_P0001_T0001\TR1_W0001_P0013\TR1_2_W0001_P0013_T0001_R1_P4_K1_Ch2-Ch1.zen
9.180010e+00	1.548332e+01	20150709_gfpSORORINcd3_Prometa\MitoSys2\LSM\gfpSORORINc_Noc\DE_W0014_P0001\DE_2_W0014_P0001_T0001\TR1_W0001_P0013\TR1_2_W0001_P0013_T0001_R1_P4_K1_Ch2-Ch1.zen
9.240010e+00	1.726665e+01	20150709_gfpSORORINcd3_Prometa\MitoSys2\LSM\gfpSORORINc_Noc\DE_W0014_P0001\DE_2_W0014_P0001_T0001\TR1_W0001_P0013\TR1_2_W0001_P0013_T0001_R1_P4_K1_Ch2-Ch1.zen
9.300010e+00	1.456665e+01	20150709_gfpSORORINcd3_Prometa\MitoSys2\LSM\gfpSORORINc_Noc\DE_W0014_P0001\DE_2_W0014_P0001_T0001\TR1_W0001_P0013\TR1_2_W0001_P0013_T0001_R1_P4_K1_Ch2-Ch1.zen
9.360010e+00	1.524998e+01	20150709_gfpSORORINcd3_Prometa\MitoSys2\LSM\gfpSORORINc_Noc\DE_W0014_P0001\DE_2_W0014_P0001_T0001\TR1_W0001_P0013\TR1_2_W0001_P0013_T0001_R1_P4_K1_Ch2-Ch1.zen
9.420010e+00	1.349998e+01	20150709_gfpSORORINcd3_Prometa\MitoSys2\LSM\gfpSORORINc_Noc\DE_W0014_P0001\DE_2_W0014_P0001_T0001\TR1_W0001_P0013\TR1_2_W0001_P0013_T0001_R1_P4_K1_Ch2-Ch1.zen
9.480010e+00	1.686665e+01	20150709_gfpSORORINcd3_Prometa\MitoSys2\LSM\gfpSORORINc_Noc\DE_W0014_P0001\DE_2_W0014_P0001_T0001\TR1_W0001_P0013\TR1_2_W0001_P0013_T0001_R1_P4_K1_Ch2-Ch1.zen
9.540010e+00	1.416665e+01	20150709_gfpSORORINcd3_Prometa\MitoSys2\LSM\gfpSORORINc_Noc\DE_W0014_P0001\DE_2_W0014_P0001_T0001\TR1_W0001_P0013\TR1_2_W0001_P0013_T0001_R1_P4_K1_Ch2-Ch1.zen
9.600010e+00	1.331665e+01	20150709_gfpSORORINcd3_Prometa\MitoSys2\LSM\gfpSORORINc_Noc\DE_W0014_P0001\DE_2_W0014_P0001_T0001\TR1_W0001_P0013\TR1_2_W0001_P0013_T0001_R1_P4_K1_Ch2-Ch1.zen
9.660010e+00	1.726665e+01	20150709_gfpSORORINcd3_Prometa\MitoSys2\LSM\gfpSORORINc_Noc\DE_W0014_P0001\DE_2_W0014_P0001_T0001\TR1_W0001_P0013\TR1_2_W0001_P0013_T0001_R1_P4_K1_Ch2-Ch1.zen
9.720010e+00	1.686665e+01	20150709_gfpSORORINcd3_Prometa\MitoSys2\LSM\gfpSORORINc_Noc\DE_W0014_P0001\DE_2_W0014_P0001_T0001\TR1_W0001_P0013\TR1_2_W0001_P0013_T0001_R1_P4_K1_Ch2-Ch1.zen
9.780010e+00	1.834998e+01	20150709_gfpSORORINcd3_Prometa\MitoSys2\LSM\gfpSORORINc_Noc\DE_W0014_P0001\DE_2_W0014_P0001_T0001\TR1_W0001_P0013\TR1_2_W0001_P0013_T0001_R1_P4_K1_Ch2-Ch1.zen
9.840010e+00	1.669998e+01	20150709_gfpSORORINcd3_Prometa\MitoSys2\LSM\gfpSORORINc_Noc\DE_W0014_P0001\DE_2_W0014_P0001_T0001\TR1_W0001_P0013\TR1_2_W0001_P0013_T0001_R1_P4_K1_Ch2-Ch1.zen
9.900010e+00	1.713331e+01	20150709_gfpSORORINcd3_Prometa\MitoSys2\LSM\gfpSORORINc_Noc\DE_W0014_P0001\DE_2_W0014_P0001_T0001\TR1_W0001_P0013\TR1_2_W0001_P0013_T0001_R1_P4_K1_Ch2-Ch1.zen
9.960010e+00	1.599998e+01	20150709_gfpSORORINcd3_Prometa\MitoSys2\LSM\gfpSORORINc_Noc\DE_W0014_P0001\DE_2_W0014_P0001_T0001\TR1_W0001_P0013\TR1_2_W0001_P0013_T0001_R1_P4_K1_Ch2-Ch1.zen
1.002001e+01	1.876665e+01	20150709_gfpSORORINcd3_Prometa\MitoSys2\LSM\gfpSORORINc_Noc\DE_W0014_P0001\DE_2_W0014_P0001_T0001\TR1_W0001_P0013\TR1_2_W0001_P0013_T0001_R1_P4_K1_Ch2-Ch1.zen
1.008001e+01	1.608331e+01	20150709_gfpSORORINcd3_Prometa\MitoSys2\LSM\gfpSORORINc_Noc\DE_W0014_P0001\DE_2_W0014_P0001_T0001\TR1_W0001_P0013\TR1_2_W0001_P0013_T0001_R1_P4_K1_Ch2-Ch1.zen
1.014001e+01	1.596665e+01	20150709_gfpSORORINcd3_Prometa\MitoSys2\LSM\gfpSORORINc_Noc\DE_W0014_P0001\DE_2_W0014_P0001_T0001\TR1_W0001_P0013\TR1_2_W0001_P0013_T0001_R1_P4_K1_Ch2-Ch1.zen
1.020001e+01	1.763331e+01	20150709_gfpSORORINcd3_Prometa\MitoSys2\LSM\gfpSORORINc_Noc\DE_W0014_P0001\DE_2_W0014_P0001_T0001\TR1_W0001_P0013\TR1_2_W0001_P0013_T0001_R1_P4_K1_Ch2-Ch1.zen
1.026001e+01	1.644998e+01	20150709_gfpSORORINcd3_Prometa\MitoSys2\LSM\gfpSORORINc_Noc\DE_W0014_P0001\DE_2_W0014_P0001_T0001\TR1_W0001_P0013\TR1_2_W0001_P0013_T0001_R1_P4_K1_Ch2-Ch1.zen
1.032001e+01	1.479998e+01	20150709_gfpSORORINcd3_Prometa\MitoSys2\LSM\gfpSORORINc_Noc\DE_W0014_P0001\DE_2_W0014_P0001_T0001\TR1_W0001_P0013\TR1_2_W0001_P0013_T0001_R1_P4_K1_Ch2-Ch1.zen
1.038001e+01	1.681665e+01	20150709_gfpSORORINcd3_Prometa\MitoSys2\LSM\gfpSORORINc_Noc\DE_W0014_P0001\DE_2_W0014_P0001_T0001\TR1_W0001_P0013\TR1_2_W0001_P0013_T0001_R1_P4_K1_Ch2-Ch1.zen
1.044001e+01	1.878331e+01	20150709_gfpSORORINcd3_Prometa\MitoSys2\LSM\gfpSORORINc_Noc\DE_W0014_P0001\DE_2_W0014_P0001_T0001\TR1_W0001_P0013\TR1_2_W0001_P0013_T0001_R1_P4_K1_Ch2-Ch1.zen
1.050001e+01	1.844998e+01	20150709_gfpSORORINcd3_Prometa\MitoSys2\LSM\gfpSORORINc_Noc\DE_W0014_P0001\DE_2_W0014_P0001_T0001\TR1_W0001_P0013\TR1_2_W0001_P0013_T0001_R1_P4_K1_Ch2-Ch1.zen
1.056001e+01	1.701665e+01	20150709_gfpSORORINcd3_Prometa\MitoSys2\LSM\gfpSORORINc_Noc\DE_W0014_P0001\DE_2_W0014_P0001_T0001\TR1_W0001_P0013\TR1_2_W0001_P0013_T0001_R1_P4_K1_Ch2-Ch1.zen
1.062001e+01	1.819998e+01	20150709_gfpSORORINcd3_Prometa\MitoSys2\LSM\gfpSORORINc_Noc\DE_W0014_P0001\DE_2_W0014_P0001_T0001\TR1_W0001_P0013\TR1_2_W0001_P0013_T0001_R1_P4_K1_Ch2-Ch1.zen
1.068001e+01	1.814998e+01	20150709_gfpSORORINcd3_Prometa\MitoSys2\LSM\gfpSORORINc_Noc\DE_W0014_P0001\DE_2_W0014_P0001_T0001\TR1_W0001_P0013\TR1_2_W0001_P0013_T0001_R1_P4_K1_Ch2-Ch1.zen
1.074001e+01	1.753331e+01	20150709_gfpSORORINcd3_Prometa\MitoSys2\LSM\gfpSORORINc_Noc\DE_W0014_P0001\DE_2_W0014_P0001_T0001\TR1_W0001_P0013\TR1_2_W0001_P0013_T0001_R1_P4_K1_Ch2-Ch1.zen
1.080001e+01	1.921664e+01	20150709_gfpSORORINcd3_Prometa\MitoSys2\LSM\gfpSORORINc_Noc\DE_W0014_P0001\DE_2_W0014_P0001_T0001\TR1_W0001_P0013\TR1_2_W0001_P0013_T0001_R1_P4_K1_Ch2-Ch1.zen
1.086001e+01	1.556665e+01	20150709_gfpSORORINcd3_Prometa\MitoSys2\LSM\gfpSORORINc_Noc\DE_W0014_P0001\DE_2_W0014_P0001_T0001\TR1_W0001_P0013\TR1_2_W0001_P0013_T0001_R1_P4_K1_Ch2-Ch1.zen
1.092001e+01	1.781665e+01	20150709_gfpSORORINcd3_Prometa\MitoSys2\LSM\gfpSORORINc_Noc\DE_W0014_P0001\DE_2_W0014_P0001_T0001\TR1_W0001_P0013\TR1_2_W0001_P0013_T0001_R1_P4_K1_Ch2-Ch1.zen
1.098001e+01	1.616665e+01	20150709_gfpSORORINcd3_Prometa\MitoSys2\LSM\gfpSORORINc_Noc\DE_W0014_P0001\DE_2_W0014_P0001_T0001\TR1_W0001_P0013\TR1_2_W0001_P0013_T0001_R1_P4_K1_Ch2-Ch1.zen
1.104001e+01	1.501665e+01	20150709_gfpSORORINcd3_Prometa\MitoSys2\LSM\gfpSORORINc_Noc\DE_W0014_P0001\DE_2_W0014_P0001_T0001\TR1_W0001_P0013\TR1_2_W0001_P0013_T0001_R1_P4_K1_Ch2-Ch1.zen
1.110001e+01	1.538332e+01	20150709_gfpSORORINcd3_Prometa\MitoSys2\LSM\gfpSORORINc_Noc\DE_W0014_P0001\DE_2_W0014_P0001_T0001\TR1_W0001_P0013\TR1_2_W0001_P0013_T0001_R1_P4_K1_Ch2-Ch1.zen
1.116001e+01	1.758331e+01	20150709_gfpSORORINcd3_Prometa\MitoSys2\LSM\gfpSORORINc_Noc\DE_W0014_P0001\DE_2_W0014_P0001_T0001\TR1_W0001_P0013\TR1_2_W0001_P0013_T0001_R1_P4_K1_Ch2-Ch1.zen
1.122001e+01	1.656665e+01	20150709_gfpSORORINcd3_Prometa\MitoSys2\LSM\gfpSORORINc_Noc\DE_W0014_P0001\DE_2_W0014_P0001_T0001\TR1_W0001_P0013\TR1_2_W0001_P0013_T0001_R1_P4_K1_Ch2-Ch1.zen
1.128001e+01	1.508332e+01	20150709_gfpSORORINcd3_Prometa\MitoSys2\LSM\gfpSORORINc_Noc\DE_W0014_P0001\DE_2_W0014_P0001_T0001\TR1_W0001_P0013\TR1_2_W0001_P0013_T0001_R1_P4_K1_Ch2-Ch1.zen
1.134001e+01	1.768331e+01	20150709_gfpSORORINcd3_Prometa\MitoSys2\LSM\gfpSORORINc_Noc\DE_W0014_P0001\DE_2_W0014_P0001_T0001\TR1_W0001_P0013\TR1_2_W0001_P0013_T0001_R1_P4_K1_Ch2-Ch1.zen
1.140001e+01	1.789998e+01	20150709_gfpSORORINcd3_Prometa\MitoSys2\LSM\gfpSORORINc_Noc\DE_W0014_P0001\DE_2_W0014_P0001_T0001\TR1_W0001_P0013\TR1_2_W0001_P0013_T0001_R1_P4_K1_Ch2-Ch1.zen
1.146001e+01	1.826665e+01	20150709_gfpSORORINcd3_Prometa\MitoSys2\LSM\gfpSORORINc_Noc\DE_W0014_P0001\DE_2_W0014_P0001_T0001\TR1_W0001_P0013\TR1_2_W0001_P0013_T0001_R1_P4_K1_Ch2-Ch1.zen
1.152001e+01	1.761665e+01	20150709_gfpSORORINcd3_Prometa\MitoSys2\LSM\gfpSORORINc_Noc\DE_W0014_P0001\DE_2_W0014_P0001_T0001\TR1_W0001_P0013\TR1_2_W0001_P0013_T0001_R1_P4_K1_Ch2-Ch1.zen
1.158001e+01	1.823331e+01	20150709_gfpSORORINcd3_Prometa\MitoSys2\LSM\gfpSORORINc_Noc\DE_W0014_P0001\DE_2_W0014_P0001_T0001\TR1_W0001_P0013\TR1_2_W0001_P0013_T0001_R1_P4_K1_Ch2-Ch1.zen
1.164001e+01	1.979998e+01	20150709_gfpSORORINcd3_Prometa\MitoSys2\LSM\gfpSORORINc_Noc\DE_W0014_P0001\DE_2_W0014_P0001_T0001\TR1_W0001_P0013\TR1_2_W0001_P0013_T0001_R1_P4_K1_Ch2-Ch1.zen
1.170001e+01	1.644998e+01	20150709_gfpSORORINcd3_Prometa\MitoSys2\LSM\gfpSORORINc_Noc\DE_W0014_P0001\DE_2_W0014_P0001_T0001\TR1_W0001_P0013\TR1_2_W0001_P0013_T0001_R1_P4_K1_Ch2-Ch1.zen
1.176001e+01	1.531665e+01	20150709_gfpSORORINcd3_Prometa\MitoSys2\LSM\gfpSORORINc_Noc\DE_W0014_P0001\DE_2_W0014_P0001_T0001\TR1_W0001_P0013\TR1_2_W0001_P0013_T0001_R1_P4_K1_Ch2-Ch1.zen
1.182001e+01	1.756665e+01	20150709_gfpSORORINcd3_Prometa\MitoSys2\LSM\gfpSORORINc_Noc\DE_W0014_P0001\DE_2_W0014_P0001_T0001\TR1_W0001_P0013\TR1_2_W0001_P0013_T0001_R1_P4_K1_Ch2-Ch1.zen
1.188001e+01	1.733331e+01	20150709_gfpSORORINcd3_Prometa\MitoSys2\LSM\gfpSORORINc_Noc\DE_W0014_P0001\DE_2_W0014_P0001_T0001\TR1_W0001_P0013\TR1_2_W0001_P0013_T0001_R1_P4_K1_Ch2-Ch1.zen
1.194001e+01	1.558332e+01	20150709_gfpSORORINcd3_Prometa\MitoSys2\LSM\gfpSORORINc_Noc\DE_W0014_P0001\DE_2_W0014_P0001_T0001\TR1_W0001_P0013\TR1_2_W0001_P0013_T0001_R1_P4_K1_Ch2-Ch1.zen
1.200001e+01	1.781665e+01	20150709_gfpSORORINcd3_Prometa\MitoSys2\LSM\gfpSORORINc_Noc\DE_W0014_P0001\DE_2_W0014_P0001_T0001\TR1_W0001_P0013\TR1_2_W0001_P0013_T0001_R1_P4_K1_Ch2-Ch1.zen
1.206001e+01	1.556665e+01	20150709_gfpSORORINcd3_Prometa\MitoSys2\LSM\gfpSORORINc_Noc\DE_W0014_P0001\DE_2_W0014_P0001_T0001\TR1_W0001_P0013\TR1_2_W0001_P0013_T0001_R1_P4_K1_Ch2-Ch1.zen
1.212001e+01	1.716665e+01	20150709_gfpSORORINcd3_Prometa\MitoSys2\LSM\gfpSORORINc_Noc\DE_W0014_P0001\DE_2_W0014_P0001_T0001\TR1_W0001_P0013\TR1_2_W0001_P0013_T0001_R1_P4_K1_Ch2-Ch1.zen
1.218001e+01	1.638331e+01	20150709_gfpSORORINcd3_Prometa\MitoSys2\LSM\gfpSORORINc_Noc\DE_W0014_P0001\DE_2_W0014_P0001_T0001\TR1_W0001_P0013\TR1_2_W0001_P0013_T0001_R1_P4_K1_Ch2-Ch1.zen
1.224001e+01	1.746665e+01	20150709_gfpSORORINcd3_Prometa\MitoSys2\LSM\gfpSORORINc_Noc\DE_W0014_P0001\DE_2_W0014_P0001_T0001\TR1_W0001_P0013\TR1_2_W0001_P0013_T0001_R1_P4_K1_Ch2-Ch1.zen
1.230001e+01	1.851665e+01	20150709_gfpSORORINcd3_Prometa\MitoSys2\LSM\gfpSORORINc_Noc\DE_W0014_P0001\DE_2_W0014_P0001_T0001\TR1_W0001_P0013\TR1_2_W0001_P0013_T0001_R1_P4_K1_Ch2-Ch1.zen
1.236001e+01	1.749998e+01	20150709_gfpSORORINcd3_Prometa\MitoSys2\LSM\gfpSORORINc_Noc\DE_W0014_P0001\DE_2_W0014_P0001_T0001\TR1_W0001_P0013\TR1_2_W0001_P0013_T0001_R1_P4_K1_Ch2-Ch1.zen
1.242001e+01	1.394998e+01	20150709_gfpSORORINcd3_Prometa\MitoSys2\LSM\gfpSORORINc_Noc\DE_W0014_P0001\DE_2_W0014_P0001_T0001\TR1_W0001_P0013\TR1_2_W0001_P0013_T0001_R1_P4_K1_Ch2-Ch1.zen
1.248001e+01	1.848331e+01	20150709_gfpSORORINcd3_Prometa\MitoSys2\LSM\gfpSORORINc_Noc\DE_W0014_P0001\DE_2_W0014_P0001_T0001\TR1_W0001_P0013\TR1_2_W0001_P0013_T0001_R1_P4_K1_Ch2-Ch1.zen
1.254001e+01	1.614998e+01	20150709_gfpSORORINcd3_Prometa\MitoSys2\LSM\gfpSORORINc_Noc\DE_W0014_P0001\DE_2_W0014_P0001_T0001\TR1_W0001_P0013\TR1_2_W0001_P0013_T0001_R1_P4_K1_Ch2-Ch1.zen
1.260001e+01	1.609998e+01	20150709_gfpSORORINcd3_Prometa\MitoSys2\LSM\gfpSORORINc_Noc\DE_W0014_P0001\DE_2_W0014_P0001_T0001\TR1_W0001_P0013\TR1_2_W0001_P0013_T0001_R1_P4_K1_Ch2-Ch1.zen
1.266001e+01	1.499998e+01	20150709_gfpSORORINcd3_Prometa\MitoSys2\LSM\gfpSORORINc_Noc\DE_W0014_P0001\DE_2_W0014_P0001_T0001\TR1_W0001_P0013\TR1_2_W0001_P0013_T0001_R1_P4_K1_Ch2-Ch1.zen
1.272001e+01	1.694998e+01	20150709_gfpSORORINcd3_Prometa\MitoSys2\LSM\gfpSORORINc_Noc\DE_W0014_P0001\DE_2_W0014_P0001_T0001\TR1_W0001_P0013\TR1_2_W0001_P0013_T0001_R1_P4_K1_Ch2-Ch1.zen
1.278001e+01	1.719998e+01	20150709_gfpSORORINcd3_Prometa\MitoSys2\LSM\gfpSORORINc_Noc\DE_W0014_P0001\DE_2_W0014_P0001_T0001\TR1_W0001_P0013\TR1_2_W0001_P0013_T0001_R1_P4_K1_Ch2-Ch1.zen
1.284001e+01	1.881664e+01	20150709_gfpSORORINcd3_Prometa\MitoSys2\LSM\gfpSORORINc_Noc\DE_W0014_P0001\DE_2_W0014_P0001_T0001\TR1_W0001_P0013\TR1_2_W0001_P0013_T0001_R1_P4_K1_Ch2-Ch1.zen
1.290001e+01	1.413332e+01	20150709_gfpSORORINcd3_Prometa\MitoSys2\LSM\gfpSORORINc_Noc\DE_W0014_P0001\DE_2_W0014_P0001_T0001\TR1_W0001_P0013\TR1_2_W0001_P0013_T0001_R1_P4_K1_Ch2-Ch1.zen
1.296002e+01	1.383332e+01	20150709_gfpSORORINcd3_Prometa\MitoSys2\LSM\gfpSORORINc_Noc\DE_W0014_P0001\DE_2_W0014_P0001_T0001\TR1_W0001_P0013\TR1_2_W0001_P0013_T0001_R1_P4_K1_Ch2-Ch1.zen
1.302001e+01	1.776665e+01	20150709_gfpSORORINcd3_Prometa\MitoSys2\LSM\gfpSORORINc_Noc\DE_W0014_P0001\DE_2_W0014_P0001_T0001\TR1_W0001_P0013\TR1_2_W0001_P0013_T0001_R1_P4_K1_Ch2-Ch1.zen
1.308002e+01	1.976664e+01	20150709_gfpSORORINcd3_Prometa\MitoSys2\LSM\gfpSORORINc_Noc\DE_W0014_P0001\DE_2_W0014_P0001_T0001\TR1_W0001_P0013\TR1_2_W0001_P0013_T0001_R1_P4_K1_Ch2-Ch1.zen
1.314001e+01	1.884998e+01	20150709_gfpSORORINcd3_Prometa\MitoSys2\LSM\gfpSORORINc_Noc\DE_W0014_P0001\DE_2_W0014_P0001_T0001\TR1_W0001_P0013\TR1_2_W0001_P0013_T0001_R1_P4_K1_Ch2-Ch1.zen
1.320002e+01	1.703331e+01	20150709_gfpSORORINcd3_Prometa\MitoSys2\LSM\gfpSORORINc_Noc\DE_W0014_P0001\DE_2_W0014_P0001_T0001\TR1_W0001_P0013\TR1_2_W0001_P0013_T0001_R1_P4_K1_Ch2-Ch1.zen
1.326002e+01	1.644998e+01	20150709_gfpSORORINcd3_Prometa\MitoSys2\LSM\gfpSORORINc_Noc\DE_W0014_P0001\DE_2_W0014_P0001_T0001\TR1_W0001_P0013\TR1_2_W0001_P0013_T0001_R1_P4_K1_Ch2-Ch1.zen
1.332001e+01	1.456665e+01	20150709_gfpSORORINcd3_Prometa\MitoSys2\LSM\gfpSORORINc_Noc\DE_W0014_P0001\DE_2_W0014_P0001_T0001\TR1_W0001_P0013\TR1_2_W0001_P0013_T0001_R1_P4_K1_Ch2-Ch1.zen
1.338002e+01	1.721665e+01	20150709_gfpSORORINcd3_Prometa\MitoSys2\LSM\gfpSORORINc_Noc\DE_W0014_P0001\DE_2_W0014_P0001_T0001\TR1_W0001_P0013\TR1_2_W0001_P0013_T0001_R1_P4_K1_Ch2-Ch1.zen
1.344002e+01	2.009998e+01	20150709_gfpSORORINcd3_Prometa\MitoSys2\LSM\gfpSORORINc_Noc\DE_W0014_P0001\DE_2_W0014_P0001_T0001\TR1_W0001_P0013\TR1_2_W0001_P0013_T0001_R1_P4_K1_Ch2-Ch1.zen
1.350002e+01	1.898331e+01	20150709_gfpSORORINcd3_Prometa\MitoSys2\LSM\gfpSORORINc_Noc\DE_W0014_P0001\DE_2_W0014_P0001_T0001\TR1_W0001_P0013\TR1_2_W0001_P0013_T0001_R1_P4_K1_Ch2-Ch1.zen
1.356002e+01	1.821665e+01	20150709_gfpSORORINcd3_Prometa\MitoSys2\LSM\gfpSORORINc_Noc\DE_W0014_P0001\DE_2_W0014_P0001_T0001\TR1_W0001_P0013\TR1_2_W0001_P0013_T0001_R1_P4_K1_Ch2-Ch1.zen
1.362002e+01	2.048331e+01	20150709_gfpSORORINcd3_Prometa\MitoSys2\LSM\gfpSORORINc_Noc\DE_W0014_P0001\DE_2_W0014_P0001_T0001\TR1_W0001_P0013\TR1_2_W0001_P0013_T0001_R1_P4_K1_Ch2-Ch1.zen
1.368002e+01	1.644998e+01	20150709_gfpSORORINcd3_Prometa\MitoSys2\LSM\gfpSORORINc_Noc\DE_W0014_P0001\DE_2_W0014_P0001_T0001\TR1_W0001_P0013\TR1_2_W0001_P0013_T0001_R1_P4_K1_Ch2-Ch1.zen
1.374002e+01	1.638331e+01	20150709_gfpSORORINcd3_Prometa\MitoSys2\LSM\gfpSORORINc_Noc\DE_W0014_P0001\DE_2_W0014_P0001_T0001\TR1_W0001_P0013\TR1_2_W0001_P0013_T0001_R1_P4_K1_Ch2-Ch1.zen
1.380002e+01	1.799998e+01	20150709_gfpSORORINcd3_Prometa\MitoSys2\LSM\gfpSORORINc_Noc\DE_W0014_P0001\DE_2_W0014_P0001_T0001\TR1_W0001_P0013\TR1_2_W0001_P0013_T0001_R1_P4_K1_Ch2-Ch1.zen
1.386002e+01	1.771665e+01	20150709_gfpSORORINcd3_Prometa\MitoSys2\LSM\gfpSORORINc_Noc\DE_W0014_P0001\DE_2_W0014_P0001_T0001\TR1_W0001_P0013\TR1_2_W0001_P0013_T0001_R1_P4_K1_Ch2-Ch1.zen
1.392002e+01	1.884998e+01	20150709_gfpSORORINcd3_Prometa\MitoSys2\LSM\gfpSORORINc_Noc\DE_W0014_P0001\DE_2_W0014_P0001_T0001\TR1_W0001_P0013\TR1_2_W0001_P0013_T0001_R1_P4_K1_Ch2-Ch1.zen
1.398002e+01	1.886665e+01	20150709_gfpSORORINcd3_Prometa\MitoSys2\LSM\gfpSORORINc_Noc\DE_W0014_P0001\DE_2_W0014_P0001_T0001\TR1_W0001_P0013\TR1_2_W0001_P0013_T0001_R1_P4_K1_Ch2-Ch1.zen
1.404002e+01	1.683331e+01	20150709_gfpSORORINcd3_Prometa\MitoSys2\LSM\gfpSORORINc_Noc\DE_W0014_P0001\DE_2_W0014_P0001_T0001\TR1_W0001_P0013\TR1_2_W0001_P0013_T0001_R1_P4_K1_Ch2-Ch1.zen
1.410002e+01	1.863331e+01	20150709_gfpSORORINcd3_Prometa\MitoSys2\LSM\gfpSORORINc_Noc\DE_W0014_P0001\DE_2_W0014_P0001_T0001\TR1_W0001_P0013\TR1_2_W0001_P0013_T0001_R1_P4_K1_Ch2-Ch1.zen
1.416002e+01	1.889998e+01	20150709_gfpSORORINcd3_Prometa\MitoSys2\LSM\gfpSORORINc_Noc\DE_W0014_P0001\DE_2_W0014_P0001_T0001\TR1_W0001_P0013\TR1_2_W0001_P0013_T0001_R1_P4_K1_Ch2-Ch1.zen
1.422002e+01	1.511665e+01	20150709_gfpSORORINcd3_Prometa\MitoSys2\LSM\gfpSORORINc_Noc\DE_W0014_P0001\DE_2_W0014_P0001_T0001\TR1_W0001_P0013\TR1_2_W0001_P0013_T0001_R1_P4_K1_Ch2-Ch1.zen
1.428002e+01	1.563332e+01	20150709_gfpSORORINcd3_Prometa\MitoSys2\LSM\gfpSORORINc_Noc\DE_W0014_P0001\DE_2_W0014_P0001_T0001\TR1_W0001_P0013\TR1_2_W0001_P0013_T0001_R1_P4_K1_Ch2-Ch1.zen
1.434002e+01	1.589998e+01	20150709_gfpSORORINcd3_Prometa\MitoSys2\LSM\gfpSORORINc_Noc\DE_W0014_P0001\DE_2_W0014_P0001_T0001\TR1_W0001_P0013\TR1_2_W0001_P0013_T0001_R1_P4_K1_Ch2-Ch1.zen
1.440002e+01	1.771665e+01	20150709_gfpSORORINcd3_Prometa\MitoSys2\LSM\gfpSORORINc_Noc\DE_W0014_P0001\DE_2_W0014_P0001_T0001\TR1_W0001_P0013\TR1_2_W0001_P0013_T0001_R1_P4_K1_Ch2-Ch1.zen
1.446002e+01	1.838331e+01	20150709_gfpSORORINcd3_Prometa\MitoSys2\LSM\gfpSORORINc_Noc\DE_W0014_P0001\DE_2_W0014_P0001_T0001\TR1_W0001_P0013\TR1_2_W0001_P0013_T0001_R1_P4_K1_Ch2-Ch1.zen
1.452002e+01	1.744998e+01	20150709_gfpSORORINcd3_Prometa\MitoSys2\LSM\gfpSORORINc_Noc\DE_W0014_P0001\DE_2_W0014_P0001_T0001\TR1_W0001_P0013\TR1_2_W0001_P0013_T0001_R1_P4_K1_Ch2-Ch1.zen
1.458002e+01	1.779998e+01	20150709_gfpSORORINcd3_Prometa\MitoSys2\LSM\gfpSORORINc_Noc\DE_W0014_P0001\DE_2_W0014_P0001_T0001\TR1_W0001_P0013\TR1_2_W0001_P0013_T0001_R1_P4_K1_Ch2-Ch1.zen
1.464002e+01	1.611665e+01	20150709_gfpSORORINcd3_Prometa\MitoSys2\LSM\gfpSORORINc_Noc\DE_W0014_P0001\DE_2_W0014_P0001_T0001\TR1_W0001_P0013\TR1_2_W0001_P0013_T0001_R1_P4_K1_Ch2-Ch1.zen
1.470002e+01	1.504998e+01	20150709_gfpSORORINcd3_Prometa\MitoSys2\LSM\gfpSORORINc_Noc\DE_W0014_P0001\DE_2_W0014_P0001_T0001\TR1_W0001_P0013\TR1_2_W0001_P0013_T0001_R1_P4_K1_Ch2-Ch1.zen
1.476002e+01	1.606665e+01	20150709_gfpSORORINcd3_Prometa\MitoSys2\LSM\gfpSORORINc_Noc\DE_W0014_P0001\DE_2_W0014_P0001_T0001\TR1_W0001_P0013\TR1_2_W0001_P0013_T0001_R1_P4_K1_Ch2-Ch1.zen
1.482002e+01	1.734998e+01	20150709_gfpSORORINcd3_Prometa\MitoSys2\LSM\gfpSORORINc_Noc\DE_W0014_P0001\DE_2_W0014_P0001_T0001\TR1_W0001_P0013\TR1_2_W0001_P0013_T0001_R1_P4_K1_Ch2-Ch1.zen
1.488002e+01	1.674998e+01	20150709_gfpSORORINcd3_Prometa\MitoSys2\LSM\gfpSORORINc_Noc\DE_W0014_P0001\DE_2_W0014_P0001_T0001\TR1_W0001_P0013\TR1_2_W0001_P0013_T0001_R1_P4_K1_Ch2-Ch1.zen
1.494002e+01	1.809998e+01	20150709_gfpSORORINcd3_Prometa\MitoSys2\LSM\gfpSORORINc_Noc\DE_W0014_P0001\DE_2_W0014_P0001_T0001\TR1_W0001_P0013\TR1_2_W0001_P0013_T0001_R1_P4_K1_Ch2-Ch1.zen
1.500002e+01	1.716665e+01	20150709_gfpSORORINcd3_Prometa\MitoSys2\LSM\gfpSORORINc_Noc\DE_W0014_P0001\DE_2_W0014_P0001_T0001\TR1_W0001_P0013\TR1_2_W0001_P0013_T0001_R1_P4_K1_Ch2-Ch1.zen
1.506002e+01	1.681665e+01	20150709_gfpSORORINcd3_Prometa\MitoSys2\LSM\gfpSORORINc_Noc\DE_W0014_P0001\DE_2_W0014_P0001_T0001\TR1_W0001_P0013\TR1_2_W0001_P0013_T0001_R1_P4_K1_Ch2-Ch1.zen
1.512002e+01	1.399998e+01	20150709_gfpSORORINcd3_Prometa\MitoSys2\LSM\gfpSORORINc_Noc\DE_W0014_P0001\DE_2_W0014_P0001_T0001\TR1_W0001_P0013\TR1_2_W0001_P0013_T0001_R1_P4_K1_Ch2-Ch1.zen
1.518002e+01	1.578332e+01	20150709_gfpSORORINcd3_Prometa\MitoSys2\LSM\gfpSORORINc_Noc\DE_W0014_P0001\DE_2_W0014_P0001_T0001\TR1_W0001_P0013\TR1_2_W0001_P0013_T0001_R1_P4_K1_Ch2-Ch1.zen
1.524002e+01	1.564998e+01	20150709_gfpSORORINcd3_Prometa\MitoSys2\LSM\gfpSORORINc_Noc\DE_W0014_P0001\DE_2_W0014_P0001_T0001\TR1_W0001_P0013\TR1_2_W0001_P0013_T0001_R1_P4_K1_Ch2-Ch1.zen
1.530002e+01	1.759998e+01	20150709_gfpSORORINcd3_Prometa\MitoSys2\LSM\gfpSORORINc_Noc\DE_W0014_P0001\DE_2_W0014_P0001_T0001\TR1_W0001_P0013\TR1_2_W0001_P0013_T0001_R1_P4_K1_Ch2-Ch1.zen
1.536002e+01	1.721665e+01	20150709_gfpSORORINcd3_Prometa\MitoSys2\LSM\gfpSORORINc_Noc\DE_W0014_P0001\DE_2_W0014_P0001_T0001\TR1_W0001_P0013\TR1_2_W0001_P0013_T0001_R1_P4_K1_Ch2-Ch1.zen
1.542002e+01	1.589998e+01	20150709_gfpSORORINcd3_Prometa\MitoSys2\LSM\gfpSORORINc_Noc\DE_W0014_P0001\DE_2_W0014_P0001_T0001\TR1_W0001_P0013\TR1_2_W0001_P0013_T0001_R1_P4_K1_Ch2-Ch1.zen
1.548002e+01	1.636665e+01	20150709_gfpSORORINcd3_Prometa\MitoSys2\LSM\gfpSORORINc_Noc\DE_W0014_P0001\DE_2_W0014_P0001_T0001\TR1_W0001_P0013\TR1_2_W0001_P0013_T0001_R1_P4_K1_Ch2-Ch1.zen
1.554002e+01	1.843331e+01	20150709_gfpSORORINcd3_Prometa\MitoSys2\LSM\gfpSORORINc_Noc\DE_W0014_P0001\DE_2_W0014_P0001_T0001\TR1_W0001_P0013\TR1_2_W0001_P0013_T0001_R1_P4_K1_Ch2-Ch1.zen
1.560002e+01	1.659998e+01	20150709_gfpSORORINcd3_Prometa\MitoSys2\LSM\gfpSORORINc_Noc\DE_W0014_P0001\DE_2_W0014_P0001_T0001\TR1_W0001_P0013\TR1_2_W0001_P0013_T0001_R1_P4_K1_Ch2-Ch1.zen
1.566002e+01	2.024998e+01	20150709_gfpSORORINcd3_Prometa\MitoSys2\LSM\gfpSORORINc_Noc\DE_W0014_P0001\DE_2_W0014_P0001_T0001\TR1_W0001_P0013\TR1_2_W0001_P0013_T0001_R1_P4_K1_Ch2-Ch1.zen
1.572002e+01	1.471665e+01	20150709_gfpSORORINcd3_Prometa\MitoSys2\LSM\gfpSORORINc_Noc\DE_W0014_P0001\DE_2_W0014_P0001_T0001\TR1_W0001_P0013\TR1_2_W0001_P0013_T0001_R1_P4_K1_Ch2-Ch1.zen
1.578002e+01	1.654998e+01	20150709_gfpSORORINcd3_Prometa\MitoSys2\LSM\gfpSORORINc_Noc\DE_W0014_P0001\DE_2_W0014_P0001_T0001\TR1_W0001_P0013\TR1_2_W0001_P0013_T0001_R1_P4_K1_Ch2-Ch1.zen
1.584002e+01	1.678331e+01	20150709_gfpSORORINcd3_Prometa\MitoSys2\LSM\gfpSORORINc_Noc\DE_W0014_P0001\DE_2_W0014_P0001_T0001\TR1_W0001_P0013\TR1_2_W0001_P0013_T0001_R1_P4_K1_Ch2-Ch1.zen
1.590002e+01	1.701665e+01	20150709_gfpSORORINcd3_Prometa\MitoSys2\LSM\gfpSORORINc_Noc\DE_W0014_P0001\DE_2_W0014_P0001_T0001\TR1_W0001_P0013\TR1_2_W0001_P0013_T0001_R1_P4_K1_Ch2-Ch1.zen
1.596002e+01	1.841665e+01	20150709_gfpSORORINcd3_Prometa\MitoSys2\LSM\gfpSORORINc_Noc\DE_W0014_P0001\DE_2_W0014_P0001_T0001\TR1_W0001_P0013\TR1_2_W0001_P0013_T0001_R1_P4_K1_Ch2-Ch1.zen
1.602002e+01	1.883331e+01	20150709_gfpSORORINcd3_Prometa\MitoSys2\LSM\gfpSORORINc_Noc\DE_W0014_P0001\DE_2_W0014_P0001_T0001\TR1_W0001_P0013\TR1_2_W0001_P0013_T0001_R1_P4_K1_Ch2-Ch1.zen
1.608002e+01	1.911664e+01	20150709_gfpSORORINcd3_Prometa\MitoSys2\LSM\gfpSORORINc_Noc\DE_W0014_P0001\DE_2_W0014_P0001_T0001\TR1_W0001_P0013\TR1_2_W0001_P0013_T0001_R1_P4_K1_Ch2-Ch1.zen
1.614002e+01	1.768331e+01	20150709_gfpSORORINcd3_Prometa\MitoSys2\LSM\gfpSORORINc_Noc\DE_W0014_P0001\DE_2_W0014_P0001_T0001\TR1_W0001_P0013\TR1_2_W0001_P0013_T0001_R1_P4_K1_Ch2-Ch1.zen
1.620002e+01	1.814998e+01	20150709_gfpSORORINcd3_Prometa\MitoSys2\LSM\gfpSORORINc_Noc\DE_W0014_P0001\DE_2_W0014_P0001_T0001\TR1_W0001_P0013\TR1_2_W0001_P0013_T0001_R1_P4_K1_Ch2-Ch1.zen
1.626002e+01	1.688331e+01	20150709_gfpSORORINcd3_Prometa\MitoSys2\LSM\gfpSORORINc_Noc\DE_W0014_P0001\DE_2_W0014_P0001_T0001\TR1_W0001_P0013\TR1_2_W0001_P0013_T0001_R1_P4_K1_Ch2-Ch1.zen
1.632002e+01	1.801665e+01	20150709_gfpSORORINcd3_Prometa\MitoSys2\LSM\gfpSORORINc_Noc\DE_W0014_P0001\DE_2_W0014_P0001_T0001\TR1_W0001_P0013\TR1_2_W0001_P0013_T0001_R1_P4_K1_Ch2-Ch1.zen
1.638002e+01	1.526665e+01	20150709_gfpSORORINcd3_Prometa\MitoSys2\LSM\gfpSORORINc_Noc\DE_W0014_P0001\DE_2_W0014_P0001_T0001\TR1_W0001_P0013\TR1_2_W0001_P0013_T0001_R1_P4_K1_Ch2-Ch1.zen
1.644002e+01	1.961664e+01	20150709_gfpSORORINcd3_Prometa\MitoSys2\LSM\gfpSORORINc_Noc\DE_W0014_P0001\DE_2_W0014_P0001_T0001\TR1_W0001_P0013\TR1_2_W0001_P0013_T0001_R1_P4_K1_Ch2-Ch1.zen
1.650002e+01	1.901665e+01	20150709_gfpSORORINcd3_Prometa\MitoSys2\LSM\gfpSORORINc_Noc\DE_W0014_P0001\DE_2_W0014_P0001_T0001\TR1_W0001_P0013\TR1_2_W0001_P0013_T0001_R1_P4_K1_Ch2-Ch1.zen
1.656002e+01	1.633331e+01	20150709_gfpSORORINcd3_Prometa\MitoSys2\LSM\gfpSORORINc_Noc\DE_W0014_P0001\DE_2_W0014_P0001_T0001\TR1_W0001_P0013\TR1_2_W0001_P0013_T0001_R1_P4_K1_Ch2-Ch1.zen
1.662002e+01	1.778331e+01	20150709_gfpSORORINcd3_Prometa\MitoSys2\LSM\gfpSORORINc_Noc\DE_W0014_P0001\DE_2_W0014_P0001_T0001\TR1_W0001_P0013\TR1_2_W0001_P0013_T0001_R1_P4_K1_Ch2-Ch1.zen
1.668002e+01	1.708331e+01	20150709_gfpSORORINcd3_Prometa\MitoSys2\LSM\gfpSORORINc_Noc\DE_W0014_P0001\DE_2_W0014_P0001_T0001\TR1_W0001_P0013\TR1_2_W0001_P0013_T0001_R1_P4_K1_Ch2-Ch1.zen
1.674002e+01	1.596665e+01	20150709_gfpSORORINcd3_Prometa\MitoSys2\LSM\gfpSORORINc_Noc\DE_W0014_P0001\DE_2_W0014_P0001_T0001\TR1_W0001_P0013\TR1_2_W0001_P0013_T0001_R1_P4_K1_Ch2-Ch1.zen
1.680002e+01	1.631665e+01	20150709_gfpSORORINcd3_Prometa\MitoSys2\LSM\gfpSORORINc_Noc\DE_W0014_P0001\DE_2_W0014_P0001_T0001\TR1_W0001_P0013\TR1_2_W0001_P0013_T0001_R1_P4_K1_Ch2-Ch1.zen
1.686002e+01	1.558332e+01	20150709_gfpSORORINcd3_Prometa\MitoSys2\LSM\gfpSORORINc_Noc\DE_W0014_P0001\DE_2_W0014_P0001_T0001\TR1_W0001_P0013\TR1_2_W0001_P0013_T0001_R1_P4_K1_Ch2-Ch1.zen
1.692002e+01	1.764998e+01	20150709_gfpSORORINcd3_Prometa\MitoSys2\LSM\gfpSORORINc_Noc\DE_W0014_P0001\DE_2_W0014_P0001_T0001\TR1_W0001_P0013\TR1_2_W0001_P0013_T0001_R1_P4_K1_Ch2-Ch1.zen
1.698002e+01	1.709998e+01	20150709_gfpSORORINcd3_Prometa\MitoSys2\LSM\gfpSORORINc_Noc\DE_W0014_P0001\DE_2_W0014_P0001_T0001\TR1_W0001_P0013\TR1_2_W0001_P0013_T0001_R1_P4_K1_Ch2-Ch1.zen
1.704002e+01	1.938331e+01	20150709_gfpSORORINcd3_Prometa\MitoSys2\LSM\gfpSORORINc_Noc\DE_W0014_P0001\DE_2_W0014_P0001_T0001\TR1_W0001_P0013\TR1_2_W0001_P0013_T0001_R1_P4_K1_Ch2-Ch1.zen
1.710002e+01	1.713331e+01	20150709_gfpSORORINcd3_Prometa\MitoSys2\LSM\gfpSORORINc_Noc\DE_W0014_P0001\DE_2_W0014_P0001_T0001\TR1_W0001_P0013\TR1_2_W0001_P0013_T0001_R1_P4_K1_Ch2-Ch1.zen
1.716002e+01	1.839998e+01	20150709_gfpSORORINcd3_Prometa\MitoSys2\LSM\gfpSORORINc_Noc\DE_W0014_P0001\DE_2_W0014_P0001_T0001\TR1_W0001_P0013\TR1_2_W0001_P0013_T0001_R1_P4_K1_Ch2-Ch1.zen
1.722002e+01	1.724998e+01	20150709_gfpSORORINcd3_Prometa\MitoSys2\LSM\gfpSORORINc_Noc\DE_W0014_P0001\DE_2_W0014_P0001_T0001\TR1_W0001_P0013\TR1_2_W0001_P0013_T0001_R1_P4_K1_Ch2-Ch1.zen
1.728002e+01	1.636665e+01	20150709_gfpSORORINcd3_Prometa\MitoSys2\LSM\gfpSORORINc_Noc\DE_W0014_P0001\DE_2_W0014_P0001_T0001\TR1_W0001_P0013\TR1_2_W0001_P0013_T0001_R1_P4_K1_Ch2-Ch1.zen
1.734002e+01	1.571665e+01	20150709_gfpSORORINcd3_Prometa\MitoSys2\LSM\gfpSORORINc_Noc\DE_W0014_P0001\DE_2_W0014_P0001_T0001\TR1_W0001_P0013\TR1_2_W0001_P0013_T0001_R1_P4_K1_Ch2-Ch1.zen
1.740002e+01	1.668331e+01	20150709_gfpSORORINcd3_Prometa\MitoSys2\LSM\gfpSORORINc_Noc\DE_W0014_P0001\DE_2_W0014_P0001_T0001\TR1_W0001_P0013\TR1_2_W0001_P0013_T0001_R1_P4_K1_Ch2-Ch1.zen
1.746002e+01	1.721665e+01	20150709_gfpSORORINcd3_Prometa\MitoSys2\LSM\gfpSORORINc_Noc\DE_W0014_P0001\DE_2_W0014_P0001_T0001\TR1_W0001_P0013\TR1_2_W0001_P0013_T0001_R1_P4_K1_Ch2-Ch1.zen
1.752002e+01	1.739998e+01	20150709_gfpSORORINcd3_Prometa\MitoSys2\LSM\gfpSORORINc_Noc\DE_W0014_P0001\DE_2_W0014_P0001_T0001\TR1_W0001_P0013\TR1_2_W0001_P0013_T0001_R1_P4_K1_Ch2-Ch1.zen
1.758002e+01	1.878331e+01	20150709_gfpSORORINcd3_Prometa\MitoSys2\LSM\gfpSORORINc_Noc\DE_W0014_P0001\DE_2_W0014_P0001_T0001\TR1_W0001_P0013\TR1_2_W0001_P0013_T0001_R1_P4_K1_Ch2-Ch1.zen
1.764002e+01	1.673331e+01	20150709_gfpSORORINcd3_Prometa\MitoSys2\LSM\gfpSORORINc_Noc\DE_W0014_P0001\DE_2_W0014_P0001_T0001\TR1_W0001_P0013\TR1_2_W0001_P0013_T0001_R1_P4_K1_Ch2-Ch1.zen
1.770002e+01	1.456665e+01	20150709_gfpSORORINcd3_Prometa\MitoSys2\LSM\gfpSORORINc_Noc\DE_W0014_P0001\DE_2_W0014_P0001_T0001\TR1_W0001_P0013\TR1_2_W0001_P0013_T0001_R1_P4_K1_Ch2-Ch1.zen
1.776002e+01	1.823331e+01	20150709_gfpSORORINcd3_Prometa\MitoSys2\LSM\gfpSORORINc_Noc\DE_W0014_P0001\DE_2_W0014_P0001_T0001\TR1_W0001_P0013\TR1_2_W0001_P0013_T0001_R1_P4_K1_Ch2-Ch1.zen
1.782002e+01	1.591665e+01	20150709_gfpSORORINcd3_Prometa\MitoSys2\LSM\gfpSORORINc_Noc\DE_W0014_P0001\DE_2_W0014_P0001_T0001\TR1_W0001_P0013\TR1_2_W0001_P0013_T0001_R1_P4_K1_Ch2-Ch1.zen
1.788002e+01	1.918331e+01	20150709_gfpSORORINcd3_Prometa\MitoSys2\LSM\gfpSORORINc_Noc\DE_W0014_P0001\DE_2_W0014_P0001_T0001\TR1_W0001_P0013\TR1_2_W0001_P0013_T0001_R1_P4_K1_Ch2-Ch1.zen
1.794002e+01	1.784998e+01	20150709_gfpSORORINcd3_Prometa\MitoSys2\LSM\gfpSORORINc_Noc\DE_W0014_P0001\DE_2_W0014_P0001_T0001\TR1_W0001_P0013\TR1_2_W0001_P0013_T0001_R1_P4_K1_Ch2-Ch1.zen
1.800002e+01	1.809998e+01	20150709_gfpSORORINcd3_Prometa\MitoSys2\LSM\gfpSORORINc_Noc\DE_W0014_P0001\DE_2_W0014_P0001_T0001\TR1_W0001_P0013\TR1_2_W0001_P0013_T0001_R1_P4_K1_Ch2-Ch1.zen
1.806002e+01	1.724998e+01	20150709_gfpSORORINcd3_Prometa\MitoSys2\LSM\gfpSORORINc_Noc\DE_W0014_P0001\DE_2_W0014_P0001_T0001\TR1_W0001_P0013\TR1_2_W0001_P0013_T0001_R1_P4_K1_Ch2-Ch1.zen
1.812002e+01	1.703331e+01	20150709_gfpSORORINcd3_Prometa\MitoSys2\LSM\gfpSORORINc_Noc\DE_W0014_P0001\DE_2_W0014_P0001_T0001\TR1_W0001_P0013\TR1_2_W0001_P0013_T0001_R1_P4_K1_Ch2-Ch1.zen
1.818002e+01	1.961664e+01	20150709_gfpSORORINcd3_Prometa\MitoSys2\LSM\gfpSORORINc_Noc\DE_W0014_P0001\DE_2_W0014_P0001_T0001\TR1_W0001_P0013\TR1_2_W0001_P0013_T0001_R1_P4_K1_Ch2-Ch1.zen
1.824002e+01	1.679998e+01	20150709_gfpSORORINcd3_Prometa\MitoSys2\LSM\gfpSORORINc_Noc\DE_W0014_P0001\DE_2_W0014_P0001_T0001\TR1_W0001_P0013\TR1_2_W0001_P0013_T0001_R1_P4_K1_Ch2-Ch1.zen
1.830002e+01	1.786665e+01	20150709_gfpSORORINcd3_Prometa\MitoSys2\LSM\gfpSORORINc_Noc\DE_W0014_P0001\DE_2_W0014_P0001_T0001\TR1_W0001_P0013\TR1_2_W0001_P0013_T0001_R1_P4_K1_Ch2-Ch1.zen
1.836002e+01	1.609998e+01	20150709_gfpSORORINcd3_Prometa\MitoSys2\LSM\gfpSORORINc_Noc\DE_W0014_P0001\DE_2_W0014_P0001_T0001\TR1_W0001_P0013\TR1_2_W0001_P0013_T0001_R1_P4_K1_Ch2-Ch1.zen
1.842002e+01	1.754998e+01	20150709_gfpSORORINcd3_Prometa\MitoSys2\LSM\gfpSORORINc_Noc\DE_W0014_P0001\DE_2_W0014_P0001_T0001\TR1_W0001_P0013\TR1_2_W0001_P0013_T0001_R1_P4_K1_Ch2-Ch1.zen
1.848002e+01	1.631665e+01	20150709_gfpSORORINcd3_Prometa\MitoSys2\LSM\gfpSORORINc_Noc\DE_W0014_P0001\DE_2_W0014_P0001_T0001\TR1_W0001_P0013\TR1_2_W0001_P0013_T0001_R1_P4_K1_Ch2-Ch1.zen
1.854002e+01	1.836665e+01	20150709_gfpSORORINcd3_Prometa\MitoSys2\LSM\gfpSORORINc_Noc\DE_W0014_P0001\DE_2_W0014_P0001_T0001\TR1_W0001_P0013\TR1_2_W0001_P0013_T0001_R1_P4_K1_Ch2-Ch1.zen
1.860002e+01	1.848331e+01	20150709_gfpSORORINcd3_Prometa\MitoSys2\LSM\gfpSORORINc_Noc\DE_W0014_P0001\DE_2_W0014_P0001_T0001\TR1_W0001_P0013\TR1_2_W0001_P0013_T0001_R1_P4_K1_Ch2-Ch1.zen
1.866002e+01	1.861665e+01	20150709_gfpSORORINcd3_Prometa\MitoSys2\LSM\gfpSORORINc_Noc\DE_W0014_P0001\DE_2_W0014_P0001_T0001\TR1_W0001_P0013\TR1_2_W0001_P0013_T0001_R1_P4_K1_Ch2-Ch1.zen
1.872002e+01	1.808331e+01	20150709_gfpSORORINcd3_Prometa\MitoSys2\LSM\gfpSORORINc_Noc\DE_W0014_P0001\DE_2_W0014_P0001_T0001\TR1_W0001_P0013\TR1_2_W0001_P0013_T0001_R1_P4_K1_Ch2-Ch1.zen
1.878002e+01	1.669998e+01	20150709_gfpSORORINcd3_Prometa\MitoSys2\LSM\gfpSORORINc_Noc\DE_W0014_P0001\DE_2_W0014_P0001_T0001\TR1_W0001_P0013\TR1_2_W0001_P0013_T0001_R1_P4_K1_Ch2-Ch1.zen
1.884002e+01	1.963331e+01	20150709_gfpSORORINcd3_Prometa\MitoSys2\LSM\gfpSORORINc_Noc\DE_W0014_P0001\DE_2_W0014_P0001_T0001\TR1_W0001_P0013\TR1_2_W0001_P0013_T0001_R1_P4_K1_Ch2-Ch1.zen
1.890002e+01	2.204997e+01	20150709_gfpSORORINcd3_Prometa\MitoSys2\LSM\gfpSORORINc_Noc\DE_W0014_P0001\DE_2_W0014_P0001_T0001\TR1_W0001_P0013\TR1_2_W0001_P0013_T0001_R1_P4_K1_Ch2-Ch1.zen
1.896002e+01	1.891665e+01	20150709_gfpSORORINcd3_Prometa\MitoSys2\LSM\gfpSORORINc_Noc\DE_W0014_P0001\DE_2_W0014_P0001_T0001\TR1_W0001_P0013\TR1_2_W0001_P0013_T0001_R1_P4_K1_Ch2-Ch1.zen
1.902002e+01	1.763331e+01	20150709_gfpSORORINcd3_Prometa\MitoSys2\LSM\gfpSORORINc_Noc\DE_W0014_P0001\DE_2_W0014_P0001_T0001\TR1_W0001_P0013\TR1_2_W0001_P0013_T0001_R1_P4_K1_Ch2-Ch1.zen
1.908002e+01	1.689998e+01	20150709_gfpSORORINcd3_Prometa\MitoSys2\LSM\gfpSORORINc_Noc\DE_W0014_P0001\DE_2_W0014_P0001_T0001\TR1_W0001_P0013\TR1_2_W0001_P0013_T0001_R1_P4_K1_Ch2-Ch1.zen
1.914002e+01	1.514998e+01	20150709_gfpSORORINcd3_Prometa\MitoSys2\LSM\gfpSORORINc_Noc\DE_W0014_P0001\DE_2_W0014_P0001_T0001\TR1_W0001_P0013\TR1_2_W0001_P0013_T0001_R1_P4_K1_Ch2-Ch1.zen
1.920002e+01	1.604998e+01	20150709_gfpSORORINcd3_Prometa\MitoSys2\LSM\gfpSORORINc_Noc\DE_W0014_P0001\DE_2_W0014_P0001_T0001\TR1_W0001_P0013\TR1_2_W0001_P0013_T0001_R1_P4_K1_Ch2-Ch1.zen
1.926002e+01	1.679998e+01	20150709_gfpSORORINcd3_Prometa\MitoSys2\LSM\gfpSORORINc_Noc\DE_W0014_P0001\DE_2_W0014_P0001_T0001\TR1_W0001_P0013\TR1_2_W0001_P0013_T0001_R1_P4_K1_Ch2-Ch1.zen
1.932002e+01	1.898331e+01	20150709_gfpSORORINcd3_Prometa\MitoSys2\LSM\gfpSORORINc_Noc\DE_W0014_P0001\DE_2_W0014_P0001_T0001\TR1_W0001_P0013\TR1_2_W0001_P0013_T0001_R1_P4_K1_Ch2-Ch1.zen
1.938002e+01	1.579998e+01	20150709_gfpSORORINcd3_Prometa\MitoSys2\LSM\gfpSORORINc_Noc\DE_W0014_P0001\DE_2_W0014_P0001_T0001\TR1_W0001_P0013\TR1_2_W0001_P0013_T0001_R1_P4_K1_Ch2-Ch1.zen
1.944002e+01	1.681665e+01	20150709_gfpSORORINcd3_Prometa\MitoSys2\LSM\gfpSORORINc_Noc\DE_W0014_P0001\DE_2_W0014_P0001_T0001\TR1_W0001_P0013\TR1_2_W0001_P0013_T0001_R1_P4_K1_Ch2-Ch1.zen
1.950002e+01	1.724998e+01	20150709_gfpSORORINcd3_Prometa\MitoSys2\LSM\gfpSORORINc_Noc\DE_W0014_P0001\DE_2_W0014_P0001_T0001\TR1_W0001_P0013\TR1_2_W0001_P0013_T0001_R1_P4_K1_Ch2-Ch1.zen
1.956002e+01	1.613331e+01	20150709_gfpSORORINcd3_Prometa\MitoSys2\LSM\gfpSORORINc_Noc\DE_W0014_P0001\DE_2_W0014_P0001_T0001\TR1_W0001_P0013\TR1_2_W0001_P0013_T0001_R1_P4_K1_Ch2-Ch1.zen
1.962002e+01	1.534998e+01	20150709_gfpSORORINcd3_Prometa\MitoSys2\LSM\gfpSORORINc_Noc\DE_W0014_P0001\DE_2_W0014_P0001_T0001\TR1_W0001_P0013\TR1_2_W0001_P0013_T0001_R1_P4_K1_Ch2-Ch1.zen
1.968002e+01	1.583331e+01	20150709_gfpSORORINcd3_Prometa\MitoSys2\LSM\gfpSORORINc_Noc\DE_W0014_P0001\DE_2_W0014_P0001_T0001\TR1_W0001_P0013\TR1_2_W0001_P0013_T0001_R1_P4_K1_Ch2-Ch1.zen
1.974002e+01	1.684998e+01	20150709_gfpSORORINcd3_Prometa\MitoSys2\LSM\gfpSORORINc_Noc\DE_W0014_P0001\DE_2_W0014_P0001_T0001\TR1_W0001_P0013\TR1_2_W0001_P0013_T0001_R1_P4_K1_Ch2-Ch1.zen
1.980002e+01	1.726665e+01	20150709_gfpSORORINcd3_Prometa\MitoSys2\LSM\gfpSORORINc_Noc\DE_W0014_P0001\DE_2_W0014_P0001_T0001\TR1_W0001_P0013\TR1_2_W0001_P0013_T0001_R1_P4_K1_Ch2-Ch1.zen
1.986002e+01	1.634998e+01	20150709_gfpSORORINcd3_Prometa\MitoSys2\LSM\gfpSORORINc_Noc\DE_W0014_P0001\DE_2_W0014_P0001_T0001\TR1_W0001_P0013\TR1_2_W0001_P0013_T0001_R1_P4_K1_Ch2-Ch1.zen
1.992002e+01	1.769998e+01	20150709_gfpSORORINcd3_Prometa\MitoSys2\LSM\gfpSORORINc_Noc\DE_W0014_P0001\DE_2_W0014_P0001_T0001\TR1_W0001_P0013\TR1_2_W0001_P0013_T0001_R1_P4_K1_Ch2-Ch1.zen
1.998002e+01	1.911664e+01	20150709_gfpSORORINcd3_Prometa\MitoSys2\LSM\gfpSORORINc_Noc\DE_W0014_P0001\DE_2_W0014_P0001_T0001\TR1_W0001_P0013\TR1_2_W0001_P0013_T0001_R1_P4_K1_Ch2-Ch1.zen
2.004002e+01	1.899998e+01	20150709_gfpSORORINcd3_Prometa\MitoSys2\LSM\gfpSORORINc_Noc\DE_W0014_P0001\DE_2_W0014_P0001_T0001\TR1_W0001_P0013\TR1_2_W0001_P0013_T0001_R1_P4_K1_Ch2-Ch1.zen
2.010002e+01	1.633331e+01	20150709_gfpSORORINcd3_Prometa\MitoSys2\LSM\gfpSORORINc_Noc\DE_W0014_P0001\DE_2_W0014_P0001_T0001\TR1_W0001_P0013\TR1_2_W0001_P0013_T0001_R1_P4_K1_Ch2-Ch1.zen
2.016002e+01	1.351665e+01	20150709_gfpSORORINcd3_Prometa\MitoSys2\LSM\gfpSORORINc_Noc\DE_W0014_P0001\DE_2_W0014_P0001_T0001\TR1_W0001_P0013\TR1_2_W0001_P0013_T0001_R1_P4_K1_Ch2-Ch1.zen
2.022002e+01	1.706665e+01	20150709_gfpSORORINcd3_Prometa\MitoSys2\LSM\gfpSORORINc_Noc\DE_W0014_P0001\DE_2_W0014_P0001_T0001\TR1_W0001_P0013\TR1_2_W0001_P0013_T0001_R1_P4_K1_Ch2-Ch1.zen
2.028002e+01	1.834998e+01	20150709_gfpSORORINcd3_Prometa\MitoSys2\LSM\gfpSORORINc_Noc\DE_W0014_P0001\DE_2_W0014_P0001_T0001\TR1_W0001_P0013\TR1_2_W0001_P0013_T0001_R1_P4_K1_Ch2-Ch1.zen
2.034002e+01	2.003331e+01	20150709_gfpSORORINcd3_Prometa\MitoSys2\LSM\gfpSORORINc_Noc\DE_W0014_P0001\DE_2_W0014_P0001_T0001\TR1_W0001_P0013\TR1_2_W0001_P0013_T0001_R1_P4_K1_Ch2-Ch1.zen
2.040002e+01	1.743331e+01	20150709_gfpSORORINcd3_Prometa\MitoSys2\LSM\gfpSORORINc_Noc\DE_W0014_P0001\DE_2_W0014_P0001_T0001\TR1_W0001_P0013\TR1_2_W0001_P0013_T0001_R1_P4_K1_Ch2-Ch1.zen
2.046002e+01	1.623331e+01	20150709_gfpSORORINcd3_Prometa\MitoSys2\LSM\gfpSORORINc_Noc\DE_W0014_P0001\DE_2_W0014_P0001_T0001\TR1_W0001_P0013\TR1_2_W0001_P0013_T0001_R1_P4_K1_Ch2-Ch1.zen
2.052002e+01	1.806665e+01	20150709_gfpSORORINcd3_Prometa\MitoSys2\LSM\gfpSORORINc_Noc\DE_W0014_P0001\DE_2_W0014_P0001_T0001\TR1_W0001_P0013\TR1_2_W0001_P0013_T0001_R1_P4_K1_Ch2-Ch1.zen
2.058002e+01	1.719998e+01	20150709_gfpSORORINcd3_Prometa\MitoSys2\LSM\gfpSORORINc_Noc\DE_W0014_P0001\DE_2_W0014_P0001_T0001\TR1_W0001_P0013\TR1_2_W0001_P0013_T0001_R1_P4_K1_Ch2-Ch1.zen
2.064002e+01	1.669998e+01	20150709_gfpSORORINcd3_Prometa\MitoSys2\LSM\gfpSORORINc_Noc\DE_W0014_P0001\DE_2_W0014_P0001_T0001\TR1_W0001_P0013\TR1_2_W0001_P0013_T0001_R1_P4_K1_Ch2-Ch1.zen
2.070002e+01	1.769998e+01	20150709_gfpSORORINcd3_Prometa\MitoSys2\LSM\gfpSORORINc_Noc\DE_W0014_P0001\DE_2_W0014_P0001_T0001\TR1_W0001_P0013\TR1_2_W0001_P0013_T0001_R1_P4_K1_Ch2-Ch1.zen
2.076002e+01	1.561665e+01	20150709_gfpSORORINcd3_Prometa\MitoSys2\LSM\gfpSORORINc_Noc\DE_W0014_P0001\DE_2_W0014_P0001_T0001\TR1_W0001_P0013\TR1_2_W0001_P0013_T0001_R1_P4_K1_Ch2-Ch1.zen
2.082002e+01	1.838331e+01	20150709_gfpSORORINcd3_Prometa\MitoSys2\LSM\gfpSORORINc_Noc\DE_W0014_P0001\DE_2_W0014_P0001_T0001\TR1_W0001_P0013\TR1_2_W0001_P0013_T0001_R1_P4_K1_Ch2-Ch1.zen
2.088002e+01	1.876665e+01	20150709_gfpSORORINcd3_Prometa\MitoSys2\LSM\gfpSORORINc_Noc\DE_W0014_P0001\DE_2_W0014_P0001_T0001\TR1_W0001_P0013\TR1_2_W0001_P0013_T0001_R1_P4_K1_Ch2-Ch1.zen
2.094002e+01	1.684998e+01	20150709_gfpSORORINcd3_Prometa\MitoSys2\LSM\gfpSORORINc_Noc\DE_W0014_P0001\DE_2_W0014_P0001_T0001\TR1_W0001_P0013\TR1_2_W0001_P0013_T0001_R1_P4_K1_Ch2-Ch1.zen
2.100002e+01	1.736665e+01	20150709_gfpSORORINcd3_Prometa\MitoSys2\LSM\gfpSORORINc_Noc\DE_W0014_P0001\DE_2_W0014_P0001_T0001\TR1_W0001_P0013\TR1_2_W0001_P0013_T0001_R1_P4_K1_Ch2-Ch1.zen
2.106002e+01	1.768331e+01	20150709_gfpSORORINcd3_Prometa\MitoSys2\LSM\gfpSORORINc_Noc\DE_W0014_P0001\DE_2_W0014_P0001_T0001\TR1_W0001_P0013\TR1_2_W0001_P0013_T0001_R1_P4_K1_Ch2-Ch1.zen
2.112002e+01	1.773331e+01	20150709_gfpSORORINcd3_Prometa\MitoSys2\LSM\gfpSORORINc_Noc\DE_W0014_P0001\DE_2_W0014_P0001_T0001\TR1_W0001_P0013\TR1_2_W0001_P0013_T0001_R1_P4_K1_Ch2-Ch1.zen
2.118003e+01	1.908331e+01	20150709_gfpSORORINcd3_Prometa\MitoSys2\LSM\gfpSORORINc_Noc\DE_W0014_P0001\DE_2_W0014_P0001_T0001\TR1_W0001_P0013\TR1_2_W0001_P0013_T0001_R1_P4_K1_Ch2-Ch1.zen
2.124002e+01	1.793331e+01	20150709_gfpSORORINcd3_Prometa\MitoSys2\LSM\gfpSORORINc_Noc\DE_W0014_P0001\DE_2_W0014_P0001_T0001\TR1_W0001_P0013\TR1_2_W0001_P0013_T0001_R1_P4_K1_Ch2-Ch1.zen
2.130002e+01	1.588332e+01	20150709_gfpSORORINcd3_Prometa\MitoSys2\LSM\gfpSORORINc_Noc\DE_W0014_P0001\DE_2_W0014_P0001_T0001\TR1_W0001_P0013\TR1_2_W0001_P0013_T0001_R1_P4_K1_Ch2-Ch1.zen
2.136003e+01	2.064998e+01	20150709_gfpSORORINcd3_Prometa\MitoSys2\LSM\gfpSORORINc_Noc\DE_W0014_P0001\DE_2_W0014_P0001_T0001\TR1_W0001_P0013\TR1_2_W0001_P0013_T0001_R1_P4_K1_Ch2-Ch1.zen
2.142002e+01	1.588332e+01	20150709_gfpSORORINcd3_Prometa\MitoSys2\LSM\gfpSORORINc_Noc\DE_W0014_P0001\DE_2_W0014_P0001_T0001\TR1_W0001_P0013\TR1_2_W0001_P0013_T0001_R1_P4_K1_Ch2-Ch1.zen
2.148002e+01	1.514998e+01	20150709_gfpSORORINcd3_Prometa\MitoSys2\LSM\gfpSORORINc_Noc\DE_W0014_P0001\DE_2_W0014_P0001_T0001\TR1_W0001_P0013\TR1_2_W0001_P0013_T0001_R1_P4_K1_Ch2-Ch1.zen
2.154002e+01	1.798331e+01	20150709_gfpSORORINcd3_Prometa\MitoSys2\LSM\gfpSORORINc_Noc\DE_W0014_P0001\DE_2_W0014_P0001_T0001\TR1_W0001_P0013\TR1_2_W0001_P0013_T0001_R1_P4_K1_Ch2-Ch1.zen
2.160003e+01	1.678331e+01	20150709_gfpSORORINcd3_Prometa\MitoSys2\LSM\gfpSORORINc_Noc\DE_W0014_P0001\DE_2_W0014_P0001_T0001\TR1_W0001_P0013\TR1_2_W0001_P0013_T0001_R1_P4_K1_Ch2-Ch1.zen
2.166002e+01	1.499998e+01	20150709_gfpSORORINcd3_Prometa\MitoSys2\LSM\gfpSORORINc_Noc\DE_W0014_P0001\DE_2_W0014_P0001_T0001\TR1_W0001_P0013\TR1_2_W0001_P0013_T0001_R1_P4_K1_Ch2-Ch1.zen
2.172002e+01	1.879998e+01	20150709_gfpSORORINcd3_Prometa\MitoSys2\LSM\gfpSORORINc_Noc\DE_W0014_P0001\DE_2_W0014_P0001_T0001\TR1_W0001_P0013\TR1_2_W0001_P0013_T0001_R1_P4_K1_Ch2-Ch1.zen
2.178003e+01	1.919998e+01	20150709_gfpSORORINcd3_Prometa\MitoSys2\LSM\gfpSORORINc_Noc\DE_W0014_P0001\DE_2_W0014_P0001_T0001\TR1_W0001_P0013\TR1_2_W0001_P0013_T0001_R1_P4_K1_Ch2-Ch1.zen
2.184002e+01	1.678331e+01	20150709_gfpSORORINcd3_Prometa\MitoSys2\LSM\gfpSORORINc_Noc\DE_W0014_P0001\DE_2_W0014_P0001_T0001\TR1_W0001_P0013\TR1_2_W0001_P0013_T0001_R1_P4_K1_Ch2-Ch1.zen
2.190002e+01	1.711665e+01	20150709_gfpSORORINcd3_Prometa\MitoSys2\LSM\gfpSORORINc_Noc\DE_W0014_P0001\DE_2_W0014_P0001_T0001\TR1_W0001_P0013\TR1_2_W0001_P0013_T0001_R1_P4_K1_Ch2-Ch1.zen
2.196003e+01	1.699998e+01	20150709_gfpSORORINcd3_Prometa\MitoSys2\LSM\gfpSORORINc_Noc\DE_W0014_P0001\DE_2_W0014_P0001_T0001\TR1_W0001_P0013\TR1_2_W0001_P0013_T0001_R1_P4_K1_Ch2-Ch1.zen
2.202003e+01	1.784998e+01	20150709_gfpSORORINcd3_Prometa\MitoSys2\LSM\gfpSORORINc_Noc\DE_W0014_P0001\DE_2_W0014_P0001_T0001\TR1_W0001_P0013\TR1_2_W0001_P0013_T0001_R1_P4_K1_Ch2-Ch1.zen
2.208002e+01	1.526665e+01	20150709_gfpSORORINcd3_Prometa\MitoSys2\LSM\gfpSORORINc_Noc\DE_W0014_P0001\DE_2_W0014_P0001_T0001\TR1_W0001_P0013\TR1_2_W0001_P0013_T0001_R1_P4_K1_Ch2-Ch1.zen
2.214003e+01	1.501665e+01	20150709_gfpSORORINcd3_Prometa\MitoSys2\LSM\gfpSORORINc_Noc\DE_W0014_P0001\DE_2_W0014_P0001_T0001\TR1_W0001_P0013\TR1_2_W0001_P0013_T0001_R1_P4_K1_Ch2-Ch1.zen
2.220003e+01	1.679998e+01	20150709_gfpSORORINcd3_Prometa\MitoSys2\LSM\gfpSORORINc_Noc\DE_W0014_P0001\DE_2_W0014_P0001_T0001\TR1_W0001_P0013\TR1_2_W0001_P0013_T0001_R1_P4_K1_Ch2-Ch1.zen
2.226003e+01	1.449998e+01	20150709_gfpSORORINcd3_Prometa\MitoSys2\LSM\gfpSORORINc_Noc\DE_W0014_P0001\DE_2_W0014_P0001_T0001\TR1_W0001_P0013\TR1_2_W0001_P0013_T0001_R1_P4_K1_Ch2-Ch1.zen
2.232003e+01	1.574998e+01	20150709_gfpSORORINcd3_Prometa\MitoSys2\LSM\gfpSORORINc_Noc\DE_W0014_P0001\DE_2_W0014_P0001_T0001\TR1_W0001_P0013\TR1_2_W0001_P0013_T0001_R1_P4_K1_Ch2-Ch1.zen
2.238003e+01	1.504998e+01	20150709_gfpSORORINcd3_Prometa\MitoSys2\LSM\gfpSORORINc_Noc\DE_W0014_P0001\DE_2_W0014_P0001_T0001\TR1_W0001_P0013\TR1_2_W0001_P0013_T0001_R1_P4_K1_Ch2-Ch1.zen
2.244003e+01	1.633331e+01	20150709_gfpSORORINcd3_Prometa\MitoSys2\LSM\gfpSORORINc_Noc\DE_W0014_P0001\DE_2_W0014_P0001_T0001\TR1_W0001_P0013\TR1_2_W0001_P0013_T0001_R1_P4_K1_Ch2-Ch1.zen
2.250003e+01	1.768331e+01	20150709_gfpSORORINcd3_Prometa\MitoSys2\LSM\gfpSORORINc_Noc\DE_W0014_P0001\DE_2_W0014_P0001_T0001\TR1_W0001_P0013\TR1_2_W0001_P0013_T0001_R1_P4_K1_Ch2-Ch1.zen
2.256003e+01	1.366665e+01	20150709_gfpSORORINcd3_Prometa\MitoSys2\LSM\gfpSORORINc_Noc\DE_W0014_P0001\DE_2_W0014_P0001_T0001\TR1_W0001_P0013\TR1_2_W0001_P0013_T0001_R1_P4_K1_Ch2-Ch1.zen
2.262003e+01	1.626665e+01	20150709_gfpSORORINcd3_Prometa\MitoSys2\LSM\gfpSORORINc_Noc\DE_W0014_P0001\DE_2_W0014_P0001_T0001\TR1_W0001_P0013\TR1_2_W0001_P0013_T0001_R1_P4_K1_Ch2-Ch1.zen
2.268003e+01	1.681665e+01	20150709_gfpSORORINcd3_Prometa\MitoSys2\LSM\gfpSORORINc_Noc\DE_W0014_P0001\DE_2_W0014_P0001_T0001\TR1_W0001_P0013\TR1_2_W0001_P0013_T0001_R1_P4_K1_Ch2-Ch1.zen
2.274003e+01	1.703331e+01	20150709_gfpSORORINcd3_Prometa\MitoSys2\LSM\gfpSORORINc_Noc\DE_W0014_P0001\DE_2_W0014_P0001_T0001\TR1_W0001_P0013\TR1_2_W0001_P0013_T0001_R1_P4_K1_Ch2-Ch1.zen
2.280003e+01	1.624998e+01	20150709_gfpSORORINcd3_Prometa\MitoSys2\LSM\gfpSORORINc_Noc\DE_W0014_P0001\DE_2_W0014_P0001_T0001\TR1_W0001_P0013\TR1_2_W0001_P0013_T0001_R1_P4_K1_Ch2-Ch1.zen
2.286003e+01	1.881664e+01	20150709_gfpSORORINcd3_Prometa\MitoSys2\LSM\gfpSORORINc_Noc\DE_W0014_P0001\DE_2_W0014_P0001_T0001\TR1_W0001_P0013\TR1_2_W0001_P0013_T0001_R1_P4_K1_Ch2-Ch1.zen
2.292003e+01	1.821665e+01	20150709_gfpSORORINcd3_Prometa\MitoSys2\LSM\gfpSORORINc_Noc\DE_W0014_P0001\DE_2_W0014_P0001_T0001\TR1_W0001_P0013\TR1_2_W0001_P0013_T0001_R1_P4_K1_Ch2-Ch1.zen
2.298003e+01	1.706665e+01	20150709_gfpSORORINcd3_Prometa\MitoSys2\LSM\gfpSORORINc_Noc\DE_W0014_P0001\DE_2_W0014_P0001_T0001\TR1_W0001_P0013\TR1_2_W0001_P0013_T0001_R1_P4_K1_Ch2-Ch1.zen
2.304003e+01	1.591665e+01	20150709_gfpSORORINcd3_Prometa\MitoSys2\LSM\gfpSORORINc_Noc\DE_W0014_P0001\DE_2_W0014_P0001_T0001\TR1_W0001_P0013\TR1_2_W0001_P0013_T0001_R1_P4_K1_Ch2-Ch1.zen
2.310003e+01	1.893331e+01	20150709_gfpSORORINcd3_Prometa\MitoSys2\LSM\gfpSORORINc_Noc\DE_W0014_P0001\DE_2_W0014_P0001_T0001\TR1_W0001_P0013\TR1_2_W0001_P0013_T0001_R1_P4_K1_Ch2-Ch1.zen
2.316003e+01	1.599998e+01	20150709_gfpSORORINcd3_Prometa\MitoSys2\LSM\gfpSORORINc_Noc\DE_W0014_P0001\DE_2_W0014_P0001_T0001\TR1_W0001_P0013\TR1_2_W0001_P0013_T0001_R1_P4_K1_Ch2-Ch1.zen
2.322003e+01	1.709998e+01	20150709_gfpSORORINcd3_Prometa\MitoSys2\LSM\gfpSORORINc_Noc\DE_W0014_P0001\DE_2_W0014_P0001_T0001\TR1_W0001_P0013\TR1_2_W0001_P0013_T0001_R1_P4_K1_Ch2-Ch1.zen
2.328003e+01	1.861665e+01	20150709_gfpSORORINcd3_Prometa\MitoSys2\LSM\gfpSORORINc_Noc\DE_W0014_P0001\DE_2_W0014_P0001_T0001\TR1_W0001_P0013\TR1_2_W0001_P0013_T0001_R1_P4_K1_Ch2-Ch1.zen
2.334003e+01	1.794998e+01	20150709_gfpSORORINcd3_Prometa\MitoSys2\LSM\gfpSORORINc_Noc\DE_W0014_P0001\DE_2_W0014_P0001_T0001\TR1_W0001_P0013\TR1_2_W0001_P0013_T0001_R1_P4_K1_Ch2-Ch1.zen
2.340003e+01	1.646665e+01	20150709_gfpSORORINcd3_Prometa\MitoSys2\LSM\gfpSORORINc_Noc\DE_W0014_P0001\DE_2_W0014_P0001_T0001\TR1_W0001_P0013\TR1_2_W0001_P0013_T0001_R1_P4_K1_Ch2-Ch1.zen
2.346003e+01	1.761665e+01	20150709_gfpSORORINcd3_Prometa\MitoSys2\LSM\gfpSORORINc_Noc\DE_W0014_P0001\DE_2_W0014_P0001_T0001\TR1_W0001_P0013\TR1_2_W0001_P0013_T0001_R1_P4_K1_Ch2-Ch1.zen
2.352003e+01	2.048331e+01	20150709_gfpSORORINcd3_Prometa\MitoSys2\LSM\gfpSORORINc_Noc\DE_W0014_P0001\DE_2_W0014_P0001_T0001\TR1_W0001_P0013\TR1_2_W0001_P0013_T0001_R1_P4_K1_Ch2-Ch1.zen
2.358003e+01	1.853331e+01	20150709_gfpSORORINcd3_Prometa\MitoSys2\LSM\gfpSORORINc_Noc\DE_W0014_P0001\DE_2_W0014_P0001_T0001\TR1_W0001_P0013\TR1_2_W0001_P0013_T0001_R1_P4_K1_Ch2-Ch1.zen
2.364003e+01	1.766665e+01	20150709_gfpSORORINcd3_Prometa\MitoSys2\LSM\gfpSORORINc_Noc\DE_W0014_P0001\DE_2_W0014_P0001_T0001\TR1_W0001_P0013\TR1_2_W0001_P0013_T0001_R1_P4_K1_Ch2-Ch1.zen
2.370003e+01	1.711665e+01	20150709_gfpSORORINcd3_Prometa\MitoSys2\LSM\gfpSORORINc_Noc\DE_W0014_P0001\DE_2_W0014_P0001_T0001\TR1_W0001_P0013\TR1_2_W0001_P0013_T0001_R1_P4_K1_Ch2-Ch1.zen
2.376003e+01	1.828331e+01	20150709_gfpSORORINcd3_Prometa\MitoSys2\LSM\gfpSORORINc_Noc\DE_W0014_P0001\DE_2_W0014_P0001_T0001\TR1_W0001_P0013\TR1_2_W0001_P0013_T0001_R1_P4_K1_Ch2-Ch1.zen
2.382003e+01	1.854998e+01	20150709_gfpSORORINcd3_Prometa\MitoSys2\LSM\gfpSORORINc_Noc\DE_W0014_P0001\DE_2_W0014_P0001_T0001\TR1_W0001_P0013\TR1_2_W0001_P0013_T0001_R1_P4_K1_Ch2-Ch1.zen
2.388003e+01	1.726665e+01	20150709_gfpSORORINcd3_Prometa\MitoSys2\LSM\gfpSORORINc_Noc\DE_W0014_P0001\DE_2_W0014_P0001_T0001\TR1_W0001_P0013\TR1_2_W0001_P0013_T0001_R1_P4_K1_Ch2-Ch1.zen
2.394003e+01	1.571665e+01	20150709_gfpSORORINcd3_Prometa\MitoSys2\LSM\gfpSORORINc_Noc\DE_W0014_P0001\DE_2_W0014_P0001_T0001\TR1_W0001_P0013\TR1_2_W0001_P0013_T0001_R1_P4_K1_Ch2-Ch1.zen
2.400003e+01	1.828331e+01	20150709_gfpSORORINcd3_Prometa\MitoSys2\LSM\gfpSORORINc_Noc\DE_W0014_P0001\DE_2_W0014_P0001_T0001\TR1_W0001_P0013\TR1_2_W0001_P0013_T0001_R1_P4_K1_Ch2-Ch1.zen
2.406003e+01	1.716665e+01	20150709_gfpSORORINcd3_Prometa\MitoSys2\LSM\gfpSORORINc_Noc\DE_W0014_P0001\DE_2_W0014_P0001_T0001\TR1_W0001_P0013\TR1_2_W0001_P0013_T0001_R1_P4_K1_Ch2-Ch1.zen
2.412003e+01	1.736665e+01	20150709_gfpSORORINcd3_Prometa\MitoSys2\LSM\gfpSORORINc_Noc\DE_W0014_P0001\DE_2_W0014_P0001_T0001\TR1_W0001_P0013\TR1_2_W0001_P0013_T0001_R1_P4_K1_Ch2-Ch1.zen
2.418003e+01	1.671665e+01	20150709_gfpSORORINcd3_Prometa\MitoSys2\LSM\gfpSORORINc_Noc\DE_W0014_P0001\DE_2_W0014_P0001_T0001\TR1_W0001_P0013\TR1_2_W0001_P0013_T0001_R1_P4_K1_Ch2-Ch1.zen
2.424003e+01	1.833331e+01	20150709_gfpSORORINcd3_Prometa\MitoSys2\LSM\gfpSORORINc_Noc\DE_W0014_P0001\DE_2_W0014_P0001_T0001\TR1_W0001_P0013\TR1_2_W0001_P0013_T0001_R1_P4_K1_Ch2-Ch1.zen
2.430003e+01	1.788331e+01	20150709_gfpSORORINcd3_Prometa\MitoSys2\LSM\gfpSORORINc_Noc\DE_W0014_P0001\DE_2_W0014_P0001_T0001\TR1_W0001_P0013\TR1_2_W0001_P0013_T0001_R1_P4_K1_Ch2-Ch1.zen
2.436003e+01	1.779998e+01	20150709_gfpSORORINcd3_Prometa\MitoSys2\LSM\gfpSORORINc_Noc\DE_W0014_P0001\DE_2_W0014_P0001_T0001\TR1_W0001_P0013\TR1_2_W0001_P0013_T0001_R1_P4_K1_Ch2-Ch1.zen
2.442003e+01	1.974998e+01	20150709_gfpSORORINcd3_Prometa\MitoSys2\LSM\gfpSORORINc_Noc\DE_W0014_P0001\DE_2_W0014_P0001_T0001\TR1_W0001_P0013\TR1_2_W0001_P0013_T0001_R1_P4_K1_Ch2-Ch1.zen
2.448003e+01	2.021664e+01	20150709_gfpSORORINcd3_Prometa\MitoSys2\LSM\gfpSORORINc_Noc\DE_W0014_P0001\DE_2_W0014_P0001_T0001\TR1_W0001_P0013\TR1_2_W0001_P0013_T0001_R1_P4_K1_Ch2-Ch1.zen
2.454003e+01	1.676665e+01	20150709_gfpSORORINcd3_Prometa\MitoSys2\LSM\gfpSORORINc_Noc\DE_W0014_P0001\DE_2_W0014_P0001_T0001\TR1_W0001_P0013\TR1_2_W0001_P0013_T0001_R1_P4_K1_Ch2-Ch1.zen
2.460003e+01	1.851665e+01	20150709_gfpSORORINcd3_Prometa\MitoSys2\LSM\gfpSORORINc_Noc\DE_W0014_P0001\DE_2_W0014_P0001_T0001\TR1_W0001_P0013\TR1_2_W0001_P0013_T0001_R1_P4_K1_Ch2-Ch1.zen
2.466003e+01	1.734998e+01	20150709_gfpSORORINcd3_Prometa\MitoSys2\LSM\gfpSORORINc_Noc\DE_W0014_P0001\DE_2_W0014_P0001_T0001\TR1_W0001_P0013\TR1_2_W0001_P0013_T0001_R1_P4_K1_Ch2-Ch1.zen
2.472003e+01	1.634998e+01	20150709_gfpSORORINcd3_Prometa\MitoSys2\LSM\gfpSORORINc_Noc\DE_W0014_P0001\DE_2_W0014_P0001_T0001\TR1_W0001_P0013\TR1_2_W0001_P0013_T0001_R1_P4_K1_Ch2-Ch1.zen
2.478003e+01	1.839998e+01	20150709_gfpSORORINcd3_Prometa\MitoSys2\LSM\gfpSORORINc_Noc\DE_W0014_P0001\DE_2_W0014_P0001_T0001\TR1_W0001_P0013\TR1_2_W0001_P0013_T0001_R1_P4_K1_Ch2-Ch1.zen
2.484003e+01	1.611665e+01	20150709_gfpSORORINcd3_Prometa\MitoSys2\LSM\gfpSORORINc_Noc\DE_W0014_P0001\DE_2_W0014_P0001_T0001\TR1_W0001_P0013\TR1_2_W0001_P0013_T0001_R1_P4_K1_Ch2-Ch1.zen
2.490003e+01	1.491665e+01	20150709_gfpSORORINcd3_Prometa\MitoSys2\LSM\gfpSORORINc_Noc\DE_W0014_P0001\DE_2_W0014_P0001_T0001\TR1_W0001_P0013\TR1_2_W0001_P0013_T0001_R1_P4_K1_Ch2-Ch1.zen
2.496003e+01	1.796665e+01	20150709_gfpSORORINcd3_Prometa\MitoSys2\LSM\gfpSORORINc_Noc\DE_W0014_P0001\DE_2_W0014_P0001_T0001\TR1_W0001_P0013\TR1_2_W0001_P0013_T0001_R1_P4_K1_Ch2-Ch1.zen
2.502003e+01	2.021664e+01	20150709_gfpSORORINcd3_Prometa\MitoSys2\LSM\gfpSORORINc_Noc\DE_W0014_P0001\DE_2_W0014_P0001_T0001\TR1_W0001_P0013\TR1_2_W0001_P0013_T0001_R1_P4_K1_Ch2-Ch1.zen
2.508003e+01	1.651665e+01	20150709_gfpSORORINcd3_Prometa\MitoSys2\LSM\gfpSORORINc_Noc\DE_W0014_P0001\DE_2_W0014_P0001_T0001\TR1_W0001_P0013\TR1_2_W0001_P0013_T0001_R1_P4_K1_Ch2-Ch1.zen
2.514003e+01	1.859998e+01	20150709_gfpSORORINcd3_Prometa\MitoSys2\LSM\gfpSORORINc_Noc\DE_W0014_P0001\DE_2_W0014_P0001_T0001\TR1_W0001_P0013\TR1_2_W0001_P0013_T0001_R1_P4_K1_Ch2-Ch1.zen
2.520003e+01	1.859998e+01	20150709_gfpSORORINcd3_Prometa\MitoSys2\LSM\gfpSORORINc_Noc\DE_W0014_P0001\DE_2_W0014_P0001_T0001\TR1_W0001_P0013\TR1_2_W0001_P0013_T0001_R1_P4_K1_Ch2-Ch1.zen
2.526003e+01	1.703331e+01	20150709_gfpSORORINcd3_Prometa\MitoSys2\LSM\gfpSORORINc_Noc\DE_W0014_P0001\DE_2_W0014_P0001_T0001\TR1_W0001_P0013\TR1_2_W0001_P0013_T0001_R1_P4_K1_Ch2-Ch1.zen
2.532003e+01	1.668331e+01	20150709_gfpSORORINcd3_Prometa\MitoSys2\LSM\gfpSORORINc_Noc\DE_W0014_P0001\DE_2_W0014_P0001_T0001\TR1_W0001_P0013\TR1_2_W0001_P0013_T0001_R1_P4_K1_Ch2-Ch1.zen
2.538003e+01	1.514998e+01	20150709_gfpSORORINcd3_Prometa\MitoSys2\LSM\gfpSORORINc_Noc\DE_W0014_P0001\DE_2_W0014_P0001_T0001\TR1_W0001_P0013\TR1_2_W0001_P0013_T0001_R1_P4_K1_Ch2-Ch1.zen
2.544003e+01	1.654998e+01	20150709_gfpSORORINcd3_Prometa\MitoSys2\LSM\gfpSORORINc_Noc\DE_W0014_P0001\DE_2_W0014_P0001_T0001\TR1_W0001_P0013\TR1_2_W0001_P0013_T0001_R1_P4_K1_Ch2-Ch1.zen
2.550003e+01	1.846665e+01	20150709_gfpSORORINcd3_Prometa\MitoSys2\LSM\gfpSORORINc_Noc\DE_W0014_P0001\DE_2_W0014_P0001_T0001\TR1_W0001_P0013\TR1_2_W0001_P0013_T0001_R1_P4_K1_Ch2-Ch1.zen
2.556003e+01	1.544998e+01	20150709_gfpSORORINcd3_Prometa\MitoSys2\LSM\gfpSORORINc_Noc\DE_W0014_P0001\DE_2_W0014_P0001_T0001\TR1_W0001_P0013\TR1_2_W0001_P0013_T0001_R1_P4_K1_Ch2-Ch1.zen
2.562003e+01	1.884998e+01	20150709_gfpSORORINcd3_Prometa\MitoSys2\LSM\gfpSORORINc_Noc\DE_W0014_P0001\DE_2_W0014_P0001_T0001\TR1_W0001_P0013\TR1_2_W0001_P0013_T0001_R1_P4_K1_Ch2-Ch1.zen
2.568003e+01	1.954998e+01	20150709_gfpSORORINcd3_Prometa\MitoSys2\LSM\gfpSORORINc_Noc\DE_W0014_P0001\DE_2_W0014_P0001_T0001\TR1_W0001_P0013\TR1_2_W0001_P0013_T0001_R1_P4_K1_Ch2-Ch1.zen
2.574003e+01	1.833331e+01	20150709_gfpSORORINcd3_Prometa\MitoSys2\LSM\gfpSORORINc_Noc\DE_W0014_P0001\DE_2_W0014_P0001_T0001\TR1_W0001_P0013\TR1_2_W0001_P0013_T0001_R1_P4_K1_Ch2-Ch1.zen
2.580003e+01	1.791665e+01	20150709_gfpSORORINcd3_Prometa\MitoSys2\LSM\gfpSORORINc_Noc\DE_W0014_P0001\DE_2_W0014_P0001_T0001\TR1_W0001_P0013\TR1_2_W0001_P0013_T0001_R1_P4_K1_Ch2-Ch1.zen
2.586003e+01	1.924998e+01	20150709_gfpSORORINcd3_Prometa\MitoSys2\LSM\gfpSORORINc_Noc\DE_W0014_P0001\DE_2_W0014_P0001_T0001\TR1_W0001_P0013\TR1_2_W0001_P0013_T0001_R1_P4_K1_Ch2-Ch1.zen
2.592003e+01	1.898331e+01	20150709_gfpSORORINcd3_Prometa\MitoSys2\LSM\gfpSORORINc_Noc\DE_W0014_P0001\DE_2_W0014_P0001_T0001\TR1_W0001_P0013\TR1_2_W0001_P0013_T0001_R1_P4_K1_Ch2-Ch1.zen
2.598003e+01	1.711665e+01	20150709_gfpSORORINcd3_Prometa\MitoSys2\LSM\gfpSORORINc_Noc\DE_W0014_P0001\DE_2_W0014_P0001_T0001\TR1_W0001_P0013\TR1_2_W0001_P0013_T0001_R1_P4_K1_Ch2-Ch1.zen
2.604003e+01	1.493332e+01	20150709_gfpSORORINcd3_Prometa\MitoSys2\LSM\gfpSORORINc_Noc\DE_W0014_P0001\DE_2_W0014_P0001_T0001\TR1_W0001_P0013\TR1_2_W0001_P0013_T0001_R1_P4_K1_Ch2-Ch1.zen
2.610003e+01	1.614998e+01	20150709_gfpSORORINcd3_Prometa\MitoSys2\LSM\gfpSORORINc_Noc\DE_W0014_P0001\DE_2_W0014_P0001_T0001\TR1_W0001_P0013\TR1_2_W0001_P0013_T0001_R1_P4_K1_Ch2-Ch1.zen
2.616003e+01	1.519998e+01	20150709_gfpSORORINcd3_Prometa\MitoSys2\LSM\gfpSORORINc_Noc\DE_W0014_P0001\DE_2_W0014_P0001_T0001\TR1_W0001_P0013\TR1_2_W0001_P0013_T0001_R1_P4_K1_Ch2-Ch1.zen
2.622003e+01	1.683331e+01	20150709_gfpSORORINcd3_Prometa\MitoSys2\LSM\gfpSORORINc_Noc\DE_W0014_P0001\DE_2_W0014_P0001_T0001\TR1_W0001_P0013\TR1_2_W0001_P0013_T0001_R1_P4_K1_Ch2-Ch1.zen
2.628003e+01	1.759998e+01	20150709_gfpSORORINcd3_Prometa\MitoSys2\LSM\gfpSORORINc_Noc\DE_W0014_P0001\DE_2_W0014_P0001_T0001\TR1_W0001_P0013\TR1_2_W0001_P0013_T0001_R1_P4_K1_Ch2-Ch1.zen
2.634003e+01	1.699998e+01	20150709_gfpSORORINcd3_Prometa\MitoSys2\LSM\gfpSORORINc_Noc\DE_W0014_P0001\DE_2_W0014_P0001_T0001\TR1_W0001_P0013\TR1_2_W0001_P0013_T0001_R1_P4_K1_Ch2-Ch1.zen
2.640003e+01	1.713331e+01	20150709_gfpSORORINcd3_Prometa\MitoSys2\LSM\gfpSORORINc_Noc\DE_W0014_P0001\DE_2_W0014_P0001_T0001\TR1_W0001_P0013\TR1_2_W0001_P0013_T0001_R1_P4_K1_Ch2-Ch1.zen
2.646003e+01	1.968331e+01	20150709_gfpSORORINcd3_Prometa\MitoSys2\LSM\gfpSORORINc_Noc\DE_W0014_P0001\DE_2_W0014_P0001_T0001\TR1_W0001_P0013\TR1_2_W0001_P0013_T0001_R1_P4_K1_Ch2-Ch1.zen
2.652003e+01	1.734998e+01	20150709_gfpSORORINcd3_Prometa\MitoSys2\LSM\gfpSORORINc_Noc\DE_W0014_P0001\DE_2_W0014_P0001_T0001\TR1_W0001_P0013\TR1_2_W0001_P0013_T0001_R1_P4_K1_Ch2-Ch1.zen
2.658003e+01	1.641665e+01	20150709_gfpSORORINcd3_Prometa\MitoSys2\LSM\gfpSORORINc_Noc\DE_W0014_P0001\DE_2_W0014_P0001_T0001\TR1_W0001_P0013\TR1_2_W0001_P0013_T0001_R1_P4_K1_Ch2-Ch1.zen
2.664003e+01	1.658331e+01	20150709_gfpSORORINcd3_Prometa\MitoSys2\LSM\gfpSORORINc_Noc\DE_W0014_P0001\DE_2_W0014_P0001_T0001\TR1_W0001_P0013\TR1_2_W0001_P0013_T0001_R1_P4_K1_Ch2-Ch1.zen
2.670003e+01	1.536665e+01	20150709_gfpSORORINcd3_Prometa\MitoSys2\LSM\gfpSORORINc_Noc\DE_W0014_P0001\DE_2_W0014_P0001_T0001\TR1_W0001_P0013\TR1_2_W0001_P0013_T0001_R1_P4_K1_Ch2-Ch1.zen
2.676003e+01	1.574998e+01	20150709_gfpSORORINcd3_Prometa\MitoSys2\LSM\gfpSORORINc_Noc\DE_W0014_P0001\DE_2_W0014_P0001_T0001\TR1_W0001_P0013\TR1_2_W0001_P0013_T0001_R1_P4_K1_Ch2-Ch1.zen
2.682003e+01	1.613331e+01	20150709_gfpSORORINcd3_Prometa\MitoSys2\LSM\gfpSORORINc_Noc\DE_W0014_P0001\DE_2_W0014_P0001_T0001\TR1_W0001_P0013\TR1_2_W0001_P0013_T0001_R1_P4_K1_Ch2-Ch1.zen
2.688003e+01	1.834998e+01	20150709_gfpSORORINcd3_Prometa\MitoSys2\LSM\gfpSORORINc_Noc\DE_W0014_P0001\DE_2_W0014_P0001_T0001\TR1_W0001_P0013\TR1_2_W0001_P0013_T0001_R1_P4_K1_Ch2-Ch1.zen
2.694003e+01	1.746665e+01	20150709_gfpSORORINcd3_Prometa\MitoSys2\LSM\gfpSORORINc_Noc\DE_W0014_P0001\DE_2_W0014_P0001_T0001\TR1_W0001_P0013\TR1_2_W0001_P0013_T0001_R1_P4_K1_Ch2-Ch1.zen
2.700003e+01	1.774998e+01	20150709_gfpSORORINcd3_Prometa\MitoSys2\LSM\gfpSORORINc_Noc\DE_W0014_P0001\DE_2_W0014_P0001_T0001\TR1_W0001_P0013\TR1_2_W0001_P0013_T0001_R1_P4_K1_Ch2-Ch1.zen
2.706003e+01	1.723331e+01	20150709_gfpSORORINcd3_Prometa\MitoSys2\LSM\gfpSORORINc_Noc\DE_W0014_P0001\DE_2_W0014_P0001_T0001\TR1_W0001_P0013\TR1_2_W0001_P0013_T0001_R1_P4_K1_Ch2-Ch1.zen
2.712003e+01	1.598332e+01	20150709_gfpSORORINcd3_Prometa\MitoSys2\LSM\gfpSORORINc_Noc\DE_W0014_P0001\DE_2_W0014_P0001_T0001\TR1_W0001_P0013\TR1_2_W0001_P0013_T0001_R1_P4_K1_Ch2-Ch1.zen
2.718003e+01	1.526665e+01	20150709_gfpSORORINcd3_Prometa\MitoSys2\LSM\gfpSORORINc_Noc\DE_W0014_P0001\DE_2_W0014_P0001_T0001\TR1_W0001_P0013\TR1_2_W0001_P0013_T0001_R1_P4_K1_Ch2-Ch1.zen
2.724003e+01	1.736665e+01	20150709_gfpSORORINcd3_Prometa\MitoSys2\LSM\gfpSORORINc_Noc\DE_W0014_P0001\DE_2_W0014_P0001_T0001\TR1_W0001_P0013\TR1_2_W0001_P0013_T0001_R1_P4_K1_Ch2-Ch1.zen
2.730003e+01	1.758331e+01	20150709_gfpSORORINcd3_Prometa\MitoSys2\LSM\gfpSORORINc_Noc\DE_W0014_P0001\DE_2_W0014_P0001_T0001\TR1_W0001_P0013\TR1_2_W0001_P0013_T0001_R1_P4_K1_Ch2-Ch1.zen
2.736003e+01	1.769998e+01	20150709_gfpSORORINcd3_Prometa\MitoSys2\LSM\gfpSORORINc_Noc\DE_W0014_P0001\DE_2_W0014_P0001_T0001\TR1_W0001_P0013\TR1_2_W0001_P0013_T0001_R1_P4_K1_Ch2-Ch1.zen
2.742003e+01	1.968331e+01	20150709_gfpSORORINcd3_Prometa\MitoSys2\LSM\gfpSORORINc_Noc\DE_W0014_P0001\DE_2_W0014_P0001_T0001\TR1_W0001_P0013\TR1_2_W0001_P0013_T0001_R1_P4_K1_Ch2-Ch1.zen
2.748003e+01	1.693331e+01	20150709_gfpSORORINcd3_Prometa\MitoSys2\LSM\gfpSORORINc_Noc\DE_W0014_P0001\DE_2_W0014_P0001_T0001\TR1_W0001_P0013\TR1_2_W0001_P0013_T0001_R1_P4_K1_Ch2-Ch1.zen
2.754003e+01	1.864998e+01	20150709_gfpSORORINcd3_Prometa\MitoSys2\LSM\gfpSORORINc_Noc\DE_W0014_P0001\DE_2_W0014_P0001_T0001\TR1_W0001_P0013\TR1_2_W0001_P0013_T0001_R1_P4_K1_Ch2-Ch1.zen
2.760003e+01	1.648331e+01	20150709_gfpSORORINcd3_Prometa\MitoSys2\LSM\gfpSORORINc_Noc\DE_W0014_P0001\DE_2_W0014_P0001_T0001\TR1_W0001_P0013\TR1_2_W0001_P0013_T0001_R1_P4_K1_Ch2-Ch1.zen
2.766003e+01	1.726665e+01	20150709_gfpSORORINcd3_Prometa\MitoSys2\LSM\gfpSORORINc_Noc\DE_W0014_P0001\DE_2_W0014_P0001_T0001\TR1_W0001_P0013\TR1_2_W0001_P0013_T0001_R1_P4_K1_Ch2-Ch1.zen
2.772003e+01	1.614998e+01	20150709_gfpSORORINcd3_Prometa\MitoSys2\LSM\gfpSORORINc_Noc\DE_W0014_P0001\DE_2_W0014_P0001_T0001\TR1_W0001_P0013\TR1_2_W0001_P0013_T0001_R1_P4_K1_Ch2-Ch1.zen
2.778003e+01	1.751665e+01	20150709_gfpSORORINcd3_Prometa\MitoSys2\LSM\gfpSORORINc_Noc\DE_W0014_P0001\DE_2_W0014_P0001_T0001\TR1_W0001_P0013\TR1_2_W0001_P0013_T0001_R1_P4_K1_Ch2-Ch1.zen
2.784003e+01	1.734998e+01	20150709_gfpSORORINcd3_Prometa\MitoSys2\LSM\gfpSORORINc_Noc\DE_W0014_P0001\DE_2_W0014_P0001_T0001\TR1_W0001_P0013\TR1_2_W0001_P0013_T0001_R1_P4_K1_Ch2-Ch1.zen
2.790003e+01	2.043331e+01	20150709_gfpSORORINcd3_Prometa\MitoSys2\LSM\gfpSORORINc_Noc\DE_W0014_P0001\DE_2_W0014_P0001_T0001\TR1_W0001_P0013\TR1_2_W0001_P0013_T0001_R1_P4_K1_Ch2-Ch1.zen
2.796003e+01	2.139997e+01	20150709_gfpSORORINcd3_Prometa\MitoSys2\LSM\gfpSORORINc_Noc\DE_W0014_P0001\DE_2_W0014_P0001_T0001\TR1_W0001_P0013\TR1_2_W0001_P0013_T0001_R1_P4_K1_Ch2-Ch1.zen
2.802003e+01	1.763331e+01	20150709_gfpSORORINcd3_Prometa\MitoSys2\LSM\gfpSORORINc_Noc\DE_W0014_P0001\DE_2_W0014_P0001_T0001\TR1_W0001_P0013\TR1_2_W0001_P0013_T0001_R1_P4_K1_Ch2-Ch1.zen
2.808003e+01	1.674998e+01	20150709_gfpSORORINcd3_Prometa\MitoSys2\LSM\gfpSORORINc_Noc\DE_W0014_P0001\DE_2_W0014_P0001_T0001\TR1_W0001_P0013\TR1_2_W0001_P0013_T0001_R1_P4_K1_Ch2-Ch1.zen
2.814003e+01	1.774998e+01	20150709_gfpSORORINcd3_Prometa\MitoSys2\LSM\gfpSORORINc_Noc\DE_W0014_P0001\DE_2_W0014_P0001_T0001\TR1_W0001_P0013\TR1_2_W0001_P0013_T0001_R1_P4_K1_Ch2-Ch1.zen
2.820003e+01	2.004998e+01	20150709_gfpSORORINcd3_Prometa\MitoSys2\LSM\gfpSORORINc_Noc\DE_W0014_P0001\DE_2_W0014_P0001_T0001\TR1_W0001_P0013\TR1_2_W0001_P0013_T0001_R1_P4_K1_Ch2-Ch1.zen
2.826003e+01	1.689998e+01	20150709_gfpSORORINcd3_Prometa\MitoSys2\LSM\gfpSORORINc_Noc\DE_W0014_P0001\DE_2_W0014_P0001_T0001\TR1_W0001_P0013\TR1_2_W0001_P0013_T0001_R1_P4_K1_Ch2-Ch1.zen
2.832003e+01	1.761665e+01	20150709_gfpSORORINcd3_Prometa\MitoSys2\LSM\gfpSORORINc_Noc\DE_W0014_P0001\DE_2_W0014_P0001_T0001\TR1_W0001_P0013\TR1_2_W0001_P0013_T0001_R1_P4_K1_Ch2-Ch1.zen
2.838003e+01	1.923331e+01	20150709_gfpSORORINcd3_Prometa\MitoSys2\LSM\gfpSORORINc_Noc\DE_W0014_P0001\DE_2_W0014_P0001_T0001\TR1_W0001_P0013\TR1_2_W0001_P0013_T0001_R1_P4_K1_Ch2-Ch1.zen
2.844003e+01	1.779998e+01	20150709_gfpSORORINcd3_Prometa\MitoSys2\LSM\gfpSORORINc_Noc\DE_W0014_P0001\DE_2_W0014_P0001_T0001\TR1_W0001_P0013\TR1_2_W0001_P0013_T0001_R1_P4_K1_Ch2-Ch1.zen
2.850003e+01	2.041664e+01	20150709_gfpSORORINcd3_Prometa\MitoSys2\LSM\gfpSORORINc_Noc\DE_W0014_P0001\DE_2_W0014_P0001_T0001\TR1_W0001_P0013\TR1_2_W0001_P0013_T0001_R1_P4_K1_Ch2-Ch1.zen
2.856003e+01	1.781665e+01	20150709_gfpSORORINcd3_Prometa\MitoSys2\LSM\gfpSORORINc_Noc\DE_W0014_P0001\DE_2_W0014_P0001_T0001\TR1_W0001_P0013\TR1_2_W0001_P0013_T0001_R1_P4_K1_Ch2-Ch1.zen
2.862003e+01	1.719998e+01	20150709_gfpSORORINcd3_Prometa\MitoSys2\LSM\gfpSORORINc_Noc\DE_W0014_P0001\DE_2_W0014_P0001_T0001\TR1_W0001_P0013\TR1_2_W0001_P0013_T0001_R1_P4_K1_Ch2-Ch1.zen
2.868003e+01	2.016664e+01	20150709_gfpSORORINcd3_Prometa\MitoSys2\LSM\gfpSORORINc_Noc\DE_W0014_P0001\DE_2_W0014_P0001_T0001\TR1_W0001_P0013\TR1_2_W0001_P0013_T0001_R1_P4_K1_Ch2-Ch1.zen
2.874003e+01	1.836665e+01	20150709_gfpSORORINcd3_Prometa\MitoSys2\LSM\gfpSORORINc_Noc\DE_W0014_P0001\DE_2_W0014_P0001_T0001\TR1_W0001_P0013\TR1_2_W0001_P0013_T0001_R1_P4_K1_Ch2-Ch1.zen
2.880003e+01	1.848331e+01	20150709_gfpSORORINcd3_Prometa\MitoSys2\LSM\gfpSORORINc_Noc\DE_W0014_P0001\DE_2_W0014_P0001_T0001\TR1_W0001_P0013\TR1_2_W0001_P0013_T0001_R1_P4_K1_Ch2-Ch1.zen
2.886003e+01	1.844998e+01	20150709_gfpSORORINcd3_Prometa\MitoSys2\LSM\gfpSORORINc_Noc\DE_W0014_P0001\DE_2_W0014_P0001_T0001\TR1_W0001_P0013\TR1_2_W0001_P0013_T0001_R1_P4_K1_Ch2-Ch1.zen
2.892003e+01	1.783331e+01	20150709_gfpSORORINcd3_Prometa\MitoSys2\LSM\gfpSORORINc_Noc\DE_W0014_P0001\DE_2_W0014_P0001_T0001\TR1_W0001_P0013\TR1_2_W0001_P0013_T0001_R1_P4_K1_Ch2-Ch1.zen
2.898003e+01	1.958331e+01	20150709_gfpSORORINcd3_Prometa\MitoSys2\LSM\gfpSORORINc_Noc\DE_W0014_P0001\DE_2_W0014_P0001_T0001\TR1_W0001_P0013\TR1_2_W0001_P0013_T0001_R1_P4_K1_Ch2-Ch1.zen
2.904003e+01	1.914998e+01	20150709_gfpSORORINcd3_Prometa\MitoSys2\LSM\gfpSORORINc_Noc\DE_W0014_P0001\DE_2_W0014_P0001_T0001\TR1_W0001_P0013\TR1_2_W0001_P0013_T0001_R1_P4_K1_Ch2-Ch1.zen
2.910003e+01	1.898331e+01	20150709_gfpSORORINcd3_Prometa\MitoSys2\LSM\gfpSORORINc_Noc\DE_W0014_P0001\DE_2_W0014_P0001_T0001\TR1_W0001_P0013\TR1_2_W0001_P0013_T0001_R1_P4_K1_Ch2-Ch1.zen
2.916003e+01	1.604998e+01	20150709_gfpSORORINcd3_Prometa\MitoSys2\LSM\gfpSORORINc_Noc\DE_W0014_P0001\DE_2_W0014_P0001_T0001\TR1_W0001_P0013\TR1_2_W0001_P0013_T0001_R1_P4_K1_Ch2-Ch1.zen
2.922003e+01	1.669998e+01	20150709_gfpSORORINcd3_Prometa\MitoSys2\LSM\gfpSORORINc_Noc\DE_W0014_P0001\DE_2_W0014_P0001_T0001\TR1_W0001_P0013\TR1_2_W0001_P0013_T0001_R1_P4_K1_Ch2-Ch1.zen
2.928003e+01	1.754998e+01	20150709_gfpSORORINcd3_Prometa\MitoSys2\LSM\gfpSORORINc_Noc\DE_W0014_P0001\DE_2_W0014_P0001_T0001\TR1_W0001_P0013\TR1_2_W0001_P0013_T0001_R1_P4_K1_Ch2-Ch1.zen
2.934003e+01	1.664998e+01	20150709_gfpSORORINcd3_Prometa\MitoSys2\LSM\gfpSORORINc_Noc\DE_W0014_P0001\DE_2_W0014_P0001_T0001\TR1_W0001_P0013\TR1_2_W0001_P0013_T0001_R1_P4_K1_Ch2-Ch1.zen
2.940003e+01	1.504998e+01	20150709_gfpSORORINcd3_Prometa\MitoSys2\LSM\gfpSORORINc_Noc\DE_W0014_P0001\DE_2_W0014_P0001_T0001\TR1_W0001_P0013\TR1_2_W0001_P0013_T0001_R1_P4_K1_Ch2-Ch1.zen
2.946003e+01	1.629998e+01	20150709_gfpSORORINcd3_Prometa\MitoSys2\LSM\gfpSORORINc_Noc\DE_W0014_P0001\DE_2_W0014_P0001_T0001\TR1_W0001_P0013\TR1_2_W0001_P0013_T0001_R1_P4_K1_Ch2-Ch1.zen
2.952003e+01	1.773331e+01	20150709_gfpSORORINcd3_Prometa\MitoSys2\LSM\gfpSORORINc_Noc\DE_W0014_P0001\DE_2_W0014_P0001_T0001\TR1_W0001_P0013\TR1_2_W0001_P0013_T0001_R1_P4_K1_Ch2-Ch1.zen
2.958003e+01	1.784998e+01	20150709_gfpSORORINcd3_Prometa\MitoSys2\LSM\gfpSORORINc_Noc\DE_W0014_P0001\DE_2_W0014_P0001_T0001\TR1_W0001_P0013\TR1_2_W0001_P0013_T0001_R1_P4_K1_Ch2-Ch1.zen
2.964003e+01	1.721665e+01	20150709_gfpSORORINcd3_Prometa\MitoSys2\LSM\gfpSORORINc_Noc\DE_W0014_P0001\DE_2_W0014_P0001_T0001\TR1_W0001_P0013\TR1_2_W0001_P0013_T0001_R1_P4_K1_Ch2-Ch1.zen
2.970003e+01	1.824998e+01	20150709_gfpSORORINcd3_Prometa\MitoSys2\LSM\gfpSORORINc_Noc\DE_W0014_P0001\DE_2_W0014_P0001_T0001\TR1_W0001_P0013\TR1_2_W0001_P0013_T0001_R1_P4_K1_Ch2-Ch1.zen
2.976003e+01	1.718331e+01	20150709_gfpSORORINcd3_Prometa\MitoSys2\LSM\gfpSORORINc_Noc\DE_W0014_P0001\DE_2_W0014_P0001_T0001\TR1_W0001_P0013\TR1_2_W0001_P0013_T0001_R1_P4_K1_Ch2-Ch1.zen
2.982003e+01	1.841665e+01	20150709_gfpSORORINcd3_Prometa\MitoSys2\LSM\gfpSORORINc_Noc\DE_W0014_P0001\DE_2_W0014_P0001_T0001\TR1_W0001_P0013\TR1_2_W0001_P0013_T0001_R1_P4_K1_Ch2-Ch1.zen
2.988003e+01	1.833331e+01	20150709_gfpSORORINcd3_Prometa\MitoSys2\LSM\gfpSORORINc_Noc\DE_W0014_P0001\DE_2_W0014_P0001_T0001\TR1_W0001_P0013\TR1_2_W0001_P0013_T0001_R1_P4_K1_Ch2-Ch1.zen
[truncated: 1 more rows]
