# Supplementary material for: Absolute quantification of cohesin, CTCF and their regulators in human cells
Source: eLife. 2019 Jun 17;8:e46269. doi: 10.7554/eLife.46269 (PMC6606026; doi:10.7554/eLife.46269)
Supplement: Figure 2—source data 1. [file elife-46269-fig2-data1.zip › Figure 2 - source data 1/20150709_gfpWAPLch3_Prometa/2c_opt_time_col.res]

General								Correlation								Corrections
No	File name	Full path	Format	Clock	Duration	Channel mode	Annotation	Channel mode.1	Selection	1st	2nd	Frequency	Eval frequency	Mode	Detrend frequency	Offset Ch1	Amplitude Ch1	Rate Ch1	Offset Ch2	Amplitude Ch2	Rate Ch2	Xtalk Ch1	Xtalk Ch2	Labels Ch1	Labels Ch2	Interval1 1st	Interval1 2nd	Interval1 Ch1	Interval1 Ch2	Interval2 1st	Interval2 2nd	Interval2 Ch1	Interval2 Ch2	Bleaching Ch1	Bleaching Ch2	Bleaching Cross	BG Ch1	BG Ch2	BG Cross	Xtalk Ch1.1	Xtalk Ch2.1	Xtalk Cross	Total Ch1	Total Ch2	Total Cross	G0ave Ch1	G0std Ch1	G0ave Ch2	G0std Ch2
0	mEGFP_0_R1_P10_K1_Ch2-Ch1.zen	20150709_gfpWAPLch3_Prometa\MitoSys2\Calibration\mEGFPC1_Noc\mEGFP_0_R1_P10_K1_Ch2-Ch1.zen	FA/ISS	20000	30.0	3		7	0	0	29.94	100000	2000	Scale	0	1.66	0	0.01	1	0	0.01	0.042	0	1	1	0	1	367.42199999999997	16.72	0	1	367.42199999999997	16.72	1.0224	1.0091	1	0.991	0.8838	0.9358	1	0.0091	0.0753	1.0133	0.0001	0.0154	0.0037562	0.00060611	0.0074396	0.013543000000000001
1	mEGFP_0_R1_P11_K1_Ch2-Ch1.zen	20150709_gfpWAPLch3_Prometa\MitoSys2\Calibration\mEGFPC1_Noc\mEGFP_0_R1_P11_K1_Ch2-Ch1.zen	FA/ISS	20000	30.0	3		7	0	0	29.94	100000	2000	Scale	0	1.66	0	0.01	1	0	0.01	0.042	0	1	1	0	1	328.815	16.253	0	1	328.815	16.253	1.0197	1.1653	1	0.9898	0.8791	0.9328	1	0.0267	0.1434	1.0094	0.0184	0.0806	0.0049828	0.00064936	0.0014703	0.0067816000000000005
2	mEGFP_0_R1_P12_K1_Ch2-Ch1.zen	20150709_gfpWAPLch3_Prometa\MitoSys2\Calibration\mEGFPC1_Noc\mEGFP_0_R1_P12_K1_Ch2-Ch1.zen	FA/ISS	20000	30.0	3		7	0	0	29.94	100000	2000	Scale	0	1.66	0	0.01	1	0	0.01	0.042	0	1	1	0	1	413.50300000000004	18.101	0	1	413.50300000000004	18.101	1.0032	1.0156	1	0.992	0.8925	0.9409	1	0.0016	0.0401	0.9952	0.0	-0.0151	0.0037926	0.00032923	0.0078669	0.0089289
3	mEGFP_0_R1_P13_K1_Ch2-Ch1.zen	20150709_gfpWAPLch3_Prometa\MitoSys2\Calibration\mEGFPC1_Noc\mEGFP_0_R1_P13_K1_Ch2-Ch1.zen	FA/ISS	20000	30.0	3		7	0	0	29.94	100000	2000	Scale	0	1.66	0	0.01	1	0	0.01	0.042	0	1	1	0	1	399.421	17.563	0	1	399.421	17.563	1.0021	0.9988	1	0.9917	0.8894	0.9392	1	0.0021	0.0456	0.9938	0.0002	-0.0113	0.0037582	0.00045488	0.0075039	0.010419
4	mEGFP_0_R1_P14_K1_Ch2-Ch1.zen	20150709_gfpWAPLch3_Prometa\MitoSys2\Calibration\mEGFPC1_Noc\mEGFP_0_R1_P14_K1_Ch2-Ch1.zen	FA/ISS	20000	30.0	3		7	0	0	29.94	100000	2000	Scale	0	1.66	0	0.01	1	0	0.01	0.042	0	1	1	0	1	404.055	17.935	0	1	404.055	17.935	0.9573	0.9811	1	0.9918	0.8917	0.9404	1	0.0029	0.0529	0.9493	-0.0001	-0.0028	0.0044204	0.00054265	0.007397800000000001	0.0091825
5	mEGFP_0_R1_P15_K1_Ch2-Ch1.zen	20150709_gfpWAPLch3_Prometa\MitoSys2\Calibration\mEGFPC1_Noc\mEGFP_0_R1_P15_K1_Ch2-Ch1.zen	FA/ISS	20000	30.0	3		7	0	0	29.94	100000	2000	Scale	0	1.66	0	0.01	1	0	0.01	0.042	0	1	1	0	1	357.061	16.079	0	1	357.061	16.079	0.9977	1.0261	1	0.9907	0.8794	0.9334	1	0.0046	0.0668	0.9884	0.0001	0.0045	0.0042702	0.00067034	0.013886	0.012391
6	mEGFP_0_R1_P1_K1_Ch2-Ch1.zen	20150709_gfpWAPLch3_Prometa\MitoSys2\Calibration\mEGFPC1_Noc\mEGFP_0_R1_P1_K1_Ch2-Ch1.zen	FA/ISS	20000	30.0	3		7	0	0	29.94	100000	2000	Scale	0	1.66	0	0.01	1	0	0.01	0.042	0	1	1	0	1	588.026	25.259	0	1	588.026	25.259	0.9916	1.003	1	0.9944	0.9226	0.9578	1	0.0005	0.0216	0.986	0.0001	-0.0178	0.0025131	0.00016816	0.0039747	0.0030926
7	mEGFP_0_R1_P2_K1_Ch2-Ch1.zen	20150709_gfpWAPLch3_Prometa\MitoSys2\Calibration\mEGFPC1_Noc\mEGFP_0_R1_P2_K1_Ch2-Ch1.zen	FA/ISS	20000	30.0	3		7	0	0	29.94	100000	2000	Scale	0	1.66	0	0.01	1	0	0.01	0.042	0	1	1	0	1	587.951	25.544	0	1	587.951	25.544	0.9951	1.0103	1	0.9944	0.9231	0.9581	1	0.001	0.0316	0.9895	-0.0001	-0.0076	0.0026260000000000003	0.0001239	0.0036921	0.0031458000000000002
8	mEGFP_0_R1_P3_K1_Ch2-Ch1.zen	20150709_gfpWAPLch3_Prometa\MitoSys2\Calibration\mEGFPC1_Noc\mEGFP_0_R1_P3_K1_Ch2-Ch1.zen	FA/ISS	20000	30.0	3		7	0	0	29.94	100000	2000	Scale	0	1.66	0	0.01	1	0	0.01	0.042	0	1	1	0	1	599.612	25.791999999999998	0	1	599.612	25.791999999999998	1.0021	1.0067	1	0.9945	0.9239	0.9585	1	0.0005	0.0231	0.9966	0.0002	-0.0157	0.0022925999999999997	0.00029402	0.0024595	0.0027075
9	mEGFP_0_R1_P4_K1_Ch2-Ch1.zen	20150709_gfpWAPLch3_Prometa\MitoSys2\Calibration\mEGFPC1_Noc\mEGFP_0_R1_P4_K1_Ch2-Ch1.zen	FA/ISS	20000	30.0	3		7	0	0	29.94	100000	2000	Scale	0	1.66	0	0.01	1	0	0.01	0.042	0	1	1	0	1	533.571	23.05	0	1	533.571	23.05	1.0503	1.0709	1	0.9938	0.9149	0.9535	1	0.0008	0.0268	1.0439	-0.0001	-0.0167	0.0033364	0.00029745	0.006254	0.007557600000000001
10	mEGFP_0_R1_P5_K1_Ch2-Ch1.zen	20150709_gfpWAPLch3_Prometa\MitoSys2\Calibration\mEGFPC1_Noc\mEGFP_0_R1_P5_K1_Ch2-Ch1.zen	FA/ISS	20000	30.0	3		7	0	0	29.94	100000	2000	Scale	0	1.66	0	0.01	1	0	0.01	0.042	0	1	1	0	1	572.932	25.048000000000002	0	1	572.932	25.048000000000002	0.9601	1.2349	1	0.9942	0.9215	0.9572	1	0.0029	0.0359	0.9544	-0.0015	-0.0041	0.0022278000000000003	0.00069781	0.0018159000000000003	0.01637
11	mEGFP_0_R1_P6_K1_Ch2-Ch1.zen	20150709_gfpWAPLch3_Prometa\MitoSys2\Calibration\mEGFPC1_Noc\mEGFP_0_R1_P6_K1_Ch2-Ch1.zen	FA/ISS	20000	30.0	3		7	0	0	29.94	100000	2000	Scale	0	1.66	0	0.01	1	0	0.01	0.042	0	1	1	0	1	410.62	17.815	0	1	410.62	17.815	1.0014	1.0114	1	0.9919	0.8907	0.94	1	0.0009	0.0303	0.9934	0.0004	-0.0259	0.0032421	0.00016841	0.0073997	0.0083367
12	mEGFP_0_R1_P7_K1_Ch2-Ch1.zen	20150709_gfpWAPLch3_Prometa\MitoSys2\Calibration\mEGFPC1_Noc\mEGFP_0_R1_P7_K1_Ch2-Ch1.zen	FA/ISS	20000	30.0	3		7	0	0	29.94	100000	2000	Scale	0	1.66	0	0.01	1	0	0.01	0.042	0	1	1	0	1	358.064	15.564	0	1	358.064	15.564	1.0032	1.0161	1	0.9908	0.8756	0.9314	1	0.0011	0.0326	0.9939	0.0006	-0.0316	0.0039094	0.00031889	0.0046802	0.0052698
13	mEGFP_0_R1_P8_K1_Ch2-Ch1.zen	20150709_gfpWAPLch3_Prometa\MitoSys2\Calibration\mEGFPC1_Noc\mEGFP_0_R1_P8_K1_Ch2-Ch1.zen	FA/ISS	20000	30.0	3		7	0	0	29.94	100000	2000	Scale	0	1.66	0	0.01	1	0	0.01	0.042	0	1	1	0	1	369.529	17.425	0	1	369.529	17.425	1.0009	1.1398	1	0.991	0.8873	0.9377	1	0.0113	0.0997	0.9919	0.0072	0.0415	0.0035943000000000004	0.00024197	0.0027041	0.0069137
14	mEGFP_0_R1_P9_K1_Ch2-Ch1.zen	20150709_gfpWAPLch3_Prometa\MitoSys2\Calibration\mEGFPC1_Noc\mEGFP_0_R1_P9_K1_Ch2-Ch1.zen	FA/ISS	20000	30.0	3		7	0	0	29.94	100000	2000	Scale	0	1.66	0	0.01	1	0	0.01	0.042	0	1	1	0	1	379.171	16.752	0	1	379.171	16.752	1.0137	1.0863	1	0.9912	0.8839	0.9359999999999999	1	0.0028	0.0484	1.0049	-0.0007	-0.0114	0.0034665	0.0013866	0.0036288	0.027312
15	TR1_2_W0001_P0002_T0001_R1_P1_K1_Ch2-Ch1.zen	20150709_gfpWAPLch3_Prometa\MitoSys2\Calibration\mEGFPC1H2B_Noc\DE_W0002_P0001\DE_2_W0002_P0001_T0001\TR1_W0001_P0002\TR1_2_W0001_P0002_T0001_R1_P1_K1_Ch2-Ch1.zen	FA/ISS	20000	30.0	3		7	0	0	29.94	100000	2000	Scale	0	1.66	0	0.01	1	0	0.01	0.042	0	1	1	0	1	77.931	499.18699999999995	0	1	77.931	499.18699999999995	1.0073	2.2768	1	0.9578	0.9956	0.9766	1	0.9857	0.9928	0.965	2.2449	0.9695	0.021412999999999998	0.005638399999999999	0.0013235999999999999	0.0010083
16	TR1_2_W0001_P0002_T0001_R1_P2_K1_Ch2-Ch1.zen	20150709_gfpWAPLch3_Prometa\MitoSys2\Calibration\mEGFPC1H2B_Noc\DE_W0002_P0001\DE_2_W0002_P0001_T0001\TR1_W0001_P0002\TR1_2_W0001_P0002_T0001_R1_P2_K1_Ch2-Ch1.zen	FA/ISS	20000	30.0	3		7	0	0	29.94	100000	2000	Scale	0	1.66	0	0.01	1	0	0.01	0.042	0	1	1	0	1	77.691	402.153	0	1	77.691	402.153	0.9767	2.1069999999999998	1	0.9577	0.9946	0.976	1	0.9825	0.9912	0.9349	2.0701	0.9674	0.021125	0.0070737	0.00072344	0.0012485
17	TR1_2_W0001_P0002_T0001_R1_P3_K1_Ch2-Ch1.zen	20150709_gfpWAPLch3_Prometa\MitoSys2\Calibration\mEGFPC1H2B_Noc\DE_W0002_P0001\DE_2_W0002_P0001_T0001\TR1_W0001_P0002\TR1_2_W0001_P0002_T0001_R1_P3_K1_Ch2-Ch1.zen	FA/ISS	20000	30.0	3	n	7	0	0	29.94	100000	2000	Scale	0	1.66	0	0.01	1	0	0.01	0.042	0	1	1	0	1	60.474	322.89599999999996	0	1	60.474	322.89599999999996	0.9962	2.5633	1	0.9458	0.9931	0.9692	1	0.9826	0.9913	0.9421	2.5178	0.9607	0.024579	0.0066086	0.0016952000000000002	0.0015954
18	TR1_2_W0001_P0003_T0001_R1_P1_K1_Ch2-Ch1.zen	20150709_gfpWAPLch3_Prometa\MitoSys2\Calibration\mEGFPC1H2B_Noc\DE_W0003_P0001\DE_2_W0003_P0001_T0001\TR1_W0001_P0003\TR1_2_W0001_P0003_T0001_R1_P1_K1_Ch2-Ch1.zen	FA/ISS	20000	30.0	3		7	0	0	29.94	100000	2000	Scale	0	1.66	0	0.01	1	0	0.01	0.042	0	1	1	0	1	154.373	528.087	0	1	154.373	528.087	1.0075	2.5561	1	0.9786	0.9958	0.9872	1	0.973	0.9864	0.986	2.4978	0.9737	0.010736	0.0030329999999999997	0.00065767	0.00092957
19	TR1_2_W0001_P0003_T0001_R1_P2_K1_Ch2-Ch1.zen	20150709_gfpWAPLch3_Prometa\MitoSys2\Calibration\mEGFPC1H2B_Noc\DE_W0003_P0001\DE_2_W0003_P0001_T0001\TR1_W0001_P0003\TR1_2_W0001_P0003_T0001_R1_P2_K1_Ch2-Ch1.zen	FA/ISS	20000	30.0	3	n	7	0	0	29.94	100000	2000	Scale	0	1.66	0	0.01	1	0	0.01	0.042	0	1	1	0	1	135.49200000000002	460.056	0	1	135.49200000000002	460.056	1.0184	2.2674	1	0.9757	0.9951	0.9853	1	0.9722	0.986	0.9939	2.2113	0.9715	0.012815	0.0010984999999999999	0.0024278000000000004	0.0034594
20	TR1_2_W0001_P0003_T0001_R1_P3_K1_Ch2-Ch1.zen	20150709_gfpWAPLch3_Prometa\MitoSys2\Calibration\mEGFPC1H2B_Noc\DE_W0003_P0001\DE_2_W0003_P0001_T0001\TR1_W0001_P0003\TR1_2_W0001_P0003_T0001_R1_P3_K1_Ch2-Ch1.zen	FA/ISS	20000	30.0	3		7	0	0	29.94	100000	2000	Scale	0	1.66	0	0.01	1	0	0.01	0.042	0	1	1	0	1	152.44799999999998	439.51099999999997	0	1	152.44799999999998	439.51099999999997	0.9943	2.5751	1	0.9783	0.9949	0.9866	1	0.9674	0.9836	0.9727	2.5033	0.9703	0.010633	0.0030691	0.00082168	0.0010972999999999998
21	TR1_2_W0001_P0005_T0001_R1_P1_K1_Ch2-Ch1.zen	20150709_gfpWAPLch3_Prometa\MitoSys2\Calibration\mEGFPC1H2B_Noc\DE_W0005_P0001\DE_2_W0005_P0001_T0001\TR1_W0001_P0005\TR1_2_W0001_P0005_T0001_R1_P1_K1_Ch2-Ch1.zen	FA/ISS	20000	30.0	3		7	0	0	29.94	100000	2000	Scale	0	1.66	0	0.01	1	0	0.01	0.042	0	1	1	0	1	124.53299999999999	266.282	0	1	124.53299999999999	266.282	1.0051	1.6269999999999998	1	0.9735	0.9919	0.9827	1	0.9583	0.9789	0.9785	1.5592	0.9619	0.011384	0.0016852999999999998	0.0023646	0.0017519999999999999
22	TR1_2_W0001_P0005_T0001_R1_P2_K1_Ch2-Ch1.zen	20150709_gfpWAPLch3_Prometa\MitoSys2\Calibration\mEGFPC1H2B_Noc\DE_W0005_P0001\DE_2_W0005_P0001_T0001\TR1_W0001_P0005\TR1_2_W0001_P0005_T0001_R1_P2_K1_Ch2-Ch1.zen	FA/ISS	20000	30.0	3		7	0	0	29.94	100000	2000	Scale	0	1.66	0	0.01	1	0	0.01	0.042	0	1	1	0	1	123.508	273.686	0	1	123.508	273.686	1.0179	1.7601	1	0.9733	0.9924	0.9828	1	0.9607	0.9802	0.991	1.6935	0.9632	0.013364	0.0025793	0.0010470999999999998	0.0014104
23	TR1_2_W0001_P0005_T0001_R1_P3_K1_Ch2-Ch1.zen	20150709_gfpWAPLch3_Prometa\MitoSys2\Calibration\mEGFPC1H2B_Noc\DE_W0005_P0001\DE_2_W0005_P0001_T0001\TR1_W0001_P0005\TR1_2_W0001_P0005_T0001_R1_P3_K1_Ch2-Ch1.zen	FA/ISS	20000	30.0	3	n	7	0	0	29.94	100000	2000	Scale	0	1.66	0	0.01	1	0	0.01	0.042	0	1	1	0	1	88.363	178.736	0	1	88.363	178.736	0.9787	1.686	1	0.9628	0.9883	0.9755	1	0.9569	0.9782	0.9419	1.6114	0.9541	0.015005000000000001	0.003389	0.00096295	0.0016132000000000002
24	TR1_2_W0001_P0006_T0001_R1_P1_K1_Ch2-Ch1.zen	20150709_gfpWAPLch3_Prometa\MitoSys2\Calibration\mEGFPC1H2B_Noc\DE_W0006_P0001\DE_2_W0006_P0001_T0001\TR1_W0001_P0006\TR1_2_W0001_P0006_T0001_R1_P1_K1_Ch2-Ch1.zen	FA/ISS	20000	30.0	3		7	0	0	29.94	100000	2000	Scale	0	1.66	0	0.01	1	0	0.01	0.042	0	1	1	0	1	260.471	293.829	0	1	260.471	293.829	1.0042	2.3118	1	0.9873	0.9925	0.9899	1	0.9197	0.9589	0.9915	2.1587	0.9491	0.0057488999999999995	0.0011904	0.0013245	0.0013344000000000001
25	TR1_2_W0001_P0006_T0001_R1_P2_K1_Ch2-Ch1.zen	20150709_gfpWAPLch3_Prometa\MitoSys2\Calibration\mEGFPC1H2B_Noc\DE_W0006_P0001\DE_2_W0006_P0001_T0001\TR1_W0001_P0006\TR1_2_W0001_P0006_T0001_R1_P2_K1_Ch2-Ch1.zen	FA/ISS	20000	30.0	3	n	7	0	0	29.94	100000	2000	Scale	0	1.66	0	0.01	1	0	0.01	0.042	0	1	1	0	1	219.68	228.68	0	1	219.68	228.68	0.9946	1.956	1	0.985	0.9906	0.9878	1	0.915	0.9565	0.9796	1.8123	0.9446	0.0073807000000000005	0.0012901	0.0017031	0.0017027000000000001
26	TR1_2_W0001_P0006_T0001_R1_P3_K1_Ch2-Ch1.zen	20150709_gfpWAPLch3_Prometa\MitoSys2\Calibration\mEGFPC1H2B_Noc\DE_W0006_P0001\DE_2_W0006_P0001_T0001\TR1_W0001_P0006\TR1_2_W0001_P0006_T0001_R1_P3_K1_Ch2-Ch1.zen	FA/ISS	20000	30.0	3		7	0	0	29.94	100000	2000	Scale	0	1.66	0	0.01	1	0	0.01	0.042	0	1	1	0	1	257.125	331.435	0	1	257.125	331.435	0.9957	2.0638	1	0.9871	0.9936	0.9904	1	0.9319	0.9653	0.9829	1.9464	0.9559	0.0061004	0.0015611	0.0012887999999999999	0.0014506999999999999
27	TR1_2_W0001_P0008_T0001_R1_P1_K1_Ch2-Ch1.zen	20150709_gfpWAPLch3_Prometa\MitoSys2\Calibration\mEGFPC1H2B_Noc\DE_W0008_P0001\DE_2_W0008_P0001_T0001\TR1_W0001_P0008\TR1_2_W0001_P0008_T0001_R1_P1_K1_Ch2-Ch1.zen	FA/ISS	20000	30.0	3		7	0	0	29.94	100000	2000	Scale	0	1.66	0	0.01	1	0	0.01	0.042	0	1	1	0	1	146.84	273.79	0	1	146.84	273.79	0.9974	1.9722	1	0.9775	0.9924	0.9849	1	0.9534	0.9764	0.9749	1.8898	0.9616	0.011081	0.0028684	0.0010029	0.0018294000000000001
28	TR1_2_W0001_P0008_T0001_R1_P2_K1_Ch2-Ch1.zen	20150709_gfpWAPLch3_Prometa\MitoSys2\Calibration\mEGFPC1H2B_Noc\DE_W0008_P0001\DE_2_W0008_P0001_T0001\TR1_W0001_P0008\TR1_2_W0001_P0008_T0001_R1_P2_K1_Ch2-Ch1.zen	FA/ISS	20000	30.0	3		7	0	0	29.94	100000	2000	Scale	0	1.66	0	0.01	1	0	0.01	0.042	0	1	1	0	1	145.76	295.413	0	1	145.76	295.413	0.99	2.1846	1	0.9774	0.9927	0.985	1	0.9559	0.9777	0.9675	2.0997	0.9629	0.010312	0.0034483000000000005	0.00045678	0.0017670000000000001
29	TR1_2_W0001_P0008_T0001_R1_P3_K1_Ch2-Ch1.zen	20150709_gfpWAPLch3_Prometa\MitoSys2\Calibration\mEGFPC1H2B_Noc\DE_W0008_P0001\DE_2_W0008_P0001_T0001\TR1_W0001_P0008\TR1_2_W0001_P0008_T0001_R1_P3_K1_Ch2-Ch1.zen	FA/ISS	20000	30.0	3		7	0	0	29.94	100000	2000	Scale	0	1.66	0	0.01	1	0	0.01	0.042	0	1	1	0	1	115.751	194.83900000000003	0	1	115.751	194.83900000000003	0.9771	2.0362	1	0.9715	0.9889	0.9802	1	0.9466	0.9729	0.9490000000000001	1.9352	0.9535	0.011292	0.0020875	0.00067266	0.0012849
30	TR1_2_W0001_P0009_T0001_R1_P1_K1_Ch2-Ch1.zen	20150709_gfpWAPLch3_Prometa\MitoSys2\Calibration\mEGFPC1H2B_Noc\DE_W0009_P0001\DE_2_W0009_P0001_T0001\TR1_W0001_P0009\TR1_2_W0001_P0009_T0001_R1_P1_K1_Ch2-Ch1.zen	FA/ISS	20000	30.0	3		7	0	0	29.94	100000	2000	Scale	0	1.66	0	0.01	1	0	0.01	0.042	0	1	1	0	1	328.50199999999995	322.303	0	1	328.50199999999995	322.303	1.0042	1.9768	1	0.9899	0.9934	0.9917	1	0.9116	0.9548	0.9941	1.8308	0.9467	0.0045206000000000005	0.0013064	0.0011426	0.0015550999999999998
31	TR1_2_W0001_P0009_T0001_R1_P2_K1_Ch2-Ch1.zen	20150709_gfpWAPLch3_Prometa\MitoSys2\Calibration\mEGFPC1H2B_Noc\DE_W0009_P0001\DE_2_W0009_P0001_T0001\TR1_W0001_P0009\TR1_2_W0001_P0009_T0001_R1_P2_K1_Ch2-Ch1.zen	FA/ISS	20000	30.0	3		7	0	0	29.94	100000	2000	Scale	0	1.66	0	0.01	1	0	0.01	0.042	0	1	1	0	1	336.778	251.602	0	1	336.778	251.602	1.0226	2.4208	1	0.9902	0.9914	0.9908	1	0.8817	0.9389	1.0126	2.1912	0.9299	0.0041716999999999995	0.0014012	0.00059753	0.0021086
32	TR1_2_W0001_P0009_T0001_R1_P3_K1_Ch2-Ch1.zen	20150709_gfpWAPLch3_Prometa\MitoSys2\Calibration\mEGFPC1H2B_Noc\DE_W0009_P0001\DE_2_W0009_P0001_T0001\TR1_W0001_P0009\TR1_2_W0001_P0009_T0001_R1_P3_K1_Ch2-Ch1.zen	FA/ISS	20000	30.0	3		7	0	0	29.94	100000	2000	Scale	0	1.66	0	0.01	1	0	0.01	0.042	0	1	1	0	1	330.819	236.68099999999998	0	1	330.819	236.68099999999998	1.0061	1.8161	1	0.99	0.9911	0.9905	1	0.8801	0.9381	0.996	1.6282	0.9289	0.0044603	0.0011786	0.0014568	0.0018044
33	TR1_2_W0001_P0010_T0001_R1_P1_K1_Ch2-Ch1.zen	20150709_gfpWAPLch3_Prometa\MitoSys2\Calibration\mEGFPC1H2B_Noc\DE_W0010_P0001\DE_2_W0010_P0001_T0001\TR1_W0001_P0010\TR1_2_W0001_P0010_T0001_R1_P1_K1_Ch2-Ch1.zen	FA/ISS	20000	30.0	3		7	0	0	29.94	100000	2000	Scale	0	1.66	0	0.01	1	0	0.01	0.042	0	1	1	0	1	363.2	143.983	0	1	363.2	143.983	0.9954	2.3002	1	0.9909	0.9847	0.9878	1	0.7811	0.8832	0.9863	1.8847	0.8715	0.0041465	0.0011092	0.0011070000000000001	0.004033
34	TR1_2_W0001_P0010_T0001_R1_P2_K1_Ch2-Ch1.zen	20150709_gfpWAPLch3_Prometa\MitoSys2\Calibration\mEGFPC1H2B_Noc\DE_W0010_P0001\DE_2_W0010_P0001_T0001\TR1_W0001_P0010\TR1_2_W0001_P0010_T0001_R1_P2_K1_Ch2-Ch1.zen	FA/ISS	20000	30.0	3		7	0	0	29.94	100000	2000	Scale	0	1.66	0	0.01	1	0	0.01	0.042	0	1	1	0	1	371.228	149.803	0	1	371.228	149.803	0.9981	2.0284	1	0.9911	0.9854	0.9882	1	0.7847	0.8855	0.9891	1.6647	0.8742	0.0040056	0.00032999	0.0037342	0.0031545
35	TR1_2_W0001_P0010_T0001_R1_P3_K1_Ch2-Ch1.zen	20150709_gfpWAPLch3_Prometa\MitoSys2\Calibration\mEGFPC1H2B_Noc\DE_W0010_P0001\DE_2_W0010_P0001_T0001\TR1_W0001_P0010\TR1_2_W0001_P0010_T0001_R1_P3_K1_Ch2-Ch1.zen	FA/ISS	20000	30.0	3		7	0	0	29.94	100000	2000	Scale	0	1.66	0	0.01	1	0	0.01	0.042	0	1	1	0	1	359.75	167.91099999999997	0	1	359.75	167.91099999999997	1.0036	2.701	1	0.9908	0.9866	0.9887	1	0.8077	0.8982	0.9943	2.2845	0.8873	0.004271100000000001	0.0011949000000000003	0.0010984999999999999	0.0029905
36	TR1_2_W0001_P0012_T0001_R1_P1_K1_Ch2-Ch1.zen	20150709_gfpWAPLch3_Prometa\MitoSys2\Calibration\mEGFPC1H2B_Noc\DE_W0012_P0001\DE_2_W0012_P0001_T0001\TR1_W0001_P0012\TR1_2_W0001_P0012_T0001_R1_P1_K1_Ch2-Ch1.zen	FA/ISS	20000	30.0	3		7	0	0	29.94	100000	2000	Scale	0	1.66	0	0.01	1	0	0.01	0.042	0	1	1	0	1	184.447	324.449	0	1	184.447	324.449	1.0062	2.1335	1	0.9821	0.9931	0.9876	1	0.9475	0.9734	0.9882	2.0349	0.9612	0.0078977	0.0014337999999999998	0.001291	0.00097592
37	TR1_2_W0001_P0012_T0001_R1_P2_K1_Ch2-Ch1.zen	20150709_gfpWAPLch3_Prometa\MitoSys2\Calibration\mEGFPC1H2B_Noc\DE_W0012_P0001\DE_2_W0012_P0001_T0001\TR1_W0001_P0012\TR1_2_W0001_P0012_T0001_R1_P2_K1_Ch2-Ch1.zen	FA/ISS	20000	30.0	3		7	0	0	29.94	100000	2000	Scale	0	1.66	0	0.01	1	0	0.01	0.042	0	1	1	0	1	189.05200000000002	325.88599999999997	0	1	189.05200000000002	325.88599999999997	0.9952	2.3504	1	0.9825	0.9933	0.9879	1	0.9476	0.9734	0.9777	2.2472	0.9615	0.0080295	0.001834	0.00098709	0.001594
38	TR1_2_W0001_P0012_T0001_R1_P3_K1_Ch2-Ch1.zen	20150709_gfpWAPLch3_Prometa\MitoSys2\Calibration\mEGFPC1H2B_Noc\DE_W0012_P0001\DE_2_W0012_P0001_T0001\TR1_W0001_P0012\TR1_2_W0001_P0012_T0001_R1_P3_K1_Ch2-Ch1.zen	FA/ISS	20000	30.0	3		7	0	0	29.94	100000	2000	Scale	0	1.66	0	0.01	1	0	0.01	0.042	0	1	1	0	1	181.794	263.367	0	1	181.794	263.367	0.9951	1.7682	1	0.9818	0.9919	0.9868	1	0.9387	0.9688	0.977	1.6686	0.956	0.0079661	0.0014245999999999998	0.00098102	0.0012673
39	TR1_2_W0001_P0013_T0001_R1_P1_K1_Ch2-Ch1.zen	20150709_gfpWAPLch3_Prometa\MitoSys2\Calibration\mEGFPC1H2B_Noc\DE_W0013_P0001\DE_2_W0013_P0001_T0001\TR1_W0001_P0013\TR1_2_W0001_P0013_T0001_R1_P1_K1_Ch2-Ch1.zen	FA/ISS	20000	30.0	3		7	0	0	29.94	100000	2000	Scale	0	1.66	0	0.01	1	0	0.01	0.042	0	1	1	0	1	194.245	198.757	0	1	194.245	198.757	0.9782	1.6746	1	0.983	0.9893	0.9861	1	0.9139	0.956	0.9614	1.5432	0.9425	0.008661	0.00072264	0.0034993000000000003	0.0029008000000000003
40	TR1_2_W0001_P0013_T0001_R1_P2_K1_Ch2-Ch1.zen	20150709_gfpWAPLch3_Prometa\MitoSys2\Calibration\mEGFPC1H2B_Noc\DE_W0013_P0001\DE_2_W0013_P0001_T0001\TR1_W0001_P0013\TR1_2_W0001_P0013_T0001_R1_P2_K1_Ch2-Ch1.zen	FA/ISS	20000	30.0	3		7	0	0	29.94	100000	2000	Scale	0	1.66	0	0.01	1	0	0.01	0.042	0	1	1	0	1	217.27	202.78900000000002	0	1	217.27	202.78900000000002	0.9981	2.7905	1	0.9848	0.9890000000000001	0.9869	1	0.9019	0.9496	0.9829	2.5708	0.9369	0.0066333	0.0018601	0.0012111	0.0028836
41	TR1_2_W0001_P0013_T0001_R1_P3_K1_Ch2-Ch1.zen	20150709_gfpWAPLch3_Prometa\MitoSys2\Calibration\mEGFPC1H2B_Noc\DE_W0013_P0001\DE_2_W0013_P0001_T0001\TR1_W0001_P0013\TR1_2_W0001_P0013_T0001_R1_P3_K1_Ch2-Ch1.zen	FA/ISS	20000	30.0	3		7	0	0	29.94	100000	2000	Scale	0	1.66	0	0.01	1	0	0.01	0.042	0	1	1	0	1	217.455	271.65	0	1	217.455	271.65	0.9972	2.7813	1	0.9848	0.9915	0.9882	1	0.9241	0.9612	0.982	2.6099	0.9497	0.007191599999999999	0.0013528	0.0014418	0.0017050999999999998
42	TR1_2_W0001_P0014_T0001_R1_P1_K1_Ch2-Ch1.zen	20150709_gfpWAPLch3_Prometa\MitoSys2\Calibration\mEGFPC1H2B_Noc\DE_W0014_P0001\DE_2_W0014_P0001_T0001\TR1_W0001_P0014\TR1_2_W0001_P0014_T0001_R1_P1_K1_Ch2-Ch1.zen	FA/ISS	20000	30.0	3		7	0	0	29.94	100000	2000	Scale	0	1.66	0	0.01	1	0	0.01	0.042	0	1	1	0	1	174.615	318.797	0	1	174.615	318.797	1.0035	2.309	1	0.9811	0.9932	0.9871	1	0.9505	0.9749	0.9845	2.2113	0.9623	0.008716799999999999	0.0024467	0.00033341	0.0014515999999999997
43	TR1_2_W0001_P0014_T0001_R1_P2_K1_Ch2-Ch1.zen	20150709_gfpWAPLch3_Prometa\MitoSys2\Calibration\mEGFPC1H2B_Noc\DE_W0014_P0001\DE_2_W0014_P0001_T0001\TR1_W0001_P0014\TR1_2_W0001_P0014_T0001_R1_P2_K1_Ch2-Ch1.zen	FA/ISS	20000	30.0	3		7	0	0	29.94	100000	2000	Scale	0	1.66	0	0.01	1	0	0.01	0.042	0	1	1	0	1	139.637	320.873	0	1	139.637	320.873	0.9848	2.1791	1	0.9764	0.9934	0.9848	1	0.9616	0.9806	0.9613	2.1056	0.9657	0.010467	0.0039577	0.0011945	0.0015526
44	TR1_2_W0001_P0014_T0001_R1_P3_K1_Ch2-Ch1.zen	20150709_gfpWAPLch3_Prometa\MitoSys2\Calibration\mEGFPC1H2B_Noc\DE_W0014_P0001\DE_2_W0014_P0001_T0001\TR1_W0001_P0014\TR1_2_W0001_P0014_T0001_R1_P3_K1_Ch2-Ch1.zen	FA/ISS	20000	30.0	3	n	7	0	0	29.94	100000	2000	Scale	0	1.66	0	0.01	1	0	0.01	0.042	0	1	1	0	1	124.133	241.418	0	1	124.133	241.418	1.0097	1.7053	1	0.9734	0.9913	0.9823	1	0.9552	0.9774	0.9829	1.6316	0.96	0.011156999999999999	0.0015712	0.00087392	0.0014426999999999999
45	TR1_2_W0001_P0015_T0001_R1_P1_K1_Ch2-Ch1.zen	20150709_gfpWAPLch3_Prometa\MitoSys2\Calibration\mEGFPC1H2B_Noc\DE_W0015_P0001\DE_2_W0015_P0001_T0001\TR1_W0001_P0015\TR1_2_W0001_P0015_T0001_R1_P1_K1_Ch2-Ch1.zen	FA/ISS	20000	30.0	3		7	0	0	29.94	100000	2000	Scale	0	1.66	0	0.01	1	0	0.01	0.042	0	1	1	0	1	142.49200000000002	251.533	0	1	142.49200000000002	251.533	0.9973	1.7912	1	0.9768	0.9914	0.9841	1	0.9488	0.9741	0.9742	1.7053	0.9584	0.011155	0.0012821	0.0032186	0.0023728
46	TR1_2_W0001_P0015_T0001_R1_P2_K1_Ch2-Ch1.zen	20150709_gfpWAPLch3_Prometa\MitoSys2\Calibration\mEGFPC1H2B_Noc\DE_W0015_P0001\DE_2_W0015_P0001_T0001\TR1_W0001_P0015\TR1_2_W0001_P0015_T0001_R1_P2_K1_Ch2-Ch1.zen	FA/ISS	20000	30.0	3		7	0	0	29.94	100000	2000	Scale	0	1.66	0	0.01	1	0	0.01	0.042	0	1	1	0	1	140.304	244.842	0	1	140.304	244.842	0.9949	2.6243	1	0.9765	0.9908	0.9836	1	0.9466	0.9729	0.9715	2.5032	0.9568	0.011223	0.0028316	0.0013209	0.0023999000000000004
47	TR1_2_W0001_P0015_T0001_R1_P3_K1_Ch2-Ch1.zen	20150709_gfpWAPLch3_Prometa\MitoSys2\Calibration\mEGFPC1H2B_Noc\DE_W0015_P0001\DE_2_W0015_P0001_T0001\TR1_W0001_P0015\TR1_2_W0001_P0015_T0001_R1_P3_K1_Ch2-Ch1.zen	FA/ISS	20000	30.0	3		7	0	0	29.94	100000	2000	Scale	0	1.66	0	0.01	1	0	0.01	0.042	0	1	1	0	1	141.12	227.769	0	1	141.12	227.769	1.0012	2.2181	1	0.9766	0.9906	0.9836	1	0.9447	0.9719	0.9778	2.1095	0.9558	0.011257	0.0032578000000000004	0.00075075	0.0020084
48	WT_0_R1_P10_K1_Ch2-Ch1.zen	20150709_gfpWAPLch3_Prometa\MitoSys2\Calibration\WT\WT_0_R1_P10_K1_Ch2-Ch1.zen	FA/ISS	20000	30.000999999999998	3		7	0	0	29.94	100000	2000	Scale	0	0.0	0	0.01	0	0	0.01	0.0	0	1	1	0	1	0.278	0.441	0	1	0.278	0.441	1.2523	1.7172	1	1.0	1.0	1.0	1	1.0	1.0	1.2523	1.7172	1.0	-0.013058000000000002	1.6888	0.023233	1.0875
49	WT_0_R1_P11_K1_Ch2-Ch1.zen	20150709_gfpWAPLch3_Prometa\MitoSys2\Calibration\WT\WT_0_R1_P11_K1_Ch2-Ch1.zen	FA/ISS	20000	30.002	3		7	0	0	29.94	100000	2000	Scale	0	0.0	0	0.01	0	0	0.01	0.0	0	1	1	0	1	0.262	0.423	0	1	0.262	0.423	1.2766	1.5815	1	1.0	1.0	1.0	1	1.0	1.0	1.2766	1.5815	1.0	0.36546	1.9038	0.07156	1.1507
50	WT_0_R1_P12_K1_Ch2-Ch1.zen	20150709_gfpWAPLch3_Prometa\MitoSys2\Calibration\WT\WT_0_R1_P12_K1_Ch2-Ch1.zen	FA/ISS	20000	30.0	3		7	0	0	29.94	100000	2000	Scale	0	0.0	0	0.01	0	0	0.01	0.0	0	1	1	0	1	0.235	0.391	0	1	0.235	0.391	1.2571	1.3813	1	1.0	1.0	1.0	1	1.0	1.0	1.2571	1.3813	1.0	-0.0972	1.9198	0.39536	1.4509999999999998
51	WT_0_R1_P13_K1_Ch2-Ch1.zen	20150709_gfpWAPLch3_Prometa\MitoSys2\Calibration\WT\WT_0_R1_P13_K1_Ch2-Ch1.zen	FA/ISS	20000	30.013	3		7	0	0	29.94	100000	2000	Scale	0	0.0	0	0.01	0	0	0.01	0.0	0	1	1	0	1	0.24100000000000002	0.413	0	1	0.24100000000000002	0.413	1.1093	1.5243	1	1.0	1.0	1.0	1	1.0	1.0	1.1093	1.5243	1.0	0.16817000000000001	2.1409	0.39786	1.2124
52	WT_0_R1_P14_K1_Ch2-Ch1.zen	20150709_gfpWAPLch3_Prometa\MitoSys2\Calibration\WT\WT_0_R1_P14_K1_Ch2-Ch1.zen	FA/ISS	20000	30.000999999999998	3		7	0	0	29.94	100000	2000	Scale	0	0.0	0	0.01	0	0	0.01	0.0	0	1	1	0	1	0.253	0.428	0	1	0.253	0.428	1.1892	1.4474	1	1.0	1.0	1.0	1	1.0	1.0	1.1892	1.4474	1.0	-0.15188	1.7415	-0.16633	1.0059
53	WT_0_R1_P1_K1_Ch2-Ch1.zen	20150709_gfpWAPLch3_Prometa\MitoSys2\Calibration\WT\WT_0_R1_P1_K1_Ch2-Ch1.zen	FA/ISS	20000	30.0	3		7	0	0	29.94	100000	2000	Scale	0	0.0	0	0.01	0	0	0.01	0.0	0	1	1	0	1	1.207	1.182	0	1	1.207	1.182	1.208	1.2067	1	1.0	1.0	1.0	1	1.0	1.0	1.208	1.2067	1.0	0.03286	0.46903999999999996	0.15903	0.53566
54	WT_0_R1_P2_K1_Ch2-Ch1.zen	20150709_gfpWAPLch3_Prometa\MitoSys2\Calibration\WT\WT_0_R1_P2_K1_Ch2-Ch1.zen	FA/ISS	20000	30.002	3		7	0	0	29.94	100000	2000	Scale	0	0.0	0	0.01	0	0	0.01	0.0	0	1	1	0	1	0.943	1.013	0	1	0.943	1.013	1.3108	2.5268	1	1.0	1.0	1.0	1	1.0	1.0	1.3108	2.5268	1.0	0.036813	0.4791	0.24264000000000002	0.59856
55	WT_0_R1_P3_K1_Ch2-Ch1.zen	20150709_gfpWAPLch3_Prometa\MitoSys2\Calibration\WT\WT_0_R1_P3_K1_Ch2-Ch1.zen	FA/ISS	20000	30.002	3		7	0	0	29.94	100000	2000	Scale	0	0.0	0	0.01	0	0	0.01	0.0	0	1	1	0	1	0.919	1.073	0	1	0.919	1.073	1.5068	2.2456	1	1.0	1.0	1.0	1	1.0	1.0	1.5068	2.2456	1.0	0.027242000000000002	0.5008600000000001	0.089795	0.51127
56	WT_0_R1_P4_K1_Ch2-Ch1.zen	20150709_gfpWAPLch3_Prometa\MitoSys2\Calibration\WT\WT_0_R1_P4_K1_Ch2-Ch1.zen	FA/ISS	20000	30.004	3		7	0	0	29.94	100000	2000	Scale	0	0.0	0	0.01	0	0	0.01	0.0	0	1	1	0	1	0.589	0.7809999999999999	0	1	0.589	0.7809999999999999	2.2737	2.2093	1	1.0	1.0	1.0	1	1.0	1.0	2.2737	2.2093	1.0	0.096038	0.75449	0.067789	0.62005
57	WT_0_R1_P5_K1_Ch2-Ch1.zen	20150709_gfpWAPLch3_Prometa\MitoSys2\Calibration\WT\WT_0_R1_P5_K1_Ch2-Ch1.zen	FA/ISS	20000	30.002	3		7	0	0	29.94	100000	2000	Scale	0	0.0	0	0.01	0	0	0.01	0.0	0	1	1	0	1	0.502	0.852	0	1	0.502	0.852	1.5335	2.0184	1	1.0	1.0	1.0	1	1.0	1.0	1.5335	2.0184	1.0	-0.06884	0.8197399999999999	-0.059585	0.5555
58	WT_0_R1_P6_K1_Ch2-Ch1.zen	20150709_gfpWAPLch3_Prometa\MitoSys2\Calibration\WT\WT_0_R1_P6_K1_Ch2-Ch1.zen	FA/ISS	20000	30.0	3		7	0	0	29.94	100000	2000	Scale	0	0.0	0	0.01	0	0	0.01	0.0	0	1	1	0	1	0.462	0.8	0	1	0.462	0.8	1.8724	1.9223	1	1.0	1.0	1.0	1	1.0	1.0	1.8724	1.9223	1.0	0.11669000000000002	1.0648	0.13635999999999998	0.66919
59	WT_0_R1_P7_K1_Ch2-Ch1.zen	20150709_gfpWAPLch3_Prometa\MitoSys2\Calibration\WT\WT_0_R1_P7_K1_Ch2-Ch1.zen	FA/ISS	20000	30.000999999999998	3		7	0	0	29.94	100000	2000	Scale	0	0.0	0	0.01	0	0	0.01	0.0	0	1	1	0	1	0.324	0.493	0	1	0.324	0.493	1.8301	1.976	1	1.0	1.0	1.0	1	1.0	1.0	1.8301	1.976	1.0	0.17847000000000002	1.4552	0.12500999999999998	0.9389
60	WT_0_R1_P8_K1_Ch2-Ch1.zen	20150709_gfpWAPLch3_Prometa\MitoSys2\Calibration\WT\WT_0_R1_P8_K1_Ch2-Ch1.zen	FA/ISS	20000	30.0	3		7	0	0	29.94	100000	2000	Scale	0	0.0	0	0.01	0	0	0.01	0.0	0	1	1	0	1	0.32799999999999996	0.545	0	1	0.32799999999999996	0.545	1.3853	1.8559999999999999	1	1.0	1.0	1.0	1	1.0	1.0	1.3853	1.8559999999999999	1.0	-0.12674000000000002	1.4398	0.017471	0.8187
61	WT_0_R1_P9_K1_Ch2-Ch1.zen	20150709_gfpWAPLch3_Prometa\MitoSys2\Calibration\WT\WT_0_R1_P9_K1_Ch2-Ch1.zen	FA/ISS	20000	30.01	3		7	0	0	29.94	100000	2000	Scale	0	0.0	0	0.01	0	0	0.01	0.0	0	1	1	0	1	0.32299999999999995	0.591	0	1	0.32299999999999995	0.591	1.3841	1.9719	1	1.0	1.0	1.0	1	1.0	1.0	1.3841	1.9719	1.0	-0.25251999999999997	1.4067	-0.07169600000000001	0.8181
62	WT_Fcs_set2_0_R1_P10_K1_Ch2-Ch1.zen	20150709_gfpWAPLch3_Prometa\MitoSys2\Calibration\WT\WT_Fcs_set2_0_R1_P10_K1_Ch2-Ch1.zen	FA/ISS	20000	30.002	3		7	0	0	29.94	100000	2000	Scale	0	0.0	0	0.01	0	0	0.01	0.0	0	1	1	0	1	1.399	1.01	0	1	1.399	1.01	1.0301	1.0937	1	1.0	1.0	1.0	1	1.0	1.0	1.0301	1.0937	1.0	0.024877	0.34779	0.18603	0.50122
63	WT_Fcs_set2_0_R1_P1_K1_Ch2-Ch1.zen	20150709_gfpWAPLch3_Prometa\MitoSys2\Calibration\WT\WT_Fcs_set2_0_R1_P1_K1_Ch2-Ch1.zen	FA/ISS	20000	30.0	3		7	0	0	29.94	100000	2000	Scale	0	0.0	0	0.01	0	0	0.01	0.0	0	1	1	0	1	1.89	1.186	0	1	1.89	1.186	1.2103	1.3585	1	1.0	1.0	1.0	1	1.0	1.0	1.2103	1.3585	1.0	0.042463	0.2687	-0.033280000000000004	0.3377
64	WT_Fcs_set2_0_R1_P2_K1_Ch2-Ch1.zen	20150709_gfpWAPLch3_Prometa\MitoSys2\Calibration\WT\WT_Fcs_set2_0_R1_P2_K1_Ch2-Ch1.zen	FA/ISS	20000	30.000999999999998	3		7	0	0	29.94	100000	2000	Scale	0	0.0	0	0.01	0	0	0.01	0.0	0	1	1	0	1	1.669	1.0170000000000001	0	1	1.669	1.0170000000000001	1.0707	1.028	1	1.0	1.0	1.0	1	1.0	1.0	1.0707	1.028	1.0	0.0063981	0.27376999999999996	0.041849000000000004	0.49942
65	WT_Fcs_set2_0_R1_P3_K1_Ch2-Ch1.zen	20150709_gfpWAPLch3_Prometa\MitoSys2\Calibration\WT\WT_Fcs_set2_0_R1_P3_K1_Ch2-Ch1.zen	FA/ISS	20000	30.0	3		7	0	0	29.94	100000	2000	Scale	0	0.0	0	0.01	0	0	0.01	0.0	0	1	1	0	1	1.645	1.026	0	1	1.645	1.026	1.0838	1.0255	1	1.0	1.0	1.0	1	1.0	1.0	1.0838	1.0255	1.0	0.015397	0.24750999999999998	0.07001900000000001	0.4383
66	WT_Fcs_set2_0_R1_P4_K1_Ch2-Ch1.zen	20150709_gfpWAPLch3_Prometa\MitoSys2\Calibration\WT\WT_Fcs_set2_0_R1_P4_K1_Ch2-Ch1.zen	FA/ISS	20000	30.002	3		7	0	0	29.94	100000	2000	Scale	0	0.0	0	0.01	0	0	0.01	0.0	0	1	1	0	1	1.72	1.0979999999999999	0	1	1.72	1.0979999999999999	1.0768	1.189	1	1.0	1.0	1.0	1	1.0	1.0	1.0768	1.189	1.0	0.015921	0.26655999999999996	0.033407	0.40388
67	WT_Fcs_set2_0_R1_P5_K1_Ch2-Ch1.zen	20150709_gfpWAPLch3_Prometa\MitoSys2\Calibration\WT\WT_Fcs_set2_0_R1_P5_K1_Ch2-Ch1.zen	FA/ISS	20000	29.999000000000002	3		7	0	0	29.94	100000	2000	Scale	0	0.0	0	0.01	0	0	0.01	0.0	0	1	1	0	1	1.932	1.4409999999999998	0	1	1.932	1.4409999999999998	1.3903	1.7192	1	1.0	1.0	1.0	1	1.0	1.0	1.3903	1.7192	1.0	-0.040725	0.24625	0.047612	0.35322
68	WT_Fcs_set2_0_R1_P6_K1_Ch2-Ch1.zen	20150709_gfpWAPLch3_Prometa\MitoSys2\Calibration\WT\WT_Fcs_set2_0_R1_P6_K1_Ch2-Ch1.zen	FA/ISS	20000	29.999000000000002	3		7	0	0	29.94	100000	2000	Scale	0	0.0	0	0.01	0	0	0.01	0.0	0	1	1	0	1	1.756	1.0490000000000002	0	1	1.756	1.0490000000000002	1.1112	1.094	1	1.0	1.0	1.0	1	1.0	1.0	1.1112	1.094	1.0	0.056852	0.26982	0.041495	0.40574
69	WT_Fcs_set2_0_R1_P7_K1_Ch2-Ch1.zen	20150709_gfpWAPLch3_Prometa\MitoSys2\Calibration\WT\WT_Fcs_set2_0_R1_P7_K1_Ch2-Ch1.zen	FA/ISS	20000	30.0	3		7	0	0	29.94	100000	2000	Scale	0	0.0	0	0.01	0	0	0.01	0.0	0	1	1	0	1	1.6769999999999998	1.0	0	1	1.6769999999999998	1.0	1.0983	1.0743	1	1.0	1.0	1.0	1	1.0	1.0	1.0983	1.0743	1.0	0.030767000000000003	0.25521	0.075517	0.49091
70	WT_Fcs_set2_0_R1_P8_K1_Ch2-Ch1.zen	20150709_gfpWAPLch3_Prometa\MitoSys2\Calibration\WT\WT_Fcs_set2_0_R1_P8_K1_Ch2-Ch1.zen	FA/ISS	20000	30.000999999999998	3		7	0	0	29.94	100000	2000	Scale	0	0.0	0	0.01	0	0	0.01	0.0	0	1	1	0	1	1.6119999999999999	0.958	0	1	1.6119999999999999	0.958	1.0152	0.9833	1	1.0	1.0	1.0	1	1.0	1.0	1.0152	0.9833	1.0	-0.018653	0.2603	0.14895	0.45605
71	WT_Fcs_set2_0_R1_P9_K1_Ch2-Ch1.zen	20150709_gfpWAPLch3_Prometa\MitoSys2\Calibration\WT\WT_Fcs_set2_0_R1_P9_K1_Ch2-Ch1.zen	FA/ISS	20000	30.000999999999998	3		7	0	0	29.94	100000	2000	Scale	0	0.0	0	0.01	0	0	0.01	0.0	0	1	1	0	1	1.36	1.036	0	1	1.36	1.036	1.0193	1.0876	1	1.0	1.0	1.0	1	1.0	1.0	1.0193	1.0876	1.0	0.026493	0.34926	0.096487	0.45198999999999995
72	TR1_2_W0001_P0001_T0001_R1_P1_K1_Ch2-Ch1.zen	20150709_gfpWAPLch3_Prometa\MitoSys2\LSM\gfpWAPLch3_Noc\DE_W0001_P0001\DE_2_W0001_P0001_T0001\TR1_W0001_P0001\TR1_2_W0001_P0001_T0001_R1_P1_K1_Ch2-Ch1.zen	FA/ISS	20000	30.0	3		7	0	0	29.94	100000	2000	Scale	0	1.66	0	0.01	1	0	0.01	0.042	0	1	1	0	1	14.683	526.955	0	1	14.683	526.955	1.0768	2.7718	1	0.7852	0.9959	0.8842	1	0.9975	0.9987	0.8524	2.7586	0.8831	0.084825	0.032418	0.00060408	0.00099783
73	TR1_2_W0001_P0001_T0001_R1_P2_K1_Ch2-Ch1.zen	20150709_gfpWAPLch3_Prometa\MitoSys2\LSM\gfpWAPLch3_Noc\DE_W0001_P0001\DE_2_W0001_P0001_T0001\TR1_W0001_P0001\TR1_2_W0001_P0001_T0001_R1_P2_K1_Ch2-Ch1.zen	FA/ISS	20000	30.0	3		7	0	0	29.94	100000	2000	Scale	0	1.66	0	0.01	1	0	0.01	0.042	0	1	1	0	1	13.729000000000001	617.023	0	1	13.729000000000001	617.023	1.0443	1.7847	1	0.7706	0.9965	0.8762	1	0.998	0.9990000000000001	0.8081	1.7766	0.8753	0.07471599999999999	0.039184	0.0019131	0.0017614
74	TR1_2_W0001_P0001_T0001_R1_P3_K1_Ch2-Ch1.zen	20150709_gfpWAPLch3_Prometa\MitoSys2\LSM\gfpWAPLch3_Noc\DE_W0001_P0001\DE_2_W0001_P0001_T0001\TR1_W0001_P0001\TR1_2_W0001_P0001_T0001_R1_P3_K1_Ch2-Ch1.zen	FA/ISS	20000	30.0	3		7	0	0	29.94	100000	2000	Scale	0	1.66	0	0.01	1	0	0.01	0.042	0	1	1	0	1	17.139	152.513	0	1	17.139	152.513	1.018	2.7716	1	0.8151	0.9853	0.8962	1	0.9894	0.9947	0.8312	2.7204	0.8914	0.07166900000000001	0.028742	0.006884	0.007002600000000001
75	TR1_2_W0001_P0001_T0001_R1_P4_K1_Ch2-Ch1.zen	20150709_gfpWAPLch3_Prometa\MitoSys2\LSM\gfpWAPLch3_Noc\DE_W0001_P0001\DE_2_W0001_P0001_T0001\TR1_W0001_P0001\TR1_2_W0001_P0001_T0001_R1_P4_K1_Ch2-Ch1.zen	FA/ISS	20000	30.0	3		7	0	0	29.94	100000	2000	Scale	0	1.66	0	0.01	1	0	0.01	0.042	0	1	1	0	1	13.475	36.650999999999996	0	1	13.475	36.650999999999996	0.9798	1.028	1	0.7679	0.945	0.8518	1	0.9688	0.9843	0.7496	0.941	0.838	0.066104	0.032563999999999996	0.009411	0.009870100000000001
76	TR1_2_W0001_P0001_T0001_R1_P5_K1_Ch2-Ch1.zen	20150709_gfpWAPLch3_Prometa\MitoSys2\LSM\gfpWAPLch3_Noc\DE_W0001_P0001\DE_2_W0001_P0001_T0001\TR1_W0001_P0001\TR1_2_W0001_P0001_T0001_R1_P5_K1_Ch2-Ch1.zen	FA/ISS	20000	30.0	3		7	0	0	29.94	100000	2000	Scale	0	1.66	0	0.01	1	0	0.01	0.042	0	1	1	0	1	13.625	16.992	0	1	13.625	16.992	1.0227	1.0646	1	0.7692	0.8852	0.8251	1	0.9339	0.9664	0.7885	0.8809999999999999	0.7956	0.08714	0.018571999999999998	0.045436000000000004	0.010938
77	TR1_2_W0001_P0002_T0001_R1_P1_K1_Ch2-Ch1.zen	20150709_gfpWAPLch3_Prometa\MitoSys2\LSM\gfpWAPLch3_Noc\DE_W0002_P0001\DE_2_W0002_P0001_T0001\TR1_W0001_P0002\TR1_2_W0001_P0002_T0001_R1_P1_K1_Ch2-Ch1.zen	FA/ISS	20000	30.0	3		7	0	0	29.94	100000	2000	Scale	0	1.66	0	0.01	1	0	0.01	0.042	0	1	1	0	1	8.925	244.38	0	1	8.925	244.38	0.9390000000000001	4.5233	1	0.6616	0.9893	0.8089	1	0.996	0.998	0.611	4.4771	0.8073	0.12352	0.06211799999999999	0.0029760999999999998	0.0036185
78	TR1_2_W0001_P0002_T0001_R1_P2_K1_Ch2-Ch1.zen	20150709_gfpWAPLch3_Prometa\MitoSys2\LSM\gfpWAPLch3_Noc\DE_W0002_P0001\DE_2_W0002_P0001_T0001\TR1_W0001_P0002\TR1_2_W0001_P0002_T0001_R1_P2_K1_Ch2-Ch1.zen	FA/ISS	20000	30.0	3		7	0	0	29.94	100000	2000	Scale	0	1.66	0	0.01	1	0	0.01	0.042	0	1	1	0	1	10.43	389.714	0	1	10.43	389.714	1.1875	2.5747	1	0.7051	0.9935	0.8369	1	0.9971	0.9986	0.8615	2.5552	0.8357	0.13137000000000001	0.052825	0.0033049	0.0029105
79	TR1_2_W0001_P0002_T0001_R1_P3_K1_Ch2-Ch1.zen	20150709_gfpWAPLch3_Prometa\MitoSys2\LSM\gfpWAPLch3_Noc\DE_W0002_P0001\DE_2_W0002_P0001_T0001\TR1_W0001_P0002\TR1_2_W0001_P0002_T0001_R1_P3_K1_Ch2-Ch1.zen	FA/ISS	20000	30.0	3		7	0	0	29.94	100000	2000	Scale	0	1.66	0	0.01	1	0	0.01	0.042	0	1	1	0	1	9.34	397.55400000000003	0	1	9.34	397.55400000000003	0.9981	4.1895	1	0.6731	0.9938	0.8176	1	0.9976	0.9988	0.6693	4.1652	0.8167	0.10425	0.063922	0.0034121999999999998	0.0031559
80	TR1_2_W0001_P0002_T0001_R1_P4_K1_Ch2-Ch1.zen	20150709_gfpWAPLch3_Prometa\MitoSys2\LSM\gfpWAPLch3_Noc\DE_W0002_P0001\DE_2_W0002_P0001_T0001\TR1_W0001_P0002\TR1_2_W0001_P0002_T0001_R1_P4_K1_Ch2-Ch1.zen	FA/ISS	20000	30.0	3		7	0	0	29.94	100000	2000	Scale	0	1.66	0	0.01	1	0	0.01	0.042	0	1	1	0	1	10.675999999999998	53.81	0	1	10.675999999999998	53.81	0.8722	1.1282	1	0.7128	0.9614	0.8277	1	0.9825	0.9912	0.6043	1.0686	0.8203	0.14173	0.05108	0.0030151	0.0087399
81	TR1_2_W0001_P0002_T0001_R1_P5_K1_Ch2-Ch1.zen	20150709_gfpWAPLch3_Prometa\MitoSys2\LSM\gfpWAPLch3_Noc\DE_W0002_P0001\DE_2_W0002_P0001_T0001\TR1_W0001_P0002\TR1_2_W0001_P0002_T0001_R1_P5_K1_Ch2-Ch1.zen	FA/ISS	20000	30.0	3	x	7	0	0	29.94	100000	2000	Scale	0	1.66	0	0.01	1	0	0.01	0.042	0	1	1	0	1	9.305	14.918	0	1	9.305	14.918	1.0768	1.294	1	0.6732	0.8648	0.7629	1	0.9466	0.9729	0.735	1.0743	0.7408	0.16691	0.023458	0.028995999999999997	0.016835
82	TR1_2_W0001_P0003_T0001_R1_P1_K1_Ch2-Ch1.zen	20150709_gfpWAPLch3_Prometa\MitoSys2\LSM\gfpWAPLch3_Noc\DE_W0003_P0001\DE_2_W0003_P0001_T0001\TR1_W0001_P0003\TR1_2_W0001_P0003_T0001_R1_P1_K1_Ch2-Ch1.zen	FA/ISS	20000	30.0	3		7	0	0	29.94	100000	2000	Scale	0	1.66	0	0.01	1	0	0.01	0.042	0	1	1	0	1	11.100999999999999	304.668	0	1	11.100999999999999	304.668	1.1847	2.1699	1	0.7202	0.9929	0.8455	1	0.9967	0.9984	0.8749	2.1525	0.8441	0.11400999999999999	0.04451	0.0039125	0.0030258000000000004
83	TR1_2_W0001_P0003_T0001_R1_P2_K1_Ch2-Ch1.zen	20150709_gfpWAPLch3_Prometa\MitoSys2\LSM\gfpWAPLch3_Noc\DE_W0003_P0001\DE_2_W0003_P0001_T0001\TR1_W0001_P0003\TR1_2_W0001_P0003_T0001_R1_P2_K1_Ch2-Ch1.zen	FA/ISS	20000	30.0	3	x	7	0	0	29.94	100000	2000	Scale	0	1.66	0	0.01	1	0	0.01	0.042	0	1	1	0	1	10.677	255.671	0	1	10.677	255.671	0.9672	4.8981	1	0.7113	0.9897	0.8389	1	0.9953	0.9977	0.6824	4.848	0.8369	0.15803	0.046452	0.0018599	0.0031206999999999997
84	TR1_2_W0001_P0003_T0001_R1_P3_K1_Ch2-Ch1.zen	20150709_gfpWAPLch3_Prometa\MitoSys2\LSM\gfpWAPLch3_Noc\DE_W0003_P0001\DE_2_W0003_P0001_T0001\TR1_W0001_P0003\TR1_2_W0001_P0003_T0001_R1_P3_K1_Ch2-Ch1.zen	FA/ISS	20000	30.0	3	x	7	0	0	29.94	100000	2000	Scale	0	1.66	0	0.01	1	0	0.01	0.042	0	1	1	0	1	13.901	189.87	0	1	13.901	189.87	0.9401	1.4487	1	0.7746	0.9892	0.8753	1	0.9937	0.9968	0.7211	1.4275	0.8725	0.15107	0.034425	0.0019824	0.002682
85	TR1_2_W0001_P0003_T0001_R1_P4_K1_Ch2-Ch1.zen	20150709_gfpWAPLch3_Prometa\MitoSys2\LSM\gfpWAPLch3_Noc\DE_W0003_P0001\DE_2_W0003_P0001_T0001\TR1_W0001_P0003\TR1_2_W0001_P0003_T0001_R1_P4_K1_Ch2-Ch1.zen	FA/ISS	20000	30.0	3		7	0	0	29.94	100000	2000	Scale	0	1.66	0	0.01	1	0	0.01	0.042	0	1	1	0	1	10.849	14.104000000000001	0	1	10.849	14.104000000000001	1.0825	1.0086	1	0.716	0.8627	0.7859	1	0.9364	0.9677	0.7855	0.809	0.7585	0.11564	0.024100999999999997	0.027908	0.007206000000000001
86	TR1_2_W0001_P0003_T0001_R1_P5_K1_Ch2-Ch1.zen	20150709_gfpWAPLch3_Prometa\MitoSys2\LSM\gfpWAPLch3_Noc\DE_W0003_P0001\DE_2_W0003_P0001_T0001\TR1_W0001_P0003\TR1_2_W0001_P0003_T0001_R1_P5_K1_Ch2-Ch1.zen	FA/ISS	20000	30.0	3		7	0	0	29.94	100000	2000	Scale	0	1.66	0	0.01	1	0	0.01	0.042	0	1	1	0	1	12.550999999999998	9.984	0	1	12.550999999999998	9.984	1.001	1.0259	1	0.7526	0.8095	0.7805	1	0.8972	0.9472	0.7533	0.7391	0.7347	0.084198	0.016462	0.058217	0.025700999999999998
87	TR1_2_W0001_P0004_T0001_R1_P1_K1_Ch2-Ch1.zen	20150709_gfpWAPLch3_Prometa\MitoSys2\LSM\gfpWAPLch3_Noc\DE_W0004_P0001\DE_2_W0004_P0001_T0001\TR1_W0001_P0004\TR1_2_W0001_P0004_T0001_R1_P1_K1_Ch2-Ch1.zen	FA/ISS	20000	30.0	3	x	7	0	0	29.94	100000	2000	Scale	0	1.66	0	0.01	1	0	0.01	0.042	0	1	1	0	1	14.31	278.688	0	1	14.31	278.688	1.0899	1.8761	1	0.7805	0.9921	0.8799	1	0.9953	0.9976	0.8595	1.857	0.8779	0.10487	0.025718	0.0062992	0.0051408999999999995
88	TR1_2_W0001_P0004_T0001_R1_P2_K1_Ch2-Ch1.zen	20150709_gfpWAPLch3_Prometa\MitoSys2\LSM\gfpWAPLch3_Noc\DE_W0004_P0001\DE_2_W0004_P0001_T0001\TR1_W0001_P0004\TR1_2_W0001_P0004_T0001_R1_P2_K1_Ch2-Ch1.zen	FA/ISS	20000	30.0	3	x	7	0	0	29.94	100000	2000	Scale	0	1.66	0	0.01	1	0	0.01	0.042	0	1	1	0	1	14.456	156.459	0	1	14.456	156.459	1.063	1.0397	1	0.7825	0.9872	0.8788	1	0.9922	0.9961	0.8377	1.0184	0.8754	0.081972	0.031347	0.00079619	0.0034085
89	TR1_2_W0001_P0004_T0001_R1_P3_K1_Ch2-Ch1.zen	20150709_gfpWAPLch3_Prometa\MitoSys2\LSM\gfpWAPLch3_Noc\DE_W0004_P0001\DE_2_W0004_P0001_T0001\TR1_W0001_P0004\TR1_2_W0001_P0004_T0001_R1_P3_K1_Ch2-Ch1.zen	FA/ISS	20000	30.0	3	x	7	0	0	29.94	100000	2000	Scale	0	1.66	0	0.01	1	0	0.01	0.042	0	1	1	0	1	14.7	239.67	0	1	14.7	239.67	0.9738	3.3857	1	0.7859999999999999	0.9903	0.8822	1	0.9940000000000001	0.997	0.7621	3.3484	0.8795	0.11076	0.03678	0.0023522	0.0034051000000000003
90	TR1_2_W0001_P0004_T0001_R1_P4_K1_Ch2-Ch1.zen	20150709_gfpWAPLch3_Prometa\MitoSys2\LSM\gfpWAPLch3_Noc\DE_W0004_P0001\DE_2_W0004_P0001_T0001\TR1_W0001_P0004\TR1_2_W0001_P0004_T0001_R1_P4_K1_Ch2-Ch1.zen	FA/ISS	20000	30.0	3		7	0	0	29.94	100000	2000	Scale	0	1.66	0	0.01	1	0	0.01	0.042	0	1	1	0	1	11.939	11.661	0	1	11.939	11.661	1.097	1.0794	1	0.7393	0.8343	0.7853	1	0.9157	0.9569	0.8213	0.8222	0.7483	0.10467	0.017301	0.038388	0.020666999999999998
91	TR1_2_W0001_P0004_T0001_R1_P5_K1_Ch2-Ch1.zen	20150709_gfpWAPLch3_Prometa\MitoSys2\LSM\gfpWAPLch3_Noc\DE_W0004_P0001\DE_2_W0004_P0001_T0001\TR1_W0001_P0004\TR1_2_W0001_P0004_T0001_R1_P5_K1_Ch2-Ch1.zen	FA/ISS	20000	30.0	3		7	0	0	29.94	100000	2000	Scale	0	1.66	0	0.01	1	0	0.01	0.042	0	1	1	0	1	11.093	11.363	0	1	11.093	11.363	1.0263	1.0466	1	0.7223	0.8315	0.7749	1	0.9195	0.9589	0.7444	0.7969	0.74	0.13217	0.015969	0.045989999999999996	0.025313
92	TR1_2_W0001_P0005_T0001_R1_P1_K1_Ch2-Ch1.zen	20150709_gfpWAPLch3_Prometa\MitoSys2\LSM\gfpWAPLch3_Noc\DE_W0005_P0001\DE_2_W0005_P0001_T0001\TR1_W0001_P0005\TR1_2_W0001_P0005_T0001_R1_P1_K1_Ch2-Ch1.zen	FA/ISS	20000	30.0	3		7	0	0	29.94	100000	2000	Scale	0	1.66	0	0.01	1	0	0.01	0.042	0	1	1	0	1	9.192	274.41700000000003	0	1	9.192	274.41700000000003	1.0323	3.5127	1	0.6681	0.9919	0.8139	1	0.9969	0.9984	0.6928	3.4862	0.8126	0.07183099999999999	0.052016	0.0022811	0.0022515
93	TR1_2_W0001_P0005_T0001_R1_P2_K1_Ch2-Ch1.zen	20150709_gfpWAPLch3_Prometa\MitoSys2\LSM\gfpWAPLch3_Noc\DE_W0005_P0001\DE_2_W0005_P0001_T0001\TR1_W0001_P0005\TR1_2_W0001_P0005_T0001_R1_P2_K1_Ch2-Ch1.zen	FA/ISS	20000	30.0	3	x	7	0	0	29.94	100000	2000	Scale	0	1.66	0	0.01	1	0	0.01	0.042	0	1	1	0	1	12.946	356.102	0	1	12.946	356.102	0.8053	3.8310000000000004	1	0.7591	0.9935	0.8684	1	0.9964	0.9982	0.5889	3.8056	0.8668	0.11849000000000001	0.042672	0.0010538	0.0019485
94	TR1_2_W0001_P0005_T0001_R1_P3_K1_Ch2-Ch1.zen	20150709_gfpWAPLch3_Prometa\MitoSys2\LSM\gfpWAPLch3_Noc\DE_W0005_P0001\DE_2_W0005_P0001_T0001\TR1_W0001_P0005\TR1_2_W0001_P0005_T0001_R1_P3_K1_Ch2-Ch1.zen	FA/ISS	20000	30.0	3		7	0	0	29.94	100000	2000	Scale	0	1.66	0	0.01	1	0	0.01	0.042	0	1	1	0	1	12.059000000000001	369.459	0	1	12.059000000000001	369.459	0.8049	4.2258	1	0.7426	0.9921	0.8582	1	0.9958	0.9979	0.5734	4.1879	0.8564	0.11085	0.026367	0.0038082999999999997	0.0027476999999999996
95	TR1_2_W0001_P0005_T0001_R1_P4_K1_Ch2-Ch1.zen	20150709_gfpWAPLch3_Prometa\MitoSys2\LSM\gfpWAPLch3_Noc\DE_W0005_P0001\DE_2_W0005_P0001_T0001\TR1_W0001_P0005\TR1_2_W0001_P0005_T0001_R1_P4_K1_Ch2-Ch1.zen	FA/ISS	20000	30.0	3		7	0	0	29.94	100000	2000	Scale	0	1.66	0	0.01	1	0	0.01	0.042	0	1	1	0	1	12.152000000000001	65.538	0	1	12.152000000000001	65.538	1.0924	0.8439	1	0.7444	0.9696	0.8495	1	0.9844	0.9922	0.8237	0.8009	0.8428	0.10512	0.030583999999999997	0.0038546	0.0056817
96	TR1_2_W0001_P0005_T0001_R1_P5_K1_Ch2-Ch1.zen	20150709_gfpWAPLch3_Prometa\MitoSys2\LSM\gfpWAPLch3_Noc\DE_W0005_P0001\DE_2_W0005_P0001_T0001\TR1_W0001_P0005\TR1_2_W0001_P0005_T0001_R1_P5_K1_Ch2-Ch1.zen	FA/ISS	20000	30.0	3		7	0	0	29.94	100000	2000	Scale	0	1.66	0	0.01	1	0	0.01	0.042	0	1	1	0	1	12.116	16.682000000000002	0	1	12.116	16.682000000000002	1.055	0.9794	1	0.7437	0.8834	0.8105	1	0.9398	0.9694	0.7904	0.8066	0.7841	0.11045	0.027548000000000003	0.033891000000000004	0.017283
97	TR1_2_W0001_P0007_T0001_R1_P1_K1_Ch2-Ch1.zen	20150709_gfpWAPLch3_Prometa\MitoSys2\LSM\gfpWAPLch3_Noc\DE_W0007_P0001\DE_2_W0007_P0001_T0001\TR1_W0001_P0007\TR1_2_W0001_P0007_T0001_R1_P1_K1_Ch2-Ch1.zen	FA/ISS	20000	30.0	3		7	0	0	29.94	100000	2000	Scale	0	1.66	0	0.01	1	0	0.01	0.042	0	1	1	0	1	11.780999999999999	776.013	0	1	11.780999999999999	776.013	1.1174	2.6401	1	0.7369	0.9971	0.8571	1	0.9985	0.9993	0.8368	2.6315	0.8565	0.09057899999999999	0.041849000000000004	0.00066341	0.0009305
98	TR1_2_W0001_P0007_T0001_R1_P2_K1_Ch2-Ch1.zen	20150709_gfpWAPLch3_Prometa\MitoSys2\LSM\gfpWAPLch3_Noc\DE_W0007_P0001\DE_2_W0007_P0001_T0001\TR1_W0001_P0007\TR1_2_W0001_P0007_T0001_R1_P2_K1_Ch2-Ch1.zen	FA/ISS	20000	30.0	3		7	0	0	29.94	100000	2000	Scale	0	1.66	0	0.01	1	0	0.01	0.042	0	1	1	0	1	13.285	858.1460000000001	0	1	13.285	858.1460000000001	1.0105	2.1443	1	0.7635	0.9975	0.8726	1	0.9986	0.9993	0.7712	2.1379	0.872	0.10695999999999999	0.041219	0.00013772	0.00054028
99	TR1_2_W0001_P0007_T0001_R1_P3_K1_Ch2-Ch1.zen	20150709_gfpWAPLch3_Prometa\MitoSys2\LSM\gfpWAPLch3_Noc\DE_W0007_P0001\DE_2_W0007_P0001_T0001\TR1_W0001_P0007\TR1_2_W0001_P0007_T0001_R1_P3_K1_Ch2-Ch1.zen	FA/ISS	20000	30.0	3		7	0	0	29.94	100000	2000	Scale	0	1.66	0	0.01	1	0	0.01	0.042	0	1	1	0	1	11.63	676.0010000000001	0	1	11.63	676.0010000000001	0.9715	2.8449	1	0.7329	0.9966	0.8545	1	0.9983	0.9992	0.7074	2.8346	0.8538	0.097535	0.033214999999999995	0.00094612	0.0013837
100	TR1_2_W0001_P0007_T0001_R1_P4_K1_Ch2-Ch1.zen	20150709_gfpWAPLch3_Prometa\MitoSys2\LSM\gfpWAPLch3_Noc\DE_W0007_P0001\DE_2_W0007_P0001_T0001\TR1_W0001_P0007\TR1_2_W0001_P0007_T0001_R1_P4_K1_Ch2-Ch1.zen	FA/ISS	20000	30.0	3		7	0	0	29.94	100000	2000	Scale	0	1.66	0	0.01	1	0	0.01	0.042	0	1	1	0	1	14.708	24.68	0	1	14.708	24.68	1.0515	1.0517	1	0.7862	0.9205	0.8507	1	0.9507	0.975	0.8314	0.9203	0.8285	0.07986900000000001	0.019897	0.024245	0.010159
101	TR1_2_W0001_P0007_T0001_R1_P5_K1_Ch2-Ch1.zen	20150709_gfpWAPLch3_Prometa\MitoSys2\LSM\gfpWAPLch3_Noc\DE_W0007_P0001\DE_2_W0007_P0001_T0001\TR1_W0001_P0007\TR1_2_W0001_P0007_T0001_R1_P5_K1_Ch2-Ch1.zen	FA/ISS	20000	30.0	3		7	0	0	29.94	100000	2000	Scale	0	1.66	0	0.01	1	0	0.01	0.042	0	1	1	0	1	13.83	32.556	0	1	13.83	32.556	1.0726	1.1045	1	0.7735	0.9394	0.8524	1	0.9647	0.9822	0.8372	1.0033	0.8367	0.090323	0.020086	0.015184	0.0074765
102	TR1_2_W0001_P0008_T0001_R1_P1_K1_Ch2-Ch1.zen	20150709_gfpWAPLch3_Prometa\MitoSys2\LSM\gfpWAPLch3_Noc\DE_W0008_P0001\DE_2_W0008_P0001_T0001\TR1_W0001_P0008\TR1_2_W0001_P0008_T0001_R1_P1_K1_Ch2-Ch1.zen	FA/ISS	20000	30.0	3	x	7	0	0	29.94	100000	2000	Scale	0	1.66	0	0.01	1	0	0.01	0.042	0	1	1	0	1	17.956	346.38	0	1	17.956	346.38	0.9844	2.5349	1	0.8233	0.9938	0.9045	1	0.9953	0.9976	0.8089	2.5148	0.9024	0.093144	0.028444999999999998	0.00078461	0.0015228
103	TR1_2_W0001_P0008_T0001_R1_P2_K1_Ch2-Ch1.zen	20150709_gfpWAPLch3_Prometa\MitoSys2\LSM\gfpWAPLch3_Noc\DE_W0008_P0001\DE_2_W0008_P0001_T0001\TR1_W0001_P0008\TR1_2_W0001_P0008_T0001_R1_P2_K1_Ch2-Ch1.zen	FA/ISS	20000	30.0	3		7	0	0	29.94	100000	2000	Scale	0	1.66	0	0.01	1	0	0.01	0.042	0	1	1	0	1	12.802999999999999	475.228	0	1	12.802999999999999	475.228	1.0274	4.0762	1	0.7562	0.9948	0.8673	1	0.9973	0.9986	0.7792	4.0534	0.8661	0.06824	0.038042	0.0084735	0.010005
104	TR1_2_W0001_P0008_T0001_R1_P3_K1_Ch2-Ch1.zen	20150709_gfpWAPLch3_Prometa\MitoSys2\LSM\gfpWAPLch3_Noc\DE_W0008_P0001\DE_2_W0008_P0001_T0001\TR1_W0001_P0008\TR1_2_W0001_P0008_T0001_R1_P3_K1_Ch2-Ch1.zen	FA/ISS	20000	30.0	3		7	0	0	29.94	100000	2000	Scale	0	1.66	0	0.01	1	0	0.01	0.042	0	1	1	0	1	17.435	274.134	0	1	17.435	274.134	1.0416	2.6807	1	0.8182	0.9915	0.9006	1	0.9937	0.9969	0.8555	2.6511	0.8978	0.093186	0.029792000000000003	0.0020132	0.002708
105	TR1_2_W0001_P0008_T0001_R1_P4_K1_Ch2-Ch1.zen	20150709_gfpWAPLch3_Prometa\MitoSys2\LSM\gfpWAPLch3_Noc\DE_W0008_P0001\DE_2_W0008_P0001_T0001\TR1_W0001_P0008\TR1_2_W0001_P0008_T0001_R1_P4_K1_Ch2-Ch1.zen	FA/ISS	20000	30.0	3		7	0	0	29.94	100000	2000	Scale	0	1.66	0	0.01	1	0	0.01	0.042	0	1	1	0	1	15.284	32.985	0	1	15.284	32.985	1.1949	1.2035	1	0.7936	0.9395	0.8634	1	0.9611	0.9803	0.9666	1.0908	0.8459	0.09651	0.02454	0.02505	0.013881000000000001
106	TR1_2_W0001_P0008_T0001_R1_P5_K1_Ch2-Ch1.zen	20150709_gfpWAPLch3_Prometa\MitoSys2\LSM\gfpWAPLch3_Noc\DE_W0008_P0001\DE_2_W0008_P0001_T0001\TR1_W0001_P0008\TR1_2_W0001_P0008_T0001_R1_P5_K1_Ch2-Ch1.zen	FA/ISS	20000	30.0	3		7	0	0	29.94	100000	2000	Scale	0	1.66	0	0.01	1	0	0.01	0.042	0	1	1	0	1	16.507	61.239	0	1	16.507	61.239	1.0106	1.1329	1	0.8087	0.9674	0.8845	1	0.9774	0.9886	0.818	1.0741	0.8743	0.093891	0.022451	0.007486	0.005243600000000001
107	TR1_2_W0001_P0009_T0001_R1_P1_K1_Ch2-Ch1.zen	20150709_gfpWAPLch3_Prometa\MitoSys2\LSM\gfpWAPLch3_Noc\DE_W0009_P0001\DE_2_W0009_P0001_T0001\TR1_W0001_P0009\TR1_2_W0001_P0009_T0001_R1_P1_K1_Ch2-Ch1.zen	FA/ISS	20000	30.0	3	x	7	0	0	29.94	100000	2000	Scale	0	1.66	0	0.01	1	0	0.01	0.042	0	1	1	0	1	14.913	661.186	0	1	14.913	661.186	1.0611	2.8248	1	0.7877	0.9963	0.8858	1	0.9977	0.9988	0.8404	2.8119	0.8848	0.086543	0.040479	0.008770299999999998	0.007883800000000002
108	TR1_2_W0001_P0009_T0001_R1_P2_K1_Ch2-Ch1.zen	20150709_gfpWAPLch3_Prometa\MitoSys2\LSM\gfpWAPLch3_Noc\DE_W0009_P0001\DE_2_W0009_P0001_T0001\TR1_W0001_P0009\TR1_2_W0001_P0009_T0001_R1_P2_K1_Ch2-Ch1.zen	FA/ISS	20000	30.0	3	x	7	0	0	29.94	100000	2000	Scale	0	1.66	0	0.01	1	0	0.01	0.042	0	1	1	0	1	18.852999999999998	235.68	0	1	18.852999999999998	235.68	0.982	1.3389	1	0.8313	0.9906	0.9075	1	0.9925	0.9962	0.8147	1.3185	0.904	0.079542	0.027231	0.0067893	0.011463
109	TR1_2_W0001_P0009_T0001_R1_P3_K1_Ch2-Ch1.zen	20150709_gfpWAPLch3_Prometa\MitoSys2\LSM\gfpWAPLch3_Noc\DE_W0009_P0001\DE_2_W0009_P0001_T0001\TR1_W0001_P0009\TR1_2_W0001_P0009_T0001_R1_P3_K1_Ch2-Ch1.zen	FA/ISS	20000	30.0	3	x	7	0	0	29.94	100000	2000	Scale	0	1.66	0	0.01	1	0	0.01	0.042	0	1	1	0	1	18.901	400.346	0	1	18.901	400.346	0.9521	3.6583	1	0.8314	0.9946	0.9093	1	0.9957	0.9978	0.7874	3.6351	0.9074	0.088362	0.025409	0.0025261999999999997	0.0031016
110	TR1_2_W0001_P0009_T0001_R1_P4_K1_Ch2-Ch1.zen	20150709_gfpWAPLch3_Prometa\MitoSys2\LSM\gfpWAPLch3_Noc\DE_W0009_P0001\DE_2_W0009_P0001_T0001\TR1_W0001_P0009\TR1_2_W0001_P0009_T0001_R1_P4_K1_Ch2-Ch1.zen	FA/ISS	20000	30.0	3		7	0	0	29.94	100000	2000	Scale	0	1.66	0	0.01	1	0	0.01	0.042	0	1	1	0	1	14.19	25.835	0	1	14.19	25.835	0.9312	0.9899	1	0.7781	0.9235	0.8477	1	0.9544	0.9769	0.7172	0.8717	0.8273	0.084326	0.008237399999999999	0.028397000000000002	0.0058668999999999995
111	TR1_2_W0001_P0009_T0001_R1_P5_K1_Ch2-Ch1.zen	20150709_gfpWAPLch3_Prometa\MitoSys2\LSM\gfpWAPLch3_Noc\DE_W0009_P0001\DE_2_W0009_P0001_T0001\TR1_W0001_P0009\TR1_2_W0001_P0009_T0001_R1_P5_K1_Ch2-Ch1.zen	FA/ISS	20000	30.0	3		7	0	0	29.94	100000	2000	Scale	0	1.66	0	0.01	1	0	0.01	0.042	0	1	1	0	1	14.120999999999999	40.369	0	1	14.120999999999999	40.369	1.1272	0.8851	1	0.7759999999999999	0.9507	0.8588	1	0.9706	0.9852	0.8862	0.8099	0.8457	0.083312	0.022074	0.017556	0.0086794
112	TR1_2_W0001_P0010_T0001_R1_P1_K1_Ch2-Ch1.zen	20150709_gfpWAPLch3_Prometa\MitoSys2\LSM\gfpWAPLch3_Noc\DE_W0010_P0001\DE_2_W0010_P0001_T0001\TR1_W0001_P0010\TR1_2_W0001_P0010_T0001_R1_P1_K1_Ch2-Ch1.zen	FA/ISS	20000	30.0	3		7	0	0	29.94	100000	2000	Scale	0	1.66	0	0.01	1	0	0.01	0.042	0	1	1	0	1	11.355	274.159	0	1	11.355	274.159	1.2818	2.1998	1	0.7265	0.9921	0.8489	1	0.9963	0.9982	0.9651	2.1802	0.8473	0.072012	0.040032	0.0037168	0.003152
113	TR1_2_W0001_P0010_T0001_R1_P2_K1_Ch2-Ch1.zen	20150709_gfpWAPLch3_Prometa\MitoSys2\LSM\gfpWAPLch3_Noc\DE_W0010_P0001\DE_2_W0010_P0001_T0001\TR1_W0001_P0010\TR1_2_W0001_P0010_T0001_R1_P2_K1_Ch2-Ch1.zen	FA/ISS	20000	30.0	3	x	7	0	0	29.94	100000	2000	Scale	0	1.66	0	0.01	1	0	0.01	0.042	0	1	1	0	1	15.443	219.208	0	1	15.443	219.208	1.1055	1.1256	1	0.7958	0.9908	0.8879	1	0.9940000000000001	0.997	0.8894	1.1091	0.8853	0.10865999999999999	0.030106	0.0017158000000000002	0.0025029
114	TR1_2_W0001_P0010_T0001_R1_P3_K1_Ch2-Ch1.zen	20150709_gfpWAPLch3_Prometa\MitoSys2\LSM\gfpWAPLch3_Noc\DE_W0010_P0001\DE_2_W0010_P0001_T0001\TR1_W0001_P0010\TR1_2_W0001_P0010_T0001_R1_P3_K1_Ch2-Ch1.zen	FA/ISS	20000	30.0	3	x	7	0	0	29.94	100000	2000	Scale	0	1.66	0	0.01	1	0	0.01	0.042	0	1	1	0	1	12.644	287.03700000000003	0	1	12.644	287.03700000000003	1.2308	3.3268	1	0.7464	0.9894	0.8589	1	0.9940000000000001	0.997	0.9393	3.2813	0.8563	0.099222	0.042733999999999994	0.0061735	0.0074031999999999995
115	TR1_2_W0001_P0010_T0001_R1_P4_K1_Ch2-Ch1.zen	20150709_gfpWAPLch3_Prometa\MitoSys2\LSM\gfpWAPLch3_Noc\DE_W0010_P0001\DE_2_W0010_P0001_T0001\TR1_W0001_P0010\TR1_2_W0001_P0010_T0001_R1_P4_K1_Ch2-Ch1.zen	FA/ISS	20000	30.0	3		7	0	0	29.94	100000	2000	Scale	0	1.66	0	0.01	1	0	0.01	0.042	0	1	1	0	1	14.177	14.375	0	1	14.177	14.375	1.0629	1.0417	1	0.7787	0.8656	0.821	1	0.9189	0.9586	0.8339	0.8249	0.7844	0.13354000000000002	0.028349	0.066737	0.026969
116	TR1_2_W0001_P0010_T0001_R1_P5_K1_Ch2-Ch1.zen	20150709_gfpWAPLch3_Prometa\MitoSys2\LSM\gfpWAPLch3_Noc\DE_W0010_P0001\DE_2_W0010_P0001_T0001\TR1_W0001_P0010\TR1_2_W0001_P0010_T0001_R1_P5_K1_Ch2-Ch1.zen	FA/ISS	20000	30.0	3		7	0	0	29.94	100000	2000	Scale	0	1.66	0	0.01	1	0	0.01	0.042	0	1	1	0	1	11.429	27.774	0	1	11.429	27.774	1.026	1.0033	1	0.7294	0.9291	0.8232	1	0.9657	0.9827	0.7512	0.8988	0.8084	0.12022000000000001	0.026369	0.012189	0.0094925
[truncated: 101 more columns]
