# Supplementary material for: Absolute quantification of cohesin, CTCF and their regulators in human cells
Source: eLife. 2019 Jun 17;8:e46269. doi: 10.7554/eLife.46269 (PMC6606026; doi:10.7554/eLife.46269)
Supplement: Figure 2—source data 1. [file elife-46269-fig2-data1.zip › Figure 2 - source data 1/20150709_gfpWAPLch3_Prometa/2c_opt_time_col_cf_Ch1.txt]

tau_us	Ch1	Ch1_std	Ch1_fit	path
10	3.713505e-03	6.044985e-04	3.631700e-03	20150709_gfpWAPLch3_Prometa\MitoSys2\Calibration\mEGFPC1_Noc\mEGFP_0_R1_P10_K1_Ch2-Ch1.zen
20	3.717454e-03	7.432440e-04	3.469900e-03	20150709_gfpWAPLch3_Prometa\MitoSys2\Calibration\mEGFPC1_Noc\mEGFP_0_R1_P10_K1_Ch2-Ch1.zen
30	3.401178e-03	6.641247e-04	3.325800e-03	20150709_gfpWAPLch3_Prometa\MitoSys2\Calibration\mEGFPC1_Noc\mEGFP_0_R1_P10_K1_Ch2-Ch1.zen
40	2.839475e-03	8.857037e-04	3.195800e-03	20150709_gfpWAPLch3_Prometa\MitoSys2\Calibration\mEGFPC1_Noc\mEGFP_0_R1_P10_K1_Ch2-Ch1.zen
50	2.943329e-03	7.236128e-04	3.077900e-03	20150709_gfpWAPLch3_Prometa\MitoSys2\Calibration\mEGFPC1_Noc\mEGFP_0_R1_P10_K1_Ch2-Ch1.zen
60	3.134441e-03	8.055781e-04	2.970200e-03	20150709_gfpWAPLch3_Prometa\MitoSys2\Calibration\mEGFPC1_Noc\mEGFP_0_R1_P10_K1_Ch2-Ch1.zen
70	2.619452e-03	5.896973e-04	2.871500e-03	20150709_gfpWAPLch3_Prometa\MitoSys2\Calibration\mEGFPC1_Noc\mEGFP_0_R1_P10_K1_Ch2-Ch1.zen
80	2.658342e-03	7.378474e-04	2.780800e-03	20150709_gfpWAPLch3_Prometa\MitoSys2\Calibration\mEGFPC1_Noc\mEGFP_0_R1_P10_K1_Ch2-Ch1.zen
90	2.663449e-03	8.741035e-04	2.697000e-03	20150709_gfpWAPLch3_Prometa\MitoSys2\Calibration\mEGFPC1_Noc\mEGFP_0_R1_P10_K1_Ch2-Ch1.zen
100	2.726001e-03	6.750934e-04	2.619400e-03	20150709_gfpWAPLch3_Prometa\MitoSys2\Calibration\mEGFPC1_Noc\mEGFP_0_R1_P10_K1_Ch2-Ch1.zen
120	2.465534e-03	7.166427e-04	2.480200e-03	20150709_gfpWAPLch3_Prometa\MitoSys2\Calibration\mEGFPC1_Noc\mEGFP_0_R1_P10_K1_Ch2-Ch1.zen
140	2.489433e-03	3.952130e-04	2.358900e-03	20150709_gfpWAPLch3_Prometa\MitoSys2\Calibration\mEGFPC1_Noc\mEGFP_0_R1_P10_K1_Ch2-Ch1.zen
160	2.256061e-03	5.851451e-04	2.252100e-03	20150709_gfpWAPLch3_Prometa\MitoSys2\Calibration\mEGFPC1_Noc\mEGFP_0_R1_P10_K1_Ch2-Ch1.zen
180	2.338506e-03	6.479742e-04	2.157200e-03	20150709_gfpWAPLch3_Prometa\MitoSys2\Calibration\mEGFPC1_Noc\mEGFP_0_R1_P10_K1_Ch2-Ch1.zen
200	2.032423e-03	5.649511e-04	2.072200e-03	20150709_gfpWAPLch3_Prometa\MitoSys2\Calibration\mEGFPC1_Noc\mEGFP_0_R1_P10_K1_Ch2-Ch1.zen
220	2.009958e-03	6.344372e-04	1.995600e-03	20150709_gfpWAPLch3_Prometa\MitoSys2\Calibration\mEGFPC1_Noc\mEGFP_0_R1_P10_K1_Ch2-Ch1.zen
240	1.725319e-03	4.811276e-04	1.925900e-03	20150709_gfpWAPLch3_Prometa\MitoSys2\Calibration\mEGFPC1_Noc\mEGFP_0_R1_P10_K1_Ch2-Ch1.zen
260	2.091770e-03	4.507675e-04	1.862200e-03	20150709_gfpWAPLch3_Prometa\MitoSys2\Calibration\mEGFPC1_Noc\mEGFP_0_R1_P10_K1_Ch2-Ch1.zen
280	1.779336e-03	7.230654e-04	1.803700e-03	20150709_gfpWAPLch3_Prometa\MitoSys2\Calibration\mEGFPC1_Noc\mEGFP_0_R1_P10_K1_Ch2-Ch1.zen
300	1.747219e-03	3.775369e-04	1.749600e-03	20150709_gfpWAPLch3_Prometa\MitoSys2\Calibration\mEGFPC1_Noc\mEGFP_0_R1_P10_K1_Ch2-Ch1.zen
340	1.702815e-03	4.283224e-04	1.652700e-03	20150709_gfpWAPLch3_Prometa\MitoSys2\Calibration\mEGFPC1_Noc\mEGFP_0_R1_P10_K1_Ch2-Ch1.zen
380	1.462160e-03	4.211098e-04	1.567800e-03	20150709_gfpWAPLch3_Prometa\MitoSys2\Calibration\mEGFPC1_Noc\mEGFP_0_R1_P10_K1_Ch2-Ch1.zen
420	1.587392e-03	4.953477e-04	1.492700e-03	20150709_gfpWAPLch3_Prometa\MitoSys2\Calibration\mEGFPC1_Noc\mEGFP_0_R1_P10_K1_Ch2-Ch1.zen
460	1.459606e-03	4.977700e-04	1.425400e-03	20150709_gfpWAPLch3_Prometa\MitoSys2\Calibration\mEGFPC1_Noc\mEGFP_0_R1_P10_K1_Ch2-Ch1.zen
500	1.419657e-03	4.610180e-04	1.364600e-03	20150709_gfpWAPLch3_Prometa\MitoSys2\Calibration\mEGFPC1_Noc\mEGFP_0_R1_P10_K1_Ch2-Ch1.zen
540	1.268384e-03	4.082566e-04	1.309300e-03	20150709_gfpWAPLch3_Prometa\MitoSys2\Calibration\mEGFPC1_Noc\mEGFP_0_R1_P10_K1_Ch2-Ch1.zen
580	1.306943e-03	5.713173e-04	1.258700e-03	20150709_gfpWAPLch3_Prometa\MitoSys2\Calibration\mEGFPC1_Noc\mEGFP_0_R1_P10_K1_Ch2-Ch1.zen
620	1.148943e-03	4.189228e-04	1.212200e-03	20150709_gfpWAPLch3_Prometa\MitoSys2\Calibration\mEGFPC1_Noc\mEGFP_0_R1_P10_K1_Ch2-Ch1.zen
660	1.190027e-03	2.733943e-04	1.169200e-03	20150709_gfpWAPLch3_Prometa\MitoSys2\Calibration\mEGFPC1_Noc\mEGFP_0_R1_P10_K1_Ch2-Ch1.zen
700	1.193577e-03	2.620774e-04	1.129400e-03	20150709_gfpWAPLch3_Prometa\MitoSys2\Calibration\mEGFPC1_Noc\mEGFP_0_R1_P10_K1_Ch2-Ch1.zen
780	1.110190e-03	3.664327e-04	1.057700e-03	20150709_gfpWAPLch3_Prometa\MitoSys2\Calibration\mEGFPC1_Noc\mEGFP_0_R1_P10_K1_Ch2-Ch1.zen
860	9.374106e-04	2.902723e-04	9.950000e-04	20150709_gfpWAPLch3_Prometa\MitoSys2\Calibration\mEGFPC1_Noc\mEGFP_0_R1_P10_K1_Ch2-Ch1.zen
940	8.393882e-04	3.132312e-04	9.395900e-04	20150709_gfpWAPLch3_Prometa\MitoSys2\Calibration\mEGFPC1_Noc\mEGFP_0_R1_P10_K1_Ch2-Ch1.zen
1020	9.146498e-04	2.849546e-04	8.902300e-04	20150709_gfpWAPLch3_Prometa\MitoSys2\Calibration\mEGFPC1_Noc\mEGFP_0_R1_P10_K1_Ch2-Ch1.zen
1100	8.454609e-04	2.547961e-04	8.459500e-04	20150709_gfpWAPLch3_Prometa\MitoSys2\Calibration\mEGFPC1_Noc\mEGFP_0_R1_P10_K1_Ch2-Ch1.zen
1180	8.198696e-04	3.241342e-04	8.059800e-04	20150709_gfpWAPLch3_Prometa\MitoSys2\Calibration\mEGFPC1_Noc\mEGFP_0_R1_P10_K1_Ch2-Ch1.zen
1260	8.287590e-04	4.044063e-04	7.697100e-04	20150709_gfpWAPLch3_Prometa\MitoSys2\Calibration\mEGFPC1_Noc\mEGFP_0_R1_P10_K1_Ch2-Ch1.zen
1340	6.968441e-04	3.010308e-04	7.366300e-04	20150709_gfpWAPLch3_Prometa\MitoSys2\Calibration\mEGFPC1_Noc\mEGFP_0_R1_P10_K1_Ch2-Ch1.zen
1420	6.504658e-04	3.670050e-04	7.063200e-04	20150709_gfpWAPLch3_Prometa\MitoSys2\Calibration\mEGFPC1_Noc\mEGFP_0_R1_P10_K1_Ch2-Ch1.zen
1500	6.556025e-04	2.697265e-04	6.784500e-04	20150709_gfpWAPLch3_Prometa\MitoSys2\Calibration\mEGFPC1_Noc\mEGFP_0_R1_P10_K1_Ch2-Ch1.zen
1660	6.249351e-04	2.595523e-04	6.289000e-04	20150709_gfpWAPLch3_Prometa\MitoSys2\Calibration\mEGFPC1_Noc\mEGFP_0_R1_P10_K1_Ch2-Ch1.zen
1820	6.064121e-04	2.044318e-04	5.861400e-04	20150709_gfpWAPLch3_Prometa\MitoSys2\Calibration\mEGFPC1_Noc\mEGFP_0_R1_P10_K1_Ch2-Ch1.zen
1980	5.131158e-04	2.859907e-04	5.488400e-04	20150709_gfpWAPLch3_Prometa\MitoSys2\Calibration\mEGFPC1_Noc\mEGFP_0_R1_P10_K1_Ch2-Ch1.zen
2140	4.081565e-04	2.197338e-04	5.160000e-04	20150709_gfpWAPLch3_Prometa\MitoSys2\Calibration\mEGFPC1_Noc\mEGFP_0_R1_P10_K1_Ch2-Ch1.zen
2300	5.252524e-04	2.507326e-04	4.868500e-04	20150709_gfpWAPLch3_Prometa\MitoSys2\Calibration\mEGFPC1_Noc\mEGFP_0_R1_P10_K1_Ch2-Ch1.zen
2460	4.696855e-04	2.355418e-04	4.607800e-04	20150709_gfpWAPLch3_Prometa\MitoSys2\Calibration\mEGFPC1_Noc\mEGFP_0_R1_P10_K1_Ch2-Ch1.zen
2620	4.593645e-04	2.201367e-04	4.373300e-04	20150709_gfpWAPLch3_Prometa\MitoSys2\Calibration\mEGFPC1_Noc\mEGFP_0_R1_P10_K1_Ch2-Ch1.zen
2780	4.189850e-04	2.653218e-04	4.161100e-04	20150709_gfpWAPLch3_Prometa\MitoSys2\Calibration\mEGFPC1_Noc\mEGFP_0_R1_P10_K1_Ch2-Ch1.zen
2940	3.529885e-04	2.326589e-04	3.968100e-04	20150709_gfpWAPLch3_Prometa\MitoSys2\Calibration\mEGFPC1_Noc\mEGFP_0_R1_P10_K1_Ch2-Ch1.zen
3100	3.813614e-04	2.322901e-04	3.791800e-04	20150709_gfpWAPLch3_Prometa\MitoSys2\Calibration\mEGFPC1_Noc\mEGFP_0_R1_P10_K1_Ch2-Ch1.zen
3420	3.764061e-04	2.506819e-04	3.481200e-04	20150709_gfpWAPLch3_Prometa\MitoSys2\Calibration\mEGFPC1_Noc\mEGFP_0_R1_P10_K1_Ch2-Ch1.zen
3740	3.173159e-04	2.328901e-04	3.216300e-04	20150709_gfpWAPLch3_Prometa\MitoSys2\Calibration\mEGFPC1_Noc\mEGFP_0_R1_P10_K1_Ch2-Ch1.zen
4060	2.561048e-04	2.579103e-04	2.987400e-04	20150709_gfpWAPLch3_Prometa\MitoSys2\Calibration\mEGFPC1_Noc\mEGFP_0_R1_P10_K1_Ch2-Ch1.zen
4380	2.622087e-04	2.869343e-04	2.787700e-04	20150709_gfpWAPLch3_Prometa\MitoSys2\Calibration\mEGFPC1_Noc\mEGFP_0_R1_P10_K1_Ch2-Ch1.zen
4700	2.117718e-04	2.581233e-04	2.611900e-04	20150709_gfpWAPLch3_Prometa\MitoSys2\Calibration\mEGFPC1_Noc\mEGFP_0_R1_P10_K1_Ch2-Ch1.zen
5020	2.371194e-04	1.578053e-04	2.455900e-04	20150709_gfpWAPLch3_Prometa\MitoSys2\Calibration\mEGFPC1_Noc\mEGFP_0_R1_P10_K1_Ch2-Ch1.zen
5340	1.849417e-04	2.416254e-04	2.316600e-04	20150709_gfpWAPLch3_Prometa\MitoSys2\Calibration\mEGFPC1_Noc\mEGFP_0_R1_P10_K1_Ch2-Ch1.zen
5660	2.254034e-04	1.861524e-04	2.191300e-04	20150709_gfpWAPLch3_Prometa\MitoSys2\Calibration\mEGFPC1_Noc\mEGFP_0_R1_P10_K1_Ch2-Ch1.zen
5980	1.953961e-04	2.423528e-04	2.078200e-04	20150709_gfpWAPLch3_Prometa\MitoSys2\Calibration\mEGFPC1_Noc\mEGFP_0_R1_P10_K1_Ch2-Ch1.zen
6300	1.886598e-04	2.364470e-04	1.975400e-04	20150709_gfpWAPLch3_Prometa\MitoSys2\Calibration\mEGFPC1_Noc\mEGFP_0_R1_P10_K1_Ch2-Ch1.zen
6940	2.074966e-04	1.965804e-04	1.795900e-04	20150709_gfpWAPLch3_Prometa\MitoSys2\Calibration\mEGFPC1_Noc\mEGFP_0_R1_P10_K1_Ch2-Ch1.zen
7580	1.527723e-04	1.774707e-04	1.644400e-04	20150709_gfpWAPLch3_Prometa\MitoSys2\Calibration\mEGFPC1_Noc\mEGFP_0_R1_P10_K1_Ch2-Ch1.zen
8220	1.154434e-04	1.504961e-04	1.514800e-04	20150709_gfpWAPLch3_Prometa\MitoSys2\Calibration\mEGFPC1_Noc\mEGFP_0_R1_P10_K1_Ch2-Ch1.zen
8860	7.573195e-05	1.325842e-04	1.402700e-04	20150709_gfpWAPLch3_Prometa\MitoSys2\Calibration\mEGFPC1_Noc\mEGFP_0_R1_P10_K1_Ch2-Ch1.zen
9500	1.265471e-04	2.121578e-04	1.304800e-04	20150709_gfpWAPLch3_Prometa\MitoSys2\Calibration\mEGFPC1_Noc\mEGFP_0_R1_P10_K1_Ch2-Ch1.zen
10140	1.245052e-04	1.945742e-04	1.218700e-04	20150709_gfpWAPLch3_Prometa\MitoSys2\Calibration\mEGFPC1_Noc\mEGFP_0_R1_P10_K1_Ch2-Ch1.zen
10780	1.122508e-04	1.542173e-04	1.142300e-04	20150709_gfpWAPLch3_Prometa\MitoSys2\Calibration\mEGFPC1_Noc\mEGFP_0_R1_P10_K1_Ch2-Ch1.zen
11420	7.104222e-05	1.693536e-04	1.074200e-04	20150709_gfpWAPLch3_Prometa\MitoSys2\Calibration\mEGFPC1_Noc\mEGFP_0_R1_P10_K1_Ch2-Ch1.zen
12060	1.513300e-04	2.009144e-04	1.013000e-04	20150709_gfpWAPLch3_Prometa\MitoSys2\Calibration\mEGFPC1_Noc\mEGFP_0_R1_P10_K1_Ch2-Ch1.zen
12700	1.101779e-04	1.625166e-04	9.578500e-05	20150709_gfpWAPLch3_Prometa\MitoSys2\Calibration\mEGFPC1_Noc\mEGFP_0_R1_P10_K1_Ch2-Ch1.zen
13980	7.260224e-05	1.347609e-04	8.623000e-05	20150709_gfpWAPLch3_Prometa\MitoSys2\Calibration\mEGFPC1_Noc\mEGFP_0_R1_P10_K1_Ch2-Ch1.zen
15260	7.964938e-05	1.461952e-04	7.825300e-05	20150709_gfpWAPLch3_Prometa\MitoSys2\Calibration\mEGFPC1_Noc\mEGFP_0_R1_P10_K1_Ch2-Ch1.zen
16540	6.590516e-05	1.563544e-04	7.150000e-05	20150709_gfpWAPLch3_Prometa\MitoSys2\Calibration\mEGFPC1_Noc\mEGFP_0_R1_P10_K1_Ch2-Ch1.zen
17820	9.125611e-05	1.254502e-04	6.571500e-05	20150709_gfpWAPLch3_Prometa\MitoSys2\Calibration\mEGFPC1_Noc\mEGFP_0_R1_P10_K1_Ch2-Ch1.zen
19100	2.991353e-05	1.180173e-04	6.071000e-05	20150709_gfpWAPLch3_Prometa\MitoSys2\Calibration\mEGFPC1_Noc\mEGFP_0_R1_P10_K1_Ch2-Ch1.zen
20380	3.271963e-05	1.331215e-04	5.634100e-05	20150709_gfpWAPLch3_Prometa\MitoSys2\Calibration\mEGFPC1_Noc\mEGFP_0_R1_P10_K1_Ch2-Ch1.zen
21660	3.298796e-05	1.394873e-04	5.249600e-05	20150709_gfpWAPLch3_Prometa\MitoSys2\Calibration\mEGFPC1_Noc\mEGFP_0_R1_P10_K1_Ch2-Ch1.zen
22940	2.108586e-05	1.553344e-04	4.909000e-05	20150709_gfpWAPLch3_Prometa\MitoSys2\Calibration\mEGFPC1_Noc\mEGFP_0_R1_P10_K1_Ch2-Ch1.zen
24220	8.869293e-06	1.059274e-04	4.605300e-05	20150709_gfpWAPLch3_Prometa\MitoSys2\Calibration\mEGFPC1_Noc\mEGFP_0_R1_P10_K1_Ch2-Ch1.zen
25500	4.721019e-05	1.326885e-04	4.333100e-05	20150709_gfpWAPLch3_Prometa\MitoSys2\Calibration\mEGFPC1_Noc\mEGFP_0_R1_P10_K1_Ch2-Ch1.zen
28060	2.982015e-05	1.608702e-04	3.865900e-05	20150709_gfpWAPLch3_Prometa\MitoSys2\Calibration\mEGFPC1_Noc\mEGFP_0_R1_P10_K1_Ch2-Ch1.zen
30620	7.395671e-05	1.605088e-04	3.480000e-05	20150709_gfpWAPLch3_Prometa\MitoSys2\Calibration\mEGFPC1_Noc\mEGFP_0_R1_P10_K1_Ch2-Ch1.zen
33180	5.787733e-05	1.490790e-04	3.156500e-05	20150709_gfpWAPLch3_Prometa\MitoSys2\Calibration\mEGFPC1_Noc\mEGFP_0_R1_P10_K1_Ch2-Ch1.zen
35740	7.438507e-05	1.310711e-04	2.881900e-05	20150709_gfpWAPLch3_Prometa\MitoSys2\Calibration\mEGFPC1_Noc\mEGFP_0_R1_P10_K1_Ch2-Ch1.zen
38300	7.301381e-05	1.216980e-04	2.646200e-05	20150709_gfpWAPLch3_Prometa\MitoSys2\Calibration\mEGFPC1_Noc\mEGFP_0_R1_P10_K1_Ch2-Ch1.zen
40860	5.495867e-05	1.560593e-04	2.442100e-05	20150709_gfpWAPLch3_Prometa\MitoSys2\Calibration\mEGFPC1_Noc\mEGFP_0_R1_P10_K1_Ch2-Ch1.zen
43420	3.613649e-05	1.425560e-04	2.263700e-05	20150709_gfpWAPLch3_Prometa\MitoSys2\Calibration\mEGFPC1_Noc\mEGFP_0_R1_P10_K1_Ch2-Ch1.zen
45980	1.880764e-05	1.196459e-04	2.106700e-05	20150709_gfpWAPLch3_Prometa\MitoSys2\Calibration\mEGFPC1_Noc\mEGFP_0_R1_P10_K1_Ch2-Ch1.zen
48540	1.623547e-05	1.100887e-04	1.967500e-05	20150709_gfpWAPLch3_Prometa\MitoSys2\Calibration\mEGFPC1_Noc\mEGFP_0_R1_P10_K1_Ch2-Ch1.zen
51100	3.488229e-05	1.025715e-04	1.843500e-05	20150709_gfpWAPLch3_Prometa\MitoSys2\Calibration\mEGFPC1_Noc\mEGFP_0_R1_P10_K1_Ch2-Ch1.zen
56220	3.562036e-05	6.598595e-05	1.632200e-05	20150709_gfpWAPLch3_Prometa\MitoSys2\Calibration\mEGFPC1_Noc\mEGFP_0_R1_P10_K1_Ch2-Ch1.zen
61340	4.365225e-05	8.705021e-05	1.459400e-05	20150709_gfpWAPLch3_Prometa\MitoSys2\Calibration\mEGFPC1_Noc\mEGFP_0_R1_P10_K1_Ch2-Ch1.zen
66460	-2.132200e-06	8.309077e-05	1.315800e-05	20150709_gfpWAPLch3_Prometa\MitoSys2\Calibration\mEGFPC1_Noc\mEGFP_0_R1_P10_K1_Ch2-Ch1.zen
71580	4.941482e-05	8.257272e-05	1.194800e-05	20150709_gfpWAPLch3_Prometa\MitoSys2\Calibration\mEGFPC1_Noc\mEGFP_0_R1_P10_K1_Ch2-Ch1.zen
76700	2.489166e-05	8.732406e-05	1.091700e-05	20150709_gfpWAPLch3_Prometa\MitoSys2\Calibration\mEGFPC1_Noc\mEGFP_0_R1_P10_K1_Ch2-Ch1.zen
81820	1.400328e-05	7.676765e-05	1.002900e-05	20150709_gfpWAPLch3_Prometa\MitoSys2\Calibration\mEGFPC1_Noc\mEGFP_0_R1_P10_K1_Ch2-Ch1.zen
86940	6.728862e-08	8.583508e-05	9.258000e-06	20150709_gfpWAPLch3_Prometa\MitoSys2\Calibration\mEGFPC1_Noc\mEGFP_0_R1_P10_K1_Ch2-Ch1.zen
92060	-2.069368e-06	8.960429e-05	8.583000e-06	20150709_gfpWAPLch3_Prometa\MitoSys2\Calibration\mEGFPC1_Noc\mEGFP_0_R1_P10_K1_Ch2-Ch1.zen
97180	-9.030627e-06	8.393302e-05	7.987900e-06	20150709_gfpWAPLch3_Prometa\MitoSys2\Calibration\mEGFPC1_Noc\mEGFP_0_R1_P10_K1_Ch2-Ch1.zen
102300	-2.626207e-05	8.151705e-05	7.459900e-06	20150709_gfpWAPLch3_Prometa\MitoSys2\Calibration\mEGFPC1_Noc\mEGFP_0_R1_P10_K1_Ch2-Ch1.zen
112540	1.753150e-05	6.866139e-05	6.566300e-06	20150709_gfpWAPLch3_Prometa\MitoSys2\Calibration\mEGFPC1_Noc\mEGFP_0_R1_P10_K1_Ch2-Ch1.zen
122780	3.614655e-05	6.727099e-05	5.840800e-06	20150709_gfpWAPLch3_Prometa\MitoSys2\Calibration\mEGFPC1_Noc\mEGFP_0_R1_P10_K1_Ch2-Ch1.zen
133020	-1.503320e-06	8.653047e-05	5.242000e-06	20150709_gfpWAPLch3_Prometa\MitoSys2\Calibration\mEGFPC1_Noc\mEGFP_0_R1_P10_K1_Ch2-Ch1.zen
143260	-1.675319e-05	9.538146e-05	4.740700e-06	20150709_gfpWAPLch3_Prometa\MitoSys2\Calibration\mEGFPC1_Noc\mEGFP_0_R1_P10_K1_Ch2-Ch1.zen
153500	-1.602994e-05	7.104165e-05	4.315900e-06	20150709_gfpWAPLch3_Prometa\MitoSys2\Calibration\mEGFPC1_Noc\mEGFP_0_R1_P10_K1_Ch2-Ch1.zen
163740	7.366871e-06	7.367284e-05	3.951900e-06	20150709_gfpWAPLch3_Prometa\MitoSys2\Calibration\mEGFPC1_Noc\mEGFP_0_R1_P10_K1_Ch2-Ch1.zen
173980	-6.323347e-06	5.774334e-05	3.637300e-06	20150709_gfpWAPLch3_Prometa\MitoSys2\Calibration\mEGFPC1_Noc\mEGFP_0_R1_P10_K1_Ch2-Ch1.zen
184220	-1.224908e-05	8.280774e-05	3.363000e-06	20150709_gfpWAPLch3_Prometa\MitoSys2\Calibration\mEGFPC1_Noc\mEGFP_0_R1_P10_K1_Ch2-Ch1.zen
194460	1.464830e-05	5.760663e-05	3.122100e-06	20150709_gfpWAPLch3_Prometa\MitoSys2\Calibration\mEGFPC1_Noc\mEGFP_0_R1_P10_K1_Ch2-Ch1.zen
204700	-6.872140e-06	7.520134e-05	2.909100e-06	20150709_gfpWAPLch3_Prometa\MitoSys2\Calibration\mEGFPC1_Noc\mEGFP_0_R1_P10_K1_Ch2-Ch1.zen
225180	-5.638539e-06	7.117707e-05	2.550300e-06	20150709_gfpWAPLch3_Prometa\MitoSys2\Calibration\mEGFPC1_Noc\mEGFP_0_R1_P10_K1_Ch2-Ch1.zen
245660	-3.976963e-06	7.335960e-05	2.260700e-06	20150709_gfpWAPLch3_Prometa\MitoSys2\Calibration\mEGFPC1_Noc\mEGFP_0_R1_P10_K1_Ch2-Ch1.zen
266140	-3.750325e-05	7.304641e-05	2.022900e-06	20150709_gfpWAPLch3_Prometa\MitoSys2\Calibration\mEGFPC1_Noc\mEGFP_0_R1_P10_K1_Ch2-Ch1.zen
286620	-9.877075e-07	5.974214e-05	1.824700e-06	20150709_gfpWAPLch3_Prometa\MitoSys2\Calibration\mEGFPC1_Noc\mEGFP_0_R1_P10_K1_Ch2-Ch1.zen
307100	-3.824395e-05	6.005428e-05	1.657300e-06	20150709_gfpWAPLch3_Prometa\MitoSys2\Calibration\mEGFPC1_Noc\mEGFP_0_R1_P10_K1_Ch2-Ch1.zen
327580	-4.062019e-05	6.675654e-05	1.514500e-06	20150709_gfpWAPLch3_Prometa\MitoSys2\Calibration\mEGFPC1_Noc\mEGFP_0_R1_P10_K1_Ch2-Ch1.zen
348060	-3.410743e-05	8.266152e-05	1.391400e-06	20150709_gfpWAPLch3_Prometa\MitoSys2\Calibration\mEGFPC1_Noc\mEGFP_0_R1_P10_K1_Ch2-Ch1.zen
368540	-3.510900e-05	7.754632e-05	1.284400e-06	20150709_gfpWAPLch3_Prometa\MitoSys2\Calibration\mEGFPC1_Noc\mEGFP_0_R1_P10_K1_Ch2-Ch1.zen
389020	-2.959341e-05	6.724103e-05	1.190600e-06	20150709_gfpWAPLch3_Prometa\MitoSys2\Calibration\mEGFPC1_Noc\mEGFP_0_R1_P10_K1_Ch2-Ch1.zen
409500	-2.058316e-05	4.453703e-05	1.107900e-06	20150709_gfpWAPLch3_Prometa\MitoSys2\Calibration\mEGFPC1_Noc\mEGFP_0_R1_P10_K1_Ch2-Ch1.zen
450460	-1.173186e-05	4.577503e-05	9.690300e-07	20150709_gfpWAPLch3_Prometa\MitoSys2\Calibration\mEGFPC1_Noc\mEGFP_0_R1_P10_K1_Ch2-Ch1.zen
491420	-1.289163e-05	3.820209e-05	8.573500e-07	20150709_gfpWAPLch3_Prometa\MitoSys2\Calibration\mEGFPC1_Noc\mEGFP_0_R1_P10_K1_Ch2-Ch1.zen
532380	-1.873683e-05	4.956845e-05	7.659000e-07	20150709_gfpWAPLch3_Prometa\MitoSys2\Calibration\mEGFPC1_Noc\mEGFP_0_R1_P10_K1_Ch2-Ch1.zen
573340	-1.761574e-05	4.538836e-05	6.898800e-07	20150709_gfpWAPLch3_Prometa\MitoSys2\Calibration\mEGFPC1_Noc\mEGFP_0_R1_P10_K1_Ch2-Ch1.zen
614300	-1.553970e-05	5.392109e-05	6.258600e-07	20150709_gfpWAPLch3_Prometa\MitoSys2\Calibration\mEGFPC1_Noc\mEGFP_0_R1_P10_K1_Ch2-Ch1.zen
655260	-1.699032e-05	6.347878e-05	5.713100e-07	20150709_gfpWAPLch3_Prometa\MitoSys2\Calibration\mEGFPC1_Noc\mEGFP_0_R1_P10_K1_Ch2-Ch1.zen
696220	9.482707e-06	4.833866e-05	5.243900e-07	20150709_gfpWAPLch3_Prometa\MitoSys2\Calibration\mEGFPC1_Noc\mEGFP_0_R1_P10_K1_Ch2-Ch1.zen
737180	-2.337087e-06	3.909530e-05	4.836600e-07	20150709_gfpWAPLch3_Prometa\MitoSys2\Calibration\mEGFPC1_Noc\mEGFP_0_R1_P10_K1_Ch2-Ch1.zen
778140	1.319297e-05	4.691135e-05	4.480300e-07	20150709_gfpWAPLch3_Prometa\MitoSys2\Calibration\mEGFPC1_Noc\mEGFP_0_R1_P10_K1_Ch2-Ch1.zen
819100	1.498406e-05	3.873745e-05	4.166400e-07	20150709_gfpWAPLch3_Prometa\MitoSys2\Calibration\mEGFPC1_Noc\mEGFP_0_R1_P10_K1_Ch2-Ch1.zen
901020	6.954995e-06	4.939596e-05	3.640200e-07	20150709_gfpWAPLch3_Prometa\MitoSys2\Calibration\mEGFPC1_Noc\mEGFP_0_R1_P10_K1_Ch2-Ch1.zen
982940	8.527169e-07	4.826142e-05	3.217800e-07	20150709_gfpWAPLch3_Prometa\MitoSys2\Calibration\mEGFPC1_Noc\mEGFP_0_R1_P10_K1_Ch2-Ch1.zen
1064860	2.371417e-06	3.725939e-05	2.872500e-07	20150709_gfpWAPLch3_Prometa\MitoSys2\Calibration\mEGFPC1_Noc\mEGFP_0_R1_P10_K1_Ch2-Ch1.zen
1146780	2.280499e-06	3.616476e-05	2.585800e-07	20150709_gfpWAPLch3_Prometa\MitoSys2\Calibration\mEGFPC1_Noc\mEGFP_0_R1_P10_K1_Ch2-Ch1.zen
1228700	-3.327726e-06	2.379867e-05	2.344700e-07	20150709_gfpWAPLch3_Prometa\MitoSys2\Calibration\mEGFPC1_Noc\mEGFP_0_R1_P10_K1_Ch2-Ch1.zen
1310620	-1.816828e-05	4.620955e-05	2.139400e-07	20150709_gfpWAPLch3_Prometa\MitoSys2\Calibration\mEGFPC1_Noc\mEGFP_0_R1_P10_K1_Ch2-Ch1.zen
1392540	-1.495309e-05	4.142051e-05	1.962900e-07	20150709_gfpWAPLch3_Prometa\MitoSys2\Calibration\mEGFPC1_Noc\mEGFP_0_R1_P10_K1_Ch2-Ch1.zen
1474460	-1.546843e-06	4.597193e-05	1.809900e-07	20150709_gfpWAPLch3_Prometa\MitoSys2\Calibration\mEGFPC1_Noc\mEGFP_0_R1_P10_K1_Ch2-Ch1.zen
1556380	-2.749004e-06	3.012005e-05	1.676100e-07	20150709_gfpWAPLch3_Prometa\MitoSys2\Calibration\mEGFPC1_Noc\mEGFP_0_R1_P10_K1_Ch2-Ch1.zen
10	4.969479e-03	1.337314e-03	4.837900e-03	20150709_gfpWAPLch3_Prometa\MitoSys2\Calibration\mEGFPC1_Noc\mEGFP_0_R1_P11_K1_Ch2-Ch1.zen
20	4.757128e-03	1.111569e-03	4.649700e-03	20150709_gfpWAPLch3_Prometa\MitoSys2\Calibration\mEGFPC1_Noc\mEGFP_0_R1_P11_K1_Ch2-Ch1.zen
30	4.452421e-03	1.292458e-03	4.479400e-03	20150709_gfpWAPLch3_Prometa\MitoSys2\Calibration\mEGFPC1_Noc\mEGFP_0_R1_P11_K1_Ch2-Ch1.zen
40	4.048101e-03	1.235285e-03	4.324300e-03	20150709_gfpWAPLch3_Prometa\MitoSys2\Calibration\mEGFPC1_Noc\mEGFP_0_R1_P11_K1_Ch2-Ch1.zen
50	4.233068e-03	9.989202e-04	4.182600e-03	20150709_gfpWAPLch3_Prometa\MitoSys2\Calibration\mEGFPC1_Noc\mEGFP_0_R1_P11_K1_Ch2-Ch1.zen
60	3.912550e-03	1.006054e-03	4.052700e-03	20150709_gfpWAPLch3_Prometa\MitoSys2\Calibration\mEGFPC1_Noc\mEGFP_0_R1_P11_K1_Ch2-Ch1.zen
70	4.318736e-03	1.143740e-03	3.933200e-03	20150709_gfpWAPLch3_Prometa\MitoSys2\Calibration\mEGFPC1_Noc\mEGFP_0_R1_P11_K1_Ch2-Ch1.zen
80	3.802216e-03	1.137347e-03	3.823000e-03	20150709_gfpWAPLch3_Prometa\MitoSys2\Calibration\mEGFPC1_Noc\mEGFP_0_R1_P11_K1_Ch2-Ch1.zen
90	3.386560e-03	9.782452e-04	3.721100e-03	20150709_gfpWAPLch3_Prometa\MitoSys2\Calibration\mEGFPC1_Noc\mEGFP_0_R1_P11_K1_Ch2-Ch1.zen
100	3.610235e-03	7.727201e-04	3.626600e-03	20150709_gfpWAPLch3_Prometa\MitoSys2\Calibration\mEGFPC1_Noc\mEGFP_0_R1_P11_K1_Ch2-Ch1.zen
120	3.432056e-03	6.660266e-04	3.457200e-03	20150709_gfpWAPLch3_Prometa\MitoSys2\Calibration\mEGFPC1_Noc\mEGFP_0_R1_P11_K1_Ch2-Ch1.zen
140	3.275481e-03	1.009041e-03	3.309400e-03	20150709_gfpWAPLch3_Prometa\MitoSys2\Calibration\mEGFPC1_Noc\mEGFP_0_R1_P11_K1_Ch2-Ch1.zen
160	3.270510e-03	6.924460e-04	3.179600e-03	20150709_gfpWAPLch3_Prometa\MitoSys2\Calibration\mEGFPC1_Noc\mEGFP_0_R1_P11_K1_Ch2-Ch1.zen
180	3.268979e-03	1.012109e-03	3.064400e-03	20150709_gfpWAPLch3_Prometa\MitoSys2\Calibration\mEGFPC1_Noc\mEGFP_0_R1_P11_K1_Ch2-Ch1.zen
200	3.061118e-03	8.288713e-04	2.961600e-03	20150709_gfpWAPLch3_Prometa\MitoSys2\Calibration\mEGFPC1_Noc\mEGFP_0_R1_P11_K1_Ch2-Ch1.zen
220	2.989192e-03	8.603853e-04	2.868900e-03	20150709_gfpWAPLch3_Prometa\MitoSys2\Calibration\mEGFPC1_Noc\mEGFP_0_R1_P11_K1_Ch2-Ch1.zen
240	2.763333e-03	8.865763e-04	2.785000e-03	20150709_gfpWAPLch3_Prometa\MitoSys2\Calibration\mEGFPC1_Noc\mEGFP_0_R1_P11_K1_Ch2-Ch1.zen
260	2.409765e-03	8.657744e-04	2.708400e-03	20150709_gfpWAPLch3_Prometa\MitoSys2\Calibration\mEGFPC1_Noc\mEGFP_0_R1_P11_K1_Ch2-Ch1.zen
280	2.541039e-03	8.118446e-04	2.638200e-03	20150709_gfpWAPLch3_Prometa\MitoSys2\Calibration\mEGFPC1_Noc\mEGFP_0_R1_P11_K1_Ch2-Ch1.zen
300	2.681798e-03	5.311960e-04	2.573400e-03	20150709_gfpWAPLch3_Prometa\MitoSys2\Calibration\mEGFPC1_Noc\mEGFP_0_R1_P11_K1_Ch2-Ch1.zen
340	2.469642e-03	8.573949e-04	2.457400e-03	20150709_gfpWAPLch3_Prometa\MitoSys2\Calibration\mEGFPC1_Noc\mEGFP_0_R1_P11_K1_Ch2-Ch1.zen
380	2.368593e-03	5.435312e-04	2.356200e-03	20150709_gfpWAPLch3_Prometa\MitoSys2\Calibration\mEGFPC1_Noc\mEGFP_0_R1_P11_K1_Ch2-Ch1.zen
420	2.213363e-03	5.981399e-04	2.266700e-03	20150709_gfpWAPLch3_Prometa\MitoSys2\Calibration\mEGFPC1_Noc\mEGFP_0_R1_P11_K1_Ch2-Ch1.zen
460	2.151831e-03	7.210904e-04	2.186600e-03	20150709_gfpWAPLch3_Prometa\MitoSys2\Calibration\mEGFPC1_Noc\mEGFP_0_R1_P11_K1_Ch2-Ch1.zen
500	2.093859e-03	6.660635e-04	2.114200e-03	20150709_gfpWAPLch3_Prometa\MitoSys2\Calibration\mEGFPC1_Noc\mEGFP_0_R1_P11_K1_Ch2-Ch1.zen
540	2.000789e-03	5.121539e-04	2.048500e-03	20150709_gfpWAPLch3_Prometa\MitoSys2\Calibration\mEGFPC1_Noc\mEGFP_0_R1_P11_K1_Ch2-Ch1.zen
580	1.960945e-03	6.654251e-04	1.988300e-03	20150709_gfpWAPLch3_Prometa\MitoSys2\Calibration\mEGFPC1_Noc\mEGFP_0_R1_P11_K1_Ch2-Ch1.zen
620	1.913253e-03	5.080194e-04	1.932900e-03	20150709_gfpWAPLch3_Prometa\MitoSys2\Calibration\mEGFPC1_Noc\mEGFP_0_R1_P11_K1_Ch2-Ch1.zen
660	1.879364e-03	5.611017e-04	1.881700e-03	20150709_gfpWAPLch3_Prometa\MitoSys2\Calibration\mEGFPC1_Noc\mEGFP_0_R1_P11_K1_Ch2-Ch1.zen
700	1.778985e-03	6.413719e-04	1.834300e-03	20150709_gfpWAPLch3_Prometa\MitoSys2\Calibration\mEGFPC1_Noc\mEGFP_0_R1_P11_K1_Ch2-Ch1.zen
780	1.891520e-03	4.513660e-04	1.748900e-03	20150709_gfpWAPLch3_Prometa\MitoSys2\Calibration\mEGFPC1_Noc\mEGFP_0_R1_P11_K1_Ch2-Ch1.zen
860	1.590324e-03	5.005556e-04	1.674200e-03	20150709_gfpWAPLch3_Prometa\MitoSys2\Calibration\mEGFPC1_Noc\mEGFP_0_R1_P11_K1_Ch2-Ch1.zen
940	1.614809e-03	5.207344e-04	1.608200e-03	20150709_gfpWAPLch3_Prometa\MitoSys2\Calibration\mEGFPC1_Noc\mEGFP_0_R1_P11_K1_Ch2-Ch1.zen
1020	1.533178e-03	5.345094e-04	1.549500e-03	20150709_gfpWAPLch3_Prometa\MitoSys2\Calibration\mEGFPC1_Noc\mEGFP_0_R1_P11_K1_Ch2-Ch1.zen
1100	1.459459e-03	4.867846e-04	1.496800e-03	20150709_gfpWAPLch3_Prometa\MitoSys2\Calibration\mEGFPC1_Noc\mEGFP_0_R1_P11_K1_Ch2-Ch1.zen
1180	1.443841e-03	4.798734e-04	1.449300e-03	20150709_gfpWAPLch3_Prometa\MitoSys2\Calibration\mEGFPC1_Noc\mEGFP_0_R1_P11_K1_Ch2-Ch1.zen
1260	1.447611e-03	5.079228e-04	1.406300e-03	20150709_gfpWAPLch3_Prometa\MitoSys2\Calibration\mEGFPC1_Noc\mEGFP_0_R1_P11_K1_Ch2-Ch1.zen
1340	1.581268e-03	5.351758e-04	1.367100e-03	20150709_gfpWAPLch3_Prometa\MitoSys2\Calibration\mEGFPC1_Noc\mEGFP_0_R1_P11_K1_Ch2-Ch1.zen
1420	1.349847e-03	5.373657e-04	1.331200e-03	20150709_gfpWAPLch3_Prometa\MitoSys2\Calibration\mEGFPC1_Noc\mEGFP_0_R1_P11_K1_Ch2-Ch1.zen
1500	1.245185e-03	4.734715e-04	1.298300e-03	20150709_gfpWAPLch3_Prometa\MitoSys2\Calibration\mEGFPC1_Noc\mEGFP_0_R1_P11_K1_Ch2-Ch1.zen
1660	1.161800e-03	4.210613e-04	1.239900e-03	20150709_gfpWAPLch3_Prometa\MitoSys2\Calibration\mEGFPC1_Noc\mEGFP_0_R1_P11_K1_Ch2-Ch1.zen
1820	1.292888e-03	3.310119e-04	1.189700e-03	20150709_gfpWAPLch3_Prometa\MitoSys2\Calibration\mEGFPC1_Noc\mEGFP_0_R1_P11_K1_Ch2-Ch1.zen
1980	1.213372e-03	3.574047e-04	1.146000e-03	20150709_gfpWAPLch3_Prometa\MitoSys2\Calibration\mEGFPC1_Noc\mEGFP_0_R1_P11_K1_Ch2-Ch1.zen
2140	1.146840e-03	5.223711e-04	1.107600e-03	20150709_gfpWAPLch3_Prometa\MitoSys2\Calibration\mEGFPC1_Noc\mEGFP_0_R1_P11_K1_Ch2-Ch1.zen
2300	1.067220e-03	4.802604e-04	1.073700e-03	20150709_gfpWAPLch3_Prometa\MitoSys2\Calibration\mEGFPC1_Noc\mEGFP_0_R1_P11_K1_Ch2-Ch1.zen
2460	1.073909e-03	4.683650e-04	1.043500e-03	20150709_gfpWAPLch3_Prometa\MitoSys2\Calibration\mEGFPC1_Noc\mEGFP_0_R1_P11_K1_Ch2-Ch1.zen
2620	1.009255e-03	4.244844e-04	1.016300e-03	20150709_gfpWAPLch3_Prometa\MitoSys2\Calibration\mEGFPC1_Noc\mEGFP_0_R1_P11_K1_Ch2-Ch1.zen
2780	1.027123e-03	4.486714e-04	9.918000e-04	20150709_gfpWAPLch3_Prometa\MitoSys2\Calibration\mEGFPC1_Noc\mEGFP_0_R1_P11_K1_Ch2-Ch1.zen
2940	1.029463e-03	5.540077e-04	9.695700e-04	20150709_gfpWAPLch3_Prometa\MitoSys2\Calibration\mEGFPC1_Noc\mEGFP_0_R1_P11_K1_Ch2-Ch1.zen
3100	1.023106e-03	4.097652e-04	9.493000e-04	20150709_gfpWAPLch3_Prometa\MitoSys2\Calibration\mEGFPC1_Noc\mEGFP_0_R1_P11_K1_Ch2-Ch1.zen
3420	9.022819e-04	3.834480e-04	9.136900e-04	20150709_gfpWAPLch3_Prometa\MitoSys2\Calibration\mEGFPC1_Noc\mEGFP_0_R1_P11_K1_Ch2-Ch1.zen
3740	8.539125e-04	3.989050e-04	8.833900e-04	20150709_gfpWAPLch3_Prometa\MitoSys2\Calibration\mEGFPC1_Noc\mEGFP_0_R1_P11_K1_Ch2-Ch1.zen
4060	8.169022e-04	4.054811e-04	8.572900e-04	20150709_gfpWAPLch3_Prometa\MitoSys2\Calibration\mEGFPC1_Noc\mEGFP_0_R1_P11_K1_Ch2-Ch1.zen
4380	8.612151e-04	3.889486e-04	8.345400e-04	20150709_gfpWAPLch3_Prometa\MitoSys2\Calibration\mEGFPC1_Noc\mEGFP_0_R1_P11_K1_Ch2-Ch1.zen
4700	7.806788e-04	4.152536e-04	8.145400e-04	20150709_gfpWAPLch3_Prometa\MitoSys2\Calibration\mEGFPC1_Noc\mEGFP_0_R1_P11_K1_Ch2-Ch1.zen
5020	8.085615e-04	4.211086e-04	7.967900e-04	20150709_gfpWAPLch3_Prometa\MitoSys2\Calibration\mEGFPC1_Noc\mEGFP_0_R1_P11_K1_Ch2-Ch1.zen
5340	7.487537e-04	4.013483e-04	7.809300e-04	20150709_gfpWAPLch3_Prometa\MitoSys2\Calibration\mEGFPC1_Noc\mEGFP_0_R1_P11_K1_Ch2-Ch1.zen
5660	7.288149e-04	3.482835e-04	7.666600e-04	20150709_gfpWAPLch3_Prometa\MitoSys2\Calibration\mEGFPC1_Noc\mEGFP_0_R1_P11_K1_Ch2-Ch1.zen
5980	7.444697e-04	3.805265e-04	7.537500e-04	20150709_gfpWAPLch3_Prometa\MitoSys2\Calibration\mEGFPC1_Noc\mEGFP_0_R1_P11_K1_Ch2-Ch1.zen
6300	7.707170e-04	3.488848e-04	7.420000e-04	20150709_gfpWAPLch3_Prometa\MitoSys2\Calibration\mEGFPC1_Noc\mEGFP_0_R1_P11_K1_Ch2-Ch1.zen
6940	7.636496e-04	3.258033e-04	7.214000e-04	20150709_gfpWAPLch3_Prometa\MitoSys2\Calibration\mEGFPC1_Noc\mEGFP_0_R1_P11_K1_Ch2-Ch1.zen
7580	7.460321e-04	3.271774e-04	7.038800e-04	20150709_gfpWAPLch3_Prometa\MitoSys2\Calibration\mEGFPC1_Noc\mEGFP_0_R1_P11_K1_Ch2-Ch1.zen
8220	7.145224e-04	4.079390e-04	6.887800e-04	20150709_gfpWAPLch3_Prometa\MitoSys2\Calibration\mEGFPC1_Noc\mEGFP_0_R1_P11_K1_Ch2-Ch1.zen
8860	6.778394e-04	2.925335e-04	6.755900e-04	20150709_gfpWAPLch3_Prometa\MitoSys2\Calibration\mEGFPC1_Noc\mEGFP_0_R1_P11_K1_Ch2-Ch1.zen
9500	6.975736e-04	3.238998e-04	6.639400e-04	20150709_gfpWAPLch3_Prometa\MitoSys2\Calibration\mEGFPC1_Noc\mEGFP_0_R1_P11_K1_Ch2-Ch1.zen
10140	6.775457e-04	3.259394e-04	6.535700e-04	20150709_gfpWAPLch3_Prometa\MitoSys2\Calibration\mEGFPC1_Noc\mEGFP_0_R1_P11_K1_Ch2-Ch1.zen
10780	6.579751e-04	3.142464e-04	6.442500e-04	20150709_gfpWAPLch3_Prometa\MitoSys2\Calibration\mEGFPC1_Noc\mEGFP_0_R1_P11_K1_Ch2-Ch1.zen
11420	6.274551e-04	3.472017e-04	6.358100e-04	20150709_gfpWAPLch3_Prometa\MitoSys2\Calibration\mEGFPC1_Noc\mEGFP_0_R1_P11_K1_Ch2-Ch1.zen
12060	5.839518e-04	3.942575e-04	6.281200e-04	20150709_gfpWAPLch3_Prometa\MitoSys2\Calibration\mEGFPC1_Noc\mEGFP_0_R1_P11_K1_Ch2-Ch1.zen
12700	6.230219e-04	4.431491e-04	6.210800e-04	20150709_gfpWAPLch3_Prometa\MitoSys2\Calibration\mEGFPC1_Noc\mEGFP_0_R1_P11_K1_Ch2-Ch1.zen
13980	5.483417e-04	3.492954e-04	6.085700e-04	20150709_gfpWAPLch3_Prometa\MitoSys2\Calibration\mEGFPC1_Noc\mEGFP_0_R1_P11_K1_Ch2-Ch1.zen
15260	6.242247e-04	3.686925e-04	5.977500e-04	20150709_gfpWAPLch3_Prometa\MitoSys2\Calibration\mEGFPC1_Noc\mEGFP_0_R1_P11_K1_Ch2-Ch1.zen
16540	6.077453e-04	3.244057e-04	5.882400e-04	20150709_gfpWAPLch3_Prometa\MitoSys2\Calibration\mEGFPC1_Noc\mEGFP_0_R1_P11_K1_Ch2-Ch1.zen
17820	6.030535e-04	4.100564e-04	5.797700e-04	20150709_gfpWAPLch3_Prometa\MitoSys2\Calibration\mEGFPC1_Noc\mEGFP_0_R1_P11_K1_Ch2-Ch1.zen
19100	5.540866e-04	3.994961e-04	5.721400e-04	20150709_gfpWAPLch3_Prometa\MitoSys2\Calibration\mEGFPC1_Noc\mEGFP_0_R1_P11_K1_Ch2-Ch1.zen
20380	5.470421e-04	4.182818e-04	5.652000e-04	20150709_gfpWAPLch3_Prometa\MitoSys2\Calibration\mEGFPC1_Noc\mEGFP_0_R1_P11_K1_Ch2-Ch1.zen
21660	4.888201e-04	4.583471e-04	5.588300e-04	20150709_gfpWAPLch3_Prometa\MitoSys2\Calibration\mEGFPC1_Noc\mEGFP_0_R1_P11_K1_Ch2-Ch1.zen
22940	5.455945e-04	3.727226e-04	5.529500e-04	20150709_gfpWAPLch3_Prometa\MitoSys2\Calibration\mEGFPC1_Noc\mEGFP_0_R1_P11_K1_Ch2-Ch1.zen
24220	5.463051e-04	3.485680e-04	5.474800e-04	20150709_gfpWAPLch3_Prometa\MitoSys2\Calibration\mEGFPC1_Noc\mEGFP_0_R1_P11_K1_Ch2-Ch1.zen
25500	5.562066e-04	3.786230e-04	5.423600e-04	20150709_gfpWAPLch3_Prometa\MitoSys2\Calibration\mEGFPC1_Noc\mEGFP_0_R1_P11_K1_Ch2-Ch1.zen
28060	5.231558e-04	4.271139e-04	5.330000e-04	20150709_gfpWAPLch3_Prometa\MitoSys2\Calibration\mEGFPC1_Noc\mEGFP_0_R1_P11_K1_Ch2-Ch1.zen
30620	4.807324e-04	4.023270e-04	5.245900e-04	20150709_gfpWAPLch3_Prometa\MitoSys2\Calibration\mEGFPC1_Noc\mEGFP_0_R1_P11_K1_Ch2-Ch1.zen
33180	4.467800e-04	4.265023e-04	5.169200e-04	20150709_gfpWAPLch3_Prometa\MitoSys2\Calibration\mEGFPC1_Noc\mEGFP_0_R1_P11_K1_Ch2-Ch1.zen
35740	4.411599e-04	4.243253e-04	5.098600e-04	20150709_gfpWAPLch3_Prometa\MitoSys2\Calibration\mEGFPC1_Noc\mEGFP_0_R1_P11_K1_Ch2-Ch1.zen
38300	4.236171e-04	4.642708e-04	5.033000e-04	20150709_gfpWAPLch3_Prometa\MitoSys2\Calibration\mEGFPC1_Noc\mEGFP_0_R1_P11_K1_Ch2-Ch1.zen
40860	4.781983e-04	4.327821e-04	4.971600e-04	20150709_gfpWAPLch3_Prometa\MitoSys2\Calibration\mEGFPC1_Noc\mEGFP_0_R1_P11_K1_Ch2-Ch1.zen
43420	4.807464e-04	4.480728e-04	4.913800e-04	20150709_gfpWAPLch3_Prometa\MitoSys2\Calibration\mEGFPC1_Noc\mEGFP_0_R1_P11_K1_Ch2-Ch1.zen
45980	4.590994e-04	4.074801e-04	4.859000e-04	20150709_gfpWAPLch3_Prometa\MitoSys2\Calibration\mEGFPC1_Noc\mEGFP_0_R1_P11_K1_Ch2-Ch1.zen
48540	4.213545e-04	4.531808e-04	4.807000e-04	20150709_gfpWAPLch3_Prometa\MitoSys2\Calibration\mEGFPC1_Noc\mEGFP_0_R1_P11_K1_Ch2-Ch1.zen
51100	4.489109e-04	4.081164e-04	4.757300e-04	20150709_gfpWAPLch3_Prometa\MitoSys2\Calibration\mEGFPC1_Noc\mEGFP_0_R1_P11_K1_Ch2-Ch1.zen
56220	4.331847e-04	4.069142e-04	4.664000e-04	20150709_gfpWAPLch3_Prometa\MitoSys2\Calibration\mEGFPC1_Noc\mEGFP_0_R1_P11_K1_Ch2-Ch1.zen
61340	4.880695e-04	3.548382e-04	4.577600e-04	20150709_gfpWAPLch3_Prometa\MitoSys2\Calibration\mEGFPC1_Noc\mEGFP_0_R1_P11_K1_Ch2-Ch1.zen
66460	4.189208e-04	3.937891e-04	4.496900e-04	20150709_gfpWAPLch3_Prometa\MitoSys2\Calibration\mEGFPC1_Noc\mEGFP_0_R1_P11_K1_Ch2-Ch1.zen
71580	4.126212e-04	3.930620e-04	4.421100e-04	20150709_gfpWAPLch3_Prometa\MitoSys2\Calibration\mEGFPC1_Noc\mEGFP_0_R1_P11_K1_Ch2-Ch1.zen
76700	4.187948e-04	3.936338e-04	4.349500e-04	20150709_gfpWAPLch3_Prometa\MitoSys2\Calibration\mEGFPC1_Noc\mEGFP_0_R1_P11_K1_Ch2-Ch1.zen
81820	3.760551e-04	4.171038e-04	4.281600e-04	20150709_gfpWAPLch3_Prometa\MitoSys2\Calibration\mEGFPC1_Noc\mEGFP_0_R1_P11_K1_Ch2-Ch1.zen
86940	4.078284e-04	3.642453e-04	4.217000e-04	20150709_gfpWAPLch3_Prometa\MitoSys2\Calibration\mEGFPC1_Noc\mEGFP_0_R1_P11_K1_Ch2-Ch1.zen
92060	4.390136e-04	4.165510e-04	4.155300e-04	20150709_gfpWAPLch3_Prometa\MitoSys2\Calibration\mEGFPC1_Noc\mEGFP_0_R1_P11_K1_Ch2-Ch1.zen
97180	4.170184e-04	4.621686e-04	4.096300e-04	20150709_gfpWAPLch3_Prometa\MitoSys2\Calibration\mEGFPC1_Noc\mEGFP_0_R1_P11_K1_Ch2-Ch1.zen
102300	4.095360e-04	4.345894e-04	4.039700e-04	20150709_gfpWAPLch3_Prometa\MitoSys2\Calibration\mEGFPC1_Noc\mEGFP_0_R1_P11_K1_Ch2-Ch1.zen
112540	3.932454e-04	4.245515e-04	3.932900e-04	20150709_gfpWAPLch3_Prometa\MitoSys2\Calibration\mEGFPC1_Noc\mEGFP_0_R1_P11_K1_Ch2-Ch1.zen
122780	3.778315e-04	3.973254e-04	3.833700e-04	20150709_gfpWAPLch3_Prometa\MitoSys2\Calibration\mEGFPC1_Noc\mEGFP_0_R1_P11_K1_Ch2-Ch1.zen
133020	3.920466e-04	4.419187e-04	3.741100e-04	20150709_gfpWAPLch3_Prometa\MitoSys2\Calibration\mEGFPC1_Noc\mEGFP_0_R1_P11_K1_Ch2-Ch1.zen
143260	4.087192e-04	3.974442e-04	3.654300e-04	20150709_gfpWAPLch3_Prometa\MitoSys2\Calibration\mEGFPC1_Noc\mEGFP_0_R1_P11_K1_Ch2-Ch1.zen
153500	3.918249e-04	3.921848e-04	3.572500e-04	20150709_gfpWAPLch3_Prometa\MitoSys2\Calibration\mEGFPC1_Noc\mEGFP_0_R1_P11_K1_Ch2-Ch1.zen
163740	3.331835e-04	4.332742e-04	3.495400e-04	20150709_gfpWAPLch3_Prometa\MitoSys2\Calibration\mEGFPC1_Noc\mEGFP_0_R1_P11_K1_Ch2-Ch1.zen
173980	3.154384e-04	4.197614e-04	3.422300e-04	20150709_gfpWAPLch3_Prometa\MitoSys2\Calibration\mEGFPC1_Noc\mEGFP_0_R1_P11_K1_Ch2-Ch1.zen
184220	3.562898e-04	3.747525e-04	3.353000e-04	20150709_gfpWAPLch3_Prometa\MitoSys2\Calibration\mEGFPC1_Noc\mEGFP_0_R1_P11_K1_Ch2-Ch1.zen
194460	3.811021e-04	3.810409e-04	3.287100e-04	20150709_gfpWAPLch3_Prometa\MitoSys2\Calibration\mEGFPC1_Noc\mEGFP_0_R1_P11_K1_Ch2-Ch1.zen
204700	3.910752e-04	3.938095e-04	3.224400e-04	20150709_gfpWAPLch3_Prometa\MitoSys2\Calibration\mEGFPC1_Noc\mEGFP_0_R1_P11_K1_Ch2-Ch1.zen
225180	3.269915e-04	3.735400e-04	3.107200e-04	20150709_gfpWAPLch3_Prometa\MitoSys2\Calibration\mEGFPC1_Noc\mEGFP_0_R1_P11_K1_Ch2-Ch1.zen
245660	3.211259e-04	4.373163e-04	2.999800e-04	20150709_gfpWAPLch3_Prometa\MitoSys2\Calibration\mEGFPC1_Noc\mEGFP_0_R1_P11_K1_Ch2-Ch1.zen
266140	3.280298e-04	4.245447e-04	2.901000e-04	20150709_gfpWAPLch3_Prometa\MitoSys2\Calibration\mEGFPC1_Noc\mEGFP_0_R1_P11_K1_Ch2-Ch1.zen
286620	3.222066e-04	4.263706e-04	2.809500e-04	20150709_gfpWAPLch3_Prometa\MitoSys2\Calibration\mEGFPC1_Noc\mEGFP_0_R1_P11_K1_Ch2-Ch1.zen
307100	3.099833e-04	4.200609e-04	2.724600e-04	20150709_gfpWAPLch3_Prometa\MitoSys2\Calibration\mEGFPC1_Noc\mEGFP_0_R1_P11_K1_Ch2-Ch1.zen
327580	2.619677e-04	4.103557e-04	2.645500e-04	20150709_gfpWAPLch3_Prometa\MitoSys2\Calibration\mEGFPC1_Noc\mEGFP_0_R1_P11_K1_Ch2-Ch1.zen
348060	2.598238e-04	4.236347e-04	2.571500e-04	20150709_gfpWAPLch3_Prometa\MitoSys2\Calibration\mEGFPC1_Noc\mEGFP_0_R1_P11_K1_Ch2-Ch1.zen
368540	2.825369e-04	4.057507e-04	2.502100e-04	20150709_gfpWAPLch3_Prometa\MitoSys2\Calibration\mEGFPC1_Noc\mEGFP_0_R1_P11_K1_Ch2-Ch1.zen
389020	2.713415e-04	4.023668e-04	2.436900e-04	20150709_gfpWAPLch3_Prometa\MitoSys2\Calibration\mEGFPC1_Noc\mEGFP_0_R1_P11_K1_Ch2-Ch1.zen
409500	2.686028e-04	4.121343e-04	2.375400e-04	20150709_gfpWAPLch3_Prometa\MitoSys2\Calibration\mEGFPC1_Noc\mEGFP_0_R1_P11_K1_Ch2-Ch1.zen
450460	2.726355e-04	3.970158e-04	2.262500e-04	20150709_gfpWAPLch3_Prometa\MitoSys2\Calibration\mEGFPC1_Noc\mEGFP_0_R1_P11_K1_Ch2-Ch1.zen
491420	2.646378e-04	3.756657e-04	2.161100e-04	20150709_gfpWAPLch3_Prometa\MitoSys2\Calibration\mEGFPC1_Noc\mEGFP_0_R1_P11_K1_Ch2-Ch1.zen
532380	2.279261e-04	3.975806e-04	2.069400e-04	20150709_gfpWAPLch3_Prometa\MitoSys2\Calibration\mEGFPC1_Noc\mEGFP_0_R1_P11_K1_Ch2-Ch1.zen
573340	2.012460e-04	3.777709e-04	1.985900e-04	20150709_gfpWAPLch3_Prometa\MitoSys2\Calibration\mEGFPC1_Noc\mEGFP_0_R1_P11_K1_Ch2-Ch1.zen
614300	2.020816e-04	3.556325e-04	1.909600e-04	20150709_gfpWAPLch3_Prometa\MitoSys2\Calibration\mEGFPC1_Noc\mEGFP_0_R1_P11_K1_Ch2-Ch1.zen
655260	1.882154e-04	3.470916e-04	1.839600e-04	20150709_gfpWAPLch3_Prometa\MitoSys2\Calibration\mEGFPC1_Noc\mEGFP_0_R1_P11_K1_Ch2-Ch1.zen
696220	1.640362e-04	3.123553e-04	1.774900e-04	20150709_gfpWAPLch3_Prometa\MitoSys2\Calibration\mEGFPC1_Noc\mEGFP_0_R1_P11_K1_Ch2-Ch1.zen
737180	1.844118e-04	3.253137e-04	1.715100e-04	20150709_gfpWAPLch3_Prometa\MitoSys2\Calibration\mEGFPC1_Noc\mEGFP_0_R1_P11_K1_Ch2-Ch1.zen
778140	1.642901e-04	3.519026e-04	1.659500e-04	20150709_gfpWAPLch3_Prometa\MitoSys2\Calibration\mEGFPC1_Noc\mEGFP_0_R1_P11_K1_Ch2-Ch1.zen
819100	1.469215e-04	3.431443e-04	1.607700e-04	20150709_gfpWAPLch3_Prometa\MitoSys2\Calibration\mEGFPC1_Noc\mEGFP_0_R1_P11_K1_Ch2-Ch1.zen
901020	1.450561e-04	3.504470e-04	1.514000e-04	20150709_gfpWAPLch3_Prometa\MitoSys2\Calibration\mEGFPC1_Noc\mEGFP_0_R1_P11_K1_Ch2-Ch1.zen
982940	1.098166e-04	3.540310e-04	1.431400e-04	20150709_gfpWAPLch3_Prometa\MitoSys2\Calibration\mEGFPC1_Noc\mEGFP_0_R1_P11_K1_Ch2-Ch1.zen
1064860	7.165510e-05	3.584770e-04	1.358000e-04	20150709_gfpWAPLch3_Prometa\MitoSys2\Calibration\mEGFPC1_Noc\mEGFP_0_R1_P11_K1_Ch2-Ch1.zen
1146780	6.410321e-05	3.240420e-04	1.292200e-04	20150709_gfpWAPLch3_Prometa\MitoSys2\Calibration\mEGFPC1_Noc\mEGFP_0_R1_P11_K1_Ch2-Ch1.zen
1228700	8.351359e-05	3.302825e-04	1.232900e-04	20150709_gfpWAPLch3_Prometa\MitoSys2\Calibration\mEGFPC1_Noc\mEGFP_0_R1_P11_K1_Ch2-Ch1.zen
1310620	1.114912e-04	3.121089e-04	1.179100e-04	20150709_gfpWAPLch3_Prometa\MitoSys2\Calibration\mEGFPC1_Noc\mEGFP_0_R1_P11_K1_Ch2-Ch1.zen
1392540	7.558637e-05	3.197845e-04	1.130100e-04	20150709_gfpWAPLch3_Prometa\MitoSys2\Calibration\mEGFPC1_Noc\mEGFP_0_R1_P11_K1_Ch2-Ch1.zen
1474460	8.913687e-05	3.461626e-04	1.085200e-04	20150709_gfpWAPLch3_Prometa\MitoSys2\Calibration\mEGFPC1_Noc\mEGFP_0_R1_P11_K1_Ch2-Ch1.zen
1556380	9.335481e-05	3.336513e-04	1.044000e-04	20150709_gfpWAPLch3_Prometa\MitoSys2\Calibration\mEGFPC1_Noc\mEGFP_0_R1_P11_K1_Ch2-Ch1.zen
10	3.760013e-03	8.827015e-04	3.758000e-03	20150709_gfpWAPLch3_Prometa\MitoSys2\Calibration\mEGFPC1_Noc\mEGFP_0_R1_P12_K1_Ch2-Ch1.zen
20	3.528352e-03	8.306685e-04	3.589200e-03	20150709_gfpWAPLch3_Prometa\MitoSys2\Calibration\mEGFPC1_Noc\mEGFP_0_R1_P12_K1_Ch2-Ch1.zen
30	3.502258e-03	7.795887e-04	3.434800e-03	20150709_gfpWAPLch3_Prometa\MitoSys2\Calibration\mEGFPC1_Noc\mEGFP_0_R1_P12_K1_Ch2-Ch1.zen
40	3.370047e-03	7.994760e-04	3.293200e-03	20150709_gfpWAPLch3_Prometa\MitoSys2\Calibration\mEGFPC1_Noc\mEGFP_0_R1_P12_K1_Ch2-Ch1.zen
50	3.251451e-03	7.739951e-04	3.163200e-03	20150709_gfpWAPLch3_Prometa\MitoSys2\Calibration\mEGFPC1_Noc\mEGFP_0_R1_P12_K1_Ch2-Ch1.zen
60	2.861168e-03	7.754952e-04	3.043600e-03	20150709_gfpWAPLch3_Prometa\MitoSys2\Calibration\mEGFPC1_Noc\mEGFP_0_R1_P12_K1_Ch2-Ch1.zen
70	3.043125e-03	7.280963e-04	2.933200e-03	20150709_gfpWAPLch3_Prometa\MitoSys2\Calibration\mEGFPC1_Noc\mEGFP_0_R1_P12_K1_Ch2-Ch1.zen
80	2.893306e-03	5.356253e-04	2.831100e-03	20150709_gfpWAPLch3_Prometa\MitoSys2\Calibration\mEGFPC1_Noc\mEGFP_0_R1_P12_K1_Ch2-Ch1.zen
90	2.583088e-03	8.787518e-04	2.736500e-03	20150709_gfpWAPLch3_Prometa\MitoSys2\Calibration\mEGFPC1_Noc\mEGFP_0_R1_P12_K1_Ch2-Ch1.zen
100	2.478265e-03	7.092328e-04	2.648600e-03	20150709_gfpWAPLch3_Prometa\MitoSys2\Calibration\mEGFPC1_Noc\mEGFP_0_R1_P12_K1_Ch2-Ch1.zen
120	2.570500e-03	5.930434e-04	2.490300e-03	20150709_gfpWAPLch3_Prometa\MitoSys2\Calibration\mEGFPC1_Noc\mEGFP_0_R1_P12_K1_Ch2-Ch1.zen
140	2.353595e-03	5.233642e-04	2.351700e-03	20150709_gfpWAPLch3_Prometa\MitoSys2\Calibration\mEGFPC1_Noc\mEGFP_0_R1_P12_K1_Ch2-Ch1.zen
160	2.219023e-03	5.660925e-04	2.229400e-03	20150709_gfpWAPLch3_Prometa\MitoSys2\Calibration\mEGFPC1_Noc\mEGFP_0_R1_P12_K1_Ch2-Ch1.zen
180	2.229905e-03	6.400883e-04	2.120700e-03	20150709_gfpWAPLch3_Prometa\MitoSys2\Calibration\mEGFPC1_Noc\mEGFP_0_R1_P12_K1_Ch2-Ch1.zen
200	2.200700e-03	6.335582e-04	2.023200e-03	20150709_gfpWAPLch3_Prometa\MitoSys2\Calibration\mEGFPC1_Noc\mEGFP_0_R1_P12_K1_Ch2-Ch1.zen
220	1.781871e-03	6.180441e-04	1.935300e-03	20150709_gfpWAPLch3_Prometa\MitoSys2\Calibration\mEGFPC1_Noc\mEGFP_0_R1_P12_K1_Ch2-Ch1.zen
240	1.970888e-03	4.489591e-04	1.855500e-03	20150709_gfpWAPLch3_Prometa\MitoSys2\Calibration\mEGFPC1_Noc\mEGFP_0_R1_P12_K1_Ch2-Ch1.zen
260	1.685545e-03	6.313329e-04	1.782600e-03	20150709_gfpWAPLch3_Prometa\MitoSys2\Calibration\mEGFPC1_Noc\mEGFP_0_R1_P12_K1_Ch2-Ch1.zen
280	1.791492e-03	7.272616e-04	1.715800e-03	20150709_gfpWAPLch3_Prometa\MitoSys2\Calibration\mEGFPC1_Noc\mEGFP_0_R1_P12_K1_Ch2-Ch1.zen
300	1.643720e-03	4.052046e-04	1.654100e-03	20150709_gfpWAPLch3_Prometa\MitoSys2\Calibration\mEGFPC1_Noc\mEGFP_0_R1_P12_K1_Ch2-Ch1.zen
340	1.418720e-03	4.976961e-04	1.544100e-03	20150709_gfpWAPLch3_Prometa\MitoSys2\Calibration\mEGFPC1_Noc\mEGFP_0_R1_P12_K1_Ch2-Ch1.zen
380	1.605485e-03	4.322077e-04	1.448400e-03	20150709_gfpWAPLch3_Prometa\MitoSys2\Calibration\mEGFPC1_Noc\mEGFP_0_R1_P12_K1_Ch2-Ch1.zen
420	1.203758e-03	4.463331e-04	1.364200e-03	20150709_gfpWAPLch3_Prometa\MitoSys2\Calibration\mEGFPC1_Noc\mEGFP_0_R1_P12_K1_Ch2-Ch1.zen
460	1.291872e-03	4.830879e-04	1.289400e-03	20150709_gfpWAPLch3_Prometa\MitoSys2\Calibration\mEGFPC1_Noc\mEGFP_0_R1_P12_K1_Ch2-Ch1.zen
500	1.143534e-03	2.887634e-04	1.222400e-03	20150709_gfpWAPLch3_Prometa\MitoSys2\Calibration\mEGFPC1_Noc\mEGFP_0_R1_P12_K1_Ch2-Ch1.zen
540	1.271674e-03	5.298700e-04	1.161900e-03	20150709_gfpWAPLch3_Prometa\MitoSys2\Calibration\mEGFPC1_Noc\mEGFP_0_R1_P12_K1_Ch2-Ch1.zen
580	1.094802e-03	3.431878e-04	1.107000e-03	20150709_gfpWAPLch3_Prometa\MitoSys2\Calibration\mEGFPC1_Noc\mEGFP_0_R1_P12_K1_Ch2-Ch1.zen
620	1.132203e-03	5.972786e-04	1.056900e-03	20150709_gfpWAPLch3_Prometa\MitoSys2\Calibration\mEGFPC1_Noc\mEGFP_0_R1_P12_K1_Ch2-Ch1.zen
660	1.065965e-03	3.695862e-04	1.011100e-03	20150709_gfpWAPLch3_Prometa\MitoSys2\Calibration\mEGFPC1_Noc\mEGFP_0_R1_P12_K1_Ch2-Ch1.zen
700	9.259528e-04	3.000430e-04	9.688500e-04	20150709_gfpWAPLch3_Prometa\MitoSys2\Calibration\mEGFPC1_Noc\mEGFP_0_R1_P12_K1_Ch2-Ch1.zen
780	9.283506e-04	3.876523e-04	8.938000e-04	20150709_gfpWAPLch3_Prometa\MitoSys2\Calibration\mEGFPC1_Noc\mEGFP_0_R1_P12_K1_Ch2-Ch1.zen
860	8.497642e-04	2.476299e-04	8.290500e-04	20150709_gfpWAPLch3_Prometa\MitoSys2\Calibration\mEGFPC1_Noc\mEGFP_0_R1_P12_K1_Ch2-Ch1.zen
940	8.704307e-04	2.880150e-04	7.726300e-04	20150709_gfpWAPLch3_Prometa\MitoSys2\Calibration\mEGFPC1_Noc\mEGFP_0_R1_P12_K1_Ch2-Ch1.zen
1020	7.713703e-04	3.695964e-04	7.230200e-04	20150709_gfpWAPLch3_Prometa\MitoSys2\Calibration\mEGFPC1_Noc\mEGFP_0_R1_P12_K1_Ch2-Ch1.zen
1100	5.782637e-04	3.169026e-04	6.790600e-04	20150709_gfpWAPLch3_Prometa\MitoSys2\Calibration\mEGFPC1_Noc\mEGFP_0_R1_P12_K1_Ch2-Ch1.zen
1180	5.482030e-04	3.130039e-04	6.398500e-04	20150709_gfpWAPLch3_Prometa\MitoSys2\Calibration\mEGFPC1_Noc\mEGFP_0_R1_P12_K1_Ch2-Ch1.zen
1260	4.601364e-04	2.923581e-04	6.046700e-04	20150709_gfpWAPLch3_Prometa\MitoSys2\Calibration\mEGFPC1_Noc\mEGFP_0_R1_P12_K1_Ch2-Ch1.zen
1340	5.011519e-04	2.848011e-04	5.729200e-04	20150709_gfpWAPLch3_Prometa\MitoSys2\Calibration\mEGFPC1_Noc\mEGFP_0_R1_P12_K1_Ch2-Ch1.zen
1420	5.411881e-04	2.820258e-04	5.441400e-04	20150709_gfpWAPLch3_Prometa\MitoSys2\Calibration\mEGFPC1_Noc\mEGFP_0_R1_P12_K1_Ch2-Ch1.zen
1500	4.994572e-04	2.475801e-04	5.179200e-04	20150709_gfpWAPLch3_Prometa\MitoSys2\Calibration\mEGFPC1_Noc\mEGFP_0_R1_P12_K1_Ch2-Ch1.zen
1660	4.159495e-04	2.344686e-04	4.719400e-04	20150709_gfpWAPLch3_Prometa\MitoSys2\Calibration\mEGFPC1_Noc\mEGFP_0_R1_P12_K1_Ch2-Ch1.zen
1820	3.490364e-04	2.533514e-04	4.329600e-04	20150709_gfpWAPLch3_Prometa\MitoSys2\Calibration\mEGFPC1_Noc\mEGFP_0_R1_P12_K1_Ch2-Ch1.zen
1980	3.767270e-04	2.482778e-04	3.995000e-04	20150709_gfpWAPLch3_Prometa\MitoSys2\Calibration\mEGFPC1_Noc\mEGFP_0_R1_P12_K1_Ch2-Ch1.zen
2140	3.137875e-04	2.509182e-04	3.704800e-04	20150709_gfpWAPLch3_Prometa\MitoSys2\Calibration\mEGFPC1_Noc\mEGFP_0_R1_P12_K1_Ch2-Ch1.zen
2300	3.223708e-04	2.496014e-04	3.450800e-04	20150709_gfpWAPLch3_Prometa\MitoSys2\Calibration\mEGFPC1_Noc\mEGFP_0_R1_P12_K1_Ch2-Ch1.zen
2460	2.584854e-04	2.320330e-04	3.226800e-04	20150709_gfpWAPLch3_Prometa\MitoSys2\Calibration\mEGFPC1_Noc\mEGFP_0_R1_P12_K1_Ch2-Ch1.zen
2620	3.312047e-04	1.723355e-04	3.027700e-04	20150709_gfpWAPLch3_Prometa\MitoSys2\Calibration\mEGFPC1_Noc\mEGFP_0_R1_P12_K1_Ch2-Ch1.zen
2780	2.672029e-04	1.836974e-04	2.849800e-04	20150709_gfpWAPLch3_Prometa\MitoSys2\Calibration\mEGFPC1_Noc\mEGFP_0_R1_P12_K1_Ch2-Ch1.zen
2940	2.773723e-04	1.843143e-04	2.689800e-04	20150709_gfpWAPLch3_Prometa\MitoSys2\Calibration\mEGFPC1_Noc\mEGFP_0_R1_P12_K1_Ch2-Ch1.zen
3100	2.792765e-04	2.123712e-04	2.545200e-04	20150709_gfpWAPLch3_Prometa\MitoSys2\Calibration\mEGFPC1_Noc\mEGFP_0_R1_P12_K1_Ch2-Ch1.zen
3420	2.405890e-04	2.308136e-04	2.294400e-04	20150709_gfpWAPLch3_Prometa\MitoSys2\Calibration\mEGFPC1_Noc\mEGFP_0_R1_P12_K1_Ch2-Ch1.zen
3740	2.166777e-04	2.105720e-04	2.084400e-04	20150709_gfpWAPLch3_Prometa\MitoSys2\Calibration\mEGFPC1_Noc\mEGFP_0_R1_P12_K1_Ch2-Ch1.zen
4060	1.687996e-04	2.029114e-04	1.906200e-04	20150709_gfpWAPLch3_Prometa\MitoSys2\Calibration\mEGFPC1_Noc\mEGFP_0_R1_P12_K1_Ch2-Ch1.zen
4380	1.170151e-04	1.942739e-04	1.753200e-04	20150709_gfpWAPLch3_Prometa\MitoSys2\Calibration\mEGFPC1_Noc\mEGFP_0_R1_P12_K1_Ch2-Ch1.zen
4700	1.358462e-04	1.402790e-04	1.620600e-04	20150709_gfpWAPLch3_Prometa\MitoSys2\Calibration\mEGFPC1_Noc\mEGFP_0_R1_P12_K1_Ch2-Ch1.zen
5020	1.548573e-04	1.780505e-04	1.504700e-04	20150709_gfpWAPLch3_Prometa\MitoSys2\Calibration\mEGFPC1_Noc\mEGFP_0_R1_P12_K1_Ch2-Ch1.zen
5340	1.684702e-04	2.220950e-04	1.402500e-04	20150709_gfpWAPLch3_Prometa\MitoSys2\Calibration\mEGFPC1_Noc\mEGFP_0_R1_P12_K1_Ch2-Ch1.zen
5660	1.281044e-04	2.261053e-04	1.311800e-04	20150709_gfpWAPLch3_Prometa\MitoSys2\Calibration\mEGFPC1_Noc\mEGFP_0_R1_P12_K1_Ch2-Ch1.zen
5980	1.345903e-04	1.974806e-04	1.230800e-04	20150709_gfpWAPLch3_Prometa\MitoSys2\Calibration\mEGFPC1_Noc\mEGFP_0_R1_P12_K1_Ch2-Ch1.zen
6300	2.000264e-04	1.591255e-04	1.158100e-04	20150709_gfpWAPLch3_Prometa\MitoSys2\Calibration\mEGFPC1_Noc\mEGFP_0_R1_P12_K1_Ch2-Ch1.zen
6940	1.531820e-04	1.413527e-04	1.033200e-04	20150709_gfpWAPLch3_Prometa\MitoSys2\Calibration\mEGFPC1_Noc\mEGFP_0_R1_P12_K1_Ch2-Ch1.zen
7580	1.027557e-04	1.625006e-04	9.297800e-05	20150709_gfpWAPLch3_Prometa\MitoSys2\Calibration\mEGFPC1_Noc\mEGFP_0_R1_P12_K1_Ch2-Ch1.zen
8220	1.302952e-04	1.665185e-04	8.429500e-05	20150709_gfpWAPLch3_Prometa\MitoSys2\Calibration\mEGFPC1_Noc\mEGFP_0_R1_P12_K1_Ch2-Ch1.zen
8860	1.058608e-04	1.965661e-04	7.691400e-05	20150709_gfpWAPLch3_Prometa\MitoSys2\Calibration\mEGFPC1_Noc\mEGFP_0_R1_P12_K1_Ch2-Ch1.zen
9500	6.183681e-05	2.214600e-04	7.057200e-05	20150709_gfpWAPLch3_Prometa\MitoSys2\Calibration\mEGFPC1_Noc\mEGFP_0_R1_P12_K1_Ch2-Ch1.zen
10140	1.254241e-04	1.975158e-04	6.507100e-05	20150709_gfpWAPLch3_Prometa\MitoSys2\Calibration\mEGFPC1_Noc\mEGFP_0_R1_P12_K1_Ch2-Ch1.zen
10780	4.453305e-05	2.053294e-04	6.026200e-05	20150709_gfpWAPLch3_Prometa\MitoSys2\Calibration\mEGFPC1_Noc\mEGFP_0_R1_P12_K1_Ch2-Ch1.zen
11420	1.069712e-04	1.848782e-04	5.602700e-05	20150709_gfpWAPLch3_Prometa\MitoSys2\Calibration\mEGFPC1_Noc\mEGFP_0_R1_P12_K1_Ch2-Ch1.zen
12060	7.969800e-05	1.767785e-04	5.227200e-05	20150709_gfpWAPLch3_Prometa\MitoSys2\Calibration\mEGFPC1_Noc\mEGFP_0_R1_P12_K1_Ch2-Ch1.zen
12700	9.414380e-05	1.526696e-04	4.892500e-05	20150709_gfpWAPLch3_Prometa\MitoSys2\Calibration\mEGFPC1_Noc\mEGFP_0_R1_P12_K1_Ch2-Ch1.zen
13980	6.837220e-05	1.085134e-04	4.322100e-05	20150709_gfpWAPLch3_Prometa\MitoSys2\Calibration\mEGFPC1_Noc\mEGFP_0_R1_P12_K1_Ch2-Ch1.zen
15260	9.027278e-05	1.098966e-04	3.855500e-05	20150709_gfpWAPLch3_Prometa\MitoSys2\Calibration\mEGFPC1_Noc\mEGFP_0_R1_P12_K1_Ch2-Ch1.zen
16540	1.683842e-05	1.212123e-04	3.467900e-05	20150709_gfpWAPLch3_Prometa\MitoSys2\Calibration\mEGFPC1_Noc\mEGFP_0_R1_P12_K1_Ch2-Ch1.zen
17820	2.072555e-05	1.261506e-04	3.141600e-05	20150709_gfpWAPLch3_Prometa\MitoSys2\Calibration\mEGFPC1_Noc\mEGFP_0_R1_P12_K1_Ch2-Ch1.zen
19100	6.898421e-05	1.044456e-04	2.863600e-05	20150709_gfpWAPLch3_Prometa\MitoSys2\Calibration\mEGFPC1_Noc\mEGFP_0_R1_P12_K1_Ch2-Ch1.zen
20380	7.582163e-05	1.334782e-04	2.624600e-05	20150709_gfpWAPLch3_Prometa\MitoSys2\Calibration\mEGFPC1_Noc\mEGFP_0_R1_P12_K1_Ch2-Ch1.zen
21660	2.728794e-05	1.376218e-04	2.417200e-05	20150709_gfpWAPLch3_Prometa\MitoSys2\Calibration\mEGFPC1_Noc\mEGFP_0_R1_P12_K1_Ch2-Ch1.zen
22940	4.174626e-05	1.529969e-04	2.235900e-05	20150709_gfpWAPLch3_Prometa\MitoSys2\Calibration\mEGFPC1_Noc\mEGFP_0_R1_P12_K1_Ch2-Ch1.zen
24220	6.055940e-05	1.563920e-04	2.076200e-05	20150709_gfpWAPLch3_Prometa\MitoSys2\Calibration\mEGFPC1_Noc\mEGFP_0_R1_P12_K1_Ch2-Ch1.zen
25500	7.309318e-05	1.336244e-04	1.934700e-05	20150709_gfpWAPLch3_Prometa\MitoSys2\Calibration\mEGFPC1_Noc\mEGFP_0_R1_P12_K1_Ch2-Ch1.zen
28060	3.177482e-05	9.707732e-05	1.695600e-05	20150709_gfpWAPLch3_Prometa\MitoSys2\Calibration\mEGFPC1_Noc\mEGFP_0_R1_P12_K1_Ch2-Ch1.zen
30620	4.857918e-05	1.029618e-04	1.502100e-05	20150709_gfpWAPLch3_Prometa\MitoSys2\Calibration\mEGFPC1_Noc\mEGFP_0_R1_P12_K1_Ch2-Ch1.zen
33180	3.763045e-05	9.839800e-05	1.342800e-05	20150709_gfpWAPLch3_Prometa\MitoSys2\Calibration\mEGFPC1_Noc\mEGFP_0_R1_P12_K1_Ch2-Ch1.zen
35740	3.507638e-05	1.187026e-04	1.209800e-05	20150709_gfpWAPLch3_Prometa\MitoSys2\Calibration\mEGFPC1_Noc\mEGFP_0_R1_P12_K1_Ch2-Ch1.zen
38300	-2.195254e-05	9.469858e-05	1.097400e-05	20150709_gfpWAPLch3_Prometa\MitoSys2\Calibration\mEGFPC1_Noc\mEGFP_0_R1_P12_K1_Ch2-Ch1.zen
40860	2.841210e-05	8.357016e-05	1.001400e-05	20150709_gfpWAPLch3_Prometa\MitoSys2\Calibration\mEGFPC1_Noc\mEGFP_0_R1_P12_K1_Ch2-Ch1.zen
43420	1.888072e-05	8.086906e-05	9.185800e-06	20150709_gfpWAPLch3_Prometa\MitoSys2\Calibration\mEGFPC1_Noc\mEGFP_0_R1_P12_K1_Ch2-Ch1.zen
45980	-2.852585e-06	1.319725e-04	8.465800e-06	20150709_gfpWAPLch3_Prometa\MitoSys2\Calibration\mEGFPC1_Noc\mEGFP_0_R1_P12_K1_Ch2-Ch1.zen
48540	8.829994e-06	1.289964e-04	7.835100e-06	20150709_gfpWAPLch3_Prometa\MitoSys2\Calibration\mEGFPC1_Noc\mEGFP_0_R1_P12_K1_Ch2-Ch1.zen
51100	2.394055e-05	1.106373e-04	7.278900e-06	20150709_gfpWAPLch3_Prometa\MitoSys2\Calibration\mEGFPC1_Noc\mEGFP_0_R1_P12_K1_Ch2-Ch1.zen
56220	2.914472e-05	7.838604e-05	6.345300e-06	20150709_gfpWAPLch3_Prometa\MitoSys2\Calibration\mEGFPC1_Noc\mEGFP_0_R1_P12_K1_Ch2-Ch1.zen
61340	3.252538e-06	7.813353e-05	5.595200e-06	20150709_gfpWAPLch3_Prometa\MitoSys2\Calibration\mEGFPC1_Noc\mEGFP_0_R1_P12_K1_Ch2-Ch1.zen
66460	-3.143263e-06	1.003909e-04	4.981900e-06	20150709_gfpWAPLch3_Prometa\MitoSys2\Calibration\mEGFPC1_Noc\mEGFP_0_R1_P12_K1_Ch2-Ch1.zen
71580	1.413380e-05	9.562276e-05	4.472800e-06	20150709_gfpWAPLch3_Prometa\MitoSys2\Calibration\mEGFPC1_Noc\mEGFP_0_R1_P12_K1_Ch2-Ch1.zen
76700	3.822415e-06	8.330671e-05	4.044700e-06	20150709_gfpWAPLch3_Prometa\MitoSys2\Calibration\mEGFPC1_Noc\mEGFP_0_R1_P12_K1_Ch2-Ch1.zen
81820	1.008978e-05	8.370968e-05	3.680700e-06	20150709_gfpWAPLch3_Prometa\MitoSys2\Calibration\mEGFPC1_Noc\mEGFP_0_R1_P12_K1_Ch2-Ch1.zen
86940	2.307493e-06	9.991162e-05	3.368100e-06	20150709_gfpWAPLch3_Prometa\MitoSys2\Calibration\mEGFPC1_Noc\mEGFP_0_R1_P12_K1_Ch2-Ch1.zen
92060	-4.440906e-06	1.081396e-04	3.097300e-06	20150709_gfpWAPLch3_Prometa\MitoSys2\Calibration\mEGFPC1_Noc\mEGFP_0_R1_P12_K1_Ch2-Ch1.zen
97180	2.102149e-05	1.067231e-04	2.860800e-06	20150709_gfpWAPLch3_Prometa\MitoSys2\Calibration\mEGFPC1_Noc\mEGFP_0_R1_P12_K1_Ch2-Ch1.zen
102300	8.792659e-06	7.844328e-05	2.653000e-06	20150709_gfpWAPLch3_Prometa\MitoSys2\Calibration\mEGFPC1_Noc\mEGFP_0_R1_P12_K1_Ch2-Ch1.zen
112540	-7.121169e-06	7.716956e-05	2.305400e-06	20150709_gfpWAPLch3_Prometa\MitoSys2\Calibration\mEGFPC1_Noc\mEGFP_0_R1_P12_K1_Ch2-Ch1.zen
122780	-4.597394e-06	8.697263e-05	2.027500e-06	20150709_gfpWAPLch3_Prometa\MitoSys2\Calibration\mEGFPC1_Noc\mEGFP_0_R1_P12_K1_Ch2-Ch1.zen
133020	2.525239e-06	8.309816e-05	1.801200e-06	20150709_gfpWAPLch3_Prometa\MitoSys2\Calibration\mEGFPC1_Noc\mEGFP_0_R1_P12_K1_Ch2-Ch1.zen
143260	-1.185294e-05	8.341482e-05	1.613900e-06	20150709_gfpWAPLch3_Prometa\MitoSys2\Calibration\mEGFPC1_Noc\mEGFP_0_R1_P12_K1_Ch2-Ch1.zen
153500	1.617796e-05	7.616196e-05	1.457000e-06	20150709_gfpWAPLch3_Prometa\MitoSys2\Calibration\mEGFPC1_Noc\mEGFP_0_R1_P12_K1_Ch2-Ch1.zen
163740	-4.600911e-06	8.340738e-05	1.323900e-06	20150709_gfpWAPLch3_Prometa\MitoSys2\Calibration\mEGFPC1_Noc\mEGFP_0_R1_P12_K1_Ch2-Ch1.zen
173980	-3.086385e-05	8.554940e-05	1.209800e-06	20150709_gfpWAPLch3_Prometa\MitoSys2\Calibration\mEGFPC1_Noc\mEGFP_0_R1_P12_K1_Ch2-Ch1.zen
184220	4.914346e-06	9.469670e-05	1.111200e-06	20150709_gfpWAPLch3_Prometa\MitoSys2\Calibration\mEGFPC1_Noc\mEGFP_0_R1_P12_K1_Ch2-Ch1.zen
194460	7.017289e-06	9.261871e-05	1.025300e-06	20150709_gfpWAPLch3_Prometa\MitoSys2\Calibration\mEGFPC1_Noc\mEGFP_0_R1_P12_K1_Ch2-Ch1.zen
204700	8.276835e-06	6.250388e-05	9.498800e-07	20150709_gfpWAPLch3_Prometa\MitoSys2\Calibration\mEGFPC1_Noc\mEGFP_0_R1_P12_K1_Ch2-Ch1.zen
225180	-1.710638e-06	6.961905e-05	8.240700e-07	20150709_gfpWAPLch3_Prometa\MitoSys2\Calibration\mEGFPC1_Noc\mEGFP_0_R1_P12_K1_Ch2-Ch1.zen
245660	3.121492e-06	6.538518e-05	7.237300e-07	20150709_gfpWAPLch3_Prometa\MitoSys2\Calibration\mEGFPC1_Noc\mEGFP_0_R1_P12_K1_Ch2-Ch1.zen
266140	-8.755570e-06	7.978575e-05	6.421800e-07	20150709_gfpWAPLch3_Prometa\MitoSys2\Calibration\mEGFPC1_Noc\mEGFP_0_R1_P12_K1_Ch2-Ch1.zen
286620	1.292290e-05	4.743252e-05	5.748500e-07	20150709_gfpWAPLch3_Prometa\MitoSys2\Calibration\mEGFPC1_Noc\mEGFP_0_R1_P12_K1_Ch2-Ch1.zen
307100	-8.850081e-07	5.146188e-05	5.185000e-07	20150709_gfpWAPLch3_Prometa\MitoSys2\Calibration\mEGFPC1_Noc\mEGFP_0_R1_P12_K1_Ch2-Ch1.zen
327580	6.737026e-06	7.713826e-05	4.707700e-07	20150709_gfpWAPLch3_Prometa\MitoSys2\Calibration\mEGFPC1_Noc\mEGFP_0_R1_P12_K1_Ch2-Ch1.zen
348060	6.824131e-06	7.641737e-05	4.299200e-07	20150709_gfpWAPLch3_Prometa\MitoSys2\Calibration\mEGFPC1_Noc\mEGFP_0_R1_P12_K1_Ch2-Ch1.zen
368540	1.471279e-06	6.995169e-05	3.946500e-07	20150709_gfpWAPLch3_Prometa\MitoSys2\Calibration\mEGFPC1_Noc\mEGFP_0_R1_P12_K1_Ch2-Ch1.zen
389020	9.384412e-06	8.076214e-05	3.639400e-07	20150709_gfpWAPLch3_Prometa\MitoSys2\Calibration\mEGFPC1_Noc\mEGFP_0_R1_P12_K1_Ch2-Ch1.zen
409500	1.770630e-05	5.844934e-05	3.370100e-07	20150709_gfpWAPLch3_Prometa\MitoSys2\Calibration\mEGFPC1_Noc\mEGFP_0_R1_P12_K1_Ch2-Ch1.zen
450460	2.130549e-05	5.719672e-05	2.921300e-07	20150709_gfpWAPLch3_Prometa\MitoSys2\Calibration\mEGFPC1_Noc\mEGFP_0_R1_P12_K1_Ch2-Ch1.zen
491420	2.661651e-06	4.905016e-05	2.563900e-07	20150709_gfpWAPLch3_Prometa\MitoSys2\Calibration\mEGFPC1_Noc\mEGFP_0_R1_P12_K1_Ch2-Ch1.zen
532380	4.331050e-06	5.358115e-05	2.273700e-07	20150709_gfpWAPLch3_Prometa\MitoSys2\Calibration\mEGFPC1_Noc\mEGFP_0_R1_P12_K1_Ch2-Ch1.zen
573340	-6.931325e-06	6.240920e-05	2.034200e-07	20150709_gfpWAPLch3_Prometa\MitoSys2\Calibration\mEGFPC1_Noc\mEGFP_0_R1_P12_K1_Ch2-Ch1.zen
614300	-6.964551e-06	4.493395e-05	1.834000e-07	20150709_gfpWAPLch3_Prometa\MitoSys2\Calibration\mEGFPC1_Noc\mEGFP_0_R1_P12_K1_Ch2-Ch1.zen
655260	3.749555e-06	4.003188e-05	1.664500e-07	20150709_gfpWAPLch3_Prometa\MitoSys2\Calibration\mEGFPC1_Noc\mEGFP_0_R1_P12_K1_Ch2-Ch1.zen
696220	-1.101691e-05	5.109264e-05	1.519600e-07	20150709_gfpWAPLch3_Prometa\MitoSys2\Calibration\mEGFPC1_Noc\mEGFP_0_R1_P12_K1_Ch2-Ch1.zen
737180	-1.970081e-05	4.294793e-05	1.394500e-07	20150709_gfpWAPLch3_Prometa\MitoSys2\Calibration\mEGFPC1_Noc\mEGFP_0_R1_P12_K1_Ch2-Ch1.zen
778140	-5.479294e-06	4.838462e-05	1.285600e-07	20150709_gfpWAPLch3_Prometa\MitoSys2\Calibration\mEGFPC1_Noc\mEGFP_0_R1_P12_K1_Ch2-Ch1.zen
819100	9.432254e-06	4.323135e-05	1.190200e-07	20150709_gfpWAPLch3_Prometa\MitoSys2\Calibration\mEGFPC1_Noc\mEGFP_0_R1_P12_K1_Ch2-Ch1.zen
901020	-3.572700e-06	2.810704e-05	1.031300e-07	20150709_gfpWAPLch3_Prometa\MitoSys2\Calibration\mEGFPC1_Noc\mEGFP_0_R1_P12_K1_Ch2-Ch1.zen
982940	-2.117427e-05	4.810751e-05	9.047200e-08	20150709_gfpWAPLch3_Prometa\MitoSys2\Calibration\mEGFPC1_Noc\mEGFP_0_R1_P12_K1_Ch2-Ch1.zen
1064860	-4.150883e-06	2.996964e-05	8.020500e-08	20150709_gfpWAPLch3_Prometa\MitoSys2\Calibration\mEGFPC1_Noc\mEGFP_0_R1_P12_K1_Ch2-Ch1.zen
1146780	3.420677e-06	3.765313e-05	7.173800e-08	20150709_gfpWAPLch3_Prometa\MitoSys2\Calibration\mEGFPC1_Noc\mEGFP_0_R1_P12_K1_Ch2-Ch1.zen
1228700	-1.496693e-05	5.177193e-05	6.466000e-08	20150709_gfpWAPLch3_Prometa\MitoSys2\Calibration\mEGFPC1_Noc\mEGFP_0_R1_P12_K1_Ch2-Ch1.zen
1310620	-2.978095e-06	4.187212e-05	5.867100e-08	20150709_gfpWAPLch3_Prometa\MitoSys2\Calibration\mEGFPC1_Noc\mEGFP_0_R1_P12_K1_Ch2-Ch1.zen
1392540	-1.516710e-06	2.782028e-05	5.355100e-08	20150709_gfpWAPLch3_Prometa\MitoSys2\Calibration\mEGFPC1_Noc\mEGFP_0_R1_P12_K1_Ch2-Ch1.zen
1474460	8.537191e-06	4.854118e-05	4.913200e-08	20150709_gfpWAPLch3_Prometa\MitoSys2\Calibration\mEGFPC1_Noc\mEGFP_0_R1_P12_K1_Ch2-Ch1.zen
1556380	1.061389e-05	4.934880e-05	4.528800e-08	20150709_gfpWAPLch3_Prometa\MitoSys2\Calibration\mEGFPC1_Noc\mEGFP_0_R1_P12_K1_Ch2-Ch1.zen
10	3.889229e-03	9.712446e-04	4.022600e-03	20150709_gfpWAPLch3_Prometa\MitoSys2\Calibration\mEGFPC1_Noc\mEGFP_0_R1_P13_K1_Ch2-Ch1.zen
20	3.880231e-03	8.448657e-04	3.869300e-03	20150709_gfpWAPLch3_Prometa\MitoSys2\Calibration\mEGFPC1_Noc\mEGFP_0_R1_P13_K1_Ch2-Ch1.zen
30	3.787819e-03	6.627210e-04	3.723500e-03	20150709_gfpWAPLch3_Prometa\MitoSys2\Calibration\mEGFPC1_Noc\mEGFP_0_R1_P13_K1_Ch2-Ch1.zen
40	3.455229e-03	7.435006e-04	3.586200e-03	20150709_gfpWAPLch3_Prometa\MitoSys2\Calibration\mEGFPC1_Noc\mEGFP_0_R1_P13_K1_Ch2-Ch1.zen
50	3.526307e-03	9.060112e-04	3.457600e-03	20150709_gfpWAPLch3_Prometa\MitoSys2\Calibration\mEGFPC1_Noc\mEGFP_0_R1_P13_K1_Ch2-Ch1.zen
60	3.161702e-03	8.538158e-04	3.337100e-03	20150709_gfpWAPLch3_Prometa\MitoSys2\Calibration\mEGFPC1_Noc\mEGFP_0_R1_P13_K1_Ch2-Ch1.zen
70	3.176507e-03	7.292320e-04	3.224400e-03	20150709_gfpWAPLch3_Prometa\MitoSys2\Calibration\mEGFPC1_Noc\mEGFP_0_R1_P13_K1_Ch2-Ch1.zen
80	3.165453e-03	1.066076e-03	3.118800e-03	20150709_gfpWAPLch3_Prometa\MitoSys2\Calibration\mEGFPC1_Noc\mEGFP_0_R1_P13_K1_Ch2-Ch1.zen
90	3.262823e-03	7.856770e-04	3.019900e-03	20150709_gfpWAPLch3_Prometa\MitoSys2\Calibration\mEGFPC1_Noc\mEGFP_0_R1_P13_K1_Ch2-Ch1.zen
100	3.382674e-03	6.584061e-04	2.927100e-03	20150709_gfpWAPLch3_Prometa\MitoSys2\Calibration\mEGFPC1_Noc\mEGFP_0_R1_P13_K1_Ch2-Ch1.zen
120	2.761192e-03	6.140141e-04	2.757900e-03	20150709_gfpWAPLch3_Prometa\MitoSys2\Calibration\mEGFPC1_Noc\mEGFP_0_R1_P13_K1_Ch2-Ch1.zen
140	2.449920e-03	4.974228e-04	2.607900e-03	20150709_gfpWAPLch3_Prometa\MitoSys2\Calibration\mEGFPC1_Noc\mEGFP_0_R1_P13_K1_Ch2-Ch1.zen
160	2.393909e-03	6.664397e-04	2.473900e-03	20150709_gfpWAPLch3_Prometa\MitoSys2\Calibration\mEGFPC1_Noc\mEGFP_0_R1_P13_K1_Ch2-Ch1.zen
180	2.320705e-03	7.929073e-04	2.353700e-03	20150709_gfpWAPLch3_Prometa\MitoSys2\Calibration\mEGFPC1_Noc\mEGFP_0_R1_P13_K1_Ch2-Ch1.zen
200	2.267266e-03	5.823353e-04	2.245200e-03	20150709_gfpWAPLch3_Prometa\MitoSys2\Calibration\mEGFPC1_Noc\mEGFP_0_R1_P13_K1_Ch2-Ch1.zen
220	2.175888e-03	5.344128e-04	2.146700e-03	20150709_gfpWAPLch3_Prometa\MitoSys2\Calibration\mEGFPC1_Noc\mEGFP_0_R1_P13_K1_Ch2-Ch1.zen
240	2.121024e-03	6.008068e-04	2.056900e-03	20150709_gfpWAPLch3_Prometa\MitoSys2\Calibration\mEGFPC1_Noc\mEGFP_0_R1_P13_K1_Ch2-Ch1.zen
260	2.112838e-03	5.555634e-04	1.974500e-03	20150709_gfpWAPLch3_Prometa\MitoSys2\Calibration\mEGFPC1_Noc\mEGFP_0_R1_P13_K1_Ch2-Ch1.zen
280	1.924390e-03	5.996246e-04	1.898800e-03	20150709_gfpWAPLch3_Prometa\MitoSys2\Calibration\mEGFPC1_Noc\mEGFP_0_R1_P13_K1_Ch2-Ch1.zen
300	1.781406e-03	4.888486e-04	1.828800e-03	20150709_gfpWAPLch3_Prometa\MitoSys2\Calibration\mEGFPC1_Noc\mEGFP_0_R1_P13_K1_Ch2-Ch1.zen
340	1.691516e-03	4.106811e-04	1.703500e-03	20150709_gfpWAPLch3_Prometa\MitoSys2\Calibration\mEGFPC1_Noc\mEGFP_0_R1_P13_K1_Ch2-Ch1.zen
380	1.518064e-03	4.548275e-04	1.594400e-03	20150709_gfpWAPLch3_Prometa\MitoSys2\Calibration\mEGFPC1_Noc\mEGFP_0_R1_P13_K1_Ch2-Ch1.zen
420	1.597048e-03	2.126922e-04	1.498500e-03	20150709_gfpWAPLch3_Prometa\MitoSys2\Calibration\mEGFPC1_Noc\mEGFP_0_R1_P13_K1_Ch2-Ch1.zen
460	1.448791e-03	4.632636e-04	1.413300e-03	20150709_gfpWAPLch3_Prometa\MitoSys2\Calibration\mEGFPC1_Noc\mEGFP_0_R1_P13_K1_Ch2-Ch1.zen
500	1.141180e-03	4.771613e-04	1.337300e-03	20150709_gfpWAPLch3_Prometa\MitoSys2\Calibration\mEGFPC1_Noc\mEGFP_0_R1_P13_K1_Ch2-Ch1.zen
540	1.039157e-03	4.270716e-04	1.268800e-03	20150709_gfpWAPLch3_Prometa\MitoSys2\Calibration\mEGFPC1_Noc\mEGFP_0_R1_P13_K1_Ch2-Ch1.zen
580	1.095725e-03	4.537411e-04	1.206900e-03	20150709_gfpWAPLch3_Prometa\MitoSys2\Calibration\mEGFPC1_Noc\mEGFP_0_R1_P13_K1_Ch2-Ch1.zen
620	1.068979e-03	3.980419e-04	1.150600e-03	20150709_gfpWAPLch3_Prometa\MitoSys2\Calibration\mEGFPC1_Noc\mEGFP_0_R1_P13_K1_Ch2-Ch1.zen
660	9.096710e-04	4.782903e-04	1.099200e-03	20150709_gfpWAPLch3_Prometa\MitoSys2\Calibration\mEGFPC1_Noc\mEGFP_0_R1_P13_K1_Ch2-Ch1.zen
700	9.887794e-04	2.609512e-04	1.052100e-03	20150709_gfpWAPLch3_Prometa\MitoSys2\Calibration\mEGFPC1_Noc\mEGFP_0_R1_P13_K1_Ch2-Ch1.zen
780	9.296852e-04	3.052011e-04	9.688000e-04	20150709_gfpWAPLch3_Prometa\MitoSys2\Calibration\mEGFPC1_Noc\mEGFP_0_R1_P13_K1_Ch2-Ch1.zen
860	8.274768e-04	3.175513e-04	8.975400e-04	20150709_gfpWAPLch3_Prometa\MitoSys2\Calibration\mEGFPC1_Noc\mEGFP_0_R1_P13_K1_Ch2-Ch1.zen
940	8.161423e-04	3.645977e-04	8.359100e-04	20150709_gfpWAPLch3_Prometa\MitoSys2\Calibration\mEGFPC1_Noc\mEGFP_0_R1_P13_K1_Ch2-Ch1.zen
1020	7.613704e-04	2.961057e-04	7.821400e-04	20150709_gfpWAPLch3_Prometa\MitoSys2\Calibration\mEGFPC1_Noc\mEGFP_0_R1_P13_K1_Ch2-Ch1.zen
1100	8.588911e-04	3.225067e-04	7.348400e-04	20150709_gfpWAPLch3_Prometa\MitoSys2\Calibration\mEGFPC1_Noc\mEGFP_0_R1_P13_K1_Ch2-Ch1.zen
1180	6.804927e-04	3.197103e-04	6.929500e-04	20150709_gfpWAPLch3_Prometa\MitoSys2\Calibration\mEGFPC1_Noc\mEGFP_0_R1_P13_K1_Ch2-Ch1.zen
1260	7.190110e-04	3.721952e-04	6.556100e-04	20150709_gfpWAPLch3_Prometa\MitoSys2\Calibration\mEGFPC1_Noc\mEGFP_0_R1_P13_K1_Ch2-Ch1.zen
1340	6.211980e-04	3.712158e-04	6.221200e-04	20150709_gfpWAPLch3_Prometa\MitoSys2\Calibration\mEGFPC1_Noc\mEGFP_0_R1_P13_K1_Ch2-Ch1.zen
1420	7.833240e-04	3.403307e-04	5.919500e-04	20150709_gfpWAPLch3_Prometa\MitoSys2\Calibration\mEGFPC1_Noc\mEGFP_0_R1_P13_K1_Ch2-Ch1.zen
1500	6.208843e-04	2.434210e-04	5.646400e-04	20150709_gfpWAPLch3_Prometa\MitoSys2\Calibration\mEGFPC1_Noc\mEGFP_0_R1_P13_K1_Ch2-Ch1.zen
1660	5.677667e-04	3.268164e-04	5.171200e-04	20150709_gfpWAPLch3_Prometa\MitoSys2\Calibration\mEGFPC1_Noc\mEGFP_0_R1_P13_K1_Ch2-Ch1.zen
1820	5.483317e-04	2.319312e-04	4.772400e-04	20150709_gfpWAPLch3_Prometa\MitoSys2\Calibration\mEGFPC1_Noc\mEGFP_0_R1_P13_K1_Ch2-Ch1.zen
1980	4.484613e-04	1.865318e-04	4.433300e-04	20150709_gfpWAPLch3_Prometa\MitoSys2\Calibration\mEGFPC1_Noc\mEGFP_0_R1_P13_K1_Ch2-Ch1.zen
2140	5.347761e-04	2.640501e-04	4.141700e-04	20150709_gfpWAPLch3_Prometa\MitoSys2\Calibration\mEGFPC1_Noc\mEGFP_0_R1_P13_K1_Ch2-Ch1.zen
2300	4.067452e-04	1.907303e-04	3.888600e-04	20150709_gfpWAPLch3_Prometa\MitoSys2\Calibration\mEGFPC1_Noc\mEGFP_0_R1_P13_K1_Ch2-Ch1.zen
2460	3.467993e-04	2.601063e-04	3.666800e-04	20150709_gfpWAPLch3_Prometa\MitoSys2\Calibration\mEGFPC1_Noc\mEGFP_0_R1_P13_K1_Ch2-Ch1.zen
2620	3.768605e-04	2.888703e-04	3.471100e-04	20150709_gfpWAPLch3_Prometa\MitoSys2\Calibration\mEGFPC1_Noc\mEGFP_0_R1_P13_K1_Ch2-Ch1.zen
2780	3.082286e-04	2.806584e-04	3.297300e-04	20150709_gfpWAPLch3_Prometa\MitoSys2\Calibration\mEGFPC1_Noc\mEGFP_0_R1_P13_K1_Ch2-Ch1.zen
2940	3.623878e-04	2.810556e-04	3.141800e-04	20150709_gfpWAPLch3_Prometa\MitoSys2\Calibration\mEGFPC1_Noc\mEGFP_0_R1_P13_K1_Ch2-Ch1.zen
3100	3.314257e-04	2.416905e-04	3.002100e-04	20150709_gfpWAPLch3_Prometa\MitoSys2\Calibration\mEGFPC1_Noc\mEGFP_0_R1_P13_K1_Ch2-Ch1.zen
3420	2.852561e-04	2.116188e-04	2.761300e-04	20150709_gfpWAPLch3_Prometa\MitoSys2\Calibration\mEGFPC1_Noc\mEGFP_0_R1_P13_K1_Ch2-Ch1.zen
3740	1.900848e-04	2.346063e-04	2.561400e-04	20150709_gfpWAPLch3_Prometa\MitoSys2\Calibration\mEGFPC1_Noc\mEGFP_0_R1_P13_K1_Ch2-Ch1.zen
4060	2.632186e-04	1.516655e-04	2.392900e-04	20150709_gfpWAPLch3_Prometa\MitoSys2\Calibration\mEGFPC1_Noc\mEGFP_0_R1_P13_K1_Ch2-Ch1.zen
4380	2.054168e-04	2.230965e-04	2.249100e-04	20150709_gfpWAPLch3_Prometa\MitoSys2\Calibration\mEGFPC1_Noc\mEGFP_0_R1_P13_K1_Ch2-Ch1.zen
4700	2.754871e-04	2.840743e-04	2.124900e-04	20150709_gfpWAPLch3_Prometa\MitoSys2\Calibration\mEGFPC1_Noc\mEGFP_0_R1_P13_K1_Ch2-Ch1.zen
5020	2.633263e-04	1.896981e-04	2.016800e-04	20150709_gfpWAPLch3_Prometa\MitoSys2\Calibration\mEGFPC1_Noc\mEGFP_0_R1_P13_K1_Ch2-Ch1.zen
5340	2.328623e-04	2.210649e-04	1.921700e-04	20150709_gfpWAPLch3_Prometa\MitoSys2\Calibration\mEGFPC1_Noc\mEGFP_0_R1_P13_K1_Ch2-Ch1.zen
5660	1.644004e-04	2.199430e-04	1.837500e-04	20150709_gfpWAPLch3_Prometa\MitoSys2\Calibration\mEGFPC1_Noc\mEGFP_0_R1_P13_K1_Ch2-Ch1.zen
5980	1.557327e-04	2.204299e-04	1.762500e-04	20150709_gfpWAPLch3_Prometa\MitoSys2\Calibration\mEGFPC1_Noc\mEGFP_0_R1_P13_K1_Ch2-Ch1.zen
6300	2.186541e-04	1.586710e-04	1.695100e-04	20150709_gfpWAPLch3_Prometa\MitoSys2\Calibration\mEGFPC1_Noc\mEGFP_0_R1_P13_K1_Ch2-Ch1.zen
6940	1.611656e-04	1.758197e-04	1.579300e-04	20150709_gfpWAPLch3_Prometa\MitoSys2\Calibration\mEGFPC1_Noc\mEGFP_0_R1_P13_K1_Ch2-Ch1.zen
7580	1.611002e-04	1.293086e-04	1.483100e-04	20150709_gfpWAPLch3_Prometa\MitoSys2\Calibration\mEGFPC1_Noc\mEGFP_0_R1_P13_K1_Ch2-Ch1.zen
8220	1.800209e-04	1.977573e-04	1.402100e-04	20150709_gfpWAPLch3_Prometa\MitoSys2\Calibration\mEGFPC1_Noc\mEGFP_0_R1_P13_K1_Ch2-Ch1.zen
8860	1.964964e-04	1.453715e-04	1.332700e-04	20150709_gfpWAPLch3_Prometa\MitoSys2\Calibration\mEGFPC1_Noc\mEGFP_0_R1_P13_K1_Ch2-Ch1.zen
9500	1.872150e-04	1.792750e-04	1.272600e-04	20150709_gfpWAPLch3_Prometa\MitoSys2\Calibration\mEGFPC1_Noc\mEGFP_0_R1_P13_K1_Ch2-Ch1.zen
10140	1.227862e-04	2.117522e-04	1.220000e-04	20150709_gfpWAPLch3_Prometa\MitoSys2\Calibration\mEGFPC1_Noc\mEGFP_0_R1_P13_K1_Ch2-Ch1.zen
10780	1.128515e-04	2.043781e-04	1.173500e-04	20150709_gfpWAPLch3_Prometa\MitoSys2\Calibration\mEGFPC1_Noc\mEGFP_0_R1_P13_K1_Ch2-Ch1.zen
11420	8.789668e-05	2.102719e-04	1.132100e-04	20150709_gfpWAPLch3_Prometa\MitoSys2\Calibration\mEGFPC1_Noc\mEGFP_0_R1_P13_K1_Ch2-Ch1.zen
12060	8.026693e-06	1.763070e-04	1.094800e-04	20150709_gfpWAPLch3_Prometa\MitoSys2\Calibration\mEGFPC1_Noc\mEGFP_0_R1_P13_K1_Ch2-Ch1.zen
12700	1.120980e-04	1.949403e-04	1.061200e-04	20150709_gfpWAPLch3_Prometa\MitoSys2\Calibration\mEGFPC1_Noc\mEGFP_0_R1_P13_K1_Ch2-Ch1.zen
13980	5.069074e-05	1.903183e-04	1.002600e-04	20150709_gfpWAPLch3_Prometa\MitoSys2\Calibration\mEGFPC1_Noc\mEGFP_0_R1_P13_K1_Ch2-Ch1.zen
15260	4.307198e-05	1.641620e-04	9.531100e-05	20150709_gfpWAPLch3_Prometa\MitoSys2\Calibration\mEGFPC1_Noc\mEGFP_0_R1_P13_K1_Ch2-Ch1.zen
16540	1.011984e-04	1.117947e-04	9.105900e-05	20150709_gfpWAPLch3_Prometa\MitoSys2\Calibration\mEGFPC1_Noc\mEGFP_0_R1_P13_K1_Ch2-Ch1.zen
17820	9.564768e-05	1.475936e-04	8.735100e-05	20150709_gfpWAPLch3_Prometa\MitoSys2\Calibration\mEGFPC1_Noc\mEGFP_0_R1_P13_K1_Ch2-Ch1.zen
19100	9.863947e-05	1.619004e-04	8.407700e-05	20150709_gfpWAPLch3_Prometa\MitoSys2\Calibration\mEGFPC1_Noc\mEGFP_0_R1_P13_K1_Ch2-Ch1.zen
20380	4.857966e-05	1.466893e-04	8.115500e-05	20150709_gfpWAPLch3_Prometa\MitoSys2\Calibration\mEGFPC1_Noc\mEGFP_0_R1_P13_K1_Ch2-Ch1.zen
21660	9.271635e-05	1.389945e-04	7.852300e-05	20150709_gfpWAPLch3_Prometa\MitoSys2\Calibration\mEGFPC1_Noc\mEGFP_0_R1_P13_K1_Ch2-Ch1.zen
22940	6.200384e-05	1.427503e-04	7.613500e-05	20150709_gfpWAPLch3_Prometa\MitoSys2\Calibration\mEGFPC1_Noc\mEGFP_0_R1_P13_K1_Ch2-Ch1.zen
24220	5.700461e-05	1.632652e-04	7.395200e-05	20150709_gfpWAPLch3_Prometa\MitoSys2\Calibration\mEGFPC1_Noc\mEGFP_0_R1_P13_K1_Ch2-Ch1.zen
25500	9.795066e-05	1.579529e-04	7.194400e-05	20150709_gfpWAPLch3_Prometa\MitoSys2\Calibration\mEGFPC1_Noc\mEGFP_0_R1_P13_K1_Ch2-Ch1.zen
28060	7.952927e-05	1.489541e-04	6.836400e-05	20150709_gfpWAPLch3_Prometa\MitoSys2\Calibration\mEGFPC1_Noc\mEGFP_0_R1_P13_K1_Ch2-Ch1.zen
30620	7.219833e-05	1.412213e-04	6.525100e-05	20150709_gfpWAPLch3_Prometa\MitoSys2\Calibration\mEGFPC1_Noc\mEGFP_0_R1_P13_K1_Ch2-Ch1.zen
33180	7.336676e-05	1.162207e-04	6.250300e-05	20150709_gfpWAPLch3_Prometa\MitoSys2\Calibration\mEGFPC1_Noc\mEGFP_0_R1_P13_K1_Ch2-Ch1.zen
35740	4.523190e-05	1.477787e-04	6.005100e-05	20150709_gfpWAPLch3_Prometa\MitoSys2\Calibration\mEGFPC1_Noc\mEGFP_0_R1_P13_K1_Ch2-Ch1.zen
38300	4.958332e-05	1.506748e-04	5.784000e-05	20150709_gfpWAPLch3_Prometa\MitoSys2\Calibration\mEGFPC1_Noc\mEGFP_0_R1_P13_K1_Ch2-Ch1.zen
40860	4.870045e-05	1.454956e-04	5.583100e-05	20150709_gfpWAPLch3_Prometa\MitoSys2\Calibration\mEGFPC1_Noc\mEGFP_0_R1_P13_K1_Ch2-Ch1.zen
43420	2.937974e-05	1.198003e-04	5.399300e-05	20150709_gfpWAPLch3_Prometa\MitoSys2\Calibration\mEGFPC1_Noc\mEGFP_0_R1_P13_K1_Ch2-Ch1.zen
45980	7.550717e-05	1.137165e-04	5.230100e-05	20150709_gfpWAPLch3_Prometa\MitoSys2\Calibration\mEGFPC1_Noc\mEGFP_0_R1_P13_K1_Ch2-Ch1.zen
48540	4.919937e-05	1.228084e-04	5.073600e-05	20150709_gfpWAPLch3_Prometa\MitoSys2\Calibration\mEGFPC1_Noc\mEGFP_0_R1_P13_K1_Ch2-Ch1.zen
51100	3.809159e-05	1.378959e-04	4.928300e-05	20150709_gfpWAPLch3_Prometa\MitoSys2\Calibration\mEGFPC1_Noc\mEGFP_0_R1_P13_K1_Ch2-Ch1.zen
56220	6.424782e-05	1.231169e-04	4.665800e-05	20150709_gfpWAPLch3_Prometa\MitoSys2\Calibration\mEGFPC1_Noc\mEGFP_0_R1_P13_K1_Ch2-Ch1.zen
61340	4.788920e-05	1.174981e-04	4.434600e-05	20150709_gfpWAPLch3_Prometa\MitoSys2\Calibration\mEGFPC1_Noc\mEGFP_0_R1_P13_K1_Ch2-Ch1.zen
66460	5.954962e-05	1.265330e-04	4.228700e-05	20150709_gfpWAPLch3_Prometa\MitoSys2\Calibration\mEGFPC1_Noc\mEGFP_0_R1_P13_K1_Ch2-Ch1.zen
71580	5.463730e-05	9.937448e-05	4.043800e-05	20150709_gfpWAPLch3_Prometa\MitoSys2\Calibration\mEGFPC1_Noc\mEGFP_0_R1_P13_K1_Ch2-Ch1.zen
76700	7.568672e-05	9.619357e-05	3.876500e-05	20150709_gfpWAPLch3_Prometa\MitoSys2\Calibration\mEGFPC1_Noc\mEGFP_0_R1_P13_K1_Ch2-Ch1.zen
81820	2.257308e-05	9.450655e-05	3.724100e-05	20150709_gfpWAPLch3_Prometa\MitoSys2\Calibration\mEGFPC1_Noc\mEGFP_0_R1_P13_K1_Ch2-Ch1.zen
86940	4.281304e-05	1.098392e-04	3.584600e-05	20150709_gfpWAPLch3_Prometa\MitoSys2\Calibration\mEGFPC1_Noc\mEGFP_0_R1_P13_K1_Ch2-Ch1.zen
92060	4.253370e-05	1.113697e-04	3.456300e-05	20150709_gfpWAPLch3_Prometa\MitoSys2\Calibration\mEGFPC1_Noc\mEGFP_0_R1_P13_K1_Ch2-Ch1.zen
97180	1.674167e-05	1.008464e-04	3.337800e-05	20150709_gfpWAPLch3_Prometa\MitoSys2\Calibration\mEGFPC1_Noc\mEGFP_0_R1_P13_K1_Ch2-Ch1.zen
102300	1.987313e-05	9.183048e-05	3.227900e-05	20150709_gfpWAPLch3_Prometa\MitoSys2\Calibration\mEGFPC1_Noc\mEGFP_0_R1_P13_K1_Ch2-Ch1.zen
112540	5.012407e-05	6.585018e-05	3.030100e-05	20150709_gfpWAPLch3_Prometa\MitoSys2\Calibration\mEGFPC1_Noc\mEGFP_0_R1_P13_K1_Ch2-Ch1.zen
122780	4.390693e-05	8.944770e-05	2.857000e-05	20150709_gfpWAPLch3_Prometa\MitoSys2\Calibration\mEGFPC1_Noc\mEGFP_0_R1_P13_K1_Ch2-Ch1.zen
133020	6.731617e-05	1.194326e-04	2.703900e-05	20150709_gfpWAPLch3_Prometa\MitoSys2\Calibration\mEGFPC1_Noc\mEGFP_0_R1_P13_K1_Ch2-Ch1.zen
143260	4.238661e-05	9.003663e-05	2.567400e-05	20150709_gfpWAPLch3_Prometa\MitoSys2\Calibration\mEGFPC1_Noc\mEGFP_0_R1_P13_K1_Ch2-Ch1.zen
153500	6.461680e-05	1.051666e-04	2.444800e-05	20150709_gfpWAPLch3_Prometa\MitoSys2\Calibration\mEGFPC1_Noc\mEGFP_0_R1_P13_K1_Ch2-Ch1.zen
163740	5.434130e-05	1.063829e-04	2.333900e-05	20150709_gfpWAPLch3_Prometa\MitoSys2\Calibration\mEGFPC1_Noc\mEGFP_0_R1_P13_K1_Ch2-Ch1.zen
173980	2.617406e-05	8.238407e-05	2.233200e-05	20150709_gfpWAPLch3_Prometa\MitoSys2\Calibration\mEGFPC1_Noc\mEGFP_0_R1_P13_K1_Ch2-Ch1.zen
184220	3.452074e-05	9.482098e-05	2.141200e-05	20150709_gfpWAPLch3_Prometa\MitoSys2\Calibration\mEGFPC1_Noc\mEGFP_0_R1_P13_K1_Ch2-Ch1.zen
194460	4.073630e-05	1.093825e-04	2.056800e-05	20150709_gfpWAPLch3_Prometa\MitoSys2\Calibration\mEGFPC1_Noc\mEGFP_0_R1_P13_K1_Ch2-Ch1.zen
204700	1.404414e-05	1.038929e-04	1.979000e-05	20150709_gfpWAPLch3_Prometa\MitoSys2\Calibration\mEGFPC1_Noc\mEGFP_0_R1_P13_K1_Ch2-Ch1.zen
225180	4.157121e-05	8.356160e-05	1.840400e-05	20150709_gfpWAPLch3_Prometa\MitoSys2\Calibration\mEGFPC1_Noc\mEGFP_0_R1_P13_K1_Ch2-Ch1.zen
245660	2.787850e-05	8.642690e-05	1.720500e-05	20150709_gfpWAPLch3_Prometa\MitoSys2\Calibration\mEGFPC1_Noc\mEGFP_0_R1_P13_K1_Ch2-Ch1.zen
266140	4.670642e-05	7.433830e-05	1.615700e-05	20150709_gfpWAPLch3_Prometa\MitoSys2\Calibration\mEGFPC1_Noc\mEGFP_0_R1_P13_K1_Ch2-Ch1.zen
286620	2.971627e-05	7.101474e-05	1.523100e-05	20150709_gfpWAPLch3_Prometa\MitoSys2\Calibration\mEGFPC1_Noc\mEGFP_0_R1_P13_K1_Ch2-Ch1.zen
307100	4.386428e-05	6.510242e-05	1.440800e-05	20150709_gfpWAPLch3_Prometa\MitoSys2\Calibration\mEGFPC1_Noc\mEGFP_0_R1_P13_K1_Ch2-Ch1.zen
327580	1.220629e-05	7.998591e-05	1.367000e-05	20150709_gfpWAPLch3_Prometa\MitoSys2\Calibration\mEGFPC1_Noc\mEGFP_0_R1_P13_K1_Ch2-Ch1.zen
348060	3.171354e-05	7.168771e-05	1.300500e-05	20150709_gfpWAPLch3_Prometa\MitoSys2\Calibration\mEGFPC1_Noc\mEGFP_0_R1_P13_K1_Ch2-Ch1.zen
368540	1.991771e-05	7.306217e-05	1.240200e-05	20150709_gfpWAPLch3_Prometa\MitoSys2\Calibration\mEGFPC1_Noc\mEGFP_0_R1_P13_K1_Ch2-Ch1.zen
389020	4.452548e-06	6.767411e-05	1.185200e-05	20150709_gfpWAPLch3_Prometa\MitoSys2\Calibration\mEGFPC1_Noc\mEGFP_0_R1_P13_K1_Ch2-Ch1.zen
409500	1.125774e-05	6.942785e-05	1.135000e-05	20150709_gfpWAPLch3_Prometa\MitoSys2\Calibration\mEGFPC1_Noc\mEGFP_0_R1_P13_K1_Ch2-Ch1.zen
450460	-7.475074e-06	6.301077e-05	1.046200e-05	20150709_gfpWAPLch3_Prometa\MitoSys2\Calibration\mEGFPC1_Noc\mEGFP_0_R1_P13_K1_Ch2-Ch1.zen
491420	6.472898e-06	7.851893e-05	9.703000e-06	20150709_gfpWAPLch3_Prometa\MitoSys2\Calibration\mEGFPC1_Noc\mEGFP_0_R1_P13_K1_Ch2-Ch1.zen
532380	-1.396472e-06	7.306057e-05	9.045600e-06	20150709_gfpWAPLch3_Prometa\MitoSys2\Calibration\mEGFPC1_Noc\mEGFP_0_R1_P13_K1_Ch2-Ch1.zen
573340	-1.629405e-06	5.286249e-05	8.470500e-06	20150709_gfpWAPLch3_Prometa\MitoSys2\Calibration\mEGFPC1_Noc\mEGFP_0_R1_P13_K1_Ch2-Ch1.zen
614300	-3.606531e-06	7.831411e-05	7.963000e-06	20150709_gfpWAPLch3_Prometa\MitoSys2\Calibration\mEGFPC1_Noc\mEGFP_0_R1_P13_K1_Ch2-Ch1.zen
655260	-9.074973e-06	4.727191e-05	7.511900e-06	20150709_gfpWAPLch3_Prometa\MitoSys2\Calibration\mEGFPC1_Noc\mEGFP_0_R1_P13_K1_Ch2-Ch1.zen
696220	-2.230596e-06	5.863035e-05	7.108000e-06	20150709_gfpWAPLch3_Prometa\MitoSys2\Calibration\mEGFPC1_Noc\mEGFP_0_R1_P13_K1_Ch2-Ch1.zen
737180	1.655330e-05	6.844473e-05	6.744200e-06	20150709_gfpWAPLch3_Prometa\MitoSys2\Calibration\mEGFPC1_Noc\mEGFP_0_R1_P13_K1_Ch2-Ch1.zen
778140	-4.394241e-06	4.395618e-05	6.414900e-06	20150709_gfpWAPLch3_Prometa\MitoSys2\Calibration\mEGFPC1_Noc\mEGFP_0_R1_P13_K1_Ch2-Ch1.zen
819100	-2.831652e-06	5.044102e-05	6.115400e-06	20150709_gfpWAPLch3_Prometa\MitoSys2\Calibration\mEGFPC1_Noc\mEGFP_0_R1_P13_K1_Ch2-Ch1.zen
901020	-1.015395e-05	5.040903e-05	5.590500e-06	20150709_gfpWAPLch3_Prometa\MitoSys2\Calibration\mEGFPC1_Noc\mEGFP_0_R1_P13_K1_Ch2-Ch1.zen
982940	-9.648980e-06	5.800297e-05	5.145800e-06	20150709_gfpWAPLch3_Prometa\MitoSys2\Calibration\mEGFPC1_Noc\mEGFP_0_R1_P13_K1_Ch2-Ch1.zen
1064860	5.001552e-06	5.121139e-05	4.764100e-06	20150709_gfpWAPLch3_Prometa\MitoSys2\Calibration\mEGFPC1_Noc\mEGFP_0_R1_P13_K1_Ch2-Ch1.zen
1146780	-7.984569e-06	5.335014e-05	4.432800e-06	20150709_gfpWAPLch3_Prometa\MitoSys2\Calibration\mEGFPC1_Noc\mEGFP_0_R1_P13_K1_Ch2-Ch1.zen
1228700	-1.544384e-05	5.168658e-05	4.142700e-06	20150709_gfpWAPLch3_Prometa\MitoSys2\Calibration\mEGFPC1_Noc\mEGFP_0_R1_P13_K1_Ch2-Ch1.zen
1310620	7.340779e-06	4.951166e-05	3.886500e-06	20150709_gfpWAPLch3_Prometa\MitoSys2\Calibration\mEGFPC1_Noc\mEGFP_0_R1_P13_K1_Ch2-Ch1.zen
1392540	1.389947e-06	5.330357e-05	3.658600e-06	20150709_gfpWAPLch3_Prometa\MitoSys2\Calibration\mEGFPC1_Noc\mEGFP_0_R1_P13_K1_Ch2-Ch1.zen
1474460	-8.363731e-06	4.964456e-05	3.454600e-06	20150709_gfpWAPLch3_Prometa\MitoSys2\Calibration\mEGFPC1_Noc\mEGFP_0_R1_P13_K1_Ch2-Ch1.zen
1556380	-2.855618e-06	4.453613e-05	3.271000e-06	20150709_gfpWAPLch3_Prometa\MitoSys2\Calibration\mEGFPC1_Noc\mEGFP_0_R1_P13_K1_Ch2-Ch1.zen
10	4.276075e-03	1.009056e-03	3.992000e-03	20150709_gfpWAPLch3_Prometa\MitoSys2\Calibration\mEGFPC1_Noc\mEGFP_0_R1_P14_K1_Ch2-Ch1.zen
20	3.648021e-03	7.874466e-04	3.811100e-03	20150709_gfpWAPLch3_Prometa\MitoSys2\Calibration\mEGFPC1_Noc\mEGFP_0_R1_P14_K1_Ch2-Ch1.zen
30	3.586103e-03	7.739500e-04	3.646000e-03	20150709_gfpWAPLch3_Prometa\MitoSys2\Calibration\mEGFPC1_Noc\mEGFP_0_R1_P14_K1_Ch2-Ch1.zen
40	3.379107e-03	1.095057e-03	3.495100e-03	20150709_gfpWAPLch3_Prometa\MitoSys2\Calibration\mEGFPC1_Noc\mEGFP_0_R1_P14_K1_Ch2-Ch1.zen
50	3.127077e-03	7.446596e-04	3.356900e-03	20150709_gfpWAPLch3_Prometa\MitoSys2\Calibration\mEGFPC1_Noc\mEGFP_0_R1_P14_K1_Ch2-Ch1.zen
60	3.292596e-03	8.084504e-04	3.230100e-03	20150709_gfpWAPLch3_Prometa\MitoSys2\Calibration\mEGFPC1_Noc\mEGFP_0_R1_P14_K1_Ch2-Ch1.zen
70	3.222174e-03	8.976971e-04	3.113300e-03	20150709_gfpWAPLch3_Prometa\MitoSys2\Calibration\mEGFPC1_Noc\mEGFP_0_R1_P14_K1_Ch2-Ch1.zen
80	3.018319e-03	8.418240e-04	3.005600e-03	20150709_gfpWAPLch3_Prometa\MitoSys2\Calibration\mEGFPC1_Noc\mEGFP_0_R1_P14_K1_Ch2-Ch1.zen
90	2.898906e-03	7.733635e-04	2.906000e-03	20150709_gfpWAPLch3_Prometa\MitoSys2\Calibration\mEGFPC1_Noc\mEGFP_0_R1_P14_K1_Ch2-Ch1.zen
100	2.847703e-03	6.598930e-04	2.813700e-03	20150709_gfpWAPLch3_Prometa\MitoSys2\Calibration\mEGFPC1_Noc\mEGFP_0_R1_P14_K1_Ch2-Ch1.zen
120	2.800483e-03	6.425020e-04	2.648000e-03	20150709_gfpWAPLch3_Prometa\MitoSys2\Calibration\mEGFPC1_Noc\mEGFP_0_R1_P14_K1_Ch2-Ch1.zen
140	2.438565e-03	7.538618e-04	2.503600e-03	20150709_gfpWAPLch3_Prometa\MitoSys2\Calibration\mEGFPC1_Noc\mEGFP_0_R1_P14_K1_Ch2-Ch1.zen
160	2.266280e-03	5.623053e-04	2.376700e-03	20150709_gfpWAPLch3_Prometa\MitoSys2\Calibration\mEGFPC1_Noc\mEGFP_0_R1_P14_K1_Ch2-Ch1.zen
180	2.243962e-03	6.510740e-04	2.264300e-03	20150709_gfpWAPLch3_Prometa\MitoSys2\Calibration\mEGFPC1_Noc\mEGFP_0_R1_P14_K1_Ch2-Ch1.zen
200	2.349231e-03	7.028116e-04	2.164000e-03	20150709_gfpWAPLch3_Prometa\MitoSys2\Calibration\mEGFPC1_Noc\mEGFP_0_R1_P14_K1_Ch2-Ch1.zen
220	1.958710e-03	6.688800e-04	2.073800e-03	20150709_gfpWAPLch3_Prometa\MitoSys2\Calibration\mEGFPC1_Noc\mEGFP_0_R1_P14_K1_Ch2-Ch1.zen
240	1.974303e-03	5.937308e-04	1.992300e-03	20150709_gfpWAPLch3_Prometa\MitoSys2\Calibration\mEGFPC1_Noc\mEGFP_0_R1_P14_K1_Ch2-Ch1.zen
260	2.116020e-03	5.555179e-04	1.918100e-03	20150709_gfpWAPLch3_Prometa\MitoSys2\Calibration\mEGFPC1_Noc\mEGFP_0_R1_P14_K1_Ch2-Ch1.zen
280	2.036558e-03	6.858141e-04	1.850200e-03	20150709_gfpWAPLch3_Prometa\MitoSys2\Calibration\mEGFPC1_Noc\mEGFP_0_R1_P14_K1_Ch2-Ch1.zen
300	1.871782e-03	4.994271e-04	1.787800e-03	20150709_gfpWAPLch3_Prometa\MitoSys2\Calibration\mEGFPC1_Noc\mEGFP_0_R1_P14_K1_Ch2-Ch1.zen
340	1.613859e-03	5.247013e-04	1.676900e-03	20150709_gfpWAPLch3_Prometa\MitoSys2\Calibration\mEGFPC1_Noc\mEGFP_0_R1_P14_K1_Ch2-Ch1.zen
380	1.464485e-03	4.577264e-04	1.580900e-03	20150709_gfpWAPLch3_Prometa\MitoSys2\Calibration\mEGFPC1_Noc\mEGFP_0_R1_P14_K1_Ch2-Ch1.zen
420	1.445021e-03	4.217191e-04	1.496800e-03	20150709_gfpWAPLch3_Prometa\MitoSys2\Calibration\mEGFPC1_Noc\mEGFP_0_R1_P14_K1_Ch2-Ch1.zen
460	1.282227e-03	4.418603e-04	1.422300e-03	20150709_gfpWAPLch3_Prometa\MitoSys2\Calibration\mEGFPC1_Noc\mEGFP_0_R1_P14_K1_Ch2-Ch1.zen
500	1.293876e-03	5.016597e-04	1.355800e-03	20150709_gfpWAPLch3_Prometa\MitoSys2\Calibration\mEGFPC1_Noc\mEGFP_0_R1_P14_K1_Ch2-Ch1.zen
540	1.307334e-03	4.031990e-04	1.295900e-03	20150709_gfpWAPLch3_Prometa\MitoSys2\Calibration\mEGFPC1_Noc\mEGFP_0_R1_P14_K1_Ch2-Ch1.zen
580	1.201902e-03	4.028011e-04	1.241800e-03	20150709_gfpWAPLch3_Prometa\MitoSys2\Calibration\mEGFPC1_Noc\mEGFP_0_R1_P14_K1_Ch2-Ch1.zen
620	1.160570e-03	4.115457e-04	1.192400e-03	20150709_gfpWAPLch3_Prometa\MitoSys2\Calibration\mEGFPC1_Noc\mEGFP_0_R1_P14_K1_Ch2-Ch1.zen
660	1.140793e-03	3.634196e-04	1.147300e-03	20150709_gfpWAPLch3_Prometa\MitoSys2\Calibration\mEGFPC1_Noc\mEGFP_0_R1_P14_K1_Ch2-Ch1.zen
700	1.131812e-03	3.383230e-04	1.105900e-03	20150709_gfpWAPLch3_Prometa\MitoSys2\Calibration\mEGFPC1_Noc\mEGFP_0_R1_P14_K1_Ch2-Ch1.zen
780	9.570033e-04	3.540693e-04	1.032400e-03	20150709_gfpWAPLch3_Prometa\MitoSys2\Calibration\mEGFPC1_Noc\mEGFP_0_R1_P14_K1_Ch2-Ch1.zen
860	9.644844e-04	3.249340e-04	9.691500e-04	20150709_gfpWAPLch3_Prometa\MitoSys2\Calibration\mEGFPC1_Noc\mEGFP_0_R1_P14_K1_Ch2-Ch1.zen
940	7.958225e-04	3.418937e-04	9.141500e-04	20150709_gfpWAPLch3_Prometa\MitoSys2\Calibration\mEGFPC1_Noc\mEGFP_0_R1_P14_K1_Ch2-Ch1.zen
1020	9.642853e-04	3.628977e-04	8.658900e-04	20150709_gfpWAPLch3_Prometa\MitoSys2\Calibration\mEGFPC1_Noc\mEGFP_0_R1_P14_K1_Ch2-Ch1.zen
1100	8.743290e-04	4.189383e-04	8.231900e-04	20150709_gfpWAPLch3_Prometa\MitoSys2\Calibration\mEGFPC1_Noc\mEGFP_0_R1_P14_K1_Ch2-Ch1.zen
1180	8.305644e-04	3.791535e-04	7.851700e-04	20150709_gfpWAPLch3_Prometa\MitoSys2\Calibration\mEGFPC1_Noc\mEGFP_0_R1_P14_K1_Ch2-Ch1.zen
1260	7.354475e-04	4.302076e-04	7.510800e-04	20150709_gfpWAPLch3_Prometa\MitoSys2\Calibration\mEGFPC1_Noc\mEGFP_0_R1_P14_K1_Ch2-Ch1.zen
1340	7.969599e-04	4.261986e-04	7.203600e-04	20150709_gfpWAPLch3_Prometa\MitoSys2\Calibration\mEGFPC1_Noc\mEGFP_0_R1_P14_K1_Ch2-Ch1.zen
1420	5.970282e-04	4.344965e-04	6.925400e-04	20150709_gfpWAPLch3_Prometa\MitoSys2\Calibration\mEGFPC1_Noc\mEGFP_0_R1_P14_K1_Ch2-Ch1.zen
1500	6.306469e-04	4.296422e-04	6.672200e-04	20150709_gfpWAPLch3_Prometa\MitoSys2\Calibration\mEGFPC1_Noc\mEGFP_0_R1_P14_K1_Ch2-Ch1.zen
1660	6.751926e-04	4.176611e-04	6.228700e-04	20150709_gfpWAPLch3_Prometa\MitoSys2\Calibration\mEGFPC1_Noc\mEGFP_0_R1_P14_K1_Ch2-Ch1.zen
1820	5.576966e-04	3.480243e-04	5.853200e-04	20150709_gfpWAPLch3_Prometa\MitoSys2\Calibration\mEGFPC1_Noc\mEGFP_0_R1_P14_K1_Ch2-Ch1.zen
1980	4.687062e-04	3.331842e-04	5.531300e-04	20150709_gfpWAPLch3_Prometa\MitoSys2\Calibration\mEGFPC1_Noc\mEGFP_0_R1_P14_K1_Ch2-Ch1.zen
2140	5.682526e-04	4.034322e-04	5.252400e-04	20150709_gfpWAPLch3_Prometa\MitoSys2\Calibration\mEGFPC1_Noc\mEGFP_0_R1_P14_K1_Ch2-Ch1.zen
2300	4.463160e-04	3.533079e-04	5.008400e-04	20150709_gfpWAPLch3_Prometa\MitoSys2\Calibration\mEGFPC1_Noc\mEGFP_0_R1_P14_K1_Ch2-Ch1.zen
2460	5.161700e-04	3.119473e-04	4.793400e-04	20150709_gfpWAPLch3_Prometa\MitoSys2\Calibration\mEGFPC1_Noc\mEGFP_0_R1_P14_K1_Ch2-Ch1.zen
2620	4.846152e-04	2.874922e-04	4.602500e-04	20150709_gfpWAPLch3_Prometa\MitoSys2\Calibration\mEGFPC1_Noc\mEGFP_0_R1_P14_K1_Ch2-Ch1.zen
2780	4.721523e-04	2.815784e-04	4.431800e-04	20150709_gfpWAPLch3_Prometa\MitoSys2\Calibration\mEGFPC1_Noc\mEGFP_0_R1_P14_K1_Ch2-Ch1.zen
2940	4.611107e-04	2.953025e-04	4.278500e-04	20150709_gfpWAPLch3_Prometa\MitoSys2\Calibration\mEGFPC1_Noc\mEGFP_0_R1_P14_K1_Ch2-Ch1.zen
3100	4.225594e-04	3.305871e-04	4.139900e-04	20150709_gfpWAPLch3_Prometa\MitoSys2\Calibration\mEGFPC1_Noc\mEGFP_0_R1_P14_K1_Ch2-Ch1.zen
3420	4.576202e-04	3.175328e-04	3.899600e-04	20150709_gfpWAPLch3_Prometa\MitoSys2\Calibration\mEGFPC1_Noc\mEGFP_0_R1_P14_K1_Ch2-Ch1.zen
3740	3.941927e-04	3.649288e-04	3.698500e-04	20150709_gfpWAPLch3_Prometa\MitoSys2\Calibration\mEGFPC1_Noc\mEGFP_0_R1_P14_K1_Ch2-Ch1.zen
4060	3.582220e-04	4.330282e-04	3.527800e-04	20150709_gfpWAPLch3_Prometa\MitoSys2\Calibration\mEGFPC1_Noc\mEGFP_0_R1_P14_K1_Ch2-Ch1.zen
4380	3.248853e-04	3.228884e-04	3.381300e-04	20150709_gfpWAPLch3_Prometa\MitoSys2\Calibration\mEGFPC1_Noc\mEGFP_0_R1_P14_K1_Ch2-Ch1.zen
4700	3.724978e-04	3.127305e-04	3.254100e-04	20150709_gfpWAPLch3_Prometa\MitoSys2\Calibration\mEGFPC1_Noc\mEGFP_0_R1_P14_K1_Ch2-Ch1.zen
5020	2.865830e-04	2.063178e-04	3.142900e-04	20150709_gfpWAPLch3_Prometa\MitoSys2\Calibration\mEGFPC1_Noc\mEGFP_0_R1_P14_K1_Ch2-Ch1.zen
5340	3.503343e-04	2.832138e-04	3.044800e-04	20150709_gfpWAPLch3_Prometa\MitoSys2\Calibration\mEGFPC1_Noc\mEGFP_0_R1_P14_K1_Ch2-Ch1.zen
5660	2.876222e-04	3.975280e-04	2.957700e-04	20150709_gfpWAPLch3_Prometa\MitoSys2\Calibration\mEGFPC1_Noc\mEGFP_0_R1_P14_K1_Ch2-Ch1.zen
5980	3.581635e-04	3.300774e-04	2.879800e-04	20150709_gfpWAPLch3_Prometa\MitoSys2\Calibration\mEGFPC1_Noc\mEGFP_0_R1_P14_K1_Ch2-Ch1.zen
6300	3.530998e-04	2.770646e-04	2.809800e-04	20150709_gfpWAPLch3_Prometa\MitoSys2\Calibration\mEGFPC1_Noc\mEGFP_0_R1_P14_K1_Ch2-Ch1.zen
6940	3.222524e-04	3.433299e-04	2.689200e-04	20150709_gfpWAPLch3_Prometa\MitoSys2\Calibration\mEGFPC1_Noc\mEGFP_0_R1_P14_K1_Ch2-Ch1.zen
7580	3.345380e-04	3.199303e-04	2.589000e-04	20150709_gfpWAPLch3_Prometa\MitoSys2\Calibration\mEGFPC1_Noc\mEGFP_0_R1_P14_K1_Ch2-Ch1.zen
8220	2.399064e-04	2.898789e-04	2.504600e-04	20150709_gfpWAPLch3_Prometa\MitoSys2\Calibration\mEGFPC1_Noc\mEGFP_0_R1_P14_K1_Ch2-Ch1.zen
8860	2.834224e-04	2.801601e-04	2.432500e-04	20150709_gfpWAPLch3_Prometa\MitoSys2\Calibration\mEGFPC1_Noc\mEGFP_0_R1_P14_K1_Ch2-Ch1.zen
9500	1.844088e-04	2.919870e-04	2.370200e-04	20150709_gfpWAPLch3_Prometa\MitoSys2\Calibration\mEGFPC1_Noc\mEGFP_0_R1_P14_K1_Ch2-Ch1.zen
10140	1.862486e-04	2.437818e-04	2.315900e-04	20150709_gfpWAPLch3_Prometa\MitoSys2\Calibration\mEGFPC1_Noc\mEGFP_0_R1_P14_K1_Ch2-Ch1.zen
10780	2.206489e-04	2.748547e-04	2.268200e-04	20150709_gfpWAPLch3_Prometa\MitoSys2\Calibration\mEGFPC1_Noc\mEGFP_0_R1_P14_K1_Ch2-Ch1.zen
11420	1.837704e-04	3.241691e-04	2.225800e-04	20150709_gfpWAPLch3_Prometa\MitoSys2\Calibration\mEGFPC1_Noc\mEGFP_0_R1_P14_K1_Ch2-Ch1.zen
12060	2.009079e-04	2.874021e-04	2.188000e-04	20150709_gfpWAPLch3_Prometa\MitoSys2\Calibration\mEGFPC1_Noc\mEGFP_0_R1_P14_K1_Ch2-Ch1.zen
12700	2.125090e-04	2.830564e-04	2.154000e-04	20150709_gfpWAPLch3_Prometa\MitoSys2\Calibration\mEGFPC1_Noc\mEGFP_0_R1_P14_K1_Ch2-Ch1.zen
13980	2.095585e-04	2.424207e-04	2.095400e-04	20150709_gfpWAPLch3_Prometa\MitoSys2\Calibration\mEGFPC1_Noc\mEGFP_0_R1_P14_K1_Ch2-Ch1.zen
15260	1.719061e-04	2.517609e-04	2.046500e-04	20150709_gfpWAPLch3_Prometa\MitoSys2\Calibration\mEGFPC1_Noc\mEGFP_0_R1_P14_K1_Ch2-Ch1.zen
16540	1.865359e-04	2.438982e-04	2.005100e-04	20150709_gfpWAPLch3_Prometa\MitoSys2\Calibration\mEGFPC1_Noc\mEGFP_0_R1_P14_K1_Ch2-Ch1.zen
17820	1.732731e-04	2.381266e-04	1.969400e-04	20150709_gfpWAPLch3_Prometa\MitoSys2\Calibration\mEGFPC1_Noc\mEGFP_0_R1_P14_K1_Ch2-Ch1.zen
19100	1.383567e-04	2.706533e-04	1.938300e-04	20150709_gfpWAPLch3_Prometa\MitoSys2\Calibration\mEGFPC1_Noc\mEGFP_0_R1_P14_K1_Ch2-Ch1.zen
20380	1.885402e-04	2.794662e-04	1.910800e-04	20150709_gfpWAPLch3_Prometa\MitoSys2\Calibration\mEGFPC1_Noc\mEGFP_0_R1_P14_K1_Ch2-Ch1.zen
21660	1.974658e-04	2.629568e-04	1.886300e-04	20150709_gfpWAPLch3_Prometa\MitoSys2\Calibration\mEGFPC1_Noc\mEGFP_0_R1_P14_K1_Ch2-Ch1.zen
22940	1.973855e-04	2.675046e-04	1.864200e-04	20150709_gfpWAPLch3_Prometa\MitoSys2\Calibration\mEGFPC1_Noc\mEGFP_0_R1_P14_K1_Ch2-Ch1.zen
24220	1.549134e-04	3.200048e-04	1.844100e-04	20150709_gfpWAPLch3_Prometa\MitoSys2\Calibration\mEGFPC1_Noc\mEGFP_0_R1_P14_K1_Ch2-Ch1.zen
25500	1.829618e-04	2.383420e-04	1.825800e-04	20150709_gfpWAPLch3_Prometa\MitoSys2\Calibration\mEGFPC1_Noc\mEGFP_0_R1_P14_K1_Ch2-Ch1.zen
28060	1.101098e-04	2.330379e-04	1.793300e-04	20150709_gfpWAPLch3_Prometa\MitoSys2\Calibration\mEGFPC1_Noc\mEGFP_0_R1_P14_K1_Ch2-Ch1.zen
30620	1.344487e-04	2.457121e-04	1.765000e-04	20150709_gfpWAPLch3_Prometa\MitoSys2\Calibration\mEGFPC1_Noc\mEGFP_0_R1_P14_K1_Ch2-Ch1.zen
33180	1.373470e-04	2.275072e-04	1.740000e-04	20150709_gfpWAPLch3_Prometa\MitoSys2\Calibration\mEGFPC1_Noc\mEGFP_0_R1_P14_K1_Ch2-Ch1.zen
35740	1.726359e-04	2.246641e-04	1.717500e-04	20150709_gfpWAPLch3_Prometa\MitoSys2\Calibration\mEGFPC1_Noc\mEGFP_0_R1_P14_K1_Ch2-Ch1.zen
38300	1.736481e-04	2.235368e-04	1.697000e-04	20150709_gfpWAPLch3_Prometa\MitoSys2\Calibration\mEGFPC1_Noc\mEGFP_0_R1_P14_K1_Ch2-Ch1.zen
40860	1.712146e-04	2.514996e-04	1.678100e-04	20150709_gfpWAPLch3_Prometa\MitoSys2\Calibration\mEGFPC1_Noc\mEGFP_0_R1_P14_K1_Ch2-Ch1.zen
43420	1.844991e-04	2.556433e-04	1.660400e-04	20150709_gfpWAPLch3_Prometa\MitoSys2\Calibration\mEGFPC1_Noc\mEGFP_0_R1_P14_K1_Ch2-Ch1.zen
45980	1.818738e-04	2.636953e-04	1.643800e-04	20150709_gfpWAPLch3_Prometa\MitoSys2\Calibration\mEGFPC1_Noc\mEGFP_0_R1_P14_K1_Ch2-Ch1.zen
48540	1.900549e-04	2.708891e-04	1.628200e-04	20150709_gfpWAPLch3_Prometa\MitoSys2\Calibration\mEGFPC1_Noc\mEGFP_0_R1_P14_K1_Ch2-Ch1.zen
51100	1.616629e-04	2.479851e-04	1.613300e-04	20150709_gfpWAPLch3_Prometa\MitoSys2\Calibration\mEGFPC1_Noc\mEGFP_0_R1_P14_K1_Ch2-Ch1.zen
56220	1.612008e-04	2.285984e-04	1.585300e-04	20150709_gfpWAPLch3_Prometa\MitoSys2\Calibration\mEGFPC1_Noc\mEGFP_0_R1_P14_K1_Ch2-Ch1.zen
61340	1.867326e-04	2.361739e-04	1.559400e-04	20150709_gfpWAPLch3_Prometa\MitoSys2\Calibration\mEGFPC1_Noc\mEGFP_0_R1_P14_K1_Ch2-Ch1.zen
66460	1.494887e-04	2.429777e-04	1.535000e-04	20150709_gfpWAPLch3_Prometa\MitoSys2\Calibration\mEGFPC1_Noc\mEGFP_0_R1_P14_K1_Ch2-Ch1.zen
71580	1.336493e-04	2.690020e-04	1.511900e-04	20150709_gfpWAPLch3_Prometa\MitoSys2\Calibration\mEGFPC1_Noc\mEGFP_0_R1_P14_K1_Ch2-Ch1.zen
76700	1.493627e-04	2.540721e-04	1.489900e-04	20150709_gfpWAPLch3_Prometa\MitoSys2\Calibration\mEGFPC1_Noc\mEGFP_0_R1_P14_K1_Ch2-Ch1.zen
81820	1.777992e-04	2.640280e-04	1.468800e-04	20150709_gfpWAPLch3_Prometa\MitoSys2\Calibration\mEGFPC1_Noc\mEGFP_0_R1_P14_K1_Ch2-Ch1.zen
86940	1.559146e-04	2.697919e-04	1.448500e-04	20150709_gfpWAPLch3_Prometa\MitoSys2\Calibration\mEGFPC1_Noc\mEGFP_0_R1_P14_K1_Ch2-Ch1.zen
92060	1.482528e-04	2.761654e-04	1.428800e-04	20150709_gfpWAPLch3_Prometa\MitoSys2\Calibration\mEGFPC1_Noc\mEGFP_0_R1_P14_K1_Ch2-Ch1.zen
97180	1.379896e-04	3.167441e-04	1.409800e-04	20150709_gfpWAPLch3_Prometa\MitoSys2\Calibration\mEGFPC1_Noc\mEGFP_0_R1_P14_K1_Ch2-Ch1.zen
102300	1.339942e-04	2.354677e-04	1.391400e-04	20150709_gfpWAPLch3_Prometa\MitoSys2\Calibration\mEGFPC1_Noc\mEGFP_0_R1_P14_K1_Ch2-Ch1.zen
112540	1.214958e-04	2.285749e-04	1.356100e-04	20150709_gfpWAPLch3_Prometa\MitoSys2\Calibration\mEGFPC1_Noc\mEGFP_0_R1_P14_K1_Ch2-Ch1.zen
122780	1.357002e-04	2.028978e-04	1.322600e-04	20150709_gfpWAPLch3_Prometa\MitoSys2\Calibration\mEGFPC1_Noc\mEGFP_0_R1_P14_K1_Ch2-Ch1.zen
133020	1.566741e-04	2.324636e-04	1.290700e-04	20150709_gfpWAPLch3_Prometa\MitoSys2\Calibration\mEGFPC1_Noc\mEGFP_0_R1_P14_K1_Ch2-Ch1.zen
143260	1.255897e-04	2.478237e-04	1.260300e-04	20150709_gfpWAPLch3_Prometa\MitoSys2\Calibration\mEGFPC1_Noc\mEGFP_0_R1_P14_K1_Ch2-Ch1.zen
153500	1.232274e-04	2.269120e-04	1.231200e-04	20150709_gfpWAPLch3_Prometa\MitoSys2\Calibration\mEGFPC1_Noc\mEGFP_0_R1_P14_K1_Ch2-Ch1.zen
163740	1.292765e-04	2.819747e-04	1.203300e-04	20150709_gfpWAPLch3_Prometa\MitoSys2\Calibration\mEGFPC1_Noc\mEGFP_0_R1_P14_K1_Ch2-Ch1.zen
173980	1.114325e-04	2.347086e-04	1.176600e-04	20150709_gfpWAPLch3_Prometa\MitoSys2\Calibration\mEGFPC1_Noc\mEGFP_0_R1_P14_K1_Ch2-Ch1.zen
184220	1.301223e-04	2.620059e-04	1.150900e-04	20150709_gfpWAPLch3_Prometa\MitoSys2\Calibration\mEGFPC1_Noc\mEGFP_0_R1_P14_K1_Ch2-Ch1.zen
194460	1.150658e-04	2.110861e-04	1.126200e-04	20150709_gfpWAPLch3_Prometa\MitoSys2\Calibration\mEGFPC1_Noc\mEGFP_0_R1_P14_K1_Ch2-Ch1.zen
204700	1.181928e-04	2.479843e-04	1.102400e-04	20150709_gfpWAPLch3_Prometa\MitoSys2\Calibration\mEGFPC1_Noc\mEGFP_0_R1_P14_K1_Ch2-Ch1.zen
225180	1.252870e-04	2.324856e-04	1.057500e-04	20150709_gfpWAPLch3_Prometa\MitoSys2\Calibration\mEGFPC1_Noc\mEGFP_0_R1_P14_K1_Ch2-Ch1.zen
245660	1.049762e-04	2.403698e-04	1.015800e-04	20150709_gfpWAPLch3_Prometa\MitoSys2\Calibration\mEGFPC1_Noc\mEGFP_0_R1_P14_K1_Ch2-Ch1.zen
266140	1.038827e-04	2.351038e-04	9.769200e-05	20150709_gfpWAPLch3_Prometa\MitoSys2\Calibration\mEGFPC1_Noc\mEGFP_0_R1_P14_K1_Ch2-Ch1.zen
286620	1.111048e-04	2.416777e-04	9.406100e-05	20150709_gfpWAPLch3_Prometa\MitoSys2\Calibration\mEGFPC1_Noc\mEGFP_0_R1_P14_K1_Ch2-Ch1.zen
307100	1.059620e-04	2.583808e-04	9.066400e-05	20150709_gfpWAPLch3_Prometa\MitoSys2\Calibration\mEGFPC1_Noc\mEGFP_0_R1_P14_K1_Ch2-Ch1.zen
327580	9.919436e-05	2.313514e-04	8.747900e-05	20150709_gfpWAPLch3_Prometa\MitoSys2\Calibration\mEGFPC1_Noc\mEGFP_0_R1_P14_K1_Ch2-Ch1.zen
348060	7.145325e-05	2.124609e-04	8.448900e-05	20150709_gfpWAPLch3_Prometa\MitoSys2\Calibration\mEGFPC1_Noc\mEGFP_0_R1_P14_K1_Ch2-Ch1.zen
368540	9.877670e-05	2.302919e-04	8.167700e-05	20150709_gfpWAPLch3_Prometa\MitoSys2\Calibration\mEGFPC1_Noc\mEGFP_0_R1_P14_K1_Ch2-Ch1.zen
389020	8.060890e-05	2.257918e-04	7.902700e-05	20150709_gfpWAPLch3_Prometa\MitoSys2\Calibration\mEGFPC1_Noc\mEGFP_0_R1_P14_K1_Ch2-Ch1.zen
409500	7.237525e-05	2.102880e-04	7.652700e-05	20150709_gfpWAPLch3_Prometa\MitoSys2\Calibration\mEGFPC1_Noc\mEGFP_0_R1_P14_K1_Ch2-Ch1.zen
450460	6.480257e-05	2.024353e-04	7.193000e-05	20150709_gfpWAPLch3_Prometa\MitoSys2\Calibration\mEGFPC1_Noc\mEGFP_0_R1_P14_K1_Ch2-Ch1.zen
491420	5.983326e-05	2.138028e-04	6.780400e-05	20150709_gfpWAPLch3_Prometa\MitoSys2\Calibration\mEGFPC1_Noc\mEGFP_0_R1_P14_K1_Ch2-Ch1.zen
532380	4.794600e-05	1.979946e-04	6.408300e-05	20150709_gfpWAPLch3_Prometa\MitoSys2\Calibration\mEGFPC1_Noc\mEGFP_0_R1_P14_K1_Ch2-Ch1.zen
573340	5.445700e-05	1.931470e-04	6.071200e-05	20150709_gfpWAPLch3_Prometa\MitoSys2\Calibration\mEGFPC1_Noc\mEGFP_0_R1_P14_K1_Ch2-Ch1.zen
614300	3.057380e-05	2.068694e-04	5.764600e-05	20150709_gfpWAPLch3_Prometa\MitoSys2\Calibration\mEGFPC1_Noc\mEGFP_0_R1_P14_K1_Ch2-Ch1.zen
655260	3.873580e-05	2.122273e-04	5.484700e-05	20150709_gfpWAPLch3_Prometa\MitoSys2\Calibration\mEGFPC1_Noc\mEGFP_0_R1_P14_K1_Ch2-Ch1.zen
696220	2.777510e-05	2.116755e-04	5.228100e-05	20150709_gfpWAPLch3_Prometa\MitoSys2\Calibration\mEGFPC1_Noc\mEGFP_0_R1_P14_K1_Ch2-Ch1.zen
737180	2.197412e-05	1.965147e-04	4.992300e-05	20150709_gfpWAPLch3_Prometa\MitoSys2\Calibration\mEGFPC1_Noc\mEGFP_0_R1_P14_K1_Ch2-Ch1.zen
778140	2.235890e-05	1.945409e-04	4.774800e-05	20150709_gfpWAPLch3_Prometa\MitoSys2\Calibration\mEGFPC1_Noc\mEGFP_0_R1_P14_K1_Ch2-Ch1.zen
819100	6.324538e-06	1.961620e-04	4.573700e-05	20150709_gfpWAPLch3_Prometa\MitoSys2\Calibration\mEGFPC1_Noc\mEGFP_0_R1_P14_K1_Ch2-Ch1.zen
901020	1.164590e-05	1.962578e-04	4.213800e-05	20150709_gfpWAPLch3_Prometa\MitoSys2\Calibration\mEGFPC1_Noc\mEGFP_0_R1_P14_K1_Ch2-Ch1.zen
982940	8.076123e-06	1.845352e-04	3.901500e-05	20150709_gfpWAPLch3_Prometa\MitoSys2\Calibration\mEGFPC1_Noc\mEGFP_0_R1_P14_K1_Ch2-Ch1.zen
1064860	-1.268195e-05	1.831110e-04	3.628100e-05	20150709_gfpWAPLch3_Prometa\MitoSys2\Calibration\mEGFPC1_Noc\mEGFP_0_R1_P14_K1_Ch2-Ch1.zen
1146780	-1.132850e-05	1.813878e-04	3.387000e-05	20150709_gfpWAPLch3_Prometa\MitoSys2\Calibration\mEGFPC1_Noc\mEGFP_0_R1_P14_K1_Ch2-Ch1.zen
1228700	-1.730754e-05	1.642864e-04	3.172800e-05	20150709_gfpWAPLch3_Prometa\MitoSys2\Calibration\mEGFPC1_Noc\mEGFP_0_R1_P14_K1_Ch2-Ch1.zen
1310620	-2.027640e-05	1.691220e-04	2.981500e-05	20150709_gfpWAPLch3_Prometa\MitoSys2\Calibration\mEGFPC1_Noc\mEGFP_0_R1_P14_K1_Ch2-Ch1.zen
1392540	-2.285974e-05	1.600713e-04	2.809700e-05	20150709_gfpWAPLch3_Prometa\MitoSys2\Calibration\mEGFPC1_Noc\mEGFP_0_R1_P14_K1_Ch2-Ch1.zen
1474460	-7.910213e-06	1.581790e-04	2.654600e-05	20150709_gfpWAPLch3_Prometa\MitoSys2\Calibration\mEGFPC1_Noc\mEGFP_0_R1_P14_K1_Ch2-Ch1.zen
1556380	-1.893577e-05	1.502113e-04	2.513900e-05	20150709_gfpWAPLch3_Prometa\MitoSys2\Calibration\mEGFPC1_Noc\mEGFP_0_R1_P14_K1_Ch2-Ch1.zen
10	4.191067e-03	9.069185e-04	4.274800e-03	20150709_gfpWAPLch3_Prometa\MitoSys2\Calibration\mEGFPC1_Noc\mEGFP_0_R1_P15_K1_Ch2-Ch1.zen
20	4.447047e-03	7.382393e-04	4.104200e-03	20150709_gfpWAPLch3_Prometa\MitoSys2\Calibration\mEGFPC1_Noc\mEGFP_0_R1_P15_K1_Ch2-Ch1.zen
30	3.958481e-03	8.494903e-04	3.944800e-03	20150709_gfpWAPLch3_Prometa\MitoSys2\Calibration\mEGFPC1_Noc\mEGFP_0_R1_P15_K1_Ch2-Ch1.zen
40	3.903401e-03	9.378995e-04	3.796700e-03	20150709_gfpWAPLch3_Prometa\MitoSys2\Calibration\mEGFPC1_Noc\mEGFP_0_R1_P15_K1_Ch2-Ch1.zen
50	3.588319e-03	1.016473e-03	3.659100e-03	20150709_gfpWAPLch3_Prometa\MitoSys2\Calibration\mEGFPC1_Noc\mEGFP_0_R1_P15_K1_Ch2-Ch1.zen
60	3.236374e-03	6.797115e-04	3.531300e-03	20150709_gfpWAPLch3_Prometa\MitoSys2\Calibration\mEGFPC1_Noc\mEGFP_0_R1_P15_K1_Ch2-Ch1.zen
70	3.239042e-03	6.363896e-04	3.412400e-03	20150709_gfpWAPLch3_Prometa\MitoSys2\Calibration\mEGFPC1_Noc\mEGFP_0_R1_P15_K1_Ch2-Ch1.zen
80	3.275924e-03	8.056547e-04	3.301700e-03	20150709_gfpWAPLch3_Prometa\MitoSys2\Calibration\mEGFPC1_Noc\mEGFP_0_R1_P15_K1_Ch2-Ch1.zen
90	3.369935e-03	8.256254e-04	3.198500e-03	20150709_gfpWAPLch3_Prometa\MitoSys2\Calibration\mEGFPC1_Noc\mEGFP_0_R1_P15_K1_Ch2-Ch1.zen
100	3.089149e-03	6.124322e-04	3.102000e-03	20150709_gfpWAPLch3_Prometa\MitoSys2\Calibration\mEGFPC1_Noc\mEGFP_0_R1_P15_K1_Ch2-Ch1.zen
120	3.007646e-03	6.690855e-04	2.926900e-03	20150709_gfpWAPLch3_Prometa\MitoSys2\Calibration\mEGFPC1_Noc\mEGFP_0_R1_P15_K1_Ch2-Ch1.zen
140	2.910901e-03	5.381592e-04	2.772500e-03	20150709_gfpWAPLch3_Prometa\MitoSys2\Calibration\mEGFPC1_Noc\mEGFP_0_R1_P15_K1_Ch2-Ch1.zen
160	2.657394e-03	6.180211e-04	2.635200e-03	20150709_gfpWAPLch3_Prometa\MitoSys2\Calibration\mEGFPC1_Noc\mEGFP_0_R1_P15_K1_Ch2-Ch1.zen
180	2.587287e-03	8.282086e-04	2.512300e-03	20150709_gfpWAPLch3_Prometa\MitoSys2\Calibration\mEGFPC1_Noc\mEGFP_0_R1_P15_K1_Ch2-Ch1.zen
200	2.322703e-03	7.157145e-04	2.401600e-03	20150709_gfpWAPLch3_Prometa\MitoSys2\Calibration\mEGFPC1_Noc\mEGFP_0_R1_P15_K1_Ch2-Ch1.zen
220	2.304062e-03	5.955751e-04	2.301200e-03	20150709_gfpWAPLch3_Prometa\MitoSys2\Calibration\mEGFPC1_Noc\mEGFP_0_R1_P15_K1_Ch2-Ch1.zen
240	2.186368e-03	6.660198e-04	2.209800e-03	20150709_gfpWAPLch3_Prometa\MitoSys2\Calibration\mEGFPC1_Noc\mEGFP_0_R1_P15_K1_Ch2-Ch1.zen
260	2.257390e-03	6.000708e-04	2.126000e-03	20150709_gfpWAPLch3_Prometa\MitoSys2\Calibration\mEGFPC1_Noc\mEGFP_0_R1_P15_K1_Ch2-Ch1.zen
280	2.036415e-03	4.940220e-04	2.048900e-03	20150709_gfpWAPLch3_Prometa\MitoSys2\Calibration\mEGFPC1_Noc\mEGFP_0_R1_P15_K1_Ch2-Ch1.zen
300	1.937105e-03	3.990273e-04	1.977600e-03	20150709_gfpWAPLch3_Prometa\MitoSys2\Calibration\mEGFPC1_Noc\mEGFP_0_R1_P15_K1_Ch2-Ch1.zen
340	1.836115e-03	5.249099e-04	1.849800e-03	20150709_gfpWAPLch3_Prometa\MitoSys2\Calibration\mEGFPC1_Noc\mEGFP_0_R1_P15_K1_Ch2-Ch1.zen
380	1.635185e-03	4.990999e-04	1.738300e-03	20150709_gfpWAPLch3_Prometa\MitoSys2\Calibration\mEGFPC1_Noc\mEGFP_0_R1_P15_K1_Ch2-Ch1.zen
420	1.710407e-03	4.110363e-04	1.639900e-03	20150709_gfpWAPLch3_Prometa\MitoSys2\Calibration\mEGFPC1_Noc\mEGFP_0_R1_P15_K1_Ch2-Ch1.zen
460	1.520895e-03	4.031165e-04	1.552200e-03	20150709_gfpWAPLch3_Prometa\MitoSys2\Calibration\mEGFPC1_Noc\mEGFP_0_R1_P15_K1_Ch2-Ch1.zen
500	1.448979e-03	3.345933e-04	1.473600e-03	20150709_gfpWAPLch3_Prometa\MitoSys2\Calibration\mEGFPC1_Noc\mEGFP_0_R1_P15_K1_Ch2-Ch1.zen
540	1.238019e-03	4.255623e-04	1.402500e-03	20150709_gfpWAPLch3_Prometa\MitoSys2\Calibration\mEGFPC1_Noc\mEGFP_0_R1_P15_K1_Ch2-Ch1.zen
580	1.149081e-03	4.450967e-04	1.338000e-03	20150709_gfpWAPLch3_Prometa\MitoSys2\Calibration\mEGFPC1_Noc\mEGFP_0_R1_P15_K1_Ch2-Ch1.zen
620	1.292931e-03	5.124402e-04	1.279100e-03	20150709_gfpWAPLch3_Prometa\MitoSys2\Calibration\mEGFPC1_Noc\mEGFP_0_R1_P15_K1_Ch2-Ch1.zen
660	1.234184e-03	3.945383e-04	1.225100e-03	20150709_gfpWAPLch3_Prometa\MitoSys2\Calibration\mEGFPC1_Noc\mEGFP_0_R1_P15_K1_Ch2-Ch1.zen
700	1.139353e-03	3.451574e-04	1.175400e-03	20150709_gfpWAPLch3_Prometa\MitoSys2\Calibration\mEGFPC1_Noc\mEGFP_0_R1_P15_K1_Ch2-Ch1.zen
780	1.121407e-03	3.553146e-04	1.087000e-03	20150709_gfpWAPLch3_Prometa\MitoSys2\Calibration\mEGFPC1_Noc\mEGFP_0_R1_P15_K1_Ch2-Ch1.zen
860	8.904062e-04	3.530815e-04	1.010900e-03	20150709_gfpWAPLch3_Prometa\MitoSys2\Calibration\mEGFPC1_Noc\mEGFP_0_R1_P15_K1_Ch2-Ch1.zen
940	9.915112e-04	2.157964e-04	9.445400e-04	20150709_gfpWAPLch3_Prometa\MitoSys2\Calibration\mEGFPC1_Noc\mEGFP_0_R1_P15_K1_Ch2-Ch1.zen
1020	9.740171e-04	3.702692e-04	8.863000e-04	20150709_gfpWAPLch3_Prometa\MitoSys2\Calibration\mEGFPC1_Noc\mEGFP_0_R1_P15_K1_Ch2-Ch1.zen
1100	9.060075e-04	3.247363e-04	8.347500e-04	20150709_gfpWAPLch3_Prometa\MitoSys2\Calibration\mEGFPC1_Noc\mEGFP_0_R1_P15_K1_Ch2-Ch1.zen
1180	6.856455e-04	4.718532e-04	7.888300e-04	20150709_gfpWAPLch3_Prometa\MitoSys2\Calibration\mEGFPC1_Noc\mEGFP_0_R1_P15_K1_Ch2-Ch1.zen
1260	6.315605e-04	3.563441e-04	7.476800e-04	20150709_gfpWAPLch3_Prometa\MitoSys2\Calibration\mEGFPC1_Noc\mEGFP_0_R1_P15_K1_Ch2-Ch1.zen
1340	6.952968e-04	3.488044e-04	7.106000e-04	20150709_gfpWAPLch3_Prometa\MitoSys2\Calibration\mEGFPC1_Noc\mEGFP_0_R1_P15_K1_Ch2-Ch1.zen
1420	7.742117e-04	2.724086e-04	6.770200e-04	20150709_gfpWAPLch3_Prometa\MitoSys2\Calibration\mEGFPC1_Noc\mEGFP_0_R1_P15_K1_Ch2-Ch1.zen
1500	6.856653e-04	3.219785e-04	6.464800e-04	20150709_gfpWAPLch3_Prometa\MitoSys2\Calibration\mEGFPC1_Noc\mEGFP_0_R1_P15_K1_Ch2-Ch1.zen
1660	5.533800e-04	1.919437e-04	5.930300e-04	20150709_gfpWAPLch3_Prometa\MitoSys2\Calibration\mEGFPC1_Noc\mEGFP_0_R1_P15_K1_Ch2-Ch1.zen
1820	6.126673e-04	2.973152e-04	5.478200e-04	20150709_gfpWAPLch3_Prometa\MitoSys2\Calibration\mEGFPC1_Noc\mEGFP_0_R1_P15_K1_Ch2-Ch1.zen
1980	4.998970e-04	2.959917e-04	5.091000e-04	20150709_gfpWAPLch3_Prometa\MitoSys2\Calibration\mEGFPC1_Noc\mEGFP_0_R1_P15_K1_Ch2-Ch1.zen
2140	4.458236e-04	3.293294e-04	4.755800e-04	20150709_gfpWAPLch3_Prometa\MitoSys2\Calibration\mEGFPC1_Noc\mEGFP_0_R1_P15_K1_Ch2-Ch1.zen
2300	5.044931e-04	3.006394e-04	4.463100e-04	20150709_gfpWAPLch3_Prometa\MitoSys2\Calibration\mEGFPC1_Noc\mEGFP_0_R1_P15_K1_Ch2-Ch1.zen
2460	4.302635e-04	3.588190e-04	4.205200e-04	20150709_gfpWAPLch3_Prometa\MitoSys2\Calibration\mEGFPC1_Noc\mEGFP_0_R1_P15_K1_Ch2-Ch1.zen
2620	4.999489e-04	2.479938e-04	3.976400e-04	20150709_gfpWAPLch3_Prometa\MitoSys2\Calibration\mEGFPC1_Noc\mEGFP_0_R1_P15_K1_Ch2-Ch1.zen
2780	3.944053e-04	2.384905e-04	3.772200e-04	20150709_gfpWAPLch3_Prometa\MitoSys2\Calibration\mEGFPC1_Noc\mEGFP_0_R1_P15_K1_Ch2-Ch1.zen
2940	3.462566e-04	2.279105e-04	3.588700e-04	20150709_gfpWAPLch3_Prometa\MitoSys2\Calibration\mEGFPC1_Noc\mEGFP_0_R1_P15_K1_Ch2-Ch1.zen
3100	3.043521e-04	2.122351e-04	3.423100e-04	20150709_gfpWAPLch3_Prometa\MitoSys2\Calibration\mEGFPC1_Noc\mEGFP_0_R1_P15_K1_Ch2-Ch1.zen
3420	3.003435e-04	1.782306e-04	3.135900e-04	20150709_gfpWAPLch3_Prometa\MitoSys2\Calibration\mEGFPC1_Noc\mEGFP_0_R1_P15_K1_Ch2-Ch1.zen
3740	2.883020e-04	2.345084e-04	2.895600e-04	20150709_gfpWAPLch3_Prometa\MitoSys2\Calibration\mEGFPC1_Noc\mEGFP_0_R1_P15_K1_Ch2-Ch1.zen
4060	2.145772e-04	1.825099e-04	2.691700e-04	20150709_gfpWAPLch3_Prometa\MitoSys2\Calibration\mEGFPC1_Noc\mEGFP_0_R1_P15_K1_Ch2-Ch1.zen
4380	2.710891e-04	1.861457e-04	2.516600e-04	20150709_gfpWAPLch3_Prometa\MitoSys2\Calibration\mEGFPC1_Noc\mEGFP_0_R1_P15_K1_Ch2-Ch1.zen
4700	2.533304e-04	2.107787e-04	2.364600e-04	20150709_gfpWAPLch3_Prometa\MitoSys2\Calibration\mEGFPC1_Noc\mEGFP_0_R1_P15_K1_Ch2-Ch1.zen
5020	1.479583e-04	1.887998e-04	2.231400e-04	20150709_gfpWAPLch3_Prometa\MitoSys2\Calibration\mEGFPC1_Noc\mEGFP_0_R1_P15_K1_Ch2-Ch1.zen
5340	2.560716e-04	2.140899e-04	2.113700e-04	20150709_gfpWAPLch3_Prometa\MitoSys2\Calibration\mEGFPC1_Noc\mEGFP_0_R1_P15_K1_Ch2-Ch1.zen
5660	2.121599e-04	2.440819e-04	2.009100e-04	20150709_gfpWAPLch3_Prometa\MitoSys2\Calibration\mEGFPC1_Noc\mEGFP_0_R1_P15_K1_Ch2-Ch1.zen
5980	1.634299e-04	2.182445e-04	1.915400e-04	20150709_gfpWAPLch3_Prometa\MitoSys2\Calibration\mEGFPC1_Noc\mEGFP_0_R1_P15_K1_Ch2-Ch1.zen
6300	1.190007e-04	1.572684e-04	1.830900e-04	20150709_gfpWAPLch3_Prometa\MitoSys2\Calibration\mEGFPC1_Noc\mEGFP_0_R1_P15_K1_Ch2-Ch1.zen
6940	1.307205e-04	1.886713e-04	1.684900e-04	20150709_gfpWAPLch3_Prometa\MitoSys2\Calibration\mEGFPC1_Noc\mEGFP_0_R1_P15_K1_Ch2-Ch1.zen
7580	1.430274e-04	2.068533e-04	1.563000e-04	20150709_gfpWAPLch3_Prometa\MitoSys2\Calibration\mEGFPC1_Noc\mEGFP_0_R1_P15_K1_Ch2-Ch1.zen
8220	1.126356e-04	2.022243e-04	1.459500e-04	20150709_gfpWAPLch3_Prometa\MitoSys2\Calibration\mEGFPC1_Noc\mEGFP_0_R1_P15_K1_Ch2-Ch1.zen
8860	6.168554e-05	1.852770e-04	1.370600e-04	20150709_gfpWAPLch3_Prometa\MitoSys2\Calibration\mEGFPC1_Noc\mEGFP_0_R1_P15_K1_Ch2-Ch1.zen
9500	6.748980e-05	1.750224e-04	1.293200e-04	20150709_gfpWAPLch3_Prometa\MitoSys2\Calibration\mEGFPC1_Noc\mEGFP_0_R1_P15_K1_Ch2-Ch1.zen
10140	5.844747e-05	1.385725e-04	1.225200e-04	20150709_gfpWAPLch3_Prometa\MitoSys2\Calibration\mEGFPC1_Noc\mEGFP_0_R1_P15_K1_Ch2-Ch1.zen
10780	1.095979e-04	1.653763e-04	1.165000e-04	20150709_gfpWAPLch3_Prometa\MitoSys2\Calibration\mEGFPC1_Noc\mEGFP_0_R1_P15_K1_Ch2-Ch1.zen
11420	1.028272e-04	1.584412e-04	1.111100e-04	20150709_gfpWAPLch3_Prometa\MitoSys2\Calibration\mEGFPC1_Noc\mEGFP_0_R1_P15_K1_Ch2-Ch1.zen
12060	1.348139e-04	1.958969e-04	1.062700e-04	20150709_gfpWAPLch3_Prometa\MitoSys2\Calibration\mEGFPC1_Noc\mEGFP_0_R1_P15_K1_Ch2-Ch1.zen
12700	1.281697e-04	1.881950e-04	1.018900e-04	20150709_gfpWAPLch3_Prometa\MitoSys2\Calibration\mEGFPC1_Noc\mEGFP_0_R1_P15_K1_Ch2-Ch1.zen
13980	7.236469e-05	1.602743e-04	9.424400e-05	20150709_gfpWAPLch3_Prometa\MitoSys2\Calibration\mEGFPC1_Noc\mEGFP_0_R1_P15_K1_Ch2-Ch1.zen
15260	1.132312e-04	1.731988e-04	8.779000e-05	20150709_gfpWAPLch3_Prometa\MitoSys2\Calibration\mEGFPC1_Noc\mEGFP_0_R1_P15_K1_Ch2-Ch1.zen
16540	5.964788e-05	1.746125e-04	8.225200e-05	20150709_gfpWAPLch3_Prometa\MitoSys2\Calibration\mEGFPC1_Noc\mEGFP_0_R1_P15_K1_Ch2-Ch1.zen
17820	5.351186e-05	1.526951e-04	7.743500e-05	20150709_gfpWAPLch3_Prometa\MitoSys2\Calibration\mEGFPC1_Noc\mEGFP_0_R1_P15_K1_Ch2-Ch1.zen
19100	6.020535e-05	1.474214e-04	7.319800e-05	20150709_gfpWAPLch3_Prometa\MitoSys2\Calibration\mEGFPC1_Noc\mEGFP_0_R1_P15_K1_Ch2-Ch1.zen
20380	5.057999e-05	1.290824e-04	6.943500e-05	20150709_gfpWAPLch3_Prometa\MitoSys2\Calibration\mEGFPC1_Noc\mEGFP_0_R1_P15_K1_Ch2-Ch1.zen
21660	6.763478e-05	1.367986e-04	6.606500e-05	20150709_gfpWAPLch3_Prometa\MitoSys2\Calibration\mEGFPC1_Noc\mEGFP_0_R1_P15_K1_Ch2-Ch1.zen
22940	4.842787e-05	1.575999e-04	6.302500e-05	20150709_gfpWAPLch3_Prometa\MitoSys2\Calibration\mEGFPC1_Noc\mEGFP_0_R1_P15_K1_Ch2-Ch1.zen
24220	7.855607e-05	1.754827e-04	6.026500e-05	20150709_gfpWAPLch3_Prometa\MitoSys2\Calibration\mEGFPC1_Noc\mEGFP_0_R1_P15_K1_Ch2-Ch1.zen
25500	4.952596e-05	1.367194e-04	5.774600e-05	20150709_gfpWAPLch3_Prometa\MitoSys2\Calibration\mEGFPC1_Noc\mEGFP_0_R1_P15_K1_Ch2-Ch1.zen
28060	5.148371e-05	1.500503e-04	5.330600e-05	20150709_gfpWAPLch3_Prometa\MitoSys2\Calibration\mEGFPC1_Noc\mEGFP_0_R1_P15_K1_Ch2-Ch1.zen
30620	-1.380810e-05	1.261206e-04	4.950700e-05	20150709_gfpWAPLch3_Prometa\MitoSys2\Calibration\mEGFPC1_Noc\mEGFP_0_R1_P15_K1_Ch2-Ch1.zen
33180	-6.650289e-05	1.189359e-04	4.621400e-05	20150709_gfpWAPLch3_Prometa\MitoSys2\Calibration\mEGFPC1_Noc\mEGFP_0_R1_P15_K1_Ch2-Ch1.zen
35740	-1.722015e-05	1.708678e-04	4.332700e-05	20150709_gfpWAPLch3_Prometa\MitoSys2\Calibration\mEGFPC1_Noc\mEGFP_0_R1_P15_K1_Ch2-Ch1.zen
38300	2.956576e-05	1.529271e-04	4.077100e-05	20150709_gfpWAPLch3_Prometa\MitoSys2\Calibration\mEGFPC1_Noc\mEGFP_0_R1_P15_K1_Ch2-Ch1.zen
40860	2.610851e-05	1.518764e-04	3.849100e-05	20150709_gfpWAPLch3_Prometa\MitoSys2\Calibration\mEGFPC1_Noc\mEGFP_0_R1_P15_K1_Ch2-Ch1.zen
43420	5.685591e-05	7.379593e-05	3.644300e-05	20150709_gfpWAPLch3_Prometa\MitoSys2\Calibration\mEGFPC1_Noc\mEGFP_0_R1_P15_K1_Ch2-Ch1.zen
45980	1.299915e-05	1.607559e-04	3.459200e-05	20150709_gfpWAPLch3_Prometa\MitoSys2\Calibration\mEGFPC1_Noc\mEGFP_0_R1_P15_K1_Ch2-Ch1.zen
48540	3.897580e-06	1.077520e-04	3.291100e-05	20150709_gfpWAPLch3_Prometa\MitoSys2\Calibration\mEGFPC1_Noc\mEGFP_0_R1_P15_K1_Ch2-Ch1.zen
51100	1.972114e-05	7.968563e-05	3.137600e-05	20150709_gfpWAPLch3_Prometa\MitoSys2\Calibration\mEGFPC1_Noc\mEGFP_0_R1_P15_K1_Ch2-Ch1.zen
56220	5.601244e-05	1.257968e-04	2.867500e-05	20150709_gfpWAPLch3_Prometa\MitoSys2\Calibration\mEGFPC1_Noc\mEGFP_0_R1_P15_K1_Ch2-Ch1.zen
61340	7.663305e-05	1.100793e-04	2.637300e-05	20150709_gfpWAPLch3_Prometa\MitoSys2\Calibration\mEGFPC1_Noc\mEGFP_0_R1_P15_K1_Ch2-Ch1.zen
66460	6.100830e-05	1.260652e-04	2.438900e-05	20150709_gfpWAPLch3_Prometa\MitoSys2\Calibration\mEGFPC1_Noc\mEGFP_0_R1_P15_K1_Ch2-Ch1.zen
71580	4.908378e-05	1.236485e-04	2.266000e-05	20150709_gfpWAPLch3_Prometa\MitoSys2\Calibration\mEGFPC1_Noc\mEGFP_0_R1_P15_K1_Ch2-Ch1.zen
76700	2.616509e-05	8.816122e-05	2.114000e-05	20150709_gfpWAPLch3_Prometa\MitoSys2\Calibration\mEGFPC1_Noc\mEGFP_0_R1_P15_K1_Ch2-Ch1.zen
81820	1.916143e-05	9.385993e-05	1.979500e-05	20150709_gfpWAPLch3_Prometa\MitoSys2\Calibration\mEGFPC1_Noc\mEGFP_0_R1_P15_K1_Ch2-Ch1.zen
86940	7.322351e-06	9.474290e-05	1.859500e-05	20150709_gfpWAPLch3_Prometa\MitoSys2\Calibration\mEGFPC1_Noc\mEGFP_0_R1_P15_K1_Ch2-Ch1.zen
92060	3.671527e-06	9.892361e-05	1.752000e-05	20150709_gfpWAPLch3_Prometa\MitoSys2\Calibration\mEGFPC1_Noc\mEGFP_0_R1_P15_K1_Ch2-Ch1.zen
97180	3.090289e-05	9.204315e-05	1.655000e-05	20150709_gfpWAPLch3_Prometa\MitoSys2\Calibration\mEGFPC1_Noc\mEGFP_0_R1_P15_K1_Ch2-Ch1.zen
102300	1.412435e-05	1.193069e-04	1.567100e-05	20150709_gfpWAPLch3_Prometa\MitoSys2\Calibration\mEGFPC1_Noc\mEGFP_0_R1_P15_K1_Ch2-Ch1.zen
112540	3.168418e-05	9.894279e-05	1.414100e-05	20150709_gfpWAPLch3_Prometa\MitoSys2\Calibration\mEGFPC1_Noc\mEGFP_0_R1_P15_K1_Ch2-Ch1.zen
122780	2.836969e-05	7.435544e-05	1.285600e-05	20150709_gfpWAPLch3_Prometa\MitoSys2\Calibration\mEGFPC1_Noc\mEGFP_0_R1_P15_K1_Ch2-Ch1.zen
133020	1.358234e-05	9.736974e-05	1.176200e-05	20150709_gfpWAPLch3_Prometa\MitoSys2\Calibration\mEGFPC1_Noc\mEGFP_0_R1_P15_K1_Ch2-Ch1.zen
143260	8.026886e-06	8.269439e-05	1.082000e-05	20150709_gfpWAPLch3_Prometa\MitoSys2\Calibration\mEGFPC1_Noc\mEGFP_0_R1_P15_K1_Ch2-Ch1.zen
153500	-3.432392e-06	9.978091e-05	1.000200e-05	20150709_gfpWAPLch3_Prometa\MitoSys2\Calibration\mEGFPC1_Noc\mEGFP_0_R1_P15_K1_Ch2-Ch1.zen
163740	3.333281e-05	9.481129e-05	9.285400e-06	20150709_gfpWAPLch3_Prometa\MitoSys2\Calibration\mEGFPC1_Noc\mEGFP_0_R1_P15_K1_Ch2-Ch1.zen
173980	5.199897e-06	8.501067e-05	8.652700e-06	20150709_gfpWAPLch3_Prometa\MitoSys2\Calibration\mEGFPC1_Noc\mEGFP_0_R1_P15_K1_Ch2-Ch1.zen
184220	9.287264e-07	9.424817e-05	8.090600e-06	20150709_gfpWAPLch3_Prometa\MitoSys2\Calibration\mEGFPC1_Noc\mEGFP_0_R1_P15_K1_Ch2-Ch1.zen
194460	1.199871e-05	7.600945e-05	7.588200e-06	20150709_gfpWAPLch3_Prometa\MitoSys2\Calibration\mEGFPC1_Noc\mEGFP_0_R1_P15_K1_Ch2-Ch1.zen
204700	-7.574581e-06	7.030059e-05	7.136900e-06	20150709_gfpWAPLch3_Prometa\MitoSys2\Calibration\mEGFPC1_Noc\mEGFP_0_R1_P15_K1_Ch2-Ch1.zen
225180	-5.312071e-06	7.570961e-05	6.359900e-06	20150709_gfpWAPLch3_Prometa\MitoSys2\Calibration\mEGFPC1_Noc\mEGFP_0_R1_P15_K1_Ch2-Ch1.zen
245660	2.428200e-05	6.816699e-05	5.716100e-06	20150709_gfpWAPLch3_Prometa\MitoSys2\Calibration\mEGFPC1_Noc\mEGFP_0_R1_P15_K1_Ch2-Ch1.zen
266140	3.723267e-06	6.703207e-05	5.175000e-06	20150709_gfpWAPLch3_Prometa\MitoSys2\Calibration\mEGFPC1_Noc\mEGFP_0_R1_P15_K1_Ch2-Ch1.zen
286620	-5.495220e-06	7.865248e-05	4.714800e-06	20150709_gfpWAPLch3_Prometa\MitoSys2\Calibration\mEGFPC1_Noc\mEGFP_0_R1_P15_K1_Ch2-Ch1.zen
307100	-1.801369e-05	6.416961e-05	4.319200e-06	20150709_gfpWAPLch3_Prometa\MitoSys2\Calibration\mEGFPC1_Noc\mEGFP_0_R1_P15_K1_Ch2-Ch1.zen
327580	-2.733066e-06	6.760181e-05	3.976000e-06	20150709_gfpWAPLch3_Prometa\MitoSys2\Calibration\mEGFPC1_Noc\mEGFP_0_R1_P15_K1_Ch2-Ch1.zen
348060	-1.229074e-05	7.084631e-05	3.675800e-06	20150709_gfpWAPLch3_Prometa\MitoSys2\Calibration\mEGFPC1_Noc\mEGFP_0_R1_P15_K1_Ch2-Ch1.zen
368540	-2.364996e-05	6.843562e-05	3.411500e-06	20150709_gfpWAPLch3_Prometa\MitoSys2\Calibration\mEGFPC1_Noc\mEGFP_0_R1_P15_K1_Ch2-Ch1.zen
389020	-3.511700e-05	7.046402e-05	3.177200e-06	20150709_gfpWAPLch3_Prometa\MitoSys2\Calibration\mEGFPC1_Noc\mEGFP_0_R1_P15_K1_Ch2-Ch1.zen
409500	-1.808990e-05	5.546660e-05	2.968300e-06	20150709_gfpWAPLch3_Prometa\MitoSys2\Calibration\mEGFPC1_Noc\mEGFP_0_R1_P15_K1_Ch2-Ch1.zen
450460	-1.230170e-05	4.291223e-05	2.612500e-06	20150709_gfpWAPLch3_Prometa\MitoSys2\Calibration\mEGFPC1_Noc\mEGFP_0_R1_P15_K1_Ch2-Ch1.zen
491420	-9.763599e-06	5.952688e-05	2.321600e-06	20150709_gfpWAPLch3_Prometa\MitoSys2\Calibration\mEGFPC1_Noc\mEGFP_0_R1_P15_K1_Ch2-Ch1.zen
532380	-1.012354e-05	7.124164e-05	2.080200e-06	20150709_gfpWAPLch3_Prometa\MitoSys2\Calibration\mEGFPC1_Noc\mEGFP_0_R1_P15_K1_Ch2-Ch1.zen
573340	-2.309250e-05	6.131582e-05	1.877200e-06	20150709_gfpWAPLch3_Prometa\MitoSys2\Calibration\mEGFPC1_Noc\mEGFP_0_R1_P15_K1_Ch2-Ch1.zen
614300	-9.905639e-06	3.697437e-05	1.704500e-06	20150709_gfpWAPLch3_Prometa\MitoSys2\Calibration\mEGFPC1_Noc\mEGFP_0_R1_P15_K1_Ch2-Ch1.zen
655260	-1.661036e-05	4.918006e-05	1.556200e-06	20150709_gfpWAPLch3_Prometa\MitoSys2\Calibration\mEGFPC1_Noc\mEGFP_0_R1_P15_K1_Ch2-Ch1.zen
696220	-2.561663e-05	5.305018e-05	1.427700e-06	20150709_gfpWAPLch3_Prometa\MitoSys2\Calibration\mEGFPC1_Noc\mEGFP_0_R1_P15_K1_Ch2-Ch1.zen
737180	-1.183207e-05	4.803179e-05	1.315600e-06	20150709_gfpWAPLch3_Prometa\MitoSys2\Calibration\mEGFPC1_Noc\mEGFP_0_R1_P15_K1_Ch2-Ch1.zen
778140	-1.940398e-05	6.311720e-05	1.217000e-06	20150709_gfpWAPLch3_Prometa\MitoSys2\Calibration\mEGFPC1_Noc\mEGFP_0_R1_P15_K1_Ch2-Ch1.zen
819100	-9.662835e-06	4.149944e-05	1.129800e-06	20150709_gfpWAPLch3_Prometa\MitoSys2\Calibration\mEGFPC1_Noc\mEGFP_0_R1_P15_K1_Ch2-Ch1.zen
901020	-3.803731e-06	4.511501e-05	9.829200e-07	20150709_gfpWAPLch3_Prometa\MitoSys2\Calibration\mEGFPC1_Noc\mEGFP_0_R1_P15_K1_Ch2-Ch1.zen
982940	6.356084e-08	4.850497e-05	8.644900e-07	20150709_gfpWAPLch3_Prometa\MitoSys2\Calibration\mEGFPC1_Noc\mEGFP_0_R1_P15_K1_Ch2-Ch1.zen
1064860	-2.701224e-06	3.304604e-05	7.674000e-07	20150709_gfpWAPLch3_Prometa\MitoSys2\Calibration\mEGFPC1_Noc\mEGFP_0_R1_P15_K1_Ch2-Ch1.zen
1146780	-4.011660e-06	3.481150e-05	6.866900e-07	20150709_gfpWAPLch3_Prometa\MitoSys2\Calibration\mEGFPC1_Noc\mEGFP_0_R1_P15_K1_Ch2-Ch1.zen
1228700	-1.918361e-05	5.326215e-05	6.187700e-07	20150709_gfpWAPLch3_Prometa\MitoSys2\Calibration\mEGFPC1_Noc\mEGFP_0_R1_P15_K1_Ch2-Ch1.zen
1310620	-1.758120e-05	6.257782e-05	5.610000e-07	20150709_gfpWAPLch3_Prometa\MitoSys2\Calibration\mEGFPC1_Noc\mEGFP_0_R1_P15_K1_Ch2-Ch1.zen
1392540	-1.502338e-05	3.686855e-05	5.114000e-07	20150709_gfpWAPLch3_Prometa\MitoSys2\Calibration\mEGFPC1_Noc\mEGFP_0_R1_P15_K1_Ch2-Ch1.zen
1474460	-6.722303e-06	4.519735e-05	4.684500e-07	20150709_gfpWAPLch3_Prometa\MitoSys2\Calibration\mEGFPC1_Noc\mEGFP_0_R1_P15_K1_Ch2-Ch1.zen
1556380	1.849905e-05	4.232594e-05	4.310000e-07	20150709_gfpWAPLch3_Prometa\MitoSys2\Calibration\mEGFPC1_Noc\mEGFP_0_R1_P15_K1_Ch2-Ch1.zen
10	2.621025e-03	5.810023e-04	2.538500e-03	20150709_gfpWAPLch3_Prometa\MitoSys2\Calibration\mEGFPC1_Noc\mEGFP_0_R1_P2_K1_Ch2-Ch1.zen
20	2.395170e-03	5.328605e-04	2.452300e-03	20150709_gfpWAPLch3_Prometa\MitoSys2\Calibration\mEGFPC1_Noc\mEGFP_0_R1_P2_K1_Ch2-Ch1.zen
30	2.352528e-03	5.613482e-04	2.371300e-03	20150709_gfpWAPLch3_Prometa\MitoSys2\Calibration\mEGFPC1_Noc\mEGFP_0_R1_P2_K1_Ch2-Ch1.zen
40	2.321546e-03	5.021824e-04	2.295600e-03	20150709_gfpWAPLch3_Prometa\MitoSys2\Calibration\mEGFPC1_Noc\mEGFP_0_R1_P2_K1_Ch2-Ch1.zen
50	2.247141e-03	5.430189e-04	2.224800e-03	20150709_gfpWAPLch3_Prometa\MitoSys2\Calibration\mEGFPC1_Noc\mEGFP_0_R1_P2_K1_Ch2-Ch1.zen
60	2.108171e-03	5.827121e-04	2.158700e-03	20150709_gfpWAPLch3_Prometa\MitoSys2\Calibration\mEGFPC1_Noc\mEGFP_0_R1_P2_K1_Ch2-Ch1.zen
70	2.021745e-03	4.043542e-04	2.096900e-03	20150709_gfpWAPLch3_Prometa\MitoSys2\Calibration\mEGFPC1_Noc\mEGFP_0_R1_P2_K1_Ch2-Ch1.zen
80	2.023108e-03	5.325824e-04	2.039000e-03	20150709_gfpWAPLch3_Prometa\MitoSys2\Calibration\mEGFPC1_Noc\mEGFP_0_R1_P2_K1_Ch2-Ch1.zen
90	2.001259e-03	5.747419e-04	1.984700e-03	20150709_gfpWAPLch3_Prometa\MitoSys2\Calibration\mEGFPC1_Noc\mEGFP_0_R1_P2_K1_Ch2-Ch1.zen
100	1.922618e-03	4.599689e-04	1.933600e-03	20150709_gfpWAPLch3_Prometa\MitoSys2\Calibration\mEGFPC1_Noc\mEGFP_0_R1_P2_K1_Ch2-Ch1.zen
120	1.918445e-03	4.549901e-04	1.840300e-03	20150709_gfpWAPLch3_Prometa\MitoSys2\Calibration\mEGFPC1_Noc\mEGFP_0_R1_P2_K1_Ch2-Ch1.zen
140	1.773728e-03	3.937402e-04	1.757000e-03	20150709_gfpWAPLch3_Prometa\MitoSys2\Calibration\mEGFPC1_Noc\mEGFP_0_R1_P2_K1_Ch2-Ch1.zen
160	1.730753e-03	4.182554e-04	1.682200e-03	20150709_gfpWAPLch3_Prometa\MitoSys2\Calibration\mEGFPC1_Noc\mEGFP_0_R1_P2_K1_Ch2-Ch1.zen
180	1.597660e-03	3.276131e-04	1.614600e-03	20150709_gfpWAPLch3_Prometa\MitoSys2\Calibration\mEGFPC1_Noc\mEGFP_0_R1_P2_K1_Ch2-Ch1.zen
200	1.600689e-03	4.245614e-04	1.553100e-03	20150709_gfpWAPLch3_Prometa\MitoSys2\Calibration\mEGFPC1_Noc\mEGFP_0_R1_P2_K1_Ch2-Ch1.zen
220	1.684485e-03	4.268859e-04	1.496800e-03	20150709_gfpWAPLch3_Prometa\MitoSys2\Calibration\mEGFPC1_Noc\mEGFP_0_R1_P2_K1_Ch2-Ch1.zen
240	1.357368e-03	4.986872e-04	1.445000e-03	20150709_gfpWAPLch3_Prometa\MitoSys2\Calibration\mEGFPC1_Noc\mEGFP_0_R1_P2_K1_Ch2-Ch1.zen
260	1.489736e-03	3.909563e-04	1.397100e-03	20150709_gfpWAPLch3_Prometa\MitoSys2\Calibration\mEGFPC1_Noc\mEGFP_0_R1_P2_K1_Ch2-Ch1.zen
280	1.402415e-03	3.744348e-04	1.352600e-03	20150709_gfpWAPLch3_Prometa\MitoSys2\Calibration\mEGFPC1_Noc\mEGFP_0_R1_P2_K1_Ch2-Ch1.zen
300	1.233531e-03	3.513923e-04	1.311200e-03	20150709_gfpWAPLch3_Prometa\MitoSys2\Calibration\mEGFPC1_Noc\mEGFP_0_R1_P2_K1_Ch2-Ch1.zen
340	1.115122e-03	3.392345e-04	1.235900e-03	20150709_gfpWAPLch3_Prometa\MitoSys2\Calibration\mEGFPC1_Noc\mEGFP_0_R1_P2_K1_Ch2-Ch1.zen
380	1.214892e-03	3.699274e-04	1.169100e-03	20150709_gfpWAPLch3_Prometa\MitoSys2\Calibration\mEGFPC1_Noc\mEGFP_0_R1_P2_K1_Ch2-Ch1.zen
420	1.061988e-03	3.810990e-04	1.109400e-03	20150709_gfpWAPLch3_Prometa\MitoSys2\Calibration\mEGFPC1_Noc\mEGFP_0_R1_P2_K1_Ch2-Ch1.zen
460	1.001583e-03	3.874121e-04	1.055400e-03	20150709_gfpWAPLch3_Prometa\MitoSys2\Calibration\mEGFPC1_Noc\mEGFP_0_R1_P2_K1_Ch2-Ch1.zen
500	9.981481e-04	3.685045e-04	1.006400e-03	20150709_gfpWAPLch3_Prometa\MitoSys2\Calibration\mEGFPC1_Noc\mEGFP_0_R1_P2_K1_Ch2-Ch1.zen
540	9.813378e-04	2.644300e-04	9.616200e-04	20150709_gfpWAPLch3_Prometa\MitoSys2\Calibration\mEGFPC1_Noc\mEGFP_0_R1_P2_K1_Ch2-Ch1.zen
580	8.095795e-04	2.546557e-04	9.205000e-04	20150709_gfpWAPLch3_Prometa\MitoSys2\Calibration\mEGFPC1_Noc\mEGFP_0_R1_P2_K1_Ch2-Ch1.zen
620	8.455747e-04	3.365423e-04	8.826000e-04	20150709_gfpWAPLch3_Prometa\MitoSys2\Calibration\mEGFPC1_Noc\mEGFP_0_R1_P2_K1_Ch2-Ch1.zen
660	7.758575e-04	3.365023e-04	8.475500e-04	20150709_gfpWAPLch3_Prometa\MitoSys2\Calibration\mEGFPC1_Noc\mEGFP_0_R1_P2_K1_Ch2-Ch1.zen
700	8.158720e-04	2.073179e-04	8.150300e-04	20150709_gfpWAPLch3_Prometa\MitoSys2\Calibration\mEGFPC1_Noc\mEGFP_0_R1_P2_K1_Ch2-Ch1.zen
780	7.964918e-04	2.199862e-04	7.565700e-04	20150709_gfpWAPLch3_Prometa\MitoSys2\Calibration\mEGFPC1_Noc\mEGFP_0_R1_P2_K1_Ch2-Ch1.zen
860	6.401706e-04	2.456987e-04	7.055000e-04	20150709_gfpWAPLch3_Prometa\MitoSys2\Calibration\mEGFPC1_Noc\mEGFP_0_R1_P2_K1_Ch2-Ch1.zen
940	6.526207e-04	2.538316e-04	6.605200e-04	20150709_gfpWAPLch3_Prometa\MitoSys2\Calibration\mEGFPC1_Noc\mEGFP_0_R1_P2_K1_Ch2-Ch1.zen
1020	6.819356e-04	2.319319e-04	6.206100e-04	20150709_gfpWAPLch3_Prometa\MitoSys2\Calibration\mEGFPC1_Noc\mEGFP_0_R1_P2_K1_Ch2-Ch1.zen
1100	5.854092e-04	2.393941e-04	5.849800e-04	20150709_gfpWAPLch3_Prometa\MitoSys2\Calibration\mEGFPC1_Noc\mEGFP_0_R1_P2_K1_Ch2-Ch1.zen
1180	5.284730e-04	1.837286e-04	5.530000e-04	20150709_gfpWAPLch3_Prometa\MitoSys2\Calibration\mEGFPC1_Noc\mEGFP_0_R1_P2_K1_Ch2-Ch1.zen
1260	5.255525e-04	2.975123e-04	5.241300e-04	20150709_gfpWAPLch3_Prometa\MitoSys2\Calibration\mEGFPC1_Noc\mEGFP_0_R1_P2_K1_Ch2-Ch1.zen
1340	4.927617e-04	2.357550e-04	4.979500e-04	20150709_gfpWAPLch3_Prometa\MitoSys2\Calibration\mEGFPC1_Noc\mEGFP_0_R1_P2_K1_Ch2-Ch1.zen
1420	4.973656e-04	1.647553e-04	4.741200e-04	20150709_gfpWAPLch3_Prometa\MitoSys2\Calibration\mEGFPC1_Noc\mEGFP_0_R1_P2_K1_Ch2-Ch1.zen
1500	4.210181e-04	1.443671e-04	4.523300e-04	20150709_gfpWAPLch3_Prometa\MitoSys2\Calibration\mEGFPC1_Noc\mEGFP_0_R1_P2_K1_Ch2-Ch1.zen
1660	4.291425e-04	2.105443e-04	4.139400e-04	20150709_gfpWAPLch3_Prometa\MitoSys2\Calibration\mEGFPC1_Noc\mEGFP_0_R1_P2_K1_Ch2-Ch1.zen
1820	3.983132e-04	1.751937e-04	3.812200e-04	20150709_gfpWAPLch3_Prometa\MitoSys2\Calibration\mEGFPC1_Noc\mEGFP_0_R1_P2_K1_Ch2-Ch1.zen
1980	3.682883e-04	1.923496e-04	3.530100e-04	20150709_gfpWAPLch3_Prometa\MitoSys2\Calibration\mEGFPC1_Noc\mEGFP_0_R1_P2_K1_Ch2-Ch1.zen
2140	3.675617e-04	2.057979e-04	3.284700e-04	20150709_gfpWAPLch3_Prometa\MitoSys2\Calibration\mEGFPC1_Noc\mEGFP_0_R1_P2_K1_Ch2-Ch1.zen
2300	3.437368e-04	2.063978e-04	3.069400e-04	20150709_gfpWAPLch3_Prometa\MitoSys2\Calibration\mEGFPC1_Noc\mEGFP_0_R1_P2_K1_Ch2-Ch1.zen
2460	2.862138e-04	1.947833e-04	2.879000e-04	20150709_gfpWAPLch3_Prometa\MitoSys2\Calibration\mEGFPC1_Noc\mEGFP_0_R1_P2_K1_Ch2-Ch1.zen
2620	2.768125e-04	1.662987e-04	2.709500e-04	20150709_gfpWAPLch3_Prometa\MitoSys2\Calibration\mEGFPC1_Noc\mEGFP_0_R1_P2_K1_Ch2-Ch1.zen
2780	2.262284e-04	1.615897e-04	2.557800e-04	20150709_gfpWAPLch3_Prometa\MitoSys2\Calibration\mEGFPC1_Noc\mEGFP_0_R1_P2_K1_Ch2-Ch1.zen
2940	2.021939e-04	2.131889e-04	2.421100e-04	20150709_gfpWAPLch3_Prometa\MitoSys2\Calibration\mEGFPC1_Noc\mEGFP_0_R1_P2_K1_Ch2-Ch1.zen
3100	1.871803e-04	1.251572e-04	2.297500e-04	20150709_gfpWAPLch3_Prometa\MitoSys2\Calibration\mEGFPC1_Noc\mEGFP_0_R1_P2_K1_Ch2-Ch1.zen
3420	2.124150e-04	1.810847e-04	2.082800e-04	20150709_gfpWAPLch3_Prometa\MitoSys2\Calibration\mEGFPC1_Noc\mEGFP_0_R1_P2_K1_Ch2-Ch1.zen
3740	1.964996e-04	1.622911e-04	1.902700e-04	20150709_gfpWAPLch3_Prometa\MitoSys2\Calibration\mEGFPC1_Noc\mEGFP_0_R1_P2_K1_Ch2-Ch1.zen
4060	1.838107e-04	1.390213e-04	1.749700e-04	20150709_gfpWAPLch3_Prometa\MitoSys2\Calibration\mEGFPC1_Noc\mEGFP_0_R1_P2_K1_Ch2-Ch1.zen
4380	1.644046e-04	1.383389e-04	1.618200e-04	20150709_gfpWAPLch3_Prometa\MitoSys2\Calibration\mEGFPC1_Noc\mEGFP_0_R1_P2_K1_Ch2-Ch1.zen
4700	1.259556e-04	1.447576e-04	1.504000e-04	20150709_gfpWAPLch3_Prometa\MitoSys2\Calibration\mEGFPC1_Noc\mEGFP_0_R1_P2_K1_Ch2-Ch1.zen
5020	1.262702e-04	1.962323e-04	1.404100e-04	20150709_gfpWAPLch3_Prometa\MitoSys2\Calibration\mEGFPC1_Noc\mEGFP_0_R1_P2_K1_Ch2-Ch1.zen
5340	1.532355e-04	1.690115e-04	1.315900e-04	20150709_gfpWAPLch3_Prometa\MitoSys2\Calibration\mEGFPC1_Noc\mEGFP_0_R1_P2_K1_Ch2-Ch1.zen
5660	1.167361e-04	1.382969e-04	1.237500e-04	20150709_gfpWAPLch3_Prometa\MitoSys2\Calibration\mEGFPC1_Noc\mEGFP_0_R1_P2_K1_Ch2-Ch1.zen
5980	1.119277e-04	1.562504e-04	1.167500e-04	20150709_gfpWAPLch3_Prometa\MitoSys2\Calibration\mEGFPC1_Noc\mEGFP_0_R1_P2_K1_Ch2-Ch1.zen
6300	1.069165e-04	1.248047e-04	1.104600e-04	20150709_gfpWAPLch3_Prometa\MitoSys2\Calibration\mEGFPC1_Noc\mEGFP_0_R1_P2_K1_Ch2-Ch1.zen
6940	6.745359e-05	1.055294e-04	9.961100e-05	20150709_gfpWAPLch3_Prometa\MitoSys2\Calibration\mEGFPC1_Noc\mEGFP_0_R1_P2_K1_Ch2-Ch1.zen
7580	1.265379e-04	1.247039e-04	9.060600e-05	20150709_gfpWAPLch3_Prometa\MitoSys2\Calibration\mEGFPC1_Noc\mEGFP_0_R1_P2_K1_Ch2-Ch1.zen
8220	1.290822e-04	9.149384e-05	8.301800e-05	20150709_gfpWAPLch3_Prometa\MitoSys2\Calibration\mEGFPC1_Noc\mEGFP_0_R1_P2_K1_Ch2-Ch1.zen
8860	9.368861e-05	1.152227e-04	7.654100e-05	20150709_gfpWAPLch3_Prometa\MitoSys2\Calibration\mEGFPC1_Noc\mEGFP_0_R1_P2_K1_Ch2-Ch1.zen
9500	1.214492e-04	1.420383e-04	7.095300e-05	20150709_gfpWAPLch3_Prometa\MitoSys2\Calibration\mEGFPC1_Noc\mEGFP_0_R1_P2_K1_Ch2-Ch1.zen
10140	8.912907e-05	8.851244e-05	6.608300e-05	20150709_gfpWAPLch3_Prometa\MitoSys2\Calibration\mEGFPC1_Noc\mEGFP_0_R1_P2_K1_Ch2-Ch1.zen
10780	7.592191e-05	1.114157e-04	6.180400e-05	20150709_gfpWAPLch3_Prometa\MitoSys2\Calibration\mEGFPC1_Noc\mEGFP_0_R1_P2_K1_Ch2-Ch1.zen
11420	5.491563e-05	9.623515e-05	5.801600e-05	20150709_gfpWAPLch3_Prometa\MitoSys2\Calibration\mEGFPC1_Noc\mEGFP_0_R1_P2_K1_Ch2-Ch1.zen
12060	4.876848e-05	9.117897e-05	5.463900e-05	20150709_gfpWAPLch3_Prometa\MitoSys2\Calibration\mEGFPC1_Noc\mEGFP_0_R1_P2_K1_Ch2-Ch1.zen
12700	6.258872e-05	8.640279e-05	5.161000e-05	20150709_gfpWAPLch3_Prometa\MitoSys2\Calibration\mEGFPC1_Noc\mEGFP_0_R1_P2_K1_Ch2-Ch1.zen
13980	1.800559e-05	5.967760e-05	4.640300e-05	20150709_gfpWAPLch3_Prometa\MitoSys2\Calibration\mEGFPC1_Noc\mEGFP_0_R1_P2_K1_Ch2-Ch1.zen
15260	5.488465e-05	7.724922e-05	4.208900e-05	20150709_gfpWAPLch3_Prometa\MitoSys2\Calibration\mEGFPC1_Noc\mEGFP_0_R1_P2_K1_Ch2-Ch1.zen
16540	2.830088e-05	6.355242e-05	3.845800e-05	20150709_gfpWAPLch3_Prometa\MitoSys2\Calibration\mEGFPC1_Noc\mEGFP_0_R1_P2_K1_Ch2-Ch1.zen
17820	3.455280e-05	8.759653e-05	3.535900e-05	20150709_gfpWAPLch3_Prometa\MitoSys2\Calibration\mEGFPC1_Noc\mEGFP_0_R1_P2_K1_Ch2-Ch1.zen
19100	4.046495e-05	8.793432e-05	3.268300e-05	20150709_gfpWAPLch3_Prometa\MitoSys2\Calibration\mEGFPC1_Noc\mEGFP_0_R1_P2_K1_Ch2-Ch1.zen
20380	6.374083e-05	7.445103e-05	3.035000e-05	20150709_gfpWAPLch3_Prometa\MitoSys2\Calibration\mEGFPC1_Noc\mEGFP_0_R1_P2_K1_Ch2-Ch1.zen
21660	4.090453e-05	7.113920e-05	2.829800e-05	20150709_gfpWAPLch3_Prometa\MitoSys2\Calibration\mEGFPC1_Noc\mEGFP_0_R1_P2_K1_Ch2-Ch1.zen
22940	4.193487e-06	7.842717e-05	2.647900e-05	20150709_gfpWAPLch3_Prometa\MitoSys2\Calibration\mEGFPC1_Noc\mEGFP_0_R1_P2_K1_Ch2-Ch1.zen
24220	4.036825e-05	1.043066e-04	2.485500e-05	20150709_gfpWAPLch3_Prometa\MitoSys2\Calibration\mEGFPC1_Noc\mEGFP_0_R1_P2_K1_Ch2-Ch1.zen
25500	2.273515e-05	9.428336e-05	2.339800e-05	20150709_gfpWAPLch3_Prometa\MitoSys2\Calibration\mEGFPC1_Noc\mEGFP_0_R1_P2_K1_Ch2-Ch1.zen
28060	3.469713e-05	8.215030e-05	2.089000e-05	20150709_gfpWAPLch3_Prometa\MitoSys2\Calibration\mEGFPC1_Noc\mEGFP_0_R1_P2_K1_Ch2-Ch1.zen
30620	4.346928e-05	1.038355e-04	1.881000e-05	20150709_gfpWAPLch3_Prometa\MitoSys2\Calibration\mEGFPC1_Noc\mEGFP_0_R1_P2_K1_Ch2-Ch1.zen
33180	8.508166e-06	9.338910e-05	1.705800e-05	20150709_gfpWAPLch3_Prometa\MitoSys2\Calibration\mEGFPC1_Noc\mEGFP_0_R1_P2_K1_Ch2-Ch1.zen
35740	4.949568e-07	9.484730e-05	1.556500e-05	20150709_gfpWAPLch3_Prometa\MitoSys2\Calibration\mEGFPC1_Noc\mEGFP_0_R1_P2_K1_Ch2-Ch1.zen
38300	-1.654726e-05	8.460267e-05	1.427800e-05	20150709_gfpWAPLch3_Prometa\MitoSys2\Calibration\mEGFPC1_Noc\mEGFP_0_R1_P2_K1_Ch2-Ch1.zen
40860	3.625001e-05	8.170969e-05	1.315900e-05	20150709_gfpWAPLch3_Prometa\MitoSys2\Calibration\mEGFPC1_Noc\mEGFP_0_R1_P2_K1_Ch2-Ch1.zen
43420	1.454437e-05	9.875545e-05	1.217800e-05	20150709_gfpWAPLch3_Prometa\MitoSys2\Calibration\mEGFPC1_Noc\mEGFP_0_R1_P2_K1_Ch2-Ch1.zen
45980	-5.668813e-06	1.209833e-04	1.131100e-05	20150709_gfpWAPLch3_Prometa\MitoSys2\Calibration\mEGFPC1_Noc\mEGFP_0_R1_P2_K1_Ch2-Ch1.zen
48540	-3.453630e-05	7.493945e-05	1.054100e-05	20150709_gfpWAPLch3_Prometa\MitoSys2\Calibration\mEGFPC1_Noc\mEGFP_0_R1_P2_K1_Ch2-Ch1.zen
51100	-1.588965e-05	8.986259e-05	9.853300e-06	20150709_gfpWAPLch3_Prometa\MitoSys2\Calibration\mEGFPC1_Noc\mEGFP_0_R1_P2_K1_Ch2-Ch1.zen
56220	-7.696115e-06	7.966017e-05	8.678200e-06	20150709_gfpWAPLch3_Prometa\MitoSys2\Calibration\mEGFPC1_Noc\mEGFP_0_R1_P2_K1_Ch2-Ch1.zen
61340	-1.814163e-05	7.054808e-05	7.714200e-06	20150709_gfpWAPLch3_Prometa\MitoSys2\Calibration\mEGFPC1_Noc\mEGFP_0_R1_P2_K1_Ch2-Ch1.zen
66460	-2.701791e-05	1.003175e-04	6.911800e-06	20150709_gfpWAPLch3_Prometa\MitoSys2\Calibration\mEGFPC1_Noc\mEGFP_0_R1_P2_K1_Ch2-Ch1.zen
71580	-3.401297e-06	8.732786e-05	6.235500e-06	20150709_gfpWAPLch3_Prometa\MitoSys2\Calibration\mEGFPC1_Noc\mEGFP_0_R1_P2_K1_Ch2-Ch1.zen
76700	-1.459902e-05	9.545597e-05	5.659100e-06	20150709_gfpWAPLch3_Prometa\MitoSys2\Calibration\mEGFPC1_Noc\mEGFP_0_R1_P2_K1_Ch2-Ch1.zen
81820	-1.807474e-05	9.211461e-05	5.163400e-06	20150709_gfpWAPLch3_Prometa\MitoSys2\Calibration\mEGFPC1_Noc\mEGFP_0_R1_P2_K1_Ch2-Ch1.zen
86940	1.266749e-05	5.628245e-05	4.733400e-06	20150709_gfpWAPLch3_Prometa\MitoSys2\Calibration\mEGFPC1_Noc\mEGFP_0_R1_P2_K1_Ch2-Ch1.zen
92060	-1.400596e-05	7.019076e-05	4.357600e-06	20150709_gfpWAPLch3_Prometa\MitoSys2\Calibration\mEGFPC1_Noc\mEGFP_0_R1_P2_K1_Ch2-Ch1.zen
97180	3.814094e-06	6.453099e-05	4.027000e-06	20150709_gfpWAPLch3_Prometa\MitoSys2\Calibration\mEGFPC1_Noc\mEGFP_0_R1_P2_K1_Ch2-Ch1.zen
102300	2.827889e-05	6.021009e-05	3.734400e-06	20150709_gfpWAPLch3_Prometa\MitoSys2\Calibration\mEGFPC1_Noc\mEGFP_0_R1_P2_K1_Ch2-Ch1.zen
112540	5.509258e-06	6.796286e-05	3.241100e-06	20150709_gfpWAPLch3_Prometa\MitoSys2\Calibration\mEGFPC1_Noc\mEGFP_0_R1_P2_K1_Ch2-Ch1.zen
122780	8.778663e-06	5.855501e-05	2.843200e-06	20150709_gfpWAPLch3_Prometa\MitoSys2\Calibration\mEGFPC1_Noc\mEGFP_0_R1_P2_K1_Ch2-Ch1.zen
133020	-4.037132e-06	6.754490e-05	2.516900e-06	20150709_gfpWAPLch3_Prometa\MitoSys2\Calibration\mEGFPC1_Noc\mEGFP_0_R1_P2_K1_Ch2-Ch1.zen
143260	1.018170e-05	5.290371e-05	2.245700e-06	20150709_gfpWAPLch3_Prometa\MitoSys2\Calibration\mEGFPC1_Noc\mEGFP_0_R1_P2_K1_Ch2-Ch1.zen
153500	1.730130e-05	5.840075e-05	2.017400e-06	20150709_gfpWAPLch3_Prometa\MitoSys2\Calibration\mEGFPC1_Noc\mEGFP_0_R1_P2_K1_Ch2-Ch1.zen
163740	2.725254e-05	7.503938e-05	1.823400e-06	20150709_gfpWAPLch3_Prometa\MitoSys2\Calibration\mEGFPC1_Noc\mEGFP_0_R1_P2_K1_Ch2-Ch1.zen
173980	-2.337315e-06	5.718110e-05	1.657000e-06	20150709_gfpWAPLch3_Prometa\MitoSys2\Calibration\mEGFPC1_Noc\mEGFP_0_R1_P2_K1_Ch2-Ch1.zen
184220	2.277104e-05	7.220753e-05	1.513000e-06	20150709_gfpWAPLch3_Prometa\MitoSys2\Calibration\mEGFPC1_Noc\mEGFP_0_R1_P2_K1_Ch2-Ch1.zen
194460	-7.384820e-06	4.963288e-05	1.387500e-06	20150709_gfpWAPLch3_Prometa\MitoSys2\Calibration\mEGFPC1_Noc\mEGFP_0_R1_P2_K1_Ch2-Ch1.zen
204700	1.075952e-05	4.766134e-05	1.277400e-06	20150709_gfpWAPLch3_Prometa\MitoSys2\Calibration\mEGFPC1_Noc\mEGFP_0_R1_P2_K1_Ch2-Ch1.zen
225180	-1.696012e-05	4.347018e-05	1.094100e-06	20150709_gfpWAPLch3_Prometa\MitoSys2\Calibration\mEGFPC1_Noc\mEGFP_0_R1_P2_K1_Ch2-Ch1.zen
245660	-8.018741e-06	3.929226e-05	9.484200e-07	20150709_gfpWAPLch3_Prometa\MitoSys2\Calibration\mEGFPC1_Noc\mEGFP_0_R1_P2_K1_Ch2-Ch1.zen
266140	5.439346e-06	6.423146e-05	8.306300e-07	20150709_gfpWAPLch3_Prometa\MitoSys2\Calibration\mEGFPC1_Noc\mEGFP_0_R1_P2_K1_Ch2-Ch1.zen
286620	9.025846e-06	4.927930e-05	7.339400e-07	20150709_gfpWAPLch3_Prometa\MitoSys2\Calibration\mEGFPC1_Noc\mEGFP_0_R1_P2_K1_Ch2-Ch1.zen
307100	5.105319e-06	5.221574e-05	6.535500e-07	20150709_gfpWAPLch3_Prometa\MitoSys2\Calibration\mEGFPC1_Noc\mEGFP_0_R1_P2_K1_Ch2-Ch1.zen
327580	1.987585e-05	5.064321e-05	5.859400e-07	20150709_gfpWAPLch3_Prometa\MitoSys2\Calibration\mEGFPC1_Noc\mEGFP_0_R1_P2_K1_Ch2-Ch1.zen
348060	6.434748e-07	4.024815e-05	5.285100e-07	20150709_gfpWAPLch3_Prometa\MitoSys2\Calibration\mEGFPC1_Noc\mEGFP_0_R1_P2_K1_Ch2-Ch1.zen
368540	2.486157e-05	5.108672e-05	4.793000e-07	20150709_gfpWAPLch3_Prometa\MitoSys2\Calibration\mEGFPC1_Noc\mEGFP_0_R1_P2_K1_Ch2-Ch1.zen
389020	-6.678345e-07	3.796394e-05	4.368000e-07	20150709_gfpWAPLch3_Prometa\MitoSys2\Calibration\mEGFPC1_Noc\mEGFP_0_R1_P2_K1_Ch2-Ch1.zen
409500	-5.121801e-06	3.822495e-05	3.998300e-07	20150709_gfpWAPLch3_Prometa\MitoSys2\Calibration\mEGFPC1_Noc\mEGFP_0_R1_P2_K1_Ch2-Ch1.zen
450460	1.189616e-05	3.976857e-05	3.389500e-07	20150709_gfpWAPLch3_Prometa\MitoSys2\Calibration\mEGFPC1_Noc\mEGFP_0_R1_P2_K1_Ch2-Ch1.zen
491420	-6.200795e-06	4.537610e-05	2.912600e-07	20150709_gfpWAPLch3_Prometa\MitoSys2\Calibration\mEGFPC1_Noc\mEGFP_0_R1_P2_K1_Ch2-Ch1.zen
532380	-1.076863e-06	3.380834e-05	2.531700e-07	20150709_gfpWAPLch3_Prometa\MitoSys2\Calibration\mEGFPC1_Noc\mEGFP_0_R1_P2_K1_Ch2-Ch1.zen
573340	2.617909e-06	5.267359e-05	2.222500e-07	20150709_gfpWAPLch3_Prometa\MitoSys2\Calibration\mEGFPC1_Noc\mEGFP_0_R1_P2_K1_Ch2-Ch1.zen
614300	1.332153e-05	4.100683e-05	1.968000e-07	20150709_gfpWAPLch3_Prometa\MitoSys2\Calibration\mEGFPC1_Noc\mEGFP_0_R1_P2_K1_Ch2-Ch1.zen
655260	1.955194e-06	2.860844e-05	1.755800e-07	20150709_gfpWAPLch3_Prometa\MitoSys2\Calibration\mEGFPC1_Noc\mEGFP_0_R1_P2_K1_Ch2-Ch1.zen
696220	1.967943e-06	4.356427e-05	1.577100e-07	20150709_gfpWAPLch3_Prometa\MitoSys2\Calibration\mEGFPC1_Noc\mEGFP_0_R1_P2_K1_Ch2-Ch1.zen
737180	5.147756e-06	3.070012e-05	1.425000e-07	20150709_gfpWAPLch3_Prometa\MitoSys2\Calibration\mEGFPC1_Noc\mEGFP_0_R1_P2_K1_Ch2-Ch1.zen
778140	-8.401059e-06	4.505574e-05	1.294600e-07	20150709_gfpWAPLch3_Prometa\MitoSys2\Calibration\mEGFPC1_Noc\mEGFP_0_R1_P2_K1_Ch2-Ch1.zen
819100	2.651912e-06	2.174725e-05	1.181700e-07	20150709_gfpWAPLch3_Prometa\MitoSys2\Calibration\mEGFPC1_Noc\mEGFP_0_R1_P2_K1_Ch2-Ch1.zen
901020	-3.755210e-06	3.207555e-05	9.973800e-08	20150709_gfpWAPLch3_Prometa\MitoSys2\Calibration\mEGFPC1_Noc\mEGFP_0_R1_P2_K1_Ch2-Ch1.zen
982940	-8.898355e-06	2.271504e-05	8.541800e-08	20150709_gfpWAPLch3_Prometa\MitoSys2\Calibration\mEGFPC1_Noc\mEGFP_0_R1_P2_K1_Ch2-Ch1.zen
1064860	-4.463078e-06	2.586556e-05	7.406400e-08	20150709_gfpWAPLch3_Prometa\MitoSys2\Calibration\mEGFPC1_Noc\mEGFP_0_R1_P2_K1_Ch2-Ch1.zen
1146780	-4.648864e-06	4.038876e-05	6.490200e-08	20150709_gfpWAPLch3_Prometa\MitoSys2\Calibration\mEGFPC1_Noc\mEGFP_0_R1_P2_K1_Ch2-Ch1.zen
1228700	-4.427824e-06	3.202546e-05	5.739600e-08	20150709_gfpWAPLch3_Prometa\MitoSys2\Calibration\mEGFPC1_Noc\mEGFP_0_R1_P2_K1_Ch2-Ch1.zen
1310620	-1.559711e-05	3.041640e-05	5.116500e-08	20150709_gfpWAPLch3_Prometa\MitoSys2\Calibration\mEGFPC1_Noc\mEGFP_0_R1_P2_K1_Ch2-Ch1.zen
1392540	-2.334904e-06	2.660665e-05	4.593200e-08	20150709_gfpWAPLch3_Prometa\MitoSys2\Calibration\mEGFPC1_Noc\mEGFP_0_R1_P2_K1_Ch2-Ch1.zen
1474460	-1.288339e-05	2.679031e-05	4.149300e-08	20150709_gfpWAPLch3_Prometa\MitoSys2\Calibration\mEGFPC1_Noc\mEGFP_0_R1_P2_K1_Ch2-Ch1.zen
1556380	2.368865e-07	3.096545e-05	3.769200e-08	20150709_gfpWAPLch3_Prometa\MitoSys2\Calibration\mEGFPC1_Noc\mEGFP_0_R1_P2_K1_Ch2-Ch1.zen
10	3.262662e-03	7.180113e-04	3.070300e-03	20150709_gfpWAPLch3_Prometa\MitoSys2\Calibration\mEGFPC1_Noc\mEGFP_0_R1_P6_K1_Ch2-Ch1.zen
20	2.760452e-03	7.262882e-04	2.959600e-03	20150709_gfpWAPLch3_Prometa\MitoSys2\Calibration\mEGFPC1_Noc\mEGFP_0_R1_P6_K1_Ch2-Ch1.zen
30	2.852451e-03	8.676996e-04	2.855500e-03	20150709_gfpWAPLch3_Prometa\MitoSys2\Calibration\mEGFPC1_Noc\mEGFP_0_R1_P6_K1_Ch2-Ch1.zen
40	2.931114e-03	6.603965e-04	2.758100e-03	20150709_gfpWAPLch3_Prometa\MitoSys2\Calibration\mEGFPC1_Noc\mEGFP_0_R1_P6_K1_Ch2-Ch1.zen
50	2.410499e-03	6.133180e-04	2.666900e-03	20150709_gfpWAPLch3_Prometa\MitoSys2\Calibration\mEGFPC1_Noc\mEGFP_0_R1_P6_K1_Ch2-Ch1.zen
60	2.676377e-03	7.652485e-04	2.581600e-03	20150709_gfpWAPLch3_Prometa\MitoSys2\Calibration\mEGFPC1_Noc\mEGFP_0_R1_P6_K1_Ch2-Ch1.zen
70	2.260380e-03	8.274101e-04	2.501800e-03	20150709_gfpWAPLch3_Prometa\MitoSys2\Calibration\mEGFPC1_Noc\mEGFP_0_R1_P6_K1_Ch2-Ch1.zen
80	2.426199e-03	8.723659e-04	2.427000e-03	20150709_gfpWAPLch3_Prometa\MitoSys2\Calibration\mEGFPC1_Noc\mEGFP_0_R1_P6_K1_Ch2-Ch1.zen
90	2.423412e-03	7.315229e-04	2.356800e-03	20150709_gfpWAPLch3_Prometa\MitoSys2\Calibration\mEGFPC1_Noc\mEGFP_0_R1_P6_K1_Ch2-Ch1.zen
100	2.384941e-03	7.238455e-04	2.290700e-03	20150709_gfpWAPLch3_Prometa\MitoSys2\Calibration\mEGFPC1_Noc\mEGFP_0_R1_P6_K1_Ch2-Ch1.zen
120	2.210108e-03	5.444827e-04	2.169900e-03	20150709_gfpWAPLch3_Prometa\MitoSys2\Calibration\mEGFPC1_Noc\mEGFP_0_R1_P6_K1_Ch2-Ch1.zen
140	2.039812e-03	5.770825e-04	2.062100e-03	20150709_gfpWAPLch3_Prometa\MitoSys2\Calibration\mEGFPC1_Noc\mEGFP_0_R1_P6_K1_Ch2-Ch1.zen
160	1.911025e-03	5.229604e-04	1.965200e-03	20150709_gfpWAPLch3_Prometa\MitoSys2\Calibration\mEGFPC1_Noc\mEGFP_0_R1_P6_K1_Ch2-Ch1.zen
180	1.939595e-03	7.247498e-04	1.877700e-03	20150709_gfpWAPLch3_Prometa\MitoSys2\Calibration\mEGFPC1_Noc\mEGFP_0_R1_P6_K1_Ch2-Ch1.zen
200	2.059198e-03	6.840406e-04	1.798200e-03	20150709_gfpWAPLch3_Prometa\MitoSys2\Calibration\mEGFPC1_Noc\mEGFP_0_R1_P6_K1_Ch2-Ch1.zen
220	1.795912e-03	5.436915e-04	1.725600e-03	20150709_gfpWAPLch3_Prometa\MitoSys2\Calibration\mEGFPC1_Noc\mEGFP_0_R1_P6_K1_Ch2-Ch1.zen
240	1.804490e-03	4.427731e-04	1.658900e-03	20150709_gfpWAPLch3_Prometa\MitoSys2\Calibration\mEGFPC1_Noc\mEGFP_0_R1_P6_K1_Ch2-Ch1.zen
260	1.602583e-03	6.355127e-04	1.597500e-03	20150709_gfpWAPLch3_Prometa\MitoSys2\Calibration\mEGFPC1_Noc\mEGFP_0_R1_P6_K1_Ch2-Ch1.zen
280	1.458071e-03	5.651431e-04	1.540600e-03	20150709_gfpWAPLch3_Prometa\MitoSys2\Calibration\mEGFPC1_Noc\mEGFP_0_R1_P6_K1_Ch2-Ch1.zen
300	1.488861e-03	3.389839e-04	1.487700e-03	20150709_gfpWAPLch3_Prometa\MitoSys2\Calibration\mEGFPC1_Noc\mEGFP_0_R1_P6_K1_Ch2-Ch1.zen
340	1.288167e-03	3.759695e-04	1.392300e-03	20150709_gfpWAPLch3_Prometa\MitoSys2\Calibration\mEGFPC1_Noc\mEGFP_0_R1_P6_K1_Ch2-Ch1.zen
380	1.321310e-03	4.992067e-04	1.308400e-03	20150709_gfpWAPLch3_Prometa\MitoSys2\Calibration\mEGFPC1_Noc\mEGFP_0_R1_P6_K1_Ch2-Ch1.zen
420	1.336616e-03	3.176534e-04	1.234000e-03	20150709_gfpWAPLch3_Prometa\MitoSys2\Calibration\mEGFPC1_Noc\mEGFP_0_R1_P6_K1_Ch2-Ch1.zen
460	1.208004e-03	3.657353e-04	1.167300e-03	20150709_gfpWAPLch3_Prometa\MitoSys2\Calibration\mEGFPC1_Noc\mEGFP_0_R1_P6_K1_Ch2-Ch1.zen
500	1.130567e-03	3.527728e-04	1.107300e-03	20150709_gfpWAPLch3_Prometa\MitoSys2\Calibration\mEGFPC1_Noc\mEGFP_0_R1_P6_K1_Ch2-Ch1.zen
540	1.122506e-03	5.345419e-04	1.052900e-03	20150709_gfpWAPLch3_Prometa\MitoSys2\Calibration\mEGFPC1_Noc\mEGFP_0_R1_P6_K1_Ch2-Ch1.zen
580	9.189340e-04	4.609358e-04	1.003400e-03	20150709_gfpWAPLch3_Prometa\MitoSys2\Calibration\mEGFPC1_Noc\mEGFP_0_R1_P6_K1_Ch2-Ch1.zen
620	9.996757e-04	4.770658e-04	9.580300e-04	20150709_gfpWAPLch3_Prometa\MitoSys2\Calibration\mEGFPC1_Noc\mEGFP_0_R1_P6_K1_Ch2-Ch1.zen
660	8.352350e-04	3.898531e-04	9.164000e-04	20150709_gfpWAPLch3_Prometa\MitoSys2\Calibration\mEGFPC1_Noc\mEGFP_0_R1_P6_K1_Ch2-Ch1.zen
700	8.274475e-04	3.359152e-04	8.780200e-04	20150709_gfpWAPLch3_Prometa\MitoSys2\Calibration\mEGFPC1_Noc\mEGFP_0_R1_P6_K1_Ch2-Ch1.zen
780	7.902908e-04	2.446470e-04	8.096400e-04	20150709_gfpWAPLch3_Prometa\MitoSys2\Calibration\mEGFPC1_Noc\mEGFP_0_R1_P6_K1_Ch2-Ch1.zen
860	7.615551e-04	2.857661e-04	7.505400e-04	20150709_gfpWAPLch3_Prometa\MitoSys2\Calibration\mEGFPC1_Noc\mEGFP_0_R1_P6_K1_Ch2-Ch1.zen
940	6.846252e-04	2.400654e-04	6.989700e-04	20150709_gfpWAPLch3_Prometa\MitoSys2\Calibration\mEGFPC1_Noc\mEGFP_0_R1_P6_K1_Ch2-Ch1.zen
1020	6.239859e-04	3.147149e-04	6.536000e-04	20150709_gfpWAPLch3_Prometa\MitoSys2\Calibration\mEGFPC1_Noc\mEGFP_0_R1_P6_K1_Ch2-Ch1.zen
1100	6.298377e-04	3.601302e-04	6.133800e-04	20150709_gfpWAPLch3_Prometa\MitoSys2\Calibration\mEGFPC1_Noc\mEGFP_0_R1_P6_K1_Ch2-Ch1.zen
1180	5.578462e-04	3.044790e-04	5.775100e-04	20150709_gfpWAPLch3_Prometa\MitoSys2\Calibration\mEGFPC1_Noc\mEGFP_0_R1_P6_K1_Ch2-Ch1.zen
1260	4.493043e-04	3.276286e-04	5.453200e-04	20150709_gfpWAPLch3_Prometa\MitoSys2\Calibration\mEGFPC1_Noc\mEGFP_0_R1_P6_K1_Ch2-Ch1.zen
1340	4.128374e-04	3.528732e-04	5.162800e-04	20150709_gfpWAPLch3_Prometa\MitoSys2\Calibration\mEGFPC1_Noc\mEGFP_0_R1_P6_K1_Ch2-Ch1.zen
1420	4.953467e-04	3.019398e-04	4.899600e-04	20150709_gfpWAPLch3_Prometa\MitoSys2\Calibration\mEGFPC1_Noc\mEGFP_0_R1_P6_K1_Ch2-Ch1.zen
1500	4.368977e-04	2.202455e-04	4.660000e-04	20150709_gfpWAPLch3_Prometa\MitoSys2\Calibration\mEGFPC1_Noc\mEGFP_0_R1_P6_K1_Ch2-Ch1.zen
1660	4.300099e-04	2.010779e-04	4.240200e-04	20150709_gfpWAPLch3_Prometa\MitoSys2\Calibration\mEGFPC1_Noc\mEGFP_0_R1_P6_K1_Ch2-Ch1.zen
1820	3.540711e-04	1.950981e-04	3.884700e-04	20150709_gfpWAPLch3_Prometa\MitoSys2\Calibration\mEGFPC1_Noc\mEGFP_0_R1_P6_K1_Ch2-Ch1.zen
1980	3.031666e-04	2.703800e-04	3.580000e-04	20150709_gfpWAPLch3_Prometa\MitoSys2\Calibration\mEGFPC1_Noc\mEGFP_0_R1_P6_K1_Ch2-Ch1.zen
2140	2.296872e-04	2.693694e-04	3.316200e-04	20150709_gfpWAPLch3_Prometa\MitoSys2\Calibration\mEGFPC1_Noc\mEGFP_0_R1_P6_K1_Ch2-Ch1.zen
2300	2.663679e-04	1.674406e-04	3.085600e-04	20150709_gfpWAPLch3_Prometa\MitoSys2\Calibration\mEGFPC1_Noc\mEGFP_0_R1_P6_K1_Ch2-Ch1.zen
2460	2.918081e-04	2.664459e-04	2.882400e-04	20150709_gfpWAPLch3_Prometa\MitoSys2\Calibration\mEGFPC1_Noc\mEGFP_0_R1_P6_K1_Ch2-Ch1.zen
2620	2.498076e-04	2.249465e-04	2.702200e-04	20150709_gfpWAPLch3_Prometa\MitoSys2\Calibration\mEGFPC1_Noc\mEGFP_0_R1_P6_K1_Ch2-Ch1.zen
2780	2.603711e-04	1.902235e-04	2.541300e-04	20150709_gfpWAPLch3_Prometa\MitoSys2\Calibration\mEGFPC1_Noc\mEGFP_0_R1_P6_K1_Ch2-Ch1.zen
2940	2.603265e-04	2.008955e-04	2.396900e-04	20150709_gfpWAPLch3_Prometa\MitoSys2\Calibration\mEGFPC1_Noc\mEGFP_0_R1_P6_K1_Ch2-Ch1.zen
3100	2.217419e-04	1.706020e-04	2.266500e-04	20150709_gfpWAPLch3_Prometa\MitoSys2\Calibration\mEGFPC1_Noc\mEGFP_0_R1_P6_K1_Ch2-Ch1.zen
3420	2.069943e-04	1.763528e-04	2.040700e-04	20150709_gfpWAPLch3_Prometa\MitoSys2\Calibration\mEGFPC1_Noc\mEGFP_0_R1_P6_K1_Ch2-Ch1.zen
3740	1.895645e-04	2.142321e-04	1.852200e-04	20150709_gfpWAPLch3_Prometa\MitoSys2\Calibration\mEGFPC1_Noc\mEGFP_0_R1_P6_K1_Ch2-Ch1.zen
4060	1.401663e-04	2.345571e-04	1.692600e-04	20150709_gfpWAPLch3_Prometa\MitoSys2\Calibration\mEGFPC1_Noc\mEGFP_0_R1_P6_K1_Ch2-Ch1.zen
4380	1.948589e-04	2.252563e-04	1.555900e-04	20150709_gfpWAPLch3_Prometa\MitoSys2\Calibration\mEGFPC1_Noc\mEGFP_0_R1_P6_K1_Ch2-Ch1.zen
4700	1.650738e-04	1.441713e-04	1.437600e-04	20150709_gfpWAPLch3_Prometa\MitoSys2\Calibration\mEGFPC1_Noc\mEGFP_0_R1_P6_K1_Ch2-Ch1.zen
5020	1.697600e-04	1.479213e-04	1.334300e-04	20150709_gfpWAPLch3_Prometa\MitoSys2\Calibration\mEGFPC1_Noc\mEGFP_0_R1_P6_K1_Ch2-Ch1.zen
5340	9.791335e-05	1.414175e-04	1.243400e-04	20150709_gfpWAPLch3_Prometa\MitoSys2\Calibration\mEGFPC1_Noc\mEGFP_0_R1_P6_K1_Ch2-Ch1.zen
5660	1.867295e-04	1.791936e-04	1.162900e-04	20150709_gfpWAPLch3_Prometa\MitoSys2\Calibration\mEGFPC1_Noc\mEGFP_0_R1_P6_K1_Ch2-Ch1.zen
5980	8.260566e-05	1.713340e-04	1.091200e-04	20150709_gfpWAPLch3_Prometa\MitoSys2\Calibration\mEGFPC1_Noc\mEGFP_0_R1_P6_K1_Ch2-Ch1.zen
6300	6.500459e-05	1.565204e-04	1.026900e-04	20150709_gfpWAPLch3_Prometa\MitoSys2\Calibration\mEGFPC1_Noc\mEGFP_0_R1_P6_K1_Ch2-Ch1.zen
6940	5.006575e-05	1.688140e-04	9.165300e-05	20150709_gfpWAPLch3_Prometa\MitoSys2\Calibration\mEGFPC1_Noc\mEGFP_0_R1_P6_K1_Ch2-Ch1.zen
7580	1.213819e-04	1.301210e-04	8.254200e-05	20150709_gfpWAPLch3_Prometa\MitoSys2\Calibration\mEGFPC1_Noc\mEGFP_0_R1_P6_K1_Ch2-Ch1.zen
8220	1.049281e-04	1.607575e-04	7.490800e-05	20150709_gfpWAPLch3_Prometa\MitoSys2\Calibration\mEGFPC1_Noc\mEGFP_0_R1_P6_K1_Ch2-Ch1.zen
8860	1.489702e-04	1.484364e-04	6.843100e-05	20150709_gfpWAPLch3_Prometa\MitoSys2\Calibration\mEGFPC1_Noc\mEGFP_0_R1_P6_K1_Ch2-Ch1.zen
9500	5.181190e-05	1.719750e-04	6.287500e-05	20150709_gfpWAPLch3_Prometa\MitoSys2\Calibration\mEGFPC1_Noc\mEGFP_0_R1_P6_K1_Ch2-Ch1.zen
10140	4.184383e-05	1.445352e-04	5.806400e-05	20150709_gfpWAPLch3_Prometa\MitoSys2\Calibration\mEGFPC1_Noc\mEGFP_0_R1_P6_K1_Ch2-Ch1.zen
10780	7.564016e-05	1.954080e-04	5.386300e-05	20150709_gfpWAPLch3_Prometa\MitoSys2\Calibration\mEGFPC1_Noc\mEGFP_0_R1_P6_K1_Ch2-Ch1.zen
11420	4.644519e-05	1.325094e-04	5.016800e-05	20150709_gfpWAPLch3_Prometa\MitoSys2\Calibration\mEGFPC1_Noc\mEGFP_0_R1_P6_K1_Ch2-Ch1.zen
12060	8.562112e-05	1.181475e-04	4.689500e-05	20150709_gfpWAPLch3_Prometa\MitoSys2\Calibration\mEGFPC1_Noc\mEGFP_0_R1_P6_K1_Ch2-Ch1.zen
12700	3.925964e-05	1.412124e-04	4.398000e-05	20150709_gfpWAPLch3_Prometa\MitoSys2\Calibration\mEGFPC1_Noc\mEGFP_0_R1_P6_K1_Ch2-Ch1.zen
13980	3.028684e-05	1.201263e-04	3.901800e-05	20150709_gfpWAPLch3_Prometa\MitoSys2\Calibration\mEGFPC1_Noc\mEGFP_0_R1_P6_K1_Ch2-Ch1.zen
15260	4.177282e-05	1.395246e-04	3.496500e-05	20150709_gfpWAPLch3_Prometa\MitoSys2\Calibration\mEGFPC1_Noc\mEGFP_0_R1_P6_K1_Ch2-Ch1.zen
16540	5.107278e-05	1.729199e-04	3.159900e-05	20150709_gfpWAPLch3_Prometa\MitoSys2\Calibration\mEGFPC1_Noc\mEGFP_0_R1_P6_K1_Ch2-Ch1.zen
17820	4.577228e-05	1.208827e-04	2.876700e-05	20150709_gfpWAPLch3_Prometa\MitoSys2\Calibration\mEGFPC1_Noc\mEGFP_0_R1_P6_K1_Ch2-Ch1.zen
19100	7.376837e-05	1.232760e-04	2.635600e-05	20150709_gfpWAPLch3_Prometa\MitoSys2\Calibration\mEGFPC1_Noc\mEGFP_0_R1_P6_K1_Ch2-Ch1.zen
20380	7.647371e-05	1.546355e-04	2.428200e-05	20150709_gfpWAPLch3_Prometa\MitoSys2\Calibration\mEGFPC1_Noc\mEGFP_0_R1_P6_K1_Ch2-Ch1.zen
21660	5.035527e-05	1.233170e-04	2.248200e-05	20150709_gfpWAPLch3_Prometa\MitoSys2\Calibration\mEGFPC1_Noc\mEGFP_0_R1_P6_K1_Ch2-Ch1.zen
22940	9.960407e-06	1.201874e-04	2.090700e-05	20150709_gfpWAPLch3_Prometa\MitoSys2\Calibration\mEGFPC1_Noc\mEGFP_0_R1_P6_K1_Ch2-Ch1.zen
24220	2.487502e-05	1.242702e-04	1.951900e-05	20150709_gfpWAPLch3_Prometa\MitoSys2\Calibration\mEGFPC1_Noc\mEGFP_0_R1_P6_K1_Ch2-Ch1.zen
25500	4.146356e-06	1.046940e-04	1.828800e-05	20150709_gfpWAPLch3_Prometa\MitoSys2\Calibration\mEGFPC1_Noc\mEGFP_0_R1_P6_K1_Ch2-Ch1.zen
28060	4.869294e-05	1.306110e-04	1.620600e-05	20150709_gfpWAPLch3_Prometa\MitoSys2\Calibration\mEGFPC1_Noc\mEGFP_0_R1_P6_K1_Ch2-Ch1.zen
30620	2.763941e-07	1.229990e-04	1.451700e-05	20150709_gfpWAPLch3_Prometa\MitoSys2\Calibration\mEGFPC1_Noc\mEGFP_0_R1_P6_K1_Ch2-Ch1.zen
33180	3.440667e-05	1.170775e-04	1.312200e-05	20150709_gfpWAPLch3_Prometa\MitoSys2\Calibration\mEGFPC1_Noc\mEGFP_0_R1_P6_K1_Ch2-Ch1.zen
35740	-2.764099e-06	8.509474e-05	1.195300e-05	20150709_gfpWAPLch3_Prometa\MitoSys2\Calibration\mEGFPC1_Noc\mEGFP_0_R1_P6_K1_Ch2-Ch1.zen
38300	3.894638e-05	9.887918e-05	1.096300e-05	20150709_gfpWAPLch3_Prometa\MitoSys2\Calibration\mEGFPC1_Noc\mEGFP_0_R1_P6_K1_Ch2-Ch1.zen
40860	1.629439e-05	1.378341e-04	1.011300e-05	20150709_gfpWAPLch3_Prometa\MitoSys2\Calibration\mEGFPC1_Noc\mEGFP_0_R1_P6_K1_Ch2-Ch1.zen
43420	-1.124782e-05	8.534324e-05	9.377500e-06	20150709_gfpWAPLch3_Prometa\MitoSys2\Calibration\mEGFPC1_Noc\mEGFP_0_R1_P6_K1_Ch2-Ch1.zen
45980	7.688550e-06	9.431657e-05	8.735400e-06	20150709_gfpWAPLch3_Prometa\MitoSys2\Calibration\mEGFPC1_Noc\mEGFP_0_R1_P6_K1_Ch2-Ch1.zen
48540	1.836541e-05	7.551565e-05	8.170500e-06	20150709_gfpWAPLch3_Prometa\MitoSys2\Calibration\mEGFPC1_Noc\mEGFP_0_R1_P6_K1_Ch2-Ch1.zen
51100	7.232885e-06	6.539924e-05	7.670100e-06	20150709_gfpWAPLch3_Prometa\MitoSys2\Calibration\mEGFPC1_Noc\mEGFP_0_R1_P6_K1_Ch2-Ch1.zen
56220	-1.843513e-05	7.077964e-05	6.824700e-06	20150709_gfpWAPLch3_Prometa\MitoSys2\Calibration\mEGFPC1_Noc\mEGFP_0_R1_P6_K1_Ch2-Ch1.zen
61340	3.965614e-05	6.368972e-05	6.139200e-06	20150709_gfpWAPLch3_Prometa\MitoSys2\Calibration\mEGFPC1_Noc\mEGFP_0_R1_P6_K1_Ch2-Ch1.zen
66460	8.768548e-06	1.266500e-04	5.573300e-06	20150709_gfpWAPLch3_Prometa\MitoSys2\Calibration\mEGFPC1_Noc\mEGFP_0_R1_P6_K1_Ch2-Ch1.zen
71580	-5.940501e-06	1.131467e-04	5.099100e-06	20150709_gfpWAPLch3_Prometa\MitoSys2\Calibration\mEGFPC1_Noc\mEGFP_0_R1_P6_K1_Ch2-Ch1.zen
76700	2.305934e-06	1.093258e-04	4.696400e-06	20150709_gfpWAPLch3_Prometa\MitoSys2\Calibration\mEGFPC1_Noc\mEGFP_0_R1_P6_K1_Ch2-Ch1.zen
81820	-9.721711e-06	5.027317e-05	4.350700e-06	20150709_gfpWAPLch3_Prometa\MitoSys2\Calibration\mEGFPC1_Noc\mEGFP_0_R1_P6_K1_Ch2-Ch1.zen
86940	-1.195302e-05	6.713084e-05	4.050900e-06	20150709_gfpWAPLch3_Prometa\MitoSys2\Calibration\mEGFPC1_Noc\mEGFP_0_R1_P6_K1_Ch2-Ch1.zen
92060	-1.287924e-06	7.283284e-05	3.788600e-06	20150709_gfpWAPLch3_Prometa\MitoSys2\Calibration\mEGFPC1_Noc\mEGFP_0_R1_P6_K1_Ch2-Ch1.zen
97180	-7.637090e-06	8.213339e-05	3.557300e-06	20150709_gfpWAPLch3_Prometa\MitoSys2\Calibration\mEGFPC1_Noc\mEGFP_0_R1_P6_K1_Ch2-Ch1.zen
102300	-1.932259e-05	6.945527e-05	3.352100e-06	20150709_gfpWAPLch3_Prometa\MitoSys2\Calibration\mEGFPC1_Noc\mEGFP_0_R1_P6_K1_Ch2-Ch1.zen
112540	1.101138e-05	7.029876e-05	3.004000e-06	20150709_gfpWAPLch3_Prometa\MitoSys2\Calibration\mEGFPC1_Noc\mEGFP_0_R1_P6_K1_Ch2-Ch1.zen
122780	-2.835048e-06	8.493575e-05	2.720400e-06	20150709_gfpWAPLch3_Prometa\MitoSys2\Calibration\mEGFPC1_Noc\mEGFP_0_R1_P6_K1_Ch2-Ch1.zen
133020	-1.843868e-05	6.365283e-05	2.485000e-06	20150709_gfpWAPLch3_Prometa\MitoSys2\Calibration\mEGFPC1_Noc\mEGFP_0_R1_P6_K1_Ch2-Ch1.zen
143260	2.411235e-05	5.757358e-05	2.286800e-06	20150709_gfpWAPLch3_Prometa\MitoSys2\Calibration\mEGFPC1_Noc\mEGFP_0_R1_P6_K1_Ch2-Ch1.zen
153500	-8.057840e-06	5.823858e-05	2.117600e-06	20150709_gfpWAPLch3_Prometa\MitoSys2\Calibration\mEGFPC1_Noc\mEGFP_0_R1_P6_K1_Ch2-Ch1.zen
163740	-4.575724e-06	8.730473e-05	1.971700e-06	20150709_gfpWAPLch3_Prometa\MitoSys2\Calibration\mEGFPC1_Noc\mEGFP_0_R1_P6_K1_Ch2-Ch1.zen
173980	6.414086e-06	6.287001e-05	1.844400e-06	20150709_gfpWAPLch3_Prometa\MitoSys2\Calibration\mEGFPC1_Noc\mEGFP_0_R1_P6_K1_Ch2-Ch1.zen
184220	-5.671189e-06	9.450705e-05	1.732600e-06	20150709_gfpWAPLch3_Prometa\MitoSys2\Calibration\mEGFPC1_Noc\mEGFP_0_R1_P6_K1_Ch2-Ch1.zen
194460	-2.710406e-06	4.976693e-05	1.633600e-06	20150709_gfpWAPLch3_Prometa\MitoSys2\Calibration\mEGFPC1_Noc\mEGFP_0_R1_P6_K1_Ch2-Ch1.zen
204700	-4.469254e-06	5.182818e-05	1.545200e-06	20150709_gfpWAPLch3_Prometa\MitoSys2\Calibration\mEGFPC1_Noc\mEGFP_0_R1_P6_K1_Ch2-Ch1.zen
225180	2.282104e-05	4.862068e-05	1.394500e-06	20150709_gfpWAPLch3_Prometa\MitoSys2\Calibration\mEGFPC1_Noc\mEGFP_0_R1_P6_K1_Ch2-Ch1.zen
245660	1.385397e-05	4.214613e-05	1.270700e-06	20150709_gfpWAPLch3_Prometa\MitoSys2\Calibration\mEGFPC1_Noc\mEGFP_0_R1_P6_K1_Ch2-Ch1.zen
266140	3.764761e-06	5.569604e-05	1.167200e-06	20150709_gfpWAPLch3_Prometa\MitoSys2\Calibration\mEGFPC1_Noc\mEGFP_0_R1_P6_K1_Ch2-Ch1.zen
286620	1.088047e-06	5.525389e-05	1.079400e-06	20150709_gfpWAPLch3_Prometa\MitoSys2\Calibration\mEGFPC1_Noc\mEGFP_0_R1_P6_K1_Ch2-Ch1.zen
307100	-1.271720e-05	6.387279e-05	1.004000e-06	20150709_gfpWAPLch3_Prometa\MitoSys2\Calibration\mEGFPC1_Noc\mEGFP_0_R1_P6_K1_Ch2-Ch1.zen
327580	3.241181e-06	5.061849e-05	9.384800e-07	20150709_gfpWAPLch3_Prometa\MitoSys2\Calibration\mEGFPC1_Noc\mEGFP_0_R1_P6_K1_Ch2-Ch1.zen
348060	-5.666976e-06	6.107699e-05	8.810800e-07	20150709_gfpWAPLch3_Prometa\MitoSys2\Calibration\mEGFPC1_Noc\mEGFP_0_R1_P6_K1_Ch2-Ch1.zen
368540	-9.516186e-06	5.055366e-05	8.303600e-07	20150709_gfpWAPLch3_Prometa\MitoSys2\Calibration\mEGFPC1_Noc\mEGFP_0_R1_P6_K1_Ch2-Ch1.zen
389020	1.021250e-05	5.285073e-05	7.852200e-07	20150709_gfpWAPLch3_Prometa\MitoSys2\Calibration\mEGFPC1_Noc\mEGFP_0_R1_P6_K1_Ch2-Ch1.zen
409500	8.388092e-06	4.756459e-05	7.447700e-07	20150709_gfpWAPLch3_Prometa\MitoSys2\Calibration\mEGFPC1_Noc\mEGFP_0_R1_P6_K1_Ch2-Ch1.zen
450460	-2.317712e-06	4.409863e-05	6.753200e-07	20150709_gfpWAPLch3_Prometa\MitoSys2\Calibration\mEGFPC1_Noc\mEGFP_0_R1_P6_K1_Ch2-Ch1.zen
491420	-6.162916e-06	3.495149e-05	6.178300e-07	20150709_gfpWAPLch3_Prometa\MitoSys2\Calibration\mEGFPC1_Noc\mEGFP_0_R1_P6_K1_Ch2-Ch1.zen
532380	-1.536143e-05	4.485635e-05	5.694400e-07	20150709_gfpWAPLch3_Prometa\MitoSys2\Calibration\mEGFPC1_Noc\mEGFP_0_R1_P6_K1_Ch2-Ch1.zen
573340	2.132118e-06	4.568335e-05	5.281400e-07	20150709_gfpWAPLch3_Prometa\MitoSys2\Calibration\mEGFPC1_Noc\mEGFP_0_R1_P6_K1_Ch2-Ch1.zen
614300	1.615773e-06	2.934780e-05	4.924700e-07	20150709_gfpWAPLch3_Prometa\MitoSys2\Calibration\mEGFPC1_Noc\mEGFP_0_R1_P6_K1_Ch2-Ch1.zen
655260	1.008309e-05	4.404315e-05	4.613600e-07	20150709_gfpWAPLch3_Prometa\MitoSys2\Calibration\mEGFPC1_Noc\mEGFP_0_R1_P6_K1_Ch2-Ch1.zen
696220	3.715666e-07	5.659664e-05	4.339700e-07	20150709_gfpWAPLch3_Prometa\MitoSys2\Calibration\mEGFPC1_Noc\mEGFP_0_R1_P6_K1_Ch2-Ch1.zen
737180	3.640202e-07	5.522394e-05	4.096700e-07	20150709_gfpWAPLch3_Prometa\MitoSys2\Calibration\mEGFPC1_Noc\mEGFP_0_R1_P6_K1_Ch2-Ch1.zen
778140	7.561037e-06	5.906913e-05	3.879700e-07	20150709_gfpWAPLch3_Prometa\MitoSys2\Calibration\mEGFPC1_Noc\mEGFP_0_R1_P6_K1_Ch2-Ch1.zen
819100	-2.556322e-06	2.885011e-05	3.684600e-07	20150709_gfpWAPLch3_Prometa\MitoSys2\Calibration\mEGFPC1_Noc\mEGFP_0_R1_P6_K1_Ch2-Ch1.zen
901020	-4.833884e-07	4.391271e-05	3.348300e-07	20150709_gfpWAPLch3_Prometa\MitoSys2\Calibration\mEGFPC1_Noc\mEGFP_0_R1_P6_K1_Ch2-Ch1.zen
982940	-2.645519e-06	3.711655e-05	3.068500e-07	20150709_gfpWAPLch3_Prometa\MitoSys2\Calibration\mEGFPC1_Noc\mEGFP_0_R1_P6_K1_Ch2-Ch1.zen
1064860	-1.494625e-05	3.262341e-05	2.832000e-07	20150709_gfpWAPLch3_Prometa\MitoSys2\Calibration\mEGFPC1_Noc\mEGFP_0_R1_P6_K1_Ch2-Ch1.zen
1146780	-2.686929e-06	2.882561e-05	2.629500e-07	20150709_gfpWAPLch3_Prometa\MitoSys2\Calibration\mEGFPC1_Noc\mEGFP_0_R1_P6_K1_Ch2-Ch1.zen
1228700	1.055882e-05	3.748177e-05	2.454100e-07	20150709_gfpWAPLch3_Prometa\MitoSys2\Calibration\mEGFPC1_Noc\mEGFP_0_R1_P6_K1_Ch2-Ch1.zen
1310620	2.282403e-06	2.212630e-05	2.300600e-07	20150709_gfpWAPLch3_Prometa\MitoSys2\Calibration\mEGFPC1_Noc\mEGFP_0_R1_P6_K1_Ch2-Ch1.zen
1392540	-1.434685e-05	3.114692e-05	2.165300e-07	20150709_gfpWAPLch3_Prometa\MitoSys2\Calibration\mEGFPC1_Noc\mEGFP_0_R1_P6_K1_Ch2-Ch1.zen
1474460	-8.915282e-06	3.271459e-05	2.045000e-07	20150709_gfpWAPLch3_Prometa\MitoSys2\Calibration\mEGFPC1_Noc\mEGFP_0_R1_P6_K1_Ch2-Ch1.zen
1556380	-8.525113e-07	3.531546e-05	1.937300e-07	20150709_gfpWAPLch3_Prometa\MitoSys2\Calibration\mEGFPC1_Noc\mEGFP_0_R1_P6_K1_Ch2-Ch1.zen
10	3.864191e-03	9.083535e-04	3.889500e-03	20150709_gfpWAPLch3_Prometa\MitoSys2\Calibration\mEGFPC1_Noc\mEGFP_0_R1_P7_K1_Ch2-Ch1.zen
20	3.848055e-03	7.162195e-04	3.756900e-03	20150709_gfpWAPLch3_Prometa\MitoSys2\Calibration\mEGFPC1_Noc\mEGFP_0_R1_P7_K1_Ch2-Ch1.zen
30	3.572741e-03	8.144238e-04	3.632300e-03	20150709_gfpWAPLch3_Prometa\MitoSys2\Calibration\mEGFPC1_Noc\mEGFP_0_R1_P7_K1_Ch2-Ch1.zen
40	3.380778e-03	8.304168e-04	3.515900e-03	20150709_gfpWAPLch3_Prometa\MitoSys2\Calibration\mEGFPC1_Noc\mEGFP_0_R1_P7_K1_Ch2-Ch1.zen
50	3.599368e-03	1.192618e-03	3.407200e-03	20150709_gfpWAPLch3_Prometa\MitoSys2\Calibration\mEGFPC1_Noc\mEGFP_0_R1_P7_K1_Ch2-Ch1.zen
60	3.308443e-03	7.983334e-04	3.305700e-03	20150709_gfpWAPLch3_Prometa\MitoSys2\Calibration\mEGFPC1_Noc\mEGFP_0_R1_P7_K1_Ch2-Ch1.zen
70	3.314203e-03	9.524206e-04	3.210700e-03	20150709_gfpWAPLch3_Prometa\MitoSys2\Calibration\mEGFPC1_Noc\mEGFP_0_R1_P7_K1_Ch2-Ch1.zen
80	3.164750e-03	8.250379e-04	3.121900e-03	20150709_gfpWAPLch3_Prometa\MitoSys2\Calibration\mEGFPC1_Noc\mEGFP_0_R1_P7_K1_Ch2-Ch1.zen
90	2.730080e-03	8.780114e-04	3.038500e-03	20150709_gfpWAPLch3_Prometa\MitoSys2\Calibration\mEGFPC1_Noc\mEGFP_0_R1_P7_K1_Ch2-Ch1.zen
100	2.893119e-03	5.191159e-04	2.960200e-03	20150709_gfpWAPLch3_Prometa\MitoSys2\Calibration\mEGFPC1_Noc\mEGFP_0_R1_P7_K1_Ch2-Ch1.zen
120	2.830612e-03	5.411777e-04	2.817200e-03	20150709_gfpWAPLch3_Prometa\MitoSys2\Calibration\mEGFPC1_Noc\mEGFP_0_R1_P7_K1_Ch2-Ch1.zen
140	2.729637e-03	8.055798e-04	2.689700e-03	20150709_gfpWAPLch3_Prometa\MitoSys2\Calibration\mEGFPC1_Noc\mEGFP_0_R1_P7_K1_Ch2-Ch1.zen
160	2.785279e-03	8.417833e-04	2.575300e-03	20150709_gfpWAPLch3_Prometa\MitoSys2\Calibration\mEGFPC1_Noc\mEGFP_0_R1_P7_K1_Ch2-Ch1.zen
180	2.422393e-03	4.906433e-04	2.471900e-03	20150709_gfpWAPLch3_Prometa\MitoSys2\Calibration\mEGFPC1_Noc\mEGFP_0_R1_P7_K1_Ch2-Ch1.zen
200	2.534347e-03	8.884774e-04	2.378000e-03	20150709_gfpWAPLch3_Prometa\MitoSys2\Calibration\mEGFPC1_Noc\mEGFP_0_R1_P7_K1_Ch2-Ch1.zen
220	2.171167e-03	8.053667e-04	2.292100e-03	20150709_gfpWAPLch3_Prometa\MitoSys2\Calibration\mEGFPC1_Noc\mEGFP_0_R1_P7_K1_Ch2-Ch1.zen
240	1.898887e-03	7.269460e-04	2.213100e-03	20150709_gfpWAPLch3_Prometa\MitoSys2\Calibration\mEGFPC1_Noc\mEGFP_0_R1_P7_K1_Ch2-Ch1.zen
260	2.076411e-03	6.444417e-04	2.140100e-03	20150709_gfpWAPLch3_Prometa\MitoSys2\Calibration\mEGFPC1_Noc\mEGFP_0_R1_P7_K1_Ch2-Ch1.zen
280	2.221514e-03	6.764792e-04	2.072400e-03	20150709_gfpWAPLch3_Prometa\MitoSys2\Calibration\mEGFPC1_Noc\mEGFP_0_R1_P7_K1_Ch2-Ch1.zen
300	2.015890e-03	4.813071e-04	2.009400e-03	20150709_gfpWAPLch3_Prometa\MitoSys2\Calibration\mEGFPC1_Noc\mEGFP_0_R1_P7_K1_Ch2-Ch1.zen
340	2.066894e-03	5.083590e-04	1.895000e-03	20150709_gfpWAPLch3_Prometa\MitoSys2\Calibration\mEGFPC1_Noc\mEGFP_0_R1_P7_K1_Ch2-Ch1.zen
380	1.873998e-03	4.607900e-04	1.793800e-03	20150709_gfpWAPLch3_Prometa\MitoSys2\Calibration\mEGFPC1_Noc\mEGFP_0_R1_P7_K1_Ch2-Ch1.zen
420	1.862170e-03	4.160147e-04	1.703300e-03	20150709_gfpWAPLch3_Prometa\MitoSys2\Calibration\mEGFPC1_Noc\mEGFP_0_R1_P7_K1_Ch2-Ch1.zen
460	1.540409e-03	4.063620e-04	1.621700e-03	20150709_gfpWAPLch3_Prometa\MitoSys2\Calibration\mEGFPC1_Noc\mEGFP_0_R1_P7_K1_Ch2-Ch1.zen
500	1.581444e-03	4.287727e-04	1.547600e-03	20150709_gfpWAPLch3_Prometa\MitoSys2\Calibration\mEGFPC1_Noc\mEGFP_0_R1_P7_K1_Ch2-Ch1.zen
540	1.471152e-03	4.422956e-04	1.480000e-03	20150709_gfpWAPLch3_Prometa\MitoSys2\Calibration\mEGFPC1_Noc\mEGFP_0_R1_P7_K1_Ch2-Ch1.zen
580	1.402066e-03	4.492436e-04	1.418000e-03	20150709_gfpWAPLch3_Prometa\MitoSys2\Calibration\mEGFPC1_Noc\mEGFP_0_R1_P7_K1_Ch2-Ch1.zen
620	1.274569e-03	4.658545e-04	1.360900e-03	20150709_gfpWAPLch3_Prometa\MitoSys2\Calibration\mEGFPC1_Noc\mEGFP_0_R1_P7_K1_Ch2-Ch1.zen
660	1.357469e-03	5.115302e-04	1.308100e-03	20150709_gfpWAPLch3_Prometa\MitoSys2\Calibration\mEGFPC1_Noc\mEGFP_0_R1_P7_K1_Ch2-Ch1.zen
700	1.196760e-03	3.564523e-04	1.259200e-03	20150709_gfpWAPLch3_Prometa\MitoSys2\Calibration\mEGFPC1_Noc\mEGFP_0_R1_P7_K1_Ch2-Ch1.zen
780	1.188501e-03	3.099112e-04	1.171300e-03	20150709_gfpWAPLch3_Prometa\MitoSys2\Calibration\mEGFPC1_Noc\mEGFP_0_R1_P7_K1_Ch2-Ch1.zen
860	1.122108e-03	3.316047e-04	1.094600e-03	20150709_gfpWAPLch3_Prometa\MitoSys2\Calibration\mEGFPC1_Noc\mEGFP_0_R1_P7_K1_Ch2-Ch1.zen
940	8.993647e-04	4.216603e-04	1.027100e-03	20150709_gfpWAPLch3_Prometa\MitoSys2\Calibration\mEGFPC1_Noc\mEGFP_0_R1_P7_K1_Ch2-Ch1.zen
1020	9.806381e-04	2.439612e-04	9.672800e-04	20150709_gfpWAPLch3_Prometa\MitoSys2\Calibration\mEGFPC1_Noc\mEGFP_0_R1_P7_K1_Ch2-Ch1.zen
1100	9.834978e-04	3.830900e-04	9.138900e-04	20150709_gfpWAPLch3_Prometa\MitoSys2\Calibration\mEGFPC1_Noc\mEGFP_0_R1_P7_K1_Ch2-Ch1.zen
1180	7.629298e-04	4.411785e-04	8.659800e-04	20150709_gfpWAPLch3_Prometa\MitoSys2\Calibration\mEGFPC1_Noc\mEGFP_0_R1_P7_K1_Ch2-Ch1.zen
1260	7.670189e-04	2.468878e-04	8.227600e-04	20150709_gfpWAPLch3_Prometa\MitoSys2\Calibration\mEGFPC1_Noc\mEGFP_0_R1_P7_K1_Ch2-Ch1.zen
1340	7.241807e-04	3.987739e-04	7.835800e-04	20150709_gfpWAPLch3_Prometa\MitoSys2\Calibration\mEGFPC1_Noc\mEGFP_0_R1_P7_K1_Ch2-Ch1.zen
1420	6.983407e-04	2.916329e-04	7.479200e-04	20150709_gfpWAPLch3_Prometa\MitoSys2\Calibration\mEGFPC1_Noc\mEGFP_0_R1_P7_K1_Ch2-Ch1.zen
1500	7.407586e-04	3.304128e-04	7.153200e-04	20150709_gfpWAPLch3_Prometa\MitoSys2\Calibration\mEGFPC1_Noc\mEGFP_0_R1_P7_K1_Ch2-Ch1.zen
1660	5.864366e-04	3.491594e-04	6.579000e-04	20150709_gfpWAPLch3_Prometa\MitoSys2\Calibration\mEGFPC1_Noc\mEGFP_0_R1_P7_K1_Ch2-Ch1.zen
1820	5.990165e-04	2.784333e-04	6.089600e-04	20150709_gfpWAPLch3_Prometa\MitoSys2\Calibration\mEGFPC1_Noc\mEGFP_0_R1_P7_K1_Ch2-Ch1.zen
1980	5.250631e-04	3.315500e-04	5.667800e-04	20150709_gfpWAPLch3_Prometa\MitoSys2\Calibration\mEGFPC1_Noc\mEGFP_0_R1_P7_K1_Ch2-Ch1.zen
2140	6.425492e-04	2.634796e-04	5.300700e-04	20150709_gfpWAPLch3_Prometa\MitoSys2\Calibration\mEGFPC1_Noc\mEGFP_0_R1_P7_K1_Ch2-Ch1.zen
2300	5.844726e-04	3.502161e-04	4.978500e-04	20150709_gfpWAPLch3_Prometa\MitoSys2\Calibration\mEGFPC1_Noc\mEGFP_0_R1_P7_K1_Ch2-Ch1.zen
2460	4.950857e-04	3.655755e-04	4.693400e-04	20150709_gfpWAPLch3_Prometa\MitoSys2\Calibration\mEGFPC1_Noc\mEGFP_0_R1_P7_K1_Ch2-Ch1.zen
2620	4.629171e-04	2.538277e-04	4.439600e-04	20150709_gfpWAPLch3_Prometa\MitoSys2\Calibration\mEGFPC1_Noc\mEGFP_0_R1_P7_K1_Ch2-Ch1.zen
2780	4.238915e-04	3.444464e-04	4.212100e-04	20150709_gfpWAPLch3_Prometa\MitoSys2\Calibration\mEGFPC1_Noc\mEGFP_0_R1_P7_K1_Ch2-Ch1.zen
2940	4.448781e-04	2.960299e-04	4.007200e-04	20150709_gfpWAPLch3_Prometa\MitoSys2\Calibration\mEGFPC1_Noc\mEGFP_0_R1_P7_K1_Ch2-Ch1.zen
3100	4.115815e-04	2.745598e-04	3.821700e-04	20150709_gfpWAPLch3_Prometa\MitoSys2\Calibration\mEGFPC1_Noc\mEGFP_0_R1_P7_K1_Ch2-Ch1.zen
3420	2.932418e-04	2.546675e-04	3.499000e-04	20150709_gfpWAPLch3_Prometa\MitoSys2\Calibration\mEGFPC1_Noc\mEGFP_0_R1_P7_K1_Ch2-Ch1.zen
3740	3.923167e-04	2.066566e-04	3.227900e-04	20150709_gfpWAPLch3_Prometa\MitoSys2\Calibration\mEGFPC1_Noc\mEGFP_0_R1_P7_K1_Ch2-Ch1.zen
4060	3.507308e-04	2.329390e-04	2.997200e-04	20150709_gfpWAPLch3_Prometa\MitoSys2\Calibration\mEGFPC1_Noc\mEGFP_0_R1_P7_K1_Ch2-Ch1.zen
4380	2.541949e-04	2.739429e-04	2.798400e-04	20150709_gfpWAPLch3_Prometa\MitoSys2\Calibration\mEGFPC1_Noc\mEGFP_0_R1_P7_K1_Ch2-Ch1.zen
4700	2.389281e-04	2.788291e-04	2.625500e-04	20150709_gfpWAPLch3_Prometa\MitoSys2\Calibration\mEGFPC1_Noc\mEGFP_0_R1_P7_K1_Ch2-Ch1.zen
5020	2.559760e-04	2.374517e-04	2.473800e-04	20150709_gfpWAPLch3_Prometa\MitoSys2\Calibration\mEGFPC1_Noc\mEGFP_0_R1_P7_K1_Ch2-Ch1.zen
5340	3.068732e-04	2.217080e-04	2.339500e-04	20150709_gfpWAPLch3_Prometa\MitoSys2\Calibration\mEGFPC1_Noc\mEGFP_0_R1_P7_K1_Ch2-Ch1.zen
5660	1.832702e-04	2.388038e-04	2.220000e-04	20150709_gfpWAPLch3_Prometa\MitoSys2\Calibration\mEGFPC1_Noc\mEGFP_0_R1_P7_K1_Ch2-Ch1.zen
5980	2.065787e-04	2.623227e-04	2.112900e-04	20150709_gfpWAPLch3_Prometa\MitoSys2\Calibration\mEGFPC1_Noc\mEGFP_0_R1_P7_K1_Ch2-Ch1.zen
6300	1.900889e-04	2.395114e-04	2.016300e-04	20150709_gfpWAPLch3_Prometa\MitoSys2\Calibration\mEGFPC1_Noc\mEGFP_0_R1_P7_K1_Ch2-Ch1.zen
6940	2.086237e-04	2.175265e-04	1.849300e-04	20150709_gfpWAPLch3_Prometa\MitoSys2\Calibration\mEGFPC1_Noc\mEGFP_0_R1_P7_K1_Ch2-Ch1.zen
7580	1.454996e-04	2.433203e-04	1.709800e-04	20150709_gfpWAPLch3_Prometa\MitoSys2\Calibration\mEGFPC1_Noc\mEGFP_0_R1_P7_K1_Ch2-Ch1.zen
8220	1.488162e-04	2.005671e-04	1.591500e-04	20150709_gfpWAPLch3_Prometa\MitoSys2\Calibration\mEGFPC1_Noc\mEGFP_0_R1_P7_K1_Ch2-Ch1.zen
8860	1.622368e-04	1.754561e-04	1.490000e-04	20150709_gfpWAPLch3_Prometa\MitoSys2\Calibration\mEGFPC1_Noc\mEGFP_0_R1_P7_K1_Ch2-Ch1.zen
9500	1.790528e-04	1.641477e-04	1.401900e-04	20150709_gfpWAPLch3_Prometa\MitoSys2\Calibration\mEGFPC1_Noc\mEGFP_0_R1_P7_K1_Ch2-Ch1.zen
10140	2.286798e-04	2.171202e-04	1.324700e-04	20150709_gfpWAPLch3_Prometa\MitoSys2\Calibration\mEGFPC1_Noc\mEGFP_0_R1_P7_K1_Ch2-Ch1.zen
10780	7.888873e-05	1.748322e-04	1.256400e-04	20150709_gfpWAPLch3_Prometa\MitoSys2\Calibration\mEGFPC1_Noc\mEGFP_0_R1_P7_K1_Ch2-Ch1.zen
11420	7.200133e-05	1.842723e-04	1.195600e-04	20150709_gfpWAPLch3_Prometa\MitoSys2\Calibration\mEGFPC1_Noc\mEGFP_0_R1_P7_K1_Ch2-Ch1.zen
12060	1.171145e-04	2.042700e-04	1.141000e-04	20150709_gfpWAPLch3_Prometa\MitoSys2\Calibration\mEGFPC1_Noc\mEGFP_0_R1_P7_K1_Ch2-Ch1.zen
12700	9.713050e-05	1.519137e-04	1.091800e-04	20150709_gfpWAPLch3_Prometa\MitoSys2\Calibration\mEGFPC1_Noc\mEGFP_0_R1_P7_K1_Ch2-Ch1.zen
13980	1.312048e-04	1.699100e-04	1.006400e-04	20150709_gfpWAPLch3_Prometa\MitoSys2\Calibration\mEGFPC1_Noc\mEGFP_0_R1_P7_K1_Ch2-Ch1.zen
15260	7.334922e-05	1.701548e-04	9.347800e-05	20150709_gfpWAPLch3_Prometa\MitoSys2\Calibration\mEGFPC1_Noc\mEGFP_0_R1_P7_K1_Ch2-Ch1.zen
16540	1.239024e-04	1.985137e-04	8.737600e-05	20150709_gfpWAPLch3_Prometa\MitoSys2\Calibration\mEGFPC1_Noc\mEGFP_0_R1_P7_K1_Ch2-Ch1.zen
17820	3.282945e-05	1.630852e-04	8.210700e-05	20150709_gfpWAPLch3_Prometa\MitoSys2\Calibration\mEGFPC1_Noc\mEGFP_0_R1_P7_K1_Ch2-Ch1.zen
19100	5.570215e-05	1.689081e-04	7.750300e-05	20150709_gfpWAPLch3_Prometa\MitoSys2\Calibration\mEGFPC1_Noc\mEGFP_0_R1_P7_K1_Ch2-Ch1.zen
20380	3.698362e-05	1.811850e-04	7.344100e-05	20150709_gfpWAPLch3_Prometa\MitoSys2\Calibration\mEGFPC1_Noc\mEGFP_0_R1_P7_K1_Ch2-Ch1.zen
21660	3.758546e-05	1.329327e-04	6.982600e-05	20150709_gfpWAPLch3_Prometa\MitoSys2\Calibration\mEGFPC1_Noc\mEGFP_0_R1_P7_K1_Ch2-Ch1.zen
22940	5.190624e-05	1.449325e-04	6.658500e-05	20150709_gfpWAPLch3_Prometa\MitoSys2\Calibration\mEGFPC1_Noc\mEGFP_0_R1_P7_K1_Ch2-Ch1.zen
24220	-1.326410e-05	1.830379e-04	6.365800e-05	20150709_gfpWAPLch3_Prometa\MitoSys2\Calibration\mEGFPC1_Noc\mEGFP_0_R1_P7_K1_Ch2-Ch1.zen
25500	2.957979e-06	1.476413e-04	6.100000e-05	20150709_gfpWAPLch3_Prometa\MitoSys2\Calibration\mEGFPC1_Noc\mEGFP_0_R1_P7_K1_Ch2-Ch1.zen
28060	2.571794e-05	1.509798e-04	5.634800e-05	20150709_gfpWAPLch3_Prometa\MitoSys2\Calibration\mEGFPC1_Noc\mEGFP_0_R1_P7_K1_Ch2-Ch1.zen
30620	3.429274e-05	1.466042e-04	5.240200e-05	20150709_gfpWAPLch3_Prometa\MitoSys2\Calibration\mEGFPC1_Noc\mEGFP_0_R1_P7_K1_Ch2-Ch1.zen
33180	9.077124e-05	1.564074e-04	4.900300e-05	20150709_gfpWAPLch3_Prometa\MitoSys2\Calibration\mEGFPC1_Noc\mEGFP_0_R1_P7_K1_Ch2-Ch1.zen
35740	4.908285e-05	1.510856e-04	4.604100e-05	20150709_gfpWAPLch3_Prometa\MitoSys2\Calibration\mEGFPC1_Noc\mEGFP_0_R1_P7_K1_Ch2-Ch1.zen
38300	5.929750e-05	1.449970e-04	4.343100e-05	20150709_gfpWAPLch3_Prometa\MitoSys2\Calibration\mEGFPC1_Noc\mEGFP_0_R1_P7_K1_Ch2-Ch1.zen
40860	5.875608e-05	1.577354e-04	4.111100e-05	20150709_gfpWAPLch3_Prometa\MitoSys2\Calibration\mEGFPC1_Noc\mEGFP_0_R1_P7_K1_Ch2-Ch1.zen
43420	4.650571e-05	1.312312e-04	3.903400e-05	20150709_gfpWAPLch3_Prometa\MitoSys2\Calibration\mEGFPC1_Noc\mEGFP_0_R1_P7_K1_Ch2-Ch1.zen
45980	5.067805e-05	1.371541e-04	3.716000e-05	20150709_gfpWAPLch3_Prometa\MitoSys2\Calibration\mEGFPC1_Noc\mEGFP_0_R1_P7_K1_Ch2-Ch1.zen
48540	6.777572e-05	1.846005e-04	3.546100e-05	20150709_gfpWAPLch3_Prometa\MitoSys2\Calibration\mEGFPC1_Noc\mEGFP_0_R1_P7_K1_Ch2-Ch1.zen
51100	7.603093e-05	1.433637e-04	3.391300e-05	20150709_gfpWAPLch3_Prometa\MitoSys2\Calibration\mEGFPC1_Noc\mEGFP_0_R1_P7_K1_Ch2-Ch1.zen
56220	4.437777e-05	1.589314e-04	3.118900e-05	20150709_gfpWAPLch3_Prometa\MitoSys2\Calibration\mEGFPC1_Noc\mEGFP_0_R1_P7_K1_Ch2-Ch1.zen
61340	6.212831e-05	1.283586e-04	2.886900e-05	20150709_gfpWAPLch3_Prometa\MitoSys2\Calibration\mEGFPC1_Noc\mEGFP_0_R1_P7_K1_Ch2-Ch1.zen
66460	7.802015e-05	1.183701e-04	2.686600e-05	20150709_gfpWAPLch3_Prometa\MitoSys2\Calibration\mEGFPC1_Noc\mEGFP_0_R1_P7_K1_Ch2-Ch1.zen
71580	4.367371e-05	1.792531e-04	2.511800e-05	20150709_gfpWAPLch3_Prometa\MitoSys2\Calibration\mEGFPC1_Noc\mEGFP_0_R1_P7_K1_Ch2-Ch1.zen
76700	3.763428e-05	1.462854e-04	2.357900e-05	20150709_gfpWAPLch3_Prometa\MitoSys2\Calibration\mEGFPC1_Noc\mEGFP_0_R1_P7_K1_Ch2-Ch1.zen
81820	-9.413582e-06	1.654664e-04	2.221100e-05	20150709_gfpWAPLch3_Prometa\MitoSys2\Calibration\mEGFPC1_Noc\mEGFP_0_R1_P7_K1_Ch2-Ch1.zen
86940	2.087530e-05	1.335473e-04	2.098900e-05	20150709_gfpWAPLch3_Prometa\MitoSys2\Calibration\mEGFPC1_Noc\mEGFP_0_R1_P7_K1_Ch2-Ch1.zen
92060	-1.443984e-05	1.144776e-04	1.988800e-05	20150709_gfpWAPLch3_Prometa\MitoSys2\Calibration\mEGFPC1_Noc\mEGFP_0_R1_P7_K1_Ch2-Ch1.zen
97180	5.041947e-05	8.696039e-05	1.889300e-05	20150709_gfpWAPLch3_Prometa\MitoSys2\Calibration\mEGFPC1_Noc\mEGFP_0_R1_P7_K1_Ch2-Ch1.zen
102300	5.796133e-05	8.697890e-05	1.798800e-05	20150709_gfpWAPLch3_Prometa\MitoSys2\Calibration\mEGFPC1_Noc\mEGFP_0_R1_P7_K1_Ch2-Ch1.zen
112540	5.835888e-05	1.272950e-04	1.640400e-05	20150709_gfpWAPLch3_Prometa\MitoSys2\Calibration\mEGFPC1_Noc\mEGFP_0_R1_P7_K1_Ch2-Ch1.zen
122780	2.626789e-05	1.291113e-04	1.506300e-05	20150709_gfpWAPLch3_Prometa\MitoSys2\Calibration\mEGFPC1_Noc\mEGFP_0_R1_P7_K1_Ch2-Ch1.zen
133020	-1.132278e-06	1.147194e-04	1.391300e-05	20150709_gfpWAPLch3_Prometa\MitoSys2\Calibration\mEGFPC1_Noc\mEGFP_0_R1_P7_K1_Ch2-Ch1.zen
143260	-4.305702e-06	1.263551e-04	1.291600e-05	20150709_gfpWAPLch3_Prometa\MitoSys2\Calibration\mEGFPC1_Noc\mEGFP_0_R1_P7_K1_Ch2-Ch1.zen
153500	5.476271e-06	1.224461e-04	1.204400e-05	20150709_gfpWAPLch3_Prometa\MitoSys2\Calibration\mEGFPC1_Noc\mEGFP_0_R1_P7_K1_Ch2-Ch1.zen
163740	1.912616e-05	9.577934e-05	1.127400e-05	20150709_gfpWAPLch3_Prometa\MitoSys2\Calibration\mEGFPC1_Noc\mEGFP_0_R1_P7_K1_Ch2-Ch1.zen
173980	-8.546873e-06	1.004971e-04	1.059000e-05	20150709_gfpWAPLch3_Prometa\MitoSys2\Calibration\mEGFPC1_Noc\mEGFP_0_R1_P7_K1_Ch2-Ch1.zen
184220	3.654281e-05	1.033154e-04	9.978500e-06	20150709_gfpWAPLch3_Prometa\MitoSys2\Calibration\mEGFPC1_Noc\mEGFP_0_R1_P7_K1_Ch2-Ch1.zen
194460	1.490809e-05	8.894738e-05	9.428200e-06	20150709_gfpWAPLch3_Prometa\MitoSys2\Calibration\mEGFPC1_Noc\mEGFP_0_R1_P7_K1_Ch2-Ch1.zen
204700	-1.933735e-05	7.178245e-05	8.930600e-06	20150709_gfpWAPLch3_Prometa\MitoSys2\Calibration\mEGFPC1_Noc\mEGFP_0_R1_P7_K1_Ch2-Ch1.zen
225180	-3.132881e-06	8.738900e-05	8.066400e-06	20150709_gfpWAPLch3_Prometa\MitoSys2\Calibration\mEGFPC1_Noc\mEGFP_0_R1_P7_K1_Ch2-Ch1.zen
245660	-4.490825e-05	6.186715e-05	7.342100e-06	20150709_gfpWAPLch3_Prometa\MitoSys2\Calibration\mEGFPC1_Noc\mEGFP_0_R1_P7_K1_Ch2-Ch1.zen
266140	9.820494e-06	9.667329e-05	6.726600e-06	20150709_gfpWAPLch3_Prometa\MitoSys2\Calibration\mEGFPC1_Noc\mEGFP_0_R1_P7_K1_Ch2-Ch1.zen
286620	-2.443660e-05	8.598994e-05	6.197600e-06	20150709_gfpWAPLch3_Prometa\MitoSys2\Calibration\mEGFPC1_Noc\mEGFP_0_R1_P7_K1_Ch2-Ch1.zen
307100	-2.097042e-05	8.158457e-05	5.738300e-06	20150709_gfpWAPLch3_Prometa\MitoSys2\Calibration\mEGFPC1_Noc\mEGFP_0_R1_P7_K1_Ch2-Ch1.zen
327580	5.727049e-06	7.599797e-05	5.336000e-06	20150709_gfpWAPLch3_Prometa\MitoSys2\Calibration\mEGFPC1_Noc\mEGFP_0_R1_P7_K1_Ch2-Ch1.zen
348060	-3.853183e-06	1.010798e-04	4.981000e-06	20150709_gfpWAPLch3_Prometa\MitoSys2\Calibration\mEGFPC1_Noc\mEGFP_0_R1_P7_K1_Ch2-Ch1.zen
368540	2.899488e-07	8.658434e-05	4.665600e-06	20150709_gfpWAPLch3_Prometa\MitoSys2\Calibration\mEGFPC1_Noc\mEGFP_0_R1_P7_K1_Ch2-Ch1.zen
389020	-5.693151e-06	6.086062e-05	4.383600e-06	20150709_gfpWAPLch3_Prometa\MitoSys2\Calibration\mEGFPC1_Noc\mEGFP_0_R1_P7_K1_Ch2-Ch1.zen
409500	-6.245356e-06	6.706446e-05	4.130200e-06	20150709_gfpWAPLch3_Prometa\MitoSys2\Calibration\mEGFPC1_Noc\mEGFP_0_R1_P7_K1_Ch2-Ch1.zen
450460	6.499679e-06	6.472051e-05	3.693500e-06	20150709_gfpWAPLch3_Prometa\MitoSys2\Calibration\mEGFPC1_Noc\mEGFP_0_R1_P7_K1_Ch2-Ch1.zen
491420	-3.894294e-06	6.606941e-05	3.331300e-06	20150709_gfpWAPLch3_Prometa\MitoSys2\Calibration\mEGFPC1_Noc\mEGFP_0_R1_P7_K1_Ch2-Ch1.zen
532380	-2.695428e-06	6.596293e-05	3.026400e-06	20150709_gfpWAPLch3_Prometa\MitoSys2\Calibration\mEGFPC1_Noc\mEGFP_0_R1_P7_K1_Ch2-Ch1.zen
573340	9.887175e-06	6.736424e-05	2.766700e-06	20150709_gfpWAPLch3_Prometa\MitoSys2\Calibration\mEGFPC1_Noc\mEGFP_0_R1_P7_K1_Ch2-Ch1.zen
614300	-8.320937e-06	5.344297e-05	2.543000e-06	20150709_gfpWAPLch3_Prometa\MitoSys2\Calibration\mEGFPC1_Noc\mEGFP_0_R1_P7_K1_Ch2-Ch1.zen
655260	8.478206e-06	4.708918e-05	2.348600e-06	20150709_gfpWAPLch3_Prometa\MitoSys2\Calibration\mEGFPC1_Noc\mEGFP_0_R1_P7_K1_Ch2-Ch1.zen
696220	-1.820011e-06	7.120067e-05	2.178300e-06	20150709_gfpWAPLch3_Prometa\MitoSys2\Calibration\mEGFPC1_Noc\mEGFP_0_R1_P7_K1_Ch2-Ch1.zen
737180	-1.333655e-05	4.435986e-05	2.028000e-06	20150709_gfpWAPLch3_Prometa\MitoSys2\Calibration\mEGFPC1_Noc\mEGFP_0_R1_P7_K1_Ch2-Ch1.zen
778140	9.596056e-06	6.249950e-05	1.894600e-06	20150709_gfpWAPLch3_Prometa\MitoSys2\Calibration\mEGFPC1_Noc\mEGFP_0_R1_P7_K1_Ch2-Ch1.zen
819100	-5.814608e-07	3.496581e-05	1.775400e-06	20150709_gfpWAPLch3_Prometa\MitoSys2\Calibration\mEGFPC1_Noc\mEGFP_0_R1_P7_K1_Ch2-Ch1.zen
901020	-9.371947e-06	5.256857e-05	1.571800e-06	20150709_gfpWAPLch3_Prometa\MitoSys2\Calibration\mEGFPC1_Noc\mEGFP_0_R1_P7_K1_Ch2-Ch1.zen
982940	-2.881859e-06	2.869762e-05	1.404800e-06	20150709_gfpWAPLch3_Prometa\MitoSys2\Calibration\mEGFPC1_Noc\mEGFP_0_R1_P7_K1_Ch2-Ch1.zen
1064860	-1.910932e-06	3.995492e-05	1.265600e-06	20150709_gfpWAPLch3_Prometa\MitoSys2\Calibration\mEGFPC1_Noc\mEGFP_0_R1_P7_K1_Ch2-Ch1.zen
1146780	-2.549146e-05	2.771281e-05	1.148200e-06	20150709_gfpWAPLch3_Prometa\MitoSys2\Calibration\mEGFPC1_Noc\mEGFP_0_R1_P7_K1_Ch2-Ch1.zen
1228700	-1.927937e-05	4.904176e-05	1.047900e-06	20150709_gfpWAPLch3_Prometa\MitoSys2\Calibration\mEGFPC1_Noc\mEGFP_0_R1_P7_K1_Ch2-Ch1.zen
1310620	-5.640741e-06	5.431304e-05	9.615400e-07	20150709_gfpWAPLch3_Prometa\MitoSys2\Calibration\mEGFPC1_Noc\mEGFP_0_R1_P7_K1_Ch2-Ch1.zen
1392540	9.395326e-07	3.660412e-05	8.864300e-07	20150709_gfpWAPLch3_Prometa\MitoSys2\Calibration\mEGFPC1_Noc\mEGFP_0_R1_P7_K1_Ch2-Ch1.zen
1474460	-3.415259e-06	3.879325e-05	8.206400e-07	20150709_gfpWAPLch3_Prometa\MitoSys2\Calibration\mEGFPC1_Noc\mEGFP_0_R1_P7_K1_Ch2-Ch1.zen
1556380	1.330826e-05	5.108345e-05	7.626100e-07	20150709_gfpWAPLch3_Prometa\MitoSys2\Calibration\mEGFPC1_Noc\mEGFP_0_R1_P7_K1_Ch2-Ch1.zen
10	3.556094e-03	6.857747e-04	3.654900e-03	20150709_gfpWAPLch3_Prometa\MitoSys2\Calibration\mEGFPC1_Noc\mEGFP_0_R1_P8_K1_Ch2-Ch1.zen
20	3.790573e-03	8.169876e-04	3.524100e-03	20150709_gfpWAPLch3_Prometa\MitoSys2\Calibration\mEGFPC1_Noc\mEGFP_0_R1_P8_K1_Ch2-Ch1.zen
30	3.205898e-03	8.181318e-04	3.399500e-03	20150709_gfpWAPLch3_Prometa\MitoSys2\Calibration\mEGFPC1_Noc\mEGFP_0_R1_P8_K1_Ch2-Ch1.zen
40	3.426167e-03	8.468800e-04	3.282100e-03	20150709_gfpWAPLch3_Prometa\MitoSys2\Calibration\mEGFPC1_Noc\mEGFP_0_R1_P8_K1_Ch2-Ch1.zen
50	3.277563e-03	8.478241e-04	3.171800e-03	20150709_gfpWAPLch3_Prometa\MitoSys2\Calibration\mEGFPC1_Noc\mEGFP_0_R1_P8_K1_Ch2-Ch1.zen
60	2.924641e-03	6.754212e-04	3.068400e-03	20150709_gfpWAPLch3_Prometa\MitoSys2\Calibration\mEGFPC1_Noc\mEGFP_0_R1_P8_K1_Ch2-Ch1.zen
70	2.770905e-03	8.864204e-04	2.971600e-03	20150709_gfpWAPLch3_Prometa\MitoSys2\Calibration\mEGFPC1_Noc\mEGFP_0_R1_P8_K1_Ch2-Ch1.zen
80	2.949440e-03	9.661210e-04	2.880800e-03	20150709_gfpWAPLch3_Prometa\MitoSys2\Calibration\mEGFPC1_Noc\mEGFP_0_R1_P8_K1_Ch2-Ch1.zen
90	2.882589e-03	1.146103e-03	2.795600e-03	20150709_gfpWAPLch3_Prometa\MitoSys2\Calibration\mEGFPC1_Noc\mEGFP_0_R1_P8_K1_Ch2-Ch1.zen
100	2.627400e-03	6.090863e-04	2.715600e-03	20150709_gfpWAPLch3_Prometa\MitoSys2\Calibration\mEGFPC1_Noc\mEGFP_0_R1_P8_K1_Ch2-Ch1.zen
120	2.439879e-03	6.323342e-04	2.569600e-03	20150709_gfpWAPLch3_Prometa\MitoSys2\Calibration\mEGFPC1_Noc\mEGFP_0_R1_P8_K1_Ch2-Ch1.zen
140	2.415646e-03	5.253149e-04	2.439900e-03	20150709_gfpWAPLch3_Prometa\MitoSys2\Calibration\mEGFPC1_Noc\mEGFP_0_R1_P8_K1_Ch2-Ch1.zen
160	2.461894e-03	6.047103e-04	2.323800e-03	20150709_gfpWAPLch3_Prometa\MitoSys2\Calibration\mEGFPC1_Noc\mEGFP_0_R1_P8_K1_Ch2-Ch1.zen
180	2.129481e-03	5.580947e-04	2.219400e-03	20150709_gfpWAPLch3_Prometa\MitoSys2\Calibration\mEGFPC1_Noc\mEGFP_0_R1_P8_K1_Ch2-Ch1.zen
200	2.414886e-03	6.115192e-04	2.124800e-03	20150709_gfpWAPLch3_Prometa\MitoSys2\Calibration\mEGFPC1_Noc\mEGFP_0_R1_P8_K1_Ch2-Ch1.zen
220	1.901224e-03	5.287512e-04	2.038800e-03	20150709_gfpWAPLch3_Prometa\MitoSys2\Calibration\mEGFPC1_Noc\mEGFP_0_R1_P8_K1_Ch2-Ch1.zen
240	2.022499e-03	6.606843e-04	1.960100e-03	20150709_gfpWAPLch3_Prometa\MitoSys2\Calibration\mEGFPC1_Noc\mEGFP_0_R1_P8_K1_Ch2-Ch1.zen
260	1.775879e-03	4.840704e-04	1.887700e-03	20150709_gfpWAPLch3_Prometa\MitoSys2\Calibration\mEGFPC1_Noc\mEGFP_0_R1_P8_K1_Ch2-Ch1.zen
280	1.820643e-03	7.407331e-04	1.820900e-03	20150709_gfpWAPLch3_Prometa\MitoSys2\Calibration\mEGFPC1_Noc\mEGFP_0_R1_P8_K1_Ch2-Ch1.zen
300	1.821274e-03	4.449984e-04	1.758900e-03	20150709_gfpWAPLch3_Prometa\MitoSys2\Calibration\mEGFPC1_Noc\mEGFP_0_R1_P8_K1_Ch2-Ch1.zen
340	1.708562e-03	4.548848e-04	1.647300e-03	20150709_gfpWAPLch3_Prometa\MitoSys2\Calibration\mEGFPC1_Noc\mEGFP_0_R1_P8_K1_Ch2-Ch1.zen
380	1.527420e-03	6.170692e-04	1.549400e-03	20150709_gfpWAPLch3_Prometa\MitoSys2\Calibration\mEGFPC1_Noc\mEGFP_0_R1_P8_K1_Ch2-Ch1.zen
420	1.450283e-03	4.542212e-04	1.462600e-03	20150709_gfpWAPLch3_Prometa\MitoSys2\Calibration\mEGFPC1_Noc\mEGFP_0_R1_P8_K1_Ch2-Ch1.zen
460	1.351549e-03	4.627109e-04	1.384900e-03	20150709_gfpWAPLch3_Prometa\MitoSys2\Calibration\mEGFPC1_Noc\mEGFP_0_R1_P8_K1_Ch2-Ch1.zen
500	1.405739e-03	4.239250e-04	1.315000e-03	20150709_gfpWAPLch3_Prometa\MitoSys2\Calibration\mEGFPC1_Noc\mEGFP_0_R1_P8_K1_Ch2-Ch1.zen
540	1.367349e-03	4.462172e-04	1.251700e-03	20150709_gfpWAPLch3_Prometa\MitoSys2\Calibration\mEGFPC1_Noc\mEGFP_0_R1_P8_K1_Ch2-Ch1.zen
580	1.064636e-03	3.181875e-04	1.194000e-03	20150709_gfpWAPLch3_Prometa\MitoSys2\Calibration\mEGFPC1_Noc\mEGFP_0_R1_P8_K1_Ch2-Ch1.zen
620	1.226990e-03	6.461301e-04	1.141300e-03	20150709_gfpWAPLch3_Prometa\MitoSys2\Calibration\mEGFPC1_Noc\mEGFP_0_R1_P8_K1_Ch2-Ch1.zen
660	1.095447e-03	4.027507e-04	1.092800e-03	20150709_gfpWAPLch3_Prometa\MitoSys2\Calibration\mEGFPC1_Noc\mEGFP_0_R1_P8_K1_Ch2-Ch1.zen
700	1.040751e-03	3.584975e-04	1.048200e-03	20150709_gfpWAPLch3_Prometa\MitoSys2\Calibration\mEGFPC1_Noc\mEGFP_0_R1_P8_K1_Ch2-Ch1.zen
780	9.064758e-04	3.535486e-04	9.688700e-04	20150709_gfpWAPLch3_Prometa\MitoSys2\Calibration\mEGFPC1_Noc\mEGFP_0_R1_P8_K1_Ch2-Ch1.zen
860	8.188187e-04	2.561410e-04	9.003900e-04	20150709_gfpWAPLch3_Prometa\MitoSys2\Calibration\mEGFPC1_Noc\mEGFP_0_R1_P8_K1_Ch2-Ch1.zen
940	7.880927e-04	3.648385e-04	8.407700e-04	20150709_gfpWAPLch3_Prometa\MitoSys2\Calibration\mEGFPC1_Noc\mEGFP_0_R1_P8_K1_Ch2-Ch1.zen
1020	7.126143e-04	3.706349e-04	7.884400e-04	20150709_gfpWAPLch3_Prometa\MitoSys2\Calibration\mEGFPC1_Noc\mEGFP_0_R1_P8_K1_Ch2-Ch1.zen
1100	8.551023e-04	3.479201e-04	7.421800e-04	20150709_gfpWAPLch3_Prometa\MitoSys2\Calibration\mEGFPC1_Noc\mEGFP_0_R1_P8_K1_Ch2-Ch1.zen
1180	6.215009e-04	3.219441e-04	7.010100e-04	20150709_gfpWAPLch3_Prometa\MitoSys2\Calibration\mEGFPC1_Noc\mEGFP_0_R1_P8_K1_Ch2-Ch1.zen
1260	6.624837e-04	3.908763e-04	6.641700e-04	20150709_gfpWAPLch3_Prometa\MitoSys2\Calibration\mEGFPC1_Noc\mEGFP_0_R1_P8_K1_Ch2-Ch1.zen
1340	5.550918e-04	4.030302e-04	6.310200e-04	20150709_gfpWAPLch3_Prometa\MitoSys2\Calibration\mEGFPC1_Noc\mEGFP_0_R1_P8_K1_Ch2-Ch1.zen
1420	6.232752e-04	3.134124e-04	6.010400e-04	20150709_gfpWAPLch3_Prometa\MitoSys2\Calibration\mEGFPC1_Noc\mEGFP_0_R1_P8_K1_Ch2-Ch1.zen
1500	5.067243e-04	1.857899e-04	5.738300e-04	20150709_gfpWAPLch3_Prometa\MitoSys2\Calibration\mEGFPC1_Noc\mEGFP_0_R1_P8_K1_Ch2-Ch1.zen
1660	4.923952e-04	3.145146e-04	5.262900e-04	20150709_gfpWAPLch3_Prometa\MitoSys2\Calibration\mEGFPC1_Noc\mEGFP_0_R1_P8_K1_Ch2-Ch1.zen
1820	4.939791e-04	2.013250e-04	4.861800e-04	20150709_gfpWAPLch3_Prometa\MitoSys2\Calibration\mEGFPC1_Noc\mEGFP_0_R1_P8_K1_Ch2-Ch1.zen
1980	5.284222e-04	2.774777e-04	4.519300e-04	20150709_gfpWAPLch3_Prometa\MitoSys2\Calibration\mEGFPC1_Noc\mEGFP_0_R1_P8_K1_Ch2-Ch1.zen
2140	5.149698e-04	3.025983e-04	4.223500e-04	20150709_gfpWAPLch3_Prometa\MitoSys2\Calibration\mEGFPC1_Noc\mEGFP_0_R1_P8_K1_Ch2-Ch1.zen
2300	4.314247e-04	2.364389e-04	3.965500e-04	20150709_gfpWAPLch3_Prometa\MitoSys2\Calibration\mEGFPC1_Noc\mEGFP_0_R1_P8_K1_Ch2-Ch1.zen
2460	4.074314e-04	2.266308e-04	3.738600e-04	20150709_gfpWAPLch3_Prometa\MitoSys2\Calibration\mEGFPC1_Noc\mEGFP_0_R1_P8_K1_Ch2-Ch1.zen
2620	4.400839e-04	2.209651e-04	3.537500e-04	20150709_gfpWAPLch3_Prometa\MitoSys2\Calibration\mEGFPC1_Noc\mEGFP_0_R1_P8_K1_Ch2-Ch1.zen
2780	3.585038e-04	2.424597e-04	3.358100e-04	20150709_gfpWAPLch3_Prometa\MitoSys2\Calibration\mEGFPC1_Noc\mEGFP_0_R1_P8_K1_Ch2-Ch1.zen
2940	2.999031e-04	1.838247e-04	3.197100e-04	20150709_gfpWAPLch3_Prometa\MitoSys2\Calibration\mEGFPC1_Noc\mEGFP_0_R1_P8_K1_Ch2-Ch1.zen
3100	3.035684e-04	1.841480e-04	3.051700e-04	20150709_gfpWAPLch3_Prometa\MitoSys2\Calibration\mEGFPC1_Noc\mEGFP_0_R1_P8_K1_Ch2-Ch1.zen
3420	2.198578e-04	2.361254e-04	2.799600e-04	20150709_gfpWAPLch3_Prometa\MitoSys2\Calibration\mEGFPC1_Noc\mEGFP_0_R1_P8_K1_Ch2-Ch1.zen
3740	2.044299e-04	1.744281e-04	2.588300e-04	20150709_gfpWAPLch3_Prometa\MitoSys2\Calibration\mEGFPC1_Noc\mEGFP_0_R1_P8_K1_Ch2-Ch1.zen
4060	2.262484e-04	2.713795e-04	2.408800e-04	20150709_gfpWAPLch3_Prometa\MitoSys2\Calibration\mEGFPC1_Noc\mEGFP_0_R1_P8_K1_Ch2-Ch1.zen
4380	2.520972e-04	2.056974e-04	2.254100e-04	20150709_gfpWAPLch3_Prometa\MitoSys2\Calibration\mEGFPC1_Noc\mEGFP_0_R1_P8_K1_Ch2-Ch1.zen
4700	2.064872e-04	2.294309e-04	2.119300e-04	20150709_gfpWAPLch3_Prometa\MitoSys2\Calibration\mEGFPC1_Noc\mEGFP_0_R1_P8_K1_Ch2-Ch1.zen
5020	1.815071e-04	1.794085e-04	2.000800e-04	20150709_gfpWAPLch3_Prometa\MitoSys2\Calibration\mEGFPC1_Noc\mEGFP_0_R1_P8_K1_Ch2-Ch1.zen
5340	2.755582e-04	1.430096e-04	1.895600e-04	20150709_gfpWAPLch3_Prometa\MitoSys2\Calibration\mEGFPC1_Noc\mEGFP_0_R1_P8_K1_Ch2-Ch1.zen
5660	1.739227e-04	2.161331e-04	1.801600e-04	20150709_gfpWAPLch3_Prometa\MitoSys2\Calibration\mEGFPC1_Noc\mEGFP_0_R1_P8_K1_Ch2-Ch1.zen
5980	1.211582e-04	2.130300e-04	1.717100e-04	20150709_gfpWAPLch3_Prometa\MitoSys2\Calibration\mEGFPC1_Noc\mEGFP_0_R1_P8_K1_Ch2-Ch1.zen
6300	1.471596e-04	1.492995e-04	1.640500e-04	20150709_gfpWAPLch3_Prometa\MitoSys2\Calibration\mEGFPC1_Noc\mEGFP_0_R1_P8_K1_Ch2-Ch1.zen
6940	1.569687e-04	1.802197e-04	1.507100e-04	20150709_gfpWAPLch3_Prometa\MitoSys2\Calibration\mEGFPC1_Noc\mEGFP_0_R1_P8_K1_Ch2-Ch1.zen
7580	1.723609e-04	1.590323e-04	1.394500e-04	20150709_gfpWAPLch3_Prometa\MitoSys2\Calibration\mEGFPC1_Noc\mEGFP_0_R1_P8_K1_Ch2-Ch1.zen
8220	1.432225e-04	1.748791e-04	1.298000e-04	20150709_gfpWAPLch3_Prometa\MitoSys2\Calibration\mEGFPC1_Noc\mEGFP_0_R1_P8_K1_Ch2-Ch1.zen
8860	1.799906e-04	1.550145e-04	1.214200e-04	20150709_gfpWAPLch3_Prometa\MitoSys2\Calibration\mEGFPC1_Noc\mEGFP_0_R1_P8_K1_Ch2-Ch1.zen
9500	1.901062e-04	1.522525e-04	1.140700e-04	20150709_gfpWAPLch3_Prometa\MitoSys2\Calibration\mEGFPC1_Noc\mEGFP_0_R1_P8_K1_Ch2-Ch1.zen
10140	1.554376e-04	1.578551e-04	1.075600e-04	20150709_gfpWAPLch3_Prometa\MitoSys2\Calibration\mEGFPC1_Noc\mEGFP_0_R1_P8_K1_Ch2-Ch1.zen
10780	5.538098e-05	1.548853e-04	1.017400e-04	20150709_gfpWAPLch3_Prometa\MitoSys2\Calibration\mEGFPC1_Noc\mEGFP_0_R1_P8_K1_Ch2-Ch1.zen
11420	6.173504e-05	1.642484e-04	9.651000e-05	20150709_gfpWAPLch3_Prometa\MitoSys2\Calibration\mEGFPC1_Noc\mEGFP_0_R1_P8_K1_Ch2-Ch1.zen
12060	8.339845e-05	1.382241e-04	9.177700e-05	20150709_gfpWAPLch3_Prometa\MitoSys2\Calibration\mEGFPC1_Noc\mEGFP_0_R1_P8_K1_Ch2-Ch1.zen
12700	6.143442e-05	1.145785e-04	8.747100e-05	20150709_gfpWAPLch3_Prometa\MitoSys2\Calibration\mEGFPC1_Noc\mEGFP_0_R1_P8_K1_Ch2-Ch1.zen
13980	5.628978e-05	1.063088e-04	7.992000e-05	20150709_gfpWAPLch3_Prometa\MitoSys2\Calibration\mEGFPC1_Noc\mEGFP_0_R1_P8_K1_Ch2-Ch1.zen
15260	5.681525e-05	1.203102e-04	7.350800e-05	20150709_gfpWAPLch3_Prometa\MitoSys2\Calibration\mEGFPC1_Noc\mEGFP_0_R1_P8_K1_Ch2-Ch1.zen
16540	5.985724e-05	1.497127e-04	6.798900e-05	20150709_gfpWAPLch3_Prometa\MitoSys2\Calibration\mEGFPC1_Noc\mEGFP_0_R1_P8_K1_Ch2-Ch1.zen
17820	6.906615e-05	1.088802e-04	6.318500e-05	20150709_gfpWAPLch3_Prometa\MitoSys2\Calibration\mEGFPC1_Noc\mEGFP_0_R1_P8_K1_Ch2-Ch1.zen
19100	5.666821e-05	1.074783e-04	5.896500e-05	20150709_gfpWAPLch3_Prometa\MitoSys2\Calibration\mEGFPC1_Noc\mEGFP_0_R1_P8_K1_Ch2-Ch1.zen
20380	4.336752e-05	1.118109e-04	5.522700e-05	20150709_gfpWAPLch3_Prometa\MitoSys2\Calibration\mEGFPC1_Noc\mEGFP_0_R1_P8_K1_Ch2-Ch1.zen
21660	8.360880e-06	1.091204e-04	5.189400e-05	20150709_gfpWAPLch3_Prometa\MitoSys2\Calibration\mEGFPC1_Noc\mEGFP_0_R1_P8_K1_Ch2-Ch1.zen
22940	2.181748e-05	1.549714e-04	4.890200e-05	20150709_gfpWAPLch3_Prometa\MitoSys2\Calibration\mEGFPC1_Noc\mEGFP_0_R1_P8_K1_Ch2-Ch1.zen
24220	4.774328e-05	1.575739e-04	4.620300e-05	20150709_gfpWAPLch3_Prometa\MitoSys2\Calibration\mEGFPC1_Noc\mEGFP_0_R1_P8_K1_Ch2-Ch1.zen
25500	3.675028e-05	1.405019e-04	4.375600e-05	20150709_gfpWAPLch3_Prometa\MitoSys2\Calibration\mEGFPC1_Noc\mEGFP_0_R1_P8_K1_Ch2-Ch1.zen
28060	6.289876e-06	1.168740e-04	3.949000e-05	20150709_gfpWAPLch3_Prometa\MitoSys2\Calibration\mEGFPC1_Noc\mEGFP_0_R1_P8_K1_Ch2-Ch1.zen
30620	5.932942e-05	1.387309e-04	3.590000e-05	20150709_gfpWAPLch3_Prometa\MitoSys2\Calibration\mEGFPC1_Noc\mEGFP_0_R1_P8_K1_Ch2-Ch1.zen
33180	4.695371e-05	1.693834e-04	3.284000e-05	20150709_gfpWAPLch3_Prometa\MitoSys2\Calibration\mEGFPC1_Noc\mEGFP_0_R1_P8_K1_Ch2-Ch1.zen
35740	2.846702e-05	1.472309e-04	3.020300e-05	20150709_gfpWAPLch3_Prometa\MitoSys2\Calibration\mEGFPC1_Noc\mEGFP_0_R1_P8_K1_Ch2-Ch1.zen
38300	1.792400e-05	1.392097e-04	2.791000e-05	20150709_gfpWAPLch3_Prometa\MitoSys2\Calibration\mEGFPC1_Noc\mEGFP_0_R1_P8_K1_Ch2-Ch1.zen
40860	5.835562e-05	8.977108e-05	2.589800e-05	20150709_gfpWAPLch3_Prometa\MitoSys2\Calibration\mEGFPC1_Noc\mEGFP_0_R1_P8_K1_Ch2-Ch1.zen
43420	7.153844e-06	1.284194e-04	2.412200e-05	20150709_gfpWAPLch3_Prometa\MitoSys2\Calibration\mEGFPC1_Noc\mEGFP_0_R1_P8_K1_Ch2-Ch1.zen
45980	6.832800e-06	1.553974e-04	2.254300e-05	20150709_gfpWAPLch3_Prometa\MitoSys2\Calibration\mEGFPC1_Noc\mEGFP_0_R1_P8_K1_Ch2-Ch1.zen
48540	2.601177e-05	1.495390e-04	2.113200e-05	20150709_gfpWAPLch3_Prometa\MitoSys2\Calibration\mEGFPC1_Noc\mEGFP_0_R1_P8_K1_Ch2-Ch1.zen
51100	4.207129e-05	1.214274e-04	1.986300e-05	20150709_gfpWAPLch3_Prometa\MitoSys2\Calibration\mEGFPC1_Noc\mEGFP_0_R1_P8_K1_Ch2-Ch1.zen
56220	1.989774e-05	9.022927e-05	1.767800e-05	20150709_gfpWAPLch3_Prometa\MitoSys2\Calibration\mEGFPC1_Noc\mEGFP_0_R1_P8_K1_Ch2-Ch1.zen
61340	4.458186e-05	8.209736e-05	1.586800e-05	20150709_gfpWAPLch3_Prometa\MitoSys2\Calibration\mEGFPC1_Noc\mEGFP_0_R1_P8_K1_Ch2-Ch1.zen
66460	2.999544e-05	9.155235e-05	1.434700e-05	20150709_gfpWAPLch3_Prometa\MitoSys2\Calibration\mEGFPC1_Noc\mEGFP_0_R1_P8_K1_Ch2-Ch1.zen
71580	4.809533e-05	9.812070e-05	1.305400e-05	20150709_gfpWAPLch3_Prometa\MitoSys2\Calibration\mEGFPC1_Noc\mEGFP_0_R1_P8_K1_Ch2-Ch1.zen
76700	6.332610e-05	9.688414e-05	1.194300e-05	20150709_gfpWAPLch3_Prometa\MitoSys2\Calibration\mEGFPC1_Noc\mEGFP_0_R1_P8_K1_Ch2-Ch1.zen
81820	9.564649e-06	1.041458e-04	1.097900e-05	20150709_gfpWAPLch3_Prometa\MitoSys2\Calibration\mEGFPC1_Noc\mEGFP_0_R1_P8_K1_Ch2-Ch1.zen
86940	2.259183e-05	8.779078e-05	1.013700e-05	20150709_gfpWAPLch3_Prometa\MitoSys2\Calibration\mEGFPC1_Noc\mEGFP_0_R1_P8_K1_Ch2-Ch1.zen
92060	4.407951e-05	9.287160e-05	9.395700e-06	20150709_gfpWAPLch3_Prometa\MitoSys2\Calibration\mEGFPC1_Noc\mEGFP_0_R1_P8_K1_Ch2-Ch1.zen
97180	3.331529e-05	1.104153e-04	8.738900e-06	20150709_gfpWAPLch3_Prometa\MitoSys2\Calibration\mEGFPC1_Noc\mEGFP_0_R1_P8_K1_Ch2-Ch1.zen
102300	3.059497e-05	1.018874e-04	8.153700e-06	20150709_gfpWAPLch3_Prometa\MitoSys2\Calibration\mEGFPC1_Noc\mEGFP_0_R1_P8_K1_Ch2-Ch1.zen
112540	5.632689e-06	9.312150e-05	7.158000e-06	20150709_gfpWAPLch3_Prometa\MitoSys2\Calibration\mEGFPC1_Noc\mEGFP_0_R1_P8_K1_Ch2-Ch1.zen
122780	-9.736672e-07	7.923764e-05	6.345000e-06	20150709_gfpWAPLch3_Prometa\MitoSys2\Calibration\mEGFPC1_Noc\mEGFP_0_R1_P8_K1_Ch2-Ch1.zen
133020	-8.989223e-06	1.005561e-04	5.671000e-06	20150709_gfpWAPLch3_Prometa\MitoSys2\Calibration\mEGFPC1_Noc\mEGFP_0_R1_P8_K1_Ch2-Ch1.zen
143260	-1.385933e-05	6.340391e-05	5.104800e-06	20150709_gfpWAPLch3_Prometa\MitoSys2\Calibration\mEGFPC1_Noc\mEGFP_0_R1_P8_K1_Ch2-Ch1.zen
153500	-8.866186e-06	6.381980e-05	4.623900e-06	20150709_gfpWAPLch3_Prometa\MitoSys2\Calibration\mEGFPC1_Noc\mEGFP_0_R1_P8_K1_Ch2-Ch1.zen
163740	7.630715e-06	7.996490e-05	4.211400e-06	20150709_gfpWAPLch3_Prometa\MitoSys2\Calibration\mEGFPC1_Noc\mEGFP_0_R1_P8_K1_Ch2-Ch1.zen
173980	-8.562441e-06	8.241012e-05	3.854400e-06	20150709_gfpWAPLch3_Prometa\MitoSys2\Calibration\mEGFPC1_Noc\mEGFP_0_R1_P8_K1_Ch2-Ch1.zen
184220	-3.446179e-05	9.798179e-05	3.543100e-06	20150709_gfpWAPLch3_Prometa\MitoSys2\Calibration\mEGFPC1_Noc\mEGFP_0_R1_P8_K1_Ch2-Ch1.zen
194460	7.411870e-06	7.912501e-05	3.269900e-06	20150709_gfpWAPLch3_Prometa\MitoSys2\Calibration\mEGFPC1_Noc\mEGFP_0_R1_P8_K1_Ch2-Ch1.zen
204700	-4.556210e-06	5.683972e-05	3.028500e-06	20150709_gfpWAPLch3_Prometa\MitoSys2\Calibration\mEGFPC1_Noc\mEGFP_0_R1_P8_K1_Ch2-Ch1.zen
225180	-2.249680e-06	7.687859e-05	2.622500e-06	20150709_gfpWAPLch3_Prometa\MitoSys2\Calibration\mEGFPC1_Noc\mEGFP_0_R1_P8_K1_Ch2-Ch1.zen
245660	-1.191498e-05	7.477667e-05	2.296000e-06	20150709_gfpWAPLch3_Prometa\MitoSys2\Calibration\mEGFPC1_Noc\mEGFP_0_R1_P8_K1_Ch2-Ch1.zen
266140	-1.332655e-05	7.134239e-05	2.029100e-06	20150709_gfpWAPLch3_Prometa\MitoSys2\Calibration\mEGFPC1_Noc\mEGFP_0_R1_P8_K1_Ch2-Ch1.zen
286620	-6.350240e-06	6.823506e-05	1.807700e-06	20150709_gfpWAPLch3_Prometa\MitoSys2\Calibration\mEGFPC1_Noc\mEGFP_0_R1_P8_K1_Ch2-Ch1.zen
307100	-1.047019e-05	6.367295e-05	1.621900e-06	20150709_gfpWAPLch3_Prometa\MitoSys2\Calibration\mEGFPC1_Noc\mEGFP_0_R1_P8_K1_Ch2-Ch1.zen
327580	-2.039265e-06	7.180310e-05	1.464300e-06	20150709_gfpWAPLch3_Prometa\MitoSys2\Calibration\mEGFPC1_Noc\mEGFP_0_R1_P8_K1_Ch2-Ch1.zen
348060	2.211637e-06	6.550417e-05	1.329300e-06	20150709_gfpWAPLch3_Prometa\MitoSys2\Calibration\mEGFPC1_Noc\mEGFP_0_R1_P8_K1_Ch2-Ch1.zen
368540	-2.282378e-05	9.371986e-05	1.212800e-06	20150709_gfpWAPLch3_Prometa\MitoSys2\Calibration\mEGFPC1_Noc\mEGFP_0_R1_P8_K1_Ch2-Ch1.zen
389020	7.032024e-06	6.910917e-05	1.111400e-06	20150709_gfpWAPLch3_Prometa\MitoSys2\Calibration\mEGFPC1_Noc\mEGFP_0_R1_P8_K1_Ch2-Ch1.zen
409500	-7.215441e-06	5.627876e-05	1.022600e-06	20150709_gfpWAPLch3_Prometa\MitoSys2\Calibration\mEGFPC1_Noc\mEGFP_0_R1_P8_K1_Ch2-Ch1.zen
450460	-2.105425e-05	5.340439e-05	8.751100e-07	20150709_gfpWAPLch3_Prometa\MitoSys2\Calibration\mEGFPC1_Noc\mEGFP_0_R1_P8_K1_Ch2-Ch1.zen
491420	-1.167938e-05	3.418142e-05	7.582000e-07	20150709_gfpWAPLch3_Prometa\MitoSys2\Calibration\mEGFPC1_Noc\mEGFP_0_R1_P8_K1_Ch2-Ch1.zen
532380	-2.212045e-05	5.189585e-05	6.638800e-07	20150709_gfpWAPLch3_Prometa\MitoSys2\Calibration\mEGFPC1_Noc\mEGFP_0_R1_P8_K1_Ch2-Ch1.zen
573340	-1.358932e-05	6.450261e-05	5.865900e-07	20150709_gfpWAPLch3_Prometa\MitoSys2\Calibration\mEGFPC1_Noc\mEGFP_0_R1_P8_K1_Ch2-Ch1.zen
614300	-9.166639e-06	5.926470e-05	5.224200e-07	20150709_gfpWAPLch3_Prometa\MitoSys2\Calibration\mEGFPC1_Noc\mEGFP_0_R1_P8_K1_Ch2-Ch1.zen
655260	-5.215447e-06	6.748812e-05	4.685100e-07	20150709_gfpWAPLch3_Prometa\MitoSys2\Calibration\mEGFPC1_Noc\mEGFP_0_R1_P8_K1_Ch2-Ch1.zen
696220	-8.220634e-06	6.214283e-05	4.227700e-07	20150709_gfpWAPLch3_Prometa\MitoSys2\Calibration\mEGFPC1_Noc\mEGFP_0_R1_P8_K1_Ch2-Ch1.zen
737180	1.140316e-05	7.007538e-05	3.836000e-07	20150709_gfpWAPLch3_Prometa\MitoSys2\Calibration\mEGFPC1_Noc\mEGFP_0_R1_P8_K1_Ch2-Ch1.zen
778140	8.090889e-06	5.347641e-05	3.497800e-07	20150709_gfpWAPLch3_Prometa\MitoSys2\Calibration\mEGFPC1_Noc\mEGFP_0_R1_P8_K1_Ch2-Ch1.zen
819100	1.835983e-06	4.790291e-05	3.203700e-07	20150709_gfpWAPLch3_Prometa\MitoSys2\Calibration\mEGFPC1_Noc\mEGFP_0_R1_P8_K1_Ch2-Ch1.zen
901020	1.712199e-06	2.831484e-05	2.719600e-07	20150709_gfpWAPLch3_Prometa\MitoSys2\Calibration\mEGFPC1_Noc\mEGFP_0_R1_P8_K1_Ch2-Ch1.zen
982940	-3.822153e-06	3.029009e-05	2.340100e-07	20150709_gfpWAPLch3_Prometa\MitoSys2\Calibration\mEGFPC1_Noc\mEGFP_0_R1_P8_K1_Ch2-Ch1.zen
1064860	-5.082930e-06	4.496625e-05	2.036800e-07	20150709_gfpWAPLch3_Prometa\MitoSys2\Calibration\mEGFPC1_Noc\mEGFP_0_R1_P8_K1_Ch2-Ch1.zen
1146780	-7.039852e-06	4.713173e-05	1.790400e-07	20150709_gfpWAPLch3_Prometa\MitoSys2\Calibration\mEGFPC1_Noc\mEGFP_0_R1_P8_K1_Ch2-Ch1.zen
1228700	6.812376e-06	3.669930e-05	1.587400e-07	20150709_gfpWAPLch3_Prometa\MitoSys2\Calibration\mEGFPC1_Noc\mEGFP_0_R1_P8_K1_Ch2-Ch1.zen
1310620	6.964301e-06	3.976463e-05	1.417900e-07	20150709_gfpWAPLch3_Prometa\MitoSys2\Calibration\mEGFPC1_Noc\mEGFP_0_R1_P8_K1_Ch2-Ch1.zen
1392540	9.304877e-06	3.816318e-05	1.274900e-07	20150709_gfpWAPLch3_Prometa\MitoSys2\Calibration\mEGFPC1_Noc\mEGFP_0_R1_P8_K1_Ch2-Ch1.zen
1474460	3.545479e-06	4.831444e-05	1.153100e-07	20150709_gfpWAPLch3_Prometa\MitoSys2\Calibration\mEGFPC1_Noc\mEGFP_0_R1_P8_K1_Ch2-Ch1.zen
1556380	3.887102e-06	4.875410e-05	1.048500e-07	20150709_gfpWAPLch3_Prometa\MitoSys2\Calibration\mEGFPC1_Noc\mEGFP_0_R1_P8_K1_Ch2-Ch1.zen
10	2.235440e-02	4.075538e-03	2.179000e-02	20150709_gfpWAPLch3_Prometa\MitoSys2\Calibration\mEGFPC1H2B_Noc\DE_W0002_P0001\DE_2_W0002_P0001_T0001\TR1_W0001_P0002\TR1_2_W0001_P0002_T0001_R1_P1_K1_Ch2-Ch1.zen
20	1.920772e-02	4.727990e-03	2.067800e-02	20150709_gfpWAPLch3_Prometa\MitoSys2\Calibration\mEGFPC1H2B_Noc\DE_W0002_P0001\DE_2_W0002_P0001_T0001\TR1_W0001_P0002\TR1_2_W0001_P0002_T0001_R1_P1_K1_Ch2-Ch1.zen
30	2.112098e-02	2.953159e-03	1.967900e-02	20150709_gfpWAPLch3_Prometa\MitoSys2\Calibration\mEGFPC1H2B_Noc\DE_W0002_P0001\DE_2_W0002_P0001_T0001\TR1_W0001_P0002\TR1_2_W0001_P0002_T0001_R1_P1_K1_Ch2-Ch1.zen
40	1.963099e-02	4.374075e-03	1.877700e-02	20150709_gfpWAPLch3_Prometa\MitoSys2\Calibration\mEGFPC1H2B_Noc\DE_W0002_P0001\DE_2_W0002_P0001_T0001\TR1_W0001_P0002\TR1_2_W0001_P0002_T0001_R1_P1_K1_Ch2-Ch1.zen
50	1.619417e-02	4.632816e-03	1.795700e-02	20150709_gfpWAPLch3_Prometa\MitoSys2\Calibration\mEGFPC1H2B_Noc\DE_W0002_P0001\DE_2_W0002_P0001_T0001\TR1_W0001_P0002\TR1_2_W0001_P0002_T0001_R1_P1_K1_Ch2-Ch1.zen
60	1.741445e-02	3.821290e-03	1.720900e-02	20150709_gfpWAPLch3_Prometa\MitoSys2\Calibration\mEGFPC1H2B_Noc\DE_W0002_P0001\DE_2_W0002_P0001_T0001\TR1_W0001_P0002\TR1_2_W0001_P0002_T0001_R1_P1_K1_Ch2-Ch1.zen
70	1.659000e-02	4.448911e-03	1.652500e-02	20150709_gfpWAPLch3_Prometa\MitoSys2\Calibration\mEGFPC1H2B_Noc\DE_W0002_P0001\DE_2_W0002_P0001_T0001\TR1_W0001_P0002\TR1_2_W0001_P0002_T0001_R1_P1_K1_Ch2-Ch1.zen
80	1.841080e-02	4.076702e-03	1.589600e-02	20150709_gfpWAPLch3_Prometa\MitoSys2\Calibration\mEGFPC1H2B_Noc\DE_W0002_P0001\DE_2_W0002_P0001_T0001\TR1_W0001_P0002\TR1_2_W0001_P0002_T0001_R1_P1_K1_Ch2-Ch1.zen
90	1.379809e-02	3.368703e-03	1.531800e-02	20150709_gfpWAPLch3_Prometa\MitoSys2\Calibration\mEGFPC1H2B_Noc\DE_W0002_P0001\DE_2_W0002_P0001_T0001\TR1_W0001_P0002\TR1_2_W0001_P0002_T0001_R1_P1_K1_Ch2-Ch1.zen
100	1.395427e-02	3.006987e-03	1.478300e-02	20150709_gfpWAPLch3_Prometa\MitoSys2\Calibration\mEGFPC1H2B_Noc\DE_W0002_P0001\DE_2_W0002_P0001_T0001\TR1_W0001_P0002\TR1_2_W0001_P0002_T0001_R1_P1_K1_Ch2-Ch1.zen
120	1.292861e-02	3.061389e-03	1.382600e-02	20150709_gfpWAPLch3_Prometa\MitoSys2\Calibration\mEGFPC1H2B_Noc\DE_W0002_P0001\DE_2_W0002_P0001_T0001\TR1_W0001_P0002\TR1_2_W0001_P0002_T0001_R1_P1_K1_Ch2-Ch1.zen
140	1.261951e-02	2.457748e-03	1.299700e-02	20150709_gfpWAPLch3_Prometa\MitoSys2\Calibration\mEGFPC1H2B_Noc\DE_W0002_P0001\DE_2_W0002_P0001_T0001\TR1_W0001_P0002\TR1_2_W0001_P0002_T0001_R1_P1_K1_Ch2-Ch1.zen
160	1.211739e-02	2.982766e-03	1.227000e-02	20150709_gfpWAPLch3_Prometa\MitoSys2\Calibration\mEGFPC1H2B_Noc\DE_W0002_P0001\DE_2_W0002_P0001_T0001\TR1_W0001_P0002\TR1_2_W0001_P0002_T0001_R1_P1_K1_Ch2-Ch1.zen
180	1.182842e-02	2.044337e-03	1.162800e-02	20150709_gfpWAPLch3_Prometa\MitoSys2\Calibration\mEGFPC1H2B_Noc\DE_W0002_P0001\DE_2_W0002_P0001_T0001\TR1_W0001_P0002\TR1_2_W0001_P0002_T0001_R1_P1_K1_Ch2-Ch1.zen
200	1.144580e-02	2.938182e-03	1.105600e-02	20150709_gfpWAPLch3_Prometa\MitoSys2\Calibration\mEGFPC1H2B_Noc\DE_W0002_P0001\DE_2_W0002_P0001_T0001\TR1_W0001_P0002\TR1_2_W0001_P0002_T0001_R1_P1_K1_Ch2-Ch1.zen
220	1.151993e-02	2.354296e-03	1.054300e-02	20150709_gfpWAPLch3_Prometa\MitoSys2\Calibration\mEGFPC1H2B_Noc\DE_W0002_P0001\DE_2_W0002_P0001_T0001\TR1_W0001_P0002\TR1_2_W0001_P0002_T0001_R1_P1_K1_Ch2-Ch1.zen
240	1.067049e-02	2.018286e-03	1.008000e-02	20150709_gfpWAPLch3_Prometa\MitoSys2\Calibration\mEGFPC1H2B_Noc\DE_W0002_P0001\DE_2_W0002_P0001_T0001\TR1_W0001_P0002\TR1_2_W0001_P0002_T0001_R1_P1_K1_Ch2-Ch1.zen
260	9.224461e-03	3.722152e-03	9.659300e-03	20150709_gfpWAPLch3_Prometa\MitoSys2\Calibration\mEGFPC1H2B_Noc\DE_W0002_P0001\DE_2_W0002_P0001_T0001\TR1_W0001_P0002\TR1_2_W0001_P0002_T0001_R1_P1_K1_Ch2-Ch1.zen
280	1.001861e-02	3.253797e-03	9.275300e-03	20150709_gfpWAPLch3_Prometa\MitoSys2\Calibration\mEGFPC1H2B_Noc\DE_W0002_P0001\DE_2_W0002_P0001_T0001\TR1_W0001_P0002\TR1_2_W0001_P0002_T0001_R1_P1_K1_Ch2-Ch1.zen
300	9.289160e-03	2.200674e-03	8.922900e-03	20150709_gfpWAPLch3_Prometa\MitoSys2\Calibration\mEGFPC1H2B_Noc\DE_W0002_P0001\DE_2_W0002_P0001_T0001\TR1_W0001_P0002\TR1_2_W0001_P0002_T0001_R1_P1_K1_Ch2-Ch1.zen
340	8.180338e-03	2.144393e-03	8.297800e-03	20150709_gfpWAPLch3_Prometa\MitoSys2\Calibration\mEGFPC1H2B_Noc\DE_W0002_P0001\DE_2_W0002_P0001_T0001\TR1_W0001_P0002\TR1_2_W0001_P0002_T0001_R1_P1_K1_Ch2-Ch1.zen
380	8.081700e-03	1.661351e-03	7.758800e-03	20150709_gfpWAPLch3_Prometa\MitoSys2\Calibration\mEGFPC1H2B_Noc\DE_W0002_P0001\DE_2_W0002_P0001_T0001\TR1_W0001_P0002\TR1_2_W0001_P0002_T0001_R1_P1_K1_Ch2-Ch1.zen
420	7.166537e-03	1.779409e-03	7.288300e-03	20150709_gfpWAPLch3_Prometa\MitoSys2\Calibration\mEGFPC1H2B_Noc\DE_W0002_P0001\DE_2_W0002_P0001_T0001\TR1_W0001_P0002\TR1_2_W0001_P0002_T0001_R1_P1_K1_Ch2-Ch1.zen
460	7.163647e-03	2.434227e-03	6.873100e-03	20150709_gfpWAPLch3_Prometa\MitoSys2\Calibration\mEGFPC1H2B_Noc\DE_W0002_P0001\DE_2_W0002_P0001_T0001\TR1_W0001_P0002\TR1_2_W0001_P0002_T0001_R1_P1_K1_Ch2-Ch1.zen
500	5.860463e-03	2.517230e-03	6.503500e-03	20150709_gfpWAPLch3_Prometa\MitoSys2\Calibration\mEGFPC1H2B_Noc\DE_W0002_P0001\DE_2_W0002_P0001_T0001\TR1_W0001_P0002\TR1_2_W0001_P0002_T0001_R1_P1_K1_Ch2-Ch1.zen
540	6.049599e-03	2.158873e-03	6.172000e-03	20150709_gfpWAPLch3_Prometa\MitoSys2\Calibration\mEGFPC1H2B_Noc\DE_W0002_P0001\DE_2_W0002_P0001_T0001\TR1_W0001_P0002\TR1_2_W0001_P0002_T0001_R1_P1_K1_Ch2-Ch1.zen
580	5.997098e-03	2.456848e-03	5.872700e-03	20150709_gfpWAPLch3_Prometa\MitoSys2\Calibration\mEGFPC1H2B_Noc\DE_W0002_P0001\DE_2_W0002_P0001_T0001\TR1_W0001_P0002\TR1_2_W0001_P0002_T0001_R1_P1_K1_Ch2-Ch1.zen
620	5.936141e-03	1.865197e-03	5.601000e-03	20150709_gfpWAPLch3_Prometa\MitoSys2\Calibration\mEGFPC1H2B_Noc\DE_W0002_P0001\DE_2_W0002_P0001_T0001\TR1_W0001_P0002\TR1_2_W0001_P0002_T0001_R1_P1_K1_Ch2-Ch1.zen
660	4.926778e-03	1.849459e-03	5.353100e-03	20150709_gfpWAPLch3_Prometa\MitoSys2\Calibration\mEGFPC1H2B_Noc\DE_W0002_P0001\DE_2_W0002_P0001_T0001\TR1_W0001_P0002\TR1_2_W0001_P0002_T0001_R1_P1_K1_Ch2-Ch1.zen
700	5.345274e-03	1.719681e-03	5.126000e-03	20150709_gfpWAPLch3_Prometa\MitoSys2\Calibration\mEGFPC1H2B_Noc\DE_W0002_P0001\DE_2_W0002_P0001_T0001\TR1_W0001_P0002\TR1_2_W0001_P0002_T0001_R1_P1_K1_Ch2-Ch1.zen
780	4.669574e-03	1.591280e-03	4.724000e-03	20150709_gfpWAPLch3_Prometa\MitoSys2\Calibration\mEGFPC1H2B_Noc\DE_W0002_P0001\DE_2_W0002_P0001_T0001\TR1_W0001_P0002\TR1_2_W0001_P0002_T0001_R1_P1_K1_Ch2-Ch1.zen
860	4.219552e-03	2.159765e-03	4.379300e-03	20150709_gfpWAPLch3_Prometa\MitoSys2\Calibration\mEGFPC1H2B_Noc\DE_W0002_P0001\DE_2_W0002_P0001_T0001\TR1_W0001_P0002\TR1_2_W0001_P0002_T0001_R1_P1_K1_Ch2-Ch1.zen
940	3.591419e-03	1.793635e-03	4.080300e-03	20150709_gfpWAPLch3_Prometa\MitoSys2\Calibration\mEGFPC1H2B_Noc\DE_W0002_P0001\DE_2_W0002_P0001_T0001\TR1_W0001_P0002\TR1_2_W0001_P0002_T0001_R1_P1_K1_Ch2-Ch1.zen
1020	3.462954e-03	1.618678e-03	3.818300e-03	20150709_gfpWAPLch3_Prometa\MitoSys2\Calibration\mEGFPC1H2B_Noc\DE_W0002_P0001\DE_2_W0002_P0001_T0001\TR1_W0001_P0002\TR1_2_W0001_P0002_T0001_R1_P1_K1_Ch2-Ch1.zen
1100	3.528361e-03	1.449029e-03	3.586900e-03	20150709_gfpWAPLch3_Prometa\MitoSys2\Calibration\mEGFPC1H2B_Noc\DE_W0002_P0001\DE_2_W0002_P0001_T0001\TR1_W0001_P0002\TR1_2_W0001_P0002_T0001_R1_P1_K1_Ch2-Ch1.zen
1180	2.932033e-03	2.113195e-03	3.381000e-03	20150709_gfpWAPLch3_Prometa\MitoSys2\Calibration\mEGFPC1H2B_Noc\DE_W0002_P0001\DE_2_W0002_P0001_T0001\TR1_W0001_P0002\TR1_2_W0001_P0002_T0001_R1_P1_K1_Ch2-Ch1.zen
1260	2.897985e-03	1.535441e-03	3.196600e-03	20150709_gfpWAPLch3_Prometa\MitoSys2\Calibration\mEGFPC1H2B_Noc\DE_W0002_P0001\DE_2_W0002_P0001_T0001\TR1_W0001_P0002\TR1_2_W0001_P0002_T0001_R1_P1_K1_Ch2-Ch1.zen
1340	2.868710e-03	1.463548e-03	3.030500e-03	20150709_gfpWAPLch3_Prometa\MitoSys2\Calibration\mEGFPC1H2B_Noc\DE_W0002_P0001\DE_2_W0002_P0001_T0001\TR1_W0001_P0002\TR1_2_W0001_P0002_T0001_R1_P1_K1_Ch2-Ch1.zen
1420	3.048939e-03	1.761480e-03	2.880100e-03	20150709_gfpWAPLch3_Prometa\MitoSys2\Calibration\mEGFPC1H2B_Noc\DE_W0002_P0001\DE_2_W0002_P0001_T0001\TR1_W0001_P0002\TR1_2_W0001_P0002_T0001_R1_P1_K1_Ch2-Ch1.zen
1500	2.767907e-03	1.454008e-03	2.743300e-03	20150709_gfpWAPLch3_Prometa\MitoSys2\Calibration\mEGFPC1H2B_Noc\DE_W0002_P0001\DE_2_W0002_P0001_T0001\TR1_W0001_P0002\TR1_2_W0001_P0002_T0001_R1_P1_K1_Ch2-Ch1.zen
1660	2.370364e-03	1.331369e-03	2.503500e-03	20150709_gfpWAPLch3_Prometa\MitoSys2\Calibration\mEGFPC1H2B_Noc\DE_W0002_P0001\DE_2_W0002_P0001_T0001\TR1_W0001_P0002\TR1_2_W0001_P0002_T0001_R1_P1_K1_Ch2-Ch1.zen
1820	2.640395e-03	1.360519e-03	2.300500e-03	20150709_gfpWAPLch3_Prometa\MitoSys2\Calibration\mEGFPC1H2B_Noc\DE_W0002_P0001\DE_2_W0002_P0001_T0001\TR1_W0001_P0002\TR1_2_W0001_P0002_T0001_R1_P1_K1_Ch2-Ch1.zen
1980	2.191799e-03	1.430731e-03	2.126300e-03	20150709_gfpWAPLch3_Prometa\MitoSys2\Calibration\mEGFPC1H2B_Noc\DE_W0002_P0001\DE_2_W0002_P0001_T0001\TR1_W0001_P0002\TR1_2_W0001_P0002_T0001_R1_P1_K1_Ch2-Ch1.zen
2140	1.795306e-03	1.523397e-03	1.975200e-03	20150709_gfpWAPLch3_Prometa\MitoSys2\Calibration\mEGFPC1H2B_Noc\DE_W0002_P0001\DE_2_W0002_P0001_T0001\TR1_W0001_P0002\TR1_2_W0001_P0002_T0001_R1_P1_K1_Ch2-Ch1.zen
2300	2.070755e-03	1.433907e-03	1.843000e-03	20150709_gfpWAPLch3_Prometa\MitoSys2\Calibration\mEGFPC1H2B_Noc\DE_W0002_P0001\DE_2_W0002_P0001_T0001\TR1_W0001_P0002\TR1_2_W0001_P0002_T0001_R1_P1_K1_Ch2-Ch1.zen
2460	2.614671e-03	1.561799e-03	1.726300e-03	20150709_gfpWAPLch3_Prometa\MitoSys2\Calibration\mEGFPC1H2B_Noc\DE_W0002_P0001\DE_2_W0002_P0001_T0001\TR1_W0001_P0002\TR1_2_W0001_P0002_T0001_R1_P1_K1_Ch2-Ch1.zen
2620	1.756184e-03	1.254431e-03	1.622600e-03	20150709_gfpWAPLch3_Prometa\MitoSys2\Calibration\mEGFPC1H2B_Noc\DE_W0002_P0001\DE_2_W0002_P0001_T0001\TR1_W0001_P0002\TR1_2_W0001_P0002_T0001_R1_P1_K1_Ch2-Ch1.zen
2780	2.052934e-03	9.551523e-04	1.529800e-03	20150709_gfpWAPLch3_Prometa\MitoSys2\Calibration\mEGFPC1H2B_Noc\DE_W0002_P0001\DE_2_W0002_P0001_T0001\TR1_W0001_P0002\TR1_2_W0001_P0002_T0001_R1_P1_K1_Ch2-Ch1.zen
2940	1.676373e-03	1.085851e-03	1.446300e-03	20150709_gfpWAPLch3_Prometa\MitoSys2\Calibration\mEGFPC1H2B_Noc\DE_W0002_P0001\DE_2_W0002_P0001_T0001\TR1_W0001_P0002\TR1_2_W0001_P0002_T0001_R1_P1_K1_Ch2-Ch1.zen
3100	1.142977e-03	9.228387e-04	1.370800e-03	20150709_gfpWAPLch3_Prometa\MitoSys2\Calibration\mEGFPC1H2B_Noc\DE_W0002_P0001\DE_2_W0002_P0001_T0001\TR1_W0001_P0002\TR1_2_W0001_P0002_T0001_R1_P1_K1_Ch2-Ch1.zen
3420	1.322019e-03	1.132285e-03	1.239700e-03	20150709_gfpWAPLch3_Prometa\MitoSys2\Calibration\mEGFPC1H2B_Noc\DE_W0002_P0001\DE_2_W0002_P0001_T0001\TR1_W0001_P0002\TR1_2_W0001_P0002_T0001_R1_P1_K1_Ch2-Ch1.zen
3740	1.242682e-03	1.028682e-03	1.129700e-03	20150709_gfpWAPLch3_Prometa\MitoSys2\Calibration\mEGFPC1H2B_Noc\DE_W0002_P0001\DE_2_W0002_P0001_T0001\TR1_W0001_P0002\TR1_2_W0001_P0002_T0001_R1_P1_K1_Ch2-Ch1.zen
4060	1.160939e-03	1.007397e-03	1.036200e-03	20150709_gfpWAPLch3_Prometa\MitoSys2\Calibration\mEGFPC1H2B_Noc\DE_W0002_P0001\DE_2_W0002_P0001_T0001\TR1_W0001_P0002\TR1_2_W0001_P0002_T0001_R1_P1_K1_Ch2-Ch1.zen
4380	6.869117e-04	1.204919e-03	9.558400e-04	20150709_gfpWAPLch3_Prometa\MitoSys2\Calibration\mEGFPC1H2B_Noc\DE_W0002_P0001\DE_2_W0002_P0001_T0001\TR1_W0001_P0002\TR1_2_W0001_P0002_T0001_R1_P1_K1_Ch2-Ch1.zen
4700	8.857781e-04	1.075892e-03	8.860200e-04	20150709_gfpWAPLch3_Prometa\MitoSys2\Calibration\mEGFPC1H2B_Noc\DE_W0002_P0001\DE_2_W0002_P0001_T0001\TR1_W0001_P0002\TR1_2_W0001_P0002_T0001_R1_P1_K1_Ch2-Ch1.zen
5020	7.996811e-04	8.312387e-04	8.248600e-04	20150709_gfpWAPLch3_Prometa\MitoSys2\Calibration\mEGFPC1H2B_Noc\DE_W0002_P0001\DE_2_W0002_P0001_T0001\TR1_W0001_P0002\TR1_2_W0001_P0002_T0001_R1_P1_K1_Ch2-Ch1.zen
5340	7.979223e-04	1.153893e-03	7.708500e-04	20150709_gfpWAPLch3_Prometa\MitoSys2\Calibration\mEGFPC1H2B_Noc\DE_W0002_P0001\DE_2_W0002_P0001_T0001\TR1_W0001_P0002\TR1_2_W0001_P0002_T0001_R1_P1_K1_Ch2-Ch1.zen
5660	6.618936e-04	8.864415e-04	7.228500e-04	20150709_gfpWAPLch3_Prometa\MitoSys2\Calibration\mEGFPC1H2B_Noc\DE_W0002_P0001\DE_2_W0002_P0001_T0001\TR1_W0001_P0002\TR1_2_W0001_P0002_T0001_R1_P1_K1_Ch2-Ch1.zen
5980	7.826492e-04	1.030556e-03	6.799200e-04	20150709_gfpWAPLch3_Prometa\MitoSys2\Calibration\mEGFPC1H2B_Noc\DE_W0002_P0001\DE_2_W0002_P0001_T0001\TR1_W0001_P0002\TR1_2_W0001_P0002_T0001_R1_P1_K1_Ch2-Ch1.zen
6300	9.889181e-04	7.034624e-04	6.413300e-04	20150709_gfpWAPLch3_Prometa\MitoSys2\Calibration\mEGFPC1H2B_Noc\DE_W0002_P0001\DE_2_W0002_P0001_T0001\TR1_W0001_P0002\TR1_2_W0001_P0002_T0001_R1_P1_K1_Ch2-Ch1.zen
6940	4.378781e-04	9.406798e-04	5.748000e-04	20150709_gfpWAPLch3_Prometa\MitoSys2\Calibration\mEGFPC1H2B_Noc\DE_W0002_P0001\DE_2_W0002_P0001_T0001\TR1_W0001_P0002\TR1_2_W0001_P0002_T0001_R1_P1_K1_Ch2-Ch1.zen
7580	3.979079e-04	1.119201e-03	5.195600e-04	20150709_gfpWAPLch3_Prometa\MitoSys2\Calibration\mEGFPC1H2B_Noc\DE_W0002_P0001\DE_2_W0002_P0001_T0001\TR1_W0001_P0002\TR1_2_W0001_P0002_T0001_R1_P1_K1_Ch2-Ch1.zen
8220	3.737695e-04	1.082151e-03	4.730400e-04	20150709_gfpWAPLch3_Prometa\MitoSys2\Calibration\mEGFPC1H2B_Noc\DE_W0002_P0001\DE_2_W0002_P0001_T0001\TR1_W0001_P0002\TR1_2_W0001_P0002_T0001_R1_P1_K1_Ch2-Ch1.zen
8860	-1.709118e-04	8.672916e-04	4.333700e-04	20150709_gfpWAPLch3_Prometa\MitoSys2\Calibration\mEGFPC1H2B_Noc\DE_W0002_P0001\DE_2_W0002_P0001_T0001\TR1_W0001_P0002\TR1_2_W0001_P0002_T0001_R1_P1_K1_Ch2-Ch1.zen
9500	3.880373e-04	1.087782e-03	3.991900e-04	20150709_gfpWAPLch3_Prometa\MitoSys2\Calibration\mEGFPC1H2B_Noc\DE_W0002_P0001\DE_2_W0002_P0001_T0001\TR1_W0001_P0002\TR1_2_W0001_P0002_T0001_R1_P1_K1_Ch2-Ch1.zen
10140	4.217586e-04	8.425761e-04	3.694600e-04	20150709_gfpWAPLch3_Prometa\MitoSys2\Calibration\mEGFPC1H2B_Noc\DE_W0002_P0001\DE_2_W0002_P0001_T0001\TR1_W0001_P0002\TR1_2_W0001_P0002_T0001_R1_P1_K1_Ch2-Ch1.zen
10780	2.892458e-04	8.248180e-04	3.434000e-04	20150709_gfpWAPLch3_Prometa\MitoSys2\Calibration\mEGFPC1H2B_Noc\DE_W0002_P0001\DE_2_W0002_P0001_T0001\TR1_W0001_P0002\TR1_2_W0001_P0002_T0001_R1_P1_K1_Ch2-Ch1.zen
11420	3.712568e-04	7.153148e-04	3.203800e-04	20150709_gfpWAPLch3_Prometa\MitoSys2\Calibration\mEGFPC1H2B_Noc\DE_W0002_P0001\DE_2_W0002_P0001_T0001\TR1_W0001_P0002\TR1_2_W0001_P0002_T0001_R1_P1_K1_Ch2-Ch1.zen
12060	3.408056e-04	9.563785e-04	2.999300e-04	20150709_gfpWAPLch3_Prometa\MitoSys2\Calibration\mEGFPC1H2B_Noc\DE_W0002_P0001\DE_2_W0002_P0001_T0001\TR1_W0001_P0002\TR1_2_W0001_P0002_T0001_R1_P1_K1_Ch2-Ch1.zen
12700	2.296233e-04	5.921908e-04	2.816400e-04	20150709_gfpWAPLch3_Prometa\MitoSys2\Calibration\mEGFPC1H2B_Noc\DE_W0002_P0001\DE_2_W0002_P0001_T0001\TR1_W0001_P0002\TR1_2_W0001_P0002_T0001_R1_P1_K1_Ch2-Ch1.zen
13980	1.098852e-04	6.376417e-04	2.503700e-04	20150709_gfpWAPLch3_Prometa\MitoSys2\Calibration\mEGFPC1H2B_Noc\DE_W0002_P0001\DE_2_W0002_P0001_T0001\TR1_W0001_P0002\TR1_2_W0001_P0002_T0001_R1_P1_K1_Ch2-Ch1.zen
15260	3.608176e-04	4.843618e-04	2.246700e-04	20150709_gfpWAPLch3_Prometa\MitoSys2\Calibration\mEGFPC1H2B_Noc\DE_W0002_P0001\DE_2_W0002_P0001_T0001\TR1_W0001_P0002\TR1_2_W0001_P0002_T0001_R1_P1_K1_Ch2-Ch1.zen
16540	1.475538e-04	6.200526e-04	2.032200e-04	20150709_gfpWAPLch3_Prometa\MitoSys2\Calibration\mEGFPC1H2B_Noc\DE_W0002_P0001\DE_2_W0002_P0001_T0001\TR1_W0001_P0002\TR1_2_W0001_P0002_T0001_R1_P1_K1_Ch2-Ch1.zen
17820	2.672486e-04	7.549533e-04	1.850800e-04	20150709_gfpWAPLch3_Prometa\MitoSys2\Calibration\mEGFPC1H2B_Noc\DE_W0002_P0001\DE_2_W0002_P0001_T0001\TR1_W0001_P0002\TR1_2_W0001_P0002_T0001_R1_P1_K1_Ch2-Ch1.zen
19100	2.510441e-04	7.516408e-04	1.695600e-04	20150709_gfpWAPLch3_Prometa\MitoSys2\Calibration\mEGFPC1H2B_Noc\DE_W0002_P0001\DE_2_W0002_P0001_T0001\TR1_W0001_P0002\TR1_2_W0001_P0002_T0001_R1_P1_K1_Ch2-Ch1.zen
20380	1.200610e-04	6.959089e-04	1.561600e-04	20150709_gfpWAPLch3_Prometa\MitoSys2\Calibration\mEGFPC1H2B_Noc\DE_W0002_P0001\DE_2_W0002_P0001_T0001\TR1_W0001_P0002\TR1_2_W0001_P0002_T0001_R1_P1_K1_Ch2-Ch1.zen
21660	1.239678e-04	9.457102e-04	1.444900e-04	20150709_gfpWAPLch3_Prometa\MitoSys2\Calibration\mEGFPC1H2B_Noc\DE_W0002_P0001\DE_2_W0002_P0001_T0001\TR1_W0001_P0002\TR1_2_W0001_P0002_T0001_R1_P1_K1_Ch2-Ch1.zen
22940	1.223917e-04	7.626379e-04	1.342500e-04	20150709_gfpWAPLch3_Prometa\MitoSys2\Calibration\mEGFPC1H2B_Noc\DE_W0002_P0001\DE_2_W0002_P0001_T0001\TR1_W0001_P0002\TR1_2_W0001_P0002_T0001_R1_P1_K1_Ch2-Ch1.zen
24220	2.926206e-04	6.379768e-04	1.251900e-04	20150709_gfpWAPLch3_Prometa\MitoSys2\Calibration\mEGFPC1H2B_Noc\DE_W0002_P0001\DE_2_W0002_P0001_T0001\TR1_W0001_P0002\TR1_2_W0001_P0002_T0001_R1_P1_K1_Ch2-Ch1.zen
25500	-1.539970e-05	6.190350e-04	1.171400e-04	20150709_gfpWAPLch3_Prometa\MitoSys2\Calibration\mEGFPC1H2B_Noc\DE_W0002_P0001\DE_2_W0002_P0001_T0001\TR1_W0001_P0002\TR1_2_W0001_P0002_T0001_R1_P1_K1_Ch2-Ch1.zen
28060	5.111254e-06	4.520590e-04	1.034600e-04	20150709_gfpWAPLch3_Prometa\MitoSys2\Calibration\mEGFPC1H2B_Noc\DE_W0002_P0001\DE_2_W0002_P0001_T0001\TR1_W0001_P0002\TR1_2_W0001_P0002_T0001_R1_P1_K1_Ch2-Ch1.zen
30620	-1.738961e-05	3.647562e-04	9.231800e-05	20150709_gfpWAPLch3_Prometa\MitoSys2\Calibration\mEGFPC1H2B_Noc\DE_W0002_P0001\DE_2_W0002_P0001_T0001\TR1_W0001_P0002\TR1_2_W0001_P0002_T0001_R1_P1_K1_Ch2-Ch1.zen
33180	1.308416e-04	4.826816e-04	8.308600e-05	20150709_gfpWAPLch3_Prometa\MitoSys2\Calibration\mEGFPC1H2B_Noc\DE_W0002_P0001\DE_2_W0002_P0001_T0001\TR1_W0001_P0002\TR1_2_W0001_P0002_T0001_R1_P1_K1_Ch2-Ch1.zen
35740	-7.450886e-06	4.570348e-04	7.533100e-05	20150709_gfpWAPLch3_Prometa\MitoSys2\Calibration\mEGFPC1H2B_Noc\DE_W0002_P0001\DE_2_W0002_P0001_T0001\TR1_W0001_P0002\TR1_2_W0001_P0002_T0001_R1_P1_K1_Ch2-Ch1.zen
38300	-1.888470e-05	7.226321e-04	6.874000e-05	20150709_gfpWAPLch3_Prometa\MitoSys2\Calibration\mEGFPC1H2B_Noc\DE_W0002_P0001\DE_2_W0002_P0001_T0001\TR1_W0001_P0002\TR1_2_W0001_P0002_T0001_R1_P1_K1_Ch2-Ch1.zen
40860	-2.725857e-05	5.412009e-04	6.307800e-05	20150709_gfpWAPLch3_Prometa\MitoSys2\Calibration\mEGFPC1H2B_Noc\DE_W0002_P0001\DE_2_W0002_P0001_T0001\TR1_W0001_P0002\TR1_2_W0001_P0002_T0001_R1_P1_K1_Ch2-Ch1.zen
43420	-4.553497e-05	4.029617e-04	5.817100e-05	20150709_gfpWAPLch3_Prometa\MitoSys2\Calibration\mEGFPC1H2B_Noc\DE_W0002_P0001\DE_2_W0002_P0001_T0001\TR1_W0001_P0002\TR1_2_W0001_P0002_T0001_R1_P1_K1_Ch2-Ch1.zen
45980	8.772920e-05	6.386014e-04	5.388200e-05	20150709_gfpWAPLch3_Prometa\MitoSys2\Calibration\mEGFPC1H2B_Noc\DE_W0002_P0001\DE_2_W0002_P0001_T0001\TR1_W0001_P0002\TR1_2_W0001_P0002_T0001_R1_P1_K1_Ch2-Ch1.zen
48540	-7.158910e-05	5.755465e-04	5.010800e-05	20150709_gfpWAPLch3_Prometa\MitoSys2\Calibration\mEGFPC1H2B_Noc\DE_W0002_P0001\DE_2_W0002_P0001_T0001\TR1_W0001_P0002\TR1_2_W0001_P0002_T0001_R1_P1_K1_Ch2-Ch1.zen
51100	2.201901e-05	4.104170e-04	4.676400e-05	20150709_gfpWAPLch3_Prometa\MitoSys2\Calibration\mEGFPC1H2B_Noc\DE_W0002_P0001\DE_2_W0002_P0001_T0001\TR1_W0001_P0002\TR1_2_W0001_P0002_T0001_R1_P1_K1_Ch2-Ch1.zen
56220	6.868110e-05	5.415499e-04	4.111500e-05	20150709_gfpWAPLch3_Prometa\MitoSys2\Calibration\mEGFPC1H2B_Noc\DE_W0002_P0001\DE_2_W0002_P0001_T0001\TR1_W0001_P0002\TR1_2_W0001_P0002_T0001_R1_P1_K1_Ch2-Ch1.zen
61340	1.538890e-04	5.530259e-04	3.653900e-05	20150709_gfpWAPLch3_Prometa\MitoSys2\Calibration\mEGFPC1H2B_Noc\DE_W0002_P0001\DE_2_W0002_P0001_T0001\TR1_W0001_P0002\TR1_2_W0001_P0002_T0001_R1_P1_K1_Ch2-Ch1.zen
66460	-5.256213e-05	5.459579e-04	3.276900e-05	20150709_gfpWAPLch3_Prometa\MitoSys2\Calibration\mEGFPC1H2B_Noc\DE_W0002_P0001\DE_2_W0002_P0001_T0001\TR1_W0001_P0002\TR1_2_W0001_P0002_T0001_R1_P1_K1_Ch2-Ch1.zen
71580	-9.826412e-05	4.496322e-04	2.961700e-05	20150709_gfpWAPLch3_Prometa\MitoSys2\Calibration\mEGFPC1H2B_Noc\DE_W0002_P0001\DE_2_W0002_P0001_T0001\TR1_W0001_P0002\TR1_2_W0001_P0002_T0001_R1_P1_K1_Ch2-Ch1.zen
76700	2.251732e-04	4.399021e-04	2.695000e-05	20150709_gfpWAPLch3_Prometa\MitoSys2\Calibration\mEGFPC1H2B_Noc\DE_W0002_P0001\DE_2_W0002_P0001_T0001\TR1_W0001_P0002\TR1_2_W0001_P0002_T0001_R1_P1_K1_Ch2-Ch1.zen
81820	-9.441535e-05	3.485819e-04	2.466700e-05	20150709_gfpWAPLch3_Prometa\MitoSys2\Calibration\mEGFPC1H2B_Noc\DE_W0002_P0001\DE_2_W0002_P0001_T0001\TR1_W0001_P0002\TR1_2_W0001_P0002_T0001_R1_P1_K1_Ch2-Ch1.zen
86940	-1.442522e-04	4.487518e-04	2.269600e-05	20150709_gfpWAPLch3_Prometa\MitoSys2\Calibration\mEGFPC1H2B_Noc\DE_W0002_P0001\DE_2_W0002_P0001_T0001\TR1_W0001_P0002\TR1_2_W0001_P0002_T0001_R1_P1_K1_Ch2-Ch1.zen
92060	-9.282067e-05	3.299735e-04	2.097800e-05	20150709_gfpWAPLch3_Prometa\MitoSys2\Calibration\mEGFPC1H2B_Noc\DE_W0002_P0001\DE_2_W0002_P0001_T0001\TR1_W0001_P0002\TR1_2_W0001_P0002_T0001_R1_P1_K1_Ch2-Ch1.zen
97180	-8.840887e-05	4.276044e-04	1.947000e-05	20150709_gfpWAPLch3_Prometa\MitoSys2\Calibration\mEGFPC1H2B_Noc\DE_W0002_P0001\DE_2_W0002_P0001_T0001\TR1_W0001_P0002\TR1_2_W0001_P0002_T0001_R1_P1_K1_Ch2-Ch1.zen
102300	2.877430e-05	3.584545e-04	1.813800e-05	20150709_gfpWAPLch3_Prometa\MitoSys2\Calibration\mEGFPC1H2B_Noc\DE_W0002_P0001\DE_2_W0002_P0001_T0001\TR1_W0001_P0002\TR1_2_W0001_P0002_T0001_R1_P1_K1_Ch2-Ch1.zen
112540	1.111687e-04	4.560299e-04	1.589600e-05	20150709_gfpWAPLch3_Prometa\MitoSys2\Calibration\mEGFPC1H2B_Noc\DE_W0002_P0001\DE_2_W0002_P0001_T0001\TR1_W0001_P0002\TR1_2_W0001_P0002_T0001_R1_P1_K1_Ch2-Ch1.zen
122780	3.003573e-05	4.901374e-04	1.408700e-05	20150709_gfpWAPLch3_Prometa\MitoSys2\Calibration\mEGFPC1H2B_Noc\DE_W0002_P0001\DE_2_W0002_P0001_T0001\TR1_W0001_P0002\TR1_2_W0001_P0002_T0001_R1_P1_K1_Ch2-Ch1.zen
133020	7.016204e-05	3.470758e-04	1.260300e-05	20150709_gfpWAPLch3_Prometa\MitoSys2\Calibration\mEGFPC1H2B_Noc\DE_W0002_P0001\DE_2_W0002_P0001_T0001\TR1_W0001_P0002\TR1_2_W0001_P0002_T0001_R1_P1_K1_Ch2-Ch1.zen
143260	-7.377513e-08	3.951557e-04	1.136600e-05	20150709_gfpWAPLch3_Prometa\MitoSys2\Calibration\mEGFPC1H2B_Noc\DE_W0002_P0001\DE_2_W0002_P0001_T0001\TR1_W0001_P0002\TR1_2_W0001_P0002_T0001_R1_P1_K1_Ch2-Ch1.zen
153500	1.529512e-04	3.564213e-04	1.032200e-05	20150709_gfpWAPLch3_Prometa\MitoSys2\Calibration\mEGFPC1H2B_Noc\DE_W0002_P0001\DE_2_W0002_P0001_T0001\TR1_W0001_P0002\TR1_2_W0001_P0002_T0001_R1_P1_K1_Ch2-Ch1.zen
163740	-3.075441e-05	3.271648e-04	9.430700e-06	20150709_gfpWAPLch3_Prometa\MitoSys2\Calibration\mEGFPC1H2B_Noc\DE_W0002_P0001\DE_2_W0002_P0001_T0001\TR1_W0001_P0002\TR1_2_W0001_P0002_T0001_R1_P1_K1_Ch2-Ch1.zen
173980	-5.942551e-05	4.032885e-04	8.662900e-06	20150709_gfpWAPLch3_Prometa\MitoSys2\Calibration\mEGFPC1H2B_Noc\DE_W0002_P0001\DE_2_W0002_P0001_T0001\TR1_W0001_P0002\TR1_2_W0001_P0002_T0001_R1_P1_K1_Ch2-Ch1.zen
184220	-1.521115e-05	4.568431e-04	7.995500e-06	20150709_gfpWAPLch3_Prometa\MitoSys2\Calibration\mEGFPC1H2B_Noc\DE_W0002_P0001\DE_2_W0002_P0001_T0001\TR1_W0001_P0002\TR1_2_W0001_P0002_T0001_R1_P1_K1_Ch2-Ch1.zen
194460	-1.104805e-05	4.071252e-04	7.410800e-06	20150709_gfpWAPLch3_Prometa\MitoSys2\Calibration\mEGFPC1H2B_Noc\DE_W0002_P0001\DE_2_W0002_P0001_T0001\TR1_W0001_P0002\TR1_2_W0001_P0002_T0001_R1_P1_K1_Ch2-Ch1.zen
204700	-1.748289e-05	2.806486e-04	6.895200e-06	20150709_gfpWAPLch3_Prometa\MitoSys2\Calibration\mEGFPC1H2B_Noc\DE_W0002_P0001\DE_2_W0002_P0001_T0001\TR1_W0001_P0002\TR1_2_W0001_P0002_T0001_R1_P1_K1_Ch2-Ch1.zen
225180	-4.636384e-05	2.987700e-04	6.029300e-06	20150709_gfpWAPLch3_Prometa\MitoSys2\Calibration\mEGFPC1H2B_Noc\DE_W0002_P0001\DE_2_W0002_P0001_T0001\TR1_W0001_P0002\TR1_2_W0001_P0002_T0001_R1_P1_K1_Ch2-Ch1.zen
245660	-1.279885e-04	3.579273e-04	5.333000e-06	20150709_gfpWAPLch3_Prometa\MitoSys2\Calibration\mEGFPC1H2B_Noc\DE_W0002_P0001\DE_2_W0002_P0001_T0001\TR1_W0001_P0002\TR1_2_W0001_P0002_T0001_R1_P1_K1_Ch2-Ch1.zen
266140	-3.334975e-05	3.192334e-04	4.762900e-06	20150709_gfpWAPLch3_Prometa\MitoSys2\Calibration\mEGFPC1H2B_Noc\DE_W0002_P0001\DE_2_W0002_P0001_T0001\TR1_W0001_P0002\TR1_2_W0001_P0002_T0001_R1_P1_K1_Ch2-Ch1.zen
286620	-1.958169e-05	2.698604e-04	4.288900e-06	20150709_gfpWAPLch3_Prometa\MitoSys2\Calibration\mEGFPC1H2B_Noc\DE_W0002_P0001\DE_2_W0002_P0001_T0001\TR1_W0001_P0002\TR1_2_W0001_P0002_T0001_R1_P1_K1_Ch2-Ch1.zen
307100	-1.093711e-05	2.687114e-04	3.889700e-06	20150709_gfpWAPLch3_Prometa\MitoSys2\Calibration\mEGFPC1H2B_Noc\DE_W0002_P0001\DE_2_W0002_P0001_T0001\TR1_W0001_P0002\TR1_2_W0001_P0002_T0001_R1_P1_K1_Ch2-Ch1.zen
327580	1.878590e-05	2.440318e-04	3.549700e-06	20150709_gfpWAPLch3_Prometa\MitoSys2\Calibration\mEGFPC1H2B_Noc\DE_W0002_P0001\DE_2_W0002_P0001_T0001\TR1_W0001_P0002\TR1_2_W0001_P0002_T0001_R1_P1_K1_Ch2-Ch1.zen
348060	-1.423867e-05	2.530761e-04	3.257100e-06	20150709_gfpWAPLch3_Prometa\MitoSys2\Calibration\mEGFPC1H2B_Noc\DE_W0002_P0001\DE_2_W0002_P0001_T0001\TR1_W0001_P0002\TR1_2_W0001_P0002_T0001_R1_P1_K1_Ch2-Ch1.zen
368540	-6.438498e-05	3.737794e-04	3.003200e-06	20150709_gfpWAPLch3_Prometa\MitoSys2\Calibration\mEGFPC1H2B_Noc\DE_W0002_P0001\DE_2_W0002_P0001_T0001\TR1_W0001_P0002\TR1_2_W0001_P0002_T0001_R1_P1_K1_Ch2-Ch1.zen
389020	-1.113932e-04	2.835669e-04	2.781100e-06	20150709_gfpWAPLch3_Prometa\MitoSys2\Calibration\mEGFPC1H2B_Noc\DE_W0002_P0001\DE_2_W0002_P0001_T0001\TR1_W0001_P0002\TR1_2_W0001_P0002_T0001_R1_P1_K1_Ch2-Ch1.zen
409500	-8.718970e-05	1.832077e-04	2.585500e-06	20150709_gfpWAPLch3_Prometa\MitoSys2\Calibration\mEGFPC1H2B_Noc\DE_W0002_P0001\DE_2_W0002_P0001_T0001\TR1_W0001_P0002\TR1_2_W0001_P0002_T0001_R1_P1_K1_Ch2-Ch1.zen
450460	-7.920003e-05	2.037437e-04	2.257500e-06	20150709_gfpWAPLch3_Prometa\MitoSys2\Calibration\mEGFPC1H2B_Noc\DE_W0002_P0001\DE_2_W0002_P0001_T0001\TR1_W0001_P0002\TR1_2_W0001_P0002_T0001_R1_P1_K1_Ch2-Ch1.zen
491420	-5.484351e-05	2.507193e-04	1.994200e-06	20150709_gfpWAPLch3_Prometa\MitoSys2\Calibration\mEGFPC1H2B_Noc\DE_W0002_P0001\DE_2_W0002_P0001_T0001\TR1_W0001_P0002\TR1_2_W0001_P0002_T0001_R1_P1_K1_Ch2-Ch1.zen
532380	-2.516257e-05	2.399670e-04	1.779100e-06	20150709_gfpWAPLch3_Prometa\MitoSys2\Calibration\mEGFPC1H2B_Noc\DE_W0002_P0001\DE_2_W0002_P0001_T0001\TR1_W0001_P0002\TR1_2_W0001_P0002_T0001_R1_P1_K1_Ch2-Ch1.zen
573340	-7.847379e-05	1.839447e-04	1.600500e-06	20150709_gfpWAPLch3_Prometa\MitoSys2\Calibration\mEGFPC1H2B_Noc\DE_W0002_P0001\DE_2_W0002_P0001_T0001\TR1_W0001_P0002\TR1_2_W0001_P0002_T0001_R1_P1_K1_Ch2-Ch1.zen
614300	-6.739731e-06	2.660831e-04	1.450300e-06	20150709_gfpWAPLch3_Prometa\MitoSys2\Calibration\mEGFPC1H2B_Noc\DE_W0002_P0001\DE_2_W0002_P0001_T0001\TR1_W0001_P0002\TR1_2_W0001_P0002_T0001_R1_P1_K1_Ch2-Ch1.zen
655260	2.071166e-05	2.192213e-04	1.322500e-06	20150709_gfpWAPLch3_Prometa\MitoSys2\Calibration\mEGFPC1H2B_Noc\DE_W0002_P0001\DE_2_W0002_P0001_T0001\TR1_W0001_P0002\TR1_2_W0001_P0002_T0001_R1_P1_K1_Ch2-Ch1.zen
696220	1.270264e-05	2.058304e-04	1.212700e-06	20150709_gfpWAPLch3_Prometa\MitoSys2\Calibration\mEGFPC1H2B_Noc\DE_W0002_P0001\DE_2_W0002_P0001_T0001\TR1_W0001_P0002\TR1_2_W0001_P0002_T0001_R1_P1_K1_Ch2-Ch1.zen
737180	1.387837e-06	2.670090e-04	1.117500e-06	20150709_gfpWAPLch3_Prometa\MitoSys2\Calibration\mEGFPC1H2B_Noc\DE_W0002_P0001\DE_2_W0002_P0001_T0001\TR1_W0001_P0002\TR1_2_W0001_P0002_T0001_R1_P1_K1_Ch2-Ch1.zen
778140	5.046709e-05	1.733016e-04	1.034300e-06	20150709_gfpWAPLch3_Prometa\MitoSys2\Calibration\mEGFPC1H2B_Noc\DE_W0002_P0001\DE_2_W0002_P0001_T0001\TR1_W0001_P0002\TR1_2_W0001_P0002_T0001_R1_P1_K1_Ch2-Ch1.zen
819100	-1.593556e-05	1.520732e-04	9.610400e-07	20150709_gfpWAPLch3_Prometa\MitoSys2\Calibration\mEGFPC1H2B_Noc\DE_W0002_P0001\DE_2_W0002_P0001_T0001\TR1_W0001_P0002\TR1_2_W0001_P0002_T0001_R1_P1_K1_Ch2-Ch1.zen
901020	-2.118168e-06	1.989796e-04	8.383800e-07	20150709_gfpWAPLch3_Prometa\MitoSys2\Calibration\mEGFPC1H2B_Noc\DE_W0002_P0001\DE_2_W0002_P0001_T0001\TR1_W0001_P0002\TR1_2_W0001_P0002_T0001_R1_P1_K1_Ch2-Ch1.zen
982940	-4.680688e-05	1.726787e-04	7.400800e-07	20150709_gfpWAPLch3_Prometa\MitoSys2\Calibration\mEGFPC1H2B_Noc\DE_W0002_P0001\DE_2_W0002_P0001_T0001\TR1_W0001_P0002\TR1_2_W0001_P0002_T0001_R1_P1_K1_Ch2-Ch1.zen
1064860	3.164238e-05	1.589123e-04	6.598200e-07	20150709_gfpWAPLch3_Prometa\MitoSys2\Calibration\mEGFPC1H2B_Noc\DE_W0002_P0001\DE_2_W0002_P0001_T0001\TR1_W0001_P0002\TR1_2_W0001_P0002_T0001_R1_P1_K1_Ch2-Ch1.zen
1146780	1.353044e-05	2.017807e-04	5.932600e-07	20150709_gfpWAPLch3_Prometa\MitoSys2\Calibration\mEGFPC1H2B_Noc\DE_W0002_P0001\DE_2_W0002_P0001_T0001\TR1_W0001_P0002\TR1_2_W0001_P0002_T0001_R1_P1_K1_Ch2-Ch1.zen
1228700	-1.628331e-05	1.203131e-04	5.373300e-07	20150709_gfpWAPLch3_Prometa\MitoSys2\Calibration\mEGFPC1H2B_Noc\DE_W0002_P0001\DE_2_W0002_P0001_T0001\TR1_W0001_P0002\TR1_2_W0001_P0002_T0001_R1_P1_K1_Ch2-Ch1.zen
1310620	8.626913e-07	2.316951e-04	4.897800e-07	20150709_gfpWAPLch3_Prometa\MitoSys2\Calibration\mEGFPC1H2B_Noc\DE_W0002_P0001\DE_2_W0002_P0001_T0001\TR1_W0001_P0002\TR1_2_W0001_P0002_T0001_R1_P1_K1_Ch2-Ch1.zen
1392540	6.019149e-05	1.566228e-04	4.489400e-07	20150709_gfpWAPLch3_Prometa\MitoSys2\Calibration\mEGFPC1H2B_Noc\DE_W0002_P0001\DE_2_W0002_P0001_T0001\TR1_W0001_P0002\TR1_2_W0001_P0002_T0001_R1_P1_K1_Ch2-Ch1.zen
1474460	5.317913e-05	1.404962e-04	4.135500e-07	20150709_gfpWAPLch3_Prometa\MitoSys2\Calibration\mEGFPC1H2B_Noc\DE_W0002_P0001\DE_2_W0002_P0001_T0001\TR1_W0001_P0002\TR1_2_W0001_P0002_T0001_R1_P1_K1_Ch2-Ch1.zen
1556380	-2.704972e-05	1.670853e-04	3.826400e-07	20150709_gfpWAPLch3_Prometa\MitoSys2\Calibration\mEGFPC1H2B_Noc\DE_W0002_P0001\DE_2_W0002_P0001_T0001\TR1_W0001_P0002\TR1_2_W0001_P0002_T0001_R1_P1_K1_Ch2-Ch1.zen
10	2.209592e-02	5.104985e-03	2.050400e-02	20150709_gfpWAPLch3_Prometa\MitoSys2\Calibration\mEGFPC1H2B_Noc\DE_W0002_P0001\DE_2_W0002_P0001_T0001\TR1_W0001_P0002\TR1_2_W0001_P0002_T0001_R1_P2_K1_Ch2-Ch1.zen
20	1.796083e-02	3.869258e-03	1.949100e-02	20150709_gfpWAPLch3_Prometa\MitoSys2\Calibration\mEGFPC1H2B_Noc\DE_W0002_P0001\DE_2_W0002_P0001_T0001\TR1_W0001_P0002\TR1_2_W0001_P0002_T0001_R1_P2_K1_Ch2-Ch1.zen
30	1.904510e-02	3.843443e-03	1.858000e-02	20150709_gfpWAPLch3_Prometa\MitoSys2\Calibration\mEGFPC1H2B_Noc\DE_W0002_P0001\DE_2_W0002_P0001_T0001\TR1_W0001_P0002\TR1_2_W0001_P0002_T0001_R1_P2_K1_Ch2-Ch1.zen
40	1.713230e-02	3.340051e-03	1.775500e-02	20150709_gfpWAPLch3_Prometa\MitoSys2\Calibration\mEGFPC1H2B_Noc\DE_W0002_P0001\DE_2_W0002_P0001_T0001\TR1_W0001_P0002\TR1_2_W0001_P0002_T0001_R1_P2_K1_Ch2-Ch1.zen
50	1.599807e-02	3.524058e-03	1.700600e-02	20150709_gfpWAPLch3_Prometa\MitoSys2\Calibration\mEGFPC1H2B_Noc\DE_W0002_P0001\DE_2_W0002_P0001_T0001\TR1_W0001_P0002\TR1_2_W0001_P0002_T0001_R1_P2_K1_Ch2-Ch1.zen
60	1.624356e-02	4.146887e-03	1.632200e-02	20150709_gfpWAPLch3_Prometa\MitoSys2\Calibration\mEGFPC1H2B_Noc\DE_W0002_P0001\DE_2_W0002_P0001_T0001\TR1_W0001_P0002\TR1_2_W0001_P0002_T0001_R1_P2_K1_Ch2-Ch1.zen
70	1.549486e-02	3.809684e-03	1.569600e-02	20150709_gfpWAPLch3_Prometa\MitoSys2\Calibration\mEGFPC1H2B_Noc\DE_W0002_P0001\DE_2_W0002_P0001_T0001\TR1_W0001_P0002\TR1_2_W0001_P0002_T0001_R1_P2_K1_Ch2-Ch1.zen
80	1.681963e-02	4.198092e-03	1.512200e-02	20150709_gfpWAPLch3_Prometa\MitoSys2\Calibration\mEGFPC1H2B_Noc\DE_W0002_P0001\DE_2_W0002_P0001_T0001\TR1_W0001_P0002\TR1_2_W0001_P0002_T0001_R1_P2_K1_Ch2-Ch1.zen
90	1.475509e-02	2.562631e-03	1.459200e-02	20150709_gfpWAPLch3_Prometa\MitoSys2\Calibration\mEGFPC1H2B_Noc\DE_W0002_P0001\DE_2_W0002_P0001_T0001\TR1_W0001_P0002\TR1_2_W0001_P0002_T0001_R1_P2_K1_Ch2-Ch1.zen
100	1.421032e-02	2.754771e-03	1.410300e-02	20150709_gfpWAPLch3_Prometa\MitoSys2\Calibration\mEGFPC1H2B_Noc\DE_W0002_P0001\DE_2_W0002_P0001_T0001\TR1_W0001_P0002\TR1_2_W0001_P0002_T0001_R1_P2_K1_Ch2-Ch1.zen
120	1.323328e-02	2.550971e-03	1.322800e-02	20150709_gfpWAPLch3_Prometa\MitoSys2\Calibration\mEGFPC1H2B_Noc\DE_W0002_P0001\DE_2_W0002_P0001_T0001\TR1_W0001_P0002\TR1_2_W0001_P0002_T0001_R1_P2_K1_Ch2-Ch1.zen
140	1.191936e-02	3.009678e-03	1.246800e-02	20150709_gfpWAPLch3_Prometa\MitoSys2\Calibration\mEGFPC1H2B_Noc\DE_W0002_P0001\DE_2_W0002_P0001_T0001\TR1_W0001_P0002\TR1_2_W0001_P0002_T0001_R1_P2_K1_Ch2-Ch1.zen
160	1.125320e-02	2.246039e-03	1.180100e-02	20150709_gfpWAPLch3_Prometa\MitoSys2\Calibration\mEGFPC1H2B_Noc\DE_W0002_P0001\DE_2_W0002_P0001_T0001\TR1_W0001_P0002\TR1_2_W0001_P0002_T0001_R1_P2_K1_Ch2-Ch1.zen
180	1.162972e-02	3.236238e-03	1.121100e-02	20150709_gfpWAPLch3_Prometa\MitoSys2\Calibration\mEGFPC1H2B_Noc\DE_W0002_P0001\DE_2_W0002_P0001_T0001\TR1_W0001_P0002\TR1_2_W0001_P0002_T0001_R1_P2_K1_Ch2-Ch1.zen
200	1.107109e-02	2.021126e-03	1.068400e-02	20150709_gfpWAPLch3_Prometa\MitoSys2\Calibration\mEGFPC1H2B_Noc\DE_W0002_P0001\DE_2_W0002_P0001_T0001\TR1_W0001_P0002\TR1_2_W0001_P0002_T0001_R1_P2_K1_Ch2-Ch1.zen
220	1.073216e-02	2.607267e-03	1.020900e-02	20150709_gfpWAPLch3_Prometa\MitoSys2\Calibration\mEGFPC1H2B_Noc\DE_W0002_P0001\DE_2_W0002_P0001_T0001\TR1_W0001_P0002\TR1_2_W0001_P0002_T0001_R1_P2_K1_Ch2-Ch1.zen
240	9.670307e-03	2.742216e-03	9.779000e-03	20150709_gfpWAPLch3_Prometa\MitoSys2\Calibration\mEGFPC1H2B_Noc\DE_W0002_P0001\DE_2_W0002_P0001_T0001\TR1_W0001_P0002\TR1_2_W0001_P0002_T0001_R1_P2_K1_Ch2-Ch1.zen
260	8.696209e-03	2.361423e-03	9.386400e-03	20150709_gfpWAPLch3_Prometa\MitoSys2\Calibration\mEGFPC1H2B_Noc\DE_W0002_P0001\DE_2_W0002_P0001_T0001\TR1_W0001_P0002\TR1_2_W0001_P0002_T0001_R1_P2_K1_Ch2-Ch1.zen
280	8.931298e-03	3.201002e-03	9.026100e-03	20150709_gfpWAPLch3_Prometa\MitoSys2\Calibration\mEGFPC1H2B_Noc\DE_W0002_P0001\DE_2_W0002_P0001_T0001\TR1_W0001_P0002\TR1_2_W0001_P0002_T0001_R1_P2_K1_Ch2-Ch1.zen
300	8.873669e-03	1.681342e-03	8.693700e-03	20150709_gfpWAPLch3_Prometa\MitoSys2\Calibration\mEGFPC1H2B_Noc\DE_W0002_P0001\DE_2_W0002_P0001_T0001\TR1_W0001_P0002\TR1_2_W0001_P0002_T0001_R1_P2_K1_Ch2-Ch1.zen
340	8.872627e-03	2.185692e-03	8.098800e-03	20150709_gfpWAPLch3_Prometa\MitoSys2\Calibration\mEGFPC1H2B_Noc\DE_W0002_P0001\DE_2_W0002_P0001_T0001\TR1_W0001_P0002\TR1_2_W0001_P0002_T0001_R1_P2_K1_Ch2-Ch1.zen
380	7.934865e-03	2.236739e-03	7.579900e-03	20150709_gfpWAPLch3_Prometa\MitoSys2\Calibration\mEGFPC1H2B_Noc\DE_W0002_P0001\DE_2_W0002_P0001_T0001\TR1_W0001_P0002\TR1_2_W0001_P0002_T0001_R1_P2_K1_Ch2-Ch1.zen
420	6.830004e-03	2.023008e-03	7.121700e-03	20150709_gfpWAPLch3_Prometa\MitoSys2\Calibration\mEGFPC1H2B_Noc\DE_W0002_P0001\DE_2_W0002_P0001_T0001\TR1_W0001_P0002\TR1_2_W0001_P0002_T0001_R1_P2_K1_Ch2-Ch1.zen
460	6.483654e-03	2.426774e-03	6.712900e-03	20150709_gfpWAPLch3_Prometa\MitoSys2\Calibration\mEGFPC1H2B_Noc\DE_W0002_P0001\DE_2_W0002_P0001_T0001\TR1_W0001_P0002\TR1_2_W0001_P0002_T0001_R1_P2_K1_Ch2-Ch1.zen
500	6.300627e-03	2.449476e-03	6.345400e-03	20150709_gfpWAPLch3_Prometa\MitoSys2\Calibration\mEGFPC1H2B_Noc\DE_W0002_P0001\DE_2_W0002_P0001_T0001\TR1_W0001_P0002\TR1_2_W0001_P0002_T0001_R1_P2_K1_Ch2-Ch1.zen
540	5.870184e-03	1.987230e-03	6.013000e-03	20150709_gfpWAPLch3_Prometa\MitoSys2\Calibration\mEGFPC1H2B_Noc\DE_W0002_P0001\DE_2_W0002_P0001_T0001\TR1_W0001_P0002\TR1_2_W0001_P0002_T0001_R1_P2_K1_Ch2-Ch1.zen
580	5.319169e-03	1.805204e-03	5.710600e-03	20150709_gfpWAPLch3_Prometa\MitoSys2\Calibration\mEGFPC1H2B_Noc\DE_W0002_P0001\DE_2_W0002_P0001_T0001\TR1_W0001_P0002\TR1_2_W0001_P0002_T0001_R1_P2_K1_Ch2-Ch1.zen
620	5.783687e-03	2.528945e-03	5.434400e-03	20150709_gfpWAPLch3_Prometa\MitoSys2\Calibration\mEGFPC1H2B_Noc\DE_W0002_P0001\DE_2_W0002_P0001_T0001\TR1_W0001_P0002\TR1_2_W0001_P0002_T0001_R1_P2_K1_Ch2-Ch1.zen
660	5.022373e-03	1.801519e-03	5.181200e-03	20150709_gfpWAPLch3_Prometa\MitoSys2\Calibration\mEGFPC1H2B_Noc\DE_W0002_P0001\DE_2_W0002_P0001_T0001\TR1_W0001_P0002\TR1_2_W0001_P0002_T0001_R1_P2_K1_Ch2-Ch1.zen
700	4.963161e-03	1.185747e-03	4.948200e-03	20150709_gfpWAPLch3_Prometa\MitoSys2\Calibration\mEGFPC1H2B_Noc\DE_W0002_P0001\DE_2_W0002_P0001_T0001\TR1_W0001_P0002\TR1_2_W0001_P0002_T0001_R1_P2_K1_Ch2-Ch1.zen
780	3.954830e-03	2.084054e-03	4.534300e-03	20150709_gfpWAPLch3_Prometa\MitoSys2\Calibration\mEGFPC1H2B_Noc\DE_W0002_P0001\DE_2_W0002_P0001_T0001\TR1_W0001_P0002\TR1_2_W0001_P0002_T0001_R1_P2_K1_Ch2-Ch1.zen
860	4.098354e-03	1.254440e-03	4.178300e-03	20150709_gfpWAPLch3_Prometa\MitoSys2\Calibration\mEGFPC1H2B_Noc\DE_W0002_P0001\DE_2_W0002_P0001_T0001\TR1_W0001_P0002\TR1_2_W0001_P0002_T0001_R1_P2_K1_Ch2-Ch1.zen
940	3.428870e-03	1.114569e-03	3.869400e-03	20150709_gfpWAPLch3_Prometa\MitoSys2\Calibration\mEGFPC1H2B_Noc\DE_W0002_P0001\DE_2_W0002_P0001_T0001\TR1_W0001_P0002\TR1_2_W0001_P0002_T0001_R1_P2_K1_Ch2-Ch1.zen
1020	4.352365e-03	1.660202e-03	3.599300e-03	20150709_gfpWAPLch3_Prometa\MitoSys2\Calibration\mEGFPC1H2B_Noc\DE_W0002_P0001\DE_2_W0002_P0001_T0001\TR1_W0001_P0002\TR1_2_W0001_P0002_T0001_R1_P2_K1_Ch2-Ch1.zen
1100	2.585687e-03	1.232450e-03	3.361400e-03	20150709_gfpWAPLch3_Prometa\MitoSys2\Calibration\mEGFPC1H2B_Noc\DE_W0002_P0001\DE_2_W0002_P0001_T0001\TR1_W0001_P0002\TR1_2_W0001_P0002_T0001_R1_P2_K1_Ch2-Ch1.zen
1180	3.467268e-03	1.398762e-03	3.150600e-03	20150709_gfpWAPLch3_Prometa\MitoSys2\Calibration\mEGFPC1H2B_Noc\DE_W0002_P0001\DE_2_W0002_P0001_T0001\TR1_W0001_P0002\TR1_2_W0001_P0002_T0001_R1_P2_K1_Ch2-Ch1.zen
1260	3.321919e-03	1.204631e-03	2.962600e-03	20150709_gfpWAPLch3_Prometa\MitoSys2\Calibration\mEGFPC1H2B_Noc\DE_W0002_P0001\DE_2_W0002_P0001_T0001\TR1_W0001_P0002\TR1_2_W0001_P0002_T0001_R1_P2_K1_Ch2-Ch1.zen
1340	2.754971e-03	1.249238e-03	2.794000e-03	20150709_gfpWAPLch3_Prometa\MitoSys2\Calibration\mEGFPC1H2B_Noc\DE_W0002_P0001\DE_2_W0002_P0001_T0001\TR1_W0001_P0002\TR1_2_W0001_P0002_T0001_R1_P2_K1_Ch2-Ch1.zen
1420	2.655067e-03	1.775676e-03	2.642200e-03	20150709_gfpWAPLch3_Prometa\MitoSys2\Calibration\mEGFPC1H2B_Noc\DE_W0002_P0001\DE_2_W0002_P0001_T0001\TR1_W0001_P0002\TR1_2_W0001_P0002_T0001_R1_P2_K1_Ch2-Ch1.zen
1500	2.194279e-03	9.300334e-04	2.504700e-03	20150709_gfpWAPLch3_Prometa\MitoSys2\Calibration\mEGFPC1H2B_Noc\DE_W0002_P0001\DE_2_W0002_P0001_T0001\TR1_W0001_P0002\TR1_2_W0001_P0002_T0001_R1_P2_K1_Ch2-Ch1.zen
1660	1.868976e-03	1.301070e-03	2.265800e-03	20150709_gfpWAPLch3_Prometa\MitoSys2\Calibration\mEGFPC1H2B_Noc\DE_W0002_P0001\DE_2_W0002_P0001_T0001\TR1_W0001_P0002\TR1_2_W0001_P0002_T0001_R1_P2_K1_Ch2-Ch1.zen
1820	2.034841e-03	1.267738e-03	2.065500e-03	20150709_gfpWAPLch3_Prometa\MitoSys2\Calibration\mEGFPC1H2B_Noc\DE_W0002_P0001\DE_2_W0002_P0001_T0001\TR1_W0001_P0002\TR1_2_W0001_P0002_T0001_R1_P2_K1_Ch2-Ch1.zen
1980	1.459196e-03	1.127925e-03	1.895300e-03	20150709_gfpWAPLch3_Prometa\MitoSys2\Calibration\mEGFPC1H2B_Noc\DE_W0002_P0001\DE_2_W0002_P0001_T0001\TR1_W0001_P0002\TR1_2_W0001_P0002_T0001_R1_P2_K1_Ch2-Ch1.zen
2140	1.995374e-03	1.307536e-03	1.749100e-03	20150709_gfpWAPLch3_Prometa\MitoSys2\Calibration\mEGFPC1H2B_Noc\DE_W0002_P0001\DE_2_W0002_P0001_T0001\TR1_W0001_P0002\TR1_2_W0001_P0002_T0001_R1_P2_K1_Ch2-Ch1.zen
2300	1.354838e-03	1.087912e-03	1.622200e-03	20150709_gfpWAPLch3_Prometa\MitoSys2\Calibration\mEGFPC1H2B_Noc\DE_W0002_P0001\DE_2_W0002_P0001_T0001\TR1_W0001_P0002\TR1_2_W0001_P0002_T0001_R1_P2_K1_Ch2-Ch1.zen
2460	1.663031e-03	1.114490e-03	1.511100e-03	20150709_gfpWAPLch3_Prometa\MitoSys2\Calibration\mEGFPC1H2B_Noc\DE_W0002_P0001\DE_2_W0002_P0001_T0001\TR1_W0001_P0002\TR1_2_W0001_P0002_T0001_R1_P2_K1_Ch2-Ch1.zen
2620	1.720761e-03	1.016154e-03	1.413000e-03	20150709_gfpWAPLch3_Prometa\MitoSys2\Calibration\mEGFPC1H2B_Noc\DE_W0002_P0001\DE_2_W0002_P0001_T0001\TR1_W0001_P0002\TR1_2_W0001_P0002_T0001_R1_P2_K1_Ch2-Ch1.zen
2780	1.669941e-03	1.362163e-03	1.326000e-03	20150709_gfpWAPLch3_Prometa\MitoSys2\Calibration\mEGFPC1H2B_Noc\DE_W0002_P0001\DE_2_W0002_P0001_T0001\TR1_W0001_P0002\TR1_2_W0001_P0002_T0001_R1_P2_K1_Ch2-Ch1.zen
2940	1.390530e-03	1.173769e-03	1.248100e-03	20150709_gfpWAPLch3_Prometa\MitoSys2\Calibration\mEGFPC1H2B_Noc\DE_W0002_P0001\DE_2_W0002_P0001_T0001\TR1_W0001_P0002\TR1_2_W0001_P0002_T0001_R1_P2_K1_Ch2-Ch1.zen
3100	1.259249e-03	8.794425e-04	1.178200e-03	20150709_gfpWAPLch3_Prometa\MitoSys2\Calibration\mEGFPC1H2B_Noc\DE_W0002_P0001\DE_2_W0002_P0001_T0001\TR1_W0001_P0002\TR1_2_W0001_P0002_T0001_R1_P2_K1_Ch2-Ch1.zen
3420	1.029048e-03	1.113826e-03	1.057700e-03	20150709_gfpWAPLch3_Prometa\MitoSys2\Calibration\mEGFPC1H2B_Noc\DE_W0002_P0001\DE_2_W0002_P0001_T0001\TR1_W0001_P0002\TR1_2_W0001_P0002_T0001_R1_P2_K1_Ch2-Ch1.zen
3740	8.249733e-04	1.124125e-03	9.576100e-04	20150709_gfpWAPLch3_Prometa\MitoSys2\Calibration\mEGFPC1H2B_Noc\DE_W0002_P0001\DE_2_W0002_P0001_T0001\TR1_W0001_P0002\TR1_2_W0001_P0002_T0001_R1_P2_K1_Ch2-Ch1.zen
4060	1.117751e-03	1.014908e-03	8.733100e-04	20150709_gfpWAPLch3_Prometa\MitoSys2\Calibration\mEGFPC1H2B_Noc\DE_W0002_P0001\DE_2_W0002_P0001_T0001\TR1_W0001_P0002\TR1_2_W0001_P0002_T0001_R1_P2_K1_Ch2-Ch1.zen
4380	4.166090e-04	9.477834e-04	8.014000e-04	20150709_gfpWAPLch3_Prometa\MitoSys2\Calibration\mEGFPC1H2B_Noc\DE_W0002_P0001\DE_2_W0002_P0001_T0001\TR1_W0001_P0002\TR1_2_W0001_P0002_T0001_R1_P2_K1_Ch2-Ch1.zen
4700	6.023191e-04	9.388843e-04	7.393800e-04	20150709_gfpWAPLch3_Prometa\MitoSys2\Calibration\mEGFPC1H2B_Noc\DE_W0002_P0001\DE_2_W0002_P0001_T0001\TR1_W0001_P0002\TR1_2_W0001_P0002_T0001_R1_P2_K1_Ch2-Ch1.zen
5020	6.966436e-04	1.347308e-03	6.853900e-04	20150709_gfpWAPLch3_Prometa\MitoSys2\Calibration\mEGFPC1H2B_Noc\DE_W0002_P0001\DE_2_W0002_P0001_T0001\TR1_W0001_P0002\TR1_2_W0001_P0002_T0001_R1_P2_K1_Ch2-Ch1.zen
5340	7.258974e-04	1.101259e-03	6.380000e-04	20150709_gfpWAPLch3_Prometa\MitoSys2\Calibration\mEGFPC1H2B_Noc\DE_W0002_P0001\DE_2_W0002_P0001_T0001\TR1_W0001_P0002\TR1_2_W0001_P0002_T0001_R1_P2_K1_Ch2-Ch1.zen
5660	7.261207e-04	9.926265e-04	5.961000e-04	20150709_gfpWAPLch3_Prometa\MitoSys2\Calibration\mEGFPC1H2B_Noc\DE_W0002_P0001\DE_2_W0002_P0001_T0001\TR1_W0001_P0002\TR1_2_W0001_P0002_T0001_R1_P2_K1_Ch2-Ch1.zen
5980	5.861383e-04	8.319298e-04	5.588100e-04	20150709_gfpWAPLch3_Prometa\MitoSys2\Calibration\mEGFPC1H2B_Noc\DE_W0002_P0001\DE_2_W0002_P0001_T0001\TR1_W0001_P0002\TR1_2_W0001_P0002_T0001_R1_P2_K1_Ch2-Ch1.zen
6300	4.704545e-04	6.193949e-04	5.254400e-04	20150709_gfpWAPLch3_Prometa\MitoSys2\Calibration\mEGFPC1H2B_Noc\DE_W0002_P0001\DE_2_W0002_P0001_T0001\TR1_W0001_P0002\TR1_2_W0001_P0002_T0001_R1_P2_K1_Ch2-Ch1.zen
6940	4.060600e-04	7.730354e-04	4.682400e-04	20150709_gfpWAPLch3_Prometa\MitoSys2\Calibration\mEGFPC1H2B_Noc\DE_W0002_P0001\DE_2_W0002_P0001_T0001\TR1_W0001_P0002\TR1_2_W0001_P0002_T0001_R1_P2_K1_Ch2-Ch1.zen
7580	3.668931e-04	7.889230e-04	4.210900e-04	20150709_gfpWAPLch3_Prometa\MitoSys2\Calibration\mEGFPC1H2B_Noc\DE_W0002_P0001\DE_2_W0002_P0001_T0001\TR1_W0001_P0002\TR1_2_W0001_P0002_T0001_R1_P2_K1_Ch2-Ch1.zen
8220	3.224843e-04	6.668608e-04	3.816200e-04	20150709_gfpWAPLch3_Prometa\MitoSys2\Calibration\mEGFPC1H2B_Noc\DE_W0002_P0001\DE_2_W0002_P0001_T0001\TR1_W0001_P0002\TR1_2_W0001_P0002_T0001_R1_P2_K1_Ch2-Ch1.zen
8860	3.241549e-04	9.447984e-04	3.481500e-04	20150709_gfpWAPLch3_Prometa\MitoSys2\Calibration\mEGFPC1H2B_Noc\DE_W0002_P0001\DE_2_W0002_P0001_T0001\TR1_W0001_P0002\TR1_2_W0001_P0002_T0001_R1_P2_K1_Ch2-Ch1.zen
9500	4.154647e-04	8.774182e-04	3.194400e-04	20150709_gfpWAPLch3_Prometa\MitoSys2\Calibration\mEGFPC1H2B_Noc\DE_W0002_P0001\DE_2_W0002_P0001_T0001\TR1_W0001_P0002\TR1_2_W0001_P0002_T0001_R1_P2_K1_Ch2-Ch1.zen
10140	1.682599e-04	7.579012e-04	2.945900e-04	20150709_gfpWAPLch3_Prometa\MitoSys2\Calibration\mEGFPC1H2B_Noc\DE_W0002_P0001\DE_2_W0002_P0001_T0001\TR1_W0001_P0002\TR1_2_W0001_P0002_T0001_R1_P2_K1_Ch2-Ch1.zen
10780	3.240068e-04	7.323159e-04	2.728900e-04	20150709_gfpWAPLch3_Prometa\MitoSys2\Calibration\mEGFPC1H2B_Noc\DE_W0002_P0001\DE_2_W0002_P0001_T0001\TR1_W0001_P0002\TR1_2_W0001_P0002_T0001_R1_P2_K1_Ch2-Ch1.zen
11420	1.989075e-04	7.583960e-04	2.537900e-04	20150709_gfpWAPLch3_Prometa\MitoSys2\Calibration\mEGFPC1H2B_Noc\DE_W0002_P0001\DE_2_W0002_P0001_T0001\TR1_W0001_P0002\TR1_2_W0001_P0002_T0001_R1_P2_K1_Ch2-Ch1.zen
12060	1.990336e-04	8.361926e-04	2.368800e-04	20150709_gfpWAPLch3_Prometa\MitoSys2\Calibration\mEGFPC1H2B_Noc\DE_W0002_P0001\DE_2_W0002_P0001_T0001\TR1_W0001_P0002\TR1_2_W0001_P0002_T0001_R1_P2_K1_Ch2-Ch1.zen
12700	4.003849e-04	8.011504e-04	2.218000e-04	20150709_gfpWAPLch3_Prometa\MitoSys2\Calibration\mEGFPC1H2B_Noc\DE_W0002_P0001\DE_2_W0002_P0001_T0001\TR1_W0001_P0002\TR1_2_W0001_P0002_T0001_R1_P2_K1_Ch2-Ch1.zen
13980	2.334652e-04	7.392525e-04	1.961400e-04	20150709_gfpWAPLch3_Prometa\MitoSys2\Calibration\mEGFPC1H2B_Noc\DE_W0002_P0001\DE_2_W0002_P0001_T0001\TR1_W0001_P0002\TR1_2_W0001_P0002_T0001_R1_P2_K1_Ch2-Ch1.zen
15260	1.718229e-04	7.083332e-04	1.751500e-04	20150709_gfpWAPLch3_Prometa\MitoSys2\Calibration\mEGFPC1H2B_Noc\DE_W0002_P0001\DE_2_W0002_P0001_T0001\TR1_W0001_P0002\TR1_2_W0001_P0002_T0001_R1_P2_K1_Ch2-Ch1.zen
16540	4.137915e-04	6.558468e-04	1.577200e-04	20150709_gfpWAPLch3_Prometa\MitoSys2\Calibration\mEGFPC1H2B_Noc\DE_W0002_P0001\DE_2_W0002_P0001_T0001\TR1_W0001_P0002\TR1_2_W0001_P0002_T0001_R1_P2_K1_Ch2-Ch1.zen
17820	1.197485e-04	6.817590e-04	1.430400e-04	20150709_gfpWAPLch3_Prometa\MitoSys2\Calibration\mEGFPC1H2B_Noc\DE_W0002_P0001\DE_2_W0002_P0001_T0001\TR1_W0001_P0002\TR1_2_W0001_P0002_T0001_R1_P2_K1_Ch2-Ch1.zen
19100	3.635082e-04	7.114698e-04	1.305400e-04	20150709_gfpWAPLch3_Prometa\MitoSys2\Calibration\mEGFPC1H2B_Noc\DE_W0002_P0001\DE_2_W0002_P0001_T0001\TR1_W0001_P0002\TR1_2_W0001_P0002_T0001_R1_P2_K1_Ch2-Ch1.zen
20380	6.128814e-05	8.936162e-04	1.197800e-04	20150709_gfpWAPLch3_Prometa\MitoSys2\Calibration\mEGFPC1H2B_Noc\DE_W0002_P0001\DE_2_W0002_P0001_T0001\TR1_W0001_P0002\TR1_2_W0001_P0002_T0001_R1_P2_K1_Ch2-Ch1.zen
21660	5.847563e-05	8.020204e-04	1.104400e-04	20150709_gfpWAPLch3_Prometa\MitoSys2\Calibration\mEGFPC1H2B_Noc\DE_W0002_P0001\DE_2_W0002_P0001_T0001\TR1_W0001_P0002\TR1_2_W0001_P0002_T0001_R1_P2_K1_Ch2-Ch1.zen
22940	2.897798e-04	7.503038e-04	1.022700e-04	20150709_gfpWAPLch3_Prometa\MitoSys2\Calibration\mEGFPC1H2B_Noc\DE_W0002_P0001\DE_2_W0002_P0001_T0001\TR1_W0001_P0002\TR1_2_W0001_P0002_T0001_R1_P2_K1_Ch2-Ch1.zen
24220	2.261415e-04	7.319133e-04	9.507000e-05	20150709_gfpWAPLch3_Prometa\MitoSys2\Calibration\mEGFPC1H2B_Noc\DE_W0002_P0001\DE_2_W0002_P0001_T0001\TR1_W0001_P0002\TR1_2_W0001_P0002_T0001_R1_P2_K1_Ch2-Ch1.zen
25500	2.895605e-04	5.476198e-04	8.868700e-05	20150709_gfpWAPLch3_Prometa\MitoSys2\Calibration\mEGFPC1H2B_Noc\DE_W0002_P0001\DE_2_W0002_P0001_T0001\TR1_W0001_P0002\TR1_2_W0001_P0002_T0001_R1_P2_K1_Ch2-Ch1.zen
28060	1.856606e-04	5.516528e-04	7.789200e-05	20150709_gfpWAPLch3_Prometa\MitoSys2\Calibration\mEGFPC1H2B_Noc\DE_W0002_P0001\DE_2_W0002_P0001_T0001\TR1_W0001_P0002\TR1_2_W0001_P0002_T0001_R1_P2_K1_Ch2-Ch1.zen
30620	2.019146e-04	4.858237e-04	6.914100e-05	20150709_gfpWAPLch3_Prometa\MitoSys2\Calibration\mEGFPC1H2B_Noc\DE_W0002_P0001\DE_2_W0002_P0001_T0001\TR1_W0001_P0002\TR1_2_W0001_P0002_T0001_R1_P2_K1_Ch2-Ch1.zen
33180	-3.906552e-05	4.900638e-04	6.192800e-05	20150709_gfpWAPLch3_Prometa\MitoSys2\Calibration\mEGFPC1H2B_Noc\DE_W0002_P0001\DE_2_W0002_P0001_T0001\TR1_W0001_P0002\TR1_2_W0001_P0002_T0001_R1_P2_K1_Ch2-Ch1.zen
35740	-2.173671e-05	6.272692e-04	5.589600e-05	20150709_gfpWAPLch3_Prometa\MitoSys2\Calibration\mEGFPC1H2B_Noc\DE_W0002_P0001\DE_2_W0002_P0001_T0001\TR1_W0001_P0002\TR1_2_W0001_P0002_T0001_R1_P2_K1_Ch2-Ch1.zen
38300	5.701118e-05	5.645106e-04	5.079100e-05	20150709_gfpWAPLch3_Prometa\MitoSys2\Calibration\mEGFPC1H2B_Noc\DE_W0002_P0001\DE_2_W0002_P0001_T0001\TR1_W0001_P0002\TR1_2_W0001_P0002_T0001_R1_P2_K1_Ch2-Ch1.zen
40860	1.270341e-04	4.764253e-04	4.642400e-05	20150709_gfpWAPLch3_Prometa\MitoSys2\Calibration\mEGFPC1H2B_Noc\DE_W0002_P0001\DE_2_W0002_P0001_T0001\TR1_W0001_P0002\TR1_2_W0001_P0002_T0001_R1_P2_K1_Ch2-Ch1.zen
43420	1.302412e-04	6.927902e-04	4.265300e-05	20150709_gfpWAPLch3_Prometa\MitoSys2\Calibration\mEGFPC1H2B_Noc\DE_W0002_P0001\DE_2_W0002_P0001_T0001\TR1_W0001_P0002\TR1_2_W0001_P0002_T0001_R1_P2_K1_Ch2-Ch1.zen
45980	-3.315557e-05	5.236837e-04	3.937000e-05	20150709_gfpWAPLch3_Prometa\MitoSys2\Calibration\mEGFPC1H2B_Noc\DE_W0002_P0001\DE_2_W0002_P0001_T0001\TR1_W0001_P0002\TR1_2_W0001_P0002_T0001_R1_P2_K1_Ch2-Ch1.zen
48540	-8.030374e-05	4.881586e-04	3.649000e-05	20150709_gfpWAPLch3_Prometa\MitoSys2\Calibration\mEGFPC1H2B_Noc\DE_W0002_P0001\DE_2_W0002_P0001_T0001\TR1_W0001_P0002\TR1_2_W0001_P0002_T0001_R1_P2_K1_Ch2-Ch1.zen
51100	1.287987e-04	3.639471e-04	3.394700e-05	20150709_gfpWAPLch3_Prometa\MitoSys2\Calibration\mEGFPC1H2B_Noc\DE_W0002_P0001\DE_2_W0002_P0001_T0001\TR1_W0001_P0002\TR1_2_W0001_P0002_T0001_R1_P2_K1_Ch2-Ch1.zen
56220	1.340354e-04	3.541157e-04	2.967100e-05	20150709_gfpWAPLch3_Prometa\MitoSys2\Calibration\mEGFPC1H2B_Noc\DE_W0002_P0001\DE_2_W0002_P0001_T0001\TR1_W0001_P0002\TR1_2_W0001_P0002_T0001_R1_P2_K1_Ch2-Ch1.zen
61340	3.908643e-06	4.499950e-04	2.622700e-05	20150709_gfpWAPLch3_Prometa\MitoSys2\Calibration\mEGFPC1H2B_Noc\DE_W0002_P0001\DE_2_W0002_P0001_T0001\TR1_W0001_P0002\TR1_2_W0001_P0002_T0001_R1_P2_K1_Ch2-Ch1.zen
66460	2.161689e-04	4.277444e-04	2.340500e-05	20150709_gfpWAPLch3_Prometa\MitoSys2\Calibration\mEGFPC1H2B_Noc\DE_W0002_P0001\DE_2_W0002_P0001_T0001\TR1_W0001_P0002\TR1_2_W0001_P0002_T0001_R1_P2_K1_Ch2-Ch1.zen
71580	1.397143e-04	3.216921e-04	2.105800e-05	20150709_gfpWAPLch3_Prometa\MitoSys2\Calibration\mEGFPC1H2B_Noc\DE_W0002_P0001\DE_2_W0002_P0001_T0001\TR1_W0001_P0002\TR1_2_W0001_P0002_T0001_R1_P2_K1_Ch2-Ch1.zen
76700	2.403346e-05	3.983411e-04	1.908100e-05	20150709_gfpWAPLch3_Prometa\MitoSys2\Calibration\mEGFPC1H2B_Noc\DE_W0002_P0001\DE_2_W0002_P0001_T0001\TR1_W0001_P0002\TR1_2_W0001_P0002_T0001_R1_P2_K1_Ch2-Ch1.zen
81820	2.403205e-05	4.171512e-04	1.739600e-05	20150709_gfpWAPLch3_Prometa\MitoSys2\Calibration\mEGFPC1H2B_Noc\DE_W0002_P0001\DE_2_W0002_P0001_T0001\TR1_W0001_P0002\TR1_2_W0001_P0002_T0001_R1_P2_K1_Ch2-Ch1.zen
86940	-8.323171e-05	3.614778e-04	1.594600e-05	20150709_gfpWAPLch3_Prometa\MitoSys2\Calibration\mEGFPC1H2B_Noc\DE_W0002_P0001\DE_2_W0002_P0001_T0001\TR1_W0001_P0002\TR1_2_W0001_P0002_T0001_R1_P2_K1_Ch2-Ch1.zen
92060	3.165616e-05	4.943177e-04	1.468900e-05	20150709_gfpWAPLch3_Prometa\MitoSys2\Calibration\mEGFPC1H2B_Noc\DE_W0002_P0001\DE_2_W0002_P0001_T0001\TR1_W0001_P0002\TR1_2_W0001_P0002_T0001_R1_P2_K1_Ch2-Ch1.zen
97180	9.045367e-05	5.001612e-04	1.358900e-05	20150709_gfpWAPLch3_Prometa\MitoSys2\Calibration\mEGFPC1H2B_Noc\DE_W0002_P0001\DE_2_W0002_P0001_T0001\TR1_W0001_P0002\TR1_2_W0001_P0002_T0001_R1_P2_K1_Ch2-Ch1.zen
102300	7.996666e-05	3.420460e-04	1.262000e-05	20150709_gfpWAPLch3_Prometa\MitoSys2\Calibration\mEGFPC1H2B_Noc\DE_W0002_P0001\DE_2_W0002_P0001_T0001\TR1_W0001_P0002\TR1_2_W0001_P0002_T0001_R1_P2_K1_Ch2-Ch1.zen
112540	1.545610e-04	3.765290e-04	1.099800e-05	20150709_gfpWAPLch3_Prometa\MitoSys2\Calibration\mEGFPC1H2B_Noc\DE_W0002_P0001\DE_2_W0002_P0001_T0001\TR1_W0001_P0002\TR1_2_W0001_P0002_T0001_R1_P2_K1_Ch2-Ch1.zen
122780	-3.271506e-05	3.661037e-04	9.696600e-06	20150709_gfpWAPLch3_Prometa\MitoSys2\Calibration\mEGFPC1H2B_Noc\DE_W0002_P0001\DE_2_W0002_P0001_T0001\TR1_W0001_P0002\TR1_2_W0001_P0002_T0001_R1_P2_K1_Ch2-Ch1.zen
133020	-6.627577e-05	3.332376e-04	8.634400e-06	20150709_gfpWAPLch3_Prometa\MitoSys2\Calibration\mEGFPC1H2B_Noc\DE_W0002_P0001\DE_2_W0002_P0001_T0001\TR1_W0001_P0002\TR1_2_W0001_P0002_T0001_R1_P2_K1_Ch2-Ch1.zen
143260	7.949169e-05	3.786548e-04	7.753700e-06	20150709_gfpWAPLch3_Prometa\MitoSys2\Calibration\mEGFPC1H2B_Noc\DE_W0002_P0001\DE_2_W0002_P0001_T0001\TR1_W0001_P0002\TR1_2_W0001_P0002_T0001_R1_P2_K1_Ch2-Ch1.zen
153500	-1.188918e-05	3.667365e-04	7.013900e-06	20150709_gfpWAPLch3_Prometa\MitoSys2\Calibration\mEGFPC1H2B_Noc\DE_W0002_P0001\DE_2_W0002_P0001_T0001\TR1_W0001_P0002\TR1_2_W0001_P0002_T0001_R1_P2_K1_Ch2-Ch1.zen
163740	9.656027e-05	2.127496e-04	6.385100e-06	20150709_gfpWAPLch3_Prometa\MitoSys2\Calibration\mEGFPC1H2B_Noc\DE_W0002_P0001\DE_2_W0002_P0001_T0001\TR1_W0001_P0002\TR1_2_W0001_P0002_T0001_R1_P2_K1_Ch2-Ch1.zen
173980	-2.546935e-05	3.157064e-04	5.845400e-06	20150709_gfpWAPLch3_Prometa\MitoSys2\Calibration\mEGFPC1H2B_Noc\DE_W0002_P0001\DE_2_W0002_P0001_T0001\TR1_W0001_P0002\TR1_2_W0001_P0002_T0001_R1_P2_K1_Ch2-Ch1.zen
184220	-1.297383e-04	2.997406e-04	5.378100e-06	20150709_gfpWAPLch3_Prometa\MitoSys2\Calibration\mEGFPC1H2B_Noc\DE_W0002_P0001\DE_2_W0002_P0001_T0001\TR1_W0001_P0002\TR1_2_W0001_P0002_T0001_R1_P2_K1_Ch2-Ch1.zen
194460	-1.760238e-05	3.436277e-04	4.970100e-06	20150709_gfpWAPLch3_Prometa\MitoSys2\Calibration\mEGFPC1H2B_Noc\DE_W0002_P0001\DE_2_W0002_P0001_T0001\TR1_W0001_P0002\TR1_2_W0001_P0002_T0001_R1_P2_K1_Ch2-Ch1.zen
204700	-8.316556e-05	2.667996e-04	4.611400e-06	20150709_gfpWAPLch3_Prometa\MitoSys2\Calibration\mEGFPC1H2B_Noc\DE_W0002_P0001\DE_2_W0002_P0001_T0001\TR1_W0001_P0002\TR1_2_W0001_P0002_T0001_R1_P2_K1_Ch2-Ch1.zen
225180	-1.032181e-04	2.272138e-04	4.011800e-06	20150709_gfpWAPLch3_Prometa\MitoSys2\Calibration\mEGFPC1H2B_Noc\DE_W0002_P0001\DE_2_W0002_P0001_T0001\TR1_W0001_P0002\TR1_2_W0001_P0002_T0001_R1_P2_K1_Ch2-Ch1.zen
245660	-9.618559e-05	2.820275e-04	3.532200e-06	20150709_gfpWAPLch3_Prometa\MitoSys2\Calibration\mEGFPC1H2B_Noc\DE_W0002_P0001\DE_2_W0002_P0001_T0001\TR1_W0001_P0002\TR1_2_W0001_P0002_T0001_R1_P2_K1_Ch2-Ch1.zen
266140	-2.734185e-05	2.825887e-04	3.141400e-06	20150709_gfpWAPLch3_Prometa\MitoSys2\Calibration\mEGFPC1H2B_Noc\DE_W0002_P0001\DE_2_W0002_P0001_T0001\TR1_W0001_P0002\TR1_2_W0001_P0002_T0001_R1_P2_K1_Ch2-Ch1.zen
286620	-1.085661e-04	2.814531e-04	2.818100e-06	20150709_gfpWAPLch3_Prometa\MitoSys2\Calibration\mEGFPC1H2B_Noc\DE_W0002_P0001\DE_2_W0002_P0001_T0001\TR1_W0001_P0002\TR1_2_W0001_P0002_T0001_R1_P2_K1_Ch2-Ch1.zen
307100	-7.501538e-05	2.992618e-04	2.546900e-06	20150709_gfpWAPLch3_Prometa\MitoSys2\Calibration\mEGFPC1H2B_Noc\DE_W0002_P0001\DE_2_W0002_P0001_T0001\TR1_W0001_P0002\TR1_2_W0001_P0002_T0001_R1_P2_K1_Ch2-Ch1.zen
327580	-3.946850e-05	4.146752e-04	2.316700e-06	20150709_gfpWAPLch3_Prometa\MitoSys2\Calibration\mEGFPC1H2B_Noc\DE_W0002_P0001\DE_2_W0002_P0001_T0001\TR1_W0001_P0002\TR1_2_W0001_P0002_T0001_R1_P2_K1_Ch2-Ch1.zen
348060	3.751741e-05	2.650398e-04	2.119400e-06	20150709_gfpWAPLch3_Prometa\MitoSys2\Calibration\mEGFPC1H2B_Noc\DE_W0002_P0001\DE_2_W0002_P0001_T0001\TR1_W0001_P0002\TR1_2_W0001_P0002_T0001_R1_P2_K1_Ch2-Ch1.zen
368540	-7.630843e-05	2.543452e-04	1.948700e-06	20150709_gfpWAPLch3_Prometa\MitoSys2\Calibration\mEGFPC1H2B_Noc\DE_W0002_P0001\DE_2_W0002_P0001_T0001\TR1_W0001_P0002\TR1_2_W0001_P0002_T0001_R1_P2_K1_Ch2-Ch1.zen
389020	-8.031492e-05	2.470853e-04	1.799800e-06	20150709_gfpWAPLch3_Prometa\MitoSys2\Calibration\mEGFPC1H2B_Noc\DE_W0002_P0001\DE_2_W0002_P0001_T0001\TR1_W0001_P0002\TR1_2_W0001_P0002_T0001_R1_P2_K1_Ch2-Ch1.zen
409500	-8.617728e-05	1.491458e-04	1.669100e-06	20150709_gfpWAPLch3_Prometa\MitoSys2\Calibration\mEGFPC1H2B_Noc\DE_W0002_P0001\DE_2_W0002_P0001_T0001\TR1_W0001_P0002\TR1_2_W0001_P0002_T0001_R1_P2_K1_Ch2-Ch1.zen
450460	-9.903501e-05	1.836790e-04	1.450700e-06	20150709_gfpWAPLch3_Prometa\MitoSys2\Calibration\mEGFPC1H2B_Noc\DE_W0002_P0001\DE_2_W0002_P0001_T0001\TR1_W0001_P0002\TR1_2_W0001_P0002_T0001_R1_P2_K1_Ch2-Ch1.zen
491420	-4.298709e-05	2.453936e-04	1.276300e-06	20150709_gfpWAPLch3_Prometa\MitoSys2\Calibration\mEGFPC1H2B_Noc\DE_W0002_P0001\DE_2_W0002_P0001_T0001\TR1_W0001_P0002\TR1_2_W0001_P0002_T0001_R1_P2_K1_Ch2-Ch1.zen
532380	-7.046352e-06	1.660010e-04	1.134400e-06	20150709_gfpWAPLch3_Prometa\MitoSys2\Calibration\mEGFPC1H2B_Noc\DE_W0002_P0001\DE_2_W0002_P0001_T0001\TR1_W0001_P0002\TR1_2_W0001_P0002_T0001_R1_P2_K1_Ch2-Ch1.zen
573340	1.776679e-05	2.096035e-04	1.017100e-06	20150709_gfpWAPLch3_Prometa\MitoSys2\Calibration\mEGFPC1H2B_Noc\DE_W0002_P0001\DE_2_W0002_P0001_T0001\TR1_W0001_P0002\TR1_2_W0001_P0002_T0001_R1_P2_K1_Ch2-Ch1.zen
614300	2.602314e-05	1.886902e-04	9.187700e-07	20150709_gfpWAPLch3_Prometa\MitoSys2\Calibration\mEGFPC1H2B_Noc\DE_W0002_P0001\DE_2_W0002_P0001_T0001\TR1_W0001_P0002\TR1_2_W0001_P0002_T0001_R1_P2_K1_Ch2-Ch1.zen
655260	1.014134e-04	2.786054e-04	8.353800e-07	20150709_gfpWAPLch3_Prometa\MitoSys2\Calibration\mEGFPC1H2B_Noc\DE_W0002_P0001\DE_2_W0002_P0001_T0001\TR1_W0001_P0002\TR1_2_W0001_P0002_T0001_R1_P2_K1_Ch2-Ch1.zen
696220	9.401323e-05	1.759793e-04	7.639400e-07	20150709_gfpWAPLch3_Prometa\MitoSys2\Calibration\mEGFPC1H2B_Noc\DE_W0002_P0001\DE_2_W0002_P0001_T0001\TR1_W0001_P0002\TR1_2_W0001_P0002_T0001_R1_P2_K1_Ch2-Ch1.zen
737180	3.306030e-05	1.555983e-04	7.021800e-07	20150709_gfpWAPLch3_Prometa\MitoSys2\Calibration\mEGFPC1H2B_Noc\DE_W0002_P0001\DE_2_W0002_P0001_T0001\TR1_W0001_P0002\TR1_2_W0001_P0002_T0001_R1_P2_K1_Ch2-Ch1.zen
778140	-1.005070e-04	1.959126e-04	6.483500e-07	20150709_gfpWAPLch3_Prometa\MitoSys2\Calibration\mEGFPC1H2B_Noc\DE_W0002_P0001\DE_2_W0002_P0001_T0001\TR1_W0001_P0002\TR1_2_W0001_P0002_T0001_R1_P2_K1_Ch2-Ch1.zen
819100	-4.389537e-05	1.419567e-04	6.010900e-07	20150709_gfpWAPLch3_Prometa\MitoSys2\Calibration\mEGFPC1H2B_Noc\DE_W0002_P0001\DE_2_W0002_P0001_T0001\TR1_W0001_P0002\TR1_2_W0001_P0002_T0001_R1_P2_K1_Ch2-Ch1.zen
901020	4.622014e-06	1.583049e-04	5.222100e-07	20150709_gfpWAPLch3_Prometa\MitoSys2\Calibration\mEGFPC1H2B_Noc\DE_W0002_P0001\DE_2_W0002_P0001_T0001\TR1_W0001_P0002\TR1_2_W0001_P0002_T0001_R1_P2_K1_Ch2-Ch1.zen
982940	-1.009224e-05	2.022487e-04	4.592600e-07	20150709_gfpWAPLch3_Prometa\MitoSys2\Calibration\mEGFPC1H2B_Noc\DE_W0002_P0001\DE_2_W0002_P0001_T0001\TR1_W0001_P0002\TR1_2_W0001_P0002_T0001_R1_P2_K1_Ch2-Ch1.zen
1064860	1.469900e-05	1.566878e-04	4.080600e-07	20150709_gfpWAPLch3_Prometa\MitoSys2\Calibration\mEGFPC1H2B_Noc\DE_W0002_P0001\DE_2_W0002_P0001_T0001\TR1_W0001_P0002\TR1_2_W0001_P0002_T0001_R1_P2_K1_Ch2-Ch1.zen
1146780	4.205676e-06	1.507248e-04	3.657500e-07	20150709_gfpWAPLch3_Prometa\MitoSys2\Calibration\mEGFPC1H2B_Noc\DE_W0002_P0001\DE_2_W0002_P0001_T0001\TR1_W0001_P0002\TR1_2_W0001_P0002_T0001_R1_P2_K1_Ch2-Ch1.zen
1228700	4.193047e-06	1.445503e-04	3.303100e-07	20150709_gfpWAPLch3_Prometa\MitoSys2\Calibration\mEGFPC1H2B_Noc\DE_W0002_P0001\DE_2_W0002_P0001_T0001\TR1_W0001_P0002\TR1_2_W0001_P0002_T0001_R1_P2_K1_Ch2-Ch1.zen
1310620	1.832463e-05	1.883253e-04	3.002700e-07	20150709_gfpWAPLch3_Prometa\MitoSys2\Calibration\mEGFPC1H2B_Noc\DE_W0002_P0001\DE_2_W0002_P0001_T0001\TR1_W0001_P0002\TR1_2_W0001_P0002_T0001_R1_P2_K1_Ch2-Ch1.zen
1392540	-5.864539e-05	1.201826e-04	2.745400e-07	20150709_gfpWAPLch3_Prometa\MitoSys2\Calibration\mEGFPC1H2B_Noc\DE_W0002_P0001\DE_2_W0002_P0001_T0001\TR1_W0001_P0002\TR1_2_W0001_P0002_T0001_R1_P2_K1_Ch2-Ch1.zen
1474460	-2.658451e-06	1.751241e-04	2.523000e-07	20150709_gfpWAPLch3_Prometa\MitoSys2\Calibration\mEGFPC1H2B_Noc\DE_W0002_P0001\DE_2_W0002_P0001_T0001\TR1_W0001_P0002\TR1_2_W0001_P0002_T0001_R1_P2_K1_Ch2-Ch1.zen
1556380	-9.703879e-06	1.810898e-04	2.329200e-07	20150709_gfpWAPLch3_Prometa\MitoSys2\Calibration\mEGFPC1H2B_Noc\DE_W0002_P0001\DE_2_W0002_P0001_T0001\TR1_W0001_P0002\TR1_2_W0001_P0002_T0001_R1_P2_K1_Ch2-Ch1.zen
10	1.074490e-02	1.819912e-03	1.088300e-02	20150709_gfpWAPLch3_Prometa\MitoSys2\Calibration\mEGFPC1H2B_Noc\DE_W0003_P0001\DE_2_W0003_P0001_T0001\TR1_W0001_P0003\TR1_2_W0001_P0003_T0001_R1_P1_K1_Ch2-Ch1.zen
20	1.050454e-02	1.888115e-03	1.043100e-02	20150709_gfpWAPLch3_Prometa\MitoSys2\Calibration\mEGFPC1H2B_Noc\DE_W0003_P0001\DE_2_W0003_P0001_T0001\TR1_W0001_P0003\TR1_2_W0001_P0003_T0001_R1_P1_K1_Ch2-Ch1.zen
30	9.908048e-03	1.504404e-03	1.001200e-02	20150709_gfpWAPLch3_Prometa\MitoSys2\Calibration\mEGFPC1H2B_Noc\DE_W0003_P0001\DE_2_W0003_P0001_T0001\TR1_W0001_P0003\TR1_2_W0001_P0003_T0001_R1_P1_K1_Ch2-Ch1.zen
40	9.684888e-03	2.119564e-03	9.624300e-03	20150709_gfpWAPLch3_Prometa\MitoSys2\Calibration\mEGFPC1H2B_Noc\DE_W0003_P0001\DE_2_W0003_P0001_T0001\TR1_W0001_P0003\TR1_2_W0001_P0003_T0001_R1_P1_K1_Ch2-Ch1.zen
50	9.429678e-03	1.879691e-03	9.265200e-03	20150709_gfpWAPLch3_Prometa\MitoSys2\Calibration\mEGFPC1H2B_Noc\DE_W0003_P0001\DE_2_W0003_P0001_T0001\TR1_W0001_P0003\TR1_2_W0001_P0003_T0001_R1_P1_K1_Ch2-Ch1.zen
60	8.494876e-03	2.200906e-03	8.932600e-03	20150709_gfpWAPLch3_Prometa\MitoSys2\Calibration\mEGFPC1H2B_Noc\DE_W0003_P0001\DE_2_W0003_P0001_T0001\TR1_W0001_P0003\TR1_2_W0001_P0003_T0001_R1_P1_K1_Ch2-Ch1.zen
70	8.677127e-03	2.102466e-03	8.624200e-03	20150709_gfpWAPLch3_Prometa\MitoSys2\Calibration\mEGFPC1H2B_Noc\DE_W0003_P0001\DE_2_W0003_P0001_T0001\TR1_W0001_P0003\TR1_2_W0001_P0003_T0001_R1_P1_K1_Ch2-Ch1.zen
80	8.583026e-03	1.751400e-03	8.337600e-03	20150709_gfpWAPLch3_Prometa\MitoSys2\Calibration\mEGFPC1H2B_Noc\DE_W0003_P0001\DE_2_W0003_P0001_T0001\TR1_W0001_P0003\TR1_2_W0001_P0003_T0001_R1_P1_K1_Ch2-Ch1.zen
90	7.462790e-03	2.157001e-03	8.071000e-03	20150709_gfpWAPLch3_Prometa\MitoSys2\Calibration\mEGFPC1H2B_Noc\DE_W0003_P0001\DE_2_W0003_P0001_T0001\TR1_W0001_P0003\TR1_2_W0001_P0003_T0001_R1_P1_K1_Ch2-Ch1.zen
100	7.602328e-03	1.751636e-03	7.822400e-03	20150709_gfpWAPLch3_Prometa\MitoSys2\Calibration\mEGFPC1H2B_Noc\DE_W0003_P0001\DE_2_W0003_P0001_T0001\TR1_W0001_P0003\TR1_2_W0001_P0003_T0001_R1_P1_K1_Ch2-Ch1.zen
120	7.435771e-03	1.981069e-03	7.372700e-03	20150709_gfpWAPLch3_Prometa\MitoSys2\Calibration\mEGFPC1H2B_Noc\DE_W0003_P0001\DE_2_W0003_P0001_T0001\TR1_W0001_P0003\TR1_2_W0001_P0003_T0001_R1_P1_K1_Ch2-Ch1.zen
140	7.359238e-03	1.502943e-03	6.977200e-03	20150709_gfpWAPLch3_Prometa\MitoSys2\Calibration\mEGFPC1H2B_Noc\DE_W0003_P0001\DE_2_W0003_P0001_T0001\TR1_W0001_P0003\TR1_2_W0001_P0003_T0001_R1_P1_K1_Ch2-Ch1.zen
160	6.516362e-03	1.349393e-03	6.626800e-03	20150709_gfpWAPLch3_Prometa\MitoSys2\Calibration\mEGFPC1H2B_Noc\DE_W0003_P0001\DE_2_W0003_P0001_T0001\TR1_W0001_P0003\TR1_2_W0001_P0003_T0001_R1_P1_K1_Ch2-Ch1.zen
180	6.096122e-03	1.960726e-03	6.313900e-03	20150709_gfpWAPLch3_Prometa\MitoSys2\Calibration\mEGFPC1H2B_Noc\DE_W0003_P0001\DE_2_W0003_P0001_T0001\TR1_W0001_P0003\TR1_2_W0001_P0003_T0001_R1_P1_K1_Ch2-Ch1.zen
200	6.517898e-03	1.382985e-03	6.032600e-03	20150709_gfpWAPLch3_Prometa\MitoSys2\Calibration\mEGFPC1H2B_Noc\DE_W0003_P0001\DE_2_W0003_P0001_T0001\TR1_W0001_P0003\TR1_2_W0001_P0003_T0001_R1_P1_K1_Ch2-Ch1.zen
220	6.180847e-03	1.503450e-03	5.778100e-03	20150709_gfpWAPLch3_Prometa\MitoSys2\Calibration\mEGFPC1H2B_Noc\DE_W0003_P0001\DE_2_W0003_P0001_T0001\TR1_W0001_P0003\TR1_2_W0001_P0003_T0001_R1_P1_K1_Ch2-Ch1.zen
240	5.754808e-03	1.369414e-03	5.546400e-03	20150709_gfpWAPLch3_Prometa\MitoSys2\Calibration\mEGFPC1H2B_Noc\DE_W0003_P0001\DE_2_W0003_P0001_T0001\TR1_W0001_P0003\TR1_2_W0001_P0003_T0001_R1_P1_K1_Ch2-Ch1.zen
260	5.176061e-03	1.572556e-03	5.334400e-03	20150709_gfpWAPLch3_Prometa\MitoSys2\Calibration\mEGFPC1H2B_Noc\DE_W0003_P0001\DE_2_W0003_P0001_T0001\TR1_W0001_P0003\TR1_2_W0001_P0003_T0001_R1_P1_K1_Ch2-Ch1.zen
280	5.393734e-03	1.754209e-03	5.139400e-03	20150709_gfpWAPLch3_Prometa\MitoSys2\Calibration\mEGFPC1H2B_Noc\DE_W0003_P0001\DE_2_W0003_P0001_T0001\TR1_W0001_P0003\TR1_2_W0001_P0003_T0001_R1_P1_K1_Ch2-Ch1.zen
300	4.951316e-03	1.069655e-03	4.959200e-03	20150709_gfpWAPLch3_Prometa\MitoSys2\Calibration\mEGFPC1H2B_Noc\DE_W0003_P0001\DE_2_W0003_P0001_T0001\TR1_W0001_P0003\TR1_2_W0001_P0003_T0001_R1_P1_K1_Ch2-Ch1.zen
340	5.034788e-03	7.573139e-04	4.636200e-03	20150709_gfpWAPLch3_Prometa\MitoSys2\Calibration\mEGFPC1H2B_Noc\DE_W0003_P0001\DE_2_W0003_P0001_T0001\TR1_W0001_P0003\TR1_2_W0001_P0003_T0001_R1_P1_K1_Ch2-Ch1.zen
380	4.545307e-03	1.015730e-03	4.354300e-03	20150709_gfpWAPLch3_Prometa\MitoSys2\Calibration\mEGFPC1H2B_Noc\DE_W0003_P0001\DE_2_W0003_P0001_T0001\TR1_W0001_P0003\TR1_2_W0001_P0003_T0001_R1_P1_K1_Ch2-Ch1.zen
420	3.842070e-03	9.525444e-04	4.105400e-03	20150709_gfpWAPLch3_Prometa\MitoSys2\Calibration\mEGFPC1H2B_Noc\DE_W0003_P0001\DE_2_W0003_P0001_T0001\TR1_W0001_P0003\TR1_2_W0001_P0003_T0001_R1_P1_K1_Ch2-Ch1.zen
460	3.446542e-03	9.601062e-04	3.883300e-03	20150709_gfpWAPLch3_Prometa\MitoSys2\Calibration\mEGFPC1H2B_Noc\DE_W0003_P0001\DE_2_W0003_P0001_T0001\TR1_W0001_P0003\TR1_2_W0001_P0003_T0001_R1_P1_K1_Ch2-Ch1.zen
500	3.944557e-03	9.811621e-04	3.683800e-03	20150709_gfpWAPLch3_Prometa\MitoSys2\Calibration\mEGFPC1H2B_Noc\DE_W0003_P0001\DE_2_W0003_P0001_T0001\TR1_W0001_P0003\TR1_2_W0001_P0003_T0001_R1_P1_K1_Ch2-Ch1.zen
540	3.330976e-03	7.663950e-04	3.503300e-03	20150709_gfpWAPLch3_Prometa\MitoSys2\Calibration\mEGFPC1H2B_Noc\DE_W0003_P0001\DE_2_W0003_P0001_T0001\TR1_W0001_P0003\TR1_2_W0001_P0003_T0001_R1_P1_K1_Ch2-Ch1.zen
580	3.016025e-03	8.227514e-04	3.339000e-03	20150709_gfpWAPLch3_Prometa\MitoSys2\Calibration\mEGFPC1H2B_Noc\DE_W0003_P0001\DE_2_W0003_P0001_T0001\TR1_W0001_P0003\TR1_2_W0001_P0003_T0001_R1_P1_K1_Ch2-Ch1.zen
620	2.916544e-03	7.275243e-04	3.188800e-03	20150709_gfpWAPLch3_Prometa\MitoSys2\Calibration\mEGFPC1H2B_Noc\DE_W0003_P0001\DE_2_W0003_P0001_T0001\TR1_W0001_P0003\TR1_2_W0001_P0003_T0001_R1_P1_K1_Ch2-Ch1.zen
660	3.070692e-03	9.979692e-04	3.051000e-03	20150709_gfpWAPLch3_Prometa\MitoSys2\Calibration\mEGFPC1H2B_Noc\DE_W0003_P0001\DE_2_W0003_P0001_T0001\TR1_W0001_P0003\TR1_2_W0001_P0003_T0001_R1_P1_K1_Ch2-Ch1.zen
700	2.838196e-03	6.694958e-04	2.924000e-03	20150709_gfpWAPLch3_Prometa\MitoSys2\Calibration\mEGFPC1H2B_Noc\DE_W0003_P0001\DE_2_W0003_P0001_T0001\TR1_W0001_P0003\TR1_2_W0001_P0003_T0001_R1_P1_K1_Ch2-Ch1.zen
780	2.697305e-03	5.756861e-04	2.697600e-03	20150709_gfpWAPLch3_Prometa\MitoSys2\Calibration\mEGFPC1H2B_Noc\DE_W0003_P0001\DE_2_W0003_P0001_T0001\TR1_W0001_P0003\TR1_2_W0001_P0003_T0001_R1_P1_K1_Ch2-Ch1.zen
860	2.438637e-03	7.372848e-04	2.502000e-03	20150709_gfpWAPLch3_Prometa\MitoSys2\Calibration\mEGFPC1H2B_Noc\DE_W0003_P0001\DE_2_W0003_P0001_T0001\TR1_W0001_P0003\TR1_2_W0001_P0003_T0001_R1_P1_K1_Ch2-Ch1.zen
940	2.450758e-03	8.261822e-04	2.331300e-03	20150709_gfpWAPLch3_Prometa\MitoSys2\Calibration\mEGFPC1H2B_Noc\DE_W0003_P0001\DE_2_W0003_P0001_T0001\TR1_W0001_P0003\TR1_2_W0001_P0003_T0001_R1_P1_K1_Ch2-Ch1.zen
1020	2.222181e-03	6.762774e-04	2.181000e-03	20150709_gfpWAPLch3_Prometa\MitoSys2\Calibration\mEGFPC1H2B_Noc\DE_W0003_P0001\DE_2_W0003_P0001_T0001\TR1_W0001_P0003\TR1_2_W0001_P0003_T0001_R1_P1_K1_Ch2-Ch1.zen
1100	1.960132e-03	7.095401e-04	2.047800e-03	20150709_gfpWAPLch3_Prometa\MitoSys2\Calibration\mEGFPC1H2B_Noc\DE_W0003_P0001\DE_2_W0003_P0001_T0001\TR1_W0001_P0003\TR1_2_W0001_P0003_T0001_R1_P1_K1_Ch2-Ch1.zen
1180	1.810325e-03	7.900671e-04	1.928900e-03	20150709_gfpWAPLch3_Prometa\MitoSys2\Calibration\mEGFPC1H2B_Noc\DE_W0003_P0001\DE_2_W0003_P0001_T0001\TR1_W0001_P0003\TR1_2_W0001_P0003_T0001_R1_P1_K1_Ch2-Ch1.zen
1260	1.695776e-03	7.348777e-04	1.822200e-03	20150709_gfpWAPLch3_Prometa\MitoSys2\Calibration\mEGFPC1H2B_Noc\DE_W0003_P0001\DE_2_W0003_P0001_T0001\TR1_W0001_P0003\TR1_2_W0001_P0003_T0001_R1_P1_K1_Ch2-Ch1.zen
1340	1.509292e-03	6.649491e-04	1.725900e-03	20150709_gfpWAPLch3_Prometa\MitoSys2\Calibration\mEGFPC1H2B_Noc\DE_W0003_P0001\DE_2_W0003_P0001_T0001\TR1_W0001_P0003\TR1_2_W0001_P0003_T0001_R1_P1_K1_Ch2-Ch1.zen
1420	1.665083e-03	7.957418e-04	1.638600e-03	20150709_gfpWAPLch3_Prometa\MitoSys2\Calibration\mEGFPC1H2B_Noc\DE_W0003_P0001\DE_2_W0003_P0001_T0001\TR1_W0001_P0003\TR1_2_W0001_P0003_T0001_R1_P1_K1_Ch2-Ch1.zen
1500	1.664010e-03	6.166044e-04	1.559100e-03	20150709_gfpWAPLch3_Prometa\MitoSys2\Calibration\mEGFPC1H2B_Noc\DE_W0003_P0001\DE_2_W0003_P0001_T0001\TR1_W0001_P0003\TR1_2_W0001_P0003_T0001_R1_P1_K1_Ch2-Ch1.zen
1660	1.338686e-03	6.891969e-04	1.419800e-03	20150709_gfpWAPLch3_Prometa\MitoSys2\Calibration\mEGFPC1H2B_Noc\DE_W0003_P0001\DE_2_W0003_P0001_T0001\TR1_W0001_P0003\TR1_2_W0001_P0003_T0001_R1_P1_K1_Ch2-Ch1.zen
1820	1.349260e-03	6.833357e-04	1.301800e-03	20150709_gfpWAPLch3_Prometa\MitoSys2\Calibration\mEGFPC1H2B_Noc\DE_W0003_P0001\DE_2_W0003_P0001_T0001\TR1_W0001_P0003\TR1_2_W0001_P0003_T0001_R1_P1_K1_Ch2-Ch1.zen
1980	1.213932e-03	6.401007e-04	1.200600e-03	20150709_gfpWAPLch3_Prometa\MitoSys2\Calibration\mEGFPC1H2B_Noc\DE_W0003_P0001\DE_2_W0003_P0001_T0001\TR1_W0001_P0003\TR1_2_W0001_P0003_T0001_R1_P1_K1_Ch2-Ch1.zen
2140	1.293159e-03	5.590997e-04	1.113000e-03	20150709_gfpWAPLch3_Prometa\MitoSys2\Calibration\mEGFPC1H2B_Noc\DE_W0003_P0001\DE_2_W0003_P0001_T0001\TR1_W0001_P0003\TR1_2_W0001_P0003_T0001_R1_P1_K1_Ch2-Ch1.zen
2300	1.237884e-03	5.308478e-04	1.036400e-03	20150709_gfpWAPLch3_Prometa\MitoSys2\Calibration\mEGFPC1H2B_Noc\DE_W0003_P0001\DE_2_W0003_P0001_T0001\TR1_W0001_P0003\TR1_2_W0001_P0003_T0001_R1_P1_K1_Ch2-Ch1.zen
2460	9.365399e-04	6.601011e-04	9.688600e-04	20150709_gfpWAPLch3_Prometa\MitoSys2\Calibration\mEGFPC1H2B_Noc\DE_W0003_P0001\DE_2_W0003_P0001_T0001\TR1_W0001_P0003\TR1_2_W0001_P0003_T0001_R1_P1_K1_Ch2-Ch1.zen
2620	7.576352e-04	5.822253e-04	9.089700e-04	20150709_gfpWAPLch3_Prometa\MitoSys2\Calibration\mEGFPC1H2B_Noc\DE_W0003_P0001\DE_2_W0003_P0001_T0001\TR1_W0001_P0003\TR1_2_W0001_P0003_T0001_R1_P1_K1_Ch2-Ch1.zen
2780	7.057284e-04	6.434761e-04	8.554800e-04	20150709_gfpWAPLch3_Prometa\MitoSys2\Calibration\mEGFPC1H2B_Noc\DE_W0003_P0001\DE_2_W0003_P0001_T0001\TR1_W0001_P0003\TR1_2_W0001_P0003_T0001_R1_P1_K1_Ch2-Ch1.zen
2940	6.419907e-04	6.531262e-04	8.074600e-04	20150709_gfpWAPLch3_Prometa\MitoSys2\Calibration\mEGFPC1H2B_Noc\DE_W0003_P0001\DE_2_W0003_P0001_T0001\TR1_W0001_P0003\TR1_2_W0001_P0003_T0001_R1_P1_K1_Ch2-Ch1.zen
3100	6.020783e-04	4.780002e-04	7.641100e-04	20150709_gfpWAPLch3_Prometa\MitoSys2\Calibration\mEGFPC1H2B_Noc\DE_W0003_P0001\DE_2_W0003_P0001_T0001\TR1_W0001_P0003\TR1_2_W0001_P0003_T0001_R1_P1_K1_Ch2-Ch1.zen
3420	5.301024e-04	4.458685e-04	6.890200e-04	20150709_gfpWAPLch3_Prometa\MitoSys2\Calibration\mEGFPC1H2B_Noc\DE_W0003_P0001\DE_2_W0003_P0001_T0001\TR1_W0001_P0003\TR1_2_W0001_P0003_T0001_R1_P1_K1_Ch2-Ch1.zen
3740	6.408479e-04	4.895186e-04	6.262900e-04	20150709_gfpWAPLch3_Prometa\MitoSys2\Calibration\mEGFPC1H2B_Noc\DE_W0003_P0001\DE_2_W0003_P0001_T0001\TR1_W0001_P0003\TR1_2_W0001_P0003_T0001_R1_P1_K1_Ch2-Ch1.zen
4060	6.644279e-04	5.274964e-04	5.731700e-04	20150709_gfpWAPLch3_Prometa\MitoSys2\Calibration\mEGFPC1H2B_Noc\DE_W0003_P0001\DE_2_W0003_P0001_T0001\TR1_W0001_P0003\TR1_2_W0001_P0003_T0001_R1_P1_K1_Ch2-Ch1.zen
4380	6.791670e-04	6.286957e-04	5.276600e-04	20150709_gfpWAPLch3_Prometa\MitoSys2\Calibration\mEGFPC1H2B_Noc\DE_W0003_P0001\DE_2_W0003_P0001_T0001\TR1_W0001_P0003\TR1_2_W0001_P0003_T0001_R1_P1_K1_Ch2-Ch1.zen
4700	5.652359e-04	3.828748e-04	4.882600e-04	20150709_gfpWAPLch3_Prometa\MitoSys2\Calibration\mEGFPC1H2B_Noc\DE_W0003_P0001\DE_2_W0003_P0001_T0001\TR1_W0001_P0003\TR1_2_W0001_P0003_T0001_R1_P1_K1_Ch2-Ch1.zen
5020	4.658072e-04	5.553776e-04	4.538600e-04	20150709_gfpWAPLch3_Prometa\MitoSys2\Calibration\mEGFPC1H2B_Noc\DE_W0003_P0001\DE_2_W0003_P0001_T0001\TR1_W0001_P0003\TR1_2_W0001_P0003_T0001_R1_P1_K1_Ch2-Ch1.zen
5340	4.998507e-04	4.182511e-04	4.235800e-04	20150709_gfpWAPLch3_Prometa\MitoSys2\Calibration\mEGFPC1H2B_Noc\DE_W0003_P0001\DE_2_W0003_P0001_T0001\TR1_W0001_P0003\TR1_2_W0001_P0003_T0001_R1_P1_K1_Ch2-Ch1.zen
5660	3.020068e-04	5.294164e-04	3.967500e-04	20150709_gfpWAPLch3_Prometa\MitoSys2\Calibration\mEGFPC1H2B_Noc\DE_W0003_P0001\DE_2_W0003_P0001_T0001\TR1_W0001_P0003\TR1_2_W0001_P0003_T0001_R1_P1_K1_Ch2-Ch1.zen
5980	4.615791e-04	5.259963e-04	3.728200e-04	20150709_gfpWAPLch3_Prometa\MitoSys2\Calibration\mEGFPC1H2B_Noc\DE_W0003_P0001\DE_2_W0003_P0001_T0001\TR1_W0001_P0003\TR1_2_W0001_P0003_T0001_R1_P1_K1_Ch2-Ch1.zen
6300	4.441805e-04	4.770023e-04	3.513600e-04	20150709_gfpWAPLch3_Prometa\MitoSys2\Calibration\mEGFPC1H2B_Noc\DE_W0003_P0001\DE_2_W0003_P0001_T0001\TR1_W0001_P0003\TR1_2_W0001_P0003_T0001_R1_P1_K1_Ch2-Ch1.zen
6940	3.706635e-04	4.106964e-04	3.145000e-04	20150709_gfpWAPLch3_Prometa\MitoSys2\Calibration\mEGFPC1H2B_Noc\DE_W0003_P0001\DE_2_W0003_P0001_T0001\TR1_W0001_P0003\TR1_2_W0001_P0003_T0001_R1_P1_K1_Ch2-Ch1.zen
7580	3.489697e-04	5.085289e-04	2.840300e-04	20150709_gfpWAPLch3_Prometa\MitoSys2\Calibration\mEGFPC1H2B_Noc\DE_W0003_P0001\DE_2_W0003_P0001_T0001\TR1_W0001_P0003\TR1_2_W0001_P0003_T0001_R1_P1_K1_Ch2-Ch1.zen
8220	3.317130e-04	3.900982e-04	2.584700e-04	20150709_gfpWAPLch3_Prometa\MitoSys2\Calibration\mEGFPC1H2B_Noc\DE_W0003_P0001\DE_2_W0003_P0001_T0001\TR1_W0001_P0003\TR1_2_W0001_P0003_T0001_R1_P1_K1_Ch2-Ch1.zen
8860	3.618017e-04	5.302851e-04	2.367400e-04	20150709_gfpWAPLch3_Prometa\MitoSys2\Calibration\mEGFPC1H2B_Noc\DE_W0003_P0001\DE_2_W0003_P0001_T0001\TR1_W0001_P0003\TR1_2_W0001_P0003_T0001_R1_P1_K1_Ch2-Ch1.zen
9500	2.983348e-04	4.631278e-04	2.180800e-04	20150709_gfpWAPLch3_Prometa\MitoSys2\Calibration\mEGFPC1H2B_Noc\DE_W0003_P0001\DE_2_W0003_P0001_T0001\TR1_W0001_P0003\TR1_2_W0001_P0003_T0001_R1_P1_K1_Ch2-Ch1.zen
10140	2.252916e-04	5.112228e-04	2.018800e-04	20150709_gfpWAPLch3_Prometa\MitoSys2\Calibration\mEGFPC1H2B_Noc\DE_W0003_P0001\DE_2_W0003_P0001_T0001\TR1_W0001_P0003\TR1_2_W0001_P0003_T0001_R1_P1_K1_Ch2-Ch1.zen
10780	3.624225e-04	4.888100e-04	1.877200e-04	20150709_gfpWAPLch3_Prometa\MitoSys2\Calibration\mEGFPC1H2B_Noc\DE_W0003_P0001\DE_2_W0003_P0001_T0001\TR1_W0001_P0003\TR1_2_W0001_P0003_T0001_R1_P1_K1_Ch2-Ch1.zen
11420	3.165618e-04	4.679935e-04	1.752300e-04	20150709_gfpWAPLch3_Prometa\MitoSys2\Calibration\mEGFPC1H2B_Noc\DE_W0003_P0001\DE_2_W0003_P0001_T0001\TR1_W0001_P0003\TR1_2_W0001_P0003_T0001_R1_P1_K1_Ch2-Ch1.zen
12060	2.360926e-04	5.041510e-04	1.641400e-04	20150709_gfpWAPLch3_Prometa\MitoSys2\Calibration\mEGFPC1H2B_Noc\DE_W0003_P0001\DE_2_W0003_P0001_T0001\TR1_W0001_P0003\TR1_2_W0001_P0003_T0001_R1_P1_K1_Ch2-Ch1.zen
12700	2.403198e-04	4.035963e-04	1.542500e-04	20150709_gfpWAPLch3_Prometa\MitoSys2\Calibration\mEGFPC1H2B_Noc\DE_W0003_P0001\DE_2_W0003_P0001_T0001\TR1_W0001_P0003\TR1_2_W0001_P0003_T0001_R1_P1_K1_Ch2-Ch1.zen
13980	2.340139e-04	3.426357e-04	1.373500e-04	20150709_gfpWAPLch3_Prometa\MitoSys2\Calibration\mEGFPC1H2B_Noc\DE_W0003_P0001\DE_2_W0003_P0001_T0001\TR1_W0001_P0003\TR1_2_W0001_P0003_T0001_R1_P1_K1_Ch2-Ch1.zen
15260	2.669451e-04	4.082767e-04	1.234700e-04	20150709_gfpWAPLch3_Prometa\MitoSys2\Calibration\mEGFPC1H2B_Noc\DE_W0003_P0001\DE_2_W0003_P0001_T0001\TR1_W0001_P0003\TR1_2_W0001_P0003_T0001_R1_P1_K1_Ch2-Ch1.zen
16540	1.730520e-04	3.073943e-04	1.118900e-04	20150709_gfpWAPLch3_Prometa\MitoSys2\Calibration\mEGFPC1H2B_Noc\DE_W0003_P0001\DE_2_W0003_P0001_T0001\TR1_W0001_P0003\TR1_2_W0001_P0003_T0001_R1_P1_K1_Ch2-Ch1.zen
17820	1.764685e-04	3.242898e-04	1.021000e-04	20150709_gfpWAPLch3_Prometa\MitoSys2\Calibration\mEGFPC1H2B_Noc\DE_W0003_P0001\DE_2_W0003_P0001_T0001\TR1_W0001_P0003\TR1_2_W0001_P0003_T0001_R1_P1_K1_Ch2-Ch1.zen
19100	1.657370e-04	2.536982e-04	9.372000e-05	20150709_gfpWAPLch3_Prometa\MitoSys2\Calibration\mEGFPC1H2B_Noc\DE_W0003_P0001\DE_2_W0003_P0001_T0001\TR1_W0001_P0003\TR1_2_W0001_P0003_T0001_R1_P1_K1_Ch2-Ch1.zen
20380	2.260684e-04	3.975624e-04	8.647400e-05	20150709_gfpWAPLch3_Prometa\MitoSys2\Calibration\mEGFPC1H2B_Noc\DE_W0003_P0001\DE_2_W0003_P0001_T0001\TR1_W0001_P0003\TR1_2_W0001_P0003_T0001_R1_P1_K1_Ch2-Ch1.zen
21660	1.043367e-04	4.004190e-04	8.015200e-05	20150709_gfpWAPLch3_Prometa\MitoSys2\Calibration\mEGFPC1H2B_Noc\DE_W0003_P0001\DE_2_W0003_P0001_T0001\TR1_W0001_P0003\TR1_2_W0001_P0003_T0001_R1_P1_K1_Ch2-Ch1.zen
22940	3.939303e-05	3.841352e-04	7.459400e-05	20150709_gfpWAPLch3_Prometa\MitoSys2\Calibration\mEGFPC1H2B_Noc\DE_W0003_P0001\DE_2_W0003_P0001_T0001\TR1_W0001_P0003\TR1_2_W0001_P0003_T0001_R1_P1_K1_Ch2-Ch1.zen
24220	1.557492e-04	3.582695e-04	6.967300e-05	20150709_gfpWAPLch3_Prometa\MitoSys2\Calibration\mEGFPC1H2B_Noc\DE_W0003_P0001\DE_2_W0003_P0001_T0001\TR1_W0001_P0003\TR1_2_W0001_P0003_T0001_R1_P1_K1_Ch2-Ch1.zen
25500	1.019842e-04	3.152004e-04	6.528800e-05	20150709_gfpWAPLch3_Prometa\MitoSys2\Calibration\mEGFPC1H2B_Noc\DE_W0003_P0001\DE_2_W0003_P0001_T0001\TR1_W0001_P0003\TR1_2_W0001_P0003_T0001_R1_P1_K1_Ch2-Ch1.zen
28060	-2.105173e-05	2.503576e-04	5.781900e-05	20150709_gfpWAPLch3_Prometa\MitoSys2\Calibration\mEGFPC1H2B_Noc\DE_W0003_P0001\DE_2_W0003_P0001_T0001\TR1_W0001_P0003\TR1_2_W0001_P0003_T0001_R1_P1_K1_Ch2-Ch1.zen
30620	1.115722e-04	3.313256e-04	5.170700e-05	20150709_gfpWAPLch3_Prometa\MitoSys2\Calibration\mEGFPC1H2B_Noc\DE_W0003_P0001\DE_2_W0003_P0001_T0001\TR1_W0001_P0003\TR1_2_W0001_P0003_T0001_R1_P1_K1_Ch2-Ch1.zen
33180	1.296143e-04	3.325436e-04	4.662300e-05	20150709_gfpWAPLch3_Prometa\MitoSys2\Calibration\mEGFPC1H2B_Noc\DE_W0003_P0001\DE_2_W0003_P0001_T0001\TR1_W0001_P0003\TR1_2_W0001_P0003_T0001_R1_P1_K1_Ch2-Ch1.zen
35740	1.543718e-04	3.323731e-04	4.233400e-05	20150709_gfpWAPLch3_Prometa\MitoSys2\Calibration\mEGFPC1H2B_Noc\DE_W0003_P0001\DE_2_W0003_P0001_T0001\TR1_W0001_P0003\TR1_2_W0001_P0003_T0001_R1_P1_K1_Ch2-Ch1.zen
38300	2.135228e-04	3.207524e-04	3.867500e-05	20150709_gfpWAPLch3_Prometa\MitoSys2\Calibration\mEGFPC1H2B_Noc\DE_W0003_P0001\DE_2_W0003_P0001_T0001\TR1_W0001_P0003\TR1_2_W0001_P0003_T0001_R1_P1_K1_Ch2-Ch1.zen
40860	7.008426e-05	2.675491e-04	3.552000e-05	20150709_gfpWAPLch3_Prometa\MitoSys2\Calibration\mEGFPC1H2B_Noc\DE_W0003_P0001\DE_2_W0003_P0001_T0001\TR1_W0001_P0003\TR1_2_W0001_P0003_T0001_R1_P1_K1_Ch2-Ch1.zen
43420	2.313512e-05	2.881514e-04	3.277500e-05	20150709_gfpWAPLch3_Prometa\MitoSys2\Calibration\mEGFPC1H2B_Noc\DE_W0003_P0001\DE_2_W0003_P0001_T0001\TR1_W0001_P0003\TR1_2_W0001_P0003_T0001_R1_P1_K1_Ch2-Ch1.zen
45980	1.448065e-04	2.772534e-04	3.036900e-05	20150709_gfpWAPLch3_Prometa\MitoSys2\Calibration\mEGFPC1H2B_Noc\DE_W0003_P0001\DE_2_W0003_P0001_T0001\TR1_W0001_P0003\TR1_2_W0001_P0003_T0001_R1_P1_K1_Ch2-Ch1.zen
48540	9.152216e-05	3.159181e-04	2.824500e-05	20150709_gfpWAPLch3_Prometa\MitoSys2\Calibration\mEGFPC1H2B_Noc\DE_W0003_P0001\DE_2_W0003_P0001_T0001\TR1_W0001_P0003\TR1_2_W0001_P0003_T0001_R1_P1_K1_Ch2-Ch1.zen
51100	9.503915e-05	2.693765e-04	2.635800e-05	20150709_gfpWAPLch3_Prometa\MitoSys2\Calibration\mEGFPC1H2B_Noc\DE_W0003_P0001\DE_2_W0003_P0001_T0001\TR1_W0001_P0003\TR1_2_W0001_P0003_T0001_R1_P1_K1_Ch2-Ch1.zen
56220	5.260951e-05	1.928081e-04	2.315900e-05	20150709_gfpWAPLch3_Prometa\MitoSys2\Calibration\mEGFPC1H2B_Noc\DE_W0003_P0001\DE_2_W0003_P0001_T0001\TR1_W0001_P0003\TR1_2_W0001_P0003_T0001_R1_P1_K1_Ch2-Ch1.zen
61340	2.726447e-05	2.277837e-04	2.055700e-05	20150709_gfpWAPLch3_Prometa\MitoSys2\Calibration\mEGFPC1H2B_Noc\DE_W0003_P0001\DE_2_W0003_P0001_T0001\TR1_W0001_P0003\TR1_2_W0001_P0003_T0001_R1_P1_K1_Ch2-Ch1.zen
66460	-2.041327e-05	2.620869e-04	1.840600e-05	20150709_gfpWAPLch3_Prometa\MitoSys2\Calibration\mEGFPC1H2B_Noc\DE_W0003_P0001\DE_2_W0003_P0001_T0001\TR1_W0001_P0003\TR1_2_W0001_P0003_T0001_R1_P1_K1_Ch2-Ch1.zen
71580	8.791053e-06	2.175579e-04	1.660200e-05	20150709_gfpWAPLch3_Prometa\MitoSys2\Calibration\mEGFPC1H2B_Noc\DE_W0003_P0001\DE_2_W0003_P0001_T0001\TR1_W0001_P0003\TR1_2_W0001_P0003_T0001_R1_P1_K1_Ch2-Ch1.zen
76700	8.248148e-06	2.406977e-04	1.507200e-05	20150709_gfpWAPLch3_Prometa\MitoSys2\Calibration\mEGFPC1H2B_Noc\DE_W0003_P0001\DE_2_W0003_P0001_T0001\TR1_W0001_P0003\TR1_2_W0001_P0003_T0001_R1_P1_K1_Ch2-Ch1.zen
81820	1.294743e-05	2.378682e-04	1.376100e-05	20150709_gfpWAPLch3_Prometa\MitoSys2\Calibration\mEGFPC1H2B_Noc\DE_W0003_P0001\DE_2_W0003_P0001_T0001\TR1_W0001_P0003\TR1_2_W0001_P0003_T0001_R1_P1_K1_Ch2-Ch1.zen
86940	-1.996483e-05	2.706772e-04	1.262700e-05	20150709_gfpWAPLch3_Prometa\MitoSys2\Calibration\mEGFPC1H2B_Noc\DE_W0003_P0001\DE_2_W0003_P0001_T0001\TR1_W0001_P0003\TR1_2_W0001_P0003_T0001_R1_P1_K1_Ch2-Ch1.zen
92060	-7.166237e-05	2.299365e-04	1.163800e-05	20150709_gfpWAPLch3_Prometa\MitoSys2\Calibration\mEGFPC1H2B_Noc\DE_W0003_P0001\DE_2_W0003_P0001_T0001\TR1_W0001_P0003\TR1_2_W0001_P0003_T0001_R1_P1_K1_Ch2-Ch1.zen
97180	6.353410e-06	1.721081e-04	1.076900e-05	20150709_gfpWAPLch3_Prometa\MitoSys2\Calibration\mEGFPC1H2B_Noc\DE_W0003_P0001\DE_2_W0003_P0001_T0001\TR1_W0001_P0003\TR1_2_W0001_P0003_T0001_R1_P1_K1_Ch2-Ch1.zen
102300	5.122104e-06	1.580332e-04	1.000200e-05	20150709_gfpWAPLch3_Prometa\MitoSys2\Calibration\mEGFPC1H2B_Noc\DE_W0003_P0001\DE_2_W0003_P0001_T0001\TR1_W0001_P0003\TR1_2_W0001_P0003_T0001_R1_P1_K1_Ch2-Ch1.zen
112540	-5.834520e-05	1.919091e-04	8.709600e-06	20150709_gfpWAPLch3_Prometa\MitoSys2\Calibration\mEGFPC1H2B_Noc\DE_W0003_P0001\DE_2_W0003_P0001_T0001\TR1_W0001_P0003\TR1_2_W0001_P0003_T0001_R1_P1_K1_Ch2-Ch1.zen
122780	3.919395e-05	2.178885e-04	7.668000e-06	20150709_gfpWAPLch3_Prometa\MitoSys2\Calibration\mEGFPC1H2B_Noc\DE_W0003_P0001\DE_2_W0003_P0001_T0001\TR1_W0001_P0003\TR1_2_W0001_P0003_T0001_R1_P1_K1_Ch2-Ch1.zen
133020	1.025636e-05	1.414726e-04	6.814000e-06	20150709_gfpWAPLch3_Prometa\MitoSys2\Calibration\mEGFPC1H2B_Noc\DE_W0003_P0001\DE_2_W0003_P0001_T0001\TR1_W0001_P0003\TR1_2_W0001_P0003_T0001_R1_P1_K1_Ch2-Ch1.zen
143260	3.347742e-05	1.666547e-04	6.103600e-06	20150709_gfpWAPLch3_Prometa\MitoSys2\Calibration\mEGFPC1H2B_Noc\DE_W0003_P0001\DE_2_W0003_P0001_T0001\TR1_W0001_P0003\TR1_2_W0001_P0003_T0001_R1_P1_K1_Ch2-Ch1.zen
153500	-2.982813e-05	2.111757e-04	5.505400e-06	20150709_gfpWAPLch3_Prometa\MitoSys2\Calibration\mEGFPC1H2B_Noc\DE_W0003_P0001\DE_2_W0003_P0001_T0001\TR1_W0001_P0003\TR1_2_W0001_P0003_T0001_R1_P1_K1_Ch2-Ch1.zen
163740	-6.903159e-06	2.295938e-04	4.996000e-06	20150709_gfpWAPLch3_Prometa\MitoSys2\Calibration\mEGFPC1H2B_Noc\DE_W0003_P0001\DE_2_W0003_P0001_T0001\TR1_W0001_P0003\TR1_2_W0001_P0003_T0001_R1_P1_K1_Ch2-Ch1.zen
173980	7.186760e-05	2.658510e-04	4.558300e-06	20150709_gfpWAPLch3_Prometa\MitoSys2\Calibration\mEGFPC1H2B_Noc\DE_W0003_P0001\DE_2_W0003_P0001_T0001\TR1_W0001_P0003\TR1_2_W0001_P0003_T0001_R1_P1_K1_Ch2-Ch1.zen
184220	8.905804e-05	2.121731e-04	4.178800e-06	20150709_gfpWAPLch3_Prometa\MitoSys2\Calibration\mEGFPC1H2B_Noc\DE_W0003_P0001\DE_2_W0003_P0001_T0001\TR1_W0001_P0003\TR1_2_W0001_P0003_T0001_R1_P1_K1_Ch2-Ch1.zen
194460	-8.286576e-07	2.221378e-04	3.847500e-06	20150709_gfpWAPLch3_Prometa\MitoSys2\Calibration\mEGFPC1H2B_Noc\DE_W0003_P0001\DE_2_W0003_P0001_T0001\TR1_W0001_P0003\TR1_2_W0001_P0003_T0001_R1_P1_K1_Ch2-Ch1.zen
204700	2.978881e-05	1.559755e-04	3.556200e-06	20150709_gfpWAPLch3_Prometa\MitoSys2\Calibration\mEGFPC1H2B_Noc\DE_W0003_P0001\DE_2_W0003_P0001_T0001\TR1_W0001_P0003\TR1_2_W0001_P0003_T0001_R1_P1_K1_Ch2-Ch1.zen
225180	7.224773e-06	1.844372e-04	3.069400e-06	20150709_gfpWAPLch3_Prometa\MitoSys2\Calibration\mEGFPC1H2B_Noc\DE_W0003_P0001\DE_2_W0003_P0001_T0001\TR1_W0001_P0003\TR1_2_W0001_P0003_T0001_R1_P1_K1_Ch2-Ch1.zen
245660	2.130052e-05	1.406478e-04	2.680600e-06	20150709_gfpWAPLch3_Prometa\MitoSys2\Calibration\mEGFPC1H2B_Noc\DE_W0003_P0001\DE_2_W0003_P0001_T0001\TR1_W0001_P0003\TR1_2_W0001_P0003_T0001_R1_P1_K1_Ch2-Ch1.zen
266140	-3.586252e-05	1.981565e-04	2.364600e-06	20150709_gfpWAPLch3_Prometa\MitoSys2\Calibration\mEGFPC1H2B_Noc\DE_W0003_P0001\DE_2_W0003_P0001_T0001\TR1_W0001_P0003\TR1_2_W0001_P0003_T0001_R1_P1_K1_Ch2-Ch1.zen
286620	3.291658e-05	1.676372e-04	2.103800e-06	20150709_gfpWAPLch3_Prometa\MitoSys2\Calibration\mEGFPC1H2B_Noc\DE_W0003_P0001\DE_2_W0003_P0001_T0001\TR1_W0001_P0003\TR1_2_W0001_P0003_T0001_R1_P1_K1_Ch2-Ch1.zen
307100	1.278169e-05	1.868681e-04	1.885800e-06	20150709_gfpWAPLch3_Prometa\MitoSys2\Calibration\mEGFPC1H2B_Noc\DE_W0003_P0001\DE_2_W0003_P0001_T0001\TR1_W0001_P0003\TR1_2_W0001_P0003_T0001_R1_P1_K1_Ch2-Ch1.zen
327580	-1.433986e-05	1.723442e-04	1.701500e-06	20150709_gfpWAPLch3_Prometa\MitoSys2\Calibration\mEGFPC1H2B_Noc\DE_W0003_P0001\DE_2_W0003_P0001_T0001\TR1_W0001_P0003\TR1_2_W0001_P0003_T0001_R1_P1_K1_Ch2-Ch1.zen
348060	-1.221630e-06	1.176590e-04	1.544100e-06	20150709_gfpWAPLch3_Prometa\MitoSys2\Calibration\mEGFPC1H2B_Noc\DE_W0003_P0001\DE_2_W0003_P0001_T0001\TR1_W0001_P0003\TR1_2_W0001_P0003_T0001_R1_P1_K1_Ch2-Ch1.zen
368540	-6.767592e-06	1.179151e-04	1.408600e-06	20150709_gfpWAPLch3_Prometa\MitoSys2\Calibration\mEGFPC1H2B_Noc\DE_W0003_P0001\DE_2_W0003_P0001_T0001\TR1_W0001_P0003\TR1_2_W0001_P0003_T0001_R1_P1_K1_Ch2-Ch1.zen
389020	-4.459189e-05	1.672152e-04	1.290900e-06	20150709_gfpWAPLch3_Prometa\MitoSys2\Calibration\mEGFPC1H2B_Noc\DE_W0003_P0001\DE_2_W0003_P0001_T0001\TR1_W0001_P0003\TR1_2_W0001_P0003_T0001_R1_P1_K1_Ch2-Ch1.zen
409500	-4.995970e-05	1.487460e-04	1.188000e-06	20150709_gfpWAPLch3_Prometa\MitoSys2\Calibration\mEGFPC1H2B_Noc\DE_W0003_P0001\DE_2_W0003_P0001_T0001\TR1_W0001_P0003\TR1_2_W0001_P0003_T0001_R1_P1_K1_Ch2-Ch1.zen
450460	-2.002749e-05	1.334761e-04	1.017400e-06	20150709_gfpWAPLch3_Prometa\MitoSys2\Calibration\mEGFPC1H2B_Noc\DE_W0003_P0001\DE_2_W0003_P0001_T0001\TR1_W0001_P0003\TR1_2_W0001_P0003_T0001_R1_P1_K1_Ch2-Ch1.zen
491420	-1.200342e-06	1.215274e-04	8.824400e-07	20150709_gfpWAPLch3_Prometa\MitoSys2\Calibration\mEGFPC1H2B_Noc\DE_W0003_P0001\DE_2_W0003_P0001_T0001\TR1_W0001_P0003\TR1_2_W0001_P0003_T0001_R1_P1_K1_Ch2-Ch1.zen
532380	-2.960868e-05	1.385890e-04	7.737000e-07	20150709_gfpWAPLch3_Prometa\MitoSys2\Calibration\mEGFPC1H2B_Noc\DE_W0003_P0001\DE_2_W0003_P0001_T0001\TR1_W0001_P0003\TR1_2_W0001_P0003_T0001_R1_P1_K1_Ch2-Ch1.zen
573340	-1.144887e-05	1.389548e-04	6.846900e-07	20150709_gfpWAPLch3_Prometa\MitoSys2\Calibration\mEGFPC1H2B_Noc\DE_W0003_P0001\DE_2_W0003_P0001_T0001\TR1_W0001_P0003\TR1_2_W0001_P0003_T0001_R1_P1_K1_Ch2-Ch1.zen
614300	-7.512784e-06	1.630713e-04	6.108200e-07	20150709_gfpWAPLch3_Prometa\MitoSys2\Calibration\mEGFPC1H2B_Noc\DE_W0003_P0001\DE_2_W0003_P0001_T0001\TR1_W0001_P0003\TR1_2_W0001_P0003_T0001_R1_P1_K1_Ch2-Ch1.zen
655260	-3.022691e-05	1.134438e-04	5.487900e-07	20150709_gfpWAPLch3_Prometa\MitoSys2\Calibration\mEGFPC1H2B_Noc\DE_W0003_P0001\DE_2_W0003_P0001_T0001\TR1_W0001_P0003\TR1_2_W0001_P0003_T0001_R1_P1_K1_Ch2-Ch1.zen
696220	-6.733951e-05	1.532550e-04	4.961400e-07	20150709_gfpWAPLch3_Prometa\MitoSys2\Calibration\mEGFPC1H2B_Noc\DE_W0003_P0001\DE_2_W0003_P0001_T0001\TR1_W0001_P0003\TR1_2_W0001_P0003_T0001_R1_P1_K1_Ch2-Ch1.zen
737180	-9.681255e-06	1.410299e-04	4.510500e-07	20150709_gfpWAPLch3_Prometa\MitoSys2\Calibration\mEGFPC1H2B_Noc\DE_W0003_P0001\DE_2_W0003_P0001_T0001\TR1_W0001_P0003\TR1_2_W0001_P0003_T0001_R1_P1_K1_Ch2-Ch1.zen
778140	-2.437017e-05	1.188926e-04	4.121100e-07	20150709_gfpWAPLch3_Prometa\MitoSys2\Calibration\mEGFPC1H2B_Noc\DE_W0003_P0001\DE_2_W0003_P0001_T0001\TR1_W0001_P0003\TR1_2_W0001_P0003_T0001_R1_P1_K1_Ch2-Ch1.zen
819100	-5.306617e-06	8.987903e-05	3.782300e-07	20150709_gfpWAPLch3_Prometa\MitoSys2\Calibration\mEGFPC1H2B_Noc\DE_W0003_P0001\DE_2_W0003_P0001_T0001\TR1_W0001_P0003\TR1_2_W0001_P0003_T0001_R1_P1_K1_Ch2-Ch1.zen
901020	-3.155706e-05	1.270237e-04	3.224000e-07	20150709_gfpWAPLch3_Prometa\MitoSys2\Calibration\mEGFPC1H2B_Noc\DE_W0003_P0001\DE_2_W0003_P0001_T0001\TR1_W0001_P0003\TR1_2_W0001_P0003_T0001_R1_P1_K1_Ch2-Ch1.zen
982940	1.893634e-05	1.032757e-04	2.785700e-07	20150709_gfpWAPLch3_Prometa\MitoSys2\Calibration\mEGFPC1H2B_Noc\DE_W0003_P0001\DE_2_W0003_P0001_T0001\TR1_W0001_P0003\TR1_2_W0001_P0003_T0001_R1_P1_K1_Ch2-Ch1.zen
1064860	-1.168235e-05	1.009182e-04	2.434800e-07	20150709_gfpWAPLch3_Prometa\MitoSys2\Calibration\mEGFPC1H2B_Noc\DE_W0003_P0001\DE_2_W0003_P0001_T0001\TR1_W0001_P0003\TR1_2_W0001_P0003_T0001_R1_P1_K1_Ch2-Ch1.zen
1146780	1.001713e-06	6.526213e-05	2.149200e-07	20150709_gfpWAPLch3_Prometa\MitoSys2\Calibration\mEGFPC1H2B_Noc\DE_W0003_P0001\DE_2_W0003_P0001_T0001\TR1_W0001_P0003\TR1_2_W0001_P0003_T0001_R1_P1_K1_Ch2-Ch1.zen
1228700	-2.092207e-05	9.746559e-05	1.913300e-07	20150709_gfpWAPLch3_Prometa\MitoSys2\Calibration\mEGFPC1H2B_Noc\DE_W0003_P0001\DE_2_W0003_P0001_T0001\TR1_W0001_P0003\TR1_2_W0001_P0003_T0001_R1_P1_K1_Ch2-Ch1.zen
1310620	1.893742e-05	9.560304e-05	1.716000e-07	20150709_gfpWAPLch3_Prometa\MitoSys2\Calibration\mEGFPC1H2B_Noc\DE_W0003_P0001\DE_2_W0003_P0001_T0001\TR1_W0001_P0003\TR1_2_W0001_P0003_T0001_R1_P1_K1_Ch2-Ch1.zen
1392540	-1.650692e-05	1.072941e-04	1.549100e-07	20150709_gfpWAPLch3_Prometa\MitoSys2\Calibration\mEGFPC1H2B_Noc\DE_W0003_P0001\DE_2_W0003_P0001_T0001\TR1_W0001_P0003\TR1_2_W0001_P0003_T0001_R1_P1_K1_Ch2-Ch1.zen
1474460	-3.570068e-05	9.820017e-05	1.406700e-07	20150709_gfpWAPLch3_Prometa\MitoSys2\Calibration\mEGFPC1H2B_Noc\DE_W0003_P0001\DE_2_W0003_P0001_T0001\TR1_W0001_P0003\TR1_2_W0001_P0003_T0001_R1_P1_K1_Ch2-Ch1.zen
1556380	-1.615045e-06	1.173889e-04	1.284000e-07	20150709_gfpWAPLch3_Prometa\MitoSys2\Calibration\mEGFPC1H2B_Noc\DE_W0003_P0001\DE_2_W0003_P0001_T0001\TR1_W0001_P0003\TR1_2_W0001_P0003_T0001_R1_P1_K1_Ch2-Ch1.zen
10	1.278839e-02	1.940894e-03	1.199900e-02	20150709_gfpWAPLch3_Prometa\MitoSys2\Calibration\mEGFPC1H2B_Noc\DE_W0003_P0001\DE_2_W0003_P0001_T0001\TR1_W0001_P0003\TR1_2_W0001_P0003_T0001_R1_P2_K1_Ch2-Ch1.zen
20	1.113981e-02	2.173662e-03	1.149200e-02	20150709_gfpWAPLch3_Prometa\MitoSys2\Calibration\mEGFPC1H2B_Noc\DE_W0003_P0001\DE_2_W0003_P0001_T0001\TR1_W0001_P0003\TR1_2_W0001_P0003_T0001_R1_P2_K1_Ch2-Ch1.zen
30	1.083600e-02	2.154490e-03	1.104000e-02	20150709_gfpWAPLch3_Prometa\MitoSys2\Calibration\mEGFPC1H2B_Noc\DE_W0003_P0001\DE_2_W0003_P0001_T0001\TR1_W0001_P0003\TR1_2_W0001_P0003_T0001_R1_P2_K1_Ch2-Ch1.zen
40	1.029870e-02	2.319130e-03	1.063200e-02	20150709_gfpWAPLch3_Prometa\MitoSys2\Calibration\mEGFPC1H2B_Noc\DE_W0003_P0001\DE_2_W0003_P0001_T0001\TR1_W0001_P0003\TR1_2_W0001_P0003_T0001_R1_P2_K1_Ch2-Ch1.zen
50	1.017245e-02	2.037549e-03	1.026200e-02	20150709_gfpWAPLch3_Prometa\MitoSys2\Calibration\mEGFPC1H2B_Noc\DE_W0003_P0001\DE_2_W0003_P0001_T0001\TR1_W0001_P0003\TR1_2_W0001_P0003_T0001_R1_P2_K1_Ch2-Ch1.zen
60	1.039095e-02	2.375556e-03	9.924600e-03	20150709_gfpWAPLch3_Prometa\MitoSys2\Calibration\mEGFPC1H2B_Noc\DE_W0003_P0001\DE_2_W0003_P0001_T0001\TR1_W0001_P0003\TR1_2_W0001_P0003_T0001_R1_P2_K1_Ch2-Ch1.zen
70	9.444873e-03	1.970687e-03	9.615300e-03	20150709_gfpWAPLch3_Prometa\MitoSys2\Calibration\mEGFPC1H2B_Noc\DE_W0003_P0001\DE_2_W0003_P0001_T0001\TR1_W0001_P0003\TR1_2_W0001_P0003_T0001_R1_P2_K1_Ch2-Ch1.zen
80	9.289505e-03	2.256112e-03	9.330800e-03	20150709_gfpWAPLch3_Prometa\MitoSys2\Calibration\mEGFPC1H2B_Noc\DE_W0003_P0001\DE_2_W0003_P0001_T0001\TR1_W0001_P0003\TR1_2_W0001_P0003_T0001_R1_P2_K1_Ch2-Ch1.zen
90	9.110497e-03	2.155491e-03	9.068100e-03	20150709_gfpWAPLch3_Prometa\MitoSys2\Calibration\mEGFPC1H2B_Noc\DE_W0003_P0001\DE_2_W0003_P0001_T0001\TR1_W0001_P0003\TR1_2_W0001_P0003_T0001_R1_P2_K1_Ch2-Ch1.zen
100	8.514198e-03	1.385191e-03	8.824900e-03	20150709_gfpWAPLch3_Prometa\MitoSys2\Calibration\mEGFPC1H2B_Noc\DE_W0003_P0001\DE_2_W0003_P0001_T0001\TR1_W0001_P0003\TR1_2_W0001_P0003_T0001_R1_P2_K1_Ch2-Ch1.zen
120	8.591082e-03	1.951500e-03	8.388200e-03	20150709_gfpWAPLch3_Prometa\MitoSys2\Calibration\mEGFPC1H2B_Noc\DE_W0003_P0001\DE_2_W0003_P0001_T0001\TR1_W0001_P0003\TR1_2_W0001_P0003_T0001_R1_P2_K1_Ch2-Ch1.zen
140	8.086459e-03	1.858711e-03	8.006800e-03	20150709_gfpWAPLch3_Prometa\MitoSys2\Calibration\mEGFPC1H2B_Noc\DE_W0003_P0001\DE_2_W0003_P0001_T0001\TR1_W0001_P0003\TR1_2_W0001_P0003_T0001_R1_P2_K1_Ch2-Ch1.zen
160	7.622185e-03	1.709139e-03	7.669900e-03	20150709_gfpWAPLch3_Prometa\MitoSys2\Calibration\mEGFPC1H2B_Noc\DE_W0003_P0001\DE_2_W0003_P0001_T0001\TR1_W0001_P0003\TR1_2_W0001_P0003_T0001_R1_P2_K1_Ch2-Ch1.zen
180	7.178890e-03	1.107370e-03	7.369300e-03	20150709_gfpWAPLch3_Prometa\MitoSys2\Calibration\mEGFPC1H2B_Noc\DE_W0003_P0001\DE_2_W0003_P0001_T0001\TR1_W0001_P0003\TR1_2_W0001_P0003_T0001_R1_P2_K1_Ch2-Ch1.zen
200	7.035929e-03	1.858703e-03	7.098500e-03	20150709_gfpWAPLch3_Prometa\MitoSys2\Calibration\mEGFPC1H2B_Noc\DE_W0003_P0001\DE_2_W0003_P0001_T0001\TR1_W0001_P0003\TR1_2_W0001_P0003_T0001_R1_P2_K1_Ch2-Ch1.zen
220	6.348438e-03	1.679693e-03	6.852400e-03	20150709_gfpWAPLch3_Prometa\MitoSys2\Calibration\mEGFPC1H2B_Noc\DE_W0003_P0001\DE_2_W0003_P0001_T0001\TR1_W0001_P0003\TR1_2_W0001_P0003_T0001_R1_P2_K1_Ch2-Ch1.zen
240	7.132113e-03	1.418473e-03	6.626800e-03	20150709_gfpWAPLch3_Prometa\MitoSys2\Calibration\mEGFPC1H2B_Noc\DE_W0003_P0001\DE_2_W0003_P0001_T0001\TR1_W0001_P0003\TR1_2_W0001_P0003_T0001_R1_P2_K1_Ch2-Ch1.zen
260	7.180754e-03	1.772709e-03	6.418700e-03	20150709_gfpWAPLch3_Prometa\MitoSys2\Calibration\mEGFPC1H2B_Noc\DE_W0003_P0001\DE_2_W0003_P0001_T0001\TR1_W0001_P0003\TR1_2_W0001_P0003_T0001_R1_P2_K1_Ch2-Ch1.zen
280	6.205404e-03	2.235272e-03	6.225300e-03	20150709_gfpWAPLch3_Prometa\MitoSys2\Calibration\mEGFPC1H2B_Noc\DE_W0003_P0001\DE_2_W0003_P0001_T0001\TR1_W0001_P0003\TR1_2_W0001_P0003_T0001_R1_P2_K1_Ch2-Ch1.zen
300	6.076868e-03	1.122981e-03	6.044600e-03	20150709_gfpWAPLch3_Prometa\MitoSys2\Calibration\mEGFPC1H2B_Noc\DE_W0003_P0001\DE_2_W0003_P0001_T0001\TR1_W0001_P0003\TR1_2_W0001_P0003_T0001_R1_P2_K1_Ch2-Ch1.zen
340	5.751488e-03	1.463476e-03	5.714900e-03	20150709_gfpWAPLch3_Prometa\MitoSys2\Calibration\mEGFPC1H2B_Noc\DE_W0003_P0001\DE_2_W0003_P0001_T0001\TR1_W0001_P0003\TR1_2_W0001_P0003_T0001_R1_P2_K1_Ch2-Ch1.zen
380	5.311906e-03	1.504329e-03	5.419300e-03	20150709_gfpWAPLch3_Prometa\MitoSys2\Calibration\mEGFPC1H2B_Noc\DE_W0003_P0001\DE_2_W0003_P0001_T0001\TR1_W0001_P0003\TR1_2_W0001_P0003_T0001_R1_P2_K1_Ch2-Ch1.zen
420	5.134252e-03	1.262004e-03	5.151100e-03	20150709_gfpWAPLch3_Prometa\MitoSys2\Calibration\mEGFPC1H2B_Noc\DE_W0003_P0001\DE_2_W0003_P0001_T0001\TR1_W0001_P0003\TR1_2_W0001_P0003_T0001_R1_P2_K1_Ch2-Ch1.zen
460	5.496248e-03	1.044795e-03	4.905600e-03	20150709_gfpWAPLch3_Prometa\MitoSys2\Calibration\mEGFPC1H2B_Noc\DE_W0003_P0001\DE_2_W0003_P0001_T0001\TR1_W0001_P0003\TR1_2_W0001_P0003_T0001_R1_P2_K1_Ch2-Ch1.zen
500	4.567834e-03	1.183920e-03	4.679200e-03	20150709_gfpWAPLch3_Prometa\MitoSys2\Calibration\mEGFPC1H2B_Noc\DE_W0003_P0001\DE_2_W0003_P0001_T0001\TR1_W0001_P0003\TR1_2_W0001_P0003_T0001_R1_P2_K1_Ch2-Ch1.zen
540	4.148072e-03	1.248394e-03	4.469600e-03	20150709_gfpWAPLch3_Prometa\MitoSys2\Calibration\mEGFPC1H2B_Noc\DE_W0003_P0001\DE_2_W0003_P0001_T0001\TR1_W0001_P0003\TR1_2_W0001_P0003_T0001_R1_P2_K1_Ch2-Ch1.zen
580	3.865744e-03	1.208785e-03	4.274900e-03	20150709_gfpWAPLch3_Prometa\MitoSys2\Calibration\mEGFPC1H2B_Noc\DE_W0003_P0001\DE_2_W0003_P0001_T0001\TR1_W0001_P0003\TR1_2_W0001_P0003_T0001_R1_P2_K1_Ch2-Ch1.zen
620	4.092753e-03	1.373999e-03	4.093500e-03	20150709_gfpWAPLch3_Prometa\MitoSys2\Calibration\mEGFPC1H2B_Noc\DE_W0003_P0001\DE_2_W0003_P0001_T0001\TR1_W0001_P0003\TR1_2_W0001_P0003_T0001_R1_P2_K1_Ch2-Ch1.zen
660	4.010890e-03	7.528923e-04	3.924300e-03	20150709_gfpWAPLch3_Prometa\MitoSys2\Calibration\mEGFPC1H2B_Noc\DE_W0003_P0001\DE_2_W0003_P0001_T0001\TR1_W0001_P0003\TR1_2_W0001_P0003_T0001_R1_P2_K1_Ch2-Ch1.zen
700	4.010232e-03	6.195871e-04	3.766100e-03	20150709_gfpWAPLch3_Prometa\MitoSys2\Calibration\mEGFPC1H2B_Noc\DE_W0003_P0001\DE_2_W0003_P0001_T0001\TR1_W0001_P0003\TR1_2_W0001_P0003_T0001_R1_P2_K1_Ch2-Ch1.zen
780	3.501579e-03	7.734932e-04	3.479300e-03	20150709_gfpWAPLch3_Prometa\MitoSys2\Calibration\mEGFPC1H2B_Noc\DE_W0003_P0001\DE_2_W0003_P0001_T0001\TR1_W0001_P0003\TR1_2_W0001_P0003_T0001_R1_P2_K1_Ch2-Ch1.zen
860	3.088397e-03	8.392054e-04	3.227100e-03	20150709_gfpWAPLch3_Prometa\MitoSys2\Calibration\mEGFPC1H2B_Noc\DE_W0003_P0001\DE_2_W0003_P0001_T0001\TR1_W0001_P0003\TR1_2_W0001_P0003_T0001_R1_P2_K1_Ch2-Ch1.zen
940	3.128669e-03	8.636573e-04	3.004400e-03	20150709_gfpWAPLch3_Prometa\MitoSys2\Calibration\mEGFPC1H2B_Noc\DE_W0003_P0001\DE_2_W0003_P0001_T0001\TR1_W0001_P0003\TR1_2_W0001_P0003_T0001_R1_P2_K1_Ch2-Ch1.zen
1020	2.805458e-03	1.019625e-03	2.806900e-03	20150709_gfpWAPLch3_Prometa\MitoSys2\Calibration\mEGFPC1H2B_Noc\DE_W0003_P0001\DE_2_W0003_P0001_T0001\TR1_W0001_P0003\TR1_2_W0001_P0003_T0001_R1_P2_K1_Ch2-Ch1.zen
1100	2.674028e-03	9.352709e-04	2.631200e-03	20150709_gfpWAPLch3_Prometa\MitoSys2\Calibration\mEGFPC1H2B_Noc\DE_W0003_P0001\DE_2_W0003_P0001_T0001\TR1_W0001_P0003\TR1_2_W0001_P0003_T0001_R1_P2_K1_Ch2-Ch1.zen
1180	2.524515e-03	7.120547e-04	2.474200e-03	20150709_gfpWAPLch3_Prometa\MitoSys2\Calibration\mEGFPC1H2B_Noc\DE_W0003_P0001\DE_2_W0003_P0001_T0001\TR1_W0001_P0003\TR1_2_W0001_P0003_T0001_R1_P2_K1_Ch2-Ch1.zen
1260	2.164145e-03	7.899841e-04	2.333300e-03	20150709_gfpWAPLch3_Prometa\MitoSys2\Calibration\mEGFPC1H2B_Noc\DE_W0003_P0001\DE_2_W0003_P0001_T0001\TR1_W0001_P0003\TR1_2_W0001_P0003_T0001_R1_P2_K1_Ch2-Ch1.zen
1340	2.041348e-03	8.049111e-04	2.206400e-03	20150709_gfpWAPLch3_Prometa\MitoSys2\Calibration\mEGFPC1H2B_Noc\DE_W0003_P0001\DE_2_W0003_P0001_T0001\TR1_W0001_P0003\TR1_2_W0001_P0003_T0001_R1_P2_K1_Ch2-Ch1.zen
1420	2.059438e-03	9.734130e-04	2.091600e-03	20150709_gfpWAPLch3_Prometa\MitoSys2\Calibration\mEGFPC1H2B_Noc\DE_W0003_P0001\DE_2_W0003_P0001_T0001\TR1_W0001_P0003\TR1_2_W0001_P0003_T0001_R1_P2_K1_Ch2-Ch1.zen
1500	1.990587e-03	6.247463e-04	1.987500e-03	20150709_gfpWAPLch3_Prometa\MitoSys2\Calibration\mEGFPC1H2B_Noc\DE_W0003_P0001\DE_2_W0003_P0001_T0001\TR1_W0001_P0003\TR1_2_W0001_P0003_T0001_R1_P2_K1_Ch2-Ch1.zen
1660	1.711286e-03	6.105680e-04	1.805900e-03	20150709_gfpWAPLch3_Prometa\MitoSys2\Calibration\mEGFPC1H2B_Noc\DE_W0003_P0001\DE_2_W0003_P0001_T0001\TR1_W0001_P0003\TR1_2_W0001_P0003_T0001_R1_P2_K1_Ch2-Ch1.zen
1820	1.594141e-03	7.512966e-04	1.653200e-03	20150709_gfpWAPLch3_Prometa\MitoSys2\Calibration\mEGFPC1H2B_Noc\DE_W0003_P0001\DE_2_W0003_P0001_T0001\TR1_W0001_P0003\TR1_2_W0001_P0003_T0001_R1_P2_K1_Ch2-Ch1.zen
1980	1.434295e-03	7.871303e-04	1.523300e-03	20150709_gfpWAPLch3_Prometa\MitoSys2\Calibration\mEGFPC1H2B_Noc\DE_W0003_P0001\DE_2_W0003_P0001_T0001\TR1_W0001_P0003\TR1_2_W0001_P0003_T0001_R1_P2_K1_Ch2-Ch1.zen
2140	1.243651e-03	5.811330e-04	1.411600e-03	20150709_gfpWAPLch3_Prometa\MitoSys2\Calibration\mEGFPC1H2B_Noc\DE_W0003_P0001\DE_2_W0003_P0001_T0001\TR1_W0001_P0003\TR1_2_W0001_P0003_T0001_R1_P2_K1_Ch2-Ch1.zen
2300	1.232150e-03	6.372039e-04	1.314500e-03	20150709_gfpWAPLch3_Prometa\MitoSys2\Calibration\mEGFPC1H2B_Noc\DE_W0003_P0001\DE_2_W0003_P0001_T0001\TR1_W0001_P0003\TR1_2_W0001_P0003_T0001_R1_P2_K1_Ch2-Ch1.zen
2460	1.289819e-03	6.437945e-04	1.229500e-03	20150709_gfpWAPLch3_Prometa\MitoSys2\Calibration\mEGFPC1H2B_Noc\DE_W0003_P0001\DE_2_W0003_P0001_T0001\TR1_W0001_P0003\TR1_2_W0001_P0003_T0001_R1_P2_K1_Ch2-Ch1.zen
2620	1.099814e-03	5.903040e-04	1.154400e-03	20150709_gfpWAPLch3_Prometa\MitoSys2\Calibration\mEGFPC1H2B_Noc\DE_W0003_P0001\DE_2_W0003_P0001_T0001\TR1_W0001_P0003\TR1_2_W0001_P0003_T0001_R1_P2_K1_Ch2-Ch1.zen
2780	1.278890e-03	7.896610e-04	1.087600e-03	20150709_gfpWAPLch3_Prometa\MitoSys2\Calibration\mEGFPC1H2B_Noc\DE_W0003_P0001\DE_2_W0003_P0001_T0001\TR1_W0001_P0003\TR1_2_W0001_P0003_T0001_R1_P2_K1_Ch2-Ch1.zen
2940	9.288824e-04	8.173654e-04	1.027900e-03	20150709_gfpWAPLch3_Prometa\MitoSys2\Calibration\mEGFPC1H2B_Noc\DE_W0003_P0001\DE_2_W0003_P0001_T0001\TR1_W0001_P0003\TR1_2_W0001_P0003_T0001_R1_P2_K1_Ch2-Ch1.zen
3100	1.001619e-03	7.126727e-04	9.741500e-04	20150709_gfpWAPLch3_Prometa\MitoSys2\Calibration\mEGFPC1H2B_Noc\DE_W0003_P0001\DE_2_W0003_P0001_T0001\TR1_W0001_P0003\TR1_2_W0001_P0003_T0001_R1_P2_K1_Ch2-Ch1.zen
3420	7.135104e-04	5.987755e-04	8.813700e-04	20150709_gfpWAPLch3_Prometa\MitoSys2\Calibration\mEGFPC1H2B_Noc\DE_W0003_P0001\DE_2_W0003_P0001_T0001\TR1_W0001_P0003\TR1_2_W0001_P0003_T0001_R1_P2_K1_Ch2-Ch1.zen
3740	9.684575e-04	5.022865e-04	8.041400e-04	20150709_gfpWAPLch3_Prometa\MitoSys2\Calibration\mEGFPC1H2B_Noc\DE_W0003_P0001\DE_2_W0003_P0001_T0001\TR1_W0001_P0003\TR1_2_W0001_P0003_T0001_R1_P2_K1_Ch2-Ch1.zen
4060	8.575640e-04	6.047968e-04	7.388600e-04	20150709_gfpWAPLch3_Prometa\MitoSys2\Calibration\mEGFPC1H2B_Noc\DE_W0003_P0001\DE_2_W0003_P0001_T0001\TR1_W0001_P0003\TR1_2_W0001_P0003_T0001_R1_P2_K1_Ch2-Ch1.zen
4380	6.093304e-04	5.422730e-04	6.829800e-04	20150709_gfpWAPLch3_Prometa\MitoSys2\Calibration\mEGFPC1H2B_Noc\DE_W0003_P0001\DE_2_W0003_P0001_T0001\TR1_W0001_P0003\TR1_2_W0001_P0003_T0001_R1_P2_K1_Ch2-Ch1.zen
4700	6.893333e-04	5.149881e-04	6.346000e-04	20150709_gfpWAPLch3_Prometa\MitoSys2\Calibration\mEGFPC1H2B_Noc\DE_W0003_P0001\DE_2_W0003_P0001_T0001\TR1_W0001_P0003\TR1_2_W0001_P0003_T0001_R1_P2_K1_Ch2-Ch1.zen
5020	7.316070e-04	6.402319e-04	5.923200e-04	20150709_gfpWAPLch3_Prometa\MitoSys2\Calibration\mEGFPC1H2B_Noc\DE_W0003_P0001\DE_2_W0003_P0001_T0001\TR1_W0001_P0003\TR1_2_W0001_P0003_T0001_R1_P2_K1_Ch2-Ch1.zen
5340	6.690277e-04	7.339645e-04	5.550600e-04	20150709_gfpWAPLch3_Prometa\MitoSys2\Calibration\mEGFPC1H2B_Noc\DE_W0003_P0001\DE_2_W0003_P0001_T0001\TR1_W0001_P0003\TR1_2_W0001_P0003_T0001_R1_P2_K1_Ch2-Ch1.zen
5660	6.428202e-04	5.392902e-04	5.219700e-04	20150709_gfpWAPLch3_Prometa\MitoSys2\Calibration\mEGFPC1H2B_Noc\DE_W0003_P0001\DE_2_W0003_P0001_T0001\TR1_W0001_P0003\TR1_2_W0001_P0003_T0001_R1_P2_K1_Ch2-Ch1.zen
5980	6.114186e-04	6.507548e-04	4.924000e-04	20150709_gfpWAPLch3_Prometa\MitoSys2\Calibration\mEGFPC1H2B_Noc\DE_W0003_P0001\DE_2_W0003_P0001_T0001\TR1_W0001_P0003\TR1_2_W0001_P0003_T0001_R1_P2_K1_Ch2-Ch1.zen
6300	5.251138e-04	5.304366e-04	4.658200e-04	20150709_gfpWAPLch3_Prometa\MitoSys2\Calibration\mEGFPC1H2B_Noc\DE_W0003_P0001\DE_2_W0003_P0001_T0001\TR1_W0001_P0003\TR1_2_W0001_P0003_T0001_R1_P2_K1_Ch2-Ch1.zen
6940	6.198031e-04	5.425892e-04	4.199600e-04	20150709_gfpWAPLch3_Prometa\MitoSys2\Calibration\mEGFPC1H2B_Noc\DE_W0003_P0001\DE_2_W0003_P0001_T0001\TR1_W0001_P0003\TR1_2_W0001_P0003_T0001_R1_P2_K1_Ch2-Ch1.zen
7580	3.268826e-04	3.243161e-04	3.818200e-04	20150709_gfpWAPLch3_Prometa\MitoSys2\Calibration\mEGFPC1H2B_Noc\DE_W0003_P0001\DE_2_W0003_P0001_T0001\TR1_W0001_P0003\TR1_2_W0001_P0003_T0001_R1_P2_K1_Ch2-Ch1.zen
8220	3.610330e-04	5.306527e-04	3.496100e-04	20150709_gfpWAPLch3_Prometa\MitoSys2\Calibration\mEGFPC1H2B_Noc\DE_W0003_P0001\DE_2_W0003_P0001_T0001\TR1_W0001_P0003\TR1_2_W0001_P0003_T0001_R1_P2_K1_Ch2-Ch1.zen
8860	3.892019e-04	5.213818e-04	3.220600e-04	20150709_gfpWAPLch3_Prometa\MitoSys2\Calibration\mEGFPC1H2B_Noc\DE_W0003_P0001\DE_2_W0003_P0001_T0001\TR1_W0001_P0003\TR1_2_W0001_P0003_T0001_R1_P2_K1_Ch2-Ch1.zen
9500	2.820846e-04	4.186221e-04	2.982400e-04	20150709_gfpWAPLch3_Prometa\MitoSys2\Calibration\mEGFPC1H2B_Noc\DE_W0003_P0001\DE_2_W0003_P0001_T0001\TR1_W0001_P0003\TR1_2_W0001_P0003_T0001_R1_P2_K1_Ch2-Ch1.zen
10140	2.299335e-04	5.214591e-04	2.774400e-04	20150709_gfpWAPLch3_Prometa\MitoSys2\Calibration\mEGFPC1H2B_Noc\DE_W0003_P0001\DE_2_W0003_P0001_T0001\TR1_W0001_P0003\TR1_2_W0001_P0003_T0001_R1_P2_K1_Ch2-Ch1.zen
10780	2.335023e-04	5.711190e-04	2.591300e-04	20150709_gfpWAPLch3_Prometa\MitoSys2\Calibration\mEGFPC1H2B_Noc\DE_W0003_P0001\DE_2_W0003_P0001_T0001\TR1_W0001_P0003\TR1_2_W0001_P0003_T0001_R1_P2_K1_Ch2-Ch1.zen
11420	2.337380e-04	5.821540e-04	2.428900e-04	20150709_gfpWAPLch3_Prometa\MitoSys2\Calibration\mEGFPC1H2B_Noc\DE_W0003_P0001\DE_2_W0003_P0001_T0001\TR1_W0001_P0003\TR1_2_W0001_P0003_T0001_R1_P2_K1_Ch2-Ch1.zen
12060	1.200811e-04	4.387077e-04	2.284000e-04	20150709_gfpWAPLch3_Prometa\MitoSys2\Calibration\mEGFPC1H2B_Noc\DE_W0003_P0001\DE_2_W0003_P0001_T0001\TR1_W0001_P0003\TR1_2_W0001_P0003_T0001_R1_P2_K1_Ch2-Ch1.zen
12700	1.762752e-04	4.489669e-04	2.153900e-04	20150709_gfpWAPLch3_Prometa\MitoSys2\Calibration\mEGFPC1H2B_Noc\DE_W0003_P0001\DE_2_W0003_P0001_T0001\TR1_W0001_P0003\TR1_2_W0001_P0003_T0001_R1_P2_K1_Ch2-Ch1.zen
13980	4.120317e-05	4.588483e-04	1.930100e-04	20150709_gfpWAPLch3_Prometa\MitoSys2\Calibration\mEGFPC1H2B_Noc\DE_W0003_P0001\DE_2_W0003_P0001_T0001\TR1_W0001_P0003\TR1_2_W0001_P0003_T0001_R1_P2_K1_Ch2-Ch1.zen
15260	6.375277e-05	4.000517e-04	1.744600e-04	20150709_gfpWAPLch3_Prometa\MitoSys2\Calibration\mEGFPC1H2B_Noc\DE_W0003_P0001\DE_2_W0003_P0001_T0001\TR1_W0001_P0003\TR1_2_W0001_P0003_T0001_R1_P2_K1_Ch2-Ch1.zen
16540	2.867594e-05	4.323099e-04	1.588700e-04	20150709_gfpWAPLch3_Prometa\MitoSys2\Calibration\mEGFPC1H2B_Noc\DE_W0003_P0001\DE_2_W0003_P0001_T0001\TR1_W0001_P0003\TR1_2_W0001_P0003_T0001_R1_P2_K1_Ch2-Ch1.zen
17820	9.172346e-05	2.857755e-04	1.455800e-04	20150709_gfpWAPLch3_Prometa\MitoSys2\Calibration\mEGFPC1H2B_Noc\DE_W0003_P0001\DE_2_W0003_P0001_T0001\TR1_W0001_P0003\TR1_2_W0001_P0003_T0001_R1_P2_K1_Ch2-Ch1.zen
19100	-9.256124e-06	4.167963e-04	1.341400e-04	20150709_gfpWAPLch3_Prometa\MitoSys2\Calibration\mEGFPC1H2B_Noc\DE_W0003_P0001\DE_2_W0003_P0001_T0001\TR1_W0001_P0003\TR1_2_W0001_P0003_T0001_R1_P2_K1_Ch2-Ch1.zen
20380	9.414977e-05	4.485747e-04	1.242000e-04	20150709_gfpWAPLch3_Prometa\MitoSys2\Calibration\mEGFPC1H2B_Noc\DE_W0003_P0001\DE_2_W0003_P0001_T0001\TR1_W0001_P0003\TR1_2_W0001_P0003_T0001_R1_P2_K1_Ch2-Ch1.zen
21660	1.931517e-05	5.960989e-04	1.154800e-04	20150709_gfpWAPLch3_Prometa\MitoSys2\Calibration\mEGFPC1H2B_Noc\DE_W0003_P0001\DE_2_W0003_P0001_T0001\TR1_W0001_P0003\TR1_2_W0001_P0003_T0001_R1_P2_K1_Ch2-Ch1.zen
22940	1.979691e-05	3.583769e-04	1.077900e-04	20150709_gfpWAPLch3_Prometa\MitoSys2\Calibration\mEGFPC1H2B_Noc\DE_W0003_P0001\DE_2_W0003_P0001_T0001\TR1_W0001_P0003\TR1_2_W0001_P0003_T0001_R1_P2_K1_Ch2-Ch1.zen
24220	-1.950767e-05	3.127392e-04	1.009500e-04	20150709_gfpWAPLch3_Prometa\MitoSys2\Calibration\mEGFPC1H2B_Noc\DE_W0003_P0001\DE_2_W0003_P0001_T0001\TR1_W0001_P0003\TR1_2_W0001_P0003_T0001_R1_P2_K1_Ch2-Ch1.zen
25500	-1.523385e-05	2.581111e-04	9.483300e-05	20150709_gfpWAPLch3_Prometa\MitoSys2\Calibration\mEGFPC1H2B_Noc\DE_W0003_P0001\DE_2_W0003_P0001_T0001\TR1_W0001_P0003\TR1_2_W0001_P0003_T0001_R1_P2_K1_Ch2-Ch1.zen
28060	1.658676e-04	2.885787e-04	8.437700e-05	20150709_gfpWAPLch3_Prometa\MitoSys2\Calibration\mEGFPC1H2B_Noc\DE_W0003_P0001\DE_2_W0003_P0001_T0001\TR1_W0001_P0003\TR1_2_W0001_P0003_T0001_R1_P2_K1_Ch2-Ch1.zen
30620	8.676242e-05	3.628107e-04	7.577900e-05	20150709_gfpWAPLch3_Prometa\MitoSys2\Calibration\mEGFPC1H2B_Noc\DE_W0003_P0001\DE_2_W0003_P0001_T0001\TR1_W0001_P0003\TR1_2_W0001_P0003_T0001_R1_P2_K1_Ch2-Ch1.zen
33180	2.458362e-04	3.590672e-04	6.860000e-05	20150709_gfpWAPLch3_Prometa\MitoSys2\Calibration\mEGFPC1H2B_Noc\DE_W0003_P0001\DE_2_W0003_P0001_T0001\TR1_W0001_P0003\TR1_2_W0001_P0003_T0001_R1_P2_K1_Ch2-Ch1.zen
35740	1.563236e-04	3.546186e-04	6.252600e-05	20150709_gfpWAPLch3_Prometa\MitoSys2\Calibration\mEGFPC1H2B_Noc\DE_W0003_P0001\DE_2_W0003_P0001_T0001\TR1_W0001_P0003\TR1_2_W0001_P0003_T0001_R1_P2_K1_Ch2-Ch1.zen
38300	1.457923e-04	3.827827e-04	5.732900e-05	20150709_gfpWAPLch3_Prometa\MitoSys2\Calibration\mEGFPC1H2B_Noc\DE_W0003_P0001\DE_2_W0003_P0001_T0001\TR1_W0001_P0003\TR1_2_W0001_P0003_T0001_R1_P2_K1_Ch2-Ch1.zen
40860	-5.676084e-05	3.406785e-04	5.283800e-05	20150709_gfpWAPLch3_Prometa\MitoSys2\Calibration\mEGFPC1H2B_Noc\DE_W0003_P0001\DE_2_W0003_P0001_T0001\TR1_W0001_P0003\TR1_2_W0001_P0003_T0001_R1_P2_K1_Ch2-Ch1.zen
43420	-1.014527e-04	2.739898e-04	4.892400e-05	20150709_gfpWAPLch3_Prometa\MitoSys2\Calibration\mEGFPC1H2B_Noc\DE_W0003_P0001\DE_2_W0003_P0001_T0001\TR1_W0001_P0003\TR1_2_W0001_P0003_T0001_R1_P2_K1_Ch2-Ch1.zen
45980	-3.061767e-05	3.318120e-04	4.548600e-05	20150709_gfpWAPLch3_Prometa\MitoSys2\Calibration\mEGFPC1H2B_Noc\DE_W0003_P0001\DE_2_W0003_P0001_T0001\TR1_W0001_P0003\TR1_2_W0001_P0003_T0001_R1_P2_K1_Ch2-Ch1.zen
48540	-1.568137e-05	3.136196e-04	4.244600e-05	20150709_gfpWAPLch3_Prometa\MitoSys2\Calibration\mEGFPC1H2B_Noc\DE_W0003_P0001\DE_2_W0003_P0001_T0001\TR1_W0001_P0003\TR1_2_W0001_P0003_T0001_R1_P2_K1_Ch2-Ch1.zen
51100	7.969939e-05	2.621521e-04	3.974100e-05	20150709_gfpWAPLch3_Prometa\MitoSys2\Calibration\mEGFPC1H2B_Noc\DE_W0003_P0001\DE_2_W0003_P0001_T0001\TR1_W0001_P0003\TR1_2_W0001_P0003_T0001_R1_P2_K1_Ch2-Ch1.zen
56220	-1.889858e-05	2.547434e-04	3.514400e-05	20150709_gfpWAPLch3_Prometa\MitoSys2\Calibration\mEGFPC1H2B_Noc\DE_W0003_P0001\DE_2_W0003_P0001_T0001\TR1_W0001_P0003\TR1_2_W0001_P0003_T0001_R1_P2_K1_Ch2-Ch1.zen
61340	8.427516e-05	2.836515e-04	3.139500e-05	20150709_gfpWAPLch3_Prometa\MitoSys2\Calibration\mEGFPC1H2B_Noc\DE_W0003_P0001\DE_2_W0003_P0001_T0001\TR1_W0001_P0003\TR1_2_W0001_P0003_T0001_R1_P2_K1_Ch2-Ch1.zen
66460	1.189696e-05	2.915746e-04	2.828600e-05	20150709_gfpWAPLch3_Prometa\MitoSys2\Calibration\mEGFPC1H2B_Noc\DE_W0003_P0001\DE_2_W0003_P0001_T0001\TR1_W0001_P0003\TR1_2_W0001_P0003_T0001_R1_P2_K1_Ch2-Ch1.zen
71580	5.779415e-06	1.788578e-04	2.567200e-05	20150709_gfpWAPLch3_Prometa\MitoSys2\Calibration\mEGFPC1H2B_Noc\DE_W0003_P0001\DE_2_W0003_P0001_T0001\TR1_W0001_P0003\TR1_2_W0001_P0003_T0001_R1_P2_K1_Ch2-Ch1.zen
76700	4.684051e-05	2.622938e-04	2.344900e-05	20150709_gfpWAPLch3_Prometa\MitoSys2\Calibration\mEGFPC1H2B_Noc\DE_W0003_P0001\DE_2_W0003_P0001_T0001\TR1_W0001_P0003\TR1_2_W0001_P0003_T0001_R1_P2_K1_Ch2-Ch1.zen
81820	7.690606e-05	2.857931e-04	2.153700e-05	20150709_gfpWAPLch3_Prometa\MitoSys2\Calibration\mEGFPC1H2B_Noc\DE_W0003_P0001\DE_2_W0003_P0001_T0001\TR1_W0001_P0003\TR1_2_W0001_P0003_T0001_R1_P2_K1_Ch2-Ch1.zen
86940	9.525662e-06	3.537399e-04	1.987900e-05	20150709_gfpWAPLch3_Prometa\MitoSys2\Calibration\mEGFPC1H2B_Noc\DE_W0003_P0001\DE_2_W0003_P0001_T0001\TR1_W0001_P0003\TR1_2_W0001_P0003_T0001_R1_P2_K1_Ch2-Ch1.zen
92060	6.750943e-07	1.767349e-04	1.843000e-05	20150709_gfpWAPLch3_Prometa\MitoSys2\Calibration\mEGFPC1H2B_Noc\DE_W0003_P0001\DE_2_W0003_P0001_T0001\TR1_W0001_P0003\TR1_2_W0001_P0003_T0001_R1_P2_K1_Ch2-Ch1.zen
97180	1.811500e-04	2.724723e-04	1.715300e-05	20150709_gfpWAPLch3_Prometa\MitoSys2\Calibration\mEGFPC1H2B_Noc\DE_W0003_P0001\DE_2_W0003_P0001_T0001\TR1_W0001_P0003\TR1_2_W0001_P0003_T0001_R1_P2_K1_Ch2-Ch1.zen
102300	6.870750e-05	3.021155e-04	1.602100e-05	20150709_gfpWAPLch3_Prometa\MitoSys2\Calibration\mEGFPC1H2B_Noc\DE_W0003_P0001\DE_2_W0003_P0001_T0001\TR1_W0001_P0003\TR1_2_W0001_P0003_T0001_R1_P2_K1_Ch2-Ch1.zen
112540	-1.031975e-04	3.067006e-04	1.410700e-05	20150709_gfpWAPLch3_Prometa\MitoSys2\Calibration\mEGFPC1H2B_Noc\DE_W0003_P0001\DE_2_W0003_P0001_T0001\TR1_W0001_P0003\TR1_2_W0001_P0003_T0001_R1_P2_K1_Ch2-Ch1.zen
122780	-8.172690e-05	1.848331e-04	1.255600e-05	20150709_gfpWAPLch3_Prometa\MitoSys2\Calibration\mEGFPC1H2B_Noc\DE_W0003_P0001\DE_2_W0003_P0001_T0001\TR1_W0001_P0003\TR1_2_W0001_P0003_T0001_R1_P2_K1_Ch2-Ch1.zen
133020	6.614207e-05	2.547729e-04	1.127600e-05	20150709_gfpWAPLch3_Prometa\MitoSys2\Calibration\mEGFPC1H2B_Noc\DE_W0003_P0001\DE_2_W0003_P0001_T0001\TR1_W0001_P0003\TR1_2_W0001_P0003_T0001_R1_P2_K1_Ch2-Ch1.zen
143260	5.323523e-05	2.215815e-04	1.020500e-05	20150709_gfpWAPLch3_Prometa\MitoSys2\Calibration\mEGFPC1H2B_Noc\DE_W0003_P0001\DE_2_W0003_P0001_T0001\TR1_W0001_P0003\TR1_2_W0001_P0003_T0001_R1_P2_K1_Ch2-Ch1.zen
153500	3.423635e-05	1.659735e-04	9.297700e-06	20150709_gfpWAPLch3_Prometa\MitoSys2\Calibration\mEGFPC1H2B_Noc\DE_W0003_P0001\DE_2_W0003_P0001_T0001\TR1_W0001_P0003\TR1_2_W0001_P0003_T0001_R1_P2_K1_Ch2-Ch1.zen
163740	6.438954e-05	2.424044e-04	8.520700e-06	20150709_gfpWAPLch3_Prometa\MitoSys2\Calibration\mEGFPC1H2B_Noc\DE_W0003_P0001\DE_2_W0003_P0001_T0001\TR1_W0001_P0003\TR1_2_W0001_P0003_T0001_R1_P2_K1_Ch2-Ch1.zen
173980	1.822652e-05	1.879101e-04	7.848900e-06	20150709_gfpWAPLch3_Prometa\MitoSys2\Calibration\mEGFPC1H2B_Noc\DE_W0003_P0001\DE_2_W0003_P0001_T0001\TR1_W0001_P0003\TR1_2_W0001_P0003_T0001_R1_P2_K1_Ch2-Ch1.zen
184220	-4.798028e-05	2.023150e-04	7.263200e-06	20150709_gfpWAPLch3_Prometa\MitoSys2\Calibration\mEGFPC1H2B_Noc\DE_W0003_P0001\DE_2_W0003_P0001_T0001\TR1_W0001_P0003\TR1_2_W0001_P0003_T0001_R1_P2_K1_Ch2-Ch1.zen
194460	1.221689e-05	2.011623e-04	6.748800e-06	20150709_gfpWAPLch3_Prometa\MitoSys2\Calibration\mEGFPC1H2B_Noc\DE_W0003_P0001\DE_2_W0003_P0001_T0001\TR1_W0001_P0003\TR1_2_W0001_P0003_T0001_R1_P2_K1_Ch2-Ch1.zen
204700	1.244481e-05	2.200886e-04	6.293900e-06	20150709_gfpWAPLch3_Prometa\MitoSys2\Calibration\mEGFPC1H2B_Noc\DE_W0003_P0001\DE_2_W0003_P0001_T0001\TR1_W0001_P0003\TR1_2_W0001_P0003_T0001_R1_P2_K1_Ch2-Ch1.zen
225180	1.684235e-05	1.449323e-04	5.527400e-06	20150709_gfpWAPLch3_Prometa\MitoSys2\Calibration\mEGFPC1H2B_Noc\DE_W0003_P0001\DE_2_W0003_P0001_T0001\TR1_W0001_P0003\TR1_2_W0001_P0003_T0001_R1_P2_K1_Ch2-Ch1.zen
245660	-2.445086e-05	2.016554e-04	4.908200e-06	20150709_gfpWAPLch3_Prometa\MitoSys2\Calibration\mEGFPC1H2B_Noc\DE_W0003_P0001\DE_2_W0003_P0001_T0001\TR1_W0001_P0003\TR1_2_W0001_P0003_T0001_R1_P2_K1_Ch2-Ch1.zen
266140	-1.277992e-05	2.102145e-04	4.399200e-06	20150709_gfpWAPLch3_Prometa\MitoSys2\Calibration\mEGFPC1H2B_Noc\DE_W0003_P0001\DE_2_W0003_P0001_T0001\TR1_W0001_P0003\TR1_2_W0001_P0003_T0001_R1_P2_K1_Ch2-Ch1.zen
286620	-7.800493e-07	1.861263e-04	3.974600e-06	20150709_gfpWAPLch3_Prometa\MitoSys2\Calibration\mEGFPC1H2B_Noc\DE_W0003_P0001\DE_2_W0003_P0001_T0001\TR1_W0001_P0003\TR1_2_W0001_P0003_T0001_R1_P2_K1_Ch2-Ch1.zen
307100	-9.039153e-05	1.688029e-04	3.615800e-06	20150709_gfpWAPLch3_Prometa\MitoSys2\Calibration\mEGFPC1H2B_Noc\DE_W0003_P0001\DE_2_W0003_P0001_T0001\TR1_W0001_P0003\TR1_2_W0001_P0003_T0001_R1_P2_K1_Ch2-Ch1.zen
327580	-1.218325e-05	2.120138e-04	3.309200e-06	20150709_gfpWAPLch3_Prometa\MitoSys2\Calibration\mEGFPC1H2B_Noc\DE_W0003_P0001\DE_2_W0003_P0001_T0001\TR1_W0001_P0003\TR1_2_W0001_P0003_T0001_R1_P2_K1_Ch2-Ch1.zen
348060	-5.701723e-05	1.703876e-04	3.044700e-06	20150709_gfpWAPLch3_Prometa\MitoSys2\Calibration\mEGFPC1H2B_Noc\DE_W0003_P0001\DE_2_W0003_P0001_T0001\TR1_W0001_P0003\TR1_2_W0001_P0003_T0001_R1_P2_K1_Ch2-Ch1.zen
368540	-6.256107e-05	2.012998e-04	2.814500e-06	20150709_gfpWAPLch3_Prometa\MitoSys2\Calibration\mEGFPC1H2B_Noc\DE_W0003_P0001\DE_2_W0003_P0001_T0001\TR1_W0001_P0003\TR1_2_W0001_P0003_T0001_R1_P2_K1_Ch2-Ch1.zen
389020	-3.981188e-05	1.842652e-04	2.612600e-06	20150709_gfpWAPLch3_Prometa\MitoSys2\Calibration\mEGFPC1H2B_Noc\DE_W0003_P0001\DE_2_W0003_P0001_T0001\TR1_W0001_P0003\TR1_2_W0001_P0003_T0001_R1_P2_K1_Ch2-Ch1.zen
409500	-8.896560e-06	1.267766e-04	2.434300e-06	20150709_gfpWAPLch3_Prometa\MitoSys2\Calibration\mEGFPC1H2B_Noc\DE_W0003_P0001\DE_2_W0003_P0001_T0001\TR1_W0001_P0003\TR1_2_W0001_P0003_T0001_R1_P2_K1_Ch2-Ch1.zen
450460	-1.411364e-05	1.684728e-04	2.134600e-06	20150709_gfpWAPLch3_Prometa\MitoSys2\Calibration\mEGFPC1H2B_Noc\DE_W0003_P0001\DE_2_W0003_P0001_T0001\TR1_W0001_P0003\TR1_2_W0001_P0003_T0001_R1_P2_K1_Ch2-Ch1.zen
491420	2.592667e-06	1.161402e-04	1.893000e-06	20150709_gfpWAPLch3_Prometa\MitoSys2\Calibration\mEGFPC1H2B_Noc\DE_W0003_P0001\DE_2_W0003_P0001_T0001\TR1_W0001_P0003\TR1_2_W0001_P0003_T0001_R1_P2_K1_Ch2-Ch1.zen
532380	-4.352786e-05	1.675719e-04	1.694800e-06	20150709_gfpWAPLch3_Prometa\MitoSys2\Calibration\mEGFPC1H2B_Noc\DE_W0003_P0001\DE_2_W0003_P0001_T0001\TR1_W0001_P0003\TR1_2_W0001_P0003_T0001_R1_P2_K1_Ch2-Ch1.zen
573340	-3.573524e-05	1.865826e-04	1.529700e-06	20150709_gfpWAPLch3_Prometa\MitoSys2\Calibration\mEGFPC1H2B_Noc\DE_W0003_P0001\DE_2_W0003_P0001_T0001\TR1_W0001_P0003\TR1_2_W0001_P0003_T0001_R1_P2_K1_Ch2-Ch1.zen
614300	-1.912739e-05	1.434947e-04	1.390400e-06	20150709_gfpWAPLch3_Prometa\MitoSys2\Calibration\mEGFPC1H2B_Noc\DE_W0003_P0001\DE_2_W0003_P0001_T0001\TR1_W0001_P0003\TR1_2_W0001_P0003_T0001_R1_P2_K1_Ch2-Ch1.zen
655260	4.532494e-05	1.313499e-04	1.271600e-06	20150709_gfpWAPLch3_Prometa\MitoSys2\Calibration\mEGFPC1H2B_Noc\DE_W0003_P0001\DE_2_W0003_P0001_T0001\TR1_W0001_P0003\TR1_2_W0001_P0003_T0001_R1_P2_K1_Ch2-Ch1.zen
696220	4.722978e-05	1.179459e-04	1.169100e-06	20150709_gfpWAPLch3_Prometa\MitoSys2\Calibration\mEGFPC1H2B_Noc\DE_W0003_P0001\DE_2_W0003_P0001_T0001\TR1_W0001_P0003\TR1_2_W0001_P0003_T0001_R1_P2_K1_Ch2-Ch1.zen
737180	7.888821e-06	1.359280e-04	1.080100e-06	20150709_gfpWAPLch3_Prometa\MitoSys2\Calibration\mEGFPC1H2B_Noc\DE_W0003_P0001\DE_2_W0003_P0001_T0001\TR1_W0001_P0003\TR1_2_W0001_P0003_T0001_R1_P2_K1_Ch2-Ch1.zen
778140	-3.853681e-05	1.251120e-04	1.002100e-06	20150709_gfpWAPLch3_Prometa\MitoSys2\Calibration\mEGFPC1H2B_Noc\DE_W0003_P0001\DE_2_W0003_P0001_T0001\TR1_W0001_P0003\TR1_2_W0001_P0003_T0001_R1_P2_K1_Ch2-Ch1.zen
819100	-1.039741e-05	9.085705e-05	9.332700e-07	20150709_gfpWAPLch3_Prometa\MitoSys2\Calibration\mEGFPC1H2B_Noc\DE_W0003_P0001\DE_2_W0003_P0001_T0001\TR1_W0001_P0003\TR1_2_W0001_P0003_T0001_R1_P2_K1_Ch2-Ch1.zen
901020	3.921736e-06	9.221755e-05	8.176400e-07	20150709_gfpWAPLch3_Prometa\MitoSys2\Calibration\mEGFPC1H2B_Noc\DE_W0003_P0001\DE_2_W0003_P0001_T0001\TR1_W0001_P0003\TR1_2_W0001_P0003_T0001_R1_P2_K1_Ch2-Ch1.zen
982940	-2.947418e-05	8.581242e-05	7.245800e-07	20150709_gfpWAPLch3_Prometa\MitoSys2\Calibration\mEGFPC1H2B_Noc\DE_W0003_P0001\DE_2_W0003_P0001_T0001\TR1_W0001_P0003\TR1_2_W0001_P0003_T0001_R1_P2_K1_Ch2-Ch1.zen
1064860	-2.778181e-05	9.268560e-05	6.483200e-07	20150709_gfpWAPLch3_Prometa\MitoSys2\Calibration\mEGFPC1H2B_Noc\DE_W0003_P0001\DE_2_W0003_P0001_T0001\TR1_W0001_P0003\TR1_2_W0001_P0003_T0001_R1_P2_K1_Ch2-Ch1.zen
1146780	8.463345e-06	9.103323e-05	5.848600e-07	20150709_gfpWAPLch3_Prometa\MitoSys2\Calibration\mEGFPC1H2B_Noc\DE_W0003_P0001\DE_2_W0003_P0001_T0001\TR1_W0001_P0003\TR1_2_W0001_P0003_T0001_R1_P2_K1_Ch2-Ch1.zen
1228700	-3.484221e-05	1.140692e-04	5.313700e-07	20150709_gfpWAPLch3_Prometa\MitoSys2\Calibration\mEGFPC1H2B_Noc\DE_W0003_P0001\DE_2_W0003_P0001_T0001\TR1_W0001_P0003\TR1_2_W0001_P0003_T0001_R1_P2_K1_Ch2-Ch1.zen
1310620	-6.074565e-05	1.220738e-04	4.857400e-07	20150709_gfpWAPLch3_Prometa\MitoSys2\Calibration\mEGFPC1H2B_Noc\DE_W0003_P0001\DE_2_W0003_P0001_T0001\TR1_W0001_P0003\TR1_2_W0001_P0003_T0001_R1_P2_K1_Ch2-Ch1.zen
1392540	-3.596100e-05	1.146422e-04	4.464500e-07	20150709_gfpWAPLch3_Prometa\MitoSys2\Calibration\mEGFPC1H2B_Noc\DE_W0003_P0001\DE_2_W0003_P0001_T0001\TR1_W0001_P0003\TR1_2_W0001_P0003_T0001_R1_P2_K1_Ch2-Ch1.zen
1474460	-2.289985e-05	1.014069e-04	4.123200e-07	20150709_gfpWAPLch3_Prometa\MitoSys2\Calibration\mEGFPC1H2B_Noc\DE_W0003_P0001\DE_2_W0003_P0001_T0001\TR1_W0001_P0003\TR1_2_W0001_P0003_T0001_R1_P2_K1_Ch2-Ch1.zen
1556380	-1.047832e-05	1.155063e-04	3.824200e-07	20150709_gfpWAPLch3_Prometa\MitoSys2\Calibration\mEGFPC1H2B_Noc\DE_W0003_P0001\DE_2_W0003_P0001_T0001\TR1_W0001_P0003\TR1_2_W0001_P0003_T0001_R1_P2_K1_Ch2-Ch1.zen
10	1.158099e-02	2.162616e-03	1.228500e-02	20150709_gfpWAPLch3_Prometa\MitoSys2\Calibration\mEGFPC1H2B_Noc\DE_W0005_P0001\DE_2_W0005_P0001_T0001\TR1_W0001_P0005\TR1_2_W0001_P0005_T0001_R1_P1_K1_Ch2-Ch1.zen
20	1.177954e-02	2.112359e-03	1.182800e-02	20150709_gfpWAPLch3_Prometa\MitoSys2\Calibration\mEGFPC1H2B_Noc\DE_W0005_P0001\DE_2_W0005_P0001_T0001\TR1_W0001_P0005\TR1_2_W0001_P0005_T0001_R1_P1_K1_Ch2-Ch1.zen
30	1.188133e-02	2.174954e-03	1.138900e-02	20150709_gfpWAPLch3_Prometa\MitoSys2\Calibration\mEGFPC1H2B_Noc\DE_W0005_P0001\DE_2_W0005_P0001_T0001\TR1_W0001_P0005\TR1_2_W0001_P0005_T0001_R1_P1_K1_Ch2-Ch1.zen
40	1.088825e-02	2.478137e-03	1.097300e-02	20150709_gfpWAPLch3_Prometa\MitoSys2\Calibration\mEGFPC1H2B_Noc\DE_W0005_P0001\DE_2_W0005_P0001_T0001\TR1_W0001_P0005\TR1_2_W0001_P0005_T0001_R1_P1_K1_Ch2-Ch1.zen
50	1.078191e-02	2.469923e-03	1.058100e-02	20150709_gfpWAPLch3_Prometa\MitoSys2\Calibration\mEGFPC1H2B_Noc\DE_W0005_P0001\DE_2_W0005_P0001_T0001\TR1_W0001_P0005\TR1_2_W0001_P0005_T0001_R1_P1_K1_Ch2-Ch1.zen
60	1.105013e-02	3.012263e-03	1.021200e-02	20150709_gfpWAPLch3_Prometa\MitoSys2\Calibration\mEGFPC1H2B_Noc\DE_W0005_P0001\DE_2_W0005_P0001_T0001\TR1_W0001_P0005\TR1_2_W0001_P0005_T0001_R1_P1_K1_Ch2-Ch1.zen
70	9.740984e-03	3.045213e-03	9.867000e-03	20150709_gfpWAPLch3_Prometa\MitoSys2\Calibration\mEGFPC1H2B_Noc\DE_W0005_P0001\DE_2_W0005_P0001_T0001\TR1_W0001_P0005\TR1_2_W0001_P0005_T0001_R1_P1_K1_Ch2-Ch1.zen
80	9.745708e-03	2.475342e-03	9.542800e-03	20150709_gfpWAPLch3_Prometa\MitoSys2\Calibration\mEGFPC1H2B_Noc\DE_W0005_P0001\DE_2_W0005_P0001_T0001\TR1_W0001_P0005\TR1_2_W0001_P0005_T0001_R1_P1_K1_Ch2-Ch1.zen
90	9.122406e-03	2.295656e-03	9.238600e-03	20150709_gfpWAPLch3_Prometa\MitoSys2\Calibration\mEGFPC1H2B_Noc\DE_W0005_P0001\DE_2_W0005_P0001_T0001\TR1_W0001_P0005\TR1_2_W0001_P0005_T0001_R1_P1_K1_Ch2-Ch1.zen
100	9.129263e-03	2.098306e-03	8.952900e-03	20150709_gfpWAPLch3_Prometa\MitoSys2\Calibration\mEGFPC1H2B_Noc\DE_W0005_P0001\DE_2_W0005_P0001_T0001\TR1_W0001_P0005\TR1_2_W0001_P0005_T0001_R1_P1_K1_Ch2-Ch1.zen
120	8.063145e-03	1.941812e-03	8.431500e-03	20150709_gfpWAPLch3_Prometa\MitoSys2\Calibration\mEGFPC1H2B_Noc\DE_W0005_P0001\DE_2_W0005_P0001_T0001\TR1_W0001_P0005\TR1_2_W0001_P0005_T0001_R1_P1_K1_Ch2-Ch1.zen
140	8.156584e-03	1.989856e-03	7.968600e-03	20150709_gfpWAPLch3_Prometa\MitoSys2\Calibration\mEGFPC1H2B_Noc\DE_W0005_P0001\DE_2_W0005_P0001_T0001\TR1_W0001_P0005\TR1_2_W0001_P0005_T0001_R1_P1_K1_Ch2-Ch1.zen
160	6.999070e-03	1.903717e-03	7.555500e-03	20150709_gfpWAPLch3_Prometa\MitoSys2\Calibration\mEGFPC1H2B_Noc\DE_W0005_P0001\DE_2_W0005_P0001_T0001\TR1_W0001_P0005\TR1_2_W0001_P0005_T0001_R1_P1_K1_Ch2-Ch1.zen
180	7.026875e-03	1.506554e-03	7.184700e-03	20150709_gfpWAPLch3_Prometa\MitoSys2\Calibration\mEGFPC1H2B_Noc\DE_W0005_P0001\DE_2_W0005_P0001_T0001\TR1_W0001_P0005\TR1_2_W0001_P0005_T0001_R1_P1_K1_Ch2-Ch1.zen
200	6.634700e-03	1.478441e-03	6.850200e-03	20150709_gfpWAPLch3_Prometa\MitoSys2\Calibration\mEGFPC1H2B_Noc\DE_W0005_P0001\DE_2_W0005_P0001_T0001\TR1_W0001_P0005\TR1_2_W0001_P0005_T0001_R1_P1_K1_Ch2-Ch1.zen
220	6.461798e-03	1.496189e-03	6.546800e-03	20150709_gfpWAPLch3_Prometa\MitoSys2\Calibration\mEGFPC1H2B_Noc\DE_W0005_P0001\DE_2_W0005_P0001_T0001\TR1_W0001_P0005\TR1_2_W0001_P0005_T0001_R1_P1_K1_Ch2-Ch1.zen
240	5.619957e-03	1.365628e-03	6.270200e-03	20150709_gfpWAPLch3_Prometa\MitoSys2\Calibration\mEGFPC1H2B_Noc\DE_W0005_P0001\DE_2_W0005_P0001_T0001\TR1_W0001_P0005\TR1_2_W0001_P0005_T0001_R1_P1_K1_Ch2-Ch1.zen
260	6.787339e-03	1.393109e-03	6.017100e-03	20150709_gfpWAPLch3_Prometa\MitoSys2\Calibration\mEGFPC1H2B_Noc\DE_W0005_P0001\DE_2_W0005_P0001_T0001\TR1_W0001_P0005\TR1_2_W0001_P0005_T0001_R1_P1_K1_Ch2-Ch1.zen
280	5.878812e-03	1.510269e-03	5.784300e-03	20150709_gfpWAPLch3_Prometa\MitoSys2\Calibration\mEGFPC1H2B_Noc\DE_W0005_P0001\DE_2_W0005_P0001_T0001\TR1_W0001_P0005\TR1_2_W0001_P0005_T0001_R1_P1_K1_Ch2-Ch1.zen
300	5.547168e-03	1.609600e-03	5.569300e-03	20150709_gfpWAPLch3_Prometa\MitoSys2\Calibration\mEGFPC1H2B_Noc\DE_W0005_P0001\DE_2_W0005_P0001_T0001\TR1_W0001_P0005\TR1_2_W0001_P0005_T0001_R1_P1_K1_Ch2-Ch1.zen
340	5.501173e-03	1.150720e-03	5.185200e-03	20150709_gfpWAPLch3_Prometa\MitoSys2\Calibration\mEGFPC1H2B_Noc\DE_W0005_P0001\DE_2_W0005_P0001_T0001\TR1_W0001_P0005\TR1_2_W0001_P0005_T0001_R1_P1_K1_Ch2-Ch1.zen
380	4.433644e-03	1.086755e-03	4.851300e-03	20150709_gfpWAPLch3_Prometa\MitoSys2\Calibration\mEGFPC1H2B_Noc\DE_W0005_P0001\DE_2_W0005_P0001_T0001\TR1_W0001_P0005\TR1_2_W0001_P0005_T0001_R1_P1_K1_Ch2-Ch1.zen
420	4.574416e-03	1.771961e-03	4.558100e-03	20150709_gfpWAPLch3_Prometa\MitoSys2\Calibration\mEGFPC1H2B_Noc\DE_W0005_P0001\DE_2_W0005_P0001_T0001\TR1_W0001_P0005\TR1_2_W0001_P0005_T0001_R1_P1_K1_Ch2-Ch1.zen
460	4.056226e-03	1.357608e-03	4.298300e-03	20150709_gfpWAPLch3_Prometa\MitoSys2\Calibration\mEGFPC1H2B_Noc\DE_W0005_P0001\DE_2_W0005_P0001_T0001\TR1_W0001_P0005\TR1_2_W0001_P0005_T0001_R1_P1_K1_Ch2-Ch1.zen
500	3.630060e-03	1.007673e-03	4.066400e-03	20150709_gfpWAPLch3_Prometa\MitoSys2\Calibration\mEGFPC1H2B_Noc\DE_W0005_P0001\DE_2_W0005_P0001_T0001\TR1_W0001_P0005\TR1_2_W0001_P0005_T0001_R1_P1_K1_Ch2-Ch1.zen
540	3.878241e-03	1.171645e-03	3.857900e-03	20150709_gfpWAPLch3_Prometa\MitoSys2\Calibration\mEGFPC1H2B_Noc\DE_W0005_P0001\DE_2_W0005_P0001_T0001\TR1_W0001_P0005\TR1_2_W0001_P0005_T0001_R1_P1_K1_Ch2-Ch1.zen
580	4.209936e-03	1.255764e-03	3.669500e-03	20150709_gfpWAPLch3_Prometa\MitoSys2\Calibration\mEGFPC1H2B_Noc\DE_W0005_P0001\DE_2_W0005_P0001_T0001\TR1_W0001_P0005\TR1_2_W0001_P0005_T0001_R1_P1_K1_Ch2-Ch1.zen
620	3.846266e-03	1.361041e-03	3.498500e-03	20150709_gfpWAPLch3_Prometa\MitoSys2\Calibration\mEGFPC1H2B_Noc\DE_W0005_P0001\DE_2_W0005_P0001_T0001\TR1_W0001_P0005\TR1_2_W0001_P0005_T0001_R1_P1_K1_Ch2-Ch1.zen
660	3.526316e-03	1.089817e-03	3.342400e-03	20150709_gfpWAPLch3_Prometa\MitoSys2\Calibration\mEGFPC1H2B_Noc\DE_W0005_P0001\DE_2_W0005_P0001_T0001\TR1_W0001_P0005\TR1_2_W0001_P0005_T0001_R1_P1_K1_Ch2-Ch1.zen
700	3.131597e-03	7.742633e-04	3.199500e-03	20150709_gfpWAPLch3_Prometa\MitoSys2\Calibration\mEGFPC1H2B_Noc\DE_W0005_P0001\DE_2_W0005_P0001_T0001\TR1_W0001_P0005\TR1_2_W0001_P0005_T0001_R1_P1_K1_Ch2-Ch1.zen
780	3.050881e-03	1.014301e-03	2.947200e-03	20150709_gfpWAPLch3_Prometa\MitoSys2\Calibration\mEGFPC1H2B_Noc\DE_W0005_P0001\DE_2_W0005_P0001_T0001\TR1_W0001_P0005\TR1_2_W0001_P0005_T0001_R1_P1_K1_Ch2-Ch1.zen
860	2.311334e-03	8.728396e-04	2.731500e-03	20150709_gfpWAPLch3_Prometa\MitoSys2\Calibration\mEGFPC1H2B_Noc\DE_W0005_P0001\DE_2_W0005_P0001_T0001\TR1_W0001_P0005\TR1_2_W0001_P0005_T0001_R1_P1_K1_Ch2-Ch1.zen
940	2.786202e-03	1.383803e-03	2.545100e-03	20150709_gfpWAPLch3_Prometa\MitoSys2\Calibration\mEGFPC1H2B_Noc\DE_W0005_P0001\DE_2_W0005_P0001_T0001\TR1_W0001_P0005\TR1_2_W0001_P0005_T0001_R1_P1_K1_Ch2-Ch1.zen
1020	2.582110e-03	9.751697e-04	2.382600e-03	20150709_gfpWAPLch3_Prometa\MitoSys2\Calibration\mEGFPC1H2B_Noc\DE_W0005_P0001\DE_2_W0005_P0001_T0001\TR1_W0001_P0005\TR1_2_W0001_P0005_T0001_R1_P1_K1_Ch2-Ch1.zen
1100	2.512846e-03	7.183782e-04	2.239700e-03	20150709_gfpWAPLch3_Prometa\MitoSys2\Calibration\mEGFPC1H2B_Noc\DE_W0005_P0001\DE_2_W0005_P0001_T0001\TR1_W0001_P0005\TR1_2_W0001_P0005_T0001_R1_P1_K1_Ch2-Ch1.zen
1180	1.761230e-03	9.343996e-04	2.113100e-03	20150709_gfpWAPLch3_Prometa\MitoSys2\Calibration\mEGFPC1H2B_Noc\DE_W0005_P0001\DE_2_W0005_P0001_T0001\TR1_W0001_P0005\TR1_2_W0001_P0005_T0001_R1_P1_K1_Ch2-Ch1.zen
1260	1.798128e-03	8.398050e-04	2.000200e-03	20150709_gfpWAPLch3_Prometa\MitoSys2\Calibration\mEGFPC1H2B_Noc\DE_W0005_P0001\DE_2_W0005_P0001_T0001\TR1_W0001_P0005\TR1_2_W0001_P0005_T0001_R1_P1_K1_Ch2-Ch1.zen
1340	2.172428e-03	8.917755e-04	1.898900e-03	20150709_gfpWAPLch3_Prometa\MitoSys2\Calibration\mEGFPC1H2B_Noc\DE_W0005_P0001\DE_2_W0005_P0001_T0001\TR1_W0001_P0005\TR1_2_W0001_P0005_T0001_R1_P1_K1_Ch2-Ch1.zen
1420	1.880676e-03	7.906583e-04	1.807600e-03	20150709_gfpWAPLch3_Prometa\MitoSys2\Calibration\mEGFPC1H2B_Noc\DE_W0005_P0001\DE_2_W0005_P0001_T0001\TR1_W0001_P0005\TR1_2_W0001_P0005_T0001_R1_P1_K1_Ch2-Ch1.zen
1500	1.807062e-03	7.695557e-04	1.724800e-03	20150709_gfpWAPLch3_Prometa\MitoSys2\Calibration\mEGFPC1H2B_Noc\DE_W0005_P0001\DE_2_W0005_P0001_T0001\TR1_W0001_P0005\TR1_2_W0001_P0005_T0001_R1_P1_K1_Ch2-Ch1.zen
1660	1.730039e-03	5.654597e-04	1.580600e-03	20150709_gfpWAPLch3_Prometa\MitoSys2\Calibration\mEGFPC1H2B_Noc\DE_W0005_P0001\DE_2_W0005_P0001_T0001\TR1_W0001_P0005\TR1_2_W0001_P0005_T0001_R1_P1_K1_Ch2-Ch1.zen
1820	1.679932e-03	8.666452e-04	1.459200e-03	20150709_gfpWAPLch3_Prometa\MitoSys2\Calibration\mEGFPC1H2B_Noc\DE_W0005_P0001\DE_2_W0005_P0001_T0001\TR1_W0001_P0005\TR1_2_W0001_P0005_T0001_R1_P1_K1_Ch2-Ch1.zen
1980	1.172452e-03	6.925065e-04	1.355600e-03	20150709_gfpWAPLch3_Prometa\MitoSys2\Calibration\mEGFPC1H2B_Noc\DE_W0005_P0001\DE_2_W0005_P0001_T0001\TR1_W0001_P0005\TR1_2_W0001_P0005_T0001_R1_P1_K1_Ch2-Ch1.zen
2140	1.090655e-03	7.035435e-04	1.266200e-03	20150709_gfpWAPLch3_Prometa\MitoSys2\Calibration\mEGFPC1H2B_Noc\DE_W0005_P0001\DE_2_W0005_P0001_T0001\TR1_W0001_P0005\TR1_2_W0001_P0005_T0001_R1_P1_K1_Ch2-Ch1.zen
2300	1.130992e-03	8.288373e-04	1.188200e-03	20150709_gfpWAPLch3_Prometa\MitoSys2\Calibration\mEGFPC1H2B_Noc\DE_W0005_P0001\DE_2_W0005_P0001_T0001\TR1_W0001_P0005\TR1_2_W0001_P0005_T0001_R1_P1_K1_Ch2-Ch1.zen
2460	1.175655e-03	8.420730e-04	1.119500e-03	20150709_gfpWAPLch3_Prometa\MitoSys2\Calibration\mEGFPC1H2B_Noc\DE_W0005_P0001\DE_2_W0005_P0001_T0001\TR1_W0001_P0005\TR1_2_W0001_P0005_T0001_R1_P1_K1_Ch2-Ch1.zen
2620	1.020650e-03	8.396086e-04	1.058700e-03	20150709_gfpWAPLch3_Prometa\MitoSys2\Calibration\mEGFPC1H2B_Noc\DE_W0005_P0001\DE_2_W0005_P0001_T0001\TR1_W0001_P0005\TR1_2_W0001_P0005_T0001_R1_P1_K1_Ch2-Ch1.zen
2780	7.827420e-04	1.077966e-03	1.004300e-03	20150709_gfpWAPLch3_Prometa\MitoSys2\Calibration\mEGFPC1H2B_Noc\DE_W0005_P0001\DE_2_W0005_P0001_T0001\TR1_W0001_P0005\TR1_2_W0001_P0005_T0001_R1_P1_K1_Ch2-Ch1.zen
2940	9.244111e-04	6.429720e-04	9.555000e-04	20150709_gfpWAPLch3_Prometa\MitoSys2\Calibration\mEGFPC1H2B_Noc\DE_W0005_P0001\DE_2_W0005_P0001_T0001\TR1_W0001_P0005\TR1_2_W0001_P0005_T0001_R1_P1_K1_Ch2-Ch1.zen
3100	8.080524e-04	5.647357e-04	9.113600e-04	20150709_gfpWAPLch3_Prometa\MitoSys2\Calibration\mEGFPC1H2B_Noc\DE_W0005_P0001\DE_2_W0005_P0001_T0001\TR1_W0001_P0005\TR1_2_W0001_P0005_T0001_R1_P1_K1_Ch2-Ch1.zen
3420	7.729789e-04	4.602817e-04	8.346900e-04	20150709_gfpWAPLch3_Prometa\MitoSys2\Calibration\mEGFPC1H2B_Noc\DE_W0005_P0001\DE_2_W0005_P0001_T0001\TR1_W0001_P0005\TR1_2_W0001_P0005_T0001_R1_P1_K1_Ch2-Ch1.zen
3740	8.201155e-04	6.145708e-04	7.703300e-04	20150709_gfpWAPLch3_Prometa\MitoSys2\Calibration\mEGFPC1H2B_Noc\DE_W0005_P0001\DE_2_W0005_P0001_T0001\TR1_W0001_P0005\TR1_2_W0001_P0005_T0001_R1_P1_K1_Ch2-Ch1.zen
4060	7.018214e-04	6.576362e-04	7.155000e-04	20150709_gfpWAPLch3_Prometa\MitoSys2\Calibration\mEGFPC1H2B_Noc\DE_W0005_P0001\DE_2_W0005_P0001_T0001\TR1_W0001_P0005\TR1_2_W0001_P0005_T0001_R1_P1_K1_Ch2-Ch1.zen
[truncated: 7,036 more rows]
