# Supplementary material for: Absolute quantification of cohesin, CTCF and their regulators in human cells
Source: eLife. 2019 Jun 17;8:e46269. doi: 10.7554/eLife.46269 (PMC6606026; doi:10.7554/eLife.46269)
Supplement: Figure 2—source data 1. [file elife-46269-fig2-data1.zip › Figure 2 - source data 1/20150709_gfpWAPLch3_Prometa/2c_opt_time_col_ic_Ch1.txt]

time_s	Ch1_kHz	path
0	3.800999e+02	20150709_gfpWAPLch3_Prometa\MitoSys2\Calibration\mEGFPC1_Noc\mEGFP_0_R1_P10_K1_Ch2-Ch1.zen
6.000000e-02	3.804665e+02	20150709_gfpWAPLch3_Prometa\MitoSys2\Calibration\mEGFPC1_Noc\mEGFP_0_R1_P10_K1_Ch2-Ch1.zen
1.200000e-01	3.764165e+02	20150709_gfpWAPLch3_Prometa\MitoSys2\Calibration\mEGFPC1_Noc\mEGFP_0_R1_P10_K1_Ch2-Ch1.zen
1.800000e-01	3.682332e+02	20150709_gfpWAPLch3_Prometa\MitoSys2\Calibration\mEGFPC1_Noc\mEGFP_0_R1_P10_K1_Ch2-Ch1.zen
2.400000e-01	3.751499e+02	20150709_gfpWAPLch3_Prometa\MitoSys2\Calibration\mEGFPC1_Noc\mEGFP_0_R1_P10_K1_Ch2-Ch1.zen
3.000000e-01	3.847999e+02	20150709_gfpWAPLch3_Prometa\MitoSys2\Calibration\mEGFPC1_Noc\mEGFP_0_R1_P10_K1_Ch2-Ch1.zen
3.600000e-01	3.778332e+02	20150709_gfpWAPLch3_Prometa\MitoSys2\Calibration\mEGFPC1_Noc\mEGFP_0_R1_P10_K1_Ch2-Ch1.zen
4.200000e-01	3.741666e+02	20150709_gfpWAPLch3_Prometa\MitoSys2\Calibration\mEGFPC1_Noc\mEGFP_0_R1_P10_K1_Ch2-Ch1.zen
4.800000e-01	3.833999e+02	20150709_gfpWAPLch3_Prometa\MitoSys2\Calibration\mEGFPC1_Noc\mEGFP_0_R1_P10_K1_Ch2-Ch1.zen
5.400000e-01	3.845165e+02	20150709_gfpWAPLch3_Prometa\MitoSys2\Calibration\mEGFPC1_Noc\mEGFP_0_R1_P10_K1_Ch2-Ch1.zen
6.000000e-01	3.716666e+02	20150709_gfpWAPLch3_Prometa\MitoSys2\Calibration\mEGFPC1_Noc\mEGFP_0_R1_P10_K1_Ch2-Ch1.zen
6.600000e-01	3.807999e+02	20150709_gfpWAPLch3_Prometa\MitoSys2\Calibration\mEGFPC1_Noc\mEGFP_0_R1_P10_K1_Ch2-Ch1.zen
7.200000e-01	3.800165e+02	20150709_gfpWAPLch3_Prometa\MitoSys2\Calibration\mEGFPC1_Noc\mEGFP_0_R1_P10_K1_Ch2-Ch1.zen
7.800000e-01	3.706666e+02	20150709_gfpWAPLch3_Prometa\MitoSys2\Calibration\mEGFPC1_Noc\mEGFP_0_R1_P10_K1_Ch2-Ch1.zen
8.400000e-01	3.726499e+02	20150709_gfpWAPLch3_Prometa\MitoSys2\Calibration\mEGFPC1_Noc\mEGFP_0_R1_P10_K1_Ch2-Ch1.zen
9.000000e-01	3.733999e+02	20150709_gfpWAPLch3_Prometa\MitoSys2\Calibration\mEGFPC1_Noc\mEGFP_0_R1_P10_K1_Ch2-Ch1.zen
9.600000e-01	3.713999e+02	20150709_gfpWAPLch3_Prometa\MitoSys2\Calibration\mEGFPC1_Noc\mEGFP_0_R1_P10_K1_Ch2-Ch1.zen
1.020000e+00	3.747332e+02	20150709_gfpWAPLch3_Prometa\MitoSys2\Calibration\mEGFPC1_Noc\mEGFP_0_R1_P10_K1_Ch2-Ch1.zen
1.080000e+00	3.672665e+02	20150709_gfpWAPLch3_Prometa\MitoSys2\Calibration\mEGFPC1_Noc\mEGFP_0_R1_P10_K1_Ch2-Ch1.zen
1.140000e+00	3.661166e+02	20150709_gfpWAPLch3_Prometa\MitoSys2\Calibration\mEGFPC1_Noc\mEGFP_0_R1_P10_K1_Ch2-Ch1.zen
1.200000e+00	3.732165e+02	20150709_gfpWAPLch3_Prometa\MitoSys2\Calibration\mEGFPC1_Noc\mEGFP_0_R1_P10_K1_Ch2-Ch1.zen
1.260000e+00	3.762832e+02	20150709_gfpWAPLch3_Prometa\MitoSys2\Calibration\mEGFPC1_Noc\mEGFP_0_R1_P10_K1_Ch2-Ch1.zen
1.320000e+00	3.773832e+02	20150709_gfpWAPLch3_Prometa\MitoSys2\Calibration\mEGFPC1_Noc\mEGFP_0_R1_P10_K1_Ch2-Ch1.zen
1.380000e+00	3.646332e+02	20150709_gfpWAPLch3_Prometa\MitoSys2\Calibration\mEGFPC1_Noc\mEGFP_0_R1_P10_K1_Ch2-Ch1.zen
1.440000e+00	3.789665e+02	20150709_gfpWAPLch3_Prometa\MitoSys2\Calibration\mEGFPC1_Noc\mEGFP_0_R1_P10_K1_Ch2-Ch1.zen
1.500000e+00	3.854999e+02	20150709_gfpWAPLch3_Prometa\MitoSys2\Calibration\mEGFPC1_Noc\mEGFP_0_R1_P10_K1_Ch2-Ch1.zen
1.560000e+00	3.823832e+02	20150709_gfpWAPLch3_Prometa\MitoSys2\Calibration\mEGFPC1_Noc\mEGFP_0_R1_P10_K1_Ch2-Ch1.zen
1.620000e+00	3.820832e+02	20150709_gfpWAPLch3_Prometa\MitoSys2\Calibration\mEGFPC1_Noc\mEGFP_0_R1_P10_K1_Ch2-Ch1.zen
1.680000e+00	3.756332e+02	20150709_gfpWAPLch3_Prometa\MitoSys2\Calibration\mEGFPC1_Noc\mEGFP_0_R1_P10_K1_Ch2-Ch1.zen
1.740000e+00	3.711332e+02	20150709_gfpWAPLch3_Prometa\MitoSys2\Calibration\mEGFPC1_Noc\mEGFP_0_R1_P10_K1_Ch2-Ch1.zen
1.800000e+00	3.783666e+02	20150709_gfpWAPLch3_Prometa\MitoSys2\Calibration\mEGFPC1_Noc\mEGFP_0_R1_P10_K1_Ch2-Ch1.zen
1.860000e+00	3.661166e+02	20150709_gfpWAPLch3_Prometa\MitoSys2\Calibration\mEGFPC1_Noc\mEGFP_0_R1_P10_K1_Ch2-Ch1.zen
1.920000e+00	3.772999e+02	20150709_gfpWAPLch3_Prometa\MitoSys2\Calibration\mEGFPC1_Noc\mEGFP_0_R1_P10_K1_Ch2-Ch1.zen
1.980000e+00	3.765832e+02	20150709_gfpWAPLch3_Prometa\MitoSys2\Calibration\mEGFPC1_Noc\mEGFP_0_R1_P10_K1_Ch2-Ch1.zen
2.040000e+00	3.691666e+02	20150709_gfpWAPLch3_Prometa\MitoSys2\Calibration\mEGFPC1_Noc\mEGFP_0_R1_P10_K1_Ch2-Ch1.zen
2.100000e+00	3.710999e+02	20150709_gfpWAPLch3_Prometa\MitoSys2\Calibration\mEGFPC1_Noc\mEGFP_0_R1_P10_K1_Ch2-Ch1.zen
2.160000e+00	3.688999e+02	20150709_gfpWAPLch3_Prometa\MitoSys2\Calibration\mEGFPC1_Noc\mEGFP_0_R1_P10_K1_Ch2-Ch1.zen
2.220000e+00	3.656666e+02	20150709_gfpWAPLch3_Prometa\MitoSys2\Calibration\mEGFPC1_Noc\mEGFP_0_R1_P10_K1_Ch2-Ch1.zen
2.280000e+00	3.707999e+02	20150709_gfpWAPLch3_Prometa\MitoSys2\Calibration\mEGFPC1_Noc\mEGFP_0_R1_P10_K1_Ch2-Ch1.zen
2.340000e+00	3.784999e+02	20150709_gfpWAPLch3_Prometa\MitoSys2\Calibration\mEGFPC1_Noc\mEGFP_0_R1_P10_K1_Ch2-Ch1.zen
2.400000e+00	3.845666e+02	20150709_gfpWAPLch3_Prometa\MitoSys2\Calibration\mEGFPC1_Noc\mEGFP_0_R1_P10_K1_Ch2-Ch1.zen
2.460000e+00	3.755666e+02	20150709_gfpWAPLch3_Prometa\MitoSys2\Calibration\mEGFPC1_Noc\mEGFP_0_R1_P10_K1_Ch2-Ch1.zen
2.520000e+00	3.735832e+02	20150709_gfpWAPLch3_Prometa\MitoSys2\Calibration\mEGFPC1_Noc\mEGFP_0_R1_P10_K1_Ch2-Ch1.zen
2.580000e+00	3.812832e+02	20150709_gfpWAPLch3_Prometa\MitoSys2\Calibration\mEGFPC1_Noc\mEGFP_0_R1_P10_K1_Ch2-Ch1.zen
2.640000e+00	3.727332e+02	20150709_gfpWAPLch3_Prometa\MitoSys2\Calibration\mEGFPC1_Noc\mEGFP_0_R1_P10_K1_Ch2-Ch1.zen
2.700000e+00	3.770165e+02	20150709_gfpWAPLch3_Prometa\MitoSys2\Calibration\mEGFPC1_Noc\mEGFP_0_R1_P10_K1_Ch2-Ch1.zen
2.760000e+00	3.736666e+02	20150709_gfpWAPLch3_Prometa\MitoSys2\Calibration\mEGFPC1_Noc\mEGFP_0_R1_P10_K1_Ch2-Ch1.zen
2.820000e+00	3.808999e+02	20150709_gfpWAPLch3_Prometa\MitoSys2\Calibration\mEGFPC1_Noc\mEGFP_0_R1_P10_K1_Ch2-Ch1.zen
2.880000e+00	3.701499e+02	20150709_gfpWAPLch3_Prometa\MitoSys2\Calibration\mEGFPC1_Noc\mEGFP_0_R1_P10_K1_Ch2-Ch1.zen
2.940000e+00	3.842999e+02	20150709_gfpWAPLch3_Prometa\MitoSys2\Calibration\mEGFPC1_Noc\mEGFP_0_R1_P10_K1_Ch2-Ch1.zen
3	3.677165e+02	20150709_gfpWAPLch3_Prometa\MitoSys2\Calibration\mEGFPC1_Noc\mEGFP_0_R1_P10_K1_Ch2-Ch1.zen
3.060000e+00	3.829165e+02	20150709_gfpWAPLch3_Prometa\MitoSys2\Calibration\mEGFPC1_Noc\mEGFP_0_R1_P10_K1_Ch2-Ch1.zen
3.120000e+00	3.787499e+02	20150709_gfpWAPLch3_Prometa\MitoSys2\Calibration\mEGFPC1_Noc\mEGFP_0_R1_P10_K1_Ch2-Ch1.zen
3.180000e+00	3.833999e+02	20150709_gfpWAPLch3_Prometa\MitoSys2\Calibration\mEGFPC1_Noc\mEGFP_0_R1_P10_K1_Ch2-Ch1.zen
3.240000e+00	3.799999e+02	20150709_gfpWAPLch3_Prometa\MitoSys2\Calibration\mEGFPC1_Noc\mEGFP_0_R1_P10_K1_Ch2-Ch1.zen
3.300000e+00	3.795999e+02	20150709_gfpWAPLch3_Prometa\MitoSys2\Calibration\mEGFPC1_Noc\mEGFP_0_R1_P10_K1_Ch2-Ch1.zen
3.360000e+00	3.898166e+02	20150709_gfpWAPLch3_Prometa\MitoSys2\Calibration\mEGFPC1_Noc\mEGFP_0_R1_P10_K1_Ch2-Ch1.zen
3.420000e+00	3.808832e+02	20150709_gfpWAPLch3_Prometa\MitoSys2\Calibration\mEGFPC1_Noc\mEGFP_0_R1_P10_K1_Ch2-Ch1.zen
3.480000e+00	3.873832e+02	20150709_gfpWAPLch3_Prometa\MitoSys2\Calibration\mEGFPC1_Noc\mEGFP_0_R1_P10_K1_Ch2-Ch1.zen
3.540000e+00	3.928999e+02	20150709_gfpWAPLch3_Prometa\MitoSys2\Calibration\mEGFPC1_Noc\mEGFP_0_R1_P10_K1_Ch2-Ch1.zen
3.600000e+00	3.799499e+02	20150709_gfpWAPLch3_Prometa\MitoSys2\Calibration\mEGFPC1_Noc\mEGFP_0_R1_P10_K1_Ch2-Ch1.zen
3.660000e+00	3.911832e+02	20150709_gfpWAPLch3_Prometa\MitoSys2\Calibration\mEGFPC1_Noc\mEGFP_0_R1_P10_K1_Ch2-Ch1.zen
3.720000e+00	3.812999e+02	20150709_gfpWAPLch3_Prometa\MitoSys2\Calibration\mEGFPC1_Noc\mEGFP_0_R1_P10_K1_Ch2-Ch1.zen
3.780000e+00	3.832999e+02	20150709_gfpWAPLch3_Prometa\MitoSys2\Calibration\mEGFPC1_Noc\mEGFP_0_R1_P10_K1_Ch2-Ch1.zen
3.840000e+00	3.794499e+02	20150709_gfpWAPLch3_Prometa\MitoSys2\Calibration\mEGFPC1_Noc\mEGFP_0_R1_P10_K1_Ch2-Ch1.zen
3.900000e+00	3.791832e+02	20150709_gfpWAPLch3_Prometa\MitoSys2\Calibration\mEGFPC1_Noc\mEGFP_0_R1_P10_K1_Ch2-Ch1.zen
3.960000e+00	3.850999e+02	20150709_gfpWAPLch3_Prometa\MitoSys2\Calibration\mEGFPC1_Noc\mEGFP_0_R1_P10_K1_Ch2-Ch1.zen
4.020000e+00	3.759665e+02	20150709_gfpWAPLch3_Prometa\MitoSys2\Calibration\mEGFPC1_Noc\mEGFP_0_R1_P10_K1_Ch2-Ch1.zen
4.080000e+00	3.883499e+02	20150709_gfpWAPLch3_Prometa\MitoSys2\Calibration\mEGFPC1_Noc\mEGFP_0_R1_P10_K1_Ch2-Ch1.zen
4.140000e+00	3.801332e+02	20150709_gfpWAPLch3_Prometa\MitoSys2\Calibration\mEGFPC1_Noc\mEGFP_0_R1_P10_K1_Ch2-Ch1.zen
4.200000e+00	3.763332e+02	20150709_gfpWAPLch3_Prometa\MitoSys2\Calibration\mEGFPC1_Noc\mEGFP_0_R1_P10_K1_Ch2-Ch1.zen
4.260000e+00	3.854165e+02	20150709_gfpWAPLch3_Prometa\MitoSys2\Calibration\mEGFPC1_Noc\mEGFP_0_R1_P10_K1_Ch2-Ch1.zen
4.320000e+00	3.888832e+02	20150709_gfpWAPLch3_Prometa\MitoSys2\Calibration\mEGFPC1_Noc\mEGFP_0_R1_P10_K1_Ch2-Ch1.zen
4.380000e+00	3.858166e+02	20150709_gfpWAPLch3_Prometa\MitoSys2\Calibration\mEGFPC1_Noc\mEGFP_0_R1_P10_K1_Ch2-Ch1.zen
4.440000e+00	3.796166e+02	20150709_gfpWAPLch3_Prometa\MitoSys2\Calibration\mEGFPC1_Noc\mEGFP_0_R1_P10_K1_Ch2-Ch1.zen
4.500000e+00	3.868499e+02	20150709_gfpWAPLch3_Prometa\MitoSys2\Calibration\mEGFPC1_Noc\mEGFP_0_R1_P10_K1_Ch2-Ch1.zen
4.560000e+00	3.788499e+02	20150709_gfpWAPLch3_Prometa\MitoSys2\Calibration\mEGFPC1_Noc\mEGFP_0_R1_P10_K1_Ch2-Ch1.zen
4.620000e+00	3.807499e+02	20150709_gfpWAPLch3_Prometa\MitoSys2\Calibration\mEGFPC1_Noc\mEGFP_0_R1_P10_K1_Ch2-Ch1.zen
4.680000e+00	3.791999e+02	20150709_gfpWAPLch3_Prometa\MitoSys2\Calibration\mEGFPC1_Noc\mEGFP_0_R1_P10_K1_Ch2-Ch1.zen
4.740000e+00	3.791332e+02	20150709_gfpWAPLch3_Prometa\MitoSys2\Calibration\mEGFPC1_Noc\mEGFP_0_R1_P10_K1_Ch2-Ch1.zen
4.800000e+00	3.774832e+02	20150709_gfpWAPLch3_Prometa\MitoSys2\Calibration\mEGFPC1_Noc\mEGFP_0_R1_P10_K1_Ch2-Ch1.zen
4.860000e+00	3.793666e+02	20150709_gfpWAPLch3_Prometa\MitoSys2\Calibration\mEGFPC1_Noc\mEGFP_0_R1_P10_K1_Ch2-Ch1.zen
4.920000e+00	3.780165e+02	20150709_gfpWAPLch3_Prometa\MitoSys2\Calibration\mEGFPC1_Noc\mEGFP_0_R1_P10_K1_Ch2-Ch1.zen
4.980000e+00	3.843499e+02	20150709_gfpWAPLch3_Prometa\MitoSys2\Calibration\mEGFPC1_Noc\mEGFP_0_R1_P10_K1_Ch2-Ch1.zen
5.040000e+00	3.832832e+02	20150709_gfpWAPLch3_Prometa\MitoSys2\Calibration\mEGFPC1_Noc\mEGFP_0_R1_P10_K1_Ch2-Ch1.zen
5.100000e+00	3.737999e+02	20150709_gfpWAPLch3_Prometa\MitoSys2\Calibration\mEGFPC1_Noc\mEGFP_0_R1_P10_K1_Ch2-Ch1.zen
5.160000e+00	3.802832e+02	20150709_gfpWAPLch3_Prometa\MitoSys2\Calibration\mEGFPC1_Noc\mEGFP_0_R1_P10_K1_Ch2-Ch1.zen
5.220000e+00	3.815499e+02	20150709_gfpWAPLch3_Prometa\MitoSys2\Calibration\mEGFPC1_Noc\mEGFP_0_R1_P10_K1_Ch2-Ch1.zen
5.280000e+00	3.764332e+02	20150709_gfpWAPLch3_Prometa\MitoSys2\Calibration\mEGFPC1_Noc\mEGFP_0_R1_P10_K1_Ch2-Ch1.zen
5.340000e+00	3.771166e+02	20150709_gfpWAPLch3_Prometa\MitoSys2\Calibration\mEGFPC1_Noc\mEGFP_0_R1_P10_K1_Ch2-Ch1.zen
5.400000e+00	3.777665e+02	20150709_gfpWAPLch3_Prometa\MitoSys2\Calibration\mEGFPC1_Noc\mEGFP_0_R1_P10_K1_Ch2-Ch1.zen
5.460000e+00	3.764332e+02	20150709_gfpWAPLch3_Prometa\MitoSys2\Calibration\mEGFPC1_Noc\mEGFP_0_R1_P10_K1_Ch2-Ch1.zen
5.520000e+00	3.730999e+02	20150709_gfpWAPLch3_Prometa\MitoSys2\Calibration\mEGFPC1_Noc\mEGFP_0_R1_P10_K1_Ch2-Ch1.zen
5.580000e+00	3.753166e+02	20150709_gfpWAPLch3_Prometa\MitoSys2\Calibration\mEGFPC1_Noc\mEGFP_0_R1_P10_K1_Ch2-Ch1.zen
5.640000e+00	3.661166e+02	20150709_gfpWAPLch3_Prometa\MitoSys2\Calibration\mEGFPC1_Noc\mEGFP_0_R1_P10_K1_Ch2-Ch1.zen
5.700000e+00	3.748499e+02	20150709_gfpWAPLch3_Prometa\MitoSys2\Calibration\mEGFPC1_Noc\mEGFP_0_R1_P10_K1_Ch2-Ch1.zen
5.760000e+00	3.754332e+02	20150709_gfpWAPLch3_Prometa\MitoSys2\Calibration\mEGFPC1_Noc\mEGFP_0_R1_P10_K1_Ch2-Ch1.zen
5.820000e+00	3.858832e+02	20150709_gfpWAPLch3_Prometa\MitoSys2\Calibration\mEGFPC1_Noc\mEGFP_0_R1_P10_K1_Ch2-Ch1.zen
5.880000e+00	3.814499e+02	20150709_gfpWAPLch3_Prometa\MitoSys2\Calibration\mEGFPC1_Noc\mEGFP_0_R1_P10_K1_Ch2-Ch1.zen
5.940000e+00	3.789332e+02	20150709_gfpWAPLch3_Prometa\MitoSys2\Calibration\mEGFPC1_Noc\mEGFP_0_R1_P10_K1_Ch2-Ch1.zen
6	3.751499e+02	20150709_gfpWAPLch3_Prometa\MitoSys2\Calibration\mEGFPC1_Noc\mEGFP_0_R1_P10_K1_Ch2-Ch1.zen
6.060000e+00	3.795832e+02	20150709_gfpWAPLch3_Prometa\MitoSys2\Calibration\mEGFPC1_Noc\mEGFP_0_R1_P10_K1_Ch2-Ch1.zen
6.120000e+00	3.725499e+02	20150709_gfpWAPLch3_Prometa\MitoSys2\Calibration\mEGFPC1_Noc\mEGFP_0_R1_P10_K1_Ch2-Ch1.zen
6.180000e+00	3.803332e+02	20150709_gfpWAPLch3_Prometa\MitoSys2\Calibration\mEGFPC1_Noc\mEGFP_0_R1_P10_K1_Ch2-Ch1.zen
6.240000e+00	3.780499e+02	20150709_gfpWAPLch3_Prometa\MitoSys2\Calibration\mEGFPC1_Noc\mEGFP_0_R1_P10_K1_Ch2-Ch1.zen
6.300000e+00	3.709665e+02	20150709_gfpWAPLch3_Prometa\MitoSys2\Calibration\mEGFPC1_Noc\mEGFP_0_R1_P10_K1_Ch2-Ch1.zen
6.360000e+00	3.793166e+02	20150709_gfpWAPLch3_Prometa\MitoSys2\Calibration\mEGFPC1_Noc\mEGFP_0_R1_P10_K1_Ch2-Ch1.zen
6.420000e+00	3.721999e+02	20150709_gfpWAPLch3_Prometa\MitoSys2\Calibration\mEGFPC1_Noc\mEGFP_0_R1_P10_K1_Ch2-Ch1.zen
6.480000e+00	3.736666e+02	20150709_gfpWAPLch3_Prometa\MitoSys2\Calibration\mEGFPC1_Noc\mEGFP_0_R1_P10_K1_Ch2-Ch1.zen
6.540000e+00	3.635999e+02	20150709_gfpWAPLch3_Prometa\MitoSys2\Calibration\mEGFPC1_Noc\mEGFP_0_R1_P10_K1_Ch2-Ch1.zen
6.600000e+00	3.841166e+02	20150709_gfpWAPLch3_Prometa\MitoSys2\Calibration\mEGFPC1_Noc\mEGFP_0_R1_P10_K1_Ch2-Ch1.zen
6.660000e+00	3.734665e+02	20150709_gfpWAPLch3_Prometa\MitoSys2\Calibration\mEGFPC1_Noc\mEGFP_0_R1_P10_K1_Ch2-Ch1.zen
6.720000e+00	3.816499e+02	20150709_gfpWAPLch3_Prometa\MitoSys2\Calibration\mEGFPC1_Noc\mEGFP_0_R1_P10_K1_Ch2-Ch1.zen
6.780000e+00	3.832499e+02	20150709_gfpWAPLch3_Prometa\MitoSys2\Calibration\mEGFPC1_Noc\mEGFP_0_R1_P10_K1_Ch2-Ch1.zen
6.840000e+00	3.768999e+02	20150709_gfpWAPLch3_Prometa\MitoSys2\Calibration\mEGFPC1_Noc\mEGFP_0_R1_P10_K1_Ch2-Ch1.zen
6.900000e+00	3.830999e+02	20150709_gfpWAPLch3_Prometa\MitoSys2\Calibration\mEGFPC1_Noc\mEGFP_0_R1_P10_K1_Ch2-Ch1.zen
6.960000e+00	3.734999e+02	20150709_gfpWAPLch3_Prometa\MitoSys2\Calibration\mEGFPC1_Noc\mEGFP_0_R1_P10_K1_Ch2-Ch1.zen
7.020000e+00	3.850332e+02	20150709_gfpWAPLch3_Prometa\MitoSys2\Calibration\mEGFPC1_Noc\mEGFP_0_R1_P10_K1_Ch2-Ch1.zen
7.080000e+00	3.789499e+02	20150709_gfpWAPLch3_Prometa\MitoSys2\Calibration\mEGFPC1_Noc\mEGFP_0_R1_P10_K1_Ch2-Ch1.zen
7.140000e+00	3.730332e+02	20150709_gfpWAPLch3_Prometa\MitoSys2\Calibration\mEGFPC1_Noc\mEGFP_0_R1_P10_K1_Ch2-Ch1.zen
7.200000e+00	3.682499e+02	20150709_gfpWAPLch3_Prometa\MitoSys2\Calibration\mEGFPC1_Noc\mEGFP_0_R1_P10_K1_Ch2-Ch1.zen
7.260000e+00	3.764165e+02	20150709_gfpWAPLch3_Prometa\MitoSys2\Calibration\mEGFPC1_Noc\mEGFP_0_R1_P10_K1_Ch2-Ch1.zen
7.320000e+00	3.748832e+02	20150709_gfpWAPLch3_Prometa\MitoSys2\Calibration\mEGFPC1_Noc\mEGFP_0_R1_P10_K1_Ch2-Ch1.zen
7.380000e+00	3.790999e+02	20150709_gfpWAPLch3_Prometa\MitoSys2\Calibration\mEGFPC1_Noc\mEGFP_0_R1_P10_K1_Ch2-Ch1.zen
7.440000e+00	3.676999e+02	20150709_gfpWAPLch3_Prometa\MitoSys2\Calibration\mEGFPC1_Noc\mEGFP_0_R1_P10_K1_Ch2-Ch1.zen
7.500000e+00	3.768332e+02	20150709_gfpWAPLch3_Prometa\MitoSys2\Calibration\mEGFPC1_Noc\mEGFP_0_R1_P10_K1_Ch2-Ch1.zen
7.560000e+00	3.793332e+02	20150709_gfpWAPLch3_Prometa\MitoSys2\Calibration\mEGFPC1_Noc\mEGFP_0_R1_P10_K1_Ch2-Ch1.zen
7.620000e+00	3.730332e+02	20150709_gfpWAPLch3_Prometa\MitoSys2\Calibration\mEGFPC1_Noc\mEGFP_0_R1_P10_K1_Ch2-Ch1.zen
7.680000e+00	3.762165e+02	20150709_gfpWAPLch3_Prometa\MitoSys2\Calibration\mEGFPC1_Noc\mEGFP_0_R1_P10_K1_Ch2-Ch1.zen
7.740000e+00	3.821499e+02	20150709_gfpWAPLch3_Prometa\MitoSys2\Calibration\mEGFPC1_Noc\mEGFP_0_R1_P10_K1_Ch2-Ch1.zen
7.800000e+00	3.666832e+02	20150709_gfpWAPLch3_Prometa\MitoSys2\Calibration\mEGFPC1_Noc\mEGFP_0_R1_P10_K1_Ch2-Ch1.zen
7.860000e+00	3.679499e+02	20150709_gfpWAPLch3_Prometa\MitoSys2\Calibration\mEGFPC1_Noc\mEGFP_0_R1_P10_K1_Ch2-Ch1.zen
7.920000e+00	3.657332e+02	20150709_gfpWAPLch3_Prometa\MitoSys2\Calibration\mEGFPC1_Noc\mEGFP_0_R1_P10_K1_Ch2-Ch1.zen
7.980000e+00	3.690332e+02	20150709_gfpWAPLch3_Prometa\MitoSys2\Calibration\mEGFPC1_Noc\mEGFP_0_R1_P10_K1_Ch2-Ch1.zen
8.040000e+00	3.773999e+02	20150709_gfpWAPLch3_Prometa\MitoSys2\Calibration\mEGFPC1_Noc\mEGFP_0_R1_P10_K1_Ch2-Ch1.zen
8.100000e+00	3.748999e+02	20150709_gfpWAPLch3_Prometa\MitoSys2\Calibration\mEGFPC1_Noc\mEGFP_0_R1_P10_K1_Ch2-Ch1.zen
8.160000e+00	3.779332e+02	20150709_gfpWAPLch3_Prometa\MitoSys2\Calibration\mEGFPC1_Noc\mEGFP_0_R1_P10_K1_Ch2-Ch1.zen
8.220000e+00	3.835499e+02	20150709_gfpWAPLch3_Prometa\MitoSys2\Calibration\mEGFPC1_Noc\mEGFP_0_R1_P10_K1_Ch2-Ch1.zen
8.280000e+00	3.811665e+02	20150709_gfpWAPLch3_Prometa\MitoSys2\Calibration\mEGFPC1_Noc\mEGFP_0_R1_P10_K1_Ch2-Ch1.zen
8.340000e+00	3.697832e+02	20150709_gfpWAPLch3_Prometa\MitoSys2\Calibration\mEGFPC1_Noc\mEGFP_0_R1_P10_K1_Ch2-Ch1.zen
8.400000e+00	3.713666e+02	20150709_gfpWAPLch3_Prometa\MitoSys2\Calibration\mEGFPC1_Noc\mEGFP_0_R1_P10_K1_Ch2-Ch1.zen
8.460000e+00	3.723332e+02	20150709_gfpWAPLch3_Prometa\MitoSys2\Calibration\mEGFPC1_Noc\mEGFP_0_R1_P10_K1_Ch2-Ch1.zen
8.520000e+00	3.703166e+02	20150709_gfpWAPLch3_Prometa\MitoSys2\Calibration\mEGFPC1_Noc\mEGFP_0_R1_P10_K1_Ch2-Ch1.zen
8.580000e+00	3.679166e+02	20150709_gfpWAPLch3_Prometa\MitoSys2\Calibration\mEGFPC1_Noc\mEGFP_0_R1_P10_K1_Ch2-Ch1.zen
8.640000e+00	3.680832e+02	20150709_gfpWAPLch3_Prometa\MitoSys2\Calibration\mEGFPC1_Noc\mEGFP_0_R1_P10_K1_Ch2-Ch1.zen
8.700000e+00	3.668999e+02	20150709_gfpWAPLch3_Prometa\MitoSys2\Calibration\mEGFPC1_Noc\mEGFP_0_R1_P10_K1_Ch2-Ch1.zen
8.760000e+00	3.600666e+02	20150709_gfpWAPLch3_Prometa\MitoSys2\Calibration\mEGFPC1_Noc\mEGFP_0_R1_P10_K1_Ch2-Ch1.zen
8.820000e+00	3.741999e+02	20150709_gfpWAPLch3_Prometa\MitoSys2\Calibration\mEGFPC1_Noc\mEGFP_0_R1_P10_K1_Ch2-Ch1.zen
8.880000e+00	3.712665e+02	20150709_gfpWAPLch3_Prometa\MitoSys2\Calibration\mEGFPC1_Noc\mEGFP_0_R1_P10_K1_Ch2-Ch1.zen
8.940000e+00	3.772499e+02	20150709_gfpWAPLch3_Prometa\MitoSys2\Calibration\mEGFPC1_Noc\mEGFP_0_R1_P10_K1_Ch2-Ch1.zen
9	3.712832e+02	20150709_gfpWAPLch3_Prometa\MitoSys2\Calibration\mEGFPC1_Noc\mEGFP_0_R1_P10_K1_Ch2-Ch1.zen
9.060000e+00	3.838499e+02	20150709_gfpWAPLch3_Prometa\MitoSys2\Calibration\mEGFPC1_Noc\mEGFP_0_R1_P10_K1_Ch2-Ch1.zen
9.120000e+00	3.750499e+02	20150709_gfpWAPLch3_Prometa\MitoSys2\Calibration\mEGFPC1_Noc\mEGFP_0_R1_P10_K1_Ch2-Ch1.zen
9.180000e+00	3.770499e+02	20150709_gfpWAPLch3_Prometa\MitoSys2\Calibration\mEGFPC1_Noc\mEGFP_0_R1_P10_K1_Ch2-Ch1.zen
9.240000e+00	3.719332e+02	20150709_gfpWAPLch3_Prometa\MitoSys2\Calibration\mEGFPC1_Noc\mEGFP_0_R1_P10_K1_Ch2-Ch1.zen
9.300000e+00	3.714499e+02	20150709_gfpWAPLch3_Prometa\MitoSys2\Calibration\mEGFPC1_Noc\mEGFP_0_R1_P10_K1_Ch2-Ch1.zen
9.360000e+00	3.735332e+02	20150709_gfpWAPLch3_Prometa\MitoSys2\Calibration\mEGFPC1_Noc\mEGFP_0_R1_P10_K1_Ch2-Ch1.zen
9.420000e+00	3.766499e+02	20150709_gfpWAPLch3_Prometa\MitoSys2\Calibration\mEGFPC1_Noc\mEGFP_0_R1_P10_K1_Ch2-Ch1.zen
9.480000e+00	3.788999e+02	20150709_gfpWAPLch3_Prometa\MitoSys2\Calibration\mEGFPC1_Noc\mEGFP_0_R1_P10_K1_Ch2-Ch1.zen
9.540000e+00	3.784999e+02	20150709_gfpWAPLch3_Prometa\MitoSys2\Calibration\mEGFPC1_Noc\mEGFP_0_R1_P10_K1_Ch2-Ch1.zen
9.600000e+00	3.698499e+02	20150709_gfpWAPLch3_Prometa\MitoSys2\Calibration\mEGFPC1_Noc\mEGFP_0_R1_P10_K1_Ch2-Ch1.zen
9.660000e+00	3.749165e+02	20150709_gfpWAPLch3_Prometa\MitoSys2\Calibration\mEGFPC1_Noc\mEGFP_0_R1_P10_K1_Ch2-Ch1.zen
9.720000e+00	3.784499e+02	20150709_gfpWAPLch3_Prometa\MitoSys2\Calibration\mEGFPC1_Noc\mEGFP_0_R1_P10_K1_Ch2-Ch1.zen
9.780000e+00	3.798832e+02	20150709_gfpWAPLch3_Prometa\MitoSys2\Calibration\mEGFPC1_Noc\mEGFP_0_R1_P10_K1_Ch2-Ch1.zen
9.840000e+00	3.764665e+02	20150709_gfpWAPLch3_Prometa\MitoSys2\Calibration\mEGFPC1_Noc\mEGFP_0_R1_P10_K1_Ch2-Ch1.zen
9.900000e+00	3.759165e+02	20150709_gfpWAPLch3_Prometa\MitoSys2\Calibration\mEGFPC1_Noc\mEGFP_0_R1_P10_K1_Ch2-Ch1.zen
9.960000e+00	3.795165e+02	20150709_gfpWAPLch3_Prometa\MitoSys2\Calibration\mEGFPC1_Noc\mEGFP_0_R1_P10_K1_Ch2-Ch1.zen
1.002000e+01	3.713332e+02	20150709_gfpWAPLch3_Prometa\MitoSys2\Calibration\mEGFPC1_Noc\mEGFP_0_R1_P10_K1_Ch2-Ch1.zen
1.008000e+01	3.745832e+02	20150709_gfpWAPLch3_Prometa\MitoSys2\Calibration\mEGFPC1_Noc\mEGFP_0_R1_P10_K1_Ch2-Ch1.zen
1.014000e+01	3.828999e+02	20150709_gfpWAPLch3_Prometa\MitoSys2\Calibration\mEGFPC1_Noc\mEGFP_0_R1_P10_K1_Ch2-Ch1.zen
1.020000e+01	3.870832e+02	20150709_gfpWAPLch3_Prometa\MitoSys2\Calibration\mEGFPC1_Noc\mEGFP_0_R1_P10_K1_Ch2-Ch1.zen
1.026000e+01	3.730832e+02	20150709_gfpWAPLch3_Prometa\MitoSys2\Calibration\mEGFPC1_Noc\mEGFP_0_R1_P10_K1_Ch2-Ch1.zen
1.032000e+01	3.759165e+02	20150709_gfpWAPLch3_Prometa\MitoSys2\Calibration\mEGFPC1_Noc\mEGFP_0_R1_P10_K1_Ch2-Ch1.zen
1.038000e+01	3.800165e+02	20150709_gfpWAPLch3_Prometa\MitoSys2\Calibration\mEGFPC1_Noc\mEGFP_0_R1_P10_K1_Ch2-Ch1.zen
1.044000e+01	3.823332e+02	20150709_gfpWAPLch3_Prometa\MitoSys2\Calibration\mEGFPC1_Noc\mEGFP_0_R1_P10_K1_Ch2-Ch1.zen
1.050000e+01	3.874665e+02	20150709_gfpWAPLch3_Prometa\MitoSys2\Calibration\mEGFPC1_Noc\mEGFP_0_R1_P10_K1_Ch2-Ch1.zen
1.056000e+01	3.821166e+02	20150709_gfpWAPLch3_Prometa\MitoSys2\Calibration\mEGFPC1_Noc\mEGFP_0_R1_P10_K1_Ch2-Ch1.zen
1.062000e+01	3.843499e+02	20150709_gfpWAPLch3_Prometa\MitoSys2\Calibration\mEGFPC1_Noc\mEGFP_0_R1_P10_K1_Ch2-Ch1.zen
1.068000e+01	3.772165e+02	20150709_gfpWAPLch3_Prometa\MitoSys2\Calibration\mEGFPC1_Noc\mEGFP_0_R1_P10_K1_Ch2-Ch1.zen
1.074000e+01	3.755332e+02	20150709_gfpWAPLch3_Prometa\MitoSys2\Calibration\mEGFPC1_Noc\mEGFP_0_R1_P10_K1_Ch2-Ch1.zen
1.080000e+01	3.715165e+02	20150709_gfpWAPLch3_Prometa\MitoSys2\Calibration\mEGFPC1_Noc\mEGFP_0_R1_P10_K1_Ch2-Ch1.zen
1.086000e+01	3.717332e+02	20150709_gfpWAPLch3_Prometa\MitoSys2\Calibration\mEGFPC1_Noc\mEGFP_0_R1_P10_K1_Ch2-Ch1.zen
1.092000e+01	3.735332e+02	20150709_gfpWAPLch3_Prometa\MitoSys2\Calibration\mEGFPC1_Noc\mEGFP_0_R1_P10_K1_Ch2-Ch1.zen
1.098000e+01	3.740332e+02	20150709_gfpWAPLch3_Prometa\MitoSys2\Calibration\mEGFPC1_Noc\mEGFP_0_R1_P10_K1_Ch2-Ch1.zen
1.104000e+01	3.776499e+02	20150709_gfpWAPLch3_Prometa\MitoSys2\Calibration\mEGFPC1_Noc\mEGFP_0_R1_P10_K1_Ch2-Ch1.zen
1.110000e+01	3.747165e+02	20150709_gfpWAPLch3_Prometa\MitoSys2\Calibration\mEGFPC1_Noc\mEGFP_0_R1_P10_K1_Ch2-Ch1.zen
1.116000e+01	3.843832e+02	20150709_gfpWAPLch3_Prometa\MitoSys2\Calibration\mEGFPC1_Noc\mEGFP_0_R1_P10_K1_Ch2-Ch1.zen
1.122000e+01	3.767832e+02	20150709_gfpWAPLch3_Prometa\MitoSys2\Calibration\mEGFPC1_Noc\mEGFP_0_R1_P10_K1_Ch2-Ch1.zen
1.128000e+01	3.724499e+02	20150709_gfpWAPLch3_Prometa\MitoSys2\Calibration\mEGFPC1_Noc\mEGFP_0_R1_P10_K1_Ch2-Ch1.zen
1.134000e+01	3.688999e+02	20150709_gfpWAPLch3_Prometa\MitoSys2\Calibration\mEGFPC1_Noc\mEGFP_0_R1_P10_K1_Ch2-Ch1.zen
1.140000e+01	3.737165e+02	20150709_gfpWAPLch3_Prometa\MitoSys2\Calibration\mEGFPC1_Noc\mEGFP_0_R1_P10_K1_Ch2-Ch1.zen
1.146000e+01	3.666166e+02	20150709_gfpWAPLch3_Prometa\MitoSys2\Calibration\mEGFPC1_Noc\mEGFP_0_R1_P10_K1_Ch2-Ch1.zen
1.152000e+01	3.765832e+02	20150709_gfpWAPLch3_Prometa\MitoSys2\Calibration\mEGFPC1_Noc\mEGFP_0_R1_P10_K1_Ch2-Ch1.zen
1.158000e+01	3.775666e+02	20150709_gfpWAPLch3_Prometa\MitoSys2\Calibration\mEGFPC1_Noc\mEGFP_0_R1_P10_K1_Ch2-Ch1.zen
1.164000e+01	3.785332e+02	20150709_gfpWAPLch3_Prometa\MitoSys2\Calibration\mEGFPC1_Noc\mEGFP_0_R1_P10_K1_Ch2-Ch1.zen
1.170000e+01	3.769832e+02	20150709_gfpWAPLch3_Prometa\MitoSys2\Calibration\mEGFPC1_Noc\mEGFP_0_R1_P10_K1_Ch2-Ch1.zen
1.176000e+01	3.801332e+02	20150709_gfpWAPLch3_Prometa\MitoSys2\Calibration\mEGFPC1_Noc\mEGFP_0_R1_P10_K1_Ch2-Ch1.zen
1.182000e+01	3.757999e+02	20150709_gfpWAPLch3_Prometa\MitoSys2\Calibration\mEGFPC1_Noc\mEGFP_0_R1_P10_K1_Ch2-Ch1.zen
1.188000e+01	3.777665e+02	20150709_gfpWAPLch3_Prometa\MitoSys2\Calibration\mEGFPC1_Noc\mEGFP_0_R1_P10_K1_Ch2-Ch1.zen
1.194000e+01	3.756665e+02	20150709_gfpWAPLch3_Prometa\MitoSys2\Calibration\mEGFPC1_Noc\mEGFP_0_R1_P10_K1_Ch2-Ch1.zen
12	3.757165e+02	20150709_gfpWAPLch3_Prometa\MitoSys2\Calibration\mEGFPC1_Noc\mEGFP_0_R1_P10_K1_Ch2-Ch1.zen
1.206000e+01	3.714832e+02	20150709_gfpWAPLch3_Prometa\MitoSys2\Calibration\mEGFPC1_Noc\mEGFP_0_R1_P10_K1_Ch2-Ch1.zen
1.212000e+01	3.732665e+02	20150709_gfpWAPLch3_Prometa\MitoSys2\Calibration\mEGFPC1_Noc\mEGFP_0_R1_P10_K1_Ch2-Ch1.zen
1.218000e+01	3.758832e+02	20150709_gfpWAPLch3_Prometa\MitoSys2\Calibration\mEGFPC1_Noc\mEGFP_0_R1_P10_K1_Ch2-Ch1.zen
1.224000e+01	3.745499e+02	20150709_gfpWAPLch3_Prometa\MitoSys2\Calibration\mEGFPC1_Noc\mEGFP_0_R1_P10_K1_Ch2-Ch1.zen
1.230000e+01	3.742832e+02	20150709_gfpWAPLch3_Prometa\MitoSys2\Calibration\mEGFPC1_Noc\mEGFP_0_R1_P10_K1_Ch2-Ch1.zen
1.236000e+01	3.838666e+02	20150709_gfpWAPLch3_Prometa\MitoSys2\Calibration\mEGFPC1_Noc\mEGFP_0_R1_P10_K1_Ch2-Ch1.zen
1.242000e+01	3.820832e+02	20150709_gfpWAPLch3_Prometa\MitoSys2\Calibration\mEGFPC1_Noc\mEGFP_0_R1_P10_K1_Ch2-Ch1.zen
1.248000e+01	3.763166e+02	20150709_gfpWAPLch3_Prometa\MitoSys2\Calibration\mEGFPC1_Noc\mEGFP_0_R1_P10_K1_Ch2-Ch1.zen
1.254000e+01	3.744999e+02	20150709_gfpWAPLch3_Prometa\MitoSys2\Calibration\mEGFPC1_Noc\mEGFP_0_R1_P10_K1_Ch2-Ch1.zen
1.260000e+01	3.719832e+02	20150709_gfpWAPLch3_Prometa\MitoSys2\Calibration\mEGFPC1_Noc\mEGFP_0_R1_P10_K1_Ch2-Ch1.zen
1.266000e+01	3.748832e+02	20150709_gfpWAPLch3_Prometa\MitoSys2\Calibration\mEGFPC1_Noc\mEGFP_0_R1_P10_K1_Ch2-Ch1.zen
1.272000e+01	3.792165e+02	20150709_gfpWAPLch3_Prometa\MitoSys2\Calibration\mEGFPC1_Noc\mEGFP_0_R1_P10_K1_Ch2-Ch1.zen
1.278000e+01	3.738166e+02	20150709_gfpWAPLch3_Prometa\MitoSys2\Calibration\mEGFPC1_Noc\mEGFP_0_R1_P10_K1_Ch2-Ch1.zen
1.284000e+01	3.833832e+02	20150709_gfpWAPLch3_Prometa\MitoSys2\Calibration\mEGFPC1_Noc\mEGFP_0_R1_P10_K1_Ch2-Ch1.zen
1.290000e+01	3.787665e+02	20150709_gfpWAPLch3_Prometa\MitoSys2\Calibration\mEGFPC1_Noc\mEGFP_0_R1_P10_K1_Ch2-Ch1.zen
1.296000e+01	3.827165e+02	20150709_gfpWAPLch3_Prometa\MitoSys2\Calibration\mEGFPC1_Noc\mEGFP_0_R1_P10_K1_Ch2-Ch1.zen
1.302000e+01	3.809832e+02	20150709_gfpWAPLch3_Prometa\MitoSys2\Calibration\mEGFPC1_Noc\mEGFP_0_R1_P10_K1_Ch2-Ch1.zen
1.308000e+01	3.812332e+02	20150709_gfpWAPLch3_Prometa\MitoSys2\Calibration\mEGFPC1_Noc\mEGFP_0_R1_P10_K1_Ch2-Ch1.zen
1.314000e+01	3.780332e+02	20150709_gfpWAPLch3_Prometa\MitoSys2\Calibration\mEGFPC1_Noc\mEGFP_0_R1_P10_K1_Ch2-Ch1.zen
1.320000e+01	3.755165e+02	20150709_gfpWAPLch3_Prometa\MitoSys2\Calibration\mEGFPC1_Noc\mEGFP_0_R1_P10_K1_Ch2-Ch1.zen
1.326000e+01	3.807499e+02	20150709_gfpWAPLch3_Prometa\MitoSys2\Calibration\mEGFPC1_Noc\mEGFP_0_R1_P10_K1_Ch2-Ch1.zen
1.332000e+01	3.814332e+02	20150709_gfpWAPLch3_Prometa\MitoSys2\Calibration\mEGFPC1_Noc\mEGFP_0_R1_P10_K1_Ch2-Ch1.zen
1.338000e+01	3.811332e+02	20150709_gfpWAPLch3_Prometa\MitoSys2\Calibration\mEGFPC1_Noc\mEGFP_0_R1_P10_K1_Ch2-Ch1.zen
1.344000e+01	3.825165e+02	20150709_gfpWAPLch3_Prometa\MitoSys2\Calibration\mEGFPC1_Noc\mEGFP_0_R1_P10_K1_Ch2-Ch1.zen
1.350000e+01	3.837832e+02	20150709_gfpWAPLch3_Prometa\MitoSys2\Calibration\mEGFPC1_Noc\mEGFP_0_R1_P10_K1_Ch2-Ch1.zen
1.356000e+01	3.805832e+02	20150709_gfpWAPLch3_Prometa\MitoSys2\Calibration\mEGFPC1_Noc\mEGFP_0_R1_P10_K1_Ch2-Ch1.zen
1.362000e+01	3.747832e+02	20150709_gfpWAPLch3_Prometa\MitoSys2\Calibration\mEGFPC1_Noc\mEGFP_0_R1_P10_K1_Ch2-Ch1.zen
1.368000e+01	3.734332e+02	20150709_gfpWAPLch3_Prometa\MitoSys2\Calibration\mEGFPC1_Noc\mEGFP_0_R1_P10_K1_Ch2-Ch1.zen
1.374000e+01	3.778666e+02	20150709_gfpWAPLch3_Prometa\MitoSys2\Calibration\mEGFPC1_Noc\mEGFP_0_R1_P10_K1_Ch2-Ch1.zen
1.380000e+01	3.776665e+02	20150709_gfpWAPLch3_Prometa\MitoSys2\Calibration\mEGFPC1_Noc\mEGFP_0_R1_P10_K1_Ch2-Ch1.zen
1.386000e+01	3.671332e+02	20150709_gfpWAPLch3_Prometa\MitoSys2\Calibration\mEGFPC1_Noc\mEGFP_0_R1_P10_K1_Ch2-Ch1.zen
1.392000e+01	3.723499e+02	20150709_gfpWAPLch3_Prometa\MitoSys2\Calibration\mEGFPC1_Noc\mEGFP_0_R1_P10_K1_Ch2-Ch1.zen
1.398000e+01	3.848666e+02	20150709_gfpWAPLch3_Prometa\MitoSys2\Calibration\mEGFPC1_Noc\mEGFP_0_R1_P10_K1_Ch2-Ch1.zen
1.404000e+01	3.786665e+02	20150709_gfpWAPLch3_Prometa\MitoSys2\Calibration\mEGFPC1_Noc\mEGFP_0_R1_P10_K1_Ch2-Ch1.zen
1.410000e+01	3.733832e+02	20150709_gfpWAPLch3_Prometa\MitoSys2\Calibration\mEGFPC1_Noc\mEGFP_0_R1_P10_K1_Ch2-Ch1.zen
1.416000e+01	3.724166e+02	20150709_gfpWAPLch3_Prometa\MitoSys2\Calibration\mEGFPC1_Noc\mEGFP_0_R1_P10_K1_Ch2-Ch1.zen
1.422000e+01	3.713999e+02	20150709_gfpWAPLch3_Prometa\MitoSys2\Calibration\mEGFPC1_Noc\mEGFP_0_R1_P10_K1_Ch2-Ch1.zen
1.428000e+01	3.773166e+02	20150709_gfpWAPLch3_Prometa\MitoSys2\Calibration\mEGFPC1_Noc\mEGFP_0_R1_P10_K1_Ch2-Ch1.zen
1.434000e+01	3.797999e+02	20150709_gfpWAPLch3_Prometa\MitoSys2\Calibration\mEGFPC1_Noc\mEGFP_0_R1_P10_K1_Ch2-Ch1.zen
1.440000e+01	3.729832e+02	20150709_gfpWAPLch3_Prometa\MitoSys2\Calibration\mEGFPC1_Noc\mEGFP_0_R1_P10_K1_Ch2-Ch1.zen
1.446000e+01	3.712499e+02	20150709_gfpWAPLch3_Prometa\MitoSys2\Calibration\mEGFPC1_Noc\mEGFP_0_R1_P10_K1_Ch2-Ch1.zen
1.452000e+01	3.828832e+02	20150709_gfpWAPLch3_Prometa\MitoSys2\Calibration\mEGFPC1_Noc\mEGFP_0_R1_P10_K1_Ch2-Ch1.zen
1.458000e+01	3.786665e+02	20150709_gfpWAPLch3_Prometa\MitoSys2\Calibration\mEGFPC1_Noc\mEGFP_0_R1_P10_K1_Ch2-Ch1.zen
1.464000e+01	3.721666e+02	20150709_gfpWAPLch3_Prometa\MitoSys2\Calibration\mEGFPC1_Noc\mEGFP_0_R1_P10_K1_Ch2-Ch1.zen
1.470000e+01	3.781166e+02	20150709_gfpWAPLch3_Prometa\MitoSys2\Calibration\mEGFPC1_Noc\mEGFP_0_R1_P10_K1_Ch2-Ch1.zen
1.476000e+01	3.768166e+02	20150709_gfpWAPLch3_Prometa\MitoSys2\Calibration\mEGFPC1_Noc\mEGFP_0_R1_P10_K1_Ch2-Ch1.zen
1.482000e+01	3.768332e+02	20150709_gfpWAPLch3_Prometa\MitoSys2\Calibration\mEGFPC1_Noc\mEGFP_0_R1_P10_K1_Ch2-Ch1.zen
1.488000e+01	3.747832e+02	20150709_gfpWAPLch3_Prometa\MitoSys2\Calibration\mEGFPC1_Noc\mEGFP_0_R1_P10_K1_Ch2-Ch1.zen
1.494000e+01	3.780165e+02	20150709_gfpWAPLch3_Prometa\MitoSys2\Calibration\mEGFPC1_Noc\mEGFP_0_R1_P10_K1_Ch2-Ch1.zen
15	3.847665e+02	20150709_gfpWAPLch3_Prometa\MitoSys2\Calibration\mEGFPC1_Noc\mEGFP_0_R1_P10_K1_Ch2-Ch1.zen
1.506000e+01	3.777999e+02	20150709_gfpWAPLch3_Prometa\MitoSys2\Calibration\mEGFPC1_Noc\mEGFP_0_R1_P10_K1_Ch2-Ch1.zen
1.512000e+01	3.656999e+02	20150709_gfpWAPLch3_Prometa\MitoSys2\Calibration\mEGFPC1_Noc\mEGFP_0_R1_P10_K1_Ch2-Ch1.zen
1.518001e+01	3.705499e+02	20150709_gfpWAPLch3_Prometa\MitoSys2\Calibration\mEGFPC1_Noc\mEGFP_0_R1_P10_K1_Ch2-Ch1.zen
1.524000e+01	3.804332e+02	20150709_gfpWAPLch3_Prometa\MitoSys2\Calibration\mEGFPC1_Noc\mEGFP_0_R1_P10_K1_Ch2-Ch1.zen
1.530000e+01	3.637999e+02	20150709_gfpWAPLch3_Prometa\MitoSys2\Calibration\mEGFPC1_Noc\mEGFP_0_R1_P10_K1_Ch2-Ch1.zen
1.536000e+01	3.725832e+02	20150709_gfpWAPLch3_Prometa\MitoSys2\Calibration\mEGFPC1_Noc\mEGFP_0_R1_P10_K1_Ch2-Ch1.zen
1.542000e+01	3.716332e+02	20150709_gfpWAPLch3_Prometa\MitoSys2\Calibration\mEGFPC1_Noc\mEGFP_0_R1_P10_K1_Ch2-Ch1.zen
1.548001e+01	3.724999e+02	20150709_gfpWAPLch3_Prometa\MitoSys2\Calibration\mEGFPC1_Noc\mEGFP_0_R1_P10_K1_Ch2-Ch1.zen
1.554000e+01	3.694166e+02	20150709_gfpWAPLch3_Prometa\MitoSys2\Calibration\mEGFPC1_Noc\mEGFP_0_R1_P10_K1_Ch2-Ch1.zen
1.560001e+01	3.700999e+02	20150709_gfpWAPLch3_Prometa\MitoSys2\Calibration\mEGFPC1_Noc\mEGFP_0_R1_P10_K1_Ch2-Ch1.zen
1.566000e+01	3.665999e+02	20150709_gfpWAPLch3_Prometa\MitoSys2\Calibration\mEGFPC1_Noc\mEGFP_0_R1_P10_K1_Ch2-Ch1.zen
1.572001e+01	3.744665e+02	20150709_gfpWAPLch3_Prometa\MitoSys2\Calibration\mEGFPC1_Noc\mEGFP_0_R1_P10_K1_Ch2-Ch1.zen
1.578000e+01	3.759665e+02	20150709_gfpWAPLch3_Prometa\MitoSys2\Calibration\mEGFPC1_Noc\mEGFP_0_R1_P10_K1_Ch2-Ch1.zen
1.584000e+01	3.659832e+02	20150709_gfpWAPLch3_Prometa\MitoSys2\Calibration\mEGFPC1_Noc\mEGFP_0_R1_P10_K1_Ch2-Ch1.zen
1.590001e+01	3.724832e+02	20150709_gfpWAPLch3_Prometa\MitoSys2\Calibration\mEGFPC1_Noc\mEGFP_0_R1_P10_K1_Ch2-Ch1.zen
1.596000e+01	3.664332e+02	20150709_gfpWAPLch3_Prometa\MitoSys2\Calibration\mEGFPC1_Noc\mEGFP_0_R1_P10_K1_Ch2-Ch1.zen
1.602000e+01	3.757332e+02	20150709_gfpWAPLch3_Prometa\MitoSys2\Calibration\mEGFPC1_Noc\mEGFP_0_R1_P10_K1_Ch2-Ch1.zen
1.608001e+01	3.758832e+02	20150709_gfpWAPLch3_Prometa\MitoSys2\Calibration\mEGFPC1_Noc\mEGFP_0_R1_P10_K1_Ch2-Ch1.zen
1.614001e+01	3.815165e+02	20150709_gfpWAPLch3_Prometa\MitoSys2\Calibration\mEGFPC1_Noc\mEGFP_0_R1_P10_K1_Ch2-Ch1.zen
1.620000e+01	3.739332e+02	20150709_gfpWAPLch3_Prometa\MitoSys2\Calibration\mEGFPC1_Noc\mEGFP_0_R1_P10_K1_Ch2-Ch1.zen
1.626001e+01	3.615666e+02	20150709_gfpWAPLch3_Prometa\MitoSys2\Calibration\mEGFPC1_Noc\mEGFP_0_R1_P10_K1_Ch2-Ch1.zen
1.632001e+01	3.645165e+02	20150709_gfpWAPLch3_Prometa\MitoSys2\Calibration\mEGFPC1_Noc\mEGFP_0_R1_P10_K1_Ch2-Ch1.zen
1.638000e+01	3.766999e+02	20150709_gfpWAPLch3_Prometa\MitoSys2\Calibration\mEGFPC1_Noc\mEGFP_0_R1_P10_K1_Ch2-Ch1.zen
1.644000e+01	3.631499e+02	20150709_gfpWAPLch3_Prometa\MitoSys2\Calibration\mEGFPC1_Noc\mEGFP_0_R1_P10_K1_Ch2-Ch1.zen
1.650001e+01	3.720499e+02	20150709_gfpWAPLch3_Prometa\MitoSys2\Calibration\mEGFPC1_Noc\mEGFP_0_R1_P10_K1_Ch2-Ch1.zen
1.656001e+01	3.829499e+02	20150709_gfpWAPLch3_Prometa\MitoSys2\Calibration\mEGFPC1_Noc\mEGFP_0_R1_P10_K1_Ch2-Ch1.zen
1.662000e+01	3.804665e+02	20150709_gfpWAPLch3_Prometa\MitoSys2\Calibration\mEGFPC1_Noc\mEGFP_0_R1_P10_K1_Ch2-Ch1.zen
1.668001e+01	3.715332e+02	20150709_gfpWAPLch3_Prometa\MitoSys2\Calibration\mEGFPC1_Noc\mEGFP_0_R1_P10_K1_Ch2-Ch1.zen
1.674001e+01	3.753166e+02	20150709_gfpWAPLch3_Prometa\MitoSys2\Calibration\mEGFPC1_Noc\mEGFP_0_R1_P10_K1_Ch2-Ch1.zen
1.680000e+01	3.692499e+02	20150709_gfpWAPLch3_Prometa\MitoSys2\Calibration\mEGFPC1_Noc\mEGFP_0_R1_P10_K1_Ch2-Ch1.zen
1.686000e+01	3.658166e+02	20150709_gfpWAPLch3_Prometa\MitoSys2\Calibration\mEGFPC1_Noc\mEGFP_0_R1_P10_K1_Ch2-Ch1.zen
1.692001e+01	3.728832e+02	20150709_gfpWAPLch3_Prometa\MitoSys2\Calibration\mEGFPC1_Noc\mEGFP_0_R1_P10_K1_Ch2-Ch1.zen
1.698001e+01	3.752832e+02	20150709_gfpWAPLch3_Prometa\MitoSys2\Calibration\mEGFPC1_Noc\mEGFP_0_R1_P10_K1_Ch2-Ch1.zen
1.704000e+01	3.710332e+02	20150709_gfpWAPLch3_Prometa\MitoSys2\Calibration\mEGFPC1_Noc\mEGFP_0_R1_P10_K1_Ch2-Ch1.zen
1.710001e+01	3.658332e+02	20150709_gfpWAPLch3_Prometa\MitoSys2\Calibration\mEGFPC1_Noc\mEGFP_0_R1_P10_K1_Ch2-Ch1.zen
1.716001e+01	3.697165e+02	20150709_gfpWAPLch3_Prometa\MitoSys2\Calibration\mEGFPC1_Noc\mEGFP_0_R1_P10_K1_Ch2-Ch1.zen
1.722001e+01	3.798666e+02	20150709_gfpWAPLch3_Prometa\MitoSys2\Calibration\mEGFPC1_Noc\mEGFP_0_R1_P10_K1_Ch2-Ch1.zen
1.728000e+01	3.636832e+02	20150709_gfpWAPLch3_Prometa\MitoSys2\Calibration\mEGFPC1_Noc\mEGFP_0_R1_P10_K1_Ch2-Ch1.zen
1.734001e+01	3.668999e+02	20150709_gfpWAPLch3_Prometa\MitoSys2\Calibration\mEGFPC1_Noc\mEGFP_0_R1_P10_K1_Ch2-Ch1.zen
1.740001e+01	3.622165e+02	20150709_gfpWAPLch3_Prometa\MitoSys2\Calibration\mEGFPC1_Noc\mEGFP_0_R1_P10_K1_Ch2-Ch1.zen
1.746000e+01	3.820499e+02	20150709_gfpWAPLch3_Prometa\MitoSys2\Calibration\mEGFPC1_Noc\mEGFP_0_R1_P10_K1_Ch2-Ch1.zen
1.752001e+01	3.636999e+02	20150709_gfpWAPLch3_Prometa\MitoSys2\Calibration\mEGFPC1_Noc\mEGFP_0_R1_P10_K1_Ch2-Ch1.zen
1.758001e+01	3.589665e+02	20150709_gfpWAPLch3_Prometa\MitoSys2\Calibration\mEGFPC1_Noc\mEGFP_0_R1_P10_K1_Ch2-Ch1.zen
1.764001e+01	3.698832e+02	20150709_gfpWAPLch3_Prometa\MitoSys2\Calibration\mEGFPC1_Noc\mEGFP_0_R1_P10_K1_Ch2-Ch1.zen
1.770000e+01	3.651332e+02	20150709_gfpWAPLch3_Prometa\MitoSys2\Calibration\mEGFPC1_Noc\mEGFP_0_R1_P10_K1_Ch2-Ch1.zen
1.776001e+01	3.667332e+02	20150709_gfpWAPLch3_Prometa\MitoSys2\Calibration\mEGFPC1_Noc\mEGFP_0_R1_P10_K1_Ch2-Ch1.zen
1.782001e+01	3.696499e+02	20150709_gfpWAPLch3_Prometa\MitoSys2\Calibration\mEGFPC1_Noc\mEGFP_0_R1_P10_K1_Ch2-Ch1.zen
1.788000e+01	3.689499e+02	20150709_gfpWAPLch3_Prometa\MitoSys2\Calibration\mEGFPC1_Noc\mEGFP_0_R1_P10_K1_Ch2-Ch1.zen
1.794001e+01	3.615332e+02	20150709_gfpWAPLch3_Prometa\MitoSys2\Calibration\mEGFPC1_Noc\mEGFP_0_R1_P10_K1_Ch2-Ch1.zen
1.800001e+01	3.596499e+02	20150709_gfpWAPLch3_Prometa\MitoSys2\Calibration\mEGFPC1_Noc\mEGFP_0_R1_P10_K1_Ch2-Ch1.zen
1.806001e+01	3.637165e+02	20150709_gfpWAPLch3_Prometa\MitoSys2\Calibration\mEGFPC1_Noc\mEGFP_0_R1_P10_K1_Ch2-Ch1.zen
1.812001e+01	3.652999e+02	20150709_gfpWAPLch3_Prometa\MitoSys2\Calibration\mEGFPC1_Noc\mEGFP_0_R1_P10_K1_Ch2-Ch1.zen
1.818001e+01	3.636832e+02	20150709_gfpWAPLch3_Prometa\MitoSys2\Calibration\mEGFPC1_Noc\mEGFP_0_R1_P10_K1_Ch2-Ch1.zen
1.824001e+01	3.654499e+02	20150709_gfpWAPLch3_Prometa\MitoSys2\Calibration\mEGFPC1_Noc\mEGFP_0_R1_P10_K1_Ch2-Ch1.zen
1.830000e+01	3.649332e+02	20150709_gfpWAPLch3_Prometa\MitoSys2\Calibration\mEGFPC1_Noc\mEGFP_0_R1_P10_K1_Ch2-Ch1.zen
1.836001e+01	3.608832e+02	20150709_gfpWAPLch3_Prometa\MitoSys2\Calibration\mEGFPC1_Noc\mEGFP_0_R1_P10_K1_Ch2-Ch1.zen
1.842001e+01	3.630999e+02	20150709_gfpWAPLch3_Prometa\MitoSys2\Calibration\mEGFPC1_Noc\mEGFP_0_R1_P10_K1_Ch2-Ch1.zen
1.848001e+01	3.631499e+02	20150709_gfpWAPLch3_Prometa\MitoSys2\Calibration\mEGFPC1_Noc\mEGFP_0_R1_P10_K1_Ch2-Ch1.zen
1.854001e+01	3.582665e+02	20150709_gfpWAPLch3_Prometa\MitoSys2\Calibration\mEGFPC1_Noc\mEGFP_0_R1_P10_K1_Ch2-Ch1.zen
1.860001e+01	3.569332e+02	20150709_gfpWAPLch3_Prometa\MitoSys2\Calibration\mEGFPC1_Noc\mEGFP_0_R1_P10_K1_Ch2-Ch1.zen
1.866001e+01	3.552165e+02	20150709_gfpWAPLch3_Prometa\MitoSys2\Calibration\mEGFPC1_Noc\mEGFP_0_R1_P10_K1_Ch2-Ch1.zen
1.872001e+01	3.707165e+02	20150709_gfpWAPLch3_Prometa\MitoSys2\Calibration\mEGFPC1_Noc\mEGFP_0_R1_P10_K1_Ch2-Ch1.zen
1.878001e+01	3.557999e+02	20150709_gfpWAPLch3_Prometa\MitoSys2\Calibration\mEGFPC1_Noc\mEGFP_0_R1_P10_K1_Ch2-Ch1.zen
1.884001e+01	3.676499e+02	20150709_gfpWAPLch3_Prometa\MitoSys2\Calibration\mEGFPC1_Noc\mEGFP_0_R1_P10_K1_Ch2-Ch1.zen
1.890001e+01	3.685999e+02	20150709_gfpWAPLch3_Prometa\MitoSys2\Calibration\mEGFPC1_Noc\mEGFP_0_R1_P10_K1_Ch2-Ch1.zen
1.896001e+01	3.693332e+02	20150709_gfpWAPLch3_Prometa\MitoSys2\Calibration\mEGFPC1_Noc\mEGFP_0_R1_P10_K1_Ch2-Ch1.zen
1.902001e+01	3.561832e+02	20150709_gfpWAPLch3_Prometa\MitoSys2\Calibration\mEGFPC1_Noc\mEGFP_0_R1_P10_K1_Ch2-Ch1.zen
1.908001e+01	3.624166e+02	20150709_gfpWAPLch3_Prometa\MitoSys2\Calibration\mEGFPC1_Noc\mEGFP_0_R1_P10_K1_Ch2-Ch1.zen
1.914001e+01	3.521666e+02	20150709_gfpWAPLch3_Prometa\MitoSys2\Calibration\mEGFPC1_Noc\mEGFP_0_R1_P10_K1_Ch2-Ch1.zen
1.920001e+01	3.556832e+02	20150709_gfpWAPLch3_Prometa\MitoSys2\Calibration\mEGFPC1_Noc\mEGFP_0_R1_P10_K1_Ch2-Ch1.zen
1.926001e+01	3.537332e+02	20150709_gfpWAPLch3_Prometa\MitoSys2\Calibration\mEGFPC1_Noc\mEGFP_0_R1_P10_K1_Ch2-Ch1.zen
1.932001e+01	3.555499e+02	20150709_gfpWAPLch3_Prometa\MitoSys2\Calibration\mEGFPC1_Noc\mEGFP_0_R1_P10_K1_Ch2-Ch1.zen
1.938001e+01	3.480999e+02	20150709_gfpWAPLch3_Prometa\MitoSys2\Calibration\mEGFPC1_Noc\mEGFP_0_R1_P10_K1_Ch2-Ch1.zen
1.944001e+01	3.529999e+02	20150709_gfpWAPLch3_Prometa\MitoSys2\Calibration\mEGFPC1_Noc\mEGFP_0_R1_P10_K1_Ch2-Ch1.zen
1.950001e+01	3.400666e+02	20150709_gfpWAPLch3_Prometa\MitoSys2\Calibration\mEGFPC1_Noc\mEGFP_0_R1_P10_K1_Ch2-Ch1.zen
1.956001e+01	3.536999e+02	20150709_gfpWAPLch3_Prometa\MitoSys2\Calibration\mEGFPC1_Noc\mEGFP_0_R1_P10_K1_Ch2-Ch1.zen
1.962001e+01	3.541666e+02	20150709_gfpWAPLch3_Prometa\MitoSys2\Calibration\mEGFPC1_Noc\mEGFP_0_R1_P10_K1_Ch2-Ch1.zen
1.968001e+01	3.503832e+02	20150709_gfpWAPLch3_Prometa\MitoSys2\Calibration\mEGFPC1_Noc\mEGFP_0_R1_P10_K1_Ch2-Ch1.zen
1.974001e+01	3.443499e+02	20150709_gfpWAPLch3_Prometa\MitoSys2\Calibration\mEGFPC1_Noc\mEGFP_0_R1_P10_K1_Ch2-Ch1.zen
1.980001e+01	3.452499e+02	20150709_gfpWAPLch3_Prometa\MitoSys2\Calibration\mEGFPC1_Noc\mEGFP_0_R1_P10_K1_Ch2-Ch1.zen
1.986001e+01	3.360999e+02	20150709_gfpWAPLch3_Prometa\MitoSys2\Calibration\mEGFPC1_Noc\mEGFP_0_R1_P10_K1_Ch2-Ch1.zen
1.992001e+01	3.516499e+02	20150709_gfpWAPLch3_Prometa\MitoSys2\Calibration\mEGFPC1_Noc\mEGFP_0_R1_P10_K1_Ch2-Ch1.zen
1.998001e+01	3.395832e+02	20150709_gfpWAPLch3_Prometa\MitoSys2\Calibration\mEGFPC1_Noc\mEGFP_0_R1_P10_K1_Ch2-Ch1.zen
2.004001e+01	3.415332e+02	20150709_gfpWAPLch3_Prometa\MitoSys2\Calibration\mEGFPC1_Noc\mEGFP_0_R1_P10_K1_Ch2-Ch1.zen
2.010001e+01	3.455499e+02	20150709_gfpWAPLch3_Prometa\MitoSys2\Calibration\mEGFPC1_Noc\mEGFP_0_R1_P10_K1_Ch2-Ch1.zen
2.016001e+01	3.453499e+02	20150709_gfpWAPLch3_Prometa\MitoSys2\Calibration\mEGFPC1_Noc\mEGFP_0_R1_P10_K1_Ch2-Ch1.zen
2.022001e+01	3.503166e+02	20150709_gfpWAPLch3_Prometa\MitoSys2\Calibration\mEGFPC1_Noc\mEGFP_0_R1_P10_K1_Ch2-Ch1.zen
2.028001e+01	3.459665e+02	20150709_gfpWAPLch3_Prometa\MitoSys2\Calibration\mEGFPC1_Noc\mEGFP_0_R1_P10_K1_Ch2-Ch1.zen
2.034001e+01	3.428666e+02	20150709_gfpWAPLch3_Prometa\MitoSys2\Calibration\mEGFPC1_Noc\mEGFP_0_R1_P10_K1_Ch2-Ch1.zen
2.040001e+01	3.362999e+02	20150709_gfpWAPLch3_Prometa\MitoSys2\Calibration\mEGFPC1_Noc\mEGFP_0_R1_P10_K1_Ch2-Ch1.zen
2.046001e+01	3.466999e+02	20150709_gfpWAPLch3_Prometa\MitoSys2\Calibration\mEGFPC1_Noc\mEGFP_0_R1_P10_K1_Ch2-Ch1.zen
2.052001e+01	3.483666e+02	20150709_gfpWAPLch3_Prometa\MitoSys2\Calibration\mEGFPC1_Noc\mEGFP_0_R1_P10_K1_Ch2-Ch1.zen
2.058001e+01	3.435166e+02	20150709_gfpWAPLch3_Prometa\MitoSys2\Calibration\mEGFPC1_Noc\mEGFP_0_R1_P10_K1_Ch2-Ch1.zen
2.064001e+01	3.494166e+02	20150709_gfpWAPLch3_Prometa\MitoSys2\Calibration\mEGFPC1_Noc\mEGFP_0_R1_P10_K1_Ch2-Ch1.zen
2.070001e+01	3.530666e+02	20150709_gfpWAPLch3_Prometa\MitoSys2\Calibration\mEGFPC1_Noc\mEGFP_0_R1_P10_K1_Ch2-Ch1.zen
2.076001e+01	3.548999e+02	20150709_gfpWAPLch3_Prometa\MitoSys2\Calibration\mEGFPC1_Noc\mEGFP_0_R1_P10_K1_Ch2-Ch1.zen
2.082001e+01	3.476332e+02	20150709_gfpWAPLch3_Prometa\MitoSys2\Calibration\mEGFPC1_Noc\mEGFP_0_R1_P10_K1_Ch2-Ch1.zen
2.088001e+01	3.651332e+02	20150709_gfpWAPLch3_Prometa\MitoSys2\Calibration\mEGFPC1_Noc\mEGFP_0_R1_P10_K1_Ch2-Ch1.zen
2.094001e+01	3.496332e+02	20150709_gfpWAPLch3_Prometa\MitoSys2\Calibration\mEGFPC1_Noc\mEGFP_0_R1_P10_K1_Ch2-Ch1.zen
2.100001e+01	3.522666e+02	20150709_gfpWAPLch3_Prometa\MitoSys2\Calibration\mEGFPC1_Noc\mEGFP_0_R1_P10_K1_Ch2-Ch1.zen
2.106001e+01	3.528332e+02	20150709_gfpWAPLch3_Prometa\MitoSys2\Calibration\mEGFPC1_Noc\mEGFP_0_R1_P10_K1_Ch2-Ch1.zen
2.112001e+01	3.315166e+02	20150709_gfpWAPLch3_Prometa\MitoSys2\Calibration\mEGFPC1_Noc\mEGFP_0_R1_P10_K1_Ch2-Ch1.zen
2.118001e+01	3.550332e+02	20150709_gfpWAPLch3_Prometa\MitoSys2\Calibration\mEGFPC1_Noc\mEGFP_0_R1_P10_K1_Ch2-Ch1.zen
2.124001e+01	3.566832e+02	20150709_gfpWAPLch3_Prometa\MitoSys2\Calibration\mEGFPC1_Noc\mEGFP_0_R1_P10_K1_Ch2-Ch1.zen
2.130001e+01	3.640666e+02	20150709_gfpWAPLch3_Prometa\MitoSys2\Calibration\mEGFPC1_Noc\mEGFP_0_R1_P10_K1_Ch2-Ch1.zen
2.136001e+01	3.648166e+02	20150709_gfpWAPLch3_Prometa\MitoSys2\Calibration\mEGFPC1_Noc\mEGFP_0_R1_P10_K1_Ch2-Ch1.zen
2.142001e+01	3.710666e+02	20150709_gfpWAPLch3_Prometa\MitoSys2\Calibration\mEGFPC1_Noc\mEGFP_0_R1_P10_K1_Ch2-Ch1.zen
2.148001e+01	3.701166e+02	20150709_gfpWAPLch3_Prometa\MitoSys2\Calibration\mEGFPC1_Noc\mEGFP_0_R1_P10_K1_Ch2-Ch1.zen
2.154001e+01	3.546666e+02	20150709_gfpWAPLch3_Prometa\MitoSys2\Calibration\mEGFPC1_Noc\mEGFP_0_R1_P10_K1_Ch2-Ch1.zen
2.160001e+01	3.546999e+02	20150709_gfpWAPLch3_Prometa\MitoSys2\Calibration\mEGFPC1_Noc\mEGFP_0_R1_P10_K1_Ch2-Ch1.zen
2.166001e+01	3.549499e+02	20150709_gfpWAPLch3_Prometa\MitoSys2\Calibration\mEGFPC1_Noc\mEGFP_0_R1_P10_K1_Ch2-Ch1.zen
2.172001e+01	3.667999e+02	20150709_gfpWAPLch3_Prometa\MitoSys2\Calibration\mEGFPC1_Noc\mEGFP_0_R1_P10_K1_Ch2-Ch1.zen
2.178001e+01	3.618332e+02	20150709_gfpWAPLch3_Prometa\MitoSys2\Calibration\mEGFPC1_Noc\mEGFP_0_R1_P10_K1_Ch2-Ch1.zen
2.184001e+01	3.527165e+02	20150709_gfpWAPLch3_Prometa\MitoSys2\Calibration\mEGFPC1_Noc\mEGFP_0_R1_P10_K1_Ch2-Ch1.zen
2.190001e+01	3.552999e+02	20150709_gfpWAPLch3_Prometa\MitoSys2\Calibration\mEGFPC1_Noc\mEGFP_0_R1_P10_K1_Ch2-Ch1.zen
2.196001e+01	3.560165e+02	20150709_gfpWAPLch3_Prometa\MitoSys2\Calibration\mEGFPC1_Noc\mEGFP_0_R1_P10_K1_Ch2-Ch1.zen
2.202001e+01	3.478499e+02	20150709_gfpWAPLch3_Prometa\MitoSys2\Calibration\mEGFPC1_Noc\mEGFP_0_R1_P10_K1_Ch2-Ch1.zen
2.208001e+01	3.454665e+02	20150709_gfpWAPLch3_Prometa\MitoSys2\Calibration\mEGFPC1_Noc\mEGFP_0_R1_P10_K1_Ch2-Ch1.zen
2.214001e+01	3.369665e+02	20150709_gfpWAPLch3_Prometa\MitoSys2\Calibration\mEGFPC1_Noc\mEGFP_0_R1_P10_K1_Ch2-Ch1.zen
2.220001e+01	3.490999e+02	20150709_gfpWAPLch3_Prometa\MitoSys2\Calibration\mEGFPC1_Noc\mEGFP_0_R1_P10_K1_Ch2-Ch1.zen
2.226001e+01	3.489499e+02	20150709_gfpWAPLch3_Prometa\MitoSys2\Calibration\mEGFPC1_Noc\mEGFP_0_R1_P10_K1_Ch2-Ch1.zen
2.232001e+01	3.475332e+02	20150709_gfpWAPLch3_Prometa\MitoSys2\Calibration\mEGFPC1_Noc\mEGFP_0_R1_P10_K1_Ch2-Ch1.zen
2.238001e+01	3.581666e+02	20150709_gfpWAPLch3_Prometa\MitoSys2\Calibration\mEGFPC1_Noc\mEGFP_0_R1_P10_K1_Ch2-Ch1.zen
2.244001e+01	3.591832e+02	20150709_gfpWAPLch3_Prometa\MitoSys2\Calibration\mEGFPC1_Noc\mEGFP_0_R1_P10_K1_Ch2-Ch1.zen
2.250001e+01	3.504832e+02	20150709_gfpWAPLch3_Prometa\MitoSys2\Calibration\mEGFPC1_Noc\mEGFP_0_R1_P10_K1_Ch2-Ch1.zen
2.256001e+01	3.449999e+02	20150709_gfpWAPLch3_Prometa\MitoSys2\Calibration\mEGFPC1_Noc\mEGFP_0_R1_P10_K1_Ch2-Ch1.zen
2.262001e+01	3.485832e+02	20150709_gfpWAPLch3_Prometa\MitoSys2\Calibration\mEGFPC1_Noc\mEGFP_0_R1_P10_K1_Ch2-Ch1.zen
2.268001e+01	3.414999e+02	20150709_gfpWAPLch3_Prometa\MitoSys2\Calibration\mEGFPC1_Noc\mEGFP_0_R1_P10_K1_Ch2-Ch1.zen
2.274001e+01	3.529832e+02	20150709_gfpWAPLch3_Prometa\MitoSys2\Calibration\mEGFPC1_Noc\mEGFP_0_R1_P10_K1_Ch2-Ch1.zen
2.280001e+01	3.376499e+02	20150709_gfpWAPLch3_Prometa\MitoSys2\Calibration\mEGFPC1_Noc\mEGFP_0_R1_P10_K1_Ch2-Ch1.zen
2.286001e+01	3.425499e+02	20150709_gfpWAPLch3_Prometa\MitoSys2\Calibration\mEGFPC1_Noc\mEGFP_0_R1_P10_K1_Ch2-Ch1.zen
2.292001e+01	3.565499e+02	20150709_gfpWAPLch3_Prometa\MitoSys2\Calibration\mEGFPC1_Noc\mEGFP_0_R1_P10_K1_Ch2-Ch1.zen
2.298001e+01	3.514499e+02	20150709_gfpWAPLch3_Prometa\MitoSys2\Calibration\mEGFPC1_Noc\mEGFP_0_R1_P10_K1_Ch2-Ch1.zen
2.304001e+01	3.543832e+02	20150709_gfpWAPLch3_Prometa\MitoSys2\Calibration\mEGFPC1_Noc\mEGFP_0_R1_P10_K1_Ch2-Ch1.zen
2.310001e+01	3.527999e+02	20150709_gfpWAPLch3_Prometa\MitoSys2\Calibration\mEGFPC1_Noc\mEGFP_0_R1_P10_K1_Ch2-Ch1.zen
2.316001e+01	3.498166e+02	20150709_gfpWAPLch3_Prometa\MitoSys2\Calibration\mEGFPC1_Noc\mEGFP_0_R1_P10_K1_Ch2-Ch1.zen
2.322001e+01	3.444499e+02	20150709_gfpWAPLch3_Prometa\MitoSys2\Calibration\mEGFPC1_Noc\mEGFP_0_R1_P10_K1_Ch2-Ch1.zen
2.328001e+01	3.425666e+02	20150709_gfpWAPLch3_Prometa\MitoSys2\Calibration\mEGFPC1_Noc\mEGFP_0_R1_P10_K1_Ch2-Ch1.zen
2.334001e+01	3.421332e+02	20150709_gfpWAPLch3_Prometa\MitoSys2\Calibration\mEGFPC1_Noc\mEGFP_0_R1_P10_K1_Ch2-Ch1.zen
2.340001e+01	3.611499e+02	20150709_gfpWAPLch3_Prometa\MitoSys2\Calibration\mEGFPC1_Noc\mEGFP_0_R1_P10_K1_Ch2-Ch1.zen
2.346001e+01	3.517666e+02	20150709_gfpWAPLch3_Prometa\MitoSys2\Calibration\mEGFPC1_Noc\mEGFP_0_R1_P10_K1_Ch2-Ch1.zen
2.352001e+01	3.545666e+02	20150709_gfpWAPLch3_Prometa\MitoSys2\Calibration\mEGFPC1_Noc\mEGFP_0_R1_P10_K1_Ch2-Ch1.zen
2.358001e+01	3.471832e+02	20150709_gfpWAPLch3_Prometa\MitoSys2\Calibration\mEGFPC1_Noc\mEGFP_0_R1_P10_K1_Ch2-Ch1.zen
2.364001e+01	3.463832e+02	20150709_gfpWAPLch3_Prometa\MitoSys2\Calibration\mEGFPC1_Noc\mEGFP_0_R1_P10_K1_Ch2-Ch1.zen
2.370001e+01	3.602332e+02	20150709_gfpWAPLch3_Prometa\MitoSys2\Calibration\mEGFPC1_Noc\mEGFP_0_R1_P10_K1_Ch2-Ch1.zen
2.376001e+01	3.625999e+02	20150709_gfpWAPLch3_Prometa\MitoSys2\Calibration\mEGFPC1_Noc\mEGFP_0_R1_P10_K1_Ch2-Ch1.zen
2.382001e+01	3.492999e+02	20150709_gfpWAPLch3_Prometa\MitoSys2\Calibration\mEGFPC1_Noc\mEGFP_0_R1_P10_K1_Ch2-Ch1.zen
2.388001e+01	3.494999e+02	20150709_gfpWAPLch3_Prometa\MitoSys2\Calibration\mEGFPC1_Noc\mEGFP_0_R1_P10_K1_Ch2-Ch1.zen
2.394001e+01	3.544332e+02	20150709_gfpWAPLch3_Prometa\MitoSys2\Calibration\mEGFPC1_Noc\mEGFP_0_R1_P10_K1_Ch2-Ch1.zen
2.400001e+01	3.533499e+02	20150709_gfpWAPLch3_Prometa\MitoSys2\Calibration\mEGFPC1_Noc\mEGFP_0_R1_P10_K1_Ch2-Ch1.zen
2.406001e+01	3.515166e+02	20150709_gfpWAPLch3_Prometa\MitoSys2\Calibration\mEGFPC1_Noc\mEGFP_0_R1_P10_K1_Ch2-Ch1.zen
2.412001e+01	3.423666e+02	20150709_gfpWAPLch3_Prometa\MitoSys2\Calibration\mEGFPC1_Noc\mEGFP_0_R1_P10_K1_Ch2-Ch1.zen
2.418001e+01	3.515499e+02	20150709_gfpWAPLch3_Prometa\MitoSys2\Calibration\mEGFPC1_Noc\mEGFP_0_R1_P10_K1_Ch2-Ch1.zen
2.424001e+01	3.468332e+02	20150709_gfpWAPLch3_Prometa\MitoSys2\Calibration\mEGFPC1_Noc\mEGFP_0_R1_P10_K1_Ch2-Ch1.zen
2.430001e+01	3.456332e+02	20150709_gfpWAPLch3_Prometa\MitoSys2\Calibration\mEGFPC1_Noc\mEGFP_0_R1_P10_K1_Ch2-Ch1.zen
2.436001e+01	3.403499e+02	20150709_gfpWAPLch3_Prometa\MitoSys2\Calibration\mEGFPC1_Noc\mEGFP_0_R1_P10_K1_Ch2-Ch1.zen
2.442001e+01	3.473166e+02	20150709_gfpWAPLch3_Prometa\MitoSys2\Calibration\mEGFPC1_Noc\mEGFP_0_R1_P10_K1_Ch2-Ch1.zen
2.448001e+01	3.440832e+02	20150709_gfpWAPLch3_Prometa\MitoSys2\Calibration\mEGFPC1_Noc\mEGFP_0_R1_P10_K1_Ch2-Ch1.zen
2.454001e+01	3.547999e+02	20150709_gfpWAPLch3_Prometa\MitoSys2\Calibration\mEGFPC1_Noc\mEGFP_0_R1_P10_K1_Ch2-Ch1.zen
2.460001e+01	3.499832e+02	20150709_gfpWAPLch3_Prometa\MitoSys2\Calibration\mEGFPC1_Noc\mEGFP_0_R1_P10_K1_Ch2-Ch1.zen
2.466001e+01	3.470166e+02	20150709_gfpWAPLch3_Prometa\MitoSys2\Calibration\mEGFPC1_Noc\mEGFP_0_R1_P10_K1_Ch2-Ch1.zen
2.472001e+01	3.470499e+02	20150709_gfpWAPLch3_Prometa\MitoSys2\Calibration\mEGFPC1_Noc\mEGFP_0_R1_P10_K1_Ch2-Ch1.zen
2.478001e+01	3.477832e+02	20150709_gfpWAPLch3_Prometa\MitoSys2\Calibration\mEGFPC1_Noc\mEGFP_0_R1_P10_K1_Ch2-Ch1.zen
2.484001e+01	3.458332e+02	20150709_gfpWAPLch3_Prometa\MitoSys2\Calibration\mEGFPC1_Noc\mEGFP_0_R1_P10_K1_Ch2-Ch1.zen
2.490001e+01	3.462165e+02	20150709_gfpWAPLch3_Prometa\MitoSys2\Calibration\mEGFPC1_Noc\mEGFP_0_R1_P10_K1_Ch2-Ch1.zen
2.496001e+01	3.485332e+02	20150709_gfpWAPLch3_Prometa\MitoSys2\Calibration\mEGFPC1_Noc\mEGFP_0_R1_P10_K1_Ch2-Ch1.zen
2.502001e+01	3.452165e+02	20150709_gfpWAPLch3_Prometa\MitoSys2\Calibration\mEGFPC1_Noc\mEGFP_0_R1_P10_K1_Ch2-Ch1.zen
2.508001e+01	3.518499e+02	20150709_gfpWAPLch3_Prometa\MitoSys2\Calibration\mEGFPC1_Noc\mEGFP_0_R1_P10_K1_Ch2-Ch1.zen
2.514001e+01	3.541999e+02	20150709_gfpWAPLch3_Prometa\MitoSys2\Calibration\mEGFPC1_Noc\mEGFP_0_R1_P10_K1_Ch2-Ch1.zen
2.520001e+01	3.481666e+02	20150709_gfpWAPLch3_Prometa\MitoSys2\Calibration\mEGFPC1_Noc\mEGFP_0_R1_P10_K1_Ch2-Ch1.zen
2.526001e+01	3.503166e+02	20150709_gfpWAPLch3_Prometa\MitoSys2\Calibration\mEGFPC1_Noc\mEGFP_0_R1_P10_K1_Ch2-Ch1.zen
2.532001e+01	3.557332e+02	20150709_gfpWAPLch3_Prometa\MitoSys2\Calibration\mEGFPC1_Noc\mEGFP_0_R1_P10_K1_Ch2-Ch1.zen
2.538001e+01	3.526666e+02	20150709_gfpWAPLch3_Prometa\MitoSys2\Calibration\mEGFPC1_Noc\mEGFP_0_R1_P10_K1_Ch2-Ch1.zen
2.544001e+01	3.482832e+02	20150709_gfpWAPLch3_Prometa\MitoSys2\Calibration\mEGFPC1_Noc\mEGFP_0_R1_P10_K1_Ch2-Ch1.zen
2.550001e+01	3.433166e+02	20150709_gfpWAPLch3_Prometa\MitoSys2\Calibration\mEGFPC1_Noc\mEGFP_0_R1_P10_K1_Ch2-Ch1.zen
2.556001e+01	3.494166e+02	20150709_gfpWAPLch3_Prometa\MitoSys2\Calibration\mEGFPC1_Noc\mEGFP_0_R1_P10_K1_Ch2-Ch1.zen
2.562001e+01	3.433999e+02	20150709_gfpWAPLch3_Prometa\MitoSys2\Calibration\mEGFPC1_Noc\mEGFP_0_R1_P10_K1_Ch2-Ch1.zen
2.568001e+01	3.470499e+02	20150709_gfpWAPLch3_Prometa\MitoSys2\Calibration\mEGFPC1_Noc\mEGFP_0_R1_P10_K1_Ch2-Ch1.zen
2.574001e+01	3.544332e+02	20150709_gfpWAPLch3_Prometa\MitoSys2\Calibration\mEGFPC1_Noc\mEGFP_0_R1_P10_K1_Ch2-Ch1.zen
2.580001e+01	3.493832e+02	20150709_gfpWAPLch3_Prometa\MitoSys2\Calibration\mEGFPC1_Noc\mEGFP_0_R1_P10_K1_Ch2-Ch1.zen
2.586001e+01	3.547666e+02	20150709_gfpWAPLch3_Prometa\MitoSys2\Calibration\mEGFPC1_Noc\mEGFP_0_R1_P10_K1_Ch2-Ch1.zen
2.592001e+01	3.503499e+02	20150709_gfpWAPLch3_Prometa\MitoSys2\Calibration\mEGFPC1_Noc\mEGFP_0_R1_P10_K1_Ch2-Ch1.zen
2.598001e+01	3.576832e+02	20150709_gfpWAPLch3_Prometa\MitoSys2\Calibration\mEGFPC1_Noc\mEGFP_0_R1_P10_K1_Ch2-Ch1.zen
2.604001e+01	3.536499e+02	20150709_gfpWAPLch3_Prometa\MitoSys2\Calibration\mEGFPC1_Noc\mEGFP_0_R1_P10_K1_Ch2-Ch1.zen
2.610001e+01	3.583499e+02	20150709_gfpWAPLch3_Prometa\MitoSys2\Calibration\mEGFPC1_Noc\mEGFP_0_R1_P10_K1_Ch2-Ch1.zen
2.616001e+01	3.553166e+02	20150709_gfpWAPLch3_Prometa\MitoSys2\Calibration\mEGFPC1_Noc\mEGFP_0_R1_P10_K1_Ch2-Ch1.zen
2.622001e+01	3.542165e+02	20150709_gfpWAPLch3_Prometa\MitoSys2\Calibration\mEGFPC1_Noc\mEGFP_0_R1_P10_K1_Ch2-Ch1.zen
2.628001e+01	3.551832e+02	20150709_gfpWAPLch3_Prometa\MitoSys2\Calibration\mEGFPC1_Noc\mEGFP_0_R1_P10_K1_Ch2-Ch1.zen
2.634001e+01	3.438832e+02	20150709_gfpWAPLch3_Prometa\MitoSys2\Calibration\mEGFPC1_Noc\mEGFP_0_R1_P10_K1_Ch2-Ch1.zen
2.640001e+01	3.482332e+02	20150709_gfpWAPLch3_Prometa\MitoSys2\Calibration\mEGFPC1_Noc\mEGFP_0_R1_P10_K1_Ch2-Ch1.zen
2.646001e+01	3.595499e+02	20150709_gfpWAPLch3_Prometa\MitoSys2\Calibration\mEGFPC1_Noc\mEGFP_0_R1_P10_K1_Ch2-Ch1.zen
2.652001e+01	3.628332e+02	20150709_gfpWAPLch3_Prometa\MitoSys2\Calibration\mEGFPC1_Noc\mEGFP_0_R1_P10_K1_Ch2-Ch1.zen
2.658001e+01	3.582165e+02	20150709_gfpWAPLch3_Prometa\MitoSys2\Calibration\mEGFPC1_Noc\mEGFP_0_R1_P10_K1_Ch2-Ch1.zen
2.664001e+01	3.472499e+02	20150709_gfpWAPLch3_Prometa\MitoSys2\Calibration\mEGFPC1_Noc\mEGFP_0_R1_P10_K1_Ch2-Ch1.zen
2.670001e+01	3.537999e+02	20150709_gfpWAPLch3_Prometa\MitoSys2\Calibration\mEGFPC1_Noc\mEGFP_0_R1_P10_K1_Ch2-Ch1.zen
2.676001e+01	3.529832e+02	20150709_gfpWAPLch3_Prometa\MitoSys2\Calibration\mEGFPC1_Noc\mEGFP_0_R1_P10_K1_Ch2-Ch1.zen
2.682001e+01	3.525666e+02	20150709_gfpWAPLch3_Prometa\MitoSys2\Calibration\mEGFPC1_Noc\mEGFP_0_R1_P10_K1_Ch2-Ch1.zen
2.688001e+01	3.578832e+02	20150709_gfpWAPLch3_Prometa\MitoSys2\Calibration\mEGFPC1_Noc\mEGFP_0_R1_P10_K1_Ch2-Ch1.zen
2.694001e+01	3.621832e+02	20150709_gfpWAPLch3_Prometa\MitoSys2\Calibration\mEGFPC1_Noc\mEGFP_0_R1_P10_K1_Ch2-Ch1.zen
2.700001e+01	3.555832e+02	20150709_gfpWAPLch3_Prometa\MitoSys2\Calibration\mEGFPC1_Noc\mEGFP_0_R1_P10_K1_Ch2-Ch1.zen
2.706001e+01	3.570999e+02	20150709_gfpWAPLch3_Prometa\MitoSys2\Calibration\mEGFPC1_Noc\mEGFP_0_R1_P10_K1_Ch2-Ch1.zen
2.712001e+01	3.687999e+02	20150709_gfpWAPLch3_Prometa\MitoSys2\Calibration\mEGFPC1_Noc\mEGFP_0_R1_P10_K1_Ch2-Ch1.zen
2.718001e+01	3.582999e+02	20150709_gfpWAPLch3_Prometa\MitoSys2\Calibration\mEGFPC1_Noc\mEGFP_0_R1_P10_K1_Ch2-Ch1.zen
2.724001e+01	3.535499e+02	20150709_gfpWAPLch3_Prometa\MitoSys2\Calibration\mEGFPC1_Noc\mEGFP_0_R1_P10_K1_Ch2-Ch1.zen
2.730001e+01	3.522165e+02	20150709_gfpWAPLch3_Prometa\MitoSys2\Calibration\mEGFPC1_Noc\mEGFP_0_R1_P10_K1_Ch2-Ch1.zen
2.736001e+01	3.502165e+02	20150709_gfpWAPLch3_Prometa\MitoSys2\Calibration\mEGFPC1_Noc\mEGFP_0_R1_P10_K1_Ch2-Ch1.zen
2.742001e+01	3.541166e+02	20150709_gfpWAPLch3_Prometa\MitoSys2\Calibration\mEGFPC1_Noc\mEGFP_0_R1_P10_K1_Ch2-Ch1.zen
2.748001e+01	3.521832e+02	20150709_gfpWAPLch3_Prometa\MitoSys2\Calibration\mEGFPC1_Noc\mEGFP_0_R1_P10_K1_Ch2-Ch1.zen
2.754001e+01	3.551999e+02	20150709_gfpWAPLch3_Prometa\MitoSys2\Calibration\mEGFPC1_Noc\mEGFP_0_R1_P10_K1_Ch2-Ch1.zen
2.760001e+01	3.619665e+02	20150709_gfpWAPLch3_Prometa\MitoSys2\Calibration\mEGFPC1_Noc\mEGFP_0_R1_P10_K1_Ch2-Ch1.zen
2.766001e+01	3.643666e+02	20150709_gfpWAPLch3_Prometa\MitoSys2\Calibration\mEGFPC1_Noc\mEGFP_0_R1_P10_K1_Ch2-Ch1.zen
2.772001e+01	3.573666e+02	20150709_gfpWAPLch3_Prometa\MitoSys2\Calibration\mEGFPC1_Noc\mEGFP_0_R1_P10_K1_Ch2-Ch1.zen
2.778001e+01	3.593499e+02	20150709_gfpWAPLch3_Prometa\MitoSys2\Calibration\mEGFPC1_Noc\mEGFP_0_R1_P10_K1_Ch2-Ch1.zen
2.784001e+01	3.693332e+02	20150709_gfpWAPLch3_Prometa\MitoSys2\Calibration\mEGFPC1_Noc\mEGFP_0_R1_P10_K1_Ch2-Ch1.zen
2.790001e+01	3.615832e+02	20150709_gfpWAPLch3_Prometa\MitoSys2\Calibration\mEGFPC1_Noc\mEGFP_0_R1_P10_K1_Ch2-Ch1.zen
2.796001e+01	3.631332e+02	20150709_gfpWAPLch3_Prometa\MitoSys2\Calibration\mEGFPC1_Noc\mEGFP_0_R1_P10_K1_Ch2-Ch1.zen
2.802001e+01	3.650165e+02	20150709_gfpWAPLch3_Prometa\MitoSys2\Calibration\mEGFPC1_Noc\mEGFP_0_R1_P10_K1_Ch2-Ch1.zen
2.808001e+01	3.622665e+02	20150709_gfpWAPLch3_Prometa\MitoSys2\Calibration\mEGFPC1_Noc\mEGFP_0_R1_P10_K1_Ch2-Ch1.zen
2.814001e+01	3.630666e+02	20150709_gfpWAPLch3_Prometa\MitoSys2\Calibration\mEGFPC1_Noc\mEGFP_0_R1_P10_K1_Ch2-Ch1.zen
2.820001e+01	3.528332e+02	20150709_gfpWAPLch3_Prometa\MitoSys2\Calibration\mEGFPC1_Noc\mEGFP_0_R1_P10_K1_Ch2-Ch1.zen
2.826001e+01	3.626666e+02	20150709_gfpWAPLch3_Prometa\MitoSys2\Calibration\mEGFPC1_Noc\mEGFP_0_R1_P10_K1_Ch2-Ch1.zen
2.832001e+01	3.592832e+02	20150709_gfpWAPLch3_Prometa\MitoSys2\Calibration\mEGFPC1_Noc\mEGFP_0_R1_P10_K1_Ch2-Ch1.zen
2.838001e+01	3.642665e+02	20150709_gfpWAPLch3_Prometa\MitoSys2\Calibration\mEGFPC1_Noc\mEGFP_0_R1_P10_K1_Ch2-Ch1.zen
2.844001e+01	3.632499e+02	20150709_gfpWAPLch3_Prometa\MitoSys2\Calibration\mEGFPC1_Noc\mEGFP_0_R1_P10_K1_Ch2-Ch1.zen
2.850001e+01	3.642332e+02	20150709_gfpWAPLch3_Prometa\MitoSys2\Calibration\mEGFPC1_Noc\mEGFP_0_R1_P10_K1_Ch2-Ch1.zen
2.856001e+01	3.715832e+02	20150709_gfpWAPLch3_Prometa\MitoSys2\Calibration\mEGFPC1_Noc\mEGFP_0_R1_P10_K1_Ch2-Ch1.zen
2.862001e+01	3.607665e+02	20150709_gfpWAPLch3_Prometa\MitoSys2\Calibration\mEGFPC1_Noc\mEGFP_0_R1_P10_K1_Ch2-Ch1.zen
2.868001e+01	3.683832e+02	20150709_gfpWAPLch3_Prometa\MitoSys2\Calibration\mEGFPC1_Noc\mEGFP_0_R1_P10_K1_Ch2-Ch1.zen
2.874001e+01	3.515499e+02	20150709_gfpWAPLch3_Prometa\MitoSys2\Calibration\mEGFPC1_Noc\mEGFP_0_R1_P10_K1_Ch2-Ch1.zen
2.880001e+01	3.657165e+02	20150709_gfpWAPLch3_Prometa\MitoSys2\Calibration\mEGFPC1_Noc\mEGFP_0_R1_P10_K1_Ch2-Ch1.zen
2.886001e+01	3.584999e+02	20150709_gfpWAPLch3_Prometa\MitoSys2\Calibration\mEGFPC1_Noc\mEGFP_0_R1_P10_K1_Ch2-Ch1.zen
2.892001e+01	3.657832e+02	20150709_gfpWAPLch3_Prometa\MitoSys2\Calibration\mEGFPC1_Noc\mEGFP_0_R1_P10_K1_Ch2-Ch1.zen
2.898001e+01	3.594332e+02	20150709_gfpWAPLch3_Prometa\MitoSys2\Calibration\mEGFPC1_Noc\mEGFP_0_R1_P10_K1_Ch2-Ch1.zen
2.904001e+01	3.669332e+02	20150709_gfpWAPLch3_Prometa\MitoSys2\Calibration\mEGFPC1_Noc\mEGFP_0_R1_P10_K1_Ch2-Ch1.zen
2.910001e+01	3.692499e+02	20150709_gfpWAPLch3_Prometa\MitoSys2\Calibration\mEGFPC1_Noc\mEGFP_0_R1_P10_K1_Ch2-Ch1.zen
2.916001e+01	3.649332e+02	20150709_gfpWAPLch3_Prometa\MitoSys2\Calibration\mEGFPC1_Noc\mEGFP_0_R1_P10_K1_Ch2-Ch1.zen
2.922001e+01	3.626166e+02	20150709_gfpWAPLch3_Prometa\MitoSys2\Calibration\mEGFPC1_Noc\mEGFP_0_R1_P10_K1_Ch2-Ch1.zen
2.928001e+01	3.586666e+02	20150709_gfpWAPLch3_Prometa\MitoSys2\Calibration\mEGFPC1_Noc\mEGFP_0_R1_P10_K1_Ch2-Ch1.zen
2.934001e+01	3.635332e+02	20150709_gfpWAPLch3_Prometa\MitoSys2\Calibration\mEGFPC1_Noc\mEGFP_0_R1_P10_K1_Ch2-Ch1.zen
2.940001e+01	3.695999e+02	20150709_gfpWAPLch3_Prometa\MitoSys2\Calibration\mEGFPC1_Noc\mEGFP_0_R1_P10_K1_Ch2-Ch1.zen
2.946001e+01	3.689499e+02	20150709_gfpWAPLch3_Prometa\MitoSys2\Calibration\mEGFPC1_Noc\mEGFP_0_R1_P10_K1_Ch2-Ch1.zen
2.952001e+01	3.695832e+02	20150709_gfpWAPLch3_Prometa\MitoSys2\Calibration\mEGFPC1_Noc\mEGFP_0_R1_P10_K1_Ch2-Ch1.zen
2.958001e+01	3.693166e+02	20150709_gfpWAPLch3_Prometa\MitoSys2\Calibration\mEGFPC1_Noc\mEGFP_0_R1_P10_K1_Ch2-Ch1.zen
2.964001e+01	3.587832e+02	20150709_gfpWAPLch3_Prometa\MitoSys2\Calibration\mEGFPC1_Noc\mEGFP_0_R1_P10_K1_Ch2-Ch1.zen
2.970001e+01	3.566166e+02	20150709_gfpWAPLch3_Prometa\MitoSys2\Calibration\mEGFPC1_Noc\mEGFP_0_R1_P10_K1_Ch2-Ch1.zen
2.976001e+01	3.753832e+02	20150709_gfpWAPLch3_Prometa\MitoSys2\Calibration\mEGFPC1_Noc\mEGFP_0_R1_P10_K1_Ch2-Ch1.zen
2.982001e+01	3.632165e+02	20150709_gfpWAPLch3_Prometa\MitoSys2\Calibration\mEGFPC1_Noc\mEGFP_0_R1_P10_K1_Ch2-Ch1.zen
2.988001e+01	3.631166e+02	20150709_gfpWAPLch3_Prometa\MitoSys2\Calibration\mEGFPC1_Noc\mEGFP_0_R1_P10_K1_Ch2-Ch1.zen
2.994001e+01	3.632332e+02	20150709_gfpWAPLch3_Prometa\MitoSys2\Calibration\mEGFPC1_Noc\mEGFP_0_R1_P10_K1_Ch2-Ch1.zen
0	3.522307e+02	20150709_gfpWAPLch3_Prometa\MitoSys2\Calibration\mEGFPC1_Noc\mEGFP_0_R1_P11_K1_Ch2-Ch1.zen
6.000040e-02	3.511807e+02	20150709_gfpWAPLch3_Prometa\MitoSys2\Calibration\mEGFPC1_Noc\mEGFP_0_R1_P11_K1_Ch2-Ch1.zen
1.200000e-01	3.413641e+02	20150709_gfpWAPLch3_Prometa\MitoSys2\Calibration\mEGFPC1_Noc\mEGFP_0_R1_P11_K1_Ch2-Ch1.zen
1.800000e-01	3.466641e+02	20150709_gfpWAPLch3_Prometa\MitoSys2\Calibration\mEGFPC1_Noc\mEGFP_0_R1_P11_K1_Ch2-Ch1.zen
2.400000e-01	3.457474e+02	20150709_gfpWAPLch3_Prometa\MitoSys2\Calibration\mEGFPC1_Noc\mEGFP_0_R1_P11_K1_Ch2-Ch1.zen
3.000000e-01	3.501307e+02	20150709_gfpWAPLch3_Prometa\MitoSys2\Calibration\mEGFPC1_Noc\mEGFP_0_R1_P11_K1_Ch2-Ch1.zen
3.600000e-01	3.548640e+02	20150709_gfpWAPLch3_Prometa\MitoSys2\Calibration\mEGFPC1_Noc\mEGFP_0_R1_P11_K1_Ch2-Ch1.zen
4.200000e-01	3.451808e+02	20150709_gfpWAPLch3_Prometa\MitoSys2\Calibration\mEGFPC1_Noc\mEGFP_0_R1_P11_K1_Ch2-Ch1.zen
4.800000e-01	3.368975e+02	20150709_gfpWAPLch3_Prometa\MitoSys2\Calibration\mEGFPC1_Noc\mEGFP_0_R1_P11_K1_Ch2-Ch1.zen
5.400000e-01	3.537307e+02	20150709_gfpWAPLch3_Prometa\MitoSys2\Calibration\mEGFPC1_Noc\mEGFP_0_R1_P11_K1_Ch2-Ch1.zen
6.000000e-01	3.488641e+02	20150709_gfpWAPLch3_Prometa\MitoSys2\Calibration\mEGFPC1_Noc\mEGFP_0_R1_P11_K1_Ch2-Ch1.zen
6.600000e-01	3.499308e+02	20150709_gfpWAPLch3_Prometa\MitoSys2\Calibration\mEGFPC1_Noc\mEGFP_0_R1_P11_K1_Ch2-Ch1.zen
7.200100e-01	3.398141e+02	20150709_gfpWAPLch3_Prometa\MitoSys2\Calibration\mEGFPC1_Noc\mEGFP_0_R1_P11_K1_Ch2-Ch1.zen
7.800100e-01	3.383642e+02	20150709_gfpWAPLch3_Prometa\MitoSys2\Calibration\mEGFPC1_Noc\mEGFP_0_R1_P11_K1_Ch2-Ch1.zen
8.400100e-01	3.512807e+02	20150709_gfpWAPLch3_Prometa\MitoSys2\Calibration\mEGFPC1_Noc\mEGFP_0_R1_P11_K1_Ch2-Ch1.zen
9.000100e-01	3.493141e+02	20150709_gfpWAPLch3_Prometa\MitoSys2\Calibration\mEGFPC1_Noc\mEGFP_0_R1_P11_K1_Ch2-Ch1.zen
9.600100e-01	3.488141e+02	20150709_gfpWAPLch3_Prometa\MitoSys2\Calibration\mEGFPC1_Noc\mEGFP_0_R1_P11_K1_Ch2-Ch1.zen
1.020010e+00	3.366642e+02	20150709_gfpWAPLch3_Prometa\MitoSys2\Calibration\mEGFPC1_Noc\mEGFP_0_R1_P11_K1_Ch2-Ch1.zen
1.080010e+00	3.388475e+02	20150709_gfpWAPLch3_Prometa\MitoSys2\Calibration\mEGFPC1_Noc\mEGFP_0_R1_P11_K1_Ch2-Ch1.zen
1.140010e+00	3.350475e+02	20150709_gfpWAPLch3_Prometa\MitoSys2\Calibration\mEGFPC1_Noc\mEGFP_0_R1_P11_K1_Ch2-Ch1.zen
1.200010e+00	3.335975e+02	20150709_gfpWAPLch3_Prometa\MitoSys2\Calibration\mEGFPC1_Noc\mEGFP_0_R1_P11_K1_Ch2-Ch1.zen
1.260010e+00	3.350308e+02	20150709_gfpWAPLch3_Prometa\MitoSys2\Calibration\mEGFPC1_Noc\mEGFP_0_R1_P11_K1_Ch2-Ch1.zen
1.320010e+00	3.401642e+02	20150709_gfpWAPLch3_Prometa\MitoSys2\Calibration\mEGFPC1_Noc\mEGFP_0_R1_P11_K1_Ch2-Ch1.zen
1.380010e+00	3.305142e+02	20150709_gfpWAPLch3_Prometa\MitoSys2\Calibration\mEGFPC1_Noc\mEGFP_0_R1_P11_K1_Ch2-Ch1.zen
1.440010e+00	3.274476e+02	20150709_gfpWAPLch3_Prometa\MitoSys2\Calibration\mEGFPC1_Noc\mEGFP_0_R1_P11_K1_Ch2-Ch1.zen
1.500010e+00	3.350475e+02	20150709_gfpWAPLch3_Prometa\MitoSys2\Calibration\mEGFPC1_Noc\mEGFP_0_R1_P11_K1_Ch2-Ch1.zen
1.560010e+00	3.466474e+02	20150709_gfpWAPLch3_Prometa\MitoSys2\Calibration\mEGFPC1_Noc\mEGFP_0_R1_P11_K1_Ch2-Ch1.zen
1.620010e+00	3.361642e+02	20150709_gfpWAPLch3_Prometa\MitoSys2\Calibration\mEGFPC1_Noc\mEGFP_0_R1_P11_K1_Ch2-Ch1.zen
1.680010e+00	3.310642e+02	20150709_gfpWAPLch3_Prometa\MitoSys2\Calibration\mEGFPC1_Noc\mEGFP_0_R1_P11_K1_Ch2-Ch1.zen
1.740010e+00	3.360642e+02	20150709_gfpWAPLch3_Prometa\MitoSys2\Calibration\mEGFPC1_Noc\mEGFP_0_R1_P11_K1_Ch2-Ch1.zen
1.800010e+00	3.311975e+02	20150709_gfpWAPLch3_Prometa\MitoSys2\Calibration\mEGFPC1_Noc\mEGFP_0_R1_P11_K1_Ch2-Ch1.zen
1.860010e+00	3.237309e+02	20150709_gfpWAPLch3_Prometa\MitoSys2\Calibration\mEGFPC1_Noc\mEGFP_0_R1_P11_K1_Ch2-Ch1.zen
1.920010e+00	3.341475e+02	20150709_gfpWAPLch3_Prometa\MitoSys2\Calibration\mEGFPC1_Noc\mEGFP_0_R1_P11_K1_Ch2-Ch1.zen
1.980010e+00	3.173477e+02	20150709_gfpWAPLch3_Prometa\MitoSys2\Calibration\mEGFPC1_Noc\mEGFP_0_R1_P11_K1_Ch2-Ch1.zen
2.040010e+00	3.382642e+02	20150709_gfpWAPLch3_Prometa\MitoSys2\Calibration\mEGFPC1_Noc\mEGFP_0_R1_P11_K1_Ch2-Ch1.zen
2.100020e+00	3.330309e+02	20150709_gfpWAPLch3_Prometa\MitoSys2\Calibration\mEGFPC1_Noc\mEGFP_0_R1_P11_K1_Ch2-Ch1.zen
2.160020e+00	3.319809e+02	20150709_gfpWAPLch3_Prometa\MitoSys2\Calibration\mEGFPC1_Noc\mEGFP_0_R1_P11_K1_Ch2-Ch1.zen
2.220020e+00	3.191476e+02	20150709_gfpWAPLch3_Prometa\MitoSys2\Calibration\mEGFPC1_Noc\mEGFP_0_R1_P11_K1_Ch2-Ch1.zen
2.280020e+00	3.335809e+02	20150709_gfpWAPLch3_Prometa\MitoSys2\Calibration\mEGFPC1_Noc\mEGFP_0_R1_P11_K1_Ch2-Ch1.zen
2.340020e+00	3.321142e+02	20150709_gfpWAPLch3_Prometa\MitoSys2\Calibration\mEGFPC1_Noc\mEGFP_0_R1_P11_K1_Ch2-Ch1.zen
2.400020e+00	3.330309e+02	20150709_gfpWAPLch3_Prometa\MitoSys2\Calibration\mEGFPC1_Noc\mEGFP_0_R1_P11_K1_Ch2-Ch1.zen
2.460020e+00	3.220309e+02	20150709_gfpWAPLch3_Prometa\MitoSys2\Calibration\mEGFPC1_Noc\mEGFP_0_R1_P11_K1_Ch2-Ch1.zen
2.520020e+00	3.245143e+02	20150709_gfpWAPLch3_Prometa\MitoSys2\Calibration\mEGFPC1_Noc\mEGFP_0_R1_P11_K1_Ch2-Ch1.zen
2.580020e+00	3.119977e+02	20150709_gfpWAPLch3_Prometa\MitoSys2\Calibration\mEGFPC1_Noc\mEGFP_0_R1_P11_K1_Ch2-Ch1.zen
2.640020e+00	3.241309e+02	20150709_gfpWAPLch3_Prometa\MitoSys2\Calibration\mEGFPC1_Noc\mEGFP_0_R1_P11_K1_Ch2-Ch1.zen
2.700020e+00	3.166310e+02	20150709_gfpWAPLch3_Prometa\MitoSys2\Calibration\mEGFPC1_Noc\mEGFP_0_R1_P11_K1_Ch2-Ch1.zen
2.760020e+00	3.196976e+02	20150709_gfpWAPLch3_Prometa\MitoSys2\Calibration\mEGFPC1_Noc\mEGFP_0_R1_P11_K1_Ch2-Ch1.zen
2.820020e+00	3.159477e+02	20150709_gfpWAPLch3_Prometa\MitoSys2\Calibration\mEGFPC1_Noc\mEGFP_0_R1_P11_K1_Ch2-Ch1.zen
2.880020e+00	3.274309e+02	20150709_gfpWAPLch3_Prometa\MitoSys2\Calibration\mEGFPC1_Noc\mEGFP_0_R1_P11_K1_Ch2-Ch1.zen
2.940020e+00	3.264142e+02	20150709_gfpWAPLch3_Prometa\MitoSys2\Calibration\mEGFPC1_Noc\mEGFP_0_R1_P11_K1_Ch2-Ch1.zen
3.000020e+00	3.301309e+02	20150709_gfpWAPLch3_Prometa\MitoSys2\Calibration\mEGFPC1_Noc\mEGFP_0_R1_P11_K1_Ch2-Ch1.zen
3.060020e+00	3.151144e+02	20150709_gfpWAPLch3_Prometa\MitoSys2\Calibration\mEGFPC1_Noc\mEGFP_0_R1_P11_K1_Ch2-Ch1.zen
3.120020e+00	3.160477e+02	20150709_gfpWAPLch3_Prometa\MitoSys2\Calibration\mEGFPC1_Noc\mEGFP_0_R1_P11_K1_Ch2-Ch1.zen
3.180020e+00	3.204976e+02	20150709_gfpWAPLch3_Prometa\MitoSys2\Calibration\mEGFPC1_Noc\mEGFP_0_R1_P11_K1_Ch2-Ch1.zen
3.240020e+00	3.127144e+02	20150709_gfpWAPLch3_Prometa\MitoSys2\Calibration\mEGFPC1_Noc\mEGFP_0_R1_P11_K1_Ch2-Ch1.zen
3.300020e+00	3.268309e+02	20150709_gfpWAPLch3_Prometa\MitoSys2\Calibration\mEGFPC1_Noc\mEGFP_0_R1_P11_K1_Ch2-Ch1.zen
3.360020e+00	3.228643e+02	20150709_gfpWAPLch3_Prometa\MitoSys2\Calibration\mEGFPC1_Noc\mEGFP_0_R1_P11_K1_Ch2-Ch1.zen
3.420030e+00	3.270309e+02	20150709_gfpWAPLch3_Prometa\MitoSys2\Calibration\mEGFPC1_Noc\mEGFP_0_R1_P11_K1_Ch2-Ch1.zen
3.480030e+00	3.286809e+02	20150709_gfpWAPLch3_Prometa\MitoSys2\Calibration\mEGFPC1_Noc\mEGFP_0_R1_P11_K1_Ch2-Ch1.zen
3.540030e+00	3.259976e+02	20150709_gfpWAPLch3_Prometa\MitoSys2\Calibration\mEGFPC1_Noc\mEGFP_0_R1_P11_K1_Ch2-Ch1.zen
3.600030e+00	3.226809e+02	20150709_gfpWAPLch3_Prometa\MitoSys2\Calibration\mEGFPC1_Noc\mEGFP_0_R1_P11_K1_Ch2-Ch1.zen
3.660030e+00	3.221643e+02	20150709_gfpWAPLch3_Prometa\MitoSys2\Calibration\mEGFPC1_Noc\mEGFP_0_R1_P11_K1_Ch2-Ch1.zen
3.720030e+00	3.257309e+02	20150709_gfpWAPLch3_Prometa\MitoSys2\Calibration\mEGFPC1_Noc\mEGFP_0_R1_P11_K1_Ch2-Ch1.zen
3.780030e+00	3.177143e+02	20150709_gfpWAPLch3_Prometa\MitoSys2\Calibration\mEGFPC1_Noc\mEGFP_0_R1_P11_K1_Ch2-Ch1.zen
3.840030e+00	3.195476e+02	20150709_gfpWAPLch3_Prometa\MitoSys2\Calibration\mEGFPC1_Noc\mEGFP_0_R1_P11_K1_Ch2-Ch1.zen
3.900030e+00	3.094310e+02	20150709_gfpWAPLch3_Prometa\MitoSys2\Calibration\mEGFPC1_Noc\mEGFP_0_R1_P11_K1_Ch2-Ch1.zen
3.960030e+00	2.998811e+02	20150709_gfpWAPLch3_Prometa\MitoSys2\Calibration\mEGFPC1_Noc\mEGFP_0_R1_P11_K1_Ch2-Ch1.zen
4.020030e+00	3.169143e+02	20150709_gfpWAPLch3_Prometa\MitoSys2\Calibration\mEGFPC1_Noc\mEGFP_0_R1_P11_K1_Ch2-Ch1.zen
4.080030e+00	3.223976e+02	20150709_gfpWAPLch3_Prometa\MitoSys2\Calibration\mEGFPC1_Noc\mEGFP_0_R1_P11_K1_Ch2-Ch1.zen
4.140030e+00	3.175977e+02	20150709_gfpWAPLch3_Prometa\MitoSys2\Calibration\mEGFPC1_Noc\mEGFP_0_R1_P11_K1_Ch2-Ch1.zen
4.200030e+00	3.219810e+02	20150709_gfpWAPLch3_Prometa\MitoSys2\Calibration\mEGFPC1_Noc\mEGFP_0_R1_P11_K1_Ch2-Ch1.zen
4.260030e+00	3.181310e+02	20150709_gfpWAPLch3_Prometa\MitoSys2\Calibration\mEGFPC1_Noc\mEGFP_0_R1_P11_K1_Ch2-Ch1.zen
4.320030e+00	3.205976e+02	20150709_gfpWAPLch3_Prometa\MitoSys2\Calibration\mEGFPC1_Noc\mEGFP_0_R1_P11_K1_Ch2-Ch1.zen
4.380030e+00	2.937978e+02	20150709_gfpWAPLch3_Prometa\MitoSys2\Calibration\mEGFPC1_Noc\mEGFP_0_R1_P11_K1_Ch2-Ch1.zen
4.440030e+00	3.165143e+02	20150709_gfpWAPLch3_Prometa\MitoSys2\Calibration\mEGFPC1_Noc\mEGFP_0_R1_P11_K1_Ch2-Ch1.zen
4.500030e+00	3.261476e+02	20150709_gfpWAPLch3_Prometa\MitoSys2\Calibration\mEGFPC1_Noc\mEGFP_0_R1_P11_K1_Ch2-Ch1.zen
4.560030e+00	3.223476e+02	20150709_gfpWAPLch3_Prometa\MitoSys2\Calibration\mEGFPC1_Noc\mEGFP_0_R1_P11_K1_Ch2-Ch1.zen
4.620030e+00	3.128977e+02	20150709_gfpWAPLch3_Prometa\MitoSys2\Calibration\mEGFPC1_Noc\mEGFP_0_R1_P11_K1_Ch2-Ch1.zen
4.680030e+00	3.106810e+02	20150709_gfpWAPLch3_Prometa\MitoSys2\Calibration\mEGFPC1_Noc\mEGFP_0_R1_P11_K1_Ch2-Ch1.zen
4.740040e+00	3.049644e+02	20150709_gfpWAPLch3_Prometa\MitoSys2\Calibration\mEGFPC1_Noc\mEGFP_0_R1_P11_K1_Ch2-Ch1.zen
4.800040e+00	3.123644e+02	20150709_gfpWAPLch3_Prometa\MitoSys2\Calibration\mEGFPC1_Noc\mEGFP_0_R1_P11_K1_Ch2-Ch1.zen
4.860040e+00	3.072310e+02	20150709_gfpWAPLch3_Prometa\MitoSys2\Calibration\mEGFPC1_Noc\mEGFP_0_R1_P11_K1_Ch2-Ch1.zen
4.920040e+00	3.139977e+02	20150709_gfpWAPLch3_Prometa\MitoSys2\Calibration\mEGFPC1_Noc\mEGFP_0_R1_P11_K1_Ch2-Ch1.zen
4.980040e+00	3.211476e+02	20150709_gfpWAPLch3_Prometa\MitoSys2\Calibration\mEGFPC1_Noc\mEGFP_0_R1_P11_K1_Ch2-Ch1.zen
5.040040e+00	3.116810e+02	20150709_gfpWAPLch3_Prometa\MitoSys2\Calibration\mEGFPC1_Noc\mEGFP_0_R1_P11_K1_Ch2-Ch1.zen
5.100040e+00	3.116477e+02	20150709_gfpWAPLch3_Prometa\MitoSys2\Calibration\mEGFPC1_Noc\mEGFP_0_R1_P11_K1_Ch2-Ch1.zen
5.160040e+00	3.129310e+02	20150709_gfpWAPLch3_Prometa\MitoSys2\Calibration\mEGFPC1_Noc\mEGFP_0_R1_P11_K1_Ch2-Ch1.zen
5.220040e+00	3.154477e+02	20150709_gfpWAPLch3_Prometa\MitoSys2\Calibration\mEGFPC1_Noc\mEGFP_0_R1_P11_K1_Ch2-Ch1.zen
5.280040e+00	3.118644e+02	20150709_gfpWAPLch3_Prometa\MitoSys2\Calibration\mEGFPC1_Noc\mEGFP_0_R1_P11_K1_Ch2-Ch1.zen
5.340040e+00	3.228143e+02	20150709_gfpWAPLch3_Prometa\MitoSys2\Calibration\mEGFPC1_Noc\mEGFP_0_R1_P11_K1_Ch2-Ch1.zen
5.400040e+00	3.156643e+02	20150709_gfpWAPLch3_Prometa\MitoSys2\Calibration\mEGFPC1_Noc\mEGFP_0_R1_P11_K1_Ch2-Ch1.zen
5.460040e+00	3.257309e+02	20150709_gfpWAPLch3_Prometa\MitoSys2\Calibration\mEGFPC1_Noc\mEGFP_0_R1_P11_K1_Ch2-Ch1.zen
5.520040e+00	3.216976e+02	20150709_gfpWAPLch3_Prometa\MitoSys2\Calibration\mEGFPC1_Noc\mEGFP_0_R1_P11_K1_Ch2-Ch1.zen
5.580040e+00	3.248809e+02	20150709_gfpWAPLch3_Prometa\MitoSys2\Calibration\mEGFPC1_Noc\mEGFP_0_R1_P11_K1_Ch2-Ch1.zen
5.640040e+00	3.210143e+02	20150709_gfpWAPLch3_Prometa\MitoSys2\Calibration\mEGFPC1_Noc\mEGFP_0_R1_P11_K1_Ch2-Ch1.zen
5.700040e+00	3.208809e+02	20150709_gfpWAPLch3_Prometa\MitoSys2\Calibration\mEGFPC1_Noc\mEGFP_0_R1_P11_K1_Ch2-Ch1.zen
5.760040e+00	3.174643e+02	20150709_gfpWAPLch3_Prometa\MitoSys2\Calibration\mEGFPC1_Noc\mEGFP_0_R1_P11_K1_Ch2-Ch1.zen
5.820040e+00	3.231309e+02	20150709_gfpWAPLch3_Prometa\MitoSys2\Calibration\mEGFPC1_Noc\mEGFP_0_R1_P11_K1_Ch2-Ch1.zen
5.880040e+00	3.160310e+02	20150709_gfpWAPLch3_Prometa\MitoSys2\Calibration\mEGFPC1_Noc\mEGFP_0_R1_P11_K1_Ch2-Ch1.zen
5.940040e+00	3.162977e+02	20150709_gfpWAPLch3_Prometa\MitoSys2\Calibration\mEGFPC1_Noc\mEGFP_0_R1_P11_K1_Ch2-Ch1.zen
6.000040e+00	3.236143e+02	20150709_gfpWAPLch3_Prometa\MitoSys2\Calibration\mEGFPC1_Noc\mEGFP_0_R1_P11_K1_Ch2-Ch1.zen
6.060040e+00	3.192477e+02	20150709_gfpWAPLch3_Prometa\MitoSys2\Calibration\mEGFPC1_Noc\mEGFP_0_R1_P11_K1_Ch2-Ch1.zen
6.120050e+00	3.133644e+02	20150709_gfpWAPLch3_Prometa\MitoSys2\Calibration\mEGFPC1_Noc\mEGFP_0_R1_P11_K1_Ch2-Ch1.zen
6.180050e+00	3.199310e+02	20150709_gfpWAPLch3_Prometa\MitoSys2\Calibration\mEGFPC1_Noc\mEGFP_0_R1_P11_K1_Ch2-Ch1.zen
6.240050e+00	3.077644e+02	20150709_gfpWAPLch3_Prometa\MitoSys2\Calibration\mEGFPC1_Noc\mEGFP_0_R1_P11_K1_Ch2-Ch1.zen
6.300050e+00	3.121144e+02	20150709_gfpWAPLch3_Prometa\MitoSys2\Calibration\mEGFPC1_Noc\mEGFP_0_R1_P11_K1_Ch2-Ch1.zen
6.360050e+00	3.037644e+02	20150709_gfpWAPLch3_Prometa\MitoSys2\Calibration\mEGFPC1_Noc\mEGFP_0_R1_P11_K1_Ch2-Ch1.zen
6.420050e+00	3.061811e+02	20150709_gfpWAPLch3_Prometa\MitoSys2\Calibration\mEGFPC1_Noc\mEGFP_0_R1_P11_K1_Ch2-Ch1.zen
6.480050e+00	3.110310e+02	20150709_gfpWAPLch3_Prometa\MitoSys2\Calibration\mEGFPC1_Noc\mEGFP_0_R1_P11_K1_Ch2-Ch1.zen
6.540050e+00	3.020644e+02	20150709_gfpWAPLch3_Prometa\MitoSys2\Calibration\mEGFPC1_Noc\mEGFP_0_R1_P11_K1_Ch2-Ch1.zen
6.600050e+00	3.143143e+02	20150709_gfpWAPLch3_Prometa\MitoSys2\Calibration\mEGFPC1_Noc\mEGFP_0_R1_P11_K1_Ch2-Ch1.zen
6.660050e+00	3.137477e+02	20150709_gfpWAPLch3_Prometa\MitoSys2\Calibration\mEGFPC1_Noc\mEGFP_0_R1_P11_K1_Ch2-Ch1.zen
6.720050e+00	3.116644e+02	20150709_gfpWAPLch3_Prometa\MitoSys2\Calibration\mEGFPC1_Noc\mEGFP_0_R1_P11_K1_Ch2-Ch1.zen
6.780050e+00	3.036478e+02	20150709_gfpWAPLch3_Prometa\MitoSys2\Calibration\mEGFPC1_Noc\mEGFP_0_R1_P11_K1_Ch2-Ch1.zen
6.840050e+00	3.138810e+02	20150709_gfpWAPLch3_Prometa\MitoSys2\Calibration\mEGFPC1_Noc\mEGFP_0_R1_P11_K1_Ch2-Ch1.zen
6.900050e+00	3.106310e+02	20150709_gfpWAPLch3_Prometa\MitoSys2\Calibration\mEGFPC1_Noc\mEGFP_0_R1_P11_K1_Ch2-Ch1.zen
6.960050e+00	3.133144e+02	20150709_gfpWAPLch3_Prometa\MitoSys2\Calibration\mEGFPC1_Noc\mEGFP_0_R1_P11_K1_Ch2-Ch1.zen
7.020050e+00	3.047144e+02	20150709_gfpWAPLch3_Prometa\MitoSys2\Calibration\mEGFPC1_Noc\mEGFP_0_R1_P11_K1_Ch2-Ch1.zen
7.080050e+00	3.084311e+02	20150709_gfpWAPLch3_Prometa\MitoSys2\Calibration\mEGFPC1_Noc\mEGFP_0_R1_P11_K1_Ch2-Ch1.zen
7.140050e+00	2.901479e+02	20150709_gfpWAPLch3_Prometa\MitoSys2\Calibration\mEGFPC1_Noc\mEGFP_0_R1_P11_K1_Ch2-Ch1.zen
7.200050e+00	2.909978e+02	20150709_gfpWAPLch3_Prometa\MitoSys2\Calibration\mEGFPC1_Noc\mEGFP_0_R1_P11_K1_Ch2-Ch1.zen
7.260050e+00	2.932145e+02	20150709_gfpWAPLch3_Prometa\MitoSys2\Calibration\mEGFPC1_Noc\mEGFP_0_R1_P11_K1_Ch2-Ch1.zen
7.320050e+00	2.924645e+02	20150709_gfpWAPLch3_Prometa\MitoSys2\Calibration\mEGFPC1_Noc\mEGFP_0_R1_P11_K1_Ch2-Ch1.zen
7.380050e+00	2.949645e+02	20150709_gfpWAPLch3_Prometa\MitoSys2\Calibration\mEGFPC1_Noc\mEGFP_0_R1_P11_K1_Ch2-Ch1.zen
7.440050e+00	2.956978e+02	20150709_gfpWAPLch3_Prometa\MitoSys2\Calibration\mEGFPC1_Noc\mEGFP_0_R1_P11_K1_Ch2-Ch1.zen
7.500060e+00	2.988978e+02	20150709_gfpWAPLch3_Prometa\MitoSys2\Calibration\mEGFPC1_Noc\mEGFP_0_R1_P11_K1_Ch2-Ch1.zen
7.560060e+00	3.097310e+02	20150709_gfpWAPLch3_Prometa\MitoSys2\Calibration\mEGFPC1_Noc\mEGFP_0_R1_P11_K1_Ch2-Ch1.zen
7.620060e+00	2.934645e+02	20150709_gfpWAPLch3_Prometa\MitoSys2\Calibration\mEGFPC1_Noc\mEGFP_0_R1_P11_K1_Ch2-Ch1.zen
7.680060e+00	3.020144e+02	20150709_gfpWAPLch3_Prometa\MitoSys2\Calibration\mEGFPC1_Noc\mEGFP_0_R1_P11_K1_Ch2-Ch1.zen
7.740060e+00	2.977645e+02	20150709_gfpWAPLch3_Prometa\MitoSys2\Calibration\mEGFPC1_Noc\mEGFP_0_R1_P11_K1_Ch2-Ch1.zen
7.800060e+00	2.990645e+02	20150709_gfpWAPLch3_Prometa\MitoSys2\Calibration\mEGFPC1_Noc\mEGFP_0_R1_P11_K1_Ch2-Ch1.zen
7.860060e+00	3.014144e+02	20150709_gfpWAPLch3_Prometa\MitoSys2\Calibration\mEGFPC1_Noc\mEGFP_0_R1_P11_K1_Ch2-Ch1.zen
7.920060e+00	3.094144e+02	20150709_gfpWAPLch3_Prometa\MitoSys2\Calibration\mEGFPC1_Noc\mEGFP_0_R1_P11_K1_Ch2-Ch1.zen
7.980060e+00	2.976978e+02	20150709_gfpWAPLch3_Prometa\MitoSys2\Calibration\mEGFPC1_Noc\mEGFP_0_R1_P11_K1_Ch2-Ch1.zen
8.040060e+00	3.005478e+02	20150709_gfpWAPLch3_Prometa\MitoSys2\Calibration\mEGFPC1_Noc\mEGFP_0_R1_P11_K1_Ch2-Ch1.zen
8.100060e+00	3.005645e+02	20150709_gfpWAPLch3_Prometa\MitoSys2\Calibration\mEGFPC1_Noc\mEGFP_0_R1_P11_K1_Ch2-Ch1.zen
8.160060e+00	3.066811e+02	20150709_gfpWAPLch3_Prometa\MitoSys2\Calibration\mEGFPC1_Noc\mEGFP_0_R1_P11_K1_Ch2-Ch1.zen
8.220060e+00	3.098477e+02	20150709_gfpWAPLch3_Prometa\MitoSys2\Calibration\mEGFPC1_Noc\mEGFP_0_R1_P11_K1_Ch2-Ch1.zen
8.280060e+00	3.159643e+02	20150709_gfpWAPLch3_Prometa\MitoSys2\Calibration\mEGFPC1_Noc\mEGFP_0_R1_P11_K1_Ch2-Ch1.zen
8.340060e+00	3.063311e+02	20150709_gfpWAPLch3_Prometa\MitoSys2\Calibration\mEGFPC1_Noc\mEGFP_0_R1_P11_K1_Ch2-Ch1.zen
8.400060e+00	3.035478e+02	20150709_gfpWAPLch3_Prometa\MitoSys2\Calibration\mEGFPC1_Noc\mEGFP_0_R1_P11_K1_Ch2-Ch1.zen
8.460060e+00	3.117810e+02	20150709_gfpWAPLch3_Prometa\MitoSys2\Calibration\mEGFPC1_Noc\mEGFP_0_R1_P11_K1_Ch2-Ch1.zen
8.520060e+00	3.115644e+02	20150709_gfpWAPLch3_Prometa\MitoSys2\Calibration\mEGFPC1_Noc\mEGFP_0_R1_P11_K1_Ch2-Ch1.zen
8.580060e+00	3.077144e+02	20150709_gfpWAPLch3_Prometa\MitoSys2\Calibration\mEGFPC1_Noc\mEGFP_0_R1_P11_K1_Ch2-Ch1.zen
8.640060e+00	2.980145e+02	20150709_gfpWAPLch3_Prometa\MitoSys2\Calibration\mEGFPC1_Noc\mEGFP_0_R1_P11_K1_Ch2-Ch1.zen
8.700060e+00	2.992978e+02	20150709_gfpWAPLch3_Prometa\MitoSys2\Calibration\mEGFPC1_Noc\mEGFP_0_R1_P11_K1_Ch2-Ch1.zen
8.760070e+00	3.053644e+02	20150709_gfpWAPLch3_Prometa\MitoSys2\Calibration\mEGFPC1_Noc\mEGFP_0_R1_P11_K1_Ch2-Ch1.zen
8.820070e+00	2.963645e+02	20150709_gfpWAPLch3_Prometa\MitoSys2\Calibration\mEGFPC1_Noc\mEGFP_0_R1_P11_K1_Ch2-Ch1.zen
8.880070e+00	2.968145e+02	20150709_gfpWAPLch3_Prometa\MitoSys2\Calibration\mEGFPC1_Noc\mEGFP_0_R1_P11_K1_Ch2-Ch1.zen
8.940070e+00	3.008311e+02	20150709_gfpWAPLch3_Prometa\MitoSys2\Calibration\mEGFPC1_Noc\mEGFP_0_R1_P11_K1_Ch2-Ch1.zen
9.000070e+00	2.959978e+02	20150709_gfpWAPLch3_Prometa\MitoSys2\Calibration\mEGFPC1_Noc\mEGFP_0_R1_P11_K1_Ch2-Ch1.zen
9.060070e+00	3.020811e+02	20150709_gfpWAPLch3_Prometa\MitoSys2\Calibration\mEGFPC1_Noc\mEGFP_0_R1_P11_K1_Ch2-Ch1.zen
9.120070e+00	3.040311e+02	20150709_gfpWAPLch3_Prometa\MitoSys2\Calibration\mEGFPC1_Noc\mEGFP_0_R1_P11_K1_Ch2-Ch1.zen
9.180070e+00	3.097810e+02	20150709_gfpWAPLch3_Prometa\MitoSys2\Calibration\mEGFPC1_Noc\mEGFP_0_R1_P11_K1_Ch2-Ch1.zen
9.240070e+00	2.967978e+02	20150709_gfpWAPLch3_Prometa\MitoSys2\Calibration\mEGFPC1_Noc\mEGFP_0_R1_P11_K1_Ch2-Ch1.zen
9.300070e+00	2.889479e+02	20150709_gfpWAPLch3_Prometa\MitoSys2\Calibration\mEGFPC1_Noc\mEGFP_0_R1_P11_K1_Ch2-Ch1.zen
9.360070e+00	2.830479e+02	20150709_gfpWAPLch3_Prometa\MitoSys2\Calibration\mEGFPC1_Noc\mEGFP_0_R1_P11_K1_Ch2-Ch1.zen
9.420070e+00	2.943645e+02	20150709_gfpWAPLch3_Prometa\MitoSys2\Calibration\mEGFPC1_Noc\mEGFP_0_R1_P11_K1_Ch2-Ch1.zen
9.480070e+00	2.847146e+02	20150709_gfpWAPLch3_Prometa\MitoSys2\Calibration\mEGFPC1_Noc\mEGFP_0_R1_P11_K1_Ch2-Ch1.zen
9.540070e+00	2.827979e+02	20150709_gfpWAPLch3_Prometa\MitoSys2\Calibration\mEGFPC1_Noc\mEGFP_0_R1_P11_K1_Ch2-Ch1.zen
9.600070e+00	2.908312e+02	20150709_gfpWAPLch3_Prometa\MitoSys2\Calibration\mEGFPC1_Noc\mEGFP_0_R1_P11_K1_Ch2-Ch1.zen
9.660070e+00	3.043311e+02	20150709_gfpWAPLch3_Prometa\MitoSys2\Calibration\mEGFPC1_Noc\mEGFP_0_R1_P11_K1_Ch2-Ch1.zen
9.720070e+00	3.047978e+02	20150709_gfpWAPLch3_Prometa\MitoSys2\Calibration\mEGFPC1_Noc\mEGFP_0_R1_P11_K1_Ch2-Ch1.zen
9.780070e+00	3.056977e+02	20150709_gfpWAPLch3_Prometa\MitoSys2\Calibration\mEGFPC1_Noc\mEGFP_0_R1_P11_K1_Ch2-Ch1.zen
9.840070e+00	3.067811e+02	20150709_gfpWAPLch3_Prometa\MitoSys2\Calibration\mEGFPC1_Noc\mEGFP_0_R1_P11_K1_Ch2-Ch1.zen
9.900070e+00	3.051311e+02	20150709_gfpWAPLch3_Prometa\MitoSys2\Calibration\mEGFPC1_Noc\mEGFP_0_R1_P11_K1_Ch2-Ch1.zen
9.960070e+00	3.130977e+02	20150709_gfpWAPLch3_Prometa\MitoSys2\Calibration\mEGFPC1_Noc\mEGFP_0_R1_P11_K1_Ch2-Ch1.zen
1.002007e+01	2.909812e+02	20150709_gfpWAPLch3_Prometa\MitoSys2\Calibration\mEGFPC1_Noc\mEGFP_0_R1_P11_K1_Ch2-Ch1.zen
1.008007e+01	2.962478e+02	20150709_gfpWAPLch3_Prometa\MitoSys2\Calibration\mEGFPC1_Noc\mEGFP_0_R1_P11_K1_Ch2-Ch1.zen
1.014007e+01	3.051477e+02	20150709_gfpWAPLch3_Prometa\MitoSys2\Calibration\mEGFPC1_Noc\mEGFP_0_R1_P11_K1_Ch2-Ch1.zen
1.020008e+01	2.939812e+02	20150709_gfpWAPLch3_Prometa\MitoSys2\Calibration\mEGFPC1_Noc\mEGFP_0_R1_P11_K1_Ch2-Ch1.zen
1.026008e+01	2.996144e+02	20150709_gfpWAPLch3_Prometa\MitoSys2\Calibration\mEGFPC1_Noc\mEGFP_0_R1_P11_K1_Ch2-Ch1.zen
1.032008e+01	2.986478e+02	20150709_gfpWAPLch3_Prometa\MitoSys2\Calibration\mEGFPC1_Noc\mEGFP_0_R1_P11_K1_Ch2-Ch1.zen
1.038008e+01	2.903478e+02	20150709_gfpWAPLch3_Prometa\MitoSys2\Calibration\mEGFPC1_Noc\mEGFP_0_R1_P11_K1_Ch2-Ch1.zen
1.044008e+01	2.950978e+02	20150709_gfpWAPLch3_Prometa\MitoSys2\Calibration\mEGFPC1_Noc\mEGFP_0_R1_P11_K1_Ch2-Ch1.zen
1.050008e+01	2.966978e+02	20150709_gfpWAPLch3_Prometa\MitoSys2\Calibration\mEGFPC1_Noc\mEGFP_0_R1_P11_K1_Ch2-Ch1.zen
1.056008e+01	2.855146e+02	20150709_gfpWAPLch3_Prometa\MitoSys2\Calibration\mEGFPC1_Noc\mEGFP_0_R1_P11_K1_Ch2-Ch1.zen
1.062008e+01	2.972811e+02	20150709_gfpWAPLch3_Prometa\MitoSys2\Calibration\mEGFPC1_Noc\mEGFP_0_R1_P11_K1_Ch2-Ch1.zen
1.068008e+01	2.867145e+02	20150709_gfpWAPLch3_Prometa\MitoSys2\Calibration\mEGFPC1_Noc\mEGFP_0_R1_P11_K1_Ch2-Ch1.zen
1.074008e+01	3.066311e+02	20150709_gfpWAPLch3_Prometa\MitoSys2\Calibration\mEGFPC1_Noc\mEGFP_0_R1_P11_K1_Ch2-Ch1.zen
1.080008e+01	3.138977e+02	20150709_gfpWAPLch3_Prometa\MitoSys2\Calibration\mEGFPC1_Noc\mEGFP_0_R1_P11_K1_Ch2-Ch1.zen
1.086008e+01	3.022478e+02	20150709_gfpWAPLch3_Prometa\MitoSys2\Calibration\mEGFPC1_Noc\mEGFP_0_R1_P11_K1_Ch2-Ch1.zen
1.092008e+01	2.914645e+02	20150709_gfpWAPLch3_Prometa\MitoSys2\Calibration\mEGFPC1_Noc\mEGFP_0_R1_P11_K1_Ch2-Ch1.zen
1.098008e+01	2.973978e+02	20150709_gfpWAPLch3_Prometa\MitoSys2\Calibration\mEGFPC1_Noc\mEGFP_0_R1_P11_K1_Ch2-Ch1.zen
1.104008e+01	2.924479e+02	20150709_gfpWAPLch3_Prometa\MitoSys2\Calibration\mEGFPC1_Noc\mEGFP_0_R1_P11_K1_Ch2-Ch1.zen
1.110008e+01	2.946812e+02	20150709_gfpWAPLch3_Prometa\MitoSys2\Calibration\mEGFPC1_Noc\mEGFP_0_R1_P11_K1_Ch2-Ch1.zen
1.116008e+01	2.935478e+02	20150709_gfpWAPLch3_Prometa\MitoSys2\Calibration\mEGFPC1_Noc\mEGFP_0_R1_P11_K1_Ch2-Ch1.zen
1.122008e+01	2.979978e+02	20150709_gfpWAPLch3_Prometa\MitoSys2\Calibration\mEGFPC1_Noc\mEGFP_0_R1_P11_K1_Ch2-Ch1.zen
1.128008e+01	2.938311e+02	20150709_gfpWAPLch3_Prometa\MitoSys2\Calibration\mEGFPC1_Noc\mEGFP_0_R1_P11_K1_Ch2-Ch1.zen
1.134008e+01	2.978478e+02	20150709_gfpWAPLch3_Prometa\MitoSys2\Calibration\mEGFPC1_Noc\mEGFP_0_R1_P11_K1_Ch2-Ch1.zen
1.140008e+01	2.948478e+02	20150709_gfpWAPLch3_Prometa\MitoSys2\Calibration\mEGFPC1_Noc\mEGFP_0_R1_P11_K1_Ch2-Ch1.zen
1.146008e+01	2.894479e+02	20150709_gfpWAPLch3_Prometa\MitoSys2\Calibration\mEGFPC1_Noc\mEGFP_0_R1_P11_K1_Ch2-Ch1.zen
1.152009e+01	2.930145e+02	20150709_gfpWAPLch3_Prometa\MitoSys2\Calibration\mEGFPC1_Noc\mEGFP_0_R1_P11_K1_Ch2-Ch1.zen
1.158009e+01	2.880979e+02	20150709_gfpWAPLch3_Prometa\MitoSys2\Calibration\mEGFPC1_Noc\mEGFP_0_R1_P11_K1_Ch2-Ch1.zen
1.164009e+01	2.844479e+02	20150709_gfpWAPLch3_Prometa\MitoSys2\Calibration\mEGFPC1_Noc\mEGFP_0_R1_P11_K1_Ch2-Ch1.zen
1.170009e+01	2.867812e+02	20150709_gfpWAPLch3_Prometa\MitoSys2\Calibration\mEGFPC1_Noc\mEGFP_0_R1_P11_K1_Ch2-Ch1.zen
1.176009e+01	2.982645e+02	20150709_gfpWAPLch3_Prometa\MitoSys2\Calibration\mEGFPC1_Noc\mEGFP_0_R1_P11_K1_Ch2-Ch1.zen
1.182009e+01	2.910478e+02	20150709_gfpWAPLch3_Prometa\MitoSys2\Calibration\mEGFPC1_Noc\mEGFP_0_R1_P11_K1_Ch2-Ch1.zen
1.188009e+01	2.899312e+02	20150709_gfpWAPLch3_Prometa\MitoSys2\Calibration\mEGFPC1_Noc\mEGFP_0_R1_P11_K1_Ch2-Ch1.zen
1.194009e+01	2.780146e+02	20150709_gfpWAPLch3_Prometa\MitoSys2\Calibration\mEGFPC1_Noc\mEGFP_0_R1_P11_K1_Ch2-Ch1.zen
1.200009e+01	2.844646e+02	20150709_gfpWAPLch3_Prometa\MitoSys2\Calibration\mEGFPC1_Noc\mEGFP_0_R1_P11_K1_Ch2-Ch1.zen
1.206009e+01	2.904479e+02	20150709_gfpWAPLch3_Prometa\MitoSys2\Calibration\mEGFPC1_Noc\mEGFP_0_R1_P11_K1_Ch2-Ch1.zen
1.212009e+01	2.895812e+02	20150709_gfpWAPLch3_Prometa\MitoSys2\Calibration\mEGFPC1_Noc\mEGFP_0_R1_P11_K1_Ch2-Ch1.zen
1.218009e+01	2.918312e+02	20150709_gfpWAPLch3_Prometa\MitoSys2\Calibration\mEGFPC1_Noc\mEGFP_0_R1_P11_K1_Ch2-Ch1.zen
1.224009e+01	2.903979e+02	20150709_gfpWAPLch3_Prometa\MitoSys2\Calibration\mEGFPC1_Noc\mEGFP_0_R1_P11_K1_Ch2-Ch1.zen
1.230009e+01	3.013478e+02	20150709_gfpWAPLch3_Prometa\MitoSys2\Calibration\mEGFPC1_Noc\mEGFP_0_R1_P11_K1_Ch2-Ch1.zen
1.236009e+01	3.003644e+02	20150709_gfpWAPLch3_Prometa\MitoSys2\Calibration\mEGFPC1_Noc\mEGFP_0_R1_P11_K1_Ch2-Ch1.zen
1.242009e+01	2.929312e+02	20150709_gfpWAPLch3_Prometa\MitoSys2\Calibration\mEGFPC1_Noc\mEGFP_0_R1_P11_K1_Ch2-Ch1.zen
1.248009e+01	2.903478e+02	20150709_gfpWAPLch3_Prometa\MitoSys2\Calibration\mEGFPC1_Noc\mEGFP_0_R1_P11_K1_Ch2-Ch1.zen
1.254009e+01	2.962478e+02	20150709_gfpWAPLch3_Prometa\MitoSys2\Calibration\mEGFPC1_Noc\mEGFP_0_R1_P11_K1_Ch2-Ch1.zen
1.260009e+01	3.017811e+02	20150709_gfpWAPLch3_Prometa\MitoSys2\Calibration\mEGFPC1_Noc\mEGFP_0_R1_P11_K1_Ch2-Ch1.zen
1.266009e+01	2.952145e+02	20150709_gfpWAPLch3_Prometa\MitoSys2\Calibration\mEGFPC1_Noc\mEGFP_0_R1_P11_K1_Ch2-Ch1.zen
1.272009e+01	2.898645e+02	20150709_gfpWAPLch3_Prometa\MitoSys2\Calibration\mEGFPC1_Noc\mEGFP_0_R1_P11_K1_Ch2-Ch1.zen
1.278009e+01	2.966145e+02	20150709_gfpWAPLch3_Prometa\MitoSys2\Calibration\mEGFPC1_Noc\mEGFP_0_R1_P11_K1_Ch2-Ch1.zen
1.284009e+01	2.915978e+02	20150709_gfpWAPLch3_Prometa\MitoSys2\Calibration\mEGFPC1_Noc\mEGFP_0_R1_P11_K1_Ch2-Ch1.zen
1.290009e+01	2.915145e+02	20150709_gfpWAPLch3_Prometa\MitoSys2\Calibration\mEGFPC1_Noc\mEGFP_0_R1_P11_K1_Ch2-Ch1.zen
1.296010e+01	2.889312e+02	20150709_gfpWAPLch3_Prometa\MitoSys2\Calibration\mEGFPC1_Noc\mEGFP_0_R1_P11_K1_Ch2-Ch1.zen
1.302010e+01	2.939978e+02	20150709_gfpWAPLch3_Prometa\MitoSys2\Calibration\mEGFPC1_Noc\mEGFP_0_R1_P11_K1_Ch2-Ch1.zen
1.308010e+01	2.925478e+02	20150709_gfpWAPLch3_Prometa\MitoSys2\Calibration\mEGFPC1_Noc\mEGFP_0_R1_P11_K1_Ch2-Ch1.zen
1.314010e+01	3.034811e+02	20150709_gfpWAPLch3_Prometa\MitoSys2\Calibration\mEGFPC1_Noc\mEGFP_0_R1_P11_K1_Ch2-Ch1.zen
1.320010e+01	2.956978e+02	20150709_gfpWAPLch3_Prometa\MitoSys2\Calibration\mEGFPC1_Noc\mEGFP_0_R1_P11_K1_Ch2-Ch1.zen
1.326010e+01	2.897312e+02	20150709_gfpWAPLch3_Prometa\MitoSys2\Calibration\mEGFPC1_Noc\mEGFP_0_R1_P11_K1_Ch2-Ch1.zen
1.332010e+01	3.004811e+02	20150709_gfpWAPLch3_Prometa\MitoSys2\Calibration\mEGFPC1_Noc\mEGFP_0_R1_P11_K1_Ch2-Ch1.zen
1.338010e+01	2.856979e+02	20150709_gfpWAPLch3_Prometa\MitoSys2\Calibration\mEGFPC1_Noc\mEGFP_0_R1_P11_K1_Ch2-Ch1.zen
1.344010e+01	2.946978e+02	20150709_gfpWAPLch3_Prometa\MitoSys2\Calibration\mEGFPC1_Noc\mEGFP_0_R1_P11_K1_Ch2-Ch1.zen
1.350010e+01	3.026144e+02	20150709_gfpWAPLch3_Prometa\MitoSys2\Calibration\mEGFPC1_Noc\mEGFP_0_R1_P11_K1_Ch2-Ch1.zen
1.356010e+01	3.033644e+02	20150709_gfpWAPLch3_Prometa\MitoSys2\Calibration\mEGFPC1_Noc\mEGFP_0_R1_P11_K1_Ch2-Ch1.zen
1.362010e+01	3.081310e+02	20150709_gfpWAPLch3_Prometa\MitoSys2\Calibration\mEGFPC1_Noc\mEGFP_0_R1_P11_K1_Ch2-Ch1.zen
1.368010e+01	2.980645e+02	20150709_gfpWAPLch3_Prometa\MitoSys2\Calibration\mEGFPC1_Noc\mEGFP_0_R1_P11_K1_Ch2-Ch1.zen
1.374010e+01	3.086310e+02	20150709_gfpWAPLch3_Prometa\MitoSys2\Calibration\mEGFPC1_Noc\mEGFP_0_R1_P11_K1_Ch2-Ch1.zen
1.380010e+01	3.083810e+02	20150709_gfpWAPLch3_Prometa\MitoSys2\Calibration\mEGFPC1_Noc\mEGFP_0_R1_P11_K1_Ch2-Ch1.zen
1.386010e+01	3.044977e+02	20150709_gfpWAPLch3_Prometa\MitoSys2\Calibration\mEGFPC1_Noc\mEGFP_0_R1_P11_K1_Ch2-Ch1.zen
1.392010e+01	3.145143e+02	20150709_gfpWAPLch3_Prometa\MitoSys2\Calibration\mEGFPC1_Noc\mEGFP_0_R1_P11_K1_Ch2-Ch1.zen
1.398010e+01	3.013644e+02	20150709_gfpWAPLch3_Prometa\MitoSys2\Calibration\mEGFPC1_Noc\mEGFP_0_R1_P11_K1_Ch2-Ch1.zen
1.404010e+01	3.064977e+02	20150709_gfpWAPLch3_Prometa\MitoSys2\Calibration\mEGFPC1_Noc\mEGFP_0_R1_P11_K1_Ch2-Ch1.zen
1.410010e+01	3.000478e+02	20150709_gfpWAPLch3_Prometa\MitoSys2\Calibration\mEGFPC1_Noc\mEGFP_0_R1_P11_K1_Ch2-Ch1.zen
1.416010e+01	3.036644e+02	20150709_gfpWAPLch3_Prometa\MitoSys2\Calibration\mEGFPC1_Noc\mEGFP_0_R1_P11_K1_Ch2-Ch1.zen
1.422011e+01	3.083144e+02	20150709_gfpWAPLch3_Prometa\MitoSys2\Calibration\mEGFPC1_Noc\mEGFP_0_R1_P11_K1_Ch2-Ch1.zen
1.428011e+01	3.173477e+02	20150709_gfpWAPLch3_Prometa\MitoSys2\Calibration\mEGFPC1_Noc\mEGFP_0_R1_P11_K1_Ch2-Ch1.zen
1.434011e+01	3.049477e+02	20150709_gfpWAPLch3_Prometa\MitoSys2\Calibration\mEGFPC1_Noc\mEGFP_0_R1_P11_K1_Ch2-Ch1.zen
1.440011e+01	3.065644e+02	20150709_gfpWAPLch3_Prometa\MitoSys2\Calibration\mEGFPC1_Noc\mEGFP_0_R1_P11_K1_Ch2-Ch1.zen
1.446011e+01	3.145310e+02	20150709_gfpWAPLch3_Prometa\MitoSys2\Calibration\mEGFPC1_Noc\mEGFP_0_R1_P11_K1_Ch2-Ch1.zen
1.452011e+01	3.100644e+02	20150709_gfpWAPLch3_Prometa\MitoSys2\Calibration\mEGFPC1_Noc\mEGFP_0_R1_P11_K1_Ch2-Ch1.zen
1.458011e+01	2.960978e+02	20150709_gfpWAPLch3_Prometa\MitoSys2\Calibration\mEGFPC1_Noc\mEGFP_0_R1_P11_K1_Ch2-Ch1.zen
1.464011e+01	3.080144e+02	20150709_gfpWAPLch3_Prometa\MitoSys2\Calibration\mEGFPC1_Noc\mEGFP_0_R1_P11_K1_Ch2-Ch1.zen
1.470011e+01	3.151977e+02	20150709_gfpWAPLch3_Prometa\MitoSys2\Calibration\mEGFPC1_Noc\mEGFP_0_R1_P11_K1_Ch2-Ch1.zen
1.476011e+01	3.246476e+02	20150709_gfpWAPLch3_Prometa\MitoSys2\Calibration\mEGFPC1_Noc\mEGFP_0_R1_P11_K1_Ch2-Ch1.zen
1.482011e+01	3.152143e+02	20150709_gfpWAPLch3_Prometa\MitoSys2\Calibration\mEGFPC1_Noc\mEGFP_0_R1_P11_K1_Ch2-Ch1.zen
1.488011e+01	3.187310e+02	20150709_gfpWAPLch3_Prometa\MitoSys2\Calibration\mEGFPC1_Noc\mEGFP_0_R1_P11_K1_Ch2-Ch1.zen
1.494011e+01	3.138810e+02	20150709_gfpWAPLch3_Prometa\MitoSys2\Calibration\mEGFPC1_Noc\mEGFP_0_R1_P11_K1_Ch2-Ch1.zen
1.500011e+01	3.118644e+02	20150709_gfpWAPLch3_Prometa\MitoSys2\Calibration\mEGFPC1_Noc\mEGFP_0_R1_P11_K1_Ch2-Ch1.zen
1.506011e+01	3.214476e+02	20150709_gfpWAPLch3_Prometa\MitoSys2\Calibration\mEGFPC1_Noc\mEGFP_0_R1_P11_K1_Ch2-Ch1.zen
1.512011e+01	3.151144e+02	20150709_gfpWAPLch3_Prometa\MitoSys2\Calibration\mEGFPC1_Noc\mEGFP_0_R1_P11_K1_Ch2-Ch1.zen
1.518011e+01	3.215810e+02	20150709_gfpWAPLch3_Prometa\MitoSys2\Calibration\mEGFPC1_Noc\mEGFP_0_R1_P11_K1_Ch2-Ch1.zen
1.524011e+01	3.112810e+02	20150709_gfpWAPLch3_Prometa\MitoSys2\Calibration\mEGFPC1_Noc\mEGFP_0_R1_P11_K1_Ch2-Ch1.zen
1.530011e+01	3.158143e+02	20150709_gfpWAPLch3_Prometa\MitoSys2\Calibration\mEGFPC1_Noc\mEGFP_0_R1_P11_K1_Ch2-Ch1.zen
1.536011e+01	3.081144e+02	20150709_gfpWAPLch3_Prometa\MitoSys2\Calibration\mEGFPC1_Noc\mEGFP_0_R1_P11_K1_Ch2-Ch1.zen
1.542011e+01	3.076311e+02	20150709_gfpWAPLch3_Prometa\MitoSys2\Calibration\mEGFPC1_Noc\mEGFP_0_R1_P11_K1_Ch2-Ch1.zen
1.548011e+01	3.215810e+02	20150709_gfpWAPLch3_Prometa\MitoSys2\Calibration\mEGFPC1_Noc\mEGFP_0_R1_P11_K1_Ch2-Ch1.zen
1.554012e+01	3.141310e+02	20150709_gfpWAPLch3_Prometa\MitoSys2\Calibration\mEGFPC1_Noc\mEGFP_0_R1_P11_K1_Ch2-Ch1.zen
1.560012e+01	3.241976e+02	20150709_gfpWAPLch3_Prometa\MitoSys2\Calibration\mEGFPC1_Noc\mEGFP_0_R1_P11_K1_Ch2-Ch1.zen
1.566012e+01	3.259142e+02	20150709_gfpWAPLch3_Prometa\MitoSys2\Calibration\mEGFPC1_Noc\mEGFP_0_R1_P11_K1_Ch2-Ch1.zen
1.572012e+01	3.205643e+02	20150709_gfpWAPLch3_Prometa\MitoSys2\Calibration\mEGFPC1_Noc\mEGFP_0_R1_P11_K1_Ch2-Ch1.zen
1.578012e+01	3.159810e+02	20150709_gfpWAPLch3_Prometa\MitoSys2\Calibration\mEGFPC1_Noc\mEGFP_0_R1_P11_K1_Ch2-Ch1.zen
1.584012e+01	3.084977e+02	20150709_gfpWAPLch3_Prometa\MitoSys2\Calibration\mEGFPC1_Noc\mEGFP_0_R1_P11_K1_Ch2-Ch1.zen
1.590012e+01	3.063144e+02	20150709_gfpWAPLch3_Prometa\MitoSys2\Calibration\mEGFPC1_Noc\mEGFP_0_R1_P11_K1_Ch2-Ch1.zen
1.596012e+01	3.190310e+02	20150709_gfpWAPLch3_Prometa\MitoSys2\Calibration\mEGFPC1_Noc\mEGFP_0_R1_P11_K1_Ch2-Ch1.zen
1.602012e+01	3.247976e+02	20150709_gfpWAPLch3_Prometa\MitoSys2\Calibration\mEGFPC1_Noc\mEGFP_0_R1_P11_K1_Ch2-Ch1.zen
1.608012e+01	3.274476e+02	20150709_gfpWAPLch3_Prometa\MitoSys2\Calibration\mEGFPC1_Noc\mEGFP_0_R1_P11_K1_Ch2-Ch1.zen
1.614012e+01	3.244143e+02	20150709_gfpWAPLch3_Prometa\MitoSys2\Calibration\mEGFPC1_Noc\mEGFP_0_R1_P11_K1_Ch2-Ch1.zen
1.620012e+01	3.264309e+02	20150709_gfpWAPLch3_Prometa\MitoSys2\Calibration\mEGFPC1_Noc\mEGFP_0_R1_P11_K1_Ch2-Ch1.zen
1.626012e+01	3.205310e+02	20150709_gfpWAPLch3_Prometa\MitoSys2\Calibration\mEGFPC1_Noc\mEGFP_0_R1_P11_K1_Ch2-Ch1.zen
1.632012e+01	3.248143e+02	20150709_gfpWAPLch3_Prometa\MitoSys2\Calibration\mEGFPC1_Noc\mEGFP_0_R1_P11_K1_Ch2-Ch1.zen
1.638012e+01	3.351475e+02	20150709_gfpWAPLch3_Prometa\MitoSys2\Calibration\mEGFPC1_Noc\mEGFP_0_R1_P11_K1_Ch2-Ch1.zen
1.644012e+01	3.293642e+02	20150709_gfpWAPLch3_Prometa\MitoSys2\Calibration\mEGFPC1_Noc\mEGFP_0_R1_P11_K1_Ch2-Ch1.zen
1.650012e+01	3.324809e+02	20150709_gfpWAPLch3_Prometa\MitoSys2\Calibration\mEGFPC1_Noc\mEGFP_0_R1_P11_K1_Ch2-Ch1.zen
1.656012e+01	3.449475e+02	20150709_gfpWAPLch3_Prometa\MitoSys2\Calibration\mEGFPC1_Noc\mEGFP_0_R1_P11_K1_Ch2-Ch1.zen
1.662012e+01	3.355808e+02	20150709_gfpWAPLch3_Prometa\MitoSys2\Calibration\mEGFPC1_Noc\mEGFP_0_R1_P11_K1_Ch2-Ch1.zen
1.668012e+01	3.291642e+02	20150709_gfpWAPLch3_Prometa\MitoSys2\Calibration\mEGFPC1_Noc\mEGFP_0_R1_P11_K1_Ch2-Ch1.zen
1.674012e+01	3.356642e+02	20150709_gfpWAPLch3_Prometa\MitoSys2\Calibration\mEGFPC1_Noc\mEGFP_0_R1_P11_K1_Ch2-Ch1.zen
1.680013e+01	3.338475e+02	20150709_gfpWAPLch3_Prometa\MitoSys2\Calibration\mEGFPC1_Noc\mEGFP_0_R1_P11_K1_Ch2-Ch1.zen
1.686012e+01	3.380808e+02	20150709_gfpWAPLch3_Prometa\MitoSys2\Calibration\mEGFPC1_Noc\mEGFP_0_R1_P11_K1_Ch2-Ch1.zen
1.692013e+01	3.255476e+02	20150709_gfpWAPLch3_Prometa\MitoSys2\Calibration\mEGFPC1_Noc\mEGFP_0_R1_P11_K1_Ch2-Ch1.zen
1.698013e+01	3.301476e+02	20150709_gfpWAPLch3_Prometa\MitoSys2\Calibration\mEGFPC1_Noc\mEGFP_0_R1_P11_K1_Ch2-Ch1.zen
1.704013e+01	3.239643e+02	20150709_gfpWAPLch3_Prometa\MitoSys2\Calibration\mEGFPC1_Noc\mEGFP_0_R1_P11_K1_Ch2-Ch1.zen
1.710013e+01	3.348809e+02	20150709_gfpWAPLch3_Prometa\MitoSys2\Calibration\mEGFPC1_Noc\mEGFP_0_R1_P11_K1_Ch2-Ch1.zen
1.716013e+01	3.311642e+02	20150709_gfpWAPLch3_Prometa\MitoSys2\Calibration\mEGFPC1_Noc\mEGFP_0_R1_P11_K1_Ch2-Ch1.zen
1.722013e+01	3.308142e+02	20150709_gfpWAPLch3_Prometa\MitoSys2\Calibration\mEGFPC1_Noc\mEGFP_0_R1_P11_K1_Ch2-Ch1.zen
1.728013e+01	3.381308e+02	20150709_gfpWAPLch3_Prometa\MitoSys2\Calibration\mEGFPC1_Noc\mEGFP_0_R1_P11_K1_Ch2-Ch1.zen
1.734013e+01	3.430141e+02	20150709_gfpWAPLch3_Prometa\MitoSys2\Calibration\mEGFPC1_Noc\mEGFP_0_R1_P11_K1_Ch2-Ch1.zen
1.740013e+01	3.378975e+02	20150709_gfpWAPLch3_Prometa\MitoSys2\Calibration\mEGFPC1_Noc\mEGFP_0_R1_P11_K1_Ch2-Ch1.zen
1.746013e+01	3.448641e+02	20150709_gfpWAPLch3_Prometa\MitoSys2\Calibration\mEGFPC1_Noc\mEGFP_0_R1_P11_K1_Ch2-Ch1.zen
1.752013e+01	3.319309e+02	20150709_gfpWAPLch3_Prometa\MitoSys2\Calibration\mEGFPC1_Noc\mEGFP_0_R1_P11_K1_Ch2-Ch1.zen
1.758013e+01	3.353809e+02	20150709_gfpWAPLch3_Prometa\MitoSys2\Calibration\mEGFPC1_Noc\mEGFP_0_R1_P11_K1_Ch2-Ch1.zen
1.764013e+01	3.549640e+02	20150709_gfpWAPLch3_Prometa\MitoSys2\Calibration\mEGFPC1_Noc\mEGFP_0_R1_P11_K1_Ch2-Ch1.zen
1.770013e+01	3.404641e+02	20150709_gfpWAPLch3_Prometa\MitoSys2\Calibration\mEGFPC1_Noc\mEGFP_0_R1_P11_K1_Ch2-Ch1.zen
1.776013e+01	3.437141e+02	20150709_gfpWAPLch3_Prometa\MitoSys2\Calibration\mEGFPC1_Noc\mEGFP_0_R1_P11_K1_Ch2-Ch1.zen
1.782013e+01	3.411141e+02	20150709_gfpWAPLch3_Prometa\MitoSys2\Calibration\mEGFPC1_Noc\mEGFP_0_R1_P11_K1_Ch2-Ch1.zen
1.788013e+01	3.478974e+02	20150709_gfpWAPLch3_Prometa\MitoSys2\Calibration\mEGFPC1_Noc\mEGFP_0_R1_P11_K1_Ch2-Ch1.zen
1.794013e+01	3.421808e+02	20150709_gfpWAPLch3_Prometa\MitoSys2\Calibration\mEGFPC1_Noc\mEGFP_0_R1_P11_K1_Ch2-Ch1.zen
1.800013e+01	3.511641e+02	20150709_gfpWAPLch3_Prometa\MitoSys2\Calibration\mEGFPC1_Noc\mEGFP_0_R1_P11_K1_Ch2-Ch1.zen
1.806013e+01	3.453474e+02	20150709_gfpWAPLch3_Prometa\MitoSys2\Calibration\mEGFPC1_Noc\mEGFP_0_R1_P11_K1_Ch2-Ch1.zen
1.812013e+01	3.544140e+02	20150709_gfpWAPLch3_Prometa\MitoSys2\Calibration\mEGFPC1_Noc\mEGFP_0_R1_P11_K1_Ch2-Ch1.zen
1.818013e+01	3.481974e+02	20150709_gfpWAPLch3_Prometa\MitoSys2\Calibration\mEGFPC1_Noc\mEGFP_0_R1_P11_K1_Ch2-Ch1.zen
1.824014e+01	3.540307e+02	20150709_gfpWAPLch3_Prometa\MitoSys2\Calibration\mEGFPC1_Noc\mEGFP_0_R1_P11_K1_Ch2-Ch1.zen
1.830013e+01	3.472808e+02	20150709_gfpWAPLch3_Prometa\MitoSys2\Calibration\mEGFPC1_Noc\mEGFP_0_R1_P11_K1_Ch2-Ch1.zen
1.836014e+01	3.477474e+02	20150709_gfpWAPLch3_Prometa\MitoSys2\Calibration\mEGFPC1_Noc\mEGFP_0_R1_P11_K1_Ch2-Ch1.zen
1.842014e+01	3.485308e+02	20150709_gfpWAPLch3_Prometa\MitoSys2\Calibration\mEGFPC1_Noc\mEGFP_0_R1_P11_K1_Ch2-Ch1.zen
1.848014e+01	3.569807e+02	20150709_gfpWAPLch3_Prometa\MitoSys2\Calibration\mEGFPC1_Noc\mEGFP_0_R1_P11_K1_Ch2-Ch1.zen
1.854014e+01	3.460641e+02	20150709_gfpWAPLch3_Prometa\MitoSys2\Calibration\mEGFPC1_Noc\mEGFP_0_R1_P11_K1_Ch2-Ch1.zen
1.860014e+01	3.461808e+02	20150709_gfpWAPLch3_Prometa\MitoSys2\Calibration\mEGFPC1_Noc\mEGFP_0_R1_P11_K1_Ch2-Ch1.zen
1.866014e+01	3.452808e+02	20150709_gfpWAPLch3_Prometa\MitoSys2\Calibration\mEGFPC1_Noc\mEGFP_0_R1_P11_K1_Ch2-Ch1.zen
1.872014e+01	3.446641e+02	20150709_gfpWAPLch3_Prometa\MitoSys2\Calibration\mEGFPC1_Noc\mEGFP_0_R1_P11_K1_Ch2-Ch1.zen
1.878014e+01	3.402642e+02	20150709_gfpWAPLch3_Prometa\MitoSys2\Calibration\mEGFPC1_Noc\mEGFP_0_R1_P11_K1_Ch2-Ch1.zen
1.884014e+01	3.448474e+02	20150709_gfpWAPLch3_Prometa\MitoSys2\Calibration\mEGFPC1_Noc\mEGFP_0_R1_P11_K1_Ch2-Ch1.zen
1.890014e+01	3.488141e+02	20150709_gfpWAPLch3_Prometa\MitoSys2\Calibration\mEGFPC1_Noc\mEGFP_0_R1_P11_K1_Ch2-Ch1.zen
1.896014e+01	3.517641e+02	20150709_gfpWAPLch3_Prometa\MitoSys2\Calibration\mEGFPC1_Noc\mEGFP_0_R1_P11_K1_Ch2-Ch1.zen
1.902014e+01	3.457641e+02	20150709_gfpWAPLch3_Prometa\MitoSys2\Calibration\mEGFPC1_Noc\mEGFP_0_R1_P11_K1_Ch2-Ch1.zen
1.908014e+01	3.451308e+02	20150709_gfpWAPLch3_Prometa\MitoSys2\Calibration\mEGFPC1_Noc\mEGFP_0_R1_P11_K1_Ch2-Ch1.zen
1.914014e+01	3.384475e+02	20150709_gfpWAPLch3_Prometa\MitoSys2\Calibration\mEGFPC1_Noc\mEGFP_0_R1_P11_K1_Ch2-Ch1.zen
1.920014e+01	3.371308e+02	20150709_gfpWAPLch3_Prometa\MitoSys2\Calibration\mEGFPC1_Noc\mEGFP_0_R1_P11_K1_Ch2-Ch1.zen
1.926014e+01	3.378142e+02	20150709_gfpWAPLch3_Prometa\MitoSys2\Calibration\mEGFPC1_Noc\mEGFP_0_R1_P11_K1_Ch2-Ch1.zen
1.932014e+01	3.476974e+02	20150709_gfpWAPLch3_Prometa\MitoSys2\Calibration\mEGFPC1_Noc\mEGFP_0_R1_P11_K1_Ch2-Ch1.zen
1.938014e+01	3.428808e+02	20150709_gfpWAPLch3_Prometa\MitoSys2\Calibration\mEGFPC1_Noc\mEGFP_0_R1_P11_K1_Ch2-Ch1.zen
1.944014e+01	3.427641e+02	20150709_gfpWAPLch3_Prometa\MitoSys2\Calibration\mEGFPC1_Noc\mEGFP_0_R1_P11_K1_Ch2-Ch1.zen
1.950014e+01	3.407975e+02	20150709_gfpWAPLch3_Prometa\MitoSys2\Calibration\mEGFPC1_Noc\mEGFP_0_R1_P11_K1_Ch2-Ch1.zen
1.956014e+01	3.350642e+02	20150709_gfpWAPLch3_Prometa\MitoSys2\Calibration\mEGFPC1_Noc\mEGFP_0_R1_P11_K1_Ch2-Ch1.zen
1.962015e+01	3.370808e+02	20150709_gfpWAPLch3_Prometa\MitoSys2\Calibration\mEGFPC1_Noc\mEGFP_0_R1_P11_K1_Ch2-Ch1.zen
1.968015e+01	3.400308e+02	20150709_gfpWAPLch3_Prometa\MitoSys2\Calibration\mEGFPC1_Noc\mEGFP_0_R1_P11_K1_Ch2-Ch1.zen
1.974015e+01	3.403141e+02	20150709_gfpWAPLch3_Prometa\MitoSys2\Calibration\mEGFPC1_Noc\mEGFP_0_R1_P11_K1_Ch2-Ch1.zen
1.980015e+01	3.467974e+02	20150709_gfpWAPLch3_Prometa\MitoSys2\Calibration\mEGFPC1_Noc\mEGFP_0_R1_P11_K1_Ch2-Ch1.zen
1.986015e+01	3.378642e+02	20150709_gfpWAPLch3_Prometa\MitoSys2\Calibration\mEGFPC1_Noc\mEGFP_0_R1_P11_K1_Ch2-Ch1.zen
1.992015e+01	3.352642e+02	20150709_gfpWAPLch3_Prometa\MitoSys2\Calibration\mEGFPC1_Noc\mEGFP_0_R1_P11_K1_Ch2-Ch1.zen
1.998015e+01	3.478641e+02	20150709_gfpWAPLch3_Prometa\MitoSys2\Calibration\mEGFPC1_Noc\mEGFP_0_R1_P11_K1_Ch2-Ch1.zen
2.004015e+01	3.347142e+02	20150709_gfpWAPLch3_Prometa\MitoSys2\Calibration\mEGFPC1_Noc\mEGFP_0_R1_P11_K1_Ch2-Ch1.zen
2.010015e+01	3.313642e+02	20150709_gfpWAPLch3_Prometa\MitoSys2\Calibration\mEGFPC1_Noc\mEGFP_0_R1_P11_K1_Ch2-Ch1.zen
2.016015e+01	3.468974e+02	20150709_gfpWAPLch3_Prometa\MitoSys2\Calibration\mEGFPC1_Noc\mEGFP_0_R1_P11_K1_Ch2-Ch1.zen
2.022015e+01	3.405975e+02	20150709_gfpWAPLch3_Prometa\MitoSys2\Calibration\mEGFPC1_Noc\mEGFP_0_R1_P11_K1_Ch2-Ch1.zen
2.028015e+01	3.416308e+02	20150709_gfpWAPLch3_Prometa\MitoSys2\Calibration\mEGFPC1_Noc\mEGFP_0_R1_P11_K1_Ch2-Ch1.zen
2.034015e+01	3.426308e+02	20150709_gfpWAPLch3_Prometa\MitoSys2\Calibration\mEGFPC1_Noc\mEGFP_0_R1_P11_K1_Ch2-Ch1.zen
2.040015e+01	3.440641e+02	20150709_gfpWAPLch3_Prometa\MitoSys2\Calibration\mEGFPC1_Noc\mEGFP_0_R1_P11_K1_Ch2-Ch1.zen
2.046015e+01	3.586307e+02	20150709_gfpWAPLch3_Prometa\MitoSys2\Calibration\mEGFPC1_Noc\mEGFP_0_R1_P11_K1_Ch2-Ch1.zen
2.052015e+01	3.371475e+02	20150709_gfpWAPLch3_Prometa\MitoSys2\Calibration\mEGFPC1_Noc\mEGFP_0_R1_P11_K1_Ch2-Ch1.zen
2.058015e+01	3.452975e+02	20150709_gfpWAPLch3_Prometa\MitoSys2\Calibration\mEGFPC1_Noc\mEGFP_0_R1_P11_K1_Ch2-Ch1.zen
2.064015e+01	3.371975e+02	20150709_gfpWAPLch3_Prometa\MitoSys2\Calibration\mEGFPC1_Noc\mEGFP_0_R1_P11_K1_Ch2-Ch1.zen
2.070015e+01	3.444975e+02	20150709_gfpWAPLch3_Prometa\MitoSys2\Calibration\mEGFPC1_Noc\mEGFP_0_R1_P11_K1_Ch2-Ch1.zen
2.076015e+01	3.446141e+02	20150709_gfpWAPLch3_Prometa\MitoSys2\Calibration\mEGFPC1_Noc\mEGFP_0_R1_P11_K1_Ch2-Ch1.zen
2.082015e+01	3.570474e+02	20150709_gfpWAPLch3_Prometa\MitoSys2\Calibration\mEGFPC1_Noc\mEGFP_0_R1_P11_K1_Ch2-Ch1.zen
2.088015e+01	3.460475e+02	20150709_gfpWAPLch3_Prometa\MitoSys2\Calibration\mEGFPC1_Noc\mEGFP_0_R1_P11_K1_Ch2-Ch1.zen
2.094016e+01	3.468308e+02	20150709_gfpWAPLch3_Prometa\MitoSys2\Calibration\mEGFPC1_Noc\mEGFP_0_R1_P11_K1_Ch2-Ch1.zen
2.100015e+01	3.568140e+02	20150709_gfpWAPLch3_Prometa\MitoSys2\Calibration\mEGFPC1_Noc\mEGFP_0_R1_P11_K1_Ch2-Ch1.zen
2.106016e+01	3.592307e+02	20150709_gfpWAPLch3_Prometa\MitoSys2\Calibration\mEGFPC1_Noc\mEGFP_0_R1_P11_K1_Ch2-Ch1.zen
2.112016e+01	3.458308e+02	20150709_gfpWAPLch3_Prometa\MitoSys2\Calibration\mEGFPC1_Noc\mEGFP_0_R1_P11_K1_Ch2-Ch1.zen
2.118016e+01	3.614473e+02	20150709_gfpWAPLch3_Prometa\MitoSys2\Calibration\mEGFPC1_Noc\mEGFP_0_R1_P11_K1_Ch2-Ch1.zen
2.124016e+01	3.611807e+02	20150709_gfpWAPLch3_Prometa\MitoSys2\Calibration\mEGFPC1_Noc\mEGFP_0_R1_P11_K1_Ch2-Ch1.zen
2.130016e+01	3.551140e+02	20150709_gfpWAPLch3_Prometa\MitoSys2\Calibration\mEGFPC1_Noc\mEGFP_0_R1_P11_K1_Ch2-Ch1.zen
2.136016e+01	3.469475e+02	20150709_gfpWAPLch3_Prometa\MitoSys2\Calibration\mEGFPC1_Noc\mEGFP_0_R1_P11_K1_Ch2-Ch1.zen
2.142016e+01	3.488308e+02	20150709_gfpWAPLch3_Prometa\MitoSys2\Calibration\mEGFPC1_Noc\mEGFP_0_R1_P11_K1_Ch2-Ch1.zen
2.148016e+01	3.601640e+02	20150709_gfpWAPLch3_Prometa\MitoSys2\Calibration\mEGFPC1_Noc\mEGFP_0_R1_P11_K1_Ch2-Ch1.zen
2.154016e+01	3.496641e+02	20150709_gfpWAPLch3_Prometa\MitoSys2\Calibration\mEGFPC1_Noc\mEGFP_0_R1_P11_K1_Ch2-Ch1.zen
2.160016e+01	3.452474e+02	20150709_gfpWAPLch3_Prometa\MitoSys2\Calibration\mEGFPC1_Noc\mEGFP_0_R1_P11_K1_Ch2-Ch1.zen
2.166016e+01	3.544640e+02	20150709_gfpWAPLch3_Prometa\MitoSys2\Calibration\mEGFPC1_Noc\mEGFP_0_R1_P11_K1_Ch2-Ch1.zen
2.172016e+01	3.616807e+02	20150709_gfpWAPLch3_Prometa\MitoSys2\Calibration\mEGFPC1_Noc\mEGFP_0_R1_P11_K1_Ch2-Ch1.zen
2.178016e+01	3.526974e+02	20150709_gfpWAPLch3_Prometa\MitoSys2\Calibration\mEGFPC1_Noc\mEGFP_0_R1_P11_K1_Ch2-Ch1.zen
2.184016e+01	3.507974e+02	20150709_gfpWAPLch3_Prometa\MitoSys2\Calibration\mEGFPC1_Noc\mEGFP_0_R1_P11_K1_Ch2-Ch1.zen
2.190016e+01	3.529474e+02	20150709_gfpWAPLch3_Prometa\MitoSys2\Calibration\mEGFPC1_Noc\mEGFP_0_R1_P11_K1_Ch2-Ch1.zen
2.196016e+01	3.399808e+02	20150709_gfpWAPLch3_Prometa\MitoSys2\Calibration\mEGFPC1_Noc\mEGFP_0_R1_P11_K1_Ch2-Ch1.zen
2.202016e+01	3.437141e+02	20150709_gfpWAPLch3_Prometa\MitoSys2\Calibration\mEGFPC1_Noc\mEGFP_0_R1_P11_K1_Ch2-Ch1.zen
2.208016e+01	3.455475e+02	20150709_gfpWAPLch3_Prometa\MitoSys2\Calibration\mEGFPC1_Noc\mEGFP_0_R1_P11_K1_Ch2-Ch1.zen
2.214016e+01	3.524474e+02	20150709_gfpWAPLch3_Prometa\MitoSys2\Calibration\mEGFPC1_Noc\mEGFP_0_R1_P11_K1_Ch2-Ch1.zen
2.220016e+01	3.439975e+02	20150709_gfpWAPLch3_Prometa\MitoSys2\Calibration\mEGFPC1_Noc\mEGFP_0_R1_P11_K1_Ch2-Ch1.zen
2.226016e+01	3.396808e+02	20150709_gfpWAPLch3_Prometa\MitoSys2\Calibration\mEGFPC1_Noc\mEGFP_0_R1_P11_K1_Ch2-Ch1.zen
2.232017e+01	3.474141e+02	20150709_gfpWAPLch3_Prometa\MitoSys2\Calibration\mEGFPC1_Noc\mEGFP_0_R1_P11_K1_Ch2-Ch1.zen
2.238017e+01	3.519307e+02	20150709_gfpWAPLch3_Prometa\MitoSys2\Calibration\mEGFPC1_Noc\mEGFP_0_R1_P11_K1_Ch2-Ch1.zen
2.244017e+01	3.656473e+02	20150709_gfpWAPLch3_Prometa\MitoSys2\Calibration\mEGFPC1_Noc\mEGFP_0_R1_P11_K1_Ch2-Ch1.zen
2.250017e+01	3.496141e+02	20150709_gfpWAPLch3_Prometa\MitoSys2\Calibration\mEGFPC1_Noc\mEGFP_0_R1_P11_K1_Ch2-Ch1.zen
2.256017e+01	3.485474e+02	20150709_gfpWAPLch3_Prometa\MitoSys2\Calibration\mEGFPC1_Noc\mEGFP_0_R1_P11_K1_Ch2-Ch1.zen
2.262017e+01	3.531307e+02	20150709_gfpWAPLch3_Prometa\MitoSys2\Calibration\mEGFPC1_Noc\mEGFP_0_R1_P11_K1_Ch2-Ch1.zen
2.268017e+01	3.522140e+02	20150709_gfpWAPLch3_Prometa\MitoSys2\Calibration\mEGFPC1_Noc\mEGFP_0_R1_P11_K1_Ch2-Ch1.zen
2.274017e+01	3.624473e+02	20150709_gfpWAPLch3_Prometa\MitoSys2\Calibration\mEGFPC1_Noc\mEGFP_0_R1_P11_K1_Ch2-Ch1.zen
2.280017e+01	3.623140e+02	20150709_gfpWAPLch3_Prometa\MitoSys2\Calibration\mEGFPC1_Noc\mEGFP_0_R1_P11_K1_Ch2-Ch1.zen
2.286017e+01	3.682640e+02	20150709_gfpWAPLch3_Prometa\MitoSys2\Calibration\mEGFPC1_Noc\mEGFP_0_R1_P11_K1_Ch2-Ch1.zen
2.292017e+01	3.616973e+02	20150709_gfpWAPLch3_Prometa\MitoSys2\Calibration\mEGFPC1_Noc\mEGFP_0_R1_P11_K1_Ch2-Ch1.zen
2.298017e+01	3.726306e+02	20150709_gfpWAPLch3_Prometa\MitoSys2\Calibration\mEGFPC1_Noc\mEGFP_0_R1_P11_K1_Ch2-Ch1.zen
2.304017e+01	3.693639e+02	20150709_gfpWAPLch3_Prometa\MitoSys2\Calibration\mEGFPC1_Noc\mEGFP_0_R1_P11_K1_Ch2-Ch1.zen
2.310017e+01	3.698306e+02	20150709_gfpWAPLch3_Prometa\MitoSys2\Calibration\mEGFPC1_Noc\mEGFP_0_R1_P11_K1_Ch2-Ch1.zen
2.316017e+01	3.713306e+02	20150709_gfpWAPLch3_Prometa\MitoSys2\Calibration\mEGFPC1_Noc\mEGFP_0_R1_P11_K1_Ch2-Ch1.zen
2.322017e+01	3.701306e+02	20150709_gfpWAPLch3_Prometa\MitoSys2\Calibration\mEGFPC1_Noc\mEGFP_0_R1_P11_K1_Ch2-Ch1.zen
2.328017e+01	3.631640e+02	20150709_gfpWAPLch3_Prometa\MitoSys2\Calibration\mEGFPC1_Noc\mEGFP_0_R1_P11_K1_Ch2-Ch1.zen
2.334017e+01	3.696306e+02	20150709_gfpWAPLch3_Prometa\MitoSys2\Calibration\mEGFPC1_Noc\mEGFP_0_R1_P11_K1_Ch2-Ch1.zen
2.340017e+01	3.700473e+02	20150709_gfpWAPLch3_Prometa\MitoSys2\Calibration\mEGFPC1_Noc\mEGFP_0_R1_P11_K1_Ch2-Ch1.zen
2.346017e+01	3.774139e+02	20150709_gfpWAPLch3_Prometa\MitoSys2\Calibration\mEGFPC1_Noc\mEGFP_0_R1_P11_K1_Ch2-Ch1.zen
2.352017e+01	3.652306e+02	20150709_gfpWAPLch3_Prometa\MitoSys2\Calibration\mEGFPC1_Noc\mEGFP_0_R1_P11_K1_Ch2-Ch1.zen
2.358017e+01	3.632973e+02	20150709_gfpWAPLch3_Prometa\MitoSys2\Calibration\mEGFPC1_Noc\mEGFP_0_R1_P11_K1_Ch2-Ch1.zen
2.364017e+01	3.668473e+02	20150709_gfpWAPLch3_Prometa\MitoSys2\Calibration\mEGFPC1_Noc\mEGFP_0_R1_P11_K1_Ch2-Ch1.zen
2.370017e+01	3.622973e+02	20150709_gfpWAPLch3_Prometa\MitoSys2\Calibration\mEGFPC1_Noc\mEGFP_0_R1_P11_K1_Ch2-Ch1.zen
2.376018e+01	3.593140e+02	20150709_gfpWAPLch3_Prometa\MitoSys2\Calibration\mEGFPC1_Noc\mEGFP_0_R1_P11_K1_Ch2-Ch1.zen
2.382018e+01	3.459141e+02	20150709_gfpWAPLch3_Prometa\MitoSys2\Calibration\mEGFPC1_Noc\mEGFP_0_R1_P11_K1_Ch2-Ch1.zen
2.388018e+01	3.568640e+02	20150709_gfpWAPLch3_Prometa\MitoSys2\Calibration\mEGFPC1_Noc\mEGFP_0_R1_P11_K1_Ch2-Ch1.zen
2.394018e+01	3.640973e+02	20150709_gfpWAPLch3_Prometa\MitoSys2\Calibration\mEGFPC1_Noc\mEGFP_0_R1_P11_K1_Ch2-Ch1.zen
2.400018e+01	3.474474e+02	20150709_gfpWAPLch3_Prometa\MitoSys2\Calibration\mEGFPC1_Noc\mEGFP_0_R1_P11_K1_Ch2-Ch1.zen
2.406018e+01	3.575974e+02	20150709_gfpWAPLch3_Prometa\MitoSys2\Calibration\mEGFPC1_Noc\mEGFP_0_R1_P11_K1_Ch2-Ch1.zen
2.412018e+01	3.603140e+02	20150709_gfpWAPLch3_Prometa\MitoSys2\Calibration\mEGFPC1_Noc\mEGFP_0_R1_P11_K1_Ch2-Ch1.zen
2.418018e+01	3.618973e+02	20150709_gfpWAPLch3_Prometa\MitoSys2\Calibration\mEGFPC1_Noc\mEGFP_0_R1_P11_K1_Ch2-Ch1.zen
2.424018e+01	3.650973e+02	20150709_gfpWAPLch3_Prometa\MitoSys2\Calibration\mEGFPC1_Noc\mEGFP_0_R1_P11_K1_Ch2-Ch1.zen
2.430018e+01	3.654306e+02	20150709_gfpWAPLch3_Prometa\MitoSys2\Calibration\mEGFPC1_Noc\mEGFP_0_R1_P11_K1_Ch2-Ch1.zen
2.436018e+01	3.662306e+02	20150709_gfpWAPLch3_Prometa\MitoSys2\Calibration\mEGFPC1_Noc\mEGFP_0_R1_P11_K1_Ch2-Ch1.zen
2.442018e+01	3.595473e+02	20150709_gfpWAPLch3_Prometa\MitoSys2\Calibration\mEGFPC1_Noc\mEGFP_0_R1_P11_K1_Ch2-Ch1.zen
2.448018e+01	3.630973e+02	20150709_gfpWAPLch3_Prometa\MitoSys2\Calibration\mEGFPC1_Noc\mEGFP_0_R1_P11_K1_Ch2-Ch1.zen
2.454018e+01	3.615140e+02	20150709_gfpWAPLch3_Prometa\MitoSys2\Calibration\mEGFPC1_Noc\mEGFP_0_R1_P11_K1_Ch2-Ch1.zen
2.460018e+01	3.610640e+02	20150709_gfpWAPLch3_Prometa\MitoSys2\Calibration\mEGFPC1_Noc\mEGFP_0_R1_P11_K1_Ch2-Ch1.zen
2.466018e+01	3.624473e+02	20150709_gfpWAPLch3_Prometa\MitoSys2\Calibration\mEGFPC1_Noc\mEGFP_0_R1_P11_K1_Ch2-Ch1.zen
2.472018e+01	3.506807e+02	20150709_gfpWAPLch3_Prometa\MitoSys2\Calibration\mEGFPC1_Noc\mEGFP_0_R1_P11_K1_Ch2-Ch1.zen
2.478018e+01	3.484308e+02	20150709_gfpWAPLch3_Prometa\MitoSys2\Calibration\mEGFPC1_Noc\mEGFP_0_R1_P11_K1_Ch2-Ch1.zen
2.484018e+01	3.493474e+02	20150709_gfpWAPLch3_Prometa\MitoSys2\Calibration\mEGFPC1_Noc\mEGFP_0_R1_P11_K1_Ch2-Ch1.zen
2.490018e+01	3.597807e+02	20150709_gfpWAPLch3_Prometa\MitoSys2\Calibration\mEGFPC1_Noc\mEGFP_0_R1_P11_K1_Ch2-Ch1.zen
2.496018e+01	3.482974e+02	20150709_gfpWAPLch3_Prometa\MitoSys2\Calibration\mEGFPC1_Noc\mEGFP_0_R1_P11_K1_Ch2-Ch1.zen
2.502019e+01	3.654640e+02	20150709_gfpWAPLch3_Prometa\MitoSys2\Calibration\mEGFPC1_Noc\mEGFP_0_R1_P11_K1_Ch2-Ch1.zen
2.508018e+01	3.604640e+02	20150709_gfpWAPLch3_Prometa\MitoSys2\Calibration\mEGFPC1_Noc\mEGFP_0_R1_P11_K1_Ch2-Ch1.zen
2.514019e+01	3.558307e+02	20150709_gfpWAPLch3_Prometa\MitoSys2\Calibration\mEGFPC1_Noc\mEGFP_0_R1_P11_K1_Ch2-Ch1.zen
2.520019e+01	3.444808e+02	20150709_gfpWAPLch3_Prometa\MitoSys2\Calibration\mEGFPC1_Noc\mEGFP_0_R1_P11_K1_Ch2-Ch1.zen
2.526019e+01	3.413808e+02	20150709_gfpWAPLch3_Prometa\MitoSys2\Calibration\mEGFPC1_Noc\mEGFP_0_R1_P11_K1_Ch2-Ch1.zen
2.532019e+01	3.420475e+02	20150709_gfpWAPLch3_Prometa\MitoSys2\Calibration\mEGFPC1_Noc\mEGFP_0_R1_P11_K1_Ch2-Ch1.zen
2.538019e+01	3.481641e+02	20150709_gfpWAPLch3_Prometa\MitoSys2\Calibration\mEGFPC1_Noc\mEGFP_0_R1_P11_K1_Ch2-Ch1.zen
2.544019e+01	3.487141e+02	20150709_gfpWAPLch3_Prometa\MitoSys2\Calibration\mEGFPC1_Noc\mEGFP_0_R1_P11_K1_Ch2-Ch1.zen
2.550019e+01	3.596140e+02	20150709_gfpWAPLch3_Prometa\MitoSys2\Calibration\mEGFPC1_Noc\mEGFP_0_R1_P11_K1_Ch2-Ch1.zen
2.556019e+01	3.435141e+02	20150709_gfpWAPLch3_Prometa\MitoSys2\Calibration\mEGFPC1_Noc\mEGFP_0_R1_P11_K1_Ch2-Ch1.zen
2.562019e+01	3.555807e+02	20150709_gfpWAPLch3_Prometa\MitoSys2\Calibration\mEGFPC1_Noc\mEGFP_0_R1_P11_K1_Ch2-Ch1.zen
2.568019e+01	3.583140e+02	20150709_gfpWAPLch3_Prometa\MitoSys2\Calibration\mEGFPC1_Noc\mEGFP_0_R1_P11_K1_Ch2-Ch1.zen
2.574019e+01	3.640306e+02	20150709_gfpWAPLch3_Prometa\MitoSys2\Calibration\mEGFPC1_Noc\mEGFP_0_R1_P11_K1_Ch2-Ch1.zen
2.580019e+01	3.737972e+02	20150709_gfpWAPLch3_Prometa\MitoSys2\Calibration\mEGFPC1_Noc\mEGFP_0_R1_P11_K1_Ch2-Ch1.zen
2.586019e+01	3.595473e+02	20150709_gfpWAPLch3_Prometa\MitoSys2\Calibration\mEGFPC1_Noc\mEGFP_0_R1_P11_K1_Ch2-Ch1.zen
2.592019e+01	3.554974e+02	20150709_gfpWAPLch3_Prometa\MitoSys2\Calibration\mEGFPC1_Noc\mEGFP_0_R1_P11_K1_Ch2-Ch1.zen
2.598019e+01	3.528807e+02	20150709_gfpWAPLch3_Prometa\MitoSys2\Calibration\mEGFPC1_Noc\mEGFP_0_R1_P11_K1_Ch2-Ch1.zen
2.604019e+01	3.586974e+02	20150709_gfpWAPLch3_Prometa\MitoSys2\Calibration\mEGFPC1_Noc\mEGFP_0_R1_P11_K1_Ch2-Ch1.zen
2.610019e+01	3.558307e+02	20150709_gfpWAPLch3_Prometa\MitoSys2\Calibration\mEGFPC1_Noc\mEGFP_0_R1_P11_K1_Ch2-Ch1.zen
2.616019e+01	3.537307e+02	20150709_gfpWAPLch3_Prometa\MitoSys2\Calibration\mEGFPC1_Noc\mEGFP_0_R1_P11_K1_Ch2-Ch1.zen
2.622019e+01	3.596807e+02	20150709_gfpWAPLch3_Prometa\MitoSys2\Calibration\mEGFPC1_Noc\mEGFP_0_R1_P11_K1_Ch2-Ch1.zen
2.628020e+01	3.576640e+02	20150709_gfpWAPLch3_Prometa\MitoSys2\Calibration\mEGFPC1_Noc\mEGFP_0_R1_P11_K1_Ch2-Ch1.zen
2.634019e+01	3.495141e+02	20150709_gfpWAPLch3_Prometa\MitoSys2\Calibration\mEGFPC1_Noc\mEGFP_0_R1_P11_K1_Ch2-Ch1.zen
2.640020e+01	3.538807e+02	20150709_gfpWAPLch3_Prometa\MitoSys2\Calibration\mEGFPC1_Noc\mEGFP_0_R1_P11_K1_Ch2-Ch1.zen
2.646020e+01	3.510307e+02	20150709_gfpWAPLch3_Prometa\MitoSys2\Calibration\mEGFPC1_Noc\mEGFP_0_R1_P11_K1_Ch2-Ch1.zen
2.652020e+01	3.587807e+02	20150709_gfpWAPLch3_Prometa\MitoSys2\Calibration\mEGFPC1_Noc\mEGFP_0_R1_P11_K1_Ch2-Ch1.zen
2.658020e+01	3.606640e+02	20150709_gfpWAPLch3_Prometa\MitoSys2\Calibration\mEGFPC1_Noc\mEGFP_0_R1_P11_K1_Ch2-Ch1.zen
2.664020e+01	3.559140e+02	20150709_gfpWAPLch3_Prometa\MitoSys2\Calibration\mEGFPC1_Noc\mEGFP_0_R1_P11_K1_Ch2-Ch1.zen
2.670020e+01	3.490308e+02	20150709_gfpWAPLch3_Prometa\MitoSys2\Calibration\mEGFPC1_Noc\mEGFP_0_R1_P11_K1_Ch2-Ch1.zen
2.676020e+01	3.515307e+02	20150709_gfpWAPLch3_Prometa\MitoSys2\Calibration\mEGFPC1_Noc\mEGFP_0_R1_P11_K1_Ch2-Ch1.zen
2.682020e+01	3.493807e+02	20150709_gfpWAPLch3_Prometa\MitoSys2\Calibration\mEGFPC1_Noc\mEGFP_0_R1_P11_K1_Ch2-Ch1.zen
2.688020e+01	3.422475e+02	20150709_gfpWAPLch3_Prometa\MitoSys2\Calibration\mEGFPC1_Noc\mEGFP_0_R1_P11_K1_Ch2-Ch1.zen
2.694020e+01	3.336142e+02	20150709_gfpWAPLch3_Prometa\MitoSys2\Calibration\mEGFPC1_Noc\mEGFP_0_R1_P11_K1_Ch2-Ch1.zen
2.700020e+01	3.445808e+02	20150709_gfpWAPLch3_Prometa\MitoSys2\Calibration\mEGFPC1_Noc\mEGFP_0_R1_P11_K1_Ch2-Ch1.zen
2.706020e+01	3.404975e+02	20150709_gfpWAPLch3_Prometa\MitoSys2\Calibration\mEGFPC1_Noc\mEGFP_0_R1_P11_K1_Ch2-Ch1.zen
2.712020e+01	3.404808e+02	20150709_gfpWAPLch3_Prometa\MitoSys2\Calibration\mEGFPC1_Noc\mEGFP_0_R1_P11_K1_Ch2-Ch1.zen
2.718020e+01	3.498474e+02	20150709_gfpWAPLch3_Prometa\MitoSys2\Calibration\mEGFPC1_Noc\mEGFP_0_R1_P11_K1_Ch2-Ch1.zen
2.724020e+01	3.459475e+02	20150709_gfpWAPLch3_Prometa\MitoSys2\Calibration\mEGFPC1_Noc\mEGFP_0_R1_P11_K1_Ch2-Ch1.zen
2.730020e+01	3.558307e+02	20150709_gfpWAPLch3_Prometa\MitoSys2\Calibration\mEGFPC1_Noc\mEGFP_0_R1_P11_K1_Ch2-Ch1.zen
2.736020e+01	3.509474e+02	20150709_gfpWAPLch3_Prometa\MitoSys2\Calibration\mEGFPC1_Noc\mEGFP_0_R1_P11_K1_Ch2-Ch1.zen
2.742020e+01	3.464974e+02	20150709_gfpWAPLch3_Prometa\MitoSys2\Calibration\mEGFPC1_Noc\mEGFP_0_R1_P11_K1_Ch2-Ch1.zen
2.748020e+01	3.585640e+02	20150709_gfpWAPLch3_Prometa\MitoSys2\Calibration\mEGFPC1_Noc\mEGFP_0_R1_P11_K1_Ch2-Ch1.zen
2.754020e+01	3.451141e+02	20150709_gfpWAPLch3_Prometa\MitoSys2\Calibration\mEGFPC1_Noc\mEGFP_0_R1_P11_K1_Ch2-Ch1.zen
2.760020e+01	3.469974e+02	20150709_gfpWAPLch3_Prometa\MitoSys2\Calibration\mEGFPC1_Noc\mEGFP_0_R1_P11_K1_Ch2-Ch1.zen
2.766020e+01	3.512141e+02	20150709_gfpWAPLch3_Prometa\MitoSys2\Calibration\mEGFPC1_Noc\mEGFP_0_R1_P11_K1_Ch2-Ch1.zen
2.772021e+01	3.538307e+02	20150709_gfpWAPLch3_Prometa\MitoSys2\Calibration\mEGFPC1_Noc\mEGFP_0_R1_P11_K1_Ch2-Ch1.zen
2.778020e+01	3.561140e+02	20150709_gfpWAPLch3_Prometa\MitoSys2\Calibration\mEGFPC1_Noc\mEGFP_0_R1_P11_K1_Ch2-Ch1.zen
2.784021e+01	3.464308e+02	20150709_gfpWAPLch3_Prometa\MitoSys2\Calibration\mEGFPC1_Noc\mEGFP_0_R1_P11_K1_Ch2-Ch1.zen
2.790021e+01	3.430308e+02	20150709_gfpWAPLch3_Prometa\MitoSys2\Calibration\mEGFPC1_Noc\mEGFP_0_R1_P11_K1_Ch2-Ch1.zen
2.796021e+01	3.397308e+02	20150709_gfpWAPLch3_Prometa\MitoSys2\Calibration\mEGFPC1_Noc\mEGFP_0_R1_P11_K1_Ch2-Ch1.zen
2.802021e+01	3.536140e+02	20150709_gfpWAPLch3_Prometa\MitoSys2\Calibration\mEGFPC1_Noc\mEGFP_0_R1_P11_K1_Ch2-Ch1.zen
2.808021e+01	3.432308e+02	20150709_gfpWAPLch3_Prometa\MitoSys2\Calibration\mEGFPC1_Noc\mEGFP_0_R1_P11_K1_Ch2-Ch1.zen
2.814021e+01	3.525307e+02	20150709_gfpWAPLch3_Prometa\MitoSys2\Calibration\mEGFPC1_Noc\mEGFP_0_R1_P11_K1_Ch2-Ch1.zen
2.820021e+01	3.545474e+02	20150709_gfpWAPLch3_Prometa\MitoSys2\Calibration\mEGFPC1_Noc\mEGFP_0_R1_P11_K1_Ch2-Ch1.zen
2.826021e+01	3.395975e+02	20150709_gfpWAPLch3_Prometa\MitoSys2\Calibration\mEGFPC1_Noc\mEGFP_0_R1_P11_K1_Ch2-Ch1.zen
2.832021e+01	3.433308e+02	20150709_gfpWAPLch3_Prometa\MitoSys2\Calibration\mEGFPC1_Noc\mEGFP_0_R1_P11_K1_Ch2-Ch1.zen
2.838021e+01	3.453141e+02	20150709_gfpWAPLch3_Prometa\MitoSys2\Calibration\mEGFPC1_Noc\mEGFP_0_R1_P11_K1_Ch2-Ch1.zen
2.844021e+01	3.504308e+02	20150709_gfpWAPLch3_Prometa\MitoSys2\Calibration\mEGFPC1_Noc\mEGFP_0_R1_P11_K1_Ch2-Ch1.zen
2.850021e+01	3.459808e+02	20150709_gfpWAPLch3_Prometa\MitoSys2\Calibration\mEGFPC1_Noc\mEGFP_0_R1_P11_K1_Ch2-Ch1.zen
2.856021e+01	3.502474e+02	20150709_gfpWAPLch3_Prometa\MitoSys2\Calibration\mEGFPC1_Noc\mEGFP_0_R1_P11_K1_Ch2-Ch1.zen
2.862021e+01	3.418641e+02	20150709_gfpWAPLch3_Prometa\MitoSys2\Calibration\mEGFPC1_Noc\mEGFP_0_R1_P11_K1_Ch2-Ch1.zen
2.868021e+01	3.404308e+02	20150709_gfpWAPLch3_Prometa\MitoSys2\Calibration\mEGFPC1_Noc\mEGFP_0_R1_P11_K1_Ch2-Ch1.zen
2.874021e+01	3.373142e+02	20150709_gfpWAPLch3_Prometa\MitoSys2\Calibration\mEGFPC1_Noc\mEGFP_0_R1_P11_K1_Ch2-Ch1.zen
2.880021e+01	3.457308e+02	20150709_gfpWAPLch3_Prometa\MitoSys2\Calibration\mEGFPC1_Noc\mEGFP_0_R1_P11_K1_Ch2-Ch1.zen
2.886021e+01	3.412808e+02	20150709_gfpWAPLch3_Prometa\MitoSys2\Calibration\mEGFPC1_Noc\mEGFP_0_R1_P11_K1_Ch2-Ch1.zen
2.892021e+01	3.543974e+02	20150709_gfpWAPLch3_Prometa\MitoSys2\Calibration\mEGFPC1_Noc\mEGFP_0_R1_P11_K1_Ch2-Ch1.zen
2.898022e+01	3.440141e+02	20150709_gfpWAPLch3_Prometa\MitoSys2\Calibration\mEGFPC1_Noc\mEGFP_0_R1_P11_K1_Ch2-Ch1.zen
2.904021e+01	3.393808e+02	20150709_gfpWAPLch3_Prometa\MitoSys2\Calibration\mEGFPC1_Noc\mEGFP_0_R1_P11_K1_Ch2-Ch1.zen
2.910022e+01	3.448141e+02	20150709_gfpWAPLch3_Prometa\MitoSys2\Calibration\mEGFPC1_Noc\mEGFP_0_R1_P11_K1_Ch2-Ch1.zen
2.916022e+01	3.555307e+02	20150709_gfpWAPLch3_Prometa\MitoSys2\Calibration\mEGFPC1_Noc\mEGFP_0_R1_P11_K1_Ch2-Ch1.zen
2.922022e+01	3.551307e+02	20150709_gfpWAPLch3_Prometa\MitoSys2\Calibration\mEGFPC1_Noc\mEGFP_0_R1_P11_K1_Ch2-Ch1.zen
2.928022e+01	3.574640e+02	20150709_gfpWAPLch3_Prometa\MitoSys2\Calibration\mEGFPC1_Noc\mEGFP_0_R1_P11_K1_Ch2-Ch1.zen
2.934022e+01	3.524307e+02	20150709_gfpWAPLch3_Prometa\MitoSys2\Calibration\mEGFPC1_Noc\mEGFP_0_R1_P11_K1_Ch2-Ch1.zen
2.940022e+01	3.570640e+02	20150709_gfpWAPLch3_Prometa\MitoSys2\Calibration\mEGFPC1_Noc\mEGFP_0_R1_P11_K1_Ch2-Ch1.zen
2.946022e+01	3.402141e+02	20150709_gfpWAPLch3_Prometa\MitoSys2\Calibration\mEGFPC1_Noc\mEGFP_0_R1_P11_K1_Ch2-Ch1.zen
2.952022e+01	3.566640e+02	20150709_gfpWAPLch3_Prometa\MitoSys2\Calibration\mEGFPC1_Noc\mEGFP_0_R1_P11_K1_Ch2-Ch1.zen
2.958022e+01	3.550140e+02	20150709_gfpWAPLch3_Prometa\MitoSys2\Calibration\mEGFPC1_Noc\mEGFP_0_R1_P11_K1_Ch2-Ch1.zen
2.964022e+01	3.424141e+02	20150709_gfpWAPLch3_Prometa\MitoSys2\Calibration\mEGFPC1_Noc\mEGFP_0_R1_P11_K1_Ch2-Ch1.zen
2.970022e+01	3.491307e+02	20150709_gfpWAPLch3_Prometa\MitoSys2\Calibration\mEGFPC1_Noc\mEGFP_0_R1_P11_K1_Ch2-Ch1.zen
2.976022e+01	3.426808e+02	20150709_gfpWAPLch3_Prometa\MitoSys2\Calibration\mEGFPC1_Noc\mEGFP_0_R1_P11_K1_Ch2-Ch1.zen
2.982022e+01	3.435808e+02	20150709_gfpWAPLch3_Prometa\MitoSys2\Calibration\mEGFPC1_Noc\mEGFP_0_R1_P11_K1_Ch2-Ch1.zen
2.988022e+01	3.471641e+02	20150709_gfpWAPLch3_Prometa\MitoSys2\Calibration\mEGFPC1_Noc\mEGFP_0_R1_P11_K1_Ch2-Ch1.zen
2.994022e+01	3.468141e+02	20150709_gfpWAPLch3_Prometa\MitoSys2\Calibration\mEGFPC1_Noc\mEGFP_0_R1_P11_K1_Ch2-Ch1.zen
0	4.077631e+02	20150709_gfpWAPLch3_Prometa\MitoSys2\Calibration\mEGFPC1_Noc\mEGFP_0_R1_P12_K1_Ch2-Ch1.zen
6.000050e-02	4.261130e+02	20150709_gfpWAPLch3_Prometa\MitoSys2\Calibration\mEGFPC1_Noc\mEGFP_0_R1_P12_K1_Ch2-Ch1.zen
1.200000e-01	4.079798e+02	20150709_gfpWAPLch3_Prometa\MitoSys2\Calibration\mEGFPC1_Noc\mEGFP_0_R1_P12_K1_Ch2-Ch1.zen
1.800000e-01	4.136298e+02	20150709_gfpWAPLch3_Prometa\MitoSys2\Calibration\mEGFPC1_Noc\mEGFP_0_R1_P12_K1_Ch2-Ch1.zen
2.400000e-01	4.133964e+02	20150709_gfpWAPLch3_Prometa\MitoSys2\Calibration\mEGFPC1_Noc\mEGFP_0_R1_P12_K1_Ch2-Ch1.zen
3.000000e-01	4.061631e+02	20150709_gfpWAPLch3_Prometa\MitoSys2\Calibration\mEGFPC1_Noc\mEGFP_0_R1_P12_K1_Ch2-Ch1.zen
3.600000e-01	4.065298e+02	20150709_gfpWAPLch3_Prometa\MitoSys2\Calibration\mEGFPC1_Noc\mEGFP_0_R1_P12_K1_Ch2-Ch1.zen
4.200000e-01	4.121631e+02	20150709_gfpWAPLch3_Prometa\MitoSys2\Calibration\mEGFPC1_Noc\mEGFP_0_R1_P12_K1_Ch2-Ch1.zen
4.800000e-01	4.211963e+02	20150709_gfpWAPLch3_Prometa\MitoSys2\Calibration\mEGFPC1_Noc\mEGFP_0_R1_P12_K1_Ch2-Ch1.zen
5.400000e-01	4.171131e+02	20150709_gfpWAPLch3_Prometa\MitoSys2\Calibration\mEGFPC1_Noc\mEGFP_0_R1_P12_K1_Ch2-Ch1.zen
6.000100e-01	4.111798e+02	20150709_gfpWAPLch3_Prometa\MitoSys2\Calibration\mEGFPC1_Noc\mEGFP_0_R1_P12_K1_Ch2-Ch1.zen
6.600100e-01	4.087965e+02	20150709_gfpWAPLch3_Prometa\MitoSys2\Calibration\mEGFPC1_Noc\mEGFP_0_R1_P12_K1_Ch2-Ch1.zen
7.200100e-01	4.075965e+02	20150709_gfpWAPLch3_Prometa\MitoSys2\Calibration\mEGFPC1_Noc\mEGFP_0_R1_P12_K1_Ch2-Ch1.zen
7.800100e-01	4.123798e+02	20150709_gfpWAPLch3_Prometa\MitoSys2\Calibration\mEGFPC1_Noc\mEGFP_0_R1_P12_K1_Ch2-Ch1.zen
8.400100e-01	4.172297e+02	20150709_gfpWAPLch3_Prometa\MitoSys2\Calibration\mEGFPC1_Noc\mEGFP_0_R1_P12_K1_Ch2-Ch1.zen
9.000100e-01	4.195797e+02	20150709_gfpWAPLch3_Prometa\MitoSys2\Calibration\mEGFPC1_Noc\mEGFP_0_R1_P12_K1_Ch2-Ch1.zen
9.600100e-01	4.096465e+02	20150709_gfpWAPLch3_Prometa\MitoSys2\Calibration\mEGFPC1_Noc\mEGFP_0_R1_P12_K1_Ch2-Ch1.zen
1.020010e+00	4.112631e+02	20150709_gfpWAPLch3_Prometa\MitoSys2\Calibration\mEGFPC1_Noc\mEGFP_0_R1_P12_K1_Ch2-Ch1.zen
1.080010e+00	4.108965e+02	20150709_gfpWAPLch3_Prometa\MitoSys2\Calibration\mEGFPC1_Noc\mEGFP_0_R1_P12_K1_Ch2-Ch1.zen
1.140010e+00	4.135964e+02	20150709_gfpWAPLch3_Prometa\MitoSys2\Calibration\mEGFPC1_Noc\mEGFP_0_R1_P12_K1_Ch2-Ch1.zen
1.200010e+00	4.165131e+02	20150709_gfpWAPLch3_Prometa\MitoSys2\Calibration\mEGFPC1_Noc\mEGFP_0_R1_P12_K1_Ch2-Ch1.zen
1.260010e+00	4.127964e+02	20150709_gfpWAPLch3_Prometa\MitoSys2\Calibration\mEGFPC1_Noc\mEGFP_0_R1_P12_K1_Ch2-Ch1.zen
1.320010e+00	4.133631e+02	20150709_gfpWAPLch3_Prometa\MitoSys2\Calibration\mEGFPC1_Noc\mEGFP_0_R1_P12_K1_Ch2-Ch1.zen
1.380010e+00	4.236630e+02	20150709_gfpWAPLch3_Prometa\MitoSys2\Calibration\mEGFPC1_Noc\mEGFP_0_R1_P12_K1_Ch2-Ch1.zen
1.440010e+00	4.182464e+02	20150709_gfpWAPLch3_Prometa\MitoSys2\Calibration\mEGFPC1_Noc\mEGFP_0_R1_P12_K1_Ch2-Ch1.zen
1.500010e+00	4.012132e+02	20150709_gfpWAPLch3_Prometa\MitoSys2\Calibration\mEGFPC1_Noc\mEGFP_0_R1_P12_K1_Ch2-Ch1.zen
1.560010e+00	4.164797e+02	20150709_gfpWAPLch3_Prometa\MitoSys2\Calibration\mEGFPC1_Noc\mEGFP_0_R1_P12_K1_Ch2-Ch1.zen
1.620010e+00	4.080131e+02	20150709_gfpWAPLch3_Prometa\MitoSys2\Calibration\mEGFPC1_Noc\mEGFP_0_R1_P12_K1_Ch2-Ch1.zen
1.680010e+00	4.087631e+02	20150709_gfpWAPLch3_Prometa\MitoSys2\Calibration\mEGFPC1_Noc\mEGFP_0_R1_P12_K1_Ch2-Ch1.zen
1.740020e+00	4.128631e+02	20150709_gfpWAPLch3_Prometa\MitoSys2\Calibration\mEGFPC1_Noc\mEGFP_0_R1_P12_K1_Ch2-Ch1.zen
1.800020e+00	4.132631e+02	20150709_gfpWAPLch3_Prometa\MitoSys2\Calibration\mEGFPC1_Noc\mEGFP_0_R1_P12_K1_Ch2-Ch1.zen
1.860020e+00	4.167297e+02	20150709_gfpWAPLch3_Prometa\MitoSys2\Calibration\mEGFPC1_Noc\mEGFP_0_R1_P12_K1_Ch2-Ch1.zen
1.920020e+00	4.135297e+02	20150709_gfpWAPLch3_Prometa\MitoSys2\Calibration\mEGFPC1_Noc\mEGFP_0_R1_P12_K1_Ch2-Ch1.zen
1.980020e+00	4.191964e+02	20150709_gfpWAPLch3_Prometa\MitoSys2\Calibration\mEGFPC1_Noc\mEGFP_0_R1_P12_K1_Ch2-Ch1.zen
2.040020e+00	4.167131e+02	20150709_gfpWAPLch3_Prometa\MitoSys2\Calibration\mEGFPC1_Noc\mEGFP_0_R1_P12_K1_Ch2-Ch1.zen
2.100020e+00	4.225963e+02	20150709_gfpWAPLch3_Prometa\MitoSys2\Calibration\mEGFPC1_Noc\mEGFP_0_R1_P12_K1_Ch2-Ch1.zen
2.160020e+00	4.191631e+02	20150709_gfpWAPLch3_Prometa\MitoSys2\Calibration\mEGFPC1_Noc\mEGFP_0_R1_P12_K1_Ch2-Ch1.zen
2.220020e+00	4.244297e+02	20150709_gfpWAPLch3_Prometa\MitoSys2\Calibration\mEGFPC1_Noc\mEGFP_0_R1_P12_K1_Ch2-Ch1.zen
2.280020e+00	4.145964e+02	20150709_gfpWAPLch3_Prometa\MitoSys2\Calibration\mEGFPC1_Noc\mEGFP_0_R1_P12_K1_Ch2-Ch1.zen
2.340020e+00	4.146964e+02	20150709_gfpWAPLch3_Prometa\MitoSys2\Calibration\mEGFPC1_Noc\mEGFP_0_R1_P12_K1_Ch2-Ch1.zen
2.400020e+00	4.123798e+02	20150709_gfpWAPLch3_Prometa\MitoSys2\Calibration\mEGFPC1_Noc\mEGFP_0_R1_P12_K1_Ch2-Ch1.zen
2.460020e+00	4.092131e+02	20150709_gfpWAPLch3_Prometa\MitoSys2\Calibration\mEGFPC1_Noc\mEGFP_0_R1_P12_K1_Ch2-Ch1.zen
2.520020e+00	4.139464e+02	20150709_gfpWAPLch3_Prometa\MitoSys2\Calibration\mEGFPC1_Noc\mEGFP_0_R1_P12_K1_Ch2-Ch1.zen
2.580020e+00	4.084465e+02	20150709_gfpWAPLch3_Prometa\MitoSys2\Calibration\mEGFPC1_Noc\mEGFP_0_R1_P12_K1_Ch2-Ch1.zen
2.640020e+00	4.086465e+02	20150709_gfpWAPLch3_Prometa\MitoSys2\Calibration\mEGFPC1_Noc\mEGFP_0_R1_P12_K1_Ch2-Ch1.zen
2.700020e+00	4.173464e+02	20150709_gfpWAPLch3_Prometa\MitoSys2\Calibration\mEGFPC1_Noc\mEGFP_0_R1_P12_K1_Ch2-Ch1.zen
2.760020e+00	4.177964e+02	20150709_gfpWAPLch3_Prometa\MitoSys2\Calibration\mEGFPC1_Noc\mEGFP_0_R1_P12_K1_Ch2-Ch1.zen
2.820020e+00	4.187130e+02	20150709_gfpWAPLch3_Prometa\MitoSys2\Calibration\mEGFPC1_Noc\mEGFP_0_R1_P12_K1_Ch2-Ch1.zen
2.880020e+00	4.153631e+02	20150709_gfpWAPLch3_Prometa\MitoSys2\Calibration\mEGFPC1_Noc\mEGFP_0_R1_P12_K1_Ch2-Ch1.zen
2.940030e+00	4.215464e+02	20150709_gfpWAPLch3_Prometa\MitoSys2\Calibration\mEGFPC1_Noc\mEGFP_0_R1_P12_K1_Ch2-Ch1.zen
3.000030e+00	4.176131e+02	20150709_gfpWAPLch3_Prometa\MitoSys2\Calibration\mEGFPC1_Noc\mEGFP_0_R1_P12_K1_Ch2-Ch1.zen
3.060030e+00	4.121464e+02	20150709_gfpWAPLch3_Prometa\MitoSys2\Calibration\mEGFPC1_Noc\mEGFP_0_R1_P12_K1_Ch2-Ch1.zen
3.120030e+00	4.165964e+02	20150709_gfpWAPLch3_Prometa\MitoSys2\Calibration\mEGFPC1_Noc\mEGFP_0_R1_P12_K1_Ch2-Ch1.zen
3.180030e+00	4.139298e+02	20150709_gfpWAPLch3_Prometa\MitoSys2\Calibration\mEGFPC1_Noc\mEGFP_0_R1_P12_K1_Ch2-Ch1.zen
3.240030e+00	4.159464e+02	20150709_gfpWAPLch3_Prometa\MitoSys2\Calibration\mEGFPC1_Noc\mEGFP_0_R1_P12_K1_Ch2-Ch1.zen
3.300030e+00	4.183797e+02	20150709_gfpWAPLch3_Prometa\MitoSys2\Calibration\mEGFPC1_Noc\mEGFP_0_R1_P12_K1_Ch2-Ch1.zen
3.360030e+00	4.199797e+02	20150709_gfpWAPLch3_Prometa\MitoSys2\Calibration\mEGFPC1_Noc\mEGFP_0_R1_P12_K1_Ch2-Ch1.zen
3.420030e+00	4.196464e+02	20150709_gfpWAPLch3_Prometa\MitoSys2\Calibration\mEGFPC1_Noc\mEGFP_0_R1_P12_K1_Ch2-Ch1.zen
3.480030e+00	4.160297e+02	20150709_gfpWAPLch3_Prometa\MitoSys2\Calibration\mEGFPC1_Noc\mEGFP_0_R1_P12_K1_Ch2-Ch1.zen
3.540030e+00	4.111631e+02	20150709_gfpWAPLch3_Prometa\MitoSys2\Calibration\mEGFPC1_Noc\mEGFP_0_R1_P12_K1_Ch2-Ch1.zen
3.600030e+00	4.185464e+02	20150709_gfpWAPLch3_Prometa\MitoSys2\Calibration\mEGFPC1_Noc\mEGFP_0_R1_P12_K1_Ch2-Ch1.zen
3.660030e+00	4.181964e+02	20150709_gfpWAPLch3_Prometa\MitoSys2\Calibration\mEGFPC1_Noc\mEGFP_0_R1_P12_K1_Ch2-Ch1.zen
3.720030e+00	4.216464e+02	20150709_gfpWAPLch3_Prometa\MitoSys2\Calibration\mEGFPC1_Noc\mEGFP_0_R1_P12_K1_Ch2-Ch1.zen
3.780030e+00	4.176797e+02	20150709_gfpWAPLch3_Prometa\MitoSys2\Calibration\mEGFPC1_Noc\mEGFP_0_R1_P12_K1_Ch2-Ch1.zen
3.840030e+00	4.242130e+02	20150709_gfpWAPLch3_Prometa\MitoSys2\Calibration\mEGFPC1_Noc\mEGFP_0_R1_P12_K1_Ch2-Ch1.zen
3.900030e+00	4.108131e+02	20150709_gfpWAPLch3_Prometa\MitoSys2\Calibration\mEGFPC1_Noc\mEGFP_0_R1_P12_K1_Ch2-Ch1.zen
3.960030e+00	4.184797e+02	20150709_gfpWAPLch3_Prometa\MitoSys2\Calibration\mEGFPC1_Noc\mEGFP_0_R1_P12_K1_Ch2-Ch1.zen
4.020030e+00	4.151297e+02	20150709_gfpWAPLch3_Prometa\MitoSys2\Calibration\mEGFPC1_Noc\mEGFP_0_R1_P12_K1_Ch2-Ch1.zen
4.080040e+00	4.124464e+02	20150709_gfpWAPLch3_Prometa\MitoSys2\Calibration\mEGFPC1_Noc\mEGFP_0_R1_P12_K1_Ch2-Ch1.zen
4.140040e+00	4.101798e+02	20150709_gfpWAPLch3_Prometa\MitoSys2\Calibration\mEGFPC1_Noc\mEGFP_0_R1_P12_K1_Ch2-Ch1.zen
4.200040e+00	4.160131e+02	20150709_gfpWAPLch3_Prometa\MitoSys2\Calibration\mEGFPC1_Noc\mEGFP_0_R1_P12_K1_Ch2-Ch1.zen
4.260040e+00	4.219463e+02	20150709_gfpWAPLch3_Prometa\MitoSys2\Calibration\mEGFPC1_Noc\mEGFP_0_R1_P12_K1_Ch2-Ch1.zen
4.320040e+00	4.110464e+02	20150709_gfpWAPLch3_Prometa\MitoSys2\Calibration\mEGFPC1_Noc\mEGFP_0_R1_P12_K1_Ch2-Ch1.zen
4.380040e+00	4.325962e+02	20150709_gfpWAPLch3_Prometa\MitoSys2\Calibration\mEGFPC1_Noc\mEGFP_0_R1_P12_K1_Ch2-Ch1.zen
4.440040e+00	4.119131e+02	20150709_gfpWAPLch3_Prometa\MitoSys2\Calibration\mEGFPC1_Noc\mEGFP_0_R1_P12_K1_Ch2-Ch1.zen
4.500040e+00	4.067298e+02	20150709_gfpWAPLch3_Prometa\MitoSys2\Calibration\mEGFPC1_Noc\mEGFP_0_R1_P12_K1_Ch2-Ch1.zen
4.560040e+00	4.149964e+02	20150709_gfpWAPLch3_Prometa\MitoSys2\Calibration\mEGFPC1_Noc\mEGFP_0_R1_P12_K1_Ch2-Ch1.zen
4.620040e+00	4.186464e+02	20150709_gfpWAPLch3_Prometa\MitoSys2\Calibration\mEGFPC1_Noc\mEGFP_0_R1_P12_K1_Ch2-Ch1.zen
4.680040e+00	4.212464e+02	20150709_gfpWAPLch3_Prometa\MitoSys2\Calibration\mEGFPC1_Noc\mEGFP_0_R1_P12_K1_Ch2-Ch1.zen
4.740040e+00	4.184797e+02	20150709_gfpWAPLch3_Prometa\MitoSys2\Calibration\mEGFPC1_Noc\mEGFP_0_R1_P12_K1_Ch2-Ch1.zen
4.800040e+00	4.168964e+02	20150709_gfpWAPLch3_Prometa\MitoSys2\Calibration\mEGFPC1_Noc\mEGFP_0_R1_P12_K1_Ch2-Ch1.zen
4.860040e+00	4.172131e+02	20150709_gfpWAPLch3_Prometa\MitoSys2\Calibration\mEGFPC1_Noc\mEGFP_0_R1_P12_K1_Ch2-Ch1.zen
4.920040e+00	4.173631e+02	20150709_gfpWAPLch3_Prometa\MitoSys2\Calibration\mEGFPC1_Noc\mEGFP_0_R1_P12_K1_Ch2-Ch1.zen
4.980040e+00	4.154464e+02	20150709_gfpWAPLch3_Prometa\MitoSys2\Calibration\mEGFPC1_Noc\mEGFP_0_R1_P12_K1_Ch2-Ch1.zen
5.040040e+00	4.166131e+02	20150709_gfpWAPLch3_Prometa\MitoSys2\Calibration\mEGFPC1_Noc\mEGFP_0_R1_P12_K1_Ch2-Ch1.zen
5.100040e+00	4.142964e+02	20150709_gfpWAPLch3_Prometa\MitoSys2\Calibration\mEGFPC1_Noc\mEGFP_0_R1_P12_K1_Ch2-Ch1.zen
5.160040e+00	4.085798e+02	20150709_gfpWAPLch3_Prometa\MitoSys2\Calibration\mEGFPC1_Noc\mEGFP_0_R1_P12_K1_Ch2-Ch1.zen
5.220050e+00	4.154797e+02	20150709_gfpWAPLch3_Prometa\MitoSys2\Calibration\mEGFPC1_Noc\mEGFP_0_R1_P12_K1_Ch2-Ch1.zen
5.280050e+00	4.195464e+02	20150709_gfpWAPLch3_Prometa\MitoSys2\Calibration\mEGFPC1_Noc\mEGFP_0_R1_P12_K1_Ch2-Ch1.zen
5.340050e+00	4.093631e+02	20150709_gfpWAPLch3_Prometa\MitoSys2\Calibration\mEGFPC1_Noc\mEGFP_0_R1_P12_K1_Ch2-Ch1.zen
5.400050e+00	4.073131e+02	20150709_gfpWAPLch3_Prometa\MitoSys2\Calibration\mEGFPC1_Noc\mEGFP_0_R1_P12_K1_Ch2-Ch1.zen
5.460050e+00	4.101798e+02	20150709_gfpWAPLch3_Prometa\MitoSys2\Calibration\mEGFPC1_Noc\mEGFP_0_R1_P12_K1_Ch2-Ch1.zen
5.520050e+00	4.117798e+02	20150709_gfpWAPLch3_Prometa\MitoSys2\Calibration\mEGFPC1_Noc\mEGFP_0_R1_P12_K1_Ch2-Ch1.zen
5.580050e+00	4.094965e+02	20150709_gfpWAPLch3_Prometa\MitoSys2\Calibration\mEGFPC1_Noc\mEGFP_0_R1_P12_K1_Ch2-Ch1.zen
5.640050e+00	4.158464e+02	20150709_gfpWAPLch3_Prometa\MitoSys2\Calibration\mEGFPC1_Noc\mEGFP_0_R1_P12_K1_Ch2-Ch1.zen
5.700050e+00	4.108464e+02	20150709_gfpWAPLch3_Prometa\MitoSys2\Calibration\mEGFPC1_Noc\mEGFP_0_R1_P12_K1_Ch2-Ch1.zen
5.760050e+00	4.148464e+02	20150709_gfpWAPLch3_Prometa\MitoSys2\Calibration\mEGFPC1_Noc\mEGFP_0_R1_P12_K1_Ch2-Ch1.zen
5.820050e+00	4.111465e+02	20150709_gfpWAPLch3_Prometa\MitoSys2\Calibration\mEGFPC1_Noc\mEGFP_0_R1_P12_K1_Ch2-Ch1.zen
5.880050e+00	4.121464e+02	20150709_gfpWAPLch3_Prometa\MitoSys2\Calibration\mEGFPC1_Noc\mEGFP_0_R1_P12_K1_Ch2-Ch1.zen
5.940050e+00	4.119131e+02	20150709_gfpWAPLch3_Prometa\MitoSys2\Calibration\mEGFPC1_Noc\mEGFP_0_R1_P12_K1_Ch2-Ch1.zen
6.000050e+00	4.252463e+02	20150709_gfpWAPLch3_Prometa\MitoSys2\Calibration\mEGFPC1_Noc\mEGFP_0_R1_P12_K1_Ch2-Ch1.zen
6.060050e+00	4.126131e+02	20150709_gfpWAPLch3_Prometa\MitoSys2\Calibration\mEGFPC1_Noc\mEGFP_0_R1_P12_K1_Ch2-Ch1.zen
6.120050e+00	4.267463e+02	20150709_gfpWAPLch3_Prometa\MitoSys2\Calibration\mEGFPC1_Noc\mEGFP_0_R1_P12_K1_Ch2-Ch1.zen
6.180050e+00	4.255297e+02	20150709_gfpWAPLch3_Prometa\MitoSys2\Calibration\mEGFPC1_Noc\mEGFP_0_R1_P12_K1_Ch2-Ch1.zen
6.240050e+00	4.166797e+02	20150709_gfpWAPLch3_Prometa\MitoSys2\Calibration\mEGFPC1_Noc\mEGFP_0_R1_P12_K1_Ch2-Ch1.zen
6.300050e+00	4.151631e+02	20150709_gfpWAPLch3_Prometa\MitoSys2\Calibration\mEGFPC1_Noc\mEGFP_0_R1_P12_K1_Ch2-Ch1.zen
6.360050e+00	4.200797e+02	20150709_gfpWAPLch3_Prometa\MitoSys2\Calibration\mEGFPC1_Noc\mEGFP_0_R1_P12_K1_Ch2-Ch1.zen
6.420060e+00	4.057298e+02	20150709_gfpWAPLch3_Prometa\MitoSys2\Calibration\mEGFPC1_Noc\mEGFP_0_R1_P12_K1_Ch2-Ch1.zen
6.480060e+00	4.208797e+02	20150709_gfpWAPLch3_Prometa\MitoSys2\Calibration\mEGFPC1_Noc\mEGFP_0_R1_P12_K1_Ch2-Ch1.zen
6.540060e+00	4.108464e+02	20150709_gfpWAPLch3_Prometa\MitoSys2\Calibration\mEGFPC1_Noc\mEGFP_0_R1_P12_K1_Ch2-Ch1.zen
6.600060e+00	4.109298e+02	20150709_gfpWAPLch3_Prometa\MitoSys2\Calibration\mEGFPC1_Noc\mEGFP_0_R1_P12_K1_Ch2-Ch1.zen
6.660060e+00	4.128298e+02	20150709_gfpWAPLch3_Prometa\MitoSys2\Calibration\mEGFPC1_Noc\mEGFP_0_R1_P12_K1_Ch2-Ch1.zen
6.720060e+00	4.119798e+02	20150709_gfpWAPLch3_Prometa\MitoSys2\Calibration\mEGFPC1_Noc\mEGFP_0_R1_P12_K1_Ch2-Ch1.zen
6.780060e+00	4.154964e+02	20150709_gfpWAPLch3_Prometa\MitoSys2\Calibration\mEGFPC1_Noc\mEGFP_0_R1_P12_K1_Ch2-Ch1.zen
6.840060e+00	4.209297e+02	20150709_gfpWAPLch3_Prometa\MitoSys2\Calibration\mEGFPC1_Noc\mEGFP_0_R1_P12_K1_Ch2-Ch1.zen
6.900060e+00	4.045465e+02	20150709_gfpWAPLch3_Prometa\MitoSys2\Calibration\mEGFPC1_Noc\mEGFP_0_R1_P12_K1_Ch2-Ch1.zen
6.960060e+00	4.098465e+02	20150709_gfpWAPLch3_Prometa\MitoSys2\Calibration\mEGFPC1_Noc\mEGFP_0_R1_P12_K1_Ch2-Ch1.zen
7.020060e+00	4.139131e+02	20150709_gfpWAPLch3_Prometa\MitoSys2\Calibration\mEGFPC1_Noc\mEGFP_0_R1_P12_K1_Ch2-Ch1.zen
7.080060e+00	4.072465e+02	20150709_gfpWAPLch3_Prometa\MitoSys2\Calibration\mEGFPC1_Noc\mEGFP_0_R1_P12_K1_Ch2-Ch1.zen
7.140060e+00	4.123131e+02	20150709_gfpWAPLch3_Prometa\MitoSys2\Calibration\mEGFPC1_Noc\mEGFP_0_R1_P12_K1_Ch2-Ch1.zen
7.200060e+00	4.119798e+02	20150709_gfpWAPLch3_Prometa\MitoSys2\Calibration\mEGFPC1_Noc\mEGFP_0_R1_P12_K1_Ch2-Ch1.zen
7.260060e+00	4.127464e+02	20150709_gfpWAPLch3_Prometa\MitoSys2\Calibration\mEGFPC1_Noc\mEGFP_0_R1_P12_K1_Ch2-Ch1.zen
7.320060e+00	4.051798e+02	20150709_gfpWAPLch3_Prometa\MitoSys2\Calibration\mEGFPC1_Noc\mEGFP_0_R1_P12_K1_Ch2-Ch1.zen
7.380060e+00	4.075631e+02	20150709_gfpWAPLch3_Prometa\MitoSys2\Calibration\mEGFPC1_Noc\mEGFP_0_R1_P12_K1_Ch2-Ch1.zen
7.440060e+00	4.104464e+02	20150709_gfpWAPLch3_Prometa\MitoSys2\Calibration\mEGFPC1_Noc\mEGFP_0_R1_P12_K1_Ch2-Ch1.zen
7.500060e+00	4.089298e+02	20150709_gfpWAPLch3_Prometa\MitoSys2\Calibration\mEGFPC1_Noc\mEGFP_0_R1_P12_K1_Ch2-Ch1.zen
7.560070e+00	4.137797e+02	20150709_gfpWAPLch3_Prometa\MitoSys2\Calibration\mEGFPC1_Noc\mEGFP_0_R1_P12_K1_Ch2-Ch1.zen
7.620070e+00	4.031965e+02	20150709_gfpWAPLch3_Prometa\MitoSys2\Calibration\mEGFPC1_Noc\mEGFP_0_R1_P12_K1_Ch2-Ch1.zen
7.680070e+00	4.071132e+02	20150709_gfpWAPLch3_Prometa\MitoSys2\Calibration\mEGFPC1_Noc\mEGFP_0_R1_P12_K1_Ch2-Ch1.zen
7.740070e+00	4.179464e+02	20150709_gfpWAPLch3_Prometa\MitoSys2\Calibration\mEGFPC1_Noc\mEGFP_0_R1_P12_K1_Ch2-Ch1.zen
7.800070e+00	4.096131e+02	20150709_gfpWAPLch3_Prometa\MitoSys2\Calibration\mEGFPC1_Noc\mEGFP_0_R1_P12_K1_Ch2-Ch1.zen
7.860070e+00	4.075131e+02	20150709_gfpWAPLch3_Prometa\MitoSys2\Calibration\mEGFPC1_Noc\mEGFP_0_R1_P12_K1_Ch2-Ch1.zen
7.920070e+00	4.156131e+02	20150709_gfpWAPLch3_Prometa\MitoSys2\Calibration\mEGFPC1_Noc\mEGFP_0_R1_P12_K1_Ch2-Ch1.zen
7.980070e+00	4.039298e+02	20150709_gfpWAPLch3_Prometa\MitoSys2\Calibration\mEGFPC1_Noc\mEGFP_0_R1_P12_K1_Ch2-Ch1.zen
8.040070e+00	4.054131e+02	20150709_gfpWAPLch3_Prometa\MitoSys2\Calibration\mEGFPC1_Noc\mEGFP_0_R1_P12_K1_Ch2-Ch1.zen
8.100070e+00	4.116631e+02	20150709_gfpWAPLch3_Prometa\MitoSys2\Calibration\mEGFPC1_Noc\mEGFP_0_R1_P12_K1_Ch2-Ch1.zen
8.160070e+00	4.129464e+02	20150709_gfpWAPLch3_Prometa\MitoSys2\Calibration\mEGFPC1_Noc\mEGFP_0_R1_P12_K1_Ch2-Ch1.zen
8.220070e+00	4.207964e+02	20150709_gfpWAPLch3_Prometa\MitoSys2\Calibration\mEGFPC1_Noc\mEGFP_0_R1_P12_K1_Ch2-Ch1.zen
8.280070e+00	4.194797e+02	20150709_gfpWAPLch3_Prometa\MitoSys2\Calibration\mEGFPC1_Noc\mEGFP_0_R1_P12_K1_Ch2-Ch1.zen
8.340070e+00	4.148964e+02	20150709_gfpWAPLch3_Prometa\MitoSys2\Calibration\mEGFPC1_Noc\mEGFP_0_R1_P12_K1_Ch2-Ch1.zen
8.400070e+00	4.230130e+02	20150709_gfpWAPLch3_Prometa\MitoSys2\Calibration\mEGFPC1_Noc\mEGFP_0_R1_P12_K1_Ch2-Ch1.zen
8.460070e+00	4.095464e+02	20150709_gfpWAPLch3_Prometa\MitoSys2\Calibration\mEGFPC1_Noc\mEGFP_0_R1_P12_K1_Ch2-Ch1.zen
8.520070e+00	4.103965e+02	20150709_gfpWAPLch3_Prometa\MitoSys2\Calibration\mEGFPC1_Noc\mEGFP_0_R1_P12_K1_Ch2-Ch1.zen
8.580070e+00	4.158297e+02	20150709_gfpWAPLch3_Prometa\MitoSys2\Calibration\mEGFPC1_Noc\mEGFP_0_R1_P12_K1_Ch2-Ch1.zen
8.640070e+00	4.167964e+02	20150709_gfpWAPLch3_Prometa\MitoSys2\Calibration\mEGFPC1_Noc\mEGFP_0_R1_P12_K1_Ch2-Ch1.zen
8.700080e+00	4.097631e+02	20150709_gfpWAPLch3_Prometa\MitoSys2\Calibration\mEGFPC1_Noc\mEGFP_0_R1_P12_K1_Ch2-Ch1.zen
8.760080e+00	4.121131e+02	20150709_gfpWAPLch3_Prometa\MitoSys2\Calibration\mEGFPC1_Noc\mEGFP_0_R1_P12_K1_Ch2-Ch1.zen
8.820080e+00	4.196630e+02	20150709_gfpWAPLch3_Prometa\MitoSys2\Calibration\mEGFPC1_Noc\mEGFP_0_R1_P12_K1_Ch2-Ch1.zen
8.880080e+00	4.182797e+02	20150709_gfpWAPLch3_Prometa\MitoSys2\Calibration\mEGFPC1_Noc\mEGFP_0_R1_P12_K1_Ch2-Ch1.zen
8.940080e+00	4.096631e+02	20150709_gfpWAPLch3_Prometa\MitoSys2\Calibration\mEGFPC1_Noc\mEGFP_0_R1_P12_K1_Ch2-Ch1.zen
9.000080e+00	4.098965e+02	20150709_gfpWAPLch3_Prometa\MitoSys2\Calibration\mEGFPC1_Noc\mEGFP_0_R1_P12_K1_Ch2-Ch1.zen
9.060080e+00	4.100298e+02	20150709_gfpWAPLch3_Prometa\MitoSys2\Calibration\mEGFPC1_Noc\mEGFP_0_R1_P12_K1_Ch2-Ch1.zen
9.120080e+00	4.098298e+02	20150709_gfpWAPLch3_Prometa\MitoSys2\Calibration\mEGFPC1_Noc\mEGFP_0_R1_P12_K1_Ch2-Ch1.zen
9.180080e+00	4.156464e+02	20150709_gfpWAPLch3_Prometa\MitoSys2\Calibration\mEGFPC1_Noc\mEGFP_0_R1_P12_K1_Ch2-Ch1.zen
9.240080e+00	4.216130e+02	20150709_gfpWAPLch3_Prometa\MitoSys2\Calibration\mEGFPC1_Noc\mEGFP_0_R1_P12_K1_Ch2-Ch1.zen
9.300080e+00	4.139964e+02	20150709_gfpWAPLch3_Prometa\MitoSys2\Calibration\mEGFPC1_Noc\mEGFP_0_R1_P12_K1_Ch2-Ch1.zen
9.360080e+00	4.106964e+02	20150709_gfpWAPLch3_Prometa\MitoSys2\Calibration\mEGFPC1_Noc\mEGFP_0_R1_P12_K1_Ch2-Ch1.zen
9.420080e+00	4.135964e+02	20150709_gfpWAPLch3_Prometa\MitoSys2\Calibration\mEGFPC1_Noc\mEGFP_0_R1_P12_K1_Ch2-Ch1.zen
9.480080e+00	4.170297e+02	20150709_gfpWAPLch3_Prometa\MitoSys2\Calibration\mEGFPC1_Noc\mEGFP_0_R1_P12_K1_Ch2-Ch1.zen
9.540080e+00	4.073465e+02	20150709_gfpWAPLch3_Prometa\MitoSys2\Calibration\mEGFPC1_Noc\mEGFP_0_R1_P12_K1_Ch2-Ch1.zen
9.600080e+00	4.165797e+02	20150709_gfpWAPLch3_Prometa\MitoSys2\Calibration\mEGFPC1_Noc\mEGFP_0_R1_P12_K1_Ch2-Ch1.zen
9.660080e+00	4.128298e+02	20150709_gfpWAPLch3_Prometa\MitoSys2\Calibration\mEGFPC1_Noc\mEGFP_0_R1_P12_K1_Ch2-Ch1.zen
9.720080e+00	4.202797e+02	20150709_gfpWAPLch3_Prometa\MitoSys2\Calibration\mEGFPC1_Noc\mEGFP_0_R1_P12_K1_Ch2-Ch1.zen
9.780080e+00	4.179630e+02	20150709_gfpWAPLch3_Prometa\MitoSys2\Calibration\mEGFPC1_Noc\mEGFP_0_R1_P12_K1_Ch2-Ch1.zen
9.840090e+00	4.165797e+02	20150709_gfpWAPLch3_Prometa\MitoSys2\Calibration\mEGFPC1_Noc\mEGFP_0_R1_P12_K1_Ch2-Ch1.zen
9.900090e+00	4.116131e+02	20150709_gfpWAPLch3_Prometa\MitoSys2\Calibration\mEGFPC1_Noc\mEGFP_0_R1_P12_K1_Ch2-Ch1.zen
9.960090e+00	4.008465e+02	20150709_gfpWAPLch3_Prometa\MitoSys2\Calibration\mEGFPC1_Noc\mEGFP_0_R1_P12_K1_Ch2-Ch1.zen
1.002009e+01	4.095464e+02	20150709_gfpWAPLch3_Prometa\MitoSys2\Calibration\mEGFPC1_Noc\mEGFP_0_R1_P12_K1_Ch2-Ch1.zen
1.008009e+01	4.131131e+02	20150709_gfpWAPLch3_Prometa\MitoSys2\Calibration\mEGFPC1_Noc\mEGFP_0_R1_P12_K1_Ch2-Ch1.zen
1.014009e+01	4.173797e+02	20150709_gfpWAPLch3_Prometa\MitoSys2\Calibration\mEGFPC1_Noc\mEGFP_0_R1_P12_K1_Ch2-Ch1.zen
1.020009e+01	4.060631e+02	20150709_gfpWAPLch3_Prometa\MitoSys2\Calibration\mEGFPC1_Noc\mEGFP_0_R1_P12_K1_Ch2-Ch1.zen
1.026009e+01	4.142964e+02	20150709_gfpWAPLch3_Prometa\MitoSys2\Calibration\mEGFPC1_Noc\mEGFP_0_R1_P12_K1_Ch2-Ch1.zen
1.032009e+01	4.147131e+02	20150709_gfpWAPLch3_Prometa\MitoSys2\Calibration\mEGFPC1_Noc\mEGFP_0_R1_P12_K1_Ch2-Ch1.zen
1.038009e+01	4.194297e+02	20150709_gfpWAPLch3_Prometa\MitoSys2\Calibration\mEGFPC1_Noc\mEGFP_0_R1_P12_K1_Ch2-Ch1.zen
1.044009e+01	4.163464e+02	20150709_gfpWAPLch3_Prometa\MitoSys2\Calibration\mEGFPC1_Noc\mEGFP_0_R1_P12_K1_Ch2-Ch1.zen
1.050009e+01	4.113798e+02	20150709_gfpWAPLch3_Prometa\MitoSys2\Calibration\mEGFPC1_Noc\mEGFP_0_R1_P12_K1_Ch2-Ch1.zen
1.056009e+01	4.181964e+02	20150709_gfpWAPLch3_Prometa\MitoSys2\Calibration\mEGFPC1_Noc\mEGFP_0_R1_P12_K1_Ch2-Ch1.zen
1.062009e+01	4.141298e+02	20150709_gfpWAPLch3_Prometa\MitoSys2\Calibration\mEGFPC1_Noc\mEGFP_0_R1_P12_K1_Ch2-Ch1.zen
1.068009e+01	4.052298e+02	20150709_gfpWAPLch3_Prometa\MitoSys2\Calibration\mEGFPC1_Noc\mEGFP_0_R1_P12_K1_Ch2-Ch1.zen
1.074009e+01	4.218130e+02	20150709_gfpWAPLch3_Prometa\MitoSys2\Calibration\mEGFPC1_Noc\mEGFP_0_R1_P12_K1_Ch2-Ch1.zen
1.080009e+01	4.221297e+02	20150709_gfpWAPLch3_Prometa\MitoSys2\Calibration\mEGFPC1_Noc\mEGFP_0_R1_P12_K1_Ch2-Ch1.zen
1.086009e+01	4.120798e+02	20150709_gfpWAPLch3_Prometa\MitoSys2\Calibration\mEGFPC1_Noc\mEGFP_0_R1_P12_K1_Ch2-Ch1.zen
1.092009e+01	4.215130e+02	20150709_gfpWAPLch3_Prometa\MitoSys2\Calibration\mEGFPC1_Noc\mEGFP_0_R1_P12_K1_Ch2-Ch1.zen
1.098009e+01	4.138631e+02	20150709_gfpWAPLch3_Prometa\MitoSys2\Calibration\mEGFPC1_Noc\mEGFP_0_R1_P12_K1_Ch2-Ch1.zen
1.104010e+01	4.105964e+02	20150709_gfpWAPLch3_Prometa\MitoSys2\Calibration\mEGFPC1_Noc\mEGFP_0_R1_P12_K1_Ch2-Ch1.zen
1.110010e+01	4.119964e+02	20150709_gfpWAPLch3_Prometa\MitoSys2\Calibration\mEGFPC1_Noc\mEGFP_0_R1_P12_K1_Ch2-Ch1.zen
1.116010e+01	4.128964e+02	20150709_gfpWAPLch3_Prometa\MitoSys2\Calibration\mEGFPC1_Noc\mEGFP_0_R1_P12_K1_Ch2-Ch1.zen
1.122010e+01	4.215464e+02	20150709_gfpWAPLch3_Prometa\MitoSys2\Calibration\mEGFPC1_Noc\mEGFP_0_R1_P12_K1_Ch2-Ch1.zen
1.128010e+01	4.157964e+02	20150709_gfpWAPLch3_Prometa\MitoSys2\Calibration\mEGFPC1_Noc\mEGFP_0_R1_P12_K1_Ch2-Ch1.zen
1.134010e+01	4.165131e+02	20150709_gfpWAPLch3_Prometa\MitoSys2\Calibration\mEGFPC1_Noc\mEGFP_0_R1_P12_K1_Ch2-Ch1.zen
1.140010e+01	4.105131e+02	20150709_gfpWAPLch3_Prometa\MitoSys2\Calibration\mEGFPC1_Noc\mEGFP_0_R1_P12_K1_Ch2-Ch1.zen
1.146010e+01	4.116964e+02	20150709_gfpWAPLch3_Prometa\MitoSys2\Calibration\mEGFPC1_Noc\mEGFP_0_R1_P12_K1_Ch2-Ch1.zen
1.152010e+01	4.091298e+02	20150709_gfpWAPLch3_Prometa\MitoSys2\Calibration\mEGFPC1_Noc\mEGFP_0_R1_P12_K1_Ch2-Ch1.zen
1.158010e+01	4.145131e+02	20150709_gfpWAPLch3_Prometa\MitoSys2\Calibration\mEGFPC1_Noc\mEGFP_0_R1_P12_K1_Ch2-Ch1.zen
1.164010e+01	4.085465e+02	20150709_gfpWAPLch3_Prometa\MitoSys2\Calibration\mEGFPC1_Noc\mEGFP_0_R1_P12_K1_Ch2-Ch1.zen
1.170010e+01	4.154131e+02	20150709_gfpWAPLch3_Prometa\MitoSys2\Calibration\mEGFPC1_Noc\mEGFP_0_R1_P12_K1_Ch2-Ch1.zen
1.176010e+01	4.194797e+02	20150709_gfpWAPLch3_Prometa\MitoSys2\Calibration\mEGFPC1_Noc\mEGFP_0_R1_P12_K1_Ch2-Ch1.zen
1.182010e+01	4.054131e+02	20150709_gfpWAPLch3_Prometa\MitoSys2\Calibration\mEGFPC1_Noc\mEGFP_0_R1_P12_K1_Ch2-Ch1.zen
1.188010e+01	4.037298e+02	20150709_gfpWAPLch3_Prometa\MitoSys2\Calibration\mEGFPC1_Noc\mEGFP_0_R1_P12_K1_Ch2-Ch1.zen
1.194010e+01	4.089965e+02	20150709_gfpWAPLch3_Prometa\MitoSys2\Calibration\mEGFPC1_Noc\mEGFP_0_R1_P12_K1_Ch2-Ch1.zen
1.200010e+01	4.174464e+02	20150709_gfpWAPLch3_Prometa\MitoSys2\Calibration\mEGFPC1_Noc\mEGFP_0_R1_P12_K1_Ch2-Ch1.zen
1.206010e+01	4.139964e+02	20150709_gfpWAPLch3_Prometa\MitoSys2\Calibration\mEGFPC1_Noc\mEGFP_0_R1_P12_K1_Ch2-Ch1.zen
1.212010e+01	4.139131e+02	20150709_gfpWAPLch3_Prometa\MitoSys2\Calibration\mEGFPC1_Noc\mEGFP_0_R1_P12_K1_Ch2-Ch1.zen
1.218011e+01	4.112298e+02	20150709_gfpWAPLch3_Prometa\MitoSys2\Calibration\mEGFPC1_Noc\mEGFP_0_R1_P12_K1_Ch2-Ch1.zen
1.224011e+01	4.090465e+02	20150709_gfpWAPLch3_Prometa\MitoSys2\Calibration\mEGFPC1_Noc\mEGFP_0_R1_P12_K1_Ch2-Ch1.zen
1.230011e+01	4.036298e+02	20150709_gfpWAPLch3_Prometa\MitoSys2\Calibration\mEGFPC1_Noc\mEGFP_0_R1_P12_K1_Ch2-Ch1.zen
1.236011e+01	4.125964e+02	20150709_gfpWAPLch3_Prometa\MitoSys2\Calibration\mEGFPC1_Noc\mEGFP_0_R1_P12_K1_Ch2-Ch1.zen
1.242011e+01	4.060298e+02	20150709_gfpWAPLch3_Prometa\MitoSys2\Calibration\mEGFPC1_Noc\mEGFP_0_R1_P12_K1_Ch2-Ch1.zen
1.248011e+01	4.192464e+02	20150709_gfpWAPLch3_Prometa\MitoSys2\Calibration\mEGFPC1_Noc\mEGFP_0_R1_P12_K1_Ch2-Ch1.zen
1.254011e+01	4.137464e+02	20150709_gfpWAPLch3_Prometa\MitoSys2\Calibration\mEGFPC1_Noc\mEGFP_0_R1_P12_K1_Ch2-Ch1.zen
1.260011e+01	4.203130e+02	20150709_gfpWAPLch3_Prometa\MitoSys2\Calibration\mEGFPC1_Noc\mEGFP_0_R1_P12_K1_Ch2-Ch1.zen
1.266011e+01	4.100798e+02	20150709_gfpWAPLch3_Prometa\MitoSys2\Calibration\mEGFPC1_Noc\mEGFP_0_R1_P12_K1_Ch2-Ch1.zen
1.272011e+01	4.186631e+02	20150709_gfpWAPLch3_Prometa\MitoSys2\Calibration\mEGFPC1_Noc\mEGFP_0_R1_P12_K1_Ch2-Ch1.zen
1.278011e+01	4.154131e+02	20150709_gfpWAPLch3_Prometa\MitoSys2\Calibration\mEGFPC1_Noc\mEGFP_0_R1_P12_K1_Ch2-Ch1.zen
1.284011e+01	4.177297e+02	20150709_gfpWAPLch3_Prometa\MitoSys2\Calibration\mEGFPC1_Noc\mEGFP_0_R1_P12_K1_Ch2-Ch1.zen
1.290011e+01	4.081131e+02	20150709_gfpWAPLch3_Prometa\MitoSys2\Calibration\mEGFPC1_Noc\mEGFP_0_R1_P12_K1_Ch2-Ch1.zen
1.296011e+01	4.043632e+02	20150709_gfpWAPLch3_Prometa\MitoSys2\Calibration\mEGFPC1_Noc\mEGFP_0_R1_P12_K1_Ch2-Ch1.zen
1.302011e+01	4.153631e+02	20150709_gfpWAPLch3_Prometa\MitoSys2\Calibration\mEGFPC1_Noc\mEGFP_0_R1_P12_K1_Ch2-Ch1.zen
1.308011e+01	4.089465e+02	20150709_gfpWAPLch3_Prometa\MitoSys2\Calibration\mEGFPC1_Noc\mEGFP_0_R1_P12_K1_Ch2-Ch1.zen
1.314011e+01	4.112798e+02	20150709_gfpWAPLch3_Prometa\MitoSys2\Calibration\mEGFPC1_Noc\mEGFP_0_R1_P12_K1_Ch2-Ch1.zen
1.320011e+01	4.177797e+02	20150709_gfpWAPLch3_Prometa\MitoSys2\Calibration\mEGFPC1_Noc\mEGFP_0_R1_P12_K1_Ch2-Ch1.zen
1.326011e+01	4.196964e+02	20150709_gfpWAPLch3_Prometa\MitoSys2\Calibration\mEGFPC1_Noc\mEGFP_0_R1_P12_K1_Ch2-Ch1.zen
1.332012e+01	4.112131e+02	20150709_gfpWAPLch3_Prometa\MitoSys2\Calibration\mEGFPC1_Noc\mEGFP_0_R1_P12_K1_Ch2-Ch1.zen
1.338012e+01	4.146964e+02	20150709_gfpWAPLch3_Prometa\MitoSys2\Calibration\mEGFPC1_Noc\mEGFP_0_R1_P12_K1_Ch2-Ch1.zen
1.344012e+01	4.218797e+02	20150709_gfpWAPLch3_Prometa\MitoSys2\Calibration\mEGFPC1_Noc\mEGFP_0_R1_P12_K1_Ch2-Ch1.zen
1.350012e+01	4.151131e+02	20150709_gfpWAPLch3_Prometa\MitoSys2\Calibration\mEGFPC1_Noc\mEGFP_0_R1_P12_K1_Ch2-Ch1.zen
1.356012e+01	4.101964e+02	20150709_gfpWAPLch3_Prometa\MitoSys2\Calibration\mEGFPC1_Noc\mEGFP_0_R1_P12_K1_Ch2-Ch1.zen
1.362012e+01	4.172797e+02	20150709_gfpWAPLch3_Prometa\MitoSys2\Calibration\mEGFPC1_Noc\mEGFP_0_R1_P12_K1_Ch2-Ch1.zen
1.368012e+01	4.172797e+02	20150709_gfpWAPLch3_Prometa\MitoSys2\Calibration\mEGFPC1_Noc\mEGFP_0_R1_P12_K1_Ch2-Ch1.zen
1.374012e+01	4.107964e+02	20150709_gfpWAPLch3_Prometa\MitoSys2\Calibration\mEGFPC1_Noc\mEGFP_0_R1_P12_K1_Ch2-Ch1.zen
1.380012e+01	4.100464e+02	20150709_gfpWAPLch3_Prometa\MitoSys2\Calibration\mEGFPC1_Noc\mEGFP_0_R1_P12_K1_Ch2-Ch1.zen
1.386012e+01	4.172131e+02	20150709_gfpWAPLch3_Prometa\MitoSys2\Calibration\mEGFPC1_Noc\mEGFP_0_R1_P12_K1_Ch2-Ch1.zen
1.392012e+01	4.152297e+02	20150709_gfpWAPLch3_Prometa\MitoSys2\Calibration\mEGFPC1_Noc\mEGFP_0_R1_P12_K1_Ch2-Ch1.zen
1.398012e+01	4.210630e+02	20150709_gfpWAPLch3_Prometa\MitoSys2\Calibration\mEGFPC1_Noc\mEGFP_0_R1_P12_K1_Ch2-Ch1.zen
1.404012e+01	4.189797e+02	20150709_gfpWAPLch3_Prometa\MitoSys2\Calibration\mEGFPC1_Noc\mEGFP_0_R1_P12_K1_Ch2-Ch1.zen
1.410012e+01	4.144631e+02	20150709_gfpWAPLch3_Prometa\MitoSys2\Calibration\mEGFPC1_Noc\mEGFP_0_R1_P12_K1_Ch2-Ch1.zen
1.416012e+01	4.176131e+02	20150709_gfpWAPLch3_Prometa\MitoSys2\Calibration\mEGFPC1_Noc\mEGFP_0_R1_P12_K1_Ch2-Ch1.zen
1.422012e+01	4.204297e+02	20150709_gfpWAPLch3_Prometa\MitoSys2\Calibration\mEGFPC1_Noc\mEGFP_0_R1_P12_K1_Ch2-Ch1.zen
1.428012e+01	4.151297e+02	20150709_gfpWAPLch3_Prometa\MitoSys2\Calibration\mEGFPC1_Noc\mEGFP_0_R1_P12_K1_Ch2-Ch1.zen
1.434012e+01	4.029465e+02	20150709_gfpWAPLch3_Prometa\MitoSys2\Calibration\mEGFPC1_Noc\mEGFP_0_R1_P12_K1_Ch2-Ch1.zen
1.440012e+01	4.091131e+02	20150709_gfpWAPLch3_Prometa\MitoSys2\Calibration\mEGFPC1_Noc\mEGFP_0_R1_P12_K1_Ch2-Ch1.zen
1.446012e+01	4.130297e+02	20150709_gfpWAPLch3_Prometa\MitoSys2\Calibration\mEGFPC1_Noc\mEGFP_0_R1_P12_K1_Ch2-Ch1.zen
1.452013e+01	4.189464e+02	20150709_gfpWAPLch3_Prometa\MitoSys2\Calibration\mEGFPC1_Noc\mEGFP_0_R1_P12_K1_Ch2-Ch1.zen
1.458013e+01	4.133298e+02	20150709_gfpWAPLch3_Prometa\MitoSys2\Calibration\mEGFPC1_Noc\mEGFP_0_R1_P12_K1_Ch2-Ch1.zen
1.464013e+01	4.127964e+02	20150709_gfpWAPLch3_Prometa\MitoSys2\Calibration\mEGFPC1_Noc\mEGFP_0_R1_P12_K1_Ch2-Ch1.zen
1.470013e+01	4.118131e+02	20150709_gfpWAPLch3_Prometa\MitoSys2\Calibration\mEGFPC1_Noc\mEGFP_0_R1_P12_K1_Ch2-Ch1.zen
1.476013e+01	4.134964e+02	20150709_gfpWAPLch3_Prometa\MitoSys2\Calibration\mEGFPC1_Noc\mEGFP_0_R1_P12_K1_Ch2-Ch1.zen
1.482013e+01	4.117464e+02	20150709_gfpWAPLch3_Prometa\MitoSys2\Calibration\mEGFPC1_Noc\mEGFP_0_R1_P12_K1_Ch2-Ch1.zen
1.488013e+01	4.090131e+02	20150709_gfpWAPLch3_Prometa\MitoSys2\Calibration\mEGFPC1_Noc\mEGFP_0_R1_P12_K1_Ch2-Ch1.zen
1.494013e+01	4.053465e+02	20150709_gfpWAPLch3_Prometa\MitoSys2\Calibration\mEGFPC1_Noc\mEGFP_0_R1_P12_K1_Ch2-Ch1.zen
1.500013e+01	4.000799e+02	20150709_gfpWAPLch3_Prometa\MitoSys2\Calibration\mEGFPC1_Noc\mEGFP_0_R1_P12_K1_Ch2-Ch1.zen
1.506013e+01	4.162631e+02	20150709_gfpWAPLch3_Prometa\MitoSys2\Calibration\mEGFPC1_Noc\mEGFP_0_R1_P12_K1_Ch2-Ch1.zen
1.512013e+01	4.094965e+02	20150709_gfpWAPLch3_Prometa\MitoSys2\Calibration\mEGFPC1_Noc\mEGFP_0_R1_P12_K1_Ch2-Ch1.zen
1.518013e+01	4.193464e+02	20150709_gfpWAPLch3_Prometa\MitoSys2\Calibration\mEGFPC1_Noc\mEGFP_0_R1_P12_K1_Ch2-Ch1.zen
1.524013e+01	4.051632e+02	20150709_gfpWAPLch3_Prometa\MitoSys2\Calibration\mEGFPC1_Noc\mEGFP_0_R1_P12_K1_Ch2-Ch1.zen
1.530013e+01	4.123798e+02	20150709_gfpWAPLch3_Prometa\MitoSys2\Calibration\mEGFPC1_Noc\mEGFP_0_R1_P12_K1_Ch2-Ch1.zen
1.536013e+01	4.184964e+02	20150709_gfpWAPLch3_Prometa\MitoSys2\Calibration\mEGFPC1_Noc\mEGFP_0_R1_P12_K1_Ch2-Ch1.zen
1.542013e+01	4.129131e+02	20150709_gfpWAPLch3_Prometa\MitoSys2\Calibration\mEGFPC1_Noc\mEGFP_0_R1_P12_K1_Ch2-Ch1.zen
1.548013e+01	4.078131e+02	20150709_gfpWAPLch3_Prometa\MitoSys2\Calibration\mEGFPC1_Noc\mEGFP_0_R1_P12_K1_Ch2-Ch1.zen
1.554013e+01	4.069131e+02	20150709_gfpWAPLch3_Prometa\MitoSys2\Calibration\mEGFPC1_Noc\mEGFP_0_R1_P12_K1_Ch2-Ch1.zen
1.560013e+01	4.068298e+02	20150709_gfpWAPLch3_Prometa\MitoSys2\Calibration\mEGFPC1_Noc\mEGFP_0_R1_P12_K1_Ch2-Ch1.zen
1.566014e+01	4.172297e+02	20150709_gfpWAPLch3_Prometa\MitoSys2\Calibration\mEGFPC1_Noc\mEGFP_0_R1_P12_K1_Ch2-Ch1.zen
1.572014e+01	4.087131e+02	20150709_gfpWAPLch3_Prometa\MitoSys2\Calibration\mEGFPC1_Noc\mEGFP_0_R1_P12_K1_Ch2-Ch1.zen
1.578014e+01	4.110631e+02	20150709_gfpWAPLch3_Prometa\MitoSys2\Calibration\mEGFPC1_Noc\mEGFP_0_R1_P12_K1_Ch2-Ch1.zen
1.584014e+01	4.140631e+02	20150709_gfpWAPLch3_Prometa\MitoSys2\Calibration\mEGFPC1_Noc\mEGFP_0_R1_P12_K1_Ch2-Ch1.zen
1.590014e+01	4.121798e+02	20150709_gfpWAPLch3_Prometa\MitoSys2\Calibration\mEGFPC1_Noc\mEGFP_0_R1_P12_K1_Ch2-Ch1.zen
1.596014e+01	4.131964e+02	20150709_gfpWAPLch3_Prometa\MitoSys2\Calibration\mEGFPC1_Noc\mEGFP_0_R1_P12_K1_Ch2-Ch1.zen
1.602014e+01	4.201797e+02	20150709_gfpWAPLch3_Prometa\MitoSys2\Calibration\mEGFPC1_Noc\mEGFP_0_R1_P12_K1_Ch2-Ch1.zen
1.608014e+01	4.127131e+02	20150709_gfpWAPLch3_Prometa\MitoSys2\Calibration\mEGFPC1_Noc\mEGFP_0_R1_P12_K1_Ch2-Ch1.zen
1.614014e+01	4.076798e+02	20150709_gfpWAPLch3_Prometa\MitoSys2\Calibration\mEGFPC1_Noc\mEGFP_0_R1_P12_K1_Ch2-Ch1.zen
1.620014e+01	4.122298e+02	20150709_gfpWAPLch3_Prometa\MitoSys2\Calibration\mEGFPC1_Noc\mEGFP_0_R1_P12_K1_Ch2-Ch1.zen
1.626014e+01	4.101798e+02	20150709_gfpWAPLch3_Prometa\MitoSys2\Calibration\mEGFPC1_Noc\mEGFP_0_R1_P12_K1_Ch2-Ch1.zen
1.632014e+01	4.161297e+02	20150709_gfpWAPLch3_Prometa\MitoSys2\Calibration\mEGFPC1_Noc\mEGFP_0_R1_P12_K1_Ch2-Ch1.zen
1.638014e+01	4.168464e+02	20150709_gfpWAPLch3_Prometa\MitoSys2\Calibration\mEGFPC1_Noc\mEGFP_0_R1_P12_K1_Ch2-Ch1.zen
1.644014e+01	4.224963e+02	20150709_gfpWAPLch3_Prometa\MitoSys2\Calibration\mEGFPC1_Noc\mEGFP_0_R1_P12_K1_Ch2-Ch1.zen
1.650014e+01	4.072465e+02	20150709_gfpWAPLch3_Prometa\MitoSys2\Calibration\mEGFPC1_Noc\mEGFP_0_R1_P12_K1_Ch2-Ch1.zen
1.656014e+01	4.065631e+02	20150709_gfpWAPLch3_Prometa\MitoSys2\Calibration\mEGFPC1_Noc\mEGFP_0_R1_P12_K1_Ch2-Ch1.zen
1.662014e+01	4.144298e+02	20150709_gfpWAPLch3_Prometa\MitoSys2\Calibration\mEGFPC1_Noc\mEGFP_0_R1_P12_K1_Ch2-Ch1.zen
1.668014e+01	4.077131e+02	20150709_gfpWAPLch3_Prometa\MitoSys2\Calibration\mEGFPC1_Noc\mEGFP_0_R1_P12_K1_Ch2-Ch1.zen
1.674014e+01	4.209297e+02	20150709_gfpWAPLch3_Prometa\MitoSys2\Calibration\mEGFPC1_Noc\mEGFP_0_R1_P12_K1_Ch2-Ch1.zen
1.680015e+01	4.212630e+02	20150709_gfpWAPLch3_Prometa\MitoSys2\Calibration\mEGFPC1_Noc\mEGFP_0_R1_P12_K1_Ch2-Ch1.zen
1.686015e+01	4.212130e+02	20150709_gfpWAPLch3_Prometa\MitoSys2\Calibration\mEGFPC1_Noc\mEGFP_0_R1_P12_K1_Ch2-Ch1.zen
1.692015e+01	4.244963e+02	20150709_gfpWAPLch3_Prometa\MitoSys2\Calibration\mEGFPC1_Noc\mEGFP_0_R1_P12_K1_Ch2-Ch1.zen
1.698015e+01	4.166464e+02	20150709_gfpWAPLch3_Prometa\MitoSys2\Calibration\mEGFPC1_Noc\mEGFP_0_R1_P12_K1_Ch2-Ch1.zen
1.704015e+01	4.012299e+02	20150709_gfpWAPLch3_Prometa\MitoSys2\Calibration\mEGFPC1_Noc\mEGFP_0_R1_P12_K1_Ch2-Ch1.zen
1.710015e+01	4.140797e+02	20150709_gfpWAPLch3_Prometa\MitoSys2\Calibration\mEGFPC1_Noc\mEGFP_0_R1_P12_K1_Ch2-Ch1.zen
1.716015e+01	4.197464e+02	20150709_gfpWAPLch3_Prometa\MitoSys2\Calibration\mEGFPC1_Noc\mEGFP_0_R1_P12_K1_Ch2-Ch1.zen
1.722015e+01	4.213797e+02	20150709_gfpWAPLch3_Prometa\MitoSys2\Calibration\mEGFPC1_Noc\mEGFP_0_R1_P12_K1_Ch2-Ch1.zen
1.728015e+01	4.185464e+02	20150709_gfpWAPLch3_Prometa\MitoSys2\Calibration\mEGFPC1_Noc\mEGFP_0_R1_P12_K1_Ch2-Ch1.zen
1.734015e+01	4.177297e+02	20150709_gfpWAPLch3_Prometa\MitoSys2\Calibration\mEGFPC1_Noc\mEGFP_0_R1_P12_K1_Ch2-Ch1.zen
1.740015e+01	4.246297e+02	20150709_gfpWAPLch3_Prometa\MitoSys2\Calibration\mEGFPC1_Noc\mEGFP_0_R1_P12_K1_Ch2-Ch1.zen
1.746015e+01	4.143964e+02	20150709_gfpWAPLch3_Prometa\MitoSys2\Calibration\mEGFPC1_Noc\mEGFP_0_R1_P12_K1_Ch2-Ch1.zen
1.752015e+01	4.155964e+02	20150709_gfpWAPLch3_Prometa\MitoSys2\Calibration\mEGFPC1_Noc\mEGFP_0_R1_P12_K1_Ch2-Ch1.zen
1.758015e+01	4.120964e+02	20150709_gfpWAPLch3_Prometa\MitoSys2\Calibration\mEGFPC1_Noc\mEGFP_0_R1_P12_K1_Ch2-Ch1.zen
1.764015e+01	4.155964e+02	20150709_gfpWAPLch3_Prometa\MitoSys2\Calibration\mEGFPC1_Noc\mEGFP_0_R1_P12_K1_Ch2-Ch1.zen
1.770015e+01	4.127131e+02	20150709_gfpWAPLch3_Prometa\MitoSys2\Calibration\mEGFPC1_Noc\mEGFP_0_R1_P12_K1_Ch2-Ch1.zen
1.776015e+01	4.182297e+02	20150709_gfpWAPLch3_Prometa\MitoSys2\Calibration\mEGFPC1_Noc\mEGFP_0_R1_P12_K1_Ch2-Ch1.zen
1.782015e+01	4.175797e+02	20150709_gfpWAPLch3_Prometa\MitoSys2\Calibration\mEGFPC1_Noc\mEGFP_0_R1_P12_K1_Ch2-Ch1.zen
1.788015e+01	4.208797e+02	20150709_gfpWAPLch3_Prometa\MitoSys2\Calibration\mEGFPC1_Noc\mEGFP_0_R1_P12_K1_Ch2-Ch1.zen
1.794016e+01	4.180464e+02	20150709_gfpWAPLch3_Prometa\MitoSys2\Calibration\mEGFPC1_Noc\mEGFP_0_R1_P12_K1_Ch2-Ch1.zen
1.800016e+01	4.166131e+02	20150709_gfpWAPLch3_Prometa\MitoSys2\Calibration\mEGFPC1_Noc\mEGFP_0_R1_P12_K1_Ch2-Ch1.zen
1.806016e+01	4.050965e+02	20150709_gfpWAPLch3_Prometa\MitoSys2\Calibration\mEGFPC1_Noc\mEGFP_0_R1_P12_K1_Ch2-Ch1.zen
1.812016e+01	4.067298e+02	20150709_gfpWAPLch3_Prometa\MitoSys2\Calibration\mEGFPC1_Noc\mEGFP_0_R1_P12_K1_Ch2-Ch1.zen
1.818016e+01	4.159631e+02	20150709_gfpWAPLch3_Prometa\MitoSys2\Calibration\mEGFPC1_Noc\mEGFP_0_R1_P12_K1_Ch2-Ch1.zen
1.824016e+01	4.118298e+02	20150709_gfpWAPLch3_Prometa\MitoSys2\Calibration\mEGFPC1_Noc\mEGFP_0_R1_P12_K1_Ch2-Ch1.zen
1.830016e+01	4.236130e+02	20150709_gfpWAPLch3_Prometa\MitoSys2\Calibration\mEGFPC1_Noc\mEGFP_0_R1_P12_K1_Ch2-Ch1.zen
1.836016e+01	4.122131e+02	20150709_gfpWAPLch3_Prometa\MitoSys2\Calibration\mEGFPC1_Noc\mEGFP_0_R1_P12_K1_Ch2-Ch1.zen
1.842016e+01	4.197464e+02	20150709_gfpWAPLch3_Prometa\MitoSys2\Calibration\mEGFPC1_Noc\mEGFP_0_R1_P12_K1_Ch2-Ch1.zen
1.848016e+01	4.006299e+02	20150709_gfpWAPLch3_Prometa\MitoSys2\Calibration\mEGFPC1_Noc\mEGFP_0_R1_P12_K1_Ch2-Ch1.zen
1.854016e+01	4.107131e+02	20150709_gfpWAPLch3_Prometa\MitoSys2\Calibration\mEGFPC1_Noc\mEGFP_0_R1_P12_K1_Ch2-Ch1.zen
1.860016e+01	4.141464e+02	20150709_gfpWAPLch3_Prometa\MitoSys2\Calibration\mEGFPC1_Noc\mEGFP_0_R1_P12_K1_Ch2-Ch1.zen
1.866016e+01	4.166464e+02	20150709_gfpWAPLch3_Prometa\MitoSys2\Calibration\mEGFPC1_Noc\mEGFP_0_R1_P12_K1_Ch2-Ch1.zen
1.872016e+01	4.236297e+02	20150709_gfpWAPLch3_Prometa\MitoSys2\Calibration\mEGFPC1_Noc\mEGFP_0_R1_P12_K1_Ch2-Ch1.zen
1.878016e+01	4.181797e+02	20150709_gfpWAPLch3_Prometa\MitoSys2\Calibration\mEGFPC1_Noc\mEGFP_0_R1_P12_K1_Ch2-Ch1.zen
1.884016e+01	4.142797e+02	20150709_gfpWAPLch3_Prometa\MitoSys2\Calibration\mEGFPC1_Noc\mEGFP_0_R1_P12_K1_Ch2-Ch1.zen
1.890016e+01	4.088298e+02	20150709_gfpWAPLch3_Prometa\MitoSys2\Calibration\mEGFPC1_Noc\mEGFP_0_R1_P12_K1_Ch2-Ch1.zen
1.896016e+01	4.072798e+02	20150709_gfpWAPLch3_Prometa\MitoSys2\Calibration\mEGFPC1_Noc\mEGFP_0_R1_P12_K1_Ch2-Ch1.zen
1.902016e+01	4.236463e+02	20150709_gfpWAPLch3_Prometa\MitoSys2\Calibration\mEGFPC1_Noc\mEGFP_0_R1_P12_K1_Ch2-Ch1.zen
1.908017e+01	4.191130e+02	20150709_gfpWAPLch3_Prometa\MitoSys2\Calibration\mEGFPC1_Noc\mEGFP_0_R1_P12_K1_Ch2-Ch1.zen
1.914017e+01	4.155631e+02	20150709_gfpWAPLch3_Prometa\MitoSys2\Calibration\mEGFPC1_Noc\mEGFP_0_R1_P12_K1_Ch2-Ch1.zen
1.920017e+01	4.209964e+02	20150709_gfpWAPLch3_Prometa\MitoSys2\Calibration\mEGFPC1_Noc\mEGFP_0_R1_P12_K1_Ch2-Ch1.zen
1.926017e+01	4.160297e+02	20150709_gfpWAPLch3_Prometa\MitoSys2\Calibration\mEGFPC1_Noc\mEGFP_0_R1_P12_K1_Ch2-Ch1.zen
1.932017e+01	4.073131e+02	20150709_gfpWAPLch3_Prometa\MitoSys2\Calibration\mEGFPC1_Noc\mEGFP_0_R1_P12_K1_Ch2-Ch1.zen
1.938017e+01	4.123131e+02	20150709_gfpWAPLch3_Prometa\MitoSys2\Calibration\mEGFPC1_Noc\mEGFP_0_R1_P12_K1_Ch2-Ch1.zen
1.944017e+01	4.161297e+02	20150709_gfpWAPLch3_Prometa\MitoSys2\Calibration\mEGFPC1_Noc\mEGFP_0_R1_P12_K1_Ch2-Ch1.zen
1.950017e+01	4.213630e+02	20150709_gfpWAPLch3_Prometa\MitoSys2\Calibration\mEGFPC1_Noc\mEGFP_0_R1_P12_K1_Ch2-Ch1.zen
1.956017e+01	4.077631e+02	20150709_gfpWAPLch3_Prometa\MitoSys2\Calibration\mEGFPC1_Noc\mEGFP_0_R1_P12_K1_Ch2-Ch1.zen
1.962017e+01	4.135797e+02	20150709_gfpWAPLch3_Prometa\MitoSys2\Calibration\mEGFPC1_Noc\mEGFP_0_R1_P12_K1_Ch2-Ch1.zen
1.968017e+01	4.108131e+02	20150709_gfpWAPLch3_Prometa\MitoSys2\Calibration\mEGFPC1_Noc\mEGFP_0_R1_P12_K1_Ch2-Ch1.zen
1.974017e+01	4.070465e+02	20150709_gfpWAPLch3_Prometa\MitoSys2\Calibration\mEGFPC1_Noc\mEGFP_0_R1_P12_K1_Ch2-Ch1.zen
1.980017e+01	4.054798e+02	20150709_gfpWAPLch3_Prometa\MitoSys2\Calibration\mEGFPC1_Noc\mEGFP_0_R1_P12_K1_Ch2-Ch1.zen
1.986017e+01	4.134298e+02	20150709_gfpWAPLch3_Prometa\MitoSys2\Calibration\mEGFPC1_Noc\mEGFP_0_R1_P12_K1_Ch2-Ch1.zen
1.992017e+01	4.103798e+02	20150709_gfpWAPLch3_Prometa\MitoSys2\Calibration\mEGFPC1_Noc\mEGFP_0_R1_P12_K1_Ch2-Ch1.zen
1.998017e+01	4.081131e+02	20150709_gfpWAPLch3_Prometa\MitoSys2\Calibration\mEGFPC1_Noc\mEGFP_0_R1_P12_K1_Ch2-Ch1.zen
2.004017e+01	4.164131e+02	20150709_gfpWAPLch3_Prometa\MitoSys2\Calibration\mEGFPC1_Noc\mEGFP_0_R1_P12_K1_Ch2-Ch1.zen
2.010017e+01	4.147464e+02	20150709_gfpWAPLch3_Prometa\MitoSys2\Calibration\mEGFPC1_Noc\mEGFP_0_R1_P12_K1_Ch2-Ch1.zen
2.016017e+01	4.044632e+02	20150709_gfpWAPLch3_Prometa\MitoSys2\Calibration\mEGFPC1_Noc\mEGFP_0_R1_P12_K1_Ch2-Ch1.zen
2.022017e+01	4.284796e+02	20150709_gfpWAPLch3_Prometa\MitoSys2\Calibration\mEGFPC1_Noc\mEGFP_0_R1_P12_K1_Ch2-Ch1.zen
2.028018e+01	4.225130e+02	20150709_gfpWAPLch3_Prometa\MitoSys2\Calibration\mEGFPC1_Noc\mEGFP_0_R1_P12_K1_Ch2-Ch1.zen
2.034018e+01	4.153964e+02	20150709_gfpWAPLch3_Prometa\MitoSys2\Calibration\mEGFPC1_Noc\mEGFP_0_R1_P12_K1_Ch2-Ch1.zen
2.040018e+01	4.224130e+02	20150709_gfpWAPLch3_Prometa\MitoSys2\Calibration\mEGFPC1_Noc\mEGFP_0_R1_P12_K1_Ch2-Ch1.zen
2.046018e+01	4.130798e+02	20150709_gfpWAPLch3_Prometa\MitoSys2\Calibration\mEGFPC1_Noc\mEGFP_0_R1_P12_K1_Ch2-Ch1.zen
2.052018e+01	4.177297e+02	20150709_gfpWAPLch3_Prometa\MitoSys2\Calibration\mEGFPC1_Noc\mEGFP_0_R1_P12_K1_Ch2-Ch1.zen
2.058018e+01	4.143631e+02	20150709_gfpWAPLch3_Prometa\MitoSys2\Calibration\mEGFPC1_Noc\mEGFP_0_R1_P12_K1_Ch2-Ch1.zen
2.064018e+01	4.177631e+02	20150709_gfpWAPLch3_Prometa\MitoSys2\Calibration\mEGFPC1_Noc\mEGFP_0_R1_P12_K1_Ch2-Ch1.zen
2.070018e+01	4.163131e+02	20150709_gfpWAPLch3_Prometa\MitoSys2\Calibration\mEGFPC1_Noc\mEGFP_0_R1_P12_K1_Ch2-Ch1.zen
2.076018e+01	4.162297e+02	20150709_gfpWAPLch3_Prometa\MitoSys2\Calibration\mEGFPC1_Noc\mEGFP_0_R1_P12_K1_Ch2-Ch1.zen
2.082018e+01	4.159964e+02	20150709_gfpWAPLch3_Prometa\MitoSys2\Calibration\mEGFPC1_Noc\mEGFP_0_R1_P12_K1_Ch2-Ch1.zen
2.088018e+01	4.075465e+02	20150709_gfpWAPLch3_Prometa\MitoSys2\Calibration\mEGFPC1_Noc\mEGFP_0_R1_P12_K1_Ch2-Ch1.zen
2.094018e+01	4.181964e+02	20150709_gfpWAPLch3_Prometa\MitoSys2\Calibration\mEGFPC1_Noc\mEGFP_0_R1_P12_K1_Ch2-Ch1.zen
2.100018e+01	4.104965e+02	20150709_gfpWAPLch3_Prometa\MitoSys2\Calibration\mEGFPC1_Noc\mEGFP_0_R1_P12_K1_Ch2-Ch1.zen
2.106018e+01	4.158964e+02	20150709_gfpWAPLch3_Prometa\MitoSys2\Calibration\mEGFPC1_Noc\mEGFP_0_R1_P12_K1_Ch2-Ch1.zen
2.112018e+01	4.134464e+02	20150709_gfpWAPLch3_Prometa\MitoSys2\Calibration\mEGFPC1_Noc\mEGFP_0_R1_P12_K1_Ch2-Ch1.zen
2.118018e+01	4.112131e+02	20150709_gfpWAPLch3_Prometa\MitoSys2\Calibration\mEGFPC1_Noc\mEGFP_0_R1_P12_K1_Ch2-Ch1.zen
2.124018e+01	4.056298e+02	20150709_gfpWAPLch3_Prometa\MitoSys2\Calibration\mEGFPC1_Noc\mEGFP_0_R1_P12_K1_Ch2-Ch1.zen
2.130018e+01	4.040465e+02	20150709_gfpWAPLch3_Prometa\MitoSys2\Calibration\mEGFPC1_Noc\mEGFP_0_R1_P12_K1_Ch2-Ch1.zen
2.136019e+01	4.100131e+02	20150709_gfpWAPLch3_Prometa\MitoSys2\Calibration\mEGFPC1_Noc\mEGFP_0_R1_P12_K1_Ch2-Ch1.zen
2.142019e+01	4.061631e+02	20150709_gfpWAPLch3_Prometa\MitoSys2\Calibration\mEGFPC1_Noc\mEGFP_0_R1_P12_K1_Ch2-Ch1.zen
2.148019e+01	4.104798e+02	20150709_gfpWAPLch3_Prometa\MitoSys2\Calibration\mEGFPC1_Noc\mEGFP_0_R1_P12_K1_Ch2-Ch1.zen
2.154019e+01	4.244630e+02	20150709_gfpWAPLch3_Prometa\MitoSys2\Calibration\mEGFPC1_Noc\mEGFP_0_R1_P12_K1_Ch2-Ch1.zen
2.160019e+01	4.161297e+02	20150709_gfpWAPLch3_Prometa\MitoSys2\Calibration\mEGFPC1_Noc\mEGFP_0_R1_P12_K1_Ch2-Ch1.zen
2.166019e+01	4.043632e+02	20150709_gfpWAPLch3_Prometa\MitoSys2\Calibration\mEGFPC1_Noc\mEGFP_0_R1_P12_K1_Ch2-Ch1.zen
2.172019e+01	4.060631e+02	20150709_gfpWAPLch3_Prometa\MitoSys2\Calibration\mEGFPC1_Noc\mEGFP_0_R1_P12_K1_Ch2-Ch1.zen
2.178019e+01	4.290130e+02	20150709_gfpWAPLch3_Prometa\MitoSys2\Calibration\mEGFPC1_Noc\mEGFP_0_R1_P12_K1_Ch2-Ch1.zen
2.184019e+01	4.252630e+02	20150709_gfpWAPLch3_Prometa\MitoSys2\Calibration\mEGFPC1_Noc\mEGFP_0_R1_P12_K1_Ch2-Ch1.zen
2.190019e+01	4.057298e+02	20150709_gfpWAPLch3_Prometa\MitoSys2\Calibration\mEGFPC1_Noc\mEGFP_0_R1_P12_K1_Ch2-Ch1.zen
2.196019e+01	4.094465e+02	20150709_gfpWAPLch3_Prometa\MitoSys2\Calibration\mEGFPC1_Noc\mEGFP_0_R1_P12_K1_Ch2-Ch1.zen
2.202019e+01	4.113798e+02	20150709_gfpWAPLch3_Prometa\MitoSys2\Calibration\mEGFPC1_Noc\mEGFP_0_R1_P12_K1_Ch2-Ch1.zen
2.208019e+01	4.138464e+02	20150709_gfpWAPLch3_Prometa\MitoSys2\Calibration\mEGFPC1_Noc\mEGFP_0_R1_P12_K1_Ch2-Ch1.zen
2.214019e+01	4.074631e+02	20150709_gfpWAPLch3_Prometa\MitoSys2\Calibration\mEGFPC1_Noc\mEGFP_0_R1_P12_K1_Ch2-Ch1.zen
2.220019e+01	4.141964e+02	20150709_gfpWAPLch3_Prometa\MitoSys2\Calibration\mEGFPC1_Noc\mEGFP_0_R1_P12_K1_Ch2-Ch1.zen
2.226019e+01	4.075465e+02	20150709_gfpWAPLch3_Prometa\MitoSys2\Calibration\mEGFPC1_Noc\mEGFP_0_R1_P12_K1_Ch2-Ch1.zen
2.232019e+01	4.178797e+02	20150709_gfpWAPLch3_Prometa\MitoSys2\Calibration\mEGFPC1_Noc\mEGFP_0_R1_P12_K1_Ch2-Ch1.zen
2.238019e+01	4.104798e+02	20150709_gfpWAPLch3_Prometa\MitoSys2\Calibration\mEGFPC1_Noc\mEGFP_0_R1_P12_K1_Ch2-Ch1.zen
2.244019e+01	4.186797e+02	20150709_gfpWAPLch3_Prometa\MitoSys2\Calibration\mEGFPC1_Noc\mEGFP_0_R1_P12_K1_Ch2-Ch1.zen
2.250019e+01	4.172631e+02	20150709_gfpWAPLch3_Prometa\MitoSys2\Calibration\mEGFPC1_Noc\mEGFP_0_R1_P12_K1_Ch2-Ch1.zen
2.256020e+01	4.105798e+02	20150709_gfpWAPLch3_Prometa\MitoSys2\Calibration\mEGFPC1_Noc\mEGFP_0_R1_P12_K1_Ch2-Ch1.zen
2.262020e+01	4.240297e+02	20150709_gfpWAPLch3_Prometa\MitoSys2\Calibration\mEGFPC1_Noc\mEGFP_0_R1_P12_K1_Ch2-Ch1.zen
2.268020e+01	4.142631e+02	20150709_gfpWAPLch3_Prometa\MitoSys2\Calibration\mEGFPC1_Noc\mEGFP_0_R1_P12_K1_Ch2-Ch1.zen
2.274020e+01	4.126631e+02	20150709_gfpWAPLch3_Prometa\MitoSys2\Calibration\mEGFPC1_Noc\mEGFP_0_R1_P12_K1_Ch2-Ch1.zen
2.280020e+01	4.148798e+02	20150709_gfpWAPLch3_Prometa\MitoSys2\Calibration\mEGFPC1_Noc\mEGFP_0_R1_P12_K1_Ch2-Ch1.zen
2.286020e+01	4.119631e+02	20150709_gfpWAPLch3_Prometa\MitoSys2\Calibration\mEGFPC1_Noc\mEGFP_0_R1_P12_K1_Ch2-Ch1.zen
2.292020e+01	4.125297e+02	20150709_gfpWAPLch3_Prometa\MitoSys2\Calibration\mEGFPC1_Noc\mEGFP_0_R1_P12_K1_Ch2-Ch1.zen
2.298020e+01	4.137631e+02	20150709_gfpWAPLch3_Prometa\MitoSys2\Calibration\mEGFPC1_Noc\mEGFP_0_R1_P12_K1_Ch2-Ch1.zen
2.304020e+01	4.130964e+02	20150709_gfpWAPLch3_Prometa\MitoSys2\Calibration\mEGFPC1_Noc\mEGFP_0_R1_P12_K1_Ch2-Ch1.zen
2.310020e+01	4.155631e+02	20150709_gfpWAPLch3_Prometa\MitoSys2\Calibration\mEGFPC1_Noc\mEGFP_0_R1_P12_K1_Ch2-Ch1.zen
2.316020e+01	4.157131e+02	20150709_gfpWAPLch3_Prometa\MitoSys2\Calibration\mEGFPC1_Noc\mEGFP_0_R1_P12_K1_Ch2-Ch1.zen
2.322020e+01	4.171797e+02	20150709_gfpWAPLch3_Prometa\MitoSys2\Calibration\mEGFPC1_Noc\mEGFP_0_R1_P12_K1_Ch2-Ch1.zen
2.328020e+01	4.004966e+02	20150709_gfpWAPLch3_Prometa\MitoSys2\Calibration\mEGFPC1_Noc\mEGFP_0_R1_P12_K1_Ch2-Ch1.zen
2.334020e+01	4.170630e+02	20150709_gfpWAPLch3_Prometa\MitoSys2\Calibration\mEGFPC1_Noc\mEGFP_0_R1_P12_K1_Ch2-Ch1.zen
2.340020e+01	4.154298e+02	20150709_gfpWAPLch3_Prometa\MitoSys2\Calibration\mEGFPC1_Noc\mEGFP_0_R1_P12_K1_Ch2-Ch1.zen
2.346020e+01	4.155297e+02	20150709_gfpWAPLch3_Prometa\MitoSys2\Calibration\mEGFPC1_Noc\mEGFP_0_R1_P12_K1_Ch2-Ch1.zen
2.352020e+01	4.080631e+02	20150709_gfpWAPLch3_Prometa\MitoSys2\Calibration\mEGFPC1_Noc\mEGFP_0_R1_P12_K1_Ch2-Ch1.zen
2.358020e+01	4.132298e+02	20150709_gfpWAPLch3_Prometa\MitoSys2\Calibration\mEGFPC1_Noc\mEGFP_0_R1_P12_K1_Ch2-Ch1.zen
2.364020e+01	4.129298e+02	20150709_gfpWAPLch3_Prometa\MitoSys2\Calibration\mEGFPC1_Noc\mEGFP_0_R1_P12_K1_Ch2-Ch1.zen
2.370020e+01	4.132298e+02	20150709_gfpWAPLch3_Prometa\MitoSys2\Calibration\mEGFPC1_Noc\mEGFP_0_R1_P12_K1_Ch2-Ch1.zen
2.376021e+01	4.136631e+02	20150709_gfpWAPLch3_Prometa\MitoSys2\Calibration\mEGFPC1_Noc\mEGFP_0_R1_P12_K1_Ch2-Ch1.zen
2.382021e+01	4.052465e+02	20150709_gfpWAPLch3_Prometa\MitoSys2\Calibration\mEGFPC1_Noc\mEGFP_0_R1_P12_K1_Ch2-Ch1.zen
2.388021e+01	4.128298e+02	20150709_gfpWAPLch3_Prometa\MitoSys2\Calibration\mEGFPC1_Noc\mEGFP_0_R1_P12_K1_Ch2-Ch1.zen
2.394021e+01	4.075465e+02	20150709_gfpWAPLch3_Prometa\MitoSys2\Calibration\mEGFPC1_Noc\mEGFP_0_R1_P12_K1_Ch2-Ch1.zen
2.400021e+01	4.192964e+02	20150709_gfpWAPLch3_Prometa\MitoSys2\Calibration\mEGFPC1_Noc\mEGFP_0_R1_P12_K1_Ch2-Ch1.zen
2.406021e+01	4.118131e+02	20150709_gfpWAPLch3_Prometa\MitoSys2\Calibration\mEGFPC1_Noc\mEGFP_0_R1_P12_K1_Ch2-Ch1.zen
2.412021e+01	4.122298e+02	20150709_gfpWAPLch3_Prometa\MitoSys2\Calibration\mEGFPC1_Noc\mEGFP_0_R1_P12_K1_Ch2-Ch1.zen
2.418021e+01	4.004632e+02	20150709_gfpWAPLch3_Prometa\MitoSys2\Calibration\mEGFPC1_Noc\mEGFP_0_R1_P12_K1_Ch2-Ch1.zen
2.424021e+01	4.193464e+02	20150709_gfpWAPLch3_Prometa\MitoSys2\Calibration\mEGFPC1_Noc\mEGFP_0_R1_P12_K1_Ch2-Ch1.zen
2.430021e+01	4.152631e+02	20150709_gfpWAPLch3_Prometa\MitoSys2\Calibration\mEGFPC1_Noc\mEGFP_0_R1_P12_K1_Ch2-Ch1.zen
2.436021e+01	4.126631e+02	20150709_gfpWAPLch3_Prometa\MitoSys2\Calibration\mEGFPC1_Noc\mEGFP_0_R1_P12_K1_Ch2-Ch1.zen
2.442021e+01	4.129131e+02	20150709_gfpWAPLch3_Prometa\MitoSys2\Calibration\mEGFPC1_Noc\mEGFP_0_R1_P12_K1_Ch2-Ch1.zen
2.448021e+01	4.117631e+02	20150709_gfpWAPLch3_Prometa\MitoSys2\Calibration\mEGFPC1_Noc\mEGFP_0_R1_P12_K1_Ch2-Ch1.zen
2.454021e+01	4.200797e+02	20150709_gfpWAPLch3_Prometa\MitoSys2\Calibration\mEGFPC1_Noc\mEGFP_0_R1_P12_K1_Ch2-Ch1.zen
2.460021e+01	4.096631e+02	20150709_gfpWAPLch3_Prometa\MitoSys2\Calibration\mEGFPC1_Noc\mEGFP_0_R1_P12_K1_Ch2-Ch1.zen
2.466021e+01	3.988299e+02	20150709_gfpWAPLch3_Prometa\MitoSys2\Calibration\mEGFPC1_Noc\mEGFP_0_R1_P12_K1_Ch2-Ch1.zen
2.472021e+01	4.169631e+02	20150709_gfpWAPLch3_Prometa\MitoSys2\Calibration\mEGFPC1_Noc\mEGFP_0_R1_P12_K1_Ch2-Ch1.zen
2.478021e+01	4.133464e+02	20150709_gfpWAPLch3_Prometa\MitoSys2\Calibration\mEGFPC1_Noc\mEGFP_0_R1_P12_K1_Ch2-Ch1.zen
2.484022e+01	4.104798e+02	20150709_gfpWAPLch3_Prometa\MitoSys2\Calibration\mEGFPC1_Noc\mEGFP_0_R1_P12_K1_Ch2-Ch1.zen
2.490022e+01	4.048798e+02	20150709_gfpWAPLch3_Prometa\MitoSys2\Calibration\mEGFPC1_Noc\mEGFP_0_R1_P12_K1_Ch2-Ch1.zen
2.496022e+01	4.008965e+02	20150709_gfpWAPLch3_Prometa\MitoSys2\Calibration\mEGFPC1_Noc\mEGFP_0_R1_P12_K1_Ch2-Ch1.zen
2.502022e+01	4.063298e+02	20150709_gfpWAPLch3_Prometa\MitoSys2\Calibration\mEGFPC1_Noc\mEGFP_0_R1_P12_K1_Ch2-Ch1.zen
2.508022e+01	4.098631e+02	20150709_gfpWAPLch3_Prometa\MitoSys2\Calibration\mEGFPC1_Noc\mEGFP_0_R1_P12_K1_Ch2-Ch1.zen
2.514022e+01	4.148131e+02	20150709_gfpWAPLch3_Prometa\MitoSys2\Calibration\mEGFPC1_Noc\mEGFP_0_R1_P12_K1_Ch2-Ch1.zen
2.520022e+01	4.101798e+02	20150709_gfpWAPLch3_Prometa\MitoSys2\Calibration\mEGFPC1_Noc\mEGFP_0_R1_P12_K1_Ch2-Ch1.zen
2.526022e+01	4.167464e+02	20150709_gfpWAPLch3_Prometa\MitoSys2\Calibration\mEGFPC1_Noc\mEGFP_0_R1_P12_K1_Ch2-Ch1.zen
2.532022e+01	4.095965e+02	20150709_gfpWAPLch3_Prometa\MitoSys2\Calibration\mEGFPC1_Noc\mEGFP_0_R1_P12_K1_Ch2-Ch1.zen
2.538022e+01	4.122131e+02	20150709_gfpWAPLch3_Prometa\MitoSys2\Calibration\mEGFPC1_Noc\mEGFP_0_R1_P12_K1_Ch2-Ch1.zen
2.544022e+01	4.094798e+02	20150709_gfpWAPLch3_Prometa\MitoSys2\Calibration\mEGFPC1_Noc\mEGFP_0_R1_P12_K1_Ch2-Ch1.zen
2.550022e+01	4.066631e+02	20150709_gfpWAPLch3_Prometa\MitoSys2\Calibration\mEGFPC1_Noc\mEGFP_0_R1_P12_K1_Ch2-Ch1.zen
2.556022e+01	4.087631e+02	20150709_gfpWAPLch3_Prometa\MitoSys2\Calibration\mEGFPC1_Noc\mEGFP_0_R1_P12_K1_Ch2-Ch1.zen
2.562022e+01	4.125297e+02	20150709_gfpWAPLch3_Prometa\MitoSys2\Calibration\mEGFPC1_Noc\mEGFP_0_R1_P12_K1_Ch2-Ch1.zen
2.568022e+01	4.079631e+02	20150709_gfpWAPLch3_Prometa\MitoSys2\Calibration\mEGFPC1_Noc\mEGFP_0_R1_P12_K1_Ch2-Ch1.zen
2.574022e+01	4.109631e+02	20150709_gfpWAPLch3_Prometa\MitoSys2\Calibration\mEGFPC1_Noc\mEGFP_0_R1_P12_K1_Ch2-Ch1.zen
2.580022e+01	4.162297e+02	20150709_gfpWAPLch3_Prometa\MitoSys2\Calibration\mEGFPC1_Noc\mEGFP_0_R1_P12_K1_Ch2-Ch1.zen
2.586022e+01	4.207797e+02	20150709_gfpWAPLch3_Prometa\MitoSys2\Calibration\mEGFPC1_Noc\mEGFP_0_R1_P12_K1_Ch2-Ch1.zen
2.592022e+01	4.153797e+02	20150709_gfpWAPLch3_Prometa\MitoSys2\Calibration\mEGFPC1_Noc\mEGFP_0_R1_P12_K1_Ch2-Ch1.zen
2.598022e+01	4.119798e+02	20150709_gfpWAPLch3_Prometa\MitoSys2\Calibration\mEGFPC1_Noc\mEGFP_0_R1_P12_K1_Ch2-Ch1.zen
2.604023e+01	4.158631e+02	20150709_gfpWAPLch3_Prometa\MitoSys2\Calibration\mEGFPC1_Noc\mEGFP_0_R1_P12_K1_Ch2-Ch1.zen
2.610023e+01	4.109131e+02	20150709_gfpWAPLch3_Prometa\MitoSys2\Calibration\mEGFPC1_Noc\mEGFP_0_R1_P12_K1_Ch2-Ch1.zen
2.616023e+01	3.978466e+02	20150709_gfpWAPLch3_Prometa\MitoSys2\Calibration\mEGFPC1_Noc\mEGFP_0_R1_P12_K1_Ch2-Ch1.zen
2.622023e+01	4.113798e+02	20150709_gfpWAPLch3_Prometa\MitoSys2\Calibration\mEGFPC1_Noc\mEGFP_0_R1_P12_K1_Ch2-Ch1.zen
2.628023e+01	4.161798e+02	20150709_gfpWAPLch3_Prometa\MitoSys2\Calibration\mEGFPC1_Noc\mEGFP_0_R1_P12_K1_Ch2-Ch1.zen
2.634023e+01	4.033798e+02	20150709_gfpWAPLch3_Prometa\MitoSys2\Calibration\mEGFPC1_Noc\mEGFP_0_R1_P12_K1_Ch2-Ch1.zen
2.640023e+01	4.171631e+02	20150709_gfpWAPLch3_Prometa\MitoSys2\Calibration\mEGFPC1_Noc\mEGFP_0_R1_P12_K1_Ch2-Ch1.zen
2.646023e+01	4.125631e+02	20150709_gfpWAPLch3_Prometa\MitoSys2\Calibration\mEGFPC1_Noc\mEGFP_0_R1_P12_K1_Ch2-Ch1.zen
2.652023e+01	4.070798e+02	20150709_gfpWAPLch3_Prometa\MitoSys2\Calibration\mEGFPC1_Noc\mEGFP_0_R1_P12_K1_Ch2-Ch1.zen
2.658023e+01	4.144131e+02	20150709_gfpWAPLch3_Prometa\MitoSys2\Calibration\mEGFPC1_Noc\mEGFP_0_R1_P12_K1_Ch2-Ch1.zen
2.664023e+01	4.153297e+02	20150709_gfpWAPLch3_Prometa\MitoSys2\Calibration\mEGFPC1_Noc\mEGFP_0_R1_P12_K1_Ch2-Ch1.zen
2.670023e+01	4.092798e+02	20150709_gfpWAPLch3_Prometa\MitoSys2\Calibration\mEGFPC1_Noc\mEGFP_0_R1_P12_K1_Ch2-Ch1.zen
2.676023e+01	4.039132e+02	20150709_gfpWAPLch3_Prometa\MitoSys2\Calibration\mEGFPC1_Noc\mEGFP_0_R1_P12_K1_Ch2-Ch1.zen
2.682023e+01	4.187797e+02	20150709_gfpWAPLch3_Prometa\MitoSys2\Calibration\mEGFPC1_Noc\mEGFP_0_R1_P12_K1_Ch2-Ch1.zen
2.688023e+01	4.034965e+02	20150709_gfpWAPLch3_Prometa\MitoSys2\Calibration\mEGFPC1_Noc\mEGFP_0_R1_P12_K1_Ch2-Ch1.zen
2.694023e+01	4.190297e+02	20150709_gfpWAPLch3_Prometa\MitoSys2\Calibration\mEGFPC1_Noc\mEGFP_0_R1_P12_K1_Ch2-Ch1.zen
2.700023e+01	4.121798e+02	20150709_gfpWAPLch3_Prometa\MitoSys2\Calibration\mEGFPC1_Noc\mEGFP_0_R1_P12_K1_Ch2-Ch1.zen
2.706023e+01	4.101131e+02	20150709_gfpWAPLch3_Prometa\MitoSys2\Calibration\mEGFPC1_Noc\mEGFP_0_R1_P12_K1_Ch2-Ch1.zen
2.712023e+01	4.071965e+02	20150709_gfpWAPLch3_Prometa\MitoSys2\Calibration\mEGFPC1_Noc\mEGFP_0_R1_P12_K1_Ch2-Ch1.zen
2.718023e+01	4.103965e+02	20150709_gfpWAPLch3_Prometa\MitoSys2\Calibration\mEGFPC1_Noc\mEGFP_0_R1_P12_K1_Ch2-Ch1.zen
2.724024e+01	4.169964e+02	20150709_gfpWAPLch3_Prometa\MitoSys2\Calibration\mEGFPC1_Noc\mEGFP_0_R1_P12_K1_Ch2-Ch1.zen
2.730024e+01	4.135631e+02	20150709_gfpWAPLch3_Prometa\MitoSys2\Calibration\mEGFPC1_Noc\mEGFP_0_R1_P12_K1_Ch2-Ch1.zen
2.736024e+01	4.126631e+02	20150709_gfpWAPLch3_Prometa\MitoSys2\Calibration\mEGFPC1_Noc\mEGFP_0_R1_P12_K1_Ch2-Ch1.zen
2.742024e+01	4.110464e+02	20150709_gfpWAPLch3_Prometa\MitoSys2\Calibration\mEGFPC1_Noc\mEGFP_0_R1_P12_K1_Ch2-Ch1.zen
2.748024e+01	4.100798e+02	20150709_gfpWAPLch3_Prometa\MitoSys2\Calibration\mEGFPC1_Noc\mEGFP_0_R1_P12_K1_Ch2-Ch1.zen
2.754024e+01	4.092964e+02	20150709_gfpWAPLch3_Prometa\MitoSys2\Calibration\mEGFPC1_Noc\mEGFP_0_R1_P12_K1_Ch2-Ch1.zen
2.760024e+01	4.168964e+02	20150709_gfpWAPLch3_Prometa\MitoSys2\Calibration\mEGFPC1_Noc\mEGFP_0_R1_P12_K1_Ch2-Ch1.zen
2.766024e+01	4.139964e+02	20150709_gfpWAPLch3_Prometa\MitoSys2\Calibration\mEGFPC1_Noc\mEGFP_0_R1_P12_K1_Ch2-Ch1.zen
2.772024e+01	4.162797e+02	20150709_gfpWAPLch3_Prometa\MitoSys2\Calibration\mEGFPC1_Noc\mEGFP_0_R1_P12_K1_Ch2-Ch1.zen
2.778024e+01	4.153797e+02	20150709_gfpWAPLch3_Prometa\MitoSys2\Calibration\mEGFPC1_Noc\mEGFP_0_R1_P12_K1_Ch2-Ch1.zen
2.784024e+01	4.105964e+02	20150709_gfpWAPLch3_Prometa\MitoSys2\Calibration\mEGFPC1_Noc\mEGFP_0_R1_P12_K1_Ch2-Ch1.zen
2.790024e+01	4.130798e+02	20150709_gfpWAPLch3_Prometa\MitoSys2\Calibration\mEGFPC1_Noc\mEGFP_0_R1_P12_K1_Ch2-Ch1.zen
2.796024e+01	4.093465e+02	20150709_gfpWAPLch3_Prometa\MitoSys2\Calibration\mEGFPC1_Noc\mEGFP_0_R1_P12_K1_Ch2-Ch1.zen
2.802024e+01	4.185630e+02	20150709_gfpWAPLch3_Prometa\MitoSys2\Calibration\mEGFPC1_Noc\mEGFP_0_R1_P12_K1_Ch2-Ch1.zen
2.808024e+01	4.118131e+02	20150709_gfpWAPLch3_Prometa\MitoSys2\Calibration\mEGFPC1_Noc\mEGFP_0_R1_P12_K1_Ch2-Ch1.zen
2.814024e+01	4.051465e+02	20150709_gfpWAPLch3_Prometa\MitoSys2\Calibration\mEGFPC1_Noc\mEGFP_0_R1_P12_K1_Ch2-Ch1.zen
2.820024e+01	4.093798e+02	20150709_gfpWAPLch3_Prometa\MitoSys2\Calibration\mEGFPC1_Noc\mEGFP_0_R1_P12_K1_Ch2-Ch1.zen
2.826024e+01	4.109464e+02	20150709_gfpWAPLch3_Prometa\MitoSys2\Calibration\mEGFPC1_Noc\mEGFP_0_R1_P12_K1_Ch2-Ch1.zen
2.832025e+01	4.029132e+02	20150709_gfpWAPLch3_Prometa\MitoSys2\Calibration\mEGFPC1_Noc\mEGFP_0_R1_P12_K1_Ch2-Ch1.zen
2.838025e+01	4.011298e+02	20150709_gfpWAPLch3_Prometa\MitoSys2\Calibration\mEGFPC1_Noc\mEGFP_0_R1_P12_K1_Ch2-Ch1.zen
2.844025e+01	4.096965e+02	20150709_gfpWAPLch3_Prometa\MitoSys2\Calibration\mEGFPC1_Noc\mEGFP_0_R1_P12_K1_Ch2-Ch1.zen
2.850025e+01	4.202297e+02	20150709_gfpWAPLch3_Prometa\MitoSys2\Calibration\mEGFPC1_Noc\mEGFP_0_R1_P12_K1_Ch2-Ch1.zen
2.856025e+01	4.069465e+02	20150709_gfpWAPLch3_Prometa\MitoSys2\Calibration\mEGFPC1_Noc\mEGFP_0_R1_P12_K1_Ch2-Ch1.zen
2.862025e+01	4.099298e+02	20150709_gfpWAPLch3_Prometa\MitoSys2\Calibration\mEGFPC1_Noc\mEGFP_0_R1_P12_K1_Ch2-Ch1.zen
2.868025e+01	4.097465e+02	20150709_gfpWAPLch3_Prometa\MitoSys2\Calibration\mEGFPC1_Noc\mEGFP_0_R1_P12_K1_Ch2-Ch1.zen
2.874025e+01	4.155464e+02	20150709_gfpWAPLch3_Prometa\MitoSys2\Calibration\mEGFPC1_Noc\mEGFP_0_R1_P12_K1_Ch2-Ch1.zen
2.880025e+01	4.040465e+02	20150709_gfpWAPLch3_Prometa\MitoSys2\Calibration\mEGFPC1_Noc\mEGFP_0_R1_P12_K1_Ch2-Ch1.zen
2.886025e+01	4.038298e+02	20150709_gfpWAPLch3_Prometa\MitoSys2\Calibration\mEGFPC1_Noc\mEGFP_0_R1_P12_K1_Ch2-Ch1.zen
2.892025e+01	4.139298e+02	20150709_gfpWAPLch3_Prometa\MitoSys2\Calibration\mEGFPC1_Noc\mEGFP_0_R1_P12_K1_Ch2-Ch1.zen
2.898025e+01	4.220297e+02	20150709_gfpWAPLch3_Prometa\MitoSys2\Calibration\mEGFPC1_Noc\mEGFP_0_R1_P12_K1_Ch2-Ch1.zen
2.904025e+01	4.221130e+02	20150709_gfpWAPLch3_Prometa\MitoSys2\Calibration\mEGFPC1_Noc\mEGFP_0_R1_P12_K1_Ch2-Ch1.zen
2.910025e+01	4.205797e+02	20150709_gfpWAPLch3_Prometa\MitoSys2\Calibration\mEGFPC1_Noc\mEGFP_0_R1_P12_K1_Ch2-Ch1.zen
2.916025e+01	4.230630e+02	20150709_gfpWAPLch3_Prometa\MitoSys2\Calibration\mEGFPC1_Noc\mEGFP_0_R1_P12_K1_Ch2-Ch1.zen
2.922025e+01	4.100131e+02	20150709_gfpWAPLch3_Prometa\MitoSys2\Calibration\mEGFPC1_Noc\mEGFP_0_R1_P12_K1_Ch2-Ch1.zen
2.928025e+01	4.152297e+02	20150709_gfpWAPLch3_Prometa\MitoSys2\Calibration\mEGFPC1_Noc\mEGFP_0_R1_P12_K1_Ch2-Ch1.zen
2.934025e+01	4.302629e+02	20150709_gfpWAPLch3_Prometa\MitoSys2\Calibration\mEGFPC1_Noc\mEGFP_0_R1_P12_K1_Ch2-Ch1.zen
2.940025e+01	4.223297e+02	20150709_gfpWAPLch3_Prometa\MitoSys2\Calibration\mEGFPC1_Noc\mEGFP_0_R1_P12_K1_Ch2-Ch1.zen
2.946025e+01	4.143631e+02	20150709_gfpWAPLch3_Prometa\MitoSys2\Calibration\mEGFPC1_Noc\mEGFP_0_R1_P12_K1_Ch2-Ch1.zen
2.952026e+01	4.036298e+02	20150709_gfpWAPLch3_Prometa\MitoSys2\Calibration\mEGFPC1_Noc\mEGFP_0_R1_P12_K1_Ch2-Ch1.zen
2.958026e+01	4.150964e+02	20150709_gfpWAPLch3_Prometa\MitoSys2\Calibration\mEGFPC1_Noc\mEGFP_0_R1_P12_K1_Ch2-Ch1.zen
2.964026e+01	4.126298e+02	20150709_gfpWAPLch3_Prometa\MitoSys2\Calibration\mEGFPC1_Noc\mEGFP_0_R1_P12_K1_Ch2-Ch1.zen
2.970026e+01	4.125964e+02	20150709_gfpWAPLch3_Prometa\MitoSys2\Calibration\mEGFPC1_Noc\mEGFP_0_R1_P12_K1_Ch2-Ch1.zen
2.976026e+01	4.064965e+02	20150709_gfpWAPLch3_Prometa\MitoSys2\Calibration\mEGFPC1_Noc\mEGFP_0_R1_P12_K1_Ch2-Ch1.zen
2.982026e+01	4.137131e+02	20150709_gfpWAPLch3_Prometa\MitoSys2\Calibration\mEGFPC1_Noc\mEGFP_0_R1_P12_K1_Ch2-Ch1.zen
2.988026e+01	4.120464e+02	20150709_gfpWAPLch3_Prometa\MitoSys2\Calibration\mEGFPC1_Noc\mEGFP_0_R1_P12_K1_Ch2-Ch1.zen
2.994026e+01	4.040132e+02	20150709_gfpWAPLch3_Prometa\MitoSys2\Calibration\mEGFPC1_Noc\mEGFP_0_R1_P12_K1_Ch2-Ch1.zen
0	4.068666e+02	20150709_gfpWAPLch3_Prometa\MitoSys2\Calibration\mEGFPC1_Noc\mEGFP_0_R1_P13_K1_Ch2-Ch1.zen
6.000000e-02	4.050333e+02	20150709_gfpWAPLch3_Prometa\MitoSys2\Calibration\mEGFPC1_Noc\mEGFP_0_R1_P13_K1_Ch2-Ch1.zen
1.200000e-01	4.107832e+02	20150709_gfpWAPLch3_Prometa\MitoSys2\Calibration\mEGFPC1_Noc\mEGFP_0_R1_P13_K1_Ch2-Ch1.zen
1.800000e-01	3.987833e+02	20150709_gfpWAPLch3_Prometa\MitoSys2\Calibration\mEGFPC1_Noc\mEGFP_0_R1_P13_K1_Ch2-Ch1.zen
2.400000e-01	4.075833e+02	20150709_gfpWAPLch3_Prometa\MitoSys2\Calibration\mEGFPC1_Noc\mEGFP_0_R1_P13_K1_Ch2-Ch1.zen
3.000000e-01	4.083499e+02	20150709_gfpWAPLch3_Prometa\MitoSys2\Calibration\mEGFPC1_Noc\mEGFP_0_R1_P13_K1_Ch2-Ch1.zen
3.600000e-01	3.953666e+02	20150709_gfpWAPLch3_Prometa\MitoSys2\Calibration\mEGFPC1_Noc\mEGFP_0_R1_P13_K1_Ch2-Ch1.zen
4.200000e-01	4.021166e+02	20150709_gfpWAPLch3_Prometa\MitoSys2\Calibration\mEGFPC1_Noc\mEGFP_0_R1_P13_K1_Ch2-Ch1.zen
4.800000e-01	3.994499e+02	20150709_gfpWAPLch3_Prometa\MitoSys2\Calibration\mEGFPC1_Noc\mEGFP_0_R1_P13_K1_Ch2-Ch1.zen
5.400000e-01	3.955666e+02	20150709_gfpWAPLch3_Prometa\MitoSys2\Calibration\mEGFPC1_Noc\mEGFP_0_R1_P13_K1_Ch2-Ch1.zen
6.000000e-01	3.897332e+02	20150709_gfpWAPLch3_Prometa\MitoSys2\Calibration\mEGFPC1_Noc\mEGFP_0_R1_P13_K1_Ch2-Ch1.zen
6.600000e-01	3.898666e+02	20150709_gfpWAPLch3_Prometa\MitoSys2\Calibration\mEGFPC1_Noc\mEGFP_0_R1_P13_K1_Ch2-Ch1.zen
7.200000e-01	4.029999e+02	20150709_gfpWAPLch3_Prometa\MitoSys2\Calibration\mEGFPC1_Noc\mEGFP_0_R1_P13_K1_Ch2-Ch1.zen
7.800000e-01	3.924499e+02	20150709_gfpWAPLch3_Prometa\MitoSys2\Calibration\mEGFPC1_Noc\mEGFP_0_R1_P13_K1_Ch2-Ch1.zen
8.400000e-01	3.951999e+02	20150709_gfpWAPLch3_Prometa\MitoSys2\Calibration\mEGFPC1_Noc\mEGFP_0_R1_P13_K1_Ch2-Ch1.zen
9.000000e-01	3.913666e+02	20150709_gfpWAPLch3_Prometa\MitoSys2\Calibration\mEGFPC1_Noc\mEGFP_0_R1_P13_K1_Ch2-Ch1.zen
9.600000e-01	3.919666e+02	20150709_gfpWAPLch3_Prometa\MitoSys2\Calibration\mEGFPC1_Noc\mEGFP_0_R1_P13_K1_Ch2-Ch1.zen
1.020000e+00	3.967833e+02	20150709_gfpWAPLch3_Prometa\MitoSys2\Calibration\mEGFPC1_Noc\mEGFP_0_R1_P13_K1_Ch2-Ch1.zen
1.080000e+00	3.935333e+02	20150709_gfpWAPLch3_Prometa\MitoSys2\Calibration\mEGFPC1_Noc\mEGFP_0_R1_P13_K1_Ch2-Ch1.zen
1.140000e+00	3.895999e+02	20150709_gfpWAPLch3_Prometa\MitoSys2\Calibration\mEGFPC1_Noc\mEGFP_0_R1_P13_K1_Ch2-Ch1.zen
1.200000e+00	3.880499e+02	20150709_gfpWAPLch3_Prometa\MitoSys2\Calibration\mEGFPC1_Noc\mEGFP_0_R1_P13_K1_Ch2-Ch1.zen
1.260000e+00	3.940333e+02	20150709_gfpWAPLch3_Prometa\MitoSys2\Calibration\mEGFPC1_Noc\mEGFP_0_R1_P13_K1_Ch2-Ch1.zen
1.320000e+00	3.965499e+02	20150709_gfpWAPLch3_Prometa\MitoSys2\Calibration\mEGFPC1_Noc\mEGFP_0_R1_P13_K1_Ch2-Ch1.zen
1.380000e+00	3.857999e+02	20150709_gfpWAPLch3_Prometa\MitoSys2\Calibration\mEGFPC1_Noc\mEGFP_0_R1_P13_K1_Ch2-Ch1.zen
1.440000e+00	3.946499e+02	20150709_gfpWAPLch3_Prometa\MitoSys2\Calibration\mEGFPC1_Noc\mEGFP_0_R1_P13_K1_Ch2-Ch1.zen
1.500000e+00	3.977332e+02	20150709_gfpWAPLch3_Prometa\MitoSys2\Calibration\mEGFPC1_Noc\mEGFP_0_R1_P13_K1_Ch2-Ch1.zen
1.560000e+00	3.920499e+02	20150709_gfpWAPLch3_Prometa\MitoSys2\Calibration\mEGFPC1_Noc\mEGFP_0_R1_P13_K1_Ch2-Ch1.zen
1.620000e+00	3.951833e+02	20150709_gfpWAPLch3_Prometa\MitoSys2\Calibration\mEGFPC1_Noc\mEGFP_0_R1_P13_K1_Ch2-Ch1.zen
1.680000e+00	3.976833e+02	20150709_gfpWAPLch3_Prometa\MitoSys2\Calibration\mEGFPC1_Noc\mEGFP_0_R1_P13_K1_Ch2-Ch1.zen
1.740000e+00	3.990833e+02	20150709_gfpWAPLch3_Prometa\MitoSys2\Calibration\mEGFPC1_Noc\mEGFP_0_R1_P13_K1_Ch2-Ch1.zen
1.800000e+00	4.087832e+02	20150709_gfpWAPLch3_Prometa\MitoSys2\Calibration\mEGFPC1_Noc\mEGFP_0_R1_P13_K1_Ch2-Ch1.zen
1.860000e+00	3.994832e+02	20150709_gfpWAPLch3_Prometa\MitoSys2\Calibration\mEGFPC1_Noc\mEGFP_0_R1_P13_K1_Ch2-Ch1.zen
1.920000e+00	4.002833e+02	20150709_gfpWAPLch3_Prometa\MitoSys2\Calibration\mEGFPC1_Noc\mEGFP_0_R1_P13_K1_Ch2-Ch1.zen
1.980000e+00	4.047666e+02	20150709_gfpWAPLch3_Prometa\MitoSys2\Calibration\mEGFPC1_Noc\mEGFP_0_R1_P13_K1_Ch2-Ch1.zen
2.040000e+00	4.003832e+02	20150709_gfpWAPLch3_Prometa\MitoSys2\Calibration\mEGFPC1_Noc\mEGFP_0_R1_P13_K1_Ch2-Ch1.zen
2.100000e+00	4.024666e+02	20150709_gfpWAPLch3_Prometa\MitoSys2\Calibration\mEGFPC1_Noc\mEGFP_0_R1_P13_K1_Ch2-Ch1.zen
2.160000e+00	3.969166e+02	20150709_gfpWAPLch3_Prometa\MitoSys2\Calibration\mEGFPC1_Noc\mEGFP_0_R1_P13_K1_Ch2-Ch1.zen
2.220000e+00	4.029499e+02	20150709_gfpWAPLch3_Prometa\MitoSys2\Calibration\mEGFPC1_Noc\mEGFP_0_R1_P13_K1_Ch2-Ch1.zen
2.280000e+00	4.071166e+02	20150709_gfpWAPLch3_Prometa\MitoSys2\Calibration\mEGFPC1_Noc\mEGFP_0_R1_P13_K1_Ch2-Ch1.zen
2.340000e+00	4.076666e+02	20150709_gfpWAPLch3_Prometa\MitoSys2\Calibration\mEGFPC1_Noc\mEGFP_0_R1_P13_K1_Ch2-Ch1.zen
2.400000e+00	3.960333e+02	20150709_gfpWAPLch3_Prometa\MitoSys2\Calibration\mEGFPC1_Noc\mEGFP_0_R1_P13_K1_Ch2-Ch1.zen
2.460000e+00	4.022833e+02	20150709_gfpWAPLch3_Prometa\MitoSys2\Calibration\mEGFPC1_Noc\mEGFP_0_R1_P13_K1_Ch2-Ch1.zen
2.520000e+00	3.968832e+02	20150709_gfpWAPLch3_Prometa\MitoSys2\Calibration\mEGFPC1_Noc\mEGFP_0_R1_P13_K1_Ch2-Ch1.zen
2.580000e+00	4.051166e+02	20150709_gfpWAPLch3_Prometa\MitoSys2\Calibration\mEGFPC1_Noc\mEGFP_0_R1_P13_K1_Ch2-Ch1.zen
2.640000e+00	4.101833e+02	20150709_gfpWAPLch3_Prometa\MitoSys2\Calibration\mEGFPC1_Noc\mEGFP_0_R1_P13_K1_Ch2-Ch1.zen
2.700000e+00	4.026833e+02	20150709_gfpWAPLch3_Prometa\MitoSys2\Calibration\mEGFPC1_Noc\mEGFP_0_R1_P13_K1_Ch2-Ch1.zen
2.760000e+00	3.981499e+02	20150709_gfpWAPLch3_Prometa\MitoSys2\Calibration\mEGFPC1_Noc\mEGFP_0_R1_P13_K1_Ch2-Ch1.zen
2.820000e+00	4.011499e+02	20150709_gfpWAPLch3_Prometa\MitoSys2\Calibration\mEGFPC1_Noc\mEGFP_0_R1_P13_K1_Ch2-Ch1.zen
2.880000e+00	3.971666e+02	20150709_gfpWAPLch3_Prometa\MitoSys2\Calibration\mEGFPC1_Noc\mEGFP_0_R1_P13_K1_Ch2-Ch1.zen
2.940000e+00	4.087666e+02	20150709_gfpWAPLch3_Prometa\MitoSys2\Calibration\mEGFPC1_Noc\mEGFP_0_R1_P13_K1_Ch2-Ch1.zen
3	4.058666e+02	20150709_gfpWAPLch3_Prometa\MitoSys2\Calibration\mEGFPC1_Noc\mEGFP_0_R1_P13_K1_Ch2-Ch1.zen
3.060000e+00	4.018499e+02	20150709_gfpWAPLch3_Prometa\MitoSys2\Calibration\mEGFPC1_Noc\mEGFP_0_R1_P13_K1_Ch2-Ch1.zen
3.120000e+00	4.005999e+02	20150709_gfpWAPLch3_Prometa\MitoSys2\Calibration\mEGFPC1_Noc\mEGFP_0_R1_P13_K1_Ch2-Ch1.zen
3.180000e+00	3.997499e+02	20150709_gfpWAPLch3_Prometa\MitoSys2\Calibration\mEGFPC1_Noc\mEGFP_0_R1_P13_K1_Ch2-Ch1.zen
3.240000e+00	4.068999e+02	20150709_gfpWAPLch3_Prometa\MitoSys2\Calibration\mEGFPC1_Noc\mEGFP_0_R1_P13_K1_Ch2-Ch1.zen
3.300000e+00	4.032166e+02	20150709_gfpWAPLch3_Prometa\MitoSys2\Calibration\mEGFPC1_Noc\mEGFP_0_R1_P13_K1_Ch2-Ch1.zen
3.360000e+00	4.013166e+02	20150709_gfpWAPLch3_Prometa\MitoSys2\Calibration\mEGFPC1_Noc\mEGFP_0_R1_P13_K1_Ch2-Ch1.zen
3.420000e+00	4.049832e+02	20150709_gfpWAPLch3_Prometa\MitoSys2\Calibration\mEGFPC1_Noc\mEGFP_0_R1_P13_K1_Ch2-Ch1.zen
3.480000e+00	4.092499e+02	20150709_gfpWAPLch3_Prometa\MitoSys2\Calibration\mEGFPC1_Noc\mEGFP_0_R1_P13_K1_Ch2-Ch1.zen
3.540000e+00	4.012999e+02	20150709_gfpWAPLch3_Prometa\MitoSys2\Calibration\mEGFPC1_Noc\mEGFP_0_R1_P13_K1_Ch2-Ch1.zen
3.600000e+00	4.056666e+02	20150709_gfpWAPLch3_Prometa\MitoSys2\Calibration\mEGFPC1_Noc\mEGFP_0_R1_P13_K1_Ch2-Ch1.zen
3.660000e+00	3.993166e+02	20150709_gfpWAPLch3_Prometa\MitoSys2\Calibration\mEGFPC1_Noc\mEGFP_0_R1_P13_K1_Ch2-Ch1.zen
3.720000e+00	4.009832e+02	20150709_gfpWAPLch3_Prometa\MitoSys2\Calibration\mEGFPC1_Noc\mEGFP_0_R1_P13_K1_Ch2-Ch1.zen
3.780000e+00	4.010333e+02	20150709_gfpWAPLch3_Prometa\MitoSys2\Calibration\mEGFPC1_Noc\mEGFP_0_R1_P13_K1_Ch2-Ch1.zen
3.840000e+00	4.071999e+02	20150709_gfpWAPLch3_Prometa\MitoSys2\Calibration\mEGFPC1_Noc\mEGFP_0_R1_P13_K1_Ch2-Ch1.zen
3.900000e+00	4.025833e+02	20150709_gfpWAPLch3_Prometa\MitoSys2\Calibration\mEGFPC1_Noc\mEGFP_0_R1_P13_K1_Ch2-Ch1.zen
3.960000e+00	4.062499e+02	20150709_gfpWAPLch3_Prometa\MitoSys2\Calibration\mEGFPC1_Noc\mEGFP_0_R1_P13_K1_Ch2-Ch1.zen
4.020000e+00	3.983166e+02	20150709_gfpWAPLch3_Prometa\MitoSys2\Calibration\mEGFPC1_Noc\mEGFP_0_R1_P13_K1_Ch2-Ch1.zen
4.080000e+00	4.094999e+02	20150709_gfpWAPLch3_Prometa\MitoSys2\Calibration\mEGFPC1_Noc\mEGFP_0_R1_P13_K1_Ch2-Ch1.zen
4.140000e+00	4.138832e+02	20150709_gfpWAPLch3_Prometa\MitoSys2\Calibration\mEGFPC1_Noc\mEGFP_0_R1_P13_K1_Ch2-Ch1.zen
4.200000e+00	4.005499e+02	20150709_gfpWAPLch3_Prometa\MitoSys2\Calibration\mEGFPC1_Noc\mEGFP_0_R1_P13_K1_Ch2-Ch1.zen
4.260000e+00	4.080499e+02	20150709_gfpWAPLch3_Prometa\MitoSys2\Calibration\mEGFPC1_Noc\mEGFP_0_R1_P13_K1_Ch2-Ch1.zen
4.320000e+00	3.978666e+02	20150709_gfpWAPLch3_Prometa\MitoSys2\Calibration\mEGFPC1_Noc\mEGFP_0_R1_P13_K1_Ch2-Ch1.zen
4.380000e+00	4.018999e+02	20150709_gfpWAPLch3_Prometa\MitoSys2\Calibration\mEGFPC1_Noc\mEGFP_0_R1_P13_K1_Ch2-Ch1.zen
4.440000e+00	4.042499e+02	20150709_gfpWAPLch3_Prometa\MitoSys2\Calibration\mEGFPC1_Noc\mEGFP_0_R1_P13_K1_Ch2-Ch1.zen
4.500000e+00	3.984832e+02	20150709_gfpWAPLch3_Prometa\MitoSys2\Calibration\mEGFPC1_Noc\mEGFP_0_R1_P13_K1_Ch2-Ch1.zen
4.560000e+00	4.106999e+02	20150709_gfpWAPLch3_Prometa\MitoSys2\Calibration\mEGFPC1_Noc\mEGFP_0_R1_P13_K1_Ch2-Ch1.zen
4.620000e+00	4.031499e+02	20150709_gfpWAPLch3_Prometa\MitoSys2\Calibration\mEGFPC1_Noc\mEGFP_0_R1_P13_K1_Ch2-Ch1.zen
4.680000e+00	4.111999e+02	20150709_gfpWAPLch3_Prometa\MitoSys2\Calibration\mEGFPC1_Noc\mEGFP_0_R1_P13_K1_Ch2-Ch1.zen
4.740000e+00	4.006666e+02	20150709_gfpWAPLch3_Prometa\MitoSys2\Calibration\mEGFPC1_Noc\mEGFP_0_R1_P13_K1_Ch2-Ch1.zen
4.800000e+00	4.045833e+02	20150709_gfpWAPLch3_Prometa\MitoSys2\Calibration\mEGFPC1_Noc\mEGFP_0_R1_P13_K1_Ch2-Ch1.zen
4.860000e+00	4.022999e+02	20150709_gfpWAPLch3_Prometa\MitoSys2\Calibration\mEGFPC1_Noc\mEGFP_0_R1_P13_K1_Ch2-Ch1.zen
4.920000e+00	3.937666e+02	20150709_gfpWAPLch3_Prometa\MitoSys2\Calibration\mEGFPC1_Noc\mEGFP_0_R1_P13_K1_Ch2-Ch1.zen
4.980000e+00	4.023666e+02	20150709_gfpWAPLch3_Prometa\MitoSys2\Calibration\mEGFPC1_Noc\mEGFP_0_R1_P13_K1_Ch2-Ch1.zen
5.040000e+00	3.992833e+02	20150709_gfpWAPLch3_Prometa\MitoSys2\Calibration\mEGFPC1_Noc\mEGFP_0_R1_P13_K1_Ch2-Ch1.zen
5.100000e+00	3.995666e+02	20150709_gfpWAPLch3_Prometa\MitoSys2\Calibration\mEGFPC1_Noc\mEGFP_0_R1_P13_K1_Ch2-Ch1.zen
5.160000e+00	3.986666e+02	20150709_gfpWAPLch3_Prometa\MitoSys2\Calibration\mEGFPC1_Noc\mEGFP_0_R1_P13_K1_Ch2-Ch1.zen
5.220000e+00	4.050999e+02	20150709_gfpWAPLch3_Prometa\MitoSys2\Calibration\mEGFPC1_Noc\mEGFP_0_R1_P13_K1_Ch2-Ch1.zen
5.280000e+00	3.981833e+02	20150709_gfpWAPLch3_Prometa\MitoSys2\Calibration\mEGFPC1_Noc\mEGFP_0_R1_P13_K1_Ch2-Ch1.zen
5.340000e+00	4.131999e+02	20150709_gfpWAPLch3_Prometa\MitoSys2\Calibration\mEGFPC1_Noc\mEGFP_0_R1_P13_K1_Ch2-Ch1.zen
5.400000e+00	4.014999e+02	20150709_gfpWAPLch3_Prometa\MitoSys2\Calibration\mEGFPC1_Noc\mEGFP_0_R1_P13_K1_Ch2-Ch1.zen
5.460000e+00	4.123499e+02	20150709_gfpWAPLch3_Prometa\MitoSys2\Calibration\mEGFPC1_Noc\mEGFP_0_R1_P13_K1_Ch2-Ch1.zen
5.520000e+00	4.028333e+02	20150709_gfpWAPLch3_Prometa\MitoSys2\Calibration\mEGFPC1_Noc\mEGFP_0_R1_P13_K1_Ch2-Ch1.zen
5.580000e+00	4.111332e+02	20150709_gfpWAPLch3_Prometa\MitoSys2\Calibration\mEGFPC1_Noc\mEGFP_0_R1_P13_K1_Ch2-Ch1.zen
5.640000e+00	4.061166e+02	20150709_gfpWAPLch3_Prometa\MitoSys2\Calibration\mEGFPC1_Noc\mEGFP_0_R1_P13_K1_Ch2-Ch1.zen
5.700000e+00	4.108666e+02	20150709_gfpWAPLch3_Prometa\MitoSys2\Calibration\mEGFPC1_Noc\mEGFP_0_R1_P13_K1_Ch2-Ch1.zen
5.760000e+00	4.045499e+02	20150709_gfpWAPLch3_Prometa\MitoSys2\Calibration\mEGFPC1_Noc\mEGFP_0_R1_P13_K1_Ch2-Ch1.zen
5.820000e+00	4.050166e+02	20150709_gfpWAPLch3_Prometa\MitoSys2\Calibration\mEGFPC1_Noc\mEGFP_0_R1_P13_K1_Ch2-Ch1.zen
5.880000e+00	4.050333e+02	20150709_gfpWAPLch3_Prometa\MitoSys2\Calibration\mEGFPC1_Noc\mEGFP_0_R1_P13_K1_Ch2-Ch1.zen
5.940000e+00	4.073333e+02	20150709_gfpWAPLch3_Prometa\MitoSys2\Calibration\mEGFPC1_Noc\mEGFP_0_R1_P13_K1_Ch2-Ch1.zen
6	3.945499e+02	20150709_gfpWAPLch3_Prometa\MitoSys2\Calibration\mEGFPC1_Noc\mEGFP_0_R1_P13_K1_Ch2-Ch1.zen
6.060000e+00	3.970999e+02	20150709_gfpWAPLch3_Prometa\MitoSys2\Calibration\mEGFPC1_Noc\mEGFP_0_R1_P13_K1_Ch2-Ch1.zen
6.120000e+00	4.065166e+02	20150709_gfpWAPLch3_Prometa\MitoSys2\Calibration\mEGFPC1_Noc\mEGFP_0_R1_P13_K1_Ch2-Ch1.zen
6.180000e+00	4.069832e+02	20150709_gfpWAPLch3_Prometa\MitoSys2\Calibration\mEGFPC1_Noc\mEGFP_0_R1_P13_K1_Ch2-Ch1.zen
6.240000e+00	4.048666e+02	20150709_gfpWAPLch3_Prometa\MitoSys2\Calibration\mEGFPC1_Noc\mEGFP_0_R1_P13_K1_Ch2-Ch1.zen
6.300000e+00	3.987332e+02	20150709_gfpWAPLch3_Prometa\MitoSys2\Calibration\mEGFPC1_Noc\mEGFP_0_R1_P13_K1_Ch2-Ch1.zen
6.360000e+00	4.051833e+02	20150709_gfpWAPLch3_Prometa\MitoSys2\Calibration\mEGFPC1_Noc\mEGFP_0_R1_P13_K1_Ch2-Ch1.zen
6.420000e+00	4.083666e+02	20150709_gfpWAPLch3_Prometa\MitoSys2\Calibration\mEGFPC1_Noc\mEGFP_0_R1_P13_K1_Ch2-Ch1.zen
6.480000e+00	4.037166e+02	20150709_gfpWAPLch3_Prometa\MitoSys2\Calibration\mEGFPC1_Noc\mEGFP_0_R1_P13_K1_Ch2-Ch1.zen
6.540000e+00	4.000999e+02	20150709_gfpWAPLch3_Prometa\MitoSys2\Calibration\mEGFPC1_Noc\mEGFP_0_R1_P13_K1_Ch2-Ch1.zen
6.600000e+00	4.144832e+02	20150709_gfpWAPLch3_Prometa\MitoSys2\Calibration\mEGFPC1_Noc\mEGFP_0_R1_P13_K1_Ch2-Ch1.zen
6.660000e+00	4.089166e+02	20150709_gfpWAPLch3_Prometa\MitoSys2\Calibration\mEGFPC1_Noc\mEGFP_0_R1_P13_K1_Ch2-Ch1.zen
6.720000e+00	4.131332e+02	20150709_gfpWAPLch3_Prometa\MitoSys2\Calibration\mEGFPC1_Noc\mEGFP_0_R1_P13_K1_Ch2-Ch1.zen
6.780000e+00	4.000833e+02	20150709_gfpWAPLch3_Prometa\MitoSys2\Calibration\mEGFPC1_Noc\mEGFP_0_R1_P13_K1_Ch2-Ch1.zen
6.840000e+00	4.013999e+02	20150709_gfpWAPLch3_Prometa\MitoSys2\Calibration\mEGFPC1_Noc\mEGFP_0_R1_P13_K1_Ch2-Ch1.zen
6.900000e+00	3.968333e+02	20150709_gfpWAPLch3_Prometa\MitoSys2\Calibration\mEGFPC1_Noc\mEGFP_0_R1_P13_K1_Ch2-Ch1.zen
6.960000e+00	4.005666e+02	20150709_gfpWAPLch3_Prometa\MitoSys2\Calibration\mEGFPC1_Noc\mEGFP_0_R1_P13_K1_Ch2-Ch1.zen
7.020000e+00	3.927666e+02	20150709_gfpWAPLch3_Prometa\MitoSys2\Calibration\mEGFPC1_Noc\mEGFP_0_R1_P13_K1_Ch2-Ch1.zen
7.080000e+00	4.002666e+02	20150709_gfpWAPLch3_Prometa\MitoSys2\Calibration\mEGFPC1_Noc\mEGFP_0_R1_P13_K1_Ch2-Ch1.zen
7.140000e+00	3.955666e+02	20150709_gfpWAPLch3_Prometa\MitoSys2\Calibration\mEGFPC1_Noc\mEGFP_0_R1_P13_K1_Ch2-Ch1.zen
7.200000e+00	4.103499e+02	20150709_gfpWAPLch3_Prometa\MitoSys2\Calibration\mEGFPC1_Noc\mEGFP_0_R1_P13_K1_Ch2-Ch1.zen
7.260000e+00	4.061833e+02	20150709_gfpWAPLch3_Prometa\MitoSys2\Calibration\mEGFPC1_Noc\mEGFP_0_R1_P13_K1_Ch2-Ch1.zen
7.320000e+00	4.019499e+02	20150709_gfpWAPLch3_Prometa\MitoSys2\Calibration\mEGFPC1_Noc\mEGFP_0_R1_P13_K1_Ch2-Ch1.zen
7.380000e+00	4.003666e+02	20150709_gfpWAPLch3_Prometa\MitoSys2\Calibration\mEGFPC1_Noc\mEGFP_0_R1_P13_K1_Ch2-Ch1.zen
7.440000e+00	4.004832e+02	20150709_gfpWAPLch3_Prometa\MitoSys2\Calibration\mEGFPC1_Noc\mEGFP_0_R1_P13_K1_Ch2-Ch1.zen
7.500000e+00	4.046666e+02	20150709_gfpWAPLch3_Prometa\MitoSys2\Calibration\mEGFPC1_Noc\mEGFP_0_R1_P13_K1_Ch2-Ch1.zen
7.560000e+00	4.115332e+02	20150709_gfpWAPLch3_Prometa\MitoSys2\Calibration\mEGFPC1_Noc\mEGFP_0_R1_P13_K1_Ch2-Ch1.zen
7.620000e+00	3.995999e+02	20150709_gfpWAPLch3_Prometa\MitoSys2\Calibration\mEGFPC1_Noc\mEGFP_0_R1_P13_K1_Ch2-Ch1.zen
7.680000e+00	4.084832e+02	20150709_gfpWAPLch3_Prometa\MitoSys2\Calibration\mEGFPC1_Noc\mEGFP_0_R1_P13_K1_Ch2-Ch1.zen
7.740000e+00	4.003999e+02	20150709_gfpWAPLch3_Prometa\MitoSys2\Calibration\mEGFPC1_Noc\mEGFP_0_R1_P13_K1_Ch2-Ch1.zen
7.800000e+00	4.092832e+02	20150709_gfpWAPLch3_Prometa\MitoSys2\Calibration\mEGFPC1_Noc\mEGFP_0_R1_P13_K1_Ch2-Ch1.zen
7.860000e+00	4.067332e+02	20150709_gfpWAPLch3_Prometa\MitoSys2\Calibration\mEGFPC1_Noc\mEGFP_0_R1_P13_K1_Ch2-Ch1.zen
7.920000e+00	4.056166e+02	20150709_gfpWAPLch3_Prometa\MitoSys2\Calibration\mEGFPC1_Noc\mEGFP_0_R1_P13_K1_Ch2-Ch1.zen
7.980000e+00	4.134333e+02	20150709_gfpWAPLch3_Prometa\MitoSys2\Calibration\mEGFPC1_Noc\mEGFP_0_R1_P13_K1_Ch2-Ch1.zen
8.040000e+00	4.141666e+02	20150709_gfpWAPLch3_Prometa\MitoSys2\Calibration\mEGFPC1_Noc\mEGFP_0_R1_P13_K1_Ch2-Ch1.zen
8.100000e+00	4.099832e+02	20150709_gfpWAPLch3_Prometa\MitoSys2\Calibration\mEGFPC1_Noc\mEGFP_0_R1_P13_K1_Ch2-Ch1.zen
8.160000e+00	4.045333e+02	20150709_gfpWAPLch3_Prometa\MitoSys2\Calibration\mEGFPC1_Noc\mEGFP_0_R1_P13_K1_Ch2-Ch1.zen
8.220000e+00	4.062832e+02	20150709_gfpWAPLch3_Prometa\MitoSys2\Calibration\mEGFPC1_Noc\mEGFP_0_R1_P13_K1_Ch2-Ch1.zen
8.280000e+00	4.009999e+02	20150709_gfpWAPLch3_Prometa\MitoSys2\Calibration\mEGFPC1_Noc\mEGFP_0_R1_P13_K1_Ch2-Ch1.zen
8.340000e+00	3.998499e+02	20150709_gfpWAPLch3_Prometa\MitoSys2\Calibration\mEGFPC1_Noc\mEGFP_0_R1_P13_K1_Ch2-Ch1.zen
8.400000e+00	4.023499e+02	20150709_gfpWAPLch3_Prometa\MitoSys2\Calibration\mEGFPC1_Noc\mEGFP_0_R1_P13_K1_Ch2-Ch1.zen
8.460000e+00	4.033832e+02	20150709_gfpWAPLch3_Prometa\MitoSys2\Calibration\mEGFPC1_Noc\mEGFP_0_R1_P13_K1_Ch2-Ch1.zen
8.520000e+00	4.110833e+02	20150709_gfpWAPLch3_Prometa\MitoSys2\Calibration\mEGFPC1_Noc\mEGFP_0_R1_P13_K1_Ch2-Ch1.zen
8.580000e+00	4.129166e+02	20150709_gfpWAPLch3_Prometa\MitoSys2\Calibration\mEGFPC1_Noc\mEGFP_0_R1_P13_K1_Ch2-Ch1.zen
8.640000e+00	4.114832e+02	20150709_gfpWAPLch3_Prometa\MitoSys2\Calibration\mEGFPC1_Noc\mEGFP_0_R1_P13_K1_Ch2-Ch1.zen
8.700000e+00	4.079166e+02	20150709_gfpWAPLch3_Prometa\MitoSys2\Calibration\mEGFPC1_Noc\mEGFP_0_R1_P13_K1_Ch2-Ch1.zen
8.760000e+00	3.946332e+02	20150709_gfpWAPLch3_Prometa\MitoSys2\Calibration\mEGFPC1_Noc\mEGFP_0_R1_P13_K1_Ch2-Ch1.zen
8.820000e+00	4.069832e+02	20150709_gfpWAPLch3_Prometa\MitoSys2\Calibration\mEGFPC1_Noc\mEGFP_0_R1_P13_K1_Ch2-Ch1.zen
8.880000e+00	4.012833e+02	20150709_gfpWAPLch3_Prometa\MitoSys2\Calibration\mEGFPC1_Noc\mEGFP_0_R1_P13_K1_Ch2-Ch1.zen
8.940000e+00	4.034666e+02	20150709_gfpWAPLch3_Prometa\MitoSys2\Calibration\mEGFPC1_Noc\mEGFP_0_R1_P13_K1_Ch2-Ch1.zen
9	3.986499e+02	20150709_gfpWAPLch3_Prometa\MitoSys2\Calibration\mEGFPC1_Noc\mEGFP_0_R1_P13_K1_Ch2-Ch1.zen
9.060000e+00	3.988333e+02	20150709_gfpWAPLch3_Prometa\MitoSys2\Calibration\mEGFPC1_Noc\mEGFP_0_R1_P13_K1_Ch2-Ch1.zen
9.120000e+00	3.980166e+02	20150709_gfpWAPLch3_Prometa\MitoSys2\Calibration\mEGFPC1_Noc\mEGFP_0_R1_P13_K1_Ch2-Ch1.zen
9.180000e+00	4.043166e+02	20150709_gfpWAPLch3_Prometa\MitoSys2\Calibration\mEGFPC1_Noc\mEGFP_0_R1_P13_K1_Ch2-Ch1.zen
9.240000e+00	4.068999e+02	20150709_gfpWAPLch3_Prometa\MitoSys2\Calibration\mEGFPC1_Noc\mEGFP_0_R1_P13_K1_Ch2-Ch1.zen
9.300000e+00	4.043333e+02	20150709_gfpWAPLch3_Prometa\MitoSys2\Calibration\mEGFPC1_Noc\mEGFP_0_R1_P13_K1_Ch2-Ch1.zen
9.360000e+00	4.038333e+02	20150709_gfpWAPLch3_Prometa\MitoSys2\Calibration\mEGFPC1_Noc\mEGFP_0_R1_P13_K1_Ch2-Ch1.zen
9.420000e+00	4.031332e+02	20150709_gfpWAPLch3_Prometa\MitoSys2\Calibration\mEGFPC1_Noc\mEGFP_0_R1_P13_K1_Ch2-Ch1.zen
9.480000e+00	4.031332e+02	20150709_gfpWAPLch3_Prometa\MitoSys2\Calibration\mEGFPC1_Noc\mEGFP_0_R1_P13_K1_Ch2-Ch1.zen
9.540000e+00	4.028999e+02	20150709_gfpWAPLch3_Prometa\MitoSys2\Calibration\mEGFPC1_Noc\mEGFP_0_R1_P13_K1_Ch2-Ch1.zen
9.600000e+00	4.084166e+02	20150709_gfpWAPLch3_Prometa\MitoSys2\Calibration\mEGFPC1_Noc\mEGFP_0_R1_P13_K1_Ch2-Ch1.zen
9.660000e+00	4.019333e+02	20150709_gfpWAPLch3_Prometa\MitoSys2\Calibration\mEGFPC1_Noc\mEGFP_0_R1_P13_K1_Ch2-Ch1.zen
9.720000e+00	4.085666e+02	20150709_gfpWAPLch3_Prometa\MitoSys2\Calibration\mEGFPC1_Noc\mEGFP_0_R1_P13_K1_Ch2-Ch1.zen
9.780000e+00	4.048666e+02	20150709_gfpWAPLch3_Prometa\MitoSys2\Calibration\mEGFPC1_Noc\mEGFP_0_R1_P13_K1_Ch2-Ch1.zen
9.840000e+00	4.071833e+02	20150709_gfpWAPLch3_Prometa\MitoSys2\Calibration\mEGFPC1_Noc\mEGFP_0_R1_P13_K1_Ch2-Ch1.zen
9.900000e+00	4.108999e+02	20150709_gfpWAPLch3_Prometa\MitoSys2\Calibration\mEGFPC1_Noc\mEGFP_0_R1_P13_K1_Ch2-Ch1.zen
9.960000e+00	4.103499e+02	20150709_gfpWAPLch3_Prometa\MitoSys2\Calibration\mEGFPC1_Noc\mEGFP_0_R1_P13_K1_Ch2-Ch1.zen
1.002000e+01	3.946166e+02	20150709_gfpWAPLch3_Prometa\MitoSys2\Calibration\mEGFPC1_Noc\mEGFP_0_R1_P13_K1_Ch2-Ch1.zen
1.008000e+01	4.064333e+02	20150709_gfpWAPLch3_Prometa\MitoSys2\Calibration\mEGFPC1_Noc\mEGFP_0_R1_P13_K1_Ch2-Ch1.zen
1.014000e+01	4.096166e+02	20150709_gfpWAPLch3_Prometa\MitoSys2\Calibration\mEGFPC1_Noc\mEGFP_0_R1_P13_K1_Ch2-Ch1.zen
1.020000e+01	4.017999e+02	20150709_gfpWAPLch3_Prometa\MitoSys2\Calibration\mEGFPC1_Noc\mEGFP_0_R1_P13_K1_Ch2-Ch1.zen
1.026000e+01	4.034832e+02	20150709_gfpWAPLch3_Prometa\MitoSys2\Calibration\mEGFPC1_Noc\mEGFP_0_R1_P13_K1_Ch2-Ch1.zen
1.032000e+01	4.004333e+02	20150709_gfpWAPLch3_Prometa\MitoSys2\Calibration\mEGFPC1_Noc\mEGFP_0_R1_P13_K1_Ch2-Ch1.zen
1.038000e+01	3.987833e+02	20150709_gfpWAPLch3_Prometa\MitoSys2\Calibration\mEGFPC1_Noc\mEGFP_0_R1_P13_K1_Ch2-Ch1.zen
1.044000e+01	3.962166e+02	20150709_gfpWAPLch3_Prometa\MitoSys2\Calibration\mEGFPC1_Noc\mEGFP_0_R1_P13_K1_Ch2-Ch1.zen
1.050000e+01	3.997332e+02	20150709_gfpWAPLch3_Prometa\MitoSys2\Calibration\mEGFPC1_Noc\mEGFP_0_R1_P13_K1_Ch2-Ch1.zen
1.056000e+01	3.982499e+02	20150709_gfpWAPLch3_Prometa\MitoSys2\Calibration\mEGFPC1_Noc\mEGFP_0_R1_P13_K1_Ch2-Ch1.zen
1.062000e+01	4.006332e+02	20150709_gfpWAPLch3_Prometa\MitoSys2\Calibration\mEGFPC1_Noc\mEGFP_0_R1_P13_K1_Ch2-Ch1.zen
1.068000e+01	3.965499e+02	20150709_gfpWAPLch3_Prometa\MitoSys2\Calibration\mEGFPC1_Noc\mEGFP_0_R1_P13_K1_Ch2-Ch1.zen
1.074000e+01	4.083666e+02	20150709_gfpWAPLch3_Prometa\MitoSys2\Calibration\mEGFPC1_Noc\mEGFP_0_R1_P13_K1_Ch2-Ch1.zen
1.080000e+01	3.920833e+02	20150709_gfpWAPLch3_Prometa\MitoSys2\Calibration\mEGFPC1_Noc\mEGFP_0_R1_P13_K1_Ch2-Ch1.zen
1.086000e+01	4.086999e+02	20150709_gfpWAPLch3_Prometa\MitoSys2\Calibration\mEGFPC1_Noc\mEGFP_0_R1_P13_K1_Ch2-Ch1.zen
1.092000e+01	3.994499e+02	20150709_gfpWAPLch3_Prometa\MitoSys2\Calibration\mEGFPC1_Noc\mEGFP_0_R1_P13_K1_Ch2-Ch1.zen
1.098000e+01	3.971833e+02	20150709_gfpWAPLch3_Prometa\MitoSys2\Calibration\mEGFPC1_Noc\mEGFP_0_R1_P13_K1_Ch2-Ch1.zen
1.104000e+01	4.047499e+02	20150709_gfpWAPLch3_Prometa\MitoSys2\Calibration\mEGFPC1_Noc\mEGFP_0_R1_P13_K1_Ch2-Ch1.zen
1.110000e+01	4.025166e+02	20150709_gfpWAPLch3_Prometa\MitoSys2\Calibration\mEGFPC1_Noc\mEGFP_0_R1_P13_K1_Ch2-Ch1.zen
1.116000e+01	3.931666e+02	20150709_gfpWAPLch3_Prometa\MitoSys2\Calibration\mEGFPC1_Noc\mEGFP_0_R1_P13_K1_Ch2-Ch1.zen
1.122000e+01	3.970999e+02	20150709_gfpWAPLch3_Prometa\MitoSys2\Calibration\mEGFPC1_Noc\mEGFP_0_R1_P13_K1_Ch2-Ch1.zen
1.128000e+01	3.965666e+02	20150709_gfpWAPLch3_Prometa\MitoSys2\Calibration\mEGFPC1_Noc\mEGFP_0_R1_P13_K1_Ch2-Ch1.zen
1.134000e+01	4.057666e+02	20150709_gfpWAPLch3_Prometa\MitoSys2\Calibration\mEGFPC1_Noc\mEGFP_0_R1_P13_K1_Ch2-Ch1.zen
1.140000e+01	4.000333e+02	20150709_gfpWAPLch3_Prometa\MitoSys2\Calibration\mEGFPC1_Noc\mEGFP_0_R1_P13_K1_Ch2-Ch1.zen
1.146000e+01	3.933166e+02	20150709_gfpWAPLch3_Prometa\MitoSys2\Calibration\mEGFPC1_Noc\mEGFP_0_R1_P13_K1_Ch2-Ch1.zen
1.152000e+01	3.986833e+02	20150709_gfpWAPLch3_Prometa\MitoSys2\Calibration\mEGFPC1_Noc\mEGFP_0_R1_P13_K1_Ch2-Ch1.zen
1.158000e+01	3.934166e+02	20150709_gfpWAPLch3_Prometa\MitoSys2\Calibration\mEGFPC1_Noc\mEGFP_0_R1_P13_K1_Ch2-Ch1.zen
1.164000e+01	3.936833e+02	20150709_gfpWAPLch3_Prometa\MitoSys2\Calibration\mEGFPC1_Noc\mEGFP_0_R1_P13_K1_Ch2-Ch1.zen
1.170000e+01	3.962999e+02	20150709_gfpWAPLch3_Prometa\MitoSys2\Calibration\mEGFPC1_Noc\mEGFP_0_R1_P13_K1_Ch2-Ch1.zen
1.176000e+01	4.136166e+02	20150709_gfpWAPLch3_Prometa\MitoSys2\Calibration\mEGFPC1_Noc\mEGFP_0_R1_P13_K1_Ch2-Ch1.zen
1.182000e+01	4.006166e+02	20150709_gfpWAPLch3_Prometa\MitoSys2\Calibration\mEGFPC1_Noc\mEGFP_0_R1_P13_K1_Ch2-Ch1.zen
1.188000e+01	4.081666e+02	20150709_gfpWAPLch3_Prometa\MitoSys2\Calibration\mEGFPC1_Noc\mEGFP_0_R1_P13_K1_Ch2-Ch1.zen
1.194000e+01	3.989999e+02	20150709_gfpWAPLch3_Prometa\MitoSys2\Calibration\mEGFPC1_Noc\mEGFP_0_R1_P13_K1_Ch2-Ch1.zen
12	4.091999e+02	20150709_gfpWAPLch3_Prometa\MitoSys2\Calibration\mEGFPC1_Noc\mEGFP_0_R1_P13_K1_Ch2-Ch1.zen
1.206000e+01	4.156332e+02	20150709_gfpWAPLch3_Prometa\MitoSys2\Calibration\mEGFPC1_Noc\mEGFP_0_R1_P13_K1_Ch2-Ch1.zen
1.212000e+01	4.102666e+02	20150709_gfpWAPLch3_Prometa\MitoSys2\Calibration\mEGFPC1_Noc\mEGFP_0_R1_P13_K1_Ch2-Ch1.zen
1.218000e+01	4.077666e+02	20150709_gfpWAPLch3_Prometa\MitoSys2\Calibration\mEGFPC1_Noc\mEGFP_0_R1_P13_K1_Ch2-Ch1.zen
1.224000e+01	4.093999e+02	20150709_gfpWAPLch3_Prometa\MitoSys2\Calibration\mEGFPC1_Noc\mEGFP_0_R1_P13_K1_Ch2-Ch1.zen
1.230000e+01	4.094166e+02	20150709_gfpWAPLch3_Prometa\MitoSys2\Calibration\mEGFPC1_Noc\mEGFP_0_R1_P13_K1_Ch2-Ch1.zen
1.236000e+01	3.991999e+02	20150709_gfpWAPLch3_Prometa\MitoSys2\Calibration\mEGFPC1_Noc\mEGFP_0_R1_P13_K1_Ch2-Ch1.zen
1.242000e+01	4.035166e+02	20150709_gfpWAPLch3_Prometa\MitoSys2\Calibration\mEGFPC1_Noc\mEGFP_0_R1_P13_K1_Ch2-Ch1.zen
1.248000e+01	4.134499e+02	20150709_gfpWAPLch3_Prometa\MitoSys2\Calibration\mEGFPC1_Noc\mEGFP_0_R1_P13_K1_Ch2-Ch1.zen
1.254000e+01	4.029499e+02	20150709_gfpWAPLch3_Prometa\MitoSys2\Calibration\mEGFPC1_Noc\mEGFP_0_R1_P13_K1_Ch2-Ch1.zen
1.260000e+01	3.952666e+02	20150709_gfpWAPLch3_Prometa\MitoSys2\Calibration\mEGFPC1_Noc\mEGFP_0_R1_P13_K1_Ch2-Ch1.zen
1.266000e+01	3.998166e+02	20150709_gfpWAPLch3_Prometa\MitoSys2\Calibration\mEGFPC1_Noc\mEGFP_0_R1_P13_K1_Ch2-Ch1.zen
1.272000e+01	4.067499e+02	20150709_gfpWAPLch3_Prometa\MitoSys2\Calibration\mEGFPC1_Noc\mEGFP_0_R1_P13_K1_Ch2-Ch1.zen
1.278000e+01	4.067832e+02	20150709_gfpWAPLch3_Prometa\MitoSys2\Calibration\mEGFPC1_Noc\mEGFP_0_R1_P13_K1_Ch2-Ch1.zen
1.284000e+01	4.073166e+02	20150709_gfpWAPLch3_Prometa\MitoSys2\Calibration\mEGFPC1_Noc\mEGFP_0_R1_P13_K1_Ch2-Ch1.zen
1.290000e+01	3.979166e+02	20150709_gfpWAPLch3_Prometa\MitoSys2\Calibration\mEGFPC1_Noc\mEGFP_0_R1_P13_K1_Ch2-Ch1.zen
1.296000e+01	4.039166e+02	20150709_gfpWAPLch3_Prometa\MitoSys2\Calibration\mEGFPC1_Noc\mEGFP_0_R1_P13_K1_Ch2-Ch1.zen
1.302000e+01	4.031833e+02	20150709_gfpWAPLch3_Prometa\MitoSys2\Calibration\mEGFPC1_Noc\mEGFP_0_R1_P13_K1_Ch2-Ch1.zen
1.308000e+01	4.082166e+02	20150709_gfpWAPLch3_Prometa\MitoSys2\Calibration\mEGFPC1_Noc\mEGFP_0_R1_P13_K1_Ch2-Ch1.zen
1.314000e+01	4.047999e+02	20150709_gfpWAPLch3_Prometa\MitoSys2\Calibration\mEGFPC1_Noc\mEGFP_0_R1_P13_K1_Ch2-Ch1.zen
1.320000e+01	4.010499e+02	20150709_gfpWAPLch3_Prometa\MitoSys2\Calibration\mEGFPC1_Noc\mEGFP_0_R1_P13_K1_Ch2-Ch1.zen
1.326000e+01	4.131166e+02	20150709_gfpWAPLch3_Prometa\MitoSys2\Calibration\mEGFPC1_Noc\mEGFP_0_R1_P13_K1_Ch2-Ch1.zen
1.332000e+01	4.046499e+02	20150709_gfpWAPLch3_Prometa\MitoSys2\Calibration\mEGFPC1_Noc\mEGFP_0_R1_P13_K1_Ch2-Ch1.zen
1.338000e+01	4.095332e+02	20150709_gfpWAPLch3_Prometa\MitoSys2\Calibration\mEGFPC1_Noc\mEGFP_0_R1_P13_K1_Ch2-Ch1.zen
1.344000e+01	4.110499e+02	20150709_gfpWAPLch3_Prometa\MitoSys2\Calibration\mEGFPC1_Noc\mEGFP_0_R1_P13_K1_Ch2-Ch1.zen
1.350000e+01	3.968999e+02	20150709_gfpWAPLch3_Prometa\MitoSys2\Calibration\mEGFPC1_Noc\mEGFP_0_R1_P13_K1_Ch2-Ch1.zen
1.356000e+01	3.953666e+02	20150709_gfpWAPLch3_Prometa\MitoSys2\Calibration\mEGFPC1_Noc\mEGFP_0_R1_P13_K1_Ch2-Ch1.zen
1.362000e+01	3.967499e+02	20150709_gfpWAPLch3_Prometa\MitoSys2\Calibration\mEGFPC1_Noc\mEGFP_0_R1_P13_K1_Ch2-Ch1.zen
1.368000e+01	4.016833e+02	20150709_gfpWAPLch3_Prometa\MitoSys2\Calibration\mEGFPC1_Noc\mEGFP_0_R1_P13_K1_Ch2-Ch1.zen
1.374000e+01	3.943666e+02	20150709_gfpWAPLch3_Prometa\MitoSys2\Calibration\mEGFPC1_Noc\mEGFP_0_R1_P13_K1_Ch2-Ch1.zen
1.380000e+01	4.013832e+02	20150709_gfpWAPLch3_Prometa\MitoSys2\Calibration\mEGFPC1_Noc\mEGFP_0_R1_P13_K1_Ch2-Ch1.zen
1.386000e+01	3.918166e+02	20150709_gfpWAPLch3_Prometa\MitoSys2\Calibration\mEGFPC1_Noc\mEGFP_0_R1_P13_K1_Ch2-Ch1.zen
1.392000e+01	3.881166e+02	20150709_gfpWAPLch3_Prometa\MitoSys2\Calibration\mEGFPC1_Noc\mEGFP_0_R1_P13_K1_Ch2-Ch1.zen
1.398000e+01	3.978333e+02	20150709_gfpWAPLch3_Prometa\MitoSys2\Calibration\mEGFPC1_Noc\mEGFP_0_R1_P13_K1_Ch2-Ch1.zen
1.404000e+01	3.974166e+02	20150709_gfpWAPLch3_Prometa\MitoSys2\Calibration\mEGFPC1_Noc\mEGFP_0_R1_P13_K1_Ch2-Ch1.zen
1.410000e+01	3.998499e+02	20150709_gfpWAPLch3_Prometa\MitoSys2\Calibration\mEGFPC1_Noc\mEGFP_0_R1_P13_K1_Ch2-Ch1.zen
1.416000e+01	4.067666e+02	20150709_gfpWAPLch3_Prometa\MitoSys2\Calibration\mEGFPC1_Noc\mEGFP_0_R1_P13_K1_Ch2-Ch1.zen
1.422000e+01	4.019832e+02	20150709_gfpWAPLch3_Prometa\MitoSys2\Calibration\mEGFPC1_Noc\mEGFP_0_R1_P13_K1_Ch2-Ch1.zen
1.428000e+01	3.941999e+02	20150709_gfpWAPLch3_Prometa\MitoSys2\Calibration\mEGFPC1_Noc\mEGFP_0_R1_P13_K1_Ch2-Ch1.zen
1.434000e+01	3.957666e+02	20150709_gfpWAPLch3_Prometa\MitoSys2\Calibration\mEGFPC1_Noc\mEGFP_0_R1_P13_K1_Ch2-Ch1.zen
1.440000e+01	4.003166e+02	20150709_gfpWAPLch3_Prometa\MitoSys2\Calibration\mEGFPC1_Noc\mEGFP_0_R1_P13_K1_Ch2-Ch1.zen
1.446000e+01	3.987166e+02	20150709_gfpWAPLch3_Prometa\MitoSys2\Calibration\mEGFPC1_Noc\mEGFP_0_R1_P13_K1_Ch2-Ch1.zen
1.452000e+01	3.926166e+02	20150709_gfpWAPLch3_Prometa\MitoSys2\Calibration\mEGFPC1_Noc\mEGFP_0_R1_P13_K1_Ch2-Ch1.zen
1.458000e+01	3.946332e+02	20150709_gfpWAPLch3_Prometa\MitoSys2\Calibration\mEGFPC1_Noc\mEGFP_0_R1_P13_K1_Ch2-Ch1.zen
1.464000e+01	3.954999e+02	20150709_gfpWAPLch3_Prometa\MitoSys2\Calibration\mEGFPC1_Noc\mEGFP_0_R1_P13_K1_Ch2-Ch1.zen
1.470000e+01	4.001332e+02	20150709_gfpWAPLch3_Prometa\MitoSys2\Calibration\mEGFPC1_Noc\mEGFP_0_R1_P13_K1_Ch2-Ch1.zen
1.476000e+01	3.951833e+02	20150709_gfpWAPLch3_Prometa\MitoSys2\Calibration\mEGFPC1_Noc\mEGFP_0_R1_P13_K1_Ch2-Ch1.zen
1.482000e+01	3.970833e+02	20150709_gfpWAPLch3_Prometa\MitoSys2\Calibration\mEGFPC1_Noc\mEGFP_0_R1_P13_K1_Ch2-Ch1.zen
1.488000e+01	3.966166e+02	20150709_gfpWAPLch3_Prometa\MitoSys2\Calibration\mEGFPC1_Noc\mEGFP_0_R1_P13_K1_Ch2-Ch1.zen
1.494000e+01	3.949666e+02	20150709_gfpWAPLch3_Prometa\MitoSys2\Calibration\mEGFPC1_Noc\mEGFP_0_R1_P13_K1_Ch2-Ch1.zen
15	3.985666e+02	20150709_gfpWAPLch3_Prometa\MitoSys2\Calibration\mEGFPC1_Noc\mEGFP_0_R1_P13_K1_Ch2-Ch1.zen
1.506000e+01	3.911666e+02	20150709_gfpWAPLch3_Prometa\MitoSys2\Calibration\mEGFPC1_Noc\mEGFP_0_R1_P13_K1_Ch2-Ch1.zen
1.512000e+01	3.967999e+02	20150709_gfpWAPLch3_Prometa\MitoSys2\Calibration\mEGFPC1_Noc\mEGFP_0_R1_P13_K1_Ch2-Ch1.zen
1.518000e+01	3.985166e+02	20150709_gfpWAPLch3_Prometa\MitoSys2\Calibration\mEGFPC1_Noc\mEGFP_0_R1_P13_K1_Ch2-Ch1.zen
1.524000e+01	3.966666e+02	20150709_gfpWAPLch3_Prometa\MitoSys2\Calibration\mEGFPC1_Noc\mEGFP_0_R1_P13_K1_Ch2-Ch1.zen
1.530000e+01	3.964333e+02	20150709_gfpWAPLch3_Prometa\MitoSys2\Calibration\mEGFPC1_Noc\mEGFP_0_R1_P13_K1_Ch2-Ch1.zen
1.536000e+01	4.008666e+02	20150709_gfpWAPLch3_Prometa\MitoSys2\Calibration\mEGFPC1_Noc\mEGFP_0_R1_P13_K1_Ch2-Ch1.zen
1.542000e+01	3.977833e+02	20150709_gfpWAPLch3_Prometa\MitoSys2\Calibration\mEGFPC1_Noc\mEGFP_0_R1_P13_K1_Ch2-Ch1.zen
1.548000e+01	3.990833e+02	20150709_gfpWAPLch3_Prometa\MitoSys2\Calibration\mEGFPC1_Noc\mEGFP_0_R1_P13_K1_Ch2-Ch1.zen
1.554000e+01	4.118499e+02	20150709_gfpWAPLch3_Prometa\MitoSys2\Calibration\mEGFPC1_Noc\mEGFP_0_R1_P13_K1_Ch2-Ch1.zen
1.560000e+01	4.014499e+02	20150709_gfpWAPLch3_Prometa\MitoSys2\Calibration\mEGFPC1_Noc\mEGFP_0_R1_P13_K1_Ch2-Ch1.zen
1.566000e+01	4.018999e+02	20150709_gfpWAPLch3_Prometa\MitoSys2\Calibration\mEGFPC1_Noc\mEGFP_0_R1_P13_K1_Ch2-Ch1.zen
1.572000e+01	3.884832e+02	20150709_gfpWAPLch3_Prometa\MitoSys2\Calibration\mEGFPC1_Noc\mEGFP_0_R1_P13_K1_Ch2-Ch1.zen
1.578000e+01	3.995999e+02	20150709_gfpWAPLch3_Prometa\MitoSys2\Calibration\mEGFPC1_Noc\mEGFP_0_R1_P13_K1_Ch2-Ch1.zen
1.584000e+01	4.052166e+02	20150709_gfpWAPLch3_Prometa\MitoSys2\Calibration\mEGFPC1_Noc\mEGFP_0_R1_P13_K1_Ch2-Ch1.zen
1.590000e+01	3.871166e+02	20150709_gfpWAPLch3_Prometa\MitoSys2\Calibration\mEGFPC1_Noc\mEGFP_0_R1_P13_K1_Ch2-Ch1.zen
1.596000e+01	3.933166e+02	20150709_gfpWAPLch3_Prometa\MitoSys2\Calibration\mEGFPC1_Noc\mEGFP_0_R1_P13_K1_Ch2-Ch1.zen
1.602000e+01	3.974333e+02	20150709_gfpWAPLch3_Prometa\MitoSys2\Calibration\mEGFPC1_Noc\mEGFP_0_R1_P13_K1_Ch2-Ch1.zen
1.608000e+01	4.008999e+02	20150709_gfpWAPLch3_Prometa\MitoSys2\Calibration\mEGFPC1_Noc\mEGFP_0_R1_P13_K1_Ch2-Ch1.zen
1.614000e+01	3.929832e+02	20150709_gfpWAPLch3_Prometa\MitoSys2\Calibration\mEGFPC1_Noc\mEGFP_0_R1_P13_K1_Ch2-Ch1.zen
1.620000e+01	4.040333e+02	20150709_gfpWAPLch3_Prometa\MitoSys2\Calibration\mEGFPC1_Noc\mEGFP_0_R1_P13_K1_Ch2-Ch1.zen
1.626000e+01	3.970833e+02	20150709_gfpWAPLch3_Prometa\MitoSys2\Calibration\mEGFPC1_Noc\mEGFP_0_R1_P13_K1_Ch2-Ch1.zen
1.632000e+01	3.908499e+02	20150709_gfpWAPLch3_Prometa\MitoSys2\Calibration\mEGFPC1_Noc\mEGFP_0_R1_P13_K1_Ch2-Ch1.zen
1.638000e+01	3.908499e+02	20150709_gfpWAPLch3_Prometa\MitoSys2\Calibration\mEGFPC1_Noc\mEGFP_0_R1_P13_K1_Ch2-Ch1.zen
1.644000e+01	3.895999e+02	20150709_gfpWAPLch3_Prometa\MitoSys2\Calibration\mEGFPC1_Noc\mEGFP_0_R1_P13_K1_Ch2-Ch1.zen
1.650000e+01	4.046499e+02	20150709_gfpWAPLch3_Prometa\MitoSys2\Calibration\mEGFPC1_Noc\mEGFP_0_R1_P13_K1_Ch2-Ch1.zen
1.656000e+01	3.954166e+02	20150709_gfpWAPLch3_Prometa\MitoSys2\Calibration\mEGFPC1_Noc\mEGFP_0_R1_P13_K1_Ch2-Ch1.zen
1.662000e+01	3.964499e+02	20150709_gfpWAPLch3_Prometa\MitoSys2\Calibration\mEGFPC1_Noc\mEGFP_0_R1_P13_K1_Ch2-Ch1.zen
1.668000e+01	3.956166e+02	20150709_gfpWAPLch3_Prometa\MitoSys2\Calibration\mEGFPC1_Noc\mEGFP_0_R1_P13_K1_Ch2-Ch1.zen
1.674000e+01	3.857499e+02	20150709_gfpWAPLch3_Prometa\MitoSys2\Calibration\mEGFPC1_Noc\mEGFP_0_R1_P13_K1_Ch2-Ch1.zen
1.680000e+01	3.916999e+02	20150709_gfpWAPLch3_Prometa\MitoSys2\Calibration\mEGFPC1_Noc\mEGFP_0_R1_P13_K1_Ch2-Ch1.zen
1.686000e+01	3.908832e+02	20150709_gfpWAPLch3_Prometa\MitoSys2\Calibration\mEGFPC1_Noc\mEGFP_0_R1_P13_K1_Ch2-Ch1.zen
1.692000e+01	3.965333e+02	20150709_gfpWAPLch3_Prometa\MitoSys2\Calibration\mEGFPC1_Noc\mEGFP_0_R1_P13_K1_Ch2-Ch1.zen
1.698000e+01	3.906999e+02	20150709_gfpWAPLch3_Prometa\MitoSys2\Calibration\mEGFPC1_Noc\mEGFP_0_R1_P13_K1_Ch2-Ch1.zen
1.704000e+01	3.938832e+02	20150709_gfpWAPLch3_Prometa\MitoSys2\Calibration\mEGFPC1_Noc\mEGFP_0_R1_P13_K1_Ch2-Ch1.zen
1.710000e+01	3.917332e+02	20150709_gfpWAPLch3_Prometa\MitoSys2\Calibration\mEGFPC1_Noc\mEGFP_0_R1_P13_K1_Ch2-Ch1.zen
1.716000e+01	3.947166e+02	20150709_gfpWAPLch3_Prometa\MitoSys2\Calibration\mEGFPC1_Noc\mEGFP_0_R1_P13_K1_Ch2-Ch1.zen
1.722000e+01	3.978333e+02	20150709_gfpWAPLch3_Prometa\MitoSys2\Calibration\mEGFPC1_Noc\mEGFP_0_R1_P13_K1_Ch2-Ch1.zen
1.728000e+01	3.929832e+02	20150709_gfpWAPLch3_Prometa\MitoSys2\Calibration\mEGFPC1_Noc\mEGFP_0_R1_P13_K1_Ch2-Ch1.zen
1.734000e+01	3.986499e+02	20150709_gfpWAPLch3_Prometa\MitoSys2\Calibration\mEGFPC1_Noc\mEGFP_0_R1_P13_K1_Ch2-Ch1.zen
1.740000e+01	3.871999e+02	20150709_gfpWAPLch3_Prometa\MitoSys2\Calibration\mEGFPC1_Noc\mEGFP_0_R1_P13_K1_Ch2-Ch1.zen
1.746000e+01	3.971166e+02	20150709_gfpWAPLch3_Prometa\MitoSys2\Calibration\mEGFPC1_Noc\mEGFP_0_R1_P13_K1_Ch2-Ch1.zen
1.752000e+01	3.987833e+02	20150709_gfpWAPLch3_Prometa\MitoSys2\Calibration\mEGFPC1_Noc\mEGFP_0_R1_P13_K1_Ch2-Ch1.zen
1.758000e+01	3.889166e+02	20150709_gfpWAPLch3_Prometa\MitoSys2\Calibration\mEGFPC1_Noc\mEGFP_0_R1_P13_K1_Ch2-Ch1.zen
1.764000e+01	3.862499e+02	20150709_gfpWAPLch3_Prometa\MitoSys2\Calibration\mEGFPC1_Noc\mEGFP_0_R1_P13_K1_Ch2-Ch1.zen
1.770000e+01	3.872999e+02	20150709_gfpWAPLch3_Prometa\MitoSys2\Calibration\mEGFPC1_Noc\mEGFP_0_R1_P13_K1_Ch2-Ch1.zen
1.776000e+01	3.884999e+02	20150709_gfpWAPLch3_Prometa\MitoSys2\Calibration\mEGFPC1_Noc\mEGFP_0_R1_P13_K1_Ch2-Ch1.zen
1.782000e+01	3.865499e+02	20150709_gfpWAPLch3_Prometa\MitoSys2\Calibration\mEGFPC1_Noc\mEGFP_0_R1_P13_K1_Ch2-Ch1.zen
1.788000e+01	3.794499e+02	20150709_gfpWAPLch3_Prometa\MitoSys2\Calibration\mEGFPC1_Noc\mEGFP_0_R1_P13_K1_Ch2-Ch1.zen
1.794000e+01	3.953666e+02	20150709_gfpWAPLch3_Prometa\MitoSys2\Calibration\mEGFPC1_Noc\mEGFP_0_R1_P13_K1_Ch2-Ch1.zen
18	3.852332e+02	20150709_gfpWAPLch3_Prometa\MitoSys2\Calibration\mEGFPC1_Noc\mEGFP_0_R1_P13_K1_Ch2-Ch1.zen
1.806000e+01	3.831999e+02	20150709_gfpWAPLch3_Prometa\MitoSys2\Calibration\mEGFPC1_Noc\mEGFP_0_R1_P13_K1_Ch2-Ch1.zen
1.812000e+01	3.810333e+02	20150709_gfpWAPLch3_Prometa\MitoSys2\Calibration\mEGFPC1_Noc\mEGFP_0_R1_P13_K1_Ch2-Ch1.zen
1.818000e+01	3.823333e+02	20150709_gfpWAPLch3_Prometa\MitoSys2\Calibration\mEGFPC1_Noc\mEGFP_0_R1_P13_K1_Ch2-Ch1.zen
1.824000e+01	3.849499e+02	20150709_gfpWAPLch3_Prometa\MitoSys2\Calibration\mEGFPC1_Noc\mEGFP_0_R1_P13_K1_Ch2-Ch1.zen
1.830000e+01	3.956999e+02	20150709_gfpWAPLch3_Prometa\MitoSys2\Calibration\mEGFPC1_Noc\mEGFP_0_R1_P13_K1_Ch2-Ch1.zen
1.836000e+01	3.881999e+02	20150709_gfpWAPLch3_Prometa\MitoSys2\Calibration\mEGFPC1_Noc\mEGFP_0_R1_P13_K1_Ch2-Ch1.zen
1.842000e+01	3.866666e+02	20150709_gfpWAPLch3_Prometa\MitoSys2\Calibration\mEGFPC1_Noc\mEGFP_0_R1_P13_K1_Ch2-Ch1.zen
1.848000e+01	3.985666e+02	20150709_gfpWAPLch3_Prometa\MitoSys2\Calibration\mEGFPC1_Noc\mEGFP_0_R1_P13_K1_Ch2-Ch1.zen
1.854000e+01	3.841999e+02	20150709_gfpWAPLch3_Prometa\MitoSys2\Calibration\mEGFPC1_Noc\mEGFP_0_R1_P13_K1_Ch2-Ch1.zen
1.860000e+01	3.964499e+02	20150709_gfpWAPLch3_Prometa\MitoSys2\Calibration\mEGFPC1_Noc\mEGFP_0_R1_P13_K1_Ch2-Ch1.zen
1.866000e+01	3.984166e+02	20150709_gfpWAPLch3_Prometa\MitoSys2\Calibration\mEGFPC1_Noc\mEGFP_0_R1_P13_K1_Ch2-Ch1.zen
1.872000e+01	3.955333e+02	20150709_gfpWAPLch3_Prometa\MitoSys2\Calibration\mEGFPC1_Noc\mEGFP_0_R1_P13_K1_Ch2-Ch1.zen
1.878000e+01	3.926166e+02	20150709_gfpWAPLch3_Prometa\MitoSys2\Calibration\mEGFPC1_Noc\mEGFP_0_R1_P13_K1_Ch2-Ch1.zen
1.884000e+01	4.022999e+02	20150709_gfpWAPLch3_Prometa\MitoSys2\Calibration\mEGFPC1_Noc\mEGFP_0_R1_P13_K1_Ch2-Ch1.zen
1.890000e+01	4.032999e+02	20150709_gfpWAPLch3_Prometa\MitoSys2\Calibration\mEGFPC1_Noc\mEGFP_0_R1_P13_K1_Ch2-Ch1.zen
1.896000e+01	3.943499e+02	20150709_gfpWAPLch3_Prometa\MitoSys2\Calibration\mEGFPC1_Noc\mEGFP_0_R1_P13_K1_Ch2-Ch1.zen
1.902000e+01	3.962833e+02	20150709_gfpWAPLch3_Prometa\MitoSys2\Calibration\mEGFPC1_Noc\mEGFP_0_R1_P13_K1_Ch2-Ch1.zen
1.908000e+01	3.925166e+02	20150709_gfpWAPLch3_Prometa\MitoSys2\Calibration\mEGFPC1_Noc\mEGFP_0_R1_P13_K1_Ch2-Ch1.zen
1.914000e+01	3.965833e+02	20150709_gfpWAPLch3_Prometa\MitoSys2\Calibration\mEGFPC1_Noc\mEGFP_0_R1_P13_K1_Ch2-Ch1.zen
1.920000e+01	3.977833e+02	20150709_gfpWAPLch3_Prometa\MitoSys2\Calibration\mEGFPC1_Noc\mEGFP_0_R1_P13_K1_Ch2-Ch1.zen
1.926000e+01	3.914666e+02	20150709_gfpWAPLch3_Prometa\MitoSys2\Calibration\mEGFPC1_Noc\mEGFP_0_R1_P13_K1_Ch2-Ch1.zen
1.932000e+01	3.901166e+02	20150709_gfpWAPLch3_Prometa\MitoSys2\Calibration\mEGFPC1_Noc\mEGFP_0_R1_P13_K1_Ch2-Ch1.zen
1.938000e+01	3.861332e+02	20150709_gfpWAPLch3_Prometa\MitoSys2\Calibration\mEGFPC1_Noc\mEGFP_0_R1_P13_K1_Ch2-Ch1.zen
1.944000e+01	3.904333e+02	20150709_gfpWAPLch3_Prometa\MitoSys2\Calibration\mEGFPC1_Noc\mEGFP_0_R1_P13_K1_Ch2-Ch1.zen
1.950000e+01	3.995666e+02	20150709_gfpWAPLch3_Prometa\MitoSys2\Calibration\mEGFPC1_Noc\mEGFP_0_R1_P13_K1_Ch2-Ch1.zen
1.956000e+01	3.946166e+02	20150709_gfpWAPLch3_Prometa\MitoSys2\Calibration\mEGFPC1_Noc\mEGFP_0_R1_P13_K1_Ch2-Ch1.zen
1.962000e+01	3.998832e+02	20150709_gfpWAPLch3_Prometa\MitoSys2\Calibration\mEGFPC1_Noc\mEGFP_0_R1_P13_K1_Ch2-Ch1.zen
1.968000e+01	3.924499e+02	20150709_gfpWAPLch3_Prometa\MitoSys2\Calibration\mEGFPC1_Noc\mEGFP_0_R1_P13_K1_Ch2-Ch1.zen
1.974000e+01	3.863666e+02	20150709_gfpWAPLch3_Prometa\MitoSys2\Calibration\mEGFPC1_Noc\mEGFP_0_R1_P13_K1_Ch2-Ch1.zen
1.980000e+01	3.810499e+02	20150709_gfpWAPLch3_Prometa\MitoSys2\Calibration\mEGFPC1_Noc\mEGFP_0_R1_P13_K1_Ch2-Ch1.zen
1.986000e+01	3.936166e+02	20150709_gfpWAPLch3_Prometa\MitoSys2\Calibration\mEGFPC1_Noc\mEGFP_0_R1_P13_K1_Ch2-Ch1.zen
1.992000e+01	3.875666e+02	20150709_gfpWAPLch3_Prometa\MitoSys2\Calibration\mEGFPC1_Noc\mEGFP_0_R1_P13_K1_Ch2-Ch1.zen
1.998000e+01	3.905333e+02	20150709_gfpWAPLch3_Prometa\MitoSys2\Calibration\mEGFPC1_Noc\mEGFP_0_R1_P13_K1_Ch2-Ch1.zen
2.004000e+01	3.901332e+02	20150709_gfpWAPLch3_Prometa\MitoSys2\Calibration\mEGFPC1_Noc\mEGFP_0_R1_P13_K1_Ch2-Ch1.zen
2.010000e+01	3.755333e+02	20150709_gfpWAPLch3_Prometa\MitoSys2\Calibration\mEGFPC1_Noc\mEGFP_0_R1_P13_K1_Ch2-Ch1.zen
2.016000e+01	3.955999e+02	20150709_gfpWAPLch3_Prometa\MitoSys2\Calibration\mEGFPC1_Noc\mEGFP_0_R1_P13_K1_Ch2-Ch1.zen
2.022001e+01	3.915833e+02	20150709_gfpWAPLch3_Prometa\MitoSys2\Calibration\mEGFPC1_Noc\mEGFP_0_R1_P13_K1_Ch2-Ch1.zen
2.028000e+01	3.840666e+02	20150709_gfpWAPLch3_Prometa\MitoSys2\Calibration\mEGFPC1_Noc\mEGFP_0_R1_P13_K1_Ch2-Ch1.zen
2.034000e+01	3.935166e+02	20150709_gfpWAPLch3_Prometa\MitoSys2\Calibration\mEGFPC1_Noc\mEGFP_0_R1_P13_K1_Ch2-Ch1.zen
2.040000e+01	4.012999e+02	20150709_gfpWAPLch3_Prometa\MitoSys2\Calibration\mEGFPC1_Noc\mEGFP_0_R1_P13_K1_Ch2-Ch1.zen
2.046000e+01	3.918999e+02	20150709_gfpWAPLch3_Prometa\MitoSys2\Calibration\mEGFPC1_Noc\mEGFP_0_R1_P13_K1_Ch2-Ch1.zen
2.052000e+01	3.849832e+02	20150709_gfpWAPLch3_Prometa\MitoSys2\Calibration\mEGFPC1_Noc\mEGFP_0_R1_P13_K1_Ch2-Ch1.zen
2.058000e+01	3.898166e+02	20150709_gfpWAPLch3_Prometa\MitoSys2\Calibration\mEGFPC1_Noc\mEGFP_0_R1_P13_K1_Ch2-Ch1.zen
2.064001e+01	3.970666e+02	20150709_gfpWAPLch3_Prometa\MitoSys2\Calibration\mEGFPC1_Noc\mEGFP_0_R1_P13_K1_Ch2-Ch1.zen
2.070000e+01	3.949832e+02	20150709_gfpWAPLch3_Prometa\MitoSys2\Calibration\mEGFPC1_Noc\mEGFP_0_R1_P13_K1_Ch2-Ch1.zen
2.076000e+01	3.864999e+02	20150709_gfpWAPLch3_Prometa\MitoSys2\Calibration\mEGFPC1_Noc\mEGFP_0_R1_P13_K1_Ch2-Ch1.zen
2.082000e+01	3.891999e+02	20150709_gfpWAPLch3_Prometa\MitoSys2\Calibration\mEGFPC1_Noc\mEGFP_0_R1_P13_K1_Ch2-Ch1.zen
2.088000e+01	3.949166e+02	20150709_gfpWAPLch3_Prometa\MitoSys2\Calibration\mEGFPC1_Noc\mEGFP_0_R1_P13_K1_Ch2-Ch1.zen
2.094000e+01	3.934166e+02	20150709_gfpWAPLch3_Prometa\MitoSys2\Calibration\mEGFPC1_Noc\mEGFP_0_R1_P13_K1_Ch2-Ch1.zen
21	3.948499e+02	20150709_gfpWAPLch3_Prometa\MitoSys2\Calibration\mEGFPC1_Noc\mEGFP_0_R1_P13_K1_Ch2-Ch1.zen
2.106001e+01	3.954499e+02	20150709_gfpWAPLch3_Prometa\MitoSys2\Calibration\mEGFPC1_Noc\mEGFP_0_R1_P13_K1_Ch2-Ch1.zen
2.112000e+01	4.011999e+02	20150709_gfpWAPLch3_Prometa\MitoSys2\Calibration\mEGFPC1_Noc\mEGFP_0_R1_P13_K1_Ch2-Ch1.zen
2.118000e+01	3.950166e+02	20150709_gfpWAPLch3_Prometa\MitoSys2\Calibration\mEGFPC1_Noc\mEGFP_0_R1_P13_K1_Ch2-Ch1.zen
2.124000e+01	3.947332e+02	20150709_gfpWAPLch3_Prometa\MitoSys2\Calibration\mEGFPC1_Noc\mEGFP_0_R1_P13_K1_Ch2-Ch1.zen
2.130000e+01	3.943166e+02	20150709_gfpWAPLch3_Prometa\MitoSys2\Calibration\mEGFPC1_Noc\mEGFP_0_R1_P13_K1_Ch2-Ch1.zen
2.136000e+01	3.969832e+02	20150709_gfpWAPLch3_Prometa\MitoSys2\Calibration\mEGFPC1_Noc\mEGFP_0_R1_P13_K1_Ch2-Ch1.zen
2.142000e+01	3.935999e+02	20150709_gfpWAPLch3_Prometa\MitoSys2\Calibration\mEGFPC1_Noc\mEGFP_0_R1_P13_K1_Ch2-Ch1.zen
2.148001e+01	3.934832e+02	20150709_gfpWAPLch3_Prometa\MitoSys2\Calibration\mEGFPC1_Noc\mEGFP_0_R1_P13_K1_Ch2-Ch1.zen
2.154000e+01	4.009333e+02	20150709_gfpWAPLch3_Prometa\MitoSys2\Calibration\mEGFPC1_Noc\mEGFP_0_R1_P13_K1_Ch2-Ch1.zen
2.160000e+01	3.922332e+02	20150709_gfpWAPLch3_Prometa\MitoSys2\Calibration\mEGFPC1_Noc\mEGFP_0_R1_P13_K1_Ch2-Ch1.zen
2.166000e+01	3.929499e+02	20150709_gfpWAPLch3_Prometa\MitoSys2\Calibration\mEGFPC1_Noc\mEGFP_0_R1_P13_K1_Ch2-Ch1.zen
2.172001e+01	4.027332e+02	20150709_gfpWAPLch3_Prometa\MitoSys2\Calibration\mEGFPC1_Noc\mEGFP_0_R1_P13_K1_Ch2-Ch1.zen
2.178000e+01	3.916332e+02	20150709_gfpWAPLch3_Prometa\MitoSys2\Calibration\mEGFPC1_Noc\mEGFP_0_R1_P13_K1_Ch2-Ch1.zen
2.184000e+01	3.928999e+02	20150709_gfpWAPLch3_Prometa\MitoSys2\Calibration\mEGFPC1_Noc\mEGFP_0_R1_P13_K1_Ch2-Ch1.zen
2.190001e+01	3.996666e+02	20150709_gfpWAPLch3_Prometa\MitoSys2\Calibration\mEGFPC1_Noc\mEGFP_0_R1_P13_K1_Ch2-Ch1.zen
2.196000e+01	4.017666e+02	20150709_gfpWAPLch3_Prometa\MitoSys2\Calibration\mEGFPC1_Noc\mEGFP_0_R1_P13_K1_Ch2-Ch1.zen
2.202000e+01	3.972332e+02	20150709_gfpWAPLch3_Prometa\MitoSys2\Calibration\mEGFPC1_Noc\mEGFP_0_R1_P13_K1_Ch2-Ch1.zen
2.208000e+01	4.021499e+02	20150709_gfpWAPLch3_Prometa\MitoSys2\Calibration\mEGFPC1_Noc\mEGFP_0_R1_P13_K1_Ch2-Ch1.zen
2.214001e+01	4.042166e+02	20150709_gfpWAPLch3_Prometa\MitoSys2\Calibration\mEGFPC1_Noc\mEGFP_0_R1_P13_K1_Ch2-Ch1.zen
2.220000e+01	3.928666e+02	20150709_gfpWAPLch3_Prometa\MitoSys2\Calibration\mEGFPC1_Noc\mEGFP_0_R1_P13_K1_Ch2-Ch1.zen
2.226000e+01	3.973499e+02	20150709_gfpWAPLch3_Prometa\MitoSys2\Calibration\mEGFPC1_Noc\mEGFP_0_R1_P13_K1_Ch2-Ch1.zen
2.232001e+01	3.926166e+02	20150709_gfpWAPLch3_Prometa\MitoSys2\Calibration\mEGFPC1_Noc\mEGFP_0_R1_P13_K1_Ch2-Ch1.zen
2.238000e+01	3.962332e+02	20150709_gfpWAPLch3_Prometa\MitoSys2\Calibration\mEGFPC1_Noc\mEGFP_0_R1_P13_K1_Ch2-Ch1.zen
2.244000e+01	4.081332e+02	20150709_gfpWAPLch3_Prometa\MitoSys2\Calibration\mEGFPC1_Noc\mEGFP_0_R1_P13_K1_Ch2-Ch1.zen
2.250000e+01	3.924499e+02	20150709_gfpWAPLch3_Prometa\MitoSys2\Calibration\mEGFPC1_Noc\mEGFP_0_R1_P13_K1_Ch2-Ch1.zen
2.256001e+01	3.893832e+02	20150709_gfpWAPLch3_Prometa\MitoSys2\Calibration\mEGFPC1_Noc\mEGFP_0_R1_P13_K1_Ch2-Ch1.zen
2.262000e+01	4.028832e+02	20150709_gfpWAPLch3_Prometa\MitoSys2\Calibration\mEGFPC1_Noc\mEGFP_0_R1_P13_K1_Ch2-Ch1.zen
2.268000e+01	3.931499e+02	20150709_gfpWAPLch3_Prometa\MitoSys2\Calibration\mEGFPC1_Noc\mEGFP_0_R1_P13_K1_Ch2-Ch1.zen
2.274001e+01	4.027999e+02	20150709_gfpWAPLch3_Prometa\MitoSys2\Calibration\mEGFPC1_Noc\mEGFP_0_R1_P13_K1_Ch2-Ch1.zen
2.280000e+01	3.873166e+02	20150709_gfpWAPLch3_Prometa\MitoSys2\Calibration\mEGFPC1_Noc\mEGFP_0_R1_P13_K1_Ch2-Ch1.zen
2.286000e+01	3.945333e+02	20150709_gfpWAPLch3_Prometa\MitoSys2\Calibration\mEGFPC1_Noc\mEGFP_0_R1_P13_K1_Ch2-Ch1.zen
2.292000e+01	3.929499e+02	20150709_gfpWAPLch3_Prometa\MitoSys2\Calibration\mEGFPC1_Noc\mEGFP_0_R1_P13_K1_Ch2-Ch1.zen
2.298001e+01	3.937499e+02	20150709_gfpWAPLch3_Prometa\MitoSys2\Calibration\mEGFPC1_Noc\mEGFP_0_R1_P13_K1_Ch2-Ch1.zen
2.304000e+01	3.859999e+02	20150709_gfpWAPLch3_Prometa\MitoSys2\Calibration\mEGFPC1_Noc\mEGFP_0_R1_P13_K1_Ch2-Ch1.zen
2.310000e+01	3.979166e+02	20150709_gfpWAPLch3_Prometa\MitoSys2\Calibration\mEGFPC1_Noc\mEGFP_0_R1_P13_K1_Ch2-Ch1.zen
2.316001e+01	4.025999e+02	20150709_gfpWAPLch3_Prometa\MitoSys2\Calibration\mEGFPC1_Noc\mEGFP_0_R1_P13_K1_Ch2-Ch1.zen
2.322001e+01	4.022166e+02	20150709_gfpWAPLch3_Prometa\MitoSys2\Calibration\mEGFPC1_Noc\mEGFP_0_R1_P13_K1_Ch2-Ch1.zen
2.328000e+01	3.930166e+02	20150709_gfpWAPLch3_Prometa\MitoSys2\Calibration\mEGFPC1_Noc\mEGFP_0_R1_P13_K1_Ch2-Ch1.zen
2.334000e+01	3.894333e+02	20150709_gfpWAPLch3_Prometa\MitoSys2\Calibration\mEGFPC1_Noc\mEGFP_0_R1_P13_K1_Ch2-Ch1.zen
2.340001e+01	3.824999e+02	20150709_gfpWAPLch3_Prometa\MitoSys2\Calibration\mEGFPC1_Noc\mEGFP_0_R1_P13_K1_Ch2-Ch1.zen
2.346000e+01	3.995166e+02	20150709_gfpWAPLch3_Prometa\MitoSys2\Calibration\mEGFPC1_Noc\mEGFP_0_R1_P13_K1_Ch2-Ch1.zen
2.352000e+01	4.019499e+02	20150709_gfpWAPLch3_Prometa\MitoSys2\Calibration\mEGFPC1_Noc\mEGFP_0_R1_P13_K1_Ch2-Ch1.zen
2.358001e+01	3.898832e+02	20150709_gfpWAPLch3_Prometa\MitoSys2\Calibration\mEGFPC1_Noc\mEGFP_0_R1_P13_K1_Ch2-Ch1.zen
2.364001e+01	3.945833e+02	20150709_gfpWAPLch3_Prometa\MitoSys2\Calibration\mEGFPC1_Noc\mEGFP_0_R1_P13_K1_Ch2-Ch1.zen
2.370000e+01	3.907833e+02	20150709_gfpWAPLch3_Prometa\MitoSys2\Calibration\mEGFPC1_Noc\mEGFP_0_R1_P13_K1_Ch2-Ch1.zen
2.376000e+01	4.032666e+02	20150709_gfpWAPLch3_Prometa\MitoSys2\Calibration\mEGFPC1_Noc\mEGFP_0_R1_P13_K1_Ch2-Ch1.zen
2.382001e+01	3.912166e+02	20150709_gfpWAPLch3_Prometa\MitoSys2\Calibration\mEGFPC1_Noc\mEGFP_0_R1_P13_K1_Ch2-Ch1.zen
2.388000e+01	4.006166e+02	20150709_gfpWAPLch3_Prometa\MitoSys2\Calibration\mEGFPC1_Noc\mEGFP_0_R1_P13_K1_Ch2-Ch1.zen
2.394000e+01	4.103499e+02	20150709_gfpWAPLch3_Prometa\MitoSys2\Calibration\mEGFPC1_Noc\mEGFP_0_R1_P13_K1_Ch2-Ch1.zen
2.400001e+01	4.101166e+02	20150709_gfpWAPLch3_Prometa\MitoSys2\Calibration\mEGFPC1_Noc\mEGFP_0_R1_P13_K1_Ch2-Ch1.zen
2.406001e+01	4.003333e+02	20150709_gfpWAPLch3_Prometa\MitoSys2\Calibration\mEGFPC1_Noc\mEGFP_0_R1_P13_K1_Ch2-Ch1.zen
2.412000e+01	4.040333e+02	20150709_gfpWAPLch3_Prometa\MitoSys2\Calibration\mEGFPC1_Noc\mEGFP_0_R1_P13_K1_Ch2-Ch1.zen
2.418000e+01	4.163999e+02	20150709_gfpWAPLch3_Prometa\MitoSys2\Calibration\mEGFPC1_Noc\mEGFP_0_R1_P13_K1_Ch2-Ch1.zen
2.424001e+01	4.120666e+02	20150709_gfpWAPLch3_Prometa\MitoSys2\Calibration\mEGFPC1_Noc\mEGFP_0_R1_P13_K1_Ch2-Ch1.zen
2.430000e+01	4.097332e+02	20150709_gfpWAPLch3_Prometa\MitoSys2\Calibration\mEGFPC1_Noc\mEGFP_0_R1_P13_K1_Ch2-Ch1.zen
2.436000e+01	3.993166e+02	20150709_gfpWAPLch3_Prometa\MitoSys2\Calibration\mEGFPC1_Noc\mEGFP_0_R1_P13_K1_Ch2-Ch1.zen
2.442001e+01	3.947166e+02	20150709_gfpWAPLch3_Prometa\MitoSys2\Calibration\mEGFPC1_Noc\mEGFP_0_R1_P13_K1_Ch2-Ch1.zen
2.448001e+01	3.996999e+02	20150709_gfpWAPLch3_Prometa\MitoSys2\Calibration\mEGFPC1_Noc\mEGFP_0_R1_P13_K1_Ch2-Ch1.zen
2.454000e+01	3.939333e+02	20150709_gfpWAPLch3_Prometa\MitoSys2\Calibration\mEGFPC1_Noc\mEGFP_0_R1_P13_K1_Ch2-Ch1.zen
2.460000e+01	4.061166e+02	20150709_gfpWAPLch3_Prometa\MitoSys2\Calibration\mEGFPC1_Noc\mEGFP_0_R1_P13_K1_Ch2-Ch1.zen
2.466001e+01	3.964999e+02	20150709_gfpWAPLch3_Prometa\MitoSys2\Calibration\mEGFPC1_Noc\mEGFP_0_R1_P13_K1_Ch2-Ch1.zen
2.472001e+01	3.947666e+02	20150709_gfpWAPLch3_Prometa\MitoSys2\Calibration\mEGFPC1_Noc\mEGFP_0_R1_P13_K1_Ch2-Ch1.zen
2.478000e+01	3.987666e+02	20150709_gfpWAPLch3_Prometa\MitoSys2\Calibration\mEGFPC1_Noc\mEGFP_0_R1_P13_K1_Ch2-Ch1.zen
2.484001e+01	4.031999e+02	20150709_gfpWAPLch3_Prometa\MitoSys2\Calibration\mEGFPC1_Noc\mEGFP_0_R1_P13_K1_Ch2-Ch1.zen
2.490001e+01	3.960499e+02	20150709_gfpWAPLch3_Prometa\MitoSys2\Calibration\mEGFPC1_Noc\mEGFP_0_R1_P13_K1_Ch2-Ch1.zen
2.496000e+01	4.007166e+02	20150709_gfpWAPLch3_Prometa\MitoSys2\Calibration\mEGFPC1_Noc\mEGFP_0_R1_P13_K1_Ch2-Ch1.zen
2.502000e+01	3.993832e+02	20150709_gfpWAPLch3_Prometa\MitoSys2\Calibration\mEGFPC1_Noc\mEGFP_0_R1_P13_K1_Ch2-Ch1.zen
2.508001e+01	4.045833e+02	20150709_gfpWAPLch3_Prometa\MitoSys2\Calibration\mEGFPC1_Noc\mEGFP_0_R1_P13_K1_Ch2-Ch1.zen
2.514001e+01	3.976833e+02	20150709_gfpWAPLch3_Prometa\MitoSys2\Calibration\mEGFPC1_Noc\mEGFP_0_R1_P13_K1_Ch2-Ch1.zen
2.520000e+01	3.968999e+02	20150709_gfpWAPLch3_Prometa\MitoSys2\Calibration\mEGFPC1_Noc\mEGFP_0_R1_P13_K1_Ch2-Ch1.zen
2.526001e+01	3.940499e+02	20150709_gfpWAPLch3_Prometa\MitoSys2\Calibration\mEGFPC1_Noc\mEGFP_0_R1_P13_K1_Ch2-Ch1.zen
2.532001e+01	4.006499e+02	20150709_gfpWAPLch3_Prometa\MitoSys2\Calibration\mEGFPC1_Noc\mEGFP_0_R1_P13_K1_Ch2-Ch1.zen
2.538000e+01	3.937833e+02	20150709_gfpWAPLch3_Prometa\MitoSys2\Calibration\mEGFPC1_Noc\mEGFP_0_R1_P13_K1_Ch2-Ch1.zen
2.544000e+01	4.042999e+02	20150709_gfpWAPLch3_Prometa\MitoSys2\Calibration\mEGFPC1_Noc\mEGFP_0_R1_P13_K1_Ch2-Ch1.zen
2.550001e+01	3.977499e+02	20150709_gfpWAPLch3_Prometa\MitoSys2\Calibration\mEGFPC1_Noc\mEGFP_0_R1_P13_K1_Ch2-Ch1.zen
2.556001e+01	4.006332e+02	20150709_gfpWAPLch3_Prometa\MitoSys2\Calibration\mEGFPC1_Noc\mEGFP_0_R1_P13_K1_Ch2-Ch1.zen
2.562000e+01	4.098666e+02	20150709_gfpWAPLch3_Prometa\MitoSys2\Calibration\mEGFPC1_Noc\mEGFP_0_R1_P13_K1_Ch2-Ch1.zen
2.568001e+01	4.114832e+02	20150709_gfpWAPLch3_Prometa\MitoSys2\Calibration\mEGFPC1_Noc\mEGFP_0_R1_P13_K1_Ch2-Ch1.zen
2.574001e+01	4.009166e+02	20150709_gfpWAPLch3_Prometa\MitoSys2\Calibration\mEGFPC1_Noc\mEGFP_0_R1_P13_K1_Ch2-Ch1.zen
2.580000e+01	4.093333e+02	20150709_gfpWAPLch3_Prometa\MitoSys2\Calibration\mEGFPC1_Noc\mEGFP_0_R1_P13_K1_Ch2-Ch1.zen
2.586001e+01	3.920666e+02	20150709_gfpWAPLch3_Prometa\MitoSys2\Calibration\mEGFPC1_Noc\mEGFP_0_R1_P13_K1_Ch2-Ch1.zen
2.592001e+01	3.930833e+02	20150709_gfpWAPLch3_Prometa\MitoSys2\Calibration\mEGFPC1_Noc\mEGFP_0_R1_P13_K1_Ch2-Ch1.zen
2.598001e+01	4.027999e+02	20150709_gfpWAPLch3_Prometa\MitoSys2\Calibration\mEGFPC1_Noc\mEGFP_0_R1_P13_K1_Ch2-Ch1.zen
2.604000e+01	4.053832e+02	20150709_gfpWAPLch3_Prometa\MitoSys2\Calibration\mEGFPC1_Noc\mEGFP_0_R1_P13_K1_Ch2-Ch1.zen
2.610001e+01	4.005666e+02	20150709_gfpWAPLch3_Prometa\MitoSys2\Calibration\mEGFPC1_Noc\mEGFP_0_R1_P13_K1_Ch2-Ch1.zen
2.616001e+01	3.949333e+02	20150709_gfpWAPLch3_Prometa\MitoSys2\Calibration\mEGFPC1_Noc\mEGFP_0_R1_P13_K1_Ch2-Ch1.zen
2.622001e+01	3.995333e+02	20150709_gfpWAPLch3_Prometa\MitoSys2\Calibration\mEGFPC1_Noc\mEGFP_0_R1_P13_K1_Ch2-Ch1.zen
2.628001e+01	4.049499e+02	20150709_gfpWAPLch3_Prometa\MitoSys2\Calibration\mEGFPC1_Noc\mEGFP_0_R1_P13_K1_Ch2-Ch1.zen
2.634001e+01	3.962999e+02	20150709_gfpWAPLch3_Prometa\MitoSys2\Calibration\mEGFPC1_Noc\mEGFP_0_R1_P13_K1_Ch2-Ch1.zen
2.640001e+01	3.957666e+02	20150709_gfpWAPLch3_Prometa\MitoSys2\Calibration\mEGFPC1_Noc\mEGFP_0_R1_P13_K1_Ch2-Ch1.zen
2.646000e+01	3.949166e+02	20150709_gfpWAPLch3_Prometa\MitoSys2\Calibration\mEGFPC1_Noc\mEGFP_0_R1_P13_K1_Ch2-Ch1.zen
2.652001e+01	3.892999e+02	20150709_gfpWAPLch3_Prometa\MitoSys2\Calibration\mEGFPC1_Noc\mEGFP_0_R1_P13_K1_Ch2-Ch1.zen
2.658001e+01	3.974333e+02	20150709_gfpWAPLch3_Prometa\MitoSys2\Calibration\mEGFPC1_Noc\mEGFP_0_R1_P13_K1_Ch2-Ch1.zen
2.664001e+01	3.949166e+02	20150709_gfpWAPLch3_Prometa\MitoSys2\Calibration\mEGFPC1_Noc\mEGFP_0_R1_P13_K1_Ch2-Ch1.zen
2.670001e+01	3.985333e+02	20150709_gfpWAPLch3_Prometa\MitoSys2\Calibration\mEGFPC1_Noc\mEGFP_0_R1_P13_K1_Ch2-Ch1.zen
2.676001e+01	3.972833e+02	20150709_gfpWAPLch3_Prometa\MitoSys2\Calibration\mEGFPC1_Noc\mEGFP_0_R1_P13_K1_Ch2-Ch1.zen
2.682001e+01	3.980999e+02	20150709_gfpWAPLch3_Prometa\MitoSys2\Calibration\mEGFPC1_Noc\mEGFP_0_R1_P13_K1_Ch2-Ch1.zen
2.688000e+01	3.950333e+02	20150709_gfpWAPLch3_Prometa\MitoSys2\Calibration\mEGFPC1_Noc\mEGFP_0_R1_P13_K1_Ch2-Ch1.zen
2.694001e+01	3.908666e+02	20150709_gfpWAPLch3_Prometa\MitoSys2\Calibration\mEGFPC1_Noc\mEGFP_0_R1_P13_K1_Ch2-Ch1.zen
2.700001e+01	4.018499e+02	20150709_gfpWAPLch3_Prometa\MitoSys2\Calibration\mEGFPC1_Noc\mEGFP_0_R1_P13_K1_Ch2-Ch1.zen
2.706001e+01	3.890833e+02	20150709_gfpWAPLch3_Prometa\MitoSys2\Calibration\mEGFPC1_Noc\mEGFP_0_R1_P13_K1_Ch2-Ch1.zen
2.712001e+01	3.992499e+02	20150709_gfpWAPLch3_Prometa\MitoSys2\Calibration\mEGFPC1_Noc\mEGFP_0_R1_P13_K1_Ch2-Ch1.zen
2.718001e+01	3.929333e+02	20150709_gfpWAPLch3_Prometa\MitoSys2\Calibration\mEGFPC1_Noc\mEGFP_0_R1_P13_K1_Ch2-Ch1.zen
2.724001e+01	4.062666e+02	20150709_gfpWAPLch3_Prometa\MitoSys2\Calibration\mEGFPC1_Noc\mEGFP_0_R1_P13_K1_Ch2-Ch1.zen
2.730000e+01	3.889999e+02	20150709_gfpWAPLch3_Prometa\MitoSys2\Calibration\mEGFPC1_Noc\mEGFP_0_R1_P13_K1_Ch2-Ch1.zen
2.736001e+01	4.094166e+02	20150709_gfpWAPLch3_Prometa\MitoSys2\Calibration\mEGFPC1_Noc\mEGFP_0_R1_P13_K1_Ch2-Ch1.zen
2.742001e+01	4.062999e+02	20150709_gfpWAPLch3_Prometa\MitoSys2\Calibration\mEGFPC1_Noc\mEGFP_0_R1_P13_K1_Ch2-Ch1.zen
2.748001e+01	4.024333e+02	20150709_gfpWAPLch3_Prometa\MitoSys2\Calibration\mEGFPC1_Noc\mEGFP_0_R1_P13_K1_Ch2-Ch1.zen
2.754001e+01	4.022833e+02	20150709_gfpWAPLch3_Prometa\MitoSys2\Calibration\mEGFPC1_Noc\mEGFP_0_R1_P13_K1_Ch2-Ch1.zen
2.760001e+01	4.007332e+02	20150709_gfpWAPLch3_Prometa\MitoSys2\Calibration\mEGFPC1_Noc\mEGFP_0_R1_P13_K1_Ch2-Ch1.zen
2.766001e+01	3.977166e+02	20150709_gfpWAPLch3_Prometa\MitoSys2\Calibration\mEGFPC1_Noc\mEGFP_0_R1_P13_K1_Ch2-Ch1.zen
2.772001e+01	3.904333e+02	20150709_gfpWAPLch3_Prometa\MitoSys2\Calibration\mEGFPC1_Noc\mEGFP_0_R1_P13_K1_Ch2-Ch1.zen
2.778001e+01	3.899666e+02	20150709_gfpWAPLch3_Prometa\MitoSys2\Calibration\mEGFPC1_Noc\mEGFP_0_R1_P13_K1_Ch2-Ch1.zen
2.784001e+01	3.950833e+02	20150709_gfpWAPLch3_Prometa\MitoSys2\Calibration\mEGFPC1_Noc\mEGFP_0_R1_P13_K1_Ch2-Ch1.zen
2.790001e+01	3.945166e+02	20150709_gfpWAPLch3_Prometa\MitoSys2\Calibration\mEGFPC1_Noc\mEGFP_0_R1_P13_K1_Ch2-Ch1.zen
2.796001e+01	4.053666e+02	20150709_gfpWAPLch3_Prometa\MitoSys2\Calibration\mEGFPC1_Noc\mEGFP_0_R1_P13_K1_Ch2-Ch1.zen
2.802001e+01	4.068666e+02	20150709_gfpWAPLch3_Prometa\MitoSys2\Calibration\mEGFPC1_Noc\mEGFP_0_R1_P13_K1_Ch2-Ch1.zen
2.808001e+01	3.970499e+02	20150709_gfpWAPLch3_Prometa\MitoSys2\Calibration\mEGFPC1_Noc\mEGFP_0_R1_P13_K1_Ch2-Ch1.zen
2.814001e+01	4.019999e+02	20150709_gfpWAPLch3_Prometa\MitoSys2\Calibration\mEGFPC1_Noc\mEGFP_0_R1_P13_K1_Ch2-Ch1.zen
2.820001e+01	4.063499e+02	20150709_gfpWAPLch3_Prometa\MitoSys2\Calibration\mEGFPC1_Noc\mEGFP_0_R1_P13_K1_Ch2-Ch1.zen
2.826001e+01	4.075499e+02	20150709_gfpWAPLch3_Prometa\MitoSys2\Calibration\mEGFPC1_Noc\mEGFP_0_R1_P13_K1_Ch2-Ch1.zen
2.832001e+01	4.129499e+02	20150709_gfpWAPLch3_Prometa\MitoSys2\Calibration\mEGFPC1_Noc\mEGFP_0_R1_P13_K1_Ch2-Ch1.zen
2.838001e+01	4.073333e+02	20150709_gfpWAPLch3_Prometa\MitoSys2\Calibration\mEGFPC1_Noc\mEGFP_0_R1_P13_K1_Ch2-Ch1.zen
2.844001e+01	4.013166e+02	20150709_gfpWAPLch3_Prometa\MitoSys2\Calibration\mEGFPC1_Noc\mEGFP_0_R1_P13_K1_Ch2-Ch1.zen
2.850001e+01	4.001999e+02	20150709_gfpWAPLch3_Prometa\MitoSys2\Calibration\mEGFPC1_Noc\mEGFP_0_R1_P13_K1_Ch2-Ch1.zen
2.856001e+01	4.040333e+02	20150709_gfpWAPLch3_Prometa\MitoSys2\Calibration\mEGFPC1_Noc\mEGFP_0_R1_P13_K1_Ch2-Ch1.zen
2.862001e+01	4.017833e+02	20150709_gfpWAPLch3_Prometa\MitoSys2\Calibration\mEGFPC1_Noc\mEGFP_0_R1_P13_K1_Ch2-Ch1.zen
2.868001e+01	4.059999e+02	20150709_gfpWAPLch3_Prometa\MitoSys2\Calibration\mEGFPC1_Noc\mEGFP_0_R1_P13_K1_Ch2-Ch1.zen
2.874001e+01	4.011666e+02	20150709_gfpWAPLch3_Prometa\MitoSys2\Calibration\mEGFPC1_Noc\mEGFP_0_R1_P13_K1_Ch2-Ch1.zen
2.880001e+01	4.098832e+02	20150709_gfpWAPLch3_Prometa\MitoSys2\Calibration\mEGFPC1_Noc\mEGFP_0_R1_P13_K1_Ch2-Ch1.zen
2.886001e+01	4.006166e+02	20150709_gfpWAPLch3_Prometa\MitoSys2\Calibration\mEGFPC1_Noc\mEGFP_0_R1_P13_K1_Ch2-Ch1.zen
2.892001e+01	4.024999e+02	20150709_gfpWAPLch3_Prometa\MitoSys2\Calibration\mEGFPC1_Noc\mEGFP_0_R1_P13_K1_Ch2-Ch1.zen
2.898001e+01	4.002332e+02	20150709_gfpWAPLch3_Prometa\MitoSys2\Calibration\mEGFPC1_Noc\mEGFP_0_R1_P13_K1_Ch2-Ch1.zen
2.904001e+01	3.963166e+02	20150709_gfpWAPLch3_Prometa\MitoSys2\Calibration\mEGFPC1_Noc\mEGFP_0_R1_P13_K1_Ch2-Ch1.zen
2.910001e+01	4.014333e+02	20150709_gfpWAPLch3_Prometa\MitoSys2\Calibration\mEGFPC1_Noc\mEGFP_0_R1_P13_K1_Ch2-Ch1.zen
2.916001e+01	4.063999e+02	20150709_gfpWAPLch3_Prometa\MitoSys2\Calibration\mEGFPC1_Noc\mEGFP_0_R1_P13_K1_Ch2-Ch1.zen
2.922001e+01	4.077332e+02	20150709_gfpWAPLch3_Prometa\MitoSys2\Calibration\mEGFPC1_Noc\mEGFP_0_R1_P13_K1_Ch2-Ch1.zen
2.928001e+01	4.041166e+02	20150709_gfpWAPLch3_Prometa\MitoSys2\Calibration\mEGFPC1_Noc\mEGFP_0_R1_P13_K1_Ch2-Ch1.zen
2.934001e+01	4.018166e+02	20150709_gfpWAPLch3_Prometa\MitoSys2\Calibration\mEGFPC1_Noc\mEGFP_0_R1_P13_K1_Ch2-Ch1.zen
2.940001e+01	3.975499e+02	20150709_gfpWAPLch3_Prometa\MitoSys2\Calibration\mEGFPC1_Noc\mEGFP_0_R1_P13_K1_Ch2-Ch1.zen
2.946001e+01	3.965666e+02	20150709_gfpWAPLch3_Prometa\MitoSys2\Calibration\mEGFPC1_Noc\mEGFP_0_R1_P13_K1_Ch2-Ch1.zen
2.952001e+01	3.978666e+02	20150709_gfpWAPLch3_Prometa\MitoSys2\Calibration\mEGFPC1_Noc\mEGFP_0_R1_P13_K1_Ch2-Ch1.zen
2.958001e+01	3.979499e+02	20150709_gfpWAPLch3_Prometa\MitoSys2\Calibration\mEGFPC1_Noc\mEGFP_0_R1_P13_K1_Ch2-Ch1.zen
2.964001e+01	3.974999e+02	20150709_gfpWAPLch3_Prometa\MitoSys2\Calibration\mEGFPC1_Noc\mEGFP_0_R1_P13_K1_Ch2-Ch1.zen
2.970001e+01	4.016666e+02	20150709_gfpWAPLch3_Prometa\MitoSys2\Calibration\mEGFPC1_Noc\mEGFP_0_R1_P13_K1_Ch2-Ch1.zen
2.976001e+01	3.951499e+02	20150709_gfpWAPLch3_Prometa\MitoSys2\Calibration\mEGFPC1_Noc\mEGFP_0_R1_P13_K1_Ch2-Ch1.zen
2.982001e+01	4.054832e+02	20150709_gfpWAPLch3_Prometa\MitoSys2\Calibration\mEGFPC1_Noc\mEGFP_0_R1_P13_K1_Ch2-Ch1.zen
2.988001e+01	3.943832e+02	20150709_gfpWAPLch3_Prometa\MitoSys2\Calibration\mEGFPC1_Noc\mEGFP_0_R1_P13_K1_Ch2-Ch1.zen
[truncated: 30,501 more rows]
