# Supplementary material for: Absolute quantification of cohesin, CTCF and their regulators in human cells
Source: eLife. 2019 Jun 17;8:e46269. doi: 10.7554/eLife.46269 (PMC6606026; doi:10.7554/eLife.46269)
Supplement: Figure 2—source data 1. [file elife-46269-fig2-data1.zip › Figure 2 - source data 1/20150715_gfpSORORINcd3_G2G1/2c_opt_time_col.res]

General								Correlation								Corrections
No	File name	Full path	Format	Clock	Duration	Channel mode	Annotation	Channel mode.1	Selection	1st	2nd	Frequency	Eval frequency	Mode	Detrend frequency	Offset Ch1	Amplitude Ch1	Rate Ch1	Offset Ch2	Amplitude Ch2	Rate Ch2	Xtalk Ch1	Xtalk Ch2	Labels Ch1	Labels Ch2	Interval1 1st	Interval1 2nd	Interval1 Ch1	Interval1 Ch2	Interval2 1st	Interval2 2nd	Interval2 Ch1	Interval2 Ch2	Bleaching Ch1	Bleaching Ch2	Bleaching Cross	BG Ch1	BG Ch2	BG Cross	Xtalk Ch1.1	Xtalk Ch2.1	Xtalk Cross	Total Ch1	Total Ch2	Total Cross	G0ave Ch1	G0std Ch1	G0ave Ch2	G0std Ch2
0	TR1_2_W0001_P0122_T0001_R1_P1_K1_Ch2-Ch1.zen	20150715_gfpSORORINcd3_G2G1\MitoSys2\LSM\gfpSORORINc_G1\DE_W0002_P0001\DE_2_W0002_P0001_T0003\TR1_W0001_P0122\TR1_2_W0001_P0122_T0001_R1_P1_K1_Ch2-Ch1.zen	FA/ISS	20000	30.0	3		7	0	0	29.94	100000	2000	Scale	0	2.0	0	0.01	1.9	0	0.01	0.039	0	1	1	0	1	36.301	137.779	0	1	36.301	137.779	1.0702	2.3899	1	0.8926	0.9699	0.9305	1	0.9778	0.9888	0.9587	2.2969	0.9199	0.036573	0.0092732	0.0020445999999999997	0.002349
1	TR1_2_W0001_P0122_T0001_R1_P2_K1_Ch2-Ch1.zen	20150715_gfpSORORINcd3_G2G1\MitoSys2\LSM\gfpSORORINc_G1\DE_W0002_P0001\DE_2_W0002_P0001_T0003\TR1_W0001_P0122\TR1_2_W0001_P0122_T0001_R1_P2_K1_Ch2-Ch1.zen	FA/ISS	20000	30.0	3		7	0	0	29.94	100000	2000	Scale	0	2.0	0	0.01	1.9	0	0.01	0.039	0	1	1	0	1	45.792	271.415	0	1	45.792	271.415	1.0794	2.5111	1	0.914	0.9849	0.9488	1	0.9859	0.9929	0.9896	2.4574	0.9420000000000001	0.030299	0.010423	0.0019445	0.0018451000000000001
2	TR1_2_W0001_P0122_T0001_R1_P3_K1_Ch2-Ch1.zen	20150715_gfpSORORINcd3_G2G1\MitoSys2\LSM\gfpSORORINc_G1\DE_W0002_P0001\DE_2_W0002_P0001_T0003\TR1_W0001_P0122\TR1_2_W0001_P0122_T0001_R1_P3_K1_Ch2-Ch1.zen	FA/ISS	20000	30.0	3		7	0	0	29.94	100000	2000	Scale	0	2.0	0	0.01	1.9	0	0.01	0.039	0	1	1	0	1	36.965	257.462	0	1	36.965	257.462	1.1092	2.8099	1	0.8938	0.9833	0.9375	1	0.9876	0.9938	0.9966	2.7515	0.9316	0.032713	0.0086053	0.0033568000000000005	0.0036165
3	TR1_2_W0001_P0122_T0001_R1_P4_K1_Ch2-Ch1.zen	20150715_gfpSORORINcd3_G2G1\MitoSys2\LSM\gfpSORORINc_G1\DE_W0002_P0001\DE_2_W0002_P0001_T0003\TR1_W0001_P0122\TR1_2_W0001_P0122_T0001_R1_P4_K1_Ch2-Ch1.zen	FA/ISS	20000	29.999000000000002	3		7	0	0	29.94	100000	2000	Scale	0	2.0	0	0.01	1.9	0	0.01	0.039	0	1	1	0	1	3.4389999999999996	2.7089999999999996	0	1	3.4389999999999996	2.7089999999999996	1.2026	2.0079	1	0.1723	0.0853	0.10800000000000001	1	0.8983	0.9478	0.2484	0.1868	0.0867	0.25984	0.14699	0.14627	0.18047
4	TR1_2_W0001_P0122_T0001_R1_P5_K1_Ch2-Ch1.zen	20150715_gfpSORORINcd3_G2G1\MitoSys2\LSM\gfpSORORINc_G1\DE_W0002_P0001\DE_2_W0002_P0001_T0003\TR1_W0001_P0122\TR1_2_W0001_P0122_T0001_R1_P5_K1_Ch2-Ch1.zen	FA/ISS	20000	30.000999999999998	3	x	7	0	0	29.94	100000	2000	Scale	0	2.0	0	0.01	1.9	0	0.01	0.039	0	1	1	0	1	1.054	1.51	0	1	1.054	1.51	1.0988	1.1237	1	0.8526	0.0718	0.2421	1	0.9462	0.9727	0.7503	0.0497	0.2667	0.24136999999999997	0.20201	0.17151	0.16285
5	TR1_2_W0001_P0124_T0001_R1_P1_K1_Ch2-Ch1.zen	20150715_gfpSORORINcd3_G2G1\MitoSys2\LSM\gfpSORORINc_G1\DE_W0002_P0002\DE_2_W0002_P0002_T0003\TR1_W0001_P0124\TR1_2_W0001_P0124_T0001_R1_P1_K1_Ch2-Ch1.zen	FA/ISS	20000	30.0	3		7	0	0	29.94	100000	2000	Scale	0	2.0	0	0.01	1.9	0	0.01	0.039	0	1	1	0	1	25.864	41.853	0	1	25.864	41.853	1.1454	2.4787	1	0.8496	0.8979	0.8733	1	0.9461	0.9727	0.9833	2.1899	0.8482	0.06014	0.007255500000000001	0.0096246	0.0073157
6	TR1_2_W0001_P0124_T0001_R1_P2_K1_Ch2-Ch1.zen	20150715_gfpSORORINcd3_G2G1\MitoSys2\LSM\gfpSORORINc_G1\DE_W0002_P0002\DE_2_W0002_P0002_T0003\TR1_W0001_P0124\TR1_2_W0001_P0124_T0001_R1_P2_K1_Ch2-Ch1.zen	FA/ISS	20000	30.0	3		7	0	0	29.94	100000	2000	Scale	0	2.0	0	0.01	1.9	0	0.01	0.039	0	1	1	0	1	33.861999999999995	49.223	0	1	33.861999999999995	49.223	1.5342	4.6209	1	0.8827	0.9043	0.8934	1	0.9363	0.9676	1.383	4.1047	0.863	0.034938	0.013806	0.0062287	0.011573
7	TR1_2_W0001_P0124_T0001_R1_P3_K1_Ch2-Ch1.zen	20150715_gfpSORORINcd3_G2G1\MitoSys2\LSM\gfpSORORINc_G1\DE_W0002_P0002\DE_2_W0002_P0002_T0003\TR1_W0001_P0124\TR1_2_W0001_P0124_T0001_R1_P3_K1_Ch2-Ch1.zen	FA/ISS	20000	30.0	3		7	0	0	29.94	100000	2000	Scale	0	2.0	0	0.01	1.9	0	0.01	0.039	0	1	1	0	1	21.898000000000003	19.516	0	1	21.898000000000003	19.516	1.0529	1.9211	1	0.8249	0.8081	0.8163	1	0.9111	0.9545	0.8726	1.5051	0.7749	0.058645	0.018226	0.0080481	0.019518999999999998
8	TR1_2_W0001_P0124_T0001_R1_P4_K1_Ch2-Ch1.zen	20150715_gfpSORORINcd3_G2G1\MitoSys2\LSM\gfpSORORINc_G1\DE_W0002_P0002\DE_2_W0002_P0002_T0003\TR1_W0001_P0124\TR1_2_W0001_P0124_T0001_R1_P4_K1_Ch2-Ch1.zen	FA/ISS	20000	30.0	3		7	0	0	29.94	100000	2000	Scale	0	2.0	0	0.01	1.9	0	0.01	0.039	0	1	1	0	1	2.066	1.588	0	1	2.066	1.588	0.9172	1.0669	1	0.0034	0.0483	-0.0057	1	0.9	0.9487	-0.0015	0.0498	-0.0074	0.24841999999999997	0.1007	0.24126	0.13814
9	TR1_2_W0001_P0124_T0001_R1_P5_K1_Ch2-Ch1.zen	20150715_gfpSORORINcd3_G2G1\MitoSys2\LSM\gfpSORORINc_G1\DE_W0002_P0002\DE_2_W0002_P0002_T0003\TR1_W0001_P0124\TR1_2_W0001_P0124_T0001_R1_P5_K1_Ch2-Ch1.zen	FA/ISS	20000	30.0	3		7	0	0	29.94	100000	2000	Scale	0	2.0	0	0.01	1.9	0	0.01	0.039	0	1	1	0	1	2.355	2.89	0	1	2.355	2.89	1.8619999999999999	2.8569	1	0.0308	0.1012	0.0506	1	0.9341	0.9665	0.1003	0.4281	0.0468	0.12103	0.14032999999999998	0.09980399999999999	0.1381
10	TR1_2_W0001_P0184_T0001_R1_P1_K1_Ch2-Ch1.zen	20150715_gfpSORORINcd3_G2G1\MitoSys2\LSM\gfpSORORINc_G1\DE_W0002_P0002\DE_2_W0002_P0002_T0004\TR1_W0001_P0184\TR1_2_W0001_P0184_T0001_R1_P1_K1_Ch2-Ch1.zen	FA/ISS	20000	30.0	3		7	0	0	29.94	100000	2000	Scale	0	2.0	0	0.01	1.9	0	0.01	0.039	0	1	1	0	1	21.305999999999997	70.95	0	1	21.305999999999997	70.95	1.1309	2.5157	1	0.82	0.9415	0.8786	1	0.9745	0.9872	0.9382	2.3604	0.867	0.07208300000000001	0.010923	0.0071807	0.004100199999999999
11	TR1_2_W0001_P0184_T0001_R1_P2_K1_Ch2-Ch1.zen	20150715_gfpSORORINcd3_G2G1\MitoSys2\LSM\gfpSORORINc_G1\DE_W0002_P0002\DE_2_W0002_P0002_T0004\TR1_W0001_P0184\TR1_2_W0001_P0184_T0001_R1_P2_K1_Ch2-Ch1.zen	FA/ISS	20000	30.0	3		7	0	0	29.94	100000	2000	Scale	0	2.0	0	0.01	1.9	0	0.01	0.039	0	1	1	0	1	20.534000000000002	89.215	0	1	20.534000000000002	89.215	0.9597	3.3512	1	0.8140000000000001	0.9512	0.8799	1	0.9793	0.9896	0.7772	3.1876	0.8704	0.061528	0.024046	0.0054678999999999995	0.0074804
12	TR1_2_W0001_P0184_T0001_R1_P3_K1_Ch2-Ch1.zen	20150715_gfpSORORINcd3_G2G1\MitoSys2\LSM\gfpSORORINc_G1\DE_W0002_P0002\DE_2_W0002_P0002_T0004\TR1_W0001_P0184\TR1_2_W0001_P0184_T0001_R1_P3_K1_Ch2-Ch1.zen	FA/ISS	20000	30.0	3		7	0	0	29.94	100000	2000	Scale	0	2.0	0	0.01	1.9	0	0.01	0.039	0	1	1	0	1	19.642	81.01	0	1	19.642	81.01	1.0501	2.0955	1	0.8057	0.9489	0.8743	1	0.9792	0.9895	0.8502	1.98	0.8649	0.06842999999999999	0.011318	0.0073187	0.0048338
13	TR1_2_W0001_P0184_T0001_R1_P4_K1_Ch2-Ch1.zen	20150715_gfpSORORINcd3_G2G1\MitoSys2\LSM\gfpSORORINc_G1\DE_W0002_P0002\DE_2_W0002_P0002_T0004\TR1_W0001_P0184\TR1_2_W0001_P0184_T0001_R1_P4_K1_Ch2-Ch1.zen	FA/ISS	20000	30.000999999999998	3	x	7	0	0	29.94	100000	2000	Scale	0	2.0	0	0.01	1.9	0	0.01	0.039	0	1	1	0	1	2.185	2.359	0	1	2.185	2.359	1.1818	1.525	1	0.0077	0.0344	0.0158	1	0.9267	0.9627	0.0185	0.0675	0.0131	0.20619	0.089133	0.10374000000000001	0.056652
14	TR1_2_W0001_P0184_T0001_R1_P5_K1_Ch2-Ch1.zen	20150715_gfpSORORINcd3_G2G1\MitoSys2\LSM\gfpSORORINc_G1\DE_W0002_P0002\DE_2_W0002_P0002_T0004\TR1_W0001_P0184\TR1_2_W0001_P0184_T0001_R1_P5_K1_Ch2-Ch1.zen	FA/ISS	20000	30.0	3		7	0	0	29.94	100000	2000	Scale	0	2.0	0	0.01	1.9	0	0.01	0.039	0	1	1	0	1	1.925	1.827	0	1	1.925	1.827	1.5456	1.358	1	0.0119	0.0071	0.0059	1	0.9199	0.9591	-0.0337	-0.0237	0.0082	0.33161	0.15859	0.13582	0.14424
15	TR1_2_W0001_P0126_T0001_R1_P1_K1_Ch2-Ch1.zen	20150715_gfpSORORINcd3_G2G1\MitoSys2\LSM\gfpSORORINc_G1\DE_W0002_P0003\DE_2_W0002_P0003_T0003\TR1_W0001_P0126\TR1_2_W0001_P0126_T0001_R1_P1_K1_Ch2-Ch1.zen	FA/ISS	20000	30.0	3		7	0	0	29.94	100000	2000	Scale	0	2.0	0	0.01	1.9	0	0.01	0.039	0	1	1	0	1	23.836	111.365	0	1	23.836	111.365	1.3948	3.1724	1	0.8364	0.961	0.8965	1	0.9815	0.9907	1.1957	3.0415	0.8881	0.057516	0.020125999999999998	0.0030486000000000003	0.0039828
16	TR1_2_W0001_P0126_T0001_R1_P2_K1_Ch2-Ch1.zen	20150715_gfpSORORINcd3_G2G1\MitoSys2\LSM\gfpSORORINc_G1\DE_W0002_P0003\DE_2_W0002_P0003_T0003\TR1_W0001_P0126\TR1_2_W0001_P0126_T0001_R1_P2_K1_Ch2-Ch1.zen	FA/ISS	20000	30.0	3	n	7	0	0	29.94	100000	2000	Scale	0	2.0	0	0.01	1.9	0	0.01	0.039	0	1	1	0	1	20.924	133.109	0	1	20.924	133.109	1.1918	3.6221	1	0.8166	0.9658	0.8881	1	0.9857	0.9928	0.9889	3.4988	0.8816	0.054025	0.017763	0.0037069000000000004	0.0035527
17	TR1_2_W0001_P0126_T0001_R1_P3_K1_Ch2-Ch1.zen	20150715_gfpSORORINcd3_G2G1\MitoSys2\LSM\gfpSORORINc_G1\DE_W0002_P0003\DE_2_W0002_P0003_T0003\TR1_W0001_P0126\TR1_2_W0001_P0126_T0001_R1_P3_K1_Ch2-Ch1.zen	FA/ISS	20000	30.0	3		7	0	0	29.94	100000	2000	Scale	0	2.0	0	0.01	1.9	0	0.01	0.039	0	1	1	0	1	22.816999999999997	139.398	0	1	22.816999999999997	139.398	1.4841	3.4097	1	0.8286	0.9691	0.8959999999999999	1	0.986	0.993	1.2668	3.3021	0.8897	0.059413	0.019694	0.0018518	0.0031517
18	TR1_2_W0001_P0126_T0001_R1_P4_K1_Ch2-Ch1.zen	20150715_gfpSORORINcd3_G2G1\MitoSys2\LSM\gfpSORORINc_G1\DE_W0002_P0003\DE_2_W0002_P0003_T0003\TR1_W0001_P0126\TR1_2_W0001_P0126_T0001_R1_P4_K1_Ch2-Ch1.zen	FA/ISS	20000	30.0	3		7	0	0	29.94	100000	2000	Scale	0	2.0	0	0.01	1.9	0	0.01	0.039	0	1	1	0	1	1.829	3.036	0	1	1.829	3.036	1.0591	1.0656	1	0.0113	0.1358	-0.0362	1	0.9533	0.9764	0.0041	0.1405	-0.0339	0.28155	0.11115	0.24681999999999998	0.036698
19	TR1_2_W0001_P0126_T0001_R1_P5_K1_Ch2-Ch1.zen	20150715_gfpSORORINcd3_G2G1\MitoSys2\LSM\gfpSORORINc_G1\DE_W0002_P0003\DE_2_W0002_P0003_T0003\TR1_W0001_P0126\TR1_2_W0001_P0126_T0001_R1_P5_K1_Ch2-Ch1.zen	FA/ISS	20000	30.000999999999998	3	x	7	0	0	29.94	100000	2000	Scale	0	2.0	0	0.01	1.9	0	0.01	0.039	0	1	1	0	1	1.986	3.1510000000000002	0	1	1.986	3.1510000000000002	1.23	1.1087	1	0.0133	0.1548	-0.0041	1	0.9512	0.9753	-0.0074	0.1651	-0.0037	0.17499	0.2724	0.16078	0.14232999999999998
20	TR1_2_W0001_P0186_T0001_R1_P1_K1_Ch2-Ch1.zen	20150715_gfpSORORINcd3_G2G1\MitoSys2\LSM\gfpSORORINc_G1\DE_W0002_P0003\DE_2_W0002_P0003_T0004\TR1_W0001_P0186\TR1_2_W0001_P0186_T0001_R1_P1_K1_Ch2-Ch1.zen	FA/ISS	20000	30.0	3		7	0	0	29.94	100000	2000	Scale	0	2.0	0	0.01	1.9	0	0.01	0.039	0	1	1	0	1	38.431	229.467	0	1	38.431	229.467	0.8602	2.8052	1	0.8983	0.9811	0.9388	1	0.9849	0.9924	0.7656	2.7372	0.9316	0.050571	0.014633000000000002	0.0026386	0.0022518
21	TR1_2_W0001_P0186_T0001_R1_P2_K1_Ch2-Ch1.zen	20150715_gfpSORORINcd3_G2G1\MitoSys2\LSM\gfpSORORINc_G1\DE_W0002_P0003\DE_2_W0002_P0003_T0004\TR1_W0001_P0186\TR1_2_W0001_P0186_T0001_R1_P2_K1_Ch2-Ch1.zen	FA/ISS	20000	30.0	3		7	0	0	29.94	100000	2000	Scale	0	2.0	0	0.01	1.9	0	0.01	0.039	0	1	1	0	1	40.124	206.3	0	1	40.124	206.3	1.1718	3.8514	1	0.9022	0.9789	0.9398	1	0.9828	0.9913	1.0651	3.7513	0.9316	0.0392	0.014043	0.00209	0.0027054
22	TR1_2_W0001_P0186_T0001_R1_P3_K1_Ch2-Ch1.zen	20150715_gfpSORORINcd3_G2G1\MitoSys2\LSM\gfpSORORINc_G1\DE_W0002_P0003\DE_2_W0002_P0003_T0004\TR1_W0001_P0186\TR1_2_W0001_P0186_T0001_R1_P3_K1_Ch2-Ch1.zen	FA/ISS	20000	30.0	3		7	0	0	29.94	100000	2000	Scale	0	2.0	0	0.01	1.9	0	0.01	0.039	0	1	1	0	1	38.398	187.516	0	1	38.398	187.516	0.9672	2.8288	1	0.8987	0.9765	0.9368	1	0.9815	0.9907	0.8675	2.7443	0.9279999999999999	0.052473	0.0062965	0.007162000000000001	0.0041015
23	TR1_2_W0001_P0186_T0001_R1_P4_K1_Ch2-Ch1.zen	20150715_gfpSORORINcd3_G2G1\MitoSys2\LSM\gfpSORORINc_G1\DE_W0002_P0003\DE_2_W0002_P0003_T0004\TR1_W0001_P0186\TR1_2_W0001_P0186_T0001_R1_P4_K1_Ch2-Ch1.zen	FA/ISS	20000	30.0	3		7	0	0	29.94	100000	2000	Scale	0	2.0	0	0.01	1.9	0	0.01	0.039	0	1	1	0	1	2.795	3.988	0	1	2.795	3.988	1.4282	1.8854	1	0.0742	0.245	0.1328	1	0.9442	0.9717	0.1742	0.5984	0.1255	0.21896999999999997	0.068321	0.19402	0.056241
24	TR1_2_W0001_P0186_T0001_R1_P5_K1_Ch2-Ch1.zen	20150715_gfpSORORINcd3_G2G1\MitoSys2\LSM\gfpSORORINc_G1\DE_W0002_P0003\DE_2_W0002_P0003_T0004\TR1_W0001_P0186\TR1_2_W0001_P0186_T0001_R1_P5_K1_Ch2-Ch1.zen	FA/ISS	20000	30.0	3	x	7	0	0	29.94	100000	2000	Scale	0	2.0	0	0.01	1.9	0	0.01	0.039	0	1	1	0	1	2.419	7.171	0	1	2.419	7.171	1.2243	1.1466	1	0.0288	0.5386	0.1206	1	0.9740000000000001	0.9869	0.0627	0.6226	0.1185	0.22054	0.11470999999999999	0.032235	0.035525
25	TR1_2_W0001_P0132_T0001_R1_P1_K1_Ch2-Ch1.zen	20150715_gfpSORORINcd3_G2G1\MitoSys2\LSM\gfpSORORINc_G1\DE_W0002_P0004\DE_2_W0002_P0004_T0003\TR1_W0001_P0132\TR1_2_W0001_P0132_T0001_R1_P1_K1_Ch2-Ch1.zen	FA/ISS	20000	30.0	3		7	0	0	29.94	100000	2000	Scale	0	2.0	0	0.01	1.9	0	0.01	0.039	0	1	1	0	1	23.148000000000003	146.091	0	1	23.148000000000003	146.091	1.3167	2.7193	1	0.8324	0.9706	0.8988	1	0.9863	0.9931	1.1203	2.6323	0.8926	0.07718	0.021292	0.0025664	0.0023769000000000004
26	TR1_2_W0001_P0132_T0001_R1_P2_K1_Ch2-Ch1.zen	20150715_gfpSORORINcd3_G2G1\MitoSys2\LSM\gfpSORORINc_G1\DE_W0002_P0004\DE_2_W0002_P0004_T0003\TR1_W0001_P0132\TR1_2_W0001_P0132_T0001_R1_P2_K1_Ch2-Ch1.zen	FA/ISS	20000	30.0	3		7	0	0	29.94	100000	2000	Scale	0	2.0	0	0.01	1.9	0	0.01	0.039	0	1	1	0	1	23.315	129.8	0	1	23.315	129.8	1.3157	2.5517	1	0.8320000000000001	0.9662	0.8966	1	0.9844	0.9921	1.119	2.4571	0.8894	0.065727	0.0074118	0.0056207	0.0091851
27	TR1_2_W0001_P0132_T0001_R1_P3_K1_Ch2-Ch1.zen	20150715_gfpSORORINcd3_G2G1\MitoSys2\LSM\gfpSORORINc_G1\DE_W0002_P0004\DE_2_W0002_P0004_T0003\TR1_W0001_P0132\TR1_2_W0001_P0132_T0001_R1_P3_K1_Ch2-Ch1.zen	FA/ISS	20000	30.0	3		7	0	0	29.94	100000	2000	Scale	0	2.0	0	0.01	1.9	0	0.01	0.039	0	1	1	0	1	21.811	120.611	0	1	21.811	120.611	1.1034	2.9856	1	0.8223	0.9641	0.8903	1	0.9839	0.9919	0.9154	2.8756	0.883	0.073405	0.017950999999999998	0.006006399999999999	0.0037826
28	TR1_2_W0001_P0132_T0001_R1_P4_K1_Ch2-Ch1.zen	20150715_gfpSORORINcd3_G2G1\MitoSys2\LSM\gfpSORORINc_G1\DE_W0002_P0004\DE_2_W0002_P0004_T0003\TR1_W0001_P0132\TR1_2_W0001_P0132_T0001_R1_P4_K1_Ch2-Ch1.zen	FA/ISS	20000	30.000999999999998	3		7	0	0	29.94	100000	2000	Scale	0	2.0	0	0.01	1.9	0	0.01	0.039	0	1	1	0	1	2.113	2.918	0	1	2.113	2.918	1.0891	1.1709	1	0.005	0.1197	0.0166	1	0.9441	0.9716	0.0063	0.1527	0.0151	0.34196	0.13192	0.17959	0.080496
29	TR1_2_W0001_P0132_T0001_R1_P5_K1_Ch2-Ch1.zen	20150715_gfpSORORINcd3_G2G1\MitoSys2\LSM\gfpSORORINc_G1\DE_W0002_P0004\DE_2_W0002_P0004_T0003\TR1_W0001_P0132\TR1_2_W0001_P0132_T0001_R1_P5_K1_Ch2-Ch1.zen	FA/ISS	20000	30.0	3	x	7	0	0	29.94	100000	2000	Scale	0	2.0	0	0.01	1.9	0	0.01	0.039	0	1	1	0	1	1.912	2.515	0	1	1.912	2.515	1.0809	1.1808	1	0.0081	0.0555	-0.0119	1	0.9413	0.9702	-0.0013	0.0753	-0.0101	0.3218	0.1289	0.22666999999999998	0.08442899999999999
30	TR1_2_W0001_P0192_T0001_R1_P1_K1_Ch2-Ch1.zen	20150715_gfpSORORINcd3_G2G1\MitoSys2\LSM\gfpSORORINc_G1\DE_W0002_P0004\DE_2_W0002_P0004_T0004\TR1_W0001_P0192\TR1_2_W0001_P0192_T0001_R1_P1_K1_Ch2-Ch1.zen	FA/ISS	20000	30.0	3		7	0	0	29.94	100000	2000	Scale	0	2.0	0	0.01	1.9	0	0.01	0.039	0	1	1	0	1	15.071	141.924	0	1	15.071	141.924	1.0672	2.2972	1	0.7512	0.9708	0.8539	1	0.9909	0.9955	0.809	2.2309	0.85	0.09055099999999999	0.027129	0.0036713	0.0033534999999999997
31	TR1_2_W0001_P0192_T0001_R1_P2_K1_Ch2-Ch1.zen	20150715_gfpSORORINcd3_G2G1\MitoSys2\LSM\gfpSORORINc_G1\DE_W0002_P0004\DE_2_W0002_P0004_T0004\TR1_W0001_P0192\TR1_2_W0001_P0192_T0001_R1_P2_K1_Ch2-Ch1.zen	FA/ISS	20000	30.0	3		7	0	0	29.94	100000	2000	Scale	0	2.0	0	0.01	1.9	0	0.01	0.039	0	1	1	0	1	14.024000000000001	89.921	0	1	14.024000000000001	89.921	1.045	2.323	1	0.7354	0.9526	0.8370000000000001	1	0.9863	0.9931	0.7737	2.2167	0.8311	0.092896	0.019392	0.006196500000000001	0.0037529000000000004
32	TR1_2_W0001_P0192_T0001_R1_P3_K1_Ch2-Ch1.zen	20150715_gfpSORORINcd3_G2G1\MitoSys2\LSM\gfpSORORINc_G1\DE_W0002_P0004\DE_2_W0002_P0004_T0004\TR1_W0001_P0192\TR1_2_W0001_P0192_T0001_R1_P3_K1_Ch2-Ch1.zen	FA/ISS	20000	30.0	3		7	0	0	29.94	100000	2000	Scale	0	2.0	0	0.01	1.9	0	0.01	0.039	0	1	1	0	1	15.915	115.41799999999999	0	1	15.915	115.41799999999999	1.0363	4.7972	1	0.7635	0.961	0.8566	1	0.9873	0.9936	0.7945	4.6347	0.851	0.094598	0.0304	0.0041321000000000005	0.0053883
33	TR1_2_W0001_P0192_T0001_R1_P4_K1_Ch2-Ch1.zen	20150715_gfpSORORINcd3_G2G1\MitoSys2\LSM\gfpSORORINc_G1\DE_W0002_P0004\DE_2_W0002_P0004_T0004\TR1_W0001_P0192\TR1_2_W0001_P0192_T0001_R1_P4_K1_Ch2-Ch1.zen	FA/ISS	20000	30.000999999999998	3	x	7	0	0	29.94	100000	2000	Scale	0	2.0	0	0.01	1.9	0	0.01	0.039	0	1	1	0	1	0.9740000000000001	1.6019999999999999	0	1	0.9740000000000001	1.6019999999999999	1.0081	0.9967	1	1.1169	0.0382	0.1985	1	0.953	0.9762	1.1058	0.0461	0.2235	0.26386	0.28805	0.24003000000000002	0.20708000000000001
34	TR1_2_W0001_P0192_T0001_R1_P5_K1_Ch2-Ch1.zen	20150715_gfpSORORINcd3_G2G1\MitoSys2\LSM\gfpSORORINc_G1\DE_W0002_P0004\DE_2_W0002_P0004_T0004\TR1_W0001_P0192\TR1_2_W0001_P0192_T0001_R1_P5_K1_Ch2-Ch1.zen	FA/ISS	20000	30.0	3		7	0	0	29.94	100000	2000	Scale	0	2.0	0	0.01	1.9	0	0.01	0.039	0	1	1	0	1	2.055	4.249	0	1	2.055	4.249	1.3929	1.1479	1	0.0075	0.3033	0.0032	1	0.9631	0.9814	-0.0016	0.3571	0.003	0.23601999999999998	0.13505999999999999	0.057847	0.06349500000000001
35	TR1_2_W0001_P0130_T0001_R1_P1_K1_Ch2-Ch1.zen	20150715_gfpSORORINcd3_G2G1\MitoSys2\LSM\gfpSORORINc_G1\DE_W0002_P0005\DE_2_W0002_P0005_T0003\TR1_W0001_P0130\TR1_2_W0001_P0130_T0001_R1_P1_K1_Ch2-Ch1.zen	FA/ISS	20000	30.0	3		7	0	0	29.94	100000	2000	Scale	0	2.0	0	0.01	1.9	0	0.01	0.039	0	1	1	0	1	31.025	250.25599999999997	0	1	31.025	250.25599999999997	0.9829	3.0427	1	0.8749	0.9828	0.9273	1	0.9890000000000001	0.9945	0.8588	2.9819	0.9221	0.047538	0.014698	0.003204	0.0023932
36	TR1_2_W0001_P0130_T0001_R1_P2_K1_Ch2-Ch1.zen	20150715_gfpSORORINcd3_G2G1\MitoSys2\LSM\gfpSORORINc_G1\DE_W0002_P0005\DE_2_W0002_P0005_T0003\TR1_W0001_P0130\TR1_2_W0001_P0130_T0001_R1_P2_K1_Ch2-Ch1.zen	FA/ISS	20000	30.0	3		7	0	0	29.94	100000	2000	Scale	0	2.0	0	0.01	1.9	0	0.01	0.039	0	1	1	0	1	27.701	174.16299999999998	0	1	27.701	174.16299999999998	0.9907	2.9168	1	0.8607	0.9748	0.9159	1	0.9857	0.9928	0.8519	2.8352	0.9093	0.059519	0.013161	0.0054017	0.0067932
37	TR1_2_W0001_P0130_T0001_R1_P3_K1_Ch2-Ch1.zen	20150715_gfpSORORINcd3_G2G1\MitoSys2\LSM\gfpSORORINc_G1\DE_W0002_P0005\DE_2_W0002_P0005_T0003\TR1_W0001_P0130\TR1_2_W0001_P0130_T0001_R1_P3_K1_Ch2-Ch1.zen	FA/ISS	20000	30.0	3		7	0	0	29.94	100000	2000	Scale	0	2.0	0	0.01	1.9	0	0.01	0.039	0	1	1	0	1	21.165	173.609	0	1	21.165	173.609	1.0329	2.2026	1	0.8198	0.976	0.8945	1	0.9895	0.9948	0.8495	2.145	0.8897	0.06904400000000001	0.0096738	0.0034875	0.0032468
38	TR1_2_W0001_P0130_T0001_R1_P4_K1_Ch2-Ch1.zen	20150715_gfpSORORINcd3_G2G1\MitoSys2\LSM\gfpSORORINc_G1\DE_W0002_P0005\DE_2_W0002_P0005_T0003\TR1_W0001_P0130\TR1_2_W0001_P0130_T0001_R1_P4_K1_Ch2-Ch1.zen	FA/ISS	20000	30.0	3		7	0	0	29.94	100000	2000	Scale	0	2.0	0	0.01	1.9	0	0.01	0.039	0	1	1	0	1	2.8989999999999996	3.22	0	1	2.8989999999999996	3.22	1.3716	1.4234	1	0.0897	0.1568	0.1178	1	0.9306	0.9647	0.1898	0.2696	0.1074	0.14439000000000002	0.080207	0.16655999999999999	0.082854
39	TR1_2_W0001_P0130_T0001_R1_P5_K1_Ch2-Ch1.zen	20150715_gfpSORORINcd3_G2G1\MitoSys2\LSM\gfpSORORINc_G1\DE_W0002_P0005\DE_2_W0002_P0005_T0003\TR1_W0001_P0130\TR1_2_W0001_P0130_T0001_R1_P5_K1_Ch2-Ch1.zen	FA/ISS	20000	30.0	3	x	7	0	0	29.94	100000	2000	Scale	0	2.0	0	0.01	1.9	0	0.01	0.039	0	1	1	0	1	2.403	3.6839999999999997	0	1	2.403	3.6839999999999997	1.0357	1.1065	1	0.0318	0.2323	0.0835	1	0.9493	0.9743	0.0335	0.2487	0.0792	0.29963	0.12047000000000001	0.18089	0.085323
40	TR1_2_W0001_P0128_T0001_R1_P1_K1_Ch2-Ch1.zen	20150715_gfpSORORINcd3_G2G1\MitoSys2\LSM\gfpSORORINc_G1\DE_W0002_P0006\DE_2_W0002_P0006_T0003\TR1_W0001_P0128\TR1_2_W0001_P0128_T0001_R1_P1_K1_Ch2-Ch1.zen	FA/ISS	20000	30.0	3	n	7	0	0	29.94	100000	2000	Scale	0	2.0	0	0.01	1.9	0	0.01	0.039	0	1	1	0	1	28.299	148.047	0	1	28.299	148.047	1.1992	3.2224	1	0.8625	0.9717	0.9154	1	0.9837	0.9918	1.0468	3.1222	0.9079	0.05790599999999999	0.024741	0.0012505	0.0034139
41	TR1_2_W0001_P0128_T0001_R1_P2_K1_Ch2-Ch1.zen	20150715_gfpSORORINcd3_G2G1\MitoSys2\LSM\gfpSORORINc_G1\DE_W0002_P0006\DE_2_W0002_P0006_T0003\TR1_W0001_P0128\TR1_2_W0001_P0128_T0001_R1_P2_K1_Ch2-Ch1.zen	FA/ISS	20000	30.0	3		7	0	0	29.94	100000	2000	Scale	0	2.0	0	0.01	1.9	0	0.01	0.039	0	1	1	0	1	28.469	246.34099999999998	0	1	28.469	246.34099999999998	1.2066	4.2134	1	0.8633	0.981	0.9203	1	0.9892	0.9946	1.0545	4.1267	0.9152	0.054175	0.019961000000000003	0.00079352	0.0021405
42	TR1_2_W0001_P0128_T0001_R1_P3_K1_Ch2-Ch1.zen	20150715_gfpSORORINcd3_G2G1\MitoSys2\LSM\gfpSORORINc_G1\DE_W0002_P0006\DE_2_W0002_P0006_T0003\TR1_W0001_P0128\TR1_2_W0001_P0128_T0001_R1_P3_K1_Ch2-Ch1.zen	FA/ISS	20000	30.0	3		7	0	0	29.94	100000	2000	Scale	0	2.0	0	0.01	1.9	0	0.01	0.039	0	1	1	0	1	26.254	194.19299999999998	0	1	26.254	194.19299999999998	1.1605	3.1787	1	0.8519	0.9765	0.9121	1	0.9876	0.9938	0.9993	3.0977	0.9064	0.066041	0.014835	0.0045743	0.0057013
43	TR1_2_W0001_P0128_T0001_R1_P4_K1_Ch2-Ch1.zen	20150715_gfpSORORINcd3_G2G1\MitoSys2\LSM\gfpSORORINc_G1\DE_W0002_P0006\DE_2_W0002_P0006_T0003\TR1_W0001_P0128\TR1_2_W0001_P0128_T0001_R1_P4_K1_Ch2-Ch1.zen	FA/ISS	20000	30.0	3		7	0	0	29.94	100000	2000	Scale	0	2.0	0	0.01	1.9	0	0.01	0.039	0	1	1	0	1	1.5759999999999998	4.763999999999999	0	1	1.5759999999999998	4.763999999999999	1.551	1.4657	1	0.1209	0.3502	-0.1705	1	0.9741	0.987	-0.0811	0.5869	-0.1667	0.3658	0.3107	0.12845	0.11348
44	TR1_2_W0001_P0128_T0001_R1_P5_K1_Ch2-Ch1.zen	20150715_gfpSORORINcd3_G2G1\MitoSys2\LSM\gfpSORORINc_G1\DE_W0002_P0006\DE_2_W0002_P0006_T0003\TR1_W0001_P0128\TR1_2_W0001_P0128_T0001_R1_P5_K1_Ch2-Ch1.zen	FA/ISS	20000	30.000999999999998	3		7	0	0	29.94	100000	2000	Scale	0	2.0	0	0.01	1.9	0	0.01	0.039	0	1	1	0	1	2.0980000000000003	4.373	0	1	2.0980000000000003	4.373	1.0745	1.2376	1	0.0085	0.3105	0.0253	1	0.9620000000000001	0.9808	0.0045	0.4141	0.0243	0.39334	0.1652	0.18511	0.032891000000000004
45	TR1_2_W0001_P0134_T0001_R1_P1_K1_Ch2-Ch1.zen	20150715_gfpSORORINcd3_G2G1\MitoSys2\LSM\gfpSORORINc_G1\DE_W0002_P0007\DE_2_W0002_P0007_T0003\TR1_W0001_P0134\TR1_2_W0001_P0134_T0001_R1_P1_K1_Ch2-Ch1.zen	FA/ISS	20000	30.0	3		7	0	0	29.94	100000	2000	Scale	0	2.0	0	0.01	1.9	0	0.01	0.039	0	1	1	0	1	33.028	44.683	0	1	33.028	44.683	0.9792	2.4303	1	0.8826	0.9064	0.8944	1	0.9361	0.9675	0.863	2.149	0.8638	0.053513	0.012009	0.0097145	0.007014
46	TR1_2_W0001_P0134_T0001_R1_P2_K1_Ch2-Ch1.zen	20150715_gfpSORORINcd3_G2G1\MitoSys2\LSM\gfpSORORINc_G1\DE_W0002_P0007\DE_2_W0002_P0007_T0003\TR1_W0001_P0134\TR1_2_W0001_P0134_T0001_R1_P2_K1_Ch2-Ch1.zen	FA/ISS	20000	30.0	3		7	0	0	29.94	100000	2000	Scale	0	2.0	0	0.01	1.9	0	0.01	0.039	0	1	1	0	1	28.823	54.23	0	1	28.823	54.23	1.0604	2.4416	1	0.8656	0.9233	0.8939	1	0.9543	0.9769	0.9218	2.2222	0.8724	0.058267	0.0075663	0.0071566	0.0047025
47	TR1_2_W0001_P0134_T0001_R1_P3_K1_Ch2-Ch1.zen	20150715_gfpSORORINcd3_G2G1\MitoSys2\LSM\gfpSORORINc_G1\DE_W0002_P0007\DE_2_W0002_P0007_T0003\TR1_W0001_P0134\TR1_2_W0001_P0134_T0001_R1_P3_K1_Ch2-Ch1.zen	FA/ISS	20000	30.0	3		7	0	0	29.94	100000	2000	Scale	0	2.0	0	0.01	1.9	0	0.01	0.039	0	1	1	0	1	32.681999999999995	69.773	0	1	32.681999999999995	69.773	1.0762	3.3892	1	0.8811	0.9382	0.9092	1	0.9586	0.9790000000000001	0.9524	3.1451	0.8895	0.048478	0.013833000000000002	0.0041839	0.0076533999999999994
48	TR1_2_W0001_P0134_T0001_R1_P4_K1_Ch2-Ch1.zen	20150715_gfpSORORINcd3_G2G1\MitoSys2\LSM\gfpSORORINc_G1\DE_W0002_P0007\DE_2_W0002_P0007_T0003\TR1_W0001_P0134\TR1_2_W0001_P0134_T0001_R1_P4_K1_Ch2-Ch1.zen	FA/ISS	20000	30.0	3		7	0	0	29.94	100000	2000	Scale	0	2.0	0	0.01	1.9	0	0.01	0.039	0	1	1	0	1	2.3480000000000003	1.929	0	1	2.3480000000000003	1.929	1.0595	1.2803	1	0.0237	0.0108	0.0013	1	0.9061	0.9519	0.0286	-0.0139	-0.0057	0.25231	0.18519000000000002	0.11778	0.18528
49	TR1_2_W0001_P0134_T0001_R1_P5_K1_Ch2-Ch1.zen	20150715_gfpSORORINcd3_G2G1\MitoSys2\LSM\gfpSORORINc_G1\DE_W0002_P0007\DE_2_W0002_P0007_T0003\TR1_W0001_P0134\TR1_2_W0001_P0134_T0001_R1_P5_K1_Ch2-Ch1.zen	FA/ISS	20000	30.0	3	x	7	0	0	29.94	100000	2000	Scale	0	2.0	0	0.01	1.9	0	0.01	0.039	0	1	1	0	1	5.047	16.695999999999998	0	1	5.047	16.695999999999998	0.9911	1.1382	1	0.363	0.7844	0.5333	1	0.9765	0.9882	0.3568	0.8843	0.5262	0.14944000000000002	0.065877	0.040717	0.021178
50	TR1_2_W0001_P0194_T0001_R1_P1_K1_Ch2-Ch1.zen	20150715_gfpSORORINcd3_G2G1\MitoSys2\LSM\gfpSORORINc_G1\DE_W0002_P0007\DE_2_W0002_P0007_T0004\TR1_W0001_P0194\TR1_2_W0001_P0194_T0001_R1_P1_K1_Ch2-Ch1.zen	FA/ISS	20000	30.0	3		7	0	0	29.94	100000	2000	Scale	0	2.0	0	0.01	1.9	0	0.01	0.039	0	1	1	0	1	8.183	91.609	0	1	8.183	91.609	1.0065	1.871	1	0.5716	0.9549	0.7387	1	0.9923	0.9961	0.5761	1.7928	0.7358	0.16394	0.015413	0.007228399999999999	0.0043721
51	TR1_2_W0001_P0194_T0001_R1_P2_K1_Ch2-Ch1.zen	20150715_gfpSORORINcd3_G2G1\MitoSys2\LSM\gfpSORORINc_G1\DE_W0002_P0007\DE_2_W0002_P0007_T0004\TR1_W0001_P0194\TR1_2_W0001_P0194_T0001_R1_P2_K1_Ch2-Ch1.zen	FA/ISS	20000	30.0	3		7	0	0	29.94	100000	2000	Scale	0	2.0	0	0.01	1.9	0	0.01	0.039	0	1	1	0	1	6.931	90.70200000000001	0	1	6.931	90.70200000000001	0.9523	2.1059	1	0.5057	0.9559	0.6951	1	0.9937	0.9968	0.47100000000000003	2.0252	0.6929	0.15808	0.06555599999999999	0.0021656999999999996	0.0044821999999999996
52	TR1_2_W0001_P0194_T0001_R1_P3_K1_Ch2-Ch1.zen	20150715_gfpSORORINcd3_G2G1\MitoSys2\LSM\gfpSORORINc_G1\DE_W0002_P0007\DE_2_W0002_P0007_T0004\TR1_W0001_P0194\TR1_2_W0001_P0194_T0001_R1_P3_K1_Ch2-Ch1.zen	FA/ISS	20000	30.0	3		7	0	0	29.94	100000	2000	Scale	0	2.0	0	0.01	1.9	0	0.01	0.039	0	1	1	0	1	8.656	91.271	0	1	8.656	91.271	1.0292	2.9963	1	0.5898	0.9537	0.7499	1	0.9917	0.9958	0.6116	2.8814	0.7467	0.14040999999999998	0.036141	0.0048331	0.004406899999999999
53	TR1_2_W0001_P0194_T0001_R1_P4_K1_Ch2-Ch1.zen	20150715_gfpSORORINcd3_G2G1\MitoSys2\LSM\gfpSORORINc_G1\DE_W0002_P0007\DE_2_W0002_P0007_T0004\TR1_W0001_P0194\TR1_2_W0001_P0194_T0001_R1_P4_K1_Ch2-Ch1.zen	FA/ISS	20000	30.0	3		7	0	0	29.94	100000	2000	Scale	0	2.0	0	0.01	1.9	0	0.01	0.039	0	1	1	0	1	2.812	11.42	0	1	2.812	11.42	1.4027	2.0325	1	0.0777	0.6683	0.2242	1	0.9796	0.9897	0.1802	1.4523	0.2215	0.066788	0.089434	0.0030562	0.019191
54	TR1_2_W0001_P0194_T0001_R1_P5_K1_Ch2-Ch1.zen	20150715_gfpSORORINcd3_G2G1\MitoSys2\LSM\gfpSORORINc_G1\DE_W0002_P0007\DE_2_W0002_P0007_T0004\TR1_W0001_P0194\TR1_2_W0001_P0194_T0001_R1_P5_K1_Ch2-Ch1.zen	FA/ISS	20000	30.0	3	x	7	0	0	29.94	100000	2000	Scale	0	2.0	0	0.01	1.9	0	0.01	0.039	0	1	1	0	1	1.069	1.595	0	1	1.069	1.595	1.0599	1.0672	1	0.7826	0.0388	0.1724	1	0.9485	0.9739	0.7257	0.0338	0.1953	0.026189999999999998	0.17962999999999998	0.12968	0.11725
55	TR1_2_W0001_P0136_T0001_R1_P1_K1_Ch2-Ch1.zen	20150715_gfpSORORINcd3_G2G1\MitoSys2\LSM\gfpSORORINc_G1\DE_W0002_P0008\DE_2_W0002_P0008_T0003\TR1_W0001_P0136\TR1_2_W0001_P0136_T0001_R1_P1_K1_Ch2-Ch1.zen	FA/ISS	20000	30.0	3		7	0	0	29.94	100000	2000	Scale	0	2.0	0	0.01	1.9	0	0.01	0.039	0	1	1	0	1	8.666	114.73899999999999	0	1	8.666	114.73899999999999	1.0824	2.3464	1	0.5907	0.9624	0.754	1	0.9933	0.9967	0.6537	2.2680000000000002	0.7514	0.17139000000000001	0.038954	0.0067156	0.0044168
56	TR1_2_W0001_P0136_T0001_R1_P2_K1_Ch2-Ch1.zen	20150715_gfpSORORINcd3_G2G1\MitoSys2\LSM\gfpSORORINc_G1\DE_W0002_P0008\DE_2_W0002_P0008_T0003\TR1_W0001_P0136\TR1_2_W0001_P0136_T0001_R1_P2_K1_Ch2-Ch1.zen	FA/ISS	20000	30.0	3		7	0	0	29.94	100000	2000	Scale	0	2.0	0	0.01	1.9	0	0.01	0.039	0	1	1	0	1	8.488	115.26799999999999	0	1	8.488	115.26799999999999	1.0828	3.4539999999999997	1	0.5826	0.9601	0.7477	1	0.993	0.9965	0.6443	3.3406	0.745	0.18855	0.030413	0.0066801000000000004	0.007822299999999999
57	TR1_2_W0001_P0136_T0001_R1_P3_K1_Ch2-Ch1.zen	20150715_gfpSORORINcd3_G2G1\MitoSys2\LSM\gfpSORORINc_G1\DE_W0002_P0008\DE_2_W0002_P0008_T0003\TR1_W0001_P0136\TR1_2_W0001_P0136_T0001_R1_P3_K1_Ch2-Ch1.zen	FA/ISS	20000	30.0	3		7	0	0	29.94	100000	2000	Scale	0	2.0	0	0.01	1.9	0	0.01	0.039	0	1	1	0	1	9.668	133.217	0	1	9.668	133.217	1.0686	3.6271	1	0.6268	0.9671	0.7783	1	0.9934	0.9967	0.6792	3.5286	0.7757	0.14342	0.062444000000000006	0.004115	0.0046279
58	TR1_2_W0001_P0136_T0001_R1_P4_K1_Ch2-Ch1.zen	20150715_gfpSORORINcd3_G2G1\MitoSys2\LSM\gfpSORORINc_G1\DE_W0002_P0008\DE_2_W0002_P0008_T0003\TR1_W0001_P0136\TR1_2_W0001_P0136_T0001_R1_P4_K1_Ch2-Ch1.zen	FA/ISS	20000	30.0	3	x	7	0	0	29.94	100000	2000	Scale	0	2.0	0	0.01	1.9	0	0.01	0.039	0	1	1	0	1	1.5630000000000002	2.437	0	1	1.5630000000000002	2.437	1.069	1.1133	1	0.0878	0.0478	-0.0607	1	0.9505	0.9749	0.063	0.0575	-0.0536	0.26036	0.19455999999999998	0.12159	0.09227300000000001
59	TR1_2_W0001_P0136_T0001_R1_P5_K1_Ch2-Ch1.zen	20150715_gfpSORORINcd3_G2G1\MitoSys2\LSM\gfpSORORINc_G1\DE_W0002_P0008\DE_2_W0002_P0008_T0003\TR1_W0001_P0136\TR1_2_W0001_P0136_T0001_R1_P5_K1_Ch2-Ch1.zen	FA/ISS	20000	29.999000000000002	3	x	7	0	0	29.94	100000	2000	Scale	0	2.0	0	0.01	1.9	0	0.01	0.039	0	1	1	0	1	1.5119999999999998	2.274	0	1	1.5119999999999998	2.274	1.0746	1.2745	1	0.1119	0.0249	-0.0481	1	0.948	0.9737	0.085	0.0464	-0.0394	0.25284	0.10945	0.22735	0.10112
60	TR1_2_W0001_P0144_T0001_R1_P1_K1_Ch2-Ch1.zen	20150715_gfpSORORINcd3_G2G1\MitoSys2\LSM\gfpSORORINc_G1\DE_W0002_P0010\DE_2_W0002_P0010_T0003\TR1_W0001_P0144\TR1_2_W0001_P0144_T0001_R1_P1_K1_Ch2-Ch1.zen	FA/ISS	20000	30.0	3		7	0	0	29.94	100000	2000	Scale	0	2.0	0	0.01	1.9	0	0.01	0.039	0	1	1	0	1	51.49100000000001	91.295	0	1	51.49100000000001	91.295	1.08	2.4706	1	0.9237	0.9539	0.9387	1	0.9517	0.9755	1.0004	2.2965	0.9151	0.019399	0.006408700000000001	0.0036030999999999997	0.0039725
61	TR1_2_W0001_P0144_T0001_R1_P2_K1_Ch2-Ch1.zen	20150715_gfpSORORINcd3_G2G1\MitoSys2\LSM\gfpSORORINc_G1\DE_W0002_P0010\DE_2_W0002_P0010_T0003\TR1_W0001_P0144\TR1_2_W0001_P0144_T0001_R1_P2_K1_Ch2-Ch1.zen	FA/ISS	20000	30.0	3		7	0	0	29.94	100000	2000	Scale	0	2.0	0	0.01	1.9	0	0.01	0.039	0	1	1	0	1	51.236999999999995	88.786	0	1	51.236999999999995	88.786	1.1511	2.6731	1	0.9229	0.9523	0.9375	1	0.9505	0.9749	1.0679	2.4843	0.9134	0.029204	0.0053036	0.0062772	0.0054252
62	TR1_2_W0001_P0144_T0001_R1_P3_K1_Ch2-Ch1.zen	20150715_gfpSORORINcd3_G2G1\MitoSys2\LSM\gfpSORORINc_G1\DE_W0002_P0010\DE_2_W0002_P0010_T0003\TR1_W0001_P0144\TR1_2_W0001_P0144_T0001_R1_P3_K1_Ch2-Ch1.zen	FA/ISS	20000	30.0	3		7	0	0	29.94	100000	2000	Scale	0	2.0	0	0.01	1.9	0	0.01	0.039	0	1	1	0	1	29.412	48.59	0	1	29.412	48.59	1.1559	2.0968	1	0.8675	0.9181	0.8924	1	0.9504	0.9749	1.0124	1.8859	0.8690000000000001	0.054745	0.0091242	0.0036185	0.0069405000000000005
63	TR1_2_W0001_P0144_T0001_R1_P4_K1_Ch2-Ch1.zen	20150715_gfpSORORINcd3_G2G1\MitoSys2\LSM\gfpSORORINc_G1\DE_W0002_P0010\DE_2_W0002_P0010_T0003\TR1_W0001_P0144\TR1_2_W0001_P0144_T0001_R1_P4_K1_Ch2-Ch1.zen	FA/ISS	20000	30.000999999999998	3		7	0	0	29.94	100000	2000	Scale	0	2.0	0	0.01	1.9	0	0.01	0.039	0	1	1	0	1	2.374	2.246	0	1	2.374	2.246	1.0465	1.0879	1	0.0254	0.0261	0.0249	1	0.9191	0.9587	0.031	0.0203	0.0185	0.26283	0.07612000000000001	0.16424	0.078439
64	TR1_2_W0001_P0144_T0001_R1_P5_K1_Ch2-Ch1.zen	20150715_gfpSORORINcd3_G2G1\MitoSys2\LSM\gfpSORORINc_G1\DE_W0002_P0010\DE_2_W0002_P0010_T0003\TR1_W0001_P0144\TR1_2_W0001_P0144_T0001_R1_P5_K1_Ch2-Ch1.zen	FA/ISS	20000	30.0	3		7	0	0	29.94	100000	2000	Scale	0	2.0	0	0.01	1.9	0	0.01	0.039	0	1	1	0	1	2.532	3.022	0	1	2.532	3.022	1.0979	1.1575	1	0.0448	0.1355	0.0758	1	0.9353	0.9671	0.0613	0.1586	0.069	0.28069	0.11990999999999999	0.08009	0.10933
65	TR1_2_W0001_P0140_T0001_R1_P1_K1_Ch2-Ch1.zen	20150715_gfpSORORINcd3_G2G1\MitoSys2\LSM\gfpSORORINc_G1\DE_W0002_P0012\DE_2_W0002_P0012_T0003\TR1_W0001_P0140\TR1_2_W0001_P0140_T0001_R1_P1_K1_Ch2-Ch1.zen	FA/ISS	20000	30.0	3		7	0	0	29.94	100000	2000	Scale	0	2.0	0	0.01	1.9	0	0.01	0.039	0	1	1	0	1	19.695	82.095	0	1	19.695	82.095	1.168	2.6862	1	0.8059999999999999	0.9479	0.8740000000000001	1	0.9791	0.9895	0.9562	2.5426	0.8646	0.073266	0.014662	0.0043585	0.00492
66	TR1_2_W0001_P0140_T0001_R1_P2_K1_Ch2-Ch1.zen	20150715_gfpSORORINcd3_G2G1\MitoSys2\LSM\gfpSORORINc_G1\DE_W0002_P0012\DE_2_W0002_P0012_T0003\TR1_W0001_P0140\TR1_2_W0001_P0140_T0001_R1_P2_K1_Ch2-Ch1.zen	FA/ISS	20000	30.0	3		7	0	0	29.94	100000	2000	Scale	0	2.0	0	0.01	1.9	0	0.01	0.039	0	1	1	0	1	18.323	73.734	0	1	18.323	73.734	1.0645	3.0877	1	0.7929	0.9421	0.8643	1	0.978	0.9889	0.8498	2.9126	0.8544	0.07925900000000001	0.020138999999999997	0.0051642	0.0068997
67	TR1_2_W0001_P0140_T0001_R1_P3_K1_Ch2-Ch1.zen	20150715_gfpSORORINcd3_G2G1\MitoSys2\LSM\gfpSORORINc_G1\DE_W0002_P0012\DE_2_W0002_P0012_T0003\TR1_W0001_P0140\TR1_2_W0001_P0140_T0001_R1_P3_K1_Ch2-Ch1.zen	FA/ISS	20000	30.0	3		7	0	0	29.94	100000	2000	Scale	0	2.0	0	0.01	1.9	0	0.01	0.039	0	1	1	0	1	18.878	83.02	0	1	18.878	83.02	1.0753	2.1441	1	0.7988	0.9486	0.8705	1	0.9801	0.99	0.866	2.0269	0.8615	0.07460399999999999	0.007970399999999999	0.0067591000000000005	0.0063733
68	TR1_2_W0001_P0140_T0001_R1_P4_K1_Ch2-Ch1.zen	20150715_gfpSORORINcd3_G2G1\MitoSys2\LSM\gfpSORORINc_G1\DE_W0002_P0012\DE_2_W0002_P0012_T0003\TR1_W0001_P0140\TR1_2_W0001_P0140_T0001_R1_P4_K1_Ch2-Ch1.zen	FA/ISS	20000	30.003	3	x	7	0	0	29.94	100000	2000	Scale	0	2.0	0	0.01	1.9	0	0.01	0.039	0	1	1	0	1	1.1840000000000002	1.814	0	1	1.1840000000000002	1.814	1.0753	1.0948	1	0.4897	0.0042	0.0361	1	0.9498	0.9746	0.4352	-0.0013	0.0538	0.11102000000000001	0.17626	0.18646	0.095317
69	TR1_2_W0001_P0140_T0001_R1_P5_K1_Ch2-Ch1.zen	20150715_gfpSORORINcd3_G2G1\MitoSys2\LSM\gfpSORORINc_G1\DE_W0002_P0012\DE_2_W0002_P0012_T0003\TR1_W0001_P0140\TR1_2_W0001_P0140_T0001_R1_P5_K1_Ch2-Ch1.zen	FA/ISS	20000	30.000999999999998	3		7	0	0	29.94	100000	2000	Scale	0	2.0	0	0.01	1.9	0	0.01	0.039	0	1	1	0	1	2.517	5.015	0	1	2.517	5.015	1.295	1.3482	1	0.0399	0.3767	0.1199	1	0.961	0.9803	0.0926	0.5513	0.1162	0.18405	0.081051	0.043856	0.042737
70	TR1_2_W0001_P0146_T0001_R1_P1_K1_Ch2-Ch1.zen	20150715_gfpSORORINcd3_G2G1\MitoSys2\LSM\gfpSORORINc_G1\DE_W0002_P0013\DE_2_W0002_P0013_T0003\TR1_W0001_P0146\TR1_2_W0001_P0146_T0001_R1_P1_K1_Ch2-Ch1.zen	FA/ISS	20000	30.0	3		7	0	0	29.94	100000	2000	Scale	0	2.0	0	0.01	1.9	0	0.01	0.039	0	1	1	0	1	14.341	385.01300000000003	0	1	14.341	385.01300000000003	1.0878	3.2687	1	0.7388	0.9886	0.8546	1	0.9967	0.9983	0.8132	3.2351	0.8531	0.10328	0.037118	0.001166	0.001408
71	TR1_2_W0001_P0146_T0001_R1_P2_K1_Ch2-Ch1.zen	20150715_gfpSORORINcd3_G2G1\MitoSys2\LSM\gfpSORORINc_G1\DE_W0002_P0013\DE_2_W0002_P0013_T0003\TR1_W0001_P0146\TR1_2_W0001_P0146_T0001_R1_P2_K1_Ch2-Ch1.zen	FA/ISS	20000	30.0	3		7	0	0	29.94	100000	2000	Scale	0	2.0	0	0.01	1.9	0	0.01	0.039	0	1	1	0	1	14.982999999999999	405.24	0	1	14.982999999999999	405.24	1.1420000000000001	4.3278	1	0.7487	0.9884	0.8602	1	0.9965	0.9982	0.8703	4.2831	0.8587	0.10102	0.034442	0.0013533	0.0017733
72	TR1_2_W0001_P0146_T0001_R1_P3_K1_Ch2-Ch1.zen	20150715_gfpSORORINcd3_G2G1\MitoSys2\LSM\gfpSORORINc_G1\DE_W0002_P0013\DE_2_W0002_P0013_T0003\TR1_W0001_P0146\TR1_2_W0001_P0146_T0001_R1_P3_K1_Ch2-Ch1.zen	FA/ISS	20000	30.0	3		7	0	0	29.94	100000	2000	Scale	0	2.0	0	0.01	1.9	0	0.01	0.039	0	1	1	0	1	12.895999999999999	388.029	0	1	12.895999999999999	388.029	1.0262	3.4706	1	0.7123	0.9886	0.8391	1	0.997	0.9985	0.7334	3.4363	0.8378	0.1031	0.030595999999999998	0.0018745	0.0016727
73	TR1_2_W0001_P0146_T0001_R1_P4_K1_Ch2-Ch1.zen	20150715_gfpSORORINcd3_G2G1\MitoSys2\LSM\gfpSORORINc_G1\DE_W0002_P0013\DE_2_W0002_P0013_T0003\TR1_W0001_P0146\TR1_2_W0001_P0146_T0001_R1_P4_K1_Ch2-Ch1.zen	FA/ISS	20000	30.000999999999998	3		7	0	0	29.94	100000	2000	Scale	0	2.0	0	0.01	1.9	0	0.01	0.039	0	1	1	0	1	1.746	6.62	0	1	1.746	6.62	1.0534	0.9495	1	0.0235	0.5078	-0.105	1	0.9795	0.9897	0.0139	0.4569	-0.1035	0.27752	0.14051	0.062834	0.019190000000000002
74	TR1_2_W0001_P0146_T0001_R1_P5_K1_Ch2-Ch1.zen	20150715_gfpSORORINcd3_G2G1\MitoSys2\LSM\gfpSORORINc_G1\DE_W0002_P0013\DE_2_W0002_P0013_T0003\TR1_W0001_P0146\TR1_2_W0001_P0146_T0001_R1_P5_K1_Ch2-Ch1.zen	FA/ISS	20000	30.0	3		7	0	0	29.94	100000	2000	Scale	0	2.0	0	0.01	1.9	0	0.01	0.039	0	1	1	0	1	2.242	5.122000000000001	0	1	2.242	5.122000000000001	1.3489	1.4073	1	0.0201	0.3825	0.0582	1	0.9659	0.9828	0.0305	0.5893	0.0568	0.1477	0.13668	0.12329000000000001	0.051623
75	TR1_2_W0001_P0148_T0001_R1_P1_K1_Ch2-Ch1.zen	20150715_gfpSORORINcd3_G2G1\MitoSys2\LSM\gfpSORORINc_G1\DE_W0002_P0014\DE_2_W0002_P0014_T0003\TR1_W0001_P0148\TR1_2_W0001_P0148_T0001_R1_P1_K1_Ch2-Ch1.zen	FA/ISS	20000	30.0	3		7	0	0	29.94	100000	2000	Scale	0	2.0	0	0.01	1.9	0	0.01	0.039	0	1	1	0	1	23.026	306.681	0	1	23.026	306.681	1.1109	3.0414	1	0.8333	0.9858	0.9064	1	0.9934	0.9967	0.9342	2.9965	0.9033	0.037989	0.014743000000000001	0.0011949000000000003	0.0014934000000000002
76	TR1_2_W0001_P0148_T0001_R1_P2_K1_Ch2-Ch1.zen	20150715_gfpSORORINcd3_G2G1\MitoSys2\LSM\gfpSORORINc_G1\DE_W0002_P0014\DE_2_W0002_P0014_T0003\TR1_W0001_P0148\TR1_2_W0001_P0148_T0001_R1_P2_K1_Ch2-Ch1.zen	FA/ISS	20000	30.0	3		7	0	0	29.94	100000	2000	Scale	0	2.0	0	0.01	1.9	0	0.01	0.039	0	1	1	0	1	25.903000000000002	324.91900000000004	0	1	25.903000000000002	324.91900000000004	1.0756	3.6445	1	0.8511	0.9863	0.9162	1	0.9927	0.9964	0.9205	3.5915	0.9128	0.052853	0.021238999999999997	0.0011209000000000002	0.0020575
77	TR1_2_W0001_P0148_T0001_R1_P3_K1_Ch2-Ch1.zen	20150715_gfpSORORINcd3_G2G1\MitoSys2\LSM\gfpSORORINc_G1\DE_W0002_P0014\DE_2_W0002_P0014_T0003\TR1_W0001_P0148\TR1_2_W0001_P0148_T0001_R1_P3_K1_Ch2-Ch1.zen	FA/ISS	20000	30.0	3		7	0	0	29.94	100000	2000	Scale	0	2.0	0	0.01	1.9	0	0.01	0.039	0	1	1	0	1	27.621	227.16299999999998	0	1	27.621	227.16299999999998	1.0341	2.4298	1	0.8605	0.9812	0.9189	1	0.9893	0.9947	0.8921	2.3768	0.9139	0.055973	0.010487	0.0024718000000000006	0.0033847
78	TR1_2_W0001_P0148_T0001_R1_P4_K1_Ch2-Ch1.zen	20150715_gfpSORORINcd3_G2G1\MitoSys2\LSM\gfpSORORINc_G1\DE_W0002_P0014\DE_2_W0002_P0014_T0003\TR1_W0001_P0148\TR1_2_W0001_P0148_T0001_R1_P4_K1_Ch2-Ch1.zen	FA/ISS	20000	30.0	3		7	0	0	29.94	100000	2000	Scale	0	2.0	0	0.01	1.9	0	0.01	0.039	0	1	1	0	1	1.972	2.2359999999999998	0	1	1.972	2.2359999999999998	0.9614	1.0193	1	0.0021	0.0228	-0.0022	1	0.9322	0.9655	0.0009	0.0156	-0.0017	0.4403	0.13454000000000002	0.24111	0.090684
79	TR1_2_W0001_P0148_T0001_R1_P5_K1_Ch2-Ch1.zen	20150715_gfpSORORINcd3_G2G1\MitoSys2\LSM\gfpSORORINc_G1\DE_W0002_P0014\DE_2_W0002_P0014_T0003\TR1_W0001_P0148\TR1_2_W0001_P0148_T0001_R1_P5_K1_Ch2-Ch1.zen	FA/ISS	20000	30.0	3	x	7	0	0	29.94	100000	2000	Scale	0	2.0	0	0.01	1.9	0	0.01	0.039	0	1	1	0	1	2.5140000000000002	4.565	0	1	2.5140000000000002	4.565	1.0311	1.0447	1	0.0423	0.3393	0.1192	1	0.9573	0.9784	0.0482	0.3389	0.1148	0.34979	0.09705599999999999	0.10262	0.036683999999999994
80	TR1_2_W0001_P0096_T0001_R1_P1_K1_Ch2-Ch1.zen	20150715_gfpSORORINcd3_G2G1\MitoSys2\LSM\gfpSORORINc_G1\DE_W0002_P0016\DE_2_W0002_P0016_T0002\TR1_W0001_P0096\TR1_2_W0001_P0096_T0001_R1_P1_K1_Ch2-Ch1.zen	FA/ISS	20000	30.0	3		7	0	0	29.94	100000	2000	Scale	0	2.0	0	0.01	1.9	0	0.01	0.039	0	1	1	0	1	30.855	64.093	0	1	30.855	64.093	1.1124	2.884	1	0.8732	0.9312	0.9017	1	0.9573	0.9784	0.9777	2.6513	0.8816	0.05395	0.009936	0.007262899999999999	0.0050652
81	TR1_2_W0001_P0096_T0001_R1_P2_K1_Ch2-Ch1.zen	20150715_gfpSORORINcd3_G2G1\MitoSys2\LSM\gfpSORORINc_G1\DE_W0002_P0016\DE_2_W0002_P0016_T0002\TR1_W0001_P0096\TR1_2_W0001_P0096_T0001_R1_P2_K1_Ch2-Ch1.zen	FA/ISS	20000	30.0	3		7	0	0	29.94	100000	2000	Scale	0	2.0	0	0.01	1.9	0	0.01	0.039	0	1	1	0	1	28.746	63.033	0	1	28.746	63.033	1.0831	2.9688	1	0.8646	0.9279	0.8957	1	0.9578	0.9786	0.9417	2.7247	0.8758	0.05271699999999999	0.0091253	0.008034	0.008095
82	TR1_2_W0001_P0096_T0001_R1_P3_K1_Ch2-Ch1.zen	20150715_gfpSORORINcd3_G2G1\MitoSys2\LSM\gfpSORORINc_G1\DE_W0002_P0016\DE_2_W0002_P0016_T0002\TR1_W0001_P0096\TR1_2_W0001_P0096_T0001_R1_P3_K1_Ch2-Ch1.zen	FA/ISS	20000	30.0	3		7	0	0	29.94	100000	2000	Scale	0	2.0	0	0.01	1.9	0	0.01	0.039	0	1	1	0	1	31.138	75.937	0	1	31.138	75.937	1.0737	2.6546	1	0.8752	0.9403	0.9072	1	0.9621	0.9808	0.9440000000000001	2.4659	0.8892	0.047039	0.0044122	0.010690999999999999	0.011736
83	TR1_2_W0001_P0096_T0001_R1_P4_K1_Ch2-Ch1.zen	20150715_gfpSORORINcd3_G2G1\MitoSys2\LSM\gfpSORORINc_G1\DE_W0002_P0016\DE_2_W0002_P0016_T0002\TR1_W0001_P0096\TR1_2_W0001_P0096_T0001_R1_P4_K1_Ch2-Ch1.zen	FA/ISS	20000	30.000999999999998	3	x	7	0	0	29.94	100000	2000	Scale	0	2.0	0	0.01	1.9	0	0.01	0.039	0	1	1	0	1	0.937	1.686	0	1	0.937	1.686	1.0516	1.1357	1	1.3104	0.0204	0.1574	1	0.9569	0.9782	1.2506	0.0039	0.1823	0.10653	0.15163	0.18216	0.1393
84	TR1_2_W0001_P0096_T0001_R1_P5_K1_Ch2-Ch1.zen	20150715_gfpSORORINcd3_G2G1\MitoSys2\LSM\gfpSORORINc_G1\DE_W0002_P0016\DE_2_W0002_P0016_T0002\TR1_W0001_P0096\TR1_2_W0001_P0096_T0001_R1_P5_K1_Ch2-Ch1.zen	FA/ISS	20000	30.000999999999998	3		7	0	0	29.94	100000	2000	Scale	0	2.0	0	0.01	1.9	0	0.01	0.039	0	1	1	0	1	2.497	2.023	0	1	2.497	2.023	1.33	1.4469999999999998	1	0.037000000000000005	0.0081	0.0109	1	0.9057	0.9517	0.0948	-0.0056	0.0019	0.10295	0.07513	0.11427999999999999	0.13801
85	TR1_2_W0001_P0156_T0001_R1_P1_K1_Ch2-Ch1.zen	20150715_gfpSORORINcd3_G2G1\MitoSys2\LSM\gfpSORORINc_G1\DE_W0002_P0016\DE_2_W0002_P0016_T0003\TR1_W0001_P0156\TR1_2_W0001_P0156_T0001_R1_P1_K1_Ch2-Ch1.zen	FA/ISS	20000	30.0	3		7	0	0	29.94	100000	2000	Scale	0	2.0	0	0.01	1.9	0	0.01	0.039	0	1	1	0	1	37.391	147.838	0	1	37.391	147.838	1.2414	2.9657	1	0.8947	0.9699	0.9315	1	0.9775	0.9887	1.1225	2.8515	0.9209	0.032146	0.0060067	0.0019159000000000003	0.0020303
86	TR1_2_W0001_P0156_T0001_R1_P2_K1_Ch2-Ch1.zen	20150715_gfpSORORINcd3_G2G1\MitoSys2\LSM\gfpSORORINc_G1\DE_W0002_P0016\DE_2_W0002_P0016_T0003\TR1_W0001_P0156\TR1_2_W0001_P0156_T0001_R1_P2_K1_Ch2-Ch1.zen	FA/ISS	20000	30.0	3		7	0	0	29.94	100000	2000	Scale	0	2.0	0	0.01	1.9	0	0.01	0.039	0	1	1	0	1	38.67	155.219	0	1	38.67	155.219	1.5892	3.2846	1	0.8976	0.972	0.9341	1	0.9785	0.9892	1.4548	3.1653	0.9239	0.032812	0.012205	0.0018117	0.0031658000000000003
87	TR1_2_W0001_P0156_T0001_R1_P3_K1_Ch2-Ch1.zen	20150715_gfpSORORINcd3_G2G1\MitoSys2\LSM\gfpSORORINc_G1\DE_W0002_P0016\DE_2_W0002_P0016_T0003\TR1_W0001_P0156\TR1_2_W0001_P0156_T0001_R1_P3_K1_Ch2-Ch1.zen	FA/ISS	20000	30.0	3		7	0	0	29.94	100000	2000	Scale	0	2.0	0	0.01	1.9	0	0.01	0.039	0	1	1	0	1	33.115	144.92700000000002	0	1	33.115	144.92700000000002	1.1156	2.6253	1	0.8822	0.9699	0.925	1	0.9799	0.9899	0.9904	2.5274	0.9156	0.03055	0.0082478	0.0026033000000000002	0.0022302
88	TR1_2_W0001_P0156_T0001_R1_P4_K1_Ch2-Ch1.zen	20150715_gfpSORORINcd3_G2G1\MitoSys2\LSM\gfpSORORINc_G1\DE_W0002_P0016\DE_2_W0002_P0016_T0003\TR1_W0001_P0156\TR1_2_W0001_P0156_T0001_R1_P4_K1_Ch2-Ch1.zen	FA/ISS	20000	30.0	3		7	0	0	29.94	100000	2000	Scale	0	2.0	0	0.01	1.9	0	0.01	0.039	0	1	1	0	1	2.342	1.9240000000000002	0	1	2.342	1.9240000000000002	1.0235	1.051	1	0.0204	0.0023	0.0015	1	0.9075	0.9526	0.0232	-0.0005	-0.0052	0.34834	0.061069000000000005	0.15309	0.07861699999999999
89	TR1_2_W0001_P0156_T0001_R1_P5_K1_Ch2-Ch1.zen	20150715_gfpSORORINcd3_G2G1\MitoSys2\LSM\gfpSORORINc_G1\DE_W0002_P0016\DE_2_W0002_P0016_T0003\TR1_W0001_P0156\TR1_2_W0001_P0156_T0001_R1_P5_K1_Ch2-Ch1.zen	FA/ISS	20000	30.0	3		7	0	0	29.94	100000	2000	Scale	0	2.0	0	0.01	1.9	0	0.01	0.039	0	1	1	0	1	2.66	2.335	0	1	2.66	2.335	1.4225	1.5196	1	0.0602	0.0418	0.0455	1	0.9124	0.9552	0.1482	0.0587	0.0351	0.16382	0.12439000000000001	0.10777	0.12022000000000001
90	TR1_2_W0001_P0154_T0001_R1_P1_K1_Ch2-Ch1.zen	20150715_gfpSORORINcd3_G2G1\MitoSys2\LSM\gfpSORORINc_G1\DE_W0002_P0017\DE_2_W0002_P0017_T0003\TR1_W0001_P0154\TR1_2_W0001_P0154_T0001_R1_P1_K1_Ch2-Ch1.zen	FA/ISS	20000	30.0	3		7	0	0	29.94	100000	2000	Scale	0	2.0	0	0.01	1.9	0	0.01	0.039	0	1	1	0	1	10.669	81.905	0	1	10.669	81.905	1.0638	2.3601	1	0.6594	0.9486	0.7908	1	0.9886	0.9943	0.7108	2.2494	0.7862	0.15350999999999998	0.029685000000000003	0.00549	0.0044026000000000004
91	TR1_2_W0001_P0154_T0001_R1_P2_K1_Ch2-Ch1.zen	20150715_gfpSORORINcd3_G2G1\MitoSys2\LSM\gfpSORORINc_G1\DE_W0002_P0017\DE_2_W0002_P0017_T0003\TR1_W0001_P0154\TR1_2_W0001_P0154_T0001_R1_P2_K1_Ch2-Ch1.zen	FA/ISS	20000	30.0	3		7	0	0	29.94	100000	2000	Scale	0	2.0	0	0.01	1.9	0	0.01	0.039	0	1	1	0	1	13.190999999999999	72.92	0	1	13.190999999999999	72.92	1.0274	2.5042	1	0.7189	0.9389	0.8215	1	0.9834	0.9916	0.7419	2.3608	0.8144	0.10102	0.01404	0.0092559	0.011256
92	TR1_2_W0001_P0154_T0001_R1_P3_K1_Ch2-Ch1.zen	20150715_gfpSORORINcd3_G2G1\MitoSys2\LSM\gfpSORORINc_G1\DE_W0002_P0017\DE_2_W0002_P0017_T0003\TR1_W0001_P0154\TR1_2_W0001_P0154_T0001_R1_P3_K1_Ch2-Ch1.zen	FA/ISS	20000	30.0	3		7	0	0	29.94	100000	2000	Scale	0	2.0	0	0.01	1.9	0	0.01	0.039	0	1	1	0	1	12.474	92.335	0	1	12.474	92.335	1.0104	3.3336	1	0.7037	0.9512	0.8181	1	0.9874	0.9937	0.7118	3.1895	0.8128	0.11135	0.026224	0.0037323	0.0035472999999999998
93	TR1_2_W0001_P0154_T0001_R1_P4_K1_Ch2-Ch1.zen	20150715_gfpSORORINcd3_G2G1\MitoSys2\LSM\gfpSORORINc_G1\DE_W0002_P0017\DE_2_W0002_P0017_T0003\TR1_W0001_P0154\TR1_2_W0001_P0154_T0001_R1_P4_K1_Ch2-Ch1.zen	FA/ISS	20000	30.0	3	x	7	0	0	29.94	100000	2000	Scale	0	2.0	0	0.01	1.9	0	0.01	0.039	0	1	1	0	1	2.862	4.6419999999999995	0	1	2.862	4.6419999999999995	1.7023	1.9477	1	0.0906	0.3017	0.1582	1	0.9495	0.9744	0.2243	0.6644	0.1518	0.12661	0.21613000000000002	0.11004000000000001	0.13812
94	TR1_2_W0001_P0154_T0001_R1_P5_K1_Ch2-Ch1.zen	20150715_gfpSORORINcd3_G2G1\MitoSys2\LSM\gfpSORORINc_G1\DE_W0002_P0017\DE_2_W0002_P0017_T0003\TR1_W0001_P0154\TR1_2_W0001_P0154_T0001_R1_P5_K1_Ch2-Ch1.zen	FA/ISS	20000	30.000999999999998	3		7	0	0	29.94	100000	2000	Scale	0	2.0	0	0.01	1.9	0	0.01	0.039	0	1	1	0	1	1.767	2.546	0	1	1.767	2.546	1.1023	1.1629	1	0.0335	0.0635	-0.0304	1	0.9462	0.9727	0.0066	0.0778	-0.0266	0.24266999999999997	0.25084	0.22635	0.15869
95	TR1_2_W0001_P0092_T0001_R1_P1_K1_Ch2-Ch1.zen	20150715_gfpSORORINcd3_G2G1\MitoSys2\LSM\gfpSORORINc_G1\DE_W0002_P0018\DE_2_W0002_P0018_T0002\TR1_W0001_P0092\TR1_2_W0001_P0092_T0001_R1_P1_K1_Ch2-Ch1.zen	FA/ISS	20000	30.0	3		7	0	0	29.94	100000	2000	Scale	0	2.0	0	0.01	1.9	0	0.01	0.039	0	1	1	0	1	29.581999999999997	136.345	0	1	29.581999999999997	136.345	1.127	3.0152	1	0.8687	0.9673	0.9167	1	0.9805	0.9902	0.9867	2.9012	0.9075	0.020575	0.012655	0.0011167	0.0030247
96	TR1_2_W0001_P0092_T0001_R1_P2_K1_Ch2-Ch1.zen	20150715_gfpSORORINcd3_G2G1\MitoSys2\LSM\gfpSORORINc_G1\DE_W0002_P0018\DE_2_W0002_P0018_T0002\TR1_W0001_P0092\TR1_2_W0001_P0092_T0001_R1_P2_K1_Ch2-Ch1.zen	FA/ISS	20000	30.0	3		7	0	0	29.94	100000	2000	Scale	0	2.0	0	0.01	1.9	0	0.01	0.039	0	1	1	0	1	58.349	164.63099999999997	0	1	58.349	164.63099999999997	1.0173	3.3204	1	0.9325	0.9721	0.9521	1	0.9668	0.9833	0.9491	3.1773	0.9359	0.028232	0.0067639	0.002844	0.0035478000000000003
97	TR1_2_W0001_P0092_T0001_R1_P3_K1_Ch2-Ch1.zen	20150715_gfpSORORINcd3_G2G1\MitoSys2\LSM\gfpSORORINc_G1\DE_W0002_P0018\DE_2_W0002_P0018_T0002\TR1_W0001_P0092\TR1_2_W0001_P0092_T0001_R1_P3_K1_Ch2-Ch1.zen	FA/ISS	20000	30.0	3		7	0	0	29.94	100000	2000	Scale	0	2.0	0	0.01	1.9	0	0.01	0.039	0	1	1	0	1	62.691	155.34	0	1	62.691	155.34	1.2023	2.5628	1	0.9366	0.9716	0.9540000000000001	1	0.9643	0.982	1.1322	2.4395	0.9366	0.027997	0.0041666	0.0046051	0.0052503
98	TR1_2_W0001_P0092_T0001_R1_P4_K1_Ch2-Ch1.zen	20150715_gfpSORORINcd3_G2G1\MitoSys2\LSM\gfpSORORINc_G1\DE_W0002_P0018\DE_2_W0002_P0018_T0002\TR1_W0001_P0092\TR1_2_W0001_P0092_T0001_R1_P4_K1_Ch2-Ch1.zen	FA/ISS	20000	30.0	3		7	0	0	29.94	100000	2000	Scale	0	2.0	0	0.01	1.9	0	0.01	0.039	0	1	1	0	1	2.965	5.752000000000001	0	1	2.965	5.752000000000001	1.3538	1.7171	1	0.1022	0.4311	0.2083	1	0.9593	0.9795	0.2051	0.8396	0.20199999999999999	0.16714	0.095239	0.073275	0.039434
99	TR1_2_W0001_P0092_T0001_R1_P5_K1_Ch2-Ch1.zen	20150715_gfpSORORINcd3_G2G1\MitoSys2\LSM\gfpSORORINc_G1\DE_W0002_P0018\DE_2_W0002_P0018_T0002\TR1_W0001_P0092\TR1_2_W0001_P0092_T0001_R1_P5_K1_Ch2-Ch1.zen	FA/ISS	20000	30.0	3	x	7	0	0	29.94	100000	2000	Scale	0	2.0	0	0.01	1.9	0	0.01	0.039	0	1	1	0	1	2.226	3.2460000000000004	0	1	2.226	3.2460000000000004	1.1876	1.1704	1	0.0125	0.1707	0.0401	1	0.9474	0.9733	0.0225	0.1996	0.0378	0.27121	0.10349000000000001	0.20209000000000002	0.066428
100	TR1_2_W0001_P0098_T0001_R1_P1_K1_Ch2-Ch1.zen	20150715_gfpSORORINcd3_G2G1\MitoSys2\LSM\gfpSORORINc_G1\DE_W0002_P0019\DE_2_W0002_P0019_T0002\TR1_W0001_P0098\TR1_2_W0001_P0098_T0001_R1_P1_K1_Ch2-Ch1.zen	FA/ISS	20000	30.0	3		7	0	0	29.94	100000	2000	Scale	0	2.0	0	0.01	1.9	0	0.01	0.039	0	1	1	0	1	48.806000000000004	235.47400000000002	0	1	48.806000000000004	235.47400000000002	1.0169	2.1948	1	0.9196	0.9822	0.9504	1	0.9823	0.9911	0.9358	2.1352	0.9419	0.025625	0.006492399999999999	0.00092244	0.0013908
101	TR1_2_W0001_P0098_T0001_R1_P2_K1_Ch2-Ch1.zen	20150715_gfpSORORINcd3_G2G1\MitoSys2\LSM\gfpSORORINc_G1\DE_W0002_P0019\DE_2_W0002_P0019_T0002\TR1_W0001_P0098\TR1_2_W0001_P0098_T0001_R1_P2_K1_Ch2-Ch1.zen	FA/ISS	20000	30.0	3	x	7	0	0	29.94	100000	2000	Scale	0	2.0	0	0.01	1.9	0	0.01	0.039	0	1	1	0	1	10.082	124.73299999999999	0	1	10.082	124.73299999999999	1.3791	1.4751	1	0.638	0.9689	0.7861	1	0.9936	0.9968	0.9387	1.4271	0.7835	0.012657	0.033124	0.00041586	0.0017469999999999999
102	TR1_2_W0001_P0098_T0001_R1_P3_K1_Ch2-Ch1.zen	20150715_gfpSORORINcd3_G2G1\MitoSys2\LSM\gfpSORORINc_G1\DE_W0002_P0019\DE_2_W0002_P0019_T0002\TR1_W0001_P0098\TR1_2_W0001_P0098_T0001_R1_P3_K1_Ch2-Ch1.zen	FA/ISS	20000	30.0	3		7	0	0	29.94	100000	2000	Scale	0	2.0	0	0.01	1.9	0	0.01	0.039	0	1	1	0	1	47.985	252.52200000000002	0	1	47.985	252.52200000000002	1.1215	2.7042	1	0.9178	0.9836	0.9502	1	0.9840000000000001	0.992	1.034	2.6413	0.9425	0.025233000000000002	0.0092353	0.0036442000000000002	0.0033450000000000003
103	TR1_2_W0001_P0098_T0001_R1_P4_K1_Ch2-Ch1.zen	20150715_gfpSORORINcd3_G2G1\MitoSys2\LSM\gfpSORORINc_G1\DE_W0002_P0019\DE_2_W0002_P0019_T0002\TR1_W0001_P0098\TR1_2_W0001_P0098_T0001_R1_P4_K1_Ch2-Ch1.zen	FA/ISS	20000	30.0	3		7	0	0	29.94	100000	2000	Scale	0	2.0	0	0.01	1.9	0	0.01	0.039	0	1	1	0	1	2.833	7.313	0	1	2.833	7.313	0.8262	0.833	1	0.0805	0.531	0.1804	1	0.9703	0.985	0.0138	0.3854	0.1767	0.24297	0.18062999999999999	0.039981	0.068017
104	TR1_2_W0001_P0098_T0001_R1_P5_K1_Ch2-Ch1.zen	20150715_gfpSORORINcd3_G2G1\MitoSys2\LSM\gfpSORORINc_G1\DE_W0002_P0019\DE_2_W0002_P0019_T0002\TR1_W0001_P0098\TR1_2_W0001_P0098_T0001_R1_P5_K1_Ch2-Ch1.zen	FA/ISS	20000	30.0	3	x	7	0	0	29.94	100000	2000	Scale	0	2.0	0	0.01	1.9	0	0.01	0.039	0	1	1	0	1	3.378	7.084	0	1	3.378	7.084	1.7087	1.7329	1	0.1546	0.5207	0.281	1	0.9631	0.9814	0.4131	0.99	0.2738	0.14357999999999999	0.09831799999999999	0.039359	0.041837
105	TR1_2_W0001_P0100_T0001_R1_P1_K1_Ch2-Ch1.zen	20150715_gfpSORORINcd3_G2G1\MitoSys2\LSM\gfpSORORINc_G1\DE_W0002_P0020\DE_2_W0002_P0020_T0002\TR1_W0001_P0100\TR1_2_W0001_P0100_T0001_R1_P1_K1_Ch2-Ch1.zen	FA/ISS	20000	30.0	3		7	0	0	29.94	100000	2000	Scale	0	2.0	0	0.01	1.9	0	0.01	0.039	0	1	1	0	1	13.145999999999999	749.071	0	1	13.145999999999999	749.071	1.1491	2.1105	1	0.7171	0.9945	0.8444	1	0.9985	0.9993	0.8422	2.0992	0.8438	0.071778	0.027815	0.00028044	0.00051329
106	TR1_2_W0001_P0100_T0001_R1_P2_K1_Ch2-Ch1.zen	20150715_gfpSORORINcd3_G2G1\MitoSys2\LSM\gfpSORORINc_G1\DE_W0002_P0020\DE_2_W0002_P0020_T0002\TR1_W0001_P0100\TR1_2_W0001_P0100_T0001_R1_P2_K1_Ch2-Ch1.zen	FA/ISS	20000	30.0	3		7	0	0	29.94	100000	2000	Scale	0	2.0	0	0.01	1.9	0	0.01	0.039	0	1	1	0	1	16.503	886.9910000000001	0	1	16.503	886.9910000000001	1.0337	2.8343	1	0.7717	0.9951	0.8763	1	0.9983	0.9992	0.8011	2.821	0.8756	0.074297	0.018025	0.0016713000000000001	0.0021693000000000003
107	TR1_2_W0001_P0100_T0001_R1_P3_K1_Ch2-Ch1.zen	20150715_gfpSORORINcd3_G2G1\MitoSys2\LSM\gfpSORORINc_G1\DE_W0002_P0020\DE_2_W0002_P0020_T0002\TR1_W0001_P0100\TR1_2_W0001_P0100_T0001_R1_P3_K1_Ch2-Ch1.zen	FA/ISS	20000	30.0	3		7	0	0	29.94	100000	2000	Scale	0	2.0	0	0.01	1.9	0	0.01	0.039	0	1	1	0	1	19.787	813.563	0	1	19.787	813.563	1.0862	2.8891	1	0.8068	0.9945	0.8957	1	0.9978	0.9989	0.8839	2.8732	0.8948	0.070462	0.011234000000000001	0.0022241	0.003915999999999999
108	TR1_2_W0001_P0100_T0001_R1_P4_K1_Ch2-Ch1.zen	20150715_gfpSORORINcd3_G2G1\MitoSys2\LSM\gfpSORORINc_G1\DE_W0002_P0020\DE_2_W0002_P0020_T0002\TR1_W0001_P0100\TR1_2_W0001_P0100_T0001_R1_P4_K1_Ch2-Ch1.zen	FA/ISS	20000	30.0	3	x	7	0	0	29.94	100000	2000	Scale	0	2.0	0	0.01	1.9	0	0.01	0.039	0	1	1	0	1	2.089	14.200999999999999	0	1	2.089	14.200999999999999	1.0617	1.0067	1	0.0042	0.7503	0.0318	1	0.9886	0.9943	0.0033	0.7459	0.0316	0.30055	0.15148	0.066604	0.015334
109	TR1_2_W0001_P0100_T0001_R1_P5_K1_Ch2-Ch1.zen	20150715_gfpSORORINcd3_G2G1\MitoSys2\LSM\gfpSORORINc_G1\DE_W0002_P0020\DE_2_W0002_P0020_T0002\TR1_W0001_P0100\TR1_2_W0001_P0100_T0001_R1_P5_K1_Ch2-Ch1.zen	FA/ISS	20000	30.0	3		7	0	0	29.94	100000	2000	Scale	0	2.0	0	0.01	1.9	0	0.01	0.039	0	1	1	0	1	2.755	15.76	0	1	2.755	15.76	1.4153	1.2788	1	0.066	0.7682	0.2146	1	0.9866	0.9933	0.1554	0.9957	0.2129	0.14582	0.07874099999999999	0.045928	0.0067277000000000005
110	TR1_2_W0001_P0102_T0001_R1_P1_K1_Ch2-Ch1.zen	20150715_gfpSORORINcd3_G2G1\MitoSys2\LSM\gfpSORORINc_G1\DE_W0002_P0021\DE_2_W0002_P0021_T0002\TR1_W0001_P0102\TR1_2_W0001_P0102_T0001_R1_P1_K1_Ch2-Ch1.zen	FA/ISS	20000	30.0	3		7	0	0	29.94	100000	2000	Scale	0	2.0	0	0.01	1.9	0	0.01	0.039	0	1	1	0	1	12.04	302.776	0	1	12.04	302.776	1.1082	2.8549	1	0.6936	0.9851	0.8266	1	0.9963	0.9982	0.7829999999999999	2.8162	0.825	0.12375	0.02595	0.0024379000000000002	0.0023734999999999997
111	TR1_2_W0001_P0102_T0001_R1_P2_K1_Ch2-Ch1.zen	20150715_gfpSORORINcd3_G2G1\MitoSys2\LSM\gfpSORORINc_G1\DE_W0002_P0021\DE_2_W0002_P0021_T0002\TR1_W0001_P0102\TR1_2_W0001_P0102_T0001_R1_P2_K1_Ch2-Ch1.zen	FA/ISS	20000	30.000999999999998	3		7	0	0	29.94	100000	2000	Scale	0	2.0	0	0.01	1.9	0	0.01	0.039	0	1	1	0	1	11.59	444.80300000000005	0	1	11.59	444.80300000000005	1.1834	2.6193	1	0.6828	0.99	0.8222	1	0.9977	0.9988	0.8336	2.5957	0.8212	0.12909	0.01637	0.0036955	0.0075818
112	TR1_2_W0001_P0102_T0001_R1_P3_K1_Ch2-Ch1.zen	20150715_gfpSORORINcd3_G2G1\MitoSys2\LSM\gfpSORORINc_G1\DE_W0002_P0021\DE_2_W0002_P0021_T0002\TR1_W0001_P0102\TR1_2_W0001_P0102_T0001_R1_P3_K1_Ch2-Ch1.zen	FA/ISS	20000	30.0	3		7	0	0	29.94	100000	2000	Scale	0	2.0	0	0.01	1.9	0	0.01	0.039	0	1	1	0	1	8.871	418.661	0	1	8.871	418.661	1.0928	3.0453	1	0.5981	0.9897	0.7692	1	0.9981	0.9991	0.6684	3.0192	0.7685	0.11732999999999999	0.042466000000000004	0.0011024000000000001	0.0011917
113	TR1_2_W0001_P0102_T0001_R1_P4_K1_Ch2-Ch1.zen	20150715_gfpSORORINcd3_G2G1\MitoSys2\LSM\gfpSORORINc_G1\DE_W0002_P0021\DE_2_W0002_P0021_T0002\TR1_W0001_P0102\TR1_2_W0001_P0102_T0001_R1_P4_K1_Ch2-Ch1.zen	FA/ISS	20000	30.000999999999998	3		7	0	0	29.94	100000	2000	Scale	0	2.0	0	0.01	1.9	0	0.01	0.039	0	1	1	0	1	1.69	4.518	0	1	1.69	4.518	0.9745	1.0214	1	0.0376	0.3349	-0.1072	1	0.971	0.9854	0.0397	0.3299	-0.1045	0.26521999999999996	0.20214000000000001	0.18417	0.057524
114	TR1_2_W0001_P0102_T0001_R1_P5_K1_Ch2-Ch1.zen	20150715_gfpSORORINcd3_G2G1\MitoSys2\LSM\gfpSORORINc_G1\DE_W0002_P0021\DE_2_W0002_P0021_T0002\TR1_W0001_P0102\TR1_2_W0001_P0102_T0001_R1_P5_K1_Ch2-Ch1.zen	FA/ISS	20000	30.0	3	x	7	0	0	29.94	100000	2000	Scale	0	2.0	0	0.01	1.9	0	0.01	0.039	0	1	1	0	1	3.3289999999999997	16.25	0	1	3.3289999999999997	16.25	1.2318	1.1661	1	0.1543	0.7757	0.3355	1	0.9841	0.992	0.2219	0.9024	0.3325	0.057378	0.092499	0.019274	0.019053
115	TR1_2_W0001_P0162_T0001_R1_P1_K1_Ch2-Ch1.zen	20150715_gfpSORORINcd3_G2G1\MitoSys2\LSM\gfpSORORINc_G1\DE_W0002_P0021\DE_2_W0002_P0021_T0003\TR1_W0001_P0162\TR1_2_W0001_P0162_T0001_R1_P1_K1_Ch2-Ch1.zen	FA/ISS	20000	30.0	3		7	0	0	29.94	100000	2000	Scale	0	2.0	0	0.01	1.9	0	0.01	0.039	0	1	1	0	1	16.410999999999998	264.324	0	1	16.410999999999998	264.324	1.06	2.2274	1	0.7701	0.9835	0.8703	1	0.9945	0.9972	0.8226	2.1904	0.8678	0.098177	0.011042	0.0057231	0.007781199999999999
116	TR1_2_W0001_P0162_T0001_R1_P2_K1_Ch2-Ch1.zen	20150715_gfpSORORINcd3_G2G1\MitoSys2\LSM\gfpSORORINc_G1\DE_W0002_P0021\DE_2_W0002_P0021_T0003\TR1_W0001_P0162\TR1_2_W0001_P0162_T0001_R1_P2_K1_Ch2-Ch1.zen	FA/ISS	20000	30.0	3		7	0	0	29.94	100000	2000	Scale	0	2.0	0	0.01	1.9	0	0.01	0.039	0	1	1	0	1	19.239	253.78900000000002	0	1	19.239	253.78900000000002	1.0349	2.3496	1	0.8016	0.9834	0.8879	1	0.9935	0.9967	0.8323	2.3094	0.8849	0.10063	0.013199	0.0032147	0.0027244
117	TR1_2_W0001_P0162_T0001_R1_P3_K1_Ch2-Ch1.zen	20150715_gfpSORORINcd3_G2G1\MitoSys2\LSM\gfpSORORINc_G1\DE_W0002_P0021\DE_2_W0002_P0021_T0003\TR1_W0001_P0162\TR1_2_W0001_P0162_T0001_R1_P3_K1_Ch2-Ch1.zen	FA/ISS	20000	30.0	3		7	0	0	29.94	100000	2000	Scale	0	2.0	0	0.01	1.9	0	0.01	0.039	0	1	1	0	1	17.814	240.696	0	1	17.814	240.696	1.0203	3.5508	1	0.7875	0.9812	0.879	1	0.9931	0.9965	0.8052	3.4883	0.8759	0.09592	0.017575	0.0035026	0.0041528
118	TR1_2_W0001_P0162_T0001_R1_P4_K1_Ch2-Ch1.zen	20150715_gfpSORORINcd3_G2G1\MitoSys2\LSM\gfpSORORINc_G1\DE_W0002_P0021\DE_2_W0002_P0021_T0003\TR1_W0001_P0162\TR1_2_W0001_P0162_T0001_R1_P4_K1_Ch2-Ch1.zen	FA/ISS	20000	30.0	3		7	0	0	29.94	100000	2000	Scale	0	2.0	0	0.01	1.9	0	0.01	0.039	0	1	1	0	1	2.199	4.079	0	1	2.199	4.079	1.2793	1.0779	1	0.0214	0.2769	0.0414	1	0.9581	0.9788	0.0176	0.2822	0.0398	0.22148	0.20681	0.18974000000000002	0.080328
119	TR1_2_W0001_P0162_T0001_R1_P5_K1_Ch2-Ch1.zen	20150715_gfpSORORINcd3_G2G1\MitoSys2\LSM\gfpSORORINc_G1\DE_W0002_P0021\DE_2_W0002_P0021_T0003\TR1_W0001_P0162\TR1_2_W0001_P0162_T0001_R1_P5_K1_Ch2-Ch1.zen	FA/ISS	20000	30.0	3	x	7	0	0	29.94	100000	2000	Scale	0	2.0	0	0.01	1.9	0	0.01	0.039	0	1	1	0	1	2.154	3.5060000000000002	0	1	2.154	3.5060000000000002	1.0627	1.1548	1	0.0065	0.20600000000000002	0.0295	1	0.9526	0.976	0.0076	0.2495	0.0279	0.26643	0.078114	0.20468	0.061497
120	TR1_2_W0001_P0108_T0001_R1_P1_K1_Ch2-Ch1.zen	20150715_gfpSORORINcd3_G2G1\MitoSys2\LSM\gfpSORORINc_G1\DE_W0002_P0022\DE_2_W0002_P0022_T0002\TR1_W0001_P0108\TR1_2_W0001_P0108_T0001_R1_P1_K1_Ch2-Ch1.zen	FA/ISS	20000	30.0	3		7	0	0	29.94	100000	2000	Scale	0	2.0	0	0.01	1.9	0	0.01	0.039	0	1	1	0	1	19.173	216.71900000000002	0	1	19.173	216.71900000000002	1.0997	2.7148	1	0.8005	0.9807	0.8859999999999999	1	0.9925	0.9962	0.8888	2.6624	0.8826	0.047882999999999995	0.023647	0.0012706	0.0022600000000000003
121	TR1_2_W0001_P0108_T0001_R1_P2_K1_Ch2-Ch1.zen	20150715_gfpSORORINcd3_G2G1\MitoSys2\LSM\gfpSORORINc_G1\DE_W0002_P0022\DE_2_W0002_P0022_T0002\TR1_W0001_P0108\TR1_2_W0001_P0108_T0001_R1_P2_K1_Ch2-Ch1.zen	FA/ISS	20000	30.0	3		7	0	0	29.94	100000	2000	Scale	0	2.0	0	0.01	1.9	0	0.01	0.039	0	1	1	0	1	26.625	218.37900000000002	0	1	26.625	218.37900000000002	1.1311	3.0834	1	0.8549	0.9801	0.9154	1	0.9892	0.9946	0.976	3.016	0.9104	0.061646000000000006	0.013859999999999999	0.0027218000000000003	0.0024443
122	TR1_2_W0001_P0108_T0001_R1_P3_K1_Ch2-Ch1.zen	20150715_gfpSORORINcd3_G2G1\MitoSys2\LSM\gfpSORORINc_G1\DE_W0002_P0022\DE_2_W0002_P0022_T0002\TR1_W0001_P0108\TR1_2_W0001_P0108_T0001_R1_P3_K1_Ch2-Ch1.zen	FA/ISS	20000	30.0	3		7	0	0	29.94	100000	2000	Scale	0	2.0	0	0.01	1.9	0	0.01	0.039	0	1	1	0	1	22.031	211.84599999999998	0	1	22.031	211.84599999999998	0.9598	2.219	1	0.8264	0.9808	0.9003	1	0.9913	0.9956	0.7896	2.1727	0.8963	0.05127999999999999	0.018524000000000002	0.0013059	0.0019025
123	TR1_2_W0001_P0108_T0001_R1_P4_K1_Ch2-Ch1.zen	20150715_gfpSORORINcd3_G2G1\MitoSys2\LSM\gfpSORORINc_G1\DE_W0002_P0022\DE_2_W0002_P0022_T0002\TR1_W0001_P0108\TR1_2_W0001_P0108_T0001_R1_P4_K1_Ch2-Ch1.zen	FA/ISS	20000	30.0	3		7	0	0	29.94	100000	2000	Scale	0	2.0	0	0.01	1.9	0	0.01	0.039	0	1	1	0	1	2.7230000000000003	4.104	0	1	2.7230000000000003	4.104	1.4214	1.4692	1	0.067	0.2706	0.13	1	0.9485	0.9739	0.1485	0.449	0.1238	0.21785	0.084674	0.14534	0.055374
124	TR1_2_W0001_P0108_T0001_R1_P5_K1_Ch2-Ch1.zen	20150715_gfpSORORINcd3_G2G1\MitoSys2\LSM\gfpSORORINc_G1\DE_W0002_P0022\DE_2_W0002_P0022_T0002\TR1_W0001_P0108\TR1_2_W0001_P0108_T0001_R1_P5_K1_Ch2-Ch1.zen	FA/ISS	20000	30.000999999999998	3	x	7	0	0	29.94	100000	2000	Scale	0	2.0	0	0.01	1.9	0	0.01	0.039	0	1	1	0	1	1.122	2.011	0	1	1.122	2.011	1.0388	1.0801	1	0.6184	0.0025	-0.0359	1	0.9565	0.978	0.5855	0.0025	-0.0187	0.20517	0.22925	0.14762	0.064813
125	TR1_2_W0001_P0168_T0001_R1_P1_K1_Ch2-Ch1.zen	20150715_gfpSORORINcd3_G2G1\MitoSys2\LSM\gfpSORORINc_G1\DE_W0002_P0022\DE_2_W0002_P0022_T0003\TR1_W0001_P0168\TR1_2_W0001_P0168_T0001_R1_P1_K1_Ch2-Ch1.zen	FA/ISS	20000	30.0	3		7	0	0	29.94	100000	2000	Scale	0	2.0	0	0.01	1.9	0	0.01	0.039	0	1	1	0	1	23.084	133.74200000000002	0	1	23.084	133.74200000000002	1.0887	2.3887	1	0.8331	0.9690000000000001	0.8984	1	0.9853	0.9926	0.9138	2.3083	0.8917	0.078247	0.01202	0.0044288	0.0045706
126	TR1_2_W0001_P0168_T0001_R1_P2_K1_Ch2-Ch1.zen	20150715_gfpSORORINcd3_G2G1\MitoSys2\LSM\gfpSORORINc_G1\DE_W0002_P0022\DE_2_W0002_P0022_T0003\TR1_W0001_P0168\TR1_2_W0001_P0168_T0001_R1_P2_K1_Ch2-Ch1.zen	FA/ISS	20000	30.0	3		7	0	0	29.94	100000	2000	Scale	0	2.0	0	0.01	1.9	0	0.01	0.039	0	1	1	0	1	22.127	156.97799999999998	0	1	22.127	156.97799999999998	1.1378	3.109	1	0.8258	0.9714	0.8956	1	0.9872	0.9936	0.9504	3.0180000000000002	0.8898	0.076113	0.014166999999999999	0.005017300000000001	0.0049847
127	TR1_2_W0001_P0168_T0001_R1_P3_K1_Ch2-Ch1.zen	20150715_gfpSORORINcd3_G2G1\MitoSys2\LSM\gfpSORORINc_G1\DE_W0002_P0022\DE_2_W0002_P0022_T0003\TR1_W0001_P0168\TR1_2_W0001_P0168_T0001_R1_P3_K1_Ch2-Ch1.zen	FA/ISS	20000	30.0	3		7	0	0	29.94	100000	2000	Scale	0	2.0	0	0.01	1.9	0	0.01	0.039	0	1	1	0	1	25.879	157.751	0	1	25.879	157.751	1.247	3.0669	1	0.8501	0.9722	0.9091	1	0.9855	0.9927	1.0772	2.9746	0.9024	0.052547	0.01107	0.0020388	0.0040467
128	TR1_2_W0001_P0168_T0001_R1_P4_K1_Ch2-Ch1.zen	20150715_gfpSORORINcd3_G2G1\MitoSys2\LSM\gfpSORORINc_G1\DE_W0002_P0022\DE_2_W0002_P0022_T0003\TR1_W0001_P0168\TR1_2_W0001_P0168_T0001_R1_P4_K1_Ch2-Ch1.zen	FA/ISS	20000	30.000999999999998	3		7	0	0	29.94	100000	2000	Scale	0	2.0	0	0.01	1.9	0	0.01	0.039	0	1	1	0	1	2.261	3.032	0	1	2.261	3.032	0.9219	0.9613	1	0.0192	0.1426	0.0448	1	0.9424	0.9708	0.0045	0.1069	0.0412	0.29170999999999997	0.075896	0.2227	0.063789
129	TR1_2_W0001_P0168_T0001_R1_P5_K1_Ch2-Ch1.zen	20150715_gfpSORORINcd3_G2G1\MitoSys2\LSM\gfpSORORINc_G1\DE_W0002_P0022\DE_2_W0002_P0022_T0003\TR1_W0001_P0168\TR1_2_W0001_P0168_T0001_R1_P5_K1_Ch2-Ch1.zen	FA/ISS	20000	30.0	3		7	0	0	29.94	100000	2000	Scale	0	2.0	0	0.01	1.9	0	0.01	0.039	0	1	1	0	1	1.886	3.341	0	1	1.886	3.341	1.0677	1.0819	1	0.0201	0.1839	-0.0252	1	0.9563	0.9779	0.0007	0.1873	-0.0236	0.21486999999999998	0.20268	0.16086	0.1092
130	TR1_2_W0001_P0106_T0001_R1_P1_K1_Ch2-Ch1.zen	20150715_gfpSORORINcd3_G2G1\MitoSys2\LSM\gfpSORORINc_G1\DE_W0002_P0023\DE_2_W0002_P0023_T0002\TR1_W0001_P0106\TR1_2_W0001_P0106_T0001_R1_P1_K1_Ch2-Ch1.zen	FA/ISS	20000	30.0	3		7	0	0	29.94	100000	2000	Scale	0	2.0	0	0.01	1.9	0	0.01	0.039	0	1	1	0	1	17.662	651.362	0	1	17.662	651.362	0.9684	2.3068	1	0.7865	0.9933	0.8839	1	0.9976	0.9988	0.7584	2.2911	0.8828	0.073146	0.013268	0.002512	0.0029316
131	TR1_2_W0001_P0106_T0001_R1_P2_K1_Ch2-Ch1.zen	20150715_gfpSORORINcd3_G2G1\MitoSys2\LSM\gfpSORORINc_G1\DE_W0002_P0023\DE_2_W0002_P0023_T0002\TR1_W0001_P0106\TR1_2_W0001_P0106_T0001_R1_P2_K1_Ch2-Ch1.zen	FA/ISS	20000	30.0	3		7	0	0	29.94	100000	2000	Scale	0	2.0	0	0.01	1.9	0	0.01	0.039	0	1	1	0	1	19.697	717.24	0	1	19.697	717.24	1.0273	3.4061	1	0.8065	0.9937	0.8952	1	0.9975	0.9987	0.8307	3.3852	0.8941	0.067535	0.016835	0.0013187000000000001	0.0019444000000000002
132	TR1_2_W0001_P0106_T0001_R1_P3_K1_Ch2-Ch1.zen	20150715_gfpSORORINcd3_G2G1\MitoSys2\LSM\gfpSORORINc_G1\DE_W0002_P0023\DE_2_W0002_P0023_T0002\TR1_W0001_P0106\TR1_2_W0001_P0106_T0001_R1_P3_K1_Ch2-Ch1.zen	FA/ISS	20000	30.0	3		7	0	0	29.94	100000	2000	Scale	0	2.0	0	0.01	1.9	0	0.01	0.039	0	1	1	0	1	21.541	854.457	0	1	21.541	854.457	1.1059	2.5774	1	0.8222	0.9948	0.9044	1	0.9977	0.9989	0.9179999999999999	2.5632	0.9034	0.06211900000000001	0.011496	0.0045187	0.0061489
133	TR1_2_W0001_P0106_T0001_R1_P4_K1_Ch2-Ch1.zen	20150715_gfpSORORINcd3_G2G1\MitoSys2\LSM\gfpSORORINc_G1\DE_W0002_P0023\DE_2_W0002_P0023_T0002\TR1_W0001_P0106\TR1_2_W0001_P0106_T0001_R1_P4_K1_Ch2-Ch1.zen	FA/ISS	20000	30.0	3		7	0	0	29.94	100000	2000	Scale	0	2.0	0	0.01	1.9	0	0.01	0.039	0	1	1	0	1	1.935	4.319	0	1	1.935	4.319	0.9152	1.0348	1	0.0085	0.3109	-0.0229	1	0.9652	0.9824	0.0061	0.3104	-0.0223	0.27371999999999996	0.15835	0.17221	0.084425
134	TR1_2_W0001_P0106_T0001_R1_P5_K1_Ch2-Ch1.zen	20150715_gfpSORORINcd3_G2G1\MitoSys2\LSM\gfpSORORINc_G1\DE_W0002_P0023\DE_2_W0002_P0023_T0002\TR1_W0001_P0106\TR1_2_W0001_P0106_T0001_R1_P5_K1_Ch2-Ch1.zen	FA/ISS	20000	30.0	3		7	0	0	29.94	100000	2000	Scale	0	2.0	0	0.01	1.9	0	0.01	0.039	0	1	1	0	1	1.6540000000000001	7.337000000000001	0	1	1.6540000000000001	7.337000000000001	1.0889	1.2644	1	0.0507	0.5445	-0.157	1	0.9823	0.9911	0.0275	0.7191	-0.1551	0.29818	0.18578	0.046848	0.025157
135	TR1_2_W0001_P0164_T0001_R1_P1_K1_Ch2-Ch1.zen	20150715_gfpSORORINcd3_G2G1\MitoSys2\LSM\gfpSORORINc_G1\DE_W0002_P0024\DE_2_W0002_P0024_T0003\TR1_W0001_P0164\TR1_2_W0001_P0164_T0001_R1_P1_K1_Ch2-Ch1.zen	FA/ISS	20000	30.0	3		7	0	0	29.94	100000	2000	Scale	0	2.01	0	0.01	1.91	0	0.01	0.039	0	1	1	0	1	16.017	237.18599999999998	0	1	16.017	237.18599999999998	1.3284	3.2074	1	0.7615	0.9809	0.8642	1	0.9939	0.9969	1.0461	3.1488	0.8615	0.090357	0.027804000000000002	0.0025788	0.001973
136	TR1_2_W0001_P0164_T0001_R1_P2_K1_Ch2-Ch1.zen	20150715_gfpSORORINcd3_G2G1\MitoSys2\LSM\gfpSORORINc_G1\DE_W0002_P0024\DE_2_W0002_P0024_T0003\TR1_W0001_P0164\TR1_2_W0001_P0164_T0001_R1_P2_K1_Ch2-Ch1.zen	FA/ISS	20000	30.0	3		7	0	0	29.94	100000	2000	Scale	0	2.01	0	0.01	1.91	0	0.01	0.039	0	1	1	0	1	11.270999999999999	225.179	0	1	11.270999999999999	225.179	1.0613	2.7574	1	0.6744	0.9805	0.8131	1	0.9955	0.9978	0.7242	2.7098	0.8113	0.10427	0.026581999999999998	0.0032134	0.004294600000000001
137	TR1_2_W0001_P0164_T0001_R1_P3_K1_Ch2-Ch1.zen	20150715_gfpSORORINcd3_G2G1\MitoSys2\LSM\gfpSORORINc_G1\DE_W0002_P0024\DE_2_W0002_P0024_T0003\TR1_W0001_P0164\TR1_2_W0001_P0164_T0001_R1_P3_K1_Ch2-Ch1.zen	FA/ISS	20000	30.0	3		7	0	0	29.94	100000	2000	Scale	0	2.01	0	0.01	1.91	0	0.01	0.039	0	1	1	0	1	12.939	207.093	0	1	12.939	207.093	1.344	3.6842	1	0.7109	0.9786	0.8340000000000001	1	0.9944	0.9972	0.9994	3.6153	0.8316	0.098343	0.041931	0.0021584	0.0029436999999999996
138	TR1_2_W0001_P0164_T0001_R1_P4_K1_Ch2-Ch1.zen	20150715_gfpSORORINcd3_G2G1\MitoSys2\LSM\gfpSORORINc_G1\DE_W0002_P0024\DE_2_W0002_P0024_T0003\TR1_W0001_P0164\TR1_2_W0001_P0164_T0001_R1_P4_K1_Ch2-Ch1.zen	FA/ISS	20000	30.0	3	x	7	0	0	29.94	100000	2000	Scale	0	2.01	0	0.01	1.91	0	0.01	0.039	0	1	1	0	1	3.866	5.24	0	1	3.866	5.24	2.2997	2.589	1	0.2153	0.3852	0.2847	1	0.9429	0.971	0.7559999999999999	1.2367	0.2715	0.018036	0.10999	0.078565	0.096786
139	TR1_2_W0001_P0164_T0001_R1_P5_K1_Ch2-Ch1.zen	20150715_gfpSORORINcd3_G2G1\MitoSys2\LSM\gfpSORORINc_G1\DE_W0002_P0024\DE_2_W0002_P0024_T0003\TR1_W0001_P0164\TR1_2_W0001_P0164_T0001_R1_P5_K1_Ch2-Ch1.zen	FA/ISS	20000	30.0	3		7	0	0	29.94	100000	2000	Scale	0	2.01	0	0.01	1.91	0	0.01	0.039	0	1	1	0	1	2.4290000000000003	4.65	0	1	2.4290000000000003	4.65	1.6518	1.3144	1	0.0309	0.3416	0.0876	1	0.96	0.9798	0.107	0.4843	0.0845	0.09020700000000001	0.10915	0.058083	0.062140999999999995
140	TR1_2_W0001_P0110_T0001_R1_P1_K1_Ch2-Ch1.zen	20150715_gfpSORORINcd3_G2G1\MitoSys2\LSM\gfpSORORINc_G1\DE_W0002_P0025\DE_2_W0002_P0025_T0002\TR1_W0001_P0110\TR1_2_W0001_P0110_T0001_R1_P1_K1_Ch2-Ch1.zen	FA/ISS	20000	30.0	3		7	0	0	29.94	100000	2000	Scale	0	2.0	0	0.01	1.9	0	0.01	0.039	0	1	1	0	1	26.11	60.332	0	1	26.11	60.332	1.1431	2.9622	1	0.8514	0.9259999999999999	0.8879	1	0.9604	0.98	0.9832	2.7168	0.8694	0.06414700000000001	0.0088223	0.0056998000000000005	0.0070354
141	TR1_2_W0001_P0110_T0001_R1_P2_K1_Ch2-Ch1.zen	20150715_gfpSORORINcd3_G2G1\MitoSys2\LSM\gfpSORORINc_G1\DE_W0002_P0025\DE_2_W0002_P0025_T0002\TR1_W0001_P0110\TR1_2_W0001_P0110_T0001_R1_P2_K1_Ch2-Ch1.zen	FA/ISS	20000	30.0	3		7	0	0	29.94	100000	2000	Scale	0	2.0	0	0.01	1.9	0	0.01	0.039	0	1	1	0	1	26.354	67.833	0	1	26.354	67.833	1.1346	3.5103	1	0.8533	0.9309999999999999	0.8913	1	0.963	0.9813	0.9774	3.2477	0.8741	0.063916	0.011727	0.0056918	0.005781399999999999
142	TR1_2_W0001_P0110_T0001_R1_P3_K1_Ch2-Ch1.zen	20150715_gfpSORORINcd3_G2G1\MitoSys2\LSM\gfpSORORINc_G1\DE_W0002_P0025\DE_2_W0002_P0025_T0002\TR1_W0001_P0110\TR1_2_W0001_P0110_T0001_R1_P3_K1_Ch2-Ch1.zen	FA/ISS	20000	30.0	3		7	0	0	29.94	100000	2000	Scale	0	2.0	0	0.01	1.9	0	0.01	0.039	0	1	1	0	1	21.634	61.575	0	1	21.634	61.575	1.102	3.5397	1	0.8226	0.9245	0.872	1	0.9666	0.9831	0.9146	3.2702	0.8567	0.0659	0.013837	0.0095875	0.006501300000000001
143	TR1_2_W0001_P0110_T0001_R1_P4_K1_Ch2-Ch1.zen	20150715_gfpSORORINcd3_G2G1\MitoSys2\LSM\gfpSORORINc_G1\DE_W0002_P0025\DE_2_W0002_P0025_T0002\TR1_W0001_P0110\TR1_2_W0001_P0110_T0001_R1_P4_K1_Ch2-Ch1.zen	FA/ISS	20000	30.000999999999998	3	x	7	0	0	29.94	100000	2000	Scale	0	2.0	0	0.01	1.9	0	0.01	0.039	0	1	1	0	1	2.184	2.069	0	1	2.184	2.069	0.9968	1.3893	1	0.0074	0.0105	0.0032	1	0.9175	0.9578	0.0057	0.0022	-0.0002	0.3441	0.073847	0.21524000000000001	0.13959000000000002
144	TR1_2_W0001_P0110_T0001_R1_P5_K1_Ch2-Ch1.zen	20150715_gfpSORORINcd3_G2G1\MitoSys2\LSM\gfpSORORINc_G1\DE_W0002_P0025\DE_2_W0002_P0025_T0002\TR1_W0001_P0110\TR1_2_W0001_P0110_T0001_R1_P5_K1_Ch2-Ch1.zen	FA/ISS	20000	30.000999999999998	3		7	0	0	29.94	100000	2000	Scale	0	2.0	0	0.01	1.9	0	0.01	0.039	0	1	1	0	1	2.592	2.2	0	1	2.592	2.2	1.1513	1.5305	1	0.0544	0.0256	0.0301	1	0.9091	0.9534	0.0796	0.0358	0.0197	0.23739000000000002	0.1873	0.12189000000000001	0.22032
145	TR1_2_W0001_P0170_T0001_R1_P1_K1_Ch2-Ch1.zen	20150715_gfpSORORINcd3_G2G1\MitoSys2\LSM\gfpSORORINc_G1\DE_W0002_P0025\DE_2_W0002_P0025_T0003\TR1_W0001_P0170\TR1_2_W0001_P0170_T0001_R1_P1_K1_Ch2-Ch1.zen	FA/ISS	20000	30.0	3		7	0	0	29.94	100000	2000	Scale	0	2.0	0	0.01	1.9	0	0.01	0.039	0	1	1	0	1	10.562000000000001	27.913	0	1	10.562000000000001	27.913	0.9845	2.057	1	0.6564	0.8571	0.75	1	0.9683	0.9840000000000001	0.6433	1.7769	0.7371	0.08198899999999999	0.031414	0.0055765	0.011784999999999999
146	TR1_2_W0001_P0170_T0001_R1_P2_K1_Ch2-Ch1.zen	20150715_gfpSORORINcd3_G2G1\MitoSys2\LSM\gfpSORORINc_G1\DE_W0002_P0025\DE_2_W0002_P0025_T0003\TR1_W0001_P0170\TR1_2_W0001_P0170_T0001_R1_P2_K1_Ch2-Ch1.zen	FA/ISS	20000	30.0	3		7	0	0	29.94	100000	2000	Scale	0	2.0	0	0.01	1.9	0	0.01	0.039	0	1	1	0	1	12.759	31.039	0	1	12.759	31.039	1.1284	2.5948	1	0.7097	0.8617	0.7818	1	0.963	0.9813	0.8175	2.2565	0.7661	0.094871	0.013609999999999999	0.0076688	0.007350100000000001
147	TR1_2_W0001_P0170_T0001_R1_P3_K1_Ch2-Ch1.zen	20150715_gfpSORORINcd3_G2G1\MitoSys2\LSM\gfpSORORINc_G1\DE_W0002_P0025\DE_2_W0002_P0025_T0003\TR1_W0001_P0170\TR1_2_W0001_P0170_T0001_R1_P3_K1_Ch2-Ch1.zen	FA/ISS	20000	30.0	3		7	0	0	29.94	100000	2000	Scale	0	2.0	0	0.01	1.9	0	0.01	0.039	0	1	1	0	1	15.450999999999999	28.565	0	1	15.450999999999999	28.565	1.2174	3.1823	1	0.7553	0.8461	0.7993	1	0.951	0.9752	0.9431	2.7168	0.7778	0.06348200000000001	0.020397	0.0077922	0.0087679
148	TR1_2_W0001_P0170_T0001_R1_P4_K1_Ch2-Ch1.zen	20150715_gfpSORORINcd3_G2G1\MitoSys2\LSM\gfpSORORINc_G1\DE_W0002_P0025\DE_2_W0002_P0025_T0003\TR1_W0001_P0170\TR1_2_W0001_P0170_T0001_R1_P4_K1_Ch2-Ch1.zen	FA/ISS	20000	30.0	3		7	0	0	29.94	100000	2000	Scale	0	2.0	0	0.01	1.9	0	0.01	0.039	0	1	1	0	1	2.291	2.75	0	1	2.291	2.75	1.7582	3.9365	1	0.0258	0.0819	0.0438	1	0.9236	0.961	0.0394	-0.0804	0.042	0.12215	0.09303099999999999	0.07454	0.08124400000000001
149	TR1_2_W0001_P0170_T0001_R1_P5_K1_Ch2-Ch1.zen	20150715_gfpSORORINcd3_G2G1\MitoSys2\LSM\gfpSORORINc_G1\DE_W0002_P0025\DE_2_W0002_P0025_T0003\TR1_W0001_P0170\TR1_2_W0001_P0170_T0001_R1_P5_K1_Ch2-Ch1.zen	FA/ISS	20000	30.000999999999998	3		7	0	0	29.94	100000	2000	Scale	0	2.0	0	0.01	1.9	0	0.01	0.039	0	1	1	0	1	2.158	2.338	0	1	2.158	2.338	1.2890000000000001	1.2504	1	0.0095	0.0389	0.0168	1	0.9292	0.9639	0.0184	0.0468	0.0147	0.098486	0.12267	0.051646000000000004	0.088892
150	TR1_2_W0001_P0112_T0001_R1_P1_K1_Ch2-Ch1.zen	20150715_gfpSORORINcd3_G2G1\MitoSys2\LSM\gfpSORORINc_G1\DE_W0002_P0026\DE_2_W0002_P0026_T0002\TR1_W0001_P0112\TR1_2_W0001_P0112_T0001_R1_P1_K1_Ch2-Ch1.zen	FA/ISS	20000	30.0	3		7	0	0	29.94	100000	2000	Scale	0	2.0	0	0.01	1.9	0	0.01	0.039	0	1	1	0	1	17.607	64.887	0	1	17.607	64.887	0.9385	2.88	1	0.7849	0.9346	0.8564	1	0.976	0.9879	0.73	2.696	0.8457	0.09541000000000001	0.027360000000000002	0.0050308	0.0087681
151	TR1_2_W0001_P0112_T0001_R1_P2_K1_Ch2-Ch1.zen	20150715_gfpSORORINcd3_G2G1\MitoSys2\LSM\gfpSORORINc_G1\DE_W0002_P0026\DE_2_W0002_P0026_T0002\TR1_W0001_P0112\TR1_2_W0001_P0112_T0001_R1_P2_K1_Ch2-Ch1.zen	FA/ISS	20000	30.0	3		7	0	0	29.94	100000	2000	Scale	0	2.0	0	0.01	1.9	0	0.01	0.039	0	1	1	0	1	18.965999999999998	67.687	0	1	18.965999999999998	67.687	1.0593	3.8649	1	0.7996	0.9355	0.8648	1	0.9747	0.9872	0.8522	3.6274	0.8534	0.093777	0.029227	0.0067001000000000005	0.0084774
152	TR1_2_W0001_P0112_T0001_R1_P3_K1_Ch2-Ch1.zen	20150715_gfpSORORINcd3_G2G1\MitoSys2\LSM\gfpSORORINc_G1\DE_W0002_P0026\DE_2_W0002_P0026_T0002\TR1_W0001_P0112\TR1_2_W0001_P0112_T0001_R1_P3_K1_Ch2-Ch1.zen	FA/ISS	20000	30.0	3		7	0	0	29.94	100000	2000	Scale	0	2.0	0	0.01	1.9	0	0.01	0.039	0	1	1	0	1	20.324	79.243	0	1	20.324	79.243	0.9838	3.1858	1	0.8112	0.9459	0.8759	1	0.9772	0.9885	0.7959	3.0162	0.8656	0.08530900000000001	0.018667	0.0063331	0.004347600000000001
153	TR1_2_W0001_P0112_T0001_R1_P4_K1_Ch2-Ch1.zen	20150715_gfpSORORINcd3_G2G1\MitoSys2\LSM\gfpSORORINc_G1\DE_W0002_P0026\DE_2_W0002_P0026_T0002\TR1_W0001_P0112\TR1_2_W0001_P0112_T0001_R1_P4_K1_Ch2-Ch1.zen	FA/ISS	20000	30.0	3	x	7	0	0	29.94	100000	2000	Scale	0	2.0	0	0.01	1.9	0	0.01	0.039	0	1	1	0	1	3.41	5.6160000000000005	0	1	3.41	5.6160000000000005	2.2466	3.5994	1	0.1557	0.3836	0.2411	1	0.9503	0.9748	0.5672	1.7414	0.2319	0.12830999999999998	0.14219	0.044739	0.099512
154	TR1_2_W0001_P0112_T0001_R1_P5_K1_Ch2-Ch1.zen	20150715_gfpSORORINcd3_G2G1\MitoSys2\LSM\gfpSORORINc_G1\DE_W0002_P0026\DE_2_W0002_P0026_T0002\TR1_W0001_P0112\TR1_2_W0001_P0112_T0001_R1_P5_K1_Ch2-Ch1.zen	FA/ISS	20000	30.000999999999998	3		7	0	0	29.94	100000	2000	Scale	0	2.0	0	0.01	1.9	0	0.01	0.039	0	1	1	0	1	2.6260000000000003	2.191	0	1	2.6260000000000003	2.191	1.2304	1.5199	1	0.0575	0.0285	0.0297	1	0.907	0.9523	0.1052	0.0226	0.0186	0.1449	0.17687	0.17524	0.19367
155	TR1_2_W0001_P0172_T0001_R1_P1_K1_Ch2-Ch1.zen	20150715_gfpSORORINcd3_G2G1\MitoSys2\LSM\gfpSORORINc_G1\DE_W0002_P0026\DE_2_W0002_P0026_T0003\TR1_W0001_P0172\TR1_2_W0001_P0172_T0001_R1_P1_K1_Ch2-Ch1.zen	FA/ISS	20000	30.0	3		7	0	0	29.94	100000	2000	Scale	0	2.0	0	0.01	1.9	0	0.01	0.039	0	1	1	0	1	21.908	341.782	0	1	21.908	341.782	1.1159999999999999	3.0704	1	0.8248	0.9872	0.9023	1	0.9943	0.9971	0.9296	3.0296	0.8997	0.07965900000000001	0.021894999999999998	0.0013409000000000001	0.0013090999999999999
156	TR1_2_W0001_P0172_T0001_R1_P2_K1_Ch2-Ch1.zen	20150715_gfpSORORINcd3_G2G1\MitoSys2\LSM\gfpSORORINc_G1\DE_W0002_P0026\DE_2_W0002_P0026_T0003\TR1_W0001_P0172\TR1_2_W0001_P0172_T0001_R1_P2_K1_Ch2-Ch1.zen	FA/ISS	20000	30.0	3		7	0	0	29.94	100000	2000	Scale	0	2.0	0	0.01	1.9	0	0.01	0.039	0	1	1	0	1	20.1	410.208	0	1	20.1	410.208	1.0565	3.2251	1	0.8105	0.9891	0.8953	1	0.9955	0.9978	0.861	3.1903	0.8933	0.081444	0.021024	0.002364	0.0023629000000000002
157	TR1_2_W0001_P0172_T0001_R1_P3_K1_Ch2-Ch1.zen	20150715_gfpSORORINcd3_G2G1\MitoSys2\LSM\gfpSORORINc_G1\DE_W0002_P0026\DE_2_W0002_P0026_T0003\TR1_W0001_P0172\TR1_2_W0001_P0172_T0001_R1_P3_K1_Ch2-Ch1.zen	FA/ISS	20000	30.0	3		7	0	0	29.94	100000	2000	Scale	0	2.0	0	0.01	1.9	0	0.01	0.039	0	1	1	0	1	20.452	312.901	0	1	20.452	312.901	1.2634	4.1106	1	0.8115	0.9855	0.8942	1	0.9940000000000001	0.997	1.0473	4.0534	0.8915	0.077486	0.023975	0.0018023	0.0019207999999999999
158	TR1_2_W0001_P0172_T0001_R1_P4_K1_Ch2-Ch1.zen	20150715_gfpSORORINcd3_G2G1\MitoSys2\LSM\gfpSORORINc_G1\DE_W0002_P0026\DE_2_W0002_P0026_T0003\TR1_W0001_P0172\TR1_2_W0001_P0172_T0001_R1_P4_K1_Ch2-Ch1.zen	FA/ISS	20000	30.000999999999998	3		7	0	0	29.94	100000	2000	Scale	0	2.0	0	0.01	1.9	0	0.01	0.039	0	1	1	0	1	2.269	3.389	0	1	2.269	3.389	2.0156	2.7013	1	0.0215	0.1644	0.042	1	0.9469	0.9731	0.0676	0.715	0.04	0.24731	0.18882000000000002	0.26228	0.098566
159	TR1_2_W0001_P0172_T0001_R1_P5_K1_Ch2-Ch1.zen	20150715_gfpSORORINcd3_G2G1\MitoSys2\LSM\gfpSORORINc_G1\DE_W0002_P0026\DE_2_W0002_P0026_T0003\TR1_W0001_P0172\TR1_2_W0001_P0172_T0001_R1_P5_K1_Ch2-Ch1.zen	FA/ISS	20000	30.0	3		7	0	0	29.94	100000	2000	Scale	0	2.0	0	0.01	1.9	0	0.01	0.039	0	1	1	0	1	2.404	5.019	0	1	2.404	5.019	1.4931	2.4527	1	0.0469	0.3475	0.0884	1	0.9612	0.9804	0.0553	1.0702	0.086	0.1966	0.25693	0.1219	0.09805599999999999
160	TR1_2_W0001_P0114_T0001_R1_P1_K1_Ch2-Ch1.zen	20150715_gfpSORORINcd3_G2G1\MitoSys2\LSM\gfpSORORINc_G1\DE_W0002_P0027\DE_2_W0002_P0027_T0002\TR1_W0001_P0114\TR1_2_W0001_P0114_T0001_R1_P1_K1_Ch2-Ch1.zen	FA/ISS	20000	30.0	3	x	7	0	0	29.94	100000	2000	Scale	0	2.0	0	0.01	1.9	0	0.01	0.039	0	1	1	0	1	6.773	86.208	0	1	6.773	86.208	1.5211	2.1617	1	0.4758	0.9507	0.6706	1	0.9935	0.9968	0.8183	2.0674	0.6684	0.027957999999999997	0.026683	0.0017364000000000001	0.003759
161	TR1_2_W0001_P0114_T0001_R1_P2_K1_Ch2-Ch1.zen	20150715_gfpSORORINcd3_G2G1\MitoSys2\LSM\gfpSORORINc_G1\DE_W0002_P0027\DE_2_W0002_P0027_T0002\TR1_W0001_P0114\TR1_2_W0001_P0114_T0001_R1_P2_K1_Ch2-Ch1.zen	FA/ISS	20000	30.0	3		7	0	0	29.94	100000	2000	Scale	0	2.0	0	0.01	1.9	0	0.01	0.039	0	1	1	0	1	20.826999999999998	136.299	0	1	20.826999999999998	136.299	1.3017	2.5808	1	0.8146	0.9679	0.8879	1	0.9865	0.9932	1.0864	2.4934	0.8819	0.080333	0.012206	0.005713899999999999	0.00528
162	TR1_2_W0001_P0114_T0001_R1_P3_K1_Ch2-Ch1.zen	20150715_gfpSORORINcd3_G2G1\MitoSys2\LSM\gfpSORORINc_G1\DE_W0002_P0027\DE_2_W0002_P0027_T0002\TR1_W0001_P0114\TR1_2_W0001_P0114_T0001_R1_P3_K1_Ch2-Ch1.zen	FA/ISS	20000	30.0	3		7	0	0	29.94	100000	2000	Scale	0	2.0	0	0.01	1.9	0	0.01	0.039	0	1	1	0	1	19.163	125.12100000000001	0	1	19.163	125.12100000000001	1.2432	2.6425	1	0.7989	0.9646	0.8778	1	0.9864	0.9932	1.0153	2.5469999999999997	0.8718	0.079273	0.015055	0.0063934	0.0056073
163	TR1_2_W0001_P0114_T0001_R1_P4_K1_Ch2-Ch1.zen	20150715_gfpSORORINcd3_G2G1\MitoSys2\LSM\gfpSORORINc_G1\DE_W0002_P0027\DE_2_W0002_P0027_T0002\TR1_W0001_P0114\TR1_2_W0001_P0114_T0001_R1_P4_K1_Ch2-Ch1.zen	FA/ISS	20000	30.000999999999998	3	x	7	0	0	29.94	100000	2000	Scale	0	2.0	0	0.01	1.9	0	0.01	0.039	0	1	1	0	1	4.5280000000000005	8.732000000000001	0	1	4.5280000000000005	8.732000000000001	3.3403	5.3409	1	0.2704	0.5316	0.3765	1	0.9561	0.9778	1.3105	3.1910000000000003	0.3658	0.10972	0.10727	0.047488999999999996	0.064152
164	TR1_2_W0001_P0114_T0001_R1_P5_K1_Ch2-Ch1.zen	20150715_gfpSORORINcd3_G2G1\MitoSys2\LSM\gfpSORORINc_G1\DE_W0002_P0027\DE_2_W0002_P0027_T0002\TR1_W0001_P0114\TR1_2_W0001_P0114_T0001_R1_P5_K1_Ch2-Ch1.zen	FA/ISS	20000	30.000999999999998	3		7	0	0	29.94	100000	2000	Scale	0	2.0	0	0.01	1.9	0	0.01	0.039	0	1	1	0	1	2.43	2.596	0	1	2.43	2.596	1.0109	1.0496	1	0.0307	0.0723	0.0467	1	0.9285	0.9636	0.0322	0.0648	0.0404	0.30835999999999997	0.07792	0.23056999999999997	0.055511000000000005
165	TR1_2_W0001_P0174_T0001_R1_P1_K1_Ch2-Ch1.zen	20150715_gfpSORORINcd3_G2G1\MitoSys2\LSM\gfpSORORINc_G1\DE_W0002_P0027\DE_2_W0002_P0027_T0003\TR1_W0001_P0174\TR1_2_W0001_P0174_T0001_R1_P1_K1_Ch2-Ch1.zen	FA/ISS	20000	30.0	3		7	0	0	29.94	100000	2000	Scale	0	2.0	0	0.01	1.9	0	0.01	0.039	0	1	1	0	1	26.493000000000002	196.998	0	1	26.493000000000002	196.998	1.3448	4.0637	1	0.8528	0.9772	0.9129	1	0.9879	0.9939	1.1701	3.967	0.9073	0.06876900000000001	0.022017	0.0025437	0.0027993000000000002
166	TR1_2_W0001_P0174_T0001_R1_P2_K1_Ch2-Ch1.zen	20150715_gfpSORORINcd3_G2G1\MitoSys2\LSM\gfpSORORINc_G1\DE_W0002_P0027\DE_2_W0002_P0027_T0003\TR1_W0001_P0174\TR1_2_W0001_P0174_T0001_R1_P2_K1_Ch2-Ch1.zen	FA/ISS	20000	30.0	3		7	0	0	29.94	100000	2000	Scale	0	2.0	0	0.01	1.9	0	0.01	0.039	0	1	1	0	1	25.075	242.09599999999998	0	1	25.075	242.09599999999998	1.0694	3.3252	1	0.8464	0.9812	0.9113	1	0.9904	0.9952	0.9101	3.2588	0.9069	0.057288	0.012626	0.0024094	0.0026544
167	TR1_2_W0001_P0174_T0001_R1_P3_K1_Ch2-Ch1.zen	20150715_gfpSORORINcd3_G2G1\MitoSys2\LSM\gfpSORORINc_G1\DE_W0002_P0027\DE_2_W0002_P0027_T0003\TR1_W0001_P0174\TR1_2_W0001_P0174_T0001_R1_P3_K1_Ch2-Ch1.zen	FA/ISS	20000	30.0	3		7	0	0	29.94	100000	2000	Scale	0	2.0	0	0.01	1.9	0	0.01	0.039	0	1	1	0	1	23.386999999999997	216.12900000000002	0	1	23.386999999999997	216.12900000000002	1.1965	3.1672	1	0.835	0.9801	0.9047	1	0.9906	0.9953	1.0139	3.1016	0.9003	0.06906699999999999	0.023175	0.0024736999999999997	0.0026589
168	TR1_2_W0001_P0174_T0001_R1_P4_K1_Ch2-Ch1.zen	20150715_gfpSORORINcd3_G2G1\MitoSys2\LSM\gfpSORORINc_G1\DE_W0002_P0027\DE_2_W0002_P0027_T0003\TR1_W0001_P0174\TR1_2_W0001_P0174_T0001_R1_P4_K1_Ch2-Ch1.zen	FA/ISS	20000	30.0	3		7	0	0	29.94	100000	2000	Scale	0	2.0	0	0.01	1.9	0	0.01	0.039	0	1	1	0	1	2.5140000000000002	5.316	0	1	2.5140000000000002	5.316	1.1425	1.1284	1	0.0356	0.3993	0.114	1	0.9635	0.9816	0.0556	0.4514	0.1107	0.26428	0.1097	0.10079	0.045495
169	TR1_2_W0001_P0174_T0001_R1_P5_K1_Ch2-Ch1.zen	20150715_gfpSORORINcd3_G2G1\MitoSys2\LSM\gfpSORORINc_G1\DE_W0002_P0027\DE_2_W0002_P0027_T0003\TR1_W0001_P0174\TR1_2_W0001_P0174_T0001_R1_P5_K1_Ch2-Ch1.zen	FA/ISS	20000	30.0	3	x	7	0	0	29.94	100000	2000	Scale	0	2.0	0	0.01	1.9	0	0.01	0.039	0	1	1	0	1	1.7730000000000001	3.497	0	1	1.7730000000000001	3.497	1.0324	0.9635	1	0.0193	0.2078	-0.0612	1	0.961	0.9803	0.0138	0.1738	-0.0585	0.50125	0.13185	0.20826	0.059773
170	TR1_2_W0001_P0180_T0001_R1_P1_K1_Ch2-Ch1.zen	20150715_gfpSORORINcd3_G2G1\MitoSys2\LSM\gfpSORORINc_G1\DE_W0002_P0028\DE_2_W0002_P0028_T0003\TR1_W0001_P0180\TR1_2_W0001_P0180_T0001_R1_P1_K1_Ch2-Ch1.zen	FA/ISS	20000	30.0	3		7	0	0	29.94	100000	2000	Scale	0	2.0	0	0.01	1.9	0	0.01	0.039	0	1	1	0	1	11.755	312.33	0	1	11.755	312.33	1.2304	2.9647	1	0.6858	0.9859	0.8221	1	0.9967	0.9983	0.8742	2.9275	0.8207	0.08444199999999999	0.03127	0.0017907	0.0015705
171	TR1_2_W0001_P0180_T0001_R1_P2_K1_Ch2-Ch1.zen	20150715_gfpSORORINcd3_G2G1\MitoSys2\LSM\gfpSORORINc_G1\DE_W0002_P0028\DE_2_W0002_P0028_T0003\TR1_W0001_P0180\TR1_2_W0001_P0180_T0001_R1_P2_K1_Ch2-Ch1.zen	FA/ISS	20000	30.0	3		7	0	0	29.94	100000	2000	Scale	0	2.0	0	0.01	1.9	0	0.01	0.039	0	1	1	0	1	13.573	366.856	0	1	13.573	366.856	1.5757	2.2422	1	0.7159	0.9883	0.8409	1	0.9969	0.9985	1.1969	2.2165	0.8396	0.071728	0.024322	0.0028872	0.0034963
172	TR1_2_W0001_P0180_T0001_R1_P3_K1_Ch2-Ch1.zen	20150715_gfpSORORINcd3_G2G1\MitoSys2\LSM\gfpSORORINc_G1\DE_W0002_P0028\DE_2_W0002_P0028_T0003\TR1_W0001_P0180\TR1_2_W0001_P0180_T0001_R1_P3_K1_Ch2-Ch1.zen	FA/ISS	20000	30.0	3	n	7	0	0	29.94	100000	2000	Scale	0	2.0	0	0.01	1.9	0	0.01	0.039	0	1	1	0	1	9.573	188.864	0	1	9.573	188.864	1.0075	1.3824	1	0.6244	0.9794	0.782	1	0.996	0.998	0.6299	1.3527	0.7804	0.13572	0.026677	0.00034675	0.0010497
173	TR1_2_W0001_P0180_T0001_R1_P4_K1_Ch2-Ch1.zen	20150715_gfpSORORINcd3_G2G1\MitoSys2\LSM\gfpSORORINc_G1\DE_W0002_P0028\DE_2_W0002_P0028_T0003\TR1_W0001_P0180\TR1_2_W0001_P0180_T0001_R1_P4_K1_Ch2-Ch1.zen	FA/ISS	20000	30.0	3	x	7	0	0	29.94	100000	2000	Scale	0	2.0	0	0.01	1.9	0	0.01	0.039	0	1	1	0	1	0.659	3.37	0	1	0.659	3.37	1.5139	1.339	1	4.8619	0.1829	-0.8768	1	0.985	0.9925	3.6574	0.3018	-0.8605	0.25058	0.23673000000000002	0.051766999999999994	0.06699400000000001
174	TR1_2_W0001_P0180_T0001_R1_P5_K1_Ch2-Ch1.zen	20150715_gfpSORORINcd3_G2G1\MitoSys2\LSM\gfpSORORINc_G1\DE_W0002_P0028\DE_2_W0002_P0028_T0003\TR1_W0001_P0180\TR1_2_W0001_P0180_T0001_R1_P5_K1_Ch2-Ch1.zen	FA/ISS	20000	30.000999999999998	3		7	0	0	29.94	100000	2000	Scale	0	2.0	0	0.01	1.9	0	0.01	0.039	0	1	1	0	1	1.4169999999999998	4.521	0	1	1.4169999999999998	4.521	1.0409	1.0342	1	0.1756	0.3364	-0.2405	1	0.9757	0.9878	0.1559	0.3411	-0.2354	0.22629000000000002	0.21665	0.14087	0.050529000000000004
175	TR1_2_W0001_P0178_T0001_R1_P1_K1_Ch2-Ch1.zen	20150715_gfpSORORINcd3_G2G1\MitoSys2\LSM\gfpSORORINc_G1\DE_W0002_P0029\DE_2_W0002_P0029_T0003\TR1_W0001_P0178\TR1_2_W0001_P0178_T0001_R1_P1_K1_Ch2-Ch1.zen	FA/ISS	20000	30.0	3		7	0	0	29.94	100000	2000	Scale	0	2.0	0	0.01	1.9	0	0.01	0.039	0	1	1	0	1	19.238	105.941	0	1	19.238	105.941	0.9749	2.157	1	0.8022	0.9603	0.8777	1	0.9843	0.9921	0.7795	2.0662	0.8706	0.078715	0.015693000000000002	0.0076971	0.0038881000000000002
176	TR1_2_W0001_P0178_T0001_R1_P2_K1_Ch2-Ch1.zen	20150715_gfpSORORINcd3_G2G1\MitoSys2\LSM\gfpSORORINc_G1\DE_W0002_P0029\DE_2_W0002_P0029_T0003\TR1_W0001_P0178\TR1_2_W0001_P0178_T0001_R1_P2_K1_Ch2-Ch1.zen	FA/ISS	20000	30.0	3		7	0	0	29.94	100000	2000	Scale	0	2.0	0	0.01	1.9	0	0.01	0.039	0	1	1	0	1	23.046999999999997	141.953	0	1	23.046999999999997	141.953	1.0363	2.4849	1	0.8338	0.9695	0.8991	1	0.9856	0.9928	0.8669	2.403	0.8925	0.075164	0.006872399999999999	0.007017600000000001	0.0055021
177	TR1_2_W0001_P0178_T0001_R1_P3_K1_Ch2-Ch1.zen	20150715_gfpSORORINcd3_G2G1\MitoSys2\LSM\gfpSORORINc_G1\DE_W0002_P0029\DE_2_W0002_P0029_T0003\TR1_W0001_P0178\TR1_2_W0001_P0178_T0001_R1_P3_K1_Ch2-Ch1.zen	FA/ISS	20000	30.0	3	n	7	0	0	29.94	100000	2000	Scale	0	2.0	0	0.01	1.9	0	0.01	0.039	0	1	1	0	1	21.408	64.881	0	1	21.408	64.881	1.0519	1.7731	1	0.8212	0.9393	0.8782	1	0.9732	0.9865	0.868	1.6494	0.866	0.06514099999999999	0.012175	0.006534899999999999	0.004563899999999999
178	TR1_2_W0001_P0178_T0001_R1_P4_K1_Ch2-Ch1.zen	20150715_gfpSORORINcd3_G2G1\MitoSys2\LSM\gfpSORORINc_G1\DE_W0002_P0029\DE_2_W0002_P0029_T0003\TR1_W0001_P0178\TR1_2_W0001_P0178_T0001_R1_P4_K1_Ch2-Ch1.zen	FA/ISS	20000	30.0	3		7	0	0	29.94	100000	2000	Scale	0	2.0	0	0.01	1.9	0	0.01	0.039	0	1	1	0	1	2.728	3.4160000000000004	0	1	2.728	3.4160000000000004	1.5047	2.0838	1	0.0721	0.1765	0.1113	1	0.9356	0.9673	0.161	0.41700000000000004	0.10400000000000001	0.16756	0.08831699999999999	0.10399000000000001	0.08938
179	TR1_2_W0001_P0178_T0001_R1_P5_K1_Ch2-Ch1.zen	20150715_gfpSORORINcd3_G2G1\MitoSys2\LSM\gfpSORORINc_G1\DE_W0002_P0029\DE_2_W0002_P0029_T0003\TR1_W0001_P0178\TR1_2_W0001_P0178_T0001_R1_P5_K1_Ch2-Ch1.zen	FA/ISS	20000	30.0	3		7	0	0	29.94	100000	2000	Scale	0	2.0	0	0.01	1.9	0	0.01	0.039	0	1	1	0	1	2.5660000000000003	2.379	0	1	2.5660000000000003	2.379	1.2556	1.0022	1	0.0505	0.0523	0.0418	1	0.9146	0.9563	0.0938	0.008	0.0328	0.24597	0.19577	0.17074	0.18192
180	TR1_2_W0001_P0116_T0001_R1_P1_K1_Ch2-Ch1.zen	20150715_gfpSORORINcd3_G2G1\MitoSys2\LSM\gfpSORORINc_G1\DE_W0002_P0030\DE_2_W0002_P0030_T0002\TR1_W0001_P0116\TR1_2_W0001_P0116_T0001_R1_P1_K1_Ch2-Ch1.zen	FA/ISS	20000	30.0	3		7	0	0	29.94	100000	2000	Scale	0	2.0	0	0.01	1.9	0	0.01	0.039	0	1	1	0	1	30.656999999999996	87.101	0	1	30.656999999999996	87.101	1.0639	2.625	1	0.8733	0.9508	0.9112	1	0.9690000000000001	0.9844	0.9329	2.4692	0.8966	0.049037	0.013577	0.0030448	0.005580300000000001
181	TR1_2_W0001_P0116_T0001_R1_P2_K1_Ch2-Ch1.zen	20150715_gfpSORORINcd3_G2G1\MitoSys2\LSM\gfpSORORINc_G1\DE_W0002_P0030\DE_2_W0002_P0030_T0002\TR1_W0001_P0116\TR1_2_W0001_P0116_T0001_R1_P2_K1_Ch2-Ch1.zen	FA/ISS	20000	30.0	3		7	0	0	29.94	100000	2000	Scale	0	2.0	0	0.01	1.9	0	0.01	0.039	0	1	1	0	1	33.056	108.17299999999999	0	1	33.056	108.17299999999999	1.1538	3.4464	1	0.8822	0.961	0.9208	1	0.9736	0.9867	1.0264	3.2910000000000004	0.9083	0.038275	0.014961000000000002	0.0020422	0.0040929
182	TR1_2_W0001_P0116_T0001_R1_P3_K1_Ch2-Ch1.zen	20150715_gfpSORORINcd3_G2G1\MitoSys2\LSM\gfpSORORINc_G1\DE_W0002_P0030\DE_2_W0002_P0030_T0002\TR1_W0001_P0116\TR1_2_W0001_P0116_T0001_R1_P3_K1_Ch2-Ch1.zen	FA/ISS	20000	30.0	3		7	0	0	29.94	100000	2000	Scale	0	2.0	0	0.01	1.9	0	0.01	0.039	0	1	1	0	1	31.122	108.089	0	1	31.122	108.089	1.0321	2.4385	1	0.8753	0.9599	0.9166	1	0.9743	0.987	0.9053	2.3187	0.9045	0.045926	0.0063982	0.0044088	0.0057318000000000004
183	TR1_2_W0001_P0116_T0001_R1_P4_K1_Ch2-Ch1.zen	20150715_gfpSORORINcd3_G2G1\MitoSys2\LSM\gfpSORORINc_G1\DE_W0002_P0030\DE_2_W0002_P0030_T0002\TR1_W0001_P0116\TR1_2_W0001_P0116_T0001_R1_P4_K1_Ch2-Ch1.zen	FA/ISS	20000	30.0	3		7	0	0	29.94	100000	2000	Scale	0	2.0	0	0.01	1.9	0	0.01	0.039	0	1	1	0	1	3.984	6.461	0	1	3.984	6.461	1.0469	1.1219	1	0.2207	0.3949	0.2925	1	0.9449	0.972	0.1907	0.3126	0.2812	0.19408	0.16017	0.15373	0.19422
184	TR1_2_W0001_P0116_T0001_R1_P5_K1_Ch2-Ch1.zen	20150715_gfpSORORINcd3_G2G1\MitoSys2\LSM\gfpSORORINc_G1\DE_W0002_P0030\DE_2_W0002_P0030_T0002\TR1_W0001_P0116\TR1_2_W0001_P0116_T0001_R1_P5_K1_Ch2-Ch1.zen	FA/ISS	20000	30.002	3		7	0	0	29.94	100000	2000	Scale	0	2.0	0	0.01	1.9	0	0.01	0.039	0	1	1	0	1	2.846	3.123	0	1	2.846	3.123	1.2452	1.2773	1	0.0875	0.1511	0.1141	1	0.9299	0.9643	0.1537	0.2085	0.1038	0.1973	0.12125	0.093601	0.11307
185	TR1_2_W0001_P0176_T0001_R1_P1_K1_Ch2-Ch1.zen	20150715_gfpSORORINcd3_G2G1\MitoSys2\LSM\gfpSORORINc_G1\DE_W0002_P0030\DE_2_W0002_P0030_T0003\TR1_W0001_P0176\TR1_2_W0001_P0176_T0001_R1_P1_K1_Ch2-Ch1.zen	FA/ISS	20000	30.0	3		7	0	0	29.94	100000	2000	Scale	0	2.0	0	0.01	1.9	0	0.01	0.039	0	1	1	0	1	16.314	150.105	0	1	16.314	150.105	1.0085	2.6345	1	0.769	0.9726	0.8648	1	0.9908	0.9954	0.7762	2.5649	0.8608	0.077807	0.033174	0.0029079	0.0033213
186	TR1_2_W0001_P0176_T0001_R1_P2_K1_Ch2-Ch1.zen	20150715_gfpSORORINcd3_G2G1\MitoSys2\LSM\gfpSORORINc_G1\DE_W0002_P0030\DE_2_W0002_P0030_T0003\TR1_W0001_P0176\TR1_2_W0001_P0176_T0001_R1_P2_K1_Ch2-Ch1.zen	FA/ISS	20000	30.0	3		7	0	0	29.94	100000	2000	Scale	0	2.0	0	0.01	1.9	0	0.01	0.039	0	1	1	0	1	20.698	246.15900000000002	0	1	20.698	246.15900000000002	1.1184	3.6555	1	0.8152	0.982	0.8947	1	0.9924	0.9962	0.9217	3.5917	0.8913	0.067615	0.019106	0.0034707	0.0026982
187	TR1_2_W0001_P0176_T0001_R1_P3_K1_Ch2-Ch1.zen	20150715_gfpSORORINcd3_G2G1\MitoSys2\LSM\gfpSORORINc_G1\DE_W0002_P0030\DE_2_W0002_P0030_T0003\TR1_W0001_P0176\TR1_2_W0001_P0176_T0001_R1_P3_K1_Ch2-Ch1.zen	FA/ISS	20000	30.0	3	n	7	0	0	29.94	100000	2000	Scale	0	2.0	0	0.01	1.9	0	0.01	0.039	0	1	1	0	1	19.436	125.749	0	1	19.436	125.749	0.9357	1.7399	1	0.8054	0.9679	0.8829	1	0.987	0.9935	0.7476	1.6769999999999998	0.877	0.068289	0.0093711	0.0033835000000000002	0.0021993000000000004
188	TR1_2_W0001_P0176_T0001_R1_P4_K1_Ch2-Ch1.zen	20150715_gfpSORORINcd3_G2G1\MitoSys2\LSM\gfpSORORINc_G1\DE_W0002_P0030\DE_2_W0002_P0030_T0003\TR1_W0001_P0176\TR1_2_W0001_P0176_T0001_R1_P4_K1_Ch2-Ch1.zen	FA/ISS	20000	30.000999999999998	3		7	0	0	29.94	100000	2000	Scale	0	2.0	0	0.01	1.9	0	0.01	0.039	0	1	1	0	1	2.206	3.1919999999999997	0	1	2.206	3.1919999999999997	1.2384	1.1685	1	0.0117	0.1613	0.0355	1	0.9468	0.973	0.0254	0.1978	0.0331	0.24344000000000002	0.082254	0.23856999999999998	0.0937
189	TR1_2_W0001_P0176_T0001_R1_P5_K1_Ch2-Ch1.zen	20150715_gfpSORORINcd3_G2G1\MitoSys2\LSM\gfpSORORINc_G1\DE_W0002_P0030\DE_2_W0002_P0030_T0003\TR1_W0001_P0176\TR1_2_W0001_P0176_T0001_R1_P5_K1_Ch2-Ch1.zen	FA/ISS	20000	30.0	3	x	7	0	0	29.94	100000	2000	Scale	0	2.0	0	0.01	1.9	0	0.01	0.039	0	1	1	0	1	2.129	19.929000000000002	0	1	2.129	19.929000000000002	1.0747	1.2298	1	0.0047	0.8159	0.048	1	0.9916	0.9958	0.0065	1.0135	0.0477	0.21898	0.10649000000000002	0.011959000000000001	0.011011
190	TR1_2_W0001_P0002_T0001_R1_P1_K1_Ch2-Ch1.zen	20150715_gfpSORORINcd3_G2G1\MitoSys2\LSM\gfpSORORINc_G2\DE_W0002_P0001\DE_2_W0002_P0001_T0001\TR1_W0001_P0002\TR1_2_W0001_P0002_T0001_R1_P1_K1_Ch2-Ch1.zen	FA/ISS	20000	30.0	3		7	0	0	29.94	100000	2000	Scale	0	2.0	0	0.01	1.9	0	0.01	0.039	0	1	1	0	1	67.016	204.792	0	1	67.016	204.792	1.1019	2.5056	1	0.9409	0.9791	0.9598	1	0.9717	0.9858	1.0396	2.4144	0.946	0.03038	0.004894600000000001	0.003546	0.0031585000000000003
191	TR1_2_W0001_P0002_T0001_R1_P2_K1_Ch2-Ch1.zen	20150715_gfpSORORINcd3_G2G1\MitoSys2\LSM\gfpSORORINc_G2\DE_W0002_P0001\DE_2_W0002_P0001_T0001\TR1_W0001_P0002\TR1_2_W0001_P0002_T0001_R1_P2_K1_Ch2-Ch1.zen	FA/ISS	20000	30.0	3		7	0	0	29.94	100000	2000	Scale	0	2.0	0	0.01	1.9	0	0.01	0.039	0	1	1	0	1	77.32300000000001	258.353	0	1	77.32300000000001	258.353	1.187	4.9395	1	0.9486	0.9824	0.9654	1	0.9727	0.9862	1.1305	4.7937	0.9520000000000001	0.024996	0.0085906	0.0035244	0.0029829
192	TR1_2_W0001_P0002_T0001_R1_P3_K1_Ch2-Ch1.zen	20150715_gfpSORORINcd3_G2G1\MitoSys2\LSM\gfpSORORINc_G2\DE_W0002_P0001\DE_2_W0002_P0001_T0001\TR1_W0001_P0002\TR1_2_W0001_P0002_T0001_R1_P3_K1_Ch2-Ch1.zen	FA/ISS	20000	30.0	3		7	0	0	29.94	100000	2000	Scale	0	2.0	0	0.01	1.9	0	0.01	0.039	0	1	1	0	1	82.505	220.96200000000002	0	1	82.505	220.96200000000002	1.1487	3.241	1	0.9519	0.9803	0.9659	1	0.9671	0.9834	1.0968	3.1196	0.9498	0.021477	0.0061416000000000005	0.0022997	0.0021177
193	TR1_2_W0001_P0002_T0001_R1_P4_K1_Ch2-Ch1.zen	20150715_gfpSORORINcd3_G2G1\MitoSys2\LSM\gfpSORORINc_G2\DE_W0002_P0001\DE_2_W0002_P0001_T0001\TR1_W0001_P0002\TR1_2_W0001_P0002_T0001_R1_P4_K1_Ch2-Ch1.zen	FA/ISS	20000	30.0	3		7	0	0	29.94	100000	2000	Scale	0	2.0	0	0.01	1.9	0	0.01	0.039	0	1	1	0	1	3.135	3.27	0	1	3.135	3.27	1.0766	1.1151	1	0.1293	0.1731	0.1483	1	0.9265	0.9625	0.1529	0.1853	0.1348	0.43861999999999995	0.075913	0.24325	0.08684800000000001
194	TR1_2_W0001_P0002_T0001_R1_P5_K1_Ch2-Ch1.zen	20150715_gfpSORORINcd3_G2G1\MitoSys2\LSM\gfpSORORINc_G2\DE_W0002_P0001\DE_2_W0002_P0001_T0001\TR1_W0001_P0002\TR1_2_W0001_P0002_T0001_R1_P5_K1_Ch2-Ch1.zen	FA/ISS	20000	30.000999999999998	3		7	0	0	29.94	100000	2000	Scale	0	2.0	0	0.01	1.9	0	0.01	0.039	0	1	1	0	1	3.8360000000000003	7.56	0	1	3.8360000000000003	7.56	1.3932	1.6415	1	0.222	0.5453	0.3453	1	0.9602	0.9799	0.3862	0.9557	0.336	0.20209000000000002	0.094411	0.046421	0.043075
195	TR1_2_W0001_P0022_T0001_R1_P1_K1_Ch2-Ch1.zen	20150715_gfpSORORINcd3_G2G1\MitoSys2\LSM\gfpSORORINc_G2\DE_W0002_P0001\DE_2_W0002_P0001_T0002\TR1_W0001_P0022\TR1_2_W0001_P0022_T0001_R1_P1_K1_Ch2-Ch1.zen	FA/ISS	20000	30.0	3		7	0	0	29.94	100000	2000	Scale	0	2.0	0	0.01	1.9	0	0.01	0.039	0	1	1	0	1	32.597	247.28799999999998	0	1	32.597	247.28799999999998	1.1119	3.4929	1	0.8802	0.9819	0.9297	1	0.9881	0.9940000000000001	0.9849	3.42	0.924	0.038455	0.013362	0.0019247	0.0019132
196	TR1_2_W0001_P0022_T0001_R1_P2_K1_Ch2-Ch1.zen	20150715_gfpSORORINcd3_G2G1\MitoSys2\LSM\gfpSORORINc_G2\DE_W0002_P0001\DE_2_W0002_P0001_T0002\TR1_W0001_P0022\TR1_2_W0001_P0022_T0001_R1_P2_K1_Ch2-Ch1.zen	FA/ISS	20000	30.0	3		7	0	0	29.94	100000	2000	Scale	0	2.0	0	0.01	1.9	0	0.01	0.039	0	1	1	0	1	24.545	173.62400000000002	0	1	24.545	173.62400000000002	1.1449	2.1822	1	0.8429	0.9754	0.9067	1	0.9877	0.9938	0.9757	2.1199	0.9011	0.052287	0.010373	0.0023183	0.0024397
197	TR1_2_W0001_P0022_T0001_R1_P3_K1_Ch2-Ch1.zen	20150715_gfpSORORINcd3_G2G1\MitoSys2\LSM\gfpSORORINc_G2\DE_W0002_P0001\DE_2_W0002_P0001_T0002\TR1_W0001_P0022\TR1_2_W0001_P0022_T0001_R1_P3_K1_Ch2-Ch1.zen	FA/ISS	20000	30.0	3		7	0	0	29.94	100000	2000	Scale	0	2.0	0	0.01	1.9	0	0.01	0.039	0	1	1	0	1	27.683000000000003	240.52900000000002	0	1	27.683000000000003	240.52900000000002	1.1828	2.8898	1	0.8599	0.9815	0.9187	1	0.9896	0.9948	1.0292	2.8289999999999997	0.9138	0.047424	0.009860500000000001	0.0025954999999999997	0.0034225
198	TR1_2_W0001_P0022_T0001_R1_P4_K1_Ch2-Ch1.zen	20150715_gfpSORORINcd3_G2G1\MitoSys2\LSM\gfpSORORINc_G2\DE_W0002_P0001\DE_2_W0002_P0001_T0002\TR1_W0001_P0022\TR1_2_W0001_P0022_T0001_R1_P4_K1_Ch2-Ch1.zen	FA/ISS	20000	30.0	3		7	0	0	29.94	100000	2000	Scale	0	2.0	0	0.01	1.9	0	0.01	0.039	0	1	1	0	1	2.122	3.824	0	1	2.122	3.824	1.1716	1.0716	1	0.0051	0.2513	0.0224	1	0.9576	0.9785	0.0086	0.2625	0.0214	0.20739000000000002	0.048808	0.18122	0.049369
199	TR1_2_W0001_P0022_T0001_R1_P5_K1_Ch2-Ch1.zen	20150715_gfpSORORINcd3_G2G1\MitoSys2\LSM\gfpSORORINc_G2\DE_W0002_P0001\DE_2_W0002_P0001_T0002\TR1_W0001_P0022\TR1_2_W0001_P0022_T0001_R1_P5_K1_Ch2-Ch1.zen	FA/ISS	20000	30.0	3		7	0	0	29.94	100000	2000	Scale	0	2.0	0	0.01	1.9	0	0.01	0.039	0	1	1	0	1	2.358	3.781	0	1	2.358	3.781	1.2841	1.2525	1	0.0263	0.2451	0.0726	1	0.9519	0.9757	0.0583	0.3336	0.0691	0.19016	0.16621	0.12913	0.09314700000000001
200	TR1_2_W0001_P0004_T0001_R1_P1_K1_Ch2-Ch1.zen	20150715_gfpSORORINcd3_G2G1\MitoSys2\LSM\gfpSORORINc_G2\DE_W0002_P0002\DE_2_W0002_P0002_T0001\TR1_W0001_P0004\TR1_2_W0001_P0004_T0001_R1_P1_K1_Ch2-Ch1.zen	FA/ISS	20000	30.0	3		7	0	0	29.94	100000	2000	Scale	0	2.0	0	0.01	1.9	0	0.01	0.039	0	1	1	0	1	20.514	198.215	0	1	20.514	198.215	1.5497	2.8047	1	0.8083	0.9787	0.8893	1	0.9914	0.9957	1.2984	2.7433	0.8855	0.071451	0.020081	0.0049167	0.0032463
201	TR1_2_W0001_P0004_T0001_R1_P2_K1_Ch2-Ch1.zen	20150715_gfpSORORINcd3_G2G1\MitoSys2\LSM\gfpSORORINc_G2\DE_W0002_P0002\DE_2_W0002_P0002_T0001\TR1_W0001_P0004\TR1_2_W0001_P0004_T0001_R1_P2_K1_Ch2-Ch1.zen	FA/ISS	20000	30.0	3		7	0	0	29.94	100000	2000	Scale	0	2.0	0	0.01	1.9	0	0.01	0.039	0	1	1	0	1	22.711	249.907	0	1	22.711	249.907	1.1913	3.8715	1	0.8302	0.9813	0.9026	1	0.9914	0.9957	1.0039	3.7977	0.8987	0.053372	0.019375999999999997	0.0030256	0.0028135
202	TR1_2_W0001_P0004_T0001_R1_P3_K1_Ch2-Ch1.zen	20150715_gfpSORORINcd3_G2G1\MitoSys2\LSM\gfpSORORINc_G2\DE_W0002_P0002\DE_2_W0002_P0002_T0001\TR1_W0001_P0004\TR1_2_W0001_P0004_T0001_R1_P3_K1_Ch2-Ch1.zen	FA/ISS	20000	30.0	3		7	0	0	29.94	100000	2000	Scale	0	2.0	0	0.01	1.9	0	0.01	0.039	0	1	1	0	1	20.208	227.731	0	1	20.208	227.731	1.5985	3.1433	1	0.8045	0.9801	0.8879	1	0.9922	0.9961	1.338	3.0796	0.8844	0.06313200000000001	0.015971	0.0045176	0.0058453
203	TR1_2_W0001_P0004_T0001_R1_P4_K1_Ch2-Ch1.zen	20150715_gfpSORORINcd3_G2G1\MitoSys2\LSM\gfpSORORINc_G2\DE_W0002_P0002\DE_2_W0002_P0002_T0001\TR1_W0001_P0004\TR1_2_W0001_P0004_T0001_R1_P4_K1_Ch2-Ch1.zen	FA/ISS	20000	30.0	3		7	0	0	29.94	100000	2000	Scale	0	2.0	0	0.01	1.9	0	0.01	0.039	0	1	1	0	1	2.23	6.535	0	1	2.23	6.535	1.1574	1.2293	1	0.0132	0.5004	0.0692	1	0.9735	0.9866	0.0236	0.6377	0.0679	0.12476	0.15406	0.13692000000000001	0.054581
204	TR1_2_W0001_P0004_T0001_R1_P5_K1_Ch2-Ch1.zen	20150715_gfpSORORINcd3_G2G1\MitoSys2\LSM\gfpSORORINc_G2\DE_W0002_P0002\DE_2_W0002_P0002_T0001\TR1_W0001_P0004\TR1_2_W0001_P0004_T0001_R1_P5_K1_Ch2-Ch1.zen	FA/ISS	20000	30.0	3	x	7	0	0	29.94	100000	2000	Scale	0	2.0	0	0.01	1.9	0	0.01	0.039	0	1	1	0	1	3.847	7.5920000000000005	0	1	3.847	7.5920000000000005	2.1757	2.6456	1	0.2106	0.5273	0.3293	1	0.9595	0.9796	0.6986	1.6085	0.3201	0.0063238999999999995	0.09098300000000001	0.11671	0.058705999999999994
205	TR1_2_W0001_P0024_T0001_R1_P1_K1_Ch2-Ch1.zen	20150715_gfpSORORINcd3_G2G1\MitoSys2\LSM\gfpSORORINc_G2\DE_W0002_P0002\DE_2_W0002_P0002_T0002\TR1_W0001_P0024\TR1_2_W0001_P0024_T0001_R1_P1_K1_Ch2-Ch1.zen	FA/ISS	20000	30.0	3		7	0	0	29.94	100000	2000	Scale	0	2.0	0	0.01	1.9	0	0.01	0.039	0	1	1	0	1	33.769	93.71600000000001	0	1	33.769	93.71600000000001	1.2711	3.2112	1	0.8832	0.9508	0.9164	1	0.9671	0.9834	1.1372	3.0199	0.9008	0.042332	0.0097376	0.0051915	0.0039928
206	TR1_2_W0001_P0024_T0001_R1_P2_K1_Ch2-Ch1.zen	20150715_gfpSORORINcd3_G2G1\MitoSys2\LSM\gfpSORORINc_G2\DE_W0002_P0002\DE_2_W0002_P0002_T0002\TR1_W0001_P0024\TR1_2_W0001_P0024_T0001_R1_P2_K1_Ch2-Ch1.zen	FA/ISS	20000	30.0	3		7	0	0	29.94	100000	2000	Scale	0	2.0	0	0.01	1.9	0	0.01	0.039	0	1	1	0	1	32.589	85.432	0	1	32.589	85.432	1.1842	3.7799	1	0.8801	0.9440000000000001	0.9115	1	0.9632	0.9814	1.0526	3.5332	0.894	0.047593	0.0078087	0.0075844	0.006116300000000001
207	TR1_2_W0001_P0024_T0001_R1_P3_K1_Ch2-Ch1.zen	20150715_gfpSORORINcd3_G2G1\MitoSys2\LSM\gfpSORORINc_G2\DE_W0002_P0002\DE_2_W0002_P0002_T0002\TR1_W0001_P0024\TR1_2_W0001_P0024_T0001_R1_P3_K1_Ch2-Ch1.zen	FA/ISS	20000	30.0	3	x	7	0	0	29.94	100000	2000	Scale	0	2.0	0	0.01	1.9	0	0.01	0.039	0	1	1	0	1	28.664	71.946	0	1	28.664	71.946	1.0366	2.5394	1	0.8648	0.9407	0.902	1	0.9652	0.9824	0.8987	2.3647	0.8856	0.049027	0.010009	0.0038071999999999997	0.0033634999999999997
208	TR1_2_W0001_P0024_T0001_R1_P4_K1_Ch2-Ch1.zen	20150715_gfpSORORINcd3_G2G1\MitoSys2\LSM\gfpSORORINc_G2\DE_W0002_P0002\DE_2_W0002_P0002_T0002\TR1_W0001_P0024\TR1_2_W0001_P0024_T0001_R1_P4_K1_Ch2-Ch1.zen	FA/ISS	20000	30.000999999999998	3	x	7	0	0	29.94	100000	2000	Scale	0	2.0	0	0.01	1.9	0	0.01	0.039	0	1	1	0	1	3.3569999999999998	3.6519999999999997	0	1	3.3569999999999998	3.6519999999999997	1.3768	1.4128	1	0.1571	0.2225	0.1864	1	0.9294	0.9641	0.3004	0.3586	0.1723	0.07711799999999999	0.069368	0.11513	0.065833
209	TR1_2_W0001_P0024_T0001_R1_P5_K1_Ch2-Ch1.zen	20150715_gfpSORORINcd3_G2G1\MitoSys2\LSM\gfpSORORINc_G2\DE_W0002_P0002\DE_2_W0002_P0002_T0002\TR1_W0001_P0024\TR1_2_W0001_P0024_T0001_R1_P5_K1_Ch2-Ch1.zen	FA/ISS	20000	29.999000000000002	3		7	0	0	29.94	100000	2000	Scale	0	2.0	0	0.01	1.9	0	0.01	0.039	0	1	1	0	1	1.421	2.285	0	1	1.421	2.285	1.2363	1.1384	1	0.2108	0.0298	-0.0607	1	0.9522	0.9758	0.0875	0.0355	-0.0504	0.15341	0.14428	0.15766	0.077453
210	TR1_2_W0001_P0008_T0001_R1_P1_K1_Ch2-Ch1.zen	20150715_gfpSORORINcd3_G2G1\MitoSys2\LSM\gfpSORORINc_G2\DE_W0002_P0003\DE_2_W0002_P0003_T0001\TR1_W0001_P0008\TR1_2_W0001_P0008_T0001_R1_P1_K1_Ch2-Ch1.zen	FA/ISS	20000	30.0	3		7	0	0	29.94	100000	2000	Scale	0	2.0	0	0.01	1.9	0	0.01	0.039	0	1	1	0	1	19.976	241.942	0	1	19.976	241.942	1.18	3.2649	1	0.809	0.9819	0.8912	1	0.9926	0.9963	0.9705	3.2064	0.8879	0.084155	0.017541	0.0031477	0.0022511
211	TR1_2_W0001_P0008_T0001_R1_P2_K1_Ch2-Ch1.zen	20150715_gfpSORORINcd3_G2G1\MitoSys2\LSM\gfpSORORINc_G2\DE_W0002_P0003\DE_2_W0002_P0003_T0001\TR1_W0001_P0008\TR1_2_W0001_P0008_T0001_R1_P2_K1_Ch2-Ch1.zen	FA/ISS	20000	30.0	3		7	0	0	29.94	100000	2000	Scale	0	2.0	0	0.01	1.9	0	0.01	0.039	0	1	1	0	1	17.354	217.83900000000003	0	1	17.354	217.83900000000003	1.0490000000000002	3.2445	1	0.7819	0.9801	0.8754	1	0.9929	0.9965	0.8249	3.1833	0.8723	0.09868500000000001	0.027018	0.0032359000000000003	0.0020768
212	TR1_2_W0001_P0008_T0001_R1_P3_K1_Ch2-Ch1.zen	20150715_gfpSORORINcd3_G2G1\MitoSys2\LSM\gfpSORORINc_G2\DE_W0002_P0003\DE_2_W0002_P0003_T0001\TR1_W0001_P0008\TR1_2_W0001_P0008_T0001_R1_P3_K1_Ch2-Ch1.zen	FA/ISS	20000	30.0	3		7	0	0	29.94	100000	2000	Scale	0	2.0	0	0.01	1.9	0	0.01	0.039	0	1	1	0	1	22.141	166.886	0	1	22.141	166.886	0.9773	2.3653	1	0.8277	0.9736	0.8977	1	0.9879	0.9939	0.8069	2.2983	0.8922	0.076654	0.0086031	0.007594	0.0098664
213	TR1_2_W0001_P0008_T0001_R1_P4_K1_Ch2-Ch1.zen	20150715_gfpSORORINcd3_G2G1\MitoSys2\LSM\gfpSORORINc_G2\DE_W0002_P0003\DE_2_W0002_P0003_T0001\TR1_W0001_P0008\TR1_2_W0001_P0008_T0001_R1_P4_K1_Ch2-Ch1.zen	FA/ISS	20000	30.0	3	x	7	0	0	29.94	100000	2000	Scale	0	2.0	0	0.01	1.9	0	0.01	0.039	0	1	1	0	1	2.3409999999999997	6.031000000000001	0	1	2.3409999999999997	6.031000000000001	1.0624	1.0564	1	0.0214	0.4677	0.0984	1	0.9699	0.9848	0.0294	0.4839	0.0962	0.18222	0.077139	0.097001	0.018032
214	TR1_2_W0001_P0008_T0001_R1_P5_K1_Ch2-Ch1.zen	20150715_gfpSORORINcd3_G2G1\MitoSys2\LSM\gfpSORORINc_G2\DE_W0002_P0003\DE_2_W0002_P0003_T0001\TR1_W0001_P0008\TR1_2_W0001_P0008_T0001_R1_P5_K1_Ch2-Ch1.zen	FA/ISS	20000	30.0	3	x	7	0	0	29.94	100000	2000	Scale	0	2.0	0	0.01	1.9	0	0.01	0.039	0	1	1	0	1	2.645	6.58	0	1	2.645	6.58	1.1527	1.0947	1	0.0614	0.5015	0.1694	1	0.9685	0.9841	0.0914	0.5386	0.1655	0.17717	0.12055999999999999	0.083485	0.056464999999999994
215	TR1_2_W0001_P0028_T0001_R1_P1_K1_Ch2-Ch1.zen	20150715_gfpSORORINcd3_G2G1\MitoSys2\LSM\gfpSORORINc_G2\DE_W0002_P0003\DE_2_W0002_P0003_T0002\TR1_W0001_P0028\TR1_2_W0001_P0028_T0001_R1_P1_K1_Ch2-Ch1.zen	FA/ISS	20000	30.0	3		7	0	0	29.94	100000	2000	Scale	0	2.0	0	0.01	1.9	0	0.01	0.039	0	1	1	0	1	52.86600000000001	68.985	0	1	52.86600000000001	68.985	1.1521	3.6176	1	0.9251	0.9386	0.9318	1	0.9342	0.9665	1.071	3.3034	0.8996	0.030231	0.008911	0.005176699999999999	0.0079913
216	TR1_2_W0001_P0028_T0001_R1_P2_K1_Ch2-Ch1.zen	20150715_gfpSORORINcd3_G2G1\MitoSys2\LSM\gfpSORORINc_G2\DE_W0002_P0003\DE_2_W0002_P0003_T0002\TR1_W0001_P0028\TR1_2_W0001_P0028_T0001_R1_P2_K1_Ch2-Ch1.zen	FA/ISS	20000	30.0	3		7	0	0	29.94	100000	2000	Scale	0	2.0	0	0.01	1.9	0	0.01	0.039	0	1	1	0	1	86.414	89.01	0	1	86.414	89.01	1.1501	4.1625	1	0.9540000000000001	0.9443	0.9491	1	0.9041	0.9507	1.1005	3.7211	0.9009999999999999	0.020733	0.0033965	0.0044662	0.0086286
217	TR1_2_W0001_P0028_T0001_R1_P3_K1_Ch2-Ch1.zen	20150715_gfpSORORINcd3_G2G1\MitoSys2\LSM\gfpSORORINc_G2\DE_W0002_P0003\DE_2_W0002_P0003_T0002\TR1_W0001_P0028\TR1_2_W0001_P0028_T0001_R1_P3_K1_Ch2-Ch1.zen	FA/ISS	20000	30.0	3		7	0	0	29.94	100000	2000	Scale	0	2.0	0	0.01	1.9	0	0.01	0.039	0	1	1	0	1	52.895	68.426	0	1	52.895	68.426	1.2354	3.9424	1	0.9253	0.9338	0.9295	1	0.9297	0.9641	1.1515	3.5673	0.895	0.027652	0.0075128999999999994	0.0062335	0.0062635
218	TR1_2_W0001_P0028_T0001_R1_P4_K1_Ch2-Ch1.zen	20150715_gfpSORORINcd3_G2G1\MitoSys2\LSM\gfpSORORINc_G2\DE_W0002_P0003\DE_2_W0002_P0003_T0002\TR1_W0001_P0028\TR1_2_W0001_P0028_T0001_R1_P4_K1_Ch2-Ch1.zen	FA/ISS	20000	30.002	3		7	0	0	29.94	100000	2000	Scale	0	2.0	0	0.01	1.9	0	0.01	0.039	0	1	1	0	1	2.638	1.962	0	1	2.638	1.962	0.9604	1.0674	1	0.0594	0.0201	0.0091	1	0.8968	0.9470000000000001	0.0452	-0.0017	-0.0032	0.34238	0.13329000000000002	0.20102	0.15725
219	TR1_2_W0001_P0028_T0001_R1_P5_K1_Ch2-Ch1.zen	20150715_gfpSORORINcd3_G2G1\MitoSys2\LSM\gfpSORORINc_G2\DE_W0002_P0003\DE_2_W0002_P0003_T0002\TR1_W0001_P0028\TR1_2_W0001_P0028_T0001_R1_P5_K1_Ch2-Ch1.zen	FA/ISS	20000	30.000999999999998	3		7	0	0	29.94	100000	2000	Scale	0	2.0	0	0.01	1.9	0	0.01	0.039	0	1	1	0	1	3.092	1.86	0	1	3.092	1.86	1.0783	1.1953	1	0.12300000000000001	0.0045	-0.0109	1	0.8738	0.9348	0.1498	-0.0094	-0.0338	0.30489	0.060926	0.16221	0.11183
220	TR1_2_W0001_P0006_T0001_R1_P1_K1_Ch2-Ch1.zen	20150715_gfpSORORINcd3_G2G1\MitoSys2\LSM\gfpSORORINc_G2\DE_W0002_P0004\DE_2_W0002_P0004_T0001\TR1_W0001_P0006\TR1_2_W0001_P0006_T0001_R1_P1_K1_Ch2-Ch1.zen	FA/ISS	20000	30.0	3	x	7	0	0	29.94	100000	2000	Scale	0	2.0	0	0.01	1.9	0	0.01	0.039	0	1	1	0	1	7.644	43.919	0	1	7.644	43.919	1.8125	3.5971	1	0.5209	0.8906	0.6796	1	0.9842	0.9921	1.0784	3.2631	0.674	0.030255	0.034428	0.0067882	0.007326600000000001
221	TR1_2_W0001_P0006_T0001_R1_P2_K1_Ch2-Ch1.zen	20150715_gfpSORORINcd3_G2G1\MitoSys2\LSM\gfpSORORINc_G2\DE_W0002_P0004\DE_2_W0002_P0004_T0001\TR1_W0001_P0006\TR1_2_W0001_P0006_T0001_R1_P2_K1_Ch2-Ch1.zen	FA/ISS	20000	30.0	3		7	0	0	29.94	100000	2000	Scale	0	2.0	0	0.01	1.9	0	0.01	0.039	0	1	1	0	1	27.539	147.783	0	1	27.539	147.783	1.3031	4.3414	1	0.8581	0.9690000000000001	0.9118	1	0.983	0.9914	1.1377	4.1996	0.9039	0.0455	0.021263999999999998	0.0042033	0.0040622
222	TR1_2_W0001_P0006_T0001_R1_P3_K1_Ch2-Ch1.zen	20150715_gfpSORORINcd3_G2G1\MitoSys2\LSM\gfpSORORINc_G2\DE_W0002_P0004\DE_2_W0002_P0004_T0001\TR1_W0001_P0006\TR1_2_W0001_P0006_T0001_R1_P3_K1_Ch2-Ch1.zen	FA/ISS	20000	30.0	3		7	0	0	29.94	100000	2000	Scale	0	2.0	0	0.01	1.9	0	0.01	0.039	0	1	1	0	1	28.625	183.18	0	1	28.625	183.18	1.1879	3.8756	1	0.8638	0.9743	0.9173	1	0.9853	0.9926	1.0377	3.7666	0.9105	0.047081	0.011683	0.0039369999999999995	0.0033677
223	TR1_2_W0001_P0006_T0001_R1_P4_K1_Ch2-Ch1.zen	20150715_gfpSORORINcd3_G2G1\MitoSys2\LSM\gfpSORORINc_G2\DE_W0002_P0004\DE_2_W0002_P0004_T0001\TR1_W0001_P0006\TR1_2_W0001_P0006_T0001_R1_P4_K1_Ch2-Ch1.zen	FA/ISS	20000	30.0	3	x	7	0	0	29.94	100000	2000	Scale	0	2.0	0	0.01	1.9	0	0.01	0.039	0	1	1	0	1	4.187	9.115	0	1	4.187	9.115	1.6892	2.2633	1	0.2521	0.5873	0.3831	1	0.9625	0.9811	0.5718	1.4593	0.3738	0.066506	0.046649	0.034821	0.025335
224	TR1_2_W0001_P0006_T0001_R1_P5_K1_Ch2-Ch1.zen	20150715_gfpSORORINcd3_G2G1\MitoSys2\LSM\gfpSORORINc_G2\DE_W0002_P0004\DE_2_W0002_P0004_T0001\TR1_W0001_P0006\TR1_2_W0001_P0006_T0001_R1_P5_K1_Ch2-Ch1.zen	FA/ISS	20000	30.000999999999998	3		7	0	0	29.94	100000	2000	Scale	0	2.0	0	0.01	1.9	0	0.01	0.039	0	1	1	0	1	2.3	2.489	0	1	2.3	2.489	1.1379	1.1593	1	0.0163	0.0536	0.0286	1	0.9291	0.9639	0.0311	0.0658	0.0242	0.25311	0.10726	0.19535	0.062939
225	TR1_2_W0001_P0026_T0001_R1_P1_K1_Ch2-Ch1.zen	20150715_gfpSORORINcd3_G2G1\MitoSys2\LSM\gfpSORORINc_G2\DE_W0002_P0004\DE_2_W0002_P0004_T0002\TR1_W0001_P0026\TR1_2_W0001_P0026_T0001_R1_P1_K1_Ch2-Ch1.zen	FA/ISS	20000	30.0	3		7	0	0	29.94	100000	2000	Scale	0	2.0	0	0.01	1.9	0	0.01	0.039	0	1	1	0	1	27.747	144.785	0	1	27.747	144.785	1.5255	3.5248	1	0.8585	0.9699	0.9125	1	0.9833	0.9916	1.344	3.4074	0.9047	0.05539500000000001	0.019150999999999998	0.0026611	0.0040753
226	TR1_2_W0001_P0026_T0001_R1_P2_K1_Ch2-Ch1.zen	20150715_gfpSORORINcd3_G2G1\MitoSys2\LSM\gfpSORORINc_G2\DE_W0002_P0004\DE_2_W0002_P0004_T0002\TR1_W0001_P0026\TR1_2_W0001_P0026_T0001_R1_P2_K1_Ch2-Ch1.zen	FA/ISS	20000	30.0	3		7	0	0	29.94	100000	2000	Scale	0	2.0	0	0.01	1.9	0	0.01	0.039	0	1	1	0	1	22.000999999999998	108.417	0	1	22.000999999999998	108.417	1.1167	2.4971	1	0.8254	0.9594	0.8899	1	0.9817	0.9908	0.9313	2.3869	0.8815	0.07196	0.0086307	0.006046899999999999	0.0039864
227	TR1_2_W0001_P0026_T0001_R1_P3_K1_Ch2-Ch1.zen	20150715_gfpSORORINcd3_G2G1\MitoSys2\LSM\gfpSORORINc_G2\DE_W0002_P0004\DE_2_W0002_P0004_T0002\TR1_W0001_P0026\TR1_2_W0001_P0026_T0001_R1_P3_K1_Ch2-Ch1.zen	FA/ISS	20000	30.0	3		7	0	0	29.94	100000	2000	Scale	0	2.0	0	0.01	1.9	0	0.01	0.039	0	1	1	0	1	25.503	173.141	0	1	25.503	173.141	1.395	4.362	1	0.8476	0.9736	0.9084	1	0.9865	0.9932	1.2102	4.2426	0.9022	0.049399	0.01854	0.0034509000000000002	0.0035088000000000003
228	TR1_2_W0001_P0026_T0001_R1_P4_K1_Ch2-Ch1.zen	20150715_gfpSORORINcd3_G2G1\MitoSys2\LSM\gfpSORORINc_G2\DE_W0002_P0004\DE_2_W0002_P0004_T0002\TR1_W0001_P0026\TR1_2_W0001_P0026_T0001_R1_P4_K1_Ch2-Ch1.zen	FA/ISS	20000	30.0	3		7	0	0	29.94	100000	2000	Scale	0	2.0	0	0.01	1.9	0	0.01	0.039	0	1	1	0	1	2.66	3.7560000000000002	0	1	2.66	3.7560000000000002	1.2568	1.7631	1	0.0706	0.188	0.1056	1	0.9402	0.9696	0.0674	0.3314	0.1002	0.31084	0.25651999999999997	0.14745999999999998	0.19164
229	TR1_2_W0001_P0026_T0001_R1_P5_K1_Ch2-Ch1.zen	20150715_gfpSORORINcd3_G2G1\MitoSys2\LSM\gfpSORORINc_G2\DE_W0002_P0004\DE_2_W0002_P0004_T0002\TR1_W0001_P0026\TR1_2_W0001_P0026_T0001_R1_P5_K1_Ch2-Ch1.zen	FA/ISS	20000	30.0	3	x	7	0	0	29.94	100000	2000	Scale	0	2.0	0	0.01	1.9	0	0.01	0.039	0	1	1	0	1	1.9409999999999998	2.427	0	1	1.9409999999999998	2.427	1.374	1.7621	1	0.0212	0.0575	0.0112	1	0.9369	0.9679	-0.0224	0.0931	0.0131	0.34785	0.20432	0.28949	0.18529
230	TR1_2_W0001_P0010_T0001_R1_P1_K1_Ch2-Ch1.zen	20150715_gfpSORORINcd3_G2G1\MitoSys2\LSM\gfpSORORINc_G2\DE_W0002_P0005\DE_2_W0002_P0005_T0001\TR1_W0001_P0010\TR1_2_W0001_P0010_T0001_R1_P1_K1_Ch2-Ch1.zen	FA/ISS	20000	30.0	3		7	0	0	29.94	100000	2000	Scale	0	2.0	0	0.01	1.9	0	0.01	0.039	0	1	1	0	1	54.623000000000005	66.751	0	1	54.623000000000005	66.751	0.9629	1.9136	1	0.9279	0.9397	0.9338	1	0.9321	0.9654	0.8921	1.7237	0.9004	0.029616000000000003	0.0062917	0.0055889	0.0038984
231	TR1_2_W0001_P0010_T0001_R1_P2_K1_Ch2-Ch1.zen	20150715_gfpSORORINcd3_G2G1\MitoSys2\LSM\gfpSORORINc_G2\DE_W0002_P0005\DE_2_W0002_P0005_T0001\TR1_W0001_P0010\TR1_2_W0001_P0010_T0001_R1_P2_K1_Ch2-Ch1.zen	FA/ISS	20000	30.0	3		7	0	0	29.94	100000	2000	Scale	0	2.0	0	0.01	1.9	0	0.01	0.039	0	1	1	0	1	45.708	97.346	0	1	45.708	97.346	1.0361	2.315	1	0.9144	0.9559	0.9349	1	0.9588	0.9791	0.9489	2.1664	0.915	0.032255	0.0038236	0.0043089	0.0041262
232	TR1_2_W0001_P0010_T0001_R1_P3_K1_Ch2-Ch1.zen	20150715_gfpSORORINcd3_G2G1\MitoSys2\LSM\gfpSORORINc_G2\DE_W0002_P0005\DE_2_W0002_P0005_T0001\TR1_W0001_P0010\TR1_2_W0001_P0010_T0001_R1_P3_K1_Ch2-Ch1.zen	FA/ISS	20000	30.0	3		7	0	0	29.94	100000	2000	Scale	0	2.0	0	0.01	1.9	0	0.01	0.039	0	1	1	0	1	61.848	108.682	0	1	61.848	108.682	1.0543	2.4482	1	0.9362	0.961	0.9485	1	0.951	0.9752	0.9887	2.2879	0.9245	0.025095	0.0055597	0.0030214	0.0025055
233	TR1_2_W0001_P0010_T0001_R1_P4_K1_Ch2-Ch1.zen	20150715_gfpSORORINcd3_G2G1\MitoSys2\LSM\gfpSORORINc_G2\DE_W0002_P0005\DE_2_W0002_P0005_T0001\TR1_W0001_P0010\TR1_2_W0001_P0010_T0001_R1_P4_K1_Ch2-Ch1.zen	FA/ISS	20000	30.0	3	x	7	0	0	29.94	100000	2000	Scale	0	2.0	0	0.01	1.9	0	0.01	0.039	0	1	1	0	1	3.4	10.138	0	1	3.4	10.138	1.0106	0.9752	1	0.1672	0.6589	0.3279	1	0.9741	0.987	0.1629	0.6167	0.3226	0.10914000000000001	0.065978	0.039833	0.021082
234	TR1_2_W0001_P0010_T0001_R1_P5_K1_Ch2-Ch1.zen	20150715_gfpSORORINcd3_G2G1\MitoSys2\LSM\gfpSORORINc_G2\DE_W0002_P0005\DE_2_W0002_P0005_T0001\TR1_W0001_P0010\TR1_2_W0001_P0010_T0001_R1_P5_K1_Ch2-Ch1.zen	FA/ISS	20000	30.002	3		7	0	0	29.94	100000	2000	Scale	0	2.0	0	0.01	1.9	0	0.01	0.039	0	1	1	0	1	1.639	2.7569999999999997	0	1	1.639	2.7569999999999997	1.016	1.0872	1	0.0496	0.0956	-0.0681	1	0.9541	0.9768	0.0456	0.1059	-0.063	0.12573	0.068268	0.062483000000000004	0.048518
235	TR1_2_W0001_P0030_T0001_R1_P1_K1_Ch2-Ch1.zen	20150715_gfpSORORINcd3_G2G1\MitoSys2\LSM\gfpSORORINc_G2\DE_W0002_P0005\DE_2_W0002_P0005_T0002\TR1_W0001_P0030\TR1_2_W0001_P0030_T0001_R1_P1_K1_Ch2-Ch1.zen	FA/ISS	20000	30.0	3		7	0	0	29.94	100000	2000	Scale	0	2.0	0	0.01	1.9	0	0.01	0.039	0	1	1	0	1	13.023	111.79700000000001	0	1	13.023	111.79700000000001	1.1932	3.5913	1	0.7124	0.9589	0.8264	1	0.9893	0.9947	0.8728	3.4591	0.8219	0.085888	0.038542	0.001231	0.0050238
236	TR1_2_W0001_P0030_T0001_R1_P2_K1_Ch2-Ch1.zen	20150715_gfpSORORINcd3_G2G1\MitoSys2\LSM\gfpSORORINc_G2\DE_W0002_P0005\DE_2_W0002_P0005_T0002\TR1_W0001_P0030\TR1_2_W0001_P0030_T0001_R1_P2_K1_Ch2-Ch1.zen	FA/ISS	20000	30.0	3		7	0	0	29.94	100000	2000	Scale	0	2.0	0	0.01	1.9	0	0.01	0.039	0	1	1	0	1	14.187000000000001	124.26100000000001	0	1	14.187000000000001	124.26100000000001	1.1639	4.5809	1	0.736	0.9619	0.8414	1	0.9891	0.9945	0.8755	4.4275	0.8367	0.09261	0.033361	0.0047255000000000005	0.004874600000000001
237	TR1_2_W0001_P0030_T0001_R1_P3_K1_Ch2-Ch1.zen	20150715_gfpSORORINcd3_G2G1\MitoSys2\LSM\gfpSORORINc_G2\DE_W0002_P0005\DE_2_W0002_P0005_T0002\TR1_W0001_P0030\TR1_2_W0001_P0030_T0001_R1_P3_K1_Ch2-Ch1.zen	FA/ISS	20000	30.0	3		7	0	0	29.94	100000	2000	Scale	0	2.0	0	0.01	1.9	0	0.01	0.039	0	1	1	0	1	17.003	153.685	0	1	17.003	153.685	1.3875	3.1126	1	0.7725	0.9695	0.8654	1	0.9898	0.9949	1.1118	3.0199	0.8609	0.074353	0.017184	0.0051732	0.006577199999999999
238	TR1_2_W0001_P0030_T0001_R1_P4_K1_Ch2-Ch1.zen	20150715_gfpSORORINcd3_G2G1\MitoSys2\LSM\gfpSORORINc_G2\DE_W0002_P0005\DE_2_W0002_P0005_T0002\TR1_W0001_P0030\TR1_2_W0001_P0030_T0001_R1_P4_K1_Ch2-Ch1.zen	FA/ISS	20000	30.0	3	x	7	0	0	29.94	100000	2000	Scale	0	2.0	0	0.01	1.9	0	0.01	0.039	0	1	1	0	1	2.464	2.301	0	1	2.464	2.301	1.1821	1.2644	1	0.0373	0.0322	0.0333	1	0.9179999999999999	0.9581	0.0625	0.0443	0.0257	0.23104	0.11102000000000001	0.21479	0.16244
239	TR1_2_W0001_P0030_T0001_R1_P5_K1_Ch2-Ch1.zen	20150715_gfpSORORINcd3_G2G1\MitoSys2\LSM\gfpSORORINc_G2\DE_W0002_P0005\DE_2_W0002_P0005_T0002\TR1_W0001_P0030\TR1_2_W0001_P0030_T0001_R1_P5_K1_Ch2-Ch1.zen	FA/ISS	20000	30.0	3		7	0	0	29.94	100000	2000	Scale	0	2.0	0	0.01	1.9	0	0.01	0.039	0	1	1	0	1	7.757999999999999	32.591	0	1	7.757999999999999	32.591	2.0734	8.1615	1	0.534	0.8248	0.6631	1	0.9726	0.9862	1.3074	7.0448	0.6531	0.12415	0.043414	0.016576	0.01672
240	TR1_2_W0001_P0012_T0001_R1_P1_K1_Ch2-Ch1.zen	20150715_gfpSORORINcd3_G2G1\MitoSys2\LSM\gfpSORORINc_G2\DE_W0002_P0006\DE_2_W0002_P0006_T0001\TR1_W0001_P0012\TR1_2_W0001_P0012_T0001_R1_P1_K1_Ch2-Ch1.zen	FA/ISS	20000	30.0	3		7	0	0	29.94	100000	2000	Scale	0	2.0	0	0.01	1.9	0	0.01	0.039	0	1	1	0	1	24.475	153.983	0	1	24.475	153.983	1.0842	2.6218	1	0.8424	0.9712	0.9045	1	0.9857	0.9928	0.9195	2.5389	0.8979	0.06264600000000001	0.0087323	0.0042612	0.0051528
241	TR1_2_W0001_P0012_T0001_R1_P2_K1_Ch2-Ch1.zen	20150715_gfpSORORINcd3_G2G1\MitoSys2\LSM\gfpSORORINc_G2\DE_W0002_P0006\DE_2_W0002_P0006_T0001\TR1_W0001_P0012\TR1_2_W0001_P0012_T0001_R1_P2_K1_Ch2-Ch1.zen	FA/ISS	20000	30.0	3		7	0	0	29.94	100000	2000	Scale	0	2.0	0	0.01	1.9	0	0.01	0.039	0	1	1	0	1	30.268	273.745	0	1	30.268	273.745	1.4637	4.2975	1	0.8702	0.9831	0.9249	1	0.9899	0.9949	1.3017	4.2168	0.9202	0.034253	0.019453	0.0012698	0.0021436999999999997
242	TR1_2_W0001_P0012_T0001_R1_P3_K1_Ch2-Ch1.zen	20150715_gfpSORORINcd3_G2G1\MitoSys2\LSM\gfpSORORINc_G2\DE_W0002_P0006\DE_2_W0002_P0006_T0001\TR1_W0001_P0012\TR1_2_W0001_P0012_T0001_R1_P3_K1_Ch2-Ch1.zen	FA/ISS	20000	30.0	3		7	0	0	29.94	100000	2000	Scale	0	2.0	0	0.01	1.9	0	0.01	0.039	0	1	1	0	1	26.774	220.345	0	1	26.774	220.345	1.2134	3.0973	1	0.8547	0.9801	0.9153	1	0.9893	0.9946	1.0513	3.0292	0.9103	0.056013	0.015038999999999999	0.0021521	0.0020668
243	TR1_2_W0001_P0012_T0001_R1_P4_K1_Ch2-Ch1.zen	20150715_gfpSORORINcd3_G2G1\MitoSys2\LSM\gfpSORORINc_G2\DE_W0002_P0006\DE_2_W0002_P0006_T0001\TR1_W0001_P0012\TR1_2_W0001_P0012_T0001_R1_P4_K1_Ch2-Ch1.zen	FA/ISS	20000	30.002	3		7	0	0	29.94	100000	2000	Scale	0	2.0	0	0.01	1.9	0	0.01	0.039	0	1	1	0	1	2.3569999999999998	4.79	0	1	2.3569999999999998	4.79	1.0939	1.0418	1	0.0272	0.3627	0.0876	1	0.9619	0.9808	0.0328	0.3621	0.0847	0.33548	0.18223	0.1822	0.073679
244	TR1_2_W0001_P0012_T0001_R1_P5_K1_Ch2-Ch1.zen	20150715_gfpSORORINcd3_G2G1\MitoSys2\LSM\gfpSORORINc_G2\DE_W0002_P0006\DE_2_W0002_P0006_T0001\TR1_W0001_P0012\TR1_2_W0001_P0012_T0001_R1_P5_K1_Ch2-Ch1.zen	FA/ISS	20000	30.000999999999998	3	x	7	0	0	29.94	100000	2000	Scale	0	2.0	0	0.01	1.9	0	0.01	0.039	0	1	1	0	1	3.568	3.241	0	1	3.568	3.241	1.1717	1.6256	1	0.1898	0.1545	0.1703	1	0.9133	0.9557	0.2625	0.3267	0.1511	0.24661999999999998	0.060378999999999995	0.064079	0.061415
245	TR1_2_W0001_P0032_T0001_R1_P1_K1_Ch2-Ch1.zen	20150715_gfpSORORINcd3_G2G1\MitoSys2\LSM\gfpSORORINc_G2\DE_W0002_P0006\DE_2_W0002_P0006_T0002\TR1_W0001_P0032\TR1_2_W0001_P0032_T0001_R1_P1_K1_Ch2-Ch1.zen	FA/ISS	20000	30.0	3		7	0	0	29.94	100000	2000	Scale	0	2.0	0	0.01	1.9	0	0.01	0.039	0	1	1	0	1	23.529	206.74	0	1	23.529	206.74	1.2837	2.6824	1	0.8358	0.9790000000000001	0.9046	1	0.99	0.995	1.0946	2.62	0.9	0.053072	0.015096	0.0027158	0.0023176
246	TR1_2_W0001_P0032_T0001_R1_P2_K1_Ch2-Ch1.zen	20150715_gfpSORORINcd3_G2G1\MitoSys2\LSM\gfpSORORINc_G2\DE_W0002_P0006\DE_2_W0002_P0006_T0002\TR1_W0001_P0032\TR1_2_W0001_P0032_T0001_R1_P2_K1_Ch2-Ch1.zen	FA/ISS	20000	30.0	3		7	0	0	29.94	100000	2000	Scale	0	2.0	0	0.01	1.9	0	0.01	0.039	0	1	1	0	1	21.529	186.845	0	1	21.529	186.845	1.4732	2.3631	1	0.8201	0.978	0.8956	1	0.9905	0.9952	1.2472	2.306	0.8913	0.058123	0.021481	0.0018927	0.0024007
247	TR1_2_W0001_P0032_T0001_R1_P3_K1_Ch2-Ch1.zen	20150715_gfpSORORINcd3_G2G1\MitoSys2\LSM\gfpSORORINc_G2\DE_W0002_P0006\DE_2_W0002_P0006_T0002\TR1_W0001_P0032\TR1_2_W0001_P0032_T0001_R1_P3_K1_Ch2-Ch1.zen	FA/ISS	20000	30.0	3		7	0	0	29.94	100000	2000	Scale	0	2.0	0	0.01	1.9	0	0.01	0.039	0	1	1	0	1	28.986	239.765	0	1	28.986	239.765	1.319	3.3672	1	0.8649	0.9817	0.9215	1	0.9895	0.9947	1.1604	3.2986	0.9166	0.045494	0.015581999999999999	0.0019471	0.0023034
248	TR1_2_W0001_P0032_T0001_R1_P4_K1_Ch2-Ch1.zen	20150715_gfpSORORINcd3_G2G1\MitoSys2\LSM\gfpSORORINc_G2\DE_W0002_P0006\DE_2_W0002_P0006_T0002\TR1_W0001_P0032\TR1_2_W0001_P0032_T0001_R1_P4_K1_Ch2-Ch1.zen	FA/ISS	20000	30.000999999999998	3		7	0	0	29.94	100000	2000	Scale	0	2.0	0	0.01	1.9	0	0.01	0.039	0	1	1	0	1	1.41	24.695999999999998	0	1	1.41	24.695999999999998	1.0832	1.7213	1	0.187	0.8463	-0.3911	1	0.9953	0.9977	0.1465	1.499	-0.3901	0.1002	0.21231	0.005318	0.01267
249	TR1_2_W0001_P0032_T0001_R1_P5_K1_Ch2-Ch1.zen	20150715_gfpSORORINcd3_G2G1\MitoSys2\LSM\gfpSORORINc_G2\DE_W0002_P0006\DE_2_W0002_P0006_T0002\TR1_W0001_P0032\TR1_2_W0001_P0032_T0001_R1_P5_K1_Ch2-Ch1.zen	FA/ISS	20000	30.0	3		7	0	0	29.94	100000	2000	Scale	0	2.0	0	0.01	1.9	0	0.01	0.039	0	1	1	0	1	2.262	3.964	0	1	2.262	3.964	1.2865	1.5523	1	0.0144	0.256	0.0537	1	0.9553	0.9774	0.0357	0.4809	0.0516	0.17457	0.11312	0.08551900000000001	0.05186
250	TR1_2_W0001_P0016_T0001_R1_P1_K1_Ch2-Ch1.zen	20150715_gfpSORORINcd3_G2G1\MitoSys2\LSM\gfpSORORINc_G2\DE_W0002_P0007\DE_2_W0002_P0007_T0001\TR1_W0001_P0016\TR1_2_W0001_P0016_T0001_R1_P1_K1_Ch2-Ch1.zen	FA/ISS	20000	30.0	3		7	0	0	29.94	100000	2000	Scale	0	2.0	0	0.01	1.9	0	0.01	0.039	0	1	1	0	1	20.232	52.663000000000004	0	1	20.232	52.663000000000004	1.0289	2.6624	1	0.8118	0.9193	0.8638	1	0.9662	0.9829	0.8377	2.4415	0.8484	0.083923	0.019805	0.009384	0.0050249
251	TR1_2_W0001_P0016_T0001_R1_P2_K1_Ch2-Ch1.zen	20150715_gfpSORORINcd3_G2G1\MitoSys2\LSM\gfpSORORINc_G2\DE_W0002_P0007\DE_2_W0002_P0007_T0001\TR1_W0001_P0016\TR1_2_W0001_P0016_T0001_R1_P2_K1_Ch2-Ch1.zen	FA/ISS	20000	30.0	3		7	0	0	29.94	100000	2000	Scale	0	2.0	0	0.01	1.9	0	0.01	0.039	0	1	1	0	1	18.709	47.302	0	1	18.709	47.302	1.057	4.385	1	0.7966	0.9048	0.8489	1	0.9632	0.9814	0.8469	3.9965	0.8323	0.092704	0.023202	0.009754500000000001	0.0099816
252	TR1_2_W0001_P0016_T0001_R1_P3_K1_Ch2-Ch1.zen	20150715_gfpSORORINcd3_G2G1\MitoSys2\LSM\gfpSORORINc_G2\DE_W0002_P0007\DE_2_W0002_P0007_T0001\TR1_W0001_P0016\TR1_2_W0001_P0016_T0001_R1_P3_K1_Ch2-Ch1.zen	FA/ISS	20000	30.0	3		7	0	0	29.94	100000	2000	Scale	0	2.0	0	0.01	1.9	0	0.01	0.039	0	1	1	0	1	19.041	26.616	0	1	19.041	26.616	0.9938	2.077	1	0.8007	0.8511	0.8254	1	0.9405	0.9698	0.7949	1.7481	0.7984	0.08295599999999999	0.013305	0.010487999999999999	0.0070825
253	TR1_2_W0001_P0016_T0001_R1_P4_K1_Ch2-Ch1.zen	20150715_gfpSORORINcd3_G2G1\MitoSys2\LSM\gfpSORORINc_G2\DE_W0002_P0007\DE_2_W0002_P0007_T0001\TR1_W0001_P0016\TR1_2_W0001_P0016_T0001_R1_P4_K1_Ch2-Ch1.zen	FA/ISS	20000	30.000999999999998	3	x	7	0	0	29.94	100000	2000	Scale	0	2.0	0	0.01	1.9	0	0.01	0.039	0	1	1	0	1	2.3080000000000003	1.8869999999999998	0	1	2.3080000000000003	1.8869999999999998	1.0327	1.0429	1	0.0187	0.0016	-0.0008	1	0.907	0.9524	0.0209	0.0007	-0.0071	0.41544	0.07388	0.30794	0.10757
254	TR1_2_W0001_P0016_T0001_R1_P5_K1_Ch2-Ch1.zen	20150715_gfpSORORINcd3_G2G1\MitoSys2\LSM\gfpSORORINc_G2\DE_W0002_P0007\DE_2_W0002_P0007_T0001\TR1_W0001_P0016\TR1_2_W0001_P0016_T0001_R1_P5_K1_Ch2-Ch1.zen	FA/ISS	20000	30.0	3		7	0	0	29.94	100000	2000	Scale	0	2.0	0	0.01	1.9	0	0.01	0.039	0	1	1	0	1	2.405	2.548	0	1	2.405	2.548	1.1596	1.2451	1	0.0282	0.0617	0.0414	1	0.9271	0.9629	0.0502	0.0869	0.0355	0.20663	0.073775	0.11705	0.073393
255	TR1_2_W0001_P0018_T0001_R1_P1_K1_Ch2-Ch1.zen	20150715_gfpSORORINcd3_G2G1\MitoSys2\LSM\gfpSORORINc_G2\DE_W0002_P0009\DE_2_W0002_P0009_T0001\TR1_W0001_P0018\TR1_2_W0001_P0018_T0001_R1_P1_K1_Ch2-Ch1.zen	FA/ISS	20000	30.0	3		7	0	0	29.94	100000	2000	Scale	0	2.0	0	0.01	1.9	0	0.01	0.039	0	1	1	0	1	22.055999999999997	82.134	0	1	22.055999999999997	82.134	1.4119	2.7431	1	0.8242	0.9502	0.885	1	0.9778	0.9888	1.1965	2.5989	0.8748	0.059333000000000004	0.022147	0.0057888	0.0055191
256	TR1_2_W0001_P0018_T0001_R1_P2_K1_Ch2-Ch1.zen	20150715_gfpSORORINcd3_G2G1\MitoSys2\LSM\gfpSORORINc_G2\DE_W0002_P0009\DE_2_W0002_P0009_T0001\TR1_W0001_P0018\TR1_2_W0001_P0018_T0001_R1_P2_K1_Ch2-Ch1.zen	FA/ISS	20000	30.0	3		7	0	0	29.94	100000	2000	Scale	0	2.0	0	0.01	1.9	0	0.01	0.039	0	1	1	0	1	42.659	149.89700000000002	0	1	42.659	149.89700000000002	1.9219	3.5966	1	0.9021	0.9690000000000001	0.935	1	0.9753	0.9876	1.7744	3.4495	0.9232	0.034436	0.008745399999999999	0.0038972	0.0079881
257	TR1_2_W0001_P0018_T0001_R1_P3_K1_Ch2-Ch1.zen	20150715_gfpSORORINcd3_G2G1\MitoSys2\LSM\gfpSORORINc_G2\DE_W0002_P0009\DE_2_W0002_P0009_T0001\TR1_W0001_P0018\TR1_2_W0001_P0018_T0001_R1_P3_K1_Ch2-Ch1.zen	FA/ISS	20000	30.0	3		7	0	0	29.94	100000	2000	Scale	0	2.0	0	0.01	1.9	0	0.01	0.039	0	1	1	0	1	26.616999999999997	109.08200000000001	0	1	26.616999999999997	109.08200000000001	1.012	1.8289	1	0.855	0.9641	0.9079	1	0.9803	0.9901	0.8659	1.749	0.8988	0.038683999999999996	0.014993000000000001	0.0024841	0.0029403000000000003
258	TR1_2_W0001_P0018_T0001_R1_P4_K1_Ch2-Ch1.zen	20150715_gfpSORORINcd3_G2G1\MitoSys2\LSM\gfpSORORINc_G2\DE_W0002_P0009\DE_2_W0002_P0009_T0001\TR1_W0001_P0018\TR1_2_W0001_P0018_T0001_R1_P4_K1_Ch2-Ch1.zen	FA/ISS	20000	30.0	3		7	0	0	29.94	100000	2000	Scale	0	2.0	0	0.01	1.9	0	0.01	0.039	0	1	1	0	1	3.906	5.144	0	1	3.906	5.144	1.2758	1.6144	1	0.2349	0.3851	0.2999	1	0.9404	0.9698	0.3613	0.684	0.2854	0.058684	0.11352000000000001	0.060182000000000006	0.070329
259	TR1_2_W0001_P0018_T0001_R1_P5_K1_Ch2-Ch1.zen	20150715_gfpSORORINcd3_G2G1\MitoSys2\LSM\gfpSORORINc_G2\DE_W0002_P0009\DE_2_W0002_P0009_T0001\TR1_W0001_P0018\TR1_2_W0001_P0018_T0001_R1_P5_K1_Ch2-Ch1.zen	FA/ISS	20000	30.0	3		7	0	0	29.94	100000	2000	Scale	0	2.0	0	0.01	1.9	0	0.01	0.039	0	1	1	0	1	1.3719999999999999	2.352	0	1	1.3719999999999999	2.352	1.1829	1.1534	1	0.2444	0.0373	-0.0828	1	0.9551	0.9773	0.1426	0.0506	-0.0722	0.2352	0.1791	0.08628	0.085452
[truncated: 101 more columns]
