# Supplementary material for: Absolute quantification of cohesin, CTCF and their regulators in human cells
Source: eLife. 2019 Jun 17;8:e46269. doi: 10.7554/eLife.46269 (PMC6606026; doi:10.7554/eLife.46269)
Supplement: Figure 2—source data 1. [file elife-46269-fig2-data1.zip › Figure 2 - source data 1/20150715_gfpSORORINcd3_G2G1/2c_opt_time_col_cf_Ch1.txt]

tau_us	Ch1	Ch1_std	Ch1_fit	path
10	3.164922e-02	7.338327e-03	2.889600e-02	20150715_gfpSORORINcd3_G2G1\MitoSys2\LSM\gfpSORORINc_G1\DE_W0002_P0001\DE_2_W0002_P0001_T0003\TR1_W0001_P0122\TR1_2_W0001_P0122_T0001_R1_P2_K1_Ch2-Ch1.zen
20	2.887385e-02	6.804951e-03	2.835300e-02	20150715_gfpSORORINcd3_G2G1\MitoSys2\LSM\gfpSORORINc_G1\DE_W0002_P0001\DE_2_W0002_P0001_T0003\TR1_W0001_P0122\TR1_2_W0001_P0122_T0001_R1_P2_K1_Ch2-Ch1.zen
30	2.724076e-02	7.145554e-03	2.785400e-02	20150715_gfpSORORINcd3_G2G1\MitoSys2\LSM\gfpSORORINc_G1\DE_W0002_P0001\DE_2_W0002_P0001_T0003\TR1_W0001_P0122\TR1_2_W0001_P0122_T0001_R1_P2_K1_Ch2-Ch1.zen
40	2.706593e-02	7.173026e-03	2.739700e-02	20150715_gfpSORORINcd3_G2G1\MitoSys2\LSM\gfpSORORINc_G1\DE_W0002_P0001\DE_2_W0002_P0001_T0003\TR1_W0001_P0122\TR1_2_W0001_P0122_T0001_R1_P2_K1_Ch2-Ch1.zen
50	2.529980e-02	6.296534e-03	2.697600e-02	20150715_gfpSORORINcd3_G2G1\MitoSys2\LSM\gfpSORORINc_G1\DE_W0002_P0001\DE_2_W0002_P0001_T0003\TR1_W0001_P0122\TR1_2_W0001_P0122_T0001_R1_P2_K1_Ch2-Ch1.zen
60	2.665943e-02	4.559593e-03	2.659000e-02	20150715_gfpSORORINcd3_G2G1\MitoSys2\LSM\gfpSORORINc_G1\DE_W0002_P0001\DE_2_W0002_P0001_T0003\TR1_W0001_P0122\TR1_2_W0001_P0122_T0001_R1_P2_K1_Ch2-Ch1.zen
70	2.579222e-02	7.808427e-03	2.623500e-02	20150715_gfpSORORINcd3_G2G1\MitoSys2\LSM\gfpSORORINc_G1\DE_W0002_P0001\DE_2_W0002_P0001_T0003\TR1_W0001_P0122\TR1_2_W0001_P0122_T0001_R1_P2_K1_Ch2-Ch1.zen
80	2.335010e-02	7.098664e-03	2.590800e-02	20150715_gfpSORORINcd3_G2G1\MitoSys2\LSM\gfpSORORINc_G1\DE_W0002_P0001\DE_2_W0002_P0001_T0003\TR1_W0001_P0122\TR1_2_W0001_P0122_T0001_R1_P2_K1_Ch2-Ch1.zen
90	2.616794e-02	7.400346e-03	2.560600e-02	20150715_gfpSORORINcd3_G2G1\MitoSys2\LSM\gfpSORORINc_G1\DE_W0002_P0001\DE_2_W0002_P0001_T0003\TR1_W0001_P0122\TR1_2_W0001_P0122_T0001_R1_P2_K1_Ch2-Ch1.zen
100	2.399308e-02	5.028167e-03	2.532700e-02	20150715_gfpSORORINcd3_G2G1\MitoSys2\LSM\gfpSORORINc_G1\DE_W0002_P0001\DE_2_W0002_P0001_T0003\TR1_W0001_P0122\TR1_2_W0001_P0122_T0001_R1_P2_K1_Ch2-Ch1.zen
120	2.506709e-02	4.816577e-03	2.483100e-02	20150715_gfpSORORINcd3_G2G1\MitoSys2\LSM\gfpSORORINc_G1\DE_W0002_P0001\DE_2_W0002_P0001_T0003\TR1_W0001_P0122\TR1_2_W0001_P0122_T0001_R1_P2_K1_Ch2-Ch1.zen
140	2.465479e-02	5.016054e-03	2.440200e-02	20150715_gfpSORORINcd3_G2G1\MitoSys2\LSM\gfpSORORINc_G1\DE_W0002_P0001\DE_2_W0002_P0001_T0003\TR1_W0001_P0122\TR1_2_W0001_P0122_T0001_R1_P2_K1_Ch2-Ch1.zen
160	2.408136e-02	4.698209e-03	2.403000e-02	20150715_gfpSORORINcd3_G2G1\MitoSys2\LSM\gfpSORORINc_G1\DE_W0002_P0001\DE_2_W0002_P0001_T0003\TR1_W0001_P0122\TR1_2_W0001_P0122_T0001_R1_P2_K1_Ch2-Ch1.zen
180	2.494036e-02	6.182732e-03	2.370400e-02	20150715_gfpSORORINcd3_G2G1\MitoSys2\LSM\gfpSORORINc_G1\DE_W0002_P0001\DE_2_W0002_P0001_T0003\TR1_W0001_P0122\TR1_2_W0001_P0122_T0001_R1_P2_K1_Ch2-Ch1.zen
200	2.418904e-02	5.823416e-03	2.341500e-02	20150715_gfpSORORINcd3_G2G1\MitoSys2\LSM\gfpSORORINc_G1\DE_W0002_P0001\DE_2_W0002_P0001_T0003\TR1_W0001_P0122\TR1_2_W0001_P0122_T0001_R1_P2_K1_Ch2-Ch1.zen
220	2.263045e-02	5.801576e-03	2.315600e-02	20150715_gfpSORORINcd3_G2G1\MitoSys2\LSM\gfpSORORINc_G1\DE_W0002_P0001\DE_2_W0002_P0001_T0003\TR1_W0001_P0122\TR1_2_W0001_P0122_T0001_R1_P2_K1_Ch2-Ch1.zen
240	2.319288e-02	6.139546e-03	2.292300e-02	20150715_gfpSORORINcd3_G2G1\MitoSys2\LSM\gfpSORORINc_G1\DE_W0002_P0001\DE_2_W0002_P0001_T0003\TR1_W0001_P0122\TR1_2_W0001_P0122_T0001_R1_P2_K1_Ch2-Ch1.zen
260	2.386293e-02	5.140227e-03	2.271100e-02	20150715_gfpSORORINcd3_G2G1\MitoSys2\LSM\gfpSORORINc_G1\DE_W0002_P0001\DE_2_W0002_P0001_T0003\TR1_W0001_P0122\TR1_2_W0001_P0122_T0001_R1_P2_K1_Ch2-Ch1.zen
280	2.073313e-02	6.062535e-03	2.251500e-02	20150715_gfpSORORINcd3_G2G1\MitoSys2\LSM\gfpSORORINc_G1\DE_W0002_P0001\DE_2_W0002_P0001_T0003\TR1_W0001_P0122\TR1_2_W0001_P0122_T0001_R1_P2_K1_Ch2-Ch1.zen
300	2.199593e-02	4.987176e-03	2.233400e-02	20150715_gfpSORORINcd3_G2G1\MitoSys2\LSM\gfpSORORINc_G1\DE_W0002_P0001\DE_2_W0002_P0001_T0003\TR1_W0001_P0122\TR1_2_W0001_P0122_T0001_R1_P2_K1_Ch2-Ch1.zen
340	2.333181e-02	3.845845e-03	2.200300e-02	20150715_gfpSORORINcd3_G2G1\MitoSys2\LSM\gfpSORORINc_G1\DE_W0002_P0001\DE_2_W0002_P0001_T0003\TR1_W0001_P0122\TR1_2_W0001_P0122_T0001_R1_P2_K1_Ch2-Ch1.zen
380	2.259594e-02	5.272027e-03	2.170500e-02	20150715_gfpSORORINcd3_G2G1\MitoSys2\LSM\gfpSORORINc_G1\DE_W0002_P0001\DE_2_W0002_P0001_T0003\TR1_W0001_P0122\TR1_2_W0001_P0122_T0001_R1_P2_K1_Ch2-Ch1.zen
420	2.177529e-02	5.759066e-03	2.142900e-02	20150715_gfpSORORINcd3_G2G1\MitoSys2\LSM\gfpSORORINc_G1\DE_W0002_P0001\DE_2_W0002_P0001_T0003\TR1_W0001_P0122\TR1_2_W0001_P0122_T0001_R1_P2_K1_Ch2-Ch1.zen
460	2.063679e-02	5.559355e-03	2.116900e-02	20150715_gfpSORORINcd3_G2G1\MitoSys2\LSM\gfpSORORINc_G1\DE_W0002_P0001\DE_2_W0002_P0001_T0003\TR1_W0001_P0122\TR1_2_W0001_P0122_T0001_R1_P2_K1_Ch2-Ch1.zen
500	2.128442e-02	3.653283e-03	2.092200e-02	20150715_gfpSORORINcd3_G2G1\MitoSys2\LSM\gfpSORORINc_G1\DE_W0002_P0001\DE_2_W0002_P0001_T0003\TR1_W0001_P0122\TR1_2_W0001_P0122_T0001_R1_P2_K1_Ch2-Ch1.zen
540	2.062271e-02	4.388371e-03	2.068300e-02	20150715_gfpSORORINcd3_G2G1\MitoSys2\LSM\gfpSORORINc_G1\DE_W0002_P0001\DE_2_W0002_P0001_T0003\TR1_W0001_P0122\TR1_2_W0001_P0122_T0001_R1_P2_K1_Ch2-Ch1.zen
580	2.044104e-02	3.980546e-03	2.045300e-02	20150715_gfpSORORINcd3_G2G1\MitoSys2\LSM\gfpSORORINc_G1\DE_W0002_P0001\DE_2_W0002_P0001_T0003\TR1_W0001_P0122\TR1_2_W0001_P0122_T0001_R1_P2_K1_Ch2-Ch1.zen
620	2.067412e-02	4.721857e-03	2.022800e-02	20150715_gfpSORORINcd3_G2G1\MitoSys2\LSM\gfpSORORINc_G1\DE_W0002_P0001\DE_2_W0002_P0001_T0003\TR1_W0001_P0122\TR1_2_W0001_P0122_T0001_R1_P2_K1_Ch2-Ch1.zen
660	2.093301e-02	4.681825e-03	2.000900e-02	20150715_gfpSORORINcd3_G2G1\MitoSys2\LSM\gfpSORORINc_G1\DE_W0002_P0001\DE_2_W0002_P0001_T0003\TR1_W0001_P0122\TR1_2_W0001_P0122_T0001_R1_P2_K1_Ch2-Ch1.zen
700	2.045411e-02	3.193909e-03	1.979500e-02	20150715_gfpSORORINcd3_G2G1\MitoSys2\LSM\gfpSORORINc_G1\DE_W0002_P0001\DE_2_W0002_P0001_T0003\TR1_W0001_P0122\TR1_2_W0001_P0122_T0001_R1_P2_K1_Ch2-Ch1.zen
780	1.935349e-02	4.213735e-03	1.938100e-02	20150715_gfpSORORINcd3_G2G1\MitoSys2\LSM\gfpSORORINc_G1\DE_W0002_P0001\DE_2_W0002_P0001_T0003\TR1_W0001_P0122\TR1_2_W0001_P0122_T0001_R1_P2_K1_Ch2-Ch1.zen
860	1.822652e-02	4.249885e-03	1.898300e-02	20150715_gfpSORORINcd3_G2G1\MitoSys2\LSM\gfpSORORINc_G1\DE_W0002_P0001\DE_2_W0002_P0001_T0003\TR1_W0001_P0122\TR1_2_W0001_P0122_T0001_R1_P2_K1_Ch2-Ch1.zen
940	1.875932e-02	4.213940e-03	1.860000e-02	20150715_gfpSORORINcd3_G2G1\MitoSys2\LSM\gfpSORORINc_G1\DE_W0002_P0001\DE_2_W0002_P0001_T0003\TR1_W0001_P0122\TR1_2_W0001_P0122_T0001_R1_P2_K1_Ch2-Ch1.zen
1020	1.761663e-02	3.370165e-03	1.823300e-02	20150715_gfpSORORINcd3_G2G1\MitoSys2\LSM\gfpSORORINc_G1\DE_W0002_P0001\DE_2_W0002_P0001_T0003\TR1_W0001_P0122\TR1_2_W0001_P0122_T0001_R1_P2_K1_Ch2-Ch1.zen
1100	1.850013e-02	3.318592e-03	1.787900e-02	20150715_gfpSORORINcd3_G2G1\MitoSys2\LSM\gfpSORORINc_G1\DE_W0002_P0001\DE_2_W0002_P0001_T0003\TR1_W0001_P0122\TR1_2_W0001_P0122_T0001_R1_P2_K1_Ch2-Ch1.zen
1180	1.724038e-02	3.374165e-03	1.753900e-02	20150715_gfpSORORINcd3_G2G1\MitoSys2\LSM\gfpSORORINc_G1\DE_W0002_P0001\DE_2_W0002_P0001_T0003\TR1_W0001_P0122\TR1_2_W0001_P0122_T0001_R1_P2_K1_Ch2-Ch1.zen
1260	1.702210e-02	2.659915e-03	1.721200e-02	20150715_gfpSORORINcd3_G2G1\MitoSys2\LSM\gfpSORORINc_G1\DE_W0002_P0001\DE_2_W0002_P0001_T0003\TR1_W0001_P0122\TR1_2_W0001_P0122_T0001_R1_P2_K1_Ch2-Ch1.zen
1340	1.709278e-02	3.813107e-03	1.689700e-02	20150715_gfpSORORINcd3_G2G1\MitoSys2\LSM\gfpSORORINc_G1\DE_W0002_P0001\DE_2_W0002_P0001_T0003\TR1_W0001_P0122\TR1_2_W0001_P0122_T0001_R1_P2_K1_Ch2-Ch1.zen
1420	1.562111e-02	2.711754e-03	1.659400e-02	20150715_gfpSORORINcd3_G2G1\MitoSys2\LSM\gfpSORORINc_G1\DE_W0002_P0001\DE_2_W0002_P0001_T0003\TR1_W0001_P0122\TR1_2_W0001_P0122_T0001_R1_P2_K1_Ch2-Ch1.zen
1500	1.567041e-02	2.546117e-03	1.630300e-02	20150715_gfpSORORINcd3_G2G1\MitoSys2\LSM\gfpSORORINc_G1\DE_W0002_P0001\DE_2_W0002_P0001_T0003\TR1_W0001_P0122\TR1_2_W0001_P0122_T0001_R1_P2_K1_Ch2-Ch1.zen
1660	1.549762e-02	2.345729e-03	1.575100e-02	20150715_gfpSORORINcd3_G2G1\MitoSys2\LSM\gfpSORORINc_G1\DE_W0002_P0001\DE_2_W0002_P0001_T0003\TR1_W0001_P0122\TR1_2_W0001_P0122_T0001_R1_P2_K1_Ch2-Ch1.zen
1820	1.484867e-02	3.404715e-03	1.523900e-02	20150715_gfpSORORINcd3_G2G1\MitoSys2\LSM\gfpSORORINc_G1\DE_W0002_P0001\DE_2_W0002_P0001_T0003\TR1_W0001_P0122\TR1_2_W0001_P0122_T0001_R1_P2_K1_Ch2-Ch1.zen
1980	1.507659e-02	3.000859e-03	1.476200e-02	20150715_gfpSORORINcd3_G2G1\MitoSys2\LSM\gfpSORORINc_G1\DE_W0002_P0001\DE_2_W0002_P0001_T0003\TR1_W0001_P0122\TR1_2_W0001_P0122_T0001_R1_P2_K1_Ch2-Ch1.zen
2140	1.441185e-02	2.649369e-03	1.431700e-02	20150715_gfpSORORINcd3_G2G1\MitoSys2\LSM\gfpSORORINc_G1\DE_W0002_P0001\DE_2_W0002_P0001_T0003\TR1_W0001_P0122\TR1_2_W0001_P0122_T0001_R1_P2_K1_Ch2-Ch1.zen
2300	1.377724e-02	3.036874e-03	1.390100e-02	20150715_gfpSORORINcd3_G2G1\MitoSys2\LSM\gfpSORORINc_G1\DE_W0002_P0001\DE_2_W0002_P0001_T0003\TR1_W0001_P0122\TR1_2_W0001_P0122_T0001_R1_P2_K1_Ch2-Ch1.zen
2460	1.315364e-02	3.475457e-03	1.351100e-02	20150715_gfpSORORINcd3_G2G1\MitoSys2\LSM\gfpSORORINc_G1\DE_W0002_P0001\DE_2_W0002_P0001_T0003\TR1_W0001_P0122\TR1_2_W0001_P0122_T0001_R1_P2_K1_Ch2-Ch1.zen
2620	1.361562e-02	3.176882e-03	1.314600e-02	20150715_gfpSORORINcd3_G2G1\MitoSys2\LSM\gfpSORORINc_G1\DE_W0002_P0001\DE_2_W0002_P0001_T0003\TR1_W0001_P0122\TR1_2_W0001_P0122_T0001_R1_P2_K1_Ch2-Ch1.zen
2780	1.268427e-02	2.673280e-03	1.280200e-02	20150715_gfpSORORINcd3_G2G1\MitoSys2\LSM\gfpSORORINc_G1\DE_W0002_P0001\DE_2_W0002_P0001_T0003\TR1_W0001_P0122\TR1_2_W0001_P0122_T0001_R1_P2_K1_Ch2-Ch1.zen
2940	1.316809e-02	2.857600e-03	1.247800e-02	20150715_gfpSORORINcd3_G2G1\MitoSys2\LSM\gfpSORORINc_G1\DE_W0002_P0001\DE_2_W0002_P0001_T0003\TR1_W0001_P0122\TR1_2_W0001_P0122_T0001_R1_P2_K1_Ch2-Ch1.zen
3100	1.242422e-02	2.604075e-03	1.217200e-02	20150715_gfpSORORINcd3_G2G1\MitoSys2\LSM\gfpSORORINc_G1\DE_W0002_P0001\DE_2_W0002_P0001_T0003\TR1_W0001_P0122\TR1_2_W0001_P0122_T0001_R1_P2_K1_Ch2-Ch1.zen
3420	1.157095e-02	2.255694e-03	1.161000e-02	20150715_gfpSORORINcd3_G2G1\MitoSys2\LSM\gfpSORORINc_G1\DE_W0002_P0001\DE_2_W0002_P0001_T0003\TR1_W0001_P0122\TR1_2_W0001_P0122_T0001_R1_P2_K1_Ch2-Ch1.zen
3740	1.118870e-02	2.063730e-03	1.110300e-02	20150715_gfpSORORINcd3_G2G1\MitoSys2\LSM\gfpSORORINc_G1\DE_W0002_P0001\DE_2_W0002_P0001_T0003\TR1_W0001_P0122\TR1_2_W0001_P0122_T0001_R1_P2_K1_Ch2-Ch1.zen
4060	1.031331e-02	2.235097e-03	1.064500e-02	20150715_gfpSORORINcd3_G2G1\MitoSys2\LSM\gfpSORORINc_G1\DE_W0002_P0001\DE_2_W0002_P0001_T0003\TR1_W0001_P0122\TR1_2_W0001_P0122_T0001_R1_P2_K1_Ch2-Ch1.zen
4380	1.046399e-02	2.398994e-03	1.022700e-02	20150715_gfpSORORINcd3_G2G1\MitoSys2\LSM\gfpSORORINc_G1\DE_W0002_P0001\DE_2_W0002_P0001_T0003\TR1_W0001_P0122\TR1_2_W0001_P0122_T0001_R1_P2_K1_Ch2-Ch1.zen
4700	9.858441e-03	2.114709e-03	9.844700e-03	20150715_gfpSORORINcd3_G2G1\MitoSys2\LSM\gfpSORORINc_G1\DE_W0002_P0001\DE_2_W0002_P0001_T0003\TR1_W0001_P0122\TR1_2_W0001_P0122_T0001_R1_P2_K1_Ch2-Ch1.zen
5020	9.464618e-03	2.440238e-03	9.492700e-03	20150715_gfpSORORINcd3_G2G1\MitoSys2\LSM\gfpSORORINc_G1\DE_W0002_P0001\DE_2_W0002_P0001_T0003\TR1_W0001_P0122\TR1_2_W0001_P0122_T0001_R1_P2_K1_Ch2-Ch1.zen
5340	9.777497e-03	2.267209e-03	9.167400e-03	20150715_gfpSORORINcd3_G2G1\MitoSys2\LSM\gfpSORORINc_G1\DE_W0002_P0001\DE_2_W0002_P0001_T0003\TR1_W0001_P0122\TR1_2_W0001_P0122_T0001_R1_P2_K1_Ch2-Ch1.zen
5660	8.909193e-03	2.398823e-03	8.865300e-03	20150715_gfpSORORINcd3_G2G1\MitoSys2\LSM\gfpSORORINc_G1\DE_W0002_P0001\DE_2_W0002_P0001_T0003\TR1_W0001_P0122\TR1_2_W0001_P0122_T0001_R1_P2_K1_Ch2-Ch1.zen
5980	8.918449e-03	2.629737e-03	8.583800e-03	20150715_gfpSORORINcd3_G2G1\MitoSys2\LSM\gfpSORORINc_G1\DE_W0002_P0001\DE_2_W0002_P0001_T0003\TR1_W0001_P0122\TR1_2_W0001_P0122_T0001_R1_P2_K1_Ch2-Ch1.zen
6300	8.718306e-03	2.424067e-03	8.320600e-03	20150715_gfpSORORINcd3_G2G1\MitoSys2\LSM\gfpSORORINc_G1\DE_W0002_P0001\DE_2_W0002_P0001_T0003\TR1_W0001_P0122\TR1_2_W0001_P0122_T0001_R1_P2_K1_Ch2-Ch1.zen
6940	7.949506e-03	2.460130e-03	7.841200e-03	20150715_gfpSORORINcd3_G2G1\MitoSys2\LSM\gfpSORORINc_G1\DE_W0002_P0001\DE_2_W0002_P0001_T0003\TR1_W0001_P0122\TR1_2_W0001_P0122_T0001_R1_P2_K1_Ch2-Ch1.zen
7580	7.235293e-03	2.102915e-03	7.414500e-03	20150715_gfpSORORINcd3_G2G1\MitoSys2\LSM\gfpSORORINc_G1\DE_W0002_P0001\DE_2_W0002_P0001_T0003\TR1_W0001_P0122\TR1_2_W0001_P0122_T0001_R1_P2_K1_Ch2-Ch1.zen
8220	6.700725e-03	1.868382e-03	7.031100e-03	20150715_gfpSORORINcd3_G2G1\MitoSys2\LSM\gfpSORORINc_G1\DE_W0002_P0001\DE_2_W0002_P0001_T0003\TR1_W0001_P0122\TR1_2_W0001_P0122_T0001_R1_P2_K1_Ch2-Ch1.zen
8860	6.582407e-03	1.704125e-03	6.683600e-03	20150715_gfpSORORINcd3_G2G1\MitoSys2\LSM\gfpSORORINc_G1\DE_W0002_P0001\DE_2_W0002_P0001_T0003\TR1_W0001_P0122\TR1_2_W0001_P0122_T0001_R1_P2_K1_Ch2-Ch1.zen
9500	6.314740e-03	1.932496e-03	6.366600e-03	20150715_gfpSORORINcd3_G2G1\MitoSys2\LSM\gfpSORORINc_G1\DE_W0002_P0001\DE_2_W0002_P0001_T0003\TR1_W0001_P0122\TR1_2_W0001_P0122_T0001_R1_P2_K1_Ch2-Ch1.zen
10140	6.200798e-03	2.219938e-03	6.075700e-03	20150715_gfpSORORINcd3_G2G1\MitoSys2\LSM\gfpSORORINc_G1\DE_W0002_P0001\DE_2_W0002_P0001_T0003\TR1_W0001_P0122\TR1_2_W0001_P0122_T0001_R1_P2_K1_Ch2-Ch1.zen
10780	5.687184e-03	1.847490e-03	5.807400e-03	20150715_gfpSORORINcd3_G2G1\MitoSys2\LSM\gfpSORORINc_G1\DE_W0002_P0001\DE_2_W0002_P0001_T0003\TR1_W0001_P0122\TR1_2_W0001_P0122_T0001_R1_P2_K1_Ch2-Ch1.zen
11420	5.877381e-03	1.774700e-03	5.558800e-03	20150715_gfpSORORINcd3_G2G1\MitoSys2\LSM\gfpSORORINc_G1\DE_W0002_P0001\DE_2_W0002_P0001_T0003\TR1_W0001_P0122\TR1_2_W0001_P0122_T0001_R1_P2_K1_Ch2-Ch1.zen
12060	5.009576e-03	1.779446e-03	5.327700e-03	20150715_gfpSORORINcd3_G2G1\MitoSys2\LSM\gfpSORORINc_G1\DE_W0002_P0001\DE_2_W0002_P0001_T0003\TR1_W0001_P0122\TR1_2_W0001_P0122_T0001_R1_P2_K1_Ch2-Ch1.zen
12700	5.087442e-03	1.454086e-03	5.112100e-03	20150715_gfpSORORINcd3_G2G1\MitoSys2\LSM\gfpSORORINc_G1\DE_W0002_P0001\DE_2_W0002_P0001_T0003\TR1_W0001_P0122\TR1_2_W0001_P0122_T0001_R1_P2_K1_Ch2-Ch1.zen
13980	4.525778e-03	1.672742e-03	4.721200e-03	20150715_gfpSORORINcd3_G2G1\MitoSys2\LSM\gfpSORORINc_G1\DE_W0002_P0001\DE_2_W0002_P0001_T0003\TR1_W0001_P0122\TR1_2_W0001_P0122_T0001_R1_P2_K1_Ch2-Ch1.zen
15260	4.444670e-03	1.876979e-03	4.376100e-03	20150715_gfpSORORINcd3_G2G1\MitoSys2\LSM\gfpSORORINc_G1\DE_W0002_P0001\DE_2_W0002_P0001_T0003\TR1_W0001_P0122\TR1_2_W0001_P0122_T0001_R1_P2_K1_Ch2-Ch1.zen
16540	3.845659e-03	1.943198e-03	4.069000e-03	20150715_gfpSORORINcd3_G2G1\MitoSys2\LSM\gfpSORORINc_G1\DE_W0002_P0001\DE_2_W0002_P0001_T0003\TR1_W0001_P0122\TR1_2_W0001_P0122_T0001_R1_P2_K1_Ch2-Ch1.zen
17820	3.622114e-03	2.378528e-03	3.794100e-03	20150715_gfpSORORINcd3_G2G1\MitoSys2\LSM\gfpSORORINc_G1\DE_W0002_P0001\DE_2_W0002_P0001_T0003\TR1_W0001_P0122\TR1_2_W0001_P0122_T0001_R1_P2_K1_Ch2-Ch1.zen
19100	3.259085e-03	2.470236e-03	3.546700e-03	20150715_gfpSORORINcd3_G2G1\MitoSys2\LSM\gfpSORORINc_G1\DE_W0002_P0001\DE_2_W0002_P0001_T0003\TR1_W0001_P0122\TR1_2_W0001_P0122_T0001_R1_P2_K1_Ch2-Ch1.zen
20380	3.075338e-03	2.395049e-03	3.323200e-03	20150715_gfpSORORINcd3_G2G1\MitoSys2\LSM\gfpSORORINc_G1\DE_W0002_P0001\DE_2_W0002_P0001_T0003\TR1_W0001_P0122\TR1_2_W0001_P0122_T0001_R1_P2_K1_Ch2-Ch1.zen
21660	3.138039e-03	2.604148e-03	3.120400e-03	20150715_gfpSORORINcd3_G2G1\MitoSys2\LSM\gfpSORORINc_G1\DE_W0002_P0001\DE_2_W0002_P0001_T0003\TR1_W0001_P0122\TR1_2_W0001_P0122_T0001_R1_P2_K1_Ch2-Ch1.zen
22940	3.190979e-03	2.268818e-03	2.935800e-03	20150715_gfpSORORINcd3_G2G1\MitoSys2\LSM\gfpSORORINc_G1\DE_W0002_P0001\DE_2_W0002_P0001_T0003\TR1_W0001_P0122\TR1_2_W0001_P0122_T0001_R1_P2_K1_Ch2-Ch1.zen
24220	2.919559e-03	2.566354e-03	2.767200e-03	20150715_gfpSORORINcd3_G2G1\MitoSys2\LSM\gfpSORORINc_G1\DE_W0002_P0001\DE_2_W0002_P0001_T0003\TR1_W0001_P0122\TR1_2_W0001_P0122_T0001_R1_P2_K1_Ch2-Ch1.zen
25500	2.817413e-03	2.357453e-03	2.612900e-03	20150715_gfpSORORINcd3_G2G1\MitoSys2\LSM\gfpSORORINc_G1\DE_W0002_P0001\DE_2_W0002_P0001_T0003\TR1_W0001_P0122\TR1_2_W0001_P0122_T0001_R1_P2_K1_Ch2-Ch1.zen
28060	2.484354e-03	2.116980e-03	2.340800e-03	20150715_gfpSORORINcd3_G2G1\MitoSys2\LSM\gfpSORORINc_G1\DE_W0002_P0001\DE_2_W0002_P0001_T0003\TR1_W0001_P0122\TR1_2_W0001_P0122_T0001_R1_P2_K1_Ch2-Ch1.zen
30620	2.209328e-03	2.335225e-03	2.109300e-03	20150715_gfpSORORINcd3_G2G1\MitoSys2\LSM\gfpSORORINc_G1\DE_W0002_P0001\DE_2_W0002_P0001_T0003\TR1_W0001_P0122\TR1_2_W0001_P0122_T0001_R1_P2_K1_Ch2-Ch1.zen
33180	2.153353e-03	2.212347e-03	1.910800e-03	20150715_gfpSORORINcd3_G2G1\MitoSys2\LSM\gfpSORORINc_G1\DE_W0002_P0001\DE_2_W0002_P0001_T0003\TR1_W0001_P0122\TR1_2_W0001_P0122_T0001_R1_P2_K1_Ch2-Ch1.zen
35740	2.056381e-03	1.892184e-03	1.739200e-03	20150715_gfpSORORINcd3_G2G1\MitoSys2\LSM\gfpSORORINc_G1\DE_W0002_P0001\DE_2_W0002_P0001_T0003\TR1_W0001_P0122\TR1_2_W0001_P0122_T0001_R1_P2_K1_Ch2-Ch1.zen
38300	1.889619e-03	1.878097e-03	1.589900e-03	20150715_gfpSORORINcd3_G2G1\MitoSys2\LSM\gfpSORORINc_G1\DE_W0002_P0001\DE_2_W0002_P0001_T0003\TR1_W0001_P0122\TR1_2_W0001_P0122_T0001_R1_P2_K1_Ch2-Ch1.zen
40860	1.850846e-03	1.959015e-03	1.459200e-03	20150715_gfpSORORINcd3_G2G1\MitoSys2\LSM\gfpSORORINc_G1\DE_W0002_P0001\DE_2_W0002_P0001_T0003\TR1_W0001_P0122\TR1_2_W0001_P0122_T0001_R1_P2_K1_Ch2-Ch1.zen
43420	1.376778e-03	1.912633e-03	1.344100e-03	20150715_gfpSORORINcd3_G2G1\MitoSys2\LSM\gfpSORORINc_G1\DE_W0002_P0001\DE_2_W0002_P0001_T0003\TR1_W0001_P0122\TR1_2_W0001_P0122_T0001_R1_P2_K1_Ch2-Ch1.zen
45980	8.904896e-04	1.921679e-03	1.242200e-03	20150715_gfpSORORINcd3_G2G1\MitoSys2\LSM\gfpSORORINc_G1\DE_W0002_P0001\DE_2_W0002_P0001_T0003\TR1_W0001_P0122\TR1_2_W0001_P0122_T0001_R1_P2_K1_Ch2-Ch1.zen
48540	8.703195e-04	1.597590e-03	1.151500e-03	20150715_gfpSORORINcd3_G2G1\MitoSys2\LSM\gfpSORORINc_G1\DE_W0002_P0001\DE_2_W0002_P0001_T0003\TR1_W0001_P0122\TR1_2_W0001_P0122_T0001_R1_P2_K1_Ch2-Ch1.zen
51100	6.990533e-04	1.560973e-03	1.070500e-03	20150715_gfpSORORINcd3_G2G1\MitoSys2\LSM\gfpSORORINc_G1\DE_W0002_P0001\DE_2_W0002_P0001_T0003\TR1_W0001_P0122\TR1_2_W0001_P0122_T0001_R1_P2_K1_Ch2-Ch1.zen
56220	5.098413e-04	1.477207e-03	9.323400e-04	20150715_gfpSORORINcd3_G2G1\MitoSys2\LSM\gfpSORORINc_G1\DE_W0002_P0001\DE_2_W0002_P0001_T0003\TR1_W0001_P0122\TR1_2_W0001_P0122_T0001_R1_P2_K1_Ch2-Ch1.zen
61340	2.338378e-04	1.497005e-03	8.194300e-04	20150715_gfpSORORINcd3_G2G1\MitoSys2\LSM\gfpSORORINc_G1\DE_W0002_P0001\DE_2_W0002_P0001_T0003\TR1_W0001_P0122\TR1_2_W0001_P0122_T0001_R1_P2_K1_Ch2-Ch1.zen
66460	1.773691e-04	1.470825e-03	7.259300e-04	20150715_gfpSORORINcd3_G2G1\MitoSys2\LSM\gfpSORORINc_G1\DE_W0002_P0001\DE_2_W0002_P0001_T0003\TR1_W0001_P0122\TR1_2_W0001_P0122_T0001_R1_P2_K1_Ch2-Ch1.zen
71580	5.126102e-04	1.628237e-03	6.476100e-04	20150715_gfpSORORINcd3_G2G1\MitoSys2\LSM\gfpSORORINc_G1\DE_W0002_P0001\DE_2_W0002_P0001_T0003\TR1_W0001_P0122\TR1_2_W0001_P0122_T0001_R1_P2_K1_Ch2-Ch1.zen
76700	2.510345e-04	1.892508e-03	5.813400e-04	20150715_gfpSORORINcd3_G2G1\MitoSys2\LSM\gfpSORORINc_G1\DE_W0002_P0001\DE_2_W0002_P0001_T0003\TR1_W0001_P0122\TR1_2_W0001_P0122_T0001_R1_P2_K1_Ch2-Ch1.zen
81820	6.737848e-04	1.967694e-03	5.247400e-04	20150715_gfpSORORINcd3_G2G1\MitoSys2\LSM\gfpSORORINc_G1\DE_W0002_P0001\DE_2_W0002_P0001_T0003\TR1_W0001_P0122\TR1_2_W0001_P0122_T0001_R1_P2_K1_Ch2-Ch1.zen
86940	7.224296e-04	1.729165e-03	4.760100e-04	20150715_gfpSORORINcd3_G2G1\MitoSys2\LSM\gfpSORORINc_G1\DE_W0002_P0001\DE_2_W0002_P0001_T0003\TR1_W0001_P0122\TR1_2_W0001_P0122_T0001_R1_P2_K1_Ch2-Ch1.zen
92060	6.900451e-04	1.348602e-03	4.337500e-04	20150715_gfpSORORINcd3_G2G1\MitoSys2\LSM\gfpSORORINc_G1\DE_W0002_P0001\DE_2_W0002_P0001_T0003\TR1_W0001_P0122\TR1_2_W0001_P0122_T0001_R1_P2_K1_Ch2-Ch1.zen
97180	3.948019e-04	1.412769e-03	3.968600e-04	20150715_gfpSORORINcd3_G2G1\MitoSys2\LSM\gfpSORORINc_G1\DE_W0002_P0001\DE_2_W0002_P0001_T0003\TR1_W0001_P0122\TR1_2_W0001_P0122_T0001_R1_P2_K1_Ch2-Ch1.zen
102300	5.389746e-04	1.353819e-03	3.644600e-04	20150715_gfpSORORINcd3_G2G1\MitoSys2\LSM\gfpSORORINc_G1\DE_W0002_P0001\DE_2_W0002_P0001_T0003\TR1_W0001_P0122\TR1_2_W0001_P0122_T0001_R1_P2_K1_Ch2-Ch1.zen
112540	5.222718e-04	1.461327e-03	3.104500e-04	20150715_gfpSORORINcd3_G2G1\MitoSys2\LSM\gfpSORORINc_G1\DE_W0002_P0001\DE_2_W0002_P0001_T0003\TR1_W0001_P0122\TR1_2_W0001_P0122_T0001_R1_P2_K1_Ch2-Ch1.zen
122780	3.246031e-04	1.802404e-03	2.675200e-04	20150715_gfpSORORINcd3_G2G1\MitoSys2\LSM\gfpSORORINc_G1\DE_W0002_P0001\DE_2_W0002_P0001_T0003\TR1_W0001_P0122\TR1_2_W0001_P0122_T0001_R1_P2_K1_Ch2-Ch1.zen
133020	4.212070e-04	1.474479e-03	2.328500e-04	20150715_gfpSORORINcd3_G2G1\MitoSys2\LSM\gfpSORORINc_G1\DE_W0002_P0001\DE_2_W0002_P0001_T0003\TR1_W0001_P0122\TR1_2_W0001_P0122_T0001_R1_P2_K1_Ch2-Ch1.zen
143260	7.945842e-06	1.796508e-03	2.044400e-04	20150715_gfpSORORINcd3_G2G1\MitoSys2\LSM\gfpSORORINc_G1\DE_W0002_P0001\DE_2_W0002_P0001_T0003\TR1_W0001_P0122\TR1_2_W0001_P0122_T0001_R1_P2_K1_Ch2-Ch1.zen
153500	5.280248e-05	1.907067e-03	1.808700e-04	20150715_gfpSORORINcd3_G2G1\MitoSys2\LSM\gfpSORORINc_G1\DE_W0002_P0001\DE_2_W0002_P0001_T0003\TR1_W0001_P0122\TR1_2_W0001_P0122_T0001_R1_P2_K1_Ch2-Ch1.zen
163740	2.462268e-04	1.874027e-03	1.611100e-04	20150715_gfpSORORINcd3_G2G1\MitoSys2\LSM\gfpSORORINc_G1\DE_W0002_P0001\DE_2_W0002_P0001_T0003\TR1_W0001_P0122\TR1_2_W0001_P0122_T0001_R1_P2_K1_Ch2-Ch1.zen
173980	3.241135e-04	1.950411e-03	1.443900e-04	20150715_gfpSORORINcd3_G2G1\MitoSys2\LSM\gfpSORORINc_G1\DE_W0002_P0001\DE_2_W0002_P0001_T0003\TR1_W0001_P0122\TR1_2_W0001_P0122_T0001_R1_P2_K1_Ch2-Ch1.zen
184220	5.623877e-04	1.635732e-03	1.301100e-04	20150715_gfpSORORINcd3_G2G1\MitoSys2\LSM\gfpSORORINc_G1\DE_W0002_P0001\DE_2_W0002_P0001_T0003\TR1_W0001_P0122\TR1_2_W0001_P0122_T0001_R1_P2_K1_Ch2-Ch1.zen
194460	7.436325e-04	1.934557e-03	1.178200e-04	20150715_gfpSORORINcd3_G2G1\MitoSys2\LSM\gfpSORORINc_G1\DE_W0002_P0001\DE_2_W0002_P0001_T0003\TR1_W0001_P0122\TR1_2_W0001_P0122_T0001_R1_P2_K1_Ch2-Ch1.zen
204700	4.043538e-04	1.772812e-03	1.071700e-04	20150715_gfpSORORINcd3_G2G1\MitoSys2\LSM\gfpSORORINc_G1\DE_W0002_P0001\DE_2_W0002_P0001_T0003\TR1_W0001_P0122\TR1_2_W0001_P0122_T0001_R1_P2_K1_Ch2-Ch1.zen
225180	-1.290673e-04	1.089247e-03	8.974700e-05	20150715_gfpSORORINcd3_G2G1\MitoSys2\LSM\gfpSORORINc_G1\DE_W0002_P0001\DE_2_W0002_P0001_T0003\TR1_W0001_P0122\TR1_2_W0001_P0122_T0001_R1_P2_K1_Ch2-Ch1.zen
245660	1.026972e-04	1.415878e-03	7.621100e-05	20150715_gfpSORORINcd3_G2G1\MitoSys2\LSM\gfpSORORINc_G1\DE_W0002_P0001\DE_2_W0002_P0001_T0003\TR1_W0001_P0122\TR1_2_W0001_P0122_T0001_R1_P2_K1_Ch2-Ch1.zen
266140	-2.251555e-04	1.334245e-03	6.549600e-05	20150715_gfpSORORINcd3_G2G1\MitoSys2\LSM\gfpSORORINc_G1\DE_W0002_P0001\DE_2_W0002_P0001_T0003\TR1_W0001_P0122\TR1_2_W0001_P0122_T0001_R1_P2_K1_Ch2-Ch1.zen
286620	2.855122e-04	1.480240e-03	5.687300e-05	20150715_gfpSORORINcd3_G2G1\MitoSys2\LSM\gfpSORORINc_G1\DE_W0002_P0001\DE_2_W0002_P0001_T0003\TR1_W0001_P0122\TR1_2_W0001_P0122_T0001_R1_P2_K1_Ch2-Ch1.zen
307100	6.608991e-04	1.206125e-03	4.983600e-05	20150715_gfpSORORINcd3_G2G1\MitoSys2\LSM\gfpSORORINc_G1\DE_W0002_P0001\DE_2_W0002_P0001_T0003\TR1_W0001_P0122\TR1_2_W0001_P0122_T0001_R1_P2_K1_Ch2-Ch1.zen
327580	1.564268e-04	1.855179e-03	4.402100e-05	20150715_gfpSORORINcd3_G2G1\MitoSys2\LSM\gfpSORORINc_G1\DE_W0002_P0001\DE_2_W0002_P0001_T0003\TR1_W0001_P0122\TR1_2_W0001_P0122_T0001_R1_P2_K1_Ch2-Ch1.zen
348060	-1.733825e-04	1.482527e-03	3.916200e-05	20150715_gfpSORORINcd3_G2G1\MitoSys2\LSM\gfpSORORINc_G1\DE_W0002_P0001\DE_2_W0002_P0001_T0003\TR1_W0001_P0122\TR1_2_W0001_P0122_T0001_R1_P2_K1_Ch2-Ch1.zen
368540	-5.983247e-04	1.979146e-03	3.506300e-05	20150715_gfpSORORINcd3_G2G1\MitoSys2\LSM\gfpSORORINc_G1\DE_W0002_P0001\DE_2_W0002_P0001_T0003\TR1_W0001_P0122\TR1_2_W0001_P0122_T0001_R1_P2_K1_Ch2-Ch1.zen
389020	-1.905025e-04	1.819872e-03	3.157300e-05	20150715_gfpSORORINcd3_G2G1\MitoSys2\LSM\gfpSORORINc_G1\DE_W0002_P0001\DE_2_W0002_P0001_T0003\TR1_W0001_P0122\TR1_2_W0001_P0122_T0001_R1_P2_K1_Ch2-Ch1.zen
409500	-2.240942e-04	1.537972e-03	2.857900e-05	20150715_gfpSORORINcd3_G2G1\MitoSys2\LSM\gfpSORORINc_G1\DE_W0002_P0001\DE_2_W0002_P0001_T0003\TR1_W0001_P0122\TR1_2_W0001_P0122_T0001_R1_P2_K1_Ch2-Ch1.zen
450460	-9.681196e-05	1.254872e-03	2.374000e-05	20150715_gfpSORORINcd3_G2G1\MitoSys2\LSM\gfpSORORINc_G1\DE_W0002_P0001\DE_2_W0002_P0001_T0003\TR1_W0001_P0122\TR1_2_W0001_P0122_T0001_R1_P2_K1_Ch2-Ch1.zen
491420	-1.995285e-04	1.318966e-03	2.003500e-05	20150715_gfpSORORINcd3_G2G1\MitoSys2\LSM\gfpSORORINc_G1\DE_W0002_P0001\DE_2_W0002_P0001_T0003\TR1_W0001_P0122\TR1_2_W0001_P0122_T0001_R1_P2_K1_Ch2-Ch1.zen
532380	-3.812696e-04	1.101390e-03	1.713700e-05	20150715_gfpSORORINcd3_G2G1\MitoSys2\LSM\gfpSORORINc_G1\DE_W0002_P0001\DE_2_W0002_P0001_T0003\TR1_W0001_P0122\TR1_2_W0001_P0122_T0001_R1_P2_K1_Ch2-Ch1.zen
573340	-1.942271e-04	1.117053e-03	1.482800e-05	20150715_gfpSORORINcd3_G2G1\MitoSys2\LSM\gfpSORORINc_G1\DE_W0002_P0001\DE_2_W0002_P0001_T0003\TR1_W0001_P0122\TR1_2_W0001_P0122_T0001_R1_P2_K1_Ch2-Ch1.zen
614300	-4.880567e-04	1.212496e-03	1.295800e-05	20150715_gfpSORORINcd3_G2G1\MitoSys2\LSM\gfpSORORINc_G1\DE_W0002_P0001\DE_2_W0002_P0001_T0003\TR1_W0001_P0122\TR1_2_W0001_P0122_T0001_R1_P2_K1_Ch2-Ch1.zen
655260	-2.277845e-04	1.253040e-03	1.142400e-05	20150715_gfpSORORINcd3_G2G1\MitoSys2\LSM\gfpSORORINc_G1\DE_W0002_P0001\DE_2_W0002_P0001_T0003\TR1_W0001_P0122\TR1_2_W0001_P0122_T0001_R1_P2_K1_Ch2-Ch1.zen
696220	-8.204687e-05	1.296375e-03	1.015000e-05	20150715_gfpSORORINcd3_G2G1\MitoSys2\LSM\gfpSORORINc_G1\DE_W0002_P0001\DE_2_W0002_P0001_T0003\TR1_W0001_P0122\TR1_2_W0001_P0122_T0001_R1_P2_K1_Ch2-Ch1.zen
737180	-6.548592e-05	1.400332e-03	9.079400e-06	20150715_gfpSORORINcd3_G2G1\MitoSys2\LSM\gfpSORORINc_G1\DE_W0002_P0001\DE_2_W0002_P0001_T0003\TR1_W0001_P0122\TR1_2_W0001_P0122_T0001_R1_P2_K1_Ch2-Ch1.zen
778140	-4.435848e-05	1.349898e-03	8.171800e-06	20150715_gfpSORORINcd3_G2G1\MitoSys2\LSM\gfpSORORINc_G1\DE_W0002_P0001\DE_2_W0002_P0001_T0003\TR1_W0001_P0122\TR1_2_W0001_P0122_T0001_R1_P2_K1_Ch2-Ch1.zen
819100	-2.214896e-04	1.419427e-03	7.395400e-06	20150715_gfpSORORINcd3_G2G1\MitoSys2\LSM\gfpSORORINc_G1\DE_W0002_P0001\DE_2_W0002_P0001_T0003\TR1_W0001_P0122\TR1_2_W0001_P0122_T0001_R1_P2_K1_Ch2-Ch1.zen
901020	-4.322356e-04	1.247222e-03	6.145100e-06	20150715_gfpSORORINcd3_G2G1\MitoSys2\LSM\gfpSORORINc_G1\DE_W0002_P0001\DE_2_W0002_P0001_T0003\TR1_W0001_P0122\TR1_2_W0001_P0122_T0001_R1_P2_K1_Ch2-Ch1.zen
982940	-3.532034e-04	1.184870e-03	5.191200e-06	20150715_gfpSORORINcd3_G2G1\MitoSys2\LSM\gfpSORORINc_G1\DE_W0002_P0001\DE_2_W0002_P0001_T0003\TR1_W0001_P0122\TR1_2_W0001_P0122_T0001_R1_P2_K1_Ch2-Ch1.zen
1064860	-5.777188e-04	1.363371e-03	4.446600e-06	20150715_gfpSORORINcd3_G2G1\MitoSys2\LSM\gfpSORORINc_G1\DE_W0002_P0001\DE_2_W0002_P0001_T0003\TR1_W0001_P0122\TR1_2_W0001_P0122_T0001_R1_P2_K1_Ch2-Ch1.zen
1146780	-6.215023e-05	7.321914e-04	3.854100e-06	20150715_gfpSORORINcd3_G2G1\MitoSys2\LSM\gfpSORORINc_G1\DE_W0002_P0001\DE_2_W0002_P0001_T0003\TR1_W0001_P0122\TR1_2_W0001_P0122_T0001_R1_P2_K1_Ch2-Ch1.zen
1228700	-4.327009e-04	1.044030e-03	3.374600e-06	20150715_gfpSORORINcd3_G2G1\MitoSys2\LSM\gfpSORORINc_G1\DE_W0002_P0001\DE_2_W0002_P0001_T0003\TR1_W0001_P0122\TR1_2_W0001_P0122_T0001_R1_P2_K1_Ch2-Ch1.zen
1310620	-3.943505e-04	1.194398e-03	2.981100e-06	20150715_gfpSORORINcd3_G2G1\MitoSys2\LSM\gfpSORORINc_G1\DE_W0002_P0001\DE_2_W0002_P0001_T0003\TR1_W0001_P0122\TR1_2_W0001_P0122_T0001_R1_P2_K1_Ch2-Ch1.zen
1392540	-8.746134e-05	1.143258e-03	2.654000e-06	20150715_gfpSORORINcd3_G2G1\MitoSys2\LSM\gfpSORORINc_G1\DE_W0002_P0001\DE_2_W0002_P0001_T0003\TR1_W0001_P0122\TR1_2_W0001_P0122_T0001_R1_P2_K1_Ch2-Ch1.zen
1474460	2.011405e-04	1.425366e-03	2.379100e-06	20150715_gfpSORORINcd3_G2G1\MitoSys2\LSM\gfpSORORINc_G1\DE_W0002_P0001\DE_2_W0002_P0001_T0003\TR1_W0001_P0122\TR1_2_W0001_P0122_T0001_R1_P2_K1_Ch2-Ch1.zen
1556380	-4.823944e-04	1.235456e-03	2.145800e-06	20150715_gfpSORORINcd3_G2G1\MitoSys2\LSM\gfpSORORINc_G1\DE_W0002_P0001\DE_2_W0002_P0001_T0003\TR1_W0001_P0122\TR1_2_W0001_P0122_T0001_R1_P2_K1_Ch2-Ch1.zen
10	3.205520e-02	9.288350e-03	3.293300e-02	20150715_gfpSORORINcd3_G2G1\MitoSys2\LSM\gfpSORORINc_G1\DE_W0002_P0001\DE_2_W0002_P0001_T0003\TR1_W0001_P0122\TR1_2_W0001_P0122_T0001_R1_P3_K1_Ch2-Ch1.zen
20	3.226928e-02	8.688336e-03	3.243900e-02	20150715_gfpSORORINcd3_G2G1\MitoSys2\LSM\gfpSORORINc_G1\DE_W0002_P0001\DE_2_W0002_P0001_T0003\TR1_W0001_P0122\TR1_2_W0001_P0122_T0001_R1_P3_K1_Ch2-Ch1.zen
30	3.361132e-02	1.012924e-02	3.197800e-02	20150715_gfpSORORINcd3_G2G1\MitoSys2\LSM\gfpSORORINc_G1\DE_W0002_P0001\DE_2_W0002_P0001_T0003\TR1_W0001_P0122\TR1_2_W0001_P0122_T0001_R1_P3_K1_Ch2-Ch1.zen
40	3.201330e-02	8.560020e-03	3.154500e-02	20150715_gfpSORORINcd3_G2G1\MitoSys2\LSM\gfpSORORINc_G1\DE_W0002_P0001\DE_2_W0002_P0001_T0003\TR1_W0001_P0122\TR1_2_W0001_P0122_T0001_R1_P3_K1_Ch2-Ch1.zen
50	3.140080e-02	6.995485e-03	3.114000e-02	20150715_gfpSORORINcd3_G2G1\MitoSys2\LSM\gfpSORORINc_G1\DE_W0002_P0001\DE_2_W0002_P0001_T0003\TR1_W0001_P0122\TR1_2_W0001_P0122_T0001_R1_P3_K1_Ch2-Ch1.zen
60	2.900500e-02	1.051440e-02	3.076000e-02	20150715_gfpSORORINcd3_G2G1\MitoSys2\LSM\gfpSORORINc_G1\DE_W0002_P0001\DE_2_W0002_P0001_T0003\TR1_W0001_P0122\TR1_2_W0001_P0122_T0001_R1_P3_K1_Ch2-Ch1.zen
70	3.105077e-02	8.926567e-03	3.040200e-02	20150715_gfpSORORINcd3_G2G1\MitoSys2\LSM\gfpSORORINc_G1\DE_W0002_P0001\DE_2_W0002_P0001_T0003\TR1_W0001_P0122\TR1_2_W0001_P0122_T0001_R1_P3_K1_Ch2-Ch1.zen
80	3.051624e-02	8.128965e-03	3.006400e-02	20150715_gfpSORORINcd3_G2G1\MitoSys2\LSM\gfpSORORINc_G1\DE_W0002_P0001\DE_2_W0002_P0001_T0003\TR1_W0001_P0122\TR1_2_W0001_P0122_T0001_R1_P3_K1_Ch2-Ch1.zen
90	2.705221e-02	8.598453e-03	2.974500e-02	20150715_gfpSORORINcd3_G2G1\MitoSys2\LSM\gfpSORORINc_G1\DE_W0002_P0001\DE_2_W0002_P0001_T0003\TR1_W0001_P0122\TR1_2_W0001_P0122_T0001_R1_P3_K1_Ch2-Ch1.zen
100	2.772431e-02	4.808128e-03	2.944300e-02	20150715_gfpSORORINcd3_G2G1\MitoSys2\LSM\gfpSORORINc_G1\DE_W0002_P0001\DE_2_W0002_P0001_T0003\TR1_W0001_P0122\TR1_2_W0001_P0122_T0001_R1_P3_K1_Ch2-Ch1.zen
120	2.855348e-02	5.855270e-03	2.888300e-02	20150715_gfpSORORINcd3_G2G1\MitoSys2\LSM\gfpSORORINc_G1\DE_W0002_P0001\DE_2_W0002_P0001_T0003\TR1_W0001_P0122\TR1_2_W0001_P0122_T0001_R1_P3_K1_Ch2-Ch1.zen
140	3.058836e-02	6.434745e-03	2.837500e-02	20150715_gfpSORORINcd3_G2G1\MitoSys2\LSM\gfpSORORINc_G1\DE_W0002_P0001\DE_2_W0002_P0001_T0003\TR1_W0001_P0122\TR1_2_W0001_P0122_T0001_R1_P3_K1_Ch2-Ch1.zen
160	2.754424e-02	6.371633e-03	2.790900e-02	20150715_gfpSORORINcd3_G2G1\MitoSys2\LSM\gfpSORORINc_G1\DE_W0002_P0001\DE_2_W0002_P0001_T0003\TR1_W0001_P0122\TR1_2_W0001_P0122_T0001_R1_P3_K1_Ch2-Ch1.zen
180	2.878046e-02	6.947691e-03	2.747900e-02	20150715_gfpSORORINcd3_G2G1\MitoSys2\LSM\gfpSORORINc_G1\DE_W0002_P0001\DE_2_W0002_P0001_T0003\TR1_W0001_P0122\TR1_2_W0001_P0122_T0001_R1_P3_K1_Ch2-Ch1.zen
200	2.606273e-02	7.907909e-03	2.707900e-02	20150715_gfpSORORINcd3_G2G1\MitoSys2\LSM\gfpSORORINc_G1\DE_W0002_P0001\DE_2_W0002_P0001_T0003\TR1_W0001_P0122\TR1_2_W0001_P0122_T0001_R1_P3_K1_Ch2-Ch1.zen
220	2.725572e-02	5.398759e-03	2.670400e-02	20150715_gfpSORORINcd3_G2G1\MitoSys2\LSM\gfpSORORINc_G1\DE_W0002_P0001\DE_2_W0002_P0001_T0003\TR1_W0001_P0122\TR1_2_W0001_P0122_T0001_R1_P3_K1_Ch2-Ch1.zen
240	2.893876e-02	6.522461e-03	2.635100e-02	20150715_gfpSORORINcd3_G2G1\MitoSys2\LSM\gfpSORORINc_G1\DE_W0002_P0001\DE_2_W0002_P0001_T0003\TR1_W0001_P0122\TR1_2_W0001_P0122_T0001_R1_P3_K1_Ch2-Ch1.zen
260	2.605641e-02	5.659394e-03	2.601700e-02	20150715_gfpSORORINcd3_G2G1\MitoSys2\LSM\gfpSORORINc_G1\DE_W0002_P0001\DE_2_W0002_P0001_T0003\TR1_W0001_P0122\TR1_2_W0001_P0122_T0001_R1_P3_K1_Ch2-Ch1.zen
280	2.664396e-02	7.909139e-03	2.569800e-02	20150715_gfpSORORINcd3_G2G1\MitoSys2\LSM\gfpSORORINc_G1\DE_W0002_P0001\DE_2_W0002_P0001_T0003\TR1_W0001_P0122\TR1_2_W0001_P0122_T0001_R1_P3_K1_Ch2-Ch1.zen
300	2.699650e-02	5.084803e-03	2.539300e-02	20150715_gfpSORORINcd3_G2G1\MitoSys2\LSM\gfpSORORINc_G1\DE_W0002_P0001\DE_2_W0002_P0001_T0003\TR1_W0001_P0122\TR1_2_W0001_P0122_T0001_R1_P3_K1_Ch2-Ch1.zen
340	2.440216e-02	5.957457e-03	2.481900e-02	20150715_gfpSORORINcd3_G2G1\MitoSys2\LSM\gfpSORORINc_G1\DE_W0002_P0001\DE_2_W0002_P0001_T0003\TR1_W0001_P0122\TR1_2_W0001_P0122_T0001_R1_P3_K1_Ch2-Ch1.zen
380	2.552474e-02	4.795811e-03	2.428300e-02	20150715_gfpSORORINcd3_G2G1\MitoSys2\LSM\gfpSORORINc_G1\DE_W0002_P0001\DE_2_W0002_P0001_T0003\TR1_W0001_P0122\TR1_2_W0001_P0122_T0001_R1_P3_K1_Ch2-Ch1.zen
420	2.408781e-02	5.594577e-03	2.377900e-02	20150715_gfpSORORINcd3_G2G1\MitoSys2\LSM\gfpSORORINc_G1\DE_W0002_P0001\DE_2_W0002_P0001_T0003\TR1_W0001_P0122\TR1_2_W0001_P0122_T0001_R1_P3_K1_Ch2-Ch1.zen
460	2.336864e-02	6.110392e-03	2.330200e-02	20150715_gfpSORORINcd3_G2G1\MitoSys2\LSM\gfpSORORINc_G1\DE_W0002_P0001\DE_2_W0002_P0001_T0003\TR1_W0001_P0122\TR1_2_W0001_P0122_T0001_R1_P3_K1_Ch2-Ch1.zen
500	2.135735e-02	5.607456e-03	2.284700e-02	20150715_gfpSORORINcd3_G2G1\MitoSys2\LSM\gfpSORORINc_G1\DE_W0002_P0001\DE_2_W0002_P0001_T0003\TR1_W0001_P0122\TR1_2_W0001_P0122_T0001_R1_P3_K1_Ch2-Ch1.zen
540	2.153780e-02	4.225276e-03	2.241200e-02	20150715_gfpSORORINcd3_G2G1\MitoSys2\LSM\gfpSORORINc_G1\DE_W0002_P0001\DE_2_W0002_P0001_T0003\TR1_W0001_P0122\TR1_2_W0001_P0122_T0001_R1_P3_K1_Ch2-Ch1.zen
580	2.110071e-02	5.513263e-03	2.199600e-02	20150715_gfpSORORINcd3_G2G1\MitoSys2\LSM\gfpSORORINc_G1\DE_W0002_P0001\DE_2_W0002_P0001_T0003\TR1_W0001_P0122\TR1_2_W0001_P0122_T0001_R1_P3_K1_Ch2-Ch1.zen
620	2.161801e-02	4.614127e-03	2.159600e-02	20150715_gfpSORORINcd3_G2G1\MitoSys2\LSM\gfpSORORINc_G1\DE_W0002_P0001\DE_2_W0002_P0001_T0003\TR1_W0001_P0122\TR1_2_W0001_P0122_T0001_R1_P3_K1_Ch2-Ch1.zen
660	2.140865e-02	5.246308e-03	2.121200e-02	20150715_gfpSORORINcd3_G2G1\MitoSys2\LSM\gfpSORORINc_G1\DE_W0002_P0001\DE_2_W0002_P0001_T0003\TR1_W0001_P0122\TR1_2_W0001_P0122_T0001_R1_P3_K1_Ch2-Ch1.zen
700	2.033498e-02	3.886538e-03	2.084200e-02	20150715_gfpSORORINcd3_G2G1\MitoSys2\LSM\gfpSORORINc_G1\DE_W0002_P0001\DE_2_W0002_P0001_T0003\TR1_W0001_P0122\TR1_2_W0001_P0122_T0001_R1_P3_K1_Ch2-Ch1.zen
780	2.072406e-02	4.567599e-03	2.014100e-02	20150715_gfpSORORINcd3_G2G1\MitoSys2\LSM\gfpSORORINc_G1\DE_W0002_P0001\DE_2_W0002_P0001_T0003\TR1_W0001_P0122\TR1_2_W0001_P0122_T0001_R1_P3_K1_Ch2-Ch1.zen
860	1.866446e-02	5.054930e-03	1.948800e-02	20150715_gfpSORORINcd3_G2G1\MitoSys2\LSM\gfpSORORINc_G1\DE_W0002_P0001\DE_2_W0002_P0001_T0003\TR1_W0001_P0122\TR1_2_W0001_P0122_T0001_R1_P3_K1_Ch2-Ch1.zen
940	1.984170e-02	4.333482e-03	1.887700e-02	20150715_gfpSORORINcd3_G2G1\MitoSys2\LSM\gfpSORORINc_G1\DE_W0002_P0001\DE_2_W0002_P0001_T0003\TR1_W0001_P0122\TR1_2_W0001_P0122_T0001_R1_P3_K1_Ch2-Ch1.zen
1020	1.889036e-02	3.982332e-03	1.830500e-02	20150715_gfpSORORINcd3_G2G1\MitoSys2\LSM\gfpSORORINc_G1\DE_W0002_P0001\DE_2_W0002_P0001_T0003\TR1_W0001_P0122\TR1_2_W0001_P0122_T0001_R1_P3_K1_Ch2-Ch1.zen
1100	1.669292e-02	4.136556e-03	1.776900e-02	20150715_gfpSORORINcd3_G2G1\MitoSys2\LSM\gfpSORORINc_G1\DE_W0002_P0001\DE_2_W0002_P0001_T0003\TR1_W0001_P0122\TR1_2_W0001_P0122_T0001_R1_P3_K1_Ch2-Ch1.zen
1180	1.566311e-02	4.674947e-03	1.726400e-02	20150715_gfpSORORINcd3_G2G1\MitoSys2\LSM\gfpSORORINc_G1\DE_W0002_P0001\DE_2_W0002_P0001_T0003\TR1_W0001_P0122\TR1_2_W0001_P0122_T0001_R1_P3_K1_Ch2-Ch1.zen
1260	1.697011e-02	3.617945e-03	1.678800e-02	20150715_gfpSORORINcd3_G2G1\MitoSys2\LSM\gfpSORORINc_G1\DE_W0002_P0001\DE_2_W0002_P0001_T0003\TR1_W0001_P0122\TR1_2_W0001_P0122_T0001_R1_P3_K1_Ch2-Ch1.zen
1340	1.551264e-02	4.619395e-03	1.633900e-02	20150715_gfpSORORINcd3_G2G1\MitoSys2\LSM\gfpSORORINc_G1\DE_W0002_P0001\DE_2_W0002_P0001_T0003\TR1_W0001_P0122\TR1_2_W0001_P0122_T0001_R1_P3_K1_Ch2-Ch1.zen
1420	1.487447e-02	4.395484e-03	1.591400e-02	20150715_gfpSORORINcd3_G2G1\MitoSys2\LSM\gfpSORORINc_G1\DE_W0002_P0001\DE_2_W0002_P0001_T0003\TR1_W0001_P0122\TR1_2_W0001_P0122_T0001_R1_P3_K1_Ch2-Ch1.zen
1500	1.488783e-02	3.460847e-03	1.551200e-02	20150715_gfpSORORINcd3_G2G1\MitoSys2\LSM\gfpSORORINc_G1\DE_W0002_P0001\DE_2_W0002_P0001_T0003\TR1_W0001_P0122\TR1_2_W0001_P0122_T0001_R1_P3_K1_Ch2-Ch1.zen
1660	1.463722e-02	3.904814e-03	1.476900e-02	20150715_gfpSORORINcd3_G2G1\MitoSys2\LSM\gfpSORORINc_G1\DE_W0002_P0001\DE_2_W0002_P0001_T0003\TR1_W0001_P0122\TR1_2_W0001_P0122_T0001_R1_P3_K1_Ch2-Ch1.zen
1820	1.387325e-02	4.307801e-03	1.409800e-02	20150715_gfpSORORINcd3_G2G1\MitoSys2\LSM\gfpSORORINc_G1\DE_W0002_P0001\DE_2_W0002_P0001_T0003\TR1_W0001_P0122\TR1_2_W0001_P0122_T0001_R1_P3_K1_Ch2-Ch1.zen
1980	1.291099e-02	3.910101e-03	1.348800e-02	20150715_gfpSORORINcd3_G2G1\MitoSys2\LSM\gfpSORORINc_G1\DE_W0002_P0001\DE_2_W0002_P0001_T0003\TR1_W0001_P0122\TR1_2_W0001_P0122_T0001_R1_P3_K1_Ch2-Ch1.zen
2140	1.420139e-02	3.592492e-03	1.293100e-02	20150715_gfpSORORINcd3_G2G1\MitoSys2\LSM\gfpSORORINc_G1\DE_W0002_P0001\DE_2_W0002_P0001_T0003\TR1_W0001_P0122\TR1_2_W0001_P0122_T0001_R1_P3_K1_Ch2-Ch1.zen
2300	1.180052e-02	4.675803e-03	1.242100e-02	20150715_gfpSORORINcd3_G2G1\MitoSys2\LSM\gfpSORORINc_G1\DE_W0002_P0001\DE_2_W0002_P0001_T0003\TR1_W0001_P0122\TR1_2_W0001_P0122_T0001_R1_P3_K1_Ch2-Ch1.zen
2460	1.249172e-02	3.473151e-03	1.195100e-02	20150715_gfpSORORINcd3_G2G1\MitoSys2\LSM\gfpSORORINc_G1\DE_W0002_P0001\DE_2_W0002_P0001_T0003\TR1_W0001_P0122\TR1_2_W0001_P0122_T0001_R1_P3_K1_Ch2-Ch1.zen
2620	1.203693e-02	3.696145e-03	1.151800e-02	20150715_gfpSORORINcd3_G2G1\MitoSys2\LSM\gfpSORORINc_G1\DE_W0002_P0001\DE_2_W0002_P0001_T0003\TR1_W0001_P0122\TR1_2_W0001_P0122_T0001_R1_P3_K1_Ch2-Ch1.zen
2780	1.113542e-02	3.743727e-03	1.111700e-02	20150715_gfpSORORINcd3_G2G1\MitoSys2\LSM\gfpSORORINc_G1\DE_W0002_P0001\DE_2_W0002_P0001_T0003\TR1_W0001_P0122\TR1_2_W0001_P0122_T0001_R1_P3_K1_Ch2-Ch1.zen
2940	1.068798e-02	3.128710e-03	1.074500e-02	20150715_gfpSORORINcd3_G2G1\MitoSys2\LSM\gfpSORORINc_G1\DE_W0002_P0001\DE_2_W0002_P0001_T0003\TR1_W0001_P0122\TR1_2_W0001_P0122_T0001_R1_P3_K1_Ch2-Ch1.zen
3100	1.098665e-02	3.499902e-03	1.039800e-02	20150715_gfpSORORINcd3_G2G1\MitoSys2\LSM\gfpSORORINc_G1\DE_W0002_P0001\DE_2_W0002_P0001_T0003\TR1_W0001_P0122\TR1_2_W0001_P0122_T0001_R1_P3_K1_Ch2-Ch1.zen
3420	9.813641e-03	3.318927e-03	9.771000e-03	20150715_gfpSORORINcd3_G2G1\MitoSys2\LSM\gfpSORORINc_G1\DE_W0002_P0001\DE_2_W0002_P0001_T0003\TR1_W0001_P0122\TR1_2_W0001_P0122_T0001_R1_P3_K1_Ch2-Ch1.zen
3740	9.892693e-03	3.601051e-03	9.219300e-03	20150715_gfpSORORINcd3_G2G1\MitoSys2\LSM\gfpSORORINc_G1\DE_W0002_P0001\DE_2_W0002_P0001_T0003\TR1_W0001_P0122\TR1_2_W0001_P0122_T0001_R1_P3_K1_Ch2-Ch1.zen
4060	9.191727e-03	3.365298e-03	8.729900e-03	20150715_gfpSORORINcd3_G2G1\MitoSys2\LSM\gfpSORORINc_G1\DE_W0002_P0001\DE_2_W0002_P0001_T0003\TR1_W0001_P0122\TR1_2_W0001_P0122_T0001_R1_P3_K1_Ch2-Ch1.zen
4380	8.330760e-03	3.527017e-03	8.292500e-03	20150715_gfpSORORINcd3_G2G1\MitoSys2\LSM\gfpSORORINc_G1\DE_W0002_P0001\DE_2_W0002_P0001_T0003\TR1_W0001_P0122\TR1_2_W0001_P0122_T0001_R1_P3_K1_Ch2-Ch1.zen
4700	8.532244e-03	2.930424e-03	7.899200e-03	20150715_gfpSORORINcd3_G2G1\MitoSys2\LSM\gfpSORORINc_G1\DE_W0002_P0001\DE_2_W0002_P0001_T0003\TR1_W0001_P0122\TR1_2_W0001_P0122_T0001_R1_P3_K1_Ch2-Ch1.zen
5020	7.767692e-03	3.610380e-03	7.543400e-03	20150715_gfpSORORINcd3_G2G1\MitoSys2\LSM\gfpSORORINc_G1\DE_W0002_P0001\DE_2_W0002_P0001_T0003\TR1_W0001_P0122\TR1_2_W0001_P0122_T0001_R1_P3_K1_Ch2-Ch1.zen
5340	8.254520e-03	3.255879e-03	7.220000e-03	20150715_gfpSORORINcd3_G2G1\MitoSys2\LSM\gfpSORORINc_G1\DE_W0002_P0001\DE_2_W0002_P0001_T0003\TR1_W0001_P0122\TR1_2_W0001_P0122_T0001_R1_P3_K1_Ch2-Ch1.zen
5660	7.621063e-03	3.567179e-03	6.924500e-03	20150715_gfpSORORINcd3_G2G1\MitoSys2\LSM\gfpSORORINc_G1\DE_W0002_P0001\DE_2_W0002_P0001_T0003\TR1_W0001_P0122\TR1_2_W0001_P0122_T0001_R1_P3_K1_Ch2-Ch1.zen
5980	6.667511e-03	3.401696e-03	6.653400e-03	20150715_gfpSORORINcd3_G2G1\MitoSys2\LSM\gfpSORORINc_G1\DE_W0002_P0001\DE_2_W0002_P0001_T0003\TR1_W0001_P0122\TR1_2_W0001_P0122_T0001_R1_P3_K1_Ch2-Ch1.zen
6300	6.465277e-03	3.504166e-03	6.403700e-03	20150715_gfpSORORINcd3_G2G1\MitoSys2\LSM\gfpSORORINc_G1\DE_W0002_P0001\DE_2_W0002_P0001_T0003\TR1_W0001_P0122\TR1_2_W0001_P0122_T0001_R1_P3_K1_Ch2-Ch1.zen
6940	6.041574e-03	3.186579e-03	5.959000e-03	20150715_gfpSORORINcd3_G2G1\MitoSys2\LSM\gfpSORORINc_G1\DE_W0002_P0001\DE_2_W0002_P0001_T0003\TR1_W0001_P0122\TR1_2_W0001_P0122_T0001_R1_P3_K1_Ch2-Ch1.zen
7580	5.693310e-03	2.999239e-03	5.574400e-03	20150715_gfpSORORINcd3_G2G1\MitoSys2\LSM\gfpSORORINc_G1\DE_W0002_P0001\DE_2_W0002_P0001_T0003\TR1_W0001_P0122\TR1_2_W0001_P0122_T0001_R1_P3_K1_Ch2-Ch1.zen
8220	4.932800e-03	2.845541e-03	5.238200e-03	20150715_gfpSORORINcd3_G2G1\MitoSys2\LSM\gfpSORORINc_G1\DE_W0002_P0001\DE_2_W0002_P0001_T0003\TR1_W0001_P0122\TR1_2_W0001_P0122_T0001_R1_P3_K1_Ch2-Ch1.zen
8860	4.819311e-03	3.035447e-03	4.941500e-03	20150715_gfpSORORINcd3_G2G1\MitoSys2\LSM\gfpSORORINc_G1\DE_W0002_P0001\DE_2_W0002_P0001_T0003\TR1_W0001_P0122\TR1_2_W0001_P0122_T0001_R1_P3_K1_Ch2-Ch1.zen
9500	4.838000e-03	2.911328e-03	4.677600e-03	20150715_gfpSORORINcd3_G2G1\MitoSys2\LSM\gfpSORORINc_G1\DE_W0002_P0001\DE_2_W0002_P0001_T0003\TR1_W0001_P0122\TR1_2_W0001_P0122_T0001_R1_P3_K1_Ch2-Ch1.zen
10140	3.532903e-03	2.752649e-03	4.441300e-03	20150715_gfpSORORINcd3_G2G1\MitoSys2\LSM\gfpSORORINc_G1\DE_W0002_P0001\DE_2_W0002_P0001_T0003\TR1_W0001_P0122\TR1_2_W0001_P0122_T0001_R1_P3_K1_Ch2-Ch1.zen
10780	3.790573e-03	2.642704e-03	4.228200e-03	20150715_gfpSORORINcd3_G2G1\MitoSys2\LSM\gfpSORORINc_G1\DE_W0002_P0001\DE_2_W0002_P0001_T0003\TR1_W0001_P0122\TR1_2_W0001_P0122_T0001_R1_P3_K1_Ch2-Ch1.zen
11420	3.813054e-03	2.802093e-03	4.035000e-03	20150715_gfpSORORINcd3_G2G1\MitoSys2\LSM\gfpSORORINc_G1\DE_W0002_P0001\DE_2_W0002_P0001_T0003\TR1_W0001_P0122\TR1_2_W0001_P0122_T0001_R1_P3_K1_Ch2-Ch1.zen
12060	4.050161e-03	2.632374e-03	3.859100e-03	20150715_gfpSORORINcd3_G2G1\MitoSys2\LSM\gfpSORORINc_G1\DE_W0002_P0001\DE_2_W0002_P0001_T0003\TR1_W0001_P0122\TR1_2_W0001_P0122_T0001_R1_P3_K1_Ch2-Ch1.zen
12700	3.859516e-03	2.859326e-03	3.698000e-03	20150715_gfpSORORINcd3_G2G1\MitoSys2\LSM\gfpSORORINc_G1\DE_W0002_P0001\DE_2_W0002_P0001_T0003\TR1_W0001_P0122\TR1_2_W0001_P0122_T0001_R1_P3_K1_Ch2-Ch1.zen
13980	3.136378e-03	2.934689e-03	3.413500e-03	20150715_gfpSORORINcd3_G2G1\MitoSys2\LSM\gfpSORORINc_G1\DE_W0002_P0001\DE_2_W0002_P0001_T0003\TR1_W0001_P0122\TR1_2_W0001_P0122_T0001_R1_P3_K1_Ch2-Ch1.zen
15260	3.305342e-03	2.967137e-03	3.169900e-03	20150715_gfpSORORINcd3_G2G1\MitoSys2\LSM\gfpSORORINc_G1\DE_W0002_P0001\DE_2_W0002_P0001_T0003\TR1_W0001_P0122\TR1_2_W0001_P0122_T0001_R1_P3_K1_Ch2-Ch1.zen
16540	2.690287e-03	2.924445e-03	2.958800e-03	20150715_gfpSORORINcd3_G2G1\MitoSys2\LSM\gfpSORORINc_G1\DE_W0002_P0001\DE_2_W0002_P0001_T0003\TR1_W0001_P0122\TR1_2_W0001_P0122_T0001_R1_P3_K1_Ch2-Ch1.zen
17820	2.742273e-03	2.634637e-03	2.773900e-03	20150715_gfpSORORINcd3_G2G1\MitoSys2\LSM\gfpSORORINc_G1\DE_W0002_P0001\DE_2_W0002_P0001_T0003\TR1_W0001_P0122\TR1_2_W0001_P0122_T0001_R1_P3_K1_Ch2-Ch1.zen
19100	2.698899e-03	2.587710e-03	2.610700e-03	20150715_gfpSORORINcd3_G2G1\MitoSys2\LSM\gfpSORORINc_G1\DE_W0002_P0001\DE_2_W0002_P0001_T0003\TR1_W0001_P0122\TR1_2_W0001_P0122_T0001_R1_P3_K1_Ch2-Ch1.zen
20380	2.473868e-03	2.540820e-03	2.465300e-03	20150715_gfpSORORINcd3_G2G1\MitoSys2\LSM\gfpSORORINc_G1\DE_W0002_P0001\DE_2_W0002_P0001_T0003\TR1_W0001_P0122\TR1_2_W0001_P0122_T0001_R1_P3_K1_Ch2-Ch1.zen
21660	2.355747e-03	2.907615e-03	2.335100e-03	20150715_gfpSORORINcd3_G2G1\MitoSys2\LSM\gfpSORORINc_G1\DE_W0002_P0001\DE_2_W0002_P0001_T0003\TR1_W0001_P0122\TR1_2_W0001_P0122_T0001_R1_P3_K1_Ch2-Ch1.zen
22940	2.378591e-03	2.690306e-03	2.217700e-03	20150715_gfpSORORINcd3_G2G1\MitoSys2\LSM\gfpSORORINc_G1\DE_W0002_P0001\DE_2_W0002_P0001_T0003\TR1_W0001_P0122\TR1_2_W0001_P0122_T0001_R1_P3_K1_Ch2-Ch1.zen
24220	2.116313e-03	3.019808e-03	2.111300e-03	20150715_gfpSORORINcd3_G2G1\MitoSys2\LSM\gfpSORORINc_G1\DE_W0002_P0001\DE_2_W0002_P0001_T0003\TR1_W0001_P0122\TR1_2_W0001_P0122_T0001_R1_P3_K1_Ch2-Ch1.zen
25500	1.903183e-03	2.863486e-03	2.014400e-03	20150715_gfpSORORINcd3_G2G1\MitoSys2\LSM\gfpSORORINc_G1\DE_W0002_P0001\DE_2_W0002_P0001_T0003\TR1_W0001_P0122\TR1_2_W0001_P0122_T0001_R1_P3_K1_Ch2-Ch1.zen
28060	1.543691e-03	2.863708e-03	1.844400e-03	20150715_gfpSORORINcd3_G2G1\MitoSys2\LSM\gfpSORORINc_G1\DE_W0002_P0001\DE_2_W0002_P0001_T0003\TR1_W0001_P0122\TR1_2_W0001_P0122_T0001_R1_P3_K1_Ch2-Ch1.zen
30620	1.456891e-03	2.732443e-03	1.700100e-03	20150715_gfpSORORINcd3_G2G1\MitoSys2\LSM\gfpSORORINc_G1\DE_W0002_P0001\DE_2_W0002_P0001_T0003\TR1_W0001_P0122\TR1_2_W0001_P0122_T0001_R1_P3_K1_Ch2-Ch1.zen
33180	1.571208e-03	2.167308e-03	1.576100e-03	20150715_gfpSORORINcd3_G2G1\MitoSys2\LSM\gfpSORORINc_G1\DE_W0002_P0001\DE_2_W0002_P0001_T0003\TR1_W0001_P0122\TR1_2_W0001_P0122_T0001_R1_P3_K1_Ch2-Ch1.zen
35740	1.523440e-03	1.782361e-03	1.468300e-03	20150715_gfpSORORINcd3_G2G1\MitoSys2\LSM\gfpSORORINc_G1\DE_W0002_P0001\DE_2_W0002_P0001_T0003\TR1_W0001_P0122\TR1_2_W0001_P0122_T0001_R1_P3_K1_Ch2-Ch1.zen
38300	1.083284e-03	1.992150e-03	1.373700e-03	20150715_gfpSORORINcd3_G2G1\MitoSys2\LSM\gfpSORORINc_G1\DE_W0002_P0001\DE_2_W0002_P0001_T0003\TR1_W0001_P0122\TR1_2_W0001_P0122_T0001_R1_P3_K1_Ch2-Ch1.zen
40860	1.032745e-03	2.114175e-03	1.290200e-03	20150715_gfpSORORINcd3_G2G1\MitoSys2\LSM\gfpSORORINc_G1\DE_W0002_P0001\DE_2_W0002_P0001_T0003\TR1_W0001_P0122\TR1_2_W0001_P0122_T0001_R1_P3_K1_Ch2-Ch1.zen
43420	8.507101e-04	1.889828e-03	1.215700e-03	20150715_gfpSORORINcd3_G2G1\MitoSys2\LSM\gfpSORORINc_G1\DE_W0002_P0001\DE_2_W0002_P0001_T0003\TR1_W0001_P0122\TR1_2_W0001_P0122_T0001_R1_P3_K1_Ch2-Ch1.zen
45980	1.127494e-03	2.394799e-03	1.149100e-03	20150715_gfpSORORINcd3_G2G1\MitoSys2\LSM\gfpSORORINc_G1\DE_W0002_P0001\DE_2_W0002_P0001_T0003\TR1_W0001_P0122\TR1_2_W0001_P0122_T0001_R1_P3_K1_Ch2-Ch1.zen
48540	1.383724e-03	2.193340e-03	1.089000e-03	20150715_gfpSORORINcd3_G2G1\MitoSys2\LSM\gfpSORORINc_G1\DE_W0002_P0001\DE_2_W0002_P0001_T0003\TR1_W0001_P0122\TR1_2_W0001_P0122_T0001_R1_P3_K1_Ch2-Ch1.zen
51100	1.136473e-03	1.924059e-03	1.034600e-03	20150715_gfpSORORINcd3_G2G1\MitoSys2\LSM\gfpSORORINc_G1\DE_W0002_P0001\DE_2_W0002_P0001_T0003\TR1_W0001_P0122\TR1_2_W0001_P0122_T0001_R1_P3_K1_Ch2-Ch1.zen
56220	1.242197e-03	1.875718e-03	9.398300e-04	20150715_gfpSORORINcd3_G2G1\MitoSys2\LSM\gfpSORORINc_G1\DE_W0002_P0001\DE_2_W0002_P0001_T0003\TR1_W0001_P0122\TR1_2_W0001_P0122_T0001_R1_P3_K1_Ch2-Ch1.zen
61340	9.164786e-04	1.858708e-03	8.601900e-04	20150715_gfpSORORINcd3_G2G1\MitoSys2\LSM\gfpSORORINc_G1\DE_W0002_P0001\DE_2_W0002_P0001_T0003\TR1_W0001_P0122\TR1_2_W0001_P0122_T0001_R1_P3_K1_Ch2-Ch1.zen
66460	7.790556e-04	1.456098e-03	7.923200e-04	20150715_gfpSORORINcd3_G2G1\MitoSys2\LSM\gfpSORORINc_G1\DE_W0002_P0001\DE_2_W0002_P0001_T0003\TR1_W0001_P0122\TR1_2_W0001_P0122_T0001_R1_P3_K1_Ch2-Ch1.zen
71580	7.622721e-04	2.098380e-03	7.338300e-04	20150715_gfpSORORINcd3_G2G1\MitoSys2\LSM\gfpSORORINc_G1\DE_W0002_P0001\DE_2_W0002_P0001_T0003\TR1_W0001_P0122\TR1_2_W0001_P0122_T0001_R1_P3_K1_Ch2-Ch1.zen
76700	5.542064e-04	2.345005e-03	6.829100e-04	20150715_gfpSORORINcd3_G2G1\MitoSys2\LSM\gfpSORORINc_G1\DE_W0002_P0001\DE_2_W0002_P0001_T0003\TR1_W0001_P0122\TR1_2_W0001_P0122_T0001_R1_P3_K1_Ch2-Ch1.zen
81820	5.430662e-04	2.240067e-03	6.382000e-04	20150715_gfpSORORINcd3_G2G1\MitoSys2\LSM\gfpSORORINc_G1\DE_W0002_P0001\DE_2_W0002_P0001_T0003\TR1_W0001_P0122\TR1_2_W0001_P0122_T0001_R1_P3_K1_Ch2-Ch1.zen
86940	3.501519e-04	1.798542e-03	5.986500e-04	20150715_gfpSORORINcd3_G2G1\MitoSys2\LSM\gfpSORORINc_G1\DE_W0002_P0001\DE_2_W0002_P0001_T0003\TR1_W0001_P0122\TR1_2_W0001_P0122_T0001_R1_P3_K1_Ch2-Ch1.zen
92060	1.567897e-04	2.184801e-03	5.634200e-04	20150715_gfpSORORINcd3_G2G1\MitoSys2\LSM\gfpSORORINc_G1\DE_W0002_P0001\DE_2_W0002_P0001_T0003\TR1_W0001_P0122\TR1_2_W0001_P0122_T0001_R1_P3_K1_Ch2-Ch1.zen
97180	5.297004e-04	1.970694e-03	5.318500e-04	20150715_gfpSORORINcd3_G2G1\MitoSys2\LSM\gfpSORORINc_G1\DE_W0002_P0001\DE_2_W0002_P0001_T0003\TR1_W0001_P0122\TR1_2_W0001_P0122_T0001_R1_P3_K1_Ch2-Ch1.zen
102300	5.470238e-04	1.619459e-03	5.034000e-04	20150715_gfpSORORINcd3_G2G1\MitoSys2\LSM\gfpSORORINc_G1\DE_W0002_P0001\DE_2_W0002_P0001_T0003\TR1_W0001_P0122\TR1_2_W0001_P0122_T0001_R1_P3_K1_Ch2-Ch1.zen
112540	7.197310e-04	1.293551e-03	4.542300e-04	20150715_gfpSORORINcd3_G2G1\MitoSys2\LSM\gfpSORORINc_G1\DE_W0002_P0001\DE_2_W0002_P0001_T0003\TR1_W0001_P0122\TR1_2_W0001_P0122_T0001_R1_P3_K1_Ch2-Ch1.zen
122780	9.607031e-04	1.158442e-03	4.132400e-04	20150715_gfpSORORINcd3_G2G1\MitoSys2\LSM\gfpSORORINc_G1\DE_W0002_P0001\DE_2_W0002_P0001_T0003\TR1_W0001_P0122\TR1_2_W0001_P0122_T0001_R1_P3_K1_Ch2-Ch1.zen
133020	7.573984e-04	1.594183e-03	3.785700e-04	20150715_gfpSORORINcd3_G2G1\MitoSys2\LSM\gfpSORORINc_G1\DE_W0002_P0001\DE_2_W0002_P0001_T0003\TR1_W0001_P0122\TR1_2_W0001_P0122_T0001_R1_P3_K1_Ch2-Ch1.zen
143260	5.613545e-04	1.519432e-03	3.489000e-04	20150715_gfpSORORINcd3_G2G1\MitoSys2\LSM\gfpSORORINc_G1\DE_W0002_P0001\DE_2_W0002_P0001_T0003\TR1_W0001_P0122\TR1_2_W0001_P0122_T0001_R1_P3_K1_Ch2-Ch1.zen
153500	4.519002e-04	1.562369e-03	3.232200e-04	20150715_gfpSORORINcd3_G2G1\MitoSys2\LSM\gfpSORORINc_G1\DE_W0002_P0001\DE_2_W0002_P0001_T0003\TR1_W0001_P0122\TR1_2_W0001_P0122_T0001_R1_P3_K1_Ch2-Ch1.zen
163740	5.294652e-04	1.202045e-03	3.008000e-04	20150715_gfpSORORINcd3_G2G1\MitoSys2\LSM\gfpSORORINc_G1\DE_W0002_P0001\DE_2_W0002_P0001_T0003\TR1_W0001_P0122\TR1_2_W0001_P0122_T0001_R1_P3_K1_Ch2-Ch1.zen
173980	4.457610e-04	1.393569e-03	2.810700e-04	20150715_gfpSORORINcd3_G2G1\MitoSys2\LSM\gfpSORORINc_G1\DE_W0002_P0001\DE_2_W0002_P0001_T0003\TR1_W0001_P0122\TR1_2_W0001_P0122_T0001_R1_P3_K1_Ch2-Ch1.zen
184220	5.288557e-04	1.400387e-03	2.635700e-04	20150715_gfpSORORINcd3_G2G1\MitoSys2\LSM\gfpSORORINc_G1\DE_W0002_P0001\DE_2_W0002_P0001_T0003\TR1_W0001_P0122\TR1_2_W0001_P0122_T0001_R1_P3_K1_Ch2-Ch1.zen
194460	-2.893036e-05	1.244308e-03	2.479600e-04	20150715_gfpSORORINcd3_G2G1\MitoSys2\LSM\gfpSORORINc_G1\DE_W0002_P0001\DE_2_W0002_P0001_T0003\TR1_W0001_P0122\TR1_2_W0001_P0122_T0001_R1_P3_K1_Ch2-Ch1.zen
204700	1.339668e-05	1.096421e-03	2.339500e-04	20150715_gfpSORORINcd3_G2G1\MitoSys2\LSM\gfpSORORINc_G1\DE_W0002_P0001\DE_2_W0002_P0001_T0003\TR1_W0001_P0122\TR1_2_W0001_P0122_T0001_R1_P3_K1_Ch2-Ch1.zen
225180	2.612562e-04	1.264083e-03	2.098500e-04	20150715_gfpSORORINcd3_G2G1\MitoSys2\LSM\gfpSORORINc_G1\DE_W0002_P0001\DE_2_W0002_P0001_T0003\TR1_W0001_P0122\TR1_2_W0001_P0122_T0001_R1_P3_K1_Ch2-Ch1.zen
245660	4.503495e-04	1.085272e-03	1.898900e-04	20150715_gfpSORORINcd3_G2G1\MitoSys2\LSM\gfpSORORINc_G1\DE_W0002_P0001\DE_2_W0002_P0001_T0003\TR1_W0001_P0122\TR1_2_W0001_P0122_T0001_R1_P3_K1_Ch2-Ch1.zen
266140	5.774336e-04	1.417305e-03	1.731100e-04	20150715_gfpSORORINcd3_G2G1\MitoSys2\LSM\gfpSORORINc_G1\DE_W0002_P0001\DE_2_W0002_P0001_T0003\TR1_W0001_P0122\TR1_2_W0001_P0122_T0001_R1_P3_K1_Ch2-Ch1.zen
286620	9.191670e-04	1.239998e-03	1.588200e-04	20150715_gfpSORORINcd3_G2G1\MitoSys2\LSM\gfpSORORINc_G1\DE_W0002_P0001\DE_2_W0002_P0001_T0003\TR1_W0001_P0122\TR1_2_W0001_P0122_T0001_R1_P3_K1_Ch2-Ch1.zen
307100	3.572593e-05	1.595193e-03	1.465100e-04	20150715_gfpSORORINcd3_G2G1\MitoSys2\LSM\gfpSORORINc_G1\DE_W0002_P0001\DE_2_W0002_P0001_T0003\TR1_W0001_P0122\TR1_2_W0001_P0122_T0001_R1_P3_K1_Ch2-Ch1.zen
327580	5.012825e-04	1.246960e-03	1.358100e-04	20150715_gfpSORORINcd3_G2G1\MitoSys2\LSM\gfpSORORINc_G1\DE_W0002_P0001\DE_2_W0002_P0001_T0003\TR1_W0001_P0122\TR1_2_W0001_P0122_T0001_R1_P3_K1_Ch2-Ch1.zen
348060	8.032132e-04	1.578936e-03	1.264200e-04	20150715_gfpSORORINcd3_G2G1\MitoSys2\LSM\gfpSORORINc_G1\DE_W0002_P0001\DE_2_W0002_P0001_T0003\TR1_W0001_P0122\TR1_2_W0001_P0122_T0001_R1_P3_K1_Ch2-Ch1.zen
368540	4.795921e-04	1.703466e-03	1.181400e-04	20150715_gfpSORORINcd3_G2G1\MitoSys2\LSM\gfpSORORINc_G1\DE_W0002_P0001\DE_2_W0002_P0001_T0003\TR1_W0001_P0122\TR1_2_W0001_P0122_T0001_R1_P3_K1_Ch2-Ch1.zen
389020	2.304614e-04	1.683877e-03	1.107700e-04	20150715_gfpSORORINcd3_G2G1\MitoSys2\LSM\gfpSORORINc_G1\DE_W0002_P0001\DE_2_W0002_P0001_T0003\TR1_W0001_P0122\TR1_2_W0001_P0122_T0001_R1_P3_K1_Ch2-Ch1.zen
409500	-5.392369e-05	1.445019e-03	1.041700e-04	20150715_gfpSORORINcd3_G2G1\MitoSys2\LSM\gfpSORORINc_G1\DE_W0002_P0001\DE_2_W0002_P0001_T0003\TR1_W0001_P0122\TR1_2_W0001_P0122_T0001_R1_P3_K1_Ch2-Ch1.zen
450460	-2.814687e-04	1.761695e-03	9.289000e-05	20150715_gfpSORORINcd3_G2G1\MitoSys2\LSM\gfpSORORINc_G1\DE_W0002_P0001\DE_2_W0002_P0001_T0003\TR1_W0001_P0122\TR1_2_W0001_P0122_T0001_R1_P3_K1_Ch2-Ch1.zen
491420	-1.004033e-04	1.016441e-03	8.359700e-05	20150715_gfpSORORINcd3_G2G1\MitoSys2\LSM\gfpSORORINc_G1\DE_W0002_P0001\DE_2_W0002_P0001_T0003\TR1_W0001_P0122\TR1_2_W0001_P0122_T0001_R1_P3_K1_Ch2-Ch1.zen
532380	-1.846632e-04	9.400750e-04	7.582500e-05	20150715_gfpSORORINcd3_G2G1\MitoSys2\LSM\gfpSORORINc_G1\DE_W0002_P0001\DE_2_W0002_P0001_T0003\TR1_W0001_P0122\TR1_2_W0001_P0122_T0001_R1_P3_K1_Ch2-Ch1.zen
573340	-1.320021e-04	8.063285e-04	6.923800e-05	20150715_gfpSORORINcd3_G2G1\MitoSys2\LSM\gfpSORORINc_G1\DE_W0002_P0001\DE_2_W0002_P0001_T0003\TR1_W0001_P0122\TR1_2_W0001_P0122_T0001_R1_P3_K1_Ch2-Ch1.zen
614300	-6.164233e-05	1.250783e-03	6.359200e-05	20150715_gfpSORORINcd3_G2G1\MitoSys2\LSM\gfpSORORINc_G1\DE_W0002_P0001\DE_2_W0002_P0001_T0003\TR1_W0001_P0122\TR1_2_W0001_P0122_T0001_R1_P3_K1_Ch2-Ch1.zen
655260	2.082085e-05	1.358705e-03	5.870400e-05	20150715_gfpSORORINcd3_G2G1\MitoSys2\LSM\gfpSORORINc_G1\DE_W0002_P0001\DE_2_W0002_P0001_T0003\TR1_W0001_P0122\TR1_2_W0001_P0122_T0001_R1_P3_K1_Ch2-Ch1.zen
696220	3.558987e-04	8.508063e-04	5.443700e-05	20150715_gfpSORORINcd3_G2G1\MitoSys2\LSM\gfpSORORINc_G1\DE_W0002_P0001\DE_2_W0002_P0001_T0003\TR1_W0001_P0122\TR1_2_W0001_P0122_T0001_R1_P3_K1_Ch2-Ch1.zen
737180	-1.464999e-05	1.034158e-03	5.068200e-05	20150715_gfpSORORINcd3_G2G1\MitoSys2\LSM\gfpSORORINc_G1\DE_W0002_P0001\DE_2_W0002_P0001_T0003\TR1_W0001_P0122\TR1_2_W0001_P0122_T0001_R1_P3_K1_Ch2-Ch1.zen
778140	-2.235544e-04	1.185399e-03	4.735600e-05	20150715_gfpSORORINcd3_G2G1\MitoSys2\LSM\gfpSORORINc_G1\DE_W0002_P0001\DE_2_W0002_P0001_T0003\TR1_W0001_P0122\TR1_2_W0001_P0122_T0001_R1_P3_K1_Ch2-Ch1.zen
819100	-1.080235e-04	1.017009e-03	4.439200e-05	20150715_gfpSORORINcd3_G2G1\MitoSys2\LSM\gfpSORORINc_G1\DE_W0002_P0001\DE_2_W0002_P0001_T0003\TR1_W0001_P0122\TR1_2_W0001_P0122_T0001_R1_P3_K1_Ch2-Ch1.zen
901020	-2.824883e-04	8.243395e-04	3.934300e-05	20150715_gfpSORORINcd3_G2G1\MitoSys2\LSM\gfpSORORINc_G1\DE_W0002_P0001\DE_2_W0002_P0001_T0003\TR1_W0001_P0122\TR1_2_W0001_P0122_T0001_R1_P3_K1_Ch2-Ch1.zen
982940	-3.674237e-04	1.013984e-03	3.521200e-05	20150715_gfpSORORINcd3_G2G1\MitoSys2\LSM\gfpSORORINc_G1\DE_W0002_P0001\DE_2_W0002_P0001_T0003\TR1_W0001_P0122\TR1_2_W0001_P0122_T0001_R1_P3_K1_Ch2-Ch1.zen
1064860	-6.158093e-04	1.208768e-03	3.177800e-05	20150715_gfpSORORINcd3_G2G1\MitoSys2\LSM\gfpSORORINc_G1\DE_W0002_P0001\DE_2_W0002_P0001_T0003\TR1_W0001_P0122\TR1_2_W0001_P0122_T0001_R1_P3_K1_Ch2-Ch1.zen
1146780	-2.941300e-04	9.452226e-04	2.888300e-05	20150715_gfpSORORINcd3_G2G1\MitoSys2\LSM\gfpSORORINc_G1\DE_W0002_P0001\DE_2_W0002_P0001_T0003\TR1_W0001_P0122\TR1_2_W0001_P0122_T0001_R1_P3_K1_Ch2-Ch1.zen
1228700	-4.258397e-04	8.504741e-04	2.641500e-05	20150715_gfpSORORINcd3_G2G1\MitoSys2\LSM\gfpSORORINc_G1\DE_W0002_P0001\DE_2_W0002_P0001_T0003\TR1_W0001_P0122\TR1_2_W0001_P0122_T0001_R1_P3_K1_Ch2-Ch1.zen
1310620	1.661490e-04	1.017508e-03	2.428900e-05	20150715_gfpSORORINcd3_G2G1\MitoSys2\LSM\gfpSORORINc_G1\DE_W0002_P0001\DE_2_W0002_P0001_T0003\TR1_W0001_P0122\TR1_2_W0001_P0122_T0001_R1_P3_K1_Ch2-Ch1.zen
1392540	-4.325755e-04	6.973765e-04	2.244100e-05	20150715_gfpSORORINcd3_G2G1\MitoSys2\LSM\gfpSORORINc_G1\DE_W0002_P0001\DE_2_W0002_P0001_T0003\TR1_W0001_P0122\TR1_2_W0001_P0122_T0001_R1_P3_K1_Ch2-Ch1.zen
1474460	-2.530267e-04	1.150645e-03	2.082200e-05	20150715_gfpSORORINcd3_G2G1\MitoSys2\LSM\gfpSORORINc_G1\DE_W0002_P0001\DE_2_W0002_P0001_T0003\TR1_W0001_P0122\TR1_2_W0001_P0122_T0001_R1_P3_K1_Ch2-Ch1.zen
1556380	-1.761624e-04	1.120437e-03	1.939400e-05	20150715_gfpSORORINcd3_G2G1\MitoSys2\LSM\gfpSORORINc_G1\DE_W0002_P0001\DE_2_W0002_P0001_T0003\TR1_W0001_P0122\TR1_2_W0001_P0122_T0001_R1_P3_K1_Ch2-Ch1.zen
10	2.545322e-01	1.185370e-01	2.727000e-01	20150715_gfpSORORINcd3_G2G1\MitoSys2\LSM\gfpSORORINc_G1\DE_W0002_P0001\DE_2_W0002_P0001_T0003\TR1_W0001_P0122\TR1_2_W0001_P0122_T0001_R1_P4_K1_Ch2-Ch1.zen
20	2.860537e-01	1.066004e-01	2.691800e-01	20150715_gfpSORORINcd3_G2G1\MitoSys2\LSM\gfpSORORINc_G1\DE_W0002_P0001\DE_2_W0002_P0001_T0003\TR1_W0001_P0122\TR1_2_W0001_P0122_T0001_R1_P4_K1_Ch2-Ch1.zen
30	2.711665e-01	8.614523e-02	2.655700e-01	20150715_gfpSORORINcd3_G2G1\MitoSys2\LSM\gfpSORORINc_G1\DE_W0002_P0001\DE_2_W0002_P0001_T0003\TR1_W0001_P0122\TR1_2_W0001_P0122_T0001_R1_P4_K1_Ch2-Ch1.zen
40	2.621084e-01	1.176671e-01	2.619400e-01	20150715_gfpSORORINcd3_G2G1\MitoSys2\LSM\gfpSORORINc_G1\DE_W0002_P0001\DE_2_W0002_P0001_T0003\TR1_W0001_P0122\TR1_2_W0001_P0122_T0001_R1_P4_K1_Ch2-Ch1.zen
50	2.921043e-01	1.125425e-01	2.583500e-01	20150715_gfpSORORINcd3_G2G1\MitoSys2\LSM\gfpSORORINc_G1\DE_W0002_P0001\DE_2_W0002_P0001_T0003\TR1_W0001_P0122\TR1_2_W0001_P0122_T0001_R1_P4_K1_Ch2-Ch1.zen
60	2.289239e-01	1.280939e-01	2.548000e-01	20150715_gfpSORORINcd3_G2G1\MitoSys2\LSM\gfpSORORINc_G1\DE_W0002_P0001\DE_2_W0002_P0001_T0003\TR1_W0001_P0122\TR1_2_W0001_P0122_T0001_R1_P4_K1_Ch2-Ch1.zen
70	2.378460e-01	1.120816e-01	2.513100e-01	20150715_gfpSORORINcd3_G2G1\MitoSys2\LSM\gfpSORORINc_G1\DE_W0002_P0001\DE_2_W0002_P0001_T0003\TR1_W0001_P0122\TR1_2_W0001_P0122_T0001_R1_P4_K1_Ch2-Ch1.zen
80	2.340571e-01	8.635706e-02	2.479000e-01	20150715_gfpSORORINcd3_G2G1\MitoSys2\LSM\gfpSORORINc_G1\DE_W0002_P0001\DE_2_W0002_P0001_T0003\TR1_W0001_P0122\TR1_2_W0001_P0122_T0001_R1_P4_K1_Ch2-Ch1.zen
90	2.493228e-01	1.096156e-01	2.445600e-01	20150715_gfpSORORINcd3_G2G1\MitoSys2\LSM\gfpSORORINc_G1\DE_W0002_P0001\DE_2_W0002_P0001_T0003\TR1_W0001_P0122\TR1_2_W0001_P0122_T0001_R1_P4_K1_Ch2-Ch1.zen
100	2.477529e-01	4.658986e-02	2.413000e-01	20150715_gfpSORORINcd3_G2G1\MitoSys2\LSM\gfpSORORINc_G1\DE_W0002_P0001\DE_2_W0002_P0001_T0003\TR1_W0001_P0122\TR1_2_W0001_P0122_T0001_R1_P4_K1_Ch2-Ch1.zen
120	2.296476e-01	6.701391e-02	2.350100e-01	20150715_gfpSORORINcd3_G2G1\MitoSys2\LSM\gfpSORORINc_G1\DE_W0002_P0001\DE_2_W0002_P0001_T0003\TR1_W0001_P0122\TR1_2_W0001_P0122_T0001_R1_P4_K1_Ch2-Ch1.zen
140	2.229024e-01	6.448493e-02	2.290400e-01	20150715_gfpSORORINcd3_G2G1\MitoSys2\LSM\gfpSORORINc_G1\DE_W0002_P0001\DE_2_W0002_P0001_T0003\TR1_W0001_P0122\TR1_2_W0001_P0122_T0001_R1_P4_K1_Ch2-Ch1.zen
160	2.260043e-01	7.815256e-02	2.233500e-01	20150715_gfpSORORINcd3_G2G1\MitoSys2\LSM\gfpSORORINc_G1\DE_W0002_P0001\DE_2_W0002_P0001_T0003\TR1_W0001_P0122\TR1_2_W0001_P0122_T0001_R1_P4_K1_Ch2-Ch1.zen
180	2.483173e-01	7.045550e-02	2.179600e-01	20150715_gfpSORORINcd3_G2G1\MitoSys2\LSM\gfpSORORINc_G1\DE_W0002_P0001\DE_2_W0002_P0001_T0003\TR1_W0001_P0122\TR1_2_W0001_P0122_T0001_R1_P4_K1_Ch2-Ch1.zen
200	2.116797e-01	6.600096e-02	2.128300e-01	20150715_gfpSORORINcd3_G2G1\MitoSys2\LSM\gfpSORORINc_G1\DE_W0002_P0001\DE_2_W0002_P0001_T0003\TR1_W0001_P0122\TR1_2_W0001_P0122_T0001_R1_P4_K1_Ch2-Ch1.zen
220	1.865167e-01	6.100500e-02	2.079500e-01	20150715_gfpSORORINcd3_G2G1\MitoSys2\LSM\gfpSORORINc_G1\DE_W0002_P0001\DE_2_W0002_P0001_T0003\TR1_W0001_P0122\TR1_2_W0001_P0122_T0001_R1_P4_K1_Ch2-Ch1.zen
240	2.308949e-01	8.061811e-02	2.033000e-01	20150715_gfpSORORINcd3_G2G1\MitoSys2\LSM\gfpSORORINc_G1\DE_W0002_P0001\DE_2_W0002_P0001_T0003\TR1_W0001_P0122\TR1_2_W0001_P0122_T0001_R1_P4_K1_Ch2-Ch1.zen
260	1.900829e-01	8.480675e-02	1.988900e-01	20150715_gfpSORORINcd3_G2G1\MitoSys2\LSM\gfpSORORINc_G1\DE_W0002_P0001\DE_2_W0002_P0001_T0003\TR1_W0001_P0122\TR1_2_W0001_P0122_T0001_R1_P4_K1_Ch2-Ch1.zen
280	1.913458e-01	1.055156e-01	1.946700e-01	20150715_gfpSORORINcd3_G2G1\MitoSys2\LSM\gfpSORORINc_G1\DE_W0002_P0001\DE_2_W0002_P0001_T0003\TR1_W0001_P0122\TR1_2_W0001_P0122_T0001_R1_P4_K1_Ch2-Ch1.zen
300	1.838964e-01	4.088731e-02	1.906600e-01	20150715_gfpSORORINcd3_G2G1\MitoSys2\LSM\gfpSORORINc_G1\DE_W0002_P0001\DE_2_W0002_P0001_T0003\TR1_W0001_P0122\TR1_2_W0001_P0122_T0001_R1_P4_K1_Ch2-Ch1.zen
340	1.736350e-01	6.007477e-02	1.831600e-01	20150715_gfpSORORINcd3_G2G1\MitoSys2\LSM\gfpSORORINc_G1\DE_W0002_P0001\DE_2_W0002_P0001_T0003\TR1_W0001_P0122\TR1_2_W0001_P0122_T0001_R1_P4_K1_Ch2-Ch1.zen
380	1.535681e-01	6.140071e-02	1.763100e-01	20150715_gfpSORORINcd3_G2G1\MitoSys2\LSM\gfpSORORINc_G1\DE_W0002_P0001\DE_2_W0002_P0001_T0003\TR1_W0001_P0122\TR1_2_W0001_P0122_T0001_R1_P4_K1_Ch2-Ch1.zen
420	1.717221e-01	6.505268e-02	1.700300e-01	20150715_gfpSORORINcd3_G2G1\MitoSys2\LSM\gfpSORORINc_G1\DE_W0002_P0001\DE_2_W0002_P0001_T0003\TR1_W0001_P0122\TR1_2_W0001_P0122_T0001_R1_P4_K1_Ch2-Ch1.zen
460	1.866892e-01	6.445026e-02	1.642600e-01	20150715_gfpSORORINcd3_G2G1\MitoSys2\LSM\gfpSORORINc_G1\DE_W0002_P0001\DE_2_W0002_P0001_T0003\TR1_W0001_P0122\TR1_2_W0001_P0122_T0001_R1_P4_K1_Ch2-Ch1.zen
500	1.621009e-01	5.381250e-02	1.589300e-01	20150715_gfpSORORINcd3_G2G1\MitoSys2\LSM\gfpSORORINc_G1\DE_W0002_P0001\DE_2_W0002_P0001_T0003\TR1_W0001_P0122\TR1_2_W0001_P0122_T0001_R1_P4_K1_Ch2-Ch1.zen
540	1.435577e-01	7.658600e-02	1.540200e-01	20150715_gfpSORORINcd3_G2G1\MitoSys2\LSM\gfpSORORINc_G1\DE_W0002_P0001\DE_2_W0002_P0001_T0003\TR1_W0001_P0122\TR1_2_W0001_P0122_T0001_R1_P4_K1_Ch2-Ch1.zen
580	1.592720e-01	6.435866e-02	1.494600e-01	20150715_gfpSORORINcd3_G2G1\MitoSys2\LSM\gfpSORORINc_G1\DE_W0002_P0001\DE_2_W0002_P0001_T0003\TR1_W0001_P0122\TR1_2_W0001_P0122_T0001_R1_P4_K1_Ch2-Ch1.zen
620	1.507550e-01	5.622686e-02	1.452200e-01	20150715_gfpSORORINcd3_G2G1\MitoSys2\LSM\gfpSORORINc_G1\DE_W0002_P0001\DE_2_W0002_P0001_T0003\TR1_W0001_P0122\TR1_2_W0001_P0122_T0001_R1_P4_K1_Ch2-Ch1.zen
660	1.474854e-01	5.108730e-02	1.412800e-01	20150715_gfpSORORINcd3_G2G1\MitoSys2\LSM\gfpSORORINc_G1\DE_W0002_P0001\DE_2_W0002_P0001_T0003\TR1_W0001_P0122\TR1_2_W0001_P0122_T0001_R1_P4_K1_Ch2-Ch1.zen
700	1.439121e-01	4.622660e-02	1.376000e-01	20150715_gfpSORORINcd3_G2G1\MitoSys2\LSM\gfpSORORINc_G1\DE_W0002_P0001\DE_2_W0002_P0001_T0003\TR1_W0001_P0122\TR1_2_W0001_P0122_T0001_R1_P4_K1_Ch2-Ch1.zen
780	1.346496e-01	3.738411e-02	1.309300e-01	20150715_gfpSORORINcd3_G2G1\MitoSys2\LSM\gfpSORORINc_G1\DE_W0002_P0001\DE_2_W0002_P0001_T0003\TR1_W0001_P0122\TR1_2_W0001_P0122_T0001_R1_P4_K1_Ch2-Ch1.zen
860	1.181012e-01	4.695388e-02	1.250500e-01	20150715_gfpSORORINcd3_G2G1\MitoSys2\LSM\gfpSORORINc_G1\DE_W0002_P0001\DE_2_W0002_P0001_T0003\TR1_W0001_P0122\TR1_2_W0001_P0122_T0001_R1_P4_K1_Ch2-Ch1.zen
940	1.213599e-01	4.497092e-02	1.198300e-01	20150715_gfpSORORINcd3_G2G1\MitoSys2\LSM\gfpSORORINc_G1\DE_W0002_P0001\DE_2_W0002_P0001_T0003\TR1_W0001_P0122\TR1_2_W0001_P0122_T0001_R1_P4_K1_Ch2-Ch1.zen
1020	1.125183e-01	4.114907e-02	1.151500e-01	20150715_gfpSORORINcd3_G2G1\MitoSys2\LSM\gfpSORORINc_G1\DE_W0002_P0001\DE_2_W0002_P0001_T0003\TR1_W0001_P0122\TR1_2_W0001_P0122_T0001_R1_P4_K1_Ch2-Ch1.zen
1100	1.125250e-01	5.017536e-02	1.109500e-01	20150715_gfpSORORINcd3_G2G1\MitoSys2\LSM\gfpSORORINc_G1\DE_W0002_P0001\DE_2_W0002_P0001_T0003\TR1_W0001_P0122\TR1_2_W0001_P0122_T0001_R1_P4_K1_Ch2-Ch1.zen
1180	9.271108e-02	4.812681e-02	1.071400e-01	20150715_gfpSORORINcd3_G2G1\MitoSys2\LSM\gfpSORORINc_G1\DE_W0002_P0001\DE_2_W0002_P0001_T0003\TR1_W0001_P0122\TR1_2_W0001_P0122_T0001_R1_P4_K1_Ch2-Ch1.zen
1260	1.010254e-01	4.740716e-02	1.036700e-01	20150715_gfpSORORINcd3_G2G1\MitoSys2\LSM\gfpSORORINc_G1\DE_W0002_P0001\DE_2_W0002_P0001_T0003\TR1_W0001_P0122\TR1_2_W0001_P0122_T0001_R1_P4_K1_Ch2-Ch1.zen
1340	1.068033e-01	3.873224e-02	1.005000e-01	20150715_gfpSORORINcd3_G2G1\MitoSys2\LSM\gfpSORORINc_G1\DE_W0002_P0001\DE_2_W0002_P0001_T0003\TR1_W0001_P0122\TR1_2_W0001_P0122_T0001_R1_P4_K1_Ch2-Ch1.zen
1420	8.505342e-02	3.948963e-02	9.757900e-02	20150715_gfpSORORINcd3_G2G1\MitoSys2\LSM\gfpSORORINc_G1\DE_W0002_P0001\DE_2_W0002_P0001_T0003\TR1_W0001_P0122\TR1_2_W0001_P0122_T0001_R1_P4_K1_Ch2-Ch1.zen
1500	8.963298e-02	3.328848e-02	9.488600e-02	20150715_gfpSORORINcd3_G2G1\MitoSys2\LSM\gfpSORORINc_G1\DE_W0002_P0001\DE_2_W0002_P0001_T0003\TR1_W0001_P0122\TR1_2_W0001_P0122_T0001_R1_P4_K1_Ch2-Ch1.zen
1660	8.920017e-02	3.384630e-02	9.007100e-02	20150715_gfpSORORINcd3_G2G1\MitoSys2\LSM\gfpSORORINc_G1\DE_W0002_P0001\DE_2_W0002_P0001_T0003\TR1_W0001_P0122\TR1_2_W0001_P0122_T0001_R1_P4_K1_Ch2-Ch1.zen
1820	8.036296e-02	2.994605e-02	8.587900e-02	20150715_gfpSORORINcd3_G2G1\MitoSys2\LSM\gfpSORORINc_G1\DE_W0002_P0001\DE_2_W0002_P0001_T0003\TR1_W0001_P0122\TR1_2_W0001_P0122_T0001_R1_P4_K1_Ch2-Ch1.zen
1980	9.426729e-02	2.730957e-02	8.218400e-02	20150715_gfpSORORINcd3_G2G1\MitoSys2\LSM\gfpSORORINc_G1\DE_W0002_P0001\DE_2_W0002_P0001_T0003\TR1_W0001_P0122\TR1_2_W0001_P0122_T0001_R1_P4_K1_Ch2-Ch1.zen
2140	8.195541e-02	3.548047e-02	7.889300e-02	20150715_gfpSORORINcd3_G2G1\MitoSys2\LSM\gfpSORORINc_G1\DE_W0002_P0001\DE_2_W0002_P0001_T0003\TR1_W0001_P0122\TR1_2_W0001_P0122_T0001_R1_P4_K1_Ch2-Ch1.zen
2300	7.072019e-02	3.997975e-02	7.593500e-02	20150715_gfpSORORINcd3_G2G1\MitoSys2\LSM\gfpSORORINc_G1\DE_W0002_P0001\DE_2_W0002_P0001_T0003\TR1_W0001_P0122\TR1_2_W0001_P0122_T0001_R1_P4_K1_Ch2-Ch1.zen
2460	7.032383e-02	3.243294e-02	7.325500e-02	20150715_gfpSORORINcd3_G2G1\MitoSys2\LSM\gfpSORORINc_G1\DE_W0002_P0001\DE_2_W0002_P0001_T0003\TR1_W0001_P0122\TR1_2_W0001_P0122_T0001_R1_P4_K1_Ch2-Ch1.zen
2620	6.841132e-02	3.040650e-02	7.081000e-02	20150715_gfpSORORINcd3_G2G1\MitoSys2\LSM\gfpSORORINc_G1\DE_W0002_P0001\DE_2_W0002_P0001_T0003\TR1_W0001_P0122\TR1_2_W0001_P0122_T0001_R1_P4_K1_Ch2-Ch1.zen
2780	7.317464e-02	2.768059e-02	6.856500e-02	20150715_gfpSORORINcd3_G2G1\MitoSys2\LSM\gfpSORORINc_G1\DE_W0002_P0001\DE_2_W0002_P0001_T0003\TR1_W0001_P0122\TR1_2_W0001_P0122_T0001_R1_P4_K1_Ch2-Ch1.zen
2940	7.735988e-02	2.963862e-02	6.649300e-02	20150715_gfpSORORINcd3_G2G1\MitoSys2\LSM\gfpSORORINc_G1\DE_W0002_P0001\DE_2_W0002_P0001_T0003\TR1_W0001_P0122\TR1_2_W0001_P0122_T0001_R1_P4_K1_Ch2-Ch1.zen
3100	7.191051e-02	2.912191e-02	6.457000e-02	20150715_gfpSORORINcd3_G2G1\MitoSys2\LSM\gfpSORORINc_G1\DE_W0002_P0001\DE_2_W0002_P0001_T0003\TR1_W0001_P0122\TR1_2_W0001_P0122_T0001_R1_P4_K1_Ch2-Ch1.zen
3420	6.521967e-02	2.678939e-02	6.110500e-02	20150715_gfpSORORINcd3_G2G1\MitoSys2\LSM\gfpSORORINc_G1\DE_W0002_P0001\DE_2_W0002_P0001_T0003\TR1_W0001_P0122\TR1_2_W0001_P0122_T0001_R1_P4_K1_Ch2-Ch1.zen
3740	6.099462e-02	2.727985e-02	5.805400e-02	20150715_gfpSORORINcd3_G2G1\MitoSys2\LSM\gfpSORORINc_G1\DE_W0002_P0001\DE_2_W0002_P0001_T0003\TR1_W0001_P0122\TR1_2_W0001_P0122_T0001_R1_P4_K1_Ch2-Ch1.zen
4060	6.203148e-02	2.335848e-02	5.533500e-02	20150715_gfpSORORINcd3_G2G1\MitoSys2\LSM\gfpSORORINc_G1\DE_W0002_P0001\DE_2_W0002_P0001_T0003\TR1_W0001_P0122\TR1_2_W0001_P0122_T0001_R1_P4_K1_Ch2-Ch1.zen
4380	5.903529e-02	2.008673e-02	5.288900e-02	20150715_gfpSORORINcd3_G2G1\MitoSys2\LSM\gfpSORORINc_G1\DE_W0002_P0001\DE_2_W0002_P0001_T0003\TR1_W0001_P0122\TR1_2_W0001_P0122_T0001_R1_P4_K1_Ch2-Ch1.zen
4700	4.789479e-02	2.584552e-02	5.066900e-02	20150715_gfpSORORINcd3_G2G1\MitoSys2\LSM\gfpSORORINc_G1\DE_W0002_P0001\DE_2_W0002_P0001_T0003\TR1_W0001_P0122\TR1_2_W0001_P0122_T0001_R1_P4_K1_Ch2-Ch1.zen
5020	4.089352e-02	1.980441e-02	4.864200e-02	20150715_gfpSORORINcd3_G2G1\MitoSys2\LSM\gfpSORORINc_G1\DE_W0002_P0001\DE_2_W0002_P0001_T0003\TR1_W0001_P0122\TR1_2_W0001_P0122_T0001_R1_P4_K1_Ch2-Ch1.zen
5340	4.533495e-02	2.117943e-02	4.678000e-02	20150715_gfpSORORINcd3_G2G1\MitoSys2\LSM\gfpSORORINc_G1\DE_W0002_P0001\DE_2_W0002_P0001_T0003\TR1_W0001_P0122\TR1_2_W0001_P0122_T0001_R1_P4_K1_Ch2-Ch1.zen
5660	3.378339e-02	2.131693e-02	4.506000e-02	20150715_gfpSORORINcd3_G2G1\MitoSys2\LSM\gfpSORORINc_G1\DE_W0002_P0001\DE_2_W0002_P0001_T0003\TR1_W0001_P0122\TR1_2_W0001_P0122_T0001_R1_P4_K1_Ch2-Ch1.zen
5980	4.090023e-02	2.465369e-02	4.346600e-02	20150715_gfpSORORINcd3_G2G1\MitoSys2\LSM\gfpSORORINc_G1\DE_W0002_P0001\DE_2_W0002_P0001_T0003\TR1_W0001_P0122\TR1_2_W0001_P0122_T0001_R1_P4_K1_Ch2-Ch1.zen
6300	3.734073e-02	2.336578e-02	4.198200e-02	20150715_gfpSORORINcd3_G2G1\MitoSys2\LSM\gfpSORORINc_G1\DE_W0002_P0001\DE_2_W0002_P0001_T0003\TR1_W0001_P0122\TR1_2_W0001_P0122_T0001_R1_P4_K1_Ch2-Ch1.zen
6940	3.767556e-02	2.196333e-02	3.929800e-02	20150715_gfpSORORINcd3_G2G1\MitoSys2\LSM\gfpSORORINc_G1\DE_W0002_P0001\DE_2_W0002_P0001_T0003\TR1_W0001_P0122\TR1_2_W0001_P0122_T0001_R1_P4_K1_Ch2-Ch1.zen
7580	3.897285e-02	2.262224e-02	3.693100e-02	20150715_gfpSORORINcd3_G2G1\MitoSys2\LSM\gfpSORORINc_G1\DE_W0002_P0001\DE_2_W0002_P0001_T0003\TR1_W0001_P0122\TR1_2_W0001_P0122_T0001_R1_P4_K1_Ch2-Ch1.zen
8220	3.570785e-02	2.049031e-02	3.482500e-02	20150715_gfpSORORINcd3_G2G1\MitoSys2\LSM\gfpSORORINc_G1\DE_W0002_P0001\DE_2_W0002_P0001_T0003\TR1_W0001_P0122\TR1_2_W0001_P0122_T0001_R1_P4_K1_Ch2-Ch1.zen
8860	3.375194e-02	2.161443e-02	3.293700e-02	20150715_gfpSORORINcd3_G2G1\MitoSys2\LSM\gfpSORORINc_G1\DE_W0002_P0001\DE_2_W0002_P0001_T0003\TR1_W0001_P0122\TR1_2_W0001_P0122_T0001_R1_P4_K1_Ch2-Ch1.zen
9500	2.963278e-02	1.919595e-02	3.123200e-02	20150715_gfpSORORINcd3_G2G1\MitoSys2\LSM\gfpSORORINc_G1\DE_W0002_P0001\DE_2_W0002_P0001_T0003\TR1_W0001_P0122\TR1_2_W0001_P0122_T0001_R1_P4_K1_Ch2-Ch1.zen
10140	2.917984e-02	2.429924e-02	2.968600e-02	20150715_gfpSORORINcd3_G2G1\MitoSys2\LSM\gfpSORORINc_G1\DE_W0002_P0001\DE_2_W0002_P0001_T0003\TR1_W0001_P0122\TR1_2_W0001_P0122_T0001_R1_P4_K1_Ch2-Ch1.zen
10780	2.831860e-02	1.622184e-02	2.827600e-02	20150715_gfpSORORINcd3_G2G1\MitoSys2\LSM\gfpSORORINc_G1\DE_W0002_P0001\DE_2_W0002_P0001_T0003\TR1_W0001_P0122\TR1_2_W0001_P0122_T0001_R1_P4_K1_Ch2-Ch1.zen
11420	3.055489e-02	1.381369e-02	2.698500e-02	20150715_gfpSORORINcd3_G2G1\MitoSys2\LSM\gfpSORORINc_G1\DE_W0002_P0001\DE_2_W0002_P0001_T0003\TR1_W0001_P0122\TR1_2_W0001_P0122_T0001_R1_P4_K1_Ch2-Ch1.zen
12060	2.588187e-02	1.270250e-02	2.579800e-02	20150715_gfpSORORINcd3_G2G1\MitoSys2\LSM\gfpSORORINc_G1\DE_W0002_P0001\DE_2_W0002_P0001_T0003\TR1_W0001_P0122\TR1_2_W0001_P0122_T0001_R1_P4_K1_Ch2-Ch1.zen
12700	2.424883e-02	1.698050e-02	2.470300e-02	20150715_gfpSORORINcd3_G2G1\MitoSys2\LSM\gfpSORORINc_G1\DE_W0002_P0001\DE_2_W0002_P0001_T0003\TR1_W0001_P0122\TR1_2_W0001_P0122_T0001_R1_P4_K1_Ch2-Ch1.zen
13980	1.876395e-02	1.635578e-02	2.274900e-02	20150715_gfpSORORINcd3_G2G1\MitoSys2\LSM\gfpSORORINc_G1\DE_W0002_P0001\DE_2_W0002_P0001_T0003\TR1_W0001_P0122\TR1_2_W0001_P0122_T0001_R1_P4_K1_Ch2-Ch1.zen
15260	1.802849e-02	1.610495e-02	2.105800e-02	20150715_gfpSORORINcd3_G2G1\MitoSys2\LSM\gfpSORORINc_G1\DE_W0002_P0001\DE_2_W0002_P0001_T0003\TR1_W0001_P0122\TR1_2_W0001_P0122_T0001_R1_P4_K1_Ch2-Ch1.zen
16540	1.616695e-02	1.823514e-02	1.958100e-02	20150715_gfpSORORINcd3_G2G1\MitoSys2\LSM\gfpSORORINc_G1\DE_W0002_P0001\DE_2_W0002_P0001_T0003\TR1_W0001_P0122\TR1_2_W0001_P0122_T0001_R1_P4_K1_Ch2-Ch1.zen
17820	1.305968e-02	1.608115e-02	1.828000e-02	20150715_gfpSORORINcd3_G2G1\MitoSys2\LSM\gfpSORORINc_G1\DE_W0002_P0001\DE_2_W0002_P0001_T0003\TR1_W0001_P0122\TR1_2_W0001_P0122_T0001_R1_P4_K1_Ch2-Ch1.zen
19100	1.271226e-02	1.098274e-02	1.712600e-02	20150715_gfpSORORINcd3_G2G1\MitoSys2\LSM\gfpSORORINc_G1\DE_W0002_P0001\DE_2_W0002_P0001_T0003\TR1_W0001_P0122\TR1_2_W0001_P0122_T0001_R1_P4_K1_Ch2-Ch1.zen
20380	1.875310e-02	1.166392e-02	1.609500e-02	20150715_gfpSORORINcd3_G2G1\MitoSys2\LSM\gfpSORORINc_G1\DE_W0002_P0001\DE_2_W0002_P0001_T0003\TR1_W0001_P0122\TR1_2_W0001_P0122_T0001_R1_P4_K1_Ch2-Ch1.zen
21660	2.162031e-02	1.556714e-02	1.517000e-02	20150715_gfpSORORINcd3_G2G1\MitoSys2\LSM\gfpSORORINc_G1\DE_W0002_P0001\DE_2_W0002_P0001_T0003\TR1_W0001_P0122\TR1_2_W0001_P0122_T0001_R1_P4_K1_Ch2-Ch1.zen
22940	2.113083e-02	1.338424e-02	1.433500e-02	20150715_gfpSORORINcd3_G2G1\MitoSys2\LSM\gfpSORORINc_G1\DE_W0002_P0001\DE_2_W0002_P0001_T0003\TR1_W0001_P0122\TR1_2_W0001_P0122_T0001_R1_P4_K1_Ch2-Ch1.zen
24220	1.754633e-02	1.063241e-02	1.357800e-02	20150715_gfpSORORINcd3_G2G1\MitoSys2\LSM\gfpSORORINc_G1\DE_W0002_P0001\DE_2_W0002_P0001_T0003\TR1_W0001_P0122\TR1_2_W0001_P0122_T0001_R1_P4_K1_Ch2-Ch1.zen
25500	1.733724e-02	9.586228e-03	1.288900e-02	20150715_gfpSORORINcd3_G2G1\MitoSys2\LSM\gfpSORORINc_G1\DE_W0002_P0001\DE_2_W0002_P0001_T0003\TR1_W0001_P0122\TR1_2_W0001_P0122_T0001_R1_P4_K1_Ch2-Ch1.zen
28060	1.500890e-02	1.362135e-02	1.168200e-02	20150715_gfpSORORINcd3_G2G1\MitoSys2\LSM\gfpSORORINc_G1\DE_W0002_P0001\DE_2_W0002_P0001_T0003\TR1_W0001_P0122\TR1_2_W0001_P0122_T0001_R1_P4_K1_Ch2-Ch1.zen
30620	1.031890e-02	1.525285e-02	1.065900e-02	20150715_gfpSORORINcd3_G2G1\MitoSys2\LSM\gfpSORORINc_G1\DE_W0002_P0001\DE_2_W0002_P0001_T0003\TR1_W0001_P0122\TR1_2_W0001_P0122_T0001_R1_P4_K1_Ch2-Ch1.zen
33180	1.370511e-02	1.614459e-02	9.784100e-03	20150715_gfpSORORINcd3_G2G1\MitoSys2\LSM\gfpSORORINc_G1\DE_W0002_P0001\DE_2_W0002_P0001_T0003\TR1_W0001_P0122\TR1_2_W0001_P0122_T0001_R1_P4_K1_Ch2-Ch1.zen
35740	9.884533e-03	1.660631e-02	9.026700e-03	20150715_gfpSORORINcd3_G2G1\MitoSys2\LSM\gfpSORORINc_G1\DE_W0002_P0001\DE_2_W0002_P0001_T0003\TR1_W0001_P0122\TR1_2_W0001_P0122_T0001_R1_P4_K1_Ch2-Ch1.zen
38300	1.238068e-02	1.609054e-02	8.365700e-03	20150715_gfpSORORINcd3_G2G1\MitoSys2\LSM\gfpSORORINc_G1\DE_W0002_P0001\DE_2_W0002_P0001_T0003\TR1_W0001_P0122\TR1_2_W0001_P0122_T0001_R1_P4_K1_Ch2-Ch1.zen
40860	7.083399e-03	1.901973e-02	7.784300e-03	20150715_gfpSORORINcd3_G2G1\MitoSys2\LSM\gfpSORORINc_G1\DE_W0002_P0001\DE_2_W0002_P0001_T0003\TR1_W0001_P0122\TR1_2_W0001_P0122_T0001_R1_P4_K1_Ch2-Ch1.zen
43420	6.201853e-03	1.908493e-02	7.269200e-03	20150715_gfpSORORINcd3_G2G1\MitoSys2\LSM\gfpSORORINc_G1\DE_W0002_P0001\DE_2_W0002_P0001_T0003\TR1_W0001_P0122\TR1_2_W0001_P0122_T0001_R1_P4_K1_Ch2-Ch1.zen
45980	7.016077e-03	1.520866e-02	6.810200e-03	20150715_gfpSORORINcd3_G2G1\MitoSys2\LSM\gfpSORORINc_G1\DE_W0002_P0001\DE_2_W0002_P0001_T0003\TR1_W0001_P0122\TR1_2_W0001_P0122_T0001_R1_P4_K1_Ch2-Ch1.zen
48540	6.002286e-03	1.474981e-02	6.398800e-03	20150715_gfpSORORINcd3_G2G1\MitoSys2\LSM\gfpSORORINc_G1\DE_W0002_P0001\DE_2_W0002_P0001_T0003\TR1_W0001_P0122\TR1_2_W0001_P0122_T0001_R1_P4_K1_Ch2-Ch1.zen
51100	7.270567e-03	1.325938e-02	6.028200e-03	20150715_gfpSORORINcd3_G2G1\MitoSys2\LSM\gfpSORORINc_G1\DE_W0002_P0001\DE_2_W0002_P0001_T0003\TR1_W0001_P0122\TR1_2_W0001_P0122_T0001_R1_P4_K1_Ch2-Ch1.zen
56220	-8.247774e-04	1.307180e-02	5.388000e-03	20150715_gfpSORORINcd3_G2G1\MitoSys2\LSM\gfpSORORINc_G1\DE_W0002_P0001\DE_2_W0002_P0001_T0003\TR1_W0001_P0122\TR1_2_W0001_P0122_T0001_R1_P4_K1_Ch2-Ch1.zen
61340	2.009715e-03	9.613307e-03	4.855400e-03	20150715_gfpSORORINcd3_G2G1\MitoSys2\LSM\gfpSORORINc_G1\DE_W0002_P0001\DE_2_W0002_P0001_T0003\TR1_W0001_P0122\TR1_2_W0001_P0122_T0001_R1_P4_K1_Ch2-Ch1.zen
66460	3.391275e-03	1.419102e-02	4.406200e-03	20150715_gfpSORORINcd3_G2G1\MitoSys2\LSM\gfpSORORINc_G1\DE_W0002_P0001\DE_2_W0002_P0001_T0003\TR1_W0001_P0122\TR1_2_W0001_P0122_T0001_R1_P4_K1_Ch2-Ch1.zen
71580	3.479909e-03	1.159565e-02	4.022900e-03	20150715_gfpSORORINcd3_G2G1\MitoSys2\LSM\gfpSORORINc_G1\DE_W0002_P0001\DE_2_W0002_P0001_T0003\TR1_W0001_P0122\TR1_2_W0001_P0122_T0001_R1_P4_K1_Ch2-Ch1.zen
76700	6.135843e-03	1.163534e-02	3.692500e-03	20150715_gfpSORORINcd3_G2G1\MitoSys2\LSM\gfpSORORINc_G1\DE_W0002_P0001\DE_2_W0002_P0001_T0003\TR1_W0001_P0122\TR1_2_W0001_P0122_T0001_R1_P4_K1_Ch2-Ch1.zen
81820	3.191839e-03	1.495237e-02	3.405100e-03	20150715_gfpSORORINcd3_G2G1\MitoSys2\LSM\gfpSORORINc_G1\DE_W0002_P0001\DE_2_W0002_P0001_T0003\TR1_W0001_P0122\TR1_2_W0001_P0122_T0001_R1_P4_K1_Ch2-Ch1.zen
86940	2.997362e-03	1.115835e-02	3.153200e-03	20150715_gfpSORORINcd3_G2G1\MitoSys2\LSM\gfpSORORINc_G1\DE_W0002_P0001\DE_2_W0002_P0001_T0003\TR1_W0001_P0122\TR1_2_W0001_P0122_T0001_R1_P4_K1_Ch2-Ch1.zen
92060	2.349690e-03	8.902925e-03	2.930800e-03	20150715_gfpSORORINcd3_G2G1\MitoSys2\LSM\gfpSORORINc_G1\DE_W0002_P0001\DE_2_W0002_P0001_T0003\TR1_W0001_P0122\TR1_2_W0001_P0122_T0001_R1_P4_K1_Ch2-Ch1.zen
97180	3.635449e-03	1.009267e-02	2.733300e-03	20150715_gfpSORORINcd3_G2G1\MitoSys2\LSM\gfpSORORINc_G1\DE_W0002_P0001\DE_2_W0002_P0001_T0003\TR1_W0001_P0122\TR1_2_W0001_P0122_T0001_R1_P4_K1_Ch2-Ch1.zen
102300	2.967905e-03	1.308010e-02	2.556900e-03	20150715_gfpSORORINcd3_G2G1\MitoSys2\LSM\gfpSORORINc_G1\DE_W0002_P0001\DE_2_W0002_P0001_T0003\TR1_W0001_P0122\TR1_2_W0001_P0122_T0001_R1_P4_K1_Ch2-Ch1.zen
112540	1.893028e-04	1.192082e-02	2.255600e-03	20150715_gfpSORORINcd3_G2G1\MitoSys2\LSM\gfpSORORINc_G1\DE_W0002_P0001\DE_2_W0002_P0001_T0003\TR1_W0001_P0122\TR1_2_W0001_P0122_T0001_R1_P4_K1_Ch2-Ch1.zen
122780	1.109159e-03	1.203166e-02	2.008600e-03	20150715_gfpSORORINcd3_G2G1\MitoSys2\LSM\gfpSORORINc_G1\DE_W0002_P0001\DE_2_W0002_P0001_T0003\TR1_W0001_P0122\TR1_2_W0001_P0122_T0001_R1_P4_K1_Ch2-Ch1.zen
133020	2.240461e-03	1.164114e-02	1.803000e-03	20150715_gfpSORORINcd3_G2G1\MitoSys2\LSM\gfpSORORINc_G1\DE_W0002_P0001\DE_2_W0002_P0001_T0003\TR1_W0001_P0122\TR1_2_W0001_P0122_T0001_R1_P4_K1_Ch2-Ch1.zen
143260	9.979550e-04	1.282240e-02	1.629600e-03	20150715_gfpSORORINcd3_G2G1\MitoSys2\LSM\gfpSORORINc_G1\DE_W0002_P0001\DE_2_W0002_P0001_T0003\TR1_W0001_P0122\TR1_2_W0001_P0122_T0001_R1_P4_K1_Ch2-Ch1.zen
153500	1.234454e-03	1.076886e-02	1.481800e-03	20150715_gfpSORORINcd3_G2G1\MitoSys2\LSM\gfpSORORINc_G1\DE_W0002_P0001\DE_2_W0002_P0001_T0003\TR1_W0001_P0122\TR1_2_W0001_P0122_T0001_R1_P4_K1_Ch2-Ch1.zen
163740	-9.772001e-04	8.158126e-03	1.354600e-03	20150715_gfpSORORINcd3_G2G1\MitoSys2\LSM\gfpSORORINc_G1\DE_W0002_P0001\DE_2_W0002_P0001_T0003\TR1_W0001_P0122\TR1_2_W0001_P0122_T0001_R1_P4_K1_Ch2-Ch1.zen
173980	1.458392e-03	8.358181e-03	1.244200e-03	20150715_gfpSORORINcd3_G2G1\MitoSys2\LSM\gfpSORORINc_G1\DE_W0002_P0001\DE_2_W0002_P0001_T0003\TR1_W0001_P0122\TR1_2_W0001_P0122_T0001_R1_P4_K1_Ch2-Ch1.zen
184220	5.489257e-04	9.635719e-03	1.147700e-03	20150715_gfpSORORINcd3_G2G1\MitoSys2\LSM\gfpSORORINc_G1\DE_W0002_P0001\DE_2_W0002_P0001_T0003\TR1_W0001_P0122\TR1_2_W0001_P0122_T0001_R1_P4_K1_Ch2-Ch1.zen
194460	7.165818e-05	1.043849e-02	1.062600e-03	20150715_gfpSORORINcd3_G2G1\MitoSys2\LSM\gfpSORORINc_G1\DE_W0002_P0001\DE_2_W0002_P0001_T0003\TR1_W0001_P0122\TR1_2_W0001_P0122_T0001_R1_P4_K1_Ch2-Ch1.zen
204700	-4.994762e-04	9.931158e-03	9.873300e-04	20150715_gfpSORORINcd3_G2G1\MitoSys2\LSM\gfpSORORINc_G1\DE_W0002_P0001\DE_2_W0002_P0001_T0003\TR1_W0001_P0122\TR1_2_W0001_P0122_T0001_R1_P4_K1_Ch2-Ch1.zen
225180	3.089955e-03	1.263781e-02	8.602000e-04	20150715_gfpSORORINcd3_G2G1\MitoSys2\LSM\gfpSORORINc_G1\DE_W0002_P0001\DE_2_W0002_P0001_T0003\TR1_W0001_P0122\TR1_2_W0001_P0122_T0001_R1_P4_K1_Ch2-Ch1.zen
245660	9.375696e-04	9.583626e-03	7.574400e-04	20150715_gfpSORORINcd3_G2G1\MitoSys2\LSM\gfpSORORINc_G1\DE_W0002_P0001\DE_2_W0002_P0001_T0003\TR1_W0001_P0122\TR1_2_W0001_P0122_T0001_R1_P4_K1_Ch2-Ch1.zen
266140	1.998395e-04	1.056635e-02	6.730300e-04	20150715_gfpSORORINcd3_G2G1\MitoSys2\LSM\gfpSORORINc_G1\DE_W0002_P0001\DE_2_W0002_P0001_T0003\TR1_W0001_P0122\TR1_2_W0001_P0122_T0001_R1_P4_K1_Ch2-Ch1.zen
286620	1.138554e-03	9.590110e-03	6.027200e-04	20150715_gfpSORORINcd3_G2G1\MitoSys2\LSM\gfpSORORINc_G1\DE_W0002_P0001\DE_2_W0002_P0001_T0003\TR1_W0001_P0122\TR1_2_W0001_P0122_T0001_R1_P4_K1_Ch2-Ch1.zen
307100	-2.594679e-03	1.101962e-02	5.434500e-04	20150715_gfpSORORINcd3_G2G1\MitoSys2\LSM\gfpSORORINc_G1\DE_W0002_P0001\DE_2_W0002_P0001_T0003\TR1_W0001_P0122\TR1_2_W0001_P0122_T0001_R1_P4_K1_Ch2-Ch1.zen
327580	-2.057520e-03	8.011599e-03	4.929600e-04	20150715_gfpSORORINcd3_G2G1\MitoSys2\LSM\gfpSORORINc_G1\DE_W0002_P0001\DE_2_W0002_P0001_T0003\TR1_W0001_P0122\TR1_2_W0001_P0122_T0001_R1_P4_K1_Ch2-Ch1.zen
348060	-4.419381e-03	7.222191e-03	4.495700e-04	20150715_gfpSORORINcd3_G2G1\MitoSys2\LSM\gfpSORORINc_G1\DE_W0002_P0001\DE_2_W0002_P0001_T0003\TR1_W0001_P0122\TR1_2_W0001_P0122_T0001_R1_P4_K1_Ch2-Ch1.zen
368540	-1.199384e-03	7.550675e-03	4.119500e-04	20150715_gfpSORORINcd3_G2G1\MitoSys2\LSM\gfpSORORINc_G1\DE_W0002_P0001\DE_2_W0002_P0001_T0003\TR1_W0001_P0122\TR1_2_W0001_P0122_T0001_R1_P4_K1_Ch2-Ch1.zen
389020	-3.014185e-03	9.527789e-03	3.791100e-04	20150715_gfpSORORINcd3_G2G1\MitoSys2\LSM\gfpSORORINc_G1\DE_W0002_P0001\DE_2_W0002_P0001_T0003\TR1_W0001_P0122\TR1_2_W0001_P0122_T0001_R1_P4_K1_Ch2-Ch1.zen
409500	3.582282e-04	1.044457e-02	3.502500e-04	20150715_gfpSORORINcd3_G2G1\MitoSys2\LSM\gfpSORORINc_G1\DE_W0002_P0001\DE_2_W0002_P0001_T0003\TR1_W0001_P0122\TR1_2_W0001_P0122_T0001_R1_P4_K1_Ch2-Ch1.zen
450460	2.098257e-03	9.642452e-03	3.020500e-04	20150715_gfpSORORINcd3_G2G1\MitoSys2\LSM\gfpSORORINc_G1\DE_W0002_P0001\DE_2_W0002_P0001_T0003\TR1_W0001_P0122\TR1_2_W0001_P0122_T0001_R1_P4_K1_Ch2-Ch1.zen
491420	-7.134945e-04	7.620842e-03	2.636000e-04	20150715_gfpSORORINcd3_G2G1\MitoSys2\LSM\gfpSORORINc_G1\DE_W0002_P0001\DE_2_W0002_P0001_T0003\TR1_W0001_P0122\TR1_2_W0001_P0122_T0001_R1_P4_K1_Ch2-Ch1.zen
532380	7.958464e-04	1.155943e-02	2.323900e-04	20150715_gfpSORORINcd3_G2G1\MitoSys2\LSM\gfpSORORINc_G1\DE_W0002_P0001\DE_2_W0002_P0001_T0003\TR1_W0001_P0122\TR1_2_W0001_P0122_T0001_R1_P4_K1_Ch2-Ch1.zen
573340	-2.805500e-03	7.792177e-03	2.066600e-04	20150715_gfpSORORINcd3_G2G1\MitoSys2\LSM\gfpSORORINc_G1\DE_W0002_P0001\DE_2_W0002_P0001_T0003\TR1_W0001_P0122\TR1_2_W0001_P0122_T0001_R1_P4_K1_Ch2-Ch1.zen
614300	-4.983275e-04	8.507201e-03	1.851700e-04	20150715_gfpSORORINcd3_G2G1\MitoSys2\LSM\gfpSORORINc_G1\DE_W0002_P0001\DE_2_W0002_P0001_T0003\TR1_W0001_P0122\TR1_2_W0001_P0122_T0001_R1_P4_K1_Ch2-Ch1.zen
655260	-1.862021e-03	7.018975e-03	1.670300e-04	20150715_gfpSORORINcd3_G2G1\MitoSys2\LSM\gfpSORORINc_G1\DE_W0002_P0001\DE_2_W0002_P0001_T0003\TR1_W0001_P0122\TR1_2_W0001_P0122_T0001_R1_P4_K1_Ch2-Ch1.zen
696220	-1.712924e-03	8.663852e-03	1.515500e-04	20150715_gfpSORORINcd3_G2G1\MitoSys2\LSM\gfpSORORINc_G1\DE_W0002_P0001\DE_2_W0002_P0001_T0003\TR1_W0001_P0122\TR1_2_W0001_P0122_T0001_R1_P4_K1_Ch2-Ch1.zen
737180	-9.728781e-04	8.265689e-03	1.382400e-04	20150715_gfpSORORINcd3_G2G1\MitoSys2\LSM\gfpSORORINc_G1\DE_W0002_P0001\DE_2_W0002_P0001_T0003\TR1_W0001_P0122\TR1_2_W0001_P0122_T0001_R1_P4_K1_Ch2-Ch1.zen
778140	-2.381390e-03	9.349604e-03	1.266800e-04	20150715_gfpSORORINcd3_G2G1\MitoSys2\LSM\gfpSORORINc_G1\DE_W0002_P0001\DE_2_W0002_P0001_T0003\TR1_W0001_P0122\TR1_2_W0001_P0122_T0001_R1_P4_K1_Ch2-Ch1.zen
819100	-2.426936e-04	8.415255e-03	1.165900e-04	20150715_gfpSORORINcd3_G2G1\MitoSys2\LSM\gfpSORORINc_G1\DE_W0002_P0001\DE_2_W0002_P0001_T0003\TR1_W0001_P0122\TR1_2_W0001_P0122_T0001_R1_P4_K1_Ch2-Ch1.zen
901020	-3.390126e-03	5.979389e-03	9.986900e-05	20150715_gfpSORORINcd3_G2G1\MitoSys2\LSM\gfpSORORINc_G1\DE_W0002_P0001\DE_2_W0002_P0001_T0003\TR1_W0001_P0122\TR1_2_W0001_P0122_T0001_R1_P4_K1_Ch2-Ch1.zen
982940	-2.261159e-03	8.827621e-03	8.665500e-05	20150715_gfpSORORINcd3_G2G1\MitoSys2\LSM\gfpSORORINc_G1\DE_W0002_P0001\DE_2_W0002_P0001_T0003\TR1_W0001_P0122\TR1_2_W0001_P0122_T0001_R1_P4_K1_Ch2-Ch1.zen
1064860	-3.533402e-03	7.153560e-03	7.601300e-05	20150715_gfpSORORINcd3_G2G1\MitoSys2\LSM\gfpSORORINc_G1\DE_W0002_P0001\DE_2_W0002_P0001_T0003\TR1_W0001_P0122\TR1_2_W0001_P0122_T0001_R1_P4_K1_Ch2-Ch1.zen
1146780	-7.998528e-04	6.906947e-03	6.730500e-05	20150715_gfpSORORINcd3_G2G1\MitoSys2\LSM\gfpSORORINc_G1\DE_W0002_P0001\DE_2_W0002_P0001_T0003\TR1_W0001_P0122\TR1_2_W0001_P0122_T0001_R1_P4_K1_Ch2-Ch1.zen
1228700	-1.406496e-03	6.986878e-03	6.007900e-05	20150715_gfpSORORINcd3_G2G1\MitoSys2\LSM\gfpSORORINc_G1\DE_W0002_P0001\DE_2_W0002_P0001_T0003\TR1_W0001_P0122\TR1_2_W0001_P0122_T0001_R1_P4_K1_Ch2-Ch1.zen
1310620	-1.229174e-03	5.514994e-03	5.401100e-05	20150715_gfpSORORINcd3_G2G1\MitoSys2\LSM\gfpSORORINc_G1\DE_W0002_P0001\DE_2_W0002_P0001_T0003\TR1_W0001_P0122\TR1_2_W0001_P0122_T0001_R1_P4_K1_Ch2-Ch1.zen
1392540	-6.109769e-04	6.632367e-03	4.886000e-05	20150715_gfpSORORINcd3_G2G1\MitoSys2\LSM\gfpSORORINc_G1\DE_W0002_P0001\DE_2_W0002_P0001_T0003\TR1_W0001_P0122\TR1_2_W0001_P0122_T0001_R1_P4_K1_Ch2-Ch1.zen
1474460	1.470879e-03	6.776363e-03	4.444700e-05	20150715_gfpSORORINcd3_G2G1\MitoSys2\LSM\gfpSORORINc_G1\DE_W0002_P0001\DE_2_W0002_P0001_T0003\TR1_W0001_P0122\TR1_2_W0001_P0122_T0001_R1_P4_K1_Ch2-Ch1.zen
1556380	-5.718164e-04	6.788911e-03	4.063500e-05	20150715_gfpSORORINcd3_G2G1\MitoSys2\LSM\gfpSORORINc_G1\DE_W0002_P0001\DE_2_W0002_P0001_T0003\TR1_W0001_P0122\TR1_2_W0001_P0122_T0001_R1_P4_K1_Ch2-Ch1.zen
10	5.999063e-02	1.162569e-02	5.338000e-02	20150715_gfpSORORINcd3_G2G1\MitoSys2\LSM\gfpSORORINc_G1\DE_W0002_P0002\DE_2_W0002_P0002_T0003\TR1_W0001_P0124\TR1_2_W0001_P0124_T0001_R1_P1_K1_Ch2-Ch1.zen
20	4.922259e-02	1.163836e-02	5.268400e-02	20150715_gfpSORORINcd3_G2G1\MitoSys2\LSM\gfpSORORINc_G1\DE_W0002_P0002\DE_2_W0002_P0002_T0003\TR1_W0001_P0124\TR1_2_W0001_P0124_T0001_R1_P1_K1_Ch2-Ch1.zen
30	5.355996e-02	1.081261e-02	5.203400e-02	20150715_gfpSORORINcd3_G2G1\MitoSys2\LSM\gfpSORORINc_G1\DE_W0002_P0002\DE_2_W0002_P0002_T0003\TR1_W0001_P0124\TR1_2_W0001_P0124_T0001_R1_P1_K1_Ch2-Ch1.zen
40	4.976464e-02	1.553684e-02	5.142800e-02	20150715_gfpSORORINcd3_G2G1\MitoSys2\LSM\gfpSORORINc_G1\DE_W0002_P0002\DE_2_W0002_P0002_T0003\TR1_W0001_P0124\TR1_2_W0001_P0124_T0001_R1_P1_K1_Ch2-Ch1.zen
50	5.038994e-02	1.332345e-02	5.086400e-02	20150715_gfpSORORINcd3_G2G1\MitoSys2\LSM\gfpSORORINc_G1\DE_W0002_P0002\DE_2_W0002_P0002_T0003\TR1_W0001_P0124\TR1_2_W0001_P0124_T0001_R1_P1_K1_Ch2-Ch1.zen
60	5.005631e-02	1.191151e-02	5.033700e-02	20150715_gfpSORORINcd3_G2G1\MitoSys2\LSM\gfpSORORINc_G1\DE_W0002_P0002\DE_2_W0002_P0002_T0003\TR1_W0001_P0124\TR1_2_W0001_P0124_T0001_R1_P1_K1_Ch2-Ch1.zen
70	4.581642e-02	1.437534e-02	4.984500e-02	20150715_gfpSORORINcd3_G2G1\MitoSys2\LSM\gfpSORORINc_G1\DE_W0002_P0002\DE_2_W0002_P0002_T0003\TR1_W0001_P0124\TR1_2_W0001_P0124_T0001_R1_P1_K1_Ch2-Ch1.zen
80	5.132639e-02	1.357436e-02	4.938500e-02	20150715_gfpSORORINcd3_G2G1\MitoSys2\LSM\gfpSORORINc_G1\DE_W0002_P0002\DE_2_W0002_P0002_T0003\TR1_W0001_P0124\TR1_2_W0001_P0124_T0001_R1_P1_K1_Ch2-Ch1.zen
90	4.397464e-02	1.002099e-02	4.895300e-02	20150715_gfpSORORINcd3_G2G1\MitoSys2\LSM\gfpSORORINc_G1\DE_W0002_P0002\DE_2_W0002_P0002_T0003\TR1_W0001_P0124\TR1_2_W0001_P0124_T0001_R1_P1_K1_Ch2-Ch1.zen
100	4.911785e-02	1.013111e-02	4.854700e-02	20150715_gfpSORORINcd3_G2G1\MitoSys2\LSM\gfpSORORINc_G1\DE_W0002_P0002\DE_2_W0002_P0002_T0003\TR1_W0001_P0124\TR1_2_W0001_P0124_T0001_R1_P1_K1_Ch2-Ch1.zen
120	4.316570e-02	8.213811e-03	4.780300e-02	20150715_gfpSORORINcd3_G2G1\MitoSys2\LSM\gfpSORORINc_G1\DE_W0002_P0002\DE_2_W0002_P0002_T0003\TR1_W0001_P0124\TR1_2_W0001_P0124_T0001_R1_P1_K1_Ch2-Ch1.zen
140	4.941576e-02	1.109051e-02	4.713800e-02	20150715_gfpSORORINcd3_G2G1\MitoSys2\LSM\gfpSORORINc_G1\DE_W0002_P0002\DE_2_W0002_P0002_T0003\TR1_W0001_P0124\TR1_2_W0001_P0124_T0001_R1_P1_K1_Ch2-Ch1.zen
160	4.532240e-02	1.010077e-02	4.653800e-02	20150715_gfpSORORINcd3_G2G1\MitoSys2\LSM\gfpSORORINc_G1\DE_W0002_P0002\DE_2_W0002_P0002_T0003\TR1_W0001_P0124\TR1_2_W0001_P0124_T0001_R1_P1_K1_Ch2-Ch1.zen
180	4.798115e-02	1.089092e-02	4.599100e-02	20150715_gfpSORORINcd3_G2G1\MitoSys2\LSM\gfpSORORINc_G1\DE_W0002_P0002\DE_2_W0002_P0002_T0003\TR1_W0001_P0124\TR1_2_W0001_P0124_T0001_R1_P1_K1_Ch2-Ch1.zen
200	4.850623e-02	1.239007e-02	4.548800e-02	20150715_gfpSORORINcd3_G2G1\MitoSys2\LSM\gfpSORORINc_G1\DE_W0002_P0002\DE_2_W0002_P0002_T0003\TR1_W0001_P0124\TR1_2_W0001_P0124_T0001_R1_P1_K1_Ch2-Ch1.zen
220	4.652248e-02	8.679753e-03	4.502200e-02	20150715_gfpSORORINcd3_G2G1\MitoSys2\LSM\gfpSORORINc_G1\DE_W0002_P0002\DE_2_W0002_P0002_T0003\TR1_W0001_P0124\TR1_2_W0001_P0124_T0001_R1_P1_K1_Ch2-Ch1.zen
240	4.494570e-02	1.014815e-02	4.458700e-02	20150715_gfpSORORINcd3_G2G1\MitoSys2\LSM\gfpSORORINc_G1\DE_W0002_P0002\DE_2_W0002_P0002_T0003\TR1_W0001_P0124\TR1_2_W0001_P0124_T0001_R1_P1_K1_Ch2-Ch1.zen
260	4.646459e-02	8.974426e-03	4.417700e-02	20150715_gfpSORORINcd3_G2G1\MitoSys2\LSM\gfpSORORINc_G1\DE_W0002_P0002\DE_2_W0002_P0002_T0003\TR1_W0001_P0124\TR1_2_W0001_P0124_T0001_R1_P1_K1_Ch2-Ch1.zen
280	4.612165e-02	9.329380e-03	4.378900e-02	20150715_gfpSORORINcd3_G2G1\MitoSys2\LSM\gfpSORORINc_G1\DE_W0002_P0002\DE_2_W0002_P0002_T0003\TR1_W0001_P0124\TR1_2_W0001_P0124_T0001_R1_P1_K1_Ch2-Ch1.zen
300	4.341517e-02	8.451498e-03	4.342000e-02	20150715_gfpSORORINcd3_G2G1\MitoSys2\LSM\gfpSORORINc_G1\DE_W0002_P0002\DE_2_W0002_P0002_T0003\TR1_W0001_P0124\TR1_2_W0001_P0124_T0001_R1_P1_K1_Ch2-Ch1.zen
340	4.190310e-02	9.124328e-03	4.272500e-02	20150715_gfpSORORINcd3_G2G1\MitoSys2\LSM\gfpSORORINc_G1\DE_W0002_P0002\DE_2_W0002_P0002_T0003\TR1_W0001_P0124\TR1_2_W0001_P0124_T0001_R1_P1_K1_Ch2-Ch1.zen
380	4.360309e-02	9.697039e-03	4.207900e-02	20150715_gfpSORORINcd3_G2G1\MitoSys2\LSM\gfpSORORINc_G1\DE_W0002_P0002\DE_2_W0002_P0002_T0003\TR1_W0001_P0124\TR1_2_W0001_P0124_T0001_R1_P1_K1_Ch2-Ch1.zen
420	4.041761e-02	8.822523e-03	4.146800e-02	20150715_gfpSORORINcd3_G2G1\MitoSys2\LSM\gfpSORORINc_G1\DE_W0002_P0002\DE_2_W0002_P0002_T0003\TR1_W0001_P0124\TR1_2_W0001_P0124_T0001_R1_P1_K1_Ch2-Ch1.zen
460	3.999562e-02	8.049294e-03	4.088700e-02	20150715_gfpSORORINcd3_G2G1\MitoSys2\LSM\gfpSORORINc_G1\DE_W0002_P0002\DE_2_W0002_P0002_T0003\TR1_W0001_P0124\TR1_2_W0001_P0124_T0001_R1_P1_K1_Ch2-Ch1.zen
500	3.902284e-02	1.016378e-02	4.033000e-02	20150715_gfpSORORINcd3_G2G1\MitoSys2\LSM\gfpSORORINc_G1\DE_W0002_P0002\DE_2_W0002_P0002_T0003\TR1_W0001_P0124\TR1_2_W0001_P0124_T0001_R1_P1_K1_Ch2-Ch1.zen
540	3.876124e-02	7.559043e-03	3.979400e-02	20150715_gfpSORORINcd3_G2G1\MitoSys2\LSM\gfpSORORINc_G1\DE_W0002_P0002\DE_2_W0002_P0002_T0003\TR1_W0001_P0124\TR1_2_W0001_P0124_T0001_R1_P1_K1_Ch2-Ch1.zen
580	3.905586e-02	8.066683e-03	3.927700e-02	20150715_gfpSORORINcd3_G2G1\MitoSys2\LSM\gfpSORORINc_G1\DE_W0002_P0002\DE_2_W0002_P0002_T0003\TR1_W0001_P0124\TR1_2_W0001_P0124_T0001_R1_P1_K1_Ch2-Ch1.zen
620	3.933999e-02	8.283433e-03	3.877700e-02	20150715_gfpSORORINcd3_G2G1\MitoSys2\LSM\gfpSORORINc_G1\DE_W0002_P0002\DE_2_W0002_P0002_T0003\TR1_W0001_P0124\TR1_2_W0001_P0124_T0001_R1_P1_K1_Ch2-Ch1.zen
660	3.839132e-02	9.552299e-03	3.829200e-02	20150715_gfpSORORINcd3_G2G1\MitoSys2\LSM\gfpSORORINc_G1\DE_W0002_P0002\DE_2_W0002_P0002_T0003\TR1_W0001_P0124\TR1_2_W0001_P0124_T0001_R1_P1_K1_Ch2-Ch1.zen
700	3.840394e-02	7.676064e-03	3.782200e-02	20150715_gfpSORORINcd3_G2G1\MitoSys2\LSM\gfpSORORINc_G1\DE_W0002_P0002\DE_2_W0002_P0002_T0003\TR1_W0001_P0124\TR1_2_W0001_P0124_T0001_R1_P1_K1_Ch2-Ch1.zen
780	3.681602e-02	8.712213e-03	3.692200e-02	20150715_gfpSORORINcd3_G2G1\MitoSys2\LSM\gfpSORORINc_G1\DE_W0002_P0002\DE_2_W0002_P0002_T0003\TR1_W0001_P0124\TR1_2_W0001_P0124_T0001_R1_P1_K1_Ch2-Ch1.zen
860	3.498883e-02	7.997330e-03	3.607300e-02	20150715_gfpSORORINcd3_G2G1\MitoSys2\LSM\gfpSORORINc_G1\DE_W0002_P0002\DE_2_W0002_P0002_T0003\TR1_W0001_P0124\TR1_2_W0001_P0124_T0001_R1_P1_K1_Ch2-Ch1.zen
940	3.525493e-02	6.857445e-03	3.527000e-02	20150715_gfpSORORINcd3_G2G1\MitoSys2\LSM\gfpSORORINc_G1\DE_W0002_P0002\DE_2_W0002_P0002_T0003\TR1_W0001_P0124\TR1_2_W0001_P0124_T0001_R1_P1_K1_Ch2-Ch1.zen
1020	3.461010e-02	7.549093e-03	3.451000e-02	20150715_gfpSORORINcd3_G2G1\MitoSys2\LSM\gfpSORORINc_G1\DE_W0002_P0002\DE_2_W0002_P0002_T0003\TR1_W0001_P0124\TR1_2_W0001_P0124_T0001_R1_P1_K1_Ch2-Ch1.zen
1100	3.318379e-02	9.576397e-03	3.379000e-02	20150715_gfpSORORINcd3_G2G1\MitoSys2\LSM\gfpSORORINc_G1\DE_W0002_P0002\DE_2_W0002_P0002_T0003\TR1_W0001_P0124\TR1_2_W0001_P0124_T0001_R1_P1_K1_Ch2-Ch1.zen
1180	3.356261e-02	6.470130e-03	3.310600e-02	20150715_gfpSORORINcd3_G2G1\MitoSys2\LSM\gfpSORORINc_G1\DE_W0002_P0002\DE_2_W0002_P0002_T0003\TR1_W0001_P0124\TR1_2_W0001_P0124_T0001_R1_P1_K1_Ch2-Ch1.zen
1260	3.179870e-02	6.501347e-03	3.245700e-02	20150715_gfpSORORINcd3_G2G1\MitoSys2\LSM\gfpSORORINc_G1\DE_W0002_P0002\DE_2_W0002_P0002_T0003\TR1_W0001_P0124\TR1_2_W0001_P0124_T0001_R1_P1_K1_Ch2-Ch1.zen
1340	3.279744e-02	7.671060e-03	3.184000e-02	20150715_gfpSORORINcd3_G2G1\MitoSys2\LSM\gfpSORORINc_G1\DE_W0002_P0002\DE_2_W0002_P0002_T0003\TR1_W0001_P0124\TR1_2_W0001_P0124_T0001_R1_P1_K1_Ch2-Ch1.zen
1420	3.182863e-02	7.752762e-03	3.125300e-02	20150715_gfpSORORINcd3_G2G1\MitoSys2\LSM\gfpSORORINc_G1\DE_W0002_P0002\DE_2_W0002_P0002_T0003\TR1_W0001_P0124\TR1_2_W0001_P0124_T0001_R1_P1_K1_Ch2-Ch1.zen
1500	3.069028e-02	7.350079e-03	3.069400e-02	20150715_gfpSORORINcd3_G2G1\MitoSys2\LSM\gfpSORORINc_G1\DE_W0002_P0002\DE_2_W0002_P0002_T0003\TR1_W0001_P0124\TR1_2_W0001_P0124_T0001_R1_P1_K1_Ch2-Ch1.zen
1660	2.935203e-02	6.840303e-03	2.965200e-02	20150715_gfpSORORINcd3_G2G1\MitoSys2\LSM\gfpSORORINc_G1\DE_W0002_P0002\DE_2_W0002_P0002_T0003\TR1_W0001_P0124\TR1_2_W0001_P0124_T0001_R1_P1_K1_Ch2-Ch1.zen
1820	2.872047e-02	7.896250e-03	2.870100e-02	20150715_gfpSORORINcd3_G2G1\MitoSys2\LSM\gfpSORORINc_G1\DE_W0002_P0002\DE_2_W0002_P0002_T0003\TR1_W0001_P0124\TR1_2_W0001_P0124_T0001_R1_P1_K1_Ch2-Ch1.zen
1980	2.726893e-02	8.872166e-03	2.782900e-02	20150715_gfpSORORINcd3_G2G1\MitoSys2\LSM\gfpSORORINc_G1\DE_W0002_P0002\DE_2_W0002_P0002_T0003\TR1_W0001_P0124\TR1_2_W0001_P0124_T0001_R1_P1_K1_Ch2-Ch1.zen
2140	2.591637e-02	7.318572e-03	2.702700e-02	20150715_gfpSORORINcd3_G2G1\MitoSys2\LSM\gfpSORORINc_G1\DE_W0002_P0002\DE_2_W0002_P0002_T0003\TR1_W0001_P0124\TR1_2_W0001_P0124_T0001_R1_P1_K1_Ch2-Ch1.zen
2300	2.526188e-02	7.003295e-03	2.628700e-02	20150715_gfpSORORINcd3_G2G1\MitoSys2\LSM\gfpSORORINc_G1\DE_W0002_P0002\DE_2_W0002_P0002_T0003\TR1_W0001_P0124\TR1_2_W0001_P0124_T0001_R1_P1_K1_Ch2-Ch1.zen
2460	2.551353e-02	7.647013e-03	2.560200e-02	20150715_gfpSORORINcd3_G2G1\MitoSys2\LSM\gfpSORORINc_G1\DE_W0002_P0002\DE_2_W0002_P0002_T0003\TR1_W0001_P0124\TR1_2_W0001_P0124_T0001_R1_P1_K1_Ch2-Ch1.zen
2620	2.553562e-02	6.400921e-03	2.496500e-02	20150715_gfpSORORINcd3_G2G1\MitoSys2\LSM\gfpSORORINc_G1\DE_W0002_P0002\DE_2_W0002_P0002_T0003\TR1_W0001_P0124\TR1_2_W0001_P0124_T0001_R1_P1_K1_Ch2-Ch1.zen
2780	2.404445e-02	7.747481e-03	2.437300e-02	20150715_gfpSORORINcd3_G2G1\MitoSys2\LSM\gfpSORORINc_G1\DE_W0002_P0002\DE_2_W0002_P0002_T0003\TR1_W0001_P0124\TR1_2_W0001_P0124_T0001_R1_P1_K1_Ch2-Ch1.zen
2940	2.539023e-02	7.886941e-03	2.381900e-02	20150715_gfpSORORINcd3_G2G1\MitoSys2\LSM\gfpSORORINc_G1\DE_W0002_P0002\DE_2_W0002_P0002_T0003\TR1_W0001_P0124\TR1_2_W0001_P0124_T0001_R1_P1_K1_Ch2-Ch1.zen
3100	2.346952e-02	7.415513e-03	2.330000e-02	20150715_gfpSORORINcd3_G2G1\MitoSys2\LSM\gfpSORORINc_G1\DE_W0002_P0002\DE_2_W0002_P0002_T0003\TR1_W0001_P0124\TR1_2_W0001_P0124_T0001_R1_P1_K1_Ch2-Ch1.zen
3420	2.245928e-02	7.383157e-03	2.235500e-02	20150715_gfpSORORINcd3_G2G1\MitoSys2\LSM\gfpSORORINc_G1\DE_W0002_P0002\DE_2_W0002_P0002_T0003\TR1_W0001_P0124\TR1_2_W0001_P0124_T0001_R1_P1_K1_Ch2-Ch1.zen
3740	2.130576e-02	7.323624e-03	2.151400e-02	20150715_gfpSORORINcd3_G2G1\MitoSys2\LSM\gfpSORORINc_G1\DE_W0002_P0002\DE_2_W0002_P0002_T0003\TR1_W0001_P0124\TR1_2_W0001_P0124_T0001_R1_P1_K1_Ch2-Ch1.zen
4060	2.087637e-02	6.877650e-03	2.075900e-02	20150715_gfpSORORINcd3_G2G1\MitoSys2\LSM\gfpSORORINc_G1\DE_W0002_P0002\DE_2_W0002_P0002_T0003\TR1_W0001_P0124\TR1_2_W0001_P0124_T0001_R1_P1_K1_Ch2-Ch1.zen
4380	2.117684e-02	7.079141e-03	2.007800e-02	20150715_gfpSORORINcd3_G2G1\MitoSys2\LSM\gfpSORORINc_G1\DE_W0002_P0002\DE_2_W0002_P0002_T0003\TR1_W0001_P0124\TR1_2_W0001_P0124_T0001_R1_P1_K1_Ch2-Ch1.zen
4700	1.881110e-02	7.265975e-03	1.945800e-02	20150715_gfpSORORINcd3_G2G1\MitoSys2\LSM\gfpSORORINc_G1\DE_W0002_P0002\DE_2_W0002_P0002_T0003\TR1_W0001_P0124\TR1_2_W0001_P0124_T0001_R1_P1_K1_Ch2-Ch1.zen
5020	1.902643e-02	6.427283e-03	1.889000e-02	20150715_gfpSORORINcd3_G2G1\MitoSys2\LSM\gfpSORORINc_G1\DE_W0002_P0002\DE_2_W0002_P0002_T0003\TR1_W0001_P0124\TR1_2_W0001_P0124_T0001_R1_P1_K1_Ch2-Ch1.zen
5340	1.826184e-02	6.168698e-03	1.836800e-02	20150715_gfpSORORINcd3_G2G1\MitoSys2\LSM\gfpSORORINc_G1\DE_W0002_P0002\DE_2_W0002_P0002_T0003\TR1_W0001_P0124\TR1_2_W0001_P0124_T0001_R1_P1_K1_Ch2-Ch1.zen
5660	1.758990e-02	6.186067e-03	1.788500e-02	20150715_gfpSORORINcd3_G2G1\MitoSys2\LSM\gfpSORORINc_G1\DE_W0002_P0002\DE_2_W0002_P0002_T0003\TR1_W0001_P0124\TR1_2_W0001_P0124_T0001_R1_P1_K1_Ch2-Ch1.zen
5980	1.824427e-02	6.534857e-03	1.743600e-02	20150715_gfpSORORINcd3_G2G1\MitoSys2\LSM\gfpSORORINc_G1\DE_W0002_P0002\DE_2_W0002_P0002_T0003\TR1_W0001_P0124\TR1_2_W0001_P0124_T0001_R1_P1_K1_Ch2-Ch1.zen
6300	1.672351e-02	6.344345e-03	1.701800e-02	20150715_gfpSORORINcd3_G2G1\MitoSys2\LSM\gfpSORORINc_G1\DE_W0002_P0002\DE_2_W0002_P0002_T0003\TR1_W0001_P0124\TR1_2_W0001_P0124_T0001_R1_P1_K1_Ch2-Ch1.zen
6940	1.630845e-02	6.085745e-03	1.625800e-02	20150715_gfpSORORINcd3_G2G1\MitoSys2\LSM\gfpSORORINc_G1\DE_W0002_P0002\DE_2_W0002_P0002_T0003\TR1_W0001_P0124\TR1_2_W0001_P0124_T0001_R1_P1_K1_Ch2-Ch1.zen
7580	1.609266e-02	5.897977e-03	1.558200e-02	20150715_gfpSORORINcd3_G2G1\MitoSys2\LSM\gfpSORORINc_G1\DE_W0002_P0002\DE_2_W0002_P0002_T0003\TR1_W0001_P0124\TR1_2_W0001_P0124_T0001_R1_P1_K1_Ch2-Ch1.zen
8220	1.522743e-02	6.313730e-03	1.497600e-02	20150715_gfpSORORINcd3_G2G1\MitoSys2\LSM\gfpSORORINc_G1\DE_W0002_P0002\DE_2_W0002_P0002_T0003\TR1_W0001_P0124\TR1_2_W0001_P0124_T0001_R1_P1_K1_Ch2-Ch1.zen
8860	1.523202e-02	5.932807e-03	1.442600e-02	20150715_gfpSORORINcd3_G2G1\MitoSys2\LSM\gfpSORORINc_G1\DE_W0002_P0002\DE_2_W0002_P0002_T0003\TR1_W0001_P0124\TR1_2_W0001_P0124_T0001_R1_P1_K1_Ch2-Ch1.zen
9500	1.431773e-02	5.705856e-03	1.392300e-02	20150715_gfpSORORINcd3_G2G1\MitoSys2\LSM\gfpSORORINc_G1\DE_W0002_P0002\DE_2_W0002_P0002_T0003\TR1_W0001_P0124\TR1_2_W0001_P0124_T0001_R1_P1_K1_Ch2-Ch1.zen
10140	1.346253e-02	5.382010e-03	1.346000e-02	20150715_gfpSORORINcd3_G2G1\MitoSys2\LSM\gfpSORORINc_G1\DE_W0002_P0002\DE_2_W0002_P0002_T0003\TR1_W0001_P0124\TR1_2_W0001_P0124_T0001_R1_P1_K1_Ch2-Ch1.zen
10780	1.291432e-02	6.017891e-03	1.303100e-02	20150715_gfpSORORINcd3_G2G1\MitoSys2\LSM\gfpSORORINc_G1\DE_W0002_P0002\DE_2_W0002_P0002_T0003\TR1_W0001_P0124\TR1_2_W0001_P0124_T0001_R1_P1_K1_Ch2-Ch1.zen
11420	1.181303e-02	5.607576e-03	1.263200e-02	20150715_gfpSORORINcd3_G2G1\MitoSys2\LSM\gfpSORORINc_G1\DE_W0002_P0002\DE_2_W0002_P0002_T0003\TR1_W0001_P0124\TR1_2_W0001_P0124_T0001_R1_P1_K1_Ch2-Ch1.zen
12060	1.186972e-02	5.685238e-03	1.225900e-02	20150715_gfpSORORINcd3_G2G1\MitoSys2\LSM\gfpSORORINc_G1\DE_W0002_P0002\DE_2_W0002_P0002_T0003\TR1_W0001_P0124\TR1_2_W0001_P0124_T0001_R1_P1_K1_Ch2-Ch1.zen
12700	1.127205e-02	5.715184e-03	1.190900e-02	20150715_gfpSORORINcd3_G2G1\MitoSys2\LSM\gfpSORORINc_G1\DE_W0002_P0002\DE_2_W0002_P0002_T0003\TR1_W0001_P0124\TR1_2_W0001_P0124_T0001_R1_P1_K1_Ch2-Ch1.zen
13980	1.133577e-02	5.329791e-03	1.126800e-02	20150715_gfpSORORINcd3_G2G1\MitoSys2\LSM\gfpSORORINc_G1\DE_W0002_P0002\DE_2_W0002_P0002_T0003\TR1_W0001_P0124\TR1_2_W0001_P0124_T0001_R1_P1_K1_Ch2-Ch1.zen
15260	1.058501e-02	5.502238e-03	1.069200e-02	20150715_gfpSORORINcd3_G2G1\MitoSys2\LSM\gfpSORORINc_G1\DE_W0002_P0002\DE_2_W0002_P0002_T0003\TR1_W0001_P0124\TR1_2_W0001_P0124_T0001_R1_P1_K1_Ch2-Ch1.zen
16540	9.738276e-03	4.839503e-03	1.017200e-02	20150715_gfpSORORINcd3_G2G1\MitoSys2\LSM\gfpSORORINc_G1\DE_W0002_P0002\DE_2_W0002_P0002_T0003\TR1_W0001_P0124\TR1_2_W0001_P0124_T0001_R1_P1_K1_Ch2-Ch1.zen
17820	9.667756e-03	5.170693e-03	9.697800e-03	20150715_gfpSORORINcd3_G2G1\MitoSys2\LSM\gfpSORORINc_G1\DE_W0002_P0002\DE_2_W0002_P0002_T0003\TR1_W0001_P0124\TR1_2_W0001_P0124_T0001_R1_P1_K1_Ch2-Ch1.zen
19100	8.851101e-03	6.237089e-03	9.263000e-03	20150715_gfpSORORINcd3_G2G1\MitoSys2\LSM\gfpSORORINc_G1\DE_W0002_P0002\DE_2_W0002_P0002_T0003\TR1_W0001_P0124\TR1_2_W0001_P0124_T0001_R1_P1_K1_Ch2-Ch1.zen
20380	8.740292e-03	5.841516e-03	8.862300e-03	20150715_gfpSORORINcd3_G2G1\MitoSys2\LSM\gfpSORORINc_G1\DE_W0002_P0002\DE_2_W0002_P0002_T0003\TR1_W0001_P0124\TR1_2_W0001_P0124_T0001_R1_P1_K1_Ch2-Ch1.zen
21660	8.254305e-03	6.166668e-03	8.491700e-03	20150715_gfpSORORINcd3_G2G1\MitoSys2\LSM\gfpSORORINc_G1\DE_W0002_P0002\DE_2_W0002_P0002_T0003\TR1_W0001_P0124\TR1_2_W0001_P0124_T0001_R1_P1_K1_Ch2-Ch1.zen
22940	8.170401e-03	6.634636e-03	8.147600e-03	20150715_gfpSORORINcd3_G2G1\MitoSys2\LSM\gfpSORORINc_G1\DE_W0002_P0002\DE_2_W0002_P0002_T0003\TR1_W0001_P0124\TR1_2_W0001_P0124_T0001_R1_P1_K1_Ch2-Ch1.zen
24220	7.437238e-03	5.843184e-03	7.827200e-03	20150715_gfpSORORINcd3_G2G1\MitoSys2\LSM\gfpSORORINc_G1\DE_W0002_P0002\DE_2_W0002_P0002_T0003\TR1_W0001_P0124\TR1_2_W0001_P0124_T0001_R1_P1_K1_Ch2-Ch1.zen
25500	7.555135e-03	5.950745e-03	7.528000e-03	20150715_gfpSORORINcd3_G2G1\MitoSys2\LSM\gfpSORORINc_G1\DE_W0002_P0002\DE_2_W0002_P0002_T0003\TR1_W0001_P0124\TR1_2_W0001_P0124_T0001_R1_P1_K1_Ch2-Ch1.zen
28060	6.937930e-03	5.784864e-03	6.985200e-03	20150715_gfpSORORINcd3_G2G1\MitoSys2\LSM\gfpSORORINc_G1\DE_W0002_P0002\DE_2_W0002_P0002_T0003\TR1_W0001_P0124\TR1_2_W0001_P0124_T0001_R1_P1_K1_Ch2-Ch1.zen
30620	6.579859e-03	5.407518e-03	6.505800e-03	20150715_gfpSORORINcd3_G2G1\MitoSys2\LSM\gfpSORORINc_G1\DE_W0002_P0002\DE_2_W0002_P0002_T0003\TR1_W0001_P0124\TR1_2_W0001_P0124_T0001_R1_P1_K1_Ch2-Ch1.zen
33180	5.961283e-03	5.357015e-03	6.079300e-03	20150715_gfpSORORINcd3_G2G1\MitoSys2\LSM\gfpSORORINc_G1\DE_W0002_P0002\DE_2_W0002_P0002_T0003\TR1_W0001_P0124\TR1_2_W0001_P0124_T0001_R1_P1_K1_Ch2-Ch1.zen
35740	6.200952e-03	4.936504e-03	5.697700e-03	20150715_gfpSORORINcd3_G2G1\MitoSys2\LSM\gfpSORORINc_G1\DE_W0002_P0002\DE_2_W0002_P0002_T0003\TR1_W0001_P0124\TR1_2_W0001_P0124_T0001_R1_P1_K1_Ch2-Ch1.zen
38300	5.352029e-03	4.615320e-03	5.354600e-03	20150715_gfpSORORINcd3_G2G1\MitoSys2\LSM\gfpSORORINc_G1\DE_W0002_P0002\DE_2_W0002_P0002_T0003\TR1_W0001_P0124\TR1_2_W0001_P0124_T0001_R1_P1_K1_Ch2-Ch1.zen
40860	4.867826e-03	4.830755e-03	5.044500e-03	20150715_gfpSORORINcd3_G2G1\MitoSys2\LSM\gfpSORORINc_G1\DE_W0002_P0002\DE_2_W0002_P0002_T0003\TR1_W0001_P0124\TR1_2_W0001_P0124_T0001_R1_P1_K1_Ch2-Ch1.zen
43420	4.450143e-03	5.242779e-03	4.763100e-03	20150715_gfpSORORINcd3_G2G1\MitoSys2\LSM\gfpSORORINc_G1\DE_W0002_P0002\DE_2_W0002_P0002_T0003\TR1_W0001_P0124\TR1_2_W0001_P0124_T0001_R1_P1_K1_Ch2-Ch1.zen
45980	3.974020e-03	5.526516e-03	4.506800e-03	20150715_gfpSORORINcd3_G2G1\MitoSys2\LSM\gfpSORORINc_G1\DE_W0002_P0002\DE_2_W0002_P0002_T0003\TR1_W0001_P0124\TR1_2_W0001_P0124_T0001_R1_P1_K1_Ch2-Ch1.zen
48540	4.568303e-03	5.703153e-03	4.272600e-03	20150715_gfpSORORINcd3_G2G1\MitoSys2\LSM\gfpSORORINc_G1\DE_W0002_P0002\DE_2_W0002_P0002_T0003\TR1_W0001_P0124\TR1_2_W0001_P0124_T0001_R1_P1_K1_Ch2-Ch1.zen
51100	3.984915e-03	5.446024e-03	4.057900e-03	20150715_gfpSORORINcd3_G2G1\MitoSys2\LSM\gfpSORORINc_G1\DE_W0002_P0002\DE_2_W0002_P0002_T0003\TR1_W0001_P0124\TR1_2_W0001_P0124_T0001_R1_P1_K1_Ch2-Ch1.zen
56220	3.359088e-03	5.119202e-03	3.678300e-03	20150715_gfpSORORINcd3_G2G1\MitoSys2\LSM\gfpSORORINc_G1\DE_W0002_P0002\DE_2_W0002_P0002_T0003\TR1_W0001_P0124\TR1_2_W0001_P0124_T0001_R1_P1_K1_Ch2-Ch1.zen
61340	3.552217e-03	4.314082e-03	3.353900e-03	20150715_gfpSORORINcd3_G2G1\MitoSys2\LSM\gfpSORORINc_G1\DE_W0002_P0002\DE_2_W0002_P0002_T0003\TR1_W0001_P0124\TR1_2_W0001_P0124_T0001_R1_P1_K1_Ch2-Ch1.zen
66460	3.864187e-03	4.270728e-03	3.074100e-03	20150715_gfpSORORINcd3_G2G1\MitoSys2\LSM\gfpSORORINc_G1\DE_W0002_P0002\DE_2_W0002_P0002_T0003\TR1_W0001_P0124\TR1_2_W0001_P0124_T0001_R1_P1_K1_Ch2-Ch1.zen
71580	3.751797e-03	4.347758e-03	2.830700e-03	20150715_gfpSORORINcd3_G2G1\MitoSys2\LSM\gfpSORORINc_G1\DE_W0002_P0002\DE_2_W0002_P0002_T0003\TR1_W0001_P0124\TR1_2_W0001_P0124_T0001_R1_P1_K1_Ch2-Ch1.zen
76700	3.048026e-03	4.635510e-03	2.617400e-03	20150715_gfpSORORINcd3_G2G1\MitoSys2\LSM\gfpSORORINc_G1\DE_W0002_P0002\DE_2_W0002_P0002_T0003\TR1_W0001_P0124\TR1_2_W0001_P0124_T0001_R1_P1_K1_Ch2-Ch1.zen
81820	2.678978e-03	5.038320e-03	2.429200e-03	20150715_gfpSORORINcd3_G2G1\MitoSys2\LSM\gfpSORORINc_G1\DE_W0002_P0002\DE_2_W0002_P0002_T0003\TR1_W0001_P0124\TR1_2_W0001_P0124_T0001_R1_P1_K1_Ch2-Ch1.zen
86940	2.877686e-03	5.218741e-03	2.262200e-03	20150715_gfpSORORINcd3_G2G1\MitoSys2\LSM\gfpSORORINc_G1\DE_W0002_P0002\DE_2_W0002_P0002_T0003\TR1_W0001_P0124\TR1_2_W0001_P0124_T0001_R1_P1_K1_Ch2-Ch1.zen
92060	2.820913e-03	5.372808e-03	2.113200e-03	20150715_gfpSORORINcd3_G2G1\MitoSys2\LSM\gfpSORORINc_G1\DE_W0002_P0002\DE_2_W0002_P0002_T0003\TR1_W0001_P0124\TR1_2_W0001_P0124_T0001_R1_P1_K1_Ch2-Ch1.zen
97180	2.529571e-03	5.404260e-03	1.979600e-03	20150715_gfpSORORINcd3_G2G1\MitoSys2\LSM\gfpSORORINc_G1\DE_W0002_P0002\DE_2_W0002_P0002_T0003\TR1_W0001_P0124\TR1_2_W0001_P0124_T0001_R1_P1_K1_Ch2-Ch1.zen
102300	2.436517e-03	4.885362e-03	1.859200e-03	20150715_gfpSORORINcd3_G2G1\MitoSys2\LSM\gfpSORORINc_G1\DE_W0002_P0002\DE_2_W0002_P0002_T0003\TR1_W0001_P0124\TR1_2_W0001_P0124_T0001_R1_P1_K1_Ch2-Ch1.zen
112540	1.747592e-03	5.155647e-03	1.651400e-03	20150715_gfpSORORINcd3_G2G1\MitoSys2\LSM\gfpSORORINc_G1\DE_W0002_P0002\DE_2_W0002_P0002_T0003\TR1_W0001_P0124\TR1_2_W0001_P0124_T0001_R1_P1_K1_Ch2-Ch1.zen
122780	1.286576e-03	4.509794e-03	1.478700e-03	20150715_gfpSORORINcd3_G2G1\MitoSys2\LSM\gfpSORORINc_G1\DE_W0002_P0002\DE_2_W0002_P0002_T0003\TR1_W0001_P0124\TR1_2_W0001_P0124_T0001_R1_P1_K1_Ch2-Ch1.zen
133020	6.606285e-04	5.044538e-03	1.333500e-03	20150715_gfpSORORINcd3_G2G1\MitoSys2\LSM\gfpSORORINc_G1\DE_W0002_P0002\DE_2_W0002_P0002_T0003\TR1_W0001_P0124\TR1_2_W0001_P0124_T0001_R1_P1_K1_Ch2-Ch1.zen
143260	1.303286e-03	4.428928e-03	1.209900e-03	20150715_gfpSORORINcd3_G2G1\MitoSys2\LSM\gfpSORORINc_G1\DE_W0002_P0002\DE_2_W0002_P0002_T0003\TR1_W0001_P0124\TR1_2_W0001_P0124_T0001_R1_P1_K1_Ch2-Ch1.zen
153500	1.314967e-03	3.801348e-03	1.103800e-03	20150715_gfpSORORINcd3_G2G1\MitoSys2\LSM\gfpSORORINc_G1\DE_W0002_P0002\DE_2_W0002_P0002_T0003\TR1_W0001_P0124\TR1_2_W0001_P0124_T0001_R1_P1_K1_Ch2-Ch1.zen
163740	1.309906e-03	4.294835e-03	1.011800e-03	20150715_gfpSORORINcd3_G2G1\MitoSys2\LSM\gfpSORORINc_G1\DE_W0002_P0002\DE_2_W0002_P0002_T0003\TR1_W0001_P0124\TR1_2_W0001_P0124_T0001_R1_P1_K1_Ch2-Ch1.zen
173980	1.486059e-03	4.450003e-03	9.314600e-04	20150715_gfpSORORINcd3_G2G1\MitoSys2\LSM\gfpSORORINc_G1\DE_W0002_P0002\DE_2_W0002_P0002_T0003\TR1_W0001_P0124\TR1_2_W0001_P0124_T0001_R1_P1_K1_Ch2-Ch1.zen
184220	2.187764e-03	3.764259e-03	8.608300e-04	20150715_gfpSORORINcd3_G2G1\MitoSys2\LSM\gfpSORORINc_G1\DE_W0002_P0002\DE_2_W0002_P0002_T0003\TR1_W0001_P0124\TR1_2_W0001_P0124_T0001_R1_P1_K1_Ch2-Ch1.zen
194460	1.877838e-03	3.462716e-03	7.983300e-04	20150715_gfpSORORINcd3_G2G1\MitoSys2\LSM\gfpSORORINc_G1\DE_W0002_P0002\DE_2_W0002_P0002_T0003\TR1_W0001_P0124\TR1_2_W0001_P0124_T0001_R1_P1_K1_Ch2-Ch1.zen
204700	1.490619e-03	3.625331e-03	7.427300e-04	20150715_gfpSORORINcd3_G2G1\MitoSys2\LSM\gfpSORORINc_G1\DE_W0002_P0002\DE_2_W0002_P0002_T0003\TR1_W0001_P0124\TR1_2_W0001_P0124_T0001_R1_P1_K1_Ch2-Ch1.zen
225180	9.682215e-05	3.796356e-03	6.483500e-04	20150715_gfpSORORINcd3_G2G1\MitoSys2\LSM\gfpSORORINc_G1\DE_W0002_P0002\DE_2_W0002_P0002_T0003\TR1_W0001_P0124\TR1_2_W0001_P0124_T0001_R1_P1_K1_Ch2-Ch1.zen
245660	-4.705405e-04	4.009639e-03	5.715500e-04	20150715_gfpSORORINcd3_G2G1\MitoSys2\LSM\gfpSORORINc_G1\DE_W0002_P0002\DE_2_W0002_P0002_T0003\TR1_W0001_P0124\TR1_2_W0001_P0124_T0001_R1_P1_K1_Ch2-Ch1.zen
266140	-4.122099e-04	3.719578e-03	5.081100e-04	20150715_gfpSORORINcd3_G2G1\MitoSys2\LSM\gfpSORORINc_G1\DE_W0002_P0002\DE_2_W0002_P0002_T0003\TR1_W0001_P0124\TR1_2_W0001_P0124_T0001_R1_P1_K1_Ch2-Ch1.zen
286620	-1.415020e-04	3.891400e-03	4.550300e-04	20150715_gfpSORORINcd3_G2G1\MitoSys2\LSM\gfpSORORINc_G1\DE_W0002_P0002\DE_2_W0002_P0002_T0003\TR1_W0001_P0124\TR1_2_W0001_P0124_T0001_R1_P1_K1_Ch2-Ch1.zen
307100	2.249473e-05	2.490950e-03	4.101000e-04	20150715_gfpSORORINcd3_G2G1\MitoSys2\LSM\gfpSORORINc_G1\DE_W0002_P0002\DE_2_W0002_P0002_T0003\TR1_W0001_P0124\TR1_2_W0001_P0124_T0001_R1_P1_K1_Ch2-Ch1.zen
327580	-4.937135e-05	2.808961e-03	3.717000e-04	20150715_gfpSORORINcd3_G2G1\MitoSys2\LSM\gfpSORORINc_G1\DE_W0002_P0002\DE_2_W0002_P0002_T0003\TR1_W0001_P0124\TR1_2_W0001_P0124_T0001_R1_P1_K1_Ch2-Ch1.zen
348060	-8.295058e-04	2.143965e-03	3.386000e-04	20150715_gfpSORORINcd3_G2G1\MitoSys2\LSM\gfpSORORINc_G1\DE_W0002_P0002\DE_2_W0002_P0002_T0003\TR1_W0001_P0124\TR1_2_W0001_P0124_T0001_R1_P1_K1_Ch2-Ch1.zen
368540	-5.382967e-04	2.530397e-03	3.098500e-04	20150715_gfpSORORINcd3_G2G1\MitoSys2\LSM\gfpSORORINc_G1\DE_W0002_P0002\DE_2_W0002_P0002_T0003\TR1_W0001_P0124\TR1_2_W0001_P0124_T0001_R1_P1_K1_Ch2-Ch1.zen
389020	-3.203295e-04	2.861947e-03	2.846900e-04	20150715_gfpSORORINcd3_G2G1\MitoSys2\LSM\gfpSORORINc_G1\DE_W0002_P0002\DE_2_W0002_P0002_T0003\TR1_W0001_P0124\TR1_2_W0001_P0124_T0001_R1_P1_K1_Ch2-Ch1.zen
409500	-7.592547e-04	2.430566e-03	2.625500e-04	20150715_gfpSORORINcd3_G2G1\MitoSys2\LSM\gfpSORORINc_G1\DE_W0002_P0002\DE_2_W0002_P0002_T0003\TR1_W0001_P0124\TR1_2_W0001_P0124_T0001_R1_P1_K1_Ch2-Ch1.zen
450460	-1.039809e-03	3.240138e-03	2.255200e-04	20150715_gfpSORORINcd3_G2G1\MitoSys2\LSM\gfpSORORINc_G1\DE_W0002_P0002\DE_2_W0002_P0002_T0003\TR1_W0001_P0124\TR1_2_W0001_P0124_T0001_R1_P1_K1_Ch2-Ch1.zen
491420	-1.225400e-03	2.786572e-03	1.959400e-04	20150715_gfpSORORINcd3_G2G1\MitoSys2\LSM\gfpSORORINc_G1\DE_W0002_P0002\DE_2_W0002_P0002_T0003\TR1_W0001_P0124\TR1_2_W0001_P0124_T0001_R1_P1_K1_Ch2-Ch1.zen
532380	-5.740638e-04	3.129946e-03	1.719100e-04	20150715_gfpSORORINcd3_G2G1\MitoSys2\LSM\gfpSORORINc_G1\DE_W0002_P0002\DE_2_W0002_P0002_T0003\TR1_W0001_P0124\TR1_2_W0001_P0124_T0001_R1_P1_K1_Ch2-Ch1.zen
573340	-7.042688e-04	3.371815e-03	1.521100e-04	20150715_gfpSORORINcd3_G2G1\MitoSys2\LSM\gfpSORORINc_G1\DE_W0002_P0002\DE_2_W0002_P0002_T0003\TR1_W0001_P0124\TR1_2_W0001_P0124_T0001_R1_P1_K1_Ch2-Ch1.zen
614300	-5.950202e-04	4.177855e-03	1.355900e-04	20150715_gfpSORORINcd3_G2G1\MitoSys2\LSM\gfpSORORINc_G1\DE_W0002_P0002\DE_2_W0002_P0002_T0003\TR1_W0001_P0124\TR1_2_W0001_P0124_T0001_R1_P1_K1_Ch2-Ch1.zen
655260	-2.939922e-04	3.256524e-03	1.216700e-04	20150715_gfpSORORINcd3_G2G1\MitoSys2\LSM\gfpSORORINc_G1\DE_W0002_P0002\DE_2_W0002_P0002_T0003\TR1_W0001_P0124\TR1_2_W0001_P0124_T0001_R1_P1_K1_Ch2-Ch1.zen
696220	-1.187519e-03	3.254892e-03	1.098100e-04	20150715_gfpSORORINcd3_G2G1\MitoSys2\LSM\gfpSORORINc_G1\DE_W0002_P0002\DE_2_W0002_P0002_T0003\TR1_W0001_P0124\TR1_2_W0001_P0124_T0001_R1_P1_K1_Ch2-Ch1.zen
737180	-7.564893e-04	3.712554e-03	9.962500e-05	20150715_gfpSORORINcd3_G2G1\MitoSys2\LSM\gfpSORORINc_G1\DE_W0002_P0002\DE_2_W0002_P0002_T0003\TR1_W0001_P0124\TR1_2_W0001_P0124_T0001_R1_P1_K1_Ch2-Ch1.zen
778140	-9.318605e-04	3.084353e-03	9.081300e-05	20150715_gfpSORORINcd3_G2G1\MitoSys2\LSM\gfpSORORINc_G1\DE_W0002_P0002\DE_2_W0002_P0002_T0003\TR1_W0001_P0124\TR1_2_W0001_P0124_T0001_R1_P1_K1_Ch2-Ch1.zen
819100	-1.233584e-03	3.751520e-03	8.313600e-05	20150715_gfpSORORINcd3_G2G1\MitoSys2\LSM\gfpSORORINc_G1\DE_W0002_P0002\DE_2_W0002_P0002_T0003\TR1_W0001_P0124\TR1_2_W0001_P0124_T0001_R1_P1_K1_Ch2-Ch1.zen
901020	-9.108137e-04	3.264086e-03	7.046800e-05	20150715_gfpSORORINcd3_G2G1\MitoSys2\LSM\gfpSORORINc_G1\DE_W0002_P0002\DE_2_W0002_P0002_T0003\TR1_W0001_P0124\TR1_2_W0001_P0124_T0001_R1_P1_K1_Ch2-Ch1.zen
982940	-2.211806e-04	3.646829e-03	6.052000e-05	20150715_gfpSORORINcd3_G2G1\MitoSys2\LSM\gfpSORORINc_G1\DE_W0002_P0002\DE_2_W0002_P0002_T0003\TR1_W0001_P0124\TR1_2_W0001_P0124_T0001_R1_P1_K1_Ch2-Ch1.zen
1064860	-5.188211e-04	2.989858e-03	5.256100e-05	20150715_gfpSORORINcd3_G2G1\MitoSys2\LSM\gfpSORORINc_G1\DE_W0002_P0002\DE_2_W0002_P0002_T0003\TR1_W0001_P0124\TR1_2_W0001_P0124_T0001_R1_P1_K1_Ch2-Ch1.zen
1146780	-7.937497e-04	2.654362e-03	4.609200e-05	20150715_gfpSORORINcd3_G2G1\MitoSys2\LSM\gfpSORORINc_G1\DE_W0002_P0002\DE_2_W0002_P0002_T0003\TR1_W0001_P0124\TR1_2_W0001_P0124_T0001_R1_P1_K1_Ch2-Ch1.zen
1228700	-9.746707e-04	2.785990e-03	4.076000e-05	20150715_gfpSORORINcd3_G2G1\MitoSys2\LSM\gfpSORORINc_G1\DE_W0002_P0002\DE_2_W0002_P0002_T0003\TR1_W0001_P0124\TR1_2_W0001_P0124_T0001_R1_P1_K1_Ch2-Ch1.zen
1310620	-1.140426e-03	3.363318e-03	3.631300e-05	20150715_gfpSORORINcd3_G2G1\MitoSys2\LSM\gfpSORORINc_G1\DE_W0002_P0002\DE_2_W0002_P0002_T0003\TR1_W0001_P0124\TR1_2_W0001_P0124_T0001_R1_P1_K1_Ch2-Ch1.zen
1392540	-9.480643e-04	2.663635e-03	3.256400e-05	20150715_gfpSORORINcd3_G2G1\MitoSys2\LSM\gfpSORORINc_G1\DE_W0002_P0002\DE_2_W0002_P0002_T0003\TR1_W0001_P0124\TR1_2_W0001_P0124_T0001_R1_P1_K1_Ch2-Ch1.zen
1474460	-4.192838e-04	2.361365e-03	2.937400e-05	20150715_gfpSORORINcd3_G2G1\MitoSys2\LSM\gfpSORORINc_G1\DE_W0002_P0002\DE_2_W0002_P0002_T0003\TR1_W0001_P0124\TR1_2_W0001_P0124_T0001_R1_P1_K1_Ch2-Ch1.zen
1556380	-2.213846e-04	3.091084e-03	2.663600e-05	20150715_gfpSORORINcd3_G2G1\MitoSys2\LSM\gfpSORORINc_G1\DE_W0002_P0002\DE_2_W0002_P0002_T0003\TR1_W0001_P0124\TR1_2_W0001_P0124_T0001_R1_P1_K1_Ch2-Ch1.zen
10	3.540147e-02	1.016806e-02	3.589800e-02	20150715_gfpSORORINcd3_G2G1\MitoSys2\LSM\gfpSORORINc_G1\DE_W0002_P0002\DE_2_W0002_P0002_T0003\TR1_W0001_P0124\TR1_2_W0001_P0124_T0001_R1_P2_K1_Ch2-Ch1.zen
20	3.418035e-02	9.626103e-03	3.532500e-02	20150715_gfpSORORINcd3_G2G1\MitoSys2\LSM\gfpSORORINc_G1\DE_W0002_P0002\DE_2_W0002_P0002_T0003\TR1_W0001_P0124\TR1_2_W0001_P0124_T0001_R1_P2_K1_Ch2-Ch1.zen
30	3.672798e-02	1.330924e-02	3.479300e-02	20150715_gfpSORORINcd3_G2G1\MitoSys2\LSM\gfpSORORINc_G1\DE_W0002_P0002\DE_2_W0002_P0002_T0003\TR1_W0001_P0124\TR1_2_W0001_P0124_T0001_R1_P2_K1_Ch2-Ch1.zen
40	3.445309e-02	1.177362e-02	3.430000e-02	20150715_gfpSORORINcd3_G2G1\MitoSys2\LSM\gfpSORORINc_G1\DE_W0002_P0002\DE_2_W0002_P0002_T0003\TR1_W0001_P0124\TR1_2_W0001_P0124_T0001_R1_P2_K1_Ch2-Ch1.zen
50	3.290653e-02	1.127534e-02	3.384300e-02	20150715_gfpSORORINcd3_G2G1\MitoSys2\LSM\gfpSORORINc_G1\DE_W0002_P0002\DE_2_W0002_P0002_T0003\TR1_W0001_P0124\TR1_2_W0001_P0124_T0001_R1_P2_K1_Ch2-Ch1.zen
60	3.249946e-02	9.956278e-03	3.341800e-02	20150715_gfpSORORINcd3_G2G1\MitoSys2\LSM\gfpSORORINc_G1\DE_W0002_P0002\DE_2_W0002_P0002_T0003\TR1_W0001_P0124\TR1_2_W0001_P0124_T0001_R1_P2_K1_Ch2-Ch1.zen
70	3.296381e-02	1.338131e-02	3.302300e-02	20150715_gfpSORORINcd3_G2G1\MitoSys2\LSM\gfpSORORINc_G1\DE_W0002_P0002\DE_2_W0002_P0002_T0003\TR1_W0001_P0124\TR1_2_W0001_P0124_T0001_R1_P2_K1_Ch2-Ch1.zen
80	3.450499e-02	1.458200e-02	3.265600e-02	20150715_gfpSORORINcd3_G2G1\MitoSys2\LSM\gfpSORORINc_G1\DE_W0002_P0002\DE_2_W0002_P0002_T0003\TR1_W0001_P0124\TR1_2_W0001_P0124_T0001_R1_P2_K1_Ch2-Ch1.zen
90	3.365737e-02	1.206004e-02	3.231300e-02	20150715_gfpSORORINcd3_G2G1\MitoSys2\LSM\gfpSORORINc_G1\DE_W0002_P0002\DE_2_W0002_P0002_T0003\TR1_W0001_P0124\TR1_2_W0001_P0124_T0001_R1_P2_K1_Ch2-Ch1.zen
100	3.154393e-02	9.039151e-03	3.199200e-02	20150715_gfpSORORINcd3_G2G1\MitoSys2\LSM\gfpSORORINc_G1\DE_W0002_P0002\DE_2_W0002_P0002_T0003\TR1_W0001_P0124\TR1_2_W0001_P0124_T0001_R1_P2_K1_Ch2-Ch1.zen
120	3.049091e-02	8.283387e-03	3.140800e-02	20150715_gfpSORORINcd3_G2G1\MitoSys2\LSM\gfpSORORINc_G1\DE_W0002_P0002\DE_2_W0002_P0002_T0003\TR1_W0001_P0124\TR1_2_W0001_P0124_T0001_R1_P2_K1_Ch2-Ch1.zen
140	3.278300e-02	8.593340e-03	3.089200e-02	20150715_gfpSORORINcd3_G2G1\MitoSys2\LSM\gfpSORORINc_G1\DE_W0002_P0002\DE_2_W0002_P0002_T0003\TR1_W0001_P0124\TR1_2_W0001_P0124_T0001_R1_P2_K1_Ch2-Ch1.zen
160	2.967061e-02	8.105984e-03	3.043000e-02	20150715_gfpSORORINcd3_G2G1\MitoSys2\LSM\gfpSORORINc_G1\DE_W0002_P0002\DE_2_W0002_P0002_T0003\TR1_W0001_P0124\TR1_2_W0001_P0124_T0001_R1_P2_K1_Ch2-Ch1.zen
180	2.957593e-02	7.256673e-03	3.001400e-02	20150715_gfpSORORINcd3_G2G1\MitoSys2\LSM\gfpSORORINc_G1\DE_W0002_P0002\DE_2_W0002_P0002_T0003\TR1_W0001_P0124\TR1_2_W0001_P0124_T0001_R1_P2_K1_Ch2-Ch1.zen
200	2.859303e-02	6.348990e-03	2.963600e-02	20150715_gfpSORORINcd3_G2G1\MitoSys2\LSM\gfpSORORINc_G1\DE_W0002_P0002\DE_2_W0002_P0002_T0003\TR1_W0001_P0124\TR1_2_W0001_P0124_T0001_R1_P2_K1_Ch2-Ch1.zen
220	2.803715e-02	1.082323e-02	2.928900e-02	20150715_gfpSORORINcd3_G2G1\MitoSys2\LSM\gfpSORORINc_G1\DE_W0002_P0002\DE_2_W0002_P0002_T0003\TR1_W0001_P0124\TR1_2_W0001_P0124_T0001_R1_P2_K1_Ch2-Ch1.zen
240	2.957248e-02	1.004266e-02	2.896800e-02	20150715_gfpSORORINcd3_G2G1\MitoSys2\LSM\gfpSORORINc_G1\DE_W0002_P0002\DE_2_W0002_P0002_T0003\TR1_W0001_P0124\TR1_2_W0001_P0124_T0001_R1_P2_K1_Ch2-Ch1.zen
260	2.823686e-02	7.233733e-03	2.867000e-02	20150715_gfpSORORINcd3_G2G1\MitoSys2\LSM\gfpSORORINc_G1\DE_W0002_P0002\DE_2_W0002_P0002_T0003\TR1_W0001_P0124\TR1_2_W0001_P0124_T0001_R1_P2_K1_Ch2-Ch1.zen
280	2.851187e-02	9.237815e-03	2.839000e-02	20150715_gfpSORORINcd3_G2G1\MitoSys2\LSM\gfpSORORINc_G1\DE_W0002_P0002\DE_2_W0002_P0002_T0003\TR1_W0001_P0124\TR1_2_W0001_P0124_T0001_R1_P2_K1_Ch2-Ch1.zen
300	2.762861e-02	7.306570e-03	2.812500e-02	20150715_gfpSORORINcd3_G2G1\MitoSys2\LSM\gfpSORORINc_G1\DE_W0002_P0002\DE_2_W0002_P0002_T0003\TR1_W0001_P0124\TR1_2_W0001_P0124_T0001_R1_P2_K1_Ch2-Ch1.zen
340	2.875909e-02	7.103441e-03	2.763500e-02	20150715_gfpSORORINcd3_G2G1\MitoSys2\LSM\gfpSORORINc_G1\DE_W0002_P0002\DE_2_W0002_P0002_T0003\TR1_W0001_P0124\TR1_2_W0001_P0124_T0001_R1_P2_K1_Ch2-Ch1.zen
380	2.622672e-02	7.782019e-03	2.718400e-02	20150715_gfpSORORINcd3_G2G1\MitoSys2\LSM\gfpSORORINc_G1\DE_W0002_P0002\DE_2_W0002_P0002_T0003\TR1_W0001_P0124\TR1_2_W0001_P0124_T0001_R1_P2_K1_Ch2-Ch1.zen
420	2.768517e-02	7.184718e-03	2.676500e-02	20150715_gfpSORORINcd3_G2G1\MitoSys2\LSM\gfpSORORINc_G1\DE_W0002_P0002\DE_2_W0002_P0002_T0003\TR1_W0001_P0124\TR1_2_W0001_P0124_T0001_R1_P2_K1_Ch2-Ch1.zen
460	2.677522e-02	8.224187e-03	2.637000e-02	20150715_gfpSORORINcd3_G2G1\MitoSys2\LSM\gfpSORORINc_G1\DE_W0002_P0002\DE_2_W0002_P0002_T0003\TR1_W0001_P0124\TR1_2_W0001_P0124_T0001_R1_P2_K1_Ch2-Ch1.zen
500	2.482309e-02	6.647131e-03	2.599600e-02	20150715_gfpSORORINcd3_G2G1\MitoSys2\LSM\gfpSORORINc_G1\DE_W0002_P0002\DE_2_W0002_P0002_T0003\TR1_W0001_P0124\TR1_2_W0001_P0124_T0001_R1_P2_K1_Ch2-Ch1.zen
540	2.618043e-02	7.281394e-03	2.563800e-02	20150715_gfpSORORINcd3_G2G1\MitoSys2\LSM\gfpSORORINc_G1\DE_W0002_P0002\DE_2_W0002_P0002_T0003\TR1_W0001_P0124\TR1_2_W0001_P0124_T0001_R1_P2_K1_Ch2-Ch1.zen
580	2.589532e-02	4.706589e-03	2.529600e-02	20150715_gfpSORORINcd3_G2G1\MitoSys2\LSM\gfpSORORINc_G1\DE_W0002_P0002\DE_2_W0002_P0002_T0003\TR1_W0001_P0124\TR1_2_W0001_P0124_T0001_R1_P2_K1_Ch2-Ch1.zen
620	2.694892e-02	6.904958e-03	2.496700e-02	20150715_gfpSORORINcd3_G2G1\MitoSys2\LSM\gfpSORORINc_G1\DE_W0002_P0002\DE_2_W0002_P0002_T0003\TR1_W0001_P0124\TR1_2_W0001_P0124_T0001_R1_P2_K1_Ch2-Ch1.zen
660	2.407336e-02	7.593167e-03	2.464900e-02	20150715_gfpSORORINcd3_G2G1\MitoSys2\LSM\gfpSORORINc_G1\DE_W0002_P0002\DE_2_W0002_P0002_T0003\TR1_W0001_P0124\TR1_2_W0001_P0124_T0001_R1_P2_K1_Ch2-Ch1.zen
700	2.513137e-02	6.648624e-03	2.434300e-02	20150715_gfpSORORINcd3_G2G1\MitoSys2\LSM\gfpSORORINc_G1\DE_W0002_P0002\DE_2_W0002_P0002_T0003\TR1_W0001_P0124\TR1_2_W0001_P0124_T0001_R1_P2_K1_Ch2-Ch1.zen
780	2.265242e-02	4.788820e-03	2.376200e-02	20150715_gfpSORORINcd3_G2G1\MitoSys2\LSM\gfpSORORINc_G1\DE_W0002_P0002\DE_2_W0002_P0002_T0003\TR1_W0001_P0124\TR1_2_W0001_P0124_T0001_R1_P2_K1_Ch2-Ch1.zen
860	2.334801e-02	5.709979e-03	2.321600e-02	20150715_gfpSORORINcd3_G2G1\MitoSys2\LSM\gfpSORORINc_G1\DE_W0002_P0002\DE_2_W0002_P0002_T0003\TR1_W0001_P0124\TR1_2_W0001_P0124_T0001_R1_P2_K1_Ch2-Ch1.zen
940	2.184208e-02	6.524108e-03	2.270300e-02	20150715_gfpSORORINcd3_G2G1\MitoSys2\LSM\gfpSORORINc_G1\DE_W0002_P0002\DE_2_W0002_P0002_T0003\TR1_W0001_P0124\TR1_2_W0001_P0124_T0001_R1_P2_K1_Ch2-Ch1.zen
1020	2.142697e-02	5.517745e-03	2.222000e-02	20150715_gfpSORORINcd3_G2G1\MitoSys2\LSM\gfpSORORINc_G1\DE_W0002_P0002\DE_2_W0002_P0002_T0003\TR1_W0001_P0124\TR1_2_W0001_P0124_T0001_R1_P2_K1_Ch2-Ch1.zen
1100	2.249444e-02	5.858849e-03	2.176400e-02	20150715_gfpSORORINcd3_G2G1\MitoSys2\LSM\gfpSORORINc_G1\DE_W0002_P0002\DE_2_W0002_P0002_T0003\TR1_W0001_P0124\TR1_2_W0001_P0124_T0001_R1_P2_K1_Ch2-Ch1.zen
1180	2.147340e-02	4.997067e-03	2.133200e-02	20150715_gfpSORORINcd3_G2G1\MitoSys2\LSM\gfpSORORINc_G1\DE_W0002_P0002\DE_2_W0002_P0002_T0003\TR1_W0001_P0124\TR1_2_W0001_P0124_T0001_R1_P2_K1_Ch2-Ch1.zen
1260	1.918943e-02	5.374961e-03	2.092300e-02	20150715_gfpSORORINcd3_G2G1\MitoSys2\LSM\gfpSORORINc_G1\DE_W0002_P0002\DE_2_W0002_P0002_T0003\TR1_W0001_P0124\TR1_2_W0001_P0124_T0001_R1_P2_K1_Ch2-Ch1.zen
1340	2.121384e-02	5.012642e-03	2.053500e-02	20150715_gfpSORORINcd3_G2G1\MitoSys2\LSM\gfpSORORINc_G1\DE_W0002_P0002\DE_2_W0002_P0002_T0003\TR1_W0001_P0124\TR1_2_W0001_P0124_T0001_R1_P2_K1_Ch2-Ch1.zen
1420	2.049827e-02	5.363688e-03	2.016600e-02	20150715_gfpSORORINcd3_G2G1\MitoSys2\LSM\gfpSORORINc_G1\DE_W0002_P0002\DE_2_W0002_P0002_T0003\TR1_W0001_P0124\TR1_2_W0001_P0124_T0001_R1_P2_K1_Ch2-Ch1.zen
1500	1.971074e-02	5.509555e-03	1.981400e-02	20150715_gfpSORORINcd3_G2G1\MitoSys2\LSM\gfpSORORINc_G1\DE_W0002_P0002\DE_2_W0002_P0002_T0003\TR1_W0001_P0124\TR1_2_W0001_P0124_T0001_R1_P2_K1_Ch2-Ch1.zen
1660	1.910103e-02	5.307720e-03	1.915800e-02	20150715_gfpSORORINcd3_G2G1\MitoSys2\LSM\gfpSORORINc_G1\DE_W0002_P0002\DE_2_W0002_P0002_T0003\TR1_W0001_P0124\TR1_2_W0001_P0124_T0001_R1_P2_K1_Ch2-Ch1.zen
1820	1.832167e-02	4.340694e-03	1.855800e-02	20150715_gfpSORORINcd3_G2G1\MitoSys2\LSM\gfpSORORINc_G1\DE_W0002_P0002\DE_2_W0002_P0002_T0003\TR1_W0001_P0124\TR1_2_W0001_P0124_T0001_R1_P2_K1_Ch2-Ch1.zen
1980	1.841090e-02	4.740400e-03	1.800600e-02	20150715_gfpSORORINcd3_G2G1\MitoSys2\LSM\gfpSORORINc_G1\DE_W0002_P0002\DE_2_W0002_P0002_T0003\TR1_W0001_P0124\TR1_2_W0001_P0124_T0001_R1_P2_K1_Ch2-Ch1.zen
2140	1.776574e-02	5.633109e-03	1.749600e-02	20150715_gfpSORORINcd3_G2G1\MitoSys2\LSM\gfpSORORINc_G1\DE_W0002_P0002\DE_2_W0002_P0002_T0003\TR1_W0001_P0124\TR1_2_W0001_P0124_T0001_R1_P2_K1_Ch2-Ch1.zen
2300	1.738872e-02	4.991720e-03	1.702300e-02	20150715_gfpSORORINcd3_G2G1\MitoSys2\LSM\gfpSORORINc_G1\DE_W0002_P0002\DE_2_W0002_P0002_T0003\TR1_W0001_P0124\TR1_2_W0001_P0124_T0001_R1_P2_K1_Ch2-Ch1.zen
2460	1.674452e-02	4.470922e-03	1.658200e-02	20150715_gfpSORORINcd3_G2G1\MitoSys2\LSM\gfpSORORINc_G1\DE_W0002_P0002\DE_2_W0002_P0002_T0003\TR1_W0001_P0124\TR1_2_W0001_P0124_T0001_R1_P2_K1_Ch2-Ch1.zen
2620	1.618631e-02	5.033806e-03	1.616900e-02	20150715_gfpSORORINcd3_G2G1\MitoSys2\LSM\gfpSORORINc_G1\DE_W0002_P0002\DE_2_W0002_P0002_T0003\TR1_W0001_P0124\TR1_2_W0001_P0124_T0001_R1_P2_K1_Ch2-Ch1.zen
2780	1.556453e-02	4.791406e-03	1.578100e-02	20150715_gfpSORORINcd3_G2G1\MitoSys2\LSM\gfpSORORINc_G1\DE_W0002_P0002\DE_2_W0002_P0002_T0003\TR1_W0001_P0124\TR1_2_W0001_P0124_T0001_R1_P2_K1_Ch2-Ch1.zen
2940	1.550192e-02	4.318975e-03	1.541600e-02	20150715_gfpSORORINcd3_G2G1\MitoSys2\LSM\gfpSORORINc_G1\DE_W0002_P0002\DE_2_W0002_P0002_T0003\TR1_W0001_P0124\TR1_2_W0001_P0124_T0001_R1_P2_K1_Ch2-Ch1.zen
3100	1.503866e-02	4.263645e-03	1.507100e-02	20150715_gfpSORORINcd3_G2G1\MitoSys2\LSM\gfpSORORINc_G1\DE_W0002_P0002\DE_2_W0002_P0002_T0003\TR1_W0001_P0124\TR1_2_W0001_P0124_T0001_R1_P2_K1_Ch2-Ch1.zen
3420	1.436182e-02	4.304068e-03	1.443400e-02	20150715_gfpSORORINcd3_G2G1\MitoSys2\LSM\gfpSORORINc_G1\DE_W0002_P0002\DE_2_W0002_P0002_T0003\TR1_W0001_P0124\TR1_2_W0001_P0124_T0001_R1_P2_K1_Ch2-Ch1.zen
3740	1.381101e-02	4.439351e-03	1.385700e-02	20150715_gfpSORORINcd3_G2G1\MitoSys2\LSM\gfpSORORINc_G1\DE_W0002_P0002\DE_2_W0002_P0002_T0003\TR1_W0001_P0124\TR1_2_W0001_P0124_T0001_R1_P2_K1_Ch2-Ch1.zen
4060	1.400991e-02	4.207701e-03	1.333000e-02	20150715_gfpSORORINcd3_G2G1\MitoSys2\LSM\gfpSORORINc_G1\DE_W0002_P0002\DE_2_W0002_P0002_T0003\TR1_W0001_P0124\TR1_2_W0001_P0124_T0001_R1_P2_K1_Ch2-Ch1.zen
4380	1.293331e-02	4.254871e-03	1.284600e-02	20150715_gfpSORORINcd3_G2G1\MitoSys2\LSM\gfpSORORINc_G1\DE_W0002_P0002\DE_2_W0002_P0002_T0003\TR1_W0001_P0124\TR1_2_W0001_P0124_T0001_R1_P2_K1_Ch2-Ch1.zen
4700	1.168853e-02	3.750077e-03	1.239800e-02	20150715_gfpSORORINcd3_G2G1\MitoSys2\LSM\gfpSORORINc_G1\DE_W0002_P0002\DE_2_W0002_P0002_T0003\TR1_W0001_P0124\TR1_2_W0001_P0124_T0001_R1_P2_K1_Ch2-Ch1.zen
5020	1.159290e-02	3.600851e-03	1.198100e-02	20150715_gfpSORORINcd3_G2G1\MitoSys2\LSM\gfpSORORINc_G1\DE_W0002_P0002\DE_2_W0002_P0002_T0003\TR1_W0001_P0124\TR1_2_W0001_P0124_T0001_R1_P2_K1_Ch2-Ch1.zen
5340	1.163173e-02	3.991723e-03	1.159100e-02	20150715_gfpSORORINcd3_G2G1\MitoSys2\LSM\gfpSORORINc_G1\DE_W0002_P0002\DE_2_W0002_P0002_T0003\TR1_W0001_P0124\TR1_2_W0001_P0124_T0001_R1_P2_K1_Ch2-Ch1.zen
5660	1.124478e-02	3.436001e-03	1.122600e-02	20150715_gfpSORORINcd3_G2G1\MitoSys2\LSM\gfpSORORINc_G1\DE_W0002_P0002\DE_2_W0002_P0002_T0003\TR1_W0001_P0124\TR1_2_W0001_P0124_T0001_R1_P2_K1_Ch2-Ch1.zen
5980	1.143614e-02	3.710600e-03	1.088200e-02	20150715_gfpSORORINcd3_G2G1\MitoSys2\LSM\gfpSORORINc_G1\DE_W0002_P0002\DE_2_W0002_P0002_T0003\TR1_W0001_P0124\TR1_2_W0001_P0124_T0001_R1_P2_K1_Ch2-Ch1.zen
6300	1.048319e-02	3.357682e-03	1.055700e-02	20150715_gfpSORORINcd3_G2G1\MitoSys2\LSM\gfpSORORINc_G1\DE_W0002_P0002\DE_2_W0002_P0002_T0003\TR1_W0001_P0124\TR1_2_W0001_P0124_T0001_R1_P2_K1_Ch2-Ch1.zen
6940	1.001673e-02	3.336140e-03	9.958800e-03	20150715_gfpSORORINcd3_G2G1\MitoSys2\LSM\gfpSORORINc_G1\DE_W0002_P0002\DE_2_W0002_P0002_T0003\TR1_W0001_P0124\TR1_2_W0001_P0124_T0001_R1_P2_K1_Ch2-Ch1.zen
7580	9.370440e-03	3.207031e-03	9.418100e-03	20150715_gfpSORORINcd3_G2G1\MitoSys2\LSM\gfpSORORINc_G1\DE_W0002_P0002\DE_2_W0002_P0002_T0003\TR1_W0001_P0124\TR1_2_W0001_P0124_T0001_R1_P2_K1_Ch2-Ch1.zen
8220	8.144245e-03	3.517353e-03	8.926200e-03	20150715_gfpSORORINcd3_G2G1\MitoSys2\LSM\gfpSORORINc_G1\DE_W0002_P0002\DE_2_W0002_P0002_T0003\TR1_W0001_P0124\TR1_2_W0001_P0124_T0001_R1_P2_K1_Ch2-Ch1.zen
8860	8.600956e-03	3.242358e-03	8.476300e-03	20150715_gfpSORORINcd3_G2G1\MitoSys2\LSM\gfpSORORINc_G1\DE_W0002_P0002\DE_2_W0002_P0002_T0003\TR1_W0001_P0124\TR1_2_W0001_P0124_T0001_R1_P2_K1_Ch2-Ch1.zen
9500	7.795754e-03	2.868849e-03	8.062900e-03	20150715_gfpSORORINcd3_G2G1\MitoSys2\LSM\gfpSORORINc_G1\DE_W0002_P0002\DE_2_W0002_P0002_T0003\TR1_W0001_P0124\TR1_2_W0001_P0124_T0001_R1_P2_K1_Ch2-Ch1.zen
10140	7.887065e-03	3.457271e-03	7.681400e-03	20150715_gfpSORORINcd3_G2G1\MitoSys2\LSM\gfpSORORINc_G1\DE_W0002_P0002\DE_2_W0002_P0002_T0003\TR1_W0001_P0124\TR1_2_W0001_P0124_T0001_R1_P2_K1_Ch2-Ch1.zen
10780	7.455475e-03	3.610286e-03	7.328500e-03	20150715_gfpSORORINcd3_G2G1\MitoSys2\LSM\gfpSORORINc_G1\DE_W0002_P0002\DE_2_W0002_P0002_T0003\TR1_W0001_P0124\TR1_2_W0001_P0124_T0001_R1_P2_K1_Ch2-Ch1.zen
11420	7.573616e-03	2.895993e-03	7.000900e-03	20150715_gfpSORORINcd3_G2G1\MitoSys2\LSM\gfpSORORINc_G1\DE_W0002_P0002\DE_2_W0002_P0002_T0003\TR1_W0001_P0124\TR1_2_W0001_P0124_T0001_R1_P2_K1_Ch2-Ch1.zen
12060	6.492492e-03	2.936731e-03	6.696100e-03	20150715_gfpSORORINcd3_G2G1\MitoSys2\LSM\gfpSORORINc_G1\DE_W0002_P0002\DE_2_W0002_P0002_T0003\TR1_W0001_P0124\TR1_2_W0001_P0124_T0001_R1_P2_K1_Ch2-Ch1.zen
12700	6.540065e-03	2.805788e-03	6.411800e-03	20150715_gfpSORORINcd3_G2G1\MitoSys2\LSM\gfpSORORINc_G1\DE_W0002_P0002\DE_2_W0002_P0002_T0003\TR1_W0001_P0124\TR1_2_W0001_P0124_T0001_R1_P2_K1_Ch2-Ch1.zen
13980	6.036220e-03	3.041308e-03	5.897700e-03	20150715_gfpSORORINcd3_G2G1\MitoSys2\LSM\gfpSORORINc_G1\DE_W0002_P0002\DE_2_W0002_P0002_T0003\TR1_W0001_P0124\TR1_2_W0001_P0124_T0001_R1_P2_K1_Ch2-Ch1.zen
15260	5.308111e-03	3.074848e-03	5.445700e-03	20150715_gfpSORORINcd3_G2G1\MitoSys2\LSM\gfpSORORINc_G1\DE_W0002_P0002\DE_2_W0002_P0002_T0003\TR1_W0001_P0124\TR1_2_W0001_P0124_T0001_R1_P2_K1_Ch2-Ch1.zen
16540	4.907931e-03	3.143379e-03	5.045900e-03	20150715_gfpSORORINcd3_G2G1\MitoSys2\LSM\gfpSORORINc_G1\DE_W0002_P0002\DE_2_W0002_P0002_T0003\TR1_W0001_P0124\TR1_2_W0001_P0124_T0001_R1_P2_K1_Ch2-Ch1.zen
17820	4.729108e-03	3.342513e-03	4.690300e-03	20150715_gfpSORORINcd3_G2G1\MitoSys2\LSM\gfpSORORINc_G1\DE_W0002_P0002\DE_2_W0002_P0002_T0003\TR1_W0001_P0124\TR1_2_W0001_P0124_T0001_R1_P2_K1_Ch2-Ch1.zen
19100	4.975268e-03	3.093265e-03	4.372600e-03	20150715_gfpSORORINcd3_G2G1\MitoSys2\LSM\gfpSORORINc_G1\DE_W0002_P0002\DE_2_W0002_P0002_T0003\TR1_W0001_P0124\TR1_2_W0001_P0124_T0001_R1_P2_K1_Ch2-Ch1.zen
20380	4.080498e-03	2.833137e-03	4.087500e-03	20150715_gfpSORORINcd3_G2G1\MitoSys2\LSM\gfpSORORINc_G1\DE_W0002_P0002\DE_2_W0002_P0002_T0003\TR1_W0001_P0124\TR1_2_W0001_P0124_T0001_R1_P2_K1_Ch2-Ch1.zen
21660	4.033643e-03	2.795346e-03	3.830500e-03	20150715_gfpSORORINcd3_G2G1\MitoSys2\LSM\gfpSORORINc_G1\DE_W0002_P0002\DE_2_W0002_P0002_T0003\TR1_W0001_P0124\TR1_2_W0001_P0124_T0001_R1_P2_K1_Ch2-Ch1.zen
22940	3.338477e-03	3.049048e-03	3.598000e-03	20150715_gfpSORORINcd3_G2G1\MitoSys2\LSM\gfpSORORINc_G1\DE_W0002_P0002\DE_2_W0002_P0002_T0003\TR1_W0001_P0124\TR1_2_W0001_P0124_T0001_R1_P2_K1_Ch2-Ch1.zen
24220	3.394405e-03	3.393985e-03	3.386900e-03	20150715_gfpSORORINcd3_G2G1\MitoSys2\LSM\gfpSORORINc_G1\DE_W0002_P0002\DE_2_W0002_P0002_T0003\TR1_W0001_P0124\TR1_2_W0001_P0124_T0001_R1_P2_K1_Ch2-Ch1.zen
25500	3.089892e-03	3.576083e-03	3.194700e-03	20150715_gfpSORORINcd3_G2G1\MitoSys2\LSM\gfpSORORINc_G1\DE_W0002_P0002\DE_2_W0002_P0002_T0003\TR1_W0001_P0124\TR1_2_W0001_P0124_T0001_R1_P2_K1_Ch2-Ch1.zen
28060	2.659923e-03	2.757104e-03	2.858300e-03	20150715_gfpSORORINcd3_G2G1\MitoSys2\LSM\gfpSORORINc_G1\DE_W0002_P0002\DE_2_W0002_P0002_T0003\TR1_W0001_P0124\TR1_2_W0001_P0124_T0001_R1_P2_K1_Ch2-Ch1.zen
30620	1.945867e-03	2.825549e-03	2.574300e-03	20150715_gfpSORORINcd3_G2G1\MitoSys2\LSM\gfpSORORINc_G1\DE_W0002_P0002\DE_2_W0002_P0002_T0003\TR1_W0001_P0124\TR1_2_W0001_P0124_T0001_R1_P2_K1_Ch2-Ch1.zen
33180	2.016726e-03	2.801579e-03	2.332400e-03	20150715_gfpSORORINcd3_G2G1\MitoSys2\LSM\gfpSORORINc_G1\DE_W0002_P0002\DE_2_W0002_P0002_T0003\TR1_W0001_P0124\TR1_2_W0001_P0124_T0001_R1_P2_K1_Ch2-Ch1.zen
35740	1.922982e-03	2.372386e-03	2.124300e-03	20150715_gfpSORORINcd3_G2G1\MitoSys2\LSM\gfpSORORINc_G1\DE_W0002_P0002\DE_2_W0002_P0002_T0003\TR1_W0001_P0124\TR1_2_W0001_P0124_T0001_R1_P2_K1_Ch2-Ch1.zen
38300	1.796370e-03	2.551687e-03	1.944000e-03	20150715_gfpSORORINcd3_G2G1\MitoSys2\LSM\gfpSORORINc_G1\DE_W0002_P0002\DE_2_W0002_P0002_T0003\TR1_W0001_P0124\TR1_2_W0001_P0124_T0001_R1_P2_K1_Ch2-Ch1.zen
40860	1.658531e-03	2.105996e-03	1.786500e-03	20150715_gfpSORORINcd3_G2G1\MitoSys2\LSM\gfpSORORINc_G1\DE_W0002_P0002\DE_2_W0002_P0002_T0003\TR1_W0001_P0124\TR1_2_W0001_P0124_T0001_R1_P2_K1_Ch2-Ch1.zen
43420	1.581762e-03	1.738816e-03	1.648200e-03	20150715_gfpSORORINcd3_G2G1\MitoSys2\LSM\gfpSORORINc_G1\DE_W0002_P0002\DE_2_W0002_P0002_T0003\TR1_W0001_P0124\TR1_2_W0001_P0124_T0001_R1_P2_K1_Ch2-Ch1.zen
45980	1.519719e-03	2.304253e-03	1.525900e-03	20150715_gfpSORORINcd3_G2G1\MitoSys2\LSM\gfpSORORINc_G1\DE_W0002_P0002\DE_2_W0002_P0002_T0003\TR1_W0001_P0124\TR1_2_W0001_P0124_T0001_R1_P2_K1_Ch2-Ch1.zen
48540	1.641458e-03	2.509789e-03	1.417200e-03	20150715_gfpSORORINcd3_G2G1\MitoSys2\LSM\gfpSORORINc_G1\DE_W0002_P0002\DE_2_W0002_P0002_T0003\TR1_W0001_P0124\TR1_2_W0001_P0124_T0001_R1_P2_K1_Ch2-Ch1.zen
51100	1.481628e-03	2.272012e-03	1.320200e-03	20150715_gfpSORORINcd3_G2G1\MitoSys2\LSM\gfpSORORINc_G1\DE_W0002_P0002\DE_2_W0002_P0002_T0003\TR1_W0001_P0124\TR1_2_W0001_P0124_T0001_R1_P2_K1_Ch2-Ch1.zen
56220	1.139070e-03	1.685659e-03	1.154600e-03	20150715_gfpSORORINcd3_G2G1\MitoSys2\LSM\gfpSORORINc_G1\DE_W0002_P0002\DE_2_W0002_P0002_T0003\TR1_W0001_P0124\TR1_2_W0001_P0124_T0001_R1_P2_K1_Ch2-Ch1.zen
61340	1.307764e-03	2.384182e-03	1.019200e-03	20150715_gfpSORORINcd3_G2G1\MitoSys2\LSM\gfpSORORINc_G1\DE_W0002_P0002\DE_2_W0002_P0002_T0003\TR1_W0001_P0124\TR1_2_W0001_P0124_T0001_R1_P2_K1_Ch2-Ch1.zen
66460	1.380323e-03	2.034748e-03	9.069200e-04	20150715_gfpSORORINcd3_G2G1\MitoSys2\LSM\gfpSORORINc_G1\DE_W0002_P0002\DE_2_W0002_P0002_T0003\TR1_W0001_P0124\TR1_2_W0001_P0124_T0001_R1_P2_K1_Ch2-Ch1.zen
71580	1.576115e-03	2.465859e-03	8.126500e-04	20150715_gfpSORORINcd3_G2G1\MitoSys2\LSM\gfpSORORINc_G1\DE_W0002_P0002\DE_2_W0002_P0002_T0003\TR1_W0001_P0124\TR1_2_W0001_P0124_T0001_R1_P2_K1_Ch2-Ch1.zen
76700	1.098145e-03	2.000772e-03	7.326800e-04	20150715_gfpSORORINcd3_G2G1\MitoSys2\LSM\gfpSORORINc_G1\DE_W0002_P0002\DE_2_W0002_P0002_T0003\TR1_W0001_P0124\TR1_2_W0001_P0124_T0001_R1_P2_K1_Ch2-Ch1.zen
81820	6.354265e-04	1.873416e-03	6.641900e-04	20150715_gfpSORORINcd3_G2G1\MitoSys2\LSM\gfpSORORINc_G1\DE_W0002_P0002\DE_2_W0002_P0002_T0003\TR1_W0001_P0124\TR1_2_W0001_P0124_T0001_R1_P2_K1_Ch2-Ch1.zen
86940	6.669298e-04	2.081376e-03	6.050500e-04	20150715_gfpSORORINcd3_G2G1\MitoSys2\LSM\gfpSORORINc_G1\DE_W0002_P0002\DE_2_W0002_P0002_T0003\TR1_W0001_P0124\TR1_2_W0001_P0124_T0001_R1_P2_K1_Ch2-Ch1.zen
92060	6.229858e-04	2.339646e-03	5.536100e-04	20150715_gfpSORORINcd3_G2G1\MitoSys2\LSM\gfpSORORINc_G1\DE_W0002_P0002\DE_2_W0002_P0002_T0003\TR1_W0001_P0124\TR1_2_W0001_P0124_T0001_R1_P2_K1_Ch2-Ch1.zen
97180	7.161494e-04	2.471849e-03	5.085600e-04	20150715_gfpSORORINcd3_G2G1\MitoSys2\LSM\gfpSORORINc_G1\DE_W0002_P0002\DE_2_W0002_P0002_T0003\TR1_W0001_P0124\TR1_2_W0001_P0124_T0001_R1_P2_K1_Ch2-Ch1.zen
102300	4.815029e-04	2.553386e-03	4.688800e-04	20150715_gfpSORORINcd3_G2G1\MitoSys2\LSM\gfpSORORINc_G1\DE_W0002_P0002\DE_2_W0002_P0002_T0003\TR1_W0001_P0124\TR1_2_W0001_P0124_T0001_R1_P2_K1_Ch2-Ch1.zen
112540	-1.681044e-04	2.634982e-03	4.024300e-04	20150715_gfpSORORINcd3_G2G1\MitoSys2\LSM\gfpSORORINc_G1\DE_W0002_P0002\DE_2_W0002_P0002_T0003\TR1_W0001_P0124\TR1_2_W0001_P0124_T0001_R1_P2_K1_Ch2-Ch1.zen
122780	5.090074e-04	3.351555e-03	3.493000e-04	20150715_gfpSORORINcd3_G2G1\MitoSys2\LSM\gfpSORORINc_G1\DE_W0002_P0002\DE_2_W0002_P0002_T0003\TR1_W0001_P0124\TR1_2_W0001_P0124_T0001_R1_P2_K1_Ch2-Ch1.zen
133020	8.305532e-04	2.682460e-03	3.061300e-04	20150715_gfpSORORINcd3_G2G1\MitoSys2\LSM\gfpSORORINc_G1\DE_W0002_P0002\DE_2_W0002_P0002_T0003\TR1_W0001_P0124\TR1_2_W0001_P0124_T0001_R1_P2_K1_Ch2-Ch1.zen
143260	2.849518e-04	2.730642e-03	2.705500e-04	20150715_gfpSORORINcd3_G2G1\MitoSys2\LSM\gfpSORORINc_G1\DE_W0002_P0002\DE_2_W0002_P0002_T0003\TR1_W0001_P0124\TR1_2_W0001_P0124_T0001_R1_P2_K1_Ch2-Ch1.zen
153500	2.245116e-04	2.724729e-03	2.408800e-04	20150715_gfpSORORINcd3_G2G1\MitoSys2\LSM\gfpSORORINc_G1\DE_W0002_P0002\DE_2_W0002_P0002_T0003\TR1_W0001_P0124\TR1_2_W0001_P0124_T0001_R1_P2_K1_Ch2-Ch1.zen
163740	3.533461e-04	3.197771e-03	2.158600e-04	20150715_gfpSORORINcd3_G2G1\MitoSys2\LSM\gfpSORORINc_G1\DE_W0002_P0002\DE_2_W0002_P0002_T0003\TR1_W0001_P0124\TR1_2_W0001_P0124_T0001_R1_P2_K1_Ch2-Ch1.zen
173980	7.830414e-05	2.616334e-03	1.945700e-04	20150715_gfpSORORINcd3_G2G1\MitoSys2\LSM\gfpSORORINc_G1\DE_W0002_P0002\DE_2_W0002_P0002_T0003\TR1_W0001_P0124\TR1_2_W0001_P0124_T0001_R1_P2_K1_Ch2-Ch1.zen
184220	-4.657366e-06	2.272082e-03	1.762900e-04	20150715_gfpSORORINcd3_G2G1\MitoSys2\LSM\gfpSORORINc_G1\DE_W0002_P0002\DE_2_W0002_P0002_T0003\TR1_W0001_P0124\TR1_2_W0001_P0124_T0001_R1_P2_K1_Ch2-Ch1.zen
194460	5.656467e-04	1.948435e-03	1.604900e-04	20150715_gfpSORORINcd3_G2G1\MitoSys2\LSM\gfpSORORINc_G1\DE_W0002_P0002\DE_2_W0002_P0002_T0003\TR1_W0001_P0124\TR1_2_W0001_P0124_T0001_R1_P2_K1_Ch2-Ch1.zen
204700	4.854290e-04	1.736980e-03	1.467400e-04	20150715_gfpSORORINcd3_G2G1\MitoSys2\LSM\gfpSORORINc_G1\DE_W0002_P0002\DE_2_W0002_P0002_T0003\TR1_W0001_P0124\TR1_2_W0001_P0124_T0001_R1_P2_K1_Ch2-Ch1.zen
225180	1.210529e-04	1.655900e-03	1.240700e-04	20150715_gfpSORORINcd3_G2G1\MitoSys2\LSM\gfpSORORINc_G1\DE_W0002_P0002\DE_2_W0002_P0002_T0003\TR1_W0001_P0124\TR1_2_W0001_P0124_T0001_R1_P2_K1_Ch2-Ch1.zen
245660	5.493092e-04	2.346481e-03	1.063000e-04	20150715_gfpSORORINcd3_G2G1\MitoSys2\LSM\gfpSORORINc_G1\DE_W0002_P0002\DE_2_W0002_P0002_T0003\TR1_W0001_P0124\TR1_2_W0001_P0124_T0001_R1_P2_K1_Ch2-Ch1.zen
266140	3.683018e-05	2.407778e-03	9.211800e-05	20150715_gfpSORORINcd3_G2G1\MitoSys2\LSM\gfpSORORINc_G1\DE_W0002_P0002\DE_2_W0002_P0002_T0003\TR1_W0001_P0124\TR1_2_W0001_P0124_T0001_R1_P2_K1_Ch2-Ch1.zen
286620	-6.136754e-04	2.302562e-03	8.061300e-05	20150715_gfpSORORINcd3_G2G1\MitoSys2\LSM\gfpSORORINc_G1\DE_W0002_P0002\DE_2_W0002_P0002_T0003\TR1_W0001_P0124\TR1_2_W0001_P0124_T0001_R1_P2_K1_Ch2-Ch1.zen
307100	-5.010993e-04	1.770746e-03	7.115100e-05	20150715_gfpSORORINcd3_G2G1\MitoSys2\LSM\gfpSORORINc_G1\DE_W0002_P0002\DE_2_W0002_P0002_T0003\TR1_W0001_P0124\TR1_2_W0001_P0124_T0001_R1_P2_K1_Ch2-Ch1.zen
327580	-6.615396e-04	1.681420e-03	6.327700e-05	20150715_gfpSORORINcd3_G2G1\MitoSys2\LSM\gfpSORORINc_G1\DE_W0002_P0002\DE_2_W0002_P0002_T0003\TR1_W0001_P0124\TR1_2_W0001_P0124_T0001_R1_P2_K1_Ch2-Ch1.zen
348060	-9.041554e-04	1.967728e-03	5.665300e-05	20150715_gfpSORORINcd3_G2G1\MitoSys2\LSM\gfpSORORINc_G1\DE_W0002_P0002\DE_2_W0002_P0002_T0003\TR1_W0001_P0124\TR1_2_W0001_P0124_T0001_R1_P2_K1_Ch2-Ch1.zen
368540	-6.633043e-04	1.789126e-03	5.102800e-05	20150715_gfpSORORINcd3_G2G1\MitoSys2\LSM\gfpSORORINc_G1\DE_W0002_P0002\DE_2_W0002_P0002_T0003\TR1_W0001_P0124\TR1_2_W0001_P0124_T0001_R1_P2_K1_Ch2-Ch1.zen
389020	-9.020742e-05	1.480486e-03	4.621000e-05	20150715_gfpSORORINcd3_G2G1\MitoSys2\LSM\gfpSORORINc_G1\DE_W0002_P0002\DE_2_W0002_P0002_T0003\TR1_W0001_P0124\TR1_2_W0001_P0124_T0001_R1_P2_K1_Ch2-Ch1.zen
409500	-9.980650e-05	1.833093e-03	4.205100e-05	20150715_gfpSORORINcd3_G2G1\MitoSys2\LSM\gfpSORORINc_G1\DE_W0002_P0002\DE_2_W0002_P0002_T0003\TR1_W0001_P0124\TR1_2_W0001_P0124_T0001_R1_P2_K1_Ch2-Ch1.zen
450460	-7.984321e-04	1.381995e-03	3.527600e-05	20150715_gfpSORORINcd3_G2G1\MitoSys2\LSM\gfpSORORINc_G1\DE_W0002_P0002\DE_2_W0002_P0002_T0003\TR1_W0001_P0124\TR1_2_W0001_P0124_T0001_R1_P2_K1_Ch2-Ch1.zen
491420	-7.640995e-04	1.037086e-03	3.003600e-05	20150715_gfpSORORINcd3_G2G1\MitoSys2\LSM\gfpSORORINc_G1\DE_W0002_P0002\DE_2_W0002_P0002_T0003\TR1_W0001_P0124\TR1_2_W0001_P0124_T0001_R1_P2_K1_Ch2-Ch1.zen
532380	-9.493929e-04	1.743819e-03	2.589800e-05	20150715_gfpSORORINcd3_G2G1\MitoSys2\LSM\gfpSORORINc_G1\DE_W0002_P0002\DE_2_W0002_P0002_T0003\TR1_W0001_P0124\TR1_2_W0001_P0124_T0001_R1_P2_K1_Ch2-Ch1.zen
573340	-8.836338e-04	2.001266e-03	2.257300e-05	20150715_gfpSORORINcd3_G2G1\MitoSys2\LSM\gfpSORORINc_G1\DE_W0002_P0002\DE_2_W0002_P0002_T0003\TR1_W0001_P0124\TR1_2_W0001_P0124_T0001_R1_P2_K1_Ch2-Ch1.zen
614300	-5.376455e-04	2.597873e-03	1.986100e-05	20150715_gfpSORORINcd3_G2G1\MitoSys2\LSM\gfpSORORINc_G1\DE_W0002_P0002\DE_2_W0002_P0002_T0003\TR1_W0001_P0124\TR1_2_W0001_P0124_T0001_R1_P2_K1_Ch2-Ch1.zen
655260	-4.379214e-04	2.084032e-03	1.761800e-05	20150715_gfpSORORINcd3_G2G1\MitoSys2\LSM\gfpSORORINc_G1\DE_W0002_P0002\DE_2_W0002_P0002_T0003\TR1_W0001_P0124\TR1_2_W0001_P0124_T0001_R1_P2_K1_Ch2-Ch1.zen
696220	-1.478993e-03	2.437933e-03	1.574300e-05	20150715_gfpSORORINcd3_G2G1\MitoSys2\LSM\gfpSORORINc_G1\DE_W0002_P0002\DE_2_W0002_P0002_T0003\TR1_W0001_P0124\TR1_2_W0001_P0124_T0001_R1_P2_K1_Ch2-Ch1.zen
737180	-9.804430e-04	2.295762e-03	1.415800e-05	20150715_gfpSORORINcd3_G2G1\MitoSys2\LSM\gfpSORORINc_G1\DE_W0002_P0002\DE_2_W0002_P0002_T0003\TR1_W0001_P0124\TR1_2_W0001_P0124_T0001_R1_P2_K1_Ch2-Ch1.zen
778140	-5.239147e-04	2.802447e-03	1.280600e-05	20150715_gfpSORORINcd3_G2G1\MitoSys2\LSM\gfpSORORINc_G1\DE_W0002_P0002\DE_2_W0002_P0002_T0003\TR1_W0001_P0124\TR1_2_W0001_P0124_T0001_R1_P2_K1_Ch2-Ch1.zen
819100	-3.740517e-04	2.115538e-03	1.164300e-05	20150715_gfpSORORINcd3_G2G1\MitoSys2\LSM\gfpSORORINc_G1\DE_W0002_P0002\DE_2_W0002_P0002_T0003\TR1_W0001_P0124\TR1_2_W0001_P0124_T0001_R1_P2_K1_Ch2-Ch1.zen
901020	1.327672e-04	1.976826e-03	9.756800e-06	20150715_gfpSORORINcd3_G2G1\MitoSys2\LSM\gfpSORORINc_G1\DE_W0002_P0002\DE_2_W0002_P0002_T0003\TR1_W0001_P0124\TR1_2_W0001_P0124_T0001_R1_P2_K1_Ch2-Ch1.zen
982940	-5.336026e-04	1.379237e-03	8.304600e-06	20150715_gfpSORORINcd3_G2G1\MitoSys2\LSM\gfpSORORINc_G1\DE_W0002_P0002\DE_2_W0002_P0002_T0003\TR1_W0001_P0124\TR1_2_W0001_P0124_T0001_R1_P2_K1_Ch2-Ch1.zen
1064860	-4.283336e-04	1.668668e-03	7.161700e-06	20150715_gfpSORORINcd3_G2G1\MitoSys2\LSM\gfpSORORINc_G1\DE_W0002_P0002\DE_2_W0002_P0002_T0003\TR1_W0001_P0124\TR1_2_W0001_P0124_T0001_R1_P2_K1_Ch2-Ch1.zen
1146780	-4.284408e-04	2.111675e-03	6.245600e-06	20150715_gfpSORORINcd3_G2G1\MitoSys2\LSM\gfpSORORINc_G1\DE_W0002_P0002\DE_2_W0002_P0002_T0003\TR1_W0001_P0124\TR1_2_W0001_P0124_T0001_R1_P2_K1_Ch2-Ch1.zen
1228700	-2.353870e-04	1.469907e-03	5.499500e-06	20150715_gfpSORORINcd3_G2G1\MitoSys2\LSM\gfpSORORINc_G1\DE_W0002_P0002\DE_2_W0002_P0002_T0003\TR1_W0001_P0124\TR1_2_W0001_P0124_T0001_R1_P2_K1_Ch2-Ch1.zen
1310620	1.472090e-04	1.497117e-03	4.883300e-06	20150715_gfpSORORINcd3_G2G1\MitoSys2\LSM\gfpSORORINc_G1\DE_W0002_P0002\DE_2_W0002_P0002_T0003\TR1_W0001_P0124\TR1_2_W0001_P0124_T0001_R1_P2_K1_Ch2-Ch1.zen
1392540	3.702017e-04	1.681809e-03	4.368300e-06	20150715_gfpSORORINcd3_G2G1\MitoSys2\LSM\gfpSORORINc_G1\DE_W0002_P0002\DE_2_W0002_P0002_T0003\TR1_W0001_P0124\TR1_2_W0001_P0124_T0001_R1_P2_K1_Ch2-Ch1.zen
1474460	4.226117e-04	1.615294e-03	3.933200e-06	20150715_gfpSORORINcd3_G2G1\MitoSys2\LSM\gfpSORORINc_G1\DE_W0002_P0002\DE_2_W0002_P0002_T0003\TR1_W0001_P0124\TR1_2_W0001_P0124_T0001_R1_P2_K1_Ch2-Ch1.zen
1556380	1.649004e-04	1.532940e-03	3.562200e-06	20150715_gfpSORORINcd3_G2G1\MitoSys2\LSM\gfpSORORINc_G1\DE_W0002_P0002\DE_2_W0002_P0002_T0003\TR1_W0001_P0124\TR1_2_W0001_P0124_T0001_R1_P2_K1_Ch2-Ch1.zen
10	6.453782e-02	1.558597e-02	5.735500e-02	20150715_gfpSORORINcd3_G2G1\MitoSys2\LSM\gfpSORORINc_G1\DE_W0002_P0002\DE_2_W0002_P0002_T0003\TR1_W0001_P0124\TR1_2_W0001_P0124_T0001_R1_P3_K1_Ch2-Ch1.zen
20	5.273987e-02	1.761174e-02	5.672800e-02	20150715_gfpSORORINcd3_G2G1\MitoSys2\LSM\gfpSORORINc_G1\DE_W0002_P0002\DE_2_W0002_P0002_T0003\TR1_W0001_P0124\TR1_2_W0001_P0124_T0001_R1_P3_K1_Ch2-Ch1.zen
30	5.283187e-02	1.979448e-02	5.613900e-02	20150715_gfpSORORINcd3_G2G1\MitoSys2\LSM\gfpSORORINc_G1\DE_W0002_P0002\DE_2_W0002_P0002_T0003\TR1_W0001_P0124\TR1_2_W0001_P0124_T0001_R1_P3_K1_Ch2-Ch1.zen
40	5.693264e-02	2.198831e-02	5.559000e-02	20150715_gfpSORORINcd3_G2G1\MitoSys2\LSM\gfpSORORINc_G1\DE_W0002_P0002\DE_2_W0002_P0002_T0003\TR1_W0001_P0124\TR1_2_W0001_P0124_T0001_R1_P3_K1_Ch2-Ch1.zen
50	5.816187e-02	1.513651e-02	5.507700e-02	20150715_gfpSORORINcd3_G2G1\MitoSys2\LSM\gfpSORORINc_G1\DE_W0002_P0002\DE_2_W0002_P0002_T0003\TR1_W0001_P0124\TR1_2_W0001_P0124_T0001_R1_P3_K1_Ch2-Ch1.zen
60	4.696761e-02	1.921765e-02	5.459700e-02	20150715_gfpSORORINcd3_G2G1\MitoSys2\LSM\gfpSORORINc_G1\DE_W0002_P0002\DE_2_W0002_P0002_T0003\TR1_W0001_P0124\TR1_2_W0001_P0124_T0001_R1_P3_K1_Ch2-Ch1.zen
70	5.211225e-02	1.612447e-02	5.414800e-02	20150715_gfpSORORINcd3_G2G1\MitoSys2\LSM\gfpSORORINc_G1\DE_W0002_P0002\DE_2_W0002_P0002_T0003\TR1_W0001_P0124\TR1_2_W0001_P0124_T0001_R1_P3_K1_Ch2-Ch1.zen
80	5.352036e-02	1.863334e-02	5.372700e-02	20150715_gfpSORORINcd3_G2G1\MitoSys2\LSM\gfpSORORINc_G1\DE_W0002_P0002\DE_2_W0002_P0002_T0003\TR1_W0001_P0124\TR1_2_W0001_P0124_T0001_R1_P3_K1_Ch2-Ch1.zen
90	5.635037e-02	1.325740e-02	5.333100e-02	20150715_gfpSORORINcd3_G2G1\MitoSys2\LSM\gfpSORORINc_G1\DE_W0002_P0002\DE_2_W0002_P0002_T0003\TR1_W0001_P0124\TR1_2_W0001_P0124_T0001_R1_P3_K1_Ch2-Ch1.zen
100	5.523646e-02	1.016541e-02	5.295900e-02	20150715_gfpSORORINcd3_G2G1\MitoSys2\LSM\gfpSORORINc_G1\DE_W0002_P0002\DE_2_W0002_P0002_T0003\TR1_W0001_P0124\TR1_2_W0001_P0124_T0001_R1_P3_K1_Ch2-Ch1.zen
120	4.743169e-02	1.311380e-02	5.227700e-02	20150715_gfpSORORINcd3_G2G1\MitoSys2\LSM\gfpSORORINc_G1\DE_W0002_P0002\DE_2_W0002_P0002_T0003\TR1_W0001_P0124\TR1_2_W0001_P0124_T0001_R1_P3_K1_Ch2-Ch1.zen
140	5.412254e-02	1.079626e-02	5.166500e-02	20150715_gfpSORORINcd3_G2G1\MitoSys2\LSM\gfpSORORINc_G1\DE_W0002_P0002\DE_2_W0002_P0002_T0003\TR1_W0001_P0124\TR1_2_W0001_P0124_T0001_R1_P3_K1_Ch2-Ch1.zen
160	5.205897e-02	1.409194e-02	5.111200e-02	20150715_gfpSORORINcd3_G2G1\MitoSys2\LSM\gfpSORORINc_G1\DE_W0002_P0002\DE_2_W0002_P0002_T0003\TR1_W0001_P0124\TR1_2_W0001_P0124_T0001_R1_P3_K1_Ch2-Ch1.zen
180	5.214846e-02	9.135493e-03	5.060600e-02	20150715_gfpSORORINcd3_G2G1\MitoSys2\LSM\gfpSORORINc_G1\DE_W0002_P0002\DE_2_W0002_P0002_T0003\TR1_W0001_P0124\TR1_2_W0001_P0124_T0001_R1_P3_K1_Ch2-Ch1.zen
200	5.003515e-02	1.006355e-02	5.014100e-02	20150715_gfpSORORINcd3_G2G1\MitoSys2\LSM\gfpSORORINc_G1\DE_W0002_P0002\DE_2_W0002_P0002_T0003\TR1_W0001_P0124\TR1_2_W0001_P0124_T0001_R1_P3_K1_Ch2-Ch1.zen
220	4.939771e-02	1.260887e-02	4.970900e-02	20150715_gfpSORORINcd3_G2G1\MitoSys2\LSM\gfpSORORINc_G1\DE_W0002_P0002\DE_2_W0002_P0002_T0003\TR1_W0001_P0124\TR1_2_W0001_P0124_T0001_R1_P3_K1_Ch2-Ch1.zen
240	5.062585e-02	1.271935e-02	4.930400e-02	20150715_gfpSORORINcd3_G2G1\MitoSys2\LSM\gfpSORORINc_G1\DE_W0002_P0002\DE_2_W0002_P0002_T0003\TR1_W0001_P0124\TR1_2_W0001_P0124_T0001_R1_P3_K1_Ch2-Ch1.zen
260	4.561017e-02	1.320198e-02	4.892300e-02	20150715_gfpSORORINcd3_G2G1\MitoSys2\LSM\gfpSORORINc_G1\DE_W0002_P0002\DE_2_W0002_P0002_T0003\TR1_W0001_P0124\TR1_2_W0001_P0124_T0001_R1_P3_K1_Ch2-Ch1.zen
280	4.815887e-02	9.076388e-03	4.856100e-02	20150715_gfpSORORINcd3_G2G1\MitoSys2\LSM\gfpSORORINc_G1\DE_W0002_P0002\DE_2_W0002_P0002_T0003\TR1_W0001_P0124\TR1_2_W0001_P0124_T0001_R1_P3_K1_Ch2-Ch1.zen
300	5.000684e-02	7.367085e-03	4.821600e-02	20150715_gfpSORORINcd3_G2G1\MitoSys2\LSM\gfpSORORINc_G1\DE_W0002_P0002\DE_2_W0002_P0002_T0003\TR1_W0001_P0124\TR1_2_W0001_P0124_T0001_R1_P3_K1_Ch2-Ch1.zen
340	4.828372e-02	8.202404e-03	4.756500e-02	20150715_gfpSORORINcd3_G2G1\MitoSys2\LSM\gfpSORORINc_G1\DE_W0002_P0002\DE_2_W0002_P0002_T0003\TR1_W0001_P0124\TR1_2_W0001_P0124_T0001_R1_P3_K1_Ch2-Ch1.zen
380	4.718015e-02	7.608449e-03	4.695800e-02	20150715_gfpSORORINcd3_G2G1\MitoSys2\LSM\gfpSORORINc_G1\DE_W0002_P0002\DE_2_W0002_P0002_T0003\TR1_W0001_P0124\TR1_2_W0001_P0124_T0001_R1_P3_K1_Ch2-Ch1.zen
420	4.983044e-02	9.239470e-03	4.638400e-02	20150715_gfpSORORINcd3_G2G1\MitoSys2\LSM\gfpSORORINc_G1\DE_W0002_P0002\DE_2_W0002_P0002_T0003\TR1_W0001_P0124\TR1_2_W0001_P0124_T0001_R1_P3_K1_Ch2-Ch1.zen
460	4.615044e-02	8.604357e-03	4.583600e-02	20150715_gfpSORORINcd3_G2G1\MitoSys2\LSM\gfpSORORINc_G1\DE_W0002_P0002\DE_2_W0002_P0002_T0003\TR1_W0001_P0124\TR1_2_W0001_P0124_T0001_R1_P3_K1_Ch2-Ch1.zen
500	4.344487e-02	9.986114e-03	4.531100e-02	20150715_gfpSORORINcd3_G2G1\MitoSys2\LSM\gfpSORORINc_G1\DE_W0002_P0002\DE_2_W0002_P0002_T0003\TR1_W0001_P0124\TR1_2_W0001_P0124_T0001_R1_P3_K1_Ch2-Ch1.zen
540	4.546328e-02	1.011254e-02	4.480600e-02	20150715_gfpSORORINcd3_G2G1\MitoSys2\LSM\gfpSORORINc_G1\DE_W0002_P0002\DE_2_W0002_P0002_T0003\TR1_W0001_P0124\TR1_2_W0001_P0124_T0001_R1_P3_K1_Ch2-Ch1.zen
580	4.364752e-02	8.431117e-03	4.431800e-02	20150715_gfpSORORINcd3_G2G1\MitoSys2\LSM\gfpSORORINc_G1\DE_W0002_P0002\DE_2_W0002_P0002_T0003\TR1_W0001_P0124\TR1_2_W0001_P0124_T0001_R1_P3_K1_Ch2-Ch1.zen
620	4.258825e-02	9.629363e-03	4.384600e-02	20150715_gfpSORORINcd3_G2G1\MitoSys2\LSM\gfpSORORINc_G1\DE_W0002_P0002\DE_2_W0002_P0002_T0003\TR1_W0001_P0124\TR1_2_W0001_P0124_T0001_R1_P3_K1_Ch2-Ch1.zen
660	4.468657e-02	9.504713e-03	4.339000e-02	20150715_gfpSORORINcd3_G2G1\MitoSys2\LSM\gfpSORORINc_G1\DE_W0002_P0002\DE_2_W0002_P0002_T0003\TR1_W0001_P0124\TR1_2_W0001_P0124_T0001_R1_P3_K1_Ch2-Ch1.zen
700	4.315569e-02	9.102699e-03	4.294700e-02	20150715_gfpSORORINcd3_G2G1\MitoSys2\LSM\gfpSORORINc_G1\DE_W0002_P0002\DE_2_W0002_P0002_T0003\TR1_W0001_P0124\TR1_2_W0001_P0124_T0001_R1_P3_K1_Ch2-Ch1.zen
780	4.319513e-02	9.824422e-03	4.210200e-02	20150715_gfpSORORINcd3_G2G1\MitoSys2\LSM\gfpSORORINc_G1\DE_W0002_P0002\DE_2_W0002_P0002_T0003\TR1_W0001_P0124\TR1_2_W0001_P0124_T0001_R1_P3_K1_Ch2-Ch1.zen
860	3.911682e-02	8.621564e-03	4.130600e-02	20150715_gfpSORORINcd3_G2G1\MitoSys2\LSM\gfpSORORINc_G1\DE_W0002_P0002\DE_2_W0002_P0002_T0003\TR1_W0001_P0124\TR1_2_W0001_P0124_T0001_R1_P3_K1_Ch2-Ch1.zen
940	3.962236e-02	8.754590e-03	4.055600e-02	20150715_gfpSORORINcd3_G2G1\MitoSys2\LSM\gfpSORORINc_G1\DE_W0002_P0002\DE_2_W0002_P0002_T0003\TR1_W0001_P0124\TR1_2_W0001_P0124_T0001_R1_P3_K1_Ch2-Ch1.zen
1020	4.170419e-02	9.035400e-03	3.984800e-02	20150715_gfpSORORINcd3_G2G1\MitoSys2\LSM\gfpSORORINc_G1\DE_W0002_P0002\DE_2_W0002_P0002_T0003\TR1_W0001_P0124\TR1_2_W0001_P0124_T0001_R1_P3_K1_Ch2-Ch1.zen
1100	3.812541e-02	8.569481e-03	3.918000e-02	20150715_gfpSORORINcd3_G2G1\MitoSys2\LSM\gfpSORORINc_G1\DE_W0002_P0002\DE_2_W0002_P0002_T0003\TR1_W0001_P0124\TR1_2_W0001_P0124_T0001_R1_P3_K1_Ch2-Ch1.zen
1180	3.880855e-02	8.967711e-03	3.854700e-02	20150715_gfpSORORINcd3_G2G1\MitoSys2\LSM\gfpSORORINc_G1\DE_W0002_P0002\DE_2_W0002_P0002_T0003\TR1_W0001_P0124\TR1_2_W0001_P0124_T0001_R1_P3_K1_Ch2-Ch1.zen
1260	3.840618e-02	8.145266e-03	3.794800e-02	20150715_gfpSORORINcd3_G2G1\MitoSys2\LSM\gfpSORORINc_G1\DE_W0002_P0002\DE_2_W0002_P0002_T0003\TR1_W0001_P0124\TR1_2_W0001_P0124_T0001_R1_P3_K1_Ch2-Ch1.zen
1340	3.674627e-02	6.793131e-03	3.738100e-02	20150715_gfpSORORINcd3_G2G1\MitoSys2\LSM\gfpSORORINc_G1\DE_W0002_P0002\DE_2_W0002_P0002_T0003\TR1_W0001_P0124\TR1_2_W0001_P0124_T0001_R1_P3_K1_Ch2-Ch1.zen
1420	3.519442e-02	7.106415e-03	3.684100e-02	20150715_gfpSORORINcd3_G2G1\MitoSys2\LSM\gfpSORORINc_G1\DE_W0002_P0002\DE_2_W0002_P0002_T0003\TR1_W0001_P0124\TR1_2_W0001_P0124_T0001_R1_P3_K1_Ch2-Ch1.zen
1500	3.493190e-02	7.460333e-03	3.632900e-02	20150715_gfpSORORINcd3_G2G1\MitoSys2\LSM\gfpSORORINc_G1\DE_W0002_P0002\DE_2_W0002_P0002_T0003\TR1_W0001_P0124\TR1_2_W0001_P0124_T0001_R1_P3_K1_Ch2-Ch1.zen
1660	3.441119e-02	6.603188e-03	3.537500e-02	20150715_gfpSORORINcd3_G2G1\MitoSys2\LSM\gfpSORORINc_G1\DE_W0002_P0002\DE_2_W0002_P0002_T0003\TR1_W0001_P0124\TR1_2_W0001_P0124_T0001_R1_P3_K1_Ch2-Ch1.zen
1820	3.482985e-02	8.701398e-03	3.450700e-02	20150715_gfpSORORINcd3_G2G1\MitoSys2\LSM\gfpSORORINc_G1\DE_W0002_P0002\DE_2_W0002_P0002_T0003\TR1_W0001_P0124\TR1_2_W0001_P0124_T0001_R1_P3_K1_Ch2-Ch1.zen
1980	3.350338e-02	6.752431e-03	3.371100e-02	20150715_gfpSORORINcd3_G2G1\MitoSys2\LSM\gfpSORORINc_G1\DE_W0002_P0002\DE_2_W0002_P0002_T0003\TR1_W0001_P0124\TR1_2_W0001_P0124_T0001_R1_P3_K1_Ch2-Ch1.zen
2140	3.332374e-02	7.376043e-03	3.297800e-02	20150715_gfpSORORINcd3_G2G1\MitoSys2\LSM\gfpSORORINc_G1\DE_W0002_P0002\DE_2_W0002_P0002_T0003\TR1_W0001_P0124\TR1_2_W0001_P0124_T0001_R1_P3_K1_Ch2-Ch1.zen
2300	3.195317e-02	7.255136e-03	3.230000e-02	20150715_gfpSORORINcd3_G2G1\MitoSys2\LSM\gfpSORORINc_G1\DE_W0002_P0002\DE_2_W0002_P0002_T0003\TR1_W0001_P0124\TR1_2_W0001_P0124_T0001_R1_P3_K1_Ch2-Ch1.zen
2460	3.280021e-02	7.282601e-03	3.166900e-02	20150715_gfpSORORINcd3_G2G1\MitoSys2\LSM\gfpSORORINc_G1\DE_W0002_P0002\DE_2_W0002_P0002_T0003\TR1_W0001_P0124\TR1_2_W0001_P0124_T0001_R1_P3_K1_Ch2-Ch1.zen
2620	3.093479e-02	9.690564e-03	3.108100e-02	20150715_gfpSORORINcd3_G2G1\MitoSys2\LSM\gfpSORORINc_G1\DE_W0002_P0002\DE_2_W0002_P0002_T0003\TR1_W0001_P0124\TR1_2_W0001_P0124_T0001_R1_P3_K1_Ch2-Ch1.zen
2780	3.108991e-02	8.406668e-03	3.053000e-02	20150715_gfpSORORINcd3_G2G1\MitoSys2\LSM\gfpSORORINc_G1\DE_W0002_P0002\DE_2_W0002_P0002_T0003\TR1_W0001_P0124\TR1_2_W0001_P0124_T0001_R1_P3_K1_Ch2-Ch1.zen
2940	3.092845e-02	8.750674e-03	3.001200e-02	20150715_gfpSORORINcd3_G2G1\MitoSys2\LSM\gfpSORORINc_G1\DE_W0002_P0002\DE_2_W0002_P0002_T0003\TR1_W0001_P0124\TR1_2_W0001_P0124_T0001_R1_P3_K1_Ch2-Ch1.zen
3100	3.115947e-02	7.814336e-03	2.952300e-02	20150715_gfpSORORINcd3_G2G1\MitoSys2\LSM\gfpSORORINc_G1\DE_W0002_P0002\DE_2_W0002_P0002_T0003\TR1_W0001_P0124\TR1_2_W0001_P0124_T0001_R1_P3_K1_Ch2-Ch1.zen
3420	2.931018e-02	7.097996e-03	2.862000e-02	20150715_gfpSORORINcd3_G2G1\MitoSys2\LSM\gfpSORORINc_G1\DE_W0002_P0002\DE_2_W0002_P0002_T0003\TR1_W0001_P0124\TR1_2_W0001_P0124_T0001_R1_P3_K1_Ch2-Ch1.zen
3740	2.807345e-02	7.448487e-03	2.780100e-02	20150715_gfpSORORINcd3_G2G1\MitoSys2\LSM\gfpSORORINc_G1\DE_W0002_P0002\DE_2_W0002_P0002_T0003\TR1_W0001_P0124\TR1_2_W0001_P0124_T0001_R1_P3_K1_Ch2-Ch1.zen
4060	2.756421e-02	7.297706e-03	2.705200e-02	20150715_gfpSORORINcd3_G2G1\MitoSys2\LSM\gfpSORORINc_G1\DE_W0002_P0002\DE_2_W0002_P0002_T0003\TR1_W0001_P0124\TR1_2_W0001_P0124_T0001_R1_P3_K1_Ch2-Ch1.zen
4380	2.666560e-02	6.399789e-03	2.636100e-02	20150715_gfpSORORINcd3_G2G1\MitoSys2\LSM\gfpSORORINc_G1\DE_W0002_P0002\DE_2_W0002_P0002_T0003\TR1_W0001_P0124\TR1_2_W0001_P0124_T0001_R1_P3_K1_Ch2-Ch1.zen
4700	2.563959e-02	7.165274e-03	2.571700e-02	20150715_gfpSORORINcd3_G2G1\MitoSys2\LSM\gfpSORORINc_G1\DE_W0002_P0002\DE_2_W0002_P0002_T0003\TR1_W0001_P0124\TR1_2_W0001_P0124_T0001_R1_P3_K1_Ch2-Ch1.zen
5020	2.511492e-02	8.324908e-03	2.511600e-02	20150715_gfpSORORINcd3_G2G1\MitoSys2\LSM\gfpSORORINc_G1\DE_W0002_P0002\DE_2_W0002_P0002_T0003\TR1_W0001_P0124\TR1_2_W0001_P0124_T0001_R1_P3_K1_Ch2-Ch1.zen
5340	2.446268e-02	7.850072e-03	2.454900e-02	20150715_gfpSORORINcd3_G2G1\MitoSys2\LSM\gfpSORORINc_G1\DE_W0002_P0002\DE_2_W0002_P0002_T0003\TR1_W0001_P0124\TR1_2_W0001_P0124_T0001_R1_P3_K1_Ch2-Ch1.zen
5660	2.425966e-02	8.546865e-03	2.401400e-02	20150715_gfpSORORINcd3_G2G1\MitoSys2\LSM\gfpSORORINc_G1\DE_W0002_P0002\DE_2_W0002_P0002_T0003\TR1_W0001_P0124\TR1_2_W0001_P0124_T0001_R1_P3_K1_Ch2-Ch1.zen
5980	2.234840e-02	8.667670e-03	2.350600e-02	20150715_gfpSORORINcd3_G2G1\MitoSys2\LSM\gfpSORORINc_G1\DE_W0002_P0002\DE_2_W0002_P0002_T0003\TR1_W0001_P0124\TR1_2_W0001_P0124_T0001_R1_P3_K1_Ch2-Ch1.zen
6300	2.218678e-02	7.493217e-03	2.302200e-02	20150715_gfpSORORINcd3_G2G1\MitoSys2\LSM\gfpSORORINc_G1\DE_W0002_P0002\DE_2_W0002_P0002_T0003\TR1_W0001_P0124\TR1_2_W0001_P0124_T0001_R1_P3_K1_Ch2-Ch1.zen
6940	2.188368e-02	7.877245e-03	2.211800e-02	20150715_gfpSORORINcd3_G2G1\MitoSys2\LSM\gfpSORORINc_G1\DE_W0002_P0002\DE_2_W0002_P0002_T0003\TR1_W0001_P0124\TR1_2_W0001_P0124_T0001_R1_P3_K1_Ch2-Ch1.zen
7580	2.100985e-02	8.088514e-03	2.128500e-02	20150715_gfpSORORINcd3_G2G1\MitoSys2\LSM\gfpSORORINc_G1\DE_W0002_P0002\DE_2_W0002_P0002_T0003\TR1_W0001_P0124\TR1_2_W0001_P0124_T0001_R1_P3_K1_Ch2-Ch1.zen
8220	2.061479e-02	6.965804e-03	2.051200e-02	20150715_gfpSORORINcd3_G2G1\MitoSys2\LSM\gfpSORORINc_G1\DE_W0002_P0002\DE_2_W0002_P0002_T0003\TR1_W0001_P0124\TR1_2_W0001_P0124_T0001_R1_P3_K1_Ch2-Ch1.zen
8860	1.930307e-02	7.792230e-03	1.979100e-02	20150715_gfpSORORINcd3_G2G1\MitoSys2\LSM\gfpSORORINc_G1\DE_W0002_P0002\DE_2_W0002_P0002_T0003\TR1_W0001_P0124\TR1_2_W0001_P0124_T0001_R1_P3_K1_Ch2-Ch1.zen
9500	1.893047e-02	8.177873e-03	1.911500e-02	20150715_gfpSORORINcd3_G2G1\MitoSys2\LSM\gfpSORORINc_G1\DE_W0002_P0002\DE_2_W0002_P0002_T0003\TR1_W0001_P0124\TR1_2_W0001_P0124_T0001_R1_P3_K1_Ch2-Ch1.zen
10140	1.800679e-02	7.671962e-03	1.847900e-02	20150715_gfpSORORINcd3_G2G1\MitoSys2\LSM\gfpSORORINc_G1\DE_W0002_P0002\DE_2_W0002_P0002_T0003\TR1_W0001_P0124\TR1_2_W0001_P0124_T0001_R1_P3_K1_Ch2-Ch1.zen
10780	1.825496e-02	7.294507e-03	1.787800e-02	20150715_gfpSORORINcd3_G2G1\MitoSys2\LSM\gfpSORORINc_G1\DE_W0002_P0002\DE_2_W0002_P0002_T0003\TR1_W0001_P0124\TR1_2_W0001_P0124_T0001_R1_P3_K1_Ch2-Ch1.zen
11420	1.733467e-02	6.577714e-03	1.731000e-02	20150715_gfpSORORINcd3_G2G1\MitoSys2\LSM\gfpSORORINc_G1\DE_W0002_P0002\DE_2_W0002_P0002_T0003\TR1_W0001_P0124\TR1_2_W0001_P0124_T0001_R1_P3_K1_Ch2-Ch1.zen
12060	1.713754e-02	6.866850e-03	1.677200e-02	20150715_gfpSORORINcd3_G2G1\MitoSys2\LSM\gfpSORORINc_G1\DE_W0002_P0002\DE_2_W0002_P0002_T0003\TR1_W0001_P0124\TR1_2_W0001_P0124_T0001_R1_P3_K1_Ch2-Ch1.zen
12700	1.653377e-02	6.869084e-03	1.626100e-02	20150715_gfpSORORINcd3_G2G1\MitoSys2\LSM\gfpSORORINc_G1\DE_W0002_P0002\DE_2_W0002_P0002_T0003\TR1_W0001_P0124\TR1_2_W0001_P0124_T0001_R1_P3_K1_Ch2-Ch1.zen
13980	1.502305e-02	6.378582e-03	1.531200e-02	20150715_gfpSORORINcd3_G2G1\MitoSys2\LSM\gfpSORORINc_G1\DE_W0002_P0002\DE_2_W0002_P0002_T0003\TR1_W0001_P0124\TR1_2_W0001_P0124_T0001_R1_P3_K1_Ch2-Ch1.zen
15260	1.435432e-02	6.608520e-03	1.444900e-02	20150715_gfpSORORINcd3_G2G1\MitoSys2\LSM\gfpSORORINc_G1\DE_W0002_P0002\DE_2_W0002_P0002_T0003\TR1_W0001_P0124\TR1_2_W0001_P0124_T0001_R1_P3_K1_Ch2-Ch1.zen
16540	1.369389e-02	6.400763e-03	1.366200e-02	20150715_gfpSORORINcd3_G2G1\MitoSys2\LSM\gfpSORORINc_G1\DE_W0002_P0002\DE_2_W0002_P0002_T0003\TR1_W0001_P0124\TR1_2_W0001_P0124_T0001_R1_P3_K1_Ch2-Ch1.zen
17820	1.234526e-02	6.540997e-03	1.294100e-02	20150715_gfpSORORINcd3_G2G1\MitoSys2\LSM\gfpSORORINc_G1\DE_W0002_P0002\DE_2_W0002_P0002_T0003\TR1_W0001_P0124\TR1_2_W0001_P0124_T0001_R1_P3_K1_Ch2-Ch1.zen
19100	1.160425e-02	7.138829e-03	1.227900e-02	20150715_gfpSORORINcd3_G2G1\MitoSys2\LSM\gfpSORORINc_G1\DE_W0002_P0002\DE_2_W0002_P0002_T0003\TR1_W0001_P0124\TR1_2_W0001_P0124_T0001_R1_P3_K1_Ch2-Ch1.zen
20380	1.206117e-02	7.218350e-03	1.166900e-02	20150715_gfpSORORINcd3_G2G1\MitoSys2\LSM\gfpSORORINc_G1\DE_W0002_P0002\DE_2_W0002_P0002_T0003\TR1_W0001_P0124\TR1_2_W0001_P0124_T0001_R1_P3_K1_Ch2-Ch1.zen
21660	1.112080e-02	6.633864e-03	1.110700e-02	20150715_gfpSORORINcd3_G2G1\MitoSys2\LSM\gfpSORORINc_G1\DE_W0002_P0002\DE_2_W0002_P0002_T0003\TR1_W0001_P0124\TR1_2_W0001_P0124_T0001_R1_P3_K1_Ch2-Ch1.zen
22940	9.538412e-03	5.305502e-03	1.058600e-02	20150715_gfpSORORINcd3_G2G1\MitoSys2\LSM\gfpSORORINc_G1\DE_W0002_P0002\DE_2_W0002_P0002_T0003\TR1_W0001_P0124\TR1_2_W0001_P0124_T0001_R1_P3_K1_Ch2-Ch1.zen
24220	9.718972e-03	5.976547e-03	1.010300e-02	20150715_gfpSORORINcd3_G2G1\MitoSys2\LSM\gfpSORORINc_G1\DE_W0002_P0002\DE_2_W0002_P0002_T0003\TR1_W0001_P0124\TR1_2_W0001_P0124_T0001_R1_P3_K1_Ch2-Ch1.zen
25500	9.446802e-03	6.054500e-03	9.654800e-03	20150715_gfpSORORINcd3_G2G1\MitoSys2\LSM\gfpSORORINc_G1\DE_W0002_P0002\DE_2_W0002_P0002_T0003\TR1_W0001_P0124\TR1_2_W0001_P0124_T0001_R1_P3_K1_Ch2-Ch1.zen
28060	8.956159e-03	6.167924e-03	8.848100e-03	20150715_gfpSORORINcd3_G2G1\MitoSys2\LSM\gfpSORORINc_G1\DE_W0002_P0002\DE_2_W0002_P0002_T0003\TR1_W0001_P0124\TR1_2_W0001_P0124_T0001_R1_P3_K1_Ch2-Ch1.zen
30620	7.765642e-03	5.623228e-03	8.144300e-03	20150715_gfpSORORINcd3_G2G1\MitoSys2\LSM\gfpSORORINc_G1\DE_W0002_P0002\DE_2_W0002_P0002_T0003\TR1_W0001_P0124\TR1_2_W0001_P0124_T0001_R1_P3_K1_Ch2-Ch1.zen
33180	7.719782e-03	5.649078e-03	7.526200e-03	20150715_gfpSORORINcd3_G2G1\MitoSys2\LSM\gfpSORORINc_G1\DE_W0002_P0002\DE_2_W0002_P0002_T0003\TR1_W0001_P0124\TR1_2_W0001_P0124_T0001_R1_P3_K1_Ch2-Ch1.zen
35740	7.752501e-03	5.983202e-03	6.980200e-03	20150715_gfpSORORINcd3_G2G1\MitoSys2\LSM\gfpSORORINc_G1\DE_W0002_P0002\DE_2_W0002_P0002_T0003\TR1_W0001_P0124\TR1_2_W0001_P0124_T0001_R1_P3_K1_Ch2-Ch1.zen
38300	6.753699e-03	6.505931e-03	6.495300e-03	20150715_gfpSORORINcd3_G2G1\MitoSys2\LSM\gfpSORORINc_G1\DE_W0002_P0002\DE_2_W0002_P0002_T0003\TR1_W0001_P0124\TR1_2_W0001_P0124_T0001_R1_P3_K1_Ch2-Ch1.zen
40860	6.966096e-03	5.772602e-03	6.062400e-03	20150715_gfpSORORINcd3_G2G1\MitoSys2\LSM\gfpSORORINc_G1\DE_W0002_P0002\DE_2_W0002_P0002_T0003\TR1_W0001_P0124\TR1_2_W0001_P0124_T0001_R1_P3_K1_Ch2-Ch1.zen
43420	6.378633e-03	5.597383e-03	5.674100e-03	20150715_gfpSORORINcd3_G2G1\MitoSys2\LSM\gfpSORORINc_G1\DE_W0002_P0002\DE_2_W0002_P0002_T0003\TR1_W0001_P0124\TR1_2_W0001_P0124_T0001_R1_P3_K1_Ch2-Ch1.zen
45980	6.036409e-03	5.570641e-03	5.324400e-03	20150715_gfpSORORINcd3_G2G1\MitoSys2\LSM\gfpSORORINc_G1\DE_W0002_P0002\DE_2_W0002_P0002_T0003\TR1_W0001_P0124\TR1_2_W0001_P0124_T0001_R1_P3_K1_Ch2-Ch1.zen
48540	5.896876e-03	5.536291e-03	5.008200e-03	20150715_gfpSORORINcd3_G2G1\MitoSys2\LSM\gfpSORORINc_G1\DE_W0002_P0002\DE_2_W0002_P0002_T0003\TR1_W0001_P0124\TR1_2_W0001_P0124_T0001_R1_P3_K1_Ch2-Ch1.zen
51100	5.487647e-03	5.213169e-03	4.721200e-03	20150715_gfpSORORINcd3_G2G1\MitoSys2\LSM\gfpSORORINc_G1\DE_W0002_P0002\DE_2_W0002_P0002_T0003\TR1_W0001_P0124\TR1_2_W0001_P0124_T0001_R1_P3_K1_Ch2-Ch1.zen
56220	4.257705e-03	5.745368e-03	4.220800e-03	20150715_gfpSORORINcd3_G2G1\MitoSys2\LSM\gfpSORORINc_G1\DE_W0002_P0002\DE_2_W0002_P0002_T0003\TR1_W0001_P0124\TR1_2_W0001_P0124_T0001_R1_P3_K1_Ch2-Ch1.zen
61340	4.197281e-03	5.524519e-03	3.800500e-03	20150715_gfpSORORINcd3_G2G1\MitoSys2\LSM\gfpSORORINc_G1\DE_W0002_P0002\DE_2_W0002_P0002_T0003\TR1_W0001_P0124\TR1_2_W0001_P0124_T0001_R1_P3_K1_Ch2-Ch1.zen
66460	3.572272e-03	5.053435e-03	3.443600e-03	20150715_gfpSORORINcd3_G2G1\MitoSys2\LSM\gfpSORORINc_G1\DE_W0002_P0002\DE_2_W0002_P0002_T0003\TR1_W0001_P0124\TR1_2_W0001_P0124_T0001_R1_P3_K1_Ch2-Ch1.zen
71580	3.631458e-03	4.346271e-03	3.137500e-03	20150715_gfpSORORINcd3_G2G1\MitoSys2\LSM\gfpSORORINc_G1\DE_W0002_P0002\DE_2_W0002_P0002_T0003\TR1_W0001_P0124\TR1_2_W0001_P0124_T0001_R1_P3_K1_Ch2-Ch1.zen
76700	2.958573e-03	4.271598e-03	2.872600e-03	20150715_gfpSORORINcd3_G2G1\MitoSys2\LSM\gfpSORORINc_G1\DE_W0002_P0002\DE_2_W0002_P0002_T0003\TR1_W0001_P0124\TR1_2_W0001_P0124_T0001_R1_P3_K1_Ch2-Ch1.zen
81820	2.648391e-03	3.725455e-03	2.641700e-03	20150715_gfpSORORINcd3_G2G1\MitoSys2\LSM\gfpSORORINc_G1\DE_W0002_P0002\DE_2_W0002_P0002_T0003\TR1_W0001_P0124\TR1_2_W0001_P0124_T0001_R1_P3_K1_Ch2-Ch1.zen
86940	2.609583e-03	4.298633e-03	2.439000e-03	20150715_gfpSORORINcd3_G2G1\MitoSys2\LSM\gfpSORORINc_G1\DE_W0002_P0002\DE_2_W0002_P0002_T0003\TR1_W0001_P0124\TR1_2_W0001_P0124_T0001_R1_P3_K1_Ch2-Ch1.zen
92060	2.415456e-03	4.199544e-03	2.260000e-03	20150715_gfpSORORINcd3_G2G1\MitoSys2\LSM\gfpSORORINc_G1\DE_W0002_P0002\DE_2_W0002_P0002_T0003\TR1_W0001_P0124\TR1_2_W0001_P0124_T0001_R1_P3_K1_Ch2-Ch1.zen
97180	2.713491e-03	3.784031e-03	2.100800e-03	20150715_gfpSORORINcd3_G2G1\MitoSys2\LSM\gfpSORORINc_G1\DE_W0002_P0002\DE_2_W0002_P0002_T0003\TR1_W0001_P0124\TR1_2_W0001_P0124_T0001_R1_P3_K1_Ch2-Ch1.zen
102300	2.689920e-03	2.998869e-03	1.958700e-03	20150715_gfpSORORINcd3_G2G1\MitoSys2\LSM\gfpSORORINc_G1\DE_W0002_P0002\DE_2_W0002_P0002_T0003\TR1_W0001_P0124\TR1_2_W0001_P0124_T0001_R1_P3_K1_Ch2-Ch1.zen
112540	2.043374e-03	3.248009e-03	1.716300e-03	20150715_gfpSORORINcd3_G2G1\MitoSys2\LSM\gfpSORORINc_G1\DE_W0002_P0002\DE_2_W0002_P0002_T0003\TR1_W0001_P0124\TR1_2_W0001_P0124_T0001_R1_P3_K1_Ch2-Ch1.zen
122780	1.478443e-03	3.867638e-03	1.517800e-03	20150715_gfpSORORINcd3_G2G1\MitoSys2\LSM\gfpSORORINc_G1\DE_W0002_P0002\DE_2_W0002_P0002_T0003\TR1_W0001_P0124\TR1_2_W0001_P0124_T0001_R1_P3_K1_Ch2-Ch1.zen
133020	8.158307e-04	3.901570e-03	1.353000e-03	20150715_gfpSORORINcd3_G2G1\MitoSys2\LSM\gfpSORORINc_G1\DE_W0002_P0002\DE_2_W0002_P0002_T0003\TR1_W0001_P0124\TR1_2_W0001_P0124_T0001_R1_P3_K1_Ch2-Ch1.zen
143260	5.268092e-04	4.346300e-03	1.214500e-03	20150715_gfpSORORINcd3_G2G1\MitoSys2\LSM\gfpSORORINc_G1\DE_W0002_P0002\DE_2_W0002_P0002_T0003\TR1_W0001_P0124\TR1_2_W0001_P0124_T0001_R1_P3_K1_Ch2-Ch1.zen
153500	8.769783e-04	5.269259e-03	1.096900e-03	20150715_gfpSORORINcd3_G2G1\MitoSys2\LSM\gfpSORORINc_G1\DE_W0002_P0002\DE_2_W0002_P0002_T0003\TR1_W0001_P0124\TR1_2_W0001_P0124_T0001_R1_P3_K1_Ch2-Ch1.zen
163740	7.330138e-04	5.654874e-03	9.959300e-04	20150715_gfpSORORINcd3_G2G1\MitoSys2\LSM\gfpSORORINc_G1\DE_W0002_P0002\DE_2_W0002_P0002_T0003\TR1_W0001_P0124\TR1_2_W0001_P0124_T0001_R1_P3_K1_Ch2-Ch1.zen
173980	-2.587610e-05	5.133626e-03	9.086600e-04	20150715_gfpSORORINcd3_G2G1\MitoSys2\LSM\gfpSORORINc_G1\DE_W0002_P0002\DE_2_W0002_P0002_T0003\TR1_W0001_P0124\TR1_2_W0001_P0124_T0001_R1_P3_K1_Ch2-Ch1.zen
184220	-7.921359e-05	4.852910e-03	8.326200e-04	20150715_gfpSORORINcd3_G2G1\MitoSys2\LSM\gfpSORORINc_G1\DE_W0002_P0002\DE_2_W0002_P0002_T0003\TR1_W0001_P0124\TR1_2_W0001_P0124_T0001_R1_P3_K1_Ch2-Ch1.zen
194460	-6.162829e-04	4.104616e-03	7.659300e-04	20150715_gfpSORORINcd3_G2G1\MitoSys2\LSM\gfpSORORINc_G1\DE_W0002_P0002\DE_2_W0002_P0002_T0003\TR1_W0001_P0124\TR1_2_W0001_P0124_T0001_R1_P3_K1_Ch2-Ch1.zen
204700	-5.620481e-04	3.743873e-03	7.070900e-04	20150715_gfpSORORINcd3_G2G1\MitoSys2\LSM\gfpSORORINc_G1\DE_W0002_P0002\DE_2_W0002_P0002_T0003\TR1_W0001_P0124\TR1_2_W0001_P0124_T0001_R1_P3_K1_Ch2-Ch1.zen
225180	-2.202028e-04	4.443618e-03	6.083600e-04	20150715_gfpSORORINcd3_G2G1\MitoSys2\LSM\gfpSORORINc_G1\DE_W0002_P0002\DE_2_W0002_P0002_T0003\TR1_W0001_P0124\TR1_2_W0001_P0124_T0001_R1_P3_K1_Ch2-Ch1.zen
245660	-3.484388e-04	4.198418e-03	5.291900e-04	20150715_gfpSORORINcd3_G2G1\MitoSys2\LSM\gfpSORORINc_G1\DE_W0002_P0002\DE_2_W0002_P0002_T0003\TR1_W0001_P0124\TR1_2_W0001_P0124_T0001_R1_P3_K1_Ch2-Ch1.zen
266140	1.465382e-04	4.844687e-03	4.646900e-04	20150715_gfpSORORINcd3_G2G1\MitoSys2\LSM\gfpSORORINc_G1\DE_W0002_P0002\DE_2_W0002_P0002_T0003\TR1_W0001_P0124\TR1_2_W0001_P0124_T0001_R1_P3_K1_Ch2-Ch1.zen
286620	3.662935e-04	5.689065e-03	4.114000e-04	20150715_gfpSORORINcd3_G2G1\MitoSys2\LSM\gfpSORORINc_G1\DE_W0002_P0002\DE_2_W0002_P0002_T0003\TR1_W0001_P0124\TR1_2_W0001_P0124_T0001_R1_P3_K1_Ch2-Ch1.zen
307100	9.524545e-04	4.898183e-03	3.668400e-04	20150715_gfpSORORINcd3_G2G1\MitoSys2\LSM\gfpSORORINc_G1\DE_W0002_P0002\DE_2_W0002_P0002_T0003\TR1_W0001_P0124\TR1_2_W0001_P0124_T0001_R1_P3_K1_Ch2-Ch1.zen
327580	-8.106550e-04	4.503569e-03	3.292000e-04	20150715_gfpSORORINcd3_G2G1\MitoSys2\LSM\gfpSORORINc_G1\DE_W0002_P0002\DE_2_W0002_P0002_T0003\TR1_W0001_P0124\TR1_2_W0001_P0124_T0001_R1_P3_K1_Ch2-Ch1.zen
348060	-1.342897e-03	3.669613e-03	2.970900e-04	20150715_gfpSORORINcd3_G2G1\MitoSys2\LSM\gfpSORORINc_G1\DE_W0002_P0002\DE_2_W0002_P0002_T0003\TR1_W0001_P0124\TR1_2_W0001_P0124_T0001_R1_P3_K1_Ch2-Ch1.zen
368540	-1.753494e-03	5.114018e-03	2.694800e-04	20150715_gfpSORORINcd3_G2G1\MitoSys2\LSM\gfpSORORINc_G1\DE_W0002_P0002\DE_2_W0002_P0002_T0003\TR1_W0001_P0124\TR1_2_W0001_P0124_T0001_R1_P3_K1_Ch2-Ch1.zen
389020	-1.495653e-03	5.016400e-03	2.455600e-04	20150715_gfpSORORINcd3_G2G1\MitoSys2\LSM\gfpSORORINc_G1\DE_W0002_P0002\DE_2_W0002_P0002_T0003\TR1_W0001_P0124\TR1_2_W0001_P0124_T0001_R1_P3_K1_Ch2-Ch1.zen
409500	-7.124522e-05	4.173299e-03	2.247000e-04	20150715_gfpSORORINcd3_G2G1\MitoSys2\LSM\gfpSORORINc_G1\DE_W0002_P0002\DE_2_W0002_P0002_T0003\TR1_W0001_P0124\TR1_2_W0001_P0124_T0001_R1_P3_K1_Ch2-Ch1.zen
450460	-1.647689e-03	4.017320e-03	1.902400e-04	20150715_gfpSORORINcd3_G2G1\MitoSys2\LSM\gfpSORORINc_G1\DE_W0002_P0002\DE_2_W0002_P0002_T0003\TR1_W0001_P0124\TR1_2_W0001_P0124_T0001_R1_P3_K1_Ch2-Ch1.zen
491420	-2.136447e-03	4.742011e-03	1.631500e-04	20150715_gfpSORORINcd3_G2G1\MitoSys2\LSM\gfpSORORINc_G1\DE_W0002_P0002\DE_2_W0002_P0002_T0003\TR1_W0001_P0124\TR1_2_W0001_P0124_T0001_R1_P3_K1_Ch2-Ch1.zen
532380	-8.018443e-04	4.326953e-03	1.414700e-04	20150715_gfpSORORINcd3_G2G1\MitoSys2\LSM\gfpSORORINc_G1\DE_W0002_P0002\DE_2_W0002_P0002_T0003\TR1_W0001_P0124\TR1_2_W0001_P0124_T0001_R1_P3_K1_Ch2-Ch1.zen
573340	-3.438786e-04	4.272473e-03	1.238400e-04	20150715_gfpSORORINcd3_G2G1\MitoSys2\LSM\gfpSORORINc_G1\DE_W0002_P0002\DE_2_W0002_P0002_T0003\TR1_W0001_P0124\TR1_2_W0001_P0124_T0001_R1_P3_K1_Ch2-Ch1.zen
614300	-4.098037e-04	4.463174e-03	1.093200e-04	20150715_gfpSORORINcd3_G2G1\MitoSys2\LSM\gfpSORORINc_G1\DE_W0002_P0002\DE_2_W0002_P0002_T0003\TR1_W0001_P0124\TR1_2_W0001_P0124_T0001_R1_P3_K1_Ch2-Ch1.zen
655260	-5.304381e-05	4.405562e-03	9.720800e-05	20150715_gfpSORORINcd3_G2G1\MitoSys2\LSM\gfpSORORINc_G1\DE_W0002_P0002\DE_2_W0002_P0002_T0003\TR1_W0001_P0124\TR1_2_W0001_P0124_T0001_R1_P3_K1_Ch2-Ch1.zen
696220	3.277910e-04	5.903440e-03	8.700400e-05	20150715_gfpSORORINcd3_G2G1\MitoSys2\LSM\gfpSORORINc_G1\DE_W0002_P0002\DE_2_W0002_P0002_T0003\TR1_W0001_P0124\TR1_2_W0001_P0124_T0001_R1_P3_K1_Ch2-Ch1.zen
737180	1.873005e-03	4.743435e-03	7.832700e-05	20150715_gfpSORORINcd3_G2G1\MitoSys2\LSM\gfpSORORINc_G1\DE_W0002_P0002\DE_2_W0002_P0002_T0003\TR1_W0001_P0124\TR1_2_W0001_P0124_T0001_R1_P3_K1_Ch2-Ch1.zen
778140	1.540836e-03	3.649155e-03	7.088700e-05	20150715_gfpSORORINcd3_G2G1\MitoSys2\LSM\gfpSORORINc_G1\DE_W0002_P0002\DE_2_W0002_P0002_T0003\TR1_W0001_P0124\TR1_2_W0001_P0124_T0001_R1_P3_K1_Ch2-Ch1.zen
819100	2.070976e-03	4.185248e-03	6.445900e-05	20150715_gfpSORORINcd3_G2G1\MitoSys2\LSM\gfpSORORINc_G1\DE_W0002_P0002\DE_2_W0002_P0002_T0003\TR1_W0001_P0124\TR1_2_W0001_P0124_T0001_R1_P3_K1_Ch2-Ch1.zen
901020	-1.184034e-04	3.973196e-03	5.397300e-05	20150715_gfpSORORINcd3_G2G1\MitoSys2\LSM\gfpSORORINc_G1\DE_W0002_P0002\DE_2_W0002_P0002_T0003\TR1_W0001_P0124\TR1_2_W0001_P0124_T0001_R1_P3_K1_Ch2-Ch1.zen
982940	-4.845765e-04	3.334630e-03	4.585400e-05	20150715_gfpSORORINcd3_G2G1\MitoSys2\LSM\gfpSORORINc_G1\DE_W0002_P0002\DE_2_W0002_P0002_T0003\TR1_W0001_P0124\TR1_2_W0001_P0124_T0001_R1_P3_K1_Ch2-Ch1.zen
1064860	-1.466730e-03	4.366399e-03	3.943900e-05	20150715_gfpSORORINcd3_G2G1\MitoSys2\LSM\gfpSORORINc_G1\DE_W0002_P0002\DE_2_W0002_P0002_T0003\TR1_W0001_P0124\TR1_2_W0001_P0124_T0001_R1_P3_K1_Ch2-Ch1.zen
1146780	-3.406418e-04	3.003960e-03	3.428300e-05	20150715_gfpSORORINcd3_G2G1\MitoSys2\LSM\gfpSORORINc_G1\DE_W0002_P0002\DE_2_W0002_P0002_T0003\TR1_W0001_P0124\TR1_2_W0001_P0124_T0001_R1_P3_K1_Ch2-Ch1.zen
1228700	9.516915e-04	5.166363e-03	3.007600e-05	20150715_gfpSORORINcd3_G2G1\MitoSys2\LSM\gfpSORORINc_G1\DE_W0002_P0002\DE_2_W0002_P0002_T0003\TR1_W0001_P0124\TR1_2_W0001_P0124_T0001_R1_P3_K1_Ch2-Ch1.zen
1310620	-1.304053e-03	4.628220e-03	2.660000e-05	20150715_gfpSORORINcd3_G2G1\MitoSys2\LSM\gfpSORORINc_G1\DE_W0002_P0002\DE_2_W0002_P0002_T0003\TR1_W0001_P0124\TR1_2_W0001_P0124_T0001_R1_P3_K1_Ch2-Ch1.zen
1392540	-1.242853e-03	3.413608e-03	2.369400e-05	20150715_gfpSORORINcd3_G2G1\MitoSys2\LSM\gfpSORORINc_G1\DE_W0002_P0002\DE_2_W0002_P0002_T0003\TR1_W0001_P0124\TR1_2_W0001_P0124_T0001_R1_P3_K1_Ch2-Ch1.zen
1474460	-7.774535e-04	3.085189e-03	2.124000e-05	20150715_gfpSORORINcd3_G2G1\MitoSys2\LSM\gfpSORORINc_G1\DE_W0002_P0002\DE_2_W0002_P0002_T0003\TR1_W0001_P0124\TR1_2_W0001_P0124_T0001_R1_P3_K1_Ch2-Ch1.zen
1556380	-1.708936e-03	4.059530e-03	1.914900e-05	20150715_gfpSORORINcd3_G2G1\MitoSys2\LSM\gfpSORORINc_G1\DE_W0002_P0002\DE_2_W0002_P0002_T0003\TR1_W0001_P0124\TR1_2_W0001_P0124_T0001_R1_P3_K1_Ch2-Ch1.zen
10	2.295141e-01	1.682015e-01	2.582400e-01	20150715_gfpSORORINcd3_G2G1\MitoSys2\LSM\gfpSORORINc_G1\DE_W0002_P0002\DE_2_W0002_P0002_T0003\TR1_W0001_P0124\TR1_2_W0001_P0124_T0001_R1_P4_K1_Ch2-Ch1.zen
20	2.589906e-01	1.519813e-01	2.552100e-01	20150715_gfpSORORINcd3_G2G1\MitoSys2\LSM\gfpSORORINc_G1\DE_W0002_P0002\DE_2_W0002_P0002_T0003\TR1_W0001_P0124\TR1_2_W0001_P0124_T0001_R1_P4_K1_Ch2-Ch1.zen
30	2.381678e-01	1.757332e-01	2.520000e-01	20150715_gfpSORORINcd3_G2G1\MitoSys2\LSM\gfpSORORINc_G1\DE_W0002_P0002\DE_2_W0002_P0002_T0003\TR1_W0001_P0124\TR1_2_W0001_P0124_T0001_R1_P4_K1_Ch2-Ch1.zen
40	2.266711e-01	1.738321e-01	2.487300e-01	20150715_gfpSORORINcd3_G2G1\MitoSys2\LSM\gfpSORORINc_G1\DE_W0002_P0002\DE_2_W0002_P0002_T0003\TR1_W0001_P0124\TR1_2_W0001_P0124_T0001_R1_P4_K1_Ch2-Ch1.zen
50	2.928778e-01	1.601171e-01	2.454500e-01	20150715_gfpSORORINcd3_G2G1\MitoSys2\LSM\gfpSORORINc_G1\DE_W0002_P0002\DE_2_W0002_P0002_T0003\TR1_W0001_P0124\TR1_2_W0001_P0124_T0001_R1_P4_K1_Ch2-Ch1.zen
60	2.534925e-01	1.666781e-01	2.422100e-01	20150715_gfpSORORINcd3_G2G1\MitoSys2\LSM\gfpSORORINc_G1\DE_W0002_P0002\DE_2_W0002_P0002_T0003\TR1_W0001_P0124\TR1_2_W0001_P0124_T0001_R1_P4_K1_Ch2-Ch1.zen
70	2.815645e-01	1.409657e-01	2.390200e-01	20150715_gfpSORORINcd3_G2G1\MitoSys2\LSM\gfpSORORINc_G1\DE_W0002_P0002\DE_2_W0002_P0002_T0003\TR1_W0001_P0124\TR1_2_W0001_P0124_T0001_R1_P4_K1_Ch2-Ch1.zen
80	1.933753e-01	1.580104e-01	2.359000e-01	20150715_gfpSORORINcd3_G2G1\MitoSys2\LSM\gfpSORORINc_G1\DE_W0002_P0002\DE_2_W0002_P0002_T0003\TR1_W0001_P0124\TR1_2_W0001_P0124_T0001_R1_P4_K1_Ch2-Ch1.zen
90	2.742853e-01	1.753604e-01	2.328600e-01	20150715_gfpSORORINcd3_G2G1\MitoSys2\LSM\gfpSORORINc_G1\DE_W0002_P0002\DE_2_W0002_P0002_T0003\TR1_W0001_P0124\TR1_2_W0001_P0124_T0001_R1_P4_K1_Ch2-Ch1.zen
100	2.358498e-01	1.007189e-01	2.299100e-01	20150715_gfpSORORINcd3_G2G1\MitoSys2\LSM\gfpSORORINc_G1\DE_W0002_P0002\DE_2_W0002_P0002_T0003\TR1_W0001_P0124\TR1_2_W0001_P0124_T0001_R1_P4_K1_Ch2-Ch1.zen
120	2.074234e-01	1.725014e-01	2.242500e-01	20150715_gfpSORORINcd3_G2G1\MitoSys2\LSM\gfpSORORINc_G1\DE_W0002_P0002\DE_2_W0002_P0002_T0003\TR1_W0001_P0124\TR1_2_W0001_P0124_T0001_R1_P4_K1_Ch2-Ch1.zen
140	2.110854e-01	1.134925e-01	2.189500e-01	20150715_gfpSORORINcd3_G2G1\MitoSys2\LSM\gfpSORORINc_G1\DE_W0002_P0002\DE_2_W0002_P0002_T0003\TR1_W0001_P0124\TR1_2_W0001_P0124_T0001_R1_P4_K1_Ch2-Ch1.zen
160	1.898867e-01	1.094688e-01	2.139900e-01	20150715_gfpSORORINcd3_G2G1\MitoSys2\LSM\gfpSORORINc_G1\DE_W0002_P0002\DE_2_W0002_P0002_T0003\TR1_W0001_P0124\TR1_2_W0001_P0124_T0001_R1_P4_K1_Ch2-Ch1.zen
180	2.437597e-01	1.441659e-01	2.093400e-01	20150715_gfpSORORINcd3_G2G1\MitoSys2\LSM\gfpSORORINc_G1\DE_W0002_P0002\DE_2_W0002_P0002_T0003\TR1_W0001_P0124\TR1_2_W0001_P0124_T0001_R1_P4_K1_Ch2-Ch1.zen
200	1.827670e-01	7.053317e-02	2.050000e-01	20150715_gfpSORORINcd3_G2G1\MitoSys2\LSM\gfpSORORINc_G1\DE_W0002_P0002\DE_2_W0002_P0002_T0003\TR1_W0001_P0124\TR1_2_W0001_P0124_T0001_R1_P4_K1_Ch2-Ch1.zen
220	1.860073e-01	1.315897e-01	2.009300e-01	20150715_gfpSORORINcd3_G2G1\MitoSys2\LSM\gfpSORORINc_G1\DE_W0002_P0002\DE_2_W0002_P0002_T0003\TR1_W0001_P0124\TR1_2_W0001_P0124_T0001_R1_P4_K1_Ch2-Ch1.zen
240	2.244683e-01	1.002347e-01	1.971100e-01	20150715_gfpSORORINcd3_G2G1\MitoSys2\LSM\gfpSORORINc_G1\DE_W0002_P0002\DE_2_W0002_P0002_T0003\TR1_W0001_P0124\TR1_2_W0001_P0124_T0001_R1_P4_K1_Ch2-Ch1.zen
260	1.812883e-01	1.457102e-01	1.935300e-01	20150715_gfpSORORINcd3_G2G1\MitoSys2\LSM\gfpSORORINc_G1\DE_W0002_P0002\DE_2_W0002_P0002_T0003\TR1_W0001_P0124\TR1_2_W0001_P0124_T0001_R1_P4_K1_Ch2-Ch1.zen
280	1.635785e-01	1.314523e-01	1.901600e-01	20150715_gfpSORORINcd3_G2G1\MitoSys2\LSM\gfpSORORINc_G1\DE_W0002_P0002\DE_2_W0002_P0002_T0003\TR1_W0001_P0124\TR1_2_W0001_P0124_T0001_R1_P4_K1_Ch2-Ch1.zen
300	1.731643e-01	1.001370e-01	1.869900e-01	20150715_gfpSORORINcd3_G2G1\MitoSys2\LSM\gfpSORORINc_G1\DE_W0002_P0002\DE_2_W0002_P0002_T0003\TR1_W0001_P0124\TR1_2_W0001_P0124_T0001_R1_P4_K1_Ch2-Ch1.zen
340	1.822269e-01	1.075352e-01	1.811600e-01	20150715_gfpSORORINcd3_G2G1\MitoSys2\LSM\gfpSORORINc_G1\DE_W0002_P0002\DE_2_W0002_P0002_T0003\TR1_W0001_P0124\TR1_2_W0001_P0124_T0001_R1_P4_K1_Ch2-Ch1.zen
380	1.953099e-01	8.174514e-02	1.759300e-01	20150715_gfpSORORINcd3_G2G1\MitoSys2\LSM\gfpSORORINc_G1\DE_W0002_P0002\DE_2_W0002_P0002_T0003\TR1_W0001_P0124\TR1_2_W0001_P0124_T0001_R1_P4_K1_Ch2-Ch1.zen
420	1.831495e-01	6.923027e-02	1.712100e-01	20150715_gfpSORORINcd3_G2G1\MitoSys2\LSM\gfpSORORINc_G1\DE_W0002_P0002\DE_2_W0002_P0002_T0003\TR1_W0001_P0124\TR1_2_W0001_P0124_T0001_R1_P4_K1_Ch2-Ch1.zen
460	1.865123e-01	8.643715e-02	1.669200e-01	20150715_gfpSORORINcd3_G2G1\MitoSys2\LSM\gfpSORORINc_G1\DE_W0002_P0002\DE_2_W0002_P0002_T0003\TR1_W0001_P0124\TR1_2_W0001_P0124_T0001_R1_P4_K1_Ch2-Ch1.zen
500	1.592105e-01	6.566209e-02	1.629900e-01	20150715_gfpSORORINcd3_G2G1\MitoSys2\LSM\gfpSORORINc_G1\DE_W0002_P0002\DE_2_W0002_P0002_T0003\TR1_W0001_P0124\TR1_2_W0001_P0124_T0001_R1_P4_K1_Ch2-Ch1.zen
540	1.423578e-01	8.544388e-02	1.593800e-01	20150715_gfpSORORINcd3_G2G1\MitoSys2\LSM\gfpSORORINc_G1\DE_W0002_P0002\DE_2_W0002_P0002_T0003\TR1_W0001_P0124\TR1_2_W0001_P0124_T0001_R1_P4_K1_Ch2-Ch1.zen
580	1.394908e-01	8.608824e-02	1.560400e-01	20150715_gfpSORORINcd3_G2G1\MitoSys2\LSM\gfpSORORINc_G1\DE_W0002_P0002\DE_2_W0002_P0002_T0003\TR1_W0001_P0124\TR1_2_W0001_P0124_T0001_R1_P4_K1_Ch2-Ch1.zen
620	1.344251e-01	9.786284e-02	1.529300e-01	20150715_gfpSORORINcd3_G2G1\MitoSys2\LSM\gfpSORORINc_G1\DE_W0002_P0002\DE_2_W0002_P0002_T0003\TR1_W0001_P0124\TR1_2_W0001_P0124_T0001_R1_P4_K1_Ch2-Ch1.zen
660	1.880191e-01	9.277714e-02	1.500200e-01	20150715_gfpSORORINcd3_G2G1\MitoSys2\LSM\gfpSORORINc_G1\DE_W0002_P0002\DE_2_W0002_P0002_T0003\TR1_W0001_P0124\TR1_2_W0001_P0124_T0001_R1_P4_K1_Ch2-Ch1.zen
700	1.469318e-01	8.433614e-02	1.473000e-01	20150715_gfpSORORINcd3_G2G1\MitoSys2\LSM\gfpSORORINc_G1\DE_W0002_P0002\DE_2_W0002_P0002_T0003\TR1_W0001_P0124\TR1_2_W0001_P0124_T0001_R1_P4_K1_Ch2-Ch1.zen
780	1.384828e-01	4.723667e-02	1.423100e-01	20150715_gfpSORORINcd3_G2G1\MitoSys2\LSM\gfpSORORINc_G1\DE_W0002_P0002\DE_2_W0002_P0002_T0003\TR1_W0001_P0124\TR1_2_W0001_P0124_T0001_R1_P4_K1_Ch2-Ch1.zen
860	1.199689e-01	5.344545e-02	1.378300e-01	20150715_gfpSORORINcd3_G2G1\MitoSys2\LSM\gfpSORORINc_G1\DE_W0002_P0002\DE_2_W0002_P0002_T0003\TR1_W0001_P0124\TR1_2_W0001_P0124_T0001_R1_P4_K1_Ch2-Ch1.zen
940	1.386578e-01	8.082792e-02	1.337600e-01	20150715_gfpSORORINcd3_G2G1\MitoSys2\LSM\gfpSORORINc_G1\DE_W0002_P0002\DE_2_W0002_P0002_T0003\TR1_W0001_P0124\TR1_2_W0001_P0124_T0001_R1_P4_K1_Ch2-Ch1.zen
1020	1.287828e-01	6.584566e-02	1.300200e-01	20150715_gfpSORORINcd3_G2G1\MitoSys2\LSM\gfpSORORINc_G1\DE_W0002_P0002\DE_2_W0002_P0002_T0003\TR1_W0001_P0124\TR1_2_W0001_P0124_T0001_R1_P4_K1_Ch2-Ch1.zen
1100	1.486652e-01	6.467401e-02	1.265600e-01	20150715_gfpSORORINcd3_G2G1\MitoSys2\LSM\gfpSORORINc_G1\DE_W0002_P0002\DE_2_W0002_P0002_T0003\TR1_W0001_P0124\TR1_2_W0001_P0124_T0001_R1_P4_K1_Ch2-Ch1.zen
1180	1.126563e-01	8.284800e-02	1.233400e-01	20150715_gfpSORORINcd3_G2G1\MitoSys2\LSM\gfpSORORINc_G1\DE_W0002_P0002\DE_2_W0002_P0002_T0003\TR1_W0001_P0124\TR1_2_W0001_P0124_T0001_R1_P4_K1_Ch2-Ch1.zen
1260	1.267160e-01	7.390868e-02	1.203300e-01	20150715_gfpSORORINcd3_G2G1\MitoSys2\LSM\gfpSORORINc_G1\DE_W0002_P0002\DE_2_W0002_P0002_T0003\TR1_W0001_P0124\TR1_2_W0001_P0124_T0001_R1_P4_K1_Ch2-Ch1.zen
1340	1.320842e-01	6.841675e-02	1.174900e-01	20150715_gfpSORORINcd3_G2G1\MitoSys2\LSM\gfpSORORINc_G1\DE_W0002_P0002\DE_2_W0002_P0002_T0003\TR1_W0001_P0124\TR1_2_W0001_P0124_T0001_R1_P4_K1_Ch2-Ch1.zen
1420	1.095440e-01	1.048221e-01	1.148100e-01	20150715_gfpSORORINcd3_G2G1\MitoSys2\LSM\gfpSORORINc_G1\DE_W0002_P0002\DE_2_W0002_P0002_T0003\TR1_W0001_P0124\TR1_2_W0001_P0124_T0001_R1_P4_K1_Ch2-Ch1.zen
1500	1.177477e-01	7.205506e-02	1.122600e-01	20150715_gfpSORORINcd3_G2G1\MitoSys2\LSM\gfpSORORINc_G1\DE_W0002_P0002\DE_2_W0002_P0002_T0003\TR1_W0001_P0124\TR1_2_W0001_P0124_T0001_R1_P4_K1_Ch2-Ch1.zen
1660	9.222461e-02	4.928521e-02	1.075300e-01	20150715_gfpSORORINcd3_G2G1\MitoSys2\LSM\gfpSORORINc_G1\DE_W0002_P0002\DE_2_W0002_P0002_T0003\TR1_W0001_P0124\TR1_2_W0001_P0124_T0001_R1_P4_K1_Ch2-Ch1.zen
1820	1.030196e-01	5.218123e-02	1.032000e-01	20150715_gfpSORORINcd3_G2G1\MitoSys2\LSM\gfpSORORINc_G1\DE_W0002_P0002\DE_2_W0002_P0002_T0003\TR1_W0001_P0124\TR1_2_W0001_P0124_T0001_R1_P4_K1_Ch2-Ch1.zen
1980	1.006507e-01	5.826429e-02	9.921700e-02	20150715_gfpSORORINcd3_G2G1\MitoSys2\LSM\gfpSORORINc_G1\DE_W0002_P0002\DE_2_W0002_P0002_T0003\TR1_W0001_P0124\TR1_2_W0001_P0124_T0001_R1_P4_K1_Ch2-Ch1.zen
2140	9.735611e-02	6.124673e-02	9.552200e-02	20150715_gfpSORORINcd3_G2G1\MitoSys2\LSM\gfpSORORINc_G1\DE_W0002_P0002\DE_2_W0002_P0002_T0003\TR1_W0001_P0124\TR1_2_W0001_P0124_T0001_R1_P4_K1_Ch2-Ch1.zen
2300	9.798694e-02	5.086402e-02	9.208000e-02	20150715_gfpSORORINcd3_G2G1\MitoSys2\LSM\gfpSORORINc_G1\DE_W0002_P0002\DE_2_W0002_P0002_T0003\TR1_W0001_P0124\TR1_2_W0001_P0124_T0001_R1_P4_K1_Ch2-Ch1.zen
2460	9.016340e-02	4.988728e-02	8.886100e-02	20150715_gfpSORORINcd3_G2G1\MitoSys2\LSM\gfpSORORINc_G1\DE_W0002_P0002\DE_2_W0002_P0002_T0003\TR1_W0001_P0124\TR1_2_W0001_P0124_T0001_R1_P4_K1_Ch2-Ch1.zen
2620	8.039841e-02	4.497989e-02	8.584200e-02	20150715_gfpSORORINcd3_G2G1\MitoSys2\LSM\gfpSORORINc_G1\DE_W0002_P0002\DE_2_W0002_P0002_T0003\TR1_W0001_P0124\TR1_2_W0001_P0124_T0001_R1_P4_K1_Ch2-Ch1.zen
2780	8.182354e-02	5.656939e-02	8.300300e-02	20150715_gfpSORORINcd3_G2G1\MitoSys2\LSM\gfpSORORINc_G1\DE_W0002_P0002\DE_2_W0002_P0002_T0003\TR1_W0001_P0124\TR1_2_W0001_P0124_T0001_R1_P4_K1_Ch2-Ch1.zen
2940	8.512230e-02	4.763925e-02	8.032500e-02	20150715_gfpSORORINcd3_G2G1\MitoSys2\LSM\gfpSORORINc_G1\DE_W0002_P0002\DE_2_W0002_P0002_T0003\TR1_W0001_P0124\TR1_2_W0001_P0124_T0001_R1_P4_K1_Ch2-Ch1.zen
3100	8.279346e-02	4.371890e-02	7.779600e-02	20150715_gfpSORORINcd3_G2G1\MitoSys2\LSM\gfpSORORINc_G1\DE_W0002_P0002\DE_2_W0002_P0002_T0003\TR1_W0001_P0124\TR1_2_W0001_P0124_T0001_R1_P4_K1_Ch2-Ch1.zen
3420	6.736024e-02	4.623818e-02	7.313400e-02	20150715_gfpSORORINcd3_G2G1\MitoSys2\LSM\gfpSORORINc_G1\DE_W0002_P0002\DE_2_W0002_P0002_T0003\TR1_W0001_P0124\TR1_2_W0001_P0124_T0001_R1_P4_K1_Ch2-Ch1.zen
3740	5.824662e-02	4.148761e-02	6.893200e-02	20150715_gfpSORORINcd3_G2G1\MitoSys2\LSM\gfpSORORINc_G1\DE_W0002_P0002\DE_2_W0002_P0002_T0003\TR1_W0001_P0124\TR1_2_W0001_P0124_T0001_R1_P4_K1_Ch2-Ch1.zen
4060	6.956321e-02	4.101885e-02	6.512800e-02	20150715_gfpSORORINcd3_G2G1\MitoSys2\LSM\gfpSORORINc_G1\DE_W0002_P0002\DE_2_W0002_P0002_T0003\TR1_W0001_P0124\TR1_2_W0001_P0124_T0001_R1_P4_K1_Ch2-Ch1.zen
4380	5.825497e-02	5.080829e-02	6.166700e-02	20150715_gfpSORORINcd3_G2G1\MitoSys2\LSM\gfpSORORINc_G1\DE_W0002_P0002\DE_2_W0002_P0002_T0003\TR1_W0001_P0124\TR1_2_W0001_P0124_T0001_R1_P4_K1_Ch2-Ch1.zen
4700	5.236837e-02	3.798055e-02	5.850700e-02	20150715_gfpSORORINcd3_G2G1\MitoSys2\LSM\gfpSORORINc_G1\DE_W0002_P0002\DE_2_W0002_P0002_T0003\TR1_W0001_P0124\TR1_2_W0001_P0124_T0001_R1_P4_K1_Ch2-Ch1.zen
5020	5.358770e-02	4.749894e-02	5.561200e-02	20150715_gfpSORORINcd3_G2G1\MitoSys2\LSM\gfpSORORINc_G1\DE_W0002_P0002\DE_2_W0002_P0002_T0003\TR1_W0001_P0124\TR1_2_W0001_P0124_T0001_R1_P4_K1_Ch2-Ch1.zen
5340	4.716887e-02	4.199187e-02	5.295100e-02	20150715_gfpSORORINcd3_G2G1\MitoSys2\LSM\gfpSORORINc_G1\DE_W0002_P0002\DE_2_W0002_P0002_T0003\TR1_W0001_P0124\TR1_2_W0001_P0124_T0001_R1_P4_K1_Ch2-Ch1.zen
5660	4.762729e-02	4.434123e-02	5.049800e-02	20150715_gfpSORORINcd3_G2G1\MitoSys2\LSM\gfpSORORINc_G1\DE_W0002_P0002\DE_2_W0002_P0002_T0003\TR1_W0001_P0124\TR1_2_W0001_P0124_T0001_R1_P4_K1_Ch2-Ch1.zen
5980	3.821068e-02	4.365182e-02	4.823100e-02	20150715_gfpSORORINcd3_G2G1\MitoSys2\LSM\gfpSORORINc_G1\DE_W0002_P0002\DE_2_W0002_P0002_T0003\TR1_W0001_P0124\TR1_2_W0001_P0124_T0001_R1_P4_K1_Ch2-Ch1.zen
6300	5.115952e-02	3.428486e-02	4.613100e-02	20150715_gfpSORORINcd3_G2G1\MitoSys2\LSM\gfpSORORINc_G1\DE_W0002_P0002\DE_2_W0002_P0002_T0003\TR1_W0001_P0124\TR1_2_W0001_P0124_T0001_R1_P4_K1_Ch2-Ch1.zen
6940	4.662811e-02	3.609956e-02	4.236500e-02	20150715_gfpSORORINcd3_G2G1\MitoSys2\LSM\gfpSORORINc_G1\DE_W0002_P0002\DE_2_W0002_P0002_T0003\TR1_W0001_P0124\TR1_2_W0001_P0124_T0001_R1_P4_K1_Ch2-Ch1.zen
7580	4.174472e-02	2.999126e-02	3.909000e-02	20150715_gfpSORORINcd3_G2G1\MitoSys2\LSM\gfpSORORINc_G1\DE_W0002_P0002\DE_2_W0002_P0002_T0003\TR1_W0001_P0124\TR1_2_W0001_P0124_T0001_R1_P4_K1_Ch2-Ch1.zen
8220	3.890164e-02	2.981568e-02	3.622000e-02	20150715_gfpSORORINcd3_G2G1\MitoSys2\LSM\gfpSORORINc_G1\DE_W0002_P0002\DE_2_W0002_P0002_T0003\TR1_W0001_P0124\TR1_2_W0001_P0124_T0001_R1_P4_K1_Ch2-Ch1.zen
8860	4.709559e-02	3.126776e-02	3.368800e-02	20150715_gfpSORORINcd3_G2G1\MitoSys2\LSM\gfpSORORINc_G1\DE_W0002_P0002\DE_2_W0002_P0002_T0003\TR1_W0001_P0124\TR1_2_W0001_P0124_T0001_R1_P4_K1_Ch2-Ch1.zen
9500	3.395742e-02	4.145416e-02	3.144000e-02	20150715_gfpSORORINcd3_G2G1\MitoSys2\LSM\gfpSORORINc_G1\DE_W0002_P0002\DE_2_W0002_P0002_T0003\TR1_W0001_P0124\TR1_2_W0001_P0124_T0001_R1_P4_K1_Ch2-Ch1.zen
10140	2.832729e-02	2.325238e-02	2.943400e-02	20150715_gfpSORORINcd3_G2G1\MitoSys2\LSM\gfpSORORINc_G1\DE_W0002_P0002\DE_2_W0002_P0002_T0003\TR1_W0001_P0124\TR1_2_W0001_P0124_T0001_R1_P4_K1_Ch2-Ch1.zen
10780	2.247325e-02	2.765987e-02	2.763400e-02	20150715_gfpSORORINcd3_G2G1\MitoSys2\LSM\gfpSORORINc_G1\DE_W0002_P0002\DE_2_W0002_P0002_T0003\TR1_W0001_P0124\TR1_2_W0001_P0124_T0001_R1_P4_K1_Ch2-Ch1.zen
11420	2.431152e-02	2.662424e-02	2.601100e-02	20150715_gfpSORORINcd3_G2G1\MitoSys2\LSM\gfpSORORINc_G1\DE_W0002_P0002\DE_2_W0002_P0002_T0003\TR1_W0001_P0124\TR1_2_W0001_P0124_T0001_R1_P4_K1_Ch2-Ch1.zen
12060	2.694838e-02	3.076645e-02	2.454200e-02	20150715_gfpSORORINcd3_G2G1\MitoSys2\LSM\gfpSORORINc_G1\DE_W0002_P0002\DE_2_W0002_P0002_T0003\TR1_W0001_P0124\TR1_2_W0001_P0124_T0001_R1_P4_K1_Ch2-Ch1.zen
12700	2.360973e-02	2.529569e-02	2.320700e-02	20150715_gfpSORORINcd3_G2G1\MitoSys2\LSM\gfpSORORINc_G1\DE_W0002_P0002\DE_2_W0002_P0002_T0003\TR1_W0001_P0124\TR1_2_W0001_P0124_T0001_R1_P4_K1_Ch2-Ch1.zen
13980	2.319384e-02	2.441743e-02	2.087500e-02	20150715_gfpSORORINcd3_G2G1\MitoSys2\LSM\gfpSORORINc_G1\DE_W0002_P0002\DE_2_W0002_P0002_T0003\TR1_W0001_P0124\TR1_2_W0001_P0124_T0001_R1_P4_K1_Ch2-Ch1.zen
15260	1.877244e-02	2.799826e-02	1.891000e-02	20150715_gfpSORORINcd3_G2G1\MitoSys2\LSM\gfpSORORINc_G1\DE_W0002_P0002\DE_2_W0002_P0002_T0003\TR1_W0001_P0124\TR1_2_W0001_P0124_T0001_R1_P4_K1_Ch2-Ch1.zen
16540	2.183997e-02	2.748311e-02	1.723400e-02	20150715_gfpSORORINcd3_G2G1\MitoSys2\LSM\gfpSORORINc_G1\DE_W0002_P0002\DE_2_W0002_P0002_T0003\TR1_W0001_P0124\TR1_2_W0001_P0124_T0001_R1_P4_K1_Ch2-Ch1.zen
17820	2.483369e-02	2.640616e-02	1.579200e-02	20150715_gfpSORORINcd3_G2G1\MitoSys2\LSM\gfpSORORINc_G1\DE_W0002_P0002\DE_2_W0002_P0002_T0003\TR1_W0001_P0124\TR1_2_W0001_P0124_T0001_R1_P4_K1_Ch2-Ch1.zen
19100	1.747426e-02	2.644637e-02	1.453900e-02	20150715_gfpSORORINcd3_G2G1\MitoSys2\LSM\gfpSORORINc_G1\DE_W0002_P0002\DE_2_W0002_P0002_T0003\TR1_W0001_P0124\TR1_2_W0001_P0124_T0001_R1_P4_K1_Ch2-Ch1.zen
20380	1.050910e-02	3.689340e-02	1.344300e-02	20150715_gfpSORORINcd3_G2G1\MitoSys2\LSM\gfpSORORINc_G1\DE_W0002_P0002\DE_2_W0002_P0002_T0003\TR1_W0001_P0124\TR1_2_W0001_P0124_T0001_R1_P4_K1_Ch2-Ch1.zen
21660	1.640781e-02	2.521757e-02	1.247600e-02	20150715_gfpSORORINcd3_G2G1\MitoSys2\LSM\gfpSORORINc_G1\DE_W0002_P0002\DE_2_W0002_P0002_T0003\TR1_W0001_P0124\TR1_2_W0001_P0124_T0001_R1_P4_K1_Ch2-Ch1.zen
22940	9.108927e-03	2.345988e-02	1.161800e-02	20150715_gfpSORORINcd3_G2G1\MitoSys2\LSM\gfpSORORINc_G1\DE_W0002_P0002\DE_2_W0002_P0002_T0003\TR1_W0001_P0124\TR1_2_W0001_P0124_T0001_R1_P4_K1_Ch2-Ch1.zen
24220	8.366548e-03	2.755816e-02	1.085400e-02	20150715_gfpSORORINcd3_G2G1\MitoSys2\LSM\gfpSORORINc_G1\DE_W0002_P0002\DE_2_W0002_P0002_T0003\TR1_W0001_P0124\TR1_2_W0001_P0124_T0001_R1_P4_K1_Ch2-Ch1.zen
25500	8.976815e-03	2.308266e-02	1.016800e-02	20150715_gfpSORORINcd3_G2G1\MitoSys2\LSM\gfpSORORINc_G1\DE_W0002_P0002\DE_2_W0002_P0002_T0003\TR1_W0001_P0124\TR1_2_W0001_P0124_T0001_R1_P4_K1_Ch2-Ch1.zen
28060	1.170870e-02	1.972230e-02	8.991200e-03	20150715_gfpSORORINcd3_G2G1\MitoSys2\LSM\gfpSORORINc_G1\DE_W0002_P0002\DE_2_W0002_P0002_T0003\TR1_W0001_P0124\TR1_2_W0001_P0124_T0001_R1_P4_K1_Ch2-Ch1.zen
30620	1.010073e-02	1.508776e-02	8.020800e-03	20150715_gfpSORORINcd3_G2G1\MitoSys2\LSM\gfpSORORINc_G1\DE_W0002_P0002\DE_2_W0002_P0002_T0003\TR1_W0001_P0124\TR1_2_W0001_P0124_T0001_R1_P4_K1_Ch2-Ch1.zen
33180	3.010436e-03	1.913753e-02	7.209300e-03	20150715_gfpSORORINcd3_G2G1\MitoSys2\LSM\gfpSORORINc_G1\DE_W0002_P0002\DE_2_W0002_P0002_T0003\TR1_W0001_P0124\TR1_2_W0001_P0124_T0001_R1_P4_K1_Ch2-Ch1.zen
35740	7.123001e-03	1.626677e-02	6.522300e-03	20150715_gfpSORORINcd3_G2G1\MitoSys2\LSM\gfpSORORINc_G1\DE_W0002_P0002\DE_2_W0002_P0002_T0003\TR1_W0001_P0124\TR1_2_W0001_P0124_T0001_R1_P4_K1_Ch2-Ch1.zen
38300	6.037685e-03	1.969313e-02	5.934800e-03	20150715_gfpSORORINcd3_G2G1\MitoSys2\LSM\gfpSORORINc_G1\DE_W0002_P0002\DE_2_W0002_P0002_T0003\TR1_W0001_P0124\TR1_2_W0001_P0124_T0001_R1_P4_K1_Ch2-Ch1.zen
40860	1.104488e-02	2.412993e-02	5.427600e-03	20150715_gfpSORORINcd3_G2G1\MitoSys2\LSM\gfpSORORINc_G1\DE_W0002_P0002\DE_2_W0002_P0002_T0003\TR1_W0001_P0124\TR1_2_W0001_P0124_T0001_R1_P4_K1_Ch2-Ch1.zen
43420	9.754972e-03	2.187913e-02	4.986300e-03	20150715_gfpSORORINcd3_G2G1\MitoSys2\LSM\gfpSORORINc_G1\DE_W0002_P0002\DE_2_W0002_P0002_T0003\TR1_W0001_P0124\TR1_2_W0001_P0124_T0001_R1_P4_K1_Ch2-Ch1.zen
45980	2.149522e-03	2.092787e-02	4.599400e-03	20150715_gfpSORORINcd3_G2G1\MitoSys2\LSM\gfpSORORINc_G1\DE_W0002_P0002\DE_2_W0002_P0002_T0003\TR1_W0001_P0124\TR1_2_W0001_P0124_T0001_R1_P4_K1_Ch2-Ch1.zen
48540	9.806886e-03	2.051700e-02	4.258100e-03	20150715_gfpSORORINcd3_G2G1\MitoSys2\LSM\gfpSORORINc_G1\DE_W0002_P0002\DE_2_W0002_P0002_T0003\TR1_W0001_P0124\TR1_2_W0001_P0124_T0001_R1_P4_K1_Ch2-Ch1.zen
51100	3.133246e-03	2.181714e-02	3.955300e-03	20150715_gfpSORORINcd3_G2G1\MitoSys2\LSM\gfpSORORINc_G1\DE_W0002_P0002\DE_2_W0002_P0002_T0003\TR1_W0001_P0124\TR1_2_W0001_P0124_T0001_R1_P4_K1_Ch2-Ch1.zen
56220	1.982021e-03	1.719686e-02	3.443000e-03	20150715_gfpSORORINcd3_G2G1\MitoSys2\LSM\gfpSORORINc_G1\DE_W0002_P0002\DE_2_W0002_P0002_T0003\TR1_W0001_P0124\TR1_2_W0001_P0124_T0001_R1_P4_K1_Ch2-Ch1.zen
61340	-6.801741e-04	1.871421e-02	3.027900e-03	20150715_gfpSORORINcd3_G2G1\MitoSys2\LSM\gfpSORORINc_G1\DE_W0002_P0002\DE_2_W0002_P0002_T0003\TR1_W0001_P0124\TR1_2_W0001_P0124_T0001_R1_P4_K1_Ch2-Ch1.zen
66460	-4.011940e-03	1.503393e-02	2.686300e-03	20150715_gfpSORORINcd3_G2G1\MitoSys2\LSM\gfpSORORINc_G1\DE_W0002_P0002\DE_2_W0002_P0002_T0003\TR1_W0001_P0124\TR1_2_W0001_P0124_T0001_R1_P4_K1_Ch2-Ch1.zen
71580	1.771569e-03	1.254638e-02	2.401400e-03	20150715_gfpSORORINcd3_G2G1\MitoSys2\LSM\gfpSORORINc_G1\DE_W0002_P0002\DE_2_W0002_P0002_T0003\TR1_W0001_P0124\TR1_2_W0001_P0124_T0001_R1_P4_K1_Ch2-Ch1.zen
76700	-5.202417e-03	1.596366e-02	2.161100e-03	20150715_gfpSORORINcd3_G2G1\MitoSys2\LSM\gfpSORORINc_G1\DE_W0002_P0002\DE_2_W0002_P0002_T0003\TR1_W0001_P0124\TR1_2_W0001_P0124_T0001_R1_P4_K1_Ch2-Ch1.zen
81820	-2.906248e-03	1.551394e-02	1.956200e-03	20150715_gfpSORORINcd3_G2G1\MitoSys2\LSM\gfpSORORINc_G1\DE_W0002_P0002\DE_2_W0002_P0002_T0003\TR1_W0001_P0124\TR1_2_W0001_P0124_T0001_R1_P4_K1_Ch2-Ch1.zen
86940	-3.425965e-03	1.437513e-02	1.780100e-03	20150715_gfpSORORINcd3_G2G1\MitoSys2\LSM\gfpSORORINc_G1\DE_W0002_P0002\DE_2_W0002_P0002_T0003\TR1_W0001_P0124\TR1_2_W0001_P0124_T0001_R1_P4_K1_Ch2-Ch1.zen
92060	-4.843297e-03	1.123237e-02	1.627500e-03	20150715_gfpSORORINcd3_G2G1\MitoSys2\LSM\gfpSORORINc_G1\DE_W0002_P0002\DE_2_W0002_P0002_T0003\TR1_W0001_P0124\TR1_2_W0001_P0124_T0001_R1_P4_K1_Ch2-Ch1.zen
97180	-3.823496e-03	1.370933e-02	1.494200e-03	20150715_gfpSORORINcd3_G2G1\MitoSys2\LSM\gfpSORORINc_G1\DE_W0002_P0002\DE_2_W0002_P0002_T0003\TR1_W0001_P0124\TR1_2_W0001_P0124_T0001_R1_P4_K1_Ch2-Ch1.zen
102300	-1.212293e-03	1.187565e-02	1.377100e-03	20150715_gfpSORORINcd3_G2G1\MitoSys2\LSM\gfpSORORINc_G1\DE_W0002_P0002\DE_2_W0002_P0002_T0003\TR1_W0001_P0124\TR1_2_W0001_P0124_T0001_R1_P4_K1_Ch2-Ch1.zen
112540	-3.115860e-03	1.407312e-02	1.181800e-03	20150715_gfpSORORINcd3_G2G1\MitoSys2\LSM\gfpSORORINc_G1\DE_W0002_P0002\DE_2_W0002_P0002_T0003\TR1_W0001_P0124\TR1_2_W0001_P0124_T0001_R1_P4_K1_Ch2-Ch1.zen
122780	-1.803817e-03	1.129793e-02	1.026300e-03	20150715_gfpSORORINcd3_G2G1\MitoSys2\LSM\gfpSORORINc_G1\DE_W0002_P0002\DE_2_W0002_P0002_T0003\TR1_W0001_P0124\TR1_2_W0001_P0124_T0001_R1_P4_K1_Ch2-Ch1.zen
133020	4.910100e-04	1.298823e-02	9.002300e-04	20150715_gfpSORORINcd3_G2G1\MitoSys2\LSM\gfpSORORINc_G1\DE_W0002_P0002\DE_2_W0002_P0002_T0003\TR1_W0001_P0124\TR1_2_W0001_P0124_T0001_R1_P4_K1_Ch2-Ch1.zen
143260	-6.753762e-03	1.405518e-02	7.965900e-04	20150715_gfpSORORINcd3_G2G1\MitoSys2\LSM\gfpSORORINc_G1\DE_W0002_P0002\DE_2_W0002_P0002_T0003\TR1_W0001_P0124\TR1_2_W0001_P0124_T0001_R1_P4_K1_Ch2-Ch1.zen
153500	-2.796220e-03	1.187338e-02	7.102800e-04	20150715_gfpSORORINcd3_G2G1\MitoSys2\LSM\gfpSORORINc_G1\DE_W0002_P0002\DE_2_W0002_P0002_T0003\TR1_W0001_P0124\TR1_2_W0001_P0124_T0001_R1_P4_K1_Ch2-Ch1.zen
163740	2.256845e-03	1.159127e-02	6.376000e-04	20150715_gfpSORORINcd3_G2G1\MitoSys2\LSM\gfpSORORINc_G1\DE_W0002_P0002\DE_2_W0002_P0002_T0003\TR1_W0001_P0124\TR1_2_W0001_P0124_T0001_R1_P4_K1_Ch2-Ch1.zen
173980	4.410204e-03	7.699663e-03	5.757800e-04	20150715_gfpSORORINcd3_G2G1\MitoSys2\LSM\gfpSORORINc_G1\DE_W0002_P0002\DE_2_W0002_P0002_T0003\TR1_W0001_P0124\TR1_2_W0001_P0124_T0001_R1_P4_K1_Ch2-Ch1.zen
184220	-4.452521e-03	1.108083e-02	5.227300e-04	20150715_gfpSORORINcd3_G2G1\MitoSys2\LSM\gfpSORORINc_G1\DE_W0002_P0002\DE_2_W0002_P0002_T0003\TR1_W0001_P0124\TR1_2_W0001_P0124_T0001_R1_P4_K1_Ch2-Ch1.zen
194460	-4.143708e-03	1.125990e-02	4.768600e-04	20150715_gfpSORORINcd3_G2G1\MitoSys2\LSM\gfpSORORINc_G1\DE_W0002_P0002\DE_2_W0002_P0002_T0003\TR1_W0001_P0124\TR1_2_W0001_P0124_T0001_R1_P4_K1_Ch2-Ch1.zen
204700	-1.879153e-03	9.661767e-03	4.369200e-04	20150715_gfpSORORINcd3_G2G1\MitoSys2\LSM\gfpSORORINc_G1\DE_W0002_P0002\DE_2_W0002_P0002_T0003\TR1_W0001_P0124\TR1_2_W0001_P0124_T0001_R1_P4_K1_Ch2-Ch1.zen
225180	5.117372e-04	1.656874e-02	3.710300e-04	20150715_gfpSORORINcd3_G2G1\MitoSys2\LSM\gfpSORORINc_G1\DE_W0002_P0002\DE_2_W0002_P0002_T0003\TR1_W0001_P0124\TR1_2_W0001_P0124_T0001_R1_P4_K1_Ch2-Ch1.zen
245660	-2.064140e-03	1.460769e-02	3.192900e-04	20150715_gfpSORORINcd3_G2G1\MitoSys2\LSM\gfpSORORINc_G1\DE_W0002_P0002\DE_2_W0002_P0002_T0003\TR1_W0001_P0124\TR1_2_W0001_P0124_T0001_R1_P4_K1_Ch2-Ch1.zen
266140	-2.898702e-03	1.269640e-02	2.778800e-04	20150715_gfpSORORINcd3_G2G1\MitoSys2\LSM\gfpSORORINc_G1\DE_W0002_P0002\DE_2_W0002_P0002_T0003\TR1_W0001_P0124\TR1_2_W0001_P0124_T0001_R1_P4_K1_Ch2-Ch1.zen
286620	-5.597851e-03	1.048272e-02	2.442000e-04	20150715_gfpSORORINcd3_G2G1\MitoSys2\LSM\gfpSORORINc_G1\DE_W0002_P0002\DE_2_W0002_P0002_T0003\TR1_W0001_P0124\TR1_2_W0001_P0124_T0001_R1_P4_K1_Ch2-Ch1.zen
307100	-8.152981e-03	1.163080e-02	2.164300e-04	20150715_gfpSORORINcd3_G2G1\MitoSys2\LSM\gfpSORORINc_G1\DE_W0002_P0002\DE_2_W0002_P0002_T0003\TR1_W0001_P0124\TR1_2_W0001_P0124_T0001_R1_P4_K1_Ch2-Ch1.zen
327580	-1.689206e-03	1.068975e-02	1.932300e-04	20150715_gfpSORORINcd3_G2G1\MitoSys2\LSM\gfpSORORINc_G1\DE_W0002_P0002\DE_2_W0002_P0002_T0003\TR1_W0001_P0124\TR1_2_W0001_P0124_T0001_R1_P4_K1_Ch2-Ch1.zen
348060	-1.563632e-03	1.464701e-02	1.736600e-04	20150715_gfpSORORINcd3_G2G1\MitoSys2\LSM\gfpSORORINc_G1\DE_W0002_P0002\DE_2_W0002_P0002_T0003\TR1_W0001_P0124\TR1_2_W0001_P0124_T0001_R1_P4_K1_Ch2-Ch1.zen
368540	2.017454e-04	1.453120e-02	1.569800e-04	20150715_gfpSORORINcd3_G2G1\MitoSys2\LSM\gfpSORORINc_G1\DE_W0002_P0002\DE_2_W0002_P0002_T0003\TR1_W0001_P0124\TR1_2_W0001_P0124_T0001_R1_P4_K1_Ch2-Ch1.zen
389020	-1.714195e-03	1.134425e-02	1.426500e-04	20150715_gfpSORORINcd3_G2G1\MitoSys2\LSM\gfpSORORINc_G1\DE_W0002_P0002\DE_2_W0002_P0002_T0003\TR1_W0001_P0124\TR1_2_W0001_P0124_T0001_R1_P4_K1_Ch2-Ch1.zen
409500	-3.077846e-03	1.159182e-02	1.302300e-04	20150715_gfpSORORINcd3_G2G1\MitoSys2\LSM\gfpSORORINc_G1\DE_W0002_P0002\DE_2_W0002_P0002_T0003\TR1_W0001_P0124\TR1_2_W0001_P0124_T0001_R1_P4_K1_Ch2-Ch1.zen
450460	-3.293506e-03	8.592019e-03	1.099100e-04	20150715_gfpSORORINcd3_G2G1\MitoSys2\LSM\gfpSORORINc_G1\DE_W0002_P0002\DE_2_W0002_P0002_T0003\TR1_W0001_P0124\TR1_2_W0001_P0124_T0001_R1_P4_K1_Ch2-Ch1.zen
491420	-1.498913e-03	1.156232e-02	9.409900e-05	20150715_gfpSORORINcd3_G2G1\MitoSys2\LSM\gfpSORORINc_G1\DE_W0002_P0002\DE_2_W0002_P0002_T0003\TR1_W0001_P0124\TR1_2_W0001_P0124_T0001_R1_P4_K1_Ch2-Ch1.zen
532380	6.188590e-04	7.983771e-03	8.153600e-05	20150715_gfpSORORINcd3_G2G1\MitoSys2\LSM\gfpSORORINc_G1\DE_W0002_P0002\DE_2_W0002_P0002_T0003\TR1_W0001_P0124\TR1_2_W0001_P0124_T0001_R1_P4_K1_Ch2-Ch1.zen
573340	-2.653036e-03	8.226958e-03	7.138400e-05	20150715_gfpSORORINcd3_G2G1\MitoSys2\LSM\gfpSORORINc_G1\DE_W0002_P0002\DE_2_W0002_P0002_T0003\TR1_W0001_P0124\TR1_2_W0001_P0124_T0001_R1_P4_K1_Ch2-Ch1.zen
614300	2.609944e-03	1.159170e-02	6.305700e-05	20150715_gfpSORORINcd3_G2G1\MitoSys2\LSM\gfpSORORINc_G1\DE_W0002_P0002\DE_2_W0002_P0002_T0003\TR1_W0001_P0124\TR1_2_W0001_P0124_T0001_R1_P4_K1_Ch2-Ch1.zen
655260	1.485536e-03	9.488307e-03	5.613800e-05	20150715_gfpSORORINcd3_G2G1\MitoSys2\LSM\gfpSORORINc_G1\DE_W0002_P0002\DE_2_W0002_P0002_T0003\TR1_W0001_P0124\TR1_2_W0001_P0124_T0001_R1_P4_K1_Ch2-Ch1.zen
696220	3.908513e-04	9.469892e-03	5.032400e-05	20150715_gfpSORORINcd3_G2G1\MitoSys2\LSM\gfpSORORINc_G1\DE_W0002_P0002\DE_2_W0002_P0002_T0003\TR1_W0001_P0124\TR1_2_W0001_P0124_T0001_R1_P4_K1_Ch2-Ch1.zen
737180	-3.894617e-03	8.499136e-03	4.538800e-05	20150715_gfpSORORINcd3_G2G1\MitoSys2\LSM\gfpSORORINc_G1\DE_W0002_P0002\DE_2_W0002_P0002_T0003\TR1_W0001_P0124\TR1_2_W0001_P0124_T0001_R1_P4_K1_Ch2-Ch1.zen
778140	-2.410165e-03	8.531655e-03	4.116200e-05	20150715_gfpSORORINcd3_G2G1\MitoSys2\LSM\gfpSORORINc_G1\DE_W0002_P0002\DE_2_W0002_P0002_T0003\TR1_W0001_P0124\TR1_2_W0001_P0124_T0001_R1_P4_K1_Ch2-Ch1.zen
819100	-1.808681e-03	6.270934e-03	3.751300e-05	20150715_gfpSORORINcd3_G2G1\MitoSys2\LSM\gfpSORORINc_G1\DE_W0002_P0002\DE_2_W0002_P0002_T0003\TR1_W0001_P0124\TR1_2_W0001_P0124_T0001_R1_P4_K1_Ch2-Ch1.zen
901020	-1.439243e-03	9.630027e-03	3.156200e-05	20150715_gfpSORORINcd3_G2G1\MitoSys2\LSM\gfpSORORINc_G1\DE_W0002_P0002\DE_2_W0002_P0002_T0003\TR1_W0001_P0124\TR1_2_W0001_P0124_T0001_R1_P4_K1_Ch2-Ch1.zen
982940	-1.530333e-03	9.873948e-03	2.695200e-05	20150715_gfpSORORINcd3_G2G1\MitoSys2\LSM\gfpSORORINc_G1\DE_W0002_P0002\DE_2_W0002_P0002_T0003\TR1_W0001_P0124\TR1_2_W0001_P0124_T0001_R1_P4_K1_Ch2-Ch1.zen
1064860	-2.705717e-03	7.196016e-03	2.330400e-05	20150715_gfpSORORINcd3_G2G1\MitoSys2\LSM\gfpSORORINc_G1\DE_W0002_P0002\DE_2_W0002_P0002_T0003\TR1_W0001_P0124\TR1_2_W0001_P0124_T0001_R1_P4_K1_Ch2-Ch1.zen
1146780	1.555324e-03	5.381626e-03	2.036500e-05	20150715_gfpSORORINcd3_G2G1\MitoSys2\LSM\gfpSORORINc_G1\DE_W0002_P0002\DE_2_W0002_P0002_T0003\TR1_W0001_P0124\TR1_2_W0001_P0124_T0001_R1_P4_K1_Ch2-Ch1.zen
1228700	3.527046e-03	7.639002e-03	1.796100e-05	20150715_gfpSORORINcd3_G2G1\MitoSys2\LSM\gfpSORORINc_G1\DE_W0002_P0002\DE_2_W0002_P0002_T0003\TR1_W0001_P0124\TR1_2_W0001_P0124_T0001_R1_P4_K1_Ch2-Ch1.zen
1310620	1.409670e-03	6.576923e-03	1.596900e-05	20150715_gfpSORORINcd3_G2G1\MitoSys2\LSM\gfpSORORINc_G1\DE_W0002_P0002\DE_2_W0002_P0002_T0003\TR1_W0001_P0124\TR1_2_W0001_P0124_T0001_R1_P4_K1_Ch2-Ch1.zen
1392540	-4.081239e-04	8.359604e-03	1.429800e-05	20150715_gfpSORORINcd3_G2G1\MitoSys2\LSM\gfpSORORINc_G1\DE_W0002_P0002\DE_2_W0002_P0002_T0003\TR1_W0001_P0124\TR1_2_W0001_P0124_T0001_R1_P4_K1_Ch2-Ch1.zen
1474460	-1.800104e-03	9.209144e-03	1.288200e-05	20150715_gfpSORORINcd3_G2G1\MitoSys2\LSM\gfpSORORINc_G1\DE_W0002_P0002\DE_2_W0002_P0002_T0003\TR1_W0001_P0124\TR1_2_W0001_P0124_T0001_R1_P4_K1_Ch2-Ch1.zen
1556380	-1.561601e-03	6.182552e-03	1.167200e-05	20150715_gfpSORORINcd3_G2G1\MitoSys2\LSM\gfpSORORINc_G1\DE_W0002_P0002\DE_2_W0002_P0002_T0003\TR1_W0001_P0124\TR1_2_W0001_P0124_T0001_R1_P4_K1_Ch2-Ch1.zen
10	7.110351e-02	1.242619e-02	6.750900e-02	20150715_gfpSORORINcd3_G2G1\MitoSys2\LSM\gfpSORORINc_G1\DE_W0002_P0002\DE_2_W0002_P0002_T0004\TR1_W0001_P0184\TR1_2_W0001_P0184_T0001_R1_P1_K1_Ch2-Ch1.zen
20	6.440004e-02	1.174220e-02	6.649700e-02	20150715_gfpSORORINcd3_G2G1\MitoSys2\LSM\gfpSORORINc_G1\DE_W0002_P0002\DE_2_W0002_P0002_T0004\TR1_W0001_P0184\TR1_2_W0001_P0184_T0001_R1_P1_K1_Ch2-Ch1.zen
30	6.077518e-02	1.217610e-02	6.554400e-02	20150715_gfpSORORINcd3_G2G1\MitoSys2\LSM\gfpSORORINc_G1\DE_W0002_P0002\DE_2_W0002_P0002_T0004\TR1_W0001_P0184\TR1_2_W0001_P0184_T0001_R1_P1_K1_Ch2-Ch1.zen
40	6.708589e-02	1.655117e-02	6.465000e-02	20150715_gfpSORORINcd3_G2G1\MitoSys2\LSM\gfpSORORINc_G1\DE_W0002_P0002\DE_2_W0002_P0002_T0004\TR1_W0001_P0184\TR1_2_W0001_P0184_T0001_R1_P1_K1_Ch2-Ch1.zen
50	6.367899e-02	1.482215e-02	6.381100e-02	20150715_gfpSORORINcd3_G2G1\MitoSys2\LSM\gfpSORORINc_G1\DE_W0002_P0002\DE_2_W0002_P0002_T0004\TR1_W0001_P0184\TR1_2_W0001_P0184_T0001_R1_P1_K1_Ch2-Ch1.zen
60	6.311865e-02	1.016765e-02	6.302300e-02	20150715_gfpSORORINcd3_G2G1\MitoSys2\LSM\gfpSORORINc_G1\DE_W0002_P0002\DE_2_W0002_P0002_T0004\TR1_W0001_P0184\TR1_2_W0001_P0184_T0001_R1_P1_K1_Ch2-Ch1.zen
70	6.525678e-02	1.537741e-02	6.228200e-02	20150715_gfpSORORINcd3_G2G1\MitoSys2\LSM\gfpSORORINc_G1\DE_W0002_P0002\DE_2_W0002_P0002_T0004\TR1_W0001_P0184\TR1_2_W0001_P0184_T0001_R1_P1_K1_Ch2-Ch1.zen
80	6.280127e-02	1.590841e-02	6.158500e-02	20150715_gfpSORORINcd3_G2G1\MitoSys2\LSM\gfpSORORINc_G1\DE_W0002_P0002\DE_2_W0002_P0002_T0004\TR1_W0001_P0184\TR1_2_W0001_P0184_T0001_R1_P1_K1_Ch2-Ch1.zen
90	5.588771e-02	1.313234e-02	6.092700e-02	20150715_gfpSORORINcd3_G2G1\MitoSys2\LSM\gfpSORORINc_G1\DE_W0002_P0002\DE_2_W0002_P0002_T0004\TR1_W0001_P0184\TR1_2_W0001_P0184_T0001_R1_P1_K1_Ch2-Ch1.zen
100	6.055681e-02	1.102233e-02	6.030600e-02	20150715_gfpSORORINcd3_G2G1\MitoSys2\LSM\gfpSORORINc_G1\DE_W0002_P0002\DE_2_W0002_P0002_T0004\TR1_W0001_P0184\TR1_2_W0001_P0184_T0001_R1_P1_K1_Ch2-Ch1.zen
120	5.710916e-02	1.078124e-02	5.915900e-02	20150715_gfpSORORINcd3_G2G1\MitoSys2\LSM\gfpSORORINc_G1\DE_W0002_P0002\DE_2_W0002_P0002_T0004\TR1_W0001_P0184\TR1_2_W0001_P0184_T0001_R1_P1_K1_Ch2-Ch1.zen
140	6.025284e-02	1.194293e-02	5.812300e-02	20150715_gfpSORORINcd3_G2G1\MitoSys2\LSM\gfpSORORINc_G1\DE_W0002_P0002\DE_2_W0002_P0002_T0004\TR1_W0001_P0184\TR1_2_W0001_P0184_T0001_R1_P1_K1_Ch2-Ch1.zen
160	5.649181e-02	1.264536e-02	5.717800e-02	20150715_gfpSORORINcd3_G2G1\MitoSys2\LSM\gfpSORORINc_G1\DE_W0002_P0002\DE_2_W0002_P0002_T0004\TR1_W0001_P0184\TR1_2_W0001_P0184_T0001_R1_P1_K1_Ch2-Ch1.zen
180	5.870189e-02	1.398849e-02	5.630900e-02	20150715_gfpSORORINcd3_G2G1\MitoSys2\LSM\gfpSORORINc_G1\DE_W0002_P0002\DE_2_W0002_P0002_T0004\TR1_W0001_P0184\TR1_2_W0001_P0184_T0001_R1_P1_K1_Ch2-Ch1.zen
200	5.513064e-02	1.092769e-02	5.550500e-02	20150715_gfpSORORINcd3_G2G1\MitoSys2\LSM\gfpSORORINc_G1\DE_W0002_P0002\DE_2_W0002_P0002_T0004\TR1_W0001_P0184\TR1_2_W0001_P0184_T0001_R1_P1_K1_Ch2-Ch1.zen
220	5.588423e-02	1.066918e-02	5.475400e-02	20150715_gfpSORORINcd3_G2G1\MitoSys2\LSM\gfpSORORINc_G1\DE_W0002_P0002\DE_2_W0002_P0002_T0004\TR1_W0001_P0184\TR1_2_W0001_P0184_T0001_R1_P1_K1_Ch2-Ch1.zen
240	5.359334e-02	1.242104e-02	5.404800e-02	20150715_gfpSORORINcd3_G2G1\MitoSys2\LSM\gfpSORORINc_G1\DE_W0002_P0002\DE_2_W0002_P0002_T0004\TR1_W0001_P0184\TR1_2_W0001_P0184_T0001_R1_P1_K1_Ch2-Ch1.zen
260	5.202884e-02	1.274065e-02	5.338100e-02	20150715_gfpSORORINcd3_G2G1\MitoSys2\LSM\gfpSORORINc_G1\DE_W0002_P0002\DE_2_W0002_P0002_T0004\TR1_W0001_P0184\TR1_2_W0001_P0184_T0001_R1_P1_K1_Ch2-Ch1.zen
280	5.387646e-02	1.253158e-02	5.274700e-02	20150715_gfpSORORINcd3_G2G1\MitoSys2\LSM\gfpSORORINc_G1\DE_W0002_P0002\DE_2_W0002_P0002_T0004\TR1_W0001_P0184\TR1_2_W0001_P0184_T0001_R1_P1_K1_Ch2-Ch1.zen
300	5.521694e-02	9.104296e-03	5.214100e-02	20150715_gfpSORORINcd3_G2G1\MitoSys2\LSM\gfpSORORINc_G1\DE_W0002_P0002\DE_2_W0002_P0002_T0004\TR1_W0001_P0184\TR1_2_W0001_P0184_T0001_R1_P1_K1_Ch2-Ch1.zen
340	5.059535e-02	8.340884e-03	5.100100e-02	20150715_gfpSORORINcd3_G2G1\MitoSys2\LSM\gfpSORORINc_G1\DE_W0002_P0002\DE_2_W0002_P0002_T0004\TR1_W0001_P0184\TR1_2_W0001_P0184_T0001_R1_P1_K1_Ch2-Ch1.zen
380	5.164158e-02	8.206829e-03	4.993800e-02	20150715_gfpSORORINcd3_G2G1\MitoSys2\LSM\gfpSORORINc_G1\DE_W0002_P0002\DE_2_W0002_P0002_T0004\TR1_W0001_P0184\TR1_2_W0001_P0184_T0001_R1_P1_K1_Ch2-Ch1.zen
420	5.020552e-02	7.709991e-03	4.893800e-02	20150715_gfpSORORINcd3_G2G1\MitoSys2\LSM\gfpSORORINc_G1\DE_W0002_P0002\DE_2_W0002_P0002_T0004\TR1_W0001_P0184\TR1_2_W0001_P0184_T0001_R1_P1_K1_Ch2-Ch1.zen
460	4.654291e-02	6.810797e-03	4.799000e-02	20150715_gfpSORORINcd3_G2G1\MitoSys2\LSM\gfpSORORINc_G1\DE_W0002_P0002\DE_2_W0002_P0002_T0004\TR1_W0001_P0184\TR1_2_W0001_P0184_T0001_R1_P1_K1_Ch2-Ch1.zen
500	4.569228e-02	7.579256e-03	4.708700e-02	20150715_gfpSORORINcd3_G2G1\MitoSys2\LSM\gfpSORORINc_G1\DE_W0002_P0002\DE_2_W0002_P0002_T0004\TR1_W0001_P0184\TR1_2_W0001_P0184_T0001_R1_P1_K1_Ch2-Ch1.zen
540	4.420682e-02	8.318624e-03	4.622400e-02	20150715_gfpSORORINcd3_G2G1\MitoSys2\LSM\gfpSORORINc_G1\DE_W0002_P0002\DE_2_W0002_P0002_T0004\TR1_W0001_P0184\TR1_2_W0001_P0184_T0001_R1_P1_K1_Ch2-Ch1.zen
580	4.274350e-02	8.611170e-03	4.539800e-02	20150715_gfpSORORINcd3_G2G1\MitoSys2\LSM\gfpSORORINc_G1\DE_W0002_P0002\DE_2_W0002_P0002_T0004\TR1_W0001_P0184\TR1_2_W0001_P0184_T0001_R1_P1_K1_Ch2-Ch1.zen
620	4.347504e-02	9.313441e-03	4.460500e-02	20150715_gfpSORORINcd3_G2G1\MitoSys2\LSM\gfpSORORINc_G1\DE_W0002_P0002\DE_2_W0002_P0002_T0004\TR1_W0001_P0184\TR1_2_W0001_P0184_T0001_R1_P1_K1_Ch2-Ch1.zen
660	4.357109e-02	9.798261e-03	4.384200e-02	20150715_gfpSORORINcd3_G2G1\MitoSys2\LSM\gfpSORORINc_G1\DE_W0002_P0002\DE_2_W0002_P0002_T0004\TR1_W0001_P0184\TR1_2_W0001_P0184_T0001_R1_P1_K1_Ch2-Ch1.zen
700	4.410454e-02	6.981480e-03	4.310900e-02	20150715_gfpSORORINcd3_G2G1\MitoSys2\LSM\gfpSORORINc_G1\DE_W0002_P0002\DE_2_W0002_P0002_T0004\TR1_W0001_P0184\TR1_2_W0001_P0184_T0001_R1_P1_K1_Ch2-Ch1.zen
780	4.070053e-02	7.935874e-03	4.172400e-02	20150715_gfpSORORINcd3_G2G1\MitoSys2\LSM\gfpSORORINc_G1\DE_W0002_P0002\DE_2_W0002_P0002_T0004\TR1_W0001_P0184\TR1_2_W0001_P0184_T0001_R1_P1_K1_Ch2-Ch1.zen
860	4.071547e-02	6.602897e-03	4.043800e-02	20150715_gfpSORORINcd3_G2G1\MitoSys2\LSM\gfpSORORINc_G1\DE_W0002_P0002\DE_2_W0002_P0002_T0004\TR1_W0001_P0184\TR1_2_W0001_P0184_T0001_R1_P1_K1_Ch2-Ch1.zen
940	4.031191e-02	8.107550e-03	3.924100e-02	20150715_gfpSORORINcd3_G2G1\MitoSys2\LSM\gfpSORORINc_G1\DE_W0002_P0002\DE_2_W0002_P0002_T0004\TR1_W0001_P0184\TR1_2_W0001_P0184_T0001_R1_P1_K1_Ch2-Ch1.zen
1020	3.730647e-02	6.977159e-03	3.812600e-02	20150715_gfpSORORINcd3_G2G1\MitoSys2\LSM\gfpSORORINc_G1\DE_W0002_P0002\DE_2_W0002_P0002_T0004\TR1_W0001_P0184\TR1_2_W0001_P0184_T0001_R1_P1_K1_Ch2-Ch1.zen
1100	3.652394e-02	6.959822e-03	3.708400e-02	20150715_gfpSORORINcd3_G2G1\MitoSys2\LSM\gfpSORORINc_G1\DE_W0002_P0002\DE_2_W0002_P0002_T0004\TR1_W0001_P0184\TR1_2_W0001_P0184_T0001_R1_P1_K1_Ch2-Ch1.zen
1180	3.580661e-02	6.861528e-03	3.611000e-02	20150715_gfpSORORINcd3_G2G1\MitoSys2\LSM\gfpSORORINc_G1\DE_W0002_P0002\DE_2_W0002_P0002_T0004\TR1_W0001_P0184\TR1_2_W0001_P0184_T0001_R1_P1_K1_Ch2-Ch1.zen
1260	3.546747e-02	8.162194e-03	3.519800e-02	20150715_gfpSORORINcd3_G2G1\MitoSys2\LSM\gfpSORORINc_G1\DE_W0002_P0002\DE_2_W0002_P0002_T0004\TR1_W0001_P0184\TR1_2_W0001_P0184_T0001_R1_P1_K1_Ch2-Ch1.zen
1340	3.483011e-02	9.420119e-03	3.434200e-02	20150715_gfpSORORINcd3_G2G1\MitoSys2\LSM\gfpSORORINc_G1\DE_W0002_P0002\DE_2_W0002_P0002_T0004\TR1_W0001_P0184\TR1_2_W0001_P0184_T0001_R1_P1_K1_Ch2-Ch1.zen
1420	3.401651e-02	7.346669e-03	3.353800e-02	20150715_gfpSORORINcd3_G2G1\MitoSys2\LSM\gfpSORORINc_G1\DE_W0002_P0002\DE_2_W0002_P0002_T0004\TR1_W0001_P0184\TR1_2_W0001_P0184_T0001_R1_P1_K1_Ch2-Ch1.zen
1500	3.430431e-02	5.746180e-03	3.278100e-02	20150715_gfpSORORINcd3_G2G1\MitoSys2\LSM\gfpSORORINc_G1\DE_W0002_P0002\DE_2_W0002_P0002_T0004\TR1_W0001_P0184\TR1_2_W0001_P0184_T0001_R1_P1_K1_Ch2-Ch1.zen
1660	3.119927e-02	6.736573e-03	3.139400e-02	20150715_gfpSORORINcd3_G2G1\MitoSys2\LSM\gfpSORORINc_G1\DE_W0002_P0002\DE_2_W0002_P0002_T0004\TR1_W0001_P0184\TR1_2_W0001_P0184_T0001_R1_P1_K1_Ch2-Ch1.zen
1820	3.053335e-02	8.591625e-03	3.015300e-02	20150715_gfpSORORINcd3_G2G1\MitoSys2\LSM\gfpSORORINc_G1\DE_W0002_P0002\DE_2_W0002_P0002_T0004\TR1_W0001_P0184\TR1_2_W0001_P0184_T0001_R1_P1_K1_Ch2-Ch1.zen
1980	2.930561e-02	6.443058e-03	2.903700e-02	20150715_gfpSORORINcd3_G2G1\MitoSys2\LSM\gfpSORORINc_G1\DE_W0002_P0002\DE_2_W0002_P0002_T0004\TR1_W0001_P0184\TR1_2_W0001_P0184_T0001_R1_P1_K1_Ch2-Ch1.zen
2140	2.793113e-02	6.786896e-03	2.802800e-02	20150715_gfpSORORINcd3_G2G1\MitoSys2\LSM\gfpSORORINc_G1\DE_W0002_P0002\DE_2_W0002_P0002_T0004\TR1_W0001_P0184\TR1_2_W0001_P0184_T0001_R1_P1_K1_Ch2-Ch1.zen
2300	2.643121e-02	5.973132e-03	2.711100e-02	20150715_gfpSORORINcd3_G2G1\MitoSys2\LSM\gfpSORORINc_G1\DE_W0002_P0002\DE_2_W0002_P0002_T0004\TR1_W0001_P0184\TR1_2_W0001_P0184_T0001_R1_P1_K1_Ch2-Ch1.zen
2460	2.700786e-02	7.463183e-03	2.627300e-02	20150715_gfpSORORINcd3_G2G1\MitoSys2\LSM\gfpSORORINc_G1\DE_W0002_P0002\DE_2_W0002_P0002_T0004\TR1_W0001_P0184\TR1_2_W0001_P0184_T0001_R1_P1_K1_Ch2-Ch1.zen
2620	2.672062e-02	6.934606e-03	2.550400e-02	20150715_gfpSORORINcd3_G2G1\MitoSys2\LSM\gfpSORORINc_G1\DE_W0002_P0002\DE_2_W0002_P0002_T0004\TR1_W0001_P0184\TR1_2_W0001_P0184_T0001_R1_P1_K1_Ch2-Ch1.zen
2780	2.489244e-02	6.770122e-03	2.479600e-02	20150715_gfpSORORINcd3_G2G1\MitoSys2\LSM\gfpSORORINc_G1\DE_W0002_P0002\DE_2_W0002_P0002_T0004\TR1_W0001_P0184\TR1_2_W0001_P0184_T0001_R1_P1_K1_Ch2-Ch1.zen
2940	2.574779e-02	6.353518e-03	2.414000e-02	20150715_gfpSORORINcd3_G2G1\MitoSys2\LSM\gfpSORORINc_G1\DE_W0002_P0002\DE_2_W0002_P0002_T0004\TR1_W0001_P0184\TR1_2_W0001_P0184_T0001_R1_P1_K1_Ch2-Ch1.zen
3100	2.449191e-02	5.495712e-03	2.353000e-02	20150715_gfpSORORINcd3_G2G1\MitoSys2\LSM\gfpSORORINc_G1\DE_W0002_P0002\DE_2_W0002_P0002_T0004\TR1_W0001_P0184\TR1_2_W0001_P0184_T0001_R1_P1_K1_Ch2-Ch1.zen
3420	2.290086e-02	5.426092e-03	2.243000e-02	20150715_gfpSORORINcd3_G2G1\MitoSys2\LSM\gfpSORORINc_G1\DE_W0002_P0002\DE_2_W0002_P0002_T0004\TR1_W0001_P0184\TR1_2_W0001_P0184_T0001_R1_P1_K1_Ch2-Ch1.zen
3740	2.078202e-02	4.816795e-03	2.146100e-02	20150715_gfpSORORINcd3_G2G1\MitoSys2\LSM\gfpSORORINc_G1\DE_W0002_P0002\DE_2_W0002_P0002_T0004\TR1_W0001_P0184\TR1_2_W0001_P0184_T0001_R1_P1_K1_Ch2-Ch1.zen
4060	2.119200e-02	6.542433e-03	2.059500e-02	20150715_gfpSORORINcd3_G2G1\MitoSys2\LSM\gfpSORORINc_G1\DE_W0002_P0002\DE_2_W0002_P0002_T0004\TR1_W0001_P0184\TR1_2_W0001_P0184_T0001_R1_P1_K1_Ch2-Ch1.zen
4380	1.879712e-02	5.925664e-03	1.981500e-02	20150715_gfpSORORINcd3_G2G1\MitoSys2\LSM\gfpSORORINc_G1\DE_W0002_P0002\DE_2_W0002_P0002_T0004\TR1_W0001_P0184\TR1_2_W0001_P0184_T0001_R1_P1_K1_Ch2-Ch1.zen
4700	1.933110e-02	5.541639e-03	1.910400e-02	20150715_gfpSORORINcd3_G2G1\MitoSys2\LSM\gfpSORORINc_G1\DE_W0002_P0002\DE_2_W0002_P0002_T0004\TR1_W0001_P0184\TR1_2_W0001_P0184_T0001_R1_P1_K1_Ch2-Ch1.zen
5020	1.793956e-02	5.815394e-03	1.845100e-02	20150715_gfpSORORINcd3_G2G1\MitoSys2\LSM\gfpSORORINc_G1\DE_W0002_P0002\DE_2_W0002_P0002_T0004\TR1_W0001_P0184\TR1_2_W0001_P0184_T0001_R1_P1_K1_Ch2-Ch1.zen
5340	1.607297e-02	5.247565e-03	1.784600e-02	20150715_gfpSORORINcd3_G2G1\MitoSys2\LSM\gfpSORORINc_G1\DE_W0002_P0002\DE_2_W0002_P0002_T0004\TR1_W0001_P0184\TR1_2_W0001_P0184_T0001_R1_P1_K1_Ch2-Ch1.zen
5660	1.674502e-02	4.985147e-03	1.728200e-02	20150715_gfpSORORINcd3_G2G1\MitoSys2\LSM\gfpSORORINc_G1\DE_W0002_P0002\DE_2_W0002_P0002_T0004\TR1_W0001_P0184\TR1_2_W0001_P0184_T0001_R1_P1_K1_Ch2-Ch1.zen
5980	1.660349e-02	4.863968e-03	1.675400e-02	20150715_gfpSORORINcd3_G2G1\MitoSys2\LSM\gfpSORORINc_G1\DE_W0002_P0002\DE_2_W0002_P0002_T0004\TR1_W0001_P0184\TR1_2_W0001_P0184_T0001_R1_P1_K1_Ch2-Ch1.zen
6300	1.492474e-02	4.769109e-03	1.625600e-02	20150715_gfpSORORINcd3_G2G1\MitoSys2\LSM\gfpSORORINc_G1\DE_W0002_P0002\DE_2_W0002_P0002_T0004\TR1_W0001_P0184\TR1_2_W0001_P0184_T0001_R1_P1_K1_Ch2-Ch1.zen
6940	1.472795e-02	5.332368e-03	1.533500e-02	20150715_gfpSORORINcd3_G2G1\MitoSys2\LSM\gfpSORORINc_G1\DE_W0002_P0002\DE_2_W0002_P0002_T0004\TR1_W0001_P0184\TR1_2_W0001_P0184_T0001_R1_P1_K1_Ch2-Ch1.zen
7580	1.445846e-02	5.458601e-03	1.449800e-02	20150715_gfpSORORINcd3_G2G1\MitoSys2\LSM\gfpSORORINc_G1\DE_W0002_P0002\DE_2_W0002_P0002_T0004\TR1_W0001_P0184\TR1_2_W0001_P0184_T0001_R1_P1_K1_Ch2-Ch1.zen
8220	1.368145e-02	6.054929e-03	1.372800e-02	20150715_gfpSORORINcd3_G2G1\MitoSys2\LSM\gfpSORORINc_G1\DE_W0002_P0002\DE_2_W0002_P0002_T0004\TR1_W0001_P0184\TR1_2_W0001_P0184_T0001_R1_P1_K1_Ch2-Ch1.zen
8860	1.389317e-02	5.626475e-03	1.301500e-02	20150715_gfpSORORINcd3_G2G1\MitoSys2\LSM\gfpSORORINc_G1\DE_W0002_P0002\DE_2_W0002_P0002_T0004\TR1_W0001_P0184\TR1_2_W0001_P0184_T0001_R1_P1_K1_Ch2-Ch1.zen
9500	1.207330e-02	4.687303e-03	1.235000e-02	20150715_gfpSORORINcd3_G2G1\MitoSys2\LSM\gfpSORORINc_G1\DE_W0002_P0002\DE_2_W0002_P0002_T0004\TR1_W0001_P0184\TR1_2_W0001_P0184_T0001_R1_P1_K1_Ch2-Ch1.zen
10140	1.202136e-02	5.086068e-03	1.172700e-02	20150715_gfpSORORINcd3_G2G1\MitoSys2\LSM\gfpSORORINc_G1\DE_W0002_P0002\DE_2_W0002_P0002_T0004\TR1_W0001_P0184\TR1_2_W0001_P0184_T0001_R1_P1_K1_Ch2-Ch1.zen
10780	1.084695e-02	5.291716e-03	1.114300e-02	20150715_gfpSORORINcd3_G2G1\MitoSys2\LSM\gfpSORORINc_G1\DE_W0002_P0002\DE_2_W0002_P0002_T0004\TR1_W0001_P0184\TR1_2_W0001_P0184_T0001_R1_P1_K1_Ch2-Ch1.zen
11420	1.085956e-02	5.051475e-03	1.059400e-02	20150715_gfpSORORINcd3_G2G1\MitoSys2\LSM\gfpSORORINc_G1\DE_W0002_P0002\DE_2_W0002_P0002_T0004\TR1_W0001_P0184\TR1_2_W0001_P0184_T0001_R1_P1_K1_Ch2-Ch1.zen
12060	1.023447e-02	5.236365e-03	1.007700e-02	20150715_gfpSORORINcd3_G2G1\MitoSys2\LSM\gfpSORORINc_G1\DE_W0002_P0002\DE_2_W0002_P0002_T0004\TR1_W0001_P0184\TR1_2_W0001_P0184_T0001_R1_P1_K1_Ch2-Ch1.zen
12700	9.584761e-03	5.031321e-03	9.589500e-03	20150715_gfpSORORINcd3_G2G1\MitoSys2\LSM\gfpSORORINc_G1\DE_W0002_P0002\DE_2_W0002_P0002_T0004\TR1_W0001_P0184\TR1_2_W0001_P0184_T0001_R1_P1_K1_Ch2-Ch1.zen
13980	7.807278e-03	5.236397e-03	8.697000e-03	20150715_gfpSORORINcd3_G2G1\MitoSys2\LSM\gfpSORORINc_G1\DE_W0002_P0002\DE_2_W0002_P0002_T0004\TR1_W0001_P0184\TR1_2_W0001_P0184_T0001_R1_P1_K1_Ch2-Ch1.zen
15260	7.420288e-03	4.726387e-03	7.902900e-03	20150715_gfpSORORINcd3_G2G1\MitoSys2\LSM\gfpSORORINc_G1\DE_W0002_P0002\DE_2_W0002_P0002_T0004\TR1_W0001_P0184\TR1_2_W0001_P0184_T0001_R1_P1_K1_Ch2-Ch1.zen
16540	7.450459e-03	4.709268e-03	7.195800e-03	20150715_gfpSORORINcd3_G2G1\MitoSys2\LSM\gfpSORORINc_G1\DE_W0002_P0002\DE_2_W0002_P0002_T0004\TR1_W0001_P0184\TR1_2_W0001_P0184_T0001_R1_P1_K1_Ch2-Ch1.zen
17820	6.733271e-03	5.594420e-03	6.565800e-03	20150715_gfpSORORINcd3_G2G1\MitoSys2\LSM\gfpSORORINc_G1\DE_W0002_P0002\DE_2_W0002_P0002_T0004\TR1_W0001_P0184\TR1_2_W0001_P0184_T0001_R1_P1_K1_Ch2-Ch1.zen
19100	6.458296e-03	4.667923e-03	6.003900e-03	20150715_gfpSORORINcd3_G2G1\MitoSys2\LSM\gfpSORORINc_G1\DE_W0002_P0002\DE_2_W0002_P0002_T0004\TR1_W0001_P0184\TR1_2_W0001_P0184_T0001_R1_P1_K1_Ch2-Ch1.zen
20380	6.101884e-03	4.839737e-03	5.502200e-03	20150715_gfpSORORINcd3_G2G1\MitoSys2\LSM\gfpSORORINc_G1\DE_W0002_P0002\DE_2_W0002_P0002_T0004\TR1_W0001_P0184\TR1_2_W0001_P0184_T0001_R1_P1_K1_Ch2-Ch1.zen
21660	5.646988e-03	4.505526e-03	5.053600e-03	20150715_gfpSORORINcd3_G2G1\MitoSys2\LSM\gfpSORORINc_G1\DE_W0002_P0002\DE_2_W0002_P0002_T0004\TR1_W0001_P0184\TR1_2_W0001_P0184_T0001_R1_P1_K1_Ch2-Ch1.zen
22940	6.048055e-03	4.665505e-03	4.651900e-03	20150715_gfpSORORINcd3_G2G1\MitoSys2\LSM\gfpSORORINc_G1\DE_W0002_P0002\DE_2_W0002_P0002_T0004\TR1_W0001_P0184\TR1_2_W0001_P0184_T0001_R1_P1_K1_Ch2-Ch1.zen
24220	4.610951e-03	4.936773e-03	4.291400e-03	20150715_gfpSORORINcd3_G2G1\MitoSys2\LSM\gfpSORORINc_G1\DE_W0002_P0002\DE_2_W0002_P0002_T0004\TR1_W0001_P0184\TR1_2_W0001_P0184_T0001_R1_P1_K1_Ch2-Ch1.zen
25500	4.529726e-03	5.131445e-03	3.967300e-03	20150715_gfpSORORINcd3_G2G1\MitoSys2\LSM\gfpSORORINc_G1\DE_W0002_P0002\DE_2_W0002_P0002_T0004\TR1_W0001_P0184\TR1_2_W0001_P0184_T0001_R1_P1_K1_Ch2-Ch1.zen
28060	4.418792e-03	4.109761e-03	3.411600e-03	20150715_gfpSORORINcd3_G2G1\MitoSys2\LSM\gfpSORORINc_G1\DE_W0002_P0002\DE_2_W0002_P0002_T0004\TR1_W0001_P0184\TR1_2_W0001_P0184_T0001_R1_P1_K1_Ch2-Ch1.zen
30620	3.880341e-03	4.718220e-03	2.956700e-03	20150715_gfpSORORINcd3_G2G1\MitoSys2\LSM\gfpSORORINc_G1\DE_W0002_P0002\DE_2_W0002_P0002_T0004\TR1_W0001_P0184\TR1_2_W0001_P0184_T0001_R1_P1_K1_Ch2-Ch1.zen
33180	2.781770e-03	4.984121e-03	2.581000e-03	20150715_gfpSORORINcd3_G2G1\MitoSys2\LSM\gfpSORORINc_G1\DE_W0002_P0002\DE_2_W0002_P0002_T0004\TR1_W0001_P0184\TR1_2_W0001_P0184_T0001_R1_P1_K1_Ch2-Ch1.zen
35740	1.865303e-03	5.502079e-03	2.268200e-03	20150715_gfpSORORINcd3_G2G1\MitoSys2\LSM\gfpSORORINc_G1\DE_W0002_P0002\DE_2_W0002_P0002_T0004\TR1_W0001_P0184\TR1_2_W0001_P0184_T0001_R1_P1_K1_Ch2-Ch1.zen
38300	1.913214e-03	5.471647e-03	2.005500e-03	20150715_gfpSORORINcd3_G2G1\MitoSys2\LSM\gfpSORORINc_G1\DE_W0002_P0002\DE_2_W0002_P0002_T0004\TR1_W0001_P0184\TR1_2_W0001_P0184_T0001_R1_P1_K1_Ch2-Ch1.zen
40860	1.753782e-03	4.566183e-03	1.783200e-03	20150715_gfpSORORINcd3_G2G1\MitoSys2\LSM\gfpSORORINc_G1\DE_W0002_P0002\DE_2_W0002_P0002_T0004\TR1_W0001_P0184\TR1_2_W0001_P0184_T0001_R1_P1_K1_Ch2-Ch1.zen
43420	8.310069e-04	4.597054e-03	1.593700e-03	20150715_gfpSORORINcd3_G2G1\MitoSys2\LSM\gfpSORORINc_G1\DE_W0002_P0002\DE_2_W0002_P0002_T0004\TR1_W0001_P0184\TR1_2_W0001_P0184_T0001_R1_P1_K1_Ch2-Ch1.zen
45980	1.285531e-03	4.943490e-03	1.431200e-03	20150715_gfpSORORINcd3_G2G1\MitoSys2\LSM\gfpSORORINc_G1\DE_W0002_P0002\DE_2_W0002_P0002_T0004\TR1_W0001_P0184\TR1_2_W0001_P0184_T0001_R1_P1_K1_Ch2-Ch1.zen
48540	9.651796e-04	5.004455e-03	1.290900e-03	20150715_gfpSORORINcd3_G2G1\MitoSys2\LSM\gfpSORORINc_G1\DE_W0002_P0002\DE_2_W0002_P0002_T0004\TR1_W0001_P0184\TR1_2_W0001_P0184_T0001_R1_P1_K1_Ch2-Ch1.zen
51100	5.403245e-04	5.222281e-03	1.169100e-03	20150715_gfpSORORINcd3_G2G1\MitoSys2\LSM\gfpSORORINc_G1\DE_W0002_P0002\DE_2_W0002_P0002_T0004\TR1_W0001_P0184\TR1_2_W0001_P0184_T0001_R1_P1_K1_Ch2-Ch1.zen
56220	-2.960430e-04	4.415840e-03	9.695200e-04	20150715_gfpSORORINcd3_G2G1\MitoSys2\LSM\gfpSORORINc_G1\DE_W0002_P0002\DE_2_W0002_P0002_T0004\TR1_W0001_P0184\TR1_2_W0001_P0184_T0001_R1_P1_K1_Ch2-Ch1.zen
61340	-4.044115e-04	3.230292e-03	8.145200e-04	20150715_gfpSORORINcd3_G2G1\MitoSys2\LSM\gfpSORORINc_G1\DE_W0002_P0002\DE_2_W0002_P0002_T0004\TR1_W0001_P0184\TR1_2_W0001_P0184_T0001_R1_P1_K1_Ch2-Ch1.zen
66460	-3.834376e-04	3.559566e-03	6.921300e-04	20150715_gfpSORORINcd3_G2G1\MitoSys2\LSM\gfpSORORINc_G1\DE_W0002_P0002\DE_2_W0002_P0002_T0004\TR1_W0001_P0184\TR1_2_W0001_P0184_T0001_R1_P1_K1_Ch2-Ch1.zen
71580	-2.492209e-04	2.824670e-03	5.940700e-04	20150715_gfpSORORINcd3_G2G1\MitoSys2\LSM\gfpSORORINc_G1\DE_W0002_P0002\DE_2_W0002_P0002_T0004\TR1_W0001_P0184\TR1_2_W0001_P0184_T0001_R1_P1_K1_Ch2-Ch1.zen
76700	-1.499493e-04	2.567524e-03	5.144600e-04	20150715_gfpSORORINcd3_G2G1\MitoSys2\LSM\gfpSORORINc_G1\DE_W0002_P0002\DE_2_W0002_P0002_T0004\TR1_W0001_P0184\TR1_2_W0001_P0184_T0001_R1_P1_K1_Ch2-Ch1.zen
81820	-1.559752e-03	3.394819e-03	4.491000e-04	20150715_gfpSORORINcd3_G2G1\MitoSys2\LSM\gfpSORORINc_G1\DE_W0002_P0002\DE_2_W0002_P0002_T0004\TR1_W0001_P0184\TR1_2_W0001_P0184_T0001_R1_P1_K1_Ch2-Ch1.zen
86940	-8.965148e-04	2.807957e-03	3.948900e-04	20150715_gfpSORORINcd3_G2G1\MitoSys2\LSM\gfpSORORINc_G1\DE_W0002_P0002\DE_2_W0002_P0002_T0004\TR1_W0001_P0184\TR1_2_W0001_P0184_T0001_R1_P1_K1_Ch2-Ch1.zen
92060	-1.677611e-03	3.052945e-03	3.495000e-04	20150715_gfpSORORINcd3_G2G1\MitoSys2\LSM\gfpSORORINc_G1\DE_W0002_P0002\DE_2_W0002_P0002_T0004\TR1_W0001_P0184\TR1_2_W0001_P0184_T0001_R1_P1_K1_Ch2-Ch1.zen
97180	-1.520378e-03	3.066198e-03	3.111800e-04	20150715_gfpSORORINcd3_G2G1\MitoSys2\LSM\gfpSORORINc_G1\DE_W0002_P0002\DE_2_W0002_P0002_T0004\TR1_W0001_P0184\TR1_2_W0001_P0184_T0001_R1_P1_K1_Ch2-Ch1.zen
102300	-1.013343e-03	2.956622e-03	2.785800e-04	20150715_gfpSORORINcd3_G2G1\MitoSys2\LSM\gfpSORORINc_G1\DE_W0002_P0002\DE_2_W0002_P0002_T0004\TR1_W0001_P0184\TR1_2_W0001_P0184_T0001_R1_P1_K1_Ch2-Ch1.zen
112540	-2.165636e-04	4.041300e-03	2.265700e-04	20150715_gfpSORORINcd3_G2G1\MitoSys2\LSM\gfpSORORINc_G1\DE_W0002_P0002\DE_2_W0002_P0002_T0004\TR1_W0001_P0184\TR1_2_W0001_P0184_T0001_R1_P1_K1_Ch2-Ch1.zen
122780	-1.052860e-04	3.812045e-03	1.874700e-04	20150715_gfpSORORINcd3_G2G1\MitoSys2\LSM\gfpSORORINc_G1\DE_W0002_P0002\DE_2_W0002_P0002_T0004\TR1_W0001_P0184\TR1_2_W0001_P0184_T0001_R1_P1_K1_Ch2-Ch1.zen
133020	6.329954e-04	4.355210e-03	1.574400e-04	20150715_gfpSORORINcd3_G2G1\MitoSys2\LSM\gfpSORORINc_G1\DE_W0002_P0002\DE_2_W0002_P0002_T0004\TR1_W0001_P0184\TR1_2_W0001_P0184_T0001_R1_P1_K1_Ch2-Ch1.zen
143260	1.941752e-04	3.359616e-03	1.339500e-04	20150715_gfpSORORINcd3_G2G1\MitoSys2\LSM\gfpSORORINc_G1\DE_W0002_P0002\DE_2_W0002_P0002_T0004\TR1_W0001_P0184\TR1_2_W0001_P0184_T0001_R1_P1_K1_Ch2-Ch1.zen
153500	-2.032776e-04	2.863032e-03	1.152600e-04	20150715_gfpSORORINcd3_G2G1\MitoSys2\LSM\gfpSORORINc_G1\DE_W0002_P0002\DE_2_W0002_P0002_T0004\TR1_W0001_P0184\TR1_2_W0001_P0184_T0001_R1_P1_K1_Ch2-Ch1.zen
163740	-6.683085e-04	3.562767e-03	1.001700e-04	20150715_gfpSORORINcd3_G2G1\MitoSys2\LSM\gfpSORORINc_G1\DE_W0002_P0002\DE_2_W0002_P0002_T0004\TR1_W0001_P0184\TR1_2_W0001_P0184_T0001_R1_P1_K1_Ch2-Ch1.zen
173980	-2.511298e-03	3.360807e-03	8.784400e-05	20150715_gfpSORORINcd3_G2G1\MitoSys2\LSM\gfpSORORINc_G1\DE_W0002_P0002\DE_2_W0002_P0002_T0004\TR1_W0001_P0184\TR1_2_W0001_P0184_T0001_R1_P1_K1_Ch2-Ch1.zen
184220	-2.511914e-03	2.416541e-03	7.764700e-05	20150715_gfpSORORINcd3_G2G1\MitoSys2\LSM\gfpSORORINc_G1\DE_W0002_P0002\DE_2_W0002_P0002_T0004\TR1_W0001_P0184\TR1_2_W0001_P0184_T0001_R1_P1_K1_Ch2-Ch1.zen
194460	-1.994755e-03	2.855804e-03	6.912600e-05	20150715_gfpSORORINcd3_G2G1\MitoSys2\LSM\gfpSORORINc_G1\DE_W0002_P0002\DE_2_W0002_P0002_T0004\TR1_W0001_P0184\TR1_2_W0001_P0184_T0001_R1_P1_K1_Ch2-Ch1.zen
204700	-1.184646e-03	2.331784e-03	6.193700e-05	20150715_gfpSORORINcd3_G2G1\MitoSys2\LSM\gfpSORORINc_G1\DE_W0002_P0002\DE_2_W0002_P0002_T0004\TR1_W0001_P0184\TR1_2_W0001_P0184_T0001_R1_P1_K1_Ch2-Ch1.zen
225180	-1.015684e-03	3.573212e-03	5.057300e-05	20150715_gfpSORORINcd3_G2G1\MitoSys2\LSM\gfpSORORINc_G1\DE_W0002_P0002\DE_2_W0002_P0002_T0004\TR1_W0001_P0184\TR1_2_W0001_P0184_T0001_R1_P1_K1_Ch2-Ch1.zen
245660	-1.097023e-03	3.377987e-03	4.210100e-05	20150715_gfpSORORINcd3_G2G1\MitoSys2\LSM\gfpSORORINc_G1\DE_W0002_P0002\DE_2_W0002_P0002_T0004\TR1_W0001_P0184\TR1_2_W0001_P0184_T0001_R1_P1_K1_Ch2-Ch1.zen
266140	-1.359456e-03	2.740841e-03	3.562000e-05	20150715_gfpSORORINcd3_G2G1\MitoSys2\LSM\gfpSORORINc_G1\DE_W0002_P0002\DE_2_W0002_P0002_T0004\TR1_W0001_P0184\TR1_2_W0001_P0184_T0001_R1_P1_K1_Ch2-Ch1.zen
286620	-8.102215e-05	2.991799e-03	3.055500e-05	20150715_gfpSORORINcd3_G2G1\MitoSys2\LSM\gfpSORORINc_G1\DE_W0002_P0002\DE_2_W0002_P0002_T0004\TR1_W0001_P0184\TR1_2_W0001_P0184_T0001_R1_P1_K1_Ch2-Ch1.zen
307100	5.651380e-04	3.303666e-03	2.652100e-05	20150715_gfpSORORINcd3_G2G1\MitoSys2\LSM\gfpSORORINc_G1\DE_W0002_P0002\DE_2_W0002_P0002_T0004\TR1_W0001_P0184\TR1_2_W0001_P0184_T0001_R1_P1_K1_Ch2-Ch1.zen
327580	-2.637817e-04	3.489241e-03	2.325600e-05	20150715_gfpSORORINcd3_G2G1\MitoSys2\LSM\gfpSORORINc_G1\DE_W0002_P0002\DE_2_W0002_P0002_T0004\TR1_W0001_P0184\TR1_2_W0001_P0184_T0001_R1_P1_K1_Ch2-Ch1.zen
348060	-3.516406e-04	3.881271e-03	2.057500e-05	20150715_gfpSORORINcd3_G2G1\MitoSys2\LSM\gfpSORORINc_G1\DE_W0002_P0002\DE_2_W0002_P0002_T0004\TR1_W0001_P0184\TR1_2_W0001_P0184_T0001_R1_P1_K1_Ch2-Ch1.zen
368540	2.893364e-04	3.786205e-03	1.834600e-05	20150715_gfpSORORINcd3_G2G1\MitoSys2\LSM\gfpSORORINc_G1\DE_W0002_P0002\DE_2_W0002_P0002_T0004\TR1_W0001_P0184\TR1_2_W0001_P0184_T0001_R1_P1_K1_Ch2-Ch1.zen
389020	-6.696845e-04	3.830286e-03	1.647200e-05	20150715_gfpSORORINcd3_G2G1\MitoSys2\LSM\gfpSORORINc_G1\DE_W0002_P0002\DE_2_W0002_P0002_T0004\TR1_W0001_P0184\TR1_2_W0001_P0184_T0001_R1_P1_K1_Ch2-Ch1.zen
409500	-9.505912e-04	3.205497e-03	1.488100e-05	20150715_gfpSORORINcd3_G2G1\MitoSys2\LSM\gfpSORORINc_G1\DE_W0002_P0002\DE_2_W0002_P0002_T0004\TR1_W0001_P0184\TR1_2_W0001_P0184_T0001_R1_P1_K1_Ch2-Ch1.zen
450460	-8.930931e-05	3.225887e-03	1.234100e-05	20150715_gfpSORORINcd3_G2G1\MitoSys2\LSM\gfpSORORINc_G1\DE_W0002_P0002\DE_2_W0002_P0002_T0004\TR1_W0001_P0184\TR1_2_W0001_P0184_T0001_R1_P1_K1_Ch2-Ch1.zen
491420	-6.787636e-04	2.771121e-03	1.042100e-05	20150715_gfpSORORINcd3_G2G1\MitoSys2\LSM\gfpSORORINc_G1\DE_W0002_P0002\DE_2_W0002_P0002_T0004\TR1_W0001_P0184\TR1_2_W0001_P0184_T0001_R1_P1_K1_Ch2-Ch1.zen
532380	-7.379647e-04	2.564269e-03	8.932400e-06	20150715_gfpSORORINcd3_G2G1\MitoSys2\LSM\gfpSORORINc_G1\DE_W0002_P0002\DE_2_W0002_P0002_T0004\TR1_W0001_P0184\TR1_2_W0001_P0184_T0001_R1_P1_K1_Ch2-Ch1.zen
573340	-4.102919e-04	2.827084e-03	7.753300e-06	20150715_gfpSORORINcd3_G2G1\MitoSys2\LSM\gfpSORORINc_G1\DE_W0002_P0002\DE_2_W0002_P0002_T0004\TR1_W0001_P0184\TR1_2_W0001_P0184_T0001_R1_P1_K1_Ch2-Ch1.zen
614300	-1.046432e-03	3.777218e-03	6.802200e-06	20150715_gfpSORORINcd3_G2G1\MitoSys2\LSM\gfpSORORINc_G1\DE_W0002_P0002\DE_2_W0002_P0002_T0004\TR1_W0001_P0184\TR1_2_W0001_P0184_T0001_R1_P1_K1_Ch2-Ch1.zen
655260	-9.078440e-04	3.645169e-03	6.023100e-06	20150715_gfpSORORINcd3_G2G1\MitoSys2\LSM\gfpSORORINc_G1\DE_W0002_P0002\DE_2_W0002_P0002_T0004\TR1_W0001_P0184\TR1_2_W0001_P0184_T0001_R1_P1_K1_Ch2-Ch1.zen
696220	-3.178442e-04	3.242039e-03	5.376100e-06	20150715_gfpSORORINcd3_G2G1\MitoSys2\LSM\gfpSORORINc_G1\DE_W0002_P0002\DE_2_W0002_P0002_T0004\TR1_W0001_P0184\TR1_2_W0001_P0184_T0001_R1_P1_K1_Ch2-Ch1.zen
737180	-1.127125e-04	3.029615e-03	4.832600e-06	20150715_gfpSORORINcd3_G2G1\MitoSys2\LSM\gfpSORORINc_G1\DE_W0002_P0002\DE_2_W0002_P0002_T0004\TR1_W0001_P0184\TR1_2_W0001_P0184_T0001_R1_P1_K1_Ch2-Ch1.zen
778140	-6.178722e-04	1.941586e-03	4.371100e-06	20150715_gfpSORORINcd3_G2G1\MitoSys2\LSM\gfpSORORINc_G1\DE_W0002_P0002\DE_2_W0002_P0002_T0004\TR1_W0001_P0184\TR1_2_W0001_P0184_T0001_R1_P1_K1_Ch2-Ch1.zen
819100	5.879448e-05	2.560715e-03	3.975700e-06	20150715_gfpSORORINcd3_G2G1\MitoSys2\LSM\gfpSORORINc_G1\DE_W0002_P0002\DE_2_W0002_P0002_T0004\TR1_W0001_P0184\TR1_2_W0001_P0184_T0001_R1_P1_K1_Ch2-Ch1.zen
901020	2.034591e-05	2.593594e-03	3.336600e-06	20150715_gfpSORORINcd3_G2G1\MitoSys2\LSM\gfpSORORINc_G1\DE_W0002_P0002\DE_2_W0002_P0002_T0004\TR1_W0001_P0184\TR1_2_W0001_P0184_T0001_R1_P1_K1_Ch2-Ch1.zen
982940	-3.612650e-04	2.170403e-03	2.846200e-06	20150715_gfpSORORINcd3_G2G1\MitoSys2\LSM\gfpSORORINc_G1\DE_W0002_P0002\DE_2_W0002_P0002_T0004\TR1_W0001_P0184\TR1_2_W0001_P0184_T0001_R1_P1_K1_Ch2-Ch1.zen
1064860	3.488659e-04	2.446719e-03	2.460900e-06	20150715_gfpSORORINcd3_G2G1\MitoSys2\LSM\gfpSORORINc_G1\DE_W0002_P0002\DE_2_W0002_P0002_T0004\TR1_W0001_P0184\TR1_2_W0001_P0184_T0001_R1_P1_K1_Ch2-Ch1.zen
1146780	-6.670960e-04	1.438484e-03	2.152100e-06	20150715_gfpSORORINcd3_G2G1\MitoSys2\LSM\gfpSORORINc_G1\DE_W0002_P0002\DE_2_W0002_P0002_T0004\TR1_W0001_P0184\TR1_2_W0001_P0184_T0001_R1_P1_K1_Ch2-Ch1.zen
1228700	-2.609211e-04	2.032025e-03	1.900500e-06	20150715_gfpSORORINcd3_G2G1\MitoSys2\LSM\gfpSORORINc_G1\DE_W0002_P0002\DE_2_W0002_P0002_T0004\TR1_W0001_P0184\TR1_2_W0001_P0184_T0001_R1_P1_K1_Ch2-Ch1.zen
1310620	-2.270372e-04	2.568734e-03	1.692500e-06	20150715_gfpSORORINcd3_G2G1\MitoSys2\LSM\gfpSORORINc_G1\DE_W0002_P0002\DE_2_W0002_P0002_T0004\TR1_W0001_P0184\TR1_2_W0001_P0184_T0001_R1_P1_K1_Ch2-Ch1.zen
1392540	4.238932e-05	2.679108e-03	1.518300e-06	20150715_gfpSORORINcd3_G2G1\MitoSys2\LSM\gfpSORORINc_G1\DE_W0002_P0002\DE_2_W0002_P0002_T0004\TR1_W0001_P0184\TR1_2_W0001_P0184_T0001_R1_P1_K1_Ch2-Ch1.zen
1474460	2.844859e-04	3.020922e-03	1.371000e-06	20150715_gfpSORORINcd3_G2G1\MitoSys2\LSM\gfpSORORINc_G1\DE_W0002_P0002\DE_2_W0002_P0002_T0004\TR1_W0001_P0184\TR1_2_W0001_P0184_T0001_R1_P1_K1_Ch2-Ch1.zen
1556380	2.619238e-04	2.455004e-03	1.245000e-06	20150715_gfpSORORINcd3_G2G1\MitoSys2\LSM\gfpSORORINc_G1\DE_W0002_P0002\DE_2_W0002_P0002_T0004\TR1_W0001_P0184\TR1_2_W0001_P0184_T0001_R1_P1_K1_Ch2-Ch1.zen
10	6.337141e-02	1.396698e-02	6.430400e-02	20150715_gfpSORORINcd3_G2G1\MitoSys2\LSM\gfpSORORINc_G1\DE_W0002_P0002\DE_2_W0002_P0002_T0004\TR1_W0001_P0184\TR1_2_W0001_P0184_T0001_R1_P2_K1_Ch2-Ch1.zen
20	6.559931e-02	1.463991e-02	6.352500e-02	20150715_gfpSORORINcd3_G2G1\MitoSys2\LSM\gfpSORORINc_G1\DE_W0002_P0002\DE_2_W0002_P0002_T0004\TR1_W0001_P0184\TR1_2_W0001_P0184_T0001_R1_P2_K1_Ch2-Ch1.zen
30	6.129904e-02	1.203239e-02	6.278900e-02	20150715_gfpSORORINcd3_G2G1\MitoSys2\LSM\gfpSORORINc_G1\DE_W0002_P0002\DE_2_W0002_P0002_T0004\TR1_W0001_P0184\TR1_2_W0001_P0184_T0001_R1_P2_K1_Ch2-Ch1.zen
40	5.422075e-02	1.422754e-02	6.209600e-02	20150715_gfpSORORINcd3_G2G1\MitoSys2\LSM\gfpSORORINc_G1\DE_W0002_P0002\DE_2_W0002_P0002_T0004\TR1_W0001_P0184\TR1_2_W0001_P0184_T0001_R1_P2_K1_Ch2-Ch1.zen
50	6.508384e-02	1.640907e-02	6.144500e-02	20150715_gfpSORORINcd3_G2G1\MitoSys2\LSM\gfpSORORINc_G1\DE_W0002_P0002\DE_2_W0002_P0002_T0004\TR1_W0001_P0184\TR1_2_W0001_P0184_T0001_R1_P2_K1_Ch2-Ch1.zen
60	6.513389e-02	1.228395e-02	6.083100e-02	20150715_gfpSORORINcd3_G2G1\MitoSys2\LSM\gfpSORORINc_G1\DE_W0002_P0002\DE_2_W0002_P0002_T0004\TR1_W0001_P0184\TR1_2_W0001_P0184_T0001_R1_P2_K1_Ch2-Ch1.zen
70	6.562152e-02	1.208836e-02	6.025300e-02	20150715_gfpSORORINcd3_G2G1\MitoSys2\LSM\gfpSORORINc_G1\DE_W0002_P0002\DE_2_W0002_P0002_T0004\TR1_W0001_P0184\TR1_2_W0001_P0184_T0001_R1_P2_K1_Ch2-Ch1.zen
80	5.759982e-02	1.651754e-02	5.970700e-02	20150715_gfpSORORINcd3_G2G1\MitoSys2\LSM\gfpSORORINc_G1\DE_W0002_P0002\DE_2_W0002_P0002_T0004\TR1_W0001_P0184\TR1_2_W0001_P0184_T0001_R1_P2_K1_Ch2-Ch1.zen
90	5.830190e-02	1.224474e-02	5.919000e-02	20150715_gfpSORORINcd3_G2G1\MitoSys2\LSM\gfpSORORINc_G1\DE_W0002_P0002\DE_2_W0002_P0002_T0004\TR1_W0001_P0184\TR1_2_W0001_P0184_T0001_R1_P2_K1_Ch2-Ch1.zen
100	6.017115e-02	9.646334e-03	5.870000e-02	20150715_gfpSORORINcd3_G2G1\MitoSys2\LSM\gfpSORORINc_G1\DE_W0002_P0002\DE_2_W0002_P0002_T0004\TR1_W0001_P0184\TR1_2_W0001_P0184_T0001_R1_P2_K1_Ch2-Ch1.zen
120	5.452133e-02	1.018266e-02	5.779200e-02	20150715_gfpSORORINcd3_G2G1\MitoSys2\LSM\gfpSORORINc_G1\DE_W0002_P0002\DE_2_W0002_P0002_T0004\TR1_W0001_P0184\TR1_2_W0001_P0184_T0001_R1_P2_K1_Ch2-Ch1.zen
140	6.038082e-02	9.466513e-03	5.696600e-02	20150715_gfpSORORINcd3_G2G1\MitoSys2\LSM\gfpSORORINc_G1\DE_W0002_P0002\DE_2_W0002_P0002_T0004\TR1_W0001_P0184\TR1_2_W0001_P0184_T0001_R1_P2_K1_Ch2-Ch1.zen
160	5.337937e-02	1.134279e-02	5.620700e-02	20150715_gfpSORORINcd3_G2G1\MitoSys2\LSM\gfpSORORINc_G1\DE_W0002_P0002\DE_2_W0002_P0002_T0004\TR1_W0001_P0184\TR1_2_W0001_P0184_T0001_R1_P2_K1_Ch2-Ch1.zen
180	5.215796e-02	1.038955e-02	5.550600e-02	20150715_gfpSORORINcd3_G2G1\MitoSys2\LSM\gfpSORORINc_G1\DE_W0002_P0002\DE_2_W0002_P0002_T0004\TR1_W0001_P0184\TR1_2_W0001_P0184_T0001_R1_P2_K1_Ch2-Ch1.zen
200	5.648006e-02	9.940337e-03	5.485100e-02	20150715_gfpSORORINcd3_G2G1\MitoSys2\LSM\gfpSORORINc_G1\DE_W0002_P0002\DE_2_W0002_P0002_T0004\TR1_W0001_P0184\TR1_2_W0001_P0184_T0001_R1_P2_K1_Ch2-Ch1.zen
220	5.470068e-02	1.280426e-02	5.423700e-02	20150715_gfpSORORINcd3_G2G1\MitoSys2\LSM\gfpSORORINc_G1\DE_W0002_P0002\DE_2_W0002_P0002_T0004\TR1_W0001_P0184\TR1_2_W0001_P0184_T0001_R1_P2_K1_Ch2-Ch1.zen
240	5.387550e-02	1.124847e-02	5.365500e-02	20150715_gfpSORORINcd3_G2G1\MitoSys2\LSM\gfpSORORINc_G1\DE_W0002_P0002\DE_2_W0002_P0002_T0004\TR1_W0001_P0184\TR1_2_W0001_P0184_T0001_R1_P2_K1_Ch2-Ch1.zen
260	5.127135e-02	1.212954e-02	5.310300e-02	20150715_gfpSORORINcd3_G2G1\MitoSys2\LSM\gfpSORORINc_G1\DE_W0002_P0002\DE_2_W0002_P0002_T0004\TR1_W0001_P0184\TR1_2_W0001_P0184_T0001_R1_P2_K1_Ch2-Ch1.zen
280	5.552941e-02	1.267743e-02	5.257400e-02	20150715_gfpSORORINcd3_G2G1\MitoSys2\LSM\gfpSORORINc_G1\DE_W0002_P0002\DE_2_W0002_P0002_T0004\TR1_W0001_P0184\TR1_2_W0001_P0184_T0001_R1_P2_K1_Ch2-Ch1.zen
300	5.413525e-02	9.389306e-03	5.206600e-02	20150715_gfpSORORINcd3_G2G1\MitoSys2\LSM\gfpSORORINc_G1\DE_W0002_P0002\DE_2_W0002_P0002_T0004\TR1_W0001_P0184\TR1_2_W0001_P0184_T0001_R1_P2_K1_Ch2-Ch1.zen
340	4.936603e-02	7.767431e-03	5.110300e-02	20150715_gfpSORORINcd3_G2G1\MitoSys2\LSM\gfpSORORINc_G1\DE_W0002_P0002\DE_2_W0002_P0002_T0004\TR1_W0001_P0184\TR1_2_W0001_P0184_T0001_R1_P2_K1_Ch2-Ch1.zen
380	4.981530e-02	1.096885e-02	5.019700e-02	20150715_gfpSORORINcd3_G2G1\MitoSys2\LSM\gfpSORORINc_G1\DE_W0002_P0002\DE_2_W0002_P0002_T0004\TR1_W0001_P0184\TR1_2_W0001_P0184_T0001_R1_P2_K1_Ch2-Ch1.zen
420	4.868991e-02	9.944798e-03	4.933700e-02	20150715_gfpSORORINcd3_G2G1\MitoSys2\LSM\gfpSORORINc_G1\DE_W0002_P0002\DE_2_W0002_P0002_T0004\TR1_W0001_P0184\TR1_2_W0001_P0184_T0001_R1_P2_K1_Ch2-Ch1.zen
460	4.734962e-02	9.972456e-03	4.851500e-02	20150715_gfpSORORINcd3_G2G1\MitoSys2\LSM\gfpSORORINc_G1\DE_W0002_P0002\DE_2_W0002_P0002_T0004\TR1_W0001_P0184\TR1_2_W0001_P0184_T0001_R1_P2_K1_Ch2-Ch1.zen
500	4.634722e-02	8.634657e-03	4.772700e-02	20150715_gfpSORORINcd3_G2G1\MitoSys2\LSM\gfpSORORINc_G1\DE_W0002_P0002\DE_2_W0002_P0002_T0004\TR1_W0001_P0184\TR1_2_W0001_P0184_T0001_R1_P2_K1_Ch2-Ch1.zen
540	4.743399e-02	6.673983e-03	4.696800e-02	20150715_gfpSORORINcd3_G2G1\MitoSys2\LSM\gfpSORORINc_G1\DE_W0002_P0002\DE_2_W0002_P0002_T0004\TR1_W0001_P0184\TR1_2_W0001_P0184_T0001_R1_P2_K1_Ch2-Ch1.zen
580	4.468270e-02	8.028637e-03	4.623600e-02	20150715_gfpSORORINcd3_G2G1\MitoSys2\LSM\gfpSORORINc_G1\DE_W0002_P0002\DE_2_W0002_P0002_T0004\TR1_W0001_P0184\TR1_2_W0001_P0184_T0001_R1_P2_K1_Ch2-Ch1.zen
620	4.912938e-02	8.694727e-03	4.553000e-02	20150715_gfpSORORINcd3_G2G1\MitoSys2\LSM\gfpSORORINc_G1\DE_W0002_P0002\DE_2_W0002_P0002_T0004\TR1_W0001_P0184\TR1_2_W0001_P0184_T0001_R1_P2_K1_Ch2-Ch1.zen
660	4.649453e-02	9.420788e-03	4.484700e-02	20150715_gfpSORORINcd3_G2G1\MitoSys2\LSM\gfpSORORINc_G1\DE_W0002_P0002\DE_2_W0002_P0002_T0004\TR1_W0001_P0184\TR1_2_W0001_P0184_T0001_R1_P2_K1_Ch2-Ch1.zen
700	4.440014e-02	7.616607e-03	4.418700e-02	20150715_gfpSORORINcd3_G2G1\MitoSys2\LSM\gfpSORORINc_G1\DE_W0002_P0002\DE_2_W0002_P0002_T0004\TR1_W0001_P0184\TR1_2_W0001_P0184_T0001_R1_P2_K1_Ch2-Ch1.zen
780	4.228341e-02	7.319572e-03	4.293000e-02	20150715_gfpSORORINcd3_G2G1\MitoSys2\LSM\gfpSORORINc_G1\DE_W0002_P0002\DE_2_W0002_P0002_T0004\TR1_W0001_P0184\TR1_2_W0001_P0184_T0001_R1_P2_K1_Ch2-Ch1.zen
860	4.279735e-02	7.782687e-03	4.175100e-02	20150715_gfpSORORINcd3_G2G1\MitoSys2\LSM\gfpSORORINc_G1\DE_W0002_P0002\DE_2_W0002_P0002_T0004\TR1_W0001_P0184\TR1_2_W0001_P0184_T0001_R1_P2_K1_Ch2-Ch1.zen
940	4.062353e-02	1.004821e-02	4.064400e-02	20150715_gfpSORORINcd3_G2G1\MitoSys2\LSM\gfpSORORINc_G1\DE_W0002_P0002\DE_2_W0002_P0002_T0004\TR1_W0001_P0184\TR1_2_W0001_P0184_T0001_R1_P2_K1_Ch2-Ch1.zen
1020	3.956800e-02	7.597137e-03	3.960300e-02	20150715_gfpSORORINcd3_G2G1\MitoSys2\LSM\gfpSORORINc_G1\DE_W0002_P0002\DE_2_W0002_P0002_T0004\TR1_W0001_P0184\TR1_2_W0001_P0184_T0001_R1_P2_K1_Ch2-Ch1.zen
1100	3.869667e-02	7.308247e-03	3.862300e-02	20150715_gfpSORORINcd3_G2G1\MitoSys2\LSM\gfpSORORINc_G1\DE_W0002_P0002\DE_2_W0002_P0002_T0004\TR1_W0001_P0184\TR1_2_W0001_P0184_T0001_R1_P2_K1_Ch2-Ch1.zen
1180	3.598842e-02	8.380937e-03	3.770100e-02	20150715_gfpSORORINcd3_G2G1\MitoSys2\LSM\gfpSORORINc_G1\DE_W0002_P0002\DE_2_W0002_P0002_T0004\TR1_W0001_P0184\TR1_2_W0001_P0184_T0001_R1_P2_K1_Ch2-Ch1.zen
1260	3.629705e-02	7.950378e-03	3.683000e-02	20150715_gfpSORORINcd3_G2G1\MitoSys2\LSM\gfpSORORINc_G1\DE_W0002_P0002\DE_2_W0002_P0002_T0004\TR1_W0001_P0184\TR1_2_W0001_P0184_T0001_R1_P2_K1_Ch2-Ch1.zen
1340	3.491630e-02	8.344633e-03	3.600800e-02	20150715_gfpSORORINcd3_G2G1\MitoSys2\LSM\gfpSORORINc_G1\DE_W0002_P0002\DE_2_W0002_P0002_T0004\TR1_W0001_P0184\TR1_2_W0001_P0184_T0001_R1_P2_K1_Ch2-Ch1.zen
1420	3.499011e-02	8.705949e-03	3.523000e-02	20150715_gfpSORORINcd3_G2G1\MitoSys2\LSM\gfpSORORINc_G1\DE_W0002_P0002\DE_2_W0002_P0002_T0004\TR1_W0001_P0184\TR1_2_W0001_P0184_T0001_R1_P2_K1_Ch2-Ch1.zen
1500	3.532733e-02	8.367434e-03	3.449400e-02	20150715_gfpSORORINcd3_G2G1\MitoSys2\LSM\gfpSORORINc_G1\DE_W0002_P0002\DE_2_W0002_P0002_T0004\TR1_W0001_P0184\TR1_2_W0001_P0184_T0001_R1_P2_K1_Ch2-Ch1.zen
1660	3.453690e-02	7.300402e-03	3.313400e-02	20150715_gfpSORORINcd3_G2G1\MitoSys2\LSM\gfpSORORINc_G1\DE_W0002_P0002\DE_2_W0002_P0002_T0004\TR1_W0001_P0184\TR1_2_W0001_P0184_T0001_R1_P2_K1_Ch2-Ch1.zen
1820	3.210629e-02	7.076405e-03	3.190600e-02	20150715_gfpSORORINcd3_G2G1\MitoSys2\LSM\gfpSORORINc_G1\DE_W0002_P0002\DE_2_W0002_P0002_T0004\TR1_W0001_P0184\TR1_2_W0001_P0184_T0001_R1_P2_K1_Ch2-Ch1.zen
1980	3.025704e-02	7.303587e-03	3.079300e-02	20150715_gfpSORORINcd3_G2G1\MitoSys2\LSM\gfpSORORINc_G1\DE_W0002_P0002\DE_2_W0002_P0002_T0004\TR1_W0001_P0184\TR1_2_W0001_P0184_T0001_R1_P2_K1_Ch2-Ch1.zen
2140	2.867535e-02	7.378791e-03	2.977800e-02	20150715_gfpSORORINcd3_G2G1\MitoSys2\LSM\gfpSORORINc_G1\DE_W0002_P0002\DE_2_W0002_P0002_T0004\TR1_W0001_P0184\TR1_2_W0001_P0184_T0001_R1_P2_K1_Ch2-Ch1.zen
2300	2.884516e-02	7.560789e-03	2.885000e-02	20150715_gfpSORORINcd3_G2G1\MitoSys2\LSM\gfpSORORINc_G1\DE_W0002_P0002\DE_2_W0002_P0002_T0004\TR1_W0001_P0184\TR1_2_W0001_P0184_T0001_R1_P2_K1_Ch2-Ch1.zen
2460	2.860536e-02	7.906432e-03	2.799800e-02	20150715_gfpSORORINcd3_G2G1\MitoSys2\LSM\gfpSORORINc_G1\DE_W0002_P0002\DE_2_W0002_P0002_T0004\TR1_W0001_P0184\TR1_2_W0001_P0184_T0001_R1_P2_K1_Ch2-Ch1.zen
2620	2.716062e-02	6.455747e-03	2.721200e-02	20150715_gfpSORORINcd3_G2G1\MitoSys2\LSM\gfpSORORINc_G1\DE_W0002_P0002\DE_2_W0002_P0002_T0004\TR1_W0001_P0184\TR1_2_W0001_P0184_T0001_R1_P2_K1_Ch2-Ch1.zen
2780	2.629360e-02	6.841940e-03	2.648600e-02	20150715_gfpSORORINcd3_G2G1\MitoSys2\LSM\gfpSORORINc_G1\DE_W0002_P0002\DE_2_W0002_P0002_T0004\TR1_W0001_P0184\TR1_2_W0001_P0184_T0001_R1_P2_K1_Ch2-Ch1.zen
2940	2.558174e-02	6.793450e-03	2.581100e-02	20150715_gfpSORORINcd3_G2G1\MitoSys2\LSM\gfpSORORINc_G1\DE_W0002_P0002\DE_2_W0002_P0002_T0004\TR1_W0001_P0184\TR1_2_W0001_P0184_T0001_R1_P2_K1_Ch2-Ch1.zen
3100	2.615256e-02	6.155303e-03	2.518300e-02	20150715_gfpSORORINcd3_G2G1\MitoSys2\LSM\gfpSORORINc_G1\DE_W0002_P0002\DE_2_W0002_P0002_T0004\TR1_W0001_P0184\TR1_2_W0001_P0184_T0001_R1_P2_K1_Ch2-Ch1.zen
3420	2.456084e-02	5.524768e-03	2.404800e-02	20150715_gfpSORORINcd3_G2G1\MitoSys2\LSM\gfpSORORINc_G1\DE_W0002_P0002\DE_2_W0002_P0002_T0004\TR1_W0001_P0184\TR1_2_W0001_P0184_T0001_R1_P2_K1_Ch2-Ch1.zen
3740	2.304795e-02	5.505468e-03	2.304700e-02	20150715_gfpSORORINcd3_G2G1\MitoSys2\LSM\gfpSORORINc_G1\DE_W0002_P0002\DE_2_W0002_P0002_T0004\TR1_W0001_P0184\TR1_2_W0001_P0184_T0001_R1_P2_K1_Ch2-Ch1.zen
4060	2.119764e-02	5.598092e-03	2.215600e-02	20150715_gfpSORORINcd3_G2G1\MitoSys2\LSM\gfpSORORINc_G1\DE_W0002_P0002\DE_2_W0002_P0002_T0004\TR1_W0001_P0184\TR1_2_W0001_P0184_T0001_R1_P2_K1_Ch2-Ch1.zen
4380	2.152393e-02	5.530066e-03	2.135700e-02	20150715_gfpSORORINcd3_G2G1\MitoSys2\LSM\gfpSORORINc_G1\DE_W0002_P0002\DE_2_W0002_P0002_T0004\TR1_W0001_P0184\TR1_2_W0001_P0184_T0001_R1_P2_K1_Ch2-Ch1.zen
4700	2.117375e-02	5.116854e-03	2.063300e-02	20150715_gfpSORORINcd3_G2G1\MitoSys2\LSM\gfpSORORINc_G1\DE_W0002_P0002\DE_2_W0002_P0002_T0004\TR1_W0001_P0184\TR1_2_W0001_P0184_T0001_R1_P2_K1_Ch2-Ch1.zen
5020	2.049887e-02	5.334193e-03	1.997400e-02	20150715_gfpSORORINcd3_G2G1\MitoSys2\LSM\gfpSORORINc_G1\DE_W0002_P0002\DE_2_W0002_P0002_T0004\TR1_W0001_P0184\TR1_2_W0001_P0184_T0001_R1_P2_K1_Ch2-Ch1.zen
5340	1.849074e-02	4.919285e-03	1.936900e-02	20150715_gfpSORORINcd3_G2G1\MitoSys2\LSM\gfpSORORINc_G1\DE_W0002_P0002\DE_2_W0002_P0002_T0004\TR1_W0001_P0184\TR1_2_W0001_P0184_T0001_R1_P2_K1_Ch2-Ch1.zen
5660	1.870845e-02	4.616251e-03	1.881100e-02	20150715_gfpSORORINcd3_G2G1\MitoSys2\LSM\gfpSORORINc_G1\DE_W0002_P0002\DE_2_W0002_P0002_T0004\TR1_W0001_P0184\TR1_2_W0001_P0184_T0001_R1_P2_K1_Ch2-Ch1.zen
5980	1.815898e-02	5.319296e-03	1.829400e-02	20150715_gfpSORORINcd3_G2G1\MitoSys2\LSM\gfpSORORINc_G1\DE_W0002_P0002\DE_2_W0002_P0002_T0004\TR1_W0001_P0184\TR1_2_W0001_P0184_T0001_R1_P2_K1_Ch2-Ch1.zen
6300	1.747794e-02	5.257385e-03	1.781200e-02	20150715_gfpSORORINcd3_G2G1\MitoSys2\LSM\gfpSORORINc_G1\DE_W0002_P0002\DE_2_W0002_P0002_T0004\TR1_W0001_P0184\TR1_2_W0001_P0184_T0001_R1_P2_K1_Ch2-Ch1.zen
6940	1.752448e-02	5.662588e-03	1.693800e-02	20150715_gfpSORORINcd3_G2G1\MitoSys2\LSM\gfpSORORINc_G1\DE_W0002_P0002\DE_2_W0002_P0002_T0004\TR1_W0001_P0184\TR1_2_W0001_P0184_T0001_R1_P2_K1_Ch2-Ch1.zen
7580	1.715802e-02	5.082504e-03	1.616300e-02	20150715_gfpSORORINcd3_G2G1\MitoSys2\LSM\gfpSORORINc_G1\DE_W0002_P0002\DE_2_W0002_P0002_T0004\TR1_W0001_P0184\TR1_2_W0001_P0184_T0001_R1_P2_K1_Ch2-Ch1.zen
8220	1.636273e-02	5.869163e-03	1.546500e-02	20150715_gfpSORORINcd3_G2G1\MitoSys2\LSM\gfpSORORINc_G1\DE_W0002_P0002\DE_2_W0002_P0002_T0004\TR1_W0001_P0184\TR1_2_W0001_P0184_T0001_R1_P2_K1_Ch2-Ch1.zen
8860	1.480786e-02	4.945495e-03	1.483200e-02	20150715_gfpSORORINcd3_G2G1\MitoSys2\LSM\gfpSORORINc_G1\DE_W0002_P0002\DE_2_W0002_P0002_T0004\TR1_W0001_P0184\TR1_2_W0001_P0184_T0001_R1_P2_K1_Ch2-Ch1.zen
9500	1.384250e-02	5.521350e-03	1.425300e-02	20150715_gfpSORORINcd3_G2G1\MitoSys2\LSM\gfpSORORINc_G1\DE_W0002_P0002\DE_2_W0002_P0002_T0004\TR1_W0001_P0184\TR1_2_W0001_P0184_T0001_R1_P2_K1_Ch2-Ch1.zen
10140	1.341308e-02	5.068388e-03	1.371900e-02	20150715_gfpSORORINcd3_G2G1\MitoSys2\LSM\gfpSORORINc_G1\DE_W0002_P0002\DE_2_W0002_P0002_T0004\TR1_W0001_P0184\TR1_2_W0001_P0184_T0001_R1_P2_K1_Ch2-Ch1.zen
10780	1.371949e-02	5.087074e-03	1.322300e-02	20150715_gfpSORORINcd3_G2G1\MitoSys2\LSM\gfpSORORINc_G1\DE_W0002_P0002\DE_2_W0002_P0002_T0004\TR1_W0001_P0184\TR1_2_W0001_P0184_T0001_R1_P2_K1_Ch2-Ch1.zen
11420	1.265398e-02	5.067517e-03	1.276200e-02	20150715_gfpSORORINcd3_G2G1\MitoSys2\LSM\gfpSORORINc_G1\DE_W0002_P0002\DE_2_W0002_P0002_T0004\TR1_W0001_P0184\TR1_2_W0001_P0184_T0001_R1_P2_K1_Ch2-Ch1.zen
12060	1.201702e-02	5.579854e-03	1.233000e-02	20150715_gfpSORORINcd3_G2G1\MitoSys2\LSM\gfpSORORINc_G1\DE_W0002_P0002\DE_2_W0002_P0002_T0004\TR1_W0001_P0184\TR1_2_W0001_P0184_T0001_R1_P2_K1_Ch2-Ch1.zen
12700	1.163781e-02	4.949051e-03	1.192400e-02	20150715_gfpSORORINcd3_G2G1\MitoSys2\LSM\gfpSORORINc_G1\DE_W0002_P0002\DE_2_W0002_P0002_T0004\TR1_W0001_P0184\TR1_2_W0001_P0184_T0001_R1_P2_K1_Ch2-Ch1.zen
13980	1.078790e-02	4.536871e-03	1.118000e-02	20150715_gfpSORORINcd3_G2G1\MitoSys2\LSM\gfpSORORINc_G1\DE_W0002_P0002\DE_2_W0002_P0002_T0004\TR1_W0001_P0184\TR1_2_W0001_P0184_T0001_R1_P2_K1_Ch2-Ch1.zen
15260	9.243486e-03	5.370191e-03	1.051300e-02	20150715_gfpSORORINcd3_G2G1\MitoSys2\LSM\gfpSORORINc_G1\DE_W0002_P0002\DE_2_W0002_P0002_T0004\TR1_W0001_P0184\TR1_2_W0001_P0184_T0001_R1_P2_K1_Ch2-Ch1.zen
16540	8.981257e-03	4.615194e-03	9.910300e-03	20150715_gfpSORORINcd3_G2G1\MitoSys2\LSM\gfpSORORINc_G1\DE_W0002_P0002\DE_2_W0002_P0002_T0004\TR1_W0001_P0184\TR1_2_W0001_P0184_T0001_R1_P2_K1_Ch2-Ch1.zen
17820	9.011509e-03	4.323031e-03	9.362600e-03	20150715_gfpSORORINcd3_G2G1\MitoSys2\LSM\gfpSORORINc_G1\DE_W0002_P0002\DE_2_W0002_P0002_T0004\TR1_W0001_P0184\TR1_2_W0001_P0184_T0001_R1_P2_K1_Ch2-Ch1.zen
19100	8.230131e-03	4.080239e-03	8.862300e-03	20150715_gfpSORORINcd3_G2G1\MitoSys2\LSM\gfpSORORINc_G1\DE_W0002_P0002\DE_2_W0002_P0002_T0004\TR1_W0001_P0184\TR1_2_W0001_P0184_T0001_R1_P2_K1_Ch2-Ch1.zen
20380	8.373287e-03	4.848672e-03	8.403300e-03	20150715_gfpSORORINcd3_G2G1\MitoSys2\LSM\gfpSORORINc_G1\DE_W0002_P0002\DE_2_W0002_P0002_T0004\TR1_W0001_P0184\TR1_2_W0001_P0184_T0001_R1_P2_K1_Ch2-Ch1.zen
21660	8.746296e-03	4.187046e-03	7.980900e-03	20150715_gfpSORORINcd3_G2G1\MitoSys2\LSM\gfpSORORINc_G1\DE_W0002_P0002\DE_2_W0002_P0002_T0004\TR1_W0001_P0184\TR1_2_W0001_P0184_T0001_R1_P2_K1_Ch2-Ch1.zen
22940	7.681861e-03	4.050104e-03	7.591000e-03	20150715_gfpSORORINcd3_G2G1\MitoSys2\LSM\gfpSORORINc_G1\DE_W0002_P0002\DE_2_W0002_P0002_T0004\TR1_W0001_P0184\TR1_2_W0001_P0184_T0001_R1_P2_K1_Ch2-Ch1.zen
24220	7.669869e-03	4.143297e-03	7.230100e-03	20150715_gfpSORORINcd3_G2G1\MitoSys2\LSM\gfpSORORINc_G1\DE_W0002_P0002\DE_2_W0002_P0002_T0004\TR1_W0001_P0184\TR1_2_W0001_P0184_T0001_R1_P2_K1_Ch2-Ch1.zen
25500	6.952707e-03	4.125019e-03	6.895200e-03	20150715_gfpSORORINcd3_G2G1\MitoSys2\LSM\gfpSORORINc_G1\DE_W0002_P0002\DE_2_W0002_P0002_T0004\TR1_W0001_P0184\TR1_2_W0001_P0184_T0001_R1_P2_K1_Ch2-Ch1.zen
28060	5.351430e-03	4.132083e-03	6.294000e-03	20150715_gfpSORORINcd3_G2G1\MitoSys2\LSM\gfpSORORINc_G1\DE_W0002_P0002\DE_2_W0002_P0002_T0004\TR1_W0001_P0184\TR1_2_W0001_P0184_T0001_R1_P2_K1_Ch2-Ch1.zen
30620	4.763131e-03	5.085656e-03	5.770300e-03	20150715_gfpSORORINcd3_G2G1\MitoSys2\LSM\gfpSORORINc_G1\DE_W0002_P0002\DE_2_W0002_P0002_T0004\TR1_W0001_P0184\TR1_2_W0001_P0184_T0001_R1_P2_K1_Ch2-Ch1.zen
33180	4.924262e-03	5.225043e-03	5.311300e-03	20150715_gfpSORORINcd3_G2G1\MitoSys2\LSM\gfpSORORINc_G1\DE_W0002_P0002\DE_2_W0002_P0002_T0004\TR1_W0001_P0184\TR1_2_W0001_P0184_T0001_R1_P2_K1_Ch2-Ch1.zen
35740	6.112695e-03	5.225181e-03	4.906400e-03	20150715_gfpSORORINcd3_G2G1\MitoSys2\LSM\gfpSORORINc_G1\DE_W0002_P0002\DE_2_W0002_P0002_T0004\TR1_W0001_P0184\TR1_2_W0001_P0184_T0001_R1_P2_K1_Ch2-Ch1.zen
38300	5.756334e-03	4.587633e-03	4.547500e-03	20150715_gfpSORORINcd3_G2G1\MitoSys2\LSM\gfpSORORINc_G1\DE_W0002_P0002\DE_2_W0002_P0002_T0004\TR1_W0001_P0184\TR1_2_W0001_P0184_T0001_R1_P2_K1_Ch2-Ch1.zen
40860	5.635437e-03	4.381493e-03	4.227700e-03	20150715_gfpSORORINcd3_G2G1\MitoSys2\LSM\gfpSORORINc_G1\DE_W0002_P0002\DE_2_W0002_P0002_T0004\TR1_W0001_P0184\TR1_2_W0001_P0184_T0001_R1_P2_K1_Ch2-Ch1.zen
43420	4.782982e-03	3.953289e-03	3.941500e-03	20150715_gfpSORORINcd3_G2G1\MitoSys2\LSM\gfpSORORINc_G1\DE_W0002_P0002\DE_2_W0002_P0002_T0004\TR1_W0001_P0184\TR1_2_W0001_P0184_T0001_R1_P2_K1_Ch2-Ch1.zen
45980	4.634404e-03	4.438529e-03	3.684300e-03	20150715_gfpSORORINcd3_G2G1\MitoSys2\LSM\gfpSORORINc_G1\DE_W0002_P0002\DE_2_W0002_P0002_T0004\TR1_W0001_P0184\TR1_2_W0001_P0184_T0001_R1_P2_K1_Ch2-Ch1.zen
48540	3.334504e-03	4.055451e-03	3.452200e-03	20150715_gfpSORORINcd3_G2G1\MitoSys2\LSM\gfpSORORINc_G1\DE_W0002_P0002\DE_2_W0002_P0002_T0004\TR1_W0001_P0184\TR1_2_W0001_P0184_T0001_R1_P2_K1_Ch2-Ch1.zen
51100	2.457471e-03	4.028097e-03	3.242100e-03	20150715_gfpSORORINcd3_G2G1\MitoSys2\LSM\gfpSORORINc_G1\DE_W0002_P0002\DE_2_W0002_P0002_T0004\TR1_W0001_P0184\TR1_2_W0001_P0184_T0001_R1_P2_K1_Ch2-Ch1.zen
56220	3.095699e-03	4.676212e-03	2.877100e-03	20150715_gfpSORORINcd3_G2G1\MitoSys2\LSM\gfpSORORINc_G1\DE_W0002_P0002\DE_2_W0002_P0002_T0004\TR1_W0001_P0184\TR1_2_W0001_P0184_T0001_R1_P2_K1_Ch2-Ch1.zen
61340	2.955796e-03	4.809166e-03	2.572100e-03	20150715_gfpSORORINcd3_G2G1\MitoSys2\LSM\gfpSORORINc_G1\DE_W0002_P0002\DE_2_W0002_P0002_T0004\TR1_W0001_P0184\TR1_2_W0001_P0184_T0001_R1_P2_K1_Ch2-Ch1.zen
66460	2.577490e-03	4.500602e-03	2.314400e-03	20150715_gfpSORORINcd3_G2G1\MitoSys2\LSM\gfpSORORINc_G1\DE_W0002_P0002\DE_2_W0002_P0002_T0004\TR1_W0001_P0184\TR1_2_W0001_P0184_T0001_R1_P2_K1_Ch2-Ch1.zen
71580	1.843667e-03	4.675941e-03	2.094600e-03	20150715_gfpSORORINcd3_G2G1\MitoSys2\LSM\gfpSORORINc_G1\DE_W0002_P0002\DE_2_W0002_P0002_T0004\TR1_W0001_P0184\TR1_2_W0001_P0184_T0001_R1_P2_K1_Ch2-Ch1.zen
76700	2.244237e-03	4.328608e-03	1.905500e-03	20150715_gfpSORORINcd3_G2G1\MitoSys2\LSM\gfpSORORINc_G1\DE_W0002_P0002\DE_2_W0002_P0002_T0004\TR1_W0001_P0184\TR1_2_W0001_P0184_T0001_R1_P2_K1_Ch2-Ch1.zen
81820	2.741735e-03	4.474567e-03	1.741500e-03	20150715_gfpSORORINcd3_G2G1\MitoSys2\LSM\gfpSORORINc_G1\DE_W0002_P0002\DE_2_W0002_P0002_T0004\TR1_W0001_P0184\TR1_2_W0001_P0184_T0001_R1_P2_K1_Ch2-Ch1.zen
86940	2.073949e-03	4.801545e-03	1.598300e-03	20150715_gfpSORORINcd3_G2G1\MitoSys2\LSM\gfpSORORINc_G1\DE_W0002_P0002\DE_2_W0002_P0002_T0004\TR1_W0001_P0184\TR1_2_W0001_P0184_T0001_R1_P2_K1_Ch2-Ch1.zen
92060	1.276080e-03	4.795927e-03	1.472400e-03	20150715_gfpSORORINcd3_G2G1\MitoSys2\LSM\gfpSORORINc_G1\DE_W0002_P0002\DE_2_W0002_P0002_T0004\TR1_W0001_P0184\TR1_2_W0001_P0184_T0001_R1_P2_K1_Ch2-Ch1.zen
97180	1.010385e-03	4.539314e-03	1.361100e-03	20150715_gfpSORORINcd3_G2G1\MitoSys2\LSM\gfpSORORINc_G1\DE_W0002_P0002\DE_2_W0002_P0002_T0004\TR1_W0001_P0184\TR1_2_W0001_P0184_T0001_R1_P2_K1_Ch2-Ch1.zen
102300	1.005162e-03	4.299111e-03	1.262200e-03	20150715_gfpSORORINcd3_G2G1\MitoSys2\LSM\gfpSORORINc_G1\DE_W0002_P0002\DE_2_W0002_P0002_T0004\TR1_W0001_P0184\TR1_2_W0001_P0184_T0001_R1_P2_K1_Ch2-Ch1.zen
112540	5.856365e-04	4.528675e-03	1.094600e-03	20150715_gfpSORORINcd3_G2G1\MitoSys2\LSM\gfpSORORINc_G1\DE_W0002_P0002\DE_2_W0002_P0002_T0004\TR1_W0001_P0184\TR1_2_W0001_P0184_T0001_R1_P2_K1_Ch2-Ch1.zen
122780	5.172865e-05	4.953153e-03	9.587000e-04	20150715_gfpSORORINcd3_G2G1\MitoSys2\LSM\gfpSORORINc_G1\DE_W0002_P0002\DE_2_W0002_P0002_T0004\TR1_W0001_P0184\TR1_2_W0001_P0184_T0001_R1_P2_K1_Ch2-Ch1.zen
133020	7.382390e-04	4.206301e-03	8.468500e-04	20150715_gfpSORORINcd3_G2G1\MitoSys2\LSM\gfpSORORINc_G1\DE_W0002_P0002\DE_2_W0002_P0002_T0004\TR1_W0001_P0184\TR1_2_W0001_P0184_T0001_R1_P2_K1_Ch2-Ch1.zen
143260	1.150784e-03	3.173896e-03	7.536100e-04	20150715_gfpSORORINcd3_G2G1\MitoSys2\LSM\gfpSORORINc_G1\DE_W0002_P0002\DE_2_W0002_P0002_T0004\TR1_W0001_P0184\TR1_2_W0001_P0184_T0001_R1_P2_K1_Ch2-Ch1.zen
153500	1.587984e-03	4.606284e-03	6.750300e-04	20150715_gfpSORORINcd3_G2G1\MitoSys2\LSM\gfpSORORINc_G1\DE_W0002_P0002\DE_2_W0002_P0002_T0004\TR1_W0001_P0184\TR1_2_W0001_P0184_T0001_R1_P2_K1_Ch2-Ch1.zen
163740	9.645271e-04	4.818598e-03	6.081400e-04	20150715_gfpSORORINcd3_G2G1\MitoSys2\LSM\gfpSORORINc_G1\DE_W0002_P0002\DE_2_W0002_P0002_T0004\TR1_W0001_P0184\TR1_2_W0001_P0184_T0001_R1_P2_K1_Ch2-Ch1.zen
173980	1.578152e-04	4.319174e-03	5.507300e-04	20150715_gfpSORORINcd3_G2G1\MitoSys2\LSM\gfpSORORINc_G1\DE_W0002_P0002\DE_2_W0002_P0002_T0004\TR1_W0001_P0184\TR1_2_W0001_P0184_T0001_R1_P2_K1_Ch2-Ch1.zen
184220	-3.601863e-05	4.322976e-03	5.010500e-04	20150715_gfpSORORINcd3_G2G1\MitoSys2\LSM\gfpSORORINc_G1\DE_W0002_P0002\DE_2_W0002_P0002_T0004\TR1_W0001_P0184\TR1_2_W0001_P0184_T0001_R1_P2_K1_Ch2-Ch1.zen
194460	-3.752190e-04	3.999535e-03	4.577800e-04	20150715_gfpSORORINcd3_G2G1\MitoSys2\LSM\gfpSORORINc_G1\DE_W0002_P0002\DE_2_W0002_P0002_T0004\TR1_W0001_P0184\TR1_2_W0001_P0184_T0001_R1_P2_K1_Ch2-Ch1.zen
204700	2.108081e-04	3.738083e-03	4.198500e-04	20150715_gfpSORORINcd3_G2G1\MitoSys2\LSM\gfpSORORINc_G1\DE_W0002_P0002\DE_2_W0002_P0002_T0004\TR1_W0001_P0184\TR1_2_W0001_P0184_T0001_R1_P2_K1_Ch2-Ch1.zen
225180	-5.490298e-04	4.120744e-03	3.567800e-04	20150715_gfpSORORINcd3_G2G1\MitoSys2\LSM\gfpSORORINc_G1\DE_W0002_P0002\DE_2_W0002_P0002_T0004\TR1_W0001_P0184\TR1_2_W0001_P0184_T0001_R1_P2_K1_Ch2-Ch1.zen
245660	-5.995846e-04	3.983041e-03	3.068000e-04	20150715_gfpSORORINcd3_G2G1\MitoSys2\LSM\gfpSORORINc_G1\DE_W0002_P0002\DE_2_W0002_P0002_T0004\TR1_W0001_P0184\TR1_2_W0001_P0184_T0001_R1_P2_K1_Ch2-Ch1.zen
266140	-9.906223e-04	3.562357e-03	2.665200e-04	20150715_gfpSORORINcd3_G2G1\MitoSys2\LSM\gfpSORORINc_G1\DE_W0002_P0002\DE_2_W0002_P0002_T0004\TR1_W0001_P0184\TR1_2_W0001_P0184_T0001_R1_P2_K1_Ch2-Ch1.zen
286620	4.212102e-04	3.872793e-03	2.336000e-04	20150715_gfpSORORINcd3_G2G1\MitoSys2\LSM\gfpSORORINc_G1\DE_W0002_P0002\DE_2_W0002_P0002_T0004\TR1_W0001_P0184\TR1_2_W0001_P0184_T0001_R1_P2_K1_Ch2-Ch1.zen
307100	-3.795491e-04	2.583525e-03	2.063300e-04	20150715_gfpSORORINcd3_G2G1\MitoSys2\LSM\gfpSORORINc_G1\DE_W0002_P0002\DE_2_W0002_P0002_T0004\TR1_W0001_P0184\TR1_2_W0001_P0184_T0001_R1_P2_K1_Ch2-Ch1.zen
327580	-7.836322e-04	2.958605e-03	1.835100e-04	20150715_gfpSORORINcd3_G2G1\MitoSys2\LSM\gfpSORORINc_G1\DE_W0002_P0002\DE_2_W0002_P0002_T0004\TR1_W0001_P0184\TR1_2_W0001_P0184_T0001_R1_P2_K1_Ch2-Ch1.zen
348060	2.815618e-04	4.151703e-03	1.642200e-04	20150715_gfpSORORINcd3_G2G1\MitoSys2\LSM\gfpSORORINc_G1\DE_W0002_P0002\DE_2_W0002_P0002_T0004\TR1_W0001_P0184\TR1_2_W0001_P0184_T0001_R1_P2_K1_Ch2-Ch1.zen
368540	-6.508451e-04	3.630707e-03	1.477700e-04	20150715_gfpSORORINcd3_G2G1\MitoSys2\LSM\gfpSORORINc_G1\DE_W0002_P0002\DE_2_W0002_P0002_T0004\TR1_W0001_P0184\TR1_2_W0001_P0184_T0001_R1_P2_K1_Ch2-Ch1.zen
389020	2.868356e-04	4.102119e-03	1.336400e-04	20150715_gfpSORORINcd3_G2G1\MitoSys2\LSM\gfpSORORINc_G1\DE_W0002_P0002\DE_2_W0002_P0002_T0004\TR1_W0001_P0184\TR1_2_W0001_P0184_T0001_R1_P2_K1_Ch2-Ch1.zen
409500	-4.635585e-04	3.498670e-03	1.214000e-04	20150715_gfpSORORINcd3_G2G1\MitoSys2\LSM\gfpSORORINc_G1\DE_W0002_P0002\DE_2_W0002_P0002_T0004\TR1_W0001_P0184\TR1_2_W0001_P0184_T0001_R1_P2_K1_Ch2-Ch1.zen
450460	-8.703434e-04	3.496670e-03	1.014100e-04	20150715_gfpSORORINcd3_G2G1\MitoSys2\LSM\gfpSORORINc_G1\DE_W0002_P0002\DE_2_W0002_P0002_T0004\TR1_W0001_P0184\TR1_2_W0001_P0184_T0001_R1_P2_K1_Ch2-Ch1.zen
491420	-1.547675e-03	3.320682e-03	8.591100e-05	20150715_gfpSORORINcd3_G2G1\MitoSys2\LSM\gfpSORORINc_G1\DE_W0002_P0002\DE_2_W0002_P0002_T0004\TR1_W0001_P0184\TR1_2_W0001_P0184_T0001_R1_P2_K1_Ch2-Ch1.zen
532380	-1.666649e-03	3.473471e-03	7.365800e-05	20150715_gfpSORORINcd3_G2G1\MitoSys2\LSM\gfpSORORINc_G1\DE_W0002_P0002\DE_2_W0002_P0002_T0004\TR1_W0001_P0184\TR1_2_W0001_P0184_T0001_R1_P2_K1_Ch2-Ch1.zen
573340	-2.221340e-03	3.148927e-03	6.381100e-05	20150715_gfpSORORINcd3_G2G1\MitoSys2\LSM\gfpSORORINc_G1\DE_W0002_P0002\DE_2_W0002_P0002_T0004\TR1_W0001_P0184\TR1_2_W0001_P0184_T0001_R1_P2_K1_Ch2-Ch1.zen
614300	-2.626225e-03	2.462322e-03	5.578600e-05	20150715_gfpSORORINcd3_G2G1\MitoSys2\LSM\gfpSORORINc_G1\DE_W0002_P0002\DE_2_W0002_P0002_T0004\TR1_W0001_P0184\TR1_2_W0001_P0184_T0001_R1_P2_K1_Ch2-Ch1.zen
655260	-1.922840e-03	3.533874e-03	4.916200e-05	20150715_gfpSORORINcd3_G2G1\MitoSys2\LSM\gfpSORORINc_G1\DE_W0002_P0002\DE_2_W0002_P0002_T0004\TR1_W0001_P0184\TR1_2_W0001_P0184_T0001_R1_P2_K1_Ch2-Ch1.zen
696220	-8.162511e-04	4.086617e-03	4.363400e-05	20150715_gfpSORORINcd3_G2G1\MitoSys2\LSM\gfpSORORINc_G1\DE_W0002_P0002\DE_2_W0002_P0002_T0004\TR1_W0001_P0184\TR1_2_W0001_P0184_T0001_R1_P2_K1_Ch2-Ch1.zen
737180	-1.190864e-03	3.337103e-03	3.897500e-05	20150715_gfpSORORINcd3_G2G1\MitoSys2\LSM\gfpSORORINc_G1\DE_W0002_P0002\DE_2_W0002_P0002_T0004\TR1_W0001_P0184\TR1_2_W0001_P0184_T0001_R1_P2_K1_Ch2-Ch1.zen
778140	-7.650478e-04	3.048426e-03	3.501300e-05	20150715_gfpSORORINcd3_G2G1\MitoSys2\LSM\gfpSORORINc_G1\DE_W0002_P0002\DE_2_W0002_P0002_T0004\TR1_W0001_P0184\TR1_2_W0001_P0184_T0001_R1_P2_K1_Ch2-Ch1.zen
819100	-7.632450e-04	3.681792e-03	3.161700e-05	20150715_gfpSORORINcd3_G2G1\MitoSys2\LSM\gfpSORORINc_G1\DE_W0002_P0002\DE_2_W0002_P0002_T0004\TR1_W0001_P0184\TR1_2_W0001_P0184_T0001_R1_P2_K1_Ch2-Ch1.zen
901020	-2.914779e-04	3.113689e-03	2.613900e-05	20150715_gfpSORORINcd3_G2G1\MitoSys2\LSM\gfpSORORINc_G1\DE_W0002_P0002\DE_2_W0002_P0002_T0004\TR1_W0001_P0184\TR1_2_W0001_P0184_T0001_R1_P2_K1_Ch2-Ch1.zen
982940	-6.707502e-04	3.245525e-03	2.195300e-05	20150715_gfpSORORINcd3_G2G1\MitoSys2\LSM\gfpSORORINc_G1\DE_W0002_P0002\DE_2_W0002_P0002_T0004\TR1_W0001_P0184\TR1_2_W0001_P0184_T0001_R1_P2_K1_Ch2-Ch1.zen
1064860	1.189005e-04	2.345349e-03	1.868700e-05	20150715_gfpSORORINcd3_G2G1\MitoSys2\LSM\gfpSORORINc_G1\DE_W0002_P0002\DE_2_W0002_P0002_T0004\TR1_W0001_P0184\TR1_2_W0001_P0184_T0001_R1_P2_K1_Ch2-Ch1.zen
1146780	-9.476526e-04	2.827596e-03	1.609100e-05	20150715_gfpSORORINcd3_G2G1\MitoSys2\LSM\gfpSORORINc_G1\DE_W0002_P0002\DE_2_W0002_P0002_T0004\TR1_W0001_P0184\TR1_2_W0001_P0184_T0001_R1_P2_K1_Ch2-Ch1.zen
1228700	8.338541e-04	2.786189e-03	1.399500e-05	20150715_gfpSORORINcd3_G2G1\MitoSys2\LSM\gfpSORORINc_G1\DE_W0002_P0002\DE_2_W0002_P0002_T0004\TR1_W0001_P0184\TR1_2_W0001_P0184_T0001_R1_P2_K1_Ch2-Ch1.zen
1310620	1.455673e-04	3.286328e-03	1.227900e-05	20150715_gfpSORORINcd3_G2G1\MitoSys2\LSM\gfpSORORINc_G1\DE_W0002_P0002\DE_2_W0002_P0002_T0004\TR1_W0001_P0184\TR1_2_W0001_P0184_T0001_R1_P2_K1_Ch2-Ch1.zen
1392540	6.517875e-05	2.851933e-03	1.085700e-05	20150715_gfpSORORINcd3_G2G1\MitoSys2\LSM\gfpSORORINc_G1\DE_W0002_P0002\DE_2_W0002_P0002_T0004\TR1_W0001_P0184\TR1_2_W0001_P0184_T0001_R1_P2_K1_Ch2-Ch1.zen
1474460	1.513020e-04	3.385173e-03	9.665800e-06	20150715_gfpSORORINcd3_G2G1\MitoSys2\LSM\gfpSORORINc_G1\DE_W0002_P0002\DE_2_W0002_P0002_T0004\TR1_W0001_P0184\TR1_2_W0001_P0184_T0001_R1_P2_K1_Ch2-Ch1.zen
1556380	-6.961479e-04	2.498312e-03	8.658700e-06	20150715_gfpSORORINcd3_G2G1\MitoSys2\LSM\gfpSORORINc_G1\DE_W0002_P0002\DE_2_W0002_P0002_T0004\TR1_W0001_P0184\TR1_2_W0001_P0184_T0001_R1_P2_K1_Ch2-Ch1.zen
10	6.870026e-02	2.117334e-02	6.806400e-02	20150715_gfpSORORINcd3_G2G1\MitoSys2\LSM\gfpSORORINc_G1\DE_W0002_P0002\DE_2_W0002_P0002_T0004\TR1_W0001_P0184\TR1_2_W0001_P0184_T0001_R1_P3_K1_Ch2-Ch1.zen
20	7.049032e-02	1.956455e-02	6.704700e-02	20150715_gfpSORORINcd3_G2G1\MitoSys2\LSM\gfpSORORINc_G1\DE_W0002_P0002\DE_2_W0002_P0002_T0004\TR1_W0001_P0184\TR1_2_W0001_P0184_T0001_R1_P3_K1_Ch2-Ch1.zen
30	6.970382e-02	1.711395e-02	6.609200e-02	20150715_gfpSORORINcd3_G2G1\MitoSys2\LSM\gfpSORORINc_G1\DE_W0002_P0002\DE_2_W0002_P0002_T0004\TR1_W0001_P0184\TR1_2_W0001_P0184_T0001_R1_P3_K1_Ch2-Ch1.zen
40	6.461375e-02	1.638674e-02	6.519800e-02	20150715_gfpSORORINcd3_G2G1\MitoSys2\LSM\gfpSORORINc_G1\DE_W0002_P0002\DE_2_W0002_P0002_T0004\TR1_W0001_P0184\TR1_2_W0001_P0184_T0001_R1_P3_K1_Ch2-Ch1.zen
50	6.625726e-02	1.422609e-02	6.436100e-02	20150715_gfpSORORINcd3_G2G1\MitoSys2\LSM\gfpSORORINc_G1\DE_W0002_P0002\DE_2_W0002_P0002_T0004\TR1_W0001_P0184\TR1_2_W0001_P0184_T0001_R1_P3_K1_Ch2-Ch1.zen
60	5.518869e-02	1.254783e-02	6.357700e-02	20150715_gfpSORORINcd3_G2G1\MitoSys2\LSM\gfpSORORINc_G1\DE_W0002_P0002\DE_2_W0002_P0002_T0004\TR1_W0001_P0184\TR1_2_W0001_P0184_T0001_R1_P3_K1_Ch2-Ch1.zen
70	5.963286e-02	1.238015e-02	6.284300e-02	20150715_gfpSORORINcd3_G2G1\MitoSys2\LSM\gfpSORORINc_G1\DE_W0002_P0002\DE_2_W0002_P0002_T0004\TR1_W0001_P0184\TR1_2_W0001_P0184_T0001_R1_P3_K1_Ch2-Ch1.zen
80	6.211671e-02	1.429823e-02	6.215400e-02	20150715_gfpSORORINcd3_G2G1\MitoSys2\LSM\gfpSORORINc_G1\DE_W0002_P0002\DE_2_W0002_P0002_T0004\TR1_W0001_P0184\TR1_2_W0001_P0184_T0001_R1_P3_K1_Ch2-Ch1.zen
90	5.928344e-02	1.592238e-02	6.150500e-02	20150715_gfpSORORINcd3_G2G1\MitoSys2\LSM\gfpSORORINc_G1\DE_W0002_P0002\DE_2_W0002_P0002_T0004\TR1_W0001_P0184\TR1_2_W0001_P0184_T0001_R1_P3_K1_Ch2-Ch1.zen
100	6.158036e-02	1.610971e-02	6.089400e-02	20150715_gfpSORORINcd3_G2G1\MitoSys2\LSM\gfpSORORINc_G1\DE_W0002_P0002\DE_2_W0002_P0002_T0004\TR1_W0001_P0184\TR1_2_W0001_P0184_T0001_R1_P3_K1_Ch2-Ch1.zen
120	5.466607e-02	1.000529e-02	5.977100e-02	20150715_gfpSORORINcd3_G2G1\MitoSys2\LSM\gfpSORORINc_G1\DE_W0002_P0002\DE_2_W0002_P0002_T0004\TR1_W0001_P0184\TR1_2_W0001_P0184_T0001_R1_P3_K1_Ch2-Ch1.zen
140	6.108792e-02	1.689226e-02	5.876100e-02	20150715_gfpSORORINcd3_G2G1\MitoSys2\LSM\gfpSORORINc_G1\DE_W0002_P0002\DE_2_W0002_P0002_T0004\TR1_W0001_P0184\TR1_2_W0001_P0184_T0001_R1_P3_K1_Ch2-Ch1.zen
160	5.870528e-02	1.210100e-02	5.784400e-02	20150715_gfpSORORINcd3_G2G1\MitoSys2\LSM\gfpSORORINc_G1\DE_W0002_P0002\DE_2_W0002_P0002_T0004\TR1_W0001_P0184\TR1_2_W0001_P0184_T0001_R1_P3_K1_Ch2-Ch1.zen
180	5.401760e-02	1.712107e-02	5.700400e-02	20150715_gfpSORORINcd3_G2G1\MitoSys2\LSM\gfpSORORINc_G1\DE_W0002_P0002\DE_2_W0002_P0002_T0004\TR1_W0001_P0184\TR1_2_W0001_P0184_T0001_R1_P3_K1_Ch2-Ch1.zen
200	5.768200e-02	1.360852e-02	5.622800e-02	20150715_gfpSORORINcd3_G2G1\MitoSys2\LSM\gfpSORORINc_G1\DE_W0002_P0002\DE_2_W0002_P0002_T0004\TR1_W0001_P0184\TR1_2_W0001_P0184_T0001_R1_P3_K1_Ch2-Ch1.zen
220	5.996352e-02	1.073301e-02	5.550500e-02	20150715_gfpSORORINcd3_G2G1\MitoSys2\LSM\gfpSORORINc_G1\DE_W0002_P0002\DE_2_W0002_P0002_T0004\TR1_W0001_P0184\TR1_2_W0001_P0184_T0001_R1_P3_K1_Ch2-Ch1.zen
240	5.938109e-02	1.358889e-02	5.482700e-02	20150715_gfpSORORINcd3_G2G1\MitoSys2\LSM\gfpSORORINc_G1\DE_W0002_P0002\DE_2_W0002_P0002_T0004\TR1_W0001_P0184\TR1_2_W0001_P0184_T0001_R1_P3_K1_Ch2-Ch1.zen
260	5.178707e-02	1.334337e-02	5.418500e-02	20150715_gfpSORORINcd3_G2G1\MitoSys2\LSM\gfpSORORINc_G1\DE_W0002_P0002\DE_2_W0002_P0002_T0004\TR1_W0001_P0184\TR1_2_W0001_P0184_T0001_R1_P3_K1_Ch2-Ch1.zen
280	5.580281e-02	1.487384e-02	5.357600e-02	20150715_gfpSORORINcd3_G2G1\MitoSys2\LSM\gfpSORORINc_G1\DE_W0002_P0002\DE_2_W0002_P0002_T0004\TR1_W0001_P0184\TR1_2_W0001_P0184_T0001_R1_P3_K1_Ch2-Ch1.zen
300	5.564590e-02	8.828779e-03	5.299200e-02	20150715_gfpSORORINcd3_G2G1\MitoSys2\LSM\gfpSORORINc_G1\DE_W0002_P0002\DE_2_W0002_P0002_T0004\TR1_W0001_P0184\TR1_2_W0001_P0184_T0001_R1_P3_K1_Ch2-Ch1.zen
340	5.093320e-02	9.459816e-03	5.189200e-02	20150715_gfpSORORINcd3_G2G1\MitoSys2\LSM\gfpSORORINc_G1\DE_W0002_P0002\DE_2_W0002_P0002_T0004\TR1_W0001_P0184\TR1_2_W0001_P0184_T0001_R1_P3_K1_Ch2-Ch1.zen
380	5.475786e-02	9.741442e-03	5.086100e-02	20150715_gfpSORORINcd3_G2G1\MitoSys2\LSM\gfpSORORINc_G1\DE_W0002_P0002\DE_2_W0002_P0002_T0004\TR1_W0001_P0184\TR1_2_W0001_P0184_T0001_R1_P3_K1_Ch2-Ch1.zen
420	4.999438e-02	1.071718e-02	4.988600e-02	20150715_gfpSORORINcd3_G2G1\MitoSys2\LSM\gfpSORORINc_G1\DE_W0002_P0002\DE_2_W0002_P0002_T0004\TR1_W0001_P0184\TR1_2_W0001_P0184_T0001_R1_P3_K1_Ch2-Ch1.zen
460	4.488649e-02	8.028368e-03	4.895500e-02	20150715_gfpSORORINcd3_G2G1\MitoSys2\LSM\gfpSORORINc_G1\DE_W0002_P0002\DE_2_W0002_P0002_T0004\TR1_W0001_P0184\TR1_2_W0001_P0184_T0001_R1_P3_K1_Ch2-Ch1.zen
500	4.518576e-02	1.222461e-02	4.806300e-02	20150715_gfpSORORINcd3_G2G1\MitoSys2\LSM\gfpSORORINc_G1\DE_W0002_P0002\DE_2_W0002_P0002_T0004\TR1_W0001_P0184\TR1_2_W0001_P0184_T0001_R1_P3_K1_Ch2-Ch1.zen
540	4.625255e-02	1.074978e-02	4.720500e-02	20150715_gfpSORORINcd3_G2G1\MitoSys2\LSM\gfpSORORINc_G1\DE_W0002_P0002\DE_2_W0002_P0002_T0004\TR1_W0001_P0184\TR1_2_W0001_P0184_T0001_R1_P3_K1_Ch2-Ch1.zen
580	4.813098e-02	1.089608e-02	4.637800e-02	20150715_gfpSORORINcd3_G2G1\MitoSys2\LSM\gfpSORORINc_G1\DE_W0002_P0002\DE_2_W0002_P0002_T0004\TR1_W0001_P0184\TR1_2_W0001_P0184_T0001_R1_P3_K1_Ch2-Ch1.zen
620	4.815734e-02	1.178155e-02	4.557900e-02	20150715_gfpSORORINcd3_G2G1\MitoSys2\LSM\gfpSORORINc_G1\DE_W0002_P0002\DE_2_W0002_P0002_T0004\TR1_W0001_P0184\TR1_2_W0001_P0184_T0001_R1_P3_K1_Ch2-Ch1.zen
660	4.609672e-02	1.065785e-02	4.480700e-02	20150715_gfpSORORINcd3_G2G1\MitoSys2\LSM\gfpSORORINc_G1\DE_W0002_P0002\DE_2_W0002_P0002_T0004\TR1_W0001_P0184\TR1_2_W0001_P0184_T0001_R1_P3_K1_Ch2-Ch1.zen
700	4.191564e-02	9.785464e-03	4.406100e-02	20150715_gfpSORORINcd3_G2G1\MitoSys2\LSM\gfpSORORINc_G1\DE_W0002_P0002\DE_2_W0002_P0002_T0004\TR1_W0001_P0184\TR1_2_W0001_P0184_T0001_R1_P3_K1_Ch2-Ch1.zen
780	4.303704e-02	8.475784e-03	4.263900e-02	20150715_gfpSORORINcd3_G2G1\MitoSys2\LSM\gfpSORORINc_G1\DE_W0002_P0002\DE_2_W0002_P0002_T0004\TR1_W0001_P0184\TR1_2_W0001_P0184_T0001_R1_P3_K1_Ch2-Ch1.zen
860	4.157865e-02	6.230990e-03	4.130700e-02	20150715_gfpSORORINcd3_G2G1\MitoSys2\LSM\gfpSORORINc_G1\DE_W0002_P0002\DE_2_W0002_P0002_T0004\TR1_W0001_P0184\TR1_2_W0001_P0184_T0001_R1_P3_K1_Ch2-Ch1.zen
940	3.880280e-02	7.858453e-03	4.005700e-02	20150715_gfpSORORINcd3_G2G1\MitoSys2\LSM\gfpSORORINc_G1\DE_W0002_P0002\DE_2_W0002_P0002_T0004\TR1_W0001_P0184\TR1_2_W0001_P0184_T0001_R1_P3_K1_Ch2-Ch1.zen
1020	3.768953e-02	8.086888e-03	3.888300e-02	20150715_gfpSORORINcd3_G2G1\MitoSys2\LSM\gfpSORORINc_G1\DE_W0002_P0002\DE_2_W0002_P0002_T0004\TR1_W0001_P0184\TR1_2_W0001_P0184_T0001_R1_P3_K1_Ch2-Ch1.zen
1100	3.667983e-02	7.635098e-03	3.778100e-02	20150715_gfpSORORINcd3_G2G1\MitoSys2\LSM\gfpSORORINc_G1\DE_W0002_P0002\DE_2_W0002_P0002_T0004\TR1_W0001_P0184\TR1_2_W0001_P0184_T0001_R1_P3_K1_Ch2-Ch1.zen
1180	3.407151e-02	9.915204e-03	3.674300e-02	20150715_gfpSORORINcd3_G2G1\MitoSys2\LSM\gfpSORORINc_G1\DE_W0002_P0002\DE_2_W0002_P0002_T0004\TR1_W0001_P0184\TR1_2_W0001_P0184_T0001_R1_P3_K1_Ch2-Ch1.zen
1260	3.356690e-02	7.281149e-03	3.576600e-02	20150715_gfpSORORINcd3_G2G1\MitoSys2\LSM\gfpSORORINc_G1\DE_W0002_P0002\DE_2_W0002_P0002_T0004\TR1_W0001_P0184\TR1_2_W0001_P0184_T0001_R1_P3_K1_Ch2-Ch1.zen
1340	3.355272e-02	9.251140e-03	3.484500e-02	20150715_gfpSORORINcd3_G2G1\MitoSys2\LSM\gfpSORORINc_G1\DE_W0002_P0002\DE_2_W0002_P0002_T0004\TR1_W0001_P0184\TR1_2_W0001_P0184_T0001_R1_P3_K1_Ch2-Ch1.zen
1420	3.562967e-02	8.123130e-03	3.397600e-02	20150715_gfpSORORINcd3_G2G1\MitoSys2\LSM\gfpSORORINc_G1\DE_W0002_P0002\DE_2_W0002_P0002_T0004\TR1_W0001_P0184\TR1_2_W0001_P0184_T0001_R1_P3_K1_Ch2-Ch1.zen
1500	3.472323e-02	8.439815e-03	3.315400e-02	20150715_gfpSORORINcd3_G2G1\MitoSys2\LSM\gfpSORORINc_G1\DE_W0002_P0002\DE_2_W0002_P0002_T0004\TR1_W0001_P0184\TR1_2_W0001_P0184_T0001_R1_P3_K1_Ch2-Ch1.zen
1660	3.286253e-02	7.791804e-03	3.164100e-02	20150715_gfpSORORINcd3_G2G1\MitoSys2\LSM\gfpSORORINc_G1\DE_W0002_P0002\DE_2_W0002_P0002_T0004\TR1_W0001_P0184\TR1_2_W0001_P0184_T0001_R1_P3_K1_Ch2-Ch1.zen
1820	3.134649e-02	7.114774e-03	3.027900e-02	20150715_gfpSORORINcd3_G2G1\MitoSys2\LSM\gfpSORORINc_G1\DE_W0002_P0002\DE_2_W0002_P0002_T0004\TR1_W0001_P0184\TR1_2_W0001_P0184_T0001_R1_P3_K1_Ch2-Ch1.zen
1980	3.047005e-02	5.553313e-03	2.904900e-02	20150715_gfpSORORINcd3_G2G1\MitoSys2\LSM\gfpSORORINc_G1\DE_W0002_P0002\DE_2_W0002_P0002_T0004\TR1_W0001_P0184\TR1_2_W0001_P0184_T0001_R1_P3_K1_Ch2-Ch1.zen
2140	2.651935e-02	8.115581e-03	2.793200e-02	20150715_gfpSORORINcd3_G2G1\MitoSys2\LSM\gfpSORORINc_G1\DE_W0002_P0002\DE_2_W0002_P0002_T0004\TR1_W0001_P0184\TR1_2_W0001_P0184_T0001_R1_P3_K1_Ch2-Ch1.zen
2300	2.787056e-02	7.906559e-03	2.691300e-02	20150715_gfpSORORINcd3_G2G1\MitoSys2\LSM\gfpSORORINc_G1\DE_W0002_P0002\DE_2_W0002_P0002_T0004\TR1_W0001_P0184\TR1_2_W0001_P0184_T0001_R1_P3_K1_Ch2-Ch1.zen
2460	2.560480e-02	7.836937e-03	2.598100e-02	20150715_gfpSORORINcd3_G2G1\MitoSys2\LSM\gfpSORORINc_G1\DE_W0002_P0002\DE_2_W0002_P0002_T0004\TR1_W0001_P0184\TR1_2_W0001_P0184_T0001_R1_P3_K1_Ch2-Ch1.zen
2620	2.688525e-02	6.528548e-03	2.512400e-02	20150715_gfpSORORINcd3_G2G1\MitoSys2\LSM\gfpSORORINc_G1\DE_W0002_P0002\DE_2_W0002_P0002_T0004\TR1_W0001_P0184\TR1_2_W0001_P0184_T0001_R1_P3_K1_Ch2-Ch1.zen
2780	2.513327e-02	5.573416e-03	2.433300e-02	20150715_gfpSORORINcd3_G2G1\MitoSys2\LSM\gfpSORORINc_G1\DE_W0002_P0002\DE_2_W0002_P0002_T0004\TR1_W0001_P0184\TR1_2_W0001_P0184_T0001_R1_P3_K1_Ch2-Ch1.zen
2940	2.412231e-02	7.286473e-03	2.360100e-02	20150715_gfpSORORINcd3_G2G1\MitoSys2\LSM\gfpSORORINc_G1\DE_W0002_P0002\DE_2_W0002_P0002_T0004\TR1_W0001_P0184\TR1_2_W0001_P0184_T0001_R1_P3_K1_Ch2-Ch1.zen
3100	2.301684e-02	6.079980e-03	2.292100e-02	20150715_gfpSORORINcd3_G2G1\MitoSys2\LSM\gfpSORORINc_G1\DE_W0002_P0002\DE_2_W0002_P0002_T0004\TR1_W0001_P0184\TR1_2_W0001_P0184_T0001_R1_P3_K1_Ch2-Ch1.zen
3420	2.210422e-02	4.794281e-03	2.169600e-02	20150715_gfpSORORINcd3_G2G1\MitoSys2\LSM\gfpSORORINc_G1\DE_W0002_P0002\DE_2_W0002_P0002_T0004\TR1_W0001_P0184\TR1_2_W0001_P0184_T0001_R1_P3_K1_Ch2-Ch1.zen
3740	1.948785e-02	6.404221e-03	2.062000e-02	20150715_gfpSORORINcd3_G2G1\MitoSys2\LSM\gfpSORORINc_G1\DE_W0002_P0002\DE_2_W0002_P0002_T0004\TR1_W0001_P0184\TR1_2_W0001_P0184_T0001_R1_P3_K1_Ch2-Ch1.zen
4060	1.956052e-02	6.767130e-03	1.966700e-02	20150715_gfpSORORINcd3_G2G1\MitoSys2\LSM\gfpSORORINc_G1\DE_W0002_P0002\DE_2_W0002_P0002_T0004\TR1_W0001_P0184\TR1_2_W0001_P0184_T0001_R1_P3_K1_Ch2-Ch1.zen
4380	1.799294e-02	6.870540e-03	1.881400e-02	20150715_gfpSORORINcd3_G2G1\MitoSys2\LSM\gfpSORORINc_G1\DE_W0002_P0002\DE_2_W0002_P0002_T0004\TR1_W0001_P0184\TR1_2_W0001_P0184_T0001_R1_P3_K1_Ch2-Ch1.zen
4700	1.786363e-02	5.367322e-03	1.804500e-02	20150715_gfpSORORINcd3_G2G1\MitoSys2\LSM\gfpSORORINc_G1\DE_W0002_P0002\DE_2_W0002_P0002_T0004\TR1_W0001_P0184\TR1_2_W0001_P0184_T0001_R1_P3_K1_Ch2-Ch1.zen
5020	1.727590e-02	6.451605e-03	1.734700e-02	20150715_gfpSORORINcd3_G2G1\MitoSys2\LSM\gfpSORORINc_G1\DE_W0002_P0002\DE_2_W0002_P0002_T0004\TR1_W0001_P0184\TR1_2_W0001_P0184_T0001_R1_P3_K1_Ch2-Ch1.zen
5340	1.726410e-02	6.037860e-03	1.670900e-02	20150715_gfpSORORINcd3_G2G1\MitoSys2\LSM\gfpSORORINc_G1\DE_W0002_P0002\DE_2_W0002_P0002_T0004\TR1_W0001_P0184\TR1_2_W0001_P0184_T0001_R1_P3_K1_Ch2-Ch1.zen
5660	1.643998e-02	6.125115e-03	1.612300e-02	20150715_gfpSORORINcd3_G2G1\MitoSys2\LSM\gfpSORORINc_G1\DE_W0002_P0002\DE_2_W0002_P0002_T0004\TR1_W0001_P0184\TR1_2_W0001_P0184_T0001_R1_P3_K1_Ch2-Ch1.zen
5980	1.541769e-02	5.999910e-03	1.558200e-02	20150715_gfpSORORINcd3_G2G1\MitoSys2\LSM\gfpSORORINc_G1\DE_W0002_P0002\DE_2_W0002_P0002_T0004\TR1_W0001_P0184\TR1_2_W0001_P0184_T0001_R1_P3_K1_Ch2-Ch1.zen
6300	1.489237e-02	5.324128e-03	1.508000e-02	20150715_gfpSORORINcd3_G2G1\MitoSys2\LSM\gfpSORORINc_G1\DE_W0002_P0002\DE_2_W0002_P0002_T0004\TR1_W0001_P0184\TR1_2_W0001_P0184_T0001_R1_P3_K1_Ch2-Ch1.zen
6940	1.439864e-02	6.036055e-03	1.417600e-02	20150715_gfpSORORINcd3_G2G1\MitoSys2\LSM\gfpSORORINc_G1\DE_W0002_P0002\DE_2_W0002_P0002_T0004\TR1_W0001_P0184\TR1_2_W0001_P0184_T0001_R1_P3_K1_Ch2-Ch1.zen
7580	1.385687e-02	6.289834e-03	1.338000e-02	20150715_gfpSORORINcd3_G2G1\MitoSys2\LSM\gfpSORORINc_G1\DE_W0002_P0002\DE_2_W0002_P0002_T0004\TR1_W0001_P0184\TR1_2_W0001_P0184_T0001_R1_P3_K1_Ch2-Ch1.zen
8220	1.244297e-02	5.147426e-03	1.267200e-02	20150715_gfpSORORINcd3_G2G1\MitoSys2\LSM\gfpSORORINc_G1\DE_W0002_P0002\DE_2_W0002_P0002_T0004\TR1_W0001_P0184\TR1_2_W0001_P0184_T0001_R1_P3_K1_Ch2-Ch1.zen
8860	1.127860e-02	5.592694e-03	1.203700e-02	20150715_gfpSORORINcd3_G2G1\MitoSys2\LSM\gfpSORORINc_G1\DE_W0002_P0002\DE_2_W0002_P0002_T0004\TR1_W0001_P0184\TR1_2_W0001_P0184_T0001_R1_P3_K1_Ch2-Ch1.zen
9500	1.190231e-02	5.200854e-03	1.146100e-02	20150715_gfpSORORINcd3_G2G1\MitoSys2\LSM\gfpSORORINc_G1\DE_W0002_P0002\DE_2_W0002_P0002_T0004\TR1_W0001_P0184\TR1_2_W0001_P0184_T0001_R1_P3_K1_Ch2-Ch1.zen
10140	1.101565e-02	5.412012e-03	1.093700e-02	20150715_gfpSORORINcd3_G2G1\MitoSys2\LSM\gfpSORORINc_G1\DE_W0002_P0002\DE_2_W0002_P0002_T0004\TR1_W0001_P0184\TR1_2_W0001_P0184_T0001_R1_P3_K1_Ch2-Ch1.zen
10780	1.005352e-02	5.489456e-03	1.045600e-02	20150715_gfpSORORINcd3_G2G1\MitoSys2\LSM\gfpSORORINc_G1\DE_W0002_P0002\DE_2_W0002_P0002_T0004\TR1_W0001_P0184\TR1_2_W0001_P0184_T0001_R1_P3_K1_Ch2-Ch1.zen
11420	8.957227e-03	4.251368e-03	1.001300e-02	20150715_gfpSORORINcd3_G2G1\MitoSys2\LSM\gfpSORORINc_G1\DE_W0002_P0002\DE_2_W0002_P0002_T0004\TR1_W0001_P0184\TR1_2_W0001_P0184_T0001_R1_P3_K1_Ch2-Ch1.zen
12060	9.314437e-03	4.331518e-03	9.603000e-03	20150715_gfpSORORINcd3_G2G1\MitoSys2\LSM\gfpSORORINc_G1\DE_W0002_P0002\DE_2_W0002_P0002_T0004\TR1_W0001_P0184\TR1_2_W0001_P0184_T0001_R1_P3_K1_Ch2-Ch1.zen
12700	8.661973e-03	4.063679e-03	9.222600e-03	20150715_gfpSORORINcd3_G2G1\MitoSys2\LSM\gfpSORORINc_G1\DE_W0002_P0002\DE_2_W0002_P0002_T0004\TR1_W0001_P0184\TR1_2_W0001_P0184_T0001_R1_P3_K1_Ch2-Ch1.zen
13980	8.713188e-03	4.007138e-03	8.537300e-03	20150715_gfpSORORINcd3_G2G1\MitoSys2\LSM\gfpSORORINc_G1\DE_W0002_P0002\DE_2_W0002_P0002_T0004\TR1_W0001_P0184\TR1_2_W0001_P0184_T0001_R1_P3_K1_Ch2-Ch1.zen
15260	8.464391e-03	3.904136e-03	7.936400e-03	20150715_gfpSORORINcd3_G2G1\MitoSys2\LSM\gfpSORORINc_G1\DE_W0002_P0002\DE_2_W0002_P0002_T0004\TR1_W0001_P0184\TR1_2_W0001_P0184_T0001_R1_P3_K1_Ch2-Ch1.zen
16540	8.023295e-03	4.183896e-03	7.404900e-03	20150715_gfpSORORINcd3_G2G1\MitoSys2\LSM\gfpSORORINc_G1\DE_W0002_P0002\DE_2_W0002_P0002_T0004\TR1_W0001_P0184\TR1_2_W0001_P0184_T0001_R1_P3_K1_Ch2-Ch1.zen
17820	7.097608e-03	3.634541e-03	6.931200e-03	20150715_gfpSORORINcd3_G2G1\MitoSys2\LSM\gfpSORORINc_G1\DE_W0002_P0002\DE_2_W0002_P0002_T0004\TR1_W0001_P0184\TR1_2_W0001_P0184_T0001_R1_P3_K1_Ch2-Ch1.zen
19100	5.782335e-03	4.011608e-03	6.506400e-03	20150715_gfpSORORINcd3_G2G1\MitoSys2\LSM\gfpSORORINc_G1\DE_W0002_P0002\DE_2_W0002_P0002_T0004\TR1_W0001_P0184\TR1_2_W0001_P0184_T0001_R1_P3_K1_Ch2-Ch1.zen
20380	6.324181e-03	4.189319e-03	6.123500e-03	20150715_gfpSORORINcd3_G2G1\MitoSys2\LSM\gfpSORORINc_G1\DE_W0002_P0002\DE_2_W0002_P0002_T0004\TR1_W0001_P0184\TR1_2_W0001_P0184_T0001_R1_P3_K1_Ch2-Ch1.zen
21660	5.993711e-03	3.788988e-03	5.776700e-03	20150715_gfpSORORINcd3_G2G1\MitoSys2\LSM\gfpSORORINc_G1\DE_W0002_P0002\DE_2_W0002_P0002_T0004\TR1_W0001_P0184\TR1_2_W0001_P0184_T0001_R1_P3_K1_Ch2-Ch1.zen
22940	6.250742e-03	2.949868e-03	5.461300e-03	20150715_gfpSORORINcd3_G2G1\MitoSys2\LSM\gfpSORORINc_G1\DE_W0002_P0002\DE_2_W0002_P0002_T0004\TR1_W0001_P0184\TR1_2_W0001_P0184_T0001_R1_P3_K1_Ch2-Ch1.zen
24220	5.606763e-03	3.759732e-03	5.173400e-03	20150715_gfpSORORINcd3_G2G1\MitoSys2\LSM\gfpSORORINc_G1\DE_W0002_P0002\DE_2_W0002_P0002_T0004\TR1_W0001_P0184\TR1_2_W0001_P0184_T0001_R1_P3_K1_Ch2-Ch1.zen
25500	4.944680e-03	3.388441e-03	4.909600e-03	20150715_gfpSORORINcd3_G2G1\MitoSys2\LSM\gfpSORORINc_G1\DE_W0002_P0002\DE_2_W0002_P0002_T0004\TR1_W0001_P0184\TR1_2_W0001_P0184_T0001_R1_P3_K1_Ch2-Ch1.zen
28060	3.691016e-03	3.649876e-03	4.443800e-03	20150715_gfpSORORINcd3_G2G1\MitoSys2\LSM\gfpSORORINc_G1\DE_W0002_P0002\DE_2_W0002_P0002_T0004\TR1_W0001_P0184\TR1_2_W0001_P0184_T0001_R1_P3_K1_Ch2-Ch1.zen
30620	3.332593e-03	3.445324e-03	4.046200e-03	20150715_gfpSORORINcd3_G2G1\MitoSys2\LSM\gfpSORORINc_G1\DE_W0002_P0002\DE_2_W0002_P0002_T0004\TR1_W0001_P0184\TR1_2_W0001_P0184_T0001_R1_P3_K1_Ch2-Ch1.zen
33180	3.893306e-03	2.957130e-03	3.703600e-03	20150715_gfpSORORINcd3_G2G1\MitoSys2\LSM\gfpSORORINc_G1\DE_W0002_P0002\DE_2_W0002_P0002_T0004\TR1_W0001_P0184\TR1_2_W0001_P0184_T0001_R1_P3_K1_Ch2-Ch1.zen
35740	4.132158e-03	3.467428e-03	3.405800e-03	20150715_gfpSORORINcd3_G2G1\MitoSys2\LSM\gfpSORORINc_G1\DE_W0002_P0002\DE_2_W0002_P0002_T0004\TR1_W0001_P0184\TR1_2_W0001_P0184_T0001_R1_P3_K1_Ch2-Ch1.zen
38300	3.646892e-03	4.589646e-03	3.145000e-03	20150715_gfpSORORINcd3_G2G1\MitoSys2\LSM\gfpSORORINc_G1\DE_W0002_P0002\DE_2_W0002_P0002_T0004\TR1_W0001_P0184\TR1_2_W0001_P0184_T0001_R1_P3_K1_Ch2-Ch1.zen
40860	3.494706e-03	4.321972e-03	2.915200e-03	20150715_gfpSORORINcd3_G2G1\MitoSys2\LSM\gfpSORORINc_G1\DE_W0002_P0002\DE_2_W0002_P0002_T0004\TR1_W0001_P0184\TR1_2_W0001_P0184_T0001_R1_P3_K1_Ch2-Ch1.zen
43420	2.959492e-03	3.756476e-03	2.711400e-03	20150715_gfpSORORINcd3_G2G1\MitoSys2\LSM\gfpSORORINc_G1\DE_W0002_P0002\DE_2_W0002_P0002_T0004\TR1_W0001_P0184\TR1_2_W0001_P0184_T0001_R1_P3_K1_Ch2-Ch1.zen
45980	3.238290e-03	3.650373e-03	2.529700e-03	20150715_gfpSORORINcd3_G2G1\MitoSys2\LSM\gfpSORORINc_G1\DE_W0002_P0002\DE_2_W0002_P0002_T0004\TR1_W0001_P0184\TR1_2_W0001_P0184_T0001_R1_P3_K1_Ch2-Ch1.zen
48540	2.760029e-03	3.928189e-03	2.366800e-03	20150715_gfpSORORINcd3_G2G1\MitoSys2\LSM\gfpSORORINc_G1\DE_W0002_P0002\DE_2_W0002_P0002_T0004\TR1_W0001_P0184\TR1_2_W0001_P0184_T0001_R1_P3_K1_Ch2-Ch1.zen
51100	2.185736e-03	3.375634e-03	2.220300e-03	20150715_gfpSORORINcd3_G2G1\MitoSys2\LSM\gfpSORORINc_G1\DE_W0002_P0002\DE_2_W0002_P0002_T0004\TR1_W0001_P0184\TR1_2_W0001_P0184_T0001_R1_P3_K1_Ch2-Ch1.zen
56220	1.446330e-03	3.086769e-03	1.967500e-03	20150715_gfpSORORINcd3_G2G1\MitoSys2\LSM\gfpSORORINc_G1\DE_W0002_P0002\DE_2_W0002_P0002_T0004\TR1_W0001_P0184\TR1_2_W0001_P0184_T0001_R1_P3_K1_Ch2-Ch1.zen
61340	1.357741e-03	2.438332e-03	1.758000e-03	20150715_gfpSORORINcd3_G2G1\MitoSys2\LSM\gfpSORORINc_G1\DE_W0002_P0002\DE_2_W0002_P0002_T0004\TR1_W0001_P0184\TR1_2_W0001_P0184_T0001_R1_P3_K1_Ch2-Ch1.zen
66460	1.195941e-03	3.609672e-03	1.582000e-03	20150715_gfpSORORINcd3_G2G1\MitoSys2\LSM\gfpSORORINc_G1\DE_W0002_P0002\DE_2_W0002_P0002_T0004\TR1_W0001_P0184\TR1_2_W0001_P0184_T0001_R1_P3_K1_Ch2-Ch1.zen
71580	1.434398e-03	3.089164e-03	1.432600e-03	20150715_gfpSORORINcd3_G2G1\MitoSys2\LSM\gfpSORORINc_G1\DE_W0002_P0002\DE_2_W0002_P0002_T0004\TR1_W0001_P0184\TR1_2_W0001_P0184_T0001_R1_P3_K1_Ch2-Ch1.zen
76700	1.498028e-03	1.876611e-03	1.304400e-03	20150715_gfpSORORINcd3_G2G1\MitoSys2\LSM\gfpSORORINc_G1\DE_W0002_P0002\DE_2_W0002_P0002_T0004\TR1_W0001_P0184\TR1_2_W0001_P0184_T0001_R1_P3_K1_Ch2-Ch1.zen
81820	1.107016e-03	2.124348e-03	1.193500e-03	20150715_gfpSORORINcd3_G2G1\MitoSys2\LSM\gfpSORORINc_G1\DE_W0002_P0002\DE_2_W0002_P0002_T0004\TR1_W0001_P0184\TR1_2_W0001_P0184_T0001_R1_P3_K1_Ch2-Ch1.zen
86940	1.135069e-03	3.755523e-03	1.096800e-03	20150715_gfpSORORINcd3_G2G1\MitoSys2\LSM\gfpSORORINc_G1\DE_W0002_P0002\DE_2_W0002_P0002_T0004\TR1_W0001_P0184\TR1_2_W0001_P0184_T0001_R1_P3_K1_Ch2-Ch1.zen
92060	9.072555e-04	3.656973e-03	1.011900e-03	20150715_gfpSORORINcd3_G2G1\MitoSys2\LSM\gfpSORORINc_G1\DE_W0002_P0002\DE_2_W0002_P0002_T0004\TR1_W0001_P0184\TR1_2_W0001_P0184_T0001_R1_P3_K1_Ch2-Ch1.zen
97180	9.634481e-04	4.196751e-03	9.369700e-04	20150715_gfpSORORINcd3_G2G1\MitoSys2\LSM\gfpSORORINc_G1\DE_W0002_P0002\DE_2_W0002_P0002_T0004\TR1_W0001_P0184\TR1_2_W0001_P0184_T0001_R1_P3_K1_Ch2-Ch1.zen
102300	1.168422e-03	3.880966e-03	8.703600e-04	20150715_gfpSORORINcd3_G2G1\MitoSys2\LSM\gfpSORORINc_G1\DE_W0002_P0002\DE_2_W0002_P0002_T0004\TR1_W0001_P0184\TR1_2_W0001_P0184_T0001_R1_P3_K1_Ch2-Ch1.zen
112540	-1.476007e-04	3.642188e-03	7.575300e-04	20150715_gfpSORORINcd3_G2G1\MitoSys2\LSM\gfpSORORINc_G1\DE_W0002_P0002\DE_2_W0002_P0002_T0004\TR1_W0001_P0184\TR1_2_W0001_P0184_T0001_R1_P3_K1_Ch2-Ch1.zen
122780	-1.029099e-04	3.150547e-03	6.659600e-04	20150715_gfpSORORINcd3_G2G1\MitoSys2\LSM\gfpSORORINc_G1\DE_W0002_P0002\DE_2_W0002_P0002_T0004\TR1_W0001_P0184\TR1_2_W0001_P0184_T0001_R1_P3_K1_Ch2-Ch1.zen
133020	9.906954e-04	2.627678e-03	5.905100e-04	20150715_gfpSORORINcd3_G2G1\MitoSys2\LSM\gfpSORORINc_G1\DE_W0002_P0002\DE_2_W0002_P0002_T0004\TR1_W0001_P0184\TR1_2_W0001_P0184_T0001_R1_P3_K1_Ch2-Ch1.zen
143260	8.410583e-04	3.018050e-03	5.275100e-04	20150715_gfpSORORINcd3_G2G1\MitoSys2\LSM\gfpSORORINc_G1\DE_W0002_P0002\DE_2_W0002_P0002_T0004\TR1_W0001_P0184\TR1_2_W0001_P0184_T0001_R1_P3_K1_Ch2-Ch1.zen
153500	1.384647e-03	3.598442e-03	4.743100e-04	20150715_gfpSORORINcd3_G2G1\MitoSys2\LSM\gfpSORORINc_G1\DE_W0002_P0002\DE_2_W0002_P0002_T0004\TR1_W0001_P0184\TR1_2_W0001_P0184_T0001_R1_P3_K1_Ch2-Ch1.zen
163740	1.756728e-03	3.640259e-03	4.289500e-04	20150715_gfpSORORINcd3_G2G1\MitoSys2\LSM\gfpSORORINc_G1\DE_W0002_P0002\DE_2_W0002_P0002_T0004\TR1_W0001_P0184\TR1_2_W0001_P0184_T0001_R1_P3_K1_Ch2-Ch1.zen
173980	1.500108e-03	4.450106e-03	3.899100e-04	20150715_gfpSORORINcd3_G2G1\MitoSys2\LSM\gfpSORORINc_G1\DE_W0002_P0002\DE_2_W0002_P0002_T0004\TR1_W0001_P0184\TR1_2_W0001_P0184_T0001_R1_P3_K1_Ch2-Ch1.zen
184220	-1.173682e-04	2.747294e-03	3.560700e-04	20150715_gfpSORORINcd3_G2G1\MitoSys2\LSM\gfpSORORINc_G1\DE_W0002_P0002\DE_2_W0002_P0002_T0004\TR1_W0001_P0184\TR1_2_W0001_P0184_T0001_R1_P3_K1_Ch2-Ch1.zen
194460	-6.868307e-04	2.361187e-03	3.265100e-04	20150715_gfpSORORINcd3_G2G1\MitoSys2\LSM\gfpSORORINc_G1\DE_W0002_P0002\DE_2_W0002_P0002_T0004\TR1_W0001_P0184\TR1_2_W0001_P0184_T0001_R1_P3_K1_Ch2-Ch1.zen
204700	-6.439779e-04	2.410289e-03	3.005400e-04	20150715_gfpSORORINcd3_G2G1\MitoSys2\LSM\gfpSORORINc_G1\DE_W0002_P0002\DE_2_W0002_P0002_T0004\TR1_W0001_P0184\TR1_2_W0001_P0184_T0001_R1_P3_K1_Ch2-Ch1.zen
225180	-8.817556e-04	2.673144e-03	2.572000e-04	20150715_gfpSORORINcd3_G2G1\MitoSys2\LSM\gfpSORORINc_G1\DE_W0002_P0002\DE_2_W0002_P0002_T0004\TR1_W0001_P0184\TR1_2_W0001_P0184_T0001_R1_P3_K1_Ch2-Ch1.zen
245660	1.171130e-05	2.923082e-03	2.226900e-04	20150715_gfpSORORINcd3_G2G1\MitoSys2\LSM\gfpSORORINc_G1\DE_W0002_P0002\DE_2_W0002_P0002_T0004\TR1_W0001_P0184\TR1_2_W0001_P0184_T0001_R1_P3_K1_Ch2-Ch1.zen
266140	-1.638199e-04	3.561415e-03	1.947400e-04	20150715_gfpSORORINcd3_G2G1\MitoSys2\LSM\gfpSORORINc_G1\DE_W0002_P0002\DE_2_W0002_P0002_T0004\TR1_W0001_P0184\TR1_2_W0001_P0184_T0001_R1_P3_K1_Ch2-Ch1.zen
286620	3.274218e-04	4.107255e-03	1.717700e-04	20150715_gfpSORORINcd3_G2G1\MitoSys2\LSM\gfpSORORINc_G1\DE_W0002_P0002\DE_2_W0002_P0002_T0004\TR1_W0001_P0184\TR1_2_W0001_P0184_T0001_R1_P3_K1_Ch2-Ch1.zen
307100	-3.241340e-04	4.400134e-03	1.526600e-04	20150715_gfpSORORINcd3_G2G1\MitoSys2\LSM\gfpSORORINc_G1\DE_W0002_P0002\DE_2_W0002_P0002_T0004\TR1_W0001_P0184\TR1_2_W0001_P0184_T0001_R1_P3_K1_Ch2-Ch1.zen
327580	3.484362e-05	3.543783e-03	1.365800e-04	20150715_gfpSORORINcd3_G2G1\MitoSys2\LSM\gfpSORORINc_G1\DE_W0002_P0002\DE_2_W0002_P0002_T0004\TR1_W0001_P0184\TR1_2_W0001_P0184_T0001_R1_P3_K1_Ch2-Ch1.zen
348060	-9.514101e-04	3.612503e-03	1.229300e-04	20150715_gfpSORORINcd3_G2G1\MitoSys2\LSM\gfpSORORINc_G1\DE_W0002_P0002\DE_2_W0002_P0002_T0004\TR1_W0001_P0184\TR1_2_W0001_P0184_T0001_R1_P3_K1_Ch2-Ch1.zen
368540	-1.126258e-03	3.443493e-03	1.112300e-04	20150715_gfpSORORINcd3_G2G1\MitoSys2\LSM\gfpSORORINc_G1\DE_W0002_P0002\DE_2_W0002_P0002_T0004\TR1_W0001_P0184\TR1_2_W0001_P0184_T0001_R1_P3_K1_Ch2-Ch1.zen
389020	-1.324679e-03	2.707976e-03	1.011300e-04	20150715_gfpSORORINcd3_G2G1\MitoSys2\LSM\gfpSORORINc_G1\DE_W0002_P0002\DE_2_W0002_P0002_T0004\TR1_W0001_P0184\TR1_2_W0001_P0184_T0001_R1_P3_K1_Ch2-Ch1.zen
409500	-1.453099e-04	2.562078e-03	9.235100e-05	20150715_gfpSORORINcd3_G2G1\MitoSys2\LSM\gfpSORORINc_G1\DE_W0002_P0002\DE_2_W0002_P0002_T0004\TR1_W0001_P0184\TR1_2_W0001_P0184_T0001_R1_P3_K1_Ch2-Ch1.zen
450460	1.928857e-04	2.229953e-03	7.790800e-05	20150715_gfpSORORINcd3_G2G1\MitoSys2\LSM\gfpSORORINc_G1\DE_W0002_P0002\DE_2_W0002_P0002_T0004\TR1_W0001_P0184\TR1_2_W0001_P0184_T0001_R1_P3_K1_Ch2-Ch1.zen
491420	-8.571159e-04	2.306809e-03	6.661100e-05	20150715_gfpSORORINcd3_G2G1\MitoSys2\LSM\gfpSORORINc_G1\DE_W0002_P0002\DE_2_W0002_P0002_T0004\TR1_W0001_P0184\TR1_2_W0001_P0184_T0001_R1_P3_K1_Ch2-Ch1.zen
532380	-3.508455e-04	2.098532e-03	5.760800e-05	20150715_gfpSORORINcd3_G2G1\MitoSys2\LSM\gfpSORORINc_G1\DE_W0002_P0002\DE_2_W0002_P0002_T0004\TR1_W0001_P0184\TR1_2_W0001_P0184_T0001_R1_P3_K1_Ch2-Ch1.zen
573340	6.794352e-05	3.583659e-03	5.031600e-05	20150715_gfpSORORINcd3_G2G1\MitoSys2\LSM\gfpSORORINc_G1\DE_W0002_P0002\DE_2_W0002_P0002_T0004\TR1_W0001_P0184\TR1_2_W0001_P0184_T0001_R1_P3_K1_Ch2-Ch1.zen
614300	-7.871038e-04	2.422321e-03	4.432700e-05	20150715_gfpSORORINcd3_G2G1\MitoSys2\LSM\gfpSORORINc_G1\DE_W0002_P0002\DE_2_W0002_P0002_T0004\TR1_W0001_P0184\TR1_2_W0001_P0184_T0001_R1_P3_K1_Ch2-Ch1.zen
655260	-9.907080e-04	2.822877e-03	3.934800e-05	20150715_gfpSORORINcd3_G2G1\MitoSys2\LSM\gfpSORORINc_G1\DE_W0002_P0002\DE_2_W0002_P0002_T0004\TR1_W0001_P0184\TR1_2_W0001_P0184_T0001_R1_P3_K1_Ch2-Ch1.zen
696220	-7.297147e-04	2.319555e-03	3.516500e-05	20150715_gfpSORORINcd3_G2G1\MitoSys2\LSM\gfpSORORINc_G1\DE_W0002_P0002\DE_2_W0002_P0002_T0004\TR1_W0001_P0184\TR1_2_W0001_P0184_T0001_R1_P3_K1_Ch2-Ch1.zen
737180	6.459736e-04	2.918095e-03	3.161500e-05	20150715_gfpSORORINcd3_G2G1\MitoSys2\LSM\gfpSORORINc_G1\DE_W0002_P0002\DE_2_W0002_P0002_T0004\TR1_W0001_P0184\TR1_2_W0001_P0184_T0001_R1_P3_K1_Ch2-Ch1.zen
778140	3.008889e-04	2.028881e-03	2.857800e-05	20150715_gfpSORORINcd3_G2G1\MitoSys2\LSM\gfpSORORINc_G1\DE_W0002_P0002\DE_2_W0002_P0002_T0004\TR1_W0001_P0184\TR1_2_W0001_P0184_T0001_R1_P3_K1_Ch2-Ch1.zen
819100	3.509256e-04	2.298652e-03	2.595900e-05	20150715_gfpSORORINcd3_G2G1\MitoSys2\LSM\gfpSORORINc_G1\DE_W0002_P0002\DE_2_W0002_P0002_T0004\TR1_W0001_P0184\TR1_2_W0001_P0184_T0001_R1_P3_K1_Ch2-Ch1.zen
901020	-7.180618e-04	2.901422e-03	2.169800e-05	20150715_gfpSORORINcd3_G2G1\MitoSys2\LSM\gfpSORORINc_G1\DE_W0002_P0002\DE_2_W0002_P0002_T0004\TR1_W0001_P0184\TR1_2_W0001_P0184_T0001_R1_P3_K1_Ch2-Ch1.zen
982940	-7.302001e-04	2.634290e-03	1.840700e-05	20150715_gfpSORORINcd3_G2G1\MitoSys2\LSM\gfpSORORINc_G1\DE_W0002_P0002\DE_2_W0002_P0002_T0004\TR1_W0001_P0184\TR1_2_W0001_P0184_T0001_R1_P3_K1_Ch2-Ch1.zen
1064860	-1.534606e-03	2.749063e-03	1.581300e-05	20150715_gfpSORORINcd3_G2G1\MitoSys2\LSM\gfpSORORINc_G1\DE_W0002_P0002\DE_2_W0002_P0002_T0004\TR1_W0001_P0184\TR1_2_W0001_P0184_T0001_R1_P3_K1_Ch2-Ch1.zen
1146780	-1.277152e-04	2.650422e-03	1.373300e-05	20150715_gfpSORORINcd3_G2G1\MitoSys2\LSM\gfpSORORINc_G1\DE_W0002_P0002\DE_2_W0002_P0002_T0004\TR1_W0001_P0184\TR1_2_W0001_P0184_T0001_R1_P3_K1_Ch2-Ch1.zen
1228700	-1.252773e-03	2.188071e-03	1.203800e-05	20150715_gfpSORORINcd3_G2G1\MitoSys2\LSM\gfpSORORINc_G1\DE_W0002_P0002\DE_2_W0002_P0002_T0004\TR1_W0001_P0184\TR1_2_W0001_P0184_T0001_R1_P3_K1_Ch2-Ch1.zen
1310620	-3.783633e-04	2.076140e-03	1.063900e-05	20150715_gfpSORORINcd3_G2G1\MitoSys2\LSM\gfpSORORINc_G1\DE_W0002_P0002\DE_2_W0002_P0002_T0004\TR1_W0001_P0184\TR1_2_W0001_P0184_T0001_R1_P3_K1_Ch2-Ch1.zen
1392540	-7.040521e-04	3.284474e-03	9.471800e-06	20150715_gfpSORORINcd3_G2G1\MitoSys2\LSM\gfpSORORINc_G1\DE_W0002_P0002\DE_2_W0002_P0002_T0004\TR1_W0001_P0184\TR1_2_W0001_P0184_T0001_R1_P3_K1_Ch2-Ch1.zen
1474460	2.143631e-04	2.133297e-03	8.486900e-06	20150715_gfpSORORINcd3_G2G1\MitoSys2\LSM\gfpSORORINc_G1\DE_W0002_P0002\DE_2_W0002_P0002_T0004\TR1_W0001_P0184\TR1_2_W0001_P0184_T0001_R1_P3_K1_Ch2-Ch1.zen
1556380	-1.404524e-04	3.045637e-03	7.648500e-06	20150715_gfpSORORINcd3_G2G1\MitoSys2\LSM\gfpSORORINc_G1\DE_W0002_P0002\DE_2_W0002_P0002_T0004\TR1_W0001_P0184\TR1_2_W0001_P0184_T0001_R1_P3_K1_Ch2-Ch1.zen
10	3.128401e-01	1.874389e-01	2.802600e-01	20150715_gfpSORORINcd3_G2G1\MitoSys2\LSM\gfpSORORINc_G1\DE_W0002_P0002\DE_2_W0002_P0002_T0004\TR1_W0001_P0184\TR1_2_W0001_P0184_T0001_R1_P5_K1_Ch2-Ch1.zen
20	2.604382e-01	2.264756e-01	2.784400e-01	20150715_gfpSORORINcd3_G2G1\MitoSys2\LSM\gfpSORORINc_G1\DE_W0002_P0002\DE_2_W0002_P0002_T0004\TR1_W0001_P0184\TR1_2_W0001_P0184_T0001_R1_P5_K1_Ch2-Ch1.zen
30	3.192527e-01	1.751893e-01	2.765200e-01	20150715_gfpSORORINcd3_G2G1\MitoSys2\LSM\gfpSORORINc_G1\DE_W0002_P0002\DE_2_W0002_P0002_T0004\TR1_W0001_P0184\TR1_2_W0001_P0184_T0001_R1_P5_K1_Ch2-Ch1.zen
40	2.554936e-01	1.624203e-01	2.745500e-01	20150715_gfpSORORINcd3_G2G1\MitoSys2\LSM\gfpSORORINc_G1\DE_W0002_P0002\DE_2_W0002_P0002_T0004\TR1_W0001_P0184\TR1_2_W0001_P0184_T0001_R1_P5_K1_Ch2-Ch1.zen
50	3.119090e-01	1.521893e-01	2.725500e-01	20150715_gfpSORORINcd3_G2G1\MitoSys2\LSM\gfpSORORINc_G1\DE_W0002_P0002\DE_2_W0002_P0002_T0004\TR1_W0001_P0184\TR1_2_W0001_P0184_T0001_R1_P5_K1_Ch2-Ch1.zen
60	2.070719e-01	1.486276e-01	2.705400e-01	20150715_gfpSORORINcd3_G2G1\MitoSys2\LSM\gfpSORORINc_G1\DE_W0002_P0002\DE_2_W0002_P0002_T0004\TR1_W0001_P0184\TR1_2_W0001_P0184_T0001_R1_P5_K1_Ch2-Ch1.zen
70	2.456023e-01	1.989633e-01	2.685300e-01	20150715_gfpSORORINcd3_G2G1\MitoSys2\LSM\gfpSORORINc_G1\DE_W0002_P0002\DE_2_W0002_P0002_T0004\TR1_W0001_P0184\TR1_2_W0001_P0184_T0001_R1_P5_K1_Ch2-Ch1.zen
80	2.357343e-01	1.869298e-01	2.665200e-01	20150715_gfpSORORINcd3_G2G1\MitoSys2\LSM\gfpSORORINc_G1\DE_W0002_P0002\DE_2_W0002_P0002_T0004\TR1_W0001_P0184\TR1_2_W0001_P0184_T0001_R1_P5_K1_Ch2-Ch1.zen
90	2.981264e-01	1.697616e-01	2.645100e-01	20150715_gfpSORORINcd3_G2G1\MitoSys2\LSM\gfpSORORINc_G1\DE_W0002_P0002\DE_2_W0002_P0002_T0004\TR1_W0001_P0184\TR1_2_W0001_P0184_T0001_R1_P5_K1_Ch2-Ch1.zen
100	2.296455e-01	1.218748e-01	2.625100e-01	20150715_gfpSORORINcd3_G2G1\MitoSys2\LSM\gfpSORORINc_G1\DE_W0002_P0002\DE_2_W0002_P0002_T0004\TR1_W0001_P0184\TR1_2_W0001_P0184_T0001_R1_P5_K1_Ch2-Ch1.zen
120	2.266910e-01	9.303113e-02	2.585500e-01	20150715_gfpSORORINcd3_G2G1\MitoSys2\LSM\gfpSORORINc_G1\DE_W0002_P0002\DE_2_W0002_P0002_T0004\TR1_W0001_P0184\TR1_2_W0001_P0184_T0001_R1_P5_K1_Ch2-Ch1.zen
140	2.799806e-01	1.264343e-01	2.546500e-01	20150715_gfpSORORINcd3_G2G1\MitoSys2\LSM\gfpSORORINc_G1\DE_W0002_P0002\DE_2_W0002_P0002_T0004\TR1_W0001_P0184\TR1_2_W0001_P0184_T0001_R1_P5_K1_Ch2-Ch1.zen
160	2.521848e-01	1.430555e-01	2.508100e-01	20150715_gfpSORORINcd3_G2G1\MitoSys2\LSM\gfpSORORINc_G1\DE_W0002_P0002\DE_2_W0002_P0002_T0004\TR1_W0001_P0184\TR1_2_W0001_P0184_T0001_R1_P5_K1_Ch2-Ch1.zen
180	2.445839e-01	1.144880e-01	2.470500e-01	20150715_gfpSORORINcd3_G2G1\MitoSys2\LSM\gfpSORORINc_G1\DE_W0002_P0002\DE_2_W0002_P0002_T0004\TR1_W0001_P0184\TR1_2_W0001_P0184_T0001_R1_P5_K1_Ch2-Ch1.zen
200	2.338734e-01	1.314140e-01	2.433600e-01	20150715_gfpSORORINcd3_G2G1\MitoSys2\LSM\gfpSORORINc_G1\DE_W0002_P0002\DE_2_W0002_P0002_T0004\TR1_W0001_P0184\TR1_2_W0001_P0184_T0001_R1_P5_K1_Ch2-Ch1.zen
220	2.499817e-01	1.553280e-01	2.397500e-01	20150715_gfpSORORINcd3_G2G1\MitoSys2\LSM\gfpSORORINc_G1\DE_W0002_P0002\DE_2_W0002_P0002_T0004\TR1_W0001_P0184\TR1_2_W0001_P0184_T0001_R1_P5_K1_Ch2-Ch1.zen
240	2.447375e-01	1.762328e-01	2.362200e-01	20150715_gfpSORORINcd3_G2G1\MitoSys2\LSM\gfpSORORINc_G1\DE_W0002_P0002\DE_2_W0002_P0002_T0004\TR1_W0001_P0184\TR1_2_W0001_P0184_T0001_R1_P5_K1_Ch2-Ch1.zen
260	2.611079e-01	1.416987e-01	2.327700e-01	20150715_gfpSORORINcd3_G2G1\MitoSys2\LSM\gfpSORORINc_G1\DE_W0002_P0002\DE_2_W0002_P0002_T0004\TR1_W0001_P0184\TR1_2_W0001_P0184_T0001_R1_P5_K1_Ch2-Ch1.zen
280	2.154444e-01	1.392856e-01	2.294000e-01	20150715_gfpSORORINcd3_G2G1\MitoSys2\LSM\gfpSORORINc_G1\DE_W0002_P0002\DE_2_W0002_P0002_T0004\TR1_W0001_P0184\TR1_2_W0001_P0184_T0001_R1_P5_K1_Ch2-Ch1.zen
300	2.389951e-01	1.133539e-01	2.261000e-01	20150715_gfpSORORINcd3_G2G1\MitoSys2\LSM\gfpSORORINc_G1\DE_W0002_P0002\DE_2_W0002_P0002_T0004\TR1_W0001_P0184\TR1_2_W0001_P0184_T0001_R1_P5_K1_Ch2-Ch1.zen
340	2.441769e-01	8.700601e-02	2.197400e-01	20150715_gfpSORORINcd3_G2G1\MitoSys2\LSM\gfpSORORINc_G1\DE_W0002_P0002\DE_2_W0002_P0002_T0004\TR1_W0001_P0184\TR1_2_W0001_P0184_T0001_R1_P5_K1_Ch2-Ch1.zen
380	2.145248e-01	1.306361e-01	2.136700e-01	20150715_gfpSORORINcd3_G2G1\MitoSys2\LSM\gfpSORORINc_G1\DE_W0002_P0002\DE_2_W0002_P0002_T0004\TR1_W0001_P0184\TR1_2_W0001_P0184_T0001_R1_P5_K1_Ch2-Ch1.zen
420	2.002551e-01	1.202116e-01	2.079000e-01	20150715_gfpSORORINcd3_G2G1\MitoSys2\LSM\gfpSORORINc_G1\DE_W0002_P0002\DE_2_W0002_P0002_T0004\TR1_W0001_P0184\TR1_2_W0001_P0184_T0001_R1_P5_K1_Ch2-Ch1.zen
460	2.069485e-01	9.814694e-02	2.024000e-01	20150715_gfpSORORINcd3_G2G1\MitoSys2\LSM\gfpSORORINc_G1\DE_W0002_P0002\DE_2_W0002_P0002_T0004\TR1_W0001_P0184\TR1_2_W0001_P0184_T0001_R1_P5_K1_Ch2-Ch1.zen
500	2.107448e-01	1.048529e-01	1.971700e-01	20150715_gfpSORORINcd3_G2G1\MitoSys2\LSM\gfpSORORINc_G1\DE_W0002_P0002\DE_2_W0002_P0002_T0004\TR1_W0001_P0184\TR1_2_W0001_P0184_T0001_R1_P5_K1_Ch2-Ch1.zen
540	2.155340e-01	9.530663e-02	1.921900e-01	20150715_gfpSORORINcd3_G2G1\MitoSys2\LSM\gfpSORORINc_G1\DE_W0002_P0002\DE_2_W0002_P0002_T0004\TR1_W0001_P0184\TR1_2_W0001_P0184_T0001_R1_P5_K1_Ch2-Ch1.zen
580	1.855632e-01	1.025193e-01	1.874500e-01	20150715_gfpSORORINcd3_G2G1\MitoSys2\LSM\gfpSORORINc_G1\DE_W0002_P0002\DE_2_W0002_P0002_T0004\TR1_W0001_P0184\TR1_2_W0001_P0184_T0001_R1_P5_K1_Ch2-Ch1.zen
620	1.907625e-01	1.012317e-01	1.829400e-01	20150715_gfpSORORINcd3_G2G1\MitoSys2\LSM\gfpSORORINc_G1\DE_W0002_P0002\DE_2_W0002_P0002_T0004\TR1_W0001_P0184\TR1_2_W0001_P0184_T0001_R1_P5_K1_Ch2-Ch1.zen
660	1.897690e-01	9.565298e-02	1.786400e-01	20150715_gfpSORORINcd3_G2G1\MitoSys2\LSM\gfpSORORINc_G1\DE_W0002_P0002\DE_2_W0002_P0002_T0004\TR1_W0001_P0184\TR1_2_W0001_P0184_T0001_R1_P5_K1_Ch2-Ch1.zen
700	1.662516e-01	7.559980e-02	1.745500e-01	20150715_gfpSORORINcd3_G2G1\MitoSys2\LSM\gfpSORORINc_G1\DE_W0002_P0002\DE_2_W0002_P0002_T0004\TR1_W0001_P0184\TR1_2_W0001_P0184_T0001_R1_P5_K1_Ch2-Ch1.zen
780	1.635348e-01	7.172780e-02	1.669200e-01	20150715_gfpSORORINcd3_G2G1\MitoSys2\LSM\gfpSORORINc_G1\DE_W0002_P0002\DE_2_W0002_P0002_T0004\TR1_W0001_P0184\TR1_2_W0001_P0184_T0001_R1_P5_K1_Ch2-Ch1.zen
860	1.391761e-01	9.239294e-02	1.599700e-01	20150715_gfpSORORINcd3_G2G1\MitoSys2\LSM\gfpSORORINc_G1\DE_W0002_P0002\DE_2_W0002_P0002_T0004\TR1_W0001_P0184\TR1_2_W0001_P0184_T0001_R1_P5_K1_Ch2-Ch1.zen
940	1.190610e-01	7.785592e-02	1.536300e-01	20150715_gfpSORORINcd3_G2G1\MitoSys2\LSM\gfpSORORINc_G1\DE_W0002_P0002\DE_2_W0002_P0002_T0004\TR1_W0001_P0184\TR1_2_W0001_P0184_T0001_R1_P5_K1_Ch2-Ch1.zen
1020	1.420391e-01	8.046634e-02	1.478200e-01	20150715_gfpSORORINcd3_G2G1\MitoSys2\LSM\gfpSORORINc_G1\DE_W0002_P0002\DE_2_W0002_P0002_T0004\TR1_W0001_P0184\TR1_2_W0001_P0184_T0001_R1_P5_K1_Ch2-Ch1.zen
1100	1.476044e-01	7.188839e-02	1.425000e-01	20150715_gfpSORORINcd3_G2G1\MitoSys2\LSM\gfpSORORINc_G1\DE_W0002_P0002\DE_2_W0002_P0002_T0004\TR1_W0001_P0184\TR1_2_W0001_P0184_T0001_R1_P5_K1_Ch2-Ch1.zen
1180	1.221838e-01	9.009177e-02	1.375900e-01	20150715_gfpSORORINcd3_G2G1\MitoSys2\LSM\gfpSORORINc_G1\DE_W0002_P0002\DE_2_W0002_P0002_T0004\TR1_W0001_P0184\TR1_2_W0001_P0184_T0001_R1_P5_K1_Ch2-Ch1.zen
1260	1.220967e-01	8.140516e-02	1.330700e-01	20150715_gfpSORORINcd3_G2G1\MitoSys2\LSM\gfpSORORINc_G1\DE_W0002_P0002\DE_2_W0002_P0002_T0004\TR1_W0001_P0184\TR1_2_W0001_P0184_T0001_R1_P5_K1_Ch2-Ch1.zen
1340	1.199570e-01	7.329622e-02	1.288900e-01	20150715_gfpSORORINcd3_G2G1\MitoSys2\LSM\gfpSORORINc_G1\DE_W0002_P0002\DE_2_W0002_P0002_T0004\TR1_W0001_P0184\TR1_2_W0001_P0184_T0001_R1_P5_K1_Ch2-Ch1.zen
1420	1.307296e-01	9.000278e-02	1.250100e-01	20150715_gfpSORORINcd3_G2G1\MitoSys2\LSM\gfpSORORINc_G1\DE_W0002_P0002\DE_2_W0002_P0002_T0004\TR1_W0001_P0184\TR1_2_W0001_P0184_T0001_R1_P5_K1_Ch2-Ch1.zen
1500	1.243133e-01	6.530357e-02	1.214100e-01	20150715_gfpSORORINcd3_G2G1\MitoSys2\LSM\gfpSORORINc_G1\DE_W0002_P0002\DE_2_W0002_P0002_T0004\TR1_W0001_P0184\TR1_2_W0001_P0184_T0001_R1_P5_K1_Ch2-Ch1.zen
1660	1.232442e-01	5.837334e-02	1.149200e-01	20150715_gfpSORORINcd3_G2G1\MitoSys2\LSM\gfpSORORINc_G1\DE_W0002_P0002\DE_2_W0002_P0002_T0004\TR1_W0001_P0184\TR1_2_W0001_P0184_T0001_R1_P5_K1_Ch2-Ch1.zen
1820	1.085478e-01	6.085983e-02	1.092500e-01	20150715_gfpSORORINcd3_G2G1\MitoSys2\LSM\gfpSORORINc_G1\DE_W0002_P0002\DE_2_W0002_P0002_T0004\TR1_W0001_P0184\TR1_2_W0001_P0184_T0001_R1_P5_K1_Ch2-Ch1.zen
1980	1.157355e-01	5.533568e-02	1.042400e-01	20150715_gfpSORORINcd3_G2G1\MitoSys2\LSM\gfpSORORINc_G1\DE_W0002_P0002\DE_2_W0002_P0002_T0004\TR1_W0001_P0184\TR1_2_W0001_P0184_T0001_R1_P5_K1_Ch2-Ch1.zen
2140	1.040022e-01	6.199003e-02	9.979100e-02	20150715_gfpSORORINcd3_G2G1\MitoSys2\LSM\gfpSORORINc_G1\DE_W0002_P0002\DE_2_W0002_P0002_T0004\TR1_W0001_P0184\TR1_2_W0001_P0184_T0001_R1_P5_K1_Ch2-Ch1.zen
2300	9.783616e-02	5.482978e-02	9.580700e-02	20150715_gfpSORORINcd3_G2G1\MitoSys2\LSM\gfpSORORINc_G1\DE_W0002_P0002\DE_2_W0002_P0002_T0004\TR1_W0001_P0184\TR1_2_W0001_P0184_T0001_R1_P5_K1_Ch2-Ch1.zen
2460	8.564313e-02	6.835812e-02	9.221800e-02	20150715_gfpSORORINcd3_G2G1\MitoSys2\LSM\gfpSORORINc_G1\DE_W0002_P0002\DE_2_W0002_P0002_T0004\TR1_W0001_P0184\TR1_2_W0001_P0184_T0001_R1_P5_K1_Ch2-Ch1.zen
2620	8.850271e-02	6.859389e-02	8.896400e-02	20150715_gfpSORORINcd3_G2G1\MitoSys2\LSM\gfpSORORINc_G1\DE_W0002_P0002\DE_2_W0002_P0002_T0004\TR1_W0001_P0184\TR1_2_W0001_P0184_T0001_R1_P5_K1_Ch2-Ch1.zen
2780	8.729494e-02	7.477835e-02	8.599700e-02	20150715_gfpSORORINcd3_G2G1\MitoSys2\LSM\gfpSORORINc_G1\DE_W0002_P0002\DE_2_W0002_P0002_T0004\TR1_W0001_P0184\TR1_2_W0001_P0184_T0001_R1_P5_K1_Ch2-Ch1.zen
2940	7.276359e-02	6.432031e-02	8.327800e-02	20150715_gfpSORORINcd3_G2G1\MitoSys2\LSM\gfpSORORINc_G1\DE_W0002_P0002\DE_2_W0002_P0002_T0004\TR1_W0001_P0184\TR1_2_W0001_P0184_T0001_R1_P5_K1_Ch2-Ch1.zen
3100	7.647427e-02	6.370873e-02	8.077400e-02	20150715_gfpSORORINcd3_G2G1\MitoSys2\LSM\gfpSORORINc_G1\DE_W0002_P0002\DE_2_W0002_P0002_T0004\TR1_W0001_P0184\TR1_2_W0001_P0184_T0001_R1_P5_K1_Ch2-Ch1.zen
3420	8.796148e-02	6.693311e-02	7.630200e-02	20150715_gfpSORORINcd3_G2G1\MitoSys2\LSM\gfpSORORINc_G1\DE_W0002_P0002\DE_2_W0002_P0002_T0004\TR1_W0001_P0184\TR1_2_W0001_P0184_T0001_R1_P5_K1_Ch2-Ch1.zen
3740	8.003303e-02	6.209534e-02	7.240900e-02	20150715_gfpSORORINcd3_G2G1\MitoSys2\LSM\gfpSORORINc_G1\DE_W0002_P0002\DE_2_W0002_P0002_T0004\TR1_W0001_P0184\TR1_2_W0001_P0184_T0001_R1_P5_K1_Ch2-Ch1.zen
4060	6.851560e-02	5.235669e-02	6.896800e-02	20150715_gfpSORORINcd3_G2G1\MitoSys2\LSM\gfpSORORINc_G1\DE_W0002_P0002\DE_2_W0002_P0002_T0004\TR1_W0001_P0184\TR1_2_W0001_P0184_T0001_R1_P5_K1_Ch2-Ch1.zen
4380	7.333603e-02	5.637020e-02	6.588800e-02	20150715_gfpSORORINcd3_G2G1\MitoSys2\LSM\gfpSORORINc_G1\DE_W0002_P0002\DE_2_W0002_P0002_T0004\TR1_W0001_P0184\TR1_2_W0001_P0184_T0001_R1_P5_K1_Ch2-Ch1.zen
4700	5.484106e-02	5.799616e-02	6.310000e-02	20150715_gfpSORORINcd3_G2G1\MitoSys2\LSM\gfpSORORINc_G1\DE_W0002_P0002\DE_2_W0002_P0002_T0004\TR1_W0001_P0184\TR1_2_W0001_P0184_T0001_R1_P5_K1_Ch2-Ch1.zen
5020	5.477397e-02	5.967070e-02	6.055100e-02	20150715_gfpSORORINcd3_G2G1\MitoSys2\LSM\gfpSORORINc_G1\DE_W0002_P0002\DE_2_W0002_P0002_T0004\TR1_W0001_P0184\TR1_2_W0001_P0184_T0001_R1_P5_K1_Ch2-Ch1.zen
5340	5.818394e-02	4.344287e-02	5.820000e-02	20150715_gfpSORORINcd3_G2G1\MitoSys2\LSM\gfpSORORINc_G1\DE_W0002_P0002\DE_2_W0002_P0002_T0004\TR1_W0001_P0184\TR1_2_W0001_P0184_T0001_R1_P5_K1_Ch2-Ch1.zen
5660	6.460399e-02	5.626713e-02	5.601700e-02	20150715_gfpSORORINcd3_G2G1\MitoSys2\LSM\gfpSORORINc_G1\DE_W0002_P0002\DE_2_W0002_P0002_T0004\TR1_W0001_P0184\TR1_2_W0001_P0184_T0001_R1_P5_K1_Ch2-Ch1.zen
5980	6.409727e-02	5.882926e-02	5.397700e-02	20150715_gfpSORORINcd3_G2G1\MitoSys2\LSM\gfpSORORINc_G1\DE_W0002_P0002\DE_2_W0002_P0002_T0004\TR1_W0001_P0184\TR1_2_W0001_P0184_T0001_R1_P5_K1_Ch2-Ch1.zen
6300	5.988590e-02	4.822397e-02	5.206100e-02	20150715_gfpSORORINcd3_G2G1\MitoSys2\LSM\gfpSORORINc_G1\DE_W0002_P0002\DE_2_W0002_P0002_T0004\TR1_W0001_P0184\TR1_2_W0001_P0184_T0001_R1_P5_K1_Ch2-Ch1.zen
6940	5.573782e-02	5.523445e-02	4.854100e-02	20150715_gfpSORORINcd3_G2G1\MitoSys2\LSM\gfpSORORINc_G1\DE_W0002_P0002\DE_2_W0002_P0002_T0004\TR1_W0001_P0184\TR1_2_W0001_P0184_T0001_R1_P5_K1_Ch2-Ch1.zen
7580	3.509709e-02	5.053976e-02	4.536400e-02	20150715_gfpSORORINcd3_G2G1\MitoSys2\LSM\gfpSORORINc_G1\DE_W0002_P0002\DE_2_W0002_P0002_T0004\TR1_W0001_P0184\TR1_2_W0001_P0184_T0001_R1_P5_K1_Ch2-Ch1.zen
8220	4.372698e-02	4.073724e-02	4.247000e-02	20150715_gfpSORORINcd3_G2G1\MitoSys2\LSM\gfpSORORINc_G1\DE_W0002_P0002\DE_2_W0002_P0002_T0004\TR1_W0001_P0184\TR1_2_W0001_P0184_T0001_R1_P5_K1_Ch2-Ch1.zen
8860	3.712166e-02	4.283679e-02	3.981600e-02	20150715_gfpSORORINcd3_G2G1\MitoSys2\LSM\gfpSORORINc_G1\DE_W0002_P0002\DE_2_W0002_P0002_T0004\TR1_W0001_P0184\TR1_2_W0001_P0184_T0001_R1_P5_K1_Ch2-Ch1.zen
9500	3.704481e-02	4.807914e-02	3.737000e-02	20150715_gfpSORORINcd3_G2G1\MitoSys2\LSM\gfpSORORINc_G1\DE_W0002_P0002\DE_2_W0002_P0002_T0004\TR1_W0001_P0184\TR1_2_W0001_P0184_T0001_R1_P5_K1_Ch2-Ch1.zen
10140	3.240033e-02	4.921469e-02	3.510900e-02	20150715_gfpSORORINcd3_G2G1\MitoSys2\LSM\gfpSORORINc_G1\DE_W0002_P0002\DE_2_W0002_P0002_T0004\TR1_W0001_P0184\TR1_2_W0001_P0184_T0001_R1_P5_K1_Ch2-Ch1.zen
10780	2.264065e-02	3.357213e-02	3.301600e-02	20150715_gfpSORORINcd3_G2G1\MitoSys2\LSM\gfpSORORINc_G1\DE_W0002_P0002\DE_2_W0002_P0002_T0004\TR1_W0001_P0184\TR1_2_W0001_P0184_T0001_R1_P5_K1_Ch2-Ch1.zen
11420	2.283563e-02	4.594012e-02	3.107400e-02	20150715_gfpSORORINcd3_G2G1\MitoSys2\LSM\gfpSORORINc_G1\DE_W0002_P0002\DE_2_W0002_P0002_T0004\TR1_W0001_P0184\TR1_2_W0001_P0184_T0001_R1_P5_K1_Ch2-Ch1.zen
12060	3.704453e-02	3.708981e-02	2.927100e-02	20150715_gfpSORORINcd3_G2G1\MitoSys2\LSM\gfpSORORINc_G1\DE_W0002_P0002\DE_2_W0002_P0002_T0004\TR1_W0001_P0184\TR1_2_W0001_P0184_T0001_R1_P5_K1_Ch2-Ch1.zen
12700	2.670584e-02	3.792092e-02	2.759600e-02	20150715_gfpSORORINcd3_G2G1\MitoSys2\LSM\gfpSORORINc_G1\DE_W0002_P0002\DE_2_W0002_P0002_T0004\TR1_W0001_P0184\TR1_2_W0001_P0184_T0001_R1_P5_K1_Ch2-Ch1.zen
13980	2.060529e-02	4.268381e-02	2.458900e-02	20150715_gfpSORORINcd3_G2G1\MitoSys2\LSM\gfpSORORINc_G1\DE_W0002_P0002\DE_2_W0002_P0002_T0004\TR1_W0001_P0184\TR1_2_W0001_P0184_T0001_R1_P5_K1_Ch2-Ch1.zen
15260	2.105439e-02	3.357794e-02	2.198300e-02	20150715_gfpSORORINcd3_G2G1\MitoSys2\LSM\gfpSORORINc_G1\DE_W0002_P0002\DE_2_W0002_P0002_T0004\TR1_W0001_P0184\TR1_2_W0001_P0184_T0001_R1_P5_K1_Ch2-Ch1.zen
16540	1.887105e-02	3.150349e-02	1.972000e-02	20150715_gfpSORORINcd3_G2G1\MitoSys2\LSM\gfpSORORINc_G1\DE_W0002_P0002\DE_2_W0002_P0002_T0004\TR1_W0001_P0184\TR1_2_W0001_P0184_T0001_R1_P5_K1_Ch2-Ch1.zen
17820	1.743135e-02	3.568319e-02	1.775000e-02	20150715_gfpSORORINcd3_G2G1\MitoSys2\LSM\gfpSORORINc_G1\DE_W0002_P0002\DE_2_W0002_P0002_T0004\TR1_W0001_P0184\TR1_2_W0001_P0184_T0001_R1_P5_K1_Ch2-Ch1.zen
19100	1.703291e-02	3.665134e-02	1.602900e-02	20150715_gfpSORORINcd3_G2G1\MitoSys2\LSM\gfpSORORINc_G1\DE_W0002_P0002\DE_2_W0002_P0002_T0004\TR1_W0001_P0184\TR1_2_W0001_P0184_T0001_R1_P5_K1_Ch2-Ch1.zen
20380	1.137293e-02	3.168233e-02	1.452300e-02	20150715_gfpSORORINcd3_G2G1\MitoSys2\LSM\gfpSORORINc_G1\DE_W0002_P0002\DE_2_W0002_P0002_T0004\TR1_W0001_P0184\TR1_2_W0001_P0184_T0001_R1_P5_K1_Ch2-Ch1.zen
21660	1.498473e-02	3.235488e-02	1.320000e-02	20150715_gfpSORORINcd3_G2G1\MitoSys2\LSM\gfpSORORINc_G1\DE_W0002_P0002\DE_2_W0002_P0002_T0004\TR1_W0001_P0184\TR1_2_W0001_P0184_T0001_R1_P5_K1_Ch2-Ch1.zen
22940	1.837651e-02	2.344381e-02	1.203300e-02	20150715_gfpSORORINcd3_G2G1\MitoSys2\LSM\gfpSORORINc_G1\DE_W0002_P0002\DE_2_W0002_P0002_T0004\TR1_W0001_P0184\TR1_2_W0001_P0184_T0001_R1_P5_K1_Ch2-Ch1.zen
24220	1.774332e-02	2.430532e-02	1.100200e-02	20150715_gfpSORORINcd3_G2G1\MitoSys2\LSM\gfpSORORINc_G1\DE_W0002_P0002\DE_2_W0002_P0002_T0004\TR1_W0001_P0184\TR1_2_W0001_P0184_T0001_R1_P5_K1_Ch2-Ch1.zen
25500	1.470826e-02	2.215098e-02	1.008700e-02	20150715_gfpSORORINcd3_G2G1\MitoSys2\LSM\gfpSORORINc_G1\DE_W0002_P0002\DE_2_W0002_P0002_T0004\TR1_W0001_P0184\TR1_2_W0001_P0184_T0001_R1_P5_K1_Ch2-Ch1.zen
28060	1.272212e-02	2.364005e-02	8.545600e-03	20150715_gfpSORORINcd3_G2G1\MitoSys2\LSM\gfpSORORINc_G1\DE_W0002_P0002\DE_2_W0002_P0002_T0004\TR1_W0001_P0184\TR1_2_W0001_P0184_T0001_R1_P5_K1_Ch2-Ch1.zen
30620	1.066646e-02	2.344169e-02	7.309500e-03	20150715_gfpSORORINcd3_G2G1\MitoSys2\LSM\gfpSORORINc_G1\DE_W0002_P0002\DE_2_W0002_P0002_T0004\TR1_W0001_P0184\TR1_2_W0001_P0184_T0001_R1_P5_K1_Ch2-Ch1.zen
33180	4.158685e-03	2.966053e-02	6.306500e-03	20150715_gfpSORORINcd3_G2G1\MitoSys2\LSM\gfpSORORINc_G1\DE_W0002_P0002\DE_2_W0002_P0002_T0004\TR1_W0001_P0184\TR1_2_W0001_P0184_T0001_R1_P5_K1_Ch2-Ch1.zen
35740	4.052403e-03	2.368609e-02	5.483600e-03	20150715_gfpSORORINcd3_G2G1\MitoSys2\LSM\gfpSORORINc_G1\DE_W0002_P0002\DE_2_W0002_P0002_T0004\TR1_W0001_P0184\TR1_2_W0001_P0184_T0001_R1_P5_K1_Ch2-Ch1.zen
38300	1.422363e-03	1.947953e-02	4.801900e-03	20150715_gfpSORORINcd3_G2G1\MitoSys2\LSM\gfpSORORINc_G1\DE_W0002_P0002\DE_2_W0002_P0002_T0004\TR1_W0001_P0184\TR1_2_W0001_P0184_T0001_R1_P5_K1_Ch2-Ch1.zen
40860	-1.958360e-03	2.269504e-02	4.231800e-03	20150715_gfpSORORINcd3_G2G1\MitoSys2\LSM\gfpSORORINc_G1\DE_W0002_P0002\DE_2_W0002_P0002_T0004\TR1_W0001_P0184\TR1_2_W0001_P0184_T0001_R1_P5_K1_Ch2-Ch1.zen
43420	1.299404e-03	1.772220e-02	3.751100e-03	20150715_gfpSORORINcd3_G2G1\MitoSys2\LSM\gfpSORORINc_G1\DE_W0002_P0002\DE_2_W0002_P0002_T0004\TR1_W0001_P0184\TR1_2_W0001_P0184_T0001_R1_P5_K1_Ch2-Ch1.zen
45980	5.423294e-03	1.760661e-02	3.342700e-03	20150715_gfpSORORINcd3_G2G1\MitoSys2\LSM\gfpSORORINc_G1\DE_W0002_P0002\DE_2_W0002_P0002_T0004\TR1_W0001_P0184\TR1_2_W0001_P0184_T0001_R1_P5_K1_Ch2-Ch1.zen
48540	-1.570562e-03	2.272469e-02	2.993200e-03	20150715_gfpSORORINcd3_G2G1\MitoSys2\LSM\gfpSORORINc_G1\DE_W0002_P0002\DE_2_W0002_P0002_T0004\TR1_W0001_P0184\TR1_2_W0001_P0184_T0001_R1_P5_K1_Ch2-Ch1.zen
51100	1.847875e-03	1.609850e-02	2.692300e-03	20150715_gfpSORORINcd3_G2G1\MitoSys2\LSM\gfpSORORINc_G1\DE_W0002_P0002\DE_2_W0002_P0002_T0004\TR1_W0001_P0184\TR1_2_W0001_P0184_T0001_R1_P5_K1_Ch2-Ch1.zen
56220	7.515175e-04	1.988440e-02	2.204600e-03	20150715_gfpSORORINcd3_G2G1\MitoSys2\LSM\gfpSORORINc_G1\DE_W0002_P0002\DE_2_W0002_P0002_T0004\TR1_W0001_P0184\TR1_2_W0001_P0184_T0001_R1_P5_K1_Ch2-Ch1.zen
61340	4.739321e-03	2.056215e-02	1.831000e-03	20150715_gfpSORORINcd3_G2G1\MitoSys2\LSM\gfpSORORINc_G1\DE_W0002_P0002\DE_2_W0002_P0002_T0004\TR1_W0001_P0184\TR1_2_W0001_P0184_T0001_R1_P5_K1_Ch2-Ch1.zen
66460	3.586204e-03	2.067623e-02	1.539800e-03	20150715_gfpSORORINcd3_G2G1\MitoSys2\LSM\gfpSORORINc_G1\DE_W0002_P0002\DE_2_W0002_P0002_T0004\TR1_W0001_P0184\TR1_2_W0001_P0184_T0001_R1_P5_K1_Ch2-Ch1.zen
71580	2.872453e-03	1.995762e-02	1.309100e-03	20150715_gfpSORORINcd3_G2G1\MitoSys2\LSM\gfpSORORINc_G1\DE_W0002_P0002\DE_2_W0002_P0002_T0004\TR1_W0001_P0184\TR1_2_W0001_P0184_T0001_R1_P5_K1_Ch2-Ch1.zen
76700	-1.466354e-04	1.845847e-02	1.123700e-03	20150715_gfpSORORINcd3_G2G1\MitoSys2\LSM\gfpSORORINc_G1\DE_W0002_P0002\DE_2_W0002_P0002_T0004\TR1_W0001_P0184\TR1_2_W0001_P0184_T0001_R1_P5_K1_Ch2-Ch1.zen
81820	1.851010e-03	2.447453e-02	9.730600e-04	20150715_gfpSORORINcd3_G2G1\MitoSys2\LSM\gfpSORORINc_G1\DE_W0002_P0002\DE_2_W0002_P0002_T0004\TR1_W0001_P0184\TR1_2_W0001_P0184_T0001_R1_P5_K1_Ch2-Ch1.zen
86940	2.697386e-03	2.249373e-02	8.492100e-04	20150715_gfpSORORINcd3_G2G1\MitoSys2\LSM\gfpSORORINc_G1\DE_W0002_P0002\DE_2_W0002_P0002_T0004\TR1_W0001_P0184\TR1_2_W0001_P0184_T0001_R1_P5_K1_Ch2-Ch1.zen
92060	2.299390e-03	2.009449e-02	7.463900e-04	20150715_gfpSORORINcd3_G2G1\MitoSys2\LSM\gfpSORORINc_G1\DE_W0002_P0002\DE_2_W0002_P0002_T0004\TR1_W0001_P0184\TR1_2_W0001_P0184_T0001_R1_P5_K1_Ch2-Ch1.zen
97180	2.458623e-03	1.915858e-02	6.602700e-04	20150715_gfpSORORINcd3_G2G1\MitoSys2\LSM\gfpSORORINc_G1\DE_W0002_P0002\DE_2_W0002_P0002_T0004\TR1_W0001_P0184\TR1_2_W0001_P0184_T0001_R1_P5_K1_Ch2-Ch1.zen
102300	5.372673e-04	1.430620e-02	5.875500e-04	20150715_gfpSORORINcd3_G2G1\MitoSys2\LSM\gfpSORORINc_G1\DE_W0002_P0002\DE_2_W0002_P0002_T0004\TR1_W0001_P0184\TR1_2_W0001_P0184_T0001_R1_P5_K1_Ch2-Ch1.zen
112540	-4.106126e-04	1.059858e-02	4.726700e-04	20150715_gfpSORORINcd3_G2G1\MitoSys2\LSM\gfpSORORINc_G1\DE_W0002_P0002\DE_2_W0002_P0002_T0004\TR1_W0001_P0184\TR1_2_W0001_P0184_T0001_R1_P5_K1_Ch2-Ch1.zen
122780	-3.746277e-03	1.352364e-02	3.873500e-04	20150715_gfpSORORINcd3_G2G1\MitoSys2\LSM\gfpSORORINc_G1\DE_W0002_P0002\DE_2_W0002_P0002_T0004\TR1_W0001_P0184\TR1_2_W0001_P0184_T0001_R1_P5_K1_Ch2-Ch1.zen
133020	2.037368e-03	1.241914e-02	3.225200e-04	20150715_gfpSORORINcd3_G2G1\MitoSys2\LSM\gfpSORORINc_G1\DE_W0002_P0002\DE_2_W0002_P0002_T0004\TR1_W0001_P0184\TR1_2_W0001_P0184_T0001_R1_P5_K1_Ch2-Ch1.zen
143260	-1.609513e-03	1.446525e-02	2.722600e-04	20150715_gfpSORORINcd3_G2G1\MitoSys2\LSM\gfpSORORINc_G1\DE_W0002_P0002\DE_2_W0002_P0002_T0004\TR1_W0001_P0184\TR1_2_W0001_P0184_T0001_R1_P5_K1_Ch2-Ch1.zen
153500	-2.873764e-04	1.169875e-02	2.326200e-04	20150715_gfpSORORINcd3_G2G1\MitoSys2\LSM\gfpSORORINc_G1\DE_W0002_P0002\DE_2_W0002_P0002_T0004\TR1_W0001_P0184\TR1_2_W0001_P0184_T0001_R1_P5_K1_Ch2-Ch1.zen
163740	-8.376839e-03	1.470952e-02	2.008700e-04	20150715_gfpSORORINcd3_G2G1\MitoSys2\LSM\gfpSORORINc_G1\DE_W0002_P0002\DE_2_W0002_P0002_T0004\TR1_W0001_P0184\TR1_2_W0001_P0184_T0001_R1_P5_K1_Ch2-Ch1.zen
173980	-7.984611e-03	1.876528e-02	1.750900e-04	20150715_gfpSORORINcd3_G2G1\MitoSys2\LSM\gfpSORORINc_G1\DE_W0002_P0002\DE_2_W0002_P0002_T0004\TR1_W0001_P0184\TR1_2_W0001_P0184_T0001_R1_P5_K1_Ch2-Ch1.zen
184220	-9.550011e-03	1.803779e-02	1.539000e-04	20150715_gfpSORORINcd3_G2G1\MitoSys2\LSM\gfpSORORINc_G1\DE_W0002_P0002\DE_2_W0002_P0002_T0004\TR1_W0001_P0184\TR1_2_W0001_P0184_T0001_R1_P5_K1_Ch2-Ch1.zen
194460	-7.472594e-03	1.494764e-02	1.363000e-04	20150715_gfpSORORINcd3_G2G1\MitoSys2\LSM\gfpSORORINc_G1\DE_W0002_P0002\DE_2_W0002_P0002_T0004\TR1_W0001_P0184\TR1_2_W0001_P0184_T0001_R1_P5_K1_Ch2-Ch1.zen
204700	-5.074612e-03	9.847068e-03	1.215200e-04	20150715_gfpSORORINcd3_G2G1\MitoSys2\LSM\gfpSORORINc_G1\DE_W0002_P0002\DE_2_W0002_P0002_T0004\TR1_W0001_P0184\TR1_2_W0001_P0184_T0001_R1_P5_K1_Ch2-Ch1.zen
225180	-3.018734e-04	1.204778e-02	9.832400e-05	20150715_gfpSORORINcd3_G2G1\MitoSys2\LSM\gfpSORORINc_G1\DE_W0002_P0002\DE_2_W0002_P0002_T0004\TR1_W0001_P0184\TR1_2_W0001_P0184_T0001_R1_P5_K1_Ch2-Ch1.zen
245660	-6.167775e-04	1.228400e-02	8.117700e-05	20150715_gfpSORORINcd3_G2G1\MitoSys2\LSM\gfpSORORINc_G1\DE_W0002_P0002\DE_2_W0002_P0002_T0004\TR1_W0001_P0184\TR1_2_W0001_P0184_T0001_R1_P5_K1_Ch2-Ch1.zen
266140	-5.394834e-03	1.070590e-02	6.816300e-05	20150715_gfpSORORINcd3_G2G1\MitoSys2\LSM\gfpSORORINc_G1\DE_W0002_P0002\DE_2_W0002_P0002_T0004\TR1_W0001_P0184\TR1_2_W0001_P0184_T0001_R1_P5_K1_Ch2-Ch1.zen
286620	-5.922256e-03	1.185335e-02	5.806000e-05	20150715_gfpSORORINcd3_G2G1\MitoSys2\LSM\gfpSORORINc_G1\DE_W0002_P0002\DE_2_W0002_P0002_T0004\TR1_W0001_P0184\TR1_2_W0001_P0184_T0001_R1_P5_K1_Ch2-Ch1.zen
307100	-3.838324e-03	1.102378e-02	5.006500e-05	20150715_gfpSORORINcd3_G2G1\MitoSys2\LSM\gfpSORORINc_G1\DE_W0002_P0002\DE_2_W0002_P0002_T0004\TR1_W0001_P0184\TR1_2_W0001_P0184_T0001_R1_P5_K1_Ch2-Ch1.zen
327580	-1.764071e-03	9.081472e-03	4.363200e-05	20150715_gfpSORORINcd3_G2G1\MitoSys2\LSM\gfpSORORINc_G1\DE_W0002_P0002\DE_2_W0002_P0002_T0004\TR1_W0001_P0184\TR1_2_W0001_P0184_T0001_R1_P5_K1_Ch2-Ch1.zen
348060	6.141481e-04	1.310399e-02	3.837900e-05	20150715_gfpSORORINcd3_G2G1\MitoSys2\LSM\gfpSORORINc_G1\DE_W0002_P0002\DE_2_W0002_P0002_T0004\TR1_W0001_P0184\TR1_2_W0001_P0184_T0001_R1_P5_K1_Ch2-Ch1.zen
368540	-3.770338e-04	1.346676e-02	3.403500e-05	20150715_gfpSORORINcd3_G2G1\MitoSys2\LSM\gfpSORORINc_G1\DE_W0002_P0002\DE_2_W0002_P0002_T0004\TR1_W0001_P0184\TR1_2_W0001_P0184_T0001_R1_P5_K1_Ch2-Ch1.zen
389020	-7.499272e-04	1.144888e-02	3.040100e-05	20150715_gfpSORORINcd3_G2G1\MitoSys2\LSM\gfpSORORINc_G1\DE_W0002_P0002\DE_2_W0002_P0002_T0004\TR1_W0001_P0184\TR1_2_W0001_P0184_T0001_R1_P5_K1_Ch2-Ch1.zen
409500	-9.272581e-04	1.199091e-02	2.733000e-05	20150715_gfpSORORINcd3_G2G1\MitoSys2\LSM\gfpSORORINc_G1\DE_W0002_P0002\DE_2_W0002_P0002_T0004\TR1_W0001_P0184\TR1_2_W0001_P0184_T0001_R1_P5_K1_Ch2-Ch1.zen
450460	-3.156359e-04	1.287106e-02	2.245900e-05	20150715_gfpSORORINcd3_G2G1\MitoSys2\LSM\gfpSORORINc_G1\DE_W0002_P0002\DE_2_W0002_P0002_T0004\TR1_W0001_P0184\TR1_2_W0001_P0184_T0001_R1_P5_K1_Ch2-Ch1.zen
491420	-3.913533e-03	1.546909e-02	1.880700e-05	20150715_gfpSORORINcd3_G2G1\MitoSys2\LSM\gfpSORORINc_G1\DE_W0002_P0002\DE_2_W0002_P0002_T0004\TR1_W0001_P0184\TR1_2_W0001_P0184_T0001_R1_P5_K1_Ch2-Ch1.zen
532380	-1.459327e-03	8.283165e-03	1.599700e-05	20150715_gfpSORORINcd3_G2G1\MitoSys2\LSM\gfpSORORINc_G1\DE_W0002_P0002\DE_2_W0002_P0002_T0004\TR1_W0001_P0184\TR1_2_W0001_P0184_T0001_R1_P5_K1_Ch2-Ch1.zen
573340	-4.481024e-03	8.224757e-03	1.378700e-05	20150715_gfpSORORINcd3_G2G1\MitoSys2\LSM\gfpSORORINc_G1\DE_W0002_P0002\DE_2_W0002_P0002_T0004\TR1_W0001_P0184\TR1_2_W0001_P0184_T0001_R1_P5_K1_Ch2-Ch1.zen
614300	-2.832748e-03	8.976733e-03	1.201600e-05	20150715_gfpSORORINcd3_G2G1\MitoSys2\LSM\gfpSORORINc_G1\DE_W0002_P0002\DE_2_W0002_P0002_T0004\TR1_W0001_P0184\TR1_2_W0001_P0184_T0001_R1_P5_K1_Ch2-Ch1.zen
655260	-5.352594e-03	9.974739e-03	1.057400e-05	20150715_gfpSORORINcd3_G2G1\MitoSys2\LSM\gfpSORORINc_G1\DE_W0002_P0002\DE_2_W0002_P0002_T0004\TR1_W0001_P0184\TR1_2_W0001_P0184_T0001_R1_P5_K1_Ch2-Ch1.zen
696220	-1.145602e-03	9.322194e-03	9.384000e-06	20150715_gfpSORORINcd3_G2G1\MitoSys2\LSM\gfpSORORINc_G1\DE_W0002_P0002\DE_2_W0002_P0002_T0004\TR1_W0001_P0184\TR1_2_W0001_P0184_T0001_R1_P5_K1_Ch2-Ch1.zen
737180	1.661206e-03	7.830770e-03	8.389500e-06	20150715_gfpSORORINcd3_G2G1\MitoSys2\LSM\gfpSORORINc_G1\DE_W0002_P0002\DE_2_W0002_P0002_T0004\TR1_W0001_P0184\TR1_2_W0001_P0184_T0001_R1_P5_K1_Ch2-Ch1.zen
778140	4.030599e-03	1.119679e-02	7.549600e-06	20150715_gfpSORORINcd3_G2G1\MitoSys2\LSM\gfpSORORINc_G1\DE_W0002_P0002\DE_2_W0002_P0002_T0004\TR1_W0001_P0184\TR1_2_W0001_P0184_T0001_R1_P5_K1_Ch2-Ch1.zen
819100	9.231963e-04	6.821117e-03	6.833400e-06	20150715_gfpSORORINcd3_G2G1\MitoSys2\LSM\gfpSORORINc_G1\DE_W0002_P0002\DE_2_W0002_P0002_T0004\TR1_W0001_P0184\TR1_2_W0001_P0184_T0001_R1_P5_K1_Ch2-Ch1.zen
901020	-6.114508e-04	8.779693e-03	5.683900e-06	20150715_gfpSORORINcd3_G2G1\MitoSys2\LSM\gfpSORORINc_G1\DE_W0002_P0002\DE_2_W0002_P0002_T0004\TR1_W0001_P0184\TR1_2_W0001_P0184_T0001_R1_P5_K1_Ch2-Ch1.zen
982940	-2.240565e-03	7.128129e-03	4.809200e-06	20150715_gfpSORORINcd3_G2G1\MitoSys2\LSM\gfpSORORINc_G1\DE_W0002_P0002\DE_2_W0002_P0002_T0004\TR1_W0001_P0184\TR1_2_W0001_P0184_T0001_R1_P5_K1_Ch2-Ch1.zen
1064860	8.865123e-04	9.061324e-03	4.127400e-06	20150715_gfpSORORINcd3_G2G1\MitoSys2\LSM\gfpSORORINc_G1\DE_W0002_P0002\DE_2_W0002_P0002_T0004\TR1_W0001_P0184\TR1_2_W0001_P0184_T0001_R1_P5_K1_Ch2-Ch1.zen
1146780	3.815798e-04	6.278146e-03	3.585000e-06	20150715_gfpSORORINcd3_G2G1\MitoSys2\LSM\gfpSORORINc_G1\DE_W0002_P0002\DE_2_W0002_P0002_T0004\TR1_W0001_P0184\TR1_2_W0001_P0184_T0001_R1_P5_K1_Ch2-Ch1.zen
1228700	-1.601605e-03	9.385146e-03	3.145900e-06	20150715_gfpSORORINcd3_G2G1\MitoSys2\LSM\gfpSORORINc_G1\DE_W0002_P0002\DE_2_W0002_P0002_T0004\TR1_W0001_P0184\TR1_2_W0001_P0184_T0001_R1_P5_K1_Ch2-Ch1.zen
1310620	-1.594355e-03	7.680449e-03	2.785200e-06	20150715_gfpSORORINcd3_G2G1\MitoSys2\LSM\gfpSORORINc_G1\DE_W0002_P0002\DE_2_W0002_P0002_T0004\TR1_W0001_P0184\TR1_2_W0001_P0184_T0001_R1_P5_K1_Ch2-Ch1.zen
1392540	-1.539006e-03	8.795168e-03	2.485000e-06	20150715_gfpSORORINcd3_G2G1\MitoSys2\LSM\gfpSORORINc_G1\DE_W0002_P0002\DE_2_W0002_P0002_T0004\TR1_W0001_P0184\TR1_2_W0001_P0184_T0001_R1_P5_K1_Ch2-Ch1.zen
1474460	2.674291e-03	1.174364e-02	2.232300e-06	20150715_gfpSORORINcd3_G2G1\MitoSys2\LSM\gfpSORORINc_G1\DE_W0002_P0002\DE_2_W0002_P0002_T0004\TR1_W0001_P0184\TR1_2_W0001_P0184_T0001_R1_P5_K1_Ch2-Ch1.zen
1556380	1.025640e-03	7.769499e-03	2.017500e-06	20150715_gfpSORORINcd3_G2G1\MitoSys2\LSM\gfpSORORINc_G1\DE_W0002_P0002\DE_2_W0002_P0002_T0004\TR1_W0001_P0184\TR1_2_W0001_P0184_T0001_R1_P5_K1_Ch2-Ch1.zen
10	5.581480e-02	1.709810e-02	5.090900e-02	20150715_gfpSORORINcd3_G2G1\MitoSys2\LSM\gfpSORORINc_G1\DE_W0002_P0003\DE_2_W0002_P0003_T0003\TR1_W0001_P0126\TR1_2_W0001_P0126_T0001_R1_P1_K1_Ch2-Ch1.zen
20	4.906611e-02	1.578817e-02	5.029500e-02	20150715_gfpSORORINcd3_G2G1\MitoSys2\LSM\gfpSORORINc_G1\DE_W0002_P0003\DE_2_W0002_P0003_T0003\TR1_W0001_P0126\TR1_2_W0001_P0126_T0001_R1_P1_K1_Ch2-Ch1.zen
30	5.057901e-02	1.678711e-02	4.972300e-02	20150715_gfpSORORINcd3_G2G1\MitoSys2\LSM\gfpSORORINc_G1\DE_W0002_P0003\DE_2_W0002_P0003_T0003\TR1_W0001_P0126\TR1_2_W0001_P0126_T0001_R1_P1_K1_Ch2-Ch1.zen
40	4.314666e-02	1.397171e-02	4.919200e-02	20150715_gfpSORORINcd3_G2G1\MitoSys2\LSM\gfpSORORINc_G1\DE_W0002_P0003\DE_2_W0002_P0003_T0003\TR1_W0001_P0126\TR1_2_W0001_P0126_T0001_R1_P1_K1_Ch2-Ch1.zen
50	4.429971e-02	1.834494e-02	4.869800e-02	20150715_gfpSORORINcd3_G2G1\MitoSys2\LSM\gfpSORORINc_G1\DE_W0002_P0003\DE_2_W0002_P0003_T0003\TR1_W0001_P0126\TR1_2_W0001_P0126_T0001_R1_P1_K1_Ch2-Ch1.zen
60	4.653433e-02	1.336228e-02	4.823800e-02	20150715_gfpSORORINcd3_G2G1\MitoSys2\LSM\gfpSORORINc_G1\DE_W0002_P0003\DE_2_W0002_P0003_T0003\TR1_W0001_P0126\TR1_2_W0001_P0126_T0001_R1_P1_K1_Ch2-Ch1.zen
70	5.093788e-02	1.106340e-02	4.780900e-02	20150715_gfpSORORINcd3_G2G1\MitoSys2\LSM\gfpSORORINc_G1\DE_W0002_P0003\DE_2_W0002_P0003_T0003\TR1_W0001_P0126\TR1_2_W0001_P0126_T0001_R1_P1_K1_Ch2-Ch1.zen
80	4.659923e-02	1.357110e-02	4.740900e-02	20150715_gfpSORORINcd3_G2G1\MitoSys2\LSM\gfpSORORINc_G1\DE_W0002_P0003\DE_2_W0002_P0003_T0003\TR1_W0001_P0126\TR1_2_W0001_P0126_T0001_R1_P1_K1_Ch2-Ch1.zen
90	4.962148e-02	1.541715e-02	4.703500e-02	20150715_gfpSORORINcd3_G2G1\MitoSys2\LSM\gfpSORORINc_G1\DE_W0002_P0003\DE_2_W0002_P0003_T0003\TR1_W0001_P0126\TR1_2_W0001_P0126_T0001_R1_P1_K1_Ch2-Ch1.zen
100	4.618083e-02	1.063996e-02	4.668400e-02	20150715_gfpSORORINcd3_G2G1\MitoSys2\LSM\gfpSORORINc_G1\DE_W0002_P0003\DE_2_W0002_P0003_T0003\TR1_W0001_P0126\TR1_2_W0001_P0126_T0001_R1_P1_K1_Ch2-Ch1.zen
120	4.650333e-02	1.383744e-02	4.604500e-02	20150715_gfpSORORINcd3_G2G1\MitoSys2\LSM\gfpSORORINc_G1\DE_W0002_P0003\DE_2_W0002_P0003_T0003\TR1_W0001_P0126\TR1_2_W0001_P0126_T0001_R1_P1_K1_Ch2-Ch1.zen
140	4.790813e-02	1.155258e-02	4.547600e-02	20150715_gfpSORORINcd3_G2G1\MitoSys2\LSM\gfpSORORINc_G1\DE_W0002_P0003\DE_2_W0002_P0003_T0003\TR1_W0001_P0126\TR1_2_W0001_P0126_T0001_R1_P1_K1_Ch2-Ch1.zen
160	4.475406e-02	1.219026e-02	4.496400e-02	20150715_gfpSORORINcd3_G2G1\MitoSys2\LSM\gfpSORORINc_G1\DE_W0002_P0003\DE_2_W0002_P0003_T0003\TR1_W0001_P0126\TR1_2_W0001_P0126_T0001_R1_P1_K1_Ch2-Ch1.zen
180	4.663093e-02	1.302437e-02	4.450000e-02	20150715_gfpSORORINcd3_G2G1\MitoSys2\LSM\gfpSORORINc_G1\DE_W0002_P0003\DE_2_W0002_P0003_T0003\TR1_W0001_P0126\TR1_2_W0001_P0126_T0001_R1_P1_K1_Ch2-Ch1.zen
200	4.850333e-02	1.477627e-02	4.407400e-02	20150715_gfpSORORINcd3_G2G1\MitoSys2\LSM\gfpSORORINc_G1\DE_W0002_P0003\DE_2_W0002_P0003_T0003\TR1_W0001_P0126\TR1_2_W0001_P0126_T0001_R1_P1_K1_Ch2-Ch1.zen
220	4.227631e-02	1.255328e-02	4.368100e-02	20150715_gfpSORORINcd3_G2G1\MitoSys2\LSM\gfpSORORINc_G1\DE_W0002_P0003\DE_2_W0002_P0003_T0003\TR1_W0001_P0126\TR1_2_W0001_P0126_T0001_R1_P1_K1_Ch2-Ch1.zen
240	4.167513e-02	9.621651e-03	4.331300e-02	20150715_gfpSORORINcd3_G2G1\MitoSys2\LSM\gfpSORORINc_G1\DE_W0002_P0003\DE_2_W0002_P0003_T0003\TR1_W0001_P0126\TR1_2_W0001_P0126_T0001_R1_P1_K1_Ch2-Ch1.zen
260	4.391982e-02	1.040731e-02	4.296800e-02	20150715_gfpSORORINcd3_G2G1\MitoSys2\LSM\gfpSORORINc_G1\DE_W0002_P0003\DE_2_W0002_P0003_T0003\TR1_W0001_P0126\TR1_2_W0001_P0126_T0001_R1_P1_K1_Ch2-Ch1.zen
280	4.171410e-02	1.301851e-02	4.264000e-02	20150715_gfpSORORINcd3_G2G1\MitoSys2\LSM\gfpSORORINc_G1\DE_W0002_P0003\DE_2_W0002_P0003_T0003\TR1_W0001_P0126\TR1_2_W0001_P0126_T0001_R1_P1_K1_Ch2-Ch1.zen
300	4.295783e-02	9.180603e-03	4.232800e-02	20150715_gfpSORORINcd3_G2G1\MitoSys2\LSM\gfpSORORINc_G1\DE_W0002_P0003\DE_2_W0002_P0003_T0003\TR1_W0001_P0126\TR1_2_W0001_P0126_T0001_R1_P1_K1_Ch2-Ch1.zen
340	4.308694e-02	1.019483e-02	4.173900e-02	20150715_gfpSORORINcd3_G2G1\MitoSys2\LSM\gfpSORORINc_G1\DE_W0002_P0003\DE_2_W0002_P0003_T0003\TR1_W0001_P0126\TR1_2_W0001_P0126_T0001_R1_P1_K1_Ch2-Ch1.zen
380	3.988687e-02	9.909312e-03	4.118600e-02	20150715_gfpSORORINcd3_G2G1\MitoSys2\LSM\gfpSORORINc_G1\DE_W0002_P0003\DE_2_W0002_P0003_T0003\TR1_W0001_P0126\TR1_2_W0001_P0126_T0001_R1_P1_K1_Ch2-Ch1.zen
420	4.047935e-02	9.113201e-03	4.066000e-02	20150715_gfpSORORINcd3_G2G1\MitoSys2\LSM\gfpSORORINc_G1\DE_W0002_P0003\DE_2_W0002_P0003_T0003\TR1_W0001_P0126\TR1_2_W0001_P0126_T0001_R1_P1_K1_Ch2-Ch1.zen
460	3.750658e-02	9.043939e-03	4.015500e-02	20150715_gfpSORORINcd3_G2G1\MitoSys2\LSM\gfpSORORINc_G1\DE_W0002_P0003\DE_2_W0002_P0003_T0003\TR1_W0001_P0126\TR1_2_W0001_P0126_T0001_R1_P1_K1_Ch2-Ch1.zen
500	4.125480e-02	6.984897e-03	3.966600e-02	20150715_gfpSORORINcd3_G2G1\MitoSys2\LSM\gfpSORORINc_G1\DE_W0002_P0003\DE_2_W0002_P0003_T0003\TR1_W0001_P0126\TR1_2_W0001_P0126_T0001_R1_P1_K1_Ch2-Ch1.zen
540	4.130705e-02	1.085914e-02	3.919100e-02	20150715_gfpSORORINcd3_G2G1\MitoSys2\LSM\gfpSORORINc_G1\DE_W0002_P0003\DE_2_W0002_P0003_T0003\TR1_W0001_P0126\TR1_2_W0001_P0126_T0001_R1_P1_K1_Ch2-Ch1.zen
580	3.847984e-02	7.380205e-03	3.872700e-02	20150715_gfpSORORINcd3_G2G1\MitoSys2\LSM\gfpSORORINc_G1\DE_W0002_P0003\DE_2_W0002_P0003_T0003\TR1_W0001_P0126\TR1_2_W0001_P0126_T0001_R1_P1_K1_Ch2-Ch1.zen
620	3.773501e-02	1.118476e-02	3.827500e-02	20150715_gfpSORORINcd3_G2G1\MitoSys2\LSM\gfpSORORINc_G1\DE_W0002_P0003\DE_2_W0002_P0003_T0003\TR1_W0001_P0126\TR1_2_W0001_P0126_T0001_R1_P1_K1_Ch2-Ch1.zen
660	3.572471e-02	1.031861e-02	3.783200e-02	20150715_gfpSORORINcd3_G2G1\MitoSys2\LSM\gfpSORORINc_G1\DE_W0002_P0003\DE_2_W0002_P0003_T0003\TR1_W0001_P0126\TR1_2_W0001_P0126_T0001_R1_P1_K1_Ch2-Ch1.zen
700	3.609593e-02	9.401870e-03	3.739900e-02	20150715_gfpSORORINcd3_G2G1\MitoSys2\LSM\gfpSORORINc_G1\DE_W0002_P0003\DE_2_W0002_P0003_T0003\TR1_W0001_P0126\TR1_2_W0001_P0126_T0001_R1_P1_K1_Ch2-Ch1.zen
780	3.474807e-02	9.294568e-03	3.655900e-02	20150715_gfpSORORINcd3_G2G1\MitoSys2\LSM\gfpSORORINc_G1\DE_W0002_P0003\DE_2_W0002_P0003_T0003\TR1_W0001_P0126\TR1_2_W0001_P0126_T0001_R1_P1_K1_Ch2-Ch1.zen
860	3.473224e-02	8.336563e-03	3.575300e-02	20150715_gfpSORORINcd3_G2G1\MitoSys2\LSM\gfpSORORINc_G1\DE_W0002_P0003\DE_2_W0002_P0003_T0003\TR1_W0001_P0126\TR1_2_W0001_P0126_T0001_R1_P1_K1_Ch2-Ch1.zen
940	3.531867e-02	8.186635e-03	3.498000e-02	20150715_gfpSORORINcd3_G2G1\MitoSys2\LSM\gfpSORORINc_G1\DE_W0002_P0003\DE_2_W0002_P0003_T0003\TR1_W0001_P0126\TR1_2_W0001_P0126_T0001_R1_P1_K1_Ch2-Ch1.zen
1020	3.380544e-02	8.741909e-03	3.423700e-02	20150715_gfpSORORINcd3_G2G1\MitoSys2\LSM\gfpSORORINc_G1\DE_W0002_P0003\DE_2_W0002_P0003_T0003\TR1_W0001_P0126\TR1_2_W0001_P0126_T0001_R1_P1_K1_Ch2-Ch1.zen
1100	3.219100e-02	6.027022e-03	3.352500e-02	20150715_gfpSORORINcd3_G2G1\MitoSys2\LSM\gfpSORORINc_G1\DE_W0002_P0003\DE_2_W0002_P0003_T0003\TR1_W0001_P0126\TR1_2_W0001_P0126_T0001_R1_P1_K1_Ch2-Ch1.zen
1180	3.360645e-02	7.350561e-03	3.284100e-02	20150715_gfpSORORINcd3_G2G1\MitoSys2\LSM\gfpSORORINc_G1\DE_W0002_P0003\DE_2_W0002_P0003_T0003\TR1_W0001_P0126\TR1_2_W0001_P0126_T0001_R1_P1_K1_Ch2-Ch1.zen
1260	3.271806e-02	9.055990e-03	3.218500e-02	20150715_gfpSORORINcd3_G2G1\MitoSys2\LSM\gfpSORORINc_G1\DE_W0002_P0003\DE_2_W0002_P0003_T0003\TR1_W0001_P0126\TR1_2_W0001_P0126_T0001_R1_P1_K1_Ch2-Ch1.zen
1340	3.184102e-02	8.492652e-03	3.155500e-02	20150715_gfpSORORINcd3_G2G1\MitoSys2\LSM\gfpSORORINc_G1\DE_W0002_P0003\DE_2_W0002_P0003_T0003\TR1_W0001_P0126\TR1_2_W0001_P0126_T0001_R1_P1_K1_Ch2-Ch1.zen
1420	3.216559e-02	7.628405e-03	3.095000e-02	20150715_gfpSORORINcd3_G2G1\MitoSys2\LSM\gfpSORORINc_G1\DE_W0002_P0003\DE_2_W0002_P0003_T0003\TR1_W0001_P0126\TR1_2_W0001_P0126_T0001_R1_P1_K1_Ch2-Ch1.zen
1500	3.139289e-02	8.102295e-03	3.036800e-02	20150715_gfpSORORINcd3_G2G1\MitoSys2\LSM\gfpSORORINc_G1\DE_W0002_P0003\DE_2_W0002_P0003_T0003\TR1_W0001_P0126\TR1_2_W0001_P0126_T0001_R1_P1_K1_Ch2-Ch1.zen
1660	2.986300e-02	8.564494e-03	2.927200e-02	20150715_gfpSORORINcd3_G2G1\MitoSys2\LSM\gfpSORORINc_G1\DE_W0002_P0003\DE_2_W0002_P0003_T0003\TR1_W0001_P0126\TR1_2_W0001_P0126_T0001_R1_P1_K1_Ch2-Ch1.zen
1820	2.886412e-02	6.927742e-03	2.825900e-02	20150715_gfpSORORINcd3_G2G1\MitoSys2\LSM\gfpSORORINc_G1\DE_W0002_P0003\DE_2_W0002_P0003_T0003\TR1_W0001_P0126\TR1_2_W0001_P0126_T0001_R1_P1_K1_Ch2-Ch1.zen
1980	2.741550e-02	8.348865e-03	2.731900e-02	20150715_gfpSORORINcd3_G2G1\MitoSys2\LSM\gfpSORORINc_G1\DE_W0002_P0003\DE_2_W0002_P0003_T0003\TR1_W0001_P0126\TR1_2_W0001_P0126_T0001_R1_P1_K1_Ch2-Ch1.zen
2140	2.720741e-02	7.413106e-03	2.644700e-02	20150715_gfpSORORINcd3_G2G1\MitoSys2\LSM\gfpSORORINc_G1\DE_W0002_P0003\DE_2_W0002_P0003_T0003\TR1_W0001_P0126\TR1_2_W0001_P0126_T0001_R1_P1_K1_Ch2-Ch1.zen
2300	2.492194e-02	7.554932e-03	2.563500e-02	20150715_gfpSORORINcd3_G2G1\MitoSys2\LSM\gfpSORORINc_G1\DE_W0002_P0003\DE_2_W0002_P0003_T0003\TR1_W0001_P0126\TR1_2_W0001_P0126_T0001_R1_P1_K1_Ch2-Ch1.zen
2460	2.436572e-02	7.416731e-03	2.487900e-02	20150715_gfpSORORINcd3_G2G1\MitoSys2\LSM\gfpSORORINc_G1\DE_W0002_P0003\DE_2_W0002_P0003_T0003\TR1_W0001_P0126\TR1_2_W0001_P0126_T0001_R1_P1_K1_Ch2-Ch1.zen
2620	2.459351e-02	8.560715e-03	2.417300e-02	20150715_gfpSORORINcd3_G2G1\MitoSys2\LSM\gfpSORORINc_G1\DE_W0002_P0003\DE_2_W0002_P0003_T0003\TR1_W0001_P0126\TR1_2_W0001_P0126_T0001_R1_P1_K1_Ch2-Ch1.zen
2780	2.403025e-02	6.857716e-03	2.351200e-02	20150715_gfpSORORINcd3_G2G1\MitoSys2\LSM\gfpSORORINc_G1\DE_W0002_P0003\DE_2_W0002_P0003_T0003\TR1_W0001_P0126\TR1_2_W0001_P0126_T0001_R1_P1_K1_Ch2-Ch1.zen
2940	2.283469e-02	6.925787e-03	2.289200e-02	20150715_gfpSORORINcd3_G2G1\MitoSys2\LSM\gfpSORORINc_G1\DE_W0002_P0003\DE_2_W0002_P0003_T0003\TR1_W0001_P0126\TR1_2_W0001_P0126_T0001_R1_P1_K1_Ch2-Ch1.zen
3100	2.182134e-02	6.326434e-03	2.231100e-02	20150715_gfpSORORINcd3_G2G1\MitoSys2\LSM\gfpSORORINc_G1\DE_W0002_P0003\DE_2_W0002_P0003_T0003\TR1_W0001_P0126\TR1_2_W0001_P0126_T0001_R1_P1_K1_Ch2-Ch1.zen
3420	2.132675e-02	5.970367e-03	2.124900e-02	20150715_gfpSORORINcd3_G2G1\MitoSys2\LSM\gfpSORORINc_G1\DE_W0002_P0003\DE_2_W0002_P0003_T0003\TR1_W0001_P0126\TR1_2_W0001_P0126_T0001_R1_P1_K1_Ch2-Ch1.zen
3740	2.108158e-02	6.253460e-03	2.030300e-02	20150715_gfpSORORINcd3_G2G1\MitoSys2\LSM\gfpSORORINc_G1\DE_W0002_P0003\DE_2_W0002_P0003_T0003\TR1_W0001_P0126\TR1_2_W0001_P0126_T0001_R1_P1_K1_Ch2-Ch1.zen
4060	1.953471e-02	6.209323e-03	1.945600e-02	20150715_gfpSORORINcd3_G2G1\MitoSys2\LSM\gfpSORORINc_G1\DE_W0002_P0003\DE_2_W0002_P0003_T0003\TR1_W0001_P0126\TR1_2_W0001_P0126_T0001_R1_P1_K1_Ch2-Ch1.zen
4380	1.972653e-02	6.265203e-03	1.869200e-02	20150715_gfpSORORINcd3_G2G1\MitoSys2\LSM\gfpSORORINc_G1\DE_W0002_P0003\DE_2_W0002_P0003_T0003\TR1_W0001_P0126\TR1_2_W0001_P0126_T0001_R1_P1_K1_Ch2-Ch1.zen
4700	1.853620e-02	7.344726e-03	1.800000e-02	20150715_gfpSORORINcd3_G2G1\MitoSys2\LSM\gfpSORORINc_G1\DE_W0002_P0003\DE_2_W0002_P0003_T0003\TR1_W0001_P0126\TR1_2_W0001_P0126_T0001_R1_P1_K1_Ch2-Ch1.zen
5020	1.690704e-02	6.584704e-03	1.737000e-02	20150715_gfpSORORINcd3_G2G1\MitoSys2\LSM\gfpSORORINc_G1\DE_W0002_P0003\DE_2_W0002_P0003_T0003\TR1_W0001_P0126\TR1_2_W0001_P0126_T0001_R1_P1_K1_Ch2-Ch1.zen
5340	1.638181e-02	6.807417e-03	1.679400e-02	20150715_gfpSORORINcd3_G2G1\MitoSys2\LSM\gfpSORORINc_G1\DE_W0002_P0003\DE_2_W0002_P0003_T0003\TR1_W0001_P0126\TR1_2_W0001_P0126_T0001_R1_P1_K1_Ch2-Ch1.zen
5660	1.605104e-02	6.385369e-03	1.626400e-02	20150715_gfpSORORINcd3_G2G1\MitoSys2\LSM\gfpSORORINc_G1\DE_W0002_P0003\DE_2_W0002_P0003_T0003\TR1_W0001_P0126\TR1_2_W0001_P0126_T0001_R1_P1_K1_Ch2-Ch1.zen
5980	1.617979e-02	5.893759e-03	1.577500e-02	20150715_gfpSORORINcd3_G2G1\MitoSys2\LSM\gfpSORORINc_G1\DE_W0002_P0003\DE_2_W0002_P0003_T0003\TR1_W0001_P0126\TR1_2_W0001_P0126_T0001_R1_P1_K1_Ch2-Ch1.zen
6300	1.506905e-02	6.247458e-03	1.532200e-02	20150715_gfpSORORINcd3_G2G1\MitoSys2\LSM\gfpSORORINc_G1\DE_W0002_P0003\DE_2_W0002_P0003_T0003\TR1_W0001_P0126\TR1_2_W0001_P0126_T0001_R1_P1_K1_Ch2-Ch1.zen
6940	1.401199e-02	7.262004e-03	1.450800e-02	20150715_gfpSORORINcd3_G2G1\MitoSys2\LSM\gfpSORORINc_G1\DE_W0002_P0003\DE_2_W0002_P0003_T0003\TR1_W0001_P0126\TR1_2_W0001_P0126_T0001_R1_P1_K1_Ch2-Ch1.zen
7580	1.361075e-02	5.784331e-03	1.379400e-02	20150715_gfpSORORINcd3_G2G1\MitoSys2\LSM\gfpSORORINc_G1\DE_W0002_P0003\DE_2_W0002_P0003_T0003\TR1_W0001_P0126\TR1_2_W0001_P0126_T0001_R1_P1_K1_Ch2-Ch1.zen
8220	1.270496e-02	5.963021e-03	1.316100e-02	20150715_gfpSORORINcd3_G2G1\MitoSys2\LSM\gfpSORORINc_G1\DE_W0002_P0003\DE_2_W0002_P0003_T0003\TR1_W0001_P0126\TR1_2_W0001_P0126_T0001_R1_P1_K1_Ch2-Ch1.zen
8860	1.171021e-02	5.977497e-03	1.259300e-02	20150715_gfpSORORINcd3_G2G1\MitoSys2\LSM\gfpSORORINc_G1\DE_W0002_P0003\DE_2_W0002_P0003_T0003\TR1_W0001_P0126\TR1_2_W0001_P0126_T0001_R1_P1_K1_Ch2-Ch1.zen
9500	1.215445e-02	6.569770e-03	1.207800e-02	20150715_gfpSORORINcd3_G2G1\MitoSys2\LSM\gfpSORORINc_G1\DE_W0002_P0003\DE_2_W0002_P0003_T0003\TR1_W0001_P0126\TR1_2_W0001_P0126_T0001_R1_P1_K1_Ch2-Ch1.zen
10140	1.071877e-02	6.304474e-03	1.160900e-02	20150715_gfpSORORINcd3_G2G1\MitoSys2\LSM\gfpSORORINc_G1\DE_W0002_P0003\DE_2_W0002_P0003_T0003\TR1_W0001_P0126\TR1_2_W0001_P0126_T0001_R1_P1_K1_Ch2-Ch1.zen
10780	1.128811e-02	5.892493e-03	1.117600e-02	20150715_gfpSORORINcd3_G2G1\MitoSys2\LSM\gfpSORORINc_G1\DE_W0002_P0003\DE_2_W0002_P0003_T0003\TR1_W0001_P0126\TR1_2_W0001_P0126_T0001_R1_P1_K1_Ch2-Ch1.zen
11420	1.069344e-02	5.378988e-03	1.077600e-02	20150715_gfpSORORINcd3_G2G1\MitoSys2\LSM\gfpSORORINc_G1\DE_W0002_P0003\DE_2_W0002_P0003_T0003\TR1_W0001_P0126\TR1_2_W0001_P0126_T0001_R1_P1_K1_Ch2-Ch1.zen
12060	1.019028e-02	5.658427e-03	1.040300e-02	20150715_gfpSORORINcd3_G2G1\MitoSys2\LSM\gfpSORORINc_G1\DE_W0002_P0003\DE_2_W0002_P0003_T0003\TR1_W0001_P0126\TR1_2_W0001_P0126_T0001_R1_P1_K1_Ch2-Ch1.zen
12700	1.037148e-02	5.181923e-03	1.005400e-02	20150715_gfpSORORINcd3_G2G1\MitoSys2\LSM\gfpSORORINc_G1\DE_W0002_P0003\DE_2_W0002_P0003_T0003\TR1_W0001_P0126\TR1_2_W0001_P0126_T0001_R1_P1_K1_Ch2-Ch1.zen
13980	9.880185e-03	4.369550e-03	9.414100e-03	20150715_gfpSORORINcd3_G2G1\MitoSys2\LSM\gfpSORORINc_G1\DE_W0002_P0003\DE_2_W0002_P0003_T0003\TR1_W0001_P0126\TR1_2_W0001_P0126_T0001_R1_P1_K1_Ch2-Ch1.zen
15260	8.878978e-03	4.476783e-03	8.839800e-03	20150715_gfpSORORINcd3_G2G1\MitoSys2\LSM\gfpSORORINc_G1\DE_W0002_P0003\DE_2_W0002_P0003_T0003\TR1_W0001_P0126\TR1_2_W0001_P0126_T0001_R1_P1_K1_Ch2-Ch1.zen
16540	8.076416e-03	4.756213e-03	8.318100e-03	20150715_gfpSORORINcd3_G2G1\MitoSys2\LSM\gfpSORORINc_G1\DE_W0002_P0003\DE_2_W0002_P0003_T0003\TR1_W0001_P0126\TR1_2_W0001_P0126_T0001_R1_P1_K1_Ch2-Ch1.zen
17820	7.965159e-03	4.189738e-03	7.840200e-03	20150715_gfpSORORINcd3_G2G1\MitoSys2\LSM\gfpSORORINc_G1\DE_W0002_P0003\DE_2_W0002_P0003_T0003\TR1_W0001_P0126\TR1_2_W0001_P0126_T0001_R1_P1_K1_Ch2-Ch1.zen
19100	7.250204e-03	4.688179e-03	7.399700e-03	20150715_gfpSORORINcd3_G2G1\MitoSys2\LSM\gfpSORORINc_G1\DE_W0002_P0003\DE_2_W0002_P0003_T0003\TR1_W0001_P0126\TR1_2_W0001_P0126_T0001_R1_P1_K1_Ch2-Ch1.zen
20380	6.893967e-03	4.403488e-03	6.991900e-03	20150715_gfpSORORINcd3_G2G1\MitoSys2\LSM\gfpSORORINc_G1\DE_W0002_P0003\DE_2_W0002_P0003_T0003\TR1_W0001_P0126\TR1_2_W0001_P0126_T0001_R1_P1_K1_Ch2-Ch1.zen
21660	6.263747e-03	4.464231e-03	6.613100e-03	20150715_gfpSORORINcd3_G2G1\MitoSys2\LSM\gfpSORORINc_G1\DE_W0002_P0003\DE_2_W0002_P0003_T0003\TR1_W0001_P0126\TR1_2_W0001_P0126_T0001_R1_P1_K1_Ch2-Ch1.zen
22940	6.033661e-03	4.141634e-03	6.260300e-03	20150715_gfpSORORINcd3_G2G1\MitoSys2\LSM\gfpSORORINc_G1\DE_W0002_P0003\DE_2_W0002_P0003_T0003\TR1_W0001_P0126\TR1_2_W0001_P0126_T0001_R1_P1_K1_Ch2-Ch1.zen
24220	5.621003e-03	4.398772e-03	5.931200e-03	20150715_gfpSORORINcd3_G2G1\MitoSys2\LSM\gfpSORORINc_G1\DE_W0002_P0003\DE_2_W0002_P0003_T0003\TR1_W0001_P0126\TR1_2_W0001_P0126_T0001_R1_P1_K1_Ch2-Ch1.zen
25500	5.957157e-03	4.361338e-03	5.623700e-03	20150715_gfpSORORINcd3_G2G1\MitoSys2\LSM\gfpSORORINc_G1\DE_W0002_P0003\DE_2_W0002_P0003_T0003\TR1_W0001_P0126\TR1_2_W0001_P0126_T0001_R1_P1_K1_Ch2-Ch1.zen
28060	5.483554e-03	4.865608e-03	5.067000e-03	20150715_gfpSORORINcd3_G2G1\MitoSys2\LSM\gfpSORORINc_G1\DE_W0002_P0003\DE_2_W0002_P0003_T0003\TR1_W0001_P0126\TR1_2_W0001_P0126_T0001_R1_P1_K1_Ch2-Ch1.zen
30620	5.059903e-03	5.532499e-03	4.578600e-03	20150715_gfpSORORINcd3_G2G1\MitoSys2\LSM\gfpSORORINc_G1\DE_W0002_P0003\DE_2_W0002_P0003_T0003\TR1_W0001_P0126\TR1_2_W0001_P0126_T0001_R1_P1_K1_Ch2-Ch1.zen
33180	4.568002e-03	4.762549e-03	4.149000e-03	20150715_gfpSORORINcd3_G2G1\MitoSys2\LSM\gfpSORORINc_G1\DE_W0002_P0003\DE_2_W0002_P0003_T0003\TR1_W0001_P0126\TR1_2_W0001_P0126_T0001_R1_P1_K1_Ch2-Ch1.zen
35740	4.635468e-03	4.552963e-03	3.770400e-03	20150715_gfpSORORINcd3_G2G1\MitoSys2\LSM\gfpSORORINc_G1\DE_W0002_P0003\DE_2_W0002_P0003_T0003\TR1_W0001_P0126\TR1_2_W0001_P0126_T0001_R1_P1_K1_Ch2-Ch1.zen
38300	4.256189e-03	3.651754e-03	3.435800e-03	20150715_gfpSORORINcd3_G2G1\MitoSys2\LSM\gfpSORORINc_G1\DE_W0002_P0003\DE_2_W0002_P0003_T0003\TR1_W0001_P0126\TR1_2_W0001_P0126_T0001_R1_P1_K1_Ch2-Ch1.zen
40860	3.934459e-03	4.884477e-03	3.139500e-03	20150715_gfpSORORINcd3_G2G1\MitoSys2\LSM\gfpSORORINc_G1\DE_W0002_P0003\DE_2_W0002_P0003_T0003\TR1_W0001_P0126\TR1_2_W0001_P0126_T0001_R1_P1_K1_Ch2-Ch1.zen
43420	2.802208e-03	5.159053e-03	2.876400e-03	20150715_gfpSORORINcd3_G2G1\MitoSys2\LSM\gfpSORORINc_G1\DE_W0002_P0003\DE_2_W0002_P0003_T0003\TR1_W0001_P0126\TR1_2_W0001_P0126_T0001_R1_P1_K1_Ch2-Ch1.zen
45980	2.660769e-03	4.562827e-03	2.642200e-03	20150715_gfpSORORINcd3_G2G1\MitoSys2\LSM\gfpSORORINc_G1\DE_W0002_P0003\DE_2_W0002_P0003_T0003\TR1_W0001_P0126\TR1_2_W0001_P0126_T0001_R1_P1_K1_Ch2-Ch1.zen
48540	2.498308e-03	4.335329e-03	2.433300e-03	20150715_gfpSORORINcd3_G2G1\MitoSys2\LSM\gfpSORORINc_G1\DE_W0002_P0003\DE_2_W0002_P0003_T0003\TR1_W0001_P0126\TR1_2_W0001_P0126_T0001_R1_P1_K1_Ch2-Ch1.zen
51100	2.374369e-03	4.021910e-03	2.246300e-03	20150715_gfpSORORINcd3_G2G1\MitoSys2\LSM\gfpSORORINc_G1\DE_W0002_P0003\DE_2_W0002_P0003_T0003\TR1_W0001_P0126\TR1_2_W0001_P0126_T0001_R1_P1_K1_Ch2-Ch1.zen
56220	1.821353e-03	3.830237e-03	1.927500e-03	20150715_gfpSORORINcd3_G2G1\MitoSys2\LSM\gfpSORORINc_G1\DE_W0002_P0003\DE_2_W0002_P0003_T0003\TR1_W0001_P0126\TR1_2_W0001_P0126_T0001_R1_P1_K1_Ch2-Ch1.zen
61340	1.404763e-03	3.640926e-03	1.668200e-03	20150715_gfpSORORINcd3_G2G1\MitoSys2\LSM\gfpSORORINc_G1\DE_W0002_P0003\DE_2_W0002_P0003_T0003\TR1_W0001_P0126\TR1_2_W0001_P0126_T0001_R1_P1_K1_Ch2-Ch1.zen
66460	1.389245e-03	4.296364e-03	1.455200e-03	20150715_gfpSORORINcd3_G2G1\MitoSys2\LSM\gfpSORORINc_G1\DE_W0002_P0003\DE_2_W0002_P0003_T0003\TR1_W0001_P0126\TR1_2_W0001_P0126_T0001_R1_P1_K1_Ch2-Ch1.zen
71580	1.739619e-03	4.334053e-03	1.278400e-03	20150715_gfpSORORINcd3_G2G1\MitoSys2\LSM\gfpSORORINc_G1\DE_W0002_P0003\DE_2_W0002_P0003_T0003\TR1_W0001_P0126\TR1_2_W0001_P0126_T0001_R1_P1_K1_Ch2-Ch1.zen
76700	1.331237e-03	4.406247e-03	1.130300e-03	20150715_gfpSORORINcd3_G2G1\MitoSys2\LSM\gfpSORORINc_G1\DE_W0002_P0003\DE_2_W0002_P0003_T0003\TR1_W0001_P0126\TR1_2_W0001_P0126_T0001_R1_P1_K1_Ch2-Ch1.zen
81820	1.363490e-03	3.656040e-03	1.005400e-03	20150715_gfpSORORINcd3_G2G1\MitoSys2\LSM\gfpSORORINc_G1\DE_W0002_P0003\DE_2_W0002_P0003_T0003\TR1_W0001_P0126\TR1_2_W0001_P0126_T0001_R1_P1_K1_Ch2-Ch1.zen
86940	1.293809e-03	3.747140e-03	8.991000e-04	20150715_gfpSORORINcd3_G2G1\MitoSys2\LSM\gfpSORORINc_G1\DE_W0002_P0003\DE_2_W0002_P0003_T0003\TR1_W0001_P0126\TR1_2_W0001_P0126_T0001_R1_P1_K1_Ch2-Ch1.zen
92060	2.123482e-04	4.113279e-03	8.080300e-04	20150715_gfpSORORINcd3_G2G1\MitoSys2\LSM\gfpSORORINc_G1\DE_W0002_P0003\DE_2_W0002_P0003_T0003\TR1_W0001_P0126\TR1_2_W0001_P0126_T0001_R1_P1_K1_Ch2-Ch1.zen
97180	-9.009021e-05	4.577201e-03	7.294900e-04	20150715_gfpSORORINcd3_G2G1\MitoSys2\LSM\gfpSORORINc_G1\DE_W0002_P0003\DE_2_W0002_P0003_T0003\TR1_W0001_P0126\TR1_2_W0001_P0126_T0001_R1_P1_K1_Ch2-Ch1.zen
102300	-4.997798e-04	3.567335e-03	6.613500e-04	20150715_gfpSORORINcd3_G2G1\MitoSys2\LSM\gfpSORORINc_G1\DE_W0002_P0003\DE_2_W0002_P0003_T0003\TR1_W0001_P0126\TR1_2_W0001_P0126_T0001_R1_P1_K1_Ch2-Ch1.zen
112540	-1.113838e-03	2.689951e-03	5.497600e-04	20150715_gfpSORORINcd3_G2G1\MitoSys2\LSM\gfpSORORINc_G1\DE_W0002_P0003\DE_2_W0002_P0003_T0003\TR1_W0001_P0126\TR1_2_W0001_P0126_T0001_R1_P1_K1_Ch2-Ch1.zen
122780	-6.902589e-04	2.736844e-03	4.631400e-04	20150715_gfpSORORINcd3_G2G1\MitoSys2\LSM\gfpSORORINc_G1\DE_W0002_P0003\DE_2_W0002_P0003_T0003\TR1_W0001_P0126\TR1_2_W0001_P0126_T0001_R1_P1_K1_Ch2-Ch1.zen
133020	-1.221672e-03	3.501294e-03	3.947300e-04	20150715_gfpSORORINcd3_G2G1\MitoSys2\LSM\gfpSORORINc_G1\DE_W0002_P0003\DE_2_W0002_P0003_T0003\TR1_W0001_P0126\TR1_2_W0001_P0126_T0001_R1_P1_K1_Ch2-Ch1.zen
143260	-1.924746e-03	4.162238e-03	3.399000e-04	20150715_gfpSORORINcd3_G2G1\MitoSys2\LSM\gfpSORORINc_G1\DE_W0002_P0003\DE_2_W0002_P0003_T0003\TR1_W0001_P0126\TR1_2_W0001_P0126_T0001_R1_P1_K1_Ch2-Ch1.zen
153500	-2.139793e-03	3.719161e-03	2.953500e-04	20150715_gfpSORORINcd3_G2G1\MitoSys2\LSM\gfpSORORINc_G1\DE_W0002_P0003\DE_2_W0002_P0003_T0003\TR1_W0001_P0126\TR1_2_W0001_P0126_T0001_R1_P1_K1_Ch2-Ch1.zen
163740	-2.404426e-03	3.531993e-03	2.587300e-04	20150715_gfpSORORINcd3_G2G1\MitoSys2\LSM\gfpSORORINc_G1\DE_W0002_P0003\DE_2_W0002_P0003_T0003\TR1_W0001_P0126\TR1_2_W0001_P0126_T0001_R1_P1_K1_Ch2-Ch1.zen
173980	-2.233624e-03	3.574668e-03	2.283100e-04	20150715_gfpSORORINcd3_G2G1\MitoSys2\LSM\gfpSORORINc_G1\DE_W0002_P0003\DE_2_W0002_P0003_T0003\TR1_W0001_P0126\TR1_2_W0001_P0126_T0001_R1_P1_K1_Ch2-Ch1.zen
184220	-1.804727e-03	2.547992e-03	2.028100e-04	20150715_gfpSORORINcd3_G2G1\MitoSys2\LSM\gfpSORORINc_G1\DE_W0002_P0003\DE_2_W0002_P0003_T0003\TR1_W0001_P0126\TR1_2_W0001_P0126_T0001_R1_P1_K1_Ch2-Ch1.zen
194460	-1.000896e-03	2.739802e-03	1.812400e-04	20150715_gfpSORORINcd3_G2G1\MitoSys2\LSM\gfpSORORINc_G1\DE_W0002_P0003\DE_2_W0002_P0003_T0003\TR1_W0001_P0126\TR1_2_W0001_P0126_T0001_R1_P1_K1_Ch2-Ch1.zen
204700	-6.603853e-04	2.832579e-03	1.628600e-04	20150715_gfpSORORINcd3_G2G1\MitoSys2\LSM\gfpSORORINc_G1\DE_W0002_P0003\DE_2_W0002_P0003_T0003\TR1_W0001_P0126\TR1_2_W0001_P0126_T0001_R1_P1_K1_Ch2-Ch1.zen
225180	-4.024882e-04	2.955669e-03	1.334500e-04	20150715_gfpSORORINcd3_G2G1\MitoSys2\LSM\gfpSORORINc_G1\DE_W0002_P0003\DE_2_W0002_P0003_T0003\TR1_W0001_P0126\TR1_2_W0001_P0126_T0001_R1_P1_K1_Ch2-Ch1.zen
245660	-2.467224e-04	2.861275e-03	1.112400e-04	20150715_gfpSORORINcd3_G2G1\MitoSys2\LSM\gfpSORORINc_G1\DE_W0002_P0003\DE_2_W0002_P0003_T0003\TR1_W0001_P0126\TR1_2_W0001_P0126_T0001_R1_P1_K1_Ch2-Ch1.zen
266140	-5.291918e-04	3.012796e-03	9.409900e-05	20150715_gfpSORORINcd3_G2G1\MitoSys2\LSM\gfpSORORINc_G1\DE_W0002_P0003\DE_2_W0002_P0003_T0003\TR1_W0001_P0126\TR1_2_W0001_P0126_T0001_R1_P1_K1_Ch2-Ch1.zen
286620	-9.556324e-05	2.881808e-03	8.061900e-05	20150715_gfpSORORINcd3_G2G1\MitoSys2\LSM\gfpSORORINc_G1\DE_W0002_P0003\DE_2_W0002_P0003_T0003\TR1_W0001_P0126\TR1_2_W0001_P0126_T0001_R1_P1_K1_Ch2-Ch1.zen
307100	-1.006714e-03	2.851954e-03	6.984200e-05	20150715_gfpSORORINcd3_G2G1\MitoSys2\LSM\gfpSORORINc_G1\DE_W0002_P0003\DE_2_W0002_P0003_T0003\TR1_W0001_P0126\TR1_2_W0001_P0126_T0001_R1_P1_K1_Ch2-Ch1.zen
327580	-1.139725e-03	3.292110e-03	6.109900e-05	20150715_gfpSORORINcd3_G2G1\MitoSys2\LSM\gfpSORORINc_G1\DE_W0002_P0003\DE_2_W0002_P0003_T0003\TR1_W0001_P0126\TR1_2_W0001_P0126_T0001_R1_P1_K1_Ch2-Ch1.zen
348060	-1.207186e-03	3.502275e-03	5.391400e-05	20150715_gfpSORORINcd3_G2G1\MitoSys2\LSM\gfpSORORINc_G1\DE_W0002_P0003\DE_2_W0002_P0003_T0003\TR1_W0001_P0126\TR1_2_W0001_P0126_T0001_R1_P1_K1_Ch2-Ch1.zen
368540	-1.403102e-03	2.647140e-03	4.794000e-05	20150715_gfpSORORINcd3_G2G1\MitoSys2\LSM\gfpSORORINc_G1\DE_W0002_P0003\DE_2_W0002_P0003_T0003\TR1_W0001_P0126\TR1_2_W0001_P0126_T0001_R1_P1_K1_Ch2-Ch1.zen
389020	-1.511371e-03	3.252168e-03	4.292100e-05	20150715_gfpSORORINcd3_G2G1\MitoSys2\LSM\gfpSORORINc_G1\DE_W0002_P0003\DE_2_W0002_P0003_T0003\TR1_W0001_P0126\TR1_2_W0001_P0126_T0001_R1_P1_K1_Ch2-Ch1.zen
409500	-1.751919e-03	3.330326e-03	3.866500e-05	20150715_gfpSORORINcd3_G2G1\MitoSys2\LSM\gfpSORORINc_G1\DE_W0002_P0003\DE_2_W0002_P0003_T0003\TR1_W0001_P0126\TR1_2_W0001_P0126_T0001_R1_P1_K1_Ch2-Ch1.zen
450460	-1.257679e-03	3.176990e-03	3.188900e-05	20150715_gfpSORORINcd3_G2G1\MitoSys2\LSM\gfpSORORINc_G1\DE_W0002_P0003\DE_2_W0002_P0003_T0003\TR1_W0001_P0126\TR1_2_W0001_P0126_T0001_R1_P1_K1_Ch2-Ch1.zen
491420	-1.354715e-03	4.267113e-03	2.678800e-05	20150715_gfpSORORINcd3_G2G1\MitoSys2\LSM\gfpSORORINc_G1\DE_W0002_P0003\DE_2_W0002_P0003_T0003\TR1_W0001_P0126\TR1_2_W0001_P0126_T0001_R1_P1_K1_Ch2-Ch1.zen
532380	-1.222159e-03	2.636828e-03	2.285000e-05	20150715_gfpSORORINcd3_G2G1\MitoSys2\LSM\gfpSORORINc_G1\DE_W0002_P0003\DE_2_W0002_P0003_T0003\TR1_W0001_P0126\TR1_2_W0001_P0126_T0001_R1_P1_K1_Ch2-Ch1.zen
573340	-9.258596e-04	3.099650e-03	1.974600e-05	20150715_gfpSORORINcd3_G2G1\MitoSys2\LSM\gfpSORORINc_G1\DE_W0002_P0003\DE_2_W0002_P0003_T0003\TR1_W0001_P0126\TR1_2_W0001_P0126_T0001_R1_P1_K1_Ch2-Ch1.zen
614300	-8.985976e-04	3.171571e-03	1.725400e-05	20150715_gfpSORORINcd3_G2G1\MitoSys2\LSM\gfpSORORINc_G1\DE_W0002_P0003\DE_2_W0002_P0003_T0003\TR1_W0001_P0126\TR1_2_W0001_P0126_T0001_R1_P1_K1_Ch2-Ch1.zen
655260	-1.240868e-03	3.278914e-03	1.522200e-05	20150715_gfpSORORINcd3_G2G1\MitoSys2\LSM\gfpSORORINc_G1\DE_W0002_P0003\DE_2_W0002_P0003_T0003\TR1_W0001_P0126\TR1_2_W0001_P0126_T0001_R1_P1_K1_Ch2-Ch1.zen
696220	-7.643475e-04	3.028740e-03	1.354200e-05	20150715_gfpSORORINcd3_G2G1\MitoSys2\LSM\gfpSORORINc_G1\DE_W0002_P0003\DE_2_W0002_P0003_T0003\TR1_W0001_P0126\TR1_2_W0001_P0126_T0001_R1_P1_K1_Ch2-Ch1.zen
737180	-4.057366e-04	3.105294e-03	1.213600e-05	20150715_gfpSORORINcd3_G2G1\MitoSys2\LSM\gfpSORORINc_G1\DE_W0002_P0003\DE_2_W0002_P0003_T0003\TR1_W0001_P0126\TR1_2_W0001_P0126_T0001_R1_P1_K1_Ch2-Ch1.zen
778140	-1.464883e-04	2.221772e-03	1.094700e-05	20150715_gfpSORORINcd3_G2G1\MitoSys2\LSM\gfpSORORINc_G1\DE_W0002_P0003\DE_2_W0002_P0003_T0003\TR1_W0001_P0126\TR1_2_W0001_P0126_T0001_R1_P1_K1_Ch2-Ch1.zen
819100	-4.334571e-05	2.448903e-03	9.931500e-06	20150715_gfpSORORINcd3_G2G1\MitoSys2\LSM\gfpSORORINc_G1\DE_W0002_P0003\DE_2_W0002_P0003_T0003\TR1_W0001_P0126\TR1_2_W0001_P0126_T0001_R1_P1_K1_Ch2-Ch1.zen
901020	8.447540e-04	3.118703e-03	8.298700e-06	20150715_gfpSORORINcd3_G2G1\MitoSys2\LSM\gfpSORORINc_G1\DE_W0002_P0003\DE_2_W0002_P0003_T0003\TR1_W0001_P0126\TR1_2_W0001_P0126_T0001_R1_P1_K1_Ch2-Ch1.zen
982940	2.978887e-04	2.435817e-03	7.052900e-06	20150715_gfpSORORINcd3_G2G1\MitoSys2\LSM\gfpSORORINc_G1\DE_W0002_P0003\DE_2_W0002_P0003_T0003\TR1_W0001_P0126\TR1_2_W0001_P0126_T0001_R1_P1_K1_Ch2-Ch1.zen
1064860	8.754402e-04	2.795174e-03	6.079100e-06	20150715_gfpSORORINcd3_G2G1\MitoSys2\LSM\gfpSORORINc_G1\DE_W0002_P0003\DE_2_W0002_P0003_T0003\TR1_W0001_P0126\TR1_2_W0001_P0126_T0001_R1_P1_K1_Ch2-Ch1.zen
1146780	8.134565e-04	3.628388e-03	5.302200e-06	20150715_gfpSORORINcd3_G2G1\MitoSys2\LSM\gfpSORORINc_G1\DE_W0002_P0003\DE_2_W0002_P0003_T0003\TR1_W0001_P0126\TR1_2_W0001_P0126_T0001_R1_P1_K1_Ch2-Ch1.zen
1228700	7.116702e-04	3.073481e-03	4.671700e-06	20150715_gfpSORORINcd3_G2G1\MitoSys2\LSM\gfpSORORINc_G1\DE_W0002_P0003\DE_2_W0002_P0003_T0003\TR1_W0001_P0126\TR1_2_W0001_P0126_T0001_R1_P1_K1_Ch2-Ch1.zen
1310620	-1.130996e-04	2.677946e-03	4.152200e-06	20150715_gfpSORORINcd3_G2G1\MitoSys2\LSM\gfpSORORINc_G1\DE_W0002_P0003\DE_2_W0002_P0003_T0003\TR1_W0001_P0126\TR1_2_W0001_P0126_T0001_R1_P1_K1_Ch2-Ch1.zen
1392540	3.831661e-04	1.994897e-03	3.718600e-06	20150715_gfpSORORINcd3_G2G1\MitoSys2\LSM\gfpSORORINc_G1\DE_W0002_P0003\DE_2_W0002_P0003_T0003\TR1_W0001_P0126\TR1_2_W0001_P0126_T0001_R1_P1_K1_Ch2-Ch1.zen
1474460	1.546000e-04	2.167272e-03	3.352700e-06	20150715_gfpSORORINcd3_G2G1\MitoSys2\LSM\gfpSORORINc_G1\DE_W0002_P0003\DE_2_W0002_P0003_T0003\TR1_W0001_P0126\TR1_2_W0001_P0126_T0001_R1_P1_K1_Ch2-Ch1.zen
1556380	-1.407065e-03	2.328918e-03	3.040700e-06	20150715_gfpSORORINcd3_G2G1\MitoSys2\LSM\gfpSORORINc_G1\DE_W0002_P0003\DE_2_W0002_P0003_T0003\TR1_W0001_P0126\TR1_2_W0001_P0126_T0001_R1_P1_K1_Ch2-Ch1.zen
10	5.451951e-02	1.635598e-02	5.321500e-02	20150715_gfpSORORINcd3_G2G1\MitoSys2\LSM\gfpSORORINc_G1\DE_W0002_P0003\DE_2_W0002_P0003_T0003\TR1_W0001_P0126\TR1_2_W0001_P0126_T0001_R1_P2_K1_Ch2-Ch1.zen
20	5.418068e-02	1.586488e-02	5.228100e-02	20150715_gfpSORORINcd3_G2G1\MitoSys2\LSM\gfpSORORINc_G1\DE_W0002_P0003\DE_2_W0002_P0003_T0003\TR1_W0001_P0126\TR1_2_W0001_P0126_T0001_R1_P2_K1_Ch2-Ch1.zen
30	5.613065e-02	1.220073e-02	5.142000e-02	20150715_gfpSORORINcd3_G2G1\MitoSys2\LSM\gfpSORORINc_G1\DE_W0002_P0003\DE_2_W0002_P0003_T0003\TR1_W0001_P0126\TR1_2_W0001_P0126_T0001_R1_P2_K1_Ch2-Ch1.zen
40	4.362460e-02	1.480144e-02	5.062900e-02	20150715_gfpSORORINcd3_G2G1\MitoSys2\LSM\gfpSORORINc_G1\DE_W0002_P0003\DE_2_W0002_P0003_T0003\TR1_W0001_P0126\TR1_2_W0001_P0126_T0001_R1_P2_K1_Ch2-Ch1.zen
50	4.818540e-02	1.187894e-02	4.990100e-02	20150715_gfpSORORINcd3_G2G1\MitoSys2\LSM\gfpSORORINc_G1\DE_W0002_P0003\DE_2_W0002_P0003_T0003\TR1_W0001_P0126\TR1_2_W0001_P0126_T0001_R1_P2_K1_Ch2-Ch1.zen
60	5.272397e-02	1.494110e-02	4.923100e-02	20150715_gfpSORORINcd3_G2G1\MitoSys2\LSM\gfpSORORINc_G1\DE_W0002_P0003\DE_2_W0002_P0003_T0003\TR1_W0001_P0126\TR1_2_W0001_P0126_T0001_R1_P2_K1_Ch2-Ch1.zen
70	4.447007e-02	1.252020e-02	4.861400e-02	20150715_gfpSORORINcd3_G2G1\MitoSys2\LSM\gfpSORORINc_G1\DE_W0002_P0003\DE_2_W0002_P0003_T0003\TR1_W0001_P0126\TR1_2_W0001_P0126_T0001_R1_P2_K1_Ch2-Ch1.zen
80	4.870080e-02	1.639542e-02	4.804500e-02	20150715_gfpSORORINcd3_G2G1\MitoSys2\LSM\gfpSORORINc_G1\DE_W0002_P0003\DE_2_W0002_P0003_T0003\TR1_W0001_P0126\TR1_2_W0001_P0126_T0001_R1_P2_K1_Ch2-Ch1.zen
90	4.505412e-02	2.029362e-02	4.751900e-02	20150715_gfpSORORINcd3_G2G1\MitoSys2\LSM\gfpSORORINc_G1\DE_W0002_P0003\DE_2_W0002_P0003_T0003\TR1_W0001_P0126\TR1_2_W0001_P0126_T0001_R1_P2_K1_Ch2-Ch1.zen
100	4.668241e-02	1.562635e-02	4.703300e-02	20150715_gfpSORORINcd3_G2G1\MitoSys2\LSM\gfpSORORINc_G1\DE_W0002_P0003\DE_2_W0002_P0003_T0003\TR1_W0001_P0126\TR1_2_W0001_P0126_T0001_R1_P2_K1_Ch2-Ch1.zen
120	4.885274e-02	1.376521e-02	4.616400e-02	20150715_gfpSORORINcd3_G2G1\MitoSys2\LSM\gfpSORORINc_G1\DE_W0002_P0003\DE_2_W0002_P0003_T0003\TR1_W0001_P0126\TR1_2_W0001_P0126_T0001_R1_P2_K1_Ch2-Ch1.zen
140	4.489924e-02	1.128752e-02	4.541100e-02	20150715_gfpSORORINcd3_G2G1\MitoSys2\LSM\gfpSORORINc_G1\DE_W0002_P0003\DE_2_W0002_P0003_T0003\TR1_W0001_P0126\TR1_2_W0001_P0126_T0001_R1_P2_K1_Ch2-Ch1.zen
160	4.228098e-02	1.142850e-02	4.475400e-02	20150715_gfpSORORINcd3_G2G1\MitoSys2\LSM\gfpSORORINc_G1\DE_W0002_P0003\DE_2_W0002_P0003_T0003\TR1_W0001_P0126\TR1_2_W0001_P0126_T0001_R1_P2_K1_Ch2-Ch1.zen
180	4.596135e-02	1.144790e-02	4.417500e-02	20150715_gfpSORORINcd3_G2G1\MitoSys2\LSM\gfpSORORINc_G1\DE_W0002_P0003\DE_2_W0002_P0003_T0003\TR1_W0001_P0126\TR1_2_W0001_P0126_T0001_R1_P2_K1_Ch2-Ch1.zen
200	4.438469e-02	1.229264e-02	4.366000e-02	20150715_gfpSORORINcd3_G2G1\MitoSys2\LSM\gfpSORORINc_G1\DE_W0002_P0003\DE_2_W0002_P0003_T0003\TR1_W0001_P0126\TR1_2_W0001_P0126_T0001_R1_P2_K1_Ch2-Ch1.zen
220	4.153680e-02	1.029033e-02	4.319800e-02	20150715_gfpSORORINcd3_G2G1\MitoSys2\LSM\gfpSORORINc_G1\DE_W0002_P0003\DE_2_W0002_P0003_T0003\TR1_W0001_P0126\TR1_2_W0001_P0126_T0001_R1_P2_K1_Ch2-Ch1.zen
240	4.343196e-02	1.322286e-02	4.277800e-02	20150715_gfpSORORINcd3_G2G1\MitoSys2\LSM\gfpSORORINc_G1\DE_W0002_P0003\DE_2_W0002_P0003_T0003\TR1_W0001_P0126\TR1_2_W0001_P0126_T0001_R1_P2_K1_Ch2-Ch1.zen
260	3.942714e-02	1.061534e-02	4.239300e-02	20150715_gfpSORORINcd3_G2G1\MitoSys2\LSM\gfpSORORINc_G1\DE_W0002_P0003\DE_2_W0002_P0003_T0003\TR1_W0001_P0126\TR1_2_W0001_P0126_T0001_R1_P2_K1_Ch2-Ch1.zen
280	4.322927e-02	1.178442e-02	4.203700e-02	20150715_gfpSORORINcd3_G2G1\MitoSys2\LSM\gfpSORORINc_G1\DE_W0002_P0003\DE_2_W0002_P0003_T0003\TR1_W0001_P0126\TR1_2_W0001_P0126_T0001_R1_P2_K1_Ch2-Ch1.zen
300	4.183085e-02	1.077243e-02	4.170500e-02	20150715_gfpSORORINcd3_G2G1\MitoSys2\LSM\gfpSORORINc_G1\DE_W0002_P0003\DE_2_W0002_P0003_T0003\TR1_W0001_P0126\TR1_2_W0001_P0126_T0001_R1_P2_K1_Ch2-Ch1.zen
340	4.332455e-02	1.099920e-02	4.109600e-02	20150715_gfpSORORINcd3_G2G1\MitoSys2\LSM\gfpSORORINc_G1\DE_W0002_P0003\DE_2_W0002_P0003_T0003\TR1_W0001_P0126\TR1_2_W0001_P0126_T0001_R1_P2_K1_Ch2-Ch1.zen
380	4.071434e-02	7.297597e-03	4.054100e-02	20150715_gfpSORORINcd3_G2G1\MitoSys2\LSM\gfpSORORINc_G1\DE_W0002_P0003\DE_2_W0002_P0003_T0003\TR1_W0001_P0126\TR1_2_W0001_P0126_T0001_R1_P2_K1_Ch2-Ch1.zen
420	3.997562e-02	9.054779e-03	4.002400e-02	20150715_gfpSORORINcd3_G2G1\MitoSys2\LSM\gfpSORORINc_G1\DE_W0002_P0003\DE_2_W0002_P0003_T0003\TR1_W0001_P0126\TR1_2_W0001_P0126_T0001_R1_P2_K1_Ch2-Ch1.zen
460	4.069599e-02	1.257017e-02	3.953400e-02	20150715_gfpSORORINcd3_G2G1\MitoSys2\LSM\gfpSORORINc_G1\DE_W0002_P0003\DE_2_W0002_P0003_T0003\TR1_W0001_P0126\TR1_2_W0001_P0126_T0001_R1_P2_K1_Ch2-Ch1.zen
500	3.987042e-02	1.031555e-02	3.906600e-02	20150715_gfpSORORINcd3_G2G1\MitoSys2\LSM\gfpSORORINc_G1\DE_W0002_P0003\DE_2_W0002_P0003_T0003\TR1_W0001_P0126\TR1_2_W0001_P0126_T0001_R1_P2_K1_Ch2-Ch1.zen
540	3.984546e-02	1.097623e-02	3.861200e-02	20150715_gfpSORORINcd3_G2G1\MitoSys2\LSM\gfpSORORINc_G1\DE_W0002_P0003\DE_2_W0002_P0003_T0003\TR1_W0001_P0126\TR1_2_W0001_P0126_T0001_R1_P2_K1_Ch2-Ch1.zen
580	3.973067e-02	8.635010e-03	3.817300e-02	20150715_gfpSORORINcd3_G2G1\MitoSys2\LSM\gfpSORORINc_G1\DE_W0002_P0003\DE_2_W0002_P0003_T0003\TR1_W0001_P0126\TR1_2_W0001_P0126_T0001_R1_P2_K1_Ch2-Ch1.zen
620	3.551572e-02	1.000876e-02	3.774400e-02	20150715_gfpSORORINcd3_G2G1\MitoSys2\LSM\gfpSORORINc_G1\DE_W0002_P0003\DE_2_W0002_P0003_T0003\TR1_W0001_P0126\TR1_2_W0001_P0126_T0001_R1_P2_K1_Ch2-Ch1.zen
660	3.823913e-02	9.453461e-03	3.732500e-02	20150715_gfpSORORINcd3_G2G1\MitoSys2\LSM\gfpSORORINc_G1\DE_W0002_P0003\DE_2_W0002_P0003_T0003\TR1_W0001_P0126\TR1_2_W0001_P0126_T0001_R1_P2_K1_Ch2-Ch1.zen
700	3.848849e-02	7.536359e-03	3.691500e-02	20150715_gfpSORORINcd3_G2G1\MitoSys2\LSM\gfpSORORINc_G1\DE_W0002_P0003\DE_2_W0002_P0003_T0003\TR1_W0001_P0126\TR1_2_W0001_P0126_T0001_R1_P2_K1_Ch2-Ch1.zen
780	3.677337e-02	7.824402e-03	3.612100e-02	20150715_gfpSORORINcd3_G2G1\MitoSys2\LSM\gfpSORORINc_G1\DE_W0002_P0003\DE_2_W0002_P0003_T0003\TR1_W0001_P0126\TR1_2_W0001_P0126_T0001_R1_P2_K1_Ch2-Ch1.zen
860	3.594311e-02	1.033206e-02	3.535800e-02	20150715_gfpSORORINcd3_G2G1\MitoSys2\LSM\gfpSORORINc_G1\DE_W0002_P0003\DE_2_W0002_P0003_T0003\TR1_W0001_P0126\TR1_2_W0001_P0126_T0001_R1_P2_K1_Ch2-Ch1.zen
940	3.376419e-02	8.615537e-03	3.462700e-02	20150715_gfpSORORINcd3_G2G1\MitoSys2\LSM\gfpSORORINc_G1\DE_W0002_P0003\DE_2_W0002_P0003_T0003\TR1_W0001_P0126\TR1_2_W0001_P0126_T0001_R1_P2_K1_Ch2-Ch1.zen
1020	3.365394e-02	9.795121e-03	3.392400e-02	20150715_gfpSORORINcd3_G2G1\MitoSys2\LSM\gfpSORORINc_G1\DE_W0002_P0003\DE_2_W0002_P0003_T0003\TR1_W0001_P0126\TR1_2_W0001_P0126_T0001_R1_P2_K1_Ch2-Ch1.zen
1100	3.289930e-02	7.309188e-03	3.325000e-02	20150715_gfpSORORINcd3_G2G1\MitoSys2\LSM\gfpSORORINc_G1\DE_W0002_P0003\DE_2_W0002_P0003_T0003\TR1_W0001_P0126\TR1_2_W0001_P0126_T0001_R1_P2_K1_Ch2-Ch1.zen
1180	3.297403e-02	8.556709e-03	3.260300e-02	20150715_gfpSORORINcd3_G2G1\MitoSys2\LSM\gfpSORORINc_G1\DE_W0002_P0003\DE_2_W0002_P0003_T0003\TR1_W0001_P0126\TR1_2_W0001_P0126_T0001_R1_P2_K1_Ch2-Ch1.zen
1260	3.105391e-02	7.622796e-03	3.198300e-02	20150715_gfpSORORINcd3_G2G1\MitoSys2\LSM\gfpSORORINc_G1\DE_W0002_P0003\DE_2_W0002_P0003_T0003\TR1_W0001_P0126\TR1_2_W0001_P0126_T0001_R1_P2_K1_Ch2-Ch1.zen
1340	2.827653e-02	8.593118e-03	3.138800e-02	20150715_gfpSORORINcd3_G2G1\MitoSys2\LSM\gfpSORORINc_G1\DE_W0002_P0003\DE_2_W0002_P0003_T0003\TR1_W0001_P0126\TR1_2_W0001_P0126_T0001_R1_P2_K1_Ch2-Ch1.zen
1420	3.068910e-02	8.133082e-03	3.081700e-02	20150715_gfpSORORINcd3_G2G1\MitoSys2\LSM\gfpSORORINc_G1\DE_W0002_P0003\DE_2_W0002_P0003_T0003\TR1_W0001_P0126\TR1_2_W0001_P0126_T0001_R1_P2_K1_Ch2-Ch1.zen
1500	3.079965e-02	7.355754e-03	3.026900e-02	20150715_gfpSORORINcd3_G2G1\MitoSys2\LSM\gfpSORORINc_G1\DE_W0002_P0003\DE_2_W0002_P0003_T0003\TR1_W0001_P0126\TR1_2_W0001_P0126_T0001_R1_P2_K1_Ch2-Ch1.zen
1660	2.965261e-02	8.318553e-03	2.923900e-02	20150715_gfpSORORINcd3_G2G1\MitoSys2\LSM\gfpSORORINc_G1\DE_W0002_P0003\DE_2_W0002_P0003_T0003\TR1_W0001_P0126\TR1_2_W0001_P0126_T0001_R1_P2_K1_Ch2-Ch1.zen
1820	2.736991e-02	6.849008e-03	2.829000e-02	20150715_gfpSORORINcd3_G2G1\MitoSys2\LSM\gfpSORORINc_G1\DE_W0002_P0003\DE_2_W0002_P0003_T0003\TR1_W0001_P0126\TR1_2_W0001_P0126_T0001_R1_P2_K1_Ch2-Ch1.zen
1980	2.740245e-02	7.492106e-03	2.741300e-02	20150715_gfpSORORINcd3_G2G1\MitoSys2\LSM\gfpSORORINc_G1\DE_W0002_P0003\DE_2_W0002_P0003_T0003\TR1_W0001_P0126\TR1_2_W0001_P0126_T0001_R1_P2_K1_Ch2-Ch1.zen
2140	2.614494e-02	6.660873e-03	2.660200e-02	20150715_gfpSORORINcd3_G2G1\MitoSys2\LSM\gfpSORORINc_G1\DE_W0002_P0003\DE_2_W0002_P0003_T0003\TR1_W0001_P0126\TR1_2_W0001_P0126_T0001_R1_P2_K1_Ch2-Ch1.zen
2300	2.567402e-02	8.064710e-03	2.585100e-02	20150715_gfpSORORINcd3_G2G1\MitoSys2\LSM\gfpSORORINc_G1\DE_W0002_P0003\DE_2_W0002_P0003_T0003\TR1_W0001_P0126\TR1_2_W0001_P0126_T0001_R1_P2_K1_Ch2-Ch1.zen
2460	2.333859e-02	7.086619e-03	2.515400e-02	20150715_gfpSORORINcd3_G2G1\MitoSys2\LSM\gfpSORORINc_G1\DE_W0002_P0003\DE_2_W0002_P0003_T0003\TR1_W0001_P0126\TR1_2_W0001_P0126_T0001_R1_P2_K1_Ch2-Ch1.zen
2620	2.481550e-02	6.311362e-03	2.450500e-02	20150715_gfpSORORINcd3_G2G1\MitoSys2\LSM\gfpSORORINc_G1\DE_W0002_P0003\DE_2_W0002_P0003_T0003\TR1_W0001_P0126\TR1_2_W0001_P0126_T0001_R1_P2_K1_Ch2-Ch1.zen
2780	2.473905e-02	7.073979e-03	2.390100e-02	20150715_gfpSORORINcd3_G2G1\MitoSys2\LSM\gfpSORORINc_G1\DE_W0002_P0003\DE_2_W0002_P0003_T0003\TR1_W0001_P0126\TR1_2_W0001_P0126_T0001_R1_P2_K1_Ch2-Ch1.zen
2940	2.233998e-02	5.287519e-03	2.333600e-02	20150715_gfpSORORINcd3_G2G1\MitoSys2\LSM\gfpSORORINc_G1\DE_W0002_P0003\DE_2_W0002_P0003_T0003\TR1_W0001_P0126\TR1_2_W0001_P0126_T0001_R1_P2_K1_Ch2-Ch1.zen
3100	2.207187e-02	6.242764e-03	2.280900e-02	20150715_gfpSORORINcd3_G2G1\MitoSys2\LSM\gfpSORORINc_G1\DE_W0002_P0003\DE_2_W0002_P0003_T0003\TR1_W0001_P0126\TR1_2_W0001_P0126_T0001_R1_P2_K1_Ch2-Ch1.zen
3420	2.300675e-02	6.445686e-03	2.185100e-02	20150715_gfpSORORINcd3_G2G1\MitoSys2\LSM\gfpSORORINc_G1\DE_W0002_P0003\DE_2_W0002_P0003_T0003\TR1_W0001_P0126\TR1_2_W0001_P0126_T0001_R1_P2_K1_Ch2-Ch1.zen
3740	2.113055e-02	5.884006e-03	2.100400e-02	20150715_gfpSORORINcd3_G2G1\MitoSys2\LSM\gfpSORORINc_G1\DE_W0002_P0003\DE_2_W0002_P0003_T0003\TR1_W0001_P0126\TR1_2_W0001_P0126_T0001_R1_P2_K1_Ch2-Ch1.zen
4060	2.020950e-02	5.535975e-03	2.025200e-02	20150715_gfpSORORINcd3_G2G1\MitoSys2\LSM\gfpSORORINc_G1\DE_W0002_P0003\DE_2_W0002_P0003_T0003\TR1_W0001_P0126\TR1_2_W0001_P0126_T0001_R1_P2_K1_Ch2-Ch1.zen
4380	2.043312e-02	5.468333e-03	1.957800e-02	20150715_gfpSORORINcd3_G2G1\MitoSys2\LSM\gfpSORORINc_G1\DE_W0002_P0003\DE_2_W0002_P0003_T0003\TR1_W0001_P0126\TR1_2_W0001_P0126_T0001_R1_P2_K1_Ch2-Ch1.zen
4700	1.959607e-02	7.380499e-03	1.897200e-02	20150715_gfpSORORINcd3_G2G1\MitoSys2\LSM\gfpSORORINc_G1\DE_W0002_P0003\DE_2_W0002_P0003_T0003\TR1_W0001_P0126\TR1_2_W0001_P0126_T0001_R1_P2_K1_Ch2-Ch1.zen
5020	1.926335e-02	6.834560e-03	1.842400e-02	20150715_gfpSORORINcd3_G2G1\MitoSys2\LSM\gfpSORORINc_G1\DE_W0002_P0003\DE_2_W0002_P0003_T0003\TR1_W0001_P0126\TR1_2_W0001_P0126_T0001_R1_P2_K1_Ch2-Ch1.zen
5340	1.859883e-02	5.726677e-03	1.792500e-02	20150715_gfpSORORINcd3_G2G1\MitoSys2\LSM\gfpSORORINc_G1\DE_W0002_P0003\DE_2_W0002_P0003_T0003\TR1_W0001_P0126\TR1_2_W0001_P0126_T0001_R1_P2_K1_Ch2-Ch1.zen
5660	1.780930e-02	5.939824e-03	1.747000e-02	20150715_gfpSORORINcd3_G2G1\MitoSys2\LSM\gfpSORORINc_G1\DE_W0002_P0003\DE_2_W0002_P0003_T0003\TR1_W0001_P0126\TR1_2_W0001_P0126_T0001_R1_P2_K1_Ch2-Ch1.zen
5980	1.860561e-02	6.349088e-03	1.705200e-02	20150715_gfpSORORINcd3_G2G1\MitoSys2\LSM\gfpSORORINc_G1\DE_W0002_P0003\DE_2_W0002_P0003_T0003\TR1_W0001_P0126\TR1_2_W0001_P0126_T0001_R1_P2_K1_Ch2-Ch1.zen
6300	1.811547e-02	6.329260e-03	1.666700e-02	20150715_gfpSORORINcd3_G2G1\MitoSys2\LSM\gfpSORORINc_G1\DE_W0002_P0003\DE_2_W0002_P0003_T0003\TR1_W0001_P0126\TR1_2_W0001_P0126_T0001_R1_P2_K1_Ch2-Ch1.zen
6940	1.605159e-02	6.838676e-03	1.597900e-02	20150715_gfpSORORINcd3_G2G1\MitoSys2\LSM\gfpSORORINc_G1\DE_W0002_P0003\DE_2_W0002_P0003_T0003\TR1_W0001_P0126\TR1_2_W0001_P0126_T0001_R1_P2_K1_Ch2-Ch1.zen
7580	1.454816e-02	6.535933e-03	1.538200e-02	20150715_gfpSORORINcd3_G2G1\MitoSys2\LSM\gfpSORORINc_G1\DE_W0002_P0003\DE_2_W0002_P0003_T0003\TR1_W0001_P0126\TR1_2_W0001_P0126_T0001_R1_P2_K1_Ch2-Ch1.zen
8220	1.384650e-02	6.731441e-03	1.485500e-02	20150715_gfpSORORINcd3_G2G1\MitoSys2\LSM\gfpSORORINc_G1\DE_W0002_P0003\DE_2_W0002_P0003_T0003\TR1_W0001_P0126\TR1_2_W0001_P0126_T0001_R1_P2_K1_Ch2-Ch1.zen
8860	1.396134e-02	6.394437e-03	1.438600e-02	20150715_gfpSORORINcd3_G2G1\MitoSys2\LSM\gfpSORORINc_G1\DE_W0002_P0003\DE_2_W0002_P0003_T0003\TR1_W0001_P0126\TR1_2_W0001_P0126_T0001_R1_P2_K1_Ch2-Ch1.zen
9500	1.415770e-02	6.636038e-03	1.396400e-02	20150715_gfpSORORINcd3_G2G1\MitoSys2\LSM\gfpSORORINc_G1\DE_W0002_P0003\DE_2_W0002_P0003_T0003\TR1_W0001_P0126\TR1_2_W0001_P0126_T0001_R1_P2_K1_Ch2-Ch1.zen
10140	1.366308e-02	7.999446e-03	1.357900e-02	20150715_gfpSORORINcd3_G2G1\MitoSys2\LSM\gfpSORORINc_G1\DE_W0002_P0003\DE_2_W0002_P0003_T0003\TR1_W0001_P0126\TR1_2_W0001_P0126_T0001_R1_P2_K1_Ch2-Ch1.zen
10780	1.377736e-02	7.711964e-03	1.322600e-02	20150715_gfpSORORINcd3_G2G1\MitoSys2\LSM\gfpSORORINc_G1\DE_W0002_P0003\DE_2_W0002_P0003_T0003\TR1_W0001_P0126\TR1_2_W0001_P0126_T0001_R1_P2_K1_Ch2-Ch1.zen
11420	1.351093e-02	7.328439e-03	1.289800e-02	20150715_gfpSORORINcd3_G2G1\MitoSys2\LSM\gfpSORORINc_G1\DE_W0002_P0003\DE_2_W0002_P0003_T0003\TR1_W0001_P0126\TR1_2_W0001_P0126_T0001_R1_P2_K1_Ch2-Ch1.zen
12060	1.207252e-02	6.874804e-03	1.259300e-02	20150715_gfpSORORINcd3_G2G1\MitoSys2\LSM\gfpSORORINc_G1\DE_W0002_P0003\DE_2_W0002_P0003_T0003\TR1_W0001_P0126\TR1_2_W0001_P0126_T0001_R1_P2_K1_Ch2-Ch1.zen
12700	1.243142e-02	6.152198e-03	1.230600e-02	20150715_gfpSORORINcd3_G2G1\MitoSys2\LSM\gfpSORORINc_G1\DE_W0002_P0003\DE_2_W0002_P0003_T0003\TR1_W0001_P0126\TR1_2_W0001_P0126_T0001_R1_P2_K1_Ch2-Ch1.zen
13980	1.184874e-02	5.562295e-03	1.177800e-02	20150715_gfpSORORINcd3_G2G1\MitoSys2\LSM\gfpSORORINc_G1\DE_W0002_P0003\DE_2_W0002_P0003_T0003\TR1_W0001_P0126\TR1_2_W0001_P0126_T0001_R1_P2_K1_Ch2-Ch1.zen
15260	9.942502e-03	6.096491e-03	1.129800e-02	20150715_gfpSORORINcd3_G2G1\MitoSys2\LSM\gfpSORORINc_G1\DE_W0002_P0003\DE_2_W0002_P0003_T0003\TR1_W0001_P0126\TR1_2_W0001_P0126_T0001_R1_P2_K1_Ch2-Ch1.zen
16540	9.759128e-03	5.679016e-03	1.085400e-02	20150715_gfpSORORINcd3_G2G1\MitoSys2\LSM\gfpSORORINc_G1\DE_W0002_P0003\DE_2_W0002_P0003_T0003\TR1_W0001_P0126\TR1_2_W0001_P0126_T0001_R1_P2_K1_Ch2-Ch1.zen
17820	9.458364e-03	4.979142e-03	1.043900e-02	20150715_gfpSORORINcd3_G2G1\MitoSys2\LSM\gfpSORORINc_G1\DE_W0002_P0003\DE_2_W0002_P0003_T0003\TR1_W0001_P0126\TR1_2_W0001_P0126_T0001_R1_P2_K1_Ch2-Ch1.zen
19100	9.371299e-03	5.085845e-03	1.004700e-02	20150715_gfpSORORINcd3_G2G1\MitoSys2\LSM\gfpSORORINc_G1\DE_W0002_P0003\DE_2_W0002_P0003_T0003\TR1_W0001_P0126\TR1_2_W0001_P0126_T0001_R1_P2_K1_Ch2-Ch1.zen
20380	9.481731e-03	5.324336e-03	9.675400e-03	20150715_gfpSORORINcd3_G2G1\MitoSys2\LSM\gfpSORORINc_G1\DE_W0002_P0003\DE_2_W0002_P0003_T0003\TR1_W0001_P0126\TR1_2_W0001_P0126_T0001_R1_P2_K1_Ch2-Ch1.zen
21660	9.721772e-03	6.283003e-03	9.320700e-03	20150715_gfpSORORINcd3_G2G1\MitoSys2\LSM\gfpSORORINc_G1\DE_W0002_P0003\DE_2_W0002_P0003_T0003\TR1_W0001_P0126\TR1_2_W0001_P0126_T0001_R1_P2_K1_Ch2-Ch1.zen
22940	9.099047e-03	6.146891e-03	8.981000e-03	20150715_gfpSORORINcd3_G2G1\MitoSys2\LSM\gfpSORORINc_G1\DE_W0002_P0003\DE_2_W0002_P0003_T0003\TR1_W0001_P0126\TR1_2_W0001_P0126_T0001_R1_P2_K1_Ch2-Ch1.zen
24220	8.909402e-03	5.616852e-03	8.655000e-03	20150715_gfpSORORINcd3_G2G1\MitoSys2\LSM\gfpSORORINc_G1\DE_W0002_P0003\DE_2_W0002_P0003_T0003\TR1_W0001_P0126\TR1_2_W0001_P0126_T0001_R1_P2_K1_Ch2-Ch1.zen
25500	8.166325e-03	5.708476e-03	8.341800e-03	20150715_gfpSORORINcd3_G2G1\MitoSys2\LSM\gfpSORORINc_G1\DE_W0002_P0003\DE_2_W0002_P0003_T0003\TR1_W0001_P0126\TR1_2_W0001_P0126_T0001_R1_P2_K1_Ch2-Ch1.zen
28060	7.489422e-03	5.647641e-03	7.750400e-03	20150715_gfpSORORINcd3_G2G1\MitoSys2\LSM\gfpSORORINc_G1\DE_W0002_P0003\DE_2_W0002_P0003_T0003\TR1_W0001_P0126\TR1_2_W0001_P0126_T0001_R1_P2_K1_Ch2-Ch1.zen
30620	6.966232e-03	6.097190e-03	7.202600e-03	20150715_gfpSORORINcd3_G2G1\MitoSys2\LSM\gfpSORORINc_G1\DE_W0002_P0003\DE_2_W0002_P0003_T0003\TR1_W0001_P0126\TR1_2_W0001_P0126_T0001_R1_P2_K1_Ch2-Ch1.zen
33180	6.394532e-03	5.839907e-03	6.695200e-03	20150715_gfpSORORINcd3_G2G1\MitoSys2\LSM\gfpSORORINc_G1\DE_W0002_P0003\DE_2_W0002_P0003_T0003\TR1_W0001_P0126\TR1_2_W0001_P0126_T0001_R1_P2_K1_Ch2-Ch1.zen
35740	5.872296e-03	5.455609e-03	6.225800e-03	20150715_gfpSORORINcd3_G2G1\MitoSys2\LSM\gfpSORORINc_G1\DE_W0002_P0003\DE_2_W0002_P0003_T0003\TR1_W0001_P0126\TR1_2_W0001_P0126_T0001_R1_P2_K1_Ch2-Ch1.zen
38300	5.594476e-03	5.322582e-03	5.792300e-03	20150715_gfpSORORINcd3_G2G1\MitoSys2\LSM\gfpSORORINc_G1\DE_W0002_P0003\DE_2_W0002_P0003_T0003\TR1_W0001_P0126\TR1_2_W0001_P0126_T0001_R1_P2_K1_Ch2-Ch1.zen
40860	5.245897e-03	5.443208e-03	5.392400e-03	20150715_gfpSORORINcd3_G2G1\MitoSys2\LSM\gfpSORORINc_G1\DE_W0002_P0003\DE_2_W0002_P0003_T0003\TR1_W0001_P0126\TR1_2_W0001_P0126_T0001_R1_P2_K1_Ch2-Ch1.zen
43420	5.165924e-03	5.265960e-03	5.023800e-03	20150715_gfpSORORINcd3_G2G1\MitoSys2\LSM\gfpSORORINc_G1\DE_W0002_P0003\DE_2_W0002_P0003_T0003\TR1_W0001_P0126\TR1_2_W0001_P0126_T0001_R1_P2_K1_Ch2-Ch1.zen
45980	5.958377e-03	4.949539e-03	4.684500e-03	20150715_gfpSORORINcd3_G2G1\MitoSys2\LSM\gfpSORORINc_G1\DE_W0002_P0003\DE_2_W0002_P0003_T0003\TR1_W0001_P0126\TR1_2_W0001_P0126_T0001_R1_P2_K1_Ch2-Ch1.zen
48540	5.569415e-03	4.933130e-03	4.372200e-03	20150715_gfpSORORINcd3_G2G1\MitoSys2\LSM\gfpSORORINc_G1\DE_W0002_P0003\DE_2_W0002_P0003_T0003\TR1_W0001_P0126\TR1_2_W0001_P0126_T0001_R1_P2_K1_Ch2-Ch1.zen
51100	4.851912e-03	4.708242e-03	4.084800e-03	20150715_gfpSORORINcd3_G2G1\MitoSys2\LSM\gfpSORORINc_G1\DE_W0002_P0003\DE_2_W0002_P0003_T0003\TR1_W0001_P0126\TR1_2_W0001_P0126_T0001_R1_P2_K1_Ch2-Ch1.zen
56220	4.619912e-03	4.686102e-03	3.576900e-03	20150715_gfpSORORINcd3_G2G1\MitoSys2\LSM\gfpSORORINc_G1\DE_W0002_P0003\DE_2_W0002_P0003_T0003\TR1_W0001_P0126\TR1_2_W0001_P0126_T0001_R1_P2_K1_Ch2-Ch1.zen
61340	4.018803e-03	4.148161e-03	3.146200e-03	20150715_gfpSORORINcd3_G2G1\MitoSys2\LSM\gfpSORORINc_G1\DE_W0002_P0003\DE_2_W0002_P0003_T0003\TR1_W0001_P0126\TR1_2_W0001_P0126_T0001_R1_P2_K1_Ch2-Ch1.zen
66460	3.170523e-03	4.315838e-03	2.779900e-03	20150715_gfpSORORINcd3_G2G1\MitoSys2\LSM\gfpSORORINc_G1\DE_W0002_P0003\DE_2_W0002_P0003_T0003\TR1_W0001_P0126\TR1_2_W0001_P0126_T0001_R1_P2_K1_Ch2-Ch1.zen
71580	3.013465e-03	3.181916e-03	2.467300e-03	20150715_gfpSORORINcd3_G2G1\MitoSys2\LSM\gfpSORORINc_G1\DE_W0002_P0003\DE_2_W0002_P0003_T0003\TR1_W0001_P0126\TR1_2_W0001_P0126_T0001_R1_P2_K1_Ch2-Ch1.zen
76700	3.136239e-03	3.586427e-03	2.199300e-03	20150715_gfpSORORINcd3_G2G1\MitoSys2\LSM\gfpSORORINc_G1\DE_W0002_P0003\DE_2_W0002_P0003_T0003\TR1_W0001_P0126\TR1_2_W0001_P0126_T0001_R1_P2_K1_Ch2-Ch1.zen
81820	1.477617e-03	3.223280e-03	1.968500e-03	20150715_gfpSORORINcd3_G2G1\MitoSys2\LSM\gfpSORORINc_G1\DE_W0002_P0003\DE_2_W0002_P0003_T0003\TR1_W0001_P0126\TR1_2_W0001_P0126_T0001_R1_P2_K1_Ch2-Ch1.zen
86940	1.126784e-03	3.301651e-03	1.769000e-03	20150715_gfpSORORINcd3_G2G1\MitoSys2\LSM\gfpSORORINc_G1\DE_W0002_P0003\DE_2_W0002_P0003_T0003\TR1_W0001_P0126\TR1_2_W0001_P0126_T0001_R1_P2_K1_Ch2-Ch1.zen
92060	1.599548e-03	3.209675e-03	1.595600e-03	20150715_gfpSORORINcd3_G2G1\MitoSys2\LSM\gfpSORORINc_G1\DE_W0002_P0003\DE_2_W0002_P0003_T0003\TR1_W0001_P0126\TR1_2_W0001_P0126_T0001_R1_P2_K1_Ch2-Ch1.zen
97180	1.518057e-03	2.953447e-03	1.444300e-03	20150715_gfpSORORINcd3_G2G1\MitoSys2\LSM\gfpSORORINc_G1\DE_W0002_P0003\DE_2_W0002_P0003_T0003\TR1_W0001_P0126\TR1_2_W0001_P0126_T0001_R1_P2_K1_Ch2-Ch1.zen
102300	8.544191e-04	2.724858e-03	1.311700e-03	20150715_gfpSORORINcd3_G2G1\MitoSys2\LSM\gfpSORORINc_G1\DE_W0002_P0003\DE_2_W0002_P0003_T0003\TR1_W0001_P0126\TR1_2_W0001_P0126_T0001_R1_P2_K1_Ch2-Ch1.zen
112540	5.938342e-04	2.774333e-03	1.091800e-03	20150715_gfpSORORINcd3_G2G1\MitoSys2\LSM\gfpSORORINc_G1\DE_W0002_P0003\DE_2_W0002_P0003_T0003\TR1_W0001_P0126\TR1_2_W0001_P0126_T0001_R1_P2_K1_Ch2-Ch1.zen
122780	2.451096e-05	3.579032e-03	9.189400e-04	20150715_gfpSORORINcd3_G2G1\MitoSys2\LSM\gfpSORORINc_G1\DE_W0002_P0003\DE_2_W0002_P0003_T0003\TR1_W0001_P0126\TR1_2_W0001_P0126_T0001_R1_P2_K1_Ch2-Ch1.zen
133020	2.069749e-04	3.544729e-03	7.810400e-04	20150715_gfpSORORINcd3_G2G1\MitoSys2\LSM\gfpSORORINc_G1\DE_W0002_P0003\DE_2_W0002_P0003_T0003\TR1_W0001_P0126\TR1_2_W0001_P0126_T0001_R1_P2_K1_Ch2-Ch1.zen
143260	-2.357531e-04	2.612897e-03	6.696400e-04	20150715_gfpSORORINcd3_G2G1\MitoSys2\LSM\gfpSORORINc_G1\DE_W0002_P0003\DE_2_W0002_P0003_T0003\TR1_W0001_P0126\TR1_2_W0001_P0126_T0001_R1_P2_K1_Ch2-Ch1.zen
153500	-5.102524e-05	4.088235e-03	5.786400e-04	20150715_gfpSORORINcd3_G2G1\MitoSys2\LSM\gfpSORORINc_G1\DE_W0002_P0003\DE_2_W0002_P0003_T0003\TR1_W0001_P0126\TR1_2_W0001_P0126_T0001_R1_P2_K1_Ch2-Ch1.zen
163740	-3.982411e-04	3.477670e-03	5.035300e-04	20150715_gfpSORORINcd3_G2G1\MitoSys2\LSM\gfpSORORINc_G1\DE_W0002_P0003\DE_2_W0002_P0003_T0003\TR1_W0001_P0126\TR1_2_W0001_P0126_T0001_R1_P2_K1_Ch2-Ch1.zen
173980	-3.556620e-04	3.940597e-03	4.409700e-04	20150715_gfpSORORINcd3_G2G1\MitoSys2\LSM\gfpSORORINc_G1\DE_W0002_P0003\DE_2_W0002_P0003_T0003\TR1_W0001_P0126\TR1_2_W0001_P0126_T0001_R1_P2_K1_Ch2-Ch1.zen
184220	-2.715636e-04	4.514395e-03	3.884300e-04	20150715_gfpSORORINcd3_G2G1\MitoSys2\LSM\gfpSORORINc_G1\DE_W0002_P0003\DE_2_W0002_P0003_T0003\TR1_W0001_P0126\TR1_2_W0001_P0126_T0001_R1_P2_K1_Ch2-Ch1.zen
194460	-4.554873e-05	4.658432e-03	3.439700e-04	20150715_gfpSORORINcd3_G2G1\MitoSys2\LSM\gfpSORORINc_G1\DE_W0002_P0003\DE_2_W0002_P0003_T0003\TR1_W0001_P0126\TR1_2_W0001_P0126_T0001_R1_P2_K1_Ch2-Ch1.zen
204700	-2.857505e-05	4.067279e-03	3.060900e-04	20150715_gfpSORORINcd3_G2G1\MitoSys2\LSM\gfpSORORINc_G1\DE_W0002_P0003\DE_2_W0002_P0003_T0003\TR1_W0001_P0126\TR1_2_W0001_P0126_T0001_R1_P2_K1_Ch2-Ch1.zen
225180	-8.846389e-04	3.344676e-03	2.456000e-04	20150715_gfpSORORINcd3_G2G1\MitoSys2\LSM\gfpSORORINc_G1\DE_W0002_P0003\DE_2_W0002_P0003_T0003\TR1_W0001_P0126\TR1_2_W0001_P0126_T0001_R1_P2_K1_Ch2-Ch1.zen
245660	-1.151985e-03	3.161690e-03	2.001600e-04	20150715_gfpSORORINcd3_G2G1\MitoSys2\LSM\gfpSORORINc_G1\DE_W0002_P0003\DE_2_W0002_P0003_T0003\TR1_W0001_P0126\TR1_2_W0001_P0126_T0001_R1_P2_K1_Ch2-Ch1.zen
266140	-9.903778e-04	3.532725e-03	1.653500e-04	20150715_gfpSORORINcd3_G2G1\MitoSys2\LSM\gfpSORORINc_G1\DE_W0002_P0003\DE_2_W0002_P0003_T0003\TR1_W0001_P0126\TR1_2_W0001_P0126_T0001_R1_P2_K1_Ch2-Ch1.zen
286620	-2.096483e-03	3.792733e-03	1.382400e-04	20150715_gfpSORORINcd3_G2G1\MitoSys2\LSM\gfpSORORINc_G1\DE_W0002_P0003\DE_2_W0002_P0003_T0003\TR1_W0001_P0126\TR1_2_W0001_P0126_T0001_R1_P2_K1_Ch2-Ch1.zen
307100	-2.340402e-03	4.150232e-03	1.168200e-04	20150715_gfpSORORINcd3_G2G1\MitoSys2\LSM\gfpSORORINc_G1\DE_W0002_P0003\DE_2_W0002_P0003_T0003\TR1_W0001_P0126\TR1_2_W0001_P0126_T0001_R1_P2_K1_Ch2-Ch1.zen
327580	-1.876335e-03	4.059543e-03	9.966600e-05	20150715_gfpSORORINcd3_G2G1\MitoSys2\LSM\gfpSORORINc_G1\DE_W0002_P0003\DE_2_W0002_P0003_T0003\TR1_W0001_P0126\TR1_2_W0001_P0126_T0001_R1_P2_K1_Ch2-Ch1.zen
348060	-1.474332e-03	3.400303e-03	8.576700e-05	20150715_gfpSORORINcd3_G2G1\MitoSys2\LSM\gfpSORORINc_G1\DE_W0002_P0003\DE_2_W0002_P0003_T0003\TR1_W0001_P0126\TR1_2_W0001_P0126_T0001_R1_P2_K1_Ch2-Ch1.zen
368540	-9.560958e-04	2.599457e-03	7.438600e-05	20150715_gfpSORORINcd3_G2G1\MitoSys2\LSM\gfpSORORINc_G1\DE_W0002_P0003\DE_2_W0002_P0003_T0003\TR1_W0001_P0126\TR1_2_W0001_P0126_T0001_R1_P2_K1_Ch2-Ch1.zen
389020	-5.213095e-04	3.055049e-03	6.497700e-05	20150715_gfpSORORINcd3_G2G1\MitoSys2\LSM\gfpSORORINc_G1\DE_W0002_P0003\DE_2_W0002_P0003_T0003\TR1_W0001_P0126\TR1_2_W0001_P0126_T0001_R1_P2_K1_Ch2-Ch1.zen
409500	-8.368802e-04	2.523260e-03	5.712800e-05	20150715_gfpSORORINcd3_G2G1\MitoSys2\LSM\gfpSORORINc_G1\DE_W0002_P0003\DE_2_W0002_P0003_T0003\TR1_W0001_P0126\TR1_2_W0001_P0126_T0001_R1_P2_K1_Ch2-Ch1.zen
450460	-1.427785e-03	2.392067e-03	4.493900e-05	20150715_gfpSORORINcd3_G2G1\MitoSys2\LSM\gfpSORORINc_G1\DE_W0002_P0003\DE_2_W0002_P0003_T0003\TR1_W0001_P0126\TR1_2_W0001_P0126_T0001_R1_P2_K1_Ch2-Ch1.zen
491420	-2.307226e-03	3.148259e-03	3.607800e-05	20150715_gfpSORORINcd3_G2G1\MitoSys2\LSM\gfpSORORINc_G1\DE_W0002_P0003\DE_2_W0002_P0003_T0003\TR1_W0001_P0126\TR1_2_W0001_P0126_T0001_R1_P2_K1_Ch2-Ch1.zen
532380	-2.238951e-03	3.832152e-03	2.947500e-05	20150715_gfpSORORINcd3_G2G1\MitoSys2\LSM\gfpSORORINc_G1\DE_W0002_P0003\DE_2_W0002_P0003_T0003\TR1_W0001_P0126\TR1_2_W0001_P0126_T0001_R1_P2_K1_Ch2-Ch1.zen
573340	-1.670923e-03	3.537351e-03	2.444900e-05	20150715_gfpSORORINcd3_G2G1\MitoSys2\LSM\gfpSORORINc_G1\DE_W0002_P0003\DE_2_W0002_P0003_T0003\TR1_W0001_P0126\TR1_2_W0001_P0126_T0001_R1_P2_K1_Ch2-Ch1.zen
614300	-8.928773e-04	2.652895e-03	2.055100e-05	20150715_gfpSORORINcd3_G2G1\MitoSys2\LSM\gfpSORORINc_G1\DE_W0002_P0003\DE_2_W0002_P0003_T0003\TR1_W0001_P0126\TR1_2_W0001_P0126_T0001_R1_P2_K1_Ch2-Ch1.zen
655260	-1.487183e-03	3.470986e-03	1.747700e-05	20150715_gfpSORORINcd3_G2G1\MitoSys2\LSM\gfpSORORINc_G1\DE_W0002_P0003\DE_2_W0002_P0003_T0003\TR1_W0001_P0126\TR1_2_W0001_P0126_T0001_R1_P2_K1_Ch2-Ch1.zen
696220	-2.145731e-03	4.634172e-03	1.501800e-05	20150715_gfpSORORINcd3_G2G1\MitoSys2\LSM\gfpSORORINc_G1\DE_W0002_P0003\DE_2_W0002_P0003_T0003\TR1_W0001_P0126\TR1_2_W0001_P0126_T0001_R1_P2_K1_Ch2-Ch1.zen
737180	-9.712608e-04	4.771473e-03	1.302400e-05	20150715_gfpSORORINcd3_G2G1\MitoSys2\LSM\gfpSORORINc_G1\DE_W0002_P0003\DE_2_W0002_P0003_T0003\TR1_W0001_P0126\TR1_2_W0001_P0126_T0001_R1_P2_K1_Ch2-Ch1.zen
778140	-1.399686e-04	4.004033e-03	1.138900e-05	20150715_gfpSORORINcd3_G2G1\MitoSys2\LSM\gfpSORORINc_G1\DE_W0002_P0003\DE_2_W0002_P0003_T0003\TR1_W0001_P0126\TR1_2_W0001_P0126_T0001_R1_P2_K1_Ch2-Ch1.zen
819100	5.145913e-04	2.846082e-03	1.003300e-05	20150715_gfpSORORINcd3_G2G1\MitoSys2\LSM\gfpSORORINc_G1\DE_W0002_P0003\DE_2_W0002_P0003_T0003\TR1_W0001_P0126\TR1_2_W0001_P0126_T0001_R1_P2_K1_Ch2-Ch1.zen
901020	-1.307997e-04	3.432025e-03	7.940600e-06	20150715_gfpSORORINcd3_G2G1\MitoSys2\LSM\gfpSORORINc_G1\DE_W0002_P0003\DE_2_W0002_P0003_T0003\TR1_W0001_P0126\TR1_2_W0001_P0126_T0001_R1_P2_K1_Ch2-Ch1.zen
982940	-8.898357e-04	3.420198e-03	6.426700e-06	20150715_gfpSORORINcd3_G2G1\MitoSys2\LSM\gfpSORORINc_G1\DE_W0002_P0003\DE_2_W0002_P0003_T0003\TR1_W0001_P0126\TR1_2_W0001_P0126_T0001_R1_P2_K1_Ch2-Ch1.zen
1064860	5.559778e-04	3.091843e-03	5.299900e-06	20150715_gfpSORORINcd3_G2G1\MitoSys2\LSM\gfpSORORINc_G1\DE_W0002_P0003\DE_2_W0002_P0003_T0003\TR1_W0001_P0126\TR1_2_W0001_P0126_T0001_R1_P2_K1_Ch2-Ch1.zen
1146780	1.106662e-03	2.722602e-03	4.440900e-06	20150715_gfpSORORINcd3_G2G1\MitoSys2\LSM\gfpSORORINc_G1\DE_W0002_P0003\DE_2_W0002_P0003_T0003\TR1_W0001_P0126\TR1_2_W0001_P0126_T0001_R1_P2_K1_Ch2-Ch1.zen
1228700	5.627684e-04	2.843186e-03	3.772400e-06	20150715_gfpSORORINcd3_G2G1\MitoSys2\LSM\gfpSORORINc_G1\DE_W0002_P0003\DE_2_W0002_P0003_T0003\TR1_W0001_P0126\TR1_2_W0001_P0126_T0001_R1_P2_K1_Ch2-Ch1.zen
1310620	-7.429616e-04	3.566853e-03	3.242700e-06	20150715_gfpSORORINcd3_G2G1\MitoSys2\LSM\gfpSORORINc_G1\DE_W0002_P0003\DE_2_W0002_P0003_T0003\TR1_W0001_P0126\TR1_2_W0001_P0126_T0001_R1_P2_K1_Ch2-Ch1.zen
1392540	-2.257194e-05	2.915407e-03	2.816400e-06	20150715_gfpSORORINcd3_G2G1\MitoSys2\LSM\gfpSORORINc_G1\DE_W0002_P0003\DE_2_W0002_P0003_T0003\TR1_W0001_P0126\TR1_2_W0001_P0126_T0001_R1_P2_K1_Ch2-Ch1.zen
1474460	2.092015e-04	2.914363e-03	2.468600e-06	20150715_gfpSORORINcd3_G2G1\MitoSys2\LSM\gfpSORORINc_G1\DE_W0002_P0003\DE_2_W0002_P0003_T0003\TR1_W0001_P0126\TR1_2_W0001_P0126_T0001_R1_P2_K1_Ch2-Ch1.zen
1556380	4.935950e-04	2.648244e-03	2.181300e-06	20150715_gfpSORORINcd3_G2G1\MitoSys2\LSM\gfpSORORINc_G1\DE_W0002_P0003\DE_2_W0002_P0003_T0003\TR1_W0001_P0126\TR1_2_W0001_P0126_T0001_R1_P2_K1_Ch2-Ch1.zen
10	6.224450e-02	1.255396e-02	5.887700e-02	20150715_gfpSORORINcd3_G2G1\MitoSys2\LSM\gfpSORORINc_G1\DE_W0002_P0003\DE_2_W0002_P0003_T0003\TR1_W0001_P0126\TR1_2_W0001_P0126_T0001_R1_P3_K1_Ch2-Ch1.zen
20	5.462101e-02	1.447801e-02	5.796200e-02	20150715_gfpSORORINcd3_G2G1\MitoSys2\LSM\gfpSORORINc_G1\DE_W0002_P0003\DE_2_W0002_P0003_T0003\TR1_W0001_P0126\TR1_2_W0001_P0126_T0001_R1_P3_K1_Ch2-Ch1.zen
30	6.009143e-02	1.803787e-02	5.711500e-02	20150715_gfpSORORINcd3_G2G1\MitoSys2\LSM\gfpSORORINc_G1\DE_W0002_P0003\DE_2_W0002_P0003_T0003\TR1_W0001_P0126\TR1_2_W0001_P0126_T0001_R1_P3_K1_Ch2-Ch1.zen
40	5.616962e-02	1.656183e-02	5.633100e-02	20150715_gfpSORORINcd3_G2G1\MitoSys2\LSM\gfpSORORINc_G1\DE_W0002_P0003\DE_2_W0002_P0003_T0003\TR1_W0001_P0126\TR1_2_W0001_P0126_T0001_R1_P3_K1_Ch2-Ch1.zen
50	5.296836e-02	1.202229e-02	5.560500e-02	20150715_gfpSORORINcd3_G2G1\MitoSys2\LSM\gfpSORORINc_G1\DE_W0002_P0003\DE_2_W0002_P0003_T0003\TR1_W0001_P0126\TR1_2_W0001_P0126_T0001_R1_P3_K1_Ch2-Ch1.zen
60	5.505913e-02	1.213107e-02	5.493400e-02	20150715_gfpSORORINcd3_G2G1\MitoSys2\LSM\gfpSORORINc_G1\DE_W0002_P0003\DE_2_W0002_P0003_T0003\TR1_W0001_P0126\TR1_2_W0001_P0126_T0001_R1_P3_K1_Ch2-Ch1.zen
70	5.352560e-02	1.756406e-02	5.431300e-02	20150715_gfpSORORINcd3_G2G1\MitoSys2\LSM\gfpSORORINc_G1\DE_W0002_P0003\DE_2_W0002_P0003_T0003\TR1_W0001_P0126\TR1_2_W0001_P0126_T0001_R1_P3_K1_Ch2-Ch1.zen
80	5.465461e-02	1.479815e-02	5.373600e-02	20150715_gfpSORORINcd3_G2G1\MitoSys2\LSM\gfpSORORINc_G1\DE_W0002_P0003\DE_2_W0002_P0003_T0003\TR1_W0001_P0126\TR1_2_W0001_P0126_T0001_R1_P3_K1_Ch2-Ch1.zen
90	4.940782e-02	2.045681e-02	5.319900e-02	20150715_gfpSORORINcd3_G2G1\MitoSys2\LSM\gfpSORORINc_G1\DE_W0002_P0003\DE_2_W0002_P0003_T0003\TR1_W0001_P0126\TR1_2_W0001_P0126_T0001_R1_P3_K1_Ch2-Ch1.zen
100	5.323291e-02	1.390550e-02	5.270000e-02	20150715_gfpSORORINcd3_G2G1\MitoSys2\LSM\gfpSORORINc_G1\DE_W0002_P0003\DE_2_W0002_P0003_T0003\TR1_W0001_P0126\TR1_2_W0001_P0126_T0001_R1_P3_K1_Ch2-Ch1.zen
120	5.216555e-02	1.427579e-02	5.179900e-02	20150715_gfpSORORINcd3_G2G1\MitoSys2\LSM\gfpSORORINc_G1\DE_W0002_P0003\DE_2_W0002_P0003_T0003\TR1_W0001_P0126\TR1_2_W0001_P0126_T0001_R1_P3_K1_Ch2-Ch1.zen
140	5.006578e-02	1.490267e-02	5.100800e-02	20150715_gfpSORORINcd3_G2G1\MitoSys2\LSM\gfpSORORINc_G1\DE_W0002_P0003\DE_2_W0002_P0003_T0003\TR1_W0001_P0126\TR1_2_W0001_P0126_T0001_R1_P3_K1_Ch2-Ch1.zen
160	5.221461e-02	1.221963e-02	5.030800e-02	20150715_gfpSORORINcd3_G2G1\MitoSys2\LSM\gfpSORORINc_G1\DE_W0002_P0003\DE_2_W0002_P0003_T0003\TR1_W0001_P0126\TR1_2_W0001_P0126_T0001_R1_P3_K1_Ch2-Ch1.zen
180	4.777747e-02	1.245922e-02	4.968300e-02	20150715_gfpSORORINcd3_G2G1\MitoSys2\LSM\gfpSORORINc_G1\DE_W0002_P0003\DE_2_W0002_P0003_T0003\TR1_W0001_P0126\TR1_2_W0001_P0126_T0001_R1_P3_K1_Ch2-Ch1.zen
200	4.885365e-02	1.146362e-02	4.911800e-02	20150715_gfpSORORINcd3_G2G1\MitoSys2\LSM\gfpSORORINc_G1\DE_W0002_P0003\DE_2_W0002_P0003_T0003\TR1_W0001_P0126\TR1_2_W0001_P0126_T0001_R1_P3_K1_Ch2-Ch1.zen
220	4.861469e-02	1.242031e-02	4.860300e-02	20150715_gfpSORORINcd3_G2G1\MitoSys2\LSM\gfpSORORINc_G1\DE_W0002_P0003\DE_2_W0002_P0003_T0003\TR1_W0001_P0126\TR1_2_W0001_P0126_T0001_R1_P3_K1_Ch2-Ch1.zen
240	4.633326e-02	1.250046e-02	4.813000e-02	20150715_gfpSORORINcd3_G2G1\MitoSys2\LSM\gfpSORORINc_G1\DE_W0002_P0003\DE_2_W0002_P0003_T0003\TR1_W0001_P0126\TR1_2_W0001_P0126_T0001_R1_P3_K1_Ch2-Ch1.zen
260	4.809267e-02	1.158080e-02	4.769100e-02	20150715_gfpSORORINcd3_G2G1\MitoSys2\LSM\gfpSORORINc_G1\DE_W0002_P0003\DE_2_W0002_P0003_T0003\TR1_W0001_P0126\TR1_2_W0001_P0126_T0001_R1_P3_K1_Ch2-Ch1.zen
280	4.761337e-02	1.029741e-02	4.728000e-02	20150715_gfpSORORINcd3_G2G1\MitoSys2\LSM\gfpSORORINc_G1\DE_W0002_P0003\DE_2_W0002_P0003_T0003\TR1_W0001_P0126\TR1_2_W0001_P0126_T0001_R1_P3_K1_Ch2-Ch1.zen
300	4.808054e-02	9.152392e-03	4.689300e-02	20150715_gfpSORORINcd3_G2G1\MitoSys2\LSM\gfpSORORINc_G1\DE_W0002_P0003\DE_2_W0002_P0003_T0003\TR1_W0001_P0126\TR1_2_W0001_P0126_T0001_R1_P3_K1_Ch2-Ch1.zen
340	4.558004e-02	1.181684e-02	4.617400e-02	20150715_gfpSORORINcd3_G2G1\MitoSys2\LSM\gfpSORORINc_G1\DE_W0002_P0003\DE_2_W0002_P0003_T0003\TR1_W0001_P0126\TR1_2_W0001_P0126_T0001_R1_P3_K1_Ch2-Ch1.zen
380	4.909645e-02	9.416727e-03	4.551200e-02	20150715_gfpSORORINcd3_G2G1\MitoSys2\LSM\gfpSORORINc_G1\DE_W0002_P0003\DE_2_W0002_P0003_T0003\TR1_W0001_P0126\TR1_2_W0001_P0126_T0001_R1_P3_K1_Ch2-Ch1.zen
420	4.512725e-02	9.548738e-03	4.489100e-02	20150715_gfpSORORINcd3_G2G1\MitoSys2\LSM\gfpSORORINc_G1\DE_W0002_P0003\DE_2_W0002_P0003_T0003\TR1_W0001_P0126\TR1_2_W0001_P0126_T0001_R1_P3_K1_Ch2-Ch1.zen
460	4.538504e-02	9.960905e-03	4.430100e-02	20150715_gfpSORORINcd3_G2G1\MitoSys2\LSM\gfpSORORINc_G1\DE_W0002_P0003\DE_2_W0002_P0003_T0003\TR1_W0001_P0126\TR1_2_W0001_P0126_T0001_R1_P3_K1_Ch2-Ch1.zen
500	4.455240e-02	1.027143e-02	4.373600e-02	20150715_gfpSORORINcd3_G2G1\MitoSys2\LSM\gfpSORORINc_G1\DE_W0002_P0003\DE_2_W0002_P0003_T0003\TR1_W0001_P0126\TR1_2_W0001_P0126_T0001_R1_P3_K1_Ch2-Ch1.zen
540	4.326663e-02	1.145052e-02	4.319200e-02	20150715_gfpSORORINcd3_G2G1\MitoSys2\LSM\gfpSORORINc_G1\DE_W0002_P0003\DE_2_W0002_P0003_T0003\TR1_W0001_P0126\TR1_2_W0001_P0126_T0001_R1_P3_K1_Ch2-Ch1.zen
580	4.294650e-02	9.517195e-03	4.266500e-02	20150715_gfpSORORINcd3_G2G1\MitoSys2\LSM\gfpSORORINc_G1\DE_W0002_P0003\DE_2_W0002_P0003_T0003\TR1_W0001_P0126\TR1_2_W0001_P0126_T0001_R1_P3_K1_Ch2-Ch1.zen
620	4.202674e-02	9.753967e-03	4.215300e-02	20150715_gfpSORORINcd3_G2G1\MitoSys2\LSM\gfpSORORINc_G1\DE_W0002_P0003\DE_2_W0002_P0003_T0003\TR1_W0001_P0126\TR1_2_W0001_P0126_T0001_R1_P3_K1_Ch2-Ch1.zen
660	4.234450e-02	8.983577e-03	4.165600e-02	20150715_gfpSORORINcd3_G2G1\MitoSys2\LSM\gfpSORORINc_G1\DE_W0002_P0003\DE_2_W0002_P0003_T0003\TR1_W0001_P0126\TR1_2_W0001_P0126_T0001_R1_P3_K1_Ch2-Ch1.zen
700	4.210427e-02	8.913738e-03	4.117200e-02	20150715_gfpSORORINcd3_G2G1\MitoSys2\LSM\gfpSORORINc_G1\DE_W0002_P0003\DE_2_W0002_P0003_T0003\TR1_W0001_P0126\TR1_2_W0001_P0126_T0001_R1_P3_K1_Ch2-Ch1.zen
780	3.820370e-02	9.510025e-03	4.024100e-02	20150715_gfpSORORINcd3_G2G1\MitoSys2\LSM\gfpSORORINc_G1\DE_W0002_P0003\DE_2_W0002_P0003_T0003\TR1_W0001_P0126\TR1_2_W0001_P0126_T0001_R1_P3_K1_Ch2-Ch1.zen
860	3.916805e-02	7.200454e-03	3.935600e-02	20150715_gfpSORORINcd3_G2G1\MitoSys2\LSM\gfpSORORINc_G1\DE_W0002_P0003\DE_2_W0002_P0003_T0003\TR1_W0001_P0126\TR1_2_W0001_P0126_T0001_R1_P3_K1_Ch2-Ch1.zen
940	3.849414e-02	8.277630e-03	3.851400e-02	20150715_gfpSORORINcd3_G2G1\MitoSys2\LSM\gfpSORORINc_G1\DE_W0002_P0003\DE_2_W0002_P0003_T0003\TR1_W0001_P0126\TR1_2_W0001_P0126_T0001_R1_P3_K1_Ch2-Ch1.zen
1020	3.906943e-02	8.170065e-03	3.771200e-02	20150715_gfpSORORINcd3_G2G1\MitoSys2\LSM\gfpSORORINc_G1\DE_W0002_P0003\DE_2_W0002_P0003_T0003\TR1_W0001_P0126\TR1_2_W0001_P0126_T0001_R1_P3_K1_Ch2-Ch1.zen
1100	3.646090e-02	7.667749e-03	3.694900e-02	20150715_gfpSORORINcd3_G2G1\MitoSys2\LSM\gfpSORORINc_G1\DE_W0002_P0003\DE_2_W0002_P0003_T0003\TR1_W0001_P0126\TR1_2_W0001_P0126_T0001_R1_P3_K1_Ch2-Ch1.zen
1180	3.576661e-02	7.677656e-03	3.622100e-02	20150715_gfpSORORINcd3_G2G1\MitoSys2\LSM\gfpSORORINc_G1\DE_W0002_P0003\DE_2_W0002_P0003_T0003\TR1_W0001_P0126\TR1_2_W0001_P0126_T0001_R1_P3_K1_Ch2-Ch1.zen
1260	3.458604e-02	8.270943e-03	3.552800e-02	20150715_gfpSORORINcd3_G2G1\MitoSys2\LSM\gfpSORORINc_G1\DE_W0002_P0003\DE_2_W0002_P0003_T0003\TR1_W0001_P0126\TR1_2_W0001_P0126_T0001_R1_P3_K1_Ch2-Ch1.zen
1340	3.436118e-02	8.922220e-03	3.486500e-02	20150715_gfpSORORINcd3_G2G1\MitoSys2\LSM\gfpSORORINc_G1\DE_W0002_P0003\DE_2_W0002_P0003_T0003\TR1_W0001_P0126\TR1_2_W0001_P0126_T0001_R1_P3_K1_Ch2-Ch1.zen
1420	3.366837e-02	7.092201e-03	3.423200e-02	20150715_gfpSORORINcd3_G2G1\MitoSys2\LSM\gfpSORORINc_G1\DE_W0002_P0003\DE_2_W0002_P0003_T0003\TR1_W0001_P0126\TR1_2_W0001_P0126_T0001_R1_P3_K1_Ch2-Ch1.zen
1500	3.355013e-02	7.452841e-03	3.362700e-02	20150715_gfpSORORINcd3_G2G1\MitoSys2\LSM\gfpSORORINc_G1\DE_W0002_P0003\DE_2_W0002_P0003_T0003\TR1_W0001_P0126\TR1_2_W0001_P0126_T0001_R1_P3_K1_Ch2-Ch1.zen
1660	3.065571e-02	8.207715e-03	3.249400e-02	20150715_gfpSORORINcd3_G2G1\MitoSys2\LSM\gfpSORORINc_G1\DE_W0002_P0003\DE_2_W0002_P0003_T0003\TR1_W0001_P0126\TR1_2_W0001_P0126_T0001_R1_P3_K1_Ch2-Ch1.zen
1820	3.106633e-02	7.452542e-03	3.145200e-02	20150715_gfpSORORINcd3_G2G1\MitoSys2\LSM\gfpSORORINc_G1\DE_W0002_P0003\DE_2_W0002_P0003_T0003\TR1_W0001_P0126\TR1_2_W0001_P0126_T0001_R1_P3_K1_Ch2-Ch1.zen
1980	3.050176e-02	7.193234e-03	3.049000e-02	20150715_gfpSORORINcd3_G2G1\MitoSys2\LSM\gfpSORORINc_G1\DE_W0002_P0003\DE_2_W0002_P0003_T0003\TR1_W0001_P0126\TR1_2_W0001_P0126_T0001_R1_P3_K1_Ch2-Ch1.zen
2140	2.925613e-02	7.812622e-03	2.959900e-02	20150715_gfpSORORINcd3_G2G1\MitoSys2\LSM\gfpSORORINc_G1\DE_W0002_P0003\DE_2_W0002_P0003_T0003\TR1_W0001_P0126\TR1_2_W0001_P0126_T0001_R1_P3_K1_Ch2-Ch1.zen
2300	2.844488e-02	7.121278e-03	2.877100e-02	20150715_gfpSORORINcd3_G2G1\MitoSys2\LSM\gfpSORORINc_G1\DE_W0002_P0003\DE_2_W0002_P0003_T0003\TR1_W0001_P0126\TR1_2_W0001_P0126_T0001_R1_P3_K1_Ch2-Ch1.zen
2460	2.918879e-02	7.355471e-03	2.799900e-02	20150715_gfpSORORINcd3_G2G1\MitoSys2\LSM\gfpSORORINc_G1\DE_W0002_P0003\DE_2_W0002_P0003_T0003\TR1_W0001_P0126\TR1_2_W0001_P0126_T0001_R1_P3_K1_Ch2-Ch1.zen
2620	2.763202e-02	6.676286e-03	2.727700e-02	20150715_gfpSORORINcd3_G2G1\MitoSys2\LSM\gfpSORORINc_G1\DE_W0002_P0003\DE_2_W0002_P0003_T0003\TR1_W0001_P0126\TR1_2_W0001_P0126_T0001_R1_P3_K1_Ch2-Ch1.zen
2780	2.659786e-02	7.223866e-03	2.659900e-02	20150715_gfpSORORINcd3_G2G1\MitoSys2\LSM\gfpSORORINc_G1\DE_W0002_P0003\DE_2_W0002_P0003_T0003\TR1_W0001_P0126\TR1_2_W0001_P0126_T0001_R1_P3_K1_Ch2-Ch1.zen
2940	2.646343e-02	8.345835e-03	2.596100e-02	20150715_gfpSORORINcd3_G2G1\MitoSys2\LSM\gfpSORORINc_G1\DE_W0002_P0003\DE_2_W0002_P0003_T0003\TR1_W0001_P0126\TR1_2_W0001_P0126_T0001_R1_P3_K1_Ch2-Ch1.zen
3100	2.498809e-02	7.531593e-03	2.536000e-02	20150715_gfpSORORINcd3_G2G1\MitoSys2\LSM\gfpSORORINc_G1\DE_W0002_P0003\DE_2_W0002_P0003_T0003\TR1_W0001_P0126\TR1_2_W0001_P0126_T0001_R1_P3_K1_Ch2-Ch1.zen
3420	2.404025e-02	7.112452e-03	2.425100e-02	20150715_gfpSORORINcd3_G2G1\MitoSys2\LSM\gfpSORORINc_G1\DE_W0002_P0003\DE_2_W0002_P0003_T0003\TR1_W0001_P0126\TR1_2_W0001_P0126_T0001_R1_P3_K1_Ch2-Ch1.zen
3740	2.329458e-02	7.284332e-03	2.325100e-02	20150715_gfpSORORINcd3_G2G1\MitoSys2\LSM\gfpSORORINc_G1\DE_W0002_P0003\DE_2_W0002_P0003_T0003\TR1_W0001_P0126\TR1_2_W0001_P0126_T0001_R1_P3_K1_Ch2-Ch1.zen
4060	2.319335e-02	6.712827e-03	2.234200e-02	20150715_gfpSORORINcd3_G2G1\MitoSys2\LSM\gfpSORORINc_G1\DE_W0002_P0003\DE_2_W0002_P0003_T0003\TR1_W0001_P0126\TR1_2_W0001_P0126_T0001_R1_P3_K1_Ch2-Ch1.zen
4380	2.166431e-02	7.126620e-03	2.150900e-02	20150715_gfpSORORINcd3_G2G1\MitoSys2\LSM\gfpSORORINc_G1\DE_W0002_P0003\DE_2_W0002_P0003_T0003\TR1_W0001_P0126\TR1_2_W0001_P0126_T0001_R1_P3_K1_Ch2-Ch1.zen
4700	2.122654e-02	6.682195e-03	2.074200e-02	20150715_gfpSORORINcd3_G2G1\MitoSys2\LSM\gfpSORORINc_G1\DE_W0002_P0003\DE_2_W0002_P0003_T0003\TR1_W0001_P0126\TR1_2_W0001_P0126_T0001_R1_P3_K1_Ch2-Ch1.zen
5020	1.991421e-02	7.012683e-03	2.003200e-02	20150715_gfpSORORINcd3_G2G1\MitoSys2\LSM\gfpSORORINc_G1\DE_W0002_P0003\DE_2_W0002_P0003_T0003\TR1_W0001_P0126\TR1_2_W0001_P0126_T0001_R1_P3_K1_Ch2-Ch1.zen
5340	1.990862e-02	6.703406e-03	1.937200e-02	20150715_gfpSORORINcd3_G2G1\MitoSys2\LSM\gfpSORORINc_G1\DE_W0002_P0003\DE_2_W0002_P0003_T0003\TR1_W0001_P0126\TR1_2_W0001_P0126_T0001_R1_P3_K1_Ch2-Ch1.zen
5660	1.867433e-02	6.977751e-03	1.875600e-02	20150715_gfpSORORINcd3_G2G1\MitoSys2\LSM\gfpSORORINc_G1\DE_W0002_P0003\DE_2_W0002_P0003_T0003\TR1_W0001_P0126\TR1_2_W0001_P0126_T0001_R1_P3_K1_Ch2-Ch1.zen
5980	1.892248e-02	6.091548e-03	1.817800e-02	20150715_gfpSORORINcd3_G2G1\MitoSys2\LSM\gfpSORORINc_G1\DE_W0002_P0003\DE_2_W0002_P0003_T0003\TR1_W0001_P0126\TR1_2_W0001_P0126_T0001_R1_P3_K1_Ch2-Ch1.zen
6300	1.787283e-02	6.810632e-03	1.763500e-02	20150715_gfpSORORINcd3_G2G1\MitoSys2\LSM\gfpSORORINc_G1\DE_W0002_P0003\DE_2_W0002_P0003_T0003\TR1_W0001_P0126\TR1_2_W0001_P0126_T0001_R1_P3_K1_Ch2-Ch1.zen
6940	1.629718e-02	6.005757e-03	1.664100e-02	20150715_gfpSORORINcd3_G2G1\MitoSys2\LSM\gfpSORORINc_G1\DE_W0002_P0003\DE_2_W0002_P0003_T0003\TR1_W0001_P0126\TR1_2_W0001_P0126_T0001_R1_P3_K1_Ch2-Ch1.zen
7580	1.568583e-02	6.771437e-03	1.574900e-02	20150715_gfpSORORINcd3_G2G1\MitoSys2\LSM\gfpSORORINc_G1\DE_W0002_P0003\DE_2_W0002_P0003_T0003\TR1_W0001_P0126\TR1_2_W0001_P0126_T0001_R1_P3_K1_Ch2-Ch1.zen
8220	1.510525e-02	6.668193e-03	1.494300e-02	20150715_gfpSORORINcd3_G2G1\MitoSys2\LSM\gfpSORORINc_G1\DE_W0002_P0003\DE_2_W0002_P0003_T0003\TR1_W0001_P0126\TR1_2_W0001_P0126_T0001_R1_P3_K1_Ch2-Ch1.zen
8860	1.404902e-02	6.577682e-03	1.421000e-02	20150715_gfpSORORINcd3_G2G1\MitoSys2\LSM\gfpSORORINc_G1\DE_W0002_P0003\DE_2_W0002_P0003_T0003\TR1_W0001_P0126\TR1_2_W0001_P0126_T0001_R1_P3_K1_Ch2-Ch1.zen
9500	1.386487e-02	6.176225e-03	1.354000e-02	20150715_gfpSORORINcd3_G2G1\MitoSys2\LSM\gfpSORORINc_G1\DE_W0002_P0003\DE_2_W0002_P0003_T0003\TR1_W0001_P0126\TR1_2_W0001_P0126_T0001_R1_P3_K1_Ch2-Ch1.zen
10140	1.317010e-02	6.210350e-03	1.292500e-02	20150715_gfpSORORINcd3_G2G1\MitoSys2\LSM\gfpSORORINc_G1\DE_W0002_P0003\DE_2_W0002_P0003_T0003\TR1_W0001_P0126\TR1_2_W0001_P0126_T0001_R1_P3_K1_Ch2-Ch1.zen
10780	1.306339e-02	6.199105e-03	1.235700e-02	20150715_gfpSORORINcd3_G2G1\MitoSys2\LSM\gfpSORORINc_G1\DE_W0002_P0003\DE_2_W0002_P0003_T0003\TR1_W0001_P0126\TR1_2_W0001_P0126_T0001_R1_P3_K1_Ch2-Ch1.zen
11420	1.216044e-02	6.623637e-03	1.183200e-02	20150715_gfpSORORINcd3_G2G1\MitoSys2\LSM\gfpSORORINc_G1\DE_W0002_P0003\DE_2_W0002_P0003_T0003\TR1_W0001_P0126\TR1_2_W0001_P0126_T0001_R1_P3_K1_Ch2-Ch1.zen
12060	1.184553e-02	6.894324e-03	1.134500e-02	20150715_gfpSORORINcd3_G2G1\MitoSys2\LSM\gfpSORORINc_G1\DE_W0002_P0003\DE_2_W0002_P0003_T0003\TR1_W0001_P0126\TR1_2_W0001_P0126_T0001_R1_P3_K1_Ch2-Ch1.zen
12700	1.073769e-02	6.324835e-03	1.089200e-02	20150715_gfpSORORINcd3_G2G1\MitoSys2\LSM\gfpSORORINc_G1\DE_W0002_P0003\DE_2_W0002_P0003_T0003\TR1_W0001_P0126\TR1_2_W0001_P0126_T0001_R1_P3_K1_Ch2-Ch1.zen
13980	9.864510e-03	6.420640e-03	1.007300e-02	20150715_gfpSORORINcd3_G2G1\MitoSys2\LSM\gfpSORORINc_G1\DE_W0002_P0003\DE_2_W0002_P0003_T0003\TR1_W0001_P0126\TR1_2_W0001_P0126_T0001_R1_P3_K1_Ch2-Ch1.zen
15260	9.683168e-03	5.881648e-03	9.354600e-03	20150715_gfpSORORINcd3_G2G1\MitoSys2\LSM\gfpSORORINc_G1\DE_W0002_P0003\DE_2_W0002_P0003_T0003\TR1_W0001_P0126\TR1_2_W0001_P0126_T0001_R1_P3_K1_Ch2-Ch1.zen
16540	9.218185e-03	5.872948e-03	8.719000e-03	20150715_gfpSORORINcd3_G2G1\MitoSys2\LSM\gfpSORORINc_G1\DE_W0002_P0003\DE_2_W0002_P0003_T0003\TR1_W0001_P0126\TR1_2_W0001_P0126_T0001_R1_P3_K1_Ch2-Ch1.zen
17820	7.620670e-03	6.476217e-03	8.153400e-03	20150715_gfpSORORINcd3_G2G1\MitoSys2\LSM\gfpSORORINc_G1\DE_W0002_P0003\DE_2_W0002_P0003_T0003\TR1_W0001_P0126\TR1_2_W0001_P0126_T0001_R1_P3_K1_Ch2-Ch1.zen
19100	7.431765e-03	5.849270e-03	7.647000e-03	20150715_gfpSORORINcd3_G2G1\MitoSys2\LSM\gfpSORORINc_G1\DE_W0002_P0003\DE_2_W0002_P0003_T0003\TR1_W0001_P0126\TR1_2_W0001_P0126_T0001_R1_P3_K1_Ch2-Ch1.zen
20380	7.140773e-03	6.170536e-03	7.191400e-03	20150715_gfpSORORINcd3_G2G1\MitoSys2\LSM\gfpSORORINc_G1\DE_W0002_P0003\DE_2_W0002_P0003_T0003\TR1_W0001_P0126\TR1_2_W0001_P0126_T0001_R1_P3_K1_Ch2-Ch1.zen
21660	6.636025e-03	6.196211e-03	6.779600e-03	20150715_gfpSORORINcd3_G2G1\MitoSys2\LSM\gfpSORORINc_G1\DE_W0002_P0003\DE_2_W0002_P0003_T0003\TR1_W0001_P0126\TR1_2_W0001_P0126_T0001_R1_P3_K1_Ch2-Ch1.zen
22940	6.391470e-03	6.511624e-03	6.405900e-03	20150715_gfpSORORINcd3_G2G1\MitoSys2\LSM\gfpSORORINc_G1\DE_W0002_P0003\DE_2_W0002_P0003_T0003\TR1_W0001_P0126\TR1_2_W0001_P0126_T0001_R1_P3_K1_Ch2-Ch1.zen
24220	5.483571e-03	6.389499e-03	6.065500e-03	20150715_gfpSORORINcd3_G2G1\MitoSys2\LSM\gfpSORORINc_G1\DE_W0002_P0003\DE_2_W0002_P0003_T0003\TR1_W0001_P0126\TR1_2_W0001_P0126_T0001_R1_P3_K1_Ch2-Ch1.zen
25500	4.941578e-03	5.692642e-03	5.754300e-03	20150715_gfpSORORINcd3_G2G1\MitoSys2\LSM\gfpSORORINc_G1\DE_W0002_P0003\DE_2_W0002_P0003_T0003\TR1_W0001_P0126\TR1_2_W0001_P0126_T0001_R1_P3_K1_Ch2-Ch1.zen
28060	4.229188e-03	5.309915e-03	5.206200e-03	20150715_gfpSORORINcd3_G2G1\MitoSys2\LSM\gfpSORORINc_G1\DE_W0002_P0003\DE_2_W0002_P0003_T0003\TR1_W0001_P0126\TR1_2_W0001_P0126_T0001_R1_P3_K1_Ch2-Ch1.zen
30620	4.001311e-03	5.105187e-03	4.740000e-03	20150715_gfpSORORINcd3_G2G1\MitoSys2\LSM\gfpSORORINc_G1\DE_W0002_P0003\DE_2_W0002_P0003_T0003\TR1_W0001_P0126\TR1_2_W0001_P0126_T0001_R1_P3_K1_Ch2-Ch1.zen
33180	4.254890e-03	4.273046e-03	4.339300e-03	20150715_gfpSORORINcd3_G2G1\MitoSys2\LSM\gfpSORORINc_G1\DE_W0002_P0003\DE_2_W0002_P0003_T0003\TR1_W0001_P0126\TR1_2_W0001_P0126_T0001_R1_P3_K1_Ch2-Ch1.zen
35740	4.126537e-03	3.976679e-03	3.991800e-03	20150715_gfpSORORINcd3_G2G1\MitoSys2\LSM\gfpSORORINc_G1\DE_W0002_P0003\DE_2_W0002_P0003_T0003\TR1_W0001_P0126\TR1_2_W0001_P0126_T0001_R1_P3_K1_Ch2-Ch1.zen
38300	3.063214e-03	4.340968e-03	3.688200e-03	20150715_gfpSORORINcd3_G2G1\MitoSys2\LSM\gfpSORORINc_G1\DE_W0002_P0003\DE_2_W0002_P0003_T0003\TR1_W0001_P0126\TR1_2_W0001_P0126_T0001_R1_P3_K1_Ch2-Ch1.zen
40860	2.883197e-03	4.445402e-03	3.420900e-03	20150715_gfpSORORINcd3_G2G1\MitoSys2\LSM\gfpSORORINc_G1\DE_W0002_P0003\DE_2_W0002_P0003_T0003\TR1_W0001_P0126\TR1_2_W0001_P0126_T0001_R1_P3_K1_Ch2-Ch1.zen
43420	2.809099e-03	4.713686e-03	3.184100e-03	20150715_gfpSORORINcd3_G2G1\MitoSys2\LSM\gfpSORORINc_G1\DE_W0002_P0003\DE_2_W0002_P0003_T0003\TR1_W0001_P0126\TR1_2_W0001_P0126_T0001_R1_P3_K1_Ch2-Ch1.zen
45980	2.877047e-03	4.310032e-03	2.973200e-03	20150715_gfpSORORINcd3_G2G1\MitoSys2\LSM\gfpSORORINc_G1\DE_W0002_P0003\DE_2_W0002_P0003_T0003\TR1_W0001_P0126\TR1_2_W0001_P0126_T0001_R1_P3_K1_Ch2-Ch1.zen
48540	2.849794e-03	4.723691e-03	2.784400e-03	20150715_gfpSORORINcd3_G2G1\MitoSys2\LSM\gfpSORORINc_G1\DE_W0002_P0003\DE_2_W0002_P0003_T0003\TR1_W0001_P0126\TR1_2_W0001_P0126_T0001_R1_P3_K1_Ch2-Ch1.zen
51100	2.724119e-03	3.532906e-03	2.614400e-03	20150715_gfpSORORINcd3_G2G1\MitoSys2\LSM\gfpSORORINc_G1\DE_W0002_P0003\DE_2_W0002_P0003_T0003\TR1_W0001_P0126\TR1_2_W0001_P0126_T0001_R1_P3_K1_Ch2-Ch1.zen
56220	2.840659e-03	3.954515e-03	2.321400e-03	20150715_gfpSORORINcd3_G2G1\MitoSys2\LSM\gfpSORORINc_G1\DE_W0002_P0003\DE_2_W0002_P0003_T0003\TR1_W0001_P0126\TR1_2_W0001_P0126_T0001_R1_P3_K1_Ch2-Ch1.zen
61340	2.809359e-03	4.578971e-03	2.078500e-03	20150715_gfpSORORINcd3_G2G1\MitoSys2\LSM\gfpSORORINc_G1\DE_W0002_P0003\DE_2_W0002_P0003_T0003\TR1_W0001_P0126\TR1_2_W0001_P0126_T0001_R1_P3_K1_Ch2-Ch1.zen
66460	2.951737e-03	5.424049e-03	1.874400e-03	20150715_gfpSORORINcd3_G2G1\MitoSys2\LSM\gfpSORORINc_G1\DE_W0002_P0003\DE_2_W0002_P0003_T0003\TR1_W0001_P0126\TR1_2_W0001_P0126_T0001_R1_P3_K1_Ch2-Ch1.zen
71580	2.966504e-03	5.146383e-03	1.700900e-03	20150715_gfpSORORINcd3_G2G1\MitoSys2\LSM\gfpSORORINc_G1\DE_W0002_P0003\DE_2_W0002_P0003_T0003\TR1_W0001_P0126\TR1_2_W0001_P0126_T0001_R1_P3_K1_Ch2-Ch1.zen
76700	3.013615e-03	4.049719e-03	1.552000e-03	20150715_gfpSORORINcd3_G2G1\MitoSys2\LSM\gfpSORORINc_G1\DE_W0002_P0003\DE_2_W0002_P0003_T0003\TR1_W0001_P0126\TR1_2_W0001_P0126_T0001_R1_P3_K1_Ch2-Ch1.zen
81820	2.606703e-03	4.385586e-03	1.423000e-03	20150715_gfpSORORINcd3_G2G1\MitoSys2\LSM\gfpSORORINc_G1\DE_W0002_P0003\DE_2_W0002_P0003_T0003\TR1_W0001_P0126\TR1_2_W0001_P0126_T0001_R1_P3_K1_Ch2-Ch1.zen
86940	2.800943e-03	4.714426e-03	1.310400e-03	20150715_gfpSORORINcd3_G2G1\MitoSys2\LSM\gfpSORORINc_G1\DE_W0002_P0003\DE_2_W0002_P0003_T0003\TR1_W0001_P0126\TR1_2_W0001_P0126_T0001_R1_P3_K1_Ch2-Ch1.zen
92060	2.928632e-03	4.925694e-03	1.211400e-03	20150715_gfpSORORINcd3_G2G1\MitoSys2\LSM\gfpSORORINc_G1\DE_W0002_P0003\DE_2_W0002_P0003_T0003\TR1_W0001_P0126\TR1_2_W0001_P0126_T0001_R1_P3_K1_Ch2-Ch1.zen
97180	2.603692e-03	4.855271e-03	1.123900e-03	20150715_gfpSORORINcd3_G2G1\MitoSys2\LSM\gfpSORORINc_G1\DE_W0002_P0003\DE_2_W0002_P0003_T0003\TR1_W0001_P0126\TR1_2_W0001_P0126_T0001_R1_P3_K1_Ch2-Ch1.zen
102300	2.199981e-03	4.782417e-03	1.046000e-03	20150715_gfpSORORINcd3_G2G1\MitoSys2\LSM\gfpSORORINc_G1\DE_W0002_P0003\DE_2_W0002_P0003_T0003\TR1_W0001_P0126\TR1_2_W0001_P0126_T0001_R1_P3_K1_Ch2-Ch1.zen
112540	1.345120e-03	3.799344e-03	9.138000e-04	20150715_gfpSORORINcd3_G2G1\MitoSys2\LSM\gfpSORORINc_G1\DE_W0002_P0003\DE_2_W0002_P0003_T0003\TR1_W0001_P0126\TR1_2_W0001_P0126_T0001_R1_P3_K1_Ch2-Ch1.zen
122780	7.278742e-04	4.178080e-03	8.062300e-04	20150715_gfpSORORINcd3_G2G1\MitoSys2\LSM\gfpSORORINc_G1\DE_W0002_P0003\DE_2_W0002_P0003_T0003\TR1_W0001_P0126\TR1_2_W0001_P0126_T0001_R1_P3_K1_Ch2-Ch1.zen
133020	9.201863e-04	5.120727e-03	7.173600e-04	20150715_gfpSORORINcd3_G2G1\MitoSys2\LSM\gfpSORORINc_G1\DE_W0002_P0003\DE_2_W0002_P0003_T0003\TR1_W0001_P0126\TR1_2_W0001_P0126_T0001_R1_P3_K1_Ch2-Ch1.zen
143260	5.033127e-04	4.697345e-03	6.429800e-04	20150715_gfpSORORINcd3_G2G1\MitoSys2\LSM\gfpSORORINc_G1\DE_W0002_P0003\DE_2_W0002_P0003_T0003\TR1_W0001_P0126\TR1_2_W0001_P0126_T0001_R1_P3_K1_Ch2-Ch1.zen
153500	9.050770e-04	4.820136e-03	5.800000e-04	20150715_gfpSORORINcd3_G2G1\MitoSys2\LSM\gfpSORORINc_G1\DE_W0002_P0003\DE_2_W0002_P0003_T0003\TR1_W0001_P0126\TR1_2_W0001_P0126_T0001_R1_P3_K1_Ch2-Ch1.zen
163740	1.220702e-03	4.340908e-03	5.261600e-04	20150715_gfpSORORINcd3_G2G1\MitoSys2\LSM\gfpSORORINc_G1\DE_W0002_P0003\DE_2_W0002_P0003_T0003\TR1_W0001_P0126\TR1_2_W0001_P0126_T0001_R1_P3_K1_Ch2-Ch1.zen
173980	7.250962e-04	3.707673e-03	4.797300e-04	20150715_gfpSORORINcd3_G2G1\MitoSys2\LSM\gfpSORORINc_G1\DE_W0002_P0003\DE_2_W0002_P0003_T0003\TR1_W0001_P0126\TR1_2_W0001_P0126_T0001_R1_P3_K1_Ch2-Ch1.zen
184220	4.144445e-04	3.312711e-03	4.393800e-04	20150715_gfpSORORINcd3_G2G1\MitoSys2\LSM\gfpSORORINc_G1\DE_W0002_P0003\DE_2_W0002_P0003_T0003\TR1_W0001_P0126\TR1_2_W0001_P0126_T0001_R1_P3_K1_Ch2-Ch1.zen
194460	1.954481e-04	4.053414e-03	4.040600e-04	20150715_gfpSORORINcd3_G2G1\MitoSys2\LSM\gfpSORORINc_G1\DE_W0002_P0003\DE_2_W0002_P0003_T0003\TR1_W0001_P0126\TR1_2_W0001_P0126_T0001_R1_P3_K1_Ch2-Ch1.zen
204700	-5.334157e-04	3.757886e-03	3.729600e-04	20150715_gfpSORORINcd3_G2G1\MitoSys2\LSM\gfpSORORINc_G1\DE_W0002_P0003\DE_2_W0002_P0003_T0003\TR1_W0001_P0126\TR1_2_W0001_P0126_T0001_R1_P3_K1_Ch2-Ch1.zen
225180	-8.081348e-04	3.110745e-03	3.208900e-04	20150715_gfpSORORINcd3_G2G1\MitoSys2\LSM\gfpSORORINc_G1\DE_W0002_P0003\DE_2_W0002_P0003_T0003\TR1_W0001_P0126\TR1_2_W0001_P0126_T0001_R1_P3_K1_Ch2-Ch1.zen
245660	-7.917965e-04	3.627666e-03	2.792500e-04	20150715_gfpSORORINcd3_G2G1\MitoSys2\LSM\gfpSORORINc_G1\DE_W0002_P0003\DE_2_W0002_P0003_T0003\TR1_W0001_P0126\TR1_2_W0001_P0126_T0001_R1_P3_K1_Ch2-Ch1.zen
266140	-1.304274e-03	3.352711e-03	2.453900e-04	20150715_gfpSORORINcd3_G2G1\MitoSys2\LSM\gfpSORORINc_G1\DE_W0002_P0003\DE_2_W0002_P0003_T0003\TR1_W0001_P0126\TR1_2_W0001_P0126_T0001_R1_P3_K1_Ch2-Ch1.zen
286620	-1.847986e-03	3.243371e-03	2.174600e-04	20150715_gfpSORORINcd3_G2G1\MitoSys2\LSM\gfpSORORINc_G1\DE_W0002_P0003\DE_2_W0002_P0003_T0003\TR1_W0001_P0126\TR1_2_W0001_P0126_T0001_R1_P3_K1_Ch2-Ch1.zen
307100	-2.269427e-03	4.091470e-03	1.941400e-04	20150715_gfpSORORINcd3_G2G1\MitoSys2\LSM\gfpSORORINc_G1\DE_W0002_P0003\DE_2_W0002_P0003_T0003\TR1_W0001_P0126\TR1_2_W0001_P0126_T0001_R1_P3_K1_Ch2-Ch1.zen
327580	-9.880506e-04	4.071277e-03	1.744500e-04	20150715_gfpSORORINcd3_G2G1\MitoSys2\LSM\gfpSORORINc_G1\DE_W0002_P0003\DE_2_W0002_P0003_T0003\TR1_W0001_P0126\TR1_2_W0001_P0126_T0001_R1_P3_K1_Ch2-Ch1.zen
348060	-8.863439e-04	3.637914e-03	1.576600e-04	20150715_gfpSORORINcd3_G2G1\MitoSys2\LSM\gfpSORORINc_G1\DE_W0002_P0003\DE_2_W0002_P0003_T0003\TR1_W0001_P0126\TR1_2_W0001_P0126_T0001_R1_P3_K1_Ch2-Ch1.zen
368540	-1.751672e-03	2.997052e-03	1.432300e-04	20150715_gfpSORORINcd3_G2G1\MitoSys2\LSM\gfpSORORINc_G1\DE_W0002_P0003\DE_2_W0002_P0003_T0003\TR1_W0001_P0126\TR1_2_W0001_P0126_T0001_R1_P3_K1_Ch2-Ch1.zen
389020	-1.858740e-03	3.151036e-03	1.307300e-04	20150715_gfpSORORINcd3_G2G1\MitoSys2\LSM\gfpSORORINc_G1\DE_W0002_P0003\DE_2_W0002_P0003_T0003\TR1_W0001_P0126\TR1_2_W0001_P0126_T0001_R1_P3_K1_Ch2-Ch1.zen
409500	-1.627461e-03	2.314040e-03	1.198300e-04	20150715_gfpSORORINcd3_G2G1\MitoSys2\LSM\gfpSORORINc_G1\DE_W0002_P0003\DE_2_W0002_P0003_T0003\TR1_W0001_P0126\TR1_2_W0001_P0126_T0001_R1_P3_K1_Ch2-Ch1.zen
450460	-1.498419e-03	2.757005e-03	1.018100e-04	20150715_gfpSORORINcd3_G2G1\MitoSys2\LSM\gfpSORORINc_G1\DE_W0002_P0003\DE_2_W0002_P0003_T0003\TR1_W0001_P0126\TR1_2_W0001_P0126_T0001_R1_P3_K1_Ch2-Ch1.zen
491420	-4.330678e-04	3.084735e-03	8.763300e-05	20150715_gfpSORORINcd3_G2G1\MitoSys2\LSM\gfpSORORINc_G1\DE_W0002_P0003\DE_2_W0002_P0003_T0003\TR1_W0001_P0126\TR1_2_W0001_P0126_T0001_R1_P3_K1_Ch2-Ch1.zen
532380	-8.458124e-04	3.302857e-03	7.626600e-05	20150715_gfpSORORINcd3_G2G1\MitoSys2\LSM\gfpSORORINc_G1\DE_W0002_P0003\DE_2_W0002_P0003_T0003\TR1_W0001_P0126\TR1_2_W0001_P0126_T0001_R1_P3_K1_Ch2-Ch1.zen
573340	-8.571415e-04	3.315828e-03	6.701000e-05	20150715_gfpSORORINcd3_G2G1\MitoSys2\LSM\gfpSORORINc_G1\DE_W0002_P0003\DE_2_W0002_P0003_T0003\TR1_W0001_P0126\TR1_2_W0001_P0126_T0001_R1_P3_K1_Ch2-Ch1.zen
614300	-9.730425e-04	2.858606e-03	5.936700e-05	20150715_gfpSORORINcd3_G2G1\MitoSys2\LSM\gfpSORORINc_G1\DE_W0002_P0003\DE_2_W0002_P0003_T0003\TR1_W0001_P0126\TR1_2_W0001_P0126_T0001_R1_P3_K1_Ch2-Ch1.zen
655260	-6.655909e-04	2.462739e-03	5.298100e-05	20150715_gfpSORORINcd3_G2G1\MitoSys2\LSM\gfpSORORINc_G1\DE_W0002_P0003\DE_2_W0002_P0003_T0003\TR1_W0001_P0126\TR1_2_W0001_P0126_T0001_R1_P3_K1_Ch2-Ch1.zen
696220	1.465525e-04	2.604648e-03	4.758900e-05	20150715_gfpSORORINcd3_G2G1\MitoSys2\LSM\gfpSORORINc_G1\DE_W0002_P0003\DE_2_W0002_P0003_T0003\TR1_W0001_P0126\TR1_2_W0001_P0126_T0001_R1_P3_K1_Ch2-Ch1.zen
737180	-4.166939e-04	2.648002e-03	4.299400e-05	20150715_gfpSORORINcd3_G2G1\MitoSys2\LSM\gfpSORORINc_G1\DE_W0002_P0003\DE_2_W0002_P0003_T0003\TR1_W0001_P0126\TR1_2_W0001_P0126_T0001_R1_P3_K1_Ch2-Ch1.zen
778140	-7.031740e-04	3.706424e-03	3.904300e-05	20150715_gfpSORORINcd3_G2G1\MitoSys2\LSM\gfpSORORINc_G1\DE_W0002_P0003\DE_2_W0002_P0003_T0003\TR1_W0001_P0126\TR1_2_W0001_P0126_T0001_R1_P3_K1_Ch2-Ch1.zen
819100	-5.119603e-04	2.678599e-03	3.562200e-05	20150715_gfpSORORINcd3_G2G1\MitoSys2\LSM\gfpSORORINc_G1\DE_W0002_P0003\DE_2_W0002_P0003_T0003\TR1_W0001_P0126\TR1_2_W0001_P0126_T0001_R1_P3_K1_Ch2-Ch1.zen
901020	-6.269310e-04	2.046553e-03	3.002200e-05	20150715_gfpSORORINcd3_G2G1\MitoSys2\LSM\gfpSORORINc_G1\DE_W0002_P0003\DE_2_W0002_P0003_T0003\TR1_W0001_P0126\TR1_2_W0001_P0126_T0001_R1_P3_K1_Ch2-Ch1.zen
982940	1.760485e-04	2.624135e-03	2.566500e-05	20150715_gfpSORORINcd3_G2G1\MitoSys2\LSM\gfpSORORINc_G1\DE_W0002_P0003\DE_2_W0002_P0003_T0003\TR1_W0001_P0126\TR1_2_W0001_P0126_T0001_R1_P3_K1_Ch2-Ch1.zen
1064860	1.291212e-04	3.701247e-03	2.220500e-05	20150715_gfpSORORINcd3_G2G1\MitoSys2\LSM\gfpSORORINc_G1\DE_W0002_P0003\DE_2_W0002_P0003_T0003\TR1_W0001_P0126\TR1_2_W0001_P0126_T0001_R1_P3_K1_Ch2-Ch1.zen
1146780	1.990817e-04	3.676996e-03	1.941100e-05	20150715_gfpSORORINcd3_G2G1\MitoSys2\LSM\gfpSORORINc_G1\DE_W0002_P0003\DE_2_W0002_P0003_T0003\TR1_W0001_P0126\TR1_2_W0001_P0126_T0001_R1_P3_K1_Ch2-Ch1.zen
1228700	8.720584e-04	3.030075e-03	1.712200e-05	20150715_gfpSORORINcd3_G2G1\MitoSys2\LSM\gfpSORORINc_G1\DE_W0002_P0003\DE_2_W0002_P0003_T0003\TR1_W0001_P0126\TR1_2_W0001_P0126_T0001_R1_P3_K1_Ch2-Ch1.zen
1310620	5.124193e-04	2.653706e-03	1.522100e-05	20150715_gfpSORORINcd3_G2G1\MitoSys2\LSM\gfpSORORINc_G1\DE_W0002_P0003\DE_2_W0002_P0003_T0003\TR1_W0001_P0126\TR1_2_W0001_P0126_T0001_R1_P3_K1_Ch2-Ch1.zen
1392540	1.019010e-03	2.774555e-03	1.362500e-05	20150715_gfpSORORINcd3_G2G1\MitoSys2\LSM\gfpSORORINc_G1\DE_W0002_P0003\DE_2_W0002_P0003_T0003\TR1_W0001_P0126\TR1_2_W0001_P0126_T0001_R1_P3_K1_Ch2-Ch1.zen
1474460	-3.971498e-04	1.891502e-03	1.227200e-05	20150715_gfpSORORINcd3_G2G1\MitoSys2\LSM\gfpSORORINc_G1\DE_W0002_P0003\DE_2_W0002_P0003_T0003\TR1_W0001_P0126\TR1_2_W0001_P0126_T0001_R1_P3_K1_Ch2-Ch1.zen
1556380	-1.112322e-03	2.751591e-03	1.111400e-05	20150715_gfpSORORINcd3_G2G1\MitoSys2\LSM\gfpSORORINc_G1\DE_W0002_P0003\DE_2_W0002_P0003_T0003\TR1_W0001_P0126\TR1_2_W0001_P0126_T0001_R1_P3_K1_Ch2-Ch1.zen
10	2.527893e-01	1.677064e-01	2.584400e-01	20150715_gfpSORORINcd3_G2G1\MitoSys2\LSM\gfpSORORINc_G1\DE_W0002_P0003\DE_2_W0002_P0003_T0003\TR1_W0001_P0126\TR1_2_W0001_P0126_T0001_R1_P4_K1_Ch2-Ch1.zen
20	2.984878e-01	1.681399e-01	2.497700e-01	20150715_gfpSORORINcd3_G2G1\MitoSys2\LSM\gfpSORORINc_G1\DE_W0002_P0003\DE_2_W0002_P0003_T0003\TR1_W0001_P0126\TR1_2_W0001_P0126_T0001_R1_P4_K1_Ch2-Ch1.zen
30	2.408740e-01	1.681283e-01	2.420600e-01	20150715_gfpSORORINcd3_G2G1\MitoSys2\LSM\gfpSORORINc_G1\DE_W0002_P0003\DE_2_W0002_P0003_T0003\TR1_W0001_P0126\TR1_2_W0001_P0126_T0001_R1_P4_K1_Ch2-Ch1.zen
40	2.217452e-01	1.894556e-01	2.351100e-01	20150715_gfpSORORINcd3_G2G1\MitoSys2\LSM\gfpSORORINc_G1\DE_W0002_P0003\DE_2_W0002_P0003_T0003\TR1_W0001_P0126\TR1_2_W0001_P0126_T0001_R1_P4_K1_Ch2-Ch1.zen
50	1.962431e-01	2.154907e-01	2.287900e-01	20150715_gfpSORORINcd3_G2G1\MitoSys2\LSM\gfpSORORINc_G1\DE_W0002_P0003\DE_2_W0002_P0003_T0003\TR1_W0001_P0126\TR1_2_W0001_P0126_T0001_R1_P4_K1_Ch2-Ch1.zen
60	2.534339e-01	1.682482e-01	2.230400e-01	20150715_gfpSORORINcd3_G2G1\MitoSys2\LSM\gfpSORORINc_G1\DE_W0002_P0003\DE_2_W0002_P0003_T0003\TR1_W0001_P0126\TR1_2_W0001_P0126_T0001_R1_P4_K1_Ch2-Ch1.zen
70	2.213288e-01	1.575331e-01	2.177800e-01	20150715_gfpSORORINcd3_G2G1\MitoSys2\LSM\gfpSORORINc_G1\DE_W0002_P0003\DE_2_W0002_P0003_T0003\TR1_W0001_P0126\TR1_2_W0001_P0126_T0001_R1_P4_K1_Ch2-Ch1.zen
80	1.869952e-01	1.759925e-01	2.129600e-01	20150715_gfpSORORINcd3_G2G1\MitoSys2\LSM\gfpSORORINc_G1\DE_W0002_P0003\DE_2_W0002_P0003_T0003\TR1_W0001_P0126\TR1_2_W0001_P0126_T0001_R1_P4_K1_Ch2-Ch1.zen
90	1.714024e-01	1.599826e-01	2.085400e-01	20150715_gfpSORORINcd3_G2G1\MitoSys2\LSM\gfpSORORINc_G1\DE_W0002_P0003\DE_2_W0002_P0003_T0003\TR1_W0001_P0126\TR1_2_W0001_P0126_T0001_R1_P4_K1_Ch2-Ch1.zen
100	2.143884e-01	1.049730e-01	2.044700e-01	20150715_gfpSORORINcd3_G2G1\MitoSys2\LSM\gfpSORORINc_G1\DE_W0002_P0003\DE_2_W0002_P0003_T0003\TR1_W0001_P0126\TR1_2_W0001_P0126_T0001_R1_P4_K1_Ch2-Ch1.zen
120	1.670585e-01	1.311847e-01	1.972600e-01	20150715_gfpSORORINcd3_G2G1\MitoSys2\LSM\gfpSORORINc_G1\DE_W0002_P0003\DE_2_W0002_P0003_T0003\TR1_W0001_P0126\TR1_2_W0001_P0126_T0001_R1_P4_K1_Ch2-Ch1.zen
140	2.079345e-01	1.108570e-01	1.910800e-01	20150715_gfpSORORINcd3_G2G1\MitoSys2\LSM\gfpSORORINc_G1\DE_W0002_P0003\DE_2_W0002_P0003_T0003\TR1_W0001_P0126\TR1_2_W0001_P0126_T0001_R1_P4_K1_Ch2-Ch1.zen
160	1.602828e-01	1.176347e-01	1.857300e-01	20150715_gfpSORORINcd3_G2G1\MitoSys2\LSM\gfpSORORINc_G1\DE_W0002_P0003\DE_2_W0002_P0003_T0003\TR1_W0001_P0126\TR1_2_W0001_P0126_T0001_R1_P4_K1_Ch2-Ch1.zen
180	1.790924e-01	1.670064e-01	1.810700e-01	20150715_gfpSORORINcd3_G2G1\MitoSys2\LSM\gfpSORORINc_G1\DE_W0002_P0003\DE_2_W0002_P0003_T0003\TR1_W0001_P0126\TR1_2_W0001_P0126_T0001_R1_P4_K1_Ch2-Ch1.zen
200	2.154587e-01	1.406461e-01	1.769600e-01	20150715_gfpSORORINcd3_G2G1\MitoSys2\LSM\gfpSORORINc_G1\DE_W0002_P0003\DE_2_W0002_P0003_T0003\TR1_W0001_P0126\TR1_2_W0001_P0126_T0001_R1_P4_K1_Ch2-Ch1.zen
220	1.729574e-01	1.000308e-01	1.733100e-01	20150715_gfpSORORINcd3_G2G1\MitoSys2\LSM\gfpSORORINc_G1\DE_W0002_P0003\DE_2_W0002_P0003_T0003\TR1_W0001_P0126\TR1_2_W0001_P0126_T0001_R1_P4_K1_Ch2-Ch1.zen
240	1.603995e-01	1.468845e-01	1.700300e-01	20150715_gfpSORORINcd3_G2G1\MitoSys2\LSM\gfpSORORINc_G1\DE_W0002_P0003\DE_2_W0002_P0003_T0003\TR1_W0001_P0126\TR1_2_W0001_P0126_T0001_R1_P4_K1_Ch2-Ch1.zen
260	1.353099e-01	1.446930e-01	1.670500e-01	20150715_gfpSORORINcd3_G2G1\MitoSys2\LSM\gfpSORORINc_G1\DE_W0002_P0003\DE_2_W0002_P0003_T0003\TR1_W0001_P0126\TR1_2_W0001_P0126_T0001_R1_P4_K1_Ch2-Ch1.zen
280	1.683038e-01	9.763998e-02	1.643200e-01	20150715_gfpSORORINcd3_G2G1\MitoSys2\LSM\gfpSORORINc_G1\DE_W0002_P0003\DE_2_W0002_P0003_T0003\TR1_W0001_P0126\TR1_2_W0001_P0126_T0001_R1_P4_K1_Ch2-Ch1.zen
300	1.476005e-01	1.307143e-01	1.618000e-01	20150715_gfpSORORINcd3_G2G1\MitoSys2\LSM\gfpSORORINc_G1\DE_W0002_P0003\DE_2_W0002_P0003_T0003\TR1_W0001_P0126\TR1_2_W0001_P0126_T0001_R1_P4_K1_Ch2-Ch1.zen
340	1.457095e-01	1.072070e-01	1.572400e-01	20150715_gfpSORORINcd3_G2G1\MitoSys2\LSM\gfpSORORINc_G1\DE_W0002_P0003\DE_2_W0002_P0003_T0003\TR1_W0001_P0126\TR1_2_W0001_P0126_T0001_R1_P4_K1_Ch2-Ch1.zen
380	2.020704e-01	9.462115e-02	1.531800e-01	20150715_gfpSORORINcd3_G2G1\MitoSys2\LSM\gfpSORORINc_G1\DE_W0002_P0003\DE_2_W0002_P0003_T0003\TR1_W0001_P0126\TR1_2_W0001_P0126_T0001_R1_P4_K1_Ch2-Ch1.zen
420	1.661151e-01	1.471704e-01	1.494600e-01	20150715_gfpSORORINcd3_G2G1\MitoSys2\LSM\gfpSORORINc_G1\DE_W0002_P0003\DE_2_W0002_P0003_T0003\TR1_W0001_P0126\TR1_2_W0001_P0126_T0001_R1_P4_K1_Ch2-Ch1.zen
460	1.364127e-01	9.536689e-02	1.460000e-01	20150715_gfpSORORINcd3_G2G1\MitoSys2\LSM\gfpSORORINc_G1\DE_W0002_P0003\DE_2_W0002_P0003_T0003\TR1_W0001_P0126\TR1_2_W0001_P0126_T0001_R1_P4_K1_Ch2-Ch1.zen
500	1.467155e-01	1.053317e-01	1.427400e-01	20150715_gfpSORORINcd3_G2G1\MitoSys2\LSM\gfpSORORINc_G1\DE_W0002_P0003\DE_2_W0002_P0003_T0003\TR1_W0001_P0126\TR1_2_W0001_P0126_T0001_R1_P4_K1_Ch2-Ch1.zen
540	1.424431e-01	9.834711e-02	1.396400e-01	20150715_gfpSORORINcd3_G2G1\MitoSys2\LSM\gfpSORORINc_G1\DE_W0002_P0003\DE_2_W0002_P0003_T0003\TR1_W0001_P0126\TR1_2_W0001_P0126_T0001_R1_P4_K1_Ch2-Ch1.zen
580	1.415744e-01	8.444897e-02	1.366800e-01	20150715_gfpSORORINcd3_G2G1\MitoSys2\LSM\gfpSORORINc_G1\DE_W0002_P0003\DE_2_W0002_P0003_T0003\TR1_W0001_P0126\TR1_2_W0001_P0126_T0001_R1_P4_K1_Ch2-Ch1.zen
620	1.700432e-01	7.272603e-02	1.338300e-01	20150715_gfpSORORINcd3_G2G1\MitoSys2\LSM\gfpSORORINc_G1\DE_W0002_P0003\DE_2_W0002_P0003_T0003\TR1_W0001_P0126\TR1_2_W0001_P0126_T0001_R1_P4_K1_Ch2-Ch1.zen
660	1.316811e-01	9.189814e-02	1.310800e-01	20150715_gfpSORORINcd3_G2G1\MitoSys2\LSM\gfpSORORINc_G1\DE_W0002_P0003\DE_2_W0002_P0003_T0003\TR1_W0001_P0126\TR1_2_W0001_P0126_T0001_R1_P4_K1_Ch2-Ch1.zen
700	1.294046e-01	7.304467e-02	1.284300e-01	20150715_gfpSORORINcd3_G2G1\MitoSys2\LSM\gfpSORORINc_G1\DE_W0002_P0003\DE_2_W0002_P0003_T0003\TR1_W0001_P0126\TR1_2_W0001_P0126_T0001_R1_P4_K1_Ch2-Ch1.zen
780	1.294140e-01	6.858698e-02	1.233800e-01	20150715_gfpSORORINcd3_G2G1\MitoSys2\LSM\gfpSORORINc_G1\DE_W0002_P0003\DE_2_W0002_P0003_T0003\TR1_W0001_P0126\TR1_2_W0001_P0126_T0001_R1_P4_K1_Ch2-Ch1.zen
860	1.346576e-01	5.872673e-02	1.186400e-01	20150715_gfpSORORINcd3_G2G1\MitoSys2\LSM\gfpSORORINc_G1\DE_W0002_P0003\DE_2_W0002_P0003_T0003\TR1_W0001_P0126\TR1_2_W0001_P0126_T0001_R1_P4_K1_Ch2-Ch1.zen
940	1.059296e-01	8.629451e-02	1.141900e-01	20150715_gfpSORORINcd3_G2G1\MitoSys2\LSM\gfpSORORINc_G1\DE_W0002_P0003\DE_2_W0002_P0003_T0003\TR1_W0001_P0126\TR1_2_W0001_P0126_T0001_R1_P4_K1_Ch2-Ch1.zen
1020	1.011204e-01	7.877382e-02	1.099900e-01	20150715_gfpSORORINcd3_G2G1\MitoSys2\LSM\gfpSORORINc_G1\DE_W0002_P0003\DE_2_W0002_P0003_T0003\TR1_W0001_P0126\TR1_2_W0001_P0126_T0001_R1_P4_K1_Ch2-Ch1.zen
1100	1.078924e-01	9.971814e-02	1.060400e-01	20150715_gfpSORORINcd3_G2G1\MitoSys2\LSM\gfpSORORINc_G1\DE_W0002_P0003\DE_2_W0002_P0003_T0003\TR1_W0001_P0126\TR1_2_W0001_P0126_T0001_R1_P4_K1_Ch2-Ch1.zen
1180	1.151687e-01	9.143458e-02	1.023200e-01	20150715_gfpSORORINcd3_G2G1\MitoSys2\LSM\gfpSORORINc_G1\DE_W0002_P0003\DE_2_W0002_P0003_T0003\TR1_W0001_P0126\TR1_2_W0001_P0126_T0001_R1_P4_K1_Ch2-Ch1.zen
[truncated: 23,872 more rows]
